# Supplementary material for: Just noticeable differences for elbow joint torque feedback
Source: Sci Rep. 2021 Dec 7;11:23553. doi: 10.1038/s41598-021-02630-3 (PMC8651665; doi:10.1038/s41598-021-02630-3)
Supplement: Supplementary file 2 — Supplementary Information. [file 41598_2021_2630_MOESM2_ESM.zip › SupplementaryData_ScientificReports_KimAsbeck2021/S2_S2O.csv]

data 1	data 2	data 3	data 4	data 5	data 6	data 7	data 8	data 9	data 10	data 11	data 12	data 13	data 14	data 15	data 16	data 17
0.0	0.0	100.0	100.0	2	0.0	0.0	-0.041	1.0	97.94454	0.0	1	0.0	0.0	0.0	0.0	0.0
0.0	0.0	100.0	100.0	2	0.0	0.0	-0.041	1.0	98.26042	0.0	1	0.0	0.0	0.0	0.0	0.0
0.0	0.0	100.0	100.0	2	0.0	0.0	-0.041	1.0	98.384315	0.0	1	0.0	0.0	2.0	0.0	0.0
0.0	0.0	100.0	100.0	2	0.0	0.0	-0.041	1.0	99.29079	0.0	1	0.0	0.0	3.0	0.0	0.0
0.0	0.0	100.0	100.0	2	0.0	0.0	-0.04	1.0	99.29079	0.0	1	0.0	0.0	3.0	0.0	0.0
-6944.445	500.0	100.0	100.0	2	0.0	0.0	-0.04	1.0	98.57785	0.0	1	0.0	0.0	3.0	0.0	0.0
-6944.445	500.0	100.0	100.0	2	0.0	0.0	-0.039	1.0	98.57785	0.0	1	0.0	0.0	3.0	0.0	0.0
-6944.445	500.0	100.0	100.0	2	0.0	0.0	-0.038	1.0	99.065865	0.0	1	0.0	0.0	3.0	0.0	0.0
-6944.445	500.0	100.0	100.0	2	0.0	0.0	-0.037	1.0	98.393524	-0.49	1	0.0	0.0	3.0	0.0	0.0
-6944.445	500.0	100.0	100.0	2	0.0	0.0	-0.036	1.0	98.393524	-1.372	1	0.0	0.0	3.0	0.0	0.0
-6944.445	500.0	100.0	100.0	2	0.0	0.0	-0.035	1.0	97.86148	-1.372	1	0.0	0.0	3.0	0.0	0.0
-6944.445	500.0	100.0	100.0	2	0.0	0.0	-0.034	1.0	97.50264	-1.766	1	0.0	0.0	3.0	0.0	0.0
-6944.445	500.0	100.0	100.0	2	0.0	0.0	-0.032	1.0	97.50264	-2.474	1	0.0	0.0	3.0	0.0	0.0
-6944.445	500.0	100.0	100.0	2	0.0	0.0	-0.031	1.0	97.18495	-2.474	1	0.0	0.0	3.0	0.0	0.0
-6944.445	500.0	100.0	100.0	2	0.0	0.0	-0.029	1.0	97.18495	-2.79	1	0.0	0.0	3.0	0.0	0.0
-6944.445	500.0	100.0	100.0	2	0.0	0.0	-0.027	1.0	96.93827	-2.79	1	0.0	0.0	3.0	0.0	0.0
-6944.445	500.0	100.0	100.0	2	0.0	0.0	-0.025	1.0	97.1846	-3.358	1	0.0	0.0	3.0	0.0	0.0
-6944.445	500.0	100.0	100.0	2	0.0	0.0	-0.023	1.0	97.1846	-3.612	1	0.0	0.0	3.0	0.0	0.0
-6944.445	500.0	100.0	100.0	2	0.0	0.0	-0.02	1.0	97.85365	-3.612	1	0.0	0.0	3.0	0.0	0.0
-6944.445	500.0	100.0	100.0	2	0.0	0.0	-0.018	1.0	98.36102	-4.068	1	0.0	0.0	3.0	0.0	0.0
-6944.445	500.0	100.0	100.0	2	0.0	0.0	-0.016	1.0	98.36102	-4.272	1	0.0	0.0	3.0	0.0	0.0
-6944.445	500.0	100.0	100.0	2	0.0	0.0	-0.013	1.0	97.7451	-4.272	1	0.0	0.0	3.0	0.0	0.0
-6944.445	500.0	100.0	100.0	2	0.0	0.0	-0.011	1.0	97.7451	-4.637	1	0.0	0.0	3.0	0.0	0.0
-6944.445	500.0	100.0	100.0	2	0.0	0.0	-0.008	1.0	96.420296	-4.637	1	0.0	0.0	3.0	0.0	0.0
-6944.445	500.0	100.0	100.0	2	0.0	0.0	-0.006	1.0	96.93384	-4.801	1	0.0	0.0	5.0	0.0	0.0
-6944.445	500.0	100.0	100.0	2	0.0	0.0	-0.003	1.0	96.93384	-5.094	1	0.0	0.0	5.0	0.0	0.0
-6944.445	500.0	100.0	100.0	2	0.0	0.0	0.0	1.0	96.14495	-5.094	1	0.0	0.0	5.0	0.0	0.0
-6944.445	500.0	100.0	100.0	2	0.0	0.0	0.001	1.0	96.328674	-5.348	1	0.0	0.0	5.0	0.0	0.0
-6944.445	500.0	100.0	100.0	2	0.0	0.0	0.004	1.0	96.328674	-5.348	1	0.0	0.0	5.0	0.0	0.0
-6944.445	500.0	100.0	100.0	2	0.0	0.0	0.007	1.0	96.67558	-5.462	1	0.0	0.0	5.0	0.0	0.0
-6944.445	500.0	100.0	100.0	2	0.0	0.0	0.01	1.0	96.67558	-5.665	1	0.0	0.0	5.0	0.0	0.0
-6944.445	500.0	100.0	100.0	2	0.0	0.0	0.013	1.0	98.039795	-5.665	1	0.0	0.0	5.0	0.0	0.0
-6944.445	500.0	100.0	100.0	2	0.0	0.0	0.016	1.0	97.703026	-5.757	1	0.0	0.0	5.0	0.0	0.0
-6944.445	500.0	100.0	100.0	2	0.0	0.0	0.019	1.0	98.126175	-5.919	1	0.0	0.0	5.0	0.0	0.0
-6944.445	500.0	100.0	100.0	2	0.0	0.0	0.022	1.0	97.73565	-5.919	1	0.0	0.0	5.0	0.0	0.0
-6944.445	500.0	100.0	100.0	2	0.0	0.0	0.025	1.0	99.53265	-5.993	1	0.0	0.0	5.0	0.0	0.0
-6944.445	500.0	100.0	100.0	2	0.0	0.0	0.028	1.0	99.53265	-5.993	1	0.0	0.0	5.0	0.0	0.0
-6944.445	500.0	100.0	100.0	2	0.0	0.0	0.031	1.0	99.419495	-6.123	1	0.0	0.0	5.0	0.0	0.0
-6944.445	500.0	100.0	100.0	2	0.0	0.0	0.034	1.0	99.419495	-6.236	1	0.0	0.0	5.0	0.0	0.0
-6944.445	500.0	100.0	100.0	2	0.0	0.0	0.037	1.0	98.828606	-6.236	1	0.0	0.0	5.0	0.0	0.0
-6944.445	500.0	100.0	100.0	2	0.0	0.0	0.04	1.0	98.933556	-6.287	1	0.0	0.0	5.0	0.0	0.0
-6944.445	500.0	100.0	100.0	2	0.0	0.0	0.043	1.0	98.933556	-6.378	1	0.0	0.0	5.0	0.0	0.0
-6944.445	500.0	100.0	100.0	2	0.0	0.0	0.046	1.0	98.00334	-6.378	1	0.0	0.0	5.0	0.0	0.0
-6944.445	500.0	100.0	100.0	2	0.0	0.0	0.049	1.0	97.7065	-6.418	1	0.0	0.0	5.0	0.0	0.0
-6944.445	500.0	100.0	100.0	2	0.0	0.0	0.052	1.0	97.95484	-6.491	1	0.0	0.0	5.0	0.0	0.0
-6944.445	500.0	100.0	100.0	2	0.0	0.0	0.055	1.0	97.77879	-6.491	1	0.0	0.0	5.0	0.0	0.0
-6944.445	500.0	100.0	100.0	2	0.0	0.0	0.058	1.0	97.77879	-6.524	1	0.0	0.0	5.0	0.0	0.0
-6944.445	500.0	100.0	100.0	2	0.0	0.0	0.061	1.0	97.79871	-6.524	1	0.0	0.0	5.0	0.0	0.0
-6944.445	500.0	100.0	100.0	2	0.0	0.0	0.064	1.0	97.96297	-6.582	1	0.0	0.0	5.0	0.0	0.0
-6944.445	500.0	100.0	100.0	2	0.0	0.0	0.067	1.0	97.96297	-6.608	1	0.0	0.0	5.0	0.0	0.0
-6944.445	500.0	100.0	100.0	2	0.0	0.0	0.07	1.0	98.02678	-6.608	1	0.0	0.0	5.0	0.0	0.0
-6944.445	500.0	100.0	100.0	2	0.0	0.0	0.072	1.0	98.71306	-6.655	1	0.0	0.0	5.0	0.0	0.0
-6944.445	500.0	100.0	100.0	2	0.0	0.0	0.075	1.0	98.71306	-6.655	1	0.0	0.0	5.0	0.0	0.0
-6944.445	500.0	100.0	100.0	2	0.0	0.0	0.079	1.0	98.51448	-6.676	1	0.0	0.0	5.0	0.0	0.0
-6944.445	500.0	100.0	100.0	2	0.0	0.0	0.082	1.0	98.51448	-6.714	1	0.0	0.0	5.0	0.0	0.0
-6944.445	500.0	100.0	100.0	2	0.0	0.0	0.084	1.0	98.44599	-6.714	1	0.0	0.0	5.0	0.0	0.0
-6944.445	500.0	100.0	100.0	2	0.0	0.0	0.087	1.0	98.43476	-6.746	1	0.0	0.0	5.0	0.0	0.0
-6944.445	500.0	100.0	100.0	2	0.0	0.0	0.09	1.0	98.43476	-6.761	1	0.0	0.0	5.0	0.0	0.0
-6944.445	500.0	100.0	100.0	2	0.0	0.0	0.093	1.0	98.2937	-6.761	1	0.0	0.0	5.0	0.0	0.0
-6944.445	500.0	100.0	100.0	2	0.0	0.0	0.096	1.0	98.93557	-6.787	1	0.0	0.0	5.0	0.0	0.0
-6944.445	500.0	100.0	100.0	2	0.0	0.0	0.099	1.0	98.93557	-6.787	1	0.0	0.0	5.0	0.0	0.0
-6944.445	500.0	100.0	100.0	2	0.0	0.0	0.102	1.0	98.67665	-6.799	1	0.0	0.0	5.0	0.0	0.0
-6944.445	500.0	100.0	100.0	2	0.0	0.0	0.105	1.0	98.67665	-6.82	1	0.0	0.0	5.0	0.0	0.0
-6944.445	500.0	100.0	100.0	2	0.0	0.0	0.107	1.0	99.55074	-6.82	1	0.0	0.0	5.0	0.0	0.0
-6944.445	500.0	100.0	100.0	2	0.0	0.0	0.11	1.0	99.40676	-6.838	1	0.0	0.0	5.0	0.0	0.0
-6944.445	500.0	100.0	100.0	2	0.0	0.0	0.113	1.0	99.40676	-6.846	1	0.0	0.0	5.0	0.0	0.0
-6944.445	500.0	100.0	100.0	2	0.0	0.0	0.116	1.0	99.69222	-6.846	1	0.0	0.0	5.0	0.0	0.0
-6944.445	500.0	100.0	100.0	2	0.0	0.0	0.118	1.0	97.861885	-6.861	1	0.0	0.0	5.0	0.0	0.0
-6944.445	500.0	100.0	100.0	2	0.0	0.0	0.121	1.0	97.861885	-6.861	1	0.0	0.0	5.0	0.0	0.0
-6944.445	500.0	100.0	100.0	2	0.0	0.0	0.124	1.0	99.55614	-6.873	1	0.0	0.0	5.0	0.0	0.0
-6944.445	500.0	100.0	100.0	2	0.0	0.0	0.127	1.0	99.55614	-6.879	1	0.0	0.0	5.0	0.0	0.0
-6944.445	500.0	100.0	100.0	2	0.0	0.0	0.129	1.0	98.73918	-6.879	1	0.0	0.0	5.0	0.0	0.0
-6944.445	500.0	100.0	100.0	2	0.0	0.0	0.132	1.0	98.679474	-6.889	1	0.0	0.0	5.0	0.0	0.0
-6944.445	500.0	100.0	100.0	2	0.0	0.0	0.135	1.0	98.679474	-6.893	1	0.0	0.0	5.0	0.0	0.0
-6944.445	500.0	100.0	100.0	2	0.0	0.0	0.137	1.0	98.2346	-6.893	1	0.0	0.0	5.0	0.0	0.0
-6944.445	500.0	100.0	100.0	2	0.0	0.0	0.14	1.0	98.17635	-6.902	1	0.0	0.0	5.0	0.0	0.0
-6944.445	500.0	100.0	100.0	2	0.0	0.0	0.142	1.0	98.17635	-6.905	1	0.0	0.0	5.0	0.0	0.0
-6944.445	500.0	100.0	100.0	2	0.0	0.0	0.145	1.0	97.093864	-6.905	1	0.0	0.0	5.0	0.0	0.0
-6944.445	500.0	100.0	100.0	2	0.0	0.0	0.148	1.0	97.093864	-6.911	1	0.0	0.0	5.0	0.0	0.0
-6944.445	500.0	100.0	100.0	2	0.0	0.0	0.151	1.0	95.99574	-6.911	1	0.0	0.0	5.0	0.0	0.0
-6944.445	500.0	100.0	100.0	2	0.0	0.0	0.153	1.0	95.94757	-6.914	1	0.0	0.0	6.0	0.0	0.0
-6944.445	500.0	100.0	100.0	2	0.0	0.0	0.156	1.0	95.94757	-6.92	1	0.0	0.0	6.0	0.0	0.0
0.0	500.0	100.0	100.0	0	0.0	0.0	0.159	1.0	95.38184	-6.92	1	0.0	0.0	0.0	0.0	0.0
0.0	500.0	100.0	100.0	0	0.0	0.0	0.161	1.0	94.98477	-6.922	1	0.0	0.0	8.0	0.0	0.0
0.0	500.0	100.0	100.0	0	0.0	0.0	0.164	1.0	94.98477	-6.922	1	0.0	0.0	8.0	0.0	0.0
0.0	500.0	100.0	100.0	0	0.0	0.0	0.167	0.0	95.77303	-6.926	1	0.0	0.0	0.0	0.0	0.0
0.0	500.0	100.0	100.0	0	0.0	0.0	0.169	0.0	95.77303	-6.436	1	0.0	0.0	0.0	0.0	0.0
0.0	500.0	100.0	100.0	0	0.0	0.0	0.172	0.0	95.21534	-6.436	1	0.0	0.0	0.0	0.0	0.0
0.0	500.0	100.0	100.0	0	0.0	0.0	0.175	0.0	95.76245	-5.559	1	0.0	0.0	0.0	0.0	0.0
0.0	500.0	100.0	100.0	0	0.0	0.0	0.178	0.0	95.76245	-5.166	1	0.0	0.0	0.0	0.0	0.0
0.0	500.0	100.0	100.0	0	0.0	0.0	0.18	0.0	96.27487	-5.166	1	0.0	0.0	0.0	0.0	0.0
0.0	500.0	100.0	100.0	0	0.0	0.0	0.183	0.0	96.29028	-4.46	1	0.0	0.0	0.0	0.0	0.0
0.0	500.0	100.0	100.0	0	0.0	0.0	0.185	0.0	96.29028	-4.145	1	0.0	0.0	0.0	0.0	0.0
0.0	500.0	100.0	100.0	0	0.0	0.0	0.187	0.0	96.303665	-4.145	1	0.0	0.0	0.0	0.0	0.0
0.0	500.0	100.0	100.0	0	0.0	0.0	0.189	0.0	96.303665	-3.579	1	0.0	0.0	0.0	0.0	0.0
0.0	500.0	100.0	100.0	0	0.0	0.0	0.191	0.0	96.27715	-3.579	1	0.0	0.0	0.0	0.0	0.0
0.0	500.0	100.0	100.0	0	0.0	0.0	0.193	0.0	96.127396	-3.326	1	0.0	0.0	0.0	0.0	0.0
0.0	500.0	100.0	100.0	0	0.0	0.0	0.195	0.0	96.127396	-2.872	1	0.0	0.0	0.0	0.0	0.0
0.0	500.0	100.0	100.0	0	0.0	0.0	0.196	0.0	96.689476	-2.872	1	0.0	0.0	0.0	0.0	0.0
0.0	500.0	100.0	100.0	0	0.0	0.0	0.198	0.0	96.25493	-2.48	1	0.0	0.0	0.0	0.0	0.0
0.0	500.0	100.0	100.0	0	0.0	0.0	0.199	0.0	96.25493	-2.305	1	0.0	0.0	0.0	0.0	0.0
0.0	500.0	100.0	100.0	0	0.0	0.0	0.2	0.0	96.445114	-2.305	1	0.0	0.0	0.0	0.0	0.0
0.0	500.0	100.0	100.0	0	0.0	0.0	0.201	0.0	96.445114	-1.99	1	0.0	0.0	0.0	0.0	0.0
0.0	500.0	100.0	100.0	0	0.0	0.0	0.201	0.0	97.12128	-1.99	1	0.0	0.0	0.0	0.0	0.0
0.0	500.0	100.0	100.0	0	0.0	0.0	0.201	0.0	98.013756	-1.849	1	0.0	0.0	0.0	0.0	0.0
0.0	500.0	100.0	100.0	0	0.0	0.0	0.201	0.0	98.013756	-1.597	1	0.0	0.0	0.0	0.0	0.0
0.0	500.0	100.0	100.0	0	0.0	0.0	0.201	0.0	98.083824	-1.597	1	0.0	0.0	0.0	0.0	0.0
0.0	500.0	100.0	100.0	0	0.0	0.0	0.201	0.0	98.46578	-1.484	1	0.0	0.0	0.0	0.0	0.0
0.0	500.0	100.0	100.0	0	0.0	0.0	0.2	0.0	98.46578	-1.484	1	0.0	0.0	0.0	0.0	0.0
0.0	500.0	100.0	100.0	0	0.0	0.0	0.2	0.0	98.0189	-1.281	1	0.0	0.0	0.0	0.0	0.0
0.0	500.0	100.0	100.0	0	0.0	0.0	0.199	0.0	98.0189	-1.106	1	0.0	0.0	0.0	0.0	0.0
0.0	500.0	100.0	100.0	0	0.0	0.0	0.198	0.0	98.055084	-1.106	1	0.0	0.0	0.0	0.0	0.0
0.0	500.0	100.0	100.0	0	0.0	0.0	0.196	0.0	97.694824	-1.028	1	0.0	0.0	0.0	0.0	0.0
0.0	500.0	100.0	100.0	0	0.0	0.0	0.195	0.0	97.694824	-0.888	1	0.0	0.0	0.0	0.0	0.0
0.0	500.0	100.0	100.0	0	0.0	0.0	0.193	0.0	97.18032	-0.888	1	0.0	0.0	0.0	0.0	0.0
0.0	500.0	100.0	100.0	0	0.0	0.0	0.191	0.0	98.5445	-0.825	1	0.0	0.0	0.0	0.0	0.0
0.0	500.0	100.0	100.0	0	0.0	0.0	0.189	0.0	98.5445	-0.825	1	0.0	0.0	0.0	0.0	0.0
0.0	500.0	100.0	100.0	0	0.0	0.0	0.187	0.0	98.77199	-0.766	1	0.0	0.0	0.0	0.0	0.0
0.0	500.0	100.0	100.0	0	0.0	0.0	0.185	0.0	98.77199	-0.662	1	0.0	0.0	0.0	0.0	0.0
0.0	500.0	100.0	100.0	0	0.0	0.0	0.183	0.0	98.91547	-0.662	1	0.0	0.0	0.0	0.0	0.0
0.0	500.0	100.0	100.0	0	0.0	0.0	0.181	0.0	98.75765	-0.571	1	0.0	0.0	0.0	0.0	0.0
0.0	500.0	100.0	100.0	0	0.0	0.0	0.178	0.0	98.75765	-0.531	1	0.0	0.0	0.0	0.0	0.0
0.0	500.0	100.0	100.0	0	0.0	0.0	0.176	0.0	97.986916	-0.531	1	0.0	0.0	0.0	0.0	0.0
0.0	500.0	100.0	100.0	0	0.0	0.0	0.174	0.0	98.21385	-0.458	1	0.0	0.0	0.0	0.0	0.0
0.0	500.0	100.0	100.0	0	0.0	0.0	0.171	0.0	98.86853	-0.395	1	0.0	0.0	0.0	0.0	0.0
0.0	500.0	100.0	100.0	0	0.0	0.0	0.168	0.0	98.23189	-0.395	1	0.0	0.0	0.0	0.0	0.0
0.0	500.0	100.0	100.0	0	0.0	0.0	0.166	0.0	98.23189	-0.367	1	0.0	0.0	0.0	0.0	0.0
0.0	500.0	100.0	100.0	0	0.0	0.0	0.163	0.0	98.27825	-0.367	1	0.0	0.0	0.0	0.0	0.0
0.0	500.0	100.0	100.0	0	0.0	0.0	0.16	0.0	98.10766	-0.317	1	0.0	0.0	0.0	0.0	0.0
0.0	500.0	100.0	100.0	0	0.0	0.0	0.157	0.0	98.10766	-0.294	1	0.0	0.0	0.0	0.0	0.0
0.0	500.0	100.0	100.0	0	0.0	0.0	0.155	0.0	98.40814	-0.294	1	0.0	0.0	0.0	0.0	0.0
0.0	500.0	100.0	100.0	0	0.0	0.0	0.152	0.0	98.24443	-0.254	1	0.0	0.0	0.0	0.0	0.0
0.0	500.0	100.0	100.0	0	0.0	0.0	0.149	0.0	98.24443	-0.236	1	0.0	0.0	0.0	0.0	0.0
0.0	500.0	100.0	100.0	0	0.0	0.0	0.146	0.0	97.986946	-0.236	1	0.0	0.0	0.0	0.0	0.0
0.0	500.0	100.0	100.0	0	0.0	0.0	0.143	0.0	97.986946	-0.204	1	0.0	0.0	0.0	0.0	0.0
0.0	500.0	100.0	100.0	0	0.0	0.0	0.14	0.0	98.11068	-0.204	1	0.0	0.0	0.0	0.0	0.0
0.0	500.0	100.0	100.0	0	0.0	0.0	0.138	0.0	97.66919	-0.176	1	0.0	0.0	0.0	0.0	0.0
0.0	500.0	100.0	100.0	0	0.0	0.0	0.135	0.0	97.66919	-0.163	1	0.0	0.0	0.0	0.0	0.0
0.0	500.0	100.0	100.0	0	0.0	0.0	0.132	0.0	98.44119	-0.163	1	0.0	0.0	0.0	0.0	0.0
0.0	500.0	100.0	100.0	0	0.0	0.0	0.129	0.0	98.497536	-0.141	1	0.0	0.0	0.0	0.0	0.0
0.0	500.0	100.0	100.0	0	0.0	0.0	0.127	0.0	98.497536	-0.141	1	0.0	0.0	0.0	0.0	0.0
0.0	500.0	100.0	100.0	0	0.0	0.0	0.124	0.0	97.87956	-0.121	1	0.0	0.0	0.0	0.0	0.0
0.0	500.0	100.0	100.0	0	0.0	0.0	0.121	0.0	97.87956	-0.113	1	0.0	0.0	0.0	0.0	0.0
0.0	500.0	100.0	100.0	0	0.0	0.0	0.118	0.0	98.56124	-0.113	1	0.0	0.0	0.0	0.0	0.0
0.0	500.0	100.0	100.0	0	0.0	0.0	0.115	0.0	98.3627	-0.097	1	0.0	0.0	0.0	0.0	0.0
0.0	500.0	100.0	100.0	0	0.0	0.0	0.113	0.0	98.3627	-0.09	1	0.0	0.0	0.0	0.0	0.0
0.0	500.0	100.0	100.0	0	0.0	0.0	0.11	0.0	98.546165	-0.09	1	0.0	0.0	0.0	0.0	0.0
0.0	500.0	100.0	100.0	0	0.0	0.0	0.107	0.0	98.32878	-0.078	1	0.0	0.0	0.0	0.0	0.0
0.0	500.0	100.0	100.0	0	0.0	0.0	0.104	0.0	98.32878	-0.072	1	0.0	0.0	0.0	0.0	0.0
0.0	500.0	100.0	100.0	0	0.0	0.0	0.101	0.0	98.908264	-0.072	1	0.0	0.0	0.0	0.0	0.0
0.0	500.0	100.0	100.0	0	0.0	0.0	0.099	0.0	98.908264	-0.062	1	0.0	0.0	0.0	0.0	0.0
0.0	500.0	100.0	100.0	0	0.0	0.0	0.096	0.0	98.92078	-0.062	1	0.0	0.0	0.0	0.0	0.0
0.0	500.0	100.0	100.0	0	0.0	0.0	0.093	0.0	98.71502	-0.053	1	0.0	0.0	0.0	0.0	0.0
0.0	500.0	100.0	100.0	0	0.0	0.0	0.09	0.0	98.71502	-0.049	1	0.0	0.0	0.0	0.0	0.0
0.0	500.0	100.0	100.0	0	0.0	0.0	0.087	0.0	98.09059	-0.049	1	0.0	0.0	0.0	0.0	0.0
0.0	500.0	100.0	100.0	0	0.0	0.0	0.084	0.0	97.4321	-0.042	1	0.0	0.0	0.0	0.0	0.0
0.0	500.0	100.0	100.0	0	0.0	0.0	0.082	0.0	97.4321	-0.039	1	0.0	0.0	0.0	0.0	0.0
0.0	500.0	100.0	100.0	0	0.0	0.0	0.079	0.0	97.742966	-0.039	1	0.0	0.0	0.0	0.0	0.0
0.0	500.0	100.0	100.0	0	0.0	0.0	0.076	0.0	97.742966	-0.034	1	0.0	0.0	0.0	0.0	0.0
0.0	500.0	100.0	100.0	0	0.0	0.0	0.073	0.0	96.967125	-0.034	1	0.0	0.0	0.0	0.0	0.0
0.0	500.0	100.0	100.0	0	0.0	0.0	0.07	0.0	97.14365	-0.031	1	0.0	0.0	0.0	0.0	0.0
0.0	500.0	100.0	100.0	0	0.0	0.0	0.067	0.0	97.6848	-0.027	1	0.0	0.0	0.0	0.0	0.0
0.0	500.0	100.0	100.0	0	0.0	0.0	0.065	0.0	97.657	-0.027	1	0.0	0.0	0.0	0.0	0.0
0.0	500.0	100.0	100.0	0	0.0	0.0	0.062	0.0	97.25539	-0.025	1	0.0	0.0	0.0	0.0	0.0
0.0	500.0	100.0	100.0	0	0.0	0.0	0.059	0.0	97.25539	-0.021	1	0.0	0.0	0.0	0.0	0.0
0.0	500.0	100.0	100.0	0	0.0	0.0	0.056	0.0	97.41381	-0.021	1	0.0	0.0	0.0	0.0	0.0
0.0	500.0	100.0	100.0	0	0.0	0.0	0.053	0.0	97.41381	-0.02	1	0.0	0.0	0.0	0.0	0.0
0.0	500.0	100.0	100.0	0	0.0	0.0	0.05	0.0	96.317635	-0.02	1	0.0	0.0	0.0	0.0	0.0
0.0	500.0	100.0	100.0	0	0.0	0.0	0.047	0.0	96.1735	-0.017	1	0.0	0.0	0.0	0.0	0.0
0.0	500.0	100.0	100.0	0	0.0	0.0	0.044	0.0	96.1735	-0.015	1	0.0	0.0	0.0	0.0	0.0
0.0	500.0	100.0	100.0	0	0.0	0.0	0.042	0.0	98.4055	-0.015	1	0.0	0.0	0.0	0.0	0.0
0.0	500.0	100.0	100.0	0	0.0	0.0	0.039	0.0	98.588	-0.013	1	0.0	0.0	0.0	0.0	0.0
0.0	500.0	100.0	100.0	0	0.0	0.0	0.036	0.0	98.588	-0.011	1	0.0	0.0	0.0	0.0	0.0
0.0	500.0	100.0	100.0	0	0.0	0.0	0.033	0.0	98.511955	-0.011	1	0.0	0.0	0.0	0.0	0.0
0.0	500.0	100.0	100.0	0	0.0	0.0	0.03	0.0	98.511955	-0.01	1	0.0	0.0	0.0	0.0	0.0
0.0	500.0	100.0	100.0	0	0.0	0.0	0.027	0.0	98.3884	-0.01	1	0.0	0.0	0.0	0.0	0.0
0.0	500.0	100.0	100.0	0	0.0	0.0	0.024	0.0	97.45028	-0.009	1	0.0	0.0	0.0	0.0	0.0
0.0	500.0	100.0	100.0	0	0.0	0.0	0.021	0.0	97.45028	-0.008	1	0.0	0.0	0.0	0.0	0.0
0.0	500.0	100.0	100.0	0	0.0	0.0	0.017	0.0	96.90111	-0.008	1	0.0	0.0	0.0	0.0	0.0
0.0	500.0	100.0	100.0	0	0.0	0.0	0.014	0.0	97.42773	-0.007	1	0.0	0.0	0.0	0.0	0.0
0.0	500.0	100.0	100.0	0	0.0	0.0	0.011	0.0	97.42773	-0.006	1	0.0	0.0	0.0	0.0	0.0
0.0	500.0	100.0	100.0	0	0.0	0.0	0.008	0.0	98.286316	-0.006	1	0.0	0.0	0.0	0.0	0.0
0.0	500.0	100.0	100.0	0	0.0	0.0	0.004	0.0	98.286316	-0.005	1	0.0	0.0	0.0	0.0	0.0
0.0	500.0	100.0	100.0	0	0.0	0.0	0.001	0.0	97.89901	-0.005	1	0.0	0.0	0.0	0.0	0.0
0.0	500.0	100.0	100.0	0	0.0	0.0	-0.001	0.0	98.50278	-0.004	1	0.0	0.0	0.0	0.0	0.0
0.0	500.0	100.0	100.0	0	0.0	0.0	-0.005	0.0	98.50278	-0.004	1	0.0	0.0	0.0	0.0	0.0
0.0	500.0	100.0	100.0	0	0.0	0.0	-0.008	0.0	99.29483	-0.004	1	0.0	0.0	0.0	0.0	0.0
0.0	500.0	100.0	100.0	0	0.0	0.0	-0.012	0.0	98.70102	-0.003	1	0.0	0.0	0.0	0.0	0.0
0.0	500.0	100.0	100.0	0	0.0	0.0	-0.015	0.0	98.70102	-0.003	1	0.0	0.0	0.0	0.0	0.0
0.0	500.0	100.0	100.0	0	0.0	0.0	-0.018	0.0	99.4024	-0.002	1	0.0	0.0	0.0	0.0	0.0
0.0	500.0	100.0	100.0	0	0.0	0.0	-0.022	0.0	99.4024	-0.002	1	0.0	0.0	0.0	0.0	0.0
0.0	500.0	100.0	100.0	0	0.0	0.0	-0.025	0.0	99.26479	-0.002	1	0.0	0.0	0.0	0.0	0.0
0.0	500.0	100.0	100.0	0	0.0	0.0	-0.028	0.0	99.432396	-0.002	1	0.0	0.0	0.0	0.0	0.0
0.0	500.0	100.0	100.0	0	0.0	0.0	-0.032	0.0	99.432396	-0.001	1	0.0	0.0	0.0	0.0	0.0
0.0	500.0	100.0	100.0	0	0.0	0.0	-0.034	0.0	100.44534	-0.001	1	0.0	0.0	0.0	0.0	0.0
0.0	500.0	100.0	100.0	0	0.0	0.0	-0.037	0.0	100.37001	-0.001	1	0.0	0.0	0.0	0.0	0.0
0.0	500.0	100.0	100.0	0	0.0	0.0	-0.039	0.0	100.37001	-0.001	1	0.0	0.0	0.0	0.0	0.0
0.0	500.0	100.0	100.0	0	0.0	0.0	-0.041	0.0	100.29787	-0.001	1	0.0	0.0	0.0	0.0	0.0
0.0	500.0	100.0	100.0	0	0.0	0.0	-0.042	0.0	100.29787	-0.001	1	0.0	0.0	0.0	0.0	0.0
0.0	500.0	100.0	100.0	0	0.0	0.0	-0.042	0.0	99.74384	-0.001	1	0.0	0.0	0.0	0.0	0.0
0.0	500.0	100.0	100.0	0	0.0	0.0	-0.043	0.0	100.41799	0.0	1	0.0	0.0	0.0	0.0	0.0
0.0	500.0	100.0	100.0	0	0.0	0.0	-0.042	0.0	100.41799	0.0	1	0.0	0.0	0.0	0.0	0.0
0.0	500.0	100.0	100.0	0	0.0	0.0	-0.042	0.0	100.32998	0.0	1	0.0	0.0	1.0	0.0	0.0
0.0	500.0	100.0	100.0	0	0.0	0.0	-0.041	0.0	100.46119	0.0	1	0.0	0.0	3.0	0.0	0.0
0.0	500.0	100.0	100.0	0	0.0	0.0	-0.041	0.0	100.46119	0.0	1	0.0	0.0	3.0	0.0	0.0
-6944.445	500.0	100.0	100.0	0	0.0	0.0	-0.04	0.0	100.32262	0.0	1	0.0	0.0	3.0	0.0	0.0
-6944.445	500.0	100.0	100.0	0	0.0	0.0	-0.039	0.0	100.32262	0.0	1	0.0	0.0	3.0	0.0	0.0
-6944.445	500.0	100.0	100.0	0	0.0	0.0	-0.038	0.0	100.82874	0.0	1	0.0	0.0	3.0	0.0	0.0
-6944.445	500.0	100.0	100.0	0	0.0	0.0	-0.037	0.0	100.0998	-0.491	1	0.0	0.0	3.0	0.0	0.0
-6944.445	500.0	100.0	100.0	0	0.0	0.0	-0.035	0.0	100.0998	-0.948	1	0.0	0.0	3.0	0.0	0.0
-6944.445	500.0	100.0	100.0	0	0.0	0.0	-0.034	0.0	99.75006	-0.948	1	0.0	0.0	3.0	0.0	0.0
-6944.445	500.0	100.0	100.0	0	0.0	0.0	-0.033	0.0	99.63901	-1.767	1	0.0	0.0	3.0	0.0	0.0
-6944.445	500.0	100.0	100.0	0	0.0	0.0	-0.032	0.0	99.63901	-2.134	1	0.0	0.0	3.0	0.0	0.0
-6944.445	500.0	100.0	100.0	0	0.0	0.0	-0.03	0.0	98.65802	-2.134	1	0.0	0.0	3.0	0.0	0.0
-6944.445	500.0	100.0	100.0	0	0.0	0.0	-0.028	0.0	98.65802	-2.791	1	0.0	0.0	3.0	0.0	0.0
-6944.445	500.0	100.0	100.0	0	0.0	0.0	-0.027	0.0	99.15408	-2.791	1	0.0	0.0	3.0	0.0	0.0
-6944.445	500.0	100.0	100.0	0	0.0	0.0	-0.025	0.0	98.50119	-3.085	1	0.0	0.0	3.0	0.0	0.0
-6944.445	500.0	100.0	100.0	0	0.0	0.0	-0.023	0.0	98.50119	-3.613	1	0.0	0.0	3.0	0.0	0.0
-6944.445	500.0	100.0	100.0	0	0.0	0.0	-0.021	0.0	98.09763	-3.613	1	0.0	0.0	3.0	0.0	0.0
-6944.445	500.0	100.0	100.0	0	0.0	0.0	-0.019	0.0	97.974304	-4.068	1	0.0	0.0	3.0	0.0	0.0
-6944.445	500.0	100.0	100.0	0	0.0	0.0	-0.017	0.0	97.974304	-4.272	1	0.0	0.0	3.0	0.0	0.0
-6944.445	500.0	100.0	100.0	0	0.0	0.0	-0.015	0.0	98.18081	-4.272	1	0.0	0.0	3.0	0.0	0.0
-6944.445	500.0	100.0	100.0	0	0.0	0.0	-0.013	0.0	97.84343	-4.638	1	0.0	0.0	3.0	0.0	0.0
-6944.445	500.0	100.0	100.0	0	0.0	0.0	-0.011	0.0	97.3642	-4.638	1	0.0	0.0	3.0	0.0	0.0
-6944.445	500.0	100.0	100.0	0	0.0	0.0	-0.009	0.0	96.725296	-4.801	1	0.0	0.0	3.0	0.0	0.0
-6944.445	500.0	100.0	100.0	0	0.0	0.0	-0.007	0.0	96.725296	-5.095	1	0.0	0.0	3.0	0.0	0.0
-6944.445	500.0	100.0	100.0	0	0.0	0.0	-0.005	0.0	95.22439	-5.095	1	0.0	0.0	5.0	0.0	0.0
-6944.445	500.0	100.0	100.0	0	0.0	0.0	-0.003	0.0	96.16878	-5.226	1	0.0	0.0	5.0	0.0	0.0
-6944.445	500.0	100.0	100.0	0	0.0	0.0	-0.001	0.0	96.16878	-5.462	1	0.0	0.0	5.0	0.0	0.0
-6944.445	500.0	100.0	100.0	0	0.0	0.0	0.001	0.0	95.358154	-5.462	1	0.0	0.0	5.0	0.0	0.0
-6944.445	500.0	100.0	100.0	0	0.0	0.0	0.003	0.0	95.358154	-5.567	1	0.0	0.0	5.0	0.0	0.0
-6944.445	500.0	100.0	100.0	0	0.0	0.0	0.005	0.0	96.360725	-5.567	1	0.0	0.0	5.0	0.0	0.0
-6944.445	500.0	100.0	100.0	0	0.0	0.0	0.007	0.0	96.592094	-5.757	1	0.0	0.0	5.0	0.0	0.0
-6944.445	500.0	100.0	100.0	0	0.0	0.0	0.009	0.0	96.592094	-5.84	1	0.0	0.0	5.0	0.0	0.0
-6944.445	500.0	100.0	100.0	0	0.0	0.0	0.012	0.0	97.75566	-5.84	1	0.0	0.0	5.0	0.0	0.0
-6944.445	500.0	100.0	100.0	0	0.0	0.0	0.014	0.0	98.028984	-5.993	1	0.0	0.0	5.0	0.0	0.0
-6944.445	500.0	100.0	100.0	0	0.0	0.0	0.016	0.0	98.028984	-6.123	1	0.0	0.0	5.0	0.0	0.0
-6944.445	500.0	100.0	100.0	0	0.0	0.0	0.018	0.0	98.1644	-6.123	1	0.0	0.0	5.0	0.0	0.0
-6944.445	500.0	100.0	100.0	0	0.0	0.0	0.02	0.0	98.1644	-6.182	1	0.0	0.0	5.0	0.0	0.0
-6944.445	500.0	100.0	100.0	0	0.0	0.0	0.022	0.0	97.97249	-6.182	1	0.0	0.0	5.0	0.0	0.0
-6944.445	500.0	100.0	100.0	0	0.0	0.0	0.025	0.0	98.40469	-6.287	1	0.0	0.0	5.0	0.0	0.0
-6944.445	500.0	100.0	100.0	0	0.0	0.0	0.027	0.0	98.40469	-6.334	1	0.0	0.0	5.0	0.0	0.0
-6944.445	500.0	100.0	100.0	0	0.0	0.0	0.029	0.0	97.71116	-6.334	1	0.0	0.0	5.0	0.0	0.0
-6944.445	500.0	100.0	100.0	0	0.0	0.0	0.031	0.0	97.35629	-6.418	1	0.0	0.0	5.0	0.0	0.0
-6944.445	500.0	100.0	100.0	0	0.0	0.0	0.033	0.0	97.35629	-6.418	1	0.0	0.0	5.0	0.0	0.0
-6944.445	500.0	100.0	100.0	0	0.0	0.0	0.035	0.0	97.04112	-6.456	1	0.0	0.0	5.0	0.0	0.0
-6944.445	500.0	100.0	100.0	0	0.0	0.0	0.037	0.0	97.068306	-6.524	1	0.0	0.0	5.0	0.0	0.0
-6944.445	500.0	100.0	100.0	0	0.0	0.0	0.039	0.0	96.96263	-6.524	1	0.0	0.0	5.0	0.0	0.0
-6944.445	500.0	100.0	100.0	0	0.0	0.0	0.042	0.0	96.48749	-6.582	1	0.0	0.0	5.0	0.0	0.0
-6944.445	500.0	100.0	100.0	0	0.0	0.0	0.044	0.0	96.48749	-6.608	1	0.0	0.0	5.0	0.0	0.0
-6944.445	500.0	100.0	100.0	0	0.0	0.0	0.046	0.0	96.918816	-6.608	1	0.0	0.0	5.0	0.0	0.0
-6944.445	500.0	100.0	100.0	0	0.0	0.0	0.048	0.0	97.475746	-6.655	1	0.0	0.0	5.0	0.0	0.0
-6944.445	500.0	100.0	100.0	0	0.0	0.0	0.05	0.0	97.475746	-6.676	1	0.0	0.0	5.0	0.0	0.0
-6944.445	500.0	100.0	100.0	0	0.0	0.0	0.052	0.0	97.750114	-6.676	1	0.0	0.0	5.0	0.0	0.0
-6944.445	500.0	100.0	100.0	0	0.0	0.0	0.054	0.0	97.750114	-6.696	1	0.0	0.0	5.0	0.0	0.0
-6944.445	500.0	100.0	100.0	0	0.0	0.0	0.057	0.0	97.970985	-6.696	1	0.0	0.0	5.0	0.0	0.0
-6944.445	500.0	100.0	100.0	0	0.0	0.0	0.059	0.0	98.45212	-6.731	1	0.0	0.0	5.0	0.0	0.0
-6944.445	500.0	100.0	100.0	0	0.0	0.0	0.061	0.0	98.45212	-6.761	1	0.0	0.0	5.0	0.0	0.0
-6944.445	500.0	100.0	100.0	0	0.0	0.0	0.063	0.0	98.44666	-6.761	1	0.0	0.0	5.0	0.0	0.0
-6944.445	500.0	100.0	100.0	0	0.0	0.0	0.066	0.0	97.71416	-6.775	1	0.0	0.0	5.0	0.0	0.0
-6944.445	500.0	100.0	100.0	0	0.0	0.0	0.068	0.0	97.71416	-6.799	1	0.0	0.0	5.0	0.0	0.0
-6944.445	500.0	100.0	100.0	0	0.0	0.0	0.07	0.0	97.446236	-6.799	1	0.0	0.0	5.0	0.0	0.0
-6944.445	500.0	100.0	100.0	0	0.0	0.0	0.073	0.0	97.446236	-6.81	1	0.0	0.0	5.0	0.0	0.0
-6944.445	500.0	100.0	100.0	0	0.0	0.0	0.075	0.0	97.86593	-6.81	1	0.0	0.0	5.0	0.0	0.0
-6944.445	500.0	100.0	100.0	0	0.0	0.0	0.078	0.0	97.64749	-6.829	1	0.0	0.0	5.0	0.0	0.0
-6944.445	500.0	100.0	100.0	0	0.0	0.0	0.08	0.0	97.64749	-6.838	1	0.0	0.0	5.0	0.0	0.0
-6944.445	500.0	100.0	100.0	0	0.0	0.0	0.083	0.0	97.52395	-6.838	1	0.0	0.0	5.0	0.0	0.0
-6944.445	500.0	100.0	100.0	0	0.0	0.0	0.085	0.0	96.87636	-6.853	1	0.0	0.0	5.0	0.0	0.0
-6944.445	500.0	100.0	100.0	0	0.0	0.0	0.088	0.0	96.87636	-6.853	1	0.0	0.0	5.0	0.0	0.0
-6944.445	500.0	100.0	100.0	0	0.0	0.0	0.091	0.0	97.16205	-6.861	1	0.0	0.0	5.0	0.0	0.0
-6944.445	500.0	100.0	100.0	0	0.0	0.0	0.093	0.0	97.16205	-6.873	1	0.0	0.0	5.0	0.0	0.0
-6944.445	500.0	100.0	100.0	0	0.0	0.0	0.096	0.0	96.96525	-6.873	1	0.0	0.0	5.0	0.0	0.0
-6944.445	500.0	100.0	100.0	0	0.0	0.0	0.099	0.0	96.81406	-6.884	1	0.0	0.0	5.0	0.0	0.0
-6944.445	500.0	100.0	100.0	0	0.0	0.0	0.102	0.0	96.81406	-6.889	1	0.0	0.0	5.0	0.0	0.0
-6944.445	500.0	100.0	100.0	0	0.0	0.0	0.104	0.0	97.3954	-6.889	1	0.0	0.0	5.0	0.0	0.0
-6944.445	500.0	100.0	100.0	0	0.0	0.0	0.107	0.0	98.004364	-6.897	1	0.0	0.0	5.0	0.0	0.0
-6944.445	500.0	100.0	100.0	0	0.0	0.0	0.11	0.0	98.004364	-6.902	1	0.0	0.0	5.0	0.0	0.0
-6944.445	500.0	100.0	100.0	0	0.0	0.0	0.113	0.0	97.49235	-6.902	1	0.0	0.0	5.0	0.0	0.0
-6944.445	500.0	100.0	100.0	0	0.0	0.0	0.116	0.0	97.49235	-6.908	1	0.0	0.0	5.0	0.0	0.0
-6944.445	500.0	100.0	100.0	0	0.0	0.0	0.119	0.0	97.34697	-6.908	1	0.0	0.0	5.0	0.0	0.0
-6944.445	500.0	100.0	100.0	0	0.0	0.0	0.122	0.0	97.54189	-6.914	1	0.0	0.0	5.0	0.0	0.0
-6944.445	500.0	100.0	100.0	0	0.0	0.0	0.125	0.0	97.54189	-6.917	1	0.0	0.0	5.0	0.0	0.0
-6944.445	500.0	100.0	100.0	0	0.0	0.0	0.128	0.0	97.605156	-6.917	1	0.0	0.0	5.0	0.0	0.0
-6944.445	500.0	100.0	100.0	0	0.0	0.0	0.131	0.0	98.24458	-6.922	1	0.0	0.0	5.0	0.0	0.0
-6944.445	500.0	100.0	100.0	0	0.0	0.0	0.134	0.0	98.24458	-6.924	1	0.0	0.0	5.0	0.0	0.0
-6944.445	500.0	100.0	100.0	0	0.0	0.0	0.137	0.0	97.900826	-6.924	1	0.0	0.0	5.0	0.0	0.0
-6944.445	500.0	100.0	100.0	0	0.0	0.0	0.14	0.0	97.900826	-6.928	1	0.0	0.0	5.0	0.0	0.0
-6944.445	500.0	100.0	100.0	0	0.0	0.0	0.143	0.0	96.95927	-6.928	1	0.0	0.0	5.0	0.0	0.0
-6944.445	500.0	100.0	100.0	0	0.0	0.0	0.146	0.0	97.02832	-6.929	1	0.0	0.0	5.0	0.0	0.0
-6944.445	500.0	100.0	100.0	0	0.0	0.0	0.148	0.0	97.02832	-6.933	1	0.0	0.0	5.0	0.0	0.0
-6944.445	500.0	100.0	100.0	0	0.0	0.0	0.151	0.0	95.65777	-6.933	1	0.0	0.0	5.0	0.0	0.0
-6944.445	500.0	100.0	100.0	0	0.0	0.0	0.154	0.0	98.63681	-6.935	1	0.0	0.0	6.0	0.0	0.0
-6944.445	500.0	100.0	100.0	0	0.0	0.0	0.156	0.0	98.63681	-6.937	1	0.0	0.0	6.0	0.0	0.0
0.0	500.0	100.0	100.0	0	0.0	0.0	0.159	0.0	98.26967	-6.937	1	1.0	0.0	0.0	0.0	0.0
0.0	500.0	100.0	100.0	0	0.0	0.0	0.161	0.0	98.26967	-6.938	1	1.0	0.0	0.0	0.0	0.0
0.0	500.0	100.0	100.0	0	0.0	0.0	0.164	0.0	98.629036	-6.938	1	1.0	0.0	0.0	0.0	0.0
0.0	500.0	100.0	100.0	0	0.0	0.0	0.166	0.0	99.538635	-6.941	1	1.0	0.0	0.0	0.0	0.0
0.0	500.0	100.0	100.0	0	0.0	0.0	0.168	0.0	99.538635	-6.449	1	1.0	0.0	0.0	0.0	0.0
0.0	500.0	100.0	100.0	0	0.0	0.0	0.17	0.0	99.10983	-6.449	1	1.0	0.0	0.0	0.0	0.0
0.0	500.0	100.0	100.0	0	0.0	0.0	0.172	0.0	98.62224	-5.569	1	1.0	0.0	0.0	0.0	0.0
0.0	500.0	100.0	100.0	0	0.0	0.0	0.174	0.0	97.73305	-4.81	1	1.0	0.0	0.0	0.0	0.0
0.0	500.0	100.0	100.0	0	0.0	0.0	0.176	0.0	97.78603	-4.81	1	1.0	0.0	0.0	0.0	0.0
0.0	500.0	100.0	100.0	0	0.0	0.0	0.178	0.0	97.78603	-4.469	1	1.0	0.0	0.0	0.0	0.0
0.0	500.0	100.0	100.0	0	0.0	0.0	0.179	0.0	98.522125	-4.469	1	1.0	0.0	0.0	0.0	0.0
0.0	500.0	100.0	100.0	0	0.0	0.0	0.18	0.0	99.06653	-3.859	1	1.0	0.0	0.0	0.0	0.0
0.0	500.0	100.0	100.0	0	0.0	0.0	0.181	0.0	99.06653	-3.333	1	1.0	0.0	0.0	0.0	0.0
0.0	500.0	100.0	100.0	0	0.0	0.0	0.182	0.0	98.37399	-3.333	1	1.0	0.0	0.0	0.0	0.0
0.0	500.0	100.0	100.0	0	0.0	0.0	0.182	0.0	97.57563	-3.097	1	1.0	0.0	0.0	0.0	0.0
0.0	500.0	100.0	100.0	0	0.0	0.0	0.182	0.0	97.57563	-2.674	1	1.0	0.0	0.0	0.0	0.0
0.0	500.0	100.0	100.0	0	0.0	0.0	0.182	0.0	98.00936	-2.674	1	1.0	0.0	0.0	0.0	0.0
0.0	500.0	100.0	100.0	0	0.0	0.0	0.182	0.0	98.00936	-2.485	1	1.0	0.0	0.0	0.0	0.0
0.0	500.0	100.0	100.0	0	0.0	0.0	0.182	0.0	98.13502	-2.485	1	1.0	0.0	0.0	0.0	0.0
0.0	500.0	100.0	100.0	0	0.0	0.0	0.181	0.0	97.56264	-2.146	1	1.0	0.0	8.0	0.0	0.0
0.0	500.0	100.0	100.0	0	0.0	0.0	0.18	0.0	97.56264	-1.994	1	1.0	0.0	8.0	0.0	0.0
0.0	500.0	100.0	100.0	0	0.0	0.0	0.179	0.0	97.17943	-1.994	1	1.0	0.0	14.0	0.0	0.0
0.0	500.0	100.0	100.0	0	0.0	0.0	0.178	0.0	96.99719	-1.722	1	1.0	0.0	0.0	0.0	0.0
0.0	500.0	100.0	100.0	0	0.0	0.0	0.176	0.0	96.99719	-1.6	1	1.0	0.0	0.0	0.0	0.0
0.0	500.0	100.0	100.0	0	0.0	0.0	0.175	0.0	97.0588	-1.6	1	1.0	0.0	0.0	0.0	0.0
0.0	500.0	100.0	100.0	0	0.0	0.0	0.173	0.0	97.0588	-1.382	1	1.0	0.0	0.0	0.0	0.0
0.0	500.0	100.0	100.0	0	0.0	0.0	0.171	0.0	97.81132	-1.382	1	1.0	0.0	0.0	0.0	0.0
0.0	500.0	100.0	100.0	0	0.0	0.0	0.169	0.0	97.82934	-1.284	1	1.0	0.0	0.0	0.0	0.0
0.0	500.0	100.0	100.0	0	0.0	0.0	0.168	0.0	97.82934	-1.109	1	1.0	0.0	0.0	0.0	0.0
0.0	500.0	100.0	100.0	0	0.0	0.0	0.165	0.0	98.00142	-1.109	1	1.0	0.0	0.0	0.0	0.0
0.0	500.0	100.0	100.0	0	0.0	0.0	0.163	0.0	95.938126	-0.957	1	1.0	0.0	0.0	0.0	0.0
0.0	500.0	100.0	100.0	0	0.0	0.0	0.161	0.0	95.938126	-0.889	1	1.0	0.0	0.0	0.0	0.0
0.0	500.0	100.0	100.0	0	0.0	0.0	0.159	0.0	98.34851	-0.889	1	1.0	0.0	0.0	0.0	0.0
0.0	500.0	100.0	100.0	0	0.0	0.0	0.156	0.0	98.40192	-0.826	1	1.0	0.0	0.0	0.0	0.0
0.0	500.0	100.0	100.0	0	0.0	0.0	0.154	0.0	97.801285	-0.826	1	1.0	0.0	0.0	0.0	0.0
0.0	500.0	100.0	100.0	0	0.0	0.0	0.152	0.0	97.87913	-0.713	1	1.0	0.0	0.0	0.0	0.0
0.0	500.0	100.0	100.0	0	0.0	0.0	0.149	0.0	97.87913	-0.616	1	1.0	0.0	0.0	0.0	0.0
0.0	500.0	100.0	100.0	0	0.0	0.0	0.147	0.0	97.456696	-0.616	1	1.0	0.0	0.0	0.0	0.0
0.0	500.0	100.0	100.0	0	0.0	0.0	0.145	0.0	97.51833	-0.532	1	1.0	0.0	0.0	0.0	0.0
0.0	500.0	100.0	100.0	0	0.0	0.0	0.142	0.0	97.51833	-0.494	1	1.0	0.0	0.0	0.0	0.0
0.0	500.0	100.0	100.0	0	0.0	0.0	0.14	0.0	98.15361	-0.494	1	1.0	0.0	0.0	0.0	0.0
0.0	500.0	100.0	100.0	0	0.0	0.0	0.137	0.0	98.15361	-0.426	1	1.0	0.0	0.0	0.0	0.0
0.0	500.0	100.0	100.0	0	0.0	0.0	0.135	0.0	97.31002	-0.426	1	1.0	0.0	0.0	0.0	0.0
0.0	500.0	100.0	100.0	0	0.0	0.0	0.133	0.0	97.64608	-0.396	1	1.0	0.0	0.0	0.0	0.0
0.0	500.0	100.0	100.0	0	0.0	0.0	0.13	0.0	97.64608	-0.342	1	1.0	0.0	0.0	0.0	0.0
0.0	500.0	100.0	100.0	0	0.0	0.0	0.128	0.0	98.14419	-0.342	1	1.0	0.0	0.0	0.0	0.0
0.0	500.0	100.0	100.0	0	0.0	0.0	0.126	0.0	98.69138	-0.318	1	1.0	0.0	0.0	0.0	0.0
0.0	500.0	100.0	100.0	0	0.0	0.0	0.124	0.0	98.69138	-0.274	1	1.0	0.0	0.0	0.0	0.0
0.0	500.0	100.0	100.0	0	0.0	0.0	0.121	0.0	99.15624	-0.274	1	1.0	0.0	0.0	0.0	0.0
0.0	500.0	100.0	100.0	0	0.0	0.0	0.119	0.0	99.15624	-0.237	1	1.0	0.0	0.0	0.0	0.0
0.0	500.0	100.0	100.0	0	0.0	0.0	0.117	0.0	98.11179	-0.237	1	1.0	0.0	0.0	0.0	0.0
0.0	500.0	100.0	100.0	0	0.0	0.0	0.115	0.0	98.29356	-0.22	1	1.0	0.0	0.0	0.0	0.0
0.0	500.0	100.0	100.0	0	0.0	0.0	0.113	0.0	98.29356	-0.19	1	1.0	0.0	0.0	0.0	0.0
0.0	500.0	100.0	100.0	0	0.0	0.0	0.11	0.0	98.209015	-0.19	1	1.0	0.0	0.0	0.0	0.0
0.0	500.0	100.0	100.0	0	0.0	0.0	0.108	0.0	97.92749	-0.176	1	1.0	0.0	0.0	0.0	0.0
0.0	500.0	100.0	100.0	0	0.0	0.0	0.106	0.0	97.92749	-0.152	1	1.0	0.0	0.0	0.0	0.0
0.0	500.0	100.0	100.0	0	0.0	0.0	0.104	0.0	97.76704	-0.152	1	1.0	0.0	0.0	0.0	0.0
0.0	500.0	100.0	100.0	0	0.0	0.0	0.101	0.0	97.76704	-0.141	1	1.0	0.0	0.0	0.0	0.0
0.0	500.0	100.0	100.0	0	0.0	0.0	0.099	0.0	97.474335	-0.141	1	1.0	0.0	0.0	0.0	0.0
0.0	500.0	100.0	100.0	0	0.0	0.0	0.096	0.0	97.8795	-0.122	1	1.0	0.0	0.0	0.0	0.0
0.0	500.0	100.0	100.0	0	0.0	0.0	0.094	0.0	97.8795	-0.113	1	1.0	0.0	0.0	0.0	0.0
0.0	500.0	100.0	100.0	0	0.0	0.0	0.091	0.0	97.68933	-0.113	1	1.0	0.0	0.0	0.0	0.0
0.0	500.0	100.0	100.0	0	0.0	0.0	0.089	0.0	97.38761	-0.097	1	1.0	0.0	0.0	0.0	0.0
0.0	500.0	100.0	100.0	0	0.0	0.0	0.086	0.0	97.38761	-0.09	1	1.0	0.0	0.0	0.0	0.0
0.0	500.0	100.0	100.0	0	0.0	0.0	0.083	0.0	97.77441	-0.09	1	1.0	0.0	0.0	0.0	0.0
0.0	500.0	100.0	100.0	0	0.0	0.0	0.081	0.0	97.77441	-0.078	1	1.0	0.0	0.0	0.0	0.0
0.0	500.0	100.0	100.0	0	0.0	0.0	0.078	0.0	97.78167	-0.078	1	1.0	0.0	0.0	0.0	0.0
0.0	500.0	100.0	100.0	0	0.0	0.0	0.075	0.0	97.43915	-0.067	1	1.0	0.0	0.0	0.0	0.0
0.0	500.0	100.0	100.0	0	0.0	0.0	0.072	0.0	97.43915	-0.062	1	1.0	0.0	0.0	0.0	0.0
0.0	500.0	100.0	100.0	0	0.0	0.0	0.069	0.0	97.64698	-0.062	1	1.0	0.0	0.0	0.0	0.0
0.0	500.0	100.0	100.0	0	0.0	0.0	0.066	0.0	97.31323	-0.053	1	1.0	0.0	0.0	0.0	0.0
0.0	500.0	100.0	100.0	0	0.0	0.0	0.063	0.0	97.31323	-0.05	1	1.0	0.0	0.0	0.0	0.0
0.0	500.0	100.0	100.0	0	0.0	0.0	0.06	0.0	97.929245	-0.05	1	1.0	0.0	0.0	0.0	0.0
0.0	500.0	100.0	100.0	0	0.0	0.0	0.057	0.0	97.929245	-0.043	1	1.0	0.0	0.0	0.0	0.0
0.0	500.0	100.0	100.0	0	0.0	0.0	0.054	0.0	98.44026	-0.043	1	1.0	0.0	0.0	0.0	0.0
0.0	500.0	100.0	100.0	0	0.0	0.0	0.051	0.0	98.310486	-0.039	1	1.0	0.0	0.0	0.0	0.0
0.0	500.0	100.0	100.0	0	0.0	0.0	0.048	0.0	98.310486	-0.034	1	1.0	0.0	0.0	0.0	0.0
0.0	500.0	100.0	100.0	0	0.0	0.0	0.045	0.0	97.77281	-0.034	1	1.0	0.0	0.0	0.0	0.0
0.0	500.0	100.0	100.0	0	0.0	0.0	0.042	0.0	98.39201	-0.031	1	1.0	0.0	0.0	0.0	0.0
0.0	500.0	100.0	100.0	0	0.0	0.0	0.039	0.0	98.39201	-0.027	1	1.0	0.0	0.0	0.0	0.0
0.0	500.0	100.0	100.0	0	0.0	0.0	0.036	0.0	98.27302	-0.027	1	1.0	0.0	0.0	0.0	0.0
0.0	500.0	100.0	100.0	0	0.0	0.0	0.033	0.0	98.27302	-0.023	1	1.0	0.0	0.0	0.0	0.0
0.0	500.0	100.0	100.0	0	0.0	0.0	0.03	0.0	97.77134	-0.023	1	1.0	0.0	0.0	0.0	0.0
0.0	500.0	100.0	100.0	0	0.0	0.0	0.028	0.0	98.24283	-0.021	1	1.0	0.0	0.0	0.0	0.0
0.0	500.0	100.0	100.0	0	0.0	0.0	0.025	0.0	98.24283	-0.018	1	1.0	0.0	0.0	0.0	0.0
0.0	500.0	100.0	100.0	0	0.0	0.0	0.022	0.0	97.51454	-0.018	1	1.0	0.0	0.0	0.0	0.0
0.0	500.0	100.0	100.0	0	0.0	0.0	0.02	0.0	96.82374	-0.015	1	1.0	0.0	0.0	0.0	0.0
0.0	500.0	100.0	100.0	0	0.0	0.0	0.017	0.0	96.42969	-0.014	1	1.0	0.0	0.0	0.0	0.0
0.0	500.0	100.0	100.0	0	0.0	0.0	0.014	0.0	96.983215	-0.014	1	1.0	0.0	0.0	0.0	0.0
0.0	500.0	100.0	100.0	0	0.0	0.0	0.012	0.0	96.983215	-0.013	1	1.0	0.0	0.0	0.0	0.0
0.0	500.0	100.0	100.0	0	0.0	0.0	0.009	0.0	97.299446	-0.013	1	1.0	0.0	0.0	0.0	0.0
0.0	500.0	100.0	100.0	0	0.0	0.0	0.006	0.0	98.029495	-0.011	1	1.0	0.0	0.0	0.0	0.0
0.0	500.0	100.0	100.0	0	0.0	0.0	0.004	0.0	98.029495	-0.009	1	1.0	0.0	0.0	0.0	0.0
0.0	500.0	100.0	100.0	0	0.0	0.0	0.001	0.0	97.6016	-0.009	1	1.0	0.0	0.0	0.0	0.0
0.0	500.0	100.0	100.0	0	0.0	0.0	-0.001	0.0	97.94242	-0.009	1	1.0	0.0	0.0	0.0	0.0
0.0	500.0	100.0	100.0	0	0.0	0.0	-0.003	0.0	97.94242	-0.007	1	1.0	0.0	0.0	0.0	0.0
0.0	500.0	100.0	100.0	0	0.0	0.0	-0.006	0.0	98.26603	-0.007	1	1.0	0.0	0.0	0.0	0.0
0.0	500.0	100.0	100.0	0	0.0	0.0	-0.008	0.0	98.26603	-0.007	1	1.0	0.0	0.0	0.0	0.0
0.0	500.0	100.0	100.0	0	0.0	0.0	-0.011	0.0	98.14422	-0.007	1	1.0	0.0	0.0	0.0	0.0
0.0	500.0	100.0	100.0	0	0.0	0.0	-0.014	0.0	97.571236	-0.006	1	1.0	0.0	0.0	0.0	0.0
0.0	500.0	100.0	100.0	0	0.0	0.0	-0.016	0.0	97.571236	-0.005	1	1.0	0.0	0.0	0.0	0.0
0.0	500.0	100.0	100.0	0	0.0	0.0	-0.019	0.0	97.705444	-0.005	1	1.0	0.0	0.0	0.0	0.0
0.0	500.0	100.0	100.0	0	0.0	0.0	-0.022	0.0	97.22891	-0.004	1	1.0	0.0	0.0	0.0	0.0
0.0	500.0	100.0	100.0	0	0.0	0.0	-0.025	0.0	97.22891	-0.004	1	1.0	0.0	0.0	0.0	0.0
0.0	500.0	100.0	100.0	0	0.0	0.0	-0.027	0.0	97.63278	-0.004	1	1.0	0.0	0.0	0.0	0.0
0.0	500.0	100.0	100.0	0	0.0	0.0	-0.03	0.0	97.63278	-0.003	1	1.0	0.0	0.0	0.0	0.0
0.0	500.0	100.0	100.0	0	0.0	0.0	-0.032	0.0	97.622025	-0.003	1	1.0	0.0	0.0	0.0	0.0
0.0	500.0	100.0	100.0	0	0.0	0.0	-0.034	0.0	97.56208	-0.003	1	1.0	0.0	0.0	0.0	0.0
0.0	500.0	100.0	100.0	0	0.0	0.0	-0.036	0.0	97.56208	-0.002	1	1.0	0.0	0.0	0.0	0.0
0.0	500.0	100.0	100.0	0	0.0	0.0	-0.038	0.0	97.56816	-0.002	1	1.0	0.0	0.0	0.0	0.0
0.0	500.0	100.0	100.0	0	0.0	0.0	-0.039	0.0	97.83331	-0.002	1	1.0	0.0	0.0	0.0	0.0
0.0	500.0	100.0	100.0	0	0.0	0.0	-0.04	0.0	97.83331	-0.001	1	1.0	0.0	0.0	0.0	0.0
0.0	500.0	100.0	100.0	0	0.0	0.0	-0.041	0.0	98.28075	-0.001	1	1.0	0.0	0.0	0.0	0.0
0.0	500.0	100.0	100.0	0	0.0	0.0	-0.041	0.0	98.28075	-0.001	1	1.0	0.0	0.0	0.0	0.0
0.0	500.0	100.0	100.0	0	0.0	0.0	-0.041	0.0	98.4175	-0.001	1	1.0	0.0	0.0	0.0	0.0
0.0	500.0	100.0	100.0	0	0.0	0.0	-0.04	0.0	97.53717	-0.001	1	1.0	0.0	2.0	0.0	0.0
0.0	500.0	100.0	100.0	0	0.0	0.0	-0.04	0.0	97.53717	-0.001	1	1.0	0.0	2.0	0.0	0.0
0.0	500.0	100.0	100.0	0	0.0	0.0	-0.039	0.0	97.32016	-0.001	1	1.0	0.0	3.0	0.0	0.0
-8333.334	600.0	100.0	100.0	0	0.0	0.0	-0.039	0.0	98.297195	0.0	1	1.0	0.0	3.0	0.0	0.0
-8333.334	600.0	100.0	100.0	0	0.0	0.0	-0.038	0.0	98.297195	0.0	1	1.0	0.0	3.0	0.0	0.0
-8333.334	600.0	100.0	100.0	0	0.0	0.0	-0.037	0.0	97.90848	0.0	1	1.0	0.0	3.0	0.0	0.0
-8333.334	600.0	100.0	100.0	0	0.0	0.0	-0.035	0.0	97.90848	-0.59	1	1.0	0.0	3.0	0.0	0.0
-8333.334	600.0	100.0	100.0	0	0.0	0.0	-0.034	0.0	97.806496	-0.59	1	1.0	0.0	3.0	0.0	0.0
-8333.334	600.0	100.0	100.0	0	0.0	0.0	-0.033	0.0	97.25634	-1.138	1	1.0	0.0	3.0	0.0	0.0
-8333.334	600.0	100.0	100.0	0	0.0	0.0	-0.032	0.0	97.25634	-2.121	1	1.0	0.0	3.0	0.0	0.0
-8333.334	600.0	100.0	100.0	0	0.0	0.0	-0.031	0.0	97.24675	-2.121	1	1.0	0.0	3.0	0.0	0.0
-8333.334	600.0	100.0	100.0	0	0.0	0.0	-0.029	0.0	97.74224	-2.561	1	1.0	0.0	3.0	0.0	0.0
-8333.334	600.0	100.0	100.0	0	0.0	0.0	-0.027	0.0	97.74224	-3.35	1	1.0	0.0	3.0	0.0	0.0
-8333.334	600.0	100.0	100.0	0	0.0	0.0	-0.026	0.0	97.74711	-3.35	1	1.0	0.0	3.0	0.0	0.0
-8333.334	600.0	100.0	100.0	0	0.0	0.0	-0.024	0.0	97.74711	-3.703	1	1.0	0.0	3.0	0.0	0.0
-8333.334	600.0	100.0	100.0	0	0.0	0.0	-0.022	0.0	98.18464	-3.703	1	1.0	0.0	3.0	0.0	0.0
-8333.334	600.0	100.0	100.0	0	0.0	0.0	-0.02	0.0	97.162155	-4.337	1	1.0	0.0	3.0	0.0	0.0
-8333.334	600.0	100.0	100.0	0	0.0	0.0	-0.018	0.0	97.162155	-4.619	1	1.0	0.0	3.0	0.0	0.0
-8333.334	600.0	100.0	100.0	0	0.0	0.0	-0.016	0.0	97.33746	-4.619	1	1.0	0.0	3.0	0.0	0.0
-8333.334	600.0	100.0	100.0	0	0.0	0.0	-0.013	0.0	96.73809	-5.127	1	1.0	0.0	3.0	0.0	0.0
-8333.334	600.0	100.0	100.0	0	0.0	0.0	-0.011	0.0	96.73809	-5.566	1	1.0	0.0	3.0	0.0	0.0
-8333.334	600.0	100.0	100.0	0	0.0	0.0	-0.009	0.0	95.595474	-5.566	1	1.0	0.0	3.0	0.0	0.0
-8333.334	600.0	100.0	100.0	0	0.0	0.0	-0.007	0.0	95.595474	-5.762	1	1.0	0.0	3.0	0.0	0.0
-8333.334	600.0	100.0	100.0	0	0.0	0.0	-0.005	0.0	95.11861	-5.762	1	1.0	0.0	5.0	0.0	0.0
-8333.334	600.0	100.0	100.0	0	0.0	0.0	-0.003	0.0	95.31016	-6.114	1	1.0	0.0	5.0	0.0	0.0
-8333.334	600.0	100.0	100.0	0	0.0	0.0	0.0	0.0	95.31016	-6.272	1	1.0	0.0	5.0	0.0	0.0
-8333.334	600.0	100.0	100.0	0	0.0	0.0	0.001	0.0	95.7077	-6.272	1	1.0	0.0	5.0	0.0	0.0
-8333.334	600.0	100.0	100.0	0	0.0	0.0	0.003	0.0	95.565254	-6.554	1	1.0	0.0	5.0	0.0	0.0
-8333.334	600.0	100.0	100.0	0	0.0	0.0	0.005	0.0	95.565254	-6.681	1	1.0	0.0	5.0	0.0	0.0
-8333.334	600.0	100.0	100.0	0	0.0	0.0	0.008	0.0	96.00057	-6.681	1	1.0	0.0	5.0	0.0	0.0
-8333.334	600.0	100.0	100.0	0	0.0	0.0	0.01	0.0	96.9593	-6.908	1	1.0	0.0	5.0	0.0	0.0
-8333.334	600.0	100.0	100.0	0	0.0	0.0	0.013	0.0	96.268394	-6.908	1	1.0	0.0	5.0	0.0	0.0
-8333.334	600.0	100.0	100.0	0	0.0	0.0	0.015	0.0	96.05747	-7.009	1	1.0	0.0	5.0	0.0	0.0
-8333.334	600.0	100.0	100.0	0	0.0	0.0	0.018	0.0	96.05747	-7.191	1	1.0	0.0	5.0	0.0	0.0
-8333.334	600.0	100.0	100.0	0	0.0	0.0	0.021	0.0	96.42637	-7.191	1	1.0	0.0	5.0	0.0	0.0
-8333.334	600.0	100.0	100.0	0	0.0	0.0	0.023	0.0	97.29523	-7.273	1	1.0	0.0	5.0	0.0	0.0
-8333.334	600.0	100.0	100.0	0	0.0	0.0	0.025	0.0	97.29523	-7.419	1	1.0	0.0	5.0	0.0	0.0
-8333.334	600.0	100.0	100.0	0	0.0	0.0	0.028	0.0	96.915146	-7.419	1	1.0	0.0	5.0	0.0	0.0
-8333.334	600.0	100.0	100.0	0	0.0	0.0	0.03	0.0	96.915146	-7.545	1	1.0	0.0	5.0	0.0	0.0
-8333.334	600.0	100.0	100.0	0	0.0	0.0	0.033	0.0	97.53219	-7.545	1	1.0	0.0	5.0	0.0	0.0
-8333.334	600.0	100.0	100.0	0	0.0	0.0	0.035	0.0	97.36967	-7.601	1	1.0	0.0	5.0	0.0	0.0
-8333.334	600.0	100.0	100.0	0	0.0	0.0	0.037	0.0	97.36967	-7.702	1	1.0	0.0	5.0	0.0	0.0
-8333.334	600.0	100.0	100.0	0	0.0	0.0	0.04	0.0	97.513084	-7.702	1	1.0	0.0	5.0	0.0	0.0
-8333.334	600.0	100.0	100.0	0	0.0	0.0	0.042	0.0	97.32423	-7.749	1	1.0	0.0	5.0	0.0	0.0
-8333.334	600.0	100.0	100.0	0	0.0	0.0	0.045	0.0	97.95879	-7.83	1	1.0	0.0	5.0	0.0	0.0
-8333.334	600.0	100.0	100.0	0	0.0	0.0	0.047	0.0	97.3881	-7.83	1	1.0	0.0	5.0	0.0	0.0
-8333.334	600.0	100.0	100.0	0	0.0	0.0	0.049	0.0	97.3881	-7.865	1	1.0	0.0	5.0	0.0	0.0
-8333.334	600.0	100.0	100.0	0	0.0	0.0	0.052	0.0	97.83286	-7.865	1	1.0	0.0	5.0	0.0	0.0
-8333.334	600.0	100.0	100.0	0	0.0	0.0	0.054	0.0	97.58996	-7.93	1	1.0	0.0	5.0	0.0	0.0
-8333.334	600.0	100.0	100.0	0	0.0	0.0	0.056	0.0	97.58996	-7.96	1	1.0	0.0	5.0	0.0	0.0
-8333.334	600.0	100.0	100.0	0	0.0	0.0	0.059	0.0	97.48845	-7.96	1	1.0	0.0	5.0	0.0	0.0
-8333.334	600.0	100.0	100.0	0	0.0	0.0	0.061	0.0	97.503296	-8.012	1	1.0	0.0	5.0	0.0	0.0
-8333.334	600.0	100.0	100.0	0	0.0	0.0	0.063	0.0	97.503296	-8.035	1	1.0	0.0	5.0	0.0	0.0
-8333.334	600.0	100.0	100.0	0	0.0	0.0	0.066	0.0	97.8414	-8.035	1	1.0	0.0	5.0	0.0	0.0
-8333.334	600.0	100.0	100.0	0	0.0	0.0	0.068	0.0	97.8414	-8.077	1	1.0	0.0	5.0	0.0	0.0
-8333.334	600.0	100.0	100.0	0	0.0	0.0	0.071	0.0	97.538956	-8.077	1	1.0	0.0	5.0	0.0	0.0
-8333.334	600.0	100.0	100.0	0	0.0	0.0	0.073	0.0	96.22656	-8.114	1	1.0	0.0	5.0	0.0	0.0
-8333.334	600.0	100.0	100.0	0	0.0	0.0	0.076	0.0	96.22656	-8.13	1	1.0	0.0	5.0	0.0	0.0
-8333.334	600.0	100.0	100.0	0	0.0	0.0	0.078	0.0	97.467094	-8.13	1	1.0	0.0	5.0	0.0	0.0
-8333.334	600.0	100.0	100.0	0	0.0	0.0	0.081	0.0	98.2298	-8.145	1	1.0	0.0	5.0	0.0	0.0
-8333.334	600.0	100.0	100.0	0	0.0	0.0	0.083	0.0	98.2298	-8.172	1	1.0	0.0	5.0	0.0	0.0
-8333.334	600.0	100.0	100.0	0	0.0	0.0	0.086	0.0	98.85995	-8.172	1	1.0	0.0	5.0	0.0	0.0
-8333.334	600.0	100.0	100.0	0	0.0	0.0	0.088	0.0	98.85995	-8.195	1	1.0	0.0	5.0	0.0	0.0
-8333.334	600.0	100.0	100.0	0	0.0	0.0	0.091	0.0	98.46654	-8.195	1	1.0	0.0	5.0	0.0	0.0
-8333.334	600.0	100.0	100.0	0	0.0	0.0	0.094	0.0	98.1109	-8.216	1	1.0	0.0	5.0	0.0	0.0
-8333.334	600.0	100.0	100.0	0	0.0	0.0	0.097	0.0	98.1109	-8.226	1	1.0	0.0	5.0	0.0	0.0
-8333.334	600.0	100.0	100.0	0	0.0	0.0	0.099	0.0	98.768234	-8.226	1	1.0	0.0	5.0	0.0	0.0
-8333.334	600.0	100.0	100.0	0	0.0	0.0	0.102	0.0	98.93329	-8.241	1	1.0	0.0	5.0	0.0	0.0
-8333.334	600.0	100.0	100.0	0	0.0	0.0	0.105	0.0	98.93329	-8.248	1	1.0	0.0	5.0	0.0	0.0
-8333.334	600.0	100.0	100.0	0	0.0	0.0	0.107	0.0	99.133835	-8.248	1	1.0	0.0	5.0	0.0	0.0
-8333.334	600.0	100.0	100.0	0	0.0	0.0	0.11	0.0	98.67487	-8.261	1	1.0	0.0	5.0	0.0	0.0
-8333.334	600.0	100.0	100.0	0	0.0	0.0	0.113	0.0	98.391	-8.261	1	1.0	0.0	5.0	0.0	0.0
-8333.334	600.0	100.0	100.0	0	0.0	0.0	0.115	0.0	97.76591	-8.267	1	1.0	0.0	5.0	0.0	0.0
-8333.334	600.0	100.0	100.0	0	0.0	0.0	0.118	0.0	97.76591	-8.278	1	1.0	0.0	5.0	0.0	0.0
-8333.334	600.0	100.0	100.0	0	0.0	0.0	0.121	0.0	97.171036	-8.278	1	1.0	0.0	5.0	0.0	0.0
-8333.334	600.0	100.0	100.0	0	0.0	0.0	0.123	0.0	96.57253	-8.286	1	1.0	0.0	5.0	0.0	0.0
-8333.334	600.0	100.0	100.0	0	0.0	0.0	0.126	0.0	96.57253	-8.29	1	1.0	0.0	5.0	0.0	0.0
-8333.334	600.0	100.0	100.0	0	0.0	0.0	0.129	0.0	95.98437	-8.29	1	1.0	0.0	5.0	0.0	0.0
-8333.334	600.0	100.0	100.0	0	0.0	0.0	0.131	0.0	97.40153	-8.299	1	1.0	0.0	5.0	0.0	0.0
-8333.334	600.0	100.0	100.0	0	0.0	0.0	0.134	0.0	97.40153	-8.299	1	1.0	0.0	5.0	0.0	0.0
-8333.334	600.0	100.0	100.0	0	0.0	0.0	0.137	0.0	97.20209	-8.301	1	1.0	0.0	5.0	0.0	0.0
-8333.334	600.0	100.0	100.0	0	0.0	0.0	0.139	0.0	97.20209	-8.307	1	1.0	0.0	5.0	0.0	0.0
-8333.334	600.0	100.0	100.0	0	0.0	0.0	0.142	0.0	97.59364	-8.307	1	1.0	0.0	5.0	0.0	0.0
-8333.334	600.0	100.0	100.0	0	0.0	0.0	0.145	0.0	98.107956	-8.309	1	1.0	0.0	5.0	0.0	0.0
-8333.334	600.0	100.0	100.0	0	0.0	0.0	0.147	0.0	98.5204	-8.314	1	1.0	0.0	5.0	0.0	0.0
-8333.334	600.0	100.0	100.0	0	0.0	0.0	0.15	0.0	98.60669	-8.314	1	1.0	0.0	5.0	0.0	0.0
-8333.334	600.0	100.0	100.0	0	0.0	0.0	0.153	0.0	98.60669	-8.316	1	1.0	0.0	5.0	0.0	0.0
-8333.334	600.0	100.0	100.0	0	0.0	0.0	0.155	0.0	99.52603	-8.316	1	2.0	0.0	7.0	0.0	0.0
0.0	600.0	100.0	100.0	0	0.0	0.0	0.158	0.0	99.89843	-8.32	1	2.0	0.0	0.0	0.0	0.0
0.0	600.0	100.0	100.0	0	0.0	0.0	0.16	0.0	99.89843	-8.323	1	2.0	0.0	0.0	0.0	0.0
0.0	600.0	100.0	100.0	0	0.0	0.0	0.163	0.0	99.305466	-8.323	1	2.0	0.0	0.0	0.0	0.0
0.0	600.0	100.0	100.0	0	0.0	0.0	0.165	0.0	99.38289	-8.325	1	2.0	0.0	0.0	0.0	0.0
0.0	600.0	100.0	100.0	0	0.0	0.0	0.167	0.0	98.680405	-7.736	1	2.0	0.0	0.0	0.0	0.0
0.0	600.0	100.0	100.0	0	0.0	0.0	0.17	0.0	98.66847	-7.736	1	2.0	0.0	0.0	0.0	0.0
0.0	600.0	100.0	100.0	0	0.0	0.0	0.172	0.0	98.31771	-6.68	1	2.0	0.0	0.0	0.0	0.0
0.0	600.0	100.0	100.0	0	0.0	0.0	0.175	0.0	98.29175	-6.68	1	2.0	0.0	0.0	0.0	0.0
0.0	600.0	100.0	100.0	0	0.0	0.0	0.178	0.0	98.292046	-5.769	1	2.0	0.0	0.0	0.0	0.0
0.0	600.0	100.0	100.0	0	0.0	0.0	0.18	0.0	98.292046	-5.362	1	2.0	0.0	0.0	0.0	0.0
0.0	600.0	100.0	100.0	0	0.0	0.0	0.182	0.0	98.103966	-5.362	1	2.0	0.0	0.0	0.0	0.0
0.0	600.0	100.0	100.0	0	0.0	0.0	0.185	0.0	98.783325	-4.629	1	2.0	0.0	0.0	0.0	0.0
0.0	600.0	100.0	100.0	0	0.0	0.0	0.187	0.0	98.783325	-4.302	1	2.0	0.0	0.0	0.0	0.0
0.0	600.0	100.0	100.0	0	0.0	0.0	0.189	0.0	98.04912	-4.302	1	2.0	0.0	0.0	0.0	0.0
0.0	600.0	100.0	100.0	0	0.0	0.0	0.19	0.0	98.401215	-3.715	1	2.0	0.0	0.0	0.0	0.0
0.0	600.0	100.0	100.0	0	0.0	0.0	0.192	0.0	98.401215	-3.715	1	2.0	0.0	0.0	0.0	0.0
0.0	600.0	100.0	100.0	0	0.0	0.0	0.194	0.0	97.725044	-3.452	1	2.0	0.0	0.0	0.0	0.0
0.0	600.0	100.0	100.0	0	0.0	0.0	0.195	0.0	97.725044	-2.981	1	2.0	0.0	0.0	0.0	0.0
0.0	600.0	100.0	100.0	0	0.0	0.0	0.196	0.0	97.373	-2.981	1	2.0	0.0	0.0	0.0	0.0
0.0	600.0	100.0	100.0	0	0.0	0.0	0.197	0.0	97.74738	-2.574	1	2.0	0.0	0.0	0.0	0.0
0.0	600.0	100.0	100.0	0	0.0	0.0	0.198	0.0	97.74738	-2.392	1	2.0	0.0	0.0	0.0	0.0
0.0	600.0	100.0	100.0	0	0.0	0.0	0.199	0.0	97.620995	-2.392	1	2.0	0.0	0.0	0.0	0.0
0.0	600.0	100.0	100.0	0	0.0	0.0	0.199	0.0	97.075935	-2.066	1	2.0	0.0	0.0	0.0	0.0
0.0	600.0	100.0	100.0	0	0.0	0.0	0.2	0.0	97.075935	-2.066	1	2.0	0.0	0.0	0.0	0.0
0.0	600.0	100.0	100.0	0	0.0	0.0	0.2	0.0	97.31038	-1.92	1	2.0	0.0	0.0	0.0	0.0
0.0	600.0	100.0	100.0	0	0.0	0.0	0.2	0.0	97.31038	-1.658	1	2.0	0.0	0.0	0.0	0.0
0.0	600.0	100.0	100.0	0	0.0	0.0	0.2	0.0	96.70486	-1.658	1	2.0	0.0	0.0	0.0	0.0
0.0	600.0	100.0	100.0	0	0.0	0.0	0.199	0.0	96.90278	-1.54	1	2.0	0.0	8.0	0.0	0.0
0.0	600.0	100.0	100.0	0	0.0	0.0	0.199	0.0	96.90278	-1.33	1	2.0	0.0	8.0	0.0	0.0
0.0	600.0	100.0	100.0	0	0.0	0.0	0.198	1.0	96.36404	-1.33	1	2.0	0.0	10.0	0.0	0.0
6944.445	500.0	100.0	100.0	0	0.0	0.0	0.198	1.0	95.78167	-1.236	1	2.0	0.0	10.0	0.0	0.0
6944.445	500.0	100.0	100.0	0	0.0	0.0	0.197	1.0	95.38399	-1.236	1	2.0	0.0	10.0	0.0	0.0
6944.445	500.0	100.0	100.0	0	0.0	0.0	0.196	1.0	95.83085	-1.067	1	2.0	0.0	10.0	0.0	0.0
6944.445	500.0	100.0	100.0	0	0.0	0.0	0.194	1.0	95.83085	-0.991	1	2.0	0.0	10.0	0.0	0.0
6944.445	500.0	100.0	100.0	0	0.0	0.0	0.193	1.0	96.889465	-0.991	1	2.0	0.0	10.0	0.0	0.0
6944.445	500.0	100.0	100.0	0	0.0	0.0	0.192	1.0	96.85434	0.089	1	2.0	0.0	10.0	0.0	0.0
6944.445	500.0	100.0	100.0	0	0.0	0.0	0.191	1.0	96.85434	1.026	1	2.0	0.0	10.0	0.0	0.0
6944.445	500.0	100.0	100.0	0	0.0	0.0	0.189	1.0	97.54146	1.026	1	2.0	0.0	10.0	0.0	0.0
6944.445	500.0	100.0	100.0	0	0.0	0.0	0.188	1.0	98.28716	1.445	1	2.0	0.0	10.0	0.0	0.0
6944.445	500.0	100.0	100.0	0	0.0	0.0	0.186	1.0	97.537796	2.196	1	2.0	0.0	10.0	0.0	0.0
6944.445	500.0	100.0	100.0	0	0.0	0.0	0.185	1.0	97.80669	2.196	1	2.0	0.0	10.0	0.0	0.0
6944.445	500.0	100.0	100.0	0	0.0	0.0	0.184	1.0	97.80669	2.532	1	2.0	0.0	10.0	0.0	0.0
6944.445	500.0	100.0	100.0	0	0.0	0.0	0.182	1.0	97.60093	2.532	1	2.0	0.0	10.0	0.0	0.0
6944.445	500.0	100.0	100.0	0	0.0	0.0	0.18	1.0	97.9198	3.136	1	2.0	0.0	10.0	0.0	0.0
6944.445	500.0	100.0	100.0	0	0.0	0.0	0.179	1.0	97.9198	3.405	1	2.0	0.0	10.0	0.0	0.0
6944.445	500.0	100.0	100.0	0	0.0	0.0	0.177	1.0	97.191895	3.405	1	2.0	0.0	10.0	0.0	0.0
6944.445	500.0	100.0	100.0	0	0.0	0.0	0.175	1.0	97.51272	3.889	1	2.0	0.0	10.0	0.0	0.0
6944.445	500.0	100.0	100.0	0	0.0	0.0	0.174	1.0	97.51272	3.889	1	2.0	0.0	10.0	0.0	0.0
6944.445	500.0	100.0	100.0	0	0.0	0.0	0.173	1.0	98.21396	4.307	1	2.0	0.0	10.0	0.0	0.0
6944.445	500.0	100.0	100.0	0	0.0	0.0	0.171	1.0	98.21396	4.495	1	2.0	0.0	10.0	0.0	0.0
6944.445	500.0	100.0	100.0	0	0.0	0.0	0.169	1.0	98.29159	4.495	1	2.0	0.0	10.0	0.0	0.0
6944.445	500.0	100.0	100.0	0	0.0	0.0	0.168	1.0	98.026	4.83	1	2.0	0.0	10.0	0.0	0.0
6944.445	500.0	100.0	100.0	0	0.0	0.0	0.167	1.0	98.026	4.979	1	2.0	0.0	10.0	0.0	0.0
6944.445	500.0	100.0	100.0	0	0.0	0.0	0.165	1.0	97.57013	4.979	1	2.0	0.0	10.0	0.0	0.0
6944.445	500.0	100.0	100.0	0	0.0	0.0	0.163	1.0	97.093216	5.249	1	2.0	0.0	10.0	0.0	0.0
6944.445	500.0	100.0	100.0	0	0.0	0.0	0.162	1.0	97.093216	5.249	1	2.0	0.0	10.0	0.0	0.0
6944.445	500.0	100.0	100.0	0	0.0	0.0	0.16	1.0	97.39231	5.37	1	2.0	0.0	10.0	0.0	0.0
6944.445	500.0	100.0	100.0	0	0.0	0.0	0.158	1.0	97.39231	5.586	1	2.0	0.0	10.0	0.0	0.0
6944.445	500.0	100.0	100.0	0	0.0	0.0	0.157	1.0	97.33156	5.586	1	2.0	0.0	10.0	0.0	0.0
6944.445	500.0	100.0	100.0	0	0.0	0.0	0.155	1.0	97.52261	5.682	1	2.0	0.0	10.0	0.0	0.0
6944.445	500.0	100.0	100.0	0	0.0	0.0	0.153	1.0	97.52261	5.856	1	2.0	0.0	10.0	0.0	0.0
6944.445	500.0	100.0	100.0	0	0.0	0.0	0.152	1.0	97.016174	5.856	1	2.0	0.0	12.0	0.0	0.0
6944.445	500.0	100.0	100.0	0	0.0	0.0	0.15	1.0	98.64784	6.005	1	2.0	0.0	12.0	0.0	0.0
6944.445	500.0	100.0	100.0	0	0.0	0.0	0.148	1.0	98.64784	6.005	1	2.0	0.0	12.0	0.0	0.0
6944.445	500.0	100.0	100.0	0	0.0	0.0	0.147	1.0	98.84469	6.073	1	2.0	0.0	12.0	0.0	0.0
6944.445	500.0	100.0	100.0	0	0.0	0.0	0.145	1.0	98.84469	6.193	1	2.0	0.0	12.0	0.0	0.0
6944.445	500.0	100.0	100.0	0	0.0	0.0	0.143	1.0	98.84705	6.193	1	2.0	0.0	12.0	0.0	0.0
6944.445	500.0	100.0	100.0	0	0.0	0.0	0.141	1.0	99.42263	6.296	1	2.0	0.0	12.0	0.0	0.0
6944.445	500.0	100.0	100.0	0	0.0	0.0	0.139	1.0	99.42263	6.342	1	2.0	0.0	12.0	0.0	0.0
6944.445	500.0	100.0	100.0	0	0.0	0.0	0.137	1.0	99.28405	6.342	1	2.0	0.0	12.0	0.0	0.0
6944.445	500.0	100.0	100.0	0	0.0	0.0	0.135	1.0	98.79421	6.425	1	2.0	0.0	12.0	0.0	0.0
6944.445	500.0	100.0	100.0	0	0.0	0.0	0.134	1.0	98.79421	6.425	1	2.0	0.0	12.0	0.0	0.0
6944.445	500.0	100.0	100.0	0	0.0	0.0	0.132	1.0	97.906166	6.462	1	2.0	0.0	12.0	0.0	0.0
6944.445	500.0	100.0	100.0	0	0.0	0.0	0.13	1.0	97.96276	6.53	1	2.0	0.0	12.0	0.0	0.0
6944.445	500.0	100.0	100.0	0	0.0	0.0	0.127	1.0	97.57687	6.53	1	2.0	0.0	12.0	0.0	0.0
6944.445	500.0	100.0	100.0	0	0.0	0.0	0.125	1.0	97.54875	6.559	1	2.0	0.0	12.0	0.0	0.0
6944.445	500.0	100.0	100.0	0	0.0	0.0	0.123	1.0	97.65141	6.613	1	2.0	0.0	12.0	0.0	0.0
6944.445	500.0	100.0	100.0	0	0.0	0.0	0.121	1.0	97.30056	6.613	1	2.0	0.0	12.0	0.0	0.0
6944.445	500.0	100.0	100.0	0	0.0	0.0	0.119	1.0	97.80996	6.659	1	2.0	0.0	12.0	0.0	0.0
6944.445	500.0	100.0	100.0	0	0.0	0.0	0.117	1.0	97.80996	6.659	1	2.0	0.0	12.0	0.0	0.0
6944.445	500.0	100.0	100.0	0	0.0	0.0	0.115	1.0	97.242004	6.68	1	2.0	0.0	12.0	0.0	0.0
6944.445	500.0	100.0	100.0	0	0.0	0.0	0.113	1.0	97.242004	6.717	1	2.0	0.0	12.0	0.0	0.0
6944.445	500.0	100.0	100.0	0	0.0	0.0	0.111	1.0	97.62975	6.717	1	2.0	0.0	12.0	0.0	0.0
6944.445	500.0	100.0	100.0	0	0.0	0.0	0.108	1.0	97.50048	6.734	1	2.0	0.0	12.0	0.0	0.0
6944.445	500.0	100.0	100.0	0	0.0	0.0	0.106	1.0	97.50048	6.764	1	2.0	0.0	12.0	0.0	0.0
6944.445	500.0	100.0	100.0	0	0.0	0.0	0.103	1.0	97.98242	6.764	1	2.0	0.0	12.0	0.0	0.0
6944.445	500.0	100.0	100.0	0	0.0	0.0	0.101	1.0	97.59944	6.777	1	2.0	0.0	12.0	0.0	0.0
6944.445	500.0	100.0	100.0	0	0.0	0.0	0.098	1.0	97.43356	6.777	1	2.0	0.0	12.0	0.0	0.0
6944.445	500.0	100.0	100.0	1	0.0	0.0	0.096	1.0	97.18047	6.802	1	2.0	0.0	12.0	0.0	0.0
6944.445	500.0	100.0	100.0	1	0.0	0.0	0.093	1.0	97.18047	6.811	1	2.0	0.0	12.0	0.0	0.0
6944.445	500.0	100.0	100.0	1	0.0	0.0	0.09	1.0	97.180336	6.811	1	2.0	0.0	12.0	0.0	0.0
6944.445	500.0	100.0	100.0	1	0.0	0.0	0.088	1.0	97.94199	6.831	1	2.0	0.0	12.0	0.0	0.0
6944.445	500.0	100.0	100.0	1	0.0	0.0	0.085	1.0	97.94199	6.839	1	2.0	0.0	12.0	0.0	0.0
6944.445	500.0	100.0	100.0	1	0.0	0.0	0.082	1.0	96.844086	6.839	1	2.0	0.0	12.0	0.0	0.0
6944.445	500.0	100.0	100.0	1	0.0	0.0	0.08	1.0	97.190834	6.855	1	2.0	0.0	12.0	0.0	0.0
6944.445	500.0	100.0	100.0	1	0.0	0.0	0.077	1.0	97.190834	6.855	1	2.0	0.0	12.0	0.0	0.0
6944.445	500.0	100.0	100.0	1	0.0	0.0	0.074	1.0	97.61051	6.863	1	2.0	0.0	12.0	0.0	0.0
6944.445	500.0	100.0	100.0	1	0.0	0.0	0.071	1.0	97.61051	6.874	1	2.0	0.0	12.0	0.0	0.0
6944.445	500.0	100.0	100.0	1	0.0	0.0	0.067	1.0	97.25498	6.874	1	2.0	0.0	12.0	0.0	0.0
6944.445	500.0	100.0	100.0	1	0.0	0.0	0.064	1.0	97.34631	6.881	1	2.0	0.0	12.0	0.0	0.0
6944.445	500.0	100.0	100.0	1	0.0	0.0	0.061	1.0	97.34631	6.889	1	2.0	0.0	12.0	0.0	0.0
6944.445	500.0	100.0	100.0	1	0.0	0.0	0.058	1.0	98.20244	6.889	1	2.0	0.0	12.0	0.0	0.0
6944.445	500.0	100.0	100.0	1	0.0	0.0	0.054	1.0	97.59757	6.898	1	2.0	0.0	12.0	0.0	0.0
6944.445	500.0	100.0	100.0	1	0.0	0.0	0.051	1.0	97.59757	6.898	1	2.0	0.0	12.0	0.0	0.0
6944.445	500.0	100.0	100.0	1	0.0	0.0	0.047	1.0	97.5865	6.903	1	2.0	0.0	12.0	0.0	0.0
6944.445	500.0	100.0	100.0	1	0.0	0.0	0.044	1.0	97.5865	6.909	1	2.0	0.0	12.0	0.0	0.0
6944.445	500.0	100.0	100.0	1	0.0	0.0	0.041	1.0	97.57789	6.909	1	2.0	0.0	12.0	0.0	0.0
6944.445	500.0	100.0	100.0	1	0.0	0.0	0.037	1.0	97.664185	6.912	1	2.0	0.0	12.0	0.0	0.0
6944.445	500.0	100.0	100.0	1	0.0	0.0	0.034	1.0	97.664185	6.917	1	2.0	0.0	12.0	0.0	0.0
6944.445	500.0	100.0	100.0	1	0.0	0.0	0.03	1.0	97.89034	6.917	1	2.0	0.0	12.0	0.0	0.0
6944.445	500.0	100.0	100.0	1	0.0	0.0	0.026	1.0	97.16144	6.923	1	2.0	0.0	12.0	0.0	0.0
6944.445	500.0	100.0	100.0	1	0.0	0.0	0.023	1.0	97.16144	6.923	1	2.0	0.0	12.0	0.0	0.0
6944.445	500.0	100.0	100.0	1	0.0	0.0	0.019	1.0	97.82016	6.925	1	2.0	0.0	12.0	0.0	0.0
6944.445	500.0	100.0	100.0	1	0.0	0.0	0.015	1.0	97.82016	6.929	1	2.0	0.0	12.0	0.0	0.0
6944.445	500.0	100.0	100.0	1	0.0	0.0	0.011	1.0	97.54524	6.929	1	2.0	0.0	12.0	0.0	0.0
6944.445	500.0	100.0	100.0	1	0.0	0.0	0.007	1.0	97.41254	6.93	1	2.0	0.0	12.0	0.0	0.0
6944.445	500.0	100.0	100.0	1	0.0	0.0	0.003	1.0	97.41254	6.933	1	2.0	0.0	12.0	0.0	0.0
6944.445	500.0	100.0	100.0	1	0.0	0.0	0.0	1.0	97.915794	6.933	1	2.0	0.0	12.0	0.0	0.0
6944.445	500.0	100.0	100.0	1	0.0	0.0	-0.004	1.0	98.75169	6.934	1	2.0	0.0	12.0	0.0	0.0
6944.445	500.0	100.0	100.0	1	0.0	0.0	-0.007	1.0	98.75169	6.934	1	2.0	0.0	12.0	0.0	0.0
6944.445	500.0	100.0	100.0	1	0.0	0.0	-0.011	1.0	98.284966	6.937	1	2.0	0.0	13.0	0.0	0.0
6944.445	500.0	100.0	100.0	1	0.0	0.0	-0.015	1.0	98.284966	6.94	1	2.0	0.0	13.0	0.0	0.0
6944.445	500.0	100.0	100.0	0	0.0	0.0	-0.018	1.0	97.497894	6.94	1	2.0	1.0	14.0	0.0	0.0
0.0	500.0	100.0	100.0	0	0.0	0.0	-0.022	1.0	97.04085	6.941	1	2.0	1.0	0.0	0.0	0.0
0.0	500.0	100.0	100.0	0	0.0	0.0	-0.025	1.0	97.04085	6.942	1	2.0	1.0	0.0	0.0	0.0
0.0	500.0	100.0	100.0	0	0.0	0.0	-0.028	1.0	97.79454	6.942	1	2.0	1.0	0.0	0.0	0.0
0.0	500.0	100.0	100.0	0	0.0	0.0	-0.031	1.0	97.82688	6.452	1	2.0	1.0	0.0	0.0	0.0
0.0	500.0	100.0	100.0	0	0.0	0.0	-0.033	1.0	97.82688	6.452	1	2.0	1.0	0.0	0.0	0.0
0.0	500.0	100.0	100.0	0	0.0	0.0	-0.036	1.0	98.01537	5.571	1	2.0	1.0	0.0	0.0	0.0
0.0	500.0	100.0	100.0	0	0.0	0.0	-0.037	1.0	98.01537	5.177	1	2.0	1.0	0.0	0.0	0.0
0.0	500.0	100.0	100.0	0	0.0	0.0	-0.039	1.0	97.83498	5.177	1	2.0	1.0	0.0	0.0	0.0
0.0	500.0	100.0	100.0	0	0.0	0.0	-0.04	1.0	96.23591	4.47	1	2.0	1.0	0.0	0.0	0.0
0.0	500.0	100.0	100.0	0	0.0	0.0	-0.04	1.0	96.23591	4.154	1	2.0	1.0	0.0	0.0	0.0
0.0	500.0	100.0	100.0	0	0.0	0.0	-0.04	1.0	97.359985	4.154	1	2.0	1.0	0.0	0.0	0.0
0.0	500.0	100.0	100.0	0	0.0	0.0	-0.04	1.0	97.37198	3.587	1	2.0	1.0	0.0	0.0	0.0
0.0	500.0	100.0	100.0	0	0.0	0.0	-0.04	1.0	97.37198	3.587	1	2.0	1.0	0.0	0.0	0.0
0.0	500.0	100.0	100.0	0	0.0	0.0	-0.039	1.0	97.62455	3.335	1	2.0	1.0	1.0	0.0	0.0
0.0	500.0	100.0	100.0	0	0.0	0.0	-0.039	1.0	97.62455	2.88	1	2.0	1.0	2.0	0.0	0.0
0.0	500.0	100.0	100.0	0	0.0	0.0	-0.038	1.0	97.7118	2.88	1	2.0	1.0	3.0	0.0	0.0
-9722.223	700.0	100.0	100.0	0	0.0	0.0	-0.038	1.0	98.262146	2.487	1	2.0	1.0	3.0	0.0	0.0
-9722.223	700.0	100.0	100.0	0	0.0	0.0	-0.037	1.0	98.262146	2.31	1	2.0	1.0	3.0	0.0	0.0
-9722.223	700.0	100.0	100.0	0	0.0	0.0	-0.035	1.0	97.49899	2.31	1	2.0	1.0	3.0	0.0	0.0
-9722.223	700.0	100.0	100.0	0	0.0	0.0	-0.034	1.0	96.23913	1.306	1	2.0	1.0	3.0	0.0	0.0
-9722.223	700.0	100.0	100.0	0	0.0	0.0	-0.033	1.0	96.23913	1.306	1	2.0	1.0	3.0	0.0	0.0
-9722.223	700.0	100.0	100.0	0	0.0	0.0	-0.032	1.0	96.150925	0.526	1	2.0	1.0	3.0	0.0	0.0
-9722.223	700.0	100.0	100.0	0	0.0	0.0	-0.03	1.0	96.150925	-0.871	1	2.0	1.0	3.0	0.0	0.0
-9722.223	700.0	100.0	100.0	0	0.0	0.0	-0.028	1.0	95.27067	-0.871	1	2.0	1.0	3.0	0.0	0.0
-9722.223	700.0	100.0	100.0	0	0.0	0.0	-0.027	1.0	95.62255	-1.498	1	2.0	1.0	3.0	0.0	0.0
-9722.223	700.0	100.0	100.0	0	0.0	0.0	-0.025	1.0	95.62255	-2.08	1	2.0	1.0	3.0	0.0	0.0
-9722.223	700.0	100.0	100.0	0	0.0	0.0	-0.022	1.0	96.50541	-2.08	1	2.0	1.0	3.0	0.0	0.0
-9722.223	700.0	100.0	100.0	0	0.0	0.0	-0.02	1.0	96.328	-3.124	1	2.0	1.0	3.0	0.0	0.0
-9722.223	700.0	100.0	100.0	0	0.0	0.0	-0.018	1.0	96.328	-3.124	1	2.0	1.0	3.0	0.0	0.0
-9722.223	700.0	100.0	100.0	0	0.0	0.0	-0.015	1.0	97.63726	-4.026	1	2.0	1.0	3.0	0.0	0.0
-9722.223	700.0	100.0	100.0	0	0.0	0.0	-0.013	1.0	97.63726	-4.429	1	2.0	1.0	3.0	0.0	0.0
-9722.223	700.0	100.0	100.0	0	0.0	0.0	-0.01	1.0	98.04381	-4.429	1	2.0	1.0	3.0	0.0	0.0
-9722.223	700.0	100.0	100.0	0	0.0	0.0	-0.008	1.0	97.57926	-5.153	1	2.0	1.0	5.0	0.0	0.0
-9722.223	700.0	100.0	100.0	0	0.0	0.0	-0.005	1.0	97.57926	-5.477	1	2.0	1.0	5.0	0.0	0.0
-9722.223	700.0	100.0	100.0	0	0.0	0.0	-0.002	1.0	98.80934	-5.477	1	2.0	1.0	5.0	0.0	0.0
-9722.223	700.0	100.0	100.0	0	0.0	0.0	0.0	1.0	98.59043	-6.058	1	2.0	1.0	5.0	0.0	0.0
-9722.223	700.0	100.0	100.0	0	0.0	0.0	0.002	1.0	98.88273	-6.058	1	2.0	1.0	5.0	0.0	0.0
-9722.223	700.0	100.0	100.0	0	0.0	0.0	0.004	1.0	99.10255	-6.559	1	2.0	1.0	5.0	0.0	0.0
-9722.223	700.0	100.0	100.0	0	0.0	0.0	0.007	1.0	99.10255	-6.784	1	2.0	1.0	5.0	0.0	0.0
-9722.223	700.0	100.0	100.0	0	0.0	0.0	0.01	1.0	98.802216	-6.784	1	2.0	1.0	5.0	0.0	0.0
-9722.223	700.0	100.0	100.0	0	0.0	0.0	0.013	1.0	99.65863	-7.186	1	2.0	1.0	5.0	0.0	0.0
-9722.223	700.0	100.0	100.0	0	0.0	0.0	0.016	1.0	99.65863	-7.534	1	2.0	1.0	5.0	0.0	0.0
-9722.223	700.0	100.0	100.0	0	0.0	0.0	0.019	1.0	99.02662	-7.534	1	2.0	1.0	5.0	0.0	0.0
-9722.223	700.0	100.0	100.0	0	0.0	0.0	0.021	1.0	99.12532	-7.69	1	2.0	1.0	5.0	0.0	0.0
-9722.223	700.0	100.0	100.0	0	0.0	0.0	0.024	1.0	99.01894	-7.69	1	2.0	1.0	5.0	0.0	0.0
-9722.223	700.0	100.0	100.0	0	0.0	0.0	0.027	1.0	98.08655	-7.968	1	2.0	1.0	5.0	0.0	0.0
-9722.223	700.0	100.0	100.0	0	0.0	0.0	0.03	1.0	98.08655	-8.093	1	2.0	1.0	5.0	0.0	0.0
-9722.223	700.0	100.0	100.0	0	0.0	0.0	0.033	1.0	97.24975	-8.093	1	2.0	1.0	5.0	0.0	0.0
-9722.223	700.0	100.0	100.0	0	0.0	0.0	0.036	1.0	97.5764	-8.318	1	2.0	1.0	5.0	0.0	0.0
-9722.223	700.0	100.0	100.0	0	0.0	0.0	0.038	1.0	97.5764	-8.417	1	2.0	1.0	5.0	0.0	0.0
-9722.223	700.0	100.0	100.0	0	0.0	0.0	0.041	1.0	98.73447	-8.417	1	2.0	1.0	5.0	0.0	0.0
-9722.223	700.0	100.0	100.0	0	0.0	0.0	0.044	1.0	98.85286	-8.597	1	2.0	1.0	5.0	0.0	0.0
-9722.223	700.0	100.0	100.0	0	0.0	0.0	0.047	1.0	98.85286	-8.597	1	2.0	1.0	5.0	0.0	0.0
-9722.223	700.0	100.0	100.0	0	0.0	0.0	0.049	1.0	98.80252	-8.752	1	2.0	1.0	5.0	0.0	0.0
-9722.223	700.0	100.0	100.0	0	0.0	0.0	0.052	1.0	98.80252	-8.821	1	2.0	1.0	5.0	0.0	0.0
-9722.223	700.0	100.0	100.0	0	0.0	0.0	0.055	1.0	98.50622	-8.821	1	2.0	1.0	5.0	0.0	0.0
-9722.223	700.0	100.0	100.0	0	0.0	0.0	0.057	1.0	98.41749	-8.946	1	2.0	1.0	5.0	0.0	0.0
-9722.223	700.0	100.0	100.0	0	0.0	0.0	0.06	1.0	98.41749	-9.002	1	2.0	1.0	5.0	0.0	0.0
-9722.223	700.0	100.0	100.0	0	0.0	0.0	0.063	1.0	98.28384	-9.002	1	2.0	1.0	5.0	0.0	0.0
-9722.223	700.0	100.0	100.0	0	0.0	0.0	0.065	1.0	99.09072	-9.102	1	2.0	1.0	5.0	0.0	0.0
-9722.223	700.0	100.0	100.0	0	0.0	0.0	0.068	1.0	99.09072	-9.102	1	2.0	1.0	5.0	0.0	0.0
-9722.223	700.0	100.0	100.0	0	0.0	0.0	0.071	1.0	98.79916	-9.146	1	2.0	1.0	5.0	0.0	0.0
-9722.223	700.0	100.0	100.0	0	0.0	0.0	0.073	1.0	98.79916	-9.226	1	2.0	1.0	5.0	0.0	0.0
-9722.223	700.0	100.0	100.0	0	0.0	0.0	0.076	1.0	98.91218	-9.226	1	2.0	1.0	5.0	0.0	0.0
-9722.223	700.0	100.0	100.0	0	0.0	0.0	0.079	1.0	97.86128	-9.296	1	2.0	1.0	5.0	0.0	0.0
-9722.223	700.0	100.0	100.0	0	0.0	0.0	0.081	1.0	97.86128	-9.327	1	2.0	1.0	5.0	0.0	0.0
-9722.223	700.0	100.0	100.0	0	0.0	0.0	0.084	1.0	97.474846	-9.327	1	2.0	1.0	5.0	0.0	0.0
-9722.223	700.0	100.0	100.0	0	0.0	0.0	0.086	1.0	97.38559	-9.382	1	2.0	1.0	5.0	0.0	0.0
-9722.223	700.0	100.0	100.0	0	0.0	0.0	0.089	1.0	97.38559	-9.382	1	2.0	1.0	5.0	0.0	0.0
-9722.223	700.0	100.0	100.0	0	0.0	0.0	0.092	1.0	97.91375	-9.407	1	2.0	1.0	5.0	0.0	0.0
-9722.223	700.0	100.0	100.0	0	0.0	0.0	0.094	1.0	97.91375	-9.452	1	2.0	1.0	5.0	0.0	0.0
-9722.223	700.0	100.0	100.0	0	0.0	0.0	0.097	1.0	98.65855	-9.452	1	2.0	1.0	5.0	0.0	0.0
-9722.223	700.0	100.0	100.0	0	0.0	0.0	0.099	1.0	98.10527	-9.472	1	2.0	1.0	5.0	0.0	0.0
-9722.223	700.0	100.0	100.0	0	0.0	0.0	0.102	1.0	98.10527	-9.509	1	2.0	1.0	5.0	0.0	0.0
-9722.223	700.0	100.0	100.0	0	0.0	0.0	0.104	1.0	97.665695	-9.509	1	2.0	1.0	5.0	0.0	0.0
-9722.223	700.0	100.0	100.0	0	0.0	0.0	0.107	1.0	98.37386	-9.524	1	2.0	1.0	5.0	0.0	0.0
-9722.223	700.0	100.0	100.0	0	0.0	0.0	0.109	1.0	98.37386	-9.524	1	2.0	1.0	5.0	0.0	0.0
-9722.223	700.0	100.0	100.0	0	0.0	0.0	0.112	1.0	98.028725	-9.552	1	2.0	1.0	5.0	0.0	0.0
-9722.223	700.0	100.0	100.0	0	0.0	0.0	0.114	1.0	98.028725	-9.577	1	2.0	1.0	5.0	0.0	0.0
-9722.223	700.0	100.0	100.0	0	0.0	0.0	0.117	1.0	97.466156	-9.577	1	2.0	1.0	5.0	0.0	0.0
-9722.223	700.0	100.0	100.0	0	0.0	0.0	0.119	1.0	97.5067	-9.588	1	2.0	1.0	5.0	0.0	0.0
-9722.223	700.0	100.0	100.0	0	0.0	0.0	0.122	1.0	97.5067	-9.608	1	2.0	1.0	5.0	0.0	0.0
-9722.223	700.0	100.0	100.0	0	0.0	0.0	0.124	1.0	97.80908	-9.608	1	2.0	1.0	5.0	0.0	0.0
-9722.223	700.0	100.0	100.0	0	0.0	0.0	0.127	1.0	97.15552	-9.617	1	2.0	1.0	5.0	0.0	0.0
-9722.223	700.0	100.0	100.0	0	0.0	0.0	0.129	1.0	97.15552	-9.617	1	2.0	1.0	5.0	0.0	0.0
-9722.223	700.0	100.0	100.0	0	0.0	0.0	0.131	1.0	96.647736	-9.633	1	2.0	1.0	5.0	0.0	0.0
-9722.223	700.0	100.0	100.0	0	0.0	0.0	0.134	1.0	96.647736	-9.641	1	2.0	1.0	5.0	0.0	0.0
-9722.223	700.0	100.0	100.0	0	0.0	0.0	0.137	1.0	96.042404	-9.641	1	2.0	1.0	5.0	0.0	0.0
-9722.223	700.0	100.0	100.0	0	0.0	0.0	0.139	1.0	96.402985	-9.653	1	2.0	1.0	5.0	0.0	0.0
-9722.223	700.0	100.0	100.0	0	0.0	0.0	0.142	1.0	96.402985	-9.66	1	2.0	1.0	5.0	0.0	0.0
-9722.223	700.0	100.0	100.0	0	0.0	0.0	0.144	1.0	96.2171	-9.66	1	2.0	1.0	5.0	0.0	0.0
-9722.223	700.0	100.0	100.0	0	0.0	0.0	0.147	1.0	96.2489	-9.669	1	2.0	1.0	5.0	0.0	0.0
-9722.223	700.0	100.0	100.0	0	0.0	0.0	0.149	1.0	96.2489	-9.669	1	2.0	1.0	5.0	0.0	0.0
-9722.223	700.0	100.0	100.0	0	0.0	0.0	0.152	1.0	97.33229	-9.674	1	2.0	1.0	5.0	0.0	0.0
-9722.223	700.0	100.0	100.0	0	0.0	0.0	0.154	1.0	97.33229	-9.682	1	2.0	1.0	5.0	0.0	0.0
-9722.223	700.0	100.0	100.0	0	0.0	0.0	0.156	1.0	96.48095	-9.682	1	2.0	1.0	6.0	0.0	0.0
-9722.223	700.0	100.0	100.0	0	0.0	0.0	0.159	1.0	96.19757	-9.689	1	3.0	1.0	7.0	0.0	0.0
-9722.223	700.0	100.0	100.0	0	0.0	0.0	0.161	1.0	96.19757	-9.692	1	3.0	1.0	7.0	0.0	0.0
0.0	700.0	100.0	100.0	0	0.0	0.0	0.163	1.0	95.98334	-9.692	1	3.0	1.0	0.0	0.0	0.0
0.0	700.0	100.0	100.0	0	0.0	0.0	0.166	1.0	95.444756	-9.695	1	3.0	1.0	0.0	0.0	0.0
0.0	700.0	100.0	100.0	0	0.0	0.0	0.168	1.0	95.444756	-9.695	1	3.0	1.0	0.0	0.0	0.0
0.0	700.0	100.0	100.0	0	0.0	0.0	0.17	1.0	96.27449	-9.012	1	3.0	1.0	0.0	0.0	0.0
0.0	700.0	100.0	100.0	0	0.0	0.0	0.172	1.0	96.27449	-8.375	1	3.0	1.0	0.0	0.0	0.0
0.0	700.0	100.0	100.0	0	0.0	0.0	0.174	1.0	97.1457	-8.375	1	3.0	1.0	0.0	0.0	0.0
0.0	700.0	100.0	100.0	0	0.0	0.0	0.176	1.0	97.44719	-7.232	1	3.0	1.0	0.0	0.0	0.0
0.0	700.0	100.0	100.0	0	0.0	0.0	0.178	1.0	97.44719	-6.246	1	3.0	1.0	0.0	0.0	0.0
0.0	700.0	100.0	100.0	0	0.0	0.0	0.18	1.0	97.07598	-6.246	1	3.0	1.0	0.0	0.0	0.0
0.0	700.0	100.0	100.0	0	0.0	0.0	0.182	1.0	96.98375	-5.804	1	3.0	1.0	0.0	0.0	0.0
0.0	700.0	100.0	100.0	0	0.0	0.0	0.183	1.0	96.98375	-5.804	1	3.0	1.0	0.0	0.0	0.0
0.0	700.0	100.0	100.0	0	0.0	0.0	0.185	1.0	96.96791	-5.012	1	3.0	1.0	0.0	0.0	0.0
0.0	700.0	100.0	100.0	0	0.0	0.0	0.186	1.0	96.96791	-4.658	1	3.0	1.0	0.0	0.0	0.0
0.0	700.0	100.0	100.0	0	0.0	0.0	0.187	1.0	96.35803	-4.658	1	3.0	1.0	0.0	0.0	0.0
0.0	700.0	100.0	100.0	0	0.0	0.0	0.188	1.0	96.53364	-4.022	1	3.0	1.0	0.0	0.0	0.0
0.0	700.0	100.0	100.0	0	0.0	0.0	0.189	1.0	96.53364	-3.738	1	3.0	1.0	0.0	0.0	0.0
0.0	700.0	100.0	100.0	0	0.0	0.0	0.19	1.0	97.198456	-3.738	1	3.0	1.0	0.0	0.0	0.0
0.0	700.0	100.0	100.0	0	0.0	0.0	0.19	1.0	97.079765	-3.228	1	3.0	1.0	0.0	0.0	0.0
0.0	700.0	100.0	100.0	0	0.0	0.0	0.19	1.0	97.079765	-3.228	1	3.0	1.0	0.0	0.0	0.0
0.0	700.0	100.0	100.0	0	0.0	0.0	0.19	1.0	96.53136	-2.999	1	3.0	1.0	0.0	0.0	0.0
0.0	700.0	100.0	100.0	0	0.0	0.0	0.19	1.0	96.53136	-2.59	1	3.0	1.0	0.0	0.0	0.0
0.0	700.0	100.0	100.0	0	0.0	0.0	0.19	1.0	96.44974	-2.59	1	3.0	1.0	0.0	0.0	0.0
0.0	700.0	100.0	100.0	0	0.0	0.0	0.189	1.0	96.97655	-2.237	1	3.0	1.0	9.0	0.0	0.0
0.0	700.0	100.0	100.0	0	0.0	0.0	0.189	1.0	96.97655	-2.078	1	3.0	1.0	9.0	0.0	0.0
0.0	700.0	100.0	100.0	0	0.0	0.0	0.188	1.0	97.315956	-2.078	1	3.0	1.0	10.0	0.0	0.0
5555.5557	400.0	100.0	100.0	0	0.0	0.0	0.187	1.0	97.73767	-1.795	1	3.0	1.0	10.0	0.0	0.0
5555.5557	400.0	100.0	100.0	0	0.0	0.0	0.185	1.0	97.73767	-1.668	1	3.0	1.0	10.0	0.0	0.0
5555.5557	400.0	100.0	100.0	0	0.0	0.0	0.184	1.0	97.52669	-1.668	1	3.0	1.0	10.0	0.0	0.0
5555.5557	400.0	100.0	100.0	0	0.0	0.0	0.182	1.0	97.52669	-1.047	1	3.0	1.0	10.0	0.0	0.0
5555.5557	400.0	100.0	100.0	0	0.0	0.0	0.18	1.0	97.70564	-1.047	1	3.0	1.0	10.0	0.0	0.0
5555.5557	400.0	100.0	100.0	0	0.0	0.0	0.179	1.0	96.7936	-0.579	1	3.0	1.0	10.0	0.0	0.0
5555.5557	400.0	100.0	100.0	0	0.0	0.0	0.177	1.0	96.248924	0.256	1	3.0	1.0	10.0	0.0	0.0
5555.5557	400.0	100.0	100.0	0	0.0	0.0	0.175	1.0	97.43213	0.256	1	3.0	1.0	10.0	0.0	0.0
5555.5557	400.0	100.0	100.0	0	0.0	0.0	0.172	1.0	97.38255	0.631	1	3.0	1.0	10.0	0.0	0.0
5555.5557	400.0	100.0	100.0	0	0.0	0.0	0.17	1.0	97.38255	0.631	1	3.0	1.0	10.0	0.0	0.0
5555.5557	400.0	100.0	100.0	0	0.0	0.0	0.168	1.0	97.22152	1.303	1	3.0	1.0	10.0	0.0	0.0
5555.5557	400.0	100.0	100.0	0	0.0	0.0	0.166	1.0	97.22152	1.604	1	3.0	1.0	10.0	0.0	0.0
5555.5557	400.0	100.0	100.0	0	0.0	0.0	0.163	1.0	97.08773	1.604	1	3.0	1.0	10.0	0.0	0.0
5555.5557	400.0	100.0	100.0	0	0.0	0.0	0.16	1.0	96.36292	2.144	1	3.0	1.0	10.0	0.0	0.0
5555.5557	400.0	100.0	100.0	0	0.0	0.0	0.158	1.0	96.36292	2.387	1	3.0	1.0	10.0	0.0	0.0
5555.5557	400.0	100.0	100.0	0	0.0	0.0	0.155	1.0	96.65926	2.387	1	3.0	1.0	10.0	0.0	0.0
5555.5557	400.0	100.0	100.0	0	0.0	0.0	0.152	1.0	97.11155	2.82	1	3.0	1.0	12.0	0.0	0.0
5555.5557	400.0	100.0	100.0	0	0.0	0.0	0.15	1.0	97.11155	2.82	1	3.0	1.0	12.0	0.0	0.0
5555.5557	400.0	100.0	100.0	0	0.0	0.0	0.147	1.0	97.306656	3.013	1	3.0	1.0	12.0	0.0	0.0
5555.5557	400.0	100.0	100.0	0	0.0	0.0	0.144	1.0	97.306656	3.36	1	3.0	1.0	12.0	0.0	0.0
5555.5557	400.0	100.0	100.0	0	0.0	0.0	0.14	1.0	97.566734	3.36	1	3.0	1.0	12.0	0.0	0.0
5555.5557	400.0	100.0	100.0	0	0.0	0.0	0.137	1.0	97.08254	3.661	1	3.0	1.0	12.0	0.0	0.0
5555.5557	400.0	100.0	100.0	0	0.0	0.0	0.134	1.0	97.08254	3.795	1	3.0	1.0	12.0	0.0	0.0
5555.5557	400.0	100.0	100.0	0	0.0	0.0	0.131	1.0	97.124794	3.795	1	3.0	1.0	12.0	0.0	0.0
5555.5557	400.0	100.0	100.0	0	0.0	0.0	0.128	1.0	97.2146	4.036	1	3.0	1.0	12.0	0.0	0.0
5555.5557	400.0	100.0	100.0	0	0.0	0.0	0.125	1.0	97.2146	4.145	1	3.0	1.0	12.0	0.0	0.0
5555.5557	400.0	100.0	100.0	0	0.0	0.0	0.122	1.0	97.334854	4.145	1	3.0	1.0	12.0	0.0	0.0
5555.5557	400.0	100.0	100.0	0	0.0	0.0	0.119	1.0	97.334854	4.338	1	3.0	1.0	12.0	0.0	0.0
5555.5557	400.0	100.0	100.0	0	0.0	0.0	0.115	1.0	97.90881	4.338	1	3.0	1.0	12.0	0.0	0.0
5555.5557	400.0	100.0	100.0	0	0.0	0.0	0.112	1.0	98.36311	4.504	1	3.0	1.0	12.0	0.0	0.0
5555.5557	400.0	100.0	100.0	0	0.0	0.0	0.109	1.0	98.36311	4.58	1	3.0	1.0	12.0	0.0	0.0
5555.5557	400.0	100.0	100.0	0	0.0	0.0	0.106	1.0	98.00256	4.58	1	3.0	1.0	12.0	0.0	0.0
5555.5557	400.0	100.0	100.0	0	0.0	0.0	0.103	1.0	97.98087	4.714	1	3.0	1.0	12.0	0.0	0.0
5555.5557	400.0	100.0	100.0	0	0.0	0.0	0.099	1.0	97.98087	4.714	1	3.0	1.0	12.0	0.0	0.0
5555.5557	400.0	100.0	100.0	0	0.0	0.0	0.096	1.0	97.90876	4.774	1	3.0	1.0	12.0	0.0	0.0
5555.5557	400.0	100.0	100.0	0	0.0	0.0	0.093	1.0	97.90876	4.88	1	3.0	1.0	12.0	0.0	0.0
5555.5557	400.0	100.0	100.0	0	0.0	0.0	0.09	1.0	98.04031	4.88	1	3.0	1.0	12.0	0.0	0.0
5555.5557	400.0	100.0	100.0	0	0.0	0.0	0.087	1.0	97.700905	4.93	1	3.0	1.0	12.0	0.0	0.0
5555.5557	400.0	100.0	100.0	0	0.0	0.0	0.084	1.0	97.700905	5.015	1	3.0	1.0	12.0	0.0	0.0
5555.5557	400.0	100.0	100.0	0	0.0	0.0	0.081	1.0	97.19076	5.015	1	3.0	1.0	12.0	0.0	0.0
5555.5557	400.0	100.0	100.0	0	0.0	0.0	0.078	1.0	97.43261	5.09	1	3.0	1.0	12.0	0.0	0.0
5555.5557	400.0	100.0	100.0	0	0.0	0.0	0.075	1.0	97.43261	5.09	1	3.0	1.0	12.0	0.0	0.0
5555.5557	400.0	100.0	100.0	0	0.0	0.0	0.072	1.0	97.0816	5.123	1	3.0	1.0	12.0	0.0	0.0
5555.5557	400.0	100.0	100.0	0	0.0	0.0	0.07	1.0	97.0816	5.154	1	3.0	1.0	12.0	0.0	0.0
5555.5557	400.0	100.0	100.0	0	0.0	0.0	0.067	1.0	97.7246	5.154	1	3.0	1.0	12.0	0.0	0.0
5555.5557	400.0	100.0	100.0	0	0.0	0.0	0.064	1.0	97.311844	5.21	1	3.0	1.0	12.0	0.0	0.0
5555.5557	400.0	100.0	100.0	0	0.0	0.0	0.061	1.0	97.496956	5.234	1	3.0	1.0	12.0	0.0	0.0
5555.5557	400.0	100.0	100.0	0	0.0	0.0	0.059	1.0	97.473015	5.234	1	3.0	1.0	12.0	0.0	0.0
5555.5557	400.0	100.0	100.0	0	0.0	0.0	0.056	1.0	97.40668	5.279	1	3.0	1.0	12.0	0.0	0.0
5555.5557	400.0	100.0	100.0	0	0.0	0.0	0.054	1.0	97.40668	5.279	1	3.0	1.0	12.0	0.0	0.0
5555.5557	400.0	100.0	100.0	0	0.0	0.0	0.051	1.0	95.84663	5.317	1	3.0	1.0	12.0	0.0	0.0
5555.5557	400.0	100.0	100.0	0	0.0	0.0	0.049	1.0	95.84663	5.335	1	3.0	1.0	12.0	0.0	0.0
5555.5557	400.0	100.0	100.0	0	0.0	0.0	0.047	1.0	98.48665	5.335	1	3.0	1.0	12.0	0.0	0.0
5555.5557	400.0	100.0	100.0	0	0.0	0.0	0.044	1.0	98.74794	5.367	1	3.0	1.0	12.0	0.0	0.0
5555.5557	400.0	100.0	100.0	0	0.0	0.0	0.042	1.0	98.74794	5.379	1	3.0	1.0	12.0	0.0	0.0
5555.5557	400.0	100.0	100.0	0	0.0	0.0	0.04	1.0	99.09462	5.379	1	3.0	1.0	12.0	0.0	0.0
5555.5557	400.0	100.0	100.0	0	0.0	0.0	0.038	1.0	98.62584	5.405	1	3.0	1.0	12.0	0.0	0.0
5555.5557	400.0	100.0	100.0	0	0.0	0.0	0.036	1.0	98.62584	5.405	1	3.0	1.0	12.0	0.0	0.0
5555.5557	400.0	100.0	100.0	0	0.0	0.0	0.034	1.0	98.0497	5.427	1	3.0	1.0	12.0	0.0	0.0
5555.5557	400.0	100.0	100.0	0	0.0	0.0	0.032	1.0	98.0497	5.435	1	3.0	1.0	12.0	0.0	0.0
5555.5557	400.0	100.0	100.0	0	0.0	0.0	0.03	1.0	97.51537	5.435	1	3.0	1.0	12.0	0.0	0.0
5555.5557	400.0	100.0	100.0	0	0.0	0.0	0.028	1.0	98.61536	5.452	1	3.0	1.0	12.0	0.0	0.0
5555.5557	400.0	100.0	100.0	0	0.0	0.0	0.026	1.0	98.61536	5.461	1	3.0	1.0	12.0	0.0	0.0
5555.5557	400.0	100.0	100.0	0	0.0	0.0	0.024	1.0	98.60681	5.461	1	3.0	1.0	12.0	0.0	0.0
5555.5557	400.0	100.0	100.0	0	0.0	0.0	0.022	1.0	98.2364	5.474	1	3.0	1.0	12.0	0.0	0.0
5555.5557	400.0	100.0	100.0	0	0.0	0.0	0.02	1.0	98.2364	5.474	1	3.0	1.0	12.0	0.0	0.0
5555.5557	400.0	100.0	100.0	0	0.0	0.0	0.018	1.0	98.81621	5.487	1	3.0	1.0	12.0	0.0	0.0
5555.5557	400.0	100.0	100.0	0	0.0	0.0	0.016	1.0	98.81621	5.491	1	3.0	1.0	12.0	0.0	0.0
5555.5557	400.0	100.0	100.0	0	0.0	0.0	0.014	1.0	97.703705	5.491	1	3.0	1.0	12.0	0.0	0.0
5555.5557	400.0	100.0	100.0	0	0.0	0.0	0.012	1.0	97.764404	5.502	1	3.0	1.0	12.0	0.0	0.0
5555.5557	400.0	100.0	100.0	0	0.0	0.0	0.01	1.0	97.764404	5.506	1	3.0	1.0	12.0	0.0	0.0
5555.5557	400.0	100.0	100.0	0	0.0	0.0	0.008	1.0	97.815315	5.506	1	3.0	1.0	12.0	0.0	0.0
5555.5557	400.0	100.0	100.0	0	0.0	0.0	0.006	1.0	97.74988	5.513	1	3.0	1.0	12.0	0.0	0.0
5555.5557	400.0	100.0	100.0	0	0.0	0.0	0.004	1.0	97.74988	5.513	1	3.0	1.0	12.0	0.0	0.0
5555.5557	400.0	100.0	100.0	0	0.0	0.0	0.001	1.0	97.4635	5.516	1	3.0	1.0	12.0	0.0	0.0
5555.5557	400.0	100.0	100.0	0	0.0	0.0	0.0	1.0	96.89423	5.523	1	3.0	1.0	12.0	0.0	0.0
5555.5557	400.0	100.0	100.0	0	0.0	0.0	-0.002	1.0	97.17402	5.523	1	3.0	1.0	12.0	0.0	0.0
5555.5557	400.0	100.0	100.0	0	0.0	0.0	-0.005	1.0	96.99575	5.526	1	3.0	1.0	12.0	0.0	0.0
5555.5557	400.0	100.0	100.0	0	0.0	0.0	-0.007	1.0	96.99575	5.53	1	3.0	1.0	12.0	0.0	0.0
5555.5557	400.0	100.0	100.0	0	0.0	0.0	-0.01	1.0	96.10721	5.53	1	3.0	1.0	13.0	0.0	0.0
5555.5557	400.0	100.0	100.0	0	0.0	0.0	-0.012	1.0	96.05323	5.534	1	3.0	2.0	14.0	1.0	0.0
5555.5557	400.0	100.0	100.0	0	0.0	0.0	-0.015	1.0	96.05323	5.534	1	3.0	2.0	14.0	1.0	0.0
0.0	400.0	100.0	100.0	0	0.0	0.0	-0.017	1.0	96.45331	5.536	1	3.0	2.0	0.0	1.0	0.0
0.0	400.0	100.0	100.0	0	0.0	0.0	-0.019	1.0	96.45331	5.538	1	3.0	2.0	0.0	1.0	0.0
0.0	400.0	100.0	100.0	0	0.0	0.0	-0.021	1.0	96.72491	5.538	1	3.0	2.0	0.0	1.0	0.0
0.0	400.0	100.0	100.0	0	0.0	0.0	-0.024	1.0	97.2726	5.149	1	3.0	2.0	0.0	1.0	0.0
0.0	400.0	100.0	100.0	0	0.0	0.0	-0.026	1.0	97.2726	4.784	1	3.0	2.0	0.0	1.0	0.0
0.0	400.0	100.0	100.0	0	0.0	0.0	-0.028	1.0	97.77525	4.784	1	3.0	2.0	0.0	1.0	0.0
0.0	400.0	100.0	100.0	0	0.0	0.0	-0.03	1.0	98.51337	4.131	1	3.0	2.0	0.0	1.0	0.0
0.0	400.0	100.0	100.0	0	0.0	0.0	-0.031	1.0	98.173805	4.131	1	3.0	2.0	0.0	1.0	0.0
0.0	400.0	100.0	100.0	0	0.0	0.0	-0.032	1.0	97.993195	3.567	1	3.0	2.0	0.0	1.0	0.0
0.0	400.0	100.0	100.0	0	0.0	0.0	-0.033	1.0	97.993195	3.316	1	3.0	2.0	0.0	1.0	0.0
0.0	400.0	100.0	100.0	0	0.0	0.0	-0.034	1.0	101.46426	3.316	1	3.0	2.0	0.0	1.0	0.0
0.0	400.0	100.0	100.0	0	0.0	0.0	-0.034	1.0	101.570656	2.863	1	3.0	2.0	0.0	1.0	0.0
0.0	400.0	100.0	100.0	0	0.0	0.0	-0.034	1.0	101.570656	2.66	1	3.0	2.0	0.0	1.0	0.0
0.0	400.0	100.0	100.0	0	0.0	0.0	-0.034	1.0	100.174416	2.66	1	3.0	2.0	0.0	1.0	0.0
0.0	400.0	100.0	100.0	0	0.0	0.0	-0.034	1.0	100.59097	2.297	1	3.0	2.0	0.0	1.0	0.0
0.0	400.0	100.0	100.0	0	0.0	0.0	-0.033	1.0	100.59097	1.984	1	3.0	2.0	0.0	1.0	0.0
0.0	400.0	100.0	100.0	0	0.0	0.0	-0.033	1.0	100.82769	1.984	0	3.0	2.0	7.0	1.0	0.0
0.0	400.0	100.0	100.0	0	0.0	0.0	-0.032	1.0	100.82769	1.843	0	3.0	2.0	7.0	1.0	0.0
0.0	400.0	100.0	100.0	0	0.0	0.0	-0.031	1.0	101.12848	1.843	0	3.0	2.0	0.0	1.0	0.0
0.0	400.0	100.0	100.0	0	0.0	0.0	-0.03	1.0	99.07364	1.592	0	3.0	2.0	0.0	1.0	0.0
0.0	400.0	100.0	100.0	0	0.0	0.0	-0.028	1.0	99.07364	1.48	0	3.0	2.0	0.0	1.0	0.0
0.0	400.0	100.0	100.0	0	0.0	0.0	-0.027	1.0	98.1055	1.48	0	3.0	2.0	0.0	1.0	0.0
0.0	400.0	100.0	100.0	0	0.0	0.0	-0.025	1.0	96.85622	1.277	0	3.0	2.0	0.0	1.0	0.0
0.0	400.0	100.0	100.0	0	0.0	0.0	-0.023	1.0	96.85622	1.277	0	3.0	2.0	0.0	1.0	0.0
0.0	400.0	100.0	100.0	0	0.0	0.0	-0.021	1.0	96.0914	1.187	0	3.0	2.0	0.0	1.0	0.0
0.0	400.0	100.0	100.0	0	0.0	0.0	-0.019	1.0	96.0914	1.026	0	3.0	2.0	0.0	1.0	0.0
0.0	400.0	100.0	100.0	0	0.0	0.0	-0.017	1.0	96.30038	1.026	0	3.0	2.0	0.0	1.0	0.0
0.0	400.0	100.0	100.0	0	0.0	0.0	-0.015	1.0	96.01113	0.952	0	3.0	2.0	0.0	1.0	0.0
0.0	400.0	100.0	100.0	0	0.0	0.0	-0.012	1.0	96.81219	0.822	0	3.0	2.0	0.0	1.0	0.0
0.0	400.0	100.0	100.0	0	0.0	0.0	-0.009	1.0	96.33903	0.822	0	3.0	2.0	0.0	1.0	0.0
0.0	400.0	100.0	100.0	0	0.0	0.0	-0.007	1.0	97.25237	0.764	0	3.0	2.0	0.0	1.0	0.0
0.0	400.0	100.0	100.0	0	0.0	0.0	-0.004	1.0	97.25237	0.764	0	3.0	2.0	0.0	1.0	0.0
0.0	400.0	100.0	100.0	0	0.0	0.0	-0.001	1.0	97.523735	0.659	0	3.0	2.0	0.0	1.0	0.0
0.0	400.0	100.0	100.0	0	0.0	0.0	0.0	1.0	97.523735	0.569	0	3.0	2.0	0.0	1.0	0.0
0.0	400.0	100.0	100.0	0	0.0	0.0	0.003	1.0	97.67244	0.569	0	3.0	2.0	0.0	1.0	0.0
0.0	400.0	100.0	100.0	0	0.0	0.0	0.006	1.0	97.31656	0.529	0	3.0	2.0	0.0	1.0	0.0
0.0	400.0	100.0	100.0	0	0.0	0.0	0.009	1.0	97.31656	0.457	0	3.0	2.0	0.0	1.0	0.0
0.0	400.0	100.0	100.0	0	0.0	0.0	0.012	1.0	97.84255	0.457	0	3.0	2.0	0.0	1.0	0.0
0.0	400.0	100.0	100.0	0	0.0	0.0	0.015	1.0	97.64293	0.424	0	3.0	2.0	0.0	1.0	0.0
0.0	400.0	100.0	100.0	0	0.0	0.0	0.018	1.0	97.64293	0.366	0	3.0	2.0	0.0	1.0	0.0
0.0	400.0	100.0	100.0	0	0.0	0.0	0.022	1.0	97.76222	0.366	0	3.0	2.0	0.0	1.0	0.0
0.0	400.0	100.0	100.0	0	0.0	0.0	0.025	1.0	97.76222	0.34	0	3.0	2.0	0.0	1.0	0.0
0.0	400.0	100.0	100.0	0	0.0	0.0	0.028	1.0	97.96534	0.34	0	3.0	2.0	0.0	1.0	0.0
0.0	400.0	100.0	100.0	0	0.0	0.0	0.031	1.0	98.50241	0.294	0	3.0	2.0	0.0	1.0	0.0
0.0	400.0	100.0	100.0	0	0.0	0.0	0.035	1.0	98.50241	0.273	0	3.0	2.0	0.0	1.0	0.0
0.0	400.0	100.0	100.0	0	0.0	0.0	0.038	1.0	97.10304	0.273	0	3.0	2.0	0.0	1.0	0.0
0.0	400.0	100.0	100.0	0	0.0	0.0	0.041	1.0	97.12751	0.235	0	3.0	2.0	0.0	1.0	0.0
0.0	400.0	100.0	100.0	0	0.0	0.0	0.044	1.0	97.12751	0.235	0	3.0	2.0	0.0	1.0	0.0
0.0	400.0	100.0	100.0	0	0.0	0.0	0.047	1.0	96.79718	0.203	0	3.0	2.0	0.0	1.0	0.0
0.0	400.0	100.0	100.0	0	0.0	0.0	0.05	1.0	96.79718	0.189	0	3.0	2.0	0.0	1.0	0.0
0.0	400.0	100.0	100.0	0	0.0	0.0	0.053	1.0	96.64618	0.189	0	3.0	2.0	0.0	1.0	0.0
0.0	400.0	100.0	100.0	0	0.0	0.0	0.057	1.0	97.429535	0.163	0	3.0	2.0	0.0	1.0	0.0
0.0	400.0	100.0	100.0	0	0.0	0.0	0.06	1.0	97.429535	0.151	0	3.0	2.0	0.0	1.0	0.0
0.0	400.0	100.0	100.0	0	0.0	0.0	0.063	1.0	97.09599	0.151	0	3.0	2.0	0.0	1.0	0.0
0.0	400.0	100.0	100.0	0	0.0	0.0	0.066	1.0	97.64195	0.14	0	3.0	2.0	0.0	1.0	0.0
0.0	400.0	100.0	100.0	0	0.0	0.0	0.069	1.0	97.64195	0.14	0	3.0	2.0	0.0	1.0	0.0
0.0	400.0	100.0	100.0	0	0.0	0.0	0.072	1.0	96.72652	0.121	0	3.0	2.0	0.0	1.0	0.0
0.0	400.0	100.0	100.0	0	0.0	0.0	0.075	1.0	97.460396	0.104	0	3.0	2.0	0.0	1.0	0.0
0.0	400.0	100.0	100.0	0	0.0	0.0	0.079	1.0	97.12702	0.104	0	3.0	2.0	0.0	1.0	0.0
0.0	400.0	100.0	100.0	0	0.0	0.0	0.082	1.0	97.494415	0.097	0	3.0	2.0	0.0	1.0	0.0
0.0	400.0	100.0	100.0	0	0.0	0.0	0.085	1.0	97.494415	0.083	0	3.0	2.0	0.0	1.0	0.0
0.0	400.0	100.0	100.0	0	0.0	0.0	0.088	1.0	97.62464	0.083	0	3.0	2.0	0.0	1.0	0.0
0.0	400.0	100.0	100.0	0	0.0	0.0	0.091	1.0	97.19969	0.077	0	3.0	2.0	0.0	1.0	0.0
0.0	400.0	100.0	100.0	0	0.0	0.0	0.095	1.0	97.19969	0.077	0	3.0	2.0	0.0	1.0	0.0
0.0	400.0	100.0	100.0	0	0.0	0.0	0.098	1.0	97.309555	0.067	0	3.0	2.0	0.0	1.0	0.0
0.0	400.0	100.0	100.0	0	0.0	0.0	0.101	1.0	97.309555	0.062	0	3.0	2.0	0.0	1.0	0.0
0.0	400.0	100.0	100.0	0	0.0	0.0	0.104	1.0	97.76431	0.062	0	3.0	2.0	0.0	1.0	0.0
0.0	400.0	100.0	100.0	0	0.0	0.0	0.108	1.0	97.96437	0.053	0	3.0	2.0	0.0	1.0	0.0
0.0	400.0	100.0	100.0	0	0.0	0.0	0.111	1.0	97.96437	0.046	0	3.0	2.0	0.0	1.0	0.0
0.0	400.0	100.0	100.0	0	0.0	0.0	0.114	1.0	96.659325	0.046	0	3.0	2.0	0.0	1.0	0.0
0.0	400.0	100.0	100.0	0	0.0	0.0	0.118	1.0	96.17697	0.042	0	3.0	2.0	0.0	1.0	0.0
0.0	400.0	100.0	100.0	0	0.0	0.0	0.121	1.0	96.17697	0.042	0	3.0	2.0	0.0	1.0	0.0
0.0	400.0	100.0	100.0	0	0.0	0.0	0.124	1.0	95.74995	0.036	0	3.0	2.0	0.0	1.0	0.0
0.0	400.0	100.0	100.0	0	0.0	0.0	0.127	1.0	95.74995	0.034	0	3.0	2.0	0.0	1.0	0.0
0.0	400.0	100.0	100.0	0	0.0	0.0	0.131	1.0	95.02055	0.034	0	3.0	2.0	0.0	1.0	0.0
0.0	400.0	100.0	100.0	0	0.0	0.0	0.134	1.0	94.49604	0.029	0	3.0	2.0	0.0	1.0	0.0
0.0	400.0	100.0	100.0	0	0.0	0.0	0.137	1.0	94.49604	0.027	0	3.0	2.0	0.0	1.0	0.0
0.0	400.0	100.0	100.0	0	0.0	0.0	0.14	1.0	95.02658	0.027	0	3.0	2.0	0.0	1.0	0.0
0.0	400.0	100.0	100.0	0	0.0	0.0	0.143	1.0	95.36587	0.023	0	3.0	2.0	0.0	1.0	0.0
0.0	400.0	100.0	100.0	0	0.0	0.0	0.147	1.0	95.36587	0.023	0	3.0	2.0	0.0	1.0	0.0
0.0	400.0	100.0	100.0	0	0.0	0.0	0.15	1.0	94.79996	0.021	0	3.0	2.0	0.0	1.0	0.0
0.0	400.0	100.0	100.0	0	0.0	0.0	0.153	1.0	94.79996	0.018	0	3.0	2.0	0.0	1.0	0.0
0.0	400.0	100.0	100.0	0	0.0	0.0	0.156	1.0	94.14543	0.018	0	3.0	2.0	0.0	1.0	0.0
0.0	400.0	100.0	100.0	0	0.0	0.0	0.159	1.0	94.772385	0.017	0	3.0	2.0	0.0	1.0	0.0
0.0	400.0	100.0	100.0	0	0.0	0.0	0.162	1.0	94.772385	0.015	0	3.0	2.0	0.0	1.0	0.0
0.0	400.0	100.0	100.0	0	0.0	0.0	0.165	1.0	94.40405	0.015	0	3.0	2.0	0.0	1.0	0.0
0.0	400.0	100.0	100.0	0	0.0	0.0	0.168	1.0	94.65794	0.013	0	3.0	2.0	0.0	1.0	0.0
0.0	400.0	100.0	100.0	0	0.0	0.0	0.17	1.0	94.65794	0.013	0	3.0	2.0	0.0	1.0	0.0
0.0	400.0	100.0	100.0	0	0.0	0.0	0.173	1.0	94.49483	0.012	0	3.0	2.0	0.0	1.0	0.0
0.0	400.0	100.0	100.0	0	0.0	0.0	0.176	1.0	94.49483	0.01	0	3.0	2.0	0.0	1.0	0.0
0.0	400.0	100.0	100.0	0	0.0	0.0	0.178	1.0	94.10119	0.01	0	3.0	2.0	0.0	1.0	0.0
0.0	400.0	100.0	100.0	0	0.0	0.0	0.18	1.0	95.3943	0.009	0	3.0	2.0	0.0	1.0	0.0
0.0	400.0	100.0	100.0	0	0.0	0.0	0.183	1.0	95.3943	0.008	0	3.0	2.0	0.0	1.0	0.0
0.0	400.0	100.0	100.0	0	0.0	0.0	0.185	1.0	95.75175	0.008	0	3.0	2.0	0.0	1.0	0.0
0.0	400.0	100.0	100.0	0	0.0	0.0	0.187	1.0	96.39209	0.007	0	3.0	2.0	0.0	1.0	0.0
0.0	400.0	100.0	100.0	0	0.0	0.0	0.188	1.0	96.39209	0.007	0	3.0	2.0	0.0	1.0	0.0
0.0	400.0	100.0	100.0	0	0.0	0.0	0.19	1.0	96.633026	0.006	0	3.0	2.0	0.0	1.0	0.0
0.0	400.0	100.0	100.0	0	0.0	0.0	0.191	1.0	96.633026	0.005	0	3.0	2.0	0.0	1.0	0.0
0.0	400.0	100.0	100.0	0	0.0	0.0	0.193	1.0	97.281845	0.005	0	3.0	2.0	0.0	1.0	0.0
0.0	400.0	100.0	100.0	0	0.0	0.0	0.193	1.0	96.27618	0.004	0	3.0	2.0	0.0	1.0	0.0
0.0	400.0	100.0	100.0	0	0.0	0.0	0.194	1.0	96.27618	0.004	0	3.0	2.0	0.0	1.0	0.0
0.0	400.0	100.0	100.0	0	0.0	0.0	0.195	1.0	96.277504	0.004	0	3.0	2.0	0.0	1.0	0.0
0.0	400.0	100.0	100.0	0	0.0	0.0	0.195	1.0	95.37481	0.003	0	3.0	2.0	0.0	1.0	0.0
0.0	400.0	100.0	100.0	0	0.0	0.0	0.195	1.0	95.37481	0.003	0	3.0	2.0	0.0	1.0	0.0
0.0	400.0	100.0	100.0	0	0.0	0.0	0.195	1.0	95.40716	0.003	0	3.0	2.0	0.0	1.0	0.0
0.0	400.0	100.0	100.0	0	0.0	0.0	0.194	1.0	95.40716	0.002	0	3.0	2.0	0.0	1.0	0.0
0.0	400.0	100.0	100.0	0	0.0	0.0	0.194	1.0	95.919876	0.002	0	3.0	2.0	9.0	1.0	0.0
0.0	400.0	100.0	100.0	0	0.0	0.0	0.193	1.0	96.20077	0.002	0	3.0	2.0	10.0	1.0	0.0
0.0	400.0	100.0	100.0	0	0.0	0.0	0.192	1.0	96.20077	0.001	0	3.0	2.0	10.0	1.0	0.0
6944.445	500.0	100.0	100.0	0	0.0	0.0	0.191	1.0	96.69841	0.001	0	3.0	2.0	10.0	1.0	0.0
6944.445	500.0	100.0	100.0	0	0.0	0.0	0.189	1.0	97.0098	0.001	0	3.0	2.0	10.0	1.0	0.0
6944.445	500.0	100.0	100.0	0	0.0	0.0	0.188	1.0	96.82226	0.001	0	3.0	2.0	10.0	1.0	0.0
6944.445	500.0	100.0	100.0	0	0.0	0.0	0.186	1.0	97.67923	0.493	0	3.0	2.0	10.0	1.0	0.0
6944.445	500.0	100.0	100.0	0	0.0	0.0	0.185	1.0	97.67923	0.949	0	3.0	2.0	10.0	1.0	0.0
6944.445	500.0	100.0	100.0	0	0.0	0.0	0.183	1.0	97.583336	0.949	0	3.0	2.0	10.0	1.0	0.0
6944.445	500.0	100.0	100.0	0	0.0	0.0	0.181	1.0	98.86983	1.768	0	3.0	2.0	10.0	1.0	0.0
6944.445	500.0	100.0	100.0	0	0.0	0.0	0.179	1.0	98.86983	2.475	0	3.0	2.0	10.0	1.0	0.0
6944.445	500.0	100.0	100.0	0	0.0	0.0	0.177	1.0	98.45777	2.475	0	3.0	2.0	10.0	1.0	0.0
6944.445	500.0	100.0	100.0	0	0.0	0.0	0.175	1.0	98.776955	2.792	0	3.0	2.0	10.0	1.0	0.0
6944.445	500.0	100.0	100.0	0	0.0	0.0	0.172	1.0	98.21803	2.792	0	3.0	2.0	10.0	1.0	0.0
6944.445	500.0	100.0	100.0	0	0.0	0.0	0.17	1.0	97.3083	3.359	0	3.0	2.0	10.0	1.0	0.0
6944.445	500.0	100.0	100.0	0	0.0	0.0	0.168	1.0	97.3083	3.613	0	3.0	2.0	10.0	1.0	0.0
6944.445	500.0	100.0	100.0	0	0.0	0.0	0.166	1.0	96.93171	3.613	0	3.0	2.0	10.0	1.0	0.0
6944.445	500.0	100.0	100.0	0	0.0	0.0	0.163	1.0	96.38074	4.069	0	3.0	2.0	10.0	1.0	0.0
6944.445	500.0	100.0	100.0	0	0.0	0.0	0.161	1.0	96.38074	4.273	0	3.0	2.0	10.0	1.0	0.0
6944.445	500.0	100.0	100.0	0	0.0	0.0	0.159	1.0	97.311264	4.273	0	3.0	2.0	10.0	1.0	0.0
6944.445	500.0	100.0	100.0	0	0.0	0.0	0.156	1.0	95.99046	4.639	0	3.0	2.0	10.0	1.0	0.0
6944.445	500.0	100.0	100.0	0	0.0	0.0	0.154	1.0	95.99046	4.802	0	3.0	2.0	10.0	1.0	0.0
6944.445	500.0	100.0	100.0	0	0.0	0.0	0.151	1.0	95.380424	4.802	0	3.0	2.0	12.0	1.0	0.0
6944.445	500.0	100.0	100.0	0	0.0	0.0	0.149	1.0	95.93925	5.095	0	3.0	2.0	12.0	1.0	0.0
6944.445	500.0	100.0	100.0	0	0.0	0.0	0.146	1.0	95.76189	5.095	0	3.0	2.0	12.0	1.0	0.0
6944.445	500.0	100.0	100.0	0	0.0	0.0	0.143	1.0	96.332924	5.227	0	3.0	2.0	12.0	1.0	0.0
6944.445	500.0	100.0	100.0	0	0.0	0.0	0.141	1.0	96.332924	5.463	0	3.0	2.0	12.0	1.0	0.0
6944.445	500.0	100.0	100.0	0	0.0	0.0	0.138	1.0	96.34219	5.463	0	3.0	2.0	12.0	1.0	0.0
6944.445	500.0	100.0	100.0	0	0.0	0.0	0.135	1.0	98.011955	5.666	0	3.0	2.0	12.0	1.0	0.0
6944.445	500.0	100.0	100.0	0	0.0	0.0	0.132	1.0	98.011955	5.666	0	3.0	2.0	12.0	1.0	0.0
6944.445	500.0	100.0	100.0	0	0.0	0.0	0.13	1.0	97.44813	5.757	0	3.0	2.0	12.0	1.0	0.0
6944.445	500.0	100.0	100.0	0	0.0	0.0	0.127	1.0	97.44813	5.92	0	3.0	2.0	12.0	1.0	0.0
6944.445	500.0	100.0	100.0	0	0.0	0.0	0.124	1.0	96.67148	5.92	0	3.0	2.0	12.0	1.0	0.0
6944.445	500.0	100.0	100.0	0	0.0	0.0	0.121	1.0	96.964066	5.993	0	3.0	2.0	12.0	1.0	0.0
6944.445	500.0	100.0	100.0	0	0.0	0.0	0.118	1.0	96.964066	6.123	0	3.0	2.0	12.0	1.0	0.0
6944.445	500.0	100.0	100.0	0	0.0	0.0	0.116	1.0	98.07116	6.123	0	3.0	2.0	12.0	1.0	0.0
6944.445	500.0	100.0	100.0	0	0.0	0.0	0.113	1.0	97.62888	6.182	0	3.0	2.0	12.0	1.0	0.0
6944.445	500.0	100.0	100.0	0	0.0	0.0	0.11	1.0	98.478584	6.182	0	3.0	2.0	12.0	1.0	0.0
6944.445	500.0	100.0	100.0	0	0.0	0.0	0.108	1.0	97.46115	6.287	0	3.0	2.0	12.0	1.0	0.0
6944.445	500.0	100.0	100.0	0	0.0	0.0	0.105	1.0	97.46115	6.378	0	3.0	2.0	12.0	1.0	0.0
6944.445	500.0	100.0	100.0	0	0.0	0.0	0.102	1.0	97.67594	6.378	0	3.0	2.0	12.0	1.0	0.0
6944.445	500.0	100.0	100.0	0	0.0	0.0	0.099	1.0	98.10904	6.418	0	3.0	2.0	12.0	1.0	0.0
6944.445	500.0	100.0	100.0	0	0.0	0.0	0.097	1.0	98.10904	6.456	0	3.0	2.0	12.0	1.0	0.0
6944.445	500.0	100.0	100.0	0	0.0	0.0	0.094	1.0	98.60838	6.456	0	3.0	2.0	12.0	1.0	0.0
6944.445	500.0	100.0	100.0	0	0.0	0.0	0.092	1.0	98.57915	6.524	0	3.0	2.0	12.0	1.0	0.0
6944.445	500.0	100.0	100.0	0	0.0	0.0	0.089	1.0	98.88127	6.524	0	3.0	2.0	12.0	1.0	0.0
6944.445	500.0	100.0	100.0	0	0.0	0.0	0.087	1.0	99.255226	6.554	0	3.0	2.0	12.0	1.0	0.0
6944.445	500.0	100.0	100.0	0	0.0	0.0	0.084	1.0	99.255226	6.609	0	3.0	2.0	12.0	1.0	0.0
6944.445	500.0	100.0	100.0	0	0.0	0.0	0.082	1.0	98.754074	6.609	0	3.0	2.0	12.0	1.0	0.0
6944.445	500.0	100.0	100.0	0	0.0	0.0	0.079	1.0	97.81861	6.655	0	3.0	2.0	12.0	1.0	0.0
6944.445	500.0	100.0	100.0	0	0.0	0.0	0.077	1.0	97.81861	6.676	0	3.0	2.0	12.0	1.0	0.0
6944.445	500.0	100.0	100.0	0	0.0	0.0	0.075	1.0	98.103264	6.676	0	3.0	2.0	12.0	1.0	0.0
6944.445	500.0	100.0	100.0	0	0.0	0.0	0.072	1.0	98.79562	6.714	0	3.0	2.0	12.0	1.0	0.0
6944.445	500.0	100.0	100.0	0	0.0	0.0	0.07	1.0	98.79562	6.731	0	3.0	2.0	12.0	1.0	0.0
6944.445	500.0	100.0	100.0	0	0.0	0.0	0.067	1.0	98.46632	6.731	0	3.0	2.0	12.0	1.0	0.0
6944.445	500.0	100.0	100.0	0	0.0	0.0	0.065	1.0	98.46632	6.761	0	3.0	2.0	12.0	1.0	0.0
6944.445	500.0	100.0	100.0	0	0.0	0.0	0.062	1.0	98.156395	6.761	0	3.0	2.0	12.0	1.0	0.0
6944.445	500.0	100.0	100.0	0	0.0	0.0	0.06	1.0	98.364456	6.788	0	3.0	2.0	12.0	1.0	0.0
6944.445	500.0	100.0	100.0	0	0.0	0.0	0.057	1.0	98.364456	6.799	0	3.0	2.0	12.0	1.0	0.0
6944.445	500.0	100.0	100.0	0	0.0	0.0	0.054	1.0	99.204926	6.799	0	3.0	2.0	12.0	1.0	0.0
6944.445	500.0	100.0	100.0	0	0.0	0.0	0.051	1.0	98.31659	6.82	0	3.0	2.0	12.0	1.0	0.0
6944.445	500.0	100.0	100.0	0	0.0	0.0	0.048	1.0	98.31659	6.82	0	3.0	2.0	12.0	1.0	0.0
6944.445	500.0	100.0	100.0	0	0.0	0.0	0.046	1.0	97.72286	6.83	0	3.0	2.0	12.0	1.0	0.0
6944.445	500.0	100.0	100.0	0	0.0	0.0	0.043	1.0	97.72286	6.847	0	3.0	2.0	12.0	1.0	0.0
6944.445	500.0	100.0	100.0	0	0.0	0.0	0.04	1.0	97.89652	6.847	0	3.0	2.0	12.0	1.0	0.0
6944.445	500.0	100.0	100.0	0	0.0	0.0	0.037	1.0	97.278305	6.861	0	3.0	2.0	12.0	1.0	0.0
6944.445	500.0	100.0	100.0	0	0.0	0.0	0.034	1.0	97.278305	6.868	0	3.0	2.0	12.0	1.0	0.0
6944.445	500.0	100.0	100.0	0	0.0	0.0	0.03	1.0	96.68913	6.868	0	3.0	2.0	12.0	1.0	0.0
6944.445	500.0	100.0	100.0	0	0.0	0.0	0.027	1.0	97.2238	6.879	0	3.0	2.0	12.0	1.0	0.0
6944.445	500.0	100.0	100.0	0	0.0	0.0	0.024	1.0	97.2238	6.885	0	3.0	2.0	12.0	1.0	0.0
6944.445	500.0	100.0	100.0	0	0.0	0.0	0.021	1.0	96.57564	6.885	0	3.0	2.0	12.0	1.0	0.0
6944.445	500.0	100.0	100.0	0	0.0	0.0	0.018	1.0	96.57564	6.893	0	3.0	2.0	12.0	1.0	0.0
6944.445	500.0	100.0	100.0	0	0.0	0.0	0.015	1.0	96.4749	6.893	0	3.0	2.0	12.0	1.0	0.0
6944.445	500.0	100.0	100.0	0	0.0	0.0	0.011	1.0	96.32726	6.897	0	3.0	2.0	12.0	1.0	0.0
6944.445	500.0	100.0	100.0	0	0.0	0.0	0.008	1.0	96.32726	6.906	0	3.0	2.0	12.0	1.0	0.0
6944.445	500.0	100.0	100.0	0	0.0	0.0	0.005	1.0	96.472984	6.906	0	3.0	2.0	12.0	1.0	0.0
6944.445	500.0	100.0	100.0	0	0.0	0.0	0.003	1.0	97.200165	6.909	0	3.0	2.0	12.0	1.0	0.0
6944.445	500.0	100.0	100.0	0	0.0	0.0	0.0	1.0	97.200165	6.909	0	3.0	2.0	12.0	1.0	0.0
6944.445	500.0	100.0	100.0	0	0.0	0.0	-0.002	1.0	96.07861	6.914	0	3.0	2.0	12.0	1.0	0.0
6944.445	500.0	100.0	100.0	0	0.0	0.0	-0.005	1.0	96.07861	6.917	0	3.0	2.0	12.0	1.0	0.0
6944.445	500.0	100.0	100.0	0	0.0	0.0	-0.007	1.0	95.53231	6.917	0	3.0	2.0	12.0	1.0	0.0
6944.445	500.0	100.0	100.0	0	0.0	0.0	-0.01	1.0	94.82401	6.923	0	3.0	2.0	13.0	1.0	0.0
6944.445	500.0	100.0	100.0	0	0.0	0.0	-0.012	1.0	94.82401	6.925	0	3.0	2.0	13.0	1.0	0.0
0.0	500.0	100.0	100.0	0	0.0	0.0	-0.014	1.0	94.37436	6.925	0	3.0	3.0	0.0	1.0	0.0
0.0	500.0	100.0	100.0	0	0.0	0.0	-0.017	1.0	95.32796	6.927	0	3.0	3.0	0.0	1.0	0.0
0.0	500.0	100.0	100.0	0	0.0	0.0	-0.019	1.0	95.32796	6.927	0	3.0	3.0	0.0	1.0	0.0
0.0	500.0	100.0	100.0	0	0.0	0.0	-0.021	1.0	95.53028	6.93	0	3.0	3.0	0.0	1.0	0.0
0.0	500.0	100.0	100.0	0	0.0	0.0	-0.023	1.0	95.53028	5.984	0	3.0	3.0	0.0	1.0	0.0
0.0	500.0	100.0	100.0	0	0.0	0.0	-0.025	1.0	94.90521	5.984	0	3.0	3.0	0.0	1.0	0.0
0.0	500.0	100.0	100.0	0	0.0	0.0	-0.026	1.0	95.31731	5.562	0	3.0	3.0	0.0	1.0	0.0
0.0	500.0	100.0	100.0	0	0.0	0.0	-0.028	1.0	95.73805	4.802	0	3.0	3.0	0.0	1.0	0.0
0.0	500.0	100.0	100.0	0	0.0	0.0	-0.029	1.0	96.185455	4.802	0	3.0	3.0	0.0	1.0	0.0
0.0	500.0	100.0	100.0	0	0.0	0.0	-0.03	1.0	96.25744	4.463	0	3.0	3.0	0.0	1.0	0.0
0.0	500.0	100.0	100.0	0	0.0	0.0	-0.031	1.0	96.25744	3.854	0	3.0	3.0	0.0	1.0	0.0
0.0	500.0	100.0	100.0	0	0.0	0.0	-0.031	1.0	96.155426	3.854	0	3.0	3.0	0.0	1.0	0.0
0.0	500.0	100.0	100.0	0	0.0	0.0	-0.032	1.0	96.155426	3.581	0	3.0	3.0	0.0	1.0	0.0
0.0	500.0	100.0	100.0	0	0.0	0.0	-0.032	1.0	96.21216	3.581	0	3.0	3.0	0.0	1.0	0.0
0.0	500.0	100.0	100.0	0	0.0	0.0	-0.033	1.0	96.62542	3.092	0	3.0	3.0	0.0	1.0	0.0
0.0	500.0	100.0	100.0	0	0.0	0.0	-0.033	1.0	96.62542	2.874	0	3.0	3.0	0.0	1.0	0.0
0.0	500.0	100.0	100.0	0	0.0	0.0	-0.033	1.0	96.823044	2.874	0	3.0	3.0	0.0	1.0	0.0
0.0	500.0	100.0	100.0	0	0.0	0.0	-0.032	1.0	96.669464	2.482	0	3.0	3.0	1.0	1.0	0.0
0.0	500.0	100.0	100.0	0	0.0	0.0	-0.032	1.0	96.669464	2.482	0	3.0	3.0	1.0	1.0	0.0
0.0	500.0	100.0	100.0	0	0.0	0.0	-0.032	1.0	96.71019	2.307	0	3.0	3.0	0.0	1.0	0.0
0.0	500.0	100.0	100.0	0	0.0	0.0	-0.031	1.0	96.71019	1.992	0	3.0	3.0	0.0	1.0	0.0
0.0	500.0	100.0	100.0	0	0.0	0.0	-0.03	1.0	97.00037	1.992	0	3.0	3.0	0.0	1.0	0.0
0.0	500.0	100.0	100.0	0	0.0	0.0	-0.03	1.0	96.91715	1.719	0	3.0	3.0	0.0	1.0	0.0
0.0	500.0	100.0	100.0	0	0.0	0.0	-0.029	1.0	96.91715	1.599	0	3.0	3.0	0.0	1.0	0.0
0.0	500.0	100.0	100.0	0	0.0	0.0	-0.028	1.0	96.608315	1.599	0	3.0	3.0	0.0	1.0	0.0
0.0	500.0	100.0	100.0	0	0.0	0.0	-0.027	1.0	95.59656	1.381	0	3.0	3.0	0.0	1.0	0.0
0.0	500.0	100.0	100.0	0	0.0	0.0	-0.026	1.0	95.59656	1.381	0	3.0	3.0	0.0	1.0	0.0
0.0	500.0	100.0	100.0	0	0.0	0.0	-0.025	1.0	94.1656	1.283	0	3.0	3.0	0.0	1.0	0.0
0.0	500.0	100.0	100.0	0	0.0	0.0	-0.023	1.0	94.1656	1.107	0	3.0	3.0	0.0	1.0	0.0
0.0	500.0	100.0	100.0	0	0.0	0.0	-0.022	1.0	94.53284	1.107	0	3.0	3.0	0.0	1.0	0.0
0.0	500.0	100.0	100.0	0	0.0	0.0	-0.02	1.0	95.41199	1.029	0	3.0	3.0	0.0	1.0	0.0
0.0	500.0	100.0	100.0	0	0.0	0.0	-0.018	1.0	95.41199	0.888	0	3.0	3.0	0.0	1.0	0.0
0.0	500.0	100.0	100.0	0	0.0	0.0	-0.016	1.0	96.42582	0.888	0	3.0	3.0	0.0	1.0	0.0
0.0	500.0	100.0	100.0	0	0.0	0.0	-0.014	1.0	96.19848	0.825	0	3.0	3.0	0.0	1.0	0.0
0.0	500.0	100.0	100.0	0	0.0	0.0	-0.012	1.0	96.19848	0.712	0	3.0	3.0	0.0	1.0	0.0
0.0	500.0	100.0	100.0	0	0.0	0.0	-0.01	1.0	96.29122	0.712	0	3.0	3.0	0.0	1.0	0.0
0.0	500.0	100.0	100.0	0	0.0	0.0	-0.008	1.0	96.29122	0.662	0	3.0	3.0	0.0	1.0	0.0
0.0	500.0	100.0	100.0	0	0.0	0.0	-0.006	1.0	95.32542	0.662	0	3.0	3.0	0.0	1.0	0.0
0.0	500.0	100.0	100.0	0	0.0	0.0	-0.003	1.0	95.72252	0.572	0	3.0	3.0	0.0	1.0	0.0
0.0	500.0	100.0	100.0	0	0.0	0.0	-0.001	1.0	95.72252	0.531	0	3.0	3.0	0.0	1.0	0.0
0.0	500.0	100.0	100.0	0	0.0	0.0	0.001	1.0	95.929405	0.531	0	3.0	3.0	0.0	1.0	0.0
0.0	500.0	100.0	100.0	0	0.0	0.0	0.003	1.0	96.28785	0.458	0	3.0	3.0	0.0	1.0	0.0
0.0	500.0	100.0	100.0	0	0.0	0.0	0.006	1.0	96.28785	0.396	0	3.0	3.0	0.0	1.0	0.0
0.0	500.0	100.0	100.0	0	0.0	0.0	0.009	1.0	96.036545	0.396	0	3.0	3.0	0.0	1.0	0.0
0.0	500.0	100.0	100.0	0	0.0	0.0	0.012	1.0	96.036545	0.368	0	3.0	3.0	0.0	1.0	0.0
0.0	500.0	100.0	100.0	0	0.0	0.0	0.014	1.0	95.92513	0.368	0	3.0	3.0	0.0	1.0	0.0
0.0	500.0	100.0	100.0	0	0.0	0.0	0.017	1.0	96.311584	0.317	0	3.0	3.0	0.0	1.0	0.0
0.0	500.0	100.0	100.0	0	0.0	0.0	0.02	1.0	96.311584	0.296	0	3.0	3.0	0.0	1.0	0.0
0.0	500.0	100.0	100.0	0	0.0	0.0	0.023	1.0	97.1912	0.296	0	3.0	3.0	0.0	1.0	0.0
0.0	500.0	100.0	100.0	0	0.0	0.0	0.025	1.0	96.07692	0.254	0	3.0	3.0	0.0	1.0	0.0
0.0	500.0	100.0	100.0	0	0.0	0.0	0.028	1.0	96.07692	0.236	0	3.0	3.0	0.0	1.0	0.0
0.0	500.0	100.0	100.0	0	0.0	0.0	0.031	1.0	96.74803	0.236	0	3.0	3.0	0.0	1.0	0.0
0.0	500.0	100.0	100.0	0	0.0	0.0	0.034	1.0	96.74803	0.204	0	3.0	3.0	0.0	1.0	0.0
0.0	500.0	100.0	100.0	0	0.0	0.0	0.037	1.0	96.118866	0.204	0	3.0	3.0	0.0	1.0	0.0
0.0	500.0	100.0	100.0	0	0.0	0.0	0.039	1.0	97.200165	0.176	0	3.0	3.0	0.0	1.0	0.0
0.0	500.0	100.0	100.0	0	0.0	0.0	0.042	1.0	97.200165	0.163	0	3.0	3.0	0.0	1.0	0.0
0.0	500.0	100.0	100.0	0	0.0	0.0	0.045	1.0	96.45702	0.163	0	3.0	3.0	0.0	1.0	0.0
0.0	500.0	100.0	100.0	0	0.0	0.0	0.048	1.0	95.84916	0.141	0	3.0	3.0	0.0	1.0	0.0
0.0	500.0	100.0	100.0	0	0.0	0.0	0.051	1.0	95.3797	0.141	0	3.0	3.0	0.0	1.0	0.0
0.0	500.0	100.0	100.0	0	0.0	0.0	0.054	1.0	94.85152	0.131	0	3.0	3.0	0.0	1.0	0.0
0.0	500.0	100.0	100.0	0	0.0	0.0	0.057	1.0	94.85152	0.121	0	3.0	3.0	0.0	1.0	0.0
0.0	500.0	100.0	100.0	0	0.0	0.0	0.06	1.0	95.86589	0.121	0	3.0	3.0	0.0	1.0	0.0
0.0	500.0	100.0	100.0	0	0.0	0.0	0.063	1.0	95.759346	0.105	0	3.0	3.0	0.0	1.0	0.0
0.0	500.0	100.0	100.0	0	0.0	0.0	0.066	1.0	95.759346	0.097	0	3.0	3.0	0.0	1.0	0.0
0.0	500.0	100.0	100.0	0	0.0	0.0	0.069	1.0	96.99011	0.097	0	3.0	3.0	0.0	1.0	0.0
0.0	500.0	100.0	100.0	0	0.0	0.0	0.072	1.0	97.23088	0.084	0	3.0	3.0	0.0	1.0	0.0
0.0	500.0	100.0	100.0	0	0.0	0.0	0.075	1.0	97.23088	0.084	0	3.0	3.0	0.0	1.0	0.0
0.0	500.0	100.0	100.0	0	0.0	0.0	0.079	1.0	97.745224	0.078	0	3.0	3.0	0.0	1.0	0.0
0.0	500.0	100.0	100.0	0	0.0	0.0	0.082	1.0	97.745224	0.067	0	3.0	3.0	0.0	1.0	0.0
0.0	500.0	100.0	100.0	0	0.0	0.0	0.086	1.0	97.54871	0.067	0	3.0	3.0	0.0	1.0	0.0
0.0	500.0	100.0	100.0	0	0.0	0.0	0.089	1.0	97.20066	0.058	0	3.0	3.0	0.0	1.0	0.0
0.0	500.0	100.0	100.0	0	0.0	0.0	0.092	1.0	97.20066	0.053	0	3.0	3.0	0.0	1.0	0.0
0.0	500.0	100.0	100.0	0	0.0	0.0	0.096	1.0	98.51125	0.053	0	3.0	3.0	0.0	1.0	0.0
0.0	500.0	100.0	100.0	0	0.0	0.0	0.099	1.0	98.836845	0.046	0	3.0	3.0	0.0	1.0	0.0
0.0	500.0	100.0	100.0	0	0.0	0.0	0.102	1.0	98.836845	0.043	0	3.0	3.0	0.0	1.0	0.0
0.0	500.0	100.0	100.0	0	0.0	0.0	0.106	1.0	98.7757	0.043	0	3.0	3.0	0.0	1.0	0.0
0.0	500.0	100.0	100.0	0	0.0	0.0	0.109	1.0	98.7757	0.037	0	3.0	3.0	0.0	1.0	0.0
0.0	500.0	100.0	100.0	0	0.0	0.0	0.112	1.0	98.259125	0.037	0	3.0	3.0	0.0	1.0	0.0
0.0	500.0	100.0	100.0	0	0.0	0.0	0.116	1.0	97.40526	0.031	0	3.0	3.0	0.0	1.0	0.0
0.0	500.0	100.0	100.0	0	0.0	0.0	0.119	1.0	97.40526	0.029	0	3.0	3.0	0.0	1.0	0.0
0.0	500.0	100.0	100.0	0	0.0	0.0	0.122	1.0	96.43554	0.029	0	3.0	3.0	0.0	1.0	0.0
0.0	500.0	100.0	100.0	0	0.0	0.0	0.125	1.0	97.473915	0.025	0	3.0	3.0	0.0	1.0	0.0
0.0	500.0	100.0	100.0	0	0.0	0.0	0.128	1.0	97.473915	0.025	0	3.0	3.0	0.0	1.0	0.0
0.0	500.0	100.0	100.0	0	0.0	0.0	0.13	1.0	96.85479	0.023	0	3.0	3.0	0.0	1.0	0.0
0.0	500.0	100.0	100.0	0	0.0	0.0	0.133	1.0	96.08779	0.02	0	3.0	3.0	0.0	1.0	0.0
0.0	500.0	100.0	100.0	0	0.0	0.0	0.136	1.0	96.366196	0.02	0	3.0	3.0	0.0	1.0	0.0
0.0	500.0	100.0	100.0	0	0.0	0.0	0.139	1.0	96.9414	0.018	0	3.0	3.0	0.0	1.0	0.0
0.0	500.0	100.0	100.0	0	0.0	0.0	0.141	1.0	96.9414	0.015	0	3.0	3.0	0.0	1.0	0.0
0.0	500.0	100.0	100.0	0	0.0	0.0	0.144	1.0	96.74843	0.015	0	3.0	3.0	0.0	1.0	0.0
0.0	500.0	100.0	100.0	0	0.0	0.0	0.146	1.0	96.278534	0.013	0	3.0	3.0	0.0	1.0	0.0
0.0	500.0	100.0	100.0	0	0.0	0.0	0.148	1.0	96.278534	0.013	0	3.0	3.0	0.0	1.0	0.0
0.0	500.0	100.0	100.0	0	0.0	0.0	0.151	1.0	96.90274	0.012	0	3.0	3.0	0.0	1.0	0.0
0.0	500.0	100.0	100.0	0	0.0	0.0	0.153	1.0	96.90274	0.01	0	3.0	3.0	0.0	1.0	0.0
0.0	500.0	100.0	100.0	0	0.0	0.0	0.156	1.0	95.88565	0.01	0	3.0	3.0	0.0	1.0	0.0
0.0	500.0	100.0	100.0	0	0.0	0.0	0.158	1.0	95.79263	0.009	0	3.0	3.0	0.0	1.0	0.0
0.0	500.0	100.0	100.0	0	0.0	0.0	0.16	1.0	95.79263	0.009	0	3.0	3.0	0.0	1.0	0.0
0.0	500.0	100.0	100.0	0	0.0	0.0	0.162	1.0	95.97087	0.009	0	3.0	3.0	0.0	1.0	0.0
0.0	500.0	100.0	100.0	0	0.0	0.0	0.165	1.0	95.845924	0.007	0	3.0	3.0	0.0	1.0	0.0
0.0	500.0	100.0	100.0	0	0.0	0.0	0.167	1.0	95.845924	0.007	0	3.0	3.0	0.0	1.0	0.0
0.0	500.0	100.0	100.0	0	0.0	0.0	0.169	1.0	96.81668	0.007	0	3.0	3.0	0.0	1.0	0.0
0.0	500.0	100.0	100.0	0	0.0	0.0	0.171	1.0	96.81668	0.006	0	3.0	3.0	0.0	1.0	0.0
0.0	500.0	100.0	100.0	0	0.0	0.0	0.173	1.0	96.12342	0.006	0	3.0	3.0	0.0	1.0	0.0
0.0	500.0	100.0	100.0	0	0.0	0.0	0.176	1.0	96.03604	0.005	0	3.0	3.0	0.0	1.0	0.0
0.0	500.0	100.0	100.0	0	0.0	0.0	0.178	1.0	96.03604	0.004	0	3.0	3.0	0.0	1.0	0.0
0.0	500.0	100.0	100.0	0	0.0	0.0	0.18	1.0	95.69207	0.004	0	3.0	3.0	0.0	1.0	0.0
0.0	500.0	100.0	100.0	0	0.0	0.0	0.182	1.0	96.79319	0.003	0	3.0	3.0	0.0	1.0	0.0
0.0	500.0	100.0	100.0	0	0.0	0.0	0.183	1.0	96.79319	0.003	0	3.0	3.0	0.0	1.0	0.0
0.0	500.0	100.0	100.0	0	0.0	0.0	0.185	1.0	97.37307	0.003	0	3.0	3.0	0.0	1.0	0.0
0.0	500.0	100.0	100.0	0	0.0	0.0	0.187	1.0	97.37307	0.002	0	3.0	3.0	0.0	1.0	0.0
0.0	500.0	100.0	100.0	0	0.0	0.0	0.189	1.0	97.22005	0.002	0	3.0	3.0	0.0	1.0	0.0
0.0	500.0	100.0	100.0	0	0.0	0.0	0.191	1.0	97.43977	0.002	0	3.0	3.0	0.0	1.0	0.0
0.0	500.0	100.0	100.0	0	0.0	0.0	0.193	1.0	97.43977	0.002	0	3.0	3.0	0.0	1.0	0.0
0.0	500.0	100.0	100.0	0	0.0	0.0	0.194	1.0	95.9931	0.002	0	3.0	3.0	0.0	1.0	0.0
0.0	500.0	100.0	100.0	0	0.0	0.0	0.195	1.0	97.68984	0.001	0	3.0	3.0	0.0	1.0	0.0
0.0	500.0	100.0	100.0	0	0.0	0.0	0.197	1.0	97.68984	0.001	0	3.0	3.0	0.0	1.0	0.0
0.0	500.0	100.0	100.0	0	0.0	0.0	0.198	1.0	97.0589	0.001	0	3.0	3.0	0.0	1.0	0.0
0.0	500.0	100.0	100.0	0	0.0	0.0	0.199	1.0	97.0589	0.001	0	3.0	3.0	0.0	1.0	0.0
0.0	500.0	100.0	100.0	0	0.0	0.0	0.2	1.0	97.811455	0.001	0	3.0	3.0	0.0	1.0	0.0
0.0	500.0	100.0	100.0	0	0.0	0.0	0.201	1.0	97.028206	0.001	0	3.0	3.0	0.0	1.0	0.0
0.0	500.0	100.0	100.0	0	0.0	0.0	0.201	1.0	97.68607	0.0	0	3.0	3.0	0.0	1.0	0.0
0.0	500.0	100.0	100.0	0	0.0	0.0	0.202	1.0	98.12464	0.0	0	3.0	3.0	0.0	1.0	0.0
0.0	500.0	100.0	100.0	0	0.0	0.0	0.202	1.0	99.0078	0.0	0	3.0	3.0	0.0	1.0	0.0
0.0	500.0	100.0	100.0	0	0.0	0.0	0.202	1.0	99.0078	0.0	0	3.0	3.0	0.0	1.0	0.0
0.0	500.0	100.0	100.0	0	0.0	0.0	0.201	1.0	99.49651	0.0	0	3.0	3.0	8.0	1.0	0.0
0.0	500.0	100.0	100.0	0	0.0	0.0	0.201	1.0	99.49651	0.0	0	3.0	3.0	8.0	1.0	0.0
0.0	500.0	100.0	100.0	0	0.0	0.0	0.2	1.0	99.47111	0.0	0	3.0	3.0	10.0	1.0	0.0
8333.334	600.0	100.0	100.0	0	0.0	0.0	0.199	1.0	98.544205	0.0	0	3.0	3.0	10.0	1.0	0.0
8333.334	600.0	100.0	100.0	0	0.0	0.0	0.198	1.0	98.21717	0.0	0	3.0	3.0	10.0	1.0	0.0
8333.334	600.0	100.0	100.0	0	0.0	0.0	0.197	1.0	98.590805	0.0	0	3.0	3.0	10.0	1.0	0.0
8333.334	600.0	100.0	100.0	0	0.0	0.0	0.195	1.0	98.712234	0.0	0	3.0	3.0	10.0	1.0	0.0
8333.334	600.0	100.0	100.0	0	0.0	0.0	0.194	1.0	97.8312	1.138	0	3.0	3.0	10.0	1.0	0.0
8333.334	600.0	100.0	100.0	0	0.0	0.0	0.192	1.0	97.598816	1.138	0	3.0	3.0	10.0	1.0	0.0
8333.334	600.0	100.0	100.0	0	0.0	0.0	0.19	1.0	97.598816	1.647	0	3.0	3.0	10.0	1.0	0.0
8333.334	600.0	100.0	100.0	0	0.0	0.0	0.189	1.0	98.21243	1.647	0	3.0	3.0	10.0	1.0	0.0
8333.334	600.0	100.0	100.0	0	0.0	0.0	0.187	1.0	98.76883	2.56	0	3.0	3.0	10.0	1.0	0.0
8333.334	600.0	100.0	100.0	0	0.0	0.0	0.185	1.0	98.76883	2.969	0	3.0	3.0	10.0	1.0	0.0
8333.334	600.0	100.0	100.0	0	0.0	0.0	0.183	1.0	98.88205	2.969	0	3.0	3.0	10.0	1.0	0.0
8333.334	600.0	100.0	100.0	0	0.0	0.0	0.181	1.0	99.56736	3.702	0	3.0	3.0	10.0	1.0	0.0
8333.334	600.0	100.0	100.0	0	0.0	0.0	0.178	1.0	99.293564	4.336	0	3.0	3.0	10.0	1.0	0.0
8333.334	600.0	100.0	100.0	0	0.0	0.0	0.176	1.0	99.44391	4.336	0	3.0	3.0	10.0	1.0	0.0
8333.334	600.0	100.0	100.0	0	0.0	0.0	0.174	1.0	99.44391	4.62	0	3.0	3.0	10.0	1.0	0.0
8333.334	600.0	100.0	100.0	0	0.0	0.0	0.172	1.0	98.79895	4.62	0	3.0	3.0	10.0	1.0	0.0
8333.334	600.0	100.0	100.0	0	0.0	0.0	0.17	1.0	97.785355	5.128	0	3.0	3.0	10.0	1.0	0.0
8333.334	600.0	100.0	100.0	0	0.0	0.0	0.168	1.0	97.785355	5.354	0	3.0	3.0	10.0	1.0	0.0
8333.334	600.0	100.0	100.0	0	0.0	0.0	0.166	1.0	97.81405	5.354	0	3.0	3.0	10.0	1.0	0.0
8333.334	600.0	100.0	100.0	0	0.0	0.0	0.164	1.0	98.5216	5.763	0	3.0	3.0	10.0	1.0	0.0
8333.334	600.0	100.0	100.0	0	0.0	0.0	0.162	1.0	98.5216	5.944	0	3.0	3.0	10.0	1.0	0.0
8333.334	600.0	100.0	100.0	0	0.0	0.0	0.16	1.0	97.57483	5.944	0	3.0	3.0	10.0	1.0	0.0
8333.334	600.0	100.0	100.0	0	0.0	0.0	0.158	1.0	97.57483	6.273	0	3.0	3.0	10.0	1.0	0.0
8333.334	600.0	100.0	100.0	0	0.0	0.0	0.156	1.0	98.21951	6.273	0	3.0	3.0	10.0	1.0	0.0
8333.334	600.0	100.0	100.0	0	0.0	0.0	0.154	1.0	98.850334	6.418	0	3.0	3.0	10.0	1.0	0.0
8333.334	600.0	100.0	100.0	0	0.0	0.0	0.152	1.0	98.850334	6.681	0	3.0	3.0	10.0	1.0	0.0
8333.334	600.0	100.0	100.0	0	0.0	0.0	0.15	1.0	98.9036	6.681	0	3.0	3.0	12.0	1.0	0.0
8333.334	600.0	100.0	100.0	0	0.0	0.0	0.148	1.0	98.58845	6.908	0	3.0	3.0	12.0	1.0	0.0
8333.334	600.0	100.0	100.0	0	0.0	0.0	0.146	1.0	98.58845	7.104	0	3.0	3.0	12.0	1.0	0.0
8333.334	600.0	100.0	100.0	0	0.0	0.0	0.144	1.0	98.325745	7.104	0	3.0	3.0	12.0	1.0	0.0
8333.334	600.0	100.0	100.0	0	0.0	0.0	0.142	1.0	98.325745	7.191	0	3.0	3.0	12.0	1.0	0.0
8333.334	600.0	100.0	100.0	0	0.0	0.0	0.14	1.0	98.593025	7.191	0	3.0	3.0	12.0	1.0	0.0
8333.334	600.0	100.0	100.0	0	0.0	0.0	0.138	1.0	97.627846	7.348	0	3.0	3.0	12.0	1.0	0.0
8333.334	600.0	100.0	100.0	0	0.0	0.0	0.136	1.0	97.627846	7.419	0	3.0	3.0	12.0	1.0	0.0
8333.334	600.0	100.0	100.0	0	0.0	0.0	0.134	1.0	98.77299	7.419	0	3.0	3.0	12.0	1.0	0.0
8333.334	600.0	100.0	100.0	0	0.0	0.0	0.132	1.0	98.531586	7.545	0	3.0	3.0	12.0	1.0	0.0
8333.334	600.0	100.0	100.0	0	0.0	0.0	0.13	1.0	98.531586	7.601	0	3.0	3.0	12.0	1.0	0.0
8333.334	600.0	100.0	100.0	0	0.0	0.0	0.128	1.0	97.90954	7.601	0	3.0	3.0	12.0	1.0	0.0
8333.334	600.0	100.0	100.0	0	0.0	0.0	0.126	1.0	97.90954	7.702	0	3.0	3.0	12.0	1.0	0.0
8333.334	600.0	100.0	100.0	0	0.0	0.0	0.124	1.0	97.83695	7.702	0	3.0	3.0	12.0	1.0	0.0
8333.334	600.0	100.0	100.0	0	0.0	0.0	0.121	1.0	97.804214	7.749	0	3.0	3.0	12.0	1.0	0.0
8333.334	600.0	100.0	100.0	0	0.0	0.0	0.119	1.0	97.804214	7.83	0	3.0	3.0	12.0	1.0	0.0
8333.334	600.0	100.0	100.0	0	0.0	0.0	0.117	1.0	97.81446	7.83	0	3.0	3.0	12.0	1.0	0.0
8333.334	600.0	100.0	100.0	0	0.0	0.0	0.115	1.0	97.855896	7.899	0	3.0	3.0	12.0	1.0	0.0
8333.334	600.0	100.0	100.0	0	0.0	0.0	0.113	1.0	97.855896	7.931	0	3.0	3.0	12.0	1.0	0.0
8333.334	600.0	100.0	100.0	0	0.0	0.0	0.11	1.0	96.868835	7.931	0	3.0	3.0	12.0	1.0	0.0
8333.334	600.0	100.0	100.0	0	0.0	0.0	0.108	1.0	96.868835	7.988	0	3.0	3.0	12.0	1.0	0.0
8333.334	600.0	100.0	100.0	0	0.0	0.0	0.106	1.0	96.87238	7.988	0	3.0	3.0	12.0	1.0	0.0
8333.334	600.0	100.0	100.0	0	0.0	0.0	0.103	1.0	97.14452	8.012	0	3.0	3.0	12.0	1.0	0.0
8333.334	600.0	100.0	100.0	0	0.0	0.0	0.101	1.0	97.14452	8.057	0	3.0	3.0	12.0	1.0	0.0
8333.334	600.0	100.0	100.0	0	0.0	0.0	0.099	1.0	97.019844	8.057	0	3.0	3.0	12.0	1.0	0.0
8333.334	600.0	100.0	100.0	0	0.0	0.0	0.097	1.0	96.526855	8.077	0	3.0	3.0	12.0	1.0	0.0
8333.334	600.0	100.0	100.0	0	0.0	0.0	0.094	1.0	96.526855	8.115	0	3.0	3.0	12.0	1.0	0.0
8333.334	600.0	100.0	100.0	0	0.0	0.0	0.092	1.0	96.00966	8.115	0	3.0	3.0	12.0	1.0	0.0
8333.334	600.0	100.0	100.0	0	0.0	0.0	0.09	1.0	96.00966	8.13	0	3.0	3.0	12.0	1.0	0.0
8333.334	600.0	100.0	100.0	0	0.0	0.0	0.087	1.0	96.14485	8.13	0	3.0	3.0	12.0	1.0	0.0
8333.334	600.0	100.0	100.0	0	0.0	0.0	0.085	1.0	95.83987	8.159	0	3.0	3.0	12.0	1.0	0.0
8333.334	600.0	100.0	100.0	0	0.0	0.0	0.082	1.0	95.83987	8.172	0	3.0	3.0	12.0	1.0	0.0
8333.334	600.0	100.0	100.0	0	0.0	0.0	0.08	1.0	96.64309	8.172	0	3.0	3.0	12.0	1.0	0.0
8333.334	600.0	100.0	100.0	0	0.0	0.0	0.078	1.0	96.90518	8.195	0	3.0	3.0	12.0	1.0	0.0
8333.334	600.0	100.0	100.0	0	0.0	0.0	0.075	1.0	96.90518	8.207	0	3.0	3.0	12.0	1.0	0.0
8333.334	600.0	100.0	100.0	0	0.0	0.0	0.073	1.0	97.715546	8.207	0	3.0	3.0	12.0	1.0	0.0
8333.334	600.0	100.0	100.0	0	0.0	0.0	0.07	1.0	97.715546	8.226	0	3.0	3.0	12.0	1.0	0.0
8333.334	600.0	100.0	100.0	0	0.0	0.0	0.068	1.0	98.072716	8.226	0	3.0	3.0	12.0	1.0	0.0
8333.334	600.0	100.0	100.0	0	0.0	0.0	0.065	1.0	97.999954	8.242	0	3.0	3.0	12.0	1.0	0.0
8333.334	600.0	100.0	100.0	0	0.0	0.0	0.063	1.0	97.999954	8.248	0	3.0	3.0	12.0	1.0	0.0
8333.334	600.0	100.0	100.0	0	0.0	0.0	0.06	1.0	98.03901	8.248	0	3.0	3.0	12.0	1.0	0.0
8333.334	600.0	100.0	100.0	0	0.0	0.0	0.058	1.0	97.5576	8.261	0	3.0	3.0	12.0	1.0	0.0
8333.334	600.0	100.0	100.0	0	0.0	0.0	0.056	1.0	97.5576	8.267	0	3.0	3.0	12.0	1.0	0.0
8333.334	600.0	100.0	100.0	0	0.0	0.0	0.053	1.0	97.316956	8.267	0	3.0	3.0	12.0	1.0	0.0
8333.334	600.0	100.0	100.0	0	0.0	0.0	0.051	1.0	97.316956	8.278	0	3.0	3.0	12.0	1.0	0.0
8333.334	600.0	100.0	100.0	0	0.0	0.0	0.049	1.0	96.75186	8.278	0	3.0	3.0	12.0	1.0	0.0
8333.334	600.0	100.0	100.0	0	0.0	0.0	0.046	1.0	96.52536	8.282	0	3.0	3.0	12.0	1.0	0.0
8333.334	600.0	100.0	100.0	0	0.0	0.0	0.044	1.0	96.52536	8.29	0	3.0	3.0	12.0	1.0	0.0
8333.334	600.0	100.0	100.0	0	0.0	0.0	0.041	1.0	96.28094	8.29	0	3.0	3.0	12.0	1.0	0.0
8333.334	600.0	100.0	100.0	0	0.0	0.0	0.039	1.0	95.400024	8.299	0	3.0	3.0	12.0	1.0	0.0
8333.334	600.0	100.0	100.0	0	0.0	0.0	0.037	1.0	94.9261	8.301	0	3.0	3.0	12.0	1.0	0.0
8333.334	600.0	100.0	100.0	0	0.0	0.0	0.034	1.0	93.99134	8.301	0	3.0	3.0	12.0	1.0	0.0
8333.334	600.0	100.0	100.0	0	0.0	0.0	0.032	1.0	93.99134	8.305	0	3.0	3.0	12.0	1.0	0.0
8333.334	600.0	100.0	100.0	0	0.0	0.0	0.029	1.0	95.67897	8.305	0	3.0	3.0	12.0	1.0	0.0
8333.334	600.0	100.0	100.0	0	0.0	0.0	0.027	1.0	96.0353	8.309	0	3.0	3.0	12.0	1.0	0.0
8333.334	600.0	100.0	100.0	0	0.0	0.0	0.025	1.0	96.0353	8.312	0	3.0	3.0	12.0	1.0	0.0
8333.334	600.0	100.0	100.0	0	0.0	0.0	0.023	1.0	95.369705	8.312	0	3.0	3.0	12.0	1.0	0.0
8333.334	600.0	100.0	100.0	0	0.0	0.0	0.02	1.0	95.255806	8.316	0	3.0	3.0	12.0	1.0	0.0
8333.334	600.0	100.0	100.0	0	0.0	0.0	0.018	1.0	95.255806	8.318	0	3.0	3.0	12.0	1.0	0.0
8333.334	600.0	100.0	100.0	0	0.0	0.0	0.016	1.0	96.46206	8.318	0	3.0	3.0	12.0	1.0	0.0
8333.334	600.0	100.0	100.0	0	0.0	0.0	0.014	1.0	96.46206	8.322	0	3.0	3.0	12.0	1.0	0.0
8333.334	600.0	100.0	100.0	0	0.0	0.0	0.012	1.0	96.39543	8.322	0	3.0	3.0	12.0	1.0	0.0
8333.334	600.0	100.0	100.0	0	0.0	0.0	0.011	1.0	96.49434	8.325	0	3.0	3.0	12.0	1.0	0.0
8333.334	600.0	100.0	100.0	0	0.0	0.0	0.009	1.0	96.49434	8.326	0	3.0	3.0	12.0	1.0	0.0
8333.334	600.0	100.0	100.0	0	0.0	0.0	0.007	1.0	96.3131	8.326	0	3.0	3.0	12.0	1.0	0.0
8333.334	600.0	100.0	100.0	0	0.0	0.0	0.006	1.0	95.18697	8.328	0	3.0	3.0	12.0	1.0	0.0
8333.334	600.0	100.0	100.0	0	0.0	0.0	0.004	1.0	95.18697	8.33	0	3.0	3.0	12.0	1.0	0.0
8333.334	600.0	100.0	100.0	0	0.0	0.0	0.003	1.0	94.84474	8.33	0	3.0	3.0	12.0	1.0	0.0
8333.334	600.0	100.0	100.0	0	0.0	0.0	0.001	1.0	94.84474	8.332	0	3.0	3.0	12.0	1.0	0.0
8333.334	600.0	100.0	100.0	0	0.0	0.0	0.0	1.0	94.022675	8.332	0	3.0	3.0	12.0	1.0	0.0
8333.334	600.0	100.0	100.0	0	0.0	0.0	-0.001	1.0	94.60238	8.332	0	3.0	3.0	12.0	1.0	0.0
8333.334	600.0	100.0	100.0	0	0.0	0.0	-0.002	1.0	94.60238	8.333	0	3.0	3.0	12.0	1.0	0.0
8333.334	600.0	100.0	100.0	0	0.0	0.0	-0.004	1.0	94.36454	8.333	0	3.0	3.0	12.0	1.0	0.0
8333.334	600.0	100.0	100.0	0	0.0	0.0	-0.005	1.0	95.48279	8.334	0	3.0	3.0	12.0	1.0	0.0
8333.334	600.0	100.0	100.0	0	0.0	0.0	-0.007	1.0	95.48279	8.334	0	3.0	3.0	12.0	1.0	0.0
8333.334	600.0	100.0	100.0	0	0.0	0.0	-0.008	1.0	95.94815	8.335	0	3.0	3.0	12.0	1.0	0.0
8333.334	600.0	100.0	100.0	0	0.0	0.0	-0.009	1.0	95.94815	8.337	0	3.0	3.0	12.0	1.0	0.0
8333.334	600.0	100.0	100.0	0	0.0	0.0	-0.011	1.0	95.52548	8.337	0	3.0	3.0	13.0	1.0	0.0
0.0	600.0	100.0	100.0	0	0.0	0.0	-0.012	1.0	96.12167	8.337	0	3.0	4.0	0.0	1.0	0.0
0.0	600.0	100.0	100.0	0	0.0	0.0	-0.013	1.0	96.12167	8.337	0	3.0	4.0	0.0	1.0	0.0
0.0	600.0	100.0	100.0	0	0.0	0.0	-0.014	1.0	96.65616	8.337	0	3.0	4.0	0.0	1.0	0.0
0.0	600.0	100.0	100.0	0	0.0	0.0	-0.015	1.0	96.63617	8.339	0	3.0	4.0	0.0	1.0	0.0
0.0	600.0	100.0	100.0	0	0.0	0.0	-0.017	1.0	96.63617	7.75	0	3.0	4.0	0.0	1.0	0.0
0.0	600.0	100.0	100.0	0	0.0	0.0	-0.018	1.0	96.20985	7.75	0	3.0	4.0	0.0	1.0	0.0
0.0	600.0	100.0	100.0	0	0.0	0.0	-0.019	1.0	96.20985	6.692	0	3.0	4.0	0.0	1.0	0.0
0.0	600.0	100.0	100.0	0	0.0	0.0	-0.02	1.0	95.77151	6.692	0	3.0	4.0	0.0	1.0	0.0
0.0	600.0	100.0	100.0	0	0.0	0.0	-0.021	1.0	95.23738	6.218	0	3.0	4.0	0.0	1.0	0.0
0.0	600.0	100.0	100.0	0	0.0	0.0	-0.022	1.0	95.23738	5.37	0	3.0	4.0	0.0	1.0	0.0
0.0	600.0	100.0	100.0	0	0.0	0.0	-0.023	1.0	95.27576	5.37	0	3.0	4.0	0.0	1.0	0.0
0.0	600.0	100.0	100.0	0	0.0	0.0	-0.024	1.0	95.88703	4.991	0	3.0	4.0	0.0	1.0	0.0
0.0	600.0	100.0	100.0	0	0.0	0.0	-0.025	1.0	95.88703	4.309	0	3.0	4.0	0.0	1.0	0.0
0.0	600.0	100.0	100.0	0	0.0	0.0	-0.025	1.0	96.23883	4.309	0	3.0	4.0	0.0	1.0	0.0
0.0	600.0	100.0	100.0	0	0.0	0.0	-0.025	1.0	96.23883	3.721	0	3.0	4.0	0.0	1.0	0.0
0.0	600.0	100.0	100.0	0	0.0	0.0	-0.025	1.0	96.90879	3.721	0	3.0	4.0	0.0	1.0	0.0
0.0	600.0	100.0	100.0	0	0.0	0.0	-0.025	1.0	96.6996	3.458	0	3.0	4.0	0.0	1.0	0.0
0.0	600.0	100.0	100.0	0	0.0	0.0	-0.025	1.0	96.81259	2.986	0	3.0	4.0	0.0	1.0	0.0
0.0	600.0	100.0	100.0	0	0.0	0.0	-0.024	1.0	96.889435	2.986	0	3.0	4.0	1.0	1.0	0.0
0.0	600.0	100.0	100.0	0	0.0	0.0	-0.024	1.0	96.67691	2.775	0	3.0	4.0	7.0	1.0	0.0
0.0	600.0	100.0	100.0	0	0.0	0.0	-0.023	1.0	96.14635	2.396	0	3.0	4.0	7.0	1.0	0.0
0.0	600.0	100.0	100.0	0	0.0	0.0	-0.022	1.0	96.464615	2.396	0	3.0	4.0	0.0	1.0	0.0
0.0	600.0	100.0	100.0	0	0.0	0.0	-0.021	1.0	96.464615	2.228	0	3.0	4.0	0.0	1.0	0.0
0.0	600.0	100.0	100.0	0	0.0	0.0	-0.019	1.0	97.0147	2.228	0	3.0	4.0	0.0	1.0	0.0
0.0	600.0	100.0	100.0	0	0.0	0.0	-0.017	1.0	97.809456	1.923	0	3.0	4.0	0.0	1.0	0.0
0.0	600.0	100.0	100.0	0	0.0	0.0	-0.015	1.0	97.809456	1.787	0	3.0	4.0	0.0	1.0	0.0
0.0	600.0	100.0	100.0	0	0.0	0.0	-0.013	1.0	97.47556	1.787	0	3.0	4.0	0.0	1.0	0.0
0.0	600.0	100.0	100.0	0	0.0	0.0	-0.011	1.0	97.86577	1.543	0	3.0	4.0	0.0	1.0	0.0
0.0	600.0	100.0	100.0	0	0.0	0.0	-0.009	1.0	97.86577	1.332	0	3.0	4.0	0.0	1.0	0.0
0.0	600.0	100.0	100.0	0	0.0	0.0	-0.006	1.0	98.1121	1.332	0	3.0	4.0	0.0	1.0	0.0
0.0	600.0	100.0	100.0	0	0.0	0.0	-0.004	1.0	98.1121	1.238	0	3.0	4.0	0.0	1.0	0.0
0.0	600.0	100.0	100.0	0	0.0	0.0	-0.001	1.0	97.88417	1.238	0	3.0	4.0	0.0	1.0	0.0
0.0	600.0	100.0	100.0	0	0.0	0.0	0.001	1.0	97.7986	1.069	0	3.0	4.0	0.0	1.0	0.0
0.0	600.0	100.0	100.0	0	0.0	0.0	0.003	1.0	97.7986	0.993	0	3.0	4.0	0.0	1.0	0.0
0.0	600.0	100.0	100.0	0	0.0	0.0	0.006	1.0	97.005775	0.993	0	3.0	4.0	0.0	1.0	0.0
0.0	600.0	100.0	100.0	0	0.0	0.0	0.009	1.0	97.08079	0.857	0	3.0	4.0	0.0	1.0	0.0
0.0	600.0	100.0	100.0	0	0.0	0.0	0.012	1.0	97.08079	0.797	0	3.0	4.0	0.0	1.0	0.0
0.0	600.0	100.0	100.0	0	0.0	0.0	0.015	1.0	96.97396	0.797	0	3.0	4.0	0.0	1.0	0.0
0.0	600.0	100.0	100.0	0	0.0	0.0	0.018	1.0	96.97396	0.688	0	3.0	4.0	0.0	1.0	0.0
0.0	600.0	100.0	100.0	0	0.0	0.0	0.021	1.0	97.49751	0.688	0	3.0	4.0	0.0	1.0	0.0
0.0	600.0	100.0	100.0	0	0.0	0.0	0.024	1.0	97.73779	0.594	0	3.0	4.0	0.0	1.0	0.0
0.0	600.0	100.0	100.0	0	0.0	0.0	0.027	1.0	97.73779	0.552	0	3.0	4.0	0.0	1.0	0.0
0.0	600.0	100.0	100.0	0	0.0	0.0	0.03	1.0	98.270294	0.552	0	3.0	4.0	0.0	1.0	0.0
0.0	600.0	100.0	100.0	0	0.0	0.0	0.033	1.0	98.71721	0.476	0	3.0	4.0	0.0	1.0	0.0
0.0	600.0	100.0	100.0	0	0.0	0.0	0.036	1.0	98.71721	0.476	0	3.0	4.0	0.0	1.0	0.0
0.0	600.0	100.0	100.0	0	0.0	0.0	0.039	1.0	98.03133	0.443	0	3.0	4.0	0.0	1.0	0.0
0.0	600.0	100.0	100.0	0	0.0	0.0	0.042	1.0	98.03133	0.382	0	3.0	4.0	0.0	1.0	0.0
0.0	600.0	100.0	100.0	0	0.0	0.0	0.045	1.0	95.94158	0.382	0	3.0	4.0	0.0	1.0	0.0
0.0	600.0	100.0	100.0	0	0.0	0.0	0.048	1.0	97.37796	0.33	0	3.0	4.0	0.0	1.0	0.0
0.0	600.0	100.0	100.0	0	0.0	0.0	0.051	1.0	96.67441	0.306	0	3.0	4.0	0.0	1.0	0.0
0.0	600.0	100.0	100.0	0	0.0	0.0	0.053	1.0	97.38065	0.306	0	3.0	4.0	0.0	1.0	0.0
0.0	600.0	100.0	100.0	0	0.0	0.0	0.056	1.0	97.44444	0.284	0	3.0	4.0	0.0	1.0	0.0
0.0	600.0	100.0	100.0	0	0.0	0.0	0.059	1.0	97.44444	0.245	0	3.0	4.0	0.0	1.0	0.0
0.0	600.0	100.0	100.0	0	0.0	0.0	0.062	1.0	98.14238	0.245	0	3.0	4.0	0.0	1.0	0.0
0.0	600.0	100.0	100.0	0	0.0	0.0	0.065	1.0	98.14238	0.228	0	3.0	4.0	0.0	1.0	0.0
0.0	600.0	100.0	100.0	0	0.0	0.0	0.067	1.0	97.10418	0.228	0	3.0	4.0	0.0	1.0	0.0
0.0	600.0	100.0	100.0	0	0.0	0.0	0.07	1.0	97.51911	0.197	0	3.0	4.0	0.0	1.0	0.0
0.0	600.0	100.0	100.0	0	0.0	0.0	0.073	1.0	97.51911	0.183	0	3.0	4.0	0.0	1.0	0.0
0.0	600.0	100.0	100.0	0	0.0	0.0	0.076	1.0	98.28344	0.183	0	3.0	4.0	0.0	1.0	0.0
0.0	600.0	100.0	100.0	0	0.0	0.0	0.079	1.0	98.92272	0.158	0	3.0	4.0	0.0	1.0	0.0
0.0	600.0	100.0	100.0	0	0.0	0.0	0.081	1.0	98.57484	0.136	0	3.0	4.0	0.0	1.0	0.0
0.0	600.0	100.0	100.0	0	0.0	0.0	0.084	1.0	98.74335	0.136	0	3.0	4.0	0.0	1.0	0.0
0.0	600.0	100.0	100.0	0	0.0	0.0	0.087	1.0	98.74335	0.126	0	3.0	4.0	0.0	1.0	0.0
0.0	600.0	100.0	100.0	0	0.0	0.0	0.09	1.0	99.0889	0.126	0	3.0	4.0	0.0	1.0	0.0
0.0	600.0	100.0	100.0	0	0.0	0.0	0.093	1.0	99.60763	0.109	0	3.0	4.0	0.0	1.0	0.0
0.0	600.0	100.0	100.0	0	0.0	0.0	0.095	1.0	99.60763	0.094	0	3.0	4.0	0.0	1.0	0.0
0.0	600.0	100.0	100.0	0	0.0	0.0	0.098	1.0	98.578255	0.094	0	3.0	4.0	0.0	1.0	0.0
0.0	600.0	100.0	100.0	0	0.0	0.0	0.101	1.0	98.969025	0.087	0	3.0	4.0	0.0	1.0	0.0
0.0	600.0	100.0	100.0	0	0.0	0.0	0.104	1.0	98.969025	0.075	0	3.0	4.0	0.0	1.0	0.0
0.0	600.0	100.0	100.0	0	0.0	0.0	0.107	1.0	98.78509	0.075	0	3.0	4.0	0.0	1.0	0.0
0.0	600.0	100.0	100.0	0	0.0	0.0	0.109	1.0	98.78509	0.07	0	3.0	4.0	0.0	1.0	0.0
0.0	600.0	100.0	100.0	0	0.0	0.0	0.112	1.0	98.87812	0.07	0	3.0	4.0	0.0	1.0	0.0
0.0	600.0	100.0	100.0	0	0.0	0.0	0.115	1.0	98.88358	0.06	0	3.0	4.0	0.0	1.0	0.0
0.0	600.0	100.0	100.0	0	0.0	0.0	0.118	1.0	98.88358	0.051	0	3.0	4.0	0.0	1.0	0.0
0.0	600.0	100.0	100.0	0	0.0	0.0	0.121	1.0	98.80437	0.051	0	3.0	4.0	0.0	1.0	0.0
0.0	600.0	100.0	100.0	0	0.0	0.0	0.123	1.0	98.9895	0.048	0	3.0	4.0	0.0	1.0	0.0
0.0	600.0	100.0	100.0	0	0.0	0.0	0.126	1.0	98.9895	0.041	0	3.0	4.0	0.0	1.0	0.0
0.0	600.0	100.0	100.0	0	0.0	0.0	0.128	1.0	98.479996	0.041	0	3.0	4.0	0.0	1.0	0.0
0.0	600.0	100.0	100.0	0	0.0	0.0	0.131	1.0	98.479996	0.038	0	3.0	4.0	0.0	1.0	0.0
0.0	600.0	100.0	100.0	0	0.0	0.0	0.133	1.0	97.75202	0.038	0	3.0	4.0	0.0	1.0	0.0
0.0	600.0	100.0	100.0	0	0.0	0.0	0.135	1.0	97.22291	0.033	0	3.0	4.0	0.0	1.0	0.0
0.0	600.0	100.0	100.0	0	0.0	0.0	0.138	1.0	97.22291	0.03	0	3.0	4.0	0.0	1.0	0.0
0.0	600.0	100.0	100.0	0	0.0	0.0	0.14	1.0	96.722374	0.03	0	3.0	4.0	0.0	1.0	0.0
0.0	600.0	100.0	100.0	0	0.0	0.0	0.142	1.0	96.87694	0.026	0	3.0	4.0	0.0	1.0	0.0
0.0	600.0	100.0	100.0	0	0.0	0.0	0.145	1.0	96.87694	0.024	0	3.0	4.0	0.0	1.0	0.0
0.0	600.0	100.0	100.0	0	0.0	0.0	0.147	1.0	96.32423	0.024	0	3.0	4.0	0.0	1.0	0.0
0.0	600.0	100.0	100.0	0	0.0	0.0	0.149	1.0	96.15442	0.02	0	3.0	4.0	0.0	1.0	0.0
0.0	600.0	100.0	100.0	0	0.0	0.0	0.151	1.0	96.62427	0.02	0	3.0	4.0	0.0	1.0	0.0
0.0	600.0	100.0	100.0	0	0.0	0.0	0.153	1.0	97.11772	0.019	0	3.0	4.0	0.0	1.0	0.0
0.0	600.0	100.0	100.0	0	0.0	0.0	0.155	1.0	95.934105	0.016	0	3.0	4.0	0.0	1.0	0.0
0.0	600.0	100.0	100.0	0	0.0	0.0	0.157	1.0	95.35554	0.016	0	3.0	4.0	0.0	1.0	0.0
0.0	600.0	100.0	100.0	0	0.0	0.0	0.159	1.0	94.27729	0.015	0	3.0	4.0	0.0	1.0	0.0
0.0	600.0	100.0	100.0	0	0.0	0.0	0.161	1.0	94.27729	0.015	0	3.0	4.0	0.0	1.0	0.0
0.0	600.0	100.0	100.0	0	0.0	0.0	0.163	1.0	95.74705	0.014	0	3.0	4.0	0.0	1.0	0.0
0.0	600.0	100.0	100.0	0	0.0	0.0	0.165	1.0	95.74705	0.012	0	3.0	4.0	0.0	1.0	0.0
0.0	600.0	100.0	100.0	0	0.0	0.0	0.167	1.0	95.167274	0.012	0	3.0	4.0	0.0	1.0	0.0
0.0	600.0	100.0	100.0	0	0.0	0.0	0.168	1.0	95.93944	0.01	0	3.0	4.0	0.0	1.0	0.0
0.0	600.0	100.0	100.0	0	0.0	0.0	0.17	1.0	95.93944	0.009	0	3.0	4.0	0.0	1.0	0.0
0.0	600.0	100.0	100.0	0	0.0	0.0	0.172	1.0	96.24488	0.009	0	3.0	4.0	0.0	1.0	0.0
0.0	600.0	100.0	100.0	0	0.0	0.0	0.173	1.0	95.3221	0.008	0	3.0	4.0	0.0	1.0	0.0
0.0	600.0	100.0	100.0	0	0.0	0.0	0.175	1.0	95.3221	0.007	0	3.0	4.0	0.0	1.0	0.0
0.0	600.0	100.0	100.0	0	0.0	0.0	0.176	1.0	95.432014	0.007	0	3.0	4.0	0.0	1.0	0.0
0.0	600.0	100.0	100.0	0	0.0	0.0	0.177	1.0	95.432014	0.006	0	3.0	4.0	0.0	1.0	0.0
0.0	600.0	100.0	100.0	0	0.0	0.0	0.178	1.0	95.8391	0.006	0	3.0	4.0	0.0	1.0	0.0
0.0	600.0	100.0	100.0	0	0.0	0.0	0.179	1.0	96.8742	0.005	0	3.0	4.0	0.0	1.0	0.0
0.0	600.0	100.0	100.0	0	0.0	0.0	0.179	1.0	96.8742	0.004	0	3.0	4.0	0.0	1.0	0.0
0.0	600.0	100.0	100.0	0	0.0	0.0	0.18	1.0	97.01236	0.004	0	3.0	4.0	0.0	1.0	0.0
0.0	600.0	100.0	100.0	0	0.0	0.0	0.18	1.0	96.61598	0.004	0	3.0	4.0	0.0	1.0	0.0
0.0	600.0	100.0	100.0	0	0.0	0.0	0.18	1.0	96.61598	0.003	0	3.0	4.0	0.0	1.0	0.0
0.0	600.0	100.0	100.0	0	0.0	0.0	0.18	1.0	96.22976	0.003	0	3.0	4.0	0.0	1.0	0.0
0.0	600.0	100.0	100.0	0	0.0	0.0	0.18	1.0	96.22976	0.003	0	3.0	4.0	0.0	1.0	0.0
0.0	600.0	100.0	100.0	0	0.0	0.0	0.18	1.0	96.36089	0.003	0	3.0	4.0	0.0	1.0	0.0
0.0	600.0	100.0	100.0	0	0.0	0.0	0.179	1.0	95.99828	0.002	0	3.0	4.0	8.0	1.0	0.0
0.0	600.0	100.0	100.0	0	0.0	0.0	0.178	1.0	95.99828	0.002	0	3.0	4.0	8.0	1.0	0.0
0.0	600.0	100.0	100.0	0	0.0	0.0	0.177	1.0	95.99052	0.002	0	3.0	4.0	9.0	1.0	0.0
9722.223	700.0	100.0	100.0	0	0.0	0.0	0.176	1.0	95.59177	0.002	0	3.0	4.0	10.0	1.0	0.0
9722.223	700.0	100.0	100.0	0	0.0	0.0	0.174	1.0	95.53145	0.002	0	3.0	4.0	10.0	1.0	0.0
9722.223	700.0	100.0	100.0	0	0.0	0.0	0.173	1.0	95.96246	0.001	0	3.0	4.0	10.0	1.0	0.0
9722.223	700.0	100.0	100.0	0	0.0	0.0	0.171	1.0	95.96246	0.001	0	3.0	4.0	10.0	1.0	0.0
9722.223	700.0	100.0	100.0	0	0.0	0.0	0.169	1.0	96.99289	0.001	0	3.0	4.0	10.0	1.0	0.0
9722.223	700.0	100.0	100.0	0	0.0	0.0	0.167	1.0	97.28947	0.69	0	3.0	4.0	10.0	1.0	0.0
9722.223	700.0	100.0	100.0	0	0.0	0.0	0.166	1.0	97.28947	1.923	0	3.0	4.0	10.0	1.0	0.0
9722.223	700.0	100.0	100.0	0	0.0	0.0	0.164	1.0	98.48579	1.923	0	3.0	4.0	10.0	1.0	0.0
9722.223	700.0	100.0	100.0	0	0.0	0.0	0.162	1.0	98.573006	2.988	0	3.0	4.0	10.0	1.0	0.0
9722.223	700.0	100.0	100.0	0	0.0	0.0	0.16	1.0	98.573006	3.908	0	3.0	4.0	10.0	1.0	0.0
9722.223	700.0	100.0	100.0	0	0.0	0.0	0.158	1.0	97.91162	3.908	0	3.0	4.0	10.0	1.0	0.0
9722.223	700.0	100.0	100.0	0	0.0	0.0	0.156	1.0	97.91162	4.321	0	3.0	4.0	10.0	1.0	0.0
9722.223	700.0	100.0	100.0	0	0.0	0.0	0.153	1.0	97.66919	4.321	0	3.0	4.0	10.0	1.0	0.0
9722.223	700.0	100.0	100.0	0	0.0	0.0	0.151	1.0	98.25456	5.059	0	3.0	4.0	12.0	1.0	0.0
9722.223	700.0	100.0	100.0	0	0.0	0.0	0.149	1.0	98.25456	5.389	0	3.0	4.0	12.0	1.0	0.0
9722.223	700.0	100.0	100.0	0	0.0	0.0	0.147	1.0	97.27731	5.389	0	3.0	4.0	12.0	1.0	0.0
9722.223	700.0	100.0	100.0	0	0.0	0.0	0.144	1.0	97.10734	5.982	0	3.0	4.0	12.0	1.0	0.0
9722.223	700.0	100.0	100.0	0	0.0	0.0	0.142	1.0	97.10734	6.247	0	3.0	4.0	12.0	1.0	0.0
9722.223	700.0	100.0	100.0	0	0.0	0.0	0.14	1.0	96.66629	6.247	0	3.0	4.0	12.0	1.0	0.0
9722.223	700.0	100.0	100.0	0	0.0	0.0	0.137	1.0	96.66629	6.724	0	3.0	4.0	12.0	1.0	0.0
9722.223	700.0	100.0	100.0	0	0.0	0.0	0.135	1.0	96.47345	6.724	0	3.0	4.0	12.0	1.0	0.0
9722.223	700.0	100.0	100.0	0	0.0	0.0	0.133	1.0	97.79166	7.134	0	3.0	4.0	12.0	1.0	0.0
9722.223	700.0	100.0	100.0	0	0.0	0.0	0.13	1.0	97.79166	7.319	0	3.0	4.0	12.0	1.0	0.0
9722.223	700.0	100.0	100.0	0	0.0	0.0	0.128	1.0	96.88744	7.319	0	3.0	4.0	12.0	1.0	0.0
9722.223	700.0	100.0	100.0	0	0.0	0.0	0.125	1.0	96.5365	7.647	0	3.0	4.0	12.0	1.0	0.0
9722.223	700.0	100.0	100.0	0	0.0	0.0	0.123	1.0	96.5365	7.796	0	3.0	4.0	12.0	1.0	0.0
9722.223	700.0	100.0	100.0	0	0.0	0.0	0.12	1.0	96.85351	7.796	0	3.0	4.0	12.0	1.0	0.0
9722.223	700.0	100.0	100.0	0	0.0	0.0	0.118	1.0	96.85351	8.059	0	3.0	4.0	12.0	1.0	0.0
9722.223	700.0	100.0	100.0	0	0.0	0.0	0.115	1.0	96.95296	8.059	0	3.0	4.0	12.0	1.0	0.0
9722.223	700.0	100.0	100.0	0	0.0	0.0	0.113	1.0	97.67055	8.178	0	3.0	4.0	12.0	1.0	0.0
9722.223	700.0	100.0	100.0	0	0.0	0.0	0.111	1.0	97.06301	8.391	0	3.0	4.0	12.0	1.0	0.0
9722.223	700.0	100.0	100.0	0	0.0	0.0	0.108	1.0	96.41827	8.391	0	3.0	4.0	12.0	1.0	0.0
9722.223	700.0	100.0	100.0	0	0.0	0.0	0.106	1.0	95.75361	8.486	0	3.0	4.0	12.0	1.0	0.0
9722.223	700.0	100.0	100.0	0	0.0	0.0	0.103	1.0	95.75361	8.655	0	3.0	4.0	12.0	1.0	0.0
9722.223	700.0	100.0	100.0	0	0.0	0.0	0.101	1.0	94.85973	8.655	0	3.0	4.0	12.0	1.0	0.0
9722.223	700.0	100.0	100.0	0	0.0	0.0	0.099	1.0	94.85973	8.733	0	3.0	4.0	12.0	1.0	0.0
9722.223	700.0	100.0	100.0	0	0.0	0.0	0.096	1.0	94.28524	8.733	0	3.0	4.0	12.0	1.0	0.0
9722.223	700.0	100.0	100.0	0	0.0	0.0	0.094	1.0	94.45259	8.868	0	3.0	4.0	12.0	1.0	0.0
9722.223	700.0	100.0	100.0	0	0.0	0.0	0.092	1.0	94.45259	8.931	0	3.0	4.0	12.0	1.0	0.0
9722.223	700.0	100.0	100.0	0	0.0	0.0	0.09	1.0	94.54872	8.931	0	3.0	4.0	12.0	1.0	0.0
9722.223	700.0	100.0	100.0	0	0.0	0.0	0.088	1.0	96.01454	9.04	0	3.0	4.0	12.0	1.0	0.0
9722.223	700.0	100.0	100.0	0	0.0	0.0	0.086	1.0	96.01454	9.089	0	3.0	4.0	12.0	1.0	0.0
9722.223	700.0	100.0	100.0	0	0.0	0.0	0.084	1.0	95.91559	9.089	0	3.0	4.0	12.0	1.0	0.0
9722.223	700.0	100.0	100.0	0	0.0	0.0	0.082	1.0	95.459015	9.177	0	3.0	4.0	12.0	1.0	0.0
9722.223	700.0	100.0	100.0	0	0.0	0.0	0.08	1.0	95.46652	9.177	0	3.0	4.0	12.0	1.0	0.0
9722.223	700.0	100.0	100.0	0	0.0	0.0	0.078	1.0	95.66501	9.217	0	3.0	4.0	12.0	1.0	0.0
9722.223	700.0	100.0	100.0	0	0.0	0.0	0.077	1.0	95.66501	9.287	0	3.0	4.0	12.0	1.0	0.0
9722.223	700.0	100.0	100.0	0	0.0	0.0	0.075	1.0	96.047714	9.287	0	3.0	4.0	12.0	1.0	0.0
9722.223	700.0	100.0	100.0	0	0.0	0.0	0.073	1.0	96.6909	9.318	0	3.0	4.0	12.0	1.0	0.0
9722.223	700.0	100.0	100.0	0	0.0	0.0	0.071	1.0	96.6909	9.375	0	3.0	4.0	12.0	1.0	0.0
9722.223	700.0	100.0	100.0	0	0.0	0.0	0.069	1.0	95.83086	9.375	0	3.0	4.0	12.0	1.0	0.0
9722.223	700.0	100.0	100.0	0	0.0	0.0	0.067	1.0	95.83086	9.424	0	3.0	4.0	12.0	1.0	0.0
9722.223	700.0	100.0	100.0	0	0.0	0.0	0.065	1.0	97.17386	9.424	0	3.0	4.0	12.0	1.0	0.0
9722.223	700.0	100.0	100.0	0	0.0	0.0	0.063	1.0	97.30013	9.447	0	3.0	4.0	12.0	1.0	0.0
9722.223	700.0	100.0	100.0	0	0.0	0.0	0.061	1.0	97.674835	9.485	0	3.0	4.0	12.0	1.0	0.0
9722.223	700.0	100.0	100.0	0	0.0	0.0	0.059	1.0	97.81357	9.485	0	3.0	4.0	12.0	1.0	0.0
9722.223	700.0	100.0	100.0	0	0.0	0.0	0.057	1.0	97.420906	9.504	0	3.0	4.0	12.0	1.0	0.0
9722.223	700.0	100.0	100.0	0	0.0	0.0	0.055	1.0	96.76512	9.535	0	3.0	4.0	12.0	1.0	0.0
9722.223	700.0	100.0	100.0	0	0.0	0.0	0.053	1.0	96.740036	9.535	0	3.0	4.0	12.0	1.0	0.0
9722.223	700.0	100.0	100.0	0	0.0	0.0	0.051	1.0	96.740036	9.55	0	3.0	4.0	12.0	1.0	0.0
9722.223	700.0	100.0	100.0	0	0.0	0.0	0.049	1.0	97.70821	9.55	0	3.0	4.0	12.0	1.0	0.0
9722.223	700.0	100.0	100.0	0	0.0	0.0	0.047	1.0	97.97334	9.575	0	3.0	4.0	12.0	1.0	0.0
9722.223	700.0	100.0	100.0	0	0.0	0.0	0.044	1.0	97.97334	9.586	0	3.0	4.0	12.0	1.0	0.0
9722.223	700.0	100.0	100.0	0	0.0	0.0	0.042	1.0	97.868	9.586	0	3.0	4.0	12.0	1.0	0.0
9722.223	700.0	100.0	100.0	0	0.0	0.0	0.04	1.0	98.069374	9.607	0	3.0	4.0	12.0	1.0	0.0
9722.223	700.0	100.0	100.0	0	0.0	0.0	0.038	1.0	98.069374	9.624	0	3.0	4.0	12.0	1.0	0.0
9722.223	700.0	100.0	100.0	0	0.0	0.0	0.035	1.0	97.82356	9.624	0	3.0	4.0	12.0	1.0	0.0
9722.223	700.0	100.0	100.0	0	0.0	0.0	0.033	1.0	97.82356	9.632	0	3.0	4.0	12.0	1.0	0.0
9722.223	700.0	100.0	100.0	0	0.0	0.0	0.03	1.0	97.71763	9.632	0	3.0	4.0	12.0	1.0	0.0
9722.223	700.0	100.0	100.0	0	0.0	0.0	0.028	1.0	97.138756	9.646	0	3.0	4.0	12.0	1.0	0.0
9722.223	700.0	100.0	100.0	0	0.0	0.0	0.026	1.0	97.138756	9.651	0	3.0	4.0	12.0	1.0	0.0
9722.223	700.0	100.0	100.0	0	0.0	0.0	0.023	1.0	96.4991	9.651	0	3.0	4.0	12.0	1.0	0.0
9722.223	700.0	100.0	100.0	0	0.0	0.0	0.021	1.0	96.029045	9.664	0	3.0	4.0	12.0	1.0	0.0
9722.223	700.0	100.0	100.0	0	0.0	0.0	0.018	1.0	96.029045	9.668	0	3.0	4.0	12.0	1.0	0.0
9722.223	700.0	100.0	100.0	0	0.0	0.0	0.016	1.0	96.214424	9.668	0	3.0	4.0	12.0	1.0	0.0
9722.223	700.0	100.0	100.0	0	0.0	0.0	0.013	1.0	97.12649	9.677	0	3.0	4.0	12.0	1.0	0.0
9722.223	700.0	100.0	100.0	0	0.0	0.0	0.011	1.0	97.12649	9.677	0	3.0	4.0	12.0	1.0	0.0
9722.223	700.0	100.0	100.0	0	0.0	0.0	0.008	1.0	96.602394	9.681	0	3.0	4.0	12.0	1.0	0.0
9722.223	700.0	100.0	100.0	0	0.0	0.0	0.006	1.0	96.602394	9.689	0	3.0	4.0	12.0	1.0	0.0
9722.223	700.0	100.0	100.0	0	0.0	0.0	0.004	1.0	97.228615	9.689	0	3.0	4.0	12.0	1.0	0.0
9722.223	700.0	100.0	100.0	0	0.0	0.0	0.001	1.0	96.916855	9.694	0	3.0	4.0	12.0	1.0	0.0
9722.223	700.0	100.0	100.0	0	0.0	0.0	0.0	1.0	96.916855	9.698	0	3.0	4.0	12.0	1.0	0.0
9722.223	700.0	100.0	100.0	0	0.0	0.0	-0.003	1.0	96.74923	9.698	0	3.0	4.0	12.0	1.0	0.0
9722.223	700.0	100.0	100.0	0	0.0	0.0	-0.006	1.0	96.20088	9.702	0	3.0	4.0	12.0	1.0	0.0
9722.223	700.0	100.0	100.0	0	0.0	0.0	-0.008	1.0	96.20088	9.702	0	3.0	4.0	12.0	1.0	0.0
9722.223	700.0	100.0	100.0	0	0.0	0.0	-0.01	1.0	95.73202	9.706	0	3.0	4.0	13.0	1.0	0.0
9722.223	700.0	100.0	100.0	0	0.0	0.0	-0.012	1.0	95.73202	9.71	0	3.0	4.0	13.0	1.0	0.0
0.0	700.0	100.0	100.0	0	0.0	0.0	-0.014	1.0	96.122795	9.71	0	3.0	5.0	0.0	1.0	0.0
0.0	700.0	100.0	100.0	0	0.0	0.0	-0.015	1.0	96.67283	9.71	0	3.0	5.0	0.0	1.0	0.0
0.0	700.0	100.0	100.0	0	0.0	0.0	-0.017	1.0	96.67283	9.714	0	3.0	5.0	0.0	1.0	0.0
0.0	700.0	100.0	100.0	0	0.0	0.0	-0.018	1.0	96.93198	9.714	0	3.0	5.0	0.0	1.0	0.0
0.0	700.0	100.0	100.0	0	0.0	0.0	-0.02	1.0	97.152214	9.028	0	3.0	5.0	0.0	1.0	0.0
0.0	700.0	100.0	100.0	0	0.0	0.0	-0.021	1.0	97.152214	9.028	0	3.0	5.0	0.0	1.0	0.0
0.0	700.0	100.0	100.0	0	0.0	0.0	-0.022	1.0	96.83604	7.796	0	3.0	5.0	0.0	1.0	0.0
0.0	700.0	100.0	100.0	0	0.0	0.0	-0.023	1.0	96.83604	7.245	0	3.0	5.0	0.0	1.0	0.0
0.0	700.0	100.0	100.0	0	0.0	0.0	-0.024	1.0	97.92793	7.245	0	3.0	5.0	0.0	1.0	0.0
0.0	700.0	100.0	100.0	0	0.0	0.0	-0.025	1.0	97.91108	6.257	0	3.0	5.0	0.0	1.0	0.0
0.0	700.0	100.0	100.0	0	0.0	0.0	-0.025	1.0	97.91108	5.813	0	3.0	5.0	0.0	1.0	0.0
0.0	700.0	100.0	100.0	0	0.0	0.0	-0.026	1.0	98.29975	5.813	0	3.0	5.0	0.0	1.0	0.0
0.0	700.0	100.0	100.0	0	0.0	0.0	-0.026	1.0	97.93404	5.02	0	3.0	5.0	0.0	1.0	0.0
0.0	700.0	100.0	100.0	0	0.0	0.0	-0.026	1.0	97.91902	5.02	0	3.0	5.0	0.0	1.0	0.0
0.0	700.0	100.0	100.0	0	0.0	0.0	-0.026	1.0	97.71444	4.336	0	3.0	5.0	0.0	1.0	0.0
0.0	700.0	100.0	100.0	0	0.0	0.0	-0.026	1.0	97.71444	4.029	0	3.0	5.0	0.0	1.0	0.0
0.0	700.0	100.0	100.0	0	0.0	0.0	-0.025	1.0	98.098404	4.029	0	3.0	5.0	0.0	1.0	0.0
0.0	700.0	100.0	100.0	0	0.0	0.0	-0.025	1.0	97.683075	3.479	0	3.0	5.0	1.0	1.0	0.0
0.0	700.0	100.0	100.0	0	0.0	0.0	-0.024	1.0	97.683075	3.234	0	3.0	5.0	1.0	1.0	0.0
0.0	700.0	100.0	100.0	0	0.0	0.0	-0.023	1.0	97.20496	3.234	1	3.0	5.0	2.0	1.0	0.0
-11111.111	800.0	100.0	100.0	0	0.0	0.0	-0.023	1.0	96.92253	2.792	1	3.0	5.0	3.0	1.0	0.0
-11111.111	800.0	100.0	100.0	0	0.0	0.0	-0.022	1.0	96.92253	2.792	1	3.0	5.0	3.0	1.0	0.0
-11111.111	800.0	100.0	100.0	0	0.0	0.0	-0.021	1.0	98.467026	2.594	1	3.0	5.0	3.0	1.0	0.0
-11111.111	800.0	100.0	100.0	0	0.0	0.0	-0.02	1.0	98.467026	2.24	1	3.0	5.0	3.0	1.0	0.0
-11111.111	800.0	100.0	100.0	0	0.0	0.0	-0.018	1.0	98.616196	2.24	1	3.0	5.0	3.0	1.0	0.0
-11111.111	800.0	100.0	100.0	0	0.0	0.0	-0.017	1.0	99.12618	0.417	1	3.0	5.0	3.0	1.0	0.0
-11111.111	800.0	100.0	100.0	0	0.0	0.0	-0.016	1.0	99.12618	-0.397	1	3.0	5.0	3.0	1.0	0.0
-11111.111	800.0	100.0	100.0	0	0.0	0.0	-0.014	1.0	98.9207	-0.397	1	3.0	5.0	3.0	1.0	0.0
-11111.111	800.0	100.0	100.0	0	0.0	0.0	-0.013	1.0	98.7274	-1.86	1	3.0	5.0	3.0	1.0	0.0
-11111.111	800.0	100.0	100.0	0	0.0	0.0	-0.011	1.0	98.7274	-1.86	1	3.0	5.0	3.0	1.0	0.0
-11111.111	800.0	100.0	100.0	0	0.0	0.0	-0.01	1.0	98.84981	-2.515	1	3.0	5.0	3.0	1.0	0.0
-11111.111	800.0	100.0	100.0	0	0.0	0.0	-0.008	1.0	98.84981	-3.689	1	3.0	5.0	3.0	1.0	0.0
-11111.111	800.0	100.0	100.0	0	0.0	0.0	-0.006	1.0	99.00927	-3.689	1	3.0	5.0	5.0	1.0	0.0
-11111.111	800.0	100.0	100.0	0	0.0	0.0	-0.005	1.0	99.64843	-4.704	1	3.0	5.0	5.0	1.0	0.0
-11111.111	800.0	100.0	100.0	0	0.0	0.0	-0.003	1.0	99.64843	-5.158	1	3.0	5.0	5.0	1.0	0.0
-11111.111	800.0	100.0	100.0	0	0.0	0.0	-0.001	1.0	99.74655	-5.158	1	3.0	5.0	5.0	1.0	0.0
-11111.111	800.0	100.0	100.0	0	0.0	0.0	0.0	1.0	98.6732	-5.972	1	3.0	5.0	5.0	1.0	0.0
-11111.111	800.0	100.0	100.0	0	0.0	0.0	0.001	1.0	98.6732	-5.972	1	3.0	5.0	5.0	1.0	0.0
-11111.111	800.0	100.0	100.0	0	0.0	0.0	0.003	1.0	97.89333	-6.675	1	3.0	5.0	5.0	1.0	0.0
-11111.111	800.0	100.0	100.0	0	0.0	0.0	0.005	1.0	97.89333	-6.989	1	3.0	5.0	5.0	1.0	0.0
-11111.111	800.0	100.0	100.0	0	0.0	0.0	0.007	1.0	97.90628	-6.989	1	3.0	5.0	5.0	1.0	0.0
-11111.111	800.0	100.0	100.0	0	0.0	0.0	0.009	1.0	97.65205	-7.554	1	3.0	5.0	5.0	1.0	0.0
-11111.111	800.0	100.0	100.0	0	0.0	0.0	0.011	1.0	97.65205	-7.806	1	3.0	5.0	5.0	1.0	0.0
-11111.111	800.0	100.0	100.0	0	0.0	0.0	0.012	1.0	97.0023	-7.806	1	3.0	5.0	5.0	1.0	0.0
-11111.111	800.0	100.0	100.0	0	0.0	0.0	0.014	1.0	97.88117	-8.259	1	3.0	5.0	5.0	1.0	0.0
-11111.111	800.0	100.0	100.0	0	0.0	0.0	0.016	1.0	97.88117	-8.259	1	3.0	5.0	5.0	1.0	0.0
-11111.111	800.0	100.0	100.0	0	0.0	0.0	0.018	1.0	97.67701	-8.462	1	3.0	5.0	5.0	1.0	0.0
-11111.111	800.0	100.0	100.0	0	0.0	0.0	0.02	1.0	97.64061	-8.825	1	3.0	5.0	5.0	1.0	0.0
-11111.111	800.0	100.0	100.0	0	0.0	0.0	0.022	1.0	97.77486	-8.825	1	3.0	5.0	5.0	1.0	0.0
-11111.111	800.0	100.0	100.0	0	0.0	0.0	0.024	1.0	97.94566	-8.988	1	3.0	5.0	5.0	1.0	0.0
-11111.111	800.0	100.0	100.0	0	0.0	0.0	0.026	1.0	97.94566	-9.279	1	3.0	5.0	5.0	1.0	0.0
-11111.111	800.0	100.0	100.0	0	0.0	0.0	0.028	1.0	97.75495	-9.279	1	3.0	5.0	5.0	1.0	0.0
-11111.111	800.0	100.0	100.0	0	0.0	0.0	0.03	1.0	97.97561	-9.531	1	3.0	5.0	5.0	1.0	0.0
-11111.111	800.0	100.0	100.0	0	0.0	0.0	0.032	1.0	97.97561	-9.531	1	3.0	5.0	5.0	1.0	0.0
-11111.111	800.0	100.0	100.0	0	0.0	0.0	0.034	1.0	97.32621	-9.644	1	3.0	5.0	5.0	1.0	0.0
-11111.111	800.0	100.0	100.0	0	0.0	0.0	0.036	1.0	97.32621	-9.846	1	3.0	5.0	5.0	1.0	0.0
-11111.111	800.0	100.0	100.0	0	0.0	0.0	0.038	1.0	97.46546	-9.846	1	3.0	5.0	5.0	1.0	0.0
-11111.111	800.0	100.0	100.0	0	0.0	0.0	0.04	1.0	97.82438	-9.936	1	3.0	5.0	5.0	1.0	0.0
-11111.111	800.0	100.0	100.0	0	0.0	0.0	0.042	1.0	97.82438	-10.099	1	3.0	5.0	5.0	1.0	0.0
-11111.111	800.0	100.0	100.0	0	0.0	0.0	0.044	1.0	98.28336	-10.099	1	3.0	5.0	5.0	1.0	0.0
-11111.111	800.0	100.0	100.0	0	0.0	0.0	0.046	1.0	99.09203	-10.172	1	3.0	5.0	5.0	1.0	0.0
-11111.111	800.0	100.0	100.0	0	0.0	0.0	0.049	1.0	98.51054	-10.172	1	3.0	5.0	5.0	1.0	0.0
-11111.111	800.0	100.0	100.0	0	0.0	0.0	0.051	1.0	97.90938	-10.301	1	3.0	5.0	5.0	1.0	0.0
-11111.111	800.0	100.0	100.0	0	0.0	0.0	0.053	1.0	97.90938	-10.413	1	3.0	5.0	5.0	1.0	0.0
-11111.111	800.0	100.0	100.0	0	0.0	0.0	0.055	1.0	98.86661	-10.413	1	3.0	5.0	5.0	1.0	0.0
-11111.111	800.0	100.0	100.0	0	0.0	0.0	0.057	1.0	98.46329	-10.464	1	3.0	5.0	5.0	1.0	0.0
-11111.111	800.0	100.0	100.0	0	0.0	0.0	0.06	1.0	98.46329	-10.554	1	3.0	5.0	5.0	1.0	0.0
-11111.111	800.0	100.0	100.0	0	0.0	0.0	0.062	1.0	98.82868	-10.554	1	3.0	5.0	5.0	1.0	0.0
-11111.111	800.0	100.0	100.0	0	0.0	0.0	0.064	1.0	98.5768	-10.594	1	3.0	5.0	5.0	1.0	0.0
-11111.111	800.0	100.0	100.0	0	0.0	0.0	0.067	1.0	98.5768	-10.667	1	3.0	5.0	5.0	1.0	0.0
-11111.111	800.0	100.0	100.0	0	0.0	0.0	0.069	1.0	97.8471	-10.667	1	3.0	5.0	5.0	1.0	0.0
-11111.111	800.0	100.0	100.0	0	0.0	0.0	0.072	1.0	97.8471	-10.699	1	3.0	5.0	5.0	1.0	0.0
-11111.111	800.0	100.0	100.0	0	0.0	0.0	0.074	1.0	97.61982	-10.699	1	3.0	5.0	5.0	1.0	0.0
-11111.111	800.0	100.0	100.0	0	0.0	0.0	0.076	1.0	97.77868	-10.757	1	3.0	5.0	5.0	1.0	0.0
-11111.111	800.0	100.0	100.0	0	0.0	0.0	0.079	1.0	97.77868	-10.783	1	3.0	5.0	5.0	1.0	0.0
-11111.111	800.0	100.0	100.0	0	0.0	0.0	0.081	1.0	98.278465	-10.783	1	3.0	5.0	5.0	1.0	0.0
-11111.111	800.0	100.0	100.0	0	0.0	0.0	0.084	1.0	98.464096	-10.83	1	3.0	5.0	5.0	1.0	0.0
-11111.111	800.0	100.0	100.0	0	0.0	0.0	0.086	1.0	98.464096	-10.83	1	3.0	5.0	5.0	1.0	0.0
-11111.111	800.0	100.0	100.0	0	0.0	0.0	0.089	1.0	98.05926	-10.851	1	3.0	5.0	5.0	1.0	0.0
-11111.111	800.0	100.0	100.0	0	0.0	0.0	0.091	1.0	98.05926	-10.889	1	3.0	5.0	5.0	1.0	0.0
-11111.111	800.0	100.0	100.0	0	0.0	0.0	0.093	1.0	98.08386	-10.889	1	3.0	5.0	5.0	1.0	0.0
-11111.111	800.0	100.0	100.0	1	0.0	0.0	0.096	1.0	98.23957	-10.905	1	3.0	5.0	5.0	1.0	0.0
-11111.111	800.0	100.0	100.0	1	0.0	0.0	0.098	1.0	98.23957	-10.935	1	3.0	5.0	5.0	1.0	0.0
-11111.111	800.0	100.0	100.0	1	0.0	0.0	0.1	1.0	98.63884	-10.935	1	3.0	5.0	5.0	1.0	0.0
-11111.111	800.0	100.0	100.0	1	0.0	0.0	0.103	1.0	97.535065	-10.962	1	3.0	5.0	5.0	1.0	0.0
-11111.111	800.0	100.0	100.0	1	0.0	0.0	0.105	1.0	97.535065	-10.962	1	3.0	5.0	5.0	1.0	0.0
-11111.111	800.0	100.0	100.0	1	0.0	0.0	0.107	1.0	98.57231	-10.973	1	3.0	5.0	5.0	1.0	0.0
-11111.111	800.0	100.0	100.0	1	0.0	0.0	0.109	1.0	98.57231	-10.993	1	3.0	5.0	5.0	1.0	0.0
-11111.111	800.0	100.0	100.0	1	0.0	0.0	0.112	1.0	99.06987	-10.993	1	3.0	5.0	5.0	1.0	0.0
-11111.111	800.0	100.0	100.0	1	0.0	0.0	0.114	1.0	97.571724	-11.011	1	3.0	5.0	5.0	1.0	0.0
-11111.111	800.0	100.0	100.0	1	0.0	0.0	0.116	1.0	97.571724	-11.019	1	3.0	5.0	5.0	1.0	0.0
-11111.111	800.0	100.0	100.0	1	0.0	0.0	0.118	1.0	97.5758	-11.019	1	3.0	5.0	5.0	1.0	0.0
-11111.111	800.0	100.0	100.0	1	0.0	0.0	0.121	1.0	97.17561	-11.034	1	3.0	5.0	5.0	1.0	0.0
-11111.111	800.0	100.0	100.0	1	0.0	0.0	0.123	1.0	97.17561	-11.034	1	3.0	5.0	5.0	1.0	0.0
-11111.111	800.0	100.0	100.0	1	0.0	0.0	0.125	1.0	96.55405	-11.04	1	3.0	5.0	5.0	1.0	0.0
-11111.111	800.0	100.0	100.0	1	0.0	0.0	0.128	1.0	96.55405	-11.052	1	3.0	5.0	5.0	1.0	0.0
-11111.111	800.0	100.0	100.0	1	0.0	0.0	0.13	1.0	95.470215	-11.052	1	3.0	5.0	5.0	1.0	0.0
-11111.111	800.0	100.0	100.0	1	0.0	0.0	0.132	1.0	95.00315	-11.057	1	3.0	5.0	5.0	1.0	0.0
-11111.111	800.0	100.0	100.0	1	0.0	0.0	0.135	1.0	95.00315	-11.066	1	3.0	5.0	5.0	1.0	0.0
-11111.111	800.0	100.0	100.0	1	0.0	0.0	0.137	1.0	95.391685	-11.066	1	3.0	5.0	5.0	1.0	0.0
-11111.111	800.0	100.0	100.0	1	0.0	0.0	0.14	1.0	94.64821	-11.071	1	3.0	5.0	5.0	1.0	0.0
-11111.111	800.0	100.0	100.0	1	0.0	0.0	0.142	1.0	94.64821	-11.071	1	3.0	5.0	5.0	1.0	0.0
-11111.111	800.0	100.0	100.0	1	0.0	0.0	0.144	1.0	94.58028	-11.078	1	3.0	5.0	5.0	1.0	0.0
-11111.111	800.0	100.0	100.0	1	0.0	0.0	0.147	1.0	94.58028	-11.082	1	3.0	5.0	5.0	1.0	0.0
-11111.111	800.0	100.0	100.0	1	0.0	0.0	0.149	1.0	94.26581	-11.082	1	3.0	5.0	5.0	1.0	0.0
-11111.111	800.0	100.0	100.0	1	0.0	0.0	0.151	1.0	95.28894	-11.087	1	3.0	5.0	5.0	1.0	0.0
-11111.111	800.0	100.0	100.0	1	0.0	0.0	0.153	1.0	95.28894	-11.09	1	3.0	5.0	5.0	1.0	0.0
-11111.111	800.0	100.0	100.0	1	0.0	0.0	0.155	1.0	94.95538	-11.09	1	3.0	5.0	6.0	1.0	0.0
-11111.111	800.0	100.0	100.0	0	0.0	0.0	0.157	1.0	95.70708	-11.095	1	2.0	5.0	7.0	1.0	1.0
0.0	800.0	100.0	100.0	0	0.0	0.0	0.159	1.0	95.70708	-11.095	1	2.0	5.0	0.0	1.0	1.0
0.0	800.0	100.0	100.0	0	0.0	0.0	0.161	1.0	96.08304	-11.097	1	2.0	5.0	0.0	1.0	1.0
0.0	800.0	100.0	100.0	0	0.0	0.0	0.163	1.0	96.333694	-11.101	1	2.0	5.0	0.0	1.0	1.0
0.0	800.0	100.0	100.0	0	0.0	0.0	0.164	1.0	95.794815	-11.101	1	2.0	5.0	0.0	1.0	1.0
0.0	800.0	100.0	100.0	0	0.0	0.0	0.166	1.0	96.181625	-10.316	1	2.0	5.0	0.0	1.0	1.0
0.0	800.0	100.0	100.0	0	0.0	0.0	0.168	1.0	96.1582	-8.91	1	2.0	5.0	0.0	1.0	1.0
0.0	800.0	100.0	100.0	0	0.0	0.0	0.169	1.0	95.643845	-8.91	1	2.0	5.0	0.0	1.0	1.0
0.0	800.0	100.0	100.0	0	0.0	0.0	0.171	1.0	92.64269	-8.279	1	2.0	5.0	0.0	1.0	1.0
0.0	800.0	100.0	100.0	0	0.0	0.0	0.172	1.0	92.64269	-8.279	1	2.0	5.0	0.0	1.0	1.0
0.0	800.0	100.0	100.0	0	0.0	0.0	0.173	1.0	92.491135	-8.279	1	2.0	5.0	0.0	1.0	1.0
0.0	800.0	100.0	100.0	0	0.0	0.0	0.174	1.0	92.758446	-6.645	1	2.0	5.0	0.0	1.0	1.0
0.0	800.0	100.0	100.0	0	0.0	0.0	0.175	1.0	93.716965	-6.645	1	2.0	5.0	0.0	1.0	1.0
0.0	800.0	100.0	100.0	0	0.0	0.0	0.176	1.0	95.51948	-6.174	1	2.0	5.0	0.0	1.0	1.0
0.0	800.0	100.0	100.0	0	0.0	0.0	0.177	1.0	95.51948	-5.332	1	2.0	5.0	0.0	1.0	1.0
0.0	800.0	100.0	100.0	0	0.0	0.0	0.177	1.0	96.61325	-5.332	1	2.0	5.0	0.0	1.0	1.0
0.0	800.0	100.0	100.0	0	0.0	0.0	0.178	1.0	96.17514	-4.604	1	2.0	5.0	0.0	1.0	1.0
0.0	800.0	100.0	100.0	0	0.0	0.0	0.178	1.0	96.17514	-4.604	1	2.0	5.0	0.0	1.0	1.0
0.0	800.0	100.0	100.0	0	0.0	0.0	0.178	1.0	95.74491	-4.278	1	2.0	5.0	0.0	1.0	1.0
0.0	800.0	100.0	100.0	0	0.0	0.0	0.178	1.0	95.74491	-3.695	1	2.0	5.0	0.0	1.0	1.0
0.0	800.0	100.0	100.0	0	0.0	0.0	0.178	1.0	95.76199	-3.695	1	2.0	5.0	0.0	1.0	1.0
0.0	800.0	100.0	100.0	0	0.0	0.0	0.178	1.0	94.69746	-3.433	1	2.0	5.0	0.0	1.0	1.0
0.0	800.0	100.0	100.0	0	0.0	0.0	0.177	1.0	94.69746	-2.965	1	2.0	5.0	0.0	1.0	1.0
0.0	800.0	100.0	100.0	0	0.0	0.0	0.177	0.0	95.928764	-2.965	1	2.0	5.0	14.0	1.0	1.0
0.0	800.0	100.0	100.0	0	0.0	0.0	0.176	0.0	96.90449	-2.755	1	2.0	5.0	0.0	1.0	1.0
0.0	800.0	100.0	100.0	0	0.0	0.0	0.175	0.0	96.59176	-2.755	1	2.0	5.0	0.0	1.0	1.0
0.0	800.0	100.0	100.0	0	0.0	0.0	0.173	0.0	96.47296	-2.379	1	2.0	5.0	0.0	1.0	1.0
0.0	800.0	100.0	100.0	0	0.0	0.0	0.172	0.0	96.47296	-2.211	1	2.0	5.0	0.0	1.0	1.0
0.0	800.0	100.0	100.0	0	0.0	0.0	0.17	0.0	96.9838	-2.211	1	2.0	5.0	0.0	1.0	1.0
0.0	800.0	100.0	100.0	0	0.0	0.0	0.168	0.0	97.07329	-1.909	1	2.0	5.0	0.0	1.0	1.0
0.0	800.0	100.0	100.0	0	0.0	0.0	0.166	0.0	97.07329	-1.775	1	2.0	5.0	0.0	1.0	1.0
0.0	800.0	100.0	100.0	0	0.0	0.0	0.164	0.0	97.80572	-1.775	1	2.0	5.0	0.0	1.0	1.0
0.0	800.0	100.0	100.0	0	0.0	0.0	0.162	0.0	97.98707	-1.532	1	2.0	5.0	0.0	1.0	1.0
0.0	800.0	100.0	100.0	0	0.0	0.0	0.159	0.0	97.98707	-1.532	1	2.0	5.0	0.0	1.0	1.0
0.0	800.0	100.0	100.0	0	0.0	0.0	0.157	0.0	97.5128	-1.323	1	2.0	5.0	0.0	1.0	1.0
0.0	800.0	100.0	100.0	0	0.0	0.0	0.154	0.0	97.5128	-1.229	1	2.0	5.0	0.0	1.0	1.0
0.0	800.0	100.0	100.0	0	0.0	0.0	0.151	0.0	98.0059	-1.229	1	2.0	5.0	0.0	1.0	1.0
0.0	800.0	100.0	100.0	0	0.0	0.0	0.148	0.0	97.78993	-1.061	1	2.0	5.0	0.0	1.0	1.0
0.0	800.0	100.0	100.0	0	0.0	0.0	0.145	0.0	97.78993	-0.986	1	2.0	5.0	0.0	1.0	1.0
0.0	800.0	100.0	100.0	0	0.0	0.0	0.142	0.0	98.59648	-0.986	1	2.0	5.0	0.0	1.0	1.0
0.0	800.0	100.0	100.0	0	0.0	0.0	0.139	0.0	97.88776	-0.851	1	2.0	5.0	0.0	1.0	1.0
0.0	800.0	100.0	100.0	0	0.0	0.0	0.136	0.0	97.88776	-0.851	1	2.0	5.0	0.0	1.0	1.0
0.0	800.0	100.0	100.0	0	0.0	0.0	0.132	0.0	98.27082	-0.735	1	2.0	5.0	0.0	1.0	1.0
0.0	800.0	100.0	100.0	0	0.0	0.0	0.129	0.0	98.27082	-0.683	1	2.0	5.0	0.0	1.0	1.0
0.0	800.0	100.0	100.0	0	0.0	0.0	0.126	0.0	98.499664	-0.683	1	2.0	5.0	0.0	1.0	1.0
0.0	800.0	100.0	100.0	0	0.0	0.0	0.122	0.0	99.065125	-0.59	1	2.0	5.0	0.0	1.0	1.0
0.0	800.0	100.0	100.0	0	0.0	0.0	0.119	0.0	99.065125	-0.548	1	2.0	5.0	0.0	1.0	1.0
0.0	800.0	100.0	100.0	0	0.0	0.0	0.115	0.0	99.061775	-0.548	1	2.0	5.0	0.0	1.0	1.0
0.0	800.0	100.0	100.0	0	0.0	0.0	0.112	0.0	99.05714	-0.473	1	2.0	5.0	0.0	1.0	1.0
0.0	800.0	100.0	100.0	0	0.0	0.0	0.108	0.0	99.05714	-0.473	1	2.0	5.0	0.0	1.0	1.0
0.0	800.0	100.0	100.0	0	0.0	0.0	0.105	0.0	98.92282	-0.408	1	2.0	5.0	0.0	1.0	1.0
0.0	800.0	100.0	100.0	0	0.0	0.0	0.101	0.0	98.92282	-0.379	1	2.0	5.0	0.0	1.0	1.0
0.0	800.0	100.0	100.0	0	0.0	0.0	0.097	0.0	98.28765	-0.379	1	2.0	5.0	0.0	1.0	1.0
0.0	800.0	100.0	100.0	0	0.0	0.0	0.094	0.0	97.284546	-0.327	1	2.0	5.0	0.0	1.0	1.0
0.0	800.0	100.0	100.0	0	0.0	0.0	0.09	0.0	97.284546	-0.304	1	2.0	5.0	0.0	1.0	1.0
0.0	800.0	100.0	100.0	0	0.0	0.0	0.087	0.0	98.00167	-0.304	1	2.0	5.0	0.0	1.0	1.0
0.0	800.0	100.0	100.0	0	0.0	0.0	0.083	0.0	98.5143	-0.282	1	2.0	5.0	0.0	1.0	1.0
0.0	800.0	100.0	100.0	0	0.0	0.0	0.08	0.0	98.5143	-0.282	1	2.0	5.0	0.0	1.0	1.0
0.0	800.0	100.0	100.0	0	0.0	0.0	0.077	0.0	98.24242	-0.244	1	2.0	5.0	0.0	1.0	1.0
0.0	800.0	100.0	100.0	0	0.0	0.0	0.073	0.0	98.24242	-0.21	1	2.0	5.0	0.0	1.0	1.0
0.0	800.0	100.0	100.0	0	0.0	0.0	0.07	0.0	96.85769	-0.21	1	2.0	5.0	0.0	1.0	1.0
0.0	800.0	100.0	100.0	0	0.0	0.0	0.066	0.0	99.09874	-0.195	1	2.0	5.0	0.0	1.0	1.0
0.0	800.0	100.0	100.0	0	0.0	0.0	0.063	0.0	99.09874	-0.168	1	2.0	5.0	0.0	1.0	1.0
0.0	800.0	100.0	100.0	0	0.0	0.0	0.059	0.0	99.09473	-0.168	1	2.0	5.0	0.0	1.0	1.0
0.0	800.0	100.0	100.0	0	0.0	0.0	0.056	0.0	98.40548	-0.145	1	2.0	5.0	0.0	1.0	1.0
0.0	800.0	100.0	100.0	0	0.0	0.0	0.053	0.0	98.40548	-0.145	1	2.0	5.0	0.0	1.0	1.0
0.0	800.0	100.0	100.0	0	0.0	0.0	0.05	0.0	98.59571	-0.135	1	2.0	5.0	0.0	1.0	1.0
0.0	800.0	100.0	100.0	0	0.0	0.0	0.047	0.0	98.59571	-0.116	1	2.0	5.0	0.0	1.0	1.0
0.0	800.0	100.0	100.0	0	0.0	0.0	0.044	0.0	98.23369	-0.116	1	2.0	5.0	0.0	1.0	1.0
0.0	800.0	100.0	100.0	0	0.0	0.0	0.041	0.0	98.00202	-0.108	1	2.0	5.0	0.0	1.0	1.0
0.0	800.0	100.0	100.0	0	0.0	0.0	0.037	0.0	97.65362	-0.093	1	2.0	5.0	0.0	1.0	1.0
0.0	800.0	100.0	100.0	0	0.0	0.0	0.034	0.0	97.32828	-0.093	1	2.0	5.0	0.0	1.0	1.0
0.0	800.0	100.0	100.0	0	0.0	0.0	0.031	0.0	97.979004	-0.08	1	2.0	5.0	0.0	1.0	1.0
0.0	800.0	100.0	100.0	0	0.0	0.0	0.028	0.0	97.08299	-0.08	1	2.0	5.0	0.0	1.0	1.0
0.0	800.0	100.0	100.0	0	0.0	0.0	0.025	0.0	96.43805	-0.074	1	2.0	5.0	0.0	1.0	1.0
0.0	800.0	100.0	100.0	0	0.0	0.0	0.023	0.0	96.43805	-0.064	1	2.0	5.0	0.0	1.0	1.0
0.0	800.0	100.0	100.0	0	0.0	0.0	0.02	0.0	96.88819	-0.064	1	2.0	5.0	0.0	1.0	1.0
0.0	800.0	100.0	100.0	0	0.0	0.0	0.017	0.0	97.59679	-0.059	1	2.0	5.0	0.0	1.0	1.0
0.0	800.0	100.0	100.0	0	0.0	0.0	0.014	0.0	97.59679	-0.051	1	2.0	5.0	0.0	1.0	1.0
0.0	800.0	100.0	100.0	0	0.0	0.0	0.011	0.0	96.59491	-0.051	1	2.0	5.0	0.0	1.0	1.0
0.0	800.0	100.0	100.0	0	0.0	0.0	0.008	0.0	97.317	-0.047	1	2.0	5.0	0.0	1.0	1.0
0.0	800.0	100.0	100.0	0	0.0	0.0	0.006	0.0	97.317	-0.047	1	2.0	5.0	0.0	1.0	1.0
0.0	800.0	100.0	100.0	0	0.0	0.0	0.003	0.0	97.75203	-0.041	1	2.0	5.0	0.0	1.0	1.0
0.0	800.0	100.0	100.0	0	0.0	0.0	0.0	0.0	97.75203	-0.038	1	2.0	5.0	0.0	1.0	1.0
0.0	800.0	100.0	100.0	0	0.0	0.0	-0.001	0.0	97.858635	-0.038	1	2.0	5.0	0.0	1.0	1.0
0.0	800.0	100.0	100.0	0	0.0	0.0	-0.004	0.0	98.28087	-0.032	1	2.0	5.0	0.0	1.0	1.0
0.0	800.0	100.0	100.0	0	0.0	0.0	-0.007	0.0	98.28087	-0.03	1	2.0	5.0	0.0	1.0	1.0
0.0	800.0	100.0	100.0	0	0.0	0.0	-0.01	0.0	97.98647	-0.03	1	2.0	5.0	0.0	1.0	1.0
0.0	800.0	100.0	100.0	0	0.0	0.0	-0.012	0.0	98.65826	-0.026	1	2.0	5.0	0.0	1.0	1.0
0.0	800.0	100.0	100.0	0	0.0	0.0	-0.015	0.0	98.65826	-0.026	1	2.0	5.0	0.0	1.0	1.0
0.0	800.0	100.0	100.0	0	0.0	0.0	-0.018	0.0	98.81594	-0.024	1	2.0	5.0	0.0	1.0	1.0
0.0	800.0	100.0	100.0	0	0.0	0.0	-0.02	0.0	98.81594	-0.02	1	2.0	5.0	0.0	1.0	1.0
0.0	800.0	100.0	100.0	0	0.0	0.0	-0.023	0.0	98.80543	-0.02	1	2.0	5.0	0.0	1.0	1.0
0.0	800.0	100.0	100.0	0	0.0	0.0	-0.025	0.0	98.40556	-0.017	1	2.0	5.0	0.0	1.0	1.0
0.0	800.0	100.0	100.0	0	0.0	0.0	-0.028	0.0	98.40556	-0.016	1	2.0	5.0	0.0	1.0	1.0
0.0	800.0	100.0	100.0	0	0.0	0.0	-0.03	0.0	98.48132	-0.016	1	2.0	5.0	0.0	1.0	1.0
0.0	800.0	100.0	100.0	0	0.0	0.0	-0.032	0.0	97.77951	-0.014	1	2.0	5.0	0.0	1.0	1.0
0.0	800.0	100.0	100.0	0	0.0	0.0	-0.034	0.0	97.77951	-0.013	1	2.0	5.0	0.0	1.0	1.0
0.0	800.0	100.0	100.0	0	0.0	0.0	-0.035	0.0	97.247955	-0.013	1	2.0	5.0	0.0	1.0	1.0
0.0	800.0	100.0	100.0	0	0.0	0.0	-0.036	0.0	97.247955	-0.011	1	2.0	5.0	0.0	1.0	1.0
0.0	800.0	100.0	100.0	0	0.0	0.0	-0.037	0.0	97.18142	-0.011	1	2.0	5.0	0.0	1.0	1.0
0.0	800.0	100.0	100.0	0	0.0	0.0	-0.038	0.0	98.50426	-0.01	1	2.0	5.0	0.0	1.0	1.0
0.0	800.0	100.0	100.0	0	0.0	0.0	-0.038	0.0	98.50426	-0.009	1	2.0	5.0	0.0	1.0	1.0
0.0	800.0	100.0	100.0	0	0.0	0.0	-0.038	0.0	98.53887	-0.009	1	2.0	5.0	0.0	1.0	1.0
0.0	800.0	100.0	100.0	0	0.0	0.0	-0.038	0.0	98.05009	-0.008	1	2.0	5.0	0.0	1.0	1.0
0.0	800.0	100.0	100.0	0	0.0	0.0	-0.037	0.0	98.05009	-0.008	1	2.0	5.0	0.0	1.0	1.0
0.0	800.0	100.0	100.0	0	0.0	0.0	-0.037	0.0	98.92539	-0.006	1	2.0	5.0	1.0	1.0	1.0
0.0	800.0	100.0	100.0	0	0.0	0.0	-0.036	0.0	98.92539	-0.005	1	2.0	5.0	1.0	1.0	1.0
0.0	800.0	100.0	100.0	0	0.0	0.0	-0.035	0.0	98.6275	-0.005	1	2.0	5.0	3.0	1.0	1.0
-9722.223	700.0	100.0	100.0	0	0.0	0.0	-0.034	0.0	98.97545	-0.005	1	2.0	5.0	3.0	1.0	1.0
-9722.223	700.0	100.0	100.0	0	0.0	0.0	-0.032	0.0	98.97545	-0.004	1	2.0	5.0	3.0	1.0	1.0
-9722.223	700.0	100.0	100.0	0	0.0	0.0	-0.031	0.0	99.41895	-0.004	1	2.0	5.0	3.0	1.0	1.0
-9722.223	700.0	100.0	100.0	0	0.0	0.0	-0.029	0.0	98.61867	-0.691	1	2.0	5.0	3.0	1.0	1.0
-9722.223	700.0	100.0	100.0	0	0.0	0.0	-0.028	0.0	98.61867	-0.691	1	2.0	5.0	3.0	1.0	1.0
-9722.223	700.0	100.0	100.0	0	0.0	0.0	-0.026	0.0	97.63435	-1.331	1	2.0	5.0	3.0	1.0	1.0
-9722.223	700.0	100.0	100.0	0	0.0	0.0	-0.024	0.0	97.63435	-2.477	1	2.0	5.0	3.0	1.0	1.0
-9722.223	700.0	100.0	100.0	0	0.0	0.0	-0.022	0.0	96.31043	-2.477	1	2.0	5.0	3.0	1.0	1.0
-9722.223	700.0	100.0	100.0	0	0.0	0.0	-0.02	0.0	96.12105	-2.99	1	2.0	5.0	3.0	1.0	1.0
-9722.223	700.0	100.0	100.0	0	0.0	0.0	-0.018	0.0	96.12105	-3.467	1	2.0	5.0	3.0	1.0	1.0
-9722.223	700.0	100.0	100.0	0	0.0	0.0	-0.016	0.0	96.55658	-3.467	1	2.0	5.0	3.0	1.0	1.0
-9722.223	700.0	100.0	100.0	0	0.0	0.0	-0.014	0.0	96.4343	-4.322	1	2.0	5.0	3.0	1.0	1.0
-9722.223	700.0	100.0	100.0	0	0.0	0.0	-0.011	0.0	96.4343	-4.322	1	2.0	5.0	3.0	1.0	1.0
-9722.223	700.0	100.0	100.0	0	0.0	0.0	-0.009	0.0	97.666626	-4.704	1	2.0	5.0	3.0	1.0	1.0
-9722.223	700.0	100.0	100.0	0	0.0	0.0	-0.007	0.0	97.666626	-5.391	1	2.0	5.0	3.0	1.0	1.0
-9722.223	700.0	100.0	100.0	0	0.0	0.0	-0.004	0.0	98.70975	-5.391	1	2.0	5.0	5.0	1.0	1.0
-9722.223	700.0	100.0	100.0	0	0.0	0.0	-0.002	0.0	97.6444	-5.983	1	2.0	5.0	5.0	1.0	1.0
-9722.223	700.0	100.0	100.0	0	0.0	0.0	0.0	0.0	97.6444	-6.495	1	2.0	5.0	5.0	1.0	1.0
-9722.223	700.0	100.0	100.0	0	0.0	0.0	0.002	0.0	98.15999	-6.495	1	2.0	5.0	5.0	1.0	1.0
-9722.223	700.0	100.0	100.0	0	0.0	0.0	0.004	0.0	97.85941	-6.725	1	2.0	5.0	5.0	1.0	1.0
-9722.223	700.0	100.0	100.0	0	0.0	0.0	0.007	0.0	97.85941	-6.725	1	2.0	5.0	5.0	1.0	1.0
-9722.223	700.0	100.0	100.0	0	0.0	0.0	0.009	0.0	98.27722	-7.134	1	2.0	5.0	5.0	1.0	1.0
-9722.223	700.0	100.0	100.0	0	0.0	0.0	0.012	0.0	98.27722	-7.318	1	2.0	5.0	5.0	1.0	1.0
-9722.223	700.0	100.0	100.0	0	0.0	0.0	0.014	0.0	97.91211	-7.318	1	2.0	5.0	5.0	1.0	1.0
-9722.223	700.0	100.0	100.0	0	0.0	0.0	0.017	0.0	96.96715	-7.648	1	2.0	5.0	5.0	1.0	1.0
-9722.223	700.0	100.0	100.0	0	0.0	0.0	0.019	0.0	96.96715	-7.795	1	2.0	5.0	5.0	1.0	1.0
-9722.223	700.0	100.0	100.0	0	0.0	0.0	0.022	0.0	96.60611	-7.795	1	2.0	5.0	5.0	1.0	1.0
-9722.223	700.0	100.0	100.0	0	0.0	0.0	0.024	0.0	96.34316	-8.06	1	2.0	5.0	5.0	1.0	1.0
-9722.223	700.0	100.0	100.0	0	0.0	0.0	0.027	0.0	96.34316	-8.06	1	2.0	5.0	5.0	1.0	1.0
-9722.223	700.0	100.0	100.0	0	0.0	0.0	0.03	0.0	95.77041	-8.178	1	2.0	5.0	5.0	1.0	1.0
-9722.223	700.0	100.0	100.0	0	0.0	0.0	0.032	0.0	95.77041	-8.39	1	2.0	5.0	5.0	1.0	1.0
-9722.223	700.0	100.0	100.0	0	0.0	0.0	0.035	0.0	96.66747	-8.39	1	2.0	5.0	5.0	1.0	1.0
-9722.223	700.0	100.0	100.0	0	0.0	0.0	0.037	0.0	97.911224	-8.485	1	2.0	5.0	5.0	1.0	1.0
-9722.223	700.0	100.0	100.0	0	0.0	0.0	0.04	0.0	97.911224	-8.656	1	2.0	5.0	5.0	1.0	1.0
-9722.223	700.0	100.0	100.0	0	0.0	0.0	0.043	0.0	98.08239	-8.656	1	2.0	5.0	5.0	1.0	1.0
-9722.223	700.0	100.0	100.0	0	0.0	0.0	0.045	0.0	97.76292	-8.803	1	2.0	5.0	5.0	1.0	1.0
-9722.223	700.0	100.0	100.0	0	0.0	0.0	0.048	0.0	97.76292	-8.87	1	2.0	5.0	5.0	1.0	1.0
-9722.223	700.0	100.0	100.0	0	0.0	0.0	0.05	0.0	97.882065	-8.87	1	2.0	5.0	5.0	1.0	1.0
-9722.223	700.0	100.0	100.0	0	0.0	0.0	0.053	0.0	97.882065	-8.988	1	2.0	5.0	5.0	1.0	1.0
-9722.223	700.0	100.0	100.0	0	0.0	0.0	0.055	0.0	97.56355	-8.988	1	2.0	5.0	5.0	1.0	1.0
-9722.223	700.0	100.0	100.0	0	0.0	0.0	0.058	0.0	97.060234	-9.04	1	2.0	5.0	5.0	1.0	1.0
-9722.223	700.0	100.0	100.0	0	0.0	0.0	0.06	0.0	97.060234	-9.134	1	2.0	5.0	5.0	1.0	1.0
-9722.223	700.0	100.0	100.0	0	0.0	0.0	0.063	0.0	97.49881	-9.134	1	2.0	5.0	5.0	1.0	1.0
-9722.223	700.0	100.0	100.0	0	0.0	0.0	0.065	0.0	97.0363	-9.177	1	2.0	5.0	5.0	1.0	1.0
-9722.223	700.0	100.0	100.0	0	0.0	0.0	0.068	0.0	97.0363	-9.177	1	2.0	5.0	5.0	1.0	1.0
-9722.223	700.0	100.0	100.0	0	0.0	0.0	0.07	0.0	97.60624	-9.253	1	2.0	5.0	5.0	1.0	1.0
-9722.223	700.0	100.0	100.0	0	0.0	0.0	0.073	0.0	97.60624	-9.287	1	2.0	5.0	5.0	1.0	1.0
-9722.223	700.0	100.0	100.0	0	0.0	0.0	0.075	0.0	98.53475	-9.287	1	2.0	5.0	5.0	1.0	1.0
-9722.223	700.0	100.0	100.0	0	0.0	0.0	0.078	0.0	98.101746	-9.348	1	2.0	5.0	5.0	1.0	1.0
-9722.223	700.0	100.0	100.0	0	0.0	0.0	0.081	0.0	98.101746	-9.401	1	2.0	5.0	5.0	1.0	1.0
-9722.223	700.0	100.0	100.0	0	0.0	0.0	0.083	0.0	97.81319	-9.401	1	2.0	5.0	5.0	1.0	1.0
-9722.223	700.0	100.0	100.0	0	0.0	0.0	0.086	0.0	97.82816	-9.424	1	2.0	5.0	5.0	1.0	1.0
-9722.223	700.0	100.0	100.0	0	0.0	0.0	0.088	0.0	97.82816	-9.424	1	2.0	5.0	5.0	1.0	1.0
-9722.223	700.0	100.0	100.0	0	0.0	0.0	0.091	0.0	97.77664	-9.466	1	2.0	5.0	5.0	1.0	1.0
-9722.223	700.0	100.0	100.0	0	0.0	0.0	0.093	0.0	97.77664	-9.485	1	2.0	5.0	5.0	1.0	1.0
-9722.223	700.0	100.0	100.0	0	0.0	0.0	0.096	0.0	97.52504	-9.485	1	2.0	5.0	5.0	1.0	1.0
-9722.223	700.0	100.0	100.0	0	0.0	0.0	0.098	0.0	97.780106	-9.519	1	2.0	5.0	5.0	1.0	1.0
-9722.223	700.0	100.0	100.0	0	0.0	0.0	0.1	0.0	97.780106	-9.535	1	2.0	5.0	5.0	1.0	1.0
-9722.223	700.0	100.0	100.0	0	0.0	0.0	0.103	0.0	97.279144	-9.535	1	2.0	5.0	5.0	1.0	1.0
-9722.223	700.0	100.0	100.0	0	0.0	0.0	0.105	0.0	97.56434	-9.562	1	2.0	5.0	5.0	1.0	1.0
-9722.223	700.0	100.0	100.0	0	0.0	0.0	0.108	0.0	97.56434	-9.562	1	2.0	5.0	5.0	1.0	1.0
-9722.223	700.0	100.0	100.0	0	0.0	0.0	0.11	0.0	97.38473	-9.574	1	2.0	5.0	5.0	1.0	1.0
-9722.223	700.0	100.0	100.0	0	0.0	0.0	0.112	0.0	97.38473	-9.596	1	2.0	5.0	5.0	1.0	1.0
-9722.223	700.0	100.0	100.0	0	0.0	0.0	0.115	0.0	97.44924	-9.596	1	2.0	5.0	5.0	1.0	1.0
-9722.223	700.0	100.0	100.0	0	0.0	0.0	0.117	0.0	97.630875	-9.615	1	2.0	5.0	5.0	1.0	1.0
-9722.223	700.0	100.0	100.0	0	0.0	0.0	0.119	0.0	97.630875	-9.623	1	2.0	5.0	5.0	1.0	1.0
-9722.223	700.0	100.0	100.0	0	0.0	0.0	0.122	0.0	97.93224	-9.623	1	2.0	5.0	5.0	1.0	1.0
-9722.223	700.0	100.0	100.0	0	0.0	0.0	0.124	0.0	97.08134	-9.639	1	2.0	5.0	5.0	1.0	1.0
-9722.223	700.0	100.0	100.0	0	0.0	0.0	0.126	0.0	97.08134	-9.639	1	2.0	5.0	5.0	1.0	1.0
-9722.223	700.0	100.0	100.0	0	0.0	0.0	0.128	0.0	97.359924	-9.646	1	2.0	5.0	5.0	1.0	1.0
-9722.223	700.0	100.0	100.0	0	0.0	0.0	0.13	0.0	97.359924	-9.657	1	2.0	5.0	5.0	1.0	1.0
-9722.223	700.0	100.0	100.0	0	0.0	0.0	0.133	0.0	97.67204	-9.657	1	2.0	5.0	5.0	1.0	1.0
-9722.223	700.0	100.0	100.0	0	0.0	0.0	0.135	0.0	96.92267	-9.663	1	2.0	5.0	5.0	1.0	1.0
-9722.223	700.0	100.0	100.0	0	0.0	0.0	0.137	0.0	96.92267	-9.672	1	2.0	5.0	5.0	1.0	1.0
-9722.223	700.0	100.0	100.0	0	0.0	0.0	0.139	0.0	97.56025	-9.672	1	2.0	5.0	5.0	1.0	1.0
-9722.223	700.0	100.0	100.0	0	0.0	0.0	0.141	0.0	96.87844	-9.677	1	2.0	5.0	5.0	1.0	1.0
-9722.223	700.0	100.0	100.0	0	0.0	0.0	0.143	0.0	96.87844	-9.677	1	2.0	5.0	5.0	1.0	1.0
-9722.223	700.0	100.0	100.0	0	0.0	0.0	0.145	0.0	96.91675	-9.686	1	2.0	5.0	5.0	1.0	1.0
-9722.223	700.0	100.0	100.0	0	0.0	0.0	0.147	0.0	96.91675	-9.688	1	2.0	5.0	5.0	1.0	1.0
-9722.223	700.0	100.0	100.0	0	0.0	0.0	0.149	0.0	96.1987	-9.688	1	2.0	5.0	5.0	1.0	1.0
-9722.223	700.0	100.0	100.0	0	0.0	0.0	0.151	0.0	95.547966	-9.694	1	2.0	5.0	5.0	1.0	1.0
-9722.223	700.0	100.0	100.0	0	0.0	0.0	0.153	0.0	95.547966	-9.698	1	2.0	5.0	5.0	1.0	1.0
-9722.223	700.0	100.0	100.0	0	0.0	0.0	0.154	0.0	95.948906	-9.698	1	2.0	5.0	6.0	1.0	1.0
-9722.223	700.0	99.00498	100.0	0	0.0	0.0	0.156	0.0	96.5828	-9.702	1	2.0	5.0	7.0	1.0	2.0
0.0	700.0	99.00498	100.0	0	0.0	0.0	0.158	0.0	96.5828	-9.702	1	2.0	5.0	0.0	1.0	2.0
0.0	700.0	99.00498	100.0	0	0.0	0.0	0.16	0.0	96.05707	-9.705	1	2.0	5.0	0.0	1.0	2.0
0.0	700.0	99.00498	100.0	0	0.0	0.0	0.161	0.0	96.25928	-9.709	1	2.0	5.0	0.0	1.0	2.0
0.0	700.0	99.00498	100.0	0	0.0	0.0	0.163	0.0	96.26229	-9.709	1	2.0	5.0	0.0	1.0	2.0
0.0	700.0	99.00498	100.0	0	0.0	0.0	0.165	0.0	96.4597	-9.022	1	2.0	5.0	0.0	1.0	2.0
0.0	700.0	99.00498	100.0	0	0.0	0.0	0.166	0.0	96.4597	-7.791	1	2.0	5.0	0.0	1.0	2.0
0.0	700.0	99.00498	100.0	0	0.0	0.0	0.168	0.0	96.19597	-7.791	1	2.0	5.0	0.0	1.0	2.0
0.0	700.0	99.00498	100.0	0	0.0	0.0	0.17	0.0	96.23762	-7.24	1	2.0	5.0	0.0	1.0	2.0
0.0	700.0	99.00498	100.0	0	0.0	0.0	0.171	0.0	96.23762	-7.24	1	2.0	5.0	0.0	1.0	2.0
0.0	700.0	99.00498	100.0	0	0.0	0.0	0.173	0.0	96.52403	-6.253	1	2.0	5.0	0.0	1.0	2.0
0.0	700.0	99.00498	100.0	0	0.0	0.0	0.174	0.0	96.52403	-5.81	1	2.0	5.0	0.0	1.0	2.0
0.0	700.0	99.00498	100.0	0	0.0	0.0	0.176	0.0	97.442	-5.81	1	2.0	5.0	0.0	1.0	2.0
0.0	700.0	99.00498	100.0	0	0.0	0.0	0.177	0.0	97.79916	-5.018	1	2.0	5.0	0.0	1.0	2.0
0.0	700.0	99.00498	100.0	0	0.0	0.0	0.178	0.0	98.05187	-4.333	1	2.0	5.0	0.0	1.0	2.0
0.0	700.0	99.00498	100.0	0	0.0	0.0	0.179	0.0	96.90613	-4.333	1	2.0	5.0	0.0	1.0	2.0
0.0	700.0	99.00498	100.0	0	0.0	0.0	0.179	0.0	98.14834	-4.027	1	2.0	5.0	0.0	1.0	2.0
0.0	700.0	99.00498	100.0	0	0.0	0.0	0.18	0.0	98.14834	-4.027	1	2.0	5.0	0.0	1.0	2.0
0.0	700.0	99.00498	100.0	0	0.0	0.0	0.18	0.0	98.48636	-3.477	1	2.0	5.0	0.0	1.0	2.0
0.0	700.0	99.00498	100.0	0	0.0	0.0	0.181	0.0	98.48636	-3.231	1	2.0	5.0	0.0	1.0	2.0
0.0	700.0	99.00498	100.0	0	0.0	0.0	0.181	0.0	98.75226	-3.231	1	2.0	5.0	0.0	1.0	2.0
0.0	700.0	99.00498	100.0	0	0.0	0.0	0.181	0.0	98.30955	-2.79	1	2.0	5.0	0.0	1.0	2.0
0.0	700.0	99.00498	100.0	0	0.0	0.0	0.18	0.0	98.30955	-2.409	1	2.0	5.0	0.0	1.0	2.0
0.0	700.0	99.00498	100.0	0	0.0	0.0	0.18	1.0	97.78006	-2.409	1	2.0	5.0	9.0	1.0	2.0
0.0	700.0	99.00498	100.0	0	0.0	0.0	0.18	1.0	97.283424	-2.239	1	2.0	5.0	10.0	1.0	2.0
0.0	700.0	99.00498	100.0	0	0.0	0.0	0.179	1.0	97.283424	-1.933	1	2.0	5.0	10.0	1.0	2.0
11111.111	800.0	99.00498	100.0	0	0.0	0.0	0.178	1.0	97.389626	-1.933	1	2.0	5.0	10.0	1.0	2.0
11111.111	800.0	99.00498	100.0	0	0.0	0.0	0.177	1.0	97.389626	-1.797	1	2.0	5.0	10.0	1.0	2.0
11111.111	800.0	99.00498	100.0	0	0.0	0.0	0.176	1.0	97.68698	-1.797	1	2.0	5.0	10.0	1.0	2.0
11111.111	800.0	99.00498	100.0	0	0.0	0.0	0.174	1.0	98.26392	-0.765	1	2.0	5.0	10.0	1.0	2.0
11111.111	800.0	99.00498	100.0	0	0.0	0.0	0.173	1.0	98.26392	0.073	1	2.0	5.0	10.0	1.0	2.0
11111.111	800.0	99.00498	100.0	0	0.0	0.0	0.172	1.0	98.21825	0.073	1	2.0	5.0	10.0	1.0	2.0
11111.111	800.0	99.00498	100.0	0	0.0	0.0	0.17	1.0	98.45865	1.581	1	2.0	5.0	10.0	1.0	2.0
11111.111	800.0	99.00498	100.0	0	0.0	0.0	0.169	1.0	98.45865	1.581	1	2.0	5.0	10.0	1.0	2.0
11111.111	800.0	99.00498	100.0	0	0.0	0.0	0.167	1.0	98.751045	2.255	1	2.0	5.0	10.0	1.0	2.0
11111.111	800.0	99.00498	100.0	0	0.0	0.0	0.165	1.0	98.751045	3.465	1	2.0	5.0	10.0	1.0	2.0
11111.111	800.0	99.00498	100.0	0	0.0	0.0	0.164	1.0	97.85636	3.465	1	2.0	5.0	10.0	1.0	2.0
11111.111	800.0	99.00498	100.0	0	0.0	0.0	0.162	1.0	97.56308	4.51	1	2.0	5.0	10.0	1.0	2.0
11111.111	800.0	99.00498	100.0	0	0.0	0.0	0.16	1.0	97.56308	4.978	1	2.0	5.0	10.0	1.0	2.0
11111.111	800.0	99.00498	100.0	0	0.0	0.0	0.158	1.0	97.634125	4.978	1	2.0	5.0	10.0	1.0	2.0
11111.111	800.0	99.00498	100.0	0	0.0	0.0	0.156	1.0	97.88468	5.817	1	2.0	5.0	10.0	1.0	2.0
11111.111	800.0	99.00498	100.0	0	0.0	0.0	0.155	1.0	97.88468	5.817	1	2.0	5.0	10.0	1.0	2.0
11111.111	800.0	99.00498	100.0	0	0.0	0.0	0.152	1.0	98.520706	6.193	1	2.0	5.0	12.0	1.0	2.0
11111.111	800.0	99.00498	100.0	0	0.0	0.0	0.151	1.0	98.520706	6.866	1	2.0	5.0	12.0	1.0	2.0
11111.111	800.0	99.00498	100.0	0	0.0	0.0	0.149	1.0	98.62619	6.866	1	2.0	5.0	12.0	1.0	2.0
11111.111	800.0	99.00498	100.0	0	0.0	0.0	0.147	1.0	98.0651	7.446	1	2.0	5.0	12.0	1.0	2.0
11111.111	800.0	99.00498	100.0	0	0.0	0.0	0.145	1.0	98.0651	7.706	1	2.0	5.0	12.0	1.0	2.0
11111.111	800.0	99.00498	100.0	0	0.0	0.0	0.143	1.0	98.11577	7.706	1	2.0	5.0	12.0	1.0	2.0
11111.111	800.0	99.00498	100.0	0	0.0	0.0	0.141	1.0	97.87937	8.172	1	2.0	5.0	12.0	1.0	2.0
11111.111	800.0	99.00498	100.0	0	0.0	0.0	0.139	1.0	97.87937	8.172	1	2.0	5.0	12.0	1.0	2.0
11111.111	800.0	99.00498	100.0	0	0.0	0.0	0.137	1.0	98.396324	8.381	1	2.0	5.0	12.0	1.0	2.0
11111.111	800.0	99.00498	100.0	0	0.0	0.0	0.136	1.0	98.396324	8.756	1	2.0	5.0	12.0	1.0	2.0
11111.111	800.0	99.00498	100.0	0	0.0	0.0	0.134	1.0	98.75623	8.756	1	2.0	5.0	12.0	1.0	2.0
11111.111	800.0	99.00498	100.0	0	0.0	0.0	0.132	1.0	98.16729	9.08	1	2.0	5.0	12.0	1.0	2.0
11111.111	800.0	99.00498	100.0	0	0.0	0.0	0.131	1.0	98.16729	9.223	1	2.0	5.0	12.0	1.0	2.0
11111.111	800.0	99.00498	100.0	0	0.0	0.0	0.129	1.0	98.29288	9.223	1	2.0	5.0	12.0	1.0	2.0
11111.111	800.0	99.00498	100.0	0	0.0	0.0	0.127	1.0	98.595345	9.483	1	2.0	5.0	12.0	1.0	2.0
11111.111	800.0	99.00498	100.0	0	0.0	0.0	0.125	1.0	98.595345	9.483	1	2.0	5.0	12.0	1.0	2.0
11111.111	800.0	99.00498	100.0	0	0.0	0.0	0.124	1.0	98.665825	9.599	1	2.0	5.0	12.0	1.0	2.0
11111.111	800.0	99.00498	100.0	0	0.0	0.0	0.122	1.0	99.01215	9.807	1	2.0	5.0	12.0	1.0	2.0
11111.111	800.0	99.00498	100.0	0	0.0	0.0	0.121	1.0	98.08546	9.807	1	2.0	5.0	12.0	1.0	2.0
11111.111	800.0	99.00498	100.0	0	0.0	0.0	0.119	1.0	98.39212	9.988	1	2.0	5.0	12.0	1.0	2.0
11111.111	800.0	99.00498	100.0	0	0.0	0.0	0.118	1.0	97.68575	10.068	1	2.0	5.0	12.0	1.0	2.0
11111.111	800.0	99.00498	100.0	0	0.0	0.0	0.116	1.0	96.871956	10.068	1	2.0	5.0	12.0	1.0	2.0
11111.111	800.0	99.00498	100.0	0	0.0	0.0	0.114	1.0	96.78896	10.142	1	2.0	5.0	12.0	1.0	2.0
11111.111	800.0	99.00498	100.0	0	0.0	0.0	0.113	1.0	97.337906	10.142	1	2.0	5.0	12.0	1.0	2.0
11111.111	800.0	99.00498	100.0	0	0.0	0.0	0.111	1.0	96.896866	10.277	1	2.0	5.0	12.0	1.0	2.0
11111.111	800.0	99.00498	100.0	0	0.0	0.0	0.11	1.0	96.896866	10.393	1	2.0	5.0	12.0	1.0	2.0
11111.111	800.0	99.00498	100.0	0	0.0	0.0	0.108	1.0	96.727585	10.393	1	2.0	5.0	12.0	1.0	2.0
11111.111	800.0	99.00498	100.0	0	0.0	0.0	0.106	1.0	98.773415	10.444	1	2.0	5.0	12.0	1.0	2.0
11111.111	800.0	99.00498	100.0	0	0.0	0.0	0.105	1.0	98.773415	10.492	1	2.0	5.0	12.0	1.0	2.0
11111.111	800.0	99.00498	100.0	0	0.0	0.0	0.103	1.0	98.96668	10.492	1	2.0	5.0	12.0	1.0	2.0
11111.111	800.0	99.00498	100.0	0	0.0	0.0	0.101	1.0	99.72655	10.578	1	2.0	5.0	12.0	1.0	2.0
11111.111	800.0	99.00498	100.0	0	0.0	0.0	0.1	1.0	98.920494	10.578	1	2.0	5.0	12.0	1.0	2.0
11111.111	800.0	99.00498	100.0	0	0.0	0.0	0.098	1.0	98.379166	10.654	1	2.0	5.0	12.0	1.0	2.0
11111.111	800.0	99.00498	100.0	0	0.0	0.0	0.096	1.0	98.379166	10.686	1	2.0	5.0	12.0	1.0	2.0
11111.111	800.0	99.00498	100.0	0	0.0	0.0	0.094	1.0	99.32881	10.686	1	2.0	5.0	12.0	1.0	2.0
11111.111	800.0	99.00498	100.0	0	0.0	0.0	0.093	1.0	98.41286	10.747	1	2.0	5.0	12.0	1.0	2.0
11111.111	800.0	99.00498	100.0	0	0.0	0.0	0.091	1.0	98.41286	10.774	1	2.0	5.0	12.0	1.0	2.0
11111.111	800.0	99.00498	100.0	0	0.0	0.0	0.089	1.0	98.40898	10.774	1	2.0	5.0	12.0	1.0	2.0
11111.111	800.0	99.00498	100.0	0	0.0	0.0	0.087	1.0	98.49231	10.821	1	2.0	5.0	12.0	1.0	2.0
11111.111	800.0	99.00498	100.0	0	0.0	0.0	0.085	1.0	98.49231	10.821	1	2.0	5.0	12.0	1.0	2.0
11111.111	800.0	99.00498	100.0	0	0.0	0.0	0.083	1.0	98.19335	10.844	1	2.0	5.0	12.0	1.0	2.0
11111.111	800.0	99.00498	100.0	0	0.0	0.0	0.081	1.0	98.19335	10.882	1	2.0	5.0	12.0	1.0	2.0
11111.111	800.0	99.00498	100.0	0	0.0	0.0	0.079	1.0	97.89874	10.882	1	2.0	5.0	12.0	1.0	2.0
11111.111	800.0	99.00498	100.0	0	0.0	0.0	0.077	1.0	97.81105	10.915	1	2.0	5.0	12.0	1.0	2.0
11111.111	800.0	99.00498	100.0	0	0.0	0.0	0.075	1.0	97.81105	10.93	1	2.0	5.0	12.0	1.0	2.0
11111.111	800.0	99.00498	100.0	0	0.0	0.0	0.072	1.0	98.1828	10.93	1	2.0	5.0	12.0	1.0	2.0
11111.111	800.0	99.00498	100.0	0	0.0	0.0	0.07	1.0	97.2187	10.957	1	2.0	5.0	12.0	1.0	2.0
11111.111	800.0	99.00498	100.0	0	0.0	0.0	0.067	1.0	97.2187	10.969	1	2.0	5.0	12.0	1.0	2.0
11111.111	800.0	99.00498	100.0	0	0.0	0.0	0.065	1.0	96.92413	10.969	1	2.0	5.0	12.0	1.0	2.0
11111.111	800.0	99.00498	100.0	0	0.0	0.0	0.062	1.0	96.92413	10.99	1	2.0	5.0	12.0	1.0	2.0
11111.111	800.0	99.00498	100.0	0	0.0	0.0	0.06	1.0	97.139626	10.99	1	2.0	5.0	12.0	1.0	2.0
11111.111	800.0	99.00498	100.0	0	0.0	0.0	0.057	1.0	97.39617	11.0	1	2.0	5.0	12.0	1.0	2.0
11111.111	800.0	99.00498	100.0	0	0.0	0.0	0.055	1.0	97.39617	11.016	1	2.0	5.0	12.0	1.0	2.0
11111.111	800.0	99.00498	100.0	0	0.0	0.0	0.052	1.0	97.661224	11.016	1	2.0	5.0	12.0	1.0	2.0
11111.111	800.0	99.00498	100.0	0	0.0	0.0	0.049	1.0	98.015785	11.025	1	2.0	5.0	12.0	1.0	2.0
11111.111	800.0	99.00498	100.0	0	0.0	0.0	0.046	1.0	98.015785	11.038	1	2.0	5.0	12.0	1.0	2.0
11111.111	800.0	99.00498	100.0	0	0.0	0.0	0.043	1.0	97.76728	11.038	1	2.0	5.0	12.0	1.0	2.0
11111.111	800.0	99.00498	100.0	0	0.0	0.0	0.041	1.0	97.76728	11.05	1	2.0	5.0	12.0	1.0	2.0
11111.111	800.0	99.00498	100.0	1	0.0	0.0	0.038	1.0	98.0152	11.05	1	2.0	5.0	12.0	1.0	2.0
11111.111	800.0	99.00498	100.0	1	0.0	0.0	0.035	1.0	97.8172	11.056	1	2.0	5.0	12.0	1.0	2.0
11111.111	800.0	99.00498	100.0	1	0.0	0.0	0.032	1.0	98.11072	11.066	1	2.0	5.0	12.0	1.0	2.0
11111.111	800.0	99.00498	100.0	1	0.0	0.0	0.029	1.0	97.713936	11.066	1	2.0	5.0	12.0	1.0	2.0
11111.111	800.0	99.00498	100.0	1	0.0	0.0	0.026	1.0	98.068436	11.069	1	2.0	5.0	12.0	1.0	2.0
11111.111	800.0	99.00498	100.0	1	0.0	0.0	0.023	1.0	98.068436	11.069	1	2.0	5.0	12.0	1.0	2.0
11111.111	800.0	99.00498	100.0	1	0.0	0.0	0.02	1.0	97.35304	11.077	1	2.0	5.0	12.0	1.0	2.0
11111.111	800.0	99.00498	100.0	1	0.0	0.0	0.017	1.0	97.35304	11.084	1	2.0	5.0	12.0	1.0	2.0
11111.111	800.0	99.00498	100.0	1	0.0	0.0	0.013	1.0	96.860115	11.084	1	2.0	5.0	12.0	1.0	2.0
11111.111	800.0	99.00498	100.0	1	0.0	0.0	0.01	1.0	96.13115	11.087	1	2.0	5.0	12.0	1.0	2.0
11111.111	800.0	99.00498	100.0	1	0.0	0.0	0.007	1.0	96.13115	11.09	1	2.0	5.0	12.0	1.0	2.0
11111.111	800.0	99.00498	100.0	1	0.0	0.0	0.003	1.0	96.79938	11.09	1	2.0	5.0	12.0	1.0	2.0
11111.111	800.0	99.00498	100.0	1	0.0	0.0	0.0	1.0	96.625916	11.094	1	2.0	5.0	12.0	1.0	2.0
11111.111	800.0	99.00498	100.0	1	0.0	0.0	-0.003	1.0	96.625916	11.099	1	2.0	5.0	12.0	1.0	2.0
11111.111	800.0	99.00498	100.0	1	0.0	0.0	-0.006	1.0	96.979385	11.099	1	2.0	5.0	12.0	1.0	2.0
11111.111	800.0	99.00498	100.0	1	0.0	0.0	-0.01	1.0	96.979385	11.101	1	2.0	5.0	12.0	1.0	2.0
11111.111	800.0	99.00498	100.0	1	0.0	0.0	-0.013	1.0	97.2667	11.101	1	2.0	5.0	13.0	1.0	2.0
11111.111	800.0	99.00498	99.00498	0	0.0	0.0	-0.017	1.0	96.24498	11.103	1	2.0	2.0	14.0	2.0	2.0
0.0	800.0	99.00498	99.00498	0	0.0	0.0	-0.019	1.0	96.24498	11.106	1	2.0	2.0	0.0	2.0	2.0
0.0	800.0	99.00498	99.00498	0	0.0	0.0	-0.022	1.0	96.522736	11.106	1	2.0	2.0	0.0	2.0	2.0
0.0	800.0	99.00498	99.00498	0	0.0	0.0	-0.025	1.0	96.89338	11.109	1	2.0	2.0	0.0	2.0	2.0
0.0	800.0	99.00498	99.00498	0	0.0	0.0	-0.027	1.0	96.89338	11.109	1	2.0	2.0	0.0	2.0	2.0
0.0	800.0	99.00498	99.00498	0	0.0	0.0	-0.029	1.0	97.308014	10.323	1	2.0	2.0	0.0	2.0	2.0
0.0	800.0	99.00498	99.00498	0	0.0	0.0	-0.03	1.0	96.836525	8.914	1	2.0	2.0	0.0	2.0	2.0
0.0	800.0	99.00498	99.00498	0	0.0	0.0	-0.032	1.0	96.724045	8.914	1	2.0	2.0	0.0	2.0	2.0
0.0	800.0	99.00498	99.00498	0	0.0	0.0	-0.033	1.0	97.58934	8.285	1	2.0	2.0	0.0	2.0	2.0
0.0	800.0	99.00498	99.00498	0	0.0	0.0	-0.033	1.0	97.58934	7.154	1	2.0	2.0	0.0	2.0	2.0
0.0	800.0	99.00498	99.00498	0	0.0	0.0	-0.033	1.0	98.30849	7.154	1	2.0	2.0	0.0	2.0	2.0
0.0	800.0	99.00498	99.00498	0	0.0	0.0	-0.033	1.0	98.47823	6.649	1	2.0	2.0	0.0	2.0	2.0
0.0	800.0	99.00498	99.00498	0	0.0	0.0	-0.033	1.0	98.47823	6.649	1	2.0	2.0	0.0	2.0	2.0
0.0	800.0	99.00498	99.00498	0	0.0	0.0	-0.033	1.0	98.67338	5.742	1	2.0	2.0	0.0	2.0	2.0
0.0	800.0	99.00498	99.00498	0	0.0	0.0	-0.033	1.0	98.67338	4.958	1	2.0	2.0	0.0	2.0	2.0
0.0	800.0	99.00498	99.00498	0	0.0	0.0	-0.032	1.0	98.569084	4.958	1	2.0	2.0	0.0	2.0	2.0
0.0	800.0	99.00498	99.00498	0	0.0	0.0	-0.032	1.0	98.87089	4.607	1	2.0	2.0	1.0	2.0	2.0
0.0	800.0	99.00498	99.00498	0	0.0	0.0	-0.031	1.0	98.87089	3.978	1	2.0	2.0	1.0	2.0	2.0
0.0	800.0	99.00498	99.00498	0	0.0	0.0	-0.03	1.0	98.51318	3.978	1	2.0	2.0	3.0	2.0	2.0
-11097.292	799.005	99.00498	99.00498	0	0.0	0.0	-0.029	1.0	97.744545	3.697	1	2.0	2.0	3.0	2.0	2.0
-11097.292	799.005	99.00498	99.00498	0	0.0	0.0	-0.028	1.0	96.58904	3.697	1	2.0	2.0	3.0	2.0	2.0
-11097.292	799.005	99.00498	99.00498	0	0.0	0.0	-0.028	1.0	97.49097	3.194	1	2.0	2.0	3.0	2.0	2.0
-11097.292	799.005	99.00498	99.00498	0	0.0	0.0	-0.026	1.0	97.49097	2.967	1	2.0	2.0	3.0	2.0	2.0
-11097.292	799.005	99.00498	99.00498	0	0.0	0.0	-0.025	1.0	97.1915	2.967	1	2.0	2.0	3.0	2.0	2.0
-11097.292	799.005	99.00498	99.00498	0	0.0	0.0	-0.023	1.0	98.834915	1.046	1	2.0	2.0	3.0	2.0	2.0
-11097.292	799.005	99.00498	99.00498	0	0.0	0.0	-0.022	1.0	98.834915	1.046	1	2.0	2.0	3.0	2.0	2.0
-11097.292	799.005	99.00498	99.00498	0	0.0	0.0	-0.021	1.0	96.9884	0.186	1	2.0	2.0	3.0	2.0	2.0
-11097.292	799.005	99.00498	99.00498	0	0.0	0.0	-0.019	1.0	97.68697	0.186	1	2.0	2.0	3.0	2.0	2.0
-11097.292	799.005	99.00498	99.00498	0	0.0	0.0	-0.017	1.0	97.68697	-2.042	1	2.0	2.0	3.0	2.0	2.0
-11097.292	799.005	99.00498	99.00498	0	0.0	0.0	-0.016	1.0	98.213196	-2.042	1	2.0	2.0	3.0	2.0	2.0
-11097.292	799.005	99.00498	99.00498	0	0.0	0.0	-0.014	1.0	98.213196	-3.279	1	2.0	2.0	3.0	2.0	2.0
-11097.292	799.005	99.00498	99.00498	0	0.0	0.0	-0.012	1.0	98.08239	-3.279	1	2.0	2.0	3.0	2.0	2.0
-11097.292	799.005	99.00498	99.00498	0	0.0	0.0	-0.01	1.0	97.3745	-4.347	1	2.0	2.0	3.0	2.0	2.0
-11097.292	799.005	99.00498	99.00498	0	0.0	0.0	-0.008	1.0	97.3745	-4.826	1	2.0	2.0	3.0	2.0	2.0
-11097.292	799.005	99.00498	99.00498	0	0.0	0.0	-0.006	1.0	96.58243	-4.826	1	2.0	2.0	5.0	2.0	2.0
-11097.292	799.005	99.00498	99.00498	0	0.0	0.0	-0.004	1.0	96.519905	-5.683	1	2.0	2.0	5.0	2.0	2.0
-11097.292	799.005	99.00498	99.00498	0	0.0	0.0	-0.001	1.0	96.519905	-5.683	1	2.0	2.0	5.0	2.0	2.0
-11097.292	799.005	99.00498	99.00498	0	0.0	0.0	0.0	1.0	96.87441	-6.067	1	2.0	2.0	5.0	2.0	2.0
-11097.292	799.005	99.00498	99.00498	0	0.0	0.0	0.003	1.0	96.87441	-6.755	1	2.0	2.0	5.0	2.0	2.0
-11097.292	799.005	99.00498	99.00498	0	0.0	0.0	0.005	1.0	96.6062	-6.755	1	2.0	2.0	5.0	2.0	2.0
-11097.292	799.005	99.00498	99.00498	0	0.0	0.0	0.008	1.0	96.85775	-7.063	1	2.0	2.0	5.0	2.0	2.0
-11097.292	799.005	99.00498	99.00498	0	0.0	0.0	0.011	1.0	96.85775	-7.615	1	2.0	2.0	5.0	2.0	2.0
-11097.292	799.005	99.00498	99.00498	0	0.0	0.0	0.013	1.0	96.68774	-7.615	1	2.0	2.0	5.0	2.0	2.0
-11097.292	799.005	99.00498	99.00498	0	0.0	0.0	0.016	1.0	96.226425	-8.092	1	2.0	2.0	5.0	2.0	2.0
-11097.292	799.005	99.00498	99.00498	0	0.0	0.0	0.019	1.0	96.226425	-8.092	1	2.0	2.0	5.0	2.0	2.0
-11097.292	799.005	99.00498	99.00498	0	0.0	0.0	0.022	1.0	97.03379	-8.306	1	2.0	2.0	5.0	2.0	2.0
-11097.292	799.005	99.00498	99.00498	0	0.0	0.0	0.025	1.0	97.03379	-8.688	1	2.0	2.0	5.0	2.0	2.0
-11097.292	799.005	99.00498	99.00498	0	0.0	0.0	0.027	1.0	96.58062	-8.688	1	2.0	2.0	5.0	2.0	2.0
-11097.292	799.005	99.00498	99.00498	0	0.0	0.0	0.03	1.0	97.06371	-8.859	1	2.0	2.0	5.0	2.0	2.0
-11097.292	799.005	99.00498	99.00498	0	0.0	0.0	0.033	1.0	97.82336	-9.167	1	2.0	2.0	5.0	2.0	2.0
-11097.292	799.005	99.00498	99.00498	0	0.0	0.0	0.036	1.0	97.232635	-9.167	1	2.0	2.0	5.0	2.0	2.0
-11097.292	799.005	99.00498	99.00498	0	0.0	0.0	0.039	1.0	97.3694	-9.304	1	2.0	2.0	5.0	2.0	2.0
-11097.292	799.005	99.00498	99.00498	0	0.0	0.0	0.042	1.0	97.085236	-9.304	1	2.0	2.0	5.0	2.0	2.0
-11097.292	799.005	99.00498	99.00498	0	0.0	0.0	0.045	1.0	97.811905	-9.551	1	2.0	2.0	5.0	2.0	2.0
-11097.292	799.005	99.00498	99.00498	0	0.0	0.0	0.048	1.0	97.811905	-9.661	1	2.0	2.0	5.0	2.0	2.0
-11097.292	799.005	99.00498	99.00498	0	0.0	0.0	0.051	1.0	98.12213	-9.661	1	2.0	2.0	5.0	2.0	2.0
-11097.292	799.005	99.00498	99.00498	0	0.0	0.0	0.055	1.0	98.13514	-9.859	1	2.0	2.0	5.0	2.0	2.0
-11097.292	799.005	99.00498	99.00498	0	0.0	0.0	0.057	1.0	98.13514	-9.947	1	2.0	2.0	5.0	2.0	2.0
-11097.292	799.005	99.00498	99.00498	0	0.0	0.0	0.061	1.0	98.856155	-9.947	1	2.0	2.0	5.0	2.0	2.0
-11097.292	799.005	99.00498	99.00498	0	0.0	0.0	0.064	1.0	98.64524	-10.106	1	2.0	2.0	5.0	2.0	2.0
-11097.292	799.005	99.00498	99.00498	0	0.0	0.0	0.067	1.0	99.01317	-10.106	1	2.0	2.0	5.0	2.0	2.0
-11097.292	799.005	99.00498	99.00498	0	0.0	0.0	0.07	1.0	98.9293	-10.177	1	2.0	2.0	5.0	2.0	2.0
-11097.292	799.005	99.00498	99.00498	0	0.0	0.0	0.073	1.0	98.9293	-10.305	1	2.0	2.0	5.0	2.0	2.0
-11097.292	799.005	99.00498	99.00498	0	0.0	0.0	0.076	1.0	99.101295	-10.305	1	2.0	2.0	5.0	2.0	2.0
-11097.292	799.005	99.00498	99.00498	0	0.0	0.0	0.08	1.0	98.42666	-10.415	1	2.0	2.0	5.0	2.0	2.0
-11097.292	799.005	99.00498	99.00498	0	0.0	0.0	0.083	1.0	98.42666	-10.464	1	2.0	2.0	5.0	2.0	2.0
-11097.292	799.005	99.00498	99.00498	0	0.0	0.0	0.086	1.0	99.38876	-10.464	1	2.0	2.0	5.0	2.0	2.0
-11097.292	799.005	99.00498	99.00498	0	0.0	0.0	0.089	1.0	99.40817	-10.552	1	2.0	2.0	5.0	2.0	2.0
-11097.292	799.005	99.00498	99.00498	0	0.0	0.0	0.092	1.0	99.40817	-10.592	1	2.0	2.0	5.0	2.0	2.0
-11097.292	799.005	99.00498	99.00498	0	0.0	0.0	0.095	1.0	99.599915	-10.592	1	2.0	2.0	5.0	2.0	2.0
-11097.292	799.005	99.00498	99.00498	0	0.0	0.0	0.098	1.0	99.599915	-10.662	1	2.0	2.0	5.0	2.0	2.0
-11097.292	799.005	99.00498	99.00498	0	0.0	0.0	0.102	1.0	99.60913	-10.662	1	2.0	2.0	5.0	2.0	2.0
-11097.292	799.005	99.00498	99.00498	0	0.0	0.0	0.105	1.0	98.56774	-10.724	1	2.0	2.0	5.0	2.0	2.0
-11097.292	799.005	99.00498	99.00498	0	0.0	0.0	0.108	1.0	98.56774	-10.752	1	2.0	2.0	5.0	2.0	2.0
-11097.292	799.005	99.00498	99.00498	0	0.0	0.0	0.111	1.0	98.263885	-10.752	1	2.0	2.0	5.0	2.0	2.0
-11097.292	799.005	99.00498	99.00498	0	0.0	0.0	0.114	1.0	98.45024	-10.8	1	2.0	2.0	5.0	2.0	2.0
-11097.292	799.005	99.00498	99.00498	0	0.0	0.0	0.117	1.0	98.45024	-10.8	1	2.0	2.0	5.0	2.0	2.0
-11097.292	799.005	99.00498	99.00498	0	0.0	0.0	0.12	1.0	97.788925	-10.823	1	2.0	2.0	5.0	2.0	2.0
-11097.292	799.005	99.00498	99.00498	0	0.0	0.0	0.123	1.0	97.788925	-10.863	1	2.0	2.0	5.0	2.0	2.0
-11097.292	799.005	99.00498	99.00498	0	0.0	0.0	0.126	1.0	97.9105	-10.863	1	2.0	2.0	5.0	2.0	2.0
-11097.292	799.005	99.00498	99.00498	0	0.0	0.0	0.129	1.0	98.34563	-10.896	1	2.0	2.0	5.0	2.0	2.0
-11097.292	799.005	99.00498	99.00498	0	0.0	0.0	0.132	1.0	98.34563	-10.911	1	2.0	2.0	5.0	2.0	2.0
-11097.292	799.005	99.00498	99.00498	0	0.0	0.0	0.135	1.0	98.41225	-10.911	1	2.0	2.0	5.0	2.0	2.0
-11097.292	799.005	99.00498	99.00498	0	0.0	0.0	0.137	1.0	98.206215	-10.938	1	2.0	2.0	5.0	2.0	2.0
-11097.292	799.005	99.00498	99.00498	0	0.0	0.0	0.14	1.0	98.206215	-10.938	1	2.0	2.0	5.0	2.0	2.0
-11097.292	799.005	99.00498	99.00498	0	0.0	0.0	0.142	1.0	98.65525	-10.95	1	2.0	2.0	5.0	2.0	2.0
-11097.292	799.005	99.00498	99.00498	0	0.0	0.0	0.145	1.0	98.65525	-10.972	1	2.0	2.0	5.0	2.0	2.0
-11097.292	799.005	99.00498	99.00498	0	0.0	0.0	0.147	1.0	98.09928	-10.972	1	2.0	2.0	5.0	2.0	2.0
-11097.292	799.005	99.00498	99.00498	0	0.0	0.0	0.149	1.0	98.49064	-10.991	1	2.0	2.0	5.0	2.0	2.0
-11097.292	799.005	99.00498	99.00498	0	0.0	0.0	0.152	1.0	98.49064	-11.0	1	2.0	2.0	5.0	2.0	2.0
-11097.292	799.005	99.00498	99.00498	0	0.0	0.0	0.153	1.0	98.999504	-11.0	1	2.0	2.0	6.0	2.0	2.0
-11097.292	799.005	99.00498	99.00498	0	0.0	0.0	0.155	1.0	99.31331	-11.015	1	3.0	2.0	7.0	2.0	2.0
0.0	799.005	99.00498	99.00498	0	0.0	0.0	0.157	1.0	99.31331	-11.015	1	3.0	2.0	0.0	2.0	2.0
0.0	799.005	99.00498	99.00498	0	0.0	0.0	0.159	1.0	100.035545	-11.023	1	3.0	2.0	0.0	2.0	2.0
0.0	799.005	99.00498	99.00498	0	0.0	0.0	0.16	1.0	100.035545	-11.034	1	3.0	2.0	0.0	2.0	2.0
0.0	799.005	99.00498	99.00498	0	0.0	0.0	0.162	1.0	99.88667	-11.034	1	3.0	2.0	0.0	2.0	2.0
0.0	799.005	99.00498	99.00498	0	0.0	0.0	0.163	1.0	99.428215	-10.254	1	3.0	2.0	0.0	2.0	2.0
0.0	799.005	99.00498	99.00498	0	0.0	0.0	0.165	1.0	99.428215	-8.855	1	3.0	2.0	0.0	2.0	2.0
0.0	799.005	99.00498	99.00498	0	0.0	0.0	0.166	1.0	98.66835	-8.855	1	3.0	2.0	0.0	2.0	2.0
0.0	799.005	99.00498	99.00498	0	0.0	0.0	0.167	1.0	97.78963	-7.647	1	3.0	2.0	0.0	2.0	2.0
0.0	799.005	99.00498	99.00498	0	0.0	0.0	0.168	1.0	97.78963	-7.106	1	3.0	2.0	0.0	2.0	2.0
0.0	799.005	99.00498	99.00498	0	0.0	0.0	0.169	1.0	97.27218	-7.106	1	3.0	2.0	0.0	2.0	2.0
0.0	799.005	99.00498	99.00498	0	0.0	0.0	0.169	1.0	97.27218	-6.137	1	3.0	2.0	0.0	2.0	2.0
0.0	799.005	99.00498	99.00498	0	0.0	0.0	0.17	1.0	97.69742	-6.137	1	3.0	2.0	0.0	2.0	2.0
0.0	799.005	99.00498	99.00498	0	0.0	0.0	0.17	1.0	96.25513	-5.703	1	3.0	2.0	0.0	2.0	2.0
0.0	799.005	99.00498	99.00498	0	0.0	0.0	0.17	1.0	96.25513	-4.925	1	3.0	2.0	0.0	2.0	2.0
0.0	799.005	99.00498	99.00498	0	0.0	0.0	0.17	1.0	97.70274	-4.925	1	3.0	2.0	0.0	2.0	2.0
0.0	799.005	99.00498	99.00498	0	0.0	0.0	0.169	1.0	97.804985	-4.576	1	3.0	2.0	8.0	2.0	2.0
0.0	799.005	99.00498	99.00498	0	0.0	0.0	0.169	1.0	97.4232	-4.576	1	3.0	2.0	8.0	2.0	2.0
0.0	799.005	99.00498	99.00498	0	0.0	0.0	0.168	1.0	97.55268	-3.952	1	3.0	2.0	10.0	2.0	2.0
0.0	799.005	99.00498	99.00498	0	0.0	0.0	0.167	1.0	97.55268	-3.672	1	3.0	2.0	10.0	2.0	2.0
9736.042	700.995	99.00498	99.00498	0	0.0	0.0	0.166	1.0	97.33267	-3.672	1	3.0	2.0	10.0	2.0	2.0
9736.042	700.995	99.00498	99.00498	0	0.0	0.0	0.165	1.0	97.55551	-3.171	1	3.0	2.0	10.0	2.0	2.0
9736.042	700.995	99.00498	99.00498	0	0.0	0.0	0.163	1.0	97.55551	-2.947	1	3.0	2.0	10.0	2.0	2.0
9736.042	700.995	99.00498	99.00498	0	0.0	0.0	0.161	1.0	97.79753	-2.947	1	3.0	2.0	10.0	2.0	2.0
9736.042	700.995	99.00498	99.00498	0	0.0	0.0	0.16	1.0	96.79112	-1.215	1	3.0	2.0	10.0	2.0	2.0
9736.042	700.995	99.00498	99.00498	0	0.0	0.0	0.158	1.0	96.79112	-0.44	1	3.0	2.0	10.0	2.0	2.0
9736.042	700.995	99.00498	99.00498	0	0.0	0.0	0.156	1.0	96.990486	-0.44	1	3.0	2.0	10.0	2.0	2.0
9736.042	700.995	99.00498	99.00498	0	0.0	0.0	0.154	1.0	96.990486	0.947	1	3.0	2.0	10.0	2.0	2.0
9736.042	700.995	99.00498	99.00498	0	0.0	0.0	0.152	1.0	96.840836	0.947	1	3.0	2.0	10.0	2.0	2.0
9736.042	700.995	99.00498	99.00498	0	0.0	0.0	0.15	1.0	96.781425	2.149	1	3.0	2.0	12.0	2.0	2.0
9736.042	700.995	99.00498	99.00498	0	0.0	0.0	0.149	1.0	96.781425	2.685	1	3.0	2.0	12.0	2.0	2.0
9736.042	700.995	99.00498	99.00498	0	0.0	0.0	0.146	1.0	97.0456	2.685	1	3.0	2.0	12.0	2.0	2.0
9736.042	700.995	99.00498	99.00498	0	0.0	0.0	0.144	1.0	96.65907	3.65	1	3.0	2.0	12.0	2.0	2.0
9736.042	700.995	99.00498	99.00498	0	0.0	0.0	0.142	1.0	96.65907	4.08	1	3.0	2.0	12.0	2.0	2.0
9736.042	700.995	99.00498	99.00498	0	0.0	0.0	0.14	1.0	96.3638	4.08	1	3.0	2.0	12.0	2.0	2.0
9736.042	700.995	99.00498	99.00498	0	0.0	0.0	0.138	1.0	96.932304	4.854	1	3.0	2.0	12.0	2.0	2.0
9736.042	700.995	99.00498	99.00498	0	0.0	0.0	0.136	1.0	97.218124	4.854	1	3.0	2.0	12.0	2.0	2.0
9736.042	700.995	99.00498	99.00498	0	0.0	0.0	0.133	1.0	97.68887	5.199	1	3.0	2.0	12.0	2.0	2.0
9736.042	700.995	99.00498	99.00498	0	0.0	0.0	0.131	1.0	97.68887	5.821	1	3.0	2.0	12.0	2.0	2.0
9736.042	700.995	99.00498	99.00498	0	0.0	0.0	0.129	1.0	97.37866	5.821	1	3.0	2.0	12.0	2.0	2.0
9736.042	700.995	99.00498	99.00498	0	0.0	0.0	0.127	1.0	97.283844	6.356	1	3.0	2.0	12.0	2.0	2.0
9736.042	700.995	99.00498	99.00498	0	0.0	0.0	0.125	1.0	97.283844	6.356	1	3.0	2.0	12.0	2.0	2.0
9736.042	700.995	99.00498	99.00498	0	0.0	0.0	0.123	1.0	97.73673	6.595	1	3.0	2.0	12.0	2.0	2.0
9736.042	700.995	99.00498	99.00498	0	0.0	0.0	0.121	1.0	98.47627	7.026	1	3.0	2.0	12.0	2.0	2.0
9736.042	700.995	99.00498	99.00498	0	0.0	0.0	0.119	1.0	98.36098	7.026	1	3.0	2.0	12.0	2.0	2.0
9736.042	700.995	99.00498	99.00498	0	0.0	0.0	0.117	1.0	98.029366	7.219	1	3.0	2.0	12.0	2.0	2.0
[truncated: 4,877 more rows]
