# Supplementary material for: Just noticeable differences for elbow joint torque feedback
Source: Sci Rep. 2021 Dec 7;11:23553. doi: 10.1038/s41598-021-02630-3 (PMC8651665; doi:10.1038/s41598-021-02630-3)
Supplement: Supplementary file 2 — Supplementary Information. [file 41598_2021_2630_MOESM2_ESM.zip › SupplementaryData_ScientificReports_KimAsbeck2021/S2_W1E.csv]

data 1	data 2	data 3	data 4	data 5	data 6	data 7	data 8	data 9	data 10	data 11	data 12	data 13	data 14	data 15	data 16	data 17
0.0	0.0	1	1	400.0	400.0	0	1	1	150.79532	150.79532	1	0.188	0.0	0.023	0.0	111.0
0.0	0.0	1	1	400.0	400.0	0	1	1	150.79532	150.79532	1	0.188	0.0	0.001	0.0	111.0
0.0	0.0	1	1	400.0	400.0	0	1	1	150.79532	150.79532	0	0.188	-0.001	-0.038	0.0	111.0
0.0	0.0	1	1	400.0	400.0	0	1	1	150.79532	150.79532	0	0.188	0.0	0.124	0.0	111.0
0.0	0.0	1	1	400.0	400.0	0	1	1	150.79532	150.79532	0	0.188	0.0	-0.01	0.0	111.0
0.0	0.0	1	1	400.0	400.0	0	1	1	150.79532	150.79532	0	0.188	-0.001	-0.025	0.0	111.0
0.0	0.0	1	1	400.0	400.0	0	1	1	150.79532	150.79532	0	0.188	-0.001	-0.105	0.0	111.0
0.0	0.0	1	1	400.0	400.0	0	1	1	150.79532	150.79532	0	0.188	-0.001	-0.038	0.0	111.0
0.0	0.0	1	1	400.0	400.0	0	1	1	150.79532	150.79532	0	0.188	0.0	-0.004	0.0	111.0
0.0	0.0	1	1	400.0	400.0	0	1	1	150.79532	150.79532	0	0.188	-0.001	-0.016	0.0	111.0
0.0	0.0	1	1	400.0	400.0	0	1	1	150.79532	150.79532	0	0.188	0.0	-0.001	0.0	111.0
0.0	0.0	1	1	400.0	400.0	0	1	1	150.79532	150.79532	0	0.188	-0.001	-0.016	0.0	111.0
0.0	0.0	1	1	400.0	400.0	0	1	1	150.79532	150.79532	0	0.188	0.0	-0.003	0.0	111.0
0.0	0.0	1	1	400.0	400.0	0	1	1	150.79532	150.79532	0	0.188	0.0	-0.001	0.0	111.0
0.0	0.0	1	1	400.0	400.0	0	1	1	150.79532	150.79532	0	0.188	0.0	0.001	0.0	111.0
0.0	0.0	1	1	400.0	400.0	0	1	1	150.79532	150.79532	0	0.188	-0.001	-0.016	0.0	111.0
0.0	0.0	1	1	400.0	400.0	0	1	1	150.79532	150.79532	0	0.188	-0.001	-0.034	0.0	111.0
0.0	0.0	1	1	400.0	400.0	0	1	1	150.79532	150.79532	0	0.188	0.0	-0.003	0.0	111.0
0.0	0.0	1	1	400.0	400.0	0	1	1	150.79532	150.79532	0	0.188	0.0	0.003	0.0	111.0
0.0	0.0	1	1	400.0	400.0	0	1	1	150.79532	150.79532	0	0.188	0.0	0.001	0.0	111.0
0.0	0.0	1	1	400.0	400.0	0	1	1	150.79532	150.79532	0	0.188	0.0	-0.008	0.0	111.0
0.0	0.0	1	1	400.0	400.0	0	1	1	150.79532	150.79532	0	0.188	0.0	0.031	0.0	111.0
0.0	0.0	1	1	400.0	400.0	0	1	1	150.79532	150.79532	0	0.188	-0.001	-0.038	0.0	111.0
0.0	0.0	1	1	400.0	400.0	0	1	1	150.79532	150.79532	0	0.188	0.0	0.024	0.0	111.0
0.0	0.0	1	1	400.0	400.0	0	1	1	150.79532	150.79532	0	0.188	0.0	-0.011	0.0	111.0
0.0	0.0	1	1	400.0	400.0	0	1	1	150.79532	150.79532	0	0.188	0.0	0.024	0.0	111.0
0.0	0.0	1	1	400.0	400.0	0	1	1	150.79532	150.79532	0	0.188	0.0	0.03	0.0	111.0
0.0	0.0	1	1	400.0	400.0	0	1	1	150.79532	150.79532	0	0.188	-0.001	-0.115	0.0	111.0
0.0	0.0	1	1	400.0	400.0	0	1	1	150.79532	150.79532	0	0.188	0.0	0.019	0.0	111.0
0.0	0.0	1	1	400.0	400.0	0	1	1	150.79532	150.79532	0	0.188	0.0	0.033	0.0	111.0
0.0	0.0	1	1	400.0	400.0	0	1	1	150.79532	150.79532	0	0.188	0.0	0.193	0.0	111.0
0.0	0.0	1	1	400.0	400.0	0	1	1	150.79532	150.79532	0	0.188	-0.001	-0.014	0.0	111.0
0.0	0.0	1	1	400.0	400.0	0	1	1	150.79532	150.79532	0	0.188	-0.001	-0.012	0.0	111.0
0.0	0.0	1	1	400.0	400.0	0	1	1	150.79532	150.79532	0	0.188	0.0	0.017	0.0	111.0
0.0	0.0	1	1	400.0	400.0	0	1	1	150.79532	150.79532	0	0.188	0.0	-0.001	0.0	111.0
0.0	0.0	1	1	400.0	400.0	0	1	1	150.79532	150.79532	0	0.188	-0.001	-0.032	0.0	111.0
0.0	0.0	1	1	400.0	400.0	0	1	1	150.79532	150.79532	0	0.188	0.0	0.006	0.0	111.0
0.0	0.0	1	1	400.0	400.0	0	1	1	150.79532	150.79532	0	0.188	0.0	-0.001	0.0	111.0
0.0	0.0	1	1	400.0	400.0	0	1	1	150.79532	150.79532	0	0.188	-0.001	-0.015	0.0	111.0
0.0	0.0	1	1	400.0	400.0	0	1	1	150.79532	150.79532	0	0.188	0.0	0.019	0.0	111.0
0.0	0.0	1	1	400.0	400.0	0	1	1	150.79532	150.79532	0	0.188	0.0	0.07	0.0	111.0
0.0	0.0	1	1	400.0	400.0	0	1	1	150.79532	150.79532	0	0.188	0.0	0.003	0.0	111.0
0.0	0.0	1	1	400.0	400.0	0	1	1	150.79532	150.79532	0	0.188	0.0	0.042	0.0	111.0
0.0	0.0	1	1	400.0	400.0	0	1	1	150.79532	150.79532	0	0.188	0.0	-0.005	0.0	111.0
0.0	0.0	1	1	400.0	400.0	0	1	1	150.79532	150.79532	0	0.188	0.0	0.122	0.0	111.0
0.0	0.0	1	1	400.0	400.0	0	1	1	150.79532	150.79532	0	0.188	0.0	0.011	0.0	111.0
0.0	0.0	1	1	400.0	400.0	0	1	1	150.79532	150.79532	0	0.188	0.0	0.092	0.0	111.0
0.0	0.0	1	1	400.0	400.0	0	1	1	150.79532	150.79532	0	0.188	0.0	-0.009	0.0	111.0
0.0	0.0	1	1	400.0	400.0	0	1	1	150.79532	150.79532	0	0.188	-0.001	-0.022	0.0	111.0
0.0	0.0	1	1	400.0	400.0	0	1	1	150.79532	150.79532	0	0.188	-0.001	-0.107	0.0	111.0
0.0	0.0	1	1	400.0	400.0	0	1	1	150.79532	150.79532	0	0.188	0.0	0.038	0.0	111.0
0.0	0.0	1	1	400.0	400.0	0	1	1	150.79532	150.79532	0	0.188	-0.001	-0.029	0.0	111.0
0.0	0.0	1	1	400.0	400.0	0	1	1	150.79532	150.79532	0	0.188	-0.001	-0.091	0.0	111.0
0.0	0.0	1	1	400.0	400.0	0	1	1	150.79532	150.79532	0	0.188	0.0	0.022	0.0	111.0
0.0	0.0	1	1	400.0	400.0	0	1	1	150.79532	150.79532	0	0.188	0.0	-0.01	0.0	111.0
0.0	0.0	1	1	400.0	400.0	0	1	1	150.79532	150.79532	0	0.188	-0.001	-0.03	0.0	111.0
0.0	0.0	1	1	400.0	400.0	0	1	1	150.79532	150.79532	0	0.188	0.0	0.053	0.0	111.0
0.0	0.0	1	1	400.0	400.0	0	1	1	150.79532	150.79532	0	0.188	0.0	0.04	0.0	111.0
0.0	0.0	1	1	400.0	400.0	0	1	1	150.79532	150.79532	0	0.188	-0.001	-0.034	0.0	111.0
0.0	0.0	1	1	400.0	400.0	0	1	1	150.79532	150.79532	0	0.188	0.0	0.127	0.0	111.0
0.0	0.0	1	1	400.0	400.0	0	1	1	150.79532	150.79532	0	0.188	-0.001	-0.1	0.0	111.0
0.0	0.0	1	1	400.0	400.0	0	1	1	150.79532	150.79532	0	0.188	0.0	0.005	0.0	111.0
0.0	0.0	1	1	400.0	400.0	0	1	1	150.79532	150.79532	0	0.188	0.0	0.004	0.0	111.0
0.0	0.0	1	1	400.0	400.0	0	1	1	150.79532	150.79532	0	0.188	0.0	0.035	0.0	111.0
0.0	0.0	1	1	400.0	400.0	0	1	1	150.79532	150.79532	0	0.188	0.0	0.013	0.0	111.0
0.0	0.0	1	1	400.0	400.0	0	1	1	150.79532	150.79532	0	0.188	0.0	-0.006	0.0	111.0
0.0	0.0	1	1	400.0	400.0	0	1	1	150.79532	150.79532	0	0.188	0.0	0.013	0.0	111.0
0.0	0.0	1	1	400.0	400.0	0	1	1	150.79532	150.79532	0	0.188	0.0	0.001	0.0	111.0
0.0	0.0	1	1	400.0	400.0	0	1	1	150.79532	150.79532	0	0.188	-0.001	-0.038	0.0	111.0
0.0	0.0	1	1	400.0	400.0	0	1	1	150.79532	150.79532	0	0.188	-0.001	-0.022	0.0	111.0
0.0	0.0	1	1	400.0	400.0	0	1	1	150.79532	150.79532	0	0.188	0.0	-0.004	0.0	111.0
0.0	0.0	1	1	400.0	400.0	0	1	1	150.79532	150.79532	0	0.188	-0.001	-0.025	0.0	111.0
0.0	0.0	1	1	400.0	400.0	0	1	1	150.79532	150.79532	0	0.188	0.0	0.013	0.0	111.0
0.0	0.0	1	1	400.0	400.0	0	1	1	150.79532	150.79532	0	0.188	-0.001	-0.015	0.0	111.0
0.0	0.0	1	1	400.0	400.0	0	1	1	150.79532	150.79532	0	0.188	0.0	-0.001	0.0	111.0
0.0	0.0	1	1	400.0	400.0	0	1	1	150.79532	150.79532	0	0.188	-0.001	-0.048	0.0	111.0
0.0	0.0	1	1	400.0	400.0	0	1	1	150.79532	150.79532	0	0.188	0.0	0.004	0.0	111.0
0.0	0.0	1	1	400.0	400.0	0	1	1	150.79532	150.79532	0	0.188	-0.001	-0.035	0.0	111.0
0.0	0.0	1	1	400.0	400.0	0	1	1	150.79532	150.79532	0	0.188	-0.001	-0.111	0.0	111.0
0.0	0.0	1	1	400.0	400.0	0	1	1	150.79532	150.79532	0	0.188	0.0	0.016	0.0	111.0
0.0	0.0	1	1	400.0	400.0	0	1	1	150.79532	150.79532	0	0.188	0.0	0.018	0.0	111.0
0.0	0.0	1	1	400.0	400.0	0	1	1	150.79532	150.79532	0	0.188	0.0	0.03	0.0	111.0
0.0	0.0	1	1	400.0	400.0	0	1	1	150.79532	150.79532	0	0.188	-0.001	-0.107	0.0	111.0
0.0	0.0	1	1	400.0	400.0	0	1	1	150.79532	150.79532	0	0.188	-0.001	-0.038	0.0	111.0
0.0	0.0	1	1	400.0	400.0	0	1	1	150.79532	150.79532	0	0.188	0.0	-0.004	0.0	111.0
0.0	0.0	1	1	400.0	400.0	0	1	1	150.79532	150.79532	0	0.188	-0.001	-0.016	0.0	111.0
0.0	0.0	1	1	400.0	400.0	0	1	1	150.79532	150.79532	0	0.188	0.0	0.005	0.0	111.0
0.0	0.0	1	1	400.0	400.0	0	1	1	150.79532	150.79532	0	0.188	0.0	0.001	0.0	111.0
0.0	0.0	1	1	400.0	400.0	0	1	1	150.79532	150.79532	0	0.188	0.0	0.02	0.0	111.0
0.0	0.0	1	1	400.0	400.0	0	1	1	150.79532	150.79532	0	0.188	0.0	0.004	0.0	111.0
0.0	0.0	1	1	400.0	400.0	0	1	1	150.79532	150.79532	0	0.188	0.0	0.019	0.0	111.0
0.0	0.0	1	1	400.0	400.0	0	1	1	150.79532	150.79532	0	0.188	-0.001	-0.062	0.0	111.0
0.0	0.0	1	1	400.0	400.0	0	1	1	150.79532	150.79532	0	0.188	0.0	0.003	0.0	111.0
0.0	0.0	1	1	400.0	400.0	0	1	1	150.79532	150.79532	0	0.188	0.0	-0.01	0.0	111.0
0.0	0.0	1	1	400.0	400.0	0	1	1	150.79532	150.79532	0	0.188	0.0	-0.002	0.0	111.0
0.0	0.0	1	1	400.0	400.0	0	1	1	150.79532	150.79532	0	0.188	0.0	0.003	0.0	111.0
0.0	0.0	1	1	400.0	400.0	0	1	1	150.79532	150.79532	0	0.188	0.0	0.01	0.0	111.0
0.0	0.0	1	1	400.0	400.0	0	1	1	150.79532	150.79532	0	0.188	-0.001	-0.015	0.0	111.0
0.0	0.0	1	1	400.0	400.0	0	1	1	150.79532	150.79532	0	0.188	0.0	0.007	0.0	111.0
0.0	0.0	1	1	400.0	400.0	0	1	1	150.79532	150.79532	0	0.188	0.0	0.023	0.0	111.0
0.0	0.0	1	1	400.0	400.0	0	1	1	150.79532	150.79532	0	0.188	0.0	0.067	0.0	111.0
0.0	0.0	1	1	400.0	400.0	0	1	1	150.79532	150.79532	0	0.188	0.0	-0.001	0.0	111.0
0.0	0.0	1	1	400.0	400.0	0	1	1	150.79532	150.79532	0	0.188	0.0	-0.01	0.0	111.0
0.0	0.0	1	1	400.0	400.0	0	1	1	150.79532	150.79532	0	0.188	0.0	-0.005	0.0	111.0
0.0	0.0	1	1	400.0	400.0	0	1	1	150.79532	150.79532	0	0.188	0.0	0.065	0.0	111.0
0.0	0.0	1	1	400.0	400.0	0	1	1	150.79532	150.79532	0	0.188	0.0	0.008	0.0	111.0
0.0	0.0	1	1	400.0	400.0	0	1	1	150.79532	150.79532	0	0.188	0.0	0.032	0.0	111.0
0.0	0.0	1	1	400.0	400.0	0	1	1	150.79532	150.79532	0	0.188	-0.001	-0.015	0.0	111.0
0.0	0.0	1	1	400.0	400.0	0	1	1	150.79532	150.79532	0	0.188	0.0	-0.005	0.0	111.0
0.0	0.0	1	1	400.0	400.0	0	1	1	150.79532	150.79532	0	0.188	0.0	0.019	0.0	111.0
0.0	0.0	1	1	400.0	400.0	0	1	1	150.79532	150.79532	0	0.188	0.0	-0.006	0.0	111.0
0.0	0.0	1	1	400.0	400.0	0	1	1	150.79532	150.79532	0	0.188	0.0	0.046	0.0	111.0
0.0	0.0	1	1	400.0	400.0	0	1	1	150.79532	150.79532	0	0.188	0.0	0.0	0.0	111.0
0.0	0.0	1	1	400.0	400.0	0	1	1	150.79532	150.79532	0	0.188	-0.001	-0.013	0.0	111.0
0.0	0.0	1	1	400.0	400.0	0	1	1	150.79532	150.79532	0	0.188	0.0	0.029	0.0	111.0
0.0	0.0	1	1	400.0	400.0	0	1	1	150.79532	150.79532	0	0.188	0.0	0.015	0.0	111.0
0.0	0.0	1	1	400.0	400.0	0	1	1	150.79532	150.79532	0	0.188	-0.001	-0.107	0.0	111.0
0.0	0.0	1	1	400.0	400.0	0	1	1	150.79532	150.79532	0	0.188	-0.001	-0.067	0.0	111.0
0.0	0.0	1	1	400.0	400.0	0	1	1	150.79532	150.79532	0	0.188	-0.001	-0.019	0.0	111.0
0.0	0.0	1	1	400.0	400.0	0	1	1	150.79532	150.79532	0	0.188	0.0	0.015	0.0	111.0
0.0	0.0	1	1	400.0	400.0	0	1	1	150.79532	150.79532	0	0.188	-0.001	-0.013	0.0	111.0
0.0	0.0	1	1	400.0	400.0	0	1	1	150.79532	150.79532	0	0.188	-0.001	-0.021	0.0	111.0
0.0	0.0	1	1	400.0	400.0	0	1	1	150.79532	150.79532	0	0.188	0.0	0.132	0.0	111.0
0.0	0.0	1	1	400.0	400.0	0	1	1	150.79532	150.79532	0	0.188	0.0	0.01	0.0	111.0
0.0	0.0	1	1	400.0	400.0	0	1	1	150.79532	150.79532	0	0.188	-0.001	-0.015	0.0	111.0
0.0	0.0	1	1	400.0	400.0	0	1	1	150.79532	150.79532	0	0.188	0.0	0.003	0.0	111.0
0.0	0.0	1	1	400.0	400.0	0	1	1	150.79532	150.79532	0	0.188	0.0	-0.004	0.0	111.0
0.0	0.0	1	1	400.0	400.0	0	1	1	150.79532	150.79532	0	0.188	-0.001	-0.018	0.0	111.0
0.0	0.0	1	1	400.0	400.0	0	1	1	150.79532	150.79532	0	0.188	0.0	0.038	0.0	111.0
0.0	0.0	1	1	400.0	400.0	0	1	1	150.79532	150.79532	0	0.188	0.0	-0.005	0.0	111.0
0.0	0.0	1	1	400.0	400.0	0	1	1	150.79532	150.79532	0	0.188	0.0	0.077	0.0	111.0
0.0	0.0	1	1	400.0	400.0	0	1	1	150.79532	150.79532	0	0.188	0.0	0.036	0.0	111.0
0.0	0.0	1	1	400.0	400.0	0	1	1	150.79532	150.79532	0	0.188	0.0	0.012	0.0	111.0
0.0	0.0	1	1	400.0	400.0	0	1	1	150.79532	150.79532	0	0.188	0.0	0.037	0.0	111.0
0.0	0.0	1	1	400.0	400.0	0	1	1	150.79532	150.79532	0	0.188	-0.001	-0.052	0.0	111.0
0.0	0.0	1	1	400.0	400.0	0	1	1	150.79532	150.79532	0	0.188	-0.001	-0.021	0.0	111.0
0.0	0.0	1	1	400.0	400.0	0	1	1	150.79532	150.79532	0	0.188	-0.001	-0.127	0.0	111.0
0.0	0.0	1	1	400.0	400.0	0	1	1	150.79532	150.79532	0	0.188	0.0	0.012	0.0	111.0
0.0	0.0	1	1	400.0	400.0	0	1	1	150.79532	150.79532	0	0.188	-0.001	-0.022	0.0	111.0
0.0	0.0	1	1	400.0	400.0	0	1	1	150.79532	150.79532	0	0.188	-0.001	-0.167	0.0	111.0
0.0	0.0	1	1	400.0	400.0	0	1	1	150.79532	150.79532	0	0.188	-0.001	-0.013	0.0	111.0
0.0	0.0	1	1	400.0	400.0	0	1	1	150.79532	150.79532	0	0.188	0.0	0.033	0.0	111.0
0.0	0.0	1	1	400.0	400.0	0	1	1	150.79532	150.79532	0	0.188	-0.001	-0.018	0.0	111.0
0.0	0.0	1	1	400.0	400.0	0	1	1	150.79532	150.79532	0	0.188	-0.001	-0.042	0.0	111.0
0.0	0.0	1	1	400.0	400.0	0	1	1	150.79532	150.79532	0	0.188	0.0	-0.003	0.0	111.0
0.0	0.0	1	1	400.0	400.0	0	1	1	150.79532	150.79532	0	0.188	0.0	0.1	0.0	111.0
0.0	0.0	1	1	400.0	400.0	0	1	1	150.79532	150.79532	0	0.188	0.0	0.013	0.0	111.0
0.0	0.0	1	1	400.0	400.0	0	1	1	150.79532	150.79532	0	0.188	0.0	0.003	0.0	111.0
0.0	0.0	1	1	400.0	400.0	0	1	1	150.79532	150.79532	0	0.188	0.0	0.019	0.0	111.0
0.0	0.0	1	1	400.0	400.0	0	1	1	150.79532	150.79532	0	0.188	0.0	0.013	0.0	111.0
0.0	0.0	1	1	400.0	400.0	0	1	1	150.79532	150.79532	0	0.188	0.0	0.032	0.0	111.0
0.0	0.0	1	1	400.0	400.0	0	1	1	150.79532	150.79532	0	0.188	0.0	0.021	0.0	111.0
0.0	0.0	1	1	400.0	400.0	0	1	1	150.79532	150.79532	0	0.188	-0.001	-0.027	0.0	111.0
0.0	0.0	1	1	400.0	400.0	0	1	1	150.79532	150.79532	0	0.188	0.0	0.059	0.0	111.0
0.0	0.0	1	1	400.0	400.0	0	1	1	150.79532	150.79532	0	0.188	0.0	0.012	0.0	111.0
0.0	0.0	1	1	400.0	400.0	0	1	1	150.79532	150.79532	0	0.188	0.0	0.004	0.0	111.0
0.0	0.0	1	1	400.0	400.0	0	1	1	150.79532	150.79532	0	0.188	0.0	0.021	0.0	111.0
0.0	0.0	1	1	400.0	400.0	0	1	1	150.79532	150.79532	0	0.188	0.0	0.003	0.0	111.0
0.0	0.0	1	1	400.0	400.0	0	1	1	150.79532	150.79532	0	0.188	0.0	0.107	0.0	111.0
0.0	0.0	1	1	400.0	400.0	0	1	1	150.79532	150.79532	0	0.188	-0.001	-0.025	0.0	111.0
0.0	0.0	1	1	400.0	400.0	0	1	1	150.79532	150.79532	0	0.188	0.0	0.082	0.0	111.0
0.0	0.0	1	1	400.0	400.0	0	1	1	150.79532	150.79532	0	0.188	-0.001	-0.032	0.0	111.0
0.0	0.0	1	1	400.0	400.0	0	1	1	150.79532	150.79532	0	0.188	-0.001	-0.199	0.0	111.0
0.0	0.0	1	1	400.0	400.0	0	1	1	150.79532	150.79532	0	0.188	-0.001	-0.037	0.0	111.0
0.0	0.0	1	1	400.0	400.0	0	1	1	150.79532	150.79532	0	0.188	0.0	0.044	0.0	111.0
0.0	0.0	1	1	400.0	400.0	0	1	1	150.79532	150.79532	0	0.188	0.0	0.0	0.0	111.0
0.0	0.0	1	1	400.0	400.0	0	1	1	150.79532	150.79532	0	0.188	0.0	0.018	0.0	111.0
0.0	0.0	1	1	400.0	400.0	0	1	1	150.79532	150.79532	0	0.188	0.0	-0.011	0.0	111.0
0.0	0.0	1	1	400.0	400.0	0	1	1	150.79532	150.79532	0	0.188	0.0	0.0	0.0	111.0
0.0	0.0	1	1	400.0	400.0	0	1	1	150.79532	150.79532	0	0.188	-0.001	-0.044	0.0	111.0
0.0	0.0	1	1	400.0	400.0	0	1	1	150.79532	150.79532	0	0.188	-0.001	-0.017	0.0	111.0
0.0	0.0	1	1	400.0	400.0	0	1	1	150.79532	150.79532	0	0.188	0.0	0.01	0.0	111.0
0.0	0.0	1	1	400.0	400.0	0	1	1	150.79532	150.79532	0	0.188	0.0	-0.004	0.0	111.0
0.0	0.0	1	1	400.0	400.0	0	1	1	150.79532	150.79532	0	0.188	0.0	-0.007	0.0	111.0
0.0	0.0	1	1	400.0	400.0	0	1	1	150.79532	150.79532	0	0.188	0.0	0.006	0.0	111.0
0.0	0.0	1	1	400.0	400.0	0	1	1	150.79532	150.79532	0	0.188	0.0	0.01	0.0	111.0
0.0	0.0	1	1	400.0	400.0	0	1	1	150.79532	150.79532	0	0.188	0.0	-0.008	0.0	111.0
0.0	0.0	1	1	400.0	400.0	0	1	1	150.79532	150.79532	0	0.188	-0.001	-0.145	0.0	111.0
0.0	0.0	1	1	400.0	400.0	0	1	1	150.79532	150.79532	0	0.188	-0.001	-0.06	0.0	111.0
0.0	0.0	1	1	400.0	400.0	0	1	1	150.79532	150.79532	0	0.188	-0.001	-0.016	0.0	111.0
0.0	0.0	1	1	400.0	400.0	0	1	1	150.79532	150.79532	0	0.188	0.0	-0.003	0.0	111.0
0.0	0.0	1	1	400.0	400.0	0	1	1	150.79532	150.79532	0	0.188	0.0	0.0	0.0	111.0
0.0	0.0	1	1	400.0	400.0	0	1	1	150.79532	150.79532	0	0.188	0.0	-0.003	0.0	111.0
0.0	0.0	1	1	400.0	400.0	0	1	1	150.79532	150.79532	0	0.188	0.0	-0.001	0.0	111.0
0.0	0.0	1	1	400.0	400.0	0	1	1	150.79532	150.79532	0	0.188	0.0	0.016	0.0	111.0
0.0	0.0	1	1	400.0	400.0	0	1	1	150.79532	150.79532	0	0.188	0.0	0.004	0.0	111.0
0.0	0.0	1	1	400.0	400.0	0	1	1	150.79532	150.79532	0	0.188	-0.001	-0.075	0.0	111.0
0.0	0.0	1	1	400.0	400.0	0	1	1	150.79532	150.79532	0	0.188	0.0	0.006	0.0	111.0
0.0	0.0	1	1	400.0	400.0	0	1	1	150.79532	150.79532	0	0.188	-0.001	-0.195	0.0	111.0
0.0	0.0	1	1	400.0	400.0	0	1	1	150.79532	150.79532	0	0.188	-0.001	-0.019	0.0	111.0
0.0	0.0	1	1	400.0	400.0	0	1	1	150.79532	150.79532	0	0.188	-0.001	-0.013	0.0	111.0
0.0	0.0	1	1	400.0	400.0	0	1	1	150.79532	150.79532	0	0.188	0.0	0.026	0.0	111.0
0.0	0.0	1	1	400.0	400.0	0	1	1	150.79532	150.79532	0	0.188	0.0	-0.006	0.0	111.0
0.0	0.0	1	1	400.0	400.0	0	1	1	150.79532	150.79532	0	0.188	0.0	0.004	0.0	111.0
0.0	0.0	1	1	400.0	400.0	0	1	1	150.79532	150.79532	0	0.188	0.0	0.104	0.0	111.0
0.0	0.0	1	1	400.0	400.0	0	1	1	150.79532	150.79532	0	0.188	0.0	0.03	0.0	111.0
0.0	0.0	1	1	400.0	400.0	0	1	1	150.79532	150.79532	0	0.188	0.0	0.095	0.0	111.0
0.0	0.0	1	1	400.0	400.0	0	1	1	150.79532	150.79532	0	0.188	-0.001	-0.014	0.0	111.0
0.0	0.0	1	1	400.0	400.0	0	1	1	150.79532	150.79532	0	0.188	0.0	0.005	0.0	111.0
0.0	0.0	1	1	400.0	400.0	0	1	1	150.79532	150.79532	0	0.188	0.0	0.007	0.0	111.0
0.0	0.0	1	1	400.0	400.0	0	1	1	150.79532	150.79532	0	0.188	0.0	0.007	0.0	111.0
0.0	0.0	1	1	400.0	400.0	0	1	1	150.79532	150.79532	0	0.188	0.0	0.092	0.0	111.0
0.0	0.0	1	1	400.0	400.0	0	1	1	150.79532	150.79532	0	0.188	0.0	0.016	0.0	111.0
0.0	0.0	1	1	400.0	400.0	0	1	1	150.79532	150.79532	0	0.188	0.0	0.008	0.0	111.0
0.0	0.0	1	1	400.0	400.0	0	1	1	150.79532	150.79532	0	0.188	-0.001	-0.031	0.0	111.0
0.0	0.0	1	1	400.0	400.0	0	1	1	150.79532	150.79532	0	0.188	0.0	0.001	0.0	111.0
0.0	0.0	1	1	400.0	400.0	0	1	1	150.79532	150.79532	0	0.188	0.0	0.061	0.0	111.0
0.0	0.0	1	1	400.0	400.0	0	1	1	150.79532	150.79532	0	0.188	0.0	0.209	0.0	111.0
0.0	0.0	1	1	400.0	400.0	0	1	1	150.79532	150.79532	0	0.188	0.0	0.079	0.0	111.0
0.0	0.0	1	1	400.0	400.0	0	1	1	150.79532	150.79532	0	0.188	0.0	0.002	0.0	111.0
0.0	0.0	1	1	400.0	400.0	0	1	1	150.79532	150.79532	0	0.188	-0.001	-0.092	0.0	111.0
0.0	0.0	1	1	400.0	400.0	0	1	1	150.79532	150.79532	0	0.188	0.0	0.01	0.0	111.0
0.0	0.0	1	1	400.0	400.0	0	1	1	150.79532	150.79532	0	0.188	-0.001	-0.019	0.0	111.0
0.0	0.0	1	1	400.0	400.0	0	1	1	150.79532	150.79532	0	0.188	0.0	0.033	0.0	111.0
0.0	0.0	1	1	400.0	400.0	0	1	1	150.79532	150.79532	0	0.188	-0.001	-0.036	0.0	111.0
0.0	0.0	1	1	400.0	400.0	0	1	1	150.79532	150.79532	0	0.188	0.0	0.018	0.0	111.0
0.0	0.0	1	1	400.0	400.0	0	1	1	150.79532	150.79532	0	0.188	-0.001	-0.082	0.0	111.0
0.0	0.0	1	1	400.0	400.0	0	1	1	150.79532	150.79532	0	0.188	-0.001	-0.221	0.0	111.0
0.0	0.0	1	1	400.0	400.0	0	1	1	150.79532	150.79532	0	0.188	0.0	0.0	0.0	111.0
0.0	0.0	1	1	400.0	400.0	0	1	1	150.79532	150.79532	0	0.188	0.0	0.013	0.0	111.0
0.0	0.0	1	1	400.0	400.0	0	1	1	150.79532	150.79532	0	0.188	0.0	0.018	0.0	111.0
0.0	0.0	1	1	400.0	400.0	0	1	1	150.79532	150.79532	0	0.188	-0.001	-0.018	0.0	111.0
0.0	0.0	1	1	400.0	400.0	0	1	1	150.79532	150.79532	0	0.188	0.0	0.004	0.0	111.0
0.0	0.0	1	1	400.0	400.0	0	1	1	150.79532	150.79532	0	0.188	0.0	0.022	0.0	111.0
0.0	0.0	1	1	400.0	400.0	0	1	1	150.79532	150.79532	0	0.188	0.0	-0.001	0.0	111.0
0.0	0.0	1	1	400.0	400.0	0	1	1	150.79532	150.79532	0	0.188	-0.001	-0.021	0.0	111.0
0.0	0.0	1	1	400.0	400.0	0	1	1	150.79532	150.79532	0	0.188	0.0	0.032	0.0	111.0
0.0	0.0	1	1	400.0	400.0	0	1	1	150.79532	150.79532	0	0.188	-0.001	-0.039	0.0	111.0
0.0	0.0	1	1	400.0	400.0	0	1	1	150.79532	150.79532	0	0.188	0.0	-0.001	0.0	111.0
0.0	0.0	1	1	400.0	400.0	0	1	1	150.79532	150.79532	0	0.188	0.0	0.035	0.0	111.0
0.0	0.0	1	1	400.0	400.0	0	1	1	150.79532	150.79532	0	0.188	0.0	0.064	0.0	111.0
0.0	0.0	1	1	400.0	400.0	0	1	1	150.79532	150.79532	0	0.188	0.0	-0.003	0.0	111.0
0.0	0.0	1	1	400.0	400.0	0	1	1	150.79532	150.79532	0	0.188	0.0	-0.005	0.0	111.0
0.0	0.0	1	1	400.0	400.0	0	1	1	150.79532	150.79532	0	0.188	0.0	-0.008	0.0	111.0
0.0	0.0	1	1	400.0	400.0	0	1	1	150.79532	150.79532	0	0.188	0.0	0.0	0.0	111.0
0.0	0.0	1	1	400.0	400.0	0	1	1	150.79532	150.79532	0	0.188	0.0	0.021	0.0	111.0
-5555.5557	-400.0	1	1	400.0	400.0	0	1	1	150.79532	150.79532	1	0.188	0.0	-0.004	0.0	111.0
-5555.5557	-400.0	1	1	400.0	400.0	0	1	1	150.79532	150.79532	1	0.188	0.0	-0.005	0.0	111.0
-5555.5557	-400.0	1	1	400.0	400.0	0	1	1	150.79532	150.79532	1	0.188	0.0	0.008	0.0	111.0
-5555.5557	-400.0	1	1	400.0	400.0	0	1	1	150.79532	150.79532	1	0.188	0.0	-0.003	0.0	111.0
-5555.5557	-400.0	1	1	400.0	400.0	0	1	1	150.79532	150.79532	1	0.188	-0.005	-0.719	-0.757	111.0
-5555.5557	-400.0	1	1	400.0	400.0	0	1	1	150.79532	150.79532	1	0.188	-0.011	-0.926	-1.097	111.0
-5555.5557	-400.0	1	1	400.0	400.0	0	1	1	150.79532	150.79532	1	0.188	-0.019	-1.108	-1.097	111.0
-5555.5557	-400.0	1	1	400.0	400.0	0	1	1	150.79532	150.79532	1	0.188	-0.031	-1.597	-1.706	111.0
-5555.5557	-400.0	1	1	400.0	400.0	0	1	1	150.79532	150.79532	1	0.188	-0.041	-1.669	-1.706	111.0
-5555.5557	-400.0	1	1	400.0	400.0	0	1	1	150.79532	150.79532	1	0.188	-0.053	-1.974	-1.978	111.0
-5555.5557	-400.0	1	1	400.0	400.0	0	1	1	150.79532	150.79532	1	0.188	-0.068	-2.464	-2.467	111.0
-5555.5557	-400.0	1	1	400.0	400.0	0	1	1	150.79532	150.79532	1	0.188	-0.082	-2.479	-2.467	111.0
-5555.5557	-400.0	1	1	400.0	400.0	0	1	1	150.79532	150.79532	1	0.188	-0.095	-2.718	-2.686	111.0
-5555.5557	-400.0	1	1	400.0	400.0	0	1	1	150.79532	150.79532	1	0.187	-0.108	-2.841	-3.078	111.0
-5555.5557	-400.0	1	1	400.0	400.0	0	1	1	150.79532	150.79532	1	0.187	-0.122	-3.015	-3.078	111.0
-5555.5557	-400.0	1	1	400.0	400.0	0	1	1	150.79532	150.79532	1	0.187	-0.136	-3.279	-3.254	111.0
-5555.5557	-400.0	1	1	400.0	400.0	0	1	1	150.79532	150.79532	1	0.187	-0.149	-3.27	-3.254	111.0
-5555.5557	-400.0	1	1	400.0	400.0	0	1	1	150.79532	150.79532	1	0.187	-0.163	-3.556	-3.569	111.0
-5555.5557	-400.0	1	1	400.0	400.0	0	1	1	150.79532	150.79532	1	0.187	-0.177	-3.692	-3.709	111.0
-5555.5557	-400.0	1	1	400.0	400.0	0	1	1	150.79532	150.79532	1	0.187	-0.19	-3.74	-3.709	111.0
-5555.5557	-400.0	1	1	400.0	400.0	0	1	1	150.79532	150.79532	1	0.186	-0.203	-3.736	-3.963	111.0
-5555.5557	-400.0	1	1	400.0	400.0	0	1	1	150.79532	150.79532	1	0.186	-0.215	-3.948	-3.963	111.0
-5555.5557	-400.0	1	1	400.0	400.0	0	1	1	150.79532	150.79532	1	0.186	-0.226	-4.052	-4.075	111.0
-5555.5557	-400.0	1	1	400.0	400.0	0	1	1	150.79532	150.79532	1	0.186	-0.238	-4.295	-4.278	111.0
-5555.5557	-400.0	1	1	400.0	400.0	0	1	1	150.79532	150.79532	1	0.186	-0.249	-4.312	-4.278	111.0
-5555.5557	-400.0	1	1	400.0	400.0	0	1	1	150.79532	150.79532	1	0.186	-0.261	-4.446	-4.453	111.0
-5555.5557	-400.0	1	1	400.0	400.0	0	1	1	150.79532	150.79532	1	0.185	-0.271	-4.556	-4.531	111.0
-5555.5557	-400.0	1	1	400.0	400.0	0	1	1	150.79532	150.79532	1	0.185	-0.281	-4.544	-4.531	111.0
-5555.5557	-400.0	1	1	400.0	400.0	0	1	1	150.79532	150.79532	1	0.185	-0.29	-4.457	-4.672	111.0
-5555.5557	-400.0	1	1	400.0	400.0	0	1	1	150.79532	150.79532	1	0.185	-0.3	-4.692	-4.735	111.0
-5555.5557	-400.0	1	1	400.0	400.0	0	1	1	150.79532	150.79532	1	0.185	-0.309	-4.786	-4.735	111.0
-5555.5557	-400.0	1	1	400.0	400.0	0	1	1	150.79532	150.79532	1	0.184	-0.317	-4.833	-4.847	111.0
-5555.5557	-400.0	1	1	400.0	400.0	0	1	1	150.79532	150.79532	1	0.184	-0.325	-4.859	-4.847	111.0
-5555.5557	-400.0	1	1	400.0	400.0	0	1	1	150.79532	150.79532	1	0.184	-0.333	-4.888	-4.898	111.0
-5555.5557	-400.0	1	1	400.0	400.0	0	1	1	150.79532	150.79532	1	0.184	-0.341	-5.04	-4.988	111.0
-5555.5557	-400.0	1	1	400.0	400.0	0	1	1	150.79532	150.79532	1	0.183	-0.347	-4.982	-4.988	111.0
-5555.5557	-400.0	1	1	400.0	400.0	0	1	1	150.79532	150.79532	1	0.183	-0.353	-5.037	-5.029	111.0
-5555.5557	-400.0	1	1	400.0	400.0	0	1	1	150.79532	150.79532	1	0.183	-0.359	-5.008	-5.102	111.0
-5555.5557	-400.0	1	1	400.0	400.0	0	1	1	150.79532	150.79532	1	0.183	-0.366	-5.089	-5.102	111.0
-5555.5557	-400.0	1	1	400.0	400.0	0	1	1	150.79532	150.79532	1	0.183	-0.372	-5.192	-5.165	111.0
-5555.5557	-400.0	1	1	400.0	400.0	0	1	1	150.79532	150.79532	1	0.182	-0.378	-5.171	-5.165	111.0
-5555.5557	-400.0	1	1	400.0	400.0	0	1	1	150.79532	150.79532	1	0.182	-0.383	-5.191	-5.192	111.0
-5555.5557	-400.0	1	1	400.0	400.0	0	1	1	150.79532	150.79532	1	0.182	-0.387	-5.261	-5.244	111.0
-5555.5557	-400.0	1	1	400.0	400.0	0	1	1	150.79532	150.79532	1	0.181	-0.391	-5.279	-5.244	111.0
-5555.5557	-400.0	1	1	400.0	400.0	0	1	1	150.79532	150.79532	1	0.181	-0.395	-5.236	-5.265	111.0
-5555.5557	-400.0	1	1	400.0	400.0	0	1	1	150.79532	150.79532	1	0.181	-0.399	-5.292	-5.306	111.0
-5555.5557	-400.0	1	1	400.0	400.0	0	1	1	150.79532	150.79532	1	0.18	-0.402	-5.25	-5.306	111.0
-5555.5557	-400.0	1	1	400.0	400.0	0	1	1	150.79532	150.79532	1	0.18	-0.404	-5.316	-5.324	11.0
-5555.5557	-400.0	1	1	400.0	400.0	0	1	1	150.79532	150.79532	1	0.18	-0.407	-5.319	-5.324	11.0
-5555.5557	-400.0	1	1	400.0	400.0	0	1	1	150.79532	150.79532	1	0.179	-0.411	-5.379	-5.356	11.0
-5555.5557	-400.0	1	1	400.0	400.0	0	1	1	150.79532	150.79532	1	0.179	-0.415	-5.363	-5.371	11.0
-5555.5557	-400.0	1	1	400.0	400.0	0	1	1	150.79532	150.79532	1	0.179	-0.418	-5.373	-5.371	111.0
-5555.5557	-400.0	1	1	400.0	400.0	0	1	1	150.79532	150.79532	1	0.178	-0.422	-5.395	-5.397	111.0
-5555.5557	-400.0	1	1	400.0	400.0	0	1	1	150.79532	150.79532	1	0.178	-0.424	-5.386	-5.408	111.0
-5555.5557	-400.0	1	1	400.0	400.0	0	1	1	150.79532	150.79532	1	0.178	-0.426	-5.387	-5.408	111.0
-5555.5557	-400.0	1	1	400.0	400.0	0	1	1	150.79532	150.79532	1	0.177	-0.428	-5.41	-5.429	11.0
-5555.5557	-400.0	1	1	400.0	400.0	0	1	1	150.79532	150.79532	1	0.177	-0.431	-5.419	-5.429	11.0
-5555.5557	-400.0	1	1	400.0	400.0	0	1	1	150.79532	150.79532	1	0.176	-0.433	-5.426	-5.438	11.0
-5555.5557	-400.0	1	1	400.0	400.0	0	1	1	150.79532	150.79532	1	0.176	-0.435	-5.422	-5.455	11.0
-5555.5557	-400.0	1	1	400.0	400.0	0	1	1	150.79532	150.79532	1	0.176	-0.437	-5.449	-5.455	11.0
-5555.5557	-400.0	1	1	400.0	400.0	0	1	1	150.79532	150.79532	1	0.175	-0.439	-5.461	-5.463	11.0
-5555.5557	-400.0	1	1	400.0	400.0	0	1	1	150.79532	150.79532	1	0.175	-0.441	-5.492	-5.476	11.0
-5555.5557	-400.0	1	1	400.0	400.0	0	1	1	150.79532	150.79532	1	0.175	-0.441	-5.46	-5.476	11.0
-5555.5557	-400.0	1	1	400.0	400.0	0	1	1	150.79532	150.79532	1	0.174	-0.441	-5.52	-5.488	11.0
-5555.5557	-400.0	1	1	400.0	400.0	0	1	1	150.79532	150.79532	1	0.174	-0.441	-5.498	-5.488	11.0
-5555.5557	-400.0	1	1	400.0	400.0	0	1	1	150.79532	150.79532	1	0.174	-0.441	-5.512	-5.493	11.0
-5555.5557	-400.0	1	1	400.0	400.0	0	1	1	150.79532	150.79532	1	0.173	-0.441	-5.547	-5.502	11.0
-5555.5557	-400.0	1	1	400.0	400.0	0	1	1	150.79532	150.79532	1	0.173	-0.441	-5.438	-5.502	11.0
-5555.5557	-400.0	1	1	400.0	400.0	0	1	1	150.79532	150.79532	1	0.173	-0.441	-5.537	-5.507	11.0
-5555.5557	-400.0	1	1	400.0	400.0	0	1	1	150.79532	150.79532	1	0.173	-0.441	-5.53	-5.507	11.0
-5555.5557	-400.0	1	1	400.0	400.0	0	1	1	150.79532	150.79532	1	0.173	-0.441	-5.37	-5.514	11.0
-5555.5557	-400.0	1	1	400.0	400.0	0	1	1	150.79532	150.79532	1	0.173	-0.441	-5.496	-5.517	11.0
-5555.5557	-400.0	1	1	400.0	400.0	0	1	1	150.79532	150.79532	1	0.172	-0.441	-5.486	-5.517	11.0
-5555.5557	-400.0	1	1	400.0	400.0	0	1	1	150.79532	150.79532	1	0.172	-0.441	-5.51	-5.523	11.0
-5555.5557	-400.0	1	1	400.0	400.0	0	1	1	150.79532	150.79532	1	0.172	-0.441	-5.516	-5.526	11.0
-5555.5557	-400.0	1	1	400.0	400.0	1	1	1	150.79532	150.79532	1	0.172	-0.441	-5.504	-5.526	11.0
-5555.5557	-400.0	1	1	400.0	400.0	1	1	1	150.79532	150.79532	1	0.172	-0.442	-5.536	-5.531	11.0
-5555.5557	-400.0	1	1	400.0	400.0	1	1	1	150.79532	150.79532	1	0.172	-0.442	-5.536	-5.531	11.0
-5555.5557	-400.0	1	1	400.0	400.0	1	1	1	150.79532	150.79532	1	0.172	-0.442	-5.507	-5.533	11.0
-5555.5557	-400.0	1	1	400.0	400.0	1	1	1	150.79532	150.79532	1	0.172	-0.442	-5.517	-5.537	11.0
-5555.5557	-400.0	1	1	400.0	400.0	1	1	1	150.79532	150.79532	1	0.172	-0.442	-5.499	-5.537	11.0
-5555.5557	-400.0	1	1	400.0	400.0	1	1	1	150.79532	150.79532	1	0.172	-0.442	-5.513	-5.541	11.0
-5555.5557	-400.0	1	1	400.0	400.0	1	1	1	150.79532	150.79532	1	0.172	-0.444	-5.578	-5.542	11.0
-5555.5557	-400.0	1	1	400.0	400.0	1	1	1	150.79532	150.79532	1	0.172	-0.444	-5.526	-5.542	11.0
-5555.5557	-400.0	1	1	400.0	400.0	1	1	1	150.79532	150.79532	1	0.173	-0.444	-5.527	-5.544	11.0
-5555.5557	-400.0	1	1	400.0	400.0	1	1	1	150.79532	150.79532	1	0.173	-0.445	-5.65	-5.544	11.0
-5555.5557	-400.0	1	1	400.0	400.0	1	1	1	150.79532	150.79532	1	0.173	-0.446	-5.558	-5.546	11.0
-5555.5557	-400.0	1	1	400.0	400.0	1	1	1	150.79532	150.79532	1	0.173	-0.448	-5.581	-5.548	11.0
-5555.5557	-400.0	1	1	400.0	400.0	1	1	1	150.79532	150.79532	1	0.173	-0.448	-5.535	-5.548	111.0
-5555.5557	-400.0	1	1	400.0	400.0	1	1	1	150.79532	150.79532	1	0.173	-0.449	-5.563	-5.549	11.0
-5555.5557	-400.0	1	1	400.0	400.0	1	1	1	150.79532	150.79532	1	0.173	-0.45	-5.582	-5.55	11.0
-5555.5557	-400.0	1	1	400.0	400.0	1	1	1	150.79532	150.79532	1	0.173	-0.451	-5.562	-5.55	111.0
-5555.5557	-400.0	1	1	400.0	400.0	1	1	1	150.79532	150.79532	1	0.173	-0.451	-5.535	-5.551	11.0
-5555.5557	-400.0	1	1	400.0	400.0	1	1	1	150.79532	150.79532	1	0.173	-0.451	-5.549	-5.551	11.0
-5555.5557	-400.0	1	1	400.0	400.0	1	1	1	150.79532	150.79532	1	0.173	-0.452	-5.606	-5.553	11.0
-5555.5557	-400.0	1	1	400.0	400.0	1	1	1	150.79532	150.79532	1	0.173	-0.452	-5.51	-5.554	11.0
-5555.5557	-400.0	1	1	400.0	400.0	1	1	1	150.79532	150.79532	1	0.173	-0.452	-5.541	-5.554	11.0
-5555.5557	-400.0	1	1	400.0	400.0	1	1	1	150.79532	150.79532	1	0.173	-0.453	-5.564	-5.554	111.0
-5555.5557	-400.0	1	1	400.0	400.0	1	1	1	150.79532	150.79532	1	0.173	-0.453	-5.509	-5.555	111.0
-5555.5557	-400.0	1	1	400.0	400.0	1	1	1	150.79532	150.79532	1	0.173	-0.454	-5.573	-5.555	111.0
-5555.5557	-400.0	1	1	400.0	400.0	1	1	1	150.79532	150.79532	1	0.173	-0.454	-5.531	-5.556	111.0
-5555.5557	-400.0	1	1	400.0	400.0	1	1	1	150.79532	150.79532	1	0.173	-0.454	-5.557	-5.556	11.0
-5555.5557	-400.0	1	1	400.0	400.0	1	1	1	150.79532	150.79532	1	0.173	-0.454	-5.506	-5.556	11.0
-5555.5557	-400.0	1	1	400.0	400.0	1	1	1	150.79532	150.79532	1	0.173	-0.456	-5.566	-5.557	11.0
-5555.5557	-400.0	1	1	400.0	400.0	1	1	1	150.79532	150.79532	1	0.173	-0.457	-5.549	-5.557	111.0
-5555.5557	-400.0	1	1	400.0	400.0	1	1	1	150.79532	150.79532	1	0.173	-0.459	-5.622	-5.557	11.0
-5555.5557	-400.0	1	1	400.0	400.0	1	1	1	150.79532	150.79532	1	0.173	-0.461	-5.579	-5.559	111.0
-5555.5557	-400.0	1	1	400.0	400.0	1	1	1	150.79532	150.79532	1	0.173	-0.461	-5.592	-5.559	111.0
-5555.5557	-400.0	1	1	400.0	400.0	1	1	1	150.79532	150.79532	1	0.173	-0.461	-5.59	-5.559	11.0
-5555.5557	-400.0	1	1	400.0	400.0	1	1	1	150.79532	150.79532	1	0.173	-0.461	-5.574	-5.559	111.0
-5555.5557	-400.0	1	1	400.0	400.0	1	1	1	150.79532	150.79532	1	0.173	-0.461	-5.601	-5.56	111.0
-5555.5557	-400.0	1	1	400.0	400.0	1	1	1	150.79532	150.79532	1	0.173	-0.461	-5.718	-5.56	111.0
-5555.5557	-400.0	1	1	400.0	400.0	1	1	1	150.79532	150.79532	1	0.173	-0.461	-5.578	-5.56	111.0
-5555.5557	-400.0	1	1	400.0	400.0	1	1	1	150.79532	150.79532	1	0.173	-0.46	-5.491	-5.56	111.0
-5555.5557	-400.0	1	1	400.0	400.0	1	1	1	150.79532	150.79532	1	0.173	-0.46	-5.5	-5.56	111.0
-5555.5557	-400.0	1	1	400.0	400.0	1	1	1	150.79532	150.79532	1	0.173	-0.46	-5.547	-5.56	111.0
-5555.5557	-400.0	1	1	400.0	400.0	1	1	1	150.79532	150.79532	1	0.173	-0.461	-5.616	-5.56	111.0
-5555.5557	-400.0	1	1	400.0	400.0	1	1	1	150.79532	150.79532	1	0.173	-0.46	-5.553	-5.56	111.0
-5555.5557	-400.0	1	1	400.0	400.0	1	1	1	150.79532	150.79532	1	0.173	-0.461	-5.557	-5.56	11.0
-5555.5557	-400.0	1	1	400.0	400.0	1	1	1	150.79532	150.79532	1	0.173	-0.461	-5.602	-5.56	11.0
-5555.5557	-400.0	1	1	400.0	400.0	1	1	1	150.79532	150.79532	1	0.173	-0.461	-5.621	-5.56	11.0
-5555.5557	-400.0	1	1	400.0	400.0	1	1	1	150.79532	150.79532	1	0.173	-0.46	-5.539	-5.56	11.0
-5555.5557	-400.0	1	1	400.0	400.0	1	1	1	150.79532	150.79532	1	0.173	-0.461	-5.573	-5.56	111.0
-5555.5557	-400.0	1	1	400.0	400.0	1	1	1	150.79532	150.79532	1	0.173	-0.461	-5.59	-5.56	111.0
-5555.5557	-400.0	1	1	400.0	400.0	1	1	1	150.79532	150.79532	1	0.173	-0.461	-5.579	-5.56	111.0
-5555.5557	-400.0	1	1	400.0	400.0	1	1	1	150.79532	150.79532	1	0.173	-0.461	-5.575	-5.56	111.0
-5555.5557	-400.0	1	1	400.0	400.0	1	1	1	150.79532	150.79532	1	0.173	-0.461	-5.587	-5.56	111.0
-5555.5557	-400.0	1	1	400.0	400.0	1	1	1	150.79532	150.79532	1	0.173	-0.46	-5.547	-5.561	111.0
-5555.5557	-400.0	1	1	400.0	400.0	1	1	1	150.79532	150.79532	1	0.173	-0.461	-5.586	-5.561	111.0
-5555.5557	-400.0	1	1	400.0	400.0	1	1	1	150.79532	150.79532	1	0.173	-0.461	-5.63	-5.561	111.0
-5555.5557	-400.0	1	1	400.0	400.0	1	1	1	150.79532	150.79532	1	0.173	-0.461	-5.588	-5.561	11.0
-5555.5557	-400.0	1	1	400.0	400.0	1	1	1	150.79532	150.79532	1	0.173	-0.46	-5.538	-5.561	111.0
-5555.5557	-400.0	1	1	400.0	400.0	1	1	1	150.79532	150.79532	1	0.173	-0.461	-5.57	-5.561	111.0
-5555.5557	-400.0	1	1	400.0	400.0	1	1	1	150.79532	150.79532	1	0.173	-0.46	-5.523	-5.561	111.0
-5555.5557	-400.0	1	1	400.0	400.0	1	1	1	150.79532	150.79532	1	0.173	-0.46	-5.557	-5.561	111.0
-5555.5557	-400.0	1	1	400.0	400.0	1	1	1	150.79532	150.79532	1	0.173	-0.46	-5.555	-5.561	11.0
-5555.5557	-400.0	1	1	400.0	400.0	1	1	1	150.79532	150.79532	1	0.173	-0.46	-5.543	-5.561	111.0
-5555.5557	-400.0	1	1	400.0	400.0	1	1	1	150.79532	150.79532	1	0.173	-0.461	-5.56	-5.561	111.0
-5555.5557	-400.0	1	1	400.0	400.0	1	1	1	150.79532	150.79532	1	0.173	-0.461	-5.585	-5.561	111.0
-5555.5557	-400.0	1	1	400.0	400.0	1	1	1	150.79532	150.79532	1	0.173	-0.461	-5.558	-5.561	11.0
-5555.5557	-400.0	1	1	400.0	400.0	1	1	1	150.79532	150.79532	1	0.173	-0.461	-5.563	-5.561	111.0
-5555.5557	-400.0	1	1	400.0	400.0	1	1	1	150.79532	150.79532	1	0.173	-0.461	-5.588	-5.561	111.0
-5555.5557	-400.0	1	1	400.0	400.0	1	1	1	150.79532	150.79532	1	0.173	-0.461	-5.597	-5.561	111.0
-5555.5557	-400.0	1	1	400.0	400.0	1	1	1	150.79532	150.79532	1	0.173	-0.461	-5.604	-5.561	111.0
-5555.5557	-400.0	1	1	400.0	400.0	1	1	1	150.79532	150.79532	1	0.173	-0.461	-5.561	-5.561	111.0
-5555.5557	-400.0	1	1	400.0	400.0	1	1	1	150.79532	150.79532	1	0.173	-0.461	-5.623	-5.561	111.0
-5555.5557	-400.0	1	1	400.0	400.0	1	1	1	150.79532	150.79532	1	0.173	-0.46	-5.546	-5.561	111.0
-5555.5557	-400.0	1	1	400.0	400.0	1	1	1	150.79532	150.79532	1	0.173	-0.461	-5.561	-5.561	11.0
-5555.5557	-400.0	1	1	400.0	400.0	1	1	1	150.79532	150.79532	1	0.173	-0.461	-5.615	-5.561	11.0
-5555.5557	-400.0	1	1	400.0	400.0	1	1	1	150.79532	150.79532	1	0.173	-0.46	-5.531	-5.561	11.0
-5555.5557	-400.0	1	1	400.0	400.0	1	1	1	150.79532	150.79532	1	0.173	-0.46	-5.522	-5.561	111.0
-5555.5557	-400.0	1	1	400.0	400.0	1	1	1	150.79532	150.79532	1	0.173	-0.461	-5.626	-5.561	111.0
-5555.5557	-400.0	1	1	400.0	400.0	1	1	1	150.79532	150.79532	1	0.173	-0.461	-5.576	-5.561	111.0
-5555.5557	-400.0	1	1	400.0	400.0	1	1	1	150.79532	150.79532	1	0.173	-0.461	-5.676	-5.561	111.0
-5555.5557	-400.0	1	1	400.0	400.0	1	1	1	150.79532	150.79532	1	0.173	-0.46	-5.532	-5.561	111.0
-5555.5557	-400.0	1	1	400.0	400.0	1	1	1	150.79532	150.79532	1	0.173	-0.46	-5.519	-5.561	111.0
-5555.5557	-400.0	1	1	400.0	400.0	1	1	1	150.79532	150.79532	1	0.173	-0.461	-5.599	-5.561	111.0
-5555.5557	-400.0	1	1	400.0	400.0	1	1	1	150.79532	150.79532	1	0.173	-0.46	-5.551	-5.561	111.0
-5555.5557	-400.0	1	1	400.0	400.0	1	1	1	150.79532	150.79532	1	0.173	-0.46	-5.536	-5.561	111.0
-5555.5557	-400.0	1	1	400.0	400.0	1	1	1	150.79532	150.79532	1	0.173	-0.461	-5.577	-5.561	111.0
-5555.5557	-400.0	1	1	400.0	400.0	1	1	1	150.79532	150.79532	1	0.173	-0.46	-5.52	-5.561	111.0
-5555.5557	-400.0	1	1	400.0	400.0	1	1	1	150.79532	150.79532	1	0.173	-0.46	-5.511	-5.561	111.0
-5555.5557	-400.0	1	1	400.0	400.0	1	1	1	150.79532	150.79532	1	0.173	-0.461	-5.587	-5.561	111.0
-5555.5557	-400.0	1	1	400.0	400.0	1	1	1	150.79532	150.79532	1	0.173	-0.46	-5.552	-5.561	111.0
-5555.5557	-400.0	1	1	400.0	400.0	1	1	1	150.79532	150.79532	1	0.173	-0.461	-5.577	-5.561	11.0
-5555.5557	-400.0	1	1	400.0	400.0	1	1	1	150.79532	150.79532	1	0.173	-0.46	-5.526	-5.561	11.0
-5555.5557	-400.0	1	1	400.0	400.0	1	1	1	150.79532	150.79532	1	0.173	-0.461	-5.579	-5.561	111.0
-5555.5557	-400.0	1	1	400.0	400.0	1	1	1	150.79532	150.79532	1	0.173	-0.461	-5.573	-5.561	111.0
-5555.5557	-400.0	1	1	400.0	400.0	1	1	1	150.79532	150.79532	1	0.173	-0.461	-5.633	-5.561	111.0
-5555.5557	-400.0	1	1	400.0	400.0	1	1	1	150.79532	150.79532	1	0.173	-0.46	-5.53	-5.561	111.0
-5555.5557	-400.0	1	1	400.0	400.0	1	1	1	150.79532	150.79532	1	0.173	-0.461	-5.575	-5.561	111.0
-5555.5557	-400.0	1	1	400.0	400.0	1	1	1	150.79532	150.79532	1	0.173	-0.461	-5.575	-5.561	11.0
-5555.5557	-400.0	1	1	400.0	400.0	1	1	1	150.79532	150.79532	1	0.173	-0.46	-5.546	-5.561	111.0
-5555.5557	-400.0	1	1	400.0	400.0	1	1	1	150.79532	150.79532	1	0.173	-0.461	-5.57	-5.561	11.0
-5555.5557	-400.0	1	1	400.0	400.0	1	1	1	150.79532	150.79532	1	0.173	-0.46	-5.437	-5.561	111.0
-5555.5557	-400.0	1	1	400.0	400.0	1	1	1	150.79532	150.79532	1	0.173	-0.461	-5.564	-5.561	111.0
-5555.5557	-400.0	1	1	400.0	400.0	1	1	1	150.79532	150.79532	1	0.173	-0.46	-5.535	-5.561	111.0
-5555.5557	-400.0	1	1	400.0	400.0	1	1	1	150.79532	150.79532	1	0.173	-0.461	-5.584	-5.561	111.0
-5555.5557	-400.0	1	1	400.0	400.0	1	1	1	150.79532	150.79532	1	0.173	-0.46	-5.469	-5.561	111.0
-5555.5557	-400.0	1	1	400.0	400.0	1	1	1	150.79532	150.79532	1	0.173	-0.46	-5.533	-5.561	111.0
-5555.5557	-400.0	1	1	400.0	400.0	1	1	1	150.79532	150.79532	1	0.173	-0.461	-5.613	-5.561	11.0
-5555.5557	-400.0	1	1	400.0	400.0	1	1	1	150.79532	150.79532	1	0.173	-0.461	-5.57	-5.561	111.0
-5555.5557	-400.0	1	1	400.0	400.0	1	1	1	150.79532	150.79532	1	0.173	-0.46	-5.524	-5.561	111.0
-5555.5557	-400.0	1	1	400.0	400.0	1	1	1	150.79532	150.79532	1	0.173	-0.461	-5.606	-5.561	111.0
-5555.5557	-400.0	1	1	400.0	400.0	1	1	1	150.79532	150.79532	1	0.173	-0.461	-5.598	-5.561	111.0
-5555.5557	-400.0	1	1	400.0	400.0	1	1	1	150.79532	150.79532	1	0.173	-0.461	-5.584	-5.561	111.0
-5555.5557	-400.0	1	1	400.0	400.0	1	1	1	150.79532	150.79532	1	0.173	-0.46	-5.48	-5.561	111.0
-5555.5557	-400.0	1	1	400.0	400.0	1	1	1	150.79532	150.79532	1	0.173	-0.46	-5.384	-5.561	11.0
-5555.5557	-400.0	1	1	400.0	400.0	1	1	1	150.79532	150.79532	1	0.173	-0.46	-5.405	-5.561	111.0
-5555.5557	-400.0	1	1	400.0	400.0	1	1	1	150.79532	150.79532	1	0.173	-0.46	-5.47	-5.561	111.0
-5555.5557	-400.0	1	1	400.0	400.0	1	1	1	150.79532	150.79532	1	0.173	-0.46	-5.533	-5.561	111.0
-5555.5557	-400.0	1	1	400.0	400.0	1	1	1	150.79532	150.79532	1	0.174	-0.461	-5.68	-5.561	111.0
-5555.5557	-400.0	1	1	400.0	400.0	1	1	1	150.79532	150.79532	1	0.174	-0.461	-5.572	-5.561	111.0
-5555.5557	-400.0	1	1	400.0	400.0	1	1	1	150.79532	150.79532	1	0.174	-0.46	-5.32	-5.561	11.0
-5555.5557	-400.0	1	1	400.0	400.0	1	1	1	150.79532	150.79532	1	0.174	-0.461	-5.705	-5.561	111.0
-5555.5557	-400.0	1	1	400.0	400.0	1	1	1	150.79532	150.79532	1	0.174	-0.461	-5.558	-5.561	111.0
-5555.5557	-400.0	1	1	400.0	400.0	1	1	1	150.79532	150.79532	1	0.174	-0.46	-5.545	-5.561	111.0
-5555.5557	-400.0	1	1	400.0	400.0	1	1	1	150.79532	150.79532	1	0.174	-0.46	-5.495	-5.561	111.0
-5555.5557	-400.0	1	1	400.0	400.0	1	1	1	150.79532	150.79532	1	0.174	-0.46	-5.493	-5.561	111.0
-5555.5557	-400.0	1	1	400.0	400.0	1	1	1	150.79532	150.79532	1	0.174	-0.461	-5.602	-5.561	111.0
-5555.5557	-400.0	1	1	400.0	400.0	1	1	1	150.79532	150.79532	1	0.174	-0.461	-5.567	-5.561	111.0
-5555.5557	-400.0	1	1	400.0	400.0	1	1	1	150.79532	150.79532	1	0.174	-0.46	-5.549	-5.561	111.0
-5555.5557	-400.0	1	1	400.0	400.0	1	1	1	150.79532	150.79532	1	0.174	-0.461	-5.558	-5.561	111.0
-5555.5557	-400.0	1	1	400.0	400.0	1	1	1	150.79532	150.79532	1	0.174	-0.461	-5.56	-5.561	111.0
-5555.5557	-400.0	1	1	400.0	400.0	1	1	1	150.79532	150.79532	1	0.174	-0.461	-5.578	-5.561	111.0
-5555.5557	-400.0	1	1	400.0	400.0	1	1	1	150.79532	150.79532	1	0.174	-0.46	-5.539	-5.561	111.0
-5555.5557	-400.0	1	1	400.0	400.0	1	1	1	150.79532	150.79532	1	0.174	-0.461	-5.575	-5.561	111.0
-5555.5557	-400.0	1	1	400.0	400.0	1	1	1	150.79532	150.79532	1	0.174	-0.461	-5.607	-5.561	111.0
0.0	0.0	1	1	400.0	400.0	1	1	1	150.79532	150.79532	0	0.174	-0.461	-5.572	-5.561	111.0
0.0	0.0	1	1	400.0	400.0	1	1	1	150.79532	150.79532	0	0.174	-0.46	-5.527	-5.561	111.0
0.0	0.0	1	1	400.0	400.0	1	1	1	150.79532	150.79532	0	0.174	-0.459	-5.296	-5.168	111.0
0.0	0.0	1	1	400.0	400.0	1	1	1	150.79532	150.79532	0	0.174	-0.457	-5.161	-5.168	111.0
0.0	0.0	1	1	400.0	400.0	1	1	1	150.79532	150.79532	0	0.174	-0.451	-4.788	-4.803	111.0
0.0	0.0	1	1	400.0	400.0	1	1	1	150.79532	150.79532	0	0.174	-0.445	-4.813	-4.803	11.0
0.0	0.0	1	1	400.0	400.0	1	1	1	150.79532	150.79532	0	0.174	-0.435	-4.138	-4.147	11.0
0.0	0.0	1	1	400.0	400.0	1	1	1	150.79532	150.79532	0	0.174	-0.424	-3.872	-3.854	11.0
0.0	0.0	1	1	400.0	400.0	1	1	1	150.79532	150.79532	0	0.174	-0.414	-3.84	-3.854	11.0
0.0	0.0	1	1	400.0	400.0	1	1	1	150.79532	150.79532	0	0.174	-0.4	-3.35	-3.328	11.0
0.0	0.0	1	1	400.0	400.0	1	1	1	150.79532	150.79532	0	0.174	-0.389	-3.408	-3.093	11.0
0.0	0.0	1	1	400.0	400.0	1	1	1	150.79532	150.79532	0	0.175	-0.375	-3.09	-3.093	11.0
0.0	0.0	1	1	400.0	400.0	1	1	1	150.79532	150.79532	0	0.175	-0.36	-2.64	-2.671	11.0
0.0	0.0	1	1	400.0	400.0	1	1	1	150.79532	150.79532	0	0.175	-0.348	-2.666	-2.671	11.0
0.0	0.0	1	1	400.0	400.0	1	1	1	150.79532	150.79532	0	0.175	-0.333	-2.319	-2.306	11.0
0.0	0.0	1	1	400.0	400.0	1	1	1	150.79532	150.79532	0	0.176	-0.318	-2.229	-2.143	11.0
0.0	0.0	1	1	400.0	400.0	1	1	1	150.79532	150.79532	0	0.176	-0.305	-2.197	-2.143	11.0
0.0	0.0	1	1	400.0	400.0	1	1	1	150.79532	150.79532	0	0.176	-0.29	-1.828	-1.85	11.0
0.0	0.0	1	1	400.0	400.0	1	1	1	150.79532	150.79532	0	0.177	-0.276	-1.815	-1.72	11.0
0.0	0.0	1	1	400.0	400.0	1	1	1	150.79532	150.79532	0	0.177	-0.264	-1.726	-1.72	111.0
0.0	0.0	1	1	400.0	400.0	1	1	1	150.79532	150.79532	0	0.177	-0.251	-1.494	-1.485	11.0
0.0	0.0	1	1	400.0	400.0	1	1	1	150.79532	150.79532	0	0.178	-0.238	-1.435	-1.485	11.0
0.0	0.0	1	1	400.0	400.0	1	1	1	150.79532	150.79532	0	0.178	-0.226	-1.356	-1.38	11.0
0.0	0.0	1	1	400.0	400.0	1	1	1	150.79532	150.79532	0	0.179	-0.215	-1.219	-1.191	11.0
0.0	0.0	1	1	400.0	400.0	1	1	1	150.79532	150.79532	0	0.179	-0.203	-1.152	-1.191	11.0
0.0	0.0	1	1	400.0	400.0	1	1	1	150.79532	150.79532	0	0.18	-0.192	-1.119	-1.107	11.0
0.0	0.0	1	1	400.0	400.0	1	1	1	150.79532	150.79532	0	0.18	-0.182	-1.124	-1.107	11.0
0.0	0.0	1	1	400.0	400.0	1	1	1	150.79532	150.79532	0	0.181	-0.171	-0.951	-0.956	11.0
0.0	0.0	1	1	400.0	400.0	1	1	1	150.79532	150.79532	0	0.181	-0.161	-0.808	-0.825	11.0
0.0	0.0	1	1	400.0	400.0	1	1	1	150.79532	150.79532	0	0.182	-0.152	-0.839	-0.825	11.0
0.0	0.0	1	1	400.0	400.0	1	1	1	150.79532	150.79532	0	0.183	-0.144	-0.793	-0.767	11.0
0.0	0.0	1	1	400.0	400.0	1	1	1	150.79532	150.79532	0	0.183	-0.135	-0.702	-0.662	11.0
0.0	0.0	1	1	400.0	400.0	1	1	1	150.79532	150.79532	0	0.184	-0.127	-0.681	-0.662	11.0
0.0	0.0	1	1	400.0	400.0	1	1	1	150.79532	150.79532	0	0.185	-0.12	-0.569	-0.615	11.0
0.0	0.0	1	1	400.0	400.0	1	1	1	150.79532	150.79532	0	0.185	-0.113	-0.441	-0.531	11.0
0.0	0.0	1	1	400.0	400.0	1	1	1	150.79532	150.79532	0	0.186	-0.107	-0.541	-0.531	11.0
0.0	0.0	1	1	400.0	400.0	1	1	1	150.79532	150.79532	0	0.186	-0.099	-0.484	-0.493	11.0
0.0	0.0	1	1	400.0	400.0	1	1	1	150.79532	150.79532	0	0.187	-0.093	-0.456	-0.493	11.0
0.0	0.0	1	1	400.0	400.0	1	1	1	150.79532	150.79532	0	0.188	-0.087	-0.492	-0.426	11.0
0.0	0.0	1	1	400.0	400.0	1	1	1	150.79532	150.79532	0	0.188	-0.081	-0.399	-0.396	11.0
0.0	0.0	1	1	400.0	400.0	1	1	1	150.79532	150.79532	0	0.189	-0.076	-0.397	-0.396	11.0
0.0	0.0	1	1	400.0	400.0	1	1	1	150.79532	150.79532	0	0.189	-0.072	-0.324	-0.341	11.0
0.0	0.0	1	1	400.0	400.0	1	1	1	150.79532	150.79532	0	0.19	-0.068	-0.324	-0.317	111.0
0.0	0.0	1	1	400.0	400.0	1	1	1	150.79532	150.79532	0	0.19	-0.064	-0.321	-0.317	11.0
0.0	0.0	1	1	400.0	400.0	1	1	1	150.79532	150.79532	0	0.191	-0.06	-0.29	-0.274	11.0
0.0	0.0	1	1	400.0	400.0	1	1	1	150.79532	150.79532	0	0.191	-0.058	-0.285	-0.274	11.0
0.0	0.0	1	1	400.0	400.0	1	1	1	150.79532	150.79532	0	0.191	-0.055	-0.301	-0.254	11.0
0.0	0.0	1	1	400.0	400.0	1	1	1	150.79532	150.79532	0	0.191	-0.052	-0.26	-0.219	111.0
0.0	0.0	1	1	400.0	400.0	1	1	1	150.79532	150.79532	0	0.191	-0.048	-0.235	-0.219	11.0
0.0	0.0	1	1	400.0	400.0	1	1	1	150.79532	150.79532	0	0.191	-0.044	-0.075	-0.204	11.0
0.0	0.0	1	1	400.0	400.0	1	1	1	150.79532	150.79532	0	0.192	-0.041	-0.395	-0.204	111.0
0.0	0.0	1	1	400.0	400.0	1	1	1	150.79532	150.79532	0	0.192	-0.038	-0.169	-0.176	111.0
0.0	0.0	1	1	400.0	400.0	1	1	1	150.79532	150.79532	0	0.192	-0.036	-0.164	-0.152	111.0
0.0	0.0	1	1	400.0	400.0	1	1	1	150.79532	150.79532	0	0.191	-0.034	-0.198	-0.152	111.0
0.0	0.0	1	1	400.0	400.0	1	1	1	150.79532	150.79532	0	0.191	-0.032	-0.137	-0.141	111.0
0.0	0.0	1	1	400.0	400.0	1	1	1	150.79532	150.79532	0	0.191	-0.03	-0.091	-0.121	111.0
0.0	0.0	1	1	400.0	400.0	1	1	1	150.79532	150.79532	0	0.191	-0.028	-0.197	-0.121	111.0
0.0	0.0	1	1	400.0	400.0	1	1	1	150.79532	150.79532	0	0.191	-0.026	-0.101	-0.113	111.0
0.0	0.0	1	1	400.0	400.0	1	1	1	150.79532	150.79532	0	0.191	-0.024	-0.11	-0.097	11.0
0.0	0.0	1	1	400.0	400.0	1	1	1	150.79532	150.79532	0	0.191	-0.022	-0.11	-0.097	111.0
0.0	0.0	1	1	400.0	400.0	1	1	1	150.79532	150.79532	0	0.191	-0.02	-0.127	-0.09	111.0
0.0	0.0	1	1	400.0	400.0	1	1	1	150.79532	150.79532	0	0.19	-0.019	-0.102	-0.09	11.0
0.0	0.0	1	1	400.0	400.0	1	1	1	150.79532	150.79532	0	0.19	-0.019	-0.022	-0.078	111.0
0.0	0.0	1	1	400.0	400.0	1	1	1	150.79532	150.79532	0	0.19	-0.019	-0.094	-0.072	111.0
0.0	0.0	1	1	400.0	400.0	1	1	1	150.79532	150.79532	0	0.19	-0.019	-0.022	-0.072	111.0
0.0	0.0	1	1	400.0	400.0	1	1	1	150.79532	150.79532	0	0.189	-0.019	-0.13	-0.062	111.0
0.0	0.0	1	1	400.0	400.0	1	1	1	150.79532	150.79532	0	0.189	-0.019	-0.084	-0.062	111.0
0.0	0.0	1	1	400.0	400.0	1	1	1	150.79532	150.79532	0	0.189	-0.019	-0.061	-0.058	111.0
0.0	0.0	1	1	400.0	400.0	1	1	1	150.79532	150.79532	0	0.189	-0.019	-0.021	-0.049	111.0
0.0	0.0	1	1	400.0	400.0	1	1	1	150.79532	150.79532	0	0.189	-0.018	-0.035	-0.049	111.0
0.0	0.0	1	1	400.0	400.0	1	1	1	150.79532	150.79532	0	0.189	-0.018	-0.061	-0.046	111.0
0.0	0.0	1	1	400.0	400.0	1	1	1	150.79532	150.79532	0	0.189	-0.018	-0.077	-0.039	111.0
0.0	0.0	1	1	400.0	400.0	1	1	1	150.79532	150.79532	0	0.188	-0.018	-0.06	-0.039	111.0
0.0	0.0	1	1	400.0	400.0	1	1	1	150.79532	150.79532	0	0.188	-0.018	-0.021	-0.034	111.0
0.0	0.0	1	1	400.0	400.0	1	1	1	150.79532	150.79532	0	0.188	-0.017	-0.191	-0.034	111.0
0.0	0.0	1	1	400.0	400.0	1	1	1	150.79532	150.79532	0	0.188	-0.015	0.003	-0.031	111.0
0.0	0.0	1	1	400.0	400.0	1	1	1	150.79532	150.79532	0	0.188	-0.015	-0.057	-0.027	111.0
0.0	0.0	1	1	400.0	400.0	1	1	1	150.79532	150.79532	0	0.188	-0.015	-0.051	-0.027	111.0
0.0	0.0	1	1	400.0	400.0	1	1	1	150.79532	150.79532	0	0.188	-0.013	-0.008	-0.025	111.0
0.0	0.0	1	1	400.0	400.0	1	1	1	150.79532	150.79532	0	0.188	-0.011	-0.01	-0.021	111.0
0.0	0.0	1	1	400.0	400.0	1	1	1	150.79532	150.79532	0	0.188	-0.01	-0.028	-0.021	111.0
0.0	0.0	1	1	400.0	400.0	1	1	1	150.79532	150.79532	0	0.188	-0.01	-0.027	-0.02	111.0
0.0	0.0	1	1	400.0	400.0	1	1	1	150.79532	150.79532	0	0.188	-0.01	-0.029	-0.02	111.0
0.0	0.0	1	1	400.0	400.0	1	1	1	150.79532	150.79532	0	0.188	-0.008	-0.009	-0.017	111.0
0.0	0.0	1	1	400.0	400.0	1	1	1	150.79532	150.79532	0	0.188	-0.006	0.026	-0.015	111.0
0.0	0.0	1	1	400.0	400.0	1	1	1	150.79532	150.79532	0	0.188	-0.006	-0.013	-0.015	111.0
0.0	0.0	1	1	400.0	400.0	1	1	1	150.79532	150.79532	0	0.188	-0.006	-0.028	-0.013	111.0
0.0	0.0	1	1	400.0	400.0	1	1	1	150.79532	150.79532	0	0.188	-0.005	-0.035	-0.011	111.0
0.0	0.0	1	1	400.0	400.0	1	1	1	150.79532	150.79532	0	0.188	-0.004	-0.005	-0.011	111.0
0.0	0.0	1	1	400.0	400.0	1	1	1	150.79532	150.79532	0	0.188	-0.003	-0.036	-0.01	111.0
0.0	0.0	1	1	400.0	400.0	1	1	1	150.79532	150.79532	0	0.188	-0.001	-0.012	-0.01	111.0
0.0	0.0	1	1	400.0	400.0	1	1	1	150.79532	150.79532	0	0.188	0.0	0.033	-0.009	111.0
0.0	0.0	1	1	400.0	400.0	1	1	1	150.79532	150.79532	0	0.188	-0.001	-0.093	-0.008	111.0
0.0	0.0	1	1	400.0	400.0	1	1	1	150.79532	150.79532	0	0.188	0.0	-0.007	-0.008	111.0
0.0	0.0	1	1	400.0	400.0	1	1	1	150.79532	150.79532	0	0.188	-0.001	-0.034	-0.007	111.0
0.0	0.0	1	1	400.0	400.0	1	1	1	150.79532	150.79532	0	0.188	0.0	-0.008	-0.006	111.0
0.0	0.0	1	1	400.0	400.0	1	1	1	150.79532	150.79532	0	0.188	0.0	-0.011	-0.006	111.0
0.0	0.0	1	1	400.0	400.0	1	1	1	150.79532	150.79532	0	0.188	0.0	0.0	-0.005	111.0
0.0	0.0	1	1	400.0	400.0	1	1	1	150.79532	150.79532	0	0.188	-0.001	-0.022	-0.005	111.0
0.0	0.0	1	1	400.0	400.0	1	1	1	150.79532	150.79532	0	0.188	-0.001	-0.017	-0.004	111.0
0.0	0.0	1	1	400.0	400.0	1	1	1	150.79532	150.79532	0	0.188	-0.001	-0.123	-0.004	111.0
0.0	0.0	1	1	400.0	400.0	1	1	1	150.79532	150.79532	0	0.188	-0.001	-0.151	-0.004	111.0
0.0	0.0	1	1	400.0	400.0	1	1	1	150.79532	150.79532	0	0.188	0.0	0.012	-0.003	111.0
0.0	0.0	1	1	400.0	400.0	1	1	1	150.79532	150.79532	0	0.188	-0.001	-0.177	-0.003	111.0
0.0	0.0	1	1	400.0	400.0	1	1	1	150.79532	150.79532	0	0.188	-0.001	-0.069	-0.003	111.0
0.0	0.0	1	1	400.0	400.0	1	1	1	150.79532	150.79532	0	0.188	0.0	0.112	-0.002	111.0
0.0	0.0	1	1	400.0	400.0	1	1	1	150.79532	150.79532	0	0.188	-0.001	-0.028	-0.002	111.0
0.0	0.0	1	1	400.0	400.0	1	1	1	150.79532	150.79532	0	0.188	-0.001	-0.03	-0.002	111.0
0.0	0.0	1	1	400.0	400.0	1	1	1	150.79532	150.79532	0	0.188	-0.001	-0.04	-0.001	111.0
0.0	0.0	1	1	400.0	400.0	1	1	1	150.79532	150.79532	0	0.188	0.0	0.051	-0.001	111.0
0.0	0.0	1	1	400.0	400.0	1	1	1	150.79532	150.79532	0	0.188	-0.001	-0.012	-0.001	111.0
0.0	0.0	1	1	400.0	400.0	1	1	1	150.79532	150.79532	0	0.188	0.0	-0.007	-0.001	111.0
0.0	0.0	1	1	400.0	400.0	1	1	1	150.79532	150.79532	0	0.188	0.0	-0.002	-0.001	111.0
0.0	0.0	1	1	400.0	400.0	1	1	1	150.79532	150.79532	0	0.188	-0.001	-0.023	-0.001	111.0
0.0	0.0	1	1	400.0	400.0	1	1	1	150.79532	150.79532	0	0.188	-0.001	-0.027	-0.001	111.0
0.0	0.0	1	1	400.0	400.0	1	1	1	150.79532	150.79532	0	0.188	0.0	-0.003	0.0	111.0
0.0	0.0	1	1	400.0	400.0	1	1	1	150.79532	150.79532	0	0.188	0.0	0.003	0.0	111.0
0.0	0.0	1	1	400.0	400.0	1	1	1	150.79532	150.79532	0	0.188	-0.001	-0.025	0.0	111.0
0.0	0.0	1	1	400.0	400.0	1	1	1	150.79532	150.79532	0	0.188	0.0	0.006	0.0	111.0
0.0	0.0	1	1	400.0	400.0	1	1	1	150.79532	150.79532	0	0.188	0.0	0.009	0.0	111.0
0.0	0.0	1	1	400.0	400.0	1	1	1	150.79532	150.79532	0	0.188	0.0	0.064	0.0	111.0
0.0	0.0	1	1	400.0	400.0	1	1	1	150.79532	150.79532	0	0.188	0.0	-0.009	0.0	111.0
0.0	0.0	1	1	400.0	400.0	1	1	1	150.79532	150.79532	0	0.188	0.0	0.03	0.0	111.0
0.0	0.0	1	1	400.0	400.0	1	1	1	150.79532	150.79532	0	0.188	0.0	0.026	0.0	111.0
0.0	0.0	1	1	400.0	400.0	1	1	1	150.79532	150.79532	0	0.188	0.0	0.018	0.0	111.0
0.0	0.0	1	1	400.0	400.0	1	1	1	150.79532	150.79532	0	0.188	-0.001	-0.026	0.0	111.0
0.0	0.0	1	1	400.0	400.0	1	1	1	150.79532	150.79532	0	0.188	0.0	0.036	0.0	111.0
0.0	0.0	1	1	400.0	400.0	1	1	1	150.79532	150.79532	0	0.188	0.0	0.026	0.0	111.0
0.0	0.0	1	1	400.0	400.0	1	1	1	150.79532	150.79532	0	0.188	-0.001	-0.013	0.0	111.0
0.0	0.0	1	1	400.0	400.0	1	1	1	150.79532	150.79532	0	0.188	0.0	0.019	0.0	111.0
0.0	0.0	1	1	400.0	400.0	1	1	1	150.79532	150.79532	0	0.188	0.0	0.011	0.0	111.0
0.0	0.0	1	1	400.0	400.0	1	1	1	150.79532	150.79532	0	0.188	-0.001	-0.035	0.0	111.0
0.0	0.0	1	1	400.0	400.0	1	1	1	150.79532	150.79532	0	0.188	0.0	0.029	0.0	111.0
0.0	0.0	1	1	400.0	400.0	1	1	1	150.79532	150.79532	0	0.188	-0.001	-0.018	0.0	111.0
0.0	0.0	1	1	400.0	400.0	1	1	1	150.79532	150.79532	0	0.188	0.0	0.011	0.0	111.0
0.0	0.0	1	1	400.0	400.0	1	1	1	150.79532	150.79532	0	0.188	0.0	0.006	0.0	111.0
0.0	0.0	1	1	400.0	400.0	1	1	1	150.79532	150.79532	0	0.188	0.0	0.004	0.0	111.0
0.0	0.0	1	1	400.0	400.0	1	1	1	150.79532	150.79532	0	0.188	-0.001	-0.025	0.0	111.0
0.0	0.0	1	1	400.0	400.0	1	1	1	150.79532	150.79532	0	0.188	0.0	0.031	0.0	111.0
0.0	0.0	1	1	400.0	400.0	1	1	1	150.79532	150.79532	0	0.188	-0.001	-0.025	0.0	111.0
0.0	0.0	1	1	400.0	400.0	1	1	1	150.79532	150.79532	0	0.188	0.0	0.011	0.0	111.0
0.0	0.0	1	1	400.0	400.0	1	1	1	150.79532	150.79532	0	0.188	0.0	0.006	0.0	111.0
0.0	0.0	1	1	400.0	400.0	1	1	1	150.79532	150.79532	0	0.188	0.0	0.001	0.0	111.0
0.0	0.0	1	1	400.0	400.0	1	1	1	150.79532	150.79532	0	0.188	0.0	0.021	0.0	111.0
0.0	0.0	1	1	400.0	400.0	1	1	1	150.79532	150.79532	0	0.188	0.0	0.001	0.0	111.0
0.0	0.0	1	1	400.0	400.0	1	1	1	150.79532	150.79532	0	0.188	0.0	0.019	0.0	111.0
0.0	0.0	1	1	400.0	400.0	1	1	1	150.79532	150.79532	0	0.188	-0.001	-0.023	0.0	111.0
0.0	0.0	1	1	400.0	400.0	1	1	1	150.79532	150.79532	0	0.188	0.0	0.006	0.0	111.0
0.0	0.0	1	1	400.0	400.0	1	1	1	150.79532	150.79532	0	0.188	0.0	0.004	0.0	111.0
0.0	0.0	1	1	400.0	400.0	1	1	1	150.79532	150.79532	0	0.188	-0.001	-0.032	0.0	111.0
0.0	0.0	1	1	400.0	400.0	1	1	1	150.79532	150.79532	0	0.188	0.0	-0.005	0.0	111.0
0.0	0.0	1	1	400.0	400.0	1	1	1	150.79532	150.79532	0	0.188	-0.001	-0.035	0.0	111.0
0.0	0.0	1	1	400.0	400.0	1	1	1	150.79532	150.79532	0	0.188	-0.001	-0.02	0.0	111.0
0.0	0.0	1	1	400.0	400.0	1	1	1	150.79532	150.79532	0	0.188	0.0	0.006	0.0	111.0
0.0	0.0	1	1	400.0	400.0	1	1	1	150.79532	150.79532	0	0.188	0.0	0.026	0.0	111.0
0.0	0.0	1	1	400.0	400.0	1	1	1	150.79532	150.79532	0	0.188	0.0	0.029	0.0	111.0
0.0	0.0	1	1	400.0	400.0	1	1	1	150.79532	150.79532	0	0.188	0.0	-0.005	0.0	111.0
0.0	0.0	1	1	400.0	400.0	1	1	1	150.79532	150.79532	0	0.188	-0.001	-0.02	0.0	111.0
0.0	0.0	1	1	400.0	400.0	1	1	1	150.79532	150.79532	0	0.187	0.0	0.031	0.0	111.0
0.0	0.0	1	1	400.0	400.0	1	1	1	150.79532	150.79532	0	0.187	0.0	0.019	0.0	111.0
0.0	0.0	1	1	400.0	400.0	1	1	1	150.79532	150.79532	0	0.187	0.0	0.014	0.0	111.0
0.0	0.0	1	1	400.0	400.0	1	1	1	150.79532	150.79532	0	0.187	0.0	0.149	0.0	111.0
0.0	0.0	1	1	400.0	400.0	1	1	1	150.79532	150.79532	0	0.187	0.0	0.189	0.0	111.0
0.0	0.0	1	1	400.0	400.0	1	1	1	150.79532	150.79532	0	0.187	0.0	-0.003	0.0	111.0
0.0	0.0	1	1	400.0	400.0	1	1	1	150.79532	150.79532	0	0.187	0.0	0.029	0.0	111.0
0.0	0.0	1	1	400.0	400.0	1	1	1	150.79532	150.79532	0	0.187	0.0	0.016	0.0	111.0
0.0	0.0	1	1	400.0	400.0	1	1	1	150.79532	150.79532	0	0.187	-0.001	-0.023	0.0	111.0
0.0	0.0	1	1	400.0	400.0	1	1	1	150.79532	150.79532	0	0.187	-0.001	-0.026	0.0	111.0
0.0	0.0	1	1	400.0	400.0	1	1	1	150.79532	150.79532	0	0.187	0.0	0.045	0.0	111.0
0.0	0.0	1	1	400.0	400.0	1	1	1	150.79532	150.79532	0	0.187	0.0	0.0	0.0	111.0
0.0	0.0	1	1	400.0	400.0	1	1	1	150.79532	150.79532	0	0.187	0.0	0.005	0.0	111.0
0.0	0.0	1	1	400.0	400.0	1	1	1	150.79532	150.79532	0	0.187	0.0	0.018	0.0	111.0
0.0	0.0	1	1	400.0	400.0	1	1	1	150.79532	150.79532	0	0.187	0.0	0.011	0.0	111.0
0.0	0.0	1	1	400.0	400.0	1	1	1	150.79532	150.79532	0	0.186	0.0	-0.01	0.0	111.0
0.0	0.0	1	1	400.0	400.0	1	1	1	150.79532	150.79532	0	0.186	0.0	0.011	0.0	111.0
0.0	0.0	1	1	400.0	400.0	1	1	1	150.79532	150.79532	0	0.186	-0.001	-0.051	0.0	111.0
0.0	0.0	1	1	400.0	400.0	1	1	1	150.79532	150.79532	0	0.186	0.0	0.002	0.0	111.0
0.0	0.0	1	1	400.0	400.0	1	1	1	150.79532	150.79532	0	0.186	0.0	0.011	0.0	111.0
0.0	0.0	1	1	400.0	400.0	1	1	1	150.79532	150.79532	0	0.186	0.0	-0.007	0.0	111.0
0.0	0.0	1	1	400.0	400.0	1	1	1	150.79532	150.79532	0	0.185	0.0	-0.008	0.0	111.0
0.0	0.0	1	1	400.0	400.0	1	1	1	150.79532	150.79532	0	0.185	0.0	0.025	0.0	111.0
0.0	0.0	1	1	400.0	400.0	1	1	1	150.79532	150.79532	0	0.185	0.0	0.021	0.0	111.0
0.0	0.0	1	1	400.0	400.0	1	1	1	150.79532	150.79532	0	0.185	0.0	0.0	0.0	111.0
0.0	0.0	1	1	400.0	400.0	1	1	1	150.79532	150.79532	0	0.185	0.0	0.038	0.0	111.0
0.0	0.0	1	1	400.0	400.0	1	1	1	150.79532	150.79532	0	0.185	0.0	-0.009	0.0	111.0
0.0	0.0	1	1	400.0	400.0	1	1	1	150.79532	150.79532	0	0.185	-0.001	-0.123	0.0	111.0
0.0	0.0	1	1	400.0	400.0	1	1	1	150.79532	150.79532	0	0.184	-0.001	-0.035	0.0	111.0
0.0	0.0	1	1	400.0	400.0	1	1	1	150.79532	150.79532	0	0.184	-0.001	-0.031	0.0	111.0
0.0	0.0	1	1	400.0	400.0	1	1	1	150.79532	150.79532	0	0.184	0.0	0.007	0.0	111.0
0.0	0.0	1	1	400.0	400.0	1	1	1	150.79532	150.79532	0	0.184	0.0	-0.003	0.0	111.0
0.0	0.0	1	1	400.0	400.0	1	1	1	150.79532	150.79532	0	0.184	0.0	0.022	0.0	111.0
0.0	0.0	1	1	400.0	400.0	1	1	1	150.79532	150.79532	0	0.184	-0.001	-0.017	0.0	111.0
0.0	0.0	1	1	400.0	400.0	1	1	1	150.79532	150.79532	0	0.184	-0.001	-0.024	0.0	111.0
0.0	0.0	1	1	400.0	400.0	1	1	1	150.79532	150.79532	0	0.184	0.0	0.002	0.0	111.0
0.0	0.0	1	1	400.0	400.0	1	1	1	150.79532	150.79532	0	0.184	0.0	0.016	0.0	111.0
0.0	0.0	1	1	400.0	400.0	1	1	1	150.79532	150.79532	0	0.184	0.0	0.015	0.0	111.0
0.0	0.0	1	1	400.0	400.0	1	1	1	150.79532	150.79532	0	0.184	0.0	-0.004	0.0	111.0
0.0	0.0	1	1	400.0	400.0	1	1	1	150.79532	150.79532	0	0.184	0.0	-0.003	0.0	111.0
0.0	0.0	1	1	400.0	400.0	1	1	1	150.79532	150.79532	0	0.184	0.0	0.004	0.0	111.0
0.0	0.0	1	1	400.0	400.0	1	1	1	150.79532	150.79532	0	0.184	0.0	-0.011	0.0	111.0
0.0	0.0	1	1	400.0	400.0	1	1	1	150.79532	150.79532	0	0.184	0.0	0.009	0.0	111.0
0.0	0.0	1	1	400.0	400.0	1	1	1	150.79532	150.79532	0	0.184	-0.001	-0.146	0.0	111.0
0.0	0.0	1	1	400.0	400.0	1	1	1	150.79532	150.79532	0	0.184	-0.001	-0.025	0.0	111.0
0.0	0.0	1	1	400.0	400.0	1	1	1	150.79532	150.79532	0	0.184	0.0	-0.006	0.0	111.0
0.0	0.0	1	1	400.0	400.0	1	1	1	150.79532	150.79532	0	0.185	0.0	0.062	0.0	111.0
0.0	0.0	1	1	400.0	400.0	1	1	1	150.79532	150.79532	0	0.185	-0.001	-0.015	0.0	111.0
0.0	0.0	1	1	400.0	400.0	1	1	1	150.79532	150.79532	0	0.185	0.0	-0.008	0.0	111.0
0.0	0.0	1	1	400.0	400.0	1	1	1	150.79532	150.79532	0	0.185	0.0	0.011	0.0	111.0
0.0	0.0	1	1	400.0	400.0	1	1	1	150.79532	150.79532	0	0.185	-0.001	-0.017	0.0	111.0
0.0	0.0	1	1	400.0	400.0	1	1	1	150.79532	150.79532	0	0.185	0.0	0.007	0.0	111.0
0.0	0.0	1	1	400.0	400.0	1	1	1	150.79532	150.79532	0	0.185	0.0	0.007	0.0	111.0
0.0	0.0	1	1	400.0	400.0	1	1	1	150.79532	150.79532	0	0.185	-0.001	-0.016	0.0	111.0
0.0	0.0	1	1	400.0	400.0	1	1	1	150.79532	150.79532	0	0.185	0.0	0.007	0.0	111.0
0.0	0.0	1	1	400.0	400.0	1	1	1	150.79532	150.79532	0	0.185	0.0	-0.003	0.0	111.0
0.0	0.0	1	1	400.0	400.0	1	1	1	150.79532	150.79532	0	0.185	0.0	0.011	0.0	111.0
0.0	0.0	1	1	400.0	400.0	1	1	1	150.79532	150.79532	0	0.185	0.0	0.0	0.0	111.0
0.0	0.0	1	1	400.0	400.0	1	1	1	150.79532	150.79532	0	0.185	0.0	0.072	0.0	111.0
0.0	0.0	1	1	400.0	400.0	1	1	1	150.79532	150.79532	0	0.185	0.0	0.027	0.0	111.0
0.0	0.0	1	1	400.0	400.0	1	1	1	150.79532	150.79532	0	0.185	-0.001	-0.041	0.0	111.0
0.0	0.0	1	1	400.0	400.0	1	1	1	150.79532	150.79532	0	0.185	-0.001	-0.014	0.0	111.0
0.0	0.0	1	1	400.0	400.0	1	1	1	150.79532	150.79532	0	0.186	0.0	0.001	0.0	111.0
0.0	0.0	1	1	400.0	400.0	1	1	1	150.79532	150.79532	0	0.186	0.0	-0.001	0.0	111.0
0.0	0.0	1	1	400.0	400.0	1	1	1	150.79532	150.79532	0	0.186	0.0	0.013	0.0	111.0
0.0	0.0	1	1	400.0	400.0	1	1	1	150.79532	150.79532	0	0.186	0.0	-0.006	0.0	111.0
0.0	0.0	1	1	400.0	400.0	1	1	1	150.79532	150.79532	0	0.186	0.0	0.004	0.0	111.0
0.0	0.0	1	1	400.0	400.0	1	1	1	150.79532	150.79532	0	0.186	0.0	-0.011	0.0	111.0
0.0	0.0	1	1	400.0	400.0	1	1	1	150.79532	150.79532	0	0.186	0.0	0.041	0.0	111.0
0.0	0.0	1	1	400.0	400.0	1	1	1	150.79532	150.79532	0	0.186	0.0	-0.008	0.0	111.0
0.0	0.0	1	1	400.0	400.0	1	1	1	150.79532	150.79532	0	0.186	-0.001	-0.038	0.0	111.0
0.0	0.0	1	1	400.0	400.0	1	1	1	150.79532	150.79532	0	0.186	-0.001	-0.023	0.0	111.0
0.0	0.0	1	1	400.0	400.0	1	1	1	150.79532	150.79532	0	0.186	0.0	0.03	0.0	111.0
0.0	0.0	1	1	400.0	400.0	1	1	1	150.79532	150.79532	0	0.186	0.0	-0.003	0.0	111.0
0.0	0.0	1	1	400.0	400.0	1	1	1	150.79532	150.79532	0	0.186	-0.001	-0.035	0.0	111.0
0.0	0.0	1	1	400.0	400.0	1	1	1	150.79532	150.79532	0	0.186	-0.001	-0.02	0.0	111.0
0.0	0.0	1	1	400.0	400.0	1	1	1	150.79532	150.79532	0	0.186	-0.001	-0.018	0.0	111.0
0.0	0.0	1	1	400.0	400.0	1	1	1	150.79532	150.79532	0	0.186	0.0	0.001	0.0	111.0
0.0	0.0	1	1	400.0	400.0	1	1	1	150.79532	150.79532	0	0.186	0.0	0.005	0.0	111.0
0.0	0.0	1	1	400.0	400.0	1	1	1	150.79532	150.79532	0	0.186	-0.001	-0.014	0.0	111.0
0.0	0.0	1	1	400.0	400.0	1	1	1	150.79532	150.79532	0	0.187	0.0	0.024	0.0	111.0
0.0	0.0	1	1	400.0	400.0	1	1	1	150.79532	150.79532	0	0.187	0.0	-0.005	0.0	111.0
0.0	0.0	1	1	400.0	400.0	1	1	1	150.79532	150.79532	0	0.187	-0.001	-0.016	0.0	111.0
0.0	0.0	1	1	400.0	400.0	1	1	1	150.79532	150.79532	0	0.187	-0.001	-0.094	0.0	111.0
0.0	0.0	1	1	400.0	400.0	1	1	1	150.79532	150.79532	0	0.187	0.0	0.014	0.0	111.0
0.0	0.0	1	1	400.0	400.0	1	1	1	150.79532	150.79532	0	0.187	-0.001	-0.014	0.0	111.0
0.0	0.0	1	1	400.0	400.0	1	1	1	150.79532	150.79532	0	0.187	-0.001	-0.013	0.0	111.0
0.0	0.0	1	1	400.0	400.0	1	1	1	150.79532	150.79532	0	0.187	0.0	-0.005	0.0	111.0
0.0	0.0	1	1	400.0	400.0	1	1	1	150.79532	150.79532	0	0.187	-0.001	-0.165	0.0	111.0
0.0	0.0	1	1	400.0	400.0	1	1	1	150.79532	150.79532	0	0.188	0.0	-0.005	0.0	111.0
0.0	0.0	1	1	400.0	400.0	1	1	1	150.79532	150.79532	0	0.188	0.0	0.034	0.0	111.0
0.0	0.0	1	1	400.0	400.0	1	1	1	150.79532	150.79532	0	0.188	0.0	-0.008	0.0	111.0
0.0	0.0	1	1	400.0	400.0	1	1	1	150.79532	150.79532	0	0.188	0.0	-0.008	0.0	111.0
0.0	0.0	1	1	400.0	400.0	1	1	1	150.79532	150.79532	0	0.188	0.0	0.054	0.0	111.0
0.0	0.0	1	1	400.0	400.0	1	1	1	150.79532	150.79532	0	0.188	0.0	0.016	0.0	111.0
0.0	0.0	1	1	400.0	400.0	1	1	1	150.79532	150.79532	0	0.188	0.0	0.122	0.0	111.0
0.0	0.0	1	1	400.0	400.0	1	1	1	150.79532	150.79532	0	0.188	0.0	-0.008	0.0	111.0
0.0	0.0	1	1	400.0	400.0	1	1	1	150.79532	150.79532	0	0.188	0.0	0.006	0.0	111.0
0.0	0.0	1	1	400.0	400.0	1	1	1	150.79532	150.79532	0	0.187	-0.001	-0.066	0.0	111.0
0.0	0.0	1	1	400.0	400.0	1	1	1	150.79532	150.79532	0	0.187	-0.001	-0.059	0.0	111.0
-4180.487	-300.99503	1	2	300.99503	400.0	0	1	2	150.79532	150.79532	1	0.187	-0.001	-0.033	0.0	111.0
-4180.487	-300.99503	1	2	300.99503	400.0	0	1	2	150.79532	150.79532	1	0.187	0.0	0.006	0.0	111.0
-4180.487	-300.99503	1	2	300.99503	400.0	0	1	2	150.79532	150.79532	1	0.187	-0.001	-0.018	-0.294	111.0
-4180.487	-300.99503	1	2	300.99503	400.0	0	1	2	150.79532	150.79532	1	0.187	-0.002	-0.251	-0.294	111.0
-4180.487	-300.99503	1	2	300.99503	400.0	0	1	2	150.79532	150.79532	1	0.187	-0.005	-0.493	-0.569	111.0
-4180.487	-300.99503	1	2	300.99503	400.0	0	1	2	150.79532	150.79532	1	0.187	-0.008	-0.54	-0.569	111.0
-4180.487	-300.99503	1	2	300.99503	400.0	0	1	2	150.79532	150.79532	1	0.187	-0.016	-1.071	-1.063	111.0
-4180.487	-300.99503	1	2	300.99503	400.0	0	1	2	150.79532	150.79532	1	0.187	-0.024	-1.215	-1.283	111.0
-4180.487	-300.99503	1	2	300.99503	400.0	0	1	2	150.79532	150.79532	1	0.187	-0.032	-1.31	-1.283	111.0
-4180.487	-300.99503	1	2	300.99503	400.0	0	1	2	150.79532	150.79532	1	0.187	-0.042	-1.638	-1.679	111.0
-4180.487	-300.99503	1	2	300.99503	400.0	0	1	2	150.79532	150.79532	1	0.186	-0.051	-1.78	-1.856	111.0
-4180.487	-300.99503	1	2	300.99503	400.0	0	1	2	150.79532	150.79532	1	0.186	-0.061	-1.873	-1.856	111.0
-4180.487	-300.99503	1	2	300.99503	400.0	0	1	2	150.79532	150.79532	1	0.186	-0.072	-2.232	-2.174	111.0
-4180.487	-300.99503	1	2	300.99503	400.0	0	1	2	150.79532	150.79532	1	0.186	-0.084	-2.238	-2.174	111.0
-4180.487	-300.99503	1	2	300.99503	400.0	0	1	2	150.79532	150.79532	1	0.186	-0.096	-2.453	-2.448	111.0
-4180.487	-300.99503	1	2	300.99503	400.0	0	1	2	150.79532	150.79532	1	0.185	-0.107	-2.531	-2.571	111.0
-4180.487	-300.99503	1	2	300.99503	400.0	0	1	2	150.79532	150.79532	1	0.185	-0.118	-2.487	-2.571	111.0
-4180.487	-300.99503	1	2	300.99503	400.0	0	1	2	150.79532	150.79532	1	0.185	-0.129	-2.814	-2.791	111.0
-4180.487	-300.99503	1	2	300.99503	400.0	0	1	2	150.79532	150.79532	1	0.185	-0.139	-2.889	-2.889	111.0
-4180.487	-300.99503	1	2	300.99503	400.0	0	1	2	150.79532	150.79532	1	0.184	-0.149	-2.957	-2.889	111.0
-4180.487	-300.99503	1	2	300.99503	400.0	0	1	2	150.79532	150.79532	1	0.184	-0.159	-3.122	-3.066	111.0
-4180.487	-300.99503	1	2	300.99503	400.0	0	1	2	150.79532	150.79532	1	0.184	-0.169	-3.193	-3.066	111.0
-4180.487	-300.99503	1	2	300.99503	400.0	0	1	2	150.79532	150.79532	1	0.184	-0.178	-3.194	-3.145	111.0
-4180.487	-300.99503	1	2	300.99503	400.0	0	1	2	150.79532	150.79532	1	0.183	-0.188	-3.438	-3.287	111.0
-4180.487	-300.99503	1	2	300.99503	400.0	0	1	2	150.79532	150.79532	1	0.183	-0.196	-3.313	-3.287	111.0
-4180.487	-300.99503	1	2	300.99503	400.0	0	1	2	150.79532	150.79532	1	0.183	-0.204	-3.35	-3.409	111.0
-4180.487	-300.99503	1	2	300.99503	400.0	0	1	2	150.79532	150.79532	1	0.182	-0.211	-3.482	-3.464	111.0
-4180.487	-300.99503	1	2	300.99503	400.0	0	1	2	150.79532	150.79532	1	0.182	-0.219	-3.449	-3.464	111.0
-4180.487	-300.99503	1	2	300.99503	400.0	0	1	2	150.79532	150.79532	1	0.182	-0.226	-3.59	-3.562	111.0
-4180.487	-300.99503	1	2	300.99503	400.0	0	1	2	150.79532	150.79532	1	0.181	-0.232	-3.567	-3.562	111.0
-4180.487	-300.99503	1	2	300.99503	400.0	0	1	2	150.79532	150.79532	1	0.181	-0.239	-3.587	-3.606	111.0
-4180.487	-300.99503	1	2	300.99503	400.0	0	1	2	150.79532	150.79532	1	0.181	-0.246	-3.753	-3.685	111.0
-4180.487	-300.99503	1	2	300.99503	400.0	0	1	2	150.79532	150.79532	1	0.181	-0.251	-3.702	-3.685	111.0
-4180.487	-300.99503	1	2	300.99503	400.0	0	1	2	150.79532	150.79532	1	0.18	-0.257	-3.736	-3.72	111.0
-4180.487	-300.99503	1	2	300.99503	400.0	0	1	2	150.79532	150.79532	1	0.18	-0.263	-3.713	-3.784	111.0
-4180.487	-300.99503	1	2	300.99503	400.0	0	1	2	150.79532	150.79532	1	0.18	-0.267	-3.826	-3.784	111.0
-4180.487	-300.99503	1	2	300.99503	400.0	0	1	2	150.79532	150.79532	1	0.18	-0.272	-3.789	-3.812	111.0
-4180.487	-300.99503	1	2	300.99503	400.0	0	1	2	150.79532	150.79532	1	0.18	-0.276	-3.775	-3.812	111.0
-4180.487	-300.99503	1	2	300.99503	400.0	0	1	2	150.79532	150.79532	1	0.18	-0.28	-3.867	-3.863	111.0
-4180.487	-300.99503	1	2	300.99503	400.0	0	1	2	150.79532	150.79532	1	0.18	-0.284	-3.937	-3.886	111.0
-4180.487	-300.99503	1	2	300.99503	400.0	0	1	2	150.79532	150.79532	1	0.179	-0.288	-3.935	-3.886	111.0
-4180.487	-300.99503	1	2	300.99503	400.0	0	1	2	150.79532	150.79532	1	0.179	-0.291	-3.866	-3.926	111.0
-4180.487	-300.99503	1	2	300.99503	400.0	0	1	2	150.79532	150.79532	1	0.179	-0.295	-3.918	-3.945	111.0
-4180.487	-300.99503	1	2	300.99503	400.0	0	1	2	150.79532	150.79532	1	0.179	-0.299	-3.972	-3.945	111.0
-4180.487	-300.99503	1	2	300.99503	400.0	0	1	2	150.79532	150.79532	1	0.179	-0.302	-3.96	-3.977	111.0
-4180.487	-300.99503	1	2	300.99503	400.0	0	1	2	150.79532	150.79532	1	0.179	-0.304	-3.948	-3.977	111.0
-4180.487	-300.99503	1	2	300.99503	400.0	0	1	2	150.79532	150.79532	1	0.179	-0.306	-4.018	-4.006	111.0
-4180.487	-300.99503	1	2	300.99503	400.0	0	1	2	150.79532	150.79532	1	0.179	-0.308	-4.004	-4.018	111.0
-4180.487	-300.99503	1	2	300.99503	400.0	0	1	2	150.79532	150.79532	1	0.179	-0.31	-4.021	-4.018	111.0
-4180.487	-300.99503	1	2	300.99503	400.0	0	1	2	150.79532	150.79532	1	0.179	-0.312	-4.05	-4.041	111.0
-4180.487	-300.99503	1	2	300.99503	400.0	0	1	2	150.79532	150.79532	1	0.179	-0.314	-4.066	-4.06	111.0
-4180.487	-300.99503	1	2	300.99503	400.0	0	1	2	150.79532	150.79532	1	0.179	-0.317	-4.31	-4.06	111.0
-4180.487	-300.99503	1	2	300.99503	400.0	0	1	2	150.79532	150.79532	1	0.179	-0.319	-4.071	-4.069	111.0
-4180.487	-300.99503	1	2	300.99503	400.0	0	1	2	150.79532	150.79532	1	0.179	-0.321	-4.1	-4.069	111.0
-4180.487	-300.99503	1	2	300.99503	400.0	0	1	2	150.79532	150.79532	1	0.179	-0.321	-4.099	-4.085	111.0
-4180.487	-300.99503	1	2	300.99503	400.0	0	1	2	150.79532	150.79532	1	0.179	-0.321	-4.067	-4.092	111.0
-4180.487	-300.99503	1	2	300.99503	400.0	0	1	2	150.79532	150.79532	1	0.179	-0.321	-4.082	-4.092	111.0
-4180.487	-300.99503	1	2	300.99503	400.0	0	1	2	150.79532	150.79532	1	0.179	-0.322	-4.117	-4.105	111.0
-4180.487	-300.99503	1	2	300.99503	400.0	0	1	2	150.79532	150.79532	1	0.179	-0.322	-4.109	-4.11	111.0
-4180.487	-300.99503	1	2	300.99503	400.0	0	1	2	150.79532	150.79532	1	0.179	-0.324	-4.156	-4.11	111.0
-4180.487	-300.99503	1	2	300.99503	400.0	0	1	2	150.79532	150.79532	1	0.179	-0.326	-4.132	-4.12	111.0
-4180.487	-300.99503	1	2	300.99503	400.0	0	1	2	150.79532	150.79532	1	0.179	-0.327	-4.1	-4.12	111.0
-4180.487	-300.99503	1	2	300.99503	400.0	0	1	2	150.79532	150.79532	1	0.179	-0.328	-4.11	-4.129	111.0
-4180.487	-300.99503	1	2	300.99503	400.0	0	1	2	150.79532	150.79532	1	0.179	-0.33	-4.142	-4.133	111.0
-4180.487	-300.99503	1	2	300.99503	400.0	0	1	2	150.79532	150.79532	1	0.179	-0.332	-4.235	-4.133	111.0
-4180.487	-300.99503	1	2	300.99503	400.0	0	1	2	150.79532	150.79532	1	0.179	-0.334	-4.167	-4.14	111.0
-4180.487	-300.99503	1	2	300.99503	400.0	0	1	2	150.79532	150.79532	1	0.179	-0.336	-4.232	-4.143	111.0
-4180.487	-300.99503	1	2	300.99503	400.0	0	1	2	150.79532	150.79532	1	0.179	-0.337	-4.096	-4.143	111.0
-4180.487	-300.99503	1	2	300.99503	400.0	0	1	2	150.79532	150.79532	1	0.179	-0.339	-4.263	-4.149	111.0
-4180.487	-300.99503	1	2	300.99503	400.0	0	1	2	150.79532	150.79532	1	0.179	-0.341	-4.124	-4.149	111.0
-4180.487	-300.99503	1	2	300.99503	400.0	0	1	2	150.79532	150.79532	1	0.179	-0.341	-4.111	-4.151	111.0
-4180.487	-300.99503	1	2	300.99503	400.0	0	1	2	150.79532	150.79532	1	0.179	-0.341	-4.152	-4.156	111.0
-4180.487	-300.99503	1	2	300.99503	400.0	0	1	2	150.79532	150.79532	1	0.179	-0.341	-4.146	-4.156	111.0
-4180.487	-300.99503	1	2	300.99503	400.0	0	1	2	150.79532	150.79532	1	0.179	-0.341	-4.117	-4.159	111.0
-4180.487	-300.99503	1	2	300.99503	400.0	0	1	2	150.79532	150.79532	1	0.179	-0.34	-4.107	-4.161	111.0
-4180.487	-300.99503	1	2	300.99503	400.0	0	1	2	150.79532	150.79532	1	0.179	-0.341	-4.167	-4.161	111.0
-4180.487	-300.99503	1	2	300.99503	400.0	0	1	2	150.79532	150.79532	1	0.179	-0.341	-4.216	-4.163	111.0
-4180.487	-300.99503	1	2	300.99503	400.0	0	1	2	150.79532	150.79532	1	0.179	-0.341	-4.195	-4.163	111.0
-4180.487	-300.99503	1	2	300.99503	400.0	1	1	2	150.79532	150.79532	1	0.179	-0.341	-4.136	-4.166	111.0
-4180.487	-300.99503	1	2	300.99503	400.0	1	1	2	150.79532	150.79532	1	0.179	-0.341	-4.176	-4.167	111.0
-4180.487	-300.99503	1	2	300.99503	400.0	1	1	2	150.79532	150.79532	1	0.179	-0.341	-4.18	-4.167	111.0
-4180.487	-300.99503	1	2	300.99503	400.0	1	1	2	150.79532	150.79532	1	0.179	-0.34	-4.096	-4.17	111.0
-4180.487	-300.99503	1	2	300.99503	400.0	1	1	2	150.79532	150.79532	1	0.179	-0.341	-4.141	-4.171	111.0
-4180.487	-300.99503	1	2	300.99503	400.0	1	1	2	150.79532	150.79532	1	0.179	-0.341	-4.214	-4.171	111.0
-4180.487	-300.99503	1	2	300.99503	400.0	1	1	2	150.79532	150.79532	1	0.179	-0.34	-4.104	-4.173	111.0
-4180.487	-300.99503	1	2	300.99503	400.0	1	1	2	150.79532	150.79532	1	0.179	-0.341	-4.173	-4.173	111.0
-4180.487	-300.99503	1	2	300.99503	400.0	1	1	2	150.79532	150.79532	1	0.179	-0.341	-4.165	-4.174	111.0
-4180.487	-300.99503	1	2	300.99503	400.0	1	1	2	150.79532	150.79532	1	0.179	-0.341	-4.211	-4.175	111.0
-4180.487	-300.99503	1	2	300.99503	400.0	1	1	2	150.79532	150.79532	1	0.179	-0.342	-4.411	-4.175	111.0
-4180.487	-300.99503	1	2	300.99503	400.0	1	1	2	150.79532	150.79532	1	0.179	-0.342	-4.161	-4.176	111.0
-4180.487	-300.99503	1	2	300.99503	400.0	1	1	2	150.79532	150.79532	1	0.179	-0.342	-4.223	-4.177	111.0
-4180.487	-300.99503	1	2	300.99503	400.0	1	1	2	150.79532	150.79532	1	0.179	-0.342	-4.131	-4.177	111.0
-4180.487	-300.99503	1	2	300.99503	400.0	1	1	2	150.79532	150.79532	1	0.179	-0.342	-4.181	-4.179	111.0
-4180.487	-300.99503	1	2	300.99503	400.0	1	1	2	150.79532	150.79532	1	0.179	-0.342	-4.215	-4.179	111.0
-4180.487	-300.99503	1	2	300.99503	400.0	1	1	2	150.79532	150.79532	1	0.179	-0.343	-4.444	-4.179	111.0
-4180.487	-300.99503	1	2	300.99503	400.0	1	1	2	150.79532	150.79532	1	0.179	-0.343	-4.169	-4.179	111.0
-4180.487	-300.99503	1	2	300.99503	400.0	1	1	2	150.79532	150.79532	1	0.179	-0.343	-4.188	-4.179	111.0
-4180.487	-300.99503	1	2	300.99503	400.0	1	1	2	150.79532	150.79532	1	0.179	-0.343	-4.25	-4.18	111.0
-4180.487	-300.99503	1	2	300.99503	400.0	1	1	2	150.79532	150.79532	1	0.179	-0.343	-4.157	-4.18	111.0
-4180.487	-300.99503	1	2	300.99503	400.0	1	1	2	150.79532	150.79532	1	0.179	-0.343	-4.155	-4.18	111.0
-4180.487	-300.99503	1	2	300.99503	400.0	1	1	2	150.79532	150.79532	1	0.179	-0.343	-4.176	-4.181	111.0
-4180.487	-300.99503	1	2	300.99503	400.0	1	1	2	150.79532	150.79532	1	0.179	-0.343	-4.166	-4.181	111.0
-4180.487	-300.99503	1	2	300.99503	400.0	1	1	2	150.79532	150.79532	1	0.179	-0.343	-4.209	-4.181	111.0
-4180.487	-300.99503	1	2	300.99503	400.0	1	1	2	150.79532	150.79532	1	0.179	-0.343	-4.183	-4.181	111.0
-4180.487	-300.99503	1	2	300.99503	400.0	1	1	2	150.79532	150.79532	1	0.179	-0.343	-4.209	-4.181	111.0
-4180.487	-300.99503	1	2	300.99503	400.0	1	1	2	150.79532	150.79532	1	0.179	-0.343	-4.204	-4.182	111.0
-4180.487	-300.99503	1	2	300.99503	400.0	1	1	2	150.79532	150.79532	1	0.179	-0.343	-4.183	-4.182	111.0
-4180.487	-300.99503	1	2	300.99503	400.0	1	1	2	150.79532	150.79532	1	0.179	-0.343	-4.257	-4.182	111.0
-4180.487	-300.99503	1	2	300.99503	400.0	1	1	2	150.79532	150.79532	1	0.179	-0.343	-4.168	-4.182	111.0
-4180.487	-300.99503	1	2	300.99503	400.0	1	1	2	150.79532	150.79532	1	0.179	-0.343	-4.19	-4.182	111.0
-4180.487	-300.99503	1	2	300.99503	400.0	1	1	2	150.79532	150.79532	1	0.179	-0.343	-4.169	-4.183	111.0
-4180.487	-300.99503	1	2	300.99503	400.0	1	1	2	150.79532	150.79532	1	0.179	-0.343	-4.175	-4.183	111.0
-4180.487	-300.99503	1	2	300.99503	400.0	1	1	2	150.79532	150.79532	1	0.179	-0.343	-4.192	-4.183	111.0
-4180.487	-300.99503	1	2	300.99503	400.0	1	1	2	150.79532	150.79532	1	0.179	-0.343	-4.248	-4.183	111.0
-4180.487	-300.99503	1	2	300.99503	400.0	1	1	2	150.79532	150.79532	1	0.179	-0.343	-4.169	-4.183	111.0
-4180.487	-300.99503	1	2	300.99503	400.0	1	1	2	150.79532	150.79532	1	0.179	-0.343	-4.175	-4.183	111.0
-4180.487	-300.99503	1	2	300.99503	400.0	1	1	2	150.79532	150.79532	1	0.179	-0.343	-4.232	-4.183	111.0
-4180.487	-300.99503	1	2	300.99503	400.0	1	1	2	150.79532	150.79532	1	0.179	-0.343	-4.167	-4.183	111.0
-4180.487	-300.99503	1	2	300.99503	400.0	1	1	2	150.79532	150.79532	1	0.179	-0.343	-4.16	-4.183	111.0
-4180.487	-300.99503	1	2	300.99503	400.0	1	1	2	150.79532	150.79532	1	0.179	-0.343	-4.164	-4.183	111.0
-4180.487	-300.99503	1	2	300.99503	400.0	1	1	2	150.79532	150.79532	1	0.179	-0.343	-4.129	-4.183	111.0
-4180.487	-300.99503	1	2	300.99503	400.0	1	1	2	150.79532	150.79532	1	0.179	-0.343	-4.17	-4.184	111.0
-4180.487	-300.99503	1	2	300.99503	400.0	1	1	2	150.79532	150.79532	1	0.179	-0.343	-4.133	-4.184	111.0
-4180.487	-300.99503	1	2	300.99503	400.0	1	1	2	150.79532	150.79532	1	0.179	-0.343	-4.207	-4.184	111.0
-4180.487	-300.99503	1	2	300.99503	400.0	1	1	2	150.79532	150.79532	1	0.179	-0.343	-4.148	-4.184	111.0
-4180.487	-300.99503	1	2	300.99503	400.0	1	1	2	150.79532	150.79532	1	0.179	-0.343	-4.181	-4.184	111.0
-4180.487	-300.99503	1	2	300.99503	400.0	1	1	2	150.79532	150.79532	1	0.179	-0.343	-4.192	-4.184	111.0
-4180.487	-300.99503	1	2	300.99503	400.0	1	1	2	150.79532	150.79532	1	0.179	-0.343	-4.184	-4.184	111.0
-4180.487	-300.99503	1	2	300.99503	400.0	1	1	2	150.79532	150.79532	1	0.179	-0.343	-4.202	-4.184	111.0
-4180.487	-300.99503	1	2	300.99503	400.0	1	1	2	150.79532	150.79532	1	0.179	-0.344	-4.425	-4.184	111.0
-4180.487	-300.99503	1	2	300.99503	400.0	1	1	2	150.79532	150.79532	1	0.179	-0.344	-4.162	-4.184	111.0
-4180.487	-300.99503	1	2	300.99503	400.0	1	1	2	150.79532	150.79532	1	0.179	-0.344	-4.138	-4.184	111.0
-4180.487	-300.99503	1	2	300.99503	400.0	1	1	2	150.79532	150.79532	1	0.179	-0.344	-4.203	-4.184	111.0
-4180.487	-300.99503	1	2	300.99503	400.0	1	1	2	150.79532	150.79532	1	0.179	-0.344	-4.172	-4.184	111.0
-4180.487	-300.99503	1	2	300.99503	400.0	1	1	2	150.79532	150.79532	1	0.179	-0.344	-4.219	-4.184	111.0
-4180.487	-300.99503	1	2	300.99503	400.0	1	1	2	150.79532	150.79532	1	0.179	-0.343	-3.993	-4.184	111.0
-4180.487	-300.99503	1	2	300.99503	400.0	1	1	2	150.79532	150.79532	1	0.179	-0.343	-4.147	-4.184	111.0
-4180.487	-300.99503	1	2	300.99503	400.0	1	1	2	150.79532	150.79532	1	0.179	-0.343	-4.186	-4.184	111.0
-4180.487	-300.99503	1	2	300.99503	400.0	1	1	2	150.79532	150.79532	1	0.179	-0.343	-4.175	-4.184	111.0
-4180.487	-300.99503	1	2	300.99503	400.0	1	1	2	150.79532	150.79532	1	0.179	-0.343	-4.177	-4.184	111.0
-4180.487	-300.99503	1	2	300.99503	400.0	1	1	2	150.79532	150.79532	1	0.179	-0.343	-4.198	-4.184	111.0
-4180.487	-300.99503	1	2	300.99503	400.0	1	1	2	150.79532	150.79532	1	0.179	-0.343	-4.164	-4.184	111.0
-4180.487	-300.99503	1	2	300.99503	400.0	1	1	2	150.79532	150.79532	1	0.179	-0.343	-4.193	-4.184	111.0
-4180.487	-300.99503	1	2	300.99503	400.0	1	1	2	150.79532	150.79532	1	0.179	-0.343	-4.206	-4.184	111.0
-4180.487	-300.99503	1	2	300.99503	400.0	1	1	2	150.79532	150.79532	1	0.179	-0.343	-4.216	-4.184	111.0
-4180.487	-300.99503	1	2	300.99503	400.0	1	1	2	150.79532	150.79532	1	0.179	-0.342	-4.213	-4.184	111.0
-4180.487	-300.99503	1	2	300.99503	400.0	1	1	2	150.79532	150.79532	1	0.179	-0.342	-4.155	-4.184	111.0
-4180.487	-300.99503	1	2	300.99503	400.0	1	1	2	150.79532	150.79532	1	0.179	-0.342	-4.172	-4.184	111.0
-4180.487	-300.99503	1	2	300.99503	400.0	1	1	2	150.79532	150.79532	1	0.179	-0.342	-4.191	-4.184	111.0
-4180.487	-300.99503	1	2	300.99503	400.0	1	1	2	150.79532	150.79532	1	0.179	-0.342	-4.185	-4.184	111.0
-4180.487	-300.99503	1	2	300.99503	400.0	1	1	2	150.79532	150.79532	1	0.179	-0.342	-4.173	-4.184	111.0
-4180.487	-300.99503	1	2	300.99503	400.0	1	1	2	150.79532	150.79532	1	0.179	-0.342	-4.196	-4.184	111.0
-4180.487	-300.99503	1	2	300.99503	400.0	1	1	2	150.79532	150.79532	1	0.179	-0.342	-4.237	-4.184	111.0
-4180.487	-300.99503	1	2	300.99503	400.0	1	1	2	150.79532	150.79532	1	0.179	-0.342	-4.215	-4.184	111.0
-4180.487	-300.99503	1	2	300.99503	400.0	1	1	2	150.79532	150.79532	1	0.179	-0.342	-4.194	-4.184	111.0
-4180.487	-300.99503	1	2	300.99503	400.0	1	1	2	150.79532	150.79532	1	0.179	-0.342	-4.176	-4.184	111.0
-4180.487	-300.99503	1	2	300.99503	400.0	1	1	2	150.79532	150.79532	1	0.179	-0.342	-4.202	-4.184	111.0
-4180.487	-300.99503	1	2	300.99503	400.0	1	1	2	150.79532	150.79532	1	0.179	-0.342	-4.182	-4.184	111.0
-4180.487	-300.99503	1	2	300.99503	400.0	1	1	2	150.79532	150.79532	1	0.179	-0.343	-4.142	-4.184	111.0
-4180.487	-300.99503	1	2	300.99503	400.0	1	1	2	150.79532	150.79532	1	0.179	-0.343	-4.167	-4.184	111.0
-4180.487	-300.99503	1	2	300.99503	400.0	1	1	2	150.79532	150.79532	1	0.179	-0.343	-4.211	-4.184	111.0
-4180.487	-300.99503	1	2	300.99503	400.0	1	1	2	150.79532	150.79532	1	0.179	-0.343	-4.149	-4.184	111.0
-4180.487	-300.99503	1	2	300.99503	400.0	1	1	2	150.79532	150.79532	1	0.179	-0.343	-4.198	-4.184	111.0
-4180.487	-300.99503	1	2	300.99503	400.0	1	1	2	150.79532	150.79532	1	0.179	-0.343	-4.19	-4.184	111.0
-4180.487	-300.99503	1	2	300.99503	400.0	1	1	2	150.79532	150.79532	1	0.179	-0.343	-4.176	-4.184	111.0
-4180.487	-300.99503	1	2	300.99503	400.0	1	1	2	150.79532	150.79532	1	0.179	-0.342	-4.094	-4.184	111.0
-4180.487	-300.99503	1	2	300.99503	400.0	1	1	2	150.79532	150.79532	1	0.179	-0.343	-4.376	-4.184	111.0
-4180.487	-300.99503	1	2	300.99503	400.0	1	1	2	150.79532	150.79532	1	0.179	-0.343	-4.197	-4.184	111.0
-4180.487	-300.99503	1	2	300.99503	400.0	1	1	2	150.79532	150.79532	1	0.179	-0.342	-4.239	-4.184	111.0
-4180.487	-300.99503	1	2	300.99503	400.0	1	1	2	150.79532	150.79532	1	0.179	-0.342	-4.179	-4.184	111.0
-4180.487	-300.99503	1	2	300.99503	400.0	1	1	2	150.79532	150.79532	1	0.179	-0.342	-4.157	-4.184	111.0
-4180.487	-300.99503	1	2	300.99503	400.0	1	1	2	150.79532	150.79532	1	0.179	-0.342	-4.197	-4.184	111.0
-4180.487	-300.99503	1	2	300.99503	400.0	1	1	2	150.79532	150.79532	1	0.179	-0.342	-4.152	-4.184	111.0
-4180.487	-300.99503	1	2	300.99503	400.0	1	1	2	150.79532	150.79532	1	0.179	-0.342	-4.171	-4.184	111.0
-4180.487	-300.99503	1	2	300.99503	400.0	1	1	2	150.79532	150.79532	1	0.179	-0.342	-4.196	-4.184	111.0
-4180.487	-300.99503	1	2	300.99503	400.0	1	1	2	150.79532	150.79532	1	0.179	-0.342	-4.179	-4.184	111.0
-4180.487	-300.99503	1	2	300.99503	400.0	1	1	2	150.79532	150.79532	1	0.179	-0.342	-4.147	-4.184	111.0
-4180.487	-300.99503	1	2	300.99503	400.0	1	1	2	150.79532	150.79532	1	0.179	-0.342	-4.178	-4.184	111.0
-4180.487	-300.99503	1	2	300.99503	400.0	1	1	2	150.79532	150.79532	1	0.179	-0.342	-4.203	-4.184	111.0
-4180.487	-300.99503	1	2	300.99503	400.0	1	1	2	150.79532	150.79532	1	0.179	-0.342	-4.216	-4.184	111.0
-4180.487	-300.99503	1	2	300.99503	400.0	1	1	2	150.79532	150.79532	1	0.179	-0.342	-4.173	-4.184	111.0
-4180.487	-300.99503	1	2	300.99503	400.0	1	1	2	150.79532	150.79532	1	0.179	-0.342	-4.196	-4.184	111.0
-4180.487	-300.99503	1	2	300.99503	400.0	1	1	2	150.79532	150.79532	1	0.179	-0.342	-4.196	-4.184	111.0
-4180.487	-300.99503	1	2	300.99503	400.0	1	1	2	150.79532	150.79532	1	0.179	-0.342	-4.194	-4.184	111.0
-4180.487	-300.99503	1	2	300.99503	400.0	1	1	2	150.79532	150.79532	1	0.179	-0.342	-4.192	-4.184	111.0
-4180.487	-300.99503	1	2	300.99503	400.0	1	1	2	150.79532	150.79532	1	0.179	-0.342	-4.188	-4.184	111.0
-4180.487	-300.99503	1	2	300.99503	400.0	1	1	2	150.79532	150.79532	1	0.179	-0.342	-4.215	-4.184	111.0
-4180.487	-300.99503	1	2	300.99503	400.0	1	1	2	150.79532	150.79532	1	0.179	-0.342	-4.183	-4.184	111.0
-4180.487	-300.99503	1	2	300.99503	400.0	1	1	2	150.79532	150.79532	1	0.179	-0.342	-4.126	-4.184	111.0
-4180.487	-300.99503	1	2	300.99503	400.0	1	1	2	150.79532	150.79532	1	0.179	-0.342	-4.219	-4.184	111.0
-4180.487	-300.99503	1	2	300.99503	400.0	1	1	2	150.79532	150.79532	1	0.179	-0.342	-4.211	-4.184	111.0
-4180.487	-300.99503	1	2	300.99503	400.0	1	1	2	150.79532	150.79532	1	0.179	-0.342	-4.289	-4.184	111.0
-4180.487	-300.99503	1	2	300.99503	400.0	1	1	2	150.79532	150.79532	1	0.179	-0.342	-4.167	-4.184	111.0
-4180.487	-300.99503	1	2	300.99503	400.0	1	1	2	150.79532	150.79532	1	0.179	-0.341	-4.176	-4.184	111.0
-4180.487	-300.99503	1	2	300.99503	400.0	1	1	2	150.79532	150.79532	1	0.179	-0.341	-4.203	-4.184	111.0
-4180.487	-300.99503	1	2	300.99503	400.0	1	1	2	150.79532	150.79532	1	0.179	-0.341	-4.197	-4.184	111.0
-4180.487	-300.99503	1	2	300.99503	400.0	1	1	2	150.79532	150.79532	1	0.179	-0.341	-4.191	-4.184	111.0
-4180.487	-300.99503	1	2	300.99503	400.0	1	1	2	150.79532	150.79532	1	0.179	-0.341	-4.211	-4.184	111.0
-4180.487	-300.99503	1	2	300.99503	400.0	1	1	2	150.79532	150.79532	1	0.179	-0.341	-4.173	-4.184	111.0
-4180.487	-300.99503	1	2	300.99503	400.0	1	1	2	150.79532	150.79532	1	0.179	-0.341	-4.293	-4.184	111.0
-4180.487	-300.99503	1	2	300.99503	400.0	1	1	2	150.79532	150.79532	1	0.179	-0.341	-4.153	-4.184	111.0
-4180.487	-300.99503	1	2	300.99503	400.0	1	1	2	150.79532	150.79532	1	0.179	-0.341	-4.222	-4.184	111.0
-4180.487	-300.99503	1	2	300.99503	400.0	1	1	2	150.79532	150.79532	1	0.179	-0.341	-4.165	-4.184	111.0
-4180.487	-300.99503	1	2	300.99503	400.0	1	1	2	150.79532	150.79532	1	0.179	-0.341	-4.175	-4.184	111.0
-4180.487	-300.99503	1	2	300.99503	400.0	1	1	2	150.79532	150.79532	1	0.179	-0.341	-4.234	-4.184	111.0
-4180.487	-300.99503	1	2	300.99503	400.0	1	1	2	150.79532	150.79532	1	0.179	-0.341	-4.196	-4.184	111.0
-4180.487	-300.99503	1	2	300.99503	400.0	1	1	2	150.79532	150.79532	1	0.179	-0.341	-4.199	-4.184	111.0
-4180.487	-300.99503	1	2	300.99503	400.0	1	1	2	150.79532	150.79532	1	0.179	-0.341	-4.245	-4.184	111.0
-4180.487	-300.99503	1	2	300.99503	400.0	1	1	2	150.79532	150.79532	1	0.179	-0.341	-4.234	-4.184	111.0
-4180.487	-300.99503	1	2	300.99503	400.0	1	1	2	150.79532	150.79532	1	0.179	-0.341	-4.167	-4.184	111.0
-4180.487	-300.99503	1	2	300.99503	400.0	1	1	2	150.79532	150.79532	1	0.179	-0.341	-4.156	-4.184	111.0
-4180.487	-300.99503	1	2	300.99503	400.0	1	1	2	150.79532	150.79532	1	0.179	-0.341	-4.169	-4.184	111.0
-4180.487	-300.99503	1	2	300.99503	400.0	1	1	2	150.79532	150.79532	1	0.179	-0.341	-4.229	-4.184	111.0
-4180.487	-300.99503	1	2	300.99503	400.0	1	1	2	150.79532	150.79532	1	0.179	-0.341	-4.187	-4.184	111.0
-4180.487	-300.99503	1	2	300.99503	400.0	1	1	2	150.79532	150.79532	1	0.18	-0.341	-4.181	-4.184	111.0
-4180.487	-300.99503	1	2	300.99503	400.0	1	1	2	150.79532	150.79532	1	0.18	-0.341	-4.183	-4.184	111.0
-4180.487	-300.99503	1	2	300.99503	400.0	1	1	2	150.79532	150.79532	1	0.18	-0.341	-4.186	-4.184	111.0
-4180.487	-300.99503	1	2	300.99503	400.0	1	1	2	150.79532	150.79532	1	0.18	-0.341	-4.15	-4.184	111.0
-4180.487	-300.99503	1	2	300.99503	400.0	1	1	2	150.79532	150.79532	1	0.18	-0.341	-4.182	-4.184	111.0
-4180.487	-300.99503	1	2	300.99503	400.0	1	1	2	150.79532	150.79532	1	0.18	-0.341	-4.193	-4.184	111.0
-4180.487	-300.99503	1	2	300.99503	400.0	1	1	2	150.79532	150.79532	1	0.18	-0.341	-4.214	-4.184	111.0
-4180.487	-300.99503	1	2	300.99503	400.0	1	1	2	150.79532	150.79532	1	0.18	-0.341	-4.186	-4.184	111.0
-4180.487	-300.99503	1	2	300.99503	400.0	1	1	2	150.79532	150.79532	1	0.18	-0.341	-4.172	-4.184	111.0
-4180.487	-300.99503	1	2	300.99503	400.0	1	1	2	150.79532	150.79532	1	0.18	-0.341	-4.151	-4.184	111.0
-4180.487	-300.99503	1	2	300.99503	400.0	1	1	2	150.79532	150.79532	1	0.18	-0.341	-4.216	-4.184	111.0
-4180.487	-300.99503	1	2	300.99503	400.0	1	1	2	150.79532	150.79532	1	0.18	-0.341	-4.17	-4.184	111.0
-4180.487	-300.99503	1	2	300.99503	400.0	1	1	2	150.79532	150.79532	1	0.18	-0.341	-4.206	-4.184	111.0
-4180.487	-300.99503	1	2	300.99503	400.0	1	1	2	150.79532	150.79532	1	0.18	-0.341	-4.315	-4.184	111.0
-4180.487	-300.99503	1	2	300.99503	400.0	1	1	2	150.79532	150.79532	1	0.18	-0.341	-4.201	-4.184	111.0
-4180.487	-300.99503	1	2	300.99503	400.0	1	1	2	150.79532	150.79532	1	0.18	-0.341	-4.158	-4.184	111.0
-4180.487	-300.99503	1	2	300.99503	400.0	1	1	2	150.79532	150.79532	1	0.18	-0.341	-4.205	-4.184	111.0
-4180.487	-300.99503	1	2	300.99503	400.0	1	1	2	150.79532	150.79532	1	0.18	-0.341	-4.145	-4.184	111.0
-4180.487	-300.99503	1	2	300.99503	400.0	1	1	2	150.79532	150.79532	1	0.18	-0.341	-4.135	-4.184	111.0
-4180.487	-300.99503	1	2	300.99503	400.0	1	1	2	150.79532	150.79532	1	0.18	-0.341	-4.206	-4.184	111.0
-4180.487	-300.99503	1	2	300.99503	400.0	1	1	2	150.79532	150.79532	1	0.18	-0.341	-4.165	-4.184	111.0
-4180.487	-300.99503	1	2	300.99503	400.0	1	1	2	150.79532	150.79532	1	0.18	-0.341	-4.211	-4.184	111.0
-4180.487	-300.99503	1	2	300.99503	400.0	1	1	2	150.79532	150.79532	1	0.18	-0.341	-4.155	-4.184	111.0
-4180.487	-300.99503	1	2	300.99503	400.0	1	1	2	150.79532	150.79532	1	0.18	-0.341	-4.2	-4.184	111.0
-4180.487	-300.99503	1	2	300.99503	400.0	1	1	2	150.79532	150.79532	1	0.18	-0.341	-4.176	-4.184	111.0
-4180.487	-300.99503	1	2	300.99503	400.0	1	1	2	150.79532	150.79532	1	0.18	-0.341	-4.253	-4.184	111.0
-4180.487	-300.99503	1	2	300.99503	400.0	1	1	2	150.79532	150.79532	1	0.18	-0.341	-4.173	-4.184	111.0
-4180.487	-300.99503	1	2	300.99503	400.0	1	1	2	150.79532	150.79532	1	0.18	-0.341	-4.2	-4.184	111.0
-4180.487	-300.99503	1	2	300.99503	400.0	1	1	2	150.79532	150.79532	1	0.18	-0.341	-4.183	-4.184	111.0
-4180.487	-300.99503	1	2	300.99503	400.0	1	1	2	150.79532	150.79532	1	0.18	-0.341	-4.175	-4.184	111.0
-4180.487	-300.99503	1	2	300.99503	400.0	1	1	2	150.79532	150.79532	1	0.18	-0.341	-4.143	-4.184	111.0
-4180.487	-300.99503	1	2	300.99503	400.0	1	1	2	150.79532	150.79532	1	0.18	-0.341	-4.173	-4.184	111.0
-4180.487	-300.99503	1	2	300.99503	400.0	1	1	2	150.79532	150.79532	1	0.18	-0.341	-4.145	-4.184	111.0
-4180.487	-300.99503	1	2	300.99503	400.0	1	1	2	150.79532	150.79532	1	0.18	-0.341	-4.196	-4.184	111.0
-4180.487	-300.99503	1	2	300.99503	400.0	1	1	2	150.79532	150.79532	1	0.18	-0.341	-4.195	-4.184	111.0
-4180.487	-300.99503	1	2	300.99503	400.0	1	1	2	150.79532	150.79532	1	0.18	-0.341	-4.213	-4.184	111.0
-4180.487	-300.99503	1	2	300.99503	400.0	1	1	2	150.79532	150.79532	1	0.18	-0.341	-4.28	-4.184	111.0
-4180.487	-300.99503	1	2	300.99503	400.0	1	1	2	150.79532	150.79532	1	0.18	-0.341	-4.231	-4.184	111.0
-4180.487	-300.99503	1	2	300.99503	400.0	1	1	2	150.79532	150.79532	1	0.18	-0.341	-4.226	-4.184	111.0
-4180.487	-300.99503	1	2	300.99503	400.0	1	1	2	150.79532	150.79532	1	0.18	-0.341	-4.12	-4.184	111.0
-4180.487	-300.99503	1	2	300.99503	400.0	1	1	2	150.79532	150.79532	1	0.18	-0.341	-4.241	-4.184	111.0
-4180.487	-300.99503	1	2	300.99503	400.0	1	1	2	150.79532	150.79532	1	0.18	-0.341	-4.146	-4.184	111.0
-4180.487	-300.99503	1	2	300.99503	400.0	1	1	2	150.79532	150.79532	1	0.18	-0.341	-4.216	-4.184	111.0
-4180.487	-300.99503	1	2	300.99503	400.0	1	1	2	150.79532	150.79532	1	0.18	-0.341	-4.191	-4.184	111.0
0.0	0.0	1	2	300.99503	400.0	1	1	2	150.79532	150.79532	0	0.18	-0.341	-4.224	-4.184	111.0
0.0	0.0	1	2	300.99503	400.0	1	1	2	150.79532	150.79532	0	0.18	-0.341	-4.192	-4.184	111.0
0.0	0.0	1	2	300.99503	400.0	1	1	2	150.79532	150.79532	0	0.18	-0.341	-4.201	-4.184	111.0
0.0	0.0	1	2	300.99503	400.0	1	1	2	150.79532	150.79532	0	0.18	-0.341	-4.195	-4.184	111.0
0.0	0.0	1	2	300.99503	400.0	1	1	2	150.79532	150.79532	0	0.181	-0.337	-3.582	-3.613	111.0
0.0	0.0	1	2	300.99503	400.0	1	1	2	150.79532	150.79532	0	0.181	-0.334	-3.529	-3.358	111.0
0.0	0.0	1	2	300.99503	400.0	1	1	2	150.79532	150.79532	0	0.181	-0.328	-3.336	-3.358	111.0
0.0	0.0	1	2	300.99503	400.0	1	1	2	150.79532	150.79532	0	0.181	-0.318	-2.843	-2.9	111.0
0.0	0.0	1	2	300.99503	400.0	1	1	2	150.79532	150.79532	0	0.182	-0.311	-2.9	-2.9	111.0
0.0	0.0	1	2	300.99503	400.0	1	1	2	150.79532	150.79532	0	0.182	-0.302	-2.645	-2.695	111.0
0.0	0.0	1	2	300.99503	400.0	1	1	2	150.79532	150.79532	0	0.182	-0.292	-2.421	-2.327	111.0
0.0	0.0	1	2	300.99503	400.0	1	1	2	150.79532	150.79532	0	0.183	-0.282	-2.347	-2.327	111.0
0.0	0.0	1	2	300.99503	400.0	1	1	2	150.79532	150.79532	0	0.183	-0.271	-2.035	-2.009	111.0
0.0	0.0	1	2	300.99503	400.0	1	1	2	150.79532	150.79532	0	0.183	-0.261	-1.977	-2.009	111.0
0.0	0.0	1	2	300.99503	400.0	1	1	2	150.79532	150.79532	0	0.184	-0.25	-1.857	-1.867	111.0
0.0	0.0	1	2	300.99503	400.0	1	1	2	150.79532	150.79532	0	0.184	-0.238	-1.579	-1.612	111.0
0.0	0.0	1	2	300.99503	400.0	1	1	2	150.79532	150.79532	0	0.185	-0.229	-1.54	-1.612	111.0
0.0	0.0	1	2	300.99503	400.0	1	1	2	150.79532	150.79532	0	0.185	-0.218	-1.501	-1.498	111.0
0.0	0.0	1	2	300.99503	400.0	1	1	2	150.79532	150.79532	0	0.185	-0.208	-1.262	-1.294	111.0
0.0	0.0	1	2	300.99503	400.0	1	1	2	150.79532	150.79532	0	0.186	-0.198	-1.313	-1.294	111.0
0.0	0.0	1	2	300.99503	400.0	1	1	2	150.79532	150.79532	0	0.186	-0.188	-1.214	-1.202	111.0
0.0	0.0	1	2	300.99503	400.0	1	1	2	150.79532	150.79532	0	0.187	-0.179	-1.236	-1.202	111.0
0.0	0.0	1	2	300.99503	400.0	1	1	2	150.79532	150.79532	0	0.187	-0.171	-1.053	-1.038	111.0
0.0	0.0	1	2	300.99503	400.0	1	1	2	150.79532	150.79532	0	0.188	-0.161	-0.889	-0.896	111.0
0.0	0.0	1	2	300.99503	400.0	1	1	2	150.79532	150.79532	0	0.188	-0.152	-0.861	-0.896	111.0
0.0	0.0	1	2	300.99503	400.0	1	1	2	150.79532	150.79532	0	0.188	-0.144	-0.826	-0.833	111.0
0.0	0.0	1	2	300.99503	400.0	1	1	2	150.79532	150.79532	0	0.189	-0.135	-0.684	-0.719	111.0
0.0	0.0	1	2	300.99503	400.0	1	1	2	150.79532	150.79532	0	0.189	-0.128	-0.709	-0.719	111.0
0.0	0.0	1	2	300.99503	400.0	1	1	2	150.79532	150.79532	0	0.189	-0.12	-0.689	-0.668	111.0
0.0	0.0	1	2	300.99503	400.0	1	1	2	150.79532	150.79532	0	0.189	-0.114	-0.632	-0.668	111.0
0.0	0.0	1	2	300.99503	400.0	1	1	2	150.79532	150.79532	0	0.19	-0.108	-0.638	-0.577	111.0
0.0	0.0	1	2	300.99503	400.0	1	1	2	150.79532	150.79532	0	0.19	-0.102	-0.539	-0.536	111.0
0.0	0.0	1	2	300.99503	400.0	1	1	2	150.79532	150.79532	0	0.19	-0.097	-0.566	-0.536	111.0
0.0	0.0	1	2	300.99503	400.0	1	1	2	150.79532	150.79532	0	0.19	-0.091	-0.339	-0.462	111.0
0.0	0.0	1	2	300.99503	400.0	1	1	2	150.79532	150.79532	0	0.19	-0.085	-0.467	-0.43	111.0
0.0	0.0	1	2	300.99503	400.0	1	1	2	150.79532	150.79532	0	0.19	-0.08	-0.413	-0.43	111.0
0.0	0.0	1	2	300.99503	400.0	1	1	2	150.79532	150.79532	0	0.19	-0.076	-0.366	-0.371	111.0
0.0	0.0	1	2	300.99503	400.0	1	1	2	150.79532	150.79532	0	0.19	-0.072	-0.435	-0.371	111.0
0.0	0.0	1	2	300.99503	400.0	1	1	2	150.79532	150.79532	0	0.19	-0.068	-0.299	-0.345	111.0
0.0	0.0	1	2	300.99503	400.0	1	1	2	150.79532	150.79532	0	0.19	-0.064	-0.32	-0.297	111.0
0.0	0.0	1	2	300.99503	400.0	1	1	2	150.79532	150.79532	0	0.19	-0.06	-0.32	-0.297	111.0
0.0	0.0	1	2	300.99503	400.0	1	1	2	150.79532	150.79532	0	0.19	-0.058	-0.275	-0.257	11.0
0.0	0.0	1	2	300.99503	400.0	1	1	2	150.79532	150.79532	0	0.19	-0.056	-0.26	-0.238	111.0
0.0	0.0	1	2	300.99503	400.0	1	1	2	150.79532	150.79532	0	0.19	-0.053	-0.244	-0.238	11.0
0.0	0.0	1	2	300.99503	400.0	1	1	2	150.79532	150.79532	0	0.19	-0.049	-0.193	-0.206	11.0
0.0	0.0	1	2	300.99503	400.0	1	1	2	150.79532	150.79532	0	0.19	-0.045	-0.164	-0.206	11.0
0.0	0.0	1	2	300.99503	400.0	1	1	2	150.79532	150.79532	0	0.19	-0.041	-0.236	-0.191	111.0
0.0	0.0	1	2	300.99503	400.0	1	1	2	150.79532	150.79532	0	0.19	-0.038	-0.19	-0.165	111.0
0.0	0.0	1	2	300.99503	400.0	1	1	2	150.79532	150.79532	0	0.19	-0.036	-0.175	-0.165	111.0
0.0	0.0	1	2	300.99503	400.0	1	1	2	150.79532	150.79532	0	0.19	-0.034	-0.116	-0.153	111.0
0.0	0.0	1	2	300.99503	400.0	1	1	2	150.79532	150.79532	0	0.19	-0.032	-0.167	-0.132	111.0
0.0	0.0	1	2	300.99503	400.0	1	1	2	150.79532	150.79532	0	0.189	-0.03	-0.251	-0.132	111.0
0.0	0.0	1	2	300.99503	400.0	1	1	2	150.79532	150.79532	0	0.189	-0.028	-0.118	-0.114	111.0
0.0	0.0	1	2	300.99503	400.0	1	1	2	150.79532	150.79532	0	0.189	-0.026	-0.138	-0.114	111.0
0.0	0.0	1	2	300.99503	400.0	1	1	2	150.79532	150.79532	0	0.189	-0.024	-0.129	-0.106	111.0
0.0	0.0	1	2	300.99503	400.0	1	1	2	150.79532	150.79532	0	0.189	-0.022	-0.06	-0.091	111.0
0.0	0.0	1	2	300.99503	400.0	1	1	2	150.79532	150.79532	0	0.189	-0.02	-0.121	-0.091	111.0
0.0	0.0	1	2	300.99503	400.0	1	1	2	150.79532	150.79532	0	0.189	-0.02	-0.13	-0.084	111.0
0.0	0.0	1	2	300.99503	400.0	1	1	2	150.79532	150.79532	0	0.189	-0.02	-0.091	-0.073	111.0
0.0	0.0	1	2	300.99503	400.0	1	1	2	150.79532	150.79532	0	0.189	-0.02	-0.048	-0.073	111.0
0.0	0.0	1	2	300.99503	400.0	1	1	2	150.79532	150.79532	0	0.189	-0.02	-0.199	-0.067	111.0
0.0	0.0	1	2	300.99503	400.0	1	1	2	150.79532	150.79532	0	0.189	-0.02	-0.052	-0.067	111.0
0.0	0.0	1	2	300.99503	400.0	1	1	2	150.79532	150.79532	0	0.189	-0.02	-0.06	-0.058	111.0
0.0	0.0	1	2	300.99503	400.0	1	1	2	150.79532	150.79532	0	0.189	-0.02	-0.064	-0.05	111.0
0.0	0.0	1	2	300.99503	400.0	1	1	2	150.79532	150.79532	0	0.189	-0.019	-0.01	-0.05	111.0
0.0	0.0	1	2	300.99503	400.0	1	1	2	150.79532	150.79532	0	0.189	-0.019	-0.022	-0.046	111.0
0.0	0.0	1	2	300.99503	400.0	1	1	2	150.79532	150.79532	0	0.189	-0.019	-0.045	-0.04	111.0
0.0	0.0	1	2	300.99503	400.0	1	1	2	150.79532	150.79532	0	0.189	-0.018	-0.009	-0.04	111.0
0.0	0.0	1	2	300.99503	400.0	1	1	2	150.79532	150.79532	0	0.189	-0.017	0.057	-0.037	111.0
0.0	0.0	1	2	300.99503	400.0	1	1	2	150.79532	150.79532	0	0.189	-0.016	-0.014	-0.037	111.0
0.0	0.0	1	2	300.99503	400.0	1	1	2	150.79532	150.79532	0	0.189	-0.016	-0.076	-0.032	111.0
0.0	0.0	1	2	300.99503	400.0	1	1	2	150.79532	150.79532	0	0.189	-0.016	-0.049	-0.029	111.0
0.0	0.0	1	2	300.99503	400.0	1	1	2	150.79532	150.79532	0	0.189	-0.015	-0.033	-0.029	111.0
0.0	0.0	1	2	300.99503	400.0	1	1	2	150.79532	150.79532	0	0.189	-0.015	-0.048	-0.025	111.0
0.0	0.0	1	2	300.99503	400.0	1	1	2	150.79532	150.79532	0	0.189	-0.015	-0.029	-0.021	111.0
0.0	0.0	1	2	300.99503	400.0	1	1	2	150.79532	150.79532	0	0.189	-0.015	-0.017	-0.021	111.0
0.0	0.0	1	2	300.99503	400.0	1	1	2	150.79532	150.79532	0	0.189	-0.015	-0.055	-0.02	111.0
0.0	0.0	1	2	300.99503	400.0	1	1	2	150.79532	150.79532	0	0.189	-0.014	-0.025	-0.02	111.0
0.0	0.0	1	2	300.99503	400.0	1	1	2	150.79532	150.79532	0	0.189	-0.013	0.02	-0.017	111.0
0.0	0.0	1	2	300.99503	400.0	1	1	2	150.79532	150.79532	0	0.189	-0.012	-0.014	-0.016	111.0
0.0	0.0	1	2	300.99503	400.0	1	1	2	150.79532	150.79532	0	0.189	-0.011	-0.007	-0.016	111.0
0.0	0.0	1	2	300.99503	400.0	1	1	2	150.79532	150.79532	0	0.189	-0.011	-0.034	-0.013	111.0
0.0	0.0	1	2	300.99503	400.0	1	1	2	150.79532	150.79532	0	0.189	-0.009	0.088	-0.012	111.0
0.0	0.0	1	2	300.99503	400.0	1	1	2	150.79532	150.79532	0	0.189	-0.008	-0.032	-0.012	111.0
0.0	0.0	1	2	300.99503	400.0	1	1	2	150.79532	150.79532	0	0.189	-0.007	0.062	-0.01	111.0
0.0	0.0	1	2	300.99503	400.0	1	1	2	150.79532	150.79532	0	0.189	-0.007	-0.017	-0.01	111.0
0.0	0.0	1	2	300.99503	400.0	1	1	2	150.79532	150.79532	0	0.189	-0.006	0.039	-0.01	111.0
0.0	0.0	1	2	300.99503	400.0	1	1	2	150.79532	150.79532	0	0.189	-0.006	-0.025	-0.008	111.0
0.0	0.0	1	2	300.99503	400.0	1	1	2	150.79532	150.79532	0	0.189	-0.005	-0.002	-0.008	111.0
0.0	0.0	1	2	300.99503	400.0	1	1	2	150.79532	150.79532	0	0.189	-0.004	-0.015	-0.007	111.0
0.0	0.0	1	2	300.99503	400.0	1	1	2	150.79532	150.79532	0	0.189	-0.002	0.029	-0.006	111.0
0.0	0.0	1	2	300.99503	400.0	1	1	2	150.79532	150.79532	0	0.189	-0.001	-0.036	-0.006	111.0
0.0	0.0	1	2	300.99503	400.0	1	1	2	150.79532	150.79532	0	0.189	0.0	-0.005	-0.006	111.0
0.0	0.0	1	2	300.99503	400.0	1	1	2	150.79532	150.79532	0	0.189	0.0	0.02	-0.006	111.0
0.0	0.0	1	2	300.99503	400.0	1	1	2	150.79532	150.79532	0	0.189	0.0	0.096	-0.005	111.0
0.0	0.0	1	2	300.99503	400.0	1	1	2	150.79532	150.79532	0	0.189	0.0	-0.01	-0.004	111.0
0.0	0.0	1	2	300.99503	400.0	1	1	2	150.79532	150.79532	0	0.189	0.0	0.002	-0.004	111.0
0.0	0.0	1	2	300.99503	400.0	1	1	2	150.79532	150.79532	0	0.189	0.0	0.005	-0.003	111.0
0.0	0.0	1	2	300.99503	400.0	1	1	2	150.79532	150.79532	0	0.189	0.0	0.02	-0.003	111.0
0.0	0.0	1	2	300.99503	400.0	1	1	2	150.79532	150.79532	0	0.189	0.0	-0.01	-0.003	111.0
0.0	0.0	1	2	300.99503	400.0	1	1	2	150.79532	150.79532	0	0.189	0.0	-0.001	-0.002	111.0
0.0	0.0	1	2	300.99503	400.0	1	1	2	150.79532	150.79532	0	0.189	0.0	0.013	-0.002	111.0
0.0	0.0	1	2	300.99503	400.0	1	1	2	150.79532	150.79532	0	0.189	-0.001	-0.046	-0.002	111.0
0.0	0.0	1	2	300.99503	400.0	1	1	2	150.79532	150.79532	0	0.189	0.0	0.003	-0.002	111.0
0.0	0.0	1	2	300.99503	400.0	1	1	2	150.79532	150.79532	0	0.189	-0.001	-0.187	-0.002	111.0
0.0	0.0	1	2	300.99503	400.0	1	1	2	150.79532	150.79532	0	0.189	0.0	-0.003	-0.001	111.0
0.0	0.0	1	2	300.99503	400.0	1	1	2	150.79532	150.79532	0	0.189	0.0	0.018	-0.001	111.0
0.0	0.0	1	2	300.99503	400.0	1	1	2	150.79532	150.79532	0	0.189	0.0	-0.007	-0.001	111.0
0.0	0.0	1	2	300.99503	400.0	1	1	2	150.79532	150.79532	0	0.189	0.0	0.011	-0.001	111.0
0.0	0.0	1	2	300.99503	400.0	1	1	2	150.79532	150.79532	0	0.189	0.0	-0.008	-0.001	111.0
0.0	0.0	1	2	300.99503	400.0	1	1	2	150.79532	150.79532	0	0.189	0.0	0.009	0.0	111.0
0.0	0.0	1	2	300.99503	400.0	1	1	2	150.79532	150.79532	0	0.189	0.0	-0.003	0.0	111.0
0.0	0.0	1	2	300.99503	400.0	1	1	2	150.79532	150.79532	0	0.189	-0.001	-0.016	0.0	111.0
0.0	0.0	1	2	300.99503	400.0	1	1	2	150.79532	150.79532	0	0.189	0.0	0.013	0.0	111.0
0.0	0.0	1	2	300.99503	400.0	1	1	2	150.79532	150.79532	0	0.189	-0.001	-0.019	0.0	111.0
0.0	0.0	1	2	300.99503	400.0	1	1	2	150.79532	150.79532	0	0.189	0.0	-0.01	0.0	111.0
0.0	0.0	1	2	300.99503	400.0	1	1	2	150.79532	150.79532	0	0.189	0.0	-0.006	0.0	111.0
0.0	0.0	1	2	300.99503	400.0	1	1	2	150.79532	150.79532	0	0.189	0.0	0.017	0.0	111.0
0.0	0.0	1	2	300.99503	400.0	1	1	2	150.79532	150.79532	0	0.189	0.0	0.004	0.0	111.0
0.0	0.0	1	2	300.99503	400.0	1	1	2	150.79532	150.79532	0	0.189	0.0	0.035	0.0	111.0
0.0	0.0	1	2	300.99503	400.0	1	1	2	150.79532	150.79532	0	0.189	0.0	0.003	0.0	111.0
0.0	0.0	1	2	300.99503	400.0	1	1	2	150.79532	150.79532	0	0.189	-0.001	-0.07	0.0	111.0
0.0	0.0	1	2	300.99503	400.0	1	1	2	150.79532	150.79532	0	0.189	0.0	-0.005	0.0	111.0
0.0	0.0	1	2	300.99503	400.0	1	1	2	150.79532	150.79532	0	0.189	0.0	-0.001	0.0	111.0
0.0	0.0	1	2	300.99503	400.0	1	1	2	150.79532	150.79532	0	0.189	0.0	-0.001	0.0	111.0
0.0	0.0	1	2	300.99503	400.0	1	1	2	150.79532	150.79532	0	0.189	-0.001	-0.016	0.0	111.0
0.0	0.0	1	2	300.99503	400.0	1	1	2	150.79532	150.79532	0	0.189	0.0	-0.008	0.0	111.0
0.0	0.0	1	2	300.99503	400.0	1	1	2	150.79532	150.79532	0	0.189	-0.001	-0.024	0.0	111.0
0.0	0.0	1	2	300.99503	400.0	1	1	2	150.79532	150.79532	0	0.189	0.0	0.045	0.0	111.0
0.0	0.0	1	2	300.99503	400.0	1	1	2	150.79532	150.79532	0	0.189	0.0	0.015	0.0	111.0
0.0	0.0	1	2	300.99503	400.0	1	1	2	150.79532	150.79532	0	0.189	0.0	0.06	0.0	111.0
0.0	0.0	1	2	300.99503	400.0	1	1	2	150.79532	150.79532	0	0.189	0.0	-0.01	0.0	111.0
0.0	0.0	1	2	300.99503	400.0	1	1	2	150.79532	150.79532	0	0.189	-0.001	-0.013	0.0	111.0
0.0	0.0	1	2	300.99503	400.0	1	1	2	150.79532	150.79532	0	0.189	0.0	0.0	0.0	111.0
0.0	0.0	1	2	300.99503	400.0	1	1	2	150.79532	150.79532	0	0.189	0.0	0.02	0.0	111.0
0.0	0.0	1	2	300.99503	400.0	1	1	2	150.79532	150.79532	0	0.189	0.0	0.022	0.0	111.0
0.0	0.0	1	2	300.99503	400.0	1	1	2	150.79532	150.79532	0	0.189	0.0	0.02	0.0	111.0
0.0	0.0	1	2	300.99503	400.0	1	1	2	150.79532	150.79532	0	0.189	-0.001	-0.048	0.0	111.0
0.0	0.0	1	2	300.99503	400.0	1	1	2	150.79532	150.79532	0	0.189	-0.001	-0.061	0.0	111.0
0.0	0.0	1	2	300.99503	400.0	1	1	2	150.79532	150.79532	0	0.189	0.0	0.0	0.0	111.0
0.0	0.0	1	2	300.99503	400.0	1	1	2	150.79532	150.79532	0	0.189	-0.001	-0.156	0.0	111.0
0.0	0.0	1	2	300.99503	400.0	1	1	2	150.79532	150.79532	0	0.189	0.0	0.026	0.0	111.0
0.0	0.0	1	2	300.99503	400.0	1	1	2	150.79532	150.79532	0	0.189	0.0	-0.004	0.0	111.0
0.0	0.0	1	2	300.99503	400.0	1	1	2	150.79532	150.79532	0	0.189	0.0	0.0	0.0	111.0
0.0	0.0	1	2	300.99503	400.0	1	1	2	150.79532	150.79532	0	0.189	0.0	-0.001	0.0	111.0
0.0	0.0	1	2	300.99503	400.0	1	1	2	150.79532	150.79532	0	0.189	0.0	-0.004	0.0	111.0
0.0	0.0	1	2	300.99503	400.0	1	1	2	150.79532	150.79532	0	0.189	0.0	0.04	0.0	111.0
0.0	0.0	1	2	300.99503	400.0	1	1	2	150.79532	150.79532	0	0.189	0.0	0.067	0.0	111.0
0.0	0.0	1	2	300.99503	400.0	1	1	2	150.79532	150.79532	0	0.189	-0.001	-0.034	0.0	111.0
0.0	0.0	1	2	300.99503	400.0	1	1	2	150.79532	150.79532	0	0.189	0.0	0.012	0.0	111.0
0.0	0.0	1	2	300.99503	400.0	1	1	2	150.79532	150.79532	0	0.189	-0.001	-0.052	0.0	111.0
0.0	0.0	1	2	300.99503	400.0	1	1	2	150.79532	150.79532	0	0.189	0.0	0.002	0.0	111.0
0.0	0.0	1	2	300.99503	400.0	1	1	2	150.79532	150.79532	0	0.189	0.0	0.026	0.0	111.0
0.0	0.0	1	2	300.99503	400.0	1	1	2	150.79532	150.79532	0	0.189	0.0	0.041	0.0	111.0
0.0	0.0	1	2	300.99503	400.0	1	1	2	150.79532	150.79532	0	0.189	-0.001	-0.013	0.0	111.0
0.0	0.0	1	2	300.99503	400.0	1	1	2	150.79532	150.79532	0	0.189	-0.001	-0.012	0.0	111.0
0.0	0.0	1	2	300.99503	400.0	1	1	2	150.79532	150.79532	0	0.189	0.0	0.001	0.0	111.0
0.0	0.0	1	2	300.99503	400.0	1	1	2	150.79532	150.79532	0	0.189	0.0	0.038	0.0	111.0
0.0	0.0	1	2	300.99503	400.0	1	1	2	150.79532	150.79532	0	0.189	0.0	0.0	0.0	111.0
0.0	0.0	1	2	300.99503	400.0	1	1	2	150.79532	150.79532	0	0.189	0.0	0.01	0.0	111.0
0.0	0.0	1	2	300.99503	400.0	1	1	2	150.79532	150.79532	0	0.189	0.0	-0.001	0.0	111.0
0.0	0.0	1	2	300.99503	400.0	1	1	2	150.79532	150.79532	0	0.189	0.0	0.012	0.0	111.0
0.0	0.0	1	2	300.99503	400.0	1	1	2	150.79532	150.79532	0	0.189	0.0	0.041	0.0	111.0
0.0	0.0	1	2	300.99503	400.0	1	1	2	150.79532	150.79532	0	0.189	0.0	0.056	0.0	111.0
0.0	0.0	1	2	300.99503	400.0	1	1	2	150.79532	150.79532	0	0.189	-0.001	-0.171	0.0	111.0
0.0	0.0	1	2	300.99503	400.0	1	1	2	150.79532	150.79532	0	0.189	0.0	0.015	0.0	111.0
0.0	0.0	1	2	300.99503	400.0	1	1	2	150.79532	150.79532	0	0.189	-0.001	-0.033	0.0	111.0
0.0	0.0	1	2	300.99503	400.0	1	1	2	150.79532	150.79532	0	0.189	0.0	-0.009	0.0	111.0
0.0	0.0	1	2	300.99503	400.0	1	1	2	150.79532	150.79532	0	0.189	-0.001	-0.185	0.0	111.0
0.0	0.0	1	2	300.99503	400.0	1	1	2	150.79532	150.79532	0	0.189	-0.001	-0.017	0.0	111.0
0.0	0.0	1	2	300.99503	400.0	1	1	2	150.79532	150.79532	0	0.189	0.0	0.004	0.0	111.0
0.0	0.0	1	2	300.99503	400.0	1	1	2	150.79532	150.79532	0	0.189	-0.001	0.126	0.0	111.0
0.0	0.0	1	2	300.99503	400.0	1	1	2	150.79532	150.79532	0	0.189	-0.001	-0.04	0.0	111.0
0.0	0.0	1	2	300.99503	400.0	1	1	2	150.79532	150.79532	0	0.189	0.0	0.015	0.0	111.0
0.0	0.0	1	2	300.99503	400.0	1	1	2	150.79532	150.79532	0	0.189	-0.001	-0.024	0.0	111.0
0.0	0.0	1	2	300.99503	400.0	1	1	2	150.79532	150.79532	0	0.189	0.0	0.075	0.0	111.0
0.0	0.0	1	2	300.99503	400.0	1	1	2	150.79532	150.79532	0	0.189	0.0	0.017	0.0	111.0
0.0	0.0	1	2	300.99503	400.0	1	1	2	150.79532	150.79532	0	0.189	0.0	0.008	0.0	111.0
0.0	0.0	1	2	300.99503	400.0	1	1	2	150.79532	150.79532	0	0.189	-0.001	-0.013	0.0	111.0
0.0	0.0	1	2	300.99503	400.0	1	1	2	150.79532	150.79532	0	0.189	0.0	0.041	0.0	111.0
0.0	0.0	1	2	300.99503	400.0	1	1	2	150.79532	150.79532	0	0.189	0.0	-0.008	0.0	111.0
0.0	0.0	1	2	300.99503	400.0	1	1	2	150.79532	150.79532	0	0.189	-0.001	-0.121	0.0	111.0
0.0	0.0	1	2	300.99503	400.0	1	1	2	150.79532	150.79532	0	0.189	0.0	0.017	0.0	111.0
0.0	0.0	1	2	300.99503	400.0	1	1	2	150.79532	150.79532	0	0.189	0.0	-0.006	0.0	111.0
0.0	0.0	1	2	300.99503	400.0	1	1	2	150.79532	150.79532	0	0.189	0.0	0.046	0.0	111.0
0.0	0.0	1	2	300.99503	400.0	1	1	2	150.79532	150.79532	0	0.189	0.0	0.001	0.0	111.0
0.0	0.0	1	2	300.99503	400.0	1	1	2	150.79532	150.79532	0	0.189	-0.001	-0.019	0.0	111.0
0.0	0.0	1	2	300.99503	400.0	1	1	2	150.79532	150.79532	0	0.189	-0.001	-0.231	0.0	111.0
0.0	0.0	1	2	300.99503	400.0	1	1	2	150.79532	150.79532	0	0.189	0.0	0.013	0.0	111.0
0.0	0.0	1	2	300.99503	400.0	1	1	2	150.79532	150.79532	0	0.189	0.0	0.02	0.0	111.0
0.0	0.0	1	2	300.99503	400.0	1	1	2	150.79532	150.79532	0	0.189	0.0	-0.006	0.0	111.0
0.0	0.0	1	2	300.99503	400.0	1	1	2	150.79532	150.79532	0	0.189	0.0	0.02	0.0	111.0
0.0	0.0	1	2	300.99503	400.0	1	1	2	150.79532	150.79532	0	0.189	-0.001	-0.026	0.0	111.0
0.0	0.0	1	2	300.99503	400.0	1	1	2	150.79532	150.79532	0	0.189	-0.001	-0.041	0.0	111.0
0.0	0.0	1	2	300.99503	400.0	1	1	2	150.79532	150.79532	0	0.189	-0.001	-0.026	0.0	111.0
0.0	0.0	1	2	300.99503	400.0	1	1	2	150.79532	150.79532	0	0.189	0.0	0.017	0.0	111.0
0.0	0.0	1	2	300.99503	400.0	1	1	2	150.79532	150.79532	0	0.189	0.0	0.011	0.0	111.0
0.0	0.0	1	2	300.99503	400.0	1	1	2	150.79532	150.79532	0	0.189	0.0	0.049	0.0	111.0
0.0	0.0	1	2	300.99503	400.0	1	1	2	150.79532	150.79532	0	0.189	-0.001	-0.035	0.0	111.0
0.0	0.0	1	2	300.99503	400.0	1	1	2	150.79532	150.79532	0	0.189	-0.001	-0.082	0.0	111.0
0.0	0.0	1	2	300.99503	400.0	1	1	2	150.79532	150.79532	0	0.189	0.0	0.024	0.0	111.0
0.0	0.0	1	2	300.99503	400.0	1	1	2	150.79532	150.79532	0	0.189	0.0	0.044	0.0	111.0
0.0	0.0	1	2	300.99503	400.0	1	1	2	150.79532	150.79532	0	0.189	0.0	0.04	0.0	111.0
0.0	0.0	1	2	300.99503	400.0	1	1	2	150.79532	150.79532	0	0.189	0.0	-0.006	0.0	111.0
0.0	0.0	1	2	300.99503	400.0	1	1	2	150.79532	150.79532	0	0.189	0.0	0.007	0.0	111.0
0.0	0.0	1	2	300.99503	400.0	1	1	2	150.79532	150.79532	0	0.189	0.0	0.02	0.0	111.0
0.0	0.0	1	2	300.99503	400.0	1	1	2	150.79532	150.79532	0	0.189	-0.001	-0.033	0.0	111.0
0.0	0.0	1	2	300.99503	400.0	1	1	2	150.79532	150.79532	0	0.189	-0.001	-0.022	0.0	111.0
0.0	0.0	1	2	300.99503	400.0	1	1	2	150.79532	150.79532	0	0.189	0.0	-0.009	0.0	111.0
0.0	0.0	1	2	300.99503	400.0	1	1	2	150.79532	150.79532	0	0.189	0.0	-0.001	0.0	111.0
0.0	0.0	1	2	300.99503	400.0	1	1	2	150.79532	150.79532	0	0.189	-0.001	-0.033	0.0	111.0
0.0	0.0	1	2	300.99503	400.0	1	1	2	150.79532	150.79532	0	0.189	0.0	0.046	0.0	111.0
0.0	0.0	1	2	300.99503	400.0	1	1	2	150.79532	150.79532	0	0.189	0.0	0.017	0.0	111.0
0.0	0.0	1	2	300.99503	400.0	1	1	2	150.79532	150.79532	0	0.189	-0.001	-0.018	0.0	111.0
0.0	0.0	1	2	300.99503	400.0	1	1	2	150.79532	150.79532	0	0.189	0.0	-0.005	0.0	111.0
0.0	0.0	1	2	300.99503	400.0	1	1	2	150.79532	150.79532	0	0.189	-0.001	-0.065	0.0	111.0
0.0	0.0	1	2	300.99503	400.0	1	1	2	150.79532	150.79532	0	0.189	0.0	-0.006	0.0	111.0
0.0	0.0	1	2	300.99503	400.0	1	1	2	150.79532	150.79532	0	0.189	-0.001	-0.026	0.0	111.0
0.0	0.0	1	2	300.99503	400.0	1	1	2	150.79532	150.79532	0	0.189	0.0	0.012	0.0	111.0
0.0	0.0	1	2	300.99503	400.0	1	1	2	150.79532	150.79532	0	0.189	-0.001	-0.012	0.0	111.0
0.0	0.0	1	2	300.99503	400.0	1	1	2	150.79532	150.79532	0	0.189	-0.001	-0.019	0.0	111.0
0.0	0.0	1	2	300.99503	400.0	1	1	2	150.79532	150.79532	0	0.189	-0.001	-0.025	0.0	111.0
0.0	0.0	1	2	300.99503	400.0	1	1	2	150.79532	150.79532	0	0.189	-0.001	-0.035	0.0	111.0
0.0	0.0	1	2	300.99503	400.0	1	1	2	150.79532	150.79532	0	0.189	0.0	0.008	0.0	111.0
0.0	0.0	1	2	300.99503	400.0	1	1	2	150.79532	150.79532	0	0.189	0.0	0.023	0.0	111.0
0.0	0.0	1	2	300.99503	400.0	1	1	2	150.79532	150.79532	0	0.189	-0.001	-0.056	0.0	111.0
0.0	0.0	1	2	300.99503	400.0	1	1	2	150.79532	150.79532	0	0.189	0.0	-0.003	0.0	111.0
0.0	0.0	1	2	300.99503	400.0	1	1	2	150.79532	150.79532	0	0.189	0.0	-0.005	0.0	111.0
0.0	0.0	1	2	300.99503	400.0	1	1	2	150.79532	150.79532	0	0.189	-0.001	-0.029	0.0	111.0
0.0	0.0	1	2	300.99503	400.0	1	1	2	150.79532	150.79532	0	0.189	0.0	0.002	0.0	111.0
0.0	0.0	1	2	300.99503	400.0	1	1	2	150.79532	150.79532	0	0.189	0.0	0.008	0.0	111.0
0.0	0.0	1	2	300.99503	400.0	1	1	2	150.79532	150.79532	0	0.189	-0.001	-0.031	0.0	111.0
5555.5557	400.0	1	3	201.99005	400.0	0	1	2	150.79532	150.79532	1	0.189	0.0	0.014	0.0	111.0
5555.5557	400.0	1	3	201.99005	400.0	0	1	2	150.79532	150.79532	1	0.189	0.0	-0.007	0.0	111.0
5555.5557	400.0	1	3	201.99005	400.0	0	1	2	150.79532	150.79532	1	0.189	0.0	0.006	0.0	111.0
5555.5557	400.0	1	3	201.99005	400.0	0	1	2	150.79532	150.79532	1	0.189	0.002	0.33	0.392	111.0
5555.5557	400.0	1	3	201.99005	400.0	0	1	2	150.79532	150.79532	1	0.189	0.006	0.615	0.757	111.0
5555.5557	400.0	1	3	201.99005	400.0	0	1	2	150.79532	150.79532	1	0.189	0.012	0.755	0.757	111.0
5555.5557	400.0	1	3	201.99005	400.0	0	1	2	150.79532	150.79532	1	0.189	0.022	1.382	1.413	111.0
5555.5557	400.0	1	3	201.99005	400.0	0	1	2	150.79532	150.79532	1	0.189	0.032	1.655	1.706	111.0
5555.5557	400.0	1	3	201.99005	400.0	0	1	2	150.79532	150.79532	1	0.189	0.043	1.654	1.706	111.0
5555.5557	400.0	1	3	201.99005	400.0	0	1	2	150.79532	150.79532	1	0.189	0.057	2.231	2.232	111.0
5555.5557	400.0	1	3	201.99005	400.0	0	1	2	150.79532	150.79532	1	0.189	0.07	2.236	2.232	111.0
5555.5557	400.0	1	3	201.99005	400.0	0	1	2	150.79532	150.79532	1	0.189	0.083	2.422	2.467	111.0
5555.5557	400.0	1	3	201.99005	400.0	0	1	2	150.79532	150.79532	1	0.19	0.097	2.87	2.889	111.0
5555.5557	400.0	1	3	201.99005	400.0	0	1	2	150.79532	150.79532	1	0.19	0.111	2.913	2.889	111.0
5555.5557	400.0	1	3	201.99005	400.0	0	1	2	150.79532	150.79532	1	0.19	0.125	3.039	3.079	111.0
5555.5557	400.0	1	3	201.99005	400.0	0	1	2	150.79532	150.79532	1	0.19	0.137	3.066	3.417	111.0
5555.5557	400.0	1	3	201.99005	400.0	0	1	2	150.79532	150.79532	1	0.19	0.152	3.442	3.417	11.0
5555.5557	400.0	1	3	201.99005	400.0	0	1	2	150.79532	150.79532	1	0.19	0.166	3.508	3.569	111.0
5555.5557	400.0	1	3	201.99005	400.0	0	1	2	150.79532	150.79532	1	0.19	0.178	3.484	3.569	11.0
5555.5557	400.0	1	3	201.99005	400.0	0	1	2	150.79532	150.79532	1	0.19	0.191	3.836	3.84	111.0
5555.5557	400.0	1	3	201.99005	400.0	0	1	2	150.79532	150.79532	1	0.19	0.205	4.003	3.963	111.0
5555.5557	400.0	1	3	201.99005	400.0	0	1	2	150.79532	150.79532	1	0.19	0.217	3.91	3.963	111.0
5555.5557	400.0	1	3	201.99005	400.0	0	1	2	150.79532	150.79532	1	0.191	0.23	4.233	4.181	111.0
5555.5557	400.0	1	3	201.99005	400.0	0	1	2	150.79532	150.79532	1	0.191	0.242	4.291	4.279	111.0
5555.5557	400.0	1	3	201.99005	400.0	0	1	2	150.79532	150.79532	1	0.191	0.252	4.238	4.279	11.0
5555.5557	400.0	1	3	201.99005	400.0	0	1	2	150.79532	150.79532	1	0.191	0.264	4.464	4.453	11.0
5555.5557	400.0	1	3	201.99005	400.0	0	1	2	150.79532	150.79532	1	0.191	0.274	4.391	4.453	111.0
5555.5557	400.0	1	3	201.99005	400.0	0	1	2	150.79532	150.79532	1	0.191	0.285	4.658	4.604	111.0
5555.5557	400.0	1	3	201.99005	400.0	0	1	2	150.79532	150.79532	1	0.191	0.295	4.699	4.673	11.0
5555.5557	400.0	1	3	201.99005	400.0	0	1	2	150.79532	150.79532	1	0.191	0.305	4.654	4.673	11.0
5555.5557	400.0	1	3	201.99005	400.0	0	1	2	150.79532	150.79532	1	0.192	0.313	4.814	4.794	11.0
5555.5557	400.0	1	3	201.99005	400.0	0	1	2	150.79532	150.79532	1	0.192	0.323	4.885	4.898	11.0
5555.5557	400.0	1	3	201.99005	400.0	0	1	2	150.79532	150.79532	1	0.192	0.331	4.92	4.898	11.0
5555.5557	400.0	1	3	201.99005	400.0	0	1	2	150.79532	150.79532	1	0.192	0.339	4.968	4.945	11.0
5555.5557	400.0	1	3	201.99005	400.0	0	1	2	150.79532	150.79532	1	0.192	0.346	4.94	4.945	11.0
5555.5557	400.0	1	3	201.99005	400.0	0	1	2	150.79532	150.79532	1	0.192	0.353	5.264	5.03	11.0
5555.5557	400.0	1	3	201.99005	400.0	0	1	2	150.79532	150.79532	1	0.193	0.359	4.961	5.068	11.0
5555.5557	400.0	1	3	201.99005	400.0	0	1	2	150.79532	150.79532	1	0.193	0.365	5.027	5.068	11.0
5555.5557	400.0	1	3	201.99005	400.0	0	1	2	150.79532	150.79532	1	0.193	0.371	5.099	5.134	11.0
5555.5557	400.0	1	3	201.99005	400.0	0	1	2	150.79532	150.79532	1	0.193	0.377	5.163	5.192	11.0
5555.5557	400.0	1	3	201.99005	400.0	0	1	2	150.79532	150.79532	1	0.194	0.383	5.222	5.192	11.0
5555.5557	400.0	1	3	201.99005	400.0	0	1	2	150.79532	150.79532	1	0.194	0.388	5.172	5.218	11.0
5555.5557	400.0	1	3	201.99005	400.0	0	1	2	150.79532	150.79532	1	0.194	0.391	5.224	5.218	11.0
5555.5557	400.0	1	3	201.99005	400.0	0	1	2	150.79532	150.79532	1	0.195	0.395	5.268	5.266	11.0
5555.5557	400.0	1	3	201.99005	400.0	0	1	2	150.79532	150.79532	1	0.195	0.399	5.276	5.287	11.0
5555.5557	400.0	1	3	201.99005	400.0	0	1	2	150.79532	150.79532	1	0.195	0.402	5.281	5.287	111.0
5555.5557	400.0	1	3	201.99005	400.0	0	1	2	150.79532	150.79532	1	0.195	0.405	5.336	5.325	11.0
5555.5557	400.0	1	3	201.99005	400.0	0	1	2	150.79532	150.79532	1	0.196	0.408	5.301	5.34	111.0
5555.5557	400.0	1	3	201.99005	400.0	0	1	2	150.79532	150.79532	1	0.196	0.411	5.382	5.34	11.0
5555.5557	400.0	1	3	201.99005	400.0	0	1	2	150.79532	150.79532	1	0.196	0.415	5.44	5.371	11.0
5555.5557	400.0	1	3	201.99005	400.0	0	1	2	150.79532	150.79532	1	0.196	0.419	5.367	5.371	11.0
5555.5557	400.0	1	3	201.99005	400.0	0	1	2	150.79532	150.79532	1	0.197	0.422	5.356	5.385	11.0
5555.5557	400.0	1	3	201.99005	400.0	0	1	2	150.79532	150.79532	1	0.197	0.424	5.412	5.409	11.0
5555.5557	400.0	1	3	201.99005	400.0	0	1	2	150.79532	150.79532	1	0.197	0.426	5.39	5.409	11.0
5555.5557	400.0	1	3	201.99005	400.0	0	1	2	150.79532	150.79532	1	0.197	0.428	5.433	5.429	11.0
5555.5557	400.0	1	3	201.99005	400.0	0	1	2	150.79532	150.79532	1	0.198	0.43	5.343	5.429	111.0
5555.5557	400.0	1	3	201.99005	400.0	0	1	2	150.79532	150.79532	1	0.198	0.432	5.459	5.438	11.0
5555.5557	400.0	1	3	201.99005	400.0	0	1	2	150.79532	150.79532	1	0.198	0.434	5.416	5.455	11.0
5555.5557	400.0	1	3	201.99005	400.0	0	1	2	150.79532	150.79532	1	0.198	0.436	5.457	5.455	11.0
5555.5557	400.0	1	3	201.99005	400.0	0	1	2	150.79532	150.79532	1	0.199	0.438	5.483	5.464	11.0
5555.5557	400.0	1	3	201.99005	400.0	0	1	2	150.79532	150.79532	1	0.199	0.44	5.522	5.476	11.0
5555.5557	400.0	1	3	201.99005	400.0	0	1	2	150.79532	150.79532	1	0.199	0.441	5.516	5.476	11.0
5555.5557	400.0	1	3	201.99005	400.0	0	1	2	150.79532	150.79532	1	0.199	0.441	5.505	5.483	11.0
5555.5557	400.0	1	3	201.99005	400.0	0	1	2	150.79532	150.79532	1	0.199	0.441	5.456	5.493	11.0
5555.5557	400.0	1	3	201.99005	400.0	0	1	2	150.79532	150.79532	1	0.2	0.441	5.458	5.493	111.0
5555.5557	400.0	1	3	201.99005	400.0	0	1	2	150.79532	150.79532	1	0.2	0.441	5.547	5.503	11.0
5555.5557	400.0	1	3	201.99005	400.0	1	1	2	150.79532	150.79532	1	0.2	0.441	5.5	5.503	11.0
5555.5557	400.0	1	3	201.99005	400.0	1	1	2	150.79532	150.79532	1	0.2	0.441	5.499	5.508	11.0
5555.5557	400.0	1	3	201.99005	400.0	1	1	2	150.79532	150.79532	1	0.2	0.441	5.527	5.514	111.0
5555.5557	400.0	1	3	201.99005	400.0	1	1	2	150.79532	150.79532	1	0.201	0.442	5.531	5.514	11.0
5555.5557	400.0	1	3	201.99005	400.0	1	1	2	150.79532	150.79532	1	0.201	0.443	5.547	5.517	11.0
5555.5557	400.0	1	3	201.99005	400.0	1	1	2	150.79532	150.79532	1	0.201	0.443	5.556	5.517	11.0
5555.5557	400.0	1	3	201.99005	400.0	1	1	2	150.79532	150.79532	1	0.201	0.443	5.527	5.524	11.0
5555.5557	400.0	1	3	201.99005	400.0	1	1	2	150.79532	150.79532	1	0.201	0.443	5.537	5.527	11.0
5555.5557	400.0	1	3	201.99005	400.0	1	1	2	150.79532	150.79532	1	0.201	0.443	5.415	5.527	11.0
5555.5557	400.0	1	3	201.99005	400.0	1	1	2	150.79532	150.79532	1	0.201	0.444	5.557	5.531	11.0
5555.5557	400.0	1	3	201.99005	400.0	1	1	2	150.79532	150.79532	1	0.202	0.445	5.541	5.533	11.0
5555.5557	400.0	1	3	201.99005	400.0	1	1	2	150.79532	150.79532	1	0.202	0.445	5.472	5.533	11.0
5555.5557	400.0	1	3	201.99005	400.0	1	1	2	150.79532	150.79532	1	0.202	0.445	5.546	5.537	11.0
5555.5557	400.0	1	3	201.99005	400.0	1	1	2	150.79532	150.79532	1	0.202	0.445	5.544	5.537	11.0
5555.5557	400.0	1	3	201.99005	400.0	1	1	2	150.79532	150.79532	1	0.202	0.445	5.533	5.54	11.0
5555.5557	400.0	1	3	201.99005	400.0	1	1	2	150.79532	150.79532	1	0.202	0.445	5.522	5.543	11.0
5555.5557	400.0	1	3	201.99005	400.0	1	1	2	150.79532	150.79532	1	0.202	0.445	5.546	5.543	11.0
5555.5557	400.0	1	3	201.99005	400.0	1	1	2	150.79532	150.79532	1	0.202	0.445	5.537	5.544	11.0
5555.5557	400.0	1	3	201.99005	400.0	1	1	2	150.79532	150.79532	1	0.202	0.445	5.565	5.547	11.0
5555.5557	400.0	1	3	201.99005	400.0	1	1	2	150.79532	150.79532	1	0.202	0.446	5.576	5.547	11.0
5555.5557	400.0	1	3	201.99005	400.0	1	1	2	150.79532	150.79532	1	0.202	0.447	5.511	5.547	11.0
5555.5557	400.0	1	3	201.99005	400.0	1	1	2	150.79532	150.79532	1	0.202	0.447	5.515	5.547	111.0
5555.5557	400.0	1	3	201.99005	400.0	1	1	2	150.79532	150.79532	1	0.202	0.448	5.578	5.549	11.0
5555.5557	400.0	1	3	201.99005	400.0	1	1	2	150.79532	150.79532	1	0.202	0.449	5.471	5.55	11.0
5555.5557	400.0	1	3	201.99005	400.0	1	1	2	150.79532	150.79532	1	0.202	0.451	5.663	5.55	11.0
5555.5557	400.0	1	3	201.99005	400.0	1	1	2	150.79532	150.79532	1	0.202	0.453	5.64	5.551	11.0
5555.5557	400.0	1	3	201.99005	400.0	1	1	2	150.79532	150.79532	1	0.202	0.454	5.557	5.553	11.0
5555.5557	400.0	1	3	201.99005	400.0	1	1	2	150.79532	150.79532	1	0.202	0.455	5.543	5.553	11.0
5555.5557	400.0	1	3	201.99005	400.0	1	1	2	150.79532	150.79532	1	0.202	0.456	5.608	5.553	111.0
5555.5557	400.0	1	3	201.99005	400.0	1	1	2	150.79532	150.79532	1	0.202	0.457	5.605	5.553	11.0
5555.5557	400.0	1	3	201.99005	400.0	1	1	2	150.79532	150.79532	1	0.202	0.457	5.318	5.554	11.0
5555.5557	400.0	1	3	201.99005	400.0	1	1	2	150.79532	150.79532	1	0.202	0.458	5.623	5.555	11.0
5555.5557	400.0	1	3	201.99005	400.0	1	1	2	150.79532	150.79532	1	0.202	0.459	5.541	5.555	11.0
5555.5557	400.0	1	3	201.99005	400.0	1	1	2	150.79532	150.79532	1	0.202	0.461	5.567	5.556	11.0
5555.5557	400.0	1	3	201.99005	400.0	1	1	2	150.79532	150.79532	1	0.202	0.461	5.579	5.556	11.0
5555.5557	400.0	1	3	201.99005	400.0	1	1	2	150.79532	150.79532	1	0.202	0.461	5.58	5.556	11.0
5555.5557	400.0	1	3	201.99005	400.0	1	1	2	150.79532	150.79532	1	0.202	0.461	5.591	5.557	11.0
5555.5557	400.0	1	3	201.99005	400.0	1	1	2	150.79532	150.79532	1	0.202	0.461	5.648	5.557	11.0
5555.5557	400.0	1	3	201.99005	400.0	1	1	2	150.79532	150.79532	1	0.202	0.46	5.533	5.557	11.0
5555.5557	400.0	1	3	201.99005	400.0	1	1	2	150.79532	150.79532	1	0.202	0.46	5.489	5.559	11.0
5555.5557	400.0	1	3	201.99005	400.0	1	1	2	150.79532	150.79532	1	0.202	0.461	5.573	5.559	11.0
5555.5557	400.0	1	3	201.99005	400.0	1	1	2	150.79532	150.79532	1	0.202	0.461	5.563	5.559	11.0
5555.5557	400.0	1	3	201.99005	400.0	1	1	2	150.79532	150.79532	1	0.202	0.46	5.541	5.56	11.0
5555.5557	400.0	1	3	201.99005	400.0	1	1	2	150.79532	150.79532	1	0.202	0.461	5.599	5.56	11.0
5555.5557	400.0	1	3	201.99005	400.0	1	1	2	150.79532	150.79532	1	0.202	0.46	5.508	5.56	11.0
5555.5557	400.0	1	3	201.99005	400.0	1	1	2	150.79532	150.79532	1	0.202	0.46	5.538	5.56	11.0
5555.5557	400.0	1	3	201.99005	400.0	1	1	2	150.79532	150.79532	1	0.202	0.46	5.504	5.56	11.0
5555.5557	400.0	1	3	201.99005	400.0	1	1	2	150.79532	150.79532	1	0.202	0.461	5.574	5.56	11.0
5555.5557	400.0	1	3	201.99005	400.0	1	1	2	150.79532	150.79532	1	0.202	0.46	5.465	5.56	11.0
5555.5557	400.0	1	3	201.99005	400.0	1	1	2	150.79532	150.79532	1	0.202	0.461	5.603	5.561	11.0
5555.5557	400.0	1	3	201.99005	400.0	1	1	2	150.79532	150.79532	1	0.202	0.461	5.675	5.561	111.0
5555.5557	400.0	1	3	201.99005	400.0	1	1	2	150.79532	150.79532	1	0.202	0.461	5.629	5.561	11.0
5555.5557	400.0	1	3	201.99005	400.0	1	1	2	150.79532	150.79532	1	0.202	0.46	5.483	5.561	11.0
5555.5557	400.0	1	3	201.99005	400.0	1	1	2	150.79532	150.79532	1	0.201	0.46	5.542	5.561	11.0
5555.5557	400.0	1	3	201.99005	400.0	1	1	2	150.79532	150.79532	1	0.201	0.46	5.542	5.561	11.0
5555.5557	400.0	1	3	201.99005	400.0	1	1	2	150.79532	150.79532	1	0.201	0.461	5.567	5.561	11.0
5555.5557	400.0	1	3	201.99005	400.0	1	1	2	150.79532	150.79532	1	0.201	0.461	5.626	5.561	11.0
5555.5557	400.0	1	3	201.99005	400.0	1	1	2	150.79532	150.79532	1	0.201	0.46	5.556	5.561	11.0
5555.5557	400.0	1	3	201.99005	400.0	1	1	2	150.79532	150.79532	1	0.201	0.46	5.548	5.561	11.0
5555.5557	400.0	1	3	201.99005	400.0	1	1	2	150.79532	150.79532	1	0.201	0.461	5.57	5.561	11.0
5555.5557	400.0	1	3	201.99005	400.0	1	1	2	150.79532	150.79532	1	0.2	0.46	5.538	5.562	11.0
5555.5557	400.0	1	3	201.99005	400.0	1	1	2	150.79532	150.79532	1	0.2	0.461	5.586	5.562	11.0
5555.5557	400.0	1	3	201.99005	400.0	1	1	2	150.79532	150.79532	1	0.2	0.46	5.512	5.562	11.0
5555.5557	400.0	1	3	201.99005	400.0	1	1	2	150.79532	150.79532	1	0.2	0.461	5.56	5.562	11.0
5555.5557	400.0	1	3	201.99005	400.0	1	1	2	150.79532	150.79532	1	0.2	0.46	5.548	5.562	11.0
5555.5557	400.0	1	3	201.99005	400.0	1	1	2	150.79532	150.79532	1	0.199	0.461	5.626	5.562	11.0
5555.5557	400.0	1	3	201.99005	400.0	1	1	2	150.79532	150.79532	1	0.199	0.461	5.564	5.562	11.0
5555.5557	400.0	1	3	201.99005	400.0	1	1	2	150.79532	150.79532	1	0.199	0.46	5.434	5.562	11.0
5555.5557	400.0	1	3	201.99005	400.0	1	1	2	150.79532	150.79532	1	0.199	0.46	5.535	5.562	11.0
5555.5557	400.0	1	3	201.99005	400.0	1	1	2	150.79532	150.79532	1	0.198	0.46	5.516	5.562	11.0
5555.5557	400.0	1	3	201.99005	400.0	1	1	2	150.79532	150.79532	1	0.198	0.461	5.563	5.562	11.0
5555.5557	400.0	1	3	201.99005	400.0	1	1	2	150.79532	150.79532	1	0.198	0.461	5.58	5.562	11.0
5555.5557	400.0	1	3	201.99005	400.0	1	1	2	150.79532	150.79532	1	0.198	0.46	5.505	5.562	11.0
5555.5557	400.0	1	3	201.99005	400.0	1	1	2	150.79532	150.79532	1	0.198	0.46	5.538	5.562	11.0
5555.5557	400.0	1	3	201.99005	400.0	1	1	2	150.79532	150.79532	1	0.197	0.46	5.494	5.562	11.0
5555.5557	400.0	1	3	201.99005	400.0	1	1	2	150.79532	150.79532	1	0.197	0.461	5.7	5.562	11.0
5555.5557	400.0	1	3	201.99005	400.0	1	1	2	150.79532	150.79532	1	0.197	0.461	5.59	5.562	11.0
5555.5557	400.0	1	3	201.99005	400.0	1	1	2	150.79532	150.79532	1	0.197	0.461	5.583	5.562	11.0
5555.5557	400.0	1	3	201.99005	400.0	1	1	2	150.79532	150.79532	1	0.197	0.461	5.585	5.562	11.0
5555.5557	400.0	1	3	201.99005	400.0	1	1	2	150.79532	150.79532	1	0.196	0.461	5.565	5.562	11.0
5555.5557	400.0	1	3	201.99005	400.0	1	1	2	150.79532	150.79532	1	0.196	0.46	5.536	5.562	11.0
5555.5557	400.0	1	3	201.99005	400.0	1	1	2	150.79532	150.79532	1	0.196	0.461	5.561	5.562	11.0
5555.5557	400.0	1	3	201.99005	400.0	1	1	2	150.79532	150.79532	1	0.196	0.461	5.59	5.562	11.0
5555.5557	400.0	1	3	201.99005	400.0	1	1	2	150.79532	150.79532	1	0.196	0.461	5.558	5.562	11.0
5555.5557	400.0	1	3	201.99005	400.0	1	1	2	150.79532	150.79532	1	0.196	0.46	5.475	5.562	11.0
5555.5557	400.0	1	3	201.99005	400.0	1	1	2	150.79532	150.79532	1	0.196	0.46	5.501	5.562	11.0
5555.5557	400.0	1	3	201.99005	400.0	1	1	2	150.79532	150.79532	1	0.196	0.46	5.494	5.562	11.0
5555.5557	400.0	1	3	201.99005	400.0	1	1	2	150.79532	150.79532	1	0.196	0.46	5.507	5.562	11.0
5555.5557	400.0	1	3	201.99005	400.0	1	1	2	150.79532	150.79532	1	0.196	0.46	5.521	5.562	11.0
5555.5557	400.0	1	3	201.99005	400.0	1	1	2	150.79532	150.79532	1	0.196	0.461	5.567	5.562	11.0
5555.5557	400.0	1	3	201.99005	400.0	1	1	2	150.79532	150.79532	1	0.196	0.461	5.594	5.562	11.0
5555.5557	400.0	1	3	201.99005	400.0	1	1	2	150.79532	150.79532	1	0.196	0.461	5.607	5.562	11.0
5555.5557	400.0	1	3	201.99005	400.0	1	1	2	150.79532	150.79532	1	0.196	0.46	5.541	5.562	11.0
5555.5557	400.0	1	3	201.99005	400.0	1	1	2	150.79532	150.79532	1	0.196	0.46	5.427	5.562	11.0
5555.5557	400.0	1	3	201.99005	400.0	1	1	2	150.79532	150.79532	1	0.196	0.461	5.574	5.562	11.0
5555.5557	400.0	1	3	201.99005	400.0	1	1	2	150.79532	150.79532	1	0.196	0.461	5.607	5.562	11.0
5555.5557	400.0	1	3	201.99005	400.0	1	1	2	150.79532	150.79532	1	0.196	0.46	5.547	5.562	11.0
5555.5557	400.0	1	3	201.99005	400.0	1	1	2	150.79532	150.79532	1	0.196	0.461	5.733	5.562	11.0
5555.5557	400.0	1	3	201.99005	400.0	1	1	2	150.79532	150.79532	1	0.196	0.461	5.587	5.562	11.0
5555.5557	400.0	1	3	201.99005	400.0	1	1	2	150.79532	150.79532	1	0.196	0.461	5.587	5.562	111.0
5555.5557	400.0	1	3	201.99005	400.0	1	1	2	150.79532	150.79532	1	0.196	0.461	5.567	5.562	11.0
5555.5557	400.0	1	3	201.99005	400.0	1	1	2	150.79532	150.79532	1	0.196	0.461	5.594	5.562	111.0
5555.5557	400.0	1	3	201.99005	400.0	1	1	2	150.79532	150.79532	1	0.196	0.461	5.607	5.562	11.0
5555.5557	400.0	1	3	201.99005	400.0	1	1	2	150.79532	150.79532	1	0.196	0.461	5.567	5.562	11.0
5555.5557	400.0	1	3	201.99005	400.0	1	1	2	150.79532	150.79532	1	0.196	0.46	5.527	5.562	11.0
5555.5557	400.0	1	3	201.99005	400.0	1	1	2	150.79532	150.79532	1	0.196	0.461	5.574	5.562	11.0
5555.5557	400.0	1	3	201.99005	400.0	1	1	2	150.79532	150.79532	1	0.196	0.46	5.554	5.562	11.0
5555.5557	400.0	1	3	201.99005	400.0	1	1	2	150.79532	150.79532	1	0.196	0.46	5.541	5.562	11.0
5555.5557	400.0	1	3	201.99005	400.0	1	1	2	150.79532	150.79532	1	0.196	0.461	5.574	5.562	111.0
5555.5557	400.0	1	3	201.99005	400.0	1	1	2	150.79532	150.79532	1	0.196	0.461	5.607	5.562	111.0
5555.5557	400.0	1	3	201.99005	400.0	1	1	2	150.79532	150.79532	1	0.196	0.461	5.594	5.562	11.0
5555.5557	400.0	1	3	201.99005	400.0	1	1	2	150.79532	150.79532	1	0.196	0.46	5.547	5.562	111.0
5555.5557	400.0	1	3	201.99005	400.0	1	1	2	150.79532	150.79532	1	0.196	0.46	5.554	5.562	11.0
5555.5557	400.0	1	3	201.99005	400.0	1	1	2	150.79532	150.79532	1	0.196	0.461	5.568	5.562	11.0
5555.5557	400.0	1	3	201.99005	400.0	1	1	2	150.79532	150.79532	1	0.196	0.461	5.567	5.562	111.0
5555.5557	400.0	1	3	201.99005	400.0	1	1	2	150.79532	150.79532	1	0.196	0.46	5.541	5.562	111.0
5555.5557	400.0	1	3	201.99005	400.0	1	1	2	150.79532	150.79532	1	0.196	0.461	5.56	5.562	111.0
5555.5557	400.0	1	3	201.99005	400.0	1	1	2	150.79532	150.79532	1	0.196	0.461	5.726	5.562	111.0
5555.5557	400.0	1	3	201.99005	400.0	1	1	2	150.79532	150.79532	1	0.196	0.46	5.5	5.562	11.0
5555.5557	400.0	1	3	201.99005	400.0	1	1	2	150.79532	150.79532	1	0.196	0.461	5.587	5.562	111.0
5555.5557	400.0	1	3	201.99005	400.0	1	1	2	150.79532	150.79532	1	0.196	0.461	5.601	5.562	11.0
5555.5557	400.0	1	3	201.99005	400.0	1	1	2	150.79532	150.79532	1	0.196	0.46	5.535	5.562	111.0
5555.5557	400.0	1	3	201.99005	400.0	1	1	2	150.79532	150.79532	1	0.196	0.46	5.508	5.562	111.0
5555.5557	400.0	1	3	201.99005	400.0	1	1	2	150.79532	150.79532	1	0.196	0.461	5.614	5.562	11.0
5555.5557	400.0	1	3	201.99005	400.0	1	1	2	150.79532	150.79532	1	0.196	0.461	5.561	5.562	111.0
5555.5557	400.0	1	3	201.99005	400.0	1	1	2	150.79532	150.79532	1	0.196	0.461	5.574	5.562	111.0
5555.5557	400.0	1	3	201.99005	400.0	1	1	2	150.79532	150.79532	1	0.196	0.46	5.554	5.562	111.0
5555.5557	400.0	1	3	201.99005	400.0	1	1	2	150.79532	150.79532	1	0.196	0.461	5.568	5.562	11.0
5555.5557	400.0	1	3	201.99005	400.0	1	1	2	150.79532	150.79532	1	0.196	0.46	5.449	5.562	111.0
5555.5557	400.0	1	3	201.99005	400.0	1	1	2	150.79532	150.79532	1	0.196	0.46	5.541	5.562	111.0
5555.5557	400.0	1	3	201.99005	400.0	1	1	2	150.79532	150.79532	1	0.196	0.46	5.515	5.562	111.0
5555.5557	400.0	1	3	201.99005	400.0	1	1	2	150.79532	150.79532	1	0.196	0.461	5.568	5.562	111.0
5555.5557	400.0	1	3	201.99005	400.0	1	1	2	150.79532	150.79532	1	0.196	0.461	5.608	5.562	111.0
5555.5557	400.0	1	3	201.99005	400.0	1	1	2	150.79532	150.79532	1	0.196	0.46	5.528	5.562	111.0
5555.5557	400.0	1	3	201.99005	400.0	1	1	2	150.79532	150.79532	1	0.196	0.46	5.532	5.562	111.0
5555.5557	400.0	1	3	201.99005	400.0	1	1	2	150.79532	150.79532	1	0.196	0.46	5.521	5.562	111.0
5555.5557	400.0	1	3	201.99005	400.0	1	1	2	150.79532	150.79532	1	0.196	0.46	5.534	5.562	111.0
5555.5557	400.0	1	3	201.99005	400.0	1	1	2	150.79532	150.79532	1	0.196	0.461	5.574	5.562	11.0
5555.5557	400.0	1	3	201.99005	400.0	1	1	2	150.79532	150.79532	1	0.196	0.461	5.581	5.562	111.0
5555.5557	400.0	1	3	201.99005	400.0	1	1	2	150.79532	150.79532	1	0.196	0.461	5.581	5.562	111.0
5555.5557	400.0	1	3	201.99005	400.0	1	1	2	150.79532	150.79532	1	0.196	0.46	5.522	5.562	111.0
5555.5557	400.0	1	3	201.99005	400.0	1	1	2	150.79532	150.79532	1	0.196	0.461	5.574	5.562	111.0
5555.5557	400.0	1	3	201.99005	400.0	1	1	2	150.79532	150.79532	1	0.196	0.461	5.561	5.562	111.0
5555.5557	400.0	1	3	201.99005	400.0	1	1	2	150.79532	150.79532	1	0.196	0.461	5.601	5.562	111.0
5555.5557	400.0	1	3	201.99005	400.0	1	1	2	150.79532	150.79532	1	0.196	0.46	5.541	5.562	111.0
5555.5557	400.0	1	3	201.99005	400.0	1	1	2	150.79532	150.79532	1	0.196	0.46	5.54	5.562	111.0
5555.5557	400.0	1	3	201.99005	400.0	1	1	2	150.79532	150.79532	1	0.196	0.461	5.561	5.562	111.0
5555.5557	400.0	1	3	201.99005	400.0	1	1	2	150.79532	150.79532	1	0.196	0.46	5.547	5.562	111.0
5555.5557	400.0	1	3	201.99005	400.0	1	1	2	150.79532	150.79532	1	0.196	0.46	5.541	5.562	111.0
5555.5557	400.0	1	3	201.99005	400.0	1	1	2	150.79532	150.79532	1	0.196	0.461	5.647	5.562	111.0
5555.5557	400.0	1	3	201.99005	400.0	1	1	2	150.79532	150.79532	1	0.196	0.461	5.614	5.562	111.0
5555.5557	400.0	1	3	201.99005	400.0	1	1	2	150.79532	150.79532	1	0.196	0.461	5.614	5.562	111.0
5555.5557	400.0	1	3	201.99005	400.0	1	1	2	150.79532	150.79532	1	0.196	0.461	5.581	5.562	111.0
5555.5557	400.0	1	3	201.99005	400.0	1	1	2	150.79532	150.79532	1	0.196	0.461	5.567	5.562	111.0
5555.5557	400.0	1	3	201.99005	400.0	1	1	2	150.79532	150.79532	1	0.196	0.461	5.588	5.562	111.0
5555.5557	400.0	1	3	201.99005	400.0	1	1	2	150.79532	150.79532	1	0.196	0.461	5.561	5.562	111.0
5555.5557	400.0	1	3	201.99005	400.0	1	1	2	150.79532	150.79532	1	0.196	0.461	5.58	5.562	111.0
5555.5557	400.0	1	3	201.99005	400.0	1	1	2	150.79532	150.79532	1	0.196	0.46	5.521	5.562	111.0
5555.5557	400.0	1	3	201.99005	400.0	1	1	2	150.79532	150.79532	1	0.196	0.46	5.515	5.562	111.0
5555.5557	400.0	1	3	201.99005	400.0	1	1	2	150.79532	150.79532	1	0.196	0.461	5.561	5.562	111.0
5555.5557	400.0	1	3	201.99005	400.0	1	1	2	150.79532	150.79532	1	0.196	0.461	5.594	5.562	111.0
5555.5557	400.0	1	3	201.99005	400.0	1	1	2	150.79532	150.79532	1	0.196	0.46	5.514	5.562	111.0
5555.5557	400.0	1	3	201.99005	400.0	1	1	2	150.79532	150.79532	1	0.196	0.462	5.858	5.562	111.0
5555.5557	400.0	1	3	201.99005	400.0	1	1	2	150.79532	150.79532	1	0.196	0.461	5.561	5.562	111.0
5555.5557	400.0	1	3	201.99005	400.0	1	1	2	150.79532	150.79532	1	0.196	0.46	5.429	5.562	111.0
5555.5557	400.0	1	3	201.99005	400.0	1	1	2	150.79532	150.79532	1	0.196	0.46	5.475	5.562	111.0
5555.5557	400.0	1	3	201.99005	400.0	1	1	2	150.79532	150.79532	1	0.196	0.461	5.567	5.562	111.0
5555.5557	400.0	1	3	201.99005	400.0	1	1	2	150.79532	150.79532	1	0.196	0.46	5.542	5.562	111.0
5555.5557	400.0	1	3	201.99005	400.0	1	1	2	150.79532	150.79532	1	0.196	0.461	5.561	5.562	111.0
5555.5557	400.0	1	3	201.99005	400.0	1	1	2	150.79532	150.79532	1	0.196	0.46	5.396	5.562	111.0
5555.5557	400.0	1	3	201.99005	400.0	1	1	2	150.79532	150.79532	1	0.196	0.46	5.534	5.562	111.0
5555.5557	400.0	1	3	201.99005	400.0	1	1	2	150.79532	150.79532	1	0.196	0.461	5.568	5.562	111.0
5555.5557	400.0	1	3	201.99005	400.0	1	1	2	150.79532	150.79532	1	0.196	0.46	5.514	5.562	111.0
5555.5557	400.0	1	3	201.99005	400.0	1	1	2	150.79532	150.79532	1	0.196	0.461	5.587	5.562	111.0
5555.5557	400.0	1	3	201.99005	400.0	1	1	2	150.79532	150.79532	1	0.196	0.461	5.628	5.562	111.0
5555.5557	400.0	1	3	201.99005	400.0	1	1	2	150.79532	150.79532	1	0.196	0.461	5.574	5.562	111.0
5555.5557	400.0	1	3	201.99005	400.0	1	1	2	150.79532	150.79532	1	0.196	0.461	5.568	5.562	111.0
5555.5557	400.0	1	3	201.99005	400.0	1	1	2	150.79532	150.79532	1	0.196	0.461	5.581	5.562	111.0
5555.5557	400.0	1	3	201.99005	400.0	1	1	2	150.79532	150.79532	1	0.196	0.461	5.592	5.562	111.0
5555.5557	400.0	1	3	201.99005	400.0	1	1	2	150.79532	150.79532	1	0.196	0.46	5.541	5.562	111.0
5555.5557	400.0	1	3	201.99005	400.0	1	1	2	150.79532	150.79532	1	0.196	0.46	5.541	5.562	111.0
5555.5557	400.0	1	3	201.99005	400.0	1	1	2	150.79532	150.79532	1	0.196	0.46	5.474	5.562	111.0
5555.5557	400.0	1	3	201.99005	400.0	1	1	2	150.79532	150.79532	1	0.196	0.46	5.514	5.562	111.0
5555.5557	400.0	1	3	201.99005	400.0	1	1	2	150.79532	150.79532	1	0.196	0.46	5.541	5.562	111.0
5555.5557	400.0	1	3	201.99005	400.0	1	1	2	150.79532	150.79532	1	0.196	0.46	5.507	5.562	111.0
5555.5557	400.0	1	3	201.99005	400.0	1	1	2	150.79532	150.79532	1	0.196	0.46	5.528	5.562	111.0
5555.5557	400.0	1	3	201.99005	400.0	1	1	2	150.79532	150.79532	1	0.196	0.461	5.595	5.562	111.0
5555.5557	400.0	1	3	201.99005	400.0	1	1	2	150.79532	150.79532	1	0.196	0.461	5.574	5.562	111.0
5555.5557	400.0	1	3	201.99005	400.0	1	1	2	150.79532	150.79532	1	0.196	0.461	5.616	5.562	111.0
5555.5557	400.0	1	3	201.99005	400.0	1	1	2	150.79532	150.79532	1	0.196	0.461	5.594	5.562	111.0
5555.5557	400.0	1	3	201.99005	400.0	1	1	2	150.79532	150.79532	1	0.196	0.46	5.548	5.562	111.0
5555.5557	400.0	1	3	201.99005	400.0	1	1	2	150.79532	150.79532	1	0.196	0.46	5.547	5.562	111.0
0.0	0.0	1	3	201.99005	400.0	1	1	2	150.79532	150.79532	0	0.196	0.461	5.588	5.562	111.0
0.0	0.0	1	3	201.99005	400.0	1	1	2	150.79532	150.79532	0	0.196	0.461	5.586	5.562	111.0
0.0	0.0	1	3	201.99005	400.0	1	1	2	150.79532	150.79532	0	0.196	0.461	5.594	5.562	111.0
0.0	0.0	1	3	201.99005	400.0	1	1	2	150.79532	150.79532	0	0.196	0.46	5.535	5.562	111.0
0.0	0.0	1	3	201.99005	400.0	1	1	2	150.79532	150.79532	0	0.196	0.458	5.102	5.169	111.0
0.0	0.0	1	3	201.99005	400.0	1	1	2	150.79532	150.79532	0	0.196	0.456	5.208	5.169	111.0
0.0	0.0	1	3	201.99005	400.0	1	1	2	150.79532	150.79532	0	0.195	0.448	4.445	4.463	111.0
0.0	0.0	1	3	201.99005	400.0	1	1	2	150.79532	150.79532	0	0.195	0.435	3.84	3.854	111.0
0.0	0.0	1	3	201.99005	400.0	1	1	2	150.79532	150.79532	0	0.195	0.424	3.957	3.854	111.0
0.0	0.0	1	3	201.99005	400.0	1	1	2	150.79532	150.79532	0	0.195	0.411	3.61	3.581	111.0
0.0	0.0	1	3	201.99005	400.0	1	1	2	150.79532	150.79532	0	0.195	0.4	3.576	3.581	111.0
0.0	0.0	1	3	201.99005	400.0	1	1	2	150.79532	150.79532	0	0.195	0.386	3.086	3.093	111.0
0.0	0.0	1	3	201.99005	400.0	1	1	2	150.79532	150.79532	0	0.195	0.372	2.797	2.874	111.0
0.0	0.0	1	3	201.99005	400.0	1	1	2	150.79532	150.79532	0	0.195	0.359	2.879	2.874	111.0
0.0	0.0	1	3	201.99005	400.0	1	1	2	150.79532	150.79532	0	0.195	0.345	2.481	2.482	111.0
0.0	0.0	1	3	201.99005	400.0	1	1	2	150.79532	150.79532	0	0.195	0.331	2.347	2.307	111.0
0.0	0.0	1	3	201.99005	400.0	1	1	2	150.79532	150.79532	0	0.194	0.317	2.303	2.307	111.0
0.0	0.0	1	3	201.99005	400.0	1	1	2	150.79532	150.79532	0	0.194	0.302	1.887	1.992	11.0
0.0	0.0	1	3	201.99005	400.0	1	1	2	150.79532	150.79532	0	0.194	0.288	2.043	1.992	11.0
0.0	0.0	1	3	201.99005	400.0	1	1	2	150.79532	150.79532	0	0.194	0.274	1.845	1.85	11.0
0.0	0.0	1	3	201.99005	400.0	1	1	2	150.79532	150.79532	0	0.194	0.26	1.636	1.599	111.0
0.0	0.0	1	3	201.99005	400.0	1	1	2	150.79532	150.79532	0	0.193	0.248	1.605	1.599	111.0
0.0	0.0	1	3	201.99005	400.0	1	1	2	150.79532	150.79532	0	0.193	0.236	1.465	1.485	111.0
0.0	0.0	1	3	201.99005	400.0	1	1	2	150.79532	150.79532	0	0.193	0.224	1.362	1.283	111.0
0.0	0.0	1	3	201.99005	400.0	1	1	2	150.79532	150.79532	0	0.193	0.213	1.355	1.283	11.0
0.0	0.0	1	3	201.99005	400.0	1	1	2	150.79532	150.79532	0	0.192	0.201	1.216	1.191	11.0
0.0	0.0	1	3	201.99005	400.0	1	1	2	150.79532	150.79532	0	0.192	0.19	1.188	1.191	111.0
0.0	0.0	1	3	201.99005	400.0	1	1	2	150.79532	150.79532	0	0.192	0.179	1.082	1.029	111.0
0.0	0.0	1	3	201.99005	400.0	1	1	2	150.79532	150.79532	0	0.191	0.17	0.987	0.956	111.0
0.0	0.0	1	3	201.99005	400.0	1	1	2	150.79532	150.79532	0	0.191	0.16	0.915	0.956	111.0
0.0	0.0	1	3	201.99005	400.0	1	1	2	150.79532	150.79532	0	0.191	0.152	0.83	0.825	11.0
0.0	0.0	1	3	201.99005	400.0	1	1	2	150.79532	150.79532	0	0.191	0.144	0.802	0.767	11.0
0.0	0.0	1	3	201.99005	400.0	1	1	2	150.79532	150.79532	0	0.19	0.137	0.787	0.767	111.0
0.0	0.0	1	3	201.99005	400.0	1	1	2	150.79532	150.79532	0	0.19	0.13	0.83	0.662	111.0
0.0	0.0	1	3	201.99005	400.0	1	1	2	150.79532	150.79532	0	0.19	0.122	0.645	0.662	11.0
0.0	0.0	1	3	201.99005	400.0	1	1	2	150.79532	150.79532	0	0.189	0.115	0.573	0.572	11.0
0.0	0.0	1	3	201.99005	400.0	1	1	2	150.79532	150.79532	0	0.189	0.109	0.53	0.531	11.0
0.0	0.0	1	3	201.99005	400.0	1	1	2	150.79532	150.79532	0	0.189	0.102	0.345	0.531	11.0
0.0	0.0	1	3	201.99005	400.0	1	1	2	150.79532	150.79532	0	0.189	0.096	0.501	0.458	11.0
0.0	0.0	1	3	201.99005	400.0	1	1	2	150.79532	150.79532	0	0.188	0.09	0.434	0.426	11.0
0.0	0.0	1	3	201.99005	400.0	1	1	2	150.79532	150.79532	0	0.188	0.084	0.407	0.426	11.0
0.0	0.0	1	3	201.99005	400.0	1	1	2	150.79532	150.79532	0	0.188	0.078	0.351	0.368	11.0
0.0	0.0	1	3	201.99005	400.0	1	1	2	150.79532	150.79532	0	0.188	0.074	0.332	0.368	11.0
0.0	0.0	1	3	201.99005	400.0	1	1	2	150.79532	150.79532	0	0.188	0.07	0.345	0.341	11.0
0.0	0.0	1	3	201.99005	400.0	1	1	2	150.79532	150.79532	0	0.188	0.066	0.438	0.296	11.0
0.0	0.0	1	3	201.99005	400.0	1	1	2	150.79532	150.79532	0	0.188	0.062	0.31	0.296	11.0
0.0	0.0	1	3	201.99005	400.0	1	1	2	150.79532	150.79532	0	0.188	0.058	0.286	0.254	11.0
0.0	0.0	1	3	201.99005	400.0	1	1	2	150.79532	150.79532	0	0.188	0.054	0.252	0.236	11.0
0.0	0.0	1	3	201.99005	400.0	1	1	2	150.79532	150.79532	0	0.188	0.05	0.242	0.236	11.0
0.0	0.0	1	3	201.99005	400.0	1	1	2	150.79532	150.79532	0	0.188	0.047	0.2	0.204	11.0
0.0	0.0	1	3	201.99005	400.0	1	1	2	150.79532	150.79532	0	0.188	0.043	0.172	0.204	111.0
0.0	0.0	1	3	201.99005	400.0	1	1	2	150.79532	150.79532	0	0.188	0.039	0.213	0.189	111.0
0.0	0.0	1	3	201.99005	400.0	1	1	2	150.79532	150.79532	0	0.188	0.037	0.101	0.163	111.0
0.0	0.0	1	3	201.99005	400.0	1	1	2	150.79532	150.79532	0	0.188	0.035	0.186	0.163	111.0
0.0	0.0	1	3	201.99005	400.0	1	1	2	150.79532	150.79532	0	0.189	0.033	0.126	0.152	111.0
0.0	0.0	1	3	201.99005	400.0	1	1	2	150.79532	150.79532	0	0.189	0.031	0.011	0.131	111.0
0.0	0.0	1	3	201.99005	400.0	1	1	2	150.79532	150.79532	0	0.189	0.029	0.158	0.131	111.0
0.0	0.0	1	3	201.99005	400.0	1	1	2	150.79532	150.79532	0	0.189	0.027	0.129	0.121	111.0
0.0	0.0	1	3	201.99005	400.0	1	1	2	150.79532	150.79532	0	0.189	0.025	0.114	0.121	111.0
0.0	0.0	1	3	201.99005	400.0	1	1	2	150.79532	150.79532	0	0.189	0.023	0.085	0.105	111.0
0.0	0.0	1	3	201.99005	400.0	1	1	2	150.79532	150.79532	0	0.19	0.021	0.135	0.09	111.0
0.0	0.0	1	3	201.99005	400.0	1	1	2	150.79532	150.79532	0	0.19	0.02	0.108	0.09	111.0
0.0	0.0	1	3	201.99005	400.0	1	1	2	150.79532	150.79532	0	0.19	0.02	0.089	0.084	111.0
0.0	0.0	1	3	201.99005	400.0	1	1	2	150.79532	150.79532	0	0.19	0.02	0.051	0.072	111.0
0.0	0.0	1	3	201.99005	400.0	1	1	2	150.79532	150.79532	0	0.19	0.019	0.093	0.072	111.0
0.0	0.0	1	3	201.99005	400.0	1	1	2	150.79532	150.79532	0	0.19	0.019	0.073	0.067	111.0
0.0	0.0	1	3	201.99005	400.0	1	1	2	150.79532	150.79532	0	0.19	0.019	0.004	0.067	111.0
0.0	0.0	1	3	201.99005	400.0	1	1	2	150.79532	150.79532	0	0.19	0.019	0.081	0.058	111.0
0.0	0.0	1	3	201.99005	400.0	1	1	2	150.79532	150.79532	0	0.19	0.019	0.054	0.053	111.0
0.0	0.0	1	3	201.99005	400.0	1	1	2	150.79532	150.79532	0	0.19	0.019	0.051	0.053	111.0
0.0	0.0	1	3	201.99005	400.0	1	1	2	150.79532	150.79532	0	0.19	0.019	0.07	0.046	111.0
0.0	0.0	1	3	201.99005	400.0	1	1	2	150.79532	150.79532	0	0.19	0.019	0.039	0.043	111.0
0.0	0.0	1	3	201.99005	400.0	1	1	2	150.79532	150.79532	0	0.19	0.019	0.035	0.043	111.0
0.0	0.0	1	3	201.99005	400.0	1	1	2	150.79532	150.79532	0	0.19	0.019	0.043	0.037	111.0
0.0	0.0	1	3	201.99005	400.0	1	1	2	150.79532	150.79532	0	0.19	0.019	0.051	0.037	111.0
0.0	0.0	1	3	201.99005	400.0	1	1	2	150.79532	150.79532	0	0.189	0.019	0.046	0.031	111.0
0.0	0.0	1	3	201.99005	400.0	1	1	2	150.79532	150.79532	0	0.189	0.019	0.014	0.029	111.0
0.0	0.0	1	3	201.99005	400.0	1	1	2	150.79532	150.79532	0	0.189	0.019	0.043	0.029	111.0
0.0	0.0	1	3	201.99005	400.0	1	1	2	150.79532	150.79532	0	0.189	0.019	0.001	0.025	111.0
0.0	0.0	1	3	201.99005	400.0	1	1	2	150.79532	150.79532	0	0.189	0.018	0.047	0.023	111.0
0.0	0.0	1	3	201.99005	400.0	1	1	2	150.79532	150.79532	0	0.189	0.018	0.036	0.023	111.0
0.0	0.0	1	3	201.99005	400.0	1	1	2	150.79532	150.79532	0	0.189	0.018	0.068	0.02	111.0
0.0	0.0	1	3	201.99005	400.0	1	1	2	150.79532	150.79532	0	0.189	0.018	0.023	0.02	111.0
0.0	0.0	1	3	201.99005	400.0	1	1	2	150.79532	150.79532	0	0.189	0.017	0.021	0.018	111.0
0.0	0.0	1	3	201.99005	400.0	1	1	2	150.79532	150.79532	0	0.189	0.017	0.044	0.015	111.0
0.0	0.0	1	3	201.99005	400.0	1	1	2	150.79532	150.79532	0	0.189	0.017	0.051	0.015	111.0
0.0	0.0	1	3	201.99005	400.0	1	1	2	150.79532	150.79532	0	0.189	0.017	0.019	0.013	111.0
0.0	0.0	1	3	201.99005	400.0	1	1	2	150.79532	150.79532	0	0.189	0.017	0.02	0.012	111.0
0.0	0.0	1	3	201.99005	400.0	1	1	2	150.79532	150.79532	0	0.189	0.017	0.038	0.012	111.0
0.0	0.0	1	3	201.99005	400.0	1	1	2	150.79532	150.79532	0	0.189	0.016	-0.092	0.01	111.0
0.0	0.0	1	3	201.99005	400.0	1	1	2	150.79532	150.79532	0	0.189	0.015	0.0	0.01	111.0
0.0	0.0	1	3	201.99005	400.0	1	1	2	150.79532	150.79532	0	0.189	0.015	0.002	0.009	111.0
0.0	0.0	1	3	201.99005	400.0	1	1	2	150.79532	150.79532	0	0.189	0.014	0.027	0.008	111.0
0.0	0.0	1	3	201.99005	400.0	1	1	2	150.79532	150.79532	0	0.189	0.014	0.007	0.008	111.0
0.0	0.0	1	3	201.99005	400.0	1	1	2	150.79532	150.79532	0	0.189	0.013	-0.138	0.007	111.0
0.0	0.0	1	3	201.99005	400.0	1	1	2	150.79532	150.79532	0	0.188	0.013	0.015	0.006	111.0
0.0	0.0	1	3	201.99005	400.0	1	1	2	150.79532	150.79532	0	0.188	0.012	0.022	0.006	111.0
0.0	0.0	1	3	201.99005	400.0	1	1	2	150.79532	150.79532	0	0.188	0.012	0.013	0.006	111.0
0.0	0.0	1	3	201.99005	400.0	1	1	2	150.79532	150.79532	0	0.188	0.011	0.015	0.006	111.0
0.0	0.0	1	3	201.99005	400.0	1	1	2	150.79532	150.79532	0	0.188	0.011	0.044	0.005	111.0
0.0	0.0	1	3	201.99005	400.0	1	1	2	150.79532	150.79532	0	0.188	0.011	0.041	0.004	111.0
0.0	0.0	1	3	201.99005	400.0	1	1	2	150.79532	150.79532	0	0.188	0.011	0.015	0.004	111.0
0.0	0.0	1	3	201.99005	400.0	1	1	2	150.79532	150.79532	0	0.188	0.011	0.016	0.003	111.0
0.0	0.0	1	3	201.99005	400.0	1	1	2	150.79532	150.79532	0	0.188	0.011	0.006	0.003	111.0
0.0	0.0	1	3	201.99005	400.0	1	1	2	150.79532	150.79532	0	0.188	0.01	-0.007	0.003	111.0
0.0	0.0	1	3	201.99005	400.0	1	1	2	150.79532	150.79532	0	0.188	0.009	0.036	0.002	111.0
0.0	0.0	1	3	201.99005	400.0	1	1	2	150.79532	150.79532	0	0.188	0.009	0.021	0.002	111.0
0.0	0.0	1	3	201.99005	400.0	1	1	2	150.79532	150.79532	0	0.188	0.009	0.036	0.002	111.0
0.0	0.0	1	3	201.99005	400.0	1	1	2	150.79532	150.79532	0	0.188	0.008	-0.092	0.002	111.0
0.0	0.0	1	3	201.99005	400.0	1	1	2	150.79532	150.79532	0	0.188	0.008	-0.006	0.002	111.0
0.0	0.0	1	3	201.99005	400.0	1	1	2	150.79532	150.79532	0	0.188	0.008	0.019	0.001	111.0
0.0	0.0	1	3	201.99005	400.0	1	1	2	150.79532	150.79532	0	0.188	0.007	-0.23	0.001	111.0
0.0	0.0	1	3	201.99005	400.0	1	1	2	150.79532	150.79532	0	0.188	0.005	-0.041	0.001	111.0
0.0	0.0	1	3	201.99005	400.0	1	1	2	150.79532	150.79532	0	0.188	0.004	-0.022	0.001	111.0
0.0	0.0	1	3	201.99005	400.0	1	1	2	150.79532	150.79532	0	0.188	0.003	-0.016	0.001	111.0
0.0	0.0	1	3	201.99005	400.0	1	1	2	150.79532	150.79532	0	0.188	0.002	-0.001	0.001	111.0
0.0	0.0	1	3	201.99005	400.0	1	1	2	150.79532	150.79532	0	0.188	0.002	0.021	0.0	111.0
0.0	0.0	1	3	201.99005	400.0	1	1	2	150.79532	150.79532	0	0.188	0.002	0.0	0.0	111.0
0.0	0.0	1	3	201.99005	400.0	1	1	2	150.79532	150.79532	0	0.188	0.002	0.025	0.0	111.0
0.0	0.0	1	3	201.99005	400.0	1	1	2	150.79532	150.79532	0	0.188	0.001	-0.041	0.0	111.0
0.0	0.0	1	3	201.99005	400.0	1	1	2	150.79532	150.79532	0	0.188	0.0	0.021	0.0	111.0
0.0	0.0	1	3	201.99005	400.0	1	1	2	150.79532	150.79532	0	0.188	-0.001	-0.012	0.0	111.0
0.0	0.0	1	3	201.99005	400.0	1	1	2	150.79532	150.79532	0	0.188	-0.001	-0.044	0.0	111.0
0.0	0.0	1	3	201.99005	400.0	1	1	2	150.79532	150.79532	0	0.188	-0.001	-0.013	0.0	111.0
0.0	0.0	1	3	201.99005	400.0	1	1	2	150.79532	150.79532	0	0.188	0.0	0.012	0.0	111.0
0.0	0.0	1	3	201.99005	400.0	1	1	2	150.79532	150.79532	0	0.188	0.0	0.022	0.0	111.0
0.0	0.0	1	3	201.99005	400.0	1	1	2	150.79532	150.79532	0	0.188	-0.001	-0.056	0.0	111.0
0.0	0.0	1	3	201.99005	400.0	1	1	2	150.79532	150.79532	0	0.188	-0.001	-0.012	0.0	111.0
0.0	0.0	1	3	201.99005	400.0	1	1	2	150.79532	150.79532	0	0.188	0.0	-0.009	0.0	111.0
0.0	0.0	1	3	201.99005	400.0	1	1	2	150.79532	150.79532	0	0.188	0.0	-0.01	0.0	111.0
0.0	0.0	1	3	201.99005	400.0	1	1	2	150.79532	150.79532	0	0.188	0.0	0.027	0.0	111.0
0.0	0.0	1	3	201.99005	400.0	1	1	2	150.79532	150.79532	0	0.188	0.0	-0.004	0.0	111.0
0.0	0.0	1	3	201.99005	400.0	1	1	2	150.79532	150.79532	0	0.188	0.0	0.024	0.0	111.0
0.0	0.0	1	3	201.99005	400.0	1	1	2	150.79532	150.79532	0	0.188	0.0	-0.004	0.0	111.0
0.0	0.0	1	3	201.99005	400.0	1	1	2	150.79532	150.79532	0	0.188	-0.001	-0.123	0.0	111.0
0.0	0.0	1	3	201.99005	400.0	1	1	2	150.79532	150.79532	0	0.188	0.0	0.001	0.0	111.0
0.0	0.0	1	3	201.99005	400.0	1	1	2	150.79532	150.79532	0	0.188	0.0	0.038	0.0	111.0
0.0	0.0	1	3	201.99005	400.0	1	1	2	150.79532	150.79532	0	0.188	0.0	0.007	0.0	111.0
0.0	0.0	1	3	201.99005	400.0	1	1	2	150.79532	150.79532	0	0.188	0.0	0.001	0.0	111.0
0.0	0.0	1	3	201.99005	400.0	1	1	2	150.79532	150.79532	0	0.188	0.0	0.003	0.0	111.0
0.0	0.0	1	3	201.99005	400.0	1	1	2	150.79532	150.79532	0	0.188	0.0	0.025	0.0	111.0
0.0	0.0	1	3	201.99005	400.0	1	1	2	150.79532	150.79532	0	0.188	0.0	0.001	0.0	111.0
0.0	0.0	1	3	201.99005	400.0	1	1	2	150.79532	150.79532	0	0.188	0.0	-0.004	0.0	111.0
0.0	0.0	1	3	201.99005	400.0	1	1	2	150.79532	150.79532	0	0.188	-0.001	-0.025	0.0	111.0
0.0	0.0	1	3	201.99005	400.0	1	1	2	150.79532	150.79532	0	0.188	0.0	-0.002	0.0	111.0
0.0	0.0	1	3	201.99005	400.0	1	1	2	150.79532	150.79532	0	0.188	0.0	-0.009	0.0	111.0
0.0	0.0	1	3	201.99005	400.0	1	1	2	150.79532	150.79532	0	0.188	0.0	0.007	0.0	111.0
0.0	0.0	1	3	201.99005	400.0	1	1	2	150.79532	150.79532	0	0.188	-0.001	-0.012	0.0	111.0
0.0	0.0	1	3	201.99005	400.0	1	1	2	150.79532	150.79532	0	0.188	-0.001	-0.016	0.0	111.0
0.0	0.0	1	3	201.99005	400.0	1	1	2	150.79532	150.79532	0	0.188	0.0	0.01	0.0	111.0
0.0	0.0	1	3	201.99005	400.0	1	1	2	150.79532	150.79532	0	0.188	0.0	-0.007	0.0	111.0
0.0	0.0	1	3	201.99005	400.0	1	1	2	150.79532	150.79532	0	0.188	0.0	-0.007	0.0	111.0
0.0	0.0	1	3	201.99005	400.0	1	1	2	150.79532	150.79532	0	0.188	-0.001	-0.029	0.0	111.0
0.0	0.0	1	3	201.99005	400.0	1	1	2	150.79532	150.79532	0	0.188	0.0	0.081	0.0	111.0
0.0	0.0	1	3	201.99005	400.0	1	1	2	150.79532	150.79532	0	0.188	-0.001	-0.024	0.0	111.0
0.0	0.0	1	3	201.99005	400.0	1	1	2	150.79532	150.79532	0	0.188	0.0	0.015	0.0	111.0
0.0	0.0	1	3	201.99005	400.0	1	1	2	150.79532	150.79532	0	0.188	0.0	0.022	0.0	111.0
0.0	0.0	1	3	201.99005	400.0	1	1	2	150.79532	150.79532	0	0.188	0.0	0.01	0.0	111.0
0.0	0.0	1	3	201.99005	400.0	1	1	2	150.79532	150.79532	0	0.188	-0.001	-0.033	0.0	111.0
0.0	0.0	1	3	201.99005	400.0	1	1	2	150.79532	150.79532	0	0.188	0.0	0.003	0.0	111.0
0.0	0.0	1	3	201.99005	400.0	1	1	2	150.79532	150.79532	0	0.188	0.0	-0.01	0.0	111.0
0.0	0.0	1	3	201.99005	400.0	1	1	2	150.79532	150.79532	0	0.188	-0.001	-0.022	0.0	111.0
0.0	0.0	1	3	201.99005	400.0	1	1	2	150.79532	150.79532	0	0.188	0.0	0.007	0.0	111.0
0.0	0.0	1	3	201.99005	400.0	1	1	2	150.79532	150.79532	0	0.188	0.0	0.015	0.0	111.0
0.0	0.0	1	3	201.99005	400.0	1	1	2	150.79532	150.79532	0	0.188	0.0	0.004	0.0	111.0
0.0	0.0	1	3	201.99005	400.0	1	1	2	150.79532	150.79532	0	0.188	0.0	-0.003	0.0	111.0
0.0	0.0	1	3	201.99005	400.0	1	1	2	150.79532	150.79532	0	0.188	0.0	0.007	0.0	111.0
0.0	0.0	1	3	201.99005	400.0	1	1	2	150.79532	150.79532	0	0.188	-0.001	-0.027	0.0	111.0
0.0	0.0	1	3	201.99005	400.0	1	1	2	150.79532	150.79532	0	0.188	0.0	0.077	0.0	111.0
0.0	0.0	1	3	201.99005	400.0	1	1	2	150.79532	150.79532	0	0.188	-0.001	-0.012	0.0	111.0
0.0	0.0	1	3	201.99005	400.0	1	1	2	150.79532	150.79532	0	0.188	0.0	0.116	0.0	111.0
0.0	0.0	1	3	201.99005	400.0	1	1	2	150.79532	150.79532	0	0.188	0.0	0.061	0.0	111.0
0.0	0.0	1	3	201.99005	400.0	1	1	2	150.79532	150.79532	0	0.188	-0.001	-0.119	0.0	111.0
0.0	0.0	1	3	201.99005	400.0	1	1	2	150.79532	150.79532	0	0.188	-0.001	-0.016	0.0	111.0
0.0	0.0	1	3	201.99005	400.0	1	1	2	150.79532	150.79532	0	0.188	-0.001	-0.132	0.0	111.0
0.0	0.0	1	3	201.99005	400.0	1	1	2	150.79532	150.79532	0	0.188	0.0	0.016	0.0	111.0
0.0	0.0	1	3	201.99005	400.0	1	1	2	150.79532	150.79532	0	0.188	-0.001	-0.062	0.0	111.0
0.0	0.0	1	3	201.99005	400.0	1	1	2	150.79532	150.79532	0	0.188	-0.001	-0.136	0.0	111.0
0.0	0.0	1	3	201.99005	400.0	1	1	2	150.79532	150.79532	0	0.188	-0.001	-0.039	0.0	111.0
0.0	0.0	1	3	201.99005	400.0	1	1	2	150.79532	150.79532	0	0.188	0.0	0.013	0.0	111.0
0.0	0.0	1	3	201.99005	400.0	1	1	2	150.79532	150.79532	0	0.188	0.0	-0.001	0.0	111.0
0.0	0.0	1	3	201.99005	400.0	1	1	2	150.79532	150.79532	0	0.188	0.0	0.012	0.0	111.0
0.0	0.0	1	3	201.99005	400.0	1	1	2	150.79532	150.79532	0	0.188	0.0	0.016	0.0	111.0
0.0	0.0	1	3	201.99005	400.0	1	1	2	150.79532	150.79532	0	0.188	-0.001	-0.079	0.0	111.0
0.0	0.0	1	3	201.99005	400.0	1	1	2	150.79532	150.79532	0	0.188	-0.001	-0.019	0.0	111.0
0.0	0.0	1	3	201.99005	400.0	1	1	2	150.79532	150.79532	0	0.189	0.0	-0.004	0.0	111.0
0.0	0.0	1	3	201.99005	400.0	1	1	2	150.79532	150.79532	0	0.189	0.0	-0.001	0.0	111.0
0.0	0.0	1	3	201.99005	400.0	1	1	2	150.79532	150.79532	0	0.189	0.0	-0.007	0.0	111.0
0.0	0.0	1	3	201.99005	400.0	1	1	2	150.79532	150.79532	0	0.189	-0.001	-0.03	0.0	111.0
0.0	0.0	1	3	201.99005	400.0	1	1	2	150.79532	150.79532	0	0.189	-0.001	-0.024	0.0	111.0
0.0	0.0	1	3	201.99005	400.0	1	1	2	150.79532	150.79532	0	0.189	0.0	0.039	0.0	111.0
0.0	0.0	1	3	201.99005	400.0	1	1	2	150.79532	150.79532	0	0.189	0.0	0.085	0.0	111.0
0.0	0.0	1	3	201.99005	400.0	1	1	2	150.79532	150.79532	0	0.189	-0.001	-0.022	0.0	111.0
0.0	0.0	1	3	201.99005	400.0	1	1	2	150.79532	150.79532	0	0.189	0.0	0.009	0.0	111.0
0.0	0.0	1	3	201.99005	400.0	1	1	2	150.79532	150.79532	0	0.189	0.0	0.008	0.0	111.0
0.0	0.0	1	3	201.99005	400.0	1	1	2	150.79532	150.79532	0	0.189	-0.001	-0.013	0.0	111.0
0.0	0.0	1	3	201.99005	400.0	1	1	2	150.79532	150.79532	0	0.189	-0.001	-0.018	0.0	111.0
0.0	0.0	1	3	201.99005	400.0	1	1	2	150.79532	150.79532	0	0.189	-0.001	-0.117	0.0	111.0
0.0	0.0	1	3	201.99005	400.0	1	1	2	150.79532	150.79532	0	0.189	-0.001	-0.022	0.0	111.0
0.0	0.0	1	3	201.99005	400.0	1	1	2	150.79532	150.79532	0	0.189	-0.001	-0.025	0.0	111.0
0.0	0.0	1	3	201.99005	400.0	1	1	2	150.79532	150.79532	0	0.189	0.0	0.002	0.0	111.0
0.0	0.0	1	3	201.99005	400.0	1	1	2	150.79532	150.79532	0	0.189	0.0	0.0	0.0	111.0
0.0	0.0	1	3	201.99005	400.0	1	1	2	150.79532	150.79532	0	0.189	0.0	0.084	0.0	111.0
0.0	0.0	1	3	201.99005	400.0	1	1	2	150.79532	150.79532	0	0.189	0.0	-0.012	0.0	111.0
0.0	0.0	1	3	201.99005	400.0	1	1	2	150.79532	150.79532	0	0.189	-0.001	-0.087	0.0	111.0
0.0	0.0	1	3	201.99005	400.0	1	1	2	150.79532	150.79532	0	0.189	0.0	0.018	0.0	111.0
0.0	0.0	1	3	201.99005	400.0	1	1	2	150.79532	150.79532	0	0.189	0.0	-0.002	0.0	111.0
0.0	0.0	1	3	201.99005	400.0	1	1	2	150.79532	150.79532	0	0.189	0.0	0.019	0.0	111.0
0.0	0.0	1	3	201.99005	400.0	1	1	2	150.79532	150.79532	0	0.189	0.0	-0.009	0.0	111.0
0.0	0.0	1	3	201.99005	400.0	1	1	2	150.79532	150.79532	0	0.189	0.0	0.034	0.0	111.0
0.0	0.0	1	3	201.99005	400.0	1	1	2	150.79532	150.79532	0	0.189	-0.001	-0.015	0.0	111.0
0.0	0.0	1	3	201.99005	400.0	1	1	2	150.79532	150.79532	0	0.189	0.0	0.016	0.0	111.0
0.0	0.0	1	3	201.99005	400.0	1	1	2	150.79532	150.79532	0	0.189	0.0	0.005	0.0	111.0
0.0	0.0	1	3	201.99005	400.0	1	1	2	150.79532	150.79532	0	0.189	-0.001	-0.064	0.0	111.0
0.0	0.0	1	3	201.99005	400.0	1	1	2	150.79532	150.79532	0	0.189	0.0	0.015	0.0	111.0
0.0	0.0	1	3	201.99005	400.0	1	1	2	150.79532	150.79532	0	0.189	0.0	0.006	0.0	111.0
0.0	0.0	1	3	201.99005	400.0	1	1	2	150.79532	150.79532	0	0.189	-0.001	-0.027	0.0	111.0
0.0	0.0	1	3	201.99005	400.0	1	1	2	150.79532	150.79532	0	0.189	0.0	0.037	0.0	111.0
0.0	0.0	1	3	201.99005	400.0	1	1	2	150.79532	150.79532	0	0.189	-0.001	-0.046	0.0	111.0
0.0	0.0	1	3	201.99005	400.0	1	1	2	150.79532	150.79532	0	0.189	-0.001	-0.028	0.0	111.0
0.0	0.0	1	3	201.99005	400.0	1	1	2	150.79532	150.79532	0	0.189	0.0	0.079	0.0	111.0
0.0	0.0	1	3	201.99005	400.0	1	1	2	150.79532	150.79532	0	0.189	-0.001	-0.027	0.0	111.0
0.0	0.0	1	3	201.99005	400.0	1	1	2	150.79532	150.79532	0	0.189	0.0	-0.004	0.0	111.0
0.0	0.0	1	3	201.99005	400.0	1	1	2	150.79532	150.79532	0	0.189	-0.001	-0.041	0.0	111.0
0.0	0.0	1	3	201.99005	400.0	1	1	2	150.79532	150.79532	0	0.189	0.0	-0.001	0.0	111.0
0.0	0.0	1	3	201.99005	400.0	1	1	2	150.79532	150.79532	0	0.189	0.0	0.011	0.0	111.0
0.0	0.0	1	3	201.99005	400.0	1	1	2	150.79532	150.79532	0	0.189	-0.001	-0.235	0.0	111.0
0.0	0.0	1	3	201.99005	400.0	1	1	2	150.79532	150.79532	0	0.189	-0.001	-0.022	0.0	111.0
0.0	0.0	1	3	201.99005	400.0	1	1	2	150.79532	150.79532	0	0.189	0.0	-0.008	0.0	111.0
0.0	0.0	1	3	201.99005	400.0	1	1	2	150.79532	150.79532	0	0.189	0.0	0.004	0.0	111.0
0.0	0.0	1	3	201.99005	400.0	1	1	2	150.79532	150.79532	0	0.189	0.0	0.028	0.0	111.0
0.0	0.0	1	3	201.99005	400.0	1	1	2	150.79532	150.79532	0	0.189	0.0	0.014	0.0	111.0
0.0	0.0	1	3	201.99005	400.0	1	1	2	150.79532	150.79532	0	0.189	0.0	0.018	0.0	111.0
0.0	0.0	1	3	201.99005	400.0	1	1	2	150.79532	150.79532	0	0.189	0.0	0.01	0.0	111.0
0.0	0.0	1	3	201.99005	400.0	1	1	2	150.79532	150.79532	0	0.189	-0.001	-0.054	0.0	111.0
-2805.4175	-201.99005	2	3	201.99005	300.99503	0	2	2	150.79532	150.79532	1	0.189	0.0	0.026	0.0	111.0
-2805.4175	-201.99005	2	3	201.99005	300.99503	0	2	2	150.79532	150.79532	1	0.189	-0.001	-0.042	0.0	111.0
-2805.4175	-201.99005	2	3	201.99005	300.99503	0	2	2	150.79532	150.79532	1	0.189	-0.001	-0.125	0.0	111.0
-2805.4175	-201.99005	2	3	201.99005	300.99503	0	2	2	150.79532	150.79532	1	0.189	-0.001	-0.077	-0.197	111.0
-2805.4175	-201.99005	2	3	201.99005	300.99503	0	2	2	150.79532	150.79532	1	0.189	-0.001	-0.174	-0.197	111.0
-2805.4175	-201.99005	2	3	201.99005	300.99503	0	2	2	150.79532	150.79532	1	0.189	-0.003	-0.387	-0.382	111.0
-2805.4175	-201.99005	2	3	201.99005	300.99503	0	2	2	150.79532	150.79532	1	0.189	-0.007	-0.531	-0.713	111.0
-2805.4175	-201.99005	2	3	201.99005	300.99503	0	2	2	150.79532	150.79532	1	0.189	-0.011	-0.727	-0.713	111.0
-2805.4175	-201.99005	2	3	201.99005	300.99503	0	2	2	150.79532	150.79532	1	0.189	-0.017	-0.827	-0.861	111.0
-2805.4175	-201.99005	2	3	201.99005	300.99503	0	2	2	150.79532	150.79532	1	0.188	-0.023	-0.928	-1.126	111.0
-2805.4175	-201.99005	2	3	201.99005	300.99503	0	2	2	150.79532	150.79532	1	0.188	-0.029	-1.118	-1.126	111.0
-2805.4175	-201.99005	2	3	201.99005	300.99503	0	2	2	150.79532	150.79532	1	0.188	-0.037	-1.342	-1.356	111.0
-2805.4175	-201.99005	2	3	201.99005	300.99503	0	2	2	150.79532	150.79532	1	0.188	-0.044	-1.336	-1.356	111.0
-2805.4175	-201.99005	2	3	201.99005	300.99503	0	2	2	150.79532	150.79532	1	0.188	-0.051	-1.457	-1.459	111.0
-2805.4175	-201.99005	2	3	201.99005	300.99503	0	2	2	150.79532	150.79532	1	0.188	-0.059	-1.668	-1.642	111.0
-2805.4175	-201.99005	2	3	201.99005	300.99503	0	2	2	150.79532	150.79532	1	0.188	-0.066	-1.676	-1.642	111.0
-2805.4175	-201.99005	2	3	201.99005	300.99503	0	2	2	150.79532	150.79532	1	0.188	-0.074	-1.751	-1.725	111.0
-2805.4175	-201.99005	2	3	201.99005	300.99503	0	2	2	150.79532	150.79532	1	0.188	-0.082	-1.809	-1.873	111.0
-2805.4175	-201.99005	2	3	201.99005	300.99503	0	2	2	150.79532	150.79532	1	0.188	-0.088	-1.923	-1.873	111.0
-2805.4175	-201.99005	2	3	201.99005	300.99503	0	2	2	150.79532	150.79532	1	0.188	-0.096	-1.996	-2.0	111.0
-2805.4175	-201.99005	2	3	201.99005	300.99503	0	2	2	150.79532	150.79532	1	0.188	-0.104	-2.021	-2.0	111.0
-2805.4175	-201.99005	2	3	201.99005	300.99503	0	2	2	150.79532	150.79532	1	0.188	-0.11	-2.026	-2.057	111.0
-2805.4175	-201.99005	2	3	201.99005	300.99503	0	2	2	150.79532	150.79532	1	0.188	-0.116	-2.13	-2.11	111.0
-2805.4175	-201.99005	2	3	201.99005	300.99503	0	2	2	150.79532	150.79532	1	0.188	-0.122	-2.041	-2.11	111.0
-2805.4175	-201.99005	2	3	201.99005	300.99503	0	2	2	150.79532	150.79532	1	0.188	-0.128	-2.342	-2.205	111.0
-2805.4175	-201.99005	2	3	201.99005	300.99503	0	2	2	150.79532	150.79532	1	0.188	-0.134	-2.281	-2.287	111.0
-2805.4175	-201.99005	2	3	201.99005	300.99503	0	2	2	150.79532	150.79532	1	0.188	-0.14	-2.256	-2.287	111.0
-2805.4175	-201.99005	2	3	201.99005	300.99503	0	2	2	150.79532	150.79532	1	0.188	-0.145	-2.283	-2.324	111.0
-2805.4175	-201.99005	2	3	201.99005	300.99503	0	2	2	150.79532	150.79532	1	0.187	-0.149	-2.298	-2.324	111.0
-2805.4175	-201.99005	2	3	201.99005	300.99503	0	2	2	150.79532	150.79532	1	0.187	-0.153	-2.374	-2.39	111.0
-2805.4175	-201.99005	2	3	201.99005	300.99503	0	2	2	150.79532	150.79532	1	0.187	-0.158	-2.453	-2.42	111.0
-2805.4175	-201.99005	2	3	201.99005	300.99503	0	2	2	150.79532	150.79532	1	0.187	-0.163	-2.431	-2.42	111.0
-2805.4175	-201.99005	2	3	201.99005	300.99503	0	2	2	150.79532	150.79532	1	0.187	-0.167	-2.509	-2.472	111.0
-2805.4175	-201.99005	2	3	201.99005	300.99503	0	2	2	150.79532	150.79532	1	0.187	-0.171	-2.514	-2.496	111.0
-2805.4175	-201.99005	2	3	201.99005	300.99503	0	2	2	150.79532	150.79532	1	0.187	-0.174	-2.364	-2.496	111.0
-2805.4175	-201.99005	2	3	201.99005	300.99503	0	2	2	150.79532	150.79532	1	0.187	-0.178	-2.56	-2.539	111.0
-2805.4175	-201.99005	2	3	201.99005	300.99503	0	2	2	150.79532	150.79532	1	0.187	-0.182	-2.592	-2.539	111.0
-2805.4175	-201.99005	2	3	201.99005	300.99503	0	2	2	150.79532	150.79532	1	0.187	-0.184	-2.594	-2.575	111.0
-2805.4175	-201.99005	2	3	201.99005	300.99503	0	2	2	150.79532	150.79532	1	0.187	-0.186	-2.6	-2.592	111.0
-2805.4175	-201.99005	2	3	201.99005	300.99503	0	2	2	150.79532	150.79532	1	0.187	-0.188	-2.576	-2.592	111.0
-2805.4175	-201.99005	2	3	201.99005	300.99503	0	2	2	150.79532	150.79532	1	0.187	-0.19	-2.586	-2.622	111.0
-2805.4175	-201.99005	2	3	201.99005	300.99503	0	2	2	150.79532	150.79532	1	0.187	-0.192	-2.651	-2.622	111.0
-2805.4175	-201.99005	2	3	201.99005	300.99503	0	2	2	150.79532	150.79532	1	0.187	-0.195	-2.649	-2.634	111.0
-2805.4175	-201.99005	2	3	201.99005	300.99503	0	2	2	150.79532	150.79532	1	0.186	-0.197	-2.636	-2.647	111.0
-2805.4175	-201.99005	2	3	201.99005	300.99503	0	2	2	150.79532	150.79532	1	0.186	-0.199	-2.646	-2.647	111.0
-2805.4175	-201.99005	2	3	201.99005	300.99503	0	2	2	150.79532	150.79532	1	0.186	-0.201	-2.629	-2.668	111.0
-2805.4175	-201.99005	2	3	201.99005	300.99503	0	2	2	150.79532	150.79532	1	0.186	-0.201	-2.663	-2.678	111.0
-2805.4175	-201.99005	2	3	201.99005	300.99503	0	2	2	150.79532	150.79532	1	0.186	-0.202	-2.655	-2.678	111.0
-2805.4175	-201.99005	2	3	201.99005	300.99503	0	2	2	150.79532	150.79532	1	0.186	-0.203	-2.662	-2.696	111.0
-2805.4175	-201.99005	2	3	201.99005	300.99503	0	2	2	150.79532	150.79532	1	0.186	-0.205	-2.694	-2.711	111.0
-2805.4175	-201.99005	2	3	201.99005	300.99503	0	2	2	150.79532	150.79532	1	0.186	-0.207	-2.761	-2.711	111.0
-2805.4175	-201.99005	2	3	201.99005	300.99503	0	2	2	150.79532	150.79532	1	0.186	-0.209	-2.715	-2.718	111.0
-2805.4175	-201.99005	2	3	201.99005	300.99503	0	2	2	150.79532	150.79532	1	0.186	-0.211	-2.694	-2.718	111.0
-2805.4175	-201.99005	2	3	201.99005	300.99503	0	2	2	150.79532	150.79532	1	0.186	-0.212	-2.7	-2.73	111.0
-2805.4175	-201.99005	2	3	201.99005	300.99503	0	2	2	150.79532	150.79532	1	0.186	-0.214	-2.746	-2.736	111.0
-2805.4175	-201.99005	2	3	201.99005	300.99503	0	2	2	150.79532	150.79532	1	0.186	-0.216	-2.723	-2.736	111.0
-2805.4175	-201.99005	2	3	201.99005	300.99503	0	2	2	150.79532	150.79532	1	0.186	-0.218	-2.749	-2.745	111.0
-2805.4175	-201.99005	2	3	201.99005	300.99503	0	2	2	150.79532	150.79532	1	0.186	-0.22	-2.793	-2.754	111.0
-2805.4175	-201.99005	2	3	201.99005	300.99503	0	2	2	150.79532	150.79532	1	0.186	-0.221	-2.76	-2.754	111.0
-2805.4175	-201.99005	2	3	201.99005	300.99503	0	2	2	150.79532	150.79532	1	0.186	-0.221	-2.797	-2.758	111.0
-2805.4175	-201.99005	2	3	201.99005	300.99503	0	2	2	150.79532	150.79532	1	0.186	-0.221	-2.755	-2.758	111.0
-2805.4175	-201.99005	2	3	201.99005	300.99503	0	2	2	150.79532	150.79532	1	0.186	-0.221	-2.859	-2.764	111.0
-2805.4175	-201.99005	2	3	201.99005	300.99503	0	2	2	150.79532	150.79532	1	0.186	-0.221	-2.748	-2.768	111.0
-2805.4175	-201.99005	2	3	201.99005	300.99503	0	2	2	150.79532	150.79532	1	0.186	-0.221	-2.771	-2.768	111.0
-2805.4175	-201.99005	2	3	201.99005	300.99503	0	2	2	150.79532	150.79532	1	0.186	-0.221	-2.729	-2.773	111.0
-2805.4175	-201.99005	2	3	201.99005	300.99503	0	2	2	150.79532	150.79532	1	0.186	-0.221	-2.786	-2.773	111.0
-2805.4175	-201.99005	2	3	201.99005	300.99503	0	2	2	150.79532	150.79532	1	0.186	-0.221	-2.757	-2.775	111.0
-2805.4175	-201.99005	2	3	201.99005	300.99503	0	2	2	150.79532	150.79532	1	0.186	-0.221	-2.824	-2.78	111.0
-2805.4175	-201.99005	2	3	201.99005	300.99503	0	2	2	150.79532	150.79532	1	0.186	-0.222	-2.762	-2.78	111.0
-2805.4175	-201.99005	2	3	201.99005	300.99503	0	2	2	150.79532	150.79532	1	0.186	-0.222	-2.746	-2.782	111.0
-2805.4175	-201.99005	2	3	201.99005	300.99503	0	2	2	150.79532	150.79532	1	0.186	-0.222	-2.812	-2.785	111.0
-2805.4175	-201.99005	2	3	201.99005	300.99503	0	2	2	150.79532	150.79532	1	0.186	-0.222	-2.816	-2.785	111.0
-2805.4175	-201.99005	2	3	201.99005	300.99503	0	2	2	150.79532	150.79532	1	0.186	-0.222	-2.775	-2.787	111.0
-2805.4175	-201.99005	2	3	201.99005	300.99503	0	2	2	150.79532	150.79532	1	0.186	-0.222	-2.73	-2.79	111.0
-2805.4175	-201.99005	2	3	201.99005	300.99503	0	2	2	150.79532	150.79532	1	0.186	-0.222	-2.804	-2.79	111.0
-2805.4175	-201.99005	2	3	201.99005	300.99503	0	2	2	150.79532	150.79532	1	0.185	-0.222	-2.779	-2.791	111.0
-2805.4175	-201.99005	2	3	201.99005	300.99503	0	2	2	150.79532	150.79532	1	0.185	-0.222	-2.782	-2.791	111.0
-2805.4175	-201.99005	2	3	201.99005	300.99503	0	2	2	150.79532	150.79532	1	0.185	-0.222	-2.856	-2.793	111.0
-2805.4175	-201.99005	2	3	201.99005	300.99503	0	2	2	150.79532	150.79532	1	0.185	-0.222	-2.817	-2.794	111.0
-2805.4175	-201.99005	2	3	201.99005	300.99503	0	2	2	150.79532	150.79532	1	0.185	-0.222	-2.814	-2.794	111.0
-2805.4175	-201.99005	2	3	201.99005	300.99503	0	2	2	150.79532	150.79532	1	0.185	-0.222	-2.82	-2.796	111.0
-2805.4175	-201.99005	2	3	201.99005	300.99503	0	2	2	150.79532	150.79532	1	0.185	-0.222	-2.773	-2.797	111.0
-2805.4175	-201.99005	2	3	201.99005	300.99503	0	2	2	150.79532	150.79532	1	0.185	-0.222	-2.76	-2.797	111.0
-2805.4175	-201.99005	2	3	201.99005	300.99503	0	2	2	150.79532	150.79532	1	0.185	-0.222	-2.801	-2.798	111.0
-2805.4175	-201.99005	2	3	201.99005	300.99503	0	2	2	150.79532	150.79532	1	0.185	-0.222	-2.86	-2.798	111.0
-2805.4175	-201.99005	2	3	201.99005	300.99503	0	2	2	150.79532	150.79532	1	0.185	-0.222	-2.837	-2.8	111.0
-2805.4175	-201.99005	2	3	201.99005	300.99503	0	2	2	150.79532	150.79532	1	0.184	-0.222	-2.814	-2.8	111.0
-2805.4175	-201.99005	2	3	201.99005	300.99503	0	2	2	150.79532	150.79532	1	0.184	-0.222	-2.782	-2.8	111.0
-2805.4175	-201.99005	2	3	201.99005	300.99503	0	2	2	150.79532	150.79532	1	0.184	-0.222	-2.874	-2.801	111.0
-2805.4175	-201.99005	2	3	201.99005	300.99503	0	2	2	150.79532	150.79532	1	0.184	-0.222	-2.776	-2.802	111.0
-2805.4175	-201.99005	2	3	201.99005	300.99503	0	2	2	150.79532	150.79532	1	0.184	-0.222	-2.803	-2.802	111.0
-2805.4175	-201.99005	2	3	201.99005	300.99503	0	2	2	150.79532	150.79532	1	0.184	-0.222	-2.789	-2.802	111.0
-2805.4175	-201.99005	2	3	201.99005	300.99503	0	2	2	150.79532	150.79532	1	0.184	-0.222	-2.808	-2.802	111.0
-2805.4175	-201.99005	2	3	201.99005	300.99503	0	2	2	150.79532	150.79532	1	0.184	-0.222	-2.834	-2.803	111.0
-2805.4175	-201.99005	2	3	201.99005	300.99503	0	2	2	150.79532	150.79532	1	0.184	-0.222	-2.788	-2.803	111.0
-2805.4175	-201.99005	2	3	201.99005	300.99503	0	2	2	150.79532	150.79532	1	0.184	-0.222	-2.794	-2.803	111.0
-2805.4175	-201.99005	2	3	201.99005	300.99503	0	2	2	150.79532	150.79532	1	0.184	-0.222	-2.694	-2.804	111.0
-2805.4175	-201.99005	2	3	201.99005	300.99503	0	2	2	150.79532	150.79532	1	0.184	-0.222	-2.728	-2.804	111.0
-2805.4175	-201.99005	2	3	201.99005	300.99503	0	2	2	150.79532	150.79532	1	0.184	-0.222	-2.76	-2.804	111.0
-2805.4175	-201.99005	2	3	201.99005	300.99503	0	2	2	150.79532	150.79532	1	0.184	-0.222	-2.808	-2.804	111.0
-2805.4175	-201.99005	2	3	201.99005	300.99503	0	2	2	150.79532	150.79532	1	0.184	-0.222	-2.748	-2.804	111.0
-2805.4175	-201.99005	2	3	201.99005	300.99503	0	2	2	150.79532	150.79532	1	0.184	-0.223	-2.986	-2.805	111.0
-2805.4175	-201.99005	2	3	201.99005	300.99503	0	2	2	150.79532	150.79532	1	0.184	-0.223	-2.828	-2.805	111.0
-2805.4175	-201.99005	2	3	201.99005	300.99503	0	2	2	150.79532	150.79532	1	0.184	-0.223	-2.842	-2.805	111.0
-2805.4175	-201.99005	2	3	201.99005	300.99503	0	2	2	150.79532	150.79532	1	0.184	-0.223	-2.84	-2.805	111.0
-2805.4175	-201.99005	2	3	201.99005	300.99503	0	2	2	150.79532	150.79532	1	0.184	-0.223	-2.801	-2.805	111.0
-2805.4175	-201.99005	2	3	201.99005	300.99503	0	2	2	150.79532	150.79532	1	0.184	-0.223	-2.762	-2.805	111.0
-2805.4175	-201.99005	2	3	201.99005	300.99503	0	2	2	150.79532	150.79532	1	0.184	-0.223	-2.821	-2.806	111.0
-2805.4175	-201.99005	2	3	201.99005	300.99503	0	2	2	150.79532	150.79532	1	0.184	-0.223	-2.801	-2.806	111.0
-2805.4175	-201.99005	2	3	201.99005	300.99503	0	2	2	150.79532	150.79532	1	0.184	-0.223	-2.821	-2.806	111.0
-2805.4175	-201.99005	2	3	201.99005	300.99503	0	2	2	150.79532	150.79532	1	0.184	-0.223	-2.781	-2.806	111.0
-2805.4175	-201.99005	2	3	201.99005	300.99503	0	2	2	150.79532	150.79532	1	0.184	-0.223	-2.841	-2.806	111.0
-2805.4175	-201.99005	2	3	201.99005	300.99503	0	2	2	150.79532	150.79532	1	0.184	-0.223	-2.82	-2.806	111.0
-2805.4175	-201.99005	2	3	201.99005	300.99503	0	2	2	150.79532	150.79532	1	0.184	-0.223	-2.841	-2.806	111.0
-2805.4175	-201.99005	2	3	201.99005	300.99503	0	2	2	150.79532	150.79532	1	0.184	-0.223	-2.768	-2.806	111.0
-2805.4175	-201.99005	2	3	201.99005	300.99503	0	2	2	150.79532	150.79532	1	0.184	-0.224	-2.922	-2.807	111.0
-2805.4175	-201.99005	2	3	201.99005	300.99503	0	2	2	150.79532	150.79532	1	0.184	-0.224	-2.814	-2.807	111.0
-2805.4175	-201.99005	2	3	201.99005	300.99503	0	2	2	150.79532	150.79532	1	0.184	-0.225	-2.929	-2.807	111.0
-2805.4175	-201.99005	2	3	201.99005	300.99503	0	2	2	150.79532	150.79532	1	0.184	-0.225	-2.808	-2.807	111.0
-2805.4175	-201.99005	2	3	201.99005	300.99503	0	2	2	150.79532	150.79532	1	0.184	-0.225	-2.86	-2.807	111.0
-2805.4175	-201.99005	2	3	201.99005	300.99503	0	2	2	150.79532	150.79532	1	0.184	-0.225	-2.781	-2.807	111.0
-2805.4175	-201.99005	2	3	201.99005	300.99503	0	2	2	150.79532	150.79532	1	0.184	-0.225	-2.782	-2.807	111.0
-2805.4175	-201.99005	2	3	201.99005	300.99503	0	2	2	150.79532	150.79532	1	0.184	-0.225	-2.801	-2.807	111.0
-2805.4175	-201.99005	2	3	201.99005	300.99503	0	2	2	150.79532	150.79532	1	0.184	-0.225	-2.834	-2.807	111.0
-2805.4175	-201.99005	2	3	201.99005	300.99503	0	2	2	150.79532	150.79532	1	0.184	-0.225	-2.802	-2.807	111.0
-2805.4175	-201.99005	2	3	201.99005	300.99503	0	2	2	150.79532	150.79532	1	0.184	-0.225	-2.782	-2.807	111.0
-2805.4175	-201.99005	2	3	201.99005	300.99503	0	2	2	150.79532	150.79532	1	0.184	-0.225	-2.821	-2.807	111.0
-2805.4175	-201.99005	2	3	201.99005	300.99503	0	2	2	150.79532	150.79532	1	0.184	-0.225	-2.788	-2.807	111.0
-2805.4175	-201.99005	2	3	201.99005	300.99503	0	2	2	150.79532	150.79532	1	0.184	-0.225	-2.807	-2.807	111.0
-2805.4175	-201.99005	2	3	201.99005	300.99503	0	2	2	150.79532	150.79532	1	0.184	-0.225	-2.788	-2.807	111.0
-2805.4175	-201.99005	2	3	201.99005	300.99503	0	2	2	150.79532	150.79532	1	0.184	-0.225	-2.841	-2.807	111.0
-2805.4175	-201.99005	2	3	201.99005	300.99503	0	2	2	150.79532	150.79532	1	0.184	-0.225	-2.815	-2.807	111.0
-2805.4175	-201.99005	2	3	201.99005	300.99503	0	2	2	150.79532	150.79532	1	0.184	-0.225	-2.714	-2.807	111.0
-2805.4175	-201.99005	2	3	201.99005	300.99503	1	2	2	150.79532	150.79532	1	0.184	-0.225	-2.841	-2.807	111.0
-2805.4175	-201.99005	2	3	201.99005	300.99503	1	2	2	150.79532	150.79532	1	0.184	-0.225	-2.801	-2.807	111.0
-2805.4175	-201.99005	2	3	201.99005	300.99503	1	2	2	150.79532	150.79532	1	0.184	-0.225	-2.814	-2.807	111.0
-2805.4175	-201.99005	2	3	201.99005	300.99503	1	2	2	150.79532	150.79532	1	0.184	-0.225	-2.821	-2.807	111.0
-2805.4175	-201.99005	2	3	201.99005	300.99503	1	2	2	150.79532	150.79532	1	0.184	-0.225	-2.802	-2.807	111.0
-2805.4175	-201.99005	2	3	201.99005	300.99503	1	2	2	150.79532	150.79532	1	0.184	-0.225	-2.821	-2.807	111.0
-2805.4175	-201.99005	2	3	201.99005	300.99503	1	2	2	150.79532	150.79532	1	0.184	-0.225	-2.821	-2.807	111.0
-2805.4175	-201.99005	2	3	201.99005	300.99503	1	2	2	150.79532	150.79532	1	0.184	-0.226	-2.801	-2.807	111.0
-2805.4175	-201.99005	2	3	201.99005	300.99503	1	2	2	150.79532	150.79532	1	0.184	-0.226	-2.828	-2.807	111.0
-2805.4175	-201.99005	2	3	201.99005	300.99503	1	2	2	150.79532	150.79532	1	0.184	-0.226	-2.807	-2.807	111.0
-2805.4175	-201.99005	2	3	201.99005	300.99503	1	2	2	150.79532	150.79532	1	0.184	-0.227	-2.914	-2.807	111.0
-2805.4175	-201.99005	2	3	201.99005	300.99503	1	2	2	150.79532	150.79532	1	0.184	-0.229	-2.915	-2.807	111.0
-2805.4175	-201.99005	2	3	201.99005	300.99503	1	2	2	150.79532	150.79532	1	0.184	-0.229	-2.828	-2.807	111.0
-2805.4175	-201.99005	2	3	201.99005	300.99503	1	2	2	150.79532	150.79532	1	0.184	-0.229	-2.841	-2.807	111.0
-2805.4175	-201.99005	2	3	201.99005	300.99503	1	2	2	150.79532	150.79532	1	0.184	-0.229	-2.794	-2.807	111.0
-2805.4175	-201.99005	2	3	201.99005	300.99503	1	2	2	150.79532	150.79532	1	0.184	-0.229	-2.795	-2.807	111.0
-2805.4175	-201.99005	2	3	201.99005	300.99503	1	2	2	150.79532	150.79532	1	0.184	-0.229	-2.755	-2.807	111.0
-2805.4175	-201.99005	2	3	201.99005	300.99503	1	2	2	150.79532	150.79532	1	0.184	-0.229	-2.774	-2.807	111.0
-2805.4175	-201.99005	2	3	201.99005	300.99503	1	2	2	150.79532	150.79532	1	0.184	-0.229	-2.809	-2.807	111.0
-2805.4175	-201.99005	2	3	201.99005	300.99503	1	2	2	150.79532	150.79532	1	0.184	-0.229	-2.789	-2.807	111.0
-2805.4175	-201.99005	2	3	201.99005	300.99503	1	2	2	150.79532	150.79532	1	0.184	-0.229	-2.723	-2.807	111.0
-2805.4175	-201.99005	2	3	201.99005	300.99503	1	2	2	150.79532	150.79532	1	0.184	-0.229	-2.748	-2.807	111.0
-2805.4175	-201.99005	2	3	201.99005	300.99503	1	2	2	150.79532	150.79532	1	0.184	-0.229	-2.821	-2.807	111.0
-2805.4175	-201.99005	2	3	201.99005	300.99503	1	2	2	150.79532	150.79532	1	0.184	-0.229	-2.841	-2.807	111.0
-2805.4175	-201.99005	2	3	201.99005	300.99503	1	2	2	150.79532	150.79532	1	0.184	-0.229	-2.808	-2.807	111.0
-2805.4175	-201.99005	2	3	201.99005	300.99503	1	2	2	150.79532	150.79532	1	0.184	-0.229	-2.821	-2.807	111.0
-2805.4175	-201.99005	2	3	201.99005	300.99503	1	2	2	150.79532	150.79532	1	0.184	-0.229	-2.828	-2.807	111.0
-2805.4175	-201.99005	2	3	201.99005	300.99503	1	2	2	150.79532	150.79532	1	0.184	-0.229	-2.788	-2.807	111.0
-2805.4175	-201.99005	2	3	201.99005	300.99503	1	2	2	150.79532	150.79532	1	0.184	-0.228	-2.841	-2.807	111.0
-2805.4175	-201.99005	2	3	201.99005	300.99503	1	2	2	150.79532	150.79532	1	0.184	-0.228	-2.795	-2.807	111.0
-2805.4175	-201.99005	2	3	201.99005	300.99503	1	2	2	150.79532	150.79532	1	0.184	-0.228	-2.841	-2.807	111.0
-2805.4175	-201.99005	2	3	201.99005	300.99503	1	2	2	150.79532	150.79532	1	0.184	-0.228	-2.848	-2.807	111.0
-2805.4175	-201.99005	2	3	201.99005	300.99503	1	2	2	150.79532	150.79532	1	0.184	-0.228	-2.789	-2.807	111.0
-2805.4175	-201.99005	2	3	201.99005	300.99503	1	2	2	150.79532	150.79532	1	0.184	-0.228	-2.788	-2.807	111.0
-2805.4175	-201.99005	2	3	201.99005	300.99503	1	2	2	150.79532	150.79532	1	0.184	-0.228	-2.761	-2.807	111.0
-2805.4175	-201.99005	2	3	201.99005	300.99503	1	2	2	150.79532	150.79532	1	0.184	-0.228	-2.828	-2.807	111.0
-2805.4175	-201.99005	2	3	201.99005	300.99503	1	2	2	150.79532	150.79532	1	0.184	-0.228	-2.753	-2.807	111.0
-2805.4175	-201.99005	2	3	201.99005	300.99503	1	2	2	150.79532	150.79532	1	0.184	-0.228	-2.814	-2.807	111.0
-2805.4175	-201.99005	2	3	201.99005	300.99503	1	2	2	150.79532	150.79532	1	0.184	-0.229	-2.807	-2.807	111.0
-2805.4175	-201.99005	2	3	201.99005	300.99503	1	2	2	150.79532	150.79532	1	0.184	-0.229	-2.795	-2.807	111.0
-2805.4175	-201.99005	2	3	201.99005	300.99503	1	2	2	150.79532	150.79532	1	0.184	-0.229	-2.788	-2.807	111.0
-2805.4175	-201.99005	2	3	201.99005	300.99503	1	2	2	150.79532	150.79532	1	0.184	-0.229	-2.828	-2.807	111.0
-2805.4175	-201.99005	2	3	201.99005	300.99503	1	2	2	150.79532	150.79532	1	0.184	-0.229	-2.801	-2.807	111.0
-2805.4175	-201.99005	2	3	201.99005	300.99503	1	2	2	150.79532	150.79532	1	0.184	-0.229	-2.814	-2.807	111.0
-2805.4175	-201.99005	2	3	201.99005	300.99503	1	2	2	150.79532	150.79532	1	0.184	-0.229	-2.835	-2.807	111.0
-2805.4175	-201.99005	2	3	201.99005	300.99503	1	2	2	150.79532	150.79532	1	0.184	-0.229	-2.821	-2.807	111.0
-2805.4175	-201.99005	2	3	201.99005	300.99503	1	2	2	150.79532	150.79532	1	0.184	-0.229	-2.682	-2.807	111.0
-2805.4175	-201.99005	2	3	201.99005	300.99503	1	2	2	150.79532	150.79532	1	0.184	-0.229	-2.775	-2.807	111.0
-2805.4175	-201.99005	2	3	201.99005	300.99503	1	2	2	150.79532	150.79532	1	0.184	-0.229	-2.769	-2.807	111.0
-2805.4175	-201.99005	2	3	201.99005	300.99503	1	2	2	150.79532	150.79532	1	0.184	-0.229	-2.821	-2.807	111.0
-2805.4175	-201.99005	2	3	201.99005	300.99503	1	2	2	150.79532	150.79532	1	0.184	-0.229	-2.761	-2.807	111.0
-2805.4175	-201.99005	2	3	201.99005	300.99503	1	2	2	150.79532	150.79532	1	0.184	-0.229	-2.781	-2.807	111.0
-2805.4175	-201.99005	2	3	201.99005	300.99503	1	2	2	150.79532	150.79532	1	0.184	-0.229	-2.722	-2.807	111.0
-2805.4175	-201.99005	2	3	201.99005	300.99503	1	2	2	150.79532	150.79532	1	0.184	-0.229	-2.821	-2.807	111.0
-2805.4175	-201.99005	2	3	201.99005	300.99503	1	2	2	150.79532	150.79532	1	0.184	-0.229	-2.854	-2.807	111.0
-2805.4175	-201.99005	2	3	201.99005	300.99503	1	2	2	150.79532	150.79532	1	0.184	-0.23	-2.801	-2.807	111.0
-2805.4175	-201.99005	2	3	201.99005	300.99503	1	2	2	150.79532	150.79532	1	0.184	-0.23	-2.841	-2.807	111.0
-2805.4175	-201.99005	2	3	201.99005	300.99503	1	2	2	150.79532	150.79532	1	0.184	-0.23	-2.821	-2.807	111.0
-2805.4175	-201.99005	2	3	201.99005	300.99503	1	2	2	150.79532	150.79532	1	0.184	-0.23	-2.855	-2.807	111.0
-2805.4175	-201.99005	2	3	201.99005	300.99503	1	2	2	150.79532	150.79532	1	0.184	-0.23	-2.801	-2.807	111.0
-2805.4175	-201.99005	2	3	201.99005	300.99503	1	2	2	150.79532	150.79532	1	0.184	-0.23	-2.821	-2.807	111.0
-2805.4175	-201.99005	2	3	201.99005	300.99503	1	2	2	150.79532	150.79532	1	0.184	-0.23	-2.775	-2.807	111.0
-2805.4175	-201.99005	2	3	201.99005	300.99503	1	2	2	150.79532	150.79532	1	0.184	-0.23	-2.829	-2.807	111.0
-2805.4175	-201.99005	2	3	201.99005	300.99503	1	2	2	150.79532	150.79532	1	0.184	-0.23	-2.782	-2.807	111.0
-2805.4175	-201.99005	2	3	201.99005	300.99503	1	2	2	150.79532	150.79532	1	0.184	-0.229	-2.801	-2.807	111.0
-2805.4175	-201.99005	2	3	201.99005	300.99503	1	2	2	150.79532	150.79532	1	0.184	-0.23	-2.926	-2.807	111.0
-2805.4175	-201.99005	2	3	201.99005	300.99503	1	2	2	150.79532	150.79532	1	0.184	-0.23	-2.781	-2.807	111.0
-2805.4175	-201.99005	2	3	201.99005	300.99503	1	2	2	150.79532	150.79532	1	0.184	-0.229	-2.84	-2.807	111.0
-2805.4175	-201.99005	2	3	201.99005	300.99503	1	2	2	150.79532	150.79532	1	0.184	-0.229	-2.814	-2.807	111.0
-2805.4175	-201.99005	2	3	201.99005	300.99503	1	2	2	150.79532	150.79532	1	0.184	-0.23	-2.794	-2.807	111.0
-2805.4175	-201.99005	2	3	201.99005	300.99503	1	2	2	150.79532	150.79532	1	0.184	-0.23	-2.802	-2.807	111.0
-2805.4175	-201.99005	2	3	201.99005	300.99503	1	2	2	150.79532	150.79532	1	0.184	-0.23	-2.861	-2.807	111.0
-2805.4175	-201.99005	2	3	201.99005	300.99503	1	2	2	150.79532	150.79532	1	0.184	-0.23	-2.828	-2.807	111.0
-2805.4175	-201.99005	2	3	201.99005	300.99503	1	2	2	150.79532	150.79532	1	0.184	-0.23	-2.59	-2.807	111.0
-2805.4175	-201.99005	2	3	201.99005	300.99503	1	2	2	150.79532	150.79532	1	0.184	-0.23	-2.728	-2.807	111.0
-2805.4175	-201.99005	2	3	201.99005	300.99503	1	2	2	150.79532	150.79532	1	0.184	-0.23	-2.781	-2.807	111.0
-2805.4175	-201.99005	2	3	201.99005	300.99503	1	2	2	150.79532	150.79532	1	0.184	-0.229	-2.888	-2.807	111.0
-2805.4175	-201.99005	2	3	201.99005	300.99503	1	2	2	150.79532	150.79532	1	0.184	-0.229	-2.828	-2.807	111.0
-2805.4175	-201.99005	2	3	201.99005	300.99503	1	2	2	150.79532	150.79532	1	0.184	-0.229	-2.845	-2.807	111.0
-2805.4175	-201.99005	2	3	201.99005	300.99503	1	2	2	150.79532	150.79532	1	0.184	-0.229	-2.814	-2.807	111.0
-2805.4175	-201.99005	2	3	201.99005	300.99503	1	2	2	150.79532	150.79532	1	0.184	-0.229	-2.788	-2.807	111.0
-2805.4175	-201.99005	2	3	201.99005	300.99503	1	2	2	150.79532	150.79532	1	0.184	-0.229	-2.808	-2.807	111.0
-2805.4175	-201.99005	2	3	201.99005	300.99503	1	2	2	150.79532	150.79532	1	0.184	-0.229	-2.848	-2.807	111.0
-2805.4175	-201.99005	2	3	201.99005	300.99503	1	2	2	150.79532	150.79532	1	0.184	-0.229	-2.815	-2.807	111.0
-2805.4175	-201.99005	2	3	201.99005	300.99503	1	2	2	150.79532	150.79532	1	0.184	-0.229	-2.807	-2.807	111.0
-2805.4175	-201.99005	2	3	201.99005	300.99503	1	2	2	150.79532	150.79532	1	0.184	-0.229	-2.821	-2.807	111.0
-2805.4175	-201.99005	2	3	201.99005	300.99503	1	2	2	150.79532	150.79532	1	0.184	-0.23	-2.953	-2.807	111.0
-2805.4175	-201.99005	2	3	201.99005	300.99503	1	2	2	150.79532	150.79532	1	0.184	-0.23	-2.741	-2.807	111.0
-2805.4175	-201.99005	2	3	201.99005	300.99503	1	2	2	150.79532	150.79532	1	0.184	-0.23	-2.828	-2.807	111.0
-2805.4175	-201.99005	2	3	201.99005	300.99503	1	2	2	150.79532	150.79532	1	0.184	-0.23	-2.834	-2.807	111.0
-2805.4175	-201.99005	2	3	201.99005	300.99503	1	2	2	150.79532	150.79532	1	0.184	-0.23	-2.821	-2.807	111.0
-2805.4175	-201.99005	2	3	201.99005	300.99503	1	2	2	150.79532	150.79532	1	0.184	-0.23	-2.781	-2.807	111.0
-2805.4175	-201.99005	2	3	201.99005	300.99503	1	2	2	150.79532	150.79532	1	0.184	-0.23	-2.814	-2.807	111.0
-2805.4175	-201.99005	2	3	201.99005	300.99503	1	2	2	150.79532	150.79532	1	0.184	-0.23	-2.788	-2.807	111.0
-2805.4175	-201.99005	2	3	201.99005	300.99503	1	2	2	150.79532	150.79532	1	0.184	-0.23	-2.788	-2.807	111.0
-2805.4175	-201.99005	2	3	201.99005	300.99503	1	2	2	150.79532	150.79532	1	0.184	-0.23	-2.781	-2.807	111.0
-2805.4175	-201.99005	2	3	201.99005	300.99503	1	2	2	150.79532	150.79532	1	0.184	-0.23	-2.794	-2.807	111.0
-2805.4175	-201.99005	2	3	201.99005	300.99503	1	2	2	150.79532	150.79532	1	0.184	-0.23	-2.887	-2.807	111.0
-2805.4175	-201.99005	2	3	201.99005	300.99503	1	2	2	150.79532	150.79532	1	0.184	-0.23	-2.828	-2.807	111.0
-2805.4175	-201.99005	2	3	201.99005	300.99503	1	2	2	150.79532	150.79532	1	0.184	-0.23	-2.815	-2.807	111.0
-2805.4175	-201.99005	2	3	201.99005	300.99503	1	2	2	150.79532	150.79532	1	0.184	-0.23	-2.814	-2.807	111.0
0.0	0.0	2	3	201.99005	300.99503	1	2	2	150.79532	150.79532	0	0.184	-0.23	-2.841	-2.807	111.0
0.0	0.0	2	3	201.99005	300.99503	1	2	2	150.79532	150.79532	0	0.184	-0.23	-2.841	-2.807	111.0
0.0	0.0	2	3	201.99005	300.99503	1	2	2	150.79532	150.79532	0	0.184	-0.23	-2.8	-2.807	111.0
0.0	0.0	2	3	201.99005	300.99503	1	2	2	150.79532	150.79532	0	0.184	-0.228	-2.608	-2.609	111.0
0.0	0.0	2	3	201.99005	300.99503	1	2	2	150.79532	150.79532	0	0.184	-0.226	-2.588	-2.609	111.0
0.0	0.0	2	3	201.99005	300.99503	1	2	2	150.79532	150.79532	0	0.184	-0.224	-2.449	-2.425	111.0
0.0	0.0	2	3	201.99005	300.99503	1	2	2	150.79532	150.79532	0	0.184	-0.218	-2.15	-2.093	111.0
0.0	0.0	2	3	201.99005	300.99503	1	2	2	150.79532	150.79532	0	0.184	-0.214	-2.149	-2.093	111.0
0.0	0.0	2	3	201.99005	300.99503	1	2	2	150.79532	150.79532	0	0.184	-0.208	-1.824	-1.808	111.0
0.0	0.0	2	3	201.99005	300.99503	1	2	2	150.79532	150.79532	0	0.184	-0.2	-1.651	-1.68	111.0
0.0	0.0	2	3	201.99005	300.99503	1	2	2	150.79532	150.79532	0	0.184	-0.194	-1.664	-1.68	111.0
0.0	0.0	2	3	201.99005	300.99503	1	2	2	150.79532	150.79532	0	0.184	-0.186	-1.427	-1.45	111.0
0.0	0.0	2	3	201.99005	300.99503	1	2	2	150.79532	150.79532	0	0.184	-0.178	-1.427	-1.348	111.0
0.0	0.0	2	3	201.99005	300.99503	1	2	2	150.79532	150.79532	0	0.184	-0.171	-1.386	-1.348	111.0
0.0	0.0	2	3	201.99005	300.99503	1	2	2	150.79532	150.79532	0	0.184	-0.163	-1.169	-1.164	111.0
0.0	0.0	2	3	201.99005	300.99503	1	2	2	150.79532	150.79532	0	0.184	-0.156	-1.203	-1.164	111.0
0.0	0.0	2	3	201.99005	300.99503	1	2	2	150.79532	150.79532	0	0.185	-0.15	-0.99	-1.005	111.0
0.0	0.0	2	3	201.99005	300.99503	1	2	2	150.79532	150.79532	0	0.185	-0.143	-0.992	-0.934	111.0
0.0	0.0	2	3	201.99005	300.99503	1	2	2	150.79532	150.79532	0	0.185	-0.136	-0.855	-0.934	111.0
0.0	0.0	2	3	201.99005	300.99503	1	2	2	150.79532	150.79532	0	0.185	-0.13	-0.815	-0.806	111.0
0.0	0.0	2	3	201.99005	300.99503	1	2	2	150.79532	150.79532	0	0.185	-0.124	-0.792	-0.806	111.0
0.0	0.0	2	3	201.99005	300.99503	1	2	2	150.79532	150.79532	0	0.185	-0.118	-0.753	-0.749	111.0
0.0	0.0	2	3	201.99005	300.99503	1	2	2	150.79532	150.79532	0	0.185	-0.112	-0.654	-0.647	111.0
0.0	0.0	2	3	201.99005	300.99503	1	2	2	150.79532	150.79532	0	0.185	-0.106	-0.663	-0.647	111.0
0.0	0.0	2	3	201.99005	300.99503	1	2	2	150.79532	150.79532	0	0.185	-0.1	-0.649	-0.601	111.0
0.0	0.0	2	3	201.99005	300.99503	1	2	2	150.79532	150.79532	0	0.185	-0.096	-0.606	-0.519	111.0
0.0	0.0	2	3	201.99005	300.99503	1	2	2	150.79532	150.79532	0	0.186	-0.092	-0.548	-0.519	111.0
0.0	0.0	2	3	201.99005	300.99503	1	2	2	150.79532	150.79532	0	0.186	-0.086	-0.49	-0.482	111.0
0.0	0.0	2	3	201.99005	300.99503	1	2	2	150.79532	150.79532	0	0.186	-0.08	-0.473	-0.482	111.0
0.0	0.0	2	3	201.99005	300.99503	1	2	2	150.79532	150.79532	0	0.186	-0.076	-0.399	-0.416	111.0
0.0	0.0	2	3	201.99005	300.99503	1	2	2	150.79532	150.79532	0	0.186	-0.072	-0.454	-0.386	111.0
0.0	0.0	2	3	201.99005	300.99503	1	2	2	150.79532	150.79532	0	0.186	-0.068	-0.347	-0.386	111.0
0.0	0.0	2	3	201.99005	300.99503	1	2	2	150.79532	150.79532	0	0.186	-0.064	-0.307	-0.334	11.0
0.0	0.0	2	3	201.99005	300.99503	1	2	2	150.79532	150.79532	0	0.186	-0.06	-0.357	-0.31	111.0
0.0	0.0	2	3	201.99005	300.99503	1	2	2	150.79532	150.79532	0	0.187	-0.058	-0.298	-0.31	111.0
0.0	0.0	2	3	201.99005	300.99503	1	2	2	150.79532	150.79532	0	0.187	-0.055	-0.31	-0.267	111.0
0.0	0.0	2	3	201.99005	300.99503	1	2	2	150.79532	150.79532	0	0.187	-0.053	-0.289	-0.267	111.0
0.0	0.0	2	3	201.99005	300.99503	1	2	2	150.79532	150.79532	0	0.187	-0.05	-0.22	-0.248	111.0
0.0	0.0	2	3	201.99005	300.99503	1	2	2	150.79532	150.79532	0	0.187	-0.047	-0.19	-0.214	111.0
0.0	0.0	2	3	201.99005	300.99503	1	2	2	150.79532	150.79532	0	0.187	-0.043	-0.22	-0.214	11.0
0.0	0.0	2	3	201.99005	300.99503	1	2	2	150.79532	150.79532	0	0.187	-0.039	-0.211	-0.199	111.0
0.0	0.0	2	3	201.99005	300.99503	1	2	2	150.79532	150.79532	0	0.187	-0.037	-0.141	-0.172	111.0
0.0	0.0	2	3	201.99005	300.99503	1	2	2	150.79532	150.79532	0	0.187	-0.035	-0.171	-0.172	111.0
0.0	0.0	2	3	201.99005	300.99503	1	2	2	150.79532	150.79532	0	0.187	-0.033	-0.161	-0.159	111.0
0.0	0.0	2	3	201.99005	300.99503	1	2	2	150.79532	150.79532	0	0.188	-0.031	-0.213	-0.159	111.0
0.0	0.0	2	3	201.99005	300.99503	1	2	2	150.79532	150.79532	0	0.188	-0.029	-0.118	-0.138	11.0
0.0	0.0	2	3	201.99005	300.99503	1	2	2	150.79532	150.79532	0	0.188	-0.027	-0.111	-0.128	11.0
0.0	0.0	2	3	201.99005	300.99503	1	2	2	150.79532	150.79532	0	0.188	-0.025	-0.093	-0.128	111.0
0.0	0.0	2	3	201.99005	300.99503	1	2	2	150.79532	150.79532	0	0.188	-0.023	-0.108	-0.11	111.0
0.0	0.0	2	3	201.99005	300.99503	1	2	2	150.79532	150.79532	0	0.188	-0.021	-0.108	-0.095	111.0
0.0	0.0	2	3	201.99005	300.99503	1	2	2	150.79532	150.79532	0	0.188	-0.02	-0.123	-0.095	111.0
0.0	0.0	2	3	201.99005	300.99503	1	2	2	150.79532	150.79532	0	0.188	-0.02	-0.086	-0.088	111.0
0.0	0.0	2	3	201.99005	300.99503	1	2	2	150.79532	150.79532	0	0.188	-0.02	-0.056	-0.076	111.0
0.0	0.0	2	3	201.99005	300.99503	1	2	2	150.79532	150.79532	0	0.188	-0.02	-0.058	-0.076	111.0
0.0	0.0	2	3	201.99005	300.99503	1	2	2	150.79532	150.79532	0	0.188	-0.02	-0.02	-0.07	111.0
0.0	0.0	2	3	201.99005	300.99503	1	2	2	150.79532	150.79532	0	0.188	-0.02	-0.116	-0.07	111.0
0.0	0.0	2	3	201.99005	300.99503	1	2	2	150.79532	150.79532	0	0.188	-0.02	-0.096	-0.061	111.0
0.0	0.0	2	3	201.99005	300.99503	1	2	2	150.79532	150.79532	0	0.188	-0.02	-0.051	-0.056	11.0
0.0	0.0	2	3	201.99005	300.99503	1	2	2	150.79532	150.79532	0	0.188	-0.02	-0.047	-0.056	111.0
0.0	0.0	2	3	201.99005	300.99503	1	2	2	150.79532	150.79532	0	0.188	-0.02	-0.053	-0.048	11.0
0.0	0.0	2	3	201.99005	300.99503	1	2	2	150.79532	150.79532	0	0.188	-0.02	-0.07	-0.048	111.0
0.0	0.0	2	3	201.99005	300.99503	1	2	2	150.79532	150.79532	0	0.188	-0.02	-0.063	-0.045	111.0
0.0	0.0	2	3	201.99005	300.99503	1	2	2	150.79532	150.79532	0	0.188	-0.02	-0.028	-0.038	11.0
0.0	0.0	2	3	201.99005	300.99503	1	2	2	150.79532	150.79532	0	0.188	-0.02	-0.188	-0.038	111.0
0.0	0.0	2	3	201.99005	300.99503	1	2	2	150.79532	150.79532	0	0.188	-0.019	-0.08	-0.033	111.0
0.0	0.0	2	3	201.99005	300.99503	1	2	2	150.79532	150.79532	0	0.187	-0.018	0.077	-0.031	11.0
0.0	0.0	2	3	201.99005	300.99503	1	2	2	150.79532	150.79532	0	0.187	-0.017	-0.075	-0.031	11.0
0.0	0.0	2	3	201.99005	300.99503	1	2	2	150.79532	150.79532	0	0.187	-0.017	-0.036	-0.026	111.0
0.0	0.0	2	3	201.99005	300.99503	1	2	2	150.79532	150.79532	0	0.187	-0.016	-0.028	-0.026	111.0
0.0	0.0	2	3	201.99005	300.99503	1	2	2	150.79532	150.79532	0	0.187	-0.017	-0.281	-0.024	111.0
0.0	0.0	2	3	201.99005	300.99503	1	2	2	150.79532	150.79532	0	0.187	-0.016	-0.006	-0.021	11.0
0.0	0.0	2	3	201.99005	300.99503	1	2	2	150.79532	150.79532	0	0.187	-0.015	0.012	-0.021	111.0
0.0	0.0	2	3	201.99005	300.99503	1	2	2	150.79532	150.79532	0	0.187	-0.015	-0.02	-0.019	111.0
0.0	0.0	2	3	201.99005	300.99503	1	2	2	150.79532	150.79532	0	0.187	-0.015	-0.115	-0.016	111.0
0.0	0.0	2	3	201.99005	300.99503	1	2	2	150.79532	150.79532	0	0.187	-0.015	-0.015	-0.016	111.0
0.0	0.0	2	3	201.99005	300.99503	1	2	2	150.79532	150.79532	0	0.187	-0.015	-0.03	-0.015	111.0
0.0	0.0	2	3	201.99005	300.99503	1	2	2	150.79532	150.79532	0	0.187	-0.013	-0.006	-0.015	111.0
0.0	0.0	2	3	201.99005	300.99503	1	2	2	150.79532	150.79532	0	0.187	-0.012	0.044	-0.013	111.0
0.0	0.0	2	3	201.99005	300.99503	1	2	2	150.79532	150.79532	0	0.187	-0.011	-0.026	-0.012	111.0
0.0	0.0	2	3	201.99005	300.99503	1	2	2	150.79532	150.79532	0	0.187	-0.011	-0.036	-0.012	111.0
[truncated: 10,630 more rows]
