# Supplementary material for: Just noticeable differences for elbow joint torque feedback
Source: Sci Rep. 2021 Dec 7;11:23553. doi: 10.1038/s41598-021-02630-3 (PMC8651665; doi:10.1038/s41598-021-02630-3)
Supplement: Supplementary file 2 — Supplementary Information. [file 41598_2021_2630_MOESM2_ESM.zip › SupplementaryData_ScientificReports_KimAsbeck2021/S2_W1F.csv]

data 1	data 2	data 3	data 4	data 5	data 6	data 7	data 8	data 9	data 10	data 11	data 12	data 13	data 14	data 15	data 16	data 17
0.0	0.0	1	1	400.0	400.0	0	1	1	0.0	0.0	1	0.198	-0.001	-0.034	0.0	111.0
0.0	0.0	1	1	400.0	400.0	0	1	1	0.0	0.0	0	0.198	0.0	0.052	0.0	111.0
0.0	0.0	1	1	400.0	400.0	0	1	1	0.0	0.0	0	0.198	0.0	0.006	0.0	111.0
0.0	0.0	1	1	400.0	400.0	0	1	1	0.0	0.0	0	0.198	0.0	-0.005	0.0	111.0
0.0	0.0	1	1	400.0	400.0	0	1	1	0.0	0.0	0	0.197	-0.009	-1.171	-1.225	111.0
0.0	0.0	1	1	400.0	400.0	0	1	1	0.0	0.0	0	0.197	-0.02	-1.229	-1.225	111.0
0.0	0.0	1	1	400.0	400.0	0	1	1	0.0	0.0	0	0.197	-0.028	-1.224	-1.138	111.0
0.0	0.0	1	1	400.0	400.0	0	1	1	0.0	0.0	0	0.197	-0.033	-0.938	-0.983	111.0
0.0	0.0	1	1	400.0	400.0	0	1	1	0.0	0.0	0	0.197	-0.038	-0.958	-0.983	111.0
0.0	0.0	1	1	400.0	400.0	0	1	1	0.0	0.0	0	0.197	-0.042	-0.897	-0.913	111.0
0.0	0.0	1	1	400.0	400.0	0	1	1	0.0	0.0	0	0.197	-0.044	-0.872	-0.788	111.0
0.0	0.0	1	1	400.0	400.0	0	1	1	0.0	0.0	0	0.197	-0.045	-0.715	-0.788	111.0
0.0	0.0	1	1	400.0	400.0	0	1	1	0.0	0.0	0	0.197	-0.046	-0.719	-0.733	111.0
0.0	0.0	1	1	400.0	400.0	0	1	1	0.0	0.0	0	0.197	-0.047	-0.626	-0.733	111.0
0.0	0.0	1	1	400.0	400.0	0	1	1	0.0	0.0	0	0.197	-0.047	-0.627	-0.632	111.0
0.0	0.0	1	1	400.0	400.0	0	1	1	0.0	0.0	0	0.197	-0.046	-0.603	-0.588	111.0
0.0	0.0	1	1	400.0	400.0	0	1	1	0.0	0.0	0	0.197	-0.046	-0.617	-0.588	111.0
0.0	0.0	1	1	400.0	400.0	0	1	1	0.0	0.0	0	0.197	-0.046	-0.497	-0.507	111.0
0.0	0.0	1	1	400.0	400.0	0	1	1	0.0	0.0	0	0.197	-0.046	-0.504	-0.507	111.0
0.0	0.0	1	1	400.0	400.0	0	1	1	0.0	0.0	0	0.197	-0.045	-0.463	-0.471	111.0
0.0	0.0	1	1	400.0	400.0	0	1	1	0.0	0.0	0	0.197	-0.043	-0.4	-0.407	111.0
0.0	0.0	1	1	400.0	400.0	0	1	1	0.0	0.0	0	0.197	-0.041	-0.401	-0.407	111.0
0.0	0.0	1	1	400.0	400.0	0	1	1	0.0	0.0	0	0.197	-0.04	-0.39	-0.351	111.0
0.0	0.0	1	1	400.0	400.0	0	1	1	0.0	0.0	0	0.197	-0.04	-0.334	-0.326	111.0
0.0	0.0	1	1	400.0	400.0	0	1	1	0.0	0.0	0	0.197	-0.04	-0.347	-0.326	111.0
0.0	0.0	1	1	400.0	400.0	0	1	1	0.0	0.0	0	0.197	-0.04	-0.264	-0.281	111.0
0.0	0.0	1	1	400.0	400.0	0	1	1	0.0	0.0	0	0.197	-0.04	-0.403	-0.281	111.0
0.0	0.0	1	1	400.0	400.0	0	1	1	0.0	0.0	0	0.197	-0.04	-0.272	-0.261	111.0
0.0	0.0	1	1	400.0	400.0	0	1	1	0.0	0.0	0	0.197	-0.038	-0.221	-0.226	111.0
0.0	0.0	1	1	400.0	400.0	0	1	1	0.0	0.0	0	0.197	-0.036	-0.152	-0.226	111.0
0.0	0.0	1	1	400.0	400.0	0	1	1	0.0	0.0	0	0.197	-0.034	-0.209	-0.21	111.0
0.0	0.0	1	1	400.0	400.0	0	1	1	0.0	0.0	0	0.197	-0.033	-0.204	-0.181	111.0
0.0	0.0	1	1	400.0	400.0	0	1	1	0.0	0.0	0	0.197	-0.031	-0.142	-0.181	111.0
0.0	0.0	1	1	400.0	400.0	0	1	1	0.0	0.0	0	0.197	-0.03	-0.195	-0.168	111.0
0.0	0.0	1	1	400.0	400.0	0	1	1	0.0	0.0	0	0.197	-0.028	-0.162	-0.145	111.0
0.0	0.0	1	1	400.0	400.0	0	1	1	0.0	0.0	0	0.197	-0.025	-0.185	-0.145	111.0
0.0	0.0	1	1	400.0	400.0	0	1	1	0.0	0.0	0	0.197	-0.023	-0.136	-0.134	111.0
0.0	0.0	1	1	400.0	400.0	0	1	1	0.0	0.0	0	0.197	-0.02	-0.204	-0.134	111.0
0.0	0.0	1	1	400.0	400.0	0	1	1	0.0	0.0	0	0.197	-0.02	-0.11	-0.116	111.0
0.0	0.0	1	1	400.0	400.0	0	1	1	0.0	0.0	0	0.197	-0.02	-0.131	-0.108	111.0
0.0	0.0	1	1	400.0	400.0	0	1	1	0.0	0.0	0	0.197	-0.02	-0.118	-0.108	111.0
0.0	0.0	1	1	400.0	400.0	0	1	1	0.0	0.0	0	0.197	-0.019	-0.104	-0.093	111.0
0.0	0.0	1	1	400.0	400.0	0	1	1	0.0	0.0	0	0.197	-0.019	-0.085	-0.093	111.0
0.0	0.0	1	1	400.0	400.0	0	1	1	0.0	0.0	0	0.197	-0.019	-0.07	-0.086	111.0
0.0	0.0	1	1	400.0	400.0	0	1	1	0.0	0.0	0	0.197	-0.019	-0.094	-0.074	111.0
0.0	0.0	1	1	400.0	400.0	0	1	1	0.0	0.0	0	0.197	-0.019	-0.098	-0.074	111.0
0.0	0.0	1	1	400.0	400.0	0	1	1	0.0	0.0	0	0.197	-0.019	-0.07	-0.069	111.0
0.0	0.0	1	1	400.0	400.0	0	1	1	0.0	0.0	0	0.197	-0.019	-0.084	-0.059	111.0
0.0	0.0	1	1	400.0	400.0	0	1	1	0.0	0.0	0	0.197	-0.019	-0.054	-0.059	111.0
0.0	0.0	1	1	400.0	400.0	0	1	1	0.0	0.0	0	0.197	-0.019	-0.067	-0.055	111.0
0.0	0.0	1	1	400.0	400.0	0	1	1	0.0	0.0	0	0.197	-0.019	-0.064	-0.055	111.0
0.0	0.0	1	1	400.0	400.0	0	1	1	0.0	0.0	0	0.197	-0.019	-0.066	-0.047	111.0
0.0	0.0	1	1	400.0	400.0	0	1	1	0.0	0.0	0	0.197	-0.019	-0.016	-0.044	111.0
0.0	0.0	1	1	400.0	400.0	0	1	1	0.0	0.0	0	0.197	-0.019	-0.016	-0.044	111.0
0.0	0.0	1	1	400.0	400.0	0	1	1	0.0	0.0	0	0.197	-0.019	-0.079	-0.038	111.0
0.0	0.0	1	1	400.0	400.0	0	1	1	0.0	0.0	0	0.197	-0.018	-0.048	-0.035	111.0
0.0	0.0	1	1	400.0	400.0	0	1	1	0.0	0.0	0	0.197	-0.018	-0.032	-0.035	111.0
0.0	0.0	1	1	400.0	400.0	0	1	1	0.0	0.0	0	0.197	-0.018	-0.043	-0.03	111.0
0.0	0.0	1	1	400.0	400.0	0	1	1	0.0	0.0	0	0.197	-0.018	-0.024	-0.03	111.0
0.0	0.0	1	1	400.0	400.0	0	1	1	0.0	0.0	0	0.197	-0.018	-0.044	-0.028	111.0
0.0	0.0	1	1	400.0	400.0	0	1	1	0.0	0.0	0	0.197	-0.018	-0.096	-0.024	111.0
0.0	0.0	1	1	400.0	400.0	0	1	1	0.0	0.0	0	0.197	-0.018	-0.034	-0.024	111.0
0.0	0.0	1	1	400.0	400.0	0	1	1	0.0	0.0	0	0.197	-0.016	-0.005	-0.02	111.0
0.0	0.0	1	1	400.0	400.0	0	1	1	0.0	0.0	0	0.197	-0.015	-0.044	-0.019	111.0
0.0	0.0	1	1	400.0	400.0	0	1	1	0.0	0.0	0	0.197	-0.014	-0.041	-0.019	111.0
0.0	0.0	1	1	400.0	400.0	0	1	1	0.0	0.0	0	0.197	-0.012	-0.007	-0.016	111.0
0.0	0.0	1	1	400.0	400.0	0	1	1	0.0	0.0	0	0.197	-0.012	-0.028	-0.015	111.0
0.0	0.0	1	1	400.0	400.0	0	1	1	0.0	0.0	0	0.197	-0.012	-0.055	-0.015	111.0
0.0	0.0	1	1	400.0	400.0	0	1	1	0.0	0.0	0	0.197	-0.01	-0.01	-0.013	111.0
0.0	0.0	1	1	400.0	400.0	0	1	1	0.0	0.0	0	0.197	-0.01	-0.034	-0.013	111.0
0.0	0.0	1	1	400.0	400.0	0	1	1	0.0	0.0	0	0.197	-0.008	-0.011	-0.012	111.0
0.0	0.0	1	1	400.0	400.0	0	1	1	0.0	0.0	0	0.197	-0.007	-0.008	-0.01	111.0
0.0	0.0	1	1	400.0	400.0	0	1	1	0.0	0.0	0	0.197	-0.006	0.0	-0.01	111.0
0.0	0.0	1	1	400.0	400.0	0	1	1	0.0	0.0	0	0.197	-0.004	0.013	-0.009	111.0
0.0	0.0	1	1	400.0	400.0	0	1	1	0.0	0.0	0	0.197	-0.003	-0.004	-0.009	111.0
0.0	0.0	1	1	400.0	400.0	0	1	1	0.0	0.0	0	0.197	-0.002	0.07	-0.008	111.0
0.0	0.0	1	1	400.0	400.0	0	1	1	0.0	0.0	0	0.197	-0.001	0.009	-0.006	111.0
0.0	0.0	1	1	400.0	400.0	0	1	1	0.0	0.0	0	0.197	0.0	0.093	-0.006	111.0
0.0	0.0	1	1	400.0	400.0	0	1	1	0.0	0.0	0	0.197	0.0	0.012	-0.006	111.0
0.0	0.0	1	1	400.0	400.0	0	1	1	0.0	0.0	0	0.197	0.0	0.002	-0.005	111.0
0.0	0.0	1	1	400.0	400.0	0	1	1	0.0	0.0	0	0.197	-0.001	-0.026	-0.005	111.0
0.0	0.0	1	1	400.0	400.0	0	1	1	0.0	0.0	0	0.197	-0.001	-0.019	-0.004	111.0
0.0	0.0	1	1	400.0	400.0	0	1	1	0.0	0.0	0	0.197	0.0	0.013	-0.004	111.0
0.0	0.0	1	1	400.0	400.0	0	1	1	0.0	0.0	0	0.197	0.0	0.004	-0.004	111.0
0.0	0.0	1	1	400.0	400.0	0	1	1	0.0	0.0	0	0.197	-0.001	-0.025	-0.003	111.0
0.0	0.0	1	1	400.0	400.0	0	1	1	0.0	0.0	0	0.197	0.0	-0.01	-0.003	111.0
0.0	0.0	1	1	400.0	400.0	0	1	1	0.0	0.0	0	0.197	-0.001	-0.017	-0.003	111.0
0.0	0.0	1	1	400.0	400.0	0	1	1	0.0	0.0	0	0.197	-0.001	-0.048	-0.002	111.0
0.0	0.0	1	1	400.0	400.0	0	1	1	0.0	0.0	0	0.197	0.0	0.006	-0.002	111.0
0.0	0.0	1	1	400.0	400.0	0	1	1	0.0	0.0	0	0.197	-0.002	-0.259	-0.002	111.0
0.0	0.0	1	1	400.0	400.0	0	1	1	0.0	0.0	0	0.197	-0.002	-0.141	-0.002	111.0
0.0	0.0	1	1	400.0	400.0	0	1	1	0.0	0.0	0	0.197	-0.001	-0.033	-0.002	111.0
0.0	0.0	1	1	400.0	400.0	0	1	1	0.0	0.0	0	0.197	0.0	0.024	-0.001	111.0
0.0	0.0	1	1	400.0	400.0	0	1	1	0.0	0.0	0	0.197	-0.001	-0.016	-0.001	111.0
0.0	0.0	1	1	400.0	400.0	0	1	1	0.0	0.0	0	0.197	0.0	0.097	-0.001	111.0
0.0	0.0	1	1	400.0	400.0	0	1	1	0.0	0.0	0	0.197	-0.001	-0.028	-0.001	111.0
0.0	0.0	1	1	400.0	400.0	0	1	1	0.0	0.0	0	0.197	0.0	0.022	-0.001	111.0
0.0	0.0	1	1	400.0	400.0	0	1	1	0.0	0.0	0	0.197	-0.001	-0.019	0.0	111.0
0.0	0.0	1	1	400.0	400.0	0	1	1	0.0	0.0	0	0.197	-0.001	-0.033	0.0	111.0
0.0	0.0	1	1	400.0	400.0	0	1	1	0.0	0.0	0	0.197	-0.001	-0.013	0.0	111.0
0.0	0.0	1	1	400.0	400.0	0	1	1	0.0	0.0	0	0.197	-0.001	-0.117	0.0	111.0
0.0	0.0	1	1	400.0	400.0	0	1	1	0.0	0.0	0	0.197	-0.001	-0.029	0.0	111.0
0.0	0.0	1	1	400.0	400.0	0	1	1	0.0	0.0	0	0.197	0.0	0.013	0.0	111.0
0.0	0.0	1	1	400.0	400.0	0	1	1	0.0	0.0	0	0.197	0.0	0.004	0.0	111.0
0.0	0.0	1	1	400.0	400.0	0	1	1	0.0	0.0	0	0.197	0.0	0.037	0.0	111.0
0.0	0.0	1	1	400.0	400.0	0	1	1	0.0	0.0	0	0.197	0.0	-0.01	0.0	111.0
0.0	0.0	1	1	400.0	400.0	0	1	1	0.0	0.0	0	0.197	0.0	0.0	0.0	111.0
0.0	0.0	1	1	400.0	400.0	0	1	1	0.0	0.0	0	0.197	-0.001	-0.207	0.0	111.0
0.0	0.0	1	1	400.0	400.0	0	1	1	0.0	0.0	0	0.197	0.0	0.047	0.0	111.0
0.0	0.0	1	1	400.0	400.0	0	1	1	0.0	0.0	0	0.197	-0.001	-0.045	0.0	111.0
0.0	0.0	1	1	400.0	400.0	0	1	1	0.0	0.0	0	0.197	0.0	0.025	0.0	111.0
0.0	0.0	1	1	400.0	400.0	0	1	1	0.0	0.0	0	0.197	0.0	0.012	0.0	111.0
0.0	0.0	1	1	400.0	400.0	0	1	1	0.0	0.0	0	0.197	0.0	0.026	0.0	111.0
0.0	0.0	1	1	400.0	400.0	0	1	1	0.0	0.0	0	0.197	0.0	0.024	0.0	111.0
0.0	0.0	1	1	400.0	400.0	0	1	1	0.0	0.0	0	0.197	0.0	0.035	0.0	111.0
0.0	0.0	1	1	400.0	400.0	0	1	1	0.0	0.0	0	0.197	-0.001	-0.043	0.0	111.0
0.0	0.0	1	1	400.0	400.0	0	1	1	0.0	0.0	0	0.197	0.0	0.021	0.0	111.0
0.0	0.0	1	1	400.0	400.0	0	1	1	0.0	0.0	0	0.197	0.0	0.025	0.0	111.0
0.0	0.0	1	1	400.0	400.0	0	1	1	0.0	0.0	0	0.197	0.0	-0.011	0.0	111.0
0.0	0.0	1	1	400.0	400.0	0	1	1	0.0	0.0	0	0.197	-0.001	-0.02	0.0	111.0
0.0	0.0	1	1	400.0	400.0	0	1	1	0.0	0.0	0	0.197	-0.001	-0.126	0.0	111.0
0.0	0.0	1	1	400.0	400.0	0	1	1	0.0	0.0	0	0.197	-0.001	-0.027	0.0	111.0
0.0	0.0	1	1	400.0	400.0	0	1	1	0.0	0.0	0	0.197	0.0	0.04	0.0	111.0
0.0	0.0	1	1	400.0	400.0	0	1	1	0.0	0.0	0	0.197	0.0	0.08	0.0	111.0
0.0	0.0	1	1	400.0	400.0	0	1	1	0.0	0.0	0	0.197	0.0	0.024	0.0	111.0
0.0	0.0	1	1	400.0	400.0	0	1	1	0.0	0.0	0	0.197	-0.001	-0.035	0.0	111.0
0.0	0.0	1	1	400.0	400.0	0	1	1	0.0	0.0	0	0.197	0.0	0.003	0.0	111.0
0.0	0.0	1	1	400.0	400.0	0	1	1	0.0	0.0	0	0.197	0.0	0.011	0.0	111.0
0.0	0.0	1	1	400.0	400.0	0	1	1	0.0	0.0	0	0.197	0.0	-0.002	0.0	111.0
0.0	0.0	1	1	400.0	400.0	0	1	1	0.0	0.0	0	0.197	-0.001	-0.015	0.0	111.0
0.0	0.0	1	1	400.0	400.0	0	1	1	0.0	0.0	0	0.197	0.0	-0.007	0.0	111.0
0.0	0.0	1	1	400.0	400.0	0	1	1	0.0	0.0	0	0.197	0.0	0.007	0.0	111.0
0.0	0.0	1	1	400.0	400.0	0	1	1	0.0	0.0	0	0.197	0.0	0.0	0.0	111.0
0.0	0.0	1	1	400.0	400.0	0	1	1	0.0	0.0	0	0.197	0.0	0.026	0.0	111.0
0.0	0.0	1	1	400.0	400.0	0	1	1	0.0	0.0	0	0.197	0.0	-0.008	0.0	111.0
0.0	0.0	1	1	400.0	400.0	0	1	1	0.0	0.0	0	0.197	-0.001	-0.038	0.0	111.0
0.0	0.0	1	1	400.0	400.0	0	1	1	0.0	0.0	0	0.197	0.0	0.193	0.0	111.0
0.0	0.0	1	1	400.0	400.0	0	1	1	0.0	0.0	0	0.197	-0.001	-0.012	0.0	111.0
0.0	0.0	1	1	400.0	400.0	0	1	1	0.0	0.0	0	0.197	0.0	0.053	0.0	111.0
0.0	0.0	1	1	400.0	400.0	0	1	1	0.0	0.0	0	0.197	0.0	0.048	0.0	111.0
0.0	0.0	1	1	400.0	400.0	0	1	1	0.0	0.0	0	0.197	0.0	-0.003	0.0	111.0
0.0	0.0	1	1	400.0	400.0	0	1	1	0.0	0.0	0	0.197	0.0	0.002	0.0	111.0
0.0	0.0	1	1	400.0	400.0	0	1	1	0.0	0.0	0	0.197	-0.001	-0.028	0.0	111.0
0.0	0.0	1	1	400.0	400.0	0	1	1	0.0	0.0	0	0.197	0.0	0.026	0.0	111.0
0.0	0.0	1	1	400.0	400.0	0	1	1	0.0	0.0	0	0.197	-0.001	-0.012	0.0	111.0
0.0	0.0	1	1	400.0	400.0	0	1	1	0.0	0.0	0	0.197	0.0	0.013	0.0	111.0
0.0	0.0	1	1	400.0	400.0	0	1	1	0.0	0.0	0	0.197	0.0	0.018	0.0	111.0
0.0	0.0	1	1	400.0	400.0	0	1	1	0.0	0.0	0	0.197	-0.001	-0.037	0.0	111.0
0.0	0.0	1	1	400.0	400.0	0	1	1	0.0	0.0	0	0.197	0.0	0.01	0.0	111.0
0.0	0.0	1	1	400.0	400.0	0	1	1	0.0	0.0	0	0.197	-0.001	-0.038	0.0	111.0
0.0	0.0	1	1	400.0	400.0	0	1	1	0.0	0.0	0	0.197	-0.001	-0.024	0.0	111.0
0.0	0.0	1	1	400.0	400.0	0	1	1	0.0	0.0	0	0.197	0.0	-0.008	0.0	111.0
0.0	0.0	1	1	400.0	400.0	0	1	1	0.0	0.0	0	0.197	0.0	-0.003	0.0	111.0
0.0	0.0	1	1	400.0	400.0	0	1	1	0.0	0.0	0	0.197	-0.001	-0.109	0.0	111.0
0.0	0.0	1	1	400.0	400.0	0	1	1	0.0	0.0	0	0.197	-0.001	-0.045	0.0	111.0
0.0	0.0	1	1	400.0	400.0	0	1	1	0.0	0.0	0	0.197	0.0	-0.008	0.0	111.0
0.0	0.0	1	1	400.0	400.0	0	1	1	0.0	0.0	0	0.197	0.0	0.029	0.0	111.0
0.0	0.0	1	1	400.0	400.0	0	1	1	0.0	0.0	0	0.197	0.0	0.005	0.0	111.0
0.0	0.0	1	1	400.0	400.0	0	1	1	0.0	0.0	0	0.197	-0.001	-0.021	0.0	111.0
0.0	0.0	1	1	400.0	400.0	0	1	1	0.0	0.0	0	0.197	0.0	0.067	0.0	111.0
0.0	0.0	1	1	400.0	400.0	0	1	1	0.0	0.0	0	0.197	0.0	0.056	0.0	111.0
0.0	0.0	1	1	400.0	400.0	0	1	1	0.0	0.0	0	0.197	-0.001	-0.114	0.0	1135.0
0.0	0.0	1	1	400.0	400.0	0	1	1	0.0	0.0	0	0.197	0.0	0.086	0.0	111.0
0.0	0.0	1	1	400.0	400.0	0	1	1	0.0	0.0	0	0.197	0.0	0.015	0.0	111.0
0.0	0.0	1	1	400.0	400.0	0	1	1	0.0	0.0	0	0.197	0.0	0.0	0.0	111.0
0.0	0.0	1	1	400.0	400.0	0	1	1	0.0	0.0	0	0.197	0.0	0.033	0.0	111.0
0.0	0.0	1	1	400.0	400.0	0	1	1	0.0	0.0	0	0.197	0.0	0.012	0.0	111.0
0.0	0.0	1	1	400.0	400.0	0	1	1	0.0	0.0	0	0.197	0.0	0.026	0.0	111.0
0.0	0.0	1	1	400.0	400.0	0	1	1	0.0	0.0	0	0.197	0.0	0.0	0.0	111.0
0.0	0.0	1	1	400.0	400.0	0	1	1	0.0	0.0	0	0.197	0.0	-0.01	0.0	87.0
0.0	0.0	1	1	400.0	400.0	0	1	1	0.0	0.0	0	0.197	0.0	0.044	0.0	111.0
0.0	0.0	1	1	400.0	400.0	0	1	1	0.0	0.0	0	0.197	0.0	0.026	0.0	111.0
0.0	0.0	1	1	400.0	400.0	0	1	1	0.0	0.0	0	0.197	0.0	0.024	0.0	111.0
0.0	0.0	1	1	400.0	400.0	0	1	1	0.0	0.0	0	0.197	0.0	0.008	0.0	111.0
0.0	0.0	1	1	400.0	400.0	0	1	1	0.0	0.0	0	0.197	-0.001	-0.04	0.0	111.0
0.0	0.0	1	1	400.0	400.0	0	1	1	0.0	0.0	0	0.197	-0.001	-0.026	0.0	111.0
0.0	0.0	1	1	400.0	400.0	0	1	1	0.0	0.0	0	0.197	0.0	-0.001	0.0	111.0
0.0	0.0	1	1	400.0	400.0	0	1	1	0.0	0.0	0	0.197	0.0	-0.005	0.0	111.0
0.0	0.0	1	1	400.0	400.0	0	1	1	0.0	0.0	0	0.197	0.0	0.008	0.0	111.0
0.0	0.0	1	1	400.0	400.0	0	1	1	0.0	0.0	0	0.197	0.0	0.026	0.0	111.0
0.0	0.0	1	1	400.0	400.0	0	1	1	0.0	0.0	0	0.197	-0.001	-0.019	0.0	111.0
0.0	0.0	1	1	400.0	400.0	0	1	1	0.0	0.0	0	0.197	0.0	0.015	0.0	111.0
0.0	0.0	1	1	400.0	400.0	0	1	1	0.0	0.0	0	0.197	-0.001	-0.016	0.0	111.0
0.0	0.0	1	1	400.0	400.0	0	1	1	0.0	0.0	0	0.197	0.0	0.01	0.0	111.0
0.0	0.0	1	1	400.0	400.0	0	1	1	0.0	0.0	0	0.197	0.0	0.004	0.0	111.0
0.0	0.0	1	1	400.0	400.0	0	1	1	0.0	0.0	0	0.197	-0.001	-0.033	0.0	111.0
0.0	0.0	1	1	400.0	400.0	0	1	1	0.0	0.0	0	0.197	0.0	-0.002	0.0	111.0
0.0	0.0	1	1	400.0	400.0	0	1	1	0.0	0.0	0	0.197	0.0	0.006	0.0	111.0
0.0	0.0	1	1	400.0	400.0	0	1	1	0.0	0.0	0	0.197	0.0	-0.01	0.0	111.0
0.0	0.0	1	1	400.0	400.0	0	1	1	0.0	0.0	0	0.197	0.0	0.14	0.0	111.0
0.0	0.0	1	1	400.0	400.0	0	1	1	0.0	0.0	0	0.197	-0.001	-0.08	0.0	111.0
0.0	0.0	1	1	400.0	400.0	0	1	1	0.0	0.0	0	0.197	-0.001	-0.026	0.0	111.0
0.0	0.0	1	1	400.0	400.0	0	1	1	0.0	0.0	0	0.197	-0.001	-0.033	0.0	111.0
0.0	0.0	1	1	400.0	400.0	0	1	1	0.0	0.0	0	0.197	0.0	0.009	0.0	111.0
0.0	0.0	1	1	400.0	400.0	0	1	1	0.0	0.0	0	0.197	-0.001	-0.013	0.0	111.0
0.0	0.0	1	1	400.0	400.0	0	1	1	0.0	0.0	0	0.197	0.0	0.152	0.0	111.0
0.0	0.0	1	1	400.0	400.0	0	1	1	0.0	0.0	0	0.197	0.0	0.025	0.0	111.0
0.0	0.0	1	1	400.0	400.0	0	1	1	0.0	0.0	0	0.197	-0.001	-0.036	0.0	111.0
0.0	0.0	1	1	400.0	400.0	0	1	1	0.0	0.0	0	0.197	0.0	0.032	0.0	111.0
0.0	0.0	1	1	400.0	400.0	0	1	1	0.0	0.0	0	0.197	0.0	0.079	0.0	111.0
0.0	0.0	1	1	400.0	400.0	0	1	1	0.0	0.0	0	0.197	-0.001	-0.029	0.0	111.0
0.0	0.0	1	1	400.0	400.0	0	1	1	0.0	0.0	0	0.197	0.0	0.0	0.0	111.0
0.0	0.0	1	1	400.0	400.0	0	1	1	0.0	0.0	0	0.197	0.0	0.0	0.0	111.0
0.0	0.0	1	1	400.0	400.0	0	1	1	0.0	0.0	0	0.197	-0.001	-0.027	0.0	111.0
0.0	0.0	1	1	400.0	400.0	0	1	1	0.0	0.0	0	0.197	0.0	0.0	0.0	111.0
0.0	0.0	1	1	400.0	400.0	0	1	1	0.0	0.0	0	0.197	0.0	0.003	0.0	111.0
0.0	0.0	1	1	400.0	400.0	0	1	1	0.0	0.0	0	0.197	0.0	0.162	0.0	111.0
0.0	0.0	1	1	400.0	400.0	0	1	1	0.0	0.0	0	0.197	0.0	0.027	0.0	111.0
0.0	0.0	1	1	400.0	400.0	0	1	1	0.0	0.0	0	0.197	0.0	0.009	0.0	111.0
0.0	0.0	1	1	400.0	400.0	0	1	1	0.0	0.0	0	0.197	0.0	-0.005	0.0	111.0
0.0	0.0	1	1	400.0	400.0	0	1	1	0.0	0.0	0	0.197	0.0	0.011	0.0	111.0
0.0	0.0	1	1	400.0	400.0	0	1	1	0.0	0.0	0	0.197	0.0	-0.001	0.0	111.0
0.0	0.0	1	1	400.0	400.0	0	1	1	0.0	0.0	0	0.197	0.0	-0.009	0.0	111.0
0.0	0.0	1	1	400.0	400.0	0	1	1	0.0	0.0	0	0.197	-0.001	-0.03	0.0	111.0
0.0	0.0	1	1	400.0	400.0	0	1	1	0.0	0.0	0	0.197	0.0	-0.009	0.0	111.0
0.0	0.0	1	1	400.0	400.0	0	1	1	0.0	0.0	0	0.197	0.0	0.002	0.0	111.0
0.0	0.0	1	1	400.0	400.0	0	1	1	0.0	0.0	0	0.197	-0.001	-0.024	0.0	111.0
0.0	0.0	1	1	400.0	400.0	0	1	1	0.0	0.0	0	0.197	-0.001	-0.017	0.0	111.0
0.0	0.0	1	1	400.0	400.0	0	1	1	0.0	0.0	0	0.197	0.0	0.03	0.0	111.0
0.0	0.0	1	1	400.0	400.0	0	1	1	0.0	0.0	0	0.197	-0.001	-0.016	0.0	111.0
0.0	0.0	1	1	400.0	400.0	0	1	1	0.0	0.0	0	0.197	0.0	0.034	0.0	111.0
0.0	0.0	1	1	400.0	400.0	0	1	1	0.0	0.0	0	0.197	0.0	0.003	0.0	111.0
0.0	0.0	1	1	400.0	400.0	0	1	1	0.0	0.0	0	0.197	0.0	0.01	0.0	111.0
0.0	0.0	1	1	400.0	400.0	0	1	1	0.0	0.0	0	0.197	0.0	0.009	0.0	111.0
0.0	0.0	1	1	400.0	400.0	0	1	1	0.0	0.0	0	0.197	-0.001	-0.016	0.0	111.0
0.0	0.0	1	1	400.0	400.0	0	1	1	0.0	0.0	0	0.197	-0.001	-0.098	0.0	111.0
0.0	0.0	1	1	400.0	400.0	0	1	1	0.0	0.0	0	0.197	0.0	0.002	0.0	111.0
0.0	0.0	1	1	400.0	400.0	0	1	1	0.0	0.0	0	0.197	0.0	0.045	0.0	111.0
0.0	0.0	1	1	400.0	400.0	0	1	1	0.0	0.0	0	0.197	0.0	0.006	0.0	111.0
0.0	0.0	1	1	400.0	400.0	0	1	1	0.0	0.0	0	0.197	0.0	0.001	0.0	111.0
0.0	0.0	1	1	400.0	400.0	0	1	1	0.0	0.0	0	0.197	0.0	0.003	0.0	111.0
0.0	0.0	1	1	400.0	400.0	0	1	1	0.0	0.0	0	0.197	0.0	0.022	0.0	111.0
0.0	0.0	1	1	400.0	400.0	0	1	1	0.0	0.0	0	0.197	0.0	0.01	0.0	111.0
0.0	0.0	1	1	400.0	400.0	0	1	1	0.0	0.0	0	0.197	0.0	0.038	0.0	111.0
0.0	0.0	1	1	400.0	400.0	0	1	1	0.0	0.0	0	0.197	-0.001	-0.017	0.0	111.0
0.0	0.0	1	1	400.0	400.0	0	1	1	0.0	0.0	0	0.197	0.0	-0.003	0.0	111.0
5555.5557	400.0	1	1	400.0	400.0	0	1	1	0.0	0.0	1	0.197	0.0	-0.012	0.0	111.0
5555.5557	400.0	1	1	400.0	400.0	0	1	1	0.0	0.0	1	0.197	0.0	0.016	0.0	111.0
5555.5557	400.0	1	1	400.0	400.0	0	1	1	0.0	0.0	1	0.197	-0.001	-0.03	0.0	111.0
5555.5557	400.0	1	1	400.0	400.0	0	1	1	0.0	0.0	1	0.197	0.0	-0.01	0.0	111.0
5555.5557	400.0	1	1	400.0	400.0	0	1	1	0.0	0.0	1	0.197	0.002	0.351	0.392	111.0
5555.5557	400.0	1	1	400.0	400.0	0	1	1	0.0	0.0	1	0.197	0.009	0.966	1.097	111.0
5555.5557	400.0	1	1	400.0	400.0	0	1	1	0.0	0.0	1	0.197	0.017	1.117	1.097	111.0
5555.5557	400.0	1	1	400.0	400.0	0	1	1	0.0	0.0	1	0.198	0.026	1.415	1.413	111.0
5555.5557	400.0	1	1	400.0	400.0	0	1	1	0.0	0.0	1	0.198	0.04	1.957	1.978	111.0
5555.5557	400.0	1	1	400.0	400.0	0	1	1	0.0	0.0	1	0.198	0.053	1.953	1.978	111.0
5555.5557	400.0	1	1	400.0	400.0	0	1	1	0.0	0.0	1	0.198	0.067	2.207	2.232	111.0
5555.5557	400.0	1	1	400.0	400.0	0	1	1	0.0	0.0	1	0.198	0.079	2.199	2.232	111.0
5555.5557	400.0	1	1	400.0	400.0	0	1	1	0.0	0.0	1	0.198	0.094	2.747	2.686	111.0
5555.5557	400.0	1	1	400.0	400.0	0	1	1	0.0	0.0	1	0.198	0.109	2.934	2.889	111.0
5555.5557	400.0	1	1	400.0	400.0	0	1	1	0.0	0.0	1	0.198	0.121	2.885	2.889	111.0
5555.5557	400.0	1	1	400.0	400.0	0	1	1	0.0	0.0	1	0.198	0.135	3.302	3.255	111.0
5555.5557	400.0	1	1	400.0	400.0	0	1	1	0.0	0.0	1	0.198	0.148	3.322	3.417	111.0
5555.5557	400.0	1	1	400.0	400.0	0	1	1	0.0	0.0	1	0.198	0.161	3.4	3.417	111.0
5555.5557	400.0	1	1	400.0	400.0	0	1	1	0.0	0.0	1	0.198	0.175	3.728	3.71	111.0
5555.5557	400.0	1	1	400.0	400.0	0	1	1	0.0	0.0	1	0.199	0.189	3.701	3.71	111.0
5555.5557	400.0	1	1	400.0	400.0	0	1	1	0.0	0.0	1	0.199	0.202	3.875	3.84	111.0
5555.5557	400.0	1	1	400.0	400.0	0	1	1	0.0	0.0	1	0.199	0.214	4.089	4.075	111.0
5555.5557	400.0	1	1	400.0	400.0	0	1	1	0.0	0.0	1	0.199	0.226	4.067	4.075	111.0
5555.5557	400.0	1	1	400.0	400.0	0	1	1	0.0	0.0	1	0.199	0.238	4.246	4.279	111.0
5555.5557	400.0	1	1	400.0	400.0	0	1	1	0.0	0.0	1	0.199	0.249	4.321	4.369	111.0
5555.5557	400.0	1	1	400.0	400.0	0	1	1	0.0	0.0	1	0.199	0.261	4.357	4.369	111.0
5555.5557	400.0	1	1	400.0	400.0	0	1	1	0.0	0.0	1	0.199	0.271	4.572	4.531	111.0
5555.5557	400.0	1	1	400.0	400.0	0	1	1	0.0	0.0	1	0.199	0.282	4.693	4.531	111.0
5555.5557	400.0	1	1	400.0	400.0	0	1	1	0.0	0.0	1	0.199	0.291	4.6	4.604	111.0
5555.5557	400.0	1	1	400.0	400.0	0	1	1	0.0	0.0	1	0.199	0.301	4.735	4.736	111.0
5555.5557	400.0	1	1	400.0	400.0	0	1	1	0.0	0.0	1	0.199	0.309	4.702	4.736	111.0
5555.5557	400.0	1	1	400.0	400.0	0	1	1	0.0	0.0	1	0.199	0.318	4.833	4.847	111.0
5555.5557	400.0	1	1	400.0	400.0	0	1	1	0.0	0.0	1	0.199	0.327	4.952	4.898	111.0
5555.5557	400.0	1	1	400.0	400.0	0	1	1	0.0	0.0	1	0.199	0.335	4.902	4.898	111.0
5555.5557	400.0	1	1	400.0	400.0	0	1	1	0.0	0.0	1	0.199	0.343	5.009	4.989	111.0
5555.5557	400.0	1	1	400.0	400.0	0	1	1	0.0	0.0	1	0.199	0.349	5.028	5.03	111.0
5555.5557	400.0	1	1	400.0	400.0	0	1	1	0.0	0.0	1	0.199	0.355	4.957	5.03	111.0
5555.5557	400.0	1	1	400.0	400.0	0	1	1	0.0	0.0	1	0.199	0.363	5.137	5.102	111.0
5555.5557	400.0	1	1	400.0	400.0	0	1	1	0.0	0.0	1	0.199	0.367	5.036	5.102	111.0
5555.5557	400.0	1	1	400.0	400.0	0	1	1	0.0	0.0	1	0.199	0.373	5.159	5.134	111.0
5555.5557	400.0	1	1	400.0	400.0	0	1	1	0.0	0.0	1	0.199	0.379	5.169	5.192	111.0
5555.5557	400.0	1	1	400.0	400.0	0	1	1	0.0	0.0	1	0.199	0.384	5.191	5.192	111.0
5555.5557	400.0	1	1	400.0	400.0	0	1	1	0.0	0.0	1	0.199	0.388	5.21	5.218	111.0
5555.5557	400.0	1	1	400.0	400.0	0	1	1	0.0	0.0	1	0.199	0.392	5.291	5.266	111.0
5555.5557	400.0	1	1	400.0	400.0	0	1	1	0.0	0.0	1	0.199	0.396	5.257	5.266	111.0
5555.5557	400.0	1	1	400.0	400.0	0	1	1	0.0	0.0	1	0.199	0.401	5.318	5.287	111.0
5555.5557	400.0	1	1	400.0	400.0	0	1	1	0.0	0.0	1	0.199	0.404	5.322	5.287	111.0
5555.5557	400.0	1	1	400.0	400.0	0	1	1	0.0	0.0	1	0.2	0.407	5.302	5.325	111.0
5555.5557	400.0	1	1	400.0	400.0	0	1	1	0.0	0.0	1	0.2	0.409	5.3	5.34	111.0
5555.5557	400.0	1	1	400.0	400.0	0	1	1	0.0	0.0	1	0.2	0.413	5.353	5.34	111.0
5555.5557	400.0	1	1	400.0	400.0	0	1	1	0.0	0.0	1	0.2	0.417	5.367	5.371	111.0
5555.5557	400.0	1	1	400.0	400.0	0	1	1	0.0	0.0	1	0.2	0.421	5.392	5.371	111.0
5555.5557	400.0	1	1	400.0	400.0	0	1	1	0.0	0.0	1	0.2	0.423	5.494	5.385	111.0
5555.5557	400.0	1	1	400.0	400.0	0	1	1	0.0	0.0	1	0.2	0.425	5.383	5.409	111.0
5555.5557	400.0	1	1	400.0	400.0	0	1	1	0.0	0.0	1	0.2	0.427	5.461	5.409	111.0
5555.5557	400.0	1	1	400.0	400.0	0	1	1	0.0	0.0	1	0.2	0.431	5.599	5.429	111.0
5555.5557	400.0	1	1	400.0	400.0	0	1	1	0.0	0.0	1	0.2	0.433	5.431	5.438	111.0
5555.5557	400.0	1	1	400.0	400.0	0	1	1	0.0	0.0	1	0.2	0.435	5.482	5.438	111.0
5555.5557	400.0	1	1	400.0	400.0	0	1	1	0.0	0.0	1	0.201	0.437	5.443	5.455	111.0
5555.5557	400.0	1	1	400.0	400.0	0	1	1	0.0	0.0	1	0.201	0.439	5.439	5.455	1135.0
5555.5557	400.0	1	1	400.0	400.0	0	1	1	0.0	0.0	1	0.201	0.441	5.442	5.464	111.0
5555.5557	400.0	1	1	400.0	400.0	0	1	1	0.0	0.0	1	0.201	0.441	5.519	5.476	111.0
5555.5557	400.0	1	1	400.0	400.0	0	1	1	0.0	0.0	1	0.201	0.441	5.404	5.476	111.0
5555.5557	400.0	1	1	400.0	400.0	0	1	1	0.0	0.0	1	0.201	0.441	5.509	5.483	111.0
5555.5557	400.0	1	1	400.0	400.0	0	1	1	0.0	0.0	1	0.201	0.441	5.453	5.493	111.0
5555.5557	400.0	1	1	400.0	400.0	0	1	1	0.0	0.0	1	0.202	0.441	5.503	5.493	111.0
5555.5557	400.0	1	1	400.0	400.0	0	1	1	0.0	0.0	1	0.202	0.441	5.518	5.498	111.0
5555.5557	400.0	1	1	400.0	400.0	0	1	1	0.0	0.0	1	0.202	0.441	5.476	5.498	111.0
5555.5557	400.0	1	1	400.0	400.0	0	1	1	0.0	0.0	1	0.202	0.442	5.562	5.508	111.0
5555.5557	400.0	1	1	400.0	400.0	0	1	1	0.0	0.0	1	0.202	0.443	5.558	5.51	111.0
5555.5557	400.0	1	1	400.0	400.0	0	1	1	0.0	0.0	1	0.202	0.443	5.519	5.51	111.0
5555.5557	400.0	1	1	400.0	400.0	0	1	1	0.0	0.0	1	0.203	0.444	5.624	5.517	111.0
5555.5557	400.0	1	1	400.0	400.0	0	1	1	0.0	0.0	1	0.203	0.443	5.517	5.521	111.0
5555.5557	400.0	1	1	400.0	400.0	0	1	1	0.0	0.0	1	0.203	0.443	5.45	5.521	111.0
5555.5557	400.0	1	1	400.0	400.0	0	1	1	0.0	0.0	1	0.203	0.445	5.567	5.527	111.0
5555.5557	400.0	1	1	400.0	400.0	0	1	1	0.0	0.0	1	0.203	0.445	5.557	5.527	111.0
5555.5557	400.0	1	1	400.0	400.0	0	1	1	0.0	0.0	1	0.203	0.445	5.531	5.529	111.0
5555.5557	400.0	1	1	400.0	400.0	0	1	1	0.0	0.0	1	0.203	0.446	5.601	5.533	111.0
5555.5557	400.0	1	1	400.0	400.0	0	1	1	0.0	0.0	1	0.204	0.447	5.494	5.533	111.0
5555.5557	400.0	1	1	400.0	400.0	0	1	1	0.0	0.0	1	0.204	0.446	5.55	5.535	111.0
5555.5557	400.0	1	1	400.0	400.0	0	1	1	0.0	0.0	1	0.204	0.448	5.695	5.54	111.0
5555.5557	400.0	1	1	400.0	400.0	0	1	1	0.0	0.0	1	0.204	0.448	5.532	5.54	111.0
5555.5557	400.0	1	1	400.0	400.0	0	1	1	0.0	0.0	1	0.204	0.448	5.547	5.541	111.0
5555.5557	400.0	1	1	400.0	400.0	0	1	1	0.0	0.0	1	0.204	0.448	5.548	5.541	111.0
5555.5557	400.0	1	1	400.0	400.0	0	1	1	0.0	0.0	1	0.204	0.448	5.483	5.544	111.0
5555.5557	400.0	1	1	400.0	400.0	0	1	1	0.0	0.0	1	0.204	0.45	5.565	5.547	111.0
5555.5557	400.0	1	1	400.0	400.0	0	1	1	0.0	0.0	1	0.204	0.45	5.528	5.547	1135.0
5555.5557	400.0	1	1	400.0	400.0	0	1	1	0.0	0.0	1	0.204	0.451	5.558	5.547	1135.0
5555.5557	400.0	1	1	400.0	400.0	0	1	1	0.0	0.0	1	0.204	0.453	5.613	5.549	111.0
5555.5557	400.0	1	1	400.0	400.0	1	1	1	0.0	0.0	1	0.204	0.454	5.526	5.549	111.0
5555.5557	400.0	1	1	400.0	400.0	1	1	1	0.0	0.0	1	0.204	0.454	5.53	5.55	87.0
5555.5557	400.0	1	1	400.0	400.0	1	1	1	0.0	0.0	1	0.204	0.455	5.55	5.55	111.0
5555.5557	400.0	1	1	400.0	400.0	1	1	1	0.0	0.0	1	0.204	0.456	5.545	5.551	111.0
5555.5557	400.0	1	1	400.0	400.0	1	1	1	0.0	0.0	1	0.204	0.457	5.54	5.552	111.0
5555.5557	400.0	1	1	400.0	400.0	1	1	1	0.0	0.0	1	0.204	0.458	5.561	5.552	111.0
5555.5557	400.0	1	1	400.0	400.0	1	1	1	0.0	0.0	1	0.204	0.458	5.555	5.553	111.0
5555.5557	400.0	1	1	400.0	400.0	1	1	1	0.0	0.0	1	0.204	0.459	5.563	5.554	111.0
5555.5557	400.0	1	1	400.0	400.0	1	1	1	0.0	0.0	1	0.204	0.46	5.532	5.554	111.0
5555.5557	400.0	1	1	400.0	400.0	1	1	1	0.0	0.0	1	0.204	0.461	5.56	5.555	111.0
5555.5557	400.0	1	1	400.0	400.0	1	1	1	0.0	0.0	1	0.204	0.461	5.603	5.555	111.0
5555.5557	400.0	1	1	400.0	400.0	1	1	1	0.0	0.0	1	0.204	0.461	5.568	5.555	111.0
5555.5557	400.0	1	1	400.0	400.0	1	1	1	0.0	0.0	1	0.204	0.461	5.585	5.556	111.0
5555.5557	400.0	1	1	400.0	400.0	1	1	1	0.0	0.0	1	0.204	0.46	5.523	5.556	111.0
5555.5557	400.0	1	1	400.0	400.0	1	1	1	0.0	0.0	1	0.204	0.46	5.527	5.557	111.0
5555.5557	400.0	1	1	400.0	400.0	1	1	1	0.0	0.0	1	0.204	0.461	5.584	5.557	111.0
5555.5557	400.0	1	1	400.0	400.0	1	1	1	0.0	0.0	1	0.204	0.461	5.582	5.557	87.0
5555.5557	400.0	1	1	400.0	400.0	1	1	1	0.0	0.0	1	0.204	0.46	5.533	5.559	111.0
5555.5557	400.0	1	1	400.0	400.0	1	1	1	0.0	0.0	1	0.204	0.461	5.64	5.559	1135.0
5555.5557	400.0	1	1	400.0	400.0	1	1	1	0.0	0.0	1	0.204	0.461	5.57	5.559	111.0
5555.5557	400.0	1	1	400.0	400.0	1	1	1	0.0	0.0	1	0.204	0.46	5.494	5.559	111.0
5555.5557	400.0	1	1	400.0	400.0	1	1	1	0.0	0.0	1	0.204	0.461	5.579	5.559	111.0
5555.5557	400.0	1	1	400.0	400.0	1	1	1	0.0	0.0	1	0.204	0.461	5.558	5.56	111.0
5555.5557	400.0	1	1	400.0	400.0	1	1	1	0.0	0.0	1	0.204	0.461	5.56	5.56	111.0
5555.5557	400.0	1	1	400.0	400.0	1	1	1	0.0	0.0	1	0.204	0.461	5.598	5.56	111.0
5555.5557	400.0	1	1	400.0	400.0	1	1	1	0.0	0.0	1	0.204	0.46	5.412	5.56	1135.0
5555.5557	400.0	1	1	400.0	400.0	1	1	1	0.0	0.0	1	0.204	0.461	5.574	5.56	111.0
5555.5557	400.0	1	1	400.0	400.0	1	1	1	0.0	0.0	1	0.204	0.46	5.545	5.56	111.0
5555.5557	400.0	1	1	400.0	400.0	1	1	1	0.0	0.0	1	0.204	0.461	5.56	5.561	111.0
5555.5557	400.0	1	1	400.0	400.0	1	1	1	0.0	0.0	1	0.204	0.46	5.5	5.561	111.0
5555.5557	400.0	1	1	400.0	400.0	1	1	1	0.0	0.0	1	0.204	0.46	5.475	5.561	111.0
5555.5557	400.0	1	1	400.0	400.0	1	1	1	0.0	0.0	1	0.204	0.461	5.575	5.561	111.0
5555.5557	400.0	1	1	400.0	400.0	1	1	1	0.0	0.0	1	0.204	0.46	5.545	5.561	111.0
5555.5557	400.0	1	1	400.0	400.0	1	1	1	0.0	0.0	1	0.204	0.46	5.553	5.561	111.0
5555.5557	400.0	1	1	400.0	400.0	1	1	1	0.0	0.0	1	0.204	0.461	5.681	5.561	111.0
5555.5557	400.0	1	1	400.0	400.0	1	1	1	0.0	0.0	1	0.204	0.461	5.6	5.561	111.0
5555.5557	400.0	1	1	400.0	400.0	1	1	1	0.0	0.0	1	0.204	0.46	5.54	5.561	111.0
5555.5557	400.0	1	1	400.0	400.0	1	1	1	0.0	0.0	1	0.204	0.461	5.6	5.561	111.0
5555.5557	400.0	1	1	400.0	400.0	1	1	1	0.0	0.0	1	0.204	0.46	5.437	5.562	111.0
5555.5557	400.0	1	1	400.0	400.0	1	1	1	0.0	0.0	1	0.204	0.461	5.567	5.562	111.0
5555.5557	400.0	1	1	400.0	400.0	1	1	1	0.0	0.0	1	0.204	0.46	5.527	5.562	111.0
5555.5557	400.0	1	1	400.0	400.0	1	1	1	0.0	0.0	1	0.204	0.46	5.525	5.562	111.0
5555.5557	400.0	1	1	400.0	400.0	1	1	1	0.0	0.0	1	0.204	0.461	5.59	5.562	111.0
5555.5557	400.0	1	1	400.0	400.0	1	1	1	0.0	0.0	1	0.204	0.46	5.545	5.562	111.0
5555.5557	400.0	1	1	400.0	400.0	1	1	1	0.0	0.0	1	0.204	0.46	5.555	5.562	111.0
5555.5557	400.0	1	1	400.0	400.0	1	1	1	0.0	0.0	1	0.204	0.46	5.537	5.562	111.0
5555.5557	400.0	1	1	400.0	400.0	1	1	1	0.0	0.0	1	0.204	0.461	5.557	5.562	111.0
5555.5557	400.0	1	1	400.0	400.0	1	1	1	0.0	0.0	1	0.204	0.461	5.565	5.562	111.0
5555.5557	400.0	1	1	400.0	400.0	1	1	1	0.0	0.0	1	0.204	0.46	5.527	5.562	111.0
5555.5557	400.0	1	1	400.0	400.0	1	1	1	0.0	0.0	1	0.204	0.461	5.786	5.562	111.0
5555.5557	400.0	1	1	400.0	400.0	1	1	1	0.0	0.0	1	0.204	0.461	5.627	5.562	111.0
5555.5557	400.0	1	1	400.0	400.0	1	1	1	0.0	0.0	1	0.204	0.461	5.557	5.562	1135.0
5555.5557	400.0	1	1	400.0	400.0	1	1	1	0.0	0.0	1	0.204	0.46	5.539	5.562	111.0
5555.5557	400.0	1	1	400.0	400.0	1	1	1	0.0	0.0	1	0.204	0.461	5.575	5.562	111.0
5555.5557	400.0	1	1	400.0	400.0	1	1	1	0.0	0.0	1	0.204	0.461	5.566	5.562	111.0
5555.5557	400.0	1	1	400.0	400.0	1	1	1	0.0	0.0	1	0.204	0.46	5.541	5.562	111.0
5555.5557	400.0	1	1	400.0	400.0	1	1	1	0.0	0.0	1	0.204	0.461	5.564	5.562	111.0
5555.5557	400.0	1	1	400.0	400.0	1	1	1	0.0	0.0	1	0.204	0.46	5.525	5.562	111.0
5555.5557	400.0	1	1	400.0	400.0	1	1	1	0.0	0.0	1	0.204	0.461	5.64	5.562	111.0
5555.5557	400.0	1	1	400.0	400.0	1	1	1	0.0	0.0	1	0.203	0.461	5.581	5.562	111.0
5555.5557	400.0	1	1	400.0	400.0	1	1	1	0.0	0.0	1	0.203	0.461	5.573	5.562	111.0
5555.5557	400.0	1	1	400.0	400.0	1	1	1	0.0	0.0	1	0.203	0.462	5.832	5.562	111.0
5555.5557	400.0	1	1	400.0	400.0	1	1	1	0.0	0.0	1	0.203	0.46	5.535	5.562	111.0
5555.5557	400.0	1	1	400.0	400.0	1	1	1	0.0	0.0	1	0.203	0.461	5.604	5.562	111.0
5555.5557	400.0	1	1	400.0	400.0	1	1	1	0.0	0.0	1	0.203	0.461	5.577	5.562	111.0
5555.5557	400.0	1	1	400.0	400.0	1	1	1	0.0	0.0	1	0.203	0.461	5.667	5.562	111.0
5555.5557	400.0	1	1	400.0	400.0	1	1	1	0.0	0.0	1	0.203	0.461	5.678	5.562	111.0
5555.5557	400.0	1	1	400.0	400.0	1	1	1	0.0	0.0	1	0.203	0.46	5.521	5.562	111.0
5555.5557	400.0	1	1	400.0	400.0	1	1	1	0.0	0.0	1	0.203	0.46	5.54	5.562	87.0
5555.5557	400.0	1	1	400.0	400.0	1	1	1	0.0	0.0	1	0.203	0.461	5.611	5.562	111.0
5555.5557	400.0	1	1	400.0	400.0	1	1	1	0.0	0.0	1	0.203	0.46	5.583	5.562	111.0
5555.5557	400.0	1	1	400.0	400.0	1	1	1	0.0	0.0	1	0.203	0.461	5.564	5.562	111.0
5555.5557	400.0	1	1	400.0	400.0	1	1	1	0.0	0.0	1	0.203	0.461	5.589	5.562	111.0
5555.5557	400.0	1	1	400.0	400.0	1	1	1	0.0	0.0	1	0.203	0.461	5.574	5.562	111.0
5555.5557	400.0	1	1	400.0	400.0	1	1	1	0.0	0.0	1	0.203	0.461	5.567	5.562	111.0
5555.5557	400.0	1	1	400.0	400.0	1	1	1	0.0	0.0	1	0.203	0.461	5.597	5.562	111.0
5555.5557	400.0	1	1	400.0	400.0	1	1	1	0.0	0.0	1	0.203	0.46	5.548	5.562	111.0
5555.5557	400.0	1	1	400.0	400.0	1	1	1	0.0	0.0	1	0.203	0.46	5.444	5.562	111.0
5555.5557	400.0	1	1	400.0	400.0	1	1	1	0.0	0.0	1	0.203	0.461	5.582	5.562	111.0
5555.5557	400.0	1	1	400.0	400.0	1	1	1	0.0	0.0	1	0.203	0.461	5.561	5.562	111.0
5555.5557	400.0	1	1	400.0	400.0	1	1	1	0.0	0.0	1	0.203	0.461	5.614	5.562	1135.0
5555.5557	400.0	1	1	400.0	400.0	1	1	1	0.0	0.0	1	0.203	0.461	5.563	5.562	1135.0
5555.5557	400.0	1	1	400.0	400.0	1	1	1	0.0	0.0	1	0.203	0.46	5.54	5.562	111.0
5555.5557	400.0	1	1	400.0	400.0	1	1	1	0.0	0.0	1	0.203	0.461	5.597	5.562	111.0
5555.5557	400.0	1	1	400.0	400.0	1	1	1	0.0	0.0	1	0.203	0.46	5.53	5.562	1135.0
5555.5557	400.0	1	1	400.0	400.0	1	1	1	0.0	0.0	1	0.203	0.46	5.53	5.562	111.0
5555.5557	400.0	1	1	400.0	400.0	1	1	1	0.0	0.0	1	0.203	0.46	5.53	5.562	87.0
5555.5557	400.0	1	1	400.0	400.0	1	1	1	0.0	0.0	1	0.203	0.46	5.489	5.562	111.0
5555.5557	400.0	1	1	400.0	400.0	1	1	1	0.0	0.0	1	0.203	0.461	5.569	5.562	111.0
5555.5557	400.0	1	1	400.0	400.0	1	1	1	0.0	0.0	1	0.203	0.461	5.593	5.562	111.0
5555.5557	400.0	1	1	400.0	400.0	1	1	1	0.0	0.0	1	0.203	0.46	5.538	5.562	111.0
5555.5557	400.0	1	1	400.0	400.0	1	1	1	0.0	0.0	1	0.203	0.46	5.551	5.562	111.0
5555.5557	400.0	1	1	400.0	400.0	1	1	1	0.0	0.0	1	0.203	0.46	5.55	5.562	111.0
5555.5557	400.0	1	1	400.0	400.0	1	1	1	0.0	0.0	1	0.203	0.461	5.593	5.562	111.0
5555.5557	400.0	1	1	400.0	400.0	1	1	1	0.0	0.0	1	0.203	0.461	5.569	5.562	111.0
5555.5557	400.0	1	1	400.0	400.0	1	1	1	0.0	0.0	1	0.203	0.461	5.56	5.562	111.0
5555.5557	400.0	1	1	400.0	400.0	1	1	1	0.0	0.0	1	0.203	0.46	5.542	5.562	87.0
5555.5557	400.0	1	1	400.0	400.0	1	1	1	0.0	0.0	1	0.203	0.461	5.616	5.562	111.0
5555.5557	400.0	1	1	400.0	400.0	1	1	1	0.0	0.0	1	0.203	0.46	5.542	5.562	111.0
5555.5557	400.0	1	1	400.0	400.0	1	1	1	0.0	0.0	1	0.203	0.46	5.513	5.562	111.0
5555.5557	400.0	1	1	400.0	400.0	1	1	1	0.0	0.0	1	0.203	0.461	5.585	5.562	111.0
5555.5557	400.0	1	1	400.0	400.0	1	1	1	0.0	0.0	1	0.203	0.461	5.559	5.562	111.0
5555.5557	400.0	1	1	400.0	400.0	1	1	1	0.0	0.0	1	0.203	0.461	5.573	5.562	111.0
5555.5557	400.0	1	1	400.0	400.0	1	1	1	0.0	0.0	1	0.203	0.461	5.582	5.562	111.0
5555.5557	400.0	1	1	400.0	400.0	1	1	1	0.0	0.0	1	0.203	0.461	5.56	5.562	111.0
5555.5557	400.0	1	1	400.0	400.0	1	1	1	0.0	0.0	1	0.203	0.46	5.541	5.562	111.0
5555.5557	400.0	1	1	400.0	400.0	1	1	1	0.0	0.0	1	0.203	0.46	5.445	5.562	111.0
5555.5557	400.0	1	1	400.0	400.0	1	1	1	0.0	0.0	1	0.203	0.46	5.544	5.562	1135.0
5555.5557	400.0	1	1	400.0	400.0	1	1	1	0.0	0.0	1	0.203	0.461	5.574	5.562	111.0
5555.5557	400.0	1	1	400.0	400.0	1	1	1	0.0	0.0	1	0.203	0.461	5.609	5.562	111.0
5555.5557	400.0	1	1	400.0	400.0	1	1	1	0.0	0.0	1	0.203	0.461	5.67	5.562	111.0
5555.5557	400.0	1	1	400.0	400.0	1	1	1	0.0	0.0	1	0.203	0.461	5.573	5.562	1135.0
5555.5557	400.0	1	1	400.0	400.0	1	1	1	0.0	0.0	1	0.203	0.461	5.615	5.562	111.0
5555.5557	400.0	1	1	400.0	400.0	1	1	1	0.0	0.0	1	0.203	0.461	5.658	5.562	1135.0
5555.5557	400.0	1	1	400.0	400.0	1	1	1	0.0	0.0	1	0.203	0.461	5.568	5.562	111.0
5555.5557	400.0	1	1	400.0	400.0	1	1	1	0.0	0.0	1	0.203	0.459	5.272	5.562	87.0
5555.5557	400.0	1	1	400.0	400.0	1	1	1	0.0	0.0	1	0.203	0.459	5.541	5.562	111.0
5555.5557	400.0	1	1	400.0	400.0	1	1	1	0.0	0.0	1	0.203	0.459	5.541	5.562	111.0
5555.5557	400.0	1	1	400.0	400.0	1	1	1	0.0	0.0	1	0.203	0.46	5.478	5.562	111.0
5555.5557	400.0	1	1	400.0	400.0	1	1	1	0.0	0.0	1	0.203	0.46	5.493	5.562	87.0
5555.5557	400.0	1	1	400.0	400.0	1	1	1	0.0	0.0	1	0.203	0.46	5.541	5.562	111.0
5555.5557	400.0	1	1	400.0	400.0	1	1	1	0.0	0.0	1	0.203	0.461	5.562	5.562	111.0
5555.5557	400.0	1	1	400.0	400.0	1	1	1	0.0	0.0	1	0.203	0.46	5.526	5.562	111.0
5555.5557	400.0	1	1	400.0	400.0	1	1	1	0.0	0.0	1	0.203	0.461	5.591	5.562	111.0
5555.5557	400.0	1	1	400.0	400.0	1	1	1	0.0	0.0	1	0.203	0.46	5.539	5.562	111.0
5555.5557	400.0	1	1	400.0	400.0	1	1	1	0.0	0.0	1	0.203	0.461	5.584	5.562	111.0
5555.5557	400.0	1	1	400.0	400.0	1	1	1	0.0	0.0	1	0.203	0.461	5.595	5.562	111.0
5555.5557	400.0	1	1	400.0	400.0	1	1	1	0.0	0.0	1	0.203	0.46	5.542	5.562	111.0
5555.5557	400.0	1	1	400.0	400.0	1	1	1	0.0	0.0	1	0.203	0.46	5.545	5.562	111.0
5555.5557	400.0	1	1	400.0	400.0	1	1	1	0.0	0.0	1	0.203	0.46	5.514	5.562	1111.0
5555.5557	400.0	1	1	400.0	400.0	1	1	1	0.0	0.0	1	0.203	0.46	5.541	5.562	111.0
5555.5557	400.0	1	1	400.0	400.0	1	1	1	0.0	0.0	1	0.203	0.46	5.555	5.562	111.0
5555.5557	400.0	1	1	400.0	400.0	1	1	1	0.0	0.0	1	0.203	0.46	5.544	5.562	111.0
5555.5557	400.0	1	1	400.0	400.0	1	1	1	0.0	0.0	1	0.203	0.461	5.58	5.562	87.0
5555.5557	400.0	1	1	400.0	400.0	1	1	1	0.0	0.0	1	0.203	0.46	5.512	5.562	111.0
5555.5557	400.0	1	1	400.0	400.0	1	1	1	0.0	0.0	1	0.203	0.461	5.586	5.562	111.0
5555.5557	400.0	1	1	400.0	400.0	1	1	1	0.0	0.0	1	0.203	0.461	5.599	5.562	111.0
5555.5557	400.0	1	1	400.0	400.0	1	1	1	0.0	0.0	1	0.203	0.461	5.57	5.562	111.0
5555.5557	400.0	1	1	400.0	400.0	1	1	1	0.0	0.0	1	0.202	0.461	5.656	5.562	111.0
5555.5557	400.0	1	1	400.0	400.0	1	1	1	0.0	0.0	1	0.202	0.461	5.595	5.562	87.0
5555.5557	400.0	1	1	400.0	400.0	1	1	1	0.0	0.0	1	0.202	0.461	5.595	5.562	111.0
5555.5557	400.0	1	1	400.0	400.0	1	1	1	0.0	0.0	1	0.202	0.46	5.557	5.562	111.0
5555.5557	400.0	1	1	400.0	400.0	1	1	1	0.0	0.0	1	0.202	0.46	5.546	5.562	87.0
5555.5557	400.0	1	1	400.0	400.0	1	1	1	0.0	0.0	1	0.202	0.46	5.552	5.562	87.0
5555.5557	400.0	1	1	400.0	400.0	1	1	1	0.0	0.0	1	0.202	0.46	5.507	5.562	111.0
5555.5557	400.0	1	1	400.0	400.0	1	1	1	0.0	0.0	1	0.202	0.46	5.529	5.562	111.0
5555.5557	400.0	1	1	400.0	400.0	1	1	1	0.0	0.0	1	0.202	0.46	5.518	5.562	111.0
5555.5557	400.0	1	1	400.0	400.0	1	1	1	0.0	0.0	1	0.202	0.461	5.558	5.562	111.0
5555.5557	400.0	1	1	400.0	400.0	1	1	1	0.0	0.0	1	0.202	0.461	5.594	5.562	111.0
5555.5557	400.0	1	1	400.0	400.0	1	1	1	0.0	0.0	1	0.202	0.46	5.533	5.562	111.0
5555.5557	400.0	1	1	400.0	400.0	1	1	1	0.0	0.0	1	0.202	0.46	5.528	5.562	111.0
5555.5557	400.0	1	1	400.0	400.0	1	1	1	0.0	0.0	1	0.202	0.46	5.534	5.562	111.0
5555.5557	400.0	1	1	400.0	400.0	1	1	1	0.0	0.0	1	0.202	0.461	5.607	5.562	111.0
5555.5557	400.0	1	1	400.0	400.0	1	1	1	0.0	0.0	1	0.202	0.46	5.464	5.562	111.0
5555.5557	400.0	1	1	400.0	400.0	1	1	1	0.0	0.0	1	0.202	0.461	5.562	5.562	111.0
5555.5557	400.0	1	1	400.0	400.0	1	1	1	0.0	0.0	1	0.202	0.461	5.767	5.562	111.0
5555.5557	400.0	1	1	400.0	400.0	1	1	1	0.0	0.0	1	0.202	0.46	5.544	5.562	111.0
5555.5557	400.0	1	1	400.0	400.0	1	1	1	0.0	0.0	1	0.202	0.461	5.607	5.562	111.0
5555.5557	400.0	1	1	400.0	400.0	1	1	1	0.0	0.0	1	0.202	0.46	5.53	5.562	111.0
5555.5557	400.0	1	1	400.0	400.0	1	1	1	0.0	0.0	1	0.202	0.461	5.582	5.562	111.0
5555.5557	400.0	1	1	400.0	400.0	1	1	1	0.0	0.0	1	0.202	0.46	5.489	5.562	111.0
5555.5557	400.0	1	1	400.0	400.0	1	1	1	0.0	0.0	1	0.202	0.46	5.522	5.562	111.0
5555.5557	400.0	1	1	400.0	400.0	1	1	1	0.0	0.0	1	0.202	0.46	5.55	5.562	1135.0
5555.5557	400.0	1	1	400.0	400.0	1	1	1	0.0	0.0	1	0.202	0.461	5.597	5.562	111.0
5555.5557	400.0	1	1	400.0	400.0	1	1	1	0.0	0.0	1	0.202	0.461	5.579	5.562	111.0
5555.5557	400.0	1	1	400.0	400.0	1	1	1	0.0	0.0	1	0.202	0.46	5.502	5.562	111.0
5555.5557	400.0	1	1	400.0	400.0	1	1	1	0.0	0.0	1	0.202	0.461	5.602	5.562	1135.0
5555.5557	400.0	1	1	400.0	400.0	1	1	1	0.0	0.0	1	0.202	0.46	5.557	5.562	87.0
5555.5557	400.0	1	1	400.0	400.0	1	1	1	0.0	0.0	1	0.202	0.461	5.738	5.562	111.0
5555.5557	400.0	1	1	400.0	400.0	1	1	1	0.0	0.0	1	0.202	0.459	5.278	5.562	111.0
5555.5557	400.0	1	1	400.0	400.0	1	1	1	0.0	0.0	1	0.202	0.461	5.563	5.562	111.0
0.0	0.0	1	1	400.0	400.0	1	1	1	0.0	0.0	0	0.202	0.46	5.495	5.562	111.0
0.0	0.0	1	1	400.0	400.0	1	1	1	0.0	0.0	0	0.202	0.461	5.463	5.562	111.0
0.0	0.0	1	1	400.0	400.0	1	1	1	0.0	0.0	0	0.202	0.46	5.41	5.562	111.0
0.0	0.0	1	1	400.0	400.0	1	1	1	0.0	0.0	0	0.202	0.458	5.077	5.169	111.0
0.0	0.0	1	1	400.0	400.0	1	1	1	0.0	0.0	0	0.202	0.456	5.192	5.169	111.0
0.0	0.0	1	1	400.0	400.0	1	1	1	0.0	0.0	0	0.202	0.45	4.595	4.803	111.0
0.0	0.0	1	1	400.0	400.0	1	1	1	0.0	0.0	0	0.202	0.44	4.114	4.147	111.0
0.0	0.0	1	1	400.0	400.0	1	1	1	0.0	0.0	0	0.202	0.432	4.154	4.147	111.0
0.0	0.0	1	1	400.0	400.0	1	1	1	0.0	0.0	0	0.202	0.422	3.874	3.854	111.0
0.0	0.0	1	1	400.0	400.0	1	1	1	0.0	0.0	0	0.202	0.407	3.309	3.328	111.0
0.0	0.0	1	1	400.0	400.0	1	1	1	0.0	0.0	0	0.202	0.394	3.343	3.328	111.0
0.0	0.0	1	1	400.0	400.0	1	1	1	0.0	0.0	0	0.202	0.38	3.059	3.093	111.0
0.0	0.0	1	1	400.0	400.0	1	1	1	0.0	0.0	0	0.202	0.368	3.066	3.093	111.0
0.0	0.0	1	1	400.0	400.0	1	1	1	0.0	0.0	0	0.202	0.354	2.698	2.671	111.0
0.0	0.0	1	1	400.0	400.0	1	1	1	0.0	0.0	0	0.202	0.34	2.502	2.482	111.0
0.0	0.0	1	1	400.0	400.0	1	1	1	0.0	0.0	0	0.202	0.328	2.453	2.482	111.0
0.0	0.0	1	1	400.0	400.0	1	1	1	0.0	0.0	0	0.201	0.313	2.157	2.143	111.0
0.0	0.0	1	1	400.0	400.0	1	1	1	0.0	0.0	0	0.201	0.299	1.977	1.992	111.0
0.0	0.0	1	1	400.0	400.0	1	1	1	0.0	0.0	0	0.201	0.287	2.02	1.992	111.0
0.0	0.0	1	1	400.0	400.0	1	1	1	0.0	0.0	0	0.201	0.273	1.717	1.72	111.0
0.0	0.0	1	1	400.0	400.0	1	1	1	0.0	0.0	0	0.201	0.261	1.809	1.72	111.0
0.0	0.0	1	1	400.0	400.0	1	1	1	0.0	0.0	0	0.201	0.248	1.584	1.599	111.0
0.0	0.0	1	1	400.0	400.0	1	1	1	0.0	0.0	0	0.201	0.234	1.392	1.381	111.0
0.0	0.0	1	1	400.0	400.0	1	1	1	0.0	0.0	0	0.201	0.222	1.387	1.381	111.0
0.0	0.0	1	1	400.0	400.0	1	1	1	0.0	0.0	0	0.201	0.211	1.232	1.283	111.0
0.0	0.0	1	1	400.0	400.0	1	1	1	0.0	0.0	0	0.2	0.201	1.265	1.107	111.0
0.0	0.0	1	1	400.0	400.0	1	1	1	0.0	0.0	0	0.2	0.191	1.255	1.107	111.0
0.0	0.0	1	1	400.0	400.0	1	1	1	0.0	0.0	0	0.2	0.181	1.042	1.029	111.0
0.0	0.0	1	1	400.0	400.0	1	1	1	0.0	0.0	0	0.2	0.172	1.007	1.029	111.0
0.0	0.0	1	1	400.0	400.0	1	1	1	0.0	0.0	0	0.2	0.162	0.915	0.888	111.0
0.0	0.0	1	1	400.0	400.0	1	1	1	0.0	0.0	0	0.2	0.153	0.837	0.825	111.0
0.0	0.0	1	1	400.0	400.0	1	1	1	0.0	0.0	0	0.199	0.145	0.811	0.825	111.0
0.0	0.0	1	1	400.0	400.0	1	1	1	0.0	0.0	0	0.199	0.136	0.726	0.712	111.0
0.0	0.0	1	1	400.0	400.0	1	1	1	0.0	0.0	0	0.199	0.128	0.704	0.662	111.0
0.0	0.0	1	1	400.0	400.0	1	1	1	0.0	0.0	0	0.199	0.119	0.489	0.662	111.0
0.0	0.0	1	1	400.0	400.0	1	1	1	0.0	0.0	0	0.199	0.113	0.579	0.572	111.0
0.0	0.0	1	1	400.0	400.0	1	1	1	0.0	0.0	0	0.198	0.107	0.588	0.572	111.0
0.0	0.0	1	1	400.0	400.0	1	1	1	0.0	0.0	0	0.198	0.101	0.504	0.493	111.0
0.0	0.0	1	1	400.0	400.0	1	1	1	0.0	0.0	0	0.198	0.094	0.48	0.458	111.0
0.0	0.0	1	1	400.0	400.0	1	1	1	0.0	0.0	0	0.198	0.088	0.446	0.458	111.0
0.0	0.0	1	1	400.0	400.0	1	1	1	0.0	0.0	0	0.197	0.082	0.43	0.396	111.0
0.0	0.0	1	1	400.0	400.0	1	1	1	0.0	0.0	0	0.197	0.077	0.447	0.341	111.0
0.0	0.0	1	1	400.0	400.0	1	1	1	0.0	0.0	0	0.197	0.073	0.338	0.341	111.0
0.0	0.0	1	1	400.0	400.0	1	1	1	0.0	0.0	0	0.197	0.068	0.346	0.317	111.0
0.0	0.0	1	1	400.0	400.0	1	1	1	0.0	0.0	0	0.197	0.064	0.319	0.317	111.0
0.0	0.0	1	1	400.0	400.0	1	1	1	0.0	0.0	0	0.197	0.06	0.3	0.274	111.0
0.0	0.0	1	1	400.0	400.0	1	1	1	0.0	0.0	0	0.196	0.058	0.296	0.254	111.0
0.0	0.0	1	1	400.0	400.0	1	1	1	0.0	0.0	0	0.196	0.054	0.238	0.254	111.0
0.0	0.0	1	1	400.0	400.0	1	1	1	0.0	0.0	0	0.196	0.051	0.212	0.219	111.0
0.0	0.0	1	1	400.0	400.0	1	1	1	0.0	0.0	0	0.196	0.047	0.225	0.204	111.0
0.0	0.0	1	1	400.0	400.0	1	1	1	0.0	0.0	0	0.196	0.043	0.238	0.204	111.0
0.0	0.0	1	1	400.0	400.0	1	1	1	0.0	0.0	0	0.196	0.039	0.204	0.176	111.0
0.0	0.0	1	1	400.0	400.0	1	1	1	0.0	0.0	0	0.196	0.037	0.159	0.176	111.0
0.0	0.0	1	1	400.0	400.0	1	1	1	0.0	0.0	0	0.196	0.036	0.152	0.163	111.0
0.0	0.0	1	1	400.0	400.0	1	1	1	0.0	0.0	0	0.196	0.034	0.152	0.141	111.0
0.0	0.0	1	1	400.0	400.0	1	1	1	0.0	0.0	0	0.196	0.033	0.139	0.141	111.0
0.0	0.0	1	1	400.0	400.0	1	1	1	0.0	0.0	0	0.196	0.031	0.121	0.121	111.0
0.0	0.0	1	1	400.0	400.0	1	1	1	0.0	0.0	0	0.196	0.029	0.132	0.113	111.0
0.0	0.0	1	1	400.0	400.0	1	1	1	0.0	0.0	0	0.196	0.027	0.077	0.113	111.0
0.0	0.0	1	1	400.0	400.0	1	1	1	0.0	0.0	0	0.196	0.025	0.098	0.097	111.0
0.0	0.0	1	1	400.0	400.0	1	1	1	0.0	0.0	0	0.196	0.023	0.065	0.097	111.0
0.0	0.0	1	1	400.0	400.0	1	1	1	0.0	0.0	0	0.196	0.021	0.092	0.09	111.0
0.0	0.0	1	1	400.0	400.0	1	1	1	0.0	0.0	0	0.196	0.02	0.106	0.078	111.0
0.0	0.0	1	1	400.0	400.0	1	1	1	0.0	0.0	0	0.196	0.019	-0.099	0.078	111.0
0.0	0.0	1	1	400.0	400.0	1	1	1	0.0	0.0	0	0.196	0.019	0.053	0.072	111.0
0.0	0.0	1	1	400.0	400.0	1	1	1	0.0	0.0	0	0.196	0.019	0.084	0.062	111.0
0.0	0.0	1	1	400.0	400.0	1	1	1	0.0	0.0	0	0.196	0.019	0.045	0.062	111.0
0.0	0.0	1	1	400.0	400.0	1	1	1	0.0	0.0	0	0.196	0.019	0.071	0.058	111.0
0.0	0.0	1	1	400.0	400.0	1	1	1	0.0	0.0	0	0.196	0.019	0.059	0.058	111.0
0.0	0.0	1	1	400.0	400.0	1	1	1	0.0	0.0	0	0.196	0.019	0.059	0.049	111.0
0.0	0.0	1	1	400.0	400.0	1	1	1	0.0	0.0	0	0.196	0.019	0.044	0.046	111.0
0.0	0.0	1	1	400.0	400.0	1	1	1	0.0	0.0	0	0.196	0.019	0.0	0.046	111.0
0.0	0.0	1	1	400.0	400.0	1	1	1	0.0	0.0	0	0.196	0.018	0.136	0.039	111.0
0.0	0.0	1	1	400.0	400.0	1	1	1	0.0	0.0	0	0.196	0.018	0.038	0.034	111.0
0.0	0.0	1	1	400.0	400.0	1	1	1	0.0	0.0	0	0.196	0.018	0.027	0.034	111.0
0.0	0.0	1	1	400.0	400.0	1	1	1	0.0	0.0	0	0.196	0.018	0.084	0.031	111.0
0.0	0.0	1	1	400.0	400.0	1	1	1	0.0	0.0	0	0.196	0.018	0.055	0.031	111.0
0.0	0.0	1	1	400.0	400.0	1	1	1	0.0	0.0	0	0.196	0.018	0.039	0.027	111.0
0.0	0.0	1	1	400.0	400.0	1	1	1	0.0	0.0	0	0.196	0.018	0.012	0.025	111.0
0.0	0.0	1	1	400.0	400.0	1	1	1	0.0	0.0	0	0.196	0.017	-0.18	0.025	111.0
0.0	0.0	1	1	400.0	400.0	1	1	1	0.0	0.0	0	0.196	0.015	-0.014	0.021	111.0
0.0	0.0	1	1	400.0	400.0	1	1	1	0.0	0.0	0	0.196	0.015	0.0	0.02	111.0
0.0	0.0	1	1	400.0	400.0	1	1	1	0.0	0.0	0	0.196	0.015	0.006	0.02	111.0
0.0	0.0	1	1	400.0	400.0	1	1	1	0.0	0.0	0	0.196	0.015	0.032	0.017	111.0
0.0	0.0	1	1	400.0	400.0	1	1	1	0.0	0.0	0	0.196	0.014	-0.013	0.017	111.0
0.0	0.0	1	1	400.0	400.0	1	1	1	0.0	0.0	0	0.196	0.013	0.0	0.014	111.0
0.0	0.0	1	1	400.0	400.0	1	1	1	0.0	0.0	0	0.196	0.013	0.091	0.013	111.0
0.0	0.0	1	1	400.0	400.0	1	1	1	0.0	0.0	0	0.196	0.012	-0.062	0.013	111.0
0.0	0.0	1	1	400.0	400.0	1	1	1	0.0	0.0	0	0.196	0.012	0.019	0.011	111.0
0.0	0.0	1	1	400.0	400.0	1	1	1	0.0	0.0	0	0.196	0.011	0.0	0.01	111.0
0.0	0.0	1	1	400.0	400.0	1	1	1	0.0	0.0	0	0.196	0.011	0.027	0.01	111.0
0.0	0.0	1	1	400.0	400.0	1	1	1	0.0	0.0	0	0.196	0.009	-0.018	0.009	111.0
0.0	0.0	1	1	400.0	400.0	1	1	1	0.0	0.0	0	0.196	0.007	-0.275	0.009	111.0
0.0	0.0	1	1	400.0	400.0	1	1	1	0.0	0.0	0	0.196	0.006	0.0	0.008	111.0
0.0	0.0	1	1	400.0	400.0	1	1	1	0.0	0.0	0	0.196	0.005	0.032	0.007	111.0
0.0	0.0	1	1	400.0	400.0	1	1	1	0.0	0.0	0	0.196	0.005	0.019	0.007	111.0
0.0	0.0	1	1	400.0	400.0	1	1	1	0.0	0.0	0	0.196	0.005	0.118	0.006	111.0
0.0	0.0	1	1	400.0	400.0	1	1	1	0.0	0.0	0	0.196	0.005	0.032	0.005	111.0
0.0	0.0	1	1	400.0	400.0	1	1	1	0.0	0.0	0	0.196	0.005	0.006	0.005	111.0
0.0	0.0	1	1	400.0	400.0	1	1	1	0.0	0.0	0	0.196	0.005	0.027	0.004	111.0
0.0	0.0	1	1	400.0	400.0	1	1	1	0.0	0.0	0	0.196	0.005	0.026	0.004	111.0
0.0	0.0	1	1	400.0	400.0	1	1	1	0.0	0.0	0	0.196	0.004	-0.053	0.004	111.0
0.0	0.0	1	1	400.0	400.0	1	1	1	0.0	0.0	0	0.196	0.003	0.032	0.003	111.0
0.0	0.0	1	1	400.0	400.0	1	1	1	0.0	0.0	0	0.196	0.003	0.019	0.003	111.0
0.0	0.0	1	1	400.0	400.0	1	1	1	0.0	0.0	0	0.196	0.003	0.012	0.003	111.0
0.0	0.0	1	1	400.0	400.0	1	1	1	0.0	0.0	0	0.196	0.003	0.006	0.002	111.0
0.0	0.0	1	1	400.0	400.0	1	1	1	0.0	0.0	0	0.196	0.001	-0.02	0.002	111.0
0.0	0.0	1	1	400.0	400.0	1	1	1	0.0	0.0	0	0.196	0.0	0.006	0.002	111.0
0.0	0.0	1	1	400.0	400.0	1	1	1	0.0	0.0	0	0.196	0.0	0.007	0.002	111.0
0.0	0.0	1	1	400.0	400.0	1	1	1	0.0	0.0	0	0.196	-0.001	-0.013	0.001	111.0
0.0	0.0	1	1	400.0	400.0	1	1	1	0.0	0.0	0	0.196	0.0	0.006	0.001	111.0
0.0	0.0	1	1	400.0	400.0	1	1	1	0.0	0.0	0	0.196	-0.001	-0.113	0.001	111.0
0.0	0.0	1	1	400.0	400.0	1	1	1	0.0	0.0	0	0.196	0.0	0.006	0.001	111.0
0.0	0.0	1	1	400.0	400.0	1	1	1	0.0	0.0	0	0.196	0.0	0.0	0.001	111.0
0.0	0.0	1	1	400.0	400.0	1	1	1	0.0	0.0	0	0.196	0.0	0.02	0.001	111.0
0.0	0.0	1	1	400.0	400.0	1	1	1	0.0	0.0	0	0.196	-0.001	-0.013	0.0	111.0
0.0	0.0	1	1	400.0	400.0	1	1	1	0.0	0.0	0	0.196	-0.001	-0.02	0.0	111.0
0.0	0.0	1	1	400.0	400.0	1	1	1	0.0	0.0	0	0.196	0.0	0.151	0.0	111.0
0.0	0.0	1	1	400.0	400.0	1	1	1	0.0	0.0	0	0.196	0.0	0.006	0.0	111.0
0.0	0.0	1	1	400.0	400.0	1	1	1	0.0	0.0	0	0.196	0.0	0.072	0.0	111.0
0.0	0.0	1	1	400.0	400.0	1	1	1	0.0	0.0	0	0.196	0.0	0.012	0.0	111.0
0.0	0.0	1	1	400.0	400.0	1	1	1	0.0	0.0	0	0.196	0.0	0.032	0.0	111.0
0.0	0.0	1	1	400.0	400.0	1	1	1	0.0	0.0	0	0.196	-0.001	-0.013	0.0	111.0
0.0	0.0	1	1	400.0	400.0	1	1	1	0.0	0.0	0	0.196	-0.001	-0.034	0.0	111.0
0.0	0.0	1	1	400.0	400.0	1	1	1	0.0	0.0	0	0.196	0.0	0.146	0.0	111.0
0.0	0.0	1	1	400.0	400.0	1	1	1	0.0	0.0	0	0.196	0.0	0.0	0.0	111.0
0.0	0.0	1	1	400.0	400.0	1	1	1	0.0	0.0	0	0.196	-0.001	-0.02	0.0	111.0
0.0	0.0	1	1	400.0	400.0	1	1	1	0.0	0.0	0	0.196	-0.001	-0.027	0.0	111.0
0.0	0.0	1	1	400.0	400.0	1	1	1	0.0	0.0	0	0.196	0.0	-0.007	0.0	111.0
0.0	0.0	1	1	400.0	400.0	1	1	1	0.0	0.0	0	0.196	0.0	0.012	0.0	111.0
0.0	0.0	1	1	400.0	400.0	1	1	1	0.0	0.0	0	0.196	-0.001	-0.027	0.0	111.0
0.0	0.0	1	1	400.0	400.0	1	1	1	0.0	0.0	0	0.196	0.0	0.012	0.0	111.0
0.0	0.0	1	1	400.0	400.0	1	1	1	0.0	0.0	0	0.196	-0.001	-0.013	0.0	111.0
0.0	0.0	1	1	400.0	400.0	1	1	1	0.0	0.0	0	0.196	0.0	-0.007	0.0	111.0
0.0	0.0	1	1	400.0	400.0	1	1	1	0.0	0.0	0	0.196	0.0	0.006	0.0	111.0
0.0	0.0	1	1	400.0	400.0	1	1	1	0.0	0.0	0	0.196	-0.001	-0.04	0.0	111.0
0.0	0.0	1	1	400.0	400.0	1	1	1	0.0	0.0	0	0.196	0.0	0.012	0.0	111.0
0.0	0.0	1	1	400.0	400.0	1	1	1	0.0	0.0	0	0.196	0.0	0.006	0.0	111.0
0.0	0.0	1	1	400.0	400.0	1	1	1	0.0	0.0	0	0.196	-0.001	-0.013	0.0	111.0
0.0	0.0	1	1	400.0	400.0	1	1	1	0.0	0.0	0	0.196	0.0	0.026	0.0	111.0
0.0	0.0	1	1	400.0	400.0	1	1	1	0.0	0.0	0	0.196	0.0	0.006	0.0	111.0
0.0	0.0	1	1	400.0	400.0	1	1	1	0.0	0.0	0	0.196	0.0	0.018	0.0	111.0
0.0	0.0	1	1	400.0	400.0	1	1	1	0.0	0.0	0	0.196	0.0	0.0	0.0	111.0
0.0	0.0	1	1	400.0	400.0	1	1	1	0.0	0.0	0	0.196	0.0	0.019	0.0	111.0
0.0	0.0	1	1	400.0	400.0	1	1	1	0.0	0.0	0	0.196	0.0	0.006	0.0	111.0
0.0	0.0	1	1	400.0	400.0	1	1	1	0.0	0.0	0	0.196	-0.001	-0.074	0.0	111.0
0.0	0.0	1	1	400.0	400.0	1	1	1	0.0	0.0	0	0.196	0.0	-0.006	0.0	111.0
0.0	0.0	1	1	400.0	400.0	1	1	1	0.0	0.0	0	0.196	0.0	0.0	0.0	111.0
0.0	0.0	1	1	400.0	400.0	1	1	1	0.0	0.0	0	0.196	0.0	-0.007	0.0	111.0
0.0	0.0	1	1	400.0	400.0	1	1	1	0.0	0.0	0	0.196	0.0	-0.007	0.0	111.0
0.0	0.0	1	1	400.0	400.0	1	1	1	0.0	0.0	0	0.196	-0.001	-0.094	0.0	111.0
0.0	0.0	1	1	400.0	400.0	1	1	1	0.0	0.0	0	0.196	0.0	-0.006	0.0	111.0
0.0	0.0	1	1	400.0	400.0	1	1	1	0.0	0.0	0	0.196	0.0	0.019	0.0	111.0
0.0	0.0	1	1	400.0	400.0	1	1	1	0.0	0.0	0	0.196	0.0	0.0	0.0	111.0
0.0	0.0	1	1	400.0	400.0	1	1	1	0.0	0.0	0	0.196	0.0	0.012	0.0	111.0
0.0	0.0	1	1	400.0	400.0	1	1	1	0.0	0.0	0	0.196	0.0	0.02	0.0	111.0
0.0	0.0	1	1	400.0	400.0	1	1	1	0.0	0.0	0	0.196	-0.001	-0.04	0.0	111.0
0.0	0.0	1	1	400.0	400.0	1	1	1	0.0	0.0	0	0.196	-0.001	-0.047	0.0	111.0
0.0	0.0	1	1	400.0	400.0	1	1	1	0.0	0.0	0	0.196	-0.001	-0.027	0.0	111.0
0.0	0.0	1	1	400.0	400.0	1	1	1	0.0	0.0	0	0.196	0.0	0.0	0.0	111.0
0.0	0.0	1	1	400.0	400.0	1	1	1	0.0	0.0	0	0.196	0.0	0.052	0.0	111.0
0.0	0.0	1	1	400.0	400.0	1	1	1	0.0	0.0	0	0.196	-0.001	-0.06	0.0	111.0
0.0	0.0	1	1	400.0	400.0	1	1	1	0.0	0.0	0	0.196	0.0	0.039	0.0	111.0
0.0	0.0	1	1	400.0	400.0	1	1	1	0.0	0.0	0	0.196	-0.001	-0.014	0.0	111.0
0.0	0.0	1	1	400.0	400.0	1	1	1	0.0	0.0	0	0.196	-0.001	-0.02	0.0	111.0
0.0	0.0	1	1	400.0	400.0	1	1	1	0.0	0.0	0	0.196	0.0	0.006	0.0	111.0
0.0	0.0	1	1	400.0	400.0	1	1	1	0.0	0.0	0	0.196	0.0	0.019	0.0	111.0
0.0	0.0	1	1	400.0	400.0	1	1	1	0.0	0.0	0	0.196	-0.001	-0.027	0.0	111.0
0.0	0.0	1	1	400.0	400.0	1	1	1	0.0	0.0	0	0.196	0.0	0.032	0.0	111.0
0.0	0.0	1	1	400.0	400.0	1	1	1	0.0	0.0	0	0.196	0.0	0.032	0.0	111.0
0.0	0.0	1	1	400.0	400.0	1	1	1	0.0	0.0	0	0.196	0.0	0.0	0.0	111.0
0.0	0.0	1	1	400.0	400.0	1	1	1	0.0	0.0	0	0.196	-0.001	-0.014	0.0	111.0
0.0	0.0	1	1	400.0	400.0	1	1	1	0.0	0.0	0	0.196	0.0	-0.007	0.0	111.0
0.0	0.0	1	1	400.0	400.0	1	1	1	0.0	0.0	0	0.196	0.0	0.006	0.0	111.0
0.0	0.0	1	1	400.0	400.0	1	1	1	0.0	0.0	0	0.196	0.0	0.012	0.0	111.0
0.0	0.0	1	1	400.0	400.0	1	1	1	0.0	0.0	0	0.196	0.0	0.006	0.0	111.0
0.0	0.0	1	1	400.0	400.0	1	1	1	0.0	0.0	0	0.196	0.0	0.006	0.0	111.0
0.0	0.0	1	1	400.0	400.0	1	1	1	0.0	0.0	0	0.196	0.0	-0.007	0.0	111.0
0.0	0.0	1	1	400.0	400.0	1	1	1	0.0	0.0	0	0.196	-0.001	-0.034	0.0	111.0
0.0	0.0	1	1	400.0	400.0	1	1	1	0.0	0.0	0	0.196	-0.001	-0.014	0.0	111.0
0.0	0.0	1	1	400.0	400.0	1	1	1	0.0	0.0	0	0.196	-0.001	-0.02	0.0	111.0
0.0	0.0	1	1	400.0	400.0	1	1	1	0.0	0.0	0	0.196	0.0	0.032	0.0	111.0
0.0	0.0	1	1	400.0	400.0	1	1	1	0.0	0.0	0	0.196	0.0	0.019	0.0	111.0
0.0	0.0	1	1	400.0	400.0	1	1	1	0.0	0.0	0	0.196	0.0	0.006	0.0	111.0
0.0	0.0	1	1	400.0	400.0	1	1	1	0.0	0.0	0	0.196	0.0	0.012	0.0	111.0
0.0	0.0	1	1	400.0	400.0	1	1	1	0.0	0.0	0	0.196	0.0	0.058	0.0	111.0
0.0	0.0	1	1	400.0	400.0	1	1	1	0.0	0.0	0	0.196	-0.001	-0.027	0.0	111.0
0.0	0.0	1	1	400.0	400.0	1	1	1	0.0	0.0	0	0.196	-0.001	-0.033	0.0	111.0
0.0	0.0	1	1	400.0	400.0	1	1	1	0.0	0.0	0	0.196	0.0	0.019	0.0	111.0
0.0	0.0	1	1	400.0	400.0	1	1	1	0.0	0.0	0	0.196	0.0	0.018	0.0	111.0
0.0	0.0	1	1	400.0	400.0	1	1	1	0.0	0.0	0	0.196	0.0	0.072	0.0	111.0
0.0	0.0	1	1	400.0	400.0	1	1	1	0.0	0.0	0	0.196	0.0	0.005	0.0	111.0
0.0	0.0	1	1	400.0	400.0	1	1	1	0.0	0.0	0	0.196	0.0	0.0	0.0	111.0
0.0	0.0	1	1	400.0	400.0	1	1	1	0.0	0.0	0	0.196	0.0	0.019	0.0	111.0
0.0	0.0	1	1	400.0	400.0	1	1	1	0.0	0.0	0	0.196	-0.001	-0.02	0.0	111.0
0.0	0.0	1	1	400.0	400.0	1	1	1	0.0	0.0	0	0.196	-0.001	-0.015	0.0	111.0
0.0	0.0	1	1	400.0	400.0	1	1	1	0.0	0.0	0	0.196	0.0	0.019	0.0	111.0
0.0	0.0	1	1	400.0	400.0	1	1	1	0.0	0.0	0	0.196	0.0	0.019	0.0	111.0
0.0	0.0	1	1	400.0	400.0	1	1	1	0.0	0.0	0	0.196	-0.001	-0.013	0.0	111.0
0.0	0.0	1	1	400.0	400.0	1	1	1	0.0	0.0	0	0.196	0.0	0.012	0.0	111.0
0.0	0.0	1	1	400.0	400.0	1	1	1	0.0	0.0	0	0.196	-0.001	-0.014	0.0	111.0
0.0	0.0	1	1	400.0	400.0	1	1	1	0.0	0.0	0	0.196	0.0	0.011	0.0	111.0
0.0	0.0	1	1	400.0	400.0	1	1	1	0.0	0.0	0	0.196	0.0	0.006	0.0	111.0
0.0	0.0	1	1	400.0	400.0	1	1	1	0.0	0.0	0	0.196	-0.001	-0.014	0.0	111.0
0.0	0.0	1	1	400.0	400.0	1	1	1	0.0	0.0	0	0.196	0.0	-0.003	0.0	111.0
0.0	0.0	1	1	400.0	400.0	1	1	1	0.0	0.0	0	0.196	0.0	0.005	0.0	111.0
0.0	0.0	1	1	400.0	400.0	1	1	1	0.0	0.0	0	0.196	0.0	0.008	0.0	111.0
0.0	0.0	1	1	400.0	400.0	1	1	1	0.0	0.0	0	0.196	0.0	0.012	0.0	111.0
0.0	0.0	1	1	400.0	400.0	1	1	1	0.0	0.0	0	0.196	0.0	0.018	0.0	111.0
0.0	0.0	1	1	400.0	400.0	1	1	1	0.0	0.0	0	0.196	0.0	0.0	0.0	111.0
0.0	0.0	1	1	400.0	400.0	1	1	1	0.0	0.0	0	0.196	-0.001	-0.053	0.0	111.0
0.0	0.0	1	1	400.0	400.0	1	1	1	0.0	0.0	0	0.196	-0.001	-0.014	0.0	111.0
0.0	0.0	1	1	400.0	400.0	1	1	1	0.0	0.0	0	0.196	0.0	0.006	0.0	111.0
0.0	0.0	1	1	400.0	400.0	1	1	1	0.0	0.0	0	0.196	0.0	0.0	0.0	111.0
0.0	0.0	1	1	400.0	400.0	1	1	1	0.0	0.0	0	0.196	-0.001	-0.013	0.0	111.0
0.0	0.0	1	1	400.0	400.0	1	1	1	0.0	0.0	0	0.196	-0.001	-0.019	0.0	111.0
0.0	0.0	1	1	400.0	400.0	1	1	1	0.0	0.0	0	0.196	0.0	0.0	0.0	111.0
0.0	0.0	1	1	400.0	400.0	1	1	1	0.0	0.0	0	0.196	0.0	-0.006	0.0	111.0
0.0	0.0	1	1	400.0	400.0	1	1	1	0.0	0.0	0	0.196	-0.001	-0.027	0.0	111.0
0.0	0.0	1	1	400.0	400.0	1	1	1	0.0	0.0	0	0.196	-0.001	-0.014	0.0	111.0
0.0	0.0	1	1	400.0	400.0	1	1	1	0.0	0.0	0	0.196	0.0	0.025	0.0	111.0
0.0	0.0	1	1	400.0	400.0	1	1	1	0.0	0.0	0	0.196	0.0	0.019	0.0	111.0
0.0	0.0	1	1	400.0	400.0	1	1	1	0.0	0.0	0	0.196	0.0	0.006	0.0	111.0
0.0	0.0	1	1	400.0	400.0	1	1	1	0.0	0.0	0	0.196	0.0	0.0	0.0	111.0
0.0	0.0	1	1	400.0	400.0	1	1	1	0.0	0.0	0	0.196	0.0	-0.008	0.0	111.0
0.0	0.0	1	1	400.0	400.0	1	1	1	0.0	0.0	0	0.196	0.0	-0.007	0.0	111.0
0.0	0.0	1	1	400.0	400.0	1	1	1	0.0	0.0	0	0.196	0.0	0.0	0.0	111.0
0.0	0.0	1	1	400.0	400.0	1	1	1	0.0	0.0	0	0.196	0.0	0.012	0.0	111.0
0.0	0.0	1	1	400.0	400.0	1	1	1	0.0	0.0	0	0.196	0.0	-0.007	0.0	111.0
0.0	0.0	1	1	400.0	400.0	1	1	1	0.0	0.0	0	0.196	0.0	0.163	0.0	111.0
0.0	0.0	1	1	400.0	400.0	1	1	1	0.0	0.0	0	0.196	-0.001	-0.027	0.0	111.0
0.0	0.0	1	1	400.0	400.0	1	1	1	0.0	0.0	0	0.196	-0.001	-0.019	0.0	111.0
0.0	0.0	1	1	400.0	400.0	1	1	1	0.0	0.0	0	0.196	0.0	0.053	0.0	111.0
0.0	0.0	1	1	400.0	400.0	1	1	1	0.0	0.0	0	0.196	0.0	0.045	0.0	111.0
-5555.5557	-400.0	2	1	400.0	300.99503	1	2	1	0.0	0.0	1	0.196	-0.001	-0.02	0.0	111.0
-5555.5557	-400.0	2	1	400.0	300.99503	0	2	1	0.0	0.0	1	0.196	0.0	0.006	0.0	111.0
-5555.5557	-400.0	2	1	400.0	300.99503	0	2	1	0.0	0.0	1	0.196	0.0	0.018	0.0	111.0
-5555.5557	-400.0	2	1	400.0	300.99503	0	2	1	0.0	0.0	1	0.196	-0.002	-0.258	-0.392	111.0
-5555.5557	-400.0	2	1	400.0	300.99503	0	2	1	0.0	0.0	1	0.196	-0.005	-0.585	-0.757	111.0
-5555.5557	-400.0	2	1	400.0	300.99503	0	2	1	0.0	0.0	1	0.196	-0.01	-0.724	-0.757	111.0
-5555.5557	-400.0	2	1	400.0	300.99503	0	2	1	0.0	0.0	1	0.196	-0.02	-1.356	-1.413	111.0
-5555.5557	-400.0	2	1	400.0	300.99503	0	2	1	0.0	0.0	1	0.195	-0.029	-1.448	-1.413	111.0
-5555.5557	-400.0	2	1	400.0	300.99503	0	2	1	0.0	0.0	1	0.195	-0.04	-1.701	-1.706	111.0
-5555.5557	-400.0	2	1	400.0	300.99503	0	2	1	0.0	0.0	1	0.195	-0.055	-2.254	-2.232	111.0
-5555.5557	-400.0	2	1	400.0	300.99503	0	2	1	0.0	0.0	1	0.195	-0.068	-2.233	-2.232	111.0
-5555.5557	-400.0	2	1	400.0	300.99503	0	2	1	0.0	0.0	1	0.195	-0.082	-2.427	-2.467	111.0
-5555.5557	-400.0	2	1	400.0	300.99503	0	2	1	0.0	0.0	1	0.195	-0.097	-2.925	-2.889	111.0
-5555.5557	-400.0	2	1	400.0	300.99503	0	2	1	0.0	0.0	1	0.194	-0.11	-2.889	-2.889	111.0
-5555.5557	-400.0	2	1	400.0	300.99503	0	2	1	0.0	0.0	1	0.194	-0.124	-3.073	-3.078	111.0
-5555.5557	-400.0	2	1	400.0	300.99503	0	2	1	0.0	0.0	1	0.194	-0.136	-3.097	-3.078	111.0
-5555.5557	-400.0	2	1	400.0	300.99503	0	2	1	0.0	0.0	1	0.193	-0.15	-3.27	-3.417	111.0
-5555.5557	-400.0	2	1	400.0	300.99503	0	2	1	0.0	0.0	1	0.193	-0.166	-3.778	-3.709	111.0
-5555.5557	-400.0	2	1	400.0	300.99503	0	2	1	0.0	0.0	1	0.193	-0.18	-3.678	-3.709	111.0
-5555.5557	-400.0	2	1	400.0	300.99503	0	2	1	0.0	0.0	1	0.193	-0.193	-3.866	-3.84	111.0
-5555.5557	-400.0	2	1	400.0	300.99503	0	2	1	0.0	0.0	1	0.192	-0.207	-4.034	-4.075	111.0
-5555.5557	-400.0	2	1	400.0	300.99503	0	2	1	0.0	0.0	1	0.192	-0.219	-4.081	-4.075	111.0
-5555.5557	-400.0	2	1	400.0	300.99503	0	2	1	0.0	0.0	1	0.192	-0.232	-4.173	-4.18	111.0
-5555.5557	-400.0	2	1	400.0	300.99503	0	2	1	0.0	0.0	1	0.192	-0.244	-4.203	-4.18	111.0
-5555.5557	-400.0	2	1	400.0	300.99503	0	2	1	0.0	0.0	1	0.192	-0.256	-4.368	-4.369	111.0
-5555.5557	-400.0	2	1	400.0	300.99503	0	2	1	0.0	0.0	1	0.191	-0.267	-4.426	-4.453	111.0
-5555.5557	-400.0	2	1	400.0	300.99503	0	2	1	0.0	0.0	1	0.191	-0.277	-4.427	-4.453	111.0
-5555.5557	-400.0	2	1	400.0	300.99503	0	2	1	0.0	0.0	1	0.191	-0.287	-4.632	-4.604	111.0
-5555.5557	-400.0	2	1	400.0	300.99503	0	2	1	0.0	0.0	1	0.191	-0.297	-4.61	-4.672	111.0
-5555.5557	-400.0	2	1	400.0	300.99503	0	2	1	0.0	0.0	1	0.191	-0.306	-4.637	-4.672	111.0
-5555.5557	-400.0	2	1	400.0	300.99503	0	2	1	0.0	0.0	1	0.19	-0.314	-4.817	-4.793	111.0
-5555.5557	-400.0	2	1	400.0	300.99503	0	2	1	0.0	0.0	1	0.19	-0.322	-4.813	-4.793	111.0
-5555.5557	-400.0	2	1	400.0	300.99503	0	2	1	0.0	0.0	1	0.19	-0.33	-4.848	-4.898	111.0
-5555.5557	-400.0	2	1	400.0	300.99503	0	2	1	0.0	0.0	1	0.19	-0.338	-4.978	-4.945	111.0
-5555.5557	-400.0	2	1	400.0	300.99503	0	2	1	0.0	0.0	1	0.19	-0.345	-4.936	-4.945	111.0
-5555.5557	-400.0	2	1	400.0	300.99503	0	2	1	0.0	0.0	1	0.189	-0.351	-5.017	-5.029	111.0
-5555.5557	-400.0	2	1	400.0	300.99503	0	2	1	0.0	0.0	1	0.189	-0.358	-5.12	-5.067	111.0
-5555.5557	-400.0	2	1	400.0	300.99503	0	2	1	0.0	0.0	1	0.189	-0.363	-5.075	-5.067	111.0
-5555.5557	-400.0	2	1	400.0	300.99503	0	2	1	0.0	0.0	1	0.189	-0.369	-5.193	-5.134	111.0
-5555.5557	-400.0	2	1	400.0	300.99503	0	2	1	0.0	0.0	1	0.189	-0.375	-5.138	-5.134	111.0
-5555.5557	-400.0	2	1	400.0	300.99503	0	2	1	0.0	0.0	1	0.188	-0.381	-5.186	-5.192	111.0
-5555.5557	-400.0	2	1	400.0	300.99503	0	2	1	0.0	0.0	1	0.188	-0.386	-5.223	-5.218	111.0
-5555.5557	-400.0	2	1	400.0	300.99503	0	2	1	0.0	0.0	1	0.188	-0.39	-5.227	-5.218	111.0
-5555.5557	-400.0	2	1	400.0	300.99503	0	2	1	0.0	0.0	1	0.187	-0.395	-5.343	-5.265	111.0
-5555.5557	-400.0	2	1	400.0	300.99503	0	2	1	0.0	0.0	1	0.187	-0.399	-5.284	-5.286	111.0
-5555.5557	-400.0	2	1	400.0	300.99503	0	2	1	0.0	0.0	1	0.187	-0.402	-5.3	-5.286	111.0
-5555.5557	-400.0	2	1	400.0	300.99503	0	2	1	0.0	0.0	1	0.187	-0.405	-5.355	-5.324	111.0
-5555.5557	-400.0	2	1	400.0	300.99503	0	2	1	0.0	0.0	1	0.186	-0.408	-5.29	-5.324	111.0
-5555.5557	-400.0	2	1	400.0	300.99503	0	2	1	0.0	0.0	1	0.186	-0.412	-5.343	-5.34	111.0
-5555.5557	-400.0	2	1	400.0	300.99503	0	2	1	0.0	0.0	1	0.186	-0.416	-5.409	-5.371	111.0
-5555.5557	-400.0	2	1	400.0	300.99503	0	2	1	0.0	0.0	1	0.186	-0.419	-5.294	-5.371	111.0
-5555.5557	-400.0	2	1	400.0	300.99503	0	2	1	0.0	0.0	1	0.185	-0.422	-5.384	-5.384	111.0
-5555.5557	-400.0	2	1	400.0	300.99503	0	2	1	0.0	0.0	1	0.185	-0.424	-5.444	-5.408	111.0
-5555.5557	-400.0	2	1	400.0	300.99503	0	2	1	0.0	0.0	1	0.185	-0.426	-5.433	-5.408	111.0
-5555.5557	-400.0	2	1	400.0	300.99503	0	2	1	0.0	0.0	1	0.185	-0.428	-5.405	-5.419	111.0
-5555.5557	-400.0	2	1	400.0	300.99503	0	2	1	0.0	0.0	1	0.185	-0.43	-5.389	-5.419	111.0
-5555.5557	-400.0	2	1	400.0	300.99503	0	2	1	0.0	0.0	1	0.184	-0.432	-5.527	-5.438	111.0
-5555.5557	-400.0	2	1	400.0	300.99503	0	2	1	0.0	0.0	1	0.184	-0.434	-5.436	-5.447	111.0
-5555.5557	-400.0	2	1	400.0	300.99503	0	2	1	0.0	0.0	1	0.184	-0.436	-5.426	-5.447	111.0
-5555.5557	-400.0	2	1	400.0	300.99503	0	2	1	0.0	0.0	1	0.184	-0.439	-5.386	-5.463	111.0
-5555.5557	-400.0	2	1	400.0	300.99503	0	2	1	0.0	0.0	1	0.184	-0.441	-5.472	-5.47	111.0
-5555.5557	-400.0	2	1	400.0	300.99503	0	2	1	0.0	0.0	1	0.183	-0.441	-5.461	-5.47	111.0
-5555.5557	-400.0	2	1	400.0	300.99503	0	2	1	0.0	0.0	1	0.183	-0.441	-5.457	-5.482	111.0
-5555.5557	-400.0	2	1	400.0	300.99503	0	2	1	0.0	0.0	1	0.183	-0.441	-5.442	-5.482	111.0
-5555.5557	-400.0	2	1	400.0	300.99503	0	2	1	0.0	0.0	1	0.183	-0.441	-5.504	-5.493	111.0
-5555.5557	-400.0	2	1	400.0	300.99503	0	2	1	0.0	0.0	1	0.183	-0.441	-5.477	-5.498	111.0
-5555.5557	-400.0	2	1	400.0	300.99503	0	2	1	0.0	0.0	1	0.183	-0.441	-5.503	-5.498	111.0
-5555.5557	-400.0	2	1	400.0	300.99503	0	2	1	0.0	0.0	1	0.183	-0.441	-5.514	-5.507	111.0
-5555.5557	-400.0	2	1	400.0	300.99503	0	2	1	0.0	0.0	1	0.183	-0.441	-5.534	-5.51	111.0
-5555.5557	-400.0	2	1	400.0	300.99503	0	2	1	0.0	0.0	1	0.182	-0.441	-5.51	-5.51	111.0
-5555.5557	-400.0	2	1	400.0	300.99503	0	2	1	0.0	0.0	1	0.182	-0.442	-5.508	-5.517	111.0
-5555.5557	-400.0	2	1	400.0	300.99503	0	2	1	0.0	0.0	1	0.182	-0.442	-5.547	-5.517	111.0
-5555.5557	-400.0	2	1	400.0	300.99503	0	2	1	0.0	0.0	1	0.182	-0.442	-5.553	-5.521	111.0
-5555.5557	-400.0	2	1	400.0	300.99503	0	2	1	0.0	0.0	1	0.182	-0.442	-5.555	-5.526	111.0
-5555.5557	-400.0	2	1	400.0	300.99503	0	2	1	0.0	0.0	1	0.182	-0.442	-5.398	-5.526	111.0
-5555.5557	-400.0	2	1	400.0	300.99503	0	2	1	0.0	0.0	1	0.182	-0.442	-5.527	-5.531	111.0
-5555.5557	-400.0	2	1	400.0	300.99503	0	2	1	0.0	0.0	1	0.182	-0.442	-5.526	-5.533	111.0
-5555.5557	-400.0	2	1	400.0	300.99503	0	2	1	0.0	0.0	1	0.182	-0.442	-5.481	-5.533	111.0
-5555.5557	-400.0	2	1	400.0	300.99503	0	2	1	0.0	0.0	1	0.182	-0.443	-5.58	-5.537	111.0
-5555.5557	-400.0	2	1	400.0	300.99503	0	2	1	0.0	0.0	1	0.182	-0.444	-5.563	-5.537	111.0
-5555.5557	-400.0	2	1	400.0	300.99503	1	2	1	0.0	0.0	1	0.182	-0.444	-5.549	-5.54	111.0
-5555.5557	-400.0	2	1	400.0	300.99503	1	2	1	0.0	0.0	1	0.182	-0.446	-5.63	-5.542	111.0
-5555.5557	-400.0	2	1	400.0	300.99503	1	2	1	0.0	0.0	1	0.182	-0.447	-5.521	-5.542	111.0
-5555.5557	-400.0	2	1	400.0	300.99503	1	2	1	0.0	0.0	1	0.182	-0.448	-5.513	-5.543	111.0
-5555.5557	-400.0	2	1	400.0	300.99503	1	2	1	0.0	0.0	1	0.182	-0.45	-5.561	-5.546	111.0
-5555.5557	-400.0	2	1	400.0	300.99503	1	2	1	0.0	0.0	1	0.182	-0.45	-5.538	-5.546	111.0
-5555.5557	-400.0	2	1	400.0	300.99503	1	2	1	0.0	0.0	1	0.182	-0.45	-5.499	-5.547	111.0
-5555.5557	-400.0	2	1	400.0	300.99503	1	2	1	0.0	0.0	1	0.182	-0.45	-5.557	-5.547	111.0
-5555.5557	-400.0	2	1	400.0	300.99503	1	2	1	0.0	0.0	1	0.182	-0.45	-5.554	-5.549	111.0
-5555.5557	-400.0	2	1	400.0	300.99503	1	2	1	0.0	0.0	1	0.182	-0.452	-5.577	-5.55	111.0
-5555.5557	-400.0	2	1	400.0	300.99503	1	2	1	0.0	0.0	1	0.182	-0.453	-5.547	-5.55	111.0
-5555.5557	-400.0	2	1	400.0	300.99503	1	2	1	0.0	0.0	1	0.182	-0.454	-5.607	-5.551	111.0
-5555.5557	-400.0	2	1	400.0	300.99503	1	2	1	0.0	0.0	1	0.182	-0.456	-5.562	-5.552	111.0
-5555.5557	-400.0	2	1	400.0	300.99503	1	2	1	0.0	0.0	1	0.182	-0.456	-5.543	-5.552	111.0
-5555.5557	-400.0	2	1	400.0	300.99503	1	2	1	0.0	0.0	1	0.182	-0.458	-5.575	-5.553	111.0
-5555.5557	-400.0	2	1	400.0	300.99503	1	2	1	0.0	0.0	1	0.182	-0.458	-5.526	-5.553	111.0
-5555.5557	-400.0	2	1	400.0	300.99503	1	2	1	0.0	0.0	1	0.182	-0.459	-5.5	-5.554	111.0
-5555.5557	-400.0	2	1	400.0	300.99503	1	2	1	0.0	0.0	1	0.182	-0.46	-5.534	-5.555	111.0
-5555.5557	-400.0	2	1	400.0	300.99503	1	2	1	0.0	0.0	1	0.182	-0.461	-5.606	-5.555	111.0
-5555.5557	-400.0	2	1	400.0	300.99503	1	2	1	0.0	0.0	1	0.182	-0.46	-5.531	-5.556	111.0
-5555.5557	-400.0	2	1	400.0	300.99503	1	2	1	0.0	0.0	1	0.182	-0.46	-5.544	-5.556	111.0
-5555.5557	-400.0	2	1	400.0	300.99503	1	2	1	0.0	0.0	1	0.182	-0.46	-5.535	-5.556	111.0
-5555.5557	-400.0	2	1	400.0	300.99503	1	2	1	0.0	0.0	1	0.182	-0.46	-5.504	-5.557	111.0
-5555.5557	-400.0	2	1	400.0	300.99503	1	2	1	0.0	0.0	1	0.182	-0.461	-5.58	-5.557	111.0
-5555.5557	-400.0	2	1	400.0	300.99503	1	2	1	0.0	0.0	1	0.182	-0.46	-5.548	-5.557	111.0
-5555.5557	-400.0	2	1	400.0	300.99503	1	2	1	0.0	0.0	1	0.182	-0.46	-5.552	-5.559	111.0
-5555.5557	-400.0	2	1	400.0	300.99503	1	2	1	0.0	0.0	1	0.182	-0.46	-5.53	-5.559	111.0
-5555.5557	-400.0	2	1	400.0	300.99503	1	2	1	0.0	0.0	1	0.182	-0.461	-5.588	-5.559	111.0
-5555.5557	-400.0	2	1	400.0	300.99503	1	2	1	0.0	0.0	1	0.182	-0.461	-5.723	-5.559	111.0
-5555.5557	-400.0	2	1	400.0	300.99503	1	2	1	0.0	0.0	1	0.182	-0.461	-5.633	-5.559	111.0
-5555.5557	-400.0	2	1	400.0	300.99503	1	2	1	0.0	0.0	1	0.182	-0.46	-5.532	-5.56	111.0
-5555.5557	-400.0	2	1	400.0	300.99503	1	2	1	0.0	0.0	1	0.182	-0.461	-5.566	-5.56	111.0
-5555.5557	-400.0	2	1	400.0	300.99503	1	2	1	0.0	0.0	1	0.182	-0.461	-5.569	-5.56	111.0
-5555.5557	-400.0	2	1	400.0	300.99503	1	2	1	0.0	0.0	1	0.182	-0.461	-5.587	-5.56	111.0
-5555.5557	-400.0	2	1	400.0	300.99503	1	2	1	0.0	0.0	1	0.182	-0.46	-5.523	-5.56	111.0
-5555.5557	-400.0	2	1	400.0	300.99503	1	2	1	0.0	0.0	1	0.182	-0.46	-5.554	-5.56	111.0
-5555.5557	-400.0	2	1	400.0	300.99503	1	2	1	0.0	0.0	1	0.182	-0.461	-5.598	-5.56	111.0
-5555.5557	-400.0	2	1	400.0	300.99503	1	2	1	0.0	0.0	1	0.182	-0.46	-5.543	-5.56	111.0
-5555.5557	-400.0	2	1	400.0	300.99503	1	2	1	0.0	0.0	1	0.182	-0.461	-5.598	-5.56	111.0
-5555.5557	-400.0	2	1	400.0	300.99503	1	2	1	0.0	0.0	1	0.182	-0.461	-5.563	-5.56	111.0
-5555.5557	-400.0	2	1	400.0	300.99503	1	2	1	0.0	0.0	1	0.182	-0.461	-5.598	-5.56	111.0
-5555.5557	-400.0	2	1	400.0	300.99503	1	2	1	0.0	0.0	1	0.182	-0.46	-5.557	-5.56	111.0
-5555.5557	-400.0	2	1	400.0	300.99503	1	2	1	0.0	0.0	1	0.182	-0.461	-5.569	-5.56	111.0
-5555.5557	-400.0	2	1	400.0	300.99503	1	2	1	0.0	0.0	1	0.182	-0.461	-5.577	-5.56	111.0
-5555.5557	-400.0	2	1	400.0	300.99503	1	2	1	0.0	0.0	1	0.182	-0.461	-5.572	-5.56	111.0
-5555.5557	-400.0	2	1	400.0	300.99503	1	2	1	0.0	0.0	1	0.182	-0.461	-5.573	-5.56	111.0
-5555.5557	-400.0	2	1	400.0	300.99503	1	2	1	0.0	0.0	1	0.182	-0.461	-5.601	-5.561	111.0
-5555.5557	-400.0	2	1	400.0	300.99503	1	2	1	0.0	0.0	1	0.182	-0.46	-5.542	-5.561	111.0
-5555.5557	-400.0	2	1	400.0	300.99503	1	2	1	0.0	0.0	1	0.182	-0.461	-5.567	-5.561	111.0
-5555.5557	-400.0	2	1	400.0	300.99503	1	2	1	0.0	0.0	1	0.182	-0.46	-5.572	-5.561	111.0
-5555.5557	-400.0	2	1	400.0	300.99503	1	2	1	0.0	0.0	1	0.182	-0.461	-5.565	-5.561	111.0
-5555.5557	-400.0	2	1	400.0	300.99503	1	2	1	0.0	0.0	1	0.182	-0.461	-5.581	-5.561	111.0
-5555.5557	-400.0	2	1	400.0	300.99503	1	2	1	0.0	0.0	1	0.182	-0.461	-5.589	-5.561	111.0
-5555.5557	-400.0	2	1	400.0	300.99503	1	2	1	0.0	0.0	1	0.182	-0.46	-5.532	-5.561	111.0
-5555.5557	-400.0	2	1	400.0	300.99503	1	2	1	0.0	0.0	1	0.183	-0.46	-5.518	-5.561	111.0
-5555.5557	-400.0	2	1	400.0	300.99503	1	2	1	0.0	0.0	1	0.183	-0.461	-5.574	-5.561	111.0
-5555.5557	-400.0	2	1	400.0	300.99503	1	2	1	0.0	0.0	1	0.183	-0.461	-5.56	-5.561	111.0
-5555.5557	-400.0	2	1	400.0	300.99503	1	2	1	0.0	0.0	1	0.183	-0.46	-5.556	-5.561	111.0
-5555.5557	-400.0	2	1	400.0	300.99503	1	2	1	0.0	0.0	1	0.183	-0.46	-5.522	-5.561	111.0
-5555.5557	-400.0	2	1	400.0	300.99503	1	2	1	0.0	0.0	1	0.183	-0.461	-5.567	-5.561	111.0
-5555.5557	-400.0	2	1	400.0	300.99503	1	2	1	0.0	0.0	1	0.184	-0.46	-5.546	-5.561	111.0
-5555.5557	-400.0	2	1	400.0	300.99503	1	2	1	0.0	0.0	1	0.184	-0.461	-5.572	-5.561	111.0
-5555.5557	-400.0	2	1	400.0	300.99503	1	2	1	0.0	0.0	1	0.184	-0.461	-5.788	-5.561	111.0
-5555.5557	-400.0	2	1	400.0	300.99503	1	2	1	0.0	0.0	1	0.184	-0.461	-5.608	-5.561	111.0
-5555.5557	-400.0	2	1	400.0	300.99503	1	2	1	0.0	0.0	1	0.184	-0.46	-5.518	-5.561	111.0
-5555.5557	-400.0	2	1	400.0	300.99503	1	2	1	0.0	0.0	1	0.184	-0.461	-5.595	-5.561	111.0
-5555.5557	-400.0	2	1	400.0	300.99503	1	2	1	0.0	0.0	1	0.185	-0.46	-5.546	-5.561	111.0
-5555.5557	-400.0	2	1	400.0	300.99503	1	2	1	0.0	0.0	1	0.185	-0.461	-5.561	-5.561	111.0
-5555.5557	-400.0	2	1	400.0	300.99503	1	2	1	0.0	0.0	1	0.185	-0.461	-5.568	-5.561	111.0
-5555.5557	-400.0	2	1	400.0	300.99503	1	2	1	0.0	0.0	1	0.185	-0.461	-5.571	-5.561	111.0
-5555.5557	-400.0	2	1	400.0	300.99503	1	2	1	0.0	0.0	1	0.185	-0.461	-5.561	-5.561	111.0
-5555.5557	-400.0	2	1	400.0	300.99503	1	2	1	0.0	0.0	1	0.185	-0.461	-5.561	-5.561	111.0
-5555.5557	-400.0	2	1	400.0	300.99503	1	2	1	0.0	0.0	1	0.185	-0.46	-5.542	-5.561	111.0
-5555.5557	-400.0	2	1	400.0	300.99503	1	2	1	0.0	0.0	1	0.185	-0.461	-5.558	-5.561	111.0
-5555.5557	-400.0	2	1	400.0	300.99503	1	2	1	0.0	0.0	1	0.185	-0.461	-5.572	-5.561	111.0
-5555.5557	-400.0	2	1	400.0	300.99503	1	2	1	0.0	0.0	1	0.185	-0.461	-5.594	-5.561	111.0
-5555.5557	-400.0	2	1	400.0	300.99503	1	2	1	0.0	0.0	1	0.185	-0.461	-5.598	-5.561	111.0
-5555.5557	-400.0	2	1	400.0	300.99503	1	2	1	0.0	0.0	1	0.185	-0.46	-5.54	-5.561	111.0
-5555.5557	-400.0	2	1	400.0	300.99503	1	2	1	0.0	0.0	1	0.185	-0.46	-5.552	-5.561	111.0
-5555.5557	-400.0	2	1	400.0	300.99503	1	2	1	0.0	0.0	1	0.185	-0.461	-5.576	-5.561	111.0
-5555.5557	-400.0	2	1	400.0	300.99503	1	2	1	0.0	0.0	1	0.185	-0.461	-5.566	-5.561	111.0
-5555.5557	-400.0	2	1	400.0	300.99503	1	2	1	0.0	0.0	1	0.185	-0.46	-5.505	-5.561	111.0
-5555.5557	-400.0	2	1	400.0	300.99503	1	2	1	0.0	0.0	1	0.185	-0.461	-5.601	-5.561	111.0
-5555.5557	-400.0	2	1	400.0	300.99503	1	2	1	0.0	0.0	1	0.185	-0.46	-5.538	-5.561	111.0
-5555.5557	-400.0	2	1	400.0	300.99503	1	2	1	0.0	0.0	1	0.185	-0.461	-5.56	-5.561	111.0
-5555.5557	-400.0	2	1	400.0	300.99503	1	2	1	0.0	0.0	1	0.185	-0.46	-5.548	-5.561	111.0
-5555.5557	-400.0	2	1	400.0	300.99503	1	2	1	0.0	0.0	1	0.185	-0.461	-5.578	-5.561	111.0
-5555.5557	-400.0	2	1	400.0	300.99503	1	2	1	0.0	0.0	1	0.185	-0.46	-5.555	-5.561	111.0
-5555.5557	-400.0	2	1	400.0	300.99503	1	2	1	0.0	0.0	1	0.185	-0.461	-5.773	-5.561	111.0
-5555.5557	-400.0	2	1	400.0	300.99503	1	2	1	0.0	0.0	1	0.185	-0.46	-5.537	-5.561	111.0
-5555.5557	-400.0	2	1	400.0	300.99503	1	2	1	0.0	0.0	1	0.185	-0.461	-5.558	-5.561	111.0
-5555.5557	-400.0	2	1	400.0	300.99503	1	2	1	0.0	0.0	1	0.185	-0.46	-5.531	-5.561	111.0
-5555.5557	-400.0	2	1	400.0	300.99503	1	2	1	0.0	0.0	1	0.185	-0.461	-5.575	-5.561	111.0
-5555.5557	-400.0	2	1	400.0	300.99503	1	2	1	0.0	0.0	1	0.185	-0.461	-5.571	-5.561	111.0
-5555.5557	-400.0	2	1	400.0	300.99503	1	2	1	0.0	0.0	1	0.185	-0.461	-5.561	-5.561	111.0
-5555.5557	-400.0	2	1	400.0	300.99503	1	2	1	0.0	0.0	1	0.185	-0.46	-5.548	-5.561	111.0
-5555.5557	-400.0	2	1	400.0	300.99503	1	2	1	0.0	0.0	1	0.185	-0.46	-5.416	-5.561	111.0
-5555.5557	-400.0	2	1	400.0	300.99503	1	2	1	0.0	0.0	1	0.186	-0.461	-5.58	-5.561	111.0
-5555.5557	-400.0	2	1	400.0	300.99503	1	2	1	0.0	0.0	1	0.186	-0.461	-5.703	-5.561	111.0
-5555.5557	-400.0	2	1	400.0	300.99503	1	2	1	0.0	0.0	1	0.186	-0.46	-5.555	-5.561	111.0
-5555.5557	-400.0	2	1	400.0	300.99503	1	2	1	0.0	0.0	1	0.186	-0.461	-5.574	-5.561	111.0
-5555.5557	-400.0	2	1	400.0	300.99503	1	2	1	0.0	0.0	1	0.186	-0.46	-5.505	-5.561	111.0
-5555.5557	-400.0	2	1	400.0	300.99503	1	2	1	0.0	0.0	1	0.186	-0.461	-5.567	-5.561	111.0
-5555.5557	-400.0	2	1	400.0	300.99503	1	2	1	0.0	0.0	1	0.186	-0.461	-5.587	-5.561	111.0
-5555.5557	-400.0	2	1	400.0	300.99503	1	2	1	0.0	0.0	1	0.186	-0.461	-5.572	-5.561	111.0
-5555.5557	-400.0	2	1	400.0	300.99503	1	2	1	0.0	0.0	1	0.186	-0.46	-5.52	-5.561	111.0
-5555.5557	-400.0	2	1	400.0	300.99503	1	2	1	0.0	0.0	1	0.186	-0.46	-5.537	-5.561	111.0
-5555.5557	-400.0	2	1	400.0	300.99503	1	2	1	0.0	0.0	1	0.186	-0.461	-5.578	-5.561	111.0
-5555.5557	-400.0	2	1	400.0	300.99503	1	2	1	0.0	0.0	1	0.186	-0.46	-5.532	-5.561	111.0
-5555.5557	-400.0	2	1	400.0	300.99503	1	2	1	0.0	0.0	1	0.186	-0.46	-5.549	-5.561	111.0
-5555.5557	-400.0	2	1	400.0	300.99503	1	2	1	0.0	0.0	1	0.186	-0.461	-5.605	-5.561	111.0
-5555.5557	-400.0	2	1	400.0	300.99503	1	2	1	0.0	0.0	1	0.186	-0.461	-5.587	-5.561	111.0
-5555.5557	-400.0	2	1	400.0	300.99503	1	2	1	0.0	0.0	1	0.186	-0.461	-5.793	-5.561	111.0
-5555.5557	-400.0	2	1	400.0	300.99503	1	2	1	0.0	0.0	1	0.186	-0.461	-5.571	-5.561	111.0
-5555.5557	-400.0	2	1	400.0	300.99503	1	2	1	0.0	0.0	1	0.186	-0.46	-5.534	-5.561	111.0
-5555.5557	-400.0	2	1	400.0	300.99503	1	2	1	0.0	0.0	1	0.186	-0.46	-5.536	-5.561	111.0
-5555.5557	-400.0	2	1	400.0	300.99503	1	2	1	0.0	0.0	1	0.186	-0.46	-5.552	-5.561	111.0
-5555.5557	-400.0	2	1	400.0	300.99503	1	2	1	0.0	0.0	1	0.186	-0.46	-5.556	-5.561	111.0
-5555.5557	-400.0	2	1	400.0	300.99503	1	2	1	0.0	0.0	1	0.186	-0.461	-5.576	-5.561	111.0
-5555.5557	-400.0	2	1	400.0	300.99503	1	2	1	0.0	0.0	1	0.186	-0.461	-5.592	-5.561	111.0
-5555.5557	-400.0	2	1	400.0	300.99503	1	2	1	0.0	0.0	1	0.186	-0.46	-5.496	-5.561	111.0
-5555.5557	-400.0	2	1	400.0	300.99503	1	2	1	0.0	0.0	1	0.186	-0.461	-5.683	-5.561	111.0
-5555.5557	-400.0	2	1	400.0	300.99503	1	2	1	0.0	0.0	1	0.186	-0.461	-5.585	-5.561	111.0
-5555.5557	-400.0	2	1	400.0	300.99503	1	2	1	0.0	0.0	1	0.186	-0.461	-5.78	-5.561	111.0
-5555.5557	-400.0	2	1	400.0	300.99503	1	2	1	0.0	0.0	1	0.186	-0.461	-5.577	-5.561	111.0
-5555.5557	-400.0	2	1	400.0	300.99503	1	2	1	0.0	0.0	1	0.186	-0.461	-5.577	-5.561	111.0
-5555.5557	-400.0	2	1	400.0	300.99503	1	2	1	0.0	0.0	1	0.186	-0.461	-5.588	-5.561	111.0
-5555.5557	-400.0	2	1	400.0	300.99503	1	2	1	0.0	0.0	1	0.186	-0.46	-5.553	-5.561	111.0
0.0	0.0	2	1	400.0	300.99503	1	2	1	0.0	0.0	0	0.186	-0.461	-5.572	-5.561	111.0
0.0	0.0	2	1	400.0	300.99503	1	2	1	0.0	0.0	0	0.186	-0.46	-5.556	-5.561	111.0
0.0	0.0	2	1	400.0	300.99503	1	2	1	0.0	0.0	0	0.186	-0.461	-5.583	-5.561	111.0
0.0	0.0	2	1	400.0	300.99503	1	2	1	0.0	0.0	0	0.186	-0.46	-5.522	-5.561	111.0
0.0	0.0	2	1	400.0	300.99503	1	2	1	0.0	0.0	0	0.186	-0.46	-5.547	-5.561	111.0
0.0	0.0	2	1	400.0	300.99503	1	2	1	0.0	0.0	0	0.186	-0.454	-4.805	-4.803	111.0
0.0	0.0	2	1	400.0	300.99503	1	2	1	0.0	0.0	0	0.186	-0.446	-4.472	-4.463	111.0
0.0	0.0	2	1	400.0	300.99503	1	2	1	0.0	0.0	0	0.186	-0.438	-4.479	-4.463	111.0
0.0	0.0	2	1	400.0	300.99503	1	2	1	0.0	0.0	0	0.186	-0.426	-3.837	-3.854	111.0
0.0	0.0	2	1	400.0	300.99503	1	2	1	0.0	0.0	0	0.186	-0.414	-3.582	-3.581	111.0
0.0	0.0	2	1	400.0	300.99503	1	2	1	0.0	0.0	0	0.186	-0.402	-3.559	-3.581	111.0
0.0	0.0	2	1	400.0	300.99503	1	2	1	0.0	0.0	0	0.187	-0.388	-3.112	-3.093	111.0
0.0	0.0	2	1	400.0	300.99503	1	2	1	0.0	0.0	0	0.187	-0.374	-3.117	-3.093	111.0
0.0	0.0	2	1	400.0	300.99503	1	2	1	0.0	0.0	0	0.187	-0.36	-2.897	-2.874	111.0
0.0	0.0	2	1	400.0	300.99503	1	2	1	0.0	0.0	0	0.187	-0.346	-2.619	-2.482	111.0
0.0	0.0	2	1	400.0	300.99503	1	2	1	0.0	0.0	0	0.187	-0.333	-2.444	-2.482	111.0
0.0	0.0	2	1	400.0	300.99503	1	2	1	0.0	0.0	0	0.187	-0.32	-2.479	-2.306	111.0
0.0	0.0	2	1	400.0	300.99503	1	2	1	0.0	0.0	0	0.188	-0.307	-2.152	-1.992	111.0
0.0	0.0	2	1	400.0	300.99503	1	2	1	0.0	0.0	0	0.188	-0.294	-2.0	-1.992	111.0
0.0	0.0	2	1	400.0	300.99503	1	2	1	0.0	0.0	0	0.188	-0.28	-1.823	-1.85	111.0
0.0	0.0	2	1	400.0	300.99503	1	2	1	0.0	0.0	0	0.188	-0.268	-1.866	-1.85	111.0
0.0	0.0	2	1	400.0	300.99503	1	2	1	0.0	0.0	0	0.188	-0.255	-1.612	-1.598	111.0
0.0	0.0	2	1	400.0	300.99503	1	2	1	0.0	0.0	0	0.189	-0.243	-1.459	-1.485	111.0
0.0	0.0	2	1	400.0	300.99503	1	2	1	0.0	0.0	0	0.189	-0.231	-1.483	-1.485	111.0
0.0	0.0	2	1	400.0	300.99503	1	2	1	0.0	0.0	0	0.189	-0.219	-1.279	-1.282	111.0
0.0	0.0	2	1	400.0	300.99503	1	2	1	0.0	0.0	0	0.189	-0.208	-1.147	-1.107	111.0
0.0	0.0	2	1	400.0	300.99503	1	2	1	0.0	0.0	0	0.19	-0.196	-1.115	-1.107	111.0
0.0	0.0	2	1	400.0	300.99503	1	2	1	0.0	0.0	0	0.19	-0.186	-1.03	-1.029	111.0
0.0	0.0	2	1	400.0	300.99503	1	2	1	0.0	0.0	0	0.19	-0.176	-1.042	-1.029	111.0
0.0	0.0	2	1	400.0	300.99503	1	2	1	0.0	0.0	0	0.19	-0.166	-0.903	-0.888	111.0
0.0	0.0	2	1	400.0	300.99503	1	2	1	0.0	0.0	0	0.19	-0.156	-0.876	-0.825	111.0
0.0	0.0	2	1	400.0	300.99503	1	2	1	0.0	0.0	0	0.191	-0.148	-0.816	-0.825	111.0
0.0	0.0	2	1	400.0	300.99503	1	2	1	0.0	0.0	0	0.191	-0.139	-0.72	-0.712	111.0
0.0	0.0	2	1	400.0	300.99503	1	2	1	0.0	0.0	0	0.191	-0.132	-0.688	-0.662	111.0
0.0	0.0	2	1	400.0	300.99503	1	2	1	0.0	0.0	0	0.191	-0.124	-0.67	-0.662	111.0
0.0	0.0	2	1	400.0	300.99503	1	2	1	0.0	0.0	0	0.191	-0.117	-0.54	-0.571	111.0
0.0	0.0	2	1	400.0	300.99503	1	2	1	0.0	0.0	0	0.191	-0.111	-0.613	-0.571	111.0
0.0	0.0	2	1	400.0	300.99503	1	2	1	0.0	0.0	0	0.191	-0.105	-0.495	-0.493	111.0
0.0	0.0	2	1	400.0	300.99503	1	2	1	0.0	0.0	0	0.192	-0.097	-0.49	-0.458	111.0
0.0	0.0	2	1	400.0	300.99503	1	2	1	0.0	0.0	0	0.192	-0.093	-0.531	-0.458	111.0
0.0	0.0	2	1	400.0	300.99503	1	2	1	0.0	0.0	0	0.192	-0.087	-0.426	-0.396	111.0
0.0	0.0	2	1	400.0	300.99503	1	2	1	0.0	0.0	0	0.192	-0.081	-0.381	-0.368	111.0
0.0	0.0	2	1	400.0	300.99503	1	2	1	0.0	0.0	0	0.192	-0.076	-0.423	-0.368	111.0
0.0	0.0	2	1	400.0	300.99503	1	2	1	0.0	0.0	0	0.192	-0.072	-0.313	-0.341	111.0
0.0	0.0	2	1	400.0	300.99503	1	2	1	0.0	0.0	0	0.192	-0.068	-0.358	-0.341	111.0
0.0	0.0	2	1	400.0	300.99503	1	2	1	0.0	0.0	0	0.192	-0.064	-0.276	-0.295	111.0
0.0	0.0	2	1	400.0	300.99503	1	2	1	0.0	0.0	0	0.192	-0.06	-0.378	-0.254	111.0
0.0	0.0	2	1	400.0	300.99503	1	2	1	0.0	0.0	0	0.192	-0.057	-0.24	-0.254	111.0
0.0	0.0	2	1	400.0	300.99503	1	2	1	0.0	0.0	0	0.192	-0.053	-0.222	-0.236	111.0
0.0	0.0	2	1	400.0	300.99503	1	2	1	0.0	0.0	0	0.192	-0.05	-0.258	-0.204	111.0
0.0	0.0	2	1	400.0	300.99503	1	2	1	0.0	0.0	0	0.192	-0.046	-0.033	-0.204	111.0
0.0	0.0	2	1	400.0	300.99503	1	2	1	0.0	0.0	0	0.193	-0.042	-0.16	-0.189	111.0
0.0	0.0	2	1	400.0	300.99503	1	2	1	0.0	0.0	0	0.193	-0.04	-0.26	-0.189	111.0
0.0	0.0	2	1	400.0	300.99503	1	2	1	0.0	0.0	0	0.193	-0.038	-0.175	-0.163	111.0
0.0	0.0	2	1	400.0	300.99503	1	2	1	0.0	0.0	0	0.193	-0.036	-0.16	-0.152	111.0
0.0	0.0	2	1	400.0	300.99503	1	2	1	0.0	0.0	0	0.193	-0.034	-0.146	-0.152	111.0
0.0	0.0	2	1	400.0	300.99503	1	2	1	0.0	0.0	0	0.193	-0.032	-0.138	-0.131	111.0
0.0	0.0	2	1	400.0	300.99503	1	2	1	0.0	0.0	0	0.193	-0.03	-0.134	-0.121	111.0
0.0	0.0	2	1	400.0	300.99503	1	2	1	0.0	0.0	0	0.193	-0.028	-0.127	-0.121	111.0
0.0	0.0	2	1	400.0	300.99503	1	2	1	0.0	0.0	0	0.193	-0.026	-0.121	-0.105	111.0
0.0	0.0	2	1	400.0	300.99503	1	2	1	0.0	0.0	0	0.193	-0.024	-0.121	-0.105	111.0
0.0	0.0	2	1	400.0	300.99503	1	2	1	0.0	0.0	0	0.193	-0.022	-0.115	-0.097	111.0
0.0	0.0	2	1	400.0	300.99503	1	2	1	0.0	0.0	0	0.193	-0.02	-0.075	-0.084	111.0
0.0	0.0	2	1	400.0	300.99503	1	2	1	0.0	0.0	0	0.193	-0.02	-0.088	-0.084	111.0
0.0	0.0	2	1	400.0	300.99503	1	2	1	0.0	0.0	0	0.193	-0.02	-0.064	-0.072	111.0
0.0	0.0	2	1	400.0	300.99503	1	2	1	0.0	0.0	0	0.193	-0.02	-0.058	-0.067	111.0
0.0	0.0	2	1	400.0	300.99503	1	2	1	0.0	0.0	0	0.193	-0.02	-0.068	-0.067	111.0
0.0	0.0	2	1	400.0	300.99503	1	2	1	0.0	0.0	0	0.193	-0.02	-0.088	-0.058	111.0
0.0	0.0	2	1	400.0	300.99503	1	2	1	0.0	0.0	0	0.193	-0.019	0.002	-0.058	111.0
0.0	0.0	2	1	400.0	300.99503	1	2	1	0.0	0.0	0	0.193	-0.019	-0.047	-0.053	111.0
0.0	0.0	2	1	400.0	300.99503	1	2	1	0.0	0.0	0	0.193	-0.019	-0.086	-0.046	111.0
0.0	0.0	2	1	400.0	300.99503	1	2	1	0.0	0.0	0	0.193	-0.019	-0.051	-0.046	111.0
0.0	0.0	2	1	400.0	300.99503	1	2	1	0.0	0.0	0	0.193	-0.019	-0.034	-0.039	111.0
0.0	0.0	2	1	400.0	300.99503	1	2	1	0.0	0.0	0	0.193	-0.019	-0.016	-0.037	111.0
0.0	0.0	2	1	400.0	300.99503	1	2	1	0.0	0.0	0	0.193	-0.019	-0.086	-0.037	111.0
0.0	0.0	2	1	400.0	300.99503	1	2	1	0.0	0.0	0	0.193	-0.018	-0.156	-0.031	111.0
0.0	0.0	2	1	400.0	300.99503	1	2	1	0.0	0.0	0	0.193	-0.018	-0.025	-0.031	111.0
0.0	0.0	2	1	400.0	300.99503	1	2	1	0.0	0.0	0	0.193	-0.017	-0.061	-0.029	111.0
0.0	0.0	2	1	400.0	300.99503	1	2	1	0.0	0.0	0	0.193	-0.017	-0.028	-0.025	111.0
0.0	0.0	2	1	400.0	300.99503	1	2	1	0.0	0.0	0	0.193	-0.017	-0.043	-0.025	111.0
0.0	0.0	2	1	400.0	300.99503	1	2	1	0.0	0.0	0	0.193	-0.016	0.082	-0.023	111.0
0.0	0.0	2	1	400.0	300.99503	1	2	1	0.0	0.0	0	0.193	-0.016	-0.043	-0.023	111.0
0.0	0.0	2	1	400.0	300.99503	1	2	1	0.0	0.0	0	0.193	-0.015	0.017	-0.02	111.0
0.0	0.0	2	1	400.0	300.99503	1	2	1	0.0	0.0	0	0.194	-0.014	-0.034	-0.018	111.0
0.0	0.0	2	1	400.0	300.99503	1	2	1	0.0	0.0	0	0.194	-0.012	-0.005	-0.018	111.0
0.0	0.0	2	1	400.0	300.99503	1	2	1	0.0	0.0	0	0.194	-0.011	-0.001	-0.015	111.0
0.0	0.0	2	1	400.0	300.99503	1	2	1	0.0	0.0	0	0.194	-0.01	-0.015	-0.013	111.0
0.0	0.0	2	1	400.0	300.99503	1	2	1	0.0	0.0	0	0.194	-0.009	-0.031	-0.013	111.0
0.0	0.0	2	1	400.0	300.99503	1	2	1	0.0	0.0	0	0.194	-0.009	-0.012	-0.012	111.0
0.0	0.0	2	1	400.0	300.99503	1	2	1	0.0	0.0	0	0.194	-0.007	-0.007	-0.012	111.0
0.0	0.0	2	1	400.0	300.99503	1	2	1	0.0	0.0	0	0.194	-0.007	-0.013	-0.01	111.0
0.0	0.0	2	1	400.0	300.99503	1	2	1	0.0	0.0	0	0.194	-0.005	0.01	-0.009	111.0
0.0	0.0	2	1	400.0	300.99503	1	2	1	0.0	0.0	0	0.194	-0.004	0.015	-0.009	111.0
0.0	0.0	2	1	400.0	300.99503	1	2	1	0.0	0.0	0	0.194	-0.003	-0.014	-0.008	111.0
0.0	0.0	2	1	400.0	300.99503	1	2	1	0.0	0.0	0	0.194	-0.002	0.001	-0.007	111.0
0.0	0.0	2	1	400.0	300.99503	1	2	1	0.0	0.0	0	0.194	0.0	0.019	-0.007	111.0
0.0	0.0	2	1	400.0	300.99503	1	2	1	0.0	0.0	0	0.194	-0.001	-0.014	-0.006	111.0
0.0	0.0	2	1	400.0	300.99503	1	2	1	0.0	0.0	0	0.194	-0.001	-0.028	-0.006	111.0
0.0	0.0	2	1	400.0	300.99503	1	2	1	0.0	0.0	0	0.194	0.0	0.045	-0.006	111.0
0.0	0.0	2	1	400.0	300.99503	1	2	1	0.0	0.0	0	0.194	-0.001	-0.015	-0.005	111.0
0.0	0.0	2	1	400.0	300.99503	1	2	1	0.0	0.0	0	0.194	-0.001	-0.017	-0.005	111.0
0.0	0.0	2	1	400.0	300.99503	1	2	1	0.0	0.0	0	0.194	-0.001	-0.043	-0.004	111.0
0.0	0.0	2	1	400.0	300.99503	1	2	1	0.0	0.0	0	0.194	0.0	0.013	-0.003	111.0
0.0	0.0	2	1	400.0	300.99503	1	2	1	0.0	0.0	0	0.194	0.0	0.026	-0.003	111.0
0.0	0.0	2	1	400.0	300.99503	1	2	1	0.0	0.0	0	0.194	0.0	0.011	-0.003	111.0
0.0	0.0	2	1	400.0	300.99503	1	2	1	0.0	0.0	0	0.194	-0.001	-0.068	-0.003	111.0
0.0	0.0	2	1	400.0	300.99503	1	2	1	0.0	0.0	0	0.194	-0.001	-0.041	-0.002	111.0
0.0	0.0	2	1	400.0	300.99503	1	2	1	0.0	0.0	0	0.194	-0.001	-0.185	-0.002	111.0
0.0	0.0	2	1	400.0	300.99503	1	2	1	0.0	0.0	0	0.194	-0.001	-0.024	-0.002	111.0
0.0	0.0	2	1	400.0	300.99503	1	2	1	0.0	0.0	0	0.194	0.0	-0.009	-0.002	111.0
0.0	0.0	2	1	400.0	300.99503	1	2	1	0.0	0.0	0	0.194	-0.001	-0.029	-0.001	111.0
0.0	0.0	2	1	400.0	300.99503	1	2	1	0.0	0.0	0	0.194	0.0	-0.009	-0.001	111.0
0.0	0.0	2	1	400.0	300.99503	1	2	1	0.0	0.0	0	0.194	0.0	0.004	-0.001	111.0
0.0	0.0	2	1	400.0	300.99503	1	2	1	0.0	0.0	0	0.194	0.0	-0.011	-0.001	111.0
0.0	0.0	2	1	400.0	300.99503	1	2	1	0.0	0.0	0	0.194	0.0	-0.001	-0.001	111.0
0.0	0.0	2	1	400.0	300.99503	1	2	1	0.0	0.0	0	0.194	0.0	0.029	-0.001	111.0
0.0	0.0	2	1	400.0	300.99503	1	2	1	0.0	0.0	0	0.194	0.0	0.065	-0.001	111.0
0.0	0.0	2	1	400.0	300.99503	1	2	1	0.0	0.0	0	0.194	0.0	0.021	0.0	111.0
0.0	0.0	2	1	400.0	300.99503	1	2	1	0.0	0.0	0	0.194	0.0	0.0	0.0	111.0
0.0	0.0	2	1	400.0	300.99503	1	2	1	0.0	0.0	0	0.194	0.0	0.027	0.0	111.0
0.0	0.0	2	1	400.0	300.99503	1	2	1	0.0	0.0	0	0.194	-0.001	-0.176	0.0	111.0
0.0	0.0	2	1	400.0	300.99503	1	2	1	0.0	0.0	0	0.194	-0.001	-0.014	0.0	111.0
0.0	0.0	2	1	400.0	300.99503	1	2	1	0.0	0.0	0	0.194	0.0	0.01	0.0	111.0
0.0	0.0	2	1	400.0	300.99503	1	2	1	0.0	0.0	0	0.194	-0.001	-0.015	0.0	111.0
0.0	0.0	2	1	400.0	300.99503	1	2	1	0.0	0.0	0	0.194	0.0	0.001	0.0	111.0
0.0	0.0	2	1	400.0	300.99503	1	2	1	0.0	0.0	0	0.194	0.0	0.005	0.0	111.0
0.0	0.0	2	1	400.0	300.99503	1	2	1	0.0	0.0	0	0.193	-0.001	-0.186	0.0	111.0
0.0	0.0	2	1	400.0	300.99503	1	2	1	0.0	0.0	0	0.193	0.0	0.036	0.0	111.0
0.0	0.0	2	1	400.0	300.99503	1	2	1	0.0	0.0	0	0.193	0.0	0.018	0.0	111.0
0.0	0.0	2	1	400.0	300.99503	1	2	1	0.0	0.0	0	0.193	0.0	0.013	0.0	111.0
0.0	0.0	2	1	400.0	300.99503	1	2	1	0.0	0.0	0	0.193	-0.001	-0.041	0.0	111.0
0.0	0.0	2	1	400.0	300.99503	1	2	1	0.0	0.0	0	0.193	0.0	0.005	0.0	111.0
0.0	0.0	2	1	400.0	300.99503	1	2	1	0.0	0.0	0	0.193	-0.001	-0.018	0.0	111.0
0.0	0.0	2	1	400.0	300.99503	1	2	1	0.0	0.0	0	0.193	0.0	0.0	0.0	111.0
0.0	0.0	2	1	400.0	300.99503	1	2	1	0.0	0.0	0	0.193	0.0	0.014	0.0	111.0
0.0	0.0	2	1	400.0	300.99503	1	2	1	0.0	0.0	0	0.193	-0.001	-0.03	0.0	111.0
0.0	0.0	2	1	400.0	300.99503	1	2	1	0.0	0.0	0	0.193	0.0	-0.002	0.0	111.0
0.0	0.0	2	1	400.0	300.99503	1	2	1	0.0	0.0	0	0.193	-0.001	-0.037	0.0	111.0
0.0	0.0	2	1	400.0	300.99503	1	2	1	0.0	0.0	0	0.193	-0.001	-0.03	0.0	111.0
0.0	0.0	2	1	400.0	300.99503	1	2	1	0.0	0.0	0	0.193	-0.001	-0.038	0.0	111.0
0.0	0.0	2	1	400.0	300.99503	1	2	1	0.0	0.0	0	0.193	-0.001	-0.017	0.0	111.0
0.0	0.0	2	1	400.0	300.99503	1	2	1	0.0	0.0	0	0.193	0.0	0.036	0.0	111.0
0.0	0.0	2	1	400.0	300.99503	1	2	1	0.0	0.0	0	0.193	0.0	-0.005	0.0	111.0
0.0	0.0	2	1	400.0	300.99503	1	2	1	0.0	0.0	0	0.193	0.0	0.008	0.0	111.0
0.0	0.0	2	1	400.0	300.99503	1	2	1	0.0	0.0	0	0.193	-0.001	-0.02	0.0	111.0
0.0	0.0	2	1	400.0	300.99503	1	2	1	0.0	0.0	0	0.193	-0.001	-0.014	0.0	111.0
0.0	0.0	2	1	400.0	300.99503	1	2	1	0.0	0.0	0	0.193	0.0	0.034	0.0	111.0
0.0	0.0	2	1	400.0	300.99503	1	2	1	0.0	0.0	0	0.193	0.0	0.144	0.0	111.0
0.0	0.0	2	1	400.0	300.99503	1	2	1	0.0	0.0	0	0.193	0.0	0.024	0.0	111.0
0.0	0.0	2	1	400.0	300.99503	1	2	1	0.0	0.0	0	0.193	-0.001	-0.051	0.0	111.0
0.0	0.0	2	1	400.0	300.99503	1	2	1	0.0	0.0	0	0.193	0.0	0.011	0.0	111.0
0.0	0.0	2	1	400.0	300.99503	1	2	1	0.0	0.0	0	0.193	-0.001	-0.231	0.0	111.0
0.0	0.0	2	1	400.0	300.99503	1	2	1	0.0	0.0	0	0.193	-0.001	-0.045	0.0	111.0
0.0	0.0	2	1	400.0	300.99503	1	2	1	0.0	0.0	0	0.193	-0.001	-0.028	0.0	111.0
0.0	0.0	2	1	400.0	300.99503	1	2	1	0.0	0.0	0	0.193	0.0	0.14	0.0	111.0
0.0	0.0	2	1	400.0	300.99503	1	2	1	0.0	0.0	0	0.193	-0.001	-0.09	0.0	111.0
0.0	0.0	2	1	400.0	300.99503	1	2	1	0.0	0.0	0	0.193	0.0	0.027	0.0	111.0
0.0	0.0	2	1	400.0	300.99503	1	2	1	0.0	0.0	0	0.193	0.0	0.023	0.0	111.0
0.0	0.0	2	1	400.0	300.99503	1	2	1	0.0	0.0	0	0.193	0.0	0.117	0.0	111.0
0.0	0.0	2	1	400.0	300.99503	1	2	1	0.0	0.0	0	0.193	0.0	0.015	0.0	111.0
0.0	0.0	2	1	400.0	300.99503	1	2	1	0.0	0.0	0	0.193	0.0	-0.006	0.0	111.0
0.0	0.0	2	1	400.0	300.99503	1	2	1	0.0	0.0	0	0.193	0.0	0.008	0.0	111.0
0.0	0.0	2	1	400.0	300.99503	1	2	1	0.0	0.0	0	0.193	0.0	0.004	0.0	111.0
0.0	0.0	2	1	400.0	300.99503	1	2	1	0.0	0.0	0	0.193	-0.001	-0.069	0.0	111.0
0.0	0.0	2	1	400.0	300.99503	1	2	1	0.0	0.0	0	0.193	-0.001	-0.022	0.0	111.0
0.0	0.0	2	1	400.0	300.99503	1	2	1	0.0	0.0	0	0.193	-0.001	-0.184	0.0	111.0
0.0	0.0	2	1	400.0	300.99503	1	2	1	0.0	0.0	0	0.193	-0.001	-0.03	0.0	111.0
0.0	0.0	2	1	400.0	300.99503	1	2	1	0.0	0.0	0	0.193	-0.001	-0.015	0.0	111.0
0.0	0.0	2	1	400.0	300.99503	1	2	1	0.0	0.0	0	0.193	0.0	0.005	0.0	111.0
0.0	0.0	2	1	400.0	300.99503	1	2	1	0.0	0.0	0	0.193	0.0	0.011	0.0	111.0
0.0	0.0	2	1	400.0	300.99503	1	2	1	0.0	0.0	0	0.193	0.0	-0.011	0.0	111.0
0.0	0.0	2	1	400.0	300.99503	1	2	1	0.0	0.0	0	0.193	0.0	0.015	0.0	111.0
0.0	0.0	2	1	400.0	300.99503	1	2	1	0.0	0.0	0	0.193	-0.001	-0.04	0.0	111.0
0.0	0.0	2	1	400.0	300.99503	1	2	1	0.0	0.0	0	0.193	0.0	-0.002	0.0	111.0
0.0	0.0	2	1	400.0	300.99503	1	2	1	0.0	0.0	0	0.193	0.0	0.006	0.0	111.0
0.0	0.0	2	1	400.0	300.99503	1	2	1	0.0	0.0	0	0.193	-0.001	-0.172	0.0	111.0
0.0	0.0	2	1	400.0	300.99503	1	2	1	0.0	0.0	0	0.193	-0.001	-0.028	0.0	111.0
0.0	0.0	2	1	400.0	300.99503	1	2	1	0.0	0.0	0	0.193	0.0	0.033	0.0	111.0
0.0	0.0	2	1	400.0	300.99503	1	2	1	0.0	0.0	0	0.193	-0.001	-0.02	0.0	111.0
0.0	0.0	2	1	400.0	300.99503	1	2	1	0.0	0.0	0	0.193	0.0	0.034	0.0	111.0
0.0	0.0	2	1	400.0	300.99503	1	2	1	0.0	0.0	0	0.193	0.0	-0.007	0.0	111.0
0.0	0.0	2	1	400.0	300.99503	1	2	1	0.0	0.0	0	0.193	-0.001	-0.028	0.0	111.0
0.0	0.0	2	1	400.0	300.99503	1	2	1	0.0	0.0	0	0.193	-0.001	-0.041	0.0	111.0
0.0	0.0	2	1	400.0	300.99503	1	2	1	0.0	0.0	0	0.193	-0.001	-0.012	0.0	111.0
0.0	0.0	2	1	400.0	300.99503	1	2	1	0.0	0.0	0	0.193	-0.001	-0.066	0.0	111.0
0.0	0.0	2	1	400.0	300.99503	1	2	1	0.0	0.0	0	0.193	-0.001	-0.07	0.0	111.0
0.0	0.0	2	1	400.0	300.99503	1	2	1	0.0	0.0	0	0.193	0.0	0.008	0.0	111.0
0.0	0.0	2	1	400.0	300.99503	1	2	1	0.0	0.0	0	0.193	-0.001	-0.099	0.0	111.0
0.0	0.0	2	1	400.0	300.99503	1	2	1	0.0	0.0	0	0.193	-0.001	-0.018	0.0	111.0
0.0	0.0	2	1	400.0	300.99503	1	2	1	0.0	0.0	0	0.193	0.0	-0.009	0.0	111.0
0.0	0.0	2	1	400.0	300.99503	1	2	1	0.0	0.0	0	0.193	0.0	-0.007	0.0	111.0
0.0	0.0	2	1	400.0	300.99503	1	2	1	0.0	0.0	0	0.193	0.0	0.048	0.0	111.0
0.0	0.0	2	1	400.0	300.99503	1	2	1	0.0	0.0	0	0.193	0.0	0.079	0.0	111.0
0.0	0.0	2	1	400.0	300.99503	1	2	1	0.0	0.0	0	0.193	0.0	-0.005	0.0	111.0
0.0	0.0	2	1	400.0	300.99503	1	2	1	0.0	0.0	0	0.193	-0.001	-0.028	0.0	111.0
0.0	0.0	2	1	400.0	300.99503	1	2	1	0.0	0.0	0	0.193	-0.001	-0.026	0.0	111.0
0.0	0.0	2	1	400.0	300.99503	1	2	1	0.0	0.0	0	0.193	0.0	0.024	0.0	111.0
0.0	0.0	2	1	400.0	300.99503	1	2	1	0.0	0.0	0	0.193	-0.001	-0.019	0.0	111.0
0.0	0.0	2	1	400.0	300.99503	1	2	1	0.0	0.0	0	0.193	-0.001	-0.043	0.0	111.0
0.0	0.0	2	1	400.0	300.99503	1	2	1	0.0	0.0	0	0.193	0.0	0.004	0.0	111.0
0.0	0.0	2	1	400.0	300.99503	1	2	1	0.0	0.0	0	0.193	0.0	0.02	0.0	111.0
0.0	0.0	2	1	400.0	300.99503	1	2	1	0.0	0.0	0	0.193	0.0	0.003	0.0	111.0
0.0	0.0	2	1	400.0	300.99503	1	2	1	0.0	0.0	0	0.193	-0.001	-0.015	0.0	111.0
0.0	0.0	2	1	400.0	300.99503	1	2	1	0.0	0.0	0	0.193	0.0	-0.007	0.0	111.0
0.0	0.0	2	1	400.0	300.99503	1	2	1	0.0	0.0	0	0.193	0.0	0.018	0.0	111.0
0.0	0.0	2	1	400.0	300.99503	1	2	1	0.0	0.0	0	0.193	0.0	0.013	0.0	111.0
0.0	0.0	2	1	400.0	300.99503	1	2	1	0.0	0.0	0	0.193	0.0	0.01	0.0	111.0
0.0	0.0	2	1	400.0	300.99503	1	2	1	0.0	0.0	0	0.193	-0.001	-0.033	0.0	111.0
0.0	0.0	2	1	400.0	300.99503	1	2	1	0.0	0.0	0	0.193	0.0	-0.004	0.0	111.0
-4180.487	-300.99503	2	2	300.99503	300.99503	0	2	2	0.0	0.0	1	0.193	-0.001	-0.014	0.0	111.0
-4180.487	-300.99503	2	2	300.99503	300.99503	0	2	2	0.0	0.0	1	0.193	0.0	0.003	0.0	111.0
-4180.487	-300.99503	2	2	300.99503	300.99503	0	2	2	0.0	0.0	1	0.193	-0.001	-0.202	-0.294	111.0
-4180.487	-300.99503	2	2	300.99503	300.99503	0	2	2	0.0	0.0	1	0.193	-0.003	-0.267	-0.294	111.0
-4180.487	-300.99503	2	2	300.99503	300.99503	0	2	2	0.0	0.0	1	0.193	-0.006	-0.469	-0.569	111.0
-4180.487	-300.99503	2	2	300.99503	300.99503	0	2	2	0.0	0.0	1	0.193	-0.012	-0.832	-1.063	111.0
-4180.487	-300.99503	2	2	300.99503	300.99503	0	2	2	0.0	0.0	1	0.193	-0.02	-1.066	-1.063	111.0
-4180.487	-300.99503	2	2	300.99503	300.99503	0	2	2	0.0	0.0	1	0.193	-0.029	-1.337	-1.283	111.0
-4180.487	-300.99503	2	2	300.99503	300.99503	0	2	2	0.0	0.0	1	0.193	-0.037	-1.247	-1.283	111.0
-4180.487	-300.99503	2	2	300.99503	300.99503	0	2	2	0.0	0.0	1	0.193	-0.047	-1.705	-1.679	111.0
-4180.487	-300.99503	2	2	300.99503	300.99503	0	2	2	0.0	0.0	1	0.193	-0.057	-1.878	-1.856	111.0
-4180.487	-300.99503	2	2	300.99503	300.99503	0	2	2	0.0	0.0	1	0.193	-0.066	-1.818	-1.856	111.0
-4180.487	-300.99503	2	2	300.99503	300.99503	0	2	2	0.0	0.0	1	0.192	-0.076	-2.149	-2.174	111.0
-4180.487	-300.99503	2	2	300.99503	300.99503	0	2	2	0.0	0.0	1	0.192	-0.086	-2.188	-2.316	111.0
-4180.487	-300.99503	2	2	300.99503	300.99503	0	2	2	0.0	0.0	1	0.192	-0.096	-2.328	-2.316	111.0
-4180.487	-300.99503	2	2	300.99503	300.99503	0	2	2	0.0	0.0	1	0.192	-0.107	-2.576	-2.571	111.0
-4180.487	-300.99503	2	2	300.99503	300.99503	0	2	2	0.0	0.0	1	0.192	-0.117	-2.561	-2.571	111.0
-4180.487	-300.99503	2	2	300.99503	300.99503	0	2	2	0.0	0.0	1	0.192	-0.128	-2.686	-2.685	111.0
-4180.487	-300.99503	2	2	300.99503	300.99503	0	2	2	0.0	0.0	1	0.192	-0.138	-2.877	-2.889	111.0
-4180.487	-300.99503	2	2	300.99503	300.99503	0	2	2	0.0	0.0	1	0.192	-0.147	-2.88	-2.889	111.0
-4180.487	-300.99503	2	2	300.99503	300.99503	0	2	2	0.0	0.0	1	0.192	-0.157	-3.079	-3.066	111.0
-4180.487	-300.99503	2	2	300.99503	300.99503	0	2	2	0.0	0.0	1	0.192	-0.166	-3.092	-3.145	111.0
-4180.487	-300.99503	2	2	300.99503	300.99503	0	2	2	0.0	0.0	1	0.192	-0.176	-3.148	-3.145	111.0
-4180.487	-300.99503	2	2	300.99503	300.99503	0	2	2	0.0	0.0	1	0.192	-0.185	-3.241	-3.287	111.0
-4180.487	-300.99503	2	2	300.99503	300.99503	0	2	2	0.0	0.0	1	0.192	-0.193	-3.283	-3.287	111.0
-4180.487	-300.99503	2	2	300.99503	300.99503	0	2	2	0.0	0.0	1	0.191	-0.201	-3.34	-3.35	111.0
-4180.487	-300.99503	2	2	300.99503	300.99503	0	2	2	0.0	0.0	1	0.191	-0.209	-3.467	-3.464	111.0
-4180.487	-300.99503	2	2	300.99503	300.99503	0	2	2	0.0	0.0	1	0.191	-0.217	-3.481	-3.464	111.0
-4180.487	-300.99503	2	2	300.99503	300.99503	0	2	2	0.0	0.0	1	0.191	-0.224	-3.547	-3.515	111.0
-4180.487	-300.99503	2	2	300.99503	300.99503	0	2	2	0.0	0.0	1	0.191	-0.23	-3.526	-3.515	111.0
-4180.487	-300.99503	2	2	300.99503	300.99503	0	2	2	0.0	0.0	1	0.191	-0.237	-3.484	-3.606	111.0
-4180.487	-300.99503	2	2	300.99503	300.99503	0	2	2	0.0	0.0	1	0.191	-0.243	-3.588	-3.648	111.0
-4180.487	-300.99503	2	2	300.99503	300.99503	0	2	2	0.0	0.0	1	0.191	-0.249	-3.653	-3.648	111.0
-4180.487	-300.99503	2	2	300.99503	300.99503	0	2	2	0.0	0.0	1	0.191	-0.255	-3.735	-3.72	111.0
-4180.487	-300.99503	2	2	300.99503	300.99503	0	2	2	0.0	0.0	1	0.191	-0.261	-3.747	-3.753	111.0
-4180.487	-300.99503	2	2	300.99503	300.99503	0	2	2	0.0	0.0	1	0.191	-0.265	-3.813	-3.753	111.0
-4180.487	-300.99503	2	2	300.99503	300.99503	0	2	2	0.0	0.0	1	0.191	-0.27	-3.89	-3.812	111.0
-4180.487	-300.99503	2	2	300.99503	300.99503	0	2	2	0.0	0.0	1	0.191	-0.274	-3.819	-3.863	111.0
-4180.487	-300.99503	2	2	300.99503	300.99503	0	2	2	0.0	0.0	1	0.191	-0.279	-3.879	-3.863	111.0
-4180.487	-300.99503	2	2	300.99503	300.99503	0	2	2	0.0	0.0	1	0.191	-0.284	-3.871	-3.886	111.0
-4180.487	-300.99503	2	2	300.99503	300.99503	0	2	2	0.0	0.0	1	0.191	-0.287	-3.879	-3.886	111.0
-4180.487	-300.99503	2	2	300.99503	300.99503	0	2	2	0.0	0.0	1	0.191	-0.291	-3.907	-3.926	111.0
-4180.487	-300.99503	2	2	300.99503	300.99503	0	2	2	0.0	0.0	1	0.191	-0.295	-3.945	-3.945	111.0
-4180.487	-300.99503	2	2	300.99503	300.99503	0	2	2	0.0	0.0	1	0.191	-0.299	-3.977	-3.945	111.0
-4180.487	-300.99503	2	2	300.99503	300.99503	0	2	2	0.0	0.0	1	0.191	-0.302	-4.01	-3.977	111.0
-4180.487	-300.99503	2	2	300.99503	300.99503	0	2	2	0.0	0.0	1	0.191	-0.304	-4.044	-3.977	111.0
-4180.487	-300.99503	2	2	300.99503	300.99503	0	2	2	0.0	0.0	1	0.191	-0.305	-3.978	-3.992	111.0
-4180.487	-300.99503	2	2	300.99503	300.99503	0	2	2	0.0	0.0	1	0.191	-0.307	-4.011	-4.018	111.0
-4180.487	-300.99503	2	2	300.99503	300.99503	0	2	2	0.0	0.0	1	0.191	-0.309	-4.023	-4.018	111.0
-4180.487	-300.99503	2	2	300.99503	300.99503	0	2	2	0.0	0.0	1	0.191	-0.312	-4.065	-4.041	111.0
-4180.487	-300.99503	2	2	300.99503	300.99503	0	2	2	0.0	0.0	1	0.191	-0.314	-4.025	-4.051	111.0
-4180.487	-300.99503	2	2	300.99503	300.99503	0	2	2	0.0	0.0	1	0.191	-0.316	-4.057	-4.051	111.0
-4180.487	-300.99503	2	2	300.99503	300.99503	0	2	2	0.0	0.0	1	0.191	-0.318	-3.969	-4.069	111.0
-4180.487	-300.99503	2	2	300.99503	300.99503	0	2	2	0.0	0.0	1	0.191	-0.32	-4.067	-4.069	111.0
-4180.487	-300.99503	2	2	300.99503	300.99503	0	2	2	0.0	0.0	1	0.191	-0.321	-4.059	-4.077	111.0
-4180.487	-300.99503	2	2	300.99503	300.99503	0	2	2	0.0	0.0	1	0.191	-0.322	-4.068	-4.092	111.0
-4180.487	-300.99503	2	2	300.99503	300.99503	0	2	2	0.0	0.0	1	0.191	-0.323	-4.107	-4.092	111.0
-4180.487	-300.99503	2	2	300.99503	300.99503	0	2	2	0.0	0.0	1	0.191	-0.323	-4.098	-4.098	111.0
-4180.487	-300.99503	2	2	300.99503	300.99503	0	2	2	0.0	0.0	1	0.191	-0.324	-4.161	-4.11	111.0
-4180.487	-300.99503	2	2	300.99503	300.99503	0	2	2	0.0	0.0	1	0.191	-0.326	-4.118	-4.11	111.0
-4180.487	-300.99503	2	2	300.99503	300.99503	0	2	2	0.0	0.0	1	0.191	-0.326	-4.09	-4.12	111.0
-4180.487	-300.99503	2	2	300.99503	300.99503	0	2	2	0.0	0.0	1	0.191	-0.327	-4.117	-4.125	111.0
-4180.487	-300.99503	2	2	300.99503	300.99503	0	2	2	0.0	0.0	1	0.191	-0.328	-4.149	-4.125	111.0
-4180.487	-300.99503	2	2	300.99503	300.99503	0	2	2	0.0	0.0	1	0.191	-0.33	-4.182	-4.133	111.0
-4180.487	-300.99503	2	2	300.99503	300.99503	0	2	2	0.0	0.0	1	0.191	-0.331	-4.033	-4.133	111.0
-4180.487	-300.99503	2	2	300.99503	300.99503	0	2	2	0.0	0.0	1	0.191	-0.333	-4.133	-4.137	111.0
-4180.487	-300.99503	2	2	300.99503	300.99503	0	2	2	0.0	0.0	1	0.191	-0.334	-4.045	-4.143	111.0
-4180.487	-300.99503	2	2	300.99503	300.99503	0	2	2	0.0	0.0	1	0.191	-0.336	-4.164	-4.143	111.0
-4180.487	-300.99503	2	2	300.99503	300.99503	0	2	2	0.0	0.0	1	0.191	-0.338	-4.123	-4.149	111.0
-4180.487	-300.99503	2	2	300.99503	300.99503	0	2	2	0.0	0.0	1	0.191	-0.339	-4.141	-4.151	111.0
-4180.487	-300.99503	2	2	300.99503	300.99503	0	2	2	0.0	0.0	1	0.191	-0.341	-4.124	-4.151	111.0
-4180.487	-300.99503	2	2	300.99503	300.99503	0	2	2	0.0	0.0	1	0.191	-0.341	-4.166	-4.156	111.0
-4180.487	-300.99503	2	2	300.99503	300.99503	0	2	2	0.0	0.0	1	0.191	-0.341	-4.161	-4.156	111.0
-4180.487	-300.99503	2	2	300.99503	300.99503	0	2	2	0.0	0.0	1	0.191	-0.341	-4.133	-4.159	111.0
-4180.487	-300.99503	2	2	300.99503	300.99503	0	2	2	0.0	0.0	1	0.191	-0.341	-4.151	-4.161	111.0
-4180.487	-300.99503	2	2	300.99503	300.99503	0	2	2	0.0	0.0	1	0.191	-0.341	-4.165	-4.161	111.0
-4180.487	-300.99503	2	2	300.99503	300.99503	0	2	2	0.0	0.0	1	0.191	-0.341	-4.192	-4.163	111.0
-4180.487	-300.99503	2	2	300.99503	300.99503	0	2	2	0.0	0.0	1	0.191	-0.341	-4.171	-4.163	111.0
-4180.487	-300.99503	2	2	300.99503	300.99503	0	2	2	0.0	0.0	1	0.191	-0.341	-4.169	-4.166	111.0
-4180.487	-300.99503	2	2	300.99503	300.99503	0	2	2	0.0	0.0	1	0.191	-0.341	-4.297	-4.167	111.0
-4180.487	-300.99503	2	2	300.99503	300.99503	0	2	2	0.0	0.0	1	0.191	-0.342	-4.184	-4.167	111.0
-4180.487	-300.99503	2	2	300.99503	300.99503	0	2	2	0.0	0.0	1	0.191	-0.342	-4.128	-4.17	111.0
-4180.487	-300.99503	2	2	300.99503	300.99503	0	2	2	0.0	0.0	1	0.191	-0.342	-4.164	-4.171	111.0
-4180.487	-300.99503	2	2	300.99503	300.99503	0	2	2	0.0	0.0	1	0.191	-0.342	-4.129	-4.171	111.0
-4180.487	-300.99503	2	2	300.99503	300.99503	0	2	2	0.0	0.0	1	0.191	-0.341	-4.087	-4.173	111.0
-4180.487	-300.99503	2	2	300.99503	300.99503	0	2	2	0.0	0.0	1	0.191	-0.341	-4.152	-4.173	111.0
-4180.487	-300.99503	2	2	300.99503	300.99503	0	2	2	0.0	0.0	1	0.191	-0.341	-4.157	-4.173	111.0
-4180.487	-300.99503	2	2	300.99503	300.99503	0	2	2	0.0	0.0	1	0.191	-0.341	-4.212	-4.175	111.0
-4180.487	-300.99503	2	2	300.99503	300.99503	0	2	2	0.0	0.0	1	0.191	-0.341	-4.168	-4.175	111.0
-4180.487	-300.99503	2	2	300.99503	300.99503	0	2	2	0.0	0.0	1	0.191	-0.341	-4.236	-4.176	111.0
-4180.487	-300.99503	2	2	300.99503	300.99503	0	2	2	0.0	0.0	1	0.191	-0.341	-4.154	-4.177	111.0
-4180.487	-300.99503	2	2	300.99503	300.99503	0	2	2	0.0	0.0	1	0.191	-0.341	-4.127	-4.177	111.0
-4180.487	-300.99503	2	2	300.99503	300.99503	0	2	2	0.0	0.0	1	0.191	-0.341	-4.167	-4.179	111.0
-4180.487	-300.99503	2	2	300.99503	300.99503	0	2	2	0.0	0.0	1	0.191	-0.341	-4.166	-4.179	111.0
-4180.487	-300.99503	2	2	300.99503	300.99503	0	2	2	0.0	0.0	1	0.191	-0.341	-4.219	-4.179	111.0
-4180.487	-300.99503	2	2	300.99503	300.99503	0	2	2	0.0	0.0	1	0.191	-0.341	-4.285	-4.179	111.0
-4180.487	-300.99503	2	2	300.99503	300.99503	0	2	2	0.0	0.0	1	0.191	-0.341	-4.174	-4.179	111.0
-4180.487	-300.99503	2	2	300.99503	300.99503	0	2	2	0.0	0.0	1	0.191	-0.341	-4.14	-4.18	111.0
-4180.487	-300.99503	2	2	300.99503	300.99503	0	2	2	0.0	0.0	1	0.191	-0.341	-4.188	-4.18	111.0
-4180.487	-300.99503	2	2	300.99503	300.99503	0	2	2	0.0	0.0	1	0.19	-0.341	-4.213	-4.18	111.0
-4180.487	-300.99503	2	2	300.99503	300.99503	0	2	2	0.0	0.0	1	0.19	-0.341	-4.22	-4.18	111.0
-4180.487	-300.99503	2	2	300.99503	300.99503	0	2	2	0.0	0.0	1	0.19	-0.341	-4.201	-4.181	111.0
-4180.487	-300.99503	2	2	300.99503	300.99503	0	2	2	0.0	0.0	1	0.19	-0.341	-4.199	-4.181	111.0
-4180.487	-300.99503	2	2	300.99503	300.99503	0	2	2	0.0	0.0	1	0.19	-0.341	-4.197	-4.181	111.0
-4180.487	-300.99503	2	2	300.99503	300.99503	0	2	2	0.0	0.0	1	0.19	-0.341	-4.171	-4.181	111.0
-4180.487	-300.99503	2	2	300.99503	300.99503	0	2	2	0.0	0.0	1	0.19	-0.341	-4.214	-4.182	111.0
-4180.487	-300.99503	2	2	300.99503	300.99503	0	2	2	0.0	0.0	1	0.19	-0.341	-4.174	-4.182	111.0
-4180.487	-300.99503	2	2	300.99503	300.99503	0	2	2	0.0	0.0	1	0.19	-0.341	-4.23	-4.182	111.0
-4180.487	-300.99503	2	2	300.99503	300.99503	0	2	2	0.0	0.0	1	0.19	-0.34	-4.045	-4.182	111.0
-4180.487	-300.99503	2	2	300.99503	300.99503	0	2	2	0.0	0.0	1	0.19	-0.341	-4.172	-4.182	111.0
-4180.487	-300.99503	2	2	300.99503	300.99503	0	2	2	0.0	0.0	1	0.19	-0.341	-4.203	-4.182	111.0
-4180.487	-300.99503	2	2	300.99503	300.99503	0	2	2	0.0	0.0	1	0.19	-0.341	-4.192	-4.183	111.0
-4180.487	-300.99503	2	2	300.99503	300.99503	0	2	2	0.0	0.0	1	0.19	-0.342	-4.142	-4.183	111.0
-4180.487	-300.99503	2	2	300.99503	300.99503	0	2	2	0.0	0.0	1	0.19	-0.342	-4.169	-4.183	111.0
-4180.487	-300.99503	2	2	300.99503	300.99503	0	2	2	0.0	0.0	1	0.19	-0.342	-4.157	-4.183	111.0
-4180.487	-300.99503	2	2	300.99503	300.99503	0	2	2	0.0	0.0	1	0.19	-0.342	-4.169	-4.183	111.0
-4180.487	-300.99503	2	2	300.99503	300.99503	0	2	2	0.0	0.0	1	0.19	-0.342	-4.172	-4.183	111.0
-4180.487	-300.99503	2	2	300.99503	300.99503	0	2	2	0.0	0.0	1	0.19	-0.342	-4.111	-4.183	111.0
-4180.487	-300.99503	2	2	300.99503	300.99503	0	2	2	0.0	0.0	1	0.19	-0.342	-4.146	-4.183	111.0
-4180.487	-300.99503	2	2	300.99503	300.99503	0	2	2	0.0	0.0	1	0.19	-0.342	-4.176	-4.183	111.0
-4180.487	-300.99503	2	2	300.99503	300.99503	0	2	2	0.0	0.0	1	0.19	-0.342	-4.18	-4.183	111.0
-4180.487	-300.99503	2	2	300.99503	300.99503	0	2	2	0.0	0.0	1	0.19	-0.341	-4.092	-4.184	111.0
-4180.487	-300.99503	2	2	300.99503	300.99503	0	2	2	0.0	0.0	1	0.19	-0.341	-4.142	-4.184	111.0
-4180.487	-300.99503	2	2	300.99503	300.99503	0	2	2	0.0	0.0	1	0.19	-0.341	-4.308	-4.184	111.0
-4180.487	-300.99503	2	2	300.99503	300.99503	0	2	2	0.0	0.0	1	0.19	-0.341	-4.239	-4.184	111.0
-4180.487	-300.99503	2	2	300.99503	300.99503	0	2	2	0.0	0.0	1	0.19	-0.341	-4.274	-4.184	111.0
-4180.487	-300.99503	2	2	300.99503	300.99503	0	2	2	0.0	0.0	1	0.19	-0.341	-4.203	-4.184	111.0
-4180.487	-300.99503	2	2	300.99503	300.99503	0	2	2	0.0	0.0	1	0.19	-0.341	-4.149	-4.184	111.0
-4180.487	-300.99503	2	2	300.99503	300.99503	0	2	2	0.0	0.0	1	0.19	-0.34	-4.089	-4.184	111.0
-4180.487	-300.99503	2	2	300.99503	300.99503	0	2	2	0.0	0.0	1	0.19	-0.34	-3.978	-4.184	111.0
-4180.487	-300.99503	2	2	300.99503	300.99503	0	2	2	0.0	0.0	1	0.19	-0.341	-4.177	-4.184	111.0
-4180.487	-300.99503	2	2	300.99503	300.99503	0	2	2	0.0	0.0	1	0.19	-0.341	-4.227	-4.184	111.0
-4180.487	-300.99503	2	2	300.99503	300.99503	0	2	2	0.0	0.0	1	0.19	-0.341	-4.237	-4.184	111.0
-4180.487	-300.99503	2	2	300.99503	300.99503	0	2	2	0.0	0.0	1	0.19	-0.341	-4.18	-4.184	111.0
-4180.487	-300.99503	2	2	300.99503	300.99503	0	2	2	0.0	0.0	1	0.19	-0.341	-4.215	-4.184	111.0
-4180.487	-300.99503	2	2	300.99503	300.99503	0	2	2	0.0	0.0	1	0.19	-0.341	-4.192	-4.184	111.0
-4180.487	-300.99503	2	2	300.99503	300.99503	0	2	2	0.0	0.0	1	0.19	-0.341	-4.194	-4.184	111.0
-4180.487	-300.99503	2	2	300.99503	300.99503	0	2	2	0.0	0.0	1	0.19	-0.341	-4.341	-4.184	111.0
-4180.487	-300.99503	2	2	300.99503	300.99503	0	2	2	0.0	0.0	1	0.19	-0.341	-4.315	-4.184	111.0
-4180.487	-300.99503	2	2	300.99503	300.99503	0	2	2	0.0	0.0	1	0.19	-0.341	-4.203	-4.184	111.0
-4180.487	-300.99503	2	2	300.99503	300.99503	0	2	2	0.0	0.0	1	0.19	-0.341	-4.158	-4.184	111.0
-4180.487	-300.99503	2	2	300.99503	300.99503	0	2	2	0.0	0.0	1	0.19	-0.341	-4.157	-4.184	111.0
-4180.487	-300.99503	2	2	300.99503	300.99503	1	2	2	0.0	0.0	1	0.19	-0.341	-4.193	-4.184	111.0
-4180.487	-300.99503	2	2	300.99503	300.99503	1	2	2	0.0	0.0	1	0.19	-0.341	-4.177	-4.184	111.0
-4180.487	-300.99503	2	2	300.99503	300.99503	1	2	2	0.0	0.0	1	0.19	-0.341	-4.185	-4.184	111.0
-4180.487	-300.99503	2	2	300.99503	300.99503	1	2	2	0.0	0.0	1	0.19	-0.341	-4.198	-4.184	111.0
-4180.487	-300.99503	2	2	300.99503	300.99503	1	2	2	0.0	0.0	1	0.19	-0.341	-4.165	-4.184	111.0
-4180.487	-300.99503	2	2	300.99503	300.99503	1	2	2	0.0	0.0	1	0.19	-0.341	-4.162	-4.184	111.0
-4180.487	-300.99503	2	2	300.99503	300.99503	1	2	2	0.0	0.0	1	0.19	-0.341	-4.166	-4.184	111.0
-4180.487	-300.99503	2	2	300.99503	300.99503	1	2	2	0.0	0.0	1	0.19	-0.341	-4.158	-4.184	111.0
-4180.487	-300.99503	2	2	300.99503	300.99503	1	2	2	0.0	0.0	1	0.19	-0.341	-4.212	-4.184	111.0
-4180.487	-300.99503	2	2	300.99503	300.99503	1	2	2	0.0	0.0	1	0.19	-0.341	-4.192	-4.184	111.0
-4180.487	-300.99503	2	2	300.99503	300.99503	1	2	2	0.0	0.0	1	0.19	-0.341	-4.192	-4.184	111.0
-4180.487	-300.99503	2	2	300.99503	300.99503	1	2	2	0.0	0.0	1	0.19	-0.341	-4.155	-4.184	111.0
-4180.487	-300.99503	2	2	300.99503	300.99503	1	2	2	0.0	0.0	1	0.19	-0.341	-4.221	-4.184	111.0
-4180.487	-300.99503	2	2	300.99503	300.99503	1	2	2	0.0	0.0	1	0.19	-0.341	-4.27	-4.184	111.0
-4180.487	-300.99503	2	2	300.99503	300.99503	1	2	2	0.0	0.0	1	0.19	-0.341	-4.191	-4.184	111.0
-4180.487	-300.99503	2	2	300.99503	300.99503	1	2	2	0.0	0.0	1	0.19	-0.341	-4.177	-4.184	111.0
-4180.487	-300.99503	2	2	300.99503	300.99503	1	2	2	0.0	0.0	1	0.19	-0.341	-4.159	-4.184	111.0
-4180.487	-300.99503	2	2	300.99503	300.99503	1	2	2	0.0	0.0	1	0.19	-0.34	-4.005	-4.184	111.0
-4180.487	-300.99503	2	2	300.99503	300.99503	1	2	2	0.0	0.0	1	0.19	-0.341	-4.211	-4.184	111.0
-4180.487	-300.99503	2	2	300.99503	300.99503	1	2	2	0.0	0.0	1	0.19	-0.341	-4.201	-4.184	111.0
-4180.487	-300.99503	2	2	300.99503	300.99503	1	2	2	0.0	0.0	1	0.19	-0.34	-4.094	-4.184	111.0
-4180.487	-300.99503	2	2	300.99503	300.99503	1	2	2	0.0	0.0	1	0.19	-0.341	-4.174	-4.184	111.0
-4180.487	-300.99503	2	2	300.99503	300.99503	1	2	2	0.0	0.0	1	0.19	-0.341	-4.193	-4.184	111.0
-4180.487	-300.99503	2	2	300.99503	300.99503	1	2	2	0.0	0.0	1	0.19	-0.341	-4.146	-4.184	111.0
-4180.487	-300.99503	2	2	300.99503	300.99503	1	2	2	0.0	0.0	1	0.19	-0.341	-4.207	-4.184	111.0
-4180.487	-300.99503	2	2	300.99503	300.99503	1	2	2	0.0	0.0	1	0.19	-0.341	-4.161	-4.184	111.0
-4180.487	-300.99503	2	2	300.99503	300.99503	1	2	2	0.0	0.0	1	0.19	-0.341	-4.201	-4.184	111.0
-4180.487	-300.99503	2	2	300.99503	300.99503	1	2	2	0.0	0.0	1	0.19	-0.341	-4.193	-4.184	111.0
-4180.487	-300.99503	2	2	300.99503	300.99503	1	2	2	0.0	0.0	1	0.19	-0.341	-4.167	-4.184	111.0
-4180.487	-300.99503	2	2	300.99503	300.99503	1	2	2	0.0	0.0	1	0.19	-0.341	-4.169	-4.184	111.0
-4180.487	-300.99503	2	2	300.99503	300.99503	1	2	2	0.0	0.0	1	0.19	-0.341	-4.197	-4.184	111.0
-4180.487	-300.99503	2	2	300.99503	300.99503	1	2	2	0.0	0.0	1	0.19	-0.341	-4.197	-4.184	111.0
-4180.487	-300.99503	2	2	300.99503	300.99503	1	2	2	0.0	0.0	1	0.19	-0.341	-4.199	-4.184	111.0
-4180.487	-300.99503	2	2	300.99503	300.99503	1	2	2	0.0	0.0	1	0.19	-0.341	-4.207	-4.184	111.0
-4180.487	-300.99503	2	2	300.99503	300.99503	1	2	2	0.0	0.0	1	0.19	-0.341	-4.166	-4.184	111.0
-4180.487	-300.99503	2	2	300.99503	300.99503	1	2	2	0.0	0.0	1	0.19	-0.341	-4.197	-4.184	111.0
-4180.487	-300.99503	2	2	300.99503	300.99503	1	2	2	0.0	0.0	1	0.19	-0.341	-4.232	-4.184	111.0
-4180.487	-300.99503	2	2	300.99503	300.99503	1	2	2	0.0	0.0	1	0.19	-0.341	-4.211	-4.184	111.0
-4180.487	-300.99503	2	2	300.99503	300.99503	1	2	2	0.0	0.0	1	0.19	-0.341	-4.224	-4.184	111.0
-4180.487	-300.99503	2	2	300.99503	300.99503	1	2	2	0.0	0.0	1	0.19	-0.341	-4.154	-4.184	111.0
-4180.487	-300.99503	2	2	300.99503	300.99503	1	2	2	0.0	0.0	1	0.19	-0.341	-4.184	-4.184	111.0
-4180.487	-300.99503	2	2	300.99503	300.99503	1	2	2	0.0	0.0	1	0.19	-0.342	-4.198	-4.184	111.0
-4180.487	-300.99503	2	2	300.99503	300.99503	1	2	2	0.0	0.0	1	0.19	-0.342	-4.219	-4.184	111.0
-4180.487	-300.99503	2	2	300.99503	300.99503	1	2	2	0.0	0.0	1	0.19	-0.341	-4.193	-4.184	111.0
-4180.487	-300.99503	2	2	300.99503	300.99503	1	2	2	0.0	0.0	1	0.19	-0.341	-4.192	-4.184	111.0
-4180.487	-300.99503	2	2	300.99503	300.99503	1	2	2	0.0	0.0	1	0.19	-0.341	-4.281	-4.184	111.0
-4180.487	-300.99503	2	2	300.99503	300.99503	1	2	2	0.0	0.0	1	0.19	-0.341	-4.281	-4.184	111.0
-4180.487	-300.99503	2	2	300.99503	300.99503	1	2	2	0.0	0.0	1	0.19	-0.341	-4.221	-4.184	111.0
-4180.487	-300.99503	2	2	300.99503	300.99503	1	2	2	0.0	0.0	1	0.19	-0.341	-4.181	-4.184	111.0
-4180.487	-300.99503	2	2	300.99503	300.99503	1	2	2	0.0	0.0	1	0.19	-0.341	-4.19	-4.184	111.0
-4180.487	-300.99503	2	2	300.99503	300.99503	1	2	2	0.0	0.0	1	0.19	-0.341	-4.143	-4.184	111.0
-4180.487	-300.99503	2	2	300.99503	300.99503	1	2	2	0.0	0.0	1	0.19	-0.341	-4.197	-4.184	111.0
-4180.487	-300.99503	2	2	300.99503	300.99503	1	2	2	0.0	0.0	1	0.19	-0.341	-4.185	-4.184	111.0
-4180.487	-300.99503	2	2	300.99503	300.99503	1	2	2	0.0	0.0	1	0.19	-0.34	-3.967	-4.184	111.0
-4180.487	-300.99503	2	2	300.99503	300.99503	1	2	2	0.0	0.0	1	0.19	-0.341	-4.188	-4.184	111.0
-4180.487	-300.99503	2	2	300.99503	300.99503	1	2	2	0.0	0.0	1	0.19	-0.341	-4.201	-4.184	111.0
-4180.487	-300.99503	2	2	300.99503	300.99503	1	2	2	0.0	0.0	1	0.19	-0.341	-4.201	-4.184	111.0
-4180.487	-300.99503	2	2	300.99503	300.99503	1	2	2	0.0	0.0	1	0.19	-0.341	-4.148	-4.184	111.0
-4180.487	-300.99503	2	2	300.99503	300.99503	1	2	2	0.0	0.0	1	0.19	-0.341	-4.177	-4.184	111.0
-4180.487	-300.99503	2	2	300.99503	300.99503	1	2	2	0.0	0.0	1	0.19	-0.341	-4.22	-4.184	111.0
-4180.487	-300.99503	2	2	300.99503	300.99503	1	2	2	0.0	0.0	1	0.19	-0.341	-4.166	-4.184	111.0
-4180.487	-300.99503	2	2	300.99503	300.99503	1	2	2	0.0	0.0	1	0.19	-0.341	-4.18	-4.184	111.0
-4180.487	-300.99503	2	2	300.99503	300.99503	1	2	2	0.0	0.0	1	0.19	-0.341	-4.171	-4.184	111.0
-4180.487	-300.99503	2	2	300.99503	300.99503	1	2	2	0.0	0.0	1	0.19	-0.341	-4.182	-4.184	111.0
-4180.487	-300.99503	2	2	300.99503	300.99503	1	2	2	0.0	0.0	1	0.19	-0.341	-4.133	-4.184	111.0
-4180.487	-300.99503	2	2	300.99503	300.99503	1	2	2	0.0	0.0	1	0.19	-0.341	-4.177	-4.184	111.0
-4180.487	-300.99503	2	2	300.99503	300.99503	1	2	2	0.0	0.0	1	0.19	-0.341	-4.157	-4.184	111.0
-4180.487	-300.99503	2	2	300.99503	300.99503	1	2	2	0.0	0.0	1	0.19	-0.341	-4.192	-4.184	111.0
-4180.487	-300.99503	2	2	300.99503	300.99503	1	2	2	0.0	0.0	1	0.19	-0.34	-4.057	-4.184	111.0
-4180.487	-300.99503	2	2	300.99503	300.99503	1	2	2	0.0	0.0	1	0.19	-0.341	-4.176	-4.184	111.0
-4180.487	-300.99503	2	2	300.99503	300.99503	1	2	2	0.0	0.0	1	0.19	-0.341	-4.19	-4.184	111.0
-4180.487	-300.99503	2	2	300.99503	300.99503	1	2	2	0.0	0.0	1	0.19	-0.341	-4.159	-4.184	111.0
-4180.487	-300.99503	2	2	300.99503	300.99503	1	2	2	0.0	0.0	1	0.19	-0.341	-4.219	-4.184	111.0
-4180.487	-300.99503	2	2	300.99503	300.99503	1	2	2	0.0	0.0	1	0.19	-0.341	-4.155	-4.184	111.0
-4180.487	-300.99503	2	2	300.99503	300.99503	1	2	2	0.0	0.0	1	0.19	-0.341	-4.196	-4.184	111.0
-4180.487	-300.99503	2	2	300.99503	300.99503	1	2	2	0.0	0.0	1	0.19	-0.341	-4.177	-4.184	111.0
-4180.487	-300.99503	2	2	300.99503	300.99503	1	2	2	0.0	0.0	1	0.19	-0.341	-4.117	-4.184	111.0
-4180.487	-300.99503	2	2	300.99503	300.99503	1	2	2	0.0	0.0	1	0.19	-0.341	-4.244	-4.184	111.0
-4180.487	-300.99503	2	2	300.99503	300.99503	1	2	2	0.0	0.0	1	0.19	-0.341	-4.178	-4.184	111.0
-4180.487	-300.99503	2	2	300.99503	300.99503	1	2	2	0.0	0.0	1	0.19	-0.341	-4.197	-4.184	111.0
-4180.487	-300.99503	2	2	300.99503	300.99503	1	2	2	0.0	0.0	1	0.19	-0.341	-4.255	-4.184	111.0
-4180.487	-300.99503	2	2	300.99503	300.99503	1	2	2	0.0	0.0	1	0.19	-0.341	-4.186	-4.184	111.0
-4180.487	-300.99503	2	2	300.99503	300.99503	1	2	2	0.0	0.0	1	0.19	-0.341	-4.185	-4.184	111.0
-4180.487	-300.99503	2	2	300.99503	300.99503	1	2	2	0.0	0.0	1	0.19	-0.341	-4.22	-4.184	111.0
-4180.487	-300.99503	2	2	300.99503	300.99503	1	2	2	0.0	0.0	1	0.19	-0.341	-4.338	-4.184	111.0
-4180.487	-300.99503	2	2	300.99503	300.99503	1	2	2	0.0	0.0	1	0.19	-0.341	-4.143	-4.184	111.0
-4180.487	-300.99503	2	2	300.99503	300.99503	1	2	2	0.0	0.0	1	0.19	-0.341	-4.176	-4.184	111.0
-4180.487	-300.99503	2	2	300.99503	300.99503	1	2	2	0.0	0.0	1	0.19	-0.341	-4.178	-4.184	111.0
-4180.487	-300.99503	2	2	300.99503	300.99503	1	2	2	0.0	0.0	1	0.19	-0.341	-4.176	-4.184	111.0
-4180.487	-300.99503	2	2	300.99503	300.99503	1	2	2	0.0	0.0	1	0.19	-0.341	-4.194	-4.184	111.0
0.0	0.0	2	2	300.99503	300.99503	1	2	2	0.0	0.0	0	0.19	-0.341	-4.226	-4.184	111.0
0.0	0.0	2	2	300.99503	300.99503	1	2	2	0.0	0.0	0	0.19	-0.341	-4.165	-4.184	111.0
0.0	0.0	2	2	300.99503	300.99503	1	2	2	0.0	0.0	0	0.19	-0.341	-4.116	-4.184	111.0
0.0	0.0	2	2	300.99503	300.99503	1	2	2	0.0	0.0	0	0.19	-0.341	-4.161	-4.184	111.0
0.0	0.0	2	2	300.99503	300.99503	1	2	2	0.0	0.0	0	0.19	-0.34	-3.896	-3.888	111.0
0.0	0.0	2	2	300.99503	300.99503	1	2	2	0.0	0.0	0	0.19	-0.34	-3.933	-3.888	111.0
0.0	0.0	2	2	300.99503	300.99503	1	2	2	0.0	0.0	0	0.19	-0.334	-3.367	-3.358	111.0
0.0	0.0	2	2	300.99503	300.99503	1	2	2	0.0	0.0	0	0.19	-0.325	-2.886	-2.9	111.0
0.0	0.0	2	2	300.99503	300.99503	1	2	2	0.0	0.0	0	0.19	-0.316	-2.896	-2.9	111.0
0.0	0.0	2	2	300.99503	300.99503	1	2	2	0.0	0.0	0	0.191	-0.308	-2.685	-2.695	111.0
0.0	0.0	2	2	300.99503	300.99503	1	2	2	0.0	0.0	0	0.191	-0.298	-2.439	-2.327	111.0
0.0	0.0	2	2	300.99503	300.99503	1	2	2	0.0	0.0	0	0.191	-0.288	-2.333	-2.327	111.0
0.0	0.0	2	2	300.99503	300.99503	1	2	2	0.0	0.0	0	0.191	-0.277	-2.157	-2.162	111.0
0.0	0.0	2	2	300.99503	300.99503	1	2	2	0.0	0.0	0	0.191	-0.268	-2.138	-2.162	111.0
0.0	0.0	2	2	300.99503	300.99503	1	2	2	0.0	0.0	0	0.191	-0.256	-1.875	-1.867	111.0
0.0	0.0	2	2	300.99503	300.99503	1	2	2	0.0	0.0	0	0.191	-0.245	-1.767	-1.735	111.0
0.0	0.0	2	2	300.99503	300.99503	1	2	2	0.0	0.0	0	0.191	-0.236	-1.794	-1.735	111.0
0.0	0.0	2	2	300.99503	300.99503	1	2	2	0.0	0.0	0	0.191	-0.226	-1.523	-1.498	111.0
0.0	0.0	2	2	300.99503	300.99503	1	2	2	0.0	0.0	0	0.191	-0.216	-1.61	-1.392	111.0
0.0	0.0	2	2	300.99503	300.99503	1	2	2	0.0	0.0	0	0.191	-0.206	-1.382	-1.392	111.0
0.0	0.0	2	2	300.99503	300.99503	1	2	2	0.0	0.0	0	0.192	-0.195	-1.153	-1.202	111.0
0.0	0.0	2	2	300.99503	300.99503	1	2	2	0.0	0.0	0	0.192	-0.185	-1.207	-1.202	111.0
0.0	0.0	2	2	300.99503	300.99503	1	2	2	0.0	0.0	0	0.192	-0.176	-1.012	-1.038	111.0
0.0	0.0	2	2	300.99503	300.99503	1	2	2	0.0	0.0	0	0.192	-0.166	-0.918	-0.964	111.0
0.0	0.0	2	2	300.99503	300.99503	1	2	2	0.0	0.0	0	0.192	-0.157	-1.089	-0.964	111.0
0.0	0.0	2	2	300.99503	300.99503	1	2	2	0.0	0.0	0	0.192	-0.149	-0.843	-0.833	111.0
0.0	0.0	2	2	300.99503	300.99503	1	2	2	0.0	0.0	0	0.192	-0.141	-0.82	-0.774	111.0
0.0	0.0	2	2	300.99503	300.99503	1	2	2	0.0	0.0	0	0.192	-0.134	-0.798	-0.774	111.0
0.0	0.0	2	2	300.99503	300.99503	1	2	2	0.0	0.0	0	0.192	-0.126	-0.684	-0.668	111.0
0.0	0.0	2	2	300.99503	300.99503	1	2	2	0.0	0.0	0	0.192	-0.118	-0.636	-0.668	111.0
0.0	0.0	2	2	300.99503	300.99503	1	2	2	0.0	0.0	0	0.192	-0.112	-0.692	-0.577	111.0
0.0	0.0	2	2	300.99503	300.99503	1	2	2	0.0	0.0	0	0.192	-0.106	-0.514	-0.536	111.0
0.0	0.0	2	2	300.99503	300.99503	1	2	2	0.0	0.0	0	0.192	-0.099	-0.562	-0.536	111.0
0.0	0.0	2	2	300.99503	300.99503	1	2	2	0.0	0.0	0	0.192	-0.094	-0.509	-0.462	111.0
0.0	0.0	2	2	300.99503	300.99503	1	2	2	0.0	0.0	0	0.192	-0.088	-0.448	-0.43	111.0
0.0	0.0	2	2	300.99503	300.99503	1	2	2	0.0	0.0	0	0.192	-0.082	-0.433	-0.43	111.0
0.0	0.0	2	2	300.99503	300.99503	1	2	2	0.0	0.0	0	0.192	-0.077	-0.394	-0.371	111.0
0.0	0.0	2	2	300.99503	300.99503	1	2	2	0.0	0.0	0	0.192	-0.073	-0.366	-0.371	111.0
0.0	0.0	2	2	300.99503	300.99503	1	2	2	0.0	0.0	0	0.192	-0.069	-0.434	-0.345	111.0
0.0	0.0	2	2	300.99503	300.99503	1	2	2	0.0	0.0	0	0.193	-0.065	-0.293	-0.297	111.0
0.0	0.0	2	2	300.99503	300.99503	1	2	2	0.0	0.0	0	0.193	-0.06	-0.242	-0.297	111.0
0.0	0.0	2	2	300.99503	300.99503	1	2	2	0.0	0.0	0	0.193	-0.058	-0.309	-0.276	111.0
0.0	0.0	2	2	300.99503	300.99503	1	2	2	0.0	0.0	0	0.193	-0.056	-0.287	-0.238	111.0
0.0	0.0	2	2	300.99503	300.99503	1	2	2	0.0	0.0	0	0.193	-0.053	-0.267	-0.238	111.0
0.0	0.0	2	2	300.99503	300.99503	1	2	2	0.0	0.0	0	0.193	-0.049	-0.248	-0.221	111.0
0.0	0.0	2	2	300.99503	300.99503	1	2	2	0.0	0.0	0	0.193	-0.046	-0.301	-0.221	111.0
0.0	0.0	2	2	300.99503	300.99503	1	2	2	0.0	0.0	0	0.193	-0.042	-0.165	-0.191	111.0
0.0	0.0	2	2	300.99503	300.99503	1	2	2	0.0	0.0	0	0.193	-0.039	-0.189	-0.177	111.0
0.0	0.0	2	2	300.99503	300.99503	1	2	2	0.0	0.0	0	0.193	-0.037	-0.182	-0.177	111.0
0.0	0.0	2	2	300.99503	300.99503	1	2	2	0.0	0.0	0	0.193	-0.035	-0.157	-0.153	111.0
0.0	0.0	2	2	300.99503	300.99503	1	2	2	0.0	0.0	0	0.193	-0.033	-0.143	-0.132	111.0
0.0	0.0	2	2	300.99503	300.99503	1	2	2	0.0	0.0	0	0.193	-0.031	-0.132	-0.132	111.0
0.0	0.0	2	2	300.99503	300.99503	1	2	2	0.0	0.0	0	0.193	-0.029	-0.141	-0.122	111.0
0.0	0.0	2	2	300.99503	300.99503	1	2	2	0.0	0.0	0	0.193	-0.027	-0.149	-0.122	111.0
0.0	0.0	2	2	300.99503	300.99503	1	2	2	0.0	0.0	0	0.194	-0.025	-0.092	-0.106	111.0
0.0	0.0	2	2	300.99503	300.99503	1	2	2	0.0	0.0	0	0.194	-0.022	-0.101	-0.098	111.0
0.0	0.0	2	2	300.99503	300.99503	1	2	2	0.0	0.0	0	0.194	-0.02	-0.111	-0.098	111.0
0.0	0.0	2	2	300.99503	300.99503	1	2	2	0.0	0.0	0	0.194	-0.02	-0.052	-0.084	111.0
0.0	0.0	2	2	300.99503	300.99503	1	2	2	0.0	0.0	0	0.194	-0.02	-0.077	-0.084	111.0
0.0	0.0	2	2	300.99503	300.99503	1	2	2	0.0	0.0	0	0.194	-0.019	-0.067	-0.078	111.0
0.0	0.0	2	2	300.99503	300.99503	1	2	2	0.0	0.0	0	0.194	-0.019	-0.088	-0.067	111.0
0.0	0.0	2	2	300.99503	300.99503	1	2	2	0.0	0.0	0	0.194	-0.019	-0.189	-0.067	111.0
0.0	0.0	2	2	300.99503	300.99503	1	2	2	0.0	0.0	0	0.194	-0.019	-0.032	-0.058	111.0
0.0	0.0	2	2	300.99503	300.99503	1	2	2	0.0	0.0	0	0.194	-0.019	-0.104	-0.054	111.0
0.0	0.0	2	2	300.99503	300.99503	1	2	2	0.0	0.0	0	0.194	-0.019	-0.03	-0.054	111.0
0.0	0.0	2	2	300.99503	300.99503	1	2	2	0.0	0.0	0	0.194	-0.019	-0.085	-0.046	111.0
0.0	0.0	2	2	300.99503	300.99503	1	2	2	0.0	0.0	0	0.194	-0.019	-0.246	-0.046	111.0
0.0	0.0	2	2	300.99503	300.99503	1	2	2	0.0	0.0	0	0.194	-0.019	-0.042	-0.043	111.0
0.0	0.0	2	2	300.99503	300.99503	1	2	2	0.0	0.0	0	0.194	-0.019	-0.037	-0.037	111.0
0.0	0.0	2	2	300.99503	300.99503	1	2	2	0.0	0.0	0	0.194	-0.018	-0.023	-0.037	111.0
0.0	0.0	2	2	300.99503	300.99503	1	2	2	0.0	0.0	0	0.194	-0.017	-0.119	-0.034	111.0
0.0	0.0	2	2	300.99503	300.99503	1	2	2	0.0	0.0	0	0.194	-0.017	-0.07	-0.029	111.0
0.0	0.0	2	2	300.99503	300.99503	1	2	2	0.0	0.0	0	0.194	-0.016	-0.022	-0.029	111.0
0.0	0.0	2	2	300.99503	300.99503	1	2	2	0.0	0.0	0	0.194	-0.016	-0.023	-0.025	111.0
0.0	0.0	2	2	300.99503	300.99503	1	2	2	0.0	0.0	0	0.194	-0.015	-0.041	-0.025	111.0
0.0	0.0	2	2	300.99503	300.99503	1	2	2	0.0	0.0	0	0.194	-0.015	-0.037	-0.023	111.0
0.0	0.0	2	2	300.99503	300.99503	1	2	2	0.0	0.0	0	0.194	-0.015	-0.014	-0.02	111.0
0.0	0.0	2	2	300.99503	300.99503	1	2	2	0.0	0.0	0	0.194	-0.015	-0.015	-0.02	111.0
0.0	0.0	2	2	300.99503	300.99503	1	2	2	0.0	0.0	0	0.194	-0.015	-0.028	-0.018	111.0
0.0	0.0	2	2	300.99503	300.99503	1	2	2	0.0	0.0	0	0.194	-0.013	0.009	-0.016	111.0
0.0	0.0	2	2	300.99503	300.99503	1	2	2	0.0	0.0	0	0.194	-0.012	0.026	-0.016	111.0
0.0	0.0	2	2	300.99503	300.99503	1	2	2	0.0	0.0	0	0.194	-0.011	-0.039	-0.014	111.0
0.0	0.0	2	2	300.99503	300.99503	1	2	2	0.0	0.0	0	0.194	-0.01	-0.022	-0.014	111.0
0.0	0.0	2	2	300.99503	300.99503	1	2	2	0.0	0.0	0	0.194	-0.008	-0.011	-0.012	111.0
0.0	0.0	2	2	300.99503	300.99503	1	2	2	0.0	0.0	0	0.194	-0.007	-0.041	-0.01	111.0
0.0	0.0	2	2	300.99503	300.99503	1	2	2	0.0	0.0	0	0.194	-0.006	-0.005	-0.01	111.0
0.0	0.0	2	2	300.99503	300.99503	1	2	2	0.0	0.0	0	0.194	-0.005	0.003	-0.01	111.0
0.0	0.0	2	2	300.99503	300.99503	1	2	2	0.0	0.0	0	0.194	-0.004	0.004	-0.008	111.0
0.0	0.0	2	2	300.99503	300.99503	1	2	2	0.0	0.0	0	0.194	-0.002	0.022	-0.008	111.0
0.0	0.0	2	2	300.99503	300.99503	1	2	2	0.0	0.0	0	0.194	-0.001	-0.001	-0.007	111.0
0.0	0.0	2	2	300.99503	300.99503	1	2	2	0.0	0.0	0	0.194	0.0	0.028	-0.006	111.0
0.0	0.0	2	2	300.99503	300.99503	1	2	2	0.0	0.0	0	0.194	0.0	-0.011	-0.006	111.0
0.0	0.0	2	2	300.99503	300.99503	1	2	2	0.0	0.0	0	0.194	0.0	-0.006	-0.005	111.0
0.0	0.0	2	2	300.99503	300.99503	1	2	2	0.0	0.0	0	0.194	-0.001	-0.026	-0.005	111.0
0.0	0.0	2	2	300.99503	300.99503	1	2	2	0.0	0.0	0	0.194	0.0	0.04	-0.005	111.0
0.0	0.0	2	2	300.99503	300.99503	1	2	2	0.0	0.0	0	0.194	-0.001	-0.043	-0.004	111.0
0.0	0.0	2	2	300.99503	300.99503	1	2	2	0.0	0.0	0	0.194	-0.001	-0.017	-0.004	111.0
0.0	0.0	2	2	300.99503	300.99503	1	2	2	0.0	0.0	0	0.194	0.0	-0.008	-0.003	111.0
0.0	0.0	2	2	300.99503	300.99503	1	2	2	0.0	0.0	0	0.194	0.0	0.046	-0.003	111.0
0.0	0.0	2	2	300.99503	300.99503	1	2	2	0.0	0.0	0	0.194	-0.001	-0.017	-0.003	111.0
0.0	0.0	2	2	300.99503	300.99503	1	2	2	0.0	0.0	0	0.194	-0.001	-0.014	-0.002	111.0
0.0	0.0	2	2	300.99503	300.99503	1	2	2	0.0	0.0	0	0.194	0.0	0.069	-0.002	111.0
0.0	0.0	2	2	300.99503	300.99503	1	2	2	0.0	0.0	0	0.194	0.0	0.022	-0.002	111.0
0.0	0.0	2	2	300.99503	300.99503	1	2	2	0.0	0.0	0	0.194	0.0	0.153	-0.001	111.0
0.0	0.0	2	2	300.99503	300.99503	1	2	2	0.0	0.0	0	0.194	0.0	0.013	-0.001	111.0
0.0	0.0	2	2	300.99503	300.99503	1	2	2	0.0	0.0	0	0.194	-0.001	-0.063	-0.001	111.0
0.0	0.0	2	2	300.99503	300.99503	1	2	2	0.0	0.0	0	0.194	0.0	0.0	-0.001	111.0
0.0	0.0	2	2	300.99503	300.99503	1	2	2	0.0	0.0	0	0.194	-0.001	-0.063	-0.001	111.0
0.0	0.0	2	2	300.99503	300.99503	1	2	2	0.0	0.0	0	0.194	0.0	0.024	-0.001	111.0
0.0	0.0	2	2	300.99503	300.99503	1	2	2	0.0	0.0	0	0.194	-0.001	-0.014	-0.001	111.0
0.0	0.0	2	2	300.99503	300.99503	1	2	2	0.0	0.0	0	0.194	0.0	-0.004	0.0	111.0
0.0	0.0	2	2	300.99503	300.99503	1	2	2	0.0	0.0	0	0.194	0.0	0.005	0.0	111.0
0.0	0.0	2	2	300.99503	300.99503	1	2	2	0.0	0.0	0	0.194	0.0	0.046	0.0	111.0
0.0	0.0	2	2	300.99503	300.99503	1	2	2	0.0	0.0	0	0.194	0.0	0.068	0.0	111.0
0.0	0.0	2	2	300.99503	300.99503	1	2	2	0.0	0.0	0	0.194	-0.001	-0.039	0.0	111.0
0.0	0.0	2	2	300.99503	300.99503	1	2	2	0.0	0.0	0	0.194	0.0	0.021	0.0	111.0
0.0	0.0	2	2	300.99503	300.99503	1	2	2	0.0	0.0	0	0.194	-0.001	-0.017	0.0	111.0
0.0	0.0	2	2	300.99503	300.99503	1	2	2	0.0	0.0	0	0.194	0.0	-0.008	0.0	111.0
0.0	0.0	2	2	300.99503	300.99503	1	2	2	0.0	0.0	0	0.194	0.0	0.023	0.0	111.0
0.0	0.0	2	2	300.99503	300.99503	1	2	2	0.0	0.0	0	0.194	0.0	0.011	0.0	111.0
0.0	0.0	2	2	300.99503	300.99503	1	2	2	0.0	0.0	0	0.194	0.0	0.036	0.0	111.0
0.0	0.0	2	2	300.99503	300.99503	1	2	2	0.0	0.0	0	0.194	0.0	0.01	0.0	111.0
0.0	0.0	2	2	300.99503	300.99503	1	2	2	0.0	0.0	0	0.194	0.0	0.008	0.0	111.0
0.0	0.0	2	2	300.99503	300.99503	1	2	2	0.0	0.0	0	0.194	-0.001	-0.017	0.0	111.0
0.0	0.0	2	2	300.99503	300.99503	1	2	2	0.0	0.0	0	0.194	0.0	-0.002	0.0	111.0
0.0	0.0	2	2	300.99503	300.99503	1	2	2	0.0	0.0	0	0.194	0.0	0.014	0.0	111.0
0.0	0.0	2	2	300.99503	300.99503	1	2	2	0.0	0.0	0	0.194	-0.001	-0.015	0.0	111.0
0.0	0.0	2	2	300.99503	300.99503	1	2	2	0.0	0.0	0	0.194	0.0	0.01	0.0	111.0
0.0	0.0	2	2	300.99503	300.99503	1	2	2	0.0	0.0	0	0.194	0.0	0.04	0.0	111.0
0.0	0.0	2	2	300.99503	300.99503	1	2	2	0.0	0.0	0	0.194	0.0	0.016	0.0	111.0
0.0	0.0	2	2	300.99503	300.99503	1	2	2	0.0	0.0	0	0.194	0.0	-0.007	0.0	111.0
0.0	0.0	2	2	300.99503	300.99503	1	2	2	0.0	0.0	0	0.194	0.0	-0.005	0.0	111.0
0.0	0.0	2	2	300.99503	300.99503	1	2	2	0.0	0.0	0	0.194	0.0	0.005	0.0	111.0
0.0	0.0	2	2	300.99503	300.99503	1	2	2	0.0	0.0	0	0.194	0.0	0.082	0.0	111.0
0.0	0.0	2	2	300.99503	300.99503	1	2	2	0.0	0.0	0	0.194	0.0	-0.001	0.0	111.0
0.0	0.0	2	2	300.99503	300.99503	1	2	2	0.0	0.0	0	0.194	-0.001	-0.017	0.0	111.0
0.0	0.0	2	2	300.99503	300.99503	1	2	2	0.0	0.0	0	0.194	0.0	0.018	0.0	111.0
0.0	0.0	2	2	300.99503	300.99503	1	2	2	0.0	0.0	0	0.194	0.0	-0.004	0.0	111.0
0.0	0.0	2	2	300.99503	300.99503	1	2	2	0.0	0.0	0	0.194	-0.001	-0.047	0.0	111.0
0.0	0.0	2	2	300.99503	300.99503	1	2	2	0.0	0.0	0	0.194	0.0	-0.007	0.0	111.0
0.0	0.0	2	2	300.99503	300.99503	1	2	2	0.0	0.0	0	0.194	0.0	0.023	0.0	111.0
0.0	0.0	2	2	300.99503	300.99503	1	2	2	0.0	0.0	0	0.194	-0.001	-0.023	0.0	111.0
0.0	0.0	2	2	300.99503	300.99503	1	2	2	0.0	0.0	0	0.194	0.0	-0.001	0.0	111.0
0.0	0.0	2	2	300.99503	300.99503	1	2	2	0.0	0.0	0	0.194	0.0	0.011	0.0	111.0
0.0	0.0	2	2	300.99503	300.99503	1	2	2	0.0	0.0	0	0.194	0.0	-0.004	0.0	111.0
0.0	0.0	2	2	300.99503	300.99503	1	2	2	0.0	0.0	0	0.194	0.0	0.0	0.0	111.0
0.0	0.0	2	2	300.99503	300.99503	1	2	2	0.0	0.0	0	0.194	0.0	-0.002	0.0	111.0
0.0	0.0	2	2	300.99503	300.99503	1	2	2	0.0	0.0	0	0.194	-0.001	-0.033	0.0	111.0
0.0	0.0	2	2	300.99503	300.99503	1	2	2	0.0	0.0	0	0.194	0.0	0.023	0.0	111.0
0.0	0.0	2	2	300.99503	300.99503	1	2	2	0.0	0.0	0	0.194	0.0	0.005	0.0	111.0
0.0	0.0	2	2	300.99503	300.99503	1	2	2	0.0	0.0	0	0.194	-0.001	-0.037	0.0	111.0
0.0	0.0	2	2	300.99503	300.99503	1	2	2	0.0	0.0	0	0.194	0.0	0.0	0.0	111.0
0.0	0.0	2	2	300.99503	300.99503	1	2	2	0.0	0.0	0	0.194	0.0	0.008	0.0	111.0
0.0	0.0	2	2	300.99503	300.99503	1	2	2	0.0	0.0	0	0.194	-0.001	-0.02	0.0	111.0
0.0	0.0	2	2	300.99503	300.99503	1	2	2	0.0	0.0	0	0.193	-0.001	-0.233	0.0	111.0
0.0	0.0	2	2	300.99503	300.99503	1	2	2	0.0	0.0	0	0.193	0.0	0.047	0.0	111.0
0.0	0.0	2	2	300.99503	300.99503	1	2	2	0.0	0.0	0	0.193	0.0	0.077	0.0	111.0
0.0	0.0	2	2	300.99503	300.99503	1	2	2	0.0	0.0	0	0.193	-0.001	-0.082	0.0	111.0
0.0	0.0	2	2	300.99503	300.99503	1	2	2	0.0	0.0	0	0.193	0.0	0.056	0.0	111.0
0.0	0.0	2	2	300.99503	300.99503	1	2	2	0.0	0.0	0	0.193	-0.001	-0.033	0.0	111.0
0.0	0.0	2	2	300.99503	300.99503	1	2	2	0.0	0.0	0	0.193	-0.001	-0.02	0.0	111.0
0.0	0.0	2	2	300.99503	300.99503	1	2	2	0.0	0.0	0	0.193	-0.001	-0.03	0.0	111.0
0.0	0.0	2	2	300.99503	300.99503	1	2	2	0.0	0.0	0	0.193	0.0	0.023	0.0	111.0
0.0	0.0	2	2	300.99503	300.99503	1	2	2	0.0	0.0	0	0.193	0.0	0.099	0.0	111.0
0.0	0.0	2	2	300.99503	300.99503	1	2	2	0.0	0.0	0	0.193	0.0	-0.009	0.0	111.0
0.0	0.0	2	2	300.99503	300.99503	1	2	2	0.0	0.0	0	0.193	-0.001	-0.053	0.0	111.0
0.0	0.0	2	2	300.99503	300.99503	1	2	2	0.0	0.0	0	0.193	0.0	0.017	0.0	111.0
0.0	0.0	2	2	300.99503	300.99503	1	2	2	0.0	0.0	0	0.193	0.0	0.056	0.0	111.0
0.0	0.0	2	2	300.99503	300.99503	1	2	2	0.0	0.0	0	0.193	-0.001	-0.012	0.0	111.0
0.0	0.0	2	2	300.99503	300.99503	1	2	2	0.0	0.0	0	0.193	0.0	0.05	0.0	111.0
0.0	0.0	2	2	300.99503	300.99503	1	2	2	0.0	0.0	0	0.193	0.0	0.022	0.0	111.0
0.0	0.0	2	2	300.99503	300.99503	1	2	2	0.0	0.0	0	0.193	-0.001	-0.048	0.0	111.0
0.0	0.0	2	2	300.99503	300.99503	1	2	2	0.0	0.0	0	0.193	0.0	0.004	0.0	111.0
0.0	0.0	2	2	300.99503	300.99503	1	2	2	0.0	0.0	0	0.193	0.0	-0.003	0.0	111.0
0.0	0.0	2	2	300.99503	300.99503	1	2	2	0.0	0.0	0	0.193	-0.001	-0.16	0.0	111.0
0.0	0.0	2	2	300.99503	300.99503	1	2	2	0.0	0.0	0	0.193	0.0	0.027	0.0	111.0
0.0	0.0	2	2	300.99503	300.99503	1	2	2	0.0	0.0	0	0.193	0.0	-0.01	0.0	111.0
0.0	0.0	2	2	300.99503	300.99503	1	2	2	0.0	0.0	0	0.193	0.0	0.001	0.0	111.0
0.0	0.0	2	2	300.99503	300.99503	1	2	2	0.0	0.0	0	0.193	-0.001	-0.029	0.0	111.0
0.0	0.0	2	2	300.99503	300.99503	1	2	2	0.0	0.0	0	0.193	0.0	0.011	0.0	111.0
0.0	0.0	2	2	300.99503	300.99503	1	2	2	0.0	0.0	0	0.193	-0.001	-0.095	0.0	111.0
0.0	0.0	2	2	300.99503	300.99503	1	2	2	0.0	0.0	0	0.193	0.0	0.02	0.0	111.0
0.0	0.0	2	2	300.99503	300.99503	1	2	2	0.0	0.0	0	0.193	0.0	0.0	0.0	111.0
0.0	0.0	2	2	300.99503	300.99503	1	2	2	0.0	0.0	0	0.193	0.0	0.091	0.0	111.0
0.0	0.0	2	2	300.99503	300.99503	1	2	2	0.0	0.0	0	0.193	0.0	0.104	0.0	111.0
0.0	0.0	2	2	300.99503	300.99503	1	2	2	0.0	0.0	0	0.193	0.0	0.014	0.0	111.0
0.0	0.0	2	2	300.99503	300.99503	1	2	2	0.0	0.0	0	0.193	0.0	0.031	0.0	111.0
0.0	0.0	2	2	300.99503	300.99503	1	2	2	0.0	0.0	0	0.193	0.0	0.022	0.0	111.0
0.0	0.0	2	2	300.99503	300.99503	1	2	2	0.0	0.0	0	0.193	0.0	0.0	0.0	111.0
0.0	0.0	2	2	300.99503	300.99503	1	2	2	0.0	0.0	0	0.193	0.0	-0.008	0.0	111.0
0.0	0.0	2	2	300.99503	300.99503	1	2	2	0.0	0.0	0	0.193	-0.001	-0.055	0.0	111.0
0.0	0.0	2	2	300.99503	300.99503	1	2	2	0.0	0.0	0	0.193	-0.001	-0.016	0.0	111.0
0.0	0.0	2	2	300.99503	300.99503	1	2	2	0.0	0.0	0	0.193	-0.001	-0.017	0.0	111.0
0.0	0.0	2	2	300.99503	300.99503	1	2	2	0.0	0.0	0	0.193	0.0	0.023	0.0	111.0
0.0	0.0	2	2	300.99503	300.99503	1	2	2	0.0	0.0	0	0.193	0.0	0.009	0.0	111.0
0.0	0.0	2	2	300.99503	300.99503	1	2	2	0.0	0.0	0	0.193	0.0	0.024	0.0	111.0
0.0	0.0	2	2	300.99503	300.99503	1	2	2	0.0	0.0	0	0.193	0.0	0.032	0.0	111.0
0.0	0.0	2	2	300.99503	300.99503	1	2	2	0.0	0.0	0	0.193	0.0	0.014	0.0	111.0
0.0	0.0	2	2	300.99503	300.99503	1	2	2	0.0	0.0	0	0.193	-0.001	-0.014	0.0	111.0
0.0	0.0	2	2	300.99503	300.99503	1	2	2	0.0	0.0	0	0.193	0.0	0.038	0.0	111.0
0.0	0.0	2	2	300.99503	300.99503	1	2	2	0.0	0.0	0	0.193	-0.001	-0.019	0.0	111.0
0.0	0.0	2	2	300.99503	300.99503	1	2	2	0.0	0.0	0	0.193	0.0	0.029	0.0	111.0
0.0	0.0	2	2	300.99503	300.99503	1	2	2	0.0	0.0	0	0.193	0.0	-0.011	0.0	111.0
0.0	0.0	2	2	300.99503	300.99503	1	2	2	0.0	0.0	0	0.193	0.0	0.0	0.0	111.0
0.0	0.0	2	2	300.99503	300.99503	1	2	2	0.0	0.0	0	0.193	0.0	0.171	0.0	111.0
0.0	0.0	2	2	300.99503	300.99503	1	2	2	0.0	0.0	0	0.193	0.0	0.001	0.0	111.0
0.0	0.0	2	2	300.99503	300.99503	1	2	2	0.0	0.0	0	0.193	0.0	-0.007	0.0	111.0
0.0	0.0	2	2	300.99503	300.99503	1	2	2	0.0	0.0	0	0.193	0.0	0.095	0.0	111.0
0.0	0.0	2	2	300.99503	300.99503	1	2	2	0.0	0.0	0	0.193	0.0	-0.007	0.0	111.0
0.0	0.0	2	2	300.99503	300.99503	1	2	2	0.0	0.0	0	0.193	0.0	0.022	0.0	111.0
0.0	0.0	2	2	300.99503	300.99503	1	2	2	0.0	0.0	0	0.193	0.0	0.005	0.0	111.0
0.0	0.0	2	2	300.99503	300.99503	1	2	2	0.0	0.0	0	0.193	0.0	0.016	0.0	111.0
0.0	0.0	2	2	300.99503	300.99503	1	2	2	0.0	0.0	0	0.193	-0.001	-0.016	0.0	111.0
0.0	0.0	2	2	300.99503	300.99503	1	2	2	0.0	0.0	0	0.193	0.0	0.025	0.0	111.0
0.0	0.0	2	2	300.99503	300.99503	1	2	2	0.0	0.0	0	0.193	0.0	-0.001	0.0	111.0
0.0	0.0	2	2	300.99503	300.99503	1	2	2	0.0	0.0	0	0.193	0.0	0.069	0.0	111.0
0.0	0.0	2	2	300.99503	300.99503	1	2	2	0.0	0.0	0	0.193	0.0	0.023	0.0	111.0
0.0	0.0	2	2	300.99503	300.99503	1	2	2	0.0	0.0	0	0.193	-0.001	-0.02	0.0	111.0
0.0	0.0	2	2	300.99503	300.99503	1	2	2	0.0	0.0	0	0.193	0.0	0.011	0.0	111.0
0.0	0.0	2	2	300.99503	300.99503	1	2	2	0.0	0.0	0	0.193	0.0	0.0	0.0	111.0
0.0	0.0	2	2	300.99503	300.99503	1	2	2	0.0	0.0	0	0.193	0.0	0.091	0.0	111.0
0.0	0.0	2	2	300.99503	300.99503	1	2	2	0.0	0.0	0	0.193	-0.001	-0.033	0.0	111.0
0.0	0.0	2	2	300.99503	300.99503	1	2	2	0.0	0.0	0	0.193	0.0	0.038	0.0	111.0
0.0	0.0	2	2	300.99503	300.99503	1	2	2	0.0	0.0	0	0.193	-0.001	-0.025	0.0	111.0
0.0	0.0	2	2	300.99503	300.99503	1	2	2	0.0	0.0	0	0.193	0.0	-0.003	0.0	111.0
0.0	0.0	2	2	300.99503	300.99503	1	2	2	0.0	0.0	0	0.193	-0.001	-0.016	0.0	111.0
0.0	0.0	2	2	300.99503	300.99503	1	2	2	0.0	0.0	0	0.193	-0.001	-0.015	0.0	111.0
0.0	0.0	2	2	300.99503	300.99503	1	2	2	0.0	0.0	0	0.193	0.0	0.005	0.0	111.0
0.0	0.0	2	2	300.99503	300.99503	1	2	2	0.0	0.0	0	0.193	0.0	0.0	0.0	111.0
0.0	0.0	2	2	300.99503	300.99503	1	2	2	0.0	0.0	0	0.193	0.0	-0.008	0.0	111.0
0.0	0.0	2	2	300.99503	300.99503	1	2	2	0.0	0.0	0	0.193	-0.001	-0.038	0.0	111.0
0.0	0.0	2	2	300.99503	300.99503	1	2	2	0.0	0.0	0	0.193	0.0	0.015	0.0	111.0
0.0	0.0	2	2	300.99503	300.99503	1	2	2	0.0	0.0	0	0.193	0.0	0.008	0.0	111.0
0.0	0.0	2	2	300.99503	300.99503	1	2	2	0.0	0.0	0	0.193	-0.001	-0.018	0.0	111.0
0.0	0.0	2	2	300.99503	300.99503	1	2	2	0.0	0.0	0	0.193	0.0	0.008	0.0	111.0
0.0	0.0	2	2	300.99503	300.99503	1	2	2	0.0	0.0	0	0.193	-0.001	-0.02	0.0	111.0
0.0	0.0	2	2	300.99503	300.99503	1	2	2	0.0	0.0	0	0.193	-0.001	-0.012	0.0	111.0
0.0	0.0	2	2	300.99503	300.99503	1	2	2	0.0	0.0	0	0.193	-0.001	-0.027	0.0	111.0
0.0	0.0	2	2	300.99503	300.99503	1	2	2	0.0	0.0	0	0.193	-0.001	-0.021	0.0	111.0
0.0	0.0	2	2	300.99503	300.99503	1	2	2	0.0	0.0	0	0.193	-0.001	-0.018	0.0	111.0
0.0	0.0	2	2	300.99503	300.99503	1	2	2	0.0	0.0	0	0.193	0.0	0.006	0.0	111.0
0.0	0.0	2	2	300.99503	300.99503	1	2	2	0.0	0.0	0	0.193	-0.001	-0.023	0.0	111.0
0.0	0.0	2	2	300.99503	300.99503	1	2	2	0.0	0.0	0	0.193	-0.001	-0.035	0.0	111.0
0.0	0.0	2	2	300.99503	300.99503	1	2	2	0.0	0.0	0	0.193	-0.001	-0.019	0.0	111.0
0.0	0.0	2	2	300.99503	300.99503	1	2	2	0.0	0.0	0	0.193	0.0	-0.006	0.0	111.0
0.0	0.0	2	2	300.99503	300.99503	1	2	2	0.0	0.0	0	0.193	0.0	0.03	0.0	111.0
0.0	0.0	2	2	300.99503	300.99503	1	2	2	0.0	0.0	0	0.193	0.0	0.005	0.0	111.0
0.0	0.0	2	2	300.99503	300.99503	1	2	2	0.0	0.0	0	0.193	0.0	0.004	0.0	111.0
0.0	0.0	2	2	300.99503	300.99503	1	2	2	0.0	0.0	0	0.193	0.0	0.009	0.0	111.0
0.0	0.0	2	2	300.99503	300.99503	1	2	2	0.0	0.0	0	0.193	0.0	0.013	0.0	111.0
0.0	0.0	2	2	300.99503	300.99503	1	2	2	0.0	0.0	0	0.193	0.0	-0.006	0.0	111.0
0.0	0.0	2	2	300.99503	300.99503	1	2	2	0.0	0.0	0	0.193	-0.001	-0.019	0.0	111.0
0.0	0.0	2	2	300.99503	300.99503	1	2	2	0.0	0.0	0	0.193	0.0	0.075	0.0	111.0
0.0	0.0	2	2	300.99503	300.99503	1	2	2	0.0	0.0	0	0.193	-0.001	-0.04	0.0	111.0
0.0	0.0	2	2	300.99503	300.99503	1	2	2	0.0	0.0	0	0.193	0.0	-0.006	0.0	111.0
0.0	0.0	2	2	300.99503	300.99503	1	2	2	0.0	0.0	0	0.193	0.0	0.086	0.0	1135.0
0.0	0.0	2	2	300.99503	300.99503	1	2	2	0.0	0.0	0	0.193	-0.001	-0.073	0.0	111.0
0.0	0.0	2	2	300.99503	300.99503	1	2	2	0.0	0.0	0	0.193	0.0	-0.002	0.0	111.0
4180.487	300.99503	2	3	201.99005	300.99503	1	2	2	0.0	0.0	1	0.193	0.0	-0.001	0.0	111.0
4180.487	300.99503	2	3	201.99005	300.99503	0	2	2	0.0	0.0	1	0.193	0.0	0.042	0.0	111.0
4180.487	300.99503	2	3	201.99005	300.99503	0	2	2	0.0	0.0	1	0.193	0.0	0.01	0.0	111.0
4180.487	300.99503	2	3	201.99005	300.99503	0	2	2	0.0	0.0	1	0.193	0.0	-0.005	0.0	111.0
4180.487	300.99503	2	3	201.99005	300.99503	0	2	2	0.0	0.0	1	0.193	0.002	0.452	0.569	1135.0
4180.487	300.99503	2	3	201.99005	300.99503	0	2	2	0.0	0.0	1	0.193	0.006	0.596	0.569	111.0
4180.487	300.99503	2	3	201.99005	300.99503	0	2	2	0.0	0.0	1	0.193	0.012	0.803	0.825	111.0
4180.487	300.99503	2	3	201.99005	300.99503	0	2	2	0.0	0.0	1	0.193	0.022	1.425	1.283	111.0
4180.487	300.99503	2	3	201.99005	300.99503	0	2	2	0.0	0.0	1	0.193	0.03	1.26	1.283	111.0
4180.487	300.99503	2	3	201.99005	300.99503	0	2	2	0.0	0.0	1	0.194	0.04	1.509	1.488	111.0
4180.487	300.99503	2	3	201.99005	300.99503	0	2	2	0.0	0.0	1	0.194	0.051	1.8	1.856	111.0
4180.487	300.99503	2	3	201.99005	300.99503	0	2	2	0.0	0.0	1	0.194	0.061	1.85	1.856	111.0
4180.487	300.99503	2	3	201.99005	300.99503	0	2	2	0.0	0.0	1	0.194	0.072	2.216	2.174	111.0
4180.487	300.99503	2	3	201.99005	300.99503	0	2	2	0.0	0.0	1	0.194	0.084	2.228	2.174	111.0
4180.487	300.99503	2	3	201.99005	300.99503	0	2	2	0.0	0.0	1	0.194	0.094	2.261	2.316	111.0
4180.487	300.99503	2	3	201.99005	300.99503	0	2	2	0.0	0.0	1	0.194	0.106	2.598	2.571	111.0
4180.487	300.99503	2	3	201.99005	300.99503	0	2	2	0.0	0.0	1	0.194	0.116	2.546	2.571	111.0
4180.487	300.99503	2	3	201.99005	300.99503	0	2	2	0.0	0.0	1	0.194	0.126	2.641	2.685	111.0
4180.487	300.99503	2	3	201.99005	300.99503	0	2	2	0.0	0.0	1	0.194	0.138	2.928	2.889	111.0
4180.487	300.99503	2	3	201.99005	300.99503	0	2	2	0.0	0.0	1	0.194	0.149	2.939	2.889	111.0
4180.487	300.99503	2	3	201.99005	300.99503	0	2	2	0.0	0.0	1	0.194	0.159	2.912	2.981	111.0
4180.487	300.99503	2	3	201.99005	300.99503	0	2	2	0.0	0.0	1	0.194	0.168	2.992	2.981	111.0
4180.487	300.99503	2	3	201.99005	300.99503	0	2	2	0.0	0.0	1	0.194	0.176	3.084	3.145	111.0
4180.487	300.99503	2	3	201.99005	300.99503	0	2	2	0.0	0.0	1	0.194	0.185	3.314	3.287	111.0
4180.487	300.99503	2	3	201.99005	300.99503	0	2	2	0.0	0.0	1	0.194	0.193	3.271	3.287	111.0
4180.487	300.99503	2	3	201.99005	300.99503	0	2	2	0.0	0.0	1	0.194	0.201	3.318	3.35	111.0
4180.487	300.99503	2	3	201.99005	300.99503	0	2	2	0.0	0.0	1	0.194	0.209	3.427	3.464	111.0
4180.487	300.99503	2	3	201.99005	300.99503	0	2	2	0.0	0.0	1	0.194	0.217	3.45	3.464	111.0
4180.487	300.99503	2	3	201.99005	300.99503	0	2	2	0.0	0.0	1	0.194	0.224	3.528	3.515	111.0
4180.487	300.99503	2	3	201.99005	300.99503	0	2	2	0.0	0.0	1	0.194	0.23	3.462	3.515	111.0
4180.487	300.99503	2	3	201.99005	300.99503	0	2	2	0.0	0.0	1	0.194	0.237	3.708	3.606	111.0
4180.487	300.99503	2	3	201.99005	300.99503	0	2	2	0.0	0.0	1	0.194	0.243	3.597	3.685	111.0
4180.487	300.99503	2	3	201.99005	300.99503	0	2	2	0.0	0.0	1	0.194	0.249	3.667	3.685	111.0
4180.487	300.99503	2	3	201.99005	300.99503	0	2	2	0.0	0.0	1	0.194	0.255	3.706	3.72	111.0
4180.487	300.99503	2	3	201.99005	300.99503	0	2	2	0.0	0.0	1	0.194	0.261	3.82	3.784	111.0
4180.487	300.99503	2	3	201.99005	300.99503	0	2	2	0.0	0.0	1	0.194	0.265	3.751	3.784	111.0
4180.487	300.99503	2	3	201.99005	300.99503	0	2	2	0.0	0.0	1	0.194	0.269	3.795	3.812	111.0
4180.487	300.99503	2	3	201.99005	300.99503	0	2	2	0.0	0.0	1	0.194	0.273	3.793	3.812	111.0
4180.487	300.99503	2	3	201.99005	300.99503	0	2	2	0.0	0.0	1	0.194	0.279	3.877	3.863	111.0
4180.487	300.99503	2	3	201.99005	300.99503	0	2	2	0.0	0.0	1	0.194	0.283	3.922	3.908	111.0
4180.487	300.99503	2	3	201.99005	300.99503	0	2	2	0.0	0.0	1	0.194	0.286	3.919	3.908	111.0
4180.487	300.99503	2	3	201.99005	300.99503	0	2	2	0.0	0.0	1	0.194	0.29	3.906	3.927	111.0
4180.487	300.99503	2	3	201.99005	300.99503	0	2	2	0.0	0.0	1	0.194	0.294	4.006	3.963	111.0
4180.487	300.99503	2	3	201.99005	300.99503	0	2	2	0.0	0.0	1	0.194	0.298	3.978	3.963	111.0
4180.487	300.99503	2	3	201.99005	300.99503	0	2	2	0.0	0.0	1	0.194	0.302	4.019	3.977	111.0
4180.487	300.99503	2	3	201.99005	300.99503	0	2	2	0.0	0.0	1	0.194	0.304	3.996	4.007	111.0
4180.487	300.99503	2	3	201.99005	300.99503	0	2	2	0.0	0.0	1	0.195	0.305	3.839	4.007	111.0
4180.487	300.99503	2	3	201.99005	300.99503	0	2	2	0.0	0.0	1	0.195	0.307	4.049	4.018	111.0
4180.487	300.99503	2	3	201.99005	300.99503	0	2	2	0.0	0.0	1	0.195	0.309	3.977	4.018	87.0
4180.487	300.99503	2	3	201.99005	300.99503	0	2	2	0.0	0.0	1	0.195	0.311	4.072	4.042	111.0
4180.487	300.99503	2	3	201.99005	300.99503	0	2	2	0.0	0.0	1	0.195	0.313	4.039	4.051	111.0
4180.487	300.99503	2	3	201.99005	300.99503	0	2	2	0.0	0.0	1	0.195	0.315	4.042	4.051	111.0
4180.487	300.99503	2	3	201.99005	300.99503	0	2	2	0.0	0.0	1	0.195	0.317	4.076	4.069	111.0
4180.487	300.99503	2	3	201.99005	300.99503	0	2	2	0.0	0.0	1	0.195	0.319	4.102	4.069	111.0
4180.487	300.99503	2	3	201.99005	300.99503	0	2	2	0.0	0.0	1	0.195	0.321	4.073	4.077	111.0
4180.487	300.99503	2	3	201.99005	300.99503	0	2	2	0.0	0.0	1	0.195	0.321	4.046	4.092	1135.0
4180.487	300.99503	2	3	201.99005	300.99503	0	2	2	0.0	0.0	1	0.195	0.321	4.015	4.092	111.0
4180.487	300.99503	2	3	201.99005	300.99503	0	2	2	0.0	0.0	1	0.195	0.322	4.122	4.098	111.0
4180.487	300.99503	2	3	201.99005	300.99503	0	2	2	0.0	0.0	1	0.195	0.323	4.138	4.11	111.0
4180.487	300.99503	2	3	201.99005	300.99503	0	2	2	0.0	0.0	1	0.196	0.324	4.073	4.11	111.0
4180.487	300.99503	2	3	201.99005	300.99503	0	2	2	0.0	0.0	1	0.196	0.326	4.145	4.115	111.0
4180.487	300.99503	2	3	201.99005	300.99503	0	2	2	0.0	0.0	1	0.196	0.326	4.085	4.115	111.0
4180.487	300.99503	2	3	201.99005	300.99503	0	2	2	0.0	0.0	1	0.196	0.327	4.085	4.126	111.0
4180.487	300.99503	2	3	201.99005	300.99503	0	2	2	0.0	0.0	1	0.196	0.329	4.156	4.129	111.0
4180.487	300.99503	2	3	201.99005	300.99503	0	2	2	0.0	0.0	1	0.196	0.33	4.143	4.129	111.0
4180.487	300.99503	2	3	201.99005	300.99503	0	2	2	0.0	0.0	1	0.196	0.331	4.156	4.137	111.0
4180.487	300.99503	2	3	201.99005	300.99503	0	2	2	0.0	0.0	1	0.197	0.333	4.175	4.141	111.0
4180.487	300.99503	2	3	201.99005	300.99503	0	2	2	0.0	0.0	1	0.197	0.334	4.107	4.141	111.0
4180.487	300.99503	2	3	201.99005	300.99503	0	2	2	0.0	0.0	1	0.197	0.336	4.162	4.146	111.0
4180.487	300.99503	2	3	201.99005	300.99503	0	2	2	0.0	0.0	1	0.197	0.338	4.334	4.146	1135.0
4180.487	300.99503	2	3	201.99005	300.99503	0	2	2	0.0	0.0	1	0.197	0.34	4.113	4.149	111.0
4180.487	300.99503	2	3	201.99005	300.99503	0	2	2	0.0	0.0	1	0.197	0.341	4.135	4.154	111.0
4180.487	300.99503	2	3	201.99005	300.99503	0	2	2	0.0	0.0	1	0.197	0.341	4.144	4.154	111.0
4180.487	300.99503	2	3	201.99005	300.99503	0	2	2	0.0	0.0	1	0.197	0.341	4.181	4.159	111.0
4180.487	300.99503	2	3	201.99005	300.99503	0	2	2	0.0	0.0	1	0.198	0.341	4.183	4.161	111.0
4180.487	300.99503	2	3	201.99005	300.99503	0	2	2	0.0	0.0	1	0.198	0.341	4.163	4.161	111.0
4180.487	300.99503	2	3	201.99005	300.99503	0	2	2	0.0	0.0	1	0.198	0.341	4.309	4.164	111.0
4180.487	300.99503	2	3	201.99005	300.99503	0	2	2	0.0	0.0	1	0.198	0.341	4.137	4.164	111.0
4180.487	300.99503	2	3	201.99005	300.99503	0	2	2	0.0	0.0	1	0.198	0.341	4.182	4.166	111.0
4180.487	300.99503	2	3	201.99005	300.99503	0	2	2	0.0	0.0	1	0.198	0.341	4.168	4.167	111.0
4180.487	300.99503	2	3	201.99005	300.99503	0	2	2	0.0	0.0	1	0.198	0.341	4.158	4.167	111.0
4180.487	300.99503	2	3	201.99005	300.99503	0	2	2	0.0	0.0	1	0.198	0.341	4.172	4.17	111.0
4180.487	300.99503	2	3	201.99005	300.99503	0	2	2	0.0	0.0	1	0.198	0.341	4.14	4.171	111.0
4180.487	300.99503	2	3	201.99005	300.99503	0	2	2	0.0	0.0	1	0.198	0.34	4.093	4.171	111.0
4180.487	300.99503	2	3	201.99005	300.99503	0	2	2	0.0	0.0	1	0.198	0.341	4.201	4.173	111.0
4180.487	300.99503	2	3	201.99005	300.99503	0	2	2	0.0	0.0	1	0.198	0.341	4.189	4.173	111.0
4180.487	300.99503	2	3	201.99005	300.99503	0	2	2	0.0	0.0	1	0.198	0.341	4.137	4.173	111.0
4180.487	300.99503	2	3	201.99005	300.99503	0	2	2	0.0	0.0	1	0.198	0.341	4.155	4.175	111.0
4180.487	300.99503	2	3	201.99005	300.99503	0	2	2	0.0	0.0	1	0.198	0.341	4.135	4.175	111.0
4180.487	300.99503	2	3	201.99005	300.99503	0	2	2	0.0	0.0	1	0.198	0.341	4.168	4.176	111.0
4180.487	300.99503	2	3	201.99005	300.99503	0	2	2	0.0	0.0	1	0.198	0.341	4.162	4.177	111.0
4180.487	300.99503	2	3	201.99005	300.99503	0	2	2	0.0	0.0	1	0.198	0.341	4.158	4.177	111.0
4180.487	300.99503	2	3	201.99005	300.99503	0	2	2	0.0	0.0	1	0.198	0.341	4.144	4.177	111.0
4180.487	300.99503	2	3	201.99005	300.99503	0	2	2	0.0	0.0	1	0.198	0.341	4.217	4.177	111.0
4180.487	300.99503	2	3	201.99005	300.99503	0	2	2	0.0	0.0	1	0.198	0.341	4.182	4.179	1135.0
4180.487	300.99503	2	3	201.99005	300.99503	0	2	2	0.0	0.0	1	0.198	0.341	4.171	4.18	111.0
4180.487	300.99503	2	3	201.99005	300.99503	0	2	2	0.0	0.0	1	0.198	0.341	4.178	4.18	111.0
4180.487	300.99503	2	3	201.99005	300.99503	0	2	2	0.0	0.0	1	0.198	0.341	4.17	4.18	111.0
4180.487	300.99503	2	3	201.99005	300.99503	0	2	2	0.0	0.0	1	0.198	0.341	4.183	4.181	111.0
4180.487	300.99503	2	3	201.99005	300.99503	0	2	2	0.0	0.0	1	0.198	0.341	4.177	4.181	111.0
4180.487	300.99503	2	3	201.99005	300.99503	0	2	2	0.0	0.0	1	0.198	0.341	4.184	4.181	87.0
4180.487	300.99503	2	3	201.99005	300.99503	0	2	2	0.0	0.0	1	0.198	0.341	4.2	4.181	87.0
4180.487	300.99503	2	3	201.99005	300.99503	0	2	2	0.0	0.0	1	0.198	0.341	4.234	4.182	111.0
4180.487	300.99503	2	3	201.99005	300.99503	0	2	2	0.0	0.0	1	0.198	0.341	4.116	4.182	111.0
4180.487	300.99503	2	3	201.99005	300.99503	0	2	2	0.0	0.0	1	0.198	0.341	4.168	4.182	111.0
4180.487	300.99503	2	3	201.99005	300.99503	0	2	2	0.0	0.0	1	0.198	0.341	4.238	4.183	111.0
4180.487	300.99503	2	3	201.99005	300.99503	0	2	2	0.0	0.0	1	0.198	0.341	4.225	4.183	111.0
4180.487	300.99503	2	3	201.99005	300.99503	0	2	2	0.0	0.0	1	0.198	0.341	4.134	4.183	111.0
4180.487	300.99503	2	3	201.99005	300.99503	0	2	2	0.0	0.0	1	0.198	0.341	4.219	4.183	111.0
4180.487	300.99503	2	3	201.99005	300.99503	0	2	2	0.0	0.0	1	0.198	0.341	4.192	4.183	111.0
4180.487	300.99503	2	3	201.99005	300.99503	0	2	2	0.0	0.0	1	0.198	0.341	4.196	4.184	111.0
4180.487	300.99503	2	3	201.99005	300.99503	0	2	2	0.0	0.0	1	0.198	0.341	4.189	4.184	111.0
4180.487	300.99503	2	3	201.99005	300.99503	0	2	2	0.0	0.0	1	0.198	0.341	4.259	4.184	111.0
4180.487	300.99503	2	3	201.99005	300.99503	0	2	2	0.0	0.0	1	0.198	0.341	4.16	4.184	111.0
4180.487	300.99503	2	3	201.99005	300.99503	0	2	2	0.0	0.0	1	0.198	0.341	4.208	4.184	111.0
4180.487	300.99503	2	3	201.99005	300.99503	0	2	2	0.0	0.0	1	0.198	0.341	4.148	4.184	111.0
4180.487	300.99503	2	3	201.99005	300.99503	0	2	2	0.0	0.0	1	0.198	0.341	4.192	4.184	111.0
4180.487	300.99503	2	3	201.99005	300.99503	0	2	2	0.0	0.0	1	0.198	0.341	4.189	4.184	1135.0
4180.487	300.99503	2	3	201.99005	300.99503	0	2	2	0.0	0.0	1	0.198	0.341	4.278	4.184	111.0
4180.487	300.99503	2	3	201.99005	300.99503	0	2	2	0.0	0.0	1	0.198	0.341	4.188	4.184	111.0
4180.487	300.99503	2	3	201.99005	300.99503	0	2	2	0.0	0.0	1	0.198	0.341	4.25	4.184	111.0
4180.487	300.99503	2	3	201.99005	300.99503	0	2	2	0.0	0.0	1	0.198	0.341	4.193	4.185	111.0
4180.487	300.99503	2	3	201.99005	300.99503	0	2	2	0.0	0.0	1	0.198	0.341	4.279	4.185	111.0
4180.487	300.99503	2	3	201.99005	300.99503	0	2	2	0.0	0.0	1	0.198	0.341	4.213	4.185	111.0
4180.487	300.99503	2	3	201.99005	300.99503	0	2	2	0.0	0.0	1	0.198	0.341	4.207	4.185	111.0
4180.487	300.99503	2	3	201.99005	300.99503	0	2	2	0.0	0.0	1	0.198	0.341	4.155	4.185	111.0
4180.487	300.99503	2	3	201.99005	300.99503	0	2	2	0.0	0.0	1	0.198	0.341	4.206	4.185	111.0
4180.487	300.99503	2	3	201.99005	300.99503	0	2	2	0.0	0.0	1	0.198	0.341	4.215	4.185	111.0
4180.487	300.99503	2	3	201.99005	300.99503	0	2	2	0.0	0.0	1	0.198	0.342	4.357	4.185	111.0
4180.487	300.99503	2	3	201.99005	300.99503	0	2	2	0.0	0.0	1	0.198	0.342	4.168	4.185	111.0
4180.487	300.99503	2	3	201.99005	300.99503	0	2	2	0.0	0.0	1	0.198	0.342	4.208	4.185	111.0
4180.487	300.99503	2	3	201.99005	300.99503	0	2	2	0.0	0.0	1	0.198	0.342	4.154	4.185	111.0
4180.487	300.99503	2	3	201.99005	300.99503	0	2	2	0.0	0.0	1	0.198	0.341	4.226	4.185	1135.0
4180.487	300.99503	2	3	201.99005	300.99503	0	2	2	0.0	0.0	1	0.198	0.341	4.187	4.185	111.0
4180.487	300.99503	2	3	201.99005	300.99503	0	2	2	0.0	0.0	1	0.198	0.341	4.195	4.185	111.0
4180.487	300.99503	2	3	201.99005	300.99503	0	2	2	0.0	0.0	1	0.198	0.341	4.193	4.185	111.0
4180.487	300.99503	2	3	201.99005	300.99503	0	2	2	0.0	0.0	1	0.198	0.341	4.158	4.185	111.0
4180.487	300.99503	2	3	201.99005	300.99503	0	2	2	0.0	0.0	1	0.198	0.341	4.142	4.185	111.0
4180.487	300.99503	2	3	201.99005	300.99503	0	2	2	0.0	0.0	1	0.198	0.341	4.187	4.185	111.0
4180.487	300.99503	2	3	201.99005	300.99503	1	2	2	0.0	0.0	1	0.198	0.341	4.196	4.185	1135.0
4180.487	300.99503	2	3	201.99005	300.99503	1	2	2	0.0	0.0	1	0.198	0.341	4.171	4.185	1135.0
4180.487	300.99503	2	3	201.99005	300.99503	1	2	2	0.0	0.0	1	0.198	0.341	4.156	4.185	111.0
4180.487	300.99503	2	3	201.99005	300.99503	1	2	2	0.0	0.0	1	0.198	0.341	4.24	4.185	111.0
4180.487	300.99503	2	3	201.99005	300.99503	1	2	2	0.0	0.0	1	0.198	0.341	4.194	4.185	111.0
4180.487	300.99503	2	3	201.99005	300.99503	1	2	2	0.0	0.0	1	0.198	0.341	4.234	4.185	87.0
4180.487	300.99503	2	3	201.99005	300.99503	1	2	2	0.0	0.0	1	0.198	0.34	4.106	4.185	111.0
4180.487	300.99503	2	3	201.99005	300.99503	1	2	2	0.0	0.0	1	0.198	0.341	4.158	4.185	87.0
4180.487	300.99503	2	3	201.99005	300.99503	1	2	2	0.0	0.0	1	0.198	0.341	4.167	4.185	111.0
4180.487	300.99503	2	3	201.99005	300.99503	1	2	2	0.0	0.0	1	0.198	0.341	4.329	4.185	111.0
4180.487	300.99503	2	3	201.99005	300.99503	1	2	2	0.0	0.0	1	0.198	0.341	4.225	4.185	111.0
4180.487	300.99503	2	3	201.99005	300.99503	1	2	2	0.0	0.0	1	0.198	0.341	4.186	4.185	111.0
4180.487	300.99503	2	3	201.99005	300.99503	1	2	2	0.0	0.0	1	0.198	0.341	4.165	4.185	111.0
4180.487	300.99503	2	3	201.99005	300.99503	1	2	2	0.0	0.0	1	0.198	0.341	4.185	4.185	111.0
4180.487	300.99503	2	3	201.99005	300.99503	1	2	2	0.0	0.0	1	0.198	0.341	4.186	4.185	111.0
4180.487	300.99503	2	3	201.99005	300.99503	1	2	2	0.0	0.0	1	0.198	0.341	4.243	4.185	111.0
4180.487	300.99503	2	3	201.99005	300.99503	1	2	2	0.0	0.0	1	0.198	0.341	4.247	4.185	111.0
4180.487	300.99503	2	3	201.99005	300.99503	1	2	2	0.0	0.0	1	0.198	0.341	4.144	4.185	111.0
4180.487	300.99503	2	3	201.99005	300.99503	1	2	2	0.0	0.0	1	0.198	0.341	4.131	4.185	111.0
4180.487	300.99503	2	3	201.99005	300.99503	1	2	2	0.0	0.0	1	0.198	0.341	4.204	4.185	111.0
4180.487	300.99503	2	3	201.99005	300.99503	1	2	2	0.0	0.0	1	0.198	0.341	4.198	4.185	1135.0
4180.487	300.99503	2	3	201.99005	300.99503	1	2	2	0.0	0.0	1	0.198	0.341	4.234	4.185	111.0
4180.487	300.99503	2	3	201.99005	300.99503	1	2	2	0.0	0.0	1	0.198	0.341	4.194	4.185	111.0
4180.487	300.99503	2	3	201.99005	300.99503	1	2	2	0.0	0.0	1	0.198	0.341	4.217	4.185	1135.0
4180.487	300.99503	2	3	201.99005	300.99503	1	2	2	0.0	0.0	1	0.198	0.341	4.154	4.185	111.0
4180.487	300.99503	2	3	201.99005	300.99503	1	2	2	0.0	0.0	1	0.198	0.341	4.225	4.185	111.0
4180.487	300.99503	2	3	201.99005	300.99503	1	2	2	0.0	0.0	1	0.198	0.341	4.149	4.185	111.0
4180.487	300.99503	2	3	201.99005	300.99503	1	2	2	0.0	0.0	1	0.198	0.341	4.209	4.185	111.0
4180.487	300.99503	2	3	201.99005	300.99503	1	2	2	0.0	0.0	1	0.198	0.341	4.189	4.185	111.0
4180.487	300.99503	2	3	201.99005	300.99503	1	2	2	0.0	0.0	1	0.198	0.341	4.21	4.185	111.0
4180.487	300.99503	2	3	201.99005	300.99503	1	2	2	0.0	0.0	1	0.198	0.341	4.222	4.185	111.0
4180.487	300.99503	2	3	201.99005	300.99503	1	2	2	0.0	0.0	1	0.198	0.341	4.219	4.185	111.0
4180.487	300.99503	2	3	201.99005	300.99503	1	2	2	0.0	0.0	1	0.198	0.341	4.197	4.185	111.0
4180.487	300.99503	2	3	201.99005	300.99503	1	2	2	0.0	0.0	1	0.198	0.341	4.199	4.185	111.0
4180.487	300.99503	2	3	201.99005	300.99503	1	2	2	0.0	0.0	1	0.198	0.341	4.169	4.185	111.0
4180.487	300.99503	2	3	201.99005	300.99503	1	2	2	0.0	0.0	1	0.198	0.341	4.188	4.185	111.0
4180.487	300.99503	2	3	201.99005	300.99503	1	2	2	0.0	0.0	1	0.198	0.341	4.159	4.185	111.0
4180.487	300.99503	2	3	201.99005	300.99503	1	2	2	0.0	0.0	1	0.198	0.341	4.257	4.185	111.0
4180.487	300.99503	2	3	201.99005	300.99503	1	2	2	0.0	0.0	1	0.198	0.341	4.194	4.185	111.0
4180.487	300.99503	2	3	201.99005	300.99503	1	2	2	0.0	0.0	1	0.198	0.341	4.204	4.185	111.0
4180.487	300.99503	2	3	201.99005	300.99503	1	2	2	0.0	0.0	1	0.198	0.341	4.197	4.185	111.0
4180.487	300.99503	2	3	201.99005	300.99503	1	2	2	0.0	0.0	1	0.198	0.341	4.138	4.185	111.0
4180.487	300.99503	2	3	201.99005	300.99503	1	2	2	0.0	0.0	1	0.198	0.342	4.21	4.185	111.0
4180.487	300.99503	2	3	201.99005	300.99503	1	2	2	0.0	0.0	1	0.198	0.342	4.225	4.185	111.0
4180.487	300.99503	2	3	201.99005	300.99503	1	2	2	0.0	0.0	1	0.198	0.342	4.183	4.185	111.0
4180.487	300.99503	2	3	201.99005	300.99503	1	2	2	0.0	0.0	1	0.198	0.342	4.187	4.185	111.0
4180.487	300.99503	2	3	201.99005	300.99503	1	2	2	0.0	0.0	1	0.198	0.342	4.118	4.185	111.0
4180.487	300.99503	2	3	201.99005	300.99503	1	2	2	0.0	0.0	1	0.198	0.342	4.131	4.185	111.0
4180.487	300.99503	2	3	201.99005	300.99503	1	2	2	0.0	0.0	1	0.198	0.342	4.153	4.185	111.0
4180.487	300.99503	2	3	201.99005	300.99503	1	2	2	0.0	0.0	1	0.198	0.343	4.356	4.185	111.0
4180.487	300.99503	2	3	201.99005	300.99503	1	2	2	0.0	0.0	1	0.198	0.343	4.176	4.185	111.0
4180.487	300.99503	2	3	201.99005	300.99503	1	2	2	0.0	0.0	1	0.198	0.342	4.223	4.185	111.0
4180.487	300.99503	2	3	201.99005	300.99503	1	2	2	0.0	0.0	1	0.198	0.342	4.191	4.185	111.0
4180.487	300.99503	2	3	201.99005	300.99503	1	2	2	0.0	0.0	1	0.198	0.342	4.237	4.185	111.0
4180.487	300.99503	2	3	201.99005	300.99503	1	2	2	0.0	0.0	1	0.198	0.342	4.157	4.185	111.0
4180.487	300.99503	2	3	201.99005	300.99503	1	2	2	0.0	0.0	1	0.198	0.342	4.172	4.185	111.0
4180.487	300.99503	2	3	201.99005	300.99503	1	2	2	0.0	0.0	1	0.198	0.342	4.154	4.185	1135.0
4180.487	300.99503	2	3	201.99005	300.99503	1	2	2	0.0	0.0	1	0.198	0.342	4.174	4.185	111.0
4180.487	300.99503	2	3	201.99005	300.99503	1	2	2	0.0	0.0	1	0.197	0.342	4.227	4.185	111.0
4180.487	300.99503	2	3	201.99005	300.99503	1	2	2	0.0	0.0	1	0.197	0.342	4.117	4.185	111.0
4180.487	300.99503	2	3	201.99005	300.99503	1	2	2	0.0	0.0	1	0.197	0.341	4.105	4.185	111.0
4180.487	300.99503	2	3	201.99005	300.99503	1	2	2	0.0	0.0	1	0.197	0.341	4.186	4.185	111.0
4180.487	300.99503	2	3	201.99005	300.99503	1	2	2	0.0	0.0	1	0.197	0.341	4.197	4.185	111.0
4180.487	300.99503	2	3	201.99005	300.99503	1	2	2	0.0	0.0	1	0.197	0.341	4.189	4.185	111.0
4180.487	300.99503	2	3	201.99005	300.99503	1	2	2	0.0	0.0	1	0.197	0.341	4.266	4.185	111.0
4180.487	300.99503	2	3	201.99005	300.99503	1	2	2	0.0	0.0	1	0.197	0.341	4.182	4.185	111.0
4180.487	300.99503	2	3	201.99005	300.99503	1	2	2	0.0	0.0	1	0.197	0.341	4.2	4.185	111.0
0.0	0.0	2	3	201.99005	300.99503	1	2	2	0.0	0.0	0	0.197	0.341	4.172	4.185	87.0
0.0	0.0	2	3	201.99005	300.99503	1	2	2	0.0	0.0	0	0.197	0.341	4.216	4.185	111.0
0.0	0.0	2	3	201.99005	300.99503	1	2	2	0.0	0.0	0	0.197	0.341	4.135	4.185	111.0
0.0	0.0	2	3	201.99005	300.99503	1	2	2	0.0	0.0	0	0.197	0.341	4.172	4.185	111.0
0.0	0.0	2	3	201.99005	300.99503	1	2	2	0.0	0.0	0	0.197	0.341	4.267	4.185	111.0
0.0	0.0	2	3	201.99005	300.99503	1	2	2	0.0	0.0	0	0.197	0.337	3.618	3.613	111.0
0.0	0.0	2	3	201.99005	300.99503	1	2	2	0.0	0.0	0	0.197	0.332	3.408	3.358	111.0
0.0	0.0	2	3	201.99005	300.99503	1	2	2	0.0	0.0	0	0.197	0.327	3.313	3.358	111.0
0.0	0.0	2	3	201.99005	300.99503	1	2	2	0.0	0.0	0	0.197	0.317	2.897	2.901	111.0
0.0	0.0	2	3	201.99005	300.99503	1	2	2	0.0	0.0	0	0.197	0.309	2.776	2.695	111.0
0.0	0.0	2	3	201.99005	300.99503	1	2	2	0.0	0.0	0	0.197	0.301	2.692	2.695	111.0
0.0	0.0	2	3	201.99005	300.99503	1	2	2	0.0	0.0	0	0.196	0.29	2.343	2.328	111.0
0.0	0.0	2	3	201.99005	300.99503	1	2	2	0.0	0.0	0	0.196	0.28	2.312	2.328	111.0
0.0	0.0	2	3	201.99005	300.99503	1	2	2	0.0	0.0	0	0.196	0.271	2.172	2.162	111.0
0.0	0.0	2	3	201.99005	300.99503	1	2	2	0.0	0.0	0	0.196	0.259	1.839	1.867	111.0
0.0	0.0	2	3	201.99005	300.99503	1	2	2	0.0	0.0	0	0.196	0.249	1.861	1.867	111.0
0.0	0.0	2	3	201.99005	300.99503	1	2	2	0.0	0.0	0	0.196	0.237	1.607	1.612	111.0
0.0	0.0	2	3	201.99005	300.99503	1	2	2	0.0	0.0	0	0.196	0.227	1.56	1.499	111.0
0.0	0.0	2	3	201.99005	300.99503	1	2	2	0.0	0.0	0	0.196	0.217	1.501	1.499	111.0
0.0	0.0	2	3	201.99005	300.99503	1	2	2	0.0	0.0	0	0.196	0.207	1.308	1.294	111.0
0.0	0.0	2	3	201.99005	300.99503	1	2	2	0.0	0.0	0	0.195	0.196	1.215	1.294	87.0
0.0	0.0	2	3	201.99005	300.99503	1	2	2	0.0	0.0	0	0.195	0.187	1.196	1.203	111.0
0.0	0.0	2	3	201.99005	300.99503	1	2	2	0.0	0.0	0	0.195	0.177	1.05	1.038	111.0
0.0	0.0	2	3	201.99005	300.99503	1	2	2	0.0	0.0	0	0.195	0.169	0.99	1.038	111.0
0.0	0.0	2	3	201.99005	300.99503	1	2	2	0.0	0.0	0	0.195	0.159	0.785	0.964	111.0
0.0	0.0	2	3	201.99005	300.99503	1	2	2	0.0	0.0	0	0.195	0.151	0.854	0.833	111.0
0.0	0.0	2	3	201.99005	300.99503	1	2	2	0.0	0.0	0	0.195	0.143	0.861	0.833	111.0
0.0	0.0	2	3	201.99005	300.99503	1	2	2	0.0	0.0	0	0.195	0.134	0.72	0.719	111.0
0.0	0.0	2	3	201.99005	300.99503	1	2	2	0.0	0.0	0	0.195	0.126	0.695	0.668	111.0
0.0	0.0	2	3	201.99005	300.99503	1	2	2	0.0	0.0	0	0.195	0.119	0.672	0.668	111.0
0.0	0.0	2	3	201.99005	300.99503	1	2	2	0.0	0.0	0	0.194	0.112	0.568	0.577	111.0
0.0	0.0	2	3	201.99005	300.99503	1	2	2	0.0	0.0	0	0.194	0.106	0.576	0.577	111.0
0.0	0.0	2	3	201.99005	300.99503	1	2	2	0.0	0.0	0	0.194	0.1	0.52	0.536	111.0
0.0	0.0	2	3	201.99005	300.99503	1	2	2	0.0	0.0	0	0.194	0.096	0.498	0.462	111.0
0.0	0.0	2	3	201.99005	300.99503	1	2	2	0.0	0.0	0	0.194	0.09	0.472	0.462	111.0
0.0	0.0	2	3	201.99005	300.99503	1	2	2	0.0	0.0	0	0.194	0.084	0.435	0.399	111.0
0.0	0.0	2	3	201.99005	300.99503	1	2	2	0.0	0.0	0	0.194	0.078	0.409	0.399	111.0
0.0	0.0	2	3	201.99005	300.99503	1	2	2	0.0	0.0	0	0.194	0.074	0.357	0.371	111.0
0.0	0.0	2	3	201.99005	300.99503	1	2	2	0.0	0.0	0	0.194	0.07	0.35	0.32	111.0
0.0	0.0	2	3	201.99005	300.99503	1	2	2	0.0	0.0	0	0.194	0.065	0.137	0.32	111.0
0.0	0.0	2	3	201.99005	300.99503	1	2	2	0.0	0.0	0	0.194	0.061	0.328	0.297	111.0
0.0	0.0	2	3	201.99005	300.99503	1	2	2	0.0	0.0	0	0.194	0.058	0.367	0.257	111.0
0.0	0.0	2	3	201.99005	300.99503	1	2	2	0.0	0.0	0	0.194	0.055	0.226	0.257	111.0
0.0	0.0	2	3	201.99005	300.99503	1	2	2	0.0	0.0	0	0.194	0.052	0.268	0.238	111.0
0.0	0.0	2	3	201.99005	300.99503	1	2	2	0.0	0.0	0	0.194	0.049	0.27	0.238	111.0
0.0	0.0	2	3	201.99005	300.99503	1	2	2	0.0	0.0	0	0.194	0.045	0.212	0.206	111.0
0.0	0.0	2	3	201.99005	300.99503	1	2	2	0.0	0.0	0	0.194	0.041	0.201	0.177	111.0
0.0	0.0	2	3	201.99005	300.99503	1	2	2	0.0	0.0	0	0.194	0.038	0.196	0.177	111.0
0.0	0.0	2	3	201.99005	300.99503	1	2	2	0.0	0.0	0	0.194	0.036	0.142	0.165	111.0
0.0	0.0	2	3	201.99005	300.99503	1	2	2	0.0	0.0	0	0.194	0.034	0.06	0.142	111.0
0.0	0.0	2	3	201.99005	300.99503	1	2	2	0.0	0.0	0	0.194	0.032	0.139	0.142	111.0
0.0	0.0	2	3	201.99005	300.99503	1	2	2	0.0	0.0	0	0.194	0.031	0.339	0.132	111.0
0.0	0.0	2	3	201.99005	300.99503	1	2	2	0.0	0.0	0	0.194	0.029	0.124	0.132	1135.0
0.0	0.0	2	3	201.99005	300.99503	1	2	2	0.0	0.0	0	0.194	0.027	0.187	0.114	87.0
0.0	0.0	2	3	201.99005	300.99503	1	2	2	0.0	0.0	0	0.194	0.025	0.09	0.098	111.0
0.0	0.0	2	3	201.99005	300.99503	1	2	2	0.0	0.0	0	0.194	0.023	0.118	0.098	111.0
0.0	0.0	2	3	201.99005	300.99503	1	2	2	0.0	0.0	0	0.194	0.021	0.065	0.091	111.0
0.0	0.0	2	3	201.99005	300.99503	1	2	2	0.0	0.0	0	0.194	0.02	0.165	0.078	87.0
0.0	0.0	2	3	201.99005	300.99503	1	2	2	0.0	0.0	0	0.194	0.02	0.077	0.078	111.0
0.0	0.0	2	3	201.99005	300.99503	1	2	2	0.0	0.0	0	0.194	0.019	0.074	0.073	111.0
0.0	0.0	2	3	201.99005	300.99503	1	2	2	0.0	0.0	0	0.194	0.019	0.068	0.073	111.0
0.0	0.0	2	3	201.99005	300.99503	1	2	2	0.0	0.0	0	0.194	0.019	0.031	0.063	111.0
0.0	0.0	2	3	201.99005	300.99503	1	2	2	0.0	0.0	0	0.194	0.019	0.069	0.058	111.0
0.0	0.0	2	3	201.99005	300.99503	1	2	2	0.0	0.0	0	0.194	0.019	0.079	0.058	111.0
0.0	0.0	2	3	201.99005	300.99503	1	2	2	0.0	0.0	0	0.194	0.019	0.066	0.05	111.0
0.0	0.0	2	3	201.99005	300.99503	1	2	2	0.0	0.0	0	0.194	0.019	0.025	0.043	111.0
0.0	0.0	2	3	201.99005	300.99503	1	2	2	0.0	0.0	0	0.194	0.018	-0.015	0.043	111.0
0.0	0.0	2	3	201.99005	300.99503	1	2	2	0.0	0.0	0	0.194	0.017	-0.089	0.04	111.0
0.0	0.0	2	3	201.99005	300.99503	1	2	2	0.0	0.0	0	0.194	0.017	-0.002	0.04	111.0
0.0	0.0	2	3	201.99005	300.99503	1	2	2	0.0	0.0	0	0.194	0.017	0.051	0.034	111.0
0.0	0.0	2	3	201.99005	300.99503	1	2	2	0.0	0.0	0	0.194	0.017	0.027	0.032	111.0
0.0	0.0	2	3	201.99005	300.99503	1	2	2	0.0	0.0	0	0.194	0.017	0.026	0.032	111.0
0.0	0.0	2	3	201.99005	300.99503	1	2	2	0.0	0.0	0	0.194	0.017	0.032	0.027	111.0
0.0	0.0	2	3	201.99005	300.99503	1	2	2	0.0	0.0	0	0.194	0.017	0.142	0.025	111.0
0.0	0.0	2	3	201.99005	300.99503	1	2	2	0.0	0.0	0	0.194	0.017	0.027	0.025	111.0
0.0	0.0	2	3	201.99005	300.99503	1	2	2	0.0	0.0	0	0.194	0.017	0.02	0.021	111.0
0.0	0.0	2	3	201.99005	300.99503	1	2	2	0.0	0.0	0	0.194	0.017	0.036	0.021	111.0
0.0	0.0	2	3	201.99005	300.99503	1	2	2	0.0	0.0	0	0.194	0.017	0.014	0.018	111.0
0.0	0.0	2	3	201.99005	300.99503	1	2	2	0.0	0.0	0	0.194	0.017	0.017	0.017	111.0
0.0	0.0	2	3	201.99005	300.99503	1	2	2	0.0	0.0	0	0.194	0.017	0.025	0.017	1135.0
0.0	0.0	2	3	201.99005	300.99503	1	2	2	0.0	0.0	0	0.194	0.016	-0.021	0.014	111.0
0.0	0.0	2	3	201.99005	300.99503	1	2	2	0.0	0.0	0	0.194	0.014	-0.026	0.013	111.0
0.0	0.0	2	3	201.99005	300.99503	1	2	2	0.0	0.0	0	0.194	0.014	-0.003	0.013	111.0
0.0	0.0	2	3	201.99005	300.99503	1	2	2	0.0	0.0	0	0.194	0.013	-0.032	0.011	111.0
0.0	0.0	2	3	201.99005	300.99503	1	2	2	0.0	0.0	0	0.194	0.013	0.0	0.011	111.0
0.0	0.0	2	3	201.99005	300.99503	1	2	2	0.0	0.0	0	0.194	0.013	0.057	0.01	111.0
0.0	0.0	2	3	201.99005	300.99503	1	2	2	0.0	0.0	0	0.194	0.013	0.016	0.009	111.0
0.0	0.0	2	3	201.99005	300.99503	1	2	2	0.0	0.0	0	0.194	0.013	-0.008	0.009	111.0
0.0	0.0	2	3	201.99005	300.99503	1	2	2	0.0	0.0	0	0.194	0.013	0.034	0.007	111.0
0.0	0.0	2	3	201.99005	300.99503	1	2	2	0.0	0.0	0	0.194	0.013	0.02	0.007	111.0
0.0	0.0	2	3	201.99005	300.99503	1	2	2	0.0	0.0	0	0.194	0.013	0.02	0.007	111.0
0.0	0.0	2	3	201.99005	300.99503	1	2	2	0.0	0.0	0	0.194	0.013	0.041	0.006	111.0
0.0	0.0	2	3	201.99005	300.99503	1	2	2	0.0	0.0	0	0.194	0.013	0.022	0.006	111.0
0.0	0.0	2	3	201.99005	300.99503	1	2	2	0.0	0.0	0	0.194	0.012	-0.03	0.005	111.0
0.0	0.0	2	3	201.99005	300.99503	1	2	2	0.0	0.0	0	0.194	0.012	0.019	0.004	111.0
0.0	0.0	2	3	201.99005	300.99503	1	2	2	0.0	0.0	0	0.194	0.01	-0.032	0.004	111.0
0.0	0.0	2	3	201.99005	300.99503	1	2	2	0.0	0.0	0	0.194	0.01	0.006	0.004	111.0
0.0	0.0	2	3	201.99005	300.99503	1	2	2	0.0	0.0	0	0.194	0.009	-0.056	0.003	111.0
0.0	0.0	2	3	201.99005	300.99503	1	2	2	0.0	0.0	0	0.194	0.009	-0.001	0.003	111.0
0.0	0.0	2	3	201.99005	300.99503	1	2	2	0.0	0.0	0	0.194	0.009	0.018	0.003	111.0
0.0	0.0	2	3	201.99005	300.99503	1	2	2	0.0	0.0	0	0.194	0.008	-0.038	0.003	111.0
0.0	0.0	2	3	201.99005	300.99503	1	2	2	0.0	0.0	0	0.194	0.008	0.0	0.002	111.0
0.0	0.0	2	3	201.99005	300.99503	1	2	2	0.0	0.0	0	0.194	0.007	-0.003	0.002	111.0
0.0	0.0	2	3	201.99005	300.99503	1	2	2	0.0	0.0	0	0.194	0.007	-0.003	0.002	111.0
0.0	0.0	2	3	201.99005	300.99503	1	2	2	0.0	0.0	0	0.195	0.006	0.0	0.001	111.0
0.0	0.0	2	3	201.99005	300.99503	1	2	2	0.0	0.0	0	0.195	0.005	-0.025	0.001	111.0
0.0	0.0	2	3	201.99005	300.99503	1	2	2	0.0	0.0	0	0.195	0.004	-0.012	0.001	111.0
0.0	0.0	2	3	201.99005	300.99503	1	2	2	0.0	0.0	0	0.195	0.002	-0.014	0.001	111.0
0.0	0.0	2	3	201.99005	300.99503	1	2	2	0.0	0.0	0	0.195	0.001	0.025	0.001	87.0
0.0	0.0	2	3	201.99005	300.99503	1	2	2	0.0	0.0	0	0.195	-0.001	-0.013	0.001	111.0
0.0	0.0	2	3	201.99005	300.99503	1	2	2	0.0	0.0	0	0.195	-0.001	-0.025	0.0	111.0
0.0	0.0	2	3	201.99005	300.99503	1	2	2	0.0	0.0	0	0.195	-0.001	-0.015	0.0	111.0
0.0	0.0	2	3	201.99005	300.99503	1	2	2	0.0	0.0	0	0.195	0.0	-0.006	0.0	111.0
0.0	0.0	2	3	201.99005	300.99503	1	2	2	0.0	0.0	0	0.195	-0.001	-0.021	0.0	111.0
0.0	0.0	2	3	201.99005	300.99503	1	2	2	0.0	0.0	0	0.195	-0.001	-0.083	0.0	111.0
0.0	0.0	2	3	201.99005	300.99503	1	2	2	0.0	0.0	0	0.195	0.0	0.016	0.0	111.0
0.0	0.0	2	3	201.99005	300.99503	1	2	2	0.0	0.0	0	0.195	0.0	0.019	0.0	111.0
0.0	0.0	2	3	201.99005	300.99503	1	2	2	0.0	0.0	0	0.195	0.0	-0.001	0.0	111.0
0.0	0.0	2	3	201.99005	300.99503	1	2	2	0.0	0.0	0	0.195	0.0	0.006	0.0	111.0
0.0	0.0	2	3	201.99005	300.99503	1	2	2	0.0	0.0	0	0.195	-0.001	-0.082	0.0	111.0
0.0	0.0	2	3	201.99005	300.99503	1	2	2	0.0	0.0	0	0.195	-0.001	-0.014	0.0	111.0
0.0	0.0	2	3	201.99005	300.99503	1	2	2	0.0	0.0	0	0.195	0.0	0.027	0.0	111.0
0.0	0.0	2	3	201.99005	300.99503	1	2	2	0.0	0.0	0	0.195	0.0	0.02	0.0	87.0
0.0	0.0	2	3	201.99005	300.99503	1	2	2	0.0	0.0	0	0.195	0.0	0.009	0.0	111.0
0.0	0.0	2	3	201.99005	300.99503	1	2	2	0.0	0.0	0	0.195	0.0	0.016	0.0	111.0
0.0	0.0	2	3	201.99005	300.99503	1	2	2	0.0	0.0	0	0.195	-0.001	-0.018	0.0	111.0
0.0	0.0	2	3	201.99005	300.99503	1	2	2	0.0	0.0	0	0.195	0.0	0.163	0.0	111.0
0.0	0.0	2	3	201.99005	300.99503	1	2	2	0.0	0.0	0	0.195	0.0	0.016	0.0	111.0
0.0	0.0	2	3	201.99005	300.99503	1	2	2	0.0	0.0	0	0.195	-0.001	-0.102	0.0	111.0
0.0	0.0	2	3	201.99005	300.99503	1	2	2	0.0	0.0	0	0.195	0.0	0.024	0.0	111.0
0.0	0.0	2	3	201.99005	300.99503	1	2	2	0.0	0.0	0	0.195	0.0	0.04	0.0	111.0
0.0	0.0	2	3	201.99005	300.99503	1	2	2	0.0	0.0	0	0.195	-0.001	-0.012	0.0	111.0
0.0	0.0	2	3	201.99005	300.99503	1	2	2	0.0	0.0	0	0.195	0.0	0.007	0.0	111.0
0.0	0.0	2	3	201.99005	300.99503	1	2	2	0.0	0.0	0	0.195	-0.001	-0.028	0.0	111.0
0.0	0.0	2	3	201.99005	300.99503	1	2	2	0.0	0.0	0	0.195	0.0	-0.007	0.0	111.0
0.0	0.0	2	3	201.99005	300.99503	1	2	2	0.0	0.0	0	0.195	0.0	-0.007	0.0	1135.0
0.0	0.0	2	3	201.99005	300.99503	1	2	2	0.0	0.0	0	0.195	0.0	0.006	0.0	111.0
0.0	0.0	2	3	201.99005	300.99503	1	2	2	0.0	0.0	0	0.195	0.0	0.01	0.0	111.0
0.0	0.0	2	3	201.99005	300.99503	1	2	2	0.0	0.0	0	0.195	-0.001	-0.027	0.0	111.0
0.0	0.0	2	3	201.99005	300.99503	1	2	2	0.0	0.0	0	0.195	0.0	-0.002	0.0	111.0
0.0	0.0	2	3	201.99005	300.99503	1	2	2	0.0	0.0	0	0.195	0.0	0.034	0.0	87.0
0.0	0.0	2	3	201.99005	300.99503	1	2	2	0.0	0.0	0	0.195	0.0	-0.011	0.0	111.0
0.0	0.0	2	3	201.99005	300.99503	1	2	2	0.0	0.0	0	0.195	0.0	-0.004	0.0	111.0
0.0	0.0	2	3	201.99005	300.99503	1	2	2	0.0	0.0	0	0.195	-0.001	-0.033	0.0	111.0
0.0	0.0	2	3	201.99005	300.99503	1	2	2	0.0	0.0	0	0.195	-0.001	-0.02	0.0	111.0
0.0	0.0	2	3	201.99005	300.99503	1	2	2	0.0	0.0	0	0.195	0.0	0.02	0.0	111.0
0.0	0.0	2	3	201.99005	300.99503	1	2	2	0.0	0.0	0	0.195	-0.001	-0.049	0.0	111.0
0.0	0.0	2	3	201.99005	300.99503	1	2	2	0.0	0.0	0	0.195	-0.001	-0.027	0.0	111.0
0.0	0.0	2	3	201.99005	300.99503	1	2	2	0.0	0.0	0	0.195	0.0	0.004	0.0	111.0
0.0	0.0	2	3	201.99005	300.99503	1	2	2	0.0	0.0	0	0.195	0.0	0.006	0.0	111.0
0.0	0.0	2	3	201.99005	300.99503	1	2	2	0.0	0.0	0	0.195	0.0	0.0	0.0	111.0
0.0	0.0	2	3	201.99005	300.99503	1	2	2	0.0	0.0	0	0.195	0.0	0.012	0.0	111.0
0.0	0.0	2	3	201.99005	300.99503	1	2	2	0.0	0.0	0	0.195	0.0	0.041	0.0	111.0
0.0	0.0	2	3	201.99005	300.99503	1	2	2	0.0	0.0	0	0.195	0.0	0.0	0.0	111.0
0.0	0.0	2	3	201.99005	300.99503	1	2	2	0.0	0.0	0	0.195	0.0	0.044	0.0	111.0
0.0	0.0	2	3	201.99005	300.99503	1	2	2	0.0	0.0	0	0.195	-0.001	-0.039	0.0	111.0
[truncated: 6,957 more rows]
