# Supplementary material for: Just noticeable differences for elbow joint torque feedback
Source: Sci Rep. 2021 Dec 7;11:23553. doi: 10.1038/s41598-021-02630-3 (PMC8651665; doi:10.1038/s41598-021-02630-3)
Supplement: Supplementary file 2 — Supplementary Information. [file 41598_2021_2630_MOESM2_ESM.zip › SupplementaryData_ScientificReports_KimAsbeck2021/S2_W2E.csv]

data 1	data 2	data 3	data 4	data 5	data 6	data 7	data 8	data 9	data 10	data 11	data 12	data 13	data 14	data 15	data 16	data 17
0.0	0.0	1	1	400.0	400.0	0	1	1	105.25374	37.886223	0	0.203	0.0	0.022	0.0	111.0
0.0	0.0	1	1	400.0	400.0	0	1	1	105.25374	37.886223	0	0.203	0.0	-0.012	0.0	111.0
0.0	0.0	1	1	400.0	400.0	0	1	1	105.25374	37.886223	0	0.203	-0.001	-0.062	0.0	111.0
0.0	0.0	1	1	400.0	400.0	0	1	1	105.25374	37.886223	0	0.203	0.0	0.012	0.0	111.0
0.0	0.0	1	1	400.0	400.0	0	1	1	105.25374	37.886223	0	0.203	0.0	0.116	0.0	111.0
0.0	0.0	1	1	400.0	400.0	0	1	1	105.25374	37.886223	0	0.203	-0.001	-0.017	0.0	111.0
0.0	0.0	1	1	400.0	400.0	0	1	1	105.25374	37.886223	0	0.203	0.0	0.005	0.0	111.0
0.0	0.0	1	1	400.0	400.0	0	1	1	105.25374	37.886223	0	0.203	-0.001	-0.029	0.0	111.0
0.0	0.0	1	1	400.0	400.0	0	1	1	105.25374	37.886223	0	0.203	0.0	0.051	0.0	111.0
0.0	0.0	1	1	400.0	400.0	0	1	1	105.25374	37.886223	0	0.203	0.0	0.011	0.0	111.0
0.0	0.0	1	1	400.0	400.0	0	1	1	105.25374	37.886223	0	0.203	0.0	0.035	0.0	111.0
0.0	0.0	1	1	400.0	400.0	0	1	1	105.25374	37.886223	0	0.203	0.0	-0.008	0.0	111.0
0.0	0.0	1	1	400.0	400.0	0	1	1	105.25374	37.886223	0	0.203	-0.001	-0.014	0.0	111.0
0.0	0.0	1	1	400.0	400.0	0	1	1	105.25374	37.886223	0	0.203	-0.001	-0.016	0.0	111.0
0.0	0.0	1	1	400.0	400.0	0	1	1	105.25374	37.886223	0	0.203	0.0	-0.002	0.0	111.0
0.0	0.0	1	1	400.0	400.0	0	1	1	105.25374	37.886223	0	0.203	0.0	-0.005	0.0	111.0
0.0	0.0	1	1	400.0	400.0	0	1	1	105.25374	37.886223	0	0.203	-0.001	-0.014	0.0	111.0
0.0	0.0	1	1	400.0	400.0	0	1	1	105.25374	37.886223	0	0.203	-0.001	-0.025	0.0	111.0
0.0	0.0	1	1	400.0	400.0	0	1	1	105.25374	37.886223	0	0.203	0.0	0.057	0.0	111.0
0.0	0.0	1	1	400.0	400.0	0	1	1	105.25374	37.886223	0	0.203	-0.001	-0.031	0.0	111.0
0.0	0.0	1	1	400.0	400.0	0	1	1	105.25374	37.886223	0	0.203	0.0	0.008	0.0	111.0
0.0	0.0	1	1	400.0	400.0	0	1	1	105.25374	37.886223	0	0.203	-0.001	-0.051	0.0	111.0
0.0	0.0	1	1	400.0	400.0	0	1	1	105.25374	37.886223	0	0.203	-0.001	-0.015	0.0	111.0
0.0	0.0	1	1	400.0	400.0	0	1	1	105.25374	37.886223	0	0.203	0.0	0.003	0.0	111.0
0.0	0.0	1	1	400.0	400.0	0	1	1	105.25374	37.886223	0	0.203	0.0	-0.004	0.0	111.0
0.0	0.0	1	1	400.0	400.0	0	1	1	105.25374	37.886223	0	0.203	0.0	-0.002	0.0	111.0
0.0	0.0	1	1	400.0	400.0	0	1	1	105.25374	37.886223	0	0.203	0.0	0.004	0.0	111.0
0.0	0.0	1	1	400.0	400.0	0	1	1	105.25374	37.886223	0	0.203	0.0	0.01	0.0	111.0
0.0	0.0	1	1	400.0	400.0	0	1	1	105.25374	37.886223	0	0.203	0.0	-0.008	0.0	111.0
0.0	0.0	1	1	400.0	400.0	0	1	1	105.25374	37.886223	0	0.203	0.0	0.009	0.0	111.0
0.0	0.0	1	1	400.0	400.0	0	1	1	105.25374	37.886223	0	0.203	0.0	0.007	0.0	111.0
0.0	0.0	1	1	400.0	400.0	0	1	1	105.25374	37.886223	0	0.203	-0.001	-0.053	0.0	111.0
0.0	0.0	1	1	400.0	400.0	0	1	1	105.25374	37.886223	0	0.203	0.0	0.064	0.0	111.0
0.0	0.0	1	1	400.0	400.0	0	1	1	105.25374	37.886223	0	0.203	-0.001	-0.017	0.0	111.0
0.0	0.0	1	1	400.0	400.0	0	1	1	105.25374	37.886223	0	0.203	-0.001	-0.035	0.0	111.0
0.0	0.0	1	1	400.0	400.0	0	1	1	105.25374	37.886223	0	0.203	0.0	0.029	0.0	111.0
0.0	0.0	1	1	400.0	400.0	0	1	1	105.25374	37.886223	0	0.203	0.0	0.04	0.0	111.0
0.0	0.0	1	1	400.0	400.0	0	1	1	105.25374	37.886223	0	0.203	0.0	0.017	0.0	111.0
0.0	0.0	1	1	400.0	400.0	0	1	1	105.25374	37.886223	0	0.203	0.0	0.039	0.0	111.0
0.0	0.0	1	1	400.0	400.0	0	1	1	105.25374	37.886223	0	0.203	0.0	0.027	0.0	111.0
0.0	0.0	1	1	400.0	400.0	0	1	1	105.25374	37.886223	0	0.203	0.0	-0.001	0.0	111.0
0.0	0.0	1	1	400.0	400.0	0	1	1	105.25374	37.886223	0	0.203	0.0	0.002	0.0	111.0
0.0	0.0	1	1	400.0	400.0	0	1	1	105.25374	37.886223	0	0.203	0.0	0.005	0.0	111.0
0.0	0.0	1	1	400.0	400.0	0	1	1	105.25374	37.886223	0	0.203	0.0	0.015	0.0	111.0
0.0	0.0	1	1	400.0	400.0	0	1	1	105.25374	37.886223	0	0.203	0.0	0.014	0.0	111.0
0.0	0.0	1	1	400.0	400.0	0	1	1	105.25374	37.886223	0	0.203	0.0	0.006	0.0	111.0
0.0	0.0	1	1	400.0	400.0	0	1	1	105.25374	37.886223	0	0.203	0.0	0.0	0.0	111.0
0.0	0.0	1	1	400.0	400.0	0	1	1	105.25374	37.886223	0	0.203	0.0	0.086	0.0	111.0
0.0	0.0	1	1	400.0	400.0	0	1	1	105.25374	37.886223	0	0.203	-0.001	-0.038	0.0	111.0
0.0	0.0	1	1	400.0	400.0	0	1	1	105.25374	37.886223	0	0.203	0.0	-0.006	0.0	111.0
0.0	0.0	1	1	400.0	400.0	0	1	1	105.25374	37.886223	0	0.203	-0.001	-0.012	0.0	111.0
0.0	0.0	1	1	400.0	400.0	0	1	1	105.25374	37.886223	0	0.203	-0.001	-0.048	0.0	111.0
0.0	0.0	1	1	400.0	400.0	0	1	1	105.25374	37.886223	0	0.203	0.0	-0.005	0.0	111.0
0.0	0.0	1	1	400.0	400.0	0	1	1	105.25374	37.886223	0	0.203	-0.001	-0.035	0.0	111.0
0.0	0.0	1	1	400.0	400.0	0	1	1	105.25374	37.886223	0	0.203	0.0	0.032	0.0	111.0
0.0	0.0	1	1	400.0	400.0	0	1	1	105.25374	37.886223	0	0.203	0.0	0.012	0.0	111.0
0.0	0.0	1	1	400.0	400.0	0	1	1	105.25374	37.886223	0	0.203	0.0	-0.002	0.0	111.0
0.0	0.0	1	1	400.0	400.0	0	1	1	105.25374	37.886223	0	0.203	-0.001	-0.06	0.0	111.0
0.0	0.0	1	1	400.0	400.0	0	1	1	105.25374	37.886223	0	0.203	-0.001	-0.056	0.0	111.0
0.0	0.0	1	1	400.0	400.0	0	1	1	105.25374	37.886223	0	0.203	0.0	-0.001	0.0	111.0
0.0	0.0	1	1	400.0	400.0	0	1	1	105.25374	37.886223	0	0.203	-0.001	-0.031	0.0	111.0
0.0	0.0	1	1	400.0	400.0	0	1	1	105.25374	37.886223	0	0.203	-0.001	-0.027	0.0	111.0
0.0	0.0	1	1	400.0	400.0	0	1	1	105.25374	37.886223	0	0.203	0.0	0.003	0.0	111.0
0.0	0.0	1	1	400.0	400.0	0	1	1	105.25374	37.886223	0	0.203	0.0	0.008	0.0	111.0
0.0	0.0	1	1	400.0	400.0	0	1	1	105.25374	37.886223	0	0.203	-0.001	-0.016	0.0	111.0
0.0	0.0	1	1	400.0	400.0	0	1	1	105.25374	37.886223	0	0.203	-0.001	-0.068	0.0	111.0
0.0	0.0	1	1	400.0	400.0	0	1	1	105.25374	37.886223	0	0.203	-0.001	-0.141	0.0	111.0
0.0	0.0	1	1	400.0	400.0	0	1	1	105.25374	37.886223	0	0.203	-0.001	-0.025	0.0	111.0
0.0	0.0	1	1	400.0	400.0	0	1	1	105.25374	37.886223	0	0.203	-0.001	-0.016	0.0	111.0
0.0	0.0	1	1	400.0	400.0	0	1	1	105.25374	37.886223	0	0.203	0.0	0.003	0.0	111.0
0.0	0.0	1	1	400.0	400.0	0	1	1	105.25374	37.886223	0	0.203	0.0	0.019	0.0	111.0
0.0	0.0	1	1	400.0	400.0	0	1	1	105.25374	37.886223	0	0.203	0.0	0.007	0.0	111.0
0.0	0.0	1	1	400.0	400.0	0	1	1	105.25374	37.886223	0	0.203	0.0	0.012	0.0	111.0
0.0	0.0	1	1	400.0	400.0	0	1	1	105.25374	37.886223	0	0.203	0.0	0.024	0.0	111.0
0.0	0.0	1	1	400.0	400.0	0	1	1	105.25374	37.886223	0	0.203	0.0	0.021	0.0	111.0
0.0	0.0	1	1	400.0	400.0	0	1	1	105.25374	37.886223	0	0.203	0.0	-0.008	0.0	111.0
0.0	0.0	1	1	400.0	400.0	0	1	1	105.25374	37.886223	0	0.203	0.0	0.101	0.0	111.0
0.0	0.0	1	1	400.0	400.0	0	1	1	105.25374	37.886223	0	0.203	-0.001	-0.02	0.0	111.0
0.0	0.0	1	1	400.0	400.0	0	1	1	105.25374	37.886223	0	0.203	-0.001	-0.086	0.0	111.0
0.0	0.0	1	1	400.0	400.0	0	1	1	105.25374	37.886223	0	0.203	-0.001	-0.015	0.0	111.0
0.0	0.0	1	1	400.0	400.0	0	1	1	105.25374	37.886223	0	0.203	-0.001	-0.043	0.0	111.0
0.0	0.0	1	1	400.0	400.0	0	1	1	105.25374	37.886223	0	0.203	-0.001	-0.013	0.0	111.0
0.0	0.0	1	1	400.0	400.0	0	1	1	105.25374	37.886223	0	0.203	0.0	0.033	0.0	111.0
0.0	0.0	1	1	400.0	400.0	0	1	1	105.25374	37.886223	0	0.203	-0.001	-0.024	0.0	111.0
0.0	0.0	1	1	400.0	400.0	0	1	1	105.25374	37.886223	0	0.203	-0.001	-0.022	0.0	111.0
0.0	0.0	1	1	400.0	400.0	0	1	1	105.25374	37.886223	0	0.203	-0.001	-0.059	0.0	111.0
0.0	0.0	1	1	400.0	400.0	0	1	1	105.25374	37.886223	0	0.203	-0.001	-0.018	0.0	111.0
0.0	0.0	1	1	400.0	400.0	0	1	1	105.25374	37.886223	0	0.203	0.0	0.018	0.0	111.0
0.0	0.0	1	1	400.0	400.0	0	1	1	105.25374	37.886223	0	0.203	0.0	0.022	0.0	111.0
0.0	0.0	1	1	400.0	400.0	0	1	1	105.25374	37.886223	0	0.203	0.0	0.012	0.0	111.0
0.0	0.0	1	1	400.0	400.0	0	1	1	105.25374	37.886223	0	0.203	-0.001	-0.015	0.0	111.0
0.0	0.0	1	1	400.0	400.0	0	1	1	105.25374	37.886223	0	0.203	0.0	0.002	0.0	111.0
0.0	0.0	1	1	400.0	400.0	0	1	1	105.25374	37.886223	0	0.203	0.0	0.009	0.0	111.0
0.0	0.0	1	1	400.0	400.0	0	1	1	105.25374	37.886223	0	0.203	-0.001	-0.017	0.0	111.0
0.0	0.0	1	1	400.0	400.0	0	1	1	105.25374	37.886223	0	0.203	0.0	0.006	0.0	111.0
0.0	0.0	1	1	400.0	400.0	0	1	1	105.25374	37.886223	0	0.203	0.0	0.008	0.0	111.0
0.0	0.0	1	1	400.0	400.0	0	1	1	105.25374	37.886223	0	0.203	0.0	0.003	0.0	111.0
0.0	0.0	1	1	400.0	400.0	0	1	1	105.25374	37.886223	0	0.203	0.0	0.066	0.0	111.0
0.0	0.0	1	1	400.0	400.0	0	1	1	105.25374	37.886223	0	0.203	0.0	0.007	0.0	111.0
0.0	0.0	1	1	400.0	400.0	0	1	1	105.25374	37.886223	0	0.203	0.0	-0.003	0.0	111.0
0.0	0.0	1	1	400.0	400.0	0	1	1	105.25374	37.886223	0	0.203	0.0	-0.006	0.0	111.0
0.0	0.0	1	1	400.0	400.0	0	1	1	105.25374	37.886223	0	0.203	0.0	-0.011	0.0	111.0
0.0	0.0	1	1	400.0	400.0	0	1	1	105.25374	37.886223	0	0.203	-0.001	-0.07	0.0	111.0
0.0	0.0	1	1	400.0	400.0	0	1	1	105.25374	37.886223	0	0.203	0.0	0.012	0.0	111.0
0.0	0.0	1	1	400.0	400.0	0	1	1	105.25374	37.886223	0	0.203	0.0	0.173	0.0	111.0
0.0	0.0	1	1	400.0	400.0	0	1	1	105.25374	37.886223	0	0.203	0.0	0.005	0.0	111.0
0.0	0.0	1	1	400.0	400.0	0	1	1	105.25374	37.886223	0	0.203	0.0	-0.006	0.0	111.0
0.0	0.0	1	1	400.0	400.0	0	1	1	105.25374	37.886223	0	0.203	0.0	0.013	0.0	111.0
0.0	0.0	1	1	400.0	400.0	0	1	1	105.25374	37.886223	0	0.203	0.0	0.044	0.0	111.0
0.0	0.0	1	1	400.0	400.0	0	1	1	105.25374	37.886223	0	0.203	-0.001	-0.013	0.0	111.0
0.0	0.0	1	1	400.0	400.0	0	1	1	105.25374	37.886223	0	0.203	0.0	0.234	0.0	111.0
0.0	0.0	1	1	400.0	400.0	0	1	1	105.25374	37.886223	0	0.203	0.0	-0.008	0.0	111.0
0.0	0.0	1	1	400.0	400.0	0	1	1	105.25374	37.886223	0	0.203	-0.001	-0.013	0.0	111.0
0.0	0.0	1	1	400.0	400.0	0	1	1	105.25374	37.886223	0	0.203	0.0	-0.01	0.0	111.0
0.0	0.0	1	1	400.0	400.0	0	1	1	105.25374	37.886223	0	0.203	0.0	0.008	0.0	111.0
0.0	0.0	1	1	400.0	400.0	0	1	1	105.25374	37.886223	0	0.203	0.0	0.02	0.0	111.0
0.0	0.0	1	1	400.0	400.0	0	1	1	105.25374	37.886223	0	0.203	0.0	-0.002	0.0	111.0
0.0	0.0	1	1	400.0	400.0	0	1	1	105.25374	37.886223	0	0.203	0.0	0.046	0.0	111.0
0.0	0.0	1	1	400.0	400.0	0	1	1	105.25374	37.886223	0	0.203	0.0	0.017	0.0	111.0
0.0	0.0	1	1	400.0	400.0	0	1	1	105.25374	37.886223	0	0.203	0.0	-0.005	0.0	111.0
0.0	0.0	1	1	400.0	400.0	0	1	1	105.25374	37.886223	0	0.203	0.0	0.018	0.0	111.0
0.0	0.0	1	1	400.0	400.0	0	1	1	105.25374	37.886223	0	0.203	0.0	0.009	0.0	111.0
0.0	0.0	1	1	400.0	400.0	0	1	1	105.25374	37.886223	0	0.203	0.0	-0.01	0.0	111.0
0.0	0.0	1	1	400.0	400.0	0	1	1	105.25374	37.886223	0	0.203	0.0	0.0	0.0	111.0
0.0	0.0	1	1	400.0	400.0	0	1	1	105.25374	37.886223	0	0.203	-0.001	-0.046	0.0	111.0
0.0	0.0	1	1	400.0	400.0	0	1	1	105.25374	37.886223	0	0.203	0.0	-0.007	0.0	111.0
0.0	0.0	1	1	400.0	400.0	0	1	1	105.25374	37.886223	0	0.203	0.0	0.186	0.0	111.0
0.0	0.0	1	1	400.0	400.0	0	1	1	105.25374	37.886223	0	0.203	0.0	0.02	0.0	111.0
0.0	0.0	1	1	400.0	400.0	0	1	1	105.25374	37.886223	0	0.203	-0.001	-0.029	0.0	111.0
0.0	0.0	1	1	400.0	400.0	0	1	1	105.25374	37.886223	0	0.203	-0.001	-0.038	0.0	111.0
0.0	0.0	1	1	400.0	400.0	0	1	1	105.25374	37.886223	0	0.203	0.0	0.014	0.0	111.0
0.0	0.0	1	1	400.0	400.0	0	1	1	105.25374	37.886223	0	0.203	0.0	0.063	0.0	111.0
0.0	0.0	1	1	400.0	400.0	0	1	1	105.25374	37.886223	0	0.203	-0.001	-0.017	0.0	111.0
0.0	0.0	1	1	400.0	400.0	0	1	1	105.25374	37.886223	0	0.203	-0.001	-0.025	0.0	111.0
0.0	0.0	1	1	400.0	400.0	0	1	1	105.25374	37.886223	0	0.203	-0.001	-0.016	0.0	111.0
0.0	0.0	1	1	400.0	400.0	0	1	1	105.25374	37.886223	0	0.203	0.0	0.0	0.0	111.0
0.0	0.0	1	1	400.0	400.0	0	1	1	105.25374	37.886223	0	0.203	0.0	0.001	0.0	111.0
0.0	0.0	1	1	400.0	400.0	0	1	1	105.25374	37.886223	0	0.203	0.0	0.021	0.0	111.0
0.0	0.0	1	1	400.0	400.0	0	1	1	105.25374	37.886223	0	0.203	0.0	0.005	0.0	111.0
0.0	0.0	1	1	400.0	400.0	0	1	1	105.25374	37.886223	0	0.203	0.0	0.072	0.0	111.0
0.0	0.0	1	1	400.0	400.0	0	1	1	105.25374	37.886223	0	0.203	0.0	-0.002	0.0	111.0
0.0	0.0	1	1	400.0	400.0	0	1	1	105.25374	37.886223	0	0.203	-0.001	-0.019	0.0	111.0
0.0	0.0	1	1	400.0	400.0	0	1	1	105.25374	37.886223	0	0.203	0.0	-0.001	0.0	111.0
0.0	0.0	1	1	400.0	400.0	0	1	1	105.25374	37.886223	0	0.203	0.0	-0.011	0.0	111.0
0.0	0.0	1	1	400.0	400.0	0	1	1	105.25374	37.886223	0	0.203	-0.001	-0.068	0.0	111.0
0.0	0.0	1	1	400.0	400.0	0	1	1	105.25374	37.886223	0	0.203	0.0	0.06	0.0	111.0
0.0	0.0	1	1	400.0	400.0	0	1	1	105.25374	37.886223	0	0.203	0.0	0.047	0.0	111.0
0.0	0.0	1	1	400.0	400.0	0	1	1	105.25374	37.886223	0	0.203	0.0	-0.001	0.0	111.0
0.0	0.0	1	1	400.0	400.0	0	1	1	105.25374	37.886223	0	0.203	0.0	0.0	0.0	111.0
0.0	0.0	1	1	400.0	400.0	0	1	1	105.25374	37.886223	0	0.203	-0.001	-0.016	0.0	111.0
0.0	0.0	1	1	400.0	400.0	0	1	1	105.25374	37.886223	0	0.203	0.0	0.006	0.0	111.0
0.0	0.0	1	1	400.0	400.0	0	1	1	105.25374	37.886223	0	0.203	-0.001	-0.115	0.0	111.0
0.0	0.0	1	1	400.0	400.0	0	1	1	105.25374	37.886223	0	0.203	0.0	-0.005	0.0	111.0
0.0	0.0	1	1	400.0	400.0	0	1	1	105.25374	37.886223	0	0.203	0.0	0.02	0.0	111.0
0.0	0.0	1	1	400.0	400.0	0	1	1	105.25374	37.886223	0	0.203	-0.001	-0.02	0.0	111.0
0.0	0.0	1	1	400.0	400.0	0	1	1	105.25374	37.886223	0	0.203	0.0	0.017	0.0	111.0
0.0	0.0	1	1	400.0	400.0	0	1	1	105.25374	37.886223	0	0.203	0.0	-0.002	0.0	111.0
0.0	0.0	1	1	400.0	400.0	0	1	1	105.25374	37.886223	0	0.203	0.0	-0.008	0.0	111.0
0.0	0.0	1	1	400.0	400.0	0	1	1	105.25374	37.886223	0	0.203	0.0	0.036	0.0	111.0
0.0	0.0	1	1	400.0	400.0	0	1	1	105.25374	37.886223	0	0.203	-0.001	-0.037	0.0	111.0
0.0	0.0	1	1	400.0	400.0	0	1	1	105.25374	37.886223	0	0.203	0.0	0.064	0.0	111.0
0.0	0.0	1	1	400.0	400.0	0	1	1	105.25374	37.886223	0	0.203	0.0	0.054	0.0	111.0
0.0	0.0	1	1	400.0	400.0	0	1	1	105.25374	37.886223	0	0.203	-0.001	-0.111	0.0	111.0
0.0	0.0	1	1	400.0	400.0	0	1	1	105.25374	37.886223	0	0.203	0.0	0.024	0.0	111.0
0.0	0.0	1	1	400.0	400.0	0	1	1	105.25374	37.886223	0	0.203	-0.001	-0.02	0.0	111.0
0.0	0.0	1	1	400.0	400.0	0	1	1	105.25374	37.886223	0	0.203	-0.001	-0.033	0.0	111.0
0.0	0.0	1	1	400.0	400.0	0	1	1	105.25374	37.886223	0	0.203	0.0	0.069	0.0	111.0
0.0	0.0	1	1	400.0	400.0	0	1	1	105.25374	37.886223	0	0.203	0.0	0.102	0.0	111.0
0.0	0.0	1	1	400.0	400.0	0	1	1	105.25374	37.886223	0	0.203	0.0	-0.002	0.0	111.0
0.0	0.0	1	1	400.0	400.0	0	1	1	105.25374	37.886223	0	0.203	0.0	0.017	0.0	111.0
0.0	0.0	1	1	400.0	400.0	0	1	1	105.25374	37.886223	0	0.203	0.0	-0.011	0.0	111.0
0.0	0.0	1	1	400.0	400.0	0	1	1	105.25374	37.886223	0	0.203	0.0	0.013	0.0	111.0
0.0	0.0	1	1	400.0	400.0	0	1	1	105.25374	37.886223	0	0.203	0.0	-0.005	0.0	111.0
0.0	0.0	1	1	400.0	400.0	0	1	1	105.25374	37.886223	0	0.203	-0.001	-0.022	0.0	111.0
0.0	0.0	1	1	400.0	400.0	0	1	1	105.25374	37.886223	0	0.203	0.0	0.14	0.0	111.0
0.0	0.0	1	1	400.0	400.0	0	1	1	105.25374	37.886223	0	0.203	0.0	0.05	0.0	111.0
0.0	0.0	1	1	400.0	400.0	0	1	1	105.25374	37.886223	0	0.203	0.0	0.011	0.0	111.0
0.0	0.0	1	1	400.0	400.0	0	1	1	105.25374	37.886223	0	0.203	0.0	0.015	0.0	111.0
0.0	0.0	1	1	400.0	400.0	0	1	1	105.25374	37.886223	0	0.203	0.0	0.024	0.0	111.0
0.0	0.0	1	1	400.0	400.0	0	1	1	105.25374	37.886223	0	0.203	0.0	0.099	0.0	111.0
0.0	0.0	1	1	400.0	400.0	0	1	1	105.25374	37.886223	0	0.203	0.0	0.002	0.0	111.0
0.0	0.0	1	1	400.0	400.0	0	1	1	105.25374	37.886223	0	0.203	-0.001	-0.051	0.0	111.0
0.0	0.0	1	1	400.0	400.0	0	1	1	105.25374	37.886223	0	0.203	0.0	0.044	0.0	111.0
0.0	0.0	1	1	400.0	400.0	0	1	1	105.25374	37.886223	0	0.203	0.0	0.005	0.0	111.0
0.0	0.0	1	1	400.0	400.0	0	1	1	105.25374	37.886223	0	0.203	0.0	-0.003	0.0	111.0
0.0	0.0	1	1	400.0	400.0	0	1	1	105.25374	37.886223	0	0.203	0.0	-0.008	0.0	111.0
0.0	0.0	1	1	400.0	400.0	0	1	1	105.25374	37.886223	0	0.203	0.0	0.006	0.0	111.0
0.0	0.0	1	1	400.0	400.0	0	1	1	105.25374	37.886223	0	0.203	0.0	0.005	0.0	111.0
0.0	0.0	1	1	400.0	400.0	0	1	1	105.25374	37.886223	0	0.203	0.0	0.0	0.0	111.0
0.0	0.0	1	1	400.0	400.0	0	1	1	105.25374	37.886223	0	0.203	0.0	-0.004	0.0	111.0
0.0	0.0	1	1	400.0	400.0	0	1	1	105.25374	37.886223	0	0.203	0.0	0.018	0.0	111.0
0.0	0.0	1	1	400.0	400.0	0	1	1	105.25374	37.886223	0	0.203	0.0	-0.008	0.0	111.0
0.0	0.0	1	1	400.0	400.0	0	1	1	105.25374	37.886223	0	0.203	0.0	0.005	0.0	111.0
0.0	0.0	1	1	400.0	400.0	0	1	1	105.25374	37.886223	0	0.203	-0.001	-0.103	0.0	111.0
0.0	0.0	1	1	400.0	400.0	0	1	1	105.25374	37.886223	0	0.203	0.0	-0.006	0.0	111.0
0.0	0.0	1	1	400.0	400.0	0	1	1	105.25374	37.886223	0	0.203	0.0	0.003	0.0	111.0
0.0	0.0	1	1	400.0	400.0	0	1	1	105.25374	37.886223	0	0.203	0.0	0.0	0.0	111.0
0.0	0.0	1	1	400.0	400.0	0	1	1	105.25374	37.886223	0	0.203	0.0	0.04	0.0	111.0
0.0	0.0	1	1	400.0	400.0	0	1	1	105.25374	37.886223	0	0.203	0.0	-0.008	0.0	111.0
0.0	0.0	1	1	400.0	400.0	0	1	1	105.25374	37.886223	0	0.203	0.0	0.02	0.0	111.0
0.0	0.0	1	1	400.0	400.0	0	1	1	105.25374	37.886223	0	0.203	0.0	-0.004	0.0	111.0
0.0	0.0	1	1	400.0	400.0	0	1	1	105.25374	37.886223	0	0.203	0.0	0.063	0.0	111.0
0.0	0.0	1	1	400.0	400.0	0	1	1	105.25374	37.886223	0	0.203	0.0	-0.002	0.0	111.0
0.0	0.0	1	1	400.0	400.0	0	1	1	105.25374	37.886223	0	0.203	0.0	-0.007	0.0	111.0
0.0	0.0	1	1	400.0	400.0	0	1	1	105.25374	37.886223	0	0.203	0.0	0.0	0.0	111.0
0.0	0.0	1	1	400.0	400.0	0	1	1	105.25374	37.886223	0	0.203	-0.001	-0.012	0.0	111.0
0.0	0.0	1	1	400.0	400.0	0	1	1	105.25374	37.886223	0	0.203	-0.001	-0.058	0.0	111.0
0.0	0.0	1	1	400.0	400.0	0	1	1	105.25374	37.886223	0	0.203	0.0	0.008	0.0	111.0
0.0	0.0	1	1	400.0	400.0	0	1	1	105.25374	37.886223	0	0.203	0.0	0.012	0.0	111.0
0.0	0.0	1	1	400.0	400.0	0	1	1	105.25374	37.886223	0	0.203	-0.001	-0.034	0.0	111.0
5555.5557	400.0	1	1	400.0	400.0	0	1	1	105.25374	37.886223	1	0.203	0.0	0.073	0.0	111.0
5555.5557	400.0	1	1	400.0	400.0	0	1	1	105.25374	37.886223	1	0.203	0.0	-0.005	0.0	111.0
5555.5557	400.0	1	1	400.0	400.0	0	1	1	105.25374	37.886223	1	0.203	0.0	0.012	0.392	111.0
5555.5557	400.0	1	1	400.0	400.0	0	1	1	105.25374	37.886223	1	0.203	0.002	0.338	0.392	111.0
5555.5557	400.0	1	1	400.0	400.0	0	1	1	105.25374	37.886223	1	0.203	0.006	0.685	0.757	111.0
5555.5557	400.0	1	1	400.0	400.0	0	1	1	105.25374	37.886223	1	0.203	0.012	0.747	0.757	111.0
5555.5557	400.0	1	1	400.0	400.0	0	1	1	105.25374	37.886223	1	0.203	0.023	1.424	1.413	111.0
5555.5557	400.0	1	1	400.0	400.0	0	1	1	105.25374	37.886223	1	0.203	0.033	1.613	1.706	111.0
5555.5557	400.0	1	1	400.0	400.0	0	1	1	105.25374	37.886223	1	0.203	0.045	1.736	1.706	111.0
5555.5557	400.0	1	1	400.0	400.0	0	1	1	105.25374	37.886223	1	0.203	0.059	2.26	2.232	111.0
5555.5557	400.0	1	1	400.0	400.0	0	1	1	105.25374	37.886223	1	0.204	0.073	2.452	2.686	111.0
5555.5557	400.0	1	1	400.0	400.0	0	1	1	105.25374	37.886223	1	0.204	0.088	2.684	2.686	111.0
5555.5557	400.0	1	1	400.0	400.0	0	1	1	105.25374	37.886223	1	0.204	0.102	2.862	2.889	111.0
5555.5557	400.0	1	1	400.0	400.0	0	1	1	105.25374	37.886223	1	0.204	0.115	2.92	2.889	111.0
5555.5557	400.0	1	1	400.0	400.0	0	1	1	105.25374	37.886223	1	0.204	0.13	3.241	3.255	111.0
5555.5557	400.0	1	1	400.0	400.0	0	1	1	105.25374	37.886223	1	0.204	0.146	3.412	3.417	111.0
5555.5557	400.0	1	1	400.0	400.0	0	1	1	105.25374	37.886223	1	0.204	0.159	3.349	3.417	111.0
5555.5557	400.0	1	1	400.0	400.0	0	1	1	105.25374	37.886223	1	0.205	0.174	3.694	3.71	111.0
5555.5557	400.0	1	1	400.0	400.0	0	1	1	105.25374	37.886223	1	0.205	0.187	3.69	3.71	111.0
5555.5557	400.0	1	1	400.0	400.0	0	1	1	105.25374	37.886223	1	0.205	0.2	3.867	3.84	111.0
5555.5557	400.0	1	1	400.0	400.0	0	1	1	105.25374	37.886223	1	0.205	0.213	4.096	4.075	111.0
5555.5557	400.0	1	1	400.0	400.0	0	1	1	105.25374	37.886223	1	0.205	0.225	4.067	4.075	111.0
5555.5557	400.0	1	1	400.0	400.0	0	1	1	105.25374	37.886223	1	0.206	0.237	4.228	4.181	111.0
5555.5557	400.0	1	1	400.0	400.0	0	1	1	105.25374	37.886223	1	0.206	0.248	4.307	4.369	111.0
5555.5557	400.0	1	1	400.0	400.0	0	1	1	105.25374	37.886223	1	0.206	0.26	4.368	4.369	111.0
5555.5557	400.0	1	1	400.0	400.0	0	1	1	105.25374	37.886223	1	0.206	0.271	4.488	4.453	111.0
5555.5557	400.0	1	1	400.0	400.0	0	1	1	105.25374	37.886223	1	0.206	0.281	4.454	4.604	111.0
5555.5557	400.0	1	1	400.0	400.0	0	1	1	105.25374	37.886223	1	0.207	0.291	4.6	4.604	111.0
5555.5557	400.0	1	1	400.0	400.0	0	1	1	105.25374	37.886223	1	0.207	0.301	4.783	4.736	111.0
5555.5557	400.0	1	1	400.0	400.0	0	1	1	105.25374	37.886223	1	0.207	0.309	4.69	4.736	111.0
5555.5557	400.0	1	1	400.0	400.0	0	1	1	105.25374	37.886223	1	0.207	0.317	4.805	4.794	111.0
5555.5557	400.0	1	1	400.0	400.0	0	1	1	105.25374	37.886223	1	0.207	0.326	4.908	4.898	111.0
5555.5557	400.0	1	1	400.0	400.0	0	1	1	105.25374	37.886223	1	0.208	0.334	4.954	4.898	111.0
5555.5557	400.0	1	1	400.0	400.0	0	1	1	105.25374	37.886223	1	0.208	0.342	4.967	4.945	111.0
5555.5557	400.0	1	1	400.0	400.0	0	1	1	105.25374	37.886223	1	0.208	0.348	4.868	5.03	111.0
5555.5557	400.0	1	1	400.0	400.0	0	1	1	105.25374	37.886223	1	0.208	0.355	5.131	5.03	111.0
5555.5557	400.0	1	1	400.0	400.0	0	1	1	105.25374	37.886223	1	0.208	0.363	5.305	5.102	111.0
5555.5557	400.0	1	1	400.0	400.0	0	1	1	105.25374	37.886223	1	0.208	0.369	5.087	5.102	111.0
5555.5557	400.0	1	1	400.0	400.0	0	1	1	105.25374	37.886223	1	0.208	0.375	5.137	5.134	111.0
5555.5557	400.0	1	1	400.0	400.0	0	1	1	105.25374	37.886223	1	0.209	0.381	5.24	5.192	111.0
5555.5557	400.0	1	1	400.0	400.0	0	1	1	105.25374	37.886223	1	0.209	0.385	5.159	5.192	111.0
5555.5557	400.0	1	1	400.0	400.0	0	1	1	105.25374	37.886223	1	0.209	0.389	5.149	5.218	111.0
5555.5557	400.0	1	1	400.0	400.0	0	1	1	105.25374	37.886223	1	0.209	0.392	5.209	5.218	111.0
5555.5557	400.0	1	1	400.0	400.0	0	1	1	105.25374	37.886223	1	0.209	0.396	5.27	5.266	111.0
5555.5557	400.0	1	1	400.0	400.0	0	1	1	105.25374	37.886223	1	0.209	0.401	5.349	5.287	111.0
5555.5557	400.0	1	1	400.0	400.0	0	1	1	105.25374	37.886223	1	0.209	0.403	5.266	5.287	111.0
5555.5557	400.0	1	1	400.0	400.0	0	1	1	105.25374	37.886223	1	0.209	0.407	5.326	5.325	111.0
5555.5557	400.0	1	1	400.0	400.0	0	1	1	105.25374	37.886223	1	0.209	0.41	5.3	5.34	111.0
5555.5557	400.0	1	1	400.0	400.0	0	1	1	105.25374	37.886223	1	0.21	0.413	5.262	5.34	111.0
5555.5557	400.0	1	1	400.0	400.0	0	1	1	105.25374	37.886223	1	0.21	0.417	5.388	5.371	111.0
5555.5557	400.0	1	1	400.0	400.0	0	1	1	105.25374	37.886223	1	0.21	0.421	5.364	5.371	111.0
5555.5557	400.0	1	1	400.0	400.0	0	1	1	105.25374	37.886223	1	0.21	0.423	5.354	5.385	111.0
5555.5557	400.0	1	1	400.0	400.0	0	1	1	105.25374	37.886223	1	0.21	0.424	5.275	5.409	111.0
5555.5557	400.0	1	1	400.0	400.0	0	1	1	105.25374	37.886223	1	0.21	0.426	5.351	5.409	111.0
5555.5557	400.0	1	1	400.0	400.0	0	1	1	105.25374	37.886223	1	0.21	0.428	5.479	5.419	111.0
5555.5557	400.0	1	1	400.0	400.0	0	1	1	105.25374	37.886223	1	0.21	0.43	5.43	5.438	111.0
5555.5557	400.0	1	1	400.0	400.0	0	1	1	105.25374	37.886223	1	0.21	0.432	5.381	5.438	111.0
5555.5557	400.0	1	1	400.0	400.0	0	1	1	105.25374	37.886223	1	0.21	0.434	5.417	5.455	111.0
5555.5557	400.0	1	1	400.0	400.0	0	1	1	105.25374	37.886223	1	0.21	0.436	5.494	5.455	111.0
5555.5557	400.0	1	1	400.0	400.0	0	1	1	105.25374	37.886223	1	0.21	0.438	5.442	5.464	111.0
5555.5557	400.0	1	1	400.0	400.0	0	1	1	105.25374	37.886223	1	0.21	0.441	5.582	5.476	111.0
5555.5557	400.0	1	1	400.0	400.0	0	1	1	105.25374	37.886223	1	0.21	0.441	5.501	5.476	111.0
5555.5557	400.0	1	1	400.0	400.0	0	1	1	105.25374	37.886223	1	0.21	0.441	5.42	5.483	111.0
5555.5557	400.0	1	1	400.0	400.0	0	1	1	105.25374	37.886223	1	0.211	0.442	5.598	5.493	111.0
5555.5557	400.0	1	1	400.0	400.0	0	1	1	105.25374	37.886223	1	0.211	0.442	5.435	5.493	111.0
5555.5557	400.0	1	1	400.0	400.0	0	1	1	105.25374	37.886223	1	0.211	0.442	5.482	5.498	111.0
5555.5557	400.0	1	1	400.0	400.0	0	1	1	105.25374	37.886223	1	0.211	0.442	5.482	5.498	111.0
5555.5557	400.0	1	1	400.0	400.0	1	1	1	105.25374	37.886223	1	0.211	0.443	5.58	5.508	111.0
5555.5557	400.0	1	1	400.0	400.0	1	1	1	105.25374	37.886223	1	0.211	0.444	5.599	5.514	111.0
5555.5557	400.0	1	1	400.0	400.0	1	1	1	105.25374	37.886223	1	0.211	0.445	5.562	5.514	111.0
5555.5557	400.0	1	1	400.0	400.0	1	1	1	105.25374	37.886223	1	0.211	0.447	5.822	5.517	111.0
5555.5557	400.0	1	1	400.0	400.0	1	1	1	105.25374	37.886223	1	0.211	0.447	5.53	5.524	111.0
5555.5557	400.0	1	1	400.0	400.0	1	1	1	105.25374	37.886223	1	0.211	0.448	5.502	5.524	111.0
5555.5557	400.0	1	1	400.0	400.0	1	1	1	105.25374	37.886223	1	0.211	0.448	5.513	5.527	111.0
5555.5557	400.0	1	1	400.0	400.0	1	1	1	105.25374	37.886223	1	0.211	0.449	5.513	5.527	111.0
5555.5557	400.0	1	1	400.0	400.0	1	1	1	105.25374	37.886223	1	0.211	0.449	5.529	5.531	111.0
5555.5557	400.0	1	1	400.0	400.0	1	1	1	105.25374	37.886223	1	0.211	0.45	5.418	5.535	111.0
5555.5557	400.0	1	1	400.0	400.0	1	1	1	105.25374	37.886223	1	0.211	0.45	5.551	5.535	111.0
5555.5557	400.0	1	1	400.0	400.0	1	1	1	105.25374	37.886223	1	0.212	0.449	5.298	5.537	111.0
5555.5557	400.0	1	1	400.0	400.0	1	1	1	105.25374	37.886223	1	0.212	0.449	5.513	5.541	111.0
5555.5557	400.0	1	1	400.0	400.0	1	1	1	105.25374	37.886223	1	0.212	0.449	5.507	5.541	111.0
5555.5557	400.0	1	1	400.0	400.0	1	1	1	105.25374	37.886223	1	0.212	0.451	5.563	5.543	111.0
5555.5557	400.0	1	1	400.0	400.0	1	1	1	105.25374	37.886223	1	0.212	0.452	5.542	5.543	111.0
5555.5557	400.0	1	1	400.0	400.0	1	1	1	105.25374	37.886223	1	0.212	0.453	5.604	5.545	111.0
5555.5557	400.0	1	1	400.0	400.0	1	1	1	105.25374	37.886223	1	0.212	0.455	5.586	5.547	111.0
5555.5557	400.0	1	1	400.0	400.0	1	1	1	105.25374	37.886223	1	0.212	0.455	5.483	5.547	111.0
5555.5557	400.0	1	1	400.0	400.0	1	1	1	105.25374	37.886223	1	0.212	0.455	5.556	5.548	111.0
5555.5557	400.0	1	1	400.0	400.0	1	1	1	105.25374	37.886223	1	0.212	0.455	5.461	5.549	111.0
5555.5557	400.0	1	1	400.0	400.0	1	1	1	105.25374	37.886223	1	0.212	0.457	5.595	5.549	111.0
5555.5557	400.0	1	1	400.0	400.0	1	1	1	105.25374	37.886223	1	0.212	0.459	5.591	5.55	111.0
5555.5557	400.0	1	1	400.0	400.0	1	1	1	105.25374	37.886223	1	0.212	0.459	5.522	5.55	111.0
5555.5557	400.0	1	1	400.0	400.0	1	1	1	105.25374	37.886223	1	0.212	0.459	5.508	5.551	111.0
5555.5557	400.0	1	1	400.0	400.0	1	1	1	105.25374	37.886223	1	0.212	0.46	5.565	5.553	111.0
5555.5557	400.0	1	1	400.0	400.0	1	1	1	105.25374	37.886223	1	0.212	0.46	5.524	5.553	111.0
5555.5557	400.0	1	1	400.0	400.0	1	1	1	105.25374	37.886223	1	0.212	0.46	5.501	5.554	111.0
5555.5557	400.0	1	1	400.0	400.0	1	1	1	105.25374	37.886223	1	0.212	0.461	5.61	5.554	111.0
5555.5557	400.0	1	1	400.0	400.0	1	1	1	105.25374	37.886223	1	0.212	0.46	5.538	5.554	111.0
5555.5557	400.0	1	1	400.0	400.0	1	1	1	105.25374	37.886223	1	0.212	0.46	5.552	5.555	111.0
5555.5557	400.0	1	1	400.0	400.0	1	1	1	105.25374	37.886223	1	0.212	0.46	5.509	5.555	111.0
5555.5557	400.0	1	1	400.0	400.0	1	1	1	105.25374	37.886223	1	0.212	0.461	5.561	5.556	111.0
5555.5557	400.0	1	1	400.0	400.0	1	1	1	105.25374	37.886223	1	0.212	0.46	5.544	5.556	111.0
5555.5557	400.0	1	1	400.0	400.0	1	1	1	105.25374	37.886223	1	0.212	0.461	5.568	5.556	111.0
5555.5557	400.0	1	1	400.0	400.0	1	1	1	105.25374	37.886223	1	0.212	0.461	5.565	5.557	111.0
5555.5557	400.0	1	1	400.0	400.0	1	1	1	105.25374	37.886223	1	0.212	0.461	5.585	5.557	111.0
5555.5557	400.0	1	1	400.0	400.0	1	1	1	105.25374	37.886223	1	0.212	0.461	5.67	5.557	111.0
5555.5557	400.0	1	1	400.0	400.0	1	1	1	105.25374	37.886223	1	0.212	0.461	5.562	5.559	111.0
5555.5557	400.0	1	1	400.0	400.0	1	1	1	105.25374	37.886223	1	0.212	0.46	5.493	5.559	111.0
5555.5557	400.0	1	1	400.0	400.0	1	1	1	105.25374	37.886223	1	0.212	0.46	5.544	5.559	111.0
5555.5557	400.0	1	1	400.0	400.0	1	1	1	105.25374	37.886223	1	0.212	0.46	5.508	5.56	111.0
5555.5557	400.0	1	1	400.0	400.0	1	1	1	105.25374	37.886223	1	0.212	0.461	5.583	5.56	111.0
5555.5557	400.0	1	1	400.0	400.0	1	1	1	105.25374	37.886223	1	0.212	0.461	5.558	5.56	111.0
5555.5557	400.0	1	1	400.0	400.0	1	1	1	105.25374	37.886223	1	0.212	0.461	5.567	5.56	111.0
5555.5557	400.0	1	1	400.0	400.0	1	1	1	105.25374	37.886223	1	0.212	0.46	5.507	5.56	111.0
5555.5557	400.0	1	1	400.0	400.0	1	1	1	105.25374	37.886223	1	0.212	0.461	5.595	5.56	111.0
5555.5557	400.0	1	1	400.0	400.0	1	1	1	105.25374	37.886223	1	0.212	0.461	5.57	5.56	111.0
5555.5557	400.0	1	1	400.0	400.0	1	1	1	105.25374	37.886223	1	0.212	0.461	5.578	5.561	111.0
5555.5557	400.0	1	1	400.0	400.0	1	1	1	105.25374	37.886223	1	0.212	0.46	5.543	5.561	111.0
5555.5557	400.0	1	1	400.0	400.0	1	1	1	105.25374	37.886223	1	0.212	0.46	5.546	5.561	111.0
5555.5557	400.0	1	1	400.0	400.0	1	1	1	105.25374	37.886223	1	0.212	0.461	5.581	5.561	111.0
5555.5557	400.0	1	1	400.0	400.0	1	1	1	105.25374	37.886223	1	0.213	0.461	5.564	5.561	111.0
5555.5557	400.0	1	1	400.0	400.0	1	1	1	105.25374	37.886223	1	0.213	0.461	5.576	5.561	111.0
5555.5557	400.0	1	1	400.0	400.0	1	1	1	105.25374	37.886223	1	0.213	0.46	5.543	5.561	111.0
5555.5557	400.0	1	1	400.0	400.0	1	1	1	105.25374	37.886223	1	0.213	0.46	5.556	5.561	111.0
5555.5557	400.0	1	1	400.0	400.0	1	1	1	105.25374	37.886223	1	0.213	0.46	5.545	5.561	111.0
5555.5557	400.0	1	1	400.0	400.0	1	1	1	105.25374	37.886223	1	0.213	0.461	5.644	5.561	111.0
5555.5557	400.0	1	1	400.0	400.0	1	1	1	105.25374	37.886223	1	0.213	0.46	5.551	5.561	111.0
5555.5557	400.0	1	1	400.0	400.0	1	1	1	105.25374	37.886223	1	0.213	0.461	5.584	5.562	111.0
5555.5557	400.0	1	1	400.0	400.0	1	1	1	105.25374	37.886223	1	0.213	0.46	5.553	5.562	111.0
5555.5557	400.0	1	1	400.0	400.0	1	1	1	105.25374	37.886223	1	0.213	0.46	5.541	5.562	111.0
5555.5557	400.0	1	1	400.0	400.0	1	1	1	105.25374	37.886223	1	0.213	0.461	5.575	5.562	111.0
5555.5557	400.0	1	1	400.0	400.0	1	1	1	105.25374	37.886223	1	0.213	0.461	5.62	5.562	111.0
5555.5557	400.0	1	1	400.0	400.0	1	1	1	105.25374	37.886223	1	0.213	0.461	5.637	5.562	111.0
5555.5557	400.0	1	1	400.0	400.0	1	1	1	105.25374	37.886223	1	0.213	0.46	5.552	5.562	111.0
5555.5557	400.0	1	1	400.0	400.0	1	1	1	105.25374	37.886223	1	0.213	0.461	5.566	5.562	111.0
5555.5557	400.0	1	1	400.0	400.0	1	1	1	105.25374	37.886223	1	0.213	0.46	5.532	5.562	111.0
5555.5557	400.0	1	1	400.0	400.0	1	1	1	105.25374	37.886223	1	0.213	0.46	5.54	5.562	111.0
5555.5557	400.0	1	1	400.0	400.0	1	1	1	105.25374	37.886223	1	0.213	0.46	5.555	5.562	111.0
5555.5557	400.0	1	1	400.0	400.0	1	1	1	105.25374	37.886223	1	0.213	0.46	5.515	5.562	111.0
5555.5557	400.0	1	1	400.0	400.0	1	1	1	105.25374	37.886223	1	0.213	0.46	5.539	5.562	111.0
5555.5557	400.0	1	1	400.0	400.0	1	1	1	105.25374	37.886223	1	0.213	0.461	5.557	5.562	111.0
5555.5557	400.0	1	1	400.0	400.0	1	1	1	105.25374	37.886223	1	0.213	0.46	5.531	5.562	111.0
5555.5557	400.0	1	1	400.0	400.0	1	1	1	105.25374	37.886223	1	0.212	0.461	5.592	5.562	111.0
5555.5557	400.0	1	1	400.0	400.0	1	1	1	105.25374	37.886223	1	0.212	0.461	5.602	5.562	111.0
5555.5557	400.0	1	1	400.0	400.0	1	1	1	105.25374	37.886223	1	0.212	0.46	5.549	5.562	111.0
5555.5557	400.0	1	1	400.0	400.0	1	1	1	105.25374	37.886223	1	0.212	0.461	5.629	5.562	111.0
5555.5557	400.0	1	1	400.0	400.0	1	1	1	105.25374	37.886223	1	0.212	0.46	5.548	5.562	111.0
5555.5557	400.0	1	1	400.0	400.0	1	1	1	105.25374	37.886223	1	0.212	0.461	5.678	5.562	111.0
5555.5557	400.0	1	1	400.0	400.0	1	1	1	105.25374	37.886223	1	0.212	0.46	5.515	5.562	111.0
5555.5557	400.0	1	1	400.0	400.0	1	1	1	105.25374	37.886223	1	0.212	0.46	5.54	5.562	111.0
5555.5557	400.0	1	1	400.0	400.0	1	1	1	105.25374	37.886223	1	0.212	0.46	5.445	5.562	111.0
5555.5557	400.0	1	1	400.0	400.0	1	1	1	105.25374	37.886223	1	0.212	0.461	5.618	5.562	111.0
5555.5557	400.0	1	1	400.0	400.0	1	1	1	105.25374	37.886223	1	0.212	0.461	5.581	5.562	111.0
5555.5557	400.0	1	1	400.0	400.0	1	1	1	105.25374	37.886223	1	0.212	0.461	5.583	5.562	111.0
5555.5557	400.0	1	1	400.0	400.0	1	1	1	105.25374	37.886223	1	0.212	0.461	5.575	5.562	111.0
5555.5557	400.0	1	1	400.0	400.0	1	1	1	105.25374	37.886223	1	0.212	0.46	5.355	5.562	111.0
5555.5557	400.0	1	1	400.0	400.0	1	1	1	105.25374	37.886223	1	0.212	0.461	5.577	5.562	111.0
5555.5557	400.0	1	1	400.0	400.0	1	1	1	105.25374	37.886223	1	0.212	0.461	5.573	5.562	111.0
5555.5557	400.0	1	1	400.0	400.0	1	1	1	105.25374	37.886223	1	0.212	0.461	5.583	5.562	111.0
5555.5557	400.0	1	1	400.0	400.0	1	1	1	105.25374	37.886223	1	0.212	0.461	5.562	5.562	111.0
5555.5557	400.0	1	1	400.0	400.0	1	1	1	105.25374	37.886223	1	0.212	0.46	5.544	5.562	111.0
5555.5557	400.0	1	1	400.0	400.0	1	1	1	105.25374	37.886223	1	0.212	0.461	5.564	5.562	111.0
5555.5557	400.0	1	1	400.0	400.0	1	1	1	105.25374	37.886223	1	0.212	0.46	5.533	5.562	111.0
5555.5557	400.0	1	1	400.0	400.0	1	1	1	105.25374	37.886223	1	0.212	0.46	5.49	5.562	111.0
5555.5557	400.0	1	1	400.0	400.0	1	1	1	105.25374	37.886223	1	0.212	0.461	5.571	5.562	111.0
5555.5557	400.0	1	1	400.0	400.0	1	1	1	105.25374	37.886223	1	0.212	0.46	5.531	5.562	111.0
5555.5557	400.0	1	1	400.0	400.0	1	1	1	105.25374	37.886223	1	0.212	0.46	5.527	5.562	111.0
5555.5557	400.0	1	1	400.0	400.0	1	1	1	105.25374	37.886223	1	0.212	0.46	5.542	5.562	111.0
5555.5557	400.0	1	1	400.0	400.0	1	1	1	105.25374	37.886223	1	0.212	0.461	5.62	5.562	111.0
5555.5557	400.0	1	1	400.0	400.0	1	1	1	105.25374	37.886223	1	0.212	0.461	5.557	5.562	111.0
5555.5557	400.0	1	1	400.0	400.0	1	1	1	105.25374	37.886223	1	0.212	0.46	5.525	5.562	111.0
5555.5557	400.0	1	1	400.0	400.0	1	1	1	105.25374	37.886223	1	0.212	0.46	5.459	5.562	111.0
5555.5557	400.0	1	1	400.0	400.0	1	1	1	105.25374	37.886223	1	0.212	0.461	5.615	5.562	111.0
5555.5557	400.0	1	1	400.0	400.0	1	1	1	105.25374	37.886223	1	0.212	0.46	5.513	5.562	111.0
5555.5557	400.0	1	1	400.0	400.0	1	1	1	105.25374	37.886223	1	0.212	0.461	5.616	5.562	111.0
5555.5557	400.0	1	1	400.0	400.0	1	1	1	105.25374	37.886223	1	0.212	0.46	5.545	5.562	111.0
5555.5557	400.0	1	1	400.0	400.0	1	1	1	105.25374	37.886223	1	0.212	0.46	5.488	5.562	111.0
5555.5557	400.0	1	1	400.0	400.0	1	1	1	105.25374	37.886223	1	0.212	0.461	5.62	5.562	111.0
5555.5557	400.0	1	1	400.0	400.0	1	1	1	105.25374	37.886223	1	0.212	0.461	5.573	5.562	111.0
5555.5557	400.0	1	1	400.0	400.0	1	1	1	105.25374	37.886223	1	0.212	0.461	5.647	5.562	111.0
5555.5557	400.0	1	1	400.0	400.0	1	1	1	105.25374	37.886223	1	0.212	0.461	5.58	5.562	111.0
5555.5557	400.0	1	1	400.0	400.0	1	1	1	105.25374	37.886223	1	0.212	0.461	5.595	5.562	111.0
5555.5557	400.0	1	1	400.0	400.0	1	1	1	105.25374	37.886223	1	0.212	0.46	5.529	5.562	111.0
5555.5557	400.0	1	1	400.0	400.0	1	1	1	105.25374	37.886223	1	0.212	0.46	5.516	5.562	111.0
5555.5557	400.0	1	1	400.0	400.0	1	1	1	105.25374	37.886223	1	0.212	0.46	5.551	5.562	111.0
5555.5557	400.0	1	1	400.0	400.0	1	1	1	105.25374	37.886223	1	0.212	0.461	5.587	5.562	111.0
5555.5557	400.0	1	1	400.0	400.0	1	1	1	105.25374	37.886223	1	0.212	0.461	5.561	5.562	111.0
5555.5557	400.0	1	1	400.0	400.0	1	1	1	105.25374	37.886223	1	0.212	0.461	5.602	5.562	111.0
5555.5557	400.0	1	1	400.0	400.0	1	1	1	105.25374	37.886223	1	0.212	0.46	5.55	5.562	111.0
5555.5557	400.0	1	1	400.0	400.0	1	1	1	105.25374	37.886223	1	0.212	0.46	5.545	5.562	111.0
5555.5557	400.0	1	1	400.0	400.0	1	1	1	105.25374	37.886223	1	0.212	0.461	5.562	5.562	111.0
5555.5557	400.0	1	1	400.0	400.0	1	1	1	105.25374	37.886223	1	0.212	0.461	5.629	5.562	111.0
5555.5557	400.0	1	1	400.0	400.0	1	1	1	105.25374	37.886223	1	0.211	0.461	5.589	5.562	111.0
5555.5557	400.0	1	1	400.0	400.0	1	1	1	105.25374	37.886223	1	0.211	0.461	5.582	5.562	111.0
5555.5557	400.0	1	1	400.0	400.0	1	1	1	105.25374	37.886223	1	0.211	0.46	5.549	5.562	111.0
5555.5557	400.0	1	1	400.0	400.0	1	1	1	105.25374	37.886223	1	0.211	0.461	5.564	5.562	111.0
5555.5557	400.0	1	1	400.0	400.0	1	1	1	105.25374	37.886223	1	0.211	0.461	5.569	5.562	111.0
5555.5557	400.0	1	1	400.0	400.0	1	1	1	105.25374	37.886223	1	0.211	0.461	5.597	5.562	111.0
5555.5557	400.0	1	1	400.0	400.0	1	1	1	105.25374	37.886223	1	0.211	0.461	5.594	5.562	111.0
5555.5557	400.0	1	1	400.0	400.0	1	1	1	105.25374	37.886223	1	0.211	0.46	5.509	5.562	111.0
5555.5557	400.0	1	1	400.0	400.0	1	1	1	105.25374	37.886223	1	0.211	0.461	5.589	5.562	111.0
5555.5557	400.0	1	1	400.0	400.0	1	1	1	105.25374	37.886223	1	0.211	0.461	5.567	5.562	111.0
5555.5557	400.0	1	1	400.0	400.0	1	1	1	105.25374	37.886223	1	0.211	0.46	5.538	5.562	111.0
5555.5557	400.0	1	1	400.0	400.0	1	1	1	105.25374	37.886223	1	0.211	0.46	5.551	5.562	111.0
5555.5557	400.0	1	1	400.0	400.0	1	1	1	105.25374	37.886223	1	0.211	0.461	5.568	5.562	111.0
5555.5557	400.0	1	1	400.0	400.0	1	1	1	105.25374	37.886223	1	0.211	0.46	5.518	5.562	111.0
5555.5557	400.0	1	1	400.0	400.0	1	1	1	105.25374	37.886223	1	0.211	0.461	5.562	5.562	111.0
5555.5557	400.0	1	1	400.0	400.0	1	1	1	105.25374	37.886223	1	0.211	0.46	5.515	5.562	111.0
5555.5557	400.0	1	1	400.0	400.0	1	1	1	105.25374	37.886223	1	0.211	0.461	5.584	5.562	111.0
5555.5557	400.0	1	1	400.0	400.0	1	1	1	105.25374	37.886223	1	0.211	0.46	5.507	5.562	111.0
5555.5557	400.0	1	1	400.0	400.0	1	1	1	105.25374	37.886223	1	0.211	0.46	5.375	5.562	111.0
5555.5557	400.0	1	1	400.0	400.0	1	1	1	105.25374	37.886223	1	0.211	0.46	5.556	5.562	111.0
5555.5557	400.0	1	1	400.0	400.0	1	1	1	105.25374	37.886223	1	0.211	0.461	5.563	5.562	111.0
5555.5557	400.0	1	1	400.0	400.0	1	1	1	105.25374	37.886223	1	0.211	0.46	5.535	5.562	111.0
5555.5557	400.0	1	1	400.0	400.0	1	1	1	105.25374	37.886223	1	0.211	0.461	5.563	5.562	111.0
5555.5557	400.0	1	1	400.0	400.0	1	1	1	105.25374	37.886223	1	0.211	0.461	5.573	5.562	111.0
5555.5557	400.0	1	1	400.0	400.0	1	1	1	105.25374	37.886223	1	0.211	0.46	5.52	5.562	111.0
5555.5557	400.0	1	1	400.0	400.0	1	1	1	105.25374	37.886223	1	0.211	0.461	5.558	5.562	111.0
5555.5557	400.0	1	1	400.0	400.0	1	1	1	105.25374	37.886223	1	0.211	0.46	5.557	5.562	111.0
5555.5557	400.0	1	1	400.0	400.0	1	1	1	105.25374	37.886223	1	0.211	0.461	5.558	5.562	111.0
5555.5557	400.0	1	1	400.0	400.0	1	1	1	105.25374	37.886223	1	0.211	0.46	5.556	5.562	111.0
5555.5557	400.0	1	1	400.0	400.0	1	1	1	105.25374	37.886223	1	0.211	0.461	5.573	5.562	111.0
5555.5557	400.0	1	1	400.0	400.0	1	1	1	105.25374	37.886223	1	0.21	0.46	5.542	5.562	111.0
5555.5557	400.0	1	1	400.0	400.0	1	1	1	105.25374	37.886223	1	0.21	0.461	5.576	5.562	111.0
5555.5557	400.0	1	1	400.0	400.0	1	1	1	105.25374	37.886223	1	0.21	0.461	5.56	5.562	111.0
5555.5557	400.0	1	1	400.0	400.0	1	1	1	105.25374	37.886223	1	0.21	0.461	5.576	5.562	111.0
5555.5557	400.0	1	1	400.0	400.0	1	1	1	105.25374	37.886223	1	0.21	0.461	5.676	5.562	111.0
5555.5557	400.0	1	1	400.0	400.0	1	1	1	105.25374	37.886223	1	0.21	0.461	5.582	5.562	111.0
5555.5557	400.0	1	1	400.0	400.0	1	1	1	105.25374	37.886223	1	0.21	0.461	5.622	5.562	111.0
5555.5557	400.0	1	1	400.0	400.0	1	1	1	105.25374	37.886223	1	0.21	0.461	5.648	5.562	111.0
5555.5557	400.0	1	1	400.0	400.0	1	1	1	105.25374	37.886223	1	0.21	0.46	5.497	5.562	111.0
5555.5557	400.0	1	1	400.0	400.0	1	1	1	105.25374	37.886223	1	0.21	0.46	5.503	5.562	111.0
5555.5557	400.0	1	1	400.0	400.0	1	1	1	105.25374	37.886223	1	0.21	0.46	5.524	5.562	111.0
0.0	0.0	1	1	400.0	400.0	1	1	1	105.25374	37.886223	0	0.21	0.461	5.564	5.562	111.0
0.0	0.0	1	1	400.0	400.0	1	1	1	105.25374	37.886223	0	0.21	0.46	5.495	5.562	111.0
0.0	0.0	1	1	400.0	400.0	1	1	1	105.25374	37.886223	0	0.21	0.46	5.491	5.562	111.0
0.0	0.0	1	1	400.0	400.0	1	1	1	105.25374	37.886223	0	0.21	0.46	5.556	5.562	111.0
0.0	0.0	1	1	400.0	400.0	1	1	1	105.25374	37.886223	0	0.21	0.458	5.118	5.169	111.0
0.0	0.0	1	1	400.0	400.0	1	1	1	105.25374	37.886223	0	0.21	0.456	5.144	5.169	111.0
0.0	0.0	1	1	400.0	400.0	1	1	1	105.25374	37.886223	0	0.21	0.449	4.472	4.463	111.0
0.0	0.0	1	1	400.0	400.0	1	1	1	105.25374	37.886223	0	0.21	0.441	4.495	4.463	111.0
0.0	0.0	1	1	400.0	400.0	1	1	1	105.25374	37.886223	0	0.21	0.432	4.171	4.147	111.0
0.0	0.0	1	1	400.0	400.0	1	1	1	105.25374	37.886223	0	0.209	0.418	3.598	3.581	111.0
0.0	0.0	1	1	400.0	400.0	1	1	1	105.25374	37.886223	0	0.209	0.406	3.572	3.581	111.0
0.0	0.0	1	1	400.0	400.0	1	1	1	105.25374	37.886223	0	0.209	0.395	3.425	3.328	111.0
0.0	0.0	1	1	400.0	400.0	1	1	1	105.25374	37.886223	0	0.209	0.381	2.94	2.874	111.0
0.0	0.0	1	1	400.0	400.0	1	1	1	105.25374	37.886223	0	0.209	0.368	2.918	2.874	111.0
0.0	0.0	1	1	400.0	400.0	1	1	1	105.25374	37.886223	0	0.209	0.354	2.674	2.671	111.0
0.0	0.0	1	1	400.0	400.0	1	1	1	105.25374	37.886223	0	0.209	0.34	2.56	2.671	111.0
0.0	0.0	1	1	400.0	400.0	1	1	1	105.25374	37.886223	0	0.208	0.326	2.27	2.307	111.0
0.0	0.0	1	1	400.0	400.0	1	1	1	105.25374	37.886223	0	0.208	0.311	2.139	2.143	111.0
0.0	0.0	1	1	400.0	400.0	1	1	1	105.25374	37.886223	0	0.208	0.298	2.249	2.143	111.0
0.0	0.0	1	1	400.0	400.0	1	1	1	105.25374	37.886223	0	0.208	0.284	1.817	1.85	111.0
0.0	0.0	1	1	400.0	400.0	1	1	1	105.25374	37.886223	0	0.208	0.271	1.863	1.72	111.0
0.0	0.0	1	1	400.0	400.0	1	1	1	105.25374	37.886223	0	0.207	0.258	1.711	1.72	111.0
0.0	0.0	1	1	400.0	400.0	1	1	1	105.25374	37.886223	0	0.207	0.245	1.323	1.485	111.0
0.0	0.0	1	1	400.0	400.0	1	1	1	105.25374	37.886223	0	0.207	0.232	1.447	1.485	111.0
0.0	0.0	1	1	400.0	400.0	1	1	1	105.25374	37.886223	0	0.207	0.22	1.359	1.381	111.0
0.0	0.0	1	1	400.0	400.0	1	1	1	105.25374	37.886223	0	0.207	0.209	1.268	1.191	111.0
0.0	0.0	1	1	400.0	400.0	1	1	1	105.25374	37.886223	0	0.206	0.197	1.209	1.191	111.0
0.0	0.0	1	1	400.0	400.0	1	1	1	105.25374	37.886223	0	0.206	0.186	0.908	1.029	111.0
0.0	0.0	1	1	400.0	400.0	1	1	1	105.25374	37.886223	0	0.206	0.175	0.97	0.956	111.0
0.0	0.0	1	1	400.0	400.0	1	1	1	105.25374	37.886223	0	0.206	0.165	0.964	0.956	111.0
0.0	0.0	1	1	400.0	400.0	1	1	1	105.25374	37.886223	0	0.206	0.155	0.633	0.825	111.0
0.0	0.0	1	1	400.0	400.0	1	1	1	105.25374	37.886223	0	0.205	0.147	0.864	0.825	111.0
0.0	0.0	1	1	400.0	400.0	1	1	1	105.25374	37.886223	0	0.205	0.139	0.91	0.767	111.0
0.0	0.0	1	1	400.0	400.0	1	1	1	105.25374	37.886223	0	0.205	0.131	0.684	0.662	111.0
0.0	0.0	1	1	400.0	400.0	1	1	1	105.25374	37.886223	0	0.205	0.123	0.677	0.662	111.0
0.0	0.0	1	1	400.0	400.0	1	1	1	105.25374	37.886223	0	0.205	0.116	0.669	0.615	111.0
0.0	0.0	1	1	400.0	400.0	1	1	1	105.25374	37.886223	0	0.205	0.11	0.607	0.615	111.0
0.0	0.0	1	1	400.0	400.0	1	1	1	105.25374	37.886223	0	0.205	0.104	0.518	0.531	111.0
0.0	0.0	1	1	400.0	400.0	1	1	1	105.25374	37.886223	0	0.205	0.097	0.469	0.458	111.0
0.0	0.0	1	1	400.0	400.0	1	1	1	105.25374	37.886223	0	0.205	0.091	0.458	0.458	111.0
0.0	0.0	1	1	400.0	400.0	1	1	1	105.25374	37.886223	0	0.204	0.085	0.441	0.426	111.0
0.0	0.0	1	1	400.0	400.0	1	1	1	105.25374	37.886223	0	0.204	0.079	0.433	0.368	111.0
0.0	0.0	1	1	400.0	400.0	1	1	1	105.25374	37.886223	0	0.204	0.073	0.212	0.368	111.0
0.0	0.0	1	1	400.0	400.0	1	1	1	105.25374	37.886223	0	0.204	0.07	0.515	0.341	111.0
0.0	0.0	1	1	400.0	400.0	1	1	1	105.25374	37.886223	0	0.204	0.066	0.349	0.296	111.0
0.0	0.0	1	1	400.0	400.0	1	1	1	105.25374	37.886223	0	0.204	0.062	0.266	0.296	111.0
0.0	0.0	1	1	400.0	400.0	1	1	1	105.25374	37.886223	0	0.204	0.059	0.301	0.274	111.0
0.0	0.0	1	1	400.0	400.0	1	1	1	105.25374	37.886223	0	0.204	0.056	0.293	0.274	111.0
0.0	0.0	1	1	400.0	400.0	1	1	1	105.25374	37.886223	0	0.204	0.053	0.216	0.236	111.0
0.0	0.0	1	1	400.0	400.0	1	1	1	105.25374	37.886223	0	0.204	0.049	0.224	0.219	111.0
0.0	0.0	1	1	400.0	400.0	1	1	1	105.25374	37.886223	0	0.204	0.045	0.219	0.219	111.0
0.0	0.0	1	1	400.0	400.0	1	1	1	105.25374	37.886223	0	0.204	0.041	0.197	0.189	111.0
0.0	0.0	1	1	400.0	400.0	1	1	1	105.25374	37.886223	0	0.204	0.038	0.182	0.189	111.0
0.0	0.0	1	1	400.0	400.0	1	1	1	105.25374	37.886223	0	0.204	0.036	0.232	0.176	111.0
0.0	0.0	1	1	400.0	400.0	1	1	1	105.25374	37.886223	0	0.204	0.034	0.169	0.152	111.0
0.0	0.0	1	1	400.0	400.0	1	1	1	105.25374	37.886223	0	0.204	0.032	0.117	0.152	111.0
0.0	0.0	1	1	400.0	400.0	1	1	1	105.25374	37.886223	0	0.204	0.03	0.107	0.131	111.0
0.0	0.0	1	1	400.0	400.0	1	1	1	105.25374	37.886223	0	0.204	0.028	0.1	0.121	111.0
0.0	0.0	1	1	400.0	400.0	1	1	1	105.25374	37.886223	0	0.204	0.026	0.247	0.121	111.0
0.0	0.0	1	1	400.0	400.0	1	1	1	105.25374	37.886223	0	0.204	0.024	0.135	0.105	111.0
0.0	0.0	1	1	400.0	400.0	1	1	1	105.25374	37.886223	0	0.204	0.022	0.079	0.105	111.0
0.0	0.0	1	1	400.0	400.0	1	1	1	105.25374	37.886223	0	0.204	0.02	0.123	0.097	111.0
0.0	0.0	1	1	400.0	400.0	1	1	1	105.25374	37.886223	0	0.204	0.02	0.098	0.084	111.0
0.0	0.0	1	1	400.0	400.0	1	1	1	105.25374	37.886223	0	0.204	0.02	0.09	0.084	111.0
0.0	0.0	1	1	400.0	400.0	1	1	1	105.25374	37.886223	0	0.204	0.02	0.24	0.078	111.0
0.0	0.0	1	1	400.0	400.0	1	1	1	105.25374	37.886223	0	0.204	0.02	0.153	0.067	111.0
0.0	0.0	1	1	400.0	400.0	1	1	1	105.25374	37.886223	0	0.204	0.02	0.054	0.067	111.0
0.0	0.0	1	1	400.0	400.0	1	1	1	105.25374	37.886223	0	0.204	0.02	0.075	0.062	111.0
0.0	0.0	1	1	400.0	400.0	1	1	1	105.25374	37.886223	0	0.204	0.02	0.039	0.053	111.0
0.0	0.0	1	1	400.0	400.0	1	1	1	105.25374	37.886223	0	0.204	0.02	0.044	0.053	111.0
0.0	0.0	1	1	400.0	400.0	1	1	1	105.25374	37.886223	0	0.204	0.02	0.019	0.049	111.0
0.0	0.0	1	1	400.0	400.0	1	1	1	105.25374	37.886223	0	0.204	0.02	0.037	0.049	111.0
0.0	0.0	1	1	400.0	400.0	1	1	1	105.25374	37.886223	0	0.204	0.02	0.057	0.043	111.0
0.0	0.0	1	1	400.0	400.0	1	1	1	105.25374	37.886223	0	0.204	0.02	0.054	0.039	111.0
0.0	0.0	1	1	400.0	400.0	1	1	1	105.25374	37.886223	0	0.204	0.02	0.08	0.039	111.0
0.0	0.0	1	1	400.0	400.0	1	1	1	105.25374	37.886223	0	0.204	0.019	0.05	0.034	111.0
0.0	0.0	1	1	400.0	400.0	1	1	1	105.25374	37.886223	0	0.204	0.019	0.056	0.034	111.0
0.0	0.0	1	1	400.0	400.0	1	1	1	105.25374	37.886223	0	0.204	0.019	0.046	0.031	111.0
0.0	0.0	1	1	400.0	400.0	1	1	1	105.25374	37.886223	0	0.204	0.018	-0.023	0.027	111.0
0.0	0.0	1	1	400.0	400.0	1	1	1	105.25374	37.886223	0	0.204	0.018	0.002	0.027	111.0
0.0	0.0	1	1	400.0	400.0	1	1	1	105.25374	37.886223	0	0.204	0.017	0.026	0.023	111.0
0.0	0.0	1	1	400.0	400.0	1	1	1	105.25374	37.886223	0	0.204	0.016	-0.067	0.021	111.0
0.0	0.0	1	1	400.0	400.0	1	1	1	105.25374	37.886223	0	0.204	0.015	-0.017	0.021	111.0
0.0	0.0	1	1	400.0	400.0	1	1	1	105.25374	37.886223	0	0.204	0.015	-0.001	0.018	111.0
0.0	0.0	1	1	400.0	400.0	1	1	1	105.25374	37.886223	0	0.204	0.015	0.051	0.018	111.0
0.0	0.0	1	1	400.0	400.0	1	1	1	105.25374	37.886223	0	0.204	0.015	0.042	0.017	111.0
0.0	0.0	1	1	400.0	400.0	1	1	1	105.25374	37.886223	0	0.204	0.015	0.002	0.015	111.0
0.0	0.0	1	1	400.0	400.0	1	1	1	105.25374	37.886223	0	0.204	0.015	0.011	0.015	111.0
0.0	0.0	1	1	400.0	400.0	1	1	1	105.25374	37.886223	0	0.204	0.014	0.03	0.013	111.0
0.0	0.0	1	1	400.0	400.0	1	1	1	105.25374	37.886223	0	0.204	0.013	-0.013	0.012	111.0
0.0	0.0	1	1	400.0	400.0	1	1	1	105.25374	37.886223	0	0.204	0.012	0.03	0.012	111.0
0.0	0.0	1	1	400.0	400.0	1	1	1	105.25374	37.886223	0	0.204	0.011	-0.028	0.01	111.0
0.0	0.0	1	1	400.0	400.0	1	1	1	105.25374	37.886223	0	0.205	0.011	0.013	0.01	111.0
0.0	0.0	1	1	400.0	400.0	1	1	1	105.25374	37.886223	0	0.205	0.011	0.021	0.009	111.0
0.0	0.0	1	1	400.0	400.0	1	1	1	105.25374	37.886223	0	0.205	0.01	0.017	0.008	111.0
0.0	0.0	1	1	400.0	400.0	1	1	1	105.25374	37.886223	0	0.205	0.009	0.003	0.008	111.0
0.0	0.0	1	1	400.0	400.0	1	1	1	105.25374	37.886223	0	0.205	0.008	-0.02	0.007	111.0
0.0	0.0	1	1	400.0	400.0	1	1	1	105.25374	37.886223	0	0.205	0.007	0.055	0.006	111.0
0.0	0.0	1	1	400.0	400.0	1	1	1	105.25374	37.886223	0	0.205	0.007	-0.002	0.006	111.0
0.0	0.0	1	1	400.0	400.0	1	1	1	105.25374	37.886223	0	0.205	0.007	0.015	0.005	111.0
0.0	0.0	1	1	400.0	400.0	1	1	1	105.25374	37.886223	0	0.205	0.006	0.047	0.005	111.0
0.0	0.0	1	1	400.0	400.0	1	1	1	105.25374	37.886223	0	0.205	0.005	-0.002	0.005	111.0
0.0	0.0	1	1	400.0	400.0	1	1	1	105.25374	37.886223	0	0.205	0.005	0.002	0.004	111.0
0.0	0.0	1	1	400.0	400.0	1	1	1	105.25374	37.886223	0	0.205	0.005	0.0	0.004	111.0
0.0	0.0	1	1	400.0	400.0	1	1	1	105.25374	37.886223	0	0.205	0.004	0.022	0.003	111.0
0.0	0.0	1	1	400.0	400.0	1	1	1	105.25374	37.886223	0	0.205	0.004	0.021	0.003	111.0
0.0	0.0	1	1	400.0	400.0	1	1	1	105.25374	37.886223	0	0.205	0.004	0.002	0.003	111.0
0.0	0.0	1	1	400.0	400.0	1	1	1	105.25374	37.886223	0	0.205	0.004	0.004	0.002	111.0
0.0	0.0	1	1	400.0	400.0	1	1	1	105.25374	37.886223	0	0.205	0.003	0.028	0.002	111.0
0.0	0.0	1	1	400.0	400.0	1	1	1	105.25374	37.886223	0	0.205	0.003	0.0	0.002	111.0
0.0	0.0	1	1	400.0	400.0	1	1	1	105.25374	37.886223	0	0.205	0.002	-0.076	0.001	111.0
0.0	0.0	1	1	400.0	400.0	1	1	1	105.25374	37.886223	0	0.205	0.001	0.202	0.001	111.0
0.0	0.0	1	1	400.0	400.0	1	1	1	105.25374	37.886223	0	0.205	0.001	0.011	0.001	111.0
0.0	0.0	1	1	400.0	400.0	1	1	1	105.25374	37.886223	0	0.205	0.0	0.015	0.001	111.0
0.0	0.0	1	1	400.0	400.0	1	1	1	105.25374	37.886223	0	0.205	0.0	0.078	0.001	111.0
0.0	0.0	1	1	400.0	400.0	1	1	1	105.25374	37.886223	0	0.205	0.0	0.006	0.001	111.0
0.0	0.0	1	1	400.0	400.0	1	1	1	105.25374	37.886223	0	0.205	-0.001	-0.017	0.001	111.0
0.0	0.0	1	1	400.0	400.0	1	1	1	105.25374	37.886223	0	0.205	-0.001	-0.019	0.0	111.0
0.0	0.0	1	1	400.0	400.0	1	1	1	105.25374	37.886223	0	0.205	0.0	0.008	0.0	111.0
0.0	0.0	1	1	400.0	400.0	1	1	1	105.25374	37.886223	0	0.205	0.0	0.004	0.0	111.0
0.0	0.0	1	1	400.0	400.0	1	1	1	105.25374	37.886223	0	0.205	0.0	0.002	0.0	111.0
0.0	0.0	1	1	400.0	400.0	1	1	1	105.25374	37.886223	0	0.205	0.0	0.026	0.0	111.0
0.0	0.0	1	1	400.0	400.0	1	1	1	105.25374	37.886223	0	0.205	-0.001	-0.027	0.0	111.0
0.0	0.0	1	1	400.0	400.0	1	1	1	105.25374	37.886223	0	0.205	-0.001	-0.013	0.0	111.0
0.0	0.0	1	1	400.0	400.0	1	1	1	105.25374	37.886223	0	0.205	-0.001	-0.017	0.0	111.0
0.0	0.0	1	1	400.0	400.0	1	1	1	105.25374	37.886223	0	0.205	0.0	0.013	0.0	111.0
0.0	0.0	1	1	400.0	400.0	1	1	1	105.25374	37.886223	0	0.205	0.0	0.129	0.0	111.0
0.0	0.0	1	1	400.0	400.0	1	1	1	105.25374	37.886223	0	0.205	0.0	0.051	0.0	111.0
0.0	0.0	1	1	400.0	400.0	1	1	1	105.25374	37.886223	0	0.205	0.0	0.024	0.0	111.0
0.0	0.0	1	1	400.0	400.0	1	1	1	105.25374	37.886223	0	0.205	0.0	-0.011	0.0	111.0
0.0	0.0	1	1	400.0	400.0	1	1	1	105.25374	37.886223	0	0.205	0.0	0.011	0.0	111.0
0.0	0.0	1	1	400.0	400.0	1	1	1	105.25374	37.886223	0	0.205	0.0	-0.008	0.0	111.0
0.0	0.0	1	1	400.0	400.0	1	1	1	105.25374	37.886223	0	0.205	0.0	-0.01	0.0	111.0
0.0	0.0	1	1	400.0	400.0	1	1	1	105.25374	37.886223	0	0.205	0.0	-0.002	0.0	111.0
0.0	0.0	1	1	400.0	400.0	1	1	1	105.25374	37.886223	0	0.205	-0.001	-0.021	0.0	111.0
0.0	0.0	1	1	400.0	400.0	1	1	1	105.25374	37.886223	0	0.205	0.0	-0.002	0.0	111.0
0.0	0.0	1	1	400.0	400.0	1	1	1	105.25374	37.886223	0	0.205	-0.001	-0.03	0.0	111.0
0.0	0.0	1	1	400.0	400.0	1	1	1	105.25374	37.886223	0	0.205	-0.001	-0.144	0.0	111.0
0.0	0.0	1	1	400.0	400.0	1	1	1	105.25374	37.886223	0	0.205	0.0	0.0	0.0	111.0
0.0	0.0	1	1	400.0	400.0	1	1	1	105.25374	37.886223	0	0.205	0.0	0.004	0.0	111.0
0.0	0.0	1	1	400.0	400.0	1	1	1	105.25374	37.886223	0	0.205	0.0	0.023	0.0	111.0
0.0	0.0	1	1	400.0	400.0	1	1	1	105.25374	37.886223	0	0.205	-0.001	-0.024	0.0	111.0
0.0	0.0	1	1	400.0	400.0	1	1	1	105.25374	37.886223	0	0.205	-0.001	-0.026	0.0	111.0
0.0	0.0	1	1	400.0	400.0	1	1	1	105.25374	37.886223	0	0.205	0.0	-0.006	0.0	111.0
0.0	0.0	1	1	400.0	400.0	1	1	1	105.25374	37.886223	0	0.205	0.0	0.012	0.0	111.0
0.0	0.0	1	1	400.0	400.0	1	1	1	105.25374	37.886223	0	0.205	-0.001	-0.017	0.0	111.0
0.0	0.0	1	1	400.0	400.0	1	1	1	105.25374	37.886223	0	0.205	-0.001	-0.087	0.0	111.0
0.0	0.0	1	1	400.0	400.0	1	1	1	105.25374	37.886223	0	0.205	0.0	0.004	0.0	111.0
0.0	0.0	1	1	400.0	400.0	1	1	1	105.25374	37.886223	0	0.205	-0.001	-0.032	0.0	111.0
0.0	0.0	1	1	400.0	400.0	1	1	1	105.25374	37.886223	0	0.205	-0.001	-0.017	0.0	111.0
0.0	0.0	1	1	400.0	400.0	1	1	1	105.25374	37.886223	0	0.205	-0.001	-0.021	0.0	111.0
0.0	0.0	1	1	400.0	400.0	1	1	1	105.25374	37.886223	0	0.205	0.0	-0.01	0.0	111.0
0.0	0.0	1	1	400.0	400.0	1	1	1	105.25374	37.886223	0	0.205	0.0	0.008	0.0	111.0
0.0	0.0	1	1	400.0	400.0	1	1	1	105.25374	37.886223	0	0.205	-0.001	-0.016	0.0	111.0
0.0	0.0	1	1	400.0	400.0	1	1	1	105.25374	37.886223	0	0.205	-0.001	-0.015	0.0	111.0
0.0	0.0	1	1	400.0	400.0	1	1	1	105.25374	37.886223	0	0.205	-0.001	-0.024	0.0	111.0
0.0	0.0	1	1	400.0	400.0	1	1	1	105.25374	37.886223	0	0.205	-0.001	-0.028	0.0	111.0
0.0	0.0	1	1	400.0	400.0	1	1	1	105.25374	37.886223	0	0.205	0.0	-0.01	0.0	111.0
0.0	0.0	1	1	400.0	400.0	1	1	1	105.25374	37.886223	0	0.205	-0.001	-0.026	0.0	111.0
0.0	0.0	1	1	400.0	400.0	1	1	1	105.25374	37.886223	0	0.205	0.0	0.0	0.0	111.0
0.0	0.0	1	1	400.0	400.0	1	1	1	105.25374	37.886223	0	0.205	-0.001	-0.107	0.0	111.0
0.0	0.0	1	1	400.0	400.0	1	1	1	105.25374	37.886223	0	0.205	-0.001	-0.184	0.0	111.0
0.0	0.0	1	1	400.0	400.0	1	1	1	105.25374	37.886223	0	0.205	0.0	-0.001	0.0	111.0
0.0	0.0	1	1	400.0	400.0	1	1	1	105.25374	37.886223	0	0.205	-0.001	-0.013	0.0	111.0
0.0	0.0	1	1	400.0	400.0	1	1	1	105.25374	37.886223	0	0.205	-0.001	-0.025	0.0	111.0
0.0	0.0	1	1	400.0	400.0	1	1	1	105.25374	37.886223	0	0.205	-0.001	-0.042	0.0	111.0
0.0	0.0	1	1	400.0	400.0	1	1	1	105.25374	37.886223	0	0.205	0.0	0.048	0.0	111.0
0.0	0.0	1	1	400.0	400.0	1	1	1	105.25374	37.886223	0	0.205	0.0	0.002	0.0	111.0
0.0	0.0	1	1	400.0	400.0	1	1	1	105.25374	37.886223	0	0.205	0.0	0.013	0.0	111.0
0.0	0.0	1	1	400.0	400.0	1	1	1	105.25374	37.886223	0	0.205	-0.001	-0.024	0.0	111.0
0.0	0.0	1	1	400.0	400.0	1	1	1	105.25374	37.886223	0	0.205	0.0	0.026	0.0	111.0
0.0	0.0	1	1	400.0	400.0	1	1	1	105.25374	37.886223	0	0.205	0.0	0.007	0.0	111.0
0.0	0.0	1	1	400.0	400.0	1	1	1	105.25374	37.886223	0	0.205	-0.001	-0.019	0.0	111.0
0.0	0.0	1	1	400.0	400.0	1	1	1	105.25374	37.886223	0	0.205	0.0	0.004	0.0	111.0
0.0	0.0	1	1	400.0	400.0	1	1	1	105.25374	37.886223	0	0.205	0.0	0.073	0.0	111.0
0.0	0.0	1	1	400.0	400.0	1	1	1	105.25374	37.886223	0	0.205	0.0	0.058	0.0	111.0
0.0	0.0	1	1	400.0	400.0	1	1	1	105.25374	37.886223	0	0.205	-0.001	-0.013	0.0	111.0
0.0	0.0	1	1	400.0	400.0	1	1	1	105.25374	37.886223	0	0.205	-0.001	-0.028	0.0	111.0
0.0	0.0	1	1	400.0	400.0	1	1	1	105.25374	37.886223	0	0.205	-0.001	-0.116	0.0	111.0
0.0	0.0	1	1	400.0	400.0	1	1	1	105.25374	37.886223	0	0.205	0.0	0.017	0.0	111.0
0.0	0.0	1	1	400.0	400.0	1	1	1	105.25374	37.886223	0	0.205	0.0	-0.002	0.0	111.0
0.0	0.0	1	1	400.0	400.0	1	1	1	105.25374	37.886223	0	0.205	0.0	-0.01	0.0	111.0
0.0	0.0	1	1	400.0	400.0	1	1	1	105.25374	37.886223	0	0.205	0.0	-0.002	0.0	111.0
0.0	0.0	1	1	400.0	400.0	1	1	1	105.25374	37.886223	0	0.205	0.0	-0.002	0.0	111.0
0.0	0.0	1	1	400.0	400.0	1	1	1	105.25374	37.886223	0	0.205	-0.001	-0.021	0.0	111.0
0.0	0.0	1	1	400.0	400.0	1	1	1	105.25374	37.886223	0	0.205	0.0	0.003	0.0	111.0
0.0	0.0	1	1	400.0	400.0	1	1	1	105.25374	37.886223	0	0.205	0.0	0.013	0.0	111.0
0.0	0.0	1	1	400.0	400.0	1	1	1	105.25374	37.886223	0	0.205	0.0	-0.011	0.0	111.0
0.0	0.0	1	1	400.0	400.0	1	1	1	105.25374	37.886223	0	0.205	0.0	0.026	0.0	111.0
0.0	0.0	1	1	400.0	400.0	1	1	1	105.25374	37.886223	0	0.205	0.0	0.023	0.0	111.0
0.0	0.0	1	1	400.0	400.0	1	1	1	105.25374	37.886223	0	0.205	0.0	0.017	0.0	111.0
0.0	0.0	1	1	400.0	400.0	1	1	1	105.25374	37.886223	0	0.205	0.0	0.024	0.0	111.0
0.0	0.0	1	1	400.0	400.0	1	1	1	105.25374	37.886223	0	0.205	0.0	0.006	0.0	111.0
0.0	0.0	1	1	400.0	400.0	1	1	1	105.25374	37.886223	0	0.205	0.0	0.087	0.0	111.0
0.0	0.0	1	1	400.0	400.0	1	1	1	105.25374	37.886223	0	0.205	0.0	0.006	0.0	111.0
0.0	0.0	1	1	400.0	400.0	1	1	1	105.25374	37.886223	0	0.205	-0.001	-0.143	0.0	111.0
0.0	0.0	1	1	400.0	400.0	1	1	1	105.25374	37.886223	0	0.205	0.0	0.024	0.0	111.0
0.0	0.0	1	1	400.0	400.0	1	1	1	105.25374	37.886223	0	0.205	-0.001	-0.013	0.0	111.0
0.0	0.0	1	1	400.0	400.0	1	1	1	105.25374	37.886223	0	0.205	0.0	-0.009	0.0	111.0
0.0	0.0	1	1	400.0	400.0	1	1	1	105.25374	37.886223	0	0.205	0.0	0.009	0.0	111.0
0.0	0.0	1	1	400.0	400.0	1	1	1	105.25374	37.886223	0	0.205	0.0	0.006	0.0	111.0
0.0	0.0	1	1	400.0	400.0	1	1	1	105.25374	37.886223	0	0.205	-0.001	-0.03	0.0	111.0
0.0	0.0	1	1	400.0	400.0	1	1	1	105.25374	37.886223	0	0.205	-0.001	-0.026	0.0	111.0
0.0	0.0	1	1	400.0	400.0	1	1	1	105.25374	37.886223	0	0.205	0.0	0.0	0.0	111.0
0.0	0.0	1	1	400.0	400.0	1	1	1	105.25374	37.886223	0	0.205	0.0	0.028	0.0	111.0
0.0	0.0	1	1	400.0	400.0	1	1	1	105.25374	37.886223	0	0.205	0.0	0.013	0.0	111.0
0.0	0.0	1	1	400.0	400.0	1	1	1	105.25374	37.886223	0	0.205	0.0	0.022	0.0	111.0
0.0	0.0	1	1	400.0	400.0	1	1	1	105.25374	37.886223	0	0.205	-0.001	-0.019	0.0	111.0
0.0	0.0	1	1	400.0	400.0	1	1	1	105.25374	37.886223	0	0.205	0.0	0.011	0.0	111.0
0.0	0.0	1	1	400.0	400.0	1	1	1	105.25374	37.886223	0	0.205	0.0	0.013	0.0	111.0
0.0	0.0	1	1	400.0	400.0	1	1	1	105.25374	37.886223	0	0.205	0.0	0.006	0.0	111.0
0.0	0.0	1	1	400.0	400.0	1	1	1	105.25374	37.886223	0	0.205	0.0	0.023	0.0	111.0
0.0	0.0	1	1	400.0	400.0	1	1	1	105.25374	37.886223	0	0.205	0.0	0.003	0.0	111.0
0.0	0.0	1	1	400.0	400.0	1	1	1	105.25374	37.886223	0	0.205	0.0	0.021	0.0	111.0
0.0	0.0	1	1	400.0	400.0	1	1	1	105.25374	37.886223	0	0.205	0.0	0.01	0.0	111.0
0.0	0.0	1	1	400.0	400.0	1	1	1	105.25374	37.886223	0	0.205	0.0	0.023	0.0	111.0
0.0	0.0	1	1	400.0	400.0	1	1	1	105.25374	37.886223	0	0.205	0.0	0.019	0.0	111.0
0.0	0.0	1	1	400.0	400.0	1	1	1	105.25374	37.886223	0	0.205	-0.001	-0.015	0.0	111.0
0.0	0.0	1	1	400.0	400.0	1	1	1	105.25374	37.886223	0	0.205	0.0	0.008	0.0	111.0
0.0	0.0	1	1	400.0	400.0	1	1	1	105.25374	37.886223	0	0.205	-0.001	-0.017	0.0	111.0
0.0	0.0	1	1	400.0	400.0	1	1	1	105.25374	37.886223	0	0.205	0.0	0.006	0.0	111.0
0.0	0.0	1	1	400.0	400.0	1	1	1	105.25374	37.886223	0	0.205	0.0	0.017	0.0	111.0
0.0	0.0	1	1	400.0	400.0	1	1	1	105.25374	37.886223	0	0.205	0.0	-0.002	0.0	111.0
0.0	0.0	1	1	400.0	400.0	1	1	1	105.25374	37.886223	0	0.205	0.0	0.019	0.0	111.0
0.0	0.0	1	1	400.0	400.0	1	1	1	105.25374	37.886223	0	0.205	0.0	0.019	0.0	111.0
0.0	0.0	1	1	400.0	400.0	1	1	1	105.25374	37.886223	0	0.205	-0.001	-0.024	0.0	111.0
0.0	0.0	1	1	400.0	400.0	1	1	1	105.25374	37.886223	0	0.205	-0.001	-0.024	0.0	111.0
0.0	0.0	1	1	400.0	400.0	1	1	1	105.25374	37.886223	0	0.205	0.0	0.017	0.0	111.0
0.0	0.0	1	1	400.0	400.0	1	1	1	105.25374	37.886223	0	0.205	-0.001	-0.015	0.0	111.0
0.0	0.0	1	1	400.0	400.0	1	1	1	105.25374	37.886223	0	0.205	-0.001	-0.03	0.0	111.0
0.0	0.0	1	1	400.0	400.0	1	1	1	105.25374	37.886223	0	0.205	-0.001	-0.038	0.0	111.0
0.0	0.0	1	1	400.0	400.0	1	1	1	105.25374	37.886223	0	0.205	-0.001	-0.039	0.0	111.0
0.0	0.0	1	1	400.0	400.0	1	1	1	105.25374	37.886223	0	0.205	-0.001	-0.026	0.0	111.0
0.0	0.0	1	1	400.0	400.0	1	1	1	105.25374	37.886223	0	0.205	-0.001	-0.232	0.0	111.0
0.0	0.0	1	1	400.0	400.0	1	1	1	105.25374	37.886223	0	0.205	-0.001	-0.028	0.0	111.0
0.0	0.0	1	1	400.0	400.0	1	1	1	105.25374	37.886223	0	0.205	-0.001	-0.014	0.0	111.0
0.0	0.0	1	1	400.0	400.0	1	1	1	105.25374	37.886223	0	0.205	0.0	0.045	0.0	111.0
0.0	0.0	1	1	400.0	400.0	1	1	1	105.25374	37.886223	0	0.205	-0.001	-0.118	0.0	111.0
0.0	0.0	1	1	400.0	400.0	1	1	1	105.25374	37.886223	0	0.205	0.0	0.0	0.0	111.0
0.0	0.0	1	1	400.0	400.0	1	1	1	105.25374	37.886223	0	0.205	0.0	0.008	0.0	111.0
0.0	0.0	1	1	400.0	400.0	1	1	1	105.25374	37.886223	0	0.205	0.0	0.02	0.0	111.0
0.0	0.0	1	1	400.0	400.0	1	1	1	105.25374	37.886223	0	0.205	0.0	0.002	0.0	111.0
0.0	0.0	1	1	400.0	400.0	1	1	1	105.25374	37.886223	0	0.205	0.0	-0.011	0.0	111.0
0.0	0.0	1	1	400.0	400.0	1	1	1	105.25374	37.886223	0	0.205	0.0	0.013	0.0	111.0
0.0	0.0	1	1	400.0	400.0	1	1	1	105.25374	37.886223	0	0.205	0.0	0.011	0.0	111.0
0.0	0.0	1	1	400.0	400.0	1	1	1	105.25374	37.886223	0	0.205	0.0	0.0	0.0	111.0
0.0	0.0	1	1	400.0	400.0	1	1	1	105.25374	37.886223	0	0.205	0.0	0.15	0.0	111.0
0.0	0.0	1	1	400.0	400.0	1	1	1	105.25374	37.886223	0	0.205	0.0	0.022	0.0	111.0
0.0	0.0	1	1	400.0	400.0	1	1	1	105.25374	37.886223	0	0.205	0.0	-0.01	0.0	111.0
0.0	0.0	1	1	400.0	400.0	1	1	1	105.25374	37.886223	0	0.205	0.0	0.011	0.0	111.0
0.0	0.0	1	1	400.0	400.0	1	1	1	105.25374	37.886223	0	0.205	-0.001	-0.023	0.0	111.0
0.0	0.0	1	1	400.0	400.0	1	1	1	105.25374	37.886223	0	0.205	-0.001	-0.032	0.0	111.0
0.0	0.0	1	1	400.0	400.0	1	1	1	105.25374	37.886223	0	0.205	0.0	-0.001	0.0	111.0
0.0	0.0	1	1	400.0	400.0	1	1	1	105.25374	37.886223	0	0.205	0.0	-0.002	0.0	111.0
0.0	0.0	1	1	400.0	400.0	1	1	1	105.25374	37.886223	0	0.205	0.0	-0.008	0.0	111.0
0.0	0.0	1	1	400.0	400.0	1	1	1	105.25374	37.886223	0	0.205	-0.001	-0.019	0.0	111.0
0.0	0.0	1	1	400.0	400.0	1	1	1	105.25374	37.886223	0	0.205	0.0	-0.004	0.0	111.0
0.0	0.0	1	1	400.0	400.0	1	1	1	105.25374	37.886223	0	0.205	-0.001	-0.025	0.0	111.0
0.0	0.0	1	1	400.0	400.0	1	1	1	105.25374	37.886223	0	0.205	0.0	0.015	0.0	111.0
0.0	0.0	1	1	400.0	400.0	1	1	1	105.25374	37.886223	0	0.205	0.0	0.03	0.0	111.0
0.0	0.0	1	1	400.0	400.0	1	1	1	105.25374	37.886223	0	0.205	0.0	0.051	0.0	111.0
4180.487	300.99503	2	1	400.0	300.99503	1	2	1	105.25374	37.886223	1	0.205	0.0	0.006	0.0	111.0
4180.487	300.99503	2	1	400.0	300.99503	1	2	1	105.25374	37.886223	1	0.205	-0.001	-0.032	0.0	111.0
4180.487	300.99503	2	1	400.0	300.99503	0	2	1	105.25374	37.886223	1	0.205	0.0	-0.001	0.0	111.0
4180.487	300.99503	2	1	400.0	300.99503	0	2	1	105.25374	37.886223	1	0.205	0.0	0.025	0.0	111.0
4180.487	300.99503	2	1	400.0	300.99503	0	2	1	105.25374	37.886223	1	0.205	0.0	0.043	0.0	111.0
4180.487	300.99503	2	1	400.0	300.99503	0	2	1	105.25374	37.886223	1	0.205	0.003	0.473	0.569	111.0
4180.487	300.99503	2	1	400.0	300.99503	0	2	1	105.25374	37.886223	1	0.205	0.009	0.859	1.063	111.0
4180.487	300.99503	2	1	400.0	300.99503	0	2	1	105.25374	37.886223	1	0.205	0.017	1.08	1.063	111.0
4180.487	300.99503	2	1	400.0	300.99503	0	2	1	105.25374	37.886223	1	0.205	0.026	1.292	1.283	111.0
4180.487	300.99503	2	1	400.0	300.99503	0	2	1	105.25374	37.886223	1	0.205	0.034	1.424	1.679	111.0
4180.487	300.99503	2	1	400.0	300.99503	0	2	1	105.25374	37.886223	1	0.205	0.044	1.674	1.679	111.0
4180.487	300.99503	2	1	400.0	300.99503	0	2	1	105.25374	37.886223	1	0.205	0.054	1.801	1.856	111.0
4180.487	300.99503	2	1	400.0	300.99503	0	2	1	105.25374	37.886223	1	0.205	0.064	1.851	1.856	111.0
4180.487	300.99503	2	1	400.0	300.99503	0	2	1	105.25374	37.886223	1	0.206	0.074	2.082	2.174	111.0
4180.487	300.99503	2	1	400.0	300.99503	0	2	1	105.25374	37.886223	1	0.206	0.086	2.298	2.316	111.0
4180.487	300.99503	2	1	400.0	300.99503	0	2	1	105.25374	37.886223	1	0.206	0.096	2.278	2.316	111.0
4180.487	300.99503	2	1	400.0	300.99503	0	2	1	105.25374	37.886223	1	0.206	0.107	2.592	2.571	111.0
4180.487	300.99503	2	1	400.0	300.99503	0	2	1	105.25374	37.886223	1	0.206	0.118	2.706	2.791	111.0
4180.487	300.99503	2	1	400.0	300.99503	0	2	1	105.25374	37.886223	1	0.206	0.129	2.741	2.791	111.0
4180.487	300.99503	2	1	400.0	300.99503	0	2	1	105.25374	37.886223	1	0.206	0.139	2.871	2.889	111.0
4180.487	300.99503	2	1	400.0	300.99503	0	2	1	105.25374	37.886223	1	0.206	0.149	2.854	2.889	111.0
4180.487	300.99503	2	1	400.0	300.99503	0	2	1	105.25374	37.886223	1	0.207	0.159	3.079	3.066	111.0
4180.487	300.99503	2	1	400.0	300.99503	0	2	1	105.25374	37.886223	1	0.207	0.168	3.091	3.145	111.0
4180.487	300.99503	2	1	400.0	300.99503	0	2	1	105.25374	37.886223	1	0.207	0.177	3.112	3.145	111.0
4180.487	300.99503	2	1	400.0	300.99503	0	2	1	105.25374	37.886223	1	0.207	0.186	3.329	3.287	111.0
4180.487	300.99503	2	1	400.0	300.99503	0	2	1	105.25374	37.886223	1	0.207	0.194	3.299	3.35	111.0
4180.487	300.99503	2	1	400.0	300.99503	0	2	1	105.25374	37.886223	1	0.207	0.202	3.357	3.35	111.0
4180.487	300.99503	2	1	400.0	300.99503	0	2	1	105.25374	37.886223	1	0.208	0.21	3.438	3.464	111.0
4180.487	300.99503	2	1	400.0	300.99503	0	2	1	105.25374	37.886223	1	0.208	0.218	3.458	3.464	111.0
4180.487	300.99503	2	1	400.0	300.99503	0	2	1	105.25374	37.886223	1	0.208	0.225	3.475	3.515	111.0
4180.487	300.99503	2	1	400.0	300.99503	0	2	1	105.25374	37.886223	1	0.208	0.232	3.646	3.606	111.0
4180.487	300.99503	2	1	400.0	300.99503	0	2	1	105.25374	37.886223	1	0.208	0.238	3.616	3.606	111.0
4180.487	300.99503	2	1	400.0	300.99503	0	2	1	105.25374	37.886223	1	0.208	0.245	3.691	3.685	111.0
4180.487	300.99503	2	1	400.0	300.99503	0	2	1	105.25374	37.886223	1	0.208	0.251	3.788	3.72	111.0
4180.487	300.99503	2	1	400.0	300.99503	0	2	1	105.25374	37.886223	1	0.209	0.257	3.736	3.72	111.0
4180.487	300.99503	2	1	400.0	300.99503	0	2	1	105.25374	37.886223	1	0.209	0.263	3.796	3.784	111.0
4180.487	300.99503	2	1	400.0	300.99503	0	2	1	105.25374	37.886223	1	0.209	0.267	3.781	3.784	111.0
4180.487	300.99503	2	1	400.0	300.99503	0	2	1	105.25374	37.886223	1	0.209	0.271	3.762	3.812	111.0
4180.487	300.99503	2	1	400.0	300.99503	0	2	1	105.25374	37.886223	1	0.209	0.276	3.912	3.863	111.0
4180.487	300.99503	2	1	400.0	300.99503	0	2	1	105.25374	37.886223	1	0.209	0.28	3.805	3.863	111.0
4180.487	300.99503	2	1	400.0	300.99503	0	2	1	105.25374	37.886223	1	0.209	0.285	3.927	3.887	111.0
4180.487	300.99503	2	1	400.0	300.99503	0	2	1	105.25374	37.886223	1	0.209	0.287	3.774	3.927	111.0
4180.487	300.99503	2	1	400.0	300.99503	0	2	1	105.25374	37.886223	1	0.209	0.291	3.916	3.927	111.0
4180.487	300.99503	2	1	400.0	300.99503	0	2	1	105.25374	37.886223	1	0.209	0.295	3.921	3.963	111.0
4180.487	300.99503	2	1	400.0	300.99503	0	2	1	105.25374	37.886223	1	0.209	0.3	4.0	3.963	111.0
4180.487	300.99503	2	1	400.0	300.99503	0	2	1	105.25374	37.886223	1	0.209	0.303	3.965	3.977	111.0
4180.487	300.99503	2	1	400.0	300.99503	0	2	1	105.25374	37.886223	1	0.209	0.305	3.994	4.007	111.0
4180.487	300.99503	2	1	400.0	300.99503	0	2	1	105.25374	37.886223	1	0.209	0.307	4.021	4.007	111.0
4180.487	300.99503	2	1	400.0	300.99503	0	2	1	105.25374	37.886223	1	0.209	0.309	3.967	4.018	111.0
4180.487	300.99503	2	1	400.0	300.99503	0	2	1	105.25374	37.886223	1	0.209	0.311	4.106	4.042	111.0
4180.487	300.99503	2	1	400.0	300.99503	0	2	1	105.25374	37.886223	1	0.209	0.313	4.03	4.042	111.0
4180.487	300.99503	2	1	400.0	300.99503	0	2	1	105.25374	37.886223	1	0.209	0.315	4.067	4.06	111.0
4180.487	300.99503	2	1	400.0	300.99503	0	2	1	105.25374	37.886223	1	0.209	0.317	4.023	4.06	111.0
4180.487	300.99503	2	1	400.0	300.99503	0	2	1	105.25374	37.886223	1	0.209	0.32	4.047	4.069	111.0
4180.487	300.99503	2	1	400.0	300.99503	0	2	1	105.25374	37.886223	1	0.209	0.321	4.101	4.086	111.0
4180.487	300.99503	2	1	400.0	300.99503	0	2	1	105.25374	37.886223	1	0.209	0.321	4.089	4.086	111.0
4180.487	300.99503	2	1	400.0	300.99503	0	2	1	105.25374	37.886223	1	0.209	0.322	4.129	4.092	111.0
4180.487	300.99503	2	1	400.0	300.99503	0	2	1	105.25374	37.886223	1	0.209	0.323	4.11	4.106	111.0
4180.487	300.99503	2	1	400.0	300.99503	0	2	1	105.25374	37.886223	1	0.209	0.324	4.101	4.106	111.0
4180.487	300.99503	2	1	400.0	300.99503	0	2	1	105.25374	37.886223	1	0.209	0.325	4.112	4.11	111.0
4180.487	300.99503	2	1	400.0	300.99503	0	2	1	105.25374	37.886223	1	0.209	0.326	4.121	4.11	111.0
4180.487	300.99503	2	1	400.0	300.99503	0	2	1	105.25374	37.886223	1	0.209	0.327	4.103	4.121	111.0
4180.487	300.99503	2	1	400.0	300.99503	0	2	1	105.25374	37.886223	1	0.209	0.328	4.056	4.126	111.0
4180.487	300.99503	2	1	400.0	300.99503	0	2	1	105.25374	37.886223	1	0.209	0.33	4.121	4.126	111.0
4180.487	300.99503	2	1	400.0	300.99503	0	2	1	105.25374	37.886223	1	0.209	0.331	4.195	4.133	111.0
4180.487	300.99503	2	1	400.0	300.99503	0	2	1	105.25374	37.886223	1	0.209	0.332	4.191	4.133	111.0
4180.487	300.99503	2	1	400.0	300.99503	0	2	1	105.25374	37.886223	1	0.209	0.333	4.288	4.137	111.0
4180.487	300.99503	2	1	400.0	300.99503	0	2	1	105.25374	37.886223	1	0.209	0.334	4.174	4.144	111.0
4180.487	300.99503	2	1	400.0	300.99503	0	2	1	105.25374	37.886223	1	0.209	0.336	4.165	4.144	111.0
4180.487	300.99503	2	1	400.0	300.99503	0	2	1	105.25374	37.886223	1	0.209	0.338	4.159	4.149	111.0
4180.487	300.99503	2	1	400.0	300.99503	0	2	1	105.25374	37.886223	1	0.209	0.339	4.142	4.151	111.0
4180.487	300.99503	2	1	400.0	300.99503	0	2	1	105.25374	37.886223	1	0.209	0.341	4.169	4.151	111.0
4180.487	300.99503	2	1	400.0	300.99503	0	2	1	105.25374	37.886223	1	0.209	0.341	4.127	4.156	111.0
4180.487	300.99503	2	1	400.0	300.99503	0	2	1	105.25374	37.886223	1	0.209	0.341	4.161	4.159	111.0
4180.487	300.99503	2	1	400.0	300.99503	0	2	1	105.25374	37.886223	1	0.209	0.341	4.196	4.159	111.0
4180.487	300.99503	2	1	400.0	300.99503	0	2	1	105.25374	37.886223	1	0.209	0.341	4.117	4.162	111.0
4180.487	300.99503	2	1	400.0	300.99503	0	2	1	105.25374	37.886223	1	0.209	0.341	4.143	4.162	111.0
4180.487	300.99503	2	1	400.0	300.99503	0	2	1	105.25374	37.886223	1	0.209	0.341	4.137	4.166	111.0
4180.487	300.99503	2	1	400.0	300.99503	0	2	1	105.25374	37.886223	1	0.209	0.341	4.115	4.166	111.0
4180.487	300.99503	2	1	400.0	300.99503	1	2	1	105.25374	37.886223	1	0.209	0.341	4.227	4.166	111.0
4180.487	300.99503	2	1	400.0	300.99503	1	2	1	105.25374	37.886223	1	0.209	0.341	4.203	4.169	111.0
4180.487	300.99503	2	1	400.0	300.99503	1	2	1	105.25374	37.886223	1	0.209	0.34	4.043	4.17	111.0
4180.487	300.99503	2	1	400.0	300.99503	1	2	1	105.25374	37.886223	1	0.209	0.341	4.112	4.17	111.0
4180.487	300.99503	2	1	400.0	300.99503	1	2	1	105.25374	37.886223	1	0.209	0.341	4.162	4.172	111.0
4180.487	300.99503	2	1	400.0	300.99503	1	2	1	105.25374	37.886223	1	0.209	0.341	4.14	4.172	111.0
4180.487	300.99503	2	1	400.0	300.99503	1	2	1	105.25374	37.886223	1	0.209	0.341	4.236	4.173	111.0
4180.487	300.99503	2	1	400.0	300.99503	1	2	1	105.25374	37.886223	1	0.209	0.341	4.155	4.174	111.0
4180.487	300.99503	2	1	400.0	300.99503	1	2	1	105.25374	37.886223	1	0.209	0.341	4.284	4.174	111.0
4180.487	300.99503	2	1	400.0	300.99503	1	2	1	105.25374	37.886223	1	0.209	0.341	4.202	4.176	111.0
4180.487	300.99503	2	1	400.0	300.99503	1	2	1	105.25374	37.886223	1	0.209	0.34	4.084	4.176	111.0
4180.487	300.99503	2	1	400.0	300.99503	1	2	1	105.25374	37.886223	1	0.209	0.341	4.188	4.176	111.0
4180.487	300.99503	2	1	400.0	300.99503	1	2	1	105.25374	37.886223	1	0.209	0.341	4.159	4.177	111.0
4180.487	300.99503	2	1	400.0	300.99503	1	2	1	105.25374	37.886223	1	0.209	0.341	4.178	4.177	111.0
4180.487	300.99503	2	1	400.0	300.99503	1	2	1	105.25374	37.886223	1	0.209	0.341	4.165	4.179	111.0
4180.487	300.99503	2	1	400.0	300.99503	1	2	1	105.25374	37.886223	1	0.209	0.341	4.176	4.18	111.0
4180.487	300.99503	2	1	400.0	300.99503	1	2	1	105.25374	37.886223	1	0.209	0.341	4.201	4.18	111.0
4180.487	300.99503	2	1	400.0	300.99503	1	2	1	105.25374	37.886223	1	0.209	0.341	4.28	4.18	111.0
4180.487	300.99503	2	1	400.0	300.99503	1	2	1	105.25374	37.886223	1	0.209	0.341	4.188	4.18	111.0
4180.487	300.99503	2	1	400.0	300.99503	1	2	1	105.25374	37.886223	1	0.209	0.341	4.192	4.181	111.0
4180.487	300.99503	2	1	400.0	300.99503	1	2	1	105.25374	37.886223	1	0.209	0.341	4.208	4.181	111.0
4180.487	300.99503	2	1	400.0	300.99503	1	2	1	105.25374	37.886223	1	0.209	0.341	4.221	4.181	111.0
4180.487	300.99503	2	1	400.0	300.99503	1	2	1	105.25374	37.886223	1	0.209	0.341	4.12	4.182	111.0
4180.487	300.99503	2	1	400.0	300.99503	1	2	1	105.25374	37.886223	1	0.209	0.341	4.147	4.182	111.0
4180.487	300.99503	2	1	400.0	300.99503	1	2	1	105.25374	37.886223	1	0.209	0.341	4.132	4.182	111.0
4180.487	300.99503	2	1	400.0	300.99503	1	2	1	105.25374	37.886223	1	0.209	0.341	4.209	4.182	111.0
4180.487	300.99503	2	1	400.0	300.99503	1	2	1	105.25374	37.886223	1	0.209	0.341	4.126	4.182	111.0
4180.487	300.99503	2	1	400.0	300.99503	1	2	1	105.25374	37.886223	1	0.209	0.341	4.163	4.183	111.0
4180.487	300.99503	2	1	400.0	300.99503	1	2	1	105.25374	37.886223	1	0.209	0.341	4.191	4.183	111.0
4180.487	300.99503	2	1	400.0	300.99503	1	2	1	105.25374	37.886223	1	0.209	0.341	4.178	4.183	111.0
4180.487	300.99503	2	1	400.0	300.99503	1	2	1	105.25374	37.886223	1	0.209	0.341	4.269	4.183	111.0
4180.487	300.99503	2	1	400.0	300.99503	1	2	1	105.25374	37.886223	1	0.209	0.341	4.302	4.184	111.0
4180.487	300.99503	2	1	400.0	300.99503	1	2	1	105.25374	37.886223	1	0.209	0.341	4.209	4.184	111.0
4180.487	300.99503	2	1	400.0	300.99503	1	2	1	105.25374	37.886223	1	0.209	0.341	4.18	4.184	111.0
4180.487	300.99503	2	1	400.0	300.99503	1	2	1	105.25374	37.886223	1	0.209	0.341	4.197	4.184	111.0
4180.487	300.99503	2	1	400.0	300.99503	1	2	1	105.25374	37.886223	1	0.209	0.341	4.166	4.184	111.0
4180.487	300.99503	2	1	400.0	300.99503	1	2	1	105.25374	37.886223	1	0.209	0.341	4.163	4.184	111.0
4180.487	300.99503	2	1	400.0	300.99503	1	2	1	105.25374	37.886223	1	0.209	0.341	4.182	4.184	111.0
4180.487	300.99503	2	1	400.0	300.99503	1	2	1	105.25374	37.886223	1	0.209	0.341	4.232	4.184	111.0
4180.487	300.99503	2	1	400.0	300.99503	1	2	1	105.25374	37.886223	1	0.209	0.341	4.26	4.184	111.0
4180.487	300.99503	2	1	400.0	300.99503	1	2	1	105.25374	37.886223	1	0.209	0.341	4.196	4.184	111.0
4180.487	300.99503	2	1	400.0	300.99503	1	2	1	105.25374	37.886223	1	0.209	0.341	4.163	4.184	111.0
4180.487	300.99503	2	1	400.0	300.99503	1	2	1	105.25374	37.886223	1	0.209	0.341	4.143	4.184	111.0
4180.487	300.99503	2	1	400.0	300.99503	1	2	1	105.25374	37.886223	1	0.209	0.341	4.256	4.185	111.0
4180.487	300.99503	2	1	400.0	300.99503	1	2	1	105.25374	37.886223	1	0.209	0.341	4.205	4.185	111.0
4180.487	300.99503	2	1	400.0	300.99503	1	2	1	105.25374	37.886223	1	0.209	0.341	4.212	4.185	111.0
4180.487	300.99503	2	1	400.0	300.99503	1	2	1	105.25374	37.886223	1	0.209	0.341	4.192	4.185	111.0
4180.487	300.99503	2	1	400.0	300.99503	1	2	1	105.25374	37.886223	1	0.209	0.341	4.181	4.185	111.0
4180.487	300.99503	2	1	400.0	300.99503	1	2	1	105.25374	37.886223	1	0.209	0.341	4.239	4.185	111.0
4180.487	300.99503	2	1	400.0	300.99503	1	2	1	105.25374	37.886223	1	0.209	0.341	4.228	4.185	111.0
4180.487	300.99503	2	1	400.0	300.99503	1	2	1	105.25374	37.886223	1	0.209	0.341	4.186	4.185	111.0
4180.487	300.99503	2	1	400.0	300.99503	1	2	1	105.25374	37.886223	1	0.209	0.341	4.15	4.185	111.0
4180.487	300.99503	2	1	400.0	300.99503	1	2	1	105.25374	37.886223	1	0.209	0.34	4.074	4.185	111.0
4180.487	300.99503	2	1	400.0	300.99503	1	2	1	105.25374	37.886223	1	0.209	0.341	4.195	4.185	111.0
4180.487	300.99503	2	1	400.0	300.99503	1	2	1	105.25374	37.886223	1	0.209	0.341	4.136	4.185	111.0
4180.487	300.99503	2	1	400.0	300.99503	1	2	1	105.25374	37.886223	1	0.209	0.341	4.142	4.185	111.0
4180.487	300.99503	2	1	400.0	300.99503	1	2	1	105.25374	37.886223	1	0.209	0.341	4.172	4.185	111.0
4180.487	300.99503	2	1	400.0	300.99503	1	2	1	105.25374	37.886223	1	0.209	0.34	4.051	4.185	111.0
4180.487	300.99503	2	1	400.0	300.99503	1	2	1	105.25374	37.886223	1	0.209	0.341	4.195	4.185	111.0
4180.487	300.99503	2	1	400.0	300.99503	1	2	1	105.25374	37.886223	1	0.209	0.341	4.169	4.185	111.0
4180.487	300.99503	2	1	400.0	300.99503	1	2	1	105.25374	37.886223	1	0.209	0.341	4.236	4.185	111.0
4180.487	300.99503	2	1	400.0	300.99503	1	2	1	105.25374	37.886223	1	0.209	0.341	4.181	4.185	111.0
4180.487	300.99503	2	1	400.0	300.99503	1	2	1	105.25374	37.886223	1	0.209	0.341	4.165	4.185	111.0
4180.487	300.99503	2	1	400.0	300.99503	1	2	1	105.25374	37.886223	1	0.209	0.341	4.2	4.185	111.0
4180.487	300.99503	2	1	400.0	300.99503	1	2	1	105.25374	37.886223	1	0.209	0.341	4.295	4.185	111.0
4180.487	300.99503	2	1	400.0	300.99503	1	2	1	105.25374	37.886223	1	0.209	0.341	4.127	4.185	111.0
4180.487	300.99503	2	1	400.0	300.99503	1	2	1	105.25374	37.886223	1	0.209	0.341	4.185	4.185	111.0
4180.487	300.99503	2	1	400.0	300.99503	1	2	1	105.25374	37.886223	1	0.209	0.341	4.2	4.185	111.0
4180.487	300.99503	2	1	400.0	300.99503	1	2	1	105.25374	37.886223	1	0.209	0.34	4.039	4.185	111.0
4180.487	300.99503	2	1	400.0	300.99503	1	2	1	105.25374	37.886223	1	0.209	0.341	4.169	4.185	111.0
4180.487	300.99503	2	1	400.0	300.99503	1	2	1	105.25374	37.886223	1	0.209	0.341	4.226	4.185	111.0
4180.487	300.99503	2	1	400.0	300.99503	1	2	1	105.25374	37.886223	1	0.209	0.341	4.19	4.185	111.0
4180.487	300.99503	2	1	400.0	300.99503	1	2	1	105.25374	37.886223	1	0.209	0.341	4.227	4.185	111.0
4180.487	300.99503	2	1	400.0	300.99503	1	2	1	105.25374	37.886223	1	0.209	0.341	4.185	4.185	111.0
4180.487	300.99503	2	1	400.0	300.99503	1	2	1	105.25374	37.886223	1	0.209	0.341	4.175	4.185	111.0
4180.487	300.99503	2	1	400.0	300.99503	1	2	1	105.25374	37.886223	1	0.209	0.341	4.239	4.185	111.0
4180.487	300.99503	2	1	400.0	300.99503	1	2	1	105.25374	37.886223	1	0.209	0.341	4.185	4.185	111.0
4180.487	300.99503	2	1	400.0	300.99503	1	2	1	105.25374	37.886223	1	0.209	0.341	4.143	4.185	111.0
4180.487	300.99503	2	1	400.0	300.99503	1	2	1	105.25374	37.886223	1	0.209	0.341	4.201	4.185	111.0
4180.487	300.99503	2	1	400.0	300.99503	1	2	1	105.25374	37.886223	1	0.209	0.34	4.097	4.185	111.0
4180.487	300.99503	2	1	400.0	300.99503	1	2	1	105.25374	37.886223	1	0.209	0.341	4.168	4.185	111.0
4180.487	300.99503	2	1	400.0	300.99503	1	2	1	105.25374	37.886223	1	0.209	0.341	4.178	4.185	111.0
4180.487	300.99503	2	1	400.0	300.99503	1	2	1	105.25374	37.886223	1	0.209	0.341	4.143	4.185	111.0
4180.487	300.99503	2	1	400.0	300.99503	1	2	1	105.25374	37.886223	1	0.209	0.341	4.186	4.185	111.0
4180.487	300.99503	2	1	400.0	300.99503	1	2	1	105.25374	37.886223	1	0.209	0.341	4.136	4.185	111.0
4180.487	300.99503	2	1	400.0	300.99503	1	2	1	105.25374	37.886223	1	0.209	0.341	4.171	4.185	111.0
4180.487	300.99503	2	1	400.0	300.99503	1	2	1	105.25374	37.886223	1	0.209	0.341	4.191	4.185	111.0
4180.487	300.99503	2	1	400.0	300.99503	1	2	1	105.25374	37.886223	1	0.209	0.341	4.112	4.185	111.0
4180.487	300.99503	2	1	400.0	300.99503	1	2	1	105.25374	37.886223	1	0.209	0.341	4.131	4.185	111.0
4180.487	300.99503	2	1	400.0	300.99503	1	2	1	105.25374	37.886223	1	0.209	0.341	4.182	4.185	111.0
4180.487	300.99503	2	1	400.0	300.99503	1	2	1	105.25374	37.886223	1	0.209	0.341	4.116	4.185	111.0
4180.487	300.99503	2	1	400.0	300.99503	1	2	1	105.25374	37.886223	1	0.209	0.341	4.158	4.185	111.0
4180.487	300.99503	2	1	400.0	300.99503	1	2	1	105.25374	37.886223	1	0.209	0.341	4.172	4.185	111.0
4180.487	300.99503	2	1	400.0	300.99503	1	2	1	105.25374	37.886223	1	0.209	0.341	4.139	4.185	111.0
4180.487	300.99503	2	1	400.0	300.99503	1	2	1	105.25374	37.886223	1	0.209	0.341	4.19	4.185	111.0
4180.487	300.99503	2	1	400.0	300.99503	1	2	1	105.25374	37.886223	1	0.209	0.341	4.17	4.185	111.0
4180.487	300.99503	2	1	400.0	300.99503	1	2	1	105.25374	37.886223	1	0.209	0.341	4.185	4.185	111.0
4180.487	300.99503	2	1	400.0	300.99503	1	2	1	105.25374	37.886223	1	0.209	0.341	4.16	4.185	111.0
4180.487	300.99503	2	1	400.0	300.99503	1	2	1	105.25374	37.886223	1	0.209	0.341	4.186	4.185	111.0
4180.487	300.99503	2	1	400.0	300.99503	1	2	1	105.25374	37.886223	1	0.209	0.341	4.193	4.185	111.0
4180.487	300.99503	2	1	400.0	300.99503	1	2	1	105.25374	37.886223	1	0.209	0.341	4.132	4.185	111.0
4180.487	300.99503	2	1	400.0	300.99503	1	2	1	105.25374	37.886223	1	0.209	0.341	4.154	4.185	111.0
4180.487	300.99503	2	1	400.0	300.99503	1	2	1	105.25374	37.886223	1	0.209	0.341	4.204	4.185	111.0
4180.487	300.99503	2	1	400.0	300.99503	1	2	1	105.25374	37.886223	1	0.209	0.341	4.246	4.185	111.0
4180.487	300.99503	2	1	400.0	300.99503	1	2	1	105.25374	37.886223	1	0.209	0.341	4.321	4.185	111.0
4180.487	300.99503	2	1	400.0	300.99503	1	2	1	105.25374	37.886223	1	0.209	0.341	4.169	4.185	111.0
4180.487	300.99503	2	1	400.0	300.99503	1	2	1	105.25374	37.886223	1	0.209	0.341	4.187	4.185	111.0
4180.487	300.99503	2	1	400.0	300.99503	1	2	1	105.25374	37.886223	1	0.209	0.341	4.176	4.185	111.0
4180.487	300.99503	2	1	400.0	300.99503	1	2	1	105.25374	37.886223	1	0.209	0.341	4.299	4.185	111.0
4180.487	300.99503	2	1	400.0	300.99503	1	2	1	105.25374	37.886223	1	0.209	0.341	4.192	4.185	111.0
4180.487	300.99503	2	1	400.0	300.99503	1	2	1	105.25374	37.886223	1	0.209	0.341	4.158	4.185	111.0
4180.487	300.99503	2	1	400.0	300.99503	1	2	1	105.25374	37.886223	1	0.209	0.341	4.2	4.185	111.0
4180.487	300.99503	2	1	400.0	300.99503	1	2	1	105.25374	37.886223	1	0.209	0.341	4.111	4.185	111.0
4180.487	300.99503	2	1	400.0	300.99503	1	2	1	105.25374	37.886223	1	0.209	0.341	4.184	4.185	111.0
4180.487	300.99503	2	1	400.0	300.99503	1	2	1	105.25374	37.886223	1	0.209	0.341	4.223	4.185	111.0
4180.487	300.99503	2	1	400.0	300.99503	1	2	1	105.25374	37.886223	1	0.209	0.341	4.224	4.185	111.0
4180.487	300.99503	2	1	400.0	300.99503	1	2	1	105.25374	37.886223	1	0.209	0.341	4.163	4.185	111.0
4180.487	300.99503	2	1	400.0	300.99503	1	2	1	105.25374	37.886223	1	0.209	0.34	4.108	4.185	111.0
4180.487	300.99503	2	1	400.0	300.99503	1	2	1	105.25374	37.886223	1	0.209	0.341	4.244	4.185	111.0
4180.487	300.99503	2	1	400.0	300.99503	1	2	1	105.25374	37.886223	1	0.209	0.341	4.152	4.185	111.0
4180.487	300.99503	2	1	400.0	300.99503	1	2	1	105.25374	37.886223	1	0.209	0.341	4.137	4.185	111.0
4180.487	300.99503	2	1	400.0	300.99503	1	2	1	105.25374	37.886223	1	0.209	0.341	4.146	4.185	111.0
4180.487	300.99503	2	1	400.0	300.99503	1	2	1	105.25374	37.886223	1	0.209	0.341	4.201	4.185	111.0
4180.487	300.99503	2	1	400.0	300.99503	1	2	1	105.25374	37.886223	1	0.209	0.341	4.203	4.185	111.0
4180.487	300.99503	2	1	400.0	300.99503	1	2	1	105.25374	37.886223	1	0.209	0.341	4.21	4.185	111.0
4180.487	300.99503	2	1	400.0	300.99503	1	2	1	105.25374	37.886223	1	0.209	0.341	4.176	4.185	111.0
4180.487	300.99503	2	1	400.0	300.99503	1	2	1	105.25374	37.886223	1	0.209	0.341	4.18	4.185	111.0
4180.487	300.99503	2	1	400.0	300.99503	1	2	1	105.25374	37.886223	1	0.209	0.34	4.022	4.185	111.0
0.0	0.0	2	1	400.0	300.99503	1	2	1	105.25374	37.886223	0	0.209	0.341	4.173	4.185	111.0
0.0	0.0	2	1	400.0	300.99503	1	2	1	105.25374	37.886223	0	0.209	0.341	4.215	4.185	111.0
0.0	0.0	2	1	400.0	300.99503	1	2	1	105.25374	37.886223	0	0.209	0.341	4.158	4.185	111.0
0.0	0.0	2	1	400.0	300.99503	1	2	1	105.25374	37.886223	0	0.209	0.341	4.157	4.185	111.0
0.0	0.0	2	1	400.0	300.99503	1	2	1	105.25374	37.886223	0	0.209	0.337	3.573	3.613	111.0
0.0	0.0	2	1	400.0	300.99503	1	2	1	105.25374	37.886223	0	0.209	0.335	3.716	3.613	111.0
0.0	0.0	2	1	400.0	300.99503	1	2	1	105.25374	37.886223	0	0.209	0.33	3.37	3.358	111.0
0.0	0.0	2	1	400.0	300.99503	1	2	1	105.25374	37.886223	0	0.209	0.322	2.959	2.901	111.0
0.0	0.0	2	1	400.0	300.99503	1	2	1	105.25374	37.886223	0	0.209	0.314	2.96	2.901	111.0
0.0	0.0	2	1	400.0	300.99503	1	2	1	105.25374	37.886223	0	0.209	0.304	2.473	2.505	111.0
0.0	0.0	2	1	400.0	300.99503	1	2	1	105.25374	37.886223	0	0.209	0.294	2.53	2.505	111.0
0.0	0.0	2	1	400.0	300.99503	1	2	1	105.25374	37.886223	0	0.209	0.285	2.439	2.328	111.0
0.0	0.0	2	1	400.0	300.99503	1	2	1	105.25374	37.886223	0	0.208	0.273	1.872	2.009	111.0
0.0	0.0	2	1	400.0	300.99503	1	2	1	105.25374	37.886223	0	0.208	0.263	1.953	2.009	111.0
0.0	0.0	2	1	400.0	300.99503	1	2	1	105.25374	37.886223	0	0.208	0.252	1.829	1.867	111.0
0.0	0.0	2	1	400.0	300.99503	1	2	1	105.25374	37.886223	0	0.208	0.242	1.781	1.612	111.0
0.0	0.0	2	1	400.0	300.99503	1	2	1	105.25374	37.886223	0	0.208	0.231	1.549	1.612	111.0
0.0	0.0	2	1	400.0	300.99503	1	2	1	105.25374	37.886223	0	0.208	0.22	1.572	1.499	111.0
0.0	0.0	2	1	400.0	300.99503	1	2	1	105.25374	37.886223	0	0.208	0.212	1.494	1.499	111.0
0.0	0.0	2	1	400.0	300.99503	1	2	1	105.25374	37.886223	0	0.208	0.202	1.288	1.294	111.0
0.0	0.0	2	1	400.0	300.99503	1	2	1	105.25374	37.886223	0	0.208	0.192	1.272	1.203	111.0
0.0	0.0	2	1	400.0	300.99503	1	2	1	105.25374	37.886223	0	0.208	0.184	1.403	1.203	111.0
0.0	0.0	2	1	400.0	300.99503	1	2	1	105.25374	37.886223	0	0.208	0.175	1.013	1.038	111.0
0.0	0.0	2	1	400.0	300.99503	1	2	1	105.25374	37.886223	0	0.208	0.166	0.886	1.038	111.0
0.0	0.0	2	1	400.0	300.99503	1	2	1	105.25374	37.886223	0	0.208	0.156	0.901	0.964	111.0
0.0	0.0	2	1	400.0	300.99503	1	2	1	105.25374	37.886223	0	0.208	0.148	0.84	0.833	111.0
0.0	0.0	2	1	400.0	300.99503	1	2	1	105.25374	37.886223	0	0.208	0.14	0.867	0.833	111.0
0.0	0.0	2	1	400.0	300.99503	1	2	1	105.25374	37.886223	0	0.208	0.133	0.687	0.719	111.0
0.0	0.0	2	1	400.0	300.99503	1	2	1	105.25374	37.886223	0	0.208	0.126	0.748	0.668	111.0
0.0	0.0	2	1	400.0	300.99503	1	2	1	105.25374	37.886223	0	0.208	0.118	0.701	0.668	111.0
0.0	0.0	2	1	400.0	300.99503	1	2	1	105.25374	37.886223	0	0.208	0.112	0.574	0.577	111.0
0.0	0.0	2	1	400.0	300.99503	1	2	1	105.25374	37.886223	0	0.208	0.106	0.601	0.536	111.0
0.0	0.0	2	1	400.0	300.99503	1	2	1	105.25374	37.886223	0	0.208	0.099	0.382	0.536	111.0
0.0	0.0	2	1	400.0	300.99503	1	2	1	105.25374	37.886223	0	0.207	0.094	0.468	0.462	111.0
0.0	0.0	2	1	400.0	300.99503	1	2	1	105.25374	37.886223	0	0.207	0.089	0.455	0.462	111.0
0.0	0.0	2	1	400.0	300.99503	1	2	1	105.25374	37.886223	0	0.207	0.083	0.429	0.43	111.0
0.0	0.0	2	1	400.0	300.99503	1	2	1	105.25374	37.886223	0	0.207	0.078	0.442	0.371	111.0
0.0	0.0	2	1	400.0	300.99503	1	2	1	105.25374	37.886223	0	0.207	0.073	0.154	0.371	111.0
0.0	0.0	2	1	400.0	300.99503	1	2	1	105.25374	37.886223	0	0.207	0.069	0.329	0.32	111.0
0.0	0.0	2	1	400.0	300.99503	1	2	1	105.25374	37.886223	0	0.207	0.065	0.309	0.32	111.0
0.0	0.0	2	1	400.0	300.99503	1	2	1	105.25374	37.886223	0	0.207	0.06	0.308	0.297	111.0
0.0	0.0	2	1	400.0	300.99503	1	2	1	105.25374	37.886223	0	0.207	0.058	0.311	0.257	111.0
0.0	0.0	2	1	400.0	300.99503	1	2	1	105.25374	37.886223	0	0.207	0.054	0.236	0.257	111.0
0.0	0.0	2	1	400.0	300.99503	1	2	1	105.25374	37.886223	0	0.207	0.051	0.237	0.238	111.0
0.0	0.0	2	1	400.0	300.99503	1	2	1	105.25374	37.886223	0	0.207	0.048	0.207	0.206	111.0
0.0	0.0	2	1	400.0	300.99503	1	2	1	105.25374	37.886223	0	0.207	0.044	0.205	0.206	111.0
0.0	0.0	2	1	400.0	300.99503	1	2	1	105.25374	37.886223	0	0.207	0.04	0.183	0.191	111.0
0.0	0.0	2	1	400.0	300.99503	1	2	1	105.25374	37.886223	0	0.206	0.038	0.162	0.191	111.0
0.0	0.0	2	1	400.0	300.99503	1	2	1	105.25374	37.886223	0	0.206	0.036	0.157	0.165	111.0
0.0	0.0	2	1	400.0	300.99503	1	2	1	105.25374	37.886223	0	0.206	0.034	0.15	0.142	111.0
0.0	0.0	2	1	400.0	300.99503	1	2	1	105.25374	37.886223	0	0.206	0.032	0.082	0.142	111.0
0.0	0.0	2	1	400.0	300.99503	1	2	1	105.25374	37.886223	0	0.206	0.03	0.135	0.132	111.0
0.0	0.0	2	1	400.0	300.99503	1	2	1	105.25374	37.886223	0	0.206	0.028	0.189	0.114	111.0
0.0	0.0	2	1	400.0	300.99503	1	2	1	105.25374	37.886223	0	0.206	0.026	0.149	0.114	111.0
0.0	0.0	2	1	400.0	300.99503	1	2	1	105.25374	37.886223	0	0.206	0.024	0.097	0.106	111.0
0.0	0.0	2	1	400.0	300.99503	1	2	1	105.25374	37.886223	0	0.206	0.022	0.123	0.091	111.0
0.0	0.0	2	1	400.0	300.99503	1	2	1	105.25374	37.886223	0	0.206	0.02	0.117	0.091	111.0
0.0	0.0	2	1	400.0	300.99503	1	2	1	105.25374	37.886223	0	0.206	0.02	0.097	0.084	111.0
0.0	0.0	2	1	400.0	300.99503	1	2	1	105.25374	37.886223	0	0.206	0.02	0.091	0.084	111.0
0.0	0.0	2	1	400.0	300.99503	1	2	1	105.25374	37.886223	0	0.206	0.02	0.097	0.073	111.0
0.0	0.0	2	1	400.0	300.99503	1	2	1	105.25374	37.886223	0	0.206	0.02	0.106	0.067	111.0
0.0	0.0	2	1	400.0	300.99503	1	2	1	105.25374	37.886223	0	0.206	0.02	0.054	0.067	111.0
0.0	0.0	2	1	400.0	300.99503	1	2	1	105.25374	37.886223	0	0.206	0.02	0.049	0.058	111.0
0.0	0.0	2	1	400.0	300.99503	1	2	1	105.25374	37.886223	0	0.206	0.02	0.08	0.058	111.0
0.0	0.0	2	1	400.0	300.99503	1	2	1	105.25374	37.886223	0	0.206	0.019	0.089	0.054	111.0
0.0	0.0	2	1	400.0	300.99503	1	2	1	105.25374	37.886223	0	0.206	0.019	0.081	0.046	111.0
0.0	0.0	2	1	400.0	300.99503	1	2	1	105.25374	37.886223	0	0.206	0.019	0.068	0.046	111.0
0.0	0.0	2	1	400.0	300.99503	1	2	1	105.25374	37.886223	0	0.206	0.019	0.022	0.04	111.0
0.0	0.0	2	1	400.0	300.99503	1	2	1	105.25374	37.886223	0	0.206	0.019	0.005	0.037	111.0
0.0	0.0	2	1	400.0	300.99503	1	2	1	105.25374	37.886223	0	0.206	0.019	-0.009	0.037	111.0
0.0	0.0	2	1	400.0	300.99503	1	2	1	105.25374	37.886223	0	0.206	0.019	-0.005	0.032	111.0
0.0	0.0	2	1	400.0	300.99503	1	2	1	105.25374	37.886223	0	0.206	0.019	0.024	0.032	111.0
0.0	0.0	2	1	400.0	300.99503	1	2	1	105.25374	37.886223	0	0.206	0.019	0.031	0.029	111.0
0.0	0.0	2	1	400.0	300.99503	1	2	1	105.25374	37.886223	0	0.206	0.019	0.046	0.025	111.0
0.0	0.0	2	1	400.0	300.99503	1	2	1	105.25374	37.886223	0	0.206	0.019	0.042	0.025	111.0
0.0	0.0	2	1	400.0	300.99503	1	2	1	105.25374	37.886223	0	0.206	0.019	0.038	0.021	111.0
0.0	0.0	2	1	400.0	300.99503	1	2	1	105.25374	37.886223	0	0.206	0.019	0.096	0.02	111.0
0.0	0.0	2	1	400.0	300.99503	1	2	1	105.25374	37.886223	0	0.206	0.018	-0.026	0.02	111.0
0.0	0.0	2	1	400.0	300.99503	1	2	1	105.25374	37.886223	0	0.206	0.018	0.029	0.017	111.0
0.0	0.0	2	1	400.0	300.99503	1	2	1	105.25374	37.886223	0	0.206	0.017	0.027	0.016	111.0
0.0	0.0	2	1	400.0	300.99503	1	2	1	105.25374	37.886223	0	0.206	0.017	-0.002	0.016	111.0
0.0	0.0	2	1	400.0	300.99503	1	2	1	105.25374	37.886223	0	0.206	0.017	0.033	0.013	111.0
0.0	0.0	2	1	400.0	300.99503	1	2	1	105.25374	37.886223	0	0.206	0.016	-0.022	0.013	111.0
0.0	0.0	2	1	400.0	300.99503	1	2	1	105.25374	37.886223	0	0.206	0.015	0.034	0.012	111.0
0.0	0.0	2	1	400.0	300.99503	1	2	1	105.25374	37.886223	0	0.206	0.014	0.012	0.01	111.0
0.0	0.0	2	1	400.0	300.99503	1	2	1	105.25374	37.886223	0	0.206	0.014	0.018	0.01	111.0
0.0	0.0	2	1	400.0	300.99503	1	2	1	105.25374	37.886223	0	0.206	0.014	0.008	0.009	111.0
0.0	0.0	2	1	400.0	300.99503	1	2	1	105.25374	37.886223	0	0.206	0.014	-0.01	0.009	111.0
0.0	0.0	2	1	400.0	300.99503	1	2	1	105.25374	37.886223	0	0.206	0.014	0.039	0.008	111.0
0.0	0.0	2	1	400.0	300.99503	1	2	1	105.25374	37.886223	0	0.206	0.014	0.031	0.007	111.0
0.0	0.0	2	1	400.0	300.99503	1	2	1	105.25374	37.886223	0	0.206	0.014	0.011	0.007	111.0
0.0	0.0	2	1	400.0	300.99503	1	2	1	105.25374	37.886223	0	0.206	0.014	0.014	0.006	111.0
0.0	0.0	2	1	400.0	300.99503	1	2	1	105.25374	37.886223	0	0.206	0.014	0.068	0.005	111.0
0.0	0.0	2	1	400.0	300.99503	1	2	1	105.25374	37.886223	0	0.206	0.014	-0.011	0.005	111.0
0.0	0.0	2	1	400.0	300.99503	1	2	1	105.25374	37.886223	0	0.206	0.014	-0.001	0.005	111.0
0.0	0.0	2	1	400.0	300.99503	1	2	1	105.25374	37.886223	0	0.206	0.014	0.0	0.005	111.0
0.0	0.0	2	1	400.0	300.99503	1	2	1	105.25374	37.886223	0	0.206	0.013	-0.017	0.004	111.0
0.0	0.0	2	1	400.0	300.99503	1	2	1	105.25374	37.886223	0	0.206	0.013	-0.001	0.003	111.0
0.0	0.0	2	1	400.0	300.99503	1	2	1	105.25374	37.886223	0	0.206	0.012	0.029	0.003	111.0
0.0	0.0	2	1	400.0	300.99503	1	2	1	105.25374	37.886223	0	0.206	0.012	0.04	0.003	111.0
0.0	0.0	2	1	400.0	300.99503	1	2	1	105.25374	37.886223	0	0.205	0.01	-0.053	0.002	111.0
0.0	0.0	2	1	400.0	300.99503	1	2	1	105.25374	37.886223	0	0.205	0.009	0.042	0.002	111.0
0.0	0.0	2	1	400.0	300.99503	1	2	1	105.25374	37.886223	0	0.205	0.009	-0.008	0.002	111.0
0.0	0.0	2	1	400.0	300.99503	1	2	1	105.25374	37.886223	0	0.205	0.008	0.002	0.002	111.0
0.0	0.0	2	1	400.0	300.99503	1	2	1	105.25374	37.886223	0	0.205	0.007	-0.03	0.001	111.0
0.0	0.0	2	1	400.0	300.99503	1	2	1	105.25374	37.886223	0	0.205	0.006	-0.013	0.001	111.0
0.0	0.0	2	1	400.0	300.99503	1	2	1	105.25374	37.886223	0	0.205	0.006	-0.002	0.001	111.0
0.0	0.0	2	1	400.0	300.99503	1	2	1	105.25374	37.886223	0	0.205	0.005	0.008	0.001	111.0
0.0	0.0	2	1	400.0	300.99503	1	2	1	105.25374	37.886223	0	0.205	0.004	-0.029	0.001	111.0
0.0	0.0	2	1	400.0	300.99503	1	2	1	105.25374	37.886223	0	0.205	0.004	0.001	0.001	111.0
0.0	0.0	2	1	400.0	300.99503	1	2	1	105.25374	37.886223	0	0.205	0.004	0.015	0.0	111.0
0.0	0.0	2	1	400.0	300.99503	1	2	1	105.25374	37.886223	0	0.205	0.004	0.091	0.0	111.0
0.0	0.0	2	1	400.0	300.99503	1	2	1	105.25374	37.886223	0	0.205	0.003	0.018	0.0	111.0
0.0	0.0	2	1	400.0	300.99503	1	2	1	105.25374	37.886223	0	0.205	0.002	-0.005	0.0	111.0
0.0	0.0	2	1	400.0	300.99503	1	2	1	105.25374	37.886223	0	0.205	0.002	0.002	0.0	111.0
0.0	0.0	2	1	400.0	300.99503	1	2	1	105.25374	37.886223	0	0.205	0.001	0.011	0.0	111.0
0.0	0.0	2	1	400.0	300.99503	1	2	1	105.25374	37.886223	0	0.205	0.0	-0.084	0.0	111.0
0.0	0.0	2	1	400.0	300.99503	1	2	1	105.25374	37.886223	0	0.205	-0.001	-0.02	0.0	111.0
0.0	0.0	2	1	400.0	300.99503	1	2	1	105.25374	37.886223	0	0.205	0.0	0.043	0.0	111.0
0.0	0.0	2	1	400.0	300.99503	1	2	1	105.25374	37.886223	0	0.205	0.0	0.126	0.0	111.0
0.0	0.0	2	1	400.0	300.99503	1	2	1	105.25374	37.886223	0	0.205	-0.001	-0.039	0.0	111.0
0.0	0.0	2	1	400.0	300.99503	1	2	1	105.25374	37.886223	0	0.205	0.0	0.015	0.0	111.0
0.0	0.0	2	1	400.0	300.99503	1	2	1	105.25374	37.886223	0	0.205	0.0	0.031	0.0	111.0
0.0	0.0	2	1	400.0	300.99503	1	2	1	105.25374	37.886223	0	0.205	-0.001	-0.014	0.0	111.0
0.0	0.0	2	1	400.0	300.99503	1	2	1	105.25374	37.886223	0	0.205	0.0	0.004	0.0	111.0
0.0	0.0	2	1	400.0	300.99503	1	2	1	105.25374	37.886223	0	0.205	0.0	0.013	0.0	111.0
0.0	0.0	2	1	400.0	300.99503	1	2	1	105.25374	37.886223	0	0.205	0.0	0.001	0.0	111.0
0.0	0.0	2	1	400.0	300.99503	1	2	1	105.25374	37.886223	0	0.205	0.0	-0.01	0.0	111.0
0.0	0.0	2	1	400.0	300.99503	1	2	1	105.25374	37.886223	0	0.205	0.0	0.011	0.0	111.0
0.0	0.0	2	1	400.0	300.99503	1	2	1	105.25374	37.886223	0	0.205	0.0	0.014	0.0	111.0
0.0	0.0	2	1	400.0	300.99503	1	2	1	105.25374	37.886223	0	0.205	0.0	0.037	0.0	111.0
0.0	0.0	2	1	400.0	300.99503	1	2	1	105.25374	37.886223	0	0.205	0.0	0.014	0.0	111.0
0.0	0.0	2	1	400.0	300.99503	1	2	1	105.25374	37.886223	0	0.205	0.0	-0.01	0.0	111.0
0.0	0.0	2	1	400.0	300.99503	1	2	1	105.25374	37.886223	0	0.205	-0.001	-0.018	0.0	111.0
0.0	0.0	2	1	400.0	300.99503	1	2	1	105.25374	37.886223	0	0.205	-0.001	-0.021	0.0	111.0
0.0	0.0	2	1	400.0	300.99503	1	2	1	105.25374	37.886223	0	0.205	0.0	0.013	0.0	111.0
0.0	0.0	2	1	400.0	300.99503	1	2	1	105.25374	37.886223	0	0.205	0.0	0.001	0.0	111.0
0.0	0.0	2	1	400.0	300.99503	1	2	1	105.25374	37.886223	0	0.205	-0.001	-0.015	0.0	111.0
0.0	0.0	2	1	400.0	300.99503	1	2	1	105.25374	37.886223	0	0.205	0.0	-0.005	0.0	111.0
0.0	0.0	2	1	400.0	300.99503	1	2	1	105.25374	37.886223	0	0.205	-0.001	-0.152	0.0	111.0
0.0	0.0	2	1	400.0	300.99503	1	2	1	105.25374	37.886223	0	0.206	0.0	0.0	0.0	111.0
0.0	0.0	2	1	400.0	300.99503	1	2	1	105.25374	37.886223	0	0.206	0.0	-0.004	0.0	111.0
0.0	0.0	2	1	400.0	300.99503	1	2	1	105.25374	37.886223	0	0.206	0.0	0.007	0.0	111.0
0.0	0.0	2	1	400.0	300.99503	1	2	1	105.25374	37.886223	0	0.206	-0.001	-0.029	0.0	111.0
0.0	0.0	2	1	400.0	300.99503	1	2	1	105.25374	37.886223	0	0.206	0.0	0.004	0.0	111.0
0.0	0.0	2	1	400.0	300.99503	1	2	1	105.25374	37.886223	0	0.206	0.0	0.137	0.0	111.0
0.0	0.0	2	1	400.0	300.99503	1	2	1	105.25374	37.886223	0	0.206	-0.001	-0.018	0.0	111.0
0.0	0.0	2	1	400.0	300.99503	1	2	1	105.25374	37.886223	0	0.206	-0.001	-0.013	0.0	111.0
0.0	0.0	2	1	400.0	300.99503	1	2	1	105.25374	37.886223	0	0.206	0.0	0.002	0.0	111.0
0.0	0.0	2	1	400.0	300.99503	1	2	1	105.25374	37.886223	0	0.206	0.0	0.011	0.0	111.0
0.0	0.0	2	1	400.0	300.99503	1	2	1	105.25374	37.886223	0	0.206	0.0	0.107	0.0	111.0
0.0	0.0	2	1	400.0	300.99503	1	2	1	105.25374	37.886223	0	0.206	0.0	0.033	0.0	111.0
0.0	0.0	2	1	400.0	300.99503	1	2	1	105.25374	37.886223	0	0.206	0.0	0.01	0.0	111.0
0.0	0.0	2	1	400.0	300.99503	1	2	1	105.25374	37.886223	0	0.206	0.0	0.024	0.0	111.0
0.0	0.0	2	1	400.0	300.99503	1	2	1	105.25374	37.886223	0	0.206	-0.001	-0.042	0.0	111.0
0.0	0.0	2	1	400.0	300.99503	1	2	1	105.25374	37.886223	0	0.206	0.0	0.128	0.0	111.0
0.0	0.0	2	1	400.0	300.99503	1	2	1	105.25374	37.886223	0	0.206	0.0	0.017	0.0	111.0
0.0	0.0	2	1	400.0	300.99503	1	2	1	105.25374	37.886223	0	0.206	-0.001	-0.027	0.0	111.0
0.0	0.0	2	1	400.0	300.99503	1	2	1	105.25374	37.886223	0	0.206	0.0	0.0	0.0	111.0
0.0	0.0	2	1	400.0	300.99503	1	2	1	105.25374	37.886223	0	0.206	-0.001	-0.031	0.0	111.0
0.0	0.0	2	1	400.0	300.99503	1	2	1	105.25374	37.886223	0	0.206	0.0	0.012	0.0	111.0
0.0	0.0	2	1	400.0	300.99503	1	2	1	105.25374	37.886223	0	0.206	0.0	0.007	0.0	111.0
0.0	0.0	2	1	400.0	300.99503	1	2	1	105.25374	37.886223	0	0.206	-0.001	-0.152	0.0	111.0
0.0	0.0	2	1	400.0	300.99503	1	2	1	105.25374	37.886223	0	0.206	0.0	0.01	0.0	111.0
0.0	0.0	2	1	400.0	300.99503	1	2	1	105.25374	37.886223	0	0.206	0.0	0.001	0.0	111.0
0.0	0.0	2	1	400.0	300.99503	1	2	1	105.25374	37.886223	0	0.206	0.0	-0.01	0.0	111.0
0.0	0.0	2	1	400.0	300.99503	1	2	1	105.25374	37.886223	0	0.206	-0.001	-0.02	0.0	111.0
0.0	0.0	2	1	400.0	300.99503	1	2	1	105.25374	37.886223	0	0.206	-0.001	-0.122	0.0	111.0
0.0	0.0	2	1	400.0	300.99503	1	2	1	105.25374	37.886223	0	0.206	-0.001	-0.018	0.0	111.0
0.0	0.0	2	1	400.0	300.99503	1	2	1	105.25374	37.886223	0	0.206	0.0	0.013	0.0	111.0
0.0	0.0	2	1	400.0	300.99503	1	2	1	105.25374	37.886223	0	0.206	0.0	-0.004	0.0	111.0
0.0	0.0	2	1	400.0	300.99503	1	2	1	105.25374	37.886223	0	0.206	0.0	-0.002	0.0	111.0
0.0	0.0	2	1	400.0	300.99503	1	2	1	105.25374	37.886223	0	0.206	-0.001	-0.17	0.0	111.0
0.0	0.0	2	1	400.0	300.99503	1	2	1	105.25374	37.886223	0	0.206	-0.001	-0.021	0.0	111.0
0.0	0.0	2	1	400.0	300.99503	1	2	1	105.25374	37.886223	0	0.206	0.0	-0.006	0.0	111.0
0.0	0.0	2	1	400.0	300.99503	1	2	1	105.25374	37.886223	0	0.206	0.0	0.008	0.0	111.0
0.0	0.0	2	1	400.0	300.99503	1	2	1	105.25374	37.886223	0	0.206	0.0	0.006	0.0	111.0
0.0	0.0	2	1	400.0	300.99503	1	2	1	105.25374	37.886223	0	0.206	0.0	0.005	0.0	111.0
0.0	0.0	2	1	400.0	300.99503	1	2	1	105.25374	37.886223	0	0.206	-0.001	-0.023	0.0	111.0
0.0	0.0	2	1	400.0	300.99503	1	2	1	105.25374	37.886223	0	0.206	0.0	0.034	0.0	111.0
0.0	0.0	2	1	400.0	300.99503	1	2	1	105.25374	37.886223	0	0.206	0.0	-0.002	0.0	111.0
0.0	0.0	2	1	400.0	300.99503	1	2	1	105.25374	37.886223	0	0.206	0.0	0.011	0.0	111.0
0.0	0.0	2	1	400.0	300.99503	1	2	1	105.25374	37.886223	0	0.206	0.0	0.022	0.0	111.0
0.0	0.0	2	1	400.0	300.99503	1	2	1	105.25374	37.886223	0	0.206	0.0	-0.001	0.0	111.0
0.0	0.0	2	1	400.0	300.99503	1	2	1	105.25374	37.886223	0	0.206	0.0	0.039	0.0	111.0
0.0	0.0	2	1	400.0	300.99503	1	2	1	105.25374	37.886223	0	0.206	0.0	0.007	0.0	111.0
0.0	0.0	2	1	400.0	300.99503	1	2	1	105.25374	37.886223	0	0.206	0.0	0.003	0.0	111.0
0.0	0.0	2	1	400.0	300.99503	1	2	1	105.25374	37.886223	0	0.206	0.0	0.029	0.0	111.0
0.0	0.0	2	1	400.0	300.99503	1	2	1	105.25374	37.886223	0	0.206	0.0	0.195	0.0	111.0
0.0	0.0	2	1	400.0	300.99503	1	2	1	105.25374	37.886223	0	0.206	0.0	0.008	0.0	111.0
0.0	0.0	2	1	400.0	300.99503	1	2	1	105.25374	37.886223	0	0.206	0.0	0.001	0.0	111.0
0.0	0.0	2	1	400.0	300.99503	1	2	1	105.25374	37.886223	0	0.206	0.0	0.185	0.0	111.0
0.0	0.0	2	1	400.0	300.99503	1	2	1	105.25374	37.886223	0	0.206	-0.001	-0.02	0.0	111.0
0.0	0.0	2	1	400.0	300.99503	1	2	1	105.25374	37.886223	0	0.206	-0.001	-0.151	0.0	111.0
0.0	0.0	2	1	400.0	300.99503	1	2	1	105.25374	37.886223	0	0.206	-0.001	-0.014	0.0	111.0
0.0	0.0	2	1	400.0	300.99503	1	2	1	105.25374	37.886223	0	0.206	0.0	0.0	0.0	111.0
0.0	0.0	2	1	400.0	300.99503	1	2	1	105.25374	37.886223	0	0.206	0.0	-0.005	0.0	111.0
0.0	0.0	2	1	400.0	300.99503	1	2	1	105.25374	37.886223	0	0.206	-0.001	-0.024	0.0	111.0
0.0	0.0	2	1	400.0	300.99503	1	2	1	105.25374	37.886223	0	0.206	0.0	0.002	0.0	111.0
0.0	0.0	2	1	400.0	300.99503	1	2	1	105.25374	37.886223	0	0.206	0.0	0.008	0.0	111.0
0.0	0.0	2	1	400.0	300.99503	1	2	1	105.25374	37.886223	0	0.206	0.0	0.053	0.0	111.0
0.0	0.0	2	1	400.0	300.99503	1	2	1	105.25374	37.886223	0	0.206	0.0	0.008	0.0	111.0
0.0	0.0	2	1	400.0	300.99503	1	2	1	105.25374	37.886223	0	0.206	0.0	-0.008	0.0	111.0
0.0	0.0	2	1	400.0	300.99503	1	2	1	105.25374	37.886223	0	0.206	0.0	0.046	0.0	111.0
0.0	0.0	2	1	400.0	300.99503	1	2	1	105.25374	37.886223	0	0.206	-0.001	-0.018	0.0	111.0
0.0	0.0	2	1	400.0	300.99503	1	2	1	105.25374	37.886223	0	0.206	-0.001	-0.075	0.0	111.0
0.0	0.0	2	1	400.0	300.99503	1	2	1	105.25374	37.886223	0	0.206	0.0	-0.01	0.0	111.0
0.0	0.0	2	1	400.0	300.99503	1	2	1	105.25374	37.886223	0	0.206	0.0	0.099	0.0	111.0
0.0	0.0	2	1	400.0	300.99503	1	2	1	105.25374	37.886223	0	0.206	0.0	-0.011	0.0	111.0
0.0	0.0	2	1	400.0	300.99503	1	2	1	105.25374	37.886223	0	0.206	-0.001	-0.016	0.0	111.0
0.0	0.0	2	1	400.0	300.99503	1	2	1	105.25374	37.886223	0	0.206	0.0	0.035	0.0	111.0
0.0	0.0	2	1	400.0	300.99503	1	2	1	105.25374	37.886223	0	0.206	0.0	0.015	0.0	111.0
0.0	0.0	2	1	400.0	300.99503	1	2	1	105.25374	37.886223	0	0.206	0.0	-0.011	0.0	111.0
0.0	0.0	2	1	400.0	300.99503	1	2	1	105.25374	37.886223	0	0.206	-0.001	-0.059	0.0	111.0
0.0	0.0	2	1	400.0	300.99503	1	2	1	105.25374	37.886223	0	0.206	0.0	0.004	0.0	111.0
0.0	0.0	2	1	400.0	300.99503	1	2	1	105.25374	37.886223	0	0.206	0.0	0.05	0.0	111.0
0.0	0.0	2	1	400.0	300.99503	1	2	1	105.25374	37.886223	0	0.206	-0.001	-0.017	0.0	111.0
0.0	0.0	2	1	400.0	300.99503	1	2	1	105.25374	37.886223	0	0.206	-0.001	-0.021	0.0	111.0
0.0	0.0	2	1	400.0	300.99503	1	2	1	105.25374	37.886223	0	0.206	-0.001	-0.025	0.0	111.0
0.0	0.0	2	1	400.0	300.99503	1	2	1	105.25374	37.886223	0	0.206	-0.001	-0.089	0.0	111.0
0.0	0.0	2	1	400.0	300.99503	1	2	1	105.25374	37.886223	0	0.206	0.0	0.012	0.0	111.0
0.0	0.0	2	1	400.0	300.99503	1	2	1	105.25374	37.886223	0	0.206	0.0	-0.01	0.0	111.0
0.0	0.0	2	1	400.0	300.99503	1	2	1	105.25374	37.886223	0	0.206	0.0	0.019	0.0	111.0
0.0	0.0	2	1	400.0	300.99503	1	2	1	105.25374	37.886223	0	0.206	0.0	0.02	0.0	111.0
0.0	0.0	2	1	400.0	300.99503	1	2	1	105.25374	37.886223	0	0.206	0.0	0.01	0.0	111.0
0.0	0.0	2	1	400.0	300.99503	1	2	1	105.25374	37.886223	0	0.206	0.0	0.012	0.0	111.0
0.0	0.0	2	1	400.0	300.99503	1	2	1	105.25374	37.886223	0	0.206	0.0	0.158	0.0	111.0
0.0	0.0	2	1	400.0	300.99503	1	2	1	105.25374	37.886223	0	0.206	0.0	0.048	0.0	111.0
0.0	0.0	2	1	400.0	300.99503	1	2	1	105.25374	37.886223	0	0.206	-0.001	-0.036	0.0	111.0
0.0	0.0	2	1	400.0	300.99503	1	2	1	105.25374	37.886223	0	0.206	0.0	0.021	0.0	111.0
0.0	0.0	2	1	400.0	300.99503	1	2	1	105.25374	37.886223	0	0.206	0.0	0.025	0.0	111.0
0.0	0.0	2	1	400.0	300.99503	1	2	1	105.25374	37.886223	0	0.206	-0.001	-0.17	0.0	111.0
0.0	0.0	2	1	400.0	300.99503	1	2	1	105.25374	37.886223	0	0.206	0.0	0.005	0.0	111.0
0.0	0.0	2	1	400.0	300.99503	1	2	1	105.25374	37.886223	0	0.206	0.0	0.006	0.0	111.0
0.0	0.0	2	1	400.0	300.99503	1	2	1	105.25374	37.886223	0	0.206	0.0	0.001	0.0	111.0
0.0	0.0	2	1	400.0	300.99503	1	2	1	105.25374	37.886223	0	0.206	0.0	0.005	0.0	111.0
0.0	0.0	2	1	400.0	300.99503	1	2	1	105.25374	37.886223	0	0.206	0.0	-0.001	0.0	111.0
0.0	0.0	2	1	400.0	300.99503	1	2	1	105.25374	37.886223	0	0.206	0.0	0.012	0.0	111.0
0.0	0.0	2	1	400.0	300.99503	1	2	1	105.25374	37.886223	0	0.206	-0.001	-0.014	0.0	111.0
0.0	0.0	2	1	400.0	300.99503	1	2	1	105.25374	37.886223	0	0.206	0.0	0.004	0.0	111.0
0.0	0.0	2	1	400.0	300.99503	1	2	1	105.25374	37.886223	0	0.206	-0.001	-0.012	0.0	111.0
0.0	0.0	2	1	400.0	300.99503	1	2	1	105.25374	37.886223	0	0.206	-0.001	-0.012	0.0	111.0
0.0	0.0	2	1	400.0	300.99503	1	2	1	105.25374	37.886223	0	0.206	0.0	0.007	0.0	111.0
0.0	0.0	2	1	400.0	300.99503	1	2	1	105.25374	37.886223	0	0.206	0.0	0.001	0.0	111.0
0.0	0.0	2	1	400.0	300.99503	1	2	1	105.25374	37.886223	0	0.206	0.0	0.016	0.0	111.0
0.0	0.0	2	1	400.0	300.99503	1	2	1	105.25374	37.886223	0	0.206	-0.001	-0.016	0.0	111.0
0.0	0.0	2	1	400.0	300.99503	1	2	1	105.25374	37.886223	0	0.206	-0.001	-0.036	0.0	111.0
0.0	0.0	2	1	400.0	300.99503	1	2	1	105.25374	37.886223	0	0.206	-0.001	-0.02	0.0	111.0
0.0	0.0	2	1	400.0	300.99503	1	2	1	105.25374	37.886223	0	0.206	0.0	0.006	0.0	111.0
0.0	0.0	2	1	400.0	300.99503	1	2	1	105.25374	37.886223	0	0.206	0.0	0.0	0.0	111.0
0.0	0.0	2	1	400.0	300.99503	1	2	1	105.25374	37.886223	0	0.206	0.0	0.004	0.0	111.0
0.0	0.0	2	1	400.0	300.99503	1	2	1	105.25374	37.886223	0	0.206	0.0	-0.012	0.0	111.0
0.0	0.0	2	1	400.0	300.99503	1	2	1	105.25374	37.886223	0	0.206	0.0	0.03	0.0	111.0
0.0	0.0	2	1	400.0	300.99503	1	2	1	105.25374	37.886223	0	0.206	0.0	0.01	0.0	111.0
0.0	0.0	2	1	400.0	300.99503	1	2	1	105.25374	37.886223	0	0.206	-0.001	-0.049	0.0	111.0
0.0	0.0	2	1	400.0	300.99503	1	2	1	105.25374	37.886223	0	0.206	0.0	0.034	0.0	111.0
0.0	0.0	2	1	400.0	300.99503	1	2	1	105.25374	37.886223	0	0.206	0.0	0.002	0.0	111.0
0.0	0.0	2	1	400.0	300.99503	1	2	1	105.25374	37.886223	0	0.206	0.0	0.015	0.0	111.0
2805.4175	201.99005	3	1	400.0	201.99005	1	2	1	105.25374	37.886223	1	0.206	-0.001	-0.014	0.0	111.0
2805.4175	201.99005	3	1	400.0	201.99005	1	2	1	105.25374	37.886223	1	0.206	-0.001	-0.087	0.0	111.0
2805.4175	201.99005	3	1	400.0	201.99005	0	2	1	105.25374	37.886223	1	0.206	0.0	0.002	0.0	111.0
2805.4175	201.99005	3	1	400.0	201.99005	0	2	1	105.25374	37.886223	1	0.206	-0.001	-0.017	0.0	111.0
2805.4175	201.99005	3	1	400.0	201.99005	0	2	1	105.25374	37.886223	1	0.206	0.0	0.247	0.382	111.0
2805.4175	201.99005	3	1	400.0	201.99005	0	2	1	105.25374	37.886223	1	0.206	0.002	0.339	0.382	111.0
2805.4175	201.99005	3	1	400.0	201.99005	0	2	1	105.25374	37.886223	1	0.206	0.006	0.536	0.553	111.0
2805.4175	201.99005	3	1	400.0	201.99005	0	2	1	105.25374	37.886223	1	0.206	0.01	0.604	0.861	111.0
2805.4175	201.99005	3	1	400.0	201.99005	0	2	1	105.25374	37.886223	1	0.206	0.016	0.816	0.861	111.0
2805.4175	201.99005	3	1	400.0	201.99005	0	2	1	105.25374	37.886223	1	0.206	0.024	1.129	1.126	111.0
2805.4175	201.99005	3	1	400.0	201.99005	0	2	1	105.25374	37.886223	1	0.206	0.03	1.135	1.126	111.0
2805.4175	201.99005	3	1	400.0	201.99005	0	2	1	105.25374	37.886223	1	0.206	0.038	1.269	1.245	111.0
2805.4175	201.99005	3	1	400.0	201.99005	0	2	1	105.25374	37.886223	1	0.206	0.047	1.478	1.459	111.0
2805.4175	201.99005	3	1	400.0	201.99005	0	2	1	105.25374	37.886223	1	0.206	0.054	1.488	1.459	111.0
2805.4175	201.99005	3	1	400.0	201.99005	0	2	1	105.25374	37.886223	1	0.206	0.063	1.723	1.554	111.0
2805.4175	201.99005	3	1	400.0	201.99005	0	2	1	105.25374	37.886223	1	0.206	0.07	1.71	1.725	111.0
2805.4175	201.99005	3	1	400.0	201.99005	0	2	1	105.25374	37.886223	1	0.206	0.078	1.865	1.725	111.0
2805.4175	201.99005	3	1	400.0	201.99005	0	2	1	105.25374	37.886223	1	0.206	0.085	1.903	1.873	111.0
2805.4175	201.99005	3	1	400.0	201.99005	0	2	1	105.25374	37.886223	1	0.206	0.091	1.858	1.873	111.0
2805.4175	201.99005	3	1	400.0	201.99005	0	2	1	105.25374	37.886223	1	0.206	0.099	1.961	1.938	111.0
2805.4175	201.99005	3	1	400.0	201.99005	0	2	1	105.25374	37.886223	1	0.206	0.106	2.018	2.057	111.0
2805.4175	201.99005	3	1	400.0	201.99005	0	2	1	105.25374	37.886223	1	0.206	0.112	2.052	2.057	111.0
2805.4175	201.99005	3	1	400.0	201.99005	0	2	1	105.25374	37.886223	1	0.206	0.118	2.029	2.111	111.0
2805.4175	201.99005	3	1	400.0	201.99005	0	2	1	105.25374	37.886223	1	0.206	0.123	2.018	2.205	111.0
2805.4175	201.99005	3	1	400.0	201.99005	0	2	1	105.25374	37.886223	1	0.206	0.129	2.232	2.205	111.0
2805.4175	201.99005	3	1	400.0	201.99005	0	2	1	105.25374	37.886223	1	0.206	0.135	2.279	2.249	111.0
2805.4175	201.99005	3	1	400.0	201.99005	0	2	1	105.25374	37.886223	1	0.206	0.141	2.389	2.249	111.0
2805.4175	201.99005	3	1	400.0	201.99005	0	2	1	105.25374	37.886223	1	0.206	0.145	2.275	2.324	111.0
2805.4175	201.99005	3	1	400.0	201.99005	0	2	1	105.25374	37.886223	1	0.206	0.149	2.366	2.358	111.0
2805.4175	201.99005	3	1	400.0	201.99005	0	2	1	105.25374	37.886223	1	0.206	0.153	2.344	2.358	111.0
2805.4175	201.99005	3	1	400.0	201.99005	0	2	1	105.25374	37.886223	1	0.206	0.159	2.529	2.42	111.0
2805.4175	201.99005	3	1	400.0	201.99005	0	2	1	105.25374	37.886223	1	0.206	0.162	2.396	2.42	111.0
2805.4175	201.99005	3	1	400.0	201.99005	0	2	1	105.25374	37.886223	1	0.206	0.165	2.443	2.448	111.0
2805.4175	201.99005	3	1	400.0	201.99005	0	2	1	105.25374	37.886223	1	0.207	0.169	2.454	2.496	111.0
2805.4175	201.99005	3	1	400.0	201.99005	0	2	1	105.25374	37.886223	1	0.207	0.173	2.539	2.496	111.0
2805.4175	201.99005	3	1	400.0	201.99005	0	2	1	105.25374	37.886223	1	0.207	0.177	2.552	2.539	111.0
2805.4175	201.99005	3	1	400.0	201.99005	0	2	1	105.25374	37.886223	1	0.207	0.181	2.593	2.558	111.0
2805.4175	201.99005	3	1	400.0	201.99005	0	2	1	105.25374	37.886223	1	0.207	0.183	2.53	2.558	111.0
2805.4175	201.99005	3	1	400.0	201.99005	0	2	1	105.25374	37.886223	1	0.207	0.185	2.657	2.592	111.0
2805.4175	201.99005	3	1	400.0	201.99005	0	2	1	105.25374	37.886223	1	0.207	0.187	2.589	2.592	111.0
2805.4175	201.99005	3	1	400.0	201.99005	0	2	1	105.25374	37.886223	1	0.207	0.189	2.596	2.607	111.0
2805.4175	201.99005	3	1	400.0	201.99005	0	2	1	105.25374	37.886223	1	0.207	0.192	2.618	2.634	111.0
2805.4175	201.99005	3	1	400.0	201.99005	0	2	1	105.25374	37.886223	1	0.207	0.194	2.63	2.634	111.0
2805.4175	201.99005	3	1	400.0	201.99005	0	2	1	105.25374	37.886223	1	0.207	0.197	2.696	2.647	111.0
2805.4175	201.99005	3	1	400.0	201.99005	0	2	1	105.25374	37.886223	1	0.207	0.201	2.687	2.668	111.0
2805.4175	201.99005	3	1	400.0	201.99005	0	2	1	105.25374	37.886223	1	0.207	0.202	2.603	2.668	111.0
2805.4175	201.99005	3	1	400.0	201.99005	0	2	1	105.25374	37.886223	1	0.207	0.203	2.719	2.678	111.0
2805.4175	201.99005	3	1	400.0	201.99005	0	2	1	105.25374	37.886223	1	0.207	0.205	2.705	2.696	111.0
2805.4175	201.99005	3	1	400.0	201.99005	0	2	1	105.25374	37.886223	1	0.207	0.207	2.766	2.696	111.0
2805.4175	201.99005	3	1	400.0	201.99005	0	2	1	105.25374	37.886223	1	0.207	0.208	2.649	2.711	111.0
2805.4175	201.99005	3	1	400.0	201.99005	0	2	1	105.25374	37.886223	1	0.207	0.209	2.761	2.711	111.0
2805.4175	201.99005	3	1	400.0	201.99005	0	2	1	105.25374	37.886223	1	0.207	0.211	2.722	2.718	111.0
2805.4175	201.99005	3	1	400.0	201.99005	0	2	1	105.25374	37.886223	1	0.207	0.213	2.734	2.73	111.0
2805.4175	201.99005	3	1	400.0	201.99005	0	2	1	105.25374	37.886223	1	0.208	0.215	2.714	2.73	111.0
2805.4175	201.99005	3	1	400.0	201.99005	0	2	1	105.25374	37.886223	1	0.208	0.217	2.754	2.736	111.0
2805.4175	201.99005	3	1	400.0	201.99005	0	2	1	105.25374	37.886223	1	0.208	0.219	2.807	2.736	111.0
2805.4175	201.99005	3	1	400.0	201.99005	0	2	1	105.25374	37.886223	1	0.208	0.221	2.807	2.745	111.0
2805.4175	201.99005	3	1	400.0	201.99005	0	2	1	105.25374	37.886223	1	0.208	0.221	2.788	2.75	111.0
2805.4175	201.99005	3	1	400.0	201.99005	0	2	1	105.25374	37.886223	1	0.208	0.221	2.721	2.75	111.0
2805.4175	201.99005	3	1	400.0	201.99005	0	2	1	105.25374	37.886223	1	0.208	0.221	2.729	2.758	111.0
2805.4175	201.99005	3	1	400.0	201.99005	0	2	1	105.25374	37.886223	1	0.208	0.221	2.8	2.762	111.0
2805.4175	201.99005	3	1	400.0	201.99005	0	2	1	105.25374	37.886223	1	0.208	0.221	2.718	2.762	111.0
2805.4175	201.99005	3	1	400.0	201.99005	0	2	1	105.25374	37.886223	1	0.208	0.221	2.76	2.768	111.0
2805.4175	201.99005	3	1	400.0	201.99005	0	2	1	105.25374	37.886223	1	0.208	0.221	2.762	2.768	111.0
2805.4175	201.99005	3	1	400.0	201.99005	0	2	1	105.25374	37.886223	1	0.208	0.221	2.743	2.773	111.0
2805.4175	201.99005	3	1	400.0	201.99005	0	2	1	105.25374	37.886223	1	0.208	0.222	3.043	2.775	111.0
2805.4175	201.99005	3	1	400.0	201.99005	0	2	1	105.25374	37.886223	1	0.208	0.222	2.777	2.775	111.0
2805.4175	201.99005	3	1	400.0	201.99005	0	2	1	105.25374	37.886223	1	0.208	0.222	2.804	2.781	111.0
2805.4175	201.99005	3	1	400.0	201.99005	0	2	1	105.25374	37.886223	1	0.208	0.222	2.823	2.783	111.0
2805.4175	201.99005	3	1	400.0	201.99005	0	2	1	105.25374	37.886223	1	0.208	0.222	2.723	2.783	111.0
2805.4175	201.99005	3	1	400.0	201.99005	0	2	1	105.25374	37.886223	1	0.208	0.222	2.798	2.785	111.0
2805.4175	201.99005	3	1	400.0	201.99005	0	2	1	105.25374	37.886223	1	0.208	0.222	2.79	2.785	111.0
2805.4175	201.99005	3	1	400.0	201.99005	0	2	1	105.25374	37.886223	1	0.208	0.222	2.778	2.787	111.0
2805.4175	201.99005	3	1	400.0	201.99005	0	2	1	105.25374	37.886223	1	0.208	0.222	2.756	2.79	111.0
2805.4175	201.99005	3	1	400.0	201.99005	0	2	1	105.25374	37.886223	1	0.208	0.222	2.854	2.79	111.0
2805.4175	201.99005	3	1	400.0	201.99005	0	2	1	105.25374	37.886223	1	0.208	0.222	2.777	2.792	111.0
2805.4175	201.99005	3	1	400.0	201.99005	0	2	1	105.25374	37.886223	1	0.208	0.222	2.823	2.793	111.0
2805.4175	201.99005	3	1	400.0	201.99005	0	2	1	105.25374	37.886223	1	0.208	0.222	2.771	2.793	111.0
2805.4175	201.99005	3	1	400.0	201.99005	0	2	1	105.25374	37.886223	1	0.208	0.223	2.911	2.795	111.0
2805.4175	201.99005	3	1	400.0	201.99005	0	2	1	105.25374	37.886223	1	0.208	0.223	2.769	2.795	111.0
2805.4175	201.99005	3	1	400.0	201.99005	0	2	1	105.25374	37.886223	1	0.208	0.223	2.796	2.796	111.0
2805.4175	201.99005	3	1	400.0	201.99005	0	2	1	105.25374	37.886223	1	0.208	0.223	2.798	2.798	111.0
2805.4175	201.99005	3	1	400.0	201.99005	0	2	1	105.25374	37.886223	1	0.208	0.223	2.804	2.798	111.0
2805.4175	201.99005	3	1	400.0	201.99005	0	2	1	105.25374	37.886223	1	0.208	0.223	2.81	2.798	111.0
2805.4175	201.99005	3	1	400.0	201.99005	0	2	1	105.25374	37.886223	1	0.208	0.223	2.783	2.801	111.0
2805.4175	201.99005	3	1	400.0	201.99005	0	2	1	105.25374	37.886223	1	0.208	0.223	2.784	2.801	111.0
2805.4175	201.99005	3	1	400.0	201.99005	0	2	1	105.25374	37.886223	1	0.208	0.223	2.851	2.802	111.0
2805.4175	201.99005	3	1	400.0	201.99005	0	2	1	105.25374	37.886223	1	0.208	0.223	2.764	2.802	111.0
2805.4175	201.99005	3	1	400.0	201.99005	0	2	1	105.25374	37.886223	1	0.208	0.224	2.979	2.802	111.0
2805.4175	201.99005	3	1	400.0	201.99005	0	2	1	105.25374	37.886223	1	0.208	0.224	2.771	2.803	111.0
2805.4175	201.99005	3	1	400.0	201.99005	1	2	1	105.25374	37.886223	1	0.208	0.224	2.804	2.803	111.0
2805.4175	201.99005	3	1	400.0	201.99005	1	2	1	105.25374	37.886223	1	0.208	0.224	2.771	2.803	111.0
2805.4175	201.99005	3	1	400.0	201.99005	1	2	1	105.25374	37.886223	1	0.208	0.224	2.762	2.803	111.0
2805.4175	201.99005	3	1	400.0	201.99005	1	2	1	105.25374	37.886223	1	0.208	0.224	2.812	2.803	111.0
2805.4175	201.99005	3	1	400.0	201.99005	1	2	1	105.25374	37.886223	1	0.208	0.224	2.805	2.803	111.0
2805.4175	201.99005	3	1	400.0	201.99005	1	2	1	105.25374	37.886223	1	0.208	0.224	2.818	2.803	111.0
2805.4175	201.99005	3	1	400.0	201.99005	1	2	1	105.25374	37.886223	1	0.208	0.224	2.777	2.804	111.0
2805.4175	201.99005	3	1	400.0	201.99005	1	2	1	105.25374	37.886223	1	0.208	0.224	2.83	2.804	111.0
2805.4175	201.99005	3	1	400.0	201.99005	1	2	1	105.25374	37.886223	1	0.208	0.224	2.804	2.804	111.0
2805.4175	201.99005	3	1	400.0	201.99005	1	2	1	105.25374	37.886223	1	0.208	0.224	2.885	2.805	111.0
2805.4175	201.99005	3	1	400.0	201.99005	1	2	1	105.25374	37.886223	1	0.208	0.224	2.838	2.805	111.0
2805.4175	201.99005	3	1	400.0	201.99005	1	2	1	105.25374	37.886223	1	0.208	0.224	2.764	2.805	111.0
2805.4175	201.99005	3	1	400.0	201.99005	1	2	1	105.25374	37.886223	1	0.208	0.224	2.876	2.805	111.0
2805.4175	201.99005	3	1	400.0	201.99005	1	2	1	105.25374	37.886223	1	0.208	0.224	2.721	2.805	111.0
2805.4175	201.99005	3	1	400.0	201.99005	1	2	1	105.25374	37.886223	1	0.208	0.224	2.869	2.805	111.0
2805.4175	201.99005	3	1	400.0	201.99005	1	2	1	105.25374	37.886223	1	0.208	0.224	2.763	2.806	111.0
2805.4175	201.99005	3	1	400.0	201.99005	1	2	1	105.25374	37.886223	1	0.208	0.224	2.784	2.806	111.0
2805.4175	201.99005	3	1	400.0	201.99005	1	2	1	105.25374	37.886223	1	0.208	0.224	2.772	2.806	111.0
2805.4175	201.99005	3	1	400.0	201.99005	1	2	1	105.25374	37.886223	1	0.208	0.224	2.742	2.806	111.0
2805.4175	201.99005	3	1	400.0	201.99005	1	2	1	105.25374	37.886223	1	0.208	0.224	2.775	2.806	111.0
2805.4175	201.99005	3	1	400.0	201.99005	1	2	1	105.25374	37.886223	1	0.208	0.224	2.838	2.806	111.0
2805.4175	201.99005	3	1	400.0	201.99005	1	2	1	105.25374	37.886223	1	0.208	0.224	2.817	2.806	111.0
2805.4175	201.99005	3	1	400.0	201.99005	1	2	1	105.25374	37.886223	1	0.208	0.224	2.802	2.806	111.0
2805.4175	201.99005	3	1	400.0	201.99005	1	2	1	105.25374	37.886223	1	0.208	0.224	2.854	2.806	111.0
2805.4175	201.99005	3	1	400.0	201.99005	1	2	1	105.25374	37.886223	1	0.208	0.224	2.818	2.806	111.0
2805.4175	201.99005	3	1	400.0	201.99005	1	2	1	105.25374	37.886223	1	0.208	0.224	2.844	2.807	111.0
2805.4175	201.99005	3	1	400.0	201.99005	1	2	1	105.25374	37.886223	1	0.208	0.224	2.772	2.807	111.0
2805.4175	201.99005	3	1	400.0	201.99005	1	2	1	105.25374	37.886223	1	0.208	0.223	2.851	2.807	111.0
2805.4175	201.99005	3	1	400.0	201.99005	1	2	1	105.25374	37.886223	1	0.208	0.223	2.791	2.807	111.0
2805.4175	201.99005	3	1	400.0	201.99005	1	2	1	105.25374	37.886223	1	0.208	0.223	2.796	2.807	111.0
2805.4175	201.99005	3	1	400.0	201.99005	1	2	1	105.25374	37.886223	1	0.208	0.223	2.85	2.807	111.0
2805.4175	201.99005	3	1	400.0	201.99005	1	2	1	105.25374	37.886223	1	0.208	0.223	2.825	2.807	111.0
2805.4175	201.99005	3	1	400.0	201.99005	1	2	1	105.25374	37.886223	1	0.208	0.223	2.85	2.807	111.0
2805.4175	201.99005	3	1	400.0	201.99005	1	2	1	105.25374	37.886223	1	0.208	0.222	2.624	2.807	111.0
2805.4175	201.99005	3	1	400.0	201.99005	1	2	1	105.25374	37.886223	1	0.208	0.222	2.825	2.807	111.0
2805.4175	201.99005	3	1	400.0	201.99005	1	2	1	105.25374	37.886223	1	0.208	0.222	2.801	2.807	111.0
2805.4175	201.99005	3	1	400.0	201.99005	1	2	1	105.25374	37.886223	1	0.208	0.222	2.737	2.807	111.0
2805.4175	201.99005	3	1	400.0	201.99005	1	2	1	105.25374	37.886223	1	0.208	0.222	2.846	2.807	111.0
2805.4175	201.99005	3	1	400.0	201.99005	1	2	1	105.25374	37.886223	1	0.208	0.222	2.759	2.807	111.0
2805.4175	201.99005	3	1	400.0	201.99005	1	2	1	105.25374	37.886223	1	0.208	0.222	2.778	2.807	111.0
2805.4175	201.99005	3	1	400.0	201.99005	1	2	1	105.25374	37.886223	1	0.208	0.222	2.817	2.807	111.0
2805.4175	201.99005	3	1	400.0	201.99005	1	2	1	105.25374	37.886223	1	0.208	0.222	2.763	2.807	111.0
2805.4175	201.99005	3	1	400.0	201.99005	1	2	1	105.25374	37.886223	1	0.208	0.222	2.776	2.807	111.0
2805.4175	201.99005	3	1	400.0	201.99005	1	2	1	105.25374	37.886223	1	0.208	0.222	2.842	2.807	111.0
2805.4175	201.99005	3	1	400.0	201.99005	1	2	1	105.25374	37.886223	1	0.208	0.222	2.694	2.807	111.0
2805.4175	201.99005	3	1	400.0	201.99005	1	2	1	105.25374	37.886223	1	0.208	0.222	2.837	2.807	111.0
2805.4175	201.99005	3	1	400.0	201.99005	1	2	1	105.25374	37.886223	1	0.208	0.222	2.68	2.807	111.0
2805.4175	201.99005	3	1	400.0	201.99005	1	2	1	105.25374	37.886223	1	0.208	0.221	2.808	2.807	111.0
2805.4175	201.99005	3	1	400.0	201.99005	1	2	1	105.25374	37.886223	1	0.208	0.221	2.758	2.807	111.0
2805.4175	201.99005	3	1	400.0	201.99005	1	2	1	105.25374	37.886223	1	0.208	0.221	2.803	2.807	111.0
2805.4175	201.99005	3	1	400.0	201.99005	1	2	1	105.25374	37.886223	1	0.208	0.221	2.836	2.807	111.0
2805.4175	201.99005	3	1	400.0	201.99005	1	2	1	105.25374	37.886223	1	0.208	0.221	2.763	2.807	111.0
2805.4175	201.99005	3	1	400.0	201.99005	1	2	1	105.25374	37.886223	1	0.208	0.221	2.785	2.807	111.0
2805.4175	201.99005	3	1	400.0	201.99005	1	2	1	105.25374	37.886223	1	0.208	0.222	3.095	2.807	111.0
2805.4175	201.99005	3	1	400.0	201.99005	1	2	1	105.25374	37.886223	1	0.208	0.222	2.857	2.807	111.0
2805.4175	201.99005	3	1	400.0	201.99005	1	2	1	105.25374	37.886223	1	0.208	0.223	2.828	2.807	111.0
2805.4175	201.99005	3	1	400.0	201.99005	1	2	1	105.25374	37.886223	1	0.208	0.222	2.654	2.807	111.0
2805.4175	201.99005	3	1	400.0	201.99005	1	2	1	105.25374	37.886223	1	0.208	0.222	2.844	2.807	111.0
2805.4175	201.99005	3	1	400.0	201.99005	1	2	1	105.25374	37.886223	1	0.208	0.222	2.839	2.807	111.0
2805.4175	201.99005	3	1	400.0	201.99005	1	2	1	105.25374	37.886223	1	0.208	0.222	2.779	2.807	111.0
2805.4175	201.99005	3	1	400.0	201.99005	1	2	1	105.25374	37.886223	1	0.208	0.222	2.837	2.807	111.0
2805.4175	201.99005	3	1	400.0	201.99005	1	2	1	105.25374	37.886223	1	0.208	0.222	2.763	2.807	111.0
2805.4175	201.99005	3	1	400.0	201.99005	1	2	1	105.25374	37.886223	1	0.208	0.222	2.838	2.807	111.0
2805.4175	201.99005	3	1	400.0	201.99005	1	2	1	105.25374	37.886223	1	0.208	0.222	2.75	2.807	111.0
2805.4175	201.99005	3	1	400.0	201.99005	1	2	1	105.25374	37.886223	1	0.208	0.222	2.837	2.807	111.0
2805.4175	201.99005	3	1	400.0	201.99005	1	2	1	105.25374	37.886223	1	0.208	0.222	2.843	2.807	111.0
2805.4175	201.99005	3	1	400.0	201.99005	1	2	1	105.25374	37.886223	1	0.208	0.222	2.884	2.807	111.0
2805.4175	201.99005	3	1	400.0	201.99005	1	2	1	105.25374	37.886223	1	0.208	0.222	2.811	2.807	111.0
2805.4175	201.99005	3	1	400.0	201.99005	1	2	1	105.25374	37.886223	1	0.208	0.222	2.795	2.807	111.0
2805.4175	201.99005	3	1	400.0	201.99005	1	2	1	105.25374	37.886223	1	0.208	0.222	2.825	2.807	111.0
2805.4175	201.99005	3	1	400.0	201.99005	1	2	1	105.25374	37.886223	1	0.208	0.222	2.777	2.807	111.0
2805.4175	201.99005	3	1	400.0	201.99005	1	2	1	105.25374	37.886223	1	0.208	0.221	2.662	2.807	111.0
2805.4175	201.99005	3	1	400.0	201.99005	1	2	1	105.25374	37.886223	1	0.208	0.221	2.838	2.807	111.0
2805.4175	201.99005	3	1	400.0	201.99005	1	2	1	105.25374	37.886223	1	0.208	0.221	2.777	2.807	111.0
2805.4175	201.99005	3	1	400.0	201.99005	1	2	1	105.25374	37.886223	1	0.208	0.221	2.803	2.807	111.0
2805.4175	201.99005	3	1	400.0	201.99005	1	2	1	105.25374	37.886223	1	0.208	0.221	2.784	2.807	111.0
2805.4175	201.99005	3	1	400.0	201.99005	1	2	1	105.25374	37.886223	1	0.208	0.221	2.791	2.807	111.0
2805.4175	201.99005	3	1	400.0	201.99005	1	2	1	105.25374	37.886223	1	0.208	0.221	2.837	2.807	111.0
2805.4175	201.99005	3	1	400.0	201.99005	1	2	1	105.25374	37.886223	1	0.208	0.221	2.81	2.807	111.0
2805.4175	201.99005	3	1	400.0	201.99005	1	2	1	105.25374	37.886223	1	0.208	0.221	2.796	2.807	111.0
2805.4175	201.99005	3	1	400.0	201.99005	1	2	1	105.25374	37.886223	1	0.208	0.221	2.777	2.807	111.0
2805.4175	201.99005	3	1	400.0	201.99005	1	2	1	105.25374	37.886223	1	0.208	0.221	2.792	2.807	111.0
2805.4175	201.99005	3	1	400.0	201.99005	1	2	1	105.25374	37.886223	1	0.208	0.221	2.824	2.807	111.0
2805.4175	201.99005	3	1	400.0	201.99005	1	2	1	105.25374	37.886223	1	0.208	0.222	2.804	2.807	111.0
2805.4175	201.99005	3	1	400.0	201.99005	1	2	1	105.25374	37.886223	1	0.208	0.222	2.763	2.807	111.0
2805.4175	201.99005	3	1	400.0	201.99005	1	2	1	105.25374	37.886223	1	0.208	0.222	2.797	2.807	111.0
2805.4175	201.99005	3	1	400.0	201.99005	1	2	1	105.25374	37.886223	1	0.208	0.222	2.797	2.807	111.0
2805.4175	201.99005	3	1	400.0	201.99005	1	2	1	105.25374	37.886223	1	0.208	0.222	2.844	2.807	111.0
2805.4175	201.99005	3	1	400.0	201.99005	1	2	1	105.25374	37.886223	1	0.208	0.222	2.79	2.807	111.0
2805.4175	201.99005	3	1	400.0	201.99005	1	2	1	105.25374	37.886223	1	0.208	0.222	2.804	2.807	111.0
2805.4175	201.99005	3	1	400.0	201.99005	1	2	1	105.25374	37.886223	1	0.208	0.222	2.809	2.807	111.0
2805.4175	201.99005	3	1	400.0	201.99005	1	2	1	105.25374	37.886223	1	0.208	0.222	2.836	2.807	111.0
2805.4175	201.99005	3	1	400.0	201.99005	1	2	1	105.25374	37.886223	1	0.208	0.222	2.778	2.807	111.0
2805.4175	201.99005	3	1	400.0	201.99005	1	2	1	105.25374	37.886223	1	0.208	0.222	2.774	2.807	111.0
2805.4175	201.99005	3	1	400.0	201.99005	1	2	1	105.25374	37.886223	1	0.208	0.222	2.74	2.807	111.0
2805.4175	201.99005	3	1	400.0	201.99005	1	2	1	105.25374	37.886223	1	0.208	0.222	2.819	2.807	111.0
2805.4175	201.99005	3	1	400.0	201.99005	1	2	1	105.25374	37.886223	1	0.208	0.222	2.81	2.807	111.0
2805.4175	201.99005	3	1	400.0	201.99005	1	2	1	105.25374	37.886223	1	0.208	0.222	2.779	2.807	111.0
2805.4175	201.99005	3	1	400.0	201.99005	1	2	1	105.25374	37.886223	1	0.208	0.223	2.999	2.807	111.0
2805.4175	201.99005	3	1	400.0	201.99005	1	2	1	105.25374	37.886223	1	0.208	0.223	2.762	2.807	111.0
2805.4175	201.99005	3	1	400.0	201.99005	1	2	1	105.25374	37.886223	1	0.208	0.224	2.784	2.807	111.0
2805.4175	201.99005	3	1	400.0	201.99005	1	2	1	105.25374	37.886223	1	0.208	0.224	2.796	2.807	111.0
2805.4175	201.99005	3	1	400.0	201.99005	1	2	1	105.25374	37.886223	1	0.208	0.224	2.771	2.807	111.0
2805.4175	201.99005	3	1	400.0	201.99005	1	2	1	105.25374	37.886223	1	0.208	0.224	2.868	2.807	111.0
2805.4175	201.99005	3	1	400.0	201.99005	1	2	1	105.25374	37.886223	1	0.208	0.224	2.829	2.807	111.0
2805.4175	201.99005	3	1	400.0	201.99005	1	2	1	105.25374	37.886223	1	0.208	0.224	2.778	2.807	111.0
2805.4175	201.99005	3	1	400.0	201.99005	1	2	1	105.25374	37.886223	1	0.208	0.224	2.85	2.807	111.0
2805.4175	201.99005	3	1	400.0	201.99005	1	2	1	105.25374	37.886223	1	0.208	0.224	2.802	2.807	111.0
2805.4175	201.99005	3	1	400.0	201.99005	1	2	1	105.25374	37.886223	1	0.208	0.224	2.758	2.807	111.0
2805.4175	201.99005	3	1	400.0	201.99005	1	2	1	105.25374	37.886223	1	0.208	0.224	2.828	2.807	111.0
2805.4175	201.99005	3	1	400.0	201.99005	1	2	1	105.25374	37.886223	1	0.208	0.224	2.905	2.807	111.0
2805.4175	201.99005	3	1	400.0	201.99005	1	2	1	105.25374	37.886223	1	0.208	0.224	2.753	2.807	111.0
2805.4175	201.99005	3	1	400.0	201.99005	1	2	1	105.25374	37.886223	1	0.208	0.224	2.792	2.807	111.0
2805.4175	201.99005	3	1	400.0	201.99005	1	2	1	105.25374	37.886223	1	0.208	0.224	2.803	2.807	111.0
2805.4175	201.99005	3	1	400.0	201.99005	1	2	1	105.25374	37.886223	1	0.208	0.224	2.758	2.807	111.0
2805.4175	201.99005	3	1	400.0	201.99005	1	2	1	105.25374	37.886223	1	0.208	0.225	2.825	2.807	111.0
2805.4175	201.99005	3	1	400.0	201.99005	1	2	1	105.25374	37.886223	1	0.208	0.225	2.856	2.807	111.0
2805.4175	201.99005	3	1	400.0	201.99005	1	2	1	105.25374	37.886223	1	0.208	0.225	2.804	2.807	111.0
2805.4175	201.99005	3	1	400.0	201.99005	1	2	1	105.25374	37.886223	1	0.208	0.225	2.835	2.807	111.0
2805.4175	201.99005	3	1	400.0	201.99005	1	2	1	105.25374	37.886223	1	0.208	0.225	2.77	2.807	111.0
2805.4175	201.99005	3	1	400.0	201.99005	1	2	1	105.25374	37.886223	1	0.208	0.225	2.817	2.807	111.0
2805.4175	201.99005	3	1	400.0	201.99005	1	2	1	105.25374	37.886223	1	0.208	0.226	2.784	2.807	111.0
2805.4175	201.99005	3	1	400.0	201.99005	1	2	1	105.25374	37.886223	1	0.208	0.226	2.738	2.807	111.0
2805.4175	201.99005	3	1	400.0	201.99005	1	2	1	105.25374	37.886223	1	0.208	0.226	2.797	2.807	111.0
2805.4175	201.99005	3	1	400.0	201.99005	1	2	1	105.25374	37.886223	1	0.208	0.226	2.809	2.807	111.0
2805.4175	201.99005	3	1	400.0	201.99005	1	2	1	105.25374	37.886223	1	0.208	0.226	2.837	2.807	111.0
2805.4175	201.99005	3	1	400.0	201.99005	1	2	1	105.25374	37.886223	1	0.208	0.226	2.789	2.807	111.0
2805.4175	201.99005	3	1	400.0	201.99005	1	2	1	105.25374	37.886223	1	0.208	0.226	2.844	2.807	111.0
2805.4175	201.99005	3	1	400.0	201.99005	1	2	1	105.25374	37.886223	1	0.208	0.226	2.797	2.807	111.0
2805.4175	201.99005	3	1	400.0	201.99005	1	2	1	105.25374	37.886223	1	0.208	0.225	2.628	2.807	111.0
2805.4175	201.99005	3	1	400.0	201.99005	1	2	1	105.25374	37.886223	1	0.208	0.225	2.81	2.807	111.0
2805.4175	201.99005	3	1	400.0	201.99005	1	2	1	105.25374	37.886223	1	0.208	0.225	2.777	2.807	111.0
2805.4175	201.99005	3	1	400.0	201.99005	1	2	1	105.25374	37.886223	1	0.208	0.225	2.735	2.807	111.0
2805.4175	201.99005	3	1	400.0	201.99005	1	2	1	105.25374	37.886223	1	0.208	0.225	2.797	2.807	111.0
2805.4175	201.99005	3	1	400.0	201.99005	1	2	1	105.25374	37.886223	1	0.208	0.225	2.798	2.807	111.0
2805.4175	201.99005	3	1	400.0	201.99005	1	2	1	105.25374	37.886223	1	0.208	0.224	2.653	2.807	111.0
2805.4175	201.99005	3	1	400.0	201.99005	1	2	1	105.25374	37.886223	1	0.208	0.224	2.803	2.807	111.0
2805.4175	201.99005	3	1	400.0	201.99005	1	2	1	105.25374	37.886223	1	0.208	0.224	2.784	2.807	111.0
2805.4175	201.99005	3	1	400.0	201.99005	1	2	1	105.25374	37.886223	1	0.208	0.224	2.796	2.807	111.0
2805.4175	201.99005	3	1	400.0	201.99005	1	2	1	105.25374	37.886223	1	0.208	0.224	2.844	2.807	111.0
2805.4175	201.99005	3	1	400.0	201.99005	1	2	1	105.25374	37.886223	1	0.208	0.223	2.803	2.807	111.0
2805.4175	201.99005	3	1	400.0	201.99005	1	2	1	105.25374	37.886223	1	0.208	0.223	2.77	2.807	111.0
2805.4175	201.99005	3	1	400.0	201.99005	1	2	1	105.25374	37.886223	1	0.208	0.223	2.743	2.807	111.0
2805.4175	201.99005	3	1	400.0	201.99005	1	2	1	105.25374	37.886223	1	0.208	0.224	2.822	2.807	111.0
2805.4175	201.99005	3	1	400.0	201.99005	1	2	1	105.25374	37.886223	1	0.208	0.224	2.792	2.807	111.0
2805.4175	201.99005	3	1	400.0	201.99005	1	2	1	105.25374	37.886223	1	0.208	0.224	2.775	2.807	111.0
2805.4175	201.99005	3	1	400.0	201.99005	1	2	1	105.25374	37.886223	1	0.208	0.224	2.798	2.807	111.0
2805.4175	201.99005	3	1	400.0	201.99005	1	2	1	105.25374	37.886223	1	0.208	0.224	2.751	2.807	111.0
2805.4175	201.99005	3	1	400.0	201.99005	1	2	1	105.25374	37.886223	1	0.208	0.224	2.81	2.807	111.0
2805.4175	201.99005	3	1	400.0	201.99005	1	2	1	105.25374	37.886223	1	0.208	0.224	2.825	2.807	111.0
2805.4175	201.99005	3	1	400.0	201.99005	1	2	1	105.25374	37.886223	1	0.208	0.225	2.778	2.807	111.0
2805.4175	201.99005	3	1	400.0	201.99005	1	2	1	105.25374	37.886223	1	0.208	0.226	2.796	2.807	111.0
2805.4175	201.99005	3	1	400.0	201.99005	1	2	1	105.25374	37.886223	1	0.208	0.226	2.79	2.807	111.0
2805.4175	201.99005	3	1	400.0	201.99005	1	2	1	105.25374	37.886223	1	0.208	0.226	2.791	2.807	111.0
2805.4175	201.99005	3	1	400.0	201.99005	1	2	1	105.25374	37.886223	1	0.208	0.226	2.816	2.807	111.0
2805.4175	201.99005	3	1	400.0	201.99005	1	2	1	105.25374	37.886223	1	0.208	0.226	2.792	2.807	111.0
2805.4175	201.99005	3	1	400.0	201.99005	1	2	1	105.25374	37.886223	1	0.208	0.226	2.836	2.807	111.0
2805.4175	201.99005	3	1	400.0	201.99005	1	2	1	105.25374	37.886223	1	0.208	0.226	2.842	2.807	111.0
2805.4175	201.99005	3	1	400.0	201.99005	1	2	1	105.25374	37.886223	1	0.208	0.226	2.884	2.807	111.0
2805.4175	201.99005	3	1	400.0	201.99005	1	2	1	105.25374	37.886223	1	0.208	0.226	2.837	2.807	111.0
2805.4175	201.99005	3	1	400.0	201.99005	1	2	1	105.25374	37.886223	1	0.208	0.226	2.829	2.807	111.0
2805.4175	201.99005	3	1	400.0	201.99005	1	2	1	105.25374	37.886223	1	0.208	0.226	2.777	2.807	111.0
2805.4175	201.99005	3	1	400.0	201.99005	1	2	1	105.25374	37.886223	1	0.208	0.226	2.743	2.807	111.0
2805.4175	201.99005	3	1	400.0	201.99005	1	2	1	105.25374	37.886223	1	0.208	0.226	2.786	2.807	111.0
2805.4175	201.99005	3	1	400.0	201.99005	1	2	1	105.25374	37.886223	1	0.208	0.226	2.83	2.807	111.0
2805.4175	201.99005	3	1	400.0	201.99005	1	2	1	105.25374	37.886223	1	0.208	0.226	2.77	2.807	111.0
2805.4175	201.99005	3	1	400.0	201.99005	1	2	1	105.25374	37.886223	1	0.208	0.226	2.716	2.807	111.0
2805.4175	201.99005	3	1	400.0	201.99005	1	2	1	105.25374	37.886223	1	0.208	0.226	2.808	2.807	111.0
0.0	0.0	3	1	400.0	201.99005	1	2	1	105.25374	37.886223	0	0.208	0.226	2.811	2.807	111.0
0.0	0.0	3	1	400.0	201.99005	1	2	1	105.25374	37.886223	0	0.208	0.227	2.912	2.807	111.0
0.0	0.0	3	1	400.0	201.99005	1	2	1	105.25374	37.886223	0	0.208	0.227	2.825	2.807	111.0
0.0	0.0	3	1	400.0	201.99005	1	2	1	105.25374	37.886223	0	0.208	0.225	2.642	2.609	111.0
0.0	0.0	3	1	400.0	201.99005	1	2	1	105.25374	37.886223	0	0.208	0.222	2.579	2.425	111.0
0.0	0.0	3	1	400.0	201.99005	1	2	1	105.25374	37.886223	0	0.208	0.22	2.496	2.425	111.0
0.0	0.0	3	1	400.0	201.99005	1	2	1	105.25374	37.886223	0	0.208	0.216	2.03	2.093	111.0
0.0	0.0	3	1	400.0	201.99005	1	2	1	105.25374	37.886223	0	0.208	0.211	1.917	1.945	111.0
0.0	0.0	3	1	400.0	201.99005	1	2	1	105.25374	37.886223	0	0.208	0.206	1.937	1.945	111.0
0.0	0.0	3	1	400.0	201.99005	1	2	1	105.25374	37.886223	0	0.208	0.198	1.652	1.68	111.0
0.0	0.0	3	1	400.0	201.99005	1	2	1	105.25374	37.886223	0	0.208	0.194	1.757	1.68	111.0
0.0	0.0	3	1	400.0	201.99005	1	2	1	105.25374	37.886223	0	0.208	0.188	1.578	1.561	111.0
0.0	0.0	3	1	400.0	201.99005	1	2	1	105.25374	37.886223	0	0.208	0.18	1.345	1.348	111.0
0.0	0.0	3	1	400.0	201.99005	1	2	1	105.25374	37.886223	0	0.208	0.174	1.385	1.348	111.0
0.0	0.0	3	1	400.0	201.99005	1	2	1	105.25374	37.886223	0	0.208	0.167	1.086	1.252	111.0
0.0	0.0	3	1	400.0	201.99005	1	2	1	105.25374	37.886223	0	0.208	0.16	1.186	1.081	111.0
0.0	0.0	3	1	400.0	201.99005	1	2	1	105.25374	37.886223	0	0.208	0.154	1.066	1.081	111.0
0.0	0.0	3	1	400.0	201.99005	1	2	1	105.25374	37.886223	0	0.208	0.147	0.96	1.006	111.0
0.0	0.0	3	1	400.0	201.99005	1	2	1	105.25374	37.886223	0	0.207	0.141	1.013	1.006	111.0
0.0	0.0	3	1	400.0	201.99005	1	2	1	105.25374	37.886223	0	0.207	0.134	0.847	0.868	111.0
0.0	0.0	3	1	400.0	201.99005	1	2	1	105.25374	37.886223	0	0.207	0.128	0.761	0.75	111.0
0.0	0.0	3	1	400.0	201.99005	1	2	1	105.25374	37.886223	0	0.207	0.121	0.728	0.75	111.0
0.0	0.0	3	1	400.0	201.99005	1	2	1	105.25374	37.886223	0	0.207	0.114	0.707	0.696	111.0
0.0	0.0	3	1	400.0	201.99005	1	2	1	105.25374	37.886223	0	0.207	0.108	0.633	0.601	111.0
0.0	0.0	3	1	400.0	201.99005	1	2	1	105.25374	37.886223	0	0.207	0.102	0.608	0.601	111.0
0.0	0.0	3	1	400.0	201.99005	1	2	1	105.25374	37.886223	0	0.207	0.098	0.569	0.558	111.0
0.0	0.0	3	1	400.0	201.99005	1	2	1	105.25374	37.886223	0	0.207	0.094	0.548	0.558	111.0
0.0	0.0	3	1	400.0	201.99005	1	2	1	105.25374	37.886223	0	0.207	0.089	0.453	0.482	111.0
0.0	0.0	3	1	400.0	201.99005	1	2	1	105.25374	37.886223	0	0.207	0.084	0.476	0.448	111.0
0.0	0.0	3	1	400.0	201.99005	1	2	1	105.25374	37.886223	0	0.207	0.078	0.435	0.448	111.0
0.0	0.0	3	1	400.0	201.99005	1	2	1	105.25374	37.886223	0	0.207	0.074	0.382	0.386	111.0
0.0	0.0	3	1	400.0	201.99005	1	2	1	105.25374	37.886223	0	0.207	0.07	0.377	0.334	111.0
0.0	0.0	3	1	400.0	201.99005	1	2	1	105.25374	37.886223	0	0.207	0.066	0.35	0.334	111.0
0.0	0.0	3	1	400.0	201.99005	1	2	1	105.25374	37.886223	0	0.207	0.062	0.279	0.31	111.0
0.0	0.0	3	1	400.0	201.99005	1	2	1	105.25374	37.886223	0	0.207	0.058	0.317	0.31	111.0
0.0	0.0	3	1	400.0	201.99005	1	2	1	105.25374	37.886223	0	0.207	0.055	0.211	0.267	111.0
0.0	0.0	3	1	400.0	201.99005	1	2	1	105.25374	37.886223	0	0.207	0.053	0.276	0.248	111.0
0.0	0.0	3	1	400.0	201.99005	1	2	1	105.25374	37.886223	0	0.207	0.049	0.237	0.248	111.0
0.0	0.0	3	1	400.0	201.99005	1	2	1	105.25374	37.886223	0	0.207	0.045	0.225	0.214	111.0
0.0	0.0	3	1	400.0	201.99005	1	2	1	105.25374	37.886223	0	0.207	0.041	0.11	0.185	111.0
0.0	0.0	3	1	400.0	201.99005	1	2	1	105.25374	37.886223	0	0.207	0.038	0.197	0.185	111.0
0.0	0.0	3	1	400.0	201.99005	1	2	1	105.25374	37.886223	0	0.206	0.036	0.228	0.172	111.0
0.0	0.0	3	1	400.0	201.99005	1	2	1	105.25374	37.886223	0	0.206	0.034	0.126	0.172	111.0
0.0	0.0	3	1	400.0	201.99005	1	2	1	105.25374	37.886223	0	0.206	0.032	0.164	0.148	111.0
0.0	0.0	3	1	400.0	201.99005	1	2	1	105.25374	37.886223	0	0.206	0.03	0.151	0.138	111.0
0.0	0.0	3	1	400.0	201.99005	1	2	1	105.25374	37.886223	0	0.206	0.028	0.123	0.138	111.0
0.0	0.0	3	1	400.0	201.99005	1	2	1	105.25374	37.886223	0	0.206	0.026	0.132	0.119	111.0
0.0	0.0	3	1	400.0	201.99005	1	2	1	105.25374	37.886223	0	0.206	0.024	0.091	0.11	111.0
0.0	0.0	3	1	400.0	201.99005	1	2	1	105.25374	37.886223	0	0.206	0.022	0.122	0.11	111.0
0.0	0.0	3	1	400.0	201.99005	1	2	1	105.25374	37.886223	0	0.206	0.02	0.085	0.095	111.0
0.0	0.0	3	1	400.0	201.99005	1	2	1	105.25374	37.886223	0	0.206	0.02	0.162	0.095	111.0
0.0	0.0	3	1	400.0	201.99005	1	2	1	105.25374	37.886223	0	0.206	0.02	0.082	0.082	111.0
0.0	0.0	3	1	400.0	201.99005	1	2	1	105.25374	37.886223	0	0.206	0.02	0.11	0.076	111.0
0.0	0.0	3	1	400.0	201.99005	1	2	1	105.25374	37.886223	0	0.206	0.02	0.223	0.076	111.0
0.0	0.0	3	1	400.0	201.99005	1	2	1	105.25374	37.886223	0	0.206	0.02	0.067	0.065	111.0
0.0	0.0	3	1	400.0	201.99005	1	2	1	105.25374	37.886223	0	0.206	0.02	0.058	0.061	111.0
0.0	0.0	3	1	400.0	201.99005	1	2	1	105.25374	37.886223	0	0.206	0.02	0.038	0.061	111.0
0.0	0.0	3	1	400.0	201.99005	1	2	1	105.25374	37.886223	0	0.206	0.02	0.113	0.052	111.0
0.0	0.0	3	1	400.0	201.99005	1	2	1	105.25374	37.886223	0	0.206	0.02	0.063	0.052	111.0
0.0	0.0	3	1	400.0	201.99005	1	2	1	105.25374	37.886223	0	0.206	0.02	0.03	0.048	111.0
0.0	0.0	3	1	400.0	201.99005	1	2	1	105.25374	37.886223	0	0.206	0.021	0.306	0.041	111.0
0.0	0.0	3	1	400.0	201.99005	1	2	1	105.25374	37.886223	0	0.206	0.02	0.049	0.041	111.0
0.0	0.0	3	1	400.0	201.99005	1	2	1	105.25374	37.886223	0	0.206	0.02	0.029	0.036	111.0
0.0	0.0	3	1	400.0	201.99005	1	2	1	105.25374	37.886223	0	0.206	0.02	0.035	0.036	111.0
0.0	0.0	3	1	400.0	201.99005	1	2	1	105.25374	37.886223	0	0.206	0.02	0.054	0.033	111.0
0.0	0.0	3	1	400.0	201.99005	1	2	1	105.25374	37.886223	0	0.206	0.02	0.037	0.028	111.0
0.0	0.0	3	1	400.0	201.99005	1	2	1	105.25374	37.886223	0	0.206	0.02	0.044	0.028	111.0
0.0	0.0	3	1	400.0	201.99005	1	2	1	105.25374	37.886223	0	0.206	0.02	0.05	0.026	111.0
0.0	0.0	3	1	400.0	201.99005	1	2	1	105.25374	37.886223	0	0.206	0.02	0.042	0.022	111.0
0.0	0.0	3	1	400.0	201.99005	1	2	1	105.25374	37.886223	0	0.206	0.02	0.045	0.022	111.0
0.0	0.0	3	1	400.0	201.99005	1	2	1	105.25374	37.886223	0	0.206	0.02	0.02	0.021	111.0
0.0	0.0	3	1	400.0	201.99005	1	2	1	105.25374	37.886223	0	0.206	0.019	0.024	0.018	111.0
0.0	0.0	3	1	400.0	201.99005	1	2	1	105.25374	37.886223	0	0.206	0.019	0.005	0.018	111.0
0.0	0.0	3	1	400.0	201.99005	1	2	1	105.25374	37.886223	0	0.206	0.018	-0.058	0.016	111.0
0.0	0.0	3	1	400.0	201.99005	1	2	1	105.25374	37.886223	0	0.206	0.017	-0.11	0.016	111.0
0.0	0.0	3	1	400.0	201.99005	1	2	1	105.25374	37.886223	0	0.206	0.017	-0.005	0.014	111.0
0.0	0.0	3	1	400.0	201.99005	1	2	1	105.25374	37.886223	0	0.206	0.017	0.026	0.012	111.0
0.0	0.0	3	1	400.0	201.99005	1	2	1	105.25374	37.886223	0	0.206	0.017	0.01	0.012	111.0
0.0	0.0	3	1	400.0	201.99005	1	2	1	105.25374	37.886223	0	0.206	0.017	0.034	0.011	111.0
0.0	0.0	3	1	400.0	201.99005	1	2	1	105.25374	37.886223	0	0.206	0.017	0.011	0.009	111.0
0.0	0.0	3	1	400.0	201.99005	1	2	1	105.25374	37.886223	0	0.206	0.017	0.2	0.009	111.0
0.0	0.0	3	1	400.0	201.99005	1	2	1	105.25374	37.886223	0	0.206	0.017	0.023	0.008	111.0
0.0	0.0	3	1	400.0	201.99005	1	2	1	105.25374	37.886223	0	0.206	0.017	0.046	0.008	111.0
0.0	0.0	3	1	400.0	201.99005	1	2	1	105.25374	37.886223	0	0.206	0.017	0.0	0.007	111.0
0.0	0.0	3	1	400.0	201.99005	1	2	1	105.25374	37.886223	0	0.206	0.017	0.012	0.006	111.0
0.0	0.0	3	1	400.0	201.99005	1	2	1	105.25374	37.886223	0	0.206	0.016	0.043	0.006	111.0
0.0	0.0	3	1	400.0	201.99005	1	2	1	105.25374	37.886223	0	0.206	0.015	-0.011	0.005	111.0
0.0	0.0	3	1	400.0	201.99005	1	2	1	105.25374	37.886223	0	0.206	0.015	0.137	0.005	111.0
0.0	0.0	3	1	400.0	201.99005	1	2	1	105.25374	37.886223	0	0.206	0.015	-0.004	0.005	111.0
0.0	0.0	3	1	400.0	201.99005	1	2	1	105.25374	37.886223	0	0.206	0.015	-0.01	0.004	111.0
0.0	0.0	3	1	400.0	201.99005	1	2	1	105.25374	37.886223	0	0.206	0.014	-0.032	0.004	111.0
0.0	0.0	3	1	400.0	201.99005	1	2	1	105.25374	37.886223	0	0.206	0.014	0.041	0.003	111.0
0.0	0.0	3	1	400.0	201.99005	1	2	1	105.25374	37.886223	0	0.206	0.014	0.097	0.003	111.0
0.0	0.0	3	1	400.0	201.99005	1	2	1	105.25374	37.886223	0	0.206	0.014	0.009	0.003	111.0
0.0	0.0	3	1	400.0	201.99005	1	2	1	105.25374	37.886223	0	0.206	0.012	-0.027	0.002	111.0
0.0	0.0	3	1	400.0	201.99005	1	2	1	105.25374	37.886223	0	0.206	0.011	-0.016	0.002	111.0
0.0	0.0	3	1	400.0	201.99005	1	2	1	105.25374	37.886223	0	0.206	0.01	-0.026	0.002	111.0
0.0	0.0	3	1	400.0	201.99005	1	2	1	105.25374	37.886223	0	0.206	0.01	0.028	0.002	111.0
0.0	0.0	3	1	400.0	201.99005	1	2	1	105.25374	37.886223	0	0.206	0.008	-0.018	0.002	111.0
0.0	0.0	3	1	400.0	201.99005	1	2	1	105.25374	37.886223	0	0.206	0.007	-0.028	0.001	111.0
0.0	0.0	3	1	400.0	201.99005	1	2	1	105.25374	37.886223	0	0.206	0.006	-0.049	0.001	111.0
0.0	0.0	3	1	400.0	201.99005	1	2	1	105.25374	37.886223	0	0.206	0.005	-0.018	0.001	111.0
0.0	0.0	3	1	400.0	201.99005	1	2	1	105.25374	37.886223	0	0.206	0.004	0.038	0.001	111.0
0.0	0.0	3	1	400.0	201.99005	1	2	1	105.25374	37.886223	0	0.206	0.003	-0.033	0.0	111.0
0.0	0.0	3	1	400.0	201.99005	1	2	1	105.25374	37.886223	0	0.206	0.002	-0.007	0.0	111.0
0.0	0.0	3	1	400.0	201.99005	1	2	1	105.25374	37.886223	0	0.206	0.001	-0.012	0.0	111.0
0.0	0.0	3	1	400.0	201.99005	1	2	1	105.25374	37.886223	0	0.206	0.0	-0.059	0.0	111.0
0.0	0.0	3	1	400.0	201.99005	1	2	1	105.25374	37.886223	0	0.206	0.0	0.078	0.0	111.0
0.0	0.0	3	1	400.0	201.99005	1	2	1	105.25374	37.886223	0	0.206	0.0	0.009	0.0	111.0
0.0	0.0	3	1	400.0	201.99005	1	2	1	105.25374	37.886223	0	0.206	-0.001	-0.014	0.0	111.0
0.0	0.0	3	1	400.0	201.99005	1	2	1	105.25374	37.886223	0	0.206	0.0	0.01	0.0	111.0
0.0	0.0	3	1	400.0	201.99005	1	2	1	105.25374	37.886223	0	0.206	0.0	0.161	0.0	111.0
0.0	0.0	3	1	400.0	201.99005	1	2	1	105.25374	37.886223	0	0.206	0.0	0.01	0.0	111.0
0.0	0.0	3	1	400.0	201.99005	1	2	1	105.25374	37.886223	0	0.206	0.0	-0.009	0.0	111.0
0.0	0.0	3	1	400.0	201.99005	1	2	1	105.25374	37.886223	0	0.206	-0.001	-0.022	0.0	111.0
0.0	0.0	3	1	400.0	201.99005	1	2	1	105.25374	37.886223	0	0.206	-0.001	-0.012	0.0	111.0
0.0	0.0	3	1	400.0	201.99005	1	2	1	105.25374	37.886223	0	0.206	0.0	0.003	0.0	111.0
0.0	0.0	3	1	400.0	201.99005	1	2	1	105.25374	37.886223	0	0.206	-0.001	-0.085	0.0	111.0
0.0	0.0	3	1	400.0	201.99005	1	2	1	105.25374	37.886223	0	0.206	0.0	0.015	0.0	111.0
0.0	0.0	3	1	400.0	201.99005	1	2	1	105.25374	37.886223	0	0.206	0.0	0.014	0.0	111.0
0.0	0.0	3	1	400.0	201.99005	1	2	1	105.25374	37.886223	0	0.206	-0.001	-0.017	0.0	111.0
0.0	0.0	3	1	400.0	201.99005	1	2	1	105.25374	37.886223	0	0.206	-0.001	-0.068	0.0	111.0
0.0	0.0	3	1	400.0	201.99005	1	2	1	105.25374	37.886223	0	0.206	0.0	0.027	0.0	111.0
0.0	0.0	3	1	400.0	201.99005	1	2	1	105.25374	37.886223	0	0.206	0.0	0.009	0.0	111.0
0.0	0.0	3	1	400.0	201.99005	1	2	1	105.25374	37.886223	0	0.206	0.0	-0.001	0.0	111.0
0.0	0.0	3	1	400.0	201.99005	1	2	1	105.25374	37.886223	0	0.206	-0.001	-0.02	0.0	111.0
0.0	0.0	3	1	400.0	201.99005	1	2	1	105.25374	37.886223	0	0.206	0.0	0.018	0.0	111.0
0.0	0.0	3	1	400.0	201.99005	1	2	1	105.25374	37.886223	0	0.206	0.0	0.0	0.0	111.0
0.0	0.0	3	1	400.0	201.99005	1	2	1	105.25374	37.886223	0	0.206	0.0	0.0	0.0	111.0
0.0	0.0	3	1	400.0	201.99005	1	2	1	105.25374	37.886223	0	0.206	0.0	0.007	0.0	111.0
0.0	0.0	3	1	400.0	201.99005	1	2	1	105.25374	37.886223	0	0.206	0.0	0.077	0.0	111.0
0.0	0.0	3	1	400.0	201.99005	1	2	1	105.25374	37.886223	0	0.206	0.0	0.107	0.0	111.0
0.0	0.0	3	1	400.0	201.99005	1	2	1	105.25374	37.886223	0	0.206	-0.001	-0.021	0.0	111.0
0.0	0.0	3	1	400.0	201.99005	1	2	1	105.25374	37.886223	0	0.206	0.0	-0.007	0.0	111.0
0.0	0.0	3	1	400.0	201.99005	1	2	1	105.25374	37.886223	0	0.206	0.0	0.09	0.0	111.0
0.0	0.0	3	1	400.0	201.99005	1	2	1	105.25374	37.886223	0	0.206	-0.001	-0.128	0.0	111.0
0.0	0.0	3	1	400.0	201.99005	1	2	1	105.25374	37.886223	0	0.206	0.0	0.031	0.0	111.0
0.0	0.0	3	1	400.0	201.99005	1	2	1	105.25374	37.886223	0	0.206	-0.001	-0.015	0.0	111.0
0.0	0.0	3	1	400.0	201.99005	1	2	1	105.25374	37.886223	0	0.206	0.0	0.013	0.0	111.0
0.0	0.0	3	1	400.0	201.99005	1	2	1	105.25374	37.886223	0	0.206	0.0	-0.01	0.0	111.0
0.0	0.0	3	1	400.0	201.99005	1	2	1	105.25374	37.886223	0	0.206	0.0	0.038	0.0	111.0
0.0	0.0	3	1	400.0	201.99005	1	2	1	105.25374	37.886223	0	0.206	0.0	-0.005	0.0	111.0
0.0	0.0	3	1	400.0	201.99005	1	2	1	105.25374	37.886223	0	0.206	0.0	0.029	0.0	111.0
0.0	0.0	3	1	400.0	201.99005	1	2	1	105.25374	37.886223	0	0.206	0.0	0.016	0.0	111.0
0.0	0.0	3	1	400.0	201.99005	1	2	1	105.25374	37.886223	0	0.206	0.0	0.002	0.0	111.0
0.0	0.0	3	1	400.0	201.99005	1	2	1	105.25374	37.886223	0	0.206	-0.001	-0.034	0.0	111.0
0.0	0.0	3	1	400.0	201.99005	1	2	1	105.25374	37.886223	0	0.206	0.0	-0.008	0.0	111.0
0.0	0.0	3	1	400.0	201.99005	1	2	1	105.25374	37.886223	0	0.206	0.0	0.012	0.0	111.0
0.0	0.0	3	1	400.0	201.99005	1	2	1	105.25374	37.886223	0	0.206	-0.001	-0.013	0.0	111.0
0.0	0.0	3	1	400.0	201.99005	1	2	1	105.25374	37.886223	0	0.206	0.0	0.014	0.0	111.0
0.0	0.0	3	1	400.0	201.99005	1	2	1	105.25374	37.886223	0	0.206	-0.001	-0.036	0.0	111.0
0.0	0.0	3	1	400.0	201.99005	1	2	1	105.25374	37.886223	0	0.206	0.0	0.008	0.0	111.0
0.0	0.0	3	1	400.0	201.99005	1	2	1	105.25374	37.886223	0	0.206	0.0	0.015	0.0	111.0
0.0	0.0	3	1	400.0	201.99005	1	2	1	105.25374	37.886223	0	0.206	-0.001	-0.069	0.0	111.0
0.0	0.0	3	1	400.0	201.99005	1	2	1	105.25374	37.886223	0	0.206	-0.001	-0.017	0.0	111.0
0.0	0.0	3	1	400.0	201.99005	1	2	1	105.25374	37.886223	0	0.206	0.0	-0.001	0.0	111.0
0.0	0.0	3	1	400.0	201.99005	1	2	1	105.25374	37.886223	0	0.206	-0.001	-0.021	0.0	111.0
0.0	0.0	3	1	400.0	201.99005	1	2	1	105.25374	37.886223	0	0.206	0.0	0.012	0.0	111.0
0.0	0.0	3	1	400.0	201.99005	1	2	1	105.25374	37.886223	0	0.206	0.0	0.009	0.0	111.0
0.0	0.0	3	1	400.0	201.99005	1	2	1	105.25374	37.886223	0	0.206	0.0	0.113	0.0	111.0
0.0	0.0	3	1	400.0	201.99005	1	2	1	105.25374	37.886223	0	0.206	0.0	0.017	0.0	111.0
0.0	0.0	3	1	400.0	201.99005	1	2	1	105.25374	37.886223	0	0.206	-0.001	-0.087	0.0	111.0
0.0	0.0	3	1	400.0	201.99005	1	2	1	105.25374	37.886223	0	0.206	0.0	-0.005	0.0	111.0
0.0	0.0	3	1	400.0	201.99005	1	2	1	105.25374	37.886223	0	0.206	0.0	0.02	0.0	111.0
0.0	0.0	3	1	400.0	201.99005	1	2	1	105.25374	37.886223	0	0.206	0.0	0.01	0.0	111.0
0.0	0.0	3	1	400.0	201.99005	1	2	1	105.25374	37.886223	0	0.206	-0.001	-0.037	0.0	111.0
0.0	0.0	3	1	400.0	201.99005	1	2	1	105.25374	37.886223	0	0.206	-0.001	-0.013	0.0	111.0
0.0	0.0	3	1	400.0	201.99005	1	2	1	105.25374	37.886223	0	0.206	0.0	0.075	0.0	111.0
0.0	0.0	3	1	400.0	201.99005	1	2	1	105.25374	37.886223	0	0.206	0.0	0.029	0.0	111.0
0.0	0.0	3	1	400.0	201.99005	1	2	1	105.25374	37.886223	0	0.206	0.0	0.015	0.0	111.0
0.0	0.0	3	1	400.0	201.99005	1	2	1	105.25374	37.886223	0	0.206	0.0	0.014	0.0	111.0
0.0	0.0	3	1	400.0	201.99005	1	2	1	105.25374	37.886223	0	0.206	-0.001	-0.025	0.0	111.0
0.0	0.0	3	1	400.0	201.99005	1	2	1	105.25374	37.886223	0	0.206	-0.001	-0.013	0.0	111.0
0.0	0.0	3	1	400.0	201.99005	1	2	1	105.25374	37.886223	0	0.206	0.0	0.053	0.0	111.0
0.0	0.0	3	1	400.0	201.99005	1	2	1	105.25374	37.886223	0	0.206	0.0	0.02	0.0	111.0
0.0	0.0	3	1	400.0	201.99005	1	2	1	105.25374	37.886223	0	0.206	0.0	0.021	0.0	111.0
0.0	0.0	3	1	400.0	201.99005	1	2	1	105.25374	37.886223	0	0.206	-0.001	-0.177	0.0	111.0
0.0	0.0	3	1	400.0	201.99005	1	2	1	105.25374	37.886223	0	0.206	0.0	0.01	0.0	111.0
0.0	0.0	3	1	400.0	201.99005	1	2	1	105.25374	37.886223	0	0.206	0.0	-0.011	0.0	111.0
0.0	0.0	3	1	400.0	201.99005	1	2	1	105.25374	37.886223	0	0.206	0.0	0.01	0.0	111.0
0.0	0.0	3	1	400.0	201.99005	1	2	1	105.25374	37.886223	0	0.206	-0.001	-0.012	0.0	111.0
0.0	0.0	3	1	400.0	201.99005	1	2	1	105.25374	37.886223	0	0.206	-0.001	-0.108	0.0	111.0
0.0	0.0	3	1	400.0	201.99005	1	2	1	105.25374	37.886223	0	0.206	0.0	0.009	0.0	111.0
0.0	0.0	3	1	400.0	201.99005	1	2	1	105.25374	37.886223	0	0.206	0.0	0.047	0.0	111.0
0.0	0.0	3	1	400.0	201.99005	1	2	1	105.25374	37.886223	0	0.206	0.0	-0.004	0.0	111.0
0.0	0.0	3	1	400.0	201.99005	1	2	1	105.25374	37.886223	0	0.206	0.0	-0.001	0.0	111.0
0.0	0.0	3	1	400.0	201.99005	1	2	1	105.25374	37.886223	0	0.206	-0.001	-0.013	0.0	111.0
0.0	0.0	3	1	400.0	201.99005	1	2	1	105.25374	37.886223	0	0.206	-0.001	-0.017	0.0	111.0
0.0	0.0	3	1	400.0	201.99005	1	2	1	105.25374	37.886223	0	0.206	0.0	0.006	0.0	111.0
0.0	0.0	3	1	400.0	201.99005	1	2	1	105.25374	37.886223	0	0.206	-0.001	-0.022	0.0	111.0
0.0	0.0	3	1	400.0	201.99005	1	2	1	105.25374	37.886223	0	0.206	-0.001	-0.05	0.0	111.0
0.0	0.0	3	1	400.0	201.99005	1	2	1	105.25374	37.886223	0	0.206	0.0	0.031	0.0	111.0
0.0	0.0	3	1	400.0	201.99005	1	2	1	105.25374	37.886223	0	0.206	-0.001	-0.014	0.0	111.0
0.0	0.0	3	1	400.0	201.99005	1	2	1	105.25374	37.886223	0	0.206	0.0	0.001	0.0	111.0
0.0	0.0	3	1	400.0	201.99005	1	2	1	105.25374	37.886223	0	0.206	-0.001	-0.041	0.0	111.0
0.0	0.0	3	1	400.0	201.99005	1	2	1	105.25374	37.886223	0	0.206	0.0	0.009	0.0	111.0
0.0	0.0	3	1	400.0	201.99005	1	2	1	105.25374	37.886223	0	0.206	-0.001	-0.115	0.0	111.0
0.0	0.0	3	1	400.0	201.99005	1	2	1	105.25374	37.886223	0	0.206	-0.001	-0.152	0.0	111.0
0.0	0.0	3	1	400.0	201.99005	1	2	1	105.25374	37.886223	0	0.206	0.0	0.038	0.0	111.0
0.0	0.0	3	1	400.0	201.99005	1	2	1	105.25374	37.886223	0	0.206	0.0	0.001	0.0	111.0
0.0	0.0	3	1	400.0	201.99005	1	2	1	105.25374	37.886223	0	0.206	-0.001	-0.032	0.0	111.0
0.0	0.0	3	1	400.0	201.99005	1	2	1	105.25374	37.886223	0	0.206	0.0	0.006	0.0	111.0
0.0	0.0	3	1	400.0	201.99005	1	2	1	105.25374	37.886223	0	0.206	0.0	0.013	0.0	111.0
0.0	0.0	3	1	400.0	201.99005	1	2	1	105.25374	37.886223	0	0.206	-0.001	-0.018	0.0	111.0
0.0	0.0	3	1	400.0	201.99005	1	2	1	105.25374	37.886223	0	0.206	0.0	0.216	0.0	111.0
0.0	0.0	3	1	400.0	201.99005	1	2	1	105.25374	37.886223	0	0.206	0.0	0.015	0.0	111.0
0.0	0.0	3	1	400.0	201.99005	1	2	1	105.25374	37.886223	0	0.206	-0.001	-0.04	0.0	111.0
0.0	0.0	3	1	400.0	201.99005	1	2	1	105.25374	37.886223	0	0.206	0.0	0.022	0.0	111.0
0.0	0.0	3	1	400.0	201.99005	1	2	1	105.25374	37.886223	0	0.206	-0.001	-0.027	0.0	111.0
0.0	0.0	3	1	400.0	201.99005	1	2	1	105.25374	37.886223	0	0.206	0.0	-0.005	0.0	111.0
0.0	0.0	3	1	400.0	201.99005	1	2	1	105.25374	37.886223	0	0.206	0.0	0.158	0.0	111.0
0.0	0.0	3	1	400.0	201.99005	1	2	1	105.25374	37.886223	0	0.206	-0.001	-0.088	0.0	111.0
0.0	0.0	3	1	400.0	201.99005	1	2	1	105.25374	37.886223	0	0.206	-0.001	-0.118	0.0	111.0
0.0	0.0	3	1	400.0	201.99005	1	2	1	105.25374	37.886223	0	0.206	-0.001	-0.017	0.0	111.0
0.0	0.0	3	1	400.0	201.99005	1	2	1	105.25374	37.886223	0	0.206	0.0	0.0	0.0	111.0
0.0	0.0	3	1	400.0	201.99005	1	2	1	105.25374	37.886223	0	0.206	-0.001	-0.015	0.0	111.0
0.0	0.0	3	1	400.0	201.99005	1	2	1	105.25374	37.886223	0	0.206	0.0	0.017	0.0	111.0
0.0	0.0	3	1	400.0	201.99005	1	2	1	105.25374	37.886223	0	0.206	0.0	0.006	0.0	111.0
0.0	0.0	3	1	400.0	201.99005	1	2	1	105.25374	37.886223	0	0.206	-0.001	-0.056	0.0	111.0
0.0	0.0	3	1	400.0	201.99005	1	2	1	105.25374	37.886223	0	0.206	0.0	-0.012	0.0	111.0
0.0	0.0	3	1	400.0	201.99005	1	2	1	105.25374	37.886223	0	0.206	-0.001	-0.022	0.0	111.0
0.0	0.0	3	1	400.0	201.99005	1	2	1	105.25374	37.886223	0	0.206	0.0	-0.009	0.0	111.0
0.0	0.0	3	1	400.0	201.99005	1	2	1	105.25374	37.886223	0	0.206	0.0	0.04	0.0	111.0
0.0	0.0	3	1	400.0	201.99005	1	2	1	105.25374	37.886223	0	0.206	0.0	0.0	0.0	111.0
0.0	0.0	3	1	400.0	201.99005	1	2	1	105.25374	37.886223	0	0.206	0.0	0.217	0.0	111.0
0.0	0.0	3	1	400.0	201.99005	1	2	1	105.25374	37.886223	0	0.206	0.0	0.039	0.0	111.0
0.0	0.0	3	1	400.0	201.99005	1	2	1	105.25374	37.886223	0	0.206	0.0	0.019	0.0	111.0
0.0	0.0	3	1	400.0	201.99005	1	2	1	105.25374	37.886223	0	0.206	0.0	0.03	0.0	111.0
0.0	0.0	3	1	400.0	201.99005	1	2	1	105.25374	37.886223	0	0.206	-0.001	-0.13	0.0	111.0
0.0	0.0	3	1	400.0	201.99005	1	2	1	105.25374	37.886223	0	0.206	0.0	-0.008	0.0	111.0
0.0	0.0	3	1	400.0	201.99005	1	2	1	105.25374	37.886223	0	0.206	0.0	0.002	0.0	111.0
0.0	0.0	3	1	400.0	201.99005	1	2	1	105.25374	37.886223	0	0.206	0.0	0.028	0.0	111.0
-5555.5557	-400.0	4	1	400.0	102.98507	1	2	1	105.25374	37.886223	1	0.206	0.0	0.007	0.0	111.0
-5555.5557	-400.0	4	1	400.0	102.98507	0	2	1	105.25374	37.886223	1	0.206	0.0	0.016	0.0	111.0
-5555.5557	-400.0	4	1	400.0	102.98507	0	2	1	105.25374	37.886223	1	0.206	0.0	-0.001	0.0	111.0
-5555.5557	-400.0	4	1	400.0	102.98507	0	2	1	105.25374	37.886223	1	0.206	-0.002	-0.257	-0.392	111.0
-5555.5557	-400.0	4	1	400.0	102.98507	0	2	1	105.25374	37.886223	1	0.206	-0.004	-0.382	-0.392	111.0
-5555.5557	-400.0	4	1	400.0	102.98507	0	2	1	105.25374	37.886223	1	0.206	-0.01	-0.762	-0.757	111.0
-5555.5557	-400.0	4	1	400.0	102.98507	0	2	1	105.25374	37.886223	1	0.206	-0.02	-1.387	-1.413	111.0
-5555.5557	-400.0	4	1	400.0	102.98507	0	2	1	105.25374	37.886223	1	0.206	-0.029	-1.276	-1.413	111.0
-5555.5557	-400.0	4	1	400.0	102.98507	0	2	1	105.25374	37.886223	1	0.206	-0.041	-1.709	-1.706	111.0
-5555.5557	-400.0	4	1	400.0	102.98507	0	2	1	105.25374	37.886223	1	0.205	-0.055	-2.234	-2.232	111.0
-5555.5557	-400.0	4	1	400.0	102.98507	0	2	1	105.25374	37.886223	1	0.205	-0.067	-2.227	-2.232	111.0
-5555.5557	-400.0	4	1	400.0	102.98507	0	2	1	105.25374	37.886223	1	0.205	-0.082	-2.681	-2.686	111.0
-5555.5557	-400.0	4	1	400.0	102.98507	0	2	1	105.25374	37.886223	1	0.205	-0.094	-2.551	-2.889	111.0
-5555.5557	-400.0	4	1	400.0	102.98507	0	2	1	105.25374	37.886223	1	0.205	-0.107	-2.877	-2.889	111.0
-5555.5557	-400.0	4	1	400.0	102.98507	0	2	1	105.25374	37.886223	1	0.205	-0.123	-3.18	-3.254	111.0
-5555.5557	-400.0	4	1	400.0	102.98507	0	2	1	105.25374	37.886223	1	0.204	-0.137	-3.2	-3.254	111.0
-5555.5557	-400.0	4	1	400.0	102.98507	0	2	1	105.25374	37.886223	1	0.204	-0.152	-3.399	-3.417	111.0
-5555.5557	-400.0	4	1	400.0	102.98507	0	2	1	105.25374	37.886223	1	0.204	-0.168	-3.723	-3.709	111.0
-5555.5557	-400.0	4	1	400.0	102.98507	0	2	1	105.25374	37.886223	1	0.204	-0.182	-3.729	-3.709	111.0
-5555.5557	-400.0	4	1	400.0	102.98507	0	2	1	105.25374	37.886223	1	0.204	-0.195	-3.896	-3.84	111.0
-5555.5557	-400.0	4	1	400.0	102.98507	0	2	1	105.25374	37.886223	1	0.203	-0.207	-4.004	-4.075	111.0
-5555.5557	-400.0	4	1	400.0	102.98507	0	2	1	105.25374	37.886223	1	0.203	-0.219	-4.042	-4.075	111.0
-5555.5557	-400.0	4	1	400.0	102.98507	0	2	1	105.25374	37.886223	1	0.203	-0.232	-4.19	-4.18	111.0
-5555.5557	-400.0	4	1	400.0	102.98507	0	2	1	105.25374	37.886223	1	0.203	-0.244	-4.176	-4.18	111.0
-5555.5557	-400.0	4	1	400.0	102.98507	0	2	1	105.25374	37.886223	1	0.203	-0.255	-4.197	-4.369	111.0
-5555.5557	-400.0	4	1	400.0	102.98507	0	2	1	105.25374	37.886223	1	0.202	-0.266	-4.481	-4.453	111.0
-5555.5557	-400.0	4	1	400.0	102.98507	0	2	1	105.25374	37.886223	1	0.202	-0.276	-4.571	-4.453	111.0
-5555.5557	-400.0	4	1	400.0	102.98507	0	2	1	105.25374	37.886223	1	0.202	-0.287	-4.698	-4.604	111.0
-5555.5557	-400.0	4	1	400.0	102.98507	0	2	1	105.25374	37.886223	1	0.202	-0.295	-4.54	-4.604	111.0
-5555.5557	-400.0	4	1	400.0	102.98507	0	2	1	105.25374	37.886223	1	0.201	-0.305	-4.678	-4.672	111.0
-5555.5557	-400.0	4	1	400.0	102.98507	0	2	1	105.25374	37.886223	1	0.201	-0.313	-4.646	-4.672	111.0
-5555.5557	-400.0	4	1	400.0	102.98507	0	2	1	105.25374	37.886223	1	0.201	-0.322	-4.836	-4.793	111.0
-5555.5557	-400.0	4	1	400.0	102.98507	0	2	1	105.25374	37.886223	1	0.201	-0.329	-4.828	-4.847	111.0
-5555.5557	-400.0	4	1	400.0	102.98507	0	2	1	105.25374	37.886223	1	0.201	-0.337	-4.881	-4.945	111.0
-5555.5557	-400.0	4	1	400.0	102.98507	0	2	1	105.25374	37.886223	1	0.2	-0.344	-4.966	-4.945	111.0
-5555.5557	-400.0	4	1	400.0	102.98507	0	2	1	105.25374	37.886223	1	0.2	-0.35	-4.972	-4.988	111.0
-5555.5557	-400.0	4	1	400.0	102.98507	0	2	1	105.25374	37.886223	1	0.2	-0.357	-5.097	-4.988	111.0
-5555.5557	-400.0	4	1	400.0	102.98507	0	2	1	105.25374	37.886223	1	0.2	-0.363	-5.063	-5.067	111.0
-5555.5557	-400.0	4	1	400.0	102.98507	0	2	1	105.25374	37.886223	1	0.2	-0.368	-5.074	-5.134	111.0
-5555.5557	-400.0	4	1	400.0	102.98507	0	2	1	105.25374	37.886223	1	0.199	-0.374	-5.137	-5.134	111.0
-5555.5557	-400.0	4	1	400.0	102.98507	0	2	1	105.25374	37.886223	1	0.199	-0.38	-5.154	-5.165	111.0
-5555.5557	-400.0	4	1	400.0	102.98507	0	2	1	105.25374	37.886223	1	0.199	-0.385	-5.251	-5.218	111.0
-5555.5557	-400.0	4	1	400.0	102.98507	0	2	1	105.25374	37.886223	1	0.199	-0.389	-5.223	-5.218	111.0
-5555.5557	-400.0	4	1	400.0	102.98507	0	2	1	105.25374	37.886223	1	0.199	-0.393	-5.268	-5.244	111.0
-5555.5557	-400.0	4	1	400.0	102.98507	0	2	1	105.25374	37.886223	1	0.198	-0.397	-5.262	-5.244	111.0
-5555.5557	-400.0	4	1	400.0	102.98507	0	2	1	105.25374	37.886223	1	0.198	-0.401	-5.298	-5.286	111.0
-5555.5557	-400.0	4	1	400.0	102.98507	0	2	1	105.25374	37.886223	1	0.198	-0.404	-5.278	-5.306	111.0
-5555.5557	-400.0	4	1	400.0	102.98507	0	2	1	105.25374	37.886223	1	0.198	-0.408	-5.363	-5.306	111.0
-5555.5557	-400.0	4	1	400.0	102.98507	0	2	1	105.25374	37.886223	1	0.198	-0.411	-5.386	-5.34	111.0
-5555.5557	-400.0	4	1	400.0	102.98507	0	2	1	105.25374	37.886223	1	0.198	-0.415	-5.416	-5.371	111.0
-5555.5557	-400.0	4	1	400.0	102.98507	0	2	1	105.25374	37.886223	1	0.198	-0.419	-5.414	-5.371	111.0
-5555.5557	-400.0	4	1	400.0	102.98507	0	2	1	105.25374	37.886223	1	0.198	-0.422	-5.38	-5.384	111.0
-5555.5557	-400.0	4	1	400.0	102.98507	0	2	1	105.25374	37.886223	1	0.198	-0.424	-5.368	-5.384	111.0
-5555.5557	-400.0	4	1	400.0	102.98507	0	2	1	105.25374	37.886223	1	0.197	-0.426	-5.384	-5.408	111.0
-5555.5557	-400.0	4	1	400.0	102.98507	0	2	1	105.25374	37.886223	1	0.197	-0.428	-5.426	-5.419	111.0
-5555.5557	-400.0	4	1	400.0	102.98507	0	2	1	105.25374	37.886223	1	0.197	-0.43	-5.463	-5.419	111.0
-5555.5557	-400.0	4	1	400.0	102.98507	0	2	1	105.25374	37.886223	1	0.197	-0.432	-5.45	-5.438	111.0
-5555.5557	-400.0	4	1	400.0	102.98507	0	2	1	105.25374	37.886223	1	0.197	-0.434	-5.465	-5.447	111.0
-5555.5557	-400.0	4	1	400.0	102.98507	0	2	1	105.25374	37.886223	1	0.197	-0.436	-5.401	-5.447	111.0
-5555.5557	-400.0	4	1	400.0	102.98507	0	2	1	105.25374	37.886223	1	0.197	-0.438	-5.457	-5.463	111.0
-5555.5557	-400.0	4	1	400.0	102.98507	0	2	1	105.25374	37.886223	1	0.197	-0.441	-5.604	-5.463	111.0
-5555.5557	-400.0	4	1	400.0	102.98507	0	2	1	105.25374	37.886223	1	0.197	-0.441	-5.427	-5.47	111.0
-5555.5557	-400.0	4	1	400.0	102.98507	0	2	1	105.25374	37.886223	1	0.197	-0.441	-5.498	-5.482	111.0
-5555.5557	-400.0	4	1	400.0	102.98507	0	2	1	105.25374	37.886223	1	0.197	-0.441	-5.539	-5.482	111.0
-5555.5557	-400.0	4	1	400.0	102.98507	0	2	1	105.25374	37.886223	1	0.197	-0.441	-5.487	-5.493	111.0
-5555.5557	-400.0	4	1	400.0	102.98507	0	2	1	105.25374	37.886223	1	0.197	-0.441	-5.549	-5.498	111.0
-5555.5557	-400.0	4	1	400.0	102.98507	1	2	1	105.25374	37.886223	1	0.197	-0.442	-5.604	-5.498	111.0
-5555.5557	-400.0	4	1	400.0	102.98507	1	2	1	105.25374	37.886223	1	0.197	-0.442	-5.385	-5.502	111.0
-5555.5557	-400.0	4	1	400.0	102.98507	1	2	1	105.25374	37.886223	1	0.197	-0.442	-5.473	-5.502	111.0
-5555.5557	-400.0	4	1	400.0	102.98507	1	2	1	105.25374	37.886223	1	0.197	-0.442	-5.508	-5.51	111.0
-5555.5557	-400.0	4	1	400.0	102.98507	1	2	1	105.25374	37.886223	1	0.197	-0.442	-5.493	-5.514	111.0
-5555.5557	-400.0	4	1	400.0	102.98507	1	2	1	105.25374	37.886223	1	0.197	-0.442	-5.475	-5.514	111.0
-5555.5557	-400.0	4	1	400.0	102.98507	1	2	1	105.25374	37.886223	1	0.197	-0.442	-5.511	-5.521	111.0
-5555.5557	-400.0	4	1	400.0	102.98507	1	2	1	105.25374	37.886223	1	0.197	-0.444	-5.597	-5.526	111.0
-5555.5557	-400.0	4	1	400.0	102.98507	1	2	1	105.25374	37.886223	1	0.197	-0.444	-5.513	-5.526	111.0
-5555.5557	-400.0	4	1	400.0	102.98507	1	2	1	105.25374	37.886223	1	0.197	-0.444	-5.543	-5.529	111.0
-5555.5557	-400.0	4	1	400.0	102.98507	1	2	1	105.25374	37.886223	1	0.197	-0.445	-5.574	-5.529	111.0
-5555.5557	-400.0	4	1	400.0	102.98507	1	2	1	105.25374	37.886223	1	0.197	-0.446	-5.573	-5.533	111.0
-5555.5557	-400.0	4	1	400.0	102.98507	1	2	1	105.25374	37.886223	1	0.197	-0.447	-5.59	-5.535	111.0
-5555.5557	-400.0	4	1	400.0	102.98507	1	2	1	105.25374	37.886223	1	0.197	-0.448	-5.596	-5.535	111.0
-5555.5557	-400.0	4	1	400.0	102.98507	1	2	1	105.25374	37.886223	1	0.197	-0.448	-5.522	-5.54	111.0
-5555.5557	-400.0	4	1	400.0	102.98507	1	2	1	105.25374	37.886223	1	0.197	-0.448	-5.556	-5.541	111.0
-5555.5557	-400.0	4	1	400.0	102.98507	1	2	1	105.25374	37.886223	1	0.197	-0.449	-5.573	-5.541	111.0
-5555.5557	-400.0	4	1	400.0	102.98507	1	2	1	105.25374	37.886223	1	0.197	-0.45	-5.56	-5.543	111.0
-5555.5557	-400.0	4	1	400.0	102.98507	1	2	1	105.25374	37.886223	1	0.197	-0.452	-5.57	-5.543	111.0
-5555.5557	-400.0	4	1	400.0	102.98507	1	2	1	105.25374	37.886223	1	0.197	-0.453	-5.587	-5.546	111.0
-5555.5557	-400.0	4	1	400.0	102.98507	1	2	1	105.25374	37.886223	1	0.197	-0.453	-5.557	-5.547	111.0
-5555.5557	-400.0	4	1	400.0	102.98507	1	2	1	105.25374	37.886223	1	0.197	-0.453	-5.508	-5.547	111.0
-5555.5557	-400.0	4	1	400.0	102.98507	1	2	1	105.25374	37.886223	1	0.197	-0.453	-5.528	-5.549	111.0
-5555.5557	-400.0	4	1	400.0	102.98507	1	2	1	105.25374	37.886223	1	0.197	-0.453	-5.525	-5.55	111.0
-5555.5557	-400.0	4	1	400.0	102.98507	1	2	1	105.25374	37.886223	1	0.197	-0.453	-5.547	-5.55	111.0
-5555.5557	-400.0	4	1	400.0	102.98507	1	2	1	105.25374	37.886223	1	0.197	-0.453	-5.554	-5.551	111.0
-5555.5557	-400.0	4	1	400.0	102.98507	1	2	1	105.25374	37.886223	1	0.197	-0.454	-5.567	-5.551	111.0
-5555.5557	-400.0	4	1	400.0	102.98507	1	2	1	105.25374	37.886223	1	0.197	-0.456	-5.625	-5.553	111.0
-5555.5557	-400.0	4	1	400.0	102.98507	1	2	1	105.25374	37.886223	1	0.197	-0.458	-5.604	-5.553	111.0
-5555.5557	-400.0	4	1	400.0	102.98507	1	2	1	105.25374	37.886223	1	0.197	-0.459	-5.603	-5.553	111.0
-5555.5557	-400.0	4	1	400.0	102.98507	1	2	1	105.25374	37.886223	1	0.197	-0.46	-5.537	-5.554	111.0
-5555.5557	-400.0	4	1	400.0	102.98507	1	2	1	105.25374	37.886223	1	0.197	-0.46	-5.476	-5.555	111.0
-5555.5557	-400.0	4	1	400.0	102.98507	1	2	1	105.25374	37.886223	1	0.197	-0.46	-5.557	-5.555	111.0
-5555.5557	-400.0	4	1	400.0	102.98507	1	2	1	105.25374	37.886223	1	0.197	-0.46	-5.536	-5.556	111.0
-5555.5557	-400.0	4	1	400.0	102.98507	1	2	1	105.25374	37.886223	1	0.197	-0.46	-5.536	-5.556	111.0
-5555.5557	-400.0	4	1	400.0	102.98507	1	2	1	105.25374	37.886223	1	0.197	-0.46	-5.541	-5.556	111.0
-5555.5557	-400.0	4	1	400.0	102.98507	1	2	1	105.25374	37.886223	1	0.197	-0.461	-5.563	-5.557	111.0
-5555.5557	-400.0	4	1	400.0	102.98507	1	2	1	105.25374	37.886223	1	0.197	-0.461	-5.589	-5.557	111.0
-5555.5557	-400.0	4	1	400.0	102.98507	1	2	1	105.25374	37.886223	1	0.197	-0.461	-5.562	-5.557	111.0
-5555.5557	-400.0	4	1	400.0	102.98507	1	2	1	105.25374	37.886223	1	0.197	-0.46	-5.504	-5.557	111.0
-5555.5557	-400.0	4	1	400.0	102.98507	1	2	1	105.25374	37.886223	1	0.197	-0.46	-5.486	-5.559	111.0
-5555.5557	-400.0	4	1	400.0	102.98507	1	2	1	105.25374	37.886223	1	0.197	-0.461	-5.566	-5.559	111.0
-5555.5557	-400.0	4	1	400.0	102.98507	1	2	1	105.25374	37.886223	1	0.197	-0.46	-5.512	-5.559	111.0
-5555.5557	-400.0	4	1	400.0	102.98507	1	2	1	105.25374	37.886223	1	0.197	-0.461	-5.561	-5.559	111.0
-5555.5557	-400.0	4	1	400.0	102.98507	1	2	1	105.25374	37.886223	1	0.197	-0.461	-5.599	-5.56	111.0
-5555.5557	-400.0	4	1	400.0	102.98507	1	2	1	105.25374	37.886223	1	0.197	-0.46	-5.526	-5.56	111.0
-5555.5557	-400.0	4	1	400.0	102.98507	1	2	1	105.25374	37.886223	1	0.197	-0.46	-5.557	-5.56	111.0
-5555.5557	-400.0	4	1	400.0	102.98507	1	2	1	105.25374	37.886223	1	0.197	-0.461	-5.598	-5.56	111.0
-5555.5557	-400.0	4	1	400.0	102.98507	1	2	1	105.25374	37.886223	1	0.197	-0.461	-5.602	-5.56	111.0
-5555.5557	-400.0	4	1	400.0	102.98507	1	2	1	105.25374	37.886223	1	0.197	-0.46	-5.533	-5.56	111.0
-5555.5557	-400.0	4	1	400.0	102.98507	1	2	1	105.25374	37.886223	1	0.197	-0.46	-5.552	-5.56	111.0
-5555.5557	-400.0	4	1	400.0	102.98507	1	2	1	105.25374	37.886223	1	0.197	-0.461	-5.575	-5.56	111.0
-5555.5557	-400.0	4	1	400.0	102.98507	1	2	1	105.25374	37.886223	1	0.197	-0.461	-5.583	-5.56	111.0
-5555.5557	-400.0	4	1	400.0	102.98507	1	2	1	105.25374	37.886223	1	0.197	-0.461	-5.63	-5.56	111.0
-5555.5557	-400.0	4	1	400.0	102.98507	1	2	1	105.25374	37.886223	1	0.197	-0.46	-5.541	-5.56	111.0
-5555.5557	-400.0	4	1	400.0	102.98507	1	2	1	105.25374	37.886223	1	0.197	-0.461	-5.606	-5.56	111.0
-5555.5557	-400.0	4	1	400.0	102.98507	1	2	1	105.25374	37.886223	1	0.197	-0.46	-5.53	-5.56	111.0
-5555.5557	-400.0	4	1	400.0	102.98507	1	2	1	105.25374	37.886223	1	0.197	-0.461	-5.603	-5.56	111.0
-5555.5557	-400.0	4	1	400.0	102.98507	1	2	1	105.25374	37.886223	1	0.197	-0.461	-5.587	-5.56	111.0
-5555.5557	-400.0	4	1	400.0	102.98507	1	2	1	105.25374	37.886223	1	0.197	-0.461	-5.594	-5.56	111.0
-5555.5557	-400.0	4	1	400.0	102.98507	1	2	1	105.25374	37.886223	1	0.197	-0.461	-5.64	-5.561	111.0
-5555.5557	-400.0	4	1	400.0	102.98507	1	2	1	105.25374	37.886223	1	0.197	-0.46	-5.525	-5.561	111.0
-5555.5557	-400.0	4	1	400.0	102.98507	1	2	1	105.25374	37.886223	1	0.197	-0.461	-5.627	-5.561	111.0
-5555.5557	-400.0	4	1	400.0	102.98507	1	2	1	105.25374	37.886223	1	0.197	-0.46	-5.547	-5.561	111.0
-5555.5557	-400.0	4	1	400.0	102.98507	1	2	1	105.25374	37.886223	1	0.197	-0.46	-5.422	-5.561	111.0
-5555.5557	-400.0	4	1	400.0	102.98507	1	2	1	105.25374	37.886223	1	0.197	-0.46	-5.551	-5.561	111.0
-5555.5557	-400.0	4	1	400.0	102.98507	1	2	1	105.25374	37.886223	1	0.197	-0.46	-5.501	-5.561	111.0
-5555.5557	-400.0	4	1	400.0	102.98507	1	2	1	105.25374	37.886223	1	0.197	-0.461	-5.56	-5.561	111.0
-5555.5557	-400.0	4	1	400.0	102.98507	1	2	1	105.25374	37.886223	1	0.197	-0.46	-5.51	-5.561	111.0
-5555.5557	-400.0	4	1	400.0	102.98507	1	2	1	105.25374	37.886223	1	0.197	-0.46	-5.516	-5.561	111.0
-5555.5557	-400.0	4	1	400.0	102.98507	1	2	1	105.25374	37.886223	1	0.197	-0.461	-5.595	-5.561	111.0
-5555.5557	-400.0	4	1	400.0	102.98507	1	2	1	105.25374	37.886223	1	0.197	-0.46	-5.521	-5.561	111.0
-5555.5557	-400.0	4	1	400.0	102.98507	1	2	1	105.25374	37.886223	1	0.197	-0.46	-5.506	-5.561	111.0
-5555.5557	-400.0	4	1	400.0	102.98507	1	2	1	105.25374	37.886223	1	0.197	-0.46	-5.545	-5.561	111.0
-5555.5557	-400.0	4	1	400.0	102.98507	1	2	1	105.25374	37.886223	1	0.197	-0.46	-5.555	-5.561	111.0
-5555.5557	-400.0	4	1	400.0	102.98507	1	2	1	105.25374	37.886223	1	0.197	-0.461	-5.582	-5.561	111.0
-5555.5557	-400.0	4	1	400.0	102.98507	1	2	1	105.25374	37.886223	1	0.197	-0.46	-5.552	-5.561	111.0
-5555.5557	-400.0	4	1	400.0	102.98507	1	2	1	105.25374	37.886223	1	0.197	-0.461	-5.589	-5.561	111.0
-5555.5557	-400.0	4	1	400.0	102.98507	1	2	1	105.25374	37.886223	1	0.197	-0.461	-5.566	-5.561	111.0
-5555.5557	-400.0	4	1	400.0	102.98507	1	2	1	105.25374	37.886223	1	0.197	-0.461	-5.562	-5.561	111.0
-5555.5557	-400.0	4	1	400.0	102.98507	1	2	1	105.25374	37.886223	1	0.197	-0.46	-5.529	-5.561	111.0
-5555.5557	-400.0	4	1	400.0	102.98507	1	2	1	105.25374	37.886223	1	0.197	-0.461	-5.57	-5.561	111.0
-5555.5557	-400.0	4	1	400.0	102.98507	1	2	1	105.25374	37.886223	1	0.197	-0.461	-5.629	-5.561	111.0
-5555.5557	-400.0	4	1	400.0	102.98507	1	2	1	105.25374	37.886223	1	0.197	-0.46	-5.503	-5.561	111.0
-5555.5557	-400.0	4	1	400.0	102.98507	1	2	1	105.25374	37.886223	1	0.197	-0.461	-5.574	-5.561	111.0
-5555.5557	-400.0	4	1	400.0	102.98507	1	2	1	105.25374	37.886223	1	0.197	-0.461	-5.589	-5.561	111.0
-5555.5557	-400.0	4	1	400.0	102.98507	1	2	1	105.25374	37.886223	1	0.197	-0.461	-5.577	-5.561	111.0
-5555.5557	-400.0	4	1	400.0	102.98507	1	2	1	105.25374	37.886223	1	0.197	-0.46	-5.55	-5.561	111.0
-5555.5557	-400.0	4	1	400.0	102.98507	1	2	1	105.25374	37.886223	1	0.197	-0.461	-5.595	-5.561	111.0
-5555.5557	-400.0	4	1	400.0	102.98507	1	2	1	105.25374	37.886223	1	0.197	-0.46	-5.525	-5.561	111.0
-5555.5557	-400.0	4	1	400.0	102.98507	1	2	1	105.25374	37.886223	1	0.197	-0.461	-5.573	-5.561	111.0
-5555.5557	-400.0	4	1	400.0	102.98507	1	2	1	105.25374	37.886223	1	0.197	-0.461	-5.561	-5.561	111.0
-5555.5557	-400.0	4	1	400.0	102.98507	1	2	1	105.25374	37.886223	1	0.197	-0.46	-5.534	-5.561	111.0
-5555.5557	-400.0	4	1	400.0	102.98507	1	2	1	105.25374	37.886223	1	0.197	-0.46	-5.547	-5.561	111.0
-5555.5557	-400.0	4	1	400.0	102.98507	1	2	1	105.25374	37.886223	1	0.197	-0.461	-5.611	-5.561	111.0
-5555.5557	-400.0	4	1	400.0	102.98507	1	2	1	105.25374	37.886223	1	0.197	-0.461	-5.775	-5.561	111.0
-5555.5557	-400.0	4	1	400.0	102.98507	1	2	1	105.25374	37.886223	1	0.197	-0.46	-5.489	-5.561	111.0
-5555.5557	-400.0	4	1	400.0	102.98507	1	2	1	105.25374	37.886223	1	0.197	-0.461	-5.577	-5.561	111.0
-5555.5557	-400.0	4	1	400.0	102.98507	1	2	1	105.25374	37.886223	1	0.197	-0.46	-5.542	-5.561	111.0
-5555.5557	-400.0	4	1	400.0	102.98507	1	2	1	105.25374	37.886223	1	0.197	-0.461	-5.579	-5.561	111.0
-5555.5557	-400.0	4	1	400.0	102.98507	1	2	1	105.25374	37.886223	1	0.197	-0.46	-5.419	-5.561	111.0
-5555.5557	-400.0	4	1	400.0	102.98507	1	2	1	105.25374	37.886223	1	0.197	-0.46	-5.474	-5.561	111.0
-5555.5557	-400.0	4	1	400.0	102.98507	1	2	1	105.25374	37.886223	1	0.197	-0.461	-5.573	-5.561	111.0
-5555.5557	-400.0	4	1	400.0	102.98507	1	2	1	105.25374	37.886223	1	0.197	-0.46	-5.439	-5.561	111.0
-5555.5557	-400.0	4	1	400.0	102.98507	1	2	1	105.25374	37.886223	1	0.197	-0.46	-5.537	-5.561	111.0
-5555.5557	-400.0	4	1	400.0	102.98507	1	2	1	105.25374	37.886223	1	0.197	-0.461	-5.589	-5.561	111.0
-5555.5557	-400.0	4	1	400.0	102.98507	1	2	1	105.25374	37.886223	1	0.197	-0.46	-5.512	-5.561	111.0
-5555.5557	-400.0	4	1	400.0	102.98507	1	2	1	105.25374	37.886223	1	0.197	-0.461	-5.565	-5.561	111.0
-5555.5557	-400.0	4	1	400.0	102.98507	1	2	1	105.25374	37.886223	1	0.197	-0.461	-5.567	-5.561	111.0
-5555.5557	-400.0	4	1	400.0	102.98507	1	2	1	105.25374	37.886223	1	0.197	-0.461	-5.615	-5.561	111.0
-5555.5557	-400.0	4	1	400.0	102.98507	1	2	1	105.25374	37.886223	1	0.197	-0.46	-5.555	-5.561	111.0
-5555.5557	-400.0	4	1	400.0	102.98507	1	2	1	105.25374	37.886223	1	0.197	-0.46	-5.514	-5.561	111.0
-5555.5557	-400.0	4	1	400.0	102.98507	1	2	1	105.25374	37.886223	1	0.197	-0.46	-5.462	-5.561	111.0
-5555.5557	-400.0	4	1	400.0	102.98507	1	2	1	105.25374	37.886223	1	0.197	-0.46	-5.549	-5.561	111.0
-5555.5557	-400.0	4	1	400.0	102.98507	1	2	1	105.25374	37.886223	1	0.197	-0.461	-5.603	-5.561	111.0
-5555.5557	-400.0	4	1	400.0	102.98507	1	2	1	105.25374	37.886223	1	0.197	-0.461	-5.576	-5.561	111.0
-5555.5557	-400.0	4	1	400.0	102.98507	1	2	1	105.25374	37.886223	1	0.197	-0.461	-5.583	-5.561	111.0
-5555.5557	-400.0	4	1	400.0	102.98507	1	2	1	105.25374	37.886223	1	0.197	-0.46	-5.545	-5.561	111.0
-5555.5557	-400.0	4	1	400.0	102.98507	1	2	1	105.25374	37.886223	1	0.197	-0.461	-5.561	-5.561	111.0
-5555.5557	-400.0	4	1	400.0	102.98507	1	2	1	105.25374	37.886223	1	0.197	-0.461	-5.589	-5.561	111.0
-5555.5557	-400.0	4	1	400.0	102.98507	1	2	1	105.25374	37.886223	1	0.197	-0.46	-5.547	-5.561	111.0
-5555.5557	-400.0	4	1	400.0	102.98507	1	2	1	105.25374	37.886223	1	0.197	-0.46	-5.545	-5.561	111.0
-5555.5557	-400.0	4	1	400.0	102.98507	1	2	1	105.25374	37.886223	1	0.197	-0.461	-5.578	-5.561	111.0
-5555.5557	-400.0	4	1	400.0	102.98507	1	2	1	105.25374	37.886223	1	0.197	-0.46	-5.522	-5.561	111.0
-5555.5557	-400.0	4	1	400.0	102.98507	1	2	1	105.25374	37.886223	1	0.197	-0.46	-5.455	-5.561	111.0
-5555.5557	-400.0	4	1	400.0	102.98507	1	2	1	105.25374	37.886223	1	0.197	-0.46	-5.537	-5.561	111.0
-5555.5557	-400.0	4	1	400.0	102.98507	1	2	1	105.25374	37.886223	1	0.197	-0.46	-5.536	-5.561	111.0
-5555.5557	-400.0	4	1	400.0	102.98507	1	2	1	105.25374	37.886223	1	0.197	-0.461	-5.568	-5.561	111.0
-5555.5557	-400.0	4	1	400.0	102.98507	1	2	1	105.25374	37.886223	1	0.197	-0.46	-5.454	-5.561	111.0
-5555.5557	-400.0	4	1	400.0	102.98507	1	2	1	105.25374	37.886223	1	0.197	-0.461	-5.594	-5.561	111.0
-5555.5557	-400.0	4	1	400.0	102.98507	1	2	1	105.25374	37.886223	1	0.197	-0.461	-5.582	-5.561	111.0
-5555.5557	-400.0	4	1	400.0	102.98507	1	2	1	105.25374	37.886223	1	0.197	-0.461	-5.562	-5.561	111.0
-5555.5557	-400.0	4	1	400.0	102.98507	1	2	1	105.25374	37.886223	1	0.197	-0.461	-5.558	-5.561	111.0
-5555.5557	-400.0	4	1	400.0	102.98507	1	2	1	105.25374	37.886223	1	0.197	-0.46	-5.549	-5.561	111.0
-5555.5557	-400.0	4	1	400.0	102.98507	1	2	1	105.25374	37.886223	1	0.197	-0.461	-5.6	-5.561	111.0
-5555.5557	-400.0	4	1	400.0	102.98507	1	2	1	105.25374	37.886223	1	0.197	-0.46	-5.542	-5.561	111.0
-5555.5557	-400.0	4	1	400.0	102.98507	1	2	1	105.25374	37.886223	1	0.197	-0.461	-5.574	-5.561	111.0
-5555.5557	-400.0	4	1	400.0	102.98507	1	2	1	105.25374	37.886223	1	0.197	-0.461	-5.605	-5.561	111.0
-5555.5557	-400.0	4	1	400.0	102.98507	1	2	1	105.25374	37.886223	1	0.197	-0.46	-5.531	-5.561	111.0
-5555.5557	-400.0	4	1	400.0	102.98507	1	2	1	105.25374	37.886223	1	0.197	-0.46	-5.552	-5.561	111.0
-5555.5557	-400.0	4	1	400.0	102.98507	1	2	1	105.25374	37.886223	1	0.197	-0.46	-5.532	-5.561	111.0
-5555.5557	-400.0	4	1	400.0	102.98507	1	2	1	105.25374	37.886223	1	0.197	-0.46	-5.527	-5.561	111.0
-5555.5557	-400.0	4	1	400.0	102.98507	1	2	1	105.25374	37.886223	1	0.197	-0.461	-5.566	-5.561	111.0
-5555.5557	-400.0	4	1	400.0	102.98507	1	2	1	105.25374	37.886223	1	0.197	-0.46	-5.548	-5.561	111.0
-5555.5557	-400.0	4	1	400.0	102.98507	1	2	1	105.25374	37.886223	1	0.197	-0.461	-5.742	-5.561	111.0
-5555.5557	-400.0	4	1	400.0	102.98507	1	2	1	105.25374	37.886223	1	0.197	-0.461	-5.577	-5.561	111.0
-5555.5557	-400.0	4	1	400.0	102.98507	1	2	1	105.25374	37.886223	1	0.197	-0.461	-5.561	-5.561	111.0
-5555.5557	-400.0	4	1	400.0	102.98507	1	2	1	105.25374	37.886223	1	0.197	-0.46	-5.467	-5.561	111.0
-5555.5557	-400.0	4	1	400.0	102.98507	1	2	1	105.25374	37.886223	1	0.197	-0.46	-5.554	-5.561	111.0
-5555.5557	-400.0	4	1	400.0	102.98507	1	2	1	105.25374	37.886223	1	0.197	-0.461	-5.565	-5.561	111.0
-5555.5557	-400.0	4	1	400.0	102.98507	1	2	1	105.25374	37.886223	1	0.197	-0.46	-5.508	-5.561	111.0
-5555.5557	-400.0	4	1	400.0	102.98507	1	2	1	105.25374	37.886223	1	0.197	-0.46	-5.551	-5.561	111.0
-5555.5557	-400.0	4	1	400.0	102.98507	1	2	1	105.25374	37.886223	1	0.197	-0.46	-5.555	-5.561	111.0
-5555.5557	-400.0	4	1	400.0	102.98507	1	2	1	105.25374	37.886223	1	0.197	-0.461	-5.606	-5.561	111.0
-5555.5557	-400.0	4	1	400.0	102.98507	1	2	1	105.25374	37.886223	1	0.197	-0.461	-5.578	-5.561	111.0
-5555.5557	-400.0	4	1	400.0	102.98507	1	2	1	105.25374	37.886223	1	0.197	-0.461	-5.559	-5.561	111.0
-5555.5557	-400.0	4	1	400.0	102.98507	1	2	1	105.25374	37.886223	1	0.197	-0.461	-5.558	-5.561	111.0
-5555.5557	-400.0	4	1	400.0	102.98507	1	2	1	105.25374	37.886223	1	0.197	-0.46	-5.541	-5.561	111.0
-5555.5557	-400.0	4	1	400.0	102.98507	1	2	1	105.25374	37.886223	1	0.197	-0.461	-5.564	-5.561	111.0
-5555.5557	-400.0	4	1	400.0	102.98507	1	2	1	105.25374	37.886223	1	0.197	-0.461	-5.569	-5.561	111.0
-5555.5557	-400.0	4	1	400.0	102.98507	1	2	1	105.25374	37.886223	1	0.197	-0.46	-5.555	-5.561	111.0
-5555.5557	-400.0	4	1	400.0	102.98507	1	2	1	105.25374	37.886223	1	0.197	-0.461	-5.627	-5.561	111.0
-5555.5557	-400.0	4	1	400.0	102.98507	1	2	1	105.25374	37.886223	1	0.197	-0.46	-5.507	-5.561	111.0
-5555.5557	-400.0	4	1	400.0	102.98507	1	2	1	105.25374	37.886223	1	0.197	-0.461	-5.615	-5.561	111.0
-5555.5557	-400.0	4	1	400.0	102.98507	1	2	1	105.25374	37.886223	1	0.197	-0.46	-5.508	-5.561	111.0
-5555.5557	-400.0	4	1	400.0	102.98507	1	2	1	105.25374	37.886223	1	0.197	-0.46	-5.531	-5.561	111.0
-5555.5557	-400.0	4	1	400.0	102.98507	1	2	1	105.25374	37.886223	1	0.197	-0.461	-5.668	-5.561	111.0
-5555.5557	-400.0	4	1	400.0	102.98507	1	2	1	105.25374	37.886223	1	0.197	-0.461	-5.577	-5.561	111.0
-5555.5557	-400.0	4	1	400.0	102.98507	1	2	1	105.25374	37.886223	1	0.197	-0.461	-5.564	-5.561	111.0
-5555.5557	-400.0	4	1	400.0	102.98507	1	2	1	105.25374	37.886223	1	0.197	-0.46	-5.55	-5.561	111.0
-5555.5557	-400.0	4	1	400.0	102.98507	1	2	1	105.25374	37.886223	1	0.197	-0.461	-5.58	-5.561	111.0
-5555.5557	-400.0	4	1	400.0	102.98507	1	2	1	105.25374	37.886223	1	0.197	-0.46	-5.516	-5.561	111.0
-5555.5557	-400.0	4	1	400.0	102.98507	1	2	1	105.25374	37.886223	1	0.197	-0.46	-5.556	-5.561	111.0
-5555.5557	-400.0	4	1	400.0	102.98507	1	2	1	105.25374	37.886223	1	0.197	-0.46	-5.512	-5.561	111.0
-5555.5557	-400.0	4	1	400.0	102.98507	1	2	1	105.25374	37.886223	1	0.197	-0.46	-5.506	-5.561	111.0
-5555.5557	-400.0	4	1	400.0	102.98507	1	2	1	105.25374	37.886223	1	0.197	-0.46	-5.548	-5.561	111.0
-5555.5557	-400.0	4	1	400.0	102.98507	1	2	1	105.25374	37.886223	1	0.197	-0.46	-5.514	-5.561	111.0
-5555.5557	-400.0	4	1	400.0	102.98507	1	2	1	105.25374	37.886223	1	0.197	-0.46	-5.55	-5.561	111.0
-5555.5557	-400.0	4	1	400.0	102.98507	1	2	1	105.25374	37.886223	1	0.197	-0.461	-5.668	-5.561	111.0
-5555.5557	-400.0	4	1	400.0	102.98507	1	2	1	105.25374	37.886223	1	0.197	-0.46	-5.527	-5.561	111.0
-5555.5557	-400.0	4	1	400.0	102.98507	1	2	1	105.25374	37.886223	1	0.197	-0.461	-5.604	-5.561	111.0
-5555.5557	-400.0	4	1	400.0	102.98507	1	2	1	105.25374	37.886223	1	0.197	-0.46	-5.546	-5.561	111.0
-5555.5557	-400.0	4	1	400.0	102.98507	1	2	1	105.25374	37.886223	1	0.197	-0.461	-5.583	-5.561	111.0
-5555.5557	-400.0	4	1	400.0	102.98507	1	2	1	105.25374	37.886223	1	0.197	-0.46	-5.524	-5.561	111.0
-5555.5557	-400.0	4	1	400.0	102.98507	1	2	1	105.25374	37.886223	1	0.197	-0.461	-5.572	-5.561	111.0
-5555.5557	-400.0	4	1	400.0	102.98507	1	2	1	105.25374	37.886223	1	0.197	-0.46	-5.537	-5.561	111.0
-5555.5557	-400.0	4	1	400.0	102.98507	1	2	1	105.25374	37.886223	1	0.197	-0.461	-5.626	-5.561	111.0
-5555.5557	-400.0	4	1	400.0	102.98507	1	2	1	105.25374	37.886223	1	0.197	-0.461	-5.597	-5.561	111.0
-5555.5557	-400.0	4	1	400.0	102.98507	1	2	1	105.25374	37.886223	1	0.197	-0.461	-5.587	-5.561	111.0
-5555.5557	-400.0	4	1	400.0	102.98507	1	2	1	105.25374	37.886223	1	0.197	-0.461	-5.563	-5.561	111.0
-5555.5557	-400.0	4	1	400.0	102.98507	1	2	1	105.25374	37.886223	1	0.197	-0.461	-5.577	-5.561	111.0
-5555.5557	-400.0	4	1	400.0	102.98507	1	2	1	105.25374	37.886223	1	0.197	-0.461	-5.581	-5.561	111.0
-5555.5557	-400.0	4	1	400.0	102.98507	1	2	1	105.25374	37.886223	1	0.197	-0.46	-5.524	-5.561	111.0
-5555.5557	-400.0	4	1	400.0	102.98507	1	2	1	105.25374	37.886223	1	0.197	-0.461	-5.566	-5.561	111.0
0.0	0.0	4	1	400.0	102.98507	1	2	1	105.25374	37.886223	0	0.197	-0.461	-5.632	-5.561	111.0
0.0	0.0	4	1	400.0	102.98507	1	2	1	105.25374	37.886223	0	0.197	-0.46	-5.55	-5.561	111.0
0.0	0.0	4	1	400.0	102.98507	1	2	1	105.25374	37.886223	0	0.197	-0.461	-5.636	-5.561	111.0
0.0	0.0	4	1	400.0	102.98507	1	2	1	105.25374	37.886223	0	0.197	-0.46	-5.517	-5.561	111.0
0.0	0.0	4	1	400.0	102.98507	1	2	1	105.25374	37.886223	0	0.197	-0.455	-4.846	-4.803	111.0
0.0	0.0	4	1	400.0	102.98507	1	2	1	105.25374	37.886223	0	0.197	-0.449	-4.815	-4.803	111.0
0.0	0.0	4	1	400.0	102.98507	1	2	1	105.25374	37.886223	0	0.197	-0.439	-4.184	-4.147	111.0
0.0	0.0	4	1	400.0	102.98507	1	2	1	105.25374	37.886223	0	0.197	-0.427	-3.844	-3.854	111.0
0.0	0.0	4	1	400.0	102.98507	1	2	1	105.25374	37.886223	0	0.197	-0.416	-3.843	-3.854	111.0
0.0	0.0	4	1	400.0	102.98507	1	2	1	105.25374	37.886223	0	0.197	-0.402	-3.311	-3.328	111.0
0.0	0.0	4	1	400.0	102.98507	1	2	1	105.25374	37.886223	0	0.197	-0.389	-3.331	-3.328	111.0
0.0	0.0	4	1	400.0	102.98507	1	2	1	105.25374	37.886223	0	0.198	-0.374	-2.92	-2.874	111.0
0.0	0.0	4	1	400.0	102.98507	1	2	1	105.25374	37.886223	0	0.198	-0.359	-2.765	-2.671	111.0
0.0	0.0	4	1	400.0	102.98507	1	2	1	105.25374	37.886223	0	0.198	-0.346	-2.672	-2.671	111.0
0.0	0.0	4	1	400.0	102.98507	1	2	1	105.25374	37.886223	0	0.198	-0.331	-2.326	-2.306	111.0
0.0	0.0	4	1	400.0	102.98507	1	2	1	105.25374	37.886223	0	0.198	-0.315	-2.147	-2.143	111.0
0.0	0.0	4	1	400.0	102.98507	1	2	1	105.25374	37.886223	0	0.198	-0.301	-2.177	-2.143	111.0
0.0	0.0	4	1	400.0	102.98507	1	2	1	105.25374	37.886223	0	0.198	-0.286	-1.87	-1.85	111.0
0.0	0.0	4	1	400.0	102.98507	1	2	1	105.25374	37.886223	0	0.198	-0.273	-1.828	-1.85	111.0
0.0	0.0	4	1	400.0	102.98507	1	2	1	105.25374	37.886223	0	0.198	-0.261	-1.704	-1.72	111.0
0.0	0.0	4	1	400.0	102.98507	1	2	1	105.25374	37.886223	0	0.199	-0.248	-1.486	-1.485	111.0
0.0	0.0	4	1	400.0	102.98507	1	2	1	105.25374	37.886223	0	0.199	-0.236	-1.489	-1.485	111.0
0.0	0.0	4	1	400.0	102.98507	1	2	1	105.25374	37.886223	0	0.199	-0.224	-1.357	-1.38	111.0
0.0	0.0	4	1	400.0	102.98507	1	2	1	105.25374	37.886223	0	0.199	-0.212	-1.16	-1.191	111.0
0.0	0.0	4	1	400.0	102.98507	1	2	1	105.25374	37.886223	0	0.199	-0.201	-1.229	-1.191	111.0
0.0	0.0	4	1	400.0	102.98507	1	2	1	105.25374	37.886223	0	0.2	-0.19	-1.096	-1.107	111.0
0.0	0.0	4	1	400.0	102.98507	1	2	1	105.25374	37.886223	0	0.2	-0.18	-1.082	-0.956	111.0
0.0	0.0	4	1	400.0	102.98507	1	2	1	105.25374	37.886223	0	0.2	-0.17	-0.94	-0.956	111.0
0.0	0.0	4	1	400.0	102.98507	1	2	1	105.25374	37.886223	0	0.2	-0.16	-0.873	-0.825	111.0
0.0	0.0	4	1	400.0	102.98507	1	2	1	105.25374	37.886223	0	0.2	-0.152	-0.831	-0.825	111.0
0.0	0.0	4	1	400.0	102.98507	1	2	1	105.25374	37.886223	0	0.201	-0.145	-0.748	-0.767	111.0
0.0	0.0	4	1	400.0	102.98507	1	2	1	105.25374	37.886223	0	0.201	-0.136	-0.715	-0.662	111.0
0.0	0.0	4	1	400.0	102.98507	1	2	1	105.25374	37.886223	0	0.201	-0.128	-0.649	-0.662	111.0
0.0	0.0	4	1	400.0	102.98507	1	2	1	105.25374	37.886223	0	0.201	-0.12	-0.619	-0.615	111.0
0.0	0.0	4	1	400.0	102.98507	1	2	1	105.25374	37.886223	0	0.202	-0.114	-0.627	-0.615	111.0
0.0	0.0	4	1	400.0	102.98507	1	2	1	105.25374	37.886223	0	0.202	-0.107	-0.528	-0.531	111.0
0.0	0.0	4	1	400.0	102.98507	1	2	1	105.25374	37.886223	0	0.202	-0.101	-0.501	-0.493	111.0
0.0	0.0	4	1	400.0	102.98507	1	2	1	105.25374	37.886223	0	0.202	-0.096	-0.517	-0.493	111.0
0.0	0.0	4	1	400.0	102.98507	1	2	1	105.25374	37.886223	0	0.203	-0.09	-0.364	-0.426	111.0
0.0	0.0	4	1	400.0	102.98507	1	2	1	105.25374	37.886223	0	0.203	-0.085	-0.427	-0.396	111.0
0.0	0.0	4	1	400.0	102.98507	1	2	1	105.25374	37.886223	0	0.203	-0.079	-0.353	-0.396	111.0
0.0	0.0	4	1	400.0	102.98507	1	2	1	105.25374	37.886223	0	0.203	-0.075	-0.377	-0.341	111.0
0.0	0.0	4	1	400.0	102.98507	1	2	1	105.25374	37.886223	0	0.203	-0.071	-0.319	-0.341	111.0
0.0	0.0	4	1	400.0	102.98507	1	2	1	105.25374	37.886223	0	0.203	-0.067	-0.277	-0.317	111.0
0.0	0.0	4	1	400.0	102.98507	1	2	1	105.25374	37.886223	0	0.204	-0.063	-0.322	-0.274	111.0
0.0	0.0	4	1	400.0	102.98507	1	2	1	105.25374	37.886223	0	0.204	-0.059	-0.283	-0.274	111.0
0.0	0.0	4	1	400.0	102.98507	1	2	1	105.25374	37.886223	0	0.204	-0.056	-0.243	-0.236	111.0
0.0	0.0	4	1	400.0	102.98507	1	2	1	105.25374	37.886223	0	0.204	-0.052	-0.231	-0.219	111.0
0.0	0.0	4	1	400.0	102.98507	1	2	1	105.25374	37.886223	0	0.204	-0.048	-0.226	-0.219	111.0
0.0	0.0	4	1	400.0	102.98507	1	2	1	105.25374	37.886223	0	0.204	-0.044	-0.155	-0.189	111.0
0.0	0.0	4	1	400.0	102.98507	1	2	1	105.25374	37.886223	0	0.204	-0.04	-0.182	-0.189	111.0
0.0	0.0	4	1	400.0	102.98507	1	2	1	105.25374	37.886223	0	0.204	-0.038	-0.181	-0.176	111.0
0.0	0.0	4	1	400.0	102.98507	1	2	1	105.25374	37.886223	0	0.204	-0.036	-0.179	-0.152	111.0
0.0	0.0	4	1	400.0	102.98507	1	2	1	105.25374	37.886223	0	0.204	-0.034	-0.08	-0.152	111.0
0.0	0.0	4	1	400.0	102.98507	1	2	1	105.25374	37.886223	0	0.204	-0.032	-0.168	-0.141	111.0
0.0	0.0	4	1	400.0	102.98507	1	2	1	105.25374	37.886223	0	0.204	-0.03	-0.169	-0.121	111.0
0.0	0.0	4	1	400.0	102.98507	1	2	1	105.25374	37.886223	0	0.204	-0.028	-0.1	-0.121	111.0
0.0	0.0	4	1	400.0	102.98507	1	2	1	105.25374	37.886223	0	0.204	-0.026	-0.119	-0.113	111.0
0.0	0.0	4	1	400.0	102.98507	1	2	1	105.25374	37.886223	0	0.204	-0.024	-0.134	-0.113	111.0
0.0	0.0	4	1	400.0	102.98507	1	2	1	105.25374	37.886223	0	0.204	-0.022	-0.13	-0.097	111.0
0.0	0.0	4	1	400.0	102.98507	1	2	1	105.25374	37.886223	0	0.204	-0.02	-0.131	-0.09	111.0
0.0	0.0	4	1	400.0	102.98507	1	2	1	105.25374	37.886223	0	0.204	-0.02	-0.084	-0.09	111.0
0.0	0.0	4	1	400.0	102.98507	1	2	1	105.25374	37.886223	0	0.204	-0.02	-0.087	-0.078	111.0
0.0	0.0	4	1	400.0	102.98507	1	2	1	105.25374	37.886223	0	0.204	-0.02	-0.075	-0.072	111.0
0.0	0.0	4	1	400.0	102.98507	1	2	1	105.25374	37.886223	0	0.204	-0.02	-0.1	-0.072	111.0
0.0	0.0	4	1	400.0	102.98507	1	2	1	105.25374	37.886223	0	0.204	-0.02	-0.081	-0.062	111.0
0.0	0.0	4	1	400.0	102.98507	1	2	1	105.25374	37.886223	0	0.204	-0.02	-0.079	-0.062	111.0
0.0	0.0	4	1	400.0	102.98507	1	2	1	105.25374	37.886223	0	0.204	-0.02	-0.032	-0.058	111.0
0.0	0.0	4	1	400.0	102.98507	1	2	1	105.25374	37.886223	0	0.204	-0.02	-0.032	-0.049	111.0
0.0	0.0	4	1	400.0	102.98507	1	2	1	105.25374	37.886223	0	0.204	-0.02	-0.028	-0.049	111.0
0.0	0.0	4	1	400.0	102.98507	1	2	1	105.25374	37.886223	0	0.204	-0.019	-0.066	-0.046	111.0
0.0	0.0	4	1	400.0	102.98507	1	2	1	105.25374	37.886223	0	0.204	-0.019	-0.068	-0.039	111.0
0.0	0.0	4	1	400.0	102.98507	1	2	1	105.25374	37.886223	0	0.204	-0.019	-0.051	-0.039	111.0
0.0	0.0	4	1	400.0	102.98507	1	2	1	105.25374	37.886223	0	0.204	-0.018	-0.065	-0.034	111.0
0.0	0.0	4	1	400.0	102.98507	1	2	1	105.25374	37.886223	0	0.204	-0.018	-0.022	-0.034	111.0
0.0	0.0	4	1	400.0	102.98507	1	2	1	105.25374	37.886223	0	0.204	-0.017	-0.041	-0.031	111.0
0.0	0.0	4	1	400.0	102.98507	1	2	1	105.25374	37.886223	0	0.204	-0.016	-0.004	-0.027	111.0
0.0	0.0	4	1	400.0	102.98507	1	2	1	105.25374	37.886223	0	0.204	-0.016	-0.023	-0.027	111.0
0.0	0.0	4	1	400.0	102.98507	1	2	1	105.25374	37.886223	0	0.204	-0.015	0.038	-0.025	111.0
0.0	0.0	4	1	400.0	102.98507	1	2	1	105.25374	37.886223	0	0.204	-0.015	-0.066	-0.021	111.0
0.0	0.0	4	1	400.0	102.98507	1	2	1	105.25374	37.886223	0	0.204	-0.015	-0.017	-0.021	111.0
[truncated: 6,662 more rows]
