# Supplementary material for: Just noticeable differences for elbow joint torque feedback
Source: Sci Rep. 2021 Dec 7;11:23553. doi: 10.1038/s41598-021-02630-3 (PMC8651665; doi:10.1038/s41598-021-02630-3)
Supplement: Supplementary file 2 — Supplementary Information. [file 41598_2021_2630_MOESM2_ESM.zip › SupplementaryData_ScientificReports_KimAsbeck2021/S2_W2F.csv]

data 1	data 2	data 3	data 4	data 5	data 6	data 7	data 8	data 9	data 10	data 11	data 12	data 13	data 14	data 15	data 16	data 17
0.0	0.0	1	1	400.0	400.0	0	1	1	153.53535	150.79532	1	0.198	0.0	0.035	0.0	111.0
0.0	0.0	1	1	400.0	400.0	0	1	1	153.53535	150.79532	1	0.198	0.0	-0.006	0.0	111.0
0.0	0.0	1	1	400.0	400.0	0	1	1	153.53535	150.79532	0	0.198	0.0	-0.005	0.0	111.0
0.0	0.0	1	1	400.0	400.0	0	1	1	153.53535	150.79532	0	0.198	0.0	0.007	0.0	111.0
0.0	0.0	1	1	400.0	400.0	0	1	1	153.53535	150.79532	0	0.198	-0.001	-0.013	0.0	111.0
0.0	0.0	1	1	400.0	400.0	0	1	1	153.53535	150.79532	0	0.198	0.0	0.002	0.0	111.0
0.0	0.0	1	1	400.0	400.0	0	1	1	153.53535	150.79532	0	0.198	-0.001	-0.023	0.0	111.0
0.0	0.0	1	1	400.0	400.0	0	1	1	153.53535	150.79532	0	0.198	-0.001	-0.013	0.0	111.0
0.0	0.0	1	1	400.0	400.0	0	1	1	153.53535	150.79532	0	0.198	0.0	-0.008	0.0	111.0
0.0	0.0	1	1	400.0	400.0	0	1	1	153.53535	150.79532	0	0.198	0.0	0.009	0.0	111.0
0.0	0.0	1	1	400.0	400.0	0	1	1	153.53535	150.79532	0	0.198	0.0	-0.01	0.0	111.0
0.0	0.0	1	1	400.0	400.0	0	1	1	153.53535	150.79532	0	0.198	-0.001	-0.019	0.0	111.0
0.0	0.0	1	1	400.0	400.0	0	1	1	153.53535	150.79532	0	0.198	0.0	0.022	0.0	111.0
0.0	0.0	1	1	400.0	400.0	0	1	1	153.53535	150.79532	0	0.198	0.0	0.035	0.0	111.0
0.0	0.0	1	1	400.0	400.0	0	1	1	153.53535	150.79532	0	0.198	0.0	0.006	0.0	111.0
0.0	0.0	1	1	400.0	400.0	0	1	1	153.53535	150.79532	0	0.198	0.0	0.015	0.0	111.0
0.0	0.0	1	1	400.0	400.0	0	1	1	153.53535	150.79532	0	0.198	0.0	0.009	0.0	111.0
0.0	0.0	1	1	400.0	400.0	0	1	1	153.53535	150.79532	0	0.198	-0.001	-0.017	0.0	111.0
0.0	0.0	1	1	400.0	400.0	0	1	1	153.53535	150.79532	0	0.198	0.0	0.035	0.0	111.0
0.0	0.0	1	1	400.0	400.0	0	1	1	153.53535	150.79532	0	0.198	0.0	0.012	0.0	111.0
0.0	0.0	1	1	400.0	400.0	0	1	1	153.53535	150.79532	0	0.198	0.0	0.054	0.0	111.0
0.0	0.0	1	1	400.0	400.0	0	1	1	153.53535	150.79532	0	0.198	0.0	-0.008	0.0	111.0
0.0	0.0	1	1	400.0	400.0	0	1	1	153.53535	150.79532	0	0.198	0.0	-0.001	0.0	111.0
0.0	0.0	1	1	400.0	400.0	0	1	1	153.53535	150.79532	0	0.198	-0.001	-0.025	0.0	111.0
0.0	0.0	1	1	400.0	400.0	0	1	1	153.53535	150.79532	0	0.198	-0.001	-0.019	0.0	111.0
0.0	0.0	1	1	400.0	400.0	0	1	1	153.53535	150.79532	0	0.198	0.0	0.0	0.0	111.0
0.0	0.0	1	1	400.0	400.0	0	1	1	153.53535	150.79532	0	0.198	0.0	0.028	0.0	111.0
0.0	0.0	1	1	400.0	400.0	0	1	1	153.53535	150.79532	0	0.198	0.0	0.006	0.0	111.0
0.0	0.0	1	1	400.0	400.0	0	1	1	153.53535	150.79532	0	0.198	0.0	0.019	0.0	111.0
0.0	0.0	1	1	400.0	400.0	0	1	1	153.53535	150.79532	0	0.198	0.0	-0.001	0.0	111.0
0.0	0.0	1	1	400.0	400.0	0	1	1	153.53535	150.79532	0	0.198	0.0	0.02	0.0	111.0
0.0	0.0	1	1	400.0	400.0	0	1	1	153.53535	150.79532	0	0.198	0.0	0.024	0.0	111.0
0.0	0.0	1	1	400.0	400.0	0	1	1	153.53535	150.79532	0	0.198	0.0	0.004	0.0	111.0
0.0	0.0	1	1	400.0	400.0	0	1	1	153.53535	150.79532	0	0.198	0.0	0.02	0.0	111.0
0.0	0.0	1	1	400.0	400.0	0	1	1	153.53535	150.79532	0	0.198	0.0	0.009	0.0	111.0
0.0	0.0	1	1	400.0	400.0	0	1	1	153.53535	150.79532	0	0.198	-0.001	-0.019	0.0	111.0
0.0	0.0	1	1	400.0	400.0	0	1	1	153.53535	150.79532	0	0.198	-0.001	-0.018	0.0	111.0
0.0	0.0	1	1	400.0	400.0	0	1	1	153.53535	150.79532	0	0.198	0.0	0.028	0.0	111.0
0.0	0.0	1	1	400.0	400.0	0	1	1	153.53535	150.79532	0	0.198	0.0	0.017	0.0	111.0
0.0	0.0	1	1	400.0	400.0	0	1	1	153.53535	150.79532	0	0.198	-0.001	-0.019	0.0	111.0
0.0	0.0	1	1	400.0	400.0	0	1	1	153.53535	150.79532	0	0.198	0.0	0.002	0.0	111.0
0.0	0.0	1	1	400.0	400.0	0	1	1	153.53535	150.79532	0	0.198	0.0	-0.005	0.0	111.0
0.0	0.0	1	1	400.0	400.0	0	1	1	153.53535	150.79532	0	0.198	-0.001	-0.074	0.0	111.0
0.0	0.0	1	1	400.0	400.0	0	1	1	153.53535	150.79532	0	0.198	0.0	0.004	0.0	111.0
0.0	0.0	1	1	400.0	400.0	0	1	1	153.53535	150.79532	0	0.198	0.0	0.031	0.0	111.0
0.0	0.0	1	1	400.0	400.0	0	1	1	153.53535	150.79532	0	0.198	0.0	-0.001	0.0	111.0
0.0	0.0	1	1	400.0	400.0	0	1	1	153.53535	150.79532	0	0.198	0.0	0.015	0.0	111.0
0.0	0.0	1	1	400.0	400.0	0	1	1	153.53535	150.79532	0	0.198	0.0	0.015	0.0	111.0
0.0	0.0	1	1	400.0	400.0	0	1	1	153.53535	150.79532	0	0.198	-0.001	-0.021	0.0	111.0
0.0	0.0	1	1	400.0	400.0	0	1	1	153.53535	150.79532	0	0.198	-0.001	-0.017	0.0	111.0
0.0	0.0	1	1	400.0	400.0	0	1	1	153.53535	150.79532	0	0.198	0.0	-0.001	0.0	111.0
0.0	0.0	1	1	400.0	400.0	0	1	1	153.53535	150.79532	0	0.198	0.0	0.009	0.0	111.0
0.0	0.0	1	1	400.0	400.0	0	1	1	153.53535	150.79532	0	0.198	0.0	0.014	0.0	111.0
0.0	0.0	1	1	400.0	400.0	0	1	1	153.53535	150.79532	0	0.198	-0.001	-0.016	0.0	111.0
0.0	0.0	1	1	400.0	400.0	0	1	1	153.53535	150.79532	0	0.198	0.0	0.011	0.0	111.0
0.0	0.0	1	1	400.0	400.0	0	1	1	153.53535	150.79532	0	0.198	-0.001	-0.025	0.0	111.0
0.0	0.0	1	1	400.0	400.0	0	1	1	153.53535	150.79532	0	0.198	-0.001	-0.027	0.0	111.0
0.0	0.0	1	1	400.0	400.0	0	1	1	153.53535	150.79532	0	0.198	0.0	0.048	0.0	111.0
0.0	0.0	1	1	400.0	400.0	0	1	1	153.53535	150.79532	0	0.198	0.0	0.096	0.0	111.0
0.0	0.0	1	1	400.0	400.0	0	1	1	153.53535	150.79532	0	0.198	-0.001	-0.016	0.0	111.0
0.0	0.0	1	1	400.0	400.0	0	1	1	153.53535	150.79532	0	0.198	-0.001	-0.07	0.0	111.0
0.0	0.0	1	1	400.0	400.0	0	1	1	153.53535	150.79532	0	0.198	0.0	0.013	0.0	111.0
0.0	0.0	1	1	400.0	400.0	0	1	1	153.53535	150.79532	0	0.198	0.0	0.007	0.0	111.0
0.0	0.0	1	1	400.0	400.0	0	1	1	153.53535	150.79532	0	0.198	0.0	0.092	0.0	111.0
0.0	0.0	1	1	400.0	400.0	0	1	1	153.53535	150.79532	0	0.198	0.0	0.011	0.0	111.0
0.0	0.0	1	1	400.0	400.0	0	1	1	153.53535	150.79532	0	0.198	0.0	0.021	0.0	111.0
0.0	0.0	1	1	400.0	400.0	0	1	1	153.53535	150.79532	0	0.198	0.0	0.006	0.0	111.0
0.0	0.0	1	1	400.0	400.0	0	1	1	153.53535	150.79532	0	0.198	-0.001	-0.144	0.0	111.0
0.0	0.0	1	1	400.0	400.0	0	1	1	153.53535	150.79532	0	0.198	0.0	0.039	0.0	111.0
0.0	0.0	1	1	400.0	400.0	0	1	1	153.53535	150.79532	0	0.198	0.0	0.0	0.0	111.0
0.0	0.0	1	1	400.0	400.0	0	1	1	153.53535	150.79532	0	0.198	0.0	-0.003	0.0	111.0
0.0	0.0	1	1	400.0	400.0	0	1	1	153.53535	150.79532	0	0.198	0.0	0.003	0.0	111.0
0.0	0.0	1	1	400.0	400.0	0	1	1	153.53535	150.79532	0	0.198	0.0	0.021	0.0	111.0
0.0	0.0	1	1	400.0	400.0	0	1	1	153.53535	150.79532	0	0.198	-0.001	-0.159	0.0	111.0
0.0	0.0	1	1	400.0	400.0	0	1	1	153.53535	150.79532	0	0.198	0.0	0.002	0.0	111.0
0.0	0.0	1	1	400.0	400.0	0	1	1	153.53535	150.79532	0	0.198	0.0	0.014	0.0	111.0
0.0	0.0	1	1	400.0	400.0	0	1	1	153.53535	150.79532	0	0.198	-0.001	-0.036	0.0	111.0
0.0	0.0	1	1	400.0	400.0	0	1	1	153.53535	150.79532	0	0.198	-0.001	-0.05	0.0	111.0
0.0	0.0	1	1	400.0	400.0	0	1	1	153.53535	150.79532	0	0.198	-0.001	-0.089	0.0	111.0
0.0	0.0	1	1	400.0	400.0	0	1	1	153.53535	150.79532	0	0.198	0.0	0.006	0.0	111.0
0.0	0.0	1	1	400.0	400.0	0	1	1	153.53535	150.79532	0	0.198	0.0	0.013	0.0	111.0
0.0	0.0	1	1	400.0	400.0	0	1	1	153.53535	150.79532	0	0.198	-0.001	-0.018	0.0	111.0
0.0	0.0	1	1	400.0	400.0	0	1	1	153.53535	150.79532	0	0.198	0.0	-0.003	0.0	111.0
0.0	0.0	1	1	400.0	400.0	0	1	1	153.53535	150.79532	0	0.198	0.0	0.031	0.0	111.0
0.0	0.0	1	1	400.0	400.0	0	1	1	153.53535	150.79532	0	0.198	-0.001	-0.027	0.0	111.0
0.0	0.0	1	1	400.0	400.0	0	1	1	153.53535	150.79532	0	0.198	-0.001	-0.156	0.0	111.0
0.0	0.0	1	1	400.0	400.0	0	1	1	153.53535	150.79532	0	0.198	-0.001	-0.021	0.0	111.0
0.0	0.0	1	1	400.0	400.0	0	1	1	153.53535	150.79532	0	0.198	0.0	0.017	0.0	111.0
0.0	0.0	1	1	400.0	400.0	0	1	1	153.53535	150.79532	0	0.198	-0.001	-0.034	0.0	111.0
0.0	0.0	1	1	400.0	400.0	0	1	1	153.53535	150.79532	0	0.198	0.0	0.022	0.0	111.0
0.0	0.0	1	1	400.0	400.0	0	1	1	153.53535	150.79532	0	0.198	0.0	0.0	0.0	111.0
0.0	0.0	1	1	400.0	400.0	0	1	1	153.53535	150.79532	0	0.198	0.0	0.009	0.0	111.0
0.0	0.0	1	1	400.0	400.0	0	1	1	153.53535	150.79532	0	0.198	0.0	0.108	0.0	111.0
0.0	0.0	1	1	400.0	400.0	0	1	1	153.53535	150.79532	0	0.198	0.0	0.028	0.0	111.0
0.0	0.0	1	1	400.0	400.0	0	1	1	153.53535	150.79532	0	0.198	-0.001	-0.031	0.0	111.0
0.0	0.0	1	1	400.0	400.0	0	1	1	153.53535	150.79532	0	0.198	0.0	-0.003	0.0	111.0
0.0	0.0	1	1	400.0	400.0	0	1	1	153.53535	150.79532	0	0.198	-0.001	-0.034	0.0	111.0
0.0	0.0	1	1	400.0	400.0	0	1	1	153.53535	150.79532	0	0.198	0.0	0.037	0.0	111.0
0.0	0.0	1	1	400.0	400.0	0	1	1	153.53535	150.79532	0	0.198	-0.001	-0.012	0.0	111.0
0.0	0.0	1	1	400.0	400.0	0	1	1	153.53535	150.79532	0	0.198	0.0	0.0	0.0	111.0
0.0	0.0	1	1	400.0	400.0	0	1	1	153.53535	150.79532	0	0.198	0.0	0.068	0.0	111.0
0.0	0.0	1	1	400.0	400.0	0	1	1	153.53535	150.79532	0	0.198	-0.001	-0.036	0.0	111.0
0.0	0.0	1	1	400.0	400.0	0	1	1	153.53535	150.79532	0	0.198	-0.001	-0.03	0.0	111.0
0.0	0.0	1	1	400.0	400.0	0	1	1	153.53535	150.79532	0	0.198	-0.001	-0.025	0.0	111.0
0.0	0.0	1	1	400.0	400.0	0	1	1	153.53535	150.79532	0	0.198	0.0	0.0	0.0	111.0
0.0	0.0	1	1	400.0	400.0	0	1	1	153.53535	150.79532	0	0.198	-0.001	-0.023	0.0	111.0
0.0	0.0	1	1	400.0	400.0	0	1	1	153.53535	150.79532	0	0.198	-0.001	-0.065	0.0	111.0
0.0	0.0	1	1	400.0	400.0	0	1	1	153.53535	150.79532	0	0.198	0.0	0.035	0.0	111.0
0.0	0.0	1	1	400.0	400.0	0	1	1	153.53535	150.79532	0	0.198	0.0	0.009	0.0	111.0
0.0	0.0	1	1	400.0	400.0	0	1	1	153.53535	150.79532	0	0.198	0.0	0.004	0.0	111.0
0.0	0.0	1	1	400.0	400.0	0	1	1	153.53535	150.79532	0	0.198	-0.001	-0.016	0.0	111.0
0.0	0.0	1	1	400.0	400.0	0	1	1	153.53535	150.79532	0	0.198	-0.001	-0.015	0.0	111.0
0.0	0.0	1	1	400.0	400.0	0	1	1	153.53535	150.79532	0	0.198	0.0	-0.005	0.0	111.0
0.0	0.0	1	1	400.0	400.0	0	1	1	153.53535	150.79532	0	0.198	-0.001	-0.136	0.0	111.0
0.0	0.0	1	1	400.0	400.0	0	1	1	153.53535	150.79532	0	0.198	0.0	-0.003	0.0	111.0
0.0	0.0	1	1	400.0	400.0	0	1	1	153.53535	150.79532	0	0.198	-0.001	-0.184	0.0	111.0
0.0	0.0	1	1	400.0	400.0	0	1	1	153.53535	150.79532	0	0.198	-0.001	-0.027	0.0	111.0
0.0	0.0	1	1	400.0	400.0	0	1	1	153.53535	150.79532	0	0.198	0.0	0.041	0.0	111.0
0.0	0.0	1	1	400.0	400.0	0	1	1	153.53535	150.79532	0	0.198	-0.001	-0.021	0.0	111.0
0.0	0.0	1	1	400.0	400.0	0	1	1	153.53535	150.79532	0	0.198	0.0	-0.003	0.0	111.0
0.0	0.0	1	1	400.0	400.0	0	1	1	153.53535	150.79532	0	0.198	0.0	0.017	0.0	111.0
0.0	0.0	1	1	400.0	400.0	0	1	1	153.53535	150.79532	0	0.198	0.0	0.03	0.0	111.0
0.0	0.0	1	1	400.0	400.0	0	1	1	153.53535	150.79532	0	0.198	0.0	0.011	0.0	111.0
0.0	0.0	1	1	400.0	400.0	0	1	1	153.53535	150.79532	0	0.198	0.0	0.022	0.0	111.0
0.0	0.0	1	1	400.0	400.0	0	1	1	153.53535	150.79532	0	0.198	0.0	0.033	0.0	111.0
0.0	0.0	1	1	400.0	400.0	0	1	1	153.53535	150.79532	0	0.198	-0.001	-0.021	0.0	111.0
0.0	0.0	1	1	400.0	400.0	0	1	1	153.53535	150.79532	0	0.198	-0.001	-0.012	0.0	111.0
0.0	0.0	1	1	400.0	400.0	0	1	1	153.53535	150.79532	0	0.198	-0.001	-0.014	0.0	111.0
0.0	0.0	1	1	400.0	400.0	0	1	1	153.53535	150.79532	0	0.198	-0.001	-0.021	0.0	111.0
0.0	0.0	1	1	400.0	400.0	0	1	1	153.53535	150.79532	0	0.198	0.0	0.001	0.0	111.0
0.0	0.0	1	1	400.0	400.0	0	1	1	153.53535	150.79532	0	0.198	-0.001	-0.036	0.0	111.0
0.0	0.0	1	1	400.0	400.0	0	1	1	153.53535	150.79532	0	0.198	-0.001	-0.03	0.0	111.0
0.0	0.0	1	1	400.0	400.0	0	1	1	153.53535	150.79532	0	0.198	0.0	-0.007	0.0	111.0
0.0	0.0	1	1	400.0	400.0	0	1	1	153.53535	150.79532	0	0.198	0.0	0.018	0.0	111.0
0.0	0.0	1	1	400.0	400.0	0	1	1	153.53535	150.79532	0	0.198	-0.001	-0.027	0.0	111.0
0.0	0.0	1	1	400.0	400.0	0	1	1	153.53535	150.79532	0	0.198	-0.001	-0.058	0.0	111.0
0.0	0.0	1	1	400.0	400.0	0	1	1	153.53535	150.79532	0	0.198	0.0	0.013	0.0	111.0
0.0	0.0	1	1	400.0	400.0	0	1	1	153.53535	150.79532	0	0.198	0.0	-0.001	0.0	111.0
0.0	0.0	1	1	400.0	400.0	0	1	1	153.53535	150.79532	0	0.198	-0.001	-0.033	0.0	111.0
0.0	0.0	1	1	400.0	400.0	0	1	1	153.53535	150.79532	0	0.198	0.0	0.009	0.0	111.0
0.0	0.0	1	1	400.0	400.0	0	1	1	153.53535	150.79532	0	0.198	-0.001	-0.047	0.0	111.0
0.0	0.0	1	1	400.0	400.0	0	1	1	153.53535	150.79532	0	0.198	0.0	0.016	0.0	111.0
0.0	0.0	1	1	400.0	400.0	0	1	1	153.53535	150.79532	0	0.198	-0.001	-0.024	0.0	111.0
0.0	0.0	1	1	400.0	400.0	0	1	1	153.53535	150.79532	0	0.198	-0.001	-0.012	0.0	111.0
0.0	0.0	1	1	400.0	400.0	0	1	1	153.53535	150.79532	0	0.198	-0.001	-0.104	0.0	111.0
0.0	0.0	1	1	400.0	400.0	0	1	1	153.53535	150.79532	0	0.198	-0.001	-0.03	0.0	111.0
0.0	0.0	1	1	400.0	400.0	0	1	1	153.53535	150.79532	0	0.198	0.0	0.009	0.0	111.0
0.0	0.0	1	1	400.0	400.0	0	1	1	153.53535	150.79532	0	0.198	0.0	0.018	0.0	111.0
0.0	0.0	1	1	400.0	400.0	0	1	1	153.53535	150.79532	0	0.198	0.0	0.02	0.0	111.0
0.0	0.0	1	1	400.0	400.0	0	1	1	153.53535	150.79532	0	0.198	-0.001	-0.023	0.0	111.0
0.0	0.0	1	1	400.0	400.0	0	1	1	153.53535	150.79532	0	0.198	-0.001	-0.048	0.0	111.0
0.0	0.0	1	1	400.0	400.0	0	1	1	153.53535	150.79532	0	0.198	0.0	0.0	0.0	111.0
0.0	0.0	1	1	400.0	400.0	0	1	1	153.53535	150.79532	0	0.198	0.0	0.033	0.0	111.0
0.0	0.0	1	1	400.0	400.0	0	1	1	153.53535	150.79532	0	0.198	0.0	-0.008	0.0	111.0
0.0	0.0	1	1	400.0	400.0	0	1	1	153.53535	150.79532	0	0.198	-0.001	-0.014	0.0	111.0
0.0	0.0	1	1	400.0	400.0	0	1	1	153.53535	150.79532	0	0.198	0.0	0.0	0.0	111.0
0.0	0.0	1	1	400.0	400.0	0	1	1	153.53535	150.79532	0	0.198	0.0	0.009	0.0	111.0
0.0	0.0	1	1	400.0	400.0	0	1	1	153.53535	150.79532	0	0.198	-0.001	-0.014	0.0	111.0
0.0	0.0	1	1	400.0	400.0	0	1	1	153.53535	150.79532	0	0.198	0.0	0.018	0.0	111.0
0.0	0.0	1	1	400.0	400.0	0	1	1	153.53535	150.79532	0	0.198	0.0	0.131	0.0	111.0
0.0	0.0	1	1	400.0	400.0	0	1	1	153.53535	150.79532	0	0.198	0.0	0.015	0.0	111.0
0.0	0.0	1	1	400.0	400.0	0	1	1	153.53535	150.79532	0	0.198	0.0	-0.007	0.0	111.0
0.0	0.0	1	1	400.0	400.0	0	1	1	153.53535	150.79532	0	0.198	-0.001	-0.028	0.0	111.0
0.0	0.0	1	1	400.0	400.0	0	1	1	153.53535	150.79532	0	0.198	0.0	0.017	0.0	111.0
0.0	0.0	1	1	400.0	400.0	0	1	1	153.53535	150.79532	0	0.198	0.0	0.007	0.0	111.0
0.0	0.0	1	1	400.0	400.0	0	1	1	153.53535	150.79532	0	0.198	0.0	0.0	0.0	111.0
0.0	0.0	1	1	400.0	400.0	0	1	1	153.53535	150.79532	0	0.198	0.0	-0.003	0.0	111.0
0.0	0.0	1	1	400.0	400.0	0	1	1	153.53535	150.79532	0	0.198	-0.001	-0.043	0.0	111.0
0.0	0.0	1	1	400.0	400.0	0	1	1	153.53535	150.79532	0	0.198	0.0	-0.008	0.0	111.0
0.0	0.0	1	1	400.0	400.0	0	1	1	153.53535	150.79532	0	0.198	0.0	0.005	0.0	111.0
0.0	0.0	1	1	400.0	400.0	0	1	1	153.53535	150.79532	0	0.198	0.0	0.002	0.0	111.0
0.0	0.0	1	1	400.0	400.0	0	1	1	153.53535	150.79532	0	0.198	0.0	-0.006	0.0	111.0
0.0	0.0	1	1	400.0	400.0	0	1	1	153.53535	150.79532	0	0.198	-0.001	-0.034	0.0	111.0
0.0	0.0	1	1	400.0	400.0	0	1	1	153.53535	150.79532	0	0.198	0.0	0.016	0.0	111.0
0.0	0.0	1	1	400.0	400.0	0	1	1	153.53535	150.79532	0	0.198	0.0	0.084	0.0	111.0
0.0	0.0	1	1	400.0	400.0	0	1	1	153.53535	150.79532	0	0.198	0.0	-0.006	0.0	111.0
0.0	0.0	1	1	400.0	400.0	0	1	1	153.53535	150.79532	0	0.198	0.0	0.11	0.0	111.0
0.0	0.0	1	1	400.0	400.0	0	1	1	153.53535	150.79532	0	0.198	0.0	-0.001	0.0	111.0
0.0	0.0	1	1	400.0	400.0	0	1	1	153.53535	150.79532	0	0.198	0.0	-0.003	0.0	111.0
0.0	0.0	1	1	400.0	400.0	0	1	1	153.53535	150.79532	0	0.198	-0.001	-0.032	0.0	111.0
0.0	0.0	1	1	400.0	400.0	0	1	1	153.53535	150.79532	0	0.198	-0.001	-0.015	0.0	111.0
0.0	0.0	1	1	400.0	400.0	0	1	1	153.53535	150.79532	0	0.198	-0.001	-0.014	0.0	111.0
0.0	0.0	1	1	400.0	400.0	0	1	1	153.53535	150.79532	0	0.198	-0.001	-0.023	0.0	111.0
0.0	0.0	1	1	400.0	400.0	0	1	1	153.53535	150.79532	0	0.198	0.0	-0.004	0.0	111.0
0.0	0.0	1	1	400.0	400.0	0	1	1	153.53535	150.79532	0	0.198	0.0	0.008	0.0	111.0
0.0	0.0	1	1	400.0	400.0	0	1	1	153.53535	150.79532	0	0.198	0.0	-0.004	0.0	111.0
0.0	0.0	1	1	400.0	400.0	0	1	1	153.53535	150.79532	0	0.198	0.0	0.007	0.0	111.0
0.0	0.0	1	1	400.0	400.0	0	1	1	153.53535	150.79532	0	0.198	-0.001	-0.012	0.0	111.0
0.0	0.0	1	1	400.0	400.0	0	1	1	153.53535	150.79532	0	0.198	0.0	0.011	0.0	111.0
0.0	0.0	1	1	400.0	400.0	0	1	1	153.53535	150.79532	0	0.198	-0.001	-0.038	0.0	111.0
0.0	0.0	1	1	400.0	400.0	0	1	1	153.53535	150.79532	0	0.198	0.0	0.126	0.0	111.0
0.0	0.0	1	1	400.0	400.0	0	1	1	153.53535	150.79532	0	0.198	-0.001	-0.019	0.0	111.0
0.0	0.0	1	1	400.0	400.0	0	1	1	153.53535	150.79532	0	0.198	0.0	-0.008	0.0	111.0
0.0	0.0	1	1	400.0	400.0	0	1	1	153.53535	150.79532	0	0.198	-0.001	-0.023	0.0	111.0
0.0	0.0	1	1	400.0	400.0	0	1	1	153.53535	150.79532	0	0.198	0.0	0.007	0.0	111.0
0.0	0.0	1	1	400.0	400.0	0	1	1	153.53535	150.79532	0	0.198	0.0	0.001	0.0	111.0
0.0	0.0	1	1	400.0	400.0	0	1	1	153.53535	150.79532	0	0.198	-0.001	-0.016	0.0	111.0
0.0	0.0	1	1	400.0	400.0	0	1	1	153.53535	150.79532	0	0.198	-0.001	-0.026	0.0	111.0
0.0	0.0	1	1	400.0	400.0	0	1	1	153.53535	150.79532	0	0.198	0.0	0.002	0.0	111.0
0.0	0.0	1	1	400.0	400.0	0	1	1	153.53535	150.79532	0	0.198	-0.001	-0.012	0.0	111.0
0.0	0.0	1	1	400.0	400.0	0	1	1	153.53535	150.79532	0	0.198	0.0	0.011	0.0	111.0
0.0	0.0	1	1	400.0	400.0	0	1	1	153.53535	150.79532	0	0.198	0.0	0.026	0.0	111.0
0.0	0.0	1	1	400.0	400.0	0	1	1	153.53535	150.79532	0	0.198	0.0	0.036	0.0	111.0
0.0	0.0	1	1	400.0	400.0	0	1	1	153.53535	150.79532	0	0.198	0.0	0.039	0.0	111.0
0.0	0.0	1	1	400.0	400.0	0	1	1	153.53535	150.79532	0	0.198	0.0	0.026	0.0	111.0
0.0	0.0	1	1	400.0	400.0	0	1	1	153.53535	150.79532	0	0.198	0.0	0.008	0.0	111.0
0.0	0.0	1	1	400.0	400.0	0	1	1	153.53535	150.79532	0	0.198	0.0	0.138	0.0	111.0
0.0	0.0	1	1	400.0	400.0	0	1	1	153.53535	150.79532	0	0.198	0.0	0.002	0.0	111.0
0.0	0.0	1	1	400.0	400.0	0	1	1	153.53535	150.79532	0	0.198	-0.001	-0.047	0.0	111.0
-5555.5557	-400.0	1	1	400.0	400.0	0	1	1	153.53535	150.79532	1	0.198	0.0	0.021	0.0	111.0
-5555.5557	-400.0	1	1	400.0	400.0	0	1	1	153.53535	150.79532	1	0.198	0.0	0.034	0.0	111.0
-5555.5557	-400.0	1	1	400.0	400.0	0	1	1	153.53535	150.79532	1	0.198	-0.001	-0.012	0.0	111.0
-5555.5557	-400.0	1	1	400.0	400.0	0	1	1	153.53535	150.79532	1	0.198	0.0	0.011	0.0	111.0
-5555.5557	-400.0	1	1	400.0	400.0	0	1	1	153.53535	150.79532	1	0.198	-0.004	-0.541	-0.757	111.0
-5555.5557	-400.0	1	1	400.0	400.0	0	1	1	153.53535	150.79532	1	0.198	-0.01	-0.773	-0.757	111.0
-5555.5557	-400.0	1	1	400.0	400.0	0	1	1	153.53535	150.79532	1	0.198	-0.018	-1.116	-1.097	111.0
-5555.5557	-400.0	1	1	400.0	400.0	0	1	1	153.53535	150.79532	1	0.198	-0.03	-1.736	-1.706	111.0
-5555.5557	-400.0	1	1	400.0	400.0	0	1	1	153.53535	150.79532	1	0.198	-0.041	-1.674	-1.706	111.0
-5555.5557	-400.0	1	1	400.0	400.0	0	1	1	153.53535	150.79532	1	0.198	-0.053	-1.987	-1.978	111.0
-5555.5557	-400.0	1	1	400.0	400.0	0	1	1	153.53535	150.79532	1	0.198	-0.068	-2.447	-2.467	111.0
-5555.5557	-400.0	1	1	400.0	400.0	0	1	1	153.53535	150.79532	1	0.198	-0.081	-2.399	-2.467	111.0
-5555.5557	-400.0	1	1	400.0	400.0	0	1	1	153.53535	150.79532	1	0.198	-0.094	-2.683	-2.686	111.0
-5555.5557	-400.0	1	1	400.0	400.0	0	1	1	153.53535	150.79532	1	0.198	-0.106	-2.598	-2.686	111.0
-5555.5557	-400.0	1	1	400.0	400.0	0	1	1	153.53535	150.79532	1	0.197	-0.12	-3.095	-3.078	111.0
-5555.5557	-400.0	1	1	400.0	400.0	0	1	1	153.53535	150.79532	1	0.197	-0.137	-3.443	-3.417	111.0
-5555.5557	-400.0	1	1	400.0	400.0	0	1	1	153.53535	150.79532	1	0.197	-0.152	-3.451	-3.417	111.0
-5555.5557	-400.0	1	1	400.0	400.0	0	1	1	153.53535	150.79532	1	0.197	-0.167	-3.674	-3.569	111.0
-5555.5557	-400.0	1	1	400.0	400.0	0	1	1	153.53535	150.79532	1	0.197	-0.181	-3.846	-3.84	111.0
-5555.5557	-400.0	1	1	400.0	400.0	0	1	1	153.53535	150.79532	1	0.197	-0.194	-3.833	-3.84	111.0
-5555.5557	-400.0	1	1	400.0	400.0	0	1	1	153.53535	150.79532	1	0.197	-0.207	-3.979	-3.963	111.0
-5555.5557	-400.0	1	1	400.0	400.0	0	1	1	153.53535	150.79532	1	0.197	-0.219	-3.965	-4.18	111.0
-5555.5557	-400.0	1	1	400.0	400.0	0	1	1	153.53535	150.79532	1	0.197	-0.232	-4.155	-4.18	111.0
-5555.5557	-400.0	1	1	400.0	400.0	0	1	1	153.53535	150.79532	1	0.197	-0.244	-4.247	-4.278	111.0
-5555.5557	-400.0	1	1	400.0	400.0	0	1	1	153.53535	150.79532	1	0.196	-0.254	-4.296	-4.278	111.0
-5555.5557	-400.0	1	1	400.0	400.0	0	1	1	153.53535	150.79532	1	0.196	-0.266	-4.466	-4.453	111.0
-5555.5557	-400.0	1	1	400.0	400.0	0	1	1	153.53535	150.79532	1	0.196	-0.277	-4.619	-4.531	111.0
-5555.5557	-400.0	1	1	400.0	400.0	0	1	1	153.53535	150.79532	1	0.196	-0.286	-4.537	-4.531	111.0
-5555.5557	-400.0	1	1	400.0	400.0	0	1	1	153.53535	150.79532	1	0.196	-0.296	-4.674	-4.672	111.0
-5555.5557	-400.0	1	1	400.0	400.0	0	1	1	153.53535	150.79532	1	0.196	-0.305	-4.726	-4.735	111.0
-5555.5557	-400.0	1	1	400.0	400.0	0	1	1	153.53535	150.79532	1	0.196	-0.313	-4.725	-4.735	111.0
-5555.5557	-400.0	1	1	400.0	400.0	0	1	1	153.53535	150.79532	1	0.196	-0.322	-4.871	-4.847	111.0
-5555.5557	-400.0	1	1	400.0	400.0	0	1	1	153.53535	150.79532	1	0.196	-0.33	-4.858	-4.847	111.0
-5555.5557	-400.0	1	1	400.0	400.0	0	1	1	153.53535	150.79532	1	0.196	-0.338	-4.917	-4.898	111.0
-5555.5557	-400.0	1	1	400.0	400.0	0	1	1	153.53535	150.79532	1	0.196	-0.345	-5.043	-4.988	111.0
-5555.5557	-400.0	1	1	400.0	400.0	0	1	1	153.53535	150.79532	1	0.195	-0.35	-4.833	-4.988	111.0
-5555.5557	-400.0	1	1	400.0	400.0	0	1	1	153.53535	150.79532	1	0.195	-0.356	-5.06	-5.029	111.0
-5555.5557	-400.0	1	1	400.0	400.0	0	1	1	153.53535	150.79532	1	0.195	-0.362	-5.027	-5.029	111.0
-5555.5557	-400.0	1	1	400.0	400.0	0	1	1	153.53535	150.79532	1	0.195	-0.367	-5.206	-5.102	111.0
-5555.5557	-400.0	1	1	400.0	400.0	0	1	1	153.53535	150.79532	1	0.195	-0.373	-5.114	-5.134	111.0
-5555.5557	-400.0	1	1	400.0	400.0	0	1	1	153.53535	150.79532	1	0.195	-0.379	-5.176	-5.134	111.0
-5555.5557	-400.0	1	1	400.0	400.0	0	1	1	153.53535	150.79532	1	0.195	-0.385	-5.18	-5.192	111.0
-5555.5557	-400.0	1	1	400.0	400.0	0	1	1	153.53535	150.79532	1	0.195	-0.388	-5.227	-5.218	111.0
-5555.5557	-400.0	1	1	400.0	400.0	0	1	1	153.53535	150.79532	1	0.195	-0.392	-5.203	-5.218	111.0
-5555.5557	-400.0	1	1	400.0	400.0	0	1	1	153.53535	150.79532	1	0.195	-0.396	-5.292	-5.265	111.0
-5555.5557	-400.0	1	1	400.0	400.0	0	1	1	153.53535	150.79532	1	0.194	-0.4	-5.3	-5.306	111.0
-5555.5557	-400.0	1	1	400.0	400.0	0	1	1	153.53535	150.79532	1	0.194	-0.404	-5.318	-5.306	111.0
-5555.5557	-400.0	1	1	400.0	400.0	0	1	1	153.53535	150.79532	1	0.194	-0.407	-5.301	-5.324	111.0
-5555.5557	-400.0	1	1	400.0	400.0	0	1	1	153.53535	150.79532	1	0.194	-0.41	-5.287	-5.324	111.0
-5555.5557	-400.0	1	1	400.0	400.0	0	1	1	153.53535	150.79532	1	0.194	-0.414	-5.349	-5.356	111.0
-5555.5557	-400.0	1	1	400.0	400.0	0	1	1	153.53535	150.79532	1	0.194	-0.418	-5.354	-5.371	111.0
-5555.5557	-400.0	1	1	400.0	400.0	0	1	1	153.53535	150.79532	1	0.193	-0.422	-5.354	-5.371	111.0
-5555.5557	-400.0	1	1	400.0	400.0	0	1	1	153.53535	150.79532	1	0.193	-0.424	-5.38	-5.397	111.0
-5555.5557	-400.0	1	1	400.0	400.0	0	1	1	153.53535	150.79532	1	0.193	-0.426	-5.407	-5.397	111.0
-5555.5557	-400.0	1	1	400.0	400.0	0	1	1	153.53535	150.79532	1	0.193	-0.428	-5.43	-5.408	111.0
-5555.5557	-400.0	1	1	400.0	400.0	0	1	1	153.53535	150.79532	1	0.193	-0.431	-5.591	-5.429	111.0
-5555.5557	-400.0	1	1	400.0	400.0	0	1	1	153.53535	150.79532	1	0.193	-0.431	-5.236	-5.429	111.0
-5555.5557	-400.0	1	1	400.0	400.0	0	1	1	153.53535	150.79532	1	0.193	-0.433	-5.483	-5.438	111.0
-5555.5557	-400.0	1	1	400.0	400.0	0	1	1	153.53535	150.79532	1	0.192	-0.435	-5.447	-5.455	111.0
-5555.5557	-400.0	1	1	400.0	400.0	0	1	1	153.53535	150.79532	1	0.192	-0.437	-5.411	-5.455	111.0
-5555.5557	-400.0	1	1	400.0	400.0	0	1	1	153.53535	150.79532	1	0.192	-0.439	-5.497	-5.47	111.0
-5555.5557	-400.0	1	1	400.0	400.0	0	1	1	153.53535	150.79532	1	0.192	-0.441	-5.468	-5.47	111.0
-5555.5557	-400.0	1	1	400.0	400.0	0	1	1	153.53535	150.79532	1	0.192	-0.441	-5.492	-5.476	111.0
-5555.5557	-400.0	1	1	400.0	400.0	0	1	1	153.53535	150.79532	1	0.192	-0.441	-5.511	-5.482	111.0
-5555.5557	-400.0	1	1	400.0	400.0	0	1	1	153.53535	150.79532	1	0.192	-0.441	-5.433	-5.482	111.0
-5555.5557	-400.0	1	1	400.0	400.0	0	1	1	153.53535	150.79532	1	0.192	-0.441	-5.442	-5.493	111.0
-5555.5557	-400.0	1	1	400.0	400.0	0	1	1	153.53535	150.79532	1	0.192	-0.441	-5.486	-5.498	111.0
-5555.5557	-400.0	1	1	400.0	400.0	0	1	1	153.53535	150.79532	1	0.192	-0.442	-5.504	-5.498	111.0
-5555.5557	-400.0	1	1	400.0	400.0	0	1	1	153.53535	150.79532	1	0.192	-0.442	-5.499	-5.507	111.0
-5555.5557	-400.0	1	1	400.0	400.0	0	1	1	153.53535	150.79532	1	0.192	-0.442	-5.502	-5.507	111.0
-5555.5557	-400.0	1	1	400.0	400.0	0	1	1	153.53535	150.79532	1	0.192	-0.442	-5.557	-5.51	111.0
-5555.5557	-400.0	1	1	400.0	400.0	0	1	1	153.53535	150.79532	1	0.192	-0.443	-5.562	-5.517	111.0
-5555.5557	-400.0	1	1	400.0	400.0	0	1	1	153.53535	150.79532	1	0.192	-0.443	-5.514	-5.517	111.0
-5555.5557	-400.0	1	1	400.0	400.0	0	1	1	153.53535	150.79532	1	0.192	-0.443	-5.526	-5.523	111.0
-5555.5557	-400.0	1	1	400.0	400.0	0	1	1	153.53535	150.79532	1	0.192	-0.443	-5.516	-5.526	111.0
-5555.5557	-400.0	1	1	400.0	400.0	0	1	1	153.53535	150.79532	1	0.192	-0.444	-5.512	-5.526	111.0
-5555.5557	-400.0	1	1	400.0	400.0	0	1	1	153.53535	150.79532	1	0.192	-0.444	-5.531	-5.531	111.0
-5555.5557	-400.0	1	1	400.0	400.0	0	1	1	153.53535	150.79532	1	0.192	-0.445	-5.587	-5.531	111.0
-5555.5557	-400.0	1	1	400.0	400.0	0	1	1	153.53535	150.79532	1	0.192	-0.445	-5.542	-5.533	111.0
-5555.5557	-400.0	1	1	400.0	400.0	0	1	1	153.53535	150.79532	1	0.192	-0.445	-5.539	-5.537	111.0
-5555.5557	-400.0	1	1	400.0	400.0	0	1	1	153.53535	150.79532	1	0.192	-0.445	-5.521	-5.537	111.0
-5555.5557	-400.0	1	1	400.0	400.0	0	1	1	153.53535	150.79532	1	0.192	-0.446	-5.757	-5.541	111.0
-5555.5557	-400.0	1	1	400.0	400.0	0	1	1	153.53535	150.79532	1	0.192	-0.446	-5.529	-5.542	111.0
-5555.5557	-400.0	1	1	400.0	400.0	0	1	1	153.53535	150.79532	1	0.192	-0.448	-5.622	-5.542	111.0
-5555.5557	-400.0	1	1	400.0	400.0	0	1	1	153.53535	150.79532	1	0.192	-0.448	-5.532	-5.543	111.0
-5555.5557	-400.0	1	1	400.0	400.0	0	1	1	153.53535	150.79532	1	0.192	-0.448	-5.557	-5.543	111.0
-5555.5557	-400.0	1	1	400.0	400.0	0	1	1	153.53535	150.79532	1	0.192	-0.448	-5.512	-5.546	111.0
-5555.5557	-400.0	1	1	400.0	400.0	0	1	1	153.53535	150.79532	1	0.192	-0.448	-5.537	-5.548	111.0
-5555.5557	-400.0	1	1	400.0	400.0	0	1	1	153.53535	150.79532	1	0.192	-0.448	-5.436	-5.548	111.0
-5555.5557	-400.0	1	1	400.0	400.0	0	1	1	153.53535	150.79532	1	0.192	-0.448	-5.481	-5.549	111.0
-5555.5557	-400.0	1	1	400.0	400.0	0	1	1	153.53535	150.79532	1	0.192	-0.448	-5.517	-5.55	111.0
-5555.5557	-400.0	1	1	400.0	400.0	0	1	1	153.53535	150.79532	1	0.192	-0.449	-5.469	-5.55	111.0
-5555.5557	-400.0	1	1	400.0	400.0	1	1	1	153.53535	150.79532	1	0.192	-0.45	-5.552	-5.551	111.0
-5555.5557	-400.0	1	1	400.0	400.0	1	1	1	153.53535	150.79532	1	0.192	-0.451	-5.632	-5.551	111.0
-5555.5557	-400.0	1	1	400.0	400.0	1	1	1	153.53535	150.79532	1	0.192	-0.451	-5.514	-5.553	111.0
-5555.5557	-400.0	1	1	400.0	400.0	1	1	1	153.53535	150.79532	1	0.192	-0.451	-5.539	-5.553	111.0
-5555.5557	-400.0	1	1	400.0	400.0	1	1	1	153.53535	150.79532	1	0.192	-0.451	-5.519	-5.553	111.0
-5555.5557	-400.0	1	1	400.0	400.0	1	1	1	153.53535	150.79532	1	0.192	-0.452	-5.614	-5.554	111.0
-5555.5557	-400.0	1	1	400.0	400.0	1	1	1	153.53535	150.79532	1	0.192	-0.454	-5.564	-5.555	111.0
-5555.5557	-400.0	1	1	400.0	400.0	1	1	1	153.53535	150.79532	1	0.192	-0.454	-5.469	-5.555	111.0
-5555.5557	-400.0	1	1	400.0	400.0	1	1	1	153.53535	150.79532	1	0.192	-0.456	-5.567	-5.556	111.0
-5555.5557	-400.0	1	1	400.0	400.0	1	1	1	153.53535	150.79532	1	0.192	-0.456	-5.418	-5.556	111.0
-5555.5557	-400.0	1	1	400.0	400.0	1	1	1	153.53535	150.79532	1	0.192	-0.456	-5.544	-5.556	111.0
-5555.5557	-400.0	1	1	400.0	400.0	1	1	1	153.53535	150.79532	1	0.192	-0.458	-5.562	-5.557	111.0
-5555.5557	-400.0	1	1	400.0	400.0	1	1	1	153.53535	150.79532	1	0.192	-0.458	-5.539	-5.557	111.0
-5555.5557	-400.0	1	1	400.0	400.0	1	1	1	153.53535	150.79532	1	0.192	-0.46	-5.587	-5.557	111.0
-5555.5557	-400.0	1	1	400.0	400.0	1	1	1	153.53535	150.79532	1	0.192	-0.46	-5.547	-5.559	111.0
-5555.5557	-400.0	1	1	400.0	400.0	1	1	1	153.53535	150.79532	1	0.192	-0.461	-5.574	-5.559	111.0
-5555.5557	-400.0	1	1	400.0	400.0	1	1	1	153.53535	150.79532	1	0.192	-0.461	-5.584	-5.559	111.0
-5555.5557	-400.0	1	1	400.0	400.0	1	1	1	153.53535	150.79532	1	0.192	-0.461	-5.584	-5.559	111.0
-5555.5557	-400.0	1	1	400.0	400.0	1	1	1	153.53535	150.79532	1	0.192	-0.461	-5.562	-5.559	111.0
-5555.5557	-400.0	1	1	400.0	400.0	1	1	1	153.53535	150.79532	1	0.192	-0.46	-5.496	-5.56	111.0
-5555.5557	-400.0	1	1	400.0	400.0	1	1	1	153.53535	150.79532	1	0.192	-0.46	-5.448	-5.56	111.0
-5555.5557	-400.0	1	1	400.0	400.0	1	1	1	153.53535	150.79532	1	0.192	-0.461	-5.564	-5.56	111.0
-5555.5557	-400.0	1	1	400.0	400.0	1	1	1	153.53535	150.79532	1	0.192	-0.46	-5.557	-5.56	111.0
-5555.5557	-400.0	1	1	400.0	400.0	1	1	1	153.53535	150.79532	1	0.192	-0.461	-5.584	-5.56	111.0
-5555.5557	-400.0	1	1	400.0	400.0	1	1	1	153.53535	150.79532	1	0.192	-0.46	-5.567	-5.56	111.0
-5555.5557	-400.0	1	1	400.0	400.0	1	1	1	153.53535	150.79532	1	0.192	-0.46	-5.547	-5.56	111.0
-5555.5557	-400.0	1	1	400.0	400.0	1	1	1	153.53535	150.79532	1	0.192	-0.46	-5.522	-5.56	111.0
-5555.5557	-400.0	1	1	400.0	400.0	1	1	1	153.53535	150.79532	1	0.192	-0.46	-5.534	-5.56	111.0
-5555.5557	-400.0	1	1	400.0	400.0	1	1	1	153.53535	150.79532	1	0.192	-0.461	-5.629	-5.56	111.0
-5555.5557	-400.0	1	1	400.0	400.0	1	1	1	153.53535	150.79532	1	0.192	-0.461	-5.559	-5.56	111.0
-5555.5557	-400.0	1	1	400.0	400.0	1	1	1	153.53535	150.79532	1	0.192	-0.461	-5.559	-5.56	111.0
-5555.5557	-400.0	1	1	400.0	400.0	1	1	1	153.53535	150.79532	1	0.192	-0.461	-5.577	-5.56	111.0
-5555.5557	-400.0	1	1	400.0	400.0	1	1	1	153.53535	150.79532	1	0.192	-0.461	-5.599	-5.56	111.0
-5555.5557	-400.0	1	1	400.0	400.0	1	1	1	153.53535	150.79532	1	0.192	-0.46	-5.537	-5.56	111.0
-5555.5557	-400.0	1	1	400.0	400.0	1	1	1	153.53535	150.79532	1	0.192	-0.461	-5.582	-5.56	111.0
-5555.5557	-400.0	1	1	400.0	400.0	1	1	1	153.53535	150.79532	1	0.192	-0.461	-5.589	-5.561	111.0
-5555.5557	-400.0	1	1	400.0	400.0	1	1	1	153.53535	150.79532	1	0.192	-0.461	-5.564	-5.561	111.0
-5555.5557	-400.0	1	1	400.0	400.0	1	1	1	153.53535	150.79532	1	0.192	-0.461	-5.582	-5.561	111.0
-5555.5557	-400.0	1	1	400.0	400.0	1	1	1	153.53535	150.79532	1	0.192	-0.461	-5.579	-5.561	111.0
-5555.5557	-400.0	1	1	400.0	400.0	1	1	1	153.53535	150.79532	1	0.192	-0.46	-5.547	-5.561	111.0
-5555.5557	-400.0	1	1	400.0	400.0	1	1	1	153.53535	150.79532	1	0.192	-0.461	-5.567	-5.561	111.0
-5555.5557	-400.0	1	1	400.0	400.0	1	1	1	153.53535	150.79532	1	0.192	-0.46	-5.549	-5.561	111.0
-5555.5557	-400.0	1	1	400.0	400.0	1	1	1	153.53535	150.79532	1	0.192	-0.461	-5.562	-5.561	111.0
-5555.5557	-400.0	1	1	400.0	400.0	1	1	1	153.53535	150.79532	1	0.192	-0.46	-5.554	-5.561	111.0
-5555.5557	-400.0	1	1	400.0	400.0	1	1	1	153.53535	150.79532	1	0.192	-0.461	-5.574	-5.561	111.0
-5555.5557	-400.0	1	1	400.0	400.0	1	1	1	153.53535	150.79532	1	0.192	-0.46	-5.531	-5.561	111.0
-5555.5557	-400.0	1	1	400.0	400.0	1	1	1	153.53535	150.79532	1	0.192	-0.46	-5.537	-5.561	111.0
-5555.5557	-400.0	1	1	400.0	400.0	1	1	1	153.53535	150.79532	1	0.192	-0.46	-5.557	-5.561	111.0
-5555.5557	-400.0	1	1	400.0	400.0	1	1	1	153.53535	150.79532	1	0.192	-0.461	-5.668	-5.561	111.0
-5555.5557	-400.0	1	1	400.0	400.0	1	1	1	153.53535	150.79532	1	0.192	-0.461	-5.584	-5.561	111.0
-5555.5557	-400.0	1	1	400.0	400.0	1	1	1	153.53535	150.79532	1	0.192	-0.461	-5.579	-5.561	111.0
-5555.5557	-400.0	1	1	400.0	400.0	1	1	1	153.53535	150.79532	1	0.192	-0.461	-5.572	-5.561	111.0
-5555.5557	-400.0	1	1	400.0	400.0	1	1	1	153.53535	150.79532	1	0.192	-0.46	-5.535	-5.561	111.0
-5555.5557	-400.0	1	1	400.0	400.0	1	1	1	153.53535	150.79532	1	0.192	-0.461	-5.564	-5.561	111.0
-5555.5557	-400.0	1	1	400.0	400.0	1	1	1	153.53535	150.79532	1	0.192	-0.46	-5.547	-5.561	111.0
-5555.5557	-400.0	1	1	400.0	400.0	1	1	1	153.53535	150.79532	1	0.192	-0.46	-5.52	-5.561	111.0
-5555.5557	-400.0	1	1	400.0	400.0	1	1	1	153.53535	150.79532	1	0.192	-0.461	-5.587	-5.561	111.0
-5555.5557	-400.0	1	1	400.0	400.0	1	1	1	153.53535	150.79532	1	0.192	-0.46	-5.514	-5.561	111.0
-5555.5557	-400.0	1	1	400.0	400.0	1	1	1	153.53535	150.79532	1	0.192	-0.46	-5.554	-5.561	111.0
-5555.5557	-400.0	1	1	400.0	400.0	1	1	1	153.53535	150.79532	1	0.192	-0.461	-5.557	-5.561	111.0
-5555.5557	-400.0	1	1	400.0	400.0	1	1	1	153.53535	150.79532	1	0.192	-0.46	-5.543	-5.561	111.0
-5555.5557	-400.0	1	1	400.0	400.0	1	1	1	153.53535	150.79532	1	0.192	-0.46	-5.553	-5.561	111.0
-5555.5557	-400.0	1	1	400.0	400.0	1	1	1	153.53535	150.79532	1	0.192	-0.46	-5.554	-5.561	111.0
-5555.5557	-400.0	1	1	400.0	400.0	1	1	1	153.53535	150.79532	1	0.192	-0.461	-5.558	-5.561	111.0
-5555.5557	-400.0	1	1	400.0	400.0	1	1	1	153.53535	150.79532	1	0.192	-0.461	-5.604	-5.561	111.0
-5555.5557	-400.0	1	1	400.0	400.0	1	1	1	153.53535	150.79532	1	0.192	-0.459	-5.546	-5.561	111.0
-5555.5557	-400.0	1	1	400.0	400.0	1	1	1	153.53535	150.79532	1	0.192	-0.461	-5.589	-5.561	111.0
-5555.5557	-400.0	1	1	400.0	400.0	1	1	1	153.53535	150.79532	1	0.192	-0.461	-5.595	-5.561	111.0
-5555.5557	-400.0	1	1	400.0	400.0	1	1	1	153.53535	150.79532	1	0.192	-0.461	-5.576	-5.561	111.0
-5555.5557	-400.0	1	1	400.0	400.0	1	1	1	153.53535	150.79532	1	0.192	-0.46	-5.538	-5.561	111.0
-5555.5557	-400.0	1	1	400.0	400.0	1	1	1	153.53535	150.79532	1	0.192	-0.461	-5.57	-5.561	111.0
-5555.5557	-400.0	1	1	400.0	400.0	1	1	1	153.53535	150.79532	1	0.192	-0.46	-5.546	-5.561	111.0
-5555.5557	-400.0	1	1	400.0	400.0	1	1	1	153.53535	150.79532	1	0.192	-0.461	-5.564	-5.561	111.0
-5555.5557	-400.0	1	1	400.0	400.0	1	1	1	153.53535	150.79532	1	0.192	-0.461	-5.588	-5.561	111.0
-5555.5557	-400.0	1	1	400.0	400.0	1	1	1	153.53535	150.79532	1	0.192	-0.46	-5.534	-5.561	111.0
-5555.5557	-400.0	1	1	400.0	400.0	1	1	1	153.53535	150.79532	1	0.192	-0.46	-5.548	-5.561	111.0
-5555.5557	-400.0	1	1	400.0	400.0	1	1	1	153.53535	150.79532	1	0.192	-0.461	-5.625	-5.561	111.0
-5555.5557	-400.0	1	1	400.0	400.0	1	1	1	153.53535	150.79532	1	0.192	-0.46	-5.542	-5.561	111.0
-5555.5557	-400.0	1	1	400.0	400.0	1	1	1	153.53535	150.79532	1	0.192	-0.461	-5.617	-5.561	111.0
-5555.5557	-400.0	1	1	400.0	400.0	1	1	1	153.53535	150.79532	1	0.192	-0.46	-5.55	-5.561	111.0
-5555.5557	-400.0	1	1	400.0	400.0	1	1	1	153.53535	150.79532	1	0.192	-0.461	-5.559	-5.561	111.0
-5555.5557	-400.0	1	1	400.0	400.0	1	1	1	153.53535	150.79532	1	0.192	-0.461	-5.607	-5.561	111.0
-5555.5557	-400.0	1	1	400.0	400.0	1	1	1	153.53535	150.79532	1	0.192	-0.461	-5.613	-5.561	111.0
-5555.5557	-400.0	1	1	400.0	400.0	1	1	1	153.53535	150.79532	1	0.192	-0.461	-5.728	-5.561	111.0
-5555.5557	-400.0	1	1	400.0	400.0	1	1	1	153.53535	150.79532	1	0.192	-0.46	-5.329	-5.561	111.0
-5555.5557	-400.0	1	1	400.0	400.0	1	1	1	153.53535	150.79532	1	0.192	-0.46	-5.551	-5.561	111.0
-5555.5557	-400.0	1	1	400.0	400.0	1	1	1	153.53535	150.79532	1	0.192	-0.46	-5.484	-5.561	111.0
-5555.5557	-400.0	1	1	400.0	400.0	1	1	1	153.53535	150.79532	1	0.192	-0.46	-5.498	-5.561	111.0
-5555.5557	-400.0	1	1	400.0	400.0	1	1	1	153.53535	150.79532	1	0.192	-0.46	-5.523	-5.561	111.0
-5555.5557	-400.0	1	1	400.0	400.0	1	1	1	153.53535	150.79532	1	0.192	-0.461	-5.58	-5.561	111.0
-5555.5557	-400.0	1	1	400.0	400.0	1	1	1	153.53535	150.79532	1	0.192	-0.461	-5.584	-5.561	111.0
-5555.5557	-400.0	1	1	400.0	400.0	1	1	1	153.53535	150.79532	1	0.192	-0.461	-5.686	-5.561	111.0
-5555.5557	-400.0	1	1	400.0	400.0	1	1	1	153.53535	150.79532	1	0.192	-0.46	-5.552	-5.561	111.0
-5555.5557	-400.0	1	1	400.0	400.0	1	1	1	153.53535	150.79532	1	0.192	-0.46	-5.543	-5.561	111.0
-5555.5557	-400.0	1	1	400.0	400.0	1	1	1	153.53535	150.79532	1	0.192	-0.461	-5.603	-5.561	111.0
-5555.5557	-400.0	1	1	400.0	400.0	1	1	1	153.53535	150.79532	1	0.192	-0.461	-5.56	-5.561	111.0
-5555.5557	-400.0	1	1	400.0	400.0	1	1	1	153.53535	150.79532	1	0.192	-0.46	-5.544	-5.561	111.0
-5555.5557	-400.0	1	1	400.0	400.0	1	1	1	153.53535	150.79532	1	0.192	-0.461	-5.572	-5.561	111.0
-5555.5557	-400.0	1	1	400.0	400.0	1	1	1	153.53535	150.79532	1	0.192	-0.461	-5.571	-5.561	111.0
-5555.5557	-400.0	1	1	400.0	400.0	1	1	1	153.53535	150.79532	1	0.192	-0.461	-5.564	-5.561	111.0
-5555.5557	-400.0	1	1	400.0	400.0	1	1	1	153.53535	150.79532	1	0.192	-0.461	-5.561	-5.561	111.0
-5555.5557	-400.0	1	1	400.0	400.0	1	1	1	153.53535	150.79532	1	0.192	-0.461	-5.571	-5.561	111.0
-5555.5557	-400.0	1	1	400.0	400.0	1	1	1	153.53535	150.79532	1	0.192	-0.461	-5.67	-5.561	111.0
-5555.5557	-400.0	1	1	400.0	400.0	1	1	1	153.53535	150.79532	1	0.192	-0.461	-5.606	-5.561	111.0
-5555.5557	-400.0	1	1	400.0	400.0	1	1	1	153.53535	150.79532	1	0.192	-0.46	-5.546	-5.561	111.0
-5555.5557	-400.0	1	1	400.0	400.0	1	1	1	153.53535	150.79532	1	0.192	-0.461	-5.562	-5.561	111.0
-5555.5557	-400.0	1	1	400.0	400.0	1	1	1	153.53535	150.79532	1	0.192	-0.46	-5.55	-5.561	111.0
-5555.5557	-400.0	1	1	400.0	400.0	1	1	1	153.53535	150.79532	1	0.192	-0.461	-5.584	-5.561	111.0
-5555.5557	-400.0	1	1	400.0	400.0	1	1	1	153.53535	150.79532	1	0.192	-0.461	-5.659	-5.561	111.0
-5555.5557	-400.0	1	1	400.0	400.0	1	1	1	153.53535	150.79532	1	0.192	-0.461	-5.591	-5.561	111.0
-5555.5557	-400.0	1	1	400.0	400.0	1	1	1	153.53535	150.79532	1	0.192	-0.461	-5.568	-5.561	111.0
-5555.5557	-400.0	1	1	400.0	400.0	1	1	1	153.53535	150.79532	1	0.192	-0.461	-5.594	-5.561	111.0
-5555.5557	-400.0	1	1	400.0	400.0	1	1	1	153.53535	150.79532	1	0.192	-0.46	-5.522	-5.561	111.0
-5555.5557	-400.0	1	1	400.0	400.0	1	1	1	153.53535	150.79532	1	0.192	-0.461	-5.588	-5.561	111.0
-5555.5557	-400.0	1	1	400.0	400.0	1	1	1	153.53535	150.79532	1	0.192	-0.461	-5.561	-5.561	111.0
-5555.5557	-400.0	1	1	400.0	400.0	1	1	1	153.53535	150.79532	1	0.192	-0.461	-5.657	-5.561	111.0
-5555.5557	-400.0	1	1	400.0	400.0	1	1	1	153.53535	150.79532	1	0.192	-0.461	-5.569	-5.561	111.0
0.0	0.0	1	1	400.0	400.0	1	1	1	153.53535	150.79532	0	0.192	-0.46	-5.555	-5.561	111.0
0.0	0.0	1	1	400.0	400.0	1	1	1	153.53535	150.79532	0	0.192	-0.461	-5.583	-5.561	111.0
0.0	0.0	1	1	400.0	400.0	1	1	1	153.53535	150.79532	0	0.192	-0.461	-5.583	-5.561	111.0
0.0	0.0	1	1	400.0	400.0	1	1	1	153.53535	150.79532	0	0.192	-0.458	-5.08	-5.168	111.0
0.0	0.0	1	1	400.0	400.0	1	1	1	153.53535	150.79532	0	0.192	-0.456	-5.157	-5.168	111.0
0.0	0.0	1	1	400.0	400.0	1	1	1	153.53535	150.79532	0	0.192	-0.45	-4.81	-4.803	111.0
0.0	0.0	1	1	400.0	400.0	1	1	1	153.53535	150.79532	0	0.192	-0.44	-4.15	-4.147	111.0
0.0	0.0	1	1	400.0	400.0	1	1	1	153.53535	150.79532	0	0.193	-0.432	-4.129	-4.147	111.0
0.0	0.0	1	1	400.0	400.0	1	1	1	153.53535	150.79532	0	0.193	-0.418	-3.606	-3.581	111.0
0.0	0.0	1	1	400.0	400.0	1	1	1	153.53535	150.79532	0	0.193	-0.407	-3.512	-3.328	111.0
0.0	0.0	1	1	400.0	400.0	1	1	1	153.53535	150.79532	0	0.193	-0.395	-3.441	-3.328	111.0
0.0	0.0	1	1	400.0	400.0	1	1	1	153.53535	150.79532	0	0.193	-0.379	-2.887	-2.874	111.0
0.0	0.0	1	1	400.0	400.0	1	1	1	153.53535	150.79532	0	0.193	-0.365	-2.834	-2.874	111.0
0.0	0.0	1	1	400.0	400.0	1	1	1	153.53535	150.79532	0	0.193	-0.352	-2.677	-2.671	111.0
0.0	0.0	1	1	400.0	400.0	1	1	1	153.53535	150.79532	0	0.193	-0.337	-2.326	-2.306	111.0
0.0	0.0	1	1	400.0	400.0	1	1	1	153.53535	150.79532	0	0.193	-0.324	-2.291	-2.306	111.0
0.0	0.0	1	1	400.0	400.0	1	1	1	153.53535	150.79532	0	0.193	-0.31	-2.137	-2.143	111.0
0.0	0.0	1	1	400.0	400.0	1	1	1	153.53535	150.79532	0	0.194	-0.296	-2.145	-2.143	111.0
0.0	0.0	1	1	400.0	400.0	1	1	1	153.53535	150.79532	0	0.194	-0.283	-1.946	-1.85	111.0
0.0	0.0	1	1	400.0	400.0	1	1	1	153.53535	150.79532	0	0.194	-0.268	-1.561	-1.598	111.0
0.0	0.0	1	1	400.0	400.0	1	1	1	153.53535	150.79532	0	0.194	-0.254	-1.601	-1.598	111.0
0.0	0.0	1	1	400.0	400.0	1	1	1	153.53535	150.79532	0	0.194	-0.242	-1.478	-1.485	111.0
0.0	0.0	1	1	400.0	400.0	1	1	1	153.53535	150.79532	0	0.194	-0.229	-1.371	-1.282	111.0
0.0	0.0	1	1	400.0	400.0	1	1	1	153.53535	150.79532	0	0.194	-0.217	-1.254	-1.282	111.0
0.0	0.0	1	1	400.0	400.0	1	1	1	153.53535	150.79532	0	0.194	-0.206	-1.169	-1.191	111.0
0.0	0.0	1	1	400.0	400.0	1	1	1	153.53535	150.79532	0	0.195	-0.195	-1.144	-1.191	111.0
0.0	0.0	1	1	400.0	400.0	1	1	1	153.53535	150.79532	0	0.195	-0.185	-1.04	-1.029	111.0
0.0	0.0	1	1	400.0	400.0	1	1	1	153.53535	150.79532	0	0.195	-0.174	-0.873	-0.888	111.0
0.0	0.0	1	1	400.0	400.0	1	1	1	153.53535	150.79532	0	0.195	-0.164	-0.871	-0.888	111.0
0.0	0.0	1	1	400.0	400.0	1	1	1	153.53535	150.79532	0	0.195	-0.155	-0.849	-0.825	111.0
0.0	0.0	1	1	400.0	400.0	1	1	1	153.53535	150.79532	0	0.195	-0.147	-0.807	-0.712	111.0
0.0	0.0	1	1	400.0	400.0	1	1	1	153.53535	150.79532	0	0.195	-0.137	-0.698	-0.712	111.0
0.0	0.0	1	1	400.0	400.0	1	1	1	153.53535	150.79532	0	0.195	-0.129	-0.691	-0.662	111.0
0.0	0.0	1	1	400.0	400.0	1	1	1	153.53535	150.79532	0	0.196	-0.121	-0.664	-0.662	111.0
0.0	0.0	1	1	400.0	400.0	1	1	1	153.53535	150.79532	0	0.196	-0.114	-0.658	-0.571	111.0
0.0	0.0	1	1	400.0	400.0	1	1	1	153.53535	150.79532	0	0.196	-0.108	-0.572	-0.531	111.0
0.0	0.0	1	1	400.0	400.0	1	1	1	153.53535	150.79532	0	0.196	-0.101	-0.545	-0.531	111.0
0.0	0.0	1	1	400.0	400.0	1	1	1	153.53535	150.79532	0	0.196	-0.095	-0.628	-0.458	111.0
0.0	0.0	1	1	400.0	400.0	1	1	1	153.53535	150.79532	0	0.196	-0.09	-0.426	-0.426	111.0
0.0	0.0	1	1	400.0	400.0	1	1	1	153.53535	150.79532	0	0.196	-0.084	-0.434	-0.426	111.0
0.0	0.0	1	1	400.0	400.0	1	1	1	153.53535	150.79532	0	0.197	-0.079	-0.353	-0.368	111.0
0.0	0.0	1	1	400.0	400.0	1	1	1	153.53535	150.79532	0	0.197	-0.076	-0.498	-0.368	111.0
0.0	0.0	1	1	400.0	400.0	1	1	1	153.53535	150.79532	0	0.197	-0.072	-0.34	-0.317	111.0
0.0	0.0	1	1	400.0	400.0	1	1	1	153.53535	150.79532	0	0.197	-0.068	-0.31	-0.295	111.0
0.0	0.0	1	1	400.0	400.0	1	1	1	153.53535	150.79532	0	0.197	-0.064	-0.294	-0.295	111.0
0.0	0.0	1	1	400.0	400.0	1	1	1	153.53535	150.79532	0	0.198	-0.06	-0.276	-0.254	111.0
0.0	0.0	1	1	400.0	400.0	1	1	1	153.53535	150.79532	0	0.198	-0.057	-0.251	-0.236	111.0
0.0	0.0	1	1	400.0	400.0	1	1	1	153.53535	150.79532	0	0.198	-0.054	-0.244	-0.236	111.0
0.0	0.0	1	1	400.0	400.0	1	1	1	153.53535	150.79532	0	0.198	-0.051	-0.314	-0.204	111.0
0.0	0.0	1	1	400.0	400.0	1	1	1	153.53535	150.79532	0	0.198	-0.047	-0.166	-0.189	111.0
0.0	0.0	1	1	400.0	400.0	1	1	1	153.53535	150.79532	0	0.198	-0.043	-0.176	-0.189	111.0
0.0	0.0	1	1	400.0	400.0	1	1	1	153.53535	150.79532	0	0.198	-0.04	-0.183	-0.163	111.0
0.0	0.0	1	1	400.0	400.0	1	1	1	153.53535	150.79532	0	0.198	-0.038	-0.143	-0.163	111.0
0.0	0.0	1	1	400.0	400.0	1	1	1	153.53535	150.79532	0	0.198	-0.036	-0.161	-0.141	111.0
0.0	0.0	1	1	400.0	400.0	1	1	1	153.53535	150.79532	0	0.198	-0.034	-0.187	-0.131	111.0
0.0	0.0	1	1	400.0	400.0	1	1	1	153.53535	150.79532	0	0.199	-0.032	-0.137	-0.131	111.0
0.0	0.0	1	1	400.0	400.0	1	1	1	153.53535	150.79532	0	0.199	-0.03	-0.146	-0.113	111.0
0.0	0.0	1	1	400.0	400.0	1	1	1	153.53535	150.79532	0	0.199	-0.028	-0.109	-0.113	111.0
0.0	0.0	1	1	400.0	400.0	1	1	1	153.53535	150.79532	0	0.199	-0.025	-0.006	-0.105	111.0
0.0	0.0	1	1	400.0	400.0	1	1	1	153.53535	150.79532	0	0.198	-0.023	-0.25	-0.09	111.0
0.0	0.0	1	1	400.0	400.0	1	1	1	153.53535	150.79532	0	0.198	-0.021	-0.054	-0.09	111.0
0.0	0.0	1	1	400.0	400.0	1	1	1	153.53535	150.79532	0	0.198	-0.02	-0.069	-0.084	111.0
0.0	0.0	1	1	400.0	400.0	1	1	1	153.53535	150.79532	0	0.198	-0.02	-0.086	-0.072	111.0
0.0	0.0	1	1	400.0	400.0	1	1	1	153.53535	150.79532	0	0.198	-0.02	-0.043	-0.072	111.0
0.0	0.0	1	1	400.0	400.0	1	1	1	153.53535	150.79532	0	0.198	-0.02	-0.048	-0.067	111.0
0.0	0.0	1	1	400.0	400.0	1	1	1	153.53535	150.79532	0	0.198	-0.02	-0.069	-0.067	111.0
0.0	0.0	1	1	400.0	400.0	1	1	1	153.53535	150.79532	0	0.198	-0.02	-0.075	-0.058	111.0
0.0	0.0	1	1	400.0	400.0	1	1	1	153.53535	150.79532	0	0.198	-0.02	-0.078	-0.049	111.0
0.0	0.0	1	1	400.0	400.0	1	1	1	153.53535	150.79532	0	0.198	-0.02	-0.058	-0.049	111.0
0.0	0.0	1	1	400.0	400.0	1	1	1	153.53535	150.79532	0	0.198	-0.02	-0.028	-0.046	111.0
0.0	0.0	1	1	400.0	400.0	1	1	1	153.53535	150.79532	0	0.198	-0.02	-0.086	-0.043	111.0
0.0	0.0	1	1	400.0	400.0	1	1	1	153.53535	150.79532	0	0.198	-0.02	-0.047	-0.043	111.0
0.0	0.0	1	1	400.0	400.0	1	1	1	153.53535	150.79532	0	0.198	-0.02	-0.025	-0.037	111.0
0.0	0.0	1	1	400.0	400.0	1	1	1	153.53535	150.79532	0	0.198	-0.019	-0.038	-0.037	111.0
0.0	0.0	1	1	400.0	400.0	1	1	1	153.53535	150.79532	0	0.198	-0.019	-0.02	-0.031	111.0
0.0	0.0	1	1	400.0	400.0	1	1	1	153.53535	150.79532	0	0.198	-0.019	-0.018	-0.029	111.0
0.0	0.0	1	1	400.0	400.0	1	1	1	153.53535	150.79532	0	0.198	-0.019	-0.058	-0.029	111.0
0.0	0.0	1	1	400.0	400.0	1	1	1	153.53535	150.79532	0	0.198	-0.019	-0.025	-0.025	111.0
0.0	0.0	1	1	400.0	400.0	1	1	1	153.53535	150.79532	0	0.198	-0.019	-0.047	-0.023	111.0
0.0	0.0	1	1	400.0	400.0	1	1	1	153.53535	150.79532	0	0.198	-0.019	-0.041	-0.023	111.0
0.0	0.0	1	1	400.0	400.0	1	1	1	153.53535	150.79532	0	0.198	-0.018	0.037	-0.02	111.0
0.0	0.0	1	1	400.0	400.0	1	1	1	153.53535	150.79532	0	0.198	-0.017	0.006	-0.02	111.0
0.0	0.0	1	1	400.0	400.0	1	1	1	153.53535	150.79532	0	0.198	-0.017	-0.014	-0.018	111.0
0.0	0.0	1	1	400.0	400.0	1	1	1	153.53535	150.79532	0	0.198	-0.016	0.004	-0.015	111.0
0.0	0.0	1	1	400.0	400.0	1	1	1	153.53535	150.79532	0	0.198	-0.015	0.115	-0.015	111.0
0.0	0.0	1	1	400.0	400.0	1	1	1	153.53535	150.79532	0	0.198	-0.015	-0.038	-0.013	111.0
0.0	0.0	1	1	400.0	400.0	1	1	1	153.53535	150.79532	0	0.198	-0.013	0.0	-0.012	111.0
0.0	0.0	1	1	400.0	400.0	1	1	1	153.53535	150.79532	0	0.198	-0.013	-0.023	-0.012	111.0
0.0	0.0	1	1	400.0	400.0	1	1	1	153.53535	150.79532	0	0.198	-0.012	0.004	-0.01	111.0
0.0	0.0	1	1	400.0	400.0	1	1	1	153.53535	150.79532	0	0.198	-0.01	-0.01	-0.01	111.0
0.0	0.0	1	1	400.0	400.0	1	1	1	153.53535	150.79532	0	0.198	-0.009	-0.035	-0.009	111.0
0.0	0.0	1	1	400.0	400.0	1	1	1	153.53535	150.79532	0	0.198	-0.007	0.006	-0.008	111.0
0.0	0.0	1	1	400.0	400.0	1	1	1	153.53535	150.79532	0	0.198	-0.007	-0.018	-0.008	111.0
0.0	0.0	1	1	400.0	400.0	1	1	1	153.53535	150.79532	0	0.198	-0.006	0.0	-0.007	111.0
0.0	0.0	1	1	400.0	400.0	1	1	1	153.53535	150.79532	0	0.198	-0.006	-0.019	-0.006	111.0
0.0	0.0	1	1	400.0	400.0	1	1	1	153.53535	150.79532	0	0.198	-0.005	-0.036	-0.006	111.0
0.0	0.0	1	1	400.0	400.0	1	1	1	153.53535	150.79532	0	0.198	-0.004	0.008	-0.006	111.0
0.0	0.0	1	1	400.0	400.0	1	1	1	153.53535	150.79532	0	0.198	-0.002	0.017	-0.006	111.0
0.0	0.0	1	1	400.0	400.0	1	1	1	153.53535	150.79532	0	0.198	-0.002	-0.027	-0.005	111.0
0.0	0.0	1	1	400.0	400.0	1	1	1	153.53535	150.79532	0	0.198	0.0	0.036	-0.004	111.0
0.0	0.0	1	1	400.0	400.0	1	1	1	153.53535	150.79532	0	0.198	0.0	0.013	-0.004	111.0
0.0	0.0	1	1	400.0	400.0	1	1	1	153.53535	150.79532	0	0.198	-0.001	-0.037	-0.003	111.0
0.0	0.0	1	1	400.0	400.0	1	1	1	153.53535	150.79532	0	0.198	0.0	0.021	-0.003	111.0
0.0	0.0	1	1	400.0	400.0	1	1	1	153.53535	150.79532	0	0.198	0.0	0.009	-0.003	111.0
0.0	0.0	1	1	400.0	400.0	1	1	1	153.53535	150.79532	0	0.198	0.0	0.073	-0.002	111.0
0.0	0.0	1	1	400.0	400.0	1	1	1	153.53535	150.79532	0	0.198	-0.001	-0.017	-0.002	111.0
0.0	0.0	1	1	400.0	400.0	1	1	1	153.53535	150.79532	0	0.198	-0.001	-0.025	-0.002	111.0
0.0	0.0	1	1	400.0	400.0	1	1	1	153.53535	150.79532	0	0.198	-0.001	-0.012	-0.002	111.0
0.0	0.0	1	1	400.0	400.0	1	1	1	153.53535	150.79532	0	0.198	0.0	-0.001	-0.002	111.0
0.0	0.0	1	1	400.0	400.0	1	1	1	153.53535	150.79532	0	0.198	-0.001	-0.047	-0.001	111.0
0.0	0.0	1	1	400.0	400.0	1	1	1	153.53535	150.79532	0	0.198	-0.001	-0.154	-0.001	111.0
0.0	0.0	1	1	400.0	400.0	1	1	1	153.53535	150.79532	0	0.198	0.0	-0.005	-0.001	111.0
0.0	0.0	1	1	400.0	400.0	1	1	1	153.53535	150.79532	0	0.198	0.0	-0.009	-0.001	111.0
0.0	0.0	1	1	400.0	400.0	1	1	1	153.53535	150.79532	0	0.198	0.0	0.0	-0.001	111.0
0.0	0.0	1	1	400.0	400.0	1	1	1	153.53535	150.79532	0	0.198	0.0	0.0	-0.001	111.0
0.0	0.0	1	1	400.0	400.0	1	1	1	153.53535	150.79532	0	0.198	-0.001	-0.024	0.0	111.0
0.0	0.0	1	1	400.0	400.0	1	1	1	153.53535	150.79532	0	0.198	0.0	0.16	0.0	111.0
0.0	0.0	1	1	400.0	400.0	1	1	1	153.53535	150.79532	0	0.198	0.0	0.022	0.0	111.0
0.0	0.0	1	1	400.0	400.0	1	1	1	153.53535	150.79532	0	0.198	-0.001	-0.025	0.0	111.0
0.0	0.0	1	1	400.0	400.0	1	1	1	153.53535	150.79532	0	0.198	-0.001	-0.033	0.0	111.0
0.0	0.0	1	1	400.0	400.0	1	1	1	153.53535	150.79532	0	0.198	0.0	0.005	0.0	111.0
0.0	0.0	1	1	400.0	400.0	1	1	1	153.53535	150.79532	0	0.198	-0.001	-0.03	0.0	111.0
0.0	0.0	1	1	400.0	400.0	1	1	1	153.53535	150.79532	0	0.198	-0.001	-0.022	0.0	111.0
0.0	0.0	1	1	400.0	400.0	1	1	1	153.53535	150.79532	0	0.198	0.0	0.03	0.0	111.0
0.0	0.0	1	1	400.0	400.0	1	1	1	153.53535	150.79532	0	0.198	0.0	0.015	0.0	111.0
0.0	0.0	1	1	400.0	400.0	1	1	1	153.53535	150.79532	0	0.198	-0.001	-0.054	0.0	111.0
0.0	0.0	1	1	400.0	400.0	1	1	1	153.53535	150.79532	0	0.198	0.0	0.051	0.0	111.0
0.0	0.0	1	1	400.0	400.0	1	1	1	153.53535	150.79532	0	0.198	0.0	0.054	0.0	111.0
0.0	0.0	1	1	400.0	400.0	1	1	1	153.53535	150.79532	0	0.198	0.0	0.011	0.0	111.0
0.0	0.0	1	1	400.0	400.0	1	1	1	153.53535	150.79532	0	0.198	0.0	0.006	0.0	111.0
0.0	0.0	1	1	400.0	400.0	1	1	1	153.53535	150.79532	0	0.198	-0.001	-0.103	0.0	111.0
0.0	0.0	1	1	400.0	400.0	1	1	1	153.53535	150.79532	0	0.198	0.0	0.011	0.0	111.0
0.0	0.0	1	1	400.0	400.0	1	1	1	153.53535	150.79532	0	0.198	-0.001	-0.062	0.0	111.0
0.0	0.0	1	1	400.0	400.0	1	1	1	153.53535	150.79532	0	0.198	0.0	0.059	0.0	111.0
0.0	0.0	1	1	400.0	400.0	1	1	1	153.53535	150.79532	0	0.198	-0.001	-0.094	0.0	111.0
0.0	0.0	1	1	400.0	400.0	1	1	1	153.53535	150.79532	0	0.198	-0.001	-0.019	0.0	111.0
0.0	0.0	1	1	400.0	400.0	1	1	1	153.53535	150.79532	0	0.198	0.0	-0.003	0.0	111.0
0.0	0.0	1	1	400.0	400.0	1	1	1	153.53535	150.79532	0	0.198	-0.001	-0.015	0.0	111.0
0.0	0.0	1	1	400.0	400.0	1	1	1	153.53535	150.79532	0	0.198	0.0	-0.006	0.0	111.0
0.0	0.0	1	1	400.0	400.0	1	1	1	153.53535	150.79532	0	0.198	0.0	0.0	0.0	111.0
0.0	0.0	1	1	400.0	400.0	1	1	1	153.53535	150.79532	0	0.198	-0.001	-0.021	0.0	111.0
0.0	0.0	1	1	400.0	400.0	1	1	1	153.53535	150.79532	0	0.198	0.0	0.014	0.0	111.0
0.0	0.0	1	1	400.0	400.0	1	1	1	153.53535	150.79532	0	0.198	0.0	0.02	0.0	111.0
0.0	0.0	1	1	400.0	400.0	1	1	1	153.53535	150.79532	0	0.198	-0.001	-0.012	0.0	111.0
0.0	0.0	1	1	400.0	400.0	1	1	1	153.53535	150.79532	0	0.198	0.0	0.006	0.0	111.0
0.0	0.0	1	1	400.0	400.0	1	1	1	153.53535	150.79532	0	0.198	0.0	-0.009	0.0	111.0
0.0	0.0	1	1	400.0	400.0	1	1	1	153.53535	150.79532	0	0.198	0.0	0.025	0.0	111.0
0.0	0.0	1	1	400.0	400.0	1	1	1	153.53535	150.79532	0	0.198	0.0	0.006	0.0	111.0
0.0	0.0	1	1	400.0	400.0	1	1	1	153.53535	150.79532	0	0.198	0.0	0.028	0.0	111.0
0.0	0.0	1	1	400.0	400.0	1	1	1	153.53535	150.79532	0	0.198	-0.001	-0.018	0.0	111.0
0.0	0.0	1	1	400.0	400.0	1	1	1	153.53535	150.79532	0	0.198	0.0	0.064	0.0	111.0
0.0	0.0	1	1	400.0	400.0	1	1	1	153.53535	150.79532	0	0.198	0.0	0.0	0.0	111.0
0.0	0.0	1	1	400.0	400.0	1	1	1	153.53535	150.79532	0	0.198	-0.001	-0.129	0.0	111.0
0.0	0.0	1	1	400.0	400.0	1	1	1	153.53535	150.79532	0	0.198	0.0	-0.005	0.0	111.0
0.0	0.0	1	1	400.0	400.0	1	1	1	153.53535	150.79532	0	0.198	0.0	-0.006	0.0	111.0
0.0	0.0	1	1	400.0	400.0	1	1	1	153.53535	150.79532	0	0.198	0.0	0.019	0.0	111.0
0.0	0.0	1	1	400.0	400.0	1	1	1	153.53535	150.79532	0	0.198	0.0	0.082	0.0	111.0
0.0	0.0	1	1	400.0	400.0	1	1	1	153.53535	150.79532	0	0.198	0.0	-0.01	0.0	111.0
0.0	0.0	1	1	400.0	400.0	1	1	1	153.53535	150.79532	0	0.198	-0.001	-0.012	0.0	111.0
0.0	0.0	1	1	400.0	400.0	1	1	1	153.53535	150.79532	0	0.198	0.0	0.006	0.0	111.0
0.0	0.0	1	1	400.0	400.0	1	1	1	153.53535	150.79532	0	0.198	-0.001	-0.032	0.0	111.0
0.0	0.0	1	1	400.0	400.0	1	1	1	153.53535	150.79532	0	0.198	-0.001	-0.013	0.0	111.0
0.0	0.0	1	1	400.0	400.0	1	1	1	153.53535	150.79532	0	0.198	0.0	0.024	0.0	111.0
0.0	0.0	1	1	400.0	400.0	1	1	1	153.53535	150.79532	0	0.198	-0.001	-0.04	0.0	111.0
0.0	0.0	1	1	400.0	400.0	1	1	1	153.53535	150.79532	0	0.198	0.0	-0.005	0.0	111.0
0.0	0.0	1	1	400.0	400.0	1	1	1	153.53535	150.79532	0	0.198	0.0	0.008	0.0	111.0
0.0	0.0	1	1	400.0	400.0	1	1	1	153.53535	150.79532	0	0.198	-0.001	-0.012	0.0	111.0
0.0	0.0	1	1	400.0	400.0	1	1	1	153.53535	150.79532	0	0.198	-0.001	-0.023	0.0	111.0
0.0	0.0	1	1	400.0	400.0	1	1	1	153.53535	150.79532	0	0.198	0.0	-0.01	0.0	111.0
0.0	0.0	1	1	400.0	400.0	1	1	1	153.53535	150.79532	0	0.198	-0.001	-0.013	0.0	111.0
0.0	0.0	1	1	400.0	400.0	1	1	1	153.53535	150.79532	0	0.198	0.0	0.149	0.0	111.0
0.0	0.0	1	1	400.0	400.0	1	1	1	153.53535	150.79532	0	0.198	-0.001	-0.026	0.0	111.0
0.0	0.0	1	1	400.0	400.0	1	1	1	153.53535	150.79532	0	0.198	0.0	0.032	0.0	111.0
0.0	0.0	1	1	400.0	400.0	1	1	1	153.53535	150.79532	0	0.198	-0.001	-0.083	0.0	111.0
0.0	0.0	1	1	400.0	400.0	1	1	1	153.53535	150.79532	0	0.198	0.0	0.03	0.0	111.0
0.0	0.0	1	1	400.0	400.0	1	1	1	153.53535	150.79532	0	0.198	0.0	0.015	0.0	111.0
0.0	0.0	1	1	400.0	400.0	1	1	1	153.53535	150.79532	0	0.198	0.0	-0.001	0.0	111.0
0.0	0.0	1	1	400.0	400.0	1	1	1	153.53535	150.79532	0	0.198	0.0	0.033	0.0	111.0
0.0	0.0	1	1	400.0	400.0	1	1	1	153.53535	150.79532	0	0.198	0.0	0.01	0.0	111.0
0.0	0.0	1	1	400.0	400.0	1	1	1	153.53535	150.79532	0	0.198	0.0	0.015	0.0	111.0
0.0	0.0	1	1	400.0	400.0	1	1	1	153.53535	150.79532	0	0.198	0.0	0.017	0.0	111.0
0.0	0.0	1	1	400.0	400.0	1	1	1	153.53535	150.79532	0	0.198	0.0	0.059	0.0	111.0
0.0	0.0	1	1	400.0	400.0	1	1	1	153.53535	150.79532	0	0.198	0.0	0.038	0.0	111.0
0.0	0.0	1	1	400.0	400.0	1	1	1	153.53535	150.79532	0	0.198	-0.001	-0.012	0.0	111.0
0.0	0.0	1	1	400.0	400.0	1	1	1	153.53535	150.79532	0	0.198	0.0	0.009	0.0	111.0
0.0	0.0	1	1	400.0	400.0	1	1	1	153.53535	150.79532	0	0.198	-0.001	-0.012	0.0	111.0
0.0	0.0	1	1	400.0	400.0	1	1	1	153.53535	150.79532	0	0.198	0.0	0.011	0.0	111.0
0.0	0.0	1	1	400.0	400.0	1	1	1	153.53535	150.79532	0	0.198	0.0	0.011	0.0	111.0
0.0	0.0	1	1	400.0	400.0	1	1	1	153.53535	150.79532	0	0.198	0.0	0.026	0.0	111.0
0.0	0.0	1	1	400.0	400.0	1	1	1	153.53535	150.79532	0	0.198	0.0	-0.008	0.0	111.0
0.0	0.0	1	1	400.0	400.0	1	1	1	153.53535	150.79532	0	0.198	-0.001	-0.045	0.0	111.0
0.0	0.0	1	1	400.0	400.0	1	1	1	153.53535	150.79532	0	0.198	0.0	0.002	0.0	111.0
0.0	0.0	1	1	400.0	400.0	1	1	1	153.53535	150.79532	0	0.198	-0.001	-0.041	0.0	111.0
0.0	0.0	1	1	400.0	400.0	1	1	1	153.53535	150.79532	0	0.198	0.0	0.014	0.0	111.0
0.0	0.0	1	1	400.0	400.0	1	1	1	153.53535	150.79532	0	0.198	0.0	0.01	0.0	111.0
0.0	0.0	1	1	400.0	400.0	1	1	1	153.53535	150.79532	0	0.198	0.0	0.008	0.0	111.0
0.0	0.0	1	1	400.0	400.0	1	1	1	153.53535	150.79532	0	0.198	-0.001	-0.015	0.0	111.0
0.0	0.0	1	1	400.0	400.0	1	1	1	153.53535	150.79532	0	0.198	0.0	0.007	0.0	111.0
0.0	0.0	1	1	400.0	400.0	1	1	1	153.53535	150.79532	0	0.198	-0.001	-0.026	0.0	111.0
0.0	0.0	1	1	400.0	400.0	1	1	1	153.53535	150.79532	0	0.198	0.0	0.006	0.0	111.0
0.0	0.0	1	1	400.0	400.0	1	1	1	153.53535	150.79532	0	0.198	0.0	0.008	0.0	111.0
0.0	0.0	1	1	400.0	400.0	1	1	1	153.53535	150.79532	0	0.198	0.0	0.024	0.0	111.0
0.0	0.0	1	1	400.0	400.0	1	1	1	153.53535	150.79532	0	0.198	0.0	0.017	0.0	111.0
0.0	0.0	1	1	400.0	400.0	1	1	1	153.53535	150.79532	0	0.198	0.0	0.021	0.0	111.0
0.0	0.0	1	1	400.0	400.0	1	1	1	153.53535	150.79532	0	0.198	0.0	0.005	0.0	111.0
0.0	0.0	1	1	400.0	400.0	1	1	1	153.53535	150.79532	0	0.198	0.0	0.009	0.0	111.0
0.0	0.0	1	1	400.0	400.0	1	1	1	153.53535	150.79532	0	0.198	0.0	0.025	0.0	111.0
0.0	0.0	1	1	400.0	400.0	1	1	1	153.53535	150.79532	0	0.198	0.0	0.005	0.0	111.0
0.0	0.0	1	1	400.0	400.0	1	1	1	153.53535	150.79532	0	0.198	0.0	-0.006	0.0	111.0
0.0	0.0	1	1	400.0	400.0	1	1	1	153.53535	150.79532	0	0.198	-0.001	-0.012	0.0	111.0
0.0	0.0	1	1	400.0	400.0	1	1	1	153.53535	150.79532	0	0.198	0.0	-0.002	0.0	111.0
0.0	0.0	1	1	400.0	400.0	1	1	1	153.53535	150.79532	0	0.198	0.0	0.099	0.0	111.0
0.0	0.0	1	1	400.0	400.0	1	1	1	153.53535	150.79532	0	0.198	0.0	0.006	0.0	111.0
0.0	0.0	1	1	400.0	400.0	1	1	1	153.53535	150.79532	0	0.198	0.0	0.002	0.0	111.0
0.0	0.0	1	1	400.0	400.0	1	1	1	153.53535	150.79532	0	0.198	0.0	-0.005	0.0	111.0
0.0	0.0	1	1	400.0	400.0	1	1	1	153.53535	150.79532	0	0.198	-0.001	-0.038	0.0	111.0
0.0	0.0	1	1	400.0	400.0	1	1	1	153.53535	150.79532	0	0.198	0.0	-0.006	0.0	111.0
0.0	0.0	1	1	400.0	400.0	1	1	1	153.53535	150.79532	0	0.198	-0.001	-0.021	0.0	111.0
0.0	0.0	1	1	400.0	400.0	1	1	1	153.53535	150.79532	0	0.198	-0.001	-0.019	0.0	111.0
0.0	0.0	1	1	400.0	400.0	1	1	1	153.53535	150.79532	0	0.198	0.0	0.059	0.0	111.0
0.0	0.0	1	1	400.0	400.0	1	1	1	153.53535	150.79532	0	0.198	0.0	0.006	0.0	111.0
0.0	0.0	1	1	400.0	400.0	1	1	1	153.53535	150.79532	0	0.198	-0.001	-0.028	0.0	111.0
0.0	0.0	1	1	400.0	400.0	1	1	1	153.53535	150.79532	0	0.198	0.0	0.07	0.0	111.0
0.0	0.0	1	1	400.0	400.0	1	1	1	153.53535	150.79532	0	0.198	0.0	0.0	0.0	111.0
0.0	0.0	1	1	400.0	400.0	1	1	1	153.53535	150.79532	0	0.198	0.0	0.011	0.0	111.0
0.0	0.0	1	1	400.0	400.0	1	1	1	153.53535	150.79532	0	0.198	0.0	0.013	0.0	111.0
0.0	0.0	1	1	400.0	400.0	1	1	1	153.53535	150.79532	0	0.198	-0.001	-0.018	0.0	111.0
0.0	0.0	1	1	400.0	400.0	1	1	1	153.53535	150.79532	0	0.198	-0.001	-0.013	0.0	111.0
0.0	0.0	1	1	400.0	400.0	1	1	1	153.53535	150.79532	0	0.198	0.0	-0.007	0.0	111.0
0.0	0.0	1	1	400.0	400.0	1	1	1	153.53535	150.79532	0	0.198	0.0	-0.005	0.0	111.0
0.0	0.0	1	1	400.0	400.0	1	1	1	153.53535	150.79532	0	0.198	-0.001	-0.016	0.0	111.0
0.0	0.0	1	1	400.0	400.0	1	1	1	153.53535	150.79532	0	0.198	0.0	0.002	0.0	111.0
0.0	0.0	1	1	400.0	400.0	1	1	1	153.53535	150.79532	0	0.198	0.0	-0.008	0.0	111.0
0.0	0.0	1	1	400.0	400.0	1	1	1	153.53535	150.79532	0	0.198	0.0	-0.006	0.0	111.0
0.0	0.0	1	1	400.0	400.0	1	1	1	153.53535	150.79532	0	0.198	-0.001	-0.022	0.0	111.0
0.0	0.0	1	1	400.0	400.0	1	1	1	153.53535	150.79532	0	0.198	0.0	0.008	0.0	111.0
0.0	0.0	1	1	400.0	400.0	1	1	1	153.53535	150.79532	0	0.198	0.0	-0.008	0.0	111.0
0.0	0.0	1	1	400.0	400.0	1	1	1	153.53535	150.79532	0	0.198	-0.001	-0.057	0.0	111.0
0.0	0.0	1	1	400.0	400.0	1	1	1	153.53535	150.79532	0	0.198	0.0	0.006	0.0	111.0
0.0	0.0	1	1	400.0	400.0	1	1	1	153.53535	150.79532	0	0.198	-0.001	-0.021	0.0	111.0
0.0	0.0	1	1	400.0	400.0	1	1	1	153.53535	150.79532	0	0.198	0.0	0.003	0.0	111.0
0.0	0.0	1	1	400.0	400.0	1	1	1	153.53535	150.79532	0	0.198	-0.001	-0.044	0.0	111.0
0.0	0.0	1	1	400.0	400.0	1	1	1	153.53535	150.79532	0	0.198	0.0	0.01	0.0	111.0
0.0	0.0	1	1	400.0	400.0	1	1	1	153.53535	150.79532	0	0.198	0.0	-0.005	0.0	111.0
0.0	0.0	1	1	400.0	400.0	1	1	1	153.53535	150.79532	0	0.198	0.0	-0.008	0.0	111.0
0.0	0.0	1	1	400.0	400.0	1	1	1	153.53535	150.79532	0	0.198	0.0	0.016	0.0	111.0
0.0	0.0	1	1	400.0	400.0	1	1	1	153.53535	150.79532	0	0.198	-0.001	-0.105	0.0	111.0
0.0	0.0	1	1	400.0	400.0	1	1	1	153.53535	150.79532	0	0.198	-0.001	-0.067	0.0	111.0
0.0	0.0	1	1	400.0	400.0	1	1	1	153.53535	150.79532	0	0.198	0.0	0.009	0.0	111.0
0.0	0.0	1	1	400.0	400.0	1	1	1	153.53535	150.79532	0	0.198	-0.001	-0.057	0.0	111.0
0.0	0.0	1	1	400.0	400.0	1	1	1	153.53535	150.79532	0	0.198	0.0	0.004	0.0	111.0
0.0	0.0	1	1	400.0	400.0	1	1	1	153.53535	150.79532	0	0.198	0.0	0.027	0.0	111.0
0.0	0.0	1	1	400.0	400.0	1	1	1	153.53535	150.79532	0	0.198	0.0	0.003	0.0	111.0
0.0	0.0	1	1	400.0	400.0	1	1	1	153.53535	150.79532	0	0.198	-0.001	-0.027	0.0	111.0
0.0	0.0	1	1	400.0	400.0	1	1	1	153.53535	150.79532	0	0.198	-0.001	-0.018	0.0	111.0
0.0	0.0	1	1	400.0	400.0	1	1	1	153.53535	150.79532	0	0.198	0.0	0.002	0.0	111.0
0.0	0.0	1	1	400.0	400.0	1	1	1	153.53535	150.79532	0	0.198	0.0	-0.01	0.0	111.0
0.0	0.0	1	1	400.0	400.0	1	1	1	153.53535	150.79532	0	0.198	0.0	-0.01	0.0	111.0
0.0	0.0	1	1	400.0	400.0	1	1	1	153.53535	150.79532	0	0.198	-0.001	-0.03	0.0	111.0
0.0	0.0	1	1	400.0	400.0	1	1	1	153.53535	150.79532	0	0.198	-0.001	-0.023	0.0	111.0
5555.5557	400.0	1	2	300.99503	400.0	0	1	2	153.53535	150.79532	1	0.198	0.0	0.012	0.0	111.0
5555.5557	400.0	1	2	300.99503	400.0	0	1	2	153.53535	150.79532	1	0.198	0.0	0.046	0.0	111.0
5555.5557	400.0	1	2	300.99503	400.0	0	1	2	153.53535	150.79532	1	0.198	0.0	0.01	0.0	111.0
5555.5557	400.0	1	2	300.99503	400.0	0	1	2	153.53535	150.79532	1	0.198	0.002	0.382	0.392	111.0
5555.5557	400.0	1	2	300.99503	400.0	0	1	2	153.53535	150.79532	1	0.198	0.006	0.509	0.757	111.0
5555.5557	400.0	1	2	300.99503	400.0	0	1	2	153.53535	150.79532	1	0.198	0.012	0.735	0.757	111.0
5555.5557	400.0	1	2	300.99503	400.0	0	1	2	153.53535	150.79532	1	0.198	0.022	1.426	1.413	111.0
5555.5557	400.0	1	2	300.99503	400.0	0	1	2	153.53535	150.79532	1	0.199	0.032	1.655	1.706	111.0
5555.5557	400.0	1	2	300.99503	400.0	0	1	2	153.53535	150.79532	1	0.199	0.043	1.673	1.706	111.0
5555.5557	400.0	1	2	300.99503	400.0	0	1	2	153.53535	150.79532	1	0.199	0.057	2.205	2.232	111.0
5555.5557	400.0	1	2	300.99503	400.0	0	1	2	153.53535	150.79532	1	0.199	0.07	2.24	2.232	111.0
5555.5557	400.0	1	2	300.99503	400.0	0	1	2	153.53535	150.79532	1	0.199	0.083	2.462	2.467	111.0
5555.5557	400.0	1	2	300.99503	400.0	0	1	2	153.53535	150.79532	1	0.199	0.097	2.879	2.889	111.0
5555.5557	400.0	1	2	300.99503	400.0	0	1	2	153.53535	150.79532	1	0.199	0.11	2.881	2.889	111.0
5555.5557	400.0	1	2	300.99503	400.0	0	1	2	153.53535	150.79532	1	0.199	0.127	3.34	3.255	111.0
5555.5557	400.0	1	2	300.99503	400.0	0	1	2	153.53535	150.79532	1	0.199	0.141	3.249	3.417	111.0
5555.5557	400.0	1	2	300.99503	400.0	0	1	2	153.53535	150.79532	1	0.199	0.155	3.426	3.417	111.0
5555.5557	400.0	1	2	300.99503	400.0	0	1	2	153.53535	150.79532	1	0.199	0.17	3.672	3.71	111.0
5555.5557	400.0	1	2	300.99503	400.0	0	1	2	153.53535	150.79532	1	0.2	0.183	3.69	3.71	111.0
5555.5557	400.0	1	2	300.99503	400.0	0	1	2	153.53535	150.79532	1	0.2	0.195	3.851	3.84	111.0
5555.5557	400.0	1	2	300.99503	400.0	0	1	2	153.53535	150.79532	1	0.2	0.209	4.121	4.075	111.0
5555.5557	400.0	1	2	300.99503	400.0	0	1	2	153.53535	150.79532	1	0.2	0.222	4.023	4.075	111.0
5555.5557	400.0	1	2	300.99503	400.0	0	1	2	153.53535	150.79532	1	0.2	0.234	4.179	4.181	111.0
5555.5557	400.0	1	2	300.99503	400.0	0	1	2	153.53535	150.79532	1	0.2	0.246	4.326	4.369	111.0
5555.5557	400.0	1	2	300.99503	400.0	0	1	2	153.53535	150.79532	1	0.2	0.257	4.34	4.369	111.0
5555.5557	400.0	1	2	300.99503	400.0	0	1	2	153.53535	150.79532	1	0.2	0.267	4.124	4.453	111.0
5555.5557	400.0	1	2	300.99503	400.0	0	1	2	153.53535	150.79532	1	0.2	0.277	4.508	4.453	111.0
5555.5557	400.0	1	2	300.99503	400.0	0	1	2	153.53535	150.79532	1	0.2	0.288	4.68	4.604	111.0
5555.5557	400.0	1	2	300.99503	400.0	0	1	2	153.53535	150.79532	1	0.2	0.298	4.658	4.673	111.0
5555.5557	400.0	1	2	300.99503	400.0	0	1	2	153.53535	150.79532	1	0.2	0.307	4.691	4.673	111.0
5555.5557	400.0	1	2	300.99503	400.0	0	1	2	153.53535	150.79532	1	0.2	0.316	4.776	4.794	111.0
5555.5557	400.0	1	2	300.99503	400.0	0	1	2	153.53535	150.79532	1	0.201	0.325	4.875	4.847	111.0
5555.5557	400.0	1	2	300.99503	400.0	0	1	2	153.53535	150.79532	1	0.201	0.333	4.839	4.847	111.0
5555.5557	400.0	1	2	300.99503	400.0	0	1	2	153.53535	150.79532	1	0.201	0.341	4.968	4.945	111.0
5555.5557	400.0	1	2	300.99503	400.0	0	1	2	153.53535	150.79532	1	0.201	0.347	4.964	4.945	111.0
5555.5557	400.0	1	2	300.99503	400.0	0	1	2	153.53535	150.79532	1	0.201	0.353	4.988	4.989	111.0
5555.5557	400.0	1	2	300.99503	400.0	0	1	2	153.53535	150.79532	1	0.201	0.361	5.088	5.068	111.0
5555.5557	400.0	1	2	300.99503	400.0	0	1	2	153.53535	150.79532	1	0.201	0.366	5.087	5.068	111.0
5555.5557	400.0	1	2	300.99503	400.0	0	1	2	153.53535	150.79532	1	0.201	0.371	5.116	5.102	111.0
5555.5557	400.0	1	2	300.99503	400.0	0	1	2	153.53535	150.79532	1	0.202	0.377	5.084	5.165	111.0
5555.5557	400.0	1	2	300.99503	400.0	0	1	2	153.53535	150.79532	1	0.202	0.383	5.15	5.165	111.0
5555.5557	400.0	1	2	300.99503	400.0	0	1	2	153.53535	150.79532	1	0.202	0.387	5.173	5.192	111.0
5555.5557	400.0	1	2	300.99503	400.0	0	1	2	153.53535	150.79532	1	0.202	0.391	5.239	5.192	111.0
5555.5557	400.0	1	2	300.99503	400.0	0	1	2	153.53535	150.79532	1	0.202	0.395	5.281	5.244	111.0
5555.5557	400.0	1	2	300.99503	400.0	0	1	2	153.53535	150.79532	1	0.202	0.4	5.291	5.266	111.0
5555.5557	400.0	1	2	300.99503	400.0	0	1	2	153.53535	150.79532	1	0.202	0.403	5.263	5.266	111.0
5555.5557	400.0	1	2	300.99503	400.0	0	1	2	153.53535	150.79532	1	0.202	0.406	5.278	5.307	111.0
5555.5557	400.0	1	2	300.99503	400.0	0	1	2	153.53535	150.79532	1	0.203	0.409	5.315	5.325	111.0
5555.5557	400.0	1	2	300.99503	400.0	0	1	2	153.53535	150.79532	1	0.203	0.411	5.302	5.325	111.0
5555.5557	400.0	1	2	300.99503	400.0	0	1	2	153.53535	150.79532	1	0.203	0.415	5.35	5.356	111.0
5555.5557	400.0	1	2	300.99503	400.0	0	1	2	153.53535	150.79532	1	0.203	0.419	5.404	5.356	111.0
5555.5557	400.0	1	2	300.99503	400.0	0	1	2	153.53535	150.79532	1	0.203	0.422	5.367	5.385	111.0
5555.5557	400.0	1	2	300.99503	400.0	0	1	2	153.53535	150.79532	1	0.203	0.423	5.194	5.397	111.0
5555.5557	400.0	1	2	300.99503	400.0	0	1	2	153.53535	150.79532	1	0.203	0.425	5.405	5.397	111.0
5555.5557	400.0	1	2	300.99503	400.0	0	1	2	153.53535	150.79532	1	0.203	0.427	5.462	5.419	111.0
5555.5557	400.0	1	2	300.99503	400.0	0	1	2	153.53535	150.79532	1	0.203	0.429	5.337	5.429	111.0
5555.5557	400.0	1	2	300.99503	400.0	0	1	2	153.53535	150.79532	1	0.203	0.431	5.451	5.429	111.0
5555.5557	400.0	1	2	300.99503	400.0	0	1	2	153.53535	150.79532	1	0.203	0.433	5.521	5.448	111.0
5555.5557	400.0	1	2	300.99503	400.0	0	1	2	153.53535	150.79532	1	0.203	0.435	5.435	5.448	111.0
5555.5557	400.0	1	2	300.99503	400.0	0	1	2	153.53535	150.79532	1	0.203	0.437	5.454	5.455	111.0
5555.5557	400.0	1	2	300.99503	400.0	0	1	2	153.53535	150.79532	1	0.203	0.439	5.455	5.47	111.0
5555.5557	400.0	1	2	300.99503	400.0	0	1	2	153.53535	150.79532	1	0.203	0.441	5.497	5.47	111.0
5555.5557	400.0	1	2	300.99503	400.0	0	1	2	153.53535	150.79532	1	0.203	0.441	5.468	5.483	111.0
5555.5557	400.0	1	2	300.99503	400.0	0	1	2	153.53535	150.79532	1	0.203	0.441	5.493	5.488	111.0
5555.5557	400.0	1	2	300.99503	400.0	0	1	2	153.53535	150.79532	1	0.203	0.441	5.548	5.488	1135.0
5555.5557	400.0	1	2	300.99503	400.0	0	1	2	153.53535	150.79532	1	0.203	0.442	5.572	5.498	111.0
5555.5557	400.0	1	2	300.99503	400.0	0	1	2	153.53535	150.79532	1	0.203	0.442	5.541	5.498	111.0
5555.5557	400.0	1	2	300.99503	400.0	0	1	2	153.53535	150.79532	1	0.203	0.442	5.455	5.503	111.0
5555.5557	400.0	1	2	300.99503	400.0	0	1	2	153.53535	150.79532	1	0.203	0.442	5.531	5.51	111.0
5555.5557	400.0	1	2	300.99503	400.0	0	1	2	153.53535	150.79532	1	0.203	0.443	5.518	5.51	111.0
5555.5557	400.0	1	2	300.99503	400.0	0	1	2	153.53535	150.79532	1	0.203	0.443	5.553	5.514	111.0
5555.5557	400.0	1	2	300.99503	400.0	0	1	2	153.53535	150.79532	1	0.203	0.443	5.532	5.521	111.0
5555.5557	400.0	1	2	300.99503	400.0	0	1	2	153.53535	150.79532	1	0.203	0.443	5.529	5.521	111.0
5555.5557	400.0	1	2	300.99503	400.0	0	1	2	153.53535	150.79532	1	0.203	0.445	5.591	5.524	111.0
5555.5557	400.0	1	2	300.99503	400.0	0	1	2	153.53535	150.79532	1	0.203	0.445	5.537	5.524	111.0
5555.5557	400.0	1	2	300.99503	400.0	1	1	2	153.53535	150.79532	1	0.203	0.446	5.447	5.529	111.0
5555.5557	400.0	1	2	300.99503	400.0	1	1	2	153.53535	150.79532	1	0.203	0.446	5.529	5.531	111.0
5555.5557	400.0	1	2	300.99503	400.0	1	1	2	153.53535	150.79532	1	0.203	0.446	5.505	5.531	111.0
5555.5557	400.0	1	2	300.99503	400.0	1	1	2	153.53535	150.79532	1	0.203	0.446	5.516	5.535	111.0
5555.5557	400.0	1	2	300.99503	400.0	1	1	2	153.53535	150.79532	1	0.203	0.446	5.554	5.535	111.0
5555.5557	400.0	1	2	300.99503	400.0	1	1	2	153.53535	150.79532	1	0.203	0.447	5.537	5.537	111.0
5555.5557	400.0	1	2	300.99503	400.0	1	1	2	153.53535	150.79532	1	0.203	0.447	5.442	5.541	111.0
5555.5557	400.0	1	2	300.99503	400.0	1	1	2	153.53535	150.79532	1	0.203	0.448	5.558	5.541	111.0
5555.5557	400.0	1	2	300.99503	400.0	1	1	2	153.53535	150.79532	1	0.203	0.449	5.549	5.544	111.0
5555.5557	400.0	1	2	300.99503	400.0	1	1	2	153.53535	150.79532	1	0.203	0.449	5.462	5.545	111.0
5555.5557	400.0	1	2	300.99503	400.0	1	1	2	153.53535	150.79532	1	0.203	0.449	5.547	5.545	111.0
5555.5557	400.0	1	2	300.99503	400.0	1	1	2	153.53535	150.79532	1	0.203	0.449	5.53	5.547	111.0
5555.5557	400.0	1	2	300.99503	400.0	1	1	2	153.53535	150.79532	1	0.203	0.451	5.587	5.548	111.0
5555.5557	400.0	1	2	300.99503	400.0	1	1	2	153.53535	150.79532	1	0.203	0.452	5.527	5.548	111.0
5555.5557	400.0	1	2	300.99503	400.0	1	1	2	153.53535	150.79532	1	0.203	0.453	5.587	5.55	111.0
5555.5557	400.0	1	2	300.99503	400.0	1	1	2	153.53535	150.79532	1	0.203	0.454	5.573	5.55	111.0
5555.5557	400.0	1	2	300.99503	400.0	1	1	2	153.53535	150.79532	1	0.203	0.454	5.546	5.551	111.0
5555.5557	400.0	1	2	300.99503	400.0	1	1	2	153.53535	150.79532	1	0.203	0.455	5.528	5.552	111.0
5555.5557	400.0	1	2	300.99503	400.0	1	1	2	153.53535	150.79532	1	0.203	0.455	5.554	5.552	111.0
5555.5557	400.0	1	2	300.99503	400.0	1	1	2	153.53535	150.79532	1	0.203	0.455	5.543	5.553	111.0
5555.5557	400.0	1	2	300.99503	400.0	1	1	2	153.53535	150.79532	1	0.203	0.455	5.536	5.554	111.0
5555.5557	400.0	1	2	300.99503	400.0	1	1	2	153.53535	150.79532	1	0.203	0.456	5.529	5.554	111.0
5555.5557	400.0	1	2	300.99503	400.0	1	1	2	153.53535	150.79532	1	0.203	0.458	5.614	5.555	111.0
5555.5557	400.0	1	2	300.99503	400.0	1	1	2	153.53535	150.79532	1	0.203	0.46	5.647	5.555	111.0
5555.5557	400.0	1	2	300.99503	400.0	1	1	2	153.53535	150.79532	1	0.203	0.461	5.568	5.555	111.0
5555.5557	400.0	1	2	300.99503	400.0	1	1	2	153.53535	150.79532	1	0.203	0.461	5.567	5.556	111.0
5555.5557	400.0	1	2	300.99503	400.0	1	1	2	153.53535	150.79532	1	0.203	0.46	5.477	5.556	111.0
5555.5557	400.0	1	2	300.99503	400.0	1	1	2	153.53535	150.79532	1	0.203	0.461	5.624	5.556	111.0
5555.5557	400.0	1	2	300.99503	400.0	1	1	2	153.53535	150.79532	1	0.203	0.46	5.545	5.556	111.0
5555.5557	400.0	1	2	300.99503	400.0	1	1	2	153.53535	150.79532	1	0.203	0.46	5.532	5.557	111.0
5555.5557	400.0	1	2	300.99503	400.0	1	1	2	153.53535	150.79532	1	0.203	0.46	5.517	5.557	111.0
5555.5557	400.0	1	2	300.99503	400.0	1	1	2	153.53535	150.79532	1	0.203	0.46	5.54	5.557	111.0
5555.5557	400.0	1	2	300.99503	400.0	1	1	2	153.53535	150.79532	1	0.203	0.46	5.518	5.559	111.0
5555.5557	400.0	1	2	300.99503	400.0	1	1	2	153.53535	150.79532	1	0.203	0.461	5.655	5.559	111.0
5555.5557	400.0	1	2	300.99503	400.0	1	1	2	153.53535	150.79532	1	0.203	0.461	5.603	5.559	111.0
5555.5557	400.0	1	2	300.99503	400.0	1	1	2	153.53535	150.79532	1	0.203	0.46	5.52	5.56	111.0
5555.5557	400.0	1	2	300.99503	400.0	1	1	2	153.53535	150.79532	1	0.203	0.461	5.599	5.56	111.0
5555.5557	400.0	1	2	300.99503	400.0	1	1	2	153.53535	150.79532	1	0.203	0.461	5.586	5.56	111.0
5555.5557	400.0	1	2	300.99503	400.0	1	1	2	153.53535	150.79532	1	0.203	0.461	5.64	5.56	111.0
5555.5557	400.0	1	2	300.99503	400.0	1	1	2	153.53535	150.79532	1	0.203	0.46	5.544	5.56	111.0
5555.5557	400.0	1	2	300.99503	400.0	1	1	2	153.53535	150.79532	1	0.203	0.461	5.586	5.56	111.0
5555.5557	400.0	1	2	300.99503	400.0	1	1	2	153.53535	150.79532	1	0.203	0.461	5.581	5.561	111.0
5555.5557	400.0	1	2	300.99503	400.0	1	1	2	153.53535	150.79532	1	0.203	0.46	5.556	5.561	111.0
5555.5557	400.0	1	2	300.99503	400.0	1	1	2	153.53535	150.79532	1	0.203	0.461	5.612	5.561	111.0
5555.5557	400.0	1	2	300.99503	400.0	1	1	2	153.53535	150.79532	1	0.203	0.461	5.627	5.561	111.0
5555.5557	400.0	1	2	300.99503	400.0	1	1	2	153.53535	150.79532	1	0.203	0.461	5.599	5.561	111.0
5555.5557	400.0	1	2	300.99503	400.0	1	1	2	153.53535	150.79532	1	0.203	0.461	5.699	5.561	111.0
5555.5557	400.0	1	2	300.99503	400.0	1	1	2	153.53535	150.79532	1	0.203	0.461	5.575	5.561	111.0
5555.5557	400.0	1	2	300.99503	400.0	1	1	2	153.53535	150.79532	1	0.203	0.461	5.574	5.561	111.0
5555.5557	400.0	1	2	300.99503	400.0	1	1	2	153.53535	150.79532	1	0.203	0.461	5.64	5.561	111.0
5555.5557	400.0	1	2	300.99503	400.0	1	1	2	153.53535	150.79532	1	0.203	0.46	5.534	5.561	111.0
5555.5557	400.0	1	2	300.99503	400.0	1	1	2	153.53535	150.79532	1	0.203	0.46	5.535	5.562	111.0
5555.5557	400.0	1	2	300.99503	400.0	1	1	2	153.53535	150.79532	1	0.203	0.46	5.486	5.562	111.0
5555.5557	400.0	1	2	300.99503	400.0	1	1	2	153.53535	150.79532	1	0.203	0.46	5.55	5.562	111.0
5555.5557	400.0	1	2	300.99503	400.0	1	1	2	153.53535	150.79532	1	0.203	0.46	5.549	5.562	111.0
5555.5557	400.0	1	2	300.99503	400.0	1	1	2	153.53535	150.79532	1	0.203	0.461	5.562	5.562	111.0
5555.5557	400.0	1	2	300.99503	400.0	1	1	2	153.53535	150.79532	1	0.203	0.461	5.592	5.562	111.0
5555.5557	400.0	1	2	300.99503	400.0	1	1	2	153.53535	150.79532	1	0.203	0.46	5.532	5.562	111.0
5555.5557	400.0	1	2	300.99503	400.0	1	1	2	153.53535	150.79532	1	0.203	0.46	5.508	5.562	111.0
5555.5557	400.0	1	2	300.99503	400.0	1	1	2	153.53535	150.79532	1	0.203	0.461	5.622	5.562	111.0
5555.5557	400.0	1	2	300.99503	400.0	1	1	2	153.53535	150.79532	1	0.203	0.46	5.554	5.562	111.0
5555.5557	400.0	1	2	300.99503	400.0	1	1	2	153.53535	150.79532	1	0.203	0.46	5.487	5.562	111.0
5555.5557	400.0	1	2	300.99503	400.0	1	1	2	153.53535	150.79532	1	0.203	0.46	5.506	5.562	111.0
5555.5557	400.0	1	2	300.99503	400.0	1	1	2	153.53535	150.79532	1	0.203	0.46	5.539	5.562	111.0
5555.5557	400.0	1	2	300.99503	400.0	1	1	2	153.53535	150.79532	1	0.203	0.461	5.558	5.562	111.0
5555.5557	400.0	1	2	300.99503	400.0	1	1	2	153.53535	150.79532	1	0.203	0.46	5.531	5.562	111.0
5555.5557	400.0	1	2	300.99503	400.0	1	1	2	153.53535	150.79532	1	0.203	0.461	5.561	5.562	111.0
5555.5557	400.0	1	2	300.99503	400.0	1	1	2	153.53535	150.79532	1	0.203	0.46	5.555	5.562	111.0
5555.5557	400.0	1	2	300.99503	400.0	1	1	2	153.53535	150.79532	1	0.203	0.461	5.617	5.562	111.0
5555.5557	400.0	1	2	300.99503	400.0	1	1	2	153.53535	150.79532	1	0.203	0.46	5.51	5.562	111.0
5555.5557	400.0	1	2	300.99503	400.0	1	1	2	153.53535	150.79532	1	0.203	0.461	5.576	5.562	111.0
5555.5557	400.0	1	2	300.99503	400.0	1	1	2	153.53535	150.79532	1	0.203	0.46	5.545	5.562	111.0
5555.5557	400.0	1	2	300.99503	400.0	1	1	2	153.53535	150.79532	1	0.203	0.461	5.631	5.562	111.0
5555.5557	400.0	1	2	300.99503	400.0	1	1	2	153.53535	150.79532	1	0.203	0.46	5.54	5.562	111.0
5555.5557	400.0	1	2	300.99503	400.0	1	1	2	153.53535	150.79532	1	0.203	0.461	5.587	5.562	111.0
5555.5557	400.0	1	2	300.99503	400.0	1	1	2	153.53535	150.79532	1	0.203	0.46	5.491	5.562	111.0
5555.5557	400.0	1	2	300.99503	400.0	1	1	2	153.53535	150.79532	1	0.203	0.461	5.563	5.562	111.0
5555.5557	400.0	1	2	300.99503	400.0	1	1	2	153.53535	150.79532	1	0.203	0.461	5.577	5.562	111.0
5555.5557	400.0	1	2	300.99503	400.0	1	1	2	153.53535	150.79532	1	0.202	0.46	5.539	5.562	111.0
5555.5557	400.0	1	2	300.99503	400.0	1	1	2	153.53535	150.79532	1	0.202	0.461	5.563	5.562	111.0
5555.5557	400.0	1	2	300.99503	400.0	1	1	2	153.53535	150.79532	1	0.202	0.461	5.576	5.562	111.0
5555.5557	400.0	1	2	300.99503	400.0	1	1	2	153.53535	150.79532	1	0.202	0.459	5.537	5.562	111.0
5555.5557	400.0	1	2	300.99503	400.0	1	1	2	153.53535	150.79532	1	0.202	0.46	5.561	5.562	111.0
5555.5557	400.0	1	2	300.99503	400.0	1	1	2	153.53535	150.79532	1	0.202	0.46	5.44	5.562	111.0
5555.5557	400.0	1	2	300.99503	400.0	1	1	2	153.53535	150.79532	1	0.202	0.461	5.631	5.562	111.0
5555.5557	400.0	1	2	300.99503	400.0	1	1	2	153.53535	150.79532	1	0.202	0.461	5.567	5.562	111.0
5555.5557	400.0	1	2	300.99503	400.0	1	1	2	153.53535	150.79532	1	0.202	0.46	5.521	5.562	111.0
5555.5557	400.0	1	2	300.99503	400.0	1	1	2	153.53535	150.79532	1	0.202	0.46	5.498	5.562	111.0
5555.5557	400.0	1	2	300.99503	400.0	1	1	2	153.53535	150.79532	1	0.202	0.46	5.544	5.562	111.0
5555.5557	400.0	1	2	300.99503	400.0	1	1	2	153.53535	150.79532	1	0.202	0.461	5.583	5.562	111.0
5555.5557	400.0	1	2	300.99503	400.0	1	1	2	153.53535	150.79532	1	0.202	0.461	5.59	5.562	111.0
5555.5557	400.0	1	2	300.99503	400.0	1	1	2	153.53535	150.79532	1	0.202	0.46	5.363	5.562	111.0
5555.5557	400.0	1	2	300.99503	400.0	1	1	2	153.53535	150.79532	1	0.202	0.461	5.593	5.562	111.0
5555.5557	400.0	1	2	300.99503	400.0	1	1	2	153.53535	150.79532	1	0.202	0.461	5.567	5.562	111.0
5555.5557	400.0	1	2	300.99503	400.0	1	1	2	153.53535	150.79532	1	0.202	0.46	5.534	5.562	111.0
5555.5557	400.0	1	2	300.99503	400.0	1	1	2	153.53535	150.79532	1	0.202	0.46	5.548	5.562	111.0
5555.5557	400.0	1	2	300.99503	400.0	1	1	2	153.53535	150.79532	1	0.202	0.461	5.597	5.562	111.0
5555.5557	400.0	1	2	300.99503	400.0	1	1	2	153.53535	150.79532	1	0.202	0.461	5.571	5.562	111.0
5555.5557	400.0	1	2	300.99503	400.0	1	1	2	153.53535	150.79532	1	0.202	0.46	5.522	5.562	111.0
5555.5557	400.0	1	2	300.99503	400.0	1	1	2	153.53535	150.79532	1	0.202	0.46	5.507	5.562	111.0
5555.5557	400.0	1	2	300.99503	400.0	1	1	2	153.53535	150.79532	1	0.202	0.46	5.553	5.562	111.0
5555.5557	400.0	1	2	300.99503	400.0	1	1	2	153.53535	150.79532	1	0.202	0.46	5.543	5.562	111.0
5555.5557	400.0	1	2	300.99503	400.0	1	1	2	153.53535	150.79532	1	0.202	0.461	5.588	5.562	111.0
5555.5557	400.0	1	2	300.99503	400.0	1	1	2	153.53535	150.79532	1	0.202	0.46	5.432	5.562	111.0
5555.5557	400.0	1	2	300.99503	400.0	1	1	2	153.53535	150.79532	1	0.202	0.461	5.583	5.562	111.0
5555.5557	400.0	1	2	300.99503	400.0	1	1	2	153.53535	150.79532	1	0.202	0.46	5.448	5.562	111.0
5555.5557	400.0	1	2	300.99503	400.0	1	1	2	153.53535	150.79532	1	0.202	0.46	5.544	5.562	111.0
5555.5557	400.0	1	2	300.99503	400.0	1	1	2	153.53535	150.79532	1	0.202	0.46	5.544	5.562	111.0
5555.5557	400.0	1	2	300.99503	400.0	1	1	2	153.53535	150.79532	1	0.202	0.46	5.543	5.562	111.0
5555.5557	400.0	1	2	300.99503	400.0	1	1	2	153.53535	150.79532	1	0.202	0.46	5.548	5.562	111.0
5555.5557	400.0	1	2	300.99503	400.0	1	1	2	153.53535	150.79532	1	0.202	0.461	5.578	5.562	111.0
5555.5557	400.0	1	2	300.99503	400.0	1	1	2	153.53535	150.79532	1	0.202	0.461	5.688	5.562	111.0
5555.5557	400.0	1	2	300.99503	400.0	1	1	2	153.53535	150.79532	1	0.202	0.461	5.635	5.562	111.0
5555.5557	400.0	1	2	300.99503	400.0	1	1	2	153.53535	150.79532	1	0.202	0.461	5.536	5.562	111.0
5555.5557	400.0	1	2	300.99503	400.0	1	1	2	153.53535	150.79532	1	0.202	0.46	5.549	5.562	111.0
5555.5557	400.0	1	2	300.99503	400.0	1	1	2	153.53535	150.79532	1	0.202	0.46	5.545	5.562	111.0
5555.5557	400.0	1	2	300.99503	400.0	1	1	2	153.53535	150.79532	1	0.202	0.461	5.578	5.562	111.0
5555.5557	400.0	1	2	300.99503	400.0	1	1	2	153.53535	150.79532	1	0.202	0.461	5.595	5.562	111.0
5555.5557	400.0	1	2	300.99503	400.0	1	1	2	153.53535	150.79532	1	0.202	0.461	5.632	5.562	111.0
5555.5557	400.0	1	2	300.99503	400.0	1	1	2	153.53535	150.79532	1	0.202	0.461	5.569	5.562	111.0
5555.5557	400.0	1	2	300.99503	400.0	1	1	2	153.53535	150.79532	1	0.202	0.46	5.553	5.562	111.0
5555.5557	400.0	1	2	300.99503	400.0	1	1	2	153.53535	150.79532	1	0.202	0.461	5.719	5.562	111.0
5555.5557	400.0	1	2	300.99503	400.0	1	1	2	153.53535	150.79532	1	0.202	0.46	5.487	5.562	111.0
5555.5557	400.0	1	2	300.99503	400.0	1	1	2	153.53535	150.79532	1	0.202	0.461	5.62	5.562	111.0
5555.5557	400.0	1	2	300.99503	400.0	1	1	2	153.53535	150.79532	1	0.202	0.46	5.504	5.562	111.0
5555.5557	400.0	1	2	300.99503	400.0	1	1	2	153.53535	150.79532	1	0.202	0.46	5.552	5.562	111.0
5555.5557	400.0	1	2	300.99503	400.0	1	1	2	153.53535	150.79532	1	0.202	0.46	5.551	5.562	111.0
5555.5557	400.0	1	2	300.99503	400.0	1	1	2	153.53535	150.79532	1	0.202	0.46	5.551	5.562	111.0
5555.5557	400.0	1	2	300.99503	400.0	1	1	2	153.53535	150.79532	1	0.202	0.46	5.531	5.562	111.0
5555.5557	400.0	1	2	300.99503	400.0	1	1	2	153.53535	150.79532	1	0.202	0.461	5.599	5.562	111.0
5555.5557	400.0	1	2	300.99503	400.0	1	1	2	153.53535	150.79532	1	0.202	0.461	5.568	5.562	111.0
5555.5557	400.0	1	2	300.99503	400.0	1	1	2	153.53535	150.79532	1	0.202	0.46	5.546	5.562	111.0
5555.5557	400.0	1	2	300.99503	400.0	1	1	2	153.53535	150.79532	1	0.202	0.461	5.562	5.562	111.0
5555.5557	400.0	1	2	300.99503	400.0	1	1	2	153.53535	150.79532	1	0.202	0.46	5.491	5.562	111.0
5555.5557	400.0	1	2	300.99503	400.0	1	1	2	153.53535	150.79532	1	0.202	0.461	5.591	5.562	111.0
5555.5557	400.0	1	2	300.99503	400.0	1	1	2	153.53535	150.79532	1	0.202	0.46	5.552	5.562	111.0
5555.5557	400.0	1	2	300.99503	400.0	1	1	2	153.53535	150.79532	1	0.202	0.46	5.511	5.562	111.0
5555.5557	400.0	1	2	300.99503	400.0	1	1	2	153.53535	150.79532	1	0.202	0.461	5.583	5.562	111.0
5555.5557	400.0	1	2	300.99503	400.0	1	1	2	153.53535	150.79532	1	0.202	0.46	5.365	5.562	111.0
5555.5557	400.0	1	2	300.99503	400.0	1	1	2	153.53535	150.79532	1	0.202	0.461	5.623	5.562	111.0
5555.5557	400.0	1	2	300.99503	400.0	1	1	2	153.53535	150.79532	1	0.202	0.46	5.517	5.562	111.0
5555.5557	400.0	1	2	300.99503	400.0	1	1	2	153.53535	150.79532	1	0.202	0.461	5.591	5.562	111.0
5555.5557	400.0	1	2	300.99503	400.0	1	1	2	153.53535	150.79532	1	0.202	0.46	5.538	5.562	111.0
5555.5557	400.0	1	2	300.99503	400.0	1	1	2	153.53535	150.79532	1	0.202	0.461	5.579	5.562	111.0
5555.5557	400.0	1	2	300.99503	400.0	1	1	2	153.53535	150.79532	1	0.202	0.461	5.655	5.562	111.0
5555.5557	400.0	1	2	300.99503	400.0	1	1	2	153.53535	150.79532	1	0.202	0.46	5.475	5.562	111.0
5555.5557	400.0	1	2	300.99503	400.0	1	1	2	153.53535	150.79532	1	0.202	0.461	5.621	5.562	111.0
5555.5557	400.0	1	2	300.99503	400.0	1	1	2	153.53535	150.79532	1	0.202	0.461	5.588	5.562	111.0
5555.5557	400.0	1	2	300.99503	400.0	1	1	2	153.53535	150.79532	1	0.202	0.46	5.527	5.562	111.0
5555.5557	400.0	1	2	300.99503	400.0	1	1	2	153.53535	150.79532	1	0.202	0.461	5.577	5.562	111.0
5555.5557	400.0	1	2	300.99503	400.0	1	1	2	153.53535	150.79532	1	0.202	0.461	5.581	5.562	111.0
5555.5557	400.0	1	2	300.99503	400.0	1	1	2	153.53535	150.79532	1	0.202	0.461	5.585	5.562	111.0
5555.5557	400.0	1	2	300.99503	400.0	1	1	2	153.53535	150.79532	1	0.202	0.461	5.562	5.562	111.0
5555.5557	400.0	1	2	300.99503	400.0	1	1	2	153.53535	150.79532	1	0.202	0.46	5.528	5.562	111.0
5555.5557	400.0	1	2	300.99503	400.0	1	1	2	153.53535	150.79532	1	0.202	0.461	5.588	5.562	111.0
5555.5557	400.0	1	2	300.99503	400.0	1	1	2	153.53535	150.79532	1	0.202	0.46	5.53	5.562	111.0
5555.5557	400.0	1	2	300.99503	400.0	1	1	2	153.53535	150.79532	1	0.202	0.461	5.583	5.562	111.0
5555.5557	400.0	1	2	300.99503	400.0	1	1	2	153.53535	150.79532	1	0.202	0.46	5.535	5.562	111.0
5555.5557	400.0	1	2	300.99503	400.0	1	1	2	153.53535	150.79532	1	0.202	0.461	5.698	5.562	111.0
5555.5557	400.0	1	2	300.99503	400.0	1	1	2	153.53535	150.79532	1	0.202	0.46	5.546	5.562	111.0
5555.5557	400.0	1	2	300.99503	400.0	1	1	2	153.53535	150.79532	1	0.202	0.461	5.629	5.562	111.0
5555.5557	400.0	1	2	300.99503	400.0	1	1	2	153.53535	150.79532	1	0.202	0.461	5.576	5.562	111.0
5555.5557	400.0	1	2	300.99503	400.0	1	1	2	153.53535	150.79532	1	0.202	0.46	5.468	5.562	111.0
5555.5557	400.0	1	2	300.99503	400.0	1	1	2	153.53535	150.79532	1	0.202	0.46	5.515	5.562	111.0
5555.5557	400.0	1	2	300.99503	400.0	1	1	2	153.53535	150.79532	1	0.202	0.46	5.55	5.562	111.0
5555.5557	400.0	1	2	300.99503	400.0	1	1	2	153.53535	150.79532	1	0.202	0.46	5.492	5.562	111.0
5555.5557	400.0	1	2	300.99503	400.0	1	1	2	153.53535	150.79532	1	0.202	0.46	5.523	5.562	111.0
5555.5557	400.0	1	2	300.99503	400.0	1	1	2	153.53535	150.79532	1	0.202	0.461	5.576	5.562	111.0
5555.5557	400.0	1	2	300.99503	400.0	1	1	2	153.53535	150.79532	1	0.202	0.46	5.492	5.562	111.0
5555.5557	400.0	1	2	300.99503	400.0	1	1	2	153.53535	150.79532	1	0.202	0.461	5.753	5.562	111.0
5555.5557	400.0	1	2	300.99503	400.0	1	1	2	153.53535	150.79532	1	0.202	0.461	5.569	5.562	111.0
5555.5557	400.0	1	2	300.99503	400.0	1	1	2	153.53535	150.79532	1	0.202	0.461	5.601	5.562	111.0
5555.5557	400.0	1	2	300.99503	400.0	1	1	2	153.53535	150.79532	1	0.202	0.461	5.6	5.562	111.0
5555.5557	400.0	1	2	300.99503	400.0	1	1	2	153.53535	150.79532	1	0.202	0.46	5.531	5.562	111.0
5555.5557	400.0	1	2	300.99503	400.0	1	1	2	153.53535	150.79532	1	0.202	0.46	5.531	5.562	111.0
5555.5557	400.0	1	2	300.99503	400.0	1	1	2	153.53535	150.79532	1	0.202	0.461	5.589	5.562	111.0
5555.5557	400.0	1	2	300.99503	400.0	1	1	2	153.53535	150.79532	1	0.202	0.46	5.541	5.562	111.0
5555.5557	400.0	1	2	300.99503	400.0	1	1	2	153.53535	150.79532	1	0.202	0.46	5.527	5.562	111.0
5555.5557	400.0	1	2	300.99503	400.0	1	1	2	153.53535	150.79532	1	0.202	0.461	5.596	5.562	111.0
5555.5557	400.0	1	2	300.99503	400.0	1	1	2	153.53535	150.79532	1	0.202	0.461	5.557	5.562	111.0
5555.5557	400.0	1	2	300.99503	400.0	1	1	2	153.53535	150.79532	1	0.202	0.461	5.558	5.562	1135.0
5555.5557	400.0	1	2	300.99503	400.0	1	1	2	153.53535	150.79532	1	0.202	0.46	5.551	5.562	111.0
5555.5557	400.0	1	2	300.99503	400.0	1	1	2	153.53535	150.79532	1	0.202	0.46	5.539	5.562	87.0
5555.5557	400.0	1	2	300.99503	400.0	1	1	2	153.53535	150.79532	1	0.202	0.461	5.569	5.562	111.0
0.0	0.0	1	2	300.99503	400.0	1	1	2	153.53535	150.79532	0	0.202	0.461	5.592	5.562	111.0
0.0	0.0	1	2	300.99503	400.0	1	1	2	153.53535	150.79532	0	0.202	0.46	5.555	5.562	111.0
0.0	0.0	1	2	300.99503	400.0	1	1	2	153.53535	150.79532	0	0.202	0.46	5.542	5.562	111.0
0.0	0.0	1	2	300.99503	400.0	1	1	2	153.53535	150.79532	0	0.202	0.458	5.161	5.169	111.0
0.0	0.0	1	2	300.99503	400.0	1	1	2	153.53535	150.79532	0	0.202	0.456	5.24	5.169	111.0
0.0	0.0	1	2	300.99503	400.0	1	1	2	153.53535	150.79532	0	0.202	0.45	4.782	4.803	111.0
0.0	0.0	1	2	300.99503	400.0	1	1	2	153.53535	150.79532	0	0.202	0.44	4.182	4.147	111.0
0.0	0.0	1	2	300.99503	400.0	1	1	2	153.53535	150.79532	0	0.202	0.432	4.16	4.147	111.0
0.0	0.0	1	2	300.99503	400.0	1	1	2	153.53535	150.79532	0	0.202	0.42	3.864	3.854	111.0
0.0	0.0	1	2	300.99503	400.0	1	1	2	153.53535	150.79532	0	0.202	0.412	3.891	3.854	111.0
0.0	0.0	1	2	300.99503	400.0	1	1	2	153.53535	150.79532	0	0.201	0.398	3.346	3.328	111.0
0.0	0.0	1	2	300.99503	400.0	1	1	2	153.53535	150.79532	0	0.201	0.385	3.264	3.093	111.0
0.0	0.0	1	2	300.99503	400.0	1	1	2	153.53535	150.79532	0	0.201	0.372	3.035	3.093	111.0
0.0	0.0	1	2	300.99503	400.0	1	1	2	153.53535	150.79532	0	0.201	0.357	2.816	2.671	111.0
0.0	0.0	1	2	300.99503	400.0	1	1	2	153.53535	150.79532	0	0.201	0.343	2.469	2.482	111.0
0.0	0.0	1	2	300.99503	400.0	1	1	2	153.53535	150.79532	0	0.201	0.33	2.603	2.482	111.0
0.0	0.0	1	2	300.99503	400.0	1	1	2	153.53535	150.79532	0	0.201	0.314	2.117	2.143	111.0
0.0	0.0	1	2	300.99503	400.0	1	1	2	153.53535	150.79532	0	0.2	0.3	2.132	1.992	111.0
0.0	0.0	1	2	300.99503	400.0	1	1	2	153.53535	150.79532	0	0.2	0.288	2.01	1.992	111.0
0.0	0.0	1	2	300.99503	400.0	1	1	2	153.53535	150.79532	0	0.2	0.273	1.671	1.72	111.0
0.0	0.0	1	2	300.99503	400.0	1	1	2	153.53535	150.79532	0	0.2	0.259	1.681	1.72	111.0
0.0	0.0	1	2	300.99503	400.0	1	1	2	153.53535	150.79532	0	0.2	0.247	1.496	1.485	111.0
0.0	0.0	1	2	300.99503	400.0	1	1	2	153.53535	150.79532	0	0.2	0.234	1.379	1.381	111.0
0.0	0.0	1	2	300.99503	400.0	1	1	2	153.53535	150.79532	0	0.199	0.222	1.361	1.381	111.0
0.0	0.0	1	2	300.99503	400.0	1	1	2	153.53535	150.79532	0	0.199	0.211	1.317	1.283	111.0
0.0	0.0	1	2	300.99503	400.0	1	1	2	153.53535	150.79532	0	0.199	0.201	1.295	1.283	111.0
0.0	0.0	1	2	300.99503	400.0	1	1	2	153.53535	150.79532	0	0.199	0.19	1.072	1.107	111.0
0.0	0.0	1	2	300.99503	400.0	1	1	2	153.53535	150.79532	0	0.199	0.179	0.895	0.956	111.0
0.0	0.0	1	2	300.99503	400.0	1	1	2	153.53535	150.79532	0	0.199	0.168	0.72	0.956	111.0
0.0	0.0	1	2	300.99503	400.0	1	1	2	153.53535	150.79532	0	0.199	0.158	0.862	0.888	111.0
0.0	0.0	1	2	300.99503	400.0	1	1	2	153.53535	150.79532	0	0.199	0.15	0.799	0.767	111.0
0.0	0.0	1	2	300.99503	400.0	1	1	2	153.53535	150.79532	0	0.199	0.142	0.75	0.767	111.0
0.0	0.0	1	2	300.99503	400.0	1	1	2	153.53535	150.79532	0	0.198	0.133	0.719	0.712	111.0
0.0	0.0	1	2	300.99503	400.0	1	1	2	153.53535	150.79532	0	0.198	0.126	0.732	0.712	111.0
0.0	0.0	1	2	300.99503	400.0	1	1	2	153.53535	150.79532	0	0.198	0.118	0.586	0.615	111.0
0.0	0.0	1	2	300.99503	400.0	1	1	2	153.53535	150.79532	0	0.198	0.112	0.578	0.572	111.0
0.0	0.0	1	2	300.99503	400.0	1	1	2	153.53535	150.79532	0	0.198	0.106	0.571	0.572	111.0
0.0	0.0	1	2	300.99503	400.0	1	1	2	153.53535	150.79532	0	0.198	0.1	0.499	0.493	111.0
0.0	0.0	1	2	300.99503	400.0	1	1	2	153.53535	150.79532	0	0.198	0.095	0.529	0.458	111.0
0.0	0.0	1	2	300.99503	400.0	1	1	2	153.53535	150.79532	0	0.198	0.089	0.376	0.458	111.0
0.0	0.0	1	2	300.99503	400.0	1	1	2	153.53535	150.79532	0	0.198	0.083	0.408	0.396	111.0
0.0	0.0	1	2	300.99503	400.0	1	1	2	153.53535	150.79532	0	0.198	0.078	0.403	0.396	111.0
0.0	0.0	1	2	300.99503	400.0	1	1	2	153.53535	150.79532	0	0.198	0.074	0.331	0.368	111.0
0.0	0.0	1	2	300.99503	400.0	1	1	2	153.53535	150.79532	0	0.198	0.07	0.347	0.317	111.0
0.0	0.0	1	2	300.99503	400.0	1	1	2	153.53535	150.79532	0	0.198	0.066	0.316	0.317	111.0
0.0	0.0	1	2	300.99503	400.0	1	1	2	153.53535	150.79532	0	0.198	0.062	0.325	0.274	111.0
0.0	0.0	1	2	300.99503	400.0	1	1	2	153.53535	150.79532	0	0.198	0.058	0.242	0.254	111.0
0.0	0.0	1	2	300.99503	400.0	1	1	2	153.53535	150.79532	0	0.198	0.055	0.271	0.254	111.0
0.0	0.0	1	2	300.99503	400.0	1	1	2	153.53535	150.79532	0	0.198	0.051	0.213	0.219	111.0
0.0	0.0	1	2	300.99503	400.0	1	1	2	153.53535	150.79532	0	0.198	0.047	0.204	0.219	111.0
0.0	0.0	1	2	300.99503	400.0	1	1	2	153.53535	150.79532	0	0.198	0.043	0.217	0.204	111.0
0.0	0.0	1	2	300.99503	400.0	1	1	2	153.53535	150.79532	0	0.198	0.04	0.32	0.176	111.0
0.0	0.0	1	2	300.99503	400.0	1	1	2	153.53535	150.79532	0	0.198	0.038	0.193	0.176	111.0
0.0	0.0	1	2	300.99503	400.0	1	1	2	153.53535	150.79532	0	0.198	0.036	0.13	0.163	111.0
0.0	0.0	1	2	300.99503	400.0	1	1	2	153.53535	150.79532	0	0.198	0.035	0.14	0.141	111.0
0.0	0.0	1	2	300.99503	400.0	1	1	2	153.53535	150.79532	0	0.198	0.033	0.121	0.141	111.0
0.0	0.0	1	2	300.99503	400.0	1	1	2	153.53535	150.79532	0	0.198	0.031	0.189	0.121	111.0
0.0	0.0	1	2	300.99503	400.0	1	1	2	153.53535	150.79532	0	0.198	0.029	0.11	0.113	111.0
0.0	0.0	1	2	300.99503	400.0	1	1	2	153.53535	150.79532	0	0.198	0.027	0.095	0.113	111.0
0.0	0.0	1	2	300.99503	400.0	1	1	2	153.53535	150.79532	0	0.198	0.025	0.077	0.097	111.0
0.0	0.0	1	2	300.99503	400.0	1	1	2	153.53535	150.79532	0	0.198	0.023	0.097	0.097	111.0
0.0	0.0	1	2	300.99503	400.0	1	1	2	153.53535	150.79532	0	0.198	0.023	0.342	0.09	111.0
0.0	0.0	1	2	300.99503	400.0	1	1	2	153.53535	150.79532	0	0.198	0.021	0.093	0.078	111.0
0.0	0.0	1	2	300.99503	400.0	1	1	2	153.53535	150.79532	0	0.198	0.02	0.103	0.078	111.0
0.0	0.0	1	2	300.99503	400.0	1	1	2	153.53535	150.79532	0	0.198	0.019	-0.12	0.072	111.0
0.0	0.0	1	2	300.99503	400.0	1	1	2	153.53535	150.79532	0	0.198	0.019	0.094	0.062	111.0
0.0	0.0	1	2	300.99503	400.0	1	1	2	153.53535	150.79532	0	0.198	0.019	0.029	0.062	111.0
0.0	0.0	1	2	300.99503	400.0	1	1	2	153.53535	150.79532	0	0.198	0.019	0.022	0.058	111.0
0.0	0.0	1	2	300.99503	400.0	1	1	2	153.53535	150.79532	0	0.198	0.019	0.023	0.058	111.0
0.0	0.0	1	2	300.99503	400.0	1	1	2	153.53535	150.79532	0	0.198	0.019	0.03	0.049	111.0
0.0	0.0	1	2	300.99503	400.0	1	1	2	153.53535	150.79532	0	0.198	0.019	0.045	0.043	111.0
0.0	0.0	1	2	300.99503	400.0	1	1	2	153.53535	150.79532	0	0.198	0.019	0.043	0.043	111.0
0.0	0.0	1	2	300.99503	400.0	1	1	2	153.53535	150.79532	0	0.198	0.019	0.086	0.039	111.0
0.0	0.0	1	2	300.99503	400.0	1	1	2	153.53535	150.79532	0	0.198	0.019	0.039	0.034	111.0
0.0	0.0	1	2	300.99503	400.0	1	1	2	153.53535	150.79532	0	0.198	0.019	0.043	0.034	111.0
0.0	0.0	1	2	300.99503	400.0	1	1	2	153.53535	150.79532	0	0.198	0.019	0.02	0.031	111.0
0.0	0.0	1	2	300.99503	400.0	1	1	2	153.53535	150.79532	0	0.198	0.018	-0.06	0.031	111.0
0.0	0.0	1	2	300.99503	400.0	1	1	2	153.53535	150.79532	0	0.198	0.018	0.116	0.027	111.0
0.0	0.0	1	2	300.99503	400.0	1	1	2	153.53535	150.79532	0	0.198	0.017	-0.015	0.025	111.0
0.0	0.0	1	2	300.99503	400.0	1	1	2	153.53535	150.79532	0	0.198	0.017	0.027	0.025	111.0
0.0	0.0	1	2	300.99503	400.0	1	1	2	153.53535	150.79532	0	0.198	0.017	0.217	0.021	111.0
0.0	0.0	1	2	300.99503	400.0	1	1	2	153.53535	150.79532	0	0.198	0.017	0.02	0.021	111.0
0.0	0.0	1	2	300.99503	400.0	1	1	2	153.53535	150.79532	0	0.198	0.017	0.023	0.02	111.0
0.0	0.0	1	2	300.99503	400.0	1	1	2	153.53535	150.79532	0	0.198	0.017	0.016	0.017	111.0
0.0	0.0	1	2	300.99503	400.0	1	1	2	153.53535	150.79532	0	0.198	0.015	-0.163	0.017	111.0
0.0	0.0	1	2	300.99503	400.0	1	1	2	153.53535	150.79532	0	0.198	0.015	0.009	0.015	111.0
0.0	0.0	1	2	300.99503	400.0	1	1	2	153.53535	150.79532	0	0.198	0.015	0.008	0.013	111.0
0.0	0.0	1	2	300.99503	400.0	1	1	2	153.53535	150.79532	0	0.198	0.015	0.016	0.013	111.0
0.0	0.0	1	2	300.99503	400.0	1	1	2	153.53535	150.79532	0	0.198	0.015	0.026	0.011	111.0
0.0	0.0	1	2	300.99503	400.0	1	1	2	153.53535	150.79532	0	0.198	0.015	0.046	0.01	111.0
0.0	0.0	1	2	300.99503	400.0	1	1	2	153.53535	150.79532	0	0.198	0.014	-0.085	0.01	111.0
0.0	0.0	1	2	300.99503	400.0	1	1	2	153.53535	150.79532	0	0.198	0.014	0.048	0.009	111.0
0.0	0.0	1	2	300.99503	400.0	1	1	2	153.53535	150.79532	0	0.198	0.014	0.023	0.009	111.0
0.0	0.0	1	2	300.99503	400.0	1	1	2	153.53535	150.79532	0	0.198	0.014	0.039	0.008	111.0
0.0	0.0	1	2	300.99503	400.0	1	1	2	153.53535	150.79532	0	0.198	0.013	-0.092	0.007	111.0
0.0	0.0	1	2	300.99503	400.0	1	1	2	153.53535	150.79532	0	0.198	0.013	0.014	0.007	111.0
0.0	0.0	1	2	300.99503	400.0	1	1	2	153.53535	150.79532	0	0.198	0.013	-0.005	0.006	111.0
0.0	0.0	1	2	300.99503	400.0	1	1	2	153.53535	150.79532	0	0.198	0.011	-0.019	0.006	111.0
0.0	0.0	1	2	300.99503	400.0	1	1	2	153.53535	150.79532	0	0.198	0.01	0.03	0.005	111.0
0.0	0.0	1	2	300.99503	400.0	1	1	2	153.53535	150.79532	0	0.198	0.01	-0.008	0.005	111.0
0.0	0.0	1	2	300.99503	400.0	1	1	2	153.53535	150.79532	0	0.198	0.01	-0.008	0.005	111.0
0.0	0.0	1	2	300.99503	400.0	1	1	2	153.53535	150.79532	0	0.198	0.009	0.009	0.004	111.0
0.0	0.0	1	2	300.99503	400.0	1	1	2	153.53535	150.79532	0	0.198	0.008	-0.008	0.003	111.0
0.0	0.0	1	2	300.99503	400.0	1	1	2	153.53535	150.79532	0	0.198	0.007	-0.014	0.003	111.0
0.0	0.0	1	2	300.99503	400.0	1	1	2	153.53535	150.79532	0	0.198	0.005	-0.017	0.003	111.0
0.0	0.0	1	2	300.99503	400.0	1	1	2	153.53535	150.79532	0	0.198	0.005	0.014	0.003	111.0
0.0	0.0	1	2	300.99503	400.0	1	1	2	153.53535	150.79532	0	0.198	0.004	-0.003	0.002	111.0
0.0	0.0	1	2	300.99503	400.0	1	1	2	153.53535	150.79532	0	0.198	0.003	0.0	0.002	111.0
0.0	0.0	1	2	300.99503	400.0	1	1	2	153.53535	150.79532	0	0.198	0.002	0.181	0.002	111.0
0.0	0.0	1	2	300.99503	400.0	1	1	2	153.53535	150.79532	0	0.198	0.002	0.007	0.001	111.0
0.0	0.0	1	2	300.99503	400.0	1	1	2	153.53535	150.79532	0	0.198	0.002	-0.009	0.001	111.0
0.0	0.0	1	2	300.99503	400.0	1	1	2	153.53535	150.79532	0	0.198	0.001	-0.001	0.001	111.0
0.0	0.0	1	2	300.99503	400.0	1	1	2	153.53535	150.79532	0	0.198	0.001	-0.009	0.001	111.0
0.0	0.0	1	2	300.99503	400.0	1	1	2	153.53535	150.79532	0	0.198	0.001	0.102	0.001	111.0
0.0	0.0	1	2	300.99503	400.0	1	1	2	153.53535	150.79532	0	0.198	0.001	-0.001	0.001	111.0
0.0	0.0	1	2	300.99503	400.0	1	1	2	153.53535	150.79532	0	0.198	0.001	0.014	0.0	111.0
0.0	0.0	1	2	300.99503	400.0	1	1	2	153.53535	150.79532	0	0.198	0.001	0.012	0.0	111.0
0.0	0.0	1	2	300.99503	400.0	1	1	2	153.53535	150.79532	0	0.198	0.0	-0.018	0.0	111.0
0.0	0.0	1	2	300.99503	400.0	1	1	2	153.53535	150.79532	0	0.198	0.0	0.02	0.0	111.0
0.0	0.0	1	2	300.99503	400.0	1	1	2	153.53535	150.79532	0	0.198	-0.001	-0.046	0.0	111.0
0.0	0.0	1	2	300.99503	400.0	1	1	2	153.53535	150.79532	0	0.198	-0.001	-0.038	0.0	111.0
0.0	0.0	1	2	300.99503	400.0	1	1	2	153.53535	150.79532	0	0.198	0.0	-0.003	0.0	111.0
0.0	0.0	1	2	300.99503	400.0	1	1	2	153.53535	150.79532	0	0.198	-0.001	-0.066	0.0	111.0
0.0	0.0	1	2	300.99503	400.0	1	1	2	153.53535	150.79532	0	0.198	-0.001	-0.027	0.0	111.0
0.0	0.0	1	2	300.99503	400.0	1	1	2	153.53535	150.79532	0	0.198	-0.001	-0.028	0.0	111.0
0.0	0.0	1	2	300.99503	400.0	1	1	2	153.53535	150.79532	0	0.198	0.0	0.004	0.0	111.0
0.0	0.0	1	2	300.99503	400.0	1	1	2	153.53535	150.79532	0	0.198	0.0	0.088	0.0	111.0
0.0	0.0	1	2	300.99503	400.0	1	1	2	153.53535	150.79532	0	0.198	0.0	0.017	0.0	111.0
0.0	0.0	1	2	300.99503	400.0	1	1	2	153.53535	150.79532	0	0.198	-0.001	-0.022	0.0	111.0
0.0	0.0	1	2	300.99503	400.0	1	1	2	153.53535	150.79532	0	0.198	-0.001	-0.027	0.0	111.0
0.0	0.0	1	2	300.99503	400.0	1	1	2	153.53535	150.79532	0	0.198	0.0	0.01	0.0	111.0
0.0	0.0	1	2	300.99503	400.0	1	1	2	153.53535	150.79532	0	0.198	0.0	0.01	0.0	111.0
0.0	0.0	1	2	300.99503	400.0	1	1	2	153.53535	150.79532	0	0.198	-0.001	-0.014	0.0	111.0
0.0	0.0	1	2	300.99503	400.0	1	1	2	153.53535	150.79532	0	0.198	0.0	0.012	0.0	111.0
0.0	0.0	1	2	300.99503	400.0	1	1	2	153.53535	150.79532	0	0.198	-0.001	-0.025	0.0	111.0
0.0	0.0	1	2	300.99503	400.0	1	1	2	153.53535	150.79532	0	0.198	0.0	0.075	0.0	111.0
0.0	0.0	1	2	300.99503	400.0	1	1	2	153.53535	150.79532	0	0.198	0.0	0.04	0.0	111.0
0.0	0.0	1	2	300.99503	400.0	1	1	2	153.53535	150.79532	0	0.198	-0.001	-0.012	0.0	87.0
0.0	0.0	1	2	300.99503	400.0	1	1	2	153.53535	150.79532	0	0.198	-0.001	-0.019	0.0	111.0
0.0	0.0	1	2	300.99503	400.0	1	1	2	153.53535	150.79532	0	0.198	-0.001	-0.031	0.0	111.0
0.0	0.0	1	2	300.99503	400.0	1	1	2	153.53535	150.79532	0	0.198	-0.001	-0.031	0.0	111.0
0.0	0.0	1	2	300.99503	400.0	1	1	2	153.53535	150.79532	0	0.198	-0.001	-0.017	0.0	111.0
0.0	0.0	1	2	300.99503	400.0	1	1	2	153.53535	150.79532	0	0.198	-0.001	-0.014	0.0	111.0
0.0	0.0	1	2	300.99503	400.0	1	1	2	153.53535	150.79532	0	0.198	0.0	-0.006	0.0	111.0
0.0	0.0	1	2	300.99503	400.0	1	1	2	153.53535	150.79532	0	0.198	0.0	0.01	0.0	111.0
0.0	0.0	1	2	300.99503	400.0	1	1	2	153.53535	150.79532	0	0.198	0.0	0.033	0.0	111.0
0.0	0.0	1	2	300.99503	400.0	1	1	2	153.53535	150.79532	0	0.198	0.0	0.013	0.0	111.0
0.0	0.0	1	2	300.99503	400.0	1	1	2	153.53535	150.79532	0	0.198	-0.001	-0.028	0.0	111.0
0.0	0.0	1	2	300.99503	400.0	1	1	2	153.53535	150.79532	0	0.198	0.0	-0.009	0.0	111.0
0.0	0.0	1	2	300.99503	400.0	1	1	2	153.53535	150.79532	0	0.198	-0.001	-0.017	0.0	111.0
0.0	0.0	1	2	300.99503	400.0	1	1	2	153.53535	150.79532	0	0.198	0.0	0.023	0.0	111.0
0.0	0.0	1	2	300.99503	400.0	1	1	2	153.53535	150.79532	0	0.198	0.0	-0.005	0.0	111.0
0.0	0.0	1	2	300.99503	400.0	1	1	2	153.53535	150.79532	0	0.198	0.0	0.045	0.0	111.0
0.0	0.0	1	2	300.99503	400.0	1	1	2	153.53535	150.79532	0	0.198	-0.001	-0.022	0.0	111.0
0.0	0.0	1	2	300.99503	400.0	1	1	2	153.53535	150.79532	0	0.198	0.0	-0.008	0.0	111.0
0.0	0.0	1	2	300.99503	400.0	1	1	2	153.53535	150.79532	0	0.198	0.0	-0.007	0.0	111.0
0.0	0.0	1	2	300.99503	400.0	1	1	2	153.53535	150.79532	0	0.198	0.0	-0.006	0.0	111.0
0.0	0.0	1	2	300.99503	400.0	1	1	2	153.53535	150.79532	0	0.198	0.0	0.055	0.0	111.0
0.0	0.0	1	2	300.99503	400.0	1	1	2	153.53535	150.79532	0	0.198	-0.001	-0.014	0.0	111.0
0.0	0.0	1	2	300.99503	400.0	1	1	2	153.53535	150.79532	0	0.198	-0.001	-0.018	0.0	111.0
0.0	0.0	1	2	300.99503	400.0	1	1	2	153.53535	150.79532	0	0.198	0.0	-0.011	0.0	111.0
0.0	0.0	1	2	300.99503	400.0	1	1	2	153.53535	150.79532	0	0.198	0.0	0.071	0.0	111.0
0.0	0.0	1	2	300.99503	400.0	1	1	2	153.53535	150.79532	0	0.198	-0.001	-0.021	0.0	111.0
0.0	0.0	1	2	300.99503	400.0	1	1	2	153.53535	150.79532	0	0.198	0.0	-0.009	0.0	111.0
0.0	0.0	1	2	300.99503	400.0	1	1	2	153.53535	150.79532	0	0.198	0.0	0.013	0.0	111.0
0.0	0.0	1	2	300.99503	400.0	1	1	2	153.53535	150.79532	0	0.198	0.0	0.167	0.0	111.0
0.0	0.0	1	2	300.99503	400.0	1	1	2	153.53535	150.79532	0	0.198	0.0	-0.005	0.0	111.0
0.0	0.0	1	2	300.99503	400.0	1	1	2	153.53535	150.79532	0	0.198	-0.001	-0.021	0.0	111.0
0.0	0.0	1	2	300.99503	400.0	1	1	2	153.53535	150.79532	0	0.198	0.0	-0.005	0.0	111.0
0.0	0.0	1	2	300.99503	400.0	1	1	2	153.53535	150.79532	0	0.198	0.0	-0.003	0.0	111.0
0.0	0.0	1	2	300.99503	400.0	1	1	2	153.53535	150.79532	0	0.198	0.0	0.02	0.0	111.0
0.0	0.0	1	2	300.99503	400.0	1	1	2	153.53535	150.79532	0	0.198	0.0	-0.003	0.0	111.0
0.0	0.0	1	2	300.99503	400.0	1	1	2	153.53535	150.79532	0	0.198	0.0	0.069	0.0	111.0
0.0	0.0	1	2	300.99503	400.0	1	1	2	153.53535	150.79532	0	0.198	0.0	0.059	0.0	111.0
0.0	0.0	1	2	300.99503	400.0	1	1	2	153.53535	150.79532	0	0.198	0.0	0.101	0.0	111.0
0.0	0.0	1	2	300.99503	400.0	1	1	2	153.53535	150.79532	0	0.198	0.0	0.033	0.0	111.0
0.0	0.0	1	2	300.99503	400.0	1	1	2	153.53535	150.79532	0	0.198	-0.001	-0.024	0.0	111.0
0.0	0.0	1	2	300.99503	400.0	1	1	2	153.53535	150.79532	0	0.198	0.0	-0.007	0.0	111.0
0.0	0.0	1	2	300.99503	400.0	1	1	2	153.53535	150.79532	0	0.198	-0.001	-0.017	0.0	111.0
0.0	0.0	1	2	300.99503	400.0	1	1	2	153.53535	150.79532	0	0.198	0.0	-0.004	0.0	111.0
0.0	0.0	1	2	300.99503	400.0	1	1	2	153.53535	150.79532	0	0.198	0.0	-0.006	0.0	111.0
0.0	0.0	1	2	300.99503	400.0	1	1	2	153.53535	150.79532	0	0.198	0.0	0.003	0.0	111.0
0.0	0.0	1	2	300.99503	400.0	1	1	2	153.53535	150.79532	0	0.198	0.0	-0.005	0.0	111.0
0.0	0.0	1	2	300.99503	400.0	1	1	2	153.53535	150.79532	0	0.198	0.0	-0.006	0.0	111.0
0.0	0.0	1	2	300.99503	400.0	1	1	2	153.53535	150.79532	0	0.198	0.0	0.023	0.0	111.0
0.0	0.0	1	2	300.99503	400.0	1	1	2	153.53535	150.79532	0	0.198	0.0	0.0	0.0	111.0
0.0	0.0	1	2	300.99503	400.0	1	1	2	153.53535	150.79532	0	0.198	0.0	0.019	0.0	111.0
0.0	0.0	1	2	300.99503	400.0	1	1	2	153.53535	150.79532	0	0.198	0.0	0.0	0.0	111.0
0.0	0.0	1	2	300.99503	400.0	1	1	2	153.53535	150.79532	0	0.198	0.0	-0.005	0.0	111.0
0.0	0.0	1	2	300.99503	400.0	1	1	2	153.53535	150.79532	0	0.198	-0.001	-0.034	0.0	111.0
0.0	0.0	1	2	300.99503	400.0	1	1	2	153.53535	150.79532	0	0.198	0.0	-0.005	0.0	111.0
0.0	0.0	1	2	300.99503	400.0	1	1	2	153.53535	150.79532	0	0.198	-0.001	-0.015	0.0	111.0
0.0	0.0	1	2	300.99503	400.0	1	1	2	153.53535	150.79532	0	0.198	-0.001	-0.027	0.0	111.0
0.0	0.0	1	2	300.99503	400.0	1	1	2	153.53535	150.79532	0	0.198	0.0	0.014	0.0	1135.0
0.0	0.0	1	2	300.99503	400.0	1	1	2	153.53535	150.79532	0	0.198	-0.001	-0.094	0.0	111.0
0.0	0.0	1	2	300.99503	400.0	1	1	2	153.53535	150.79532	0	0.198	0.0	0.035	0.0	111.0
0.0	0.0	1	2	300.99503	400.0	1	1	2	153.53535	150.79532	0	0.198	0.0	0.064	0.0	111.0
0.0	0.0	1	2	300.99503	400.0	1	1	2	153.53535	150.79532	0	0.198	0.0	-0.001	0.0	111.0
0.0	0.0	1	2	300.99503	400.0	1	1	2	153.53535	150.79532	0	0.198	0.0	0.008	0.0	111.0
0.0	0.0	1	2	300.99503	400.0	1	1	2	153.53535	150.79532	0	0.198	0.0	-0.011	0.0	1135.0
0.0	0.0	1	2	300.99503	400.0	1	1	2	153.53535	150.79532	0	0.198	0.0	-0.004	0.0	111.0
0.0	0.0	1	2	300.99503	400.0	1	1	2	153.53535	150.79532	0	0.198	0.0	0.035	0.0	111.0
0.0	0.0	1	2	300.99503	400.0	1	1	2	153.53535	150.79532	0	0.198	-0.001	-0.022	0.0	111.0
0.0	0.0	1	2	300.99503	400.0	1	1	2	153.53535	150.79532	0	0.198	-0.001	-0.02	0.0	111.0
0.0	0.0	1	2	300.99503	400.0	1	1	2	153.53535	150.79532	0	0.198	0.0	-0.001	0.0	111.0
0.0	0.0	1	2	300.99503	400.0	1	1	2	153.53535	150.79532	0	0.198	-0.001	-0.023	0.0	111.0
0.0	0.0	1	2	300.99503	400.0	1	1	2	153.53535	150.79532	0	0.198	-0.001	-0.091	0.0	111.0
0.0	0.0	1	2	300.99503	400.0	1	1	2	153.53535	150.79532	0	0.198	-0.001	-0.043	0.0	111.0
0.0	0.0	1	2	300.99503	400.0	1	1	2	153.53535	150.79532	0	0.198	-0.001	-0.179	0.0	111.0
0.0	0.0	1	2	300.99503	400.0	1	1	2	153.53535	150.79532	0	0.198	0.0	0.029	0.0	111.0
0.0	0.0	1	2	300.99503	400.0	1	1	2	153.53535	150.79532	0	0.198	0.0	0.017	0.0	111.0
0.0	0.0	1	2	300.99503	400.0	1	1	2	153.53535	150.79532	0	0.198	0.0	0.071	0.0	111.0
0.0	0.0	1	2	300.99503	400.0	1	1	2	153.53535	150.79532	0	0.198	0.0	-0.006	0.0	111.0
0.0	0.0	1	2	300.99503	400.0	1	1	2	153.53535	150.79532	0	0.198	0.0	0.007	0.0	111.0
0.0	0.0	1	2	300.99503	400.0	1	1	2	153.53535	150.79532	0	0.198	0.0	-0.001	0.0	111.0
0.0	0.0	1	2	300.99503	400.0	1	1	2	153.53535	150.79532	0	0.198	0.0	-0.001	0.0	111.0
0.0	0.0	1	2	300.99503	400.0	1	1	2	153.53535	150.79532	0	0.198	-0.001	-0.03	0.0	111.0
0.0	0.0	1	2	300.99503	400.0	1	1	2	153.53535	150.79532	0	0.198	-0.001	-0.027	0.0	111.0
0.0	0.0	1	2	300.99503	400.0	1	1	2	153.53535	150.79532	0	0.198	0.0	0.01	0.0	111.0
0.0	0.0	1	2	300.99503	400.0	1	1	2	153.53535	150.79532	0	0.198	0.0	0.029	0.0	111.0
0.0	0.0	1	2	300.99503	400.0	1	1	2	153.53535	150.79532	0	0.198	0.0	0.004	0.0	111.0
0.0	0.0	1	2	300.99503	400.0	1	1	2	153.53535	150.79532	0	0.198	0.0	0.059	0.0	111.0
0.0	0.0	1	2	300.99503	400.0	1	1	2	153.53535	150.79532	0	0.198	-0.001	-0.086	0.0	111.0
0.0	0.0	1	2	300.99503	400.0	1	1	2	153.53535	150.79532	0	0.198	0.0	0.05	0.0	111.0
0.0	0.0	1	2	300.99503	400.0	1	1	2	153.53535	150.79532	0	0.198	0.0	0.02	0.0	111.0
0.0	0.0	1	2	300.99503	400.0	1	1	2	153.53535	150.79532	0	0.198	0.0	0.03	0.0	111.0
0.0	0.0	1	2	300.99503	400.0	1	1	2	153.53535	150.79532	0	0.198	-0.001	-0.021	0.0	111.0
0.0	0.0	1	2	300.99503	400.0	1	1	2	153.53535	150.79532	0	0.198	0.0	0.003	0.0	111.0
0.0	0.0	1	2	300.99503	400.0	1	1	2	153.53535	150.79532	0	0.198	0.0	0.01	0.0	111.0
0.0	0.0	1	2	300.99503	400.0	1	1	2	153.53535	150.79532	0	0.198	0.0	0.003	0.0	111.0
0.0	0.0	1	2	300.99503	400.0	1	1	2	153.53535	150.79532	0	0.198	0.0	0.014	0.0	111.0
0.0	0.0	1	2	300.99503	400.0	1	1	2	153.53535	150.79532	0	0.198	0.0	-0.001	0.0	111.0
0.0	0.0	1	2	300.99503	400.0	1	1	2	153.53535	150.79532	0	0.198	0.0	0.027	0.0	87.0
0.0	0.0	1	2	300.99503	400.0	1	1	2	153.53535	150.79532	0	0.198	-0.001	-0.087	0.0	111.0
0.0	0.0	1	2	300.99503	400.0	1	1	2	153.53535	150.79532	0	0.198	0.0	0.048	0.0	111.0
0.0	0.0	1	2	300.99503	400.0	1	1	2	153.53535	150.79532	0	0.198	-0.001	-0.028	0.0	111.0
0.0	0.0	1	2	300.99503	400.0	1	1	2	153.53535	150.79532	0	0.198	0.0	0.048	0.0	111.0
0.0	0.0	1	2	300.99503	400.0	1	1	2	153.53535	150.79532	0	0.198	0.0	-0.009	0.0	111.0
0.0	0.0	1	2	300.99503	400.0	1	1	2	153.53535	150.79532	0	0.198	0.0	0.023	0.0	111.0
0.0	0.0	1	2	300.99503	400.0	1	1	2	153.53535	150.79532	0	0.198	0.0	0.013	0.0	111.0
0.0	0.0	1	2	300.99503	400.0	1	1	2	153.53535	150.79532	0	0.198	0.0	-0.006	0.0	111.0
0.0	0.0	1	2	300.99503	400.0	1	1	2	153.53535	150.79532	0	0.198	0.0	0.084	0.0	1135.0
0.0	0.0	1	2	300.99503	400.0	1	1	2	153.53535	150.79532	0	0.198	0.0	-0.008	0.0	111.0
0.0	0.0	1	2	300.99503	400.0	1	1	2	153.53535	150.79532	0	0.198	0.0	0.018	0.0	111.0
0.0	0.0	1	2	300.99503	400.0	1	1	2	153.53535	150.79532	0	0.198	0.0	0.001	0.0	111.0
0.0	0.0	1	2	300.99503	400.0	1	1	2	153.53535	150.79532	0	0.198	0.0	-0.008	0.0	111.0
0.0	0.0	1	2	300.99503	400.0	1	1	2	153.53535	150.79532	0	0.198	0.0	0.023	0.0	111.0
0.0	0.0	1	2	300.99503	400.0	1	1	2	153.53535	150.79532	0	0.198	-0.001	-0.049	0.0	111.0
0.0	0.0	1	2	300.99503	400.0	1	1	2	153.53535	150.79532	0	0.198	-0.001	-0.015	0.0	111.0
0.0	0.0	1	2	300.99503	400.0	1	1	2	153.53535	150.79532	0	0.198	0.0	0.004	0.0	111.0
0.0	0.0	1	2	300.99503	400.0	1	1	2	153.53535	150.79532	0	0.198	0.0	0.004	0.0	111.0
0.0	0.0	1	2	300.99503	400.0	1	1	2	153.53535	150.79532	0	0.198	0.0	-0.008	0.0	87.0
0.0	0.0	1	2	300.99503	400.0	1	1	2	153.53535	150.79532	0	0.198	0.0	-0.005	0.0	111.0
0.0	0.0	1	2	300.99503	400.0	1	1	2	153.53535	150.79532	0	0.198	0.0	0.042	0.0	111.0
0.0	0.0	1	2	300.99503	400.0	1	1	2	153.53535	150.79532	0	0.198	0.0	0.184	0.0	111.0
0.0	0.0	1	2	300.99503	400.0	1	1	2	153.53535	150.79532	0	0.198	0.0	0.014	0.0	111.0
0.0	0.0	1	2	300.99503	400.0	1	1	2	153.53535	150.79532	0	0.198	0.0	0.027	0.0	111.0
0.0	0.0	1	2	300.99503	400.0	1	1	2	153.53535	150.79532	0	0.198	0.0	0.017	0.0	111.0
4180.487	300.99503	2	2	300.99503	300.99503	1	2	2	153.53535	150.79532	1	0.198	0.0	0.001	0.0	111.0
4180.487	300.99503	2	2	300.99503	300.99503	1	2	2	153.53535	150.79532	1	0.198	0.0	-0.002	0.0	111.0
4180.487	300.99503	2	2	300.99503	300.99503	0	2	2	153.53535	150.79532	1	0.198	0.0	0.008	0.0	111.0
4180.487	300.99503	2	2	300.99503	300.99503	0	2	2	153.53535	150.79532	1	0.198	-0.001	-0.014	0.0	111.0
4180.487	300.99503	2	2	300.99503	300.99503	0	2	2	153.53535	150.79532	1	0.198	0.0	0.132	0.569	111.0
4180.487	300.99503	2	2	300.99503	300.99503	0	2	2	153.53535	150.79532	1	0.198	0.004	0.538	0.569	111.0
4180.487	300.99503	2	2	300.99503	300.99503	0	2	2	153.53535	150.79532	1	0.198	0.01	0.818	0.825	111.0
4180.487	300.99503	2	2	300.99503	300.99503	0	2	2	153.53535	150.79532	1	0.198	0.016	0.823	0.825	111.0
4180.487	300.99503	2	2	300.99503	300.99503	0	2	2	153.53535	150.79532	1	0.198	0.025	1.295	1.283	111.0
4180.487	300.99503	2	2	300.99503	300.99503	0	2	2	153.53535	150.79532	1	0.198	0.034	1.451	1.488	111.0
4180.487	300.99503	2	2	300.99503	300.99503	0	2	2	153.53535	150.79532	1	0.198	0.043	1.419	1.488	111.0
4180.487	300.99503	2	2	300.99503	300.99503	0	2	2	153.53535	150.79532	1	0.198	0.053	1.846	1.856	111.0
4180.487	300.99503	2	2	300.99503	300.99503	0	2	2	153.53535	150.79532	1	0.198	0.064	2.012	2.021	111.0
4180.487	300.99503	2	2	300.99503	300.99503	0	2	2	153.53535	150.79532	1	0.198	0.075	2.055	2.021	111.0
4180.487	300.99503	2	2	300.99503	300.99503	0	2	2	153.53535	150.79532	1	0.198	0.086	2.327	2.316	111.0
4180.487	300.99503	2	2	300.99503	300.99503	0	2	2	153.53535	150.79532	1	0.198	0.096	2.324	2.316	111.0
4180.487	300.99503	2	2	300.99503	300.99503	0	2	2	153.53535	150.79532	1	0.199	0.108	2.687	2.571	111.0
4180.487	300.99503	2	2	300.99503	300.99503	0	2	2	153.53535	150.79532	1	0.199	0.118	2.656	2.685	111.0
4180.487	300.99503	2	2	300.99503	300.99503	0	2	2	153.53535	150.79532	1	0.199	0.129	2.669	2.685	111.0
4180.487	300.99503	2	2	300.99503	300.99503	0	2	2	153.53535	150.79532	1	0.199	0.139	2.892	2.889	111.0
4180.487	300.99503	2	2	300.99503	300.99503	0	2	2	153.53535	150.79532	1	0.199	0.149	2.69	2.889	111.0
4180.487	300.99503	2	2	300.99503	300.99503	0	2	2	153.53535	150.79532	1	0.199	0.159	3.002	2.981	111.0
4180.487	300.99503	2	2	300.99503	300.99503	0	2	2	153.53535	150.79532	1	0.199	0.169	3.115	3.145	111.0
4180.487	300.99503	2	2	300.99503	300.99503	0	2	2	153.53535	150.79532	1	0.199	0.177	3.136	3.145	111.0
4180.487	300.99503	2	2	300.99503	300.99503	0	2	2	153.53535	150.79532	1	0.199	0.186	3.191	3.219	1135.0
4180.487	300.99503	2	2	300.99503	300.99503	0	2	2	153.53535	150.79532	1	0.199	0.194	3.358	3.35	1135.0
4180.487	300.99503	2	2	300.99503	300.99503	0	2	2	153.53535	150.79532	1	0.199	0.202	3.349	3.35	111.0
4180.487	300.99503	2	2	300.99503	300.99503	0	2	2	153.53535	150.79532	1	0.199	0.209	3.384	3.409	1135.0
4180.487	300.99503	2	2	300.99503	300.99503	0	2	2	153.53535	150.79532	1	0.199	0.217	3.401	3.409	111.0
4180.487	300.99503	2	2	300.99503	300.99503	0	2	2	153.53535	150.79532	1	0.199	0.223	3.357	3.515	1135.0
4180.487	300.99503	2	2	300.99503	300.99503	0	2	2	153.53535	150.79532	1	0.199	0.229	3.532	3.562	1111.0
4180.487	300.99503	2	2	300.99503	300.99503	0	2	2	153.53535	150.79532	1	0.199	0.235	3.558	3.562	111.0
4180.487	300.99503	2	2	300.99503	300.99503	0	2	2	153.53535	150.79532	1	0.199	0.242	3.613	3.648	1111.0
4180.487	300.99503	2	2	300.99503	300.99503	0	2	2	153.53535	150.79532	1	0.199	0.248	3.686	3.685	111.0
4180.487	300.99503	2	2	300.99503	300.99503	0	2	2	153.53535	150.79532	1	0.199	0.254	3.695	3.685	111.0
4180.487	300.99503	2	2	300.99503	300.99503	0	2	2	153.53535	150.79532	1	0.199	0.26	3.768	3.753	111.0
4180.487	300.99503	2	2	300.99503	300.99503	0	2	2	153.53535	150.79532	1	0.199	0.266	3.783	3.753	111.0
4180.487	300.99503	2	2	300.99503	300.99503	0	2	2	153.53535	150.79532	1	0.199	0.27	3.812	3.812	111.0
4180.487	300.99503	2	2	300.99503	300.99503	0	2	2	153.53535	150.79532	1	0.199	0.275	3.856	3.838	111.0
4180.487	300.99503	2	2	300.99503	300.99503	0	2	2	153.53535	150.79532	1	0.199	0.279	3.858	3.838	111.0
4180.487	300.99503	2	2	300.99503	300.99503	0	2	2	153.53535	150.79532	1	0.199	0.283	3.759	3.887	111.0
4180.487	300.99503	2	2	300.99503	300.99503	0	2	2	153.53535	150.79532	1	0.199	0.287	3.892	3.908	1111.0
4180.487	300.99503	2	2	300.99503	300.99503	0	2	2	153.53535	150.79532	1	0.199	0.29	3.869	3.908	111.0
4180.487	300.99503	2	2	300.99503	300.99503	0	2	2	153.53535	150.79532	1	0.199	0.293	3.953	3.946	1135.0
4180.487	300.99503	2	2	300.99503	300.99503	0	2	2	153.53535	150.79532	1	0.199	0.297	3.971	3.963	111.0
4180.487	300.99503	2	2	300.99503	300.99503	0	2	2	153.53535	150.79532	1	0.199	0.3	3.81	3.963	1135.0
4180.487	300.99503	2	2	300.99503	300.99503	0	2	2	153.53535	150.79532	1	0.199	0.303	3.991	3.992	111.0
4180.487	300.99503	2	2	300.99503	300.99503	0	2	2	153.53535	150.79532	1	0.199	0.305	3.964	3.992	111.0
4180.487	300.99503	2	2	300.99503	300.99503	0	2	2	153.53535	150.79532	1	0.199	0.307	3.955	4.007	111.0
4180.487	300.99503	2	2	300.99503	300.99503	0	2	2	153.53535	150.79532	1	0.199	0.31	4.043	4.03	111.0
4180.487	300.99503	2	2	300.99503	300.99503	0	2	2	153.53535	150.79532	1	0.199	0.312	4.028	4.03	87.0
4180.487	300.99503	2	2	300.99503	300.99503	0	2	2	153.53535	150.79532	1	0.199	0.314	4.081	4.042	87.0
4180.487	300.99503	2	2	300.99503	300.99503	0	2	2	153.53535	150.79532	1	0.199	0.316	4.031	4.042	111.0
4180.487	300.99503	2	2	300.99503	300.99503	0	2	2	153.53535	150.79532	1	0.199	0.318	4.033	4.06	111.0
4180.487	300.99503	2	2	300.99503	300.99503	0	2	2	153.53535	150.79532	1	0.199	0.32	4.097	4.069	111.0
4180.487	300.99503	2	2	300.99503	300.99503	0	2	2	153.53535	150.79532	1	0.199	0.322	4.115	4.069	111.0
4180.487	300.99503	2	2	300.99503	300.99503	0	2	2	153.53535	150.79532	1	0.199	0.323	4.009	4.086	111.0
4180.487	300.99503	2	2	300.99503	300.99503	0	2	2	153.53535	150.79532	1	0.199	0.324	4.105	4.092	111.0
4180.487	300.99503	2	2	300.99503	300.99503	0	2	2	153.53535	150.79532	1	0.199	0.326	4.127	4.092	111.0
4180.487	300.99503	2	2	300.99503	300.99503	0	2	2	153.53535	150.79532	1	0.199	0.327	3.982	4.106	111.0
4180.487	300.99503	2	2	300.99503	300.99503	0	2	2	153.53535	150.79532	1	0.199	0.327	4.065	4.106	111.0
4180.487	300.99503	2	2	300.99503	300.99503	0	2	2	153.53535	150.79532	1	0.199	0.329	4.145	4.11	111.0
4180.487	300.99503	2	2	300.99503	300.99503	0	2	2	153.53535	150.79532	1	0.199	0.332	4.44	4.121	111.0
4180.487	300.99503	2	2	300.99503	300.99503	0	2	2	153.53535	150.79532	1	0.199	0.334	4.17	4.121	111.0
4180.487	300.99503	2	2	300.99503	300.99503	0	2	2	153.53535	150.79532	1	0.199	0.335	4.119	4.129	111.0
4180.487	300.99503	2	2	300.99503	300.99503	0	2	2	153.53535	150.79532	1	0.199	0.337	4.12	4.133	111.0
4180.487	300.99503	2	2	300.99503	300.99503	0	2	2	153.53535	150.79532	1	0.199	0.338	4.091	4.133	111.0
4180.487	300.99503	2	2	300.99503	300.99503	0	2	2	153.53535	150.79532	1	0.199	0.338	4.092	4.141	111.0
4180.487	300.99503	2	2	300.99503	300.99503	0	2	2	153.53535	150.79532	1	0.199	0.34	4.134	4.144	111.0
4180.487	300.99503	2	2	300.99503	300.99503	0	2	2	153.53535	150.79532	1	0.199	0.341	4.132	4.144	111.0
4180.487	300.99503	2	2	300.99503	300.99503	0	2	2	153.53535	150.79532	1	0.199	0.341	4.167	4.149	1135.0
4180.487	300.99503	2	2	300.99503	300.99503	0	2	2	153.53535	150.79532	1	0.199	0.341	4.18	4.149	111.0
4180.487	300.99503	2	2	300.99503	300.99503	0	2	2	153.53535	150.79532	1	0.199	0.341	4.152	4.151	111.0
4180.487	300.99503	2	2	300.99503	300.99503	0	2	2	153.53535	150.79532	1	0.199	0.341	4.204	4.156	111.0
4180.487	300.99503	2	2	300.99503	300.99503	0	2	2	153.53535	150.79532	1	0.2	0.341	4.127	4.156	111.0
4180.487	300.99503	2	2	300.99503	300.99503	0	2	2	153.53535	150.79532	1	0.2	0.341	4.15	4.161	1135.0
4180.487	300.99503	2	2	300.99503	300.99503	0	2	2	153.53535	150.79532	1	0.2	0.341	4.192	4.161	87.0
4180.487	300.99503	2	2	300.99503	300.99503	0	2	2	153.53535	150.79532	1	0.2	0.341	4.15	4.162	87.0
4180.487	300.99503	2	2	300.99503	300.99503	0	2	2	153.53535	150.79532	1	0.2	0.341	4.182	4.166	111.0
4180.487	300.99503	2	2	300.99503	300.99503	0	2	2	153.53535	150.79532	1	0.2	0.341	4.217	4.166	111.0
4180.487	300.99503	2	2	300.99503	300.99503	0	2	2	153.53535	150.79532	1	0.2	0.341	4.175	4.166	87.0
4180.487	300.99503	2	2	300.99503	300.99503	0	2	2	153.53535	150.79532	1	0.2	0.341	4.178	4.169	111.0
4180.487	300.99503	2	2	300.99503	300.99503	0	2	2	153.53535	150.79532	1	0.2	0.341	4.178	4.169	111.0
4180.487	300.99503	2	2	300.99503	300.99503	0	2	2	153.53535	150.79532	1	0.2	0.341	4.196	4.17	111.0
4180.487	300.99503	2	2	300.99503	300.99503	0	2	2	153.53535	150.79532	1	0.2	0.341	4.173	4.17	1135.0
4180.487	300.99503	2	2	300.99503	300.99503	0	2	2	153.53535	150.79532	1	0.2	0.341	4.274	4.172	111.0
4180.487	300.99503	2	2	300.99503	300.99503	0	2	2	153.53535	150.79532	1	0.2	0.341	4.247	4.173	111.0
4180.487	300.99503	2	2	300.99503	300.99503	0	2	2	153.53535	150.79532	1	0.2	0.341	4.178	4.173	111.0
4180.487	300.99503	2	2	300.99503	300.99503	0	2	2	153.53535	150.79532	1	0.2	0.341	4.143	4.174	111.0
4180.487	300.99503	2	2	300.99503	300.99503	0	2	2	153.53535	150.79532	1	0.2	0.341	4.166	4.176	111.0
4180.487	300.99503	2	2	300.99503	300.99503	0	2	2	153.53535	150.79532	1	0.2	0.342	4.398	4.176	1135.0
4180.487	300.99503	2	2	300.99503	300.99503	0	2	2	153.53535	150.79532	1	0.2	0.341	4.029	4.176	111.0
4180.487	300.99503	2	2	300.99503	300.99503	0	2	2	153.53535	150.79532	1	0.2	0.341	4.184	4.176	1135.0
4180.487	300.99503	2	2	300.99503	300.99503	0	2	2	153.53535	150.79532	1	0.2	0.341	4.171	4.177	111.0
4180.487	300.99503	2	2	300.99503	300.99503	0	2	2	153.53535	150.79532	1	0.2	0.341	4.174	4.179	111.0
4180.487	300.99503	2	2	300.99503	300.99503	0	2	2	153.53535	150.79532	1	0.2	0.341	4.198	4.179	111.0
4180.487	300.99503	2	2	300.99503	300.99503	0	2	2	153.53535	150.79532	1	0.2	0.341	4.2	4.18	111.0
4180.487	300.99503	2	2	300.99503	300.99503	0	2	2	153.53535	150.79532	1	0.2	0.341	4.201	4.18	111.0
4180.487	300.99503	2	2	300.99503	300.99503	1	2	2	153.53535	150.79532	1	0.2	0.341	4.221	4.18	1135.0
4180.487	300.99503	2	2	300.99503	300.99503	1	2	2	153.53535	150.79532	1	0.2	0.341	4.24	4.181	111.0
4180.487	300.99503	2	2	300.99503	300.99503	1	2	2	153.53535	150.79532	1	0.2	0.341	4.128	4.181	111.0
4180.487	300.99503	2	2	300.99503	300.99503	1	2	2	153.53535	150.79532	1	0.2	0.341	4.216	4.181	111.0
4180.487	300.99503	2	2	300.99503	300.99503	1	2	2	153.53535	150.79532	1	0.2	0.341	4.164	4.182	111.0
4180.487	300.99503	2	2	300.99503	300.99503	1	2	2	153.53535	150.79532	1	0.2	0.341	4.168	4.182	111.0
4180.487	300.99503	2	2	300.99503	300.99503	1	2	2	153.53535	150.79532	1	0.2	0.341	4.207	4.182	111.0
4180.487	300.99503	2	2	300.99503	300.99503	1	2	2	153.53535	150.79532	1	0.2	0.341	4.182	4.182	111.0
4180.487	300.99503	2	2	300.99503	300.99503	1	2	2	153.53535	150.79532	1	0.2	0.341	4.168	4.182	111.0
4180.487	300.99503	2	2	300.99503	300.99503	1	2	2	153.53535	150.79532	1	0.2	0.34	4.094	4.183	111.0
4180.487	300.99503	2	2	300.99503	300.99503	1	2	2	153.53535	150.79532	1	0.2	0.341	4.125	4.183	111.0
4180.487	300.99503	2	2	300.99503	300.99503	1	2	2	153.53535	150.79532	1	0.2	0.341	4.163	4.183	111.0
4180.487	300.99503	2	2	300.99503	300.99503	1	2	2	153.53535	150.79532	1	0.2	0.341	4.157	4.183	111.0
4180.487	300.99503	2	2	300.99503	300.99503	1	2	2	153.53535	150.79532	1	0.2	0.341	4.234	4.183	111.0
4180.487	300.99503	2	2	300.99503	300.99503	1	2	2	153.53535	150.79532	1	0.2	0.341	4.166	4.184	1135.0
4180.487	300.99503	2	2	300.99503	300.99503	1	2	2	153.53535	150.79532	1	0.2	0.34	4.106	4.184	111.0
4180.487	300.99503	2	2	300.99503	300.99503	1	2	2	153.53535	150.79532	1	0.2	0.341	4.179	4.184	111.0
4180.487	300.99503	2	2	300.99503	300.99503	1	2	2	153.53535	150.79532	1	0.2	0.341	4.161	4.184	111.0
4180.487	300.99503	2	2	300.99503	300.99503	1	2	2	153.53535	150.79532	1	0.2	0.341	4.177	4.184	87.0
4180.487	300.99503	2	2	300.99503	300.99503	1	2	2	153.53535	150.79532	1	0.2	0.341	4.156	4.184	111.0
4180.487	300.99503	2	2	300.99503	300.99503	1	2	2	153.53535	150.79532	1	0.2	0.341	4.183	4.184	1135.0
4180.487	300.99503	2	2	300.99503	300.99503	1	2	2	153.53535	150.79532	1	0.2	0.341	4.197	4.184	111.0
4180.487	300.99503	2	2	300.99503	300.99503	1	2	2	153.53535	150.79532	1	0.2	0.341	4.17	4.184	1135.0
4180.487	300.99503	2	2	300.99503	300.99503	1	2	2	153.53535	150.79532	1	0.2	0.34	4.082	4.184	1135.0
4180.487	300.99503	2	2	300.99503	300.99503	1	2	2	153.53535	150.79532	1	0.2	0.341	4.192	4.184	111.0
4180.487	300.99503	2	2	300.99503	300.99503	1	2	2	153.53535	150.79532	1	0.2	0.341	4.206	4.185	1135.0
4180.487	300.99503	2	2	300.99503	300.99503	1	2	2	153.53535	150.79532	1	0.2	0.341	4.183	4.185	87.0
4180.487	300.99503	2	2	300.99503	300.99503	1	2	2	153.53535	150.79532	1	0.2	0.341	4.206	4.185	1135.0
4180.487	300.99503	2	2	300.99503	300.99503	1	2	2	153.53535	150.79532	1	0.2	0.341	4.177	4.185	111.0
4180.487	300.99503	2	2	300.99503	300.99503	1	2	2	153.53535	150.79532	1	0.2	0.341	4.259	4.185	111.0
4180.487	300.99503	2	2	300.99503	300.99503	1	2	2	153.53535	150.79532	1	0.2	0.341	4.203	4.185	87.0
4180.487	300.99503	2	2	300.99503	300.99503	1	2	2	153.53535	150.79532	1	0.2	0.341	4.141	4.185	1135.0
4180.487	300.99503	2	2	300.99503	300.99503	1	2	2	153.53535	150.79532	1	0.2	0.341	4.175	4.185	111.0
4180.487	300.99503	2	2	300.99503	300.99503	1	2	2	153.53535	150.79532	1	0.2	0.341	4.174	4.185	111.0
4180.487	300.99503	2	2	300.99503	300.99503	1	2	2	153.53535	150.79532	1	0.2	0.341	4.199	4.185	1135.0
4180.487	300.99503	2	2	300.99503	300.99503	1	2	2	153.53535	150.79532	1	0.2	0.341	4.172	4.185	111.0
4180.487	300.99503	2	2	300.99503	300.99503	1	2	2	153.53535	150.79532	1	0.2	0.341	4.201	4.185	111.0
4180.487	300.99503	2	2	300.99503	300.99503	1	2	2	153.53535	150.79532	1	0.2	0.341	4.121	4.185	111.0
4180.487	300.99503	2	2	300.99503	300.99503	1	2	2	153.53535	150.79532	1	0.2	0.341	4.165	4.185	111.0
4180.487	300.99503	2	2	300.99503	300.99503	1	2	2	153.53535	150.79532	1	0.2	0.341	4.117	4.185	111.0
4180.487	300.99503	2	2	300.99503	300.99503	1	2	2	153.53535	150.79532	1	0.2	0.341	4.257	4.185	111.0
4180.487	300.99503	2	2	300.99503	300.99503	1	2	2	153.53535	150.79532	1	0.2	0.341	4.218	4.185	1135.0
4180.487	300.99503	2	2	300.99503	300.99503	1	2	2	153.53535	150.79532	1	0.2	0.341	4.213	4.185	1135.0
4180.487	300.99503	2	2	300.99503	300.99503	1	2	2	153.53535	150.79532	1	0.2	0.341	4.192	4.185	111.0
4180.487	300.99503	2	2	300.99503	300.99503	1	2	2	153.53535	150.79532	1	0.2	0.341	4.135	4.185	1135.0
4180.487	300.99503	2	2	300.99503	300.99503	1	2	2	153.53535	150.79532	1	0.2	0.341	4.188	4.185	111.0
4180.487	300.99503	2	2	300.99503	300.99503	1	2	2	153.53535	150.79532	1	0.2	0.341	4.151	4.185	1135.0
4180.487	300.99503	2	2	300.99503	300.99503	1	2	2	153.53535	150.79532	1	0.2	0.341	4.14	4.185	111.0
4180.487	300.99503	2	2	300.99503	300.99503	1	2	2	153.53535	150.79532	1	0.2	0.341	4.191	4.185	111.0
4180.487	300.99503	2	2	300.99503	300.99503	1	2	2	153.53535	150.79532	1	0.2	0.341	4.147	4.185	111.0
4180.487	300.99503	2	2	300.99503	300.99503	1	2	2	153.53535	150.79532	1	0.2	0.341	4.188	4.185	111.0
4180.487	300.99503	2	2	300.99503	300.99503	1	2	2	153.53535	150.79532	1	0.2	0.341	4.191	4.185	111.0
4180.487	300.99503	2	2	300.99503	300.99503	1	2	2	153.53535	150.79532	1	0.2	0.341	4.161	4.185	111.0
4180.487	300.99503	2	2	300.99503	300.99503	1	2	2	153.53535	150.79532	1	0.2	0.341	4.16	4.185	111.0
4180.487	300.99503	2	2	300.99503	300.99503	1	2	2	153.53535	150.79532	1	0.2	0.341	4.183	4.185	1135.0
4180.487	300.99503	2	2	300.99503	300.99503	1	2	2	153.53535	150.79532	1	0.2	0.341	4.168	4.185	1135.0
4180.487	300.99503	2	2	300.99503	300.99503	1	2	2	153.53535	150.79532	1	0.2	0.341	4.217	4.185	111.0
4180.487	300.99503	2	2	300.99503	300.99503	1	2	2	153.53535	150.79532	1	0.2	0.341	4.254	4.185	111.0
4180.487	300.99503	2	2	300.99503	300.99503	1	2	2	153.53535	150.79532	1	0.2	0.341	4.251	4.185	111.0
4180.487	300.99503	2	2	300.99503	300.99503	1	2	2	153.53535	150.79532	1	0.2	0.341	4.168	4.185	111.0
4180.487	300.99503	2	2	300.99503	300.99503	1	2	2	153.53535	150.79532	1	0.2	0.341	4.243	4.185	111.0
4180.487	300.99503	2	2	300.99503	300.99503	1	2	2	153.53535	150.79532	1	0.2	0.341	4.215	4.185	1135.0
4180.487	300.99503	2	2	300.99503	300.99503	1	2	2	153.53535	150.79532	1	0.2	0.341	4.197	4.185	111.0
4180.487	300.99503	2	2	300.99503	300.99503	1	2	2	153.53535	150.79532	1	0.2	0.341	4.174	4.185	87.0
4180.487	300.99503	2	2	300.99503	300.99503	1	2	2	153.53535	150.79532	1	0.2	0.341	4.297	4.185	111.0
4180.487	300.99503	2	2	300.99503	300.99503	1	2	2	153.53535	150.79532	1	0.2	0.341	4.188	4.185	111.0
4180.487	300.99503	2	2	300.99503	300.99503	1	2	2	153.53535	150.79532	1	0.2	0.341	4.155	4.185	111.0
4180.487	300.99503	2	2	300.99503	300.99503	1	2	2	153.53535	150.79532	1	0.2	0.341	4.2	4.185	111.0
4180.487	300.99503	2	2	300.99503	300.99503	1	2	2	153.53535	150.79532	1	0.2	0.341	4.255	4.185	1135.0
4180.487	300.99503	2	2	300.99503	300.99503	1	2	2	153.53535	150.79532	1	0.2	0.341	4.168	4.185	87.0
4180.487	300.99503	2	2	300.99503	300.99503	1	2	2	153.53535	150.79532	1	0.2	0.341	4.152	4.185	111.0
4180.487	300.99503	2	2	300.99503	300.99503	1	2	2	153.53535	150.79532	1	0.2	0.341	4.153	4.185	111.0
4180.487	300.99503	2	2	300.99503	300.99503	1	2	2	153.53535	150.79532	1	0.2	0.341	4.173	4.185	111.0
4180.487	300.99503	2	2	300.99503	300.99503	1	2	2	153.53535	150.79532	1	0.2	0.341	4.27	4.185	111.0
4180.487	300.99503	2	2	300.99503	300.99503	1	2	2	153.53535	150.79532	1	0.2	0.341	4.175	4.185	1135.0
4180.487	300.99503	2	2	300.99503	300.99503	1	2	2	153.53535	150.79532	1	0.2	0.341	4.179	4.185	1135.0
4180.487	300.99503	2	2	300.99503	300.99503	1	2	2	153.53535	150.79532	1	0.2	0.341	4.307	4.185	111.0
4180.487	300.99503	2	2	300.99503	300.99503	1	2	2	153.53535	150.79532	1	0.2	0.341	4.199	4.185	111.0
4180.487	300.99503	2	2	300.99503	300.99503	1	2	2	153.53535	150.79532	1	0.2	0.341	4.205	4.185	111.0
4180.487	300.99503	2	2	300.99503	300.99503	1	2	2	153.53535	150.79532	1	0.2	0.341	4.202	4.185	111.0
4180.487	300.99503	2	2	300.99503	300.99503	1	2	2	153.53535	150.79532	1	0.2	0.341	4.157	4.185	87.0
4180.487	300.99503	2	2	300.99503	300.99503	1	2	2	153.53535	150.79532	1	0.2	0.341	4.192	4.185	111.0
4180.487	300.99503	2	2	300.99503	300.99503	1	2	2	153.53535	150.79532	1	0.2	0.341	4.19	4.185	1135.0
4180.487	300.99503	2	2	300.99503	300.99503	1	2	2	153.53535	150.79532	1	0.2	0.341	4.18	4.185	1135.0
4180.487	300.99503	2	2	300.99503	300.99503	1	2	2	153.53535	150.79532	1	0.2	0.341	4.135	4.185	1135.0
4180.487	300.99503	2	2	300.99503	300.99503	1	2	2	153.53535	150.79532	1	0.2	0.341	4.268	4.185	87.0
4180.487	300.99503	2	2	300.99503	300.99503	1	2	2	153.53535	150.79532	1	0.2	0.341	4.159	4.185	111.0
4180.487	300.99503	2	2	300.99503	300.99503	1	2	2	153.53535	150.79532	1	0.2	0.341	4.167	4.185	111.0
4180.487	300.99503	2	2	300.99503	300.99503	1	2	2	153.53535	150.79532	1	0.2	0.342	4.418	4.185	111.0
4180.487	300.99503	2	2	300.99503	300.99503	1	2	2	153.53535	150.79532	1	0.2	0.342	4.15	4.185	111.0
4180.487	300.99503	2	2	300.99503	300.99503	1	2	2	153.53535	150.79532	1	0.2	0.342	4.21	4.185	111.0
4180.487	300.99503	2	2	300.99503	300.99503	1	2	2	153.53535	150.79532	1	0.2	0.342	4.21	4.185	111.0
4180.487	300.99503	2	2	300.99503	300.99503	1	2	2	153.53535	150.79532	1	0.2	0.342	4.172	4.185	1135.0
4180.487	300.99503	2	2	300.99503	300.99503	1	2	2	153.53535	150.79532	1	0.2	0.342	4.227	4.185	87.0
4180.487	300.99503	2	2	300.99503	300.99503	1	2	2	153.53535	150.79532	1	0.2	0.342	4.18	4.185	111.0
4180.487	300.99503	2	2	300.99503	300.99503	1	2	2	153.53535	150.79532	1	0.2	0.342	4.205	4.185	111.0
4180.487	300.99503	2	2	300.99503	300.99503	1	2	2	153.53535	150.79532	1	0.2	0.342	4.156	4.185	87.0
4180.487	300.99503	2	2	300.99503	300.99503	1	2	2	153.53535	150.79532	1	0.2	0.342	4.17	4.185	111.0
4180.487	300.99503	2	2	300.99503	300.99503	1	2	2	153.53535	150.79532	1	0.2	0.342	4.17	4.185	111.0
4180.487	300.99503	2	2	300.99503	300.99503	1	2	2	153.53535	150.79532	1	0.2	0.342	4.197	4.185	1111.0
4180.487	300.99503	2	2	300.99503	300.99503	1	2	2	153.53535	150.79532	1	0.2	0.342	4.216	4.185	111.0
4180.487	300.99503	2	2	300.99503	300.99503	1	2	2	153.53535	150.79532	1	0.2	0.342	4.23	4.185	111.0
4180.487	300.99503	2	2	300.99503	300.99503	1	2	2	153.53535	150.79532	1	0.2	0.342	4.232	4.185	111.0
4180.487	300.99503	2	2	300.99503	300.99503	1	2	2	153.53535	150.79532	1	0.2	0.341	4.214	4.185	1135.0
4180.487	300.99503	2	2	300.99503	300.99503	1	2	2	153.53535	150.79532	1	0.2	0.341	4.143	4.185	1135.0
4180.487	300.99503	2	2	300.99503	300.99503	1	2	2	153.53535	150.79532	1	0.2	0.341	4.152	4.185	111.0
4180.487	300.99503	2	2	300.99503	300.99503	1	2	2	153.53535	150.79532	1	0.2	0.341	4.164	4.185	111.0
4180.487	300.99503	2	2	300.99503	300.99503	1	2	2	153.53535	150.79532	1	0.2	0.341	4.165	4.185	111.0
4180.487	300.99503	2	2	300.99503	300.99503	1	2	2	153.53535	150.79532	1	0.2	0.34	4.107	4.185	1135.0
4180.487	300.99503	2	2	300.99503	300.99503	1	2	2	153.53535	150.79532	1	0.2	0.341	4.195	4.185	111.0
4180.487	300.99503	2	2	300.99503	300.99503	1	2	2	153.53535	150.79532	1	0.2	0.341	4.162	4.185	87.0
4180.487	300.99503	2	2	300.99503	300.99503	1	2	2	153.53535	150.79532	1	0.2	0.341	4.147	4.185	87.0
4180.487	300.99503	2	2	300.99503	300.99503	1	2	2	153.53535	150.79532	1	0.2	0.341	4.184	4.185	111.0
4180.487	300.99503	2	2	300.99503	300.99503	1	2	2	153.53535	150.79532	1	0.2	0.341	4.194	4.185	87.0
4180.487	300.99503	2	2	300.99503	300.99503	1	2	2	153.53535	150.79532	1	0.2	0.341	4.132	4.185	111.0
4180.487	300.99503	2	2	300.99503	300.99503	1	2	2	153.53535	150.79532	1	0.2	0.341	4.169	4.185	111.0
4180.487	300.99503	2	2	300.99503	300.99503	1	2	2	153.53535	150.79532	1	0.2	0.341	4.237	4.185	87.0
4180.487	300.99503	2	2	300.99503	300.99503	1	2	2	153.53535	150.79532	1	0.2	0.341	4.302	4.185	111.0
4180.487	300.99503	2	2	300.99503	300.99503	1	2	2	153.53535	150.79532	1	0.2	0.341	4.214	4.185	111.0
4180.487	300.99503	2	2	300.99503	300.99503	1	2	2	153.53535	150.79532	1	0.2	0.341	4.174	4.185	1111.0
4180.487	300.99503	2	2	300.99503	300.99503	1	2	2	153.53535	150.79532	1	0.2	0.341	4.197	4.185	1135.0
4180.487	300.99503	2	2	300.99503	300.99503	1	2	2	153.53535	150.79532	1	0.2	0.341	4.184	4.185	111.0
4180.487	300.99503	2	2	300.99503	300.99503	1	2	2	153.53535	150.79532	1	0.2	0.341	4.207	4.185	111.0
4180.487	300.99503	2	2	300.99503	300.99503	1	2	2	153.53535	150.79532	1	0.2	0.341	4.167	4.185	111.0
4180.487	300.99503	2	2	300.99503	300.99503	1	2	2	153.53535	150.79532	1	0.2	0.341	4.142	4.185	1135.0
4180.487	300.99503	2	2	300.99503	300.99503	1	2	2	153.53535	150.79532	1	0.2	0.341	4.197	4.185	1111.0
4180.487	300.99503	2	2	300.99503	300.99503	1	2	2	153.53535	150.79532	1	0.2	0.341	4.147	4.185	111.0
4180.487	300.99503	2	2	300.99503	300.99503	1	2	2	153.53535	150.79532	1	0.2	0.341	4.252	4.185	111.0
4180.487	300.99503	2	2	300.99503	300.99503	1	2	2	153.53535	150.79532	1	0.2	0.341	4.134	4.185	111.0
4180.487	300.99503	2	2	300.99503	300.99503	1	2	2	153.53535	150.79532	1	0.2	0.341	4.167	4.185	111.0
4180.487	300.99503	2	2	300.99503	300.99503	1	2	2	153.53535	150.79532	1	0.2	0.341	4.177	4.185	87.0
4180.487	300.99503	2	2	300.99503	300.99503	1	2	2	153.53535	150.79532	1	0.2	0.341	4.237	4.185	111.0
4180.487	300.99503	2	2	300.99503	300.99503	1	2	2	153.53535	150.79532	1	0.2	0.341	4.22	4.185	111.0
4180.487	300.99503	2	2	300.99503	300.99503	1	2	2	153.53535	150.79532	1	0.2	0.341	4.252	4.185	111.0
4180.487	300.99503	2	2	300.99503	300.99503	1	2	2	153.53535	150.79532	1	0.2	0.341	4.313	4.185	87.0
0.0	0.0	2	2	300.99503	300.99503	1	2	2	153.53535	150.79532	0	0.2	0.341	4.195	4.185	1111.0
0.0	0.0	2	2	300.99503	300.99503	1	2	2	153.53535	150.79532	0	0.2	0.341	4.177	4.185	111.0
0.0	0.0	2	2	300.99503	300.99503	1	2	2	153.53535	150.79532	0	0.2	0.341	4.2	4.185	111.0
0.0	0.0	2	2	300.99503	300.99503	1	2	2	153.53535	150.79532	0	0.2	0.341	4.202	4.185	111.0
0.0	0.0	2	2	300.99503	300.99503	1	2	2	153.53535	150.79532	0	0.2	0.339	3.913	3.889	87.0
0.0	0.0	2	2	300.99503	300.99503	1	2	2	153.53535	150.79532	0	0.199	0.334	3.353	3.358	87.0
0.0	0.0	2	2	300.99503	300.99503	1	2	2	153.53535	150.79532	0	0.199	0.328	3.118	3.358	111.0
0.0	0.0	2	2	300.99503	300.99503	1	2	2	153.53535	150.79532	0	0.199	0.32	3.123	3.12	111.0
0.0	0.0	2	2	300.99503	300.99503	1	2	2	153.53535	150.79532	0	0.199	0.314	3.02	3.12	111.0
0.0	0.0	2	2	300.99503	300.99503	1	2	2	153.53535	150.79532	0	0.199	0.306	2.693	2.695	111.0
0.0	0.0	2	2	300.99503	300.99503	1	2	2	153.53535	150.79532	0	0.199	0.296	2.556	2.505	111.0
0.0	0.0	2	2	300.99503	300.99503	1	2	2	153.53535	150.79532	0	0.199	0.288	2.506	2.505	87.0
0.0	0.0	2	2	300.99503	300.99503	1	2	2	153.53535	150.79532	0	0.199	0.276	2.154	2.162	111.0
0.0	0.0	2	2	300.99503	300.99503	1	2	2	153.53535	150.79532	0	0.199	0.266	2.009	2.009	111.0
0.0	0.0	2	2	300.99503	300.99503	1	2	2	153.53535	150.79532	0	0.199	0.256	2.035	2.009	111.0
0.0	0.0	2	2	300.99503	300.99503	1	2	2	153.53535	150.79532	0	0.199	0.246	1.765	1.736	1135.0
0.0	0.0	2	2	300.99503	300.99503	1	2	2	153.53535	150.79532	0	0.199	0.236	1.733	1.736	111.0
0.0	0.0	2	2	300.99503	300.99503	1	2	2	153.53535	150.79532	0	0.199	0.226	1.647	1.612	111.0
0.0	0.0	2	2	300.99503	300.99503	1	2	2	153.53535	150.79532	0	0.199	0.215	1.427	1.392	111.0
0.0	0.0	2	2	300.99503	300.99503	1	2	2	153.53535	150.79532	0	0.199	0.205	1.392	1.392	111.0
0.0	0.0	2	2	300.99503	300.99503	1	2	2	153.53535	150.79532	0	0.199	0.194	1.189	1.203	111.0
0.0	0.0	2	2	300.99503	300.99503	1	2	2	153.53535	150.79532	0	0.199	0.184	1.09	1.117	111.0
0.0	0.0	2	2	300.99503	300.99503	1	2	2	153.53535	150.79532	0	0.199	0.175	1.119	1.117	111.0
0.0	0.0	2	2	300.99503	300.99503	1	2	2	153.53535	150.79532	0	0.199	0.166	0.957	0.964	111.0
0.0	0.0	2	2	300.99503	300.99503	1	2	2	153.53535	150.79532	0	0.199	0.156	0.964	0.896	111.0
0.0	0.0	2	2	300.99503	300.99503	1	2	2	153.53535	150.79532	0	0.199	0.148	0.928	0.896	111.0
0.0	0.0	2	2	300.99503	300.99503	1	2	2	153.53535	150.79532	0	0.199	0.14	0.835	0.833	111.0
0.0	0.0	2	2	300.99503	300.99503	1	2	2	153.53535	150.79532	0	0.198	0.134	0.864	0.833	111.0
0.0	0.0	2	2	300.99503	300.99503	1	2	2	153.53535	150.79532	0	0.198	0.126	0.649	0.719	111.0
0.0	0.0	2	2	300.99503	300.99503	1	2	2	153.53535	150.79532	0	0.198	0.118	0.684	0.668	1135.0
0.0	0.0	2	2	300.99503	300.99503	1	2	2	153.53535	150.79532	0	0.198	0.112	0.686	0.668	111.0
0.0	0.0	2	2	300.99503	300.99503	1	2	2	153.53535	150.79532	0	0.198	0.106	0.569	0.577	111.0
0.0	0.0	2	2	300.99503	300.99503	1	2	2	153.53535	150.79532	0	0.198	0.1	0.613	0.577	87.0
0.0	0.0	2	2	300.99503	300.99503	1	2	2	153.53535	150.79532	0	0.198	0.095	0.516	0.498	111.0
0.0	0.0	2	2	300.99503	300.99503	1	2	2	153.53535	150.79532	0	0.198	0.089	0.49	0.43	1135.0
0.0	0.0	2	2	300.99503	300.99503	1	2	2	153.53535	150.79532	0	0.198	0.083	0.484	0.43	111.0
0.0	0.0	2	2	300.99503	300.99503	1	2	2	153.53535	150.79532	0	0.198	0.078	0.422	0.399	111.0
0.0	0.0	2	2	300.99503	300.99503	1	2	2	153.53535	150.79532	0	0.198	0.074	0.349	0.345	111.0
0.0	0.0	2	2	300.99503	300.99503	1	2	2	153.53535	150.79532	0	0.198	0.07	0.416	0.345	111.0
0.0	0.0	2	2	300.99503	300.99503	1	2	2	153.53535	150.79532	0	0.198	0.066	0.33	0.32	111.0
0.0	0.0	2	2	300.99503	300.99503	1	2	2	153.53535	150.79532	0	0.198	0.062	0.342	0.32	111.0
0.0	0.0	2	2	300.99503	300.99503	1	2	2	153.53535	150.79532	0	0.198	0.058	0.231	0.276	111.0
0.0	0.0	2	2	300.99503	300.99503	1	2	2	153.53535	150.79532	0	0.198	0.056	0.276	0.257	111.0
0.0	0.0	2	2	300.99503	300.99503	1	2	2	153.53535	150.79532	0	0.198	0.053	0.323	0.257	111.0
0.0	0.0	2	2	300.99503	300.99503	1	2	2	153.53535	150.79532	0	0.198	0.05	0.247	0.221	111.0
0.0	0.0	2	2	300.99503	300.99503	1	2	2	153.53535	150.79532	0	0.198	0.047	0.249	0.206	111.0
0.0	0.0	2	2	300.99503	300.99503	1	2	2	153.53535	150.79532	0	0.198	0.043	0.196	0.206	111.0
0.0	0.0	2	2	300.99503	300.99503	1	2	2	153.53535	150.79532	0	0.198	0.039	0.204	0.177	111.0
0.0	0.0	2	2	300.99503	300.99503	1	2	2	153.53535	150.79532	0	0.198	0.038	0.185	0.177	111.0
0.0	0.0	2	2	300.99503	300.99503	1	2	2	153.53535	150.79532	0	0.198	0.036	0.131	0.165	111.0
0.0	0.0	2	2	300.99503	300.99503	1	2	2	153.53535	150.79532	0	0.198	0.034	0.135	0.142	111.0
0.0	0.0	2	2	300.99503	300.99503	1	2	2	153.53535	150.79532	0	0.198	0.032	0.068	0.142	1135.0
0.0	0.0	2	2	300.99503	300.99503	1	2	2	153.53535	150.79532	0	0.198	0.03	0.142	0.132	111.0
0.0	0.0	2	2	300.99503	300.99503	1	2	2	153.53535	150.79532	0	0.198	0.028	0.102	0.114	111.0
0.0	0.0	2	2	300.99503	300.99503	1	2	2	153.53535	150.79532	0	0.198	0.026	0.142	0.114	111.0
0.0	0.0	2	2	300.99503	300.99503	1	2	2	153.53535	150.79532	0	0.198	0.024	0.116	0.098	111.0
0.0	0.0	2	2	300.99503	300.99503	1	2	2	153.53535	150.79532	0	0.198	0.022	0.077	0.098	111.0
0.0	0.0	2	2	300.99503	300.99503	1	2	2	153.53535	150.79532	0	0.198	0.02	0.101	0.091	111.0
0.0	0.0	2	2	300.99503	300.99503	1	2	2	153.53535	150.79532	0	0.198	0.02	0.029	0.078	111.0
0.0	0.0	2	2	300.99503	300.99503	1	2	2	153.53535	150.79532	0	0.198	0.02	0.019	0.078	87.0
0.0	0.0	2	2	300.99503	300.99503	1	2	2	153.53535	150.79532	0	0.198	0.02	0.053	0.073	111.0
0.0	0.0	2	2	300.99503	300.99503	1	2	2	153.53535	150.79532	0	0.198	0.02	0.004	0.063	111.0
0.0	0.0	2	2	300.99503	300.99503	1	2	2	153.53535	150.79532	0	0.198	0.02	0.034	0.063	111.0
0.0	0.0	2	2	300.99503	300.99503	1	2	2	153.53535	150.79532	0	0.198	0.02	0.06	0.058	111.0
0.0	0.0	2	2	300.99503	300.99503	1	2	2	153.53535	150.79532	0	0.198	0.02	0.09	0.058	87.0
0.0	0.0	2	2	300.99503	300.99503	1	2	2	153.53535	150.79532	0	0.198	0.019	0.075	0.05	87.0
0.0	0.0	2	2	300.99503	300.99503	1	2	2	153.53535	150.79532	0	0.198	0.019	0.123	0.043	111.0
0.0	0.0	2	2	300.99503	300.99503	1	2	2	153.53535	150.79532	0	0.198	0.019	0.059	0.043	111.0
0.0	0.0	2	2	300.99503	300.99503	1	2	2	153.53535	150.79532	0	0.198	0.019	0.153	0.04	111.0
0.0	0.0	2	2	300.99503	300.99503	1	2	2	153.53535	150.79532	0	0.198	0.017	-0.035	0.034	87.0
0.0	0.0	2	2	300.99503	300.99503	1	2	2	153.53535	150.79532	0	0.198	0.017	0.026	0.034	111.0
0.0	0.0	2	2	300.99503	300.99503	1	2	2	153.53535	150.79532	0	0.198	0.017	0.053	0.032	111.0
0.0	0.0	2	2	300.99503	300.99503	1	2	2	153.53535	150.79532	0	0.198	0.017	0.015	0.032	111.0
0.0	0.0	2	2	300.99503	300.99503	1	2	2	153.53535	150.79532	0	0.198	0.017	0.042	0.027	111.0
0.0	0.0	2	2	300.99503	300.99503	1	2	2	153.53535	150.79532	0	0.198	0.017	0.168	0.025	111.0
0.0	0.0	2	2	300.99503	300.99503	1	2	2	153.53535	150.79532	0	0.198	0.016	-0.023	0.025	111.0
0.0	0.0	2	2	300.99503	300.99503	1	2	2	153.53535	150.79532	0	0.198	0.016	0.043	0.021	111.0
0.0	0.0	2	2	300.99503	300.99503	1	2	2	153.53535	150.79532	0	0.198	0.016	0.009	0.02	111.0
0.0	0.0	2	2	300.99503	300.99503	1	2	2	153.53535	150.79532	0	0.198	0.016	0.16	0.02	111.0
0.0	0.0	2	2	300.99503	300.99503	1	2	2	153.53535	150.79532	0	0.198	0.015	-0.02	0.017	87.0
0.0	0.0	2	2	300.99503	300.99503	1	2	2	153.53535	150.79532	0	0.198	0.015	0.001	0.017	111.0
0.0	0.0	2	2	300.99503	300.99503	1	2	2	153.53535	150.79532	0	0.198	0.015	-0.006	0.014	111.0
0.0	0.0	2	2	300.99503	300.99503	1	2	2	153.53535	150.79532	0	0.198	0.015	0.005	0.013	111.0
0.0	0.0	2	2	300.99503	300.99503	1	2	2	153.53535	150.79532	0	0.198	0.015	0.039	0.013	111.0
0.0	0.0	2	2	300.99503	300.99503	1	2	2	153.53535	150.79532	0	0.198	0.015	0.004	0.011	87.0
0.0	0.0	2	2	300.99503	300.99503	1	2	2	153.53535	150.79532	0	0.198	0.014	0.006	0.01	111.0
0.0	0.0	2	2	300.99503	300.99503	1	2	2	153.53535	150.79532	0	0.198	0.014	0.029	0.01	111.0
0.0	0.0	2	2	300.99503	300.99503	1	2	2	153.53535	150.79532	0	0.198	0.014	0.059	0.009	111.0
0.0	0.0	2	2	300.99503	300.99503	1	2	2	153.53535	150.79532	0	0.198	0.014	0.001	0.009	111.0
0.0	0.0	2	2	300.99503	300.99503	1	2	2	153.53535	150.79532	0	0.198	0.014	0.007	0.008	87.0
0.0	0.0	2	2	300.99503	300.99503	1	2	2	153.53535	150.79532	0	0.198	0.014	0.013	0.007	111.0
0.0	0.0	2	2	300.99503	300.99503	1	2	2	153.53535	150.79532	0	0.198	0.014	-0.008	0.007	111.0
0.0	0.0	2	2	300.99503	300.99503	1	2	2	153.53535	150.79532	0	0.198	0.014	0.017	0.006	111.0
0.0	0.0	2	2	300.99503	300.99503	1	2	2	153.53535	150.79532	0	0.198	0.014	-0.008	0.005	111.0
0.0	0.0	2	2	300.99503	300.99503	1	2	2	153.53535	150.79532	0	0.198	0.013	-0.012	0.005	87.0
0.0	0.0	2	2	300.99503	300.99503	1	2	2	153.53535	150.79532	0	0.198	0.013	0.016	0.004	111.0
0.0	0.0	2	2	300.99503	300.99503	1	2	2	153.53535	150.79532	0	0.198	0.013	0.003	0.004	111.0
0.0	0.0	2	2	300.99503	300.99503	1	2	2	153.53535	150.79532	0	0.198	0.013	0.004	0.004	111.0
0.0	0.0	2	2	300.99503	300.99503	1	2	2	153.53535	150.79532	0	0.198	0.011	-0.059	0.003	111.0
0.0	0.0	2	2	300.99503	300.99503	1	2	2	153.53535	150.79532	0	0.198	0.011	0.008	0.003	111.0
0.0	0.0	2	2	300.99503	300.99503	1	2	2	153.53535	150.79532	0	0.198	0.01	0.036	0.002	111.0
0.0	0.0	2	2	300.99503	300.99503	1	2	2	153.53535	150.79532	0	0.198	0.009	0.024	0.002	1135.0
0.0	0.0	2	2	300.99503	300.99503	1	2	2	153.53535	150.79532	0	0.198	0.009	-0.005	0.002	111.0
0.0	0.0	2	2	300.99503	300.99503	1	2	2	153.53535	150.79532	0	0.198	0.009	-0.005	0.002	111.0
0.0	0.0	2	2	300.99503	300.99503	1	2	2	153.53535	150.79532	0	0.198	0.008	-0.022	0.002	111.0
0.0	0.0	2	2	300.99503	300.99503	1	2	2	153.53535	150.79532	0	0.198	0.008	0.003	0.001	111.0
0.0	0.0	2	2	300.99503	300.99503	1	2	2	153.53535	150.79532	0	0.198	0.007	0.003	0.001	111.0
0.0	0.0	2	2	300.99503	300.99503	1	2	2	153.53535	150.79532	0	0.198	0.006	-0.02	0.001	111.0
0.0	0.0	2	2	300.99503	300.99503	1	2	2	153.53535	150.79532	0	0.198	0.005	-0.188	0.001	111.0
0.0	0.0	2	2	300.99503	300.99503	1	2	2	153.53535	150.79532	0	0.198	0.005	0.006	0.001	111.0
0.0	0.0	2	2	300.99503	300.99503	1	2	2	153.53535	150.79532	0	0.198	0.005	-0.004	0.001	111.0
0.0	0.0	2	2	300.99503	300.99503	1	2	2	153.53535	150.79532	0	0.198	0.004	-0.139	0.0	111.0
0.0	0.0	2	2	300.99503	300.99503	1	2	2	153.53535	150.79532	0	0.198	0.002	-0.027	0.0	111.0
0.0	0.0	2	2	300.99503	300.99503	1	2	2	153.53535	150.79532	0	0.198	0.002	0.022	0.0	111.0
0.0	0.0	2	2	300.99503	300.99503	1	2	2	153.53535	150.79532	0	0.198	0.002	0.033	0.0	1135.0
0.0	0.0	2	2	300.99503	300.99503	1	2	2	153.53535	150.79532	0	0.198	0.001	-0.007	0.0	1135.0
0.0	0.0	2	2	300.99503	300.99503	1	2	2	153.53535	150.79532	0	0.198	-0.001	-0.036	0.0	111.0
0.0	0.0	2	2	300.99503	300.99503	1	2	2	153.53535	150.79532	0	0.198	0.0	-0.008	0.0	87.0
0.0	0.0	2	2	300.99503	300.99503	1	2	2	153.53535	150.79532	0	0.198	0.0	-0.01	0.0	1135.0
0.0	0.0	2	2	300.99503	300.99503	1	2	2	153.53535	150.79532	0	0.198	-0.001	-0.02	0.0	111.0
0.0	0.0	2	2	300.99503	300.99503	1	2	2	153.53535	150.79532	0	0.198	0.0	0.039	0.0	111.0
0.0	0.0	2	2	300.99503	300.99503	1	2	2	153.53535	150.79532	0	0.198	-0.001	-0.04	0.0	111.0
0.0	0.0	2	2	300.99503	300.99503	1	2	2	153.53535	150.79532	0	0.198	0.0	-0.006	0.0	87.0
0.0	0.0	2	2	300.99503	300.99503	1	2	2	153.53535	150.79532	0	0.198	0.0	-0.006	0.0	111.0
0.0	0.0	2	2	300.99503	300.99503	1	2	2	153.53535	150.79532	0	0.198	0.0	0.017	0.0	111.0
0.0	0.0	2	2	300.99503	300.99503	1	2	2	153.53535	150.79532	0	0.198	0.0	0.032	0.0	111.0
0.0	0.0	2	2	300.99503	300.99503	1	2	2	153.53535	150.79532	0	0.198	-0.001	-0.019	0.0	111.0
0.0	0.0	2	2	300.99503	300.99503	1	2	2	153.53535	150.79532	0	0.198	0.0	0.016	0.0	1135.0
0.0	0.0	2	2	300.99503	300.99503	1	2	2	153.53535	150.79532	0	0.198	0.0	0.039	0.0	1111.0
0.0	0.0	2	2	300.99503	300.99503	1	2	2	153.53535	150.79532	0	0.198	0.0	-0.009	0.0	111.0
0.0	0.0	2	2	300.99503	300.99503	1	2	2	153.53535	150.79532	0	0.198	-0.001	-0.057	0.0	87.0
0.0	0.0	2	2	300.99503	300.99503	1	2	2	153.53535	150.79532	0	0.198	0.0	0.001	0.0	111.0
0.0	0.0	2	2	300.99503	300.99503	1	2	2	153.53535	150.79532	0	0.198	0.0	0.017	0.0	111.0
0.0	0.0	2	2	300.99503	300.99503	1	2	2	153.53535	150.79532	0	0.198	0.0	0.0	0.0	111.0
0.0	0.0	2	2	300.99503	300.99503	1	2	2	153.53535	150.79532	0	0.198	0.0	-0.006	0.0	1111.0
0.0	0.0	2	2	300.99503	300.99503	1	2	2	153.53535	150.79532	0	0.198	0.0	0.023	0.0	1135.0
0.0	0.0	2	2	300.99503	300.99503	1	2	2	153.53535	150.79532	0	0.198	0.0	0.007	0.0	111.0
0.0	0.0	2	2	300.99503	300.99503	1	2	2	153.53535	150.79532	0	0.198	-0.001	-0.07	0.0	111.0
0.0	0.0	2	2	300.99503	300.99503	1	2	2	153.53535	150.79532	0	0.198	-0.001	-0.019	0.0	111.0
0.0	0.0	2	2	300.99503	300.99503	1	2	2	153.53535	150.79532	0	0.198	0.0	0.021	0.0	111.0
0.0	0.0	2	2	300.99503	300.99503	1	2	2	153.53535	150.79532	0	0.198	0.0	0.004	0.0	111.0
0.0	0.0	2	2	300.99503	300.99503	1	2	2	153.53535	150.79532	0	0.198	0.0	0.008	0.0	1111.0
0.0	0.0	2	2	300.99503	300.99503	1	2	2	153.53535	150.79532	0	0.198	0.0	0.01	0.0	111.0
0.0	0.0	2	2	300.99503	300.99503	1	2	2	153.53535	150.79532	0	0.198	0.0	0.027	0.0	1135.0
0.0	0.0	2	2	300.99503	300.99503	1	2	2	153.53535	150.79532	0	0.198	-0.001	-0.019	0.0	1111.0
0.0	0.0	2	2	300.99503	300.99503	1	2	2	153.53535	150.79532	0	0.198	0.0	0.007	0.0	111.0
0.0	0.0	2	2	300.99503	300.99503	1	2	2	153.53535	150.79532	0	0.198	0.0	0.007	0.0	111.0
0.0	0.0	2	2	300.99503	300.99503	1	2	2	153.53535	150.79532	0	0.198	-0.001	-0.022	0.0	111.0
0.0	0.0	2	2	300.99503	300.99503	1	2	2	153.53535	150.79532	0	0.198	0.0	0.0	0.0	111.0
0.0	0.0	2	2	300.99503	300.99503	1	2	2	153.53535	150.79532	0	0.198	0.0	0.003	0.0	111.0
0.0	0.0	2	2	300.99503	300.99503	1	2	2	153.53535	150.79532	0	0.198	0.0	-0.003	0.0	111.0
0.0	0.0	2	2	300.99503	300.99503	1	2	2	153.53535	150.79532	0	0.198	0.0	0.027	0.0	1111.0
0.0	0.0	2	2	300.99503	300.99503	1	2	2	153.53535	150.79532	0	0.198	-0.001	-0.031	0.0	111.0
0.0	0.0	2	2	300.99503	300.99503	1	2	2	153.53535	150.79532	0	0.198	0.0	0.01	0.0	111.0
0.0	0.0	2	2	300.99503	300.99503	1	2	2	153.53535	150.79532	0	0.198	0.0	0.015	0.0	111.0
0.0	0.0	2	2	300.99503	300.99503	1	2	2	153.53535	150.79532	0	0.198	-0.001	-0.132	0.0	111.0
0.0	0.0	2	2	300.99503	300.99503	1	2	2	153.53535	150.79532	0	0.198	0.0	0.014	0.0	111.0
0.0	0.0	2	2	300.99503	300.99503	1	2	2	153.53535	150.79532	0	0.198	0.0	-0.005	0.0	111.0
0.0	0.0	2	2	300.99503	300.99503	1	2	2	153.53535	150.79532	0	0.198	-0.001	-0.015	0.0	111.0
0.0	0.0	2	2	300.99503	300.99503	1	2	2	153.53535	150.79532	0	0.198	0.0	0.005	0.0	111.0
0.0	0.0	2	2	300.99503	300.99503	1	2	2	153.53535	150.79532	0	0.198	-0.001	-0.018	0.0	111.0
0.0	0.0	2	2	300.99503	300.99503	1	2	2	153.53535	150.79532	0	0.198	-0.001	-0.048	0.0	111.0
0.0	0.0	2	2	300.99503	300.99503	1	2	2	153.53535	150.79532	0	0.198	-0.001	-0.023	0.0	111.0
0.0	0.0	2	2	300.99503	300.99503	1	2	2	153.53535	150.79532	0	0.198	-0.001	-0.138	0.0	111.0
0.0	0.0	2	2	300.99503	300.99503	1	2	2	153.53535	150.79532	0	0.198	0.0	0.06	0.0	111.0
0.0	0.0	2	2	300.99503	300.99503	1	2	2	153.53535	150.79532	0	0.198	-0.001	-0.023	0.0	111.0
0.0	0.0	2	2	300.99503	300.99503	1	2	2	153.53535	150.79532	0	0.198	0.0	0.034	0.0	111.0
0.0	0.0	2	2	300.99503	300.99503	1	2	2	153.53535	150.79532	0	0.198	0.0	0.001	0.0	111.0
0.0	0.0	2	2	300.99503	300.99503	1	2	2	153.53535	150.79532	0	0.198	0.0	0.007	0.0	111.0
0.0	0.0	2	2	300.99503	300.99503	1	2	2	153.53535	150.79532	0	0.198	-0.001	-0.041	0.0	111.0
0.0	0.0	2	2	300.99503	300.99503	1	2	2	153.53535	150.79532	0	0.198	0.0	0.09	0.0	111.0
0.0	0.0	2	2	300.99503	300.99503	1	2	2	153.53535	150.79532	0	0.198	0.0	0.026	0.0	87.0
0.0	0.0	2	2	300.99503	300.99503	1	2	2	153.53535	150.79532	0	0.198	0.0	0.004	0.0	111.0
0.0	0.0	2	2	300.99503	300.99503	1	2	2	153.53535	150.79532	0	0.198	0.0	0.023	0.0	111.0
0.0	0.0	2	2	300.99503	300.99503	1	2	2	153.53535	150.79532	0	0.198	0.0	0.017	0.0	1135.0
0.0	0.0	2	2	300.99503	300.99503	1	2	2	153.53535	150.79532	0	0.198	0.0	0.02	0.0	111.0
0.0	0.0	2	2	300.99503	300.99503	1	2	2	153.53535	150.79532	0	0.198	0.0	0.019	0.0	111.0
0.0	0.0	2	2	300.99503	300.99503	1	2	2	153.53535	150.79532	0	0.198	0.0	0.084	0.0	1135.0
0.0	0.0	2	2	300.99503	300.99503	1	2	2	153.53535	150.79532	0	0.198	0.0	-0.011	0.0	111.0
0.0	0.0	2	2	300.99503	300.99503	1	2	2	153.53535	150.79532	0	0.198	0.0	0.023	0.0	111.0
0.0	0.0	2	2	300.99503	300.99503	1	2	2	153.53535	150.79532	0	0.198	0.0	-0.005	0.0	111.0
0.0	0.0	2	2	300.99503	300.99503	1	2	2	153.53535	150.79532	0	0.198	0.0	0.061	0.0	111.0
0.0	0.0	2	2	300.99503	300.99503	1	2	2	153.53535	150.79532	0	0.198	0.0	-0.004	0.0	111.0
0.0	0.0	2	2	300.99503	300.99503	1	2	2	153.53535	150.79532	0	0.198	0.0	0.0	0.0	111.0
0.0	0.0	2	2	300.99503	300.99503	1	2	2	153.53535	150.79532	0	0.198	0.0	0.036	0.0	87.0
0.0	0.0	2	2	300.99503	300.99503	1	2	2	153.53535	150.79532	0	0.198	0.0	-0.008	0.0	111.0
0.0	0.0	2	2	300.99503	300.99503	1	2	2	153.53535	150.79532	0	0.198	-0.001	-0.041	0.0	111.0
0.0	0.0	2	2	300.99503	300.99503	1	2	2	153.53535	150.79532	0	0.198	0.0	0.004	0.0	111.0
0.0	0.0	2	2	300.99503	300.99503	1	2	2	153.53535	150.79532	0	0.198	-0.001	-0.018	0.0	111.0
0.0	0.0	2	2	300.99503	300.99503	1	2	2	153.53535	150.79532	0	0.198	0.0	0.001	0.0	111.0
0.0	0.0	2	2	300.99503	300.99503	1	2	2	153.53535	150.79532	0	0.198	0.0	-0.002	0.0	1135.0
0.0	0.0	2	2	300.99503	300.99503	1	2	2	153.53535	150.79532	0	0.198	0.0	0.001	0.0	1135.0
0.0	0.0	2	2	300.99503	300.99503	1	2	2	153.53535	150.79532	0	0.198	0.0	0.019	0.0	111.0
0.0	0.0	2	2	300.99503	300.99503	1	2	2	153.53535	150.79532	0	0.198	0.0	0.02	0.0	111.0
0.0	0.0	2	2	300.99503	300.99503	1	2	2	153.53535	150.79532	0	0.198	0.0	0.032	0.0	1135.0
0.0	0.0	2	2	300.99503	300.99503	1	2	2	153.53535	150.79532	0	0.198	-0.001	-0.012	0.0	87.0
0.0	0.0	2	2	300.99503	300.99503	1	2	2	153.53535	150.79532	0	0.198	0.0	0.002	0.0	111.0
0.0	0.0	2	2	300.99503	300.99503	1	2	2	153.53535	150.79532	0	0.198	-0.001	-0.018	0.0	111.0
0.0	0.0	2	2	300.99503	300.99503	1	2	2	153.53535	150.79532	0	0.198	-0.001	-0.031	0.0	87.0
0.0	0.0	2	2	300.99503	300.99503	1	2	2	153.53535	150.79532	0	0.198	0.0	0.012	0.0	111.0
0.0	0.0	2	2	300.99503	300.99503	1	2	2	153.53535	150.79532	0	0.198	0.0	0.045	0.0	87.0
0.0	0.0	2	2	300.99503	300.99503	1	2	2	153.53535	150.79532	0	0.198	0.0	0.014	0.0	1135.0
0.0	0.0	2	2	300.99503	300.99503	1	2	2	153.53535	150.79532	0	0.198	0.0	0.041	0.0	111.0
0.0	0.0	2	2	300.99503	300.99503	1	2	2	153.53535	150.79532	0	0.198	-0.001	-0.039	0.0	111.0
0.0	0.0	2	2	300.99503	300.99503	1	2	2	153.53535	150.79532	0	0.198	-0.001	-0.014	0.0	1111.0
0.0	0.0	2	2	300.99503	300.99503	1	2	2	153.53535	150.79532	0	0.198	-0.001	-0.084	0.0	1135.0
-4180.487	-300.99503	3	2	300.99503	201.99005	1	2	2	153.53535	150.79532	1	0.198	-0.001	-0.085	0.0	87.0
-4180.487	-300.99503	3	2	300.99503	201.99005	1	2	2	153.53535	150.79532	1	0.198	-0.001	-0.165	0.0	1135.0
-4180.487	-300.99503	3	2	300.99503	201.99005	0	2	2	153.53535	150.79532	1	0.198	-0.001	-0.019	0.0	1135.0
-4180.487	-300.99503	3	2	300.99503	201.99005	0	2	2	153.53535	150.79532	1	0.198	0.0	-0.009	0.0	111.0
-4180.487	-300.99503	3	2	300.99503	201.99005	0	2	2	153.53535	150.79532	1	0.198	-0.001	-0.202	-0.569	87.0
-4180.487	-300.99503	3	2	300.99503	201.99005	0	2	2	153.53535	150.79532	1	0.198	-0.004	-0.502	-0.569	111.0
-4180.487	-300.99503	3	2	300.99503	201.99005	0	2	2	153.53535	150.79532	1	0.198	-0.01	-0.837	-0.825	111.0
-4180.487	-300.99503	3	2	300.99503	201.99005	0	2	2	153.53535	150.79532	1	0.198	-0.016	-0.849	-0.825	111.0
-4180.487	-300.99503	3	2	300.99503	201.99005	0	2	2	153.53535	150.79532	1	0.198	-0.025	-1.327	-1.283	111.0
-4180.487	-300.99503	3	2	300.99503	201.99005	0	2	2	153.53535	150.79532	1	0.198	-0.035	-1.474	-1.488	111.0
-4180.487	-300.99503	3	2	300.99503	201.99005	0	2	2	153.53535	150.79532	1	0.198	-0.045	-1.504	-1.488	87.0
-4180.487	-300.99503	3	2	300.99503	201.99005	0	2	2	153.53535	150.79532	1	0.198	-0.055	-1.893	-1.856	111.0
-4180.487	-300.99503	3	2	300.99503	201.99005	0	2	2	153.53535	150.79532	1	0.197	-0.066	-2.115	-2.174	111.0
-4180.487	-300.99503	3	2	300.99503	201.99005	0	2	2	153.53535	150.79532	1	0.197	-0.077	-2.237	-2.174	111.0
-4180.487	-300.99503	3	2	300.99503	201.99005	0	2	2	153.53535	150.79532	1	0.197	-0.088	-2.37	-2.316	111.0
-4180.487	-300.99503	3	2	300.99503	201.99005	0	2	2	153.53535	150.79532	1	0.197	-0.098	-2.34	-2.316	111.0
-4180.487	-300.99503	3	2	300.99503	201.99005	0	2	2	153.53535	150.79532	1	0.197	-0.109	-2.56	-2.571	111.0
-4180.487	-300.99503	3	2	300.99503	201.99005	0	2	2	153.53535	150.79532	1	0.197	-0.121	-2.704	-2.685	111.0
-4180.487	-300.99503	3	2	300.99503	201.99005	0	2	2	153.53535	150.79532	1	0.197	-0.13	-2.719	-2.685	111.0
-4180.487	-300.99503	3	2	300.99503	201.99005	0	2	2	153.53535	150.79532	1	0.197	-0.141	-2.922	-2.889	111.0
-4180.487	-300.99503	3	2	300.99503	201.99005	0	2	2	153.53535	150.79532	1	0.197	-0.151	-2.993	-2.981	111.0
-4180.487	-300.99503	3	2	300.99503	201.99005	0	2	2	153.53535	150.79532	1	0.196	-0.161	-2.971	-2.981	111.0
-4180.487	-300.99503	3	2	300.99503	201.99005	0	2	2	153.53535	150.79532	1	0.196	-0.17	-3.147	-3.145	111.0
-4180.487	-300.99503	3	2	300.99503	201.99005	0	2	2	153.53535	150.79532	1	0.196	-0.179	-3.133	-3.145	111.0
-4180.487	-300.99503	3	2	300.99503	201.99005	0	2	2	153.53535	150.79532	1	0.196	-0.188	-3.316	-3.287	111.0
-4180.487	-300.99503	3	2	300.99503	201.99005	0	2	2	153.53535	150.79532	1	0.196	-0.196	-3.272	-3.35	111.0
-4180.487	-300.99503	3	2	300.99503	201.99005	0	2	2	153.53535	150.79532	1	0.196	-0.204	-3.376	-3.35	111.0
-4180.487	-300.99503	3	2	300.99503	201.99005	0	2	2	153.53535	150.79532	1	0.196	-0.212	-3.435	-3.464	111.0
-4180.487	-300.99503	3	2	300.99503	201.99005	0	2	2	153.53535	150.79532	1	0.195	-0.22	-3.516	-3.515	111.0
-4180.487	-300.99503	3	2	300.99503	201.99005	0	2	2	153.53535	150.79532	1	0.195	-0.227	-3.51	-3.515	111.0
-4180.487	-300.99503	3	2	300.99503	201.99005	0	2	2	153.53535	150.79532	1	0.195	-0.233	-3.615	-3.606	111.0
-4180.487	-300.99503	3	2	300.99503	201.99005	0	2	2	153.53535	150.79532	1	0.195	-0.24	-3.77	-3.685	111.0
-4180.487	-300.99503	3	2	300.99503	201.99005	0	2	2	153.53535	150.79532	1	0.194	-0.247	-3.673	-3.685	111.0
-4180.487	-300.99503	3	2	300.99503	201.99005	0	2	2	153.53535	150.79532	1	0.194	-0.253	-3.679	-3.72	111.0
-4180.487	-300.99503	3	2	300.99503	201.99005	0	2	2	153.53535	150.79532	1	0.194	-0.259	-3.748	-3.72	111.0
-4180.487	-300.99503	3	2	300.99503	201.99005	0	2	2	153.53535	150.79532	1	0.194	-0.264	-3.781	-3.784	111.0
-4180.487	-300.99503	3	2	300.99503	201.99005	0	2	2	153.53535	150.79532	1	0.193	-0.268	-3.839	-3.812	111.0
-4180.487	-300.99503	3	2	300.99503	201.99005	0	2	2	153.53535	150.79532	1	0.193	-0.272	-3.831	-3.812	111.0
-4180.487	-300.99503	3	2	300.99503	201.99005	0	2	2	153.53535	150.79532	1	0.193	-0.276	-3.858	-3.863	111.0
-4180.487	-300.99503	3	2	300.99503	201.99005	0	2	2	153.53535	150.79532	1	0.193	-0.282	-3.895	-3.863	111.0
-4180.487	-300.99503	3	2	300.99503	201.99005	0	2	2	153.53535	150.79532	1	0.192	-0.286	-3.895	-3.907	111.0
-4180.487	-300.99503	3	2	300.99503	201.99005	0	2	2	153.53535	150.79532	1	0.192	-0.29	-3.928	-3.926	111.0
-4180.487	-300.99503	3	2	300.99503	201.99005	0	2	2	153.53535	150.79532	1	0.192	-0.294	-3.927	-3.926	111.0
-4180.487	-300.99503	3	2	300.99503	201.99005	0	2	2	153.53535	150.79532	1	0.192	-0.298	-3.953	-3.963	111.0
-4180.487	-300.99503	3	2	300.99503	201.99005	0	2	2	153.53535	150.79532	1	0.191	-0.302	-3.978	-3.977	111.0
-4180.487	-300.99503	3	2	300.99503	201.99005	0	2	2	153.53535	150.79532	1	0.191	-0.304	-3.979	-3.977	111.0
-4180.487	-300.99503	3	2	300.99503	201.99005	0	2	2	153.53535	150.79532	1	0.191	-0.306	-4.025	-4.006	111.0
-4180.487	-300.99503	3	2	300.99503	201.99005	0	2	2	153.53535	150.79532	1	0.191	-0.308	-4.023	-4.006	111.0
-4180.487	-300.99503	3	2	300.99503	201.99005	0	2	2	153.53535	150.79532	1	0.191	-0.31	-4.025	-4.018	111.0
-4180.487	-300.99503	3	2	300.99503	201.99005	0	2	2	153.53535	150.79532	1	0.191	-0.312	-4.026	-4.041	111.0
-4180.487	-300.99503	3	2	300.99503	201.99005	0	2	2	153.53535	150.79532	1	0.191	-0.314	-4.081	-4.041	111.0
-4180.487	-300.99503	3	2	300.99503	201.99005	0	2	2	153.53535	150.79532	1	0.191	-0.316	-4.095	-4.051	111.0
-4180.487	-300.99503	3	2	300.99503	201.99005	0	2	2	153.53535	150.79532	1	0.191	-0.318	-3.898	-4.069	111.0
-4180.487	-300.99503	3	2	300.99503	201.99005	0	2	2	153.53535	150.79532	1	0.191	-0.321	-4.115	-4.069	111.0
-4180.487	-300.99503	3	2	300.99503	201.99005	0	2	2	153.53535	150.79532	1	0.191	-0.321	-4.052	-4.077	111.0
-4180.487	-300.99503	3	2	300.99503	201.99005	0	2	2	153.53535	150.79532	1	0.191	-0.321	-4.025	-4.077	111.0
-4180.487	-300.99503	3	2	300.99503	201.99005	0	2	2	153.53535	150.79532	1	0.191	-0.322	-4.057	-4.092	111.0
-4180.487	-300.99503	3	2	300.99503	201.99005	0	2	2	153.53535	150.79532	1	0.191	-0.322	-4.083	-4.105	111.0
-4180.487	-300.99503	3	2	300.99503	201.99005	0	2	2	153.53535	150.79532	1	0.191	-0.322	-4.092	-4.105	111.0
-4180.487	-300.99503	3	2	300.99503	201.99005	0	2	2	153.53535	150.79532	1	0.191	-0.323	-4.049	-4.11	111.0
-4180.487	-300.99503	3	2	300.99503	201.99005	0	2	2	153.53535	150.79532	1	0.191	-0.324	-4.07	-4.12	111.0
-4180.487	-300.99503	3	2	300.99503	201.99005	0	2	2	153.53535	150.79532	1	0.191	-0.325	-4.09	-4.12	111.0
-4180.487	-300.99503	3	2	300.99503	201.99005	0	2	2	153.53535	150.79532	1	0.191	-0.327	-4.127	-4.125	111.0
-4180.487	-300.99503	3	2	300.99503	201.99005	0	2	2	153.53535	150.79532	1	0.191	-0.328	-4.147	-4.125	111.0
-4180.487	-300.99503	3	2	300.99503	201.99005	0	2	2	153.53535	150.79532	1	0.191	-0.328	-3.999	-4.133	111.0
-4180.487	-300.99503	3	2	300.99503	201.99005	0	2	2	153.53535	150.79532	1	0.191	-0.33	-4.127	-4.137	111.0
-4180.487	-300.99503	3	2	300.99503	201.99005	0	2	2	153.53535	150.79532	1	0.191	-0.332	-4.157	-4.137	111.0
-4180.487	-300.99503	3	2	300.99503	201.99005	1	2	2	153.53535	150.79532	1	0.191	-0.334	-4.144	-4.143	111.0
-4180.487	-300.99503	3	2	300.99503	201.99005	1	2	2	153.53535	150.79532	1	0.191	-0.336	-4.153	-4.146	111.0
-4180.487	-300.99503	3	2	300.99503	201.99005	1	2	2	153.53535	150.79532	1	0.191	-0.338	-4.146	-4.146	111.0
-4180.487	-300.99503	3	2	300.99503	201.99005	1	2	2	153.53535	150.79532	1	0.191	-0.34	-4.119	-4.151	111.0
-4180.487	-300.99503	3	2	300.99503	201.99005	1	2	2	153.53535	150.79532	1	0.191	-0.341	-4.186	-4.151	111.0
-4180.487	-300.99503	3	2	300.99503	201.99005	1	2	2	153.53535	150.79532	1	0.191	-0.341	-4.138	-4.154	111.0
-4180.487	-300.99503	3	2	300.99503	201.99005	1	2	2	153.53535	150.79532	1	0.191	-0.341	-4.15	-4.159	111.0
-4180.487	-300.99503	3	2	300.99503	201.99005	1	2	2	153.53535	150.79532	1	0.191	-0.341	-4.24	-4.159	111.0
-4180.487	-300.99503	3	2	300.99503	201.99005	1	2	2	153.53535	150.79532	1	0.191	-0.341	-4.113	-4.161	111.0
-4180.487	-300.99503	3	2	300.99503	201.99005	1	2	2	153.53535	150.79532	1	0.191	-0.341	-4.141	-4.163	111.0
-4180.487	-300.99503	3	2	300.99503	201.99005	1	2	2	153.53535	150.79532	1	0.191	-0.342	-4.405	-4.163	111.0
-4180.487	-300.99503	3	2	300.99503	201.99005	1	2	2	153.53535	150.79532	1	0.191	-0.341	-4.042	-4.166	111.0
-4180.487	-300.99503	3	2	300.99503	201.99005	1	2	2	153.53535	150.79532	1	0.191	-0.341	-4.162	-4.166	111.0
-4180.487	-300.99503	3	2	300.99503	201.99005	1	2	2	153.53535	150.79532	1	0.191	-0.341	-4.179	-4.167	111.0
-4180.487	-300.99503	3	2	300.99503	201.99005	1	2	2	153.53535	150.79532	1	0.191	-0.341	-4.136	-4.17	111.0
-4180.487	-300.99503	3	2	300.99503	201.99005	1	2	2	153.53535	150.79532	1	0.191	-0.341	-4.18	-4.17	111.0
-4180.487	-300.99503	3	2	300.99503	201.99005	1	2	2	153.53535	150.79532	1	0.191	-0.341	-4.202	-4.171	111.0
-4180.487	-300.99503	3	2	300.99503	201.99005	1	2	2	153.53535	150.79532	1	0.191	-0.342	-4.218	-4.173	111.0
-4180.487	-300.99503	3	2	300.99503	201.99005	1	2	2	153.53535	150.79532	1	0.191	-0.342	-4.177	-4.173	111.0
-4180.487	-300.99503	3	2	300.99503	201.99005	1	2	2	153.53535	150.79532	1	0.191	-0.342	-4.204	-4.173	111.0
-4180.487	-300.99503	3	2	300.99503	201.99005	1	2	2	153.53535	150.79532	1	0.191	-0.342	-4.157	-4.173	111.0
-4180.487	-300.99503	3	2	300.99503	201.99005	1	2	2	153.53535	150.79532	1	0.191	-0.342	-4.186	-4.175	111.0
-4180.487	-300.99503	3	2	300.99503	201.99005	1	2	2	153.53535	150.79532	1	0.191	-0.341	-3.974	-4.176	111.0
-4180.487	-300.99503	3	2	300.99503	201.99005	1	2	2	153.53535	150.79532	1	0.191	-0.341	-4.186	-4.176	111.0
-4180.487	-300.99503	3	2	300.99503	201.99005	1	2	2	153.53535	150.79532	1	0.191	-0.341	-4.139	-4.177	111.0
-4180.487	-300.99503	3	2	300.99503	201.99005	1	2	2	153.53535	150.79532	1	0.191	-0.341	-4.186	-4.179	111.0
-4180.487	-300.99503	3	2	300.99503	201.99005	1	2	2	153.53535	150.79532	1	0.191	-0.341	-4.208	-4.179	111.0
-4180.487	-300.99503	3	2	300.99503	201.99005	1	2	2	153.53535	150.79532	1	0.191	-0.341	-4.177	-4.179	111.0
-4180.487	-300.99503	3	2	300.99503	201.99005	1	2	2	153.53535	150.79532	1	0.191	-0.341	-4.209	-4.179	111.0
-4180.487	-300.99503	3	2	300.99503	201.99005	1	2	2	153.53535	150.79532	1	0.191	-0.341	-4.211	-4.179	111.0
-4180.487	-300.99503	3	2	300.99503	201.99005	1	2	2	153.53535	150.79532	1	0.191	-0.341	-4.188	-4.18	111.0
-4180.487	-300.99503	3	2	300.99503	201.99005	1	2	2	153.53535	150.79532	1	0.191	-0.341	-4.122	-4.18	111.0
-4180.487	-300.99503	3	2	300.99503	201.99005	1	2	2	153.53535	150.79532	1	0.191	-0.341	-4.204	-4.18	111.0
-4180.487	-300.99503	3	2	300.99503	201.99005	1	2	2	153.53535	150.79532	1	0.191	-0.341	-4.201	-4.181	111.0
-4180.487	-300.99503	3	2	300.99503	201.99005	1	2	2	153.53535	150.79532	1	0.191	-0.341	-4.16	-4.181	111.0
-4180.487	-300.99503	3	2	300.99503	201.99005	1	2	2	153.53535	150.79532	1	0.191	-0.341	-4.15	-4.181	111.0
-4180.487	-300.99503	3	2	300.99503	201.99005	1	2	2	153.53535	150.79532	1	0.191	-0.341	-4.153	-4.181	111.0
-4180.487	-300.99503	3	2	300.99503	201.99005	1	2	2	153.53535	150.79532	1	0.191	-0.341	-4.192	-4.181	111.0
-4180.487	-300.99503	3	2	300.99503	201.99005	1	2	2	153.53535	150.79532	1	0.191	-0.341	-4.182	-4.182	111.0
-4180.487	-300.99503	3	2	300.99503	201.99005	1	2	2	153.53535	150.79532	1	0.191	-0.341	-4.124	-4.182	111.0
-4180.487	-300.99503	3	2	300.99503	201.99005	1	2	2	153.53535	150.79532	1	0.191	-0.341	-4.188	-4.182	111.0
-4180.487	-300.99503	3	2	300.99503	201.99005	1	2	2	153.53535	150.79532	1	0.191	-0.341	-4.136	-4.182	111.0
-4180.487	-300.99503	3	2	300.99503	201.99005	1	2	2	153.53535	150.79532	1	0.191	-0.341	-4.166	-4.182	111.0
-4180.487	-300.99503	3	2	300.99503	201.99005	1	2	2	153.53535	150.79532	1	0.191	-0.34	-4.06	-4.183	111.0
-4180.487	-300.99503	3	2	300.99503	201.99005	1	2	2	153.53535	150.79532	1	0.191	-0.341	-4.163	-4.183	111.0
-4180.487	-300.99503	3	2	300.99503	201.99005	1	2	2	153.53535	150.79532	1	0.191	-0.341	-4.23	-4.183	111.0
-4180.487	-300.99503	3	2	300.99503	201.99005	1	2	2	153.53535	150.79532	1	0.191	-0.341	-4.16	-4.183	111.0
-4180.487	-300.99503	3	2	300.99503	201.99005	1	2	2	153.53535	150.79532	1	0.191	-0.341	-4.233	-4.183	111.0
-4180.487	-300.99503	3	2	300.99503	201.99005	1	2	2	153.53535	150.79532	1	0.191	-0.341	-4.211	-4.183	111.0
-4180.487	-300.99503	3	2	300.99503	201.99005	1	2	2	153.53535	150.79532	1	0.191	-0.341	-4.172	-4.183	111.0
-4180.487	-300.99503	3	2	300.99503	201.99005	1	2	2	153.53535	150.79532	1	0.191	-0.341	-4.224	-4.183	111.0
-4180.487	-300.99503	3	2	300.99503	201.99005	1	2	2	153.53535	150.79532	1	0.191	-0.341	-4.194	-4.183	111.0
-4180.487	-300.99503	3	2	300.99503	201.99005	1	2	2	153.53535	150.79532	1	0.191	-0.341	-4.178	-4.183	111.0
-4180.487	-300.99503	3	2	300.99503	201.99005	1	2	2	153.53535	150.79532	1	0.191	-0.341	-4.232	-4.184	111.0
-4180.487	-300.99503	3	2	300.99503	201.99005	1	2	2	153.53535	150.79532	1	0.191	-0.341	-4.192	-4.184	111.0
-4180.487	-300.99503	3	2	300.99503	201.99005	1	2	2	153.53535	150.79532	1	0.191	-0.342	-4.355	-4.184	111.0
-4180.487	-300.99503	3	2	300.99503	201.99005	1	2	2	153.53535	150.79532	1	0.191	-0.341	-4.338	-4.184	111.0
-4180.487	-300.99503	3	2	300.99503	201.99005	1	2	2	153.53535	150.79532	1	0.191	-0.341	-4.264	-4.184	111.0
-4180.487	-300.99503	3	2	300.99503	201.99005	1	2	2	153.53535	150.79532	1	0.191	-0.341	-4.177	-4.184	111.0
-4180.487	-300.99503	3	2	300.99503	201.99005	1	2	2	153.53535	150.79532	1	0.191	-0.341	-4.203	-4.184	111.0
-4180.487	-300.99503	3	2	300.99503	201.99005	1	2	2	153.53535	150.79532	1	0.191	-0.341	-4.208	-4.184	111.0
-4180.487	-300.99503	3	2	300.99503	201.99005	1	2	2	153.53535	150.79532	1	0.191	-0.341	-4.189	-4.184	111.0
-4180.487	-300.99503	3	2	300.99503	201.99005	1	2	2	153.53535	150.79532	1	0.191	-0.341	-4.221	-4.184	111.0
-4180.487	-300.99503	3	2	300.99503	201.99005	1	2	2	153.53535	150.79532	1	0.191	-0.341	-4.185	-4.184	111.0
-4180.487	-300.99503	3	2	300.99503	201.99005	1	2	2	153.53535	150.79532	1	0.191	-0.341	-4.197	-4.184	111.0
-4180.487	-300.99503	3	2	300.99503	201.99005	1	2	2	153.53535	150.79532	1	0.191	-0.341	-4.241	-4.184	111.0
-4180.487	-300.99503	3	2	300.99503	201.99005	1	2	2	153.53535	150.79532	1	0.191	-0.341	-4.209	-4.184	111.0
-4180.487	-300.99503	3	2	300.99503	201.99005	1	2	2	153.53535	150.79532	1	0.191	-0.341	-4.252	-4.184	111.0
-4180.487	-300.99503	3	2	300.99503	201.99005	1	2	2	153.53535	150.79532	1	0.191	-0.341	-4.154	-4.184	111.0
-4180.487	-300.99503	3	2	300.99503	201.99005	1	2	2	153.53535	150.79532	1	0.191	-0.341	-4.204	-4.184	111.0
-4180.487	-300.99503	3	2	300.99503	201.99005	1	2	2	153.53535	150.79532	1	0.191	-0.341	-4.214	-4.184	111.0
-4180.487	-300.99503	3	2	300.99503	201.99005	1	2	2	153.53535	150.79532	1	0.191	-0.341	-4.194	-4.184	111.0
-4180.487	-300.99503	3	2	300.99503	201.99005	1	2	2	153.53535	150.79532	1	0.191	-0.341	-4.147	-4.184	111.0
-4180.487	-300.99503	3	2	300.99503	201.99005	1	2	2	153.53535	150.79532	1	0.191	-0.341	-4.217	-4.184	111.0
-4180.487	-300.99503	3	2	300.99503	201.99005	1	2	2	153.53535	150.79532	1	0.191	-0.341	-4.224	-4.184	111.0
-4180.487	-300.99503	3	2	300.99503	201.99005	1	2	2	153.53535	150.79532	1	0.191	-0.341	-4.182	-4.184	111.0
-4180.487	-300.99503	3	2	300.99503	201.99005	1	2	2	153.53535	150.79532	1	0.191	-0.341	-4.174	-4.184	111.0
-4180.487	-300.99503	3	2	300.99503	201.99005	1	2	2	153.53535	150.79532	1	0.191	-0.341	-4.166	-4.184	111.0
-4180.487	-300.99503	3	2	300.99503	201.99005	1	2	2	153.53535	150.79532	1	0.191	-0.341	-4.182	-4.184	111.0
-4180.487	-300.99503	3	2	300.99503	201.99005	1	2	2	153.53535	150.79532	1	0.191	-0.341	-4.162	-4.184	111.0
-4180.487	-300.99503	3	2	300.99503	201.99005	1	2	2	153.53535	150.79532	1	0.191	-0.341	-4.182	-4.184	111.0
-4180.487	-300.99503	3	2	300.99503	201.99005	1	2	2	153.53535	150.79532	1	0.191	-0.341	-4.166	-4.184	111.0
-4180.487	-300.99503	3	2	300.99503	201.99005	1	2	2	153.53535	150.79532	1	0.191	-0.341	-4.269	-4.184	111.0
-4180.487	-300.99503	3	2	300.99503	201.99005	1	2	2	153.53535	150.79532	1	0.191	-0.341	-4.241	-4.184	111.0
-4180.487	-300.99503	3	2	300.99503	201.99005	1	2	2	153.53535	150.79532	1	0.191	-0.341	-4.16	-4.184	111.0
-4180.487	-300.99503	3	2	300.99503	201.99005	1	2	2	153.53535	150.79532	1	0.191	-0.341	-4.229	-4.184	111.0
-4180.487	-300.99503	3	2	300.99503	201.99005	1	2	2	153.53535	150.79532	1	0.191	-0.34	-4.107	-4.184	111.0
-4180.487	-300.99503	3	2	300.99503	201.99005	1	2	2	153.53535	150.79532	1	0.191	-0.341	-4.183	-4.184	111.0
-4180.487	-300.99503	3	2	300.99503	201.99005	1	2	2	153.53535	150.79532	1	0.191	-0.341	-4.165	-4.184	111.0
-4180.487	-300.99503	3	2	300.99503	201.99005	1	2	2	153.53535	150.79532	1	0.191	-0.341	-4.224	-4.184	111.0
-4180.487	-300.99503	3	2	300.99503	201.99005	1	2	2	153.53535	150.79532	1	0.191	-0.341	-4.2	-4.184	111.0
-4180.487	-300.99503	3	2	300.99503	201.99005	1	2	2	153.53535	150.79532	1	0.191	-0.341	-4.177	-4.184	111.0
-4180.487	-300.99503	3	2	300.99503	201.99005	1	2	2	153.53535	150.79532	1	0.191	-0.341	-4.192	-4.184	111.0
-4180.487	-300.99503	3	2	300.99503	201.99005	1	2	2	153.53535	150.79532	1	0.191	-0.341	-4.172	-4.184	111.0
-4180.487	-300.99503	3	2	300.99503	201.99005	1	2	2	153.53535	150.79532	1	0.191	-0.341	-4.177	-4.184	111.0
-4180.487	-300.99503	3	2	300.99503	201.99005	1	2	2	153.53535	150.79532	1	0.191	-0.341	-4.16	-4.184	111.0
-4180.487	-300.99503	3	2	300.99503	201.99005	1	2	2	153.53535	150.79532	1	0.191	-0.341	-4.201	-4.184	111.0
-4180.487	-300.99503	3	2	300.99503	201.99005	1	2	2	153.53535	150.79532	1	0.191	-0.341	-4.16	-4.184	111.0
-4180.487	-300.99503	3	2	300.99503	201.99005	1	2	2	153.53535	150.79532	1	0.191	-0.341	-4.169	-4.184	111.0
-4180.487	-300.99503	3	2	300.99503	201.99005	1	2	2	153.53535	150.79532	1	0.191	-0.341	-4.153	-4.184	111.0
-4180.487	-300.99503	3	2	300.99503	201.99005	1	2	2	153.53535	150.79532	1	0.191	-0.341	-4.23	-4.184	111.0
-4180.487	-300.99503	3	2	300.99503	201.99005	1	2	2	153.53535	150.79532	1	0.191	-0.341	-4.191	-4.184	111.0
-4180.487	-300.99503	3	2	300.99503	201.99005	1	2	2	153.53535	150.79532	1	0.191	-0.341	-4.176	-4.184	111.0
-4180.487	-300.99503	3	2	300.99503	201.99005	1	2	2	153.53535	150.79532	1	0.191	-0.341	-4.172	-4.184	111.0
-4180.487	-300.99503	3	2	300.99503	201.99005	1	2	2	153.53535	150.79532	1	0.191	-0.341	-4.194	-4.184	111.0
-4180.487	-300.99503	3	2	300.99503	201.99005	1	2	2	153.53535	150.79532	1	0.191	-0.341	-4.194	-4.184	111.0
-4180.487	-300.99503	3	2	300.99503	201.99005	1	2	2	153.53535	150.79532	1	0.191	-0.342	-4.38	-4.184	111.0
-4180.487	-300.99503	3	2	300.99503	201.99005	1	2	2	153.53535	150.79532	1	0.191	-0.342	-4.225	-4.184	111.0
-4180.487	-300.99503	3	2	300.99503	201.99005	1	2	2	153.53535	150.79532	1	0.191	-0.342	-4.162	-4.184	111.0
-4180.487	-300.99503	3	2	300.99503	201.99005	1	2	2	153.53535	150.79532	1	0.191	-0.342	-4.217	-4.184	111.0
-4180.487	-300.99503	3	2	300.99503	201.99005	1	2	2	153.53535	150.79532	1	0.191	-0.342	-4.197	-4.184	111.0
-4180.487	-300.99503	3	2	300.99503	201.99005	1	2	2	153.53535	150.79532	1	0.191	-0.341	-4.192	-4.184	111.0
-4180.487	-300.99503	3	2	300.99503	201.99005	1	2	2	153.53535	150.79532	1	0.191	-0.341	-4.139	-4.184	111.0
-4180.487	-300.99503	3	2	300.99503	201.99005	1	2	2	153.53535	150.79532	1	0.191	-0.341	-4.167	-4.184	111.0
-4180.487	-300.99503	3	2	300.99503	201.99005	1	2	2	153.53535	150.79532	1	0.191	-0.341	-4.144	-4.184	111.0
-4180.487	-300.99503	3	2	300.99503	201.99005	1	2	2	153.53535	150.79532	1	0.191	-0.341	-4.164	-4.184	111.0
-4180.487	-300.99503	3	2	300.99503	201.99005	1	2	2	153.53535	150.79532	1	0.191	-0.341	-4.191	-4.184	111.0
-4180.487	-300.99503	3	2	300.99503	201.99005	1	2	2	153.53535	150.79532	1	0.191	-0.341	-4.174	-4.184	111.0
-4180.487	-300.99503	3	2	300.99503	201.99005	1	2	2	153.53535	150.79532	1	0.191	-0.34	-4.103	-4.184	111.0
-4180.487	-300.99503	3	2	300.99503	201.99005	1	2	2	153.53535	150.79532	1	0.191	-0.341	-4.154	-4.184	111.0
-4180.487	-300.99503	3	2	300.99503	201.99005	1	2	2	153.53535	150.79532	1	0.191	-0.341	-4.275	-4.184	111.0
-4180.487	-300.99503	3	2	300.99503	201.99005	1	2	2	153.53535	150.79532	1	0.191	-0.341	-4.206	-4.184	111.0
-4180.487	-300.99503	3	2	300.99503	201.99005	1	2	2	153.53535	150.79532	1	0.191	-0.341	-4.188	-4.184	111.0
-4180.487	-300.99503	3	2	300.99503	201.99005	1	2	2	153.53535	150.79532	1	0.191	-0.34	-4.027	-4.184	111.0
-4180.487	-300.99503	3	2	300.99503	201.99005	1	2	2	153.53535	150.79532	1	0.191	-0.341	-4.202	-4.184	111.0
-4180.487	-300.99503	3	2	300.99503	201.99005	1	2	2	153.53535	150.79532	1	0.191	-0.341	-4.164	-4.184	111.0
-4180.487	-300.99503	3	2	300.99503	201.99005	1	2	2	153.53535	150.79532	1	0.191	-0.341	-4.151	-4.184	111.0
-4180.487	-300.99503	3	2	300.99503	201.99005	1	2	2	153.53535	150.79532	1	0.191	-0.342	-4.456	-4.184	111.0
-4180.487	-300.99503	3	2	300.99503	201.99005	1	2	2	153.53535	150.79532	1	0.191	-0.342	-4.237	-4.184	111.0
-4180.487	-300.99503	3	2	300.99503	201.99005	1	2	2	153.53535	150.79532	1	0.191	-0.342	-4.153	-4.184	111.0
-4180.487	-300.99503	3	2	300.99503	201.99005	1	2	2	153.53535	150.79532	1	0.191	-0.341	-4.102	-4.184	111.0
-4180.487	-300.99503	3	2	300.99503	201.99005	1	2	2	153.53535	150.79532	1	0.191	-0.341	-4.22	-4.184	111.0
-4180.487	-300.99503	3	2	300.99503	201.99005	1	2	2	153.53535	150.79532	1	0.191	-0.341	-4.212	-4.184	111.0
-4180.487	-300.99503	3	2	300.99503	201.99005	1	2	2	153.53535	150.79532	1	0.191	-0.341	-4.158	-4.184	111.0
-4180.487	-300.99503	3	2	300.99503	201.99005	1	2	2	153.53535	150.79532	1	0.191	-0.341	-4.351	-4.184	111.0
-4180.487	-300.99503	3	2	300.99503	201.99005	1	2	2	153.53535	150.79532	1	0.191	-0.341	-4.139	-4.184	111.0
-4180.487	-300.99503	3	2	300.99503	201.99005	1	2	2	153.53535	150.79532	1	0.191	-0.341	-4.34	-4.184	111.0
-4180.487	-300.99503	3	2	300.99503	201.99005	1	2	2	153.53535	150.79532	1	0.191	-0.34	-4.024	-4.184	111.0
-4180.487	-300.99503	3	2	300.99503	201.99005	1	2	2	153.53535	150.79532	1	0.191	-0.341	-4.263	-4.184	111.0
-4180.487	-300.99503	3	2	300.99503	201.99005	1	2	2	153.53535	150.79532	1	0.191	-0.341	-4.193	-4.184	111.0
-4180.487	-300.99503	3	2	300.99503	201.99005	1	2	2	153.53535	150.79532	1	0.191	-0.341	-4.161	-4.184	111.0
-4180.487	-300.99503	3	2	300.99503	201.99005	1	2	2	153.53535	150.79532	1	0.191	-0.341	-4.215	-4.184	111.0
-4180.487	-300.99503	3	2	300.99503	201.99005	1	2	2	153.53535	150.79532	1	0.191	-0.341	-4.226	-4.184	111.0
-4180.487	-300.99503	3	2	300.99503	201.99005	1	2	2	153.53535	150.79532	1	0.191	-0.341	-4.281	-4.184	111.0
-4180.487	-300.99503	3	2	300.99503	201.99005	1	2	2	153.53535	150.79532	1	0.191	-0.341	-4.156	-4.184	111.0
-4180.487	-300.99503	3	2	300.99503	201.99005	1	2	2	153.53535	150.79532	1	0.191	-0.341	-4.145	-4.184	111.0
-4180.487	-300.99503	3	2	300.99503	201.99005	1	2	2	153.53535	150.79532	1	0.191	-0.341	-4.214	-4.184	111.0
-4180.487	-300.99503	3	2	300.99503	201.99005	1	2	2	153.53535	150.79532	1	0.191	-0.341	-4.214	-4.184	111.0
-4180.487	-300.99503	3	2	300.99503	201.99005	1	2	2	153.53535	150.79532	1	0.191	-0.341	-4.19	-4.184	111.0
-4180.487	-300.99503	3	2	300.99503	201.99005	1	2	2	153.53535	150.79532	1	0.191	-0.341	-4.216	-4.184	111.0
-4180.487	-300.99503	3	2	300.99503	201.99005	1	2	2	153.53535	150.79532	1	0.191	-0.341	-4.227	-4.184	111.0
-4180.487	-300.99503	3	2	300.99503	201.99005	1	2	2	153.53535	150.79532	1	0.191	-0.341	-4.195	-4.184	111.0
-4180.487	-300.99503	3	2	300.99503	201.99005	1	2	2	153.53535	150.79532	1	0.191	-0.341	-4.232	-4.184	111.0
-4180.487	-300.99503	3	2	300.99503	201.99005	1	2	2	153.53535	150.79532	1	0.191	-0.341	-4.175	-4.184	111.0
-4180.487	-300.99503	3	2	300.99503	201.99005	1	2	2	153.53535	150.79532	1	0.191	-0.341	-4.177	-4.184	111.0
-4180.487	-300.99503	3	2	300.99503	201.99005	1	2	2	153.53535	150.79532	1	0.191	-0.341	-4.137	-4.184	111.0
-4180.487	-300.99503	3	2	300.99503	201.99005	1	2	2	153.53535	150.79532	1	0.191	-0.341	-4.138	-4.184	111.0
-4180.487	-300.99503	3	2	300.99503	201.99005	1	2	2	153.53535	150.79532	1	0.191	-0.341	-4.18	-4.184	111.0
-4180.487	-300.99503	3	2	300.99503	201.99005	1	2	2	153.53535	150.79532	1	0.191	-0.341	-4.139	-4.184	111.0
-4180.487	-300.99503	3	2	300.99503	201.99005	1	2	2	153.53535	150.79532	1	0.191	-0.341	-4.211	-4.184	111.0
-4180.487	-300.99503	3	2	300.99503	201.99005	1	2	2	153.53535	150.79532	1	0.191	-0.341	-4.154	-4.184	111.0
-4180.487	-300.99503	3	2	300.99503	201.99005	1	2	2	153.53535	150.79532	1	0.191	-0.34	-4.102	-4.184	111.0
-4180.487	-300.99503	3	2	300.99503	201.99005	1	2	2	153.53535	150.79532	1	0.191	-0.341	-4.23	-4.184	111.0
-4180.487	-300.99503	3	2	300.99503	201.99005	1	2	2	153.53535	150.79532	1	0.191	-0.341	-4.133	-4.184	111.0
-4180.487	-300.99503	3	2	300.99503	201.99005	1	2	2	153.53535	150.79532	1	0.191	-0.341	-4.165	-4.184	111.0
-4180.487	-300.99503	3	2	300.99503	201.99005	1	2	2	153.53535	150.79532	1	0.191	-0.341	-4.179	-4.184	111.0
-4180.487	-300.99503	3	2	300.99503	201.99005	1	2	2	153.53535	150.79532	1	0.191	-0.341	-4.231	-4.184	111.0
-4180.487	-300.99503	3	2	300.99503	201.99005	1	2	2	153.53535	150.79532	1	0.191	-0.341	-4.188	-4.184	111.0
-4180.487	-300.99503	3	2	300.99503	201.99005	1	2	2	153.53535	150.79532	1	0.191	-0.341	-4.22	-4.184	111.0
-4180.487	-300.99503	3	2	300.99503	201.99005	1	2	2	153.53535	150.79532	1	0.191	-0.341	-4.216	-4.184	111.0
-4180.487	-300.99503	3	2	300.99503	201.99005	1	2	2	153.53535	150.79532	1	0.191	-0.341	-4.19	-4.184	111.0
-4180.487	-300.99503	3	2	300.99503	201.99005	1	2	2	153.53535	150.79532	1	0.191	-0.341	-4.175	-4.184	111.0
-4180.487	-300.99503	3	2	300.99503	201.99005	1	2	2	153.53535	150.79532	1	0.191	-0.341	-4.194	-4.184	111.0
-4180.487	-300.99503	3	2	300.99503	201.99005	1	2	2	153.53535	150.79532	1	0.191	-0.341	-4.148	-4.184	111.0
-4180.487	-300.99503	3	2	300.99503	201.99005	1	2	2	153.53535	150.79532	1	0.191	-0.341	-4.176	-4.184	111.0
-4180.487	-300.99503	3	2	300.99503	201.99005	1	2	2	153.53535	150.79532	1	0.191	-0.341	-4.186	-4.184	111.0
-4180.487	-300.99503	3	2	300.99503	201.99005	1	2	2	153.53535	150.79532	1	0.191	-0.341	-4.202	-4.184	111.0
-4180.487	-300.99503	3	2	300.99503	201.99005	1	2	2	153.53535	150.79532	1	0.191	-0.341	-4.162	-4.184	111.0
-4180.487	-300.99503	3	2	300.99503	201.99005	1	2	2	153.53535	150.79532	1	0.191	-0.341	-4.186	-4.184	111.0
-4180.487	-300.99503	3	2	300.99503	201.99005	1	2	2	153.53535	150.79532	1	0.191	-0.341	-4.208	-4.184	111.0
-4180.487	-300.99503	3	2	300.99503	201.99005	1	2	2	153.53535	150.79532	1	0.191	-0.341	-4.216	-4.184	111.0
-4180.487	-300.99503	3	2	300.99503	201.99005	1	2	2	153.53535	150.79532	1	0.191	-0.341	-4.154	-4.184	111.0
-4180.487	-300.99503	3	2	300.99503	201.99005	1	2	2	153.53535	150.79532	1	0.191	-0.341	-4.189	-4.184	111.0
-4180.487	-300.99503	3	2	300.99503	201.99005	1	2	2	153.53535	150.79532	1	0.191	-0.341	-4.159	-4.184	111.0
-4180.487	-300.99503	3	2	300.99503	201.99005	1	2	2	153.53535	150.79532	1	0.191	-0.341	-4.148	-4.184	111.0
-4180.487	-300.99503	3	2	300.99503	201.99005	1	2	2	153.53535	150.79532	1	0.191	-0.341	-4.161	-4.184	111.0
-4180.487	-300.99503	3	2	300.99503	201.99005	1	2	2	153.53535	150.79532	1	0.191	-0.34	-4.088	-4.184	111.0
-4180.487	-300.99503	3	2	300.99503	201.99005	1	2	2	153.53535	150.79532	1	0.191	-0.341	-4.133	-4.184	111.0
-4180.487	-300.99503	3	2	300.99503	201.99005	1	2	2	153.53535	150.79532	1	0.191	-0.341	-4.226	-4.184	111.0
0.0	0.0	3	2	300.99503	201.99005	1	2	2	153.53535	150.79532	0	0.191	-0.341	-4.216	-4.184	111.0
0.0	0.0	3	2	300.99503	201.99005	1	2	2	153.53535	150.79532	0	0.191	-0.341	-4.179	-4.184	111.0
0.0	0.0	3	2	300.99503	201.99005	1	2	2	153.53535	150.79532	0	0.191	-0.34	-4.096	-4.184	111.0
0.0	0.0	3	2	300.99503	201.99005	1	2	2	153.53535	150.79532	0	0.191	-0.341	-4.197	-4.184	111.0
0.0	0.0	3	2	300.99503	201.99005	1	2	2	153.53535	150.79532	0	0.191	-0.341	-4.166	-4.184	111.0
0.0	0.0	3	2	300.99503	201.99005	1	2	2	153.53535	150.79532	0	0.191	-0.337	-3.639	-3.613	111.0
0.0	0.0	3	2	300.99503	201.99005	1	2	2	153.53535	150.79532	0	0.191	-0.331	-3.368	-3.358	111.0
0.0	0.0	3	2	300.99503	201.99005	1	2	2	153.53535	150.79532	0	0.191	-0.325	-3.357	-3.358	111.0
0.0	0.0	3	2	300.99503	201.99005	1	2	2	153.53535	150.79532	0	0.192	-0.316	-2.883	-2.9	111.0
0.0	0.0	3	2	300.99503	201.99005	1	2	2	153.53535	150.79532	0	0.192	-0.309	-2.764	-2.695	111.0
0.0	0.0	3	2	300.99503	201.99005	1	2	2	153.53535	150.79532	0	0.192	-0.301	-2.678	-2.695	111.0
0.0	0.0	3	2	300.99503	201.99005	1	2	2	153.53535	150.79532	0	0.192	-0.291	-2.437	-2.327	111.0
0.0	0.0	3	2	300.99503	201.99005	1	2	2	153.53535	150.79532	0	0.192	-0.281	-2.357	-2.327	111.0
0.0	0.0	3	2	300.99503	201.99005	1	2	2	153.53535	150.79532	0	0.192	-0.271	-2.131	-2.162	111.0
0.0	0.0	3	2	300.99503	201.99005	1	2	2	153.53535	150.79532	0	0.192	-0.259	-1.898	-1.867	111.0
0.0	0.0	3	2	300.99503	201.99005	1	2	2	153.53535	150.79532	0	0.192	-0.249	-1.855	-1.867	111.0
0.0	0.0	3	2	300.99503	201.99005	1	2	2	153.53535	150.79532	0	0.192	-0.239	-1.762	-1.735	111.0
0.0	0.0	3	2	300.99503	201.99005	1	2	2	153.53535	150.79532	0	0.192	-0.229	-1.57	-1.498	111.0
0.0	0.0	3	2	300.99503	201.99005	1	2	2	153.53535	150.79532	0	0.192	-0.219	-1.496	-1.498	111.0
0.0	0.0	3	2	300.99503	201.99005	1	2	2	153.53535	150.79532	0	0.192	-0.209	-1.308	-1.294	111.0
0.0	0.0	3	2	300.99503	201.99005	1	2	2	153.53535	150.79532	0	0.193	-0.199	-1.35	-1.294	111.0
0.0	0.0	3	2	300.99503	201.99005	1	2	2	153.53535	150.79532	0	0.193	-0.19	-1.191	-1.202	111.0
0.0	0.0	3	2	300.99503	201.99005	1	2	2	153.53535	150.79532	0	0.193	-0.18	-1.066	-1.038	111.0
0.0	0.0	3	2	300.99503	201.99005	1	2	2	153.53535	150.79532	0	0.193	-0.172	-1.061	-1.038	111.0
0.0	0.0	3	2	300.99503	201.99005	1	2	2	153.53535	150.79532	0	0.193	-0.163	-0.963	-0.964	111.0
0.0	0.0	3	2	300.99503	201.99005	1	2	2	153.53535	150.79532	0	0.193	-0.154	-0.842	-0.833	111.0
0.0	0.0	3	2	300.99503	201.99005	1	2	2	153.53535	150.79532	0	0.193	-0.146	-0.861	-0.833	111.0
0.0	0.0	3	2	300.99503	201.99005	1	2	2	153.53535	150.79532	0	0.193	-0.138	-0.799	-0.774	111.0
0.0	0.0	3	2	300.99503	201.99005	1	2	2	153.53535	150.79532	0	0.193	-0.132	-0.78	-0.774	111.0
0.0	0.0	3	2	300.99503	201.99005	1	2	2	153.53535	150.79532	0	0.193	-0.124	-0.679	-0.668	111.0
0.0	0.0	3	2	300.99503	201.99005	1	2	2	153.53535	150.79532	0	0.193	-0.117	-0.565	-0.577	111.0
0.0	0.0	3	2	300.99503	201.99005	1	2	2	153.53535	150.79532	0	0.193	-0.111	-0.578	-0.577	111.0
0.0	0.0	3	2	300.99503	201.99005	1	2	2	153.53535	150.79532	0	0.194	-0.105	-0.562	-0.536	111.0
0.0	0.0	3	2	300.99503	201.99005	1	2	2	153.53535	150.79532	0	0.194	-0.098	-0.488	-0.462	111.0
0.0	0.0	3	2	300.99503	201.99005	1	2	2	153.53535	150.79532	0	0.194	-0.093	-0.497	-0.462	111.0
0.0	0.0	3	2	300.99503	201.99005	1	2	2	153.53535	150.79532	0	0.194	-0.088	-0.43	-0.43	111.0
0.0	0.0	3	2	300.99503	201.99005	1	2	2	153.53535	150.79532	0	0.194	-0.082	-0.455	-0.43	111.0
0.0	0.0	3	2	300.99503	201.99005	1	2	2	153.53535	150.79532	0	0.194	-0.077	-0.336	-0.371	111.0
0.0	0.0	3	2	300.99503	201.99005	1	2	2	153.53535	150.79532	0	0.194	-0.074	-0.502	-0.32	111.0
0.0	0.0	3	2	300.99503	201.99005	1	2	2	153.53535	150.79532	0	0.194	-0.07	-0.338	-0.32	111.0
0.0	0.0	3	2	300.99503	201.99005	1	2	2	153.53535	150.79532	0	0.194	-0.066	-0.316	-0.297	111.0
0.0	0.0	3	2	300.99503	201.99005	1	2	2	153.53535	150.79532	0	0.194	-0.061	-0.279	-0.257	111.0
0.0	0.0	3	2	300.99503	201.99005	1	2	2	153.53535	150.79532	0	0.194	-0.056	-0.246	-0.257	111.0
0.0	0.0	3	2	300.99503	201.99005	1	2	2	153.53535	150.79532	0	0.194	-0.054	-0.045	-0.238	111.0
0.0	0.0	3	2	300.99503	201.99005	1	2	2	153.53535	150.79532	0	0.194	-0.051	-0.259	-0.238	111.0
0.0	0.0	3	2	300.99503	201.99005	1	2	2	153.53535	150.79532	0	0.194	-0.047	-0.223	-0.206	111.0
0.0	0.0	3	2	300.99503	201.99005	1	2	2	153.53535	150.79532	0	0.194	-0.043	-0.152	-0.191	111.0
0.0	0.0	3	2	300.99503	201.99005	1	2	2	153.53535	150.79532	0	0.194	-0.039	-0.183	-0.191	111.0
0.0	0.0	3	2	300.99503	201.99005	1	2	2	153.53535	150.79532	0	0.194	-0.037	-0.145	-0.165	111.0
0.0	0.0	3	2	300.99503	201.99005	1	2	2	153.53535	150.79532	0	0.194	-0.035	-0.156	-0.153	111.0
0.0	0.0	3	2	300.99503	201.99005	1	2	2	153.53535	150.79532	0	0.194	-0.033	-0.143	-0.153	111.0
0.0	0.0	3	2	300.99503	201.99005	1	2	2	153.53535	150.79532	0	0.194	-0.031	-0.138	-0.132	111.0
0.0	0.0	3	2	300.99503	201.99005	1	2	2	153.53535	150.79532	0	0.194	-0.03	-0.08	-0.132	111.0
0.0	0.0	3	2	300.99503	201.99005	1	2	2	153.53535	150.79532	0	0.194	-0.028	-0.152	-0.122	111.0
0.0	0.0	3	2	300.99503	201.99005	1	2	2	153.53535	150.79532	0	0.194	-0.026	-0.114	-0.106	111.0
0.0	0.0	3	2	300.99503	201.99005	1	2	2	153.53535	150.79532	0	0.194	-0.024	-0.122	-0.106	111.0
0.0	0.0	3	2	300.99503	201.99005	1	2	2	153.53535	150.79532	0	0.194	-0.022	-0.099	-0.098	111.0
0.0	0.0	3	2	300.99503	201.99005	1	2	2	153.53535	150.79532	0	0.194	-0.02	-0.088	-0.084	111.0
0.0	0.0	3	2	300.99503	201.99005	1	2	2	153.53535	150.79532	0	0.194	-0.02	-0.097	-0.084	111.0
0.0	0.0	3	2	300.99503	201.99005	1	2	2	153.53535	150.79532	0	0.194	-0.02	-0.086	-0.073	111.0
0.0	0.0	3	2	300.99503	201.99005	1	2	2	153.53535	150.79532	0	0.194	-0.02	-0.109	-0.073	111.0
0.0	0.0	3	2	300.99503	201.99005	1	2	2	153.53535	150.79532	0	0.194	-0.02	-0.181	-0.067	111.0
0.0	0.0	3	2	300.99503	201.99005	1	2	2	153.53535	150.79532	0	0.194	-0.02	-0.058	-0.058	111.0
0.0	0.0	3	2	300.99503	201.99005	1	2	2	153.53535	150.79532	0	0.194	-0.02	-0.082	-0.058	111.0
0.0	0.0	3	2	300.99503	201.99005	1	2	2	153.53535	150.79532	0	0.194	-0.02	-0.07	-0.054	111.0
0.0	0.0	3	2	300.99503	201.99005	1	2	2	153.53535	150.79532	0	0.194	-0.02	-0.047	-0.046	111.0
0.0	0.0	3	2	300.99503	201.99005	1	2	2	153.53535	150.79532	0	0.194	-0.02	-0.025	-0.046	111.0
0.0	0.0	3	2	300.99503	201.99005	1	2	2	153.53535	150.79532	0	0.194	-0.02	-0.082	-0.043	111.0
0.0	0.0	3	2	300.99503	201.99005	1	2	2	153.53535	150.79532	0	0.194	-0.019	-0.051	-0.043	111.0
0.0	0.0	3	2	300.99503	201.99005	1	2	2	153.53535	150.79532	0	0.194	-0.018	-0.011	-0.037	111.0
0.0	0.0	3	2	300.99503	201.99005	1	2	2	153.53535	150.79532	0	0.194	-0.016	-0.009	-0.032	111.0
0.0	0.0	3	2	300.99503	201.99005	1	2	2	153.53535	150.79532	0	0.194	-0.016	-0.036	-0.032	111.0
0.0	0.0	3	2	300.99503	201.99005	1	2	2	153.53535	150.79532	0	0.194	-0.015	-0.02	-0.029	111.0
0.0	0.0	3	2	300.99503	201.99005	1	2	2	153.53535	150.79532	0	0.194	-0.014	-0.034	-0.025	111.0
0.0	0.0	3	2	300.99503	201.99005	1	2	2	153.53535	150.79532	0	0.194	-0.013	-0.02	-0.025	111.0
0.0	0.0	3	2	300.99503	201.99005	1	2	2	153.53535	150.79532	0	0.194	-0.012	-0.041	-0.023	111.0
0.0	0.0	3	2	300.99503	201.99005	1	2	2	153.53535	150.79532	0	0.194	-0.011	0.133	-0.023	111.0
0.0	0.0	3	2	300.99503	201.99005	1	2	2	153.53535	150.79532	0	0.194	-0.009	0.052	-0.02	111.0
0.0	0.0	3	2	300.99503	201.99005	1	2	2	153.53535	150.79532	0	0.194	-0.008	-0.009	-0.018	111.0
0.0	0.0	3	2	300.99503	201.99005	1	2	2	153.53535	150.79532	0	0.194	-0.008	-0.036	-0.018	111.0
0.0	0.0	3	2	300.99503	201.99005	1	2	2	153.53535	150.79532	0	0.194	-0.008	-0.063	-0.016	111.0
0.0	0.0	3	2	300.99503	201.99005	1	2	2	153.53535	150.79532	0	0.194	-0.008	-0.02	-0.016	111.0
0.0	0.0	3	2	300.99503	201.99005	1	2	2	153.53535	150.79532	0	0.194	-0.006	-0.002	-0.013	111.0
0.0	0.0	3	2	300.99503	201.99005	1	2	2	153.53535	150.79532	0	0.194	-0.005	-0.021	-0.012	111.0
0.0	0.0	3	2	300.99503	201.99005	1	2	2	153.53535	150.79532	0	0.194	-0.003	0.001	-0.012	111.0
0.0	0.0	3	2	300.99503	201.99005	1	2	2	153.53535	150.79532	0	0.194	-0.003	-0.014	-0.01	111.0
0.0	0.0	3	2	300.99503	201.99005	1	2	2	153.53535	150.79532	0	0.194	-0.002	0.004	-0.01	111.0
0.0	0.0	3	2	300.99503	201.99005	1	2	2	153.53535	150.79532	0	0.194	-0.001	-0.029	-0.01	111.0
0.0	0.0	3	2	300.99503	201.99005	1	2	2	153.53535	150.79532	0	0.194	0.0	-0.007	-0.008	111.0
0.0	0.0	3	2	300.99503	201.99005	1	2	2	153.53535	150.79532	0	0.194	0.0	0.024	-0.007	111.0
0.0	0.0	3	2	300.99503	201.99005	1	2	2	153.53535	150.79532	0	0.194	0.0	0.178	-0.007	111.0
0.0	0.0	3	2	300.99503	201.99005	1	2	2	153.53535	150.79532	0	0.194	0.0	0.02	-0.006	111.0
0.0	0.0	3	2	300.99503	201.99005	1	2	2	153.53535	150.79532	0	0.194	0.0	0.084	-0.006	111.0
0.0	0.0	3	2	300.99503	201.99005	1	2	2	153.53535	150.79532	0	0.194	0.0	0.015	-0.005	111.0
0.0	0.0	3	2	300.99503	201.99005	1	2	2	153.53535	150.79532	0	0.194	0.0	-0.006	-0.005	111.0
0.0	0.0	3	2	300.99503	201.99005	1	2	2	153.53535	150.79532	0	0.194	-0.001	-0.037	-0.005	111.0
0.0	0.0	3	2	300.99503	201.99005	1	2	2	153.53535	150.79532	0	0.194	0.0	0.005	-0.004	111.0
0.0	0.0	3	2	300.99503	201.99005	1	2	2	153.53535	150.79532	0	0.194	0.0	0.014	-0.003	111.0
0.0	0.0	3	2	300.99503	201.99005	1	2	2	153.53535	150.79532	0	0.194	0.0	0.01	-0.003	111.0
0.0	0.0	3	2	300.99503	201.99005	1	2	2	153.53535	150.79532	0	0.194	0.0	-0.005	-0.003	111.0
0.0	0.0	3	2	300.99503	201.99005	1	2	2	153.53535	150.79532	0	0.194	-0.001	-0.014	-0.003	111.0
0.0	0.0	3	2	300.99503	201.99005	1	2	2	153.53535	150.79532	0	0.194	-0.001	-0.022	-0.002	111.0
0.0	0.0	3	2	300.99503	201.99005	1	2	2	153.53535	150.79532	0	0.194	-0.001	-0.023	-0.002	111.0
0.0	0.0	3	2	300.99503	201.99005	1	2	2	153.53535	150.79532	0	0.194	0.0	0.0	-0.002	111.0
0.0	0.0	3	2	300.99503	201.99005	1	2	2	153.53535	150.79532	0	0.194	-0.001	-0.016	-0.001	111.0
0.0	0.0	3	2	300.99503	201.99005	1	2	2	153.53535	150.79532	0	0.194	0.0	0.021	-0.001	111.0
0.0	0.0	3	2	300.99503	201.99005	1	2	2	153.53535	150.79532	0	0.194	0.0	0.001	-0.001	111.0
0.0	0.0	3	2	300.99503	201.99005	1	2	2	153.53535	150.79532	0	0.194	-0.001	-0.017	-0.001	111.0
0.0	0.0	3	2	300.99503	201.99005	1	2	2	153.53535	150.79532	0	0.194	0.0	0.061	-0.001	111.0
[truncated: 9,942 more rows]
