# Supplementary material for: Just noticeable differences for elbow joint torque feedback
Source: Sci Rep. 2021 Dec 7;11:23553. doi: 10.1038/s41598-021-02630-3 (PMC8651665; doi:10.1038/s41598-021-02630-3)
Supplement: Supplementary file 2 — Supplementary Information. [file 41598_2021_2630_MOESM2_ESM.zip › SupplementaryData_ScientificReports_KimAsbeck2021/S3_NTR.csv]

data 1	data 2	data 3	data 4	data 5	data 6	data 7	data 8	data 9	data 10	data 11	data 12	data 13	data 14	data 15	data 16	data 17
0.0	0.0	1	1	400.0	400.0	0	1	1	0.0	0.0	1	0.18	0.0	0.03	0.0	111.0
0.0	0.0	1	1	400.0	400.0	0	1	1	0.0	0.0	1	0.18	0.0	0.01	0.0	111.0
0.0	0.0	1	1	400.0	400.0	0	1	1	0.0	0.0	0	0.18	0.0	0.004	0.0	111.0
0.0	0.0	1	1	400.0	400.0	0	1	1	0.0	0.0	0	0.18	0.0	0.012	0.0	111.0
0.0	0.0	1	1	400.0	400.0	0	1	1	0.0	0.0	0	0.18	0.0	0.002	0.0	111.0
0.0	0.0	1	1	400.0	400.0	0	1	1	0.0	0.0	0	0.18	0.0	0.025	0.044	111.0
0.0	0.0	1	1	400.0	400.0	0	1	1	0.0	0.0	0	0.18	0.0	0.0	0.038	111.0
0.0	0.0	1	1	400.0	400.0	0	1	1	0.0	0.0	0	0.18	0.0	0.042	0.038	111.0
0.0	0.0	1	1	400.0	400.0	0	1	1	0.0	0.0	0	0.18	0.0	0.04	0.035	111.0
0.0	0.0	1	1	400.0	400.0	0	1	1	0.0	0.0	0	0.18	0.0	0.012	0.035	111.0
0.0	0.0	1	1	400.0	400.0	0	1	1	0.0	0.0	0	0.18	0.0	0.037	0.03	111.0
0.0	0.0	1	1	400.0	400.0	0	1	1	0.0	0.0	0	0.18	0.0	0.035	0.028	111.0
0.0	0.0	1	1	400.0	400.0	0	1	1	0.0	0.0	0	0.18	0.0	0.01	0.028	111.0
0.0	0.0	1	1	400.0	400.0	0	1	1	0.0	0.0	0	0.18	0.0	0.037	0.024	111.0
0.0	0.0	1	1	400.0	400.0	0	1	1	0.0	0.0	0	0.18	0.0	0.012	0.022	111.0
0.0	0.0	1	1	400.0	400.0	0	1	1	0.0	0.0	0	0.18	0.0	0.017	0.022	111.0
0.0	0.0	1	1	400.0	400.0	0	1	1	0.0	0.0	0	0.18	0.0	0.08	0.02	111.0
0.0	0.0	1	1	400.0	400.0	0	1	1	0.0	0.0	0	0.18	0.0	0.009	0.017	111.0
0.0	0.0	1	1	400.0	400.0	0	1	1	0.0	0.0	0	0.18	0.0	0.042	0.017	111.0
0.0	0.0	1	1	400.0	400.0	0	1	1	0.0	0.0	0	0.18	0.0	0.035	0.015	111.0
0.0	0.0	1	1	400.0	400.0	0	1	1	0.0	0.0	0	0.18	0.0	0.022	0.015	111.0
0.0	0.0	1	1	400.0	400.0	0	1	1	0.0	0.0	0	0.18	0.0	0.02	0.014	111.0
0.0	0.0	1	1	400.0	400.0	0	1	1	0.0	0.0	0	0.18	0.0	0.208	0.012	111.0
0.0	0.0	1	1	400.0	400.0	0	1	1	0.0	0.0	0	0.18	-0.001	-0.022	0.012	111.0
0.0	0.0	1	1	400.0	400.0	0	1	1	0.0	0.0	0	0.18	0.0	-0.005	0.011	111.0
0.0	0.0	1	1	400.0	400.0	0	1	1	0.0	0.0	0	0.18	0.0	0.007	0.011	111.0
0.0	0.0	1	1	400.0	400.0	0	1	1	0.0	0.0	0	0.18	0.001	0.015	0.009	111.0
0.0	0.0	1	1	400.0	400.0	0	1	1	0.0	0.0	0	0.18	-0.001	-0.057	0.008	111.0
0.0	0.0	1	1	400.0	400.0	0	1	1	0.0	0.0	0	0.18	0.0	0.005	0.008	111.0
0.0	0.0	1	1	400.0	400.0	0	1	1	0.0	0.0	0	0.18	0.0	0.012	0.007	111.0
0.0	0.0	1	1	400.0	400.0	0	1	1	0.0	0.0	0	0.18	0.0	-0.009	0.006	111.0
0.0	0.0	1	1	400.0	400.0	0	1	1	0.0	0.0	0	0.18	0.0	-0.002	0.006	111.0
0.0	0.0	1	1	400.0	400.0	0	1	1	0.0	0.0	0	0.18	0.0	-0.005	0.005	111.0
0.0	0.0	1	1	400.0	400.0	0	1	1	0.0	0.0	0	0.18	0.0	0.032	0.005	111.0
0.0	0.0	1	1	400.0	400.0	0	1	1	0.0	0.0	0	0.18	0.0	-0.01	0.005	111.0
0.0	0.0	1	1	400.0	400.0	0	1	1	0.0	0.0	0	0.18	-0.001	-0.228	0.004	111.0
0.0	0.0	1	1	400.0	400.0	0	1	1	0.0	0.0	0	0.18	-0.001	-0.012	0.004	111.0
0.0	0.0	1	1	400.0	400.0	0	1	1	0.0	0.0	0	0.18	0.0	0.004	0.003	111.0
0.0	0.0	1	1	400.0	400.0	0	1	1	0.0	0.0	0	0.18	0.0	0.088	0.003	111.0
0.0	0.0	1	1	400.0	400.0	0	1	1	0.0	0.0	0	0.18	-0.001	-0.012	0.003	111.0
0.0	0.0	1	1	400.0	400.0	0	1	1	0.0	0.0	0	0.18	0.0	0.012	0.002	111.0
0.0	0.0	1	1	400.0	400.0	0	1	1	0.0	0.0	0	0.18	0.0	0.012	0.002	111.0
0.0	0.0	1	1	400.0	400.0	0	1	1	0.0	0.0	0	0.18	-0.001	-0.02	0.002	111.0
0.0	0.0	1	1	400.0	400.0	0	1	1	0.0	0.0	0	0.18	-0.001	-0.045	0.002	111.0
0.0	0.0	1	1	400.0	400.0	0	1	1	0.0	0.0	0	0.18	0.0	-0.007	0.002	111.0
0.0	0.0	1	1	400.0	400.0	0	1	1	0.0	0.0	0	0.18	-0.001	-0.078	0.001	111.0
0.0	0.0	1	1	400.0	400.0	0	1	1	0.0	0.0	0	0.18	-0.001	-0.017	0.001	111.0
0.0	0.0	1	1	400.0	400.0	0	1	1	0.0	0.0	0	0.18	0.0	-0.002	0.001	111.0
0.0	0.0	1	1	400.0	400.0	0	1	1	0.0	0.0	0	0.18	0.0	0.012	0.001	111.0
0.0	0.0	1	1	400.0	400.0	0	1	1	0.0	0.0	0	0.18	0.0	0.01	0.001	111.0
0.0	0.0	1	1	400.0	400.0	0	1	1	0.0	0.0	0	0.18	0.0	0.034	0.0	111.0
0.0	0.0	1	1	400.0	400.0	0	1	1	0.0	0.0	0	0.18	0.0	-0.007	0.0	111.0
0.0	0.0	1	1	400.0	400.0	0	1	1	0.0	0.0	0	0.18	-0.001	-0.027	0.0	111.0
0.0	0.0	1	1	400.0	400.0	0	1	1	0.0	0.0	0	0.18	0.0	-0.01	0.0	111.0
0.0	0.0	1	1	400.0	400.0	0	1	1	0.0	0.0	0	0.18	0.0	0.035	0.0	111.0
0.0	0.0	1	1	400.0	400.0	0	1	1	0.0	0.0	0	0.18	0.0	0.025	0.0	111.0
0.0	0.0	1	1	400.0	400.0	0	1	1	0.0	0.0	0	0.18	0.0	0.02	0.0	111.0
0.0	0.0	1	1	400.0	400.0	0	1	1	0.0	0.0	0	0.18	0.0	0.025	0.0	111.0
0.0	0.0	1	1	400.0	400.0	0	1	1	0.0	0.0	0	0.18	-0.001	-0.027	0.0	111.0
0.0	0.0	1	1	400.0	400.0	0	1	1	0.0	0.0	0	0.18	-0.001	-0.015	0.0	111.0
0.0	0.0	1	1	400.0	400.0	0	1	1	0.0	0.0	0	0.18	0.0	0.1	0.0	111.0
0.0	0.0	1	1	400.0	400.0	0	1	1	0.0	0.0	0	0.18	0.0	-0.002	0.0	111.0
0.0	0.0	1	1	400.0	400.0	0	1	1	0.0	0.0	0	0.18	-0.001	-0.04	0.0	111.0
0.0	0.0	1	1	400.0	400.0	0	1	1	0.0	0.0	0	0.18	0.0	0.002	0.0	111.0
0.0	0.0	1	1	400.0	400.0	0	1	1	0.0	0.0	0	0.18	0.0	0.04	0.0	111.0
0.0	0.0	1	1	400.0	400.0	0	1	1	0.0	0.0	0	0.18	0.0	-0.01	0.0	111.0
0.0	0.0	1	1	400.0	400.0	0	1	1	0.0	0.0	0	0.18	0.0	0.03	0.0	111.0
0.0	0.0	1	1	400.0	400.0	0	1	1	0.0	0.0	0	0.18	0.0	0.07	0.0	111.0
0.0	0.0	1	1	400.0	400.0	0	1	1	0.0	0.0	0	0.18	-0.001	-0.025	0.0	111.0
0.0	0.0	1	1	400.0	400.0	0	1	1	0.0	0.0	0	0.18	-0.001	-0.055	0.0	111.0
0.0	0.0	1	1	400.0	400.0	0	1	1	0.0	0.0	0	0.18	0.0	0.0	0.0	111.0
0.0	0.0	1	1	400.0	400.0	0	1	1	0.0	0.0	0	0.18	0.0	0.037	0.0	111.0
0.0	0.0	1	1	400.0	400.0	0	1	1	0.0	0.0	0	0.18	0.0	0.012	0.0	111.0
0.0	0.0	1	1	400.0	400.0	0	1	1	0.0	0.0	0	0.18	-0.001	-0.042	0.0	111.0
0.0	0.0	1	1	400.0	400.0	0	1	1	0.0	0.0	0	0.18	0.0	0.0	0.0	111.0
0.0	0.0	1	1	400.0	400.0	0	1	1	0.0	0.0	0	0.18	-0.001	-0.04	0.0	111.0
0.0	0.0	1	1	400.0	400.0	0	1	1	0.0	0.0	0	0.18	0.0	0.012	0.0	111.0
0.0	0.0	1	1	400.0	400.0	0	1	1	0.0	0.0	0	0.18	-0.001	-0.112	0.0	111.0
0.0	0.0	1	1	400.0	400.0	0	1	1	0.0	0.0	0	0.18	-0.001	-0.06	0.0	111.0
0.0	0.0	1	1	400.0	400.0	0	1	1	0.0	0.0	0	0.18	0.0	0.017	0.0	111.0
0.0	0.0	1	1	400.0	400.0	0	1	1	0.0	0.0	0	0.18	0.0	0.01	0.0	111.0
0.0	0.0	1	1	400.0	400.0	0	1	1	0.0	0.0	0	0.18	0.0	0.032	0.0	111.0
0.0	0.0	1	1	400.0	400.0	0	1	1	0.0	0.0	0	0.18	0.0	0.002	0.0	111.0
0.0	0.0	1	1	400.0	400.0	0	1	1	0.0	0.0	0	0.18	0.0	0.027	0.0	111.0
0.0	0.0	1	1	400.0	400.0	0	1	1	0.0	0.0	0	0.18	-0.001	-0.022	0.0	111.0
0.0	0.0	1	1	400.0	400.0	0	1	1	0.0	0.0	0	0.18	-0.001	-0.027	0.0	111.0
0.0	0.0	1	1	400.0	400.0	0	1	1	0.0	0.0	0	0.18	0.0	0.012	0.0	111.0
0.0	0.0	1	1	400.0	400.0	0	1	1	0.0	0.0	0	0.18	-0.001	-0.017	0.0	111.0
0.0	0.0	1	1	400.0	400.0	0	1	1	0.0	0.0	0	0.18	0.0	0.022	0.0	111.0
0.0	0.0	1	1	400.0	400.0	0	1	1	0.0	0.0	0	0.18	-0.001	-0.017	0.0	111.0
0.0	0.0	1	1	400.0	400.0	0	1	1	0.0	0.0	0	0.18	-0.001	-0.017	0.0	111.0
0.0	0.0	1	1	400.0	400.0	0	1	1	0.0	0.0	0	0.18	0.0	0.057	0.0	111.0
0.0	0.0	1	1	400.0	400.0	0	1	1	0.0	0.0	0	0.18	0.0	0.012	0.0	111.0
0.0	0.0	1	1	400.0	400.0	0	1	1	0.0	0.0	0	0.18	-0.001	-0.027	0.0	111.0
0.0	0.0	1	1	400.0	400.0	0	1	1	0.0	0.0	0	0.18	0.0	0.03	0.0	111.0
0.0	0.0	1	1	400.0	400.0	0	1	1	0.0	0.0	0	0.18	0.0	0.002	0.0	111.0
0.0	0.0	1	1	400.0	400.0	0	1	1	0.0	0.0	0	0.18	-0.001	-0.025	0.0	111.0
0.0	0.0	1	1	400.0	400.0	0	1	1	0.0	0.0	0	0.18	0.0	0.037	0.0	111.0
0.0	0.0	1	1	400.0	400.0	0	1	1	0.0	0.0	0	0.18	0.0	0.0	0.0	111.0
0.0	0.0	1	1	400.0	400.0	0	1	1	0.0	0.0	0	0.18	0.0	0.037	0.0	111.0
0.0	0.0	1	1	400.0	400.0	0	1	1	0.0	0.0	0	0.18	0.0	-0.009	0.0	111.0
0.0	0.0	1	1	400.0	400.0	0	1	1	0.0	0.0	0	0.18	-0.001	-0.137	0.0	111.0
0.0	0.0	1	1	400.0	400.0	0	1	1	0.0	0.0	0	0.18	-0.001	-0.022	0.0	111.0
0.0	0.0	1	1	400.0	400.0	0	1	1	0.0	0.0	0	0.18	0.0	0.002	0.0	111.0
0.0	0.0	1	1	400.0	400.0	0	1	1	0.0	0.0	0	0.18	0.0	0.015	0.0	111.0
0.0	0.0	1	1	400.0	400.0	0	1	1	0.0	0.0	0	0.18	0.0	0.02	0.0	111.0
0.0	0.0	1	1	400.0	400.0	0	1	1	0.0	0.0	0	0.18	-0.001	-0.03	0.0	111.0
0.0	0.0	1	1	400.0	400.0	0	1	1	0.0	0.0	0	0.18	0.0	-0.005	0.0	111.0
0.0	0.0	1	1	400.0	400.0	0	1	1	0.0	0.0	0	0.18	-0.001	-0.064	0.0	111.0
0.0	0.0	1	1	400.0	400.0	0	1	1	0.0	0.0	0	0.18	0.0	0.015	0.0	111.0
0.0	0.0	1	1	400.0	400.0	0	1	1	0.0	0.0	0	0.18	-0.001	-0.032	0.0	111.0
0.0	0.0	1	1	400.0	400.0	0	1	1	0.0	0.0	0	0.18	0.0	0.01	0.0	111.0
0.0	0.0	1	1	400.0	400.0	0	1	1	0.0	0.0	0	0.18	-0.001	-0.012	0.0	111.0
0.0	0.0	1	1	400.0	400.0	0	1	1	0.0	0.0	0	0.18	0.0	0.03	0.0	111.0
0.0	0.0	1	1	400.0	400.0	0	1	1	0.0	0.0	0	0.18	-0.001	-0.129	0.0	111.0
0.0	0.0	1	1	400.0	400.0	0	1	1	0.0	0.0	0	0.18	0.0	0.01	0.0	111.0
0.0	0.0	1	1	400.0	400.0	0	1	1	0.0	0.0	0	0.18	0.0	0.017	0.0	111.0
0.0	0.0	1	1	400.0	400.0	0	1	1	0.0	0.0	0	0.18	-0.001	-0.035	0.0	111.0
0.0	0.0	1	1	400.0	400.0	0	1	1	0.0	0.0	0	0.18	0.0	0.012	0.0	111.0
0.0	0.0	1	1	400.0	400.0	0	1	1	0.0	0.0	0	0.18	0.0	-0.005	0.0	111.0
0.0	0.0	1	1	400.0	400.0	0	1	1	0.0	0.0	0	0.18	-0.001	-0.035	0.0	111.0
0.0	0.0	1	1	400.0	400.0	0	1	1	0.0	0.0	0	0.18	0.0	0.02	0.0	111.0
0.0	0.0	1	1	400.0	400.0	0	1	1	0.0	0.0	0	0.18	0.0	0.012	0.0	111.0
0.0	0.0	1	1	400.0	400.0	0	1	1	0.0	0.0	0	0.18	0.0	-0.007	0.0	111.0
0.0	0.0	1	1	400.0	400.0	0	1	1	0.0	0.0	0	0.18	0.0	0.009	0.0	111.0
0.0	0.0	1	1	400.0	400.0	0	1	1	0.0	0.0	0	0.18	0.0	0.035	0.0	111.0
0.0	0.0	1	1	400.0	400.0	0	1	1	0.0	0.0	0	0.18	-0.001	-0.027	0.0	111.0
0.0	0.0	1	1	400.0	400.0	0	1	1	0.0	0.0	0	0.18	0.0	-0.01	0.0	111.0
0.0	0.0	1	1	400.0	400.0	0	1	1	0.0	0.0	0	0.18	-0.001	-0.035	0.0	111.0
0.0	0.0	1	1	400.0	400.0	0	1	1	0.0	0.0	0	0.18	0.0	0.012	0.0	111.0
0.0	0.0	1	1	400.0	400.0	0	1	1	0.0	0.0	0	0.18	0.0	0.032	0.0	111.0
0.0	0.0	1	1	400.0	400.0	0	1	1	0.0	0.0	0	0.18	-0.001	-0.072	0.0	111.0
0.0	0.0	1	1	400.0	400.0	0	1	1	0.0	0.0	0	0.18	0.0	0.043	0.0	111.0
0.0	0.0	1	1	400.0	400.0	0	1	1	0.0	0.0	0	0.18	-0.001	-0.125	0.0	111.0
0.0	0.0	1	1	400.0	400.0	0	1	1	0.0	0.0	0	0.18	-0.001	-0.017	0.0	111.0
0.0	0.0	1	1	400.0	400.0	0	1	1	0.0	0.0	0	0.18	-0.001	-0.18	0.0	111.0
0.0	0.0	1	1	400.0	400.0	0	1	1	0.0	0.0	0	0.18	-0.001	-0.022	0.0	111.0
0.0	0.0	1	1	400.0	400.0	0	1	1	0.0	0.0	0	0.18	0.0	0.009	0.0	111.0
0.0	0.0	1	1	400.0	400.0	0	1	1	0.0	0.0	0	0.18	0.0	0.017	0.0	111.0
0.0	0.0	1	1	400.0	400.0	0	1	1	0.0	0.0	0	0.18	-0.001	-0.089	0.0	111.0
0.0	0.0	1	1	400.0	400.0	0	1	1	0.0	0.0	0	0.18	0.0	0.032	0.0	111.0
0.0	0.0	1	1	400.0	400.0	0	1	1	0.0	0.0	0	0.18	0.0	-0.005	0.0	111.0
0.0	0.0	1	1	400.0	400.0	0	1	1	0.0	0.0	0	0.18	0.0	0.005	0.0	111.0
0.0	0.0	1	1	400.0	400.0	0	1	1	0.0	0.0	0	0.18	0.0	0.022	0.0	111.0
0.0	0.0	1	1	400.0	400.0	0	1	1	0.0	0.0	0	0.18	0.0	0.034	0.0	111.0
0.0	0.0	1	1	400.0	400.0	0	1	1	0.0	0.0	0	0.18	0.0	0.0	0.0	111.0
0.0	0.0	1	1	400.0	400.0	0	1	1	0.0	0.0	0	0.18	0.0	0.005	0.0	111.0
0.0	0.0	1	1	400.0	400.0	0	1	1	0.0	0.0	0	0.18	0.0	0.027	0.0	111.0
0.0	0.0	1	1	400.0	400.0	0	1	1	0.0	0.0	0	0.18	0.0	0.137	0.0	111.0
0.0	0.0	1	1	400.0	400.0	0	1	1	0.0	0.0	0	0.18	0.0	0.102	0.0	111.0
0.0	0.0	1	1	400.0	400.0	0	1	1	0.0	0.0	0	0.18	-0.001	-0.06	0.0	111.0
0.0	0.0	1	1	400.0	400.0	0	1	1	0.0	0.0	0	0.18	0.0	0.012	0.0	111.0
0.0	0.0	1	1	400.0	400.0	0	1	1	0.0	0.0	0	0.18	0.0	0.01	0.0	111.0
0.0	0.0	1	1	400.0	400.0	0	1	1	0.0	0.0	0	0.18	0.0	0.06	0.0	111.0
0.0	0.0	1	1	400.0	400.0	0	1	1	0.0	0.0	0	0.18	-0.001	-0.015	0.0	111.0
0.0	0.0	1	1	400.0	400.0	0	1	1	0.0	0.0	0	0.18	0.0	0.008	0.0	111.0
0.0	0.0	1	1	400.0	400.0	0	1	1	0.0	0.0	0	0.18	0.0	0.024	0.0	111.0
0.0	0.0	1	1	400.0	400.0	0	1	1	0.0	0.0	0	0.18	0.0	-0.007	0.0	111.0
0.0	0.0	1	1	400.0	400.0	0	1	1	0.0	0.0	0	0.18	-0.001	-0.02	0.0	111.0
0.0	0.0	1	1	400.0	400.0	0	1	1	0.0	0.0	0	0.18	-0.001	-0.031	0.0	111.0
0.0	0.0	1	1	400.0	400.0	0	1	1	0.0	0.0	0	0.18	0.0	0.012	0.0	111.0
0.0	0.0	1	1	400.0	400.0	0	1	1	0.0	0.0	0	0.18	0.0	0.007	0.0	111.0
0.0	0.0	1	1	400.0	400.0	0	1	1	0.0	0.0	0	0.18	0.0	0.024	0.0	111.0
0.0	0.0	1	1	400.0	400.0	0	1	1	0.0	0.0	0	0.18	0.0	-0.007	0.0	111.0
0.0	0.0	1	1	400.0	400.0	0	1	1	0.0	0.0	0	0.18	0.0	0.03	0.0	111.0
0.0	0.0	1	1	400.0	400.0	0	1	1	0.0	0.0	0	0.18	0.0	-0.007	0.0	111.0
0.0	0.0	1	1	400.0	400.0	0	1	1	0.0	0.0	0	0.18	0.0	0.025	0.0	111.0
0.0	0.0	1	1	400.0	400.0	0	1	1	0.0	0.0	0	0.18	-0.001	-0.016	0.0	111.0
0.0	0.0	1	1	400.0	400.0	0	1	1	0.0	0.0	0	0.18	0.0	0.025	0.0	111.0
0.0	0.0	1	1	400.0	400.0	0	1	1	0.0	0.0	0	0.18	0.0	0.025	0.0	111.0
0.0	0.0	1	1	400.0	400.0	0	1	1	0.0	0.0	0	0.18	0.0	-0.005	0.0	111.0
0.0	0.0	1	1	400.0	400.0	0	1	1	0.0	0.0	0	0.18	0.0	-0.009	0.0	111.0
0.0	0.0	1	1	400.0	400.0	0	1	1	0.0	0.0	0	0.18	0.0	0.016	0.0	111.0
0.0	0.0	1	1	400.0	400.0	0	1	1	0.0	0.0	0	0.18	0.0	0.032	0.0	111.0
0.0	0.0	1	1	400.0	400.0	0	1	1	0.0	0.0	0	0.18	-0.001	-0.161	0.0	111.0
0.0	0.0	1	1	400.0	400.0	0	1	1	0.0	0.0	0	0.18	0.0	0.052	0.0	111.0
0.0	0.0	1	1	400.0	400.0	0	1	1	0.0	0.0	0	0.18	0.0	0.035	0.0	111.0
0.0	0.0	1	1	400.0	400.0	0	1	1	0.0	0.0	0	0.18	-0.001	-0.017	0.0	111.0
0.0	0.0	1	1	400.0	400.0	0	1	1	0.0	0.0	0	0.18	-0.001	-0.035	0.0	111.0
0.0	0.0	1	1	400.0	400.0	0	1	1	0.0	0.0	0	0.18	-0.001	-0.019	0.0	111.0
0.0	0.0	1	1	400.0	400.0	0	1	1	0.0	0.0	0	0.18	0.0	-0.006	0.0	111.0
0.0	0.0	1	1	400.0	400.0	0	1	1	0.0	0.0	0	0.18	0.0	0.031	0.0	111.0
0.0	0.0	1	1	400.0	400.0	0	1	1	0.0	0.0	0	0.18	0.0	-0.002	0.0	111.0
0.0	0.0	1	1	400.0	400.0	0	1	1	0.0	0.0	0	0.18	0.0	0.0	0.0	111.0
0.0	0.0	1	1	400.0	400.0	0	1	1	0.0	0.0	0	0.18	0.0	0.032	0.0	111.0
0.0	0.0	1	1	400.0	400.0	0	1	1	0.0	0.0	0	0.18	0.0	0.0	0.0	111.0
0.0	0.0	1	1	400.0	400.0	0	1	1	0.0	0.0	0	0.18	0.0	-0.002	0.0	111.0
0.0	0.0	1	1	400.0	400.0	0	1	1	0.0	0.0	0	0.18	0.0	0.04	0.0	111.0
0.0	0.0	1	1	400.0	400.0	0	1	1	0.0	0.0	0	0.18	-0.001	-0.038	0.0	111.0
0.0	0.0	1	1	400.0	400.0	0	1	1	0.0	0.0	0	0.18	-0.001	-0.046	0.0	111.0
0.0	0.0	1	1	400.0	400.0	0	1	1	0.0	0.0	0	0.18	-0.001	-0.027	0.0	111.0
0.0	0.0	1	1	400.0	400.0	0	1	1	0.0	0.0	0	0.18	0.0	0.032	0.0	111.0
0.0	0.0	1	1	400.0	400.0	0	1	1	0.0	0.0	0	0.18	0.0	0.013	0.0	111.0
0.0	0.0	1	1	400.0	400.0	0	1	1	0.0	0.0	0	0.18	0.0	-0.004	0.0	111.0
0.0	0.0	1	1	400.0	400.0	0	1	1	0.0	0.0	0	0.18	0.0	-0.01	0.0	111.0
0.0	0.0	1	1	400.0	400.0	0	1	1	0.0	0.0	0	0.18	-0.001	-0.027	0.0	111.0
0.0	0.0	1	1	400.0	400.0	0	1	1	0.0	0.0	0	0.18	0.0	0.009	0.0	111.0
0.0	0.0	1	1	400.0	400.0	0	1	1	0.0	0.0	0	0.18	-0.001	-0.105	0.0	111.0
0.0	0.0	1	1	400.0	400.0	0	1	1	0.0	0.0	0	0.18	0.0	-0.007	0.0	111.0
0.0	0.0	1	1	400.0	400.0	0	1	1	0.0	0.0	0	0.18	0.0	0.009	0.0	111.0
0.0	0.0	1	1	400.0	400.0	0	1	1	0.0	0.0	0	0.18	0.0	0.004	0.0	111.0
0.0	0.0	1	1	400.0	400.0	0	1	1	0.0	0.0	0	0.18	-0.001	-0.022	0.0	111.0
0.0	0.0	1	1	400.0	400.0	0	1	1	0.0	0.0	0	0.18	-0.001	-0.02	0.0	111.0
0.0	0.0	1	1	400.0	400.0	0	1	1	0.0	0.0	0	0.18	0.0	0.011	0.0	111.0
0.0	0.0	1	1	400.0	400.0	0	1	1	0.0	0.0	0	0.18	0.0	0.01	0.0	111.0
0.0	0.0	1	1	400.0	400.0	0	1	1	0.0	0.0	0	0.18	0.0	0.009	0.0	111.0
0.0	0.0	1	1	400.0	400.0	0	1	1	0.0	0.0	0	0.18	0.0	0.049	0.0	111.0
0.0	0.0	1	1	400.0	400.0	0	1	1	0.0	0.0	0	0.18	0.0	0.009	0.0	111.0
0.0	0.0	1	1	400.0	400.0	0	1	1	0.0	0.0	0	0.18	0.0	0.008	0.0	111.0
0.0	0.0	1	1	400.0	400.0	0	1	1	0.0	0.0	0	0.18	-0.001	-0.032	0.0	111.0
0.0	0.0	1	1	400.0	400.0	0	1	1	0.0	0.0	0	0.18	0.0	0.021	0.0	111.0
0.0	0.0	1	1	400.0	400.0	0	1	1	0.0	0.0	0	0.18	0.0	0.0	0.0	111.0
0.0	0.0	1	1	400.0	400.0	0	1	1	0.0	0.0	0	0.18	0.0	0.037	0.0	111.0
0.0	0.0	1	1	400.0	400.0	0	1	1	0.0	0.0	0	0.18	0.0	0.01	0.0	111.0
0.0	0.0	1	1	400.0	400.0	0	1	1	0.0	0.0	0	0.18	-0.001	-0.015	0.0	111.0
0.0	0.0	1	1	400.0	400.0	0	1	1	0.0	0.0	0	0.18	0.0	0.137	0.0	111.0
0.0	0.0	1	1	400.0	400.0	0	1	1	0.0	0.0	0	0.18	0.0	-0.002	0.0	111.0
0.0	0.0	1	1	400.0	400.0	0	1	1	0.0	0.0	0	0.18	-0.001	-0.025	0.0	111.0
0.0	0.0	1	1	400.0	400.0	0	1	1	0.0	0.0	0	0.18	0.0	-0.01	0.0	111.0
0.0	0.0	1	1	400.0	400.0	0	1	1	0.0	0.0	0	0.18	0.0	0.007	0.0	111.0
0.0	0.0	1	1	400.0	400.0	0	1	1	0.0	0.0	0	0.18	0.0	0.014	0.0	111.0
0.0	0.0	1	1	400.0	400.0	0	1	1	0.0	0.0	0	0.18	-0.001	-0.025	0.0	111.0
0.0	0.0	1	1	400.0	400.0	0	1	1	0.0	0.0	0	0.18	0.0	-0.005	0.0	111.0
0.0	0.0	1	1	400.0	400.0	0	1	1	0.0	0.0	0	0.18	0.0	0.093	0.0	111.0
0.0	0.0	1	1	400.0	400.0	0	1	1	0.0	0.0	0	0.18	0.0	0.071	0.0	111.0
0.0	0.0	1	1	400.0	400.0	0	1	1	0.0	0.0	0	0.18	0.0	-0.002	0.0	111.0
0.0	0.0	1	1	400.0	400.0	0	1	1	0.0	0.0	0	0.18	0.0	0.107	0.0	111.0
0.0	0.0	1	1	400.0	400.0	0	1	1	0.0	0.0	0	0.18	-0.001	-0.025	0.0	111.0
0.0	0.0	1	1	400.0	400.0	0	1	1	0.0	0.0	0	0.18	0.0	0.019	0.0	111.0
0.0	0.0	1	1	400.0	400.0	0	1	1	0.0	0.0	0	0.18	-0.001	-0.017	0.0	111.0
0.0	0.0	1	1	400.0	400.0	0	1	1	0.0	0.0	0	0.18	-0.001	-0.032	0.0	111.0
0.0	0.0	1	1	400.0	400.0	0	1	1	0.0	0.0	0	0.18	-0.001	-0.04	0.0	111.0
0.0	0.0	1	1	400.0	400.0	0	1	1	0.0	0.0	0	0.18	0.0	0.017	0.0	111.0
0.0	0.0	1	1	400.0	400.0	0	1	1	0.0	0.0	0	0.18	-0.001	-0.015	0.0	111.0
0.0	0.0	1	1	400.0	400.0	0	1	1	0.0	0.0	0	0.18	0.0	0.069	0.0	111.0
0.0	0.0	1	1	400.0	400.0	0	1	1	0.0	0.0	0	0.18	0.0	0.002	0.0	111.0
0.0	0.0	1	1	400.0	400.0	0	1	1	0.0	0.0	0	0.18	0.0	-0.005	0.0	111.0
0.0	0.0	1	1	400.0	400.0	0	1	1	0.0	0.0	0	0.18	0.0	0.017	0.0	111.0
0.0	0.0	1	1	400.0	400.0	0	1	1	0.0	0.0	0	0.18	0.0	0.0	0.0	111.0
0.0	0.0	1	1	400.0	400.0	0	1	1	0.0	0.0	0	0.18	-0.001	-0.019	0.0	111.0
0.0	0.0	1	1	400.0	400.0	0	1	1	0.0	0.0	0	0.18	0.0	0.055	0.0	111.0
0.0	0.0	1	1	400.0	400.0	0	1	1	0.0	0.0	0	0.18	0.0	0.205	0.0	111.0
0.0	0.0	1	1	400.0	400.0	0	1	1	0.0	0.0	0	0.18	0.0	-0.01	0.0	111.0
0.0	0.0	1	1	400.0	400.0	0	1	1	0.0	0.0	0	0.18	0.0	0.014	0.0	111.0
0.0	0.0	1	1	400.0	400.0	0	1	1	0.0	0.0	0	0.18	-0.001	-0.03	0.0	111.0
0.0	0.0	1	1	400.0	400.0	0	1	1	0.0	0.0	0	0.18	0.0	0.002	0.0	111.0
0.0	0.0	1	1	400.0	400.0	0	1	1	0.0	0.0	0	0.18	-0.001	-0.022	0.0	111.0
0.0	0.0	1	1	400.0	400.0	0	1	1	0.0	0.0	0	0.18	-0.001	-0.032	0.0	111.0
0.0	0.0	1	1	400.0	400.0	0	1	1	0.0	0.0	0	0.18	-0.001	-0.11	0.0	111.0
0.0	0.0	1	1	400.0	400.0	0	1	1	0.0	0.0	0	0.18	0.0	0.012	0.0	111.0
0.0	0.0	1	1	400.0	400.0	0	1	1	0.0	0.0	0	0.18	-0.001	-0.024	0.0	111.0
0.0	0.0	1	1	400.0	400.0	0	1	1	0.0	0.0	0	0.18	0.0	-0.007	0.0	111.0
0.0	0.0	1	1	400.0	400.0	0	1	1	0.0	0.0	0	0.18	0.0	0.015	0.0	111.0
0.0	0.0	1	1	400.0	400.0	0	1	1	0.0	0.0	0	0.18	0.0	0.007	0.0	111.0
0.0	0.0	1	1	400.0	400.0	0	1	1	0.0	0.0	0	0.18	-0.001	-0.049	0.0	111.0
0.0	0.0	1	1	400.0	400.0	0	1	1	0.0	0.0	0	0.18	-0.001	-0.035	0.0	111.0
0.0	0.0	1	1	400.0	400.0	0	1	1	0.0	0.0	0	0.18	-0.001	-0.027	0.0	111.0
0.0	0.0	1	1	400.0	400.0	0	1	1	0.0	0.0	0	0.18	0.0	0.014	0.0	111.0
0.0	0.0	1	1	400.0	400.0	0	1	1	0.0	0.0	0	0.18	0.0	0.015	0.0	111.0
0.0	0.0	1	1	400.0	400.0	0	1	1	0.0	0.0	0	0.18	0.0	0.048	0.0	111.0
0.0	0.0	1	1	400.0	400.0	0	1	1	0.0	0.0	0	0.18	0.0	0.01	0.0	111.0
0.0	0.0	1	1	400.0	400.0	0	1	1	0.0	0.0	0	0.18	-0.001	-0.046	0.0	111.0
0.0	0.0	1	1	400.0	400.0	0	1	1	0.0	0.0	0	0.18	-0.001	-0.022	0.0	111.0
-5555.5557	-400.0	1	1	400.0	400.0	0	1	1	0.0	0.0	1	0.18	-0.001	-0.06	0.0	111.0
-5555.5557	-400.0	1	1	400.0	400.0	0	1	1	0.0	0.0	1	0.18	0.0	0.027	0.0	111.0
-5555.5557	-400.0	1	1	400.0	400.0	0	1	1	0.0	0.0	1	0.18	0.0	0.01	-0.392	111.0
-5555.5557	-400.0	1	1	400.0	400.0	0	1	1	0.0	0.0	1	0.18	-0.003	-0.479	-0.392	111.0
-5555.5557	-400.0	1	1	400.0	400.0	0	1	1	0.0	0.0	1	0.18	-0.011	-1.21	-1.097	111.0
-5555.5557	-400.0	1	1	400.0	400.0	0	1	1	0.0	0.0	1	0.18	-0.019	-1.118	-1.097	111.0
-5555.5557	-400.0	1	1	400.0	400.0	0	1	1	0.0	0.0	1	0.18	-0.028	-1.414	-1.413	111.0
-5555.5557	-400.0	1	1	400.0	400.0	0	1	1	0.0	0.0	1	0.18	-0.04	-1.636	-1.706	111.0
-5555.5557	-400.0	1	1	400.0	400.0	0	1	1	0.0	0.0	1	0.18	-0.05	-1.664	-1.706	111.0
-5555.5557	-400.0	1	1	400.0	400.0	0	1	1	0.0	0.0	1	0.179	-0.064	-2.191	-2.232	111.0
-5555.5557	-400.0	1	1	400.0	400.0	0	1	1	0.0	0.0	1	0.179	-0.076	-2.309	-2.467	111.0
-5555.5557	-400.0	1	1	400.0	400.0	0	1	1	0.0	0.0	1	0.179	-0.089	-2.499	-2.467	111.0
-5555.5557	-400.0	1	1	400.0	400.0	0	1	1	0.0	0.0	1	0.179	-0.104	-2.916	-2.889	111.0
-5555.5557	-400.0	1	1	400.0	400.0	0	1	1	0.0	0.0	1	0.179	-0.117	-2.895	-2.889	111.0
-5555.5557	-400.0	1	1	400.0	400.0	0	1	1	0.0	0.0	1	0.179	-0.13	-3.061	-3.078	111.0
-5555.5557	-400.0	1	1	400.0	400.0	0	1	1	0.0	0.0	1	0.179	-0.146	-3.42	-3.417	111.0
-5555.5557	-400.0	1	1	400.0	400.0	0	1	1	0.0	0.0	1	0.178	-0.16	-3.425	-3.417	111.0
-5555.5557	-400.0	1	1	400.0	400.0	0	1	1	0.0	0.0	1	0.178	-0.175	-3.682	-3.709	111.0
-5555.5557	-400.0	1	1	400.0	400.0	0	1	1	0.0	0.0	1	0.178	-0.188	-3.732	-3.709	111.0
-5555.5557	-400.0	1	1	400.0	400.0	0	1	1	0.0	0.0	1	0.178	-0.201	-3.826	-3.84	111.0
-5555.5557	-400.0	1	1	400.0	400.0	0	1	1	0.0	0.0	1	0.178	-0.214	-4.063	-4.075	111.0
-5555.5557	-400.0	1	1	400.0	400.0	0	1	1	0.0	0.0	1	0.178	-0.226	-4.069	-4.075	111.0
-5555.5557	-400.0	1	1	400.0	400.0	0	1	1	0.0	0.0	1	0.177	-0.238	-4.157	-4.18	111.0
-5555.5557	-400.0	1	1	400.0	400.0	0	1	1	0.0	0.0	1	0.177	-0.251	-4.417	-4.369	111.0
-5555.5557	-400.0	1	1	400.0	400.0	0	1	1	0.0	0.0	1	0.177	-0.263	-4.416	-4.369	111.0
-5555.5557	-400.0	1	1	400.0	400.0	0	1	1	0.0	0.0	1	0.177	-0.272	-4.489	-4.453	111.0
-5555.5557	-400.0	1	1	400.0	400.0	0	1	1	0.0	0.0	1	0.177	-0.282	-4.472	-4.604	111.0
-5555.5557	-400.0	1	1	400.0	400.0	0	1	1	0.0	0.0	1	0.177	-0.29	-4.426	-4.604	111.0
-5555.5557	-400.0	1	1	400.0	400.0	0	1	1	0.0	0.0	1	0.177	-0.3	-4.664	-4.672	111.0
-5555.5557	-400.0	1	1	400.0	400.0	0	1	1	0.0	0.0	1	0.177	-0.309	-4.691	-4.672	111.0
-5555.5557	-400.0	1	1	400.0	400.0	0	1	1	0.0	0.0	1	0.177	-0.318	-4.876	-4.793	111.0
-5555.5557	-400.0	1	1	400.0	400.0	0	1	1	0.0	0.0	1	0.177	-0.327	-4.857	-4.847	111.0
-5555.5557	-400.0	1	1	400.0	400.0	0	1	1	0.0	0.0	1	0.177	-0.335	-4.883	-4.847	111.0
-5555.5557	-400.0	1	1	400.0	400.0	0	1	1	0.0	0.0	1	0.177	-0.343	-4.894	-4.945	111.0
-5555.5557	-400.0	1	1	400.0	400.0	0	1	1	0.0	0.0	1	0.177	-0.349	-4.963	-4.988	111.0
-5555.5557	-400.0	1	1	400.0	400.0	0	1	1	0.0	0.0	1	0.176	-0.355	-4.962	-4.988	111.0
-5555.5557	-400.0	1	1	400.0	400.0	0	1	1	0.0	0.0	1	0.176	-0.362	-5.137	-5.067	111.0
-5555.5557	-400.0	1	1	400.0	400.0	0	1	1	0.0	0.0	1	0.176	-0.367	-5.055	-5.067	111.0
-5555.5557	-400.0	1	1	400.0	400.0	0	1	1	0.0	0.0	1	0.176	-0.373	-5.136	-5.134	111.0
-5555.5557	-400.0	1	1	400.0	400.0	0	1	1	0.0	0.0	1	0.176	-0.379	-5.174	-5.165	111.0
-5555.5557	-400.0	1	1	400.0	400.0	0	1	1	0.0	0.0	1	0.176	-0.384	-5.17	-5.165	111.0
-5555.5557	-400.0	1	1	400.0	400.0	0	1	1	0.0	0.0	1	0.176	-0.388	-5.189	-5.192	111.0
-5555.5557	-400.0	1	1	400.0	400.0	0	1	1	0.0	0.0	1	0.176	-0.392	-5.221	-5.192	111.0
-5555.5557	-400.0	1	1	400.0	400.0	0	1	1	0.0	0.0	1	0.176	-0.396	-5.122	-5.244	111.0
-5555.5557	-400.0	1	1	400.0	400.0	0	1	1	0.0	0.0	1	0.176	-0.401	-5.362	-5.286	111.0
-5555.5557	-400.0	1	1	400.0	400.0	0	1	1	0.0	0.0	1	0.176	-0.403	-5.255	-5.286	111.0
-5555.5557	-400.0	1	1	400.0	400.0	0	1	1	0.0	0.0	1	0.176	-0.406	-5.296	-5.306	111.0
-5555.5557	-400.0	1	1	400.0	400.0	0	1	1	0.0	0.0	1	0.176	-0.41	-5.341	-5.34	111.0
-5555.5557	-400.0	1	1	400.0	400.0	0	1	1	0.0	0.0	1	0.176	-0.413	-5.231	-5.34	111.0
-5555.5557	-400.0	1	1	400.0	400.0	0	1	1	0.0	0.0	1	0.176	-0.417	-5.337	-5.356	111.0
-5555.5557	-400.0	1	1	400.0	400.0	0	1	1	0.0	0.0	1	0.176	-0.421	-5.382	-5.384	111.0
-5555.5557	-400.0	1	1	400.0	400.0	0	1	1	0.0	0.0	1	0.176	-0.423	-5.458	-5.384	111.0
-5555.5557	-400.0	1	1	400.0	400.0	0	1	1	0.0	0.0	1	0.176	-0.425	-5.436	-5.397	111.0
-5555.5557	-400.0	1	1	400.0	400.0	0	1	1	0.0	0.0	1	0.176	-0.427	-5.354	-5.397	111.0
-5555.5557	-400.0	1	1	400.0	400.0	1	1	1	0.0	0.0	1	0.176	-0.429	-5.414	-5.419	111.0
-5555.5557	-400.0	1	1	400.0	400.0	1	1	1	0.0	0.0	1	0.176	-0.431	-5.401	-5.429	111.0
-5555.5557	-400.0	1	1	400.0	400.0	1	1	1	0.0	0.0	1	0.176	-0.433	-5.434	-5.429	111.0
-5555.5557	-400.0	1	1	400.0	400.0	1	1	1	0.0	0.0	1	0.176	-0.435	-5.497	-5.447	111.0
-5555.5557	-400.0	1	1	400.0	400.0	1	1	1	0.0	0.0	1	0.176	-0.436	-5.298	-5.447	111.0
-5555.5557	-400.0	1	1	400.0	400.0	1	1	1	0.0	0.0	1	0.176	-0.438	-5.438	-5.455	111.0
-5555.5557	-400.0	1	1	400.0	400.0	1	1	1	0.0	0.0	1	0.176	-0.44	-5.372	-5.47	111.0
-5555.5557	-400.0	1	1	400.0	400.0	1	1	1	0.0	0.0	1	0.176	-0.442	-5.578	-5.47	111.0
-5555.5557	-400.0	1	1	400.0	400.0	1	1	1	0.0	0.0	1	0.176	-0.442	-5.466	-5.476	111.0
-5555.5557	-400.0	1	1	400.0	400.0	1	1	1	0.0	0.0	1	0.176	-0.442	-5.522	-5.488	111.0
-5555.5557	-400.0	1	1	400.0	400.0	1	1	1	0.0	0.0	1	0.176	-0.442	-5.48	-5.488	111.0
-5555.5557	-400.0	1	1	400.0	400.0	1	1	1	0.0	0.0	1	0.176	-0.442	-5.44	-5.498	111.0
-5555.5557	-400.0	1	1	400.0	400.0	1	1	1	0.0	0.0	1	0.176	-0.442	-5.505	-5.498	111.0
-5555.5557	-400.0	1	1	400.0	400.0	1	1	1	0.0	0.0	1	0.176	-0.442	-5.538	-5.502	111.0
-5555.5557	-400.0	1	1	400.0	400.0	1	1	1	0.0	0.0	1	0.176	-0.443	-5.549	-5.51	111.0
-5555.5557	-400.0	1	1	400.0	400.0	1	1	1	0.0	0.0	1	0.176	-0.444	-5.447	-5.51	111.0
-5555.5557	-400.0	1	1	400.0	400.0	1	1	1	0.0	0.0	1	0.176	-0.445	-5.492	-5.514	111.0
-5555.5557	-400.0	1	1	400.0	400.0	1	1	1	0.0	0.0	1	0.176	-0.445	-5.459	-5.521	111.0
-5555.5557	-400.0	1	1	400.0	400.0	1	1	1	0.0	0.0	1	0.176	-0.445	-5.53	-5.521	111.0
-5555.5557	-400.0	1	1	400.0	400.0	1	1	1	0.0	0.0	1	0.176	-0.444	-5.551	-5.523	111.0
-5555.5557	-400.0	1	1	400.0	400.0	1	1	1	0.0	0.0	1	0.176	-0.444	-5.507	-5.529	111.0
-5555.5557	-400.0	1	1	400.0	400.0	1	1	1	0.0	0.0	1	0.176	-0.445	-5.553	-5.529	111.0
-5555.5557	-400.0	1	1	400.0	400.0	1	1	1	0.0	0.0	1	0.176	-0.445	-5.534	-5.531	111.0
-5555.5557	-400.0	1	1	400.0	400.0	1	1	1	0.0	0.0	1	0.176	-0.445	-5.506	-5.531	111.0
-5555.5557	-400.0	1	1	400.0	400.0	1	1	1	0.0	0.0	1	0.176	-0.447	-5.569	-5.535	111.0
-5555.5557	-400.0	1	1	400.0	400.0	1	1	1	0.0	0.0	1	0.176	-0.447	-5.503	-5.537	111.0
-5555.5557	-400.0	1	1	400.0	400.0	1	1	1	0.0	0.0	1	0.176	-0.447	-5.532	-5.537	111.0
-5555.5557	-400.0	1	1	400.0	400.0	1	1	1	0.0	0.0	1	0.176	-0.447	-5.546	-5.541	111.0
-5555.5557	-400.0	1	1	400.0	400.0	1	1	1	0.0	0.0	1	0.176	-0.448	-5.526	-5.541	111.0
-5555.5557	-400.0	1	1	400.0	400.0	1	1	1	0.0	0.0	1	0.176	-0.449	-5.565	-5.542	111.0
-5555.5557	-400.0	1	1	400.0	400.0	1	1	1	0.0	0.0	1	0.176	-0.45	-5.512	-5.544	111.0
-5555.5557	-400.0	1	1	400.0	400.0	1	1	1	0.0	0.0	1	0.176	-0.45	-5.536	-5.544	111.0
-5555.5557	-400.0	1	1	400.0	400.0	1	1	1	0.0	0.0	1	0.176	-0.451	-5.549	-5.546	111.0
-5555.5557	-400.0	1	1	400.0	400.0	1	1	1	0.0	0.0	1	0.176	-0.453	-5.617	-5.548	111.0
-5555.5557	-400.0	1	1	400.0	400.0	1	1	1	0.0	0.0	1	0.176	-0.453	-5.529	-5.548	111.0
-5555.5557	-400.0	1	1	400.0	400.0	1	1	1	0.0	0.0	1	0.176	-0.455	-5.596	-5.549	111.0
-5555.5557	-400.0	1	1	400.0	400.0	1	1	1	0.0	0.0	1	0.176	-0.456	-5.562	-5.549	111.0
-5555.5557	-400.0	1	1	400.0	400.0	1	1	1	0.0	0.0	1	0.176	-0.457	-5.59	-5.55	111.0
-5555.5557	-400.0	1	1	400.0	400.0	1	1	1	0.0	0.0	1	0.176	-0.459	-5.591	-5.551	111.0
-5555.5557	-400.0	1	1	400.0	400.0	1	1	1	0.0	0.0	1	0.176	-0.461	-5.603	-5.551	111.0
-5555.5557	-400.0	1	1	400.0	400.0	1	1	1	0.0	0.0	1	0.176	-0.46	-5.493	-5.553	111.0
-5555.5557	-400.0	1	1	400.0	400.0	1	1	1	0.0	0.0	1	0.176	-0.461	-5.599	-5.553	111.0
-5555.5557	-400.0	1	1	400.0	400.0	1	1	1	0.0	0.0	1	0.176	-0.46	-5.544	-5.553	111.0
-5555.5557	-400.0	1	1	400.0	400.0	1	1	1	0.0	0.0	1	0.176	-0.46	-5.541	-5.554	111.0
-5555.5557	-400.0	1	1	400.0	400.0	1	1	1	0.0	0.0	1	0.176	-0.46	-5.528	-5.555	111.0
-5555.5557	-400.0	1	1	400.0	400.0	1	1	1	0.0	0.0	1	0.176	-0.461	-5.563	-5.555	111.0
-5555.5557	-400.0	1	1	400.0	400.0	1	1	1	0.0	0.0	1	0.176	-0.461	-5.58	-5.556	111.0
-5555.5557	-400.0	1	1	400.0	400.0	1	1	1	0.0	0.0	1	0.176	-0.461	-5.595	-5.556	111.0
-5555.5557	-400.0	1	1	400.0	400.0	1	1	1	0.0	0.0	1	0.176	-0.461	-5.563	-5.556	111.0
-5555.5557	-400.0	1	1	400.0	400.0	1	1	1	0.0	0.0	1	0.176	-0.461	-5.563	-5.557	111.0
-5555.5557	-400.0	1	1	400.0	400.0	1	1	1	0.0	0.0	1	0.176	-0.461	-5.582	-5.557	111.0
-5555.5557	-400.0	1	1	400.0	400.0	1	1	1	0.0	0.0	1	0.176	-0.46	-5.506	-5.557	111.0
-5555.5557	-400.0	1	1	400.0	400.0	1	1	1	0.0	0.0	1	0.176	-0.46	-5.54	-5.559	111.0
-5555.5557	-400.0	1	1	400.0	400.0	1	1	1	0.0	0.0	1	0.176	-0.46	-5.543	-5.559	111.0
-5555.5557	-400.0	1	1	400.0	400.0	1	1	1	0.0	0.0	1	0.176	-0.461	-5.586	-5.559	111.0
-5555.5557	-400.0	1	1	400.0	400.0	1	1	1	0.0	0.0	1	0.176	-0.461	-5.575	-5.559	111.0
-5555.5557	-400.0	1	1	400.0	400.0	1	1	1	0.0	0.0	1	0.176	-0.46	-5.535	-5.56	111.0
-5555.5557	-400.0	1	1	400.0	400.0	1	1	1	0.0	0.0	1	0.176	-0.46	-5.55	-5.56	111.0
-5555.5557	-400.0	1	1	400.0	400.0	1	1	1	0.0	0.0	1	0.176	-0.46	-5.487	-5.56	111.0
-5555.5557	-400.0	1	1	400.0	400.0	1	1	1	0.0	0.0	1	0.176	-0.46	-5.555	-5.56	111.0
-5555.5557	-400.0	1	1	400.0	400.0	1	1	1	0.0	0.0	1	0.176	-0.46	-5.541	-5.56	111.0
-5555.5557	-400.0	1	1	400.0	400.0	1	1	1	0.0	0.0	1	0.176	-0.46	-5.54	-5.56	111.0
-5555.5557	-400.0	1	1	400.0	400.0	1	1	1	0.0	0.0	1	0.176	-0.46	-5.531	-5.56	111.0
-5555.5557	-400.0	1	1	400.0	400.0	1	1	1	0.0	0.0	1	0.176	-0.46	-5.528	-5.56	111.0
-5555.5557	-400.0	1	1	400.0	400.0	1	1	1	0.0	0.0	1	0.176	-0.461	-5.616	-5.56	111.0
-5555.5557	-400.0	1	1	400.0	400.0	1	1	1	0.0	0.0	1	0.176	-0.461	-5.646	-5.56	111.0
-5555.5557	-400.0	1	1	400.0	400.0	1	1	1	0.0	0.0	1	0.176	-0.46	-5.522	-5.56	111.0
-5555.5557	-400.0	1	1	400.0	400.0	1	1	1	0.0	0.0	1	0.176	-0.461	-5.559	-5.56	111.0
-5555.5557	-400.0	1	1	400.0	400.0	1	1	1	0.0	0.0	1	0.176	-0.461	-5.606	-5.56	111.0
-5555.5557	-400.0	1	1	400.0	400.0	1	1	1	0.0	0.0	1	0.176	-0.46	-5.441	-5.56	111.0
-5555.5557	-400.0	1	1	400.0	400.0	1	1	1	0.0	0.0	1	0.176	-0.461	-5.599	-5.56	111.0
-5555.5557	-400.0	1	1	400.0	400.0	1	1	1	0.0	0.0	1	0.176	-0.46	-5.515	-5.56	111.0
-5555.5557	-400.0	1	1	400.0	400.0	1	1	1	0.0	0.0	1	0.176	-0.46	-5.409	-5.56	111.0
-5555.5557	-400.0	1	1	400.0	400.0	1	1	1	0.0	0.0	1	0.176	-0.46	-5.535	-5.561	111.0
-5555.5557	-400.0	1	1	400.0	400.0	1	1	1	0.0	0.0	1	0.176	-0.46	-5.553	-5.561	111.0
-5555.5557	-400.0	1	1	400.0	400.0	1	1	1	0.0	0.0	1	0.176	-0.461	-5.63	-5.561	111.0
-5555.5557	-400.0	1	1	400.0	400.0	1	1	1	0.0	0.0	1	0.176	-0.46	-5.528	-5.561	111.0
-5555.5557	-400.0	1	1	400.0	400.0	1	1	1	0.0	0.0	1	0.176	-0.46	-5.525	-5.561	111.0
-5555.5557	-400.0	1	1	400.0	400.0	1	1	1	0.0	0.0	1	0.176	-0.46	-5.517	-5.561	111.0
-5555.5557	-400.0	1	1	400.0	400.0	1	1	1	0.0	0.0	1	0.176	-0.461	-5.582	-5.561	111.0
-5555.5557	-400.0	1	1	400.0	400.0	1	1	1	0.0	0.0	1	0.176	-0.461	-5.689	-5.561	111.0
-5555.5557	-400.0	1	1	400.0	400.0	1	1	1	0.0	0.0	1	0.176	-0.46	-5.522	-5.561	111.0
-5555.5557	-400.0	1	1	400.0	400.0	1	1	1	0.0	0.0	1	0.176	-0.461	-5.564	-5.561	111.0
-5555.5557	-400.0	1	1	400.0	400.0	1	1	1	0.0	0.0	1	0.176	-0.461	-5.618	-5.561	111.0
-5555.5557	-400.0	1	1	400.0	400.0	1	1	1	0.0	0.0	1	0.176	-0.46	-5.524	-5.561	111.0
-5555.5557	-400.0	1	1	400.0	400.0	1	1	1	0.0	0.0	1	0.176	-0.46	-5.54	-5.561	111.0
-5555.5557	-400.0	1	1	400.0	400.0	1	1	1	0.0	0.0	1	0.176	-0.46	-5.54	-5.561	111.0
-5555.5557	-400.0	1	1	400.0	400.0	1	1	1	0.0	0.0	1	0.176	-0.462	-5.835	-5.561	111.0
-5555.5557	-400.0	1	1	400.0	400.0	1	1	1	0.0	0.0	1	0.176	-0.461	-5.582	-5.561	111.0
-5555.5557	-400.0	1	1	400.0	400.0	1	1	1	0.0	0.0	1	0.176	-0.461	-5.618	-5.561	111.0
-5555.5557	-400.0	1	1	400.0	400.0	1	1	1	0.0	0.0	1	0.176	-0.46	-5.535	-5.561	111.0
-5555.5557	-400.0	1	1	400.0	400.0	1	1	1	0.0	0.0	1	0.176	-0.46	-5.553	-5.561	111.0
-5555.5557	-400.0	1	1	400.0	400.0	1	1	1	0.0	0.0	1	0.176	-0.46	-5.535	-5.561	111.0
-5555.5557	-400.0	1	1	400.0	400.0	1	1	1	0.0	0.0	1	0.176	-0.46	-5.549	-5.561	111.0
-5555.5557	-400.0	1	1	400.0	400.0	1	1	1	0.0	0.0	1	0.176	-0.461	-5.585	-5.561	111.0
-5555.5557	-400.0	1	1	400.0	400.0	1	1	1	0.0	0.0	1	0.176	-0.46	-5.52	-5.561	111.0
-5555.5557	-400.0	1	1	400.0	400.0	1	1	1	0.0	0.0	1	0.176	-0.46	-5.548	-5.561	111.0
-5555.5557	-400.0	1	1	400.0	400.0	1	1	1	0.0	0.0	1	0.176	-0.46	-5.52	-5.561	111.0
-5555.5557	-400.0	1	1	400.0	400.0	1	1	1	0.0	0.0	1	0.176	-0.46	-5.529	-5.561	111.0
-5555.5557	-400.0	1	1	400.0	400.0	1	1	1	0.0	0.0	1	0.176	-0.461	-5.575	-5.561	111.0
-5555.5557	-400.0	1	1	400.0	400.0	1	1	1	0.0	0.0	1	0.176	-0.461	-5.595	-5.561	111.0
-5555.5557	-400.0	1	1	400.0	400.0	1	1	1	0.0	0.0	1	0.176	-0.46	-5.535	-5.561	111.0
-5555.5557	-400.0	1	1	400.0	400.0	1	1	1	0.0	0.0	1	0.176	-0.46	-5.553	-5.561	111.0
-5555.5557	-400.0	1	1	400.0	400.0	1	1	1	0.0	0.0	1	0.176	-0.461	-5.677	-5.561	111.0
-5555.5557	-400.0	1	1	400.0	400.0	1	1	1	0.0	0.0	1	0.176	-0.461	-5.63	-5.561	111.0
-5555.5557	-400.0	1	1	400.0	400.0	1	1	1	0.0	0.0	1	0.176	-0.46	-5.444	-5.561	111.0
-5555.5557	-400.0	1	1	400.0	400.0	1	1	1	0.0	0.0	1	0.176	-0.461	-5.587	-5.561	111.0
-5555.5557	-400.0	1	1	400.0	400.0	1	1	1	0.0	0.0	1	0.176	-0.461	-5.597	-5.561	111.0
-5555.5557	-400.0	1	1	400.0	400.0	1	1	1	0.0	0.0	1	0.176	-0.461	-5.597	-5.561	111.0
-5555.5557	-400.0	1	1	400.0	400.0	1	1	1	0.0	0.0	1	0.176	-0.46	-5.487	-5.561	111.0
-5555.5557	-400.0	1	1	400.0	400.0	1	1	1	0.0	0.0	1	0.176	-0.461	-5.59	-5.561	111.0
-5555.5557	-400.0	1	1	400.0	400.0	1	1	1	0.0	0.0	1	0.176	-0.461	-5.574	-5.561	111.0
-5555.5557	-400.0	1	1	400.0	400.0	1	1	1	0.0	0.0	1	0.176	-0.46	-5.511	-5.561	111.0
-5555.5557	-400.0	1	1	400.0	400.0	1	1	1	0.0	0.0	1	0.176	-0.46	-5.509	-5.561	111.0
-5555.5557	-400.0	1	1	400.0	400.0	1	1	1	0.0	0.0	1	0.176	-0.461	-5.572	-5.561	111.0
-5555.5557	-400.0	1	1	400.0	400.0	1	1	1	0.0	0.0	1	0.176	-0.461	-5.58	-5.561	111.0
-5555.5557	-400.0	1	1	400.0	400.0	1	1	1	0.0	0.0	1	0.176	-0.461	-5.579	-5.561	111.0
-5555.5557	-400.0	1	1	400.0	400.0	1	1	1	0.0	0.0	1	0.176	-0.461	-5.557	-5.561	111.0
-5555.5557	-400.0	1	1	400.0	400.0	1	1	1	0.0	0.0	1	0.176	-0.46	-5.55	-5.561	111.0
-5555.5557	-400.0	1	1	400.0	400.0	1	1	1	0.0	0.0	1	0.176	-0.46	-5.493	-5.561	111.0
-5555.5557	-400.0	1	1	400.0	400.0	1	1	1	0.0	0.0	1	0.176	-0.461	-5.577	-5.561	111.0
-5555.5557	-400.0	1	1	400.0	400.0	1	1	1	0.0	0.0	1	0.176	-0.46	-5.436	-5.561	111.0
-5555.5557	-400.0	1	1	400.0	400.0	1	1	1	0.0	0.0	1	0.176	-0.461	-5.567	-5.561	111.0
-5555.5557	-400.0	1	1	400.0	400.0	1	1	1	0.0	0.0	1	0.176	-0.46	-5.519	-5.561	111.0
-5555.5557	-400.0	1	1	400.0	400.0	1	1	1	0.0	0.0	1	0.176	-0.46	-5.557	-5.561	111.0
-5555.5557	-400.0	1	1	400.0	400.0	1	1	1	0.0	0.0	1	0.176	-0.461	-5.592	-5.561	111.0
-5555.5557	-400.0	1	1	400.0	400.0	1	1	1	0.0	0.0	1	0.176	-0.46	-5.555	-5.561	111.0
-5555.5557	-400.0	1	1	400.0	400.0	1	1	1	0.0	0.0	1	0.176	-0.461	-5.618	-5.561	111.0
-5555.5557	-400.0	1	1	400.0	400.0	1	1	1	0.0	0.0	1	0.176	-0.46	-5.527	-5.561	111.0
-5555.5557	-400.0	1	1	400.0	400.0	1	1	1	0.0	0.0	1	0.176	-0.461	-5.565	-5.561	111.0
-5555.5557	-400.0	1	1	400.0	400.0	1	1	1	0.0	0.0	1	0.176	-0.46	-5.499	-5.561	111.0
-5555.5557	-400.0	1	1	400.0	400.0	1	1	1	0.0	0.0	1	0.176	-0.461	-5.615	-5.561	111.0
-5555.5557	-400.0	1	1	400.0	400.0	1	1	1	0.0	0.0	1	0.176	-0.46	-5.544	-5.561	111.0
-5555.5557	-400.0	1	1	400.0	400.0	1	1	1	0.0	0.0	1	0.176	-0.46	-5.476	-5.561	111.0
-5555.5557	-400.0	1	1	400.0	400.0	1	1	1	0.0	0.0	1	0.176	-0.46	-5.519	-5.561	111.0
-5555.5557	-400.0	1	1	400.0	400.0	1	1	1	0.0	0.0	1	0.176	-0.461	-5.585	-5.561	111.0
-5555.5557	-400.0	1	1	400.0	400.0	1	1	1	0.0	0.0	1	0.176	-0.461	-5.66	-5.561	111.0
-5555.5557	-400.0	1	1	400.0	400.0	1	1	1	0.0	0.0	1	0.176	-0.46	-5.492	-5.561	111.0
-5555.5557	-400.0	1	1	400.0	400.0	1	1	1	0.0	0.0	1	0.176	-0.461	-5.6	-5.561	111.0
-5555.5557	-400.0	1	1	400.0	400.0	1	1	1	0.0	0.0	1	0.176	-0.461	-5.642	-5.561	111.0
-5555.5557	-400.0	1	1	400.0	400.0	1	1	1	0.0	0.0	1	0.176	-0.461	-5.582	-5.561	111.0
-5555.5557	-400.0	1	1	400.0	400.0	1	1	1	0.0	0.0	1	0.176	-0.461	-5.572	-5.561	111.0
-5555.5557	-400.0	1	1	400.0	400.0	1	1	1	0.0	0.0	1	0.176	-0.461	-5.602	-5.561	111.0
-5555.5557	-400.0	1	1	400.0	400.0	1	1	1	0.0	0.0	1	0.176	-0.461	-5.577	-5.561	111.0
-5555.5557	-400.0	1	1	400.0	400.0	1	1	1	0.0	0.0	1	0.176	-0.46	-5.507	-5.561	111.0
-5555.5557	-400.0	1	1	400.0	400.0	1	1	1	0.0	0.0	1	0.176	-0.46	-5.552	-5.561	111.0
-5555.5557	-400.0	1	1	400.0	400.0	1	1	1	0.0	0.0	1	0.176	-0.46	-5.542	-5.561	111.0
-5555.5557	-400.0	1	1	400.0	400.0	1	1	1	0.0	0.0	1	0.176	-0.461	-5.61	-5.561	111.0
-5555.5557	-400.0	1	1	400.0	400.0	1	1	1	0.0	0.0	1	0.176	-0.46	-5.519	-5.561	111.0
-5555.5557	-400.0	1	1	400.0	400.0	1	1	1	0.0	0.0	1	0.176	-0.46	-5.554	-5.561	111.0
-5555.5557	-400.0	1	1	400.0	400.0	1	1	1	0.0	0.0	1	0.176	-0.46	-5.512	-5.561	111.0
-5555.5557	-400.0	1	1	400.0	400.0	1	1	1	0.0	0.0	1	0.176	-0.461	-5.582	-5.561	111.0
-5555.5557	-400.0	1	1	400.0	400.0	1	1	1	0.0	0.0	1	0.176	-0.461	-5.587	-5.561	111.0
-5555.5557	-400.0	1	1	400.0	400.0	1	1	1	0.0	0.0	1	0.176	-0.461	-5.6	-5.561	111.0
-5555.5557	-400.0	1	1	400.0	400.0	1	1	1	0.0	0.0	1	0.176	-0.461	-5.577	-5.561	111.0
0.0	0.0	1	1	400.0	400.0	1	1	1	0.0	0.0	0	0.176	-0.461	-5.685	-5.561	111.0
0.0	0.0	1	1	400.0	400.0	1	1	1	0.0	0.0	0	0.176	-0.46	-5.517	-5.561	111.0
0.0	0.0	1	1	400.0	400.0	1	1	1	0.0	0.0	0	0.176	-0.46	-5.557	-5.561	111.0
0.0	0.0	1	1	400.0	400.0	1	1	1	0.0	0.0	0	0.176	-0.458	-5.125	-5.168	111.0
0.0	0.0	1	1	400.0	400.0	1	1	1	0.0	0.0	0	0.176	-0.456	-5.271	-5.168	111.0
0.0	0.0	1	1	400.0	400.0	1	1	1	0.0	0.0	0	0.176	-0.451	-4.837	-4.803	111.0
0.0	0.0	1	1	400.0	400.0	1	1	1	0.0	0.0	0	0.176	-0.443	-4.457	-4.463	111.0
0.0	0.0	1	1	400.0	400.0	1	1	1	0.0	0.0	0	0.176	-0.436	-4.462	-4.463	111.0
0.0	0.0	1	1	400.0	400.0	1	1	1	0.0	0.0	0	0.176	-0.424	-3.868	-3.854	111.0
0.0	0.0	1	1	400.0	400.0	1	1	1	0.0	0.0	0	0.176	-0.415	-3.915	-3.854	111.0
0.0	0.0	1	1	400.0	400.0	1	1	1	0.0	0.0	0	0.176	-0.403	-3.59	-3.581	111.0
0.0	0.0	1	1	400.0	400.0	1	1	1	0.0	0.0	0	0.176	-0.388	-3.043	-3.093	111.0
0.0	0.0	1	1	400.0	400.0	1	1	1	0.0	0.0	0	0.176	-0.374	-3.109	-3.093	111.0
0.0	0.0	1	1	400.0	400.0	1	1	1	0.0	0.0	0	0.176	-0.359	-2.675	-2.671	111.0
0.0	0.0	1	1	400.0	400.0	1	1	1	0.0	0.0	0	0.176	-0.344	-2.381	-2.482	111.0
0.0	0.0	1	1	400.0	400.0	1	1	1	0.0	0.0	0	0.177	-0.331	-2.475	-2.482	111.0
0.0	0.0	1	1	400.0	400.0	1	1	1	0.0	0.0	0	0.177	-0.316	-2.193	-2.143	111.0
0.0	0.0	1	1	400.0	400.0	1	1	1	0.0	0.0	0	0.177	-0.302	-2.145	-2.143	111.0
0.0	0.0	1	1	400.0	400.0	1	1	1	0.0	0.0	0	0.177	-0.288	-2.034	-1.992	111.0
0.0	0.0	1	1	400.0	400.0	1	1	1	0.0	0.0	0	0.177	-0.274	-1.7	-1.72	111.0
0.0	0.0	1	1	400.0	400.0	1	1	1	0.0	0.0	0	0.177	-0.26	-1.671	-1.72	111.0
0.0	0.0	1	1	400.0	400.0	1	1	1	0.0	0.0	0	0.177	-0.248	-1.592	-1.598	111.0
0.0	0.0	1	1	400.0	400.0	1	1	1	0.0	0.0	0	0.177	-0.234	-1.387	-1.38	111.0
0.0	0.0	1	1	400.0	400.0	1	1	1	0.0	0.0	0	0.177	-0.222	-1.397	-1.38	111.0
0.0	0.0	1	1	400.0	400.0	1	1	1	0.0	0.0	0	0.177	-0.211	-1.249	-1.191	111.0
0.0	0.0	1	1	400.0	400.0	1	1	1	0.0	0.0	0	0.177	-0.2	-1.116	-1.107	111.0
0.0	0.0	1	1	400.0	400.0	1	1	1	0.0	0.0	0	0.177	-0.19	-1.086	-1.107	111.0
0.0	0.0	1	1	400.0	400.0	1	1	1	0.0	0.0	0	0.177	-0.18	-1.003	-0.956	111.0
0.0	0.0	1	1	400.0	400.0	1	1	1	0.0	0.0	0	0.177	-0.17	-0.928	-0.956	111.0
0.0	0.0	1	1	400.0	400.0	1	1	1	0.0	0.0	0	0.177	-0.16	-0.865	-0.888	111.0
0.0	0.0	1	1	400.0	400.0	1	1	1	0.0	0.0	0	0.177	-0.152	-0.801	-0.767	111.0
0.0	0.0	1	1	400.0	400.0	1	1	1	0.0	0.0	0	0.177	-0.144	-0.796	-0.767	111.0
0.0	0.0	1	1	400.0	400.0	1	1	1	0.0	0.0	0	0.177	-0.136	-0.72	-0.712	111.0
0.0	0.0	1	1	400.0	400.0	1	1	1	0.0	0.0	0	0.177	-0.128	-0.692	-0.615	111.0
0.0	0.0	1	1	400.0	400.0	1	1	1	0.0	0.0	0	0.177	-0.12	-0.606	-0.615	111.0
0.0	0.0	1	1	400.0	400.0	1	1	1	0.0	0.0	0	0.177	-0.114	-0.559	-0.531	111.0
0.0	0.0	1	1	400.0	400.0	1	1	1	0.0	0.0	0	0.177	-0.108	-0.557	-0.531	111.0
0.0	0.0	1	1	400.0	400.0	1	1	1	0.0	0.0	0	0.177	-0.102	-0.511	-0.493	111.0
0.0	0.0	1	1	400.0	400.0	1	1	1	0.0	0.0	0	0.177	-0.095	-0.458	-0.426	111.0
0.0	0.0	1	1	400.0	400.0	1	1	1	0.0	0.0	0	0.177	-0.089	-0.458	-0.426	111.0
0.0	0.0	1	1	400.0	400.0	1	1	1	0.0	0.0	0	0.177	-0.083	-0.412	-0.396	111.0
0.0	0.0	1	1	400.0	400.0	1	1	1	0.0	0.0	0	0.177	-0.078	-0.423	-0.396	111.0
0.0	0.0	1	1	400.0	400.0	1	1	1	0.0	0.0	0	0.177	-0.075	-0.496	-0.341	111.0
0.0	0.0	1	1	400.0	400.0	1	1	1	0.0	0.0	0	0.177	-0.071	-0.336	-0.317	111.0
0.0	0.0	1	1	400.0	400.0	1	1	1	0.0	0.0	0	0.177	-0.067	-0.299	-0.317	111.0
0.0	0.0	1	1	400.0	400.0	1	1	1	0.0	0.0	0	0.177	-0.063	-0.303	-0.274	111.0
0.0	0.0	1	1	400.0	400.0	1	1	1	0.0	0.0	0	0.177	-0.059	-0.277	-0.254	111.0
0.0	0.0	1	1	400.0	400.0	1	1	1	0.0	0.0	0	0.177	-0.057	-0.296	-0.254	111.0
0.0	0.0	1	1	400.0	400.0	1	1	1	0.0	0.0	0	0.177	-0.054	-0.279	-0.219	111.0
0.0	0.0	1	1	400.0	400.0	1	1	1	0.0	0.0	0	0.177	-0.05	-0.208	-0.189	111.0
0.0	0.0	1	1	400.0	400.0	1	1	1	0.0	0.0	0	0.177	-0.047	-0.208	-0.189	111.0
0.0	0.0	1	1	400.0	400.0	1	1	1	0.0	0.0	0	0.177	-0.043	-0.197	-0.176	111.0
0.0	0.0	1	1	400.0	400.0	1	1	1	0.0	0.0	0	0.178	-0.039	-0.195	-0.176	111.0
0.0	0.0	1	1	400.0	400.0	1	1	1	0.0	0.0	0	0.178	-0.037	-0.047	-0.152	111.0
0.0	0.0	1	1	400.0	400.0	1	1	1	0.0	0.0	0	0.178	-0.035	-0.177	-0.141	111.0
0.0	0.0	1	1	400.0	400.0	1	1	1	0.0	0.0	0	0.178	-0.034	-0.26	-0.141	111.0
0.0	0.0	1	1	400.0	400.0	1	1	1	0.0	0.0	0	0.178	-0.032	-0.238	-0.121	111.0
0.0	0.0	1	1	400.0	400.0	1	1	1	0.0	0.0	0	0.178	-0.03	-0.089	-0.113	111.0
0.0	0.0	1	1	400.0	400.0	1	1	1	0.0	0.0	0	0.178	-0.028	-0.082	-0.113	111.0
0.0	0.0	1	1	400.0	400.0	1	1	1	0.0	0.0	0	0.178	-0.026	-0.05	-0.097	111.0
0.0	0.0	1	1	400.0	400.0	1	1	1	0.0	0.0	0	0.178	-0.024	-0.136	-0.097	111.0
0.0	0.0	1	1	400.0	400.0	1	1	1	0.0	0.0	0	0.178	-0.022	-0.084	-0.084	111.0
0.0	0.0	1	1	400.0	400.0	1	1	1	0.0	0.0	0	0.178	-0.02	-0.101	-0.078	111.0
0.0	0.0	1	1	400.0	400.0	1	1	1	0.0	0.0	0	0.178	-0.02	-0.077	-0.078	111.0
0.0	0.0	1	1	400.0	400.0	1	1	1	0.0	0.0	0	0.178	-0.02	-0.058	-0.067	111.0
0.0	0.0	1	1	400.0	400.0	1	1	1	0.0	0.0	0	0.178	-0.02	-0.05	-0.067	111.0
0.0	0.0	1	1	400.0	400.0	1	1	1	0.0	0.0	0	0.178	-0.02	-0.073	-0.062	111.0
0.0	0.0	1	1	400.0	400.0	1	1	1	0.0	0.0	0	0.178	-0.02	-0.013	-0.053	111.0
0.0	0.0	1	1	400.0	400.0	1	1	1	0.0	0.0	0	0.178	-0.019	0.109	-0.053	111.0
0.0	0.0	1	1	400.0	400.0	1	1	1	0.0	0.0	0	0.178	-0.019	-0.059	-0.049	111.0
0.0	0.0	1	1	400.0	400.0	1	1	1	0.0	0.0	0	0.178	-0.019	-0.085	-0.043	111.0
0.0	0.0	1	1	400.0	400.0	1	1	1	0.0	0.0	0	0.178	-0.019	-0.012	-0.043	111.0
0.0	0.0	1	1	400.0	400.0	1	1	1	0.0	0.0	0	0.178	-0.019	-0.046	-0.039	111.0
0.0	0.0	1	1	400.0	400.0	1	1	1	0.0	0.0	0	0.178	-0.018	-0.008	-0.034	111.0
0.0	0.0	1	1	400.0	400.0	1	1	1	0.0	0.0	0	0.178	-0.018	-0.043	-0.034	111.0
0.0	0.0	1	1	400.0	400.0	1	1	1	0.0	0.0	0	0.178	-0.018	-0.062	-0.031	111.0
0.0	0.0	1	1	400.0	400.0	1	1	1	0.0	0.0	0	0.178	-0.018	-0.069	-0.031	111.0
0.0	0.0	1	1	400.0	400.0	1	1	1	0.0	0.0	0	0.178	-0.017	-0.061	-0.027	111.0
0.0	0.0	1	1	400.0	400.0	1	1	1	0.0	0.0	0	0.178	-0.016	0.001	-0.023	111.0
0.0	0.0	1	1	400.0	400.0	1	1	1	0.0	0.0	0	0.178	-0.016	-0.073	-0.023	111.0
0.0	0.0	1	1	400.0	400.0	1	1	1	0.0	0.0	0	0.178	-0.015	-0.009	-0.021	111.0
0.0	0.0	1	1	400.0	400.0	1	1	1	0.0	0.0	0	0.178	-0.013	-0.012	-0.018	111.0
0.0	0.0	1	1	400.0	400.0	1	1	1	0.0	0.0	0	0.178	-0.013	-0.058	-0.018	111.0
0.0	0.0	1	1	400.0	400.0	1	1	1	0.0	0.0	0	0.178	-0.014	-0.338	-0.017	111.0
0.0	0.0	1	1	400.0	400.0	1	1	1	0.0	0.0	0	0.178	-0.012	0.014	-0.017	111.0
0.0	0.0	1	1	400.0	400.0	1	1	1	0.0	0.0	0	0.178	-0.01	0.01	-0.014	111.0
0.0	0.0	1	1	400.0	400.0	1	1	1	0.0	0.0	0	0.178	-0.008	0.01	-0.013	111.0
0.0	0.0	1	1	400.0	400.0	1	1	1	0.0	0.0	0	0.178	-0.006	-0.009	-0.013	111.0
0.0	0.0	1	1	400.0	400.0	1	1	1	0.0	0.0	0	0.178	-0.004	0.0	-0.011	111.0
0.0	0.0	1	1	400.0	400.0	1	1	1	0.0	0.0	0	0.178	-0.003	0.084	-0.011	111.0
0.0	0.0	1	1	400.0	400.0	1	1	1	0.0	0.0	0	0.178	-0.002	-0.016	-0.01	111.0
0.0	0.0	1	1	400.0	400.0	1	1	1	0.0	0.0	0	0.178	-0.002	-0.016	-0.009	111.0
0.0	0.0	1	1	400.0	400.0	1	1	1	0.0	0.0	0	0.178	-0.001	-0.204	-0.009	111.0
0.0	0.0	1	1	400.0	400.0	1	1	1	0.0	0.0	0	0.178	0.0	0.013	-0.007	111.0
0.0	0.0	1	1	400.0	400.0	1	1	1	0.0	0.0	0	0.178	0.0	-0.008	-0.007	111.0
0.0	0.0	1	1	400.0	400.0	1	1	1	0.0	0.0	0	0.178	0.0	0.021	-0.007	111.0
0.0	0.0	1	1	400.0	400.0	1	1	1	0.0	0.0	0	0.178	-0.001	-0.035	-0.006	111.0
0.0	0.0	1	1	400.0	400.0	1	1	1	0.0	0.0	0	0.178	0.0	0.079	-0.006	111.0
0.0	0.0	1	1	400.0	400.0	1	1	1	0.0	0.0	0	0.178	0.0	0.152	-0.005	111.0
0.0	0.0	1	1	400.0	400.0	1	1	1	0.0	0.0	0	0.178	0.0	0.0	-0.004	111.0
0.0	0.0	1	1	400.0	400.0	1	1	1	0.0	0.0	0	0.178	0.0	-0.009	-0.004	111.0
0.0	0.0	1	1	400.0	400.0	1	1	1	0.0	0.0	0	0.178	-0.001	-0.015	-0.003	111.0
0.0	0.0	1	1	400.0	400.0	1	1	1	0.0	0.0	0	0.178	0.0	-0.005	-0.003	111.0
0.0	0.0	1	1	400.0	400.0	1	1	1	0.0	0.0	0	0.178	0.0	0.003	-0.003	111.0
0.0	0.0	1	1	400.0	400.0	1	1	1	0.0	0.0	0	0.178	0.0	0.0	-0.002	111.0
0.0	0.0	1	1	400.0	400.0	1	1	1	0.0	0.0	0	0.178	0.0	-0.001	-0.002	111.0
0.0	0.0	1	1	400.0	400.0	1	1	1	0.0	0.0	0	0.178	-0.001	-0.035	-0.002	111.0
0.0	0.0	1	1	400.0	400.0	1	1	1	0.0	0.0	0	0.178	-0.001	-0.116	-0.002	111.0
0.0	0.0	1	1	400.0	400.0	1	1	1	0.0	0.0	0	0.178	-0.001	-0.02	-0.002	111.0
0.0	0.0	1	1	400.0	400.0	1	1	1	0.0	0.0	0	0.178	0.0	0.0	-0.001	111.0
0.0	0.0	1	1	400.0	400.0	1	1	1	0.0	0.0	0	0.178	-0.001	-0.036	-0.001	111.0
0.0	0.0	1	1	400.0	400.0	1	1	1	0.0	0.0	0	0.178	0.0	-0.001	-0.001	111.0
0.0	0.0	1	1	400.0	400.0	1	1	1	0.0	0.0	0	0.178	0.0	-0.004	-0.001	111.0
0.0	0.0	1	1	400.0	400.0	1	1	1	0.0	0.0	0	0.178	0.0	-0.004	-0.001	111.0
0.0	0.0	1	1	400.0	400.0	1	1	1	0.0	0.0	0	0.178	0.0	0.0	-0.001	111.0
0.0	0.0	1	1	400.0	400.0	1	1	1	0.0	0.0	0	0.178	0.0	0.017	0.0	111.0
0.0	0.0	1	1	400.0	400.0	1	1	1	0.0	0.0	0	0.178	0.0	0.0	0.0	111.0
0.0	0.0	1	1	400.0	400.0	1	1	1	0.0	0.0	0	0.178	0.0	-0.011	0.0	111.0
0.0	0.0	1	1	400.0	400.0	1	1	1	0.0	0.0	0	0.178	0.0	0.025	0.0	111.0
0.0	0.0	1	1	400.0	400.0	1	1	1	0.0	0.0	0	0.178	0.0	0.003	0.0	111.0
0.0	0.0	1	1	400.0	400.0	1	1	1	0.0	0.0	0	0.178	0.0	0.075	0.0	111.0
0.0	0.0	1	1	400.0	400.0	1	1	1	0.0	0.0	0	0.178	0.0	-0.005	0.0	111.0
0.0	0.0	1	1	400.0	400.0	1	1	1	0.0	0.0	0	0.178	-0.001	-0.024	0.0	111.0
0.0	0.0	1	1	400.0	400.0	1	1	1	0.0	0.0	0	0.178	-0.001	-0.012	0.0	111.0
0.0	0.0	1	1	400.0	400.0	1	1	1	0.0	0.0	0	0.178	0.0	0.025	0.0	111.0
0.0	0.0	1	1	400.0	400.0	1	1	1	0.0	0.0	0	0.178	-0.001	-0.139	0.0	111.0
0.0	0.0	1	1	400.0	400.0	1	1	1	0.0	0.0	0	0.178	0.0	0.006	0.0	111.0
0.0	0.0	1	1	400.0	400.0	1	1	1	0.0	0.0	0	0.178	0.0	-0.005	0.0	111.0
0.0	0.0	1	1	400.0	400.0	1	1	1	0.0	0.0	0	0.178	0.0	0.01	0.0	111.0
0.0	0.0	1	1	400.0	400.0	1	1	1	0.0	0.0	0	0.178	-0.001	-0.043	0.0	111.0
0.0	0.0	1	1	400.0	400.0	1	1	1	0.0	0.0	0	0.178	0.0	0.018	0.0	111.0
0.0	0.0	1	1	400.0	400.0	1	1	1	0.0	0.0	0	0.178	0.0	0.036	0.0	111.0
0.0	0.0	1	1	400.0	400.0	1	1	1	0.0	0.0	0	0.178	0.0	0.014	0.0	111.0
0.0	0.0	1	1	400.0	400.0	1	1	1	0.0	0.0	0	0.178	-0.001	-0.035	0.0	111.0
0.0	0.0	1	1	400.0	400.0	1	1	1	0.0	0.0	0	0.178	-0.001	-0.054	0.0	111.0
0.0	0.0	1	1	400.0	400.0	1	1	1	0.0	0.0	0	0.178	0.0	0.01	0.0	111.0
0.0	0.0	1	1	400.0	400.0	1	1	1	0.0	0.0	0	0.178	-0.001	-0.016	0.0	111.0
0.0	0.0	1	1	400.0	400.0	1	1	1	0.0	0.0	0	0.178	-0.001	-0.132	0.0	111.0
0.0	0.0	1	1	400.0	400.0	1	1	1	0.0	0.0	0	0.178	0.0	-0.009	0.0	111.0
0.0	0.0	1	1	400.0	400.0	1	1	1	0.0	0.0	0	0.178	-0.001	-0.016	0.0	111.0
0.0	0.0	1	1	400.0	400.0	1	1	1	0.0	0.0	0	0.178	-0.001	-0.047	0.0	111.0
0.0	0.0	1	1	400.0	400.0	1	1	1	0.0	0.0	0	0.178	-0.001	-0.016	0.0	111.0
0.0	0.0	1	1	400.0	400.0	1	1	1	0.0	0.0	0	0.178	-0.001	-0.024	0.0	111.0
0.0	0.0	1	1	400.0	400.0	1	1	1	0.0	0.0	0	0.178	-0.001	-0.012	0.0	111.0
0.0	0.0	1	1	400.0	400.0	1	1	1	0.0	0.0	0	0.178	0.0	0.01	0.0	111.0
0.0	0.0	1	1	400.0	400.0	1	1	1	0.0	0.0	0	0.178	0.0	0.029	0.0	111.0
0.0	0.0	1	1	400.0	400.0	1	1	1	0.0	0.0	0	0.178	-0.001	-0.012	0.0	111.0
0.0	0.0	1	1	400.0	400.0	1	1	1	0.0	0.0	0	0.178	0.0	0.025	0.0	111.0
0.0	0.0	1	1	400.0	400.0	1	1	1	0.0	0.0	0	0.178	0.0	0.009	0.0	111.0
0.0	0.0	1	1	400.0	400.0	1	1	1	0.0	0.0	0	0.178	0.0	0.006	0.0	111.0
0.0	0.0	1	1	400.0	400.0	1	1	1	0.0	0.0	0	0.178	-0.001	-0.024	0.0	111.0
0.0	0.0	1	1	400.0	400.0	1	1	1	0.0	0.0	0	0.178	0.0	0.052	0.0	111.0
0.0	0.0	1	1	400.0	400.0	1	1	1	0.0	0.0	0	0.178	-0.001	-0.016	0.0	111.0
0.0	0.0	1	1	400.0	400.0	1	1	1	0.0	0.0	0	0.178	0.0	0.022	0.0	111.0
0.0	0.0	1	1	400.0	400.0	1	1	1	0.0	0.0	0	0.178	-0.001	-0.158	0.0	111.0
0.0	0.0	1	1	400.0	400.0	1	1	1	0.0	0.0	0	0.178	-0.001	-0.012	0.0	111.0
0.0	0.0	1	1	400.0	400.0	1	1	1	0.0	0.0	0	0.178	0.0	0.013	0.0	111.0
0.0	0.0	1	1	400.0	400.0	1	1	1	0.0	0.0	0	0.178	-0.001	-0.116	0.0	111.0
0.0	0.0	1	1	400.0	400.0	1	1	1	0.0	0.0	0	0.178	0.0	0.11	0.0	111.0
0.0	0.0	1	1	400.0	400.0	1	1	1	0.0	0.0	0	0.178	-0.001	-0.024	0.0	111.0
0.0	0.0	1	1	400.0	400.0	1	1	1	0.0	0.0	0	0.178	0.0	0.033	0.0	111.0
0.0	0.0	1	1	400.0	400.0	1	1	1	0.0	0.0	0	0.178	0.0	-0.004	0.0	111.0
0.0	0.0	1	1	400.0	400.0	1	1	1	0.0	0.0	0	0.178	-0.001	-0.08	0.0	111.0
0.0	0.0	1	1	400.0	400.0	1	1	1	0.0	0.0	0	0.178	-0.001	-0.012	0.0	111.0
0.0	0.0	1	1	400.0	400.0	1	1	1	0.0	0.0	0	0.178	-0.001	-0.031	0.0	111.0
0.0	0.0	1	1	400.0	400.0	1	1	1	0.0	0.0	0	0.178	0.0	0.0	0.0	111.0
0.0	0.0	1	1	400.0	400.0	1	1	1	0.0	0.0	0	0.178	-0.001	-0.024	0.0	111.0
0.0	0.0	1	1	400.0	400.0	1	1	1	0.0	0.0	0	0.178	0.0	-0.004	0.0	111.0
0.0	0.0	1	1	400.0	400.0	1	1	1	0.0	0.0	0	0.178	0.0	-0.005	0.0	111.0
0.0	0.0	1	1	400.0	400.0	1	1	1	0.0	0.0	0	0.178	0.0	0.021	0.0	111.0
0.0	0.0	1	1	400.0	400.0	1	1	1	0.0	0.0	0	0.178	0.0	0.013	0.0	111.0
0.0	0.0	1	1	400.0	400.0	1	1	1	0.0	0.0	0	0.178	-0.001	-0.036	0.0	111.0
0.0	0.0	1	1	400.0	400.0	1	1	1	0.0	0.0	0	0.178	-0.001	-0.012	0.0	111.0
0.0	0.0	1	1	400.0	400.0	1	1	1	0.0	0.0	0	0.178	0.0	0.002	0.0	111.0
0.0	0.0	1	1	400.0	400.0	1	1	1	0.0	0.0	0	0.178	0.0	0.025	0.0	111.0
0.0	0.0	1	1	400.0	400.0	1	1	1	0.0	0.0	0	0.178	-0.001	-0.012	0.0	111.0
0.0	0.0	1	1	400.0	400.0	1	1	1	0.0	0.0	0	0.178	0.0	0.133	0.0	111.0
0.0	0.0	1	1	400.0	400.0	1	1	1	0.0	0.0	0	0.178	-0.001	-0.02	0.0	111.0
0.0	0.0	1	1	400.0	400.0	1	1	1	0.0	0.0	0	0.178	0.0	0.006	0.0	111.0
0.0	0.0	1	1	400.0	400.0	1	1	1	0.0	0.0	0	0.178	-0.001	-0.012	0.0	111.0
0.0	0.0	1	1	400.0	400.0	1	1	1	0.0	0.0	0	0.178	0.0	-0.008	0.0	111.0
0.0	0.0	1	1	400.0	400.0	1	1	1	0.0	0.0	0	0.178	0.0	0.098	0.0	111.0
0.0	0.0	1	1	400.0	400.0	1	1	1	0.0	0.0	0	0.178	-0.001	-0.031	0.0	111.0
0.0	0.0	1	1	400.0	400.0	1	1	1	0.0	0.0	0	0.178	0.0	-0.008	0.0	111.0
0.0	0.0	1	1	400.0	400.0	1	1	1	0.0	0.0	0	0.178	0.0	0.221	0.0	111.0
0.0	0.0	1	1	400.0	400.0	1	1	1	0.0	0.0	0	0.178	0.0	-0.004	0.0	111.0
0.0	0.0	1	1	400.0	400.0	1	1	1	0.0	0.0	0	0.178	0.0	-0.008	0.0	111.0
0.0	0.0	1	1	400.0	400.0	1	1	1	0.0	0.0	0	0.178	0.0	-0.004	0.0	111.0
0.0	0.0	1	1	400.0	400.0	1	1	1	0.0	0.0	0	0.178	0.0	0.025	0.0	111.0
0.0	0.0	1	1	400.0	400.0	1	1	1	0.0	0.0	0	0.178	0.0	0.029	0.0	111.0
0.0	0.0	1	1	400.0	400.0	1	1	1	0.0	0.0	0	0.178	0.0	0.022	0.0	111.0
0.0	0.0	1	1	400.0	400.0	1	1	1	0.0	0.0	0	0.178	-0.001	-0.031	0.0	111.0
0.0	0.0	1	1	400.0	400.0	1	1	1	0.0	0.0	0	0.178	0.0	0.01	0.0	111.0
0.0	0.0	1	1	400.0	400.0	1	1	1	0.0	0.0	0	0.178	0.0	0.014	0.0	111.0
0.0	0.0	1	1	400.0	400.0	1	1	1	0.0	0.0	0	0.178	0.0	0.006	0.0	111.0
0.0	0.0	1	1	400.0	400.0	1	1	1	0.0	0.0	0	0.178	0.0	0.108	0.0	111.0
0.0	0.0	1	1	400.0	400.0	1	1	1	0.0	0.0	0	0.178	0.0	0.018	0.0	111.0
0.0	0.0	1	1	400.0	400.0	1	1	1	0.0	0.0	0	0.178	0.0	0.014	0.0	111.0
0.0	0.0	1	1	400.0	400.0	1	1	1	0.0	0.0	0	0.178	0.0	0.029	0.0	111.0
0.0	0.0	1	1	400.0	400.0	1	1	1	0.0	0.0	0	0.178	-0.001	-0.023	0.0	111.0
0.0	0.0	1	1	400.0	400.0	1	1	1	0.0	0.0	0	0.178	-0.001	-0.062	0.0	111.0
0.0	0.0	1	1	400.0	400.0	1	1	1	0.0	0.0	0	0.178	0.0	0.002	0.0	111.0
0.0	0.0	1	1	400.0	400.0	1	1	1	0.0	0.0	0	0.178	0.0	0.006	0.0	111.0
0.0	0.0	1	1	400.0	400.0	1	1	1	0.0	0.0	0	0.178	-0.001	-0.024	0.0	111.0
0.0	0.0	1	1	400.0	400.0	1	1	1	0.0	0.0	0	0.178	0.0	-0.001	0.0	111.0
0.0	0.0	1	1	400.0	400.0	1	1	1	0.0	0.0	0	0.178	0.0	0.021	0.0	111.0
0.0	0.0	1	1	400.0	400.0	1	1	1	0.0	0.0	0	0.178	0.0	-0.008	0.0	111.0
0.0	0.0	1	1	400.0	400.0	1	1	1	0.0	0.0	0	0.178	0.0	0.025	0.0	111.0
0.0	0.0	1	1	400.0	400.0	1	1	1	0.0	0.0	0	0.178	0.0	0.01	0.0	111.0
0.0	0.0	1	1	400.0	400.0	1	1	1	0.0	0.0	0	0.178	-0.001	-0.024	0.0	111.0
0.0	0.0	1	1	400.0	400.0	1	1	1	0.0	0.0	0	0.178	-0.001	-0.031	0.0	111.0
0.0	0.0	1	1	400.0	400.0	1	1	1	0.0	0.0	0	0.178	0.0	0.006	0.0	111.0
0.0	0.0	1	1	400.0	400.0	1	1	1	0.0	0.0	0	0.178	-0.001	-0.047	0.0	111.0
0.0	0.0	1	1	400.0	400.0	1	1	1	0.0	0.0	0	0.178	0.0	0.01	0.0	111.0
0.0	0.0	1	1	400.0	400.0	1	1	1	0.0	0.0	0	0.178	-0.001	-0.016	0.0	111.0
0.0	0.0	1	1	400.0	400.0	1	1	1	0.0	0.0	0	0.178	-0.001	-0.048	0.0	111.0
0.0	0.0	1	1	400.0	400.0	1	1	1	0.0	0.0	0	0.178	0.0	0.056	0.0	111.0
0.0	0.0	1	1	400.0	400.0	1	1	1	0.0	0.0	0	0.178	0.0	0.033	0.0	111.0
0.0	0.0	1	1	400.0	400.0	1	1	1	0.0	0.0	0	0.178	-0.001	-0.016	0.0	111.0
0.0	0.0	1	1	400.0	400.0	1	1	1	0.0	0.0	0	0.178	-0.001	-0.028	0.0	111.0
0.0	0.0	1	1	400.0	400.0	1	1	1	0.0	0.0	0	0.178	0.0	0.014	0.0	111.0
0.0	0.0	1	1	400.0	400.0	1	1	1	0.0	0.0	0	0.178	0.0	0.117	0.0	111.0
0.0	0.0	1	1	400.0	400.0	1	1	1	0.0	0.0	0	0.178	-0.001	-0.032	0.0	111.0
0.0	0.0	1	1	400.0	400.0	1	1	1	0.0	0.0	0	0.178	0.0	0.002	0.0	111.0
0.0	0.0	1	1	400.0	400.0	1	1	1	0.0	0.0	0	0.178	-0.001	-0.012	0.0	111.0
0.0	0.0	1	1	400.0	400.0	1	1	1	0.0	0.0	0	0.178	0.0	0.022	0.0	111.0
0.0	0.0	1	1	400.0	400.0	1	1	1	0.0	0.0	0	0.178	0.0	-0.004	0.0	111.0
0.0	0.0	1	1	400.0	400.0	1	1	1	0.0	0.0	0	0.178	0.0	0.014	0.0	111.0
0.0	0.0	1	1	400.0	400.0	1	1	1	0.0	0.0	0	0.178	0.0	0.0	0.0	111.0
0.0	0.0	1	1	400.0	400.0	1	1	1	0.0	0.0	0	0.178	0.0	-0.008	0.0	111.0
0.0	0.0	1	1	400.0	400.0	1	1	1	0.0	0.0	0	0.178	0.0	0.006	0.0	111.0
0.0	0.0	1	1	400.0	400.0	1	1	1	0.0	0.0	0	0.178	0.0	0.014	0.0	111.0
-4180.487	-300.99503	1	2	300.99503	400.0	0	1	2	0.0	0.0	1	0.178	0.0	0.04	0.0	111.0
-4180.487	-300.99503	1	2	300.99503	400.0	0	1	2	0.0	0.0	1	0.178	0.0	-0.004	0.0	111.0
-4180.487	-300.99503	1	2	300.99503	400.0	0	1	2	0.0	0.0	1	0.178	0.0	0.006	0.0	111.0
-4180.487	-300.99503	1	2	300.99503	400.0	0	1	2	0.0	0.0	1	0.178	-0.001	-0.085	-0.294	111.0
-4180.487	-300.99503	1	2	300.99503	400.0	0	1	2	0.0	0.0	1	0.178	-0.003	-0.258	-0.294	111.0
-4180.487	-300.99503	1	2	300.99503	400.0	0	1	2	0.0	0.0	1	0.178	-0.007	-0.542	-0.569	111.0
-4180.487	-300.99503	1	2	300.99503	400.0	0	1	2	0.0	0.0	1	0.178	-0.013	-0.917	-1.063	111.0
-4180.487	-300.99503	1	2	300.99503	400.0	0	1	2	0.0	0.0	1	0.178	-0.021	-1.062	-1.063	111.0
-4180.487	-300.99503	1	2	300.99503	400.0	0	1	2	0.0	0.0	1	0.177	-0.029	-1.246	-1.283	111.0
-4180.487	-300.99503	1	2	300.99503	400.0	0	1	2	0.0	0.0	1	0.177	-0.038	-1.502	-1.679	111.0
-4180.487	-300.99503	1	2	300.99503	400.0	0	1	2	0.0	0.0	1	0.177	-0.046	-1.608	-1.679	111.0
-4180.487	-300.99503	1	2	300.99503	400.0	0	1	2	0.0	0.0	1	0.177	-0.056	-1.882	-1.856	111.0
-4180.487	-300.99503	1	2	300.99503	400.0	0	1	2	0.0	0.0	1	0.177	-0.065	-1.748	-1.856	111.0
-4180.487	-300.99503	1	2	300.99503	400.0	0	1	2	0.0	0.0	1	0.177	-0.075	-2.178	-2.174	111.0
-4180.487	-300.99503	1	2	300.99503	400.0	0	1	2	0.0	0.0	1	0.177	-0.086	-2.206	-2.316	111.0
-4180.487	-300.99503	1	2	300.99503	400.0	0	1	2	0.0	0.0	1	0.177	-0.096	-2.316	-2.316	111.0
-4180.487	-300.99503	1	2	300.99503	400.0	0	1	2	0.0	0.0	1	0.177	-0.107	-2.581	-2.571	111.0
-4180.487	-300.99503	1	2	300.99503	400.0	0	1	2	0.0	0.0	1	0.177	-0.117	-2.585	-2.571	111.0
-4180.487	-300.99503	1	2	300.99503	400.0	0	1	2	0.0	0.0	1	0.177	-0.128	-2.704	-2.685	111.0
-4180.487	-300.99503	1	2	300.99503	400.0	0	1	2	0.0	0.0	1	0.177	-0.138	-2.882	-2.889	111.0
-4180.487	-300.99503	1	2	300.99503	400.0	0	1	2	0.0	0.0	1	0.177	-0.147	-2.834	-2.889	111.0
-4180.487	-300.99503	1	2	300.99503	400.0	0	1	2	0.0	0.0	1	0.177	-0.157	-2.948	-2.981	111.0
-4180.487	-300.99503	1	2	300.99503	400.0	0	1	2	0.0	0.0	1	0.177	-0.167	-3.159	-3.145	111.0
-4180.487	-300.99503	1	2	300.99503	400.0	0	1	2	0.0	0.0	1	0.177	-0.175	-2.947	-3.145	111.0
-4180.487	-300.99503	1	2	300.99503	400.0	0	1	2	0.0	0.0	1	0.177	-0.185	-3.199	-3.219	111.0
-4180.487	-300.99503	1	2	300.99503	400.0	0	1	2	0.0	0.0	1	0.177	-0.194	-3.279	-3.35	111.0
-4180.487	-300.99503	1	2	300.99503	400.0	0	1	2	0.0	0.0	1	0.177	-0.202	-3.318	-3.35	111.0
-4180.487	-300.99503	1	2	300.99503	400.0	0	1	2	0.0	0.0	1	0.177	-0.21	-3.481	-3.464	111.0
-4180.487	-300.99503	1	2	300.99503	400.0	0	1	2	0.0	0.0	1	0.177	-0.218	-3.503	-3.464	111.0
-4180.487	-300.99503	1	2	300.99503	400.0	0	1	2	0.0	0.0	1	0.177	-0.225	-3.473	-3.515	111.0
-4180.487	-300.99503	1	2	300.99503	400.0	0	1	2	0.0	0.0	1	0.177	-0.231	-3.595	-3.606	111.0
-4180.487	-300.99503	1	2	300.99503	400.0	0	1	2	0.0	0.0	1	0.177	-0.238	-3.686	-3.606	111.0
-4180.487	-300.99503	1	2	300.99503	400.0	0	1	2	0.0	0.0	1	0.177	-0.245	-3.687	-3.648	111.0
-4180.487	-300.99503	1	2	300.99503	400.0	0	1	2	0.0	0.0	1	0.177	-0.25	-3.69	-3.72	111.0
-4180.487	-300.99503	1	2	300.99503	400.0	0	1	2	0.0	0.0	1	0.177	-0.256	-3.727	-3.72	111.0
-4180.487	-300.99503	1	2	300.99503	400.0	0	1	2	0.0	0.0	1	0.177	-0.263	-3.739	-3.753	111.0
-4180.487	-300.99503	1	2	300.99503	400.0	0	1	2	0.0	0.0	1	0.177	-0.267	-3.802	-3.753	111.0
-4180.487	-300.99503	1	2	300.99503	400.0	0	1	2	0.0	0.0	1	0.177	-0.271	-3.753	-3.812	111.0
-4180.487	-300.99503	1	2	300.99503	400.0	0	1	2	0.0	0.0	1	0.176	-0.276	-3.821	-3.838	111.0
-4180.487	-300.99503	1	2	300.99503	400.0	0	1	2	0.0	0.0	1	0.176	-0.28	-3.83	-3.838	111.0
-4180.487	-300.99503	1	2	300.99503	400.0	0	1	2	0.0	0.0	1	0.176	-0.285	-3.895	-3.886	111.0
-4180.487	-300.99503	1	2	300.99503	400.0	0	1	2	0.0	0.0	1	0.176	-0.289	-3.885	-3.886	111.0
-4180.487	-300.99503	1	2	300.99503	400.0	0	1	2	0.0	0.0	1	0.176	-0.293	-3.979	-3.907	111.0
-4180.487	-300.99503	1	2	300.99503	400.0	0	1	2	0.0	0.0	1	0.176	-0.297	-3.948	-3.945	111.0
-4180.487	-300.99503	1	2	300.99503	400.0	0	1	2	0.0	0.0	1	0.176	-0.301	-3.948	-3.945	111.0
-4180.487	-300.99503	1	2	300.99503	400.0	0	1	2	0.0	0.0	1	0.176	-0.303	-3.995	-3.963	111.0
-4180.487	-300.99503	1	2	300.99503	400.0	0	1	2	0.0	0.0	1	0.176	-0.305	-4.002	-3.992	111.0
-4180.487	-300.99503	1	2	300.99503	400.0	0	1	2	0.0	0.0	1	0.176	-0.307	-3.996	-3.992	111.0
-4180.487	-300.99503	1	2	300.99503	400.0	0	1	2	0.0	0.0	1	0.176	-0.309	-4.04	-4.018	111.0
-4180.487	-300.99503	1	2	300.99503	400.0	0	1	2	0.0	0.0	1	0.176	-0.311	-4.03	-4.03	111.0
-4180.487	-300.99503	1	2	300.99503	400.0	0	1	2	0.0	0.0	1	0.176	-0.313	-3.992	-4.03	111.0
-4180.487	-300.99503	1	2	300.99503	400.0	0	1	2	0.0	0.0	1	0.176	-0.316	-4.18	-4.041	111.0
-4180.487	-300.99503	1	2	300.99503	400.0	1	1	2	0.0	0.0	1	0.176	-0.318	-4.006	-4.041	111.0
-4180.487	-300.99503	1	2	300.99503	400.0	1	1	2	0.0	0.0	1	0.176	-0.32	-4.029	-4.06	111.0
-4180.487	-300.99503	1	2	300.99503	400.0	1	1	2	0.0	0.0	1	0.176	-0.321	-4.087	-4.077	111.0
-4180.487	-300.99503	1	2	300.99503	400.0	1	1	2	0.0	0.0	1	0.176	-0.321	-4.061	-4.077	111.0
-4180.487	-300.99503	1	2	300.99503	400.0	1	1	2	0.0	0.0	1	0.176	-0.321	-4.053	-4.085	111.0
-4180.487	-300.99503	1	2	300.99503	400.0	1	1	2	0.0	0.0	1	0.176	-0.323	-4.158	-4.098	111.0
-4180.487	-300.99503	1	2	300.99503	400.0	1	1	2	0.0	0.0	1	0.176	-0.323	-4.094	-4.098	111.0
-4180.487	-300.99503	1	2	300.99503	400.0	1	1	2	0.0	0.0	1	0.176	-0.324	-4.046	-4.105	111.0
-4180.487	-300.99503	1	2	300.99503	400.0	1	1	2	0.0	0.0	1	0.176	-0.325	-4.122	-4.105	111.0
-4180.487	-300.99503	1	2	300.99503	400.0	1	1	2	0.0	0.0	1	0.176	-0.325	-4.099	-4.115	111.0
-4180.487	-300.99503	1	2	300.99503	400.0	1	1	2	0.0	0.0	1	0.176	-0.325	-4.109	-4.12	111.0
-4180.487	-300.99503	1	2	300.99503	400.0	1	1	2	0.0	0.0	1	0.176	-0.326	-4.091	-4.12	111.0
-4180.487	-300.99503	1	2	300.99503	400.0	1	1	2	0.0	0.0	1	0.176	-0.326	-4.101	-4.129	111.0
-4180.487	-300.99503	1	2	300.99503	400.0	1	1	2	0.0	0.0	1	0.176	-0.328	-4.114	-4.133	111.0
-4180.487	-300.99503	1	2	300.99503	400.0	1	1	2	0.0	0.0	1	0.176	-0.33	-4.143	-4.133	111.0
-4180.487	-300.99503	1	2	300.99503	400.0	1	1	2	0.0	0.0	1	0.176	-0.331	-3.908	-4.14	111.0
-4180.487	-300.99503	1	2	300.99503	400.0	1	1	2	0.0	0.0	1	0.176	-0.333	-4.111	-4.14	111.0
-4180.487	-300.99503	1	2	300.99503	400.0	1	1	2	0.0	0.0	1	0.176	-0.334	-4.14	-4.146	111.0
-4180.487	-300.99503	1	2	300.99503	400.0	1	1	2	0.0	0.0	1	0.176	-0.335	-4.096	-4.149	111.0
-4180.487	-300.99503	1	2	300.99503	400.0	1	1	2	0.0	0.0	1	0.176	-0.337	-4.161	-4.149	111.0
-4180.487	-300.99503	1	2	300.99503	400.0	1	1	2	0.0	0.0	1	0.176	-0.338	-4.102	-4.154	111.0
-4180.487	-300.99503	1	2	300.99503	400.0	1	1	2	0.0	0.0	1	0.176	-0.34	-4.207	-4.156	111.0
-4180.487	-300.99503	1	2	300.99503	400.0	1	1	2	0.0	0.0	1	0.176	-0.341	-4.132	-4.156	111.0
-4180.487	-300.99503	1	2	300.99503	400.0	1	1	2	0.0	0.0	1	0.176	-0.341	-4.181	-4.16	111.0
-4180.487	-300.99503	1	2	300.99503	400.0	1	1	2	0.0	0.0	1	0.176	-0.341	-4.213	-4.16	111.0
-4180.487	-300.99503	1	2	300.99503	400.0	1	1	2	0.0	0.0	1	0.176	-0.341	-4.16	-4.161	111.0
-4180.487	-300.99503	1	2	300.99503	400.0	1	1	2	0.0	0.0	1	0.176	-0.341	-4.123	-4.165	111.0
-4180.487	-300.99503	1	2	300.99503	400.0	1	1	2	0.0	0.0	1	0.176	-0.341	-4.154	-4.165	111.0
-4180.487	-300.99503	1	2	300.99503	400.0	1	1	2	0.0	0.0	1	0.176	-0.341	-4.13	-4.166	111.0
-4180.487	-300.99503	1	2	300.99503	400.0	1	1	2	0.0	0.0	1	0.176	-0.341	-4.166	-4.169	111.0
-4180.487	-300.99503	1	2	300.99503	400.0	1	1	2	0.0	0.0	1	0.176	-0.341	-4.198	-4.169	111.0
-4180.487	-300.99503	1	2	300.99503	400.0	1	1	2	0.0	0.0	1	0.176	-0.341	-4.197	-4.17	111.0
-4180.487	-300.99503	1	2	300.99503	400.0	1	1	2	0.0	0.0	1	0.176	-0.34	-4.099	-4.17	111.0
-4180.487	-300.99503	1	2	300.99503	400.0	1	1	2	0.0	0.0	1	0.176	-0.341	-4.122	-4.172	111.0
-4180.487	-300.99503	1	2	300.99503	400.0	1	1	2	0.0	0.0	1	0.176	-0.341	-4.228	-4.173	111.0
-4180.487	-300.99503	1	2	300.99503	400.0	1	1	2	0.0	0.0	1	0.176	-0.341	-4.162	-4.173	111.0
-4180.487	-300.99503	1	2	300.99503	400.0	1	1	2	0.0	0.0	1	0.176	-0.341	-4.118	-4.174	111.0
-4180.487	-300.99503	1	2	300.99503	400.0	1	1	2	0.0	0.0	1	0.176	-0.341	-4.171	-4.175	111.0
-4180.487	-300.99503	1	2	300.99503	400.0	1	1	2	0.0	0.0	1	0.176	-0.341	-4.303	-4.175	111.0
-4180.487	-300.99503	1	2	300.99503	400.0	1	1	2	0.0	0.0	1	0.176	-0.341	-4.152	-4.176	111.0
-4180.487	-300.99503	1	2	300.99503	400.0	1	1	2	0.0	0.0	1	0.176	-0.341	-4.178	-4.176	111.0
-4180.487	-300.99503	1	2	300.99503	400.0	1	1	2	0.0	0.0	1	0.176	-0.341	-4.167	-4.177	111.0
-4180.487	-300.99503	1	2	300.99503	400.0	1	1	2	0.0	0.0	1	0.176	-0.341	-4.203	-4.179	111.0
-4180.487	-300.99503	1	2	300.99503	400.0	1	1	2	0.0	0.0	1	0.176	-0.341	-4.159	-4.179	111.0
-4180.487	-300.99503	1	2	300.99503	400.0	1	1	2	0.0	0.0	1	0.176	-0.341	-4.326	-4.179	111.0
-4180.487	-300.99503	1	2	300.99503	400.0	1	1	2	0.0	0.0	1	0.176	-0.341	-4.157	-4.179	111.0
-4180.487	-300.99503	1	2	300.99503	400.0	1	1	2	0.0	0.0	1	0.176	-0.341	-4.167	-4.179	111.0
-4180.487	-300.99503	1	2	300.99503	400.0	1	1	2	0.0	0.0	1	0.176	-0.341	-4.188	-4.18	111.0
-4180.487	-300.99503	1	2	300.99503	400.0	1	1	2	0.0	0.0	1	0.176	-0.341	-4.214	-4.18	111.0
-4180.487	-300.99503	1	2	300.99503	400.0	1	1	2	0.0	0.0	1	0.176	-0.341	-4.176	-4.18	111.0
-4180.487	-300.99503	1	2	300.99503	400.0	1	1	2	0.0	0.0	1	0.176	-0.341	-4.171	-4.181	111.0
-4180.487	-300.99503	1	2	300.99503	400.0	1	1	2	0.0	0.0	1	0.176	-0.341	-4.208	-4.181	111.0
-4180.487	-300.99503	1	2	300.99503	400.0	1	1	2	0.0	0.0	1	0.176	-0.341	-4.247	-4.181	111.0
-4180.487	-300.99503	1	2	300.99503	400.0	1	1	2	0.0	0.0	1	0.176	-0.341	-4.216	-4.181	111.0
-4180.487	-300.99503	1	2	300.99503	400.0	1	1	2	0.0	0.0	1	0.176	-0.341	-4.164	-4.181	111.0
-4180.487	-300.99503	1	2	300.99503	400.0	1	1	2	0.0	0.0	1	0.176	-0.341	-4.183	-4.182	111.0
-4180.487	-300.99503	1	2	300.99503	400.0	1	1	2	0.0	0.0	1	0.176	-0.341	-4.189	-4.182	111.0
-4180.487	-300.99503	1	2	300.99503	400.0	1	1	2	0.0	0.0	1	0.176	-0.341	-4.185	-4.182	111.0
-4180.487	-300.99503	1	2	300.99503	400.0	1	1	2	0.0	0.0	1	0.176	-0.341	-4.175	-4.182	111.0
-4180.487	-300.99503	1	2	300.99503	400.0	1	1	2	0.0	0.0	1	0.176	-0.341	-4.207	-4.182	111.0
-4180.487	-300.99503	1	2	300.99503	400.0	1	1	2	0.0	0.0	1	0.176	-0.341	-4.117	-4.183	111.0
-4180.487	-300.99503	1	2	300.99503	400.0	1	1	2	0.0	0.0	1	0.176	-0.341	-4.167	-4.183	111.0
-4180.487	-300.99503	1	2	300.99503	400.0	1	1	2	0.0	0.0	1	0.176	-0.341	-4.217	-4.183	111.0
-4180.487	-300.99503	1	2	300.99503	400.0	1	1	2	0.0	0.0	1	0.176	-0.341	-4.242	-4.183	111.0
-4180.487	-300.99503	1	2	300.99503	400.0	1	1	2	0.0	0.0	1	0.176	-0.341	-4.209	-4.183	111.0
-4180.487	-300.99503	1	2	300.99503	400.0	1	1	2	0.0	0.0	1	0.176	-0.341	-4.115	-4.183	111.0
-4180.487	-300.99503	1	2	300.99503	400.0	1	1	2	0.0	0.0	1	0.176	-0.341	-4.243	-4.183	111.0
-4180.487	-300.99503	1	2	300.99503	400.0	1	1	2	0.0	0.0	1	0.176	-0.341	-4.191	-4.183	111.0
-4180.487	-300.99503	1	2	300.99503	400.0	1	1	2	0.0	0.0	1	0.176	-0.341	-4.158	-4.183	111.0
-4180.487	-300.99503	1	2	300.99503	400.0	1	1	2	0.0	0.0	1	0.176	-0.341	-4.188	-4.184	111.0
-4180.487	-300.99503	1	2	300.99503	400.0	1	1	2	0.0	0.0	1	0.176	-0.341	-4.204	-4.184	111.0
-4180.487	-300.99503	1	2	300.99503	400.0	1	1	2	0.0	0.0	1	0.176	-0.341	-4.146	-4.184	111.0
-4180.487	-300.99503	1	2	300.99503	400.0	1	1	2	0.0	0.0	1	0.176	-0.341	-4.174	-4.184	111.0
-4180.487	-300.99503	1	2	300.99503	400.0	1	1	2	0.0	0.0	1	0.176	-0.341	-4.193	-4.184	111.0
-4180.487	-300.99503	1	2	300.99503	400.0	1	1	2	0.0	0.0	1	0.176	-0.341	-4.191	-4.184	111.0
-4180.487	-300.99503	1	2	300.99503	400.0	1	1	2	0.0	0.0	1	0.176	-0.341	-4.116	-4.184	111.0
-4180.487	-300.99503	1	2	300.99503	400.0	1	1	2	0.0	0.0	1	0.176	-0.341	-4.211	-4.184	111.0
-4180.487	-300.99503	1	2	300.99503	400.0	1	1	2	0.0	0.0	1	0.176	-0.341	-4.182	-4.184	111.0
-4180.487	-300.99503	1	2	300.99503	400.0	1	1	2	0.0	0.0	1	0.176	-0.341	-4.225	-4.184	111.0
-4180.487	-300.99503	1	2	300.99503	400.0	1	1	2	0.0	0.0	1	0.176	-0.341	-4.128	-4.184	111.0
-4180.487	-300.99503	1	2	300.99503	400.0	1	1	2	0.0	0.0	1	0.176	-0.341	-4.215	-4.184	111.0
-4180.487	-300.99503	1	2	300.99503	400.0	1	1	2	0.0	0.0	1	0.176	-0.341	-4.134	-4.184	111.0
-4180.487	-300.99503	1	2	300.99503	400.0	1	1	2	0.0	0.0	1	0.176	-0.341	-4.224	-4.184	111.0
-4180.487	-300.99503	1	2	300.99503	400.0	1	1	2	0.0	0.0	1	0.176	-0.341	-4.15	-4.184	111.0
-4180.487	-300.99503	1	2	300.99503	400.0	1	1	2	0.0	0.0	1	0.176	-0.341	-4.158	-4.184	111.0
-4180.487	-300.99503	1	2	300.99503	400.0	1	1	2	0.0	0.0	1	0.176	-0.341	-4.224	-4.184	111.0
-4180.487	-300.99503	1	2	300.99503	400.0	1	1	2	0.0	0.0	1	0.176	-0.341	-4.209	-4.184	111.0
-4180.487	-300.99503	1	2	300.99503	400.0	1	1	2	0.0	0.0	1	0.176	-0.341	-4.121	-4.184	111.0
-4180.487	-300.99503	1	2	300.99503	400.0	1	1	2	0.0	0.0	1	0.176	-0.341	-4.222	-4.184	111.0
-4180.487	-300.99503	1	2	300.99503	400.0	1	1	2	0.0	0.0	1	0.176	-0.341	-4.174	-4.184	111.0
-4180.487	-300.99503	1	2	300.99503	400.0	1	1	2	0.0	0.0	1	0.176	-0.341	-4.144	-4.184	111.0
-4180.487	-300.99503	1	2	300.99503	400.0	1	1	2	0.0	0.0	1	0.176	-0.341	-4.266	-4.184	111.0
-4180.487	-300.99503	1	2	300.99503	400.0	1	1	2	0.0	0.0	1	0.176	-0.341	-4.233	-4.184	111.0
-4180.487	-300.99503	1	2	300.99503	400.0	1	1	2	0.0	0.0	1	0.176	-0.341	-4.187	-4.184	111.0
-4180.487	-300.99503	1	2	300.99503	400.0	1	1	2	0.0	0.0	1	0.176	-0.341	-4.185	-4.184	111.0
-4180.487	-300.99503	1	2	300.99503	400.0	1	1	2	0.0	0.0	1	0.176	-0.341	-4.19	-4.184	111.0
-4180.487	-300.99503	1	2	300.99503	400.0	1	1	2	0.0	0.0	1	0.176	-0.342	-4.406	-4.184	111.0
-4180.487	-300.99503	1	2	300.99503	400.0	1	1	2	0.0	0.0	1	0.176	-0.342	-4.221	-4.184	111.0
-4180.487	-300.99503	1	2	300.99503	400.0	1	1	2	0.0	0.0	1	0.176	-0.341	-4.107	-4.184	111.0
-4180.487	-300.99503	1	2	300.99503	400.0	1	1	2	0.0	0.0	1	0.176	-0.341	-4.188	-4.184	111.0
-4180.487	-300.99503	1	2	300.99503	400.0	1	1	2	0.0	0.0	1	0.176	-0.34	-4.075	-4.184	111.0
-4180.487	-300.99503	1	2	300.99503	400.0	1	1	2	0.0	0.0	1	0.176	-0.341	-4.221	-4.184	111.0
-4180.487	-300.99503	1	2	300.99503	400.0	1	1	2	0.0	0.0	1	0.176	-0.341	-4.136	-4.184	111.0
-4180.487	-300.99503	1	2	300.99503	400.0	1	1	2	0.0	0.0	1	0.176	-0.341	-4.194	-4.184	111.0
-4180.487	-300.99503	1	2	300.99503	400.0	1	1	2	0.0	0.0	1	0.176	-0.341	-4.21	-4.184	111.0
-4180.487	-300.99503	1	2	300.99503	400.0	1	1	2	0.0	0.0	1	0.176	-0.341	-4.19	-4.184	111.0
-4180.487	-300.99503	1	2	300.99503	400.0	1	1	2	0.0	0.0	1	0.176	-0.341	-4.245	-4.184	111.0
-4180.487	-300.99503	1	2	300.99503	400.0	1	1	2	0.0	0.0	1	0.176	-0.341	-4.171	-4.184	111.0
-4180.487	-300.99503	1	2	300.99503	400.0	1	1	2	0.0	0.0	1	0.176	-0.341	-4.182	-4.184	111.0
-4180.487	-300.99503	1	2	300.99503	400.0	1	1	2	0.0	0.0	1	0.176	-0.341	-4.215	-4.184	111.0
-4180.487	-300.99503	1	2	300.99503	400.0	1	1	2	0.0	0.0	1	0.176	-0.341	-4.207	-4.184	111.0
-4180.487	-300.99503	1	2	300.99503	400.0	1	1	2	0.0	0.0	1	0.176	-0.342	-4.158	-4.184	111.0
-4180.487	-300.99503	1	2	300.99503	400.0	1	1	2	0.0	0.0	1	0.176	-0.342	-4.178	-4.184	111.0
-4180.487	-300.99503	1	2	300.99503	400.0	1	1	2	0.0	0.0	1	0.176	-0.342	-4.174	-4.184	111.0
-4180.487	-300.99503	1	2	300.99503	400.0	1	1	2	0.0	0.0	1	0.176	-0.342	-4.123	-4.184	111.0
-4180.487	-300.99503	1	2	300.99503	400.0	1	1	2	0.0	0.0	1	0.176	-0.342	-4.211	-4.184	111.0
-4180.487	-300.99503	1	2	300.99503	400.0	1	1	2	0.0	0.0	1	0.176	-0.342	-4.147	-4.184	111.0
-4180.487	-300.99503	1	2	300.99503	400.0	1	1	2	0.0	0.0	1	0.176	-0.342	-4.212	-4.184	111.0
-4180.487	-300.99503	1	2	300.99503	400.0	1	1	2	0.0	0.0	1	0.176	-0.342	-4.131	-4.184	111.0
-4180.487	-300.99503	1	2	300.99503	400.0	1	1	2	0.0	0.0	1	0.176	-0.342	-4.292	-4.184	111.0
-4180.487	-300.99503	1	2	300.99503	400.0	1	1	2	0.0	0.0	1	0.176	-0.342	-4.171	-4.184	111.0
-4180.487	-300.99503	1	2	300.99503	400.0	1	1	2	0.0	0.0	1	0.176	-0.342	-4.194	-4.184	111.0
-4180.487	-300.99503	1	2	300.99503	400.0	1	1	2	0.0	0.0	1	0.176	-0.342	-4.199	-4.184	111.0
-4180.487	-300.99503	1	2	300.99503	400.0	1	1	2	0.0	0.0	1	0.176	-0.342	-4.189	-4.184	111.0
-4180.487	-300.99503	1	2	300.99503	400.0	1	1	2	0.0	0.0	1	0.176	-0.342	-4.191	-4.184	111.0
-4180.487	-300.99503	1	2	300.99503	400.0	1	1	2	0.0	0.0	1	0.176	-0.342	-4.156	-4.184	111.0
-4180.487	-300.99503	1	2	300.99503	400.0	1	1	2	0.0	0.0	1	0.176	-0.342	-4.146	-4.184	111.0
-4180.487	-300.99503	1	2	300.99503	400.0	1	1	2	0.0	0.0	1	0.176	-0.342	-4.212	-4.184	111.0
-4180.487	-300.99503	1	2	300.99503	400.0	1	1	2	0.0	0.0	1	0.176	-0.342	-4.175	-4.184	111.0
-4180.487	-300.99503	1	2	300.99503	400.0	1	1	2	0.0	0.0	1	0.176	-0.342	-4.189	-4.184	111.0
-4180.487	-300.99503	1	2	300.99503	400.0	1	1	2	0.0	0.0	1	0.176	-0.342	-4.184	-4.184	111.0
-4180.487	-300.99503	1	2	300.99503	400.0	1	1	2	0.0	0.0	1	0.176	-0.342	-4.214	-4.184	111.0
-4180.487	-300.99503	1	2	300.99503	400.0	1	1	2	0.0	0.0	1	0.176	-0.342	-4.22	-4.184	111.0
-4180.487	-300.99503	1	2	300.99503	400.0	1	1	2	0.0	0.0	1	0.176	-0.342	-4.179	-4.184	111.0
-4180.487	-300.99503	1	2	300.99503	400.0	1	1	2	0.0	0.0	1	0.176	-0.342	-4.181	-4.184	111.0
-4180.487	-300.99503	1	2	300.99503	400.0	1	1	2	0.0	0.0	1	0.176	-0.342	-4.151	-4.184	111.0
-4180.487	-300.99503	1	2	300.99503	400.0	1	1	2	0.0	0.0	1	0.176	-0.342	-4.167	-4.184	111.0
-4180.487	-300.99503	1	2	300.99503	400.0	1	1	2	0.0	0.0	1	0.176	-0.342	-4.23	-4.184	111.0
-4180.487	-300.99503	1	2	300.99503	400.0	1	1	2	0.0	0.0	1	0.176	-0.341	-4.076	-4.184	111.0
-4180.487	-300.99503	1	2	300.99503	400.0	1	1	2	0.0	0.0	1	0.176	-0.341	-4.178	-4.184	111.0
-4180.487	-300.99503	1	2	300.99503	400.0	1	1	2	0.0	0.0	1	0.176	-0.341	-4.132	-4.184	111.0
-4180.487	-300.99503	1	2	300.99503	400.0	1	1	2	0.0	0.0	1	0.176	-0.34	-4.07	-4.184	111.0
-4180.487	-300.99503	1	2	300.99503	400.0	1	1	2	0.0	0.0	1	0.176	-0.341	-4.32	-4.184	111.0
-4180.487	-300.99503	1	2	300.99503	400.0	1	1	2	0.0	0.0	1	0.176	-0.341	-4.232	-4.184	111.0
-4180.487	-300.99503	1	2	300.99503	400.0	1	1	2	0.0	0.0	1	0.176	-0.341	-4.147	-4.184	111.0
-4180.487	-300.99503	1	2	300.99503	400.0	1	1	2	0.0	0.0	1	0.176	-0.341	-4.161	-4.184	111.0
-4180.487	-300.99503	1	2	300.99503	400.0	1	1	2	0.0	0.0	1	0.176	-0.341	-4.223	-4.184	111.0
-4180.487	-300.99503	1	2	300.99503	400.0	1	1	2	0.0	0.0	1	0.176	-0.341	-4.211	-4.184	111.0
-4180.487	-300.99503	1	2	300.99503	400.0	1	1	2	0.0	0.0	1	0.176	-0.341	-4.154	-4.184	111.0
-4180.487	-300.99503	1	2	300.99503	400.0	1	1	2	0.0	0.0	1	0.176	-0.341	-4.129	-4.184	111.0
-4180.487	-300.99503	1	2	300.99503	400.0	1	1	2	0.0	0.0	1	0.176	-0.341	-4.162	-4.184	111.0
-4180.487	-300.99503	1	2	300.99503	400.0	1	1	2	0.0	0.0	1	0.176	-0.341	-4.272	-4.184	111.0
-4180.487	-300.99503	1	2	300.99503	400.0	1	1	2	0.0	0.0	1	0.176	-0.341	-4.124	-4.184	111.0
-4180.487	-300.99503	1	2	300.99503	400.0	1	1	2	0.0	0.0	1	0.176	-0.34	-4.057	-4.184	111.0
-4180.487	-300.99503	1	2	300.99503	400.0	1	1	2	0.0	0.0	1	0.176	-0.34	-4.099	-4.184	111.0
-4180.487	-300.99503	1	2	300.99503	400.0	1	1	2	0.0	0.0	1	0.176	-0.341	-4.174	-4.184	111.0
-4180.487	-300.99503	1	2	300.99503	400.0	1	1	2	0.0	0.0	1	0.176	-0.341	-4.126	-4.184	111.0
-4180.487	-300.99503	1	2	300.99503	400.0	1	1	2	0.0	0.0	1	0.176	-0.341	-4.181	-4.184	111.0
-4180.487	-300.99503	1	2	300.99503	400.0	1	1	2	0.0	0.0	1	0.176	-0.341	-4.219	-4.184	111.0
-4180.487	-300.99503	1	2	300.99503	400.0	1	1	2	0.0	0.0	1	0.176	-0.341	-4.177	-4.184	111.0
-4180.487	-300.99503	1	2	300.99503	400.0	1	1	2	0.0	0.0	1	0.176	-0.341	-4.186	-4.184	111.0
-4180.487	-300.99503	1	2	300.99503	400.0	1	1	2	0.0	0.0	1	0.176	-0.341	-4.157	-4.184	111.0
-4180.487	-300.99503	1	2	300.99503	400.0	1	1	2	0.0	0.0	1	0.176	-0.341	-4.253	-4.184	111.0
-4180.487	-300.99503	1	2	300.99503	400.0	1	1	2	0.0	0.0	1	0.176	-0.341	-4.219	-4.184	111.0
-4180.487	-300.99503	1	2	300.99503	400.0	1	1	2	0.0	0.0	1	0.176	-0.341	-4.207	-4.184	111.0
-4180.487	-300.99503	1	2	300.99503	400.0	1	1	2	0.0	0.0	1	0.176	-0.341	-4.262	-4.184	111.0
-4180.487	-300.99503	1	2	300.99503	400.0	1	1	2	0.0	0.0	1	0.176	-0.341	-4.121	-4.184	111.0
-4180.487	-300.99503	1	2	300.99503	400.0	1	1	2	0.0	0.0	1	0.176	-0.341	-4.21	-4.184	111.0
-4180.487	-300.99503	1	2	300.99503	400.0	1	1	2	0.0	0.0	1	0.176	-0.341	-4.207	-4.184	111.0
-4180.487	-300.99503	1	2	300.99503	400.0	1	1	2	0.0	0.0	1	0.176	-0.341	-4.21	-4.184	111.0
-4180.487	-300.99503	1	2	300.99503	400.0	1	1	2	0.0	0.0	1	0.176	-0.341	-4.167	-4.184	111.0
-4180.487	-300.99503	1	2	300.99503	400.0	1	1	2	0.0	0.0	1	0.176	-0.342	-4.355	-4.184	111.0
-4180.487	-300.99503	1	2	300.99503	400.0	1	1	2	0.0	0.0	1	0.176	-0.342	-4.131	-4.184	111.0
-4180.487	-300.99503	1	2	300.99503	400.0	1	1	2	0.0	0.0	1	0.176	-0.342	-4.163	-4.184	111.0
-4180.487	-300.99503	1	2	300.99503	400.0	1	1	2	0.0	0.0	1	0.176	-0.342	-4.2	-4.184	111.0
-4180.487	-300.99503	1	2	300.99503	400.0	1	1	2	0.0	0.0	1	0.176	-0.342	-4.231	-4.184	111.0
-4180.487	-300.99503	1	2	300.99503	400.0	1	1	2	0.0	0.0	1	0.176	-0.342	-4.271	-4.184	111.0
-4180.487	-300.99503	1	2	300.99503	400.0	1	1	2	0.0	0.0	1	0.176	-0.342	-4.192	-4.184	111.0
-4180.487	-300.99503	1	2	300.99503	400.0	1	1	2	0.0	0.0	1	0.176	-0.341	-4.095	-4.184	111.0
-4180.487	-300.99503	1	2	300.99503	400.0	1	1	2	0.0	0.0	1	0.176	-0.341	-4.179	-4.184	111.0
-4180.487	-300.99503	1	2	300.99503	400.0	1	1	2	0.0	0.0	1	0.176	-0.341	-4.209	-4.184	111.0
-4180.487	-300.99503	1	2	300.99503	400.0	1	1	2	0.0	0.0	1	0.176	-0.341	-4.192	-4.184	111.0
0.0	0.0	1	2	300.99503	400.0	1	1	2	0.0	0.0	0	0.176	-0.341	-4.178	-4.184	111.0
0.0	0.0	1	2	300.99503	400.0	1	1	2	0.0	0.0	0	0.176	-0.341	-4.183	-4.184	111.0
0.0	0.0	1	2	300.99503	400.0	1	1	2	0.0	0.0	0	0.176	-0.341	-4.187	-4.184	111.0
0.0	0.0	1	2	300.99503	400.0	1	1	2	0.0	0.0	0	0.176	-0.339	-3.955	-3.888	111.0
0.0	0.0	1	2	300.99503	400.0	1	1	2	0.0	0.0	0	0.176	-0.335	-3.603	-3.613	111.0
0.0	0.0	1	2	300.99503	400.0	1	1	2	0.0	0.0	0	0.176	-0.332	-3.637	-3.613	111.0
0.0	0.0	1	2	300.99503	400.0	1	1	2	0.0	0.0	0	0.176	-0.325	-3.178	-3.12	111.0
0.0	0.0	1	2	300.99503	400.0	1	1	2	0.0	0.0	0	0.176	-0.317	-3.134	-3.12	111.0
0.0	0.0	1	2	300.99503	400.0	1	1	2	0.0	0.0	0	0.176	-0.309	-2.742	-2.695	111.0
0.0	0.0	1	2	300.99503	400.0	1	1	2	0.0	0.0	0	0.176	-0.299	-2.546	-2.504	111.0
0.0	0.0	1	2	300.99503	400.0	1	1	2	0.0	0.0	0	0.176	-0.291	-2.505	-2.504	111.0
0.0	0.0	1	2	300.99503	400.0	1	1	2	0.0	0.0	0	0.176	-0.279	-2.168	-2.162	111.0
0.0	0.0	1	2	300.99503	400.0	1	1	2	0.0	0.0	0	0.176	-0.268	-1.876	-2.009	111.0
0.0	0.0	1	2	300.99503	400.0	1	1	2	0.0	0.0	0	0.176	-0.258	-2.006	-2.009	111.0
0.0	0.0	1	2	300.99503	400.0	1	1	2	0.0	0.0	0	0.177	-0.247	-1.765	-1.735	111.0
0.0	0.0	1	2	300.99503	400.0	1	1	2	0.0	0.0	0	0.177	-0.236	-1.758	-1.612	111.0
0.0	0.0	1	2	300.99503	400.0	1	1	2	0.0	0.0	0	0.177	-0.226	-1.563	-1.612	111.0
0.0	0.0	1	2	300.99503	400.0	1	1	2	0.0	0.0	0	0.177	-0.215	-1.386	-1.392	111.0
0.0	0.0	1	2	300.99503	400.0	1	1	2	0.0	0.0	0	0.177	-0.205	-1.383	-1.392	111.0
0.0	0.0	1	2	300.99503	400.0	1	1	2	0.0	0.0	0	0.177	-0.194	-1.206	-1.202	111.0
0.0	0.0	1	2	300.99503	400.0	1	1	2	0.0	0.0	0	0.177	-0.184	-1.116	-1.117	111.0
0.0	0.0	1	2	300.99503	400.0	1	1	2	0.0	0.0	0	0.177	-0.175	-1.113	-1.117	111.0
0.0	0.0	1	2	300.99503	400.0	1	1	2	0.0	0.0	0	0.177	-0.166	-1.047	-0.964	111.0
0.0	0.0	1	2	300.99503	400.0	1	1	2	0.0	0.0	0	0.177	-0.157	-0.98	-0.896	111.0
0.0	0.0	1	2	300.99503	400.0	1	1	2	0.0	0.0	0	0.177	-0.149	-0.918	-0.896	111.0
0.0	0.0	1	2	300.99503	400.0	1	1	2	0.0	0.0	0	0.177	-0.14	-0.769	-0.774	111.0
0.0	0.0	1	2	300.99503	400.0	1	1	2	0.0	0.0	0	0.177	-0.134	-0.772	-0.774	111.0
0.0	0.0	1	2	300.99503	400.0	1	1	2	0.0	0.0	0	0.177	-0.126	-0.677	-0.719	111.0
0.0	0.0	1	2	300.99503	400.0	1	1	2	0.0	0.0	0	0.177	-0.118	-0.612	-0.621	111.0
0.0	0.0	1	2	300.99503	400.0	1	1	2	0.0	0.0	0	0.177	-0.112	-0.583	-0.621	111.0
0.0	0.0	1	2	300.99503	400.0	1	1	2	0.0	0.0	0	0.177	-0.106	-0.578	-0.536	111.0
0.0	0.0	1	2	300.99503	400.0	1	1	2	0.0	0.0	0	0.177	-0.099	-0.505	-0.498	111.0
0.0	0.0	1	2	300.99503	400.0	1	1	2	0.0	0.0	0	0.177	-0.095	-0.527	-0.498	111.0
0.0	0.0	1	2	300.99503	400.0	1	1	2	0.0	0.0	0	0.177	-0.089	-0.457	-0.43	111.0
0.0	0.0	1	2	300.99503	400.0	1	1	2	0.0	0.0	0	0.177	-0.083	-0.439	-0.43	111.0
0.0	0.0	1	2	300.99503	400.0	1	1	2	0.0	0.0	0	0.177	-0.078	-0.428	-0.399	111.0
0.0	0.0	1	2	300.99503	400.0	1	1	2	0.0	0.0	0	0.177	-0.074	-0.405	-0.345	111.0
0.0	0.0	1	2	300.99503	400.0	1	1	2	0.0	0.0	0	0.177	-0.07	-0.328	-0.345	111.0
0.0	0.0	1	2	300.99503	400.0	1	1	2	0.0	0.0	0	0.177	-0.066	-0.275	-0.297	111.0
0.0	0.0	1	2	300.99503	400.0	1	1	2	0.0	0.0	0	0.177	-0.062	-0.395	-0.276	111.0
0.0	0.0	1	2	300.99503	400.0	1	1	2	0.0	0.0	0	0.177	-0.059	-0.311	-0.276	111.0
0.0	0.0	1	2	300.99503	400.0	1	1	2	0.0	0.0	0	0.177	-0.057	-0.27	-0.257	111.0
0.0	0.0	1	2	300.99503	400.0	1	1	2	0.0	0.0	0	0.177	-0.054	-0.267	-0.257	111.0
0.0	0.0	1	2	300.99503	400.0	1	1	2	0.0	0.0	0	0.177	-0.051	-0.259	-0.221	111.0
0.0	0.0	1	2	300.99503	400.0	1	1	2	0.0	0.0	0	0.177	-0.047	-0.17	-0.191	111.0
0.0	0.0	1	2	300.99503	400.0	1	1	2	0.0	0.0	0	0.177	-0.044	-0.196	-0.191	111.0
0.0	0.0	1	2	300.99503	400.0	1	1	2	0.0	0.0	0	0.177	-0.04	-0.2	-0.177	111.0
0.0	0.0	1	2	300.99503	400.0	1	1	2	0.0	0.0	0	0.177	-0.038	-0.12	-0.153	111.0
0.0	0.0	1	2	300.99503	400.0	1	1	2	0.0	0.0	0	0.177	-0.036	-0.112	-0.153	111.0
0.0	0.0	1	2	300.99503	400.0	1	1	2	0.0	0.0	0	0.177	-0.034	-0.146	-0.142	111.0
0.0	0.0	1	2	300.99503	400.0	1	1	2	0.0	0.0	0	0.177	-0.032	-0.25	-0.142	111.0
0.0	0.0	1	2	300.99503	400.0	1	1	2	0.0	0.0	0	0.177	-0.03	-0.112	-0.122	111.0
0.0	0.0	1	2	300.99503	400.0	1	1	2	0.0	0.0	0	0.177	-0.028	-0.096	-0.114	111.0
0.0	0.0	1	2	300.99503	400.0	1	1	2	0.0	0.0	0	0.177	-0.026	-0.108	-0.114	111.0
0.0	0.0	1	2	300.99503	400.0	1	1	2	0.0	0.0	0	0.177	-0.024	-0.073	-0.098	111.0
0.0	0.0	1	2	300.99503	400.0	1	1	2	0.0	0.0	0	0.177	-0.022	-0.074	-0.091	111.0
0.0	0.0	1	2	300.99503	400.0	1	1	2	0.0	0.0	0	0.177	-0.02	-0.178	-0.091	111.0
0.0	0.0	1	2	300.99503	400.0	1	1	2	0.0	0.0	0	0.177	-0.02	-0.096	-0.078	111.0
0.0	0.0	1	2	300.99503	400.0	1	1	2	0.0	0.0	0	0.177	-0.02	-0.023	-0.078	111.0
0.0	0.0	1	2	300.99503	400.0	1	1	2	0.0	0.0	0	0.177	-0.02	-0.063	-0.067	111.0
0.0	0.0	1	2	300.99503	400.0	1	1	2	0.0	0.0	0	0.177	-0.02	-0.02	-0.063	111.0
0.0	0.0	1	2	300.99503	400.0	1	1	2	0.0	0.0	0	0.177	-0.02	-0.088	-0.063	111.0
0.0	0.0	1	2	300.99503	400.0	1	1	2	0.0	0.0	0	0.177	-0.02	-0.055	-0.054	111.0
0.0	0.0	1	2	300.99503	400.0	1	1	2	0.0	0.0	0	0.177	-0.02	-0.068	-0.05	111.0
0.0	0.0	1	2	300.99503	400.0	1	1	2	0.0	0.0	0	0.177	-0.02	-0.084	-0.05	111.0
0.0	0.0	1	2	300.99503	400.0	1	1	2	0.0	0.0	0	0.177	-0.02	-0.043	-0.043	111.0
0.0	0.0	1	2	300.99503	400.0	1	1	2	0.0	0.0	0	0.177	-0.02	-0.173	-0.043	111.0
0.0	0.0	1	2	300.99503	400.0	1	1	2	0.0	0.0	0	0.177	-0.02	-0.074	-0.04	111.0
0.0	0.0	1	2	300.99503	400.0	1	1	2	0.0	0.0	0	0.177	-0.02	-0.031	-0.034	111.0
0.0	0.0	1	2	300.99503	400.0	1	1	2	0.0	0.0	0	0.177	-0.02	-0.022	-0.034	111.0
0.0	0.0	1	2	300.99503	400.0	1	1	2	0.0	0.0	0	0.177	-0.02	-0.055	-0.029	111.0
0.0	0.0	1	2	300.99503	400.0	1	1	2	0.0	0.0	0	0.177	-0.02	-0.027	-0.029	111.0
0.0	0.0	1	2	300.99503	400.0	1	1	2	0.0	0.0	0	0.177	-0.019	-0.027	-0.027	111.0
0.0	0.0	1	2	300.99503	400.0	1	1	2	0.0	0.0	0	0.177	-0.018	-0.031	-0.023	111.0
0.0	0.0	1	2	300.99503	400.0	1	1	2	0.0	0.0	0	0.177	-0.018	-0.051	-0.023	111.0
0.0	0.0	1	2	300.99503	400.0	1	1	2	0.0	0.0	0	0.177	-0.018	-0.027	-0.021	111.0
0.0	0.0	1	2	300.99503	400.0	1	1	2	0.0	0.0	0	0.177	-0.017	-0.025	-0.018	111.0
0.0	0.0	1	2	300.99503	400.0	1	1	2	0.0	0.0	0	0.177	-0.017	-0.032	-0.018	111.0
0.0	0.0	1	2	300.99503	400.0	1	1	2	0.0	0.0	0	0.177	-0.016	-0.059	-0.017	111.0
0.0	0.0	1	2	300.99503	400.0	1	1	2	0.0	0.0	0	0.177	-0.016	-0.017	-0.017	111.0
0.0	0.0	1	2	300.99503	400.0	1	1	2	0.0	0.0	0	0.177	-0.016	-0.028	-0.014	111.0
0.0	0.0	1	2	300.99503	400.0	1	1	2	0.0	0.0	0	0.177	-0.015	-0.002	-0.013	111.0
0.0	0.0	1	2	300.99503	400.0	1	1	2	0.0	0.0	0	0.177	-0.014	0.006	-0.013	111.0
0.0	0.0	1	2	300.99503	400.0	1	1	2	0.0	0.0	0	0.177	-0.012	-0.003	-0.011	111.0
0.0	0.0	1	2	300.99503	400.0	1	1	2	0.0	0.0	0	0.177	-0.012	-0.043	-0.01	111.0
0.0	0.0	1	2	300.99503	400.0	1	1	2	0.0	0.0	0	0.177	-0.01	-0.006	-0.01	111.0
0.0	0.0	1	2	300.99503	400.0	1	1	2	0.0	0.0	0	0.177	-0.009	-0.134	-0.009	111.0
0.0	0.0	1	2	300.99503	400.0	1	1	2	0.0	0.0	0	0.177	-0.008	0.024	-0.007	111.0
0.0	0.0	1	2	300.99503	400.0	1	1	2	0.0	0.0	0	0.177	-0.006	0.0	-0.007	111.0
0.0	0.0	1	2	300.99503	400.0	1	1	2	0.0	0.0	0	0.177	-0.004	0.007	-0.007	111.0
0.0	0.0	1	2	300.99503	400.0	1	1	2	0.0	0.0	0	0.177	-0.002	-0.009	-0.007	111.0
0.0	0.0	1	2	300.99503	400.0	1	1	2	0.0	0.0	0	0.177	-0.001	0.003	-0.006	111.0
0.0	0.0	1	2	300.99503	400.0	1	1	2	0.0	0.0	0	0.177	0.0	0.0	-0.005	111.0
0.0	0.0	1	2	300.99503	400.0	1	1	2	0.0	0.0	0	0.177	0.0	0.02	-0.005	111.0
0.0	0.0	1	2	300.99503	400.0	1	1	2	0.0	0.0	0	0.177	0.0	0.009	-0.004	111.0
0.0	0.0	1	2	300.99503	400.0	1	1	2	0.0	0.0	0	0.177	-0.001	-0.015	-0.004	111.0
0.0	0.0	1	2	300.99503	400.0	1	1	2	0.0	0.0	0	0.177	-0.001	-0.022	-0.004	111.0
0.0	0.0	1	2	300.99503	400.0	1	1	2	0.0	0.0	0	0.177	0.0	0.016	-0.003	111.0
0.0	0.0	1	2	300.99503	400.0	1	1	2	0.0	0.0	0	0.177	-0.001	-0.03	-0.003	111.0
0.0	0.0	1	2	300.99503	400.0	1	1	2	0.0	0.0	0	0.177	0.0	0.008	-0.002	111.0
0.0	0.0	1	2	300.99503	400.0	1	1	2	0.0	0.0	0	0.177	0.0	0.015	-0.002	111.0
0.0	0.0	1	2	300.99503	400.0	1	1	2	0.0	0.0	0	0.177	0.0	0.04	-0.002	111.0
0.0	0.0	1	2	300.99503	400.0	1	1	2	0.0	0.0	0	0.177	-0.001	-0.012	-0.002	111.0
0.0	0.0	1	2	300.99503	400.0	1	1	2	0.0	0.0	0	0.177	-0.001	-0.024	-0.001	111.0
0.0	0.0	1	2	300.99503	400.0	1	1	2	0.0	0.0	0	0.177	0.0	0.029	-0.001	111.0
0.0	0.0	1	2	300.99503	400.0	1	1	2	0.0	0.0	0	0.177	0.0	0.0	-0.001	111.0
0.0	0.0	1	2	300.99503	400.0	1	1	2	0.0	0.0	0	0.177	-0.001	-0.012	-0.001	111.0
0.0	0.0	1	2	300.99503	400.0	1	1	2	0.0	0.0	0	0.177	0.0	0.006	-0.001	111.0
0.0	0.0	1	2	300.99503	400.0	1	1	2	0.0	0.0	0	0.177	-0.001	-0.026	-0.001	111.0
0.0	0.0	1	2	300.99503	400.0	1	1	2	0.0	0.0	0	0.177	0.0	0.03	-0.001	111.0
0.0	0.0	1	2	300.99503	400.0	1	1	2	0.0	0.0	0	0.177	0.0	0.004	0.0	111.0
0.0	0.0	1	2	300.99503	400.0	1	1	2	0.0	0.0	0	0.177	0.0	0.091	0.0	111.0
0.0	0.0	1	2	300.99503	400.0	1	1	2	0.0	0.0	0	0.177	0.0	-0.002	0.0	111.0
0.0	0.0	1	2	300.99503	400.0	1	1	2	0.0	0.0	0	0.177	0.0	0.025	0.0	111.0
0.0	0.0	1	2	300.99503	400.0	1	1	2	0.0	0.0	0	0.177	-0.001	-0.017	0.0	111.0
0.0	0.0	1	2	300.99503	400.0	1	1	2	0.0	0.0	0	0.177	0.0	0.007	0.0	111.0
0.0	0.0	1	2	300.99503	400.0	1	1	2	0.0	0.0	0	0.177	-0.001	-0.035	0.0	111.0
0.0	0.0	1	2	300.99503	400.0	1	1	2	0.0	0.0	0	0.177	0.0	0.004	0.0	111.0
0.0	0.0	1	2	300.99503	400.0	1	1	2	0.0	0.0	0	0.177	0.0	0.011	0.0	111.0
0.0	0.0	1	2	300.99503	400.0	1	1	2	0.0	0.0	0	0.177	-0.001	-0.021	0.0	111.0
0.0	0.0	1	2	300.99503	400.0	1	1	2	0.0	0.0	0	0.177	0.0	0.004	0.0	111.0
0.0	0.0	1	2	300.99503	400.0	1	1	2	0.0	0.0	0	0.177	0.0	0.055	0.0	111.0
0.0	0.0	1	2	300.99503	400.0	1	1	2	0.0	0.0	0	0.177	-0.001	-0.016	0.0	111.0
0.0	0.0	1	2	300.99503	400.0	1	1	2	0.0	0.0	0	0.177	-0.001	-0.013	0.0	111.0
0.0	0.0	1	2	300.99503	400.0	1	1	2	0.0	0.0	0	0.177	0.0	0.006	0.0	111.0
0.0	0.0	1	2	300.99503	400.0	1	1	2	0.0	0.0	0	0.177	0.0	0.005	0.0	111.0
0.0	0.0	1	2	300.99503	400.0	1	1	2	0.0	0.0	0	0.177	0.0	0.022	0.0	111.0
0.0	0.0	1	2	300.99503	400.0	1	1	2	0.0	0.0	0	0.177	0.0	0.013	0.0	111.0
0.0	0.0	1	2	300.99503	400.0	1	1	2	0.0	0.0	0	0.177	0.0	-0.004	0.0	111.0
0.0	0.0	1	2	300.99503	400.0	1	1	2	0.0	0.0	0	0.177	0.0	0.119	0.0	111.0
0.0	0.0	1	2	300.99503	400.0	1	1	2	0.0	0.0	0	0.177	0.0	0.036	0.0	111.0
0.0	0.0	1	2	300.99503	400.0	1	1	2	0.0	0.0	0	0.177	0.0	0.005	0.0	111.0
0.0	0.0	1	2	300.99503	400.0	1	1	2	0.0	0.0	0	0.177	0.0	0.0	0.0	111.0
0.0	0.0	1	2	300.99503	400.0	1	1	2	0.0	0.0	0	0.177	0.0	0.009	0.0	111.0
0.0	0.0	1	2	300.99503	400.0	1	1	2	0.0	0.0	0	0.177	0.0	0.007	0.0	111.0
0.0	0.0	1	2	300.99503	400.0	1	1	2	0.0	0.0	0	0.177	0.0	-0.002	0.0	111.0
0.0	0.0	1	2	300.99503	400.0	1	1	2	0.0	0.0	0	0.177	0.0	0.029	0.0	111.0
0.0	0.0	1	2	300.99503	400.0	1	1	2	0.0	0.0	0	0.177	0.0	0.036	0.0	111.0
0.0	0.0	1	2	300.99503	400.0	1	1	2	0.0	0.0	0	0.177	0.0	0.033	0.0	111.0
0.0	0.0	1	2	300.99503	400.0	1	1	2	0.0	0.0	0	0.177	-0.001	-0.024	0.0	111.0
0.0	0.0	1	2	300.99503	400.0	1	1	2	0.0	0.0	0	0.177	0.0	-0.009	0.0	111.0
0.0	0.0	1	2	300.99503	400.0	1	1	2	0.0	0.0	0	0.177	0.0	0.02	0.0	111.0
0.0	0.0	1	2	300.99503	400.0	1	1	2	0.0	0.0	0	0.177	0.0	0.022	0.0	111.0
0.0	0.0	1	2	300.99503	400.0	1	1	2	0.0	0.0	0	0.177	0.0	0.033	0.0	111.0
0.0	0.0	1	2	300.99503	400.0	1	1	2	0.0	0.0	0	0.177	0.0	0.025	0.0	111.0
0.0	0.0	1	2	300.99503	400.0	1	1	2	0.0	0.0	0	0.177	0.0	-0.003	0.0	111.0
0.0	0.0	1	2	300.99503	400.0	1	1	2	0.0	0.0	0	0.177	0.0	0.088	0.0	111.0
0.0	0.0	1	2	300.99503	400.0	1	1	2	0.0	0.0	0	0.177	0.0	0.0	0.0	111.0
0.0	0.0	1	2	300.99503	400.0	1	1	2	0.0	0.0	0	0.177	0.0	0.14	0.0	111.0
0.0	0.0	1	2	300.99503	400.0	1	1	2	0.0	0.0	0	0.177	0.0	0.091	0.0	111.0
0.0	0.0	1	2	300.99503	400.0	1	1	2	0.0	0.0	0	0.177	0.0	0.006	0.0	111.0
0.0	0.0	1	2	300.99503	400.0	1	1	2	0.0	0.0	0	0.177	0.0	-0.009	0.0	111.0
0.0	0.0	1	2	300.99503	400.0	1	1	2	0.0	0.0	0	0.177	0.0	-0.004	0.0	111.0
0.0	0.0	1	2	300.99503	400.0	1	1	2	0.0	0.0	0	0.177	0.0	0.092	0.0	111.0
0.0	0.0	1	2	300.99503	400.0	1	1	2	0.0	0.0	0	0.177	0.0	0.014	0.0	111.0
0.0	0.0	1	2	300.99503	400.0	1	1	2	0.0	0.0	0	0.177	-0.001	-0.016	0.0	111.0
0.0	0.0	1	2	300.99503	400.0	1	1	2	0.0	0.0	0	0.177	-0.001	-0.098	0.0	111.0
0.0	0.0	1	2	300.99503	400.0	1	1	2	0.0	0.0	0	0.177	0.0	0.002	0.0	111.0
0.0	0.0	1	2	300.99503	400.0	1	1	2	0.0	0.0	0	0.177	-0.001	0.036	0.0	111.0
0.0	0.0	1	2	300.99503	400.0	1	1	2	0.0	0.0	0	0.177	0.0	-0.001	0.0	111.0
0.0	0.0	1	2	300.99503	400.0	1	1	2	0.0	0.0	0	0.177	-0.001	-0.013	0.0	111.0
0.0	0.0	1	2	300.99503	400.0	1	1	2	0.0	0.0	0	0.177	0.0	0.18	0.0	111.0
0.0	0.0	1	2	300.99503	400.0	1	1	2	0.0	0.0	0	0.177	0.0	0.003	0.0	111.0
0.0	0.0	1	2	300.99503	400.0	1	1	2	0.0	0.0	0	0.177	0.0	0.033	0.0	111.0
0.0	0.0	1	2	300.99503	400.0	1	1	2	0.0	0.0	0	0.177	-0.001	-0.019	0.0	111.0
0.0	0.0	1	2	300.99503	400.0	1	1	2	0.0	0.0	0	0.177	-0.001	-0.027	0.0	111.0
0.0	0.0	1	2	300.99503	400.0	1	1	2	0.0	0.0	0	0.177	0.0	0.016	0.0	111.0
0.0	0.0	1	2	300.99503	400.0	1	1	2	0.0	0.0	0	0.177	-0.001	-0.038	0.0	111.0
0.0	0.0	1	2	300.99503	400.0	1	1	2	0.0	0.0	0	0.177	0.0	0.01	0.0	111.0
0.0	0.0	1	2	300.99503	400.0	1	1	2	0.0	0.0	0	0.177	-0.001	-0.012	0.0	111.0
0.0	0.0	1	2	300.99503	400.0	1	1	2	0.0	0.0	0	0.177	0.0	-0.004	0.0	111.0
0.0	0.0	1	2	300.99503	400.0	1	1	2	0.0	0.0	0	0.177	0.0	0.011	0.0	111.0
0.0	0.0	1	2	300.99503	400.0	1	1	2	0.0	0.0	0	0.177	-0.001	-0.02	0.0	111.0
0.0	0.0	1	2	300.99503	400.0	1	1	2	0.0	0.0	0	0.177	0.0	-0.011	0.0	111.0
0.0	0.0	1	2	300.99503	400.0	1	1	2	0.0	0.0	0	0.177	0.0	0.006	0.0	111.0
0.0	0.0	1	2	300.99503	400.0	1	1	2	0.0	0.0	0	0.177	0.0	-0.001	0.0	111.0
0.0	0.0	1	2	300.99503	400.0	1	1	2	0.0	0.0	0	0.177	-0.001	-0.021	0.0	111.0
0.0	0.0	1	2	300.99503	400.0	1	1	2	0.0	0.0	0	0.177	-0.001	-0.046	0.0	111.0
0.0	0.0	1	2	300.99503	400.0	1	1	2	0.0	0.0	0	0.177	0.0	-0.006	0.0	111.0
0.0	0.0	1	2	300.99503	400.0	1	1	2	0.0	0.0	0	0.177	-0.001	-0.035	0.0	111.0
0.0	0.0	1	2	300.99503	400.0	1	1	2	0.0	0.0	0	0.177	0.0	0.008	0.0	111.0
0.0	0.0	1	2	300.99503	400.0	1	1	2	0.0	0.0	0	0.177	0.0	0.018	0.0	111.0
0.0	0.0	1	2	300.99503	400.0	1	1	2	0.0	0.0	0	0.177	0.0	0.009	0.0	111.0
0.0	0.0	1	2	300.99503	400.0	1	1	2	0.0	0.0	0	0.177	-0.002	-0.296	0.0	111.0
0.0	0.0	1	2	300.99503	400.0	1	1	2	0.0	0.0	0	0.177	0.0	-0.005	0.0	111.0
0.0	0.0	1	2	300.99503	400.0	1	1	2	0.0	0.0	0	0.177	-0.001	-0.108	0.0	111.0
0.0	0.0	1	2	300.99503	400.0	1	1	2	0.0	0.0	0	0.177	-0.001	-0.042	0.0	111.0
0.0	0.0	1	2	300.99503	400.0	1	1	2	0.0	0.0	0	0.177	-0.001	-0.202	0.0	111.0
0.0	0.0	1	2	300.99503	400.0	1	1	2	0.0	0.0	0	0.177	-0.001	-0.02	0.0	111.0
0.0	0.0	1	2	300.99503	400.0	1	1	2	0.0	0.0	0	0.177	-0.001	-0.015	0.0	111.0
0.0	0.0	1	2	300.99503	400.0	1	1	2	0.0	0.0	0	0.177	-0.001	-0.176	0.0	111.0
0.0	0.0	1	2	300.99503	400.0	1	1	2	0.0	0.0	0	0.177	-0.001	-0.016	0.0	111.0
0.0	0.0	1	2	300.99503	400.0	1	1	2	0.0	0.0	0	0.177	0.0	0.001	0.0	111.0
0.0	0.0	1	2	300.99503	400.0	1	1	2	0.0	0.0	0	0.177	-0.001	-0.107	0.0	111.0
0.0	0.0	1	2	300.99503	400.0	1	1	2	0.0	0.0	0	0.177	-0.001	-0.026	0.0	111.0
0.0	0.0	1	2	300.99503	400.0	1	1	2	0.0	0.0	0	0.177	-0.001	-0.096	0.0	111.0
0.0	0.0	1	2	300.99503	400.0	1	1	2	0.0	0.0	0	0.177	0.0	0.011	0.0	111.0
0.0	0.0	1	2	300.99503	400.0	1	1	2	0.0	0.0	0	0.177	-0.001	-0.021	0.0	111.0
0.0	0.0	1	2	300.99503	400.0	1	1	2	0.0	0.0	0	0.177	-0.001	-0.029	0.0	111.0
0.0	0.0	1	2	300.99503	400.0	1	1	2	0.0	0.0	0	0.177	-0.001	-0.012	0.0	111.0
0.0	0.0	1	2	300.99503	400.0	1	1	2	0.0	0.0	0	0.177	0.0	-0.003	0.0	111.0
0.0	0.0	1	2	300.99503	400.0	1	1	2	0.0	0.0	0	0.177	0.0	-0.007	0.0	111.0
0.0	0.0	1	2	300.99503	400.0	1	1	2	0.0	0.0	0	0.177	0.0	0.088	0.0	111.0
0.0	0.0	1	2	300.99503	400.0	1	1	2	0.0	0.0	0	0.177	0.0	-0.001	0.0	111.0
0.0	0.0	1	2	300.99503	400.0	1	1	2	0.0	0.0	0	0.177	-0.001	-0.016	0.0	111.0
5555.5557	400.0	1	3	201.99005	400.0	1	1	2	0.0	0.0	1	0.177	-0.001	-0.043	0.0	111.0
5555.5557	400.0	1	3	201.99005	400.0	0	1	2	0.0	0.0	1	0.177	-0.001	-0.101	0.0	111.0
5555.5557	400.0	1	3	201.99005	400.0	0	1	2	0.0	0.0	1	0.177	0.0	0.005	0.0	111.0
5555.5557	400.0	1	3	201.99005	400.0	0	1	2	0.0	0.0	1	0.177	-0.001	-0.021	0.0	111.0
5555.5557	400.0	1	3	201.99005	400.0	0	1	2	0.0	0.0	1	0.177	0.001	0.289	0.392	111.0
5555.5557	400.0	1	3	201.99005	400.0	0	1	2	0.0	0.0	1	0.177	0.003	0.426	0.392	111.0
5555.5557	400.0	1	3	201.99005	400.0	0	1	2	0.0	0.0	1	0.177	0.011	1.06	1.097	111.0
5555.5557	400.0	1	3	201.99005	400.0	0	1	2	0.0	0.0	1	0.177	0.024	1.733	1.706	111.0
5555.5557	400.0	1	3	201.99005	400.0	0	1	2	0.0	0.0	1	0.178	0.036	1.733	1.706	111.0
5555.5557	400.0	1	3	201.99005	400.0	0	1	2	0.0	0.0	1	0.178	0.047	1.94	1.978	111.0
5555.5557	400.0	1	3	201.99005	400.0	0	1	2	0.0	0.0	1	0.178	0.06	2.388	2.467	111.0
5555.5557	400.0	1	3	201.99005	400.0	0	1	2	0.0	0.0	1	0.178	0.075	2.481	2.467	111.0
5555.5557	400.0	1	3	201.99005	400.0	0	1	2	0.0	0.0	1	0.178	0.09	2.684	2.686	111.0
5555.5557	400.0	1	3	201.99005	400.0	0	1	2	0.0	0.0	1	0.178	0.104	2.793	2.686	111.0
5555.5557	400.0	1	3	201.99005	400.0	0	1	2	0.0	0.0	1	0.178	0.118	3.114	3.079	111.0
5555.5557	400.0	1	3	201.99005	400.0	0	1	2	0.0	0.0	1	0.178	0.133	3.19	3.255	111.0
5555.5557	400.0	1	3	201.99005	400.0	0	1	2	0.0	0.0	1	0.178	0.147	3.226	3.255	111.0
5555.5557	400.0	1	3	201.99005	400.0	0	1	2	0.0	0.0	1	0.178	0.161	3.556	3.569	111.0
5555.5557	400.0	1	3	201.99005	400.0	0	1	2	0.0	0.0	1	0.178	0.175	3.732	3.71	111.0
5555.5557	400.0	1	3	201.99005	400.0	0	1	2	0.0	0.0	1	0.179	0.188	3.677	3.71	111.0
5555.5557	400.0	1	3	201.99005	400.0	0	1	2	0.0	0.0	1	0.179	0.201	3.758	3.963	111.0
5555.5557	400.0	1	3	201.99005	400.0	0	1	2	0.0	0.0	1	0.179	0.213	3.985	3.963	111.0
5555.5557	400.0	1	3	201.99005	400.0	0	1	2	0.0	0.0	1	0.179	0.227	4.182	4.181	111.0
5555.5557	400.0	1	3	201.99005	400.0	0	1	2	0.0	0.0	1	0.179	0.238	4.311	4.279	111.0
5555.5557	400.0	1	3	201.99005	400.0	0	1	2	0.0	0.0	1	0.179	0.249	4.273	4.279	111.0
5555.5557	400.0	1	3	201.99005	400.0	0	1	2	0.0	0.0	1	0.179	0.261	4.471	4.453	111.0
5555.5557	400.0	1	3	201.99005	400.0	0	1	2	0.0	0.0	1	0.179	0.271	4.498	4.531	111.0
5555.5557	400.0	1	3	201.99005	400.0	0	1	2	0.0	0.0	1	0.179	0.281	4.517	4.531	111.0
5555.5557	400.0	1	3	201.99005	400.0	0	1	2	0.0	0.0	1	0.179	0.291	4.709	4.673	111.0
5555.5557	400.0	1	3	201.99005	400.0	0	1	2	0.0	0.0	1	0.179	0.301	4.685	4.673	111.0
5555.5557	400.0	1	3	201.99005	400.0	0	1	2	0.0	0.0	1	0.179	0.309	4.818	4.736	111.0
5555.5557	400.0	1	3	201.99005	400.0	0	1	2	0.0	0.0	1	0.179	0.318	4.804	4.847	111.0
5555.5557	400.0	1	3	201.99005	400.0	0	1	2	0.0	0.0	1	0.179	0.326	4.783	4.847	111.0
5555.5557	400.0	1	3	201.99005	400.0	0	1	2	0.0	0.0	1	0.179	0.333	4.974	4.898	111.0
5555.5557	400.0	1	3	201.99005	400.0	0	1	2	0.0	0.0	1	0.179	0.341	5.005	4.989	111.0
5555.5557	400.0	1	3	201.99005	400.0	0	1	2	0.0	0.0	1	0.179	0.347	4.96	4.989	111.0
5555.5557	400.0	1	3	201.99005	400.0	0	1	2	0.0	0.0	1	0.18	0.353	5.014	5.03	111.0
5555.5557	400.0	1	3	201.99005	400.0	0	1	2	0.0	0.0	1	0.18	0.359	5.041	5.03	111.0
5555.5557	400.0	1	3	201.99005	400.0	0	1	2	0.0	0.0	1	0.18	0.366	5.084	5.102	111.0
5555.5557	400.0	1	3	201.99005	400.0	0	1	2	0.0	0.0	1	0.18	0.372	5.174	5.165	111.0
5555.5557	400.0	1	3	201.99005	400.0	0	1	2	0.0	0.0	1	0.18	0.378	5.135	5.165	111.0
5555.5557	400.0	1	3	201.99005	400.0	0	1	2	0.0	0.0	1	0.18	0.383	5.181	5.192	111.0
5555.5557	400.0	1	3	201.99005	400.0	0	1	2	0.0	0.0	1	0.18	0.387	5.187	5.244	111.0
5555.5557	400.0	1	3	201.99005	400.0	0	1	2	0.0	0.0	1	0.18	0.391	5.243	5.244	111.0
5555.5557	400.0	1	3	201.99005	400.0	0	1	2	0.0	0.0	1	0.18	0.395	5.243	5.266	111.0
5555.5557	400.0	1	3	201.99005	400.0	0	1	2	0.0	0.0	1	0.18	0.4	5.302	5.266	111.0
5555.5557	400.0	1	3	201.99005	400.0	0	1	2	0.0	0.0	1	0.18	0.404	5.225	5.307	111.0
5555.5557	400.0	1	3	201.99005	400.0	0	1	2	0.0	0.0	1	0.18	0.408	5.317	5.325	111.0
5555.5557	400.0	1	3	201.99005	400.0	0	1	2	0.0	0.0	1	0.18	0.411	5.336	5.325	111.0
5555.5557	400.0	1	3	201.99005	400.0	1	1	2	0.0	0.0	1	0.18	0.413	5.226	5.356	111.0
5555.5557	400.0	1	3	201.99005	400.0	1	1	2	0.0	0.0	1	0.18	0.417	5.41	5.371	111.0
5555.5557	400.0	1	3	201.99005	400.0	1	1	2	0.0	0.0	1	0.18	0.421	5.377	5.371	111.0
5555.5557	400.0	1	3	201.99005	400.0	1	1	2	0.0	0.0	1	0.18	0.423	5.456	5.397	111.0
5555.5557	400.0	1	3	201.99005	400.0	1	1	2	0.0	0.0	1	0.18	0.425	5.321	5.397	111.0
5555.5557	400.0	1	3	201.99005	400.0	1	1	2	0.0	0.0	1	0.18	0.427	5.447	5.409	111.0
5555.5557	400.0	1	3	201.99005	400.0	1	1	2	0.0	0.0	1	0.18	0.429	5.397	5.429	111.0
5555.5557	400.0	1	3	201.99005	400.0	1	1	2	0.0	0.0	1	0.18	0.431	5.424	5.429	111.0
5555.5557	400.0	1	3	201.99005	400.0	1	1	2	0.0	0.0	1	0.18	0.433	5.391	5.448	111.0
5555.5557	400.0	1	3	201.99005	400.0	1	1	2	0.0	0.0	1	0.18	0.435	5.457	5.455	111.0
5555.5557	400.0	1	3	201.99005	400.0	1	1	2	0.0	0.0	1	0.18	0.437	5.494	5.455	111.0
5555.5557	400.0	1	3	201.99005	400.0	1	1	2	0.0	0.0	1	0.18	0.44	5.564	5.47	111.0
5555.5557	400.0	1	3	201.99005	400.0	1	1	2	0.0	0.0	1	0.18	0.441	5.435	5.47	111.0
5555.5557	400.0	1	3	201.99005	400.0	1	1	2	0.0	0.0	1	0.18	0.441	5.455	5.476	111.0
5555.5557	400.0	1	3	201.99005	400.0	1	1	2	0.0	0.0	1	0.18	0.442	5.594	5.488	111.0
5555.5557	400.0	1	3	201.99005	400.0	1	1	2	0.0	0.0	1	0.18	0.442	5.492	5.488	111.0
5555.5557	400.0	1	3	201.99005	400.0	1	1	2	0.0	0.0	1	0.18	0.442	5.495	5.493	111.0
5555.5557	400.0	1	3	201.99005	400.0	1	1	2	0.0	0.0	1	0.18	0.443	5.668	5.503	111.0
5555.5557	400.0	1	3	201.99005	400.0	1	1	2	0.0	0.0	1	0.18	0.443	5.46	5.503	111.0
5555.5557	400.0	1	3	201.99005	400.0	1	1	2	0.0	0.0	1	0.18	0.443	5.549	5.51	111.0
5555.5557	400.0	1	3	201.99005	400.0	1	1	2	0.0	0.0	1	0.18	0.443	5.437	5.51	111.0
5555.5557	400.0	1	3	201.99005	400.0	1	1	2	0.0	0.0	1	0.18	0.443	5.514	5.514	111.0
5555.5557	400.0	1	3	201.99005	400.0	1	1	2	0.0	0.0	1	0.18	0.444	5.49	5.521	111.0
5555.5557	400.0	1	3	201.99005	400.0	1	1	2	0.0	0.0	1	0.18	0.444	5.465	5.521	111.0
5555.5557	400.0	1	3	201.99005	400.0	1	1	2	0.0	0.0	1	0.18	0.444	5.504	5.524	111.0
5555.5557	400.0	1	3	201.99005	400.0	1	1	2	0.0	0.0	1	0.18	0.444	5.539	5.529	111.0
5555.5557	400.0	1	3	201.99005	400.0	1	1	2	0.0	0.0	1	0.18	0.444	5.507	5.529	111.0
5555.5557	400.0	1	3	201.99005	400.0	1	1	2	0.0	0.0	1	0.18	0.445	5.569	5.531	111.0
5555.5557	400.0	1	3	201.99005	400.0	1	1	2	0.0	0.0	1	0.18	0.445	5.536	5.531	111.0
5555.5557	400.0	1	3	201.99005	400.0	1	1	2	0.0	0.0	1	0.18	0.447	5.641	5.535	111.0
5555.5557	400.0	1	3	201.99005	400.0	1	1	2	0.0	0.0	1	0.18	0.449	5.751	5.537	111.0
5555.5557	400.0	1	3	201.99005	400.0	1	1	2	0.0	0.0	1	0.18	0.45	5.575	5.537	111.0
5555.5557	400.0	1	3	201.99005	400.0	1	1	2	0.0	0.0	1	0.18	0.45	5.465	5.541	111.0
5555.5557	400.0	1	3	201.99005	400.0	1	1	2	0.0	0.0	1	0.18	0.45	5.53	5.543	111.0
5555.5557	400.0	1	3	201.99005	400.0	1	1	2	0.0	0.0	1	0.18	0.452	5.574	5.543	111.0
5555.5557	400.0	1	3	201.99005	400.0	1	1	2	0.0	0.0	1	0.18	0.452	5.505	5.545	111.0
5555.5557	400.0	1	3	201.99005	400.0	1	1	2	0.0	0.0	1	0.18	0.453	5.518	5.545	111.0
5555.5557	400.0	1	3	201.99005	400.0	1	1	2	0.0	0.0	1	0.18	0.455	5.562	5.547	111.0
5555.5557	400.0	1	3	201.99005	400.0	1	1	2	0.0	0.0	1	0.18	0.455	5.533	5.548	111.0
5555.5557	400.0	1	3	201.99005	400.0	1	1	2	0.0	0.0	1	0.18	0.455	5.538	5.548	111.0
5555.5557	400.0	1	3	201.99005	400.0	1	1	2	0.0	0.0	1	0.18	0.455	5.515	5.55	111.0
5555.5557	400.0	1	3	201.99005	400.0	1	1	2	0.0	0.0	1	0.18	0.455	5.513	5.55	111.0
5555.5557	400.0	1	3	201.99005	400.0	1	1	2	0.0	0.0	1	0.18	0.457	5.58	5.55	111.0
5555.5557	400.0	1	3	201.99005	400.0	1	1	2	0.0	0.0	1	0.18	0.458	5.691	5.552	111.0
5555.5557	400.0	1	3	201.99005	400.0	1	1	2	0.0	0.0	1	0.18	0.458	5.498	5.552	111.0
5555.5557	400.0	1	3	201.99005	400.0	1	1	2	0.0	0.0	1	0.18	0.458	5.539	5.553	111.0
5555.5557	400.0	1	3	201.99005	400.0	1	1	2	0.0	0.0	1	0.18	0.458	5.549	5.554	111.0
5555.5557	400.0	1	3	201.99005	400.0	1	1	2	0.0	0.0	1	0.18	0.458	5.55	5.554	111.0
5555.5557	400.0	1	3	201.99005	400.0	1	1	2	0.0	0.0	1	0.18	0.458	5.538	5.554	111.0
5555.5557	400.0	1	3	201.99005	400.0	1	1	2	0.0	0.0	1	0.18	0.46	5.561	5.555	111.0
5555.5557	400.0	1	3	201.99005	400.0	1	1	2	0.0	0.0	1	0.18	0.46	5.533	5.555	111.0
5555.5557	400.0	1	3	201.99005	400.0	1	1	2	0.0	0.0	1	0.18	0.46	5.509	5.556	111.0
5555.5557	400.0	1	3	201.99005	400.0	1	1	2	0.0	0.0	1	0.18	0.461	5.576	5.556	111.0
5555.5557	400.0	1	3	201.99005	400.0	1	1	2	0.0	0.0	1	0.18	0.461	5.589	5.556	111.0
5555.5557	400.0	1	3	201.99005	400.0	1	1	2	0.0	0.0	1	0.18	0.461	5.605	5.557	111.0
5555.5557	400.0	1	3	201.99005	400.0	1	1	2	0.0	0.0	1	0.18	0.461	5.57	5.557	111.0
5555.5557	400.0	1	3	201.99005	400.0	1	1	2	0.0	0.0	1	0.18	0.46	5.55	5.557	111.0
5555.5557	400.0	1	3	201.99005	400.0	1	1	2	0.0	0.0	1	0.18	0.461	5.57	5.559	111.0
5555.5557	400.0	1	3	201.99005	400.0	1	1	2	0.0	0.0	1	0.18	0.46	5.551	5.559	111.0
5555.5557	400.0	1	3	201.99005	400.0	1	1	2	0.0	0.0	1	0.18	0.461	5.567	5.559	111.0
5555.5557	400.0	1	3	201.99005	400.0	1	1	2	0.0	0.0	1	0.18	0.461	5.583	5.559	111.0
5555.5557	400.0	1	3	201.99005	400.0	1	1	2	0.0	0.0	1	0.18	0.46	5.542	5.56	111.0
5555.5557	400.0	1	3	201.99005	400.0	1	1	2	0.0	0.0	1	0.18	0.461	5.616	5.56	111.0
5555.5557	400.0	1	3	201.99005	400.0	1	1	2	0.0	0.0	1	0.18	0.461	5.576	5.56	111.0
5555.5557	400.0	1	3	201.99005	400.0	1	1	2	0.0	0.0	1	0.18	0.461	5.563	5.56	111.0
5555.5557	400.0	1	3	201.99005	400.0	1	1	2	0.0	0.0	1	0.18	0.461	5.582	5.56	111.0
5555.5557	400.0	1	3	201.99005	400.0	1	1	2	0.0	0.0	1	0.18	0.461	5.505	5.56	111.0
5555.5557	400.0	1	3	201.99005	400.0	1	1	2	0.0	0.0	1	0.18	0.46	5.556	5.561	111.0
5555.5557	400.0	1	3	201.99005	400.0	1	1	2	0.0	0.0	1	0.18	0.46	5.53	5.561	111.0
5555.5557	400.0	1	3	201.99005	400.0	1	1	2	0.0	0.0	1	0.18	0.461	5.572	5.561	111.0
5555.5557	400.0	1	3	201.99005	400.0	1	1	2	0.0	0.0	1	0.18	0.461	5.569	5.561	111.0
5555.5557	400.0	1	3	201.99005	400.0	1	1	2	0.0	0.0	1	0.18	0.461	5.583	5.561	111.0
5555.5557	400.0	1	3	201.99005	400.0	1	1	2	0.0	0.0	1	0.18	0.46	5.525	5.561	111.0
5555.5557	400.0	1	3	201.99005	400.0	1	1	2	0.0	0.0	1	0.18	0.46	5.538	5.561	111.0
5555.5557	400.0	1	3	201.99005	400.0	1	1	2	0.0	0.0	1	0.18	0.461	5.605	5.561	111.0
5555.5557	400.0	1	3	201.99005	400.0	1	1	2	0.0	0.0	1	0.18	0.46	5.548	5.561	111.0
5555.5557	400.0	1	3	201.99005	400.0	1	1	2	0.0	0.0	1	0.18	0.461	5.611	5.561	111.0
5555.5557	400.0	1	3	201.99005	400.0	1	1	2	0.0	0.0	1	0.18	0.462	5.878	5.561	111.0
5555.5557	400.0	1	3	201.99005	400.0	1	1	2	0.0	0.0	1	0.18	0.462	5.588	5.562	111.0
5555.5557	400.0	1	3	201.99005	400.0	1	1	2	0.0	0.0	1	0.18	0.461	5.568	5.562	111.0
5555.5557	400.0	1	3	201.99005	400.0	1	1	2	0.0	0.0	1	0.18	0.461	5.558	5.562	111.0
5555.5557	400.0	1	3	201.99005	400.0	1	1	2	0.0	0.0	1	0.18	0.461	5.583	5.562	111.0
5555.5557	400.0	1	3	201.99005	400.0	1	1	2	0.0	0.0	1	0.18	0.46	5.548	5.562	111.0
5555.5557	400.0	1	3	201.99005	400.0	1	1	2	0.0	0.0	1	0.18	0.46	5.547	5.562	111.0
5555.5557	400.0	1	3	201.99005	400.0	1	1	2	0.0	0.0	1	0.18	0.461	5.576	5.562	111.0
5555.5557	400.0	1	3	201.99005	400.0	1	1	2	0.0	0.0	1	0.18	0.46	5.544	5.562	111.0
5555.5557	400.0	1	3	201.99005	400.0	1	1	2	0.0	0.0	1	0.18	0.46	5.451	5.562	111.0
5555.5557	400.0	1	3	201.99005	400.0	1	1	2	0.0	0.0	1	0.18	0.46	5.522	5.562	111.0
5555.5557	400.0	1	3	201.99005	400.0	1	1	2	0.0	0.0	1	0.18	0.461	5.647	5.562	111.0
5555.5557	400.0	1	3	201.99005	400.0	1	1	2	0.0	0.0	1	0.18	0.46	5.556	5.562	111.0
5555.5557	400.0	1	3	201.99005	400.0	1	1	2	0.0	0.0	1	0.18	0.461	5.58	5.562	111.0
5555.5557	400.0	1	3	201.99005	400.0	1	1	2	0.0	0.0	1	0.18	0.46	5.538	5.562	111.0
5555.5557	400.0	1	3	201.99005	400.0	1	1	2	0.0	0.0	1	0.18	0.461	5.592	5.562	111.0
5555.5557	400.0	1	3	201.99005	400.0	1	1	2	0.0	0.0	1	0.18	0.461	5.58	5.562	111.0
5555.5557	400.0	1	3	201.99005	400.0	1	1	2	0.0	0.0	1	0.18	0.46	5.546	5.562	111.0
5555.5557	400.0	1	3	201.99005	400.0	1	1	2	0.0	0.0	1	0.18	0.461	5.568	5.562	111.0
5555.5557	400.0	1	3	201.99005	400.0	1	1	2	0.0	0.0	1	0.18	0.461	5.569	5.562	111.0
5555.5557	400.0	1	3	201.99005	400.0	1	1	2	0.0	0.0	1	0.18	0.46	5.519	5.562	111.0
5555.5557	400.0	1	3	201.99005	400.0	1	1	2	0.0	0.0	1	0.18	0.461	5.639	5.562	111.0
5555.5557	400.0	1	3	201.99005	400.0	1	1	2	0.0	0.0	1	0.18	0.46	5.468	5.562	111.0
5555.5557	400.0	1	3	201.99005	400.0	1	1	2	0.0	0.0	1	0.18	0.46	5.53	5.562	111.0
5555.5557	400.0	1	3	201.99005	400.0	1	1	2	0.0	0.0	1	0.18	0.46	5.536	5.562	111.0
5555.5557	400.0	1	3	201.99005	400.0	1	1	2	0.0	0.0	1	0.181	0.46	5.538	5.562	111.0
5555.5557	400.0	1	3	201.99005	400.0	1	1	2	0.0	0.0	1	0.181	0.46	5.517	5.562	111.0
5555.5557	400.0	1	3	201.99005	400.0	1	1	2	0.0	0.0	1	0.181	0.461	5.558	5.562	111.0
5555.5557	400.0	1	3	201.99005	400.0	1	1	2	0.0	0.0	1	0.181	0.461	5.638	5.562	111.0
5555.5557	400.0	1	3	201.99005	400.0	1	1	2	0.0	0.0	1	0.181	0.461	5.583	5.562	111.0
5555.5557	400.0	1	3	201.99005	400.0	1	1	2	0.0	0.0	1	0.181	0.461	5.674	5.562	111.0
5555.5557	400.0	1	3	201.99005	400.0	1	1	2	0.0	0.0	1	0.181	0.461	5.584	5.562	111.0
5555.5557	400.0	1	3	201.99005	400.0	1	1	2	0.0	0.0	1	0.181	0.461	5.637	5.562	111.0
5555.5557	400.0	1	3	201.99005	400.0	1	1	2	0.0	0.0	1	0.181	0.461	5.585	5.562	111.0
5555.5557	400.0	1	3	201.99005	400.0	1	1	2	0.0	0.0	1	0.181	0.46	5.457	5.562	111.0
5555.5557	400.0	1	3	201.99005	400.0	1	1	2	0.0	0.0	1	0.181	0.46	5.553	5.562	111.0
5555.5557	400.0	1	3	201.99005	400.0	1	1	2	0.0	0.0	1	0.181	0.46	5.549	5.562	111.0
5555.5557	400.0	1	3	201.99005	400.0	1	1	2	0.0	0.0	1	0.181	0.46	5.544	5.562	111.0
5555.5557	400.0	1	3	201.99005	400.0	1	1	2	0.0	0.0	1	0.181	0.46	5.438	5.562	111.0
5555.5557	400.0	1	3	201.99005	400.0	1	1	2	0.0	0.0	1	0.181	0.46	5.54	5.562	111.0
5555.5557	400.0	1	3	201.99005	400.0	1	1	2	0.0	0.0	1	0.181	0.461	5.593	5.562	111.0
5555.5557	400.0	1	3	201.99005	400.0	1	1	2	0.0	0.0	1	0.181	0.461	5.576	5.562	111.0
5555.5557	400.0	1	3	201.99005	400.0	1	1	2	0.0	0.0	1	0.181	0.46	5.548	5.562	111.0
5555.5557	400.0	1	3	201.99005	400.0	1	1	2	0.0	0.0	1	0.181	0.46	5.557	5.562	111.0
5555.5557	400.0	1	3	201.99005	400.0	1	1	2	0.0	0.0	1	0.181	0.46	5.526	5.562	111.0
5555.5557	400.0	1	3	201.99005	400.0	1	1	2	0.0	0.0	1	0.181	0.46	5.517	5.562	111.0
5555.5557	400.0	1	3	201.99005	400.0	1	1	2	0.0	0.0	1	0.181	0.46	5.526	5.562	111.0
5555.5557	400.0	1	3	201.99005	400.0	1	1	2	0.0	0.0	1	0.181	0.461	5.626	5.562	111.0
5555.5557	400.0	1	3	201.99005	400.0	1	1	2	0.0	0.0	1	0.181	0.46	5.542	5.562	111.0
5555.5557	400.0	1	3	201.99005	400.0	1	1	2	0.0	0.0	1	0.181	0.461	5.61	5.562	111.0
5555.5557	400.0	1	3	201.99005	400.0	1	1	2	0.0	0.0	1	0.181	0.461	5.572	5.562	111.0
5555.5557	400.0	1	3	201.99005	400.0	1	1	2	0.0	0.0	1	0.181	0.461	5.576	5.562	111.0
5555.5557	400.0	1	3	201.99005	400.0	1	1	2	0.0	0.0	1	0.181	0.461	5.567	5.562	111.0
5555.5557	400.0	1	3	201.99005	400.0	1	1	2	0.0	0.0	1	0.181	0.461	5.594	5.562	111.0
5555.5557	400.0	1	3	201.99005	400.0	1	1	2	0.0	0.0	1	0.181	0.461	5.576	5.562	111.0
5555.5557	400.0	1	3	201.99005	400.0	1	1	2	0.0	0.0	1	0.181	0.461	5.564	5.562	111.0
5555.5557	400.0	1	3	201.99005	400.0	1	1	2	0.0	0.0	1	0.181	0.461	5.65	5.562	111.0
5555.5557	400.0	1	3	201.99005	400.0	1	1	2	0.0	0.0	1	0.181	0.461	5.568	5.562	111.0
5555.5557	400.0	1	3	201.99005	400.0	1	1	2	0.0	0.0	1	0.181	0.46	5.544	5.562	111.0
5555.5557	400.0	1	3	201.99005	400.0	1	1	2	0.0	0.0	1	0.181	0.461	5.573	5.562	111.0
5555.5557	400.0	1	3	201.99005	400.0	1	1	2	0.0	0.0	1	0.181	0.461	5.686	5.562	111.0
5555.5557	400.0	1	3	201.99005	400.0	1	1	2	0.0	0.0	1	0.181	0.461	5.563	5.562	111.0
5555.5557	400.0	1	3	201.99005	400.0	1	1	2	0.0	0.0	1	0.181	0.46	5.525	5.562	111.0
5555.5557	400.0	1	3	201.99005	400.0	1	1	2	0.0	0.0	1	0.181	0.46	5.517	5.562	111.0
5555.5557	400.0	1	3	201.99005	400.0	1	1	2	0.0	0.0	1	0.181	0.46	5.552	5.562	111.0
5555.5557	400.0	1	3	201.99005	400.0	1	1	2	0.0	0.0	1	0.181	0.461	5.607	5.562	111.0
5555.5557	400.0	1	3	201.99005	400.0	1	1	2	0.0	0.0	1	0.181	0.46	5.463	5.562	111.0
5555.5557	400.0	1	3	201.99005	400.0	1	1	2	0.0	0.0	1	0.181	0.46	5.503	5.562	111.0
5555.5557	400.0	1	3	201.99005	400.0	1	1	2	0.0	0.0	1	0.181	0.461	5.624	5.562	111.0
5555.5557	400.0	1	3	201.99005	400.0	1	1	2	0.0	0.0	1	0.181	0.461	5.56	5.562	111.0
5555.5557	400.0	1	3	201.99005	400.0	1	1	2	0.0	0.0	1	0.181	0.461	5.573	5.562	111.0
5555.5557	400.0	1	3	201.99005	400.0	1	1	2	0.0	0.0	1	0.181	0.461	5.607	5.562	111.0
5555.5557	400.0	1	3	201.99005	400.0	1	1	2	0.0	0.0	1	0.181	0.46	5.513	5.562	111.0
5555.5557	400.0	1	3	201.99005	400.0	1	1	2	0.0	0.0	1	0.181	0.461	5.582	5.562	111.0
5555.5557	400.0	1	3	201.99005	400.0	1	1	2	0.0	0.0	1	0.181	0.46	5.544	5.562	111.0
5555.5557	400.0	1	3	201.99005	400.0	1	1	2	0.0	0.0	1	0.181	0.461	5.63	5.562	111.0
5555.5557	400.0	1	3	201.99005	400.0	1	1	2	0.0	0.0	1	0.181	0.46	5.537	5.562	111.0
5555.5557	400.0	1	3	201.99005	400.0	1	1	2	0.0	0.0	1	0.181	0.461	5.6	5.562	111.0
5555.5557	400.0	1	3	201.99005	400.0	1	1	2	0.0	0.0	1	0.181	0.461	5.588	5.562	111.0
5555.5557	400.0	1	3	201.99005	400.0	1	1	2	0.0	0.0	1	0.181	0.46	5.523	5.562	111.0
0.0	0.0	1	3	201.99005	400.0	1	1	2	0.0	0.0	0	0.181	0.461	5.586	5.562	111.0
0.0	0.0	1	3	201.99005	400.0	1	1	2	0.0	0.0	0	0.181	0.46	5.539	5.562	111.0
0.0	0.0	1	3	201.99005	400.0	1	1	2	0.0	0.0	0	0.181	0.461	5.589	5.562	111.0
0.0	0.0	1	3	201.99005	400.0	1	1	2	0.0	0.0	0	0.181	0.461	5.573	5.562	111.0
0.0	0.0	1	3	201.99005	400.0	1	1	2	0.0	0.0	0	0.181	0.46	5.322	5.169	111.0
0.0	0.0	1	3	201.99005	400.0	1	1	2	0.0	0.0	0	0.181	0.458	5.18	5.169	111.0
0.0	0.0	1	3	201.99005	400.0	1	1	2	0.0	0.0	0	0.18	0.45	4.451	4.463	111.0
0.0	0.0	1	3	201.99005	400.0	1	1	2	0.0	0.0	0	0.18	0.442	4.478	4.463	111.0
0.0	0.0	1	3	201.99005	400.0	1	1	2	0.0	0.0	0	0.18	0.429	3.843	3.854	111.0
0.0	0.0	1	3	201.99005	400.0	1	1	2	0.0	0.0	0	0.18	0.415	3.533	3.581	111.0
0.0	0.0	1	3	201.99005	400.0	1	1	2	0.0	0.0	0	0.18	0.403	3.613	3.581	111.0
0.0	0.0	1	3	201.99005	400.0	1	1	2	0.0	0.0	0	0.18	0.389	3.156	3.093	111.0
0.0	0.0	1	3	201.99005	400.0	1	1	2	0.0	0.0	0	0.18	0.375	2.93	2.874	111.0
0.0	0.0	1	3	201.99005	400.0	1	1	2	0.0	0.0	0	0.18	0.361	2.888	2.874	111.0
0.0	0.0	1	3	201.99005	400.0	1	1	2	0.0	0.0	0	0.18	0.345	2.492	2.482	111.0
0.0	0.0	1	3	201.99005	400.0	1	1	2	0.0	0.0	0	0.18	0.332	2.461	2.482	111.0
0.0	0.0	1	3	201.99005	400.0	1	1	2	0.0	0.0	0	0.179	0.318	2.303	2.307	111.0
0.0	0.0	1	3	201.99005	400.0	1	1	2	0.0	0.0	0	0.179	0.304	2.006	1.992	111.0
0.0	0.0	1	3	201.99005	400.0	1	1	2	0.0	0.0	0	0.179	0.29	1.982	1.992	111.0
0.0	0.0	1	3	201.99005	400.0	1	1	2	0.0	0.0	0	0.179	0.276	1.856	1.85	111.0
0.0	0.0	1	3	201.99005	400.0	1	1	2	0.0	0.0	0	0.179	0.263	1.563	1.599	111.0
0.0	0.0	1	3	201.99005	400.0	1	1	2	0.0	0.0	0	0.179	0.25	1.609	1.599	111.0
0.0	0.0	1	3	201.99005	400.0	1	1	2	0.0	0.0	0	0.179	0.236	1.381	1.381	111.0
0.0	0.0	1	3	201.99005	400.0	1	1	2	0.0	0.0	0	0.179	0.224	1.236	1.381	111.0
0.0	0.0	1	3	201.99005	400.0	1	1	2	0.0	0.0	0	0.179	0.213	1.321	1.283	111.0
0.0	0.0	1	3	201.99005	400.0	1	1	2	0.0	0.0	0	0.179	0.201	1.104	1.107	111.0
0.0	0.0	1	3	201.99005	400.0	1	1	2	0.0	0.0	0	0.179	0.19	1.089	1.107	111.0
0.0	0.0	1	3	201.99005	400.0	1	1	2	0.0	0.0	0	0.179	0.18	1.005	1.029	111.0
0.0	0.0	1	3	201.99005	400.0	1	1	2	0.0	0.0	0	0.179	0.171	0.936	0.888	111.0
0.0	0.0	1	3	201.99005	400.0	1	1	2	0.0	0.0	0	0.179	0.161	0.855	0.888	111.0
0.0	0.0	1	3	201.99005	400.0	1	1	2	0.0	0.0	0	0.178	0.152	0.84	0.825	111.0
0.0	0.0	1	3	201.99005	400.0	1	1	2	0.0	0.0	0	0.178	0.144	0.841	0.825	111.0
0.0	0.0	1	3	201.99005	400.0	1	1	2	0.0	0.0	0	0.178	0.135	0.729	0.712	111.0
0.0	0.0	1	3	201.99005	400.0	1	1	2	0.0	0.0	0	0.178	0.127	0.67	0.662	111.0
0.0	0.0	1	3	201.99005	400.0	1	1	2	0.0	0.0	0	0.178	0.119	0.628	0.662	111.0
0.0	0.0	1	3	201.99005	400.0	1	1	2	0.0	0.0	0	0.178	0.113	0.594	0.572	111.0
0.0	0.0	1	3	201.99005	400.0	1	1	2	0.0	0.0	0	0.178	0.107	0.539	0.531	111.0
0.0	0.0	1	3	201.99005	400.0	1	1	2	0.0	0.0	0	0.178	0.101	0.539	0.531	111.0
0.0	0.0	1	3	201.99005	400.0	1	1	2	0.0	0.0	0	0.178	0.094	0.49	0.458	111.0
0.0	0.0	1	3	201.99005	400.0	1	1	2	0.0	0.0	0	0.178	0.089	0.451	0.458	111.0
0.0	0.0	1	3	201.99005	400.0	1	1	2	0.0	0.0	0	0.178	0.083	0.371	0.396	111.0
0.0	0.0	1	3	201.99005	400.0	1	1	2	0.0	0.0	0	0.178	0.078	0.367	0.368	111.0
0.0	0.0	1	3	201.99005	400.0	1	1	2	0.0	0.0	0	0.178	0.074	0.335	0.368	111.0
0.0	0.0	1	3	201.99005	400.0	1	1	2	0.0	0.0	0	0.178	0.07	0.325	0.317	111.0
0.0	0.0	1	3	201.99005	400.0	1	1	2	0.0	0.0	0	0.178	0.066	0.324	0.296	111.0
0.0	0.0	1	3	201.99005	400.0	1	1	2	0.0	0.0	0	0.178	0.062	0.29	0.296	111.0
0.0	0.0	1	3	201.99005	400.0	1	1	2	0.0	0.0	0	0.178	0.059	0.275	0.254	111.0
0.0	0.0	1	3	201.99005	400.0	1	1	2	0.0	0.0	0	0.178	0.057	0.332	0.254	111.0
0.0	0.0	1	3	201.99005	400.0	1	1	2	0.0	0.0	0	0.178	0.054	0.293	0.219	111.0
0.0	0.0	1	3	201.99005	400.0	1	1	2	0.0	0.0	0	0.178	0.051	0.206	0.204	111.0
0.0	0.0	1	3	201.99005	400.0	1	1	2	0.0	0.0	0	0.178	0.048	0.205	0.204	111.0
0.0	0.0	1	3	201.99005	400.0	1	1	2	0.0	0.0	0	0.178	0.044	0.201	0.176	111.0
0.0	0.0	1	3	201.99005	400.0	1	1	2	0.0	0.0	0	0.178	0.04	0.167	0.163	111.0
0.0	0.0	1	3	201.99005	400.0	1	1	2	0.0	0.0	0	0.178	0.038	0.19	0.163	111.0
0.0	0.0	1	3	201.99005	400.0	1	1	2	0.0	0.0	0	0.178	0.036	0.074	0.141	111.0
0.0	0.0	1	3	201.99005	400.0	1	1	2	0.0	0.0	0	0.178	0.034	0.14	0.141	111.0
0.0	0.0	1	3	201.99005	400.0	1	1	2	0.0	0.0	0	0.178	0.032	0.152	0.121	111.0
0.0	0.0	1	3	201.99005	400.0	1	1	2	0.0	0.0	0	0.178	0.03	0.156	0.113	111.0
0.0	0.0	1	3	201.99005	400.0	1	1	2	0.0	0.0	0	0.178	0.028	0.12	0.113	111.0
0.0	0.0	1	3	201.99005	400.0	1	1	2	0.0	0.0	0	0.178	0.026	0.067	0.097	111.0
0.0	0.0	1	3	201.99005	400.0	1	1	2	0.0	0.0	0	0.178	0.024	0.083	0.09	111.0
0.0	0.0	1	3	201.99005	400.0	1	1	2	0.0	0.0	0	0.178	0.022	0.094	0.09	111.0
0.0	0.0	1	3	201.99005	400.0	1	1	2	0.0	0.0	0	0.178	0.02	0.064	0.078	111.0
0.0	0.0	1	3	201.99005	400.0	1	1	2	0.0	0.0	0	0.178	0.02	0.001	0.078	111.0
0.0	0.0	1	3	201.99005	400.0	1	1	2	0.0	0.0	0	0.178	0.02	0.075	0.072	111.0
0.0	0.0	1	3	201.99005	400.0	1	1	2	0.0	0.0	0	0.178	0.02	0.071	0.062	111.0
0.0	0.0	1	3	201.99005	400.0	1	1	2	0.0	0.0	0	0.178	0.02	0.037	0.062	111.0
0.0	0.0	1	3	201.99005	400.0	1	1	2	0.0	0.0	0	0.178	0.02	0.021	0.058	111.0
0.0	0.0	1	3	201.99005	400.0	1	1	2	0.0	0.0	0	0.178	0.02	0.075	0.049	111.0
0.0	0.0	1	3	201.99005	400.0	1	1	2	0.0	0.0	0	0.178	0.02	0.025	0.049	111.0
0.0	0.0	1	3	201.99005	400.0	1	1	2	0.0	0.0	0	0.178	0.02	0.063	0.046	111.0
0.0	0.0	1	3	201.99005	400.0	1	1	2	0.0	0.0	0	0.178	0.02	0.033	0.046	111.0
0.0	0.0	1	3	201.99005	400.0	1	1	2	0.0	0.0	0	0.178	0.02	0.037	0.039	111.0
0.0	0.0	1	3	201.99005	400.0	1	1	2	0.0	0.0	0	0.178	0.019	0.056	0.037	111.0
0.0	0.0	1	3	201.99005	400.0	1	1	2	0.0	0.0	0	0.178	0.017	-0.057	0.037	111.0
0.0	0.0	1	3	201.99005	400.0	1	1	2	0.0	0.0	0	0.178	0.016	-0.012	0.031	111.0
0.0	0.0	1	3	201.99005	400.0	1	1	2	0.0	0.0	0	0.178	0.016	-0.004	0.027	111.0
0.0	0.0	1	3	201.99005	400.0	1	1	2	0.0	0.0	0	0.178	0.016	0.114	0.027	111.0
0.0	0.0	1	3	201.99005	400.0	1	1	2	0.0	0.0	0	0.178	0.014	0.044	0.025	111.0
0.0	0.0	1	3	201.99005	400.0	1	1	2	0.0	0.0	0	0.178	0.014	0.037	0.025	111.0
0.0	0.0	1	3	201.99005	400.0	1	1	2	0.0	0.0	0	0.178	0.014	0.037	0.021	111.0
0.0	0.0	1	3	201.99005	400.0	1	1	2	0.0	0.0	0	0.178	0.014	0.029	0.02	111.0
0.0	0.0	1	3	201.99005	400.0	1	1	2	0.0	0.0	0	0.178	0.014	0.067	0.02	111.0
0.0	0.0	1	3	201.99005	400.0	1	1	2	0.0	0.0	0	0.178	0.014	0.044	0.017	111.0
0.0	0.0	1	3	201.99005	400.0	1	1	2	0.0	0.0	0	0.178	0.014	0.01	0.015	111.0
0.0	0.0	1	3	201.99005	400.0	1	1	2	0.0	0.0	0	0.178	0.014	0.026	0.015	111.0
0.0	0.0	1	3	201.99005	400.0	1	1	2	0.0	0.0	0	0.178	0.014	0.025	0.013	111.0
0.0	0.0	1	3	201.99005	400.0	1	1	2	0.0	0.0	0	0.178	0.014	0.021	0.013	111.0
0.0	0.0	1	3	201.99005	400.0	1	1	2	0.0	0.0	0	0.178	0.014	0.017	0.011	111.0
0.0	0.0	1	3	201.99005	400.0	1	1	2	0.0	0.0	0	0.178	0.013	0.006	0.01	111.0
0.0	0.0	1	3	201.99005	400.0	1	1	2	0.0	0.0	0	0.178	0.012	-0.012	0.01	111.0
0.0	0.0	1	3	201.99005	400.0	1	1	2	0.0	0.0	0	0.178	0.012	0.014	0.009	111.0
0.0	0.0	1	3	201.99005	400.0	1	1	2	0.0	0.0	0	0.178	0.012	0.113	0.008	111.0
0.0	0.0	1	3	201.99005	400.0	1	1	2	0.0	0.0	0	0.178	0.011	-0.042	0.008	111.0
0.0	0.0	1	3	201.99005	400.0	1	1	2	0.0	0.0	0	0.178	0.011	0.021	0.007	111.0
0.0	0.0	1	3	201.99005	400.0	1	1	2	0.0	0.0	0	0.178	0.009	-0.089	0.007	111.0
0.0	0.0	1	3	201.99005	400.0	1	1	2	0.0	0.0	0	0.178	0.007	-0.131	0.006	111.0
0.0	0.0	1	3	201.99005	400.0	1	1	2	0.0	0.0	0	0.178	0.008	0.022	0.005	111.0
0.0	0.0	1	3	201.99005	400.0	1	1	2	0.0	0.0	0	0.178	0.007	-0.012	0.005	111.0
0.0	0.0	1	3	201.99005	400.0	1	1	2	0.0	0.0	0	0.178	0.007	0.072	0.004	111.0
0.0	0.0	1	3	201.99005	400.0	1	1	2	0.0	0.0	0	0.178	0.006	0.002	0.004	111.0
0.0	0.0	1	3	201.99005	400.0	1	1	2	0.0	0.0	0	0.178	0.004	-0.142	0.004	111.0
0.0	0.0	1	3	201.99005	400.0	1	1	2	0.0	0.0	0	0.178	0.004	-0.001	0.003	111.0
0.0	0.0	1	3	201.99005	400.0	1	1	2	0.0	0.0	0	0.178	0.004	0.063	0.003	111.0
0.0	0.0	1	3	201.99005	400.0	1	1	2	0.0	0.0	0	0.178	0.004	0.017	0.003	111.0
0.0	0.0	1	3	201.99005	400.0	1	1	2	0.0	0.0	0	0.178	0.004	0.021	0.002	111.0
0.0	0.0	1	3	201.99005	400.0	1	1	2	0.0	0.0	0	0.178	0.004	0.002	0.002	111.0
0.0	0.0	1	3	201.99005	400.0	1	1	2	0.0	0.0	0	0.178	0.004	0.225	0.002	111.0
0.0	0.0	1	3	201.99005	400.0	1	1	2	0.0	0.0	0	0.178	0.004	0.006	0.001	111.0
0.0	0.0	1	3	201.99005	400.0	1	1	2	0.0	0.0	0	0.178	0.004	0.037	0.001	111.0
0.0	0.0	1	3	201.99005	400.0	1	1	2	0.0	0.0	0	0.178	0.003	-0.004	0.001	111.0
0.0	0.0	1	3	201.99005	400.0	1	1	2	0.0	0.0	0	0.178	0.002	-0.139	0.001	111.0
0.0	0.0	1	3	201.99005	400.0	1	1	2	0.0	0.0	0	0.178	0.001	-0.047	0.001	111.0
0.0	0.0	1	3	201.99005	400.0	1	1	2	0.0	0.0	0	0.178	0.0	-0.035	0.001	111.0
0.0	0.0	1	3	201.99005	400.0	1	1	2	0.0	0.0	0	0.178	0.0	0.24	0.001	111.0
0.0	0.0	1	3	201.99005	400.0	1	1	2	0.0	0.0	0	0.178	-0.001	-0.027	0.0	111.0
0.0	0.0	1	3	201.99005	400.0	1	1	2	0.0	0.0	0	0.178	0.0	0.037	0.0	111.0
0.0	0.0	1	3	201.99005	400.0	1	1	2	0.0	0.0	0	0.178	-0.001	-0.073	0.0	111.0
0.0	0.0	1	3	201.99005	400.0	1	1	2	0.0	0.0	0	0.178	0.0	-0.008	0.0	111.0
0.0	0.0	1	3	201.99005	400.0	1	1	2	0.0	0.0	0	0.178	0.0	0.006	0.0	111.0
0.0	0.0	1	3	201.99005	400.0	1	1	2	0.0	0.0	0	0.178	0.0	-0.001	0.0	111.0
0.0	0.0	1	3	201.99005	400.0	1	1	2	0.0	0.0	0	0.178	0.0	0.029	0.0	111.0
0.0	0.0	1	3	201.99005	400.0	1	1	2	0.0	0.0	0	0.178	0.0	-0.001	0.0	111.0
0.0	0.0	1	3	201.99005	400.0	1	1	2	0.0	0.0	0	0.178	0.0	0.006	0.0	111.0
0.0	0.0	1	3	201.99005	400.0	1	1	2	0.0	0.0	0	0.178	0.0	-0.001	0.0	111.0
0.0	0.0	1	3	201.99005	400.0	1	1	2	0.0	0.0	0	0.178	0.0	0.002	0.0	111.0
0.0	0.0	1	3	201.99005	400.0	1	1	2	0.0	0.0	0	0.178	0.0	0.006	0.0	111.0
0.0	0.0	1	3	201.99005	400.0	1	1	2	0.0	0.0	0	0.178	0.0	0.041	0.0	111.0
0.0	0.0	1	3	201.99005	400.0	1	1	2	0.0	0.0	0	0.178	0.0	0.017	0.0	111.0
0.0	0.0	1	3	201.99005	400.0	1	1	2	0.0	0.0	0	0.178	0.0	-0.008	0.0	111.0
0.0	0.0	1	3	201.99005	400.0	1	1	2	0.0	0.0	0	0.178	-0.001	-0.02	0.0	111.0
0.0	0.0	1	3	201.99005	400.0	1	1	2	0.0	0.0	0	0.178	0.0	0.033	0.0	111.0
0.0	0.0	1	3	201.99005	400.0	1	1	2	0.0	0.0	0	0.178	0.0	0.002	0.0	111.0
0.0	0.0	1	3	201.99005	400.0	1	1	2	0.0	0.0	0	0.178	0.0	0.002	0.0	111.0
0.0	0.0	1	3	201.99005	400.0	1	1	2	0.0	0.0	0	0.178	-0.001	-0.016	0.0	111.0
0.0	0.0	1	3	201.99005	400.0	1	1	2	0.0	0.0	0	0.178	-0.001	-0.051	0.0	111.0
0.0	0.0	1	3	201.99005	400.0	1	1	2	0.0	0.0	0	0.178	0.0	-0.009	0.0	111.0
0.0	0.0	1	3	201.99005	400.0	1	1	2	0.0	0.0	0	0.178	0.0	0.041	0.0	111.0
0.0	0.0	1	3	201.99005	400.0	1	1	2	0.0	0.0	0	0.178	0.0	0.025	0.0	111.0
0.0	0.0	1	3	201.99005	400.0	1	1	2	0.0	0.0	0	0.178	0.0	-0.004	0.0	111.0
0.0	0.0	1	3	201.99005	400.0	1	1	2	0.0	0.0	0	0.178	-0.001	-0.035	0.0	111.0
0.0	0.0	1	3	201.99005	400.0	1	1	2	0.0	0.0	0	0.178	-0.001	-0.039	0.0	111.0
0.0	0.0	1	3	201.99005	400.0	1	1	2	0.0	0.0	0	0.178	-0.001	-0.016	0.0	111.0
0.0	0.0	1	3	201.99005	400.0	1	1	2	0.0	0.0	0	0.178	-0.001	-0.028	0.0	111.0
0.0	0.0	1	3	201.99005	400.0	1	1	2	0.0	0.0	0	0.178	0.0	0.017	0.0	111.0
0.0	0.0	1	3	201.99005	400.0	1	1	2	0.0	0.0	0	0.178	0.0	0.014	0.0	111.0
0.0	0.0	1	3	201.99005	400.0	1	1	2	0.0	0.0	0	0.178	0.0	-0.004	0.0	111.0
0.0	0.0	1	3	201.99005	400.0	1	1	2	0.0	0.0	0	0.178	0.0	0.025	0.0	111.0
0.0	0.0	1	3	201.99005	400.0	1	1	2	0.0	0.0	0	0.178	0.0	-0.005	0.0	111.0
0.0	0.0	1	3	201.99005	400.0	1	1	2	0.0	0.0	0	0.178	0.0	0.121	0.0	111.0
0.0	0.0	1	3	201.99005	400.0	1	1	2	0.0	0.0	0	0.178	0.0	0.014	0.0	111.0
0.0	0.0	1	3	201.99005	400.0	1	1	2	0.0	0.0	0	0.178	0.0	0.002	0.0	111.0
0.0	0.0	1	3	201.99005	400.0	1	1	2	0.0	0.0	0	0.178	0.0	0.037	0.0	111.0
0.0	0.0	1	3	201.99005	400.0	1	1	2	0.0	0.0	0	0.178	0.0	0.01	0.0	111.0
0.0	0.0	1	3	201.99005	400.0	1	1	2	0.0	0.0	0	0.178	0.0	0.033	0.0	111.0
0.0	0.0	1	3	201.99005	400.0	1	1	2	0.0	0.0	0	0.178	-0.001	-0.02	0.0	111.0
0.0	0.0	1	3	201.99005	400.0	1	1	2	0.0	0.0	0	0.178	0.0	0.014	0.0	111.0
0.0	0.0	1	3	201.99005	400.0	1	1	2	0.0	0.0	0	0.178	0.0	-0.004	0.0	111.0
0.0	0.0	1	3	201.99005	400.0	1	1	2	0.0	0.0	0	0.178	-0.001	-0.108	0.0	111.0
0.0	0.0	1	3	201.99005	400.0	1	1	2	0.0	0.0	0	0.178	-0.001	-0.042	0.0	111.0
0.0	0.0	1	3	201.99005	400.0	1	1	2	0.0	0.0	0	0.178	0.0	0.029	0.0	111.0
0.0	0.0	1	3	201.99005	400.0	1	1	2	0.0	0.0	0	0.178	0.0	0.006	0.0	111.0
0.0	0.0	1	3	201.99005	400.0	1	1	2	0.0	0.0	0	0.178	0.0	0.002	0.0	111.0
0.0	0.0	1	3	201.99005	400.0	1	1	2	0.0	0.0	0	0.178	0.0	-0.008	0.0	111.0
0.0	0.0	1	3	201.99005	400.0	1	1	2	0.0	0.0	0	0.178	0.0	0.006	0.0	111.0
0.0	0.0	1	3	201.99005	400.0	1	1	2	0.0	0.0	0	0.178	-0.001	-0.024	0.0	111.0
0.0	0.0	1	3	201.99005	400.0	1	1	2	0.0	0.0	0	0.178	0.0	0.002	0.0	111.0
0.0	0.0	1	3	201.99005	400.0	1	1	2	0.0	0.0	0	0.178	-0.001	-0.027	0.0	111.0
0.0	0.0	1	3	201.99005	400.0	1	1	2	0.0	0.0	0	0.178	0.0	-0.008	0.0	111.0
0.0	0.0	1	3	201.99005	400.0	1	1	2	0.0	0.0	0	0.178	-0.001	-0.016	0.0	111.0
0.0	0.0	1	3	201.99005	400.0	1	1	2	0.0	0.0	0	0.178	0.0	-0.001	0.0	111.0
0.0	0.0	1	3	201.99005	400.0	1	1	2	0.0	0.0	0	0.178	0.0	0.063	0.0	111.0
0.0	0.0	1	3	201.99005	400.0	1	1	2	0.0	0.0	0	0.178	0.0	-0.001	0.0	111.0
0.0	0.0	1	3	201.99005	400.0	1	1	2	0.0	0.0	0	0.178	0.0	0.018	0.0	111.0
0.0	0.0	1	3	201.99005	400.0	1	1	2	0.0	0.0	0	0.178	0.0	0.002	0.0	111.0
0.0	0.0	1	3	201.99005	400.0	1	1	2	0.0	0.0	0	0.178	0.0	-0.004	0.0	111.0
0.0	0.0	1	3	201.99005	400.0	1	1	2	0.0	0.0	0	0.178	0.0	0.021	0.0	111.0
0.0	0.0	1	3	201.99005	400.0	1	1	2	0.0	0.0	0	0.178	-0.001	-0.016	0.0	111.0
0.0	0.0	1	3	201.99005	400.0	1	1	2	0.0	0.0	0	0.178	-0.001	-0.031	0.0	111.0
0.0	0.0	1	3	201.99005	400.0	1	1	2	0.0	0.0	0	0.178	0.0	0.044	0.0	111.0
0.0	0.0	1	3	201.99005	400.0	1	1	2	0.0	0.0	0	0.178	0.0	0.01	0.0	111.0
0.0	0.0	1	3	201.99005	400.0	1	1	2	0.0	0.0	0	0.178	-0.001	-0.027	0.0	111.0
0.0	0.0	1	3	201.99005	400.0	1	1	2	0.0	0.0	0	0.178	-0.001	-0.024	0.0	111.0
0.0	0.0	1	3	201.99005	400.0	1	1	2	0.0	0.0	0	0.178	-0.001	-0.016	0.0	111.0
0.0	0.0	1	3	201.99005	400.0	1	1	2	0.0	0.0	0	0.178	0.0	-0.008	0.0	111.0
0.0	0.0	1	3	201.99005	400.0	1	1	2	0.0	0.0	0	0.178	0.0	0.095	0.0	111.0
0.0	0.0	1	3	201.99005	400.0	1	1	2	0.0	0.0	0	0.178	0.0	-0.005	0.0	111.0
0.0	0.0	1	3	201.99005	400.0	1	1	2	0.0	0.0	0	0.178	0.0	-0.008	0.0	111.0
0.0	0.0	1	3	201.99005	400.0	1	1	2	0.0	0.0	0	0.178	0.0	0.01	0.0	111.0
0.0	0.0	1	3	201.99005	400.0	1	1	2	0.0	0.0	0	0.178	-0.001	-0.016	0.0	111.0
0.0	0.0	1	3	201.99005	400.0	1	1	2	0.0	0.0	0	0.178	0.0	0.033	0.0	111.0
0.0	0.0	1	3	201.99005	400.0	1	1	2	0.0	0.0	0	0.178	-0.001	-0.035	0.0	111.0
0.0	0.0	1	3	201.99005	400.0	1	1	2	0.0	0.0	0	0.178	0.0	0.01	0.0	111.0
0.0	0.0	1	3	201.99005	400.0	1	1	2	0.0	0.0	0	0.178	0.0	0.01	0.0	111.0
0.0	0.0	1	3	201.99005	400.0	1	1	2	0.0	0.0	0	0.178	-0.001	-0.016	0.0	111.0
0.0	0.0	1	3	201.99005	400.0	1	1	2	0.0	0.0	0	0.178	0.0	-0.005	0.0	111.0
0.0	0.0	1	3	201.99005	400.0	1	1	2	0.0	0.0	0	0.178	0.0	-0.001	0.0	111.0
0.0	0.0	1	3	201.99005	400.0	1	1	2	0.0	0.0	0	0.178	0.0	0.06	0.0	111.0
0.0	0.0	1	3	201.99005	400.0	1	1	2	0.0	0.0	0	0.178	-0.001	-0.054	0.0	111.0
0.0	0.0	1	3	201.99005	400.0	1	1	2	0.0	0.0	0	0.178	0.0	0.002	0.0	111.0
0.0	0.0	1	3	201.99005	400.0	1	1	2	0.0	0.0	0	0.178	-0.001	-0.016	0.0	111.0
0.0	0.0	1	3	201.99005	400.0	1	1	2	0.0	0.0	0	0.178	-0.001	-0.047	0.0	111.0
0.0	0.0	1	3	201.99005	400.0	1	1	2	0.0	0.0	0	0.178	0.0	0.014	0.0	111.0
0.0	0.0	1	3	201.99005	400.0	1	1	2	0.0	0.0	0	0.178	0.0	0.002	0.0	111.0
0.0	0.0	1	3	201.99005	400.0	1	1	2	0.0	0.0	0	0.178	-0.001	-0.035	0.0	111.0
0.0	0.0	1	3	201.99005	400.0	1	1	2	0.0	0.0	0	0.178	-0.001	-0.016	0.0	111.0
0.0	0.0	1	3	201.99005	400.0	1	1	2	0.0	0.0	0	0.178	-0.001	-0.031	0.0	111.0
0.0	0.0	1	3	201.99005	400.0	1	1	2	0.0	0.0	0	0.178	-0.001	-0.028	0.0	111.0
0.0	0.0	1	3	201.99005	400.0	1	1	2	0.0	0.0	0	0.178	0.0	0.029	0.0	111.0
0.0	0.0	1	3	201.99005	400.0	1	1	2	0.0	0.0	0	0.178	0.0	0.006	0.0	111.0
0.0	0.0	1	3	201.99005	400.0	1	1	2	0.0	0.0	0	0.178	0.0	-0.001	0.0	111.0
0.0	0.0	1	3	201.99005	400.0	1	1	2	0.0	0.0	0	0.178	0.0	0.014	0.0	111.0
0.0	0.0	1	3	201.99005	400.0	1	1	2	0.0	0.0	0	0.178	0.0	0.056	0.0	111.0
0.0	0.0	1	3	201.99005	400.0	1	1	2	0.0	0.0	0	0.178	-0.001	-0.043	0.0	111.0
0.0	0.0	1	3	201.99005	400.0	1	1	2	0.0	0.0	0	0.178	-0.001	-0.035	0.0	111.0
0.0	0.0	1	3	201.99005	400.0	1	1	2	0.0	0.0	0	0.178	-0.001	-0.012	0.0	111.0
0.0	0.0	1	3	201.99005	400.0	1	1	2	0.0	0.0	0	0.178	-0.001	-0.074	0.0	111.0
0.0	0.0	1	3	201.99005	400.0	1	1	2	0.0	0.0	0	0.178	0.0	0.006	0.0	111.0
0.0	0.0	1	3	201.99005	400.0	1	1	2	0.0	0.0	0	0.178	0.0	0.01	0.0	111.0
0.0	0.0	1	3	201.99005	400.0	1	1	2	0.0	0.0	0	0.178	0.0	0.033	0.0	111.0
0.0	0.0	1	3	201.99005	400.0	1	1	2	0.0	0.0	0	0.178	0.0	-0.004	0.0	111.0
0.0	0.0	1	3	201.99005	400.0	1	1	2	0.0	0.0	0	0.178	0.0	0.029	0.0	111.0
0.0	0.0	1	3	201.99005	400.0	1	1	2	0.0	0.0	0	0.178	0.0	0.002	0.0	111.0
0.0	0.0	1	3	201.99005	400.0	1	1	2	0.0	0.0	0	0.178	0.0	0.01	0.0	111.0
0.0	0.0	1	3	201.99005	400.0	1	1	2	0.0	0.0	0	0.178	-0.001	-0.016	0.0	111.0
0.0	0.0	1	3	201.99005	400.0	1	1	2	0.0	0.0	0	0.178	-0.001	-0.126	0.0	111.0
0.0	0.0	1	3	201.99005	400.0	1	1	2	0.0	0.0	0	0.178	0.0	0.006	0.0	111.0
0.0	0.0	1	3	201.99005	400.0	1	1	2	0.0	0.0	0	0.178	-0.001	-0.012	0.0	111.0
0.0	0.0	1	3	201.99005	400.0	1	1	2	0.0	0.0	0	0.178	0.0	-0.001	0.0	111.0
0.0	0.0	1	3	201.99005	400.0	1	1	2	0.0	0.0	0	0.178	0.0	0.01	0.0	111.0
0.0	0.0	1	3	201.99005	400.0	1	1	2	0.0	0.0	0	0.178	-0.001	-0.067	0.0	111.0
0.0	0.0	1	3	201.99005	400.0	1	1	2	0.0	0.0	0	0.178	0.0	-0.008	0.0	111.0
0.0	0.0	1	3	201.99005	400.0	1	1	2	0.0	0.0	0	0.178	0.0	0.017	0.0	111.0
0.0	0.0	1	3	201.99005	400.0	1	1	2	0.0	0.0	0	0.178	0.0	0.006	0.0	111.0
0.0	0.0	1	3	201.99005	400.0	1	1	2	0.0	0.0	0	0.178	-0.001	-0.088	0.0	111.0
0.0	0.0	1	3	201.99005	400.0	1	1	2	0.0	0.0	0	0.178	-0.001	-0.016	0.0	111.0
0.0	0.0	1	3	201.99005	400.0	1	1	2	0.0	0.0	0	0.178	-0.001	-0.047	0.0	111.0
0.0	0.0	1	3	201.99005	400.0	1	1	2	0.0	0.0	0	0.178	0.0	0.021	0.0	111.0
0.0	0.0	1	3	201.99005	400.0	1	1	2	0.0	0.0	0	0.178	-0.001	-0.095	0.0	111.0
0.0	0.0	1	3	201.99005	400.0	1	1	2	0.0	0.0	0	0.178	0.0	0.064	0.0	111.0
0.0	0.0	1	3	201.99005	400.0	1	1	2	0.0	0.0	0	0.178	0.0	-0.004	0.0	111.0
0.0	0.0	1	3	201.99005	400.0	1	1	2	0.0	0.0	0	0.178	0.0	-0.004	0.0	111.0
0.0	0.0	1	3	201.99005	400.0	1	1	2	0.0	0.0	0	0.178	0.0	0.002	0.0	111.0
0.0	0.0	1	3	201.99005	400.0	1	1	2	0.0	0.0	0	0.178	-0.001	-0.016	0.0	111.0
0.0	0.0	1	3	201.99005	400.0	1	1	2	0.0	0.0	0	0.178	0.0	-0.004	0.0	111.0
0.0	0.0	1	3	201.99005	400.0	1	1	2	0.0	0.0	0	0.178	0.0	-0.008	0.0	111.0
0.0	0.0	1	3	201.99005	400.0	1	1	2	0.0	0.0	0	0.178	-0.001	-0.016	0.0	111.0
0.0	0.0	1	3	201.99005	400.0	1	1	2	0.0	0.0	0	0.178	-0.001	-0.074	0.0	111.0
0.0	0.0	1	3	201.99005	400.0	1	1	2	0.0	0.0	0	0.178	0.0	0.021	0.0	111.0
0.0	0.0	1	3	201.99005	400.0	1	1	2	0.0	0.0	0	0.178	0.0	-0.004	0.0	111.0
0.0	0.0	1	3	201.99005	400.0	1	1	2	0.0	0.0	0	0.178	-0.001	-0.12	0.0	111.0
0.0	0.0	1	3	201.99005	400.0	1	1	2	0.0	0.0	0	0.178	0.0	0.002	0.0	111.0
0.0	0.0	1	3	201.99005	400.0	1	1	2	0.0	0.0	0	0.178	0.0	0.002	0.0	111.0
0.0	0.0	1	3	201.99005	400.0	1	1	2	0.0	0.0	0	0.178	0.0	0.086	0.0	111.0
0.0	0.0	1	3	201.99005	400.0	1	1	2	0.0	0.0	0	0.178	0.0	-0.001	0.0	111.0
0.0	0.0	1	3	201.99005	400.0	1	1	2	0.0	0.0	0	0.178	-0.001	-0.062	0.0	111.0
0.0	0.0	1	3	201.99005	400.0	1	1	2	0.0	0.0	0	0.178	0.0	0.018	0.0	111.0
0.0	0.0	1	3	201.99005	400.0	1	1	2	0.0	0.0	0	0.178	0.0	0.082	0.0	111.0
0.0	0.0	1	3	201.99005	400.0	1	1	2	0.0	0.0	0	0.178	-0.001	-0.051	0.0	111.0
-2805.4175	-201.99005	2	3	201.99005	300.99503	0	2	2	0.0	0.0	1	0.178	0.0	0.025	0.0	111.0
-2805.4175	-201.99005	2	3	201.99005	300.99503	0	2	2	0.0	0.0	1	0.178	-0.001	-0.016	0.0	111.0
-2805.4175	-201.99005	2	3	201.99005	300.99503	0	2	2	0.0	0.0	1	0.178	-0.001	-0.02	0.0	111.0
-2805.4175	-201.99005	2	3	201.99005	300.99503	0	2	2	0.0	0.0	1	0.178	-0.002	-0.286	-0.197	111.0
-2805.4175	-201.99005	2	3	201.99005	300.99503	0	2	2	0.0	0.0	1	0.178	-0.002	-0.177	-0.197	111.0
-2805.4175	-201.99005	2	3	201.99005	300.99503	0	2	2	0.0	0.0	1	0.178	-0.003	-0.196	-0.382	111.0
-2805.4175	-201.99005	2	3	201.99005	300.99503	0	2	2	0.0	0.0	1	0.178	-0.007	-0.572	-0.713	111.0
-2805.4175	-201.99005	2	3	201.99005	300.99503	0	2	2	0.0	0.0	1	0.178	-0.011	-0.703	-0.713	111.0
-2805.4175	-201.99005	2	3	201.99005	300.99503	0	2	2	0.0	0.0	1	0.178	-0.018	-1.006	-0.861	111.0
-2805.4175	-201.99005	2	3	201.99005	300.99503	0	2	2	0.0	0.0	1	0.178	-0.025	-1.136	-1.126	111.0
-2805.4175	-201.99005	2	3	201.99005	300.99503	0	2	2	0.0	0.0	1	0.178	-0.03	-1.098	-1.126	111.0
-2805.4175	-201.99005	2	3	201.99005	300.99503	0	2	2	0.0	0.0	1	0.178	-0.038	-1.248	-1.245	111.0
-2805.4175	-201.99005	2	3	201.99005	300.99503	0	2	2	0.0	0.0	1	0.178	-0.045	-1.249	-1.245	111.0
-2805.4175	-201.99005	2	3	201.99005	300.99503	0	2	2	0.0	0.0	1	0.178	-0.053	-1.481	-1.459	111.0
-2805.4175	-201.99005	2	3	201.99005	300.99503	0	2	2	0.0	0.0	1	0.177	-0.061	-1.647	-1.642	111.0
-2805.4175	-201.99005	2	3	201.99005	300.99503	0	2	2	0.0	0.0	1	0.177	-0.067	-1.62	-1.642	111.0
-2805.4175	-201.99005	2	3	201.99005	300.99503	0	2	2	0.0	0.0	1	0.177	-0.075	-1.75	-1.725	111.0
-2805.4175	-201.99005	2	3	201.99005	300.99503	0	2	2	0.0	0.0	1	0.177	-0.083	-1.819	-1.873	111.0
-2805.4175	-201.99005	2	3	201.99005	300.99503	0	2	2	0.0	0.0	1	0.177	-0.09	-1.932	-1.873	111.0
-2805.4175	-201.99005	2	3	201.99005	300.99503	0	2	2	0.0	0.0	1	0.177	-0.097	-1.878	-1.938	111.0
-2805.4175	-201.99005	2	3	201.99005	300.99503	0	2	2	0.0	0.0	1	0.177	-0.103	-1.896	-1.938	111.0
-2805.4175	-201.99005	2	3	201.99005	300.99503	0	2	2	0.0	0.0	1	0.177	-0.109	-2.024	-2.057	111.0
-2805.4175	-201.99005	2	3	201.99005	300.99503	0	2	2	0.0	0.0	1	0.177	-0.115	-2.114	-2.11	111.0
-2805.4175	-201.99005	2	3	201.99005	300.99503	0	2	2	0.0	0.0	1	0.177	-0.121	-2.059	-2.11	111.0
-2805.4175	-201.99005	2	3	201.99005	300.99503	0	2	2	0.0	0.0	1	0.177	-0.126	-2.155	-2.205	111.0
-2805.4175	-201.99005	2	3	201.99005	300.99503	0	2	2	0.0	0.0	1	0.177	-0.132	-2.235	-2.248	111.0
-2805.4175	-201.99005	2	3	201.99005	300.99503	0	2	2	0.0	0.0	1	0.177	-0.138	-2.207	-2.248	111.0
-2805.4175	-201.99005	2	3	201.99005	300.99503	0	2	2	0.0	0.0	1	0.177	-0.143	-2.311	-2.324	111.0
-2805.4175	-201.99005	2	3	201.99005	300.99503	0	2	2	0.0	0.0	1	0.177	-0.147	-2.306	-2.324	111.0
-2805.4175	-201.99005	2	3	201.99005	300.99503	0	2	2	0.0	0.0	1	0.177	-0.151	-2.363	-2.39	111.0
-2805.4175	-201.99005	2	3	201.99005	300.99503	0	2	2	0.0	0.0	1	0.177	-0.155	-2.356	-2.42	111.0
-2805.4175	-201.99005	2	3	201.99005	300.99503	0	2	2	0.0	0.0	1	0.177	-0.16	-2.416	-2.42	111.0
-2805.4175	-201.99005	2	3	201.99005	300.99503	0	2	2	0.0	0.0	1	0.177	-0.164	-2.464	-2.472	111.0
-2805.4175	-201.99005	2	3	201.99005	300.99503	0	2	2	0.0	0.0	1	0.177	-0.168	-2.542	-2.496	111.0
-2805.4175	-201.99005	2	3	201.99005	300.99503	0	2	2	0.0	0.0	1	0.177	-0.172	-2.519	-2.496	111.0
-2805.4175	-201.99005	2	3	201.99005	300.99503	0	2	2	0.0	0.0	1	0.177	-0.176	-2.555	-2.539	111.0
-2805.4175	-201.99005	2	3	201.99005	300.99503	0	2	2	0.0	0.0	1	0.177	-0.18	-2.535	-2.539	111.0
-2805.4175	-201.99005	2	3	201.99005	300.99503	0	2	2	0.0	0.0	1	0.177	-0.183	-2.501	-2.558	111.0
-2805.4175	-201.99005	2	3	201.99005	300.99503	0	2	2	0.0	0.0	1	0.177	-0.185	-2.593	-2.575	111.0
-2805.4175	-201.99005	2	3	201.99005	300.99503	0	2	2	0.0	0.0	1	0.177	-0.187	-2.584	-2.575	111.0
-2805.4175	-201.99005	2	3	201.99005	300.99503	0	2	2	0.0	0.0	1	0.177	-0.189	-2.6	-2.607	111.0
-2805.4175	-201.99005	2	3	201.99005	300.99503	0	2	2	0.0	0.0	1	0.177	-0.191	-2.613	-2.634	111.0
-2805.4175	-201.99005	2	3	201.99005	300.99503	0	2	2	0.0	0.0	1	0.177	-0.193	-2.588	-2.634	111.0
-2805.4175	-201.99005	2	3	201.99005	300.99503	0	2	2	0.0	0.0	1	0.177	-0.196	-2.619	-2.647	111.0
-2805.4175	-201.99005	2	3	201.99005	300.99503	0	2	2	0.0	0.0	1	0.177	-0.198	-2.624	-2.647	111.0
-2805.4175	-201.99005	2	3	201.99005	300.99503	0	2	2	0.0	0.0	1	0.177	-0.202	-2.665	-2.668	111.0
-2805.4175	-201.99005	2	3	201.99005	300.99503	0	2	2	0.0	0.0	1	0.177	-0.204	-2.7	-2.687	111.0
-2805.4175	-201.99005	2	3	201.99005	300.99503	0	2	2	0.0	0.0	1	0.177	-0.206	-2.715	-2.687	111.0
-2805.4175	-201.99005	2	3	201.99005	300.99503	0	2	2	0.0	0.0	1	0.177	-0.208	-2.737	-2.696	111.0
-2805.4175	-201.99005	2	3	201.99005	300.99503	0	2	2	0.0	0.0	1	0.177	-0.21	-2.74	-2.711	111.0
-2805.4175	-201.99005	2	3	201.99005	300.99503	0	2	2	0.0	0.0	1	0.177	-0.212	-2.683	-2.711	111.0
-2805.4175	-201.99005	2	3	201.99005	300.99503	0	2	2	0.0	0.0	1	0.177	-0.214	-2.758	-2.718	111.0
-2805.4175	-201.99005	2	3	201.99005	300.99503	0	2	2	0.0	0.0	1	0.177	-0.216	-2.706	-2.718	111.0
-2805.4175	-201.99005	2	3	201.99005	300.99503	0	2	2	0.0	0.0	1	0.177	-0.218	-2.746	-2.73	111.0
-2805.4175	-201.99005	2	3	201.99005	300.99503	0	2	2	0.0	0.0	1	0.177	-0.22	-2.764	-2.741	111.0
-2805.4175	-201.99005	2	3	201.99005	300.99503	1	2	2	0.0	0.0	1	0.177	-0.221	-2.755	-2.741	111.0
-2805.4175	-201.99005	2	3	201.99005	300.99503	1	2	2	0.0	0.0	1	0.177	-0.221	-2.744	-2.745	111.0
-2805.4175	-201.99005	2	3	201.99005	300.99503	1	2	2	0.0	0.0	1	0.177	-0.221	-2.756	-2.754	111.0
-2805.4175	-201.99005	2	3	201.99005	300.99503	1	2	2	0.0	0.0	1	0.177	-0.221	-2.796	-2.754	111.0
-2805.4175	-201.99005	2	3	201.99005	300.99503	1	2	2	0.0	0.0	1	0.177	-0.221	-2.809	-2.758	111.0
-2805.4175	-201.99005	2	3	201.99005	300.99503	1	2	2	0.0	0.0	1	0.177	-0.221	-2.749	-2.758	111.0
-2805.4175	-201.99005	2	3	201.99005	300.99503	1	2	2	0.0	0.0	1	0.177	-0.221	-2.729	-2.764	111.0
-2805.4175	-201.99005	2	3	201.99005	300.99503	1	2	2	0.0	0.0	1	0.177	-0.221	-2.745	-2.768	111.0
-2805.4175	-201.99005	2	3	201.99005	300.99503	1	2	2	0.0	0.0	1	0.177	-0.22	-2.588	-2.768	111.0
-2805.4175	-201.99005	2	3	201.99005	300.99503	1	2	2	0.0	0.0	1	0.177	-0.22	-2.663	-2.773	111.0
-2805.4175	-201.99005	2	3	201.99005	300.99503	1	2	2	0.0	0.0	1	0.177	-0.221	-2.832	-2.775	111.0
-2805.4175	-201.99005	2	3	201.99005	300.99503	1	2	2	0.0	0.0	1	0.177	-0.221	-2.818	-2.775	111.0
-2805.4175	-201.99005	2	3	201.99005	300.99503	1	2	2	0.0	0.0	1	0.177	-0.221	-2.776	-2.78	111.0
-2805.4175	-201.99005	2	3	201.99005	300.99503	1	2	2	0.0	0.0	1	0.177	-0.221	-2.743	-2.78	111.0
-2805.4175	-201.99005	2	3	201.99005	300.99503	1	2	2	0.0	0.0	1	0.177	-0.221	-2.79	-2.782	111.0
-2805.4175	-201.99005	2	3	201.99005	300.99503	1	2	2	0.0	0.0	1	0.177	-0.221	-2.824	-2.785	111.0
-2805.4175	-201.99005	2	3	201.99005	300.99503	1	2	2	0.0	0.0	1	0.177	-0.221	-2.814	-2.785	111.0
-2805.4175	-201.99005	2	3	201.99005	300.99503	1	2	2	0.0	0.0	1	0.177	-0.221	-2.797	-2.788	111.0
-2805.4175	-201.99005	2	3	201.99005	300.99503	1	2	2	0.0	0.0	1	0.177	-0.221	-2.818	-2.79	111.0
-2805.4175	-201.99005	2	3	201.99005	300.99503	1	2	2	0.0	0.0	1	0.177	-0.221	-2.782	-2.79	111.0
-2805.4175	-201.99005	2	3	201.99005	300.99503	1	2	2	0.0	0.0	1	0.177	-0.221	-2.823	-2.792	111.0
-2805.4175	-201.99005	2	3	201.99005	300.99503	1	2	2	0.0	0.0	1	0.177	-0.221	-2.78	-2.792	111.0
-2805.4175	-201.99005	2	3	201.99005	300.99503	1	2	2	0.0	0.0	1	0.177	-0.221	-2.84	-2.793	111.0
-2805.4175	-201.99005	2	3	201.99005	300.99503	1	2	2	0.0	0.0	1	0.177	-0.221	-2.823	-2.795	111.0
-2805.4175	-201.99005	2	3	201.99005	300.99503	1	2	2	0.0	0.0	1	0.177	-0.221	-2.829	-2.795	111.0
-2805.4175	-201.99005	2	3	201.99005	300.99503	1	2	2	0.0	0.0	1	0.177	-0.221	-2.8	-2.796	111.0
-2805.4175	-201.99005	2	3	201.99005	300.99503	1	2	2	0.0	0.0	1	0.177	-0.221	-2.789	-2.798	111.0
-2805.4175	-201.99005	2	3	201.99005	300.99503	1	2	2	0.0	0.0	1	0.177	-0.221	-2.808	-2.798	111.0
-2805.4175	-201.99005	2	3	201.99005	300.99503	1	2	2	0.0	0.0	1	0.177	-0.221	-2.803	-2.8	111.0
-2805.4175	-201.99005	2	3	201.99005	300.99503	1	2	2	0.0	0.0	1	0.177	-0.221	-2.796	-2.8	111.0
-2805.4175	-201.99005	2	3	201.99005	300.99503	1	2	2	0.0	0.0	1	0.177	-0.221	-2.755	-2.8	111.0
-2805.4175	-201.99005	2	3	201.99005	300.99503	1	2	2	0.0	0.0	1	0.177	-0.221	-2.827	-2.801	111.0
-2805.4175	-201.99005	2	3	201.99005	300.99503	1	2	2	0.0	0.0	1	0.177	-0.221	-2.734	-2.801	111.0
-2805.4175	-201.99005	2	3	201.99005	300.99503	1	2	2	0.0	0.0	1	0.177	-0.221	-2.78	-2.801	111.0
-2805.4175	-201.99005	2	3	201.99005	300.99503	1	2	2	0.0	0.0	1	0.177	-0.221	-2.768	-2.802	111.0
-2805.4175	-201.99005	2	3	201.99005	300.99503	1	2	2	0.0	0.0	1	0.177	-0.221	-2.815	-2.802	111.0
-2805.4175	-201.99005	2	3	201.99005	300.99503	1	2	2	0.0	0.0	1	0.177	-0.221	-2.835	-2.802	111.0
-2805.4175	-201.99005	2	3	201.99005	300.99503	1	2	2	0.0	0.0	1	0.177	-0.222	-2.884	-2.802	111.0
-2805.4175	-201.99005	2	3	201.99005	300.99503	1	2	2	0.0	0.0	1	0.177	-0.222	-2.808	-2.803	111.0
-2805.4175	-201.99005	2	3	201.99005	300.99503	1	2	2	0.0	0.0	1	0.177	-0.222	-2.798	-2.803	111.0
-2805.4175	-201.99005	2	3	201.99005	300.99503	1	2	2	0.0	0.0	1	0.177	-0.222	-2.833	-2.803	111.0
-2805.4175	-201.99005	2	3	201.99005	300.99503	1	2	2	0.0	0.0	1	0.177	-0.221	-2.848	-2.804	111.0
-2805.4175	-201.99005	2	3	201.99005	300.99503	1	2	2	0.0	0.0	1	0.177	-0.221	-2.784	-2.804	111.0
-2805.4175	-201.99005	2	3	201.99005	300.99503	1	2	2	0.0	0.0	1	0.177	-0.221	-2.823	-2.804	111.0
-2805.4175	-201.99005	2	3	201.99005	300.99503	1	2	2	0.0	0.0	1	0.177	-0.222	-2.692	-2.805	111.0
-2805.4175	-201.99005	2	3	201.99005	300.99503	1	2	2	0.0	0.0	1	0.177	-0.222	-2.78	-2.805	111.0
-2805.4175	-201.99005	2	3	201.99005	300.99503	1	2	2	0.0	0.0	1	0.177	-0.222	-2.766	-2.805	111.0
-2805.4175	-201.99005	2	3	201.99005	300.99503	1	2	2	0.0	0.0	1	0.177	-0.223	-2.826	-2.805	111.0
-2805.4175	-201.99005	2	3	201.99005	300.99503	1	2	2	0.0	0.0	1	0.177	-0.223	-2.792	-2.805	111.0
-2805.4175	-201.99005	2	3	201.99005	300.99503	1	2	2	0.0	0.0	1	0.177	-0.223	-2.779	-2.805	111.0
-2805.4175	-201.99005	2	3	201.99005	300.99503	1	2	2	0.0	0.0	1	0.177	-0.223	-2.773	-2.806	111.0
-2805.4175	-201.99005	2	3	201.99005	300.99503	1	2	2	0.0	0.0	1	0.177	-0.223	-2.775	-2.806	111.0
-2805.4175	-201.99005	2	3	201.99005	300.99503	1	2	2	0.0	0.0	1	0.177	-0.223	-2.833	-2.806	111.0
-2805.4175	-201.99005	2	3	201.99005	300.99503	1	2	2	0.0	0.0	1	0.177	-0.223	-2.776	-2.806	111.0
-2805.4175	-201.99005	2	3	201.99005	300.99503	1	2	2	0.0	0.0	1	0.177	-0.223	-2.772	-2.806	111.0
-2805.4175	-201.99005	2	3	201.99005	300.99503	1	2	2	0.0	0.0	1	0.177	-0.223	-2.848	-2.806	111.0
-2805.4175	-201.99005	2	3	201.99005	300.99503	1	2	2	0.0	0.0	1	0.177	-0.223	-2.84	-2.806	111.0
-2805.4175	-201.99005	2	3	201.99005	300.99503	1	2	2	0.0	0.0	1	0.177	-0.223	-2.822	-2.806	111.0
-2805.4175	-201.99005	2	3	201.99005	300.99503	1	2	2	0.0	0.0	1	0.177	-0.223	-2.862	-2.806	111.0
-2805.4175	-201.99005	2	3	201.99005	300.99503	1	2	2	0.0	0.0	1	0.177	-0.223	-2.834	-2.806	111.0
-2805.4175	-201.99005	2	3	201.99005	300.99503	1	2	2	0.0	0.0	1	0.177	-0.223	-2.75	-2.807	111.0
-2805.4175	-201.99005	2	3	201.99005	300.99503	1	2	2	0.0	0.0	1	0.177	-0.223	-2.856	-2.807	111.0
-2805.4175	-201.99005	2	3	201.99005	300.99503	1	2	2	0.0	0.0	1	0.177	-0.223	-2.778	-2.807	111.0
-2805.4175	-201.99005	2	3	201.99005	300.99503	1	2	2	0.0	0.0	1	0.177	-0.223	-2.893	-2.807	111.0
-2805.4175	-201.99005	2	3	201.99005	300.99503	1	2	2	0.0	0.0	1	0.177	-0.223	-2.821	-2.807	111.0
-2805.4175	-201.99005	2	3	201.99005	300.99503	1	2	2	0.0	0.0	1	0.177	-0.223	-2.803	-2.807	111.0
-2805.4175	-201.99005	2	3	201.99005	300.99503	1	2	2	0.0	0.0	1	0.177	-0.223	-2.822	-2.807	111.0
-2805.4175	-201.99005	2	3	201.99005	300.99503	1	2	2	0.0	0.0	1	0.177	-0.223	-2.779	-2.807	111.0
-2805.4175	-201.99005	2	3	201.99005	300.99503	1	2	2	0.0	0.0	1	0.177	-0.223	-2.812	-2.807	111.0
-2805.4175	-201.99005	2	3	201.99005	300.99503	1	2	2	0.0	0.0	1	0.177	-0.223	-2.845	-2.807	111.0
-2805.4175	-201.99005	2	3	201.99005	300.99503	1	2	2	0.0	0.0	1	0.177	-0.223	-2.802	-2.807	111.0
-2805.4175	-201.99005	2	3	201.99005	300.99503	1	2	2	0.0	0.0	1	0.177	-0.223	-2.834	-2.807	111.0
-2805.4175	-201.99005	2	3	201.99005	300.99503	1	2	2	0.0	0.0	1	0.177	-0.223	-2.787	-2.807	111.0
-2805.4175	-201.99005	2	3	201.99005	300.99503	1	2	2	0.0	0.0	1	0.177	-0.223	-2.891	-2.807	111.0
-2805.4175	-201.99005	2	3	201.99005	300.99503	1	2	2	0.0	0.0	1	0.177	-0.223	-2.821	-2.807	111.0
-2805.4175	-201.99005	2	3	201.99005	300.99503	1	2	2	0.0	0.0	1	0.177	-0.223	-2.78	-2.807	111.0
-2805.4175	-201.99005	2	3	201.99005	300.99503	1	2	2	0.0	0.0	1	0.177	-0.223	-2.819	-2.807	111.0
-2805.4175	-201.99005	2	3	201.99005	300.99503	1	2	2	0.0	0.0	1	0.177	-0.223	-2.776	-2.807	111.0
-2805.4175	-201.99005	2	3	201.99005	300.99503	1	2	2	0.0	0.0	1	0.177	-0.223	-2.828	-2.807	111.0
-2805.4175	-201.99005	2	3	201.99005	300.99503	1	2	2	0.0	0.0	1	0.177	-0.223	-2.837	-2.807	111.0
-2805.4175	-201.99005	2	3	201.99005	300.99503	1	2	2	0.0	0.0	1	0.177	-0.223	-2.791	-2.807	111.0
-2805.4175	-201.99005	2	3	201.99005	300.99503	1	2	2	0.0	0.0	1	0.177	-0.223	-2.826	-2.807	111.0
-2805.4175	-201.99005	2	3	201.99005	300.99503	1	2	2	0.0	0.0	1	0.177	-0.223	-2.792	-2.807	111.0
-2805.4175	-201.99005	2	3	201.99005	300.99503	1	2	2	0.0	0.0	1	0.177	-0.223	-2.817	-2.807	111.0
-2805.4175	-201.99005	2	3	201.99005	300.99503	1	2	2	0.0	0.0	1	0.177	-0.223	-2.809	-2.807	111.0
-2805.4175	-201.99005	2	3	201.99005	300.99503	1	2	2	0.0	0.0	1	0.177	-0.223	-2.827	-2.807	111.0
-2805.4175	-201.99005	2	3	201.99005	300.99503	1	2	2	0.0	0.0	1	0.177	-0.223	-2.811	-2.807	111.0
-2805.4175	-201.99005	2	3	201.99005	300.99503	1	2	2	0.0	0.0	1	0.177	-0.223	-2.806	-2.807	111.0
-2805.4175	-201.99005	2	3	201.99005	300.99503	1	2	2	0.0	0.0	1	0.177	-0.223	-2.745	-2.807	111.0
-2805.4175	-201.99005	2	3	201.99005	300.99503	1	2	2	0.0	0.0	1	0.177	-0.223	-2.805	-2.807	111.0
-2805.4175	-201.99005	2	3	201.99005	300.99503	1	2	2	0.0	0.0	1	0.177	-0.223	-2.86	-2.807	111.0
-2805.4175	-201.99005	2	3	201.99005	300.99503	1	2	2	0.0	0.0	1	0.177	-0.223	-2.816	-2.807	111.0
-2805.4175	-201.99005	2	3	201.99005	300.99503	1	2	2	0.0	0.0	1	0.177	-0.223	-2.728	-2.807	111.0
-2805.4175	-201.99005	2	3	201.99005	300.99503	1	2	2	0.0	0.0	1	0.177	-0.223	-2.794	-2.807	111.0
-2805.4175	-201.99005	2	3	201.99005	300.99503	1	2	2	0.0	0.0	1	0.177	-0.225	-2.905	-2.807	111.0
-2805.4175	-201.99005	2	3	201.99005	300.99503	1	2	2	0.0	0.0	1	0.177	-0.225	-2.816	-2.807	111.0
-2805.4175	-201.99005	2	3	201.99005	300.99503	1	2	2	0.0	0.0	1	0.177	-0.225	-2.797	-2.807	111.0
-2805.4175	-201.99005	2	3	201.99005	300.99503	1	2	2	0.0	0.0	1	0.177	-0.225	-2.782	-2.807	111.0
-2805.4175	-201.99005	2	3	201.99005	300.99503	1	2	2	0.0	0.0	1	0.177	-0.225	-2.786	-2.807	111.0
-2805.4175	-201.99005	2	3	201.99005	300.99503	1	2	2	0.0	0.0	1	0.177	-0.225	-2.818	-2.807	111.0
-2805.4175	-201.99005	2	3	201.99005	300.99503	1	2	2	0.0	0.0	1	0.177	-0.225	-2.826	-2.807	111.0
-2805.4175	-201.99005	2	3	201.99005	300.99503	1	2	2	0.0	0.0	1	0.177	-0.225	-2.831	-2.807	111.0
-2805.4175	-201.99005	2	3	201.99005	300.99503	1	2	2	0.0	0.0	1	0.177	-0.225	-2.806	-2.807	111.0
-2805.4175	-201.99005	2	3	201.99005	300.99503	1	2	2	0.0	0.0	1	0.177	-0.225	-2.786	-2.807	111.0
-2805.4175	-201.99005	2	3	201.99005	300.99503	1	2	2	0.0	0.0	1	0.177	-0.225	-2.829	-2.807	111.0
-2805.4175	-201.99005	2	3	201.99005	300.99503	1	2	2	0.0	0.0	1	0.177	-0.225	-2.767	-2.807	111.0
-2805.4175	-201.99005	2	3	201.99005	300.99503	1	2	2	0.0	0.0	1	0.177	-0.225	-2.83	-2.807	111.0
-2805.4175	-201.99005	2	3	201.99005	300.99503	1	2	2	0.0	0.0	1	0.177	-0.225	-2.814	-2.807	111.0
-2805.4175	-201.99005	2	3	201.99005	300.99503	1	2	2	0.0	0.0	1	0.177	-0.225	-2.814	-2.807	111.0
-2805.4175	-201.99005	2	3	201.99005	300.99503	1	2	2	0.0	0.0	1	0.177	-0.225	-2.773	-2.807	111.0
-2805.4175	-201.99005	2	3	201.99005	300.99503	1	2	2	0.0	0.0	1	0.177	-0.225	-2.805	-2.807	111.0
-2805.4175	-201.99005	2	3	201.99005	300.99503	1	2	2	0.0	0.0	1	0.177	-0.225	-2.843	-2.807	111.0
-2805.4175	-201.99005	2	3	201.99005	300.99503	1	2	2	0.0	0.0	1	0.177	-0.225	-2.887	-2.807	111.0
-2805.4175	-201.99005	2	3	201.99005	300.99503	1	2	2	0.0	0.0	1	0.177	-0.226	-2.913	-2.807	111.0
-2805.4175	-201.99005	2	3	201.99005	300.99503	1	2	2	0.0	0.0	1	0.177	-0.226	-2.803	-2.807	111.0
-2805.4175	-201.99005	2	3	201.99005	300.99503	1	2	2	0.0	0.0	1	0.177	-0.226	-2.815	-2.807	111.0
-2805.4175	-201.99005	2	3	201.99005	300.99503	1	2	2	0.0	0.0	1	0.177	-0.226	-2.812	-2.807	111.0
-2805.4175	-201.99005	2	3	201.99005	300.99503	1	2	2	0.0	0.0	1	0.177	-0.227	-2.913	-2.807	111.0
-2805.4175	-201.99005	2	3	201.99005	300.99503	1	2	2	0.0	0.0	1	0.177	-0.227	-2.84	-2.807	111.0
-2805.4175	-201.99005	2	3	201.99005	300.99503	1	2	2	0.0	0.0	1	0.177	-0.227	-2.756	-2.807	111.0
-2805.4175	-201.99005	2	3	201.99005	300.99503	1	2	2	0.0	0.0	1	0.177	-0.227	-2.799	-2.807	111.0
-2805.4175	-201.99005	2	3	201.99005	300.99503	1	2	2	0.0	0.0	1	0.177	-0.227	-2.815	-2.807	111.0
-2805.4175	-201.99005	2	3	201.99005	300.99503	1	2	2	0.0	0.0	1	0.177	-0.227	-2.827	-2.807	111.0
-2805.4175	-201.99005	2	3	201.99005	300.99503	1	2	2	0.0	0.0	1	0.177	-0.227	-2.812	-2.807	111.0
-2805.4175	-201.99005	2	3	201.99005	300.99503	1	2	2	0.0	0.0	1	0.177	-0.227	-2.83	-2.807	111.0
-2805.4175	-201.99005	2	3	201.99005	300.99503	1	2	2	0.0	0.0	1	0.177	-0.227	-2.818	-2.807	111.0
-2805.4175	-201.99005	2	3	201.99005	300.99503	1	2	2	0.0	0.0	1	0.177	-0.227	-2.808	-2.807	111.0
-2805.4175	-201.99005	2	3	201.99005	300.99503	1	2	2	0.0	0.0	1	0.177	-0.227	-2.815	-2.807	111.0
-2805.4175	-201.99005	2	3	201.99005	300.99503	1	2	2	0.0	0.0	1	0.177	-0.227	-2.762	-2.807	111.0
-2805.4175	-201.99005	2	3	201.99005	300.99503	1	2	2	0.0	0.0	1	0.177	-0.227	-2.795	-2.807	111.0
-2805.4175	-201.99005	2	3	201.99005	300.99503	1	2	2	0.0	0.0	1	0.177	-0.227	-2.803	-2.807	111.0
-2805.4175	-201.99005	2	3	201.99005	300.99503	1	2	2	0.0	0.0	1	0.177	-0.227	-2.76	-2.807	111.0
-2805.4175	-201.99005	2	3	201.99005	300.99503	1	2	2	0.0	0.0	1	0.177	-0.227	-2.824	-2.807	111.0
-2805.4175	-201.99005	2	3	201.99005	300.99503	1	2	2	0.0	0.0	1	0.177	-0.227	-2.821	-2.807	111.0
-2805.4175	-201.99005	2	3	201.99005	300.99503	1	2	2	0.0	0.0	1	0.177	-0.227	-2.792	-2.807	111.0
-2805.4175	-201.99005	2	3	201.99005	300.99503	1	2	2	0.0	0.0	1	0.177	-0.227	-2.776	-2.807	111.0
-2805.4175	-201.99005	2	3	201.99005	300.99503	1	2	2	0.0	0.0	1	0.177	-0.227	-2.834	-2.807	111.0
-2805.4175	-201.99005	2	3	201.99005	300.99503	1	2	2	0.0	0.0	1	0.177	-0.227	-2.814	-2.807	111.0
-2805.4175	-201.99005	2	3	201.99005	300.99503	1	2	2	0.0	0.0	1	0.177	-0.227	-2.814	-2.807	111.0
-2805.4175	-201.99005	2	3	201.99005	300.99503	1	2	2	0.0	0.0	1	0.177	-0.227	-2.802	-2.807	111.0
-2805.4175	-201.99005	2	3	201.99005	300.99503	1	2	2	0.0	0.0	1	0.177	-0.227	-2.821	-2.807	111.0
-2805.4175	-201.99005	2	3	201.99005	300.99503	1	2	2	0.0	0.0	1	0.177	-0.227	-2.858	-2.807	111.0
-2805.4175	-201.99005	2	3	201.99005	300.99503	1	2	2	0.0	0.0	1	0.177	-0.227	-2.756	-2.807	111.0
-2805.4175	-201.99005	2	3	201.99005	300.99503	1	2	2	0.0	0.0	1	0.177	-0.227	-2.805	-2.807	111.0
-2805.4175	-201.99005	2	3	201.99005	300.99503	1	2	2	0.0	0.0	1	0.177	-0.227	-2.85	-2.807	111.0
-2805.4175	-201.99005	2	3	201.99005	300.99503	1	2	2	0.0	0.0	1	0.177	-0.226	-2.623	-2.807	111.0
-2805.4175	-201.99005	2	3	201.99005	300.99503	1	2	2	0.0	0.0	1	0.177	-0.226	-2.809	-2.807	111.0
-2805.4175	-201.99005	2	3	201.99005	300.99503	1	2	2	0.0	0.0	1	0.177	-0.226	-2.856	-2.807	111.0
-2805.4175	-201.99005	2	3	201.99005	300.99503	1	2	2	0.0	0.0	1	0.176	-0.226	-2.763	-2.807	111.0
-2805.4175	-201.99005	2	3	201.99005	300.99503	1	2	2	0.0	0.0	1	0.176	-0.226	-2.791	-2.807	111.0
-2805.4175	-201.99005	2	3	201.99005	300.99503	1	2	2	0.0	0.0	1	0.176	-0.226	-2.859	-2.807	111.0
-2805.4175	-201.99005	2	3	201.99005	300.99503	1	2	2	0.0	0.0	1	0.176	-0.226	-2.806	-2.807	111.0
0.0	0.0	2	3	201.99005	300.99503	1	2	2	0.0	0.0	0	0.176	-0.226	-2.8	-2.807	111.0
0.0	0.0	2	3	201.99005	300.99503	1	2	2	0.0	0.0	0	0.176	-0.226	-2.775	-2.807	111.0
0.0	0.0	2	3	201.99005	300.99503	1	2	2	0.0	0.0	0	0.176	-0.226	-2.803	-2.807	111.0
0.0	0.0	2	3	201.99005	300.99503	1	2	2	0.0	0.0	0	0.176	-0.225	-2.592	-2.807	111.0
0.0	0.0	2	3	201.99005	300.99503	1	2	2	0.0	0.0	0	0.176	-0.223	-2.463	-2.425	111.0
0.0	0.0	2	3	201.99005	300.99503	1	2	2	0.0	0.0	0	0.177	-0.22	-2.366	-2.425	111.0
0.0	0.0	2	3	201.99005	300.99503	1	2	2	0.0	0.0	0	0.177	-0.217	-2.064	-2.253	111.0
0.0	0.0	2	3	201.99005	300.99503	1	2	2	0.0	0.0	0	0.177	-0.211	-1.901	-1.945	111.0
0.0	0.0	2	3	201.99005	300.99503	1	2	2	0.0	0.0	0	0.177	-0.206	-1.947	-1.945	111.0
0.0	0.0	2	3	201.99005	300.99503	1	2	2	0.0	0.0	0	0.177	-0.2	-1.813	-1.808	111.0
0.0	0.0	2	3	201.99005	300.99503	1	2	2	0.0	0.0	0	0.177	-0.194	-1.621	-1.561	111.0
0.0	0.0	2	3	201.99005	300.99503	1	2	2	0.0	0.0	0	0.177	-0.188	-1.597	-1.561	111.0
0.0	0.0	2	3	201.99005	300.99503	1	2	2	0.0	0.0	0	0.177	-0.181	-1.482	-1.45	111.0
0.0	0.0	2	3	201.99005	300.99503	1	2	2	0.0	0.0	0	0.177	-0.175	-1.419	-1.45	111.0
0.0	0.0	2	3	201.99005	300.99503	1	2	2	0.0	0.0	0	0.177	-0.169	-1.299	-1.252	111.0
0.0	0.0	2	3	201.99005	300.99503	1	2	2	0.0	0.0	0	0.177	-0.161	-1.165	-1.164	111.0
0.0	0.0	2	3	201.99005	300.99503	1	2	2	0.0	0.0	0	0.177	-0.155	-1.214	-1.164	111.0
0.0	0.0	2	3	201.99005	300.99503	1	2	2	0.0	0.0	0	0.177	-0.149	-1.04	-1.005	111.0
0.0	0.0	2	3	201.99005	300.99503	1	2	2	0.0	0.0	0	0.177	-0.141	-0.972	-0.934	111.0
0.0	0.0	2	3	201.99005	300.99503	1	2	2	0.0	0.0	0	0.177	-0.134	-0.946	-0.934	111.0
0.0	0.0	2	3	201.99005	300.99503	1	2	2	0.0	0.0	0	0.177	-0.128	-0.796	-0.806	111.0
0.0	0.0	2	3	201.99005	300.99503	1	2	2	0.0	0.0	0	0.177	-0.122	-0.813	-0.749	111.0
0.0	0.0	2	3	201.99005	300.99503	1	2	2	0.0	0.0	0	0.177	-0.116	-0.728	-0.749	111.0
0.0	0.0	2	3	201.99005	300.99503	1	2	2	0.0	0.0	0	0.177	-0.11	-0.65	-0.647	111.0
0.0	0.0	2	3	201.99005	300.99503	1	2	2	0.0	0.0	0	0.177	-0.104	-0.672	-0.647	111.0
0.0	0.0	2	3	201.99005	300.99503	1	2	2	0.0	0.0	0	0.177	-0.098	-0.612	-0.558	111.0
0.0	0.0	2	3	201.99005	300.99503	1	2	2	0.0	0.0	0	0.177	-0.094	-0.551	-0.519	111.0
0.0	0.0	2	3	201.99005	300.99503	1	2	2	0.0	0.0	0	0.177	-0.09	-0.501	-0.519	111.0
0.0	0.0	2	3	201.99005	300.99503	1	2	2	0.0	0.0	0	0.177	-0.084	-0.466	-0.448	111.0
0.0	0.0	2	3	201.99005	300.99503	1	2	2	0.0	0.0	0	0.177	-0.078	-0.442	-0.448	111.0
0.0	0.0	2	3	201.99005	300.99503	1	2	2	0.0	0.0	0	0.177	-0.074	-0.408	-0.416	111.0
0.0	0.0	2	3	201.99005	300.99503	1	2	2	0.0	0.0	0	0.177	-0.07	-0.368	-0.359	111.0
0.0	0.0	2	3	201.99005	300.99503	1	2	2	0.0	0.0	0	0.177	-0.067	-0.671	-0.359	111.0
0.0	0.0	2	3	201.99005	300.99503	1	2	2	0.0	0.0	0	0.177	-0.063	-0.355	-0.31	111.0
0.0	0.0	2	3	201.99005	300.99503	1	2	2	0.0	0.0	0	0.177	-0.059	-0.304	-0.288	111.0
0.0	0.0	2	3	201.99005	300.99503	1	2	2	0.0	0.0	0	0.177	-0.057	-0.3	-0.288	111.0
0.0	0.0	2	3	201.99005	300.99503	1	2	2	0.0	0.0	0	0.177	-0.055	-0.275	-0.248	111.0
0.0	0.0	2	3	201.99005	300.99503	1	2	2	0.0	0.0	0	0.177	-0.052	-0.252	-0.248	111.0
0.0	0.0	2	3	201.99005	300.99503	1	2	2	0.0	0.0	0	0.177	-0.048	-0.236	-0.231	111.0
0.0	0.0	2	3	201.99005	300.99503	1	2	2	0.0	0.0	0	0.177	-0.044	-0.215	-0.199	111.0
0.0	0.0	2	3	201.99005	300.99503	1	2	2	0.0	0.0	0	0.177	-0.04	-0.206	-0.199	111.0
0.0	0.0	2	3	201.99005	300.99503	1	2	2	0.0	0.0	0	0.177	-0.038	-0.243	-0.185	111.0
0.0	0.0	2	3	201.99005	300.99503	1	2	2	0.0	0.0	0	0.177	-0.036	-0.182	-0.159	111.0
0.0	0.0	2	3	201.99005	300.99503	1	2	2	0.0	0.0	0	0.177	-0.034	-0.161	-0.159	111.0
0.0	0.0	2	3	201.99005	300.99503	1	2	2	0.0	0.0	0	0.177	-0.032	-0.132	-0.148	111.0
0.0	0.0	2	3	201.99005	300.99503	1	2	2	0.0	0.0	0	0.177	-0.03	-0.158	-0.128	111.0
0.0	0.0	2	3	201.99005	300.99503	1	2	2	0.0	0.0	0	0.177	-0.028	-0.102	-0.128	111.0
0.0	0.0	2	3	201.99005	300.99503	1	2	2	0.0	0.0	0	0.177	-0.026	-0.139	-0.11	111.0
0.0	0.0	2	3	201.99005	300.99503	1	2	2	0.0	0.0	0	0.177	-0.025	-0.332	-0.11	111.0
0.0	0.0	2	3	201.99005	300.99503	1	2	2	0.0	0.0	0	0.177	-0.023	-0.119	-0.102	111.0
0.0	0.0	2	3	201.99005	300.99503	1	2	2	0.0	0.0	0	0.177	-0.021	-0.105	-0.088	111.0
0.0	0.0	2	3	201.99005	300.99503	1	2	2	0.0	0.0	0	0.177	-0.02	-0.125	-0.088	111.0
0.0	0.0	2	3	201.99005	300.99503	1	2	2	0.0	0.0	0	0.177	-0.019	-0.002	-0.082	111.0
0.0	0.0	2	3	201.99005	300.99503	1	2	2	0.0	0.0	0	0.177	-0.019	-0.119	-0.082	111.0
0.0	0.0	2	3	201.99005	300.99503	1	2	2	0.0	0.0	0	0.177	-0.019	-0.061	-0.07	111.0
0.0	0.0	2	3	201.99005	300.99503	1	2	2	0.0	0.0	0	0.177	-0.018	-0.055	-0.061	111.0
0.0	0.0	2	3	201.99005	300.99503	1	2	2	0.0	0.0	0	0.177	-0.018	-0.066	-0.061	111.0
0.0	0.0	2	3	201.99005	300.99503	1	2	2	0.0	0.0	0	0.177	-0.018	-0.081	-0.056	111.0
0.0	0.0	2	3	201.99005	300.99503	1	2	2	0.0	0.0	0	0.177	-0.018	-0.062	-0.052	111.0
0.0	0.0	2	3	201.99005	300.99503	1	2	2	0.0	0.0	0	0.177	-0.018	-0.08	-0.052	111.0
0.0	0.0	2	3	201.99005	300.99503	1	2	2	0.0	0.0	0	0.177	-0.018	-0.061	-0.045	111.0
0.0	0.0	2	3	201.99005	300.99503	1	2	2	0.0	0.0	0	0.177	-0.018	-0.204	-0.045	111.0
0.0	0.0	2	3	201.99005	300.99503	1	2	2	0.0	0.0	0	0.177	-0.018	-0.024	-0.041	111.0
0.0	0.0	2	3	201.99005	300.99503	1	2	2	0.0	0.0	0	0.177	-0.018	-0.025	-0.036	111.0
0.0	0.0	2	3	201.99005	300.99503	1	2	2	0.0	0.0	0	0.177	-0.018	-0.032	-0.036	111.0
0.0	0.0	2	3	201.99005	300.99503	1	2	2	0.0	0.0	0	0.177	-0.018	-0.042	-0.031	111.0
0.0	0.0	2	3	201.99005	300.99503	1	2	2	0.0	0.0	0	0.177	-0.018	-0.024	-0.028	111.0
0.0	0.0	2	3	201.99005	300.99503	1	2	2	0.0	0.0	0	0.177	-0.018	-0.145	-0.028	111.0
0.0	0.0	2	3	201.99005	300.99503	1	2	2	0.0	0.0	0	0.177	-0.016	-0.004	-0.024	111.0
0.0	0.0	2	3	201.99005	300.99503	1	2	2	0.0	0.0	0	0.177	-0.016	-0.012	-0.022	111.0
0.0	0.0	2	3	201.99005	300.99503	1	2	2	0.0	0.0	0	0.177	-0.016	-0.02	-0.022	111.0
0.0	0.0	2	3	201.99005	300.99503	1	2	2	0.0	0.0	0	0.177	-0.015	0.07	-0.019	111.0
0.0	0.0	2	3	201.99005	300.99503	1	2	2	0.0	0.0	0	0.177	-0.013	0.006	-0.019	111.0
0.0	0.0	2	3	201.99005	300.99503	1	2	2	0.0	0.0	0	0.177	-0.013	-0.047	-0.016	111.0
0.0	0.0	2	3	201.99005	300.99503	1	2	2	0.0	0.0	0	0.177	-0.013	-0.016	-0.015	111.0
0.0	0.0	2	3	201.99005	300.99503	1	2	2	0.0	0.0	0	0.177	-0.013	-0.023	-0.015	111.0
0.0	0.0	2	3	201.99005	300.99503	1	2	2	0.0	0.0	0	0.177	-0.012	0.048	-0.013	111.0
0.0	0.0	2	3	201.99005	300.99503	1	2	2	0.0	0.0	0	0.177	-0.012	-0.105	-0.013	111.0
0.0	0.0	2	3	201.99005	300.99503	1	2	2	0.0	0.0	0	0.177	-0.011	-0.035	-0.012	111.0
0.0	0.0	2	3	201.99005	300.99503	1	2	2	0.0	0.0	0	0.177	-0.009	0.031	-0.01	111.0
0.0	0.0	2	3	201.99005	300.99503	1	2	2	0.0	0.0	0	0.177	-0.008	0.004	-0.01	111.0
0.0	0.0	2	3	201.99005	300.99503	1	2	2	0.0	0.0	0	0.177	-0.007	0.0	-0.009	111.0
0.0	0.0	2	3	201.99005	300.99503	1	2	2	0.0	0.0	0	0.177	-0.007	-0.024	-0.008	111.0
0.0	0.0	2	3	201.99005	300.99503	1	2	2	0.0	0.0	0	0.177	-0.007	-0.032	-0.008	111.0
0.0	0.0	2	3	201.99005	300.99503	1	2	2	0.0	0.0	0	0.177	-0.006	-0.122	-0.007	111.0
0.0	0.0	2	3	201.99005	300.99503	1	2	2	0.0	0.0	0	0.177	-0.006	-0.026	-0.007	111.0
0.0	0.0	2	3	201.99005	300.99503	1	2	2	0.0	0.0	0	0.177	-0.005	-0.008	-0.006	111.0
0.0	0.0	2	3	201.99005	300.99503	1	2	2	0.0	0.0	0	0.177	-0.004	-0.027	-0.005	111.0
0.0	0.0	2	3	201.99005	300.99503	1	2	2	0.0	0.0	0	0.177	-0.003	-0.015	-0.005	111.0
0.0	0.0	2	3	201.99005	300.99503	1	2	2	0.0	0.0	0	0.177	-0.001	0.043	-0.004	111.0
0.0	0.0	2	3	201.99005	300.99503	1	2	2	0.0	0.0	0	0.177	0.0	0.049	-0.004	111.0
0.0	0.0	2	3	201.99005	300.99503	1	2	2	0.0	0.0	0	0.177	-0.001	-0.02	-0.004	111.0
0.0	0.0	2	3	201.99005	300.99503	1	2	2	0.0	0.0	0	0.177	0.0	0.017	-0.003	111.0
0.0	0.0	2	3	201.99005	300.99503	1	2	2	0.0	0.0	0	0.177	-0.001	-0.023	-0.003	111.0
0.0	0.0	2	3	201.99005	300.99503	1	2	2	0.0	0.0	0	0.177	0.0	0.009	-0.003	111.0
0.0	0.0	2	3	201.99005	300.99503	1	2	2	0.0	0.0	0	0.177	0.0	-0.01	-0.002	111.0
0.0	0.0	2	3	201.99005	300.99503	1	2	2	0.0	0.0	0	0.177	-0.001	-0.079	-0.002	111.0
0.0	0.0	2	3	201.99005	300.99503	1	2	2	0.0	0.0	0	0.177	-0.001	-0.066	-0.002	111.0
0.0	0.0	2	3	201.99005	300.99503	1	2	2	0.0	0.0	0	0.177	0.0	0.029	-0.002	111.0
0.0	0.0	2	3	201.99005	300.99503	1	2	2	0.0	0.0	0	0.177	0.0	0.014	-0.002	111.0
0.0	0.0	2	3	201.99005	300.99503	1	2	2	0.0	0.0	0	0.177	0.0	-0.008	-0.001	111.0
0.0	0.0	2	3	201.99005	300.99503	1	2	2	0.0	0.0	0	0.177	0.0	0.026	-0.001	111.0
0.0	0.0	2	3	201.99005	300.99503	1	2	2	0.0	0.0	0	0.177	-0.001	-0.014	-0.001	111.0
0.0	0.0	2	3	201.99005	300.99503	1	2	2	0.0	0.0	0	0.177	0.0	-0.005	-0.001	111.0
0.0	0.0	2	3	201.99005	300.99503	1	2	2	0.0	0.0	0	0.177	0.0	0.013	-0.001	111.0
0.0	0.0	2	3	201.99005	300.99503	1	2	2	0.0	0.0	0	0.177	0.0	-0.004	0.0	111.0
0.0	0.0	2	3	201.99005	300.99503	1	2	2	0.0	0.0	0	0.177	0.0	0.002	0.0	111.0
0.0	0.0	2	3	201.99005	300.99503	1	2	2	0.0	0.0	0	0.177	0.0	0.017	0.0	111.0
0.0	0.0	2	3	201.99005	300.99503	1	2	2	0.0	0.0	0	0.177	-0.001	-0.035	0.0	111.0
0.0	0.0	2	3	201.99005	300.99503	1	2	2	0.0	0.0	0	0.177	-0.001	-0.03	0.0	111.0
0.0	0.0	2	3	201.99005	300.99503	1	2	2	0.0	0.0	0	0.177	0.0	0.044	0.0	111.0
0.0	0.0	2	3	201.99005	300.99503	1	2	2	0.0	0.0	0	0.177	-0.001	-0.029	0.0	111.0
0.0	0.0	2	3	201.99005	300.99503	1	2	2	0.0	0.0	0	0.177	-0.001	-0.017	0.0	111.0
0.0	0.0	2	3	201.99005	300.99503	1	2	2	0.0	0.0	0	0.177	0.0	0.005	0.0	111.0
0.0	0.0	2	3	201.99005	300.99503	1	2	2	0.0	0.0	0	0.177	0.0	0.002	0.0	111.0
0.0	0.0	2	3	201.99005	300.99503	1	2	2	0.0	0.0	0	0.177	0.0	0.009	0.0	111.0
0.0	0.0	2	3	201.99005	300.99503	1	2	2	0.0	0.0	0	0.177	0.0	0.098	0.0	111.0
0.0	0.0	2	3	201.99005	300.99503	1	2	2	0.0	0.0	0	0.177	0.0	0.025	0.0	111.0
0.0	0.0	2	3	201.99005	300.99503	1	2	2	0.0	0.0	0	0.177	0.0	-0.001	0.0	111.0
0.0	0.0	2	3	201.99005	300.99503	1	2	2	0.0	0.0	0	0.177	-0.001	-0.023	0.0	111.0
0.0	0.0	2	3	201.99005	300.99503	1	2	2	0.0	0.0	0	0.177	0.0	-0.009	0.0	111.0
0.0	0.0	2	3	201.99005	300.99503	1	2	2	0.0	0.0	0	0.177	-0.001	-0.017	0.0	111.0
0.0	0.0	2	3	201.99005	300.99503	1	2	2	0.0	0.0	0	0.177	0.0	0.0	0.0	111.0
0.0	0.0	2	3	201.99005	300.99503	1	2	2	0.0	0.0	0	0.177	0.0	-0.003	0.0	111.0
0.0	0.0	2	3	201.99005	300.99503	1	2	2	0.0	0.0	0	0.177	0.0	0.044	0.0	111.0
0.0	0.0	2	3	201.99005	300.99503	1	2	2	0.0	0.0	0	0.177	0.0	0.167	0.0	111.0
0.0	0.0	2	3	201.99005	300.99503	1	2	2	0.0	0.0	0	0.177	-0.001	-0.06	0.0	111.0
0.0	0.0	2	3	201.99005	300.99503	1	2	2	0.0	0.0	0	0.177	0.0	0.005	0.0	111.0
0.0	0.0	2	3	201.99005	300.99503	1	2	2	0.0	0.0	0	0.177	-0.001	-0.038	0.0	111.0
0.0	0.0	2	3	201.99005	300.99503	1	2	2	0.0	0.0	0	0.177	-0.001	-0.027	0.0	111.0
0.0	0.0	2	3	201.99005	300.99503	1	2	2	0.0	0.0	0	0.177	-0.001	-0.023	0.0	111.0
0.0	0.0	2	3	201.99005	300.99503	1	2	2	0.0	0.0	0	0.177	0.0	-0.009	0.0	111.0
0.0	0.0	2	3	201.99005	300.99503	1	2	2	0.0	0.0	0	0.177	0.0	0.014	0.0	111.0
0.0	0.0	2	3	201.99005	300.99503	1	2	2	0.0	0.0	0	0.177	0.0	0.0	0.0	111.0
0.0	0.0	2	3	201.99005	300.99503	1	2	2	0.0	0.0	0	0.177	0.0	0.228	0.0	111.0
0.0	0.0	2	3	201.99005	300.99503	1	2	2	0.0	0.0	0	0.177	0.0	0.018	0.0	111.0
0.0	0.0	2	3	201.99005	300.99503	1	2	2	0.0	0.0	0	0.177	0.0	0.019	0.0	111.0
0.0	0.0	2	3	201.99005	300.99503	1	2	2	0.0	0.0	0	0.177	0.0	0.022	0.0	111.0
0.0	0.0	2	3	201.99005	300.99503	1	2	2	0.0	0.0	0	0.177	0.0	0.01	0.0	111.0
0.0	0.0	2	3	201.99005	300.99503	1	2	2	0.0	0.0	0	0.177	0.0	0.009	0.0	111.0
0.0	0.0	2	3	201.99005	300.99503	1	2	2	0.0	0.0	0	0.177	0.0	0.133	0.0	111.0
0.0	0.0	2	3	201.99005	300.99503	1	2	2	0.0	0.0	0	0.177	-0.001	-0.032	0.0	111.0
0.0	0.0	2	3	201.99005	300.99503	1	2	2	0.0	0.0	0	0.177	-0.001	-0.022	0.0	111.0
0.0	0.0	2	3	201.99005	300.99503	1	2	2	0.0	0.0	0	0.177	0.0	-0.009	0.0	111.0
0.0	0.0	2	3	201.99005	300.99503	1	2	2	0.0	0.0	0	0.177	0.0	0.002	0.0	111.0
0.0	0.0	2	3	201.99005	300.99503	1	2	2	0.0	0.0	0	0.177	0.0	0.013	0.0	111.0
0.0	0.0	2	3	201.99005	300.99503	1	2	2	0.0	0.0	0	0.177	0.0	-0.002	0.0	111.0
0.0	0.0	2	3	201.99005	300.99503	1	2	2	0.0	0.0	0	0.177	0.0	0.028	0.0	111.0
0.0	0.0	2	3	201.99005	300.99503	1	2	2	0.0	0.0	0	0.177	0.0	0.013	0.0	111.0
0.0	0.0	2	3	201.99005	300.99503	1	2	2	0.0	0.0	0	0.177	0.0	0.006	0.0	111.0
0.0	0.0	2	3	201.99005	300.99503	1	2	2	0.0	0.0	0	0.177	0.0	0.006	0.0	111.0
0.0	0.0	2	3	201.99005	300.99503	1	2	2	0.0	0.0	0	0.177	-0.001	-0.108	0.0	111.0
0.0	0.0	2	3	201.99005	300.99503	1	2	2	0.0	0.0	0	0.177	0.0	-0.008	0.0	111.0
0.0	0.0	2	3	201.99005	300.99503	1	2	2	0.0	0.0	0	0.177	0.0	-0.005	0.0	111.0
0.0	0.0	2	3	201.99005	300.99503	1	2	2	0.0	0.0	0	0.177	-0.001	-0.02	0.0	111.0
0.0	0.0	2	3	201.99005	300.99503	1	2	2	0.0	0.0	0	0.177	0.0	-0.007	0.0	111.0
0.0	0.0	2	3	201.99005	300.99503	1	2	2	0.0	0.0	0	0.177	0.0	-0.009	0.0	111.0
0.0	0.0	2	3	201.99005	300.99503	1	2	2	0.0	0.0	0	0.177	0.0	0.011	0.0	111.0
0.0	0.0	2	3	201.99005	300.99503	1	2	2	0.0	0.0	0	0.177	-0.001	-0.015	0.0	111.0
0.0	0.0	2	3	201.99005	300.99503	1	2	2	0.0	0.0	0	0.177	-0.001	-0.012	0.0	111.0
0.0	0.0	2	3	201.99005	300.99503	1	2	2	0.0	0.0	0	0.177	-0.001	-0.057	0.0	111.0
0.0	0.0	2	3	201.99005	300.99503	1	2	2	0.0	0.0	0	0.177	0.0	0.042	0.0	111.0
0.0	0.0	2	3	201.99005	300.99503	1	2	2	0.0	0.0	0	0.177	0.0	0.03	0.0	111.0
0.0	0.0	2	3	201.99005	300.99503	1	2	2	0.0	0.0	0	0.177	0.0	0.059	0.0	111.0
0.0	0.0	2	3	201.99005	300.99503	1	2	2	0.0	0.0	0	0.177	0.0	0.01	0.0	111.0
0.0	0.0	2	3	201.99005	300.99503	1	2	2	0.0	0.0	0	0.177	0.0	-0.011	0.0	111.0
0.0	0.0	2	3	201.99005	300.99503	1	2	2	0.0	0.0	0	0.177	0.0	0.015	0.0	111.0
0.0	0.0	2	3	201.99005	300.99503	1	2	2	0.0	0.0	0	0.177	-0.001	-0.019	0.0	111.0
0.0	0.0	2	3	201.99005	300.99503	1	2	2	0.0	0.0	0	0.177	-0.001	-0.128	0.0	111.0
0.0	0.0	2	3	201.99005	300.99503	1	2	2	0.0	0.0	0	0.177	0.0	0.006	0.0	111.0
0.0	0.0	2	3	201.99005	300.99503	1	2	2	0.0	0.0	0	0.177	0.0	0.015	0.0	111.0
0.0	0.0	2	3	201.99005	300.99503	1	2	2	0.0	0.0	0	0.177	0.0	-0.003	0.0	111.0
0.0	0.0	2	3	201.99005	300.99503	1	2	2	0.0	0.0	0	0.177	-0.001	-0.132	0.0	111.0
0.0	0.0	2	3	201.99005	300.99503	1	2	2	0.0	0.0	0	0.177	-0.001	-0.023	0.0	111.0
0.0	0.0	2	3	201.99005	300.99503	1	2	2	0.0	0.0	0	0.177	0.0	0.011	0.0	111.0
0.0	0.0	2	3	201.99005	300.99503	1	2	2	0.0	0.0	0	0.177	0.0	0.11	0.0	111.0
0.0	0.0	2	3	201.99005	300.99503	1	2	2	0.0	0.0	0	0.177	0.0	0.006	0.0	111.0
0.0	0.0	2	3	201.99005	300.99503	1	2	2	0.0	0.0	0	0.177	0.0	0.014	0.0	111.0
0.0	0.0	2	3	201.99005	300.99503	1	2	2	0.0	0.0	0	0.177	-0.001	-0.02	0.0	111.0
0.0	0.0	2	3	201.99005	300.99503	1	2	2	0.0	0.0	0	0.177	-0.001	-0.016	0.0	111.0
0.0	0.0	2	3	201.99005	300.99503	1	2	2	0.0	0.0	0	0.177	0.0	-0.009	0.0	111.0
0.0	0.0	2	3	201.99005	300.99503	1	2	2	0.0	0.0	0	0.177	-0.001	-0.02	0.0	111.0
0.0	0.0	2	3	201.99005	300.99503	1	2	2	0.0	0.0	0	0.177	0.0	0.064	0.0	111.0
0.0	0.0	2	3	201.99005	300.99503	1	2	2	0.0	0.0	0	0.177	-0.001	-0.019	0.0	111.0
[truncated: 10,321 more rows]
