# Supplementary material for: Just noticeable differences for elbow joint torque feedback
Source: Sci Rep. 2021 Dec 7;11:23553. doi: 10.1038/s41598-021-02630-3 (PMC8651665; doi:10.1038/s41598-021-02630-3)
Supplement: Supplementary file 2 — Supplementary Information. [file 41598_2021_2630_MOESM2_ESM.zip › SupplementaryData_ScientificReports_KimAsbeck2021/S3_S1A.csv]

data 1	data 2	data 3	data 4	data 5	data 6	data 7	data 8	data 9	data 10	data 11	data 12	data 13	data 14	data 15	data 16	data 17
0.0	0.0	100.0	100.0	1	0.0	0.0	0.192	1.0	97.34827	0.0	1	0.0	0.0	0.0	0.0	0.0
0.0	0.0	100.0	100.0	1	0.0	0.0	0.19	1.0	97.23558	0.0	1	0.0	0.0	0.0	0.0	0.0
0.0	0.0	100.0	100.0	1	0.0	0.0	0.189	1.0	97.37989	0.0	1	0.0	0.0	0.0	0.0	0.0
0.0	0.0	100.0	100.0	1	0.0	0.0	0.188	0.0	97.13778	0.0	1	0.0	0.0	14.0	0.0	0.0
0.0	0.0	100.0	100.0	1	0.0	0.0	0.186	0.0	97.4045	0.0	1	0.0	0.0	0.0	0.0	0.0
0.0	0.0	100.0	100.0	1	0.0	0.0	0.185	0.0	97.43893	0.0	1	0.0	0.0	0.0	0.0	0.0
0.0	0.0	100.0	100.0	1	0.0	0.0	0.183	0.0	97.0618	0.0	1	0.0	0.0	0.0	0.0	0.0
0.0	0.0	100.0	100.0	1	0.0	0.0	0.182	0.0	96.31245	0.0	1	0.0	0.0	0.0	0.0	0.0
0.0	0.0	100.0	100.0	1	0.0	0.0	0.18	0.0	96.62351	0.0	1	0.0	0.0	0.0	0.0	0.0
0.0	0.0	100.0	100.0	1	0.0	0.0	0.178	0.0	96.79878	0.0	1	0.0	0.0	0.0	0.0	0.0
0.0	0.0	100.0	100.0	1	0.0	0.0	0.176	0.0	96.79878	0.0	1	0.0	0.0	0.0	0.0	0.0
0.0	0.0	100.0	100.0	1	0.0	0.0	0.174	0.0	96.86038	0.0	1	0.0	0.0	0.0	0.0	0.0
0.0	0.0	100.0	100.0	1	0.0	0.0	0.172	0.0	97.15083	0.0	1	0.0	0.0	0.0	0.0	0.0
0.0	0.0	100.0	100.0	1	0.0	0.0	0.17	0.0	97.15083	0.0	1	0.0	0.0	0.0	0.0	0.0
0.0	0.0	100.0	100.0	1	0.0	0.0	0.168	0.0	97.7485	0.0	1	0.0	0.0	0.0	0.0	0.0
0.0	0.0	100.0	100.0	1	0.0	0.0	0.166	0.0	97.584274	0.0	1	0.0	0.0	0.0	0.0	0.0
0.0	0.0	100.0	100.0	1	0.0	0.0	0.164	0.0	97.584274	0.0	1	0.0	0.0	0.0	0.0	0.0
0.0	0.0	100.0	100.0	1	0.0	0.0	0.161	0.0	97.24192	0.0	1	0.0	0.0	0.0	0.0	0.0
0.0	0.0	100.0	100.0	1	0.0	0.0	0.159	0.0	97.24192	0.0	1	0.0	0.0	0.0	0.0	0.0
0.0	0.0	100.0	100.0	1	0.0	0.0	0.157	0.0	97.7038	0.0	1	0.0	0.0	0.0	0.0	0.0
0.0	0.0	100.0	100.0	1	0.0	0.0	0.154	0.0	97.34153	0.0	1	0.0	0.0	0.0	0.0	0.0
0.0	0.0	100.0	100.0	1	0.0	0.0	0.152	0.0	97.34153	0.0	1	0.0	0.0	0.0	0.0	0.0
0.0	0.0	100.0	100.0	1	0.0	0.0	0.15	0.0	97.758705	0.0	1	0.0	0.0	0.0	0.0	0.0
0.0	0.0	100.0	100.0	1	0.0	0.0	0.147	0.0	98.18428	0.0	1	0.0	0.0	0.0	0.0	0.0
0.0	0.0	100.0	100.0	1	0.0	0.0	0.145	0.0	98.18428	0.0	1	0.0	0.0	0.0	0.0	0.0
0.0	0.0	100.0	100.0	1	0.0	0.0	0.143	0.0	98.07329	0.0	1	0.0	0.0	0.0	0.0	0.0
0.0	0.0	100.0	100.0	1	0.0	0.0	0.141	0.0	98.07329	0.0	1	0.0	0.0	0.0	0.0	0.0
0.0	0.0	100.0	100.0	1	0.0	0.0	0.138	0.0	97.83713	0.0	1	0.0	0.0	0.0	0.0	0.0
0.0	0.0	100.0	100.0	1	0.0	0.0	0.136	0.0	98.05293	0.0	1	0.0	0.0	0.0	0.0	0.0
0.0	0.0	100.0	100.0	1	0.0	0.0	0.134	0.0	98.05293	0.0	1	0.0	0.0	0.0	0.0	0.0
0.0	0.0	100.0	100.0	1	0.0	0.0	0.132	0.0	98.12909	0.0	1	0.0	0.0	0.0	0.0	0.0
0.0	0.0	100.0	100.0	1	0.0	0.0	0.13	0.0	96.88869	0.0	1	0.0	0.0	0.0	0.0	0.0
0.0	0.0	100.0	100.0	1	0.0	0.0	0.128	0.0	96.88869	0.0	1	0.0	0.0	0.0	0.0	0.0
0.0	0.0	100.0	100.0	1	0.0	0.0	0.125	0.0	97.51622	0.0	1	0.0	0.0	0.0	0.0	0.0
0.0	0.0	100.0	100.0	1	0.0	0.0	0.123	0.0	97.51622	0.0	1	0.0	0.0	0.0	0.0	0.0
0.0	0.0	100.0	100.0	1	0.0	0.0	0.121	0.0	97.83128	0.0	1	0.0	0.0	0.0	0.0	0.0
0.0	0.0	100.0	100.0	1	0.0	0.0	0.119	0.0	98.19617	0.0	1	0.0	0.0	0.0	0.0	0.0
0.0	0.0	100.0	100.0	1	0.0	0.0	0.117	0.0	98.19617	0.0	1	0.0	0.0	0.0	0.0	0.0
0.0	0.0	100.0	100.0	1	0.0	0.0	0.115	0.0	98.42914	0.0	1	0.0	0.0	0.0	0.0	0.0
0.0	0.0	100.0	100.0	1	0.0	0.0	0.113	0.0	99.05694	0.0	1	0.0	0.0	0.0	0.0	0.0
0.0	0.0	100.0	100.0	1	0.0	0.0	0.112	0.0	99.05694	0.0	1	0.0	0.0	0.0	0.0	0.0
0.0	0.0	100.0	100.0	1	0.0	0.0	0.11	0.0	97.97339	0.0	1	0.0	0.0	0.0	0.0	0.0
0.0	0.0	100.0	100.0	1	0.0	0.0	0.108	0.0	98.36987	0.0	1	0.0	0.0	0.0	0.0	0.0
0.0	0.0	100.0	100.0	1	0.0	0.0	0.106	0.0	98.280525	0.0	1	0.0	0.0	0.0	0.0	0.0
0.0	0.0	100.0	100.0	1	0.0	0.0	0.105	0.0	98.42699	0.0	1	0.0	0.0	0.0	0.0	0.0
0.0	0.0	100.0	100.0	1	0.0	0.0	0.103	0.0	98.42699	0.0	1	0.0	0.0	0.0	0.0	0.0
0.0	0.0	100.0	100.0	1	0.0	0.0	0.102	0.0	98.21492	0.0	1	0.0	0.0	0.0	0.0	0.0
0.0	0.0	100.0	100.0	1	0.0	0.0	0.1	0.0	98.70706	0.0	1	0.0	0.0	0.0	0.0	0.0
0.0	0.0	100.0	100.0	1	0.0	0.0	0.099	0.0	98.70706	0.0	1	0.0	0.0	0.0	0.0	0.0
0.0	0.0	100.0	100.0	1	0.0	0.0	0.098	0.0	99.30317	0.0	1	0.0	0.0	0.0	0.0	0.0
0.0	0.0	100.0	100.0	1	0.0	0.0	0.097	0.0	99.30317	0.0	1	0.0	0.0	0.0	0.0	0.0
0.0	0.0	100.0	100.0	1	0.0	0.0	0.095	0.0	98.699585	0.0	1	0.0	0.0	0.0	0.0	0.0
0.0	0.0	100.0	100.0	1	0.0	0.0	0.094	0.0	98.51772	0.0	1	0.0	0.0	0.0	0.0	0.0
0.0	0.0	100.0	100.0	1	0.0	0.0	0.093	0.0	98.51772	0.0	1	0.0	0.0	0.0	0.0	0.0
0.0	0.0	100.0	100.0	1	0.0	0.0	0.093	0.0	96.7171	0.0	1	0.0	0.0	0.0	0.0	0.0
0.0	0.0	100.0	100.0	1	0.0	0.0	0.092	0.0	97.693184	0.0	1	0.0	0.0	0.0	0.0	0.0
0.0	0.0	100.0	100.0	1	0.0	0.0	0.091	0.0	97.693184	0.0	1	0.0	0.0	0.0	0.0	0.0
0.0	0.0	100.0	100.0	1	0.0	0.0	0.09	0.0	97.62321	0.0	1	0.0	0.0	0.0	0.0	0.0
0.0	0.0	100.0	100.0	1	0.0	0.0	0.089	0.0	97.62321	0.0	1	0.0	0.0	0.0	0.0	0.0
0.0	0.0	100.0	100.0	1	0.0	0.0	0.088	0.0	97.10679	0.0	1	0.0	0.0	0.0	0.0	0.0
0.0	0.0	100.0	100.0	1	0.0	0.0	0.088	0.0	97.7773	0.0	1	0.0	0.0	0.0	0.0	0.0
0.0	0.0	100.0	100.0	1	0.0	0.0	0.087	0.0	97.7773	0.0	1	0.0	0.0	0.0	0.0	0.0
0.0	0.0	100.0	100.0	1	0.0	0.0	0.086	0.0	97.510735	0.0	1	0.0	0.0	0.0	0.0	0.0
0.0	0.0	100.0	100.0	1	0.0	0.0	0.086	0.0	96.953445	0.0	1	0.0	0.0	0.0	0.0	0.0
0.0	0.0	100.0	100.0	1	0.0	0.0	0.085	0.0	96.953445	0.0	1	0.0	0.0	0.0	0.0	0.0
0.0	0.0	100.0	100.0	1	0.0	0.0	0.084	0.0	95.97985	0.0	1	0.0	0.0	0.0	0.0	0.0
0.0	0.0	100.0	100.0	1	0.0	0.0	0.084	0.0	95.97985	0.0	1	0.0	0.0	0.0	0.0	0.0
0.0	0.0	100.0	100.0	1	0.0	0.0	0.083	0.0	96.484344	0.0	1	0.0	0.0	0.0	0.0	0.0
0.0	0.0	100.0	100.0	1	0.0	0.0	0.083	0.0	97.74309	0.0	1	0.0	0.0	0.0	0.0	0.0
0.0	0.0	100.0	100.0	1	0.0	0.0	0.082	0.0	97.74309	0.0	1	0.0	0.0	0.0	0.0	0.0
0.0	0.0	100.0	100.0	1	0.0	0.0	0.082	0.0	97.07236	0.0	1	0.0	0.0	0.0	0.0	0.0
0.0	0.0	100.0	100.0	1	0.0	0.0	0.081	0.0	97.04646	0.0	1	0.0	0.0	0.0	0.0	0.0
0.0	0.0	100.0	100.0	1	0.0	0.0	0.08	0.0	97.04646	0.0	1	0.0	0.0	0.0	0.0	0.0
0.0	0.0	100.0	100.0	1	0.0	0.0	0.08	0.0	97.16456	0.0	1	0.0	0.0	0.0	0.0	0.0
0.0	0.0	100.0	100.0	1	0.0	0.0	0.079	0.0	96.728516	0.0	1	0.0	0.0	0.0	0.0	0.0
0.0	0.0	100.0	100.0	1	0.0	0.0	0.078	0.0	96.78453	0.0	1	0.0	0.0	0.0	0.0	0.0
0.0	0.0	100.0	100.0	1	0.0	0.0	0.077	0.0	96.05879	0.0	1	0.0	0.0	0.0	0.0	0.0
0.0	0.0	100.0	100.0	1	0.0	0.0	0.077	0.0	96.057785	0.0	1	0.0	0.0	0.0	0.0	0.0
0.0	0.0	100.0	100.0	1	0.0	0.0	0.076	0.0	96.28715	0.0	1	0.0	0.0	0.0	0.0	0.0
0.0	0.0	100.0	100.0	1	0.0	0.0	0.075	0.0	96.196	0.0	1	0.0	0.0	0.0	0.0	0.0
0.0	0.0	100.0	100.0	1	0.0	0.0	0.074	0.0	96.196	0.0	1	0.0	0.0	0.0	0.0	0.0
0.0	0.0	100.0	100.0	1	0.0	0.0	0.072	0.0	96.91313	0.0	1	0.0	0.0	0.0	0.0	0.0
0.0	0.0	100.0	100.0	1	0.0	0.0	0.071	0.0	96.91313	0.0	1	0.0	0.0	0.0	0.0	0.0
0.0	0.0	100.0	100.0	1	0.0	0.0	0.07	0.0	97.32104	0.0	1	0.0	0.0	0.0	0.0	0.0
0.0	0.0	100.0	100.0	1	0.0	0.0	0.069	0.0	97.68355	0.0	1	0.0	0.0	0.0	0.0	0.0
0.0	0.0	100.0	100.0	1	0.0	0.0	0.068	0.0	97.68355	0.0	1	0.0	0.0	0.0	0.0	0.0
0.0	0.0	100.0	100.0	1	0.0	0.0	0.067	0.0	98.51911	0.0	1	0.0	0.0	0.0	0.0	0.0
0.0	0.0	100.0	100.0	1	0.0	0.0	0.066	0.0	97.98089	0.0	1	0.0	0.0	0.0	0.0	0.0
0.0	0.0	100.0	100.0	1	0.0	0.0	0.065	0.0	97.984726	0.0	1	0.0	0.0	0.0	0.0	0.0
0.0	0.0	100.0	100.0	1	0.0	0.0	0.064	0.0	96.84955	0.0	1	0.0	0.0	0.0	0.0	0.0
0.0	0.0	100.0	100.0	1	0.0	0.0	0.063	0.0	96.84955	0.0	1	0.0	0.0	0.0	0.0	0.0
0.0	0.0	100.0	100.0	1	0.0	0.0	0.062	0.0	96.91014	0.0	1	0.0	0.0	0.0	0.0	0.0
0.0	0.0	100.0	100.0	1	0.0	0.0	0.061	0.0	97.66639	0.0	1	0.0	0.0	0.0	0.0	0.0
0.0	0.0	100.0	100.0	1	0.0	0.0	0.06	0.0	97.66639	0.0	1	0.0	0.0	0.0	0.0	0.0
0.0	0.0	100.0	100.0	1	0.0	0.0	0.059	0.0	97.7046	0.0	1	0.0	0.0	0.0	0.0	0.0
0.0	0.0	100.0	100.0	1	0.0	0.0	0.058	0.0	97.50296	0.0	1	0.0	0.0	0.0	0.0	0.0
0.0	0.0	100.0	100.0	1	0.0	0.0	0.057	0.0	97.50296	0.0	1	0.0	0.0	0.0	0.0	0.0
0.0	0.0	100.0	100.0	1	0.0	0.0	0.056	0.0	98.19008	0.0	1	0.0	0.0	0.0	0.0	0.0
0.0	0.0	100.0	100.0	1	0.0	0.0	0.055	0.0	98.19008	0.0	1	0.0	0.0	0.0	0.0	0.0
0.0	0.0	100.0	100.0	1	0.0	0.0	0.054	0.0	98.18816	0.0	1	0.0	0.0	0.0	0.0	0.0
0.0	0.0	100.0	100.0	1	0.0	0.0	0.053	0.0	98.584465	0.0	1	0.0	0.0	0.0	0.0	0.0
0.0	0.0	100.0	100.0	1	0.0	0.0	0.052	0.0	98.584465	0.0	1	0.0	0.0	0.0	0.0	0.0
0.0	0.0	100.0	100.0	1	0.0	0.0	0.051	0.0	98.643234	0.0	1	0.0	0.0	0.0	0.0	0.0
0.0	0.0	100.0	100.0	1	0.0	0.0	0.05	0.0	99.268265	0.0	1	0.0	0.0	0.0	0.0	0.0
0.0	0.0	100.0	100.0	1	0.0	0.0	0.049	0.0	99.268265	0.0	1	0.0	0.0	0.0	0.0	0.0
0.0	0.0	100.0	100.0	1	0.0	0.0	0.048	0.0	99.04224	0.0	1	0.0	0.0	0.0	0.0	0.0
0.0	0.0	100.0	100.0	1	0.0	0.0	0.047	0.0	99.04224	0.0	1	0.0	0.0	0.0	0.0	0.0
0.0	0.0	100.0	100.0	1	0.0	0.0	0.046	0.0	99.21399	0.0	1	0.0	0.0	0.0	0.0	0.0
0.0	0.0	100.0	100.0	1	0.0	0.0	0.044	0.0	98.45514	0.0	1	0.0	0.0	0.0	0.0	0.0
0.0	0.0	100.0	100.0	1	0.0	0.0	0.043	0.0	98.45514	0.0	1	0.0	0.0	0.0	0.0	0.0
0.0	0.0	100.0	100.0	1	0.0	0.0	0.042	0.0	98.59831	0.0	1	0.0	0.0	0.0	0.0	0.0
0.0	0.0	100.0	100.0	1	0.0	0.0	0.04	0.0	99.01525	0.0	1	0.0	0.0	0.0	0.0	0.0
0.0	0.0	100.0	100.0	1	0.0	0.0	0.039	0.0	99.01525	0.0	1	0.0	0.0	0.0	0.0	0.0
0.0	0.0	100.0	100.0	1	0.0	0.0	0.038	0.0	98.37982	0.0	1	0.0	0.0	0.0	0.0	0.0
0.0	0.0	100.0	100.0	1	0.0	0.0	0.036	0.0	98.37982	0.0	1	0.0	0.0	0.0	0.0	0.0
0.0	0.0	100.0	100.0	1	0.0	0.0	0.035	0.0	98.218254	0.0	1	0.0	0.0	0.0	0.0	0.0
0.0	0.0	100.0	100.0	1	0.0	0.0	0.034	0.0	98.6325	0.0	1	0.0	0.0	0.0	0.0	0.0
0.0	0.0	100.0	100.0	1	0.0	0.0	0.033	0.0	98.6325	0.0	1	0.0	0.0	0.0	0.0	0.0
0.0	0.0	100.0	100.0	1	0.0	0.0	0.032	0.0	98.63427	0.0	1	0.0	0.0	0.0	0.0	0.0
0.0	0.0	100.0	100.0	1	0.0	0.0	0.031	0.0	98.013535	0.0	1	0.0	0.0	0.0	0.0	0.0
0.0	0.0	100.0	100.0	1	0.0	0.0	0.03	0.0	98.013535	0.0	1	0.0	0.0	0.0	0.0	0.0
0.0	0.0	100.0	100.0	1	0.0	0.0	0.029	0.0	97.38248	0.0	1	0.0	0.0	0.0	0.0	0.0
0.0	0.0	100.0	100.0	1	0.0	0.0	0.028	0.0	97.38248	0.0	1	0.0	0.0	0.0	0.0	0.0
0.0	0.0	100.0	100.0	1	0.0	0.0	0.027	0.0	97.79893	0.0	1	0.0	0.0	0.0	0.0	0.0
0.0	0.0	100.0	100.0	1	0.0	0.0	0.027	0.0	97.389626	0.0	1	0.0	0.0	0.0	0.0	0.0
0.0	0.0	100.0	100.0	1	0.0	0.0	0.026	0.0	97.389626	0.0	1	0.0	0.0	0.0	0.0	0.0
0.0	0.0	100.0	100.0	1	0.0	0.0	0.025	0.0	97.78165	0.0	1	0.0	0.0	0.0	0.0	0.0
0.0	0.0	100.0	100.0	1	0.0	0.0	0.024	0.0	98.41973	0.0	1	0.0	0.0	0.0	0.0	0.0
0.0	0.0	100.0	100.0	1	0.0	0.0	0.024	0.0	98.41973	0.0	1	0.0	0.0	0.0	0.0	0.0
0.0	0.0	100.0	100.0	1	0.0	0.0	0.023	0.0	98.15633	0.0	1	0.0	0.0	0.0	0.0	0.0
0.0	0.0	100.0	100.0	1	0.0	0.0	0.022	0.0	98.15633	0.0	1	0.0	0.0	0.0	0.0	0.0
0.0	0.0	100.0	100.0	1	0.0	0.0	0.022	0.0	99.093925	0.0	1	0.0	0.0	0.0	0.0	0.0
0.0	0.0	100.0	100.0	1	0.0	0.0	0.021	0.0	99.29643	0.0	1	0.0	0.0	0.0	0.0	0.0
0.0	0.0	100.0	100.0	1	0.0	0.0	0.02	0.0	99.29643	0.0	1	0.0	0.0	0.0	0.0	0.0
0.0	0.0	100.0	100.0	1	0.0	0.0	0.019	0.0	98.67475	0.0	1	0.0	0.0	0.0	0.0	0.0
0.0	0.0	100.0	100.0	1	0.0	0.0	0.018	0.0	98.33255	0.0	1	0.0	0.0	0.0	0.0	0.0
0.0	0.0	100.0	100.0	1	0.0	0.0	0.017	0.0	98.33255	0.0	1	0.0	0.0	0.0	0.0	0.0
0.0	0.0	100.0	100.0	1	0.0	0.0	0.017	0.0	98.2438	0.0	1	0.0	0.0	0.0	0.0	0.0
0.0	0.0	100.0	100.0	1	0.0	0.0	0.016	0.0	98.2438	0.0	1	0.0	0.0	0.0	0.0	0.0
0.0	0.0	100.0	100.0	1	0.0	0.0	0.015	0.0	97.76456	0.0	1	0.0	0.0	0.0	0.0	0.0
0.0	0.0	100.0	100.0	1	0.0	0.0	0.014	0.0	97.89143	0.0	1	0.0	0.0	0.0	0.0	0.0
0.0	0.0	100.0	100.0	1	0.0	0.0	0.013	0.0	97.89143	0.0	1	0.0	0.0	0.0	0.0	0.0
0.0	0.0	100.0	100.0	1	0.0	0.0	0.012	0.0	97.56071	0.0	1	0.0	0.0	0.0	0.0	0.0
0.0	0.0	100.0	100.0	1	0.0	0.0	0.011	0.0	97.56071	0.0	1	0.0	0.0	0.0	0.0	0.0
0.0	0.0	100.0	100.0	1	0.0	0.0	0.01	0.0	97.71769	0.0	1	0.0	0.0	0.0	0.0	0.0
0.0	0.0	100.0	100.0	1	0.0	0.0	0.009	0.0	97.45179	0.0	1	0.0	0.0	0.0	0.0	0.0
0.0	0.0	100.0	100.0	1	0.0	0.0	0.008	0.0	97.45179	0.0	1	0.0	0.0	0.0	0.0	0.0
0.0	0.0	100.0	100.0	1	0.0	0.0	0.007	0.0	97.720825	0.0	1	0.0	0.0	0.0	0.0	0.0
0.0	0.0	100.0	100.0	1	0.0	0.0	0.006	0.0	98.05529	0.0	1	0.0	0.0	0.0	0.0	0.0
0.0	0.0	100.0	100.0	1	0.0	0.0	0.005	0.0	98.05529	0.0	1	0.0	0.0	0.0	0.0	0.0
0.0	0.0	100.0	100.0	1	0.0	0.0	0.004	0.0	97.89513	0.0	1	0.0	0.0	0.0	0.0	0.0
0.0	0.0	100.0	100.0	1	0.0	0.0	0.003	0.0	97.89513	0.0	1	0.0	0.0	0.0	0.0	0.0
0.0	0.0	100.0	100.0	1	0.0	0.0	0.002	0.0	98.74013	0.0	1	0.0	0.0	0.0	0.0	0.0
0.0	0.0	100.0	100.0	1	0.0	0.0	0.001	0.0	97.27642	0.0	1	0.0	0.0	0.0	0.0	0.0
0.0	0.0	100.0	100.0	1	0.0	0.0	0.0	0.0	97.27642	0.0	1	0.0	0.0	0.0	0.0	0.0
0.0	0.0	100.0	100.0	1	0.0	0.0	0.0	0.0	96.98847	0.0	1	0.0	0.0	0.0	0.0	0.0
0.0	0.0	100.0	100.0	1	0.0	0.0	-0.001	0.0	97.46144	0.0	1	0.0	0.0	0.0	0.0	0.0
0.0	0.0	100.0	100.0	1	0.0	0.0	-0.001	0.0	97.46144	0.0	1	0.0	0.0	0.0	0.0	0.0
0.0	0.0	100.0	100.0	1	0.0	0.0	-0.002	0.0	98.28103	0.0	1	0.0	0.0	0.0	0.0	0.0
0.0	0.0	100.0	100.0	1	0.0	0.0	-0.004	0.0	97.82774	0.0	1	0.0	0.0	0.0	0.0	0.0
0.0	0.0	100.0	100.0	1	0.0	0.0	-0.005	0.0	97.3002	0.0	1	0.0	0.0	0.0	0.0	0.0
0.0	0.0	100.0	100.0	1	0.0	0.0	-0.006	0.0	98.44215	0.0	1	0.0	0.0	0.0	0.0	0.0
0.0	0.0	100.0	100.0	1	0.0	0.0	-0.007	0.0	98.44215	0.0	1	0.0	0.0	0.0	0.0	0.0
0.0	0.0	100.0	100.0	1	0.0	0.0	-0.008	0.0	97.43952	0.0	1	0.0	0.0	0.0	0.0	0.0
0.0	0.0	100.0	100.0	1	0.0	0.0	-0.009	0.0	97.809	0.0	1	0.0	0.0	0.0	0.0	0.0
0.0	0.0	100.0	100.0	1	0.0	0.0	-0.01	0.0	97.809	0.0	1	0.0	0.0	0.0	0.0	0.0
0.0	0.0	100.0	100.0	1	0.0	0.0	-0.011	0.0	98.527954	0.0	1	0.0	0.0	0.0	0.0	0.0
0.0	0.0	100.0	100.0	1	0.0	0.0	-0.012	0.0	98.527954	0.0	1	0.0	0.0	0.0	0.0	0.0
0.0	0.0	100.0	100.0	1	0.0	0.0	-0.014	0.0	98.80579	0.0	1	0.0	0.0	0.0	0.0	0.0
0.0	0.0	100.0	100.0	1	0.0	0.0	-0.015	0.0	98.90827	0.0	1	0.0	0.0	0.0	0.0	0.0
0.0	0.0	100.0	100.0	1	0.0	0.0	-0.016	0.0	98.90827	0.0	1	0.0	0.0	0.0	0.0	0.0
0.0	0.0	100.0	100.0	1	0.0	0.0	-0.018	0.0	99.41173	0.0	1	0.0	0.0	0.0	0.0	0.0
0.0	0.0	100.0	100.0	1	0.0	0.0	-0.019	0.0	98.89192	0.0	1	0.0	0.0	0.0	0.0	0.0
0.0	0.0	100.0	100.0	1	0.0	0.0	-0.02	0.0	98.89192	0.0	1	0.0	0.0	0.0	0.0	0.0
0.0	0.0	100.0	100.0	1	0.0	0.0	-0.022	0.0	99.11531	0.0	1	0.0	0.0	0.0	0.0	0.0
0.0	0.0	100.0	100.0	1	0.0	0.0	-0.023	0.0	99.11531	0.0	1	0.0	0.0	0.0	0.0	0.0
0.0	0.0	100.0	100.0	1	0.0	0.0	-0.025	0.0	98.9402	0.0	1	0.0	0.0	0.0	0.0	0.0
0.0	0.0	100.0	100.0	1	0.0	0.0	-0.026	0.0	99.52909	0.0	1	0.0	0.0	0.0	0.0	0.0
0.0	0.0	100.0	100.0	1	0.0	0.0	-0.028	0.0	99.52909	0.0	1	0.0	0.0	0.0	0.0	0.0
0.0	0.0	100.0	100.0	1	0.0	0.0	-0.029	0.0	99.137215	0.0	1	0.0	0.0	0.0	0.0	0.0
0.0	0.0	100.0	100.0	1	0.0	0.0	-0.03	0.0	99.29587	0.0	1	0.0	0.0	0.0	0.0	0.0
0.0	0.0	100.0	100.0	1	0.0	0.0	-0.032	0.0	99.29587	0.0	1	0.0	0.0	0.0	0.0	0.0
0.0	0.0	100.0	100.0	1	0.0	0.0	-0.033	0.0	99.346054	0.0	1	0.0	0.0	0.0	0.0	0.0
0.0	0.0	100.0	100.0	1	0.0	0.0	-0.035	0.0	99.346054	0.0	1	0.0	0.0	0.0	0.0	0.0
0.0	0.0	100.0	100.0	1	0.0	0.0	-0.036	0.0	99.48722	0.0	1	0.0	0.0	0.0	0.0	0.0
0.0	0.0	100.0	100.0	1	0.0	0.0	-0.037	0.0	99.48952	0.0	1	0.0	0.0	0.0	0.0	0.0
0.0	0.0	100.0	100.0	1	0.0	0.0	-0.038	0.0	99.48952	0.0	1	0.0	0.0	0.0	0.0	0.0
0.0	0.0	100.0	100.0	1	0.0	0.0	-0.039	0.0	98.788055	0.0	1	0.0	0.0	0.0	0.0	0.0
0.0	0.0	100.0	100.0	1	0.0	0.0	-0.04	0.0	98.08602	0.0	1	0.0	0.0	0.0	0.0	0.0
0.0	0.0	100.0	100.0	1	0.0	0.0	-0.04	0.0	98.08602	0.0	1	0.0	0.0	0.0	0.0	0.0
0.0	0.0	100.0	100.0	1	0.0	0.0	-0.041	0.0	98.44869	0.0	1	0.0	0.0	0.0	0.0	0.0
0.0	0.0	100.0	100.0	1	0.0	0.0	-0.041	0.0	98.44869	0.0	1	0.0	0.0	0.0	0.0	0.0
0.0	0.0	100.0	100.0	1	0.0	0.0	-0.042	0.0	98.28039	0.0	1	0.0	0.0	0.0	0.0	0.0
0.0	0.0	100.0	100.0	1	0.0	0.0	-0.042	0.0	98.27262	0.0	1	0.0	0.0	0.0	0.0	0.0
0.0	0.0	100.0	100.0	1	0.0	0.0	-0.042	0.0	98.27262	0.0	1	0.0	0.0	0.0	0.0	0.0
0.0	0.0	100.0	100.0	1	0.0	0.0	-0.042	0.0	97.205154	0.0	1	0.0	0.0	0.0	0.0	0.0
0.0	0.0	100.0	100.0	1	0.0	0.0	-0.042	0.0	97.3643	0.0	1	0.0	0.0	0.0	0.0	0.0
0.0	0.0	100.0	100.0	1	0.0	0.0	-0.042	0.0	97.3643	0.0	1	0.0	0.0	0.0	0.0	0.0
0.0	0.0	100.0	100.0	1	0.0	0.0	-0.042	0.0	97.09612	0.0	1	0.0	0.0	0.0	0.0	0.0
0.0	0.0	100.0	100.0	1	0.0	0.0	-0.041	0.0	97.09612	0.0	1	0.0	0.0	0.0	0.0	0.0
0.0	0.0	100.0	100.0	1	0.0	0.0	-0.041	0.0	97.340065	0.0	1	0.0	0.0	1.0	0.0	0.0
0.0	0.0	100.0	100.0	1	0.0	0.0	-0.041	0.0	97.59615	0.0	1	0.0	0.0	4.0	0.0	0.0
0.0	0.0	100.0	100.0	1	0.0	0.0	-0.04	0.0	97.59615	0.0	1	0.0	0.0	4.0	0.0	0.0
6944.445	500.0	100.0	100.0	1	0.0	0.0	-0.04	0.0	97.76366	0.0	1	0.0	0.0	4.0	0.0	0.0
6944.445	500.0	100.0	100.0	1	0.0	0.0	-0.04	0.0	95.909744	0.0	1	0.0	0.0	4.0	0.0	0.0
6944.445	500.0	100.0	100.0	1	0.0	0.0	-0.039	0.0	95.909744	0.0	1	0.0	0.0	4.0	0.0	0.0
6944.445	500.0	100.0	100.0	1	0.0	0.0	-0.039	0.0	96.24698	0.0	1	0.0	0.0	4.0	0.0	0.0
6944.445	500.0	100.0	100.0	1	0.0	0.0	-0.038	0.0	96.24698	0.947	1	0.0	0.0	4.0	0.0	0.0
6944.445	500.0	100.0	100.0	1	0.0	0.0	-0.037	0.0	96.57971	0.947	1	0.0	0.0	4.0	0.0	0.0
6944.445	500.0	100.0	100.0	1	0.0	0.0	-0.037	0.0	96.380745	1.372	1	0.0	0.0	4.0	0.0	0.0
6944.445	500.0	100.0	100.0	1	0.0	0.0	-0.036	0.0	96.380745	2.133	1	0.0	0.0	4.0	0.0	0.0
6944.445	500.0	100.0	100.0	1	0.0	0.0	-0.035	0.0	96.300354	2.133	1	0.0	0.0	4.0	0.0	0.0
6944.445	500.0	100.0	100.0	1	0.0	0.0	-0.034	0.0	96.472244	2.474	1	0.0	0.0	4.0	0.0	0.0
6944.445	500.0	100.0	100.0	1	0.0	0.0	-0.033	0.0	96.472244	3.084	1	0.0	0.0	4.0	0.0	0.0
6944.445	500.0	100.0	100.0	1	0.0	0.0	-0.031	0.0	95.91288	3.084	1	0.0	0.0	4.0	0.0	0.0
6944.445	500.0	100.0	100.0	1	0.0	0.0	-0.03	0.0	95.91288	3.358	1	0.0	0.0	4.0	0.0	0.0
6944.445	500.0	100.0	100.0	1	0.0	0.0	-0.028	0.0	96.36943	3.358	1	0.0	0.0	4.0	0.0	0.0
6944.445	500.0	100.0	100.0	1	0.0	0.0	-0.027	0.0	96.7108	3.849	1	0.0	0.0	4.0	0.0	0.0
6944.445	500.0	100.0	100.0	1	0.0	0.0	-0.025	0.0	96.7108	4.068	1	0.0	0.0	4.0	0.0	0.0
6944.445	500.0	100.0	100.0	1	0.0	0.0	-0.023	0.0	97.85851	4.068	1	0.0	0.0	4.0	0.0	0.0
6944.445	500.0	100.0	100.0	1	0.0	0.0	-0.022	0.0	98.0821	4.462	1	0.0	0.0	4.0	0.0	0.0
6944.445	500.0	100.0	100.0	1	0.0	0.0	-0.02	0.0	98.0821	4.801	1	0.0	0.0	4.0	0.0	0.0
6944.445	500.0	100.0	100.0	1	0.0	0.0	-0.017	0.0	98.040306	4.801	1	0.0	0.0	4.0	0.0	0.0
6944.445	500.0	100.0	100.0	1	0.0	0.0	-0.015	0.0	98.040306	4.954	1	0.0	0.0	4.0	0.0	0.0
6944.445	500.0	100.0	100.0	1	0.0	0.0	-0.013	0.0	97.97904	4.954	1	0.0	0.0	4.0	0.0	0.0
6944.445	500.0	100.0	100.0	1	0.0	0.0	-0.011	0.0	97.65231	5.227	1	0.0	0.0	4.0	0.0	0.0
6944.445	500.0	100.0	100.0	1	0.0	0.0	-0.009	0.0	97.65231	5.349	1	0.0	0.0	4.0	0.0	0.0
6944.445	500.0	100.0	100.0	1	0.0	0.0	-0.007	0.0	97.84718	5.349	1	0.0	0.0	5.0	0.0	0.0
6944.445	500.0	100.0	100.0	1	0.0	0.0	-0.004	0.0	96.859024	5.567	1	0.0	0.0	5.0	0.0	0.0
6944.445	500.0	100.0	100.0	1	0.0	0.0	-0.002	0.0	96.859024	5.666	1	0.0	0.0	5.0	0.0	0.0
6944.445	500.0	100.0	100.0	1	0.0	0.0	0.0	0.0	96.654785	5.666	1	0.0	0.0	5.0	0.0	0.0
6944.445	500.0	100.0	100.0	1	0.0	0.0	0.001	0.0	96.654785	5.841	1	0.0	0.0	5.0	0.0	0.0
6944.445	500.0	100.0	100.0	1	0.0	0.0	0.004	0.0	97.106766	5.841	1	0.0	0.0	5.0	0.0	0.0
6944.445	500.0	100.0	100.0	1	0.0	0.0	0.006	0.0	97.37209	5.993	1	0.0	0.0	5.0	0.0	0.0
6944.445	500.0	100.0	100.0	1	0.0	0.0	0.008	0.0	97.37209	6.06	1	0.0	0.0	5.0	0.0	0.0
6944.445	500.0	100.0	100.0	1	0.0	0.0	0.011	0.0	98.08126	6.06	1	0.0	0.0	5.0	0.0	0.0
6944.445	500.0	100.0	100.0	1	0.0	0.0	0.013	0.0	98.6451	6.182	1	0.0	0.0	5.0	0.0	0.0
6944.445	500.0	100.0	100.0	1	0.0	0.0	0.015	0.0	98.6451	6.237	1	0.0	0.0	5.0	0.0	0.0
6944.445	500.0	100.0	100.0	1	0.0	0.0	0.017	0.0	98.49318	6.237	1	0.0	0.0	5.0	0.0	0.0
6944.445	500.0	100.0	100.0	1	0.0	0.0	0.018	0.0	97.72442	6.335	1	0.0	0.0	5.0	0.0	0.0
6944.445	500.0	100.0	100.0	1	0.0	0.0	0.02	0.0	97.49402	6.335	1	0.0	0.0	5.0	0.0	0.0
6944.445	500.0	100.0	100.0	1	0.0	0.0	0.022	0.0	97.202866	6.378	1	0.0	0.0	5.0	0.0	0.0
6944.445	500.0	100.0	100.0	1	0.0	0.0	0.024	0.0	97.202866	6.456	1	0.0	0.0	5.0	0.0	0.0
6944.445	500.0	100.0	100.0	1	0.0	0.0	0.026	0.0	97.06922	6.456	1	0.0	0.0	5.0	0.0	0.0
6944.445	500.0	100.0	100.0	1	0.0	0.0	0.028	0.0	96.88446	6.524	1	0.0	0.0	5.0	0.0	0.0
6944.445	500.0	100.0	100.0	1	0.0	0.0	0.029	0.0	96.88446	6.554	1	0.0	0.0	5.0	0.0	0.0
6944.445	500.0	100.0	100.0	1	0.0	0.0	0.031	0.0	97.275345	6.554	1	0.0	0.0	5.0	0.0	0.0
6944.445	500.0	100.0	100.0	1	0.0	0.0	0.033	0.0	97.275345	6.609	1	0.0	0.0	5.0	0.0	0.0
6944.445	500.0	100.0	100.0	1	0.0	0.0	0.035	0.0	97.23129	6.609	1	0.0	0.0	5.0	0.0	0.0
6944.445	500.0	100.0	100.0	1	0.0	0.0	0.037	0.0	97.347916	6.633	1	0.0	0.0	5.0	0.0	0.0
6944.445	500.0	100.0	100.0	1	0.0	0.0	0.038	0.0	97.347916	6.676	1	0.0	0.0	5.0	0.0	0.0
6944.445	500.0	100.0	100.0	1	0.0	0.0	0.04	0.0	97.25864	6.676	1	0.0	0.0	5.0	0.0	0.0
6944.445	500.0	100.0	100.0	1	0.0	0.0	0.042	0.0	97.13223	6.696	1	0.0	0.0	5.0	0.0	0.0
6944.445	500.0	100.0	100.0	1	0.0	0.0	0.043	0.0	97.13223	6.731	1	0.0	0.0	5.0	0.0	0.0
6944.445	500.0	100.0	100.0	1	0.0	0.0	0.045	0.0	96.21609	6.731	1	0.0	0.0	5.0	0.0	0.0
6944.445	500.0	100.0	100.0	1	0.0	0.0	0.047	0.0	96.21609	6.747	1	0.0	0.0	5.0	0.0	0.0
6944.445	500.0	100.0	100.0	1	0.0	0.0	0.048	0.0	96.13286	6.747	1	0.0	0.0	5.0	0.0	0.0
6944.445	500.0	100.0	100.0	1	0.0	0.0	0.05	0.0	96.27615	6.774	1	0.0	0.0	5.0	0.0	0.0
6944.445	500.0	100.0	100.0	1	0.0	0.0	0.052	0.0	96.27615	6.788	1	0.0	0.0	5.0	0.0	0.0
6944.445	500.0	100.0	100.0	1	0.0	0.0	0.053	0.0	97.29591	6.788	1	0.0	0.0	5.0	0.0	0.0
6944.445	500.0	100.0	100.0	1	0.0	0.0	0.055	0.0	98.31904	6.81	1	0.0	0.0	5.0	0.0	0.0
6944.445	500.0	100.0	100.0	1	0.0	0.0	0.056	0.0	98.31904	6.82	1	0.0	0.0	5.0	0.0	0.0
6944.445	500.0	100.0	100.0	1	0.0	0.0	0.058	0.0	98.63113	6.82	1	0.0	0.0	5.0	0.0	0.0
6944.445	500.0	100.0	100.0	1	0.0	0.0	0.059	0.0	98.63113	6.838	1	0.0	0.0	5.0	0.0	0.0
6944.445	500.0	100.0	100.0	1	0.0	0.0	0.061	0.0	98.61203	6.838	1	0.0	0.0	5.0	0.0	0.0
6944.445	500.0	100.0	100.0	1	0.0	0.0	0.062	0.0	98.34529	6.853	1	0.0	0.0	5.0	0.0	0.0
6944.445	500.0	100.0	100.0	1	0.0	0.0	0.063	0.0	98.34529	6.861	1	0.0	0.0	5.0	0.0	0.0
6944.445	500.0	100.0	100.0	1	0.0	0.0	0.065	0.0	98.125786	6.861	1	0.0	0.0	5.0	0.0	0.0
6944.445	500.0	100.0	100.0	1	0.0	0.0	0.066	0.0	98.21755	6.873	1	0.0	0.0	5.0	0.0	0.0
6944.445	500.0	100.0	100.0	1	0.0	0.0	0.067	0.0	98.21755	6.873	1	0.0	0.0	5.0	0.0	0.0
6944.445	500.0	100.0	100.0	1	0.0	0.0	0.068	0.0	97.70973	6.879	1	0.0	0.0	5.0	0.0	0.0
6944.445	500.0	100.0	100.0	1	0.0	0.0	0.069	0.0	97.70973	6.889	1	0.0	0.0	5.0	0.0	0.0
6944.445	500.0	100.0	100.0	1	0.0	0.0	0.07	0.0	97.57791	6.889	1	0.0	0.0	5.0	0.0	0.0
6944.445	500.0	100.0	100.0	1	0.0	0.0	0.072	0.0	98.40236	6.893	1	0.0	0.0	5.0	0.0	0.0
6944.445	500.0	100.0	100.0	1	0.0	0.0	0.072	0.0	98.40236	6.902	1	0.0	0.0	5.0	0.0	0.0
6944.445	500.0	100.0	100.0	1	0.0	0.0	0.073	0.0	97.927605	6.902	1	0.0	0.0	5.0	0.0	0.0
6944.445	500.0	100.0	100.0	1	0.0	0.0	0.074	0.0	97.99388	6.909	1	0.0	0.0	5.0	0.0	0.0
6944.445	500.0	100.0	100.0	1	0.0	0.0	0.075	0.0	97.99388	6.911	1	0.0	0.0	5.0	0.0	0.0
6944.445	500.0	100.0	100.0	1	0.0	0.0	0.076	0.0	97.92128	6.911	1	0.0	0.0	5.0	0.0	0.0
6944.445	500.0	100.0	100.0	1	0.0	0.0	0.077	0.0	97.92128	6.917	1	0.0	0.0	5.0	0.0	0.0
6944.445	500.0	100.0	100.0	1	0.0	0.0	0.078	0.0	98.013596	6.917	1	0.0	0.0	5.0	0.0	0.0
6944.445	500.0	100.0	100.0	1	0.0	0.0	0.079	0.0	97.03609	6.92	1	0.0	0.0	5.0	0.0	0.0
6944.445	500.0	100.0	100.0	1	0.0	0.0	0.08	0.0	96.801	6.925	1	0.0	0.0	5.0	0.0	0.0
6944.445	500.0	100.0	100.0	1	0.0	0.0	0.081	0.0	96.120575	6.925	1	0.0	0.0	5.0	0.0	0.0
6944.445	500.0	100.0	100.0	1	0.0	0.0	0.082	0.0	95.758095	6.927	1	0.0	0.0	5.0	0.0	0.0
6944.445	500.0	100.0	100.0	1	0.0	0.0	0.083	0.0	96.19429	6.929	1	0.0	0.0	5.0	0.0	0.0
6944.445	500.0	100.0	100.0	1	0.0	0.0	0.084	0.0	95.86065	6.929	1	0.0	0.0	5.0	0.0	0.0
6944.445	500.0	100.0	100.0	1	0.0	0.0	0.085	0.0	95.86065	6.931	1	0.0	0.0	5.0	0.0	0.0
6944.445	500.0	100.0	100.0	1	0.0	0.0	0.086	0.0	96.44834	6.931	1	0.0	0.0	5.0	0.0	0.0
6944.445	500.0	100.0	100.0	1	0.0	0.0	0.087	0.0	96.558815	6.934	1	0.0	0.0	5.0	0.0	0.0
6944.445	500.0	100.0	100.0	1	0.0	0.0	0.088	0.0	96.558815	6.935	1	0.0	0.0	5.0	0.0	0.0
6944.445	500.0	100.0	100.0	1	0.0	0.0	0.089	0.0	96.43667	6.935	1	0.0	0.0	5.0	0.0	0.0
6944.445	500.0	100.0	100.0	1	0.0	0.0	0.09	0.0	95.486664	6.938	1	0.0	0.0	5.0	0.0	0.0
6944.445	500.0	100.0	100.0	1	0.0	0.0	0.091	0.0	95.486664	6.94	1	0.0	0.0	5.0	0.0	0.0
6944.445	500.0	100.0	100.0	1	0.0	0.0	0.092	0.0	95.93391	6.94	1	0.0	0.0	5.0	0.0	0.0
6944.445	500.0	100.0	100.0	1	0.0	0.0	0.093	0.0	95.93391	6.942	1	0.0	0.0	5.0	0.0	0.0
6944.445	500.0	100.0	100.0	1	0.0	0.0	0.094	0.0	96.366135	6.942	1	0.0	0.0	5.0	0.0	0.0
6944.445	500.0	100.0	100.0	1	0.0	0.0	0.095	0.0	96.167946	6.943	1	0.0	0.0	5.0	0.0	0.0
6944.445	500.0	100.0	100.0	1	0.0	0.0	0.097	0.0	96.167946	6.944	1	0.0	0.0	5.0	0.0	0.0
6944.445	500.0	100.0	100.0	1	0.0	0.0	0.098	0.0	96.67236	6.944	1	0.0	0.0	5.0	0.0	0.0
6944.445	500.0	100.0	100.0	1	0.0	0.0	0.099	0.0	96.94163	6.945	1	0.0	0.0	5.0	0.0	0.0
6944.445	500.0	100.0	100.0	1	0.0	0.0	0.1	0.0	96.94163	6.946	1	0.0	0.0	5.0	0.0	0.0
6944.445	500.0	100.0	100.0	1	0.0	0.0	0.102	0.0	96.90469	6.946	1	0.0	0.0	5.0	0.0	0.0
6944.445	500.0	100.0	100.0	1	0.0	0.0	0.103	0.0	96.90469	6.947	1	0.0	0.0	5.0	0.0	0.0
6944.445	500.0	100.0	100.0	1	0.0	0.0	0.104	0.0	96.97364	6.947	1	0.0	0.0	5.0	0.0	0.0
6944.445	500.0	100.0	100.0	1	0.0	0.0	0.106	0.0	96.88069	6.947	1	0.0	0.0	5.0	0.0	0.0
6944.445	500.0	100.0	100.0	1	0.0	0.0	0.107	0.0	96.88069	6.948	1	0.0	0.0	5.0	0.0	0.0
6944.445	500.0	100.0	100.0	1	0.0	0.0	0.108	0.0	97.26414	6.948	1	0.0	0.0	5.0	0.0	0.0
6944.445	500.0	100.0	100.0	1	0.0	0.0	0.11	0.0	97.044075	6.949	1	0.0	0.0	5.0	0.0	0.0
6944.445	500.0	100.0	100.0	1	0.0	0.0	0.111	0.0	97.044075	6.949	1	0.0	0.0	5.0	0.0	0.0
6944.445	500.0	100.0	100.0	1	0.0	0.0	0.112	0.0	97.10825	6.949	1	0.0	0.0	5.0	0.0	0.0
6944.445	500.0	100.0	100.0	1	0.0	0.0	0.113	0.0	97.10825	6.949	1	0.0	0.0	5.0	0.0	0.0
6944.445	500.0	100.0	100.0	1	0.0	0.0	0.115	0.0	96.937614	6.949	1	0.0	0.0	5.0	0.0	0.0
6944.445	500.0	100.0	100.0	1	0.0	0.0	0.116	0.0	96.97793	6.949	1	0.0	0.0	5.0	0.0	0.0
6944.445	500.0	100.0	100.0	1	0.0	0.0	0.117	0.0	96.97793	6.949	1	0.0	0.0	5.0	0.0	0.0
6944.445	500.0	100.0	100.0	1	0.0	0.0	0.118	0.0	96.46158	6.949	1	0.0	0.0	5.0	0.0	0.0
6944.445	500.0	100.0	100.0	1	0.0	0.0	0.119	0.0	96.64206	6.95	1	0.0	0.0	5.0	0.0	0.0
6944.445	500.0	100.0	100.0	1	0.0	0.0	0.12	0.0	96.64206	6.95	1	0.0	0.0	5.0	0.0	0.0
6944.445	500.0	100.0	100.0	1	0.0	0.0	0.122	0.0	96.25184	6.95	1	0.0	0.0	5.0	0.0	0.0
6944.445	500.0	100.0	100.0	1	0.0	0.0	0.123	0.0	96.25184	6.95	1	0.0	0.0	5.0	0.0	0.0
6944.445	500.0	100.0	100.0	1	0.0	0.0	0.124	0.0	96.23491	6.95	1	0.0	0.0	5.0	0.0	0.0
6944.445	500.0	100.0	100.0	1	0.0	0.0	0.125	0.0	96.76518	6.95	1	0.0	0.0	5.0	0.0	0.0
6944.445	500.0	100.0	100.0	1	0.0	0.0	0.126	0.0	96.76518	6.951	1	0.0	0.0	5.0	0.0	0.0
6944.445	500.0	100.0	100.0	1	0.0	0.0	0.127	0.0	96.41668	6.951	1	0.0	0.0	5.0	0.0	0.0
6944.445	500.0	100.0	100.0	1	0.0	0.0	0.128	0.0	95.85327	6.951	1	0.0	0.0	5.0	0.0	0.0
6944.445	500.0	100.0	100.0	1	0.0	0.0	0.129	0.0	95.85327	6.951	1	0.0	0.0	5.0	0.0	0.0
6944.445	500.0	100.0	100.0	1	0.0	0.0	0.13	0.0	96.30855	6.951	1	0.0	0.0	5.0	0.0	0.0
6944.445	500.0	100.0	100.0	1	0.0	0.0	0.131	0.0	96.30855	6.951	1	0.0	0.0	5.0	0.0	0.0
6944.445	500.0	100.0	100.0	1	0.0	0.0	0.132	0.0	96.28256	6.951	1	0.0	0.0	5.0	0.0	0.0
6944.445	500.0	100.0	100.0	1	0.0	0.0	0.133	0.0	96.5112	6.951	1	0.0	0.0	5.0	0.0	0.0
6944.445	500.0	100.0	100.0	1	0.0	0.0	0.134	0.0	96.5112	6.951	1	0.0	0.0	5.0	0.0	0.0
6944.445	500.0	100.0	100.0	1	0.0	0.0	0.135	0.0	96.764854	6.951	1	0.0	0.0	5.0	0.0	0.0
6944.445	500.0	100.0	100.0	1	0.0	0.0	0.136	0.0	97.00194	6.951	1	0.0	0.0	5.0	0.0	0.0
6944.445	500.0	100.0	100.0	1	0.0	0.0	0.137	0.0	97.00194	6.951	1	0.0	0.0	5.0	0.0	0.0
6944.445	500.0	100.0	100.0	1	0.0	0.0	0.138	0.0	96.599556	6.952	1	0.0	0.0	5.0	0.0	0.0
6944.445	500.0	100.0	100.0	1	0.0	0.0	0.139	0.0	96.599556	6.952	1	0.0	0.0	5.0	0.0	0.0
6944.445	500.0	100.0	100.0	1	0.0	0.0	0.141	0.0	96.48213	6.952	1	0.0	0.0	5.0	0.0	0.0
6944.445	500.0	100.0	100.0	1	0.0	0.0	0.142	0.0	96.85144	6.952	1	0.0	0.0	5.0	0.0	0.0
6944.445	500.0	100.0	100.0	1	0.0	0.0	0.143	0.0	96.85144	6.952	1	0.0	0.0	5.0	0.0	0.0
6944.445	500.0	100.0	100.0	1	0.0	0.0	0.144	0.0	96.530014	6.952	1	0.0	0.0	5.0	0.0	0.0
6944.445	500.0	100.0	100.0	1	0.0	0.0	0.145	0.0	97.22723	6.952	1	0.0	0.0	5.0	0.0	0.0
6944.445	500.0	100.0	100.0	1	0.0	0.0	0.147	0.0	97.22723	6.952	1	0.0	0.0	5.0	0.0	0.0
6944.445	500.0	100.0	100.0	1	0.0	0.0	0.148	0.0	97.20224	6.952	1	0.0	0.0	5.0	0.0	0.0
6944.445	500.0	100.0	100.0	1	0.0	0.0	0.149	0.0	97.20224	6.952	1	0.0	0.0	5.0	0.0	0.0
6944.445	500.0	100.0	100.0	1	0.0	0.0	0.15	0.0	97.00499	6.952	1	0.0	0.0	5.0	0.0	0.0
6944.445	500.0	100.0	100.0	1	0.0	0.0	0.151	0.0	97.224754	6.952	1	0.0	0.0	5.0	0.0	0.0
6944.445	500.0	100.0	100.0	1	0.0	0.0	0.153	0.0	97.224754	6.952	1	0.0	0.0	5.0	0.0	0.0
6944.445	500.0	100.0	100.0	0	0.0	0.0	0.154	0.0	97.28744	6.952	1	1.0	0.0	7.0	0.0	0.0
0.0	500.0	100.0	100.0	0	0.0	0.0	0.155	0.0	97.261955	6.952	1	1.0	0.0	0.0	0.0	0.0
0.0	500.0	100.0	100.0	0	0.0	0.0	0.156	0.0	97.261955	6.952	1	1.0	0.0	0.0	0.0	0.0
0.0	500.0	100.0	100.0	0	0.0	0.0	0.157	0.0	97.11073	6.952	1	1.0	0.0	0.0	0.0	0.0
0.0	500.0	100.0	100.0	0	0.0	0.0	0.158	0.0	97.11073	6.952	1	1.0	0.0	0.0	0.0	0.0
0.0	500.0	100.0	100.0	0	0.0	0.0	0.159	0.0	97.19525	6.952	1	1.0	0.0	0.0	0.0	0.0
0.0	500.0	100.0	100.0	0	0.0	0.0	0.16	0.0	96.800446	6.004	1	1.0	0.0	0.0	0.0	0.0
0.0	500.0	100.0	100.0	0	0.0	0.0	0.16	0.0	96.800446	5.58	1	1.0	0.0	0.0	0.0	0.0
0.0	500.0	100.0	100.0	0	0.0	0.0	0.161	0.0	96.74663	5.58	1	1.0	0.0	0.0	0.0	0.0
0.0	500.0	100.0	100.0	0	0.0	0.0	0.162	0.0	98.115204	4.818	1	1.0	0.0	0.0	0.0	0.0
0.0	500.0	100.0	100.0	0	0.0	0.0	0.162	0.0	98.115204	4.818	1	1.0	0.0	0.0	0.0	0.0
0.0	500.0	100.0	100.0	0	0.0	0.0	0.163	0.0	98.47862	4.478	1	1.0	0.0	0.0	0.0	0.0
0.0	500.0	100.0	100.0	0	0.0	0.0	0.164	0.0	98.47862	3.867	1	1.0	0.0	0.0	0.0	0.0
0.0	500.0	100.0	100.0	0	0.0	0.0	0.164	0.0	97.80291	3.867	1	1.0	0.0	0.0	0.0	0.0
0.0	500.0	100.0	100.0	0	0.0	0.0	0.165	0.0	98.7782	3.339	1	1.0	0.0	0.0	0.0	0.0
0.0	500.0	100.0	100.0	0	0.0	0.0	0.165	0.0	98.7782	3.103	1	1.0	0.0	0.0	0.0	0.0
0.0	500.0	100.0	100.0	0	0.0	0.0	0.165	0.0	98.56788	3.103	1	1.0	0.0	0.0	0.0	0.0
0.0	500.0	100.0	100.0	0	0.0	0.0	0.166	0.0	98.414696	2.679	1	1.0	0.0	0.0	0.0	0.0
0.0	500.0	100.0	100.0	0	0.0	0.0	0.166	0.0	98.414696	2.49	1	1.0	0.0	0.0	0.0	0.0
0.0	500.0	100.0	100.0	0	0.0	0.0	0.166	0.0	97.81529	2.49	1	1.0	0.0	0.0	0.0	0.0
0.0	500.0	100.0	100.0	0	0.0	0.0	0.167	0.0	97.87494	2.151	1	1.0	0.0	0.0	0.0	0.0
0.0	500.0	100.0	100.0	0	0.0	0.0	0.167	0.0	97.911606	2.151	1	1.0	0.0	0.0	0.0	0.0
0.0	500.0	100.0	100.0	0	0.0	0.0	0.167	0.0	97.63255	1.998	1	1.0	0.0	0.0	0.0	0.0
0.0	500.0	100.0	100.0	0	0.0	0.0	0.167	0.0	96.48634	1.725	1	1.0	0.0	0.0	0.0	0.0
0.0	500.0	100.0	100.0	0	0.0	0.0	0.167	0.0	96.59441	1.725	1	1.0	0.0	0.0	0.0	0.0
0.0	500.0	100.0	100.0	0	0.0	0.0	0.167	0.0	97.29201	1.603	1	1.0	0.0	0.0	0.0	0.0
0.0	500.0	100.0	100.0	0	0.0	0.0	0.167	0.0	97.29201	1.603	1	1.0	0.0	0.0	0.0	0.0
0.0	500.0	100.0	100.0	0	0.0	0.0	0.167	0.0	97.92703	1.384	1	1.0	0.0	0.0	0.0	0.0
0.0	500.0	100.0	100.0	0	0.0	0.0	0.167	0.0	97.92703	1.286	1	1.0	0.0	0.0	0.0	0.0
0.0	500.0	100.0	100.0	0	0.0	0.0	0.167	0.0	97.83371	1.286	1	1.0	0.0	0.0	0.0	0.0
0.0	500.0	100.0	100.0	0	0.0	0.0	0.168	0.0	97.80774	1.111	1	1.0	0.0	0.0	0.0	0.0
0.0	500.0	100.0	100.0	0	0.0	0.0	0.168	0.0	97.80774	0.959	1	1.0	0.0	0.0	0.0	0.0
0.0	500.0	100.0	100.0	0	0.0	0.0	0.168	0.0	96.14018	0.959	1	1.0	0.0	0.0	0.0	0.0
0.0	500.0	100.0	100.0	0	0.0	0.0	0.168	0.0	96.10036	0.891	1	1.0	0.0	0.0	0.0	0.0
0.0	500.0	100.0	100.0	0	0.0	0.0	0.168	0.0	96.10036	0.891	1	1.0	0.0	0.0	0.0	0.0
0.0	500.0	100.0	100.0	0	0.0	0.0	0.168	0.0	96.99326	0.769	1	1.0	0.0	0.0	0.0	0.0
0.0	500.0	100.0	100.0	0	0.0	0.0	0.168	0.0	96.99326	0.715	1	1.0	0.0	0.0	0.0	0.0
0.0	500.0	100.0	100.0	0	0.0	0.0	0.168	0.0	97.71823	0.715	1	1.0	0.0	0.0	0.0	0.0
0.0	500.0	100.0	100.0	0	0.0	0.0	0.168	0.0	96.75061	0.617	1	1.0	0.0	0.0	0.0	0.0
0.0	500.0	100.0	100.0	0	0.0	0.0	0.169	0.0	96.75061	0.573	1	1.0	0.0	0.0	0.0	0.0
0.0	500.0	100.0	100.0	0	0.0	0.0	0.169	0.0	97.754	0.573	1	1.0	0.0	0.0	0.0	0.0
0.0	500.0	100.0	100.0	0	0.0	0.0	0.169	0.0	97.99648	0.495	1	1.0	0.0	0.0	0.0	0.0
0.0	500.0	100.0	100.0	0	0.0	0.0	0.169	0.0	97.99648	0.46	1	1.0	0.0	0.0	0.0	0.0
0.0	500.0	100.0	100.0	0	0.0	0.0	0.169	0.0	98.63543	0.46	1	1.0	0.0	0.0	0.0	0.0
0.0	500.0	100.0	100.0	0	0.0	0.0	0.17	0.0	98.63543	0.397	1	1.0	0.0	0.0	0.0	0.0
0.0	500.0	100.0	100.0	0	0.0	0.0	0.17	0.0	99.11724	0.397	1	1.0	0.0	0.0	0.0	0.0
0.0	500.0	100.0	100.0	0	0.0	0.0	0.17	0.0	99.31247	0.343	1	1.0	0.0	0.0	0.0	0.0
0.0	500.0	100.0	100.0	0	0.0	0.0	0.171	0.0	99.31247	0.318	1	1.0	0.0	0.0	0.0	0.0
0.0	500.0	100.0	100.0	0	0.0	0.0	0.171	0.0	99.26291	0.318	1	1.0	0.0	0.0	0.0	0.0
0.0	500.0	100.0	100.0	0	0.0	0.0	0.172	0.0	98.95334	0.276	1	1.0	0.0	0.0	0.0	0.0
0.0	500.0	100.0	100.0	0	0.0	0.0	0.173	0.0	98.95334	0.276	1	1.0	0.0	0.0	0.0	0.0
0.0	500.0	100.0	100.0	0	0.0	0.0	0.174	0.0	98.67852	0.255	1	1.0	0.0	0.0	0.0	0.0
0.0	500.0	100.0	100.0	0	0.0	0.0	0.175	0.0	98.67852	0.22	1	1.0	0.0	0.0	0.0	0.0
0.0	500.0	100.0	100.0	0	0.0	0.0	0.176	0.0	99.272675	0.22	1	1.0	0.0	0.0	0.0	0.0
0.0	500.0	100.0	100.0	0	0.0	0.0	0.178	0.0	98.85141	0.19	1	1.0	0.0	0.0	0.0	0.0
0.0	500.0	100.0	100.0	0	0.0	0.0	0.179	0.0	98.85141	0.176	1	1.0	0.0	0.0	0.0	0.0
0.0	500.0	100.0	100.0	0	0.0	0.0	0.18	0.0	98.545166	0.176	1	1.0	0.0	0.0	0.0	0.0
0.0	500.0	100.0	100.0	0	0.0	0.0	0.182	0.0	98.276375	0.152	1	1.0	0.0	0.0	0.0	0.0
0.0	500.0	100.0	100.0	0	0.0	0.0	0.183	0.0	98.276375	0.152	1	1.0	0.0	0.0	0.0	0.0
0.0	500.0	100.0	100.0	0	0.0	0.0	0.184	0.0	97.83008	0.141	1	1.0	0.0	0.0	0.0	0.0
0.0	500.0	100.0	100.0	0	0.0	0.0	0.186	0.0	97.83008	0.122	1	1.0	0.0	0.0	0.0	0.0
0.0	500.0	100.0	100.0	0	0.0	0.0	0.187	0.0	98.19388	0.122	1	1.0	0.0	0.0	0.0	0.0
0.0	500.0	100.0	100.0	0	0.0	0.0	0.188	0.0	97.51667	0.113	1	1.0	0.0	0.0	0.0	0.0
0.0	500.0	100.0	100.0	0	0.0	0.0	0.189	0.0	97.51667	0.097	1	1.0	0.0	0.0	0.0	0.0
0.0	500.0	100.0	100.0	0	0.0	0.0	0.19	0.0	96.56835	0.097	1	1.0	0.0	0.0	0.0	0.0
0.0	500.0	100.0	100.0	0	0.0	0.0	0.19	0.0	95.77021	0.09	1	1.0	0.0	0.0	0.0	0.0
0.0	500.0	100.0	100.0	0	0.0	0.0	0.191	0.0	95.77021	0.09	1	1.0	0.0	0.0	0.0	0.0
0.0	500.0	100.0	100.0	0	0.0	0.0	0.191	0.0	95.5822	0.078	1	1.0	0.0	0.0	0.0	0.0
0.0	500.0	100.0	100.0	0	0.0	0.0	0.191	0.0	95.5822	0.072	1	1.0	0.0	0.0	0.0	0.0
0.0	500.0	100.0	100.0	0	0.0	0.0	0.191	0.0	97.53679	0.072	1	1.0	0.0	0.0	0.0	0.0
0.0	500.0	100.0	100.0	0	0.0	0.0	0.191	0.0	97.219864	0.062	1	1.0	0.0	0.0	0.0	0.0
0.0	500.0	100.0	100.0	0	0.0	0.0	0.19	0.0	97.219864	0.058	1	1.0	0.0	0.0	0.0	0.0
0.0	500.0	100.0	100.0	0	0.0	0.0	0.19	1.0	97.776115	0.058	1	1.0	0.0	9.0	0.0	0.0
0.0	500.0	100.0	100.0	0	0.0	0.0	0.189	1.0	97.62269	0.05	1	1.0	0.0	11.0	0.0	0.0
0.0	500.0	100.0	100.0	0	0.0	0.0	0.188	1.0	98.67366	0.05	1	1.0	0.0	11.0	0.0	0.0
-6944.445	500.0	100.0	100.0	0	0.0	0.0	0.186	1.0	98.53308	0.043	1	1.0	0.0	11.0	0.0	0.0
-6944.445	500.0	100.0	100.0	0	0.0	0.0	0.184	1.0	98.53308	0.04	1	1.0	0.0	11.0	0.0	0.0
-6944.445	500.0	100.0	100.0	0	0.0	0.0	0.183	1.0	97.952995	0.04	1	1.0	0.0	11.0	0.0	0.0
-6944.445	500.0	100.0	100.0	0	0.0	0.0	0.181	1.0	98.017006	-0.455	1	1.0	0.0	11.0	0.0	0.0
-6944.445	500.0	100.0	100.0	0	0.0	0.0	0.178	1.0	98.017006	-0.914	1	1.0	0.0	11.0	0.0	0.0
-6944.445	500.0	100.0	100.0	0	0.0	0.0	0.176	1.0	97.46761	-0.914	1	1.0	0.0	11.0	0.0	0.0
-6944.445	500.0	100.0	100.0	0	0.0	0.0	0.173	1.0	97.31795	-1.738	1	1.0	0.0	11.0	0.0	0.0
-6944.445	500.0	100.0	100.0	0	0.0	0.0	0.171	1.0	97.31795	-1.738	1	1.0	0.0	11.0	0.0	0.0
-6944.445	500.0	100.0	100.0	0	0.0	0.0	0.168	1.0	97.052284	-2.449	1	1.0	0.0	11.0	0.0	0.0
-6944.445	500.0	100.0	100.0	0	0.0	0.0	0.165	1.0	97.052284	-2.767	1	1.0	0.0	11.0	0.0	0.0
-6944.445	500.0	100.0	100.0	0	0.0	0.0	0.162	1.0	96.79492	-2.767	1	1.0	0.0	11.0	0.0	0.0
-6944.445	500.0	100.0	100.0	0	0.0	0.0	0.159	1.0	96.877396	-3.338	1	1.0	0.0	11.0	0.0	0.0
-6944.445	500.0	100.0	100.0	0	0.0	0.0	0.157	1.0	96.877396	-3.594	1	1.0	0.0	11.0	0.0	0.0
-6944.445	500.0	100.0	100.0	0	0.0	0.0	0.154	1.0	97.13088	-3.594	1	1.0	0.0	11.0	0.0	0.0
-6944.445	500.0	100.0	100.0	0	0.0	0.0	0.151	1.0	97.34522	-4.052	1	1.0	0.0	12.0	0.0	0.0
-6944.445	500.0	100.0	100.0	0	0.0	0.0	0.148	1.0	97.34522	-4.052	1	1.0	0.0	12.0	0.0	0.0
-6944.445	500.0	100.0	100.0	0	0.0	0.0	0.145	1.0	97.02076	-4.258	1	1.0	0.0	12.0	0.0	0.0
-6944.445	500.0	100.0	100.0	0	0.0	0.0	0.142	1.0	96.66619	-4.625	1	1.0	0.0	12.0	0.0	0.0
-6944.445	500.0	100.0	100.0	0	0.0	0.0	0.139	1.0	96.854965	-4.625	1	1.0	0.0	12.0	0.0	0.0
-6944.445	500.0	100.0	100.0	0	0.0	0.0	0.136	1.0	97.80594	-4.79	1	1.0	0.0	12.0	0.0	0.0
-6944.445	500.0	100.0	100.0	0	0.0	0.0	0.133	1.0	97.80594	-5.084	1	1.0	0.0	12.0	0.0	0.0
-6944.445	500.0	100.0	100.0	0	0.0	0.0	0.13	1.0	96.65657	-5.084	1	1.0	0.0	12.0	0.0	0.0
-6944.445	500.0	100.0	100.0	0	0.0	0.0	0.128	1.0	96.53816	-5.339	1	1.0	0.0	12.0	0.0	0.0
-6944.445	500.0	100.0	100.0	0	0.0	0.0	0.125	1.0	96.53816	-5.339	1	1.0	0.0	12.0	0.0	0.0
-6944.445	500.0	100.0	100.0	0	0.0	0.0	0.122	1.0	96.764366	-5.453	1	1.0	0.0	12.0	0.0	0.0
-6944.445	500.0	100.0	100.0	0	0.0	0.0	0.119	1.0	96.764366	-5.659	1	1.0	0.0	12.0	0.0	0.0
-6944.445	500.0	100.0	100.0	0	0.0	0.0	0.117	1.0	95.62948	-5.659	1	1.0	0.0	12.0	0.0	0.0
-6944.445	500.0	100.0	100.0	0	0.0	0.0	0.114	1.0	94.96377	-5.749	1	1.0	0.0	12.0	0.0	0.0
-6944.445	500.0	100.0	100.0	0	0.0	0.0	0.111	1.0	94.96377	-5.914	1	1.0	0.0	12.0	0.0	0.0
-6944.445	500.0	100.0	100.0	0	0.0	0.0	0.109	1.0	96.010796	-5.914	1	1.0	0.0	12.0	0.0	0.0
-6944.445	500.0	100.0	100.0	0	0.0	0.0	0.106	1.0	95.86413	-5.987	1	1.0	0.0	12.0	0.0	0.0
-6944.445	500.0	100.0	100.0	0	0.0	0.0	0.103	1.0	95.86413	-5.987	1	1.0	0.0	12.0	0.0	0.0
-6944.445	500.0	100.0	100.0	0	0.0	0.0	0.101	1.0	94.90808	-6.118	1	1.0	0.0	12.0	0.0	0.0
-6944.445	500.0	100.0	100.0	0	0.0	0.0	0.098	1.0	94.90808	-6.177	1	1.0	0.0	12.0	0.0	0.0
-6944.445	500.0	100.0	100.0	0	0.0	0.0	0.095	1.0	94.572495	-6.177	1	1.0	0.0	12.0	0.0	0.0
-6944.445	500.0	100.0	100.0	0	0.0	0.0	0.093	1.0	94.604904	-6.283	1	1.0	0.0	12.0	0.0	0.0
-6944.445	500.0	100.0	100.0	0	0.0	0.0	0.091	1.0	94.604904	-6.33	1	1.0	0.0	12.0	0.0	0.0
-6944.445	500.0	100.0	100.0	0	0.0	0.0	0.088	1.0	94.53892	-6.33	1	1.0	0.0	12.0	0.0	0.0
-6944.445	500.0	100.0	100.0	0	0.0	0.0	0.086	1.0	95.02627	-6.374	1	1.0	0.0	12.0	0.0	0.0
-6944.445	500.0	100.0	100.0	0	0.0	0.0	0.083	1.0	95.02627	-6.374	1	1.0	0.0	12.0	0.0	0.0
-6944.445	500.0	100.0	100.0	0	0.0	0.0	0.081	1.0	95.245224	-6.453	1	1.0	0.0	12.0	0.0	0.0
-6944.445	500.0	100.0	100.0	0	0.0	0.0	0.079	1.0	95.245224	-6.488	1	1.0	0.0	12.0	0.0	0.0
-6944.445	500.0	100.0	100.0	0	0.0	0.0	0.077	1.0	95.378456	-6.488	1	1.0	0.0	12.0	0.0	0.0
-6944.445	500.0	100.0	100.0	0	0.0	0.0	0.075	1.0	95.78727	-6.552	1	1.0	0.0	12.0	0.0	0.0
-6944.445	500.0	100.0	100.0	0	0.0	0.0	0.073	1.0	95.78727	-6.58	1	1.0	0.0	12.0	0.0	0.0
-6944.445	500.0	100.0	100.0	0	0.0	0.0	0.072	1.0	95.4317	-6.58	1	1.0	0.0	12.0	0.0	0.0
-6944.445	500.0	100.0	100.0	0	0.0	0.0	0.07	1.0	94.95761	-6.631	1	1.0	0.0	12.0	0.0	0.0
-6944.445	500.0	100.0	100.0	0	0.0	0.0	0.068	1.0	94.95761	-6.631	1	1.0	0.0	12.0	0.0	0.0
-6944.445	500.0	100.0	100.0	0	0.0	0.0	0.067	1.0	94.85533	-6.654	1	1.0	0.0	12.0	0.0	0.0
-6944.445	500.0	100.0	100.0	0	0.0	0.0	0.065	1.0	94.85533	-6.694	1	1.0	0.0	12.0	0.0	0.0
-6944.445	500.0	100.0	100.0	0	0.0	0.0	0.064	1.0	95.30198	-6.694	1	1.0	0.0	12.0	0.0	0.0
-6944.445	500.0	100.0	100.0	0	0.0	0.0	0.062	1.0	95.57634	-6.73	1	1.0	0.0	12.0	0.0	0.0
-6944.445	500.0	100.0	100.0	0	0.0	0.0	0.061	1.0	95.57634	-6.745	1	1.0	0.0	12.0	0.0	0.0
-6944.445	500.0	100.0	100.0	0	0.0	0.0	0.06	1.0	95.29629	-6.745	1	1.0	0.0	12.0	0.0	0.0
-6944.445	500.0	100.0	100.0	0	0.0	0.0	0.059	1.0	96.066284	-6.774	1	1.0	0.0	12.0	0.0	0.0
-6944.445	500.0	100.0	100.0	0	0.0	0.0	0.058	1.0	96.066284	-6.774	1	1.0	0.0	12.0	0.0	0.0
-6944.445	500.0	100.0	100.0	0	0.0	0.0	0.057	1.0	96.97019	-6.786	1	1.0	0.0	12.0	0.0	0.0
-6944.445	500.0	100.0	100.0	0	0.0	0.0	0.055	1.0	96.97019	-6.809	1	1.0	0.0	12.0	0.0	0.0
-6944.445	500.0	100.0	100.0	0	0.0	0.0	0.054	1.0	97.3566	-6.809	1	1.0	0.0	12.0	0.0	0.0
-6944.445	500.0	100.0	100.0	0	0.0	0.0	0.054	1.0	97.88296	-6.819	1	1.0	0.0	12.0	0.0	0.0
-6944.445	500.0	100.0	100.0	0	0.0	0.0	0.053	1.0	97.88296	-6.837	1	1.0	0.0	12.0	0.0	0.0
-6944.445	500.0	100.0	100.0	0	0.0	0.0	0.052	1.0	97.74745	-6.837	1	1.0	0.0	12.0	0.0	0.0
-6944.445	500.0	100.0	100.0	0	0.0	0.0	0.052	1.0	96.99251	-6.853	1	1.0	0.0	12.0	0.0	0.0
-6944.445	500.0	100.0	100.0	0	0.0	0.0	0.051	1.0	96.99251	-6.853	1	1.0	0.0	12.0	0.0	0.0
-6944.445	500.0	100.0	100.0	0	0.0	0.0	0.05	1.0	96.87518	-6.861	1	1.0	0.0	12.0	0.0	0.0
-6944.445	500.0	100.0	100.0	0	0.0	0.0	0.049	1.0	96.87518	-6.872	1	1.0	0.0	12.0	0.0	0.0
-6944.445	500.0	100.0	100.0	0	0.0	0.0	0.048	1.0	96.894775	-6.872	1	1.0	0.0	12.0	0.0	0.0
-6944.445	500.0	100.0	100.0	0	0.0	0.0	0.048	1.0	98.30342	-6.878	1	1.0	0.0	12.0	0.0	0.0
-6944.445	500.0	100.0	100.0	0	0.0	0.0	0.047	1.0	98.30342	-6.888	1	1.0	0.0	12.0	0.0	0.0
-6944.445	500.0	100.0	100.0	0	0.0	0.0	0.047	1.0	97.28667	-6.888	1	1.0	0.0	12.0	0.0	0.0
-6944.445	500.0	100.0	100.0	0	0.0	0.0	0.046	1.0	97.45649	-6.897	1	1.0	0.0	12.0	0.0	0.0
-6944.445	500.0	100.0	100.0	0	0.0	0.0	0.046	1.0	97.45649	-6.897	1	1.0	0.0	12.0	0.0	0.0
-6944.445	500.0	100.0	100.0	0	0.0	0.0	0.045	1.0	97.330956	-6.902	1	1.0	0.0	12.0	0.0	0.0
-6944.445	500.0	100.0	100.0	0	0.0	0.0	0.044	1.0	97.330956	-6.908	1	1.0	0.0	12.0	0.0	0.0
-6944.445	500.0	100.0	100.0	0	0.0	0.0	0.043	1.0	97.10224	-6.908	1	1.0	0.0	12.0	0.0	0.0
-6944.445	500.0	100.0	100.0	0	0.0	0.0	0.042	1.0	96.3822	-6.911	1	1.0	0.0	12.0	0.0	0.0
-6944.445	500.0	100.0	100.0	0	0.0	0.0	0.042	1.0	96.3822	-6.917	1	1.0	0.0	12.0	0.0	0.0
-6944.445	500.0	100.0	100.0	0	0.0	0.0	0.041	1.0	96.775116	-6.917	1	1.0	0.0	12.0	0.0	0.0
-6944.445	500.0	100.0	100.0	0	0.0	0.0	0.041	1.0	95.511604	-6.92	1	1.0	0.0	12.0	0.0	0.0
-6944.445	500.0	100.0	100.0	0	0.0	0.0	0.04	1.0	95.511604	-6.92	1	1.0	0.0	12.0	0.0	0.0
-6944.445	500.0	100.0	100.0	0	0.0	0.0	0.04	1.0	95.374596	-6.924	1	1.0	0.0	12.0	0.0	0.0
-6944.445	500.0	100.0	100.0	0	0.0	0.0	0.039	1.0	95.374596	-6.926	1	1.0	0.0	12.0	0.0	0.0
-6944.445	500.0	100.0	100.0	0	0.0	0.0	0.039	1.0	94.88367	-6.926	1	1.0	0.0	12.0	0.0	0.0
-6944.445	500.0	100.0	100.0	0	0.0	0.0	0.038	1.0	94.43111	-6.929	1	1.0	0.0	12.0	0.0	0.0
-6944.445	500.0	100.0	100.0	0	0.0	0.0	0.038	1.0	94.43111	-6.931	1	1.0	0.0	12.0	0.0	0.0
-6944.445	500.0	100.0	100.0	0	0.0	0.0	0.038	1.0	95.45682	-6.931	1	1.0	0.0	12.0	0.0	0.0
-6944.445	500.0	100.0	100.0	0	0.0	0.0	0.038	1.0	94.65141	-6.934	1	1.0	0.0	12.0	0.0	0.0
-6944.445	500.0	100.0	100.0	0	0.0	0.0	0.037	1.0	94.65141	-6.934	1	1.0	0.0	12.0	0.0	0.0
-6944.445	500.0	100.0	100.0	0	0.0	0.0	0.037	1.0	95.1624	-6.935	1	1.0	0.0	12.0	0.0	0.0
-6944.445	500.0	100.0	100.0	0	0.0	0.0	0.037	1.0	95.1624	-6.938	1	1.0	0.0	12.0	0.0	0.0
-6944.445	500.0	100.0	100.0	0	0.0	0.0	0.037	1.0	96.09584	-6.938	1	1.0	0.0	12.0	0.0	0.0
-6944.445	500.0	100.0	100.0	0	0.0	0.0	0.037	1.0	96.378815	-6.94	1	1.0	0.0	12.0	0.0	0.0
-6944.445	500.0	100.0	100.0	0	0.0	0.0	0.037	1.0	96.65146	-6.941	1	1.0	0.0	12.0	0.0	0.0
-6944.445	500.0	100.0	100.0	0	0.0	0.0	0.037	1.0	96.881744	-6.941	1	1.0	0.0	12.0	0.0	0.0
-6944.445	500.0	100.0	100.0	0	0.0	0.0	0.037	1.0	97.096954	-6.942	1	1.0	0.0	12.0	0.0	0.0
-6944.445	500.0	100.0	100.0	0	0.0	0.0	0.037	1.0	97.096954	-6.942	1	1.0	0.0	12.0	0.0	0.0
-6944.445	500.0	100.0	100.0	0	0.0	0.0	0.037	1.0	96.78176	-6.943	1	1.0	0.0	12.0	0.0	0.0
-6944.445	500.0	100.0	100.0	0	0.0	0.0	0.037	1.0	96.78176	-6.944	1	1.0	0.0	12.0	0.0	0.0
-6944.445	500.0	100.0	100.0	0	0.0	0.0	0.037	1.0	96.658005	-6.944	1	1.0	0.0	12.0	0.0	0.0
-6944.445	500.0	100.0	100.0	0	0.0	0.0	0.036	1.0	96.68891	-6.945	1	1.0	0.0	12.0	0.0	0.0
-6944.445	500.0	100.0	100.0	0	0.0	0.0	0.036	1.0	96.68891	-6.946	1	1.0	0.0	12.0	0.0	0.0
-6944.445	500.0	100.0	100.0	0	0.0	0.0	0.035	1.0	95.74194	-6.946	1	1.0	0.0	12.0	0.0	0.0
-6944.445	500.0	100.0	100.0	0	0.0	0.0	0.035	1.0	96.16471	-6.946	1	1.0	0.0	12.0	0.0	0.0
-6944.445	500.0	100.0	100.0	0	0.0	0.0	0.034	1.0	96.16471	-6.946	1	1.0	0.0	12.0	0.0	0.0
-6944.445	500.0	100.0	100.0	0	0.0	0.0	0.033	1.0	96.20478	-6.947	1	1.0	0.0	12.0	0.0	0.0
-6944.445	500.0	100.0	100.0	0	0.0	0.0	0.032	1.0	96.20478	-6.947	1	1.0	0.0	12.0	0.0	0.0
-6944.445	500.0	100.0	100.0	0	0.0	0.0	0.031	1.0	96.18039	-6.947	1	1.0	0.0	12.0	0.0	0.0
-6944.445	500.0	100.0	100.0	0	0.0	0.0	0.029	1.0	96.871414	-6.948	1	1.0	0.0	12.0	0.0	0.0
-6944.445	500.0	100.0	100.0	0	0.0	0.0	0.028	1.0	96.871414	-6.948	1	1.0	0.0	12.0	0.0	0.0
-6944.445	500.0	100.0	100.0	0	0.0	0.0	0.027	1.0	97.11935	-6.948	1	1.0	0.0	12.0	0.0	0.0
-6944.445	500.0	100.0	100.0	0	0.0	0.0	0.025	1.0	97.41464	-6.949	1	1.0	0.0	12.0	0.0	0.0
-6944.445	500.0	100.0	100.0	0	0.0	0.0	0.024	1.0	96.89992	-6.949	1	1.0	0.0	12.0	0.0	0.0
-6944.445	500.0	100.0	100.0	0	0.0	0.0	0.022	1.0	96.92089	-6.949	1	1.0	0.0	12.0	0.0	0.0
-6944.445	500.0	100.0	100.0	0	0.0	0.0	0.021	1.0	96.92089	-6.95	1	1.0	0.0	12.0	0.0	0.0
-6944.445	500.0	100.0	100.0	0	0.0	0.0	0.019	1.0	97.085976	-6.95	1	1.0	0.0	12.0	0.0	0.0
-6944.445	500.0	100.0	100.0	0	0.0	0.0	0.018	1.0	96.317955	-6.95	1	1.0	0.0	12.0	0.0	0.0
-6944.445	500.0	100.0	100.0	0	0.0	0.0	0.016	1.0	96.317955	-6.95	1	1.0	0.0	12.0	0.0	0.0
-6944.445	500.0	100.0	100.0	0	0.0	0.0	0.015	1.0	96.67909	-6.95	1	1.0	0.0	12.0	0.0	0.0
-6944.445	500.0	100.0	100.0	0	0.0	0.0	0.013	1.0	96.67909	-6.95	1	1.0	0.0	12.0	0.0	0.0
-6944.445	500.0	100.0	100.0	0	0.0	0.0	0.012	1.0	96.0925	-6.95	1	1.0	0.0	12.0	0.0	0.0
-6944.445	500.0	100.0	100.0	0	0.0	0.0	0.011	1.0	96.0313	-6.951	1	1.0	0.0	12.0	0.0	0.0
-6944.445	500.0	100.0	100.0	0	0.0	0.0	0.01	1.0	96.0313	-6.951	1	1.0	0.0	12.0	0.0	0.0
-6944.445	500.0	100.0	100.0	0	0.0	0.0	0.009	1.0	96.72264	-6.951	1	1.0	0.0	12.0	0.0	0.0
-6944.445	500.0	100.0	100.0	0	0.0	0.0	0.007	1.0	98.06265	-6.951	1	1.0	0.0	12.0	0.0	0.0
-6944.445	500.0	100.0	100.0	0	0.0	0.0	0.006	1.0	98.06265	-6.951	1	1.0	0.0	12.0	0.0	0.0
-6944.445	500.0	100.0	100.0	0	0.0	0.0	0.005	1.0	96.696075	-6.951	1	1.0	0.0	12.0	0.0	0.0
-6944.445	500.0	100.0	100.0	0	0.0	0.0	0.005	1.0	96.696075	-6.951	1	1.0	0.0	12.0	0.0	0.0
-6944.445	500.0	100.0	100.0	0	0.0	0.0	0.004	1.0	96.82346	-6.951	1	1.0	0.0	12.0	0.0	0.0
-6944.445	500.0	100.0	100.0	0	0.0	0.0	0.003	1.0	96.04674	-6.951	1	1.0	0.0	12.0	0.0	0.0
-6944.445	500.0	100.0	100.0	0	0.0	0.0	0.002	1.0	96.04674	-6.951	1	1.0	0.0	12.0	0.0	0.0
-6944.445	500.0	100.0	100.0	0	0.0	0.0	0.001	1.0	96.43317	-6.951	1	1.0	0.0	12.0	0.0	0.0
-6944.445	500.0	100.0	100.0	0	0.0	0.0	0.0	1.0	96.6512	-6.952	1	1.0	0.0	12.0	0.0	0.0
-6944.445	500.0	100.0	100.0	0	0.0	0.0	0.0	1.0	96.6512	-6.952	1	1.0	0.0	12.0	0.0	0.0
-6944.445	500.0	100.0	100.0	0	0.0	0.0	-0.001	1.0	96.62377	-6.952	1	1.0	0.0	12.0	0.0	0.0
-6944.445	500.0	100.0	100.0	0	0.0	0.0	-0.002	1.0	96.62377	-6.952	1	1.0	0.0	12.0	0.0	0.0
-6944.445	500.0	100.0	100.0	0	0.0	0.0	-0.003	1.0	95.4166	-6.952	1	1.0	0.0	12.0	0.0	0.0
-6944.445	500.0	100.0	100.0	0	0.0	0.0	-0.004	1.0	96.80366	-6.952	1	1.0	0.0	12.0	0.0	0.0
-6944.445	500.0	100.0	100.0	0	0.0	0.0	-0.005	1.0	96.80366	-6.952	1	1.0	0.0	12.0	0.0	0.0
-6944.445	500.0	100.0	100.0	0	0.0	0.0	-0.006	1.0	97.081215	-6.952	1	1.0	0.0	12.0	0.0	0.0
-6944.445	500.0	100.0	100.0	0	0.0	0.0	-0.007	1.0	96.53207	-6.952	1	1.0	0.0	12.0	0.0	0.0
-6944.445	500.0	100.0	100.0	0	0.0	0.0	-0.008	1.0	96.53207	-6.952	1	1.0	0.0	12.0	0.0	0.0
-6944.445	500.0	100.0	100.0	0	0.0	0.0	-0.009	1.0	96.86558	-6.952	1	1.0	0.0	13.0	0.0	0.0
-6944.445	500.0	100.0	100.0	0	0.0	0.0	-0.011	1.0	96.86558	-6.952	1	1.0	0.0	13.0	0.0	0.0
0.0	500.0	100.0	100.0	0	0.0	0.0	-0.012	1.0	96.60872	-6.952	1	1.0	1.0	0.0	0.0	0.0
0.0	500.0	100.0	100.0	0	0.0	0.0	-0.013	1.0	96.04414	-6.952	1	1.0	1.0	0.0	0.0	0.0
0.0	500.0	100.0	100.0	0	0.0	0.0	-0.014	1.0	96.90133	-6.952	1	1.0	1.0	0.0	0.0	0.0
0.0	500.0	100.0	100.0	0	0.0	0.0	-0.015	1.0	96.605385	-6.952	1	1.0	1.0	0.0	0.0	0.0
0.0	500.0	100.0	100.0	0	0.0	0.0	-0.017	1.0	98.44066	-6.46	1	1.0	1.0	0.0	0.0	0.0
0.0	500.0	100.0	100.0	0	0.0	0.0	-0.018	1.0	98.44066	-6.004	1	1.0	1.0	0.0	0.0	0.0
0.0	500.0	100.0	100.0	0	0.0	0.0	-0.018	1.0	97.98722	-6.004	1	1.0	1.0	0.0	0.0	0.0
0.0	500.0	100.0	100.0	0	0.0	0.0	-0.019	1.0	97.98722	-5.185	1	1.0	1.0	0.0	0.0	0.0
0.0	500.0	100.0	100.0	0	0.0	0.0	-0.019	1.0	97.07489	-5.185	1	1.0	1.0	0.0	0.0	0.0
0.0	500.0	100.0	100.0	0	0.0	0.0	-0.02	1.0	97.54981	-4.477	1	1.0	1.0	0.0	0.0	0.0
0.0	500.0	100.0	100.0	0	0.0	0.0	-0.021	1.0	97.54981	-4.16	1	1.0	1.0	0.0	0.0	0.0
0.0	500.0	100.0	100.0	0	0.0	0.0	-0.021	1.0	97.296776	-4.16	1	1.0	1.0	0.0	0.0	0.0
0.0	500.0	100.0	100.0	0	0.0	0.0	-0.022	1.0	97.47618	-3.593	1	1.0	1.0	0.0	0.0	0.0
0.0	500.0	100.0	100.0	0	0.0	0.0	-0.022	1.0	97.47618	-3.339	1	1.0	1.0	0.0	0.0	0.0
0.0	500.0	100.0	100.0	0	0.0	0.0	-0.023	1.0	98.40256	-3.339	1	1.0	1.0	0.0	0.0	0.0
0.0	500.0	100.0	100.0	0	0.0	0.0	-0.023	1.0	98.40256	-2.883	1	1.0	1.0	0.0	0.0	0.0
0.0	500.0	100.0	100.0	0	0.0	0.0	-0.023	1.0	98.34671	-2.883	1	1.0	1.0	0.0	0.0	0.0
0.0	500.0	100.0	100.0	0	0.0	0.0	-0.023	1.0	97.78835	-2.49	1	1.0	1.0	0.0	0.0	0.0
0.0	500.0	100.0	100.0	0	0.0	0.0	-0.024	1.0	97.78835	-2.313	1	1.0	1.0	0.0	0.0	0.0
0.0	500.0	100.0	100.0	0	0.0	0.0	-0.024	1.0	97.9898	-2.313	1	1.0	1.0	0.0	0.0	0.0
0.0	500.0	100.0	100.0	0	0.0	0.0	-0.024	1.0	97.01639	-1.998	1	1.0	1.0	0.0	0.0	0.0
0.0	500.0	100.0	100.0	0	0.0	0.0	-0.025	1.0	97.01639	-1.856	1	1.0	1.0	0.0	0.0	0.0
0.0	500.0	100.0	100.0	0	0.0	0.0	-0.025	1.0	96.09426	-1.856	1	1.0	1.0	0.0	0.0	0.0
0.0	500.0	100.0	100.0	0	0.0	0.0	-0.026	1.0	96.09426	-1.603	1	1.0	1.0	0.0	0.0	0.0
0.0	500.0	100.0	100.0	0	0.0	0.0	-0.027	1.0	96.4906	-1.603	1	1.0	1.0	0.0	0.0	0.0
0.0	500.0	100.0	100.0	0	0.0	0.0	-0.027	1.0	95.70921	-1.49	1	1.0	1.0	0.0	0.0	0.0
0.0	500.0	100.0	100.0	0	0.0	0.0	-0.028	1.0	95.70921	-1.286	1	1.0	1.0	0.0	0.0	0.0
0.0	500.0	100.0	100.0	0	0.0	0.0	-0.029	1.0	98.15147	-1.286	1	1.0	1.0	0.0	0.0	0.0
0.0	500.0	100.0	100.0	0	0.0	0.0	-0.029	1.0	98.71401	-1.195	1	1.0	1.0	0.0	0.0	0.0
0.0	500.0	100.0	100.0	0	0.0	0.0	-0.03	1.0	98.71401	-1.032	1	1.0	1.0	0.0	0.0	0.0
0.0	500.0	100.0	100.0	0	0.0	0.0	-0.03	1.0	98.55139	-1.032	1	1.0	1.0	0.0	0.0	0.0
0.0	500.0	100.0	100.0	0	0.0	0.0	-0.031	1.0	98.54631	-0.891	1	1.0	1.0	0.0	0.0	0.0
0.0	500.0	100.0	100.0	0	0.0	0.0	-0.031	1.0	98.55847	-0.891	1	1.0	1.0	0.0	0.0	0.0
0.0	500.0	100.0	100.0	0	0.0	0.0	-0.032	1.0	98.12799	-0.828	1	1.0	1.0	0.0	0.0	0.0
0.0	500.0	100.0	100.0	0	0.0	0.0	-0.032	1.0	98.12799	-0.715	1	1.0	1.0	0.0	0.0	0.0
0.0	500.0	100.0	100.0	0	0.0	0.0	-0.032	1.0	97.79589	-0.715	1	1.0	1.0	0.0	0.0	0.0
0.0	500.0	100.0	100.0	0	0.0	0.0	-0.032	1.0	97.671814	-0.664	1	1.0	1.0	0.0	0.0	0.0
0.0	500.0	100.0	100.0	0	0.0	0.0	-0.032	1.0	97.671814	-0.573	1	1.0	1.0	0.0	0.0	0.0
0.0	500.0	100.0	100.0	0	0.0	0.0	-0.032	1.0	97.95463	-0.573	1	1.0	1.0	0.0	0.0	0.0
0.0	500.0	100.0	100.0	0	0.0	0.0	-0.031	1.0	97.95463	-0.495	1	1.0	1.0	0.0	0.0	0.0
0.0	500.0	100.0	100.0	0	0.0	0.0	-0.03	1.0	98.0349	-0.495	1	1.0	1.0	2.0	0.0	0.0
0.0	500.0	100.0	100.0	0	0.0	0.0	-0.029	1.0	99.40449	-0.46	1	1.0	1.0	4.0	0.0	0.0
0.0	500.0	100.0	100.0	0	0.0	0.0	-0.028	1.0	99.40449	-0.397	1	1.0	1.0	4.0	0.0	0.0
5555.5557	400.0	100.0	100.0	0	0.0	0.0	-0.027	1.0	98.96025	-0.397	1	1.0	1.0	4.0	0.0	0.0
5555.5557	400.0	100.0	100.0	0	0.0	0.0	-0.026	1.0	98.706924	-0.369	1	1.0	1.0	4.0	0.0	0.0
5555.5557	400.0	100.0	100.0	0	0.0	0.0	-0.025	1.0	98.706924	0.072	1	1.0	1.0	4.0	0.0	0.0
5555.5557	400.0	100.0	100.0	0	0.0	0.0	-0.023	1.0	98.463135	0.072	1	1.0	1.0	4.0	0.0	0.0
5555.5557	400.0	100.0	100.0	0	0.0	0.0	-0.022	1.0	98.463135	0.821	1	1.0	1.0	4.0	0.0	0.0
5555.5557	400.0	100.0	100.0	0	0.0	0.0	-0.02	1.0	97.21331	0.821	1	1.0	1.0	4.0	0.0	0.0
5555.5557	400.0	100.0	100.0	0	0.0	0.0	-0.018	1.0	96.808525	1.156	1	1.0	1.0	4.0	0.0	0.0
5555.5557	400.0	100.0	100.0	0	0.0	0.0	-0.016	1.0	96.808525	1.757	1	1.0	1.0	4.0	0.0	0.0
5555.5557	400.0	100.0	100.0	0	0.0	0.0	-0.015	1.0	97.45122	1.757	1	1.0	1.0	4.0	0.0	0.0
5555.5557	400.0	100.0	100.0	0	0.0	0.0	-0.013	1.0	97.5045	2.026	1	1.0	1.0	4.0	0.0	0.0
5555.5557	400.0	100.0	100.0	0	0.0	0.0	-0.011	1.0	97.5045	2.508	1	1.0	1.0	4.0	0.0	0.0
5555.5557	400.0	100.0	100.0	0	0.0	0.0	-0.009	1.0	96.67894	2.508	1	1.0	1.0	4.0	0.0	0.0
5555.5557	400.0	100.0	100.0	0	0.0	0.0	-0.007	1.0	96.67894	2.724	1	1.0	1.0	4.0	0.0	0.0
5555.5557	400.0	100.0	100.0	0	0.0	0.0	-0.005	1.0	98.380844	2.724	1	1.0	1.0	5.0	0.0	0.0
5555.5557	400.0	100.0	100.0	0	0.0	0.0	-0.003	1.0	98.868645	3.111	1	1.0	1.0	5.0	0.0	0.0
5555.5557	400.0	100.0	100.0	0	0.0	0.0	-0.001	1.0	98.868645	3.284	1	1.0	1.0	5.0	0.0	0.0
5555.5557	400.0	100.0	100.0	0	0.0	0.0	0.0	1.0	98.01642	3.284	1	1.0	1.0	5.0	0.0	0.0
5555.5557	400.0	100.0	100.0	0	0.0	0.0	0.002	1.0	97.47157	3.595	1	1.0	1.0	5.0	0.0	0.0
5555.5557	400.0	100.0	100.0	0	0.0	0.0	0.005	1.0	97.47157	3.863	1	1.0	1.0	5.0	0.0	0.0
5555.5557	400.0	100.0	100.0	0	0.0	0.0	0.007	1.0	96.63126	3.863	1	1.0	1.0	5.0	0.0	0.0
5555.5557	400.0	100.0	100.0	0	0.0	0.0	0.009	1.0	96.63126	3.984	1	1.0	1.0	5.0	0.0	0.0
5555.5557	400.0	100.0	100.0	0	0.0	0.0	0.011	1.0	96.43699	3.984	1	1.0	1.0	5.0	0.0	0.0
5555.5557	400.0	100.0	100.0	0	0.0	0.0	0.013	1.0	95.83391	4.199	1	1.0	1.0	5.0	0.0	0.0
5555.5557	400.0	100.0	100.0	0	0.0	0.0	0.015	1.0	95.83391	4.295	1	1.0	1.0	5.0	0.0	0.0
5555.5557	400.0	100.0	100.0	0	0.0	0.0	0.017	1.0	96.72055	4.295	1	1.0	1.0	5.0	0.0	0.0
5555.5557	400.0	100.0	100.0	0	0.0	0.0	0.019	1.0	96.74625	4.468	1	1.0	1.0	5.0	0.0	0.0
5555.5557	400.0	100.0	100.0	0	0.0	0.0	0.021	1.0	96.74625	4.545	1	1.0	1.0	5.0	0.0	0.0
5555.5557	400.0	100.0	100.0	0	0.0	0.0	0.023	1.0	97.60919	4.545	1	1.0	1.0	5.0	0.0	0.0
5555.5557	400.0	100.0	100.0	0	0.0	0.0	0.025	1.0	97.60919	4.684	1	1.0	1.0	5.0	0.0	0.0
5555.5557	400.0	100.0	100.0	0	0.0	0.0	0.027	1.0	97.60334	4.684	1	1.0	1.0	5.0	0.0	0.0
5555.5557	400.0	100.0	100.0	0	0.0	0.0	0.029	1.0	98.0585	4.746	1	1.0	1.0	5.0	0.0	0.0
5555.5557	400.0	100.0	100.0	0	0.0	0.0	0.031	1.0	98.0585	4.857	1	1.0	1.0	5.0	0.0	0.0
5555.5557	400.0	100.0	100.0	0	0.0	0.0	0.032	1.0	97.37633	4.857	1	1.0	1.0	5.0	0.0	0.0
5555.5557	400.0	100.0	100.0	0	0.0	0.0	0.034	1.0	96.68703	4.954	1	1.0	1.0	5.0	0.0	0.0
5555.5557	400.0	100.0	100.0	0	0.0	0.0	0.036	1.0	96.13925	4.996	1	1.0	1.0	5.0	0.0	0.0
5555.5557	400.0	100.0	100.0	0	0.0	0.0	0.037	1.0	96.35834	4.996	1	1.0	1.0	5.0	0.0	0.0
5555.5557	400.0	100.0	100.0	0	0.0	0.0	0.039	1.0	96.35834	5.036	1	1.0	1.0	5.0	0.0	0.0
5555.5557	400.0	100.0	100.0	0	0.0	0.0	0.04	1.0	96.076645	5.036	1	1.0	1.0	5.0	0.0	0.0
5555.5557	400.0	100.0	100.0	0	0.0	0.0	0.042	1.0	95.82932	5.109	1	1.0	1.0	5.0	0.0	0.0
5555.5557	400.0	100.0	100.0	0	0.0	0.0	0.043	1.0	95.82932	5.14	1	1.0	1.0	5.0	0.0	0.0
5555.5557	400.0	100.0	100.0	0	0.0	0.0	0.044	1.0	95.59389	5.14	1	1.0	1.0	5.0	0.0	0.0
5555.5557	400.0	100.0	100.0	0	0.0	0.0	0.045	1.0	95.13718	5.197	1	1.0	1.0	5.0	0.0	0.0
5555.5557	400.0	100.0	100.0	0	0.0	0.0	0.047	1.0	95.13718	5.224	1	1.0	1.0	5.0	0.0	0.0
5555.5557	400.0	100.0	100.0	0	0.0	0.0	0.048	1.0	94.621056	5.224	1	1.0	1.0	5.0	0.0	0.0
5555.5557	400.0	100.0	100.0	0	0.0	0.0	0.049	1.0	94.39319	5.27	1	1.0	1.0	5.0	0.0	0.0
5555.5557	400.0	100.0	100.0	0	0.0	0.0	0.05	1.0	94.33223	5.27	1	1.0	1.0	5.0	0.0	0.0
5555.5557	400.0	100.0	100.0	0	0.0	0.0	0.051	1.0	95.046875	5.291	1	1.0	1.0	5.0	0.0	0.0
5555.5557	400.0	100.0	100.0	0	0.0	0.0	0.052	1.0	95.046875	5.328	1	1.0	1.0	5.0	0.0	0.0
5555.5557	400.0	100.0	100.0	0	0.0	0.0	0.053	1.0	94.76051	5.328	1	1.0	1.0	5.0	0.0	0.0
5555.5557	400.0	100.0	100.0	0	0.0	0.0	0.054	1.0	95.153046	5.344	1	1.0	1.0	5.0	0.0	0.0
5555.5557	400.0	100.0	100.0	0	0.0	0.0	0.054	1.0	94.219284	5.373	1	1.0	1.0	5.0	0.0	0.0
5555.5557	400.0	100.0	100.0	0	0.0	0.0	0.055	1.0	95.24094	5.373	1	1.0	1.0	5.0	0.0	0.0
5555.5557	400.0	100.0	100.0	0	0.0	0.0	0.056	1.0	95.24094	5.387	1	1.0	1.0	5.0	0.0	0.0
5555.5557	400.0	100.0	100.0	0	0.0	0.0	0.057	1.0	95.80116	5.387	1	1.0	1.0	5.0	0.0	0.0
5555.5557	400.0	100.0	100.0	0	0.0	0.0	0.057	1.0	96.40194	5.41	1	1.0	1.0	5.0	0.0	0.0
5555.5557	400.0	100.0	100.0	0	0.0	0.0	0.058	1.0	96.40194	5.431	1	1.0	1.0	5.0	0.0	0.0
5555.5557	400.0	100.0	100.0	0	0.0	0.0	0.059	1.0	96.30432	5.431	1	1.0	1.0	5.0	0.0	0.0
5555.5557	400.0	100.0	100.0	0	0.0	0.0	0.06	1.0	96.182014	5.441	1	1.0	1.0	5.0	0.0	0.0
5555.5557	400.0	100.0	100.0	0	0.0	0.0	0.06	1.0	96.182014	5.457	1	1.0	1.0	5.0	0.0	0.0
5555.5557	400.0	100.0	100.0	0	0.0	0.0	0.061	1.0	96.63032	5.457	1	1.0	1.0	5.0	0.0	0.0
5555.5557	400.0	100.0	100.0	0	0.0	0.0	0.061	1.0	96.63032	5.465	1	1.0	1.0	5.0	0.0	0.0
5555.5557	400.0	100.0	100.0	0	0.0	0.0	0.062	1.0	98.124725	5.465	1	1.0	1.0	5.0	0.0	0.0
5555.5557	400.0	100.0	100.0	0	0.0	0.0	0.062	1.0	97.77027	5.477	1	1.0	1.0	5.0	0.0	0.0
5555.5557	400.0	100.0	100.0	0	0.0	0.0	0.063	1.0	97.77027	5.484	1	1.0	1.0	5.0	0.0	0.0
5555.5557	400.0	100.0	100.0	0	0.0	0.0	0.064	1.0	97.25155	5.484	1	1.0	1.0	5.0	0.0	0.0
5555.5557	400.0	100.0	100.0	0	0.0	0.0	0.064	1.0	97.6401	5.494	1	1.0	1.0	5.0	0.0	0.0
5555.5557	400.0	100.0	100.0	0	0.0	0.0	0.065	1.0	97.6401	5.504	1	1.0	1.0	5.0	0.0	0.0
5555.5557	400.0	100.0	100.0	0	0.0	0.0	0.065	1.0	96.162384	5.504	1	1.0	1.0	5.0	0.0	0.0
5555.5557	400.0	100.0	100.0	0	0.0	0.0	0.066	1.0	96.162384	5.508	1	1.0	1.0	5.0	0.0	0.0
5555.5557	400.0	100.0	100.0	0	0.0	0.0	0.066	1.0	97.03994	5.508	1	1.0	1.0	5.0	0.0	0.0
5555.5557	400.0	100.0	100.0	0	0.0	0.0	0.067	1.0	98.228096	5.511	1	1.0	1.0	5.0	0.0	0.0
5555.5557	400.0	100.0	100.0	0	0.0	0.0	0.067	1.0	98.228096	5.518	1	1.0	1.0	5.0	0.0	0.0
5555.5557	400.0	100.0	100.0	0	0.0	0.0	0.068	1.0	97.78042	5.518	1	1.0	1.0	5.0	0.0	0.0
5555.5557	400.0	100.0	100.0	0	0.0	0.0	0.068	1.0	98.16588	5.525	1	1.0	1.0	5.0	0.0	0.0
5555.5557	400.0	100.0	100.0	0	0.0	0.0	0.069	1.0	98.16588	5.528	1	1.0	1.0	5.0	0.0	0.0
5555.5557	400.0	100.0	100.0	0	0.0	0.0	0.07	1.0	97.1682	5.528	1	1.0	1.0	5.0	0.0	0.0
5555.5557	400.0	100.0	100.0	0	0.0	0.0	0.07	1.0	97.1682	5.531	1	1.0	1.0	5.0	0.0	0.0
5555.5557	400.0	100.0	100.0	0	0.0	0.0	0.071	1.0	96.74476	5.531	1	1.0	1.0	5.0	0.0	0.0
5555.5557	400.0	100.0	100.0	0	0.0	0.0	0.071	1.0	96.97074	5.533	1	1.0	1.0	5.0	0.0	0.0
5555.5557	400.0	100.0	100.0	0	0.0	0.0	0.072	1.0	96.155266	5.537	1	1.0	1.0	5.0	0.0	0.0
5555.5557	400.0	100.0	100.0	0	0.0	0.0	0.072	1.0	96.51039	5.537	1	1.0	1.0	5.0	0.0	0.0
5555.5557	400.0	100.0	100.0	0	0.0	0.0	0.072	1.0	96.59748	5.54	1	1.0	1.0	5.0	0.0	0.0
5555.5557	400.0	100.0	100.0	0	0.0	0.0	0.073	1.0	96.59748	5.54	1	1.0	1.0	5.0	0.0	0.0
5555.5557	400.0	100.0	100.0	0	0.0	0.0	0.073	1.0	97.467575	5.543	1	1.0	1.0	5.0	0.0	0.0
5555.5557	400.0	100.0	100.0	0	0.0	0.0	0.074	1.0	97.467575	5.544	1	1.0	1.0	5.0	0.0	0.0
5555.5557	400.0	100.0	100.0	0	0.0	0.0	0.074	1.0	97.61622	5.544	1	1.0	1.0	5.0	0.0	0.0
5555.5557	400.0	100.0	100.0	0	0.0	0.0	0.075	1.0	97.180374	5.547	1	1.0	1.0	5.0	0.0	0.0
5555.5557	400.0	100.0	100.0	0	0.0	0.0	0.076	1.0	97.180374	5.548	1	1.0	1.0	5.0	0.0	0.0
5555.5557	400.0	100.0	100.0	0	0.0	0.0	0.076	1.0	96.87742	5.548	1	1.0	1.0	5.0	0.0	0.0
5555.5557	400.0	100.0	100.0	0	0.0	0.0	0.077	1.0	95.66589	5.549	1	1.0	1.0	5.0	0.0	0.0
5555.5557	400.0	100.0	100.0	0	0.0	0.0	0.077	1.0	95.66589	5.55	1	1.0	1.0	5.0	0.0	0.0
5555.5557	400.0	100.0	100.0	0	0.0	0.0	0.078	1.0	97.64687	5.55	1	1.0	1.0	5.0	0.0	0.0
5555.5557	400.0	100.0	100.0	0	0.0	0.0	0.079	1.0	97.64687	5.551	1	1.0	1.0	5.0	0.0	0.0
5555.5557	400.0	100.0	100.0	0	0.0	0.0	0.079	1.0	97.247025	5.551	1	1.0	1.0	5.0	0.0	0.0
5555.5557	400.0	100.0	100.0	0	0.0	0.0	0.08	1.0	96.714806	5.553	1	1.0	1.0	5.0	0.0	0.0
5555.5557	400.0	100.0	100.0	0	0.0	0.0	0.081	1.0	96.714806	5.553	1	1.0	1.0	5.0	0.0	0.0
5555.5557	400.0	100.0	100.0	0	0.0	0.0	0.082	1.0	96.491646	5.553	1	1.0	1.0	5.0	0.0	0.0
5555.5557	400.0	100.0	100.0	0	0.0	0.0	0.083	1.0	96.9073	5.554	1	1.0	1.0	5.0	0.0	0.0
5555.5557	400.0	100.0	100.0	0	0.0	0.0	0.084	1.0	96.9073	5.555	1	1.0	1.0	5.0	0.0	0.0
5555.5557	400.0	100.0	100.0	0	0.0	0.0	0.084	1.0	95.7649	5.555	1	1.0	1.0	5.0	0.0	0.0
5555.5557	400.0	100.0	100.0	0	0.0	0.0	0.085	1.0	95.7649	5.556	1	1.0	1.0	5.0	0.0	0.0
5555.5557	400.0	100.0	100.0	0	0.0	0.0	0.086	1.0	95.4289	5.556	1	1.0	1.0	5.0	0.0	0.0
5555.5557	400.0	100.0	100.0	0	0.0	0.0	0.087	1.0	95.39082	5.556	1	1.0	1.0	5.0	0.0	0.0
5555.5557	400.0	100.0	100.0	0	0.0	0.0	0.088	1.0	94.9953	5.557	1	1.0	1.0	5.0	0.0	0.0
5555.5557	400.0	100.0	100.0	0	0.0	0.0	0.088	1.0	95.51439	5.557	1	1.0	1.0	5.0	0.0	0.0
5555.5557	400.0	100.0	100.0	0	0.0	0.0	0.089	1.0	96.002235	5.557	1	1.0	1.0	5.0	0.0	0.0
5555.5557	400.0	100.0	100.0	0	0.0	0.0	0.09	1.0	96.002235	5.559	1	1.0	1.0	5.0	0.0	0.0
5555.5557	400.0	100.0	100.0	0	0.0	0.0	0.091	1.0	96.24034	5.559	1	1.0	1.0	5.0	0.0	0.0
5555.5557	400.0	100.0	100.0	0	0.0	0.0	0.091	1.0	96.24034	5.559	1	1.0	1.0	5.0	0.0	0.0
5555.5557	400.0	100.0	100.0	0	0.0	0.0	0.092	1.0	96.84629	5.559	1	1.0	1.0	5.0	0.0	0.0
5555.5557	400.0	100.0	100.0	0	0.0	0.0	0.093	1.0	95.69088	5.559	1	1.0	1.0	5.0	0.0	0.0
5555.5557	400.0	100.0	100.0	0	0.0	0.0	0.094	1.0	95.69088	5.56	1	1.0	1.0	5.0	0.0	0.0
5555.5557	400.0	100.0	100.0	0	0.0	0.0	0.095	1.0	96.28824	5.56	1	1.0	1.0	5.0	0.0	0.0
5555.5557	400.0	100.0	100.0	0	0.0	0.0	0.095	1.0	96.57751	5.56	1	1.0	1.0	5.0	0.0	0.0
5555.5557	400.0	100.0	100.0	0	0.0	0.0	0.096	1.0	96.57751	5.56	1	1.0	1.0	5.0	0.0	0.0
5555.5557	400.0	100.0	100.0	0	0.0	0.0	0.097	1.0	95.99614	5.56	1	1.0	1.0	5.0	0.0	0.0
5555.5557	400.0	100.0	100.0	0	0.0	0.0	0.098	1.0	95.99614	5.561	1	1.0	1.0	5.0	0.0	0.0
5555.5557	400.0	100.0	100.0	0	0.0	0.0	0.099	1.0	95.874916	5.561	1	1.0	1.0	5.0	0.0	0.0
5555.5557	400.0	100.0	100.0	0	0.0	0.0	0.1	1.0	97.541824	5.561	1	1.0	1.0	5.0	0.0	0.0
5555.5557	400.0	100.0	100.0	0	0.0	0.0	0.101	1.0	97.541824	5.561	1	1.0	1.0	5.0	0.0	0.0
5555.5557	400.0	100.0	100.0	0	0.0	0.0	0.102	1.0	96.70788	5.561	1	1.0	1.0	5.0	0.0	0.0
5555.5557	400.0	100.0	100.0	0	0.0	0.0	0.103	1.0	96.72966	5.561	1	1.0	1.0	5.0	0.0	0.0
5555.5557	400.0	100.0	100.0	0	0.0	0.0	0.103	1.0	96.72966	5.561	1	1.0	1.0	5.0	0.0	0.0
5555.5557	400.0	100.0	100.0	0	0.0	0.0	0.105	1.0	96.21484	5.561	1	1.0	1.0	5.0	0.0	0.0
5555.5557	400.0	100.0	100.0	0	0.0	0.0	0.106	1.0	96.21484	5.561	1	1.0	1.0	5.0	0.0	0.0
5555.5557	400.0	100.0	100.0	0	0.0	0.0	0.107	1.0	95.73201	5.561	1	1.0	1.0	5.0	0.0	0.0
5555.5557	400.0	100.0	100.0	0	0.0	0.0	0.108	1.0	95.83739	5.561	1	1.0	1.0	5.0	0.0	0.0
5555.5557	400.0	100.0	100.0	0	0.0	0.0	0.109	1.0	95.83739	5.562	1	1.0	1.0	5.0	0.0	0.0
5555.5557	400.0	100.0	100.0	0	0.0	0.0	0.11	1.0	95.622665	5.562	1	1.0	1.0	5.0	0.0	0.0
5555.5557	400.0	100.0	100.0	0	0.0	0.0	0.111	1.0	95.69887	5.562	1	1.0	1.0	5.0	0.0	0.0
5555.5557	400.0	100.0	100.0	0	0.0	0.0	0.112	1.0	95.69887	5.562	1	1.0	1.0	5.0	0.0	0.0
5555.5557	400.0	100.0	100.0	0	0.0	0.0	0.113	1.0	95.722374	5.562	1	1.0	1.0	5.0	0.0	0.0
5555.5557	400.0	100.0	100.0	0	0.0	0.0	0.114	1.0	95.722374	5.562	1	1.0	1.0	5.0	0.0	0.0
5555.5557	400.0	100.0	100.0	0	0.0	0.0	0.114	1.0	95.94118	5.562	1	1.0	1.0	5.0	0.0	0.0
5555.5557	400.0	100.0	100.0	0	0.0	0.0	0.115	1.0	96.438324	5.562	1	1.0	1.0	5.0	0.0	0.0
5555.5557	400.0	100.0	100.0	0	0.0	0.0	0.116	1.0	96.438324	5.562	1	1.0	1.0	5.0	0.0	0.0
5555.5557	400.0	100.0	100.0	1	0.0	0.0	0.117	1.0	96.295204	5.562	1	1.0	1.0	5.0	0.0	0.0
5555.5557	400.0	100.0	100.0	1	0.0	0.0	0.118	1.0	96.955635	5.562	1	1.0	1.0	5.0	0.0	0.0
5555.5557	400.0	100.0	100.0	1	0.0	0.0	0.119	1.0	96.955635	5.562	1	1.0	1.0	5.0	0.0	0.0
5555.5557	400.0	100.0	100.0	1	0.0	0.0	0.12	1.0	96.63593	5.562	1	1.0	1.0	5.0	0.0	0.0
5555.5557	400.0	100.0	100.0	1	0.0	0.0	0.121	1.0	96.63593	5.562	1	1.0	1.0	5.0	0.0	0.0
5555.5557	400.0	100.0	100.0	1	0.0	0.0	0.122	1.0	96.475975	5.562	1	1.0	1.0	5.0	0.0	0.0
5555.5557	400.0	100.0	100.0	1	0.0	0.0	0.123	1.0	96.6536	5.562	1	1.0	1.0	5.0	0.0	0.0
5555.5557	400.0	100.0	100.0	1	0.0	0.0	0.124	1.0	96.6536	5.562	1	1.0	1.0	5.0	0.0	0.0
5555.5557	400.0	100.0	100.0	1	0.0	0.0	0.125	1.0	96.108925	5.562	1	1.0	1.0	5.0	0.0	0.0
5555.5557	400.0	100.0	100.0	1	0.0	0.0	0.126	1.0	96.11916	5.562	1	1.0	1.0	5.0	0.0	0.0
5555.5557	400.0	100.0	100.0	1	0.0	0.0	0.127	1.0	96.11916	5.562	1	1.0	1.0	5.0	0.0	0.0
5555.5557	400.0	100.0	100.0	1	0.0	0.0	0.128	1.0	96.46148	5.562	1	1.0	1.0	5.0	0.0	0.0
5555.5557	400.0	100.0	100.0	1	0.0	0.0	0.129	1.0	96.46148	5.562	1	1.0	1.0	5.0	0.0	0.0
5555.5557	400.0	100.0	100.0	1	0.0	0.0	0.13	1.0	96.290764	5.562	1	1.0	1.0	5.0	0.0	0.0
5555.5557	400.0	100.0	100.0	1	0.0	0.0	0.131	1.0	97.11926	5.562	1	1.0	1.0	5.0	0.0	0.0
5555.5557	400.0	100.0	100.0	1	0.0	0.0	0.132	1.0	97.11926	5.562	1	1.0	1.0	5.0	0.0	0.0
5555.5557	400.0	100.0	100.0	1	0.0	0.0	0.133	1.0	96.76318	5.562	1	1.0	1.0	5.0	0.0	0.0
5555.5557	400.0	100.0	100.0	1	0.0	0.0	0.134	1.0	96.83087	5.562	1	1.0	1.0	5.0	0.0	0.0
5555.5557	400.0	100.0	100.0	1	0.0	0.0	0.135	1.0	96.83087	5.562	1	1.0	1.0	5.0	0.0	0.0
5555.5557	400.0	100.0	100.0	1	0.0	0.0	0.136	1.0	96.12643	5.562	1	1.0	1.0	5.0	0.0	0.0
5555.5557	400.0	100.0	100.0	1	0.0	0.0	0.137	1.0	97.03347	5.562	1	1.0	1.0	5.0	0.0	0.0
5555.5557	400.0	100.0	100.0	1	0.0	0.0	0.138	1.0	97.040985	5.562	1	1.0	1.0	5.0	0.0	0.0
5555.5557	400.0	100.0	100.0	1	0.0	0.0	0.139	1.0	96.50718	5.562	1	1.0	1.0	5.0	0.0	0.0
5555.5557	400.0	100.0	100.0	1	0.0	0.0	0.14	1.0	96.104164	5.562	1	1.0	1.0	5.0	0.0	0.0
5555.5557	400.0	100.0	100.0	1	0.0	0.0	0.141	1.0	95.6324	5.562	1	1.0	1.0	5.0	0.0	0.0
5555.5557	400.0	100.0	100.0	1	0.0	0.0	0.142	1.0	95.91957	5.562	1	1.0	1.0	5.0	0.0	0.0
5555.5557	400.0	100.0	100.0	1	0.0	0.0	0.143	1.0	95.5885	5.562	1	1.0	1.0	5.0	0.0	0.0
5555.5557	400.0	100.0	100.0	1	0.0	0.0	0.144	1.0	95.742584	5.562	1	1.0	1.0	5.0	0.0	0.0
5555.5557	400.0	100.0	100.0	1	0.0	0.0	0.144	1.0	95.742584	5.562	1	1.0	1.0	5.0	0.0	0.0
5555.5557	400.0	100.0	100.0	1	0.0	0.0	0.145	1.0	95.35654	5.562	1	1.0	1.0	5.0	0.0	0.0
5555.5557	400.0	100.0	100.0	1	0.0	0.0	0.146	1.0	95.16768	5.562	1	1.0	1.0	5.0	0.0	0.0
5555.5557	400.0	100.0	100.0	1	0.0	0.0	0.147	1.0	95.16768	5.562	1	1.0	1.0	5.0	0.0	0.0
5555.5557	400.0	100.0	100.0	1	0.0	0.0	0.148	1.0	95.78719	5.562	1	1.0	1.0	5.0	0.0	0.0
5555.5557	400.0	100.0	100.0	1	0.0	0.0	0.149	1.0	95.902084	5.562	1	1.0	1.0	5.0	0.0	0.0
5555.5557	400.0	100.0	100.0	1	0.0	0.0	0.149	1.0	95.902084	5.562	1	1.0	1.0	5.0	0.0	0.0
5555.5557	400.0	100.0	100.0	1	0.0	0.0	0.15	1.0	96.30873	5.562	1	1.0	1.0	5.0	0.0	0.0
5555.5557	400.0	100.0	100.0	1	0.0	0.0	0.151	1.0	96.30873	5.562	1	1.0	1.0	5.0	0.0	0.0
5555.5557	400.0	100.0	100.0	1	0.0	0.0	0.152	1.0	95.86019	5.562	1	1.0	1.0	5.0	0.0	0.0
5555.5557	400.0	100.0	100.0	1	0.0	0.0	0.153	1.0	96.48302	5.562	1	1.0	1.0	6.0	0.0	0.0
5555.5557	400.0	100.0	100.0	0	0.0	0.0	0.154	1.0	96.48302	5.562	1	2.0	1.0	7.0	0.0	0.0
0.0	400.0	100.0	100.0	0	0.0	0.0	0.154	1.0	96.07458	5.562	1	2.0	1.0	0.0	0.0	0.0
0.0	400.0	100.0	100.0	0	0.0	0.0	0.155	1.0	95.176186	5.562	1	2.0	1.0	0.0	0.0	0.0
0.0	400.0	100.0	100.0	0	0.0	0.0	0.156	1.0	95.176186	5.562	1	2.0	1.0	0.0	0.0	0.0
0.0	400.0	100.0	100.0	0	0.0	0.0	0.157	1.0	95.37772	5.562	1	2.0	1.0	0.0	0.0	0.0
0.0	400.0	100.0	100.0	0	0.0	0.0	0.158	1.0	95.37772	5.169	1	2.0	1.0	0.0	0.0	0.0
0.0	400.0	100.0	100.0	0	0.0	0.0	0.158	1.0	95.68141	5.169	1	2.0	1.0	0.0	0.0	0.0
0.0	400.0	100.0	100.0	0	0.0	0.0	0.159	1.0	94.946266	4.463	1	2.0	1.0	0.0	0.0	0.0
0.0	400.0	100.0	100.0	0	0.0	0.0	0.16	1.0	96.77849	4.463	1	2.0	1.0	0.0	0.0	0.0
0.0	400.0	100.0	100.0	0	0.0	0.0	0.16	1.0	96.17093	3.854	1	2.0	1.0	0.0	0.0	0.0
0.0	400.0	100.0	100.0	0	0.0	0.0	0.161	1.0	96.235054	3.581	1	2.0	1.0	0.0	0.0	0.0
0.0	400.0	100.0	100.0	0	0.0	0.0	0.161	1.0	96.235054	3.581	1	2.0	1.0	0.0	0.0	0.0
0.0	400.0	100.0	100.0	0	0.0	0.0	0.162	1.0	95.84438	3.093	1	2.0	1.0	0.0	0.0	0.0
0.0	400.0	100.0	100.0	0	0.0	0.0	0.163	1.0	95.84438	2.874	1	2.0	1.0	0.0	0.0	0.0
0.0	400.0	100.0	100.0	0	0.0	0.0	0.163	1.0	95.75252	2.874	1	2.0	1.0	0.0	0.0	0.0
0.0	400.0	100.0	100.0	0	0.0	0.0	0.164	1.0	95.19836	2.482	1	2.0	1.0	0.0	0.0	0.0
0.0	400.0	100.0	100.0	0	0.0	0.0	0.164	1.0	95.19836	2.307	1	2.0	1.0	0.0	0.0	0.0
0.0	400.0	100.0	100.0	0	0.0	0.0	0.165	1.0	95.86618	2.307	1	2.0	1.0	0.0	0.0	0.0
0.0	400.0	100.0	100.0	0	0.0	0.0	0.166	1.0	96.252045	1.992	1	2.0	1.0	0.0	0.0	0.0
0.0	400.0	100.0	100.0	0	0.0	0.0	0.166	1.0	96.252045	1.992	1	2.0	1.0	0.0	0.0	0.0
0.0	400.0	100.0	100.0	0	0.0	0.0	0.167	1.0	95.78121	1.85	1	2.0	1.0	0.0	0.0	0.0
0.0	400.0	100.0	100.0	0	0.0	0.0	0.167	1.0	95.78121	1.599	1	2.0	1.0	0.0	0.0	0.0
0.0	400.0	100.0	100.0	0	0.0	0.0	0.168	1.0	95.8171	1.599	1	2.0	1.0	0.0	0.0	0.0
0.0	400.0	100.0	100.0	0	0.0	0.0	0.169	1.0	96.684555	1.485	1	2.0	1.0	0.0	0.0	0.0
0.0	400.0	100.0	100.0	0	0.0	0.0	0.169	1.0	96.684555	1.283	1	2.0	1.0	0.0	0.0	0.0
0.0	400.0	100.0	100.0	0	0.0	0.0	0.17	1.0	96.87042	1.283	1	2.0	1.0	0.0	0.0	0.0
0.0	400.0	100.0	100.0	0	0.0	0.0	0.171	1.0	97.20084	1.107	1	2.0	1.0	0.0	0.0	0.0
0.0	400.0	100.0	100.0	0	0.0	0.0	0.171	1.0	97.20084	1.029	1	2.0	1.0	0.0	0.0	0.0
0.0	400.0	100.0	100.0	0	0.0	0.0	0.172	1.0	97.17919	1.029	1	2.0	1.0	0.0	0.0	0.0
0.0	400.0	100.0	100.0	0	0.0	0.0	0.172	1.0	96.879135	0.888	1	2.0	1.0	0.0	0.0	0.0
0.0	400.0	100.0	100.0	0	0.0	0.0	0.173	1.0	96.3683	0.888	1	2.0	1.0	0.0	0.0	0.0
0.0	400.0	100.0	100.0	0	0.0	0.0	0.173	1.0	95.83384	0.825	1	2.0	1.0	0.0	0.0	0.0
0.0	400.0	100.0	100.0	0	0.0	0.0	0.174	1.0	96.22439	0.712	1	2.0	1.0	0.0	0.0	0.0
0.0	400.0	100.0	100.0	0	0.0	0.0	0.174	1.0	96.56096	0.712	1	2.0	1.0	0.0	0.0	0.0
0.0	400.0	100.0	100.0	0	0.0	0.0	0.174	1.0	96.99052	0.662	1	2.0	1.0	0.0	0.0	0.0
0.0	400.0	100.0	100.0	0	0.0	0.0	0.175	1.0	96.99052	0.662	1	2.0	1.0	0.0	0.0	0.0
0.0	400.0	100.0	100.0	0	0.0	0.0	0.176	1.0	95.63062	0.572	1	2.0	1.0	0.0	0.0	0.0
0.0	400.0	100.0	100.0	0	0.0	0.0	0.176	1.0	95.63062	0.531	1	2.0	1.0	0.0	0.0	0.0
0.0	400.0	100.0	100.0	0	0.0	0.0	0.176	1.0	97.30065	0.531	1	2.0	1.0	0.0	0.0	0.0
0.0	400.0	100.0	100.0	0	0.0	0.0	0.177	1.0	97.59695	0.458	1	2.0	1.0	0.0	0.0	0.0
0.0	400.0	100.0	100.0	0	0.0	0.0	0.177	1.0	97.59695	0.426	1	2.0	1.0	0.0	0.0	0.0
0.0	400.0	100.0	100.0	0	0.0	0.0	0.177	1.0	97.52098	0.426	1	2.0	1.0	0.0	0.0	0.0
0.0	400.0	100.0	100.0	0	0.0	0.0	0.177	1.0	97.780525	0.368	1	2.0	1.0	0.0	0.0	0.0
0.0	400.0	100.0	100.0	0	0.0	0.0	0.177	1.0	97.74767	0.368	1	2.0	1.0	0.0	0.0	0.0
0.0	400.0	100.0	100.0	0	0.0	0.0	0.177	1.0	97.58285	0.341	1	2.0	1.0	0.0	0.0	0.0
0.0	400.0	100.0	100.0	0	0.0	0.0	0.177	1.0	97.58285	0.296	1	2.0	1.0	0.0	0.0	0.0
0.0	400.0	100.0	100.0	0	0.0	0.0	0.177	1.0	97.37571	0.296	1	2.0	1.0	0.0	0.0	0.0
0.0	400.0	100.0	100.0	0	0.0	0.0	0.177	1.0	97.173515	0.254	1	2.0	1.0	0.0	0.0	0.0
0.0	400.0	100.0	100.0	0	0.0	0.0	0.176	1.0	97.173515	0.236	1	2.0	1.0	0.0	0.0	0.0
0.0	400.0	100.0	100.0	0	0.0	0.0	0.176	1.0	97.24441	0.236	1	2.0	1.0	8.0	0.0	0.0
0.0	400.0	100.0	100.0	0	0.0	0.0	0.175	1.0	97.49573	0.204	1	2.0	1.0	11.0	0.0	0.0
0.0	400.0	100.0	100.0	0	0.0	0.0	0.174	1.0	97.49573	0.204	1	2.0	1.0	11.0	0.0	0.0
-8333.334	600.0	100.0	100.0	0	0.0	0.0	0.173	1.0	97.27809	0.189	1	2.0	1.0	11.0	0.0	0.0
-8333.334	600.0	100.0	100.0	0	0.0	0.0	0.172	1.0	97.27809	0.163	1	2.0	1.0	11.0	0.0	0.0
-8333.334	600.0	100.0	100.0	0	0.0	0.0	0.171	1.0	97.65687	0.163	1	2.0	1.0	11.0	0.0	0.0
-8333.334	600.0	100.0	100.0	0	0.0	0.0	0.17	1.0	97.18146	0.152	1	2.0	1.0	11.0	0.0	0.0
-8333.334	600.0	100.0	100.0	0	0.0	0.0	0.168	1.0	97.18146	-1.005	1	2.0	1.0	11.0	0.0	0.0
-8333.334	600.0	100.0	100.0	0	0.0	0.0	0.167	1.0	96.88182	-1.005	1	2.0	1.0	11.0	0.0	0.0
-8333.334	600.0	100.0	100.0	0	0.0	0.0	0.165	1.0	96.35384	-2.006	1	2.0	1.0	11.0	0.0	0.0
-8333.334	600.0	100.0	100.0	0	0.0	0.0	0.163	1.0	96.35384	-2.006	1	2.0	1.0	11.0	0.0	0.0
-8333.334	600.0	100.0	100.0	0	0.0	0.0	0.16	1.0	95.876755	-2.454	1	2.0	1.0	11.0	0.0	0.0
-8333.334	600.0	100.0	100.0	0	0.0	0.0	0.158	1.0	95.876755	-3.257	1	2.0	1.0	11.0	0.0	0.0
-8333.334	600.0	100.0	100.0	0	0.0	0.0	0.156	1.0	95.63667	-3.257	1	2.0	1.0	11.0	0.0	0.0
-8333.334	600.0	100.0	100.0	0	0.0	0.0	0.153	1.0	95.75767	-3.617	1	2.0	1.0	11.0	0.0	0.0
-8333.334	600.0	100.0	100.0	0	0.0	0.0	0.151	1.0	95.75767	-4.261	1	2.0	1.0	11.0	0.0	0.0
-8333.334	600.0	100.0	100.0	0	0.0	0.0	0.148	1.0	95.8176	-4.261	1	2.0	1.0	12.0	0.0	0.0
-8333.334	600.0	100.0	100.0	0	0.0	0.0	0.145	1.0	95.42497	-4.55	1	2.0	1.0	12.0	0.0	0.0
-8333.334	600.0	100.0	100.0	0	0.0	0.0	0.142	1.0	95.42497	-4.55	1	2.0	1.0	12.0	0.0	0.0
-8333.334	600.0	100.0	100.0	0	0.0	0.0	0.14	1.0	94.85942	-5.067	1	2.0	1.0	12.0	0.0	0.0
-8333.334	600.0	100.0	100.0	0	0.0	0.0	0.137	1.0	94.85942	-5.299	1	2.0	1.0	12.0	0.0	0.0
-8333.334	600.0	100.0	100.0	0	0.0	0.0	0.134	1.0	94.24901	-5.299	1	2.0	1.0	12.0	0.0	0.0
-8333.334	600.0	100.0	100.0	0	0.0	0.0	0.131	1.0	94.11728	-5.714	1	2.0	1.0	12.0	0.0	0.0
-8333.334	600.0	100.0	100.0	0	0.0	0.0	0.128	1.0	94.11728	-5.9	1	2.0	1.0	12.0	0.0	0.0
-8333.334	600.0	100.0	100.0	0	0.0	0.0	0.125	1.0	94.799805	-5.9	1	2.0	1.0	12.0	0.0	0.0
-8333.334	600.0	100.0	100.0	0	0.0	0.0	0.122	1.0	95.540764	-6.233	1	2.0	1.0	12.0	0.0	0.0
-8333.334	600.0	100.0	100.0	0	0.0	0.0	0.119	1.0	95.540764	-6.233	1	2.0	1.0	12.0	0.0	0.0
-8333.334	600.0	100.0	100.0	0	0.0	0.0	0.116	1.0	95.48753	-6.383	1	2.0	1.0	12.0	0.0	0.0
-8333.334	600.0	100.0	100.0	0	0.0	0.0	0.113	1.0	95.94785	-6.65	1	2.0	1.0	12.0	0.0	0.0
-8333.334	600.0	100.0	100.0	0	0.0	0.0	0.111	1.0	96.59396	-6.65	1	2.0	1.0	12.0	0.0	0.0
-8333.334	600.0	100.0	100.0	0	0.0	0.0	0.108	1.0	96.75052	-6.882	1	2.0	1.0	12.0	0.0	0.0
-8333.334	600.0	100.0	100.0	0	0.0	0.0	0.105	1.0	96.75052	-6.984	1	2.0	1.0	12.0	0.0	0.0
-8333.334	600.0	100.0	100.0	0	0.0	0.0	0.103	1.0	96.858406	-6.984	1	2.0	1.0	12.0	0.0	0.0
-8333.334	600.0	100.0	100.0	0	0.0	0.0	0.1	1.0	95.77082	-7.17	1	2.0	1.0	12.0	0.0	0.0
-8333.334	600.0	100.0	100.0	0	0.0	0.0	0.098	1.0	95.77082	-7.17	1	2.0	1.0	12.0	0.0	0.0
-8333.334	600.0	100.0	100.0	0	0.0	0.0	0.096	1.0	96.655334	-7.253	1	2.0	1.0	12.0	0.0	0.0
-8333.334	600.0	100.0	100.0	0	0.0	0.0	0.094	1.0	96.655334	-7.401	1	2.0	1.0	12.0	0.0	0.0
-8333.334	600.0	100.0	100.0	0	0.0	0.0	0.092	1.0	97.188095	-7.401	1	2.0	1.0	12.0	0.0	0.0
-8333.334	600.0	100.0	100.0	0	0.0	0.0	0.089	1.0	96.103516	-7.468	1	2.0	1.0	12.0	0.0	0.0
-8333.334	600.0	100.0	100.0	0	0.0	0.0	0.088	1.0	96.103516	-7.587	1	2.0	1.0	12.0	0.0	0.0
-8333.334	600.0	100.0	100.0	0	0.0	0.0	0.086	1.0	95.20644	-7.587	1	2.0	1.0	12.0	0.0	0.0
-8333.334	600.0	100.0	100.0	0	0.0	0.0	0.084	1.0	95.24758	-7.641	1	2.0	1.0	12.0	0.0	0.0
-8333.334	600.0	100.0	100.0	0	0.0	0.0	0.082	1.0	95.24758	-7.737	1	2.0	1.0	12.0	0.0	0.0
-8333.334	600.0	100.0	100.0	0	0.0	0.0	0.081	1.0	95.75709	-7.737	1	2.0	1.0	12.0	0.0	0.0
-8333.334	600.0	100.0	100.0	0	0.0	0.0	0.079	1.0	95.75709	-7.78	1	2.0	1.0	12.0	0.0	0.0
-8333.334	600.0	100.0	100.0	0	0.0	0.0	0.077	1.0	96.060684	-7.78	1	2.0	1.0	12.0	0.0	0.0
-8333.334	600.0	100.0	100.0	0	0.0	0.0	0.076	1.0	96.00506	-7.856	1	2.0	1.0	12.0	0.0	0.0
-8333.334	600.0	100.0	100.0	0	0.0	0.0	0.075	1.0	96.00506	-7.891	1	2.0	1.0	12.0	0.0	0.0
-8333.334	600.0	100.0	100.0	0	0.0	0.0	0.073	1.0	95.219284	-7.891	1	2.0	1.0	12.0	0.0	0.0
-8333.334	600.0	100.0	100.0	0	0.0	0.0	0.072	1.0	95.46817	-7.953	1	2.0	1.0	12.0	0.0	0.0
-8333.334	600.0	100.0	100.0	0	0.0	0.0	0.071	1.0	95.46817	-7.953	1	2.0	1.0	12.0	0.0	0.0
-8333.334	600.0	100.0	100.0	0	0.0	0.0	0.07	1.0	95.61358	-7.98	1	2.0	1.0	12.0	0.0	0.0
-8333.334	600.0	100.0	100.0	0	0.0	0.0	0.068	1.0	95.818	-8.03	1	2.0	1.0	12.0	0.0	0.0
-8333.334	600.0	100.0	100.0	0	0.0	0.0	0.067	1.0	95.76359	-8.03	1	2.0	1.0	12.0	0.0	0.0
-8333.334	600.0	100.0	100.0	0	0.0	0.0	0.066	1.0	95.29142	-8.052	1	2.0	1.0	12.0	0.0	0.0
-8333.334	600.0	100.0	100.0	0	0.0	0.0	0.065	1.0	94.79174	-8.092	1	2.0	1.0	12.0	0.0	0.0
-8333.334	600.0	100.0	100.0	0	0.0	0.0	0.064	1.0	92.821495	-8.092	1	2.0	1.0	12.0	0.0	0.0
-8333.334	600.0	100.0	100.0	0	0.0	0.0	0.063	1.0	97.9445	-8.109	1	2.0	1.0	12.0	0.0	0.0
-8333.334	600.0	100.0	100.0	0	0.0	0.0	0.062	1.0	97.9445	-8.109	1	2.0	1.0	12.0	0.0	0.0
-8333.334	600.0	100.0	100.0	0	0.0	0.0	0.061	1.0	96.39445	-8.126	1	2.0	1.0	12.0	0.0	0.0
-8333.334	600.0	100.0	100.0	0	0.0	0.0	0.06	1.0	96.39445	-8.156	1	2.0	1.0	12.0	0.0	0.0
-8333.334	600.0	100.0	100.0	0	0.0	0.0	0.059	1.0	98.004234	-8.156	1	2.0	1.0	12.0	0.0	0.0
-8333.334	600.0	100.0	100.0	0	0.0	0.0	0.058	1.0	98.32615	-8.181	1	2.0	1.0	12.0	0.0	0.0
-8333.334	600.0	100.0	100.0	0	0.0	0.0	0.057	1.0	98.32615	-8.193	1	2.0	1.0	12.0	0.0	0.0
-8333.334	600.0	100.0	100.0	0	0.0	0.0	0.057	1.0	98.36547	-8.193	1	2.0	1.0	12.0	0.0	0.0
-8333.334	600.0	100.0	100.0	0	0.0	0.0	0.056	1.0	97.86971	-8.213	1	2.0	1.0	12.0	0.0	0.0
-8333.334	600.0	100.0	100.0	0	0.0	0.0	0.055	1.0	97.86971	-8.213	1	2.0	1.0	12.0	0.0	0.0
-8333.334	600.0	100.0	100.0	0	0.0	0.0	0.054	1.0	97.23167	-8.231	1	2.0	1.0	12.0	0.0	0.0
-8333.334	600.0	100.0	100.0	0	0.0	0.0	0.054	1.0	97.23167	-8.24	1	2.0	1.0	12.0	0.0	0.0
-8333.334	600.0	100.0	100.0	0	0.0	0.0	0.053	1.0	96.76373	-8.24	1	2.0	1.0	12.0	0.0	0.0
-8333.334	600.0	100.0	100.0	0	0.0	0.0	0.053	1.0	97.119	-8.253	1	2.0	1.0	12.0	0.0	0.0
-8333.334	600.0	100.0	100.0	0	0.0	0.0	0.052	1.0	97.119	-8.26	1	2.0	1.0	12.0	0.0	0.0
-8333.334	600.0	100.0	100.0	0	0.0	0.0	0.051	1.0	96.9988	-8.26	1	2.0	1.0	12.0	0.0	0.0
-8333.334	600.0	100.0	100.0	0	0.0	0.0	0.051	1.0	97.47671	-8.271	1	2.0	1.0	12.0	0.0	0.0
-8333.334	600.0	100.0	100.0	0	0.0	0.0	0.05	1.0	97.47671	-8.271	1	2.0	1.0	12.0	0.0	0.0
-8333.334	600.0	100.0	100.0	1	0.0	0.0	0.049	1.0	97.884155	-8.276	1	2.0	1.0	12.0	0.0	0.0
-8333.334	600.0	100.0	100.0	1	0.0	0.0	0.048	1.0	97.884155	-8.285	1	2.0	1.0	12.0	0.0	0.0
-8333.334	600.0	100.0	100.0	1	0.0	0.0	0.047	1.0	97.775925	-8.285	1	2.0	1.0	12.0	0.0	0.0
-8333.334	600.0	100.0	100.0	1	0.0	0.0	0.046	1.0	98.11494	-8.293	1	2.0	1.0	12.0	0.0	0.0
-8333.334	600.0	100.0	100.0	1	0.0	0.0	0.045	1.0	98.11494	-8.297	1	2.0	1.0	12.0	0.0	0.0
-8333.334	600.0	100.0	100.0	1	0.0	0.0	0.044	1.0	98.21217	-8.297	1	2.0	1.0	12.0	0.0	0.0
-8333.334	600.0	100.0	100.0	1	0.0	0.0	0.042	1.0	96.917015	-8.304	1	2.0	1.0	12.0	0.0	0.0
-8333.334	600.0	100.0	100.0	1	0.0	0.0	0.041	1.0	96.917015	-8.304	1	2.0	1.0	12.0	0.0	0.0
-8333.334	600.0	100.0	100.0	1	0.0	0.0	0.04	1.0	96.78575	-8.306	1	2.0	1.0	12.0	0.0	0.0
-8333.334	600.0	100.0	100.0	1	0.0	0.0	0.038	1.0	96.78575	-8.311	1	2.0	1.0	12.0	0.0	0.0
-8333.334	600.0	100.0	100.0	1	0.0	0.0	0.037	1.0	97.17574	-8.311	1	2.0	1.0	12.0	0.0	0.0
-8333.334	600.0	100.0	100.0	1	0.0	0.0	0.035	1.0	97.5389	-8.313	1	2.0	1.0	12.0	0.0	0.0
-8333.334	600.0	100.0	100.0	1	0.0	0.0	0.034	1.0	97.5389	-8.318	1	2.0	1.0	12.0	0.0	0.0
-8333.334	600.0	100.0	100.0	1	0.0	0.0	0.032	1.0	97.721535	-8.318	1	2.0	1.0	12.0	0.0	0.0
-8333.334	600.0	100.0	100.0	1	0.0	0.0	0.03	1.0	97.33633	-8.321	1	2.0	1.0	12.0	0.0	0.0
-8333.334	600.0	100.0	100.0	1	0.0	0.0	0.029	1.0	97.33633	-8.321	1	2.0	1.0	12.0	0.0	0.0
-8333.334	600.0	100.0	100.0	1	0.0	0.0	0.028	1.0	97.563156	-8.322	1	2.0	1.0	12.0	0.0	0.0
-8333.334	600.0	100.0	100.0	1	0.0	0.0	0.026	1.0	97.563156	-8.325	1	2.0	1.0	12.0	0.0	0.0
-8333.334	600.0	100.0	100.0	1	0.0	0.0	0.025	1.0	97.686264	-8.325	1	2.0	1.0	12.0	0.0	0.0
-8333.334	600.0	100.0	100.0	1	0.0	0.0	0.023	1.0	97.12725	-8.327	1	2.0	1.0	12.0	0.0	0.0
-8333.334	600.0	100.0	100.0	1	0.0	0.0	0.022	1.0	97.12725	-8.329	1	2.0	1.0	12.0	0.0	0.0
-8333.334	600.0	100.0	100.0	1	0.0	0.0	0.021	1.0	97.425354	-8.329	1	2.0	1.0	12.0	0.0	0.0
-8333.334	600.0	100.0	100.0	1	0.0	0.0	0.02	1.0	98.16049	-8.33	1	2.0	1.0	12.0	0.0	0.0
-8333.334	600.0	100.0	100.0	1	0.0	0.0	0.018	1.0	98.16049	-8.33	1	2.0	1.0	12.0	0.0	0.0
-8333.334	600.0	100.0	100.0	1	0.0	0.0	0.017	1.0	97.94092	-8.332	1	2.0	1.0	12.0	0.0	0.0
-8333.334	600.0	100.0	100.0	1	0.0	0.0	0.016	1.0	97.94092	-8.333	1	2.0	1.0	12.0	0.0	0.0
-8333.334	600.0	100.0	100.0	1	0.0	0.0	0.015	1.0	98.16632	-8.333	1	2.0	1.0	12.0	0.0	0.0
-8333.334	600.0	100.0	100.0	1	0.0	0.0	0.014	1.0	97.69624	-8.334	1	2.0	1.0	12.0	0.0	0.0
-8333.334	600.0	100.0	100.0	1	0.0	0.0	0.013	1.0	97.69624	-8.335	1	2.0	1.0	12.0	0.0	0.0
-8333.334	600.0	100.0	100.0	1	0.0	0.0	0.012	1.0	97.89538	-8.335	1	2.0	1.0	12.0	0.0	0.0
-8333.334	600.0	100.0	100.0	1	0.0	0.0	0.011	1.0	97.836784	-8.337	1	2.0	1.0	12.0	0.0	0.0
-8333.334	600.0	100.0	100.0	1	0.0	0.0	0.01	1.0	97.836784	-8.337	1	2.0	1.0	12.0	0.0	0.0
-8333.334	600.0	100.0	100.0	1	0.0	0.0	0.01	1.0	97.456345	-8.337	1	2.0	1.0	12.0	0.0	0.0
-8333.334	600.0	100.0	100.0	1	0.0	0.0	0.009	1.0	97.456345	-8.337	1	2.0	1.0	12.0	0.0	0.0
-8333.334	600.0	100.0	100.0	1	0.0	0.0	0.008	1.0	96.58307	-8.337	1	2.0	1.0	12.0	0.0	0.0
-8333.334	600.0	100.0	100.0	1	0.0	0.0	0.007	1.0	95.79277	-8.338	1	2.0	1.0	12.0	0.0	0.0
-8333.334	600.0	100.0	100.0	1	0.0	0.0	0.006	1.0	95.79277	-8.338	1	2.0	1.0	12.0	0.0	0.0
-8333.334	600.0	100.0	100.0	1	0.0	0.0	0.005	1.0	95.31101	-8.338	1	2.0	1.0	12.0	0.0	0.0
-8333.334	600.0	100.0	100.0	1	0.0	0.0	0.005	1.0	95.31101	-8.339	1	2.0	1.0	12.0	0.0	0.0
-8333.334	600.0	100.0	100.0	1	0.0	0.0	0.004	1.0	94.5556	-8.339	1	2.0	1.0	12.0	0.0	0.0
-8333.334	600.0	100.0	100.0	1	0.0	0.0	0.003	1.0	95.58779	-8.339	1	2.0	1.0	12.0	0.0	0.0
-8333.334	600.0	100.0	100.0	1	0.0	0.0	0.002	1.0	95.58779	-8.34	1	2.0	1.0	12.0	0.0	0.0
-8333.334	600.0	100.0	100.0	1	0.0	0.0	0.001	1.0	96.70284	-8.34	1	2.0	1.0	12.0	0.0	0.0
-8333.334	600.0	100.0	100.0	1	0.0	0.0	0.0	1.0	96.18532	-8.34	1	2.0	1.0	12.0	0.0	0.0
-8333.334	600.0	100.0	100.0	1	0.0	0.0	0.0	1.0	96.18532	-8.341	1	2.0	1.0	12.0	0.0	0.0
-8333.334	600.0	100.0	100.0	1	0.0	0.0	-0.001	1.0	95.410324	-8.341	1	2.0	1.0	12.0	0.0	0.0
-8333.334	600.0	100.0	100.0	1	0.0	0.0	-0.001	1.0	95.410324	-8.341	1	2.0	1.0	12.0	0.0	0.0
-8333.334	600.0	100.0	100.0	1	0.0	0.0	-0.003	1.0	96.23509	-8.341	1	2.0	1.0	12.0	0.0	0.0
-8333.334	600.0	100.0	100.0	1	0.0	0.0	-0.004	1.0	95.47531	-8.341	1	2.0	1.0	12.0	0.0	0.0
-8333.334	600.0	100.0	100.0	1	0.0	0.0	-0.005	1.0	95.47531	-8.341	1	2.0	1.0	12.0	0.0	0.0
-8333.334	600.0	100.0	100.0	1	0.0	0.0	-0.006	1.0	95.08515	-8.341	1	2.0	1.0	12.0	0.0	0.0
-8333.334	600.0	100.0	100.0	1	0.0	0.0	-0.007	1.0	94.68259	-8.342	1	2.0	1.0	12.0	0.0	0.0
-8333.334	600.0	100.0	100.0	1	0.0	0.0	-0.008	1.0	94.68259	-8.342	1	2.0	1.0	12.0	0.0	0.0
-8333.334	600.0	100.0	100.0	1	0.0	0.0	-0.009	1.0	96.16038	-8.342	1	2.0	1.0	13.0	0.0	0.0
-8333.334	600.0	100.0	100.0	1	0.0	0.0	-0.01	1.0	96.16038	-8.342	1	2.0	1.0	13.0	0.0	0.0
0.0	600.0	100.0	100.0	0	0.0	0.0	-0.011	1.0	96.16309	-8.342	1	2.0	2.0	0.0	1.0	0.0
0.0	600.0	100.0	100.0	0	0.0	0.0	-0.012	1.0	96.3863	-8.342	1	2.0	2.0	0.0	1.0	0.0
0.0	600.0	100.0	100.0	0	0.0	0.0	-0.013	1.0	96.3863	-8.342	1	2.0	2.0	0.0	1.0	0.0
0.0	600.0	100.0	100.0	0	0.0	0.0	-0.014	1.0	96.689255	-8.342	1	2.0	2.0	0.0	1.0	0.0
0.0	600.0	100.0	100.0	0	0.0	0.0	-0.015	1.0	97.41335	-7.752	1	2.0	2.0	0.0	1.0	0.0
0.0	600.0	100.0	100.0	0	0.0	0.0	-0.016	1.0	97.41335	-6.695	1	2.0	2.0	0.0	1.0	0.0
0.0	600.0	100.0	100.0	0	0.0	0.0	-0.017	1.0	97.46584	-6.695	1	2.0	2.0	0.0	1.0	0.0
0.0	600.0	100.0	100.0	0	0.0	0.0	-0.018	1.0	97.46584	-5.781	1	2.0	2.0	0.0	1.0	0.0
0.0	600.0	100.0	100.0	0	0.0	0.0	-0.018	1.0	97.21727	-5.781	1	2.0	2.0	0.0	1.0	0.0
0.0	600.0	100.0	100.0	0	0.0	0.0	-0.018	1.0	97.031586	-5.372	1	2.0	2.0	0.0	1.0	0.0
0.0	600.0	100.0	100.0	0	0.0	0.0	-0.019	1.0	96.93059	-4.639	1	2.0	2.0	0.0	1.0	0.0
0.0	600.0	100.0	100.0	0	0.0	0.0	-0.019	1.0	96.71592	-4.639	1	2.0	2.0	0.0	1.0	0.0
0.0	600.0	100.0	100.0	0	0.0	0.0	-0.02	1.0	97.34383	-4.311	1	2.0	2.0	0.0	1.0	0.0
0.0	600.0	100.0	100.0	0	0.0	0.0	-0.02	1.0	97.34383	-3.723	1	2.0	2.0	0.0	1.0	0.0
0.0	600.0	100.0	100.0	0	0.0	0.0	-0.021	1.0	94.996185	-3.723	1	2.0	2.0	0.0	1.0	0.0
0.0	600.0	100.0	100.0	0	0.0	0.0	-0.021	1.0	94.996185	-3.46	1	2.0	2.0	0.0	1.0	0.0
0.0	600.0	100.0	100.0	0	0.0	0.0	-0.021	1.0	96.414536	-3.46	1	2.0	2.0	0.0	1.0	0.0
0.0	600.0	100.0	100.0	0	0.0	0.0	-0.021	1.0	95.454636	-2.988	1	2.0	2.0	0.0	1.0	0.0
0.0	600.0	100.0	100.0	0	0.0	0.0	-0.021	1.0	95.454636	-2.776	1	2.0	2.0	0.0	1.0	0.0
0.0	600.0	100.0	100.0	0	0.0	0.0	-0.021	1.0	94.8893	-2.776	1	2.0	2.0	0.0	1.0	0.0
0.0	600.0	100.0	100.0	0	0.0	0.0	-0.021	1.0	95.575	-2.397	1	2.0	2.0	0.0	1.0	0.0
0.0	600.0	100.0	100.0	0	0.0	0.0	-0.022	1.0	95.575	-2.228	1	2.0	2.0	0.0	1.0	0.0
0.0	600.0	100.0	100.0	0	0.0	0.0	-0.022	1.0	96.075485	-2.228	1	2.0	2.0	0.0	1.0	0.0
0.0	600.0	100.0	100.0	0	0.0	0.0	-0.022	1.0	96.075485	-1.924	1	2.0	2.0	0.0	1.0	0.0
0.0	600.0	100.0	100.0	0	0.0	0.0	-0.022	1.0	96.406265	-1.924	1	2.0	2.0	0.0	1.0	0.0
0.0	600.0	100.0	100.0	0	0.0	0.0	-0.022	1.0	96.669914	-1.788	1	2.0	2.0	0.0	1.0	0.0
0.0	600.0	100.0	100.0	0	0.0	0.0	-0.022	1.0	96.669914	-1.544	1	2.0	2.0	0.0	1.0	0.0
0.0	600.0	100.0	100.0	0	0.0	0.0	-0.022	1.0	96.245926	-1.544	1	2.0	2.0	0.0	1.0	0.0
0.0	600.0	100.0	100.0	0	0.0	0.0	-0.022	1.0	96.65378	-1.333	1	2.0	2.0	0.0	1.0	0.0
0.0	600.0	100.0	100.0	0	0.0	0.0	-0.022	1.0	96.65378	-1.238	1	2.0	2.0	0.0	1.0	0.0
0.0	600.0	100.0	100.0	0	0.0	0.0	-0.023	1.0	96.102936	-1.238	1	2.0	2.0	0.0	1.0	0.0
0.0	600.0	100.0	100.0	0	0.0	0.0	-0.023	1.0	96.102936	-1.069	1	2.0	2.0	0.0	1.0	0.0
0.0	600.0	100.0	100.0	0	0.0	0.0	-0.023	1.0	96.84175	-1.069	1	2.0	2.0	0.0	1.0	0.0
0.0	600.0	100.0	100.0	0	0.0	0.0	-0.023	1.0	95.526405	-0.994	1	2.0	2.0	0.0	1.0	0.0
0.0	600.0	100.0	100.0	0	0.0	0.0	-0.024	1.0	95.526405	-0.858	1	2.0	2.0	0.0	1.0	0.0
0.0	600.0	100.0	100.0	0	0.0	0.0	-0.024	1.0	96.02449	-0.858	1	2.0	2.0	0.0	1.0	0.0
0.0	600.0	100.0	100.0	0	0.0	0.0	-0.024	1.0	95.78945	-0.797	1	2.0	2.0	0.0	1.0	0.0
0.0	600.0	100.0	100.0	0	0.0	0.0	-0.025	1.0	95.78945	-0.688	1	2.0	2.0	0.0	1.0	0.0
0.0	600.0	100.0	100.0	0	0.0	0.0	-0.025	1.0	96.543526	-0.688	1	2.0	2.0	0.0	1.0	0.0
0.0	600.0	100.0	100.0	0	0.0	0.0	-0.026	1.0	96.543526	-0.639	1	2.0	2.0	0.0	1.0	0.0
0.0	600.0	100.0	100.0	0	0.0	0.0	-0.026	1.0	96.74386	-0.639	1	2.0	2.0	0.0	1.0	0.0
0.0	600.0	100.0	100.0	0	0.0	0.0	-0.027	1.0	96.28812	-0.552	1	2.0	2.0	0.0	1.0	0.0
0.0	600.0	100.0	100.0	0	0.0	0.0	-0.027	1.0	96.28812	-0.513	1	2.0	2.0	0.0	1.0	0.0
0.0	600.0	100.0	100.0	0	0.0	0.0	-0.028	1.0	96.54792	-0.513	1	2.0	2.0	0.0	1.0	0.0
0.0	600.0	100.0	100.0	0	0.0	0.0	-0.028	1.0	96.42073	-0.443	1	2.0	2.0	0.0	1.0	0.0
0.0	600.0	100.0	100.0	0	0.0	0.0	-0.029	1.0	96.42073	-0.411	1	2.0	2.0	0.0	1.0	0.0
0.0	600.0	100.0	100.0	0	0.0	0.0	-0.03	1.0	95.53848	-0.411	1	2.0	2.0	0.0	1.0	0.0
0.0	600.0	100.0	100.0	0	0.0	0.0	-0.03	1.0	95.53848	-0.355	1	2.0	2.0	0.0	1.0	0.0
0.0	600.0	100.0	100.0	0	0.0	0.0	-0.031	1.0	96.23659	-0.355	1	2.0	2.0	0.0	1.0	0.0
0.0	600.0	100.0	100.0	0	0.0	0.0	-0.031	1.0	97.35728	-0.33	1	2.0	2.0	0.0	1.0	0.0
0.0	600.0	100.0	100.0	0	0.0	0.0	-0.032	1.0	97.35728	-0.285	1	2.0	2.0	0.0	1.0	0.0
0.0	600.0	100.0	100.0	0	0.0	0.0	-0.032	1.0	97.707954	-0.285	1	2.0	2.0	0.0	1.0	0.0
0.0	600.0	100.0	100.0	0	0.0	0.0	-0.033	1.0	98.517395	-0.264	1	2.0	2.0	0.0	1.0	0.0
0.0	600.0	100.0	100.0	0	0.0	0.0	-0.034	1.0	98.517395	-0.228	1	2.0	2.0	0.0	1.0	0.0
0.0	600.0	100.0	100.0	0	0.0	0.0	-0.034	1.0	98.043365	-0.228	1	2.0	2.0	0.0	1.0	0.0
0.0	600.0	100.0	100.0	0	0.0	0.0	-0.035	1.0	98.043365	-0.197	1	2.0	2.0	0.0	1.0	0.0
0.0	600.0	100.0	100.0	0	0.0	0.0	-0.035	1.0	97.57936	-0.197	1	2.0	2.0	0.0	1.0	0.0
0.0	600.0	100.0	100.0	0	0.0	0.0	-0.036	1.0	97.489944	-0.183	1	2.0	2.0	0.0	1.0	0.0
0.0	600.0	100.0	100.0	0	0.0	0.0	-0.036	1.0	97.489944	-0.158	1	2.0	2.0	0.0	1.0	0.0
0.0	600.0	100.0	100.0	0	0.0	0.0	-0.036	1.0	96.157646	-0.158	1	2.0	2.0	0.0	1.0	0.0
0.0	600.0	100.0	100.0	0	0.0	0.0	-0.037	1.0	95.87149	-0.146	1	2.0	2.0	0.0	1.0	0.0
0.0	600.0	100.0	100.0	0	0.0	0.0	-0.037	1.0	95.87149	-0.126	1	2.0	2.0	0.0	1.0	0.0
0.0	600.0	100.0	100.0	0	0.0	0.0	-0.038	1.0	95.028915	-0.126	1	2.0	2.0	0.0	1.0	0.0
0.0	600.0	100.0	100.0	0	0.0	0.0	-0.038	1.0	95.028915	-0.117	1	2.0	2.0	0.0	1.0	0.0
0.0	600.0	100.0	100.0	0	0.0	0.0	-0.038	1.0	95.75923	-0.117	1	2.0	2.0	0.0	1.0	0.0
0.0	600.0	100.0	100.0	0	0.0	0.0	-0.038	1.0	96.343155	-0.101	1	2.0	2.0	0.0	1.0	0.0
0.0	600.0	100.0	100.0	0	0.0	0.0	-0.038	1.0	96.343155	-0.094	1	2.0	2.0	0.0	1.0	0.0
0.0	600.0	100.0	100.0	0	0.0	0.0	-0.038	1.0	97.46662	-0.094	1	2.0	2.0	0.0	1.0	0.0
0.0	600.0	100.0	100.0	0	0.0	0.0	-0.038	1.0	97.2198	-0.081	1	2.0	2.0	0.0	1.0	0.0
0.0	600.0	100.0	100.0	0	0.0	0.0	-0.038	1.0	97.2198	-0.075	1	2.0	2.0	0.0	1.0	0.0
0.0	600.0	100.0	100.0	0	0.0	0.0	-0.037	1.0	96.5237	-0.075	1	2.0	2.0	1.0	1.0	0.0
0.0	600.0	100.0	100.0	0	0.0	0.0	-0.036	1.0	95.48592	-0.065	1	2.0	2.0	1.0	1.0	0.0
0.0	600.0	100.0	100.0	0	0.0	0.0	-0.035	1.0	95.04761	-0.065	1	2.0	2.0	4.0	1.0	0.0
4166.667	300.0	100.0	100.0	0	0.0	0.0	-0.034	1.0	96.34864	-0.06	1	2.0	2.0	4.0	1.0	0.0
4166.667	300.0	100.0	100.0	0	0.0	0.0	-0.033	1.0	96.34864	-0.051	1	2.0	2.0	4.0	1.0	0.0
4166.667	300.0	100.0	100.0	0	0.0	0.0	-0.032	1.0	95.596535	-0.051	1	2.0	2.0	4.0	1.0	0.0
4166.667	300.0	100.0	100.0	0	0.0	0.0	-0.03	1.0	95.700264	0.248	1	2.0	2.0	4.0	1.0	0.0
4166.667	300.0	100.0	100.0	0	0.0	0.0	-0.029	1.0	95.700264	0.525	1	2.0	2.0	4.0	1.0	0.0
4166.667	300.0	100.0	100.0	0	0.0	0.0	-0.027	1.0	95.414444	0.525	1	2.0	2.0	4.0	1.0	0.0
4166.667	300.0	100.0	100.0	0	0.0	0.0	-0.025	1.0	95.414444	0.783	1	2.0	2.0	4.0	1.0	0.0
4166.667	300.0	100.0	100.0	0	0.0	0.0	-0.023	1.0	96.38753	0.783	1	2.0	2.0	4.0	1.0	0.0
4166.667	300.0	100.0	100.0	0	0.0	0.0	-0.021	1.0	96.27815	1.245	1	2.0	2.0	4.0	1.0	0.0
4166.667	300.0	100.0	100.0	0	0.0	0.0	-0.02	1.0	96.27815	1.644	1	2.0	2.0	4.0	1.0	0.0
4166.667	300.0	100.0	100.0	0	0.0	0.0	-0.018	1.0	96.70045	1.644	1	2.0	2.0	4.0	1.0	0.0
4166.667	300.0	100.0	100.0	0	0.0	0.0	-0.016	1.0	96.62717	1.823	1	2.0	2.0	4.0	1.0	0.0
4166.667	300.0	100.0	100.0	0	0.0	0.0	-0.014	1.0	96.62717	2.143	1	2.0	2.0	4.0	1.0	0.0
4166.667	300.0	100.0	100.0	0	0.0	0.0	-0.012	1.0	96.792656	2.143	1	2.0	2.0	4.0	1.0	0.0
4166.667	300.0	100.0	100.0	0	0.0	0.0	-0.01	1.0	96.792656	2.287	1	2.0	2.0	4.0	1.0	0.0
4166.667	300.0	100.0	100.0	0	0.0	0.0	-0.008	1.0	97.44435	2.287	1	2.0	2.0	4.0	1.0	0.0
4166.667	300.0	100.0	100.0	0	0.0	0.0	-0.006	1.0	96.782585	2.544	1	2.0	2.0	5.0	1.0	0.0
4166.667	300.0	100.0	100.0	0	0.0	0.0	-0.004	1.0	96.782585	2.658	1	2.0	2.0	5.0	1.0	0.0
4166.667	300.0	100.0	100.0	0	0.0	0.0	-0.002	1.0	97.06323	2.658	1	2.0	2.0	5.0	1.0	0.0
4166.667	300.0	100.0	100.0	0	0.0	0.0	0.0	1.0	97.09445	2.864	1	2.0	2.0	5.0	1.0	0.0
4166.667	300.0	100.0	100.0	0	0.0	0.0	0.001	1.0	97.09445	3.043	1	2.0	2.0	5.0	1.0	0.0
4166.667	300.0	100.0	100.0	0	0.0	0.0	0.003	1.0	97.45262	3.043	1	2.0	2.0	5.0	1.0	0.0
4166.667	300.0	100.0	100.0	0	0.0	0.0	0.005	1.0	97.45262	3.122	1	2.0	2.0	5.0	1.0	0.0
4166.667	300.0	100.0	100.0	0	0.0	0.0	0.007	1.0	97.62329	3.122	1	2.0	2.0	5.0	1.0	0.0
4166.667	300.0	100.0	100.0	0	0.0	0.0	0.009	1.0	97.053314	3.265	1	2.0	2.0	5.0	1.0	0.0
4166.667	300.0	100.0	100.0	0	0.0	0.0	0.011	1.0	97.053314	3.329	1	2.0	2.0	5.0	1.0	0.0
4166.667	300.0	100.0	100.0	0	0.0	0.0	0.013	1.0	97.18702	3.329	1	2.0	2.0	5.0	1.0	0.0
4166.667	300.0	100.0	100.0	0	0.0	0.0	0.015	1.0	96.65028	3.444	1	2.0	2.0	5.0	1.0	0.0
4166.667	300.0	100.0	100.0	0	0.0	0.0	0.016	1.0	96.65028	3.495	1	2.0	2.0	5.0	1.0	0.0
4166.667	300.0	100.0	100.0	0	0.0	0.0	0.018	1.0	96.23609	3.495	1	2.0	2.0	5.0	1.0	0.0
4166.667	300.0	100.0	100.0	0	0.0	0.0	0.02	1.0	96.23609	3.587	1	2.0	2.0	5.0	1.0	0.0
4166.667	300.0	100.0	100.0	0	0.0	0.0	0.022	1.0	96.19072	3.587	1	2.0	2.0	5.0	1.0	0.0
4166.667	300.0	100.0	100.0	0	0.0	0.0	0.024	1.0	96.460266	3.63	1	2.0	2.0	5.0	1.0	0.0
4166.667	300.0	100.0	100.0	0	0.0	0.0	0.026	1.0	96.37971	3.703	1	2.0	2.0	5.0	1.0	0.0
4166.667	300.0	100.0	100.0	0	0.0	0.0	0.027	1.0	95.9932	3.703	1	2.0	2.0	5.0	1.0	0.0
4166.667	300.0	100.0	100.0	0	0.0	0.0	0.029	1.0	95.997795	3.767	1	2.0	2.0	5.0	1.0	0.0
4166.667	300.0	100.0	100.0	0	0.0	0.0	0.031	1.0	95.997795	3.795	1	2.0	2.0	5.0	1.0	0.0
4166.667	300.0	100.0	100.0	0	0.0	0.0	0.032	1.0	96.34467	3.795	1	2.0	2.0	5.0	1.0	0.0
4166.667	300.0	100.0	100.0	0	0.0	0.0	0.034	1.0	96.34467	3.847	1	2.0	2.0	5.0	1.0	0.0
4166.667	300.0	100.0	100.0	0	0.0	0.0	0.036	1.0	96.06859	3.847	1	2.0	2.0	5.0	1.0	0.0
4166.667	300.0	100.0	100.0	0	0.0	0.0	0.037	1.0	95.088036	3.869	1	2.0	2.0	5.0	1.0	0.0
4166.667	300.0	100.0	100.0	0	0.0	0.0	0.039	1.0	95.088036	3.91	1	2.0	2.0	5.0	1.0	0.0
4166.667	300.0	100.0	100.0	0	0.0	0.0	0.04	1.0	95.78938	3.91	1	2.0	2.0	5.0	1.0	0.0
4166.667	300.0	100.0	100.0	0	0.0	0.0	0.041	1.0	95.51587	3.929	1	2.0	2.0	5.0	1.0	0.0
4166.667	300.0	100.0	100.0	0	0.0	0.0	0.043	1.0	95.51587	3.963	1	2.0	2.0	5.0	1.0	0.0
4166.667	300.0	100.0	100.0	0	0.0	0.0	0.044	1.0	95.079926	3.963	1	2.0	2.0	5.0	1.0	0.0
4166.667	300.0	100.0	100.0	0	0.0	0.0	0.045	1.0	95.079926	3.976	1	2.0	2.0	5.0	1.0	0.0
4166.667	300.0	100.0	100.0	0	0.0	0.0	0.046	1.0	95.21278	3.976	1	2.0	2.0	5.0	1.0	0.0
4166.667	300.0	100.0	100.0	0	0.0	0.0	0.047	1.0	95.45912	4.004	1	2.0	2.0	5.0	1.0	0.0
4166.667	300.0	100.0	100.0	0	0.0	0.0	0.048	1.0	95.45912	4.015	1	2.0	2.0	5.0	1.0	0.0
4166.667	300.0	100.0	100.0	0	0.0	0.0	0.049	1.0	95.23326	4.015	1	2.0	2.0	5.0	1.0	0.0
4166.667	300.0	100.0	100.0	0	0.0	0.0	0.05	1.0	96.22278	4.036	1	2.0	2.0	5.0	1.0	0.0
4166.667	300.0	100.0	100.0	0	0.0	0.0	0.051	1.0	96.22278	4.036	1	2.0	2.0	5.0	1.0	0.0
4166.667	300.0	100.0	100.0	0	0.0	0.0	0.052	1.0	96.21146	4.046	1	2.0	2.0	5.0	1.0	0.0
4166.667	300.0	100.0	100.0	0	0.0	0.0	0.053	1.0	97.06115	4.063	1	2.0	2.0	5.0	1.0	0.0
4166.667	300.0	100.0	100.0	0	0.0	0.0	0.054	1.0	96.31569	4.063	1	2.0	2.0	5.0	1.0	0.0
4166.667	300.0	100.0	100.0	0	0.0	0.0	0.055	1.0	95.8136	4.07	1	2.0	2.0	5.0	1.0	0.0
4166.667	300.0	100.0	100.0	0	0.0	0.0	0.056	1.0	95.8136	4.085	1	2.0	2.0	5.0	1.0	0.0
4166.667	300.0	100.0	100.0	0	0.0	0.0	0.057	1.0	95.42373	4.085	1	2.0	2.0	5.0	1.0	0.0
4166.667	300.0	100.0	100.0	0	0.0	0.0	0.058	1.0	96.19231	4.09	1	2.0	2.0	5.0	1.0	0.0
4166.667	300.0	100.0	100.0	0	0.0	0.0	0.059	1.0	96.19319	4.102	1	2.0	2.0	5.0	1.0	0.0
4166.667	300.0	100.0	100.0	0	0.0	0.0	0.06	1.0	96.690956	4.102	1	2.0	2.0	5.0	1.0	0.0
4166.667	300.0	100.0	100.0	0	0.0	0.0	0.06	1.0	96.690956	4.106	1	2.0	2.0	5.0	1.0	0.0
4166.667	300.0	100.0	100.0	0	0.0	0.0	0.061	1.0	96.7689	4.106	1	2.0	2.0	5.0	1.0	0.0
4166.667	300.0	100.0	100.0	0	0.0	0.0	0.062	1.0	95.965515	4.115	1	2.0	2.0	5.0	1.0	0.0
4166.667	300.0	100.0	100.0	0	0.0	0.0	0.062	1.0	95.965515	4.12	1	2.0	2.0	5.0	1.0	0.0
4166.667	300.0	100.0	100.0	0	0.0	0.0	0.063	1.0	95.429535	4.12	1	2.0	2.0	5.0	1.0	0.0
4166.667	300.0	100.0	100.0	0	0.0	0.0	0.064	1.0	96.01155	4.126	1	2.0	2.0	5.0	1.0	0.0
4166.667	300.0	100.0	100.0	0	0.0	0.0	0.065	1.0	96.01155	4.129	1	2.0	2.0	5.0	1.0	0.0
4166.667	300.0	100.0	100.0	0	0.0	0.0	0.065	1.0	96.902016	4.129	1	2.0	2.0	5.0	1.0	0.0
4166.667	300.0	100.0	100.0	0	0.0	0.0	0.066	1.0	96.902016	4.134	1	2.0	2.0	5.0	1.0	0.0
4166.667	300.0	100.0	100.0	0	0.0	0.0	0.066	1.0	97.17374	4.134	1	2.0	2.0	5.0	1.0	0.0
4166.667	300.0	100.0	100.0	0	0.0	0.0	0.067	1.0	97.68163	4.14	1	2.0	2.0	5.0	1.0	0.0
4166.667	300.0	100.0	100.0	0	0.0	0.0	0.067	1.0	97.68163	4.143	1	2.0	2.0	5.0	1.0	0.0
4166.667	300.0	100.0	100.0	0	0.0	0.0	0.068	1.0	97.379364	4.143	1	2.0	2.0	5.0	1.0	0.0
4166.667	300.0	100.0	100.0	0	0.0	0.0	0.069	1.0	97.13199	4.146	1	2.0	2.0	5.0	1.0	0.0
4166.667	300.0	100.0	100.0	0	0.0	0.0	0.07	1.0	97.13199	4.147	1	2.0	2.0	5.0	1.0	0.0
4166.667	300.0	100.0	100.0	0	0.0	0.0	0.07	1.0	97.78638	4.147	1	2.0	2.0	5.0	1.0	0.0
4166.667	300.0	100.0	100.0	0	0.0	0.0	0.071	1.0	97.78638	4.15	1	2.0	2.0	5.0	1.0	0.0
4166.667	300.0	100.0	100.0	0	0.0	0.0	0.072	1.0	97.96348	4.15	1	2.0	2.0	5.0	1.0	0.0
4166.667	300.0	100.0	100.0	0	0.0	0.0	0.072	1.0	98.40679	4.153	1	2.0	2.0	5.0	1.0	0.0
4166.667	300.0	100.0	100.0	0	0.0	0.0	0.073	1.0	98.40679	4.154	1	2.0	2.0	5.0	1.0	0.0
4166.667	300.0	100.0	100.0	0	0.0	0.0	0.074	1.0	97.760826	4.154	1	2.0	2.0	5.0	1.0	0.0
4166.667	300.0	100.0	100.0	0	0.0	0.0	0.074	1.0	97.32643	4.157	1	2.0	2.0	5.0	1.0	0.0
4166.667	300.0	100.0	100.0	0	0.0	0.0	0.075	1.0	97.32643	4.159	1	2.0	2.0	5.0	1.0	0.0
4166.667	300.0	100.0	100.0	0	0.0	0.0	0.076	1.0	97.55826	4.159	1	2.0	2.0	5.0	1.0	0.0
4166.667	300.0	100.0	100.0	0	0.0	0.0	0.077	1.0	97.55826	4.16	1	2.0	2.0	5.0	1.0	0.0
4166.667	300.0	100.0	100.0	0	0.0	0.0	0.078	1.0	97.050804	4.16	1	2.0	2.0	5.0	1.0	0.0
4166.667	300.0	100.0	100.0	0	0.0	0.0	0.079	1.0	97.2669	4.161	1	2.0	2.0	5.0	1.0	0.0
4166.667	300.0	100.0	100.0	0	0.0	0.0	0.08	1.0	97.2669	4.162	1	2.0	2.0	5.0	1.0	0.0
4166.667	300.0	100.0	100.0	0	0.0	0.0	0.08	1.0	97.03807	4.162	1	2.0	2.0	5.0	1.0	0.0
4166.667	300.0	100.0	100.0	0	0.0	0.0	0.081	1.0	96.17595	4.163	1	2.0	2.0	5.0	1.0	0.0
4166.667	300.0	100.0	100.0	0	0.0	0.0	0.082	1.0	96.17595	4.163	1	2.0	2.0	5.0	1.0	0.0
4166.667	300.0	100.0	100.0	0	0.0	0.0	0.083	1.0	96.08973	4.164	1	2.0	2.0	5.0	1.0	0.0
4166.667	300.0	100.0	100.0	0	0.0	0.0	0.084	1.0	96.08973	4.165	1	2.0	2.0	5.0	1.0	0.0
4166.667	300.0	100.0	100.0	0	0.0	0.0	0.085	1.0	97.16479	4.165	1	2.0	2.0	5.0	1.0	0.0
4166.667	300.0	100.0	100.0	0	0.0	0.0	0.086	1.0	96.30137	4.166	1	2.0	2.0	5.0	1.0	0.0
4166.667	300.0	100.0	100.0	0	0.0	0.0	0.086	1.0	96.30137	4.166	1	2.0	2.0	5.0	1.0	0.0
4166.667	300.0	100.0	100.0	0	0.0	0.0	0.087	1.0	96.36149	4.166	1	2.0	2.0	5.0	1.0	0.0
4166.667	300.0	100.0	100.0	0	0.0	0.0	0.088	1.0	96.48483	4.166	1	2.0	2.0	5.0	1.0	0.0
4166.667	300.0	100.0	100.0	0	0.0	0.0	0.089	1.0	96.48483	4.166	1	2.0	2.0	5.0	1.0	0.0
4166.667	300.0	100.0	100.0	0	0.0	0.0	0.09	1.0	97.119804	4.166	1	2.0	2.0	5.0	1.0	0.0
4166.667	300.0	100.0	100.0	0	0.0	0.0	0.091	1.0	97.119804	4.167	1	2.0	2.0	5.0	1.0	0.0
4166.667	300.0	100.0	100.0	0	0.0	0.0	0.091	1.0	97.28677	4.167	1	2.0	2.0	5.0	1.0	0.0
4166.667	300.0	100.0	100.0	0	0.0	0.0	0.092	1.0	98.43809	4.167	1	2.0	2.0	5.0	1.0	0.0
4166.667	300.0	100.0	100.0	0	0.0	0.0	0.093	1.0	98.43809	4.167	1	2.0	2.0	5.0	1.0	0.0
4166.667	300.0	100.0	100.0	0	0.0	0.0	0.094	1.0	98.02308	4.167	1	2.0	2.0	5.0	1.0	0.0
4166.667	300.0	100.0	100.0	0	0.0	0.0	0.095	1.0	97.641235	4.168	1	2.0	2.0	5.0	1.0	0.0
4166.667	300.0	100.0	100.0	0	0.0	0.0	0.096	1.0	97.641235	4.168	1	2.0	2.0	5.0	1.0	0.0
4166.667	300.0	100.0	100.0	0	0.0	0.0	0.097	1.0	98.04727	4.168	1	2.0	2.0	5.0	1.0	0.0
4166.667	300.0	100.0	100.0	0	0.0	0.0	0.097	1.0	98.04727	4.168	1	2.0	2.0	5.0	1.0	0.0
4166.667	300.0	100.0	100.0	0	0.0	0.0	0.098	1.0	98.208824	4.168	1	2.0	2.0	5.0	1.0	0.0
4166.667	300.0	100.0	100.0	0	0.0	0.0	0.099	1.0	97.61275	4.168	1	2.0	2.0	5.0	1.0	0.0
4166.667	300.0	100.0	100.0	0	0.0	0.0	0.1	1.0	97.61275	4.169	1	2.0	2.0	5.0	1.0	0.0
4166.667	300.0	100.0	100.0	0	0.0	0.0	0.101	1.0	97.94049	4.169	1	2.0	2.0	5.0	1.0	0.0
4166.667	300.0	100.0	100.0	0	0.0	0.0	0.102	1.0	98.58077	4.169	1	2.0	2.0	5.0	1.0	0.0
4166.667	300.0	100.0	100.0	0	0.0	0.0	0.103	1.0	98.58077	4.169	1	2.0	2.0	5.0	1.0	0.0
4166.667	300.0	100.0	100.0	0	0.0	0.0	0.104	1.0	98.6828	4.169	1	2.0	2.0	5.0	1.0	0.0
4166.667	300.0	100.0	100.0	0	0.0	0.0	0.105	1.0	98.39813	4.169	1	2.0	2.0	5.0	1.0	0.0
4166.667	300.0	100.0	100.0	0	0.0	0.0	0.106	1.0	97.97325	4.169	1	2.0	2.0	5.0	1.0	0.0
4166.667	300.0	100.0	100.0	0	0.0	0.0	0.107	1.0	97.92922	4.169	1	2.0	2.0	5.0	1.0	0.0
4166.667	300.0	100.0	100.0	0	0.0	0.0	0.108	1.0	97.92922	4.169	1	2.0	2.0	5.0	1.0	0.0
4166.667	300.0	100.0	100.0	0	0.0	0.0	0.109	1.0	97.73475	4.169	1	2.0	2.0	5.0	1.0	0.0
4166.667	300.0	100.0	100.0	0	0.0	0.0	0.11	1.0	97.38893	4.17	1	2.0	2.0	5.0	1.0	0.0
4166.667	300.0	100.0	100.0	0	0.0	0.0	0.111	1.0	97.38893	4.17	1	2.0	2.0	5.0	1.0	0.0
4166.667	300.0	100.0	100.0	0	0.0	0.0	0.112	1.0	97.45055	4.17	1	2.0	2.0	5.0	1.0	0.0
4166.667	300.0	100.0	100.0	0	0.0	0.0	0.113	1.0	97.45055	4.17	1	2.0	2.0	5.0	1.0	0.0
4166.667	300.0	100.0	100.0	0	0.0	0.0	0.114	1.0	96.9776	4.17	1	2.0	2.0	5.0	1.0	0.0
4166.667	300.0	100.0	100.0	0	0.0	0.0	0.115	1.0	97.281204	4.17	1	2.0	2.0	5.0	1.0	0.0
4166.667	300.0	100.0	100.0	0	0.0	0.0	0.116	1.0	97.281204	4.17	1	2.0	2.0	5.0	1.0	0.0
4166.667	300.0	100.0	100.0	0	0.0	0.0	0.117	1.0	97.19585	4.17	1	2.0	2.0	5.0	1.0	0.0
4166.667	300.0	100.0	100.0	0	0.0	0.0	0.118	1.0	97.22599	4.17	1	2.0	2.0	5.0	1.0	0.0
4166.667	300.0	100.0	100.0	0	0.0	0.0	0.119	1.0	97.50622	4.17	1	2.0	2.0	5.0	1.0	0.0
4166.667	300.0	100.0	100.0	0	0.0	0.0	0.12	1.0	96.85038	4.17	1	2.0	2.0	5.0	1.0	0.0
4166.667	300.0	100.0	100.0	0	0.0	0.0	0.12	1.0	96.85038	4.17	1	2.0	2.0	5.0	1.0	0.0
4166.667	300.0	100.0	100.0	0	0.0	0.0	0.121	1.0	97.86632	4.17	1	2.0	2.0	5.0	1.0	0.0
4166.667	300.0	100.0	100.0	0	0.0	0.0	0.122	1.0	97.13612	4.17	1	2.0	2.0	5.0	1.0	0.0
4166.667	300.0	100.0	100.0	0	0.0	0.0	0.123	1.0	97.13612	4.17	1	2.0	2.0	5.0	1.0	0.0
4166.667	300.0	100.0	100.0	0	0.0	0.0	0.124	1.0	96.87495	4.17	1	2.0	2.0	5.0	1.0	0.0
4166.667	300.0	100.0	100.0	0	0.0	0.0	0.125	1.0	96.81877	4.17	1	2.0	2.0	5.0	1.0	0.0
4166.667	300.0	100.0	100.0	0	0.0	0.0	0.125	1.0	96.81877	4.17	1	2.0	2.0	5.0	1.0	0.0
4166.667	300.0	100.0	100.0	0	0.0	0.0	0.126	1.0	96.335594	4.17	1	2.0	2.0	5.0	1.0	0.0
4166.667	300.0	100.0	100.0	0	0.0	0.0	0.127	1.0	96.335594	4.17	1	2.0	2.0	5.0	1.0	0.0
4166.667	300.0	100.0	100.0	0	0.0	0.0	0.128	1.0	96.41255	4.17	1	2.0	2.0	5.0	1.0	0.0
4166.667	300.0	100.0	100.0	0	0.0	0.0	0.129	1.0	97.16529	4.17	1	2.0	2.0	5.0	1.0	0.0
4166.667	300.0	100.0	100.0	0	0.0	0.0	0.13	1.0	97.16529	4.17	1	2.0	2.0	5.0	1.0	0.0
4166.667	300.0	100.0	100.0	0	0.0	0.0	0.131	1.0	96.93441	4.17	1	2.0	2.0	5.0	1.0	0.0
4166.667	300.0	100.0	100.0	0	0.0	0.0	0.131	1.0	97.81868	4.17	1	2.0	2.0	5.0	1.0	0.0
4166.667	300.0	100.0	100.0	0	0.0	0.0	0.132	1.0	97.81868	4.17	1	2.0	2.0	5.0	1.0	0.0
4166.667	300.0	100.0	100.0	0	0.0	0.0	0.133	1.0	97.8472	4.17	1	2.0	2.0	5.0	1.0	0.0
4166.667	300.0	100.0	100.0	0	0.0	0.0	0.134	1.0	97.65317	4.17	1	2.0	2.0	5.0	1.0	0.0
4166.667	300.0	100.0	100.0	0	0.0	0.0	0.135	1.0	97.434906	4.17	1	2.0	2.0	5.0	1.0	0.0
4166.667	300.0	100.0	100.0	0	0.0	0.0	0.136	1.0	97.8822	4.17	1	2.0	2.0	5.0	1.0	0.0
4166.667	300.0	100.0	100.0	0	0.0	0.0	0.136	1.0	97.8822	4.17	1	2.0	2.0	5.0	1.0	0.0
4166.667	300.0	100.0	100.0	0	0.0	0.0	0.137	1.0	97.31106	4.17	1	2.0	2.0	5.0	1.0	0.0
4166.667	300.0	100.0	100.0	0	0.0	0.0	0.138	1.0	97.25734	4.17	1	2.0	2.0	5.0	1.0	0.0
4166.667	300.0	100.0	100.0	0	0.0	0.0	0.139	1.0	97.25734	4.17	1	2.0	2.0	5.0	1.0	0.0
4166.667	300.0	100.0	100.0	0	0.0	0.0	0.14	1.0	96.259476	4.17	1	2.0	2.0	5.0	1.0	0.0
4166.667	300.0	100.0	100.0	0	0.0	0.0	0.141	1.0	96.259476	4.17	1	2.0	2.0	5.0	1.0	0.0
4166.667	300.0	100.0	100.0	0	0.0	0.0	0.142	1.0	97.24549	4.17	1	2.0	2.0	5.0	1.0	0.0
4166.667	300.0	100.0	100.0	0	0.0	0.0	0.143	1.0	96.957375	4.17	1	2.0	2.0	5.0	1.0	0.0
4166.667	300.0	100.0	100.0	0	0.0	0.0	0.144	1.0	96.957375	4.17	1	2.0	2.0	5.0	1.0	0.0
4166.667	300.0	100.0	100.0	0	0.0	0.0	0.145	1.0	96.21566	4.17	1	2.0	2.0	5.0	1.0	0.0
4166.667	300.0	100.0	100.0	0	0.0	0.0	0.146	1.0	96.46125	4.17	1	2.0	2.0	5.0	1.0	0.0
4166.667	300.0	100.0	100.0	0	0.0	0.0	0.147	1.0	97.569115	4.17	1	2.0	2.0	5.0	1.0	0.0
4166.667	300.0	100.0	100.0	0	0.0	0.0	0.148	1.0	98.19379	4.17	1	2.0	2.0	5.0	1.0	0.0
4166.667	300.0	100.0	100.0	0	0.0	0.0	0.149	1.0	98.19379	4.17	1	2.0	2.0	5.0	1.0	0.0
4166.667	300.0	100.0	100.0	0	0.0	0.0	0.15	1.0	98.48361	4.17	1	2.0	2.0	5.0	1.0	0.0
4166.667	300.0	100.0	100.0	0	0.0	0.0	0.151	1.0	98.03202	4.17	1	2.0	2.0	5.0	1.0	0.0
4166.667	300.0	100.0	100.0	0	0.0	0.0	0.152	1.0	98.03202	4.17	1	2.0	2.0	5.0	1.0	0.0
4166.667	300.0	100.0	100.0	0	0.0	0.0	0.153	1.0	98.013405	4.17	1	2.0	2.0	7.0	1.0	1.0
0.0	300.0	100.0	100.0	0	0.0	0.0	0.154	1.0	97.301994	4.17	1	2.0	2.0	0.0	1.0	1.0
0.0	300.0	100.0	100.0	0	0.0	0.0	0.155	1.0	97.301994	4.17	1	2.0	2.0	0.0	1.0	1.0
0.0	300.0	100.0	100.0	0	0.0	0.0	0.156	1.0	96.79311	4.17	1	2.0	2.0	0.0	1.0	1.0
0.0	300.0	100.0	100.0	0	0.0	0.0	0.157	1.0	96.79311	4.17	1	2.0	2.0	0.0	1.0	1.0
0.0	300.0	100.0	100.0	0	0.0	0.0	0.158	1.0	96.84024	4.17	1	2.0	2.0	0.0	1.0	1.0
0.0	300.0	100.0	100.0	0	0.0	0.0	0.159	1.0	96.4383	3.601	1	2.0	2.0	0.0	1.0	1.0
0.0	300.0	100.0	100.0	0	0.0	0.0	0.16	1.0	96.4383	3.347	1	2.0	2.0	0.0	1.0	1.0
0.0	300.0	100.0	100.0	0	0.0	0.0	0.161	1.0	96.03465	3.347	1	2.0	2.0	0.0	1.0	1.0
0.0	300.0	100.0	100.0	0	0.0	0.0	0.162	1.0	96.9991	3.11	1	2.0	2.0	0.0	1.0	1.0
0.0	300.0	100.0	100.0	0	0.0	0.0	0.163	1.0	96.9991	3.11	1	2.0	2.0	0.0	1.0	1.0
0.0	300.0	100.0	100.0	0	0.0	0.0	0.164	1.0	97.43761	2.685	1	2.0	2.0	0.0	1.0	1.0
0.0	300.0	100.0	100.0	0	0.0	0.0	0.165	1.0	97.43761	2.319	1	2.0	2.0	0.0	1.0	1.0
0.0	300.0	100.0	100.0	0	0.0	0.0	0.166	1.0	97.686775	2.319	1	2.0	2.0	0.0	1.0	1.0
0.0	300.0	100.0	100.0	0	0.0	0.0	0.167	1.0	98.621	2.155	1	2.0	2.0	0.0	1.0	1.0
0.0	300.0	100.0	100.0	0	0.0	0.0	0.168	1.0	98.621	1.861	1	2.0	2.0	0.0	1.0	1.0
0.0	300.0	100.0	100.0	0	0.0	0.0	0.169	1.0	98.877106	1.861	1	2.0	2.0	0.0	1.0	1.0
0.0	300.0	100.0	100.0	0	0.0	0.0	0.17	1.0	98.97212	1.607	1	2.0	2.0	0.0	1.0	1.0
0.0	300.0	100.0	100.0	0	0.0	0.0	0.171	1.0	98.97212	1.607	1	2.0	2.0	0.0	1.0	1.0
0.0	300.0	100.0	100.0	0	0.0	0.0	0.172	1.0	98.13045	1.493	1	2.0	2.0	0.0	1.0	1.0
0.0	300.0	100.0	100.0	0	0.0	0.0	0.173	1.0	98.13045	1.289	1	2.0	2.0	0.0	1.0	1.0
0.0	300.0	100.0	100.0	0	0.0	0.0	0.174	1.0	96.604164	1.289	1	2.0	2.0	0.0	1.0	1.0
0.0	300.0	100.0	100.0	0	0.0	0.0	0.175	1.0	96.76261	1.198	1	2.0	2.0	0.0	1.0	1.0
0.0	300.0	100.0	100.0	0	0.0	0.0	0.176	1.0	96.76261	1.034	1	2.0	2.0	0.0	1.0	1.0
0.0	300.0	100.0	100.0	0	0.0	0.0	0.177	1.0	97.997665	1.034	1	2.0	2.0	0.0	1.0	1.0
0.0	300.0	100.0	100.0	0	0.0	0.0	0.178	1.0	98.33242	0.961	1	2.0	2.0	0.0	1.0	1.0
0.0	300.0	100.0	100.0	0	0.0	0.0	0.179	1.0	98.33242	0.83	1	2.0	2.0	0.0	1.0	1.0
0.0	300.0	100.0	100.0	0	0.0	0.0	0.18	1.0	98.55659	0.83	1	2.0	2.0	0.0	1.0	1.0
0.0	300.0	100.0	100.0	0	0.0	0.0	0.181	1.0	98.55659	0.771	1	2.0	2.0	0.0	1.0	1.0
0.0	300.0	100.0	100.0	0	0.0	0.0	0.181	1.0	97.78264	0.771	1	2.0	2.0	0.0	1.0	1.0
0.0	300.0	100.0	100.0	0	0.0	0.0	0.182	1.0	98.11996	0.666	1	2.0	2.0	0.0	1.0	1.0
0.0	300.0	100.0	100.0	0	0.0	0.0	0.183	1.0	98.11996	0.618	1	2.0	2.0	0.0	1.0	1.0
0.0	300.0	100.0	100.0	0	0.0	0.0	0.184	1.0	98.010475	0.618	1	2.0	2.0	0.0	1.0	1.0
0.0	300.0	100.0	100.0	0	0.0	0.0	0.184	1.0	98.19176	0.534	1	2.0	2.0	0.0	1.0	1.0
0.0	300.0	100.0	100.0	0	0.0	0.0	0.185	1.0	98.19176	0.534	1	2.0	2.0	0.0	1.0	1.0
0.0	300.0	100.0	100.0	0	0.0	0.0	0.185	1.0	97.71978	0.461	1	2.0	2.0	0.0	1.0	1.0
0.0	300.0	100.0	100.0	0	0.0	0.0	0.185	1.0	97.71978	0.428	1	2.0	2.0	0.0	1.0	1.0
0.0	300.0	100.0	100.0	0	0.0	0.0	0.185	1.0	97.79113	0.428	1	2.0	2.0	0.0	1.0	1.0
0.0	300.0	100.0	100.0	0	0.0	0.0	0.185	1.0	96.97739	0.37	1	2.0	2.0	0.0	1.0	1.0
0.0	300.0	100.0	100.0	0	0.0	0.0	0.185	1.0	96.97739	0.343	1	2.0	2.0	0.0	1.0	1.0
0.0	300.0	100.0	100.0	0	0.0	0.0	0.185	1.0	96.76255	0.343	1	2.0	2.0	0.0	1.0	1.0
0.0	300.0	100.0	100.0	0	0.0	0.0	0.185	1.0	96.90586	0.296	1	2.0	2.0	0.0	1.0	1.0
0.0	300.0	100.0	100.0	0	0.0	0.0	0.185	1.0	96.90586	0.296	1	2.0	2.0	0.0	1.0	1.0
0.0	300.0	100.0	100.0	0	0.0	0.0	0.184	1.0	96.56668	0.276	1	2.0	2.0	8.0	1.0	1.0
0.0	300.0	100.0	100.0	0	0.0	0.0	0.184	0.0	96.56668	0.238	1	2.0	2.0	14.0	1.0	1.0
0.0	300.0	100.0	100.0	0	0.0	0.0	0.184	0.0	96.93858	0.238	1	2.0	2.0	0.0	1.0	1.0
0.0	300.0	100.0	100.0	0	0.0	0.0	0.183	0.0	96.17115	0.205	1	2.0	2.0	0.0	1.0	1.0
0.0	300.0	100.0	100.0	0	0.0	0.0	0.183	0.0	96.17115	0.19	1	2.0	2.0	0.0	1.0	1.0
0.0	300.0	100.0	100.0	0	0.0	0.0	0.182	0.0	96.5065	0.19	1	2.0	2.0	0.0	1.0	1.0
0.0	300.0	100.0	100.0	0	0.0	0.0	0.182	0.0	96.86877	0.164	1	2.0	2.0	0.0	1.0	1.0
0.0	300.0	100.0	100.0	0	0.0	0.0	0.181	0.0	96.86877	0.164	1	2.0	2.0	0.0	1.0	1.0
0.0	300.0	100.0	100.0	0	0.0	0.0	0.18	0.0	96.54801	0.152	1	2.0	2.0	0.0	1.0	1.0
0.0	300.0	100.0	100.0	0	0.0	0.0	0.179	0.0	96.54801	0.131	1	2.0	2.0	0.0	1.0	1.0
0.0	300.0	100.0	100.0	0	0.0	0.0	0.178	0.0	96.705376	0.131	1	2.0	2.0	0.0	1.0	1.0
0.0	300.0	100.0	100.0	0	0.0	0.0	0.177	0.0	96.472244	0.122	1	2.0	2.0	0.0	1.0	1.0
0.0	300.0	100.0	100.0	0	0.0	0.0	0.176	0.0	96.7677	0.105	1	2.0	2.0	0.0	1.0	1.0
0.0	300.0	100.0	100.0	0	0.0	0.0	0.174	0.0	96.84659	0.105	1	2.0	2.0	0.0	1.0	1.0
0.0	300.0	100.0	100.0	0	0.0	0.0	0.172	0.0	97.38429	0.098	1	2.0	2.0	0.0	1.0	1.0
0.0	300.0	100.0	100.0	0	0.0	0.0	0.171	0.0	97.38429	0.098	1	2.0	2.0	0.0	1.0	1.0
0.0	300.0	100.0	100.0	0	0.0	0.0	0.169	0.0	97.31096	0.084	1	2.0	2.0	0.0	1.0	1.0
0.0	300.0	100.0	100.0	0	0.0	0.0	0.167	0.0	97.31096	0.072	1	2.0	2.0	0.0	1.0	1.0
0.0	300.0	100.0	100.0	0	0.0	0.0	0.165	0.0	97.15759	0.072	1	2.0	2.0	0.0	1.0	1.0
0.0	300.0	100.0	100.0	0	0.0	0.0	0.163	0.0	97.26883	0.067	1	2.0	2.0	0.0	1.0	1.0
0.0	300.0	100.0	100.0	0	0.0	0.0	0.16	0.0	97.26883	0.058	1	2.0	2.0	0.0	1.0	1.0
0.0	300.0	100.0	100.0	0	0.0	0.0	0.158	0.0	97.393616	0.058	1	2.0	2.0	0.0	1.0	1.0
0.0	300.0	100.0	100.0	0	0.0	0.0	0.156	0.0	97.68799	0.054	1	2.0	2.0	0.0	1.0	1.0
0.0	300.0	100.0	100.0	0	0.0	0.0	0.154	0.0	97.68799	0.046	1	2.0	2.0	0.0	1.0	1.0
0.0	300.0	100.0	100.0	0	0.0	0.0	0.152	0.0	97.22343	0.046	1	2.0	2.0	0.0	1.0	1.0
0.0	300.0	100.0	100.0	0	0.0	0.0	0.15	0.0	97.22343	0.043	1	2.0	2.0	0.0	1.0	1.0
0.0	300.0	100.0	100.0	0	0.0	0.0	0.148	0.0	97.316666	0.043	1	2.0	2.0	0.0	1.0	1.0
0.0	300.0	100.0	100.0	0	0.0	0.0	0.147	0.0	96.62373	0.037	1	2.0	2.0	0.0	1.0	1.0
0.0	300.0	100.0	100.0	0	0.0	0.0	0.145	0.0	96.62373	0.034	1	2.0	2.0	0.0	1.0	1.0
0.0	300.0	100.0	100.0	0	0.0	0.0	0.143	0.0	96.07042	0.034	1	2.0	2.0	0.0	1.0	1.0
0.0	300.0	100.0	100.0	0	0.0	0.0	0.141	0.0	96.21037	0.029	1	2.0	2.0	0.0	1.0	1.0
0.0	300.0	100.0	100.0	0	0.0	0.0	0.14	0.0	96.21037	0.029	1	2.0	2.0	0.0	1.0	1.0
0.0	300.0	100.0	100.0	0	0.0	0.0	0.138	0.0	95.71759	0.027	1	2.0	2.0	0.0	1.0	1.0
0.0	300.0	100.0	100.0	0	0.0	0.0	0.136	0.0	95.32569	0.023	1	2.0	2.0	0.0	1.0	1.0
0.0	300.0	100.0	100.0	0	0.0	0.0	0.134	0.0	95.0449	0.023	1	2.0	2.0	0.0	1.0	1.0
0.0	300.0	100.0	100.0	0	0.0	0.0	0.133	0.0	95.51034	0.021	1	2.0	2.0	0.0	1.0	1.0
0.0	300.0	100.0	100.0	0	0.0	0.0	0.131	0.0	94.850746	0.018	1	2.0	2.0	0.0	1.0	1.0
0.0	300.0	100.0	100.0	0	0.0	0.0	0.13	0.0	94.16902	0.018	1	2.0	2.0	0.0	1.0	1.0
0.0	300.0	100.0	100.0	0	0.0	0.0	0.128	0.0	94.06804	0.017	1	2.0	2.0	0.0	1.0	1.0
0.0	300.0	100.0	100.0	0	0.0	0.0	0.126	0.0	94.06804	0.017	1	2.0	2.0	0.0	1.0	1.0
0.0	300.0	100.0	100.0	0	0.0	0.0	0.125	0.0	93.71555	0.014	1	2.0	2.0	0.0	1.0	1.0
0.0	300.0	100.0	100.0	0	0.0	0.0	0.123	0.0	93.71555	0.013	1	2.0	2.0	0.0	1.0	1.0
0.0	300.0	100.0	100.0	0	0.0	0.0	0.122	0.0	93.25315	0.013	1	2.0	2.0	0.0	1.0	1.0
0.0	300.0	100.0	100.0	0	0.0	0.0	0.12	0.0	94.38741	0.011	1	2.0	2.0	0.0	1.0	1.0
0.0	300.0	100.0	100.0	0	0.0	0.0	0.118	0.0	94.38741	0.01	1	2.0	2.0	0.0	1.0	1.0
0.0	300.0	100.0	100.0	0	0.0	0.0	0.117	0.0	94.19386	0.01	1	2.0	2.0	0.0	1.0	1.0
0.0	300.0	100.0	100.0	0	0.0	0.0	0.115	0.0	95.47278	0.009	1	2.0	2.0	0.0	1.0	1.0
0.0	300.0	100.0	100.0	0	0.0	0.0	0.114	0.0	95.47278	0.009	1	2.0	2.0	0.0	1.0	1.0
0.0	300.0	100.0	100.0	0	0.0	0.0	0.113	0.0	95.19394	0.008	1	2.0	2.0	0.0	1.0	1.0
0.0	300.0	100.0	100.0	0	0.0	0.0	0.111	0.0	95.12929	0.007	1	2.0	2.0	0.0	1.0	1.0
0.0	300.0	100.0	100.0	0	0.0	0.0	0.11	0.0	95.6942	0.007	1	2.0	2.0	0.0	1.0	1.0
0.0	300.0	100.0	100.0	0	0.0	0.0	0.109	0.0	95.991066	0.006	1	2.0	2.0	0.0	1.0	1.0
0.0	300.0	100.0	100.0	0	0.0	0.0	0.107	0.0	95.991066	0.005	1	2.0	2.0	0.0	1.0	1.0
0.0	300.0	100.0	100.0	0	0.0	0.0	0.106	0.0	95.771614	0.005	1	2.0	2.0	0.0	1.0	1.0
0.0	300.0	100.0	100.0	0	0.0	0.0	0.105	0.0	95.88824	0.004	1	2.0	2.0	0.0	1.0	1.0
0.0	300.0	100.0	100.0	0	0.0	0.0	0.104	0.0	95.88824	0.004	1	2.0	2.0	0.0	1.0	1.0
0.0	300.0	100.0	100.0	0	0.0	0.0	0.103	0.0	95.61596	0.004	1	2.0	2.0	0.0	1.0	1.0
0.0	300.0	100.0	100.0	0	0.0	0.0	0.102	0.0	95.61596	0.003	1	2.0	2.0	0.0	1.0	1.0
0.0	300.0	100.0	100.0	0	0.0	0.0	0.101	0.0	96.07001	0.003	1	2.0	2.0	0.0	1.0	1.0
0.0	300.0	100.0	100.0	0	0.0	0.0	0.101	0.0	95.52245	0.003	1	2.0	2.0	0.0	1.0	1.0
0.0	300.0	100.0	100.0	0	0.0	0.0	0.1	0.0	95.52245	0.002	1	2.0	2.0	0.0	1.0	1.0
0.0	300.0	100.0	100.0	0	0.0	0.0	0.099	0.0	95.73768	0.002	1	2.0	2.0	0.0	1.0	1.0
0.0	300.0	100.0	100.0	0	0.0	0.0	0.099	0.0	96.69213	0.002	1	2.0	2.0	0.0	1.0	1.0
0.0	300.0	100.0	100.0	0	0.0	0.0	0.098	0.0	96.69213	0.002	1	2.0	2.0	0.0	1.0	1.0
0.0	300.0	100.0	100.0	0	0.0	0.0	0.097	0.0	96.882935	0.001	1	2.0	2.0	0.0	1.0	1.0
0.0	300.0	100.0	100.0	0	0.0	0.0	0.096	0.0	96.882935	0.001	1	2.0	2.0	0.0	1.0	1.0
0.0	300.0	100.0	100.0	0	0.0	0.0	0.096	0.0	96.70231	0.001	1	2.0	2.0	0.0	1.0	1.0
0.0	300.0	100.0	100.0	0	0.0	0.0	0.095	0.0	96.31913	0.001	1	2.0	2.0	0.0	1.0	1.0
0.0	300.0	100.0	100.0	0	0.0	0.0	0.095	0.0	96.31913	0.001	1	2.0	2.0	0.0	1.0	1.0
0.0	300.0	100.0	100.0	0	0.0	0.0	0.094	0.0	96.461555	0.001	1	2.0	2.0	0.0	1.0	1.0
0.0	300.0	100.0	100.0	0	0.0	0.0	0.094	0.0	97.053986	0.0	1	2.0	2.0	0.0	1.0	1.0
0.0	300.0	100.0	100.0	0	0.0	0.0	0.093	0.0	97.053986	0.0	1	2.0	2.0	0.0	1.0	1.0
0.0	300.0	100.0	100.0	0	0.0	0.0	0.092	0.0	97.36193	0.0	1	2.0	2.0	0.0	1.0	1.0
0.0	300.0	100.0	100.0	0	0.0	0.0	0.092	0.0	97.36193	0.0	1	2.0	2.0	0.0	1.0	1.0
0.0	300.0	100.0	100.0	0	0.0	0.0	0.091	0.0	96.78833	0.0	1	2.0	2.0	0.0	1.0	1.0
0.0	300.0	100.0	100.0	0	0.0	0.0	0.09	0.0	97.11224	0.0	1	2.0	2.0	0.0	1.0	1.0
0.0	300.0	100.0	100.0	0	0.0	0.0	0.089	0.0	97.11224	0.0	1	2.0	2.0	0.0	1.0	1.0
0.0	300.0	100.0	100.0	0	0.0	0.0	0.089	0.0	97.34877	0.0	1	2.0	2.0	0.0	1.0	1.0
0.0	300.0	100.0	100.0	0	0.0	0.0	0.088	0.0	98.70594	0.0	1	2.0	2.0	0.0	1.0	1.0
0.0	300.0	100.0	100.0	0	0.0	0.0	0.087	0.0	98.70594	0.0	1	2.0	2.0	0.0	1.0	1.0
0.0	300.0	100.0	100.0	0	0.0	0.0	0.086	0.0	99.184845	0.0	1	2.0	2.0	0.0	1.0	1.0
0.0	300.0	100.0	100.0	0	0.0	0.0	0.085	0.0	99.184845	0.0	1	2.0	2.0	0.0	1.0	1.0
0.0	300.0	100.0	100.0	0	0.0	0.0	0.084	0.0	99.2476	0.0	1	2.0	2.0	0.0	1.0	1.0
0.0	300.0	100.0	100.0	0	0.0	0.0	0.084	0.0	99.13927	0.0	1	2.0	2.0	0.0	1.0	1.0
0.0	300.0	100.0	100.0	0	0.0	0.0	0.083	0.0	99.13927	0.0	1	2.0	2.0	0.0	1.0	1.0
0.0	300.0	100.0	100.0	0	0.0	0.0	0.082	0.0	99.13479	0.0	1	2.0	2.0	0.0	1.0	1.0
0.0	300.0	100.0	100.0	0	0.0	0.0	0.081	0.0	98.93528	0.0	1	2.0	2.0	0.0	1.0	1.0
0.0	300.0	100.0	100.0	0	0.0	0.0	0.08	0.0	98.5965	0.0	1	2.0	2.0	0.0	1.0	1.0
0.0	300.0	100.0	100.0	0	0.0	0.0	0.079	0.0	98.6201	0.0	1	2.0	2.0	0.0	1.0	1.0
0.0	300.0	100.0	100.0	0	0.0	0.0	0.078	0.0	98.6201	0.0	1	2.0	2.0	0.0	1.0	1.0
0.0	300.0	100.0	100.0	0	0.0	0.0	0.078	0.0	98.81624	0.0	1	2.0	2.0	0.0	1.0	1.0
0.0	300.0	100.0	100.0	0	0.0	0.0	0.077	0.0	98.404396	0.0	1	2.0	2.0	0.0	1.0	1.0
0.0	300.0	100.0	100.0	0	0.0	0.0	0.076	0.0	98.404396	0.0	1	2.0	2.0	0.0	1.0	1.0
0.0	300.0	100.0	100.0	0	0.0	0.0	0.075	0.0	98.58958	0.0	1	2.0	2.0	0.0	1.0	1.0
0.0	300.0	100.0	100.0	0	0.0	0.0	0.075	0.0	98.58958	0.0	1	2.0	2.0	0.0	1.0	1.0
0.0	300.0	100.0	100.0	0	0.0	0.0	0.074	0.0	98.26272	0.0	1	2.0	2.0	0.0	1.0	1.0
0.0	300.0	100.0	100.0	0	0.0	0.0	0.073	0.0	98.08241	0.0	1	2.0	2.0	0.0	1.0	1.0
0.0	300.0	100.0	100.0	0	0.0	0.0	0.072	0.0	98.08241	0.0	1	2.0	2.0	0.0	1.0	1.0
0.0	300.0	100.0	100.0	0	0.0	0.0	0.071	0.0	98.21994	0.0	1	2.0	2.0	0.0	1.0	1.0
0.0	300.0	100.0	100.0	0	0.0	0.0	0.07	0.0	98.01653	0.0	1	2.0	2.0	0.0	1.0	1.0
0.0	300.0	100.0	100.0	0	0.0	0.0	0.069	0.0	98.01653	0.0	1	2.0	2.0	0.0	1.0	1.0
0.0	300.0	100.0	100.0	0	0.0	0.0	0.068	0.0	98.04435	0.0	1	2.0	2.0	0.0	1.0	1.0
0.0	300.0	100.0	100.0	0	0.0	0.0	0.067	0.0	98.04435	0.0	1	2.0	2.0	0.0	1.0	1.0
0.0	300.0	100.0	100.0	0	0.0	0.0	0.066	0.0	98.05416	0.0	1	2.0	2.0	0.0	1.0	1.0
0.0	300.0	100.0	100.0	0	0.0	0.0	0.065	0.0	98.24864	0.0	1	2.0	2.0	0.0	1.0	1.0
0.0	300.0	100.0	100.0	0	0.0	0.0	0.064	0.0	98.24864	0.0	1	2.0	2.0	0.0	1.0	1.0
0.0	300.0	100.0	100.0	0	0.0	0.0	0.063	0.0	98.39885	0.0	1	2.0	2.0	0.0	1.0	1.0
0.0	300.0	100.0	100.0	0	0.0	0.0	0.062	0.0	98.182465	0.0	1	2.0	2.0	0.0	1.0	1.0
0.0	300.0	100.0	100.0	0	0.0	0.0	0.061	0.0	98.32941	0.0	1	2.0	2.0	0.0	1.0	1.0
0.0	300.0	100.0	100.0	0	0.0	0.0	0.06	0.0	98.32629	0.0	1	2.0	2.0	0.0	1.0	1.0
0.0	300.0	100.0	100.0	0	0.0	0.0	0.059	0.0	98.32629	0.0	1	2.0	2.0	0.0	1.0	1.0
0.0	300.0	100.0	100.0	0	0.0	0.0	0.058	0.0	98.79435	0.0	1	2.0	2.0	0.0	1.0	1.0
0.0	300.0	100.0	100.0	0	0.0	0.0	0.057	0.0	98.065216	0.0	1	2.0	2.0	0.0	1.0	1.0
0.0	300.0	100.0	100.0	0	0.0	0.0	0.056	0.0	98.065216	0.0	1	2.0	2.0	0.0	1.0	1.0
0.0	300.0	100.0	100.0	0	0.0	0.0	0.055	0.0	98.1392	0.0	1	2.0	2.0	0.0	1.0	1.0
0.0	300.0	100.0	100.0	0	0.0	0.0	0.053	0.0	98.35864	0.0	1	2.0	2.0	0.0	1.0	1.0
0.0	300.0	100.0	100.0	0	0.0	0.0	0.052	0.0	98.35864	0.0	1	2.0	2.0	0.0	1.0	1.0
0.0	300.0	100.0	100.0	0	0.0	0.0	0.051	0.0	98.354965	0.0	1	2.0	2.0	0.0	1.0	1.0
0.0	300.0	100.0	100.0	0	0.0	0.0	0.05	0.0	98.354965	0.0	1	2.0	2.0	0.0	1.0	1.0
0.0	300.0	100.0	100.0	0	0.0	0.0	0.049	0.0	98.63214	0.0	1	2.0	2.0	0.0	1.0	1.0
0.0	300.0	100.0	100.0	0	0.0	0.0	0.048	0.0	98.56662	0.0	1	2.0	2.0	0.0	1.0	1.0
0.0	300.0	100.0	100.0	0	0.0	0.0	0.046	0.0	98.56662	0.0	1	2.0	2.0	0.0	1.0	1.0
0.0	300.0	100.0	100.0	0	0.0	0.0	0.045	0.0	98.32634	0.0	1	2.0	2.0	0.0	1.0	1.0
0.0	300.0	100.0	100.0	0	0.0	0.0	0.044	0.0	100.57337	0.0	1	2.0	2.0	0.0	1.0	1.0
0.0	300.0	100.0	100.0	0	0.0	0.0	0.043	0.0	100.57337	0.0	1	2.0	2.0	0.0	1.0	1.0
0.0	300.0	100.0	100.0	0	0.0	0.0	0.041	0.0	100.068726	0.0	1	2.0	2.0	0.0	1.0	1.0
0.0	300.0	100.0	100.0	0	0.0	0.0	0.04	0.0	100.068726	0.0	1	2.0	2.0	0.0	1.0	1.0
0.0	300.0	100.0	100.0	0	0.0	0.0	0.039	0.0	99.83954	0.0	1	2.0	2.0	0.0	1.0	1.0
0.0	300.0	100.0	100.0	0	0.0	0.0	0.037	0.0	99.87279	0.0	1	2.0	2.0	0.0	1.0	1.0
0.0	300.0	100.0	100.0	0	0.0	0.0	0.036	0.0	99.87279	0.0	1	2.0	2.0	0.0	1.0	1.0
0.0	300.0	100.0	100.0	0	0.0	0.0	0.035	0.0	99.5406	0.0	1	2.0	2.0	0.0	1.0	1.0
0.0	300.0	100.0	100.0	0	0.0	0.0	0.034	0.0	99.37932	0.0	1	2.0	2.0	0.0	1.0	1.0
0.0	300.0	100.0	100.0	0	0.0	0.0	0.032	0.0	99.37932	0.0	1	2.0	2.0	0.0	1.0	1.0
0.0	300.0	100.0	100.0	0	0.0	0.0	0.031	0.0	98.158066	0.0	1	2.0	2.0	0.0	1.0	1.0
0.0	300.0	100.0	100.0	0	0.0	0.0	0.029	0.0	98.158066	0.0	1	2.0	2.0	0.0	1.0	1.0
0.0	300.0	100.0	100.0	0	0.0	0.0	0.028	0.0	97.88764	0.0	1	2.0	2.0	0.0	1.0	1.0
0.0	300.0	100.0	100.0	0	0.0	0.0	0.027	0.0	96.642494	0.0	1	2.0	2.0	0.0	1.0	1.0
0.0	300.0	100.0	100.0	0	0.0	0.0	0.026	0.0	96.642494	0.0	1	2.0	2.0	0.0	1.0	1.0
0.0	300.0	100.0	100.0	0	0.0	0.0	0.024	0.0	95.98564	0.0	1	2.0	2.0	0.0	1.0	1.0
0.0	300.0	100.0	100.0	0	0.0	0.0	0.023	0.0	95.095146	0.0	1	2.0	2.0	0.0	1.0	1.0
0.0	300.0	100.0	100.0	0	0.0	0.0	0.022	0.0	95.095146	0.0	1	2.0	2.0	0.0	1.0	1.0
0.0	300.0	100.0	100.0	0	0.0	0.0	0.021	0.0	94.35954	0.0	1	2.0	2.0	0.0	1.0	1.0
0.0	300.0	100.0	100.0	0	0.0	0.0	0.019	0.0	94.35954	0.0	1	2.0	2.0	0.0	1.0	1.0
0.0	300.0	100.0	100.0	0	0.0	0.0	0.018	0.0	94.785866	0.0	1	2.0	2.0	0.0	1.0	1.0
0.0	300.0	100.0	100.0	0	0.0	0.0	0.016	0.0	95.92441	0.0	1	2.0	2.0	0.0	1.0	1.0
0.0	300.0	100.0	100.0	0	0.0	0.0	0.015	0.0	95.92441	0.0	1	2.0	2.0	0.0	1.0	1.0
0.0	300.0	100.0	100.0	0	0.0	0.0	0.014	0.0	96.23333	0.0	1	2.0	2.0	0.0	1.0	1.0
0.0	300.0	100.0	100.0	0	0.0	0.0	0.012	0.0	96.12376	0.0	1	2.0	2.0	0.0	1.0	1.0
0.0	300.0	100.0	100.0	0	0.0	0.0	0.011	0.0	96.12376	0.0	1	2.0	2.0	0.0	1.0	1.0
0.0	300.0	100.0	100.0	0	0.0	0.0	0.009	0.0	96.25147	0.0	1	2.0	2.0	0.0	1.0	1.0
0.0	300.0	100.0	100.0	0	0.0	0.0	0.008	0.0	96.25147	0.0	1	2.0	2.0	0.0	1.0	1.0
0.0	300.0	100.0	100.0	0	0.0	0.0	0.007	0.0	96.01824	0.0	1	2.0	2.0	0.0	1.0	1.0
0.0	300.0	100.0	100.0	0	0.0	0.0	0.005	0.0	96.68408	0.0	1	2.0	2.0	0.0	1.0	1.0
0.0	300.0	100.0	100.0	0	0.0	0.0	0.004	0.0	96.68408	0.0	1	2.0	2.0	0.0	1.0	1.0
0.0	300.0	100.0	100.0	0	0.0	0.0	0.002	0.0	96.05681	0.0	1	2.0	2.0	0.0	1.0	1.0
0.0	300.0	100.0	100.0	0	0.0	0.0	0.001	0.0	95.15353	0.0	1	2.0	2.0	0.0	1.0	1.0
0.0	300.0	100.0	100.0	0	0.0	0.0	0.0	0.0	95.15353	0.0	1	2.0	2.0	0.0	1.0	1.0
0.0	300.0	100.0	100.0	0	0.0	0.0	-0.001	0.0	94.57505	0.0	1	2.0	2.0	0.0	1.0	1.0
0.0	300.0	100.0	100.0	0	0.0	0.0	-0.003	0.0	94.57505	0.0	1	2.0	2.0	0.0	1.0	1.0
0.0	300.0	100.0	100.0	0	0.0	0.0	-0.004	0.0	94.22618	0.0	1	2.0	2.0	0.0	1.0	1.0
0.0	300.0	100.0	100.0	0	0.0	0.0	-0.006	0.0	93.4892	0.0	1	2.0	2.0	0.0	1.0	1.0
0.0	300.0	100.0	100.0	0	0.0	0.0	-0.007	0.0	93.4892	0.0	1	2.0	2.0	0.0	1.0	1.0
0.0	300.0	100.0	100.0	0	0.0	0.0	-0.009	0.0	95.02136	0.0	1	2.0	2.0	0.0	1.0	1.0
0.0	300.0	100.0	100.0	0	0.0	0.0	-0.011	0.0	94.82465	0.0	1	2.0	2.0	0.0	1.0	1.0
0.0	300.0	100.0	100.0	0	0.0	0.0	-0.012	0.0	94.82465	0.0	1	2.0	2.0	0.0	1.0	1.0
0.0	300.0	100.0	100.0	0	0.0	0.0	-0.014	0.0	94.10972	0.0	1	2.0	2.0	0.0	1.0	1.0
0.0	300.0	100.0	100.0	0	0.0	0.0	-0.015	0.0	94.10972	0.0	1	2.0	2.0	0.0	1.0	1.0
0.0	300.0	100.0	100.0	0	0.0	0.0	-0.017	0.0	94.44778	0.0	1	2.0	2.0	0.0	1.0	1.0
0.0	300.0	100.0	100.0	0	0.0	0.0	-0.019	0.0	94.92427	0.0	1	2.0	2.0	0.0	1.0	1.0
0.0	300.0	100.0	100.0	0	0.0	0.0	-0.02	0.0	94.92427	0.0	1	2.0	2.0	0.0	1.0	1.0
0.0	300.0	100.0	100.0	0	0.0	0.0	-0.022	0.0	95.37017	0.0	1	2.0	2.0	0.0	1.0	1.0
0.0	300.0	100.0	100.0	0	0.0	0.0	-0.023	0.0	95.235214	0.0	1	2.0	2.0	0.0	1.0	1.0
0.0	300.0	100.0	100.0	0	0.0	0.0	-0.025	0.0	95.235214	0.0	1	2.0	2.0	0.0	1.0	1.0
0.0	300.0	100.0	100.0	0	0.0	0.0	-0.026	0.0	95.57243	0.0	1	2.0	2.0	0.0	1.0	1.0
0.0	300.0	100.0	100.0	0	0.0	0.0	-0.027	0.0	95.62819	0.0	1	2.0	2.0	0.0	1.0	1.0
0.0	300.0	100.0	100.0	0	0.0	0.0	-0.029	0.0	96.13986	0.0	1	2.0	2.0	0.0	1.0	1.0
0.0	300.0	100.0	100.0	0	0.0	0.0	-0.03	0.0	96.17082	0.0	1	2.0	2.0	0.0	1.0	1.0
0.0	300.0	100.0	100.0	0	0.0	0.0	-0.031	0.0	96.17082	0.0	1	2.0	2.0	0.0	1.0	1.0
0.0	300.0	100.0	100.0	0	0.0	0.0	-0.032	0.0	96.59522	0.0	1	2.0	2.0	0.0	1.0	1.0
0.0	300.0	100.0	100.0	0	0.0	0.0	-0.033	0.0	96.18224	0.0	1	2.0	2.0	0.0	1.0	1.0
0.0	300.0	100.0	100.0	0	0.0	0.0	-0.033	0.0	96.18224	0.0	1	2.0	2.0	0.0	1.0	1.0
0.0	300.0	100.0	100.0	0	0.0	0.0	-0.034	0.0	97.0825	0.0	1	2.0	2.0	0.0	1.0	1.0
0.0	300.0	100.0	100.0	0	0.0	0.0	-0.035	0.0	97.0825	0.0	1	2.0	2.0	0.0	1.0	1.0
0.0	300.0	100.0	100.0	0	0.0	0.0	-0.035	0.0	96.88458	0.0	1	2.0	2.0	0.0	1.0	1.0
0.0	300.0	100.0	100.0	0	0.0	0.0	-0.036	0.0	96.81556	0.0	1	2.0	2.0	0.0	1.0	1.0
0.0	300.0	100.0	100.0	0	0.0	0.0	-0.036	0.0	96.81556	0.0	1	2.0	2.0	0.0	1.0	1.0
0.0	300.0	100.0	100.0	0	0.0	0.0	-0.036	0.0	96.75581	0.0	1	2.0	2.0	0.0	1.0	1.0
0.0	300.0	100.0	100.0	0	0.0	0.0	-0.037	0.0	96.382484	0.0	1	2.0	2.0	0.0	1.0	1.0
0.0	300.0	100.0	100.0	0	0.0	0.0	-0.037	0.0	96.382484	0.0	1	2.0	2.0	0.0	1.0	1.0
0.0	300.0	100.0	100.0	0	0.0	0.0	-0.037	0.0	97.109856	0.0	1	2.0	2.0	0.0	1.0	1.0
0.0	300.0	100.0	100.0	0	0.0	0.0	-0.038	0.0	97.109856	0.0	1	2.0	2.0	0.0	1.0	1.0
0.0	300.0	100.0	100.0	0	0.0	0.0	-0.038	0.0	96.17729	0.0	1	2.0	2.0	0.0	1.0	1.0
0.0	300.0	100.0	100.0	0	0.0	0.0	-0.038	0.0	95.64702	0.0	1	2.0	2.0	0.0	1.0	1.0
0.0	300.0	100.0	100.0	0	0.0	0.0	-0.038	0.0	95.64702	0.0	1	2.0	2.0	0.0	1.0	1.0
0.0	300.0	100.0	100.0	0	0.0	0.0	-0.038	0.0	96.09248	0.0	1	2.0	2.0	0.0	1.0	1.0
0.0	300.0	100.0	100.0	0	0.0	0.0	-0.039	0.0	94.7296	0.0	1	2.0	2.0	0.0	1.0	1.0
0.0	300.0	100.0	100.0	0	0.0	0.0	-0.039	0.0	94.7296	0.0	1	2.0	2.0	0.0	1.0	1.0
0.0	300.0	100.0	100.0	0	0.0	0.0	-0.039	0.0	95.58308	0.0	1	2.0	2.0	0.0	1.0	1.0
0.0	300.0	100.0	100.0	0	0.0	0.0	-0.039	0.0	95.58308	0.0	1	2.0	2.0	0.0	1.0	1.0
0.0	300.0	100.0	100.0	0	0.0	0.0	-0.039	0.0	95.24839	0.0	1	2.0	2.0	0.0	1.0	1.0
0.0	300.0	100.0	100.0	0	0.0	0.0	-0.039	0.0	95.22405	0.0	1	2.0	2.0	0.0	1.0	1.0
0.0	300.0	100.0	100.0	0	0.0	0.0	-0.039	0.0	95.22405	0.0	1	2.0	2.0	0.0	1.0	1.0
0.0	300.0	100.0	100.0	0	0.0	0.0	-0.039	0.0	94.98775	0.0	1	2.0	2.0	0.0	1.0	1.0
0.0	300.0	100.0	100.0	0	0.0	0.0	-0.039	0.0	95.50355	0.0	1	2.0	2.0	0.0	1.0	1.0
0.0	300.0	100.0	100.0	0	0.0	0.0	-0.039	0.0	94.72316	0.0	1	2.0	2.0	0.0	1.0	1.0
0.0	300.0	100.0	100.0	0	0.0	0.0	-0.038	0.0	94.30217	0.0	1	2.0	2.0	1.0	1.0	1.0
0.0	300.0	100.0	100.0	0	0.0	0.0	-0.038	0.0	94.30217	0.0	1	2.0	2.0	1.0	1.0	1.0
0.0	300.0	100.0	100.0	0	0.0	0.0	-0.037	0.0	95.72761	0.0	1	2.0	2.0	2.0	1.0	1.0
5555.5557	400.0	100.0	100.0	0	0.0	0.0	-0.036	0.0	96.30317	0.0	1	2.0	2.0	4.0	1.0	1.0
5555.5557	400.0	100.0	100.0	0	0.0	0.0	-0.036	0.0	96.30317	0.0	1	2.0	2.0	4.0	1.0	1.0
5555.5557	400.0	100.0	100.0	0	0.0	0.0	-0.035	0.0	95.90812	0.0	1	2.0	2.0	4.0	1.0	1.0
5555.5557	400.0	100.0	100.0	0	0.0	0.0	-0.034	0.0	96.159904	0.0	1	2.0	2.0	4.0	1.0	1.0
5555.5557	400.0	100.0	100.0	0	0.0	0.0	-0.033	0.0	96.159904	0.757	1	2.0	2.0	4.0	1.0	1.0
5555.5557	400.0	100.0	100.0	0	0.0	0.0	-0.032	0.0	95.87059	0.757	1	2.0	2.0	4.0	1.0	1.0
5555.5557	400.0	100.0	100.0	0	0.0	0.0	-0.03	0.0	95.87059	1.097	1	2.0	2.0	4.0	1.0	1.0
5555.5557	400.0	100.0	100.0	0	0.0	0.0	-0.029	0.0	96.28013	1.097	1	2.0	2.0	4.0	1.0	1.0
5555.5557	400.0	100.0	100.0	1	0.0	0.0	-0.027	0.0	96.77687	1.706	1	2.0	2.0	4.0	1.0	1.0
5555.5557	400.0	100.0	100.0	1	0.0	0.0	-0.026	0.0	96.77687	1.978	1	2.0	2.0	4.0	1.0	1.0
5555.5557	400.0	100.0	100.0	1	0.0	0.0	-0.025	0.0	97.13993	1.978	1	2.0	2.0	4.0	1.0	1.0
5555.5557	400.0	100.0	100.0	1	0.0	0.0	-0.023	0.0	96.82198	2.467	1	2.0	2.0	4.0	1.0	1.0
5555.5557	400.0	100.0	100.0	1	0.0	0.0	-0.021	0.0	96.82198	2.686	1	2.0	2.0	4.0	1.0	1.0
5555.5557	400.0	100.0	100.0	1	0.0	0.0	-0.02	0.0	97.46664	2.686	1	2.0	2.0	4.0	1.0	1.0
5555.5557	400.0	100.0	100.0	1	0.0	0.0	-0.018	0.0	97.46664	3.079	1	2.0	2.0	4.0	1.0	1.0
5555.5557	400.0	100.0	100.0	1	0.0	0.0	-0.016	0.0	97.10576	3.079	1	2.0	2.0	4.0	1.0	1.0
5555.5557	400.0	100.0	100.0	1	0.0	0.0	-0.015	0.0	96.80502	3.417	1	2.0	2.0	4.0	1.0	1.0
5555.5557	400.0	100.0	100.0	1	0.0	0.0	-0.013	0.0	96.80502	3.569	1	2.0	2.0	4.0	1.0	1.0
5555.5557	400.0	100.0	100.0	1	0.0	0.0	-0.011	0.0	97.11453	3.569	1	2.0	2.0	4.0	1.0	1.0
5555.5557	400.0	100.0	100.0	1	0.0	0.0	-0.009	0.0	97.520546	3.84	1	2.0	2.0	4.0	1.0	1.0
5555.5557	400.0	100.0	100.0	1	0.0	0.0	-0.007	0.0	97.520546	3.963	1	2.0	2.0	4.0	1.0	1.0
5555.5557	400.0	100.0	100.0	1	0.0	0.0	-0.005	0.0	97.42777	3.963	1	2.0	2.0	5.0	1.0	1.0
5555.5557	400.0	100.0	100.0	1	0.0	0.0	-0.003	0.0	97.42777	4.181	1	2.0	2.0	5.0	1.0	1.0
5555.5557	400.0	100.0	100.0	1	0.0	0.0	-0.001	0.0	97.32353	4.181	1	2.0	2.0	5.0	1.0	1.0
5555.5557	400.0	100.0	100.0	1	0.0	0.0	0.001	0.0	97.50675	4.279	1	2.0	2.0	5.0	1.0	1.0
5555.5557	400.0	100.0	100.0	1	0.0	0.0	0.003	0.0	96.94924	4.453	1	2.0	2.0	5.0	1.0	1.0
5555.5557	400.0	100.0	100.0	1	0.0	0.0	0.005	0.0	97.21879	4.453	1	2.0	2.0	5.0	1.0	1.0
5555.5557	400.0	100.0	100.0	1	0.0	0.0	0.008	0.0	96.943756	4.531	1	2.0	2.0	5.0	1.0	1.0
5555.5557	400.0	100.0	100.0	1	0.0	0.0	0.01	0.0	96.943756	4.673	1	2.0	2.0	5.0	1.0	1.0
5555.5557	400.0	100.0	100.0	1	0.0	0.0	0.012	0.0	96.94023	4.673	1	2.0	2.0	5.0	1.0	1.0
5555.5557	400.0	100.0	100.0	1	0.0	0.0	0.014	0.0	96.94023	4.794	1	2.0	2.0	5.0	1.0	1.0
5555.5557	400.0	100.0	100.0	1	0.0	0.0	0.016	0.0	97.941826	4.794	1	2.0	2.0	5.0	1.0	1.0
5555.5557	400.0	100.0	100.0	1	0.0	0.0	0.018	0.0	97.8478	4.847	1	2.0	2.0	5.0	1.0	1.0
5555.5557	400.0	100.0	100.0	1	0.0	0.0	0.02	0.0	97.8478	4.945	1	2.0	2.0	5.0	1.0	1.0
5555.5557	400.0	100.0	100.0	1	0.0	0.0	0.022	0.0	97.84463	4.945	1	2.0	2.0	5.0	1.0	1.0
5555.5557	400.0	100.0	100.0	1	0.0	0.0	0.024	0.0	97.79355	4.989	1	2.0	2.0	5.0	1.0	1.0
5555.5557	400.0	100.0	100.0	1	0.0	0.0	0.026	0.0	97.79355	5.068	1	2.0	2.0	5.0	1.0	1.0
5555.5557	400.0	100.0	100.0	1	0.0	0.0	0.028	0.0	98.340645	5.068	1	2.0	2.0	5.0	1.0	1.0
5555.5557	400.0	100.0	100.0	1	0.0	0.0	0.029	0.0	98.340645	5.102	1	2.0	2.0	5.0	1.0	1.0
5555.5557	400.0	100.0	100.0	1	0.0	0.0	0.031	0.0	97.24592	5.102	1	2.0	2.0	5.0	1.0	1.0
5555.5557	400.0	100.0	100.0	1	0.0	0.0	0.033	0.0	96.28106	5.165	1	2.0	2.0	5.0	1.0	1.0
5555.5557	400.0	100.0	100.0	1	0.0	0.0	0.034	0.0	96.28106	5.192	1	2.0	2.0	5.0	1.0	1.0
5555.5557	400.0	100.0	100.0	1	0.0	0.0	0.036	0.0	95.753204	5.192	1	2.0	2.0	5.0	1.0	1.0
5555.5557	400.0	100.0	100.0	1	0.0	0.0	0.037	0.0	95.390976	5.244	1	2.0	2.0	5.0	1.0	1.0
5555.5557	400.0	100.0	100.0	1	0.0	0.0	0.039	0.0	95.390976	5.266	1	2.0	2.0	5.0	1.0	1.0
5555.5557	400.0	100.0	100.0	1	0.0	0.0	0.04	0.0	96.0104	5.266	1	2.0	2.0	5.0	1.0	1.0
5555.5557	400.0	100.0	100.0	1	0.0	0.0	0.042	0.0	96.3822	5.307	1	2.0	2.0	5.0	1.0	1.0
5555.5557	400.0	100.0	100.0	1	0.0	0.0	0.043	0.0	96.1159	5.307	1	2.0	2.0	5.0	1.0	1.0
5555.5557	400.0	100.0	100.0	1	0.0	0.0	0.044	0.0	95.89998	5.325	1	2.0	2.0	5.0	1.0	1.0
5555.5557	400.0	100.0	100.0	1	0.0	0.0	0.045	0.0	95.89998	5.356	1	2.0	2.0	5.0	1.0	1.0
5555.5557	400.0	100.0	100.0	1	0.0	0.0	0.046	0.0	95.82242	5.356	1	2.0	2.0	5.0	1.0	1.0
5555.5557	400.0	100.0	100.0	1	0.0	0.0	0.047	0.0	95.97887	5.385	1	2.0	2.0	5.0	1.0	1.0
5555.5557	400.0	100.0	100.0	1	0.0	0.0	0.048	0.0	95.97887	5.385	1	2.0	2.0	5.0	1.0	1.0
5555.5557	400.0	100.0	100.0	1	0.0	0.0	0.049	0.0	95.27909	5.397	1	2.0	2.0	5.0	1.0	1.0
5555.5557	400.0	100.0	100.0	1	0.0	0.0	0.05	0.0	95.27909	5.419	1	2.0	2.0	5.0	1.0	1.0
5555.5557	400.0	100.0	100.0	1	0.0	0.0	0.052	0.0	95.8952	5.419	1	2.0	2.0	5.0	1.0	1.0
5555.5557	400.0	100.0	100.0	1	0.0	0.0	0.053	0.0	95.75159	5.429	1	2.0	2.0	5.0	1.0	1.0
5555.5557	400.0	100.0	100.0	1	0.0	0.0	0.054	0.0	95.75159	5.438	1	2.0	2.0	5.0	1.0	1.0
5555.5557	400.0	100.0	100.0	1	0.0	0.0	0.054	0.0	96.25798	5.438	1	2.0	2.0	5.0	1.0	1.0
5555.5557	400.0	100.0	100.0	1	0.0	0.0	0.055	0.0	95.48007	5.455	1	2.0	2.0	5.0	1.0	1.0
5555.5557	400.0	100.0	100.0	1	0.0	0.0	0.056	0.0	98.16721	5.455	1	2.0	2.0	5.0	1.0	1.0
5555.5557	400.0	100.0	100.0	1	0.0	0.0	0.057	0.0	98.1697	5.464	1	2.0	2.0	5.0	1.0	1.0
5555.5557	400.0	100.0	100.0	1	0.0	0.0	0.058	0.0	98.1697	5.476	1	2.0	2.0	5.0	1.0	1.0
5555.5557	400.0	100.0	100.0	1	0.0	0.0	0.059	0.0	97.323105	5.476	1	2.0	2.0	5.0	1.0	1.0
5555.5557	400.0	100.0	100.0	1	0.0	0.0	0.06	0.0	97.46974	5.488	1	2.0	2.0	5.0	1.0	1.0
5555.5557	400.0	100.0	100.0	1	0.0	0.0	0.06	0.0	97.46974	5.493	1	2.0	2.0	5.0	1.0	1.0
5555.5557	400.0	100.0	100.0	1	0.0	0.0	0.061	0.0	96.74638	5.493	1	2.0	2.0	5.0	1.0	1.0
5555.5557	400.0	100.0	100.0	1	0.0	0.0	0.062	0.0	96.355316	5.503	1	2.0	2.0	5.0	1.0	1.0
5555.5557	400.0	100.0	100.0	1	0.0	0.0	0.062	0.0	96.355316	5.503	1	2.0	2.0	5.0	1.0	1.0
5555.5557	400.0	100.0	100.0	1	0.0	0.0	0.063	0.0	95.9341	5.508	1	2.0	2.0	5.0	1.0	1.0
5555.5557	400.0	100.0	100.0	1	0.0	0.0	0.064	0.0	95.9341	5.514	1	2.0	2.0	5.0	1.0	1.0
5555.5557	400.0	100.0	100.0	1	0.0	0.0	0.064	0.0	96.16909	5.514	1	2.0	2.0	5.0	1.0	1.0
5555.5557	400.0	100.0	100.0	1	0.0	0.0	0.065	0.0	96.67522	5.517	1	2.0	2.0	5.0	1.0	1.0
5555.5557	400.0	100.0	100.0	1	0.0	0.0	0.065	0.0	96.67522	5.524	1	2.0	2.0	5.0	1.0	1.0
5555.5557	400.0	100.0	100.0	1	0.0	0.0	0.066	0.0	96.57954	5.524	1	2.0	2.0	5.0	1.0	1.0
5555.5557	400.0	100.0	100.0	1	0.0	0.0	0.066	0.0	96.36614	5.529	1	2.0	2.0	5.0	1.0	1.0
5555.5557	400.0	100.0	100.0	1	0.0	0.0	0.066	0.0	96.36614	5.531	1	2.0	2.0	5.0	1.0	1.0
5555.5557	400.0	100.0	100.0	1	0.0	0.0	0.067	0.0	95.79891	5.531	1	2.0	2.0	5.0	1.0	1.0
5555.5557	400.0	100.0	100.0	1	0.0	0.0	0.067	0.0	95.79891	5.535	1	2.0	2.0	5.0	1.0	1.0
5555.5557	400.0	100.0	100.0	1	0.0	0.0	0.068	0.0	96.10281	5.535	1	2.0	2.0	5.0	1.0	1.0
5555.5557	400.0	100.0	100.0	1	0.0	0.0	0.068	0.0	97.13161	5.537	1	2.0	2.0	5.0	1.0	1.0
5555.5557	400.0	100.0	100.0	1	0.0	0.0	0.069	0.0	97.13161	5.54	1	2.0	2.0	5.0	1.0	1.0
5555.5557	400.0	100.0	100.0	1	0.0	0.0	0.07	0.0	97.14178	5.54	1	2.0	2.0	5.0	1.0	1.0
5555.5557	400.0	100.0	100.0	1	0.0	0.0	0.07	0.0	98.109276	5.543	1	2.0	2.0	5.0	1.0	1.0
5555.5557	400.0	100.0	100.0	1	0.0	0.0	0.071	0.0	98.109276	5.545	1	2.0	2.0	5.0	1.0	1.0
5555.5557	400.0	100.0	100.0	1	0.0	0.0	0.072	0.0	97.7982	5.545	1	2.0	2.0	5.0	1.0	1.0
5555.5557	400.0	100.0	100.0	1	0.0	0.0	0.072	0.0	97.7982	5.547	1	2.0	2.0	5.0	1.0	1.0
5555.5557	400.0	100.0	100.0	1	0.0	0.0	0.073	0.0	97.935875	5.547	1	2.0	2.0	5.0	1.0	1.0
5555.5557	400.0	100.0	100.0	1	0.0	0.0	0.074	0.0	98.269135	5.548	1	2.0	2.0	5.0	1.0	1.0
5555.5557	400.0	100.0	100.0	1	0.0	0.0	0.074	0.0	98.269135	5.549	1	2.0	2.0	5.0	1.0	1.0
5555.5557	400.0	100.0	100.0	1	0.0	0.0	0.075	0.0	97.63885	5.549	1	2.0	2.0	5.0	1.0	1.0
5555.5557	400.0	100.0	100.0	1	0.0	0.0	0.076	0.0	98.280304	5.55	1	2.0	2.0	5.0	1.0	1.0
5555.5557	400.0	100.0	100.0	1	0.0	0.0	0.077	0.0	98.280304	5.55	1	2.0	2.0	5.0	1.0	1.0
5555.5557	400.0	100.0	100.0	1	0.0	0.0	0.078	0.0	97.71692	5.552	1	2.0	2.0	5.0	1.0	1.0
5555.5557	400.0	100.0	100.0	1	0.0	0.0	0.078	0.0	97.71692	5.553	1	2.0	2.0	5.0	1.0	1.0
5555.5557	400.0	100.0	100.0	1	0.0	0.0	0.079	0.0	97.888985	5.553	1	2.0	2.0	5.0	1.0	1.0
5555.5557	400.0	100.0	100.0	1	0.0	0.0	0.08	0.0	97.67072	5.554	1	2.0	2.0	5.0	1.0	1.0
5555.5557	400.0	100.0	100.0	1	0.0	0.0	0.081	0.0	97.67072	5.554	1	2.0	2.0	5.0	1.0	1.0
5555.5557	400.0	100.0	100.0	1	0.0	0.0	0.082	0.0	97.756035	5.554	1	2.0	2.0	5.0	1.0	1.0
5555.5557	400.0	100.0	100.0	1	0.0	0.0	0.083	0.0	97.95291	5.555	1	2.0	2.0	5.0	1.0	1.0
5555.5557	400.0	100.0	100.0	1	0.0	0.0	0.084	0.0	97.95291	5.556	1	2.0	2.0	5.0	1.0	1.0
5555.5557	400.0	100.0	100.0	1	0.0	0.0	0.085	0.0	98.470055	5.556	1	2.0	2.0	5.0	1.0	1.0
5555.5557	400.0	100.0	100.0	1	0.0	0.0	0.086	0.0	98.470055	5.556	1	2.0	2.0	5.0	1.0	1.0
5555.5557	400.0	100.0	100.0	1	0.0	0.0	0.087	0.0	99.12533	5.556	1	2.0	2.0	5.0	1.0	1.0
5555.5557	400.0	100.0	100.0	1	0.0	0.0	0.089	0.0	97.77287	5.557	1	2.0	2.0	5.0	1.0	1.0
5555.5557	400.0	100.0	100.0	1	0.0	0.0	0.09	0.0	97.77287	5.557	1	2.0	2.0	5.0	1.0	1.0
5555.5557	400.0	100.0	100.0	1	0.0	0.0	0.091	0.0	97.19464	5.557	1	2.0	2.0	5.0	1.0	1.0
5555.5557	400.0	100.0	100.0	1	0.0	0.0	0.092	0.0	96.764435	5.559	1	2.0	2.0	5.0	1.0	1.0
5555.5557	400.0	100.0	100.0	1	0.0	0.0	0.093	0.0	96.764435	5.559	1	2.0	2.0	5.0	1.0	1.0
5555.5557	400.0	100.0	100.0	1	0.0	0.0	0.095	0.0	98.137474	5.559	1	2.0	2.0	5.0	1.0	1.0
5555.5557	400.0	100.0	100.0	1	0.0	0.0	0.096	0.0	98.137474	5.56	1	2.0	2.0	5.0	1.0	1.0
5555.5557	400.0	100.0	100.0	1	0.0	0.0	0.097	0.0	98.14506	5.56	1	2.0	2.0	5.0	1.0	1.0
5555.5557	400.0	100.0	100.0	1	0.0	0.0	0.099	0.0	98.45775	5.56	1	2.0	2.0	5.0	1.0	1.0
5555.5557	400.0	100.0	100.0	1	0.0	0.0	0.1	0.0	98.45775	5.56	1	2.0	2.0	5.0	1.0	1.0
5555.5557	400.0	100.0	100.0	1	0.0	0.0	0.101	0.0	98.25964	5.56	1	2.0	2.0	5.0	1.0	1.0
5555.5557	400.0	100.0	100.0	1	0.0	0.0	0.103	0.0	97.38553	5.56	1	2.0	2.0	5.0	1.0	1.0
5555.5557	400.0	100.0	100.0	1	0.0	0.0	0.104	0.0	97.38553	5.56	1	2.0	2.0	5.0	1.0	1.0
5555.5557	400.0	100.0	100.0	1	0.0	0.0	0.105	0.0	96.8706	5.561	1	2.0	2.0	5.0	1.0	1.0
5555.5557	400.0	100.0	100.0	1	0.0	0.0	0.107	0.0	96.8706	5.561	1	2.0	2.0	5.0	1.0	1.0
5555.5557	400.0	100.0	100.0	1	0.0	0.0	0.108	0.0	96.41873	5.561	1	2.0	2.0	5.0	1.0	1.0
5555.5557	400.0	100.0	100.0	1	0.0	0.0	0.109	0.0	95.73251	5.561	1	2.0	2.0	5.0	1.0	1.0
5555.5557	400.0	100.0	100.0	1	0.0	0.0	0.111	0.0	95.73251	5.561	1	2.0	2.0	5.0	1.0	1.0
5555.5557	400.0	100.0	100.0	1	0.0	0.0	0.112	0.0	96.54233	5.561	1	2.0	2.0	5.0	1.0	1.0
5555.5557	400.0	100.0	100.0	1	0.0	0.0	0.114	0.0	96.81449	5.561	1	2.0	2.0	5.0	1.0	1.0
5555.5557	400.0	100.0	100.0	1	0.0	0.0	0.115	0.0	96.81449	5.561	1	2.0	2.0	5.0	1.0	1.0
5555.5557	400.0	100.0	100.0	1	0.0	0.0	0.116	0.0	97.78286	5.561	1	2.0	2.0	5.0	1.0	1.0
5555.5557	400.0	100.0	100.0	1	0.0	0.0	0.118	0.0	97.78286	5.561	1	2.0	2.0	5.0	1.0	1.0
5555.5557	400.0	100.0	100.0	1	0.0	0.0	0.119	0.0	97.08392	5.561	1	2.0	2.0	5.0	1.0	1.0
5555.5557	400.0	100.0	100.0	1	0.0	0.0	0.121	0.0	96.799644	5.562	1	2.0	2.0	5.0	1.0	1.0
5555.5557	400.0	100.0	100.0	1	0.0	0.0	0.122	0.0	96.799644	5.562	1	2.0	2.0	5.0	1.0	1.0
5555.5557	400.0	100.0	100.0	1	0.0	0.0	0.123	0.0	95.879776	5.562	1	2.0	2.0	5.0	1.0	1.0
5555.5557	400.0	100.0	100.0	1	0.0	0.0	0.125	0.0	96.3806	5.562	1	2.0	2.0	5.0	1.0	1.0
5555.5557	400.0	100.0	100.0	1	0.0	0.0	0.126	0.0	96.3806	5.562	1	2.0	2.0	5.0	1.0	1.0
5555.5557	400.0	100.0	100.0	1	0.0	0.0	0.127	0.0	96.96435	5.562	1	2.0	2.0	5.0	1.0	1.0
5555.5557	400.0	100.0	100.0	1	0.0	0.0	0.129	0.0	96.96435	5.562	1	2.0	2.0	5.0	1.0	1.0
5555.5557	400.0	100.0	100.0	1	0.0	0.0	0.13	0.0	96.80263	5.562	1	2.0	2.0	5.0	1.0	1.0
5555.5557	400.0	100.0	100.0	1	0.0	0.0	0.132	0.0	97.77469	5.562	1	2.0	2.0	5.0	1.0	1.0
5555.5557	400.0	100.0	100.0	1	0.0	0.0	0.133	0.0	97.77469	5.562	1	2.0	2.0	5.0	1.0	1.0
5555.5557	400.0	100.0	100.0	1	0.0	0.0	0.134	0.0	96.84511	5.562	1	2.0	2.0	5.0	1.0	1.0
5555.5557	400.0	100.0	100.0	1	0.0	0.0	0.136	0.0	96.52053	5.562	1	2.0	2.0	5.0	1.0	1.0
5555.5557	400.0	100.0	100.0	1	0.0	0.0	0.137	0.0	96.52053	5.562	1	2.0	2.0	5.0	1.0	1.0
5555.5557	400.0	100.0	100.0	1	0.0	0.0	0.138	0.0	97.36469	5.562	1	2.0	2.0	5.0	1.0	1.0
5555.5557	400.0	100.0	100.0	1	0.0	0.0	0.14	0.0	97.36469	5.562	1	2.0	2.0	5.0	1.0	1.0
5555.5557	400.0	100.0	100.0	1	0.0	0.0	0.141	0.0	97.048386	5.562	1	2.0	2.0	5.0	1.0	1.0
5555.5557	400.0	100.0	100.0	1	0.0	0.0	0.143	0.0	96.47517	5.562	1	2.0	2.0	5.0	1.0	1.0
5555.5557	400.0	100.0	100.0	1	0.0	0.0	0.144	0.0	96.818756	5.562	1	2.0	2.0	5.0	1.0	1.0
5555.5557	400.0	100.0	100.0	1	0.0	0.0	0.145	0.0	97.040215	5.562	1	2.0	2.0	5.0	1.0	1.0
5555.5557	400.0	100.0	100.0	1	0.0	0.0	0.147	0.0	96.768295	5.562	1	2.0	2.0	5.0	1.0	1.0
5555.5557	400.0	100.0	100.0	1	0.0	0.0	0.148	0.0	96.768295	5.562	1	2.0	2.0	5.0	1.0	1.0
5555.5557	400.0	100.0	100.0	1	0.0	0.0	0.149	0.0	96.59595	5.562	1	2.0	2.0	5.0	1.0	1.0
5555.5557	400.0	100.0	100.0	1	0.0	0.0	0.15	0.0	96.59595	5.562	1	2.0	2.0	5.0	1.0	1.0
5555.5557	400.0	100.0	100.0	1	0.0	0.0	0.151	0.0	97.13002	5.562	1	2.0	2.0	5.0	1.0	1.0
5555.5557	400.0	100.0	100.0	1	0.0	0.0	0.153	0.0	96.40039	5.562	1	2.0	2.0	6.0	1.0	1.0
5555.5557	400.0	100.0	100.0	1	0.0	0.0	0.154	0.0	96.40039	5.562	1	2.0	2.0	6.0	1.0	1.0
5555.5557	400.0	99.00498	100.0	0	0.0	0.0	0.155	0.0	95.688515	5.562	1	2.0	2.0	7.0	1.0	2.0
0.0	400.0	99.00498	100.0	0	0.0	0.0	0.156	0.0	95.71541	5.562	1	2.0	2.0	0.0	1.0	2.0
0.0	400.0	99.00498	100.0	0	0.0	0.0	0.157	0.0	95.71541	5.562	1	2.0	2.0	0.0	1.0	2.0
0.0	400.0	99.00498	100.0	0	0.0	0.0	0.159	0.0	95.17282	5.562	1	2.0	2.0	0.0	1.0	2.0
0.0	400.0	99.00498	100.0	0	0.0	0.0	0.16	0.0	95.17282	5.169	1	2.0	2.0	0.0	1.0	2.0
0.0	400.0	99.00498	100.0	0	0.0	0.0	0.161	0.0	96.18823	5.169	1	2.0	2.0	0.0	1.0	2.0
0.0	400.0	99.00498	100.0	0	0.0	0.0	0.162	0.0	96.16525	4.802	1	2.0	2.0	0.0	1.0	2.0
0.0	400.0	99.00498	100.0	0	0.0	0.0	0.162	0.0	96.16525	4.147	1	2.0	2.0	0.0	1.0	2.0
0.0	400.0	99.00498	100.0	0	0.0	0.0	0.163	0.0	95.68829	4.147	1	2.0	2.0	0.0	1.0	2.0
0.0	400.0	99.00498	100.0	0	0.0	0.0	0.164	0.0	94.53782	3.581	1	2.0	2.0	0.0	1.0	2.0
0.0	400.0	99.00498	100.0	0	0.0	0.0	0.165	0.0	94.53782	3.581	1	2.0	2.0	0.0	1.0	2.0
0.0	400.0	99.00498	100.0	0	0.0	0.0	0.166	0.0	96.28624	3.328	1	2.0	2.0	0.0	1.0	2.0
0.0	400.0	99.00498	100.0	0	0.0	0.0	0.166	0.0	96.28624	2.874	1	2.0	2.0	0.0	1.0	2.0
0.0	400.0	99.00498	100.0	0	0.0	0.0	0.167	0.0	96.73247	2.874	1	2.0	2.0	0.0	1.0	2.0
0.0	400.0	99.00498	100.0	0	0.0	0.0	0.167	0.0	96.63207	2.671	1	2.0	2.0	0.0	1.0	2.0
0.0	400.0	99.00498	100.0	0	0.0	0.0	0.168	0.0	96.63207	2.307	1	2.0	2.0	0.0	1.0	2.0
0.0	400.0	99.00498	100.0	0	0.0	0.0	0.168	0.0	96.847565	2.307	1	2.0	2.0	0.0	1.0	2.0
0.0	400.0	99.00498	100.0	0	0.0	0.0	0.169	0.0	97.983284	2.143	1	2.0	2.0	0.0	1.0	2.0
0.0	400.0	99.00498	100.0	0	0.0	0.0	0.169	0.0	97.983284	1.85	1	2.0	2.0	0.0	1.0	2.0
0.0	400.0	99.00498	100.0	0	0.0	0.0	0.17	0.0	97.37967	1.85	1	2.0	2.0	0.0	1.0	2.0
0.0	400.0	99.00498	100.0	0	0.0	0.0	0.17	0.0	97.37967	1.599	1	2.0	2.0	0.0	1.0	2.0
0.0	400.0	99.00498	100.0	0	0.0	0.0	0.171	0.0	98.041	1.599	1	2.0	2.0	0.0	1.0	2.0
0.0	400.0	99.00498	100.0	0	0.0	0.0	0.171	0.0	98.121216	1.485	1	2.0	2.0	0.0	1.0	2.0
0.0	400.0	99.00498	100.0	0	0.0	0.0	0.172	0.0	98.121216	1.283	1	2.0	2.0	0.0	1.0	2.0
0.0	400.0	99.00498	100.0	0	0.0	0.0	0.172	0.0	97.65986	1.283	1	2.0	2.0	0.0	1.0	2.0
0.0	400.0	99.00498	100.0	0	0.0	0.0	0.173	0.0	97.70778	1.191	1	2.0	2.0	0.0	1.0	2.0
0.0	400.0	99.00498	100.0	0	0.0	0.0	0.173	0.0	97.674545	1.191	1	2.0	2.0	0.0	1.0	2.0
0.0	400.0	99.00498	100.0	0	0.0	0.0	0.173	0.0	97.846504	1.029	1	2.0	2.0	0.0	1.0	2.0
0.0	400.0	99.00498	100.0	0	0.0	0.0	0.174	0.0	97.846504	0.956	1	2.0	2.0	0.0	1.0	2.0
0.0	400.0	99.00498	100.0	0	0.0	0.0	0.174	0.0	96.9999	0.956	1	2.0	2.0	0.0	1.0	2.0
0.0	400.0	99.00498	100.0	0	0.0	0.0	0.174	0.0	96.49576	0.825	1	2.0	2.0	0.0	1.0	2.0
0.0	400.0	99.00498	100.0	0	0.0	0.0	0.174	0.0	96.49576	0.767	1	2.0	2.0	0.0	1.0	2.0
0.0	400.0	99.00498	100.0	0	0.0	0.0	0.174	0.0	96.55144	0.767	1	2.0	2.0	0.0	1.0	2.0
0.0	400.0	99.00498	100.0	0	0.0	0.0	0.174	0.0	97.505165	0.662	1	2.0	2.0	0.0	1.0	2.0
0.0	400.0	99.00498	100.0	0	0.0	0.0	0.174	0.0	97.505165	0.662	1	2.0	2.0	0.0	1.0	2.0
0.0	400.0	99.00498	100.0	0	0.0	0.0	0.174	0.0	97.081604	0.615	1	2.0	2.0	0.0	1.0	2.0
0.0	400.0	99.00498	100.0	0	0.0	0.0	0.174	0.0	97.081604	0.531	1	2.0	2.0	0.0	1.0	2.0
0.0	400.0	99.00498	100.0	0	0.0	0.0	0.174	0.0	97.16904	0.531	1	2.0	2.0	0.0	1.0	2.0
0.0	400.0	99.00498	100.0	0	0.0	0.0	0.173	0.0	98.94092	0.458	1	2.0	2.0	14.0	1.0	2.0
0.0	400.0	99.00498	100.0	0	0.0	0.0	0.173	0.0	98.94092	0.426	1	2.0	2.0	14.0	1.0	2.0
0.0	400.0	99.00498	100.0	0	0.0	0.0	0.173	0.0	98.20112	0.426	1	2.0	2.0	0.0	1.0	2.0
0.0	400.0	99.00498	100.0	0	0.0	0.0	0.172	0.0	97.51219	0.368	1	2.0	2.0	0.0	1.0	2.0
0.0	400.0	99.00498	100.0	0	0.0	0.0	0.172	0.0	97.51219	0.368	1	2.0	2.0	0.0	1.0	2.0
0.0	400.0	99.00498	100.0	0	0.0	0.0	0.171	0.0	96.66025	0.341	1	2.0	2.0	0.0	1.0	2.0
0.0	400.0	99.00498	100.0	0	0.0	0.0	0.171	0.0	96.66025	0.296	1	2.0	2.0	0.0	1.0	2.0
0.0	400.0	99.00498	100.0	0	0.0	0.0	0.171	0.0	96.54674	0.296	1	2.0	2.0	0.0	1.0	2.0
0.0	400.0	99.00498	100.0	0	0.0	0.0	0.17	0.0	96.89159	0.274	1	2.0	2.0	0.0	1.0	2.0
0.0	400.0	99.00498	100.0	0	0.0	0.0	0.169	0.0	96.60892	0.236	1	2.0	2.0	0.0	1.0	2.0
0.0	400.0	99.00498	100.0	0	0.0	0.0	0.169	0.0	96.83449	0.236	1	2.0	2.0	0.0	1.0	2.0
0.0	400.0	99.00498	100.0	0	0.0	0.0	0.168	0.0	97.42045	0.219	1	2.0	2.0	0.0	1.0	2.0
0.0	400.0	99.00498	100.0	0	0.0	0.0	0.167	0.0	97.42045	0.219	1	2.0	2.0	0.0	1.0	2.0
0.0	400.0	99.00498	100.0	0	0.0	0.0	0.166	0.0	96.8728	0.189	1	2.0	2.0	0.0	1.0	2.0
0.0	400.0	99.00498	100.0	0	0.0	0.0	0.165	0.0	96.8728	0.163	1	2.0	2.0	0.0	1.0	2.0
0.0	400.0	99.00498	100.0	0	0.0	0.0	0.164	0.0	97.058495	0.163	1	2.0	2.0	0.0	1.0	2.0
0.0	400.0	99.00498	100.0	0	0.0	0.0	0.163	0.0	97.03043	0.152	1	2.0	2.0	0.0	1.0	2.0
0.0	400.0	99.00498	100.0	0	0.0	0.0	0.161	0.0	97.03043	0.131	1	2.0	2.0	0.0	1.0	2.0
0.0	400.0	99.00498	100.0	0	0.0	0.0	0.159	0.0	97.258606	0.131	1	2.0	2.0	0.0	1.0	2.0
0.0	400.0	99.00498	100.0	0	0.0	0.0	0.157	0.0	97.556526	0.121	1	2.0	2.0	0.0	1.0	2.0
0.0	400.0	99.00498	100.0	0	0.0	0.0	0.155	0.0	97.556526	0.121	1	2.0	2.0	0.0	1.0	2.0
0.0	400.0	99.00498	100.0	0	0.0	0.0	0.153	0.0	97.23573	0.105	1	2.0	2.0	0.0	1.0	2.0
0.0	400.0	99.00498	100.0	0	0.0	0.0	0.151	0.0	97.23573	0.097	1	2.0	2.0	0.0	1.0	2.0
0.0	400.0	99.00498	100.0	0	0.0	0.0	0.149	0.0	97.46499	0.097	1	2.0	2.0	0.0	1.0	2.0
0.0	400.0	99.00498	100.0	0	0.0	0.0	0.146	0.0	96.606575	0.084	1	2.0	2.0	0.0	1.0	2.0
0.0	400.0	99.00498	100.0	0	0.0	0.0	0.144	0.0	96.606575	0.078	1	2.0	2.0	0.0	1.0	2.0
0.0	400.0	99.00498	100.0	0	0.0	0.0	0.142	0.0	96.67381	0.078	1	2.0	2.0	0.0	1.0	2.0
0.0	400.0	99.00498	100.0	0	0.0	0.0	0.139	0.0	96.653076	0.067	1	2.0	2.0	0.0	1.0	2.0
0.0	400.0	99.00498	100.0	0	0.0	0.0	0.137	0.0	96.653076	0.067	1	2.0	2.0	0.0	1.0	2.0
0.0	400.0	99.00498	100.0	0	0.0	0.0	0.134	0.0	97.11909	0.062	1	2.0	2.0	0.0	1.0	2.0
0.0	400.0	99.00498	100.0	0	0.0	0.0	0.132	0.0	97.11909	0.053	1	2.0	2.0	0.0	1.0	2.0
0.0	400.0	99.00498	100.0	0	0.0	0.0	0.129	0.0	97.368004	0.053	1	2.0	2.0	0.0	1.0	2.0
0.0	400.0	99.00498	100.0	0	0.0	0.0	0.127	0.0	97.12388	0.046	1	2.0	2.0	0.0	1.0	2.0
0.0	400.0	99.00498	100.0	0	0.0	0.0	0.125	0.0	97.12388	0.043	1	2.0	2.0	0.0	1.0	2.0
0.0	400.0	99.00498	100.0	0	0.0	0.0	0.122	0.0	97.86347	0.043	1	2.0	2.0	0.0	1.0	2.0
0.0	400.0	99.00498	100.0	0	0.0	0.0	0.12	0.0	97.24854	0.037	1	2.0	2.0	0.0	1.0	2.0
0.0	400.0	99.00498	100.0	0	0.0	0.0	0.118	0.0	97.24854	0.037	1	2.0	2.0	0.0	1.0	2.0
0.0	400.0	99.00498	100.0	0	0.0	0.0	0.116	0.0	98.06778	0.034	1	2.0	2.0	0.0	1.0	2.0
0.0	400.0	99.00498	100.0	0	0.0	0.0	0.113	0.0	97.79072	0.029	1	2.0	2.0	0.0	1.0	2.0
0.0	400.0	99.00498	100.0	0	0.0	0.0	0.111	0.0	97.47853	0.029	1	2.0	2.0	0.0	1.0	2.0
0.0	400.0	99.00498	100.0	0	0.0	0.0	0.109	0.0	96.96461	0.027	1	2.0	2.0	0.0	1.0	2.0
0.0	400.0	99.00498	100.0	0	0.0	0.0	0.107	0.0	96.54036	0.023	1	2.0	2.0	0.0	1.0	2.0
0.0	400.0	99.00498	100.0	0	0.0	0.0	0.105	0.0	96.105896	0.023	1	2.0	2.0	0.0	1.0	2.0
0.0	400.0	99.00498	100.0	0	0.0	0.0	0.103	0.0	95.731415	0.021	1	2.0	2.0	0.0	1.0	2.0
0.0	400.0	99.00498	100.0	0	0.0	0.0	0.102	0.0	96.106026	0.021	1	2.0	2.0	0.0	1.0	2.0
0.0	400.0	99.00498	100.0	0	0.0	0.0	0.1	0.0	96.54394	0.018	1	2.0	2.0	0.0	1.0	2.0
0.0	400.0	99.00498	100.0	0	0.0	0.0	0.098	0.0	96.54394	0.017	1	2.0	2.0	0.0	1.0	2.0
0.0	400.0	99.00498	100.0	0	0.0	0.0	0.097	0.0	96.3663	0.017	1	2.0	2.0	0.0	1.0	2.0
0.0	400.0	99.00498	100.0	0	0.0	0.0	0.095	0.0	96.74204	0.014	1	2.0	2.0	0.0	1.0	2.0
0.0	400.0	99.00498	100.0	0	0.0	0.0	0.094	0.0	96.74204	0.013	1	2.0	2.0	0.0	1.0	2.0
0.0	400.0	99.00498	100.0	0	0.0	0.0	0.092	0.0	97.175446	0.013	1	2.0	2.0	0.0	1.0	2.0
0.0	400.0	99.00498	100.0	0	0.0	0.0	0.091	0.0	97.175446	0.011	1	2.0	2.0	0.0	1.0	2.0
0.0	400.0	99.00498	100.0	0	0.0	0.0	0.09	0.0	96.900536	0.011	1	2.0	2.0	0.0	1.0	2.0
0.0	400.0	99.00498	100.0	0	0.0	0.0	0.089	0.0	97.122665	0.009	1	2.0	2.0	0.0	1.0	2.0
0.0	400.0	99.00498	100.0	0	0.0	0.0	0.088	0.0	97.122665	0.009	1	2.0	2.0	0.0	1.0	2.0
0.0	400.0	99.00498	100.0	0	0.0	0.0	0.087	0.0	96.80264	0.009	1	2.0	2.0	0.0	1.0	2.0
0.0	400.0	99.00498	100.0	0	0.0	0.0	0.085	0.0	95.8782	0.007	1	2.0	2.0	0.0	1.0	2.0
0.0	400.0	99.00498	100.0	0	0.0	0.0	0.084	0.0	95.8782	0.007	1	2.0	2.0	0.0	1.0	2.0
0.0	400.0	99.00498	100.0	0	0.0	0.0	0.083	0.0	95.07219	0.007	1	2.0	2.0	0.0	1.0	2.0
0.0	400.0	99.00498	100.0	0	0.0	0.0	0.082	0.0	95.07219	0.006	1	2.0	2.0	0.0	1.0	2.0
0.0	400.0	99.00498	100.0	0	0.0	0.0	0.082	0.0	94.2921	0.006	1	2.0	2.0	0.0	1.0	2.0
0.0	400.0	99.00498	100.0	0	0.0	0.0	0.081	0.0	93.91722	0.005	1	2.0	2.0	0.0	1.0	2.0
0.0	400.0	99.00498	100.0	0	0.0	0.0	0.08	0.0	93.91722	0.004	1	2.0	2.0	0.0	1.0	2.0
0.0	400.0	99.00498	100.0	0	0.0	0.0	0.079	0.0	94.71727	0.004	1	2.0	2.0	0.0	1.0	2.0
0.0	400.0	99.00498	100.0	0	0.0	0.0	0.078	0.0	95.23519	0.004	1	2.0	2.0	0.0	1.0	2.0
0.0	400.0	99.00498	100.0	0	0.0	0.0	0.077	0.0	95.23519	0.003	1	2.0	2.0	0.0	1.0	2.0
0.0	400.0	99.00498	100.0	0	0.0	0.0	0.077	0.0	95.42584	0.003	1	2.0	2.0	0.0	1.0	2.0
0.0	400.0	99.00498	100.0	0	0.0	0.0	0.076	0.0	95.42584	0.003	1	2.0	2.0	0.0	1.0	2.0
0.0	400.0	99.00498	100.0	0	0.0	0.0	0.075	0.0	94.40981	0.003	1	2.0	2.0	0.0	1.0	2.0
0.0	400.0	99.00498	100.0	0	0.0	0.0	0.075	0.0	95.884705	0.002	1	2.0	2.0	0.0	1.0	2.0
0.0	400.0	99.00498	100.0	0	0.0	0.0	0.074	0.0	95.884705	0.002	1	2.0	2.0	0.0	1.0	2.0
0.0	400.0	99.00498	100.0	0	0.0	0.0	0.073	0.0	96.798904	0.002	1	2.0	2.0	0.0	1.0	2.0
0.0	400.0	99.00498	100.0	0	0.0	0.0	0.072	0.0	96.59972	0.001	1	2.0	2.0	0.0	1.0	2.0
0.0	400.0	99.00498	100.0	0	0.0	0.0	0.071	0.0	96.59972	0.001	1	2.0	2.0	0.0	1.0	2.0
0.0	400.0	99.00498	100.0	0	0.0	0.0	0.07	0.0	95.46278	0.001	1	2.0	2.0	0.0	1.0	2.0
0.0	400.0	99.00498	100.0	0	0.0	0.0	0.069	0.0	95.46278	0.001	1	2.0	2.0	0.0	1.0	2.0
0.0	400.0	99.00498	100.0	0	0.0	0.0	0.069	0.0	96.35449	0.001	1	2.0	2.0	0.0	1.0	2.0
0.0	400.0	99.00498	100.0	0	0.0	0.0	0.068	0.0	95.19286	0.001	1	2.0	2.0	0.0	1.0	2.0
0.0	400.0	99.00498	100.0	0	0.0	0.0	0.067	0.0	95.19286	0.0	1	2.0	2.0	0.0	1.0	2.0
0.0	400.0	99.00498	100.0	0	0.0	0.0	0.066	0.0	94.65045	0.0	1	2.0	2.0	0.0	1.0	2.0
0.0	400.0	99.00498	100.0	0	0.0	0.0	0.065	0.0	94.26778	0.0	1	2.0	2.0	0.0	1.0	2.0
0.0	400.0	99.00498	100.0	0	0.0	0.0	0.064	0.0	94.15659	0.0	1	2.0	2.0	0.0	1.0	2.0
0.0	400.0	99.00498	100.0	0	0.0	0.0	0.063	0.0	93.531235	0.0	1	2.0	2.0	0.0	1.0	2.0
0.0	400.0	99.00498	100.0	0	0.0	0.0	0.062	0.0	93.531235	0.0	1	2.0	2.0	0.0	1.0	2.0
0.0	400.0	99.00498	100.0	0	0.0	0.0	0.061	0.0	93.549065	0.0	1	2.0	2.0	0.0	1.0	2.0
0.0	400.0	99.00498	100.0	0	0.0	0.0	0.06	0.0	94.76449	0.0	1	2.0	2.0	0.0	1.0	2.0
0.0	400.0	99.00498	100.0	0	0.0	0.0	0.06	0.0	94.76449	0.0	1	2.0	2.0	0.0	1.0	2.0
0.0	400.0	99.00498	100.0	0	0.0	0.0	0.059	0.0	95.54909	0.0	1	2.0	2.0	0.0	1.0	2.0
0.0	400.0	99.00498	100.0	0	0.0	0.0	0.058	0.0	96.29617	0.0	1	2.0	2.0	0.0	1.0	2.0
0.0	400.0	99.00498	100.0	0	0.0	0.0	0.058	0.0	96.29617	0.0	1	2.0	2.0	0.0	1.0	2.0
0.0	400.0	99.00498	100.0	0	0.0	0.0	0.057	0.0	95.34476	0.0	1	2.0	2.0	0.0	1.0	2.0
0.0	400.0	99.00498	100.0	0	0.0	0.0	0.056	0.0	95.34476	0.0	1	2.0	2.0	0.0	1.0	2.0
0.0	400.0	99.00498	100.0	0	0.0	0.0	0.055	0.0	95.33168	0.0	1	2.0	2.0	0.0	1.0	2.0
0.0	400.0	99.00498	100.0	0	0.0	0.0	0.054	0.0	95.8732	0.0	1	2.0	2.0	0.0	1.0	2.0
0.0	400.0	99.00498	100.0	0	0.0	0.0	0.054	0.0	95.8732	0.0	1	2.0	2.0	0.0	1.0	2.0
0.0	400.0	99.00498	100.0	0	0.0	0.0	0.053	0.0	94.441795	0.0	1	2.0	2.0	0.0	1.0	2.0
0.0	400.0	99.00498	100.0	0	0.0	0.0	0.052	0.0	95.3703	0.0	1	2.0	2.0	0.0	1.0	2.0
0.0	400.0	99.00498	100.0	0	0.0	0.0	0.052	0.0	95.3703	0.0	1	2.0	2.0	0.0	1.0	2.0
0.0	400.0	99.00498	100.0	0	0.0	0.0	0.051	0.0	95.394714	0.0	1	2.0	2.0	0.0	1.0	2.0
0.0	400.0	99.00498	100.0	0	0.0	0.0	0.05	0.0	95.394714	0.0	1	2.0	2.0	0.0	1.0	2.0
0.0	400.0	99.00498	100.0	0	0.0	0.0	0.049	0.0	95.89056	0.0	1	2.0	2.0	0.0	1.0	2.0
0.0	400.0	99.00498	100.0	0	0.0	0.0	0.049	0.0	96.403595	0.0	1	2.0	2.0	0.0	1.0	2.0
0.0	400.0	99.00498	100.0	0	0.0	0.0	0.048	0.0	96.403595	0.0	1	2.0	2.0	0.0	1.0	2.0
0.0	400.0	99.00498	100.0	0	0.0	0.0	0.047	0.0	96.17486	0.0	1	2.0	2.0	0.0	1.0	2.0
0.0	400.0	99.00498	100.0	0	0.0	0.0	0.047	0.0	95.72212	0.0	1	2.0	2.0	0.0	1.0	2.0
0.0	400.0	99.00498	100.0	0	0.0	0.0	0.046	0.0	95.72212	0.0	1	2.0	2.0	0.0	1.0	2.0
0.0	400.0	99.00498	100.0	0	0.0	0.0	0.045	0.0	95.75096	0.0	1	2.0	2.0	0.0	1.0	2.0
0.0	400.0	99.00498	100.0	0	0.0	0.0	0.045	0.0	95.75096	0.0	1	2.0	2.0	0.0	1.0	2.0
0.0	400.0	99.00498	100.0	0	0.0	0.0	0.044	0.0	95.76926	0.0	1	2.0	2.0	0.0	1.0	2.0
0.0	400.0	99.00498	100.0	0	0.0	0.0	0.043	0.0	97.25165	0.0	1	2.0	2.0	0.0	1.0	2.0
0.0	400.0	99.00498	100.0	0	0.0	0.0	0.042	0.0	97.25165	0.0	1	2.0	2.0	0.0	1.0	2.0
0.0	400.0	99.00498	100.0	0	0.0	0.0	0.041	0.0	97.14823	0.0	1	2.0	2.0	0.0	1.0	2.0
0.0	400.0	99.00498	100.0	0	0.0	0.0	0.04	0.0	97.428535	0.0	1	2.0	2.0	0.0	1.0	2.0
0.0	400.0	99.00498	100.0	0	0.0	0.0	0.04	0.0	97.428535	0.0	1	2.0	2.0	0.0	1.0	2.0
0.0	400.0	99.00498	100.0	0	0.0	0.0	0.039	0.0	97.87989	0.0	1	2.0	2.0	0.0	1.0	2.0
0.0	400.0	99.00498	100.0	0	0.0	0.0	0.037	0.0	97.87989	0.0	1	2.0	2.0	0.0	1.0	2.0
0.0	400.0	99.00498	100.0	0	0.0	0.0	0.036	0.0	97.580185	0.0	1	2.0	2.0	0.0	1.0	2.0
0.0	400.0	99.00498	100.0	0	0.0	0.0	0.035	0.0	97.81813	0.0	1	2.0	2.0	0.0	1.0	2.0
0.0	400.0	99.00498	100.0	0	0.0	0.0	0.034	0.0	97.81813	0.0	1	2.0	2.0	0.0	1.0	2.0
0.0	400.0	99.00498	100.0	0	0.0	0.0	0.033	0.0	97.52182	0.0	1	2.0	2.0	0.0	1.0	2.0
0.0	400.0	99.00498	100.0	0	0.0	0.0	0.032	0.0	96.949196	0.0	1	2.0	2.0	0.0	1.0	2.0
0.0	400.0	99.00498	100.0	0	0.0	0.0	0.031	0.0	96.949196	0.0	1	2.0	2.0	0.0	1.0	2.0
0.0	400.0	99.00498	100.0	0	0.0	0.0	0.03	0.0	97.19289	0.0	1	2.0	2.0	0.0	1.0	2.0
0.0	400.0	99.00498	100.0	0	0.0	0.0	0.029	0.0	97.19289	0.0	1	2.0	2.0	0.0	1.0	2.0
0.0	400.0	99.00498	100.0	0	0.0	0.0	0.028	0.0	96.885605	0.0	1	2.0	2.0	0.0	1.0	2.0
0.0	400.0	99.00498	100.0	0	0.0	0.0	0.027	0.0	96.98306	0.0	1	2.0	2.0	0.0	1.0	2.0
0.0	400.0	99.00498	100.0	0	0.0	0.0	0.026	0.0	96.98306	0.0	1	2.0	2.0	0.0	1.0	2.0
0.0	400.0	99.00498	100.0	0	0.0	0.0	0.024	0.0	96.67829	0.0	1	2.0	2.0	0.0	1.0	2.0
0.0	400.0	99.00498	100.0	0	0.0	0.0	0.023	0.0	96.57689	0.0	1	2.0	2.0	0.0	1.0	2.0
0.0	400.0	99.00498	100.0	0	0.0	0.0	0.022	0.0	96.57689	0.0	1	2.0	2.0	0.0	1.0	2.0
0.0	400.0	99.00498	100.0	0	0.0	0.0	0.021	0.0	96.92313	0.0	1	2.0	2.0	0.0	1.0	2.0
0.0	400.0	99.00498	100.0	0	0.0	0.0	0.02	0.0	96.92313	0.0	1	2.0	2.0	0.0	1.0	2.0
0.0	400.0	99.00498	100.0	0	0.0	0.0	0.019	0.0	96.4471	0.0	1	2.0	2.0	0.0	1.0	2.0
0.0	400.0	99.00498	100.0	0	0.0	0.0	0.018	0.0	96.689926	0.0	1	2.0	2.0	0.0	1.0	2.0
0.0	400.0	99.00498	100.0	0	0.0	0.0	0.017	0.0	96.689926	0.0	1	2.0	2.0	0.0	1.0	2.0
0.0	400.0	99.00498	100.0	0	0.0	0.0	0.016	0.0	96.62187	0.0	1	2.0	2.0	0.0	1.0	2.0
0.0	400.0	99.00498	100.0	0	0.0	0.0	0.014	0.0	96.57844	0.0	1	2.0	2.0	0.0	1.0	2.0
0.0	400.0	99.00498	100.0	0	0.0	0.0	0.013	0.0	96.91353	0.0	1	2.0	2.0	0.0	1.0	2.0
0.0	400.0	99.00498	100.0	0	0.0	0.0	0.012	0.0	96.69926	0.0	1	2.0	2.0	0.0	1.0	2.0
0.0	400.0	99.00498	100.0	0	0.0	0.0	0.011	0.0	96.69926	0.0	1	2.0	2.0	0.0	1.0	2.0
0.0	400.0	99.00498	100.0	0	0.0	0.0	0.009	0.0	96.6616	0.0	1	2.0	2.0	0.0	1.0	2.0
0.0	400.0	99.00498	100.0	0	0.0	0.0	0.008	0.0	96.613174	0.0	1	2.0	2.0	0.0	1.0	2.0
0.0	400.0	99.00498	100.0	0	0.0	0.0	0.007	0.0	96.613174	0.0	1	2.0	2.0	0.0	1.0	2.0
0.0	400.0	99.00498	100.0	0	0.0	0.0	0.006	0.0	96.15822	0.0	1	2.0	2.0	0.0	1.0	2.0
0.0	400.0	99.00498	100.0	0	0.0	0.0	0.004	0.0	95.761345	0.0	1	2.0	2.0	0.0	1.0	2.0
0.0	400.0	99.00498	100.0	0	0.0	0.0	0.003	0.0	95.761345	0.0	1	2.0	2.0	0.0	1.0	2.0
0.0	400.0	99.00498	100.0	0	0.0	0.0	0.002	0.0	96.06924	0.0	1	2.0	2.0	0.0	1.0	2.0
0.0	400.0	99.00498	100.0	0	0.0	0.0	0.0	0.0	96.06924	0.0	1	2.0	2.0	0.0	1.0	2.0
0.0	400.0	99.00498	100.0	0	0.0	0.0	0.0	0.0	95.32055	0.0	1	2.0	2.0	0.0	1.0	2.0
0.0	400.0	99.00498	100.0	0	0.0	0.0	-0.001	0.0	96.12318	0.0	1	2.0	2.0	0.0	1.0	2.0
0.0	400.0	99.00498	100.0	0	0.0	0.0	-0.003	0.0	96.12318	0.0	1	2.0	2.0	0.0	1.0	2.0
0.0	400.0	99.00498	100.0	0	0.0	0.0	-0.004	0.0	96.1483	0.0	1	2.0	2.0	0.0	1.0	2.0
0.0	400.0	99.00498	100.0	0	0.0	0.0	-0.006	0.0	95.65686	0.0	1	2.0	2.0	0.0	1.0	2.0
0.0	400.0	99.00498	100.0	0	0.0	0.0	-0.007	0.0	95.65686	0.0	1	2.0	2.0	0.0	1.0	2.0
0.0	400.0	99.00498	100.0	0	0.0	0.0	-0.008	0.0	96.04764	0.0	1	2.0	2.0	0.0	1.0	2.0
0.0	400.0	99.00498	100.0	0	0.0	0.0	-0.01	0.0	96.04764	0.0	1	2.0	2.0	0.0	1.0	2.0
0.0	400.0	99.00498	100.0	0	0.0	0.0	-0.011	0.0	96.82857	0.0	1	2.0	2.0	0.0	1.0	2.0
0.0	400.0	99.00498	100.0	0	0.0	0.0	-0.013	0.0	97.07355	0.0	1	2.0	2.0	0.0	1.0	2.0
0.0	400.0	99.00498	100.0	0	0.0	0.0	-0.014	0.0	96.96329	0.0	1	2.0	2.0	0.0	1.0	2.0
0.0	400.0	99.00498	100.0	0	0.0	0.0	-0.016	0.0	96.85225	0.0	1	2.0	2.0	0.0	1.0	2.0
0.0	400.0	99.00498	100.0	0	0.0	0.0	-0.017	0.0	96.99546	0.0	1	2.0	2.0	0.0	1.0	2.0
0.0	400.0	99.00498	100.0	0	0.0	0.0	-0.019	0.0	96.99546	0.0	1	2.0	2.0	0.0	1.0	2.0
0.0	400.0	99.00498	100.0	0	0.0	0.0	-0.02	0.0	97.31675	0.0	1	2.0	2.0	0.0	1.0	2.0
0.0	400.0	99.00498	100.0	0	0.0	0.0	-0.022	0.0	97.31675	0.0	1	2.0	2.0	0.0	1.0	2.0
0.0	400.0	99.00498	100.0	0	0.0	0.0	-0.024	0.0	97.80194	0.0	1	2.0	2.0	0.0	1.0	2.0
0.0	400.0	99.00498	100.0	0	0.0	0.0	-0.025	0.0	98.221664	0.0	1	2.0	2.0	0.0	1.0	2.0
0.0	400.0	99.00498	100.0	0	0.0	0.0	-0.026	0.0	98.221664	0.0	1	2.0	2.0	0.0	1.0	2.0
0.0	400.0	99.00498	100.0	0	0.0	0.0	-0.028	0.0	98.20506	0.0	1	2.0	2.0	0.0	1.0	2.0
0.0	400.0	99.00498	100.0	0	0.0	0.0	-0.029	0.0	97.79689	0.0	1	2.0	2.0	0.0	1.0	2.0
0.0	400.0	99.00498	100.0	0	0.0	0.0	-0.03	0.0	97.62545	0.0	1	2.0	2.0	0.0	1.0	2.0
0.0	400.0	99.00498	100.0	0	0.0	0.0	-0.031	0.0	98.0739	0.0	1	2.0	2.0	0.0	1.0	2.0
0.0	400.0	99.00498	100.0	0	0.0	0.0	-0.032	0.0	98.0739	0.0	1	2.0	2.0	0.0	1.0	2.0
0.0	400.0	99.00498	100.0	0	0.0	0.0	-0.033	0.0	98.28482	0.0	1	2.0	2.0	0.0	1.0	2.0
0.0	400.0	99.00498	100.0	0	0.0	0.0	-0.034	0.0	98.004395	0.0	1	2.0	2.0	0.0	1.0	2.0
0.0	400.0	99.00498	100.0	0	0.0	0.0	-0.035	0.0	98.004395	0.0	1	2.0	2.0	0.0	1.0	2.0
0.0	400.0	99.00498	100.0	0	0.0	0.0	-0.036	0.0	98.41373	0.0	1	2.0	2.0	0.0	1.0	2.0
0.0	400.0	99.00498	100.0	0	0.0	0.0	-0.036	0.0	98.34023	0.0	1	2.0	2.0	0.0	1.0	2.0
0.0	400.0	99.00498	100.0	0	0.0	0.0	-0.037	0.0	98.34023	0.0	1	2.0	2.0	0.0	1.0	2.0
0.0	400.0	99.00498	100.0	0	0.0	0.0	-0.037	0.0	99.17559	0.0	1	2.0	2.0	0.0	1.0	2.0
0.0	400.0	99.00498	100.0	0	0.0	0.0	-0.038	0.0	99.17559	0.0	1	2.0	2.0	0.0	1.0	2.0
0.0	400.0	99.00498	100.0	0	0.0	0.0	-0.039	0.0	99.25519	0.0	1	2.0	2.0	0.0	1.0	2.0
0.0	400.0	99.00498	100.0	0	0.0	0.0	-0.039	0.0	99.086716	0.0	1	2.0	2.0	0.0	1.0	2.0
0.0	400.0	99.00498	100.0	0	0.0	0.0	-0.039	0.0	99.086716	0.0	1	2.0	2.0	0.0	1.0	2.0
0.0	400.0	99.00498	100.0	0	0.0	0.0	-0.04	0.0	98.77928	0.0	1	2.0	2.0	0.0	1.0	2.0
0.0	400.0	99.00498	100.0	0	0.0	0.0	-0.04	0.0	98.63577	0.0	1	2.0	2.0	0.0	1.0	2.0
0.0	400.0	99.00498	100.0	0	0.0	0.0	-0.04	0.0	98.63577	0.0	1	2.0	2.0	0.0	1.0	2.0
0.0	400.0	99.00498	100.0	0	0.0	0.0	-0.04	0.0	98.056145	0.0	1	2.0	2.0	0.0	1.0	2.0
0.0	400.0	99.00498	100.0	0	0.0	0.0	-0.041	0.0	98.056145	0.0	1	2.0	2.0	0.0	1.0	2.0
0.0	400.0	99.00498	100.0	0	0.0	0.0	-0.041	0.0	98.0412	0.0	1	2.0	2.0	0.0	1.0	2.0
0.0	400.0	99.00498	100.0	0	0.0	0.0	-0.041	0.0	97.38312	0.0	1	2.0	2.0	0.0	1.0	2.0
0.0	400.0	99.00498	100.0	0	0.0	0.0	-0.041	0.0	97.38312	0.0	1	2.0	2.0	0.0	1.0	2.0
0.0	400.0	99.00498	100.0	0	0.0	0.0	-0.041	0.0	97.030594	0.0	1	2.0	2.0	0.0	1.0	2.0
0.0	400.0	99.00498	100.0	0	0.0	0.0	-0.041	0.0	96.681786	0.0	1	2.0	2.0	0.0	1.0	2.0
0.0	400.0	99.00498	100.0	0	0.0	0.0	-0.041	0.0	96.681786	0.0	1	2.0	2.0	0.0	1.0	2.0
0.0	400.0	99.00498	100.0	0	0.0	0.0	-0.041	0.0	96.38263	0.0	1	2.0	2.0	0.0	1.0	2.0
0.0	400.0	99.00498	100.0	0	0.0	0.0	-0.041	0.0	96.218475	0.0	1	2.0	2.0	0.0	1.0	2.0
0.0	400.0	99.00498	100.0	0	0.0	0.0	-0.041	0.0	96.57093	0.0	1	2.0	2.0	0.0	1.0	2.0
0.0	400.0	99.00498	100.0	0	0.0	0.0	-0.041	0.0	96.27354	0.0	1	2.0	2.0	0.0	1.0	2.0
0.0	400.0	99.00498	100.0	0	0.0	0.0	-0.04	0.0	96.28192	0.0	1	2.0	2.0	0.0	1.0	2.0
0.0	400.0	99.00498	100.0	0	0.0	0.0	-0.04	0.0	96.39371	0.0	1	2.0	2.0	1.0	1.0	2.0
0.0	400.0	99.00498	100.0	0	0.0	0.0	-0.04	0.0	96.50777	0.0	1	2.0	2.0	2.0	1.0	2.0
0.0	400.0	99.00498	100.0	0	0.0	0.0	-0.039	0.0	96.50777	0.0	1	2.0	2.0	2.0	1.0	2.0
4180.487	300.99503	99.00498	100.0	0	0.0	0.0	-0.039	0.0	97.50021	0.0	1	2.0	2.0	4.0	1.0	2.0
4180.487	300.99503	99.00498	100.0	0	0.0	0.0	-0.038	0.0	97.50021	0.0	1	2.0	2.0	4.0	1.0	2.0
4180.487	300.99503	99.00498	100.0	0	0.0	0.0	-0.038	0.0	97.58102	0.0	1	2.0	2.0	4.0	1.0	2.0
4180.487	300.99503	99.00498	100.0	0	0.0	0.0	-0.037	0.0	97.800865	0.0	1	2.0	2.0	4.0	1.0	2.0
4180.487	300.99503	99.00498	100.0	0	0.0	0.0	-0.036	0.0	97.800865	0.569	1	2.0	2.0	4.0	1.0	2.0
4180.487	300.99503	99.00498	100.0	0	0.0	0.0	-0.036	0.0	97.615616	0.569	1	2.0	2.0	4.0	1.0	2.0
4180.487	300.99503	99.00498	100.0	0	0.0	0.0	-0.035	0.0	98.33575	0.825	1	2.0	2.0	4.0	1.0	2.0
4180.487	300.99503	99.00498	100.0	0	0.0	0.0	-0.034	0.0	97.573364	1.283	1	2.0	2.0	4.0	1.0	2.0
4180.487	300.99503	99.00498	100.0	0	0.0	0.0	-0.033	0.0	97.42597	1.283	1	2.0	2.0	4.0	1.0	2.0
4180.487	300.99503	99.00498	100.0	0	0.0	0.0	-0.033	0.0	97.42597	1.488	1	2.0	2.0	4.0	1.0	2.0
4180.487	300.99503	99.00498	100.0	1	0.0	0.0	-0.032	0.0	96.71225	1.488	1	2.0	2.0	4.0	1.0	2.0
4180.487	300.99503	99.00498	100.0	1	0.0	0.0	-0.031	0.0	97.50142	1.856	1	2.0	2.0	4.0	1.0	2.0
4180.487	300.99503	99.00498	100.0	1	0.0	0.0	-0.03	0.0	97.50142	2.021	1	2.0	2.0	4.0	1.0	2.0
4180.487	300.99503	99.00498	100.0	1	0.0	0.0	-0.03	0.0	96.62071	2.021	1	2.0	2.0	4.0	1.0	2.0
4180.487	300.99503	99.00498	100.0	1	0.0	0.0	-0.029	0.0	97.37511	2.316	1	2.0	2.0	4.0	1.0	2.0
4180.487	300.99503	99.00498	100.0	1	0.0	0.0	-0.028	0.0	97.37511	2.448	1	2.0	2.0	4.0	1.0	2.0
4180.487	300.99503	99.00498	100.0	1	0.0	0.0	-0.028	0.0	97.3178	2.448	1	2.0	2.0	4.0	1.0	2.0
4180.487	300.99503	99.00498	100.0	1	0.0	0.0	-0.028	0.0	97.3178	2.685	1	2.0	2.0	4.0	1.0	2.0
4180.487	300.99503	99.00498	100.0	1	0.0	0.0	-0.027	0.0	96.47862	2.685	1	2.0	2.0	4.0	1.0	2.0
4180.487	300.99503	99.00498	100.0	1	0.0	0.0	-0.027	0.0	96.82005	2.889	1	2.0	2.0	4.0	1.0	2.0
4180.487	300.99503	99.00498	100.0	1	0.0	0.0	-0.026	0.0	96.82005	2.981	1	2.0	2.0	4.0	1.0	2.0
4180.487	300.99503	99.00498	100.0	1	0.0	0.0	-0.025	0.0	97.143814	2.981	1	2.0	2.0	4.0	1.0	2.0
4180.487	300.99503	99.00498	100.0	1	0.0	0.0	-0.024	0.0	97.78797	3.145	1	2.0	2.0	4.0	1.0	2.0
4180.487	300.99503	99.00498	100.0	1	0.0	0.0	-0.023	0.0	97.78797	3.219	1	2.0	2.0	4.0	1.0	2.0
4180.487	300.99503	99.00498	100.0	1	0.0	0.0	-0.022	0.0	97.5837	3.219	1	2.0	2.0	4.0	1.0	2.0
4180.487	300.99503	99.00498	100.0	1	0.0	0.0	-0.022	0.0	96.8548	3.35	1	2.0	2.0	4.0	1.0	2.0
4180.487	300.99503	99.00498	100.0	1	0.0	0.0	-0.02	0.0	97.08417	3.35	1	2.0	2.0	4.0	1.0	2.0
4180.487	300.99503	99.00498	100.0	1	0.0	0.0	-0.019	0.0	96.39864	3.409	1	2.0	2.0	4.0	1.0	2.0
4180.487	300.99503	99.00498	100.0	1	0.0	0.0	-0.018	0.0	96.39864	3.515	1	2.0	2.0	4.0	1.0	2.0
4180.487	300.99503	99.00498	100.0	1	0.0	0.0	-0.016	0.0	95.65675	3.515	1	2.0	2.0	4.0	1.0	2.0
4180.487	300.99503	99.00498	100.0	1	0.0	0.0	-0.015	0.0	96.65722	3.562	1	2.0	2.0	4.0	1.0	2.0
4180.487	300.99503	99.00498	100.0	1	0.0	0.0	-0.013	0.0	95.883514	3.648	1	2.0	2.0	4.0	1.0	2.0
4180.487	300.99503	99.00498	100.0	1	0.0	0.0	-0.012	0.0	95.714	3.648	1	2.0	2.0	4.0	1.0	2.0
4180.487	300.99503	99.00498	100.0	1	0.0	0.0	-0.01	0.0	95.714	3.685	1	2.0	2.0	4.0	1.0	2.0
4180.487	300.99503	99.00498	100.0	1	0.0	0.0	-0.008	0.0	95.8521	3.685	1	2.0	2.0	4.0	1.0	2.0
4180.487	300.99503	99.00498	100.0	1	0.0	0.0	-0.007	0.0	96.09494	3.753	1	2.0	2.0	5.0	1.0	2.0
4180.487	300.99503	99.00498	100.0	1	0.0	0.0	-0.005	0.0	96.09494	3.784	1	2.0	2.0	5.0	1.0	2.0
4180.487	300.99503	99.00498	100.0	1	0.0	0.0	-0.003	0.0	96.43006	3.784	1	2.0	2.0	5.0	1.0	2.0
4180.487	300.99503	99.00498	100.0	1	0.0	0.0	-0.001	0.0	96.11635	3.838	1	2.0	2.0	5.0	1.0	2.0
4180.487	300.99503	99.00498	100.0	1	0.0	0.0	0.0	0.0	96.11635	3.887	1	2.0	2.0	5.0	1.0	2.0
4180.487	300.99503	99.00498	100.0	1	0.0	0.0	0.002	0.0	96.7097	3.887	1	2.0	2.0	5.0	1.0	2.0
4180.487	300.99503	99.00498	100.0	1	0.0	0.0	0.004	0.0	96.7097	3.908	1	2.0	2.0	5.0	1.0	2.0
4180.487	300.99503	99.00498	100.0	1	0.0	0.0	0.006	0.0	96.39746	3.908	1	2.0	2.0	5.0	1.0	2.0
4180.487	300.99503	99.00498	100.0	1	0.0	0.0	0.008	0.0	96.843636	3.946	1	2.0	2.0	5.0	1.0	2.0
4180.487	300.99503	99.00498	100.0	1	0.0	0.0	0.01	0.0	96.843636	3.963	1	2.0	2.0	5.0	1.0	2.0
4180.487	300.99503	99.00498	100.0	1	0.0	0.0	0.012	0.0	97.15697	3.963	1	2.0	2.0	5.0	1.0	2.0
4180.487	300.99503	99.00498	100.0	1	0.0	0.0	0.014	0.0	97.53017	3.992	1	2.0	2.0	5.0	1.0	2.0
4180.487	300.99503	99.00498	100.0	1	0.0	0.0	0.015	0.0	97.53017	4.007	1	2.0	2.0	5.0	1.0	2.0
4180.487	300.99503	99.00498	100.0	1	0.0	0.0	0.017	0.0	97.1282	4.007	1	2.0	2.0	5.0	1.0	2.0
4180.487	300.99503	99.00498	100.0	1	0.0	0.0	0.019	0.0	97.1282	4.03	1	2.0	2.0	5.0	1.0	2.0
4180.487	300.99503	99.00498	100.0	1	0.0	0.0	0.021	0.0	97.67476	4.03	1	2.0	2.0	5.0	1.0	2.0
4180.487	300.99503	99.00498	100.0	1	0.0	0.0	0.022	0.0	97.20874	4.051	1	2.0	2.0	5.0	1.0	2.0
4180.487	300.99503	99.00498	100.0	1	0.0	0.0	0.024	0.0	97.20874	4.06	1	2.0	2.0	5.0	1.0	2.0
4180.487	300.99503	99.00498	100.0	1	0.0	0.0	0.026	0.0	96.88399	4.06	1	2.0	2.0	5.0	1.0	2.0
4180.487	300.99503	99.00498	100.0	1	0.0	0.0	0.027	0.0	96.60124	4.077	1	2.0	2.0	5.0	1.0	2.0
4180.487	300.99503	99.00498	100.0	1	0.0	0.0	0.029	0.0	96.60124	4.077	1	2.0	2.0	5.0	1.0	2.0
4180.487	300.99503	99.00498	100.0	1	0.0	0.0	0.031	0.0	96.90849	4.086	1	2.0	2.0	5.0	1.0	2.0
4180.487	300.99503	99.00498	100.0	1	0.0	0.0	0.032	0.0	96.90849	4.098	1	2.0	2.0	5.0	1.0	2.0
4180.487	300.99503	99.00498	100.0	1	0.0	0.0	0.034	0.0	96.480896	4.098	1	2.0	2.0	5.0	1.0	2.0
4180.487	300.99503	99.00498	100.0	1	0.0	0.0	0.035	0.0	96.68891	4.106	1	2.0	2.0	5.0	1.0	2.0
4180.487	300.99503	99.00498	100.0	1	0.0	0.0	0.037	0.0	96.992134	4.115	1	2.0	2.0	5.0	1.0	2.0
4180.487	300.99503	99.00498	100.0	1	0.0	0.0	0.038	0.0	97.19194	4.115	1	2.0	2.0	5.0	1.0	2.0
4180.487	300.99503	99.00498	100.0	1	0.0	0.0	0.04	0.0	96.620285	4.121	1	2.0	2.0	5.0	1.0	2.0
4180.487	300.99503	99.00498	100.0	1	0.0	0.0	0.042	0.0	96.559746	4.129	1	2.0	2.0	5.0	1.0	2.0
4180.487	300.99503	99.00498	100.0	1	0.0	0.0	0.043	0.0	96.6528	4.129	1	2.0	2.0	5.0	1.0	2.0
4180.487	300.99503	99.00498	100.0	1	0.0	0.0	0.044	0.0	96.6528	4.137	1	2.0	2.0	5.0	1.0	2.0
4180.487	300.99503	99.00498	100.0	1	0.0	0.0	0.046	0.0	97.13108	4.137	1	2.0	2.0	5.0	1.0	2.0
4180.487	300.99503	99.00498	100.0	1	0.0	0.0	0.047	0.0	97.25701	4.141	1	2.0	2.0	5.0	1.0	2.0
4180.487	300.99503	99.00498	100.0	1	0.0	0.0	0.049	0.0	97.25701	4.146	1	2.0	2.0	5.0	1.0	2.0
4180.487	300.99503	99.00498	100.0	1	0.0	0.0	0.05	0.0	97.0398	4.146	1	2.0	2.0	5.0	1.0	2.0
4180.487	300.99503	99.00498	100.0	1	0.0	0.0	0.051	0.0	97.14797	4.149	1	2.0	2.0	5.0	1.0	2.0
4180.487	300.99503	99.00498	100.0	1	0.0	0.0	0.053	0.0	97.14797	4.154	1	2.0	2.0	5.0	1.0	2.0
4180.487	300.99503	99.00498	100.0	1	0.0	0.0	0.054	0.0	96.947464	4.154	1	2.0	2.0	5.0	1.0	2.0
4180.487	300.99503	99.00498	100.0	1	0.0	0.0	0.055	0.0	96.947464	4.156	1	2.0	2.0	5.0	1.0	2.0
4180.487	300.99503	99.00498	100.0	1	0.0	0.0	0.056	0.0	97.260315	4.156	1	2.0	2.0	5.0	1.0	2.0
4180.487	300.99503	99.00498	100.0	1	0.0	0.0	0.058	0.0	97.26993	4.161	1	2.0	2.0	5.0	1.0	2.0
4180.487	300.99503	99.00498	100.0	1	0.0	0.0	0.059	0.0	97.26993	4.162	1	2.0	2.0	5.0	1.0	2.0
4180.487	300.99503	99.00498	100.0	1	0.0	0.0	0.06	0.0	97.57586	4.162	1	2.0	2.0	5.0	1.0	2.0
4180.487	300.99503	99.00498	100.0	1	0.0	0.0	0.061	0.0	97.45741	4.166	1	2.0	2.0	5.0	1.0	2.0
4180.487	300.99503	99.00498	100.0	1	0.0	0.0	0.062	0.0	97.45741	4.166	1	2.0	2.0	5.0	1.0	2.0
4180.487	300.99503	99.00498	100.0	1	0.0	0.0	0.063	0.0	98.05592	4.166	1	2.0	2.0	5.0	1.0	2.0
4180.487	300.99503	99.00498	100.0	1	0.0	0.0	0.064	0.0	98.05592	4.169	1	2.0	2.0	5.0	1.0	2.0
4180.487	300.99503	99.00498	100.0	1	0.0	0.0	0.065	0.0	97.98371	4.169	1	2.0	2.0	5.0	1.0	2.0
4180.487	300.99503	99.00498	100.0	1	0.0	0.0	0.066	0.0	98.94823	4.171	1	2.0	2.0	5.0	1.0	2.0
4180.487	300.99503	99.00498	100.0	1	0.0	0.0	0.067	0.0	98.94823	4.172	1	2.0	2.0	5.0	1.0	2.0
4180.487	300.99503	99.00498	100.0	1	0.0	0.0	0.068	0.0	98.07122	4.172	1	2.0	2.0	5.0	1.0	2.0
4180.487	300.99503	99.00498	100.0	1	0.0	0.0	0.069	0.0	97.93835	4.173	1	2.0	2.0	5.0	1.0	2.0
4180.487	300.99503	99.00498	100.0	1	0.0	0.0	0.07	0.0	97.93835	4.174	1	2.0	2.0	5.0	1.0	2.0
4180.487	300.99503	99.00498	100.0	1	0.0	0.0	0.071	0.0	98.310555	4.174	1	2.0	2.0	5.0	1.0	2.0
4180.487	300.99503	99.00498	100.0	1	0.0	0.0	0.072	0.0	98.310555	4.176	1	2.0	2.0	5.0	1.0	2.0
4180.487	300.99503	99.00498	100.0	1	0.0	0.0	0.073	0.0	97.61969	4.176	1	2.0	2.0	5.0	1.0	2.0
4180.487	300.99503	99.00498	100.0	1	0.0	0.0	0.074	0.0	97.82677	4.177	1	2.0	2.0	5.0	1.0	2.0
4180.487	300.99503	99.00498	100.0	1	0.0	0.0	0.075	0.0	97.82677	4.177	1	2.0	2.0	5.0	1.0	2.0
4180.487	300.99503	99.00498	100.0	1	0.0	0.0	0.076	0.0	96.87423	4.177	1	2.0	2.0	5.0	1.0	2.0
4180.487	300.99503	99.00498	100.0	1	0.0	0.0	0.077	0.0	96.33598	4.179	1	2.0	2.0	5.0	1.0	2.0
4180.487	300.99503	99.00498	100.0	1	0.0	0.0	0.078	0.0	96.33598	4.179	1	2.0	2.0	5.0	1.0	2.0
4180.487	300.99503	99.00498	100.0	1	0.0	0.0	0.079	0.0	96.44272	4.18	1	2.0	2.0	5.0	1.0	2.0
4180.487	300.99503	99.00498	100.0	1	0.0	0.0	0.08	0.0	96.44272	4.18	1	2.0	2.0	5.0	1.0	2.0
4180.487	300.99503	99.00498	100.0	1	0.0	0.0	0.081	0.0	96.49025	4.18	1	2.0	2.0	5.0	1.0	2.0
4180.487	300.99503	99.00498	100.0	1	0.0	0.0	0.082	0.0	96.792244	4.181	1	2.0	2.0	5.0	1.0	2.0
4180.487	300.99503	99.00498	100.0	1	0.0	0.0	0.083	0.0	96.792244	4.181	1	2.0	2.0	5.0	1.0	2.0
4180.487	300.99503	99.00498	100.0	1	0.0	0.0	0.084	0.0	96.523	4.181	1	2.0	2.0	5.0	1.0	2.0
4180.487	300.99503	99.00498	100.0	1	0.0	0.0	0.085	0.0	96.5819	4.182	1	2.0	2.0	5.0	1.0	2.0
4180.487	300.99503	99.00498	100.0	1	0.0	0.0	0.085	0.0	96.5819	4.182	1	2.0	2.0	5.0	1.0	2.0
4180.487	300.99503	99.00498	100.0	1	0.0	0.0	0.086	0.0	96.06572	4.182	1	2.0	2.0	5.0	1.0	2.0
4180.487	300.99503	99.00498	100.0	1	0.0	0.0	0.087	0.0	96.06572	4.182	1	2.0	2.0	5.0	1.0	2.0
4180.487	300.99503	99.00498	100.0	1	0.0	0.0	0.088	0.0	97.04702	4.182	1	2.0	2.0	5.0	1.0	2.0
4180.487	300.99503	99.00498	100.0	1	0.0	0.0	0.089	0.0	97.99859	4.183	1	2.0	2.0	5.0	1.0	2.0
4180.487	300.99503	99.00498	100.0	1	0.0	0.0	0.089	0.0	97.99859	4.183	1	2.0	2.0	5.0	1.0	2.0
4180.487	300.99503	99.00498	100.0	1	0.0	0.0	0.09	0.0	97.77227	4.183	1	2.0	2.0	5.0	1.0	2.0
4180.487	300.99503	99.00498	100.0	1	0.0	0.0	0.091	0.0	97.87542	4.183	1	2.0	2.0	5.0	1.0	2.0
4180.487	300.99503	99.00498	100.0	1	0.0	0.0	0.091	0.0	97.87542	4.184	1	2.0	2.0	5.0	1.0	2.0
4180.487	300.99503	99.00498	100.0	1	0.0	0.0	0.092	0.0	98.01139	4.184	1	2.0	2.0	5.0	1.0	2.0
4180.487	300.99503	99.00498	100.0	1	0.0	0.0	0.093	0.0	98.01139	4.184	1	2.0	2.0	5.0	1.0	2.0
4180.487	300.99503	99.00498	100.0	1	0.0	0.0	0.093	0.0	98.00936	4.184	1	2.0	2.0	5.0	1.0	2.0
4180.487	300.99503	99.00498	100.0	1	0.0	0.0	0.094	0.0	98.137215	4.184	1	2.0	2.0	5.0	1.0	2.0
4180.487	300.99503	99.00498	100.0	1	0.0	0.0	0.095	0.0	98.137215	4.184	1	2.0	2.0	5.0	1.0	2.0
4180.487	300.99503	99.00498	100.0	1	0.0	0.0	0.096	0.0	97.92349	4.184	1	2.0	2.0	5.0	1.0	2.0
4180.487	300.99503	99.00498	100.0	1	0.0	0.0	0.097	0.0	97.760765	4.184	1	2.0	2.0	5.0	1.0	2.0
4180.487	300.99503	99.00498	100.0	1	0.0	0.0	0.098	0.0	97.760765	4.184	1	2.0	2.0	5.0	1.0	2.0
4180.487	300.99503	99.00498	100.0	1	0.0	0.0	0.099	0.0	97.69115	4.184	1	2.0	2.0	5.0	1.0	2.0
4180.487	300.99503	99.00498	100.0	1	0.0	0.0	0.1	0.0	97.69115	4.185	1	2.0	2.0	5.0	1.0	2.0
4180.487	300.99503	99.00498	100.0	1	0.0	0.0	0.101	0.0	97.3188	4.185	1	2.0	2.0	5.0	1.0	2.0
4180.487	300.99503	99.00498	100.0	1	0.0	0.0	0.103	0.0	96.62637	4.185	1	2.0	2.0	5.0	1.0	2.0
4180.487	300.99503	99.00498	100.0	1	0.0	0.0	0.104	0.0	96.62637	4.185	1	2.0	2.0	5.0	1.0	2.0
4180.487	300.99503	99.00498	100.0	1	0.0	0.0	0.105	0.0	96.61106	4.185	1	2.0	2.0	5.0	1.0	2.0
4180.487	300.99503	99.00498	100.0	1	0.0	0.0	0.107	0.0	96.391235	4.185	1	2.0	2.0	5.0	1.0	2.0
4180.487	300.99503	99.00498	100.0	1	0.0	0.0	0.108	0.0	96.391235	4.185	1	2.0	2.0	5.0	1.0	2.0
4180.487	300.99503	99.00498	100.0	1	0.0	0.0	0.109	0.0	96.11855	4.185	1	2.0	2.0	5.0	1.0	2.0
4180.487	300.99503	99.00498	100.0	1	0.0	0.0	0.111	0.0	96.11855	4.185	1	2.0	2.0	5.0	1.0	2.0
4180.487	300.99503	99.00498	100.0	1	0.0	0.0	0.112	0.0	95.92191	4.185	1	2.0	2.0	5.0	1.0	2.0
4180.487	300.99503	99.00498	100.0	1	0.0	0.0	0.114	0.0	96.13094	4.185	1	2.0	2.0	5.0	1.0	2.0
4180.487	300.99503	99.00498	100.0	1	0.0	0.0	0.115	0.0	96.13094	4.185	1	2.0	2.0	5.0	1.0	2.0
4180.487	300.99503	99.00498	100.0	1	0.0	0.0	0.116	0.0	95.94963	4.185	1	2.0	2.0	5.0	1.0	2.0
4180.487	300.99503	99.00498	100.0	1	0.0	0.0	0.118	0.0	96.387665	4.185	1	2.0	2.0	5.0	1.0	2.0
4180.487	300.99503	99.00498	100.0	1	0.0	0.0	0.12	0.0	96.387665	4.185	1	2.0	2.0	5.0	1.0	2.0
4180.487	300.99503	99.00498	100.0	1	0.0	0.0	0.121	0.0	96.489914	4.185	1	2.0	2.0	5.0	1.0	2.0
4180.487	300.99503	99.00498	100.0	1	0.0	0.0	0.122	0.0	96.489914	4.185	1	2.0	2.0	5.0	1.0	2.0
4180.487	300.99503	99.00498	100.0	1	0.0	0.0	0.124	0.0	96.676346	4.185	1	2.0	2.0	5.0	1.0	2.0
4180.487	300.99503	99.00498	100.0	1	0.0	0.0	0.125	0.0	96.258606	4.185	1	2.0	2.0	5.0	1.0	2.0
4180.487	300.99503	99.00498	100.0	1	0.0	0.0	0.126	0.0	96.258606	4.185	1	2.0	2.0	5.0	1.0	2.0
4180.487	300.99503	99.00498	100.0	1	0.0	0.0	0.128	0.0	96.19084	4.185	1	2.0	2.0	5.0	1.0	2.0
4180.487	300.99503	99.00498	100.0	1	0.0	0.0	0.129	0.0	96.329155	4.185	1	2.0	2.0	5.0	1.0	2.0
4180.487	300.99503	99.00498	100.0	1	0.0	0.0	0.131	0.0	96.329155	4.185	1	2.0	2.0	5.0	1.0	2.0
4180.487	300.99503	99.00498	100.0	1	0.0	0.0	0.132	0.0	96.335464	4.185	1	2.0	2.0	5.0	1.0	2.0
4180.487	300.99503	99.00498	100.0	1	0.0	0.0	0.133	0.0	96.335464	4.185	1	2.0	2.0	5.0	1.0	2.0
4180.487	300.99503	99.00498	100.0	1	0.0	0.0	0.135	0.0	96.07287	4.185	1	2.0	2.0	5.0	1.0	2.0
4180.487	300.99503	99.00498	100.0	1	0.0	0.0	0.136	0.0	96.40031	4.185	1	2.0	2.0	5.0	1.0	2.0
4180.487	300.99503	99.00498	100.0	1	0.0	0.0	0.137	0.0	96.40031	4.185	1	2.0	2.0	5.0	1.0	2.0
[truncated: 21,718 more rows]
