# Supplementary material for: Just noticeable differences for elbow joint torque feedback
Source: Sci Rep. 2021 Dec 7;11:23553. doi: 10.1038/s41598-021-02630-3 (PMC8651665; doi:10.1038/s41598-021-02630-3)
Supplement: Supplementary file 2 — Supplementary Information. [file 41598_2021_2630_MOESM2_ESM.zip › SupplementaryData_ScientificReports_KimAsbeck2021/S3_S1O.csv]

data 1	data 2	data 3	data 4	data 5	data 6	data 7	data 8	data 9	data 10	data 11	data 12	data 13	data 14	data 15	data 16	data 17
0.0	0.0	100.0	100.0	2	0.0	0.0	0.181	0.0	96.33028	0.0	1	0.0	0.0	0.0	0.0	0.0
0.0	0.0	100.0	100.0	2	0.0	0.0	0.179	0.0	96.33028	0.0	1	0.0	0.0	0.0	0.0	0.0
0.0	0.0	100.0	100.0	2	0.0	0.0	0.177	0.0	96.89487	0.0	1	0.0	0.0	8.0	0.0	0.0
0.0	0.0	100.0	100.0	2	0.0	0.0	0.175	1.0	96.89487	0.0	1	0.0	0.0	9.0	0.0	0.0
0.0	0.0	100.0	100.0	2	0.0	0.0	0.173	1.0	97.41828	0.0	1	0.0	0.0	10.0	0.0	0.0
6944.445	500.0	100.0	100.0	2	0.0	0.0	0.172	1.0	98.10145	0.0	1	0.0	0.0	10.0	0.0	0.0
6944.445	500.0	100.0	100.0	2	0.0	0.0	0.17	1.0	98.10145	0.0	1	0.0	0.0	10.0	0.0	0.0
6944.445	500.0	100.0	100.0	2	0.0	0.0	0.168	1.0	98.40313	0.0	1	0.0	0.0	10.0	0.0	0.0
6944.445	500.0	100.0	100.0	2	0.0	0.0	0.166	1.0	98.40313	0.49	1	0.0	0.0	10.0	0.0	0.0
6944.445	500.0	100.0	100.0	2	0.0	0.0	0.164	1.0	98.1655	0.49	1	0.0	0.0	10.0	0.0	0.0
6944.445	500.0	100.0	100.0	2	0.0	0.0	0.162	1.0	97.637215	0.947	1	0.0	0.0	10.0	0.0	0.0
6944.445	500.0	100.0	100.0	2	0.0	0.0	0.16	1.0	97.637215	1.766	1	0.0	0.0	10.0	0.0	0.0
6944.445	500.0	100.0	100.0	2	0.0	0.0	0.159	1.0	98.11131	1.766	1	0.0	0.0	10.0	0.0	0.0
6944.445	500.0	100.0	100.0	2	0.0	0.0	0.157	1.0	98.71734	2.133	1	0.0	0.0	10.0	0.0	0.0
6944.445	500.0	100.0	100.0	2	0.0	0.0	0.155	1.0	98.71734	2.79	1	0.0	0.0	10.0	0.0	0.0
6944.445	500.0	100.0	100.0	2	0.0	0.0	0.154	1.0	98.524765	2.79	1	0.0	0.0	10.0	0.0	0.0
6944.445	500.0	100.0	100.0	2	0.0	0.0	0.152	1.0	98.524765	3.358	1	0.0	0.0	10.0	0.0	0.0
6944.445	500.0	100.0	100.0	2	0.0	0.0	0.15	1.0	98.41324	3.358	1	0.0	0.0	12.0	0.0	0.0
6944.445	500.0	100.0	100.0	2	0.0	0.0	0.149	1.0	97.65883	3.612	1	0.0	0.0	12.0	0.0	0.0
6944.445	500.0	100.0	100.0	2	0.0	0.0	0.147	1.0	97.65883	4.068	1	0.0	0.0	12.0	0.0	0.0
6944.445	500.0	100.0	100.0	2	0.0	0.0	0.146	1.0	97.755066	4.068	1	0.0	0.0	12.0	0.0	0.0
6944.445	500.0	100.0	100.0	2	0.0	0.0	0.144	1.0	96.55732	4.272	1	0.0	0.0	12.0	0.0	0.0
6944.445	500.0	100.0	100.0	2	0.0	0.0	0.143	1.0	96.55732	4.638	1	0.0	0.0	12.0	0.0	0.0
6944.445	500.0	100.0	100.0	2	0.0	0.0	0.141	1.0	97.211464	4.638	1	0.0	0.0	12.0	0.0	0.0
6944.445	500.0	100.0	100.0	2	0.0	0.0	0.14	1.0	97.211464	4.801	1	0.0	0.0	12.0	0.0	0.0
6944.445	500.0	100.0	100.0	2	0.0	0.0	0.138	1.0	97.47375	4.801	1	0.0	0.0	12.0	0.0	0.0
6944.445	500.0	100.0	100.0	2	0.0	0.0	0.137	1.0	96.123795	5.094	1	0.0	0.0	12.0	0.0	0.0
6944.445	500.0	100.0	100.0	2	0.0	0.0	0.135	1.0	96.123795	5.227	1	0.0	0.0	12.0	0.0	0.0
6944.445	500.0	100.0	100.0	2	0.0	0.0	0.134	1.0	95.400536	5.227	1	0.0	0.0	12.0	0.0	0.0
6944.445	500.0	100.0	100.0	2	0.0	0.0	0.132	1.0	96.357704	5.462	1	0.0	0.0	12.0	0.0	0.0
6944.445	500.0	100.0	100.0	2	0.0	0.0	0.131	1.0	96.357704	5.567	1	0.0	0.0	12.0	0.0	0.0
6944.445	500.0	100.0	100.0	2	0.0	0.0	0.129	1.0	95.81005	5.567	1	0.0	0.0	12.0	0.0	0.0
6944.445	500.0	100.0	100.0	2	0.0	0.0	0.128	1.0	95.47862	5.757	1	0.0	0.0	12.0	0.0	0.0
6944.445	500.0	100.0	100.0	2	0.0	0.0	0.126	1.0	95.48785	5.757	1	0.0	0.0	12.0	0.0	0.0
6944.445	500.0	100.0	100.0	2	0.0	0.0	0.124	1.0	95.69794	5.841	1	0.0	0.0	12.0	0.0	0.0
6944.445	500.0	100.0	100.0	2	0.0	0.0	0.123	1.0	95.69794	5.993	1	0.0	0.0	12.0	0.0	0.0
6944.445	500.0	100.0	100.0	2	0.0	0.0	0.122	1.0	96.12071	5.993	1	0.0	0.0	12.0	0.0	0.0
6944.445	500.0	100.0	100.0	2	0.0	0.0	0.12	1.0	95.91142	6.123	1	0.0	0.0	12.0	0.0	0.0
6944.445	500.0	100.0	100.0	2	0.0	0.0	0.118	1.0	95.91142	6.182	1	0.0	0.0	12.0	0.0	0.0
6944.445	500.0	100.0	100.0	2	0.0	0.0	0.117	1.0	95.96455	6.182	1	0.0	0.0	12.0	0.0	0.0
6944.445	500.0	100.0	100.0	2	0.0	0.0	0.115	1.0	95.96455	6.287	1	0.0	0.0	12.0	0.0	0.0
6944.445	500.0	100.0	100.0	2	0.0	0.0	0.113	1.0	96.08818	6.287	1	0.0	0.0	12.0	0.0	0.0
6944.445	500.0	100.0	100.0	2	0.0	0.0	0.112	1.0	96.306	6.335	1	0.0	0.0	12.0	0.0	0.0
6944.445	500.0	100.0	100.0	2	0.0	0.0	0.11	1.0	96.306	6.418	1	0.0	0.0	12.0	0.0	0.0
6944.445	500.0	100.0	100.0	2	0.0	0.0	0.109	1.0	96.37305	6.418	1	0.0	0.0	12.0	0.0	0.0
6944.445	500.0	100.0	100.0	2	0.0	0.0	0.107	1.0	96.28146	6.456	1	0.0	0.0	12.0	0.0	0.0
6944.445	500.0	100.0	100.0	2	0.0	0.0	0.105	1.0	96.28146	6.524	1	0.0	0.0	12.0	0.0	0.0
6944.445	500.0	100.0	100.0	2	0.0	0.0	0.104	1.0	96.156006	6.524	1	0.0	0.0	12.0	0.0	0.0
6944.445	500.0	100.0	100.0	2	0.0	0.0	0.102	1.0	96.156006	6.554	1	0.0	0.0	12.0	0.0	0.0
6944.445	500.0	100.0	100.0	2	0.0	0.0	0.101	1.0	95.835686	6.554	1	0.0	0.0	12.0	0.0	0.0
6944.445	500.0	100.0	100.0	2	0.0	0.0	0.099	1.0	96.90723	6.609	1	0.0	0.0	12.0	0.0	0.0
6944.445	500.0	100.0	100.0	2	0.0	0.0	0.098	1.0	96.90723	6.633	1	0.0	0.0	12.0	0.0	0.0
6944.445	500.0	100.0	100.0	2	0.0	0.0	0.097	1.0	96.767204	6.633	1	0.0	0.0	12.0	0.0	0.0
6944.445	500.0	100.0	100.0	2	0.0	0.0	0.095	1.0	97.85976	6.676	1	0.0	0.0	12.0	0.0	0.0
6944.445	500.0	100.0	100.0	2	0.0	0.0	0.094	1.0	97.85976	6.696	1	0.0	0.0	12.0	0.0	0.0
6944.445	500.0	100.0	100.0	2	0.0	0.0	0.093	1.0	97.55998	6.696	1	0.0	0.0	12.0	0.0	0.0
6944.445	500.0	100.0	100.0	2	0.0	0.0	0.092	1.0	97.55998	6.731	1	0.0	0.0	12.0	0.0	0.0
6944.445	500.0	100.0	100.0	2	0.0	0.0	0.09	1.0	98.06915	6.731	1	0.0	0.0	12.0	0.0	0.0
6944.445	500.0	100.0	100.0	2	0.0	0.0	0.089	1.0	98.01187	6.761	1	0.0	0.0	12.0	0.0	0.0
6944.445	500.0	100.0	100.0	2	0.0	0.0	0.088	1.0	98.01187	6.774	1	0.0	0.0	12.0	0.0	0.0
6944.445	500.0	100.0	100.0	2	0.0	0.0	0.087	1.0	98.35018	6.774	1	0.0	0.0	12.0	0.0	0.0
6944.445	500.0	100.0	100.0	2	0.0	0.0	0.085	1.0	98.437584	6.799	1	0.0	0.0	12.0	0.0	0.0
6944.445	500.0	100.0	100.0	2	0.0	0.0	0.084	1.0	98.437584	6.81	1	0.0	0.0	12.0	0.0	0.0
6944.445	500.0	100.0	100.0	2	0.0	0.0	0.083	1.0	98.65236	6.81	1	0.0	0.0	12.0	0.0	0.0
6944.445	500.0	100.0	100.0	2	0.0	0.0	0.082	1.0	98.65236	6.83	1	0.0	0.0	12.0	0.0	0.0
6944.445	500.0	100.0	100.0	2	0.0	0.0	0.081	1.0	98.78408	6.83	1	0.0	0.0	12.0	0.0	0.0
6944.445	500.0	100.0	100.0	2	0.0	0.0	0.08	1.0	98.16648	6.847	1	0.0	0.0	12.0	0.0	0.0
6944.445	500.0	100.0	100.0	2	0.0	0.0	0.079	1.0	98.16648	6.853	1	0.0	0.0	12.0	0.0	0.0
6944.445	500.0	100.0	100.0	2	0.0	0.0	0.077	1.0	98.866684	6.853	1	0.0	0.0	12.0	0.0	0.0
6944.445	500.0	100.0	100.0	2	0.0	0.0	0.077	1.0	97.98055	6.868	1	0.0	0.0	12.0	0.0	0.0
6944.445	500.0	100.0	100.0	2	0.0	0.0	0.076	1.0	97.98055	6.873	1	0.0	0.0	12.0	0.0	0.0
6944.445	500.0	100.0	100.0	2	0.0	0.0	0.075	1.0	97.85122	6.873	1	0.0	0.0	12.0	0.0	0.0
6944.445	500.0	100.0	100.0	2	0.0	0.0	0.073	1.0	97.85122	6.885	1	0.0	0.0	12.0	0.0	0.0
6944.445	500.0	100.0	100.0	2	0.0	0.0	0.072	1.0	97.47129	6.885	1	0.0	0.0	12.0	0.0	0.0
6944.445	500.0	100.0	100.0	2	0.0	0.0	0.071	1.0	97.57697	6.889	1	0.0	0.0	12.0	0.0	0.0
6944.445	500.0	100.0	100.0	2	0.0	0.0	0.07	1.0	97.57697	6.897	1	0.0	0.0	12.0	0.0	0.0
6944.445	500.0	100.0	100.0	2	0.0	0.0	0.069	1.0	97.39414	6.897	1	0.0	0.0	12.0	0.0	0.0
6944.445	500.0	100.0	100.0	2	0.0	0.0	0.067	1.0	97.794266	6.902	1	0.0	0.0	12.0	0.0	0.0
6944.445	500.0	100.0	100.0	2	0.0	0.0	0.066	1.0	97.794266	6.909	1	0.0	0.0	12.0	0.0	0.0
6944.445	500.0	100.0	100.0	2	0.0	0.0	0.065	1.0	98.38773	6.909	1	0.0	0.0	12.0	0.0	0.0
6944.445	500.0	100.0	100.0	2	0.0	0.0	0.064	1.0	98.38773	6.914	1	0.0	0.0	12.0	0.0	0.0
6944.445	500.0	100.0	100.0	2	0.0	0.0	0.063	1.0	98.17978	6.914	1	0.0	0.0	12.0	0.0	0.0
6944.445	500.0	100.0	100.0	2	0.0	0.0	0.062	1.0	98.01391	6.917	1	0.0	0.0	12.0	0.0	0.0
6944.445	500.0	100.0	100.0	2	0.0	0.0	0.06	1.0	97.21338	6.923	1	0.0	0.0	12.0	0.0	0.0
6944.445	500.0	100.0	100.0	2	0.0	0.0	0.059	1.0	96.70974	6.923	1	0.0	0.0	12.0	0.0	0.0
6944.445	500.0	100.0	100.0	2	0.0	0.0	0.058	1.0	96.01593	6.925	1	0.0	0.0	12.0	0.0	0.0
6944.445	500.0	100.0	100.0	2	0.0	0.0	0.057	1.0	96.01593	6.927	1	0.0	0.0	12.0	0.0	0.0
6944.445	500.0	100.0	100.0	2	0.0	0.0	0.056	1.0	96.35104	6.927	1	0.0	0.0	12.0	0.0	0.0
6944.445	500.0	100.0	100.0	2	0.0	0.0	0.054	1.0	96.35104	6.929	1	0.0	0.0	12.0	0.0	0.0
6944.445	500.0	100.0	100.0	2	0.0	0.0	0.053	1.0	95.72423	6.929	1	0.0	0.0	12.0	0.0	0.0
6944.445	500.0	100.0	100.0	2	0.0	0.0	0.052	1.0	96.948944	6.933	1	0.0	0.0	12.0	0.0	0.0
6944.445	500.0	100.0	100.0	2	0.0	0.0	0.051	1.0	96.948944	6.934	1	0.0	0.0	12.0	0.0	0.0
6944.445	500.0	100.0	100.0	2	0.0	0.0	0.05	1.0	96.73083	6.934	1	0.0	0.0	12.0	0.0	0.0
6944.445	500.0	100.0	100.0	2	0.0	0.0	0.049	1.0	96.40173	6.936	1	0.0	0.0	12.0	0.0	0.0
6944.445	500.0	100.0	100.0	2	0.0	0.0	0.048	1.0	96.40173	6.938	1	0.0	0.0	12.0	0.0	0.0
6944.445	500.0	100.0	100.0	2	0.0	0.0	0.047	1.0	97.030205	6.938	1	0.0	0.0	12.0	0.0	0.0
6944.445	500.0	100.0	100.0	2	0.0	0.0	0.046	1.0	97.030205	6.941	1	0.0	0.0	12.0	0.0	0.0
6944.445	500.0	100.0	100.0	2	0.0	0.0	0.045	1.0	97.49214	6.941	1	0.0	0.0	12.0	0.0	0.0
6944.445	500.0	100.0	100.0	2	0.0	0.0	0.044	1.0	97.49268	6.942	1	0.0	0.0	12.0	0.0	0.0
6944.445	500.0	100.0	100.0	2	0.0	0.0	0.043	1.0	97.49268	6.943	1	0.0	0.0	12.0	0.0	0.0
6944.445	500.0	100.0	100.0	2	0.0	0.0	0.042	1.0	97.42292	6.943	1	0.0	0.0	12.0	0.0	0.0
6944.445	500.0	100.0	100.0	2	0.0	0.0	0.041	1.0	97.18935	6.945	1	0.0	0.0	12.0	0.0	0.0
6944.445	500.0	100.0	100.0	2	0.0	0.0	0.04	1.0	97.18935	6.945	1	0.0	0.0	12.0	0.0	0.0
6944.445	500.0	100.0	100.0	2	0.0	0.0	0.039	1.0	97.41925	6.945	1	0.0	0.0	12.0	0.0	0.0
6944.445	500.0	100.0	100.0	2	0.0	0.0	0.038	1.0	97.14782	6.946	1	0.0	0.0	12.0	0.0	0.0
6944.445	500.0	100.0	100.0	2	0.0	0.0	0.037	1.0	96.96808	6.946	1	0.0	0.0	12.0	0.0	0.0
6944.445	500.0	100.0	100.0	2	0.0	0.0	0.036	1.0	95.71287	6.947	1	0.0	0.0	12.0	0.0	0.0
6944.445	500.0	100.0	100.0	2	0.0	0.0	0.035	1.0	95.71287	6.948	1	0.0	0.0	12.0	0.0	0.0
6944.445	500.0	100.0	100.0	2	0.0	0.0	0.033	1.0	95.908226	6.948	1	0.0	0.0	12.0	0.0	0.0
6944.445	500.0	100.0	100.0	2	0.0	0.0	0.032	1.0	96.67507	6.948	1	0.0	0.0	12.0	0.0	0.0
6944.445	500.0	100.0	100.0	2	0.0	0.0	0.031	1.0	96.67507	6.949	1	0.0	0.0	12.0	0.0	0.0
6944.445	500.0	100.0	100.0	2	0.0	0.0	0.03	1.0	97.19415	6.949	1	0.0	0.0	12.0	0.0	0.0
6944.445	500.0	100.0	100.0	2	0.0	0.0	0.029	1.0	97.19415	6.949	1	0.0	0.0	12.0	0.0	0.0
6944.445	500.0	100.0	100.0	2	0.0	0.0	0.028	1.0	97.8325	6.949	1	0.0	0.0	12.0	0.0	0.0
6944.445	500.0	100.0	100.0	2	0.0	0.0	0.027	1.0	96.912094	6.949	1	0.0	0.0	12.0	0.0	0.0
6944.445	500.0	100.0	100.0	2	0.0	0.0	0.025	1.0	96.912094	6.949	1	0.0	0.0	12.0	0.0	0.0
6944.445	500.0	100.0	100.0	2	0.0	0.0	0.024	1.0	98.13156	6.949	1	0.0	0.0	12.0	0.0	0.0
6944.445	500.0	100.0	100.0	2	0.0	0.0	0.023	1.0	98.23434	6.949	1	0.0	0.0	12.0	0.0	0.0
6944.445	500.0	100.0	100.0	2	0.0	0.0	0.022	1.0	98.14463	6.95	1	0.0	0.0	12.0	0.0	0.0
6944.445	500.0	100.0	100.0	2	0.0	0.0	0.021	1.0	97.77541	6.95	1	0.0	0.0	12.0	0.0	0.0
6944.445	500.0	100.0	100.0	2	0.0	0.0	0.019	1.0	97.77541	6.95	1	0.0	0.0	12.0	0.0	0.0
6944.445	500.0	100.0	100.0	2	0.0	0.0	0.018	1.0	97.21415	6.95	1	0.0	0.0	12.0	0.0	0.0
6944.445	500.0	100.0	100.0	2	0.0	0.0	0.017	1.0	97.465576	6.95	1	0.0	0.0	12.0	0.0	0.0
6944.445	500.0	100.0	100.0	2	0.0	0.0	0.016	1.0	97.465576	6.95	1	0.0	0.0	12.0	0.0	0.0
6944.445	500.0	100.0	100.0	2	0.0	0.0	0.014	1.0	97.712	6.95	1	0.0	0.0	12.0	0.0	0.0
6944.445	500.0	100.0	100.0	2	0.0	0.0	0.013	1.0	96.98733	6.951	1	0.0	0.0	12.0	0.0	0.0
6944.445	500.0	100.0	100.0	2	0.0	0.0	0.012	1.0	96.98733	6.951	1	0.0	0.0	12.0	0.0	0.0
6944.445	500.0	100.0	100.0	2	0.0	0.0	0.011	1.0	97.41006	6.951	1	0.0	0.0	12.0	0.0	0.0
6944.445	500.0	100.0	100.0	2	0.0	0.0	0.009	1.0	97.41006	6.951	1	0.0	0.0	12.0	0.0	0.0
6944.445	500.0	100.0	100.0	2	0.0	0.0	0.008	1.0	97.23351	6.951	1	0.0	0.0	12.0	0.0	0.0
6944.445	500.0	100.0	100.0	2	0.0	0.0	0.007	1.0	97.61174	6.951	1	0.0	0.0	12.0	0.0	0.0
6944.445	500.0	100.0	100.0	2	0.0	0.0	0.006	1.0	97.61174	6.951	1	0.0	0.0	12.0	0.0	0.0
6944.445	500.0	100.0	100.0	2	0.0	0.0	0.005	1.0	97.77745	6.951	1	0.0	0.0	12.0	0.0	0.0
6944.445	500.0	100.0	100.0	2	0.0	0.0	0.003	1.0	97.86222	6.951	1	0.0	0.0	12.0	0.0	0.0
6944.445	500.0	100.0	100.0	2	0.0	0.0	0.002	1.0	97.86222	6.951	1	0.0	0.0	12.0	0.0	0.0
6944.445	500.0	100.0	100.0	2	0.0	0.0	0.001	1.0	97.88932	6.951	1	0.0	0.0	12.0	0.0	0.0
6944.445	500.0	100.0	100.0	2	0.0	0.0	0.0	1.0	97.88932	6.952	1	0.0	0.0	12.0	0.0	0.0
6944.445	500.0	100.0	100.0	2	0.0	0.0	-0.001	1.0	97.58109	6.952	1	0.0	0.0	12.0	0.0	0.0
6944.445	500.0	100.0	100.0	2	0.0	0.0	-0.002	1.0	97.28644	6.952	1	0.0	0.0	12.0	0.0	0.0
6944.445	500.0	100.0	100.0	2	0.0	0.0	-0.004	1.0	97.28644	6.952	1	0.0	0.0	12.0	0.0	0.0
6944.445	500.0	100.0	100.0	2	0.0	0.0	-0.005	1.0	97.122925	6.952	1	0.0	0.0	12.0	0.0	0.0
6944.445	500.0	100.0	100.0	2	0.0	0.0	-0.006	1.0	97.0739	6.952	1	0.0	0.0	12.0	0.0	0.0
6944.445	500.0	100.0	100.0	2	0.0	0.0	-0.008	1.0	97.0739	6.952	1	0.0	0.0	12.0	0.0	0.0
6944.445	500.0	100.0	100.0	2	0.0	0.0	-0.009	1.0	98.3011	6.952	1	0.0	0.0	13.0	0.0	0.0
6944.445	500.0	100.0	100.0	2	0.0	0.0	-0.011	1.0	98.269745	6.952	1	0.0	0.0	13.0	0.0	0.0
0.0	500.0	100.0	100.0	0	0.0	0.0	-0.012	1.0	98.623276	6.952	1	0.0	1.0	0.0	0.0	0.0
0.0	500.0	100.0	100.0	0	0.0	0.0	-0.013	1.0	98.140884	6.952	1	0.0	1.0	0.0	0.0	0.0
0.0	500.0	100.0	100.0	0	0.0	0.0	-0.014	1.0	98.140884	6.952	1	0.0	1.0	0.0	0.0	0.0
0.0	500.0	100.0	100.0	0	0.0	0.0	-0.016	1.0	97.823006	6.952	1	0.0	1.0	0.0	0.0	0.0
0.0	500.0	100.0	100.0	0	0.0	0.0	-0.017	1.0	98.32233	6.46	1	0.0	1.0	0.0	0.0	0.0
0.0	500.0	100.0	100.0	0	0.0	0.0	-0.018	1.0	98.32233	5.58	1	0.0	1.0	0.0	0.0	0.0
0.0	500.0	100.0	100.0	0	0.0	0.0	-0.02	1.0	98.581726	5.58	1	0.0	1.0	0.0	0.0	0.0
0.0	500.0	100.0	100.0	0	0.0	0.0	-0.021	1.0	98.581726	5.185	1	0.0	1.0	0.0	0.0	0.0
0.0	500.0	100.0	100.0	0	0.0	0.0	-0.023	1.0	98.32755	5.185	1	0.0	1.0	0.0	0.0	0.0
0.0	500.0	100.0	100.0	0	0.0	0.0	-0.024	1.0	99.57405	4.478	1	0.0	1.0	0.0	0.0	0.0
0.0	500.0	100.0	100.0	0	0.0	0.0	-0.025	1.0	99.57405	3.867	1	0.0	1.0	0.0	0.0	0.0
0.0	500.0	100.0	100.0	0	0.0	0.0	-0.027	1.0	99.60044	3.867	1	0.0	1.0	0.0	0.0	0.0
0.0	500.0	100.0	100.0	0	0.0	0.0	-0.028	1.0	99.14585	3.593	1	0.0	1.0	0.0	0.0	0.0
0.0	500.0	100.0	100.0	0	0.0	0.0	-0.029	1.0	99.14585	3.102	1	0.0	1.0	0.0	0.0	0.0
0.0	500.0	100.0	100.0	0	0.0	0.0	-0.03	1.0	97.90199	3.102	1	0.0	1.0	0.0	0.0	0.0
0.0	500.0	100.0	100.0	0	0.0	0.0	-0.031	1.0	97.90199	2.679	1	0.0	1.0	0.0	0.0	0.0
0.0	500.0	100.0	100.0	0	0.0	0.0	-0.033	1.0	97.15143	2.679	1	0.0	1.0	0.0	0.0	0.0
0.0	500.0	100.0	100.0	0	0.0	0.0	-0.034	1.0	96.80019	2.49	1	0.0	1.0	0.0	0.0	0.0
0.0	500.0	100.0	100.0	0	0.0	0.0	-0.035	1.0	96.80019	2.313	1	0.0	1.0	0.0	0.0	0.0
0.0	500.0	100.0	100.0	0	0.0	0.0	-0.036	1.0	97.18163	2.313	1	0.0	1.0	0.0	0.0	0.0
0.0	500.0	100.0	100.0	0	0.0	0.0	-0.037	1.0	98.23529	1.998	1	0.0	1.0	0.0	0.0	0.0
0.0	500.0	100.0	100.0	0	0.0	0.0	-0.039	1.0	98.23529	1.725	1	0.0	1.0	0.0	0.0	0.0
0.0	500.0	100.0	100.0	0	0.0	0.0	-0.04	1.0	98.20513	1.725	1	0.0	1.0	0.0	0.0	0.0
0.0	500.0	100.0	100.0	0	0.0	0.0	-0.041	1.0	98.20513	1.603	1	0.0	1.0	0.0	0.0	0.0
0.0	500.0	100.0	100.0	0	0.0	0.0	-0.042	1.0	97.50281	1.603	1	0.0	1.0	0.0	0.0	0.0
0.0	500.0	100.0	100.0	0	0.0	0.0	-0.043	1.0	96.76866	1.384	1	0.0	1.0	0.0	0.0	0.0
0.0	500.0	100.0	100.0	0	0.0	0.0	-0.044	1.0	96.76866	1.286	1	0.0	1.0	0.0	0.0	0.0
0.0	500.0	100.0	100.0	0	0.0	0.0	-0.046	1.0	96.52561	1.286	1	0.0	1.0	0.0	0.0	0.0
0.0	500.0	100.0	100.0	0	0.0	0.0	-0.047	1.0	96.30744	1.11	1	0.0	1.0	0.0	0.0	0.0
0.0	500.0	100.0	100.0	0	0.0	0.0	-0.048	1.0	96.30744	1.032	1	0.0	1.0	0.0	0.0	0.0
0.0	500.0	100.0	100.0	0	0.0	0.0	-0.048	1.0	97.082115	1.032	1	0.0	1.0	0.0	0.0	0.0
0.0	500.0	100.0	100.0	0	0.0	0.0	-0.049	1.0	97.082115	0.891	1	0.0	1.0	0.0	0.0	0.0
0.0	500.0	100.0	100.0	0	0.0	0.0	-0.05	1.0	96.66538	0.891	1	0.0	1.0	0.0	0.0	0.0
0.0	500.0	100.0	100.0	0	0.0	0.0	-0.05	1.0	97.60129	0.829	1	0.0	1.0	0.0	0.0	0.0
0.0	500.0	100.0	100.0	0	0.0	0.0	-0.051	1.0	97.60129	0.715	1	0.0	1.0	0.0	0.0	0.0
0.0	500.0	100.0	100.0	0	0.0	0.0	-0.051	1.0	98.325676	0.715	1	0.0	1.0	0.0	0.0	0.0
0.0	500.0	100.0	100.0	0	0.0	0.0	-0.051	1.0	97.89595	0.617	1	0.0	1.0	0.0	0.0	0.0
0.0	500.0	100.0	100.0	0	0.0	0.0	-0.051	1.0	97.89595	0.617	1	0.0	1.0	0.0	0.0	0.0
0.0	500.0	100.0	100.0	0	0.0	0.0	-0.051	1.0	98.86713	0.573	1	0.0	1.0	0.0	0.0	0.0
0.0	500.0	100.0	100.0	0	0.0	0.0	-0.051	1.0	98.28044	0.495	1	0.0	1.0	0.0	0.0	0.0
0.0	500.0	100.0	100.0	0	0.0	0.0	-0.051	1.0	98.47065	0.495	1	0.0	1.0	0.0	0.0	0.0
0.0	500.0	100.0	100.0	0	0.0	0.0	-0.051	1.0	98.91379	0.46	1	0.0	1.0	0.0	0.0	0.0
0.0	500.0	100.0	100.0	0	0.0	0.0	-0.05	1.0	98.91379	0.397	1	0.0	1.0	0.0	0.0	0.0
0.0	500.0	100.0	100.0	0	0.0	0.0	-0.05	1.0	99.30189	0.397	1	0.0	1.0	1.0	0.0	0.0
0.0	500.0	100.0	100.0	0	0.0	0.0	-0.049	1.0	97.90243	0.343	0	0.0	1.0	7.0	0.0	0.0
0.0	500.0	100.0	100.0	0	0.0	0.0	-0.048	1.0	97.90243	0.318	0	0.0	1.0	0.0	0.0	0.0
0.0	500.0	100.0	100.0	0	0.0	0.0	-0.047	1.0	96.93975	0.318	0	0.0	1.0	0.0	0.0	0.0
0.0	500.0	100.0	100.0	0	0.0	0.0	-0.046	1.0	96.93975	0.276	0	0.0	1.0	0.0	0.0	0.0
0.0	500.0	100.0	100.0	0	0.0	0.0	-0.045	1.0	97.338684	0.276	0	0.0	1.0	0.0	0.0	0.0
0.0	500.0	100.0	100.0	0	0.0	0.0	-0.044	1.0	97.68899	0.255	0	0.0	1.0	0.0	0.0	0.0
0.0	500.0	100.0	100.0	0	0.0	0.0	-0.043	1.0	97.68899	0.22	0	0.0	1.0	0.0	0.0	0.0
0.0	500.0	100.0	100.0	0	0.0	0.0	-0.042	1.0	98.036224	0.22	0	0.0	1.0	0.0	0.0	0.0
0.0	500.0	100.0	100.0	0	0.0	0.0	-0.04	1.0	98.65698	0.204	0	0.0	1.0	0.0	0.0	0.0
0.0	500.0	100.0	100.0	0	0.0	0.0	-0.039	1.0	98.65698	0.176	0	0.0	1.0	0.0	0.0	0.0
0.0	500.0	100.0	100.0	0	0.0	0.0	-0.038	1.0	98.558464	0.176	0	0.0	1.0	0.0	0.0	0.0
0.0	500.0	100.0	100.0	0	0.0	0.0	-0.037	1.0	98.558464	0.164	0	0.0	1.0	0.0	0.0	0.0
0.0	500.0	100.0	100.0	0	0.0	0.0	-0.035	1.0	98.24024	0.164	0	0.0	1.0	0.0	0.0	0.0
0.0	500.0	100.0	100.0	0	0.0	0.0	-0.034	1.0	97.71498	0.141	0	0.0	1.0	0.0	0.0	0.0
0.0	500.0	100.0	100.0	0	0.0	0.0	-0.032	1.0	97.71498	0.131	0	0.0	1.0	0.0	0.0	0.0
0.0	500.0	100.0	100.0	0	0.0	0.0	-0.031	1.0	97.267044	0.131	0	0.0	1.0	0.0	0.0	0.0
0.0	500.0	100.0	100.0	0	0.0	0.0	-0.029	1.0	96.13269	0.113	0	0.0	1.0	0.0	0.0	0.0
0.0	500.0	100.0	100.0	0	0.0	0.0	-0.028	1.0	96.13269	0.113	0	0.0	1.0	0.0	0.0	0.0
0.0	500.0	100.0	100.0	0	0.0	0.0	-0.026	1.0	96.47943	0.105	0	0.0	1.0	0.0	0.0	0.0
0.0	500.0	100.0	100.0	0	0.0	0.0	-0.024	1.0	96.47943	0.09	0	0.0	1.0	0.0	0.0	0.0
0.0	500.0	100.0	100.0	0	0.0	0.0	-0.023	1.0	96.6645	0.09	0	0.0	1.0	0.0	0.0	0.0
0.0	500.0	100.0	100.0	0	0.0	0.0	-0.021	1.0	96.935524	0.078	0	0.0	1.0	0.0	0.0	0.0
0.0	500.0	100.0	100.0	0	0.0	0.0	-0.02	1.0	96.935524	0.072	0	0.0	1.0	0.0	0.0	0.0
0.0	500.0	100.0	100.0	0	0.0	0.0	-0.018	1.0	97.22394	0.072	0	0.0	1.0	0.0	0.0	0.0
0.0	500.0	100.0	100.0	0	0.0	0.0	-0.016	1.0	97.66858	0.062	0	0.0	1.0	0.0	0.0	0.0
0.0	500.0	100.0	100.0	0	0.0	0.0	-0.015	1.0	97.66858	0.058	0	0.0	1.0	0.0	0.0	0.0
0.0	500.0	100.0	100.0	0	0.0	0.0	-0.013	1.0	97.42251	0.058	0	0.0	1.0	0.0	0.0	0.0
0.0	500.0	100.0	100.0	0	0.0	0.0	-0.011	1.0	97.42251	0.05	0	0.0	1.0	0.0	0.0	0.0
0.0	500.0	100.0	100.0	0	0.0	0.0	-0.01	1.0	97.40773	0.05	0	0.0	1.0	0.0	0.0	0.0
0.0	500.0	100.0	100.0	0	0.0	0.0	-0.008	1.0	97.89461	0.046	0	0.0	1.0	0.0	0.0	0.0
0.0	500.0	100.0	100.0	0	0.0	0.0	-0.007	1.0	97.89461	0.04	0	0.0	1.0	0.0	0.0	0.0
0.0	500.0	100.0	100.0	0	0.0	0.0	-0.005	1.0	98.07288	0.04	0	0.0	1.0	0.0	0.0	0.0
0.0	500.0	100.0	100.0	0	0.0	0.0	-0.003	1.0	98.021095	0.034	0	0.0	1.0	0.0	0.0	0.0
0.0	500.0	100.0	100.0	0	0.0	0.0	-0.002	1.0	98.021095	0.031	0	0.0	1.0	0.0	0.0	0.0
0.0	500.0	100.0	100.0	0	0.0	0.0	0.0	1.0	98.21412	0.031	0	0.0	1.0	0.0	0.0	0.0
0.0	500.0	100.0	100.0	0	0.0	0.0	0.0	1.0	98.21412	0.027	0	0.0	1.0	0.0	0.0	0.0
0.0	500.0	100.0	100.0	0	0.0	0.0	0.002	1.0	97.68565	0.027	0	0.0	1.0	0.0	0.0	0.0
0.0	500.0	100.0	100.0	0	0.0	0.0	0.003	1.0	97.90161	0.025	0	0.0	1.0	0.0	0.0	0.0
0.0	500.0	100.0	100.0	0	0.0	0.0	0.005	1.0	97.90161	0.021	0	0.0	1.0	0.0	0.0	0.0
0.0	500.0	100.0	100.0	0	0.0	0.0	0.006	1.0	97.96267	0.021	0	0.0	1.0	0.0	0.0	0.0
0.0	500.0	100.0	100.0	0	0.0	0.0	0.008	1.0	96.65396	0.02	0	0.0	1.0	0.0	0.0	0.0
0.0	500.0	100.0	100.0	0	0.0	0.0	0.009	1.0	96.65396	0.02	0	0.0	1.0	0.0	0.0	0.0
0.0	500.0	100.0	100.0	0	0.0	0.0	0.01	1.0	96.33624	0.017	0	0.0	1.0	0.0	0.0	0.0
0.0	500.0	100.0	100.0	0	0.0	0.0	0.012	1.0	96.33624	0.016	0	0.0	1.0	0.0	0.0	0.0
0.0	500.0	100.0	100.0	0	0.0	0.0	0.013	1.0	96.82176	0.016	0	0.0	1.0	0.0	0.0	0.0
0.0	500.0	100.0	100.0	0	0.0	0.0	0.014	1.0	97.61967	0.013	0	0.0	1.0	0.0	0.0	0.0
0.0	500.0	100.0	100.0	0	0.0	0.0	0.016	1.0	97.61967	0.012	0	0.0	1.0	0.0	0.0	0.0
0.0	500.0	100.0	100.0	0	0.0	0.0	0.017	1.0	96.61154	0.012	0	0.0	1.0	0.0	0.0	0.0
0.0	500.0	100.0	100.0	0	0.0	0.0	0.019	1.0	97.05735	0.01	0	0.0	1.0	0.0	0.0	0.0
0.0	500.0	100.0	100.0	0	0.0	0.0	0.02	1.0	97.05735	0.009	0	0.0	1.0	0.0	0.0	0.0
0.0	500.0	100.0	100.0	0	0.0	0.0	0.021	1.0	97.267365	0.009	0	0.0	1.0	0.0	0.0	0.0
0.0	500.0	100.0	100.0	0	0.0	0.0	0.022	1.0	97.267365	0.008	0	0.0	1.0	0.0	0.0	0.0
0.0	500.0	100.0	100.0	0	0.0	0.0	0.024	1.0	96.90643	0.008	0	0.0	1.0	0.0	0.0	0.0
0.0	500.0	100.0	100.0	0	0.0	0.0	0.025	1.0	97.59101	0.007	0	0.0	1.0	0.0	0.0	0.0
0.0	500.0	100.0	100.0	0	0.0	0.0	0.026	1.0	97.59101	0.006	0	0.0	1.0	0.0	0.0	0.0
0.0	500.0	100.0	100.0	0	0.0	0.0	0.027	1.0	97.46391	0.006	0	0.0	1.0	0.0	0.0	0.0
0.0	500.0	100.0	100.0	0	0.0	0.0	0.028	1.0	97.3407	0.005	0	0.0	1.0	0.0	0.0	0.0
0.0	500.0	100.0	100.0	0	0.0	0.0	0.03	1.0	97.3407	0.005	0	0.0	1.0	0.0	0.0	0.0
0.0	500.0	100.0	100.0	0	0.0	0.0	0.031	1.0	97.07677	0.005	0	0.0	1.0	0.0	0.0	0.0
0.0	500.0	100.0	100.0	0	0.0	0.0	0.032	1.0	97.07677	0.004	0	0.0	1.0	0.0	0.0	0.0
0.0	500.0	100.0	100.0	0	0.0	0.0	0.033	1.0	97.96395	0.004	0	0.0	1.0	0.0	0.0	0.0
0.0	500.0	100.0	100.0	0	0.0	0.0	0.034	1.0	97.02365	0.003	0	0.0	1.0	0.0	0.0	0.0
0.0	500.0	100.0	100.0	0	0.0	0.0	0.035	1.0	97.02365	0.003	0	0.0	1.0	0.0	0.0	0.0
0.0	500.0	100.0	100.0	0	0.0	0.0	0.037	1.0	97.72186	0.003	0	0.0	1.0	0.0	0.0	0.0
0.0	500.0	100.0	100.0	0	0.0	0.0	0.038	1.0	98.7791	0.002	0	0.0	1.0	0.0	0.0	0.0
0.0	500.0	100.0	100.0	0	0.0	0.0	0.039	1.0	98.7791	0.002	0	0.0	1.0	0.0	0.0	0.0
0.0	500.0	100.0	100.0	0	0.0	0.0	0.04	1.0	98.00994	0.002	0	0.0	1.0	0.0	0.0	0.0
0.0	500.0	100.0	100.0	0	0.0	0.0	0.041	1.0	98.00994	0.001	0	0.0	1.0	0.0	0.0	0.0
0.0	500.0	100.0	100.0	0	0.0	0.0	0.042	1.0	96.97229	0.001	0	0.0	1.0	0.0	0.0	0.0
0.0	500.0	100.0	100.0	0	0.0	0.0	0.043	1.0	97.76926	0.001	0	0.0	1.0	0.0	0.0	0.0
0.0	500.0	100.0	100.0	0	0.0	0.0	0.044	1.0	97.76926	0.001	0	0.0	1.0	0.0	0.0	0.0
0.0	500.0	100.0	100.0	0	0.0	0.0	0.045	1.0	96.57804	0.001	0	0.0	1.0	0.0	0.0	0.0
0.0	500.0	100.0	100.0	0	0.0	0.0	0.046	1.0	96.74192	0.001	0	0.0	1.0	0.0	0.0	0.0
0.0	500.0	100.0	100.0	0	0.0	0.0	0.047	1.0	96.15706	0.001	0	0.0	1.0	0.0	0.0	0.0
0.0	500.0	100.0	100.0	0	0.0	0.0	0.048	1.0	95.931656	0.0	0	0.0	1.0	0.0	0.0	0.0
0.0	500.0	100.0	100.0	0	0.0	0.0	0.049	1.0	95.931656	0.0	0	0.0	1.0	0.0	0.0	0.0
0.0	500.0	100.0	100.0	0	0.0	0.0	0.05	1.0	97.131546	0.0	0	0.0	1.0	0.0	0.0	0.0
0.0	500.0	100.0	100.0	0	0.0	0.0	0.051	1.0	96.875755	0.0	0	0.0	1.0	0.0	0.0	0.0
0.0	500.0	100.0	100.0	0	0.0	0.0	0.052	1.0	96.875755	0.0	0	0.0	1.0	0.0	0.0	0.0
0.0	500.0	100.0	100.0	0	0.0	0.0	0.054	1.0	96.00436	0.0	0	0.0	1.0	0.0	0.0	0.0
0.0	500.0	100.0	100.0	0	0.0	0.0	0.055	1.0	96.062515	0.0	0	0.0	1.0	0.0	0.0	0.0
0.0	500.0	100.0	100.0	0	0.0	0.0	0.056	1.0	96.062515	0.0	0	0.0	1.0	0.0	0.0	0.0
0.0	500.0	100.0	100.0	0	0.0	0.0	0.057	1.0	96.35058	0.0	0	0.0	1.0	0.0	0.0	0.0
0.0	500.0	100.0	100.0	0	0.0	0.0	0.058	1.0	96.35058	0.0	0	0.0	1.0	0.0	0.0	0.0
0.0	500.0	100.0	100.0	0	0.0	0.0	0.06	1.0	96.55243	0.0	0	0.0	1.0	0.0	0.0	0.0
0.0	500.0	100.0	100.0	0	0.0	0.0	0.061	1.0	96.81869	0.0	0	0.0	1.0	0.0	0.0	0.0
0.0	500.0	100.0	100.0	0	0.0	0.0	0.062	1.0	96.81869	0.0	0	0.0	1.0	0.0	0.0	0.0
0.0	500.0	100.0	100.0	0	0.0	0.0	0.063	1.0	96.56966	0.0	0	0.0	1.0	0.0	0.0	0.0
0.0	500.0	100.0	100.0	0	0.0	0.0	0.064	1.0	96.344025	0.0	0	0.0	1.0	0.0	0.0	0.0
0.0	500.0	100.0	100.0	0	0.0	0.0	0.066	1.0	96.344025	0.0	0	0.0	1.0	0.0	0.0	0.0
0.0	500.0	100.0	100.0	0	0.0	0.0	0.067	1.0	97.477615	0.0	0	0.0	1.0	0.0	0.0	0.0
0.0	500.0	100.0	100.0	0	0.0	0.0	0.068	1.0	97.477615	0.0	0	0.0	1.0	0.0	0.0	0.0
0.0	500.0	100.0	100.0	0	0.0	0.0	0.069	1.0	96.725784	0.0	0	0.0	1.0	0.0	0.0	0.0
0.0	500.0	100.0	100.0	0	0.0	0.0	0.071	1.0	96.58858	0.0	0	0.0	1.0	0.0	0.0	0.0
0.0	500.0	100.0	100.0	0	0.0	0.0	0.072	1.0	96.58858	0.0	0	0.0	1.0	0.0	0.0	0.0
0.0	500.0	100.0	100.0	0	0.0	0.0	0.073	1.0	98.305214	0.0	0	0.0	1.0	0.0	0.0	0.0
0.0	500.0	100.0	100.0	0	0.0	0.0	0.075	1.0	97.924614	0.0	0	0.0	1.0	0.0	0.0	0.0
0.0	500.0	100.0	100.0	0	0.0	0.0	0.076	1.0	97.924614	0.0	0	0.0	1.0	0.0	0.0	0.0
0.0	500.0	100.0	100.0	0	0.0	0.0	0.078	1.0	98.69011	0.0	0	0.0	1.0	0.0	0.0	0.0
0.0	500.0	100.0	100.0	0	0.0	0.0	0.079	1.0	98.69011	0.0	0	0.0	1.0	0.0	0.0	0.0
0.0	500.0	100.0	100.0	0	0.0	0.0	0.08	1.0	98.28623	0.0	0	0.0	1.0	0.0	0.0	0.0
0.0	500.0	100.0	100.0	0	0.0	0.0	0.081	1.0	99.010254	0.0	0	0.0	1.0	0.0	0.0	0.0
0.0	500.0	100.0	100.0	0	0.0	0.0	0.083	1.0	99.010254	0.0	0	0.0	1.0	0.0	0.0	0.0
0.0	500.0	100.0	100.0	0	0.0	0.0	0.084	1.0	99.45337	0.0	0	0.0	1.0	0.0	0.0	0.0
0.0	500.0	100.0	100.0	0	0.0	0.0	0.085	1.0	98.34962	0.0	0	0.0	1.0	0.0	0.0	0.0
0.0	500.0	100.0	100.0	0	0.0	0.0	0.087	1.0	98.34962	0.0	0	0.0	1.0	0.0	0.0	0.0
0.0	500.0	100.0	100.0	0	0.0	0.0	0.088	1.0	97.99481	0.0	0	0.0	1.0	0.0	0.0	0.0
0.0	500.0	100.0	100.0	0	0.0	0.0	0.09	1.0	97.99481	0.0	0	0.0	1.0	0.0	0.0	0.0
0.0	500.0	100.0	100.0	0	0.0	0.0	0.091	1.0	98.29401	0.0	0	0.0	1.0	0.0	0.0	0.0
0.0	500.0	100.0	100.0	0	0.0	0.0	0.092	1.0	97.6618	0.0	0	0.0	1.0	0.0	0.0	0.0
0.0	500.0	100.0	100.0	0	0.0	0.0	0.094	1.0	97.6618	0.0	0	0.0	1.0	0.0	0.0	0.0
0.0	500.0	100.0	100.0	0	0.0	0.0	0.095	1.0	97.872	0.0	0	0.0	1.0	0.0	0.0	0.0
0.0	500.0	100.0	100.0	0	0.0	0.0	0.096	1.0	97.92349	0.0	0	0.0	1.0	0.0	0.0	0.0
0.0	500.0	100.0	100.0	0	0.0	0.0	0.097	1.0	97.92349	0.0	0	0.0	1.0	0.0	0.0	0.0
0.0	500.0	100.0	100.0	0	0.0	0.0	0.099	1.0	97.728935	0.0	0	0.0	1.0	0.0	0.0	0.0
0.0	500.0	100.0	100.0	0	0.0	0.0	0.1	1.0	97.728935	0.0	0	0.0	1.0	0.0	0.0	0.0
0.0	500.0	100.0	100.0	0	0.0	0.0	0.101	1.0	97.014885	0.0	0	0.0	1.0	0.0	0.0	0.0
0.0	500.0	100.0	100.0	0	0.0	0.0	0.103	1.0	97.53246	0.0	0	0.0	1.0	0.0	0.0	0.0
0.0	500.0	100.0	100.0	0	0.0	0.0	0.104	1.0	97.53246	0.0	0	0.0	1.0	0.0	0.0	0.0
0.0	500.0	100.0	100.0	0	0.0	0.0	0.105	1.0	97.753944	0.0	0	0.0	1.0	0.0	0.0	0.0
0.0	500.0	100.0	100.0	0	0.0	0.0	0.106	1.0	97.176674	0.0	0	0.0	1.0	0.0	0.0	0.0
0.0	500.0	100.0	100.0	0	0.0	0.0	0.107	1.0	97.176674	0.0	0	0.0	1.0	0.0	0.0	0.0
0.0	500.0	100.0	100.0	0	0.0	0.0	0.109	1.0	97.525246	0.0	0	0.0	1.0	0.0	0.0	0.0
0.0	500.0	100.0	100.0	0	0.0	0.0	0.11	1.0	97.525246	0.0	0	0.0	1.0	0.0	0.0	0.0
0.0	500.0	100.0	100.0	0	0.0	0.0	0.111	1.0	97.80608	0.0	0	0.0	1.0	0.0	0.0	0.0
0.0	500.0	100.0	100.0	0	0.0	0.0	0.112	1.0	97.07339	0.0	0	0.0	1.0	0.0	0.0	0.0
0.0	500.0	100.0	100.0	0	0.0	0.0	0.113	1.0	97.07339	0.0	0	0.0	1.0	0.0	0.0	0.0
0.0	500.0	100.0	100.0	0	0.0	0.0	0.115	1.0	97.35313	0.0	0	0.0	1.0	0.0	0.0	0.0
0.0	500.0	100.0	100.0	0	0.0	0.0	0.116	1.0	97.17165	0.0	0	0.0	1.0	0.0	0.0	0.0
0.0	500.0	100.0	100.0	0	0.0	0.0	0.117	1.0	97.17165	0.0	0	0.0	1.0	0.0	0.0	0.0
0.0	500.0	100.0	100.0	0	0.0	0.0	0.118	1.0	97.42842	0.0	0	0.0	1.0	0.0	0.0	0.0
0.0	500.0	100.0	100.0	0	0.0	0.0	0.119	1.0	97.42842	0.0	0	0.0	1.0	0.0	0.0	0.0
0.0	500.0	100.0	100.0	0	0.0	0.0	0.12	1.0	98.07017	0.0	0	0.0	1.0	0.0	0.0	0.0
0.0	500.0	100.0	100.0	0	0.0	0.0	0.122	1.0	97.78547	0.0	0	0.0	1.0	0.0	0.0	0.0
0.0	500.0	100.0	100.0	0	0.0	0.0	0.123	1.0	97.78547	0.0	0	0.0	1.0	0.0	0.0	0.0
0.0	500.0	100.0	100.0	0	0.0	0.0	0.124	1.0	98.01709	0.0	0	0.0	1.0	0.0	0.0	0.0
0.0	500.0	100.0	100.0	0	0.0	0.0	0.125	1.0	97.56445	0.0	0	0.0	1.0	0.0	0.0	0.0
0.0	500.0	100.0	100.0	0	0.0	0.0	0.127	1.0	97.56445	0.0	0	0.0	1.0	0.0	0.0	0.0
0.0	500.0	100.0	100.0	0	0.0	0.0	0.128	1.0	97.43831	0.0	0	0.0	1.0	0.0	0.0	0.0
0.0	500.0	100.0	100.0	0	0.0	0.0	0.129	1.0	97.43831	0.0	0	0.0	1.0	0.0	0.0	0.0
0.0	500.0	100.0	100.0	0	0.0	0.0	0.131	1.0	97.42845	0.0	0	0.0	1.0	0.0	0.0	0.0
0.0	500.0	100.0	100.0	0	0.0	0.0	0.132	1.0	97.44684	0.0	0	0.0	1.0	0.0	0.0	0.0
0.0	500.0	100.0	100.0	0	0.0	0.0	0.133	1.0	97.44684	0.0	0	0.0	1.0	0.0	0.0	0.0
0.0	500.0	100.0	100.0	0	0.0	0.0	0.134	1.0	97.45468	0.0	0	0.0	1.0	0.0	0.0	0.0
0.0	500.0	100.0	100.0	0	0.0	0.0	0.136	1.0	97.385284	0.0	0	0.0	1.0	0.0	0.0	0.0
0.0	500.0	100.0	100.0	0	0.0	0.0	0.137	1.0	97.385284	0.0	0	0.0	1.0	0.0	0.0	0.0
0.0	500.0	100.0	100.0	0	0.0	0.0	0.138	1.0	97.08999	0.0	0	0.0	1.0	0.0	0.0	0.0
0.0	500.0	100.0	100.0	0	0.0	0.0	0.139	1.0	97.08999	0.0	0	0.0	1.0	0.0	0.0	0.0
0.0	500.0	100.0	100.0	0	0.0	0.0	0.141	1.0	97.40104	0.0	0	0.0	1.0	0.0	0.0	0.0
0.0	500.0	100.0	100.0	0	0.0	0.0	0.142	1.0	97.41276	0.0	0	0.0	1.0	0.0	0.0	0.0
0.0	500.0	100.0	100.0	0	0.0	0.0	0.144	1.0	97.41276	0.0	0	0.0	1.0	0.0	0.0	0.0
0.0	500.0	100.0	100.0	0	0.0	0.0	0.145	1.0	97.30917	0.0	0	0.0	1.0	0.0	0.0	0.0
0.0	500.0	100.0	100.0	0	0.0	0.0	0.146	1.0	97.55876	0.0	0	0.0	1.0	0.0	0.0	0.0
0.0	500.0	100.0	100.0	0	0.0	0.0	0.148	1.0	97.55876	0.0	0	0.0	1.0	0.0	0.0	0.0
0.0	500.0	100.0	100.0	0	0.0	0.0	0.149	1.0	96.92902	0.0	0	0.0	1.0	0.0	0.0	0.0
0.0	500.0	100.0	100.0	0	0.0	0.0	0.151	1.0	96.92902	0.0	0	0.0	1.0	0.0	0.0	0.0
0.0	500.0	100.0	100.0	0	0.0	0.0	0.152	1.0	97.346085	0.0	0	0.0	1.0	0.0	0.0	0.0
0.0	500.0	100.0	100.0	0	0.0	0.0	0.153	1.0	96.24275	0.0	0	0.0	1.0	0.0	0.0	0.0
0.0	500.0	100.0	100.0	0	0.0	0.0	0.155	1.0	96.24275	0.0	0	0.0	1.0	0.0	0.0	0.0
0.0	500.0	100.0	100.0	0	0.0	0.0	0.156	1.0	97.42872	0.0	0	0.0	1.0	0.0	0.0	0.0
0.0	500.0	100.0	100.0	0	0.0	0.0	0.157	1.0	97.08586	0.0	0	0.0	1.0	0.0	0.0	0.0
0.0	500.0	100.0	100.0	0	0.0	0.0	0.159	1.0	97.08586	0.0	0	0.0	1.0	0.0	0.0	0.0
0.0	500.0	100.0	100.0	0	0.0	0.0	0.161	1.0	97.894165	0.0	0	0.0	1.0	0.0	0.0	0.0
0.0	500.0	100.0	100.0	0	0.0	0.0	0.162	1.0	97.894165	0.0	0	0.0	1.0	0.0	0.0	0.0
0.0	500.0	100.0	100.0	0	0.0	0.0	0.163	1.0	98.15289	0.0	0	0.0	1.0	0.0	0.0	0.0
0.0	500.0	100.0	100.0	0	0.0	0.0	0.165	1.0	98.901955	0.0	0	0.0	1.0	0.0	0.0	0.0
0.0	500.0	100.0	100.0	0	0.0	0.0	0.167	1.0	98.901955	0.0	0	0.0	1.0	0.0	0.0	0.0
0.0	500.0	100.0	100.0	0	0.0	0.0	0.168	1.0	98.49806	0.0	0	0.0	1.0	0.0	0.0	0.0
0.0	500.0	100.0	100.0	0	0.0	0.0	0.17	1.0	98.86554	0.0	0	0.0	1.0	0.0	0.0	0.0
0.0	500.0	100.0	100.0	0	0.0	0.0	0.171	1.0	98.86554	0.0	0	0.0	1.0	0.0	0.0	0.0
0.0	500.0	100.0	100.0	0	0.0	0.0	0.173	1.0	99.16869	0.0	0	0.0	1.0	0.0	0.0	0.0
0.0	500.0	100.0	100.0	0	0.0	0.0	0.174	1.0	99.16869	0.0	0	0.0	1.0	0.0	0.0	0.0
0.0	500.0	100.0	100.0	0	0.0	0.0	0.176	1.0	99.25539	0.0	0	0.0	1.0	0.0	0.0	0.0
0.0	500.0	100.0	100.0	0	0.0	0.0	0.177	1.0	99.0731	0.0	0	0.0	1.0	0.0	0.0	0.0
0.0	500.0	100.0	100.0	0	0.0	0.0	0.179	1.0	99.0731	0.0	0	0.0	1.0	0.0	0.0	0.0
0.0	500.0	100.0	100.0	0	0.0	0.0	0.18	1.0	99.17119	0.0	0	0.0	1.0	0.0	0.0	0.0
0.0	500.0	100.0	100.0	0	0.0	0.0	0.182	1.0	99.29574	0.0	0	0.0	1.0	0.0	0.0	0.0
0.0	500.0	100.0	100.0	0	0.0	0.0	0.184	1.0	99.29574	0.0	0	0.0	1.0	0.0	0.0	0.0
0.0	500.0	100.0	100.0	0	0.0	0.0	0.185	1.0	99.47634	0.0	0	0.0	1.0	0.0	0.0	0.0
0.0	500.0	100.0	100.0	0	0.0	0.0	0.187	1.0	99.47634	0.0	0	0.0	1.0	0.0	0.0	0.0
0.0	500.0	100.0	100.0	0	0.0	0.0	0.188	1.0	98.813545	0.0	0	0.0	1.0	0.0	0.0	0.0
0.0	500.0	100.0	100.0	0	0.0	0.0	0.19	1.0	98.366234	0.0	0	0.0	1.0	0.0	0.0	0.0
0.0	500.0	100.0	100.0	0	0.0	0.0	0.191	1.0	98.366234	0.0	0	0.0	1.0	0.0	0.0	0.0
0.0	500.0	100.0	100.0	0	0.0	0.0	0.193	1.0	98.43726	0.0	0	0.0	1.0	0.0	0.0	0.0
0.0	500.0	100.0	100.0	0	0.0	0.0	0.194	1.0	98.16695	0.0	0	0.0	1.0	0.0	0.0	0.0
0.0	500.0	100.0	100.0	0	0.0	0.0	0.196	1.0	98.16695	0.0	0	0.0	1.0	0.0	0.0	0.0
0.0	500.0	100.0	100.0	0	0.0	0.0	0.197	1.0	97.86302	0.0	0	0.0	1.0	0.0	0.0	0.0
0.0	500.0	100.0	100.0	0	0.0	0.0	0.199	1.0	97.86302	0.0	0	0.0	1.0	0.0	0.0	0.0
0.0	500.0	100.0	100.0	0	0.0	0.0	0.2	1.0	98.789154	0.0	0	0.0	1.0	0.0	0.0	0.0
0.0	500.0	100.0	100.0	0	0.0	0.0	0.202	1.0	98.37712	0.0	0	0.0	1.0	0.0	0.0	0.0
0.0	500.0	100.0	100.0	0	0.0	0.0	0.203	1.0	98.90009	0.0	0	0.0	1.0	0.0	0.0	0.0
0.0	500.0	100.0	100.0	0	0.0	0.0	0.205	1.0	99.52572	0.0	0	0.0	1.0	0.0	0.0	0.0
0.0	500.0	100.0	100.0	0	0.0	0.0	0.206	1.0	99.53558	0.0	0	0.0	1.0	0.0	0.0	0.0
0.0	500.0	100.0	100.0	0	0.0	0.0	0.207	1.0	99.53558	0.0	0	0.0	1.0	0.0	0.0	0.0
0.0	500.0	100.0	100.0	0	0.0	0.0	0.208	1.0	99.063385	0.0	0	0.0	1.0	0.0	0.0	0.0
0.0	500.0	100.0	100.0	0	0.0	0.0	0.209	1.0	99.063385	0.0	0	0.0	1.0	0.0	0.0	0.0
0.0	500.0	100.0	100.0	0	0.0	0.0	0.21	1.0	99.68345	0.0	0	0.0	1.0	0.0	0.0	0.0
0.0	500.0	100.0	100.0	0	0.0	0.0	0.211	1.0	98.69021	0.0	0	0.0	1.0	0.0	0.0	0.0
0.0	500.0	100.0	100.0	0	0.0	0.0	0.212	1.0	98.69021	0.0	0	0.0	1.0	0.0	0.0	0.0
0.0	500.0	100.0	100.0	0	0.0	0.0	0.213	1.0	98.66214	0.0	0	0.0	1.0	0.0	0.0	0.0
0.0	500.0	100.0	100.0	0	0.0	0.0	0.214	1.0	98.631065	0.0	0	0.0	1.0	0.0	0.0	0.0
0.0	500.0	100.0	100.0	0	0.0	0.0	0.214	1.0	98.142456	0.0	0	0.0	1.0	0.0	0.0	0.0
0.0	500.0	100.0	100.0	0	0.0	0.0	0.214	1.0	98.14389	0.0	0	0.0	1.0	0.0	0.0	0.0
0.0	500.0	100.0	100.0	0	0.0	0.0	0.215	1.0	98.14389	0.0	0	0.0	1.0	0.0	0.0	0.0
0.0	500.0	100.0	100.0	0	0.0	0.0	0.215	1.0	98.39404	0.0	0	0.0	1.0	0.0	0.0	0.0
0.0	500.0	100.0	100.0	0	0.0	0.0	0.215	1.0	98.79591	0.0	0	0.0	1.0	0.0	0.0	0.0
0.0	500.0	100.0	100.0	0	0.0	0.0	0.215	1.0	98.79591	0.0	0	0.0	1.0	0.0	0.0	0.0
0.0	500.0	100.0	100.0	0	0.0	0.0	0.215	1.0	98.80944	0.0	0	0.0	1.0	0.0	0.0	0.0
0.0	500.0	100.0	100.0	0	0.0	0.0	0.214	1.0	98.91595	0.0	0	0.0	1.0	8.0	0.0	0.0
0.0	500.0	100.0	100.0	0	0.0	0.0	0.214	1.0	98.93092	0.0	0	0.0	1.0	8.0	0.0	0.0
0.0	500.0	100.0	100.0	0	0.0	0.0	0.214	1.0	98.4661	0.0	0	0.0	1.0	10.0	0.0	0.0
0.0	500.0	100.0	100.0	0	0.0	0.0	0.213	1.0	98.4661	0.0	0	0.0	1.0	10.0	0.0	0.0
8333.334	600.0	100.0	100.0	0	0.0	0.0	0.212	1.0	99.0074	0.0	0	0.0	1.0	10.0	0.0	0.0
8333.334	600.0	100.0	100.0	0	0.0	0.0	0.211	1.0	97.95117	0.0	0	0.0	1.0	10.0	0.0	0.0
8333.334	600.0	100.0	100.0	0	0.0	0.0	0.21	1.0	97.95117	0.0	0	0.0	1.0	10.0	0.0	0.0
8333.334	600.0	100.0	100.0	0	0.0	0.0	0.208	1.0	98.10613	0.0	0	0.0	1.0	10.0	0.0	0.0
8333.334	600.0	100.0	100.0	0	0.0	0.0	0.207	1.0	97.45596	1.137	0	0.0	1.0	10.0	0.0	0.0
8333.334	600.0	100.0	100.0	0	0.0	0.0	0.206	1.0	97.45596	1.137	0	0.0	1.0	10.0	0.0	0.0
8333.334	600.0	100.0	100.0	0	0.0	0.0	0.205	1.0	96.663925	1.646	0	0.0	1.0	10.0	0.0	0.0
8333.334	600.0	100.0	100.0	0	0.0	0.0	0.203	1.0	96.663925	2.56	0	0.0	1.0	10.0	0.0	0.0
8333.334	600.0	100.0	100.0	0	0.0	0.0	0.202	1.0	96.99559	2.56	0	0.0	1.0	10.0	0.0	0.0
8333.334	600.0	100.0	100.0	0	0.0	0.0	0.2	1.0	97.33567	2.969	0	0.0	1.0	10.0	0.0	0.0
8333.334	600.0	100.0	100.0	0	0.0	0.0	0.199	1.0	97.33567	3.702	0	0.0	1.0	10.0	0.0	0.0
8333.334	600.0	100.0	100.0	0	0.0	0.0	0.197	1.0	97.1056	3.702	0	0.0	1.0	10.0	0.0	0.0
8333.334	600.0	100.0	100.0	0	0.0	0.0	0.195	1.0	96.51976	4.03	0	0.0	1.0	10.0	0.0	0.0
8333.334	600.0	100.0	100.0	0	0.0	0.0	0.194	1.0	96.51976	4.03	0	0.0	1.0	10.0	0.0	0.0
8333.334	600.0	100.0	100.0	0	0.0	0.0	0.192	1.0	97.70249	4.619	0	0.0	1.0	10.0	0.0	0.0
8333.334	600.0	100.0	100.0	0	0.0	0.0	0.191	1.0	97.70249	5.127	0	0.0	1.0	10.0	0.0	0.0
8333.334	600.0	100.0	100.0	0	0.0	0.0	0.189	1.0	97.284874	5.127	0	0.0	1.0	10.0	0.0	0.0
8333.334	600.0	100.0	100.0	0	0.0	0.0	0.188	1.0	96.4513	5.354	0	0.0	1.0	10.0	0.0	0.0
8333.334	600.0	100.0	100.0	0	0.0	0.0	0.186	1.0	96.4513	5.763	0	0.0	1.0	10.0	0.0	0.0
8333.334	600.0	100.0	100.0	0	0.0	0.0	0.184	1.0	95.74284	5.763	0	0.0	1.0	10.0	0.0	0.0
8333.334	600.0	100.0	100.0	0	0.0	0.0	0.183	1.0	95.74284	5.944	0	0.0	1.0	10.0	0.0	0.0
8333.334	600.0	100.0	100.0	0	0.0	0.0	0.182	1.0	97.42867	5.944	0	0.0	1.0	10.0	0.0	0.0
8333.334	600.0	100.0	100.0	0	0.0	0.0	0.18	1.0	96.91567	6.272	0	0.0	1.0	10.0	0.0	0.0
8333.334	600.0	100.0	100.0	0	0.0	0.0	0.179	1.0	96.91567	6.418	0	0.0	1.0	10.0	0.0	0.0
8333.334	600.0	100.0	100.0	0	0.0	0.0	0.177	1.0	98.43353	6.418	0	0.0	1.0	10.0	0.0	0.0
8333.334	600.0	100.0	100.0	0	0.0	0.0	0.176	1.0	97.87945	6.68	0	0.0	1.0	10.0	0.0	0.0
8333.334	600.0	100.0	100.0	0	0.0	0.0	0.174	1.0	97.87945	6.908	0	0.0	1.0	10.0	0.0	0.0
8333.334	600.0	100.0	100.0	0	0.0	0.0	0.173	1.0	98.16119	6.908	0	0.0	1.0	10.0	0.0	0.0
8333.334	600.0	100.0	100.0	0	0.0	0.0	0.172	1.0	98.16119	7.009	0	0.0	1.0	10.0	0.0	0.0
8333.334	600.0	100.0	100.0	0	0.0	0.0	0.171	1.0	98.220795	7.009	0	0.0	1.0	10.0	0.0	0.0
8333.334	600.0	100.0	100.0	0	0.0	0.0	0.17	1.0	97.49852	7.191	0	0.0	1.0	10.0	0.0	0.0
8333.334	600.0	100.0	100.0	0	0.0	0.0	0.168	1.0	97.49852	7.272	0	0.0	1.0	10.0	0.0	0.0
8333.334	600.0	100.0	100.0	0	0.0	0.0	0.167	1.0	97.13058	7.272	0	0.0	1.0	10.0	0.0	0.0
8333.334	600.0	100.0	100.0	0	0.0	0.0	0.166	1.0	95.61942	7.419	0	0.0	1.0	10.0	0.0	0.0
8333.334	600.0	100.0	100.0	0	0.0	0.0	0.165	1.0	95.61942	7.484	0	0.0	1.0	10.0	0.0	0.0
8333.334	600.0	100.0	100.0	0	0.0	0.0	0.163	1.0	97.16165	7.484	0	0.0	1.0	10.0	0.0	0.0
8333.334	600.0	100.0	100.0	0	0.0	0.0	0.162	1.0	97.44281	7.601	0	0.0	1.0	10.0	0.0	0.0
8333.334	600.0	100.0	100.0	0	0.0	0.0	0.161	1.0	97.675385	7.601	0	0.0	1.0	10.0	0.0	0.0
8333.334	600.0	100.0	100.0	0	0.0	0.0	0.159	1.0	97.59099	7.654	0	0.0	1.0	10.0	0.0	0.0
8333.334	600.0	100.0	100.0	0	0.0	0.0	0.158	1.0	97.59099	7.749	0	0.0	1.0	10.0	0.0	0.0
8333.334	600.0	100.0	100.0	0	0.0	0.0	0.157	1.0	96.42316	7.749	0	0.0	1.0	10.0	0.0	0.0
8333.334	600.0	100.0	100.0	0	0.0	0.0	0.155	1.0	96.29998	7.83	0	0.0	1.0	10.0	0.0	0.0
8333.334	600.0	100.0	100.0	0	0.0	0.0	0.154	1.0	96.29998	7.865	0	0.0	1.0	10.0	0.0	0.0
8333.334	600.0	100.0	100.0	0	0.0	0.0	0.153	1.0	96.52751	7.865	0	0.0	1.0	10.0	0.0	0.0
8333.334	600.0	100.0	100.0	0	0.0	0.0	0.151	1.0	96.52751	7.899	0	0.0	1.0	10.0	0.0	0.0
8333.334	600.0	100.0	100.0	0	0.0	0.0	0.15	1.0	96.62336	7.899	0	0.0	1.0	12.0	0.0	0.0
8333.334	600.0	100.0	100.0	0	0.0	0.0	0.148	1.0	95.76466	7.96	0	0.0	1.0	12.0	0.0	0.0
8333.334	600.0	100.0	100.0	0	0.0	0.0	0.147	1.0	95.76466	8.012	0	0.0	1.0	12.0	0.0	0.0
8333.334	600.0	100.0	100.0	0	0.0	0.0	0.145	1.0	96.25105	8.012	0	0.0	1.0	12.0	0.0	0.0
8333.334	600.0	100.0	100.0	0	0.0	0.0	0.144	1.0	97.1351	8.035	0	0.0	1.0	12.0	0.0	0.0
8333.334	600.0	100.0	100.0	0	0.0	0.0	0.142	1.0	97.1351	8.077	0	0.0	1.0	12.0	0.0	0.0
8333.334	600.0	100.0	100.0	0	0.0	0.0	0.14	1.0	98.01392	8.077	0	0.0	1.0	12.0	0.0	0.0
8333.334	600.0	100.0	100.0	0	0.0	0.0	0.138	1.0	98.01392	8.096	0	0.0	1.0	12.0	0.0	0.0
8333.334	600.0	100.0	100.0	0	0.0	0.0	0.136	1.0	97.90009	8.096	0	0.0	1.0	12.0	0.0	0.0
8333.334	600.0	100.0	100.0	0	0.0	0.0	0.135	1.0	98.10889	8.13	0	0.0	1.0	12.0	0.0	0.0
8333.334	600.0	100.0	100.0	0	0.0	0.0	0.133	1.0	98.10889	8.159	0	0.0	1.0	12.0	0.0	0.0
8333.334	600.0	100.0	100.0	0	0.0	0.0	0.131	1.0	97.41308	8.159	0	0.0	1.0	12.0	0.0	0.0
8333.334	600.0	100.0	100.0	0	0.0	0.0	0.13	1.0	97.61372	8.172	0	0.0	1.0	12.0	0.0	0.0
8333.334	600.0	100.0	100.0	0	0.0	0.0	0.128	1.0	97.61372	8.195	0	0.0	1.0	12.0	0.0	0.0
8333.334	600.0	100.0	100.0	0	0.0	0.0	0.126	1.0	97.1111	8.195	0	0.0	1.0	12.0	0.0	0.0
8333.334	600.0	100.0	100.0	0	0.0	0.0	0.124	1.0	97.1111	8.207	0	0.0	1.0	12.0	0.0	0.0
8333.334	600.0	100.0	100.0	0	0.0	0.0	0.122	1.0	97.094284	8.207	0	0.0	1.0	12.0	0.0	0.0
8333.334	600.0	100.0	100.0	0	0.0	0.0	0.12	1.0	97.3687	8.226	0	0.0	1.0	12.0	0.0	0.0
8333.334	600.0	100.0	100.0	0	0.0	0.0	0.119	1.0	97.3687	8.233	0	0.0	1.0	12.0	0.0	0.0
8333.334	600.0	100.0	100.0	0	0.0	0.0	0.117	1.0	97.05067	8.233	0	0.0	1.0	12.0	0.0	0.0
8333.334	600.0	100.0	100.0	1	0.0	0.0	0.115	1.0	97.32586	8.248	0	0.0	1.0	12.0	0.0	0.0
8333.334	600.0	100.0	100.0	1	0.0	0.0	0.113	1.0	97.32586	8.248	0	0.0	1.0	12.0	0.0	0.0
8333.334	600.0	100.0	100.0	1	0.0	0.0	0.112	1.0	97.28826	8.255	0	0.0	1.0	12.0	0.0	0.0
8333.334	600.0	100.0	100.0	1	0.0	0.0	0.11	1.0	97.28826	8.267	0	0.0	1.0	12.0	0.0	0.0
8333.334	600.0	100.0	100.0	1	0.0	0.0	0.108	1.0	96.442764	8.267	0	0.0	1.0	12.0	0.0	0.0
8333.334	600.0	100.0	100.0	1	0.0	0.0	0.106	1.0	96.538124	8.278	0	0.0	1.0	12.0	0.0	0.0
8333.334	600.0	100.0	100.0	1	0.0	0.0	0.104	1.0	96.538124	8.282	0	0.0	1.0	12.0	0.0	0.0
8333.334	600.0	100.0	100.0	1	0.0	0.0	0.102	1.0	96.74184	8.282	0	0.0	1.0	12.0	0.0	0.0
8333.334	600.0	100.0	100.0	1	0.0	0.0	0.1	1.0	96.65514	8.29	0	0.0	1.0	12.0	0.0	0.0
8333.334	600.0	100.0	100.0	1	0.0	0.0	0.099	1.0	96.65514	8.294	0	0.0	1.0	12.0	0.0	0.0
8333.334	600.0	100.0	100.0	1	0.0	0.0	0.097	1.0	97.002	8.294	0	0.0	1.0	12.0	0.0	0.0
8333.334	600.0	100.0	100.0	1	0.0	0.0	0.095	1.0	97.002	8.301	0	0.0	1.0	12.0	0.0	0.0
8333.334	600.0	100.0	100.0	1	0.0	0.0	0.094	1.0	97.83571	8.301	0	0.0	1.0	12.0	0.0	0.0
8333.334	600.0	100.0	100.0	1	0.0	0.0	0.092	1.0	98.3483	8.305	0	0.0	1.0	12.0	0.0	0.0
8333.334	600.0	100.0	100.0	1	0.0	0.0	0.09	1.0	99.00767	8.307	0	0.0	1.0	12.0	0.0	0.0
8333.334	600.0	100.0	100.0	1	0.0	0.0	0.089	1.0	98.65797	8.307	0	0.0	1.0	12.0	0.0	0.0
8333.334	600.0	100.0	100.0	1	0.0	0.0	0.087	1.0	98.68378	8.312	0	0.0	1.0	12.0	0.0	0.0
8333.334	600.0	100.0	100.0	1	0.0	0.0	0.086	1.0	98.68378	8.316	0	0.0	1.0	12.0	0.0	0.0
8333.334	600.0	100.0	100.0	1	0.0	0.0	0.084	1.0	98.65906	8.316	0	0.0	1.0	12.0	0.0	0.0
8333.334	600.0	100.0	100.0	1	0.0	0.0	0.083	1.0	98.65906	8.32	0	0.0	1.0	12.0	0.0	0.0
8333.334	600.0	100.0	100.0	1	0.0	0.0	0.081	1.0	97.759865	8.32	0	0.0	1.0	12.0	0.0	0.0
8333.334	600.0	100.0	100.0	1	0.0	0.0	0.08	1.0	99.30274	8.322	0	0.0	1.0	12.0	0.0	0.0
8333.334	600.0	100.0	100.0	1	0.0	0.0	0.079	1.0	99.30274	8.325	0	0.0	1.0	12.0	0.0	0.0
8333.334	600.0	100.0	100.0	1	0.0	0.0	0.078	1.0	98.05684	8.325	0	0.0	1.0	12.0	0.0	0.0
8333.334	600.0	100.0	100.0	1	0.0	0.0	0.077	1.0	97.12697	8.326	0	0.0	1.0	12.0	0.0	0.0
8333.334	600.0	100.0	100.0	1	0.0	0.0	0.076	1.0	97.12697	8.328	0	0.0	1.0	12.0	0.0	0.0
8333.334	600.0	100.0	100.0	1	0.0	0.0	0.075	1.0	97.768326	8.328	0	0.0	1.0	12.0	0.0	0.0
8333.334	600.0	100.0	100.0	1	0.0	0.0	0.073	1.0	97.768326	8.33	0	0.0	1.0	12.0	0.0	0.0
8333.334	600.0	100.0	100.0	1	0.0	0.0	0.072	1.0	97.48737	8.33	0	0.0	1.0	12.0	0.0	0.0
8333.334	600.0	100.0	100.0	1	0.0	0.0	0.071	1.0	97.46832	8.332	0	0.0	1.0	12.0	0.0	0.0
8333.334	600.0	100.0	100.0	1	0.0	0.0	0.07	1.0	97.46832	8.332	0	0.0	1.0	12.0	0.0	0.0
8333.334	600.0	100.0	100.0	1	0.0	0.0	0.069	1.0	97.466965	8.332	0	0.0	1.0	12.0	0.0	0.0
8333.334	600.0	100.0	100.0	1	0.0	0.0	0.067	1.0	97.61929	8.333	0	0.0	1.0	12.0	0.0	0.0
8333.334	600.0	100.0	100.0	1	0.0	0.0	0.066	1.0	97.61929	8.334	0	0.0	1.0	12.0	0.0	0.0
8333.334	600.0	100.0	100.0	1	0.0	0.0	0.065	1.0	97.01423	8.334	0	0.0	1.0	12.0	0.0	0.0
8333.334	600.0	100.0	100.0	1	0.0	0.0	0.064	1.0	97.01423	8.335	0	0.0	1.0	12.0	0.0	0.0
8333.334	600.0	100.0	100.0	1	0.0	0.0	0.063	1.0	96.552986	8.335	0	0.0	1.0	12.0	0.0	0.0
8333.334	600.0	100.0	100.0	1	0.0	0.0	0.062	1.0	96.22073	8.337	0	0.0	1.0	12.0	0.0	0.0
8333.334	600.0	100.0	100.0	1	0.0	0.0	0.06	1.0	96.22073	8.337	0	0.0	1.0	12.0	0.0	0.0
8333.334	600.0	100.0	100.0	1	0.0	0.0	0.059	1.0	95.76125	8.337	0	0.0	1.0	12.0	0.0	0.0
8333.334	600.0	100.0	100.0	1	0.0	0.0	0.058	1.0	95.32283	8.337	0	0.0	1.0	12.0	0.0	0.0
8333.334	600.0	100.0	100.0	1	0.0	0.0	0.057	1.0	95.32283	8.339	0	0.0	1.0	12.0	0.0	0.0
8333.334	600.0	100.0	100.0	1	0.0	0.0	0.056	1.0	96.022606	8.339	0	0.0	1.0	12.0	0.0	0.0
8333.334	600.0	100.0	100.0	1	0.0	0.0	0.055	1.0	96.022606	8.339	0	0.0	1.0	12.0	0.0	0.0
8333.334	600.0	100.0	100.0	1	0.0	0.0	0.054	1.0	96.84703	8.339	0	0.0	1.0	12.0	0.0	0.0
8333.334	600.0	100.0	100.0	1	0.0	0.0	0.053	1.0	97.30273	8.339	0	0.0	1.0	12.0	0.0	0.0
8333.334	600.0	100.0	100.0	1	0.0	0.0	0.052	1.0	97.1868	8.341	0	0.0	1.0	12.0	0.0	0.0
8333.334	600.0	100.0	100.0	1	0.0	0.0	0.05	1.0	96.685196	8.341	0	0.0	1.0	12.0	0.0	0.0
8333.334	600.0	100.0	100.0	1	0.0	0.0	0.049	1.0	96.44039	8.341	0	0.0	1.0	12.0	0.0	0.0
8333.334	600.0	100.0	100.0	1	0.0	0.0	0.048	1.0	96.6685	8.341	0	0.0	1.0	12.0	0.0	0.0
8333.334	600.0	100.0	100.0	1	0.0	0.0	0.047	1.0	96.89529	8.341	0	0.0	1.0	12.0	0.0	0.0
8333.334	600.0	100.0	100.0	1	0.0	0.0	0.046	1.0	96.89529	8.341	0	0.0	1.0	12.0	0.0	0.0
8333.334	600.0	100.0	100.0	1	0.0	0.0	0.045	1.0	96.06016	8.341	0	0.0	1.0	12.0	0.0	0.0
8333.334	600.0	100.0	100.0	1	0.0	0.0	0.044	1.0	97.76502	8.341	0	0.0	1.0	12.0	0.0	0.0
8333.334	600.0	100.0	100.0	1	0.0	0.0	0.043	1.0	97.76502	8.341	0	0.0	1.0	12.0	0.0	0.0
8333.334	600.0	100.0	100.0	1	0.0	0.0	0.042	1.0	97.531624	8.341	0	0.0	1.0	12.0	0.0	0.0
8333.334	600.0	100.0	100.0	1	0.0	0.0	0.041	1.0	96.76805	8.341	0	0.0	1.0	12.0	0.0	0.0
8333.334	600.0	100.0	100.0	1	0.0	0.0	0.04	1.0	96.76805	8.343	0	0.0	1.0	12.0	0.0	0.0
8333.334	600.0	100.0	100.0	1	0.0	0.0	0.04	1.0	96.581436	8.343	0	0.0	1.0	12.0	0.0	0.0
8333.334	600.0	100.0	100.0	1	0.0	0.0	0.038	1.0	96.581436	8.343	0	0.0	1.0	12.0	0.0	0.0
8333.334	600.0	100.0	100.0	1	0.0	0.0	0.037	1.0	96.53459	8.343	0	0.0	1.0	12.0	0.0	0.0
8333.334	600.0	100.0	100.0	1	0.0	0.0	0.036	1.0	96.85934	8.343	0	0.0	1.0	12.0	0.0	0.0
8333.334	600.0	100.0	100.0	1	0.0	0.0	0.035	1.0	96.85934	8.343	0	0.0	1.0	12.0	0.0	0.0
8333.334	600.0	100.0	100.0	1	0.0	0.0	0.034	1.0	96.95074	8.343	0	0.0	1.0	12.0	0.0	0.0
8333.334	600.0	100.0	100.0	1	0.0	0.0	0.033	1.0	97.700096	8.343	0	0.0	1.0	12.0	0.0	0.0
8333.334	600.0	100.0	100.0	1	0.0	0.0	0.032	1.0	97.700096	8.343	0	0.0	1.0	12.0	0.0	0.0
8333.334	600.0	100.0	100.0	1	0.0	0.0	0.031	1.0	97.82674	8.343	0	0.0	1.0	12.0	0.0	0.0
8333.334	600.0	100.0	100.0	1	0.0	0.0	0.03	1.0	97.82674	8.343	0	0.0	1.0	12.0	0.0	0.0
8333.334	600.0	100.0	100.0	1	0.0	0.0	0.029	1.0	97.62061	8.343	0	0.0	1.0	12.0	0.0	0.0
8333.334	600.0	100.0	100.0	1	0.0	0.0	0.028	1.0	97.13822	8.344	0	0.0	1.0	12.0	0.0	0.0
8333.334	600.0	100.0	100.0	1	0.0	0.0	0.027	1.0	97.13822	8.344	0	0.0	1.0	12.0	0.0	0.0
8333.334	600.0	100.0	100.0	1	0.0	0.0	0.026	1.0	97.33421	8.344	0	0.0	1.0	12.0	0.0	0.0
8333.334	600.0	100.0	100.0	1	0.0	0.0	0.025	1.0	96.98097	8.344	0	0.0	1.0	12.0	0.0	0.0
8333.334	600.0	100.0	100.0	1	0.0	0.0	0.024	1.0	96.98097	8.344	0	0.0	1.0	12.0	0.0	0.0
8333.334	600.0	100.0	100.0	1	0.0	0.0	0.023	1.0	96.474495	8.344	0	0.0	1.0	12.0	0.0	0.0
8333.334	600.0	100.0	100.0	1	0.0	0.0	0.022	1.0	96.474495	8.344	0	0.0	1.0	12.0	0.0	0.0
8333.334	600.0	100.0	100.0	1	0.0	0.0	0.021	1.0	96.92707	8.344	0	0.0	1.0	12.0	0.0	0.0
8333.334	600.0	100.0	100.0	1	0.0	0.0	0.02	1.0	96.65255	8.344	0	0.0	1.0	12.0	0.0	0.0
8333.334	600.0	100.0	100.0	1	0.0	0.0	0.018	1.0	96.65255	8.344	0	0.0	1.0	12.0	0.0	0.0
8333.334	600.0	100.0	100.0	1	0.0	0.0	0.018	1.0	97.888435	8.344	0	0.0	1.0	12.0	0.0	0.0
8333.334	600.0	100.0	100.0	1	0.0	0.0	0.017	1.0	98.298386	8.344	0	0.0	1.0	12.0	0.0	0.0
8333.334	600.0	100.0	100.0	1	0.0	0.0	0.016	1.0	98.298386	8.344	0	0.0	1.0	12.0	0.0	0.0
8333.334	600.0	100.0	100.0	1	0.0	0.0	0.015	1.0	97.81126	8.344	0	0.0	1.0	12.0	0.0	0.0
8333.334	600.0	100.0	100.0	1	0.0	0.0	0.014	1.0	97.81126	8.344	0	0.0	1.0	12.0	0.0	0.0
8333.334	600.0	100.0	100.0	1	0.0	0.0	0.012	1.0	97.261024	8.344	0	0.0	1.0	12.0	0.0	0.0
8333.334	600.0	100.0	100.0	1	0.0	0.0	0.011	1.0	96.68031	8.344	0	0.0	1.0	12.0	0.0	0.0
8333.334	600.0	100.0	100.0	1	0.0	0.0	0.011	1.0	96.68031	8.344	0	0.0	1.0	12.0	0.0	0.0
8333.334	600.0	100.0	100.0	1	0.0	0.0	0.01	1.0	97.020256	8.344	0	0.0	1.0	12.0	0.0	0.0
8333.334	600.0	100.0	100.0	1	0.0	0.0	0.008	1.0	97.00255	8.344	0	0.0	1.0	12.0	0.0	0.0
8333.334	600.0	100.0	100.0	1	0.0	0.0	0.007	1.0	97.00255	8.344	0	0.0	1.0	12.0	0.0	0.0
8333.334	600.0	100.0	100.0	1	0.0	0.0	0.006	1.0	97.35163	8.344	0	0.0	1.0	12.0	0.0	0.0
8333.334	600.0	100.0	100.0	1	0.0	0.0	0.006	1.0	97.35163	8.344	0	0.0	1.0	12.0	0.0	0.0
8333.334	600.0	100.0	100.0	1	0.0	0.0	0.005	1.0	96.0064	8.344	0	0.0	1.0	12.0	0.0	0.0
8333.334	600.0	100.0	100.0	1	0.0	0.0	0.004	1.0	96.14658	8.344	0	0.0	1.0	12.0	0.0	0.0
8333.334	600.0	100.0	100.0	1	0.0	0.0	0.003	1.0	96.14658	8.344	0	0.0	1.0	12.0	0.0	0.0
8333.334	600.0	100.0	100.0	1	0.0	0.0	0.002	1.0	96.39587	8.344	0	0.0	1.0	12.0	0.0	0.0
8333.334	600.0	100.0	100.0	1	0.0	0.0	0.001	1.0	97.49341	8.344	0	0.0	1.0	12.0	0.0	0.0
8333.334	600.0	100.0	100.0	1	0.0	0.0	0.0	1.0	97.49341	8.344	0	0.0	1.0	12.0	0.0	0.0
8333.334	600.0	100.0	100.0	1	0.0	0.0	0.0	1.0	96.99521	8.344	0	0.0	1.0	12.0	0.0	0.0
8333.334	600.0	100.0	100.0	1	0.0	0.0	0.0	1.0	96.99521	8.344	0	0.0	1.0	12.0	0.0	0.0
8333.334	600.0	100.0	100.0	1	0.0	0.0	-0.001	1.0	97.07337	8.344	0	0.0	1.0	12.0	0.0	0.0
8333.334	600.0	100.0	100.0	1	0.0	0.0	-0.002	1.0	96.308235	8.344	0	0.0	1.0	12.0	0.0	0.0
8333.334	600.0	100.0	100.0	1	0.0	0.0	-0.003	1.0	96.308235	8.344	0	0.0	1.0	12.0	0.0	0.0
8333.334	600.0	100.0	100.0	1	0.0	0.0	-0.004	1.0	95.521	8.344	0	0.0	1.0	12.0	0.0	0.0
8333.334	600.0	100.0	100.0	1	0.0	0.0	-0.005	1.0	95.91738	8.344	0	0.0	1.0	12.0	0.0	0.0
8333.334	600.0	100.0	100.0	1	0.0	0.0	-0.006	1.0	95.47288	8.344	0	0.0	1.0	12.0	0.0	0.0
8333.334	600.0	100.0	100.0	1	0.0	0.0	-0.007	1.0	95.47098	8.344	0	0.0	1.0	12.0	0.0	0.0
8333.334	600.0	100.0	100.0	1	0.0	0.0	-0.007	1.0	95.47098	8.344	0	0.0	1.0	12.0	0.0	0.0
8333.334	600.0	100.0	100.0	1	0.0	0.0	-0.008	1.0	96.831894	8.344	0	0.0	1.0	12.0	0.0	0.0
8333.334	600.0	100.0	100.0	1	0.0	0.0	-0.009	1.0	96.88382	8.344	0	0.0	1.0	13.0	0.0	0.0
8333.334	600.0	100.0	100.0	1	0.0	0.0	-0.01	1.0	96.88382	8.344	0	0.0	1.0	13.0	0.0	0.0
8333.334	600.0	100.0	100.0	0	0.0	0.0	-0.011	1.0	97.05031	8.344	0	0.0	2.0	14.0	0.0	0.0
0.0	600.0	100.0	100.0	0	0.0	0.0	-0.012	1.0	97.2321	8.344	0	0.0	2.0	0.0	0.0	0.0
0.0	600.0	100.0	100.0	0	0.0	0.0	-0.013	1.0	96.976105	8.344	0	0.0	2.0	0.0	0.0	0.0
0.0	600.0	100.0	100.0	0	0.0	0.0	-0.014	1.0	97.00805	8.344	0	0.0	2.0	0.0	0.0	0.0
0.0	600.0	100.0	100.0	0	0.0	0.0	-0.015	1.0	97.00805	7.754	0	0.0	2.0	0.0	0.0	0.0
0.0	600.0	100.0	100.0	0	0.0	0.0	-0.016	1.0	97.49232	7.754	0	0.0	2.0	0.0	0.0	0.0
0.0	600.0	100.0	100.0	0	0.0	0.0	-0.017	1.0	96.933754	6.696	0	0.0	2.0	0.0	0.0	0.0
0.0	600.0	100.0	100.0	0	0.0	0.0	-0.019	1.0	96.933754	6.222	0	0.0	2.0	0.0	0.0	0.0
0.0	600.0	100.0	100.0	0	0.0	0.0	-0.02	1.0	96.54422	6.222	0	0.0	2.0	0.0	0.0	0.0
0.0	600.0	100.0	100.0	0	0.0	0.0	-0.022	1.0	96.405846	5.373	0	0.0	2.0	0.0	0.0	0.0
0.0	600.0	100.0	100.0	0	0.0	0.0	-0.023	1.0	96.405846	4.994	0	0.0	2.0	0.0	0.0	0.0
0.0	600.0	100.0	100.0	0	0.0	0.0	-0.024	1.0	98.58811	4.994	0	0.0	2.0	0.0	0.0	0.0
0.0	600.0	100.0	100.0	0	0.0	0.0	-0.026	1.0	98.58811	4.312	0	0.0	2.0	0.0	0.0	0.0
0.0	600.0	100.0	100.0	0	0.0	0.0	-0.028	1.0	98.71748	4.312	0	0.0	2.0	0.0	0.0	0.0
0.0	600.0	100.0	100.0	0	0.0	0.0	-0.029	1.0	97.96079	3.724	0	0.0	2.0	0.0	0.0	0.0
0.0	600.0	100.0	100.0	0	0.0	0.0	-0.031	1.0	97.96079	3.46	0	0.0	2.0	0.0	0.0	0.0
0.0	600.0	100.0	100.0	0	0.0	0.0	-0.032	1.0	97.39896	3.46	0	0.0	2.0	0.0	0.0	0.0
0.0	600.0	100.0	100.0	0	0.0	0.0	-0.034	1.0	96.962234	2.988	0	0.0	2.0	0.0	0.0	0.0
0.0	600.0	100.0	100.0	0	0.0	0.0	-0.035	1.0	96.962234	2.777	0	0.0	2.0	0.0	0.0	0.0
0.0	600.0	100.0	100.0	0	0.0	0.0	-0.037	1.0	97.192406	2.777	0	0.0	2.0	0.0	0.0	0.0
0.0	600.0	100.0	100.0	0	0.0	0.0	-0.038	1.0	97.10244	2.398	0	0.0	2.0	0.0	0.0	0.0
0.0	600.0	100.0	100.0	0	0.0	0.0	-0.04	1.0	97.15518	2.398	0	0.0	2.0	0.0	0.0	0.0
0.0	600.0	100.0	100.0	0	0.0	0.0	-0.041	1.0	97.5947	2.229	0	0.0	2.0	0.0	0.0	0.0
0.0	600.0	100.0	100.0	0	0.0	0.0	-0.042	1.0	97.5947	1.924	0	0.0	2.0	0.0	0.0	0.0
0.0	600.0	100.0	100.0	0	0.0	0.0	-0.043	1.0	97.808075	1.924	0	0.0	2.0	0.0	0.0	0.0
0.0	600.0	100.0	100.0	0	0.0	0.0	-0.044	1.0	97.679344	1.788	0	0.0	2.0	0.0	0.0	0.0
0.0	600.0	100.0	100.0	0	0.0	0.0	-0.045	1.0	97.679344	1.788	0	0.0	2.0	0.0	0.0	0.0
0.0	600.0	100.0	100.0	0	0.0	0.0	-0.046	1.0	98.35139	1.544	0	0.0	2.0	0.0	0.0	0.0
0.0	600.0	100.0	100.0	0	0.0	0.0	-0.047	1.0	98.35139	1.435	0	0.0	2.0	0.0	0.0	0.0
0.0	600.0	100.0	100.0	0	0.0	0.0	-0.047	1.0	97.667984	1.435	0	0.0	2.0	0.0	0.0	0.0
0.0	600.0	100.0	100.0	0	0.0	0.0	-0.048	1.0	97.63457	1.239	0	0.0	2.0	0.0	0.0	0.0
0.0	600.0	100.0	100.0	0	0.0	0.0	-0.048	1.0	97.63457	1.069	0	0.0	2.0	0.0	0.0	0.0
0.0	600.0	100.0	100.0	0	0.0	0.0	-0.048	1.0	98.25461	1.069	0	0.0	2.0	0.0	0.0	0.0
0.0	600.0	100.0	100.0	0	0.0	0.0	-0.048	1.0	98.03836	0.994	0	0.0	2.0	0.0	0.0	0.0
0.0	600.0	100.0	100.0	0	0.0	0.0	-0.048	1.0	98.03836	0.858	0	0.0	2.0	0.0	0.0	0.0
0.0	600.0	100.0	100.0	0	0.0	0.0	-0.048	1.0	97.85837	0.858	0	0.0	2.0	0.0	0.0	0.0
0.0	600.0	100.0	100.0	0	0.0	0.0	-0.048	1.0	97.85837	0.797	0	0.0	2.0	0.0	0.0	0.0
0.0	600.0	100.0	100.0	0	0.0	0.0	-0.048	1.0	97.4079	0.797	0	0.0	2.0	0.0	0.0	0.0
0.0	600.0	100.0	100.0	0	0.0	0.0	-0.048	1.0	99.08307	0.688	0	0.0	2.0	0.0	0.0	0.0
0.0	600.0	100.0	100.0	0	0.0	0.0	-0.047	1.0	99.08307	0.64	0	0.0	2.0	0.0	0.0	0.0
0.0	600.0	100.0	100.0	0	0.0	0.0	-0.047	1.0	97.67749	0.64	1	0.0	2.0	2.0	0.0	0.0
0.0	600.0	100.0	100.0	0	0.0	0.0	-0.047	1.0	96.88218	0.552	1	0.0	2.0	3.0	0.0	0.0
0.0	600.0	100.0	100.0	0	0.0	0.0	-0.046	1.0	96.88218	0.552	1	0.0	2.0	3.0	0.0	0.0
-6944.445	500.0	100.0	100.0	0	0.0	0.0	-0.046	1.0	97.1784	0.477	1	0.0	2.0	3.0	0.0	0.0
-6944.445	500.0	100.0	100.0	0	0.0	0.0	-0.045	1.0	97.1784	0.443	1	0.0	2.0	3.0	0.0	0.0
-6944.445	500.0	100.0	100.0	0	0.0	0.0	-0.044	1.0	97.16624	0.443	1	0.0	2.0	3.0	0.0	0.0
-6944.445	500.0	100.0	100.0	0	0.0	0.0	-0.043	1.0	97.09835	-0.106	1	0.0	2.0	3.0	0.0	0.0
-6944.445	500.0	100.0	100.0	0	0.0	0.0	-0.042	1.0	97.09835	-0.59	1	0.0	2.0	3.0	0.0	0.0
-6944.445	500.0	100.0	100.0	0	0.0	0.0	-0.042	1.0	96.75947	-0.59	1	0.0	2.0	3.0	0.0	0.0
-6944.445	500.0	100.0	100.0	0	0.0	0.0	-0.041	1.0	96.26983	-1.459	1	0.0	2.0	3.0	0.0	0.0
-6944.445	500.0	100.0	100.0	0	0.0	0.0	-0.04	1.0	96.26983	-1.459	1	0.0	2.0	3.0	0.0	0.0
-6944.445	500.0	100.0	100.0	0	0.0	0.0	-0.039	1.0	96.67436	-1.847	1	0.0	2.0	3.0	0.0	0.0
-6944.445	500.0	100.0	100.0	0	0.0	0.0	-0.039	1.0	96.8004	-2.543	1	0.0	2.0	3.0	0.0	0.0
-6944.445	500.0	100.0	100.0	0	0.0	0.0	-0.038	1.0	96.91032	-2.543	1	0.0	2.0	3.0	0.0	0.0
-6944.445	500.0	100.0	100.0	0	0.0	0.0	-0.037	1.0	97.07155	-2.855	1	0.0	2.0	3.0	0.0	0.0
-6944.445	500.0	100.0	100.0	0	0.0	0.0	-0.036	1.0	97.07155	-3.414	1	0.0	2.0	3.0	0.0	0.0
-6944.445	500.0	100.0	100.0	0	0.0	0.0	-0.035	1.0	97.44558	-3.414	1	0.0	2.0	3.0	0.0	0.0
-6944.445	500.0	100.0	100.0	0	0.0	0.0	-0.035	1.0	97.46178	-3.896	1	0.0	2.0	3.0	0.0	0.0
-6944.445	500.0	100.0	100.0	0	0.0	0.0	-0.034	1.0	97.46178	-4.112	1	0.0	2.0	3.0	0.0	0.0
-6944.445	500.0	100.0	100.0	0	0.0	0.0	-0.033	1.0	97.48838	-4.112	1	0.0	2.0	3.0	0.0	0.0
-6944.445	500.0	100.0	100.0	0	0.0	0.0	-0.032	1.0	97.48838	-4.5	1	0.0	2.0	3.0	0.0	0.0
-6944.445	500.0	100.0	100.0	0	0.0	0.0	-0.031	1.0	96.93201	-4.5	1	0.0	2.0	3.0	0.0	0.0
-6944.445	500.0	100.0	100.0	0	0.0	0.0	-0.03	1.0	95.97086	-4.673	1	0.0	2.0	3.0	0.0	0.0
-6944.445	500.0	100.0	100.0	0	0.0	0.0	-0.029	1.0	95.97086	-4.984	1	0.0	2.0	3.0	0.0	0.0
-6944.445	500.0	100.0	100.0	0	0.0	0.0	-0.028	1.0	96.33548	-4.984	1	0.0	2.0	3.0	0.0	0.0
-6944.445	500.0	100.0	100.0	0	0.0	0.0	-0.027	1.0	96.48803	-5.123	1	0.0	2.0	3.0	0.0	0.0
-6944.445	500.0	100.0	100.0	0	0.0	0.0	-0.026	1.0	96.48803	-5.373	1	0.0	2.0	3.0	0.0	0.0
-6944.445	500.0	100.0	100.0	0	0.0	0.0	-0.025	1.0	95.1012	-5.373	1	0.0	2.0	3.0	0.0	0.0
-6944.445	500.0	100.0	100.0	0	0.0	0.0	-0.024	1.0	95.1012	-5.484	1	0.0	2.0	3.0	0.0	0.0
-6944.445	500.0	100.0	100.0	0	0.0	0.0	-0.023	1.0	95.13446	-5.484	1	0.0	2.0	3.0	0.0	0.0
-6944.445	500.0	100.0	100.0	0	0.0	0.0	-0.022	1.0	94.88353	-5.685	1	0.0	2.0	3.0	0.0	0.0
-6944.445	500.0	100.0	100.0	0	0.0	0.0	-0.021	1.0	94.88353	-5.774	1	0.0	2.0	3.0	0.0	0.0
-6944.445	500.0	100.0	100.0	0	0.0	0.0	-0.02	1.0	94.551315	-5.774	1	0.0	2.0	3.0	0.0	0.0
-6944.445	500.0	100.0	100.0	0	0.0	0.0	-0.018	1.0	93.48727	-5.935	1	0.0	2.0	3.0	0.0	0.0
-6944.445	500.0	100.0	100.0	0	0.0	0.0	-0.017	1.0	93.48727	-5.935	1	0.0	2.0	3.0	0.0	0.0
-6944.445	500.0	100.0	100.0	0	0.0	0.0	-0.016	1.0	94.498825	-6.007	1	0.0	2.0	3.0	0.0	0.0
-6944.445	500.0	100.0	100.0	0	0.0	0.0	-0.014	1.0	94.498825	-6.074	1	0.0	2.0	3.0	0.0	0.0
-6944.445	500.0	100.0	100.0	0	0.0	0.0	-0.013	1.0	95.062546	-6.074	1	0.0	2.0	3.0	0.0	0.0
-6944.445	500.0	100.0	100.0	0	0.0	0.0	-0.012	1.0	95.14125	-6.194	1	0.0	2.0	3.0	0.0	0.0
-6944.445	500.0	100.0	100.0	0	0.0	0.0	-0.01	1.0	95.14125	-6.297	1	0.0	2.0	3.0	0.0	0.0
-6944.445	500.0	100.0	100.0	0	0.0	0.0	-0.009	1.0	94.26991	-6.297	1	0.0	2.0	3.0	0.0	0.0
-6944.445	500.0	100.0	100.0	0	0.0	0.0	-0.008	1.0	94.04042	-6.343	1	0.0	2.0	5.0	0.0	0.0
-6944.445	500.0	100.0	100.0	0	0.0	0.0	-0.006	1.0	94.04042	-6.386	1	0.0	2.0	5.0	0.0	0.0
-6944.445	500.0	100.0	100.0	0	0.0	0.0	-0.004	1.0	95.20908	-6.386	1	0.0	2.0	5.0	0.0	0.0
-6944.445	500.0	100.0	100.0	0	0.0	0.0	-0.003	1.0	95.20908	-6.464	1	0.0	2.0	5.0	0.0	0.0
-6944.445	500.0	100.0	100.0	0	0.0	0.0	-0.002	1.0	94.686066	-6.464	1	0.0	2.0	5.0	0.0	0.0
-6944.445	500.0	100.0	100.0	0	0.0	0.0	0.0	1.0	94.18513	-6.53	1	0.0	2.0	5.0	0.0	0.0
-6944.445	500.0	100.0	100.0	0	0.0	0.0	0.0	1.0	94.18513	-6.56	1	0.0	2.0	5.0	0.0	0.0
-6944.445	500.0	100.0	100.0	0	0.0	0.0	0.001	1.0	95.29686	-6.56	1	0.0	2.0	5.0	0.0	0.0
-6944.445	500.0	100.0	100.0	0	0.0	0.0	0.003	1.0	96.145775	-6.614	1	0.0	2.0	5.0	0.0	0.0
-6944.445	500.0	100.0	100.0	0	0.0	0.0	0.004	1.0	96.145775	-6.614	1	0.0	2.0	5.0	0.0	0.0
-6944.445	500.0	100.0	100.0	0	0.0	0.0	0.006	1.0	95.67675	-6.638	1	0.0	2.0	5.0	0.0	0.0
-6944.445	500.0	100.0	100.0	0	0.0	0.0	0.007	1.0	95.67675	-6.68	1	0.0	2.0	5.0	0.0	0.0
-6944.445	500.0	100.0	100.0	0	0.0	0.0	0.008	1.0	95.67454	-6.68	1	0.0	2.0	5.0	0.0	0.0
-6944.445	500.0	100.0	100.0	0	0.0	0.0	0.01	1.0	96.1776	-6.718	1	0.0	2.0	5.0	0.0	0.0
-6944.445	500.0	100.0	100.0	0	0.0	0.0	0.011	1.0	96.1776	-6.734	1	0.0	2.0	5.0	0.0	0.0
-6944.445	500.0	100.0	100.0	0	0.0	0.0	0.013	1.0	96.56964	-6.734	1	0.0	2.0	5.0	0.0	0.0
-6944.445	500.0	100.0	100.0	0	0.0	0.0	0.014	1.0	96.892845	-6.764	1	0.0	2.0	5.0	0.0	0.0
-6944.445	500.0	100.0	100.0	0	0.0	0.0	0.015	1.0	96.892845	-6.764	1	0.0	2.0	5.0	0.0	0.0
-6944.445	500.0	100.0	100.0	0	0.0	0.0	0.017	1.0	96.929306	-6.777	1	0.0	2.0	5.0	0.0	0.0
-6944.445	500.0	100.0	100.0	0	0.0	0.0	0.018	1.0	96.929306	-6.802	1	0.0	2.0	5.0	0.0	0.0
-6944.445	500.0	100.0	100.0	0	0.0	0.0	0.02	1.0	96.56523	-6.802	1	0.0	2.0	5.0	0.0	0.0
-6944.445	500.0	100.0	100.0	0	0.0	0.0	0.021	1.0	95.83127	-6.812	1	0.0	2.0	5.0	0.0	0.0
-6944.445	500.0	100.0	100.0	0	0.0	0.0	0.023	1.0	95.83127	-6.831	1	0.0	2.0	5.0	0.0	0.0
-6944.445	500.0	100.0	100.0	1	0.0	0.0	0.024	1.0	96.416626	-6.831	1	0.0	2.0	5.0	0.0	0.0
-6944.445	500.0	100.0	100.0	1	0.0	0.0	0.026	1.0	97.522125	-6.841	1	0.0	2.0	5.0	0.0	0.0
-6944.445	500.0	100.0	100.0	1	0.0	0.0	0.027	1.0	97.522125	-6.855	1	0.0	2.0	5.0	0.0	0.0
-6944.445	500.0	100.0	100.0	1	0.0	0.0	0.029	1.0	97.745316	-6.855	1	0.0	2.0	5.0	0.0	0.0
-6944.445	500.0	100.0	100.0	1	0.0	0.0	0.031	1.0	97.745316	-6.868	1	0.0	2.0	5.0	0.0	0.0
-6944.445	500.0	100.0	100.0	1	0.0	0.0	0.032	1.0	96.90513	-6.868	1	0.0	2.0	5.0	0.0	0.0
-6944.445	500.0	100.0	100.0	1	0.0	0.0	0.034	1.0	97.27833	-6.874	1	0.0	2.0	5.0	0.0	0.0
-6944.445	500.0	100.0	100.0	1	0.0	0.0	0.036	1.0	97.27833	-6.885	1	0.0	2.0	5.0	0.0	0.0
-6944.445	500.0	100.0	100.0	1	0.0	0.0	0.038	1.0	96.045815	-6.885	1	0.0	2.0	5.0	0.0	0.0
-6944.445	500.0	100.0	100.0	1	0.0	0.0	0.039	1.0	96.465744	-6.89	1	0.0	2.0	5.0	0.0	0.0
-6944.445	500.0	100.0	100.0	1	0.0	0.0	0.041	1.0	96.465744	-6.89	1	0.0	2.0	5.0	0.0	0.0
-6944.445	500.0	100.0	100.0	1	0.0	0.0	0.043	1.0	95.243706	-6.898	1	0.0	2.0	5.0	0.0	0.0
-6944.445	500.0	100.0	100.0	1	0.0	0.0	0.045	1.0	95.243706	-6.903	1	0.0	2.0	5.0	0.0	0.0
-6944.445	500.0	100.0	100.0	1	0.0	0.0	0.047	1.0	94.96703	-6.903	1	0.0	2.0	5.0	0.0	0.0
-6944.445	500.0	100.0	100.0	1	0.0	0.0	0.048	1.0	94.79332	-6.909	1	0.0	2.0	5.0	0.0	0.0
-6944.445	500.0	100.0	100.0	1	0.0	0.0	0.05	1.0	94.79332	-6.912	1	0.0	2.0	5.0	0.0	0.0
-6944.445	500.0	100.0	100.0	1	0.0	0.0	0.052	1.0	94.45295	-6.912	1	0.0	2.0	5.0	0.0	0.0
-6944.445	500.0	100.0	100.0	1	0.0	0.0	0.054	1.0	95.10108	-6.915	1	0.0	2.0	5.0	0.0	0.0
-6944.445	500.0	100.0	100.0	1	0.0	0.0	0.055	1.0	95.10108	-6.915	1	0.0	2.0	5.0	0.0	0.0
-6944.445	500.0	100.0	100.0	1	0.0	0.0	0.057	1.0	95.55217	-6.921	1	0.0	2.0	5.0	0.0	0.0
-6944.445	500.0	100.0	100.0	1	0.0	0.0	0.059	1.0	95.55217	-6.922	1	0.0	2.0	5.0	0.0	0.0
-6944.445	500.0	100.0	100.0	1	0.0	0.0	0.06	1.0	95.574875	-6.922	1	0.0	2.0	5.0	0.0	0.0
-6944.445	500.0	100.0	100.0	1	0.0	0.0	0.062	1.0	95.45349	-6.926	1	0.0	2.0	5.0	0.0	0.0
-6944.445	500.0	100.0	100.0	1	0.0	0.0	0.064	1.0	95.45349	-6.928	1	0.0	2.0	5.0	0.0	0.0
-6944.445	500.0	100.0	100.0	1	0.0	0.0	0.065	1.0	96.26316	-6.928	1	0.0	2.0	5.0	0.0	0.0
-6944.445	500.0	100.0	100.0	1	0.0	0.0	0.067	1.0	97.56658	-6.931	1	0.0	2.0	5.0	0.0	0.0
-6944.445	500.0	100.0	100.0	1	0.0	0.0	0.068	1.0	97.56658	-6.931	1	0.0	2.0	5.0	0.0	0.0
-6944.445	500.0	100.0	100.0	1	0.0	0.0	0.07	1.0	97.61678	-6.934	1	0.0	2.0	5.0	0.0	0.0
-6944.445	500.0	100.0	100.0	1	0.0	0.0	0.072	1.0	97.61678	-6.936	1	0.0	2.0	5.0	0.0	0.0
-6944.445	500.0	100.0	100.0	1	0.0	0.0	0.074	1.0	97.81286	-6.936	1	0.0	2.0	5.0	0.0	0.0
-6944.445	500.0	100.0	100.0	1	0.0	0.0	0.075	1.0	97.369804	-6.938	1	0.0	2.0	5.0	0.0	0.0
-6944.445	500.0	100.0	100.0	1	0.0	0.0	0.077	1.0	97.369804	-6.94	1	0.0	2.0	5.0	0.0	0.0
-6944.445	500.0	100.0	100.0	1	0.0	0.0	0.079	1.0	96.47613	-6.94	1	0.0	2.0	5.0	0.0	0.0
-6944.445	500.0	100.0	100.0	1	0.0	0.0	0.08	1.0	96.617424	-6.942	1	0.0	2.0	5.0	0.0	0.0
-6944.445	500.0	100.0	100.0	1	0.0	0.0	0.082	1.0	96.617424	-6.942	1	0.0	2.0	5.0	0.0	0.0
-6944.445	500.0	100.0	100.0	1	0.0	0.0	0.084	1.0	97.207054	-6.942	1	0.0	2.0	5.0	0.0	0.0
-6944.445	500.0	100.0	100.0	1	0.0	0.0	0.085	1.0	97.207054	-6.943	1	0.0	2.0	5.0	0.0	0.0
-6944.445	500.0	100.0	100.0	1	0.0	0.0	0.087	1.0	97.36422	-6.943	1	0.0	2.0	5.0	0.0	0.0
-6944.445	500.0	100.0	100.0	1	0.0	0.0	0.089	1.0	97.26512	-6.944	1	0.0	2.0	5.0	0.0	0.0
-6944.445	500.0	100.0	100.0	1	0.0	0.0	0.09	1.0	97.26512	-6.945	1	0.0	2.0	5.0	0.0	0.0
-6944.445	500.0	100.0	100.0	1	0.0	0.0	0.092	1.0	97.26158	-6.945	1	0.0	2.0	5.0	0.0	0.0
-6944.445	500.0	100.0	100.0	1	0.0	0.0	0.093	1.0	96.87843	-6.946	1	0.0	2.0	5.0	0.0	0.0
-6944.445	500.0	100.0	100.0	1	0.0	0.0	0.095	1.0	96.87843	-6.946	1	0.0	2.0	5.0	0.0	0.0
-6944.445	500.0	100.0	100.0	1	0.0	0.0	0.096	1.0	96.308174	-6.946	1	0.0	2.0	5.0	0.0	0.0
-6944.445	500.0	100.0	100.0	1	0.0	0.0	0.098	1.0	95.54048	-6.947	1	0.0	2.0	5.0	0.0	0.0
-6944.445	500.0	100.0	100.0	1	0.0	0.0	0.099	1.0	95.80989	-6.947	1	0.0	2.0	5.0	0.0	0.0
-6944.445	500.0	100.0	100.0	1	0.0	0.0	0.101	1.0	96.21922	-6.947	1	0.0	2.0	5.0	0.0	0.0
-6944.445	500.0	100.0	100.0	1	0.0	0.0	0.102	1.0	96.21922	-6.948	1	0.0	2.0	5.0	0.0	0.0
-6944.445	500.0	100.0	100.0	1	0.0	0.0	0.103	1.0	96.39254	-6.948	1	0.0	2.0	5.0	0.0	0.0
-6944.445	500.0	100.0	100.0	1	0.0	0.0	0.104	1.0	95.67351	-6.949	1	0.0	2.0	5.0	0.0	0.0
-6944.445	500.0	100.0	100.0	1	0.0	0.0	0.106	1.0	95.07005	-6.949	1	0.0	2.0	5.0	0.0	0.0
-6944.445	500.0	100.0	100.0	1	0.0	0.0	0.107	1.0	95.16184	-6.949	1	0.0	2.0	5.0	0.0	0.0
-6944.445	500.0	100.0	100.0	1	0.0	0.0	0.108	1.0	95.16184	-6.949	1	0.0	2.0	5.0	0.0	0.0
-6944.445	500.0	100.0	100.0	1	0.0	0.0	0.109	1.0	96.058846	-6.949	1	0.0	2.0	5.0	0.0	0.0
-6944.445	500.0	100.0	100.0	1	0.0	0.0	0.11	1.0	96.37719	-6.95	1	0.0	2.0	5.0	0.0	0.0
-6944.445	500.0	100.0	100.0	1	0.0	0.0	0.111	1.0	96.37719	-6.95	1	0.0	2.0	5.0	0.0	0.0
-6944.445	500.0	100.0	100.0	1	0.0	0.0	0.113	1.0	97.643715	-6.95	1	0.0	2.0	5.0	0.0	0.0
-6944.445	500.0	100.0	100.0	1	0.0	0.0	0.114	1.0	98.09416	-6.95	1	0.0	2.0	5.0	0.0	0.0
-6944.445	500.0	100.0	100.0	1	0.0	0.0	0.115	1.0	97.384384	-6.95	1	0.0	2.0	5.0	0.0	0.0
-6944.445	500.0	100.0	100.0	1	0.0	0.0	0.116	1.0	97.87493	-6.95	1	0.0	2.0	5.0	0.0	0.0
-6944.445	500.0	100.0	100.0	1	0.0	0.0	0.117	1.0	97.87493	-6.951	1	0.0	2.0	5.0	0.0	0.0
-6944.445	500.0	100.0	100.0	1	0.0	0.0	0.118	1.0	98.29115	-6.951	1	0.0	2.0	5.0	0.0	0.0
-6944.445	500.0	100.0	100.0	1	0.0	0.0	0.119	1.0	98.338486	-6.951	1	0.0	2.0	5.0	0.0	0.0
-6944.445	500.0	100.0	100.0	1	0.0	0.0	0.12	1.0	98.338486	-6.951	1	0.0	2.0	5.0	0.0	0.0
-6944.445	500.0	100.0	100.0	1	0.0	0.0	0.121	1.0	97.02518	-6.951	1	0.0	2.0	5.0	0.0	0.0
-6944.445	500.0	100.0	100.0	1	0.0	0.0	0.122	1.0	96.42533	-6.951	1	0.0	2.0	5.0	0.0	0.0
-6944.445	500.0	100.0	100.0	1	0.0	0.0	0.124	1.0	96.42533	-6.951	1	0.0	2.0	5.0	0.0	0.0
-6944.445	500.0	100.0	100.0	1	0.0	0.0	0.125	1.0	95.99842	-6.951	1	0.0	2.0	5.0	0.0	0.0
-6944.445	500.0	100.0	100.0	1	0.0	0.0	0.126	1.0	95.99842	-6.951	1	0.0	2.0	5.0	0.0	0.0
-6944.445	500.0	100.0	100.0	1	0.0	0.0	0.127	1.0	96.01767	-6.951	1	0.0	2.0	5.0	0.0	0.0
-6944.445	500.0	100.0	100.0	1	0.0	0.0	0.128	1.0	96.339195	-6.951	1	0.0	2.0	5.0	0.0	0.0
-6944.445	500.0	100.0	100.0	1	0.0	0.0	0.129	1.0	96.339195	-6.952	1	0.0	2.0	5.0	0.0	0.0
-6944.445	500.0	100.0	100.0	1	0.0	0.0	0.131	1.0	97.92037	-6.952	1	0.0	2.0	5.0	0.0	0.0
-6944.445	500.0	100.0	100.0	1	0.0	0.0	0.132	1.0	98.107025	-6.952	1	0.0	2.0	5.0	0.0	0.0
-6944.445	500.0	100.0	100.0	1	0.0	0.0	0.133	1.0	98.107025	-6.952	1	0.0	2.0	5.0	0.0	0.0
-6944.445	500.0	100.0	100.0	1	0.0	0.0	0.134	1.0	98.11435	-6.952	1	0.0	2.0	5.0	0.0	0.0
-6944.445	500.0	100.0	100.0	1	0.0	0.0	0.135	1.0	98.11435	-6.952	1	0.0	2.0	5.0	0.0	0.0
-6944.445	500.0	100.0	100.0	1	0.0	0.0	0.136	1.0	97.966644	-6.952	1	0.0	2.0	5.0	0.0	0.0
-6944.445	500.0	100.0	100.0	1	0.0	0.0	0.137	1.0	97.50904	-6.952	1	0.0	2.0	5.0	0.0	0.0
-6944.445	500.0	100.0	100.0	1	0.0	0.0	0.138	1.0	97.50904	-6.952	1	0.0	2.0	5.0	0.0	0.0
-6944.445	500.0	100.0	100.0	1	0.0	0.0	0.139	1.0	96.30767	-6.952	1	0.0	2.0	5.0	0.0	0.0
-6944.445	500.0	100.0	100.0	1	0.0	0.0	0.14	1.0	97.152275	-6.952	1	0.0	2.0	5.0	0.0	0.0
-6944.445	500.0	100.0	100.0	1	0.0	0.0	0.142	1.0	97.152275	-6.952	1	0.0	2.0	5.0	0.0	0.0
-6944.445	500.0	100.0	100.0	1	0.0	0.0	0.143	1.0	97.06769	-6.952	1	0.0	2.0	5.0	0.0	0.0
-6944.445	500.0	100.0	100.0	1	0.0	0.0	0.143	1.0	97.06769	-6.952	1	0.0	2.0	5.0	0.0	0.0
-6944.445	500.0	100.0	100.0	1	0.0	0.0	0.144	1.0	97.13899	-6.952	1	0.0	2.0	5.0	0.0	0.0
-6944.445	500.0	100.0	100.0	1	0.0	0.0	0.145	1.0	97.40085	-6.952	1	0.0	2.0	5.0	0.0	0.0
-6944.445	500.0	100.0	100.0	1	0.0	0.0	0.146	1.0	97.831406	-6.952	1	0.0	2.0	5.0	0.0	0.0
-6944.445	500.0	100.0	100.0	1	0.0	0.0	0.148	1.0	96.47995	-6.952	1	0.0	2.0	5.0	0.0	0.0
-6944.445	500.0	100.0	100.0	1	0.0	0.0	0.149	1.0	97.39605	-6.952	1	0.0	2.0	5.0	0.0	0.0
-6944.445	500.0	100.0	100.0	1	0.0	0.0	0.15	1.0	97.39605	-6.952	1	0.0	2.0	5.0	0.0	0.0
-6944.445	500.0	100.0	100.0	1	0.0	0.0	0.151	1.0	98.23863	-6.952	1	0.0	2.0	5.0	0.0	0.0
-6944.445	500.0	100.0	100.0	1	0.0	0.0	0.151	1.0	98.23863	-6.952	1	0.0	2.0	5.0	0.0	0.0
-6944.445	500.0	100.0	100.0	1	0.0	0.0	0.153	1.0	98.59875	-6.952	1	0.0	2.0	5.0	0.0	0.0
-6944.445	500.0	100.0	100.0	1	0.0	0.0	0.154	1.0	98.19034	-6.952	1	0.0	2.0	6.0	0.0	0.0
-6944.445	500.0	100.0	100.0	1	0.0	0.0	0.155	1.0	98.19034	-6.952	1	0.0	2.0	6.0	0.0	0.0
-6944.445	500.0	100.0	100.0	0	0.0	0.0	0.156	1.0	96.81412	-6.952	1	1.0	2.0	7.0	0.0	0.0
0.0	500.0	100.0	100.0	0	0.0	0.0	0.157	1.0	96.22931	-6.952	1	1.0	2.0	0.0	0.0	0.0
0.0	500.0	100.0	100.0	0	0.0	0.0	0.158	1.0	96.22931	-6.952	1	1.0	2.0	0.0	0.0	0.0
0.0	500.0	100.0	100.0	0	0.0	0.0	0.16	1.0	97.05006	-6.952	1	1.0	2.0	0.0	0.0	0.0
0.0	500.0	100.0	100.0	0	0.0	0.0	0.161	1.0	97.05006	-6.461	1	1.0	2.0	0.0	0.0	0.0
0.0	500.0	100.0	100.0	0	0.0	0.0	0.163	1.0	96.25507	-6.461	1	1.0	2.0	0.0	0.0	0.0
0.0	500.0	100.0	100.0	0	0.0	0.0	0.165	1.0	96.80936	-5.58	1	1.0	2.0	0.0	0.0	0.0
0.0	500.0	100.0	100.0	0	0.0	0.0	0.166	1.0	96.80936	-5.185	1	1.0	2.0	0.0	0.0	0.0
0.0	500.0	100.0	100.0	0	0.0	0.0	0.168	1.0	96.90785	-5.185	1	1.0	2.0	0.0	0.0	0.0
0.0	500.0	100.0	100.0	0	0.0	0.0	0.17	1.0	97.380104	-4.818	1	1.0	2.0	0.0	0.0	0.0
0.0	500.0	100.0	100.0	0	0.0	0.0	0.171	1.0	97.380104	-4.818	1	1.0	2.0	0.0	0.0	0.0
0.0	500.0	100.0	100.0	0	0.0	0.0	0.173	1.0	97.49927	-4.161	1	1.0	2.0	0.0	0.0	0.0
0.0	500.0	100.0	100.0	0	0.0	0.0	0.175	1.0	97.375565	-3.593	1	1.0	2.0	0.0	0.0	0.0
0.0	500.0	100.0	100.0	0	0.0	0.0	0.177	1.0	97.332306	-3.593	1	1.0	2.0	0.0	0.0	0.0
0.0	500.0	100.0	100.0	0	0.0	0.0	0.179	1.0	97.13091	-3.339	1	1.0	2.0	0.0	0.0	0.0
0.0	500.0	100.0	100.0	0	0.0	0.0	0.18	1.0	97.13091	-2.883	1	1.0	2.0	0.0	0.0	0.0
0.0	500.0	100.0	100.0	0	0.0	0.0	0.183	1.0	97.78756	-2.883	1	1.0	2.0	0.0	0.0	0.0
0.0	500.0	100.0	100.0	0	0.0	0.0	0.185	1.0	97.7586	-2.679	1	1.0	2.0	0.0	0.0	0.0
0.0	500.0	100.0	100.0	0	0.0	0.0	0.186	1.0	97.7586	-2.679	1	1.0	2.0	0.0	0.0	0.0
0.0	500.0	100.0	100.0	0	0.0	0.0	0.188	1.0	97.76322	-2.314	1	1.0	2.0	0.0	0.0	0.0
0.0	500.0	100.0	100.0	0	0.0	0.0	0.19	1.0	97.76322	-1.998	1	1.0	2.0	0.0	0.0	0.0
0.0	500.0	100.0	100.0	0	0.0	0.0	0.192	1.0	97.93664	-1.998	1	1.0	2.0	0.0	0.0	0.0
0.0	500.0	100.0	100.0	0	0.0	0.0	0.194	1.0	96.20275	-1.856	1	1.0	2.0	0.0	0.0	0.0
0.0	500.0	100.0	100.0	0	0.0	0.0	0.195	1.0	96.20275	-1.725	1	1.0	2.0	0.0	0.0	0.0
0.0	500.0	100.0	100.0	0	0.0	0.0	0.197	1.0	97.5113	-1.725	1	1.0	2.0	0.0	0.0	0.0
0.0	500.0	100.0	100.0	0	0.0	0.0	0.199	1.0	97.768135	-1.49	1	1.0	2.0	0.0	0.0	0.0
0.0	500.0	100.0	100.0	0	0.0	0.0	0.201	1.0	97.71464	-1.49	1	1.0	2.0	0.0	0.0	0.0
0.0	500.0	100.0	100.0	0	0.0	0.0	0.202	1.0	99.10732	-1.286	1	1.0	2.0	0.0	0.0	0.0
0.0	500.0	100.0	100.0	0	0.0	0.0	0.203	1.0	99.10732	-1.195	1	1.0	2.0	0.0	0.0	0.0
0.0	500.0	100.0	100.0	0	0.0	0.0	0.205	1.0	99.012024	-1.195	1	1.0	2.0	0.0	0.0	0.0
0.0	500.0	100.0	100.0	0	0.0	0.0	0.206	1.0	99.609055	-1.032	1	1.0	2.0	0.0	0.0	0.0
0.0	500.0	100.0	100.0	0	0.0	0.0	0.208	1.0	99.609055	-0.891	1	1.0	2.0	0.0	0.0	0.0
0.0	500.0	100.0	100.0	0	0.0	0.0	0.209	1.0	99.88286	-0.891	1	1.0	2.0	0.0	0.0	0.0
0.0	500.0	100.0	100.0	0	0.0	0.0	0.21	1.0	99.66044	-0.828	1	1.0	2.0	0.0	0.0	0.0
0.0	500.0	100.0	100.0	0	0.0	0.0	0.211	1.0	99.66044	-0.828	1	1.0	2.0	0.0	0.0	0.0
0.0	500.0	100.0	100.0	0	0.0	0.0	0.213	1.0	99.24981	-0.715	1	1.0	2.0	0.0	0.0	0.0
0.0	500.0	100.0	100.0	0	0.0	0.0	0.214	1.0	99.24981	-0.664	1	1.0	2.0	0.0	0.0	0.0
0.0	500.0	100.0	100.0	0	0.0	0.0	0.215	1.0	98.42182	-0.664	1	1.0	2.0	0.0	0.0	0.0
0.0	500.0	100.0	100.0	0	0.0	0.0	0.216	1.0	98.47005	-0.573	1	1.0	2.0	0.0	0.0	0.0
0.0	500.0	100.0	100.0	0	0.0	0.0	0.217	1.0	98.47005	-0.495	1	1.0	2.0	0.0	0.0	0.0
0.0	500.0	100.0	100.0	0	0.0	0.0	0.218	1.0	98.71081	-0.495	1	1.0	2.0	0.0	0.0	0.0
0.0	500.0	100.0	100.0	0	0.0	0.0	0.219	1.0	98.71081	-0.46	1	1.0	2.0	0.0	0.0	0.0
0.0	500.0	100.0	100.0	0	0.0	0.0	0.22	1.0	98.097466	-0.46	1	1.0	2.0	0.0	0.0	0.0
0.0	500.0	100.0	100.0	0	0.0	0.0	0.221	1.0	98.13589	-0.397	1	1.0	2.0	0.0	0.0	0.0
0.0	500.0	100.0	100.0	0	0.0	0.0	0.222	1.0	98.13589	-0.369	1	1.0	2.0	0.0	0.0	0.0
0.0	500.0	100.0	100.0	0	0.0	0.0	0.222	1.0	97.91704	-0.369	1	1.0	2.0	0.0	0.0	0.0
0.0	500.0	100.0	100.0	0	0.0	0.0	0.223	1.0	97.90698	-0.318	1	1.0	2.0	0.0	0.0	0.0
0.0	500.0	100.0	100.0	0	0.0	0.0	0.223	1.0	97.90698	-0.296	1	1.0	2.0	0.0	0.0	0.0
0.0	500.0	100.0	100.0	0	0.0	0.0	0.223	1.0	97.31926	-0.296	1	1.0	2.0	0.0	0.0	0.0
0.0	500.0	100.0	100.0	0	0.0	0.0	0.223	1.0	97.31926	-0.255	1	1.0	2.0	0.0	0.0	0.0
0.0	500.0	100.0	100.0	0	0.0	0.0	0.223	1.0	96.803795	-0.255	1	1.0	2.0	0.0	0.0	0.0
0.0	500.0	100.0	100.0	0	0.0	0.0	0.223	1.0	97.18393	-0.237	1	1.0	2.0	0.0	0.0	0.0
0.0	500.0	100.0	100.0	0	0.0	0.0	0.222	1.0	97.18393	-0.204	1	1.0	2.0	0.0	0.0	0.0
0.0	500.0	100.0	100.0	0	0.0	0.0	0.222	1.0	95.98038	-0.204	1	1.0	2.0	8.0	0.0	0.0
0.0	500.0	100.0	100.0	0	0.0	0.0	0.221	1.0	97.85608	-0.19	1	1.0	2.0	9.0	0.0	0.0
0.0	500.0	100.0	100.0	0	0.0	0.0	0.22	1.0	97.85608	-0.164	1	1.0	2.0	10.0	0.0	0.0
6944.445	500.0	100.0	100.0	0	0.0	0.0	0.219	1.0	98.43784	-0.164	1	1.0	2.0	10.0	0.0	0.0
6944.445	500.0	100.0	100.0	0	0.0	0.0	0.218	1.0	98.43784	-0.141	1	1.0	2.0	10.0	0.0	0.0
6944.445	500.0	100.0	100.0	0	0.0	0.0	0.217	1.0	97.694885	-0.141	1	1.0	2.0	10.0	0.0	0.0
6944.445	500.0	100.0	100.0	0	0.0	0.0	0.216	1.0	97.82154	-0.131	1	1.0	2.0	10.0	0.0	0.0
6944.445	500.0	100.0	100.0	0	0.0	0.0	0.215	1.0	97.43875	0.832	1	1.0	2.0	10.0	0.0	0.0
6944.445	500.0	100.0	100.0	0	0.0	0.0	0.213	1.0	97.15027	0.832	1	1.0	2.0	10.0	0.0	0.0
6944.445	500.0	100.0	100.0	0	0.0	0.0	0.212	1.0	97.60951	1.265	1	1.0	2.0	10.0	0.0	0.0
6944.445	500.0	100.0	100.0	0	0.0	0.0	0.211	1.0	97.60951	2.041	1	1.0	2.0	10.0	0.0	0.0
6944.445	500.0	100.0	100.0	0	0.0	0.0	0.21	1.0	96.89659	2.041	1	1.0	2.0	10.0	0.0	0.0
6944.445	500.0	100.0	100.0	0	0.0	0.0	0.208	1.0	96.89659	2.389	1	1.0	2.0	10.0	0.0	0.0
6944.445	500.0	100.0	100.0	0	0.0	0.0	0.207	1.0	96.713875	2.389	1	1.0	2.0	10.0	0.0	0.0
6944.445	500.0	100.0	100.0	0	0.0	0.0	0.205	1.0	97.036156	3.011	1	1.0	2.0	10.0	0.0	0.0
6944.445	500.0	100.0	100.0	0	0.0	0.0	0.204	1.0	97.036156	3.289	1	1.0	2.0	10.0	0.0	0.0
6944.445	500.0	100.0	100.0	0	0.0	0.0	0.202	1.0	97.468025	3.289	1	1.0	2.0	10.0	0.0	0.0
6944.445	500.0	100.0	100.0	0	0.0	0.0	0.201	1.0	97.16026	3.79	1	1.0	2.0	10.0	0.0	0.0
6944.445	500.0	100.0	100.0	0	0.0	0.0	0.199	1.0	97.16026	4.221	1	1.0	2.0	10.0	0.0	0.0
6944.445	500.0	100.0	100.0	0	0.0	0.0	0.198	1.0	97.56508	4.221	1	1.0	2.0	10.0	0.0	0.0
6944.445	500.0	100.0	100.0	0	0.0	0.0	0.197	1.0	97.56508	4.415	1	1.0	2.0	10.0	0.0	0.0
6944.445	500.0	100.0	100.0	0	0.0	0.0	0.195	1.0	97.36131	4.415	1	1.0	2.0	10.0	0.0	0.0
6944.445	500.0	100.0	100.0	0	0.0	0.0	0.194	1.0	98.440216	4.76	1	1.0	2.0	10.0	0.0	0.0
6944.445	500.0	100.0	100.0	0	0.0	0.0	0.192	1.0	98.440216	4.916	1	1.0	2.0	10.0	0.0	0.0
6944.445	500.0	100.0	100.0	0	0.0	0.0	0.191	1.0	97.715904	4.916	1	1.0	2.0	10.0	0.0	0.0
6944.445	500.0	100.0	100.0	0	0.0	0.0	0.19	1.0	96.254234	5.193	1	1.0	2.0	10.0	0.0	0.0
6944.445	500.0	100.0	100.0	0	0.0	0.0	0.189	1.0	96.254234	5.317	1	1.0	2.0	10.0	0.0	0.0
6944.445	500.0	100.0	100.0	0	0.0	0.0	0.187	1.0	96.13031	5.317	1	1.0	2.0	10.0	0.0	0.0
6944.445	500.0	100.0	100.0	0	0.0	0.0	0.186	1.0	96.87756	5.541	1	1.0	2.0	10.0	0.0	0.0
6944.445	500.0	100.0	100.0	0	0.0	0.0	0.185	1.0	96.6603	5.541	1	1.0	2.0	10.0	0.0	0.0
6944.445	500.0	100.0	100.0	0	0.0	0.0	0.183	1.0	96.32995	5.641	1	1.0	2.0	10.0	0.0	0.0
6944.445	500.0	100.0	100.0	0	0.0	0.0	0.182	1.0	96.32995	5.82	1	1.0	2.0	10.0	0.0	0.0
6944.445	500.0	100.0	100.0	0	0.0	0.0	0.181	1.0	95.603966	5.82	1	1.0	2.0	10.0	0.0	0.0
6944.445	500.0	100.0	100.0	0	0.0	0.0	0.179	1.0	96.2867	5.9	1	1.0	2.0	10.0	0.0	0.0
6944.445	500.0	100.0	100.0	0	0.0	0.0	0.178	1.0	96.2867	6.043	1	1.0	2.0	10.0	0.0	0.0
6944.445	500.0	100.0	100.0	0	0.0	0.0	0.176	1.0	97.229904	6.043	1	1.0	2.0	10.0	0.0	0.0
6944.445	500.0	100.0	100.0	0	0.0	0.0	0.175	1.0	97.229904	6.107	1	1.0	2.0	10.0	0.0	0.0
6944.445	500.0	100.0	100.0	0	0.0	0.0	0.173	1.0	97.6148	6.107	1	1.0	2.0	10.0	0.0	0.0
6944.445	500.0	100.0	100.0	0	0.0	0.0	0.172	1.0	97.925575	6.222	1	1.0	2.0	10.0	0.0	0.0
6944.445	500.0	100.0	100.0	0	0.0	0.0	0.17	1.0	97.925575	6.322	1	1.0	2.0	10.0	0.0	0.0
6944.445	500.0	100.0	100.0	0	0.0	0.0	0.169	1.0	96.75075	6.322	1	1.0	2.0	10.0	0.0	0.0
6944.445	500.0	100.0	100.0	0	0.0	0.0	0.167	1.0	96.55835	6.368	1	1.0	2.0	10.0	0.0	0.0
6944.445	500.0	100.0	100.0	0	0.0	0.0	0.165	1.0	96.55835	6.447	1	1.0	2.0	10.0	0.0	0.0
6944.445	500.0	100.0	100.0	0	0.0	0.0	0.164	1.0	97.1435	6.447	1	1.0	2.0	10.0	0.0	0.0
6944.445	500.0	100.0	100.0	0	0.0	0.0	0.162	1.0	97.1435	6.482	1	1.0	2.0	10.0	0.0	0.0
6944.445	500.0	100.0	100.0	0	0.0	0.0	0.16	1.0	97.83988	6.482	1	1.0	2.0	10.0	0.0	0.0
6944.445	500.0	100.0	100.0	0	0.0	0.0	0.159	1.0	98.57924	6.547	1	1.0	2.0	10.0	0.0	0.0
6944.445	500.0	100.0	100.0	0	0.0	0.0	0.157	1.0	98.57924	6.575	1	1.0	2.0	10.0	0.0	0.0
6944.445	500.0	100.0	100.0	0	0.0	0.0	0.155	1.0	97.72233	6.575	1	1.0	2.0	10.0	0.0	0.0
6944.445	500.0	100.0	100.0	0	0.0	0.0	0.153	1.0	97.34914	6.627	1	1.0	2.0	10.0	0.0	0.0
6944.445	500.0	100.0	100.0	0	0.0	0.0	0.152	1.0	97.34914	6.672	1	1.0	2.0	10.0	0.0	0.0
6944.445	500.0	100.0	100.0	0	0.0	0.0	0.15	1.0	97.181496	6.672	1	1.0	2.0	12.0	0.0	0.0
6944.445	500.0	100.0	100.0	0	0.0	0.0	0.148	1.0	97.181496	6.692	1	1.0	2.0	12.0	0.0	0.0
6944.445	500.0	100.0	100.0	0	0.0	0.0	0.147	1.0	97.54714	6.692	1	1.0	2.0	12.0	0.0	0.0
6944.445	500.0	100.0	100.0	0	0.0	0.0	0.145	1.0	97.370834	6.728	1	1.0	2.0	12.0	0.0	0.0
6944.445	500.0	100.0	100.0	0	0.0	0.0	0.144	1.0	97.370834	6.743	1	1.0	2.0	12.0	0.0	0.0
6944.445	500.0	100.0	100.0	0	0.0	0.0	0.142	1.0	96.755295	6.743	1	1.0	2.0	12.0	0.0	0.0
6944.445	500.0	100.0	100.0	0	0.0	0.0	0.141	1.0	96.70188	6.771	1	1.0	2.0	12.0	0.0	0.0
6944.445	500.0	100.0	100.0	0	0.0	0.0	0.139	1.0	96.70188	6.785	1	1.0	2.0	12.0	0.0	0.0
6944.445	500.0	100.0	100.0	0	0.0	0.0	0.138	1.0	96.91708	6.785	1	1.0	2.0	12.0	0.0	0.0
6944.445	500.0	100.0	100.0	0	0.0	0.0	0.136	1.0	96.32987	6.808	1	1.0	2.0	12.0	0.0	0.0
6944.445	500.0	100.0	100.0	0	0.0	0.0	0.135	1.0	96.10727	6.808	1	1.0	2.0	12.0	0.0	0.0
6944.445	500.0	100.0	100.0	0	0.0	0.0	0.133	1.0	96.53313	6.817	1	1.0	2.0	12.0	0.0	0.0
6944.445	500.0	100.0	100.0	0	0.0	0.0	0.132	1.0	96.53313	6.836	1	1.0	2.0	12.0	0.0	0.0
6944.445	500.0	100.0	100.0	0	0.0	0.0	0.131	1.0	96.35393	6.836	1	1.0	2.0	12.0	0.0	0.0
6944.445	500.0	100.0	100.0	0	0.0	0.0	0.129	1.0	96.626114	6.852	1	1.0	2.0	12.0	0.0	0.0
6944.445	500.0	100.0	100.0	0	0.0	0.0	0.128	1.0	96.626114	6.859	1	1.0	2.0	12.0	0.0	0.0
6944.445	500.0	100.0	100.0	0	0.0	0.0	0.127	1.0	96.479256	6.859	1	1.0	2.0	12.0	0.0	0.0
6944.445	500.0	100.0	100.0	0	0.0	0.0	0.125	1.0	96.479256	6.871	1	1.0	2.0	12.0	0.0	0.0
6944.445	500.0	100.0	100.0	0	0.0	0.0	0.124	1.0	97.14719	6.871	1	1.0	2.0	12.0	0.0	0.0
6944.445	500.0	100.0	100.0	0	0.0	0.0	0.122	1.0	96.81244	6.877	1	1.0	2.0	12.0	0.0	0.0
6944.445	500.0	100.0	100.0	0	0.0	0.0	0.121	1.0	96.81244	6.888	1	1.0	2.0	12.0	0.0	0.0
6944.445	500.0	100.0	100.0	0	0.0	0.0	0.119	1.0	95.65899	6.888	1	1.0	2.0	12.0	0.0	0.0
6944.445	500.0	100.0	100.0	0	0.0	0.0	0.118	1.0	95.534744	6.892	1	1.0	2.0	12.0	0.0	0.0
6944.445	500.0	100.0	100.0	0	0.0	0.0	0.117	1.0	95.534744	6.901	1	1.0	2.0	12.0	0.0	0.0
6944.445	500.0	100.0	100.0	0	0.0	0.0	0.115	1.0	94.98181	6.901	1	1.0	2.0	12.0	0.0	0.0
6944.445	500.0	100.0	100.0	0	0.0	0.0	0.114	1.0	94.98181	6.905	1	1.0	2.0	12.0	0.0	0.0
6944.445	500.0	100.0	100.0	0	0.0	0.0	0.112	1.0	94.80304	6.905	1	1.0	2.0	12.0	0.0	0.0
6944.445	500.0	100.0	100.0	0	0.0	0.0	0.111	1.0	93.80914	6.911	1	1.0	2.0	12.0	0.0	0.0
6944.445	500.0	100.0	100.0	0	0.0	0.0	0.11	1.0	93.80914	6.913	1	1.0	2.0	12.0	0.0	0.0
6944.445	500.0	100.0	100.0	0	0.0	0.0	0.108	1.0	95.90518	6.913	1	1.0	2.0	12.0	0.0	0.0
6944.445	500.0	100.0	100.0	0	0.0	0.0	0.106	1.0	95.880066	6.92	1	1.0	2.0	12.0	0.0	0.0
6944.445	500.0	100.0	100.0	0	0.0	0.0	0.105	1.0	95.880066	6.92	1	1.0	2.0	12.0	0.0	0.0
6944.445	500.0	100.0	100.0	0	0.0	0.0	0.103	1.0	95.5709	6.922	1	1.0	2.0	12.0	0.0	0.0
6944.445	500.0	100.0	100.0	0	0.0	0.0	0.102	1.0	95.5709	6.926	1	1.0	2.0	12.0	0.0	0.0
6944.445	500.0	100.0	100.0	0	0.0	0.0	0.1	1.0	96.37785	6.926	1	1.0	2.0	12.0	0.0	0.0
6944.445	500.0	100.0	100.0	0	0.0	0.0	0.099	1.0	96.13199	6.928	1	1.0	2.0	12.0	0.0	0.0
6944.445	500.0	100.0	100.0	0	0.0	0.0	0.097	1.0	96.1685	6.931	1	1.0	2.0	12.0	0.0	0.0
6944.445	500.0	100.0	100.0	0	0.0	0.0	0.096	1.0	96.50376	6.931	1	1.0	2.0	12.0	0.0	0.0
6944.445	500.0	100.0	100.0	0	0.0	0.0	0.094	1.0	95.85514	6.932	1	1.0	2.0	12.0	0.0	0.0
6944.445	500.0	100.0	100.0	0	0.0	0.0	0.093	1.0	95.52737	6.935	1	1.0	2.0	12.0	0.0	0.0
6944.445	500.0	100.0	100.0	1	0.0	0.0	0.091	1.0	95.78677	6.935	1	1.0	2.0	12.0	0.0	0.0
6944.445	500.0	100.0	100.0	1	0.0	0.0	0.09	1.0	95.78677	6.936	1	1.0	2.0	12.0	0.0	0.0
6944.445	500.0	100.0	100.0	1	0.0	0.0	0.089	1.0	95.29773	6.936	1	1.0	2.0	12.0	0.0	0.0
6944.445	500.0	100.0	100.0	1	0.0	0.0	0.087	1.0	95.54259	6.938	1	1.0	2.0	12.0	0.0	0.0
6944.445	500.0	100.0	100.0	1	0.0	0.0	0.086	1.0	95.54259	6.94	1	1.0	2.0	12.0	0.0	0.0
6944.445	500.0	100.0	100.0	1	0.0	0.0	0.084	1.0	96.53967	6.94	1	1.0	2.0	12.0	0.0	0.0
6944.445	500.0	100.0	100.0	1	0.0	0.0	0.083	1.0	96.48517	6.942	1	1.0	2.0	12.0	0.0	0.0
6944.445	500.0	100.0	100.0	1	0.0	0.0	0.082	1.0	96.48517	6.943	1	1.0	2.0	12.0	0.0	0.0
6944.445	500.0	100.0	100.0	1	0.0	0.0	0.08	1.0	96.09595	6.943	1	1.0	2.0	12.0	0.0	0.0
6944.445	500.0	100.0	100.0	1	0.0	0.0	0.079	1.0	96.09595	6.944	1	1.0	2.0	12.0	0.0	0.0
6944.445	500.0	100.0	100.0	1	0.0	0.0	0.078	1.0	96.376045	6.944	1	1.0	2.0	12.0	0.0	0.0
6944.445	500.0	100.0	100.0	1	0.0	0.0	0.076	1.0	97.743835	6.946	1	1.0	2.0	12.0	0.0	0.0
6944.445	500.0	100.0	100.0	1	0.0	0.0	0.075	1.0	97.743835	6.946	1	1.0	2.0	12.0	0.0	0.0
6944.445	500.0	100.0	100.0	1	0.0	0.0	0.074	1.0	97.55475	6.946	1	1.0	2.0	12.0	0.0	0.0
6944.445	500.0	100.0	100.0	1	0.0	0.0	0.073	1.0	96.76035	6.947	1	1.0	2.0	12.0	0.0	0.0
6944.445	500.0	100.0	100.0	1	0.0	0.0	0.071	1.0	96.76035	6.948	1	1.0	2.0	12.0	0.0	0.0
6944.445	500.0	100.0	100.0	1	0.0	0.0	0.07	1.0	96.666916	6.948	1	1.0	2.0	12.0	0.0	0.0
6944.445	500.0	100.0	100.0	1	0.0	0.0	0.069	1.0	96.666916	6.948	1	1.0	2.0	12.0	0.0	0.0
6944.445	500.0	100.0	100.0	1	0.0	0.0	0.068	1.0	96.22424	6.948	1	1.0	2.0	12.0	0.0	0.0
6944.445	500.0	100.0	100.0	1	0.0	0.0	0.066	1.0	96.04674	6.949	1	1.0	2.0	12.0	0.0	0.0
6944.445	500.0	100.0	100.0	1	0.0	0.0	0.065	1.0	96.04674	6.949	1	1.0	2.0	12.0	0.0	0.0
6944.445	500.0	100.0	100.0	1	0.0	0.0	0.064	1.0	95.75133	6.949	1	1.0	2.0	12.0	0.0	0.0
6944.445	500.0	100.0	100.0	1	0.0	0.0	0.063	1.0	95.70591	6.949	1	1.0	2.0	12.0	0.0	0.0
6944.445	500.0	100.0	100.0	1	0.0	0.0	0.061	1.0	95.46237	6.949	1	1.0	2.0	12.0	0.0	0.0
6944.445	500.0	100.0	100.0	1	0.0	0.0	0.06	1.0	94.42992	6.949	1	1.0	2.0	12.0	0.0	0.0
6944.445	500.0	100.0	100.0	1	0.0	0.0	0.059	1.0	94.42992	6.949	1	1.0	2.0	12.0	0.0	0.0
6944.445	500.0	100.0	100.0	1	0.0	0.0	0.058	1.0	95.172	6.949	1	1.0	2.0	12.0	0.0	0.0
6944.445	500.0	100.0	100.0	1	0.0	0.0	0.057	1.0	95.62841	6.95	1	1.0	2.0	12.0	0.0	0.0
6944.445	500.0	100.0	100.0	1	0.0	0.0	0.055	1.0	95.62841	6.95	1	1.0	2.0	12.0	0.0	0.0
6944.445	500.0	100.0	100.0	1	0.0	0.0	0.054	1.0	96.67583	6.95	1	1.0	2.0	12.0	0.0	0.0
6944.445	500.0	100.0	100.0	1	0.0	0.0	0.053	1.0	97.07678	6.95	1	1.0	2.0	12.0	0.0	0.0
6944.445	500.0	100.0	100.0	1	0.0	0.0	0.052	1.0	97.07678	6.951	1	1.0	2.0	12.0	0.0	0.0
6944.445	500.0	100.0	100.0	1	0.0	0.0	0.051	1.0	96.00545	6.951	1	1.0	2.0	12.0	0.0	0.0
6944.445	500.0	100.0	100.0	1	0.0	0.0	0.049	1.0	96.00545	6.951	1	1.0	2.0	12.0	0.0	0.0
6944.445	500.0	100.0	100.0	1	0.0	0.0	0.048	1.0	95.770065	6.951	1	1.0	2.0	12.0	0.0	0.0
6944.445	500.0	100.0	100.0	1	0.0	0.0	0.047	1.0	95.89815	6.951	1	1.0	2.0	12.0	0.0	0.0
6944.445	500.0	100.0	100.0	1	0.0	0.0	0.046	1.0	95.89815	6.951	1	1.0	2.0	12.0	0.0	0.0
6944.445	500.0	100.0	100.0	1	0.0	0.0	0.045	1.0	95.9024	6.951	1	1.0	2.0	12.0	0.0	0.0
6944.445	500.0	100.0	100.0	1	0.0	0.0	0.044	1.0	96.249985	6.951	1	1.0	2.0	12.0	0.0	0.0
6944.445	500.0	100.0	100.0	1	0.0	0.0	0.043	1.0	96.249985	6.951	1	1.0	2.0	12.0	0.0	0.0
6944.445	500.0	100.0	100.0	1	0.0	0.0	0.042	1.0	96.288376	6.951	1	1.0	2.0	12.0	0.0	0.0
6944.445	500.0	100.0	100.0	1	0.0	0.0	0.041	1.0	96.288376	6.951	1	1.0	2.0	12.0	0.0	0.0
6944.445	500.0	100.0	100.0	1	0.0	0.0	0.04	1.0	96.42564	6.951	1	1.0	2.0	12.0	0.0	0.0
6944.445	500.0	100.0	100.0	1	0.0	0.0	0.038	1.0	96.56398	6.951	1	1.0	2.0	12.0	0.0	0.0
6944.445	500.0	100.0	100.0	1	0.0	0.0	0.037	1.0	96.56398	6.952	1	1.0	2.0	12.0	0.0	0.0
6944.445	500.0	100.0	100.0	1	0.0	0.0	0.036	1.0	96.19811	6.952	1	1.0	2.0	12.0	0.0	0.0
6944.445	500.0	100.0	100.0	1	0.0	0.0	0.035	1.0	95.48193	6.952	1	1.0	2.0	12.0	0.0	0.0
6944.445	500.0	100.0	100.0	1	0.0	0.0	0.034	1.0	95.834915	6.952	1	1.0	2.0	12.0	0.0	0.0
6944.445	500.0	100.0	100.0	1	0.0	0.0	0.033	1.0	96.18252	6.952	1	1.0	2.0	12.0	0.0	0.0
6944.445	500.0	100.0	100.0	1	0.0	0.0	0.031	1.0	96.18252	6.952	1	1.0	2.0	12.0	0.0	0.0
6944.445	500.0	100.0	100.0	1	0.0	0.0	0.03	1.0	95.56558	6.952	1	1.0	2.0	12.0	0.0	0.0
6944.445	500.0	100.0	100.0	1	0.0	0.0	0.029	1.0	95.94555	6.952	1	1.0	2.0	12.0	0.0	0.0
6944.445	500.0	100.0	100.0	1	0.0	0.0	0.028	1.0	95.94555	6.952	1	1.0	2.0	12.0	0.0	0.0
6944.445	500.0	100.0	100.0	1	0.0	0.0	0.027	1.0	94.99835	6.952	1	1.0	2.0	12.0	0.0	0.0
6944.445	500.0	100.0	100.0	1	0.0	0.0	0.026	1.0	94.21941	6.952	1	1.0	2.0	12.0	0.0	0.0
6944.445	500.0	100.0	100.0	1	0.0	0.0	0.025	1.0	94.21941	6.952	1	1.0	2.0	12.0	0.0	0.0
6944.445	500.0	100.0	100.0	1	0.0	0.0	0.023	1.0	94.52967	6.952	1	1.0	2.0	12.0	0.0	0.0
6944.445	500.0	100.0	100.0	1	0.0	0.0	0.022	1.0	94.52967	6.952	1	1.0	2.0	12.0	0.0	0.0
6944.445	500.0	100.0	100.0	1	0.0	0.0	0.021	1.0	94.39357	6.952	1	1.0	2.0	12.0	0.0	0.0
6944.445	500.0	100.0	100.0	1	0.0	0.0	0.02	1.0	95.06404	6.952	1	1.0	2.0	12.0	0.0	0.0
6944.445	500.0	100.0	100.0	1	0.0	0.0	0.019	1.0	95.06404	6.952	1	1.0	2.0	12.0	0.0	0.0
6944.445	500.0	100.0	100.0	1	0.0	0.0	0.018	1.0	94.9742	6.952	1	1.0	2.0	12.0	0.0	0.0
6944.445	500.0	100.0	100.0	1	0.0	0.0	0.017	1.0	95.47267	6.952	1	1.0	2.0	12.0	0.0	0.0
6944.445	500.0	100.0	100.0	1	0.0	0.0	0.016	1.0	95.47267	6.952	1	1.0	2.0	12.0	0.0	0.0
6944.445	500.0	100.0	100.0	1	0.0	0.0	0.015	1.0	95.28285	6.952	1	1.0	2.0	12.0	0.0	0.0
6944.445	500.0	100.0	100.0	1	0.0	0.0	0.014	1.0	95.28285	6.952	1	1.0	2.0	12.0	0.0	0.0
6944.445	500.0	100.0	100.0	1	0.0	0.0	0.013	1.0	95.13719	6.952	1	1.0	2.0	12.0	0.0	0.0
6944.445	500.0	100.0	100.0	1	0.0	0.0	0.012	1.0	95.75258	6.952	1	1.0	2.0	12.0	0.0	0.0
6944.445	500.0	100.0	100.0	1	0.0	0.0	0.011	1.0	95.75258	6.952	1	1.0	2.0	12.0	0.0	0.0
6944.445	500.0	100.0	100.0	1	0.0	0.0	0.01	1.0	96.06064	6.952	1	1.0	2.0	12.0	0.0	0.0
6944.445	500.0	100.0	100.0	1	0.0	0.0	0.009	1.0	96.09986	6.952	1	1.0	2.0	12.0	0.0	0.0
6944.445	500.0	100.0	100.0	1	0.0	0.0	0.007	1.0	96.09986	6.952	1	1.0	2.0	12.0	0.0	0.0
6944.445	500.0	100.0	100.0	1	0.0	0.0	0.006	1.0	95.94703	6.952	1	1.0	2.0	12.0	0.0	0.0
6944.445	500.0	100.0	100.0	1	0.0	0.0	0.005	1.0	95.94703	6.952	1	1.0	2.0	12.0	0.0	0.0
6944.445	500.0	100.0	100.0	1	0.0	0.0	0.004	1.0	96.37389	6.952	1	1.0	2.0	12.0	0.0	0.0
6944.445	500.0	100.0	100.0	1	0.0	0.0	0.003	1.0	96.031586	6.952	1	1.0	2.0	12.0	0.0	0.0
6944.445	500.0	100.0	100.0	1	0.0	0.0	0.002	1.0	96.031586	6.952	1	1.0	2.0	12.0	0.0	0.0
6944.445	500.0	100.0	100.0	1	0.0	0.0	0.001	1.0	98.356606	6.952	1	1.0	2.0	12.0	0.0	0.0
6944.445	500.0	100.0	100.0	1	0.0	0.0	0.0	1.0	97.646454	6.952	1	1.0	2.0	12.0	0.0	0.0
6944.445	500.0	100.0	100.0	1	0.0	0.0	0.0	1.0	97.646454	6.952	1	1.0	2.0	12.0	0.0	0.0
6944.445	500.0	100.0	100.0	1	0.0	0.0	-0.002	1.0	96.93425	6.952	1	1.0	2.0	12.0	0.0	0.0
6944.445	500.0	100.0	100.0	1	0.0	0.0	-0.003	1.0	96.93425	6.952	1	1.0	2.0	12.0	0.0	0.0
6944.445	500.0	100.0	100.0	1	0.0	0.0	-0.005	1.0	97.060036	6.952	1	1.0	2.0	12.0	0.0	0.0
6944.445	500.0	100.0	100.0	1	0.0	0.0	-0.006	1.0	96.70745	6.952	1	1.0	2.0	12.0	0.0	0.0
6944.445	500.0	100.0	100.0	1	0.0	0.0	-0.007	1.0	96.70745	6.952	1	1.0	2.0	12.0	0.0	0.0
6944.445	500.0	100.0	100.0	1	0.0	0.0	-0.008	1.0	96.7969	6.952	1	1.0	2.0	12.0	0.0	0.0
6944.445	500.0	100.0	100.0	1	0.0	0.0	-0.01	1.0	97.306725	6.952	1	1.0	2.0	13.0	0.0	0.0
6944.445	500.0	100.0	100.0	0	0.0	0.0	-0.011	1.0	97.306725	6.952	1	1.0	3.0	14.0	0.0	0.0
0.0	500.0	100.0	100.0	0	0.0	0.0	-0.012	1.0	97.621605	6.952	1	1.0	3.0	0.0	0.0	0.0
0.0	500.0	100.0	100.0	0	0.0	0.0	-0.014	1.0	97.85677	6.952	1	1.0	3.0	0.0	0.0	0.0
0.0	500.0	100.0	100.0	0	0.0	0.0	-0.015	1.0	97.9572	6.952	1	1.0	3.0	0.0	0.0	0.0
0.0	500.0	100.0	100.0	0	0.0	0.0	-0.017	1.0	97.56797	6.952	1	1.0	3.0	0.0	0.0	0.0
0.0	500.0	100.0	100.0	0	0.0	0.0	-0.018	1.0	97.10835	6.004	1	1.0	3.0	0.0	0.0	0.0
0.0	500.0	100.0	100.0	0	0.0	0.0	-0.02	1.0	97.79255	6.004	1	1.0	3.0	0.0	0.0	0.0
0.0	500.0	100.0	100.0	0	0.0	0.0	-0.022	1.0	97.90772	5.58	1	1.0	3.0	0.0	0.0	0.0
0.0	500.0	100.0	100.0	0	0.0	0.0	-0.024	1.0	97.90772	5.58	1	1.0	3.0	0.0	0.0	0.0
0.0	500.0	100.0	100.0	0	0.0	0.0	-0.025	1.0	97.682755	4.818	1	1.0	3.0	0.0	0.0	0.0
0.0	500.0	100.0	100.0	0	0.0	0.0	-0.027	1.0	97.682755	4.478	1	1.0	3.0	0.0	0.0	0.0
0.0	500.0	100.0	100.0	0	0.0	0.0	-0.029	1.0	97.15925	4.478	1	1.0	3.0	0.0	0.0	0.0
0.0	500.0	100.0	100.0	0	0.0	0.0	-0.031	1.0	96.45072	3.867	1	1.0	3.0	0.0	0.0	0.0
0.0	500.0	100.0	100.0	0	0.0	0.0	-0.033	1.0	96.45072	3.593	1	1.0	3.0	0.0	0.0	0.0
0.0	500.0	100.0	100.0	0	0.0	0.0	-0.035	1.0	97.41043	3.593	1	1.0	3.0	0.0	0.0	0.0
0.0	500.0	100.0	100.0	0	0.0	0.0	-0.036	1.0	96.82184	3.103	1	1.0	3.0	0.0	0.0	0.0
0.0	500.0	100.0	100.0	0	0.0	0.0	-0.038	1.0	96.82184	3.103	1	1.0	3.0	0.0	0.0	0.0
0.0	500.0	100.0	100.0	0	0.0	0.0	-0.04	1.0	96.64668	2.679	1	1.0	3.0	0.0	0.0	0.0
0.0	500.0	100.0	100.0	0	0.0	0.0	-0.042	1.0	96.64668	2.49	1	1.0	3.0	0.0	0.0	0.0
0.0	500.0	100.0	100.0	0	0.0	0.0	-0.043	1.0	95.9716	2.49	1	1.0	3.0	0.0	0.0	0.0
0.0	500.0	100.0	100.0	0	0.0	0.0	-0.044	1.0	95.191864	2.151	1	1.0	3.0	0.0	0.0	0.0
0.0	500.0	100.0	100.0	0	0.0	0.0	-0.045	1.0	95.191864	1.998	1	1.0	3.0	0.0	0.0	0.0
0.0	500.0	100.0	100.0	0	0.0	0.0	-0.046	1.0	96.16284	1.998	1	1.0	3.0	0.0	0.0	0.0
0.0	500.0	100.0	100.0	0	0.0	0.0	-0.047	1.0	95.42566	1.725	1	1.0	3.0	0.0	0.0	0.0
0.0	500.0	100.0	100.0	0	0.0	0.0	-0.048	1.0	95.42566	1.603	1	1.0	3.0	0.0	0.0	0.0
0.0	500.0	100.0	100.0	0	0.0	0.0	-0.048	1.0	94.87121	1.603	1	1.0	3.0	0.0	0.0	0.0
0.0	500.0	100.0	100.0	0	0.0	0.0	-0.048	1.0	94.87121	1.384	1	1.0	3.0	0.0	0.0	0.0
0.0	500.0	100.0	100.0	0	0.0	0.0	-0.049	1.0	94.98015	1.384	1	1.0	3.0	0.0	0.0	0.0
0.0	500.0	100.0	100.0	0	0.0	0.0	-0.049	1.0	94.618034	1.286	1	1.0	3.0	0.0	0.0	0.0
0.0	500.0	100.0	100.0	0	0.0	0.0	-0.049	1.0	94.618034	1.111	1	1.0	3.0	0.0	0.0	0.0
0.0	500.0	100.0	100.0	0	0.0	0.0	-0.049	1.0	95.61557	1.111	1	1.0	3.0	0.0	0.0	0.0
0.0	500.0	100.0	100.0	0	0.0	0.0	-0.049	1.0	95.00732	1.032	1	1.0	3.0	0.0	0.0	0.0
0.0	500.0	100.0	100.0	0	0.0	0.0	-0.048	1.0	95.81403	0.959	1	1.0	3.0	0.0	0.0	0.0
0.0	500.0	100.0	100.0	0	0.0	0.0	-0.048	1.0	96.041954	0.959	1	1.0	3.0	2.0	0.0	0.0
0.0	500.0	100.0	100.0	0	0.0	0.0	-0.047	1.0	96.041954	0.829	1	1.0	3.0	2.0	0.0	0.0
0.0	500.0	100.0	100.0	0	0.0	0.0	-0.047	1.0	95.63278	0.829	1	1.0	3.0	3.0	0.0	0.0
-5555.5557	400.0	100.0	100.0	0	0.0	0.0	-0.046	1.0	94.83701	0.715	1	1.0	3.0	3.0	0.0	0.0
-5555.5557	400.0	100.0	100.0	0	0.0	0.0	-0.045	1.0	94.83701	0.664	1	1.0	3.0	3.0	0.0	0.0
-5555.5557	400.0	100.0	100.0	0	0.0	0.0	-0.045	1.0	95.4358	0.664	1	1.0	3.0	3.0	0.0	0.0
-5555.5557	400.0	100.0	100.0	0	0.0	0.0	-0.044	1.0	95.921524	0.18	1	1.0	3.0	3.0	0.0	0.0
-5555.5557	400.0	100.0	100.0	0	0.0	0.0	-0.042	1.0	95.921524	0.18	1	1.0	3.0	3.0	0.0	0.0
-5555.5557	400.0	100.0	100.0	0	0.0	0.0	-0.041	1.0	95.33942	-0.223	1	1.0	3.0	3.0	0.0	0.0
-5555.5557	400.0	100.0	100.0	0	0.0	0.0	-0.04	1.0	95.33942	-0.951	1	1.0	3.0	3.0	0.0	0.0
-5555.5557	400.0	100.0	100.0	0	0.0	0.0	-0.039	1.0	95.04597	-0.951	1	1.0	3.0	3.0	0.0	0.0
-5555.5557	400.0	100.0	100.0	0	0.0	0.0	-0.038	1.0	95.68706	-1.277	1	1.0	3.0	3.0	0.0	0.0
-5555.5557	400.0	100.0	100.0	0	0.0	0.0	-0.037	1.0	95.68706	-1.862	1	1.0	3.0	3.0	0.0	0.0
-5555.5557	400.0	100.0	100.0	0	0.0	0.0	-0.035	1.0	96.03248	-1.862	1	1.0	3.0	3.0	0.0	0.0
-5555.5557	400.0	100.0	100.0	0	0.0	0.0	-0.034	1.0	97.23607	-2.366	1	1.0	3.0	3.0	0.0	0.0
-5555.5557	400.0	100.0	100.0	0	0.0	0.0	-0.033	1.0	97.23607	-2.592	1	1.0	3.0	3.0	0.0	0.0
-5555.5557	400.0	100.0	100.0	0	0.0	0.0	-0.031	1.0	96.599365	-2.592	1	1.0	3.0	3.0	0.0	0.0
-5555.5557	400.0	100.0	100.0	0	0.0	0.0	-0.03	1.0	96.599365	-2.997	1	1.0	3.0	3.0	0.0	0.0
-5555.5557	400.0	100.0	100.0	0	0.0	0.0	-0.028	1.0	95.83586	-2.997	1	1.0	3.0	3.0	0.0	0.0
-5555.5557	400.0	100.0	100.0	0	0.0	0.0	-0.027	1.0	97.06594	-3.178	1	1.0	3.0	3.0	0.0	0.0
-5555.5557	400.0	100.0	100.0	0	0.0	0.0	-0.025	1.0	97.86001	-3.503	1	1.0	3.0	3.0	0.0	0.0
-5555.5557	400.0	100.0	100.0	0	0.0	0.0	-0.024	1.0	97.27306	-3.503	1	1.0	3.0	3.0	0.0	0.0
-5555.5557	400.0	100.0	100.0	0	0.0	0.0	-0.022	1.0	97.4796	-3.649	1	1.0	3.0	3.0	0.0	0.0
-5555.5557	400.0	100.0	100.0	0	0.0	0.0	-0.021	1.0	97.4796	-3.649	1	1.0	3.0	3.0	0.0	0.0
-5555.5557	400.0	100.0	100.0	0	0.0	0.0	-0.019	1.0	97.720184	-3.91	1	1.0	3.0	3.0	0.0	0.0
-5555.5557	400.0	100.0	100.0	0	0.0	0.0	-0.018	1.0	97.720184	-4.135	1	1.0	3.0	3.0	0.0	0.0
-5555.5557	400.0	100.0	100.0	0	0.0	0.0	-0.016	1.0	98.60359	-4.135	1	1.0	3.0	3.0	0.0	0.0
-5555.5557	400.0	100.0	100.0	0	0.0	0.0	-0.014	1.0	98.78324	-4.236	1	1.0	3.0	3.0	0.0	0.0
-5555.5557	400.0	100.0	100.0	0	0.0	0.0	-0.013	1.0	98.78324	-4.417	1	1.0	3.0	3.0	0.0	0.0
-5555.5557	400.0	100.0	100.0	0	0.0	0.0	-0.011	1.0	97.44683	-4.417	1	1.0	3.0	3.0	0.0	0.0
-5555.5557	400.0	100.0	100.0	0	0.0	0.0	-0.01	1.0	96.91114	-4.498	1	1.0	3.0	3.0	0.0	0.0
-5555.5557	400.0	100.0	100.0	0	0.0	0.0	-0.008	1.0	96.91114	-4.498	1	1.0	3.0	3.0	0.0	0.0
-5555.5557	400.0	100.0	100.0	0	0.0	0.0	-0.007	1.0	96.50899	-4.643	1	1.0	3.0	5.0	0.0	0.0
-5555.5557	400.0	100.0	100.0	0	0.0	0.0	-0.005	1.0	96.50899	-4.708	1	1.0	3.0	5.0	0.0	0.0
-5555.5557	400.0	100.0	100.0	0	0.0	0.0	-0.004	1.0	96.81346	-4.708	1	1.0	3.0	5.0	0.0	0.0
-5555.5557	400.0	100.0	100.0	0	0.0	0.0	-0.002	1.0	96.4703	-4.824	1	1.0	3.0	5.0	0.0	0.0
-5555.5557	400.0	100.0	100.0	0	0.0	0.0	-0.001	1.0	96.4703	-4.876	1	1.0	3.0	5.0	0.0	0.0
-5555.5557	400.0	100.0	100.0	0	0.0	0.0	0.0	1.0	95.851234	-4.876	1	1.0	3.0	5.0	0.0	0.0
-5555.5557	400.0	100.0	100.0	0	0.0	0.0	0.001	1.0	95.18689	-4.97	1	1.0	3.0	5.0	0.0	0.0
-5555.5557	400.0	100.0	100.0	0	0.0	0.0	0.002	1.0	95.18689	-5.012	1	1.0	3.0	5.0	0.0	0.0
-5555.5557	400.0	100.0	100.0	0	0.0	0.0	0.003	1.0	94.49034	-5.012	1	1.0	3.0	5.0	0.0	0.0
-5555.5557	400.0	100.0	100.0	0	0.0	0.0	0.005	1.0	94.49034	-5.087	1	1.0	3.0	5.0	0.0	0.0
-5555.5557	400.0	100.0	100.0	0	0.0	0.0	0.006	1.0	95.31837	-5.087	1	1.0	3.0	5.0	0.0	0.0
-5555.5557	400.0	100.0	100.0	0	0.0	0.0	0.007	1.0	95.68448	-5.12	1	1.0	3.0	5.0	0.0	0.0
-5555.5557	400.0	100.0	100.0	0	0.0	0.0	0.008	1.0	95.925	-5.18	1	1.0	3.0	5.0	0.0	0.0
-5555.5557	400.0	100.0	100.0	0	0.0	0.0	0.01	1.0	95.65988	-5.18	1	1.0	3.0	5.0	0.0	0.0
-5555.5557	400.0	100.0	100.0	0	0.0	0.0	0.011	1.0	95.96788	-5.207	1	1.0	3.0	5.0	0.0	0.0
-5555.5557	400.0	100.0	100.0	0	0.0	0.0	0.012	1.0	95.96788	-5.207	1	1.0	3.0	5.0	0.0	0.0
-5555.5557	400.0	100.0	100.0	0	0.0	0.0	0.013	1.0	96.40889	-5.256	1	1.0	3.0	5.0	0.0	0.0
-5555.5557	400.0	100.0	100.0	0	0.0	0.0	0.014	1.0	96.40889	-5.297	1	1.0	3.0	5.0	0.0	0.0
-5555.5557	400.0	100.0	100.0	0	0.0	0.0	0.016	1.0	95.30173	-5.297	1	1.0	3.0	5.0	0.0	0.0
-5555.5557	400.0	100.0	100.0	0	0.0	0.0	0.017	1.0	94.85695	-5.316	1	1.0	3.0	5.0	0.0	0.0
-5555.5557	400.0	100.0	100.0	0	0.0	0.0	0.018	1.0	94.85695	-5.333	1	1.0	3.0	5.0	0.0	0.0
-5555.5557	400.0	100.0	100.0	0	0.0	0.0	0.02	1.0	94.38521	-5.333	1	1.0	3.0	5.0	0.0	0.0
-5555.5557	400.0	100.0	100.0	0	0.0	0.0	0.021	1.0	93.93281	-5.364	1	1.0	3.0	5.0	0.0	0.0
-5555.5557	400.0	100.0	100.0	0	0.0	0.0	0.022	1.0	93.93281	-5.364	1	1.0	3.0	5.0	0.0	0.0
-5555.5557	400.0	100.0	100.0	0	0.0	0.0	0.024	1.0	94.54492	-5.378	1	1.0	3.0	5.0	0.0	0.0
-5555.5557	400.0	100.0	100.0	0	0.0	0.0	0.025	1.0	94.04903	-5.403	1	1.0	3.0	5.0	0.0	0.0
-5555.5557	400.0	100.0	100.0	0	0.0	0.0	0.026	1.0	94.468994	-5.403	1	1.0	3.0	5.0	0.0	0.0
-5555.5557	400.0	100.0	100.0	0	0.0	0.0	0.027	1.0	94.44451	-5.414	1	1.0	3.0	5.0	0.0	0.0
-5555.5557	400.0	100.0	100.0	0	0.0	0.0	0.029	1.0	94.37005	-5.434	1	1.0	3.0	5.0	0.0	0.0
-5555.5557	400.0	100.0	100.0	0	0.0	0.0	0.03	1.0	94.41276	-5.434	1	1.0	3.0	5.0	0.0	0.0
-5555.5557	400.0	100.0	100.0	0	0.0	0.0	0.031	1.0	94.62347	-5.452	1	1.0	3.0	5.0	0.0	0.0
-5555.5557	400.0	100.0	100.0	0	0.0	0.0	0.032	1.0	94.62347	-5.452	1	1.0	3.0	5.0	0.0	0.0
-5555.5557	400.0	100.0	100.0	0	0.0	0.0	0.034	1.0	94.76498	-5.461	1	1.0	3.0	5.0	0.0	0.0
-5555.5557	400.0	100.0	100.0	0	0.0	0.0	0.035	1.0	94.76498	-5.473	1	1.0	3.0	5.0	0.0	0.0
-5555.5557	400.0	100.0	100.0	0	0.0	0.0	0.036	1.0	95.16584	-5.473	1	1.0	3.0	5.0	0.0	0.0
-5555.5557	400.0	100.0	100.0	0	0.0	0.0	0.038	1.0	94.67573	-5.481	1	1.0	3.0	5.0	0.0	0.0
-5555.5557	400.0	100.0	100.0	0	0.0	0.0	0.039	1.0	94.67573	-5.491	1	1.0	3.0	5.0	0.0	0.0
-5555.5557	400.0	100.0	100.0	0	0.0	0.0	0.04	1.0	94.92058	-5.491	1	1.0	3.0	5.0	0.0	0.0
-5555.5557	400.0	100.0	100.0	0	0.0	0.0	0.042	1.0	95.52128	-5.496	1	1.0	3.0	5.0	0.0	0.0
-5555.5557	400.0	100.0	100.0	0	0.0	0.0	0.043	1.0	95.52128	-5.496	1	1.0	3.0	5.0	0.0	0.0
-5555.5557	400.0	100.0	100.0	0	0.0	0.0	0.045	1.0	95.53411	-5.505	1	1.0	3.0	5.0	0.0	0.0
-5555.5557	400.0	100.0	100.0	0	0.0	0.0	0.046	1.0	95.53411	-5.509	1	1.0	3.0	5.0	0.0	0.0
-5555.5557	400.0	100.0	100.0	1	0.0	0.0	0.048	1.0	95.528755	-5.509	1	1.0	3.0	5.0	0.0	0.0
-5555.5557	400.0	100.0	100.0	1	0.0	0.0	0.049	1.0	94.88179	-5.516	1	1.0	3.0	5.0	0.0	0.0
-5555.5557	400.0	100.0	100.0	1	0.0	0.0	0.051	1.0	94.88179	-5.52	1	1.0	3.0	5.0	0.0	0.0
-5555.5557	400.0	100.0	100.0	1	0.0	0.0	0.053	1.0	95.49721	-5.52	1	1.0	3.0	5.0	0.0	0.0
-5555.5557	400.0	100.0	100.0	1	0.0	0.0	0.055	1.0	96.2833	-5.525	1	1.0	3.0	5.0	0.0	0.0
-5555.5557	400.0	100.0	100.0	1	0.0	0.0	0.056	1.0	96.2833	-5.525	1	1.0	3.0	5.0	0.0	0.0
-5555.5557	400.0	100.0	100.0	1	0.0	0.0	0.059	1.0	96.73132	-5.527	1	1.0	3.0	5.0	0.0	0.0
-5555.5557	400.0	100.0	100.0	1	0.0	0.0	0.061	1.0	96.57229	-5.532	1	1.0	3.0	5.0	0.0	0.0
-5555.5557	400.0	100.0	100.0	1	0.0	0.0	0.063	1.0	96.86607	-5.532	1	1.0	3.0	5.0	0.0	0.0
-5555.5557	400.0	100.0	100.0	1	0.0	0.0	0.065	1.0	96.40674	-5.534	1	1.0	3.0	5.0	0.0	0.0
-5555.5557	400.0	100.0	100.0	1	0.0	0.0	0.067	1.0	96.40674	-5.538	1	1.0	3.0	5.0	0.0	0.0
-5555.5557	400.0	100.0	100.0	1	0.0	0.0	0.069	1.0	95.93389	-5.538	1	1.0	3.0	5.0	0.0	0.0
-5555.5557	400.0	100.0	100.0	1	0.0	0.0	0.071	1.0	95.795494	-5.541	1	1.0	3.0	5.0	0.0	0.0
-5555.5557	400.0	100.0	100.0	1	0.0	0.0	0.073	1.0	95.795494	-5.543	1	1.0	3.0	5.0	0.0	0.0
-5555.5557	400.0	100.0	100.0	1	0.0	0.0	0.076	1.0	95.69895	-5.543	1	1.0	3.0	5.0	0.0	0.0
-5555.5557	400.0	100.0	100.0	1	0.0	0.0	0.078	1.0	95.69895	-5.544	1	1.0	3.0	5.0	0.0	0.0
-5555.5557	400.0	100.0	100.0	1	0.0	0.0	0.08	1.0	95.9532	-5.544	1	1.0	3.0	5.0	0.0	0.0
-5555.5557	400.0	100.0	100.0	1	0.0	0.0	0.083	1.0	95.35756	-5.546	1	1.0	3.0	5.0	0.0	0.0
-5555.5557	400.0	100.0	100.0	1	0.0	0.0	0.085	1.0	95.35756	-5.547	1	1.0	3.0	5.0	0.0	0.0
-5555.5557	400.0	100.0	100.0	1	0.0	0.0	0.087	1.0	95.53847	-5.547	1	1.0	3.0	5.0	0.0	0.0
-5555.5557	400.0	100.0	100.0	1	0.0	0.0	0.089	1.0	95.80277	-5.549	1	1.0	3.0	5.0	0.0	0.0
-5555.5557	400.0	100.0	100.0	1	0.0	0.0	0.091	1.0	95.80277	-5.549	1	1.0	3.0	5.0	0.0	0.0
-5555.5557	400.0	100.0	100.0	1	0.0	0.0	0.093	1.0	95.82832	-5.55	1	1.0	3.0	5.0	0.0	0.0
-5555.5557	400.0	100.0	100.0	1	0.0	0.0	0.095	1.0	95.82832	-5.552	1	1.0	3.0	5.0	0.0	0.0
-5555.5557	400.0	100.0	100.0	1	0.0	0.0	0.097	1.0	95.77621	-5.552	1	1.0	3.0	5.0	0.0	0.0
-5555.5557	400.0	100.0	100.0	1	0.0	0.0	0.099	1.0	96.21083	-5.553	1	1.0	3.0	5.0	0.0	0.0
-5555.5557	400.0	100.0	100.0	1	0.0	0.0	0.101	1.0	96.21083	-5.554	1	1.0	3.0	5.0	0.0	0.0
-5555.5557	400.0	100.0	100.0	1	0.0	0.0	0.103	1.0	96.4569	-5.554	1	1.0	3.0	5.0	0.0	0.0
-5555.5557	400.0	100.0	100.0	1	0.0	0.0	0.105	1.0	96.93921	-5.555	1	1.0	3.0	5.0	0.0	0.0
-5555.5557	400.0	100.0	100.0	1	0.0	0.0	0.107	1.0	96.93921	-5.555	1	1.0	3.0	5.0	0.0	0.0
-5555.5557	400.0	100.0	100.0	1	0.0	0.0	0.109	1.0	96.92897	-5.555	1	1.0	3.0	5.0	0.0	0.0
-5555.5557	400.0	100.0	100.0	1	0.0	0.0	0.11	1.0	96.92897	-5.556	1	1.0	3.0	5.0	0.0	0.0
-5555.5557	400.0	100.0	100.0	1	0.0	0.0	0.112	1.0	97.21183	-5.556	1	1.0	3.0	5.0	0.0	0.0
-5555.5557	400.0	100.0	100.0	1	0.0	0.0	0.114	1.0	97.7361	-5.557	1	1.0	3.0	5.0	0.0	0.0
-5555.5557	400.0	100.0	100.0	1	0.0	0.0	0.115	1.0	97.7361	-5.557	1	1.0	3.0	5.0	0.0	0.0
-5555.5557	400.0	100.0	100.0	1	0.0	0.0	0.117	1.0	97.74017	-5.557	1	1.0	3.0	5.0	0.0	0.0
-5555.5557	400.0	100.0	100.0	1	0.0	0.0	0.119	1.0	97.535934	-5.559	1	1.0	3.0	5.0	0.0	0.0
-5555.5557	400.0	100.0	100.0	1	0.0	0.0	0.12	1.0	97.535934	-5.559	1	1.0	3.0	5.0	0.0	0.0
-5555.5557	400.0	100.0	100.0	1	0.0	0.0	0.122	1.0	97.69251	-5.559	1	1.0	3.0	5.0	0.0	0.0
-5555.5557	400.0	100.0	100.0	1	0.0	0.0	0.123	1.0	97.69251	-5.559	1	1.0	3.0	5.0	0.0	0.0
-5555.5557	400.0	100.0	100.0	1	0.0	0.0	0.125	1.0	97.43387	-5.559	1	1.0	3.0	5.0	0.0	0.0
-5555.5557	400.0	100.0	100.0	1	0.0	0.0	0.126	1.0	96.433174	-5.56	1	1.0	3.0	5.0	0.0	0.0
-5555.5557	400.0	100.0	100.0	1	0.0	0.0	0.127	1.0	96.433174	-5.56	1	1.0	3.0	5.0	0.0	0.0
-5555.5557	400.0	100.0	100.0	1	0.0	0.0	0.129	1.0	96.70531	-5.56	1	1.0	3.0	5.0	0.0	0.0
-5555.5557	400.0	100.0	100.0	1	0.0	0.0	0.13	1.0	97.18398	-5.56	1	1.0	3.0	5.0	0.0	0.0
-5555.5557	400.0	100.0	100.0	1	0.0	0.0	0.131	1.0	97.18398	-5.56	1	1.0	3.0	5.0	0.0	0.0
-5555.5557	400.0	100.0	100.0	1	0.0	0.0	0.133	1.0	97.29541	-5.56	1	1.0	3.0	5.0	0.0	0.0
-5555.5557	400.0	100.0	100.0	1	0.0	0.0	0.134	1.0	97.29541	-5.56	1	1.0	3.0	5.0	0.0	0.0
-5555.5557	400.0	100.0	100.0	1	0.0	0.0	0.135	1.0	97.72487	-5.56	1	1.0	3.0	5.0	0.0	0.0
-5555.5557	400.0	100.0	100.0	1	0.0	0.0	0.136	1.0	97.961075	-5.56	1	1.0	3.0	5.0	0.0	0.0
-5555.5557	400.0	100.0	100.0	1	0.0	0.0	0.137	1.0	97.961075	-5.56	1	1.0	3.0	5.0	0.0	0.0
-5555.5557	400.0	100.0	100.0	1	0.0	0.0	0.138	1.0	97.52369	-5.56	1	1.0	3.0	5.0	0.0	0.0
-5555.5557	400.0	100.0	100.0	1	0.0	0.0	0.139	1.0	97.59866	-5.56	1	1.0	3.0	5.0	0.0	0.0
-5555.5557	400.0	100.0	100.0	1	0.0	0.0	0.14	1.0	97.59866	-5.56	1	1.0	3.0	5.0	0.0	0.0
-5555.5557	400.0	100.0	100.0	1	0.0	0.0	0.141	1.0	96.30805	-5.56	1	1.0	3.0	5.0	0.0	0.0
-5555.5557	400.0	100.0	100.0	1	0.0	0.0	0.142	1.0	96.30805	-5.56	1	1.0	3.0	5.0	0.0	0.0
-5555.5557	400.0	100.0	100.0	1	0.0	0.0	0.143	1.0	96.17743	-5.56	1	1.0	3.0	5.0	0.0	0.0
-5555.5557	400.0	100.0	100.0	1	0.0	0.0	0.143	1.0	96.57458	-5.56	1	1.0	3.0	5.0	0.0	0.0
-5555.5557	400.0	100.0	100.0	1	0.0	0.0	0.144	1.0	96.57458	-5.561	1	1.0	3.0	5.0	0.0	0.0
-5555.5557	400.0	100.0	100.0	1	0.0	0.0	0.145	1.0	97.45621	-5.561	1	1.0	3.0	5.0	0.0	0.0
-5555.5557	400.0	100.0	100.0	1	0.0	0.0	0.146	1.0	96.952965	-5.561	1	1.0	3.0	5.0	0.0	0.0
-5555.5557	400.0	100.0	100.0	1	0.0	0.0	0.147	1.0	96.952965	-5.561	1	1.0	3.0	5.0	0.0	0.0
-5555.5557	400.0	100.0	100.0	1	0.0	0.0	0.148	1.0	97.36558	-5.561	1	1.0	3.0	5.0	0.0	0.0
-5555.5557	400.0	100.0	100.0	1	0.0	0.0	0.149	1.0	97.36558	-5.561	1	1.0	3.0	5.0	0.0	0.0
-5555.5557	400.0	100.0	100.0	1	0.0	0.0	0.15	1.0	97.09689	-5.561	1	1.0	3.0	5.0	0.0	0.0
-5555.5557	400.0	100.0	100.0	1	0.0	0.0	0.151	1.0	97.475365	-5.561	1	1.0	3.0	5.0	0.0	0.0
-5555.5557	400.0	100.0	100.0	1	0.0	0.0	0.152	1.0	97.475365	-5.561	1	1.0	3.0	5.0	0.0	0.0
-5555.5557	400.0	100.0	100.0	1	0.0	0.0	0.153	1.0	97.15253	-5.561	1	1.0	3.0	6.0	0.0	0.0
0.0	400.0	100.0	100.0	0	0.0	0.0	0.154	1.0	97.18974	-5.561	1	2.0	3.0	0.0	0.0	0.0
0.0	400.0	100.0	100.0	0	0.0	0.0	0.155	1.0	97.18974	-5.561	1	2.0	3.0	0.0	0.0	0.0
0.0	400.0	100.0	100.0	0	0.0	0.0	0.156	1.0	98.219666	-5.561	1	2.0	3.0	0.0	0.0	0.0
0.0	400.0	100.0	100.0	0	0.0	0.0	0.157	1.0	97.899536	-5.561	1	2.0	3.0	0.0	0.0	0.0
0.0	400.0	100.0	100.0	0	0.0	0.0	0.158	1.0	98.10728	-5.561	1	2.0	3.0	0.0	0.0	0.0
0.0	400.0	100.0	100.0	0	0.0	0.0	0.16	1.0	97.38247	-5.168	1	2.0	3.0	0.0	0.0	0.0
0.0	400.0	100.0	100.0	0	0.0	0.0	0.161	1.0	97.38247	-4.463	1	2.0	3.0	0.0	0.0	0.0
0.0	400.0	100.0	100.0	0	0.0	0.0	0.162	1.0	97.75755	-4.463	1	2.0	3.0	0.0	0.0	0.0
0.0	400.0	100.0	100.0	0	0.0	0.0	0.164	1.0	97.61998	-4.147	1	2.0	3.0	0.0	0.0	0.0
0.0	400.0	100.0	100.0	0	0.0	0.0	0.165	1.0	97.61998	-4.147	1	2.0	3.0	0.0	0.0	0.0
0.0	400.0	100.0	100.0	0	0.0	0.0	0.167	1.0	97.16182	-3.581	1	2.0	3.0	0.0	0.0	0.0
0.0	400.0	100.0	100.0	0	0.0	0.0	0.168	1.0	97.16182	-3.093	1	2.0	3.0	0.0	0.0	0.0
0.0	400.0	100.0	100.0	0	0.0	0.0	0.169	1.0	96.07766	-3.093	1	2.0	3.0	0.0	0.0	0.0
0.0	400.0	100.0	100.0	0	0.0	0.0	0.171	1.0	95.49428	-2.874	1	2.0	3.0	0.0	0.0	0.0
0.0	400.0	100.0	100.0	0	0.0	0.0	0.172	1.0	95.49428	-2.67	1	2.0	3.0	0.0	0.0	0.0
0.0	400.0	100.0	100.0	0	0.0	0.0	0.174	1.0	96.20699	-2.67	1	2.0	3.0	0.0	0.0	0.0
0.0	400.0	100.0	100.0	0	0.0	0.0	0.175	1.0	95.37433	-2.306	1	2.0	3.0	0.0	0.0	0.0
0.0	400.0	100.0	100.0	0	0.0	0.0	0.177	1.0	95.37433	-2.306	1	2.0	3.0	0.0	0.0	0.0
0.0	400.0	100.0	100.0	0	0.0	0.0	0.178	1.0	95.33086	-1.992	1	2.0	3.0	0.0	0.0	0.0
0.0	400.0	100.0	100.0	0	0.0	0.0	0.18	1.0	95.33086	-1.85	1	2.0	3.0	0.0	0.0	0.0
0.0	400.0	100.0	100.0	0	0.0	0.0	0.181	1.0	95.38947	-1.85	1	2.0	3.0	0.0	0.0	0.0
0.0	400.0	100.0	100.0	0	0.0	0.0	0.183	1.0	95.51029	-1.598	1	2.0	3.0	0.0	0.0	0.0
0.0	400.0	100.0	100.0	0	0.0	0.0	0.184	1.0	95.51029	-1.485	1	2.0	3.0	0.0	0.0	0.0
0.0	400.0	100.0	100.0	0	0.0	0.0	0.186	1.0	96.75666	-1.485	1	2.0	3.0	0.0	0.0	0.0
0.0	400.0	100.0	100.0	0	0.0	0.0	0.187	1.0	97.17376	-1.282	1	2.0	3.0	0.0	0.0	0.0
0.0	400.0	100.0	100.0	0	0.0	0.0	0.189	1.0	97.17376	-1.282	1	2.0	3.0	0.0	0.0	0.0
0.0	400.0	100.0	100.0	0	0.0	0.0	0.19	1.0	96.96109	-1.191	1	2.0	3.0	0.0	0.0	0.0
0.0	400.0	100.0	100.0	0	0.0	0.0	0.192	1.0	96.96109	-1.029	1	2.0	3.0	0.0	0.0	0.0
0.0	400.0	100.0	100.0	0	0.0	0.0	0.193	1.0	96.93248	-1.029	1	2.0	3.0	0.0	0.0	0.0
0.0	400.0	100.0	100.0	0	0.0	0.0	0.195	1.0	96.70874	-0.956	1	2.0	3.0	0.0	0.0	0.0
0.0	400.0	100.0	100.0	0	0.0	0.0	0.196	1.0	95.81403	-0.825	1	2.0	3.0	0.0	0.0	0.0
0.0	400.0	100.0	100.0	0	0.0	0.0	0.198	1.0	97.38811	-0.825	1	2.0	3.0	0.0	0.0	0.0
0.0	400.0	100.0	100.0	0	0.0	0.0	0.199	1.0	97.205635	-0.767	1	2.0	3.0	0.0	0.0	0.0
0.0	400.0	100.0	100.0	0	0.0	0.0	0.201	1.0	97.205635	-0.767	1	2.0	3.0	0.0	0.0	0.0
0.0	400.0	100.0	100.0	0	0.0	0.0	0.202	1.0	97.107216	-0.662	1	2.0	3.0	0.0	0.0	0.0
0.0	400.0	100.0	100.0	0	0.0	0.0	0.204	1.0	97.107216	-0.571	1	2.0	3.0	0.0	0.0	0.0
0.0	400.0	100.0	100.0	0	0.0	0.0	0.205	1.0	97.17551	-0.571	1	2.0	3.0	0.0	0.0	0.0
0.0	400.0	100.0	100.0	0	0.0	0.0	0.206	1.0	97.36165	-0.531	1	2.0	3.0	0.0	0.0	0.0
0.0	400.0	100.0	100.0	0	0.0	0.0	0.208	1.0	97.36165	-0.458	1	2.0	3.0	0.0	0.0	0.0
0.0	400.0	100.0	100.0	0	0.0	0.0	0.209	1.0	97.34156	-0.458	1	2.0	3.0	0.0	0.0	0.0
0.0	400.0	100.0	100.0	0	0.0	0.0	0.21	1.0	97.59666	-0.426	1	2.0	3.0	0.0	0.0	0.0
0.0	400.0	100.0	100.0	0	0.0	0.0	0.211	1.0	97.59666	-0.426	1	2.0	3.0	0.0	0.0	0.0
0.0	400.0	100.0	100.0	0	0.0	0.0	0.213	1.0	97.750404	-0.368	1	2.0	3.0	0.0	0.0	0.0
0.0	400.0	100.0	100.0	0	0.0	0.0	0.214	1.0	97.750404	-0.341	1	2.0	3.0	0.0	0.0	0.0
0.0	400.0	100.0	100.0	0	0.0	0.0	0.215	1.0	96.49041	-0.341	1	2.0	3.0	0.0	0.0	0.0
0.0	400.0	100.0	100.0	0	0.0	0.0	0.216	1.0	96.048805	-0.295	1	2.0	3.0	0.0	0.0	0.0
0.0	400.0	100.0	100.0	0	0.0	0.0	0.217	1.0	96.048805	-0.274	1	2.0	3.0	0.0	0.0	0.0
0.0	400.0	100.0	100.0	0	0.0	0.0	0.218	1.0	95.41283	-0.274	1	2.0	3.0	0.0	0.0	0.0
0.0	400.0	100.0	100.0	0	0.0	0.0	0.22	1.0	95.22675	-0.236	1	2.0	3.0	0.0	0.0	0.0
0.0	400.0	100.0	100.0	0	0.0	0.0	0.22	1.0	95.526825	-0.236	1	2.0	3.0	0.0	0.0	0.0
0.0	400.0	100.0	100.0	0	0.0	0.0	0.221	1.0	96.25165	-0.219	1	2.0	3.0	0.0	0.0	0.0
0.0	400.0	100.0	100.0	0	0.0	0.0	0.222	1.0	96.25165	-0.189	1	2.0	3.0	0.0	0.0	0.0
0.0	400.0	100.0	100.0	0	0.0	0.0	0.223	1.0	95.47667	-0.189	1	2.0	3.0	0.0	0.0	0.0
0.0	400.0	100.0	100.0	0	0.0	0.0	0.223	1.0	95.532776	-0.163	1	2.0	3.0	0.0	0.0	0.0
0.0	400.0	100.0	100.0	0	0.0	0.0	0.224	1.0	95.532776	-0.152	1	2.0	3.0	0.0	0.0	0.0
0.0	400.0	100.0	100.0	0	0.0	0.0	0.224	1.0	95.18849	-0.152	1	2.0	3.0	0.0	0.0	0.0
0.0	400.0	100.0	100.0	0	0.0	0.0	0.224	1.0	95.18849	-0.131	1	2.0	3.0	0.0	0.0	0.0
0.0	400.0	100.0	100.0	0	0.0	0.0	0.224	1.0	95.30319	-0.131	1	2.0	3.0	0.0	0.0	0.0
0.0	400.0	100.0	100.0	0	0.0	0.0	0.224	1.0	95.648964	-0.121	1	2.0	3.0	0.0	0.0	0.0
0.0	400.0	100.0	100.0	0	0.0	0.0	0.224	1.0	95.648964	-0.105	1	2.0	3.0	0.0	0.0	0.0
0.0	400.0	100.0	100.0	0	0.0	0.0	0.223	0.0	96.388916	-0.105	1	2.0	3.0	14.0	0.0	0.0
0.0	400.0	100.0	100.0	0	0.0	0.0	0.222	0.0	96.25285	-0.097	1	2.0	3.0	0.0	0.0	0.0
0.0	400.0	100.0	100.0	0	0.0	0.0	0.221	0.0	96.25285	-0.084	1	2.0	3.0	0.0	0.0	0.0
0.0	400.0	100.0	100.0	0	0.0	0.0	0.22	0.0	97.02978	-0.084	1	2.0	3.0	0.0	0.0	0.0
0.0	400.0	100.0	100.0	0	0.0	0.0	0.219	0.0	97.02978	-0.078	1	2.0	3.0	0.0	0.0	0.0
0.0	400.0	100.0	100.0	0	0.0	0.0	0.218	0.0	96.46729	-0.078	1	2.0	3.0	0.0	0.0	0.0
0.0	400.0	100.0	100.0	0	0.0	0.0	0.216	0.0	96.25722	-0.067	1	2.0	3.0	0.0	0.0	0.0
0.0	400.0	100.0	100.0	0	0.0	0.0	0.215	0.0	96.25722	-0.062	1	2.0	3.0	0.0	0.0	0.0
0.0	400.0	100.0	100.0	0	0.0	0.0	0.213	0.0	96.46789	-0.062	1	2.0	3.0	0.0	0.0	0.0
0.0	400.0	100.0	100.0	0	0.0	0.0	0.211	0.0	96.21108	-0.053	1	2.0	3.0	0.0	0.0	0.0
0.0	400.0	100.0	100.0	0	0.0	0.0	0.209	0.0	96.21108	-0.049	1	2.0	3.0	0.0	0.0	0.0
0.0	400.0	100.0	100.0	0	0.0	0.0	0.207	0.0	96.084114	-0.049	1	2.0	3.0	0.0	0.0	0.0
0.0	400.0	100.0	100.0	0	0.0	0.0	0.205	0.0	96.084114	-0.043	1	2.0	3.0	0.0	0.0	0.0
0.0	400.0	100.0	100.0	0	0.0	0.0	0.203	0.0	96.00375	-0.043	1	2.0	3.0	0.0	0.0	0.0
0.0	400.0	100.0	100.0	0	0.0	0.0	0.201	0.0	95.78743	-0.039	1	2.0	3.0	0.0	0.0	0.0
0.0	400.0	100.0	100.0	0	0.0	0.0	0.199	0.0	95.78743	-0.034	1	2.0	3.0	0.0	0.0	0.0
0.0	400.0	100.0	100.0	0	0.0	0.0	0.196	0.0	95.43138	-0.034	1	2.0	3.0	0.0	0.0	0.0
0.0	400.0	100.0	100.0	0	0.0	0.0	0.194	0.0	96.40617	-0.031	1	2.0	3.0	0.0	0.0	0.0
0.0	400.0	100.0	100.0	0	0.0	0.0	0.191	0.0	96.40617	-0.029	1	2.0	3.0	0.0	0.0	0.0
0.0	400.0	100.0	100.0	0	0.0	0.0	0.189	0.0	96.50033	-0.029	1	2.0	3.0	0.0	0.0	0.0
0.0	400.0	100.0	100.0	0	0.0	0.0	0.187	0.0	96.50033	-0.025	1	2.0	3.0	0.0	0.0	0.0
0.0	400.0	100.0	100.0	0	0.0	0.0	0.184	0.0	97.54988	-0.025	1	2.0	3.0	0.0	0.0	0.0
0.0	400.0	100.0	100.0	0	0.0	0.0	0.182	0.0	97.37649	-0.021	1	2.0	3.0	0.0	0.0	0.0
0.0	400.0	100.0	100.0	0	0.0	0.0	0.179	0.0	97.60149	-0.018	1	2.0	3.0	0.0	0.0	0.0
0.0	400.0	100.0	100.0	0	0.0	0.0	0.176	0.0	98.21502	-0.018	1	2.0	3.0	0.0	0.0	0.0
0.0	400.0	100.0	100.0	0	0.0	0.0	0.174	0.0	97.49316	-0.017	1	2.0	3.0	0.0	0.0	0.0
0.0	400.0	100.0	100.0	0	0.0	0.0	0.171	0.0	96.77629	-0.014	1	2.0	3.0	0.0	0.0	0.0
0.0	400.0	100.0	100.0	0	0.0	0.0	0.169	0.0	96.62138	-0.014	1	2.0	3.0	0.0	0.0	0.0
0.0	400.0	100.0	100.0	0	0.0	0.0	0.166	0.0	96.62138	-0.013	1	2.0	3.0	0.0	0.0	0.0
0.0	400.0	100.0	100.0	0	0.0	0.0	0.164	0.0	96.1681	-0.013	1	2.0	3.0	0.0	0.0	0.0
0.0	400.0	100.0	100.0	0	0.0	0.0	0.161	0.0	96.49976	-0.011	1	2.0	3.0	0.0	0.0	0.0
0.0	400.0	100.0	100.0	0	0.0	0.0	0.159	0.0	96.49976	-0.01	1	2.0	3.0	0.0	0.0	0.0
0.0	400.0	100.0	100.0	0	0.0	0.0	0.157	0.0	97.77571	-0.01	1	2.0	3.0	0.0	0.0	0.0
0.0	400.0	100.0	100.0	0	0.0	0.0	0.154	0.0	98.28576	-0.009	1	2.0	3.0	0.0	0.0	0.0
0.0	400.0	100.0	100.0	0	0.0	0.0	0.152	0.0	99.02783	-0.008	1	2.0	3.0	0.0	0.0	0.0
0.0	400.0	100.0	100.0	0	0.0	0.0	0.15	0.0	98.90413	-0.008	1	2.0	3.0	0.0	0.0	0.0
0.0	400.0	100.0	100.0	0	0.0	0.0	0.148	0.0	98.90413	-0.007	1	2.0	3.0	0.0	0.0	0.0
0.0	400.0	100.0	100.0	0	0.0	0.0	0.146	0.0	99.225174	-0.007	1	2.0	3.0	0.0	0.0	0.0
0.0	400.0	100.0	100.0	0	0.0	0.0	0.143	0.0	99.22652	-0.006	1	2.0	3.0	0.0	0.0	0.0
0.0	400.0	100.0	100.0	0	0.0	0.0	0.141	0.0	99.22652	-0.005	1	2.0	3.0	0.0	0.0	0.0
0.0	400.0	100.0	100.0	0	0.0	0.0	0.139	0.0	98.42828	-0.005	1	2.0	3.0	0.0	0.0	0.0
0.0	400.0	100.0	100.0	0	0.0	0.0	0.137	0.0	97.442825	-0.004	1	2.0	3.0	0.0	0.0	0.0
0.0	400.0	100.0	100.0	0	0.0	0.0	0.135	0.0	97.442825	-0.003	1	2.0	3.0	0.0	0.0	0.0
0.0	400.0	100.0	100.0	0	0.0	0.0	0.133	0.0	97.03793	-0.003	1	2.0	3.0	0.0	0.0	0.0
0.0	400.0	100.0	100.0	0	0.0	0.0	0.13	0.0	97.03793	-0.003	1	2.0	3.0	0.0	0.0	0.0
0.0	400.0	100.0	100.0	0	0.0	0.0	0.129	0.0	97.20701	-0.003	1	2.0	3.0	0.0	0.0	0.0
0.0	400.0	100.0	100.0	0	0.0	0.0	0.127	0.0	97.11091	-0.002	1	2.0	3.0	0.0	0.0	0.0
0.0	400.0	100.0	100.0	0	0.0	0.0	0.124	0.0	97.11091	-0.002	1	2.0	3.0	0.0	0.0	0.0
0.0	400.0	100.0	100.0	0	0.0	0.0	0.123	0.0	97.42691	-0.002	1	2.0	3.0	0.0	0.0	0.0
0.0	400.0	100.0	100.0	0	0.0	0.0	0.12	0.0	96.82263	-0.002	1	2.0	3.0	0.0	0.0	0.0
0.0	400.0	100.0	100.0	0	0.0	0.0	0.119	0.0	96.82263	-0.001	1	2.0	3.0	0.0	0.0	0.0
0.0	400.0	100.0	100.0	0	0.0	0.0	0.117	0.0	96.28852	-0.001	1	2.0	3.0	0.0	0.0	0.0
0.0	400.0	100.0	100.0	0	0.0	0.0	0.115	0.0	96.481	-0.001	1	2.0	3.0	0.0	0.0	0.0
0.0	400.0	100.0	100.0	0	0.0	0.0	0.113	0.0	96.52961	-0.001	1	2.0	3.0	0.0	0.0	0.0
0.0	400.0	100.0	100.0	0	0.0	0.0	0.112	0.0	95.832596	-0.001	1	2.0	3.0	0.0	0.0	0.0
0.0	400.0	100.0	100.0	0	0.0	0.0	0.11	0.0	96.317505	-0.001	1	2.0	3.0	0.0	0.0	0.0
0.0	400.0	100.0	100.0	0	0.0	0.0	0.108	0.0	96.23515	-0.001	1	2.0	3.0	0.0	0.0	0.0
0.0	400.0	100.0	100.0	0	0.0	0.0	0.107	0.0	97.19537	0.0	1	2.0	3.0	0.0	0.0	0.0
0.0	400.0	100.0	100.0	0	0.0	0.0	0.105	0.0	97.19537	0.0	1	2.0	3.0	0.0	0.0	0.0
0.0	400.0	100.0	100.0	0	0.0	0.0	0.104	0.0	97.95874	0.0	1	2.0	3.0	0.0	0.0	0.0
0.0	400.0	100.0	100.0	0	0.0	0.0	0.103	0.0	97.95874	0.0	1	2.0	3.0	0.0	0.0	0.0
0.0	400.0	100.0	100.0	0	0.0	0.0	0.101	0.0	96.5446	0.0	1	2.0	3.0	0.0	0.0	0.0
0.0	400.0	100.0	100.0	0	0.0	0.0	0.1	0.0	96.642654	0.0	1	2.0	3.0	0.0	0.0	0.0
0.0	400.0	100.0	100.0	0	0.0	0.0	0.099	0.0	96.642654	0.0	1	2.0	3.0	0.0	0.0	0.0
0.0	400.0	100.0	100.0	0	0.0	0.0	0.098	0.0	96.16671	0.0	1	2.0	3.0	0.0	0.0	0.0
0.0	400.0	100.0	100.0	0	0.0	0.0	0.097	0.0	95.70894	0.0	1	2.0	3.0	0.0	0.0	0.0
0.0	400.0	100.0	100.0	0	0.0	0.0	0.096	0.0	95.70894	0.0	1	2.0	3.0	0.0	0.0	0.0
0.0	400.0	100.0	100.0	0	0.0	0.0	0.095	0.0	96.11283	0.0	1	2.0	3.0	0.0	0.0	0.0
0.0	400.0	100.0	100.0	0	0.0	0.0	0.094	0.0	96.11283	0.0	1	2.0	3.0	0.0	0.0	0.0
0.0	400.0	100.0	100.0	0	0.0	0.0	0.093	0.0	95.004456	0.0	1	2.0	3.0	0.0	0.0	0.0
0.0	400.0	100.0	100.0	0	0.0	0.0	0.092	0.0	96.389084	0.0	1	2.0	3.0	0.0	0.0	0.0
0.0	400.0	100.0	100.0	0	0.0	0.0	0.09	0.0	96.389084	0.0	1	2.0	3.0	0.0	0.0	0.0
0.0	400.0	100.0	100.0	0	0.0	0.0	0.089	0.0	96.66431	0.0	1	2.0	3.0	0.0	0.0	0.0
0.0	400.0	100.0	100.0	0	0.0	0.0	0.088	0.0	97.52097	0.0	1	2.0	3.0	0.0	0.0	0.0
0.0	400.0	100.0	100.0	0	0.0	0.0	0.087	0.0	97.52097	0.0	1	2.0	3.0	0.0	0.0	0.0
0.0	400.0	100.0	100.0	0	0.0	0.0	0.086	0.0	96.9054	0.0	1	2.0	3.0	0.0	0.0	0.0
0.0	400.0	100.0	100.0	0	0.0	0.0	0.084	0.0	96.9054	0.0	1	2.0	3.0	0.0	0.0	0.0
0.0	400.0	100.0	100.0	0	0.0	0.0	0.083	0.0	96.76961	0.0	1	2.0	3.0	0.0	0.0	0.0
0.0	400.0	100.0	100.0	0	0.0	0.0	0.082	0.0	96.14433	0.0	1	2.0	3.0	0.0	0.0	0.0
0.0	400.0	100.0	100.0	0	0.0	0.0	0.081	0.0	96.14433	0.0	1	2.0	3.0	0.0	0.0	0.0
0.0	400.0	100.0	100.0	0	0.0	0.0	0.079	0.0	97.26992	0.0	1	2.0	3.0	0.0	0.0	0.0
0.0	400.0	100.0	100.0	0	0.0	0.0	0.078	0.0	97.29109	0.0	1	2.0	3.0	0.0	0.0	0.0
0.0	400.0	100.0	100.0	0	0.0	0.0	0.077	0.0	97.29109	0.0	1	2.0	3.0	0.0	0.0	0.0
0.0	400.0	100.0	100.0	0	0.0	0.0	0.076	0.0	96.378426	0.0	1	2.0	3.0	0.0	0.0	0.0
0.0	400.0	100.0	100.0	0	0.0	0.0	0.074	0.0	96.378426	0.0	1	2.0	3.0	0.0	0.0	0.0
0.0	400.0	100.0	100.0	0	0.0	0.0	0.073	0.0	95.23778	0.0	1	2.0	3.0	0.0	0.0	0.0
0.0	400.0	100.0	100.0	0	0.0	0.0	0.071	0.0	96.58411	0.0	1	2.0	3.0	0.0	0.0	0.0
0.0	400.0	100.0	100.0	0	0.0	0.0	0.07	0.0	96.58411	0.0	1	2.0	3.0	0.0	0.0	0.0
0.0	400.0	100.0	100.0	0	0.0	0.0	0.068	0.0	96.23963	0.0	1	2.0	3.0	0.0	0.0	0.0
0.0	400.0	100.0	100.0	0	0.0	0.0	0.067	0.0	96.32757	0.0	1	2.0	3.0	0.0	0.0	0.0
0.0	400.0	100.0	100.0	0	0.0	0.0	0.065	0.0	96.32757	0.0	1	2.0	3.0	0.0	0.0	0.0
0.0	400.0	100.0	100.0	0	0.0	0.0	0.064	0.0	96.294365	0.0	1	2.0	3.0	0.0	0.0	0.0
0.0	400.0	100.0	100.0	0	0.0	0.0	0.063	0.0	96.294365	0.0	1	2.0	3.0	0.0	0.0	0.0
0.0	400.0	100.0	100.0	0	0.0	0.0	0.061	0.0	96.690544	0.0	1	2.0	3.0	0.0	0.0	0.0
0.0	400.0	100.0	100.0	0	0.0	0.0	0.06	0.0	97.35148	0.0	1	2.0	3.0	0.0	0.0	0.0
0.0	400.0	100.0	100.0	0	0.0	0.0	0.058	0.0	97.35148	0.0	1	2.0	3.0	0.0	0.0	0.0
0.0	400.0	100.0	100.0	0	0.0	0.0	0.057	0.0	97.787895	0.0	1	2.0	3.0	0.0	0.0	0.0
0.0	400.0	100.0	100.0	0	0.0	0.0	0.055	0.0	97.809975	0.0	1	2.0	3.0	0.0	0.0	0.0
0.0	400.0	100.0	100.0	0	0.0	0.0	0.053	0.0	97.809975	0.0	1	2.0	3.0	0.0	0.0	0.0
0.0	400.0	100.0	100.0	0	0.0	0.0	0.052	0.0	97.37324	0.0	1	2.0	3.0	0.0	0.0	0.0
0.0	400.0	100.0	100.0	0	0.0	0.0	0.05	0.0	97.37324	0.0	1	2.0	3.0	0.0	0.0	0.0
0.0	400.0	100.0	100.0	0	0.0	0.0	0.049	0.0	97.61386	0.0	1	2.0	3.0	0.0	0.0	0.0
0.0	400.0	100.0	100.0	0	0.0	0.0	0.047	0.0	97.22315	0.0	1	2.0	3.0	0.0	0.0	0.0
0.0	400.0	100.0	100.0	0	0.0	0.0	0.046	0.0	97.22315	0.0	1	2.0	3.0	0.0	0.0	0.0
0.0	400.0	100.0	100.0	0	0.0	0.0	0.044	0.0	97.34627	0.0	1	2.0	3.0	0.0	0.0	0.0
0.0	400.0	100.0	100.0	0	0.0	0.0	0.043	0.0	97.517166	0.0	1	2.0	3.0	0.0	0.0	0.0
0.0	400.0	100.0	100.0	0	0.0	0.0	0.041	0.0	97.517166	0.0	1	2.0	3.0	0.0	0.0	0.0
0.0	400.0	100.0	100.0	0	0.0	0.0	0.04	0.0	97.72694	0.0	1	2.0	3.0	0.0	0.0	0.0
0.0	400.0	100.0	100.0	0	0.0	0.0	0.038	0.0	97.72694	0.0	1	2.0	3.0	0.0	0.0	0.0
0.0	400.0	100.0	100.0	0	0.0	0.0	0.037	0.0	97.45707	0.0	1	2.0	3.0	0.0	0.0	0.0
0.0	400.0	100.0	100.0	0	0.0	0.0	0.035	0.0	97.13043	0.0	1	2.0	3.0	0.0	0.0	0.0
0.0	400.0	100.0	100.0	0	0.0	0.0	0.034	0.0	97.13043	0.0	1	2.0	3.0	0.0	0.0	0.0
0.0	400.0	100.0	100.0	0	0.0	0.0	0.033	0.0	96.76138	0.0	1	2.0	3.0	0.0	0.0	0.0
0.0	400.0	100.0	100.0	0	0.0	0.0	0.031	0.0	97.398834	0.0	1	2.0	3.0	0.0	0.0	0.0
0.0	400.0	100.0	100.0	0	0.0	0.0	0.03	0.0	97.398834	0.0	1	2.0	3.0	0.0	0.0	0.0
0.0	400.0	100.0	100.0	0	0.0	0.0	0.028	0.0	97.71673	0.0	1	2.0	3.0	0.0	0.0	0.0
0.0	400.0	100.0	100.0	0	0.0	0.0	0.027	0.0	97.71673	0.0	1	2.0	3.0	0.0	0.0	0.0
0.0	400.0	100.0	100.0	0	0.0	0.0	0.026	0.0	97.23825	0.0	1	2.0	3.0	0.0	0.0	0.0
0.0	400.0	100.0	100.0	0	0.0	0.0	0.024	0.0	96.78758	0.0	1	2.0	3.0	0.0	0.0	0.0
0.0	400.0	100.0	100.0	0	0.0	0.0	0.023	0.0	96.78758	0.0	1	2.0	3.0	0.0	0.0	0.0
0.0	400.0	100.0	100.0	0	0.0	0.0	0.022	0.0	96.929665	0.0	1	2.0	3.0	0.0	0.0	0.0
0.0	400.0	100.0	100.0	0	0.0	0.0	0.02	0.0	97.206985	0.0	1	2.0	3.0	0.0	0.0	0.0
0.0	400.0	100.0	100.0	0	0.0	0.0	0.019	0.0	97.206985	0.0	1	2.0	3.0	0.0	0.0	0.0
0.0	400.0	100.0	100.0	0	0.0	0.0	0.018	0.0	96.6593	0.0	1	2.0	3.0	0.0	0.0	0.0
0.0	400.0	100.0	100.0	0	0.0	0.0	0.016	0.0	96.6593	0.0	1	2.0	3.0	0.0	0.0	0.0
0.0	400.0	100.0	100.0	0	0.0	0.0	0.015	0.0	96.54879	0.0	1	2.0	3.0	0.0	0.0	0.0
0.0	400.0	100.0	100.0	0	0.0	0.0	0.014	0.0	96.76502	0.0	1	2.0	3.0	0.0	0.0	0.0
0.0	400.0	100.0	100.0	0	0.0	0.0	0.012	0.0	96.76502	0.0	1	2.0	3.0	0.0	0.0	0.0
0.0	400.0	100.0	100.0	0	0.0	0.0	0.011	0.0	96.97463	0.0	1	2.0	3.0	0.0	0.0	0.0
0.0	400.0	100.0	100.0	0	0.0	0.0	0.01	0.0	96.75886	0.0	1	2.0	3.0	0.0	0.0	0.0
0.0	400.0	100.0	100.0	0	0.0	0.0	0.009	0.0	96.75886	0.0	1	2.0	3.0	0.0	0.0	0.0
0.0	400.0	100.0	100.0	0	0.0	0.0	0.008	0.0	96.37944	0.0	1	2.0	3.0	0.0	0.0	0.0
0.0	400.0	100.0	100.0	0	0.0	0.0	0.007	0.0	96.37944	0.0	1	2.0	3.0	0.0	0.0	0.0
0.0	400.0	100.0	100.0	0	0.0	0.0	0.006	0.0	96.7502	0.0	1	2.0	3.0	0.0	0.0	0.0
0.0	400.0	100.0	100.0	0	0.0	0.0	0.005	0.0	96.37401	0.0	1	2.0	3.0	0.0	0.0	0.0
0.0	400.0	100.0	100.0	0	0.0	0.0	0.004	0.0	96.37401	0.0	1	2.0	3.0	0.0	0.0	0.0
0.0	400.0	100.0	100.0	0	0.0	0.0	0.003	0.0	96.72954	0.0	1	2.0	3.0	0.0	0.0	0.0
0.0	400.0	100.0	100.0	0	0.0	0.0	0.002	0.0	96.91162	0.0	1	2.0	3.0	0.0	0.0	0.0
0.0	400.0	100.0	100.0	0	0.0	0.0	0.001	0.0	96.91162	0.0	1	2.0	3.0	0.0	0.0	0.0
0.0	400.0	100.0	100.0	0	0.0	0.0	0.0	0.0	96.6315	0.0	1	2.0	3.0	0.0	0.0	0.0
0.0	400.0	100.0	100.0	0	0.0	0.0	0.0	0.0	96.6315	0.0	1	2.0	3.0	0.0	0.0	0.0
0.0	400.0	100.0	100.0	0	0.0	0.0	-0.001	0.0	96.541405	0.0	1	2.0	3.0	0.0	0.0	0.0
0.0	400.0	100.0	100.0	0	0.0	0.0	-0.003	0.0	96.47526	0.0	1	2.0	3.0	0.0	0.0	0.0
0.0	400.0	100.0	100.0	0	0.0	0.0	-0.004	0.0	96.47526	0.0	1	2.0	3.0	0.0	0.0	0.0
0.0	400.0	100.0	100.0	0	0.0	0.0	-0.005	0.0	96.460526	0.0	1	2.0	3.0	0.0	0.0	0.0
0.0	400.0	100.0	100.0	0	0.0	0.0	-0.006	0.0	96.919136	0.0	1	2.0	3.0	0.0	0.0	0.0
0.0	400.0	100.0	100.0	0	0.0	0.0	-0.007	0.0	96.919136	0.0	1	2.0	3.0	0.0	0.0	0.0
0.0	400.0	100.0	100.0	0	0.0	0.0	-0.008	0.0	97.12265	0.0	1	2.0	3.0	0.0	0.0	0.0
0.0	400.0	100.0	100.0	0	0.0	0.0	-0.009	0.0	97.12265	0.0	1	2.0	3.0	0.0	0.0	0.0
0.0	400.0	100.0	100.0	0	0.0	0.0	-0.011	0.0	97.272675	0.0	1	2.0	3.0	0.0	0.0	0.0
0.0	400.0	100.0	100.0	0	0.0	0.0	-0.012	0.0	97.60652	0.0	1	2.0	3.0	0.0	0.0	0.0
0.0	400.0	100.0	100.0	0	0.0	0.0	-0.013	0.0	97.60652	0.0	1	2.0	3.0	0.0	0.0	0.0
0.0	400.0	100.0	100.0	0	0.0	0.0	-0.014	0.0	97.574554	0.0	1	2.0	3.0	0.0	0.0	0.0
0.0	400.0	100.0	100.0	0	0.0	0.0	-0.015	0.0	96.95698	0.0	1	2.0	3.0	0.0	0.0	0.0
0.0	400.0	100.0	100.0	0	0.0	0.0	-0.016	0.0	96.95698	0.0	1	2.0	3.0	0.0	0.0	0.0
0.0	400.0	100.0	100.0	0	0.0	0.0	-0.017	0.0	95.900536	0.0	1	2.0	3.0	0.0	0.0	0.0
0.0	400.0	100.0	100.0	0	0.0	0.0	-0.018	0.0	95.900536	0.0	1	2.0	3.0	0.0	0.0	0.0
0.0	400.0	100.0	100.0	0	0.0	0.0	-0.019	0.0	95.55818	0.0	1	2.0	3.0	0.0	0.0	0.0
0.0	400.0	100.0	100.0	0	0.0	0.0	-0.021	0.0	96.24167	0.0	1	2.0	3.0	0.0	0.0	0.0
0.0	400.0	100.0	100.0	0	0.0	0.0	-0.022	0.0	96.24167	0.0	1	2.0	3.0	0.0	0.0	0.0
0.0	400.0	100.0	100.0	0	0.0	0.0	-0.023	0.0	96.585976	0.0	1	2.0	3.0	0.0	0.0	0.0
0.0	400.0	100.0	100.0	0	0.0	0.0	-0.024	0.0	96.02405	0.0	1	2.0	3.0	0.0	0.0	0.0
0.0	400.0	100.0	100.0	0	0.0	0.0	-0.025	0.0	96.02405	0.0	1	2.0	3.0	0.0	0.0	0.0
0.0	400.0	100.0	100.0	0	0.0	0.0	-0.026	0.0	96.15458	0.0	1	2.0	3.0	0.0	0.0	0.0
0.0	400.0	100.0	100.0	0	0.0	0.0	-0.028	0.0	96.15458	0.0	1	2.0	3.0	0.0	0.0	0.0
0.0	400.0	100.0	100.0	0	0.0	0.0	-0.029	0.0	95.53049	0.0	1	2.0	3.0	0.0	0.0	0.0
0.0	400.0	100.0	100.0	0	0.0	0.0	-0.03	0.0	95.69903	0.0	1	2.0	3.0	0.0	0.0	0.0
0.0	400.0	100.0	100.0	0	0.0	0.0	-0.031	0.0	95.11043	0.0	1	2.0	3.0	0.0	0.0	0.0
0.0	400.0	100.0	100.0	0	0.0	0.0	-0.032	0.0	95.76093	0.0	1	2.0	3.0	0.0	0.0	0.0
0.0	400.0	100.0	100.0	0	0.0	0.0	-0.034	0.0	95.45842	0.0	1	2.0	3.0	0.0	0.0	0.0
0.0	400.0	100.0	100.0	0	0.0	0.0	-0.035	0.0	95.45842	0.0	1	2.0	3.0	0.0	0.0	0.0
0.0	400.0	100.0	100.0	0	0.0	0.0	-0.036	0.0	94.595726	0.0	1	2.0	3.0	0.0	0.0	0.0
0.0	400.0	100.0	100.0	0	0.0	0.0	-0.037	0.0	94.595726	0.0	1	2.0	3.0	0.0	0.0	0.0
0.0	400.0	100.0	100.0	0	0.0	0.0	-0.039	0.0	94.60279	0.0	1	2.0	3.0	0.0	0.0	0.0
0.0	400.0	100.0	100.0	0	0.0	0.0	-0.04	0.0	95.121925	0.0	1	2.0	3.0	0.0	0.0	0.0
0.0	400.0	100.0	100.0	0	0.0	0.0	-0.042	0.0	95.121925	0.0	1	2.0	3.0	0.0	0.0	0.0
0.0	400.0	100.0	100.0	0	0.0	0.0	-0.043	0.0	95.43621	0.0	1	2.0	3.0	0.0	0.0	0.0
0.0	400.0	100.0	100.0	0	0.0	0.0	-0.044	0.0	95.87492	0.0	1	2.0	3.0	0.0	0.0	0.0
0.0	400.0	100.0	100.0	0	0.0	0.0	-0.046	0.0	95.87492	0.0	1	2.0	3.0	0.0	0.0	0.0
0.0	400.0	100.0	100.0	0	0.0	0.0	-0.047	0.0	96.27962	0.0	1	2.0	3.0	0.0	0.0	0.0
0.0	400.0	100.0	100.0	0	0.0	0.0	-0.048	0.0	96.27962	0.0	1	2.0	3.0	0.0	0.0	0.0
0.0	400.0	100.0	100.0	0	0.0	0.0	-0.049	0.0	96.34147	0.0	1	2.0	3.0	0.0	0.0	0.0
0.0	400.0	100.0	100.0	0	0.0	0.0	-0.05	0.0	96.75061	0.0	1	2.0	3.0	0.0	0.0	0.0
0.0	400.0	100.0	100.0	0	0.0	0.0	-0.051	0.0	96.75061	0.0	1	2.0	3.0	0.0	0.0	0.0
0.0	400.0	100.0	100.0	0	0.0	0.0	-0.052	0.0	97.186	0.0	1	2.0	3.0	0.0	0.0	0.0
0.0	400.0	100.0	100.0	0	0.0	0.0	-0.053	0.0	97.3107	0.0	1	2.0	3.0	0.0	0.0	0.0
0.0	400.0	100.0	100.0	0	0.0	0.0	-0.053	0.0	97.3107	0.0	1	2.0	3.0	0.0	0.0	0.0
0.0	400.0	100.0	100.0	0	0.0	0.0	-0.054	0.0	97.278404	0.0	1	2.0	3.0	0.0	0.0	0.0
0.0	400.0	100.0	100.0	0	0.0	0.0	-0.054	0.0	97.278404	0.0	1	2.0	3.0	0.0	0.0	0.0
0.0	400.0	100.0	100.0	0	0.0	0.0	-0.054	0.0	96.68218	0.0	1	2.0	3.0	0.0	0.0	0.0
0.0	400.0	100.0	100.0	0	0.0	0.0	-0.054	0.0	96.94438	0.0	1	2.0	3.0	0.0	0.0	0.0
0.0	400.0	100.0	100.0	0	0.0	0.0	-0.054	0.0	96.94438	0.0	1	2.0	3.0	0.0	0.0	0.0
0.0	400.0	100.0	100.0	0	0.0	0.0	-0.054	0.0	96.92224	0.0	1	2.0	3.0	0.0	0.0	0.0
0.0	400.0	100.0	100.0	0	0.0	0.0	-0.054	0.0	97.42316	0.0	1	2.0	3.0	0.0	0.0	0.0
0.0	400.0	100.0	100.0	0	0.0	0.0	-0.053	0.0	97.42316	0.0	1	2.0	3.0	0.0	0.0	0.0
0.0	400.0	100.0	100.0	0	0.0	0.0	-0.052	0.0	97.49475	0.0	1	2.0	3.0	1.0	0.0	0.0
0.0	400.0	100.0	100.0	0	0.0	0.0	-0.052	0.0	97.49475	0.0	1	2.0	3.0	1.0	0.0	0.0
0.0	400.0	100.0	100.0	0	0.0	0.0	-0.051	0.0	97.21588	0.0	1	2.0	3.0	3.0	0.0	0.0
-4166.667	300.0	100.0	100.0	0	0.0	0.0	-0.049	0.0	97.39302	0.0	1	2.0	3.0	3.0	0.0	0.0
-4166.667	300.0	100.0	100.0	0	0.0	0.0	-0.048	0.0	97.39302	0.0	1	2.0	3.0	3.0	0.0	0.0
-4166.667	300.0	100.0	100.0	0	0.0	0.0	-0.046	0.0	96.925934	0.0	1	2.0	3.0	3.0	0.0	0.0
-4166.667	300.0	100.0	100.0	0	0.0	0.0	-0.045	0.0	97.41872	0.0	1	2.0	3.0	3.0	0.0	0.0
-4166.667	300.0	100.0	100.0	0	0.0	0.0	-0.043	0.0	97.41872	0.0	1	2.0	3.0	3.0	0.0	0.0
-4166.667	300.0	100.0	100.0	0	0.0	0.0	-0.041	0.0	97.64969	-0.568	1	2.0	3.0	3.0	0.0	0.0
-4166.667	300.0	100.0	100.0	0	0.0	0.0	-0.039	0.0	97.64969	-1.059	1	2.0	3.0	3.0	0.0	0.0
-4166.667	300.0	100.0	100.0	0	0.0	0.0	-0.037	0.0	97.282364	-1.059	1	2.0	3.0	3.0	0.0	0.0
-4166.667	300.0	100.0	100.0	0	0.0	0.0	-0.035	0.0	97.4431	-1.279	1	2.0	3.0	3.0	0.0	0.0
-4166.667	300.0	100.0	100.0	0	0.0	0.0	-0.033	0.0	97.4431	-1.673	1	2.0	3.0	3.0	0.0	0.0
-4166.667	300.0	100.0	100.0	0	0.0	0.0	-0.031	0.0	97.173515	-1.673	1	2.0	3.0	3.0	0.0	0.0
-4166.667	300.0	100.0	100.0	0	0.0	0.0	-0.029	0.0	97.22894	-1.85	1	2.0	3.0	3.0	0.0	0.0
-4166.667	300.0	100.0	100.0	0	0.0	0.0	-0.027	0.0	97.22894	-2.166	1	2.0	3.0	3.0	0.0	0.0
-4166.667	300.0	100.0	100.0	0	0.0	0.0	-0.024	0.0	96.190025	-2.166	1	2.0	3.0	3.0	0.0	0.0
-4166.667	300.0	100.0	100.0	0	0.0	0.0	-0.022	0.0	96.190025	-2.308	1	2.0	3.0	3.0	0.0	0.0
-4166.667	300.0	100.0	100.0	0	0.0	0.0	-0.02	0.0	96.48515	-2.308	1	2.0	3.0	3.0	0.0	0.0
-4166.667	300.0	100.0	100.0	0	0.0	0.0	-0.018	0.0	96.42618	-2.563	1	2.0	3.0	3.0	0.0	0.0
-4166.667	300.0	100.0	100.0	0	0.0	0.0	-0.016	0.0	96.42618	-2.676	1	2.0	3.0	3.0	0.0	0.0
-4166.667	300.0	100.0	100.0	0	0.0	0.0	-0.013	0.0	96.79387	-2.676	1	2.0	3.0	3.0	0.0	0.0
-4166.667	300.0	100.0	100.0	0	0.0	0.0	-0.011	0.0	96.40216	-2.88	1	2.0	3.0	3.0	0.0	0.0
-4166.667	300.0	100.0	100.0	0	0.0	0.0	-0.009	0.0	96.40216	-2.971	1	2.0	3.0	3.0	0.0	0.0
-4166.667	300.0	100.0	100.0	0	0.0	0.0	-0.007	0.0	96.282486	-2.971	1	2.0	3.0	5.0	0.0	0.0
-4166.667	300.0	100.0	100.0	0	0.0	0.0	-0.004	0.0	96.282486	-3.135	1	2.0	3.0	5.0	0.0	0.0
-4166.667	300.0	100.0	100.0	0	0.0	0.0	-0.002	0.0	96.606346	-3.135	1	2.0	3.0	5.0	0.0	0.0
-4166.667	300.0	100.0	100.0	0	0.0	0.0	0.0	0.0	97.170135	-3.276	1	2.0	3.0	5.0	0.0	0.0
-4166.667	300.0	100.0	100.0	0	0.0	0.0	0.001	0.0	97.170135	-3.339	1	2.0	3.0	5.0	0.0	0.0
-4166.667	300.0	100.0	100.0	0	0.0	0.0	0.003	0.0	97.37807	-3.339	1	2.0	3.0	5.0	0.0	0.0
-4166.667	300.0	100.0	100.0	0	0.0	0.0	0.006	0.0	97.40535	-3.452	1	2.0	3.0	5.0	0.0	0.0
-4166.667	300.0	100.0	100.0	0	0.0	0.0	0.008	0.0	97.40535	-3.452	1	2.0	3.0	5.0	0.0	0.0
-4166.667	300.0	100.0	100.0	0	0.0	0.0	0.01	0.0	98.31926	-3.503	1	2.0	3.0	5.0	0.0	0.0
-4166.667	300.0	100.0	100.0	0	0.0	0.0	0.012	0.0	98.31926	-3.594	1	2.0	3.0	5.0	0.0	0.0
-4166.667	300.0	100.0	100.0	0	0.0	0.0	0.014	0.0	97.58563	-3.594	1	2.0	3.0	5.0	0.0	0.0
-4166.667	300.0	100.0	100.0	0	0.0	0.0	0.016	0.0	97.10023	-3.635	1	2.0	3.0	5.0	0.0	0.0
-4166.667	300.0	100.0	100.0	0	0.0	0.0	0.019	0.0	97.18509	-3.708	1	2.0	3.0	5.0	0.0	0.0
-4166.667	300.0	100.0	100.0	0	0.0	0.0	0.021	0.0	97.30066	-3.708	1	2.0	3.0	5.0	0.0	0.0
-4166.667	300.0	100.0	100.0	0	0.0	0.0	0.023	0.0	98.13574	-3.771	1	2.0	3.0	5.0	0.0	0.0
-4166.667	300.0	100.0	100.0	0	0.0	0.0	0.025	0.0	98.13574	-3.799	1	2.0	3.0	5.0	0.0	0.0
-4166.667	300.0	100.0	100.0	0	0.0	0.0	0.027	0.0	98.29793	-3.799	1	2.0	3.0	5.0	0.0	0.0
-4166.667	300.0	100.0	100.0	0	0.0	0.0	0.029	0.0	98.29793	-3.85	1	2.0	3.0	5.0	0.0	0.0
-4166.667	300.0	100.0	100.0	0	0.0	0.0	0.031	0.0	96.87174	-3.85	1	2.0	3.0	5.0	0.0	0.0
-4166.667	300.0	100.0	100.0	0	0.0	0.0	0.033	0.0	96.08122	-3.873	1	2.0	3.0	5.0	0.0	0.0
-4166.667	300.0	100.0	100.0	0	0.0	0.0	0.035	0.0	96.08122	-3.913	1	2.0	3.0	5.0	0.0	0.0
-4166.667	300.0	100.0	100.0	0	0.0	0.0	0.037	0.0	95.92629	-3.913	1	2.0	3.0	5.0	0.0	0.0
-4166.667	300.0	100.0	100.0	0	0.0	0.0	0.039	0.0	95.770744	-3.931	1	2.0	3.0	5.0	0.0	0.0
-4166.667	300.0	100.0	100.0	0	0.0	0.0	0.041	0.0	95.770744	-3.931	1	2.0	3.0	5.0	0.0	0.0
-4166.667	300.0	100.0	100.0	0	0.0	0.0	0.043	0.0	95.366844	-3.964	1	2.0	3.0	5.0	0.0	0.0
-4166.667	300.0	100.0	100.0	0	0.0	0.0	0.044	0.0	95.366844	-3.979	1	2.0	3.0	5.0	0.0	0.0
-4166.667	300.0	100.0	100.0	0	0.0	0.0	0.046	0.0	95.44586	-3.979	1	2.0	3.0	5.0	0.0	0.0
-4166.667	300.0	100.0	100.0	0	0.0	0.0	0.048	0.0	95.40714	-4.005	1	2.0	3.0	5.0	0.0	0.0
-4166.667	300.0	100.0	100.0	0	0.0	0.0	0.049	0.0	95.40714	-4.016	1	2.0	3.0	5.0	0.0	0.0
-4166.667	300.0	100.0	100.0	0	0.0	0.0	0.051	0.0	95.680336	-4.016	1	2.0	3.0	5.0	0.0	0.0
-4166.667	300.0	100.0	100.0	0	0.0	0.0	0.052	0.0	95.653725	-4.037	1	2.0	3.0	5.0	0.0	0.0
-4166.667	300.0	100.0	100.0	0	0.0	0.0	0.054	0.0	95.653725	-4.037	1	2.0	3.0	5.0	0.0	0.0
-4166.667	300.0	100.0	100.0	0	0.0	0.0	0.055	0.0	95.161354	-4.047	1	2.0	3.0	5.0	0.0	0.0
-4166.667	300.0	100.0	100.0	0	0.0	0.0	0.057	0.0	95.161354	-4.064	1	2.0	3.0	5.0	0.0	0.0
-4166.667	300.0	100.0	100.0	0	0.0	0.0	0.058	0.0	94.82913	-4.064	1	2.0	3.0	5.0	0.0	0.0
-4166.667	300.0	100.0	100.0	0	0.0	0.0	0.06	0.0	94.232445	-4.071	1	2.0	3.0	5.0	0.0	0.0
-4166.667	300.0	100.0	100.0	0	0.0	0.0	0.061	0.0	94.232445	-4.085	1	2.0	3.0	5.0	0.0	0.0
-4166.667	300.0	100.0	100.0	0	0.0	0.0	0.062	0.0	95.83356	-4.085	1	2.0	3.0	5.0	0.0	0.0
-4166.667	300.0	100.0	100.0	0	0.0	0.0	0.064	0.0	96.2413	-4.091	1	2.0	3.0	5.0	0.0	0.0
-4166.667	300.0	100.0	100.0	0	0.0	0.0	0.065	0.0	96.2413	-4.102	1	2.0	3.0	5.0	0.0	0.0
-4166.667	300.0	100.0	100.0	0	0.0	0.0	0.066	0.0	96.64521	-4.102	1	2.0	3.0	5.0	0.0	0.0
-4166.667	300.0	100.0	100.0	0	0.0	0.0	0.068	0.0	96.64521	-4.107	1	2.0	3.0	5.0	0.0	0.0
-4166.667	300.0	100.0	100.0	0	0.0	0.0	0.069	0.0	96.90428	-4.107	1	2.0	3.0	5.0	0.0	0.0
-4166.667	300.0	100.0	100.0	0	0.0	0.0	0.071	0.0	97.23064	-4.115	1	2.0	3.0	5.0	0.0	0.0
-4166.667	300.0	100.0	100.0	0	0.0	0.0	0.072	0.0	97.23064	-4.123	1	2.0	3.0	5.0	0.0	0.0
-4166.667	300.0	100.0	100.0	0	0.0	0.0	0.074	0.0	96.97358	-4.123	1	2.0	3.0	5.0	0.0	0.0
-4166.667	300.0	100.0	100.0	0	0.0	0.0	0.075	0.0	96.77244	-4.126	1	2.0	3.0	5.0	0.0	0.0
-4166.667	300.0	100.0	100.0	0	0.0	0.0	0.077	0.0	96.77244	-4.126	1	2.0	3.0	5.0	0.0	0.0
-4166.667	300.0	100.0	100.0	0	0.0	0.0	0.079	0.0	96.9025	-4.132	1	2.0	3.0	5.0	0.0	0.0
-4166.667	300.0	100.0	100.0	0	0.0	0.0	0.081	0.0	96.9025	-4.135	1	2.0	3.0	5.0	0.0	0.0
-4166.667	300.0	100.0	100.0	0	0.0	0.0	0.082	0.0	97.78764	-4.135	1	2.0	3.0	5.0	0.0	0.0
-4166.667	300.0	100.0	100.0	0	0.0	0.0	0.084	0.0	98.006935	-4.14	1	2.0	3.0	5.0	0.0	0.0
-4166.667	300.0	100.0	100.0	0	0.0	0.0	0.086	0.0	98.006935	-4.142	1	2.0	3.0	5.0	0.0	0.0
-4166.667	300.0	100.0	100.0	0	0.0	0.0	0.088	0.0	97.28872	-4.142	1	2.0	3.0	5.0	0.0	0.0
-4166.667	300.0	100.0	100.0	0	0.0	0.0	0.09	0.0	96.06726	-4.146	1	2.0	3.0	5.0	0.0	0.0
-4166.667	300.0	100.0	100.0	0	0.0	0.0	0.092	0.0	96.06726	-4.146	1	2.0	3.0	5.0	0.0	0.0
-4166.667	300.0	100.0	100.0	0	0.0	0.0	0.094	0.0	98.3136	-4.148	1	2.0	3.0	5.0	0.0	0.0
-4166.667	300.0	100.0	100.0	0	0.0	0.0	0.096	0.0	98.3136	-4.151	1	2.0	3.0	5.0	0.0	0.0
-4166.667	300.0	100.0	100.0	0	0.0	0.0	0.098	0.0	98.37337	-4.151	1	2.0	3.0	5.0	0.0	0.0
-4166.667	300.0	100.0	100.0	1	0.0	0.0	0.1	0.0	98.58054	-4.153	1	2.0	3.0	5.0	0.0	0.0
-4166.667	300.0	100.0	100.0	1	0.0	0.0	0.102	0.0	98.58054	-4.155	1	2.0	3.0	5.0	0.0	0.0
-4166.667	300.0	100.0	100.0	1	0.0	0.0	0.104	0.0	98.59215	-4.155	1	2.0	3.0	5.0	0.0	0.0
-4166.667	300.0	100.0	100.0	1	0.0	0.0	0.106	0.0	98.47961	-4.157	1	2.0	3.0	5.0	0.0	0.0
-4166.667	300.0	100.0	100.0	1	0.0	0.0	0.108	0.0	98.47961	-4.157	1	2.0	3.0	5.0	0.0	0.0
-4166.667	300.0	100.0	100.0	1	0.0	0.0	0.11	0.0	97.50644	-4.159	1	2.0	3.0	5.0	0.0	0.0
-4166.667	300.0	100.0	100.0	1	0.0	0.0	0.112	0.0	97.50644	-4.159	1	2.0	3.0	5.0	0.0	0.0
-4166.667	300.0	100.0	100.0	1	0.0	0.0	0.114	0.0	97.71844	-4.159	1	2.0	3.0	5.0	0.0	0.0
-4166.667	300.0	100.0	100.0	1	0.0	0.0	0.116	0.0	97.35477	-4.161	1	2.0	3.0	5.0	0.0	0.0
-4166.667	300.0	100.0	100.0	1	0.0	0.0	0.118	0.0	97.35477	-4.162	1	2.0	3.0	5.0	0.0	0.0
-4166.667	300.0	100.0	100.0	1	0.0	0.0	0.12	0.0	97.275154	-4.162	1	2.0	3.0	5.0	0.0	0.0
-4166.667	300.0	100.0	100.0	1	0.0	0.0	0.122	0.0	96.593636	-4.163	1	2.0	3.0	5.0	0.0	0.0
-4166.667	300.0	100.0	100.0	1	0.0	0.0	0.124	0.0	96.593636	-4.163	1	2.0	3.0	5.0	0.0	0.0
-4166.667	300.0	100.0	100.0	1	0.0	0.0	0.126	0.0	96.56593	-4.163	1	2.0	3.0	5.0	0.0	0.0
-4166.667	300.0	100.0	100.0	1	0.0	0.0	0.128	0.0	96.56593	-4.164	1	2.0	3.0	5.0	0.0	0.0
-4166.667	300.0	100.0	100.0	1	0.0	0.0	0.13	0.0	96.89786	-4.164	1	2.0	3.0	5.0	0.0	0.0
-4166.667	300.0	100.0	100.0	1	0.0	0.0	0.132	0.0	97.65005	-4.165	1	2.0	3.0	5.0	0.0	0.0
-4166.667	300.0	100.0	100.0	1	0.0	0.0	0.133	0.0	97.65005	-4.165	1	2.0	3.0	5.0	0.0	0.0
-4166.667	300.0	100.0	100.0	1	0.0	0.0	0.135	0.0	97.17558	-4.165	1	2.0	3.0	5.0	0.0	0.0
-4166.667	300.0	100.0	100.0	1	0.0	0.0	0.137	0.0	96.93444	-4.166	1	2.0	3.0	5.0	0.0	0.0
-4166.667	300.0	100.0	100.0	1	0.0	0.0	0.138	0.0	96.93444	-4.166	1	2.0	3.0	5.0	0.0	0.0
-4166.667	300.0	100.0	100.0	1	0.0	0.0	0.139	0.0	97.43973	-4.166	1	2.0	3.0	5.0	0.0	0.0
-4166.667	300.0	100.0	100.0	1	0.0	0.0	0.141	0.0	97.43973	-4.167	1	2.0	3.0	5.0	0.0	0.0
-4166.667	300.0	100.0	100.0	1	0.0	0.0	0.143	0.0	96.83714	-4.167	1	2.0	3.0	5.0	0.0	0.0
-4166.667	300.0	100.0	100.0	1	0.0	0.0	0.144	0.0	97.13101	-4.167	1	2.0	3.0	5.0	0.0	0.0
-4166.667	300.0	100.0	100.0	1	0.0	0.0	0.146	0.0	97.13101	-4.167	1	2.0	3.0	5.0	0.0	0.0
-4166.667	300.0	100.0	100.0	1	0.0	0.0	0.147	0.0	96.907616	-4.167	1	2.0	3.0	5.0	0.0	0.0
-4166.667	300.0	100.0	100.0	1	0.0	0.0	0.149	0.0	96.856	-4.168	1	2.0	3.0	5.0	0.0	0.0
-4166.667	300.0	100.0	100.0	1	0.0	0.0	0.15	0.0	96.856	-4.168	1	2.0	3.0	5.0	0.0	0.0
-4166.667	300.0	100.0	100.0	1	0.0	0.0	0.151	0.0	97.19934	-4.168	1	2.0	3.0	5.0	0.0	0.0
-4166.667	300.0	100.0	100.0	1	0.0	0.0	0.153	0.0	97.19934	-4.168	1	2.0	3.0	5.0	0.0	0.0
-4166.667	300.0	100.0	100.0	1	0.0	0.0	0.154	0.0	96.34974	-4.168	1	2.0	3.0	6.0	0.0	0.0
-4166.667	300.0	100.0	100.0	0	0.0	0.0	0.155	0.0	95.77667	-4.169	1	3.0	3.0	7.0	0.0	0.0
0.0	300.0	100.0	100.0	0	0.0	0.0	0.157	0.0	95.77667	-4.169	1	3.0	3.0	0.0	0.0	0.0
0.0	300.0	100.0	100.0	0	0.0	0.0	0.158	0.0	96.25901	-4.169	1	3.0	3.0	0.0	0.0	0.0
0.0	300.0	100.0	100.0	0	0.0	0.0	0.159	0.0	97.106674	-4.169	1	3.0	3.0	0.0	0.0	0.0
0.0	300.0	100.0	100.0	0	0.0	0.0	0.161	0.0	97.106674	-4.169	1	3.0	3.0	0.0	0.0	0.0
0.0	300.0	100.0	100.0	0	0.0	0.0	0.162	0.0	97.85039	-3.874	1	3.0	3.0	0.0	0.0	0.0
0.0	300.0	100.0	100.0	0	0.0	0.0	0.163	0.0	97.85039	-3.345	1	3.0	3.0	0.0	0.0	0.0
0.0	300.0	100.0	100.0	0	0.0	0.0	0.165	0.0	97.303665	-3.345	1	3.0	3.0	0.0	0.0	0.0
0.0	300.0	100.0	100.0	0	0.0	0.0	0.166	0.0	97.09536	-3.109	1	3.0	3.0	0.0	0.0	0.0
0.0	300.0	100.0	100.0	0	0.0	0.0	0.167	0.0	96.405136	-2.685	1	3.0	3.0	0.0	0.0	0.0
0.0	300.0	100.0	100.0	0	0.0	0.0	0.169	0.0	96.90841	-2.685	1	3.0	3.0	0.0	0.0	0.0
0.0	300.0	100.0	100.0	0	0.0	0.0	0.17	0.0	96.952095	-2.495	1	3.0	3.0	0.0	0.0	0.0
0.0	300.0	100.0	100.0	0	0.0	0.0	0.171	0.0	96.952095	-2.495	1	3.0	3.0	0.0	0.0	0.0
0.0	300.0	100.0	100.0	0	0.0	0.0	0.172	0.0	97.96066	-2.154	1	3.0	3.0	0.0	0.0	0.0
0.0	300.0	100.0	100.0	0	0.0	0.0	0.174	0.0	97.96066	-1.86	1	3.0	3.0	0.0	0.0	0.0
0.0	300.0	100.0	100.0	0	0.0	0.0	0.175	0.0	97.57861	-1.86	1	3.0	3.0	0.0	0.0	0.0
0.0	300.0	100.0	100.0	0	0.0	0.0	0.176	0.0	97.81478	-1.729	1	3.0	3.0	0.0	0.0	0.0
0.0	300.0	100.0	100.0	0	0.0	0.0	0.177	0.0	97.81478	-1.493	1	3.0	3.0	0.0	0.0	0.0
0.0	300.0	100.0	100.0	0	0.0	0.0	0.178	0.0	97.54199	-1.493	1	3.0	3.0	0.0	0.0	0.0
0.0	300.0	100.0	100.0	0	0.0	0.0	0.18	0.0	97.23893	-1.387	1	3.0	3.0	0.0	0.0	0.0
0.0	300.0	100.0	100.0	0	0.0	0.0	0.181	0.0	97.50322	-1.387	1	3.0	3.0	0.0	0.0	0.0
0.0	300.0	100.0	100.0	0	0.0	0.0	0.182	0.0	97.33819	-1.198	1	3.0	3.0	0.0	0.0	0.0
0.0	300.0	100.0	100.0	0	0.0	0.0	0.183	0.0	97.33819	-1.113	1	3.0	3.0	0.0	0.0	0.0
0.0	300.0	100.0	100.0	0	0.0	0.0	0.184	0.0	97.82454	-1.113	1	3.0	3.0	0.0	0.0	0.0
0.0	300.0	100.0	100.0	0	0.0	0.0	0.185	0.0	97.56515	-0.961	1	3.0	3.0	0.0	0.0	0.0
0.0	300.0	100.0	100.0	0	0.0	0.0	0.187	0.0	97.56515	-0.893	1	3.0	3.0	0.0	0.0	0.0
0.0	300.0	100.0	100.0	0	0.0	0.0	0.188	0.0	97.68277	-0.893	1	3.0	3.0	0.0	0.0	0.0
0.0	300.0	100.0	100.0	0	0.0	0.0	0.189	0.0	98.732445	-0.771	1	3.0	3.0	0.0	0.0	0.0
0.0	300.0	100.0	100.0	0	0.0	0.0	0.19	0.0	99.40207	-0.771	1	3.0	3.0	0.0	0.0	0.0
0.0	300.0	100.0	100.0	0	0.0	0.0	0.191	0.0	99.06301	-0.665	1	3.0	3.0	0.0	0.0	0.0
0.0	300.0	100.0	100.0	0	0.0	0.0	0.192	0.0	99.06301	-0.618	1	3.0	3.0	0.0	0.0	0.0
0.0	300.0	100.0	100.0	0	0.0	0.0	0.193	0.0	98.87811	-0.618	1	3.0	3.0	0.0	0.0	0.0
0.0	300.0	100.0	100.0	0	0.0	0.0	0.194	0.0	98.45193	-0.534	1	3.0	3.0	0.0	0.0	0.0
0.0	300.0	100.0	100.0	0	0.0	0.0	0.195	0.0	98.45193	-0.496	1	3.0	3.0	0.0	0.0	0.0
0.0	300.0	100.0	100.0	0	0.0	0.0	0.196	0.0	97.38395	-0.496	1	3.0	3.0	0.0	0.0	0.0
0.0	300.0	100.0	100.0	0	0.0	0.0	0.197	0.0	98.1341	-0.428	1	3.0	3.0	0.0	0.0	0.0
0.0	300.0	100.0	100.0	0	0.0	0.0	0.198	0.0	98.1341	-0.428	1	3.0	3.0	0.0	0.0	0.0
0.0	300.0	100.0	100.0	0	0.0	0.0	0.199	0.0	97.26402	-0.398	1	3.0	3.0	0.0	0.0	0.0
0.0	300.0	100.0	100.0	0	0.0	0.0	0.2	0.0	97.26402	-0.343	1	3.0	3.0	0.0	0.0	0.0
0.0	300.0	100.0	100.0	0	0.0	0.0	0.201	0.0	96.87074	-0.343	1	3.0	3.0	0.0	0.0	0.0
0.0	300.0	100.0	100.0	0	0.0	0.0	0.201	0.0	96.74001	-0.296	1	3.0	3.0	0.0	0.0	0.0
0.0	300.0	100.0	100.0	0	0.0	0.0	0.202	0.0	96.74001	-0.276	1	3.0	3.0	0.0	0.0	0.0
0.0	300.0	100.0	100.0	0	0.0	0.0	0.203	0.0	96.07549	-0.276	1	3.0	3.0	0.0	0.0	0.0
0.0	300.0	100.0	100.0	0	0.0	0.0	0.203	0.0	96.72363	-0.256	1	3.0	3.0	0.0	0.0	0.0
0.0	300.0	100.0	100.0	0	0.0	0.0	0.204	0.0	96.72363	-0.256	1	3.0	3.0	0.0	0.0	0.0
0.0	300.0	100.0	100.0	0	0.0	0.0	0.205	0.0	97.55153	-0.221	1	3.0	3.0	0.0	0.0	0.0
0.0	300.0	100.0	100.0	0	0.0	0.0	0.205	0.0	97.55153	-0.19	1	3.0	3.0	0.0	0.0	0.0
0.0	300.0	100.0	100.0	0	0.0	0.0	0.206	0.0	97.38973	-0.19	1	3.0	3.0	0.0	0.0	0.0
0.0	300.0	100.0	100.0	0	0.0	0.0	0.207	0.0	97.53221	-0.177	1	3.0	3.0	0.0	0.0	0.0
0.0	300.0	100.0	100.0	0	0.0	0.0	0.208	0.0	97.09999	-0.152	1	3.0	3.0	0.0	0.0	0.0
0.0	300.0	100.0	100.0	0	0.0	0.0	0.208	0.0	97.853195	-0.152	1	3.0	3.0	0.0	0.0	0.0
0.0	300.0	100.0	100.0	0	0.0	0.0	0.209	0.0	97.10842	-0.142	1	3.0	3.0	0.0	0.0	0.0
0.0	300.0	100.0	100.0	0	0.0	0.0	0.21	0.0	97.10842	-0.142	1	3.0	3.0	0.0	0.0	0.0
0.0	300.0	100.0	100.0	0	0.0	0.0	0.21	0.0	97.13686	-0.122	1	3.0	3.0	0.0	0.0	0.0
0.0	300.0	100.0	100.0	0	0.0	0.0	0.211	0.0	97.13686	-0.113	1	3.0	3.0	0.0	0.0	0.0
0.0	300.0	100.0	100.0	0	0.0	0.0	0.212	0.0	96.88933	-0.113	1	3.0	3.0	0.0	0.0	0.0
0.0	300.0	100.0	100.0	0	0.0	0.0	0.213	0.0	97.27489	-0.098	1	3.0	3.0	0.0	0.0	0.0
0.0	300.0	100.0	100.0	0	0.0	0.0	0.214	0.0	97.27489	-0.091	1	3.0	3.0	0.0	0.0	0.0
0.0	300.0	100.0	100.0	0	0.0	0.0	0.214	0.0	97.30132	-0.091	1	3.0	3.0	0.0	0.0	0.0
0.0	300.0	100.0	100.0	0	0.0	0.0	0.215	0.0	97.04564	-0.078	1	3.0	3.0	0.0	0.0	0.0
0.0	300.0	100.0	100.0	0	0.0	0.0	0.216	0.0	97.87579	-0.078	1	3.0	3.0	0.0	0.0	0.0
0.0	300.0	100.0	100.0	0	0.0	0.0	0.217	0.0	97.97432	-0.067	1	3.0	3.0	0.0	0.0	0.0
0.0	300.0	100.0	100.0	0	0.0	0.0	0.218	0.0	97.97432	-0.062	1	3.0	3.0	0.0	0.0	0.0
0.0	300.0	100.0	100.0	0	0.0	0.0	0.219	0.0	98.58629	-0.062	1	3.0	3.0	0.0	0.0	0.0
0.0	300.0	100.0	100.0	0	0.0	0.0	0.22	0.0	98.03213	-0.054	1	3.0	3.0	0.0	0.0	0.0
0.0	300.0	100.0	100.0	0	0.0	0.0	0.22	0.0	98.03213	-0.05	1	3.0	3.0	0.0	0.0	0.0
0.0	300.0	100.0	100.0	0	0.0	0.0	0.221	0.0	98.60651	-0.05	1	3.0	3.0	0.0	0.0	0.0
0.0	300.0	100.0	100.0	0	0.0	0.0	0.221	0.0	98.259285	-0.043	1	3.0	3.0	0.0	0.0	0.0
0.0	300.0	100.0	100.0	0	0.0	0.0	0.222	0.0	98.259285	-0.043	1	3.0	3.0	0.0	0.0	0.0
0.0	300.0	100.0	100.0	0	0.0	0.0	0.222	0.0	97.79428	-0.037	1	3.0	3.0	0.0	0.0	0.0
0.0	300.0	100.0	100.0	0	0.0	0.0	0.222	0.0	97.79428	-0.034	1	3.0	3.0	0.0	0.0	0.0
0.0	300.0	100.0	100.0	0	0.0	0.0	0.222	0.0	96.570816	-0.034	1	3.0	3.0	0.0	0.0	0.0
0.0	300.0	100.0	100.0	0	0.0	0.0	0.222	0.0	96.661705	-0.029	1	3.0	3.0	0.0	0.0	0.0
0.0	300.0	100.0	100.0	0	0.0	0.0	0.221	0.0	96.661705	-0.027	1	3.0	3.0	0.0	0.0	0.0
0.0	300.0	100.0	100.0	0	0.0	0.0	0.221	0.0	96.841324	-0.027	1	3.0	3.0	8.0	0.0	0.0
0.0	300.0	100.0	100.0	0	0.0	0.0	0.22	1.0	98.00275	-0.023	1	3.0	3.0	10.0	0.0	0.0
0.0	300.0	100.0	100.0	0	0.0	0.0	0.22	1.0	98.00275	-0.023	1	3.0	3.0	10.0	0.0	0.0
5555.5557	400.0	100.0	100.0	0	0.0	0.0	0.219	1.0	98.44469	-0.021	1	3.0	3.0	10.0	0.0	0.0
5555.5557	400.0	100.0	100.0	0	0.0	0.0	0.218	1.0	98.44469	-0.018	1	3.0	3.0	10.0	0.0	0.0
5555.5557	400.0	100.0	100.0	0	0.0	0.0	0.217	1.0	97.25197	-0.018	1	3.0	3.0	10.0	0.0	0.0
5555.5557	400.0	100.0	100.0	0	0.0	0.0	0.216	1.0	97.21079	0.375	1	3.0	3.0	10.0	0.0	0.0
5555.5557	400.0	100.0	100.0	0	0.0	0.0	0.215	1.0	97.21079	0.741	1	3.0	3.0	10.0	0.0	0.0
5555.5557	400.0	100.0	100.0	0	0.0	0.0	0.214	1.0	96.79894	0.741	1	3.0	3.0	10.0	0.0	0.0
5555.5557	400.0	100.0	100.0	0	0.0	0.0	0.213	1.0	96.79894	1.4	1	3.0	3.0	10.0	0.0	0.0
5555.5557	400.0	100.0	100.0	0	0.0	0.0	0.212	1.0	95.59091	1.4	1	3.0	3.0	10.0	0.0	0.0
5555.5557	400.0	100.0	100.0	0	0.0	0.0	0.211	1.0	95.461075	1.693	1	3.0	3.0	10.0	0.0	0.0
5555.5557	400.0	100.0	100.0	0	0.0	0.0	0.21	1.0	95.461075	1.967	1	3.0	3.0	10.0	0.0	0.0
5555.5557	400.0	100.0	100.0	0	0.0	0.0	0.208	1.0	95.79176	1.967	1	3.0	3.0	10.0	0.0	0.0
5555.5557	400.0	100.0	100.0	0	0.0	0.0	0.207	1.0	96.206985	2.457	1	3.0	3.0	10.0	0.0	0.0
5555.5557	400.0	100.0	100.0	0	0.0	0.0	0.206	1.0	96.206985	2.676	1	3.0	3.0	10.0	0.0	0.0
5555.5557	400.0	100.0	100.0	0	0.0	0.0	0.205	1.0	97.06491	2.676	1	3.0	3.0	10.0	0.0	0.0
5555.5557	400.0	100.0	100.0	0	0.0	0.0	0.204	1.0	97.06491	3.07	1	3.0	3.0	10.0	0.0	0.0
5555.5557	400.0	100.0	100.0	0	0.0	0.0	0.203	1.0	96.96058	3.07	1	3.0	3.0	10.0	0.0	0.0
5555.5557	400.0	100.0	100.0	0	0.0	0.0	0.202	1.0	96.720924	3.411	1	3.0	3.0	10.0	0.0	0.0
5555.5557	400.0	100.0	100.0	0	0.0	0.0	0.201	1.0	96.720924	3.562	1	3.0	3.0	10.0	0.0	0.0
5555.5557	400.0	100.0	100.0	0	0.0	0.0	0.2	1.0	96.86239	3.562	1	3.0	3.0	10.0	0.0	0.0
5555.5557	400.0	100.0	100.0	0	0.0	0.0	0.199	1.0	96.089905	3.835	1	3.0	3.0	10.0	0.0	0.0
5555.5557	400.0	100.0	100.0	0	0.0	0.0	0.197	1.0	96.089905	3.957	1	3.0	3.0	10.0	0.0	0.0
5555.5557	400.0	100.0	100.0	0	0.0	0.0	0.196	1.0	95.27348	3.957	1	3.0	3.0	10.0	0.0	0.0
5555.5557	400.0	100.0	100.0	0	0.0	0.0	0.195	1.0	96.56752	4.176	1	3.0	3.0	10.0	0.0	0.0
5555.5557	400.0	100.0	100.0	0	0.0	0.0	0.194	1.0	96.59337	4.176	1	3.0	3.0	10.0	0.0	0.0
5555.5557	400.0	100.0	100.0	0	0.0	0.0	0.193	1.0	97.742645	4.274	1	3.0	3.0	10.0	0.0	0.0
5555.5557	400.0	100.0	100.0	0	0.0	0.0	0.192	1.0	97.742645	4.449	1	3.0	3.0	10.0	0.0	0.0
5555.5557	400.0	100.0	100.0	0	0.0	0.0	0.191	1.0	97.40742	4.449	1	3.0	3.0	10.0	0.0	0.0
5555.5557	400.0	100.0	100.0	0	0.0	0.0	0.19	1.0	97.20075	4.528	1	3.0	3.0	10.0	0.0	0.0
5555.5557	400.0	100.0	100.0	0	0.0	0.0	0.189	1.0	97.20075	4.669	1	3.0	3.0	10.0	0.0	0.0
5555.5557	400.0	100.0	100.0	0	0.0	0.0	0.188	1.0	97.880066	4.669	1	3.0	3.0	10.0	0.0	0.0
5555.5557	400.0	100.0	100.0	0	0.0	0.0	0.186	1.0	97.880066	4.733	1	3.0	3.0	10.0	0.0	0.0
5555.5557	400.0	100.0	100.0	0	0.0	0.0	0.185	1.0	97.24668	4.733	1	3.0	3.0	10.0	0.0	0.0
5555.5557	400.0	100.0	100.0	0	0.0	0.0	0.184	1.0	97.51531	4.845	1	3.0	3.0	10.0	0.0	0.0
5555.5557	400.0	100.0	100.0	0	0.0	0.0	0.182	1.0	97.67575	4.943	1	3.0	3.0	10.0	0.0	0.0
5555.5557	400.0	100.0	100.0	0	0.0	0.0	0.181	1.0	97.06155	4.943	1	3.0	3.0	10.0	0.0	0.0
5555.5557	400.0	100.0	100.0	0	0.0	0.0	0.18	1.0	97.23077	4.987	1	3.0	3.0	10.0	0.0	0.0
5555.5557	400.0	100.0	100.0	0	0.0	0.0	0.178	1.0	96.604904	5.066	1	3.0	3.0	10.0	0.0	0.0
5555.5557	400.0	100.0	100.0	0	0.0	0.0	0.176	1.0	96.93625	5.066	1	3.0	3.0	10.0	0.0	0.0
5555.5557	400.0	100.0	100.0	0	0.0	0.0	0.175	1.0	96.93625	5.1	1	3.0	3.0	10.0	0.0	0.0
5555.5557	400.0	100.0	100.0	0	0.0	0.0	0.173	1.0	97.163605	5.1	1	3.0	3.0	10.0	0.0	0.0
5555.5557	400.0	100.0	100.0	0	0.0	0.0	0.172	1.0	97.41353	5.163	1	3.0	3.0	10.0	0.0	0.0
5555.5557	400.0	100.0	100.0	0	0.0	0.0	0.171	1.0	97.41353	5.192	1	3.0	3.0	10.0	0.0	0.0
5555.5557	400.0	100.0	100.0	0	0.0	0.0	0.169	1.0	97.212555	5.192	1	3.0	3.0	10.0	0.0	0.0
5555.5557	400.0	100.0	100.0	0	0.0	0.0	0.168	1.0	97.56802	5.242	1	3.0	3.0	10.0	0.0	0.0
5555.5557	400.0	100.0	100.0	0	0.0	0.0	0.166	1.0	97.56802	5.265	1	3.0	3.0	10.0	0.0	0.0
5555.5557	400.0	100.0	100.0	0	0.0	0.0	0.165	1.0	97.10841	5.265	1	3.0	3.0	10.0	0.0	0.0
5555.5557	400.0	100.0	100.0	0	0.0	0.0	0.163	1.0	97.10841	5.306	1	3.0	3.0	10.0	0.0	0.0
5555.5557	400.0	100.0	100.0	0	0.0	0.0	0.162	1.0	97.54401	5.306	1	3.0	3.0	10.0	0.0	0.0
5555.5557	400.0	100.0	100.0	0	0.0	0.0	0.16	1.0	97.32892	5.324	1	3.0	3.0	10.0	0.0	0.0
5555.5557	400.0	100.0	100.0	0	0.0	0.0	0.159	1.0	97.32892	5.355	1	3.0	3.0	10.0	0.0	0.0
5555.5557	400.0	100.0	100.0	0	0.0	0.0	0.158	1.0	97.69318	5.355	1	3.0	3.0	10.0	0.0	0.0
5555.5557	400.0	100.0	100.0	0	0.0	0.0	0.156	1.0	97.973854	5.37	1	3.0	3.0	10.0	0.0	0.0
5555.5557	400.0	100.0	100.0	0	0.0	0.0	0.154	1.0	97.973854	5.396	1	3.0	3.0	10.0	0.0	0.0
5555.5557	400.0	100.0	100.0	0	0.0	0.0	0.153	1.0	97.18001	5.396	1	3.0	3.0	10.0	0.0	0.0
5555.5557	400.0	100.0	100.0	0	0.0	0.0	0.151	1.0	97.18001	5.419	1	3.0	3.0	10.0	0.0	0.0
5555.5557	400.0	100.0	100.0	0	0.0	0.0	0.149	1.0	98.48152	5.419	1	3.0	3.0	12.0	0.0	0.0
5555.5557	400.0	100.0	100.0	0	0.0	0.0	0.148	1.0	98.84874	5.429	1	3.0	3.0	12.0	0.0	0.0
5555.5557	400.0	100.0	100.0	0	0.0	0.0	0.146	1.0	98.84874	5.448	1	3.0	3.0	12.0	0.0	0.0
5555.5557	400.0	100.0	100.0	0	0.0	0.0	0.144	1.0	98.962654	5.448	1	3.0	3.0	12.0	0.0	0.0
5555.5557	400.0	100.0	100.0	0	0.0	0.0	0.143	1.0	98.41598	5.463	1	3.0	3.0	12.0	0.0	0.0
5555.5557	400.0	100.0	100.0	0	0.0	0.0	0.141	1.0	98.41598	5.469	1	3.0	3.0	12.0	0.0	0.0
5555.5557	400.0	100.0	100.0	0	0.0	0.0	0.139	1.0	98.92649	5.469	1	3.0	3.0	12.0	0.0	0.0
5555.5557	400.0	100.0	100.0	0	0.0	0.0	0.137	1.0	98.92649	5.483	1	3.0	3.0	12.0	0.0	0.0
5555.5557	400.0	100.0	100.0	0	0.0	0.0	0.136	1.0	97.85028	5.483	1	3.0	3.0	12.0	0.0	0.0
5555.5557	400.0	100.0	100.0	0	0.0	0.0	0.134	1.0	97.09621	5.493	1	3.0	3.0	12.0	0.0	0.0
5555.5557	400.0	100.0	100.0	0	0.0	0.0	0.132	1.0	97.09621	5.498	1	3.0	3.0	12.0	0.0	0.0
5555.5557	400.0	100.0	100.0	0	0.0	0.0	0.131	1.0	96.14991	5.498	1	3.0	3.0	12.0	0.0	0.0
5555.5557	400.0	100.0	100.0	0	0.0	0.0	0.129	1.0	97.43016	5.503	1	3.0	3.0	12.0	0.0	0.0
5555.5557	400.0	100.0	100.0	0	0.0	0.0	0.128	1.0	97.43016	5.51	1	3.0	3.0	12.0	0.0	0.0
5555.5557	400.0	100.0	100.0	0	0.0	0.0	0.126	1.0	96.4922	5.51	1	3.0	3.0	12.0	0.0	0.0
5555.5557	400.0	100.0	100.0	0	0.0	0.0	0.124	1.0	96.4922	5.517	1	3.0	3.0	12.0	0.0	0.0
5555.5557	400.0	100.0	100.0	0	0.0	0.0	0.123	1.0	96.18858	5.517	1	3.0	3.0	12.0	0.0	0.0
5555.5557	400.0	100.0	100.0	0	0.0	0.0	0.121	1.0	96.46911	5.521	1	3.0	3.0	12.0	0.0	0.0
5555.5557	400.0	100.0	100.0	0	0.0	0.0	0.119	1.0	96.46911	5.527	1	3.0	3.0	12.0	0.0	0.0
5555.5557	400.0	100.0	100.0	0	0.0	0.0	0.118	1.0	95.76997	5.527	1	3.0	3.0	12.0	0.0	0.0
5555.5557	400.0	100.0	100.0	0	0.0	0.0	0.117	1.0	95.87351	5.528	1	3.0	3.0	12.0	0.0	0.0
5555.5557	400.0	100.0	100.0	0	0.0	0.0	0.115	1.0	95.87351	5.533	1	3.0	3.0	12.0	0.0	0.0
5555.5557	400.0	100.0	100.0	0	0.0	0.0	0.113	1.0	96.72091	5.533	1	3.0	3.0	12.0	0.0	0.0
5555.5557	400.0	100.0	100.0	0	0.0	0.0	0.112	1.0	96.72091	5.535	1	3.0	3.0	12.0	0.0	0.0
5555.5557	400.0	100.0	100.0	0	0.0	0.0	0.111	1.0	96.887146	5.535	1	3.0	3.0	12.0	0.0	0.0
5555.5557	400.0	100.0	100.0	0	0.0	0.0	0.109	1.0	97.05603	5.54	1	3.0	3.0	12.0	0.0	0.0
5555.5557	400.0	100.0	100.0	0	0.0	0.0	0.107	1.0	97.05603	5.541	1	3.0	3.0	12.0	0.0	0.0
5555.5557	400.0	100.0	100.0	0	0.0	0.0	0.106	1.0	97.24335	5.541	1	3.0	3.0	12.0	0.0	0.0
5555.5557	400.0	100.0	100.0	0	0.0	0.0	0.105	1.0	97.57703	5.544	1	3.0	3.0	12.0	0.0	0.0
5555.5557	400.0	100.0	100.0	0	0.0	0.0	0.103	1.0	97.57703	5.545	1	3.0	3.0	12.0	0.0	0.0
5555.5557	400.0	100.0	100.0	0	0.0	0.0	0.101	1.0	97.17281	5.545	1	3.0	3.0	12.0	0.0	0.0
5555.5557	400.0	100.0	100.0	0	0.0	0.0	0.1	1.0	97.17281	5.547	1	3.0	3.0	12.0	0.0	0.0
5555.5557	400.0	100.0	100.0	0	0.0	0.0	0.099	1.0	96.979256	5.547	1	3.0	3.0	12.0	0.0	0.0
5555.5557	400.0	100.0	100.0	0	0.0	0.0	0.098	1.0	96.59311	5.549	1	3.0	3.0	12.0	0.0	0.0
5555.5557	400.0	100.0	100.0	0	0.0	0.0	0.096	1.0	95.59214	5.55	1	3.0	3.0	12.0	0.0	0.0
5555.5557	400.0	100.0	100.0	0	0.0	0.0	0.095	1.0	95.707275	5.55	1	3.0	3.0	12.0	0.0	0.0
5555.5557	400.0	100.0	100.0	0	0.0	0.0	0.094	1.0	96.36708	5.55	1	3.0	3.0	12.0	0.0	0.0
5555.5557	400.0	100.0	100.0	0	0.0	0.0	0.092	1.0	96.36708	5.552	1	3.0	3.0	12.0	0.0	0.0
5555.5557	400.0	100.0	100.0	0	0.0	0.0	0.091	1.0	95.936874	5.552	1	3.0	3.0	12.0	0.0	0.0
5555.5557	400.0	100.0	100.0	0	0.0	0.0	0.09	1.0	95.936874	5.553	1	3.0	3.0	12.0	0.0	0.0
5555.5557	400.0	100.0	100.0	0	0.0	0.0	0.088	1.0	95.7496	5.553	1	3.0	3.0	12.0	0.0	0.0
5555.5557	400.0	100.0	100.0	0	0.0	0.0	0.087	1.0	95.475	5.554	1	3.0	3.0	12.0	0.0	0.0
5555.5557	400.0	100.0	100.0	0	0.0	0.0	0.086	1.0	95.475	5.554	1	3.0	3.0	12.0	0.0	0.0
5555.5557	400.0	100.0	100.0	0	0.0	0.0	0.085	1.0	95.40507	5.554	1	3.0	3.0	12.0	0.0	0.0
5555.5557	400.0	100.0	100.0	0	0.0	0.0	0.084	1.0	95.19513	5.555	1	3.0	3.0	12.0	0.0	0.0
5555.5557	400.0	100.0	100.0	0	0.0	0.0	0.083	1.0	95.19513	5.556	1	3.0	3.0	12.0	0.0	0.0
5555.5557	400.0	100.0	100.0	0	0.0	0.0	0.082	1.0	95.9719	5.556	1	3.0	3.0	12.0	0.0	0.0
5555.5557	400.0	100.0	100.0	0	0.0	0.0	0.081	1.0	95.9719	5.556	1	3.0	3.0	12.0	0.0	0.0
5555.5557	400.0	100.0	100.0	0	0.0	0.0	0.079	1.0	96.00807	5.556	1	3.0	3.0	12.0	0.0	0.0
5555.5557	400.0	100.0	100.0	0	0.0	0.0	0.078	1.0	97.14386	5.557	1	3.0	3.0	12.0	0.0	0.0
5555.5557	400.0	100.0	100.0	0	0.0	0.0	0.077	1.0	97.14386	5.557	1	3.0	3.0	12.0	0.0	0.0
5555.5557	400.0	100.0	100.0	0	0.0	0.0	0.076	1.0	97.61306	5.557	1	3.0	3.0	12.0	0.0	0.0
5555.5557	400.0	100.0	100.0	1	0.0	0.0	0.075	1.0	97.91658	5.559	1	3.0	3.0	12.0	0.0	0.0
5555.5557	400.0	100.0	100.0	1	0.0	0.0	0.074	1.0	97.91658	5.559	1	3.0	3.0	12.0	0.0	0.0
5555.5557	400.0	100.0	100.0	1	0.0	0.0	0.073	1.0	97.43223	5.559	1	3.0	3.0	12.0	0.0	0.0
5555.5557	400.0	100.0	100.0	1	0.0	0.0	0.071	1.0	97.43223	5.56	1	3.0	3.0	12.0	0.0	0.0
5555.5557	400.0	100.0	100.0	1	0.0	0.0	0.07	1.0	96.67326	5.56	1	3.0	3.0	12.0	0.0	0.0
5555.5557	400.0	100.0	100.0	1	0.0	0.0	0.068	1.0	96.95495	5.56	1	3.0	3.0	12.0	0.0	0.0
5555.5557	400.0	100.0	100.0	1	0.0	0.0	0.067	1.0	96.95495	5.56	1	3.0	3.0	12.0	0.0	0.0
5555.5557	400.0	100.0	100.0	1	0.0	0.0	0.065	1.0	96.62462	5.56	1	3.0	3.0	12.0	0.0	0.0
5555.5557	400.0	100.0	100.0	1	0.0	0.0	0.064	1.0	97.075905	5.56	1	3.0	3.0	12.0	0.0	0.0
5555.5557	400.0	100.0	100.0	1	0.0	0.0	0.062	1.0	97.075905	5.561	1	3.0	3.0	12.0	0.0	0.0
5555.5557	400.0	100.0	100.0	1	0.0	0.0	0.06	1.0	97.34444	5.561	1	3.0	3.0	12.0	0.0	0.0
5555.5557	400.0	100.0	100.0	1	0.0	0.0	0.059	1.0	97.34444	5.561	1	3.0	3.0	12.0	0.0	0.0
5555.5557	400.0	100.0	100.0	1	0.0	0.0	0.057	1.0	97.39146	5.561	1	3.0	3.0	12.0	0.0	0.0
5555.5557	400.0	100.0	100.0	1	0.0	0.0	0.055	1.0	96.77172	5.561	1	3.0	3.0	12.0	0.0	0.0
5555.5557	400.0	100.0	100.0	1	0.0	0.0	0.054	1.0	96.77172	5.561	1	3.0	3.0	12.0	0.0	0.0
5555.5557	400.0	100.0	100.0	1	0.0	0.0	0.052	1.0	96.48225	5.561	1	3.0	3.0	12.0	0.0	0.0
5555.5557	400.0	100.0	100.0	1	0.0	0.0	0.051	1.0	95.86857	5.561	1	3.0	3.0	12.0	0.0	0.0
5555.5557	400.0	100.0	100.0	1	0.0	0.0	0.049	1.0	95.86857	5.561	1	3.0	3.0	12.0	0.0	0.0
5555.5557	400.0	100.0	100.0	1	0.0	0.0	0.047	1.0	95.7841	5.561	1	3.0	3.0	12.0	0.0	0.0
5555.5557	400.0	100.0	100.0	1	0.0	0.0	0.046	1.0	95.7841	5.561	1	3.0	3.0	12.0	0.0	0.0
5555.5557	400.0	100.0	100.0	1	0.0	0.0	0.044	1.0	96.12631	5.561	1	3.0	3.0	12.0	0.0	0.0
5555.5557	400.0	100.0	100.0	1	0.0	0.0	0.043	1.0	95.801346	5.562	1	3.0	3.0	12.0	0.0	0.0
5555.5557	400.0	100.0	100.0	1	0.0	0.0	0.041	1.0	95.801346	5.562	1	3.0	3.0	12.0	0.0	0.0
5555.5557	400.0	100.0	100.0	1	0.0	0.0	0.04	1.0	95.95375	5.562	1	3.0	3.0	12.0	0.0	0.0
5555.5557	400.0	100.0	100.0	1	0.0	0.0	0.039	1.0	95.85955	5.562	1	3.0	3.0	12.0	0.0	0.0
5555.5557	400.0	100.0	100.0	1	0.0	0.0	0.037	1.0	95.85955	5.562	1	3.0	3.0	12.0	0.0	0.0
5555.5557	400.0	100.0	100.0	1	0.0	0.0	0.035	1.0	96.29561	5.562	1	3.0	3.0	12.0	0.0	0.0
5555.5557	400.0	100.0	100.0	1	0.0	0.0	0.034	1.0	96.29561	5.562	1	3.0	3.0	12.0	0.0	0.0
5555.5557	400.0	100.0	100.0	1	0.0	0.0	0.033	1.0	96.62433	5.562	1	3.0	3.0	12.0	0.0	0.0
5555.5557	400.0	100.0	100.0	1	0.0	0.0	0.031	1.0	96.099075	5.562	1	3.0	3.0	12.0	0.0	0.0
5555.5557	400.0	100.0	100.0	1	0.0	0.0	0.03	1.0	96.099075	5.562	1	3.0	3.0	12.0	0.0	0.0
5555.5557	400.0	100.0	100.0	1	0.0	0.0	0.029	1.0	96.47845	5.562	1	3.0	3.0	12.0	0.0	0.0
5555.5557	400.0	100.0	100.0	1	0.0	0.0	0.027	1.0	96.270294	5.562	1	3.0	3.0	12.0	0.0	0.0
5555.5557	400.0	100.0	100.0	1	0.0	0.0	0.026	1.0	96.270294	5.562	1	3.0	3.0	12.0	0.0	0.0
5555.5557	400.0	100.0	100.0	1	0.0	0.0	0.025	1.0	96.55452	5.562	1	3.0	3.0	12.0	0.0	0.0
5555.5557	400.0	100.0	100.0	1	0.0	0.0	0.024	1.0	96.91438	5.562	1	3.0	3.0	12.0	0.0	0.0
5555.5557	400.0	100.0	100.0	1	0.0	0.0	0.022	1.0	95.732475	5.562	1	3.0	3.0	12.0	0.0	0.0
5555.5557	400.0	100.0	100.0	1	0.0	0.0	0.021	1.0	97.55014	5.562	1	3.0	3.0	12.0	0.0	0.0
5555.5557	400.0	100.0	100.0	1	0.0	0.0	0.02	1.0	97.55014	5.562	1	3.0	3.0	12.0	0.0	0.0
5555.5557	400.0	100.0	100.0	1	0.0	0.0	0.019	1.0	97.35958	5.562	1	3.0	3.0	12.0	0.0	0.0
5555.5557	400.0	100.0	100.0	1	0.0	0.0	0.017	1.0	97.406746	5.562	1	3.0	3.0	12.0	0.0	0.0
5555.5557	400.0	100.0	100.0	1	0.0	0.0	0.016	1.0	97.406746	5.562	1	3.0	3.0	12.0	0.0	0.0
5555.5557	400.0	100.0	100.0	1	0.0	0.0	0.015	1.0	97.68507	5.562	1	3.0	3.0	12.0	0.0	0.0
5555.5557	400.0	100.0	100.0	1	0.0	0.0	0.014	1.0	97.68507	5.562	1	3.0	3.0	12.0	0.0	0.0
5555.5557	400.0	100.0	100.0	1	0.0	0.0	0.012	1.0	97.76998	5.562	1	3.0	3.0	12.0	0.0	0.0
5555.5557	400.0	100.0	100.0	1	0.0	0.0	0.011	1.0	97.98445	5.562	1	3.0	3.0	12.0	0.0	0.0
5555.5557	400.0	100.0	100.0	1	0.0	0.0	0.01	1.0	97.98445	5.562	1	3.0	3.0	12.0	0.0	0.0
5555.5557	400.0	100.0	100.0	1	0.0	0.0	0.008	1.0	96.91559	5.562	1	3.0	3.0	12.0	0.0	0.0
5555.5557	400.0	100.0	100.0	1	0.0	0.0	0.007	1.0	97.25592	5.562	1	3.0	3.0	12.0	0.0	0.0
5555.5557	400.0	100.0	100.0	1	0.0	0.0	0.005	1.0	97.18961	5.562	1	3.0	3.0	12.0	0.0	0.0
5555.5557	400.0	100.0	100.0	1	0.0	0.0	0.004	1.0	98.15556	5.562	1	3.0	3.0	12.0	0.0	0.0
5555.5557	400.0	100.0	100.0	1	0.0	0.0	0.003	1.0	98.15556	5.562	1	3.0	3.0	12.0	0.0	0.0
5555.5557	400.0	100.0	100.0	1	0.0	0.0	0.001	1.0	99.08713	5.562	1	3.0	3.0	12.0	0.0	0.0
5555.5557	400.0	100.0	100.0	1	0.0	0.0	0.0	1.0	99.29287	5.562	1	3.0	3.0	12.0	0.0	0.0
5555.5557	400.0	100.0	100.0	1	0.0	0.0	-0.001	1.0	99.29287	5.562	1	3.0	3.0	12.0	0.0	0.0
5555.5557	400.0	100.0	100.0	1	0.0	0.0	-0.002	1.0	99.01074	5.562	1	3.0	3.0	12.0	0.0	0.0
5555.5557	400.0	100.0	100.0	1	0.0	0.0	-0.004	1.0	98.92782	5.562	1	3.0	3.0	12.0	0.0	0.0
5555.5557	400.0	100.0	100.0	1	0.0	0.0	-0.005	1.0	98.92782	5.562	1	3.0	3.0	12.0	0.0	0.0
5555.5557	400.0	100.0	100.0	1	0.0	0.0	-0.007	1.0	99.02139	5.562	1	3.0	3.0	12.0	0.0	0.0
5555.5557	400.0	100.0	100.0	1	0.0	0.0	-0.008	1.0	99.02139	5.562	1	3.0	3.0	12.0	0.0	0.0
5555.5557	400.0	100.0	100.0	1	0.0	0.0	-0.01	1.0	98.313225	5.562	1	3.0	3.0	12.0	0.0	0.0
5555.5557	400.0	100.0	100.0	1	0.0	0.0	-0.011	1.0	98.2775	5.562	1	3.0	3.0	13.0	0.0	0.0
5555.5557	400.0	100.0	100.0	1	0.0	0.0	-0.012	1.0	98.2775	5.562	1	3.0	3.0	13.0	0.0	0.0
5555.5557	400.0	100.0	100.0	0	0.0	0.0	-0.014	1.0	98.95095	5.562	1	3.0	4.0	14.0	0.0	0.0
0.0	400.0	100.0	100.0	0	0.0	0.0	-0.015	1.0	98.661064	5.562	1	3.0	4.0	0.0	0.0	0.0
0.0	400.0	100.0	100.0	0	0.0	0.0	-0.017	1.0	98.661064	5.562	1	3.0	4.0	0.0	0.0	0.0
0.0	400.0	100.0	100.0	0	0.0	0.0	-0.018	1.0	99.189865	5.562	1	3.0	4.0	0.0	0.0	0.0
0.0	400.0	100.0	100.0	0	0.0	0.0	-0.019	1.0	99.189865	5.169	1	3.0	4.0	0.0	0.0	0.0
0.0	400.0	100.0	100.0	0	0.0	0.0	-0.021	1.0	97.99596	5.169	1	3.0	4.0	0.0	0.0	0.0
0.0	400.0	100.0	100.0	0	0.0	0.0	-0.022	1.0	97.74042	4.463	1	3.0	4.0	0.0	0.0	0.0
0.0	400.0	100.0	100.0	0	0.0	0.0	-0.024	1.0	97.74042	4.147	1	3.0	4.0	0.0	0.0	0.0
0.0	400.0	100.0	100.0	0	0.0	0.0	-0.025	1.0	97.95714	4.147	1	3.0	4.0	0.0	0.0	0.0
0.0	400.0	100.0	100.0	0	0.0	0.0	-0.026	1.0	98.129166	3.581	1	3.0	4.0	0.0	0.0	0.0
0.0	400.0	100.0	100.0	0	0.0	0.0	-0.028	1.0	98.129166	3.581	1	3.0	4.0	0.0	0.0	0.0
0.0	400.0	100.0	100.0	0	0.0	0.0	-0.029	1.0	98.257645	3.328	1	3.0	4.0	0.0	0.0	0.0
0.0	400.0	100.0	100.0	0	0.0	0.0	-0.031	1.0	98.257645	2.874	1	3.0	4.0	0.0	0.0	0.0
0.0	400.0	100.0	100.0	0	0.0	0.0	-0.032	1.0	97.99902	2.874	1	3.0	4.0	0.0	0.0	0.0
0.0	400.0	100.0	100.0	0	0.0	0.0	-0.034	1.0	99.128265	2.671	1	3.0	4.0	0.0	0.0	0.0
0.0	400.0	100.0	100.0	0	0.0	0.0	-0.035	1.0	99.128265	2.307	1	3.0	4.0	0.0	0.0	0.0
0.0	400.0	100.0	100.0	0	0.0	0.0	-0.037	1.0	99.207275	2.307	1	3.0	4.0	0.0	0.0	0.0
0.0	400.0	100.0	100.0	0	0.0	0.0	-0.038	1.0	98.30409	1.992	1	3.0	4.0	0.0	0.0	0.0
0.0	400.0	100.0	100.0	0	0.0	0.0	-0.04	1.0	98.30409	1.85	1	3.0	4.0	0.0	0.0	0.0
0.0	400.0	100.0	100.0	0	0.0	0.0	-0.041	1.0	99.322266	1.85	1	3.0	4.0	0.0	0.0	0.0
0.0	400.0	100.0	100.0	0	0.0	0.0	-0.042	1.0	99.322266	1.599	1	3.0	4.0	0.0	0.0	0.0
0.0	400.0	100.0	100.0	0	0.0	0.0	-0.044	1.0	99.013885	1.599	1	3.0	4.0	0.0	0.0	0.0
0.0	400.0	100.0	100.0	0	0.0	0.0	-0.045	1.0	98.63769	1.381	1	3.0	4.0	0.0	0.0	0.0
0.0	400.0	100.0	100.0	0	0.0	0.0	-0.046	1.0	98.63769	1.283	1	3.0	4.0	0.0	0.0	0.0
0.0	400.0	100.0	100.0	0	0.0	0.0	-0.046	1.0	97.972046	1.283	1	3.0	4.0	0.0	0.0	0.0
0.0	400.0	100.0	100.0	0	0.0	0.0	-0.047	1.0	97.80551	1.107	1	3.0	4.0	0.0	0.0	0.0
0.0	400.0	100.0	100.0	0	0.0	0.0	-0.047	1.0	97.80551	1.029	1	3.0	4.0	0.0	0.0	0.0
0.0	400.0	100.0	100.0	0	0.0	0.0	-0.047	1.0	97.81668	1.029	1	3.0	4.0	0.0	0.0	0.0
0.0	400.0	100.0	100.0	0	0.0	0.0	-0.047	1.0	97.81668	0.888	1	3.0	4.0	0.0	0.0	0.0
0.0	400.0	100.0	100.0	0	0.0	0.0	-0.047	1.0	98.88791	0.888	1	3.0	4.0	0.0	0.0	0.0
0.0	400.0	100.0	100.0	0	0.0	0.0	-0.047	1.0	98.588905	0.825	1	3.0	4.0	0.0	0.0	0.0
0.0	400.0	100.0	100.0	0	0.0	0.0	-0.047	1.0	98.588905	0.712	1	3.0	4.0	0.0	0.0	0.0
0.0	400.0	100.0	100.0	0	0.0	0.0	-0.046	1.0	98.49195	0.712	1	3.0	4.0	1.0	0.0	0.0
0.0	400.0	100.0	100.0	0	0.0	0.0	-0.046	1.0	98.40657	0.662	1	3.0	4.0	2.0	0.0	0.0
0.0	400.0	100.0	100.0	0	0.0	0.0	-0.045	1.0	98.40657	0.572	1	3.0	4.0	2.0	0.0	0.0
-2777.7778	200.0	100.0	100.0	0	0.0	0.0	-0.045	1.0	97.92979	0.572	1	3.0	4.0	3.0	0.0	0.0
-2777.7778	200.0	100.0	100.0	0	0.0	0.0	-0.044	1.0	97.92979	0.531	1	3.0	4.0	3.0	0.0	0.0
-2777.7778	200.0	100.0	100.0	0	0.0	0.0	-0.043	1.0	97.428894	0.531	1	3.0	4.0	3.0	0.0	0.0
-2777.7778	200.0	100.0	100.0	0	0.0	0.0	-0.042	1.0	97.26861	0.458	1	3.0	4.0	3.0	0.0	0.0
-2777.7778	200.0	100.0	100.0	0	0.0	0.0	-0.041	1.0	97.26861	0.229	1	3.0	4.0	3.0	0.0	0.0
-2777.7778	200.0	100.0	100.0	0	0.0	0.0	-0.04	1.0	97.361145	0.229	1	3.0	4.0	3.0	0.0	0.0
-2777.7778	200.0	100.0	100.0	0	0.0	0.0	-0.04	1.0	97.470825	-0.179	1	3.0	4.0	3.0	0.0	0.0
-2777.7778	200.0	100.0	100.0	0	0.0	0.0	-0.039	1.0	97.470825	-0.179	1	3.0	4.0	3.0	0.0	0.0
-2777.7778	200.0	100.0	100.0	0	0.0	0.0	-0.038	1.0	97.83564	-0.533	1	3.0	4.0	3.0	0.0	0.0
-2777.7778	200.0	100.0	100.0	0	0.0	0.0	-0.036	1.0	97.83564	-0.692	1	3.0	4.0	3.0	0.0	0.0
-2777.7778	200.0	100.0	100.0	0	0.0	0.0	-0.035	1.0	97.43173	-0.692	1	3.0	4.0	3.0	0.0	0.0
-2777.7778	200.0	100.0	100.0	0	0.0	0.0	-0.034	1.0	97.08857	-0.977	1	3.0	4.0	3.0	0.0	0.0
-2777.7778	200.0	100.0	100.0	0	0.0	0.0	-0.033	1.0	97.08857	-1.104	1	3.0	4.0	3.0	0.0	0.0
-2777.7778	200.0	100.0	100.0	0	0.0	0.0	-0.032	1.0	98.08212	-1.104	1	3.0	4.0	3.0	0.0	0.0
-2777.7778	200.0	100.0	100.0	0	0.0	0.0	-0.03	1.0	97.15927	-1.333	1	3.0	4.0	3.0	0.0	0.0
-2777.7778	200.0	100.0	100.0	0	0.0	0.0	-0.029	1.0	97.15927	-1.53	1	3.0	4.0	3.0	0.0	0.0
-2777.7778	200.0	100.0	100.0	0	0.0	0.0	-0.028	1.0	97.06485	-1.53	1	3.0	4.0	3.0	0.0	0.0
-2777.7778	200.0	100.0	100.0	0	0.0	0.0	-0.026	1.0	97.06485	-1.618	1	3.0	4.0	3.0	0.0	0.0
-2777.7778	200.0	100.0	100.0	0	0.0	0.0	-0.025	1.0	96.74576	-1.618	1	3.0	4.0	3.0	0.0	0.0
-2777.7778	200.0	100.0	100.0	0	0.0	0.0	-0.024	1.0	95.939255	-1.777	1	3.0	4.0	3.0	0.0	0.0
-2777.7778	200.0	100.0	100.0	0	0.0	0.0	-0.022	1.0	95.939255	-1.848	1	3.0	4.0	3.0	0.0	0.0
-2777.7778	200.0	100.0	100.0	0	0.0	0.0	-0.021	1.0	95.66697	-1.848	1	3.0	4.0	3.0	0.0	0.0
-2777.7778	200.0	100.0	100.0	0	0.0	0.0	-0.019	1.0	96.3119	-1.975	1	3.0	4.0	3.0	0.0	0.0
-2777.7778	200.0	100.0	100.0	0	0.0	0.0	-0.018	1.0	96.3119	-2.032	1	3.0	4.0	3.0	0.0	0.0
-2777.7778	200.0	100.0	100.0	0	0.0	0.0	-0.016	1.0	96.6634	-2.032	1	3.0	4.0	3.0	0.0	0.0
-2777.7778	200.0	100.0	100.0	0	0.0	0.0	-0.015	1.0	96.6634	-2.134	1	3.0	4.0	3.0	0.0	0.0
-2777.7778	200.0	100.0	100.0	0	0.0	0.0	-0.013	1.0	95.451515	-2.134	1	3.0	4.0	3.0	0.0	0.0
-2777.7778	200.0	100.0	100.0	0	0.0	0.0	-0.012	1.0	95.86865	-2.179	1	3.0	4.0	3.0	0.0	0.0
-2777.7778	200.0	100.0	100.0	0	0.0	0.0	-0.01	1.0	95.86865	-2.261	1	3.0	4.0	3.0	0.0	0.0
-2777.7778	200.0	100.0	100.0	0	0.0	0.0	-0.009	1.0	95.87986	-2.261	1	3.0	4.0	3.0	0.0	0.0
-2777.7778	200.0	100.0	100.0	0	0.0	0.0	-0.007	1.0	96.329666	-2.298	1	3.0	4.0	5.0	0.0	0.0
-2777.7778	200.0	100.0	100.0	0	0.0	0.0	-0.006	1.0	96.7441	-2.298	1	3.0	4.0	5.0	0.0	0.0
-2777.7778	200.0	100.0	100.0	0	0.0	0.0	-0.004	1.0	97.020706	-2.364	1	3.0	4.0	5.0	0.0	0.0
-2777.7778	200.0	100.0	100.0	0	0.0	0.0	-0.003	1.0	97.020706	-2.393	1	3.0	4.0	5.0	0.0	0.0
-2777.7778	200.0	100.0	100.0	0	0.0	0.0	-0.001	1.0	97.14087	-2.393	1	3.0	4.0	5.0	0.0	0.0
-2777.7778	200.0	100.0	100.0	0	0.0	0.0	0.0	1.0	97.19396	-2.446	1	3.0	4.0	5.0	0.0	0.0
-2777.7778	200.0	100.0	100.0	0	0.0	0.0	0.001	1.0	97.19396	-2.491	1	3.0	4.0	5.0	0.0	0.0
-2777.7778	200.0	100.0	100.0	0	0.0	0.0	0.002	1.0	96.685936	-2.491	1	3.0	4.0	5.0	0.0	0.0
-2777.7778	200.0	100.0	100.0	0	0.0	0.0	0.004	1.0	96.95133	-2.512	1	3.0	4.0	5.0	0.0	0.0
-2777.7778	200.0	100.0	100.0	0	0.0	0.0	0.006	1.0	96.95133	-2.548	1	3.0	4.0	5.0	0.0	0.0
-2777.7778	200.0	100.0	100.0	0	0.0	0.0	0.007	1.0	96.61754	-2.548	1	3.0	4.0	5.0	0.0	0.0
-2777.7778	200.0	100.0	100.0	0	0.0	0.0	0.009	1.0	96.61754	-2.564	1	3.0	4.0	5.0	0.0	0.0
-2777.7778	200.0	100.0	100.0	0	0.0	0.0	0.01	1.0	97.060875	-2.564	1	3.0	4.0	5.0	0.0	0.0
-2777.7778	200.0	100.0	100.0	0	0.0	0.0	0.012	1.0	95.69666	-2.594	1	3.0	4.0	5.0	0.0	0.0
-2777.7778	200.0	100.0	100.0	0	0.0	0.0	0.013	1.0	95.69666	-2.607	1	3.0	4.0	5.0	0.0	0.0
-2777.7778	200.0	100.0	100.0	0	0.0	0.0	0.015	1.0	95.15078	-2.607	1	3.0	4.0	5.0	0.0	0.0
-2777.7778	200.0	100.0	100.0	0	0.0	0.0	0.016	1.0	96.203125	-2.63	1	3.0	4.0	5.0	0.0	0.0
-2777.7778	200.0	100.0	100.0	0	0.0	0.0	0.018	1.0	96.203125	-2.642	1	3.0	4.0	5.0	0.0	0.0
-2777.7778	200.0	100.0	100.0	0	0.0	0.0	0.02	1.0	96.029045	-2.642	1	3.0	4.0	5.0	0.0	0.0
-2777.7778	200.0	100.0	100.0	0	0.0	0.0	0.021	1.0	96.029045	-2.66	1	3.0	4.0	5.0	0.0	0.0
-2777.7778	200.0	100.0	100.0	0	0.0	0.0	0.023	1.0	97.347855	-2.66	1	3.0	4.0	5.0	0.0	0.0
-2777.7778	200.0	100.0	100.0	0	0.0	0.0	0.024	1.0	97.39901	-2.668	1	3.0	4.0	5.0	0.0	0.0
-2777.7778	200.0	100.0	100.0	0	0.0	0.0	0.026	1.0	97.39901	-2.683	1	3.0	4.0	5.0	0.0	0.0
-2777.7778	200.0	100.0	100.0	0	0.0	0.0	0.027	1.0	97.73285	-2.683	1	3.0	4.0	5.0	0.0	0.0
-2777.7778	200.0	100.0	100.0	0	0.0	0.0	0.028	1.0	97.022736	-2.697	1	3.0	4.0	5.0	0.0	0.0
-2777.7778	200.0	100.0	100.0	0	0.0	0.0	0.03	1.0	97.022736	-2.697	1	3.0	4.0	5.0	0.0	0.0
-2777.7778	200.0	100.0	100.0	0	0.0	0.0	0.031	1.0	97.465004	-2.702	1	3.0	4.0	5.0	0.0	0.0
-2777.7778	200.0	100.0	100.0	0	0.0	0.0	0.032	1.0	97.465004	-2.713	1	3.0	4.0	5.0	0.0	0.0
-2777.7778	200.0	100.0	100.0	0	0.0	0.0	0.033	1.0	97.40856	-2.713	1	3.0	4.0	5.0	0.0	0.0
-2777.7778	200.0	100.0	100.0	0	0.0	0.0	0.035	1.0	97.270546	-2.718	1	3.0	4.0	5.0	0.0	0.0
-2777.7778	200.0	100.0	100.0	0	0.0	0.0	0.036	1.0	97.270546	-2.726	1	3.0	4.0	5.0	0.0	0.0
-2777.7778	200.0	100.0	100.0	0	0.0	0.0	0.037	1.0	96.84044	-2.726	1	3.0	4.0	5.0	0.0	0.0
-2777.7778	200.0	100.0	100.0	0	0.0	0.0	0.038	1.0	97.17723	-2.73	1	3.0	4.0	5.0	0.0	0.0
-2777.7778	200.0	100.0	100.0	0	0.0	0.0	0.039	1.0	96.99188	-2.737	1	3.0	4.0	5.0	0.0	0.0
-2777.7778	200.0	100.0	100.0	0	0.0	0.0	0.041	1.0	96.51258	-2.737	1	3.0	4.0	5.0	0.0	0.0
-2777.7778	200.0	100.0	100.0	0	0.0	0.0	0.042	1.0	96.51258	-2.74	1	3.0	4.0	5.0	0.0	0.0
-2777.7778	200.0	100.0	100.0	0	0.0	0.0	0.043	1.0	97.121086	-2.74	1	3.0	4.0	5.0	0.0	0.0
-2777.7778	200.0	100.0	100.0	0	0.0	0.0	0.044	1.0	97.33732	-2.745	1	3.0	4.0	5.0	0.0	0.0
-2777.7778	200.0	100.0	100.0	0	0.0	0.0	0.045	1.0	97.33732	-2.747	1	3.0	4.0	5.0	0.0	0.0
-2777.7778	200.0	100.0	100.0	0	0.0	0.0	0.047	1.0	97.77484	-2.747	1	3.0	4.0	5.0	0.0	0.0
-2777.7778	200.0	100.0	100.0	0	0.0	0.0	0.048	1.0	97.57761	-2.752	1	3.0	4.0	5.0	0.0	0.0
-2777.7778	200.0	100.0	100.0	0	0.0	0.0	0.049	1.0	97.57761	-2.752	1	3.0	4.0	5.0	0.0	0.0
-2777.7778	200.0	100.0	100.0	0	0.0	0.0	0.051	1.0	96.70073	-2.756	1	3.0	4.0	5.0	0.0	0.0
-2777.7778	200.0	100.0	100.0	0	0.0	0.0	0.052	1.0	96.70073	-2.757	1	3.0	4.0	5.0	0.0	0.0
-2777.7778	200.0	100.0	100.0	0	0.0	0.0	0.054	1.0	97.04671	-2.757	1	3.0	4.0	5.0	0.0	0.0
-2777.7778	200.0	100.0	100.0	1	0.0	0.0	0.055	1.0	97.1197	-2.76	1	3.0	4.0	5.0	0.0	0.0
-2777.7778	200.0	100.0	100.0	1	0.0	0.0	0.057	1.0	97.1197	-2.762	1	3.0	4.0	5.0	0.0	0.0
-2777.7778	200.0	100.0	100.0	1	0.0	0.0	0.059	1.0	96.51131	-2.762	1	3.0	4.0	5.0	0.0	0.0
-2777.7778	200.0	100.0	100.0	1	0.0	0.0	0.061	1.0	97.16653	-2.764	1	3.0	4.0	5.0	0.0	0.0
-2777.7778	200.0	100.0	100.0	1	0.0	0.0	0.062	1.0	97.16653	-2.764	1	3.0	4.0	5.0	0.0	0.0
-2777.7778	200.0	100.0	100.0	1	0.0	0.0	0.064	1.0	96.60079	-2.765	1	3.0	4.0	5.0	0.0	0.0
-2777.7778	200.0	100.0	100.0	1	0.0	0.0	0.066	1.0	96.60079	-2.767	1	3.0	4.0	5.0	0.0	0.0
-2777.7778	200.0	100.0	100.0	1	0.0	0.0	0.068	1.0	96.04477	-2.767	1	3.0	4.0	5.0	0.0	0.0
-2777.7778	200.0	100.0	100.0	1	0.0	0.0	0.069	1.0	96.44459	-2.768	1	3.0	4.0	5.0	0.0	0.0
-2777.7778	200.0	100.0	100.0	1	0.0	0.0	0.071	1.0	96.24472	-2.77	1	3.0	4.0	5.0	0.0	0.0
-2777.7778	200.0	100.0	100.0	1	0.0	0.0	0.073	1.0	96.486336	-2.77	1	3.0	4.0	5.0	0.0	0.0
-2777.7778	200.0	100.0	100.0	1	0.0	0.0	0.075	1.0	96.4821	-2.77	1	3.0	4.0	5.0	0.0	0.0
-2777.7778	200.0	100.0	100.0	1	0.0	0.0	0.077	1.0	96.4821	-2.77	1	3.0	4.0	5.0	0.0	0.0
-2777.7778	200.0	100.0	100.0	1	0.0	0.0	0.079	1.0	95.87173	-2.771	1	3.0	4.0	5.0	0.0	0.0
-2777.7778	200.0	100.0	100.0	1	0.0	0.0	0.08	1.0	95.87173	-2.772	1	3.0	4.0	5.0	0.0	0.0
-2777.7778	200.0	100.0	100.0	1	0.0	0.0	0.082	1.0	96.88079	-2.772	1	3.0	4.0	5.0	0.0	0.0
-2777.7778	200.0	100.0	100.0	1	0.0	0.0	0.084	1.0	96.55016	-2.773	1	3.0	4.0	5.0	0.0	0.0
-2777.7778	200.0	100.0	100.0	1	0.0	0.0	0.086	1.0	96.55016	-2.774	1	3.0	4.0	5.0	0.0	0.0
-2777.7778	200.0	100.0	100.0	1	0.0	0.0	0.087	1.0	95.114174	-2.774	1	3.0	4.0	5.0	0.0	0.0
-2777.7778	200.0	100.0	100.0	1	0.0	0.0	0.089	1.0	96.17135	-2.774	1	3.0	4.0	5.0	0.0	0.0
-2777.7778	200.0	100.0	100.0	1	0.0	0.0	0.091	1.0	96.17135	-2.774	1	3.0	4.0	5.0	0.0	0.0
-2777.7778	200.0	100.0	100.0	1	0.0	0.0	0.093	1.0	97.26579	-2.775	1	3.0	4.0	5.0	0.0	0.0
-2777.7778	200.0	100.0	100.0	1	0.0	0.0	0.095	1.0	97.26579	-2.775	1	3.0	4.0	5.0	0.0	0.0
-2777.7778	200.0	100.0	100.0	1	0.0	0.0	0.096	1.0	97.048996	-2.775	1	3.0	4.0	5.0	0.0	0.0
-2777.7778	200.0	100.0	100.0	1	0.0	0.0	0.098	1.0	96.402695	-2.776	1	3.0	4.0	5.0	0.0	0.0
-2777.7778	200.0	100.0	100.0	1	0.0	0.0	0.099	1.0	96.402695	-2.776	1	3.0	4.0	5.0	0.0	0.0
-2777.7778	200.0	100.0	100.0	1	0.0	0.0	0.101	1.0	95.98917	-2.776	1	3.0	4.0	5.0	0.0	0.0
-2777.7778	200.0	100.0	100.0	1	0.0	0.0	0.103	1.0	96.73498	-2.777	1	3.0	4.0	5.0	0.0	0.0
-2777.7778	200.0	100.0	100.0	1	0.0	0.0	0.104	1.0	96.73498	-2.777	1	3.0	4.0	5.0	0.0	0.0
-2777.7778	200.0	100.0	100.0	1	0.0	0.0	0.106	1.0	95.867676	-2.777	1	3.0	4.0	5.0	0.0	0.0
-2777.7778	200.0	100.0	100.0	1	0.0	0.0	0.108	1.0	96.83437	-2.777	1	3.0	4.0	5.0	0.0	0.0
-2777.7778	200.0	100.0	100.0	1	0.0	0.0	0.109	1.0	96.508064	-2.777	1	3.0	4.0	5.0	0.0	0.0
-2777.7778	200.0	100.0	100.0	1	0.0	0.0	0.111	1.0	97.72939	-2.777	1	3.0	4.0	5.0	0.0	0.0
-2777.7778	200.0	100.0	100.0	1	0.0	0.0	0.113	1.0	97.72939	-2.778	1	3.0	4.0	5.0	0.0	0.0
-2777.7778	200.0	100.0	100.0	1	0.0	0.0	0.114	1.0	97.81327	-2.778	1	3.0	4.0	5.0	0.0	0.0
-2777.7778	200.0	100.0	100.0	1	0.0	0.0	0.115	1.0	98.70956	-2.778	1	3.0	4.0	5.0	0.0	0.0
-2777.7778	200.0	100.0	100.0	1	0.0	0.0	0.117	1.0	98.70956	-2.778	1	3.0	4.0	5.0	0.0	0.0
-2777.7778	200.0	100.0	100.0	1	0.0	0.0	0.118	1.0	98.00581	-2.778	1	3.0	4.0	5.0	0.0	0.0
-2777.7778	200.0	100.0	100.0	1	0.0	0.0	0.12	1.0	98.00581	-2.778	1	3.0	4.0	5.0	0.0	0.0
-2777.7778	200.0	100.0	100.0	1	0.0	0.0	0.121	1.0	98.17908	-2.778	1	3.0	4.0	5.0	0.0	0.0
-2777.7778	200.0	100.0	100.0	1	0.0	0.0	0.123	1.0	98.216034	-2.778	1	3.0	4.0	5.0	0.0	0.0
-2777.7778	200.0	100.0	100.0	1	0.0	0.0	0.124	1.0	98.216034	-2.778	1	3.0	4.0	5.0	0.0	0.0
-2777.7778	200.0	100.0	100.0	1	0.0	0.0	0.125	1.0	97.72404	-2.778	1	3.0	4.0	5.0	0.0	0.0
-2777.7778	200.0	100.0	100.0	1	0.0	0.0	0.127	1.0	97.38163	-2.78	1	3.0	4.0	5.0	0.0	0.0
-2777.7778	200.0	100.0	100.0	1	0.0	0.0	0.128	1.0	97.38163	-2.78	1	3.0	4.0	5.0	0.0	0.0
-2777.7778	200.0	100.0	100.0	1	0.0	0.0	0.13	1.0	98.48334	-2.78	1	3.0	4.0	5.0	0.0	0.0
-2777.7778	200.0	100.0	100.0	1	0.0	0.0	0.131	1.0	98.48334	-2.78	1	3.0	4.0	5.0	0.0	0.0
-2777.7778	200.0	100.0	100.0	1	0.0	0.0	0.132	1.0	98.633965	-2.78	1	3.0	4.0	5.0	0.0	0.0
-2777.7778	200.0	100.0	100.0	1	0.0	0.0	0.134	1.0	98.65883	-2.78	1	3.0	4.0	5.0	0.0	0.0
-2777.7778	200.0	100.0	100.0	1	0.0	0.0	0.135	1.0	98.65883	-2.78	1	3.0	4.0	5.0	0.0	0.0
-2777.7778	200.0	100.0	100.0	1	0.0	0.0	0.136	1.0	98.27111	-2.78	1	3.0	4.0	5.0	0.0	0.0
-2777.7778	200.0	100.0	100.0	1	0.0	0.0	0.137	1.0	98.441284	-2.78	1	3.0	4.0	5.0	0.0	0.0
-2777.7778	200.0	100.0	100.0	1	0.0	0.0	0.139	1.0	98.441284	-2.78	1	3.0	4.0	5.0	0.0	0.0
-2777.7778	200.0	100.0	100.0	1	0.0	0.0	0.14	1.0	98.884384	-2.78	1	3.0	4.0	5.0	0.0	0.0
-2777.7778	200.0	100.0	100.0	1	0.0	0.0	0.141	1.0	98.884384	-2.78	1	3.0	4.0	5.0	0.0	0.0
-2777.7778	200.0	100.0	100.0	1	0.0	0.0	0.143	1.0	98.15273	-2.78	1	3.0	4.0	5.0	0.0	0.0
-2777.7778	200.0	100.0	100.0	1	0.0	0.0	0.144	1.0	98.34836	-2.78	1	3.0	4.0	5.0	0.0	0.0
-2777.7778	200.0	100.0	100.0	1	0.0	0.0	0.145	1.0	98.34836	-2.78	1	3.0	4.0	5.0	0.0	0.0
-2777.7778	200.0	100.0	100.0	1	0.0	0.0	0.146	1.0	97.29883	-2.78	1	3.0	4.0	5.0	0.0	0.0
-2777.7778	200.0	100.0	100.0	1	0.0	0.0	0.148	1.0	96.607376	-2.78	1	3.0	4.0	5.0	0.0	0.0
-2777.7778	200.0	100.0	100.0	1	0.0	0.0	0.149	1.0	96.607376	-2.78	1	3.0	4.0	5.0	0.0	0.0
-2777.7778	200.0	100.0	100.0	1	0.0	0.0	0.15	1.0	96.28264	-2.78	1	3.0	4.0	5.0	0.0	0.0
-2777.7778	200.0	100.0	100.0	1	0.0	0.0	0.151	1.0	96.28264	-2.78	1	3.0	4.0	5.0	0.0	0.0
-2777.7778	200.0	100.0	100.0	1	0.0	0.0	0.152	1.0	97.21888	-2.78	1	3.0	4.0	5.0	0.0	0.0
-2777.7778	200.0	100.0	100.0	0	0.0	0.0	0.153	1.0	97.67911	-2.78	1	4.0	4.0	7.0	0.0	0.0
-2777.7778	200.0	100.0	100.0	0	0.0	0.0	0.154	1.0	97.67911	-2.78	1	4.0	4.0	7.0	0.0	0.0
0.0	200.0	100.0	100.0	0	0.0	0.0	0.156	1.0	97.267685	-2.78	1	4.0	4.0	0.0	0.0	0.0
0.0	200.0	100.0	100.0	0	0.0	0.0	0.157	1.0	97.52886	-2.78	1	4.0	4.0	0.0	0.0	0.0
0.0	200.0	100.0	100.0	0	0.0	0.0	0.158	1.0	97.52886	-2.78	1	4.0	4.0	0.0	0.0	0.0
0.0	200.0	100.0	100.0	0	0.0	0.0	0.159	1.0	97.75283	-2.78	1	4.0	4.0	0.0	0.0	0.0
0.0	200.0	100.0	100.0	0	0.0	0.0	0.16	1.0	96.2038	-2.4	1	4.0	4.0	0.0	0.0	0.0
0.0	200.0	100.0	100.0	0	0.0	0.0	0.161	1.0	96.71929	-2.4	1	4.0	4.0	0.0	0.0	0.0
0.0	200.0	100.0	100.0	0	0.0	0.0	0.162	1.0	96.416916	-2.23	1	4.0	4.0	0.0	0.0	0.0
0.0	200.0	100.0	100.0	0	0.0	0.0	0.163	1.0	96.416916	-1.926	1	4.0	4.0	0.0	0.0	0.0
0.0	200.0	100.0	100.0	0	0.0	0.0	0.165	1.0	96.69512	-1.926	1	4.0	4.0	0.0	0.0	0.0
0.0	200.0	100.0	100.0	0	0.0	0.0	0.166	1.0	97.665985	-1.79	1	4.0	4.0	0.0	0.0	0.0
0.0	200.0	100.0	100.0	0	0.0	0.0	0.167	1.0	97.665985	-1.79	1	4.0	4.0	0.0	0.0	0.0
0.0	200.0	100.0	100.0	0	0.0	0.0	0.168	1.0	96.83421	-1.545	1	4.0	4.0	0.0	0.0	0.0
0.0	200.0	100.0	100.0	0	0.0	0.0	0.169	1.0	96.83421	-1.436	1	4.0	4.0	0.0	0.0	0.0
0.0	200.0	100.0	100.0	0	0.0	0.0	0.17	1.0	97.39552	-1.436	1	4.0	4.0	0.0	0.0	0.0
0.0	200.0	100.0	100.0	0	0.0	0.0	0.171	1.0	97.31013	-1.24	1	4.0	4.0	0.0	0.0	0.0
0.0	200.0	100.0	100.0	0	0.0	0.0	0.172	1.0	97.31596	-1.152	1	4.0	4.0	0.0	0.0	0.0
0.0	200.0	100.0	100.0	0	0.0	0.0	0.173	1.0	96.85312	-1.152	1	4.0	4.0	0.0	0.0	0.0
0.0	200.0	100.0	100.0	0	0.0	0.0	0.174	1.0	97.19821	-0.995	1	4.0	4.0	0.0	0.0	0.0
0.0	200.0	100.0	100.0	0	0.0	0.0	0.175	1.0	96.38143	-0.995	1	4.0	4.0	0.0	0.0	0.0
0.0	200.0	100.0	100.0	0	0.0	0.0	0.175	1.0	97.02045	-0.924	1	4.0	4.0	0.0	0.0	0.0
0.0	200.0	100.0	100.0	0	0.0	0.0	0.176	1.0	97.02045	-0.798	1	4.0	4.0	0.0	0.0	0.0
0.0	200.0	100.0	100.0	0	0.0	0.0	0.177	1.0	97.889496	-0.798	1	4.0	4.0	0.0	0.0	0.0
0.0	200.0	100.0	100.0	0	0.0	0.0	0.178	1.0	98.18658	-0.69	1	4.0	4.0	0.0	0.0	0.0
[truncated: 14,026 more rows]
