# Supplementary material for: Just noticeable differences for elbow joint torque feedback
Source: Sci Rep. 2021 Dec 7;11:23553. doi: 10.1038/s41598-021-02630-3 (PMC8651665; doi:10.1038/s41598-021-02630-3)
Supplement: Supplementary file 2 — Supplementary Information. [file 41598_2021_2630_MOESM2_ESM.zip › SupplementaryData_ScientificReports_KimAsbeck2021/S3_S2A.csv]

data 1	data 2	data 3	data 4	data 5	data 6	data 7	data 8	data 9	data 10	data 11	data 12	data 13	data 14	data 15	data 16	data 17
0.0	0.0	100.0	100.0	1	0.0	0.0	0.069	1.0	96.267166	0.0	0	0.0	0.0	0.0	0.0	0.0
0.0	0.0	100.0	100.0	1	0.0	0.0	0.072	1.0	96.267166	0.0	0	0.0	0.0	0.0	0.0	0.0
0.0	0.0	100.0	100.0	1	0.0	0.0	0.074	1.0	96.59982	0.0	0	0.0	0.0	0.0	0.0	0.0
0.0	0.0	100.0	100.0	1	0.0	0.0	0.077	1.0	96.59982	0.0	0	0.0	0.0	0.0	0.0	0.0
0.0	0.0	100.0	100.0	1	0.0	0.0	0.08	1.0	97.140335	0.0	0	0.0	0.0	0.0	0.0	0.0
0.0	0.0	100.0	100.0	1	0.0	0.0	0.083	1.0	97.53005	0.0	0	0.0	0.0	0.0	0.0	0.0
0.0	0.0	100.0	100.0	1	0.0	0.0	0.085	1.0	97.53005	0.0	0	0.0	0.0	0.0	0.0	0.0
0.0	0.0	100.0	100.0	1	0.0	0.0	0.088	1.0	96.83951	0.0	0	0.0	0.0	0.0	0.0	0.0
0.0	0.0	100.0	100.0	1	0.0	0.0	0.09	1.0	96.51742	0.0	0	0.0	0.0	0.0	0.0	0.0
0.0	0.0	100.0	100.0	1	0.0	0.0	0.093	1.0	96.51742	0.0	0	0.0	0.0	0.0	0.0	0.0
0.0	0.0	100.0	100.0	1	0.0	0.0	0.096	1.0	96.589	0.0	0	0.0	0.0	0.0	0.0	0.0
0.0	0.0	100.0	100.0	1	0.0	0.0	0.099	1.0	96.589	0.0	0	0.0	0.0	0.0	0.0	0.0
0.0	0.0	100.0	100.0	1	0.0	0.0	0.101	1.0	96.19192	0.0	0	0.0	0.0	0.0	0.0	0.0
0.0	0.0	100.0	100.0	1	0.0	0.0	0.104	1.0	96.48002	0.0	0	0.0	0.0	0.0	0.0	0.0
0.0	0.0	100.0	100.0	1	0.0	0.0	0.107	1.0	96.48002	0.0	0	0.0	0.0	0.0	0.0	0.0
0.0	0.0	100.0	100.0	1	0.0	0.0	0.111	1.0	96.54072	0.0	0	0.0	0.0	0.0	0.0	0.0
0.0	0.0	100.0	100.0	1	0.0	0.0	0.114	1.0	97.21008	0.0	0	0.0	0.0	0.0	0.0	0.0
0.0	0.0	100.0	100.0	1	0.0	0.0	0.118	1.0	97.21008	0.0	0	0.0	0.0	0.0	0.0	0.0
0.0	0.0	100.0	100.0	1	0.0	0.0	0.121	1.0	97.21931	0.0	0	0.0	0.0	0.0	0.0	0.0
0.0	0.0	100.0	100.0	1	0.0	0.0	0.124	1.0	97.21931	0.0	0	0.0	0.0	0.0	0.0	0.0
0.0	0.0	100.0	100.0	1	0.0	0.0	0.128	1.0	96.73318	0.0	0	0.0	0.0	0.0	0.0	0.0
0.0	0.0	100.0	100.0	1	0.0	0.0	0.132	1.0	96.84816	0.0	0	0.0	0.0	0.0	0.0	0.0
0.0	0.0	100.0	100.0	1	0.0	0.0	0.135	1.0	96.84816	0.0	0	0.0	0.0	0.0	0.0	0.0
0.0	0.0	100.0	100.0	1	0.0	0.0	0.139	1.0	96.72311	0.0	0	0.0	0.0	0.0	0.0	0.0
0.0	0.0	100.0	100.0	1	0.0	0.0	0.142	1.0	96.805954	0.0	0	0.0	0.0	0.0	0.0	0.0
0.0	0.0	100.0	100.0	1	0.0	0.0	0.146	1.0	96.805954	0.0	0	0.0	0.0	0.0	0.0	0.0
0.0	0.0	100.0	100.0	1	0.0	0.0	0.149	1.0	96.78791	0.0	0	0.0	0.0	0.0	0.0	0.0
0.0	0.0	100.0	100.0	1	0.0	0.0	0.153	1.0	96.78791	0.0	0	0.0	0.0	0.0	0.0	0.0
0.0	0.0	100.0	100.0	1	0.0	0.0	0.156	1.0	96.29053	0.0	0	0.0	0.0	0.0	0.0	0.0
0.0	0.0	100.0	100.0	1	0.0	0.0	0.16	1.0	96.84328	0.0	0	0.0	0.0	0.0	0.0	0.0
0.0	0.0	100.0	100.0	1	0.0	0.0	0.163	1.0	96.84328	0.0	0	0.0	0.0	0.0	0.0	0.0
0.0	0.0	100.0	100.0	1	0.0	0.0	0.167	1.0	96.491745	0.0	0	0.0	0.0	0.0	0.0	0.0
0.0	0.0	100.0	100.0	1	0.0	0.0	0.17	1.0	95.99903	0.0	0	0.0	0.0	0.0	0.0	0.0
0.0	0.0	100.0	100.0	1	0.0	0.0	0.173	1.0	95.99903	0.0	0	0.0	0.0	0.0	0.0	0.0
0.0	0.0	100.0	100.0	1	0.0	0.0	0.176	1.0	96.24101	0.0	0	0.0	0.0	0.0	0.0	0.0
0.0	0.0	100.0	100.0	1	0.0	0.0	0.179	1.0	96.24101	0.0	0	0.0	0.0	0.0	0.0	0.0
0.0	0.0	100.0	100.0	1	0.0	0.0	0.182	1.0	96.88806	0.0	0	0.0	0.0	0.0	0.0	0.0
0.0	0.0	100.0	100.0	1	0.0	0.0	0.184	1.0	96.5831	0.0	0	0.0	0.0	0.0	0.0	0.0
0.0	0.0	100.0	100.0	1	0.0	0.0	0.187	1.0	96.5831	0.0	0	0.0	0.0	0.0	0.0	0.0
0.0	0.0	100.0	100.0	1	0.0	0.0	0.189	1.0	98.36963	0.0	0	0.0	0.0	0.0	0.0	0.0
0.0	0.0	100.0	100.0	1	0.0	0.0	0.192	1.0	97.946625	0.0	0	0.0	0.0	0.0	0.0	0.0
0.0	0.0	100.0	100.0	1	0.0	0.0	0.194	1.0	97.16293	0.0	0	0.0	0.0	0.0	0.0	0.0
0.0	0.0	100.0	100.0	1	0.0	0.0	0.196	1.0	97.21138	0.0	0	0.0	0.0	0.0	0.0	0.0
0.0	0.0	100.0	100.0	1	0.0	0.0	0.198	1.0	97.21138	0.0	0	0.0	0.0	0.0	0.0	0.0
0.0	0.0	100.0	100.0	1	0.0	0.0	0.2	1.0	97.002045	0.0	0	0.0	0.0	0.0	0.0	0.0
0.0	0.0	100.0	100.0	1	0.0	0.0	0.201	1.0	97.2239	0.0	0	0.0	0.0	0.0	0.0	0.0
0.0	0.0	100.0	100.0	1	0.0	0.0	0.202	1.0	97.2239	0.0	0	0.0	0.0	0.0	0.0	0.0
0.0	0.0	100.0	100.0	1	0.0	0.0	0.204	1.0	97.45003	0.0	0	0.0	0.0	0.0	0.0	0.0
0.0	0.0	100.0	100.0	1	0.0	0.0	0.204	1.0	98.21499	0.0	0	0.0	0.0	0.0	0.0	0.0
0.0	0.0	100.0	100.0	1	0.0	0.0	0.205	1.0	98.21499	0.0	0	0.0	0.0	0.0	0.0	0.0
0.0	0.0	100.0	100.0	1	0.0	0.0	0.206	1.0	97.70012	0.0	0	0.0	0.0	0.0	0.0	0.0
0.0	0.0	100.0	100.0	1	0.0	0.0	0.206	1.0	97.70012	0.0	0	0.0	0.0	0.0	0.0	0.0
0.0	0.0	100.0	100.0	1	0.0	0.0	0.206	1.0	97.92891	0.0	0	0.0	0.0	0.0	0.0	0.0
0.0	0.0	100.0	100.0	1	0.0	0.0	0.206	1.0	98.350105	0.0	0	0.0	0.0	0.0	0.0	0.0
0.0	0.0	100.0	100.0	1	0.0	0.0	0.206	1.0	98.350105	0.0	0	0.0	0.0	0.0	0.0	0.0
0.0	0.0	100.0	100.0	1	0.0	0.0	0.206	1.0	98.274506	0.0	0	0.0	0.0	0.0	0.0	0.0
0.0	0.0	100.0	100.0	1	0.0	0.0	0.205	1.0	98.16033	0.0	0	0.0	0.0	8.0	0.0	0.0
0.0	0.0	100.0	100.0	1	0.0	0.0	0.205	1.0	98.16033	0.0	0	0.0	0.0	8.0	0.0	0.0
0.0	0.0	100.0	100.0	1	0.0	0.0	0.204	1.0	97.31478	0.0	0	0.0	0.0	9.0	0.0	0.0
0.0	0.0	100.0	100.0	1	0.0	0.0	0.203	1.0	97.31478	0.0	0	0.0	0.0	11.0	0.0	0.0
-12500.001	900.0	100.0	100.0	1	0.0	0.0	0.202	1.0	97.64404	0.0	0	0.0	0.0	11.0	0.0	0.0
-12500.001	900.0	100.0	100.0	1	0.0	0.0	0.201	1.0	96.57118	0.0	0	0.0	0.0	11.0	0.0	0.0
-12500.001	900.0	100.0	100.0	1	0.0	0.0	0.2	1.0	96.57118	0.0	0	0.0	0.0	11.0	0.0	0.0
-12500.001	900.0	100.0	100.0	1	0.0	0.0	0.199	1.0	97.07486	0.0	0	0.0	0.0	11.0	0.0	0.0
-12500.001	900.0	100.0	100.0	1	0.0	0.0	0.197	1.0	97.193436	-1.706	0	0.0	0.0	11.0	0.0	0.0
-12500.001	900.0	100.0	100.0	1	0.0	0.0	0.195	1.0	97.193436	-2.47	0	0.0	0.0	11.0	0.0	0.0
-12500.001	900.0	100.0	100.0	1	0.0	0.0	0.193	1.0	96.483574	-2.47	0	0.0	0.0	11.0	0.0	0.0
-12500.001	900.0	100.0	100.0	1	0.0	0.0	0.19	1.0	96.483574	-3.841	0	0.0	0.0	11.0	0.0	0.0
-12500.001	900.0	100.0	100.0	1	0.0	0.0	0.188	1.0	97.26796	-3.841	0	0.0	0.0	11.0	0.0	0.0
-12500.001	900.0	100.0	100.0	1	0.0	0.0	0.185	1.0	97.85329	-4.455	0	0.0	0.0	11.0	0.0	0.0
-12500.001	900.0	100.0	100.0	1	0.0	0.0	0.182	1.0	97.80134	-5.554	0	0.0	0.0	11.0	0.0	0.0
-12500.001	900.0	100.0	100.0	1	0.0	0.0	0.179	1.0	96.59303	-5.554	0	0.0	0.0	11.0	0.0	0.0
-12500.001	900.0	100.0	100.0	1	0.0	0.0	0.176	1.0	96.90584	-6.046	0	0.0	0.0	11.0	0.0	0.0
-12500.001	900.0	100.0	100.0	1	0.0	0.0	0.173	1.0	96.61267	-6.046	0	0.0	0.0	11.0	0.0	0.0
-12500.001	900.0	100.0	100.0	1	0.0	0.0	0.17	1.0	96.996956	-6.928	0	0.0	0.0	11.0	0.0	0.0
-12500.001	900.0	100.0	100.0	1	0.0	0.0	0.166	1.0	96.996956	-7.323	0	0.0	0.0	11.0	0.0	0.0
-12500.001	900.0	100.0	100.0	1	0.0	0.0	0.163	1.0	96.030396	-7.323	0	0.0	0.0	11.0	0.0	0.0
-12500.001	900.0	100.0	100.0	1	0.0	0.0	0.159	1.0	95.68259	-8.032	0	0.0	0.0	11.0	0.0	0.0
-12500.001	900.0	100.0	100.0	1	0.0	0.0	0.156	1.0	95.68259	-8.349	0	0.0	0.0	11.0	0.0	0.0
-12500.001	900.0	100.0	100.0	1	0.0	0.0	0.152	1.0	95.626656	-8.349	0	0.0	0.0	12.0	0.0	0.0
-12500.001	900.0	100.0	100.0	1	0.0	0.0	0.148	1.0	94.49828	-8.917	0	0.0	0.0	12.0	0.0	0.0
-12500.001	900.0	100.0	100.0	1	0.0	0.0	0.145	1.0	94.49828	-8.917	0	0.0	0.0	12.0	0.0	0.0
-12500.001	900.0	100.0	100.0	1	0.0	0.0	0.141	1.0	94.34437	-9.172	0	0.0	0.0	12.0	0.0	0.0
-12500.001	900.0	100.0	100.0	1	0.0	0.0	0.137	1.0	94.628746	-9.628	0	0.0	0.0	12.0	0.0	0.0
-12500.001	900.0	100.0	100.0	1	0.0	0.0	0.133	1.0	95.740204	-9.628	0	0.0	0.0	12.0	0.0	0.0
-12500.001	900.0	100.0	100.0	1	0.0	0.0	0.13	1.0	97.28921	-9.832	0	0.0	0.0	12.0	0.0	0.0
-12500.001	900.0	100.0	100.0	1	0.0	0.0	0.126	1.0	97.28921	-10.198	0	0.0	0.0	12.0	0.0	0.0
-12500.001	900.0	100.0	100.0	1	0.0	0.0	0.122	1.0	96.59274	-10.198	0	0.0	0.0	12.0	0.0	0.0
-12500.001	900.0	100.0	100.0	1	0.0	0.0	0.118	1.0	95.78344	-10.514	0	0.0	0.0	12.0	0.0	0.0
-12500.001	900.0	100.0	100.0	1	0.0	0.0	0.114	1.0	95.78344	-10.514	0	0.0	0.0	12.0	0.0	0.0
-12500.001	900.0	100.0	100.0	1	0.0	0.0	0.111	1.0	96.30794	-10.656	0	0.0	0.0	12.0	0.0	0.0
-12500.001	900.0	100.0	100.0	1	0.0	0.0	0.107	1.0	96.30794	-10.91	0	0.0	0.0	12.0	0.0	0.0
-12500.001	900.0	100.0	100.0	1	0.0	0.0	0.103	1.0	96.590576	-10.91	0	0.0	0.0	12.0	0.0	0.0
-12500.001	900.0	100.0	100.0	1	0.0	0.0	0.1	1.0	96.01782	-11.023	0	0.0	0.0	12.0	0.0	0.0
-12500.001	900.0	100.0	100.0	1	0.0	0.0	0.096	1.0	96.01782	-11.227	0	0.0	0.0	12.0	0.0	0.0
-12500.001	900.0	100.0	100.0	1	0.0	0.0	0.092	1.0	96.048325	-11.227	0	0.0	0.0	12.0	0.0	0.0
-12500.001	900.0	100.0	100.0	1	0.0	0.0	0.089	1.0	96.14813	-11.318	0	0.0	0.0	12.0	0.0	0.0
-12500.001	900.0	100.0	100.0	1	0.0	0.0	0.085	1.0	96.14813	-11.318	0	0.0	0.0	12.0	0.0	0.0
-12500.001	900.0	100.0	100.0	1	0.0	0.0	0.081	1.0	96.066055	-11.481	0	0.0	0.0	12.0	0.0	0.0
-12500.001	900.0	100.0	100.0	1	0.0	0.0	0.077	1.0	96.066055	-11.556	0	0.0	0.0	12.0	0.0	0.0
-12500.001	900.0	100.0	100.0	1	0.0	0.0	0.074	1.0	95.89098	-11.556	0	0.0	0.0	12.0	0.0	0.0
-12500.001	900.0	100.0	100.0	1	0.0	0.0	0.07	1.0	96.03714	-11.686	0	0.0	0.0	12.0	0.0	0.0
-12500.001	900.0	100.0	100.0	1	0.0	0.0	0.066	1.0	96.03714	-11.744	0	0.0	0.0	12.0	0.0	0.0
-12500.001	900.0	100.0	100.0	1	0.0	0.0	0.062	1.0	95.659546	-11.744	0	0.0	0.0	12.0	0.0	0.0
-12500.001	900.0	100.0	100.0	1	0.0	0.0	0.058	1.0	95.69063	-11.851	0	0.0	0.0	12.0	0.0	0.0
-12500.001	900.0	100.0	100.0	1	0.0	0.0	0.054	1.0	95.69063	-11.898	0	0.0	0.0	12.0	0.0	0.0
-12500.001	900.0	100.0	100.0	1	0.0	0.0	0.051	1.0	95.74733	-11.898	0	0.0	0.0	12.0	0.0	0.0
-12500.001	900.0	100.0	100.0	1	0.0	0.0	0.047	1.0	95.74733	-11.981	0	0.0	0.0	12.0	0.0	0.0
-12500.001	900.0	100.0	100.0	1	0.0	0.0	0.043	1.0	95.492004	-11.981	0	0.0	0.0	12.0	0.0	0.0
-12500.001	900.0	100.0	100.0	1	0.0	0.0	0.04	1.0	95.7047	-12.019	0	0.0	0.0	12.0	0.0	0.0
-12500.001	900.0	100.0	100.0	1	0.0	0.0	0.036	1.0	95.7047	-12.087	0	0.0	0.0	12.0	0.0	0.0
-12500.001	900.0	100.0	100.0	1	0.0	0.0	0.033	1.0	95.76861	-12.087	0	0.0	0.0	12.0	0.0	0.0
-12500.001	900.0	100.0	100.0	1	0.0	0.0	0.029	1.0	95.9277	-12.146	0	0.0	0.0	12.0	0.0	0.0
-12500.001	900.0	100.0	100.0	1	0.0	0.0	0.026	1.0	95.9277	-12.146	0	0.0	0.0	12.0	0.0	0.0
-12500.001	900.0	100.0	100.0	1	0.0	0.0	0.022	1.0	95.81859	-12.172	0	0.0	0.0	12.0	0.0	0.0
-12500.001	900.0	100.0	100.0	1	0.0	0.0	0.019	1.0	95.81859	-12.219	0	0.0	0.0	12.0	0.0	0.0
-12500.001	900.0	100.0	100.0	1	0.0	0.0	0.016	1.0	96.48362	-12.219	0	0.0	0.0	12.0	0.0	0.0
-12500.001	900.0	100.0	100.0	1	0.0	0.0	0.012	1.0	96.05296	-12.24	0	0.0	0.0	12.0	0.0	0.0
-12500.001	900.0	100.0	100.0	1	0.0	0.0	0.009	1.0	96.05296	-12.277	0	0.0	0.0	12.0	0.0	0.0
-12500.001	900.0	100.0	100.0	1	0.0	0.0	0.006	1.0	96.06567	-12.277	0	0.0	0.0	12.0	0.0	0.0
-12500.001	900.0	100.0	100.0	1	0.0	0.0	0.002	1.0	96.52988	-12.294	0	0.0	0.0	12.0	0.0	0.0
-12500.001	900.0	100.0	100.0	1	0.0	0.0	0.0	1.0	96.52988	-12.294	0	0.0	0.0	12.0	0.0	0.0
-12500.001	900.0	100.0	100.0	1	0.0	0.0	-0.003	1.0	96.670944	-12.325	0	0.0	0.0	12.0	0.0	0.0
-12500.001	900.0	100.0	100.0	1	0.0	0.0	-0.007	1.0	96.670944	-12.338	0	0.0	0.0	12.0	0.0	0.0
-12500.001	900.0	100.0	100.0	1	0.0	0.0	-0.01	1.0	96.50403	-12.338	0	0.0	0.0	12.0	0.0	0.0
-12500.001	900.0	100.0	100.0	0	0.0	0.0	-0.013	1.0	96.636215	-12.363	0	0.0	1.0	14.0	0.0	0.0
-12500.001	900.0	100.0	100.0	0	0.0	0.0	-0.016	1.0	96.636215	-12.373	0	0.0	1.0	14.0	0.0	0.0
0.0	900.0	100.0	100.0	0	0.0	0.0	-0.019	1.0	96.223785	-12.373	0	0.0	1.0	0.0	0.0	0.0
0.0	900.0	100.0	100.0	0	0.0	0.0	-0.022	1.0	96.32403	-12.393	0	0.0	1.0	0.0	0.0	0.0
0.0	900.0	100.0	100.0	0	0.0	0.0	-0.025	1.0	96.32403	-12.393	0	0.0	1.0	0.0	0.0	0.0
0.0	900.0	100.0	100.0	0	0.0	0.0	-0.028	1.0	96.59093	-12.401	0	0.0	1.0	0.0	0.0	0.0
0.0	900.0	100.0	100.0	0	0.0	0.0	-0.03	1.0	96.59093	-10.71	0	0.0	1.0	0.0	0.0	0.0
0.0	900.0	100.0	100.0	0	0.0	0.0	-0.031	1.0	95.95204	-10.71	0	0.0	1.0	0.0	0.0	0.0
0.0	900.0	100.0	100.0	0	0.0	0.0	-0.033	1.0	96.46324	-9.952	0	0.0	1.0	0.0	0.0	0.0
0.0	900.0	100.0	100.0	0	0.0	0.0	-0.034	1.0	96.46324	-8.595	0	0.0	1.0	0.0	0.0	0.0
0.0	900.0	100.0	100.0	0	0.0	0.0	-0.035	1.0	96.79049	-8.595	0	0.0	1.0	0.0	0.0	0.0
0.0	900.0	100.0	100.0	0	0.0	0.0	-0.035	1.0	95.464874	-7.422	0	0.0	1.0	0.0	0.0	0.0
0.0	900.0	100.0	100.0	0	0.0	0.0	-0.035	1.0	95.464874	-7.422	0	0.0	1.0	0.0	0.0	0.0
0.0	900.0	100.0	100.0	0	0.0	0.0	-0.035	1.0	95.921585	-6.897	0	0.0	1.0	0.0	0.0	0.0
0.0	900.0	100.0	100.0	0	0.0	0.0	-0.034	1.0	95.921585	-5.956	0	0.0	1.0	0.0	0.0	0.0
0.0	900.0	100.0	100.0	0	0.0	0.0	-0.034	1.0	96.076225	-5.956	0	0.0	1.0	7.0	0.0	0.0
0.0	900.0	100.0	100.0	0	0.0	0.0	-0.033	1.0	96.25084	-5.535	0	0.0	1.0	0.0	0.0	0.0
0.0	900.0	100.0	100.0	0	0.0	0.0	-0.032	1.0	96.25084	-4.78	0	0.0	1.0	0.0	0.0	0.0
0.0	900.0	100.0	100.0	0	0.0	0.0	-0.031	1.0	96.41046	-4.78	0	0.0	1.0	0.0	0.0	0.0
0.0	900.0	100.0	100.0	0	0.0	0.0	-0.029	1.0	96.71245	-4.442	0	0.0	1.0	0.0	0.0	0.0
0.0	900.0	100.0	100.0	0	0.0	0.0	-0.027	1.0	96.797554	-4.442	0	0.0	1.0	0.0	0.0	0.0
0.0	900.0	100.0	100.0	0	0.0	0.0	-0.026	1.0	96.22777	-3.836	0	0.0	1.0	0.0	0.0	0.0
0.0	900.0	100.0	100.0	0	0.0	0.0	-0.024	1.0	96.22777	-3.564	0	0.0	1.0	0.0	0.0	0.0
0.0	900.0	100.0	100.0	0	0.0	0.0	-0.022	1.0	96.09261	-3.564	0	0.0	1.0	0.0	0.0	0.0
0.0	900.0	100.0	100.0	0	0.0	0.0	-0.02	1.0	97.12741	-3.078	0	0.0	1.0	0.0	0.0	0.0
0.0	900.0	100.0	100.0	0	0.0	0.0	-0.017	1.0	97.12741	-2.86	0	0.0	1.0	0.0	0.0	0.0
0.0	900.0	100.0	100.0	0	0.0	0.0	-0.015	1.0	97.57334	-2.86	0	0.0	1.0	0.0	0.0	0.0
0.0	900.0	100.0	100.0	0	0.0	0.0	-0.013	1.0	98.00602	-2.47	0	0.0	1.0	0.0	0.0	0.0
0.0	900.0	100.0	100.0	0	0.0	0.0	-0.01	1.0	98.00602	-2.47	0	0.0	1.0	0.0	0.0	0.0
0.0	900.0	100.0	100.0	0	0.0	0.0	-0.008	1.0	97.45092	-2.133	0	0.0	1.0	0.0	0.0	0.0
0.0	900.0	100.0	100.0	0	0.0	0.0	-0.005	1.0	97.45092	-1.982	0	0.0	1.0	0.0	0.0	0.0
0.0	900.0	100.0	100.0	0	0.0	0.0	-0.003	1.0	97.62862	-1.982	0	0.0	1.0	0.0	0.0	0.0
0.0	900.0	100.0	100.0	0	0.0	0.0	0.0	1.0	96.98991	-1.711	0	0.0	1.0	0.0	0.0	0.0
0.0	900.0	100.0	100.0	0	0.0	0.0	0.001	1.0	96.98991	-1.59	0	0.0	1.0	0.0	0.0	0.0
0.0	900.0	100.0	100.0	0	0.0	0.0	0.004	1.0	96.60365	-1.59	0	0.0	1.0	0.0	0.0	0.0
0.0	900.0	100.0	100.0	0	0.0	0.0	0.006	1.0	96.4204	-1.373	0	0.0	1.0	0.0	0.0	0.0
0.0	900.0	100.0	100.0	0	0.0	0.0	0.009	1.0	96.4204	-1.373	0	0.0	1.0	0.0	0.0	0.0
0.0	900.0	100.0	100.0	0	0.0	0.0	0.011	1.0	96.49126	-1.276	0	0.0	1.0	0.0	0.0	0.0
0.0	900.0	100.0	100.0	0	0.0	0.0	0.013	1.0	96.49126	-1.102	0	0.0	1.0	0.0	0.0	0.0
0.0	900.0	100.0	100.0	0	0.0	0.0	0.015	1.0	95.17542	-1.102	0	0.0	1.0	0.0	0.0	0.0
0.0	900.0	100.0	100.0	0	0.0	0.0	0.018	1.0	96.915436	-0.951	0	0.0	1.0	0.0	0.0	0.0
0.0	900.0	100.0	100.0	0	0.0	0.0	0.02	1.0	96.915436	-0.884	0	0.0	1.0	0.0	0.0	0.0
0.0	900.0	100.0	100.0	0	0.0	0.0	0.022	1.0	96.98968	-0.884	0	0.0	1.0	0.0	0.0	0.0
0.0	900.0	100.0	100.0	0	0.0	0.0	0.024	1.0	97.65295	-0.763	0	0.0	1.0	0.0	0.0	0.0
0.0	900.0	100.0	100.0	0	0.0	0.0	0.026	1.0	97.65295	-0.763	0	0.0	1.0	0.0	0.0	0.0
0.0	900.0	100.0	100.0	0	0.0	0.0	0.028	1.0	97.782005	-0.709	0	0.0	1.0	0.0	0.0	0.0
0.0	900.0	100.0	100.0	0	0.0	0.0	0.029	1.0	97.782005	-0.612	0	0.0	1.0	0.0	0.0	0.0
0.0	900.0	100.0	100.0	0	0.0	0.0	0.031	1.0	98.20763	-0.612	0	0.0	1.0	0.0	0.0	0.0
0.0	900.0	100.0	100.0	0	0.0	0.0	0.032	1.0	98.1046	-0.569	0	0.0	1.0	0.0	0.0	0.0
0.0	900.0	100.0	100.0	0	0.0	0.0	0.033	1.0	98.1046	-0.491	0	0.0	1.0	0.0	0.0	0.0
0.0	900.0	100.0	100.0	0	0.0	0.0	0.035	1.0	98.135315	-0.491	0	0.0	1.0	0.0	0.0	0.0
0.0	900.0	100.0	100.0	0	0.0	0.0	0.036	1.0	97.51016	-0.424	0	0.0	1.0	0.0	0.0	0.0
0.0	900.0	100.0	100.0	0	0.0	0.0	0.038	1.0	97.51016	-0.424	0	0.0	1.0	0.0	0.0	0.0
0.0	900.0	100.0	100.0	0	0.0	0.0	0.039	1.0	97.42082	-0.394	0	0.0	1.0	0.0	0.0	0.0
0.0	900.0	100.0	100.0	0	0.0	0.0	0.04	1.0	97.42082	-0.34	0	0.0	1.0	0.0	0.0	0.0
0.0	900.0	100.0	100.0	0	0.0	0.0	0.042	1.0	97.61287	-0.34	0	0.0	1.0	0.0	0.0	0.0
0.0	900.0	100.0	100.0	0	0.0	0.0	0.044	1.0	97.89751	-0.316	0	0.0	1.0	0.0	0.0	0.0
0.0	900.0	100.0	100.0	0	0.0	0.0	0.045	1.0	97.89751	-0.272	0	0.0	1.0	0.0	0.0	0.0
0.0	900.0	100.0	100.0	0	0.0	0.0	0.047	1.0	97.81532	-0.272	0	0.0	1.0	0.0	0.0	0.0
0.0	900.0	100.0	100.0	0	0.0	0.0	0.049	1.0	97.54556	-0.253	0	0.0	1.0	0.0	0.0	0.0
0.0	900.0	100.0	100.0	0	0.0	0.0	0.051	1.0	97.85471	-0.253	0	0.0	1.0	0.0	0.0	0.0
0.0	900.0	100.0	100.0	0	0.0	0.0	0.053	1.0	98.136665	-0.218	0	0.0	1.0	0.0	0.0	0.0
0.0	900.0	100.0	100.0	0	0.0	0.0	0.055	1.0	98.136665	-0.203	0	0.0	1.0	0.0	0.0	0.0
0.0	900.0	100.0	100.0	0	0.0	0.0	0.058	1.0	98.75265	-0.203	0	0.0	1.0	0.0	0.0	0.0
0.0	900.0	100.0	100.0	0	0.0	0.0	0.06	1.0	98.891594	-0.175	0	0.0	1.0	0.0	0.0	0.0
0.0	900.0	100.0	100.0	0	0.0	0.0	0.063	1.0	98.891594	-0.151	0	0.0	1.0	0.0	0.0	0.0
0.0	900.0	100.0	100.0	0	0.0	0.0	0.066	1.0	97.34814	-0.151	0	0.0	1.0	0.0	0.0	0.0
0.0	900.0	100.0	100.0	0	0.0	0.0	0.068	1.0	97.7779	-0.14	0	0.0	1.0	0.0	0.0	0.0
0.0	900.0	100.0	100.0	0	0.0	0.0	0.071	1.0	97.7779	-0.14	0	0.0	1.0	0.0	0.0	0.0
0.0	900.0	100.0	100.0	0	0.0	0.0	0.074	1.0	97.295494	-0.121	0	0.0	1.0	0.0	0.0	0.0
0.0	900.0	100.0	100.0	0	0.0	0.0	0.077	1.0	97.295494	-0.112	0	0.0	1.0	0.0	0.0	0.0
0.0	900.0	100.0	100.0	0	0.0	0.0	0.08	1.0	97.73848	-0.112	0	0.0	1.0	0.0	0.0	0.0
0.0	900.0	100.0	100.0	0	0.0	0.0	0.083	1.0	98.10479	-0.097	0	0.0	1.0	0.0	0.0	0.0
0.0	900.0	100.0	100.0	0	0.0	0.0	0.086	1.0	98.10479	-0.09	0	0.0	1.0	0.0	0.0	0.0
0.0	900.0	100.0	100.0	0	0.0	0.0	0.09	1.0	98.3309	-0.09	0	0.0	1.0	0.0	0.0	0.0
0.0	900.0	100.0	100.0	0	0.0	0.0	0.093	1.0	98.133896	-0.077	0	0.0	1.0	0.0	0.0	0.0
0.0	900.0	100.0	100.0	0	0.0	0.0	0.096	1.0	98.133896	-0.077	0	0.0	1.0	0.0	0.0	0.0
0.0	900.0	100.0	100.0	0	0.0	0.0	0.099	1.0	97.79399	-0.072	0	0.0	1.0	0.0	0.0	0.0
0.0	900.0	100.0	100.0	0	0.0	0.0	0.102	1.0	97.79399	-0.062	0	0.0	1.0	0.0	0.0	0.0
0.0	900.0	100.0	100.0	0	0.0	0.0	0.105	1.0	96.9098	-0.062	0	0.0	1.0	0.0	0.0	0.0
0.0	900.0	100.0	100.0	0	0.0	0.0	0.108	1.0	97.046814	-0.057	0	0.0	1.0	0.0	0.0	0.0
0.0	900.0	100.0	100.0	0	0.0	0.0	0.111	1.0	97.046814	-0.049	0	0.0	1.0	0.0	0.0	0.0
0.0	900.0	100.0	100.0	0	0.0	0.0	0.114	1.0	97.30624	-0.049	0	0.0	1.0	0.0	0.0	0.0
0.0	900.0	100.0	100.0	0	0.0	0.0	0.117	1.0	97.30624	-0.042	0	0.0	1.0	0.0	0.0	0.0
0.0	900.0	100.0	100.0	0	0.0	0.0	0.12	1.0	97.3423	-0.042	0	0.0	1.0	0.0	0.0	0.0
0.0	900.0	100.0	100.0	0	0.0	0.0	0.123	1.0	97.31893	-0.039	0	0.0	1.0	0.0	0.0	0.0
0.0	900.0	100.0	100.0	0	0.0	0.0	0.126	1.0	97.95048	-0.034	0	0.0	1.0	0.0	0.0	0.0
0.0	900.0	100.0	100.0	0	0.0	0.0	0.129	1.0	98.07893	-0.034	0	0.0	1.0	0.0	0.0	0.0
0.0	900.0	100.0	100.0	0	0.0	0.0	0.132	1.0	97.83806	-0.031	0	0.0	1.0	0.0	0.0	0.0
0.0	900.0	100.0	100.0	0	0.0	0.0	0.134	1.0	97.83806	-0.027	0	0.0	1.0	0.0	0.0	0.0
0.0	900.0	100.0	100.0	0	0.0	0.0	0.137	1.0	97.816895	-0.027	0	0.0	1.0	0.0	0.0	0.0
0.0	900.0	100.0	100.0	0	0.0	0.0	0.14	1.0	97.816895	-0.023	0	0.0	1.0	0.0	0.0	0.0
0.0	900.0	100.0	100.0	0	0.0	0.0	0.142	1.0	97.88255	-0.023	0	0.0	1.0	0.0	0.0	0.0
0.0	900.0	100.0	100.0	0	0.0	0.0	0.145	1.0	97.718475	-0.021	0	0.0	1.0	0.0	0.0	0.0
0.0	900.0	100.0	100.0	0	0.0	0.0	0.148	1.0	97.718475	-0.018	0	0.0	1.0	0.0	0.0	0.0
0.0	900.0	100.0	100.0	0	0.0	0.0	0.151	1.0	96.34416	-0.018	0	0.0	1.0	0.0	0.0	0.0
0.0	900.0	100.0	100.0	0	0.0	0.0	0.153	1.0	97.60764	-0.017	0	0.0	1.0	0.0	0.0	0.0
0.0	900.0	100.0	100.0	0	0.0	0.0	0.156	1.0	97.60764	-0.014	0	0.0	1.0	0.0	0.0	0.0
0.0	900.0	100.0	100.0	0	0.0	0.0	0.158	1.0	98.13198	-0.014	0	0.0	1.0	0.0	0.0	0.0
0.0	900.0	100.0	100.0	0	0.0	0.0	0.161	1.0	98.13198	-0.013	0	0.0	1.0	0.0	0.0	0.0
0.0	900.0	100.0	100.0	0	0.0	0.0	0.164	1.0	98.2187	-0.013	0	0.0	1.0	0.0	0.0	0.0
0.0	900.0	100.0	100.0	0	0.0	0.0	0.166	1.0	98.393425	-0.011	0	0.0	1.0	0.0	0.0	0.0
0.0	900.0	100.0	100.0	0	0.0	0.0	0.169	1.0	98.393425	-0.01	0	0.0	1.0	0.0	0.0	0.0
0.0	900.0	100.0	100.0	0	0.0	0.0	0.171	1.0	98.17731	-0.01	0	0.0	1.0	0.0	0.0	0.0
0.0	900.0	100.0	100.0	0	0.0	0.0	0.174	1.0	97.42444	-0.009	0	0.0	1.0	0.0	0.0	0.0
0.0	900.0	100.0	100.0	0	0.0	0.0	0.176	1.0	97.42444	-0.008	0	0.0	1.0	0.0	0.0	0.0
0.0	900.0	100.0	100.0	0	0.0	0.0	0.179	1.0	97.96849	-0.008	0	0.0	1.0	0.0	0.0	0.0
0.0	900.0	100.0	100.0	0	0.0	0.0	0.181	1.0	97.96849	-0.007	0	0.0	1.0	0.0	0.0	0.0
0.0	900.0	100.0	100.0	0	0.0	0.0	0.184	1.0	98.03844	-0.007	0	0.0	1.0	0.0	0.0	0.0
0.0	900.0	100.0	100.0	0	0.0	0.0	0.186	1.0	96.65653	-0.006	0	0.0	1.0	0.0	0.0	0.0
0.0	900.0	100.0	100.0	0	0.0	0.0	0.189	1.0	96.65653	-0.005	0	0.0	1.0	0.0	0.0	0.0
0.0	900.0	100.0	100.0	0	0.0	0.0	0.191	1.0	96.901405	-0.005	0	0.0	1.0	0.0	0.0	0.0
0.0	900.0	100.0	100.0	0	0.0	0.0	0.193	1.0	96.56038	-0.004	0	0.0	1.0	0.0	0.0	0.0
0.0	900.0	100.0	100.0	0	0.0	0.0	0.196	1.0	96.56038	-0.004	0	0.0	1.0	0.0	0.0	0.0
0.0	900.0	100.0	100.0	0	0.0	0.0	0.198	1.0	96.57972	-0.004	0	0.0	1.0	0.0	0.0	0.0
0.0	900.0	100.0	100.0	0	0.0	0.0	0.2	1.0	96.57972	-0.003	0	0.0	1.0	0.0	0.0	0.0
0.0	900.0	100.0	100.0	0	0.0	0.0	0.203	1.0	96.70569	-0.003	0	0.0	1.0	0.0	0.0	0.0
0.0	900.0	100.0	100.0	0	0.0	0.0	0.205	1.0	96.801254	-0.003	0	0.0	1.0	0.0	0.0	0.0
0.0	900.0	100.0	100.0	0	0.0	0.0	0.207	1.0	97.101265	-0.002	0	0.0	1.0	0.0	0.0	0.0
0.0	900.0	100.0	100.0	0	0.0	0.0	0.208	1.0	97.01702	-0.002	0	0.0	1.0	0.0	0.0	0.0
0.0	900.0	100.0	100.0	0	0.0	0.0	0.21	1.0	96.06783	-0.002	0	0.0	1.0	0.0	0.0	0.0
0.0	900.0	100.0	100.0	0	0.0	0.0	0.211	1.0	96.317505	-0.001	0	0.0	1.0	0.0	0.0	0.0
0.0	900.0	100.0	100.0	0	0.0	0.0	0.213	1.0	96.29942	-0.001	0	0.0	1.0	0.0	0.0	0.0
0.0	900.0	100.0	100.0	0	0.0	0.0	0.214	1.0	96.29942	-0.001	0	0.0	1.0	0.0	0.0	0.0
0.0	900.0	100.0	100.0	0	0.0	0.0	0.215	1.0	97.0624	-0.001	0	0.0	1.0	0.0	0.0	0.0
0.0	900.0	100.0	100.0	0	0.0	0.0	0.215	1.0	96.97356	-0.001	0	0.0	1.0	0.0	0.0	0.0
0.0	900.0	100.0	100.0	0	0.0	0.0	0.216	1.0	96.97356	-0.001	0	0.0	1.0	0.0	0.0	0.0
0.0	900.0	100.0	100.0	0	0.0	0.0	0.216	1.0	97.67648	-0.001	0	0.0	1.0	0.0	0.0	0.0
0.0	900.0	100.0	100.0	0	0.0	0.0	0.216	1.0	97.86057	0.0	0	0.0	1.0	0.0	0.0	0.0
0.0	900.0	100.0	100.0	0	0.0	0.0	0.215	1.0	97.86057	0.0	0	0.0	1.0	0.0	0.0	0.0
0.0	900.0	100.0	100.0	0	0.0	0.0	0.215	1.0	97.60919	0.0	0	0.0	1.0	9.0	0.0	0.0
0.0	900.0	100.0	100.0	0	0.0	0.0	0.214	1.0	97.60919	0.0	0	0.0	1.0	9.0	0.0	0.0
0.0	900.0	100.0	100.0	0	0.0	0.0	0.213	1.0	96.902306	0.0	0	0.0	1.0	11.0	0.0	0.0
-11111.111	800.0	100.0	100.0	0	0.0	0.0	0.211	1.0	96.13733	0.0	0	0.0	1.0	11.0	0.0	0.0
-11111.111	800.0	100.0	100.0	0	0.0	0.0	0.21	1.0	96.13733	0.0	0	0.0	1.0	11.0	0.0	0.0
-11111.111	800.0	100.0	100.0	0	0.0	0.0	0.208	1.0	97.25756	0.0	0	0.0	1.0	11.0	0.0	0.0
-11111.111	800.0	100.0	100.0	0	0.0	0.0	0.206	1.0	98.04257	-0.786	0	0.0	1.0	11.0	0.0	0.0
-11111.111	800.0	100.0	100.0	0	0.0	0.0	0.203	1.0	98.04257	-1.518	0	0.0	1.0	11.0	0.0	0.0
-11111.111	800.0	100.0	100.0	0	0.0	0.0	0.201	1.0	97.59978	-1.518	0	0.0	1.0	11.0	0.0	0.0
-11111.111	800.0	100.0	100.0	0	0.0	0.0	0.198	1.0	97.59978	-2.828	0	0.0	1.0	11.0	0.0	0.0
-11111.111	800.0	100.0	100.0	0	0.0	0.0	0.194	1.0	97.81301	-2.828	0	0.0	1.0	11.0	0.0	0.0
-11111.111	800.0	100.0	100.0	0	0.0	0.0	0.191	1.0	97.24334	-3.96	0	0.0	1.0	11.0	0.0	0.0
-11111.111	800.0	100.0	100.0	0	0.0	0.0	0.188	1.0	97.24334	-4.466	0	0.0	1.0	11.0	0.0	0.0
-11111.111	800.0	100.0	100.0	0	0.0	0.0	0.184	1.0	96.58357	-4.466	0	0.0	1.0	11.0	0.0	0.0
-11111.111	800.0	100.0	100.0	0	0.0	0.0	0.18	1.0	96.19319	-5.374	0	0.0	1.0	11.0	0.0	0.0
-11111.111	800.0	100.0	100.0	0	0.0	0.0	0.176	1.0	96.19319	-5.781	0	0.0	1.0	11.0	0.0	0.0
-11111.111	800.0	100.0	100.0	0	0.0	0.0	0.172	1.0	96.48836	-5.781	0	0.0	1.0	11.0	0.0	0.0
-11111.111	800.0	100.0	100.0	0	0.0	0.0	0.168	1.0	96.48836	-6.51	0	0.0	1.0	11.0	0.0	0.0
-11111.111	800.0	100.0	100.0	0	0.0	0.0	0.164	1.0	95.969864	-6.51	0	0.0	1.0	11.0	0.0	0.0
-11111.111	800.0	100.0	100.0	0	0.0	0.0	0.16	1.0	96.77148	-6.836	0	0.0	1.0	11.0	0.0	0.0
-11111.111	800.0	100.0	100.0	0	0.0	0.0	0.156	1.0	96.77148	-7.421	0	0.0	1.0	11.0	0.0	0.0
-11111.111	800.0	100.0	100.0	0	0.0	0.0	0.151	1.0	96.68161	-7.421	0	0.0	1.0	12.0	0.0	0.0
-11111.111	800.0	100.0	100.0	0	0.0	0.0	0.147	1.0	95.57425	-7.683	0	0.0	1.0	12.0	0.0	0.0
-11111.111	800.0	100.0	100.0	0	0.0	0.0	0.143	1.0	95.57425	-8.153	0	0.0	1.0	12.0	0.0	0.0
-11111.111	800.0	100.0	100.0	0	0.0	0.0	0.139	1.0	95.10198	-8.153	0	0.0	1.0	12.0	0.0	0.0
-11111.111	800.0	100.0	100.0	0	0.0	0.0	0.135	1.0	95.10198	-8.363	0	0.0	1.0	12.0	0.0	0.0
-11111.111	800.0	100.0	100.0	0	0.0	0.0	0.131	1.0	96.70092	-8.363	0	0.0	1.0	12.0	0.0	0.0
-11111.111	800.0	100.0	100.0	0	0.0	0.0	0.127	1.0	96.73004	-8.74	0	0.0	1.0	12.0	0.0	0.0
-11111.111	800.0	100.0	100.0	0	0.0	0.0	0.123	1.0	96.73004	-8.908	0	0.0	1.0	12.0	0.0	0.0
-11111.111	800.0	100.0	100.0	0	0.0	0.0	0.12	1.0	96.96116	-8.908	0	0.0	1.0	12.0	0.0	0.0
-11111.111	800.0	100.0	100.0	0	0.0	0.0	0.117	1.0	97.05641	-9.212	0	0.0	1.0	12.0	0.0	0.0
-11111.111	800.0	100.0	100.0	0	0.0	0.0	0.113	1.0	97.05641	-9.472	0	0.0	1.0	12.0	0.0	0.0
-11111.111	800.0	100.0	100.0	0	0.0	0.0	0.11	1.0	97.24493	-9.472	0	0.0	1.0	12.0	0.0	0.0
-11111.111	800.0	100.0	100.0	0	0.0	0.0	0.106	1.0	97.24493	-9.589	0	0.0	1.0	12.0	0.0	0.0
-11111.111	800.0	100.0	100.0	0	0.0	0.0	0.103	1.0	96.93277	-9.589	0	0.0	1.0	12.0	0.0	0.0
-11111.111	800.0	100.0	100.0	0	0.0	0.0	0.1	1.0	96.966934	-9.799	0	0.0	1.0	12.0	0.0	0.0
-11111.111	800.0	100.0	100.0	0	0.0	0.0	0.097	1.0	96.966934	-9.892	0	0.0	1.0	12.0	0.0	0.0
-11111.111	800.0	100.0	100.0	0	0.0	0.0	0.093	1.0	96.698845	-9.892	0	0.0	1.0	12.0	0.0	0.0
-11111.111	800.0	100.0	100.0	0	0.0	0.0	0.09	1.0	96.09378	-10.061	0	0.0	1.0	12.0	0.0	0.0
-11111.111	800.0	100.0	100.0	0	0.0	0.0	0.087	1.0	96.09378	-10.136	0	0.0	1.0	12.0	0.0	0.0
-11111.111	800.0	100.0	100.0	0	0.0	0.0	0.084	1.0	95.938156	-10.136	0	0.0	1.0	12.0	0.0	0.0
-11111.111	800.0	100.0	100.0	0	0.0	0.0	0.081	1.0	95.938156	-10.271	0	0.0	1.0	12.0	0.0	0.0
-11111.111	800.0	100.0	100.0	0	0.0	0.0	0.078	1.0	96.61757	-10.271	0	0.0	1.0	12.0	0.0	0.0
-11111.111	800.0	100.0	100.0	0	0.0	0.0	0.075	1.0	97.66345	-10.332	0	0.0	1.0	12.0	0.0	0.0
-11111.111	800.0	100.0	100.0	0	0.0	0.0	0.072	1.0	97.66345	-10.439	0	0.0	1.0	12.0	0.0	0.0
-11111.111	800.0	100.0	100.0	0	0.0	0.0	0.069	1.0	97.65241	-10.439	0	0.0	1.0	12.0	0.0	0.0
-11111.111	800.0	100.0	100.0	1	0.0	0.0	0.065	1.0	97.8515	-10.533	0	0.0	1.0	12.0	0.0	0.0
-11111.111	800.0	100.0	100.0	1	0.0	0.0	0.062	1.0	97.8515	-10.575	0	0.0	1.0	12.0	0.0	0.0
-11111.111	800.0	100.0	100.0	1	0.0	0.0	0.059	1.0	98.03008	-10.575	0	0.0	1.0	12.0	0.0	0.0
-11111.111	800.0	100.0	100.0	1	0.0	0.0	0.056	1.0	98.03008	-10.651	0	0.0	1.0	12.0	0.0	0.0
-11111.111	800.0	100.0	100.0	1	0.0	0.0	0.052	1.0	97.88342	-10.651	0	0.0	1.0	12.0	0.0	0.0
-11111.111	800.0	100.0	100.0	1	0.0	0.0	0.049	1.0	97.6986	-10.684	0	0.0	1.0	12.0	0.0	0.0
-11111.111	800.0	100.0	100.0	1	0.0	0.0	0.045	1.0	97.89576	-10.745	0	0.0	1.0	12.0	0.0	0.0
-11111.111	800.0	100.0	100.0	1	0.0	0.0	0.042	1.0	97.39639	-10.745	0	0.0	1.0	12.0	0.0	0.0
-11111.111	800.0	100.0	100.0	1	0.0	0.0	0.038	1.0	97.35415	-10.771	0	0.0	1.0	12.0	0.0	0.0
-11111.111	800.0	100.0	100.0	1	0.0	0.0	0.034	1.0	96.50062	-10.819	0	0.0	1.0	12.0	0.0	0.0
-11111.111	800.0	100.0	100.0	1	0.0	0.0	0.03	1.0	96.68818	-10.819	0	0.0	1.0	12.0	0.0	0.0
-11111.111	800.0	100.0	100.0	1	0.0	0.0	0.026	1.0	96.68818	-10.842	0	0.0	1.0	12.0	0.0	0.0
-11111.111	800.0	100.0	100.0	1	0.0	0.0	0.023	1.0	97.571396	-10.842	0	0.0	1.0	12.0	0.0	0.0
-11111.111	800.0	100.0	100.0	1	0.0	0.0	0.019	1.0	97.79038	-10.879	0	0.0	1.0	12.0	0.0	0.0
-11111.111	800.0	100.0	100.0	1	0.0	0.0	0.016	1.0	97.79038	-10.913	0	0.0	1.0	12.0	0.0	0.0
-11111.111	800.0	100.0	100.0	1	0.0	0.0	0.012	1.0	98.730316	-10.913	0	0.0	1.0	12.0	0.0	0.0
-11111.111	800.0	100.0	100.0	1	0.0	0.0	0.008	1.0	98.240166	-10.929	0	0.0	1.0	12.0	0.0	0.0
-11111.111	800.0	100.0	100.0	1	0.0	0.0	0.005	1.0	98.989655	-10.955	0	0.0	1.0	12.0	0.0	0.0
-11111.111	800.0	100.0	100.0	1	0.0	0.0	0.002	1.0	98.775345	-10.955	0	0.0	1.0	12.0	0.0	0.0
-11111.111	800.0	100.0	100.0	1	0.0	0.0	0.0	1.0	98.775345	-10.967	0	0.0	1.0	12.0	0.0	0.0
-11111.111	800.0	100.0	100.0	1	0.0	0.0	-0.004	1.0	98.34801	-10.967	0	0.0	1.0	12.0	0.0	0.0
-11111.111	800.0	100.0	100.0	1	0.0	0.0	-0.006	1.0	97.98699	-10.99	0	0.0	1.0	12.0	0.0	0.0
-11111.111	800.0	100.0	100.0	1	0.0	0.0	-0.009	1.0	97.98699	-11.007	0	0.0	1.0	12.0	0.0	0.0
-11111.111	800.0	100.0	100.0	0	0.0	0.0	-0.012	1.0	98.34821	-11.007	0	0.0	2.0	14.0	0.0	0.0
0.0	800.0	100.0	100.0	0	0.0	0.0	-0.015	1.0	99.23147	-11.016	0	0.0	2.0	0.0	0.0	0.0
0.0	800.0	100.0	100.0	0	0.0	0.0	-0.018	1.0	99.23147	-11.03	0	0.0	2.0	0.0	0.0	0.0
0.0	800.0	100.0	100.0	0	0.0	0.0	-0.021	1.0	97.95457	-11.03	0	0.0	2.0	0.0	0.0	0.0
0.0	800.0	100.0	100.0	0	0.0	0.0	-0.024	1.0	97.95457	-11.037	0	0.0	2.0	0.0	0.0	0.0
0.0	800.0	100.0	100.0	0	0.0	0.0	-0.027	1.0	98.16671	-11.037	0	0.0	2.0	0.0	0.0	0.0
0.0	800.0	100.0	100.0	0	0.0	0.0	-0.029	1.0	99.27306	-9.531	0	0.0	2.0	0.0	0.0	0.0
0.0	800.0	100.0	100.0	0	0.0	0.0	-0.03	1.0	99.27306	-8.858	0	0.0	2.0	0.0	0.0	0.0
0.0	800.0	100.0	100.0	0	0.0	0.0	-0.032	1.0	99.32021	-8.858	0	0.0	2.0	0.0	0.0	0.0
0.0	800.0	100.0	100.0	0	0.0	0.0	-0.034	1.0	99.03381	-7.65	0	0.0	2.0	0.0	0.0	0.0
0.0	800.0	100.0	100.0	0	0.0	0.0	-0.035	1.0	99.03381	-6.606	0	0.0	2.0	0.0	0.0	0.0
0.0	800.0	100.0	100.0	0	0.0	0.0	-0.036	1.0	97.39076	-6.606	0	0.0	2.0	0.0	0.0	0.0
0.0	800.0	100.0	100.0	0	0.0	0.0	-0.036	1.0	97.39076	-6.138	0	0.0	2.0	0.0	0.0	0.0
0.0	800.0	100.0	100.0	0	0.0	0.0	-0.036	1.0	97.3415	-6.138	0	0.0	2.0	0.0	0.0	0.0
0.0	800.0	100.0	100.0	0	0.0	0.0	-0.037	1.0	96.814095	-5.301	0	0.0	2.0	0.0	0.0	0.0
0.0	800.0	100.0	100.0	0	0.0	0.0	-0.036	1.0	96.814095	-4.926	0	0.0	2.0	0.0	0.0	0.0
0.0	800.0	100.0	100.0	0	0.0	0.0	-0.036	1.0	95.87538	-4.926	0	0.0	2.0	1.0	0.0	0.0
0.0	800.0	100.0	100.0	0	0.0	0.0	-0.035	1.0	96.76339	-4.254	1	0.0	2.0	2.0	0.0	0.0
0.0	800.0	100.0	100.0	0	0.0	0.0	-0.034	1.0	96.76339	-4.254	1	0.0	2.0	4.0	0.0	0.0
12500.001	900.0	100.0	100.0	0	0.0	0.0	-0.033	1.0	97.305695	-3.953	1	0.0	2.0	4.0	0.0	0.0
12500.001	900.0	100.0	100.0	0	0.0	0.0	-0.032	1.0	97.305695	-3.414	1	0.0	2.0	4.0	0.0	0.0
12500.001	900.0	100.0	100.0	0	0.0	0.0	-0.03	1.0	97.40438	-3.414	1	0.0	2.0	4.0	0.0	0.0
12500.001	900.0	100.0	100.0	0	0.0	0.0	-0.028	1.0	96.586205	-3.172	1	0.0	2.0	4.0	0.0	0.0
12500.001	900.0	100.0	100.0	0	0.0	0.0	-0.026	1.0	97.25375	-1.032	1	0.0	2.0	4.0	0.0	0.0
12500.001	900.0	100.0	100.0	0	0.0	0.0	-0.023	1.0	96.30031	-1.032	1	0.0	2.0	4.0	0.0	0.0
12500.001	900.0	100.0	100.0	0	0.0	0.0	-0.02	1.0	95.712006	-0.074	1	0.0	2.0	4.0	0.0	0.0
12500.001	900.0	100.0	100.0	0	0.0	0.0	-0.018	1.0	96.58518	1.641	1	0.0	2.0	4.0	0.0	0.0
12500.001	900.0	100.0	100.0	0	0.0	0.0	-0.015	1.0	96.96704	1.641	1	0.0	2.0	4.0	0.0	0.0
12500.001	900.0	100.0	100.0	0	0.0	0.0	-0.011	1.0	96.96704	2.41	1	0.0	2.0	4.0	0.0	0.0
12500.001	900.0	100.0	100.0	0	0.0	0.0	-0.008	1.0	98.01989	2.41	1	0.0	2.0	4.0	0.0	0.0
12500.001	900.0	100.0	100.0	0	0.0	0.0	-0.005	1.0	97.39066	3.789	1	0.0	2.0	5.0	0.0	0.0
12500.001	900.0	100.0	100.0	0	0.0	0.0	-0.002	1.0	97.39066	4.405	1	0.0	2.0	5.0	0.0	0.0
12500.001	900.0	100.0	100.0	0	0.0	0.0	0.0	1.0	96.69338	4.405	1	0.0	2.0	5.0	0.0	0.0
12500.001	900.0	100.0	100.0	0	0.0	0.0	0.003	1.0	96.457535	5.512	1	0.0	2.0	5.0	0.0	0.0
12500.001	900.0	100.0	100.0	0	0.0	0.0	0.007	1.0	96.457535	6.468	1	0.0	2.0	5.0	0.0	0.0
12500.001	900.0	100.0	100.0	0	0.0	0.0	0.01	1.0	97.60593	6.468	1	0.0	2.0	5.0	0.0	0.0
12500.001	900.0	100.0	100.0	0	0.0	0.0	0.013	1.0	97.60593	6.895	1	0.0	2.0	5.0	0.0	0.0
12500.001	900.0	100.0	100.0	0	0.0	0.0	0.016	1.0	97.40075	6.895	1	0.0	2.0	5.0	0.0	0.0
12500.001	900.0	100.0	100.0	1	0.0	0.0	0.019	1.0	97.90477	7.662	1	0.0	2.0	5.0	0.0	0.0
12500.001	900.0	100.0	100.0	1	0.0	0.0	0.022	1.0	97.90477	8.006	1	0.0	2.0	5.0	0.0	0.0
12500.001	900.0	100.0	100.0	1	0.0	0.0	0.026	1.0	98.225815	8.006	1	0.0	2.0	5.0	0.0	0.0
12500.001	900.0	100.0	100.0	1	0.0	0.0	0.029	1.0	97.38365	8.621	1	0.0	2.0	5.0	0.0	0.0
12500.001	900.0	100.0	100.0	1	0.0	0.0	0.031	1.0	97.38365	9.153	1	0.0	2.0	5.0	0.0	0.0
12500.001	900.0	100.0	100.0	1	0.0	0.0	0.034	1.0	96.87141	9.153	1	0.0	2.0	5.0	0.0	0.0
12500.001	900.0	100.0	100.0	1	0.0	0.0	0.038	1.0	96.11705	9.39	1	0.0	2.0	5.0	0.0	0.0
12500.001	900.0	100.0	100.0	1	0.0	0.0	0.041	1.0	96.01479	9.39	1	0.0	2.0	5.0	0.0	0.0
12500.001	900.0	100.0	100.0	1	0.0	0.0	0.043	1.0	96.72755	9.611	1	0.0	2.0	5.0	0.0	0.0
12500.001	900.0	100.0	100.0	1	0.0	0.0	0.046	1.0	96.72755	10.007	1	0.0	2.0	5.0	0.0	0.0
12500.001	900.0	100.0	100.0	1	0.0	0.0	0.049	1.0	97.44032	10.007	1	0.0	2.0	5.0	0.0	0.0
12500.001	900.0	100.0	100.0	1	0.0	0.0	0.052	1.0	97.395424	10.349	1	0.0	2.0	5.0	0.0	0.0
12500.001	900.0	100.0	100.0	1	0.0	0.0	0.055	1.0	97.395424	10.502	1	0.0	2.0	5.0	0.0	0.0
12500.001	900.0	100.0	100.0	1	0.0	0.0	0.058	1.0	97.10473	10.502	1	0.0	2.0	5.0	0.0	0.0
12500.001	900.0	100.0	100.0	1	0.0	0.0	0.061	1.0	97.10473	10.778	1	0.0	2.0	5.0	0.0	0.0
12500.001	900.0	100.0	100.0	1	0.0	0.0	0.063	1.0	96.19164	10.778	1	0.0	2.0	5.0	0.0	0.0
12500.001	900.0	100.0	100.0	1	0.0	0.0	0.066	1.0	96.298225	10.901	1	0.0	2.0	5.0	0.0	0.0
12500.001	900.0	100.0	100.0	1	0.0	0.0	0.069	1.0	96.298225	11.12	1	0.0	2.0	5.0	0.0	0.0
12500.001	900.0	100.0	100.0	1	0.0	0.0	0.072	1.0	96.758804	11.12	1	0.0	2.0	5.0	0.0	0.0
12500.001	900.0	100.0	100.0	1	0.0	0.0	0.075	1.0	97.080986	11.219	1	0.0	2.0	5.0	0.0	0.0
12500.001	900.0	100.0	100.0	1	0.0	0.0	0.078	1.0	97.080986	11.396	1	0.0	2.0	5.0	0.0	0.0
12500.001	900.0	100.0	100.0	1	0.0	0.0	0.081	1.0	97.16591	11.396	1	0.0	2.0	5.0	0.0	0.0
12500.001	900.0	100.0	100.0	1	0.0	0.0	0.084	1.0	97.16591	11.476	1	0.0	2.0	5.0	0.0	0.0
12500.001	900.0	100.0	100.0	1	0.0	0.0	0.086	1.0	98.750244	11.476	1	0.0	2.0	5.0	0.0	0.0
12500.001	900.0	100.0	100.0	1	0.0	0.0	0.089	1.0	98.4146	11.618	1	0.0	2.0	5.0	0.0	0.0
12500.001	900.0	100.0	100.0	1	0.0	0.0	0.092	1.0	98.4146	11.741	1	0.0	2.0	5.0	0.0	0.0
12500.001	900.0	100.0	100.0	1	0.0	0.0	0.095	1.0	98.2416	11.741	1	0.0	2.0	5.0	0.0	0.0
12500.001	900.0	100.0	100.0	1	0.0	0.0	0.098	1.0	98.4133	11.796	1	0.0	2.0	5.0	0.0	0.0
12500.001	900.0	100.0	100.0	1	0.0	0.0	0.101	1.0	98.4133	11.894	1	0.0	2.0	5.0	0.0	0.0
12500.001	900.0	100.0	100.0	1	0.0	0.0	0.104	1.0	97.35282	11.894	1	0.0	2.0	5.0	0.0	0.0
12500.001	900.0	100.0	100.0	1	0.0	0.0	0.107	1.0	97.35282	11.937	1	0.0	2.0	5.0	0.0	0.0
12500.001	900.0	100.0	100.0	1	0.0	0.0	0.11	1.0	98.38692	11.937	1	0.0	2.0	5.0	0.0	0.0
12500.001	900.0	100.0	100.0	1	0.0	0.0	0.114	1.0	98.591194	12.017	1	0.0	2.0	5.0	0.0	0.0
12500.001	900.0	100.0	100.0	1	0.0	0.0	0.116	1.0	98.591194	12.053	1	0.0	2.0	5.0	0.0	0.0
12500.001	900.0	100.0	100.0	1	0.0	0.0	0.12	1.0	98.322754	12.053	1	0.0	2.0	5.0	0.0	0.0
12500.001	900.0	100.0	100.0	1	0.0	0.0	0.123	1.0	98.555305	12.116	1	0.0	2.0	5.0	0.0	0.0
12500.001	900.0	100.0	100.0	1	0.0	0.0	0.126	1.0	98.555305	12.171	1	0.0	2.0	5.0	0.0	0.0
12500.001	900.0	100.0	100.0	1	0.0	0.0	0.129	1.0	97.415565	12.171	1	0.0	2.0	5.0	0.0	0.0
12500.001	900.0	100.0	100.0	1	0.0	0.0	0.132	1.0	97.415565	12.194	1	0.0	2.0	5.0	0.0	0.0
12500.001	900.0	100.0	100.0	1	0.0	0.0	0.135	1.0	96.83691	12.194	1	0.0	2.0	5.0	0.0	0.0
12500.001	900.0	100.0	100.0	1	0.0	0.0	0.138	1.0	97.52664	12.238	1	0.0	2.0	5.0	0.0	0.0
12500.001	900.0	100.0	100.0	1	0.0	0.0	0.141	1.0	97.52664	12.259	1	0.0	2.0	5.0	0.0	0.0
12500.001	900.0	100.0	100.0	1	0.0	0.0	0.145	1.0	97.71556	12.259	1	0.0	2.0	5.0	0.0	0.0
12500.001	900.0	100.0	100.0	1	0.0	0.0	0.148	1.0	97.71627	12.293	1	0.0	2.0	5.0	0.0	0.0
12500.001	900.0	100.0	100.0	1	0.0	0.0	0.151	1.0	97.71627	12.31	1	0.0	2.0	5.0	0.0	0.0
12500.001	900.0	100.0	100.0	1	0.0	0.0	0.154	1.0	97.3037	12.31	1	0.0	2.0	6.0	0.0	0.0
12500.001	900.0	100.0	100.0	1	0.0	0.0	0.157	1.0	97.3037	12.337	1	0.0	2.0	6.0	0.0	0.0
0.0	900.0	100.0	100.0	0	0.0	0.0	0.161	1.0	95.79766	12.337	1	1.0	2.0	0.0	0.0	0.0
0.0	900.0	100.0	100.0	0	0.0	0.0	0.164	1.0	95.83699	12.351	1	1.0	2.0	0.0	0.0	0.0
0.0	900.0	100.0	100.0	0	0.0	0.0	0.167	1.0	95.83699	12.373	1	1.0	2.0	0.0	0.0	0.0
0.0	900.0	100.0	100.0	0	0.0	0.0	0.17	1.0	96.84008	12.373	1	1.0	2.0	0.0	0.0	0.0
0.0	900.0	100.0	100.0	0	0.0	0.0	0.173	1.0	97.19936	11.499	1	1.0	2.0	0.0	0.0	0.0
0.0	900.0	100.0	100.0	0	0.0	0.0	0.176	1.0	97.19936	9.929	1	1.0	2.0	0.0	0.0	0.0
0.0	900.0	100.0	100.0	0	0.0	0.0	0.179	1.0	97.520546	9.929	1	1.0	2.0	0.0	0.0	0.0
0.0	900.0	100.0	100.0	0	0.0	0.0	0.182	1.0	97.520546	9.228	1	1.0	2.0	0.0	0.0	0.0
0.0	900.0	100.0	100.0	0	0.0	0.0	0.184	1.0	97.33327	9.228	1	1.0	2.0	0.0	0.0	0.0
0.0	900.0	100.0	100.0	0	0.0	0.0	0.187	1.0	96.44898	7.969	1	1.0	2.0	0.0	0.0	0.0
0.0	900.0	100.0	100.0	0	0.0	0.0	0.189	1.0	96.44898	6.882	1	1.0	2.0	0.0	0.0	0.0
0.0	900.0	100.0	100.0	0	0.0	0.0	0.191	1.0	97.15721	6.882	1	1.0	2.0	0.0	0.0	0.0
0.0	900.0	100.0	100.0	0	0.0	0.0	0.193	1.0	96.97254	6.396	1	1.0	2.0	0.0	0.0	0.0
0.0	900.0	100.0	100.0	0	0.0	0.0	0.195	1.0	96.97254	5.523	1	1.0	2.0	0.0	0.0	0.0
0.0	900.0	100.0	100.0	0	0.0	0.0	0.197	1.0	97.05597	5.523	1	1.0	2.0	0.0	0.0	0.0
0.0	900.0	100.0	100.0	0	0.0	0.0	0.199	1.0	97.05597	5.133	1	1.0	2.0	0.0	0.0	0.0
0.0	900.0	100.0	100.0	0	0.0	0.0	0.2	1.0	97.13577	5.133	1	1.0	2.0	0.0	0.0	0.0
0.0	900.0	100.0	100.0	0	0.0	0.0	0.201	1.0	96.05005	4.431	1	1.0	2.0	0.0	0.0	0.0
0.0	900.0	100.0	100.0	0	0.0	0.0	0.202	1.0	96.05005	4.118	1	1.0	2.0	0.0	0.0	0.0
0.0	900.0	100.0	100.0	0	0.0	0.0	0.203	1.0	97.462654	4.118	1	1.0	2.0	0.0	0.0	0.0
0.0	900.0	100.0	100.0	0	0.0	0.0	0.203	1.0	97.45846	3.556	1	1.0	2.0	0.0	0.0	0.0
0.0	900.0	100.0	100.0	0	0.0	0.0	0.203	1.0	97.45846	3.305	1	1.0	2.0	0.0	0.0	0.0
0.0	900.0	100.0	100.0	0	0.0	0.0	0.203	1.0	96.19614	3.305	1	1.0	2.0	0.0	0.0	0.0
0.0	900.0	100.0	100.0	0	0.0	0.0	0.203	1.0	96.19614	2.854	1	1.0	2.0	0.0	0.0	0.0
0.0	900.0	100.0	100.0	0	0.0	0.0	0.203	1.0	95.713036	2.854	1	1.0	2.0	0.0	0.0	0.0
0.0	900.0	100.0	100.0	0	0.0	0.0	0.202	1.0	95.99384	2.652	1	1.0	2.0	8.0	0.0	0.0
0.0	900.0	100.0	100.0	0	0.0	0.0	0.202	1.0	95.99384	2.29	1	1.0	2.0	8.0	0.0	0.0
0.0	900.0	100.0	100.0	0	0.0	0.0	0.201	0.0	96.29779	2.29	1	1.0	2.0	0.0	0.0	0.0
0.0	900.0	100.0	100.0	0	0.0	0.0	0.199	0.0	96.542595	2.129	1	1.0	2.0	0.0	0.0	0.0
0.0	900.0	100.0	100.0	0	0.0	0.0	0.198	0.0	96.542595	1.837	1	1.0	2.0	0.0	0.0	0.0
0.0	900.0	100.0	100.0	0	0.0	0.0	0.196	0.0	96.859726	1.837	1	1.0	2.0	0.0	0.0	0.0
0.0	900.0	100.0	100.0	0	0.0	0.0	0.195	0.0	96.859726	1.587	1	1.0	2.0	0.0	0.0	0.0
0.0	900.0	100.0	100.0	0	0.0	0.0	0.193	0.0	96.81428	1.587	1	1.0	2.0	0.0	0.0	0.0
0.0	900.0	100.0	100.0	0	0.0	0.0	0.191	0.0	97.09914	1.474	1	1.0	2.0	0.0	0.0	0.0
0.0	900.0	100.0	100.0	0	0.0	0.0	0.189	0.0	97.09914	1.273	1	1.0	2.0	0.0	0.0	0.0
0.0	900.0	100.0	100.0	0	0.0	0.0	0.186	0.0	97.31956	1.273	1	1.0	2.0	0.0	0.0	0.0
0.0	900.0	100.0	100.0	0	0.0	0.0	0.184	0.0	97.088776	1.184	1	1.0	2.0	0.0	0.0	0.0
0.0	900.0	100.0	100.0	0	0.0	0.0	0.181	0.0	96.15889	1.021	1	1.0	2.0	0.0	0.0	0.0
0.0	900.0	100.0	100.0	0	0.0	0.0	0.178	0.0	96.51548	1.021	1	1.0	2.0	0.0	0.0	0.0
0.0	900.0	100.0	100.0	0	0.0	0.0	0.175	0.0	96.51548	0.949	1	1.0	2.0	0.0	0.0	0.0
0.0	900.0	100.0	100.0	0	0.0	0.0	0.172	0.0	96.48103	0.949	1	1.0	2.0	0.0	0.0	0.0
0.0	900.0	100.0	100.0	0	0.0	0.0	0.169	0.0	96.78721	0.819	1	1.0	2.0	0.0	0.0	0.0
0.0	900.0	100.0	100.0	0	0.0	0.0	0.165	0.0	96.78721	0.761	1	1.0	2.0	0.0	0.0	0.0
0.0	900.0	100.0	100.0	0	0.0	0.0	0.162	0.0	96.30141	0.761	1	1.0	2.0	0.0	0.0	0.0
0.0	900.0	100.0	100.0	0	0.0	0.0	0.159	0.0	96.61757	0.657	1	1.0	2.0	0.0	0.0	0.0
0.0	900.0	100.0	100.0	0	0.0	0.0	0.155	0.0	96.61757	0.612	1	1.0	2.0	0.0	0.0	0.0
0.0	900.0	100.0	100.0	0	0.0	0.0	0.151	0.0	96.54726	0.612	1	1.0	2.0	0.0	0.0	0.0
0.0	900.0	100.0	100.0	0	0.0	0.0	0.148	0.0	96.54726	0.527	1	1.0	2.0	0.0	0.0	0.0
0.0	900.0	100.0	100.0	0	0.0	0.0	0.144	0.0	95.76719	0.527	1	1.0	2.0	0.0	0.0	0.0
0.0	900.0	100.0	100.0	0	0.0	0.0	0.141	0.0	95.172516	0.455	1	1.0	2.0	0.0	0.0	0.0
0.0	900.0	100.0	100.0	0	0.0	0.0	0.137	0.0	95.172516	0.423	1	1.0	2.0	0.0	0.0	0.0
0.0	900.0	100.0	100.0	0	0.0	0.0	0.134	0.0	96.31888	0.423	1	1.0	2.0	0.0	0.0	0.0
0.0	900.0	100.0	100.0	0	0.0	0.0	0.131	0.0	96.47998	0.365	1	1.0	2.0	0.0	0.0	0.0
0.0	900.0	100.0	100.0	0	0.0	0.0	0.127	0.0	96.47998	0.339	1	1.0	2.0	0.0	0.0	0.0
0.0	900.0	100.0	100.0	0	0.0	0.0	0.124	0.0	96.68559	0.339	1	1.0	2.0	0.0	0.0	0.0
0.0	900.0	100.0	100.0	0	0.0	0.0	0.121	0.0	96.530464	0.293	1	1.0	2.0	0.0	0.0	0.0
0.0	900.0	100.0	100.0	0	0.0	0.0	0.118	0.0	97.07582	0.293	1	1.0	2.0	0.0	0.0	0.0
0.0	900.0	100.0	100.0	0	0.0	0.0	0.115	0.0	96.8652	0.272	1	1.0	2.0	0.0	0.0	0.0
0.0	900.0	100.0	100.0	0	0.0	0.0	0.112	0.0	96.8652	0.235	1	1.0	2.0	0.0	0.0	0.0
0.0	900.0	100.0	100.0	0	0.0	0.0	0.108	0.0	96.77847	0.235	1	1.0	2.0	0.0	0.0	0.0
0.0	900.0	100.0	100.0	0	0.0	0.0	0.105	0.0	97.9582	0.202	1	1.0	2.0	0.0	0.0	0.0
0.0	900.0	100.0	100.0	0	0.0	0.0	0.102	0.0	97.9582	0.202	1	1.0	2.0	0.0	0.0	0.0
0.0	900.0	100.0	100.0	0	0.0	0.0	0.099	0.0	97.09926	0.188	1	1.0	2.0	0.0	0.0	0.0
0.0	900.0	100.0	100.0	0	0.0	0.0	0.096	0.0	97.09926	0.162	1	1.0	2.0	0.0	0.0	0.0
0.0	900.0	100.0	100.0	0	0.0	0.0	0.093	0.0	96.9162	0.162	1	1.0	2.0	0.0	0.0	0.0
0.0	900.0	100.0	100.0	0	0.0	0.0	0.09	0.0	96.94651	0.151	1	1.0	2.0	0.0	0.0	0.0
0.0	900.0	100.0	100.0	0	0.0	0.0	0.088	0.0	96.94651	0.14	1	1.0	2.0	0.0	0.0	0.0
0.0	900.0	100.0	100.0	0	0.0	0.0	0.085	0.0	97.2734	0.14	1	1.0	2.0	0.0	0.0	0.0
0.0	900.0	100.0	100.0	0	0.0	0.0	0.082	0.0	97.31674	0.12	1	1.0	2.0	0.0	0.0	0.0
0.0	900.0	100.0	100.0	0	0.0	0.0	0.079	0.0	97.409584	0.12	1	1.0	2.0	0.0	0.0	0.0
0.0	900.0	100.0	100.0	0	0.0	0.0	0.076	0.0	96.62958	0.104	1	1.0	2.0	0.0	0.0	0.0
0.0	900.0	100.0	100.0	0	0.0	0.0	0.073	0.0	96.62958	0.096	1	1.0	2.0	0.0	0.0	0.0
0.0	900.0	100.0	100.0	0	0.0	0.0	0.07	0.0	96.9341	0.096	1	1.0	2.0	0.0	0.0	0.0
0.0	900.0	100.0	100.0	0	0.0	0.0	0.068	0.0	98.78857	0.083	1	1.0	2.0	0.0	0.0	0.0
0.0	900.0	100.0	100.0	0	0.0	0.0	0.065	0.0	98.78857	0.077	1	1.0	2.0	0.0	0.0	0.0
0.0	900.0	100.0	100.0	0	0.0	0.0	0.062	0.0	97.340324	0.077	1	1.0	2.0	0.0	0.0	0.0
0.0	900.0	100.0	100.0	0	0.0	0.0	0.059	0.0	97.70465	0.066	1	1.0	2.0	0.0	0.0	0.0
0.0	900.0	100.0	100.0	0	0.0	0.0	0.057	0.0	97.70465	0.062	1	1.0	2.0	0.0	0.0	0.0
0.0	900.0	100.0	100.0	0	0.0	0.0	0.054	0.0	96.48847	0.062	1	1.0	2.0	0.0	0.0	0.0
0.0	900.0	100.0	100.0	0	0.0	0.0	0.051	0.0	96.48847	0.053	1	1.0	2.0	0.0	0.0	0.0
0.0	900.0	100.0	100.0	0	0.0	0.0	0.049	0.0	96.85457	0.053	1	1.0	2.0	0.0	0.0	0.0
0.0	900.0	100.0	100.0	0	0.0	0.0	0.046	0.0	96.49754	0.049	1	1.0	2.0	0.0	0.0	0.0
0.0	900.0	100.0	100.0	0	0.0	0.0	0.044	0.0	96.49754	0.042	1	1.0	2.0	0.0	0.0	0.0
0.0	900.0	100.0	100.0	0	0.0	0.0	0.041	0.0	96.36886	0.042	1	1.0	2.0	0.0	0.0	0.0
0.0	900.0	100.0	100.0	0	0.0	0.0	0.038	0.0	97.60768	0.036	1	1.0	2.0	0.0	0.0	0.0
0.0	900.0	100.0	100.0	0	0.0	0.0	0.036	0.0	97.60768	0.036	1	1.0	2.0	0.0	0.0	0.0
0.0	900.0	100.0	100.0	0	0.0	0.0	0.033	0.0	96.93352	0.034	1	1.0	2.0	0.0	0.0	0.0
0.0	900.0	100.0	100.0	0	0.0	0.0	0.03	0.0	96.759575	0.029	1	1.0	2.0	0.0	0.0	0.0
0.0	900.0	100.0	100.0	0	0.0	0.0	0.027	0.0	97.05064	0.029	1	1.0	2.0	0.0	0.0	0.0
0.0	900.0	100.0	100.0	0	0.0	0.0	0.024	0.0	98.1695	0.027	1	1.0	2.0	0.0	0.0	0.0
0.0	900.0	100.0	100.0	0	0.0	0.0	0.022	0.0	98.1695	0.023	1	1.0	2.0	0.0	0.0	0.0
0.0	900.0	100.0	100.0	0	0.0	0.0	0.019	0.0	97.925735	0.023	1	1.0	2.0	0.0	0.0	0.0
0.0	900.0	100.0	100.0	0	0.0	0.0	0.016	0.0	97.6314	0.019	1	1.0	2.0	0.0	0.0	0.0
0.0	900.0	100.0	100.0	0	0.0	0.0	0.013	0.0	97.6314	0.019	1	1.0	2.0	0.0	0.0	0.0
0.0	900.0	100.0	100.0	0	0.0	0.0	0.01	0.0	97.43607	0.018	1	1.0	2.0	0.0	0.0	0.0
0.0	900.0	100.0	100.0	0	0.0	0.0	0.007	0.0	97.43607	0.015	1	1.0	2.0	0.0	0.0	0.0
0.0	900.0	100.0	100.0	0	0.0	0.0	0.004	0.0	97.431725	0.015	1	1.0	2.0	0.0	0.0	0.0
0.0	900.0	100.0	100.0	0	0.0	0.0	0.0	0.0	97.05951	0.014	1	1.0	2.0	0.0	0.0	0.0
0.0	900.0	100.0	100.0	0	0.0	0.0	-0.002	0.0	97.05951	0.012	1	1.0	2.0	0.0	0.0	0.0
0.0	900.0	100.0	100.0	0	0.0	0.0	-0.005	0.0	95.90643	0.012	1	1.0	2.0	0.0	0.0	0.0
0.0	900.0	100.0	100.0	0	0.0	0.0	-0.008	0.0	95.91424	0.011	1	1.0	2.0	0.0	0.0	0.0
0.0	900.0	100.0	100.0	0	0.0	0.0	-0.011	0.0	95.91424	0.009	1	1.0	2.0	0.0	0.0	0.0
0.0	900.0	100.0	100.0	0	0.0	0.0	-0.014	0.0	96.386826	0.009	1	1.0	2.0	0.0	0.0	0.0
0.0	900.0	100.0	100.0	0	0.0	0.0	-0.017	0.0	96.386826	0.009	1	1.0	2.0	0.0	0.0	0.0
0.0	900.0	100.0	100.0	0	0.0	0.0	-0.02	0.0	96.14168	0.009	1	1.0	2.0	0.0	0.0	0.0
0.0	900.0	100.0	100.0	0	0.0	0.0	-0.022	0.0	96.61614	0.007	1	1.0	2.0	0.0	0.0	0.0
0.0	900.0	100.0	100.0	0	0.0	0.0	-0.025	0.0	96.61614	0.007	1	1.0	2.0	0.0	0.0	0.0
0.0	900.0	100.0	100.0	0	0.0	0.0	-0.027	0.0	96.41682	0.007	1	1.0	2.0	0.0	0.0	0.0
0.0	900.0	100.0	100.0	0	0.0	0.0	-0.029	0.0	96.08903	0.005	1	1.0	2.0	0.0	0.0	0.0
0.0	900.0	100.0	100.0	0	0.0	0.0	-0.03	0.0	96.08903	0.005	1	1.0	2.0	0.0	0.0	0.0
0.0	900.0	100.0	100.0	0	0.0	0.0	-0.031	0.0	96.31102	0.005	1	1.0	2.0	0.0	0.0	0.0
0.0	900.0	100.0	100.0	0	0.0	0.0	-0.032	0.0	96.31102	0.004	1	1.0	2.0	0.0	0.0	0.0
0.0	900.0	100.0	100.0	0	0.0	0.0	-0.033	0.0	95.376274	0.004	1	1.0	2.0	0.0	0.0	0.0
0.0	900.0	100.0	100.0	0	0.0	0.0	-0.034	0.0	95.79511	0.004	1	1.0	2.0	0.0	0.0	0.0
0.0	900.0	100.0	100.0	0	0.0	0.0	-0.034	0.0	95.79511	0.003	1	1.0	2.0	0.0	0.0	0.0
0.0	900.0	100.0	100.0	0	0.0	0.0	-0.034	0.0	95.410286	0.003	1	1.0	2.0	0.0	0.0	0.0
0.0	900.0	100.0	100.0	0	0.0	0.0	-0.034	0.0	95.92555	0.003	1	1.0	2.0	0.0	0.0	0.0
0.0	900.0	100.0	100.0	0	0.0	0.0	-0.033	0.0	95.92555	0.002	1	1.0	2.0	0.0	0.0	0.0
0.0	900.0	100.0	100.0	0	0.0	0.0	-0.033	0.0	94.8538	0.002	1	1.0	2.0	2.0	0.0	0.0
0.0	900.0	100.0	100.0	0	0.0	0.0	-0.032	0.0	94.8538	0.002	1	1.0	2.0	2.0	0.0	0.0
0.0	900.0	100.0	100.0	0	0.0	0.0	-0.03	0.0	95.85369	0.002	1	1.0	2.0	4.0	0.0	0.0
11111.111	800.0	100.0	100.0	0	0.0	0.0	-0.029	0.0	96.14369	0.001	1	1.0	2.0	4.0	0.0	0.0
11111.111	800.0	100.0	100.0	0	0.0	0.0	-0.027	0.0	96.14369	0.001	1	1.0	2.0	4.0	0.0	0.0
11111.111	800.0	100.0	100.0	0	0.0	0.0	-0.026	0.0	95.70739	0.001	1	1.0	2.0	4.0	0.0	0.0
11111.111	800.0	100.0	100.0	0	0.0	0.0	-0.024	0.0	96.540405	0.787	1	1.0	2.0	4.0	0.0	0.0
11111.111	800.0	100.0	100.0	0	0.0	0.0	-0.022	0.0	96.540405	1.519	1	1.0	2.0	4.0	0.0	0.0
11111.111	800.0	100.0	100.0	0	0.0	0.0	-0.019	0.0	96.15333	1.519	1	1.0	2.0	4.0	0.0	0.0
11111.111	800.0	100.0	100.0	0	0.0	0.0	-0.017	0.0	96.15333	2.829	1	1.0	2.0	4.0	0.0	0.0
11111.111	800.0	100.0	100.0	0	0.0	0.0	-0.014	0.0	96.538994	2.829	1	1.0	2.0	4.0	0.0	0.0
11111.111	800.0	100.0	100.0	0	0.0	0.0	-0.011	0.0	95.4872	3.96	1	1.0	2.0	4.0	0.0	0.0
11111.111	800.0	100.0	100.0	0	0.0	0.0	-0.008	0.0	95.4872	4.467	1	1.0	2.0	4.0	0.0	0.0
11111.111	800.0	100.0	100.0	0	0.0	0.0	-0.005	0.0	95.749565	4.467	1	1.0	2.0	5.0	0.0	0.0
11111.111	800.0	100.0	100.0	0	0.0	0.0	-0.002	0.0	95.19818	5.375	1	1.0	2.0	5.0	0.0	0.0
11111.111	800.0	100.0	100.0	0	0.0	0.0	0.0	0.0	95.19818	5.375	1	1.0	2.0	5.0	0.0	0.0
11111.111	800.0	100.0	100.0	0	0.0	0.0	0.004	0.0	96.11714	5.783	1	1.0	2.0	5.0	0.0	0.0
11111.111	800.0	100.0	100.0	0	0.0	0.0	0.008	0.0	96.11714	6.512	1	1.0	2.0	5.0	0.0	0.0
11111.111	800.0	100.0	100.0	0	0.0	0.0	0.011	0.0	96.59764	6.512	1	1.0	2.0	5.0	0.0	0.0
11111.111	800.0	100.0	100.0	0	0.0	0.0	0.015	0.0	95.74407	6.837	1	1.0	2.0	5.0	0.0	0.0
11111.111	800.0	100.0	100.0	0	0.0	0.0	0.018	0.0	96.326675	7.422	1	1.0	2.0	5.0	0.0	0.0
11111.111	800.0	100.0	100.0	0	0.0	0.0	0.022	0.0	96.11154	7.422	1	1.0	2.0	5.0	0.0	0.0
11111.111	800.0	100.0	100.0	0	0.0	0.0	0.025	0.0	96.13409	7.684	1	1.0	2.0	5.0	0.0	0.0
11111.111	800.0	100.0	100.0	0	0.0	0.0	0.029	0.0	96.03079	8.153	1	1.0	2.0	5.0	0.0	0.0
11111.111	800.0	100.0	100.0	0	0.0	0.0	0.032	0.0	96.826706	8.153	1	1.0	2.0	5.0	0.0	0.0
11111.111	800.0	100.0	100.0	0	0.0	0.0	0.036	0.0	96.826706	8.558	1	1.0	2.0	5.0	0.0	0.0
11111.111	800.0	100.0	100.0	0	0.0	0.0	0.04	0.0	96.582504	8.558	1	1.0	2.0	5.0	0.0	0.0
11111.111	800.0	100.0	100.0	0	0.0	0.0	0.043	0.0	96.01661	8.741	1	1.0	2.0	5.0	0.0	0.0
11111.111	800.0	100.0	100.0	0	0.0	0.0	0.047	0.0	96.01661	9.065	1	1.0	2.0	5.0	0.0	0.0
11111.111	800.0	100.0	100.0	0	0.0	0.0	0.05	0.0	95.31622	9.065	1	1.0	2.0	5.0	0.0	0.0
11111.111	800.0	100.0	100.0	0	0.0	0.0	0.053	0.0	95.008224	9.212	1	1.0	2.0	5.0	0.0	0.0
11111.111	800.0	100.0	100.0	0	0.0	0.0	0.056	0.0	95.008224	9.212	1	1.0	2.0	5.0	0.0	0.0
11111.111	800.0	100.0	100.0	0	0.0	0.0	0.06	0.0	95.92751	9.346	1	1.0	2.0	5.0	0.0	0.0
11111.111	800.0	100.0	100.0	0	0.0	0.0	0.063	0.0	95.92751	9.59	1	1.0	2.0	5.0	0.0	0.0
11111.111	800.0	100.0	100.0	0	0.0	0.0	0.066	0.0	95.63924	9.59	1	1.0	2.0	5.0	0.0	0.0
11111.111	800.0	100.0	100.0	0	0.0	0.0	0.068	0.0	95.39252	9.698	1	1.0	2.0	5.0	0.0	0.0
11111.111	800.0	100.0	100.0	0	0.0	0.0	0.071	0.0	95.39252	9.892	1	1.0	2.0	5.0	0.0	0.0
11111.111	800.0	100.0	100.0	0	0.0	0.0	0.074	0.0	94.9429	9.892	1	1.0	2.0	5.0	0.0	0.0
11111.111	800.0	100.0	100.0	0	0.0	0.0	0.076	0.0	95.0322	9.98	1	1.0	2.0	5.0	0.0	0.0
11111.111	800.0	100.0	100.0	0	0.0	0.0	0.079	0.0	95.0322	9.98	1	1.0	2.0	5.0	0.0	0.0
11111.111	800.0	100.0	100.0	0	0.0	0.0	0.081	0.0	95.4406	10.136	1	1.0	2.0	5.0	0.0	0.0
11111.111	800.0	100.0	100.0	0	0.0	0.0	0.083	0.0	95.4406	10.207	1	1.0	2.0	5.0	0.0	0.0
11111.111	800.0	100.0	100.0	0	0.0	0.0	0.086	0.0	95.015495	10.207	1	1.0	2.0	5.0	0.0	0.0
11111.111	800.0	100.0	100.0	0	0.0	0.0	0.088	0.0	95.77834	10.332	1	1.0	2.0	5.0	0.0	0.0
11111.111	800.0	100.0	100.0	0	0.0	0.0	0.09	0.0	95.77834	10.387	1	1.0	2.0	5.0	0.0	0.0
11111.111	800.0	100.0	100.0	0	0.0	0.0	0.092	0.0	96.39912	10.387	1	1.0	2.0	5.0	0.0	0.0
11111.111	800.0	100.0	100.0	0	0.0	0.0	0.094	0.0	97.15542	10.488	1	1.0	2.0	5.0	0.0	0.0
11111.111	800.0	100.0	100.0	0	0.0	0.0	0.096	0.0	96.328705	10.576	1	1.0	2.0	5.0	0.0	0.0
11111.111	800.0	100.0	100.0	0	0.0	0.0	0.098	0.0	97.05258	10.576	1	1.0	2.0	5.0	0.0	0.0
11111.111	800.0	100.0	100.0	0	0.0	0.0	0.1	0.0	97.05258	10.615	1	1.0	2.0	5.0	0.0	0.0
11111.111	800.0	100.0	100.0	0	0.0	0.0	0.102	0.0	97.274605	10.615	1	1.0	2.0	5.0	0.0	0.0
11111.111	800.0	100.0	100.0	0	0.0	0.0	0.103	0.0	98.114105	10.684	1	1.0	2.0	5.0	0.0	0.0
11111.111	800.0	100.0	100.0	0	0.0	0.0	0.105	0.0	98.114105	10.745	1	1.0	2.0	5.0	0.0	0.0
11111.111	800.0	100.0	100.0	0	0.0	0.0	0.107	0.0	98.662125	10.745	1	1.0	2.0	5.0	0.0	0.0
11111.111	800.0	100.0	100.0	0	0.0	0.0	0.109	0.0	98.82042	10.772	1	1.0	2.0	5.0	0.0	0.0
11111.111	800.0	100.0	100.0	0	0.0	0.0	0.112	0.0	98.82042	10.819	1	1.0	2.0	5.0	0.0	0.0
11111.111	800.0	100.0	100.0	0	0.0	0.0	0.114	0.0	98.79677	10.819	1	1.0	2.0	5.0	0.0	0.0
11111.111	800.0	100.0	100.0	0	0.0	0.0	0.116	0.0	98.79677	10.842	1	1.0	2.0	5.0	0.0	0.0
11111.111	800.0	100.0	100.0	0	0.0	0.0	0.118	0.0	98.28627	10.842	1	1.0	2.0	5.0	0.0	0.0
11111.111	800.0	100.0	100.0	0	0.0	0.0	0.12	0.0	97.93406	10.88	1	1.0	2.0	5.0	0.0	0.0
11111.111	800.0	100.0	100.0	0	0.0	0.0	0.123	0.0	97.93406	10.913	1	1.0	2.0	5.0	0.0	0.0
11111.111	800.0	100.0	100.0	0	0.0	0.0	0.125	0.0	97.863686	10.913	1	1.0	2.0	5.0	0.0	0.0
11111.111	800.0	100.0	100.0	0	0.0	0.0	0.127	0.0	97.62471	10.929	1	1.0	2.0	5.0	0.0	0.0
11111.111	800.0	100.0	100.0	0	0.0	0.0	0.13	0.0	97.62471	10.929	1	1.0	2.0	5.0	0.0	0.0
11111.111	800.0	100.0	100.0	0	0.0	0.0	0.133	0.0	98.00338	10.955	1	1.0	2.0	5.0	0.0	0.0
11111.111	800.0	100.0	100.0	0	0.0	0.0	0.135	0.0	98.00338	10.968	1	1.0	2.0	5.0	0.0	0.0
11111.111	800.0	100.0	100.0	0	0.0	0.0	0.138	0.0	98.87291	10.968	1	1.0	2.0	5.0	0.0	0.0
11111.111	800.0	100.0	100.0	0	0.0	0.0	0.14	0.0	98.25136	10.99	1	1.0	2.0	5.0	0.0	0.0
11111.111	800.0	100.0	100.0	0	0.0	0.0	0.143	0.0	98.25136	10.998	1	1.0	2.0	5.0	0.0	0.0
11111.111	800.0	100.0	100.0	0	0.0	0.0	0.146	0.0	98.55358	10.998	1	1.0	2.0	5.0	0.0	0.0
11111.111	800.0	100.0	100.0	0	0.0	0.0	0.149	0.0	99.990845	11.016	1	1.0	2.0	5.0	0.0	0.0
11111.111	800.0	100.0	100.0	0	0.0	0.0	0.152	0.0	99.990845	11.031	1	1.0	2.0	5.0	0.0	0.0
11111.111	800.0	100.0	100.0	0	0.0	0.0	0.155	0.0	99.28145	11.031	1	2.0	2.0	7.0	0.0	1.0
11111.111	800.0	100.0	100.0	0	0.0	0.0	0.158	0.0	99.28145	11.037	1	2.0	2.0	7.0	0.0	1.0
0.0	800.0	100.0	100.0	0	0.0	0.0	0.161	0.0	98.76207	11.037	1	2.0	2.0	0.0	0.0	1.0
0.0	800.0	100.0	100.0	0	0.0	0.0	0.163	0.0	97.01739	11.05	1	2.0	2.0	0.0	0.0	1.0
0.0	800.0	100.0	100.0	0	0.0	0.0	0.166	0.0	97.01739	11.056	1	2.0	2.0	0.0	0.0	1.0
0.0	800.0	100.0	100.0	0	0.0	0.0	0.169	0.0	97.601326	11.056	1	2.0	2.0	0.0	0.0	1.0
0.0	800.0	100.0	100.0	0	0.0	0.0	0.172	0.0	97.38585	10.273	1	2.0	2.0	0.0	0.0	1.0
0.0	800.0	100.0	100.0	0	0.0	0.0	0.175	0.0	97.38585	10.273	1	2.0	2.0	0.0	0.0	1.0
0.0	800.0	100.0	100.0	0	0.0	0.0	0.177	0.0	97.88086	8.872	1	2.0	2.0	0.0	0.0	1.0
0.0	800.0	100.0	100.0	0	0.0	0.0	0.18	0.0	97.909515	7.661	1	2.0	2.0	0.0	0.0	1.0
0.0	800.0	100.0	100.0	0	0.0	0.0	0.183	0.0	99.57335	7.661	1	2.0	2.0	0.0	0.0	1.0
0.0	800.0	100.0	100.0	0	0.0	0.0	0.185	0.0	99.71165	7.12	1	2.0	2.0	0.0	0.0	1.0
0.0	800.0	100.0	100.0	0	0.0	0.0	0.188	0.0	99.71165	6.148	1	2.0	2.0	0.0	0.0	1.0
0.0	800.0	100.0	100.0	0	0.0	0.0	0.191	0.0	98.58752	6.148	1	2.0	2.0	0.0	0.0	1.0
0.0	800.0	100.0	100.0	0	0.0	0.0	0.193	0.0	98.262764	5.31	1	2.0	2.0	0.0	0.0	1.0
0.0	800.0	100.0	100.0	0	0.0	0.0	0.196	0.0	98.262764	5.31	1	2.0	2.0	0.0	0.0	1.0
0.0	800.0	100.0	100.0	0	0.0	0.0	0.198	0.0	97.236435	4.935	1	2.0	2.0	0.0	0.0	1.0
0.0	800.0	100.0	100.0	0	0.0	0.0	0.2	0.0	97.236435	4.262	1	2.0	2.0	0.0	0.0	1.0
0.0	800.0	100.0	100.0	0	0.0	0.0	0.203	0.0	97.22053	4.262	1	2.0	2.0	0.0	0.0	1.0
0.0	800.0	100.0	100.0	0	0.0	0.0	0.205	0.0	97.15845	3.959	1	2.0	2.0	0.0	0.0	1.0
0.0	800.0	100.0	100.0	0	0.0	0.0	0.207	0.0	97.15845	3.419	1	2.0	2.0	0.0	0.0	1.0
0.0	800.0	100.0	100.0	0	0.0	0.0	0.208	0.0	96.59882	3.419	1	2.0	2.0	0.0	0.0	1.0
0.0	800.0	100.0	100.0	0	0.0	0.0	0.209	0.0	96.709274	3.178	1	2.0	2.0	0.0	0.0	1.0
0.0	800.0	100.0	100.0	0	0.0	0.0	0.21	0.0	96.709274	3.178	1	2.0	2.0	0.0	0.0	1.0
0.0	800.0	100.0	100.0	0	0.0	0.0	0.211	0.0	96.39253	2.744	1	2.0	2.0	0.0	0.0	1.0
0.0	800.0	100.0	100.0	0	0.0	0.0	0.212	0.0	96.39253	2.55	1	2.0	2.0	0.0	0.0	1.0
0.0	800.0	100.0	100.0	0	0.0	0.0	0.212	0.0	97.34318	2.55	1	2.0	2.0	0.0	0.0	1.0
0.0	800.0	100.0	100.0	0	0.0	0.0	0.212	0.0	96.944534	2.202	1	2.0	2.0	0.0	0.0	1.0
0.0	800.0	100.0	100.0	0	0.0	0.0	0.212	0.0	96.944534	2.046	1	2.0	2.0	0.0	0.0	1.0
0.0	800.0	100.0	100.0	0	0.0	0.0	0.212	0.0	96.76054	2.046	1	2.0	2.0	0.0	0.0	1.0
0.0	800.0	100.0	100.0	0	0.0	0.0	0.211	0.0	96.26558	1.767	1	2.0	2.0	8.0	0.0	1.0
0.0	800.0	100.0	100.0	0	0.0	0.0	0.21	0.0	96.26558	1.767	1	2.0	2.0	8.0	0.0	1.0
0.0	800.0	100.0	100.0	0	0.0	0.0	0.208	0.0	95.92799	1.642	1	2.0	2.0	14.0	0.0	1.0
0.0	800.0	100.0	100.0	0	0.0	0.0	0.206	0.0	95.92799	1.417	1	2.0	2.0	14.0	0.0	1.0
0.0	800.0	100.0	100.0	0	0.0	0.0	0.204	0.0	96.20949	1.417	1	2.0	2.0	0.0	0.0	1.0
0.0	800.0	100.0	100.0	0	0.0	0.0	0.202	0.0	95.35318	1.317	1	2.0	2.0	0.0	0.0	1.0
0.0	800.0	100.0	100.0	0	0.0	0.0	0.199	0.0	95.35318	1.137	1	2.0	2.0	0.0	0.0	1.0
0.0	800.0	100.0	100.0	0	0.0	0.0	0.196	0.0	95.71294	1.137	1	2.0	2.0	0.0	0.0	1.0
0.0	800.0	100.0	100.0	0	0.0	0.0	0.193	0.0	95.482864	1.057	1	2.0	2.0	0.0	0.0	1.0
0.0	800.0	100.0	100.0	0	0.0	0.0	0.19	0.0	95.482864	1.057	1	2.0	2.0	0.0	0.0	1.0
0.0	800.0	100.0	100.0	0	0.0	0.0	0.186	0.0	95.88124	0.912	1	2.0	2.0	0.0	0.0	1.0
0.0	800.0	100.0	100.0	0	0.0	0.0	0.183	0.0	95.88124	0.848	1	2.0	2.0	0.0	0.0	1.0
0.0	800.0	100.0	100.0	0	0.0	0.0	0.179	0.0	95.96174	0.848	1	2.0	2.0	0.0	0.0	1.0
0.0	800.0	100.0	100.0	0	0.0	0.0	0.176	0.0	95.35989	0.732	1	2.0	2.0	0.0	0.0	1.0
0.0	800.0	100.0	100.0	0	0.0	0.0	0.172	0.0	95.35989	0.632	1	2.0	2.0	0.0	0.0	1.0
0.0	800.0	100.0	100.0	0	0.0	0.0	0.168	0.0	95.58186	0.632	1	2.0	2.0	0.0	0.0	1.0
0.0	800.0	100.0	100.0	0	0.0	0.0	0.164	0.0	95.57173	0.587	1	2.0	2.0	0.0	0.0	1.0
0.0	800.0	100.0	100.0	0	0.0	0.0	0.16	0.0	95.57173	0.587	1	2.0	2.0	0.0	0.0	1.0
0.0	800.0	100.0	100.0	0	0.0	0.0	0.156	0.0	96.452515	0.507	1	2.0	2.0	0.0	0.0	1.0
0.0	800.0	100.0	100.0	0	0.0	0.0	0.152	0.0	96.452515	0.471	1	2.0	2.0	0.0	0.0	1.0
0.0	800.0	100.0	100.0	0	0.0	0.0	0.148	0.0	96.29159	0.471	1	2.0	2.0	0.0	0.0	1.0
0.0	800.0	100.0	100.0	0	0.0	0.0	0.144	0.0	96.027855	0.406	1	2.0	2.0	0.0	0.0	1.0
0.0	800.0	100.0	100.0	0	0.0	0.0	0.14	0.0	96.027855	0.378	1	2.0	2.0	0.0	0.0	1.0
0.0	800.0	100.0	100.0	0	0.0	0.0	0.135	0.0	96.46138	0.378	1	2.0	2.0	0.0	0.0	1.0
0.0	800.0	100.0	100.0	0	0.0	0.0	0.131	0.0	96.02544	0.326	1	2.0	2.0	0.0	0.0	1.0
0.0	800.0	100.0	100.0	0	0.0	0.0	0.127	0.0	96.02544	0.326	1	2.0	2.0	0.0	0.0	1.0
0.0	800.0	100.0	100.0	0	0.0	0.0	0.123	0.0	96.732544	0.303	1	2.0	2.0	0.0	0.0	1.0
0.0	800.0	100.0	100.0	0	0.0	0.0	0.119	0.0	96.732544	0.261	1	2.0	2.0	0.0	0.0	1.0
0.0	800.0	100.0	100.0	0	0.0	0.0	0.115	0.0	96.11032	0.261	1	2.0	2.0	0.0	0.0	1.0
0.0	800.0	100.0	100.0	0	0.0	0.0	0.111	0.0	97.59448	0.225	1	2.0	2.0	0.0	0.0	1.0
0.0	800.0	100.0	100.0	0	0.0	0.0	0.107	0.0	97.59448	0.209	1	2.0	2.0	0.0	0.0	1.0
0.0	800.0	100.0	100.0	0	0.0	0.0	0.104	0.0	97.006256	0.209	1	2.0	2.0	0.0	0.0	1.0
0.0	800.0	100.0	100.0	0	0.0	0.0	0.1	0.0	95.96632	0.181	1	2.0	2.0	0.0	0.0	1.0
0.0	800.0	100.0	100.0	0	0.0	0.0	0.096	0.0	95.96632	0.181	1	2.0	2.0	0.0	0.0	1.0
0.0	800.0	100.0	100.0	0	0.0	0.0	0.092	0.0	95.753204	0.168	1	2.0	2.0	0.0	0.0	1.0
0.0	800.0	100.0	100.0	0	0.0	0.0	0.089	0.0	95.753204	0.145	1	2.0	2.0	0.0	0.0	1.0
0.0	800.0	100.0	100.0	0	0.0	0.0	0.085	0.0	97.147415	0.145	1	2.0	2.0	0.0	0.0	1.0
0.0	800.0	100.0	100.0	0	0.0	0.0	0.082	0.0	97.94164	0.134	1	2.0	2.0	0.0	0.0	1.0
0.0	800.0	100.0	100.0	0	0.0	0.0	0.078	0.0	97.94164	0.116	1	2.0	2.0	0.0	0.0	1.0
0.0	800.0	100.0	100.0	0	0.0	0.0	0.075	0.0	98.009995	0.116	1	2.0	2.0	0.0	0.0	1.0
0.0	800.0	100.0	100.0	0	0.0	0.0	0.072	0.0	97.54852	0.107	1	2.0	2.0	0.0	0.0	1.0
0.0	800.0	100.0	100.0	0	0.0	0.0	0.068	0.0	97.54852	0.107	1	2.0	2.0	0.0	0.0	1.0
0.0	800.0	100.0	100.0	0	0.0	0.0	0.065	0.0	97.611115	0.093	1	2.0	2.0	0.0	0.0	1.0
0.0	800.0	100.0	100.0	0	0.0	0.0	0.062	0.0	97.611115	0.08	1	2.0	2.0	0.0	0.0	1.0
0.0	800.0	100.0	100.0	0	0.0	0.0	0.059	0.0	97.47356	0.08	1	2.0	2.0	0.0	0.0	1.0
0.0	800.0	100.0	100.0	0	0.0	0.0	0.056	0.0	97.50563	0.074	1	2.0	2.0	0.0	0.0	1.0
0.0	800.0	100.0	100.0	0	0.0	0.0	0.053	0.0	97.50563	0.064	1	2.0	2.0	0.0	0.0	1.0
0.0	800.0	100.0	100.0	0	0.0	0.0	0.05	0.0	97.60123	0.064	1	2.0	2.0	0.0	0.0	1.0
0.0	800.0	100.0	100.0	0	0.0	0.0	0.047	0.0	97.39619	0.059	1	2.0	2.0	0.0	0.0	1.0
0.0	800.0	100.0	100.0	0	0.0	0.0	0.044	0.0	97.68403	0.059	1	2.0	2.0	0.0	0.0	1.0
0.0	800.0	100.0	100.0	0	0.0	0.0	0.042	0.0	97.727066	0.051	1	2.0	2.0	0.0	0.0	1.0
0.0	800.0	100.0	100.0	0	0.0	0.0	0.039	0.0	97.727066	0.047	1	2.0	2.0	0.0	0.0	1.0
0.0	800.0	100.0	100.0	0	0.0	0.0	0.036	0.0	97.86561	0.047	1	2.0	2.0	0.0	0.0	1.0
0.0	800.0	100.0	100.0	0	0.0	0.0	0.034	0.0	96.84426	0.041	1	2.0	2.0	0.0	0.0	1.0
0.0	800.0	100.0	100.0	0	0.0	0.0	0.031	0.0	96.84426	0.038	1	2.0	2.0	0.0	0.0	1.0
0.0	800.0	100.0	100.0	0	0.0	0.0	0.029	0.0	96.632095	0.038	1	2.0	2.0	0.0	0.0	1.0
0.0	800.0	100.0	100.0	0	0.0	0.0	0.027	0.0	96.02833	0.032	1	2.0	2.0	0.0	0.0	1.0
0.0	800.0	100.0	100.0	0	0.0	0.0	0.024	0.0	96.02833	0.032	1	2.0	2.0	0.0	0.0	1.0
0.0	800.0	100.0	100.0	0	0.0	0.0	0.022	0.0	96.34668	0.03	1	2.0	2.0	0.0	0.0	1.0
0.0	800.0	100.0	100.0	0	0.0	0.0	0.02	0.0	96.34668	0.026	1	2.0	2.0	0.0	0.0	1.0
0.0	800.0	100.0	100.0	0	0.0	0.0	0.018	0.0	98.30504	0.026	1	2.0	2.0	0.0	0.0	1.0
0.0	800.0	100.0	100.0	0	0.0	0.0	0.015	0.0	98.17658	0.022	1	2.0	2.0	0.0	0.0	1.0
0.0	800.0	100.0	100.0	0	0.0	0.0	0.013	0.0	98.17658	0.02	1	2.0	2.0	0.0	0.0	1.0
0.0	800.0	100.0	100.0	0	0.0	0.0	0.011	0.0	97.83271	0.02	1	2.0	2.0	0.0	0.0	1.0
0.0	800.0	100.0	100.0	0	0.0	0.0	0.009	0.0	97.64117	0.017	1	2.0	2.0	0.0	0.0	1.0
0.0	800.0	100.0	100.0	0	0.0	0.0	0.007	0.0	97.64117	0.017	1	2.0	2.0	0.0	0.0	1.0
0.0	800.0	100.0	100.0	0	0.0	0.0	0.005	0.0	97.94723	0.016	1	2.0	2.0	0.0	0.0	1.0
0.0	800.0	100.0	100.0	0	0.0	0.0	0.003	0.0	97.94723	0.014	1	2.0	2.0	0.0	0.0	1.0
0.0	800.0	100.0	100.0	0	0.0	0.0	0.0	0.0	98.132645	0.014	1	2.0	2.0	0.0	0.0	1.0
0.0	800.0	100.0	100.0	0	0.0	0.0	-0.001	0.0	97.67801	0.012	1	2.0	2.0	0.0	0.0	1.0
0.0	800.0	100.0	100.0	0	0.0	0.0	-0.003	0.0	97.67801	0.011	1	2.0	2.0	0.0	0.0	1.0
0.0	800.0	100.0	100.0	0	0.0	0.0	-0.005	0.0	97.547646	0.011	1	2.0	2.0	0.0	0.0	1.0
0.0	800.0	100.0	100.0	0	0.0	0.0	-0.006	0.0	97.51804	0.009	1	2.0	2.0	0.0	0.0	1.0
0.0	800.0	100.0	100.0	0	0.0	0.0	-0.008	0.0	97.51804	0.009	1	2.0	2.0	0.0	0.0	1.0
0.0	800.0	100.0	100.0	0	0.0	0.0	-0.01	0.0	97.379906	0.008	1	2.0	2.0	0.0	0.0	1.0
0.0	800.0	100.0	100.0	0	0.0	0.0	-0.012	0.0	97.379906	0.007	1	2.0	2.0	0.0	0.0	1.0
0.0	800.0	100.0	100.0	0	0.0	0.0	-0.013	0.0	97.20383	0.007	1	2.0	2.0	0.0	0.0	1.0
0.0	800.0	100.0	100.0	0	0.0	0.0	-0.014	0.0	97.01083	0.006	1	2.0	2.0	0.0	0.0	1.0
0.0	800.0	100.0	100.0	0	0.0	0.0	-0.016	0.0	97.01083	0.006	1	2.0	2.0	0.0	0.0	1.0
0.0	800.0	100.0	100.0	0	0.0	0.0	-0.017	0.0	97.3598	0.006	1	2.0	2.0	0.0	0.0	1.0
0.0	800.0	100.0	100.0	0	0.0	0.0	-0.017	0.0	97.79219	0.005	1	2.0	2.0	0.0	0.0	1.0
0.0	800.0	100.0	100.0	0	0.0	0.0	-0.018	0.0	97.136345	0.005	1	2.0	2.0	0.0	0.0	1.0
0.0	800.0	100.0	100.0	0	0.0	0.0	-0.018	0.0	96.32546	0.004	1	2.0	2.0	0.0	0.0	1.0
0.0	800.0	100.0	100.0	0	0.0	0.0	-0.018	0.0	96.32546	0.004	1	2.0	2.0	0.0	0.0	1.0
0.0	800.0	100.0	100.0	0	0.0	0.0	-0.018	0.0	97.307144	0.004	1	2.0	2.0	0.0	0.0	1.0
0.0	800.0	100.0	100.0	0	0.0	0.0	-0.017	0.0	97.23229	0.003	1	2.0	2.0	1.0	0.0	1.0
0.0	800.0	100.0	100.0	0	0.0	0.0	-0.017	0.0	97.23229	0.003	1	2.0	2.0	1.0	0.0	1.0
0.0	800.0	100.0	100.0	0	0.0	0.0	-0.016	0.0	96.67375	0.003	1	2.0	2.0	2.0	0.0	1.0
12500.001	900.0	100.0	100.0	0	0.0	0.0	-0.015	0.0	97.14979	0.002	1	2.0	2.0	4.0	0.0	1.0
12500.001	900.0	100.0	100.0	0	0.0	0.0	-0.014	0.0	97.14979	0.002	1	2.0	2.0	4.0	0.0	1.0
12500.001	900.0	100.0	100.0	0	0.0	0.0	-0.013	0.0	98.696556	0.002	1	2.0	2.0	4.0	0.0	1.0
12500.001	900.0	100.0	100.0	0	0.0	0.0	-0.011	0.0	98.696556	0.001	1	2.0	2.0	4.0	0.0	1.0
12500.001	900.0	100.0	100.0	0	0.0	0.0	-0.01	0.0	98.73563	0.001	1	2.0	2.0	4.0	0.0	1.0
12500.001	900.0	100.0	100.0	0	0.0	0.0	-0.008	0.0	98.44833	1.708	1	2.0	2.0	5.0	0.0	1.0
12500.001	900.0	100.0	100.0	0	0.0	0.0	-0.006	0.0	98.44833	2.472	1	2.0	2.0	5.0	0.0	1.0
12500.001	900.0	100.0	100.0	0	0.0	0.0	-0.004	0.0	98.813225	2.472	1	2.0	2.0	5.0	0.0	1.0
12500.001	900.0	100.0	100.0	0	0.0	0.0	-0.001	0.0	98.57378	3.842	1	2.0	2.0	5.0	0.0	1.0
12500.001	900.0	100.0	100.0	0	0.0	0.0	0.0	0.0	98.57378	3.842	1	2.0	2.0	5.0	0.0	1.0
12500.001	900.0	100.0	100.0	0	0.0	0.0	0.003	0.0	98.78821	5.027	1	2.0	2.0	5.0	0.0	1.0
12500.001	900.0	100.0	100.0	0	0.0	0.0	0.006	0.0	98.78821	5.555	1	2.0	2.0	5.0	0.0	1.0
12500.001	900.0	100.0	100.0	0	0.0	0.0	0.009	0.0	98.51291	5.555	1	2.0	2.0	5.0	0.0	1.0
12500.001	900.0	100.0	100.0	0	0.0	0.0	0.012	0.0	98.20693	6.506	1	2.0	2.0	5.0	0.0	1.0
12500.001	900.0	100.0	100.0	0	0.0	0.0	0.015	0.0	98.20693	6.93	1	2.0	2.0	5.0	0.0	1.0
12500.001	900.0	100.0	100.0	0	0.0	0.0	0.018	0.0	98.28957	6.93	1	2.0	2.0	5.0	0.0	1.0
12500.001	900.0	100.0	100.0	0	0.0	0.0	0.022	0.0	98.26832	7.693	1	2.0	2.0	5.0	0.0	1.0
12500.001	900.0	100.0	100.0	0	0.0	0.0	0.025	0.0	98.26832	8.033	1	2.0	2.0	5.0	0.0	1.0
12500.001	900.0	100.0	100.0	0	0.0	0.0	0.029	0.0	98.03376	8.033	1	2.0	2.0	5.0	0.0	1.0
12500.001	900.0	100.0	100.0	0	0.0	0.0	0.032	0.0	98.03376	8.644	1	2.0	2.0	5.0	0.0	1.0
12500.001	900.0	100.0	100.0	0	0.0	0.0	0.036	0.0	97.83627	8.644	1	2.0	2.0	5.0	0.0	1.0
12500.001	900.0	100.0	100.0	0	0.0	0.0	0.04	0.0	97.56435	9.173	1	2.0	2.0	5.0	0.0	1.0
12500.001	900.0	100.0	100.0	0	0.0	0.0	0.043	0.0	97.56435	9.41	1	2.0	2.0	5.0	0.0	1.0
12500.001	900.0	100.0	100.0	0	0.0	0.0	0.047	0.0	96.62777	9.41	1	2.0	2.0	5.0	0.0	1.0
12500.001	900.0	100.0	100.0	0	0.0	0.0	0.051	0.0	97.477646	9.833	1	2.0	2.0	5.0	0.0	1.0
12500.001	900.0	100.0	100.0	0	0.0	0.0	0.055	0.0	97.477646	9.833	1	2.0	2.0	5.0	0.0	1.0
12500.001	900.0	100.0	100.0	0	0.0	0.0	0.058	0.0	96.77911	10.023	1	2.0	2.0	5.0	0.0	1.0
12500.001	900.0	100.0	100.0	0	0.0	0.0	0.062	0.0	96.77911	10.2	1	2.0	2.0	5.0	0.0	1.0
12500.001	900.0	100.0	100.0	0	0.0	0.0	0.066	0.0	96.30461	10.2	1	2.0	2.0	5.0	0.0	1.0
12500.001	900.0	100.0	100.0	0	0.0	0.0	0.07	0.0	96.996025	10.516	1	2.0	2.0	5.0	0.0	1.0
12500.001	900.0	100.0	100.0	0	0.0	0.0	0.073	0.0	96.996025	10.656	1	2.0	2.0	5.0	0.0	1.0
12500.001	900.0	100.0	100.0	0	0.0	0.0	0.077	0.0	96.66048	10.656	1	2.0	2.0	5.0	0.0	1.0
12500.001	900.0	100.0	100.0	0	0.0	0.0	0.081	0.0	96.34161	10.911	1	2.0	2.0	5.0	0.0	1.0
12500.001	900.0	100.0	100.0	0	0.0	0.0	0.085	0.0	96.34161	10.911	1	2.0	2.0	5.0	0.0	1.0
12500.001	900.0	100.0	100.0	0	0.0	0.0	0.088	0.0	95.80349	11.13	1	2.0	2.0	5.0	0.0	1.0
12500.001	900.0	100.0	100.0	0	0.0	0.0	0.091	0.0	95.80349	11.227	1	2.0	2.0	5.0	0.0	1.0
12500.001	900.0	100.0	100.0	0	0.0	0.0	0.095	0.0	95.54861	11.227	1	2.0	2.0	5.0	0.0	1.0
12500.001	900.0	100.0	100.0	0	0.0	0.0	0.098	0.0	95.297516	11.404	1	2.0	2.0	5.0	0.0	1.0
12500.001	900.0	100.0	100.0	0	0.0	0.0	0.101	0.0	95.297516	11.483	1	2.0	2.0	5.0	0.0	1.0
12500.001	900.0	100.0	100.0	0	0.0	0.0	0.104	0.0	95.09291	11.483	1	2.0	2.0	5.0	0.0	1.0
12500.001	900.0	100.0	100.0	0	0.0	0.0	0.108	0.0	95.08025	11.623	1	2.0	2.0	5.0	0.0	1.0
12500.001	900.0	100.0	100.0	0	0.0	0.0	0.111	0.0	95.08025	11.623	1	2.0	2.0	5.0	0.0	1.0
12500.001	900.0	100.0	100.0	0	0.0	0.0	0.114	0.0	95.53015	11.686	1	2.0	2.0	5.0	0.0	1.0
12500.001	900.0	100.0	100.0	0	0.0	0.0	0.117	0.0	95.724075	11.8	1	2.0	2.0	5.0	0.0	1.0
12500.001	900.0	100.0	100.0	0	0.0	0.0	0.12	0.0	95.42641	11.8	1	2.0	2.0	5.0	0.0	1.0
12500.001	900.0	100.0	100.0	0	0.0	0.0	0.123	0.0	95.90865	11.851	1	2.0	2.0	5.0	0.0	1.0
12500.001	900.0	100.0	100.0	0	0.0	0.0	0.126	0.0	96.12324	11.941	1	2.0	2.0	5.0	0.0	1.0
12500.001	900.0	100.0	100.0	0	0.0	0.0	0.129	0.0	96.13782	11.941	1	2.0	2.0	5.0	0.0	1.0
12500.001	900.0	100.0	100.0	0	0.0	0.0	0.132	0.0	96.511154	12.019	1	2.0	2.0	5.0	0.0	1.0
12500.001	900.0	100.0	100.0	0	0.0	0.0	0.134	0.0	96.511154	12.019	1	2.0	2.0	5.0	0.0	1.0
12500.001	900.0	100.0	100.0	0	0.0	0.0	0.137	0.0	96.48422	12.055	1	2.0	2.0	5.0	0.0	1.0
12500.001	900.0	100.0	100.0	0	0.0	0.0	0.14	0.0	96.48422	12.118	1	2.0	2.0	5.0	0.0	1.0
12500.001	900.0	100.0	100.0	0	0.0	0.0	0.143	0.0	95.33473	12.118	1	2.0	2.0	5.0	0.0	1.0
12500.001	900.0	100.0	100.0	0	0.0	0.0	0.145	0.0	95.837944	12.146	1	2.0	2.0	5.0	0.0	1.0
12500.001	900.0	100.0	100.0	0	0.0	0.0	0.148	0.0	95.837944	12.196	1	2.0	2.0	5.0	0.0	1.0
12500.001	900.0	100.0	100.0	0	0.0	0.0	0.151	0.0	96.34946	12.196	1	2.0	2.0	5.0	0.0	1.0
12500.001	900.0	100.0	100.0	0	0.0	0.0	0.153	0.0	96.74861	12.219	1	2.0	2.0	6.0	0.0	1.0
12500.001	900.0	100.0	100.0	0	0.0	0.0	0.156	0.0	97.39835	12.219	1	2.0	2.0	6.0	0.0	1.0
0.0	900.0	100.0	100.0	0	0.0	0.0	0.158	0.0	97.604454	12.259	1	3.0	2.0	0.0	0.0	1.0
0.0	900.0	100.0	100.0	0	0.0	0.0	0.16	0.0	97.604454	12.278	1	3.0	2.0	0.0	0.0	1.0
0.0	900.0	100.0	100.0	0	0.0	0.0	0.163	0.0	97.76031	12.278	1	3.0	2.0	0.0	0.0	1.0
0.0	900.0	100.0	100.0	0	0.0	0.0	0.165	0.0	97.242355	12.311	1	3.0	2.0	0.0	0.0	1.0
0.0	900.0	100.0	100.0	0	0.0	0.0	0.168	0.0	97.242355	11.441	1	3.0	2.0	0.0	0.0	1.0
0.0	900.0	100.0	100.0	0	0.0	0.0	0.17	0.0	97.95597	11.441	1	3.0	2.0	0.0	0.0	1.0
0.0	900.0	100.0	100.0	0	0.0	0.0	0.172	0.0	97.45154	9.879	1	3.0	2.0	0.0	0.0	1.0
0.0	900.0	100.0	100.0	0	0.0	0.0	0.174	0.0	97.45154	9.879	1	3.0	2.0	0.0	0.0	1.0
0.0	900.0	100.0	100.0	0	0.0	0.0	0.176	0.0	96.652275	9.181	1	3.0	2.0	0.0	0.0	1.0
0.0	900.0	100.0	100.0	0	0.0	0.0	0.178	0.0	96.652275	7.929	1	3.0	2.0	0.0	0.0	1.0
0.0	900.0	100.0	100.0	0	0.0	0.0	0.18	0.0	97.682434	7.929	1	3.0	2.0	0.0	0.0	1.0
0.0	900.0	100.0	100.0	0	0.0	0.0	0.181	0.0	97.906006	7.367	1	3.0	2.0	0.0	0.0	1.0
0.0	900.0	100.0	100.0	0	0.0	0.0	0.183	0.0	97.906006	6.362	1	3.0	2.0	0.0	0.0	1.0
0.0	900.0	100.0	100.0	0	0.0	0.0	0.185	0.0	98.20331	6.362	1	3.0	2.0	0.0	0.0	1.0
0.0	900.0	100.0	100.0	0	0.0	0.0	0.187	0.0	98.60033	5.494	1	3.0	2.0	0.0	0.0	1.0
0.0	900.0	100.0	100.0	0	0.0	0.0	0.189	0.0	98.60033	5.494	1	3.0	2.0	0.0	0.0	1.0
0.0	900.0	100.0	100.0	0	0.0	0.0	0.191	0.0	98.348885	5.107	1	3.0	2.0	0.0	0.0	1.0
0.0	900.0	100.0	100.0	0	0.0	0.0	0.192	0.0	97.567726	4.409	1	3.0	2.0	0.0	0.0	1.0
0.0	900.0	100.0	100.0	0	0.0	0.0	0.194	0.0	96.88366	4.409	1	3.0	2.0	0.0	0.0	1.0
0.0	900.0	100.0	100.0	0	0.0	0.0	0.195	0.0	97.44433	4.097	1	3.0	2.0	0.0	0.0	1.0
0.0	900.0	100.0	100.0	0	0.0	0.0	0.197	0.0	97.44433	3.538	1	3.0	2.0	0.0	0.0	1.0
0.0	900.0	100.0	100.0	0	0.0	0.0	0.198	0.0	97.658905	3.538	1	3.0	2.0	0.0	0.0	1.0
0.0	900.0	100.0	100.0	0	0.0	0.0	0.199	0.0	97.54815	3.288	1	3.0	2.0	0.0	0.0	1.0
0.0	900.0	100.0	100.0	0	0.0	0.0	0.2	0.0	97.54815	3.288	1	3.0	2.0	0.0	0.0	1.0
0.0	900.0	100.0	100.0	0	0.0	0.0	0.202	0.0	97.77713	2.84	1	3.0	2.0	0.0	0.0	1.0
0.0	900.0	100.0	100.0	0	0.0	0.0	0.203	0.0	97.77713	2.452	1	3.0	2.0	0.0	0.0	1.0
0.0	900.0	100.0	100.0	0	0.0	0.0	0.203	0.0	97.29021	2.452	1	3.0	2.0	0.0	0.0	1.0
0.0	900.0	100.0	100.0	0	0.0	0.0	0.204	0.0	96.77546	2.278	1	3.0	2.0	0.0	0.0	1.0
0.0	900.0	100.0	100.0	0	0.0	0.0	0.205	0.0	96.77546	1.967	1	3.0	2.0	0.0	0.0	1.0
0.0	900.0	100.0	100.0	0	0.0	0.0	0.205	0.0	97.37817	1.967	1	3.0	2.0	0.0	0.0	1.0
0.0	900.0	100.0	100.0	0	0.0	0.0	0.205	0.0	96.90061	1.828	1	3.0	2.0	0.0	0.0	1.0
0.0	900.0	100.0	100.0	0	0.0	0.0	0.205	0.0	96.90061	1.828	1	3.0	2.0	0.0	0.0	1.0
0.0	900.0	100.0	100.0	0	0.0	0.0	0.205	0.0	96.4004	1.579	1	3.0	2.0	0.0	0.0	1.0
0.0	900.0	100.0	100.0	0	0.0	0.0	0.205	0.0	96.4004	1.467	1	3.0	2.0	0.0	0.0	1.0
0.0	900.0	100.0	100.0	0	0.0	0.0	0.205	0.0	95.58764	1.467	1	3.0	2.0	0.0	0.0	1.0
0.0	900.0	100.0	100.0	0	0.0	0.0	0.205	0.0	96.15671	1.267	1	3.0	2.0	0.0	0.0	1.0
0.0	900.0	100.0	100.0	0	0.0	0.0	0.204	0.0	96.15671	1.177	1	3.0	2.0	0.0	0.0	1.0
0.0	900.0	100.0	100.0	0	0.0	0.0	0.204	0.0	96.076744	1.177	1	3.0	2.0	8.0	0.0	1.0
0.0	900.0	100.0	100.0	0	0.0	0.0	0.203	1.0	97.00922	1.016	1	3.0	2.0	11.0	0.0	1.0
0.0	900.0	100.0	100.0	0	0.0	0.0	0.202	1.0	97.00922	1.016	1	3.0	2.0	11.0	0.0	1.0
-9722.223	700.0	100.0	100.0	0	0.0	0.0	0.201	1.0	96.44514	0.944	1	3.0	2.0	11.0	0.0	1.0
-9722.223	700.0	100.0	100.0	0	0.0	0.0	0.2	1.0	96.44514	0.815	1	3.0	2.0	11.0	0.0	1.0
-9722.223	700.0	100.0	100.0	0	0.0	0.0	0.199	1.0	96.96975	0.815	1	3.0	2.0	11.0	0.0	1.0
-9722.223	700.0	100.0	100.0	0	0.0	0.0	0.197	1.0	97.33725	0.016	1	3.0	2.0	11.0	0.0	1.0
-9722.223	700.0	100.0	100.0	0	0.0	0.0	0.196	1.0	97.33725	-0.671	1	3.0	2.0	11.0	0.0	1.0
-9722.223	700.0	100.0	100.0	0	0.0	0.0	0.194	1.0	97.281654	-0.671	1	3.0	2.0	11.0	0.0	1.0
-9722.223	700.0	100.0	100.0	0	0.0	0.0	0.191	1.0	97.46338	-1.907	1	3.0	2.0	11.0	0.0	1.0
-9722.223	700.0	100.0	100.0	0	0.0	0.0	0.189	1.0	97.46338	-1.907	1	3.0	2.0	11.0	0.0	1.0
-9722.223	700.0	100.0	100.0	0	0.0	0.0	0.187	1.0	97.10412	-2.461	1	3.0	2.0	11.0	0.0	1.0
-9722.223	700.0	100.0	100.0	0	0.0	0.0	0.184	1.0	97.10412	-3.453	1	3.0	2.0	11.0	0.0	1.0
-9722.223	700.0	100.0	100.0	0	0.0	0.0	0.182	1.0	96.47278	-3.453	1	3.0	2.0	11.0	0.0	1.0
-9722.223	700.0	100.0	100.0	0	0.0	0.0	0.179	1.0	97.12381	-3.897	1	3.0	2.0	11.0	0.0	1.0
-9722.223	700.0	100.0	100.0	0	0.0	0.0	0.175	1.0	97.12381	-4.693	1	3.0	2.0	11.0	0.0	1.0
-9722.223	700.0	100.0	100.0	0	0.0	0.0	0.172	1.0	97.884674	-4.693	1	3.0	2.0	11.0	0.0	1.0
-9722.223	700.0	100.0	100.0	0	0.0	0.0	0.168	1.0	98.04787	-5.049	1	3.0	2.0	11.0	0.0	1.0
-9722.223	700.0	100.0	100.0	0	0.0	0.0	0.165	1.0	98.04787	-5.049	1	3.0	2.0	11.0	0.0	1.0
-9722.223	700.0	100.0	100.0	0	0.0	0.0	0.16	1.0	97.906815	-5.689	1	3.0	2.0	11.0	0.0	1.0
-9722.223	700.0	100.0	100.0	0	0.0	0.0	0.156	1.0	97.906815	-6.24	1	3.0	2.0	11.0	0.0	1.0
-9722.223	700.0	100.0	100.0	0	0.0	0.0	0.152	1.0	97.56807	-6.24	1	3.0	2.0	11.0	0.0	1.0
-9722.223	700.0	100.0	100.0	0	0.0	0.0	0.148	1.0	97.050186	-6.488	1	3.0	2.0	12.0	0.0	1.0
-9722.223	700.0	100.0	100.0	0	0.0	0.0	0.144	1.0	97.050186	-6.93	1	3.0	2.0	12.0	0.0	1.0
-9722.223	700.0	100.0	100.0	0	0.0	0.0	0.14	1.0	97.51897	-6.93	1	3.0	2.0	12.0	0.0	1.0
-9722.223	700.0	100.0	100.0	0	0.0	0.0	0.135	1.0	97.83252	-7.128	1	3.0	2.0	12.0	0.0	1.0
-9722.223	700.0	100.0	100.0	0	0.0	0.0	0.131	1.0	97.83252	-7.128	1	3.0	2.0	12.0	0.0	1.0
-9722.223	700.0	100.0	100.0	0	0.0	0.0	0.127	1.0	97.29853	-7.484	1	3.0	2.0	12.0	0.0	1.0
-9722.223	700.0	100.0	100.0	0	0.0	0.0	0.123	1.0	97.29853	-7.791	1	3.0	2.0	12.0	0.0	1.0
-9722.223	700.0	100.0	100.0	0	0.0	0.0	0.119	1.0	97.74659	-7.791	1	3.0	2.0	12.0	0.0	1.0
-9722.223	700.0	100.0	100.0	0	0.0	0.0	0.115	1.0	97.85303	-7.929	1	3.0	2.0	12.0	0.0	1.0
-9722.223	700.0	100.0	100.0	0	0.0	0.0	0.112	1.0	97.85303	-8.175	1	3.0	2.0	12.0	0.0	1.0
-9722.223	700.0	100.0	100.0	0	0.0	0.0	0.108	1.0	97.504555	-8.175	1	3.0	2.0	12.0	0.0	1.0
-9722.223	700.0	100.0	100.0	0	0.0	0.0	0.105	1.0	97.57507	-8.285	1	3.0	2.0	12.0	0.0	1.0
-9722.223	700.0	100.0	100.0	0	0.0	0.0	0.102	1.0	97.57507	-8.285	1	3.0	2.0	12.0	0.0	1.0
-9722.223	700.0	100.0	100.0	0	0.0	0.0	0.099	1.0	97.78457	-8.483	1	3.0	2.0	12.0	0.0	1.0
-9722.223	700.0	100.0	100.0	0	0.0	0.0	0.096	1.0	97.78457	-8.571	1	3.0	2.0	12.0	0.0	1.0
-9722.223	700.0	100.0	100.0	0	0.0	0.0	0.095	1.0	97.39771	-8.571	1	3.0	2.0	12.0	0.0	1.0
-9722.223	700.0	100.0	100.0	0	0.0	0.0	0.094	1.0	96.89814	-8.73	1	3.0	2.0	12.0	0.0	1.0
-9722.223	700.0	100.0	100.0	0	0.0	0.0	0.093	1.0	96.89814	-8.801	1	3.0	2.0	12.0	0.0	1.0
-9722.223	700.0	100.0	100.0	0	0.0	0.0	0.092	1.0	97.56271	-8.801	1	3.0	2.0	12.0	0.0	1.0
-9722.223	700.0	100.0	100.0	0	0.0	0.0	0.091	1.0	97.172646	-8.929	1	3.0	2.0	12.0	0.0	1.0
-9722.223	700.0	100.0	100.0	0	0.0	0.0	0.091	1.0	97.172646	-8.929	1	3.0	2.0	12.0	0.0	1.0
-9722.223	700.0	100.0	100.0	0	0.0	0.0	0.091	1.0	96.86321	-8.985	1	3.0	2.0	12.0	0.0	1.0
-9722.223	700.0	100.0	100.0	0	0.0	0.0	0.092	1.0	96.86321	-9.087	1	3.0	2.0	12.0	0.0	1.0
-9722.223	700.0	100.0	100.0	0	0.0	0.0	0.092	1.0	98.342865	-9.087	1	3.0	2.0	12.0	0.0	1.0
-9722.223	700.0	100.0	100.0	0	0.0	0.0	0.093	1.0	97.81996	-9.134	1	3.0	2.0	12.0	0.0	1.0
-9722.223	700.0	100.0	100.0	0	0.0	0.0	0.094	1.0	97.81996	-9.215	1	3.0	2.0	12.0	0.0	1.0
-9722.223	700.0	100.0	100.0	0	0.0	0.0	0.096	1.0	96.66592	-9.215	1	3.0	2.0	12.0	0.0	1.0
-9722.223	700.0	100.0	100.0	0	0.0	0.0	0.097	1.0	95.56494	-9.286	1	3.0	2.0	12.0	0.0	1.0
-9722.223	700.0	100.0	100.0	0	0.0	0.0	0.099	1.0	95.56494	-9.286	1	3.0	2.0	12.0	0.0	1.0
-9722.223	700.0	100.0	100.0	0	0.0	0.0	0.101	1.0	97.13254	-9.318	1	3.0	2.0	12.0	0.0	1.0
-9722.223	700.0	100.0	100.0	0	0.0	0.0	0.102	1.0	97.13254	-9.347	1	3.0	2.0	12.0	0.0	1.0
-9722.223	700.0	100.0	100.0	0	0.0	0.0	0.104	1.0	97.34884	-9.347	1	3.0	2.0	12.0	0.0	1.0
-9722.223	700.0	100.0	100.0	0	0.0	0.0	0.106	1.0	97.16703	-9.4	1	3.0	2.0	12.0	0.0	1.0
-9722.223	700.0	100.0	100.0	0	0.0	0.0	0.108	1.0	97.16703	-9.445	1	3.0	2.0	12.0	0.0	1.0
-9722.223	700.0	100.0	100.0	0	0.0	0.0	0.109	1.0	96.90726	-9.445	1	3.0	2.0	12.0	0.0	1.0
-9722.223	700.0	100.0	100.0	0	0.0	0.0	0.111	1.0	96.51371	-9.466	1	3.0	2.0	12.0	0.0	1.0
-9722.223	700.0	100.0	100.0	0	0.0	0.0	0.113	1.0	96.51371	-9.466	1	3.0	2.0	12.0	0.0	1.0
-9722.223	700.0	100.0	100.0	0	0.0	0.0	0.115	1.0	96.24633	-9.502	1	3.0	2.0	12.0	0.0	1.0
-9722.223	700.0	100.0	100.0	0	0.0	0.0	0.117	1.0	96.24633	-9.519	1	3.0	2.0	12.0	0.0	1.0
-9722.223	700.0	100.0	100.0	0	0.0	0.0	0.12	1.0	97.68294	-9.519	1	3.0	2.0	12.0	0.0	1.0
-9722.223	700.0	100.0	100.0	0	0.0	0.0	0.122	1.0	97.5185	-9.549	1	3.0	2.0	12.0	0.0	1.0
-9722.223	700.0	100.0	100.0	0	0.0	0.0	0.124	1.0	97.5185	-9.574	1	3.0	2.0	12.0	0.0	1.0
-9722.223	700.0	100.0	100.0	0	0.0	0.0	0.127	1.0	97.72235	-9.574	1	3.0	2.0	12.0	0.0	1.0
-9722.223	700.0	100.0	100.0	0	0.0	0.0	0.129	1.0	97.72235	-9.585	1	3.0	2.0	12.0	0.0	1.0
-9722.223	700.0	100.0	100.0	0	0.0	0.0	0.132	1.0	97.83121	-9.585	1	3.0	2.0	12.0	0.0	1.0
-9722.223	700.0	100.0	100.0	0	0.0	0.0	0.134	1.0	97.40831	-9.606	1	3.0	2.0	12.0	0.0	1.0
-9722.223	700.0	100.0	100.0	0	0.0	0.0	0.137	1.0	97.40831	-9.614	1	3.0	2.0	12.0	0.0	1.0
-9722.223	700.0	100.0	100.0	0	0.0	0.0	0.139	1.0	97.624664	-9.614	1	3.0	2.0	12.0	0.0	1.0
-9722.223	700.0	100.0	100.0	0	0.0	0.0	0.141	1.0	97.28663	-9.631	1	3.0	2.0	12.0	0.0	1.0
-9722.223	700.0	100.0	100.0	0	0.0	0.0	0.144	1.0	97.28663	-9.639	1	3.0	2.0	12.0	0.0	1.0
-9722.223	700.0	100.0	100.0	0	0.0	0.0	0.146	1.0	97.662476	-9.639	1	3.0	2.0	12.0	0.0	1.0
-9722.223	700.0	100.0	100.0	0	0.0	0.0	0.149	1.0	97.662476	-9.651	1	3.0	2.0	12.0	0.0	1.0
-9722.223	700.0	100.0	100.0	0	0.0	0.0	0.151	1.0	97.20515	-9.651	1	3.0	2.0	12.0	0.0	1.0
-9722.223	700.0	100.0	100.0	0	0.0	0.0	0.153	1.0	97.21614	-9.663	1	3.0	2.0	12.0	0.0	1.0
-9722.223	700.0	100.0	100.0	0	0.0	0.0	0.155	1.0	97.21614	-9.668	1	3.0	2.0	12.0	0.0	1.0
-9722.223	700.0	100.0	100.0	0	0.0	0.0	0.157	1.0	97.843025	-9.668	1	3.0	2.0	12.0	0.0	1.0
-9722.223	700.0	100.0	100.0	0	0.0	0.0	0.159	1.0	97.95979	-9.672	1	3.0	2.0	12.0	0.0	1.0
-9722.223	700.0	100.0	100.0	0	0.0	0.0	0.161	1.0	97.95979	-9.681	1	3.0	2.0	12.0	0.0	1.0
-9722.223	700.0	100.0	100.0	0	0.0	0.0	0.163	1.0	97.50077	-9.681	1	3.0	2.0	12.0	0.0	1.0
-9722.223	700.0	100.0	100.0	0	0.0	0.0	0.165	1.0	97.50077	-9.688	1	3.0	2.0	12.0	0.0	1.0
-9722.223	700.0	100.0	100.0	0	0.0	0.0	0.167	1.0	97.519714	-9.688	1	3.0	2.0	12.0	0.0	1.0
-9722.223	700.0	100.0	100.0	0	0.0	0.0	0.168	1.0	98.47351	-9.691	1	3.0	2.0	12.0	0.0	1.0
-9722.223	700.0	100.0	100.0	0	0.0	0.0	0.169	1.0	98.47351	-9.698	1	3.0	2.0	12.0	0.0	1.0
-9722.223	700.0	100.0	100.0	0	0.0	0.0	0.171	1.0	98.48405	-9.698	1	3.0	2.0	12.0	0.0	1.0
-9722.223	700.0	100.0	100.0	0	0.0	0.0	0.172	1.0	98.05434	-9.7	1	3.0	2.0	12.0	0.0	1.0
-9722.223	700.0	100.0	100.0	0	0.0	0.0	0.173	1.0	98.05434	-9.705	1	3.0	2.0	12.0	0.0	1.0
-9722.223	700.0	100.0	100.0	0	0.0	0.0	0.174	1.0	98.247696	-9.705	1	3.0	2.0	12.0	0.0	1.0
-9722.223	700.0	100.0	100.0	0	0.0	0.0	0.175	1.0	98.247696	-9.707	1	3.0	2.0	12.0	0.0	1.0
-9722.223	700.0	100.0	100.0	0	0.0	0.0	0.175	1.0	97.935295	-9.707	1	3.0	2.0	12.0	0.0	1.0
-9722.223	700.0	100.0	100.0	0	0.0	0.0	0.176	1.0	97.36289	-9.71	1	3.0	2.0	12.0	0.0	1.0
-9722.223	700.0	100.0	100.0	0	0.0	0.0	0.176	1.0	97.36289	-9.714	1	3.0	2.0	12.0	0.0	1.0
-9722.223	700.0	100.0	100.0	0	0.0	0.0	0.177	1.0	95.972824	-9.714	1	3.0	2.0	12.0	0.0	1.0
-9722.223	700.0	100.0	100.0	0	0.0	0.0	0.177	1.0	95.45852	-9.715	1	3.0	2.0	12.0	0.0	1.0
-9722.223	700.0	100.0	100.0	0	0.0	0.0	0.177	1.0	95.45852	-9.716	1	3.0	2.0	12.0	0.0	1.0
-9722.223	700.0	100.0	100.0	0	0.0	0.0	0.176	1.0	94.91209	-9.716	1	3.0	2.0	12.0	0.0	1.0
-9722.223	700.0	100.0	100.0	0	0.0	0.0	0.176	1.0	94.91209	-9.719	1	3.0	2.0	12.0	0.0	1.0
-9722.223	700.0	100.0	100.0	0	0.0	0.0	0.175	1.0	94.19987	-9.719	1	3.0	2.0	12.0	0.0	1.0
-9722.223	700.0	100.0	100.0	0	0.0	0.0	0.174	1.0	95.03359	-9.72	1	3.0	2.0	12.0	0.0	1.0
-9722.223	700.0	100.0	100.0	0	0.0	0.0	0.172	1.0	95.03359	-9.722	1	3.0	2.0	12.0	0.0	1.0
-9722.223	700.0	100.0	100.0	0	0.0	0.0	0.171	1.0	95.99745	-9.722	1	3.0	2.0	12.0	0.0	1.0
-9722.223	700.0	100.0	100.0	0	0.0	0.0	0.168	1.0	96.653404	-9.724	1	3.0	2.0	12.0	0.0	1.0
-9722.223	700.0	100.0	100.0	0	0.0	0.0	0.166	1.0	96.653404	-9.724	1	3.0	2.0	12.0	0.0	1.0
-9722.223	700.0	100.0	100.0	0	0.0	0.0	0.163	1.0	96.56663	-9.724	1	3.0	2.0	12.0	0.0	1.0
-9722.223	700.0	100.0	100.0	0	0.0	0.0	0.16	1.0	96.56663	-9.726	1	3.0	2.0	12.0	0.0	1.0
-9722.223	700.0	100.0	100.0	0	0.0	0.0	0.156	1.0	97.01975	-9.726	1	3.0	2.0	12.0	0.0	1.0
-9722.223	700.0	100.0	100.0	0	0.0	0.0	0.151	1.0	96.38234	-9.726	1	3.0	2.0	12.0	0.0	1.0
-9722.223	700.0	100.0	100.0	0	0.0	0.0	0.147	1.0	96.38234	-9.727	1	3.0	2.0	12.0	0.0	1.0
-9722.223	700.0	100.0	100.0	0	0.0	0.0	0.141	1.0	95.713	-9.727	1	3.0	2.0	12.0	0.0	1.0
-9722.223	700.0	100.0	100.0	0	0.0	0.0	0.136	1.0	97.023705	-9.728	1	3.0	2.0	12.0	0.0	1.0
-9722.223	700.0	100.0	100.0	0	0.0	0.0	0.13	1.0	97.023705	-9.729	1	3.0	2.0	12.0	0.0	1.0
-9722.223	700.0	100.0	100.0	0	0.0	0.0	0.125	1.0	96.575	-9.729	1	3.0	2.0	12.0	0.0	1.0
-9722.223	700.0	100.0	100.0	0	0.0	0.0	0.12	1.0	96.575	-9.73	1	3.0	2.0	12.0	0.0	1.0
-9722.223	700.0	100.0	100.0	1	0.0	0.0	0.115	1.0	97.42868	-9.73	1	3.0	2.0	12.0	0.0	1.0
-9722.223	700.0	100.0	100.0	1	0.0	0.0	0.11	1.0	97.74284	-9.73	1	3.0	2.0	12.0	0.0	1.0
-9722.223	700.0	100.0	100.0	1	0.0	0.0	0.105	1.0	97.74284	-9.73	1	3.0	2.0	12.0	0.0	1.0
-9722.223	700.0	100.0	100.0	1	0.0	0.0	0.1	1.0	97.34994	-9.73	1	3.0	2.0	12.0	0.0	1.0
-9722.223	700.0	100.0	100.0	1	0.0	0.0	0.095	1.0	97.56342	-9.731	1	3.0	2.0	12.0	0.0	1.0
-9722.223	700.0	100.0	100.0	1	0.0	0.0	0.09	1.0	97.56342	-9.731	1	3.0	2.0	12.0	0.0	1.0
-9722.223	700.0	100.0	100.0	1	0.0	0.0	0.084	1.0	98.139534	-9.731	1	3.0	2.0	12.0	0.0	1.0
-9722.223	700.0	100.0	100.0	1	0.0	0.0	0.079	1.0	98.139534	-9.731	1	3.0	2.0	12.0	0.0	1.0
-9722.223	700.0	100.0	100.0	1	0.0	0.0	0.075	1.0	98.63848	-9.731	1	3.0	2.0	12.0	0.0	1.0
-9722.223	700.0	100.0	100.0	1	0.0	0.0	0.07	1.0	98.87091	-9.732	1	3.0	2.0	12.0	0.0	1.0
-9722.223	700.0	100.0	100.0	1	0.0	0.0	0.065	1.0	98.87091	-9.732	1	3.0	2.0	12.0	0.0	1.0
-9722.223	700.0	100.0	100.0	1	0.0	0.0	0.06	1.0	98.00652	-9.732	1	3.0	2.0	12.0	0.0	1.0
-9722.223	700.0	100.0	100.0	1	0.0	0.0	0.056	1.0	97.86345	-9.732	1	3.0	2.0	12.0	0.0	1.0
-9722.223	700.0	100.0	100.0	1	0.0	0.0	0.051	1.0	97.86345	-9.732	1	3.0	2.0	12.0	0.0	1.0
-9722.223	700.0	100.0	100.0	1	0.0	0.0	0.047	1.0	98.09344	-9.732	1	3.0	2.0	12.0	0.0	1.0
-9722.223	700.0	100.0	100.0	1	0.0	0.0	0.042	1.0	98.09344	-9.733	1	3.0	2.0	12.0	0.0	1.0
-9722.223	700.0	100.0	100.0	1	0.0	0.0	0.038	1.0	98.80987	-9.733	1	3.0	2.0	12.0	0.0	1.0
-9722.223	700.0	100.0	100.0	1	0.0	0.0	0.033	1.0	98.126076	-9.733	1	3.0	2.0	12.0	0.0	1.0
-9722.223	700.0	100.0	100.0	1	0.0	0.0	0.029	1.0	98.126076	-9.733	1	3.0	2.0	12.0	0.0	1.0
-9722.223	700.0	100.0	100.0	1	0.0	0.0	0.024	1.0	97.53273	-9.733	1	3.0	2.0	12.0	0.0	1.0
-9722.223	700.0	100.0	100.0	1	0.0	0.0	0.02	1.0	96.98946	-9.733	1	3.0	2.0	12.0	0.0	1.0
-9722.223	700.0	100.0	100.0	1	0.0	0.0	0.015	1.0	96.98946	-9.733	1	3.0	2.0	12.0	0.0	1.0
-9722.223	700.0	100.0	100.0	1	0.0	0.0	0.011	1.0	96.58136	-9.733	1	3.0	2.0	12.0	0.0	1.0
-9722.223	700.0	100.0	100.0	1	0.0	0.0	0.007	1.0	96.88841	-9.733	1	3.0	2.0	12.0	0.0	1.0
-9722.223	700.0	100.0	100.0	1	0.0	0.0	0.003	1.0	97.11587	-9.733	1	3.0	2.0	12.0	0.0	1.0
-9722.223	700.0	100.0	100.0	1	0.0	0.0	0.0	1.0	96.85564	-9.733	1	3.0	2.0	12.0	0.0	1.0
-9722.223	700.0	100.0	100.0	1	0.0	0.0	-0.003	1.0	96.85564	-9.734	1	3.0	2.0	12.0	0.0	1.0
-9722.223	700.0	100.0	100.0	1	0.0	0.0	-0.007	1.0	96.96179	-9.734	1	3.0	2.0	12.0	0.0	1.0
-9722.223	700.0	100.0	100.0	1	0.0	0.0	-0.01	1.0	97.73114	-9.734	1	3.0	2.0	13.0	0.0	1.0
-9722.223	700.0	100.0	100.0	1	0.0	0.0	-0.013	1.0	97.73114	-9.734	1	3.0	2.0	13.0	0.0	1.0
0.0	700.0	100.0	100.0	0	0.0	0.0	-0.017	1.0	97.11017	-9.734	1	3.0	3.0	0.0	0.0	1.0
0.0	700.0	100.0	100.0	0	0.0	0.0	-0.02	1.0	97.11017	-9.734	1	3.0	3.0	0.0	0.0	1.0
0.0	700.0	100.0	100.0	0	0.0	0.0	-0.023	1.0	97.71141	-9.734	1	3.0	3.0	0.0	0.0	1.0
0.0	700.0	100.0	100.0	0	0.0	0.0	-0.025	1.0	97.684425	-9.734	1	3.0	3.0	0.0	0.0	1.0
0.0	700.0	100.0	100.0	0	0.0	0.0	-0.028	1.0	97.60339	-9.047	1	3.0	3.0	0.0	0.0	1.0
0.0	700.0	100.0	100.0	0	0.0	0.0	-0.03	1.0	97.158646	-9.047	1	3.0	3.0	0.0	0.0	1.0
0.0	700.0	100.0	100.0	0	0.0	0.0	-0.032	1.0	97.51021	-7.811	1	3.0	3.0	0.0	0.0	1.0
0.0	700.0	100.0	100.0	0	0.0	0.0	-0.034	1.0	97.793655	-6.746	1	3.0	3.0	0.0	0.0	1.0
0.0	700.0	100.0	100.0	0	0.0	0.0	-0.035	1.0	97.74732	-6.746	1	3.0	3.0	0.0	0.0	1.0
0.0	700.0	100.0	100.0	0	0.0	0.0	-0.037	1.0	97.74732	-6.27	1	3.0	3.0	0.0	0.0	1.0
0.0	700.0	100.0	100.0	0	0.0	0.0	-0.038	1.0	97.01381	-6.27	1	3.0	3.0	0.0	0.0	1.0
0.0	700.0	100.0	100.0	0	0.0	0.0	-0.039	1.0	96.69788	-5.413	1	3.0	3.0	0.0	0.0	1.0
0.0	700.0	100.0	100.0	0	0.0	0.0	-0.039	1.0	96.69788	-5.031	1	3.0	3.0	0.0	0.0	1.0
0.0	700.0	100.0	100.0	0	0.0	0.0	-0.04	1.0	96.06386	-5.031	1	3.0	3.0	0.0	0.0	1.0
0.0	700.0	100.0	100.0	0	0.0	0.0	-0.04	1.0	95.873055	-4.344	1	3.0	3.0	0.0	0.0	1.0
0.0	700.0	100.0	100.0	0	0.0	0.0	-0.04	1.0	95.873055	-4.037	1	3.0	3.0	0.0	0.0	1.0
0.0	700.0	100.0	100.0	0	0.0	0.0	-0.04	1.0	96.33162	-4.037	1	3.0	3.0	0.0	0.0	1.0
0.0	700.0	100.0	100.0	0	0.0	0.0	-0.04	1.0	96.33162	-3.486	1	3.0	3.0	0.0	0.0	1.0
0.0	700.0	100.0	100.0	0	0.0	0.0	-0.04	1.0	96.16928	-3.486	1	3.0	3.0	0.0	0.0	1.0
0.0	700.0	100.0	100.0	0	0.0	0.0	-0.039	1.0	96.53886	-3.24	1	3.0	3.0	1.0	0.0	1.0
0.0	700.0	100.0	100.0	0	0.0	0.0	-0.038	1.0	96.53886	-2.797	0	3.0	3.0	7.0	0.0	1.0
0.0	700.0	100.0	100.0	0	0.0	0.0	-0.038	1.0	97.0416	-2.797	0	3.0	3.0	0.0	0.0	1.0
0.0	700.0	100.0	100.0	0	0.0	0.0	-0.036	1.0	97.127335	-2.416	0	3.0	3.0	0.0	0.0	1.0
0.0	700.0	100.0	100.0	0	0.0	0.0	-0.035	1.0	97.127335	-2.245	0	3.0	3.0	0.0	0.0	1.0
0.0	700.0	100.0	100.0	0	0.0	0.0	-0.033	1.0	96.32201	-2.245	0	3.0	3.0	0.0	0.0	1.0
0.0	700.0	100.0	100.0	0	0.0	0.0	-0.032	1.0	96.32201	-1.938	0	3.0	3.0	0.0	0.0	1.0
0.0	700.0	100.0	100.0	0	0.0	0.0	-0.03	1.0	96.6583	-1.938	0	3.0	3.0	0.0	0.0	1.0
0.0	700.0	100.0	100.0	0	0.0	0.0	-0.028	1.0	96.792984	-1.801	0	3.0	3.0	0.0	0.0	1.0
0.0	700.0	100.0	100.0	0	0.0	0.0	-0.026	1.0	96.792984	-1.555	0	3.0	3.0	0.0	0.0	1.0
0.0	700.0	100.0	100.0	0	0.0	0.0	-0.024	1.0	97.19665	-1.555	0	3.0	3.0	0.0	0.0	1.0
0.0	700.0	100.0	100.0	0	0.0	0.0	-0.022	1.0	96.57044	-1.445	0	3.0	3.0	0.0	0.0	1.0
0.0	700.0	100.0	100.0	0	0.0	0.0	-0.02	1.0	96.57044	-1.248	0	3.0	3.0	0.0	0.0	1.0
0.0	700.0	100.0	100.0	0	0.0	0.0	-0.017	1.0	96.49163	-1.248	0	3.0	3.0	0.0	0.0	1.0
0.0	700.0	100.0	100.0	0	0.0	0.0	-0.015	1.0	96.49163	-1.16	0	3.0	3.0	0.0	0.0	1.0
0.0	700.0	100.0	100.0	0	0.0	0.0	-0.012	1.0	97.55185	-1.16	0	3.0	3.0	0.0	0.0	1.0
0.0	700.0	100.0	100.0	0	0.0	0.0	-0.01	1.0	97.94574	-1.001	0	3.0	3.0	0.0	0.0	1.0
0.0	700.0	100.0	100.0	0	0.0	0.0	-0.007	1.0	97.94574	-0.93	0	3.0	3.0	0.0	0.0	1.0
0.0	700.0	100.0	100.0	0	0.0	0.0	-0.005	1.0	98.27575	-0.93	0	3.0	3.0	0.0	0.0	1.0
0.0	700.0	100.0	100.0	0	0.0	0.0	-0.002	1.0	98.01767	-0.803	0	3.0	3.0	0.0	0.0	1.0
0.0	700.0	100.0	100.0	0	0.0	0.0	0.0	1.0	98.01767	-0.693	0	3.0	3.0	0.0	0.0	1.0
0.0	700.0	100.0	100.0	0	0.0	0.0	0.002	1.0	98.049515	-0.693	0	3.0	3.0	0.0	0.0	1.0
0.0	700.0	100.0	100.0	0	0.0	0.0	0.004	1.0	98.049515	-0.644	0	3.0	3.0	0.0	0.0	1.0
0.0	700.0	100.0	100.0	0	0.0	0.0	0.007	1.0	98.022125	-0.644	0	3.0	3.0	0.0	0.0	1.0
0.0	700.0	100.0	100.0	0	0.0	0.0	0.009	1.0	98.12864	-0.556	0	3.0	3.0	0.0	0.0	1.0
0.0	700.0	100.0	100.0	0	0.0	0.0	0.012	1.0	98.12864	-0.48	0	3.0	3.0	0.0	0.0	1.0
0.0	700.0	100.0	100.0	0	0.0	0.0	0.014	1.0	98.022736	-0.48	0	3.0	3.0	0.0	0.0	1.0
0.0	700.0	100.0	100.0	0	0.0	0.0	0.017	1.0	98.01816	-0.446	0	3.0	3.0	0.0	0.0	1.0
0.0	700.0	100.0	100.0	0	0.0	0.0	0.019	1.0	98.01816	-0.385	0	3.0	3.0	0.0	0.0	1.0
0.0	700.0	100.0	100.0	0	0.0	0.0	0.022	1.0	98.380585	-0.385	0	3.0	3.0	0.0	0.0	1.0
0.0	700.0	100.0	100.0	0	0.0	0.0	0.024	1.0	98.380585	-0.358	0	3.0	3.0	0.0	0.0	1.0
0.0	700.0	100.0	100.0	0	0.0	0.0	0.026	1.0	98.349144	-0.358	0	3.0	3.0	0.0	0.0	1.0
0.0	700.0	100.0	100.0	0	0.0	0.0	0.029	1.0	97.30227	-0.309	0	3.0	3.0	0.0	0.0	1.0
0.0	700.0	100.0	100.0	0	0.0	0.0	0.031	1.0	97.30227	-0.287	0	3.0	3.0	0.0	0.0	1.0
0.0	700.0	100.0	100.0	0	0.0	0.0	0.033	1.0	96.96946	-0.287	0	3.0	3.0	0.0	0.0	1.0
0.0	700.0	100.0	100.0	0	0.0	0.0	0.036	1.0	97.9425	-0.247	0	3.0	3.0	0.0	0.0	1.0
0.0	700.0	100.0	100.0	0	0.0	0.0	0.038	1.0	97.9425	-0.23	0	3.0	3.0	0.0	0.0	1.0
0.0	700.0	100.0	100.0	0	0.0	0.0	0.041	1.0	97.50765	-0.23	0	3.0	3.0	0.0	0.0	1.0
0.0	700.0	100.0	100.0	0	0.0	0.0	0.043	1.0	97.50765	-0.198	0	3.0	3.0	0.0	0.0	1.0
0.0	700.0	100.0	100.0	0	0.0	0.0	0.045	1.0	97.58211	-0.198	0	3.0	3.0	0.0	0.0	1.0
0.0	700.0	100.0	100.0	0	0.0	0.0	0.048	1.0	96.70488	-0.171	0	3.0	3.0	0.0	0.0	1.0
0.0	700.0	100.0	100.0	0	0.0	0.0	0.05	1.0	96.70488	-0.159	0	3.0	3.0	0.0	0.0	1.0
0.0	700.0	100.0	100.0	0	0.0	0.0	0.053	1.0	97.80663	-0.159	0	3.0	3.0	0.0	0.0	1.0
0.0	700.0	100.0	100.0	0	0.0	0.0	0.055	1.0	96.54311	-0.138	0	3.0	3.0	0.0	0.0	1.0
0.0	700.0	100.0	100.0	0	0.0	0.0	0.058	1.0	96.54311	-0.127	0	3.0	3.0	0.0	0.0	1.0
0.0	700.0	100.0	100.0	0	0.0	0.0	0.06	1.0	96.14749	-0.127	0	3.0	3.0	0.0	0.0	1.0
0.0	700.0	100.0	100.0	0	0.0	0.0	0.063	1.0	96.14749	-0.11	0	3.0	3.0	0.0	0.0	1.0
0.0	700.0	100.0	100.0	0	0.0	0.0	0.065	1.0	96.62059	-0.11	0	3.0	3.0	0.0	0.0	1.0
0.0	700.0	100.0	100.0	0	0.0	0.0	0.068	1.0	96.9812	-0.102	0	3.0	3.0	0.0	0.0	1.0
0.0	700.0	100.0	100.0	0	0.0	0.0	0.07	1.0	96.9812	-0.088	0	3.0	3.0	0.0	0.0	1.0
0.0	700.0	100.0	100.0	0	0.0	0.0	0.073	1.0	97.13592	-0.088	0	3.0	3.0	0.0	0.0	1.0
0.0	700.0	100.0	100.0	0	0.0	0.0	0.075	1.0	96.95238	-0.081	0	3.0	3.0	0.0	0.0	1.0
0.0	700.0	100.0	100.0	0	0.0	0.0	0.078	1.0	96.95238	-0.07	0	3.0	3.0	0.0	0.0	1.0
0.0	700.0	100.0	100.0	0	0.0	0.0	0.081	1.0	96.6444	-0.07	0	3.0	3.0	0.0	0.0	1.0
0.0	700.0	100.0	100.0	0	0.0	0.0	0.083	1.0	96.6444	-0.065	0	3.0	3.0	0.0	0.0	1.0
0.0	700.0	100.0	100.0	0	0.0	0.0	0.086	1.0	96.791046	-0.065	0	3.0	3.0	0.0	0.0	1.0
0.0	700.0	100.0	100.0	0	0.0	0.0	0.088	1.0	96.061356	-0.056	0	3.0	3.0	0.0	0.0	1.0
0.0	700.0	100.0	100.0	0	0.0	0.0	0.091	1.0	96.061356	-0.052	0	3.0	3.0	0.0	0.0	1.0
0.0	700.0	100.0	100.0	0	0.0	0.0	0.093	1.0	96.073975	-0.052	0	3.0	3.0	0.0	0.0	1.0
0.0	700.0	100.0	100.0	0	0.0	0.0	0.095	1.0	95.966156	-0.045	0	3.0	3.0	0.0	0.0	1.0
0.0	700.0	100.0	100.0	0	0.0	0.0	0.098	1.0	95.966156	-0.041	0	3.0	3.0	0.0	0.0	1.0
0.0	700.0	100.0	100.0	0	0.0	0.0	0.1	1.0	96.519585	-0.041	0	3.0	3.0	0.0	0.0	1.0
0.0	700.0	100.0	100.0	0	0.0	0.0	0.102	1.0	96.519585	-0.035	0	3.0	3.0	0.0	0.0	1.0
0.0	700.0	100.0	100.0	0	0.0	0.0	0.104	1.0	96.536835	-0.035	0	3.0	3.0	0.0	0.0	1.0
0.0	700.0	100.0	100.0	0	0.0	0.0	0.106	1.0	96.45115	-0.03	0	3.0	3.0	0.0	0.0	1.0
0.0	700.0	100.0	100.0	0	0.0	0.0	0.108	1.0	96.45115	-0.028	0	3.0	3.0	0.0	0.0	1.0
0.0	700.0	100.0	100.0	0	0.0	0.0	0.11	1.0	96.633736	-0.028	0	3.0	3.0	0.0	0.0	1.0
0.0	700.0	100.0	100.0	0	0.0	0.0	0.112	1.0	96.29929	-0.024	0	3.0	3.0	0.0	0.0	1.0
0.0	700.0	100.0	100.0	0	0.0	0.0	0.114	1.0	96.29929	-0.022	0	3.0	3.0	0.0	0.0	1.0
0.0	700.0	100.0	100.0	0	0.0	0.0	0.116	1.0	96.5476	-0.022	0	3.0	3.0	0.0	0.0	1.0
0.0	700.0	100.0	100.0	0	0.0	0.0	0.118	1.0	96.5476	-0.019	0	3.0	3.0	0.0	0.0	1.0
0.0	700.0	100.0	100.0	0	0.0	0.0	0.12	1.0	97.99803	-0.019	0	3.0	3.0	0.0	0.0	1.0
0.0	700.0	100.0	100.0	0	0.0	0.0	0.121	1.0	97.39439	-0.018	0	3.0	3.0	0.0	0.0	1.0
0.0	700.0	100.0	100.0	0	0.0	0.0	0.123	1.0	97.39439	-0.015	0	3.0	3.0	0.0	0.0	1.0
0.0	700.0	100.0	100.0	0	0.0	0.0	0.124	1.0	97.63947	-0.015	0	3.0	3.0	0.0	0.0	1.0
0.0	700.0	100.0	100.0	0	0.0	0.0	0.126	1.0	97.039734	-0.013	0	3.0	3.0	0.0	0.0	1.0
0.0	700.0	100.0	100.0	0	0.0	0.0	0.128	1.0	97.039734	-0.012	0	3.0	3.0	0.0	0.0	1.0
0.0	700.0	100.0	100.0	0	0.0	0.0	0.129	1.0	96.335434	-0.012	0	3.0	3.0	0.0	0.0	1.0
0.0	700.0	100.0	100.0	0	0.0	0.0	0.131	1.0	96.335434	-0.01	0	3.0	3.0	0.0	0.0	1.0
0.0	700.0	100.0	100.0	0	0.0	0.0	0.133	1.0	96.643265	-0.01	0	3.0	3.0	0.0	0.0	1.0
0.0	700.0	100.0	100.0	0	0.0	0.0	0.134	1.0	96.18544	-0.009	0	3.0	3.0	0.0	0.0	1.0
0.0	700.0	100.0	100.0	0	0.0	0.0	0.136	1.0	96.18544	-0.008	0	3.0	3.0	0.0	0.0	1.0
0.0	700.0	100.0	100.0	0	0.0	0.0	0.138	1.0	96.407875	-0.008	0	3.0	3.0	0.0	0.0	1.0
0.0	700.0	100.0	100.0	0	0.0	0.0	0.139	1.0	96.54827	-0.007	0	3.0	3.0	0.0	0.0	1.0
0.0	700.0	100.0	100.0	0	0.0	0.0	0.141	1.0	96.54827	-0.006	0	3.0	3.0	0.0	0.0	1.0
0.0	700.0	100.0	100.0	0	0.0	0.0	0.143	1.0	96.04265	-0.006	0	3.0	3.0	0.0	0.0	1.0
0.0	700.0	100.0	100.0	0	0.0	0.0	0.144	1.0	96.04265	-0.005	0	3.0	3.0	0.0	0.0	1.0
0.0	700.0	100.0	100.0	0	0.0	0.0	0.146	1.0	97.04354	-0.005	0	3.0	3.0	0.0	0.0	1.0
0.0	700.0	100.0	100.0	0	0.0	0.0	0.148	1.0	97.57935	-0.004	0	3.0	3.0	0.0	0.0	1.0
0.0	700.0	100.0	100.0	0	0.0	0.0	0.15	1.0	97.57935	-0.004	0	3.0	3.0	0.0	0.0	1.0
0.0	700.0	100.0	100.0	0	0.0	0.0	0.152	1.0	98.21702	-0.004	0	3.0	3.0	0.0	0.0	1.0
0.0	700.0	100.0	100.0	0	0.0	0.0	0.153	1.0	98.42795	-0.003	0	3.0	3.0	0.0	0.0	1.0
0.0	700.0	100.0	100.0	0	0.0	0.0	0.155	1.0	98.42795	-0.003	0	3.0	3.0	0.0	0.0	1.0
0.0	700.0	100.0	100.0	0	0.0	0.0	0.157	1.0	98.83286	-0.003	0	3.0	3.0	0.0	0.0	1.0
0.0	700.0	100.0	100.0	0	0.0	0.0	0.159	1.0	98.83286	-0.002	0	3.0	3.0	0.0	0.0	1.0
0.0	700.0	100.0	100.0	0	0.0	0.0	0.161	1.0	98.48729	-0.002	0	3.0	3.0	0.0	0.0	1.0
0.0	700.0	100.0	100.0	0	0.0	0.0	0.163	1.0	97.54573	-0.002	0	3.0	3.0	0.0	0.0	1.0
0.0	700.0	100.0	100.0	0	0.0	0.0	0.165	1.0	97.54573	-0.002	0	3.0	3.0	0.0	0.0	1.0
0.0	700.0	100.0	100.0	0	0.0	0.0	0.167	1.0	97.59942	-0.002	0	3.0	3.0	0.0	0.0	1.0
0.0	700.0	100.0	100.0	0	0.0	0.0	0.169	1.0	97.43784	-0.001	0	3.0	3.0	0.0	0.0	1.0
0.0	700.0	100.0	100.0	0	0.0	0.0	0.171	1.0	97.43784	-0.001	0	3.0	3.0	0.0	0.0	1.0
0.0	700.0	100.0	100.0	0	0.0	0.0	0.173	1.0	97.14487	-0.001	0	3.0	3.0	0.0	0.0	1.0
0.0	700.0	100.0	100.0	0	0.0	0.0	0.175	1.0	96.82974	-0.001	0	3.0	3.0	0.0	0.0	1.0
0.0	700.0	100.0	100.0	0	0.0	0.0	0.177	1.0	97.05406	-0.001	0	3.0	3.0	0.0	0.0	1.0
0.0	700.0	100.0	100.0	0	0.0	0.0	0.18	1.0	97.441444	0.0	0	3.0	3.0	0.0	0.0	1.0
0.0	700.0	100.0	100.0	0	0.0	0.0	0.182	1.0	97.441444	0.0	0	3.0	3.0	0.0	0.0	1.0
0.0	700.0	100.0	100.0	0	0.0	0.0	0.184	1.0	97.61251	0.0	0	3.0	3.0	0.0	0.0	1.0
0.0	700.0	100.0	100.0	0	0.0	0.0	0.186	1.0	97.360565	0.0	0	3.0	3.0	0.0	0.0	1.0
0.0	700.0	100.0	100.0	0	0.0	0.0	0.188	1.0	97.360565	0.0	0	3.0	3.0	0.0	0.0	1.0
0.0	700.0	100.0	100.0	0	0.0	0.0	0.19	1.0	98.22555	0.0	0	3.0	3.0	0.0	0.0	1.0
0.0	700.0	100.0	100.0	0	0.0	0.0	0.192	1.0	98.22555	0.0	0	3.0	3.0	0.0	0.0	1.0
0.0	700.0	100.0	100.0	0	0.0	0.0	0.193	1.0	97.75976	0.0	0	3.0	3.0	0.0	0.0	1.0
0.0	700.0	100.0	100.0	0	0.0	0.0	0.195	1.0	98.081764	0.0	0	3.0	3.0	0.0	0.0	1.0
0.0	700.0	100.0	100.0	0	0.0	0.0	0.197	1.0	97.602554	0.0	0	3.0	3.0	0.0	0.0	1.0
0.0	700.0	100.0	100.0	0	0.0	0.0	0.198	1.0	97.73055	0.0	0	3.0	3.0	0.0	0.0	1.0
0.0	700.0	100.0	100.0	0	0.0	0.0	0.199	1.0	97.99618	0.0	0	3.0	3.0	0.0	0.0	1.0
0.0	700.0	100.0	100.0	0	0.0	0.0	0.2	1.0	97.99618	0.0	0	3.0	3.0	0.0	0.0	1.0
0.0	700.0	100.0	100.0	0	0.0	0.0	0.202	1.0	98.06193	0.0	0	3.0	3.0	0.0	0.0	1.0
0.0	700.0	100.0	100.0	0	0.0	0.0	0.203	1.0	98.06193	0.0	0	3.0	3.0	0.0	0.0	1.0
0.0	700.0	100.0	100.0	0	0.0	0.0	0.204	1.0	97.23892	0.0	0	3.0	3.0	0.0	0.0	1.0
0.0	700.0	100.0	100.0	0	0.0	0.0	0.204	1.0	97.33142	0.0	0	3.0	3.0	0.0	0.0	1.0
0.0	700.0	100.0	100.0	0	0.0	0.0	0.205	1.0	97.33142	0.0	0	3.0	3.0	0.0	0.0	1.0
0.0	700.0	100.0	100.0	0	0.0	0.0	0.205	1.0	97.802734	0.0	0	3.0	3.0	0.0	0.0	1.0
0.0	700.0	100.0	100.0	0	0.0	0.0	0.205	1.0	98.36311	0.0	0	3.0	3.0	0.0	0.0	1.0
0.0	700.0	100.0	100.0	0	0.0	0.0	0.205	1.0	98.25567	0.0	0	3.0	3.0	0.0	0.0	1.0
0.0	700.0	100.0	100.0	0	0.0	0.0	0.205	1.0	98.213394	0.0	0	3.0	3.0	0.0	0.0	1.0
0.0	700.0	100.0	100.0	0	0.0	0.0	0.205	1.0	98.213394	0.0	0	3.0	3.0	0.0	0.0	1.0
0.0	700.0	100.0	100.0	0	0.0	0.0	0.204	1.0	97.5713	0.0	0	3.0	3.0	0.0	0.0	1.0
0.0	700.0	100.0	100.0	0	0.0	0.0	0.203	1.0	96.611755	0.0	0	3.0	3.0	8.0	0.0	1.0
0.0	700.0	100.0	100.0	0	0.0	0.0	0.202	1.0	96.611755	0.0	0	3.0	3.0	9.0	0.0	1.0
0.0	700.0	100.0	100.0	0	0.0	0.0	0.201	1.0	97.575554	0.0	0	3.0	3.0	11.0	0.0	1.0
-8333.334	600.0	100.0	100.0	0	0.0	0.0	0.199	1.0	98.36005	0.0	0	3.0	3.0	11.0	0.0	1.0
-8333.334	600.0	100.0	100.0	0	0.0	0.0	0.197	1.0	98.36005	0.0	0	3.0	3.0	11.0	0.0	1.0
-8333.334	600.0	100.0	100.0	0	0.0	0.0	0.196	1.0	98.794586	0.0	0	3.0	3.0	11.0	0.0	1.0
-8333.334	600.0	100.0	100.0	0	0.0	0.0	0.193	1.0	98.794586	-0.589	0	3.0	3.0	11.0	0.0	1.0
-8333.334	600.0	100.0	100.0	0	0.0	0.0	0.191	1.0	98.46385	-0.589	0	3.0	3.0	11.0	0.0	1.0
-8333.334	600.0	100.0	100.0	0	0.0	0.0	0.188	1.0	98.72029	-1.646	0	3.0	3.0	11.0	0.0	1.0
-8333.334	600.0	100.0	100.0	0	0.0	0.0	0.185	1.0	98.72029	-2.12	0	3.0	3.0	11.0	0.0	1.0
-8333.334	600.0	100.0	100.0	0	0.0	0.0	0.182	1.0	98.69192	-2.12	0	3.0	3.0	11.0	0.0	1.0
-8333.334	600.0	100.0	100.0	0	0.0	0.0	0.178	1.0	97.93093	-2.969	0	3.0	3.0	11.0	0.0	1.0
-8333.334	600.0	100.0	100.0	0	0.0	0.0	0.175	1.0	97.93093	-3.349	0	3.0	3.0	11.0	0.0	1.0
-8333.334	600.0	100.0	100.0	0	0.0	0.0	0.172	1.0	97.50718	-3.349	0	3.0	3.0	11.0	0.0	1.0
-8333.334	600.0	100.0	100.0	0	0.0	0.0	0.168	1.0	97.50718	-4.03	0	3.0	3.0	11.0	0.0	1.0
-8333.334	600.0	100.0	100.0	0	0.0	0.0	0.165	1.0	96.861496	-4.03	0	3.0	3.0	11.0	0.0	1.0
-8333.334	600.0	100.0	100.0	0	0.0	0.0	0.161	1.0	96.868164	-4.336	0	3.0	3.0	11.0	0.0	1.0
-8333.334	600.0	100.0	100.0	0	0.0	0.0	0.157	1.0	96.868164	-4.882	0	3.0	3.0	11.0	0.0	1.0
-8333.334	600.0	100.0	100.0	0	0.0	0.0	0.153	1.0	96.81845	-4.882	0	3.0	3.0	11.0	0.0	1.0
-8333.334	600.0	100.0	100.0	0	0.0	0.0	0.15	1.0	97.99133	-5.126	0	3.0	3.0	12.0	0.0	1.0
-8333.334	600.0	100.0	100.0	0	0.0	0.0	0.146	1.0	97.99133	-5.565	0	3.0	3.0	12.0	0.0	1.0
-8333.334	600.0	100.0	100.0	0	0.0	0.0	0.142	1.0	97.961136	-5.565	0	3.0	3.0	12.0	0.0	1.0
-8333.334	600.0	100.0	100.0	0	0.0	0.0	0.137	1.0	97.961136	-5.944	0	3.0	3.0	12.0	0.0	1.0
-8333.334	600.0	100.0	100.0	0	0.0	0.0	0.133	1.0	98.088295	-5.944	0	3.0	3.0	12.0	0.0	1.0
-8333.334	600.0	100.0	100.0	0	0.0	0.0	0.129	1.0	97.53721	-6.114	0	3.0	3.0	12.0	0.0	1.0
-8333.334	600.0	100.0	100.0	0	0.0	0.0	0.125	1.0	97.53721	-6.418	0	3.0	3.0	12.0	0.0	1.0
-8333.334	600.0	100.0	100.0	0	0.0	0.0	0.121	1.0	97.16593	-6.418	0	3.0	3.0	12.0	0.0	1.0
-8333.334	600.0	100.0	100.0	0	0.0	0.0	0.117	1.0	97.66553	-6.554	0	3.0	3.0	12.0	0.0	1.0
-8333.334	600.0	100.0	100.0	0	0.0	0.0	0.114	1.0	97.66553	-6.798	0	3.0	3.0	12.0	0.0	1.0
-8333.334	600.0	100.0	100.0	0	0.0	0.0	0.11	1.0	97.51909	-6.798	0	3.0	3.0	12.0	0.0	1.0
-8333.334	600.0	100.0	100.0	0	0.0	0.0	0.106	1.0	97.51909	-7.009	0	3.0	3.0	12.0	0.0	1.0
-8333.334	600.0	100.0	100.0	0	0.0	0.0	0.102	1.0	97.57781	-7.009	0	3.0	3.0	12.0	0.0	1.0
-8333.334	600.0	100.0	100.0	0	0.0	0.0	0.098	1.0	97.14008	-7.103	0	3.0	3.0	12.0	0.0	1.0
-8333.334	600.0	100.0	100.0	0	0.0	0.0	0.094	1.0	97.14008	-7.272	0	3.0	3.0	12.0	0.0	1.0
-8333.334	600.0	100.0	100.0	0	0.0	0.0	0.09	1.0	97.41955	-7.272	0	3.0	3.0	12.0	0.0	1.0
-8333.334	600.0	100.0	100.0	0	0.0	0.0	0.086	1.0	97.54118	-7.348	0	3.0	3.0	12.0	0.0	1.0
-8333.334	600.0	100.0	100.0	0	0.0	0.0	0.083	1.0	97.54118	-7.484	0	3.0	3.0	12.0	0.0	1.0
-8333.334	600.0	100.0	100.0	0	0.0	0.0	0.079	1.0	97.19758	-7.484	0	3.0	3.0	12.0	0.0	1.0
-8333.334	600.0	100.0	100.0	0	0.0	0.0	0.076	1.0	97.19758	-7.545	0	3.0	3.0	12.0	0.0	1.0
-8333.334	600.0	100.0	100.0	0	0.0	0.0	0.072	1.0	97.60242	-7.545	0	3.0	3.0	12.0	0.0	1.0
-8333.334	600.0	100.0	100.0	0	0.0	0.0	0.068	1.0	98.505905	-7.654	0	3.0	3.0	12.0	0.0	1.0
-8333.334	600.0	100.0	100.0	0	0.0	0.0	0.065	1.0	98.505905	-7.702	0	3.0	3.0	12.0	0.0	1.0
-8333.334	600.0	100.0	100.0	0	0.0	0.0	0.061	1.0	98.60622	-7.702	0	3.0	3.0	12.0	0.0	1.0
-8333.334	600.0	100.0	100.0	0	0.0	0.0	0.058	1.0	98.53064	-7.791	0	3.0	3.0	12.0	0.0	1.0
-8333.334	600.0	100.0	100.0	0	0.0	0.0	0.054	1.0	98.53064	-7.83	0	3.0	3.0	12.0	0.0	1.0
-8333.334	600.0	100.0	100.0	0	0.0	0.0	0.051	1.0	98.113525	-7.83	0	3.0	3.0	12.0	0.0	1.0
-8333.334	600.0	100.0	100.0	0	0.0	0.0	0.048	1.0	98.113525	-7.899	0	3.0	3.0	12.0	0.0	1.0
-8333.334	600.0	100.0	100.0	0	0.0	0.0	0.045	1.0	98.32043	-7.899	0	3.0	3.0	12.0	0.0	1.0
-8333.334	600.0	100.0	100.0	0	0.0	0.0	0.042	1.0	96.99623	-7.96	0	3.0	3.0	12.0	0.0	1.0
-8333.334	600.0	100.0	100.0	0	0.0	0.0	0.039	1.0	96.99623	-7.988	0	3.0	3.0	12.0	0.0	1.0
-8333.334	600.0	100.0	100.0	0	0.0	0.0	0.036	1.0	96.58524	-7.988	0	3.0	3.0	12.0	0.0	1.0
-8333.334	600.0	100.0	100.0	0	0.0	0.0	0.033	1.0	96.67604	-8.035	0	3.0	3.0	12.0	0.0	1.0
-8333.334	600.0	100.0	100.0	0	0.0	0.0	0.03	1.0	96.67604	-8.057	0	3.0	3.0	12.0	0.0	1.0
-8333.334	600.0	100.0	100.0	0	0.0	0.0	0.027	1.0	96.39583	-8.057	0	3.0	3.0	12.0	0.0	1.0
-8333.334	600.0	100.0	100.0	0	0.0	0.0	0.025	1.0	96.39583	-8.096	0	3.0	3.0	12.0	0.0	1.0
-8333.334	600.0	100.0	100.0	0	0.0	0.0	0.023	1.0	96.10369	-8.096	0	3.0	3.0	12.0	0.0	1.0
-8333.334	600.0	100.0	100.0	0	0.0	0.0	0.02	1.0	96.33485	-8.114	0	3.0	3.0	12.0	0.0	1.0
-8333.334	600.0	100.0	100.0	0	0.0	0.0	0.018	1.0	96.33485	-8.145	0	3.0	3.0	12.0	0.0	1.0
-8333.334	600.0	100.0	100.0	0	0.0	0.0	0.016	1.0	96.309616	-8.145	0	3.0	3.0	12.0	0.0	1.0
-8333.334	600.0	100.0	100.0	0	0.0	0.0	0.014	1.0	97.07589	-8.159	0	3.0	3.0	12.0	0.0	1.0
-8333.334	600.0	100.0	100.0	0	0.0	0.0	0.012	1.0	97.07589	-8.184	0	3.0	3.0	12.0	0.0	1.0
-8333.334	600.0	100.0	100.0	0	0.0	0.0	0.01	1.0	97.10759	-8.184	0	3.0	3.0	12.0	0.0	1.0
-8333.334	600.0	100.0	100.0	0	0.0	0.0	0.008	1.0	97.10759	-8.207	0	3.0	3.0	12.0	0.0	1.0
-8333.334	600.0	100.0	100.0	0	0.0	0.0	0.006	1.0	97.5043	-8.207	0	3.0	3.0	12.0	0.0	1.0
-8333.334	600.0	100.0	100.0	0	0.0	0.0	0.004	1.0	97.67954	-8.216	0	3.0	3.0	12.0	0.0	1.0
-8333.334	600.0	100.0	100.0	0	0.0	0.0	0.002	1.0	97.67954	-8.233	0	3.0	3.0	12.0	0.0	1.0
-8333.334	600.0	100.0	100.0	0	0.0	0.0	0.0	1.0	97.190544	-8.233	0	3.0	3.0	12.0	0.0	1.0
-8333.334	600.0	100.0	100.0	0	0.0	0.0	0.0	1.0	96.55991	-8.241	0	3.0	3.0	12.0	0.0	1.0
-8333.334	600.0	100.0	100.0	0	0.0	0.0	-0.002	1.0	96.55991	-8.241	0	3.0	3.0	12.0	0.0	1.0
-8333.334	600.0	100.0	100.0	0	0.0	0.0	-0.004	1.0	97.13992	-8.255	0	3.0	3.0	12.0	0.0	1.0
-8333.334	600.0	100.0	100.0	0	0.0	0.0	-0.005	1.0	97.13992	-8.261	0	3.0	3.0	12.0	0.0	1.0
-8333.334	600.0	100.0	100.0	0	0.0	0.0	-0.007	1.0	96.959305	-8.261	0	3.0	3.0	12.0	0.0	1.0
-8333.334	600.0	100.0	100.0	0	0.0	0.0	-0.008	1.0	97.77666	-8.272	0	3.0	3.0	12.0	0.0	1.0
-8333.334	600.0	100.0	100.0	0	0.0	0.0	-0.01	1.0	97.77666	-8.278	0	3.0	3.0	12.0	0.0	1.0
-8333.334	600.0	100.0	100.0	0	0.0	0.0	-0.011	1.0	97.42073	-8.278	0	3.0	3.0	13.0	0.0	1.0
0.0	600.0	100.0	100.0	0	0.0	0.0	-0.013	1.0	97.5369	-8.286	0	3.0	2.0	0.0	1.0	1.0
0.0	600.0	100.0	100.0	0	0.0	0.0	-0.014	1.0	97.5369	-8.29	0	3.0	2.0	0.0	1.0	1.0
0.0	600.0	100.0	100.0	0	0.0	0.0	-0.016	1.0	96.9455	-8.29	0	3.0	2.0	0.0	1.0	1.0
0.0	600.0	100.0	100.0	0	0.0	0.0	-0.018	1.0	96.9455	-8.299	0	3.0	2.0	0.0	1.0	1.0
0.0	600.0	100.0	100.0	0	0.0	0.0	-0.019	1.0	98.75993	-8.299	0	3.0	2.0	0.0	1.0	1.0
0.0	600.0	100.0	100.0	0	0.0	0.0	-0.02	1.0	99.39321	-7.712	0	3.0	2.0	0.0	1.0	1.0
0.0	600.0	100.0	100.0	0	0.0	0.0	-0.022	1.0	99.39321	-6.659	0	3.0	2.0	0.0	1.0	1.0
0.0	600.0	100.0	100.0	0	0.0	0.0	-0.023	1.0	99.37631	-6.659	0	3.0	2.0	0.0	1.0	1.0
0.0	600.0	100.0	100.0	0	0.0	0.0	-0.024	1.0	98.51361	-5.75	0	3.0	2.0	0.0	1.0	1.0
0.0	600.0	100.0	100.0	0	0.0	0.0	-0.025	1.0	98.51361	-5.344	0	3.0	2.0	0.0	1.0	1.0
0.0	600.0	100.0	100.0	0	0.0	0.0	-0.026	1.0	98.20163	-5.344	0	3.0	2.0	0.0	1.0	1.0
0.0	600.0	100.0	100.0	0	0.0	0.0	-0.027	1.0	98.20163	-4.615	0	3.0	2.0	0.0	1.0	1.0
0.0	600.0	100.0	100.0	0	0.0	0.0	-0.028	1.0	98.1267	-4.615	0	3.0	2.0	0.0	1.0	1.0
0.0	600.0	100.0	100.0	0	0.0	0.0	-0.029	1.0	98.02523	-4.288	0	3.0	2.0	0.0	1.0	1.0
0.0	600.0	100.0	100.0	0	0.0	0.0	-0.03	1.0	98.00459	-3.703	0	3.0	2.0	0.0	1.0	1.0
0.0	600.0	100.0	100.0	0	0.0	0.0	-0.03	1.0	97.834435	-3.703	0	3.0	2.0	0.0	1.0	1.0
0.0	600.0	100.0	100.0	0	0.0	0.0	-0.031	1.0	97.8615	-3.441	0	3.0	2.0	0.0	1.0	1.0
0.0	600.0	100.0	100.0	0	0.0	0.0	-0.031	1.0	97.8615	-3.441	0	3.0	2.0	0.0	1.0	1.0
0.0	600.0	100.0	100.0	0	0.0	0.0	-0.032	1.0	98.3328	-2.972	0	3.0	2.0	0.0	1.0	1.0
0.0	600.0	100.0	100.0	0	0.0	0.0	-0.032	1.0	98.3328	-2.761	0	3.0	2.0	0.0	1.0	1.0
0.0	600.0	100.0	100.0	0	0.0	0.0	-0.032	1.0	98.59317	-2.761	0	3.0	2.0	0.0	1.0	1.0
0.0	600.0	100.0	100.0	0	0.0	0.0	-0.032	1.0	98.546	-2.385	0	3.0	2.0	0.0	1.0	1.0
0.0	600.0	100.0	100.0	0	0.0	0.0	-0.032	1.0	98.546	-2.059	0	3.0	2.0	0.0	1.0	1.0
0.0	600.0	100.0	100.0	0	0.0	0.0	-0.032	1.0	97.541306	-2.059	0	3.0	2.0	0.0	1.0	1.0
0.0	600.0	100.0	100.0	0	0.0	0.0	-0.031	1.0	97.24585	-1.913	0	3.0	2.0	1.0	1.0	1.0
0.0	600.0	100.0	100.0	0	0.0	0.0	-0.031	1.0	97.24585	-1.652	0	3.0	2.0	1.0	1.0	1.0
0.0	600.0	100.0	100.0	0	0.0	0.0	-0.03	1.0	96.99744	-1.652	0	3.0	2.0	0.0	1.0	1.0
0.0	600.0	100.0	100.0	0	0.0	0.0	-0.029	1.0	96.99744	-1.535	0	3.0	2.0	0.0	1.0	1.0
0.0	600.0	100.0	100.0	0	0.0	0.0	-0.029	1.0	96.31343	-1.535	0	3.0	2.0	0.0	1.0	1.0
0.0	600.0	100.0	100.0	0	0.0	0.0	-0.028	1.0	96.72266	-1.326	0	3.0	2.0	0.0	1.0	1.0
0.0	600.0	100.0	100.0	0	0.0	0.0	-0.027	1.0	96.72266	-1.232	0	3.0	2.0	0.0	1.0	1.0
0.0	600.0	100.0	100.0	0	0.0	0.0	-0.025	1.0	96.32513	-1.232	0	3.0	2.0	0.0	1.0	1.0
0.0	600.0	100.0	100.0	0	0.0	0.0	-0.024	1.0	96.30326	-1.064	0	3.0	2.0	0.0	1.0	1.0
0.0	600.0	100.0	100.0	0	0.0	0.0	-0.022	1.0	96.30326	-1.064	0	3.0	2.0	0.0	1.0	1.0
0.0	600.0	100.0	100.0	0	0.0	0.0	-0.021	1.0	96.70798	-0.988	0	3.0	2.0	0.0	1.0	1.0
0.0	600.0	100.0	100.0	0	0.0	0.0	-0.019	1.0	96.70798	-0.853	0	3.0	2.0	0.0	1.0	1.0
0.0	600.0	100.0	100.0	0	0.0	0.0	-0.017	1.0	96.90398	-0.853	0	3.0	2.0	0.0	1.0	1.0
0.0	600.0	100.0	100.0	0	0.0	0.0	-0.015	1.0	96.79909	-0.793	0	3.0	2.0	0.0	1.0	1.0
0.0	600.0	100.0	100.0	0	0.0	0.0	-0.013	1.0	96.79909	-0.685	0	3.0	2.0	0.0	1.0	1.0
0.0	600.0	100.0	100.0	0	0.0	0.0	-0.01	1.0	97.10773	-0.685	0	3.0	2.0	0.0	1.0	1.0
0.0	600.0	100.0	100.0	0	0.0	0.0	-0.008	1.0	97.48478	-0.636	0	3.0	2.0	0.0	1.0	1.0
0.0	600.0	100.0	100.0	0	0.0	0.0	-0.005	1.0	97.48478	-0.636	0	3.0	2.0	0.0	1.0	1.0
0.0	600.0	100.0	100.0	0	0.0	0.0	-0.003	1.0	97.02367	-0.549	0	3.0	2.0	0.0	1.0	1.0
0.0	600.0	100.0	100.0	0	0.0	0.0	0.0	1.0	97.02367	-0.474	0	3.0	2.0	0.0	1.0	1.0
0.0	600.0	100.0	100.0	0	0.0	0.0	0.002	1.0	97.22617	-0.474	0	3.0	2.0	0.0	1.0	1.0
0.0	600.0	100.0	100.0	0	0.0	0.0	0.005	1.0	96.76099	-0.44	0	3.0	2.0	0.0	1.0	1.0
0.0	600.0	100.0	100.0	0	0.0	0.0	0.008	1.0	96.69382	-0.38	0	3.0	2.0	0.0	1.0	1.0
0.0	600.0	100.0	100.0	0	0.0	0.0	0.011	1.0	96.56648	-0.38	0	3.0	2.0	0.0	1.0	1.0
0.0	600.0	100.0	100.0	0	0.0	0.0	0.015	1.0	96.83118	-0.353	0	3.0	2.0	0.0	1.0	1.0
0.0	600.0	100.0	100.0	0	0.0	0.0	0.018	1.0	96.98426	-0.353	0	3.0	2.0	0.0	1.0	1.0
0.0	600.0	100.0	100.0	0	0.0	0.0	0.021	1.0	97.22489	-0.305	0	3.0	2.0	0.0	1.0	1.0
0.0	600.0	100.0	100.0	0	0.0	0.0	0.025	1.0	97.22489	-0.263	0	3.0	2.0	0.0	1.0	1.0
0.0	600.0	100.0	100.0	0	0.0	0.0	0.028	1.0	97.93788	-0.263	0	3.0	2.0	0.0	1.0	1.0
0.0	600.0	100.0	100.0	0	0.0	0.0	0.032	1.0	97.953064	-0.244	0	3.0	2.0	0.0	1.0	1.0
0.0	600.0	100.0	100.0	0	0.0	0.0	0.035	1.0	98.98301	-0.211	0	3.0	2.0	0.0	1.0	1.0
0.0	600.0	100.0	100.0	0	0.0	0.0	0.038	1.0	98.41528	-0.211	0	3.0	2.0	0.0	1.0	1.0
0.0	600.0	100.0	100.0	0	0.0	0.0	0.042	1.0	98.3588	-0.196	0	3.0	2.0	0.0	1.0	1.0
0.0	600.0	100.0	100.0	0	0.0	0.0	0.045	1.0	98.3588	-0.196	0	3.0	2.0	0.0	1.0	1.0
0.0	600.0	100.0	100.0	0	0.0	0.0	0.049	1.0	97.528824	-0.169	0	3.0	2.0	0.0	1.0	1.0
0.0	600.0	100.0	100.0	0	0.0	0.0	0.052	1.0	97.528824	-0.157	0	3.0	2.0	0.0	1.0	1.0
0.0	600.0	100.0	100.0	0	0.0	0.0	0.055	1.0	96.77859	-0.157	0	3.0	2.0	0.0	1.0	1.0
0.0	600.0	100.0	100.0	0	0.0	0.0	0.058	1.0	96.8961	-0.135	0	3.0	2.0	0.0	1.0	1.0
0.0	600.0	100.0	100.0	0	0.0	0.0	0.061	1.0	96.8961	-0.126	0	3.0	2.0	0.0	1.0	1.0
0.0	600.0	100.0	100.0	0	0.0	0.0	0.063	1.0	96.98453	-0.126	0	3.0	2.0	0.0	1.0	1.0
0.0	600.0	100.0	100.0	0	0.0	0.0	0.066	1.0	96.36475	-0.108	0	3.0	2.0	0.0	1.0	1.0
0.0	600.0	100.0	100.0	0	0.0	0.0	0.069	1.0	96.36475	-0.108	0	3.0	2.0	0.0	1.0	1.0
0.0	600.0	100.0	100.0	0	0.0	0.0	0.071	1.0	96.60267	-0.1	0	3.0	2.0	0.0	1.0	1.0
0.0	600.0	100.0	100.0	0	0.0	0.0	0.074	1.0	96.60267	-0.087	0	3.0	2.0	0.0	1.0	1.0
0.0	600.0	100.0	100.0	0	0.0	0.0	0.076	1.0	96.46546	-0.087	0	3.0	2.0	0.0	1.0	1.0
0.0	600.0	100.0	100.0	0	0.0	0.0	0.079	1.0	96.738014	-0.08	0	3.0	2.0	0.0	1.0	1.0
0.0	600.0	100.0	100.0	0	0.0	0.0	0.081	1.0	96.738014	-0.069	0	3.0	2.0	0.0	1.0	1.0
0.0	600.0	100.0	100.0	0	0.0	0.0	0.083	1.0	96.29314	-0.069	0	3.0	2.0	0.0	1.0	1.0
0.0	600.0	100.0	100.0	0	0.0	0.0	0.085	1.0	96.557785	-0.06	0	3.0	2.0	0.0	1.0	1.0
0.0	600.0	100.0	100.0	0	0.0	0.0	0.087	1.0	96.557785	-0.055	0	3.0	2.0	0.0	1.0	1.0
0.0	600.0	100.0	100.0	0	0.0	0.0	0.089	1.0	97.146355	-0.055	0	3.0	2.0	0.0	1.0	1.0
0.0	600.0	100.0	100.0	0	0.0	0.0	0.091	1.0	97.146355	-0.047	0	3.0	2.0	0.0	1.0	1.0
0.0	600.0	100.0	100.0	0	0.0	0.0	0.093	1.0	98.370186	-0.047	0	3.0	2.0	0.0	1.0	1.0
0.0	600.0	100.0	100.0	0	0.0	0.0	0.095	1.0	98.36172	-0.044	0	3.0	2.0	0.0	1.0	1.0
0.0	600.0	100.0	100.0	0	0.0	0.0	0.097	1.0	98.36172	-0.038	0	3.0	2.0	0.0	1.0	1.0
0.0	600.0	100.0	100.0	0	0.0	0.0	0.099	1.0	98.07361	-0.038	0	3.0	2.0	0.0	1.0	1.0
0.0	600.0	100.0	100.0	0	0.0	0.0	0.101	1.0	97.74182	-0.035	0	3.0	2.0	0.0	1.0	1.0
0.0	600.0	100.0	100.0	0	0.0	0.0	0.103	1.0	97.74182	-0.035	0	3.0	2.0	0.0	1.0	1.0
0.0	600.0	100.0	100.0	0	0.0	0.0	0.105	1.0	97.98516	-0.03	0	3.0	2.0	0.0	1.0	1.0
0.0	600.0	100.0	100.0	0	0.0	0.0	0.107	1.0	97.98516	-0.026	0	3.0	2.0	0.0	1.0	1.0
0.0	600.0	100.0	100.0	0	0.0	0.0	0.109	1.0	97.91724	-0.026	0	3.0	2.0	0.0	1.0	1.0
0.0	600.0	100.0	100.0	0	0.0	0.0	0.111	1.0	97.5411	-0.024	0	3.0	2.0	0.0	1.0	1.0
0.0	600.0	100.0	100.0	0	0.0	0.0	0.113	1.0	97.5411	-0.02	0	3.0	2.0	0.0	1.0	1.0
0.0	600.0	100.0	100.0	0	0.0	0.0	0.115	1.0	96.95733	-0.02	0	3.0	2.0	0.0	1.0	1.0
0.0	600.0	100.0	100.0	0	0.0	0.0	0.117	1.0	96.288376	-0.019	0	3.0	2.0	0.0	1.0	1.0
0.0	600.0	100.0	100.0	0	0.0	0.0	0.119	1.0	96.288376	-0.016	0	3.0	2.0	0.0	1.0	1.0
0.0	600.0	100.0	100.0	0	0.0	0.0	0.121	1.0	96.27164	-0.016	0	3.0	2.0	0.0	1.0	1.0
0.0	600.0	100.0	100.0	0	0.0	0.0	0.123	1.0	96.27164	-0.015	0	3.0	2.0	0.0	1.0	1.0
0.0	600.0	100.0	100.0	0	0.0	0.0	0.126	1.0	97.003586	-0.015	0	3.0	2.0	0.0	1.0	1.0
0.0	600.0	100.0	100.0	0	0.0	0.0	0.128	1.0	97.10137	-0.013	0	3.0	2.0	0.0	1.0	1.0
0.0	600.0	100.0	100.0	0	0.0	0.0	0.13	1.0	97.10137	-0.012	0	3.0	2.0	0.0	1.0	1.0
0.0	600.0	100.0	100.0	0	0.0	0.0	0.132	1.0	96.202835	-0.012	0	3.0	2.0	0.0	1.0	1.0
0.0	600.0	100.0	100.0	0	0.0	0.0	0.135	1.0	96.46563	-0.01	0	3.0	2.0	0.0	1.0	1.0
0.0	600.0	100.0	100.0	0	0.0	0.0	0.137	1.0	96.46563	-0.009	0	3.0	2.0	0.0	1.0	1.0
0.0	600.0	100.0	100.0	0	0.0	0.0	0.139	1.0	96.28709	-0.009	0	3.0	2.0	0.0	1.0	1.0
0.0	600.0	100.0	100.0	0	0.0	0.0	0.141	1.0	96.28709	-0.008	0	3.0	2.0	0.0	1.0	1.0
0.0	600.0	100.0	100.0	0	0.0	0.0	0.144	1.0	97.17645	-0.008	0	3.0	2.0	0.0	1.0	1.0
0.0	600.0	100.0	100.0	0	0.0	0.0	0.146	1.0	96.45457	-0.006	0	3.0	2.0	0.0	1.0	1.0
0.0	600.0	100.0	100.0	0	0.0	0.0	0.148	1.0	96.45457	-0.006	0	3.0	2.0	0.0	1.0	1.0
0.0	600.0	100.0	100.0	0	0.0	0.0	0.151	1.0	96.24521	-0.006	0	3.0	2.0	0.0	1.0	1.0
0.0	600.0	100.0	100.0	0	0.0	0.0	0.153	1.0	95.08583	-0.005	0	3.0	2.0	0.0	1.0	1.0
0.0	600.0	100.0	100.0	0	0.0	0.0	0.155	1.0	95.08583	-0.005	0	3.0	2.0	0.0	1.0	1.0
0.0	600.0	100.0	100.0	0	0.0	0.0	0.157	1.0	95.55922	-0.004	0	3.0	2.0	0.0	1.0	1.0
0.0	600.0	100.0	100.0	0	0.0	0.0	0.16	1.0	95.55922	-0.004	0	3.0	2.0	0.0	1.0	1.0
0.0	600.0	100.0	100.0	0	0.0	0.0	0.162	1.0	95.49002	-0.004	0	3.0	2.0	0.0	1.0	1.0
0.0	600.0	100.0	100.0	0	0.0	0.0	0.164	1.0	95.869225	-0.003	0	3.0	2.0	0.0	1.0	1.0
0.0	600.0	100.0	100.0	0	0.0	0.0	0.167	1.0	95.869225	-0.003	0	3.0	2.0	0.0	1.0	1.0
0.0	600.0	100.0	100.0	0	0.0	0.0	0.169	1.0	95.37886	-0.003	0	3.0	2.0	0.0	1.0	1.0
0.0	600.0	100.0	100.0	0	0.0	0.0	0.171	1.0	95.2931	-0.002	0	3.0	2.0	0.0	1.0	1.0
0.0	600.0	100.0	100.0	0	0.0	0.0	0.174	1.0	95.2931	-0.002	0	3.0	2.0	0.0	1.0	1.0
0.0	600.0	100.0	100.0	0	0.0	0.0	0.176	1.0	96.19147	-0.002	0	3.0	2.0	0.0	1.0	1.0
0.0	600.0	100.0	100.0	0	0.0	0.0	0.179	1.0	96.19147	-0.002	0	3.0	2.0	0.0	1.0	1.0
0.0	600.0	100.0	100.0	0	0.0	0.0	0.181	1.0	96.45986	-0.002	0	3.0	2.0	0.0	1.0	1.0
0.0	600.0	100.0	100.0	0	0.0	0.0	0.184	1.0	96.07384	-0.001	0	3.0	2.0	0.0	1.0	1.0
0.0	600.0	100.0	100.0	0	0.0	0.0	0.186	1.0	96.07384	-0.001	0	3.0	2.0	0.0	1.0	1.0
0.0	600.0	100.0	100.0	0	0.0	0.0	0.189	1.0	94.99088	-0.001	0	3.0	2.0	0.0	1.0	1.0
0.0	600.0	100.0	100.0	0	0.0	0.0	0.191	1.0	95.05311	-0.001	0	3.0	2.0	0.0	1.0	1.0
0.0	600.0	100.0	100.0	0	0.0	0.0	0.193	1.0	95.05311	-0.001	0	3.0	2.0	0.0	1.0	1.0
0.0	600.0	100.0	100.0	0	0.0	0.0	0.195	1.0	95.5294	0.0	0	3.0	2.0	0.0	1.0	1.0
0.0	600.0	100.0	100.0	0	0.0	0.0	0.198	1.0	95.5294	0.0	0	3.0	2.0	0.0	1.0	1.0
0.0	600.0	100.0	100.0	0	0.0	0.0	0.199	1.0	95.663284	0.0	0	3.0	2.0	0.0	1.0	1.0
0.0	600.0	100.0	100.0	0	0.0	0.0	0.201	1.0	95.266945	0.0	0	3.0	2.0	0.0	1.0	1.0
0.0	600.0	100.0	100.0	0	0.0	0.0	0.203	1.0	95.266945	0.0	0	3.0	2.0	0.0	1.0	1.0
0.0	600.0	100.0	100.0	0	0.0	0.0	0.204	1.0	96.51117	0.0	0	3.0	2.0	0.0	1.0	1.0
0.0	600.0	100.0	100.0	0	0.0	0.0	0.205	1.0	96.41465	0.0	0	3.0	2.0	0.0	1.0	1.0
0.0	600.0	100.0	100.0	0	0.0	0.0	0.206	1.0	96.41465	0.0	0	3.0	2.0	0.0	1.0	1.0
0.0	600.0	100.0	100.0	0	0.0	0.0	0.207	1.0	96.512474	0.0	0	3.0	2.0	0.0	1.0	1.0
0.0	600.0	100.0	100.0	0	0.0	0.0	0.207	1.0	96.512474	0.0	0	3.0	2.0	0.0	1.0	1.0
0.0	600.0	100.0	100.0	0	0.0	0.0	0.207	1.0	96.87773	0.0	0	3.0	2.0	0.0	1.0	1.0
0.0	600.0	100.0	100.0	0	0.0	0.0	0.207	1.0	96.735344	0.0	0	3.0	2.0	0.0	1.0	1.0
0.0	600.0	100.0	100.0	0	0.0	0.0	0.207	1.0	96.735344	0.0	0	3.0	2.0	0.0	1.0	1.0
0.0	600.0	100.0	100.0	0	0.0	0.0	0.206	1.0	97.95133	0.0	0	3.0	2.0	9.0	1.0	1.0
0.0	600.0	100.0	100.0	0	0.0	0.0	0.205	1.0	98.67085	0.0	0	3.0	2.0	11.0	1.0	1.0
0.0	600.0	100.0	100.0	0	0.0	0.0	0.204	1.0	98.67085	0.0	0	3.0	2.0	11.0	1.0	1.0
-9722.223	700.0	100.0	100.0	0	0.0	0.0	0.203	1.0	97.81265	0.0	0	3.0	2.0	11.0	1.0	1.0
-9722.223	700.0	100.0	100.0	0	0.0	0.0	0.201	1.0	97.81265	0.0	0	3.0	2.0	11.0	1.0	1.0
-9722.223	700.0	100.0	100.0	0	0.0	0.0	0.199	1.0	98.051445	0.0	0	3.0	2.0	11.0	1.0	1.0
-9722.223	700.0	100.0	100.0	0	0.0	0.0	0.196	1.0	98.201675	-0.687	0	3.0	2.0	11.0	1.0	1.0
-9722.223	700.0	100.0	100.0	0	0.0	0.0	0.194	1.0	98.201675	-1.327	0	3.0	2.0	11.0	1.0	1.0
-9722.223	700.0	100.0	100.0	0	0.0	0.0	0.191	1.0	98.895775	-1.327	0	3.0	2.0	11.0	1.0	1.0
-9722.223	700.0	100.0	100.0	0	0.0	0.0	0.188	1.0	99.03477	-2.474	0	3.0	2.0	11.0	1.0	1.0
-9722.223	700.0	100.0	100.0	0	0.0	0.0	0.185	1.0	99.03477	-3.464	0	3.0	2.0	11.0	1.0	1.0
-9722.223	700.0	100.0	100.0	0	0.0	0.0	0.181	1.0	99.14113	-3.464	0	3.0	2.0	11.0	1.0	1.0
-9722.223	700.0	100.0	100.0	0	0.0	0.0	0.178	1.0	99.14113	-3.907	0	3.0	2.0	11.0	1.0	1.0
-9722.223	700.0	100.0	100.0	0	0.0	0.0	0.174	1.0	99.344215	-3.907	0	3.0	2.0	11.0	1.0	1.0
-9722.223	700.0	100.0	100.0	0	0.0	0.0	0.171	1.0	98.73494	-4.702	0	3.0	2.0	11.0	1.0	1.0
-9722.223	700.0	100.0	100.0	0	0.0	0.0	0.167	1.0	98.73494	-5.389	0	3.0	2.0	11.0	1.0	1.0
-9722.223	700.0	100.0	100.0	0	0.0	0.0	0.164	1.0	99.4483	-5.389	0	3.0	2.0	11.0	1.0	1.0
-9722.223	700.0	100.0	100.0	0	0.0	0.0	0.16	1.0	98.77569	-5.697	0	3.0	2.0	11.0	1.0	1.0
-9722.223	700.0	100.0	100.0	0	0.0	0.0	0.157	1.0	98.77569	-5.697	0	3.0	2.0	11.0	1.0	1.0
-9722.223	700.0	100.0	100.0	0	0.0	0.0	0.153	1.0	97.83787	-6.247	0	3.0	2.0	11.0	1.0	1.0
-9722.223	700.0	100.0	100.0	0	0.0	0.0	0.149	1.0	97.83787	-6.493	0	3.0	2.0	11.0	1.0	1.0
-9722.223	700.0	100.0	100.0	0	0.0	0.0	0.145	1.0	98.53538	-6.493	0	3.0	2.0	12.0	1.0	1.0
-9722.223	700.0	100.0	100.0	0	0.0	0.0	0.142	1.0	98.64163	-6.935	0	3.0	2.0	12.0	1.0	1.0
-9722.223	700.0	100.0	100.0	0	0.0	0.0	0.138	1.0	98.64163	-7.133	0	3.0	2.0	12.0	1.0	1.0
-9722.223	700.0	100.0	100.0	0	0.0	0.0	0.134	1.0	97.931496	-7.133	0	3.0	2.0	12.0	1.0	1.0
-9722.223	700.0	100.0	100.0	0	0.0	0.0	0.131	1.0	98.08465	-7.488	0	3.0	2.0	12.0	1.0	1.0
-9722.223	700.0	100.0	100.0	0	0.0	0.0	0.128	1.0	98.08465	-7.647	0	3.0	2.0	12.0	1.0	1.0
-9722.223	700.0	100.0	100.0	0	0.0	0.0	0.125	1.0	97.45711	-7.647	0	3.0	2.0	12.0	1.0	1.0
-9722.223	700.0	100.0	100.0	0	0.0	0.0	0.121	1.0	97.45711	-7.932	0	3.0	2.0	12.0	1.0	1.0
-9722.223	700.0	100.0	100.0	0	0.0	0.0	0.118	1.0	96.98582	-7.932	0	3.0	2.0	12.0	1.0	1.0
-9722.223	700.0	100.0	100.0	0	0.0	0.0	0.115	1.0	97.34929	-8.177	0	3.0	2.0	12.0	1.0	1.0
-9722.223	700.0	100.0	100.0	0	0.0	0.0	0.111	1.0	97.34929	-8.287	0	3.0	2.0	12.0	1.0	1.0
-9722.223	700.0	100.0	100.0	0	0.0	0.0	0.108	1.0	98.2084	-8.287	0	3.0	2.0	12.0	1.0	1.0
-9722.223	700.0	100.0	100.0	0	0.0	0.0	0.105	1.0	98.42433	-8.485	0	3.0	2.0	12.0	1.0	1.0
-9722.223	700.0	100.0	100.0	0	0.0	0.0	0.101	1.0	98.42433	-8.485	0	3.0	2.0	12.0	1.0	1.0
-9722.223	700.0	100.0	100.0	0	0.0	0.0	0.098	1.0	97.95768	-8.573	0	3.0	2.0	12.0	1.0	1.0
-9722.223	700.0	100.0	100.0	0	0.0	0.0	0.095	1.0	98.07677	-8.733	0	3.0	2.0	12.0	1.0	1.0
-9722.223	700.0	100.0	100.0	0	0.0	0.0	0.091	1.0	97.61244	-8.733	0	3.0	2.0	12.0	1.0	1.0
-9722.223	700.0	100.0	100.0	0	0.0	0.0	0.088	1.0	97.666504	-8.802	0	3.0	2.0	12.0	1.0	1.0
-9722.223	700.0	100.0	100.0	0	0.0	0.0	0.085	1.0	97.666504	-8.931	0	3.0	2.0	12.0	1.0	1.0
-9722.223	700.0	100.0	100.0	0	0.0	0.0	0.082	1.0	97.28014	-8.931	0	3.0	2.0	12.0	1.0	1.0
-9722.223	700.0	100.0	100.0	0	0.0	0.0	0.078	1.0	96.893555	-8.986	0	3.0	2.0	12.0	1.0	1.0
-9722.223	700.0	100.0	100.0	0	0.0	0.0	0.075	1.0	96.893555	-8.986	0	3.0	2.0	12.0	1.0	1.0
-9722.223	700.0	100.0	100.0	0	0.0	0.0	0.071	1.0	96.90056	-9.088	0	3.0	2.0	12.0	1.0	1.0
-9722.223	700.0	100.0	100.0	0	0.0	0.0	0.068	1.0	96.90056	-9.134	0	3.0	2.0	12.0	1.0	1.0
-9722.223	700.0	100.0	100.0	0	0.0	0.0	0.065	1.0	96.081406	-9.134	0	3.0	2.0	12.0	1.0	1.0
-9722.223	700.0	100.0	100.0	0	0.0	0.0	0.061	1.0	96.51475	-9.216	0	3.0	2.0	12.0	1.0	1.0
-9722.223	700.0	100.0	100.0	0	0.0	0.0	0.058	1.0	96.51475	-9.253	0	3.0	2.0	12.0	1.0	1.0
-9722.223	700.0	100.0	100.0	0	0.0	0.0	0.054	1.0	97.092255	-9.253	0	3.0	2.0	12.0	1.0	1.0
-9722.223	700.0	100.0	100.0	0	0.0	0.0	0.05	1.0	96.47751	-9.318	0	3.0	2.0	12.0	1.0	1.0
-9722.223	700.0	100.0	100.0	0	0.0	0.0	0.046	1.0	96.47751	-9.318	0	3.0	2.0	12.0	1.0	1.0
-9722.223	700.0	100.0	100.0	0	0.0	0.0	0.042	1.0	96.592545	-9.375	0	3.0	2.0	12.0	1.0	1.0
-9722.223	700.0	100.0	100.0	0	0.0	0.0	0.038	1.0	96.592545	-9.4	0	3.0	2.0	12.0	1.0	1.0
-9722.223	700.0	100.0	100.0	0	0.0	0.0	0.034	1.0	96.39787	-9.4	0	3.0	2.0	12.0	1.0	1.0
-9722.223	700.0	100.0	100.0	1	0.0	0.0	0.03	1.0	97.16078	-9.446	0	3.0	2.0	12.0	1.0	1.0
-9722.223	700.0	100.0	100.0	1	0.0	0.0	0.026	1.0	97.16078	-9.466	0	3.0	2.0	12.0	1.0	1.0
-9722.223	700.0	100.0	100.0	1	0.0	0.0	0.022	1.0	98.49931	-9.466	0	3.0	2.0	12.0	1.0	1.0
-9722.223	700.0	100.0	100.0	1	0.0	0.0	0.018	1.0	98.18809	-9.503	0	3.0	2.0	12.0	1.0	1.0
-9722.223	700.0	100.0	100.0	1	0.0	0.0	0.015	1.0	98.18809	-9.503	0	3.0	2.0	12.0	1.0	1.0
-9722.223	700.0	100.0	100.0	1	0.0	0.0	0.011	1.0	98.69095	-9.534	0	3.0	2.0	12.0	1.0	1.0
-9722.223	700.0	100.0	100.0	1	0.0	0.0	0.008	1.0	98.69095	-9.549	0	3.0	2.0	12.0	1.0	1.0
-9722.223	700.0	100.0	100.0	1	0.0	0.0	0.005	1.0	98.88594	-9.549	0	3.0	2.0	12.0	1.0	1.0
-9722.223	700.0	100.0	100.0	1	0.0	0.0	0.001	1.0	98.648605	-9.574	0	3.0	2.0	12.0	1.0	1.0
-9722.223	700.0	100.0	100.0	1	0.0	0.0	-0.001	1.0	98.648605	-9.585	0	3.0	2.0	12.0	1.0	1.0
-9722.223	700.0	100.0	100.0	1	0.0	0.0	-0.003	1.0	98.710144	-9.585	0	3.0	2.0	12.0	1.0	1.0
-9722.223	700.0	100.0	100.0	1	0.0	0.0	-0.006	1.0	98.8127	-9.606	0	3.0	2.0	12.0	1.0	1.0
-9722.223	700.0	100.0	100.0	1	0.0	0.0	-0.008	1.0	98.8127	-9.606	0	3.0	2.0	12.0	1.0	1.0
-9722.223	700.0	100.0	99.00498	0	0.0	0.0	-0.011	1.0	98.82479	-9.623	0	3.0	2.0	14.0	2.0	1.0
-9722.223	700.0	100.0	99.00498	0	0.0	0.0	-0.013	1.0	98.82479	-9.631	0	3.0	2.0	14.0	2.0	1.0
0.0	700.0	100.0	99.00498	0	0.0	0.0	-0.015	1.0	99.50191	-9.631	0	3.0	2.0	0.0	2.0	1.0
0.0	700.0	100.0	99.00498	0	0.0	0.0	-0.017	1.0	98.94652	-9.646	0	3.0	2.0	0.0	2.0	1.0
0.0	700.0	100.0	99.00498	0	0.0	0.0	-0.019	1.0	98.94652	-9.651	0	3.0	2.0	0.0	2.0	1.0
0.0	700.0	100.0	99.00498	0	0.0	0.0	-0.021	1.0	97.98377	-9.651	0	3.0	2.0	0.0	2.0	1.0
0.0	700.0	100.0	99.00498	0	0.0	0.0	-0.023	1.0	98.65209	-8.335	0	3.0	2.0	0.0	2.0	1.0
0.0	700.0	100.0	99.00498	0	0.0	0.0	-0.024	1.0	98.65209	-8.335	0	3.0	2.0	0.0	2.0	1.0
0.0	700.0	100.0	99.00498	0	0.0	0.0	-0.026	1.0	98.13344	-7.745	0	3.0	2.0	0.0	2.0	1.0
0.0	700.0	100.0	99.00498	0	0.0	0.0	-0.027	1.0	97.67498	-6.689	0	3.0	2.0	0.0	2.0	1.0
0.0	700.0	100.0	99.00498	0	0.0	0.0	-0.028	1.0	98.13034	-6.689	0	3.0	2.0	0.0	2.0	1.0
0.0	700.0	100.0	99.00498	0	0.0	0.0	-0.029	1.0	98.2878	-6.216	0	3.0	2.0	0.0	2.0	1.0
0.0	700.0	100.0	99.00498	0	0.0	0.0	-0.031	1.0	98.2878	-5.368	0	3.0	2.0	0.0	2.0	1.0
0.0	700.0	100.0	99.00498	0	0.0	0.0	-0.031	1.0	98.141624	-5.368	0	3.0	2.0	0.0	2.0	1.0
0.0	700.0	100.0	99.00498	0	0.0	0.0	-0.032	1.0	97.74198	-4.635	0	3.0	2.0	0.0	2.0	1.0
0.0	700.0	100.0	99.00498	0	0.0	0.0	-0.033	1.0	97.74198	-4.635	0	3.0	2.0	0.0	2.0	1.0
0.0	700.0	100.0	99.00498	0	0.0	0.0	-0.034	1.0	97.835655	-4.307	0	3.0	2.0	0.0	2.0	1.0
0.0	700.0	100.0	99.00498	0	0.0	0.0	-0.034	1.0	97.835655	-3.72	0	3.0	2.0	0.0	2.0	1.0
0.0	700.0	100.0	99.00498	0	0.0	0.0	-0.035	1.0	97.8998	-3.72	0	3.0	2.0	0.0	2.0	1.0
0.0	700.0	100.0	99.00498	0	0.0	0.0	-0.035	1.0	97.41715	-3.457	0	3.0	2.0	0.0	2.0	1.0
0.0	700.0	100.0	99.00498	0	0.0	0.0	-0.035	1.0	97.87956	-2.985	0	3.0	2.0	0.0	2.0	1.0
0.0	700.0	100.0	99.00498	0	0.0	0.0	-0.035	1.0	97.668495	-2.985	0	3.0	2.0	0.0	2.0	1.0
0.0	700.0	100.0	99.00498	0	0.0	0.0	-0.036	1.0	98.99057	-2.774	0	3.0	2.0	0.0	2.0	1.0
0.0	700.0	100.0	99.00498	0	0.0	0.0	-0.036	1.0	98.99057	-2.774	0	3.0	2.0	0.0	2.0	1.0
0.0	700.0	100.0	99.00498	0	0.0	0.0	-0.036	1.0	99.05052	-2.395	0	3.0	2.0	0.0	2.0	1.0
0.0	700.0	100.0	99.00498	0	0.0	0.0	-0.036	1.0	99.05052	-2.068	0	3.0	2.0	0.0	2.0	1.0
0.0	700.0	100.0	99.00498	0	0.0	0.0	-0.036	1.0	98.153534	-2.068	0	3.0	2.0	0.0	2.0	1.0
0.0	700.0	100.0	99.00498	0	0.0	0.0	-0.036	1.0	99.46363	-1.922	0	3.0	2.0	0.0	2.0	1.0
0.0	700.0	100.0	99.00498	0	0.0	0.0	-0.036	1.0	99.60144	-1.66	0	3.0	2.0	0.0	2.0	1.0
0.0	700.0	100.0	99.00498	0	0.0	0.0	-0.035	1.0	99.33525	-1.66	0	3.0	2.0	1.0	2.0	1.0
0.0	700.0	100.0	99.00498	0	0.0	0.0	-0.035	1.0	98.613495	-1.542	1	3.0	2.0	2.0	2.0	1.0
0.0	700.0	100.0	99.00498	0	0.0	0.0	-0.035	1.0	98.613495	-1.542	1	3.0	2.0	2.0	2.0	1.0
13888.89	1000.0	100.0	99.00498	0	0.0	0.0	-0.034	1.0	98.3709	-1.332	1	3.0	2.0	4.0	2.0	1.0
13888.89	1000.0	100.0	99.00498	0	0.0	0.0	-0.034	1.0	98.3709	-1.237	1	3.0	2.0	4.0	2.0	1.0
13888.89	1000.0	100.0	99.00498	0	0.0	0.0	-0.033	1.0	98.63017	-1.237	1	3.0	2.0	4.0	2.0	1.0
13888.89	1000.0	100.0	99.00498	0	0.0	0.0	-0.032	1.0	98.354805	-1.068	1	3.0	2.0	4.0	2.0	1.0
13888.89	1000.0	100.0	99.00498	0	0.0	0.0	-0.031	1.0	98.354805	-0.009	1	3.0	2.0	4.0	2.0	1.0
13888.89	1000.0	100.0	99.00498	0	0.0	0.0	-0.03	1.0	98.15398	-0.009	1	3.0	2.0	4.0	2.0	1.0
13888.89	1000.0	100.0	99.00498	0	0.0	0.0	-0.028	1.0	98.216095	1.886	1	3.0	2.0	4.0	2.0	1.0
13888.89	1000.0	100.0	99.00498	0	0.0	0.0	-0.027	1.0	98.216095	1.886	1	3.0	2.0	4.0	2.0	1.0
13888.89	1000.0	100.0	99.00498	0	0.0	0.0	-0.024	1.0	97.731285	3.526	1	3.0	2.0	4.0	2.0	1.0
13888.89	1000.0	100.0	99.00498	0	0.0	0.0	-0.022	1.0	97.731285	4.261	1	3.0	2.0	4.0	2.0	1.0
13888.89	1000.0	100.0	99.00498	0	0.0	0.0	-0.02	1.0	97.97715	4.261	1	3.0	2.0	4.0	2.0	1.0
13888.89	1000.0	100.0	99.00498	0	0.0	0.0	-0.018	1.0	97.55109	5.575	1	3.0	2.0	4.0	2.0	1.0
13888.89	1000.0	100.0	99.00498	0	0.0	0.0	-0.016	1.0	97.55109	6.164	1	3.0	2.0	4.0	2.0	1.0
13888.89	1000.0	100.0	99.00498	0	0.0	0.0	-0.014	1.0	97.77187	6.164	1	3.0	2.0	4.0	2.0	1.0
13888.89	1000.0	100.0	99.00498	0	0.0	0.0	-0.011	1.0	98.108765	7.221	1	3.0	2.0	4.0	2.0	1.0
13888.89	1000.0	100.0	99.00498	0	0.0	0.0	-0.009	1.0	98.108765	7.221	1	3.0	2.0	4.0	2.0	1.0
13888.89	1000.0	100.0	99.00498	0	0.0	0.0	-0.006	1.0	97.338936	7.694	1	3.0	2.0	5.0	2.0	1.0
13888.89	1000.0	100.0	99.00498	0	0.0	0.0	-0.004	1.0	97.338936	8.541	1	3.0	2.0	5.0	2.0	1.0
13888.89	1000.0	100.0	99.00498	0	0.0	0.0	-0.001	1.0	97.29039	8.541	1	3.0	2.0	5.0	2.0	1.0
13888.89	1000.0	100.0	99.00498	0	0.0	0.0	0.001	1.0	96.13597	9.273	1	3.0	2.0	5.0	2.0	1.0
13888.89	1000.0	100.0	99.00498	0	0.0	0.0	0.004	1.0	96.13597	9.601	1	3.0	2.0	5.0	2.0	1.0
13888.89	1000.0	100.0	99.00498	0	0.0	0.0	0.007	1.0	96.28291	9.601	1	3.0	2.0	5.0	2.0	1.0
13888.89	1000.0	100.0	99.00498	0	0.0	0.0	0.01	1.0	97.07343	10.187	1	3.0	2.0	5.0	2.0	1.0
13888.89	1000.0	100.0	99.00498	0	0.0	0.0	0.013	1.0	97.07343	10.187	1	3.0	2.0	5.0	2.0	1.0
13888.89	1000.0	100.0	99.00498	0	0.0	0.0	0.017	1.0	98.19908	10.45	1	3.0	2.0	5.0	2.0	1.0
13888.89	1000.0	100.0	99.00498	0	0.0	0.0	0.02	1.0	98.19908	10.922	1	3.0	2.0	5.0	2.0	1.0
13888.89	1000.0	100.0	99.00498	0	0.0	0.0	0.023	1.0	98.60402	10.922	1	3.0	2.0	5.0	2.0	1.0
13888.89	1000.0	100.0	99.00498	0	0.0	0.0	0.026	1.0	98.74292	11.134	1	3.0	2.0	5.0	2.0	1.0
13888.89	1000.0	100.0	99.00498	0	0.0	0.0	0.03	1.0	98.74292	11.511	1	3.0	2.0	5.0	2.0	1.0
13888.89	1000.0	100.0	99.00498	0	0.0	0.0	0.033	1.0	99.32341	11.511	1	3.0	2.0	5.0	2.0	1.0
13888.89	1000.0	100.0	99.00498	0	0.0	0.0	0.036	1.0	98.76446	11.838	1	3.0	2.0	5.0	2.0	1.0
13888.89	1000.0	100.0	99.00498	0	0.0	0.0	0.04	1.0	98.76446	11.838	1	3.0	2.0	5.0	2.0	1.0
13888.89	1000.0	100.0	99.00498	0	0.0	0.0	0.043	1.0	98.8729	11.984	1	3.0	2.0	5.0	2.0	1.0
13888.89	1000.0	100.0	99.00498	0	0.0	0.0	0.047	1.0	98.8729	12.247	1	3.0	2.0	5.0	2.0	1.0
13888.89	1000.0	100.0	99.00498	0	0.0	0.0	0.05	1.0	99.30881	12.247	1	3.0	2.0	5.0	2.0	1.0
13888.89	1000.0	100.0	99.00498	0	0.0	0.0	0.053	1.0	99.31368	12.363	1	3.0	2.0	5.0	2.0	1.0
13888.89	1000.0	100.0	99.00498	0	0.0	0.0	0.056	1.0	99.31368	12.575	1	3.0	2.0	5.0	2.0	1.0
13888.89	1000.0	100.0	99.00498	0	0.0	0.0	0.06	1.0	99.42454	12.575	1	3.0	2.0	5.0	2.0	1.0
13888.89	1000.0	100.0	99.00498	0	0.0	0.0	0.063	1.0	99.88545	12.668	1	3.0	2.0	5.0	2.0	1.0
13888.89	1000.0	100.0	99.00498	0	0.0	0.0	0.066	1.0	99.88545	12.837	1	3.0	2.0	5.0	2.0	1.0
13888.89	1000.0	100.0	99.00498	0	0.0	0.0	0.069	1.0	100.25287	12.837	1	3.0	2.0	5.0	2.0	1.0
13888.89	1000.0	100.0	99.00498	0	0.0	0.0	0.072	1.0	100.25287	12.984	1	3.0	2.0	5.0	2.0	1.0
13888.89	1000.0	100.0	99.00498	0	0.0	0.0	0.075	1.0	100.25086	12.984	1	3.0	2.0	5.0	2.0	1.0
13888.89	1000.0	100.0	99.00498	0	0.0	0.0	0.078	1.0	99.0444	13.049	1	3.0	2.0	5.0	2.0	1.0
13888.89	1000.0	100.0	99.00498	0	0.0	0.0	0.08	1.0	99.0444	13.165	1	3.0	2.0	5.0	2.0	1.0
13888.89	1000.0	100.0	99.00498	0	0.0	0.0	0.083	1.0	99.13144	13.165	1	3.0	2.0	5.0	2.0	1.0
13888.89	1000.0	100.0	99.00498	0	0.0	0.0	0.085	1.0	98.70421	13.218	1	3.0	2.0	5.0	2.0	1.0
13888.89	1000.0	100.0	99.00498	0	0.0	0.0	0.088	1.0	98.70421	13.218	1	3.0	2.0	5.0	2.0	1.0
13888.89	1000.0	100.0	99.00498	0	0.0	0.0	0.09	1.0	98.83075	13.311	1	3.0	2.0	5.0	2.0	1.0
13888.89	1000.0	100.0	99.00498	0	0.0	0.0	0.093	1.0	98.83075	13.394	1	3.0	2.0	5.0	2.0	1.0
13888.89	1000.0	100.0	99.00498	0	0.0	0.0	0.095	1.0	98.768776	13.394	1	3.0	2.0	5.0	2.0	1.0
13888.89	1000.0	100.0	99.00498	0	0.0	0.0	0.098	1.0	98.40268	13.429	1	3.0	2.0	5.0	2.0	1.0
13888.89	1000.0	100.0	99.00498	0	0.0	0.0	0.1	1.0	98.40268	13.495	1	3.0	2.0	5.0	2.0	1.0
13888.89	1000.0	100.0	99.00498	0	0.0	0.0	0.102	1.0	97.39433	13.495	1	3.0	2.0	5.0	2.0	1.0
13888.89	1000.0	100.0	99.00498	0	0.0	0.0	0.104	1.0	98.04914	13.523	1	3.0	2.0	5.0	2.0	1.0
13888.89	1000.0	100.0	99.00498	0	0.0	0.0	0.107	1.0	98.04914	13.523	1	3.0	2.0	5.0	2.0	1.0
13888.89	1000.0	100.0	99.00498	0	0.0	0.0	0.11	1.0	97.43195	13.576	1	3.0	2.0	5.0	2.0	1.0
13888.89	1000.0	100.0	99.00498	0	0.0	0.0	0.112	1.0	97.43195	13.599	1	3.0	2.0	5.0	2.0	1.0
13888.89	1000.0	100.0	99.00498	0	0.0	0.0	0.114	1.0	97.40688	13.599	1	3.0	2.0	5.0	2.0	1.0
13888.89	1000.0	100.0	99.00498	0	0.0	0.0	0.117	1.0	97.18884	13.641	1	3.0	2.0	5.0	2.0	1.0
13888.89	1000.0	100.0	99.00498	0	0.0	0.0	0.119	1.0	97.18884	13.66	1	3.0	2.0	5.0	2.0	1.0
13888.89	1000.0	100.0	99.00498	0	0.0	0.0	0.122	1.0	97.59855	13.66	1	3.0	2.0	5.0	2.0	1.0
13888.89	1000.0	100.0	99.00498	0	0.0	0.0	0.124	1.0	97.612526	13.694	1	3.0	2.0	5.0	2.0	1.0
13888.89	1000.0	100.0	99.00498	0	0.0	0.0	0.127	1.0	97.612526	13.694	1	3.0	2.0	5.0	2.0	1.0
13888.89	1000.0	100.0	99.00498	0	0.0	0.0	0.129	1.0	97.293	13.722	1	3.0	2.0	5.0	2.0	1.0
13888.89	1000.0	100.0	99.00498	0	0.0	0.0	0.131	1.0	97.293	13.736	1	3.0	2.0	5.0	2.0	1.0
13888.89	1000.0	100.0	99.00498	0	0.0	0.0	0.134	1.0	97.60039	13.736	1	3.0	2.0	5.0	2.0	1.0
13888.89	1000.0	100.0	99.00498	0	0.0	0.0	0.136	1.0	96.979126	13.759	1	3.0	2.0	5.0	2.0	1.0
13888.89	1000.0	100.0	99.00498	0	0.0	0.0	0.138	1.0	96.979126	13.77	1	3.0	2.0	5.0	2.0	1.0
13888.89	1000.0	100.0	99.00498	0	0.0	0.0	0.141	1.0	96.81826	13.77	1	3.0	2.0	5.0	2.0	1.0
13888.89	1000.0	100.0	99.00498	0	0.0	0.0	0.143	1.0	96.438354	13.789	1	3.0	2.0	5.0	2.0	1.0
13888.89	1000.0	100.0	99.00498	0	0.0	0.0	0.146	1.0	96.438354	13.789	1	3.0	2.0	5.0	2.0	1.0
13888.89	1000.0	100.0	99.00498	0	0.0	0.0	0.148	1.0	96.79442	13.797	1	3.0	2.0	5.0	2.0	1.0
13888.89	1000.0	100.0	99.00498	0	0.0	0.0	0.151	1.0	96.79442	13.812	1	3.0	2.0	5.0	2.0	1.0
13888.89	1000.0	100.0	99.00498	0	0.0	0.0	0.153	1.0	96.44915	13.812	1	3.0	2.0	5.0	2.0	1.0
13888.89	1000.0	100.0	99.00498	0	0.0	0.0	0.155	1.0	97.051735	13.818	1	3.0	2.0	6.0	2.0	1.0
13888.89	1000.0	100.0	99.00498	0	0.0	0.0	0.158	1.0	97.051735	13.831	1	3.0	2.0	6.0	2.0	1.0
0.0	1000.0	100.0	99.00498	0	0.0	0.0	0.16	1.0	97.01955	13.831	1	4.0	2.0	0.0	2.0	1.0
0.0	1000.0	100.0	99.00498	0	0.0	0.0	0.162	1.0	97.08801	13.835	1	4.0	2.0	0.0	2.0	1.0
0.0	1000.0	100.0	99.00498	0	0.0	0.0	0.164	1.0	97.08801	13.835	1	4.0	2.0	0.0	2.0	1.0
0.0	1000.0	100.0	99.00498	0	0.0	0.0	0.167	1.0	97.62857	13.846	1	4.0	2.0	0.0	2.0	1.0
0.0	1000.0	100.0	99.00498	0	0.0	0.0	0.169	1.0	97.62857	12.866	1	4.0	2.0	0.0	2.0	1.0
0.0	1000.0	100.0	99.00498	0	0.0	0.0	0.171	1.0	98.529884	12.866	1	4.0	2.0	0.0	2.0	1.0
0.0	1000.0	100.0	99.00498	0	0.0	0.0	0.173	1.0	98.25412	11.111	1	4.0	2.0	0.0	2.0	1.0
0.0	1000.0	100.0	99.00498	0	0.0	0.0	0.175	1.0	98.430435	9.595	1	4.0	2.0	0.0	2.0	1.0
0.0	1000.0	100.0	99.00498	0	0.0	0.0	0.177	1.0	98.186516	9.595	1	4.0	2.0	0.0	2.0	1.0
0.0	1000.0	100.0	99.00498	0	0.0	0.0	0.179	1.0	97.83958	8.918	1	4.0	2.0	0.0	2.0	1.0
0.0	1000.0	100.0	99.00498	0	0.0	0.0	0.181	1.0	97.83958	8.918	1	4.0	2.0	0.0	2.0	1.0
0.0	1000.0	100.0	99.00498	0	0.0	0.0	0.184	1.0	97.692726	7.7	1	4.0	2.0	0.0	2.0	1.0
0.0	1000.0	100.0	99.00498	0	0.0	0.0	0.186	1.0	97.692726	7.157	1	4.0	2.0	0.0	2.0	1.0
0.0	1000.0	100.0	99.00498	0	0.0	0.0	0.188	1.0	97.82028	7.157	1	4.0	2.0	0.0	2.0	1.0
0.0	1000.0	100.0	99.00498	0	0.0	0.0	0.19	1.0	98.145966	6.179	1	4.0	2.0	0.0	2.0	1.0
0.0	1000.0	100.0	99.00498	0	0.0	0.0	0.192	1.0	98.145966	5.336	1	4.0	2.0	0.0	2.0	1.0
0.0	1000.0	100.0	99.00498	0	0.0	0.0	0.194	1.0	98.460815	5.336	1	4.0	2.0	0.0	2.0	1.0
0.0	1000.0	100.0	99.00498	0	0.0	0.0	0.197	1.0	98.50478	4.959	1	4.0	2.0	0.0	2.0	1.0
0.0	1000.0	100.0	99.00498	0	0.0	0.0	0.199	1.0	98.50478	4.959	1	4.0	2.0	0.0	2.0	1.0
0.0	1000.0	100.0	99.00498	0	0.0	0.0	0.201	1.0	98.39093	4.283	1	4.0	2.0	0.0	2.0	1.0
0.0	1000.0	100.0	99.00498	0	0.0	0.0	0.203	1.0	98.39093	3.979	1	4.0	2.0	0.0	2.0	1.0
0.0	1000.0	100.0	99.00498	0	0.0	0.0	0.204	1.0	97.76021	3.979	1	4.0	2.0	0.0	2.0	1.0
0.0	1000.0	100.0	99.00498	0	0.0	0.0	0.206	1.0	97.07823	3.436	1	4.0	2.0	0.0	2.0	1.0
0.0	1000.0	100.0	99.00498	0	0.0	0.0	0.207	1.0	97.07823	3.194	1	4.0	2.0	0.0	2.0	1.0
0.0	1000.0	100.0	99.00498	0	0.0	0.0	0.208	1.0	97.41763	3.194	1	4.0	2.0	0.0	2.0	1.0
0.0	1000.0	100.0	99.00498	0	0.0	0.0	0.209	1.0	97.41763	2.758	1	4.0	2.0	0.0	2.0	1.0
0.0	1000.0	100.0	99.00498	0	0.0	0.0	0.21	1.0	98.15475	2.758	1	4.0	2.0	0.0	2.0	1.0
0.0	1000.0	100.0	99.00498	0	0.0	0.0	0.21	1.0	97.98019	2.564	1	4.0	2.0	0.0	2.0	1.0
0.0	1000.0	100.0	99.00498	0	0.0	0.0	0.21	1.0	97.98019	2.213	1	4.0	2.0	0.0	2.0	1.0
0.0	1000.0	100.0	99.00498	0	0.0	0.0	0.21	1.0	97.96827	2.213	1	4.0	2.0	0.0	2.0	1.0
0.0	1000.0	100.0	99.00498	0	0.0	0.0	0.21	1.0	97.729126	1.911	1	4.0	2.0	0.0	2.0	1.0
0.0	1000.0	100.0	99.00498	0	0.0	0.0	0.21	1.0	97.729126	1.776	1	4.0	2.0	0.0	2.0	1.0
0.0	1000.0	100.0	99.00498	0	0.0	0.0	0.209	1.0	98.556015	1.776	1	4.0	2.0	8.0	2.0	1.0
0.0	1000.0	100.0	99.00498	0	0.0	0.0	0.208	1.0	98.076836	1.533	1	4.0	2.0	8.0	2.0	1.0
0.0	1000.0	100.0	99.00498	0	0.0	0.0	0.207	1.0	98.16746	1.533	1	4.0	2.0	11.0	2.0	1.0
-8347.153	600.995	100.0	99.00498	0	0.0	0.0	0.206	1.0	97.606735	1.425	1	4.0	2.0	11.0	2.0	1.0
-8347.153	600.995	100.0	99.00498	0	0.0	0.0	0.204	1.0	97.606735	1.23	1	4.0	2.0	11.0	2.0	1.0
-8347.153	600.995	100.0	99.00498	0	0.0	0.0	0.202	1.0	97.735756	1.23	1	4.0	2.0	11.0	2.0	1.0
-8347.153	600.995	100.0	99.00498	0	0.0	0.0	0.2	1.0	98.1194	1.144	1	4.0	2.0	11.0	2.0	1.0
-8347.153	600.995	100.0	99.00498	0	0.0	0.0	0.198	1.0	98.1194	-0.15	1	4.0	2.0	11.0	2.0	1.0
-8347.153	600.995	100.0	99.00498	0	0.0	0.0	0.195	1.0	97.45684	-0.15	1	4.0	2.0	11.0	2.0	1.0
-8347.153	600.995	100.0	99.00498	0	0.0	0.0	0.192	1.0	97.45684	-1.27	1	4.0	2.0	11.0	2.0	1.0
-8347.153	600.995	100.0	99.00498	0	0.0	0.0	0.188	1.0	97.976616	-1.27	1	4.0	2.0	11.0	2.0	1.0
-8347.153	600.995	100.0	99.00498	0	0.0	0.0	0.185	1.0	97.433556	-1.771	1	4.0	2.0	11.0	2.0	1.0
-8347.153	600.995	100.0	99.00498	0	0.0	0.0	0.182	1.0	97.433556	-2.669	1	4.0	2.0	11.0	2.0	1.0
-8347.153	600.995	100.0	99.00498	0	0.0	0.0	0.178	1.0	96.756454	-2.669	1	4.0	2.0	11.0	2.0	1.0
-8347.153	600.995	100.0	99.00498	0	0.0	0.0	0.174	1.0	97.41167	-3.071	1	4.0	2.0	11.0	2.0	1.0
-8347.153	600.995	100.0	99.00498	0	0.0	0.0	0.17	1.0	97.627686	-3.792	1	4.0	2.0	11.0	2.0	1.0
-8347.153	600.995	100.0	99.00498	0	0.0	0.0	0.166	1.0	97.348915	-3.792	1	4.0	2.0	11.0	2.0	1.0
-8347.153	600.995	100.0	99.00498	0	0.0	0.0	0.162	1.0	97.348915	-4.115	1	4.0	2.0	11.0	2.0	1.0
-8347.153	600.995	100.0	99.00498	0	0.0	0.0	0.157	1.0	96.94236	-4.115	1	4.0	2.0	11.0	2.0	1.0
-8347.153	600.995	100.0	99.00498	0	0.0	0.0	0.152	1.0	96.72699	-4.694	1	4.0	2.0	12.0	2.0	1.0
-8347.153	600.995	100.0	99.00498	0	0.0	0.0	0.147	1.0	96.72699	-4.953	1	4.0	2.0	12.0	2.0	1.0
-8347.153	600.995	100.0	99.00498	0	0.0	0.0	0.142	1.0	96.792305	-4.953	1	4.0	2.0	12.0	2.0	1.0
-8347.153	600.995	100.0	99.00498	0	0.0	0.0	0.137	1.0	96.640465	-5.417	1	4.0	2.0	12.0	2.0	1.0
-8347.153	600.995	100.0	99.00498	0	0.0	0.0	0.131	1.0	96.640465	-5.818	1	4.0	2.0	12.0	2.0	1.0
-8347.153	600.995	100.0	99.00498	0	0.0	0.0	0.126	1.0	96.98665	-5.818	1	4.0	2.0	12.0	2.0	1.0
-8347.153	600.995	100.0	99.00498	0	0.0	0.0	0.121	1.0	96.98665	-5.998	1	4.0	2.0	12.0	2.0	1.0
-8347.153	600.995	100.0	99.00498	0	0.0	0.0	0.116	1.0	97.28677	-5.998	1	4.0	2.0	12.0	2.0	1.0
-8347.153	600.995	100.0	99.00498	0	0.0	0.0	0.111	1.0	96.64489	-6.32	1	4.0	2.0	12.0	2.0	1.0
-8347.153	600.995	100.0	99.00498	0	0.0	0.0	0.106	1.0	96.64489	-6.464	1	4.0	2.0	12.0	2.0	1.0
-8347.153	600.995	100.0	99.00498	0	0.0	0.0	0.101	1.0	96.6503	-6.464	1	4.0	2.0	12.0	2.0	1.0
-8347.153	600.995	100.0	99.00498	0	0.0	0.0	0.096	1.0	97.27596	-6.723	1	4.0	2.0	12.0	2.0	1.0
-8347.153	600.995	100.0	99.00498	0	0.0	0.0	0.091	1.0	97.27596	-6.838	1	4.0	2.0	12.0	2.0	1.0
-8347.153	600.995	100.0	99.00498	0	0.0	0.0	0.086	1.0	97.90013	-6.838	1	4.0	2.0	12.0	2.0	1.0
-8347.153	600.995	100.0	99.00498	0	0.0	0.0	0.081	1.0	97.90013	-7.045	1	4.0	2.0	12.0	2.0	1.0
-8347.153	600.995	100.0	99.00498	0	0.0	0.0	0.076	1.0	98.23809	-7.045	1	4.0	2.0	12.0	2.0	1.0
-8347.153	600.995	100.0	99.00498	0	0.0	0.0	0.072	1.0	98.58554	-7.139	1	4.0	2.0	12.0	2.0	1.0
-8347.153	600.995	100.0	99.00498	0	0.0	0.0	0.067	1.0	98.58554	-7.304	1	4.0	2.0	12.0	2.0	1.0
-8347.153	600.995	100.0	99.00498	0	0.0	0.0	0.063	1.0	97.75645	-7.304	1	4.0	2.0	12.0	2.0	1.0
-8347.153	600.995	100.0	99.00498	0	0.0	0.0	0.059	1.0	98.195724	-7.448	1	4.0	2.0	12.0	2.0	1.0
-8347.153	600.995	100.0	99.00498	0	0.0	0.0	0.054	1.0	98.195724	-7.513	1	4.0	2.0	12.0	2.0	1.0
-8347.153	600.995	100.0	99.00498	0	0.0	0.0	0.05	1.0	97.540596	-7.513	1	4.0	2.0	12.0	2.0	1.0
-8347.153	600.995	100.0	99.00498	0	0.0	0.0	0.046	1.0	97.540596	-7.627	1	4.0	2.0	12.0	2.0	1.0
-8347.153	600.995	100.0	99.00498	1	0.0	0.0	0.042	1.0	96.78731	-7.627	1	4.0	2.0	12.0	2.0	1.0
-8347.153	600.995	100.0	99.00498	1	0.0	0.0	0.038	1.0	97.122055	-7.679	1	4.0	2.0	12.0	2.0	1.0
-8347.153	600.995	100.0	99.00498	1	0.0	0.0	0.035	1.0	97.122055	-7.771	1	4.0	2.0	12.0	2.0	1.0
-8347.153	600.995	100.0	99.00498	1	0.0	0.0	0.031	1.0	97.238716	-7.771	1	4.0	2.0	12.0	2.0	1.0
-8347.153	600.995	100.0	99.00498	1	0.0	0.0	0.028	1.0	97.047554	-7.813	1	4.0	2.0	12.0	2.0	1.0
-8347.153	600.995	100.0	99.00498	1	0.0	0.0	0.024	1.0	97.047554	-7.888	1	4.0	2.0	12.0	2.0	1.0
-8347.153	600.995	100.0	99.00498	1	0.0	0.0	0.021	1.0	95.83675	-7.888	1	4.0	2.0	12.0	2.0	1.0
-8347.153	600.995	100.0	99.00498	1	0.0	0.0	0.018	1.0	95.83675	-7.92	1	4.0	2.0	12.0	2.0	1.0
-8347.153	600.995	100.0	99.00498	1	0.0	0.0	0.014	1.0	96.16252	-7.92	1	4.0	2.0	12.0	2.0	1.0
-8347.153	600.995	100.0	99.00498	1	0.0	0.0	0.011	1.0	95.74512	-7.98	1	4.0	2.0	12.0	2.0	1.0
-8347.153	600.995	100.0	99.00498	1	0.0	0.0	0.008	1.0	95.74512	-8.007	1	4.0	2.0	12.0	2.0	1.0
-8347.153	600.995	100.0	99.00498	1	0.0	0.0	0.005	1.0	96.6489	-8.007	1	4.0	2.0	12.0	2.0	1.0
-8347.153	600.995	100.0	99.00498	1	0.0	0.0	0.002	1.0	97.17098	-8.054	1	4.0	2.0	12.0	2.0	1.0
-8347.153	600.995	100.0	99.00498	1	0.0	0.0	0.0	1.0	97.17098	-8.076	1	4.0	2.0	12.0	2.0	1.0
-8347.153	600.995	100.0	99.00498	1	0.0	0.0	-0.003	1.0	96.912994	-8.076	1	4.0	2.0	12.0	2.0	1.0
-8347.153	600.995	100.0	99.00498	1	0.0	0.0	-0.005	1.0	96.912994	-8.114	1	4.0	2.0	12.0	2.0	1.0
-8347.153	600.995	100.0	99.00498	1	0.0	0.0	-0.008	1.0	96.41579	-8.114	1	4.0	2.0	12.0	2.0	1.0
-8347.153	600.995	100.0	99.00498	0	0.0	0.0	-0.011	1.0	96.691376	-8.147	1	4.0	3.0	14.0	2.0	1.0
-8347.153	600.995	100.0	99.00498	0	0.0	0.0	-0.014	1.0	96.691376	-8.162	1	4.0	3.0	14.0	2.0	1.0
0.0	600.995	100.0	99.00498	0	0.0	0.0	-0.016	1.0	97.00822	-8.162	1	4.0	3.0	0.0	2.0	1.0
0.0	600.995	100.0	99.00498	0	0.0	0.0	-0.019	1.0	96.44484	-8.189	1	4.0	3.0	0.0	2.0	1.0
0.0	600.995	100.0	99.00498	0	0.0	0.0	-0.021	1.0	96.44484	-8.201	1	4.0	3.0	0.0	2.0	1.0
0.0	600.995	100.0	99.00498	0	0.0	0.0	-0.024	1.0	96.108955	-8.201	1	4.0	3.0	0.0	2.0	1.0
0.0	600.995	100.0	99.00498	0	0.0	0.0	-0.026	1.0	96.108955	-7.082	1	4.0	3.0	0.0	2.0	1.0
0.0	600.995	100.0	99.00498	0	0.0	0.0	-0.028	1.0	95.5478	-7.082	1	4.0	3.0	0.0	2.0	1.0
0.0	600.995	100.0	99.00498	0	0.0	0.0	-0.03	1.0	95.910034	-6.581	1	4.0	3.0	0.0	2.0	1.0
0.0	600.995	100.0	99.00498	0	0.0	0.0	-0.031	1.0	95.910034	-5.683	1	4.0	3.0	0.0	2.0	1.0
0.0	600.995	100.0	99.00498	0	0.0	0.0	-0.033	1.0	95.7785	-5.683	1	4.0	3.0	0.0	2.0	1.0
0.0	600.995	100.0	99.00498	0	0.0	0.0	-0.035	1.0	95.26341	-5.281	1	4.0	3.0	0.0	2.0	1.0
0.0	600.995	100.0	99.00498	0	0.0	0.0	-0.036	1.0	95.26341	-4.561	1	4.0	3.0	0.0	2.0	1.0
0.0	600.995	100.0	99.00498	0	0.0	0.0	-0.037	1.0	95.751045	-4.561	1	4.0	3.0	0.0	2.0	1.0
0.0	600.995	100.0	99.00498	0	0.0	0.0	-0.037	1.0	95.751045	-4.238	1	4.0	3.0	0.0	2.0	1.0
0.0	600.995	100.0	99.00498	0	0.0	0.0	-0.038	1.0	96.29125	-4.238	1	4.0	3.0	0.0	2.0	1.0
0.0	600.995	100.0	99.00498	0	0.0	0.0	-0.039	1.0	96.08519	-3.66	1	4.0	3.0	0.0	2.0	1.0
0.0	600.995	100.0	99.00498	0	0.0	0.0	-0.039	1.0	96.08519	-3.401	1	4.0	3.0	0.0	2.0	1.0
0.0	600.995	100.0	99.00498	0	0.0	0.0	-0.039	1.0	96.52481	-3.401	1	4.0	3.0	0.0	2.0	1.0
0.0	600.995	100.0	99.00498	0	0.0	0.0	-0.039	1.0	96.959114	-2.938	1	4.0	3.0	0.0	2.0	1.0
0.0	600.995	100.0	99.00498	0	0.0	0.0	-0.039	1.0	96.959114	-2.729	1	4.0	3.0	0.0	2.0	1.0
0.0	600.995	100.0	99.00498	0	0.0	0.0	-0.039	1.0	95.9099	-2.729	1	4.0	3.0	0.0	2.0	1.0
0.0	600.995	100.0	99.00498	0	0.0	0.0	-0.039	1.0	95.9099	-2.357	1	4.0	3.0	0.0	2.0	1.0
0.0	600.995	100.0	99.00498	0	0.0	0.0	-0.039	1.0	96.30307	-2.357	1	4.0	3.0	0.0	2.0	1.0
0.0	600.995	100.0	99.00498	0	0.0	0.0	-0.039	1.0	96.26934	-2.19	1	4.0	3.0	0.0	2.0	1.0
0.0	600.995	100.0	99.00498	0	0.0	0.0	-0.039	1.0	96.26934	-1.891	1	4.0	3.0	0.0	2.0	1.0
0.0	600.995	100.0	99.00498	0	0.0	0.0	-0.038	1.0	96.66618	-1.891	1	4.0	3.0	1.0	2.0	1.0
0.0	600.995	100.0	99.00498	0	0.0	0.0	-0.038	1.0	96.43564	-1.633	0	4.0	3.0	0.0	2.0	1.0
0.0	600.995	100.0	99.00498	0	0.0	0.0	-0.037	1.0	96.43564	-1.518	0	4.0	3.0	0.0	2.0	1.0
0.0	600.995	100.0	99.00498	0	0.0	0.0	-0.036	1.0	96.81511	-1.518	0	4.0	3.0	0.0	2.0	1.0
0.0	600.995	100.0	99.00498	0	0.0	0.0	-0.035	1.0	96.53783	-1.31	0	4.0	3.0	0.0	2.0	1.0
0.0	600.995	100.0	99.00498	0	0.0	0.0	-0.034	1.0	96.7341	-1.31	0	4.0	3.0	0.0	2.0	1.0
0.0	600.995	100.0	99.00498	0	0.0	0.0	-0.033	1.0	97.0748	-1.217	0	4.0	3.0	0.0	2.0	1.0
0.0	600.995	100.0	99.00498	0	0.0	0.0	-0.031	1.0	97.0748	-1.051	0	4.0	3.0	0.0	2.0	1.0
0.0	600.995	100.0	99.00498	0	0.0	0.0	-0.029	1.0	97.38926	-1.051	0	4.0	3.0	0.0	2.0	1.0
0.0	600.995	100.0	99.00498	0	0.0	0.0	-0.027	1.0	97.22543	-0.977	0	4.0	3.0	0.0	2.0	1.0
0.0	600.995	100.0	99.00498	0	0.0	0.0	-0.026	1.0	97.22543	-0.843	0	4.0	3.0	0.0	2.0	1.0
0.0	600.995	100.0	99.00498	0	0.0	0.0	-0.024	1.0	97.41054	-0.843	0	4.0	3.0	0.0	2.0	1.0
0.0	600.995	100.0	99.00498	0	0.0	0.0	-0.022	1.0	97.41054	-0.728	0	4.0	3.0	0.0	2.0	1.0
0.0	600.995	100.0	99.00498	0	0.0	0.0	-0.02	1.0	98.01975	-0.728	0	4.0	3.0	0.0	2.0	1.0
0.0	600.995	100.0	99.00498	0	0.0	0.0	-0.018	1.0	98.131546	-0.677	0	4.0	3.0	0.0	2.0	1.0
0.0	600.995	100.0	99.00498	0	0.0	0.0	-0.016	1.0	97.76331	-0.584	0	4.0	3.0	0.0	2.0	1.0
0.0	600.995	100.0	99.00498	0	0.0	0.0	-0.013	1.0	97.7214	-0.584	0	4.0	3.0	0.0	2.0	1.0
0.0	600.995	100.0	99.00498	0	0.0	0.0	-0.011	1.0	98.03216	-0.543	0	4.0	3.0	0.0	2.0	1.0
0.0	600.995	100.0	99.00498	0	0.0	0.0	-0.009	1.0	98.03216	-0.468	0	4.0	3.0	0.0	2.0	1.0
0.0	600.995	100.0	99.00498	0	0.0	0.0	-0.007	1.0	96.98652	-0.468	0	4.0	3.0	0.0	2.0	1.0
0.0	600.995	100.0	99.00498	0	0.0	0.0	-0.005	1.0	96.98652	-0.435	0	4.0	3.0	0.0	2.0	1.0
0.0	600.995	100.0	99.00498	0	0.0	0.0	-0.003	1.0	97.648926	-0.435	0	4.0	3.0	0.0	2.0	1.0
0.0	600.995	100.0	99.00498	0	0.0	0.0	0.0	1.0	97.331245	-0.376	0	4.0	3.0	0.0	2.0	1.0
0.0	600.995	100.0	99.00498	0	0.0	0.0	0.001	1.0	97.331245	-0.324	0	4.0	3.0	0.0	2.0	1.0
0.0	600.995	100.0	99.00498	0	0.0	0.0	0.003	1.0	97.98879	-0.324	0	4.0	3.0	0.0	2.0	1.0
0.0	600.995	100.0	99.00498	0	0.0	0.0	0.005	1.0	97.870445	-0.301	0	4.0	3.0	0.0	2.0	1.0
0.0	600.995	100.0	99.00498	0	0.0	0.0	0.007	1.0	97.870445	-0.26	0	4.0	3.0	0.0	2.0	1.0
0.0	600.995	100.0	99.00498	0	0.0	0.0	0.009	1.0	97.38759	-0.26	0	4.0	3.0	0.0	2.0	1.0
0.0	600.995	100.0	99.00498	0	0.0	0.0	0.011	1.0	97.38759	-0.241	0	4.0	3.0	0.0	2.0	1.0
0.0	600.995	100.0	99.00498	0	0.0	0.0	0.013	1.0	97.64909	-0.241	0	4.0	3.0	0.0	2.0	1.0
0.0	600.995	100.0	99.00498	0	0.0	0.0	0.015	1.0	97.85647	-0.208	0	4.0	3.0	0.0	2.0	1.0
0.0	600.995	100.0	99.00498	0	0.0	0.0	0.017	1.0	97.85647	-0.193	0	4.0	3.0	0.0	2.0	1.0
0.0	600.995	100.0	99.00498	0	0.0	0.0	0.019	1.0	97.94371	-0.193	0	4.0	3.0	0.0	2.0	1.0
0.0	600.995	100.0	99.00498	0	0.0	0.0	0.021	1.0	98.18676	-0.167	0	4.0	3.0	0.0	2.0	1.0
0.0	600.995	100.0	99.00498	0	0.0	0.0	0.023	1.0	98.18676	-0.144	0	4.0	3.0	0.0	2.0	1.0
0.0	600.995	100.0	99.00498	0	0.0	0.0	0.026	1.0	97.304726	-0.144	0	4.0	3.0	0.0	2.0	1.0
0.0	600.995	100.0	99.00498	0	0.0	0.0	0.027	1.0	97.304726	-0.134	0	4.0	3.0	0.0	2.0	1.0
0.0	600.995	100.0	99.00498	0	0.0	0.0	0.03	1.0	97.1886	-0.134	0	4.0	3.0	0.0	2.0	1.0
0.0	600.995	100.0	99.00498	0	0.0	0.0	0.032	1.0	97.69953	-0.115	0	4.0	3.0	0.0	2.0	1.0
0.0	600.995	100.0	99.00498	0	0.0	0.0	0.034	1.0	97.69953	-0.107	0	4.0	3.0	0.0	2.0	1.0
0.0	600.995	100.0	99.00498	0	0.0	0.0	0.036	1.0	97.45496	-0.107	0	4.0	3.0	0.0	2.0	1.0
0.0	600.995	100.0	99.00498	0	0.0	0.0	0.038	1.0	98.58111	-0.092	0	4.0	3.0	0.0	2.0	1.0
0.0	600.995	100.0	99.00498	0	0.0	0.0	0.04	1.0	98.58111	-0.086	0	4.0	3.0	0.0	2.0	1.0
0.0	600.995	100.0	99.00498	0	0.0	0.0	0.042	1.0	99.049385	-0.086	0	4.0	3.0	0.0	2.0	1.0
0.0	600.995	100.0	99.00498	0	0.0	0.0	0.044	1.0	99.049385	-0.074	0	4.0	3.0	0.0	2.0	1.0
0.0	600.995	100.0	99.00498	0	0.0	0.0	0.047	1.0	98.74898	-0.074	0	4.0	3.0	0.0	2.0	1.0
0.0	600.995	100.0	99.00498	0	0.0	0.0	0.049	1.0	98.70282	-0.063	0	4.0	3.0	0.0	2.0	1.0
0.0	600.995	100.0	99.00498	0	0.0	0.0	0.051	1.0	98.70282	-0.059	0	4.0	3.0	0.0	2.0	1.0
0.0	600.995	100.0	99.00498	0	0.0	0.0	0.053	1.0	98.758934	-0.059	0	4.0	3.0	0.0	2.0	1.0
0.0	600.995	100.0	99.00498	0	0.0	0.0	0.055	1.0	97.423355	-0.051	0	4.0	3.0	0.0	2.0	1.0
0.0	600.995	100.0	99.00498	0	0.0	0.0	0.057	1.0	97.423355	-0.047	0	4.0	3.0	0.0	2.0	1.0
0.0	600.995	100.0	99.00498	0	0.0	0.0	0.059	1.0	97.5901	-0.047	0	4.0	3.0	0.0	2.0	1.0
0.0	600.995	100.0	99.00498	0	0.0	0.0	0.061	1.0	98.523544	-0.04	0	4.0	3.0	0.0	2.0	1.0
0.0	600.995	100.0	99.00498	0	0.0	0.0	0.063	1.0	98.455185	-0.04	0	4.0	3.0	0.0	2.0	1.0
0.0	600.995	100.0	99.00498	0	0.0	0.0	0.065	1.0	98.28919	-0.037	0	4.0	3.0	0.0	2.0	1.0
0.0	600.995	100.0	99.00498	0	0.0	0.0	0.067	1.0	98.28919	-0.032	0	4.0	3.0	0.0	2.0	1.0
0.0	600.995	100.0	99.00498	0	0.0	0.0	0.069	1.0	97.68047	-0.032	0	4.0	3.0	0.0	2.0	1.0
0.0	600.995	100.0	99.00498	0	0.0	0.0	0.071	1.0	98.17885	-0.03	0	4.0	3.0	0.0	2.0	1.0
0.0	600.995	100.0	99.00498	0	0.0	0.0	0.073	1.0	98.17885	-0.025	0	4.0	3.0	0.0	2.0	1.0
0.0	600.995	100.0	99.00498	0	0.0	0.0	0.075	1.0	98.07009	-0.025	0	4.0	3.0	0.0	2.0	1.0
0.0	600.995	100.0	99.00498	0	0.0	0.0	0.078	1.0	98.07009	-0.022	0	4.0	3.0	0.0	2.0	1.0
0.0	600.995	100.0	99.00498	0	0.0	0.0	0.08	1.0	97.668564	-0.022	0	4.0	3.0	0.0	2.0	1.0
0.0	600.995	100.0	99.00498	0	0.0	0.0	0.082	1.0	97.67413	-0.02	0	4.0	3.0	0.0	2.0	1.0
0.0	600.995	100.0	99.00498	0	0.0	0.0	0.084	1.0	97.67413	-0.017	0	4.0	3.0	0.0	2.0	1.0
0.0	600.995	100.0	99.00498	0	0.0	0.0	0.086	1.0	96.887596	-0.017	0	4.0	3.0	0.0	2.0	1.0
0.0	600.995	100.0	99.00498	0	0.0	0.0	0.088	1.0	98.69637	-0.016	0	4.0	3.0	0.0	2.0	1.0
0.0	600.995	100.0	99.00498	0	0.0	0.0	0.091	1.0	98.69637	-0.013	0	4.0	3.0	0.0	2.0	1.0
0.0	600.995	100.0	99.00498	0	0.0	0.0	0.093	1.0	98.53172	-0.013	0	4.0	3.0	0.0	2.0	1.0
0.0	600.995	100.0	99.00498	0	0.0	0.0	0.095	1.0	98.53172	-0.012	0	4.0	3.0	0.0	2.0	1.0
0.0	600.995	100.0	99.00498	0	0.0	0.0	0.097	1.0	97.85522	-0.012	0	4.0	3.0	0.0	2.0	1.0
0.0	600.995	100.0	99.00498	0	0.0	0.0	0.099	1.0	97.96405	-0.011	0	4.0	3.0	0.0	2.0	1.0
0.0	600.995	100.0	99.00498	0	0.0	0.0	0.101	1.0	97.96405	-0.009	0	4.0	3.0	0.0	2.0	1.0
0.0	600.995	100.0	99.00498	0	0.0	0.0	0.103	1.0	97.41014	-0.009	0	4.0	3.0	0.0	2.0	1.0
0.0	600.995	100.0	99.00498	0	0.0	0.0	0.105	1.0	96.866005	-0.008	0	4.0	3.0	0.0	2.0	1.0
0.0	600.995	100.0	99.00498	0	0.0	0.0	0.107	1.0	96.866005	-0.007	0	4.0	3.0	0.0	2.0	1.0
0.0	600.995	100.0	99.00498	0	0.0	0.0	0.109	1.0	97.09697	-0.007	0	4.0	3.0	0.0	2.0	1.0
0.0	600.995	100.0	99.00498	0	0.0	0.0	0.111	1.0	97.09697	-0.006	0	4.0	3.0	0.0	2.0	1.0
0.0	600.995	100.0	99.00498	0	0.0	0.0	0.113	1.0	96.97796	-0.006	0	4.0	3.0	0.0	2.0	1.0
0.0	600.995	100.0	99.00498	0	0.0	0.0	0.115	1.0	97.362755	-0.005	0	4.0	3.0	0.0	2.0	1.0
0.0	600.995	100.0	99.00498	0	0.0	0.0	0.117	1.0	97.362755	-0.005	0	4.0	3.0	0.0	2.0	1.0
0.0	600.995	100.0	99.00498	0	0.0	0.0	0.119	1.0	97.77098	-0.005	0	4.0	3.0	0.0	2.0	1.0
0.0	600.995	100.0	99.00498	0	0.0	0.0	0.121	1.0	97.153404	-0.004	0	4.0	3.0	0.0	2.0	1.0
0.0	600.995	100.0	99.00498	0	0.0	0.0	0.123	1.0	97.153404	-0.003	0	4.0	3.0	0.0	2.0	1.0
0.0	600.995	100.0	99.00498	0	0.0	0.0	0.125	1.0	97.650505	-0.003	0	4.0	3.0	0.0	2.0	1.0
0.0	600.995	100.0	99.00498	0	0.0	0.0	0.127	1.0	97.650505	-0.003	0	4.0	3.0	0.0	2.0	1.0
0.0	600.995	100.0	99.00498	0	0.0	0.0	0.129	1.0	97.166504	-0.003	0	4.0	3.0	0.0	2.0	1.0
0.0	600.995	100.0	99.00498	0	0.0	0.0	0.131	1.0	97.58178	-0.002	0	4.0	3.0	0.0	2.0	1.0
0.0	600.995	100.0	99.00498	0	0.0	0.0	0.133	1.0	97.58178	-0.002	0	4.0	3.0	0.0	2.0	1.0
0.0	600.995	100.0	99.00498	0	0.0	0.0	0.135	1.0	97.824234	-0.002	0	4.0	3.0	0.0	2.0	1.0
0.0	600.995	100.0	99.00498	0	0.0	0.0	0.136	1.0	97.31899	-0.001	0	4.0	3.0	0.0	2.0	1.0
0.0	600.995	100.0	99.00498	0	0.0	0.0	0.138	1.0	97.31899	-0.001	0	4.0	3.0	0.0	2.0	1.0
0.0	600.995	100.0	99.00498	0	0.0	0.0	0.14	1.0	97.58332	-0.001	0	4.0	3.0	0.0	2.0	1.0
0.0	600.995	100.0	99.00498	0	0.0	0.0	0.142	1.0	97.851715	-0.001	0	4.0	3.0	0.0	2.0	1.0
0.0	600.995	100.0	99.00498	0	0.0	0.0	0.144	1.0	97.77706	-0.001	0	4.0	3.0	0.0	2.0	1.0
0.0	600.995	100.0	99.00498	0	0.0	0.0	0.146	1.0	97.68166	-0.001	0	4.0	3.0	0.0	2.0	1.0
0.0	600.995	100.0	99.00498	0	0.0	0.0	0.148	1.0	97.68166	0.0	0	4.0	3.0	0.0	2.0	1.0
0.0	600.995	100.0	99.00498	0	0.0	0.0	0.15	1.0	97.08225	0.0	0	4.0	3.0	0.0	2.0	1.0
0.0	600.995	100.0	99.00498	0	0.0	0.0	0.152	1.0	96.43524	0.0	0	4.0	3.0	0.0	2.0	1.0
0.0	600.995	100.0	99.00498	0	0.0	0.0	0.154	1.0	96.43524	0.0	0	4.0	3.0	0.0	2.0	1.0
0.0	600.995	100.0	99.00498	0	0.0	0.0	0.156	1.0	95.95339	0.0	0	4.0	3.0	0.0	2.0	1.0
0.0	600.995	100.0	99.00498	0	0.0	0.0	0.158	1.0	95.95339	0.0	0	4.0	3.0	0.0	2.0	1.0
0.0	600.995	100.0	99.00498	0	0.0	0.0	0.16	1.0	97.27895	0.0	0	4.0	3.0	0.0	2.0	1.0
0.0	600.995	100.0	99.00498	0	0.0	0.0	0.162	1.0	97.64867	0.0	0	4.0	3.0	0.0	2.0	1.0
0.0	600.995	100.0	99.00498	0	0.0	0.0	0.163	1.0	97.64867	0.0	0	4.0	3.0	0.0	2.0	1.0
0.0	600.995	100.0	99.00498	0	0.0	0.0	0.165	1.0	97.30439	0.0	0	4.0	3.0	0.0	2.0	1.0
0.0	600.995	100.0	99.00498	0	0.0	0.0	0.167	1.0	97.55409	0.0	0	4.0	3.0	0.0	2.0	1.0
0.0	600.995	100.0	99.00498	0	0.0	0.0	0.169	1.0	97.55409	0.0	0	4.0	3.0	0.0	2.0	1.0
0.0	600.995	100.0	99.00498	0	0.0	0.0	0.171	1.0	97.27619	0.0	0	4.0	3.0	0.0	2.0	1.0
0.0	600.995	100.0	99.00498	0	0.0	0.0	0.173	1.0	97.27619	0.0	0	4.0	3.0	0.0	2.0	1.0
0.0	600.995	100.0	99.00498	0	0.0	0.0	0.174	1.0	97.4823	0.0	0	4.0	3.0	0.0	2.0	1.0
0.0	600.995	100.0	99.00498	0	0.0	0.0	0.176	1.0	96.203445	0.0	0	4.0	3.0	0.0	2.0	1.0
0.0	600.995	100.0	99.00498	0	0.0	0.0	0.178	1.0	96.203445	0.0	0	4.0	3.0	0.0	2.0	1.0
0.0	600.995	100.0	99.00498	0	0.0	0.0	0.18	1.0	98.177414	0.0	0	4.0	3.0	0.0	2.0	1.0
0.0	600.995	100.0	99.00498	0	0.0	0.0	0.181	1.0	98.16336	0.0	0	4.0	3.0	0.0	2.0	1.0
0.0	600.995	100.0	99.00498	0	0.0	0.0	0.183	1.0	98.16336	0.0	0	4.0	3.0	0.0	2.0	1.0
0.0	600.995	100.0	99.00498	0	0.0	0.0	0.184	1.0	97.89079	0.0	0	4.0	3.0	0.0	2.0	1.0
0.0	600.995	100.0	99.00498	0	0.0	0.0	0.186	1.0	97.89079	0.0	0	4.0	3.0	0.0	2.0	1.0
0.0	600.995	100.0	99.00498	0	0.0	0.0	0.187	1.0	97.92233	0.0	0	4.0	3.0	0.0	2.0	1.0
0.0	600.995	100.0	99.00498	0	0.0	0.0	0.188	1.0	97.58359	0.0	0	4.0	3.0	0.0	2.0	1.0
0.0	600.995	100.0	99.00498	0	0.0	0.0	0.19	1.0	97.58359	0.0	0	4.0	3.0	0.0	2.0	1.0
0.0	600.995	100.0	99.00498	0	0.0	0.0	0.191	1.0	97.67066	0.0	0	4.0	3.0	0.0	2.0	1.0
0.0	600.995	100.0	99.00498	0	0.0	0.0	0.192	1.0	98.05497	0.0	0	4.0	3.0	0.0	2.0	1.0
0.0	600.995	100.0	99.00498	0	0.0	0.0	0.193	1.0	98.05497	0.0	0	4.0	3.0	0.0	2.0	1.0
0.0	600.995	100.0	99.00498	0	0.0	0.0	0.193	1.0	98.463776	0.0	0	4.0	3.0	0.0	2.0	1.0
0.0	600.995	100.0	99.00498	0	0.0	0.0	0.194	1.0	98.463776	0.0	0	4.0	3.0	0.0	2.0	1.0
0.0	600.995	100.0	99.00498	0	0.0	0.0	0.195	1.0	98.57241	0.0	0	4.0	3.0	0.0	2.0	1.0
0.0	600.995	100.0	99.00498	0	0.0	0.0	0.195	1.0	98.65056	0.0	0	4.0	3.0	0.0	2.0	1.0
0.0	600.995	100.0	99.00498	0	0.0	0.0	0.195	1.0	98.65056	0.0	0	4.0	3.0	0.0	2.0	1.0
0.0	600.995	100.0	99.00498	0	0.0	0.0	0.195	1.0	98.51402	0.0	0	4.0	3.0	0.0	2.0	1.0
0.0	600.995	100.0	99.00498	0	0.0	0.0	0.195	1.0	98.75521	0.0	0	4.0	3.0	0.0	2.0	1.0
0.0	600.995	100.0	99.00498	0	0.0	0.0	0.195	1.0	98.75521	0.0	0	4.0	3.0	0.0	2.0	1.0
0.0	600.995	100.0	99.00498	0	0.0	0.0	0.194	1.0	97.97811	0.0	0	4.0	3.0	8.0	2.0	1.0
0.0	600.995	100.0	99.00498	0	0.0	0.0	0.193	1.0	97.83514	0.0	0	4.0	3.0	8.0	2.0	1.0
0.0	600.995	100.0	99.00498	0	0.0	0.0	0.192	1.0	97.84897	0.0	0	4.0	3.0	11.0	2.0	1.0
-6972.084	501.99002	100.0	99.00498	0	0.0	0.0	0.19	1.0	97.41846	0.0	0	4.0	3.0	11.0	2.0	1.0
-6972.084	501.99002	100.0	99.00498	0	0.0	0.0	0.189	1.0	97.41846	0.0	0	4.0	3.0	11.0	2.0	1.0
-6972.084	501.99002	100.0	99.00498	0	0.0	0.0	0.187	1.0	97.57922	0.0	0	4.0	3.0	11.0	2.0	1.0
-6972.084	501.99002	100.0	99.00498	0	0.0	0.0	0.185	1.0	97.80587	0.0	0	4.0	3.0	11.0	2.0	1.0
-6972.084	501.99002	100.0	99.00498	0	0.0	0.0	0.183	1.0	97.80587	-0.951	0	4.0	3.0	11.0	2.0	1.0
-6972.084	501.99002	100.0	99.00498	0	0.0	0.0	0.18	1.0	96.580185	-0.951	0	4.0	3.0	11.0	2.0	1.0
-6972.084	501.99002	100.0	99.00498	0	0.0	0.0	0.178	1.0	96.580185	-1.773	0	4.0	3.0	11.0	2.0	1.0
-6972.084	501.99002	100.0	99.00498	0	0.0	0.0	0.175	1.0	98.44624	-1.773	0	4.0	3.0	11.0	2.0	1.0
-6972.084	501.99002	100.0	99.00498	0	0.0	0.0	0.172	1.0	98.3695	-2.141	0	4.0	3.0	11.0	2.0	1.0
-6972.084	501.99002	100.0	99.00498	0	0.0	0.0	0.169	1.0	98.395424	-2.802	0	4.0	3.0	11.0	2.0	1.0
-6972.084	501.99002	100.0	99.00498	0	0.0	0.0	0.166	1.0	97.77109	-2.802	0	4.0	3.0	11.0	2.0	1.0
-6972.084	501.99002	100.0	99.00498	0	0.0	0.0	0.163	1.0	97.93593	-3.097	0	4.0	3.0	11.0	2.0	1.0
-6972.084	501.99002	100.0	99.00498	0	0.0	0.0	0.16	1.0	97.862885	-3.097	0	4.0	3.0	11.0	2.0	1.0
-6972.084	501.99002	100.0	99.00498	0	0.0	0.0	0.156	1.0	97.64877	-3.628	0	4.0	3.0	11.0	2.0	1.0
-6972.084	501.99002	100.0	99.00498	0	0.0	0.0	0.153	1.0	97.64877	-3.865	0	4.0	3.0	11.0	2.0	1.0
-6972.084	501.99002	100.0	99.00498	0	0.0	0.0	0.15	1.0	98.6711	-3.865	0	4.0	3.0	11.0	2.0	1.0
-6972.084	501.99002	100.0	99.00498	0	0.0	0.0	0.146	1.0	98.06078	-4.289	0	4.0	3.0	12.0	2.0	1.0
-6972.084	501.99002	100.0	99.00498	0	0.0	0.0	0.143	1.0	98.06078	-4.479	0	4.0	3.0	12.0	2.0	1.0
-6972.084	501.99002	100.0	99.00498	0	0.0	0.0	0.139	1.0	97.599846	-4.479	0	4.0	3.0	12.0	2.0	1.0
-6972.084	501.99002	100.0	99.00498	0	0.0	0.0	0.136	1.0	97.8493	-4.82	0	4.0	3.0	12.0	2.0	1.0
-6972.084	501.99002	100.0	99.00498	0	0.0	0.0	0.132	1.0	97.8493	-5.115	0	4.0	3.0	12.0	2.0	1.0
-6972.084	501.99002	100.0	99.00498	0	0.0	0.0	0.128	1.0	97.20485	-5.115	0	4.0	3.0	12.0	2.0	1.0
-6972.084	501.99002	100.0	99.00498	0	0.0	0.0	0.125	1.0	97.20485	-5.247	0	4.0	3.0	12.0	2.0	1.0
-6972.084	501.99002	100.0	99.00498	0	0.0	0.0	0.121	1.0	97.1897	-5.247	0	4.0	3.0	12.0	2.0	1.0
-6972.084	501.99002	100.0	99.00498	0	0.0	0.0	0.117	1.0	97.81587	-5.483	0	4.0	3.0	12.0	2.0	1.0
-6972.084	501.99002	100.0	99.00498	0	0.0	0.0	0.114	1.0	97.81587	-5.589	0	4.0	3.0	12.0	2.0	1.0
-6972.084	501.99002	100.0	99.00498	0	0.0	0.0	0.11	1.0	97.76169	-5.589	0	4.0	3.0	12.0	2.0	1.0
-6972.084	501.99002	100.0	99.00498	0	0.0	0.0	0.107	1.0	97.11378	-5.779	0	4.0	3.0	12.0	2.0	1.0
-6972.084	501.99002	100.0	99.00498	0	0.0	0.0	0.103	1.0	97.11378	-5.864	0	4.0	3.0	12.0	2.0	1.0
-6972.084	501.99002	100.0	99.00498	0	0.0	0.0	0.1	1.0	96.87085	-5.864	0	4.0	3.0	12.0	2.0	1.0
-6972.084	501.99002	100.0	99.00498	0	0.0	0.0	0.096	1.0	96.87085	-6.016	0	4.0	3.0	12.0	2.0	1.0
-6972.084	501.99002	100.0	99.00498	0	0.0	0.0	0.093	1.0	96.98111	-6.016	0	4.0	3.0	12.0	2.0	1.0
-6972.084	501.99002	100.0	99.00498	0	0.0	0.0	0.09	1.0	97.521996	-6.148	0	4.0	3.0	12.0	2.0	1.0
-6972.084	501.99002	100.0	99.00498	0	0.0	0.0	0.086	1.0	97.521996	-6.207	0	4.0	3.0	12.0	2.0	1.0
-6972.084	501.99002	100.0	99.00498	0	0.0	0.0	0.083	1.0	97.654106	-6.207	0	4.0	3.0	12.0	2.0	1.0
-6972.084	501.99002	100.0	99.00498	0	0.0	0.0	0.08	1.0	96.61707	-6.312	0	4.0	3.0	12.0	2.0	1.0
-6972.084	501.99002	100.0	99.00498	0	0.0	0.0	0.077	1.0	96.61707	-6.359	0	4.0	3.0	12.0	2.0	1.0
-6972.084	501.99002	100.0	99.00498	0	0.0	0.0	0.074	1.0	97.171326	-6.359	0	4.0	3.0	12.0	2.0	1.0
-6972.084	501.99002	100.0	99.00498	0	0.0	0.0	0.071	1.0	97.171326	-6.444	0	4.0	3.0	12.0	2.0	1.0
-6972.084	501.99002	100.0	99.00498	0	0.0	0.0	0.068	1.0	97.766624	-6.444	0	4.0	3.0	12.0	2.0	1.0
-6972.084	501.99002	100.0	99.00498	0	0.0	0.0	0.066	1.0	98.06981	-6.482	0	4.0	3.0	12.0	2.0	1.0
-6972.084	501.99002	100.0	99.00498	0	0.0	0.0	0.063	1.0	98.06981	-6.55	0	4.0	3.0	12.0	2.0	1.0
-6972.084	501.99002	100.0	99.00498	0	0.0	0.0	0.06	1.0	97.12077	-6.55	0	4.0	3.0	12.0	2.0	1.0
-6972.084	501.99002	100.0	99.00498	0	0.0	0.0	0.058	1.0	96.044014	-6.58	0	4.0	3.0	12.0	2.0	1.0
-6972.084	501.99002	100.0	99.00498	0	0.0	0.0	0.056	1.0	96.7044	-6.635	0	4.0	3.0	12.0	2.0	1.0
-6972.084	501.99002	100.0	99.00498	0	0.0	0.0	0.053	1.0	96.20025	-6.635	0	4.0	3.0	12.0	2.0	1.0
-6972.084	501.99002	100.0	99.00498	0	0.0	0.0	0.051	1.0	96.20025	-6.659	0	4.0	3.0	12.0	2.0	1.0
-6972.084	501.99002	100.0	99.00498	0	0.0	0.0	0.049	1.0	96.890594	-6.659	0	4.0	3.0	12.0	2.0	1.0
-6972.084	501.99002	100.0	99.00498	0	0.0	0.0	0.047	1.0	97.71028	-6.704	0	4.0	3.0	12.0	2.0	1.0
-6972.084	501.99002	100.0	99.00498	0	0.0	0.0	0.045	1.0	97.71028	-6.724	0	4.0	3.0	12.0	2.0	1.0
-6972.084	501.99002	100.0	99.00498	0	0.0	0.0	0.042	1.0	97.3459	-6.724	0	4.0	3.0	12.0	2.0	1.0
-6972.084	501.99002	100.0	99.00498	0	0.0	0.0	0.04	1.0	97.53012	-6.758	0	4.0	3.0	12.0	2.0	1.0
-6972.084	501.99002	100.0	99.00498	0	0.0	0.0	0.038	1.0	97.53012	-6.788	0	4.0	3.0	12.0	2.0	1.0
-6972.084	501.99002	100.0	99.00498	0	0.0	0.0	0.036	1.0	97.14859	-6.788	0	4.0	3.0	12.0	2.0	1.0
-6972.084	501.99002	100.0	99.00498	0	0.0	0.0	0.034	1.0	97.14859	-6.803	0	4.0	3.0	12.0	2.0	1.0
-6972.084	501.99002	100.0	99.00498	0	0.0	0.0	0.032	1.0	97.4263	-6.803	0	4.0	3.0	12.0	2.0	1.0
-6972.084	501.99002	100.0	99.00498	0	0.0	0.0	0.03	1.0	97.23643	-6.826	0	4.0	3.0	12.0	2.0	1.0
-6972.084	501.99002	100.0	99.00498	0	0.0	0.0	0.028	1.0	97.23643	-6.837	0	4.0	3.0	12.0	2.0	1.0
-6972.084	501.99002	100.0	99.00498	0	0.0	0.0	0.027	1.0	97.75428	-6.837	0	4.0	3.0	12.0	2.0	1.0
-6972.084	501.99002	100.0	99.00498	0	0.0	0.0	0.025	1.0	97.63267	-6.857	0	4.0	3.0	12.0	2.0	1.0
-6972.084	501.99002	100.0	99.00498	0	0.0	0.0	0.023	1.0	97.63267	-6.857	0	4.0	3.0	12.0	2.0	1.0
-6972.084	501.99002	100.0	99.00498	0	0.0	0.0	0.021	1.0	96.387474	-6.873	0	4.0	3.0	12.0	2.0	1.0
-6972.084	501.99002	100.0	99.00498	0	0.0	0.0	0.019	1.0	96.387474	-6.882	0	4.0	3.0	12.0	2.0	1.0
-6972.084	501.99002	100.0	99.00498	0	0.0	0.0	0.017	1.0	96.0972	-6.882	0	4.0	3.0	12.0	2.0	1.0
-6972.084	501.99002	100.0	99.00498	0	0.0	0.0	0.015	1.0	96.71601	-6.895	0	4.0	3.0	12.0	2.0	1.0
-6972.084	501.99002	100.0	99.00498	0	0.0	0.0	0.013	1.0	96.71601	-6.902	0	4.0	3.0	12.0	2.0	1.0
-6972.084	501.99002	100.0	99.00498	0	0.0	0.0	0.011	1.0	96.494896	-6.902	0	4.0	3.0	12.0	2.0	1.0
-6972.084	501.99002	100.0	99.00498	0	0.0	0.0	0.009	1.0	96.243164	-6.912	0	4.0	3.0	12.0	2.0	1.0
-6972.084	501.99002	100.0	99.00498	0	0.0	0.0	0.007	1.0	96.243164	-6.916	0	4.0	3.0	12.0	2.0	1.0
-6972.084	501.99002	100.0	99.00498	0	0.0	0.0	0.005	1.0	96.586586	-6.916	0	4.0	3.0	12.0	2.0	1.0
-6972.084	501.99002	100.0	99.00498	0	0.0	0.0	0.003	1.0	96.586586	-6.925	0	4.0	3.0	12.0	2.0	1.0
-6972.084	501.99002	100.0	99.00498	0	0.0	0.0	0.001	1.0	96.82207	-6.925	0	4.0	3.0	12.0	2.0	1.0
-6972.084	501.99002	100.0	99.00498	0	0.0	0.0	0.0	1.0	95.65205	-6.929	0	4.0	3.0	12.0	2.0	1.0
-6972.084	501.99002	100.0	99.00498	0	0.0	0.0	-0.003	1.0	95.65205	-6.936	0	4.0	3.0	12.0	2.0	1.0
-6972.084	501.99002	100.0	99.00498	0	0.0	0.0	-0.005	1.0	96.20039	-6.936	0	4.0	3.0	12.0	2.0	1.0
-6972.084	501.99002	100.0	99.00498	0	0.0	0.0	-0.007	1.0	95.1224	-6.94	0	4.0	3.0	12.0	2.0	1.0
-6972.084	501.99002	100.0	99.00498	0	0.0	0.0	-0.009	1.0	95.1224	-6.945	0	4.0	3.0	12.0	2.0	1.0
-6972.084	501.99002	100.0	97.044556	0	0.0	0.0	-0.011	1.0	94.905464	-6.945	0	4.0	2.0	14.0	3.0	1.0
-6972.084	501.99002	100.0	97.044556	0	0.0	0.0	-0.014	1.0	94.905464	-6.947	0	4.0	2.0	14.0	3.0	1.0
0.0	501.99002	100.0	97.044556	0	0.0	0.0	-0.016	1.0	94.68021	-6.947	0	4.0	2.0	0.0	3.0	1.0
0.0	501.99002	100.0	97.044556	0	0.0	0.0	-0.018	1.0	95.53554	-6.952	0	4.0	2.0	0.0	3.0	1.0
0.0	501.99002	100.0	97.044556	0	0.0	0.0	-0.02	1.0	95.53554	-6.954	0	4.0	2.0	0.0	3.0	1.0
0.0	501.99002	100.0	97.044556	0	0.0	0.0	-0.022	1.0	95.91741	-6.954	0	4.0	2.0	0.0	3.0	1.0
0.0	501.99002	100.0	97.044556	0	0.0	0.0	-0.024	1.0	96.059456	-6.005	0	4.0	2.0	0.0	3.0	1.0
0.0	501.99002	100.0	97.044556	0	0.0	0.0	-0.026	1.0	96.059456	-5.58	0	4.0	2.0	0.0	3.0	1.0
0.0	501.99002	100.0	97.044556	0	0.0	0.0	-0.028	1.0	96.09674	-5.58	0	4.0	2.0	0.0	3.0	1.0
0.0	501.99002	100.0	97.044556	0	0.0	0.0	-0.03	1.0	96.09674	-4.819	0	4.0	2.0	0.0	3.0	1.0
0.0	501.99002	100.0	97.044556	0	0.0	0.0	-0.031	1.0	95.498764	-4.819	0	4.0	2.0	0.0	3.0	1.0
0.0	501.99002	100.0	97.044556	0	0.0	0.0	-0.032	1.0	95.434204	-4.478	0	4.0	2.0	0.0	3.0	1.0
0.0	501.99002	100.0	97.044556	0	0.0	0.0	-0.034	1.0	95.434204	-3.867	0	4.0	2.0	0.0	3.0	1.0
0.0	501.99002	100.0	97.044556	0	0.0	0.0	-0.035	1.0	95.91057	-3.867	0	4.0	2.0	0.0	3.0	1.0
0.0	501.99002	100.0	97.044556	0	0.0	0.0	-0.035	1.0	96.38251	-3.594	0	4.0	2.0	0.0	3.0	1.0
0.0	501.99002	100.0	97.044556	0	0.0	0.0	-0.036	1.0	96.38251	-3.103	0	4.0	2.0	0.0	3.0	1.0
0.0	501.99002	100.0	97.044556	0	0.0	0.0	-0.036	1.0	96.409355	-3.103	0	4.0	2.0	0.0	3.0	1.0
0.0	501.99002	100.0	97.044556	0	0.0	0.0	-0.037	1.0	96.409355	-2.884	0	4.0	2.0	0.0	3.0	1.0
0.0	501.99002	100.0	97.044556	0	0.0	0.0	-0.037	1.0	96.322136	-2.884	0	4.0	2.0	0.0	3.0	1.0
0.0	501.99002	100.0	97.044556	0	0.0	0.0	-0.037	1.0	97.40547	-2.49	0	4.0	2.0	0.0	3.0	1.0
0.0	501.99002	100.0	97.044556	0	0.0	0.0	-0.036	1.0	97.40547	-2.15	0	4.0	2.0	0.0	3.0	1.0
0.0	501.99002	100.0	97.044556	0	0.0	0.0	-0.035	1.0	96.85043	-2.15	0	4.0	2.0	7.0	3.0	1.0
0.0	501.99002	100.0	97.044556	0	0.0	0.0	-0.034	1.0	97.11641	-1.998	0	4.0	2.0	0.0	3.0	1.0
0.0	501.99002	100.0	97.044556	0	0.0	0.0	-0.033	1.0	97.11641	-1.998	0	4.0	2.0	0.0	3.0	1.0
0.0	501.99002	100.0	97.044556	0	0.0	0.0	-0.032	1.0	96.92867	-1.725	0	4.0	2.0	0.0	3.0	1.0
0.0	501.99002	100.0	97.044556	0	0.0	0.0	-0.03	1.0	96.92867	-1.603	0	4.0	2.0	0.0	3.0	1.0
0.0	501.99002	100.0	97.044556	0	0.0	0.0	-0.028	1.0	97.17776	-1.603	0	4.0	2.0	0.0	3.0	1.0
0.0	501.99002	100.0	97.044556	0	0.0	0.0	-0.026	1.0	96.86383	-1.384	0	4.0	2.0	0.0	3.0	1.0
0.0	501.99002	100.0	97.044556	0	0.0	0.0	-0.023	1.0	96.86383	-1.286	0	4.0	2.0	0.0	3.0	1.0
0.0	501.99002	100.0	97.044556	0	0.0	0.0	-0.021	1.0	97.36421	-1.286	0	4.0	2.0	0.0	3.0	1.0
0.0	501.99002	100.0	97.044556	0	0.0	0.0	-0.019	1.0	97.359085	-1.111	0	4.0	2.0	0.0	3.0	1.0
0.0	501.99002	100.0	97.044556	0	0.0	0.0	-0.016	1.0	97.359085	-1.032	0	4.0	2.0	0.0	3.0	1.0
0.0	501.99002	100.0	97.044556	0	0.0	0.0	-0.013	1.0	97.11584	-1.032	0	4.0	2.0	0.0	3.0	1.0
0.0	501.99002	100.0	97.044556	0	0.0	0.0	-0.01	1.0	97.11584	-0.891	0	4.0	2.0	0.0	3.0	1.0
0.0	501.99002	100.0	97.044556	0	0.0	0.0	-0.008	1.0	97.25751	-0.891	0	4.0	2.0	0.0	3.0	1.0
0.0	501.99002	100.0	97.044556	0	0.0	0.0	-0.005	1.0	96.414406	-0.769	0	4.0	2.0	0.0	3.0	1.0
0.0	501.99002	100.0	97.044556	0	0.0	0.0	-0.002	1.0	96.414406	-0.715	0	4.0	2.0	0.0	3.0	1.0
0.0	501.99002	100.0	97.044556	0	0.0	0.0	0.001	1.0	96.863106	-0.715	0	4.0	2.0	0.0	3.0	1.0
0.0	501.99002	100.0	97.044556	0	0.0	0.0	0.004	1.0	96.96815	-0.617	0	4.0	2.0	0.0	3.0	1.0
0.0	501.99002	100.0	97.044556	0	0.0	0.0	0.007	1.0	96.96815	-0.573	0	4.0	2.0	0.0	3.0	1.0
0.0	501.99002	100.0	97.044556	0	0.0	0.0	0.01	1.0	96.86641	-0.573	0	4.0	2.0	0.0	3.0	1.0
0.0	501.99002	100.0	97.044556	0	0.0	0.0	0.013	1.0	97.030174	-0.495	0	4.0	2.0	0.0	3.0	1.0
0.0	501.99002	100.0	97.044556	0	0.0	0.0	0.017	1.0	96.94862	-0.495	0	4.0	2.0	0.0	3.0	1.0
0.0	501.99002	100.0	97.044556	0	0.0	0.0	0.02	1.0	96.634705	-0.46	0	4.0	2.0	0.0	3.0	1.0
0.0	501.99002	100.0	97.044556	0	0.0	0.0	0.023	1.0	96.60221	-0.397	0	4.0	2.0	0.0	3.0	1.0
0.0	501.99002	100.0	97.044556	0	0.0	0.0	0.027	1.0	95.7873	-0.397	0	4.0	2.0	0.0	3.0	1.0
0.0	501.99002	100.0	97.044556	0	0.0	0.0	0.03	1.0	96.44166	-0.343	0	4.0	2.0	0.0	3.0	1.0
0.0	501.99002	100.0	97.044556	0	0.0	0.0	0.033	1.0	96.44166	-0.343	0	4.0	2.0	0.0	3.0	1.0
0.0	501.99002	100.0	97.044556	0	0.0	0.0	0.036	1.0	96.56398	-0.318	0	4.0	2.0	0.0	3.0	1.0
0.0	501.99002	100.0	97.044556	0	0.0	0.0	0.04	1.0	96.56398	-0.276	0	4.0	2.0	0.0	3.0	1.0
0.0	501.99002	100.0	97.044556	0	0.0	0.0	0.043	1.0	100.7312	-0.276	0	4.0	2.0	0.0	3.0	1.0
0.0	501.99002	100.0	97.044556	0	0.0	0.0	0.046	1.0	99.5446	-0.255	0	4.0	2.0	0.0	3.0	1.0
0.0	501.99002	100.0	97.044556	0	0.0	0.0	0.049	1.0	99.5446	-0.22	0	4.0	2.0	0.0	3.0	1.0
0.0	501.99002	100.0	97.044556	0	0.0	0.0	0.053	1.0	99.84752	-0.22	0	4.0	2.0	0.0	3.0	1.0
0.0	501.99002	100.0	97.044556	0	0.0	0.0	0.056	1.0	99.398476	-0.204	0	4.0	2.0	0.0	3.0	1.0
0.0	501.99002	100.0	97.044556	0	0.0	0.0	0.059	1.0	99.398476	-0.204	0	4.0	2.0	0.0	3.0	1.0
0.0	501.99002	100.0	97.044556	0	0.0	0.0	0.062	1.0	98.36217	-0.176	0	4.0	2.0	0.0	3.0	1.0
0.0	501.99002	100.0	97.044556	0	0.0	0.0	0.065	1.0	98.36217	-0.164	0	4.0	2.0	0.0	3.0	1.0
0.0	501.99002	100.0	97.044556	0	0.0	0.0	0.068	1.0	98.517784	-0.164	0	4.0	2.0	0.0	3.0	1.0
0.0	501.99002	100.0	97.044556	0	0.0	0.0	0.071	1.0	97.63559	-0.141	0	4.0	2.0	0.0	3.0	1.0
0.0	501.99002	100.0	97.044556	0	0.0	0.0	0.074	1.0	97.63559	-0.131	0	4.0	2.0	0.0	3.0	1.0
0.0	501.99002	100.0	97.044556	0	0.0	0.0	0.077	1.0	97.22109	-0.131	0	4.0	2.0	0.0	3.0	1.0
0.0	501.99002	100.0	97.044556	0	0.0	0.0	0.08	1.0	96.89996	-0.113	0	4.0	2.0	0.0	3.0	1.0
0.0	501.99002	100.0	97.044556	0	0.0	0.0	0.083	1.0	96.89996	-0.113	0	4.0	2.0	0.0	3.0	1.0
0.0	501.99002	100.0	97.044556	0	0.0	0.0	0.086	1.0	97.167305	-0.105	0	4.0	2.0	0.0	3.0	1.0
0.0	501.99002	100.0	97.044556	0	0.0	0.0	0.089	1.0	97.167305	-0.09	0	4.0	2.0	0.0	3.0	1.0
0.0	501.99002	100.0	97.044556	0	0.0	0.0	0.092	1.0	96.78784	-0.09	0	4.0	2.0	0.0	3.0	1.0
0.0	501.99002	100.0	97.044556	0	0.0	0.0	0.094	1.0	96.58464	-0.084	0	4.0	2.0	0.0	3.0	1.0
0.0	501.99002	100.0	97.044556	0	0.0	0.0	0.097	1.0	96.58464	-0.072	0	4.0	2.0	0.0	3.0	1.0
0.0	501.99002	100.0	97.044556	0	0.0	0.0	0.1	1.0	95.89213	-0.072	0	4.0	2.0	0.0	3.0	1.0
0.0	501.99002	100.0	97.044556	0	0.0	0.0	0.102	1.0	95.88295	-0.067	0	4.0	2.0	0.0	3.0	1.0
0.0	501.99002	100.0	97.044556	0	0.0	0.0	0.105	1.0	95.88295	-0.067	0	4.0	2.0	0.0	3.0	1.0
0.0	501.99002	100.0	97.044556	0	0.0	0.0	0.107	1.0	95.46526	-0.058	0	4.0	2.0	0.0	3.0	1.0
0.0	501.99002	100.0	97.044556	0	0.0	0.0	0.11	1.0	95.46526	-0.05	0	4.0	2.0	0.0	3.0	1.0
0.0	501.99002	100.0	97.044556	0	0.0	0.0	0.113	1.0	95.01136	-0.05	0	4.0	2.0	0.0	3.0	1.0
0.0	501.99002	100.0	97.044556	0	0.0	0.0	0.115	1.0	95.69644	-0.046	0	4.0	2.0	0.0	3.0	1.0
0.0	501.99002	100.0	97.044556	0	0.0	0.0	0.118	1.0	95.69644	-0.04	0	4.0	2.0	0.0	3.0	1.0
0.0	501.99002	100.0	97.044556	0	0.0	0.0	0.12	1.0	95.89581	-0.04	0	4.0	2.0	0.0	3.0	1.0
0.0	501.99002	100.0	97.044556	0	0.0	0.0	0.123	1.0	95.22616	-0.037	0	4.0	2.0	0.0	3.0	1.0
0.0	501.99002	100.0	97.044556	0	0.0	0.0	0.126	1.0	95.22616	-0.031	0	4.0	2.0	0.0	3.0	1.0
0.0	501.99002	100.0	97.044556	0	0.0	0.0	0.128	1.0	95.70416	-0.031	0	4.0	2.0	0.0	3.0	1.0
0.0	501.99002	100.0	97.044556	0	0.0	0.0	0.131	1.0	95.70416	-0.029	0	4.0	2.0	0.0	3.0	1.0
0.0	501.99002	100.0	97.044556	0	0.0	0.0	0.133	1.0	95.906876	-0.029	0	4.0	2.0	0.0	3.0	1.0
0.0	501.99002	100.0	97.044556	0	0.0	0.0	0.136	1.0	96.21461	-0.025	0	4.0	2.0	0.0	3.0	1.0
0.0	501.99002	100.0	97.044556	0	0.0	0.0	0.138	1.0	96.21461	-0.023	0	4.0	2.0	0.0	3.0	1.0
0.0	501.99002	100.0	97.044556	0	0.0	0.0	0.141	1.0	95.462326	-0.023	0	4.0	2.0	0.0	3.0	1.0
0.0	501.99002	100.0	97.044556	0	0.0	0.0	0.143	1.0	95.449974	-0.02	0	4.0	2.0	0.0	3.0	1.0
0.0	501.99002	100.0	97.044556	0	0.0	0.0	0.145	1.0	95.449974	-0.018	0	4.0	2.0	0.0	3.0	1.0
0.0	501.99002	100.0	97.044556	0	0.0	0.0	0.148	1.0	95.81335	-0.018	0	4.0	2.0	0.0	3.0	1.0
0.0	501.99002	100.0	97.044556	0	0.0	0.0	0.15	1.0	95.81335	-0.016	0	4.0	2.0	0.0	3.0	1.0
0.0	501.99002	100.0	97.044556	0	0.0	0.0	0.153	1.0	96.21688	-0.016	0	4.0	2.0	0.0	3.0	1.0
0.0	501.99002	100.0	97.044556	0	0.0	0.0	0.155	1.0	96.72141	-0.014	0	4.0	2.0	0.0	3.0	1.0
0.0	501.99002	100.0	97.044556	0	0.0	0.0	0.157	1.0	96.72141	-0.012	0	4.0	2.0	0.0	3.0	1.0
0.0	501.99002	100.0	97.044556	0	0.0	0.0	0.159	1.0	96.51254	-0.012	0	4.0	2.0	0.0	3.0	1.0
0.0	501.99002	100.0	97.044556	0	0.0	0.0	0.161	1.0	97.06153	-0.011	0	4.0	2.0	0.0	3.0	1.0
0.0	501.99002	100.0	97.044556	0	0.0	0.0	0.163	1.0	97.06153	-0.011	0	4.0	2.0	0.0	3.0	1.0
0.0	501.99002	100.0	97.044556	0	0.0	0.0	0.165	1.0	97.213264	-0.009	0	4.0	2.0	0.0	3.0	1.0
0.0	501.99002	100.0	97.044556	0	0.0	0.0	0.167	1.0	97.213264	-0.009	0	4.0	2.0	0.0	3.0	1.0
0.0	501.99002	100.0	97.044556	0	0.0	0.0	0.169	1.0	96.51149	-0.009	0	4.0	2.0	0.0	3.0	1.0
0.0	501.99002	100.0	97.044556	0	0.0	0.0	0.171	1.0	96.672134	-0.007	0	4.0	2.0	0.0	3.0	1.0
0.0	501.99002	100.0	97.044556	0	0.0	0.0	0.173	1.0	96.672134	-0.007	0	4.0	2.0	0.0	3.0	1.0
0.0	501.99002	100.0	97.044556	0	0.0	0.0	0.175	1.0	97.31803	-0.007	0	4.0	2.0	0.0	3.0	1.0
0.0	501.99002	100.0	97.044556	0	0.0	0.0	0.176	1.0	97.18299	-0.006	0	4.0	2.0	0.0	3.0	1.0
0.0	501.99002	100.0	97.044556	0	0.0	0.0	0.178	1.0	97.24238	-0.006	0	4.0	2.0	0.0	3.0	1.0
0.0	501.99002	100.0	97.044556	0	0.0	0.0	0.18	1.0	99.16711	-0.005	0	4.0	2.0	0.0	3.0	1.0
0.0	501.99002	100.0	97.044556	0	0.0	0.0	0.182	1.0	99.16711	-0.004	0	4.0	2.0	0.0	3.0	1.0
0.0	501.99002	100.0	97.044556	0	0.0	0.0	0.183	1.0	98.051735	-0.004	0	4.0	2.0	0.0	3.0	1.0
0.0	501.99002	100.0	97.044556	0	0.0	0.0	0.185	1.0	98.65826	-0.003	0	4.0	2.0	0.0	3.0	1.0
0.0	501.99002	100.0	97.044556	0	0.0	0.0	0.186	1.0	98.65826	-0.003	0	4.0	2.0	0.0	3.0	1.0
0.0	501.99002	100.0	97.044556	0	0.0	0.0	0.187	1.0	98.31178	-0.003	0	4.0	2.0	0.0	3.0	1.0
0.0	501.99002	100.0	97.044556	0	0.0	0.0	0.188	1.0	98.03535	-0.002	0	4.0	2.0	0.0	3.0	1.0
0.0	501.99002	100.0	97.044556	0	0.0	0.0	0.189	1.0	98.03535	-0.002	0	4.0	2.0	0.0	3.0	1.0
0.0	501.99002	100.0	97.044556	0	0.0	0.0	0.19	1.0	97.909225	-0.002	0	4.0	2.0	0.0	3.0	1.0
0.0	501.99002	100.0	97.044556	0	0.0	0.0	0.19	1.0	97.909225	-0.002	0	4.0	2.0	0.0	3.0	1.0
0.0	501.99002	100.0	97.044556	0	0.0	0.0	0.191	1.0	97.828125	-0.002	0	4.0	2.0	0.0	3.0	1.0
0.0	501.99002	100.0	97.044556	0	0.0	0.0	0.191	1.0	97.743126	-0.001	0	4.0	2.0	0.0	3.0	1.0
0.0	501.99002	100.0	97.044556	0	0.0	0.0	0.191	1.0	97.743126	-0.001	0	4.0	2.0	0.0	3.0	1.0
0.0	501.99002	100.0	97.044556	0	0.0	0.0	0.19	1.0	97.37054	-0.001	0	4.0	2.0	8.0	3.0	1.0
0.0	501.99002	100.0	97.044556	0	0.0	0.0	0.19	1.0	97.68645	-0.001	0	4.0	2.0	11.0	3.0	1.0
0.0	501.99002	100.0	97.044556	0	0.0	0.0	0.189	1.0	97.68645	-0.001	0	4.0	2.0	11.0	3.0	1.0
-8319.925	599.03455	100.0	97.044556	0	0.0	0.0	0.188	1.0	97.20153	-0.001	0	4.0	2.0	11.0	3.0	1.0
-8319.925	599.03455	100.0	97.044556	0	0.0	0.0	0.186	1.0	97.20153	0.0	0	4.0	2.0	11.0	3.0	1.0
-8319.925	599.03455	100.0	97.044556	0	0.0	0.0	0.185	1.0	97.17981	0.0	0	4.0	2.0	11.0	3.0	1.0
-8319.925	599.03455	100.0	97.044556	0	0.0	0.0	0.183	1.0	97.4298	-0.589	0	4.0	2.0	11.0	3.0	1.0
-8319.925	599.03455	100.0	97.044556	0	0.0	0.0	0.181	1.0	97.4298	-1.136	0	4.0	2.0	11.0	3.0	1.0
-8319.925	599.03455	100.0	97.044556	0	0.0	0.0	0.179	1.0	97.2728	-1.136	0	4.0	2.0	11.0	3.0	1.0
-8319.925	599.03455	100.0	97.044556	0	0.0	0.0	0.176	1.0	97.82906	-2.117	0	4.0	2.0	11.0	3.0	1.0
-8319.925	599.03455	100.0	97.044556	0	0.0	0.0	0.174	1.0	97.82906	-2.117	0	4.0	2.0	11.0	3.0	1.0
-8319.925	599.03455	100.0	97.044556	0	0.0	0.0	0.171	1.0	97.68292	-2.557	0	4.0	2.0	11.0	3.0	1.0
-8319.925	599.03455	100.0	97.044556	0	0.0	0.0	0.168	1.0	97.95168	-3.344	0	4.0	2.0	11.0	3.0	1.0
-8319.925	599.03455	100.0	97.044556	0	0.0	0.0	0.165	1.0	98.4418	-3.344	0	4.0	2.0	11.0	3.0	1.0
-8319.925	599.03455	100.0	97.044556	0	0.0	0.0	0.161	1.0	98.69586	-3.696	0	4.0	2.0	11.0	3.0	1.0
-8319.925	599.03455	100.0	97.044556	0	0.0	0.0	0.158	1.0	98.69586	-4.328	0	4.0	2.0	11.0	3.0	1.0
-8319.925	599.03455	100.0	97.044556	0	0.0	0.0	0.154	1.0	98.43216	-4.328	0	4.0	2.0	11.0	3.0	1.0
-8319.925	599.03455	100.0	97.044556	0	0.0	0.0	0.15	1.0	97.9365	-4.874	0	4.0	2.0	12.0	3.0	1.0
-8319.925	599.03455	100.0	97.044556	0	0.0	0.0	0.147	1.0	97.9365	-4.874	0	4.0	2.0	12.0	3.0	1.0
-8319.925	599.03455	100.0	97.044556	0	0.0	0.0	0.143	1.0	97.57112	-5.118	0	4.0	2.0	12.0	3.0	1.0
-8319.925	599.03455	100.0	97.044556	0	0.0	0.0	0.139	1.0	97.57112	-5.556	0	4.0	2.0	12.0	3.0	1.0
-8319.925	599.03455	100.0	97.044556	0	0.0	0.0	0.134	1.0	98.26769	-5.556	0	4.0	2.0	12.0	3.0	1.0
-8319.925	599.03455	100.0	97.044556	0	0.0	0.0	0.13	1.0	98.00974	-5.752	0	4.0	2.0	12.0	3.0	1.0
-8319.925	599.03455	100.0	97.044556	0	0.0	0.0	0.127	1.0	98.00974	-6.104	0	4.0	2.0	12.0	3.0	1.0
-8319.925	599.03455	100.0	97.044556	0	0.0	0.0	0.123	1.0	97.52393	-6.104	0	4.0	2.0	12.0	3.0	1.0
-8319.925	599.03455	100.0	97.044556	0	0.0	0.0	0.119	1.0	97.66949	-6.261	0	4.0	2.0	12.0	3.0	1.0
-8319.925	599.03455	100.0	97.044556	0	0.0	0.0	0.115	1.0	97.45996	-6.261	0	4.0	2.0	12.0	3.0	1.0
-8319.925	599.03455	100.0	97.044556	0	0.0	0.0	0.111	1.0	96.99469	-6.543	0	4.0	2.0	12.0	3.0	1.0
-8319.925	599.03455	100.0	97.044556	0	0.0	0.0	0.107	1.0	96.99469	-6.67	0	4.0	2.0	12.0	3.0	1.0
-8319.925	599.03455	100.0	97.044556	0	0.0	0.0	0.103	1.0	98.276306	-6.67	0	4.0	2.0	12.0	3.0	1.0
-8319.925	599.03455	100.0	97.044556	0	0.0	0.0	0.1	1.0	97.648346	-6.896	0	4.0	2.0	12.0	3.0	1.0
-8319.925	599.03455	100.0	97.044556	0	0.0	0.0	0.096	1.0	97.648346	-7.091	0	4.0	2.0	12.0	3.0	1.0
-8319.925	599.03455	100.0	97.044556	0	0.0	0.0	0.093	1.0	97.20549	-7.091	0	4.0	2.0	12.0	3.0	1.0
-8319.925	599.03455	100.0	97.044556	0	0.0	0.0	0.089	1.0	96.76567	-7.179	0	4.0	2.0	12.0	3.0	1.0
-8319.925	599.03455	100.0	97.044556	0	0.0	0.0	0.086	1.0	96.76567	-7.337	0	4.0	2.0	12.0	3.0	1.0
-8319.925	599.03455	100.0	97.044556	0	0.0	0.0	0.082	1.0	97.72616	-7.337	0	4.0	2.0	12.0	3.0	1.0
-8319.925	599.03455	100.0	97.044556	0	0.0	0.0	0.079	1.0	97.72616	-7.406	0	4.0	2.0	12.0	3.0	1.0
-8319.925	599.03455	100.0	97.044556	0	0.0	0.0	0.076	1.0	97.72492	-7.406	0	4.0	2.0	12.0	3.0	1.0
-8319.925	599.03455	100.0	97.044556	0	0.0	0.0	0.072	1.0	97.11089	-7.533	0	4.0	2.0	12.0	3.0	1.0
-8319.925	599.03455	100.0	97.044556	0	0.0	0.0	0.069	1.0	97.11089	-7.588	0	4.0	2.0	12.0	3.0	1.0
-8319.925	599.03455	100.0	97.044556	0	0.0	0.0	0.066	1.0	97.48584	-7.588	0	4.0	2.0	12.0	3.0	1.0
-8319.925	599.03455	100.0	97.044556	0	0.0	0.0	0.062	1.0	96.195694	-7.69	0	4.0	2.0	12.0	3.0	1.0
-8319.925	599.03455	100.0	97.044556	0	0.0	0.0	0.059	1.0	96.195694	-7.69	0	4.0	2.0	12.0	3.0	1.0
-8319.925	599.03455	100.0	97.044556	0	0.0	0.0	0.056	1.0	95.50627	-7.735	0	4.0	2.0	12.0	3.0	1.0
-8319.925	599.03455	100.0	97.044556	0	0.0	0.0	0.053	1.0	97.010315	-7.816	0	4.0	2.0	12.0	3.0	1.0
-8319.925	599.03455	100.0	97.044556	0	0.0	0.0	0.05	1.0	96.40255	-7.816	0	4.0	2.0	12.0	3.0	1.0
-8319.925	599.03455	100.0	97.044556	0	0.0	0.0	0.047	1.0	96.74461	-7.852	0	4.0	2.0	12.0	3.0	1.0
-8319.925	599.03455	100.0	97.044556	0	0.0	0.0	0.044	1.0	96.74461	-7.917	0	4.0	2.0	12.0	3.0	1.0
-8319.925	599.03455	100.0	97.044556	0	0.0	0.0	0.041	1.0	96.8286	-7.917	0	4.0	2.0	12.0	3.0	1.0
-8319.925	599.03455	100.0	97.044556	0	0.0	0.0	0.038	1.0	96.536194	-7.973	0	4.0	2.0	12.0	3.0	1.0
-8319.925	599.03455	100.0	97.044556	0	0.0	0.0	0.035	1.0	96.536194	-7.999	0	4.0	2.0	12.0	3.0	1.0
-8319.925	599.03455	100.0	97.044556	0	0.0	0.0	0.033	1.0	97.45362	-7.999	0	4.0	2.0	12.0	3.0	1.0
-8319.925	599.03455	100.0	97.044556	0	0.0	0.0	0.03	1.0	97.45362	-8.044	0	4.0	2.0	12.0	3.0	1.0
-8319.925	599.03455	100.0	97.044556	0	0.0	0.0	0.027	1.0	96.99574	-8.044	0	4.0	2.0	12.0	3.0	1.0
-8319.925	599.03455	100.0	97.044556	0	0.0	0.0	0.025	1.0	96.94009	-8.064	0	4.0	2.0	12.0	3.0	1.0
-8319.925	599.03455	100.0	97.044556	0	0.0	0.0	0.022	1.0	96.94009	-8.1	0	4.0	2.0	12.0	3.0	1.0
-8319.925	599.03455	100.0	97.044556	0	0.0	0.0	0.02	1.0	95.98037	-8.1	0	4.0	2.0	12.0	3.0	1.0
-8319.925	599.03455	100.0	97.044556	1	0.0	0.0	0.018	1.0	96.40022	-8.116	0	4.0	2.0	12.0	3.0	1.0
-8319.925	599.03455	100.0	97.044556	1	0.0	0.0	0.016	1.0	96.40022	-8.116	0	4.0	2.0	12.0	3.0	1.0
-8319.925	599.03455	100.0	97.044556	1	0.0	0.0	0.014	1.0	96.21494	-8.145	0	4.0	2.0	12.0	3.0	1.0
-8319.925	599.03455	100.0	97.044556	1	0.0	0.0	0.012	1.0	96.21494	-8.158	0	4.0	2.0	12.0	3.0	1.0
-8319.925	599.03455	100.0	97.044556	1	0.0	0.0	0.01	1.0	96.51768	-8.158	0	4.0	2.0	12.0	3.0	1.0
-8319.925	599.03455	100.0	97.044556	1	0.0	0.0	0.008	1.0	96.167816	-8.182	0	4.0	2.0	12.0	3.0	1.0
-8319.925	599.03455	100.0	97.044556	1	0.0	0.0	0.007	1.0	96.167816	-8.192	0	4.0	2.0	12.0	3.0	1.0
-8319.925	599.03455	100.0	97.044556	1	0.0	0.0	0.005	1.0	96.1776	-8.192	0	4.0	2.0	12.0	3.0	1.0
[truncated: 5,492 more rows]
