# Supplementary material for: Just noticeable differences for elbow joint torque feedback
Source: Sci Rep. 2021 Dec 7;11:23553. doi: 10.1038/s41598-021-02630-3 (PMC8651665; doi:10.1038/s41598-021-02630-3)
Supplement: Supplementary file 2 — Supplementary Information. [file 41598_2021_2630_MOESM2_ESM.zip › SupplementaryData_ScientificReports_KimAsbeck2021/S3_S2O.csv]

data 1	data 2	data 3	data 4	data 5	data 6	data 7	data 8	data 9	data 10	data 11	data 12	data 13	data 14	data 15	data 16	data 17
0.0	0.0	100.0	100.0	1	0.0	0.0	0.119	1.0	95.73158	0.0	0	0.0	0.0	0.0	0.0	0.0
0.0	0.0	100.0	100.0	1	0.0	0.0	0.116	1.0	95.73158	0.0	0	0.0	0.0	0.0	0.0	0.0
0.0	0.0	100.0	100.0	1	0.0	0.0	0.113	1.0	95.88531	0.0	0	0.0	0.0	0.0	0.0	0.0
0.0	0.0	100.0	100.0	1	0.0	0.0	0.11	1.0	96.07446	0.0	0	0.0	0.0	0.0	0.0	0.0
0.0	0.0	100.0	100.0	1	0.0	0.0	0.107	1.0	96.4373	0.0	0	0.0	0.0	0.0	0.0	0.0
0.0	0.0	100.0	100.0	1	0.0	0.0	0.104	1.0	94.92178	0.0	0	0.0	0.0	0.0	0.0	0.0
0.0	0.0	100.0	100.0	1	0.0	0.0	0.101	1.0	96.65379	0.0	0	0.0	0.0	0.0	0.0	0.0
0.0	0.0	100.0	100.0	1	0.0	0.0	0.098	1.0	96.65379	0.0	0	0.0	0.0	0.0	0.0	0.0
0.0	0.0	100.0	100.0	1	0.0	0.0	0.095	1.0	95.1602	0.0	0	0.0	0.0	0.0	0.0	0.0
0.0	0.0	100.0	100.0	1	0.0	0.0	0.092	1.0	95.1602	0.0	0	0.0	0.0	0.0	0.0	0.0
0.0	0.0	100.0	100.0	1	0.0	0.0	0.089	1.0	96.50383	0.0	0	0.0	0.0	0.0	0.0	0.0
0.0	0.0	100.0	100.0	1	0.0	0.0	0.087	1.0	97.11437	0.0	0	0.0	0.0	0.0	0.0	0.0
0.0	0.0	100.0	100.0	1	0.0	0.0	0.085	1.0	97.11437	0.0	0	0.0	0.0	0.0	0.0	0.0
0.0	0.0	100.0	100.0	1	0.0	0.0	0.082	1.0	96.368286	0.0	0	0.0	0.0	0.0	0.0	0.0
0.0	0.0	100.0	100.0	1	0.0	0.0	0.08	1.0	96.356316	0.0	0	0.0	0.0	0.0	0.0	0.0
0.0	0.0	100.0	100.0	1	0.0	0.0	0.078	1.0	96.356316	0.0	0	0.0	0.0	0.0	0.0	0.0
0.0	0.0	100.0	100.0	1	0.0	0.0	0.076	1.0	96.276596	0.0	0	0.0	0.0	0.0	0.0	0.0
0.0	0.0	100.0	100.0	1	0.0	0.0	0.074	1.0	96.276596	0.0	0	0.0	0.0	0.0	0.0	0.0
0.0	0.0	100.0	100.0	1	0.0	0.0	0.072	1.0	95.91234	0.0	0	0.0	0.0	0.0	0.0	0.0
0.0	0.0	100.0	100.0	1	0.0	0.0	0.07	1.0	95.2523	0.0	0	0.0	0.0	0.0	0.0	0.0
0.0	0.0	100.0	100.0	1	0.0	0.0	0.069	1.0	95.2523	0.0	0	0.0	0.0	0.0	0.0	0.0
0.0	0.0	100.0	100.0	1	0.0	0.0	0.067	1.0	96.01974	0.0	0	0.0	0.0	0.0	0.0	0.0
0.0	0.0	100.0	100.0	1	0.0	0.0	0.065	1.0	95.31137	0.0	0	0.0	0.0	0.0	0.0	0.0
0.0	0.0	100.0	100.0	1	0.0	0.0	0.063	1.0	95.31137	0.0	0	0.0	0.0	0.0	0.0	0.0
0.0	0.0	100.0	100.0	1	0.0	0.0	0.061	1.0	94.96597	0.0	0	0.0	0.0	0.0	0.0	0.0
0.0	0.0	100.0	100.0	1	0.0	0.0	0.059	1.0	94.96597	0.0	0	0.0	0.0	0.0	0.0	0.0
0.0	0.0	100.0	100.0	1	0.0	0.0	0.058	1.0	94.4954	0.0	0	0.0	0.0	0.0	0.0	0.0
0.0	0.0	100.0	100.0	1	0.0	0.0	0.056	1.0	94.78654	0.0	0	0.0	0.0	0.0	0.0	0.0
0.0	0.0	100.0	100.0	1	0.0	0.0	0.054	1.0	94.78654	0.0	0	0.0	0.0	0.0	0.0	0.0
0.0	0.0	100.0	100.0	1	0.0	0.0	0.052	1.0	95.36079	0.0	0	0.0	0.0	0.0	0.0	0.0
0.0	0.0	100.0	100.0	1	0.0	0.0	0.05	1.0	95.36079	0.0	0	0.0	0.0	0.0	0.0	0.0
0.0	0.0	100.0	100.0	1	0.0	0.0	0.048	1.0	95.869896	0.0	0	0.0	0.0	0.0	0.0	0.0
0.0	0.0	100.0	100.0	1	0.0	0.0	0.047	1.0	94.85407	0.0	0	0.0	0.0	0.0	0.0	0.0
0.0	0.0	100.0	100.0	1	0.0	0.0	0.045	1.0	94.85407	0.0	0	0.0	0.0	0.0	0.0	0.0
0.0	0.0	100.0	100.0	1	0.0	0.0	0.043	1.0	95.16354	0.0	0	0.0	0.0	0.0	0.0	0.0
0.0	0.0	100.0	100.0	1	0.0	0.0	0.041	1.0	95.24466	0.0	0	0.0	0.0	0.0	0.0	0.0
0.0	0.0	100.0	100.0	1	0.0	0.0	0.04	1.0	95.24466	0.0	0	0.0	0.0	0.0	0.0	0.0
0.0	0.0	100.0	100.0	1	0.0	0.0	0.038	1.0	95.27595	0.0	0	0.0	0.0	0.0	0.0	0.0
0.0	0.0	100.0	100.0	1	0.0	0.0	0.036	1.0	95.27595	0.0	0	0.0	0.0	0.0	0.0	0.0
0.0	0.0	100.0	100.0	1	0.0	0.0	0.034	1.0	95.640854	0.0	0	0.0	0.0	0.0	0.0	0.0
0.0	0.0	100.0	100.0	1	0.0	0.0	0.032	1.0	95.89881	0.0	0	0.0	0.0	0.0	0.0	0.0
0.0	0.0	100.0	100.0	1	0.0	0.0	0.03	1.0	95.89881	0.0	0	0.0	0.0	0.0	0.0	0.0
0.0	0.0	100.0	100.0	1	0.0	0.0	0.029	1.0	95.722404	0.0	0	0.0	0.0	0.0	0.0	0.0
0.0	0.0	100.0	100.0	1	0.0	0.0	0.027	1.0	95.83604	0.0	0	0.0	0.0	0.0	0.0	0.0
0.0	0.0	100.0	100.0	1	0.0	0.0	0.025	1.0	95.83604	0.0	0	0.0	0.0	0.0	0.0	0.0
0.0	0.0	100.0	100.0	1	0.0	0.0	0.023	1.0	95.33269	0.0	0	0.0	0.0	0.0	0.0	0.0
0.0	0.0	100.0	100.0	1	0.0	0.0	0.022	1.0	95.33269	0.0	0	0.0	0.0	0.0	0.0	0.0
0.0	0.0	100.0	100.0	1	0.0	0.0	0.02	1.0	95.0603	0.0	0	0.0	0.0	0.0	0.0	0.0
0.0	0.0	100.0	100.0	1	0.0	0.0	0.018	1.0	93.865265	0.0	0	0.0	0.0	0.0	0.0	0.0
0.0	0.0	100.0	100.0	1	0.0	0.0	0.017	1.0	93.865265	0.0	0	0.0	0.0	0.0	0.0	0.0
0.0	0.0	100.0	100.0	1	0.0	0.0	0.015	1.0	94.28419	0.0	0	0.0	0.0	0.0	0.0	0.0
0.0	0.0	100.0	100.0	1	0.0	0.0	0.013	1.0	94.55125	0.0	0	0.0	0.0	0.0	0.0	0.0
0.0	0.0	100.0	100.0	1	0.0	0.0	0.012	1.0	94.55125	0.0	0	0.0	0.0	0.0	0.0	0.0
0.0	0.0	100.0	100.0	1	0.0	0.0	0.01	1.0	94.510735	0.0	0	0.0	0.0	0.0	0.0	0.0
0.0	0.0	100.0	100.0	1	0.0	0.0	0.008	1.0	94.68588	0.0	0	0.0	0.0	0.0	0.0	0.0
0.0	0.0	100.0	100.0	1	0.0	0.0	0.007	1.0	94.62282	0.0	0	0.0	0.0	0.0	0.0	0.0
0.0	0.0	100.0	100.0	1	0.0	0.0	0.005	1.0	95.204796	0.0	0	0.0	0.0	0.0	0.0	0.0
0.0	0.0	100.0	100.0	1	0.0	0.0	0.004	1.0	95.204796	0.0	0	0.0	0.0	0.0	0.0	0.0
0.0	0.0	100.0	100.0	1	0.0	0.0	0.002	1.0	95.556465	0.0	0	0.0	0.0	0.0	0.0	0.0
0.0	0.0	100.0	100.0	1	0.0	0.0	0.0	1.0	95.883286	0.0	0	0.0	0.0	0.0	0.0	0.0
0.0	0.0	100.0	100.0	1	0.0	0.0	-0.001	1.0	95.883286	0.0	0	0.0	0.0	0.0	0.0	0.0
0.0	0.0	100.0	100.0	1	0.0	0.0	-0.003	1.0	96.17963	0.0	0	0.0	0.0	0.0	0.0	0.0
0.0	0.0	100.0	100.0	1	0.0	0.0	-0.005	1.0	96.17963	0.0	0	0.0	0.0	0.0	0.0	0.0
0.0	0.0	100.0	100.0	1	0.0	0.0	-0.007	1.0	97.09774	0.0	0	0.0	0.0	0.0	0.0	0.0
0.0	0.0	100.0	100.0	1	0.0	0.0	-0.008	1.0	96.26927	0.0	0	0.0	0.0	0.0	0.0	0.0
0.0	0.0	100.0	100.0	1	0.0	0.0	-0.01	1.0	97.307205	0.0	0	0.0	0.0	0.0	0.0	0.0
0.0	0.0	100.0	100.0	1	0.0	0.0	-0.012	1.0	97.43616	0.0	0	0.0	0.0	7.0	0.0	0.0
0.0	0.0	100.0	100.0	1	0.0	0.0	-0.014	1.0	97.56098	0.0	0	0.0	0.0	0.0	0.0	0.0
0.0	0.0	100.0	100.0	1	0.0	0.0	-0.016	1.0	97.56098	0.0	0	0.0	0.0	0.0	0.0	0.0
0.0	0.0	100.0	100.0	1	0.0	0.0	-0.018	1.0	98.318085	0.0	0	0.0	0.0	0.0	0.0	0.0
0.0	0.0	100.0	100.0	1	0.0	0.0	-0.019	1.0	98.318085	0.0	0	0.0	0.0	0.0	0.0	0.0
0.0	0.0	100.0	100.0	1	0.0	0.0	-0.021	1.0	97.87332	0.0	0	0.0	0.0	0.0	0.0	0.0
0.0	0.0	100.0	100.0	1	0.0	0.0	-0.022	1.0	98.08625	0.0	0	0.0	0.0	0.0	0.0	0.0
0.0	0.0	100.0	100.0	1	0.0	0.0	-0.023	1.0	98.08625	0.0	0	0.0	0.0	0.0	0.0	0.0
0.0	0.0	100.0	100.0	1	0.0	0.0	-0.024	1.0	97.92922	0.0	0	0.0	0.0	0.0	0.0	0.0
0.0	0.0	100.0	100.0	1	0.0	0.0	-0.025	1.0	97.97144	0.0	0	0.0	0.0	0.0	0.0	0.0
0.0	0.0	100.0	100.0	1	0.0	0.0	-0.026	1.0	97.97144	0.0	0	0.0	0.0	0.0	0.0	0.0
0.0	0.0	100.0	100.0	1	0.0	0.0	-0.027	1.0	97.036446	0.0	0	0.0	0.0	0.0	0.0	0.0
0.0	0.0	100.0	100.0	1	0.0	0.0	-0.027	1.0	97.036446	0.0	0	0.0	0.0	0.0	0.0	0.0
0.0	0.0	100.0	100.0	1	0.0	0.0	-0.027	1.0	96.81581	0.0	0	0.0	0.0	0.0	0.0	0.0
0.0	0.0	100.0	100.0	1	0.0	0.0	-0.026	1.0	97.6194	0.0	0	0.0	0.0	0.0	0.0	0.0
0.0	0.0	100.0	100.0	1	0.0	0.0	-0.025	1.0	97.6194	0.0	0	0.0	0.0	0.0	0.0	0.0
0.0	0.0	100.0	100.0	1	0.0	0.0	-0.024	1.0	97.37786	0.0	0	0.0	0.0	0.0	0.0	0.0
0.0	0.0	100.0	100.0	1	0.0	0.0	-0.022	1.0	97.648415	0.0	0	0.0	0.0	0.0	0.0	0.0
0.0	0.0	100.0	100.0	1	0.0	0.0	-0.021	1.0	97.648415	0.0	0	0.0	0.0	0.0	0.0	0.0
0.0	0.0	100.0	100.0	1	0.0	0.0	-0.018	1.0	97.33904	0.0	0	0.0	0.0	0.0	0.0	0.0
0.0	0.0	100.0	100.0	1	0.0	0.0	-0.016	1.0	97.33904	0.0	0	0.0	0.0	0.0	0.0	0.0
0.0	0.0	100.0	100.0	1	0.0	0.0	-0.013	1.0	97.110275	0.0	0	0.0	0.0	0.0	0.0	0.0
0.0	0.0	100.0	100.0	1	0.0	0.0	-0.01	1.0	96.94862	0.0	0	0.0	0.0	0.0	0.0	0.0
0.0	0.0	100.0	100.0	1	0.0	0.0	-0.007	1.0	96.94862	0.0	0	0.0	0.0	0.0	0.0	0.0
0.0	0.0	100.0	100.0	1	0.0	0.0	-0.004	1.0	97.14489	0.0	0	0.0	0.0	0.0	0.0	0.0
0.0	0.0	100.0	100.0	1	0.0	0.0	-0.001	1.0	95.94342	0.0	0	0.0	0.0	0.0	0.0	0.0
0.0	0.0	100.0	100.0	1	0.0	0.0	0.002	1.0	95.94342	0.0	0	0.0	0.0	0.0	0.0	0.0
0.0	0.0	100.0	100.0	1	0.0	0.0	0.006	1.0	95.8443	0.0	0	0.0	0.0	0.0	0.0	0.0
0.0	0.0	100.0	100.0	1	0.0	0.0	0.009	1.0	96.72468	0.0	0	0.0	0.0	0.0	0.0	0.0
0.0	0.0	100.0	100.0	1	0.0	0.0	0.013	1.0	97.35304	0.0	0	0.0	0.0	0.0	0.0	0.0
0.0	0.0	100.0	100.0	1	0.0	0.0	0.017	1.0	96.80533	0.0	0	0.0	0.0	0.0	0.0	0.0
0.0	0.0	100.0	100.0	1	0.0	0.0	0.021	1.0	96.60352	0.0	0	0.0	0.0	0.0	0.0	0.0
0.0	0.0	100.0	100.0	1	0.0	0.0	0.025	1.0	97.37996	0.0	0	0.0	0.0	0.0	0.0	0.0
0.0	0.0	100.0	100.0	1	0.0	0.0	0.029	1.0	97.05628	0.0	0	0.0	0.0	0.0	0.0	0.0
0.0	0.0	100.0	100.0	1	0.0	0.0	0.032	1.0	97.05628	0.0	0	0.0	0.0	0.0	0.0	0.0
0.0	0.0	100.0	100.0	1	0.0	0.0	0.036	1.0	96.503105	0.0	0	0.0	0.0	0.0	0.0	0.0
0.0	0.0	100.0	100.0	1	0.0	0.0	0.04	1.0	96.503105	0.0	0	0.0	0.0	0.0	0.0	0.0
0.0	0.0	100.0	100.0	1	0.0	0.0	0.044	1.0	97.06639	0.0	0	0.0	0.0	0.0	0.0	0.0
0.0	0.0	100.0	100.0	1	0.0	0.0	0.047	1.0	96.60025	0.0	0	0.0	0.0	0.0	0.0	0.0
0.0	0.0	100.0	100.0	1	0.0	0.0	0.051	1.0	96.60025	0.0	0	0.0	0.0	0.0	0.0	0.0
0.0	0.0	100.0	100.0	1	0.0	0.0	0.055	1.0	96.09506	0.0	0	0.0	0.0	0.0	0.0	0.0
0.0	0.0	100.0	100.0	1	0.0	0.0	0.058	1.0	95.4992	0.0	0	0.0	0.0	0.0	0.0	0.0
0.0	0.0	100.0	100.0	1	0.0	0.0	0.062	1.0	95.4992	0.0	0	0.0	0.0	0.0	0.0	0.0
0.0	0.0	100.0	100.0	1	0.0	0.0	0.065	1.0	95.68865	0.0	0	0.0	0.0	0.0	0.0	0.0
0.0	0.0	100.0	100.0	1	0.0	0.0	0.068	1.0	95.68865	0.0	0	0.0	0.0	0.0	0.0	0.0
0.0	0.0	100.0	100.0	1	0.0	0.0	0.071	1.0	96.240616	0.0	0	0.0	0.0	0.0	0.0	0.0
0.0	0.0	100.0	100.0	1	0.0	0.0	0.074	1.0	96.675446	0.0	0	0.0	0.0	0.0	0.0	0.0
0.0	0.0	100.0	100.0	1	0.0	0.0	0.077	1.0	96.675446	0.0	0	0.0	0.0	0.0	0.0	0.0
0.0	0.0	100.0	100.0	1	0.0	0.0	0.08	1.0	97.00963	0.0	0	0.0	0.0	0.0	0.0	0.0
0.0	0.0	100.0	100.0	1	0.0	0.0	0.083	1.0	97.32928	0.0	0	0.0	0.0	0.0	0.0	0.0
0.0	0.0	100.0	100.0	1	0.0	0.0	0.086	1.0	97.32928	0.0	0	0.0	0.0	0.0	0.0	0.0
0.0	0.0	100.0	100.0	1	0.0	0.0	0.089	1.0	97.287544	0.0	0	0.0	0.0	0.0	0.0	0.0
0.0	0.0	100.0	100.0	1	0.0	0.0	0.092	1.0	96.266045	0.0	0	0.0	0.0	0.0	0.0	0.0
0.0	0.0	100.0	100.0	1	0.0	0.0	0.094	1.0	96.140274	0.0	0	0.0	0.0	0.0	0.0	0.0
0.0	0.0	100.0	100.0	1	0.0	0.0	0.097	1.0	96.21228	0.0	0	0.0	0.0	0.0	0.0	0.0
0.0	0.0	100.0	100.0	1	0.0	0.0	0.099	1.0	96.35055	0.0	0	0.0	0.0	0.0	0.0	0.0
0.0	0.0	100.0	100.0	1	0.0	0.0	0.102	1.0	96.69308	0.0	0	0.0	0.0	0.0	0.0	0.0
0.0	0.0	100.0	100.0	1	0.0	0.0	0.104	1.0	97.54991	0.0	0	0.0	0.0	0.0	0.0	0.0
0.0	0.0	100.0	100.0	1	0.0	0.0	0.106	1.0	97.54991	0.0	0	0.0	0.0	0.0	0.0	0.0
0.0	0.0	100.0	100.0	1	0.0	0.0	0.109	1.0	98.2353	0.0	0	0.0	0.0	0.0	0.0	0.0
0.0	0.0	100.0	100.0	1	0.0	0.0	0.111	1.0	98.2353	0.0	0	0.0	0.0	0.0	0.0	0.0
0.0	0.0	100.0	100.0	1	0.0	0.0	0.113	1.0	97.87712	0.0	0	0.0	0.0	0.0	0.0	0.0
0.0	0.0	100.0	100.0	1	0.0	0.0	0.115	1.0	98.00138	0.0	0	0.0	0.0	0.0	0.0	0.0
0.0	0.0	100.0	100.0	1	0.0	0.0	0.117	1.0	98.00138	0.0	0	0.0	0.0	0.0	0.0	0.0
0.0	0.0	100.0	100.0	1	0.0	0.0	0.12	1.0	98.331955	0.0	0	0.0	0.0	0.0	0.0	0.0
0.0	0.0	100.0	100.0	1	0.0	0.0	0.122	1.0	97.70957	0.0	0	0.0	0.0	0.0	0.0	0.0
0.0	0.0	100.0	100.0	1	0.0	0.0	0.124	1.0	97.70957	0.0	0	0.0	0.0	0.0	0.0	0.0
0.0	0.0	100.0	100.0	1	0.0	0.0	0.126	1.0	97.73561	0.0	0	0.0	0.0	0.0	0.0	0.0
0.0	0.0	100.0	100.0	1	0.0	0.0	0.128	1.0	97.73561	0.0	0	0.0	0.0	0.0	0.0	0.0
0.0	0.0	100.0	100.0	1	0.0	0.0	0.13	1.0	97.850174	0.0	0	0.0	0.0	0.0	0.0	0.0
0.0	0.0	100.0	100.0	1	0.0	0.0	0.131	1.0	98.1	0.0	0	0.0	0.0	0.0	0.0	0.0
0.0	0.0	100.0	100.0	1	0.0	0.0	0.133	1.0	98.1	0.0	0	0.0	0.0	0.0	0.0	0.0
0.0	0.0	100.0	100.0	1	0.0	0.0	0.135	1.0	97.01198	0.0	0	0.0	0.0	0.0	0.0	0.0
0.0	0.0	100.0	100.0	1	0.0	0.0	0.137	1.0	97.51833	0.0	0	0.0	0.0	0.0	0.0	0.0
0.0	0.0	100.0	100.0	1	0.0	0.0	0.138	1.0	97.51833	0.0	0	0.0	0.0	0.0	0.0	0.0
0.0	0.0	100.0	100.0	1	0.0	0.0	0.14	1.0	97.30607	0.0	0	0.0	0.0	0.0	0.0	0.0
0.0	0.0	100.0	100.0	1	0.0	0.0	0.142	1.0	97.30607	0.0	0	0.0	0.0	0.0	0.0	0.0
0.0	0.0	100.0	100.0	1	0.0	0.0	0.143	1.0	96.94352	0.0	0	0.0	0.0	0.0	0.0	0.0
0.0	0.0	100.0	100.0	1	0.0	0.0	0.145	1.0	96.74239	0.0	0	0.0	0.0	0.0	0.0	0.0
0.0	0.0	100.0	100.0	1	0.0	0.0	0.146	1.0	96.74239	0.0	0	0.0	0.0	0.0	0.0	0.0
0.0	0.0	100.0	100.0	1	0.0	0.0	0.148	1.0	96.225525	0.0	0	0.0	0.0	0.0	0.0	0.0
0.0	0.0	100.0	100.0	1	0.0	0.0	0.15	1.0	95.60108	0.0	0	0.0	0.0	0.0	0.0	0.0
0.0	0.0	100.0	100.0	1	0.0	0.0	0.151	1.0	95.60108	0.0	0	0.0	0.0	0.0	0.0	0.0
0.0	0.0	100.0	100.0	1	0.0	0.0	0.152	1.0	95.025826	0.0	0	0.0	0.0	0.0	0.0	0.0
0.0	0.0	100.0	100.0	1	0.0	0.0	0.153	1.0	96.08815	0.0	0	0.0	0.0	0.0	0.0	0.0
0.0	0.0	100.0	100.0	1	0.0	0.0	0.155	1.0	97.091095	0.0	0	0.0	0.0	0.0	0.0	0.0
0.0	0.0	100.0	100.0	1	0.0	0.0	0.156	1.0	98.01365	0.0	0	0.0	0.0	0.0	0.0	0.0
0.0	0.0	100.0	100.0	1	0.0	0.0	0.157	1.0	98.01365	0.0	0	0.0	0.0	0.0	0.0	0.0
0.0	0.0	100.0	100.0	1	0.0	0.0	0.158	1.0	98.5986	0.0	0	0.0	0.0	0.0	0.0	0.0
0.0	0.0	100.0	100.0	1	0.0	0.0	0.16	1.0	98.42527	0.0	0	0.0	0.0	0.0	0.0	0.0
0.0	0.0	100.0	100.0	1	0.0	0.0	0.161	1.0	98.42527	0.0	0	0.0	0.0	0.0	0.0	0.0
0.0	0.0	100.0	100.0	1	0.0	0.0	0.163	1.0	96.96958	0.0	0	0.0	0.0	0.0	0.0	0.0
0.0	0.0	100.0	100.0	1	0.0	0.0	0.164	1.0	96.96958	0.0	0	0.0	0.0	0.0	0.0	0.0
0.0	0.0	100.0	100.0	1	0.0	0.0	0.165	1.0	96.47887	0.0	0	0.0	0.0	0.0	0.0	0.0
0.0	0.0	100.0	100.0	1	0.0	0.0	0.167	1.0	95.79252	0.0	0	0.0	0.0	0.0	0.0	0.0
0.0	0.0	100.0	100.0	1	0.0	0.0	0.168	1.0	95.79252	0.0	0	0.0	0.0	0.0	0.0	0.0
0.0	0.0	100.0	100.0	1	0.0	0.0	0.169	1.0	94.9627	0.0	0	0.0	0.0	0.0	0.0	0.0
0.0	0.0	100.0	100.0	1	0.0	0.0	0.171	1.0	94.65062	0.0	0	0.0	0.0	0.0	0.0	0.0
0.0	0.0	100.0	100.0	1	0.0	0.0	0.172	1.0	94.65062	0.0	0	0.0	0.0	0.0	0.0	0.0
0.0	0.0	100.0	100.0	1	0.0	0.0	0.173	1.0	94.09102	0.0	0	0.0	0.0	0.0	0.0	0.0
0.0	0.0	100.0	100.0	1	0.0	0.0	0.174	1.0	94.09102	0.0	0	0.0	0.0	0.0	0.0	0.0
0.0	0.0	100.0	100.0	1	0.0	0.0	0.175	1.0	94.16163	0.0	0	0.0	0.0	0.0	0.0	0.0
0.0	0.0	100.0	100.0	1	0.0	0.0	0.176	1.0	94.6954	0.0	0	0.0	0.0	0.0	0.0	0.0
0.0	0.0	100.0	100.0	1	0.0	0.0	0.177	1.0	94.6954	0.0	0	0.0	0.0	0.0	0.0	0.0
0.0	0.0	100.0	100.0	1	0.0	0.0	0.177	1.0	94.22494	0.0	0	0.0	0.0	0.0	0.0	0.0
0.0	0.0	100.0	100.0	1	0.0	0.0	0.178	1.0	94.686455	0.0	0	0.0	0.0	0.0	0.0	0.0
0.0	0.0	100.0	100.0	1	0.0	0.0	0.179	1.0	94.686455	0.0	0	0.0	0.0	0.0	0.0	0.0
0.0	0.0	100.0	100.0	1	0.0	0.0	0.179	1.0	94.19793	0.0	0	0.0	0.0	0.0	0.0	0.0
0.0	0.0	100.0	100.0	1	0.0	0.0	0.18	1.0	94.19793	0.0	0	0.0	0.0	0.0	0.0	0.0
0.0	0.0	100.0	100.0	1	0.0	0.0	0.18	1.0	93.81354	0.0	0	0.0	0.0	0.0	0.0	0.0
0.0	0.0	100.0	100.0	1	0.0	0.0	0.181	1.0	93.5522	0.0	0	0.0	0.0	0.0	0.0	0.0
0.0	0.0	100.0	100.0	1	0.0	0.0	0.181	1.0	93.5522	0.0	0	0.0	0.0	0.0	0.0	0.0
0.0	0.0	100.0	100.0	1	0.0	0.0	0.182	1.0	93.2157	0.0	0	0.0	0.0	0.0	0.0	0.0
0.0	0.0	100.0	100.0	1	0.0	0.0	0.183	1.0	93.76719	0.0	0	0.0	0.0	0.0	0.0	0.0
0.0	0.0	100.0	100.0	1	0.0	0.0	0.183	1.0	93.76719	0.0	0	0.0	0.0	0.0	0.0	0.0
0.0	0.0	100.0	100.0	1	0.0	0.0	0.183	1.0	94.4857	0.0	0	0.0	0.0	0.0	0.0	0.0
0.0	0.0	100.0	100.0	1	0.0	0.0	0.183	1.0	94.4857	0.0	0	0.0	0.0	0.0	0.0	0.0
0.0	0.0	100.0	100.0	1	0.0	0.0	0.183	1.0	95.440094	0.0	0	0.0	0.0	0.0	0.0	0.0
0.0	0.0	100.0	100.0	1	0.0	0.0	0.183	1.0	95.79624	0.0	0	0.0	0.0	0.0	0.0	0.0
0.0	0.0	100.0	100.0	1	0.0	0.0	0.183	1.0	95.79624	0.0	0	0.0	0.0	0.0	0.0	0.0
0.0	0.0	100.0	100.0	1	0.0	0.0	0.182	1.0	96.701935	0.0	0	0.0	0.0	8.0	0.0	0.0
0.0	0.0	100.0	100.0	1	0.0	0.0	0.181	1.0	96.28278	0.0	0	0.0	0.0	10.0	0.0	0.0
0.0	0.0	100.0	100.0	1	0.0	0.0	0.18	1.0	96.28278	0.0	0	0.0	0.0	10.0	0.0	0.0
6944.445	500.0	100.0	100.0	1	0.0	0.0	0.178	1.0	97.25349	0.0	0	0.0	0.0	10.0	0.0	0.0
6944.445	500.0	100.0	100.0	1	0.0	0.0	0.176	1.0	97.0916	0.0	0	0.0	0.0	10.0	0.0	0.0
6944.445	500.0	100.0	100.0	1	0.0	0.0	0.174	1.0	96.36759	0.0	0	0.0	0.0	10.0	0.0	0.0
6944.445	500.0	100.0	100.0	1	0.0	0.0	0.172	1.0	96.451195	0.0	0	0.0	0.0	10.0	0.0	0.0
6944.445	500.0	100.0	100.0	1	0.0	0.0	0.169	1.0	96.451195	0.947	0	0.0	0.0	10.0	0.0	0.0
6944.445	500.0	100.0	100.0	1	0.0	0.0	0.166	1.0	96.08934	0.947	0	0.0	0.0	10.0	0.0	0.0
6944.445	500.0	100.0	100.0	1	0.0	0.0	0.164	1.0	95.51256	1.372	0	0.0	0.0	10.0	0.0	0.0
6944.445	500.0	100.0	100.0	1	0.0	0.0	0.16	1.0	95.734436	2.133	0	0.0	0.0	10.0	0.0	0.0
6944.445	500.0	100.0	100.0	1	0.0	0.0	0.157	1.0	97.36365	2.133	0	0.0	0.0	10.0	0.0	0.0
6944.445	500.0	100.0	100.0	1	0.0	0.0	0.153	1.0	97.36365	2.474	0	0.0	0.0	10.0	0.0	0.0
6944.445	500.0	100.0	100.0	1	0.0	0.0	0.15	1.0	96.96193	2.474	0	0.0	0.0	10.0	0.0	0.0
6944.445	500.0	100.0	100.0	1	0.0	0.0	0.146	1.0	97.019295	3.084	0	0.0	0.0	12.0	0.0	0.0
6944.445	500.0	100.0	100.0	1	0.0	0.0	0.142	1.0	97.019295	3.612	0	0.0	0.0	12.0	0.0	0.0
6944.445	500.0	100.0	100.0	1	0.0	0.0	0.138	1.0	96.409836	3.612	0	0.0	0.0	12.0	0.0	0.0
6944.445	500.0	100.0	100.0	1	0.0	0.0	0.135	1.0	96.374405	3.849	0	0.0	0.0	12.0	0.0	0.0
6944.445	500.0	100.0	100.0	1	0.0	0.0	0.131	1.0	96.374405	3.849	0	0.0	0.0	12.0	0.0	0.0
6944.445	500.0	100.0	100.0	1	0.0	0.0	0.127	1.0	95.33229	4.272	0	0.0	0.0	12.0	0.0	0.0
6944.445	500.0	100.0	100.0	1	0.0	0.0	0.124	1.0	95.33229	4.462	0	0.0	0.0	12.0	0.0	0.0
6944.445	500.0	100.0	100.0	1	0.0	0.0	0.12	1.0	94.830315	4.462	0	0.0	0.0	12.0	0.0	0.0
6944.445	500.0	100.0	100.0	1	0.0	0.0	0.117	1.0	95.161194	4.801	0	0.0	0.0	12.0	0.0	0.0
6944.445	500.0	100.0	100.0	1	0.0	0.0	0.114	1.0	95.161194	4.954	0	0.0	0.0	12.0	0.0	0.0
6944.445	500.0	100.0	100.0	1	0.0	0.0	0.11	1.0	94.54028	4.954	0	0.0	0.0	12.0	0.0	0.0
6944.445	500.0	100.0	100.0	1	0.0	0.0	0.107	1.0	94.430084	5.227	0	0.0	0.0	12.0	0.0	0.0
6944.445	500.0	100.0	100.0	1	0.0	0.0	0.104	1.0	94.430084	5.227	0	0.0	0.0	12.0	0.0	0.0
6944.445	500.0	100.0	100.0	1	0.0	0.0	0.1	1.0	94.33459	5.349	0	0.0	0.0	12.0	0.0	0.0
6944.445	500.0	100.0	100.0	1	0.0	0.0	0.097	1.0	94.33459	5.567	0	0.0	0.0	12.0	0.0	0.0
6944.445	500.0	100.0	100.0	1	0.0	0.0	0.094	1.0	94.50831	5.567	0	0.0	0.0	12.0	0.0	0.0
6944.445	500.0	100.0	100.0	1	0.0	0.0	0.092	1.0	94.6637	5.666	0	0.0	0.0	12.0	0.0	0.0
6944.445	500.0	100.0	100.0	1	0.0	0.0	0.089	1.0	94.6637	5.757	0	0.0	0.0	12.0	0.0	0.0
6944.445	500.0	100.0	100.0	1	0.0	0.0	0.087	1.0	94.971344	5.757	0	0.0	0.0	12.0	0.0	0.0
6944.445	500.0	100.0	100.0	1	0.0	0.0	0.084	1.0	94.95096	5.92	0	0.0	0.0	12.0	0.0	0.0
6944.445	500.0	100.0	100.0	1	0.0	0.0	0.082	1.0	94.95096	6.06	0	0.0	0.0	12.0	0.0	0.0
6944.445	500.0	100.0	100.0	1	0.0	0.0	0.08	1.0	94.47241	6.06	0	0.0	0.0	12.0	0.0	0.0
6944.445	500.0	100.0	100.0	1	0.0	0.0	0.078	1.0	94.47241	6.123	0	0.0	0.0	12.0	0.0	0.0
6944.445	500.0	100.0	100.0	1	0.0	0.0	0.077	1.0	94.55256	6.123	0	0.0	0.0	12.0	0.0	0.0
6944.445	500.0	100.0	100.0	1	0.0	0.0	0.075	1.0	95.65489	6.237	0	0.0	0.0	12.0	0.0	0.0
6944.445	500.0	100.0	100.0	1	0.0	0.0	0.074	1.0	95.65489	6.287	0	0.0	0.0	12.0	0.0	0.0
6944.445	500.0	100.0	100.0	1	0.0	0.0	0.072	1.0	96.27041	6.287	0	0.0	0.0	12.0	0.0	0.0
6944.445	500.0	100.0	100.0	1	0.0	0.0	0.07	1.0	95.98672	6.378	0	0.0	0.0	12.0	0.0	0.0
6944.445	500.0	100.0	100.0	1	0.0	0.0	0.069	1.0	95.98672	6.378	0	0.0	0.0	12.0	0.0	0.0
6944.445	500.0	100.0	100.0	1	0.0	0.0	0.068	1.0	95.316444	6.418	0	0.0	0.0	12.0	0.0	0.0
6944.445	500.0	100.0	100.0	1	0.0	0.0	0.066	1.0	94.96312	6.492	0	0.0	0.0	12.0	0.0	0.0
6944.445	500.0	100.0	100.0	1	0.0	0.0	0.065	1.0	94.591095	6.492	0	0.0	0.0	12.0	0.0	0.0
6944.445	500.0	100.0	100.0	1	0.0	0.0	0.064	1.0	94.151	6.524	0	0.0	0.0	12.0	0.0	0.0
6944.445	500.0	100.0	100.0	1	0.0	0.0	0.063	1.0	94.151	6.582	0	0.0	0.0	12.0	0.0	0.0
6944.445	500.0	100.0	100.0	1	0.0	0.0	0.061	1.0	95.68186	6.582	0	0.0	0.0	12.0	0.0	0.0
6944.445	500.0	100.0	100.0	1	0.0	0.0	0.06	1.0	95.527954	6.609	0	0.0	0.0	12.0	0.0	0.0
6944.445	500.0	100.0	100.0	1	0.0	0.0	0.059	1.0	95.461464	6.609	0	0.0	0.0	12.0	0.0	0.0
6944.445	500.0	100.0	100.0	1	0.0	0.0	0.058	1.0	95.196365	6.655	0	0.0	0.0	12.0	0.0	0.0
6944.445	500.0	100.0	100.0	1	0.0	0.0	0.056	1.0	95.196365	6.676	0	0.0	0.0	12.0	0.0	0.0
6944.445	500.0	100.0	100.0	1	0.0	0.0	0.055	1.0	95.88527	6.676	0	0.0	0.0	12.0	0.0	0.0
6944.445	500.0	100.0	100.0	1	0.0	0.0	0.054	1.0	95.712	6.714	0	0.0	0.0	12.0	0.0	0.0
6944.445	500.0	100.0	100.0	1	0.0	0.0	0.053	1.0	95.712	6.731	0	0.0	0.0	12.0	0.0	0.0
6944.445	500.0	100.0	100.0	1	0.0	0.0	0.052	1.0	95.50071	6.731	0	0.0	0.0	12.0	0.0	0.0
6944.445	500.0	100.0	100.0	1	0.0	0.0	0.05	1.0	95.23453	6.761	0	0.0	0.0	12.0	0.0	0.0
6944.445	500.0	100.0	100.0	1	0.0	0.0	0.049	1.0	95.23453	6.761	0	0.0	0.0	12.0	0.0	0.0
6944.445	500.0	100.0	100.0	1	0.0	0.0	0.048	1.0	95.96315	6.774	0	0.0	0.0	12.0	0.0	0.0
6944.445	500.0	100.0	100.0	1	0.0	0.0	0.046	1.0	95.96315	6.799	0	0.0	0.0	12.0	0.0	0.0
6944.445	500.0	100.0	100.0	1	0.0	0.0	0.045	1.0	95.32367	6.799	0	0.0	0.0	12.0	0.0	0.0
6944.445	500.0	100.0	100.0	1	0.0	0.0	0.043	1.0	95.56872	6.82	0	0.0	0.0	12.0	0.0	0.0
6944.445	500.0	100.0	100.0	1	0.0	0.0	0.042	1.0	95.56872	6.83	0	0.0	0.0	12.0	0.0	0.0
6944.445	500.0	100.0	100.0	1	0.0	0.0	0.04	1.0	96.15828	6.83	0	0.0	0.0	12.0	0.0	0.0
6944.445	500.0	100.0	100.0	1	0.0	0.0	0.039	1.0	96.955536	6.847	0	0.0	0.0	12.0	0.0	0.0
6944.445	500.0	100.0	100.0	1	0.0	0.0	0.037	1.0	96.955536	6.847	0	0.0	0.0	12.0	0.0	0.0
6944.445	500.0	100.0	100.0	1	0.0	0.0	0.036	1.0	96.895386	6.853	0	0.0	0.0	12.0	0.0	0.0
6944.445	500.0	100.0	100.0	1	0.0	0.0	0.034	1.0	97.21932	6.868	0	0.0	0.0	12.0	0.0	0.0
6944.445	500.0	100.0	100.0	1	0.0	0.0	0.032	1.0	97.37527	6.868	0	0.0	0.0	12.0	0.0	0.0
6944.445	500.0	100.0	100.0	1	0.0	0.0	0.031	1.0	97.46982	6.879	0	0.0	0.0	12.0	0.0	0.0
6944.445	500.0	100.0	100.0	1	0.0	0.0	0.029	1.0	97.46982	6.885	0	0.0	0.0	12.0	0.0	0.0
6944.445	500.0	100.0	100.0	1	0.0	0.0	0.027	1.0	97.58571	6.885	0	0.0	0.0	12.0	0.0	0.0
6944.445	500.0	100.0	100.0	1	0.0	0.0	0.026	1.0	98.22755	6.893	0	0.0	0.0	12.0	0.0	0.0
6944.445	500.0	100.0	100.0	1	0.0	0.0	0.024	1.0	98.22755	6.893	0	0.0	0.0	12.0	0.0	0.0
6944.445	500.0	100.0	100.0	1	0.0	0.0	0.022	1.0	98.38201	6.897	0	0.0	0.0	12.0	0.0	0.0
6944.445	500.0	100.0	100.0	1	0.0	0.0	0.021	1.0	98.38201	6.906	0	0.0	0.0	12.0	0.0	0.0
6944.445	500.0	100.0	100.0	1	0.0	0.0	0.019	1.0	97.99027	6.906	0	0.0	0.0	12.0	0.0	0.0
6944.445	500.0	100.0	100.0	1	0.0	0.0	0.017	1.0	98.08654	6.909	0	0.0	0.0	12.0	0.0	0.0
6944.445	500.0	100.0	100.0	1	0.0	0.0	0.016	1.0	98.08654	6.914	0	0.0	0.0	12.0	0.0	0.0
6944.445	500.0	100.0	100.0	1	0.0	0.0	0.014	1.0	98.35387	6.914	0	0.0	0.0	12.0	0.0	0.0
6944.445	500.0	100.0	100.0	1	0.0	0.0	0.012	1.0	98.35387	6.92	0	0.0	0.0	12.0	0.0	0.0
6944.445	500.0	100.0	100.0	1	0.0	0.0	0.011	1.0	97.60099	6.92	0	0.0	0.0	12.0	0.0	0.0
6944.445	500.0	100.0	100.0	1	0.0	0.0	0.009	1.0	97.65445	6.923	0	0.0	0.0	12.0	0.0	0.0
6944.445	500.0	100.0	100.0	1	0.0	0.0	0.007	1.0	97.65445	6.927	0	0.0	0.0	12.0	0.0	0.0
6944.445	500.0	100.0	100.0	1	0.0	0.0	0.005	1.0	96.86183	6.927	0	0.0	0.0	12.0	0.0	0.0
6944.445	500.0	100.0	100.0	1	0.0	0.0	0.003	1.0	96.91076	6.929	0	0.0	0.0	12.0	0.0	0.0
6944.445	500.0	100.0	100.0	1	0.0	0.0	0.001	1.0	96.91076	6.931	0	0.0	0.0	12.0	0.0	0.0
6944.445	500.0	100.0	100.0	1	0.0	0.0	0.0	1.0	96.69718	6.931	0	0.0	0.0	12.0	0.0	0.0
6944.445	500.0	100.0	100.0	1	0.0	0.0	-0.002	1.0	96.69718	6.933	0	0.0	0.0	12.0	0.0	0.0
6944.445	500.0	100.0	100.0	1	0.0	0.0	-0.004	1.0	96.99484	6.933	0	0.0	0.0	12.0	0.0	0.0
6944.445	500.0	100.0	100.0	1	0.0	0.0	-0.006	1.0	97.27955	6.935	0	0.0	0.0	12.0	0.0	0.0
6944.445	500.0	100.0	100.0	1	0.0	0.0	-0.009	1.0	97.27955	6.936	0	0.0	0.0	12.0	0.0	0.0
6944.445	500.0	100.0	100.0	1	0.0	0.0	-0.011	1.0	97.10902	6.936	0	0.0	0.0	13.0	0.0	0.0
0.0	500.0	100.0	100.0	0	0.0	0.0	-0.013	1.0	97.18194	6.94	0	0.0	1.0	0.0	0.0	0.0
0.0	500.0	100.0	100.0	0	0.0	0.0	-0.015	1.0	97.18194	6.941	0	0.0	1.0	0.0	0.0	0.0
0.0	500.0	100.0	100.0	0	0.0	0.0	-0.017	1.0	98.123314	6.941	0	0.0	1.0	0.0	0.0	0.0
0.0	500.0	100.0	100.0	0	0.0	0.0	-0.019	1.0	98.123314	6.942	0	0.0	1.0	0.0	0.0	0.0
0.0	500.0	100.0	100.0	0	0.0	0.0	-0.021	1.0	98.2988	6.942	0	0.0	1.0	0.0	0.0	0.0
0.0	500.0	100.0	100.0	0	0.0	0.0	-0.023	1.0	98.5198	5.995	0	0.0	1.0	0.0	0.0	0.0
0.0	500.0	100.0	100.0	0	0.0	0.0	-0.024	1.0	98.5198	5.57	0	0.0	1.0	0.0	0.0	0.0
0.0	500.0	100.0	100.0	0	0.0	0.0	-0.026	1.0	97.36009	5.57	0	0.0	1.0	0.0	0.0	0.0
0.0	500.0	100.0	100.0	0	0.0	0.0	-0.027	1.0	98.66658	4.811	0	0.0	1.0	0.0	0.0	0.0
0.0	500.0	100.0	100.0	0	0.0	0.0	-0.027	1.0	98.66658	4.47	0	0.0	1.0	0.0	0.0	0.0
0.0	500.0	100.0	100.0	0	0.0	0.0	-0.027	1.0	97.614655	4.47	0	0.0	1.0	0.0	0.0	0.0
0.0	500.0	100.0	100.0	0	0.0	0.0	-0.027	1.0	97.614655	3.86	0	0.0	1.0	0.0	0.0	0.0
0.0	500.0	100.0	100.0	0	0.0	0.0	-0.026	1.0	97.48343	3.86	0	0.0	1.0	0.0	0.0	0.0
0.0	500.0	100.0	100.0	0	0.0	0.0	-0.025	1.0	96.63377	3.587	0	0.0	1.0	1.0	0.0	0.0
0.0	500.0	100.0	100.0	0	0.0	0.0	-0.023	1.0	96.63377	3.099	0	0.0	1.0	1.0	0.0	0.0
0.0	500.0	100.0	100.0	0	0.0	0.0	-0.021	1.0	96.11734	3.099	1	0.0	1.0	3.0	0.0	0.0
-6944.445	500.0	100.0	100.0	0	0.0	0.0	-0.019	1.0	96.96279	2.88	1	0.0	1.0	3.0	0.0	0.0
-6944.445	500.0	100.0	100.0	0	0.0	0.0	-0.016	1.0	96.78691	2.487	1	0.0	1.0	3.0	0.0	0.0
-6944.445	500.0	100.0	100.0	0	0.0	0.0	-0.014	1.0	97.27924	2.487	1	0.0	1.0	3.0	0.0	0.0
-6944.445	500.0	100.0	100.0	0	0.0	0.0	-0.011	1.0	97.27924	2.31	1	0.0	1.0	3.0	0.0	0.0
-6944.445	500.0	100.0	100.0	0	0.0	0.0	-0.008	1.0	97.46798	2.31	1	0.0	1.0	3.0	0.0	0.0
-6944.445	500.0	100.0	100.0	0	0.0	0.0	-0.005	1.0	96.3355	1.046	1	0.0	1.0	5.0	0.0	0.0
-6944.445	500.0	100.0	100.0	0	0.0	0.0	-0.002	1.0	96.3355	0.48	1	0.0	1.0	5.0	0.0	0.0
-6944.445	500.0	100.0	100.0	0	0.0	0.0	0.0	1.0	97.54448	0.48	1	0.0	1.0	5.0	0.0	0.0
-6944.445	500.0	100.0	100.0	0	0.0	0.0	0.004	1.0	97.67793	-0.531	1	0.0	1.0	5.0	0.0	0.0
-6944.445	500.0	100.0	100.0	0	0.0	0.0	0.007	1.0	97.67793	-1.407	1	0.0	1.0	5.0	0.0	0.0
-6944.445	500.0	100.0	100.0	0	0.0	0.0	0.01	1.0	97.219025	-1.407	1	0.0	1.0	5.0	0.0	0.0
-6944.445	500.0	100.0	100.0	0	0.0	0.0	0.013	1.0	97.219025	-1.799	1	0.0	1.0	5.0	0.0	0.0
-6944.445	500.0	100.0	100.0	0	0.0	0.0	0.016	1.0	97.30045	-1.799	1	0.0	1.0	5.0	0.0	0.0
-6944.445	500.0	100.0	100.0	0	0.0	0.0	0.02	1.0	96.983025	-2.502	1	0.0	1.0	5.0	0.0	0.0
-6944.445	500.0	100.0	100.0	0	0.0	0.0	0.023	1.0	96.983025	-2.816	1	0.0	1.0	5.0	0.0	0.0
-6944.445	500.0	100.0	100.0	0	0.0	0.0	0.026	1.0	96.86665	-2.816	1	0.0	1.0	5.0	0.0	0.0
-6944.445	500.0	100.0	100.0	0	0.0	0.0	0.03	1.0	97.272606	-3.381	1	0.0	1.0	5.0	0.0	0.0
-6944.445	500.0	100.0	100.0	0	0.0	0.0	0.033	1.0	97.272606	-3.633	1	0.0	1.0	5.0	0.0	0.0
-6944.445	500.0	100.0	100.0	0	0.0	0.0	0.036	1.0	96.460884	-3.633	1	0.0	1.0	5.0	0.0	0.0
-6944.445	500.0	100.0	100.0	0	0.0	0.0	0.039	1.0	96.460884	-4.086	1	0.0	1.0	5.0	0.0	0.0
-6944.445	500.0	100.0	100.0	0	0.0	0.0	0.041	1.0	97.02312	-4.086	1	0.0	1.0	5.0	0.0	0.0
-6944.445	500.0	100.0	100.0	0	0.0	0.0	0.044	1.0	97.41772	-4.477	1	0.0	1.0	5.0	0.0	0.0
-6944.445	500.0	100.0	100.0	0	0.0	0.0	0.047	1.0	97.41772	-4.653	1	0.0	1.0	5.0	0.0	0.0
-6944.445	500.0	100.0	100.0	0	0.0	0.0	0.049	1.0	98.02483	-4.653	1	0.0	1.0	5.0	0.0	0.0
-6944.445	500.0	100.0	100.0	0	0.0	0.0	0.051	1.0	98.602394	-4.966	1	0.0	1.0	5.0	0.0	0.0
-6944.445	500.0	100.0	100.0	0	0.0	0.0	0.054	1.0	98.602394	-5.106	1	0.0	1.0	5.0	0.0	0.0
-6944.445	500.0	100.0	100.0	0	0.0	0.0	0.056	1.0	97.82724	-5.106	1	0.0	1.0	5.0	0.0	0.0
-6944.445	500.0	100.0	100.0	0	0.0	0.0	0.058	1.0	97.82724	-5.358	1	0.0	1.0	5.0	0.0	0.0
-6944.445	500.0	100.0	100.0	0	0.0	0.0	0.06	1.0	97.87503	-5.358	1	0.0	1.0	5.0	0.0	0.0
-6944.445	500.0	100.0	100.0	0	0.0	0.0	0.062	1.0	97.71137	-5.471	1	0.0	1.0	5.0	0.0	0.0
-6944.445	500.0	100.0	100.0	0	0.0	0.0	0.065	1.0	97.259964	-5.673	1	0.0	1.0	5.0	0.0	0.0
-6944.445	500.0	100.0	100.0	0	0.0	0.0	0.067	1.0	98.26385	-5.673	1	0.0	1.0	5.0	0.0	0.0
-6944.445	500.0	100.0	100.0	0	0.0	0.0	0.069	1.0	97.69531	-5.763	1	0.0	1.0	5.0	0.0	0.0
-6944.445	500.0	100.0	100.0	0	0.0	0.0	0.071	1.0	97.69531	-5.925	1	0.0	1.0	5.0	0.0	0.0
-6944.445	500.0	100.0	100.0	0	0.0	0.0	0.073	1.0	96.93318	-5.925	1	0.0	1.0	5.0	0.0	0.0
-6944.445	500.0	100.0	100.0	0	0.0	0.0	0.075	1.0	96.93318	-5.998	1	0.0	1.0	5.0	0.0	0.0
-6944.445	500.0	100.0	100.0	0	0.0	0.0	0.077	1.0	96.476746	-5.998	1	0.0	1.0	5.0	0.0	0.0
-6944.445	500.0	100.0	100.0	0	0.0	0.0	0.08	1.0	96.788086	-6.128	1	0.0	1.0	5.0	0.0	0.0
-6944.445	500.0	100.0	100.0	0	0.0	0.0	0.082	1.0	96.788086	-6.186	1	0.0	1.0	5.0	0.0	0.0
-6944.445	500.0	100.0	100.0	0	0.0	0.0	0.085	1.0	96.80921	-6.186	1	0.0	1.0	5.0	0.0	0.0
-6944.445	500.0	100.0	100.0	0	0.0	0.0	0.087	1.0	96.89093	-6.291	1	0.0	1.0	5.0	0.0	0.0
-6944.445	500.0	100.0	100.0	0	0.0	0.0	0.09	1.0	96.89093	-6.381	1	0.0	1.0	5.0	0.0	0.0
-6944.445	500.0	100.0	100.0	0	0.0	0.0	0.092	1.0	97.0785	-6.381	1	0.0	1.0	5.0	0.0	0.0
-6944.445	500.0	100.0	100.0	0	0.0	0.0	0.095	1.0	97.0785	-6.422	1	0.0	1.0	5.0	0.0	0.0
-6944.445	500.0	100.0	100.0	0	0.0	0.0	0.097	1.0	96.21452	-6.422	1	0.0	1.0	5.0	0.0	0.0
-6944.445	500.0	100.0	100.0	0	0.0	0.0	0.1	1.0	95.29064	-6.494	1	0.0	1.0	5.0	0.0	0.0
-6944.445	500.0	100.0	100.0	0	0.0	0.0	0.102	1.0	95.29064	-6.527	1	0.0	1.0	5.0	0.0	0.0
-6944.445	500.0	100.0	100.0	0	0.0	0.0	0.105	1.0	95.16256	-6.527	1	0.0	1.0	5.0	0.0	0.0
-6944.445	500.0	100.0	100.0	0	0.0	0.0	0.107	1.0	95.03604	-6.585	1	0.0	1.0	5.0	0.0	0.0
-6944.445	500.0	100.0	100.0	0	0.0	0.0	0.11	1.0	95.03604	-6.61	1	0.0	1.0	5.0	0.0	0.0
-6944.445	500.0	100.0	100.0	0	0.0	0.0	0.112	1.0	96.00046	-6.61	1	0.0	1.0	5.0	0.0	0.0
-6944.445	500.0	100.0	100.0	0	0.0	0.0	0.115	1.0	96.00046	-6.657	1	0.0	1.0	5.0	0.0	0.0
-6944.445	500.0	100.0	100.0	0	0.0	0.0	0.117	1.0	94.44716	-6.657	1	0.0	1.0	5.0	0.0	0.0
-6944.445	500.0	100.0	100.0	0	0.0	0.0	0.12	1.0	96.019615	-6.678	1	0.0	1.0	5.0	0.0	0.0
-6944.445	500.0	100.0	100.0	0	0.0	0.0	0.122	1.0	95.845276	-6.715	1	0.0	1.0	5.0	0.0	0.0
-6944.445	500.0	100.0	100.0	0	0.0	0.0	0.124	1.0	96.49627	-6.715	1	0.0	1.0	5.0	0.0	0.0
-6944.445	500.0	100.0	100.0	0	0.0	0.0	0.126	1.0	97.098694	-6.732	1	0.0	1.0	5.0	0.0	0.0
-6944.445	500.0	100.0	100.0	0	0.0	0.0	0.128	1.0	96.16951	-6.763	1	0.0	1.0	5.0	0.0	0.0
-6944.445	500.0	100.0	100.0	1	0.0	0.0	0.13	1.0	95.80591	-6.763	1	0.0	1.0	5.0	0.0	0.0
-6944.445	500.0	100.0	100.0	1	0.0	0.0	0.132	1.0	95.80591	-6.788	1	0.0	1.0	5.0	0.0	0.0
-6944.445	500.0	100.0	100.0	1	0.0	0.0	0.134	1.0	95.344124	-6.788	1	0.0	1.0	5.0	0.0	0.0
-6944.445	500.0	100.0	100.0	1	0.0	0.0	0.136	1.0	95.1626	-6.8	1	0.0	1.0	5.0	0.0	0.0
-6944.445	500.0	100.0	100.0	1	0.0	0.0	0.138	1.0	95.1626	-6.81	1	0.0	1.0	5.0	0.0	0.0
-6944.445	500.0	100.0	100.0	1	0.0	0.0	0.14	1.0	95.192726	-6.81	1	0.0	1.0	5.0	0.0	0.0
-6944.445	500.0	100.0	100.0	1	0.0	0.0	0.142	1.0	95.55336	-6.83	1	0.0	1.0	5.0	0.0	0.0
-6944.445	500.0	100.0	100.0	1	0.0	0.0	0.143	1.0	95.55336	-6.838	1	0.0	1.0	5.0	0.0	0.0
-6944.445	500.0	100.0	100.0	1	0.0	0.0	0.145	1.0	97.05736	-6.838	1	0.0	1.0	5.0	0.0	0.0
-6944.445	500.0	100.0	100.0	1	0.0	0.0	0.146	1.0	97.05736	-6.854	1	0.0	1.0	5.0	0.0	0.0
-6944.445	500.0	100.0	100.0	1	0.0	0.0	0.148	1.0	96.72514	-6.854	1	0.0	1.0	5.0	0.0	0.0
-6944.445	500.0	100.0	100.0	1	0.0	0.0	0.15	1.0	97.027145	-6.867	1	0.0	1.0	5.0	0.0	0.0
-6944.445	500.0	100.0	100.0	1	0.0	0.0	0.151	1.0	97.027145	-6.873	1	0.0	1.0	5.0	0.0	0.0
-6944.445	500.0	100.0	100.0	1	0.0	0.0	0.153	1.0	96.88185	-6.873	1	0.0	1.0	6.0	0.0	0.0
0.0	500.0	100.0	100.0	0	0.0	0.0	0.155	1.0	97.221375	-6.884	1	1.0	1.0	0.0	0.0	0.0
0.0	500.0	100.0	100.0	0	0.0	0.0	0.156	1.0	97.221375	-6.889	1	1.0	1.0	0.0	0.0	0.0
0.0	500.0	100.0	100.0	0	0.0	0.0	0.158	1.0	96.60708	-6.889	1	1.0	1.0	0.0	0.0	0.0
0.0	500.0	100.0	100.0	0	0.0	0.0	0.16	1.0	96.882164	-6.898	1	1.0	1.0	0.0	0.0	0.0
0.0	500.0	100.0	100.0	0	0.0	0.0	0.162	1.0	96.67004	-6.898	1	1.0	1.0	0.0	0.0	0.0
0.0	500.0	100.0	100.0	0	0.0	0.0	0.164	1.0	96.375854	-6.41	1	1.0	1.0	0.0	0.0	0.0
0.0	500.0	100.0	100.0	0	0.0	0.0	0.166	1.0	96.375854	-5.535	1	1.0	1.0	0.0	0.0	0.0
0.0	500.0	100.0	100.0	0	0.0	0.0	0.168	1.0	96.81276	-5.535	1	1.0	1.0	0.0	0.0	0.0
0.0	500.0	100.0	100.0	0	0.0	0.0	0.17	1.0	96.619675	-5.145	1	1.0	1.0	0.0	0.0	0.0
0.0	500.0	100.0	100.0	0	0.0	0.0	0.172	1.0	96.619675	-4.442	1	1.0	1.0	0.0	0.0	0.0
0.0	500.0	100.0	100.0	0	0.0	0.0	0.174	1.0	96.09024	-4.442	1	1.0	1.0	0.0	0.0	0.0
0.0	500.0	100.0	100.0	0	0.0	0.0	0.176	1.0	96.09024	-4.128	1	1.0	1.0	0.0	0.0	0.0
0.0	500.0	100.0	100.0	0	0.0	0.0	0.178	1.0	97.194496	-4.128	1	1.0	1.0	0.0	0.0	0.0
0.0	500.0	100.0	100.0	0	0.0	0.0	0.18	1.0	96.9252	-3.565	1	1.0	1.0	0.0	0.0	0.0
0.0	500.0	100.0	100.0	0	0.0	0.0	0.183	1.0	96.9252	-3.078	1	1.0	1.0	0.0	0.0	0.0
0.0	500.0	100.0	100.0	0	0.0	0.0	0.185	1.0	97.600685	-3.078	1	1.0	1.0	0.0	0.0	0.0
0.0	500.0	100.0	100.0	0	0.0	0.0	0.187	1.0	97.37299	-2.86	1	1.0	1.0	0.0	0.0	0.0
0.0	500.0	100.0	100.0	0	0.0	0.0	0.189	1.0	97.37299	-2.86	1	1.0	1.0	0.0	0.0	0.0
0.0	500.0	100.0	100.0	0	0.0	0.0	0.19	1.0	97.899345	-2.47	1	1.0	1.0	0.0	0.0	0.0
0.0	500.0	100.0	100.0	0	0.0	0.0	0.192	1.0	97.899345	-2.295	1	1.0	1.0	0.0	0.0	0.0
0.0	500.0	100.0	100.0	0	0.0	0.0	0.193	1.0	97.18151	-2.295	1	1.0	1.0	0.0	0.0	0.0
0.0	500.0	100.0	100.0	0	0.0	0.0	0.195	1.0	96.268394	-1.982	1	1.0	1.0	0.0	0.0	0.0
0.0	500.0	100.0	100.0	0	0.0	0.0	0.196	1.0	96.268394	-1.842	1	1.0	1.0	0.0	0.0	0.0
0.0	500.0	100.0	100.0	0	0.0	0.0	0.197	1.0	96.06202	-1.842	1	1.0	1.0	0.0	0.0	0.0
0.0	500.0	100.0	100.0	0	0.0	0.0	0.198	1.0	96.58275	-1.59	1	1.0	1.0	0.0	0.0	0.0
0.0	500.0	100.0	100.0	0	0.0	0.0	0.199	1.0	96.58275	-1.479	1	1.0	1.0	0.0	0.0	0.0
0.0	500.0	100.0	100.0	0	0.0	0.0	0.2	1.0	96.83412	-1.479	1	1.0	1.0	0.0	0.0	0.0
0.0	500.0	100.0	100.0	0	0.0	0.0	0.2	1.0	96.83412	-1.276	1	1.0	1.0	0.0	0.0	0.0
0.0	500.0	100.0	100.0	0	0.0	0.0	0.2	1.0	96.901825	-1.276	1	1.0	1.0	0.0	0.0	0.0
0.0	500.0	100.0	100.0	0	0.0	0.0	0.2	1.0	96.65892	-1.186	1	1.0	1.0	0.0	0.0	0.0
0.0	500.0	100.0	100.0	0	0.0	0.0	0.199	1.0	96.65892	-1.025	1	1.0	1.0	0.0	0.0	0.0
0.0	500.0	100.0	100.0	0	0.0	0.0	0.198	1.0	95.977585	-1.025	1	1.0	1.0	8.0	0.0	0.0
0.0	500.0	100.0	100.0	0	0.0	0.0	0.197	0.0	96.376785	-0.884	1	1.0	1.0	14.0	0.0	0.0
0.0	500.0	100.0	100.0	0	0.0	0.0	0.196	0.0	96.376785	-0.884	1	1.0	1.0	0.0	0.0	0.0
0.0	500.0	100.0	100.0	0	0.0	0.0	0.194	0.0	97.089966	-0.821	1	1.0	1.0	0.0	0.0	0.0
0.0	500.0	100.0	100.0	0	0.0	0.0	0.192	0.0	97.089966	-0.709	1	1.0	1.0	0.0	0.0	0.0
0.0	500.0	100.0	100.0	0	0.0	0.0	0.19	0.0	96.795815	-0.709	1	1.0	1.0	0.0	0.0	0.0
0.0	500.0	100.0	100.0	0	0.0	0.0	0.187	0.0	97.22882	-0.659	1	1.0	1.0	0.0	0.0	0.0
0.0	500.0	100.0	100.0	0	0.0	0.0	0.184	0.0	97.215416	-0.569	1	1.0	1.0	0.0	0.0	0.0
0.0	500.0	100.0	100.0	0	0.0	0.0	0.181	0.0	97.54128	-0.569	1	1.0	1.0	0.0	0.0	0.0
0.0	500.0	100.0	100.0	0	0.0	0.0	0.178	0.0	97.31898	-0.528	1	1.0	1.0	0.0	0.0	0.0
0.0	500.0	100.0	100.0	0	0.0	0.0	0.174	0.0	97.31898	-0.528	1	1.0	1.0	0.0	0.0	0.0
0.0	500.0	100.0	100.0	0	0.0	0.0	0.171	0.0	97.482506	-0.456	1	1.0	1.0	0.0	0.0	0.0
0.0	500.0	100.0	100.0	0	0.0	0.0	0.167	0.0	97.482506	-0.424	1	1.0	1.0	0.0	0.0	0.0
0.0	500.0	100.0	100.0	0	0.0	0.0	0.164	0.0	97.43286	-0.424	1	1.0	1.0	0.0	0.0	0.0
0.0	500.0	100.0	100.0	0	0.0	0.0	0.16	0.0	97.43373	-0.366	1	1.0	1.0	0.0	0.0	0.0
0.0	500.0	100.0	100.0	0	0.0	0.0	0.156	0.0	97.43373	-0.34	1	1.0	1.0	0.0	0.0	0.0
0.0	500.0	100.0	100.0	0	0.0	0.0	0.153	0.0	97.35498	-0.34	1	1.0	1.0	0.0	0.0	0.0
0.0	500.0	100.0	100.0	0	0.0	0.0	0.149	0.0	97.54479	-0.293	1	1.0	1.0	0.0	0.0	0.0
0.0	500.0	100.0	100.0	0	0.0	0.0	0.145	0.0	97.36989	-0.253	1	1.0	1.0	0.0	0.0	0.0
0.0	500.0	100.0	100.0	0	0.0	0.0	0.141	0.0	97.30006	-0.253	1	1.0	1.0	0.0	0.0	0.0
0.0	500.0	100.0	100.0	0	0.0	0.0	0.137	0.0	97.30006	-0.235	1	1.0	1.0	0.0	0.0	0.0
0.0	500.0	100.0	100.0	0	0.0	0.0	0.133	0.0	97.03627	-0.235	1	1.0	1.0	0.0	0.0	0.0
0.0	500.0	100.0	100.0	0	0.0	0.0	0.129	0.0	96.6882	-0.203	1	1.0	1.0	0.0	0.0	0.0
0.0	500.0	100.0	100.0	0	0.0	0.0	0.126	0.0	96.6882	-0.188	1	1.0	1.0	0.0	0.0	0.0
0.0	500.0	100.0	100.0	0	0.0	0.0	0.122	0.0	96.69834	-0.188	1	1.0	1.0	0.0	0.0	0.0
0.0	500.0	100.0	100.0	0	0.0	0.0	0.118	0.0	96.662544	-0.162	1	1.0	1.0	0.0	0.0	0.0
0.0	500.0	100.0	100.0	0	0.0	0.0	0.115	0.0	96.662544	-0.162	1	1.0	1.0	0.0	0.0	0.0
0.0	500.0	100.0	100.0	0	0.0	0.0	0.111	0.0	96.92636	-0.151	1	1.0	1.0	0.0	0.0	0.0
0.0	500.0	100.0	100.0	0	0.0	0.0	0.108	0.0	96.92636	-0.13	1	1.0	1.0	0.0	0.0	0.0
0.0	500.0	100.0	100.0	0	0.0	0.0	0.105	0.0	96.962585	-0.13	1	1.0	1.0	0.0	0.0	0.0
0.0	500.0	100.0	100.0	0	0.0	0.0	0.101	0.0	96.40885	-0.112	1	1.0	1.0	0.0	0.0	0.0
0.0	500.0	100.0	100.0	0	0.0	0.0	0.098	0.0	96.40885	-0.104	1	1.0	1.0	0.0	0.0	0.0
0.0	500.0	100.0	100.0	0	0.0	0.0	0.095	0.0	96.155045	-0.104	1	1.0	1.0	0.0	0.0	0.0
0.0	500.0	100.0	100.0	0	0.0	0.0	0.092	0.0	96.697174	-0.09	1	1.0	1.0	0.0	0.0	0.0
0.0	500.0	100.0	100.0	0	0.0	0.0	0.089	0.0	96.697174	-0.083	1	1.0	1.0	0.0	0.0	0.0
0.0	500.0	100.0	100.0	0	0.0	0.0	0.086	0.0	96.845955	-0.083	1	1.0	1.0	0.0	0.0	0.0
0.0	500.0	100.0	100.0	0	0.0	0.0	0.083	0.0	96.845955	-0.072	1	1.0	1.0	0.0	0.0	0.0
0.0	500.0	100.0	100.0	0	0.0	0.0	0.081	0.0	96.99975	-0.072	1	1.0	1.0	0.0	0.0	0.0
0.0	500.0	100.0	100.0	0	0.0	0.0	0.078	0.0	97.066605	-0.067	1	1.0	1.0	0.0	0.0	0.0
0.0	500.0	100.0	100.0	0	0.0	0.0	0.076	0.0	97.22139	-0.057	1	1.0	1.0	0.0	0.0	0.0
0.0	500.0	100.0	100.0	0	0.0	0.0	0.074	0.0	96.86248	-0.057	1	1.0	1.0	0.0	0.0	0.0
0.0	500.0	100.0	100.0	0	0.0	0.0	0.071	0.0	97.29371	-0.053	1	1.0	1.0	0.0	0.0	0.0
0.0	500.0	100.0	100.0	0	0.0	0.0	0.069	0.0	97.29371	-0.053	1	1.0	1.0	0.0	0.0	0.0
0.0	500.0	100.0	100.0	0	0.0	0.0	0.067	0.0	97.25106	-0.046	1	1.0	1.0	0.0	0.0	0.0
0.0	500.0	100.0	100.0	0	0.0	0.0	0.065	0.0	97.25106	-0.042	1	1.0	1.0	0.0	0.0	0.0
0.0	500.0	100.0	100.0	0	0.0	0.0	0.063	0.0	98.616974	-0.042	1	1.0	1.0	0.0	0.0	0.0
0.0	500.0	100.0	100.0	0	0.0	0.0	0.061	0.0	97.83825	-0.036	1	1.0	1.0	0.0	0.0	0.0
0.0	500.0	100.0	100.0	0	0.0	0.0	0.059	0.0	97.83825	-0.031	1	1.0	1.0	0.0	0.0	0.0
0.0	500.0	100.0	100.0	0	0.0	0.0	0.057	0.0	97.90364	-0.031	1	1.0	1.0	0.0	0.0	0.0
0.0	500.0	100.0	100.0	0	0.0	0.0	0.055	0.0	97.55264	-0.029	1	1.0	1.0	0.0	0.0	0.0
0.0	500.0	100.0	100.0	0	0.0	0.0	0.053	0.0	97.55264	-0.029	1	1.0	1.0	0.0	0.0	0.0
0.0	500.0	100.0	100.0	0	0.0	0.0	0.051	0.0	97.18322	-0.025	1	1.0	1.0	0.0	0.0	0.0
0.0	500.0	100.0	100.0	0	0.0	0.0	0.049	0.0	97.18322	-0.023	1	1.0	1.0	0.0	0.0	0.0
0.0	500.0	100.0	100.0	0	0.0	0.0	0.047	0.0	97.47948	-0.023	1	1.0	1.0	0.0	0.0	0.0
0.0	500.0	100.0	100.0	0	0.0	0.0	0.045	0.0	96.221245	-0.02	1	1.0	1.0	0.0	0.0	0.0
0.0	500.0	100.0	100.0	0	0.0	0.0	0.043	0.0	96.221245	-0.018	1	1.0	1.0	0.0	0.0	0.0
0.0	500.0	100.0	100.0	0	0.0	0.0	0.041	0.0	96.57051	-0.018	1	1.0	1.0	0.0	0.0	0.0
0.0	500.0	100.0	100.0	0	0.0	0.0	0.039	0.0	96.149605	-0.015	1	1.0	1.0	0.0	0.0	0.0
0.0	500.0	100.0	100.0	0	0.0	0.0	0.036	0.0	96.149605	-0.014	1	1.0	1.0	0.0	0.0	0.0
0.0	500.0	100.0	100.0	0	0.0	0.0	0.034	0.0	95.73773	-0.014	1	1.0	1.0	0.0	0.0	0.0
0.0	500.0	100.0	100.0	0	0.0	0.0	0.032	0.0	95.75937	-0.012	1	1.0	1.0	0.0	0.0	0.0
0.0	500.0	100.0	100.0	0	0.0	0.0	0.03	0.0	96.15518	-0.012	1	1.0	1.0	0.0	0.0	0.0
0.0	500.0	100.0	100.0	0	0.0	0.0	0.028	0.0	96.529976	-0.01	1	1.0	1.0	0.0	0.0	0.0
0.0	500.0	100.0	100.0	0	0.0	0.0	0.025	0.0	96.529976	-0.009	1	1.0	1.0	0.0	0.0	0.0
0.0	500.0	100.0	100.0	0	0.0	0.0	0.023	0.0	96.65676	-0.009	1	1.0	1.0	0.0	0.0	0.0
0.0	500.0	100.0	100.0	0	0.0	0.0	0.021	0.0	96.561424	-0.008	1	1.0	1.0	0.0	0.0	0.0
0.0	500.0	100.0	100.0	0	0.0	0.0	0.018	0.0	96.561424	-0.008	1	1.0	1.0	0.0	0.0	0.0
0.0	500.0	100.0	100.0	0	0.0	0.0	0.016	0.0	96.14421	-0.007	1	1.0	1.0	0.0	0.0	0.0
0.0	500.0	100.0	100.0	0	0.0	0.0	0.013	0.0	96.14421	-0.006	1	1.0	1.0	0.0	0.0	0.0
0.0	500.0	100.0	100.0	0	0.0	0.0	0.011	0.0	96.95929	-0.006	1	1.0	1.0	0.0	0.0	0.0
0.0	500.0	100.0	100.0	0	0.0	0.0	0.008	0.0	97.029144	-0.006	1	1.0	1.0	0.0	0.0	0.0
0.0	500.0	100.0	100.0	0	0.0	0.0	0.006	0.0	97.029144	-0.005	1	1.0	1.0	0.0	0.0	0.0
0.0	500.0	100.0	100.0	0	0.0	0.0	0.003	0.0	96.868866	-0.005	1	1.0	1.0	0.0	0.0	0.0
0.0	500.0	100.0	100.0	0	0.0	0.0	0.001	0.0	96.16092	-0.004	1	1.0	1.0	0.0	0.0	0.0
0.0	500.0	100.0	100.0	0	0.0	0.0	-0.001	0.0	96.16092	-0.004	1	1.0	1.0	0.0	0.0	0.0
0.0	500.0	100.0	100.0	0	0.0	0.0	-0.004	0.0	95.868835	-0.003	1	1.0	1.0	0.0	0.0	0.0
0.0	500.0	100.0	100.0	0	0.0	0.0	-0.007	0.0	95.868835	-0.003	1	1.0	1.0	0.0	0.0	0.0
0.0	500.0	100.0	100.0	0	0.0	0.0	-0.009	0.0	96.05648	-0.003	1	1.0	1.0	0.0	0.0	0.0
0.0	500.0	100.0	100.0	0	0.0	0.0	-0.012	0.0	96.34679	-0.002	1	1.0	1.0	0.0	0.0	0.0
0.0	500.0	100.0	100.0	0	0.0	0.0	-0.014	0.0	96.34679	-0.002	1	1.0	1.0	0.0	0.0	0.0
0.0	500.0	100.0	100.0	0	0.0	0.0	-0.017	0.0	96.10623	-0.002	1	1.0	1.0	0.0	0.0	0.0
0.0	500.0	100.0	100.0	0	0.0	0.0	-0.02	0.0	96.16824	-0.002	1	1.0	1.0	0.0	0.0	0.0
0.0	500.0	100.0	100.0	0	0.0	0.0	-0.022	0.0	96.16824	-0.001	1	1.0	1.0	0.0	0.0	0.0
0.0	500.0	100.0	100.0	0	0.0	0.0	-0.025	0.0	95.65023	-0.001	1	1.0	1.0	0.0	0.0	0.0
0.0	500.0	100.0	100.0	0	0.0	0.0	-0.027	0.0	95.65023	-0.001	1	1.0	1.0	0.0	0.0	0.0
0.0	500.0	100.0	100.0	0	0.0	0.0	-0.029	0.0	95.0256	-0.001	1	1.0	1.0	0.0	0.0	0.0
0.0	500.0	100.0	100.0	0	0.0	0.0	-0.031	0.0	95.94821	-0.001	1	1.0	1.0	0.0	0.0	0.0
0.0	500.0	100.0	100.0	0	0.0	0.0	-0.032	0.0	95.94821	-0.001	1	1.0	1.0	0.0	0.0	0.0
0.0	500.0	100.0	100.0	0	0.0	0.0	-0.034	0.0	96.01404	-0.001	1	1.0	1.0	0.0	0.0	0.0
0.0	500.0	100.0	100.0	0	0.0	0.0	-0.034	0.0	96.15368	0.0	1	1.0	1.0	0.0	0.0	0.0
0.0	500.0	100.0	100.0	0	0.0	0.0	-0.035	0.0	96.15368	0.0	1	1.0	1.0	0.0	0.0	0.0
0.0	500.0	100.0	100.0	0	0.0	0.0	-0.035	0.0	96.53564	0.0	1	1.0	1.0	0.0	0.0	0.0
0.0	500.0	100.0	100.0	0	0.0	0.0	-0.035	0.0	96.53564	0.0	1	1.0	1.0	0.0	0.0	0.0
0.0	500.0	100.0	100.0	0	0.0	0.0	-0.034	0.0	96.971535	0.0	1	1.0	1.0	0.0	0.0	0.0
0.0	500.0	100.0	100.0	0	0.0	0.0	-0.033	0.0	98.10104	0.0	1	1.0	1.0	1.0	0.0	0.0
0.0	500.0	100.0	100.0	0	0.0	0.0	-0.032	0.0	98.10104	0.0	1	1.0	1.0	1.0	0.0	0.0
0.0	500.0	100.0	100.0	0	0.0	0.0	-0.03	0.0	98.03405	0.0	1	1.0	1.0	3.0	0.0	0.0
-5555.5557	400.0	100.0	100.0	0	0.0	0.0	-0.028	0.0	97.519196	0.0	1	1.0	1.0	3.0	0.0	0.0
-5555.5557	400.0	100.0	100.0	0	0.0	0.0	-0.026	0.0	97.519196	0.0	1	1.0	1.0	3.0	0.0	0.0
-5555.5557	400.0	100.0	100.0	0	0.0	0.0	-0.023	0.0	97.5369	0.0	1	1.0	1.0	3.0	0.0	0.0
-5555.5557	400.0	100.0	100.0	0	0.0	0.0	-0.021	0.0	97.5369	-0.393	1	1.0	1.0	3.0	0.0	0.0
-5555.5557	400.0	100.0	100.0	0	0.0	0.0	-0.018	0.0	97.7209	-0.393	1	1.0	1.0	3.0	0.0	0.0
-5555.5557	400.0	100.0	100.0	0	0.0	0.0	-0.016	0.0	97.53916	-0.758	1	1.0	1.0	3.0	0.0	0.0
-5555.5557	400.0	100.0	100.0	0	0.0	0.0	-0.013	0.0	97.53916	-1.413	1	1.0	1.0	3.0	0.0	0.0
-5555.5557	400.0	100.0	100.0	0	0.0	0.0	-0.01	0.0	97.56723	-1.413	1	1.0	1.0	3.0	0.0	0.0
-5555.5557	400.0	100.0	100.0	0	0.0	0.0	-0.007	0.0	98.27973	-1.706	1	1.0	1.0	5.0	0.0	0.0
-5555.5557	400.0	100.0	100.0	0	0.0	0.0	-0.004	0.0	98.246994	-1.706	1	1.0	1.0	5.0	0.0	0.0
-5555.5557	400.0	100.0	100.0	0	0.0	0.0	-0.001	0.0	98.8859	-2.232	1	1.0	1.0	5.0	0.0	0.0
-5555.5557	400.0	100.0	100.0	0	0.0	0.0	0.001	0.0	98.8859	-2.686	1	1.0	1.0	5.0	0.0	0.0
-5555.5557	400.0	100.0	100.0	0	0.0	0.0	0.004	0.0	98.54529	-2.686	1	1.0	1.0	5.0	0.0	0.0
-5555.5557	400.0	100.0	100.0	0	0.0	0.0	0.008	0.0	98.27202	-2.89	1	1.0	1.0	5.0	0.0	0.0
-5555.5557	400.0	100.0	100.0	0	0.0	0.0	0.011	0.0	98.27202	-3.254	1	1.0	1.0	5.0	0.0	0.0
-5555.5557	400.0	100.0	100.0	0	0.0	0.0	0.014	0.0	97.73115	-3.254	1	1.0	1.0	5.0	0.0	0.0
-5555.5557	400.0	100.0	100.0	0	0.0	0.0	0.017	0.0	97.52551	-3.417	1	1.0	1.0	5.0	0.0	0.0
-5555.5557	400.0	100.0	100.0	0	0.0	0.0	0.02	0.0	97.52551	-3.417	1	1.0	1.0	5.0	0.0	0.0
-5555.5557	400.0	100.0	100.0	0	0.0	0.0	0.024	0.0	98.393234	-3.71	1	1.0	1.0	5.0	0.0	0.0
-5555.5557	400.0	100.0	100.0	0	0.0	0.0	0.027	0.0	98.393234	-3.841	1	1.0	1.0	5.0	0.0	0.0
-5555.5557	400.0	100.0	100.0	0	0.0	0.0	0.03	0.0	98.33995	-3.841	1	1.0	1.0	5.0	0.0	0.0
-5555.5557	400.0	100.0	100.0	0	0.0	0.0	0.033	0.0	98.571526	-4.075	1	1.0	1.0	5.0	0.0	0.0
-5555.5557	400.0	100.0	100.0	0	0.0	0.0	0.036	0.0	98.571526	-4.18	1	1.0	1.0	5.0	0.0	0.0
-5555.5557	400.0	100.0	100.0	0	0.0	0.0	0.038	0.0	98.05376	-4.18	1	1.0	1.0	5.0	0.0	0.0
-5555.5557	400.0	100.0	100.0	0	0.0	0.0	0.041	0.0	98.05376	-4.369	1	1.0	1.0	5.0	0.0	0.0
-5555.5557	400.0	100.0	100.0	0	0.0	0.0	0.044	0.0	97.29011	-4.369	1	1.0	1.0	5.0	0.0	0.0
-5555.5557	400.0	100.0	100.0	0	0.0	0.0	0.047	0.0	96.33775	-4.531	1	1.0	1.0	5.0	0.0	0.0
-5555.5557	400.0	100.0	100.0	0	0.0	0.0	0.049	0.0	96.33775	-4.604	1	1.0	1.0	5.0	0.0	0.0
-5555.5557	400.0	100.0	100.0	0	0.0	0.0	0.052	0.0	96.39172	-4.604	1	1.0	1.0	5.0	0.0	0.0
-5555.5557	400.0	100.0	100.0	0	0.0	0.0	0.054	0.0	96.37742	-4.735	1	1.0	1.0	5.0	0.0	0.0
-5555.5557	400.0	100.0	100.0	0	0.0	0.0	0.056	0.0	96.37742	-4.793	1	1.0	1.0	5.0	0.0	0.0
-5555.5557	400.0	100.0	100.0	0	0.0	0.0	0.059	0.0	96.73481	-4.793	1	1.0	1.0	5.0	0.0	0.0
-5555.5557	400.0	100.0	100.0	0	0.0	0.0	0.061	0.0	96.73481	-4.849	1	1.0	1.0	5.0	0.0	0.0
-5555.5557	400.0	100.0	100.0	0	0.0	0.0	0.064	0.0	95.464035	-4.849	1	1.0	1.0	5.0	0.0	0.0
-5555.5557	400.0	100.0	100.0	0	0.0	0.0	0.066	0.0	96.12901	-4.945	1	1.0	1.0	5.0	0.0	0.0
-5555.5557	400.0	100.0	100.0	0	0.0	0.0	0.068	0.0	96.12901	-4.988	1	1.0	1.0	5.0	0.0	0.0
-5555.5557	400.0	100.0	100.0	0	0.0	0.0	0.07	0.0	95.65394	-4.988	1	1.0	1.0	5.0	0.0	0.0
-5555.5557	400.0	100.0	100.0	0	0.0	0.0	0.073	0.0	96.12781	-5.067	1	1.0	1.0	5.0	0.0	0.0
-5555.5557	400.0	100.0	100.0	0	0.0	0.0	0.075	0.0	96.12781	-5.102	1	1.0	1.0	5.0	0.0	0.0
-5555.5557	400.0	100.0	100.0	0	0.0	0.0	0.077	0.0	96.34574	-5.102	1	1.0	1.0	5.0	0.0	0.0
-5555.5557	400.0	100.0	100.0	0	0.0	0.0	0.08	0.0	96.34574	-5.165	1	1.0	1.0	5.0	0.0	0.0
-5555.5557	400.0	100.0	100.0	0	0.0	0.0	0.082	0.0	95.66594	-5.165	1	1.0	1.0	5.0	0.0	0.0
-5555.5557	400.0	100.0	100.0	0	0.0	0.0	0.084	0.0	95.26579	-5.218	1	1.0	1.0	5.0	0.0	0.0
-5555.5557	400.0	100.0	100.0	0	0.0	0.0	0.086	0.0	95.26579	-5.244	1	1.0	1.0	5.0	0.0	0.0
-5555.5557	400.0	100.0	100.0	0	0.0	0.0	0.088	0.0	95.95174	-5.244	1	1.0	1.0	5.0	0.0	0.0
-5555.5557	400.0	100.0	100.0	0	0.0	0.0	0.091	0.0	97.04352	-5.286	1	1.0	1.0	5.0	0.0	0.0
-5555.5557	400.0	100.0	100.0	0	0.0	0.0	0.093	0.0	97.04352	-5.306	1	1.0	1.0	5.0	0.0	0.0
-5555.5557	400.0	100.0	100.0	0	0.0	0.0	0.096	0.0	96.64527	-5.306	1	1.0	1.0	5.0	0.0	0.0
-5555.5557	400.0	100.0	100.0	0	0.0	0.0	0.098	0.0	96.64527	-5.342	1	1.0	1.0	5.0	0.0	0.0
-5555.5557	400.0	100.0	100.0	0	0.0	0.0	0.1	0.0	95.68411	-5.342	1	1.0	1.0	5.0	0.0	0.0
-5555.5557	400.0	100.0	100.0	0	0.0	0.0	0.103	0.0	97.30166	-5.356	1	1.0	1.0	5.0	0.0	0.0
-5555.5557	400.0	100.0	100.0	0	0.0	0.0	0.105	0.0	97.30166	-5.384	1	1.0	1.0	5.0	0.0	0.0
-5555.5557	400.0	100.0	100.0	0	0.0	0.0	0.108	0.0	97.07796	-5.384	1	1.0	1.0	5.0	0.0	0.0
-5555.5557	400.0	100.0	100.0	0	0.0	0.0	0.11	0.0	97.6991	-5.408	1	1.0	1.0	5.0	0.0	0.0
-5555.5557	400.0	100.0	100.0	0	0.0	0.0	0.113	0.0	97.6991	-5.419	1	1.0	1.0	5.0	0.0	0.0
-5555.5557	400.0	100.0	100.0	0	0.0	0.0	0.115	0.0	97.81493	-5.419	1	1.0	1.0	5.0	0.0	0.0
-5555.5557	400.0	100.0	100.0	0	0.0	0.0	0.118	0.0	97.81493	-5.439	1	1.0	1.0	5.0	0.0	0.0
-5555.5557	400.0	100.0	100.0	0	0.0	0.0	0.12	0.0	98.15756	-5.439	1	1.0	1.0	5.0	0.0	0.0
-5555.5557	400.0	100.0	100.0	0	0.0	0.0	0.123	0.0	98.570274	-5.447	1	1.0	1.0	5.0	0.0	0.0
-5555.5557	400.0	100.0	100.0	0	0.0	0.0	0.125	0.0	98.570274	-5.463	1	1.0	1.0	5.0	0.0	0.0
-5555.5557	400.0	100.0	100.0	0	0.0	0.0	0.128	0.0	98.63098	-5.463	1	1.0	1.0	5.0	0.0	0.0
-5555.5557	400.0	100.0	100.0	0	0.0	0.0	0.13	0.0	98.446915	-5.476	1	1.0	1.0	5.0	0.0	0.0
-5555.5557	400.0	100.0	100.0	0	0.0	0.0	0.133	0.0	98.446915	-5.482	1	1.0	1.0	5.0	0.0	0.0
-5555.5557	400.0	100.0	100.0	0	0.0	0.0	0.135	0.0	98.44375	-5.482	1	1.0	1.0	5.0	0.0	0.0
-5555.5557	400.0	100.0	100.0	0	0.0	0.0	0.138	0.0	98.44375	-5.493	1	1.0	1.0	5.0	0.0	0.0
-5555.5557	400.0	100.0	100.0	0	0.0	0.0	0.14	0.0	98.91424	-5.493	1	1.0	1.0	5.0	0.0	0.0
-5555.5557	400.0	100.0	100.0	0	0.0	0.0	0.143	0.0	97.90875	-5.498	1	1.0	1.0	5.0	0.0	0.0
-5555.5557	400.0	100.0	100.0	0	0.0	0.0	0.145	0.0	98.16084	-5.507	1	1.0	1.0	5.0	0.0	0.0
-5555.5557	400.0	100.0	100.0	0	0.0	0.0	0.148	0.0	98.51843	-5.507	1	1.0	1.0	5.0	0.0	0.0
-5555.5557	400.0	100.0	100.0	0	0.0	0.0	0.151	0.0	98.367165	-5.51	1	1.0	1.0	5.0	0.0	0.0
-5555.5557	400.0	100.0	100.0	0	0.0	0.0	0.153	0.0	98.367165	-5.517	1	1.0	1.0	5.0	0.0	0.0
-5555.5557	400.0	100.0	100.0	0	0.0	0.0	0.156	0.0	99.08759	-5.517	1	1.0	1.0	6.0	0.0	0.0
-5555.5557	400.0	100.0	100.0	0	0.0	0.0	0.158	0.0	99.08759	-5.523	1	1.0	1.0	6.0	0.0	0.0
0.0	400.0	100.0	100.0	0	0.0	0.0	0.161	0.0	99.05783	-5.523	1	2.0	1.0	0.0	0.0	1.0
0.0	400.0	100.0	100.0	0	0.0	0.0	0.163	0.0	98.78745	-5.526	1	2.0	1.0	0.0	0.0	1.0
0.0	400.0	100.0	100.0	0	0.0	0.0	0.165	0.0	98.78745	-5.531	1	2.0	1.0	0.0	0.0	1.0
0.0	400.0	100.0	100.0	0	0.0	0.0	0.168	0.0	97.64084	-5.531	1	2.0	1.0	0.0	0.0	1.0
0.0	400.0	100.0	100.0	0	0.0	0.0	0.17	0.0	97.937874	-5.14	1	2.0	1.0	0.0	0.0	1.0
0.0	400.0	100.0	100.0	0	0.0	0.0	0.172	0.0	97.937874	-4.438	1	2.0	1.0	0.0	0.0	1.0
0.0	400.0	100.0	100.0	0	0.0	0.0	0.175	0.0	98.047485	-4.438	1	2.0	1.0	0.0	0.0	1.0
0.0	400.0	100.0	100.0	0	0.0	0.0	0.177	0.0	98.047485	-4.125	1	2.0	1.0	0.0	0.0	1.0
0.0	400.0	100.0	100.0	0	0.0	0.0	0.179	0.0	98.547424	-4.125	1	2.0	1.0	0.0	0.0	1.0
0.0	400.0	100.0	100.0	0	0.0	0.0	0.18	0.0	98.18262	-3.562	1	2.0	1.0	0.0	0.0	1.0
0.0	400.0	100.0	100.0	0	0.0	0.0	0.182	0.0	98.18262	-3.31	1	2.0	1.0	0.0	0.0	1.0
0.0	400.0	100.0	100.0	0	0.0	0.0	0.184	0.0	99.01081	-3.31	1	2.0	1.0	0.0	0.0	1.0
0.0	400.0	100.0	100.0	0	0.0	0.0	0.185	0.0	99.08512	-2.859	1	2.0	1.0	0.0	0.0	1.0
0.0	400.0	100.0	100.0	0	0.0	0.0	0.186	0.0	99.08512	-2.468	1	2.0	1.0	0.0	0.0	1.0
0.0	400.0	100.0	100.0	0	0.0	0.0	0.187	0.0	99.01273	-2.468	1	2.0	1.0	0.0	0.0	1.0
0.0	400.0	100.0	100.0	0	0.0	0.0	0.188	0.0	99.01273	-2.293	1	2.0	1.0	0.0	0.0	1.0
0.0	400.0	100.0	100.0	0	0.0	0.0	0.188	0.0	99.04516	-2.293	1	2.0	1.0	0.0	0.0	1.0
0.0	400.0	100.0	100.0	0	0.0	0.0	0.189	0.0	98.36583	-1.98	1	2.0	1.0	0.0	0.0	1.0
0.0	400.0	100.0	100.0	0	0.0	0.0	0.189	0.0	98.36583	-1.84	1	2.0	1.0	0.0	0.0	1.0
0.0	400.0	100.0	100.0	0	0.0	0.0	0.189	0.0	98.49139	-1.84	1	2.0	1.0	0.0	0.0	1.0
0.0	400.0	100.0	100.0	0	0.0	0.0	0.189	0.0	97.7222	-1.589	1	2.0	1.0	0.0	0.0	1.0
0.0	400.0	100.0	100.0	0	0.0	0.0	0.188	0.0	97.7222	-1.477	1	2.0	1.0	0.0	0.0	1.0
0.0	400.0	100.0	100.0	0	0.0	0.0	0.188	0.0	99.19736	-1.477	1	2.0	1.0	14.0	0.0	1.0
0.0	400.0	100.0	100.0	0	0.0	0.0	0.187	0.0	99.19736	-1.275	1	2.0	1.0	14.0	0.0	1.0
0.0	400.0	100.0	100.0	0	0.0	0.0	0.185	0.0	99.65367	-1.275	1	2.0	1.0	0.0	0.0	1.0
0.0	400.0	100.0	100.0	0	0.0	0.0	0.184	0.0	98.52081	-1.101	1	2.0	1.0	0.0	0.0	1.0
0.0	400.0	100.0	100.0	0	0.0	0.0	0.182	0.0	98.52081	-1.023	1	2.0	1.0	0.0	0.0	1.0
0.0	400.0	100.0	100.0	0	0.0	0.0	0.18	0.0	99.55897	-1.023	1	2.0	1.0	0.0	0.0	1.0
0.0	400.0	100.0	100.0	0	0.0	0.0	0.178	0.0	98.51251	-0.883	1	2.0	1.0	0.0	0.0	1.0
0.0	400.0	100.0	100.0	0	0.0	0.0	0.175	0.0	98.51251	-0.821	1	2.0	1.0	0.0	0.0	1.0
0.0	400.0	100.0	100.0	0	0.0	0.0	0.172	0.0	98.103195	-0.821	1	2.0	1.0	0.0	0.0	1.0
0.0	400.0	100.0	100.0	0	0.0	0.0	0.169	0.0	98.103195	-0.709	1	2.0	1.0	0.0	0.0	1.0
0.0	400.0	100.0	100.0	0	0.0	0.0	0.165	0.0	97.6945	-0.709	1	2.0	1.0	0.0	0.0	1.0
0.0	400.0	100.0	100.0	0	0.0	0.0	0.161	0.0	96.85812	-0.658	1	2.0	1.0	0.0	0.0	1.0
0.0	400.0	100.0	100.0	0	0.0	0.0	0.157	0.0	96.66786	-0.568	1	2.0	1.0	0.0	0.0	1.0
0.0	400.0	100.0	100.0	0	0.0	0.0	0.153	0.0	96.213486	-0.568	1	2.0	1.0	0.0	0.0	1.0
0.0	400.0	100.0	100.0	0	0.0	0.0	0.149	0.0	96.958	-0.528	1	2.0	1.0	0.0	0.0	1.0
0.0	400.0	100.0	100.0	0	0.0	0.0	0.144	0.0	96.958	-0.456	1	2.0	1.0	0.0	0.0	1.0
0.0	400.0	100.0	100.0	0	0.0	0.0	0.139	0.0	97.26466	-0.456	1	2.0	1.0	0.0	0.0	1.0
0.0	400.0	100.0	100.0	0	0.0	0.0	0.134	0.0	97.26466	-0.393	1	2.0	1.0	0.0	0.0	1.0
0.0	400.0	100.0	100.0	0	0.0	0.0	0.13	0.0	97.94711	-0.393	1	2.0	1.0	0.0	0.0	1.0
0.0	400.0	100.0	100.0	0	0.0	0.0	0.125	0.0	97.750175	-0.366	1	2.0	1.0	0.0	0.0	1.0
0.0	400.0	100.0	100.0	0	0.0	0.0	0.12	0.0	97.750175	-0.315	1	2.0	1.0	0.0	0.0	1.0
0.0	400.0	100.0	100.0	0	0.0	0.0	0.116	0.0	97.65673	-0.315	1	2.0	1.0	0.0	0.0	1.0
0.0	400.0	100.0	100.0	0	0.0	0.0	0.111	0.0	97.224815	-0.293	1	2.0	1.0	0.0	0.0	1.0
0.0	400.0	100.0	100.0	0	0.0	0.0	0.107	0.0	97.224815	-0.253	1	2.0	1.0	0.0	0.0	1.0
0.0	400.0	100.0	100.0	0	0.0	0.0	0.102	0.0	96.023865	-0.253	1	2.0	1.0	0.0	0.0	1.0
0.0	400.0	100.0	100.0	0	0.0	0.0	0.098	0.0	96.023865	-0.235	1	2.0	1.0	0.0	0.0	1.0
0.0	400.0	100.0	100.0	0	0.0	0.0	0.093	0.0	96.36416	-0.235	1	2.0	1.0	0.0	0.0	1.0
0.0	400.0	100.0	100.0	0	0.0	0.0	0.089	0.0	96.89838	-0.203	1	2.0	1.0	0.0	0.0	1.0
0.0	400.0	100.0	100.0	0	0.0	0.0	0.085	0.0	96.89838	-0.188	1	2.0	1.0	0.0	0.0	1.0
0.0	400.0	100.0	100.0	0	0.0	0.0	0.081	0.0	96.24997	-0.188	1	2.0	1.0	0.0	0.0	1.0
0.0	400.0	100.0	100.0	0	0.0	0.0	0.078	0.0	96.60573	-0.162	1	2.0	1.0	0.0	0.0	1.0
0.0	400.0	100.0	100.0	0	0.0	0.0	0.074	0.0	96.60573	-0.162	1	2.0	1.0	0.0	0.0	1.0
0.0	400.0	100.0	100.0	0	0.0	0.0	0.07	0.0	97.150444	-0.151	1	2.0	1.0	0.0	0.0	1.0
0.0	400.0	100.0	100.0	0	0.0	0.0	0.067	0.0	97.150444	-0.13	1	2.0	1.0	0.0	0.0	1.0
0.0	400.0	100.0	100.0	0	0.0	0.0	0.064	0.0	96.69911	-0.13	1	2.0	1.0	0.0	0.0	1.0
0.0	400.0	100.0	100.0	0	0.0	0.0	0.061	0.0	96.74947	-0.121	1	2.0	1.0	0.0	0.0	1.0
0.0	400.0	100.0	100.0	0	0.0	0.0	0.058	0.0	96.74947	-0.104	1	2.0	1.0	0.0	0.0	1.0
0.0	400.0	100.0	100.0	0	0.0	0.0	0.055	0.0	97.54576	-0.104	1	2.0	1.0	0.0	0.0	1.0
0.0	400.0	100.0	100.0	0	0.0	0.0	0.052	0.0	98.5018	-0.09	1	2.0	1.0	0.0	0.0	1.0
0.0	400.0	100.0	100.0	0	0.0	0.0	0.05	0.0	98.5018	-0.083	1	2.0	1.0	0.0	0.0	1.0
0.0	400.0	100.0	100.0	0	0.0	0.0	0.047	0.0	98.40727	-0.083	1	2.0	1.0	0.0	0.0	1.0
0.0	400.0	100.0	100.0	0	0.0	0.0	0.045	0.0	98.40727	-0.072	1	2.0	1.0	0.0	0.0	1.0
0.0	400.0	100.0	100.0	0	0.0	0.0	0.043	0.0	98.22264	-0.072	1	2.0	1.0	0.0	0.0	1.0
0.0	400.0	100.0	100.0	0	0.0	0.0	0.041	0.0	97.48517	-0.066	1	2.0	1.0	0.0	0.0	1.0
0.0	400.0	100.0	100.0	0	0.0	0.0	0.038	0.0	97.136665	-0.057	1	2.0	1.0	0.0	0.0	1.0
0.0	400.0	100.0	100.0	0	0.0	0.0	0.036	0.0	97.85979	-0.057	1	2.0	1.0	0.0	0.0	1.0
0.0	400.0	100.0	100.0	0	0.0	0.0	0.034	0.0	98.17723	-0.053	1	2.0	1.0	0.0	0.0	1.0
0.0	400.0	100.0	100.0	0	0.0	0.0	0.032	0.0	98.17723	-0.046	1	2.0	1.0	0.0	0.0	1.0
0.0	400.0	100.0	100.0	0	0.0	0.0	0.03	0.0	98.394714	-0.046	1	2.0	1.0	0.0	0.0	1.0
0.0	400.0	100.0	100.0	0	0.0	0.0	0.028	0.0	98.394714	-0.039	1	2.0	1.0	0.0	0.0	1.0
0.0	400.0	100.0	100.0	0	0.0	0.0	0.027	0.0	98.00015	-0.039	1	2.0	1.0	0.0	0.0	1.0
0.0	400.0	100.0	100.0	0	0.0	0.0	0.025	0.0	97.91999	-0.036	1	2.0	1.0	0.0	0.0	1.0
0.0	400.0	100.0	100.0	0	0.0	0.0	0.023	0.0	97.91999	-0.031	1	2.0	1.0	0.0	0.0	1.0
0.0	400.0	100.0	100.0	0	0.0	0.0	0.022	0.0	97.43567	-0.031	1	2.0	1.0	0.0	0.0	1.0
0.0	400.0	100.0	100.0	0	0.0	0.0	0.02	0.0	97.91688	-0.029	1	2.0	1.0	0.0	0.0	1.0
0.0	400.0	100.0	100.0	0	0.0	0.0	0.018	0.0	97.49808	-0.029	1	2.0	1.0	0.0	0.0	1.0
0.0	400.0	100.0	100.0	0	0.0	0.0	0.017	0.0	96.56699	-0.025	1	2.0	1.0	0.0	0.0	1.0
0.0	400.0	100.0	100.0	0	0.0	0.0	0.015	0.0	96.56699	-0.023	1	2.0	1.0	0.0	0.0	1.0
0.0	400.0	100.0	100.0	0	0.0	0.0	0.013	0.0	96.92598	-0.023	1	2.0	1.0	0.0	0.0	1.0
0.0	400.0	100.0	100.0	0	0.0	0.0	0.012	0.0	95.67021	-0.02	1	2.0	1.0	0.0	0.0	1.0
0.0	400.0	100.0	100.0	0	0.0	0.0	0.01	0.0	95.67021	-0.018	1	2.0	1.0	0.0	0.0	1.0
0.0	400.0	100.0	100.0	0	0.0	0.0	0.009	0.0	95.195244	-0.018	1	2.0	1.0	0.0	0.0	1.0
0.0	400.0	100.0	100.0	0	0.0	0.0	0.007	0.0	95.44641	-0.015	1	2.0	1.0	0.0	0.0	1.0
0.0	400.0	100.0	100.0	0	0.0	0.0	0.006	0.0	95.44641	-0.014	1	2.0	1.0	0.0	0.0	1.0
0.0	400.0	100.0	100.0	0	0.0	0.0	0.005	0.0	95.10921	-0.014	1	2.0	1.0	0.0	0.0	1.0
0.0	400.0	100.0	100.0	0	0.0	0.0	0.003	0.0	95.10921	-0.012	1	2.0	1.0	0.0	0.0	1.0
0.0	400.0	100.0	100.0	0	0.0	0.0	0.002	0.0	94.579445	-0.012	1	2.0	1.0	0.0	0.0	1.0
0.0	400.0	100.0	100.0	0	0.0	0.0	0.0	0.0	95.604004	-0.011	1	2.0	1.0	0.0	0.0	1.0
0.0	400.0	100.0	100.0	0	0.0	0.0	0.0	0.0	95.12054	-0.009	1	2.0	1.0	0.0	0.0	1.0
0.0	400.0	100.0	100.0	0	0.0	0.0	-0.001	0.0	94.56473	-0.009	1	2.0	1.0	0.0	0.0	1.0
0.0	400.0	100.0	100.0	0	0.0	0.0	-0.003	0.0	95.82645	-0.009	1	2.0	1.0	0.0	0.0	1.0
0.0	400.0	100.0	100.0	0	0.0	0.0	-0.004	0.0	95.82645	-0.009	1	2.0	1.0	0.0	0.0	1.0
0.0	400.0	100.0	100.0	0	0.0	0.0	-0.006	0.0	95.23724	-0.007	1	2.0	1.0	0.0	0.0	1.0
0.0	400.0	100.0	100.0	0	0.0	0.0	-0.007	0.0	95.23724	-0.006	1	2.0	1.0	0.0	0.0	1.0
0.0	400.0	100.0	100.0	0	0.0	0.0	-0.008	0.0	94.835365	-0.006	1	2.0	1.0	0.0	0.0	1.0
0.0	400.0	100.0	100.0	0	0.0	0.0	-0.01	0.0	95.10602	-0.006	1	2.0	1.0	0.0	0.0	1.0
0.0	400.0	100.0	100.0	0	0.0	0.0	-0.011	0.0	95.10602	-0.005	1	2.0	1.0	0.0	0.0	1.0
0.0	400.0	100.0	100.0	0	0.0	0.0	-0.013	0.0	95.560844	-0.005	1	2.0	1.0	0.0	0.0	1.0
0.0	400.0	100.0	100.0	0	0.0	0.0	-0.014	0.0	95.518524	-0.004	1	2.0	1.0	0.0	0.0	1.0
0.0	400.0	100.0	100.0	0	0.0	0.0	-0.016	0.0	95.518524	-0.004	1	2.0	1.0	0.0	0.0	1.0
0.0	400.0	100.0	100.0	0	0.0	0.0	-0.017	0.0	95.947784	-0.004	1	2.0	1.0	0.0	0.0	1.0
0.0	400.0	100.0	100.0	0	0.0	0.0	-0.019	0.0	95.947784	-0.003	1	2.0	1.0	0.0	0.0	1.0
0.0	400.0	100.0	100.0	0	0.0	0.0	-0.02	0.0	96.926926	-0.003	1	2.0	1.0	0.0	0.0	1.0
0.0	400.0	100.0	100.0	0	0.0	0.0	-0.022	0.0	96.37228	-0.003	1	2.0	1.0	0.0	0.0	1.0
0.0	400.0	100.0	100.0	0	0.0	0.0	-0.024	0.0	96.37228	-0.002	1	2.0	1.0	0.0	0.0	1.0
0.0	400.0	100.0	100.0	0	0.0	0.0	-0.025	0.0	96.58297	-0.002	1	2.0	1.0	0.0	0.0	1.0
0.0	400.0	100.0	100.0	0	0.0	0.0	-0.027	0.0	96.28969	-0.002	1	2.0	1.0	0.0	0.0	1.0
0.0	400.0	100.0	100.0	0	0.0	0.0	-0.028	0.0	96.28969	-0.001	1	2.0	1.0	0.0	0.0	1.0
0.0	400.0	100.0	100.0	0	0.0	0.0	-0.03	0.0	97.29911	-0.001	1	2.0	1.0	0.0	0.0	1.0
0.0	400.0	100.0	100.0	0	0.0	0.0	-0.031	0.0	97.29911	-0.001	1	2.0	1.0	0.0	0.0	1.0
0.0	400.0	100.0	100.0	0	0.0	0.0	-0.033	0.0	97.18965	-0.001	1	2.0	1.0	0.0	0.0	1.0
0.0	400.0	100.0	100.0	0	0.0	0.0	-0.034	0.0	96.656845	-0.001	1	2.0	1.0	0.0	0.0	1.0
0.0	400.0	100.0	100.0	0	0.0	0.0	-0.035	0.0	96.656845	-0.001	1	2.0	1.0	0.0	0.0	1.0
0.0	400.0	100.0	100.0	0	0.0	0.0	-0.036	0.0	97.469635	-0.001	1	2.0	1.0	0.0	0.0	1.0
0.0	400.0	100.0	100.0	0	0.0	0.0	-0.037	0.0	97.282974	0.0	1	2.0	1.0	0.0	0.0	1.0
0.0	400.0	100.0	100.0	0	0.0	0.0	-0.037	0.0	97.282974	0.0	1	2.0	1.0	0.0	0.0	1.0
0.0	400.0	100.0	100.0	0	0.0	0.0	-0.038	0.0	97.536644	0.0	1	2.0	1.0	0.0	0.0	1.0
0.0	400.0	100.0	100.0	0	0.0	0.0	-0.038	0.0	97.536644	0.0	1	2.0	1.0	0.0	0.0	1.0
0.0	400.0	100.0	100.0	0	0.0	0.0	-0.038	0.0	96.358604	0.0	1	2.0	1.0	0.0	0.0	1.0
0.0	400.0	100.0	100.0	0	0.0	0.0	-0.038	0.0	96.32931	0.0	1	2.0	1.0	0.0	0.0	1.0
0.0	400.0	100.0	100.0	0	0.0	0.0	-0.037	0.0	96.32931	0.0	1	2.0	1.0	0.0	0.0	1.0
0.0	400.0	100.0	100.0	0	0.0	0.0	-0.036	0.0	96.39954	0.0	1	2.0	1.0	2.0	0.0	1.0
0.0	400.0	100.0	100.0	0	0.0	0.0	-0.035	0.0	96.71715	0.0	1	2.0	1.0	3.0	0.0	1.0
0.0	400.0	100.0	100.0	0	0.0	0.0	-0.033	0.0	96.71715	0.0	1	2.0	1.0	3.0	0.0	1.0
-6944.445	500.0	100.0	100.0	0	0.0	0.0	-0.032	0.0	96.58412	0.0	1	2.0	1.0	3.0	0.0	1.0
-6944.445	500.0	100.0	100.0	0	0.0	0.0	-0.03	0.0	96.58412	0.0	1	2.0	1.0	3.0	0.0	1.0
-6944.445	500.0	100.0	100.0	0	0.0	0.0	-0.028	0.0	96.04024	0.0	1	2.0	1.0	3.0	0.0	1.0
-6944.445	500.0	100.0	100.0	0	0.0	0.0	-0.025	0.0	95.02621	-0.491	1	2.0	1.0	3.0	0.0	1.0
-6944.445	500.0	100.0	100.0	0	0.0	0.0	-0.023	0.0	95.02621	-0.948	1	2.0	1.0	3.0	0.0	1.0
-6944.445	500.0	100.0	100.0	0	0.0	0.0	-0.02	0.0	94.494255	-0.948	1	2.0	1.0	3.0	0.0	1.0
-6944.445	500.0	100.0	100.0	1	0.0	0.0	-0.018	0.0	94.435165	-1.767	1	2.0	1.0	3.0	0.0	1.0
-6944.445	500.0	100.0	100.0	1	0.0	0.0	-0.015	0.0	94.435165	-2.133	1	2.0	1.0	3.0	0.0	1.0
-6944.445	500.0	100.0	100.0	1	0.0	0.0	-0.013	0.0	94.42514	-2.133	1	2.0	1.0	3.0	0.0	1.0
-6944.445	500.0	100.0	100.0	1	0.0	0.0	-0.01	0.0	94.42514	-2.791	1	2.0	1.0	3.0	0.0	1.0
-6944.445	500.0	100.0	100.0	1	0.0	0.0	-0.007	0.0	95.33333	-2.791	1	2.0	1.0	3.0	0.0	1.0
-6944.445	500.0	100.0	100.0	1	0.0	0.0	-0.004	0.0	95.11527	-3.085	1	2.0	1.0	5.0	0.0	1.0
-6944.445	500.0	100.0	100.0	1	0.0	0.0	-0.001	0.0	95.11527	-3.612	1	2.0	1.0	5.0	0.0	1.0
-6944.445	500.0	100.0	100.0	1	0.0	0.0	0.001	0.0	94.910706	-3.612	1	2.0	1.0	5.0	0.0	1.0
-6944.445	500.0	100.0	100.0	1	0.0	0.0	0.004	0.0	94.83945	-3.849	1	2.0	1.0	5.0	0.0	1.0
-6944.445	500.0	100.0	100.0	1	0.0	0.0	0.007	0.0	95.44266	-3.849	1	2.0	1.0	5.0	0.0	1.0
-6944.445	500.0	100.0	100.0	1	0.0	0.0	0.01	0.0	95.829124	-4.272	1	2.0	1.0	5.0	0.0	1.0
-6944.445	500.0	100.0	100.0	1	0.0	0.0	0.013	0.0	95.829124	-4.461	1	2.0	1.0	5.0	0.0	1.0
-6944.445	500.0	100.0	100.0	1	0.0	0.0	0.017	0.0	95.76007	-4.461	1	2.0	1.0	5.0	0.0	1.0
-6944.445	500.0	100.0	100.0	1	0.0	0.0	0.02	0.0	95.36794	-4.801	1	2.0	1.0	5.0	0.0	1.0
-6944.445	500.0	100.0	100.0	1	0.0	0.0	0.023	0.0	95.36794	-5.095	1	2.0	1.0	5.0	0.0	1.0
-6944.445	500.0	100.0	100.0	1	0.0	0.0	0.026	0.0	94.893005	-5.095	1	2.0	1.0	5.0	0.0	1.0
-6944.445	500.0	100.0	100.0	1	0.0	0.0	0.029	0.0	95.685936	-5.226	1	2.0	1.0	5.0	0.0	1.0
-6944.445	500.0	100.0	100.0	1	0.0	0.0	0.032	0.0	95.685936	-5.226	1	2.0	1.0	5.0	0.0	1.0
-6944.445	500.0	100.0	100.0	1	0.0	0.0	0.035	0.0	96.506134	-5.348	1	2.0	1.0	5.0	0.0	1.0
-6944.445	500.0	100.0	100.0	1	0.0	0.0	0.038	0.0	96.506134	-5.567	1	2.0	1.0	5.0	0.0	1.0
-6944.445	500.0	100.0	100.0	1	0.0	0.0	0.041	0.0	97.1813	-5.567	1	2.0	1.0	5.0	0.0	1.0
-6944.445	500.0	100.0	100.0	1	0.0	0.0	0.044	0.0	96.702324	-5.757	1	2.0	1.0	5.0	0.0	1.0
-6944.445	500.0	100.0	100.0	1	0.0	0.0	0.047	0.0	96.702324	-5.84	1	2.0	1.0	5.0	0.0	1.0
-6944.445	500.0	100.0	100.0	1	0.0	0.0	0.05	0.0	97.02832	-5.84	1	2.0	1.0	5.0	0.0	1.0
-6944.445	500.0	100.0	100.0	1	0.0	0.0	0.053	0.0	95.72224	-5.993	1	2.0	1.0	5.0	0.0	1.0
-6944.445	500.0	100.0	100.0	1	0.0	0.0	0.055	0.0	95.72224	-5.993	1	2.0	1.0	5.0	0.0	1.0
-6944.445	500.0	100.0	100.0	1	0.0	0.0	0.058	0.0	96.35833	-6.06	1	2.0	1.0	5.0	0.0	1.0
-6944.445	500.0	100.0	100.0	1	0.0	0.0	0.06	0.0	96.748856	-6.182	1	2.0	1.0	5.0	0.0	1.0
-6944.445	500.0	100.0	100.0	1	0.0	0.0	0.063	0.0	96.87308	-6.182	1	2.0	1.0	5.0	0.0	1.0
-6944.445	500.0	100.0	100.0	1	0.0	0.0	0.066	0.0	97.395386	-6.236	1	2.0	1.0	5.0	0.0	1.0
-6944.445	500.0	100.0	100.0	1	0.0	0.0	0.068	0.0	97.395386	-6.334	1	2.0	1.0	5.0	0.0	1.0
-6944.445	500.0	100.0	100.0	1	0.0	0.0	0.071	0.0	97.735176	-6.334	1	2.0	1.0	5.0	0.0	1.0
-6944.445	500.0	100.0	100.0	1	0.0	0.0	0.073	0.0	97.90394	-6.378	1	2.0	1.0	5.0	0.0	1.0
-6944.445	500.0	100.0	100.0	1	0.0	0.0	0.076	0.0	97.90394	-6.378	1	2.0	1.0	5.0	0.0	1.0
-6944.445	500.0	100.0	100.0	1	0.0	0.0	0.078	0.0	98.790924	-6.456	1	2.0	1.0	5.0	0.0	1.0
-6944.445	500.0	100.0	100.0	1	0.0	0.0	0.08	0.0	98.54315	-6.491	1	2.0	1.0	5.0	0.0	1.0
-6944.445	500.0	100.0	100.0	1	0.0	0.0	0.083	0.0	98.14129	-6.491	1	2.0	1.0	5.0	0.0	1.0
-6944.445	500.0	100.0	100.0	1	0.0	0.0	0.085	0.0	97.35871	-6.554	1	2.0	1.0	5.0	0.0	1.0
-6944.445	500.0	100.0	100.0	1	0.0	0.0	0.088	0.0	97.35871	-6.608	1	2.0	1.0	5.0	0.0	1.0
-6944.445	500.0	100.0	100.0	1	0.0	0.0	0.09	0.0	96.93353	-6.608	1	2.0	1.0	5.0	0.0	1.0
-6944.445	500.0	100.0	100.0	1	0.0	0.0	0.092	0.0	96.83525	-6.633	1	2.0	1.0	5.0	0.0	1.0
-6944.445	500.0	100.0	100.0	1	0.0	0.0	0.095	0.0	96.54203	-6.633	1	2.0	1.0	5.0	0.0	1.0
-6944.445	500.0	100.0	100.0	1	0.0	0.0	0.097	0.0	96.90204	-6.676	1	2.0	1.0	5.0	0.0	1.0
-6944.445	500.0	100.0	100.0	1	0.0	0.0	0.099	0.0	96.90204	-6.696	1	2.0	1.0	5.0	0.0	1.0
-6944.445	500.0	100.0	100.0	1	0.0	0.0	0.102	0.0	97.352646	-6.696	1	2.0	1.0	5.0	0.0	1.0
-6944.445	500.0	100.0	100.0	1	0.0	0.0	0.104	0.0	97.66367	-6.731	1	2.0	1.0	5.0	0.0	1.0
-6944.445	500.0	100.0	100.0	1	0.0	0.0	0.106	0.0	97.66367	-6.746	1	2.0	1.0	5.0	0.0	1.0
-6944.445	500.0	100.0	100.0	1	0.0	0.0	0.108	0.0	97.26666	-6.746	1	2.0	1.0	5.0	0.0	1.0
-6944.445	500.0	100.0	100.0	1	0.0	0.0	0.11	0.0	97.35744	-6.775	1	2.0	1.0	5.0	0.0	1.0
-6944.445	500.0	100.0	100.0	1	0.0	0.0	0.112	0.0	97.35744	-6.775	1	2.0	1.0	5.0	0.0	1.0
-6944.445	500.0	100.0	100.0	1	0.0	0.0	0.114	0.0	96.291275	-6.799	1	2.0	1.0	5.0	0.0	1.0
-6944.445	500.0	100.0	100.0	1	0.0	0.0	0.116	0.0	96.291275	-6.81	1	2.0	1.0	5.0	0.0	1.0
-6944.445	500.0	100.0	100.0	1	0.0	0.0	0.118	0.0	96.78712	-6.81	1	2.0	1.0	5.0	0.0	1.0
-6944.445	500.0	100.0	100.0	1	0.0	0.0	0.12	0.0	97.84735	-6.829	1	2.0	1.0	5.0	0.0	1.0
-6944.445	500.0	100.0	100.0	1	0.0	0.0	0.122	0.0	97.84735	-6.838	1	2.0	1.0	5.0	0.0	1.0
-6944.445	500.0	100.0	100.0	1	0.0	0.0	0.124	0.0	97.91075	-6.838	1	2.0	1.0	5.0	0.0	1.0
-6944.445	500.0	100.0	100.0	1	0.0	0.0	0.126	0.0	98.19789	-6.853	1	2.0	1.0	5.0	0.0	1.0
-6944.445	500.0	100.0	100.0	1	0.0	0.0	0.127	0.0	98.19789	-6.853	1	2.0	1.0	5.0	0.0	1.0
-6944.445	500.0	100.0	100.0	1	0.0	0.0	0.129	0.0	98.00731	-6.861	1	2.0	1.0	5.0	0.0	1.0
-6944.445	500.0	100.0	100.0	1	0.0	0.0	0.131	0.0	98.00731	-6.873	1	2.0	1.0	5.0	0.0	1.0
-6944.445	500.0	100.0	100.0	1	0.0	0.0	0.133	0.0	98.04278	-6.873	1	2.0	1.0	5.0	0.0	1.0
-6944.445	500.0	100.0	100.0	1	0.0	0.0	0.135	0.0	97.43367	-6.884	1	2.0	1.0	5.0	0.0	1.0
-6944.445	500.0	100.0	100.0	1	0.0	0.0	0.137	0.0	97.43367	-6.889	1	2.0	1.0	5.0	0.0	1.0
-6944.445	500.0	100.0	100.0	1	0.0	0.0	0.139	0.0	97.02566	-6.889	1	2.0	1.0	5.0	0.0	1.0
-6944.445	500.0	100.0	100.0	1	0.0	0.0	0.141	0.0	96.29324	-6.897	1	2.0	1.0	5.0	0.0	1.0
-6944.445	500.0	100.0	100.0	1	0.0	0.0	0.143	0.0	96.29324	-6.897	1	2.0	1.0	5.0	0.0	1.0
-6944.445	500.0	100.0	100.0	1	0.0	0.0	0.145	0.0	96.65539	-6.902	1	2.0	1.0	5.0	0.0	1.0
-6944.445	500.0	100.0	100.0	1	0.0	0.0	0.147	0.0	96.65539	-6.908	1	2.0	1.0	5.0	0.0	1.0
-6944.445	500.0	100.0	100.0	1	0.0	0.0	0.149	0.0	96.61332	-6.908	1	2.0	1.0	5.0	0.0	1.0
-6944.445	500.0	100.0	100.0	1	0.0	0.0	0.151	0.0	96.41001	-6.911	1	2.0	1.0	5.0	0.0	1.0
-6944.445	500.0	100.0	100.0	1	0.0	0.0	0.153	0.0	97.25675	-6.917	1	2.0	1.0	5.0	0.0	1.0
-6944.445	500.0	100.0	100.0	1	0.0	0.0	0.155	0.0	96.500275	-6.917	1	2.0	1.0	6.0	0.0	1.0
-6944.445	500.0	99.00498	100.0	0	0.0	0.0	0.158	0.0	94.79362	-6.92	1	2.0	1.0	7.0	0.0	2.0
-6944.445	500.0	99.00498	100.0	0	0.0	0.0	0.16	0.0	97.17492	-6.92	1	2.0	1.0	7.0	0.0	2.0
0.0	500.0	99.00498	100.0	0	0.0	0.0	0.162	0.0	97.66346	-6.924	1	2.0	1.0	0.0	0.0	2.0
0.0	500.0	99.00498	100.0	0	0.0	0.0	0.164	0.0	97.66346	-6.926	1	2.0	1.0	0.0	0.0	2.0
0.0	500.0	99.00498	100.0	0	0.0	0.0	0.167	0.0	97.86723	-6.926	1	2.0	1.0	0.0	0.0	2.0
0.0	500.0	99.00498	100.0	0	0.0	0.0	0.169	0.0	97.27739	-6.438	1	2.0	1.0	0.0	0.0	2.0
0.0	500.0	99.00498	100.0	0	0.0	0.0	0.171	0.0	97.27739	-5.983	1	2.0	1.0	0.0	0.0	2.0
0.0	500.0	99.00498	100.0	0	0.0	0.0	0.173	0.0	97.82278	-5.983	1	2.0	1.0	0.0	0.0	2.0
0.0	500.0	99.00498	100.0	0	0.0	0.0	0.175	0.0	98.02758	-5.166	1	2.0	1.0	0.0	0.0	2.0
0.0	500.0	99.00498	100.0	0	0.0	0.0	0.178	0.0	98.02758	-5.166	1	2.0	1.0	0.0	0.0	2.0
0.0	500.0	99.00498	100.0	0	0.0	0.0	0.18	0.0	98.104485	-4.801	1	2.0	1.0	0.0	0.0	2.0
0.0	500.0	99.00498	100.0	0	0.0	0.0	0.182	0.0	98.104485	-4.146	1	2.0	1.0	0.0	0.0	2.0
0.0	500.0	99.00498	100.0	0	0.0	0.0	0.184	0.0	98.06192	-4.146	1	2.0	1.0	0.0	0.0	2.0
0.0	500.0	99.00498	100.0	0	0.0	0.0	0.186	0.0	97.39787	-3.58	1	2.0	1.0	0.0	0.0	2.0
0.0	500.0	99.00498	100.0	0	0.0	0.0	0.188	0.0	97.39787	-3.327	1	2.0	1.0	0.0	0.0	2.0
0.0	500.0	99.00498	100.0	0	0.0	0.0	0.189	0.0	97.67736	-3.327	1	2.0	1.0	0.0	0.0	2.0
0.0	500.0	99.00498	100.0	0	0.0	0.0	0.191	0.0	97.67736	-2.873	1	2.0	1.0	0.0	0.0	2.0
0.0	500.0	99.00498	100.0	0	0.0	0.0	0.192	0.0	97.78929	-2.873	1	2.0	1.0	0.0	0.0	2.0
0.0	500.0	99.00498	100.0	0	0.0	0.0	0.193	0.0	97.168304	-2.67	1	2.0	1.0	0.0	0.0	2.0
0.0	500.0	99.00498	100.0	0	0.0	0.0	0.195	0.0	97.168304	-2.305	1	2.0	1.0	0.0	0.0	2.0
0.0	500.0	99.00498	100.0	0	0.0	0.0	0.196	0.0	97.85602	-2.305	1	2.0	1.0	0.0	0.0	2.0
0.0	500.0	99.00498	100.0	0	0.0	0.0	0.196	0.0	97.94854	-2.142	1	2.0	1.0	0.0	0.0	2.0
0.0	500.0	99.00498	100.0	0	0.0	0.0	0.197	0.0	97.94854	-1.85	1	2.0	1.0	0.0	0.0	2.0
0.0	500.0	99.00498	100.0	0	0.0	0.0	0.198	0.0	97.665794	-1.85	1	2.0	1.0	0.0	0.0	2.0
0.0	500.0	99.00498	100.0	0	0.0	0.0	0.198	0.0	97.665794	-1.597	1	2.0	1.0	0.0	0.0	2.0
0.0	500.0	99.00498	100.0	0	0.0	0.0	0.198	0.0	97.39936	-1.597	1	2.0	1.0	0.0	0.0	2.0
0.0	500.0	99.00498	100.0	0	0.0	0.0	0.198	0.0	98.019325	-1.484	1	2.0	1.0	0.0	0.0	2.0
0.0	500.0	99.00498	100.0	0	0.0	0.0	0.198	0.0	97.531715	-1.282	1	2.0	1.0	0.0	0.0	2.0
0.0	500.0	99.00498	100.0	0	0.0	0.0	0.198	0.0	98.1823	-1.282	1	2.0	1.0	0.0	0.0	2.0
0.0	500.0	99.00498	100.0	0	0.0	0.0	0.197	0.0	98.125946	-1.191	1	2.0	1.0	8.0	0.0	2.0
0.0	500.0	99.00498	100.0	0	0.0	0.0	0.196	0.0	98.125946	-1.028	1	2.0	1.0	8.0	0.0	2.0
0.0	500.0	99.00498	100.0	0	0.0	0.0	0.195	0.0	94.6043	-1.028	1	2.0	1.0	14.0	0.0	2.0
0.0	500.0	99.00498	100.0	0	0.0	0.0	0.194	0.0	94.6043	-0.955	1	2.0	1.0	14.0	0.0	2.0
0.0	500.0	99.00498	100.0	0	0.0	0.0	0.192	0.0	98.57972	-0.955	1	2.0	1.0	0.0	0.0	2.0
0.0	500.0	99.00498	100.0	0	0.0	0.0	0.19	0.0	98.65537	-0.888	1	2.0	1.0	0.0	0.0	2.0
0.0	500.0	99.00498	100.0	0	0.0	0.0	0.188	0.0	98.65537	-0.767	1	2.0	1.0	0.0	0.0	2.0
0.0	500.0	99.00498	100.0	0	0.0	0.0	0.185	0.0	98.45952	-0.767	1	2.0	1.0	0.0	0.0	2.0
0.0	500.0	99.00498	100.0	0	0.0	0.0	0.183	0.0	98.716415	-0.662	1	2.0	1.0	0.0	0.0	2.0
0.0	500.0	99.00498	100.0	0	0.0	0.0	0.18	0.0	98.716415	-0.662	1	2.0	1.0	0.0	0.0	2.0
0.0	500.0	99.00498	100.0	0	0.0	0.0	0.177	0.0	97.97336	-0.615	1	2.0	1.0	0.0	0.0	2.0
0.0	500.0	99.00498	100.0	0	0.0	0.0	0.174	0.0	97.97336	-0.531	1	2.0	1.0	0.0	0.0	2.0
0.0	500.0	99.00498	100.0	0	0.0	0.0	0.171	0.0	98.7022	-0.531	1	2.0	1.0	0.0	0.0	2.0
0.0	500.0	99.00498	100.0	0	0.0	0.0	0.168	0.0	98.76458	-0.493	1	2.0	1.0	0.0	0.0	2.0
0.0	500.0	99.00498	100.0	0	0.0	0.0	0.164	0.0	98.76458	-0.426	1	2.0	1.0	0.0	0.0	2.0
0.0	500.0	99.00498	100.0	0	0.0	0.0	0.161	0.0	98.024254	-0.426	1	2.0	1.0	0.0	0.0	2.0
0.0	500.0	99.00498	100.0	0	0.0	0.0	0.158	0.0	97.65336	-0.367	1	2.0	1.0	0.0	0.0	2.0
0.0	500.0	99.00498	100.0	0	0.0	0.0	0.154	0.0	97.65336	-0.341	1	2.0	1.0	0.0	0.0	2.0
0.0	500.0	99.00498	100.0	0	0.0	0.0	0.151	0.0	98.114105	-0.341	1	2.0	1.0	0.0	0.0	2.0
0.0	500.0	99.00498	100.0	0	0.0	0.0	0.147	0.0	98.114105	-0.295	1	2.0	1.0	0.0	0.0	2.0
0.0	500.0	99.00498	100.0	0	0.0	0.0	0.144	0.0	98.68625	-0.295	1	2.0	1.0	0.0	0.0	2.0
0.0	500.0	99.00498	100.0	0	0.0	0.0	0.14	0.0	98.75995	-0.254	1	2.0	1.0	0.0	0.0	2.0
0.0	500.0	99.00498	100.0	0	0.0	0.0	0.137	0.0	98.75995	-0.236	1	2.0	1.0	0.0	0.0	2.0
0.0	500.0	99.00498	100.0	0	0.0	0.0	0.133	0.0	98.51493	-0.236	1	2.0	1.0	0.0	0.0	2.0
0.0	500.0	99.00498	100.0	0	0.0	0.0	0.13	0.0	97.75836	-0.204	1	2.0	1.0	0.0	0.0	2.0
0.0	500.0	99.00498	100.0	0	0.0	0.0	0.126	0.0	97.75836	-0.189	1	2.0	1.0	0.0	0.0	2.0
0.0	500.0	99.00498	100.0	0	0.0	0.0	0.123	0.0	98.17978	-0.189	1	2.0	1.0	0.0	0.0	2.0
0.0	500.0	99.00498	100.0	0	0.0	0.0	0.12	0.0	98.63045	-0.163	1	2.0	1.0	0.0	0.0	2.0
0.0	500.0	99.00498	100.0	0	0.0	0.0	0.116	0.0	98.94412	-0.163	1	2.0	1.0	0.0	0.0	2.0
0.0	500.0	99.00498	100.0	0	0.0	0.0	0.113	0.0	98.421	-0.141	1	2.0	1.0	0.0	0.0	2.0
0.0	500.0	99.00498	100.0	0	0.0	0.0	0.11	0.0	98.421	-0.131	1	2.0	1.0	0.0	0.0	2.0
0.0	500.0	99.00498	100.0	0	0.0	0.0	0.107	0.0	98.032005	-0.131	1	2.0	1.0	0.0	0.0	2.0
0.0	500.0	99.00498	100.0	0	0.0	0.0	0.104	0.0	97.284096	-0.113	1	2.0	1.0	0.0	0.0	2.0
0.0	500.0	99.00498	100.0	0	0.0	0.0	0.101	0.0	97.284096	-0.105	1	2.0	1.0	0.0	0.0	2.0
0.0	500.0	99.00498	100.0	0	0.0	0.0	0.099	0.0	97.992874	-0.105	1	2.0	1.0	0.0	0.0	2.0
0.0	500.0	99.00498	100.0	0	0.0	0.0	0.096	0.0	97.992874	-0.09	1	2.0	1.0	0.0	0.0	2.0
0.0	500.0	99.00498	100.0	0	0.0	0.0	0.093	0.0	97.1659	-0.09	1	2.0	1.0	0.0	0.0	2.0
0.0	500.0	99.00498	100.0	0	0.0	0.0	0.09	0.0	97.50116	-0.084	1	2.0	1.0	0.0	0.0	2.0
0.0	500.0	99.00498	100.0	0	0.0	0.0	0.087	0.0	97.50116	-0.078	1	2.0	1.0	0.0	0.0	2.0
0.0	500.0	99.00498	100.0	0	0.0	0.0	0.085	0.0	97.25084	-0.078	1	2.0	1.0	0.0	0.0	2.0
0.0	500.0	99.00498	100.0	0	0.0	0.0	0.082	0.0	97.23281	-0.067	1	2.0	1.0	0.0	0.0	2.0
0.0	500.0	99.00498	100.0	0	0.0	0.0	0.08	0.0	97.52485	-0.057	1	2.0	1.0	0.0	0.0	2.0
0.0	500.0	99.00498	100.0	0	0.0	0.0	0.077	0.0	97.41015	-0.057	1	2.0	1.0	0.0	0.0	2.0
0.0	500.0	99.00498	100.0	0	0.0	0.0	0.075	0.0	97.41015	-0.053	1	2.0	1.0	0.0	0.0	2.0
0.0	500.0	99.00498	100.0	0	0.0	0.0	0.073	0.0	98.082565	-0.053	1	2.0	1.0	0.0	0.0	2.0
0.0	500.0	99.00498	100.0	0	0.0	0.0	0.071	0.0	97.85388	-0.046	1	2.0	1.0	0.0	0.0	2.0
0.0	500.0	99.00498	100.0	0	0.0	0.0	0.069	0.0	97.85388	-0.042	1	2.0	1.0	0.0	0.0	2.0
0.0	500.0	99.00498	100.0	0	0.0	0.0	0.067	0.0	97.093056	-0.042	1	2.0	1.0	0.0	0.0	2.0
0.0	500.0	99.00498	100.0	0	0.0	0.0	0.065	0.0	97.03415	-0.036	1	2.0	1.0	0.0	0.0	2.0
0.0	500.0	99.00498	100.0	0	0.0	0.0	0.063	0.0	97.03415	-0.034	1	2.0	1.0	0.0	0.0	2.0
0.0	500.0	99.00498	100.0	0	0.0	0.0	0.062	0.0	97.49063	-0.034	1	2.0	1.0	0.0	0.0	2.0
0.0	500.0	99.00498	100.0	0	0.0	0.0	0.06	0.0	97.49063	-0.029	1	2.0	1.0	0.0	0.0	2.0
0.0	500.0	99.00498	100.0	0	0.0	0.0	0.058	0.0	98.19795	-0.029	1	2.0	1.0	0.0	0.0	2.0
0.0	500.0	99.00498	100.0	0	0.0	0.0	0.057	0.0	97.73897	-0.025	1	2.0	1.0	0.0	0.0	2.0
0.0	500.0	99.00498	100.0	0	0.0	0.0	0.056	0.0	97.73897	-0.023	1	2.0	1.0	0.0	0.0	2.0
0.0	500.0	99.00498	100.0	0	0.0	0.0	0.054	0.0	97.697754	-0.023	1	2.0	1.0	0.0	0.0	2.0
0.0	500.0	99.00498	100.0	0	0.0	0.0	0.053	0.0	97.345856	-0.02	1	2.0	1.0	0.0	0.0	2.0
0.0	500.0	99.00498	100.0	0	0.0	0.0	0.051	0.0	97.345856	-0.018	1	2.0	1.0	0.0	0.0	2.0
0.0	500.0	99.00498	100.0	0	0.0	0.0	0.05	0.0	96.98098	-0.018	1	2.0	1.0	0.0	0.0	2.0
0.0	500.0	99.00498	100.0	0	0.0	0.0	0.048	0.0	96.98098	-0.015	1	2.0	1.0	0.0	0.0	2.0
0.0	500.0	99.00498	100.0	0	0.0	0.0	0.047	0.0	97.557335	-0.015	1	2.0	1.0	0.0	0.0	2.0
0.0	500.0	99.00498	100.0	0	0.0	0.0	0.045	0.0	97.921326	-0.014	1	2.0	1.0	0.0	0.0	2.0
0.0	500.0	99.00498	100.0	0	0.0	0.0	0.044	0.0	97.921326	-0.012	1	2.0	1.0	0.0	0.0	2.0
0.0	500.0	99.00498	100.0	0	0.0	0.0	0.042	0.0	97.7663	-0.012	1	2.0	1.0	0.0	0.0	2.0
0.0	500.0	99.00498	100.0	0	0.0	0.0	0.04	0.0	97.54223	-0.01	1	2.0	1.0	0.0	0.0	2.0
0.0	500.0	99.00498	100.0	0	0.0	0.0	0.038	0.0	97.54223	-0.009	1	2.0	1.0	0.0	0.0	2.0
0.0	500.0	99.00498	100.0	0	0.0	0.0	0.036	0.0	96.65863	-0.009	1	2.0	1.0	0.0	0.0	2.0
0.0	500.0	99.00498	100.0	0	0.0	0.0	0.035	0.0	96.65863	-0.008	1	2.0	1.0	0.0	0.0	2.0
0.0	500.0	99.00498	100.0	0	0.0	0.0	0.033	0.0	96.85214	-0.008	1	2.0	1.0	0.0	0.0	2.0
0.0	500.0	99.00498	100.0	0	0.0	0.0	0.031	0.0	96.67605	-0.007	1	2.0	1.0	0.0	0.0	2.0
0.0	500.0	99.00498	100.0	0	0.0	0.0	0.029	0.0	96.67605	-0.006	1	2.0	1.0	0.0	0.0	2.0
0.0	500.0	99.00498	100.0	0	0.0	0.0	0.027	0.0	96.324234	-0.006	1	2.0	1.0	0.0	0.0	2.0
0.0	500.0	99.00498	100.0	0	0.0	0.0	0.025	0.0	96.088585	-0.006	1	2.0	1.0	0.0	0.0	2.0
0.0	500.0	99.00498	100.0	0	0.0	0.0	0.023	0.0	96.088585	-0.005	1	2.0	1.0	0.0	0.0	2.0
0.0	500.0	99.00498	100.0	0	0.0	0.0	0.021	0.0	96.08215	-0.005	1	2.0	1.0	0.0	0.0	2.0
0.0	500.0	99.00498	100.0	0	0.0	0.0	0.018	0.0	96.08215	-0.004	1	2.0	1.0	0.0	0.0	2.0
0.0	500.0	99.00498	100.0	0	0.0	0.0	0.016	0.0	96.36049	-0.004	1	2.0	1.0	0.0	0.0	2.0
0.0	500.0	99.00498	100.0	0	0.0	0.0	0.014	0.0	96.13515	-0.003	1	2.0	1.0	0.0	0.0	2.0
0.0	500.0	99.00498	100.0	0	0.0	0.0	0.012	0.0	96.13515	-0.003	1	2.0	1.0	0.0	0.0	2.0
0.0	500.0	99.00498	100.0	0	0.0	0.0	0.01	0.0	96.30567	-0.003	1	2.0	1.0	0.0	0.0	2.0
0.0	500.0	99.00498	100.0	0	0.0	0.0	0.008	0.0	96.80985	-0.002	1	2.0	1.0	0.0	0.0	2.0
0.0	500.0	99.00498	100.0	0	0.0	0.0	0.006	0.0	96.80985	-0.002	1	2.0	1.0	0.0	0.0	2.0
0.0	500.0	99.00498	100.0	0	0.0	0.0	0.004	0.0	96.28318	-0.002	1	2.0	1.0	0.0	0.0	2.0
0.0	500.0	99.00498	100.0	0	0.0	0.0	0.002	0.0	96.28318	-0.002	1	2.0	1.0	0.0	0.0	2.0
0.0	500.0	99.00498	100.0	0	0.0	0.0	0.0	0.0	96.43079	-0.002	1	2.0	1.0	0.0	0.0	2.0
0.0	500.0	99.00498	100.0	0	0.0	0.0	-0.002	0.0	97.75264	-0.001	1	2.0	1.0	0.0	0.0	2.0
0.0	500.0	99.00498	100.0	0	0.0	0.0	-0.004	0.0	97.75264	-0.001	1	2.0	1.0	0.0	0.0	2.0
0.0	500.0	99.00498	100.0	0	0.0	0.0	-0.006	0.0	97.435394	-0.001	1	2.0	1.0	0.0	0.0	2.0
0.0	500.0	99.00498	100.0	0	0.0	0.0	-0.008	0.0	98.10444	-0.001	1	2.0	1.0	0.0	0.0	2.0
0.0	500.0	99.00498	100.0	0	0.0	0.0	-0.01	0.0	98.10444	-0.001	1	2.0	1.0	0.0	0.0	2.0
0.0	500.0	99.00498	100.0	0	0.0	0.0	-0.012	0.0	98.715126	-0.001	1	2.0	1.0	0.0	0.0	2.0
0.0	500.0	99.00498	100.0	0	0.0	0.0	-0.014	0.0	98.715126	0.0	1	2.0	1.0	0.0	0.0	2.0
0.0	500.0	99.00498	100.0	0	0.0	0.0	-0.016	0.0	97.342545	0.0	1	2.0	1.0	0.0	0.0	2.0
0.0	500.0	99.00498	100.0	0	0.0	0.0	-0.018	0.0	98.62763	0.0	1	2.0	1.0	0.0	0.0	2.0
0.0	500.0	99.00498	100.0	0	0.0	0.0	-0.02	0.0	98.62763	0.0	1	2.0	1.0	0.0	0.0	2.0
0.0	500.0	99.00498	100.0	0	0.0	0.0	-0.022	0.0	98.01916	0.0	1	2.0	1.0	0.0	0.0	2.0
0.0	500.0	99.00498	100.0	0	0.0	0.0	-0.024	0.0	97.52037	0.0	1	2.0	1.0	0.0	0.0	2.0
0.0	500.0	99.00498	100.0	0	0.0	0.0	-0.025	0.0	97.52037	0.0	1	2.0	1.0	0.0	0.0	2.0
0.0	500.0	99.00498	100.0	0	0.0	0.0	-0.027	0.0	97.35397	0.0	1	2.0	1.0	0.0	0.0	2.0
0.0	500.0	99.00498	100.0	0	0.0	0.0	-0.029	0.0	97.35397	0.0	1	2.0	1.0	0.0	0.0	2.0
0.0	500.0	99.00498	100.0	0	0.0	0.0	-0.031	0.0	96.530815	0.0	1	2.0	1.0	0.0	0.0	2.0
0.0	500.0	99.00498	100.0	0	0.0	0.0	-0.032	0.0	96.81606	0.0	1	2.0	1.0	0.0	0.0	2.0
0.0	500.0	99.00498	100.0	0	0.0	0.0	-0.034	0.0	96.81606	0.0	1	2.0	1.0	0.0	0.0	2.0
0.0	500.0	99.00498	100.0	0	0.0	0.0	-0.035	0.0	97.5013	0.0	1	2.0	1.0	0.0	0.0	2.0
0.0	500.0	99.00498	100.0	0	0.0	0.0	-0.035	0.0	96.72302	0.0	1	2.0	1.0	0.0	0.0	2.0
0.0	500.0	99.00498	100.0	0	0.0	0.0	-0.036	0.0	96.72302	0.0	1	2.0	1.0	0.0	0.0	2.0
0.0	500.0	99.00498	100.0	0	0.0	0.0	-0.036	0.0	96.332436	0.0	1	2.0	1.0	0.0	0.0	2.0
0.0	500.0	99.00498	100.0	0	0.0	0.0	-0.036	0.0	96.332436	0.0	1	2.0	1.0	0.0	0.0	2.0
0.0	500.0	99.00498	100.0	0	0.0	0.0	-0.035	0.0	96.01797	0.0	1	2.0	1.0	0.0	0.0	2.0
0.0	500.0	99.00498	100.0	0	0.0	0.0	-0.034	0.0	95.71644	0.0	1	2.0	1.0	2.0	0.0	2.0
0.0	500.0	99.00498	100.0	0	0.0	0.0	-0.033	0.0	95.71644	0.0	1	2.0	1.0	2.0	0.0	2.0
0.0	500.0	99.00498	100.0	0	0.0	0.0	-0.031	0.0	95.79076	0.0	1	2.0	1.0	3.0	0.0	2.0
-5569.3755	400.99503	99.00498	100.0	0	0.0	0.0	-0.028	0.0	95.98425	0.0	1	2.0	1.0	3.0	0.0	2.0
-5569.3755	400.99503	99.00498	100.0	0	0.0	0.0	-0.026	0.0	95.98425	0.0	1	2.0	1.0	3.0	0.0	2.0
-5569.3755	400.99503	99.00498	100.0	0	0.0	0.0	-0.023	0.0	95.54688	0.0	1	2.0	1.0	3.0	0.0	2.0
-5569.3755	400.99503	99.00498	100.0	0	0.0	0.0	-0.02	0.0	95.868645	-0.393	1	2.0	1.0	3.0	0.0	2.0
-5569.3755	400.99503	99.00498	100.0	0	0.0	0.0	-0.017	0.0	95.827835	-0.393	1	2.0	1.0	3.0	0.0	2.0
-5569.3755	400.99503	99.00498	100.0	0	0.0	0.0	-0.014	0.0	96.211075	-0.759	1	2.0	1.0	3.0	0.0	2.0
-5569.3755	400.99503	99.00498	100.0	0	0.0	0.0	-0.011	0.0	96.211075	-1.416	1	2.0	1.0	3.0	0.0	2.0
-5569.3755	400.99503	99.00498	100.0	0	0.0	0.0	-0.008	0.0	96.41731	-1.416	1	2.0	1.0	5.0	0.0	2.0
-5569.3755	400.99503	99.00498	100.0	0	0.0	0.0	-0.004	0.0	97.02818	-1.71	1	2.0	1.0	5.0	0.0	2.0
-5569.3755	400.99503	99.00498	100.0	0	0.0	0.0	-0.001	0.0	97.02818	-1.71	1	2.0	1.0	5.0	0.0	2.0
-5569.3755	400.99503	99.00498	100.0	0	0.0	0.0	0.002	0.0	96.77389	-2.238	1	2.0	1.0	5.0	0.0	2.0
-5569.3755	400.99503	99.00498	100.0	0	0.0	0.0	0.005	0.0	96.77389	-2.693	1	2.0	1.0	5.0	0.0	2.0
-5569.3755	400.99503	99.00498	100.0	0	0.0	0.0	0.009	0.0	97.691025	-2.693	1	2.0	1.0	5.0	0.0	2.0
-5569.3755	400.99503	99.00498	100.0	0	0.0	0.0	0.012	0.0	97.601524	-2.898	1	2.0	1.0	5.0	0.0	2.0
-5569.3755	400.99503	99.00498	100.0	0	0.0	0.0	0.015	0.0	97.601524	-3.262	1	2.0	1.0	5.0	0.0	2.0
-5569.3755	400.99503	99.00498	100.0	0	0.0	0.0	0.019	0.0	97.14458	-3.262	1	2.0	1.0	5.0	0.0	2.0
-5569.3755	400.99503	99.00498	100.0	0	0.0	0.0	0.022	0.0	97.47709	-3.578	1	2.0	1.0	5.0	0.0	2.0
-5569.3755	400.99503	99.00498	100.0	0	0.0	0.0	0.025	0.0	97.47709	-3.719	1	2.0	1.0	5.0	0.0	2.0
-5569.3755	400.99503	99.00498	100.0	0	0.0	0.0	0.028	0.0	96.4704	-3.719	1	2.0	1.0	5.0	0.0	2.0
-5569.3755	400.99503	99.00498	100.0	0	0.0	0.0	0.031	0.0	96.4704	-3.972	1	2.0	1.0	5.0	0.0	2.0
-5569.3755	400.99503	99.00498	100.0	0	0.0	0.0	0.034	0.0	98.26476	-3.972	1	2.0	1.0	5.0	0.0	2.0
-5569.3755	400.99503	99.00498	100.0	0	0.0	0.0	0.037	0.0	98.19011	-4.085	1	2.0	1.0	5.0	0.0	2.0
-5569.3755	400.99503	99.00498	100.0	0	0.0	0.0	0.04	0.0	98.19011	-4.289	1	2.0	1.0	5.0	0.0	2.0
-5569.3755	400.99503	99.00498	100.0	0	0.0	0.0	0.043	0.0	98.29819	-4.289	1	2.0	1.0	5.0	0.0	2.0
-5569.3755	400.99503	99.00498	100.0	0	0.0	0.0	0.046	0.0	98.44621	-4.38	1	2.0	1.0	5.0	0.0	2.0
-5569.3755	400.99503	99.00498	100.0	0	0.0	0.0	0.049	0.0	98.44621	-4.38	1	2.0	1.0	5.0	0.0	2.0
-5569.3755	400.99503	99.00498	100.0	0	0.0	0.0	0.051	0.0	97.95006	-4.543	1	2.0	1.0	5.0	0.0	2.0
-5569.3755	400.99503	99.00498	100.0	0	0.0	0.0	0.054	0.0	97.95006	-4.684	1	2.0	1.0	5.0	0.0	2.0
-5569.3755	400.99503	99.00498	100.0	0	0.0	0.0	0.056	0.0	98.17622	-4.684	1	2.0	1.0	5.0	0.0	2.0
-5569.3755	400.99503	99.00498	100.0	0	0.0	0.0	0.059	0.0	98.03467	-4.747	1	2.0	1.0	5.0	0.0	2.0
-5569.3755	400.99503	99.00498	100.0	0	0.0	0.0	0.061	0.0	98.03467	-4.805	1	2.0	1.0	5.0	0.0	2.0
-5569.3755	400.99503	99.00498	100.0	0	0.0	0.0	0.064	0.0	98.43294	-4.805	1	2.0	1.0	5.0	0.0	2.0
-5569.3755	400.99503	99.00498	100.0	1	0.0	0.0	0.066	0.0	98.486145	-4.91	1	2.0	1.0	5.0	0.0	2.0
-5569.3755	400.99503	99.00498	100.0	1	0.0	0.0	0.069	0.0	99.059166	-4.91	1	2.0	1.0	5.0	0.0	2.0
-5569.3755	400.99503	99.00498	100.0	1	0.0	0.0	0.071	0.0	98.66734	-4.957	1	2.0	1.0	5.0	0.0	2.0
-5569.3755	400.99503	99.00498	100.0	1	0.0	0.0	0.074	0.0	98.66734	-5.042	1	2.0	1.0	5.0	0.0	2.0
-5569.3755	400.99503	99.00498	100.0	1	0.0	0.0	0.076	0.0	99.009155	-5.042	1	2.0	1.0	5.0	0.0	2.0
-5569.3755	400.99503	99.00498	100.0	1	0.0	0.0	0.079	0.0	99.5847	-5.114	1	2.0	1.0	5.0	0.0	2.0
-5569.3755	400.99503	99.00498	100.0	1	0.0	0.0	0.082	0.0	99.5847	-5.147	1	2.0	1.0	5.0	0.0	2.0
-5569.3755	400.99503	99.00498	100.0	1	0.0	0.0	0.084	0.0	98.95899	-5.147	1	2.0	1.0	5.0	0.0	2.0
-5569.3755	400.99503	99.00498	100.0	1	0.0	0.0	0.086	0.0	98.14546	-5.205	1	2.0	1.0	5.0	0.0	2.0
-5569.3755	400.99503	99.00498	100.0	1	0.0	0.0	0.089	0.0	98.14546	-5.256	1	2.0	1.0	5.0	0.0	2.0
-5569.3755	400.99503	99.00498	100.0	1	0.0	0.0	0.091	0.0	97.42795	-5.256	1	2.0	1.0	5.0	0.0	2.0
-5569.3755	400.99503	99.00498	100.0	1	0.0	0.0	0.094	0.0	97.42795	-5.278	1	2.0	1.0	5.0	0.0	2.0
-5569.3755	400.99503	99.00498	100.0	1	0.0	0.0	0.096	0.0	98.117546	-5.278	1	2.0	1.0	5.0	0.0	2.0
-5569.3755	400.99503	99.00498	100.0	1	0.0	0.0	0.098	0.0	98.69743	-5.319	1	2.0	1.0	5.0	0.0	2.0
-5569.3755	400.99503	99.00498	100.0	1	0.0	0.0	0.101	0.0	98.69743	-5.337	1	2.0	1.0	5.0	0.0	2.0
-5569.3755	400.99503	99.00498	100.0	1	0.0	0.0	0.103	0.0	98.37375	-5.337	1	2.0	1.0	5.0	0.0	2.0
-5569.3755	400.99503	99.00498	100.0	1	0.0	0.0	0.105	0.0	98.110344	-5.37	1	2.0	1.0	5.0	0.0	2.0
-5569.3755	400.99503	99.00498	100.0	1	0.0	0.0	0.108	0.0	98.110344	-5.384	1	2.0	1.0	5.0	0.0	2.0
-5569.3755	400.99503	99.00498	100.0	1	0.0	0.0	0.11	0.0	98.114494	-5.384	1	2.0	1.0	5.0	0.0	2.0
-5569.3755	400.99503	99.00498	100.0	1	0.0	0.0	0.112	0.0	98.114494	-5.41	1	2.0	1.0	5.0	0.0	2.0
-5569.3755	400.99503	99.00498	100.0	1	0.0	0.0	0.114	0.0	98.14102	-5.41	1	2.0	1.0	5.0	0.0	2.0
-5569.3755	400.99503	99.00498	100.0	1	0.0	0.0	0.116	0.0	97.088524	-5.433	1	2.0	1.0	5.0	0.0	2.0
-5569.3755	400.99503	99.00498	100.0	1	0.0	0.0	0.118	0.0	97.088524	-5.443	1	2.0	1.0	5.0	0.0	2.0
-5569.3755	400.99503	99.00498	100.0	1	0.0	0.0	0.12	0.0	97.23471	-5.443	1	2.0	1.0	5.0	0.0	2.0
-5569.3755	400.99503	99.00498	100.0	1	0.0	0.0	0.122	0.0	96.86998	-5.462	1	2.0	1.0	5.0	0.0	2.0
-5569.3755	400.99503	99.00498	100.0	1	0.0	0.0	0.125	0.0	96.86998	-5.462	1	2.0	1.0	5.0	0.0	2.0
-5569.3755	400.99503	99.00498	100.0	1	0.0	0.0	0.127	0.0	97.17189	-5.469	1	2.0	1.0	5.0	0.0	2.0
-5569.3755	400.99503	99.00498	100.0	1	0.0	0.0	0.129	0.0	97.17189	-5.484	1	2.0	1.0	5.0	0.0	2.0
-5569.3755	400.99503	99.00498	100.0	1	0.0	0.0	0.131	0.0	96.77854	-5.484	1	2.0	1.0	5.0	0.0	2.0
-5569.3755	400.99503	99.00498	100.0	1	0.0	0.0	0.133	0.0	96.830246	-5.49	1	2.0	1.0	5.0	0.0	2.0
-5569.3755	400.99503	99.00498	100.0	1	0.0	0.0	0.135	0.0	96.830246	-5.502	1	2.0	1.0	5.0	0.0	2.0
-5569.3755	400.99503	99.00498	100.0	1	0.0	0.0	0.137	0.0	96.831505	-5.502	1	2.0	1.0	5.0	0.0	2.0
-5569.3755	400.99503	99.00498	100.0	1	0.0	0.0	0.139	0.0	97.05528	-5.507	1	2.0	1.0	5.0	0.0	2.0
-5569.3755	400.99503	99.00498	100.0	1	0.0	0.0	0.141	0.0	97.05528	-5.516	1	2.0	1.0	5.0	0.0	2.0
-5569.3755	400.99503	99.00498	100.0	1	0.0	0.0	0.143	0.0	96.846146	-5.516	1	2.0	1.0	5.0	0.0	2.0
-5569.3755	400.99503	99.00498	100.0	1	0.0	0.0	0.145	0.0	96.846146	-5.521	1	2.0	1.0	5.0	0.0	2.0
-5569.3755	400.99503	99.00498	100.0	1	0.0	0.0	0.147	0.0	96.471794	-5.521	1	2.0	1.0	5.0	0.0	2.0
-5569.3755	400.99503	99.00498	100.0	1	0.0	0.0	0.149	0.0	96.5258	-5.528	1	2.0	1.0	5.0	0.0	2.0
-5569.3755	400.99503	99.00498	100.0	1	0.0	0.0	0.151	0.0	96.5258	-5.531	1	2.0	1.0	5.0	0.0	2.0
-5569.3755	400.99503	99.00498	100.0	1	0.0	0.0	0.153	0.0	96.803215	-5.531	1	2.0	1.0	6.0	0.0	2.0
0.0	400.99503	99.00498	100.0	0	0.0	0.0	0.155	0.0	96.64795	-5.537	1	3.0	1.0	0.0	0.0	2.0
0.0	400.99503	99.00498	100.0	0	0.0	0.0	0.157	0.0	96.64795	-5.537	1	3.0	1.0	0.0	0.0	2.0
0.0	400.99503	99.00498	100.0	0	0.0	0.0	0.159	0.0	97.11401	-5.541	1	3.0	1.0	0.0	0.0	2.0
0.0	400.99503	99.00498	100.0	0	0.0	0.0	0.161	0.0	97.11401	-5.545	1	3.0	1.0	0.0	0.0	2.0
0.0	400.99503	99.00498	100.0	0	0.0	0.0	0.163	0.0	96.97647	-5.545	1	3.0	1.0	0.0	0.0	2.0
0.0	400.99503	99.00498	100.0	0	0.0	0.0	0.166	0.0	97.1517	-4.788	1	3.0	1.0	0.0	0.0	2.0
0.0	400.99503	99.00498	100.0	0	0.0	0.0	0.168	0.0	97.1517	-4.45	1	3.0	1.0	0.0	0.0	2.0
0.0	400.99503	99.00498	100.0	0	0.0	0.0	0.17	0.0	96.646454	-4.45	1	3.0	1.0	0.0	0.0	2.0
0.0	400.99503	99.00498	100.0	0	0.0	0.0	0.172	0.0	96.64775	-3.842	1	3.0	1.0	0.0	0.0	2.0
0.0	400.99503	99.00498	100.0	0	0.0	0.0	0.174	0.0	96.64775	-3.842	1	3.0	1.0	0.0	0.0	2.0
0.0	400.99503	99.00498	100.0	0	0.0	0.0	0.176	0.0	96.92311	-3.571	1	3.0	1.0	0.0	0.0	2.0
0.0	400.99503	99.00498	100.0	0	0.0	0.0	0.178	0.0	97.12839	-3.083	1	3.0	1.0	0.0	0.0	2.0
0.0	400.99503	99.00498	100.0	0	0.0	0.0	0.18	0.0	96.971634	-3.083	1	3.0	1.0	0.0	0.0	2.0
0.0	400.99503	99.00498	100.0	0	0.0	0.0	0.182	0.0	97.49359	-2.865	1	3.0	1.0	0.0	0.0	2.0
0.0	400.99503	99.00498	100.0	0	0.0	0.0	0.184	0.0	97.49359	-2.474	1	3.0	1.0	0.0	0.0	2.0
0.0	400.99503	99.00498	100.0	0	0.0	0.0	0.186	0.0	97.33054	-2.474	1	3.0	1.0	0.0	0.0	2.0
0.0	400.99503	99.00498	100.0	0	0.0	0.0	0.188	0.0	97.189545	-2.137	1	3.0	1.0	0.0	0.0	2.0
0.0	400.99503	99.00498	100.0	0	0.0	0.0	0.19	0.0	97.189545	-1.985	1	3.0	1.0	0.0	0.0	2.0
0.0	400.99503	99.00498	100.0	0	0.0	0.0	0.191	0.0	96.96515	-1.985	1	3.0	1.0	0.0	0.0	2.0
0.0	400.99503	99.00498	100.0	0	0.0	0.0	0.193	0.0	96.96515	-1.714	1	3.0	1.0	0.0	0.0	2.0
0.0	400.99503	99.00498	100.0	0	0.0	0.0	0.195	0.0	96.90456	-1.714	1	3.0	1.0	0.0	0.0	2.0
0.0	400.99503	99.00498	100.0	0	0.0	0.0	0.196	0.0	96.694466	-1.593	1	3.0	1.0	0.0	0.0	2.0
0.0	400.99503	99.00498	100.0	0	0.0	0.0	0.198	0.0	96.694466	-1.376	1	3.0	1.0	0.0	0.0	2.0
0.0	400.99503	99.00498	100.0	0	0.0	0.0	0.199	0.0	97.33281	-1.376	1	3.0	1.0	0.0	0.0	2.0
0.0	400.99503	99.00498	100.0	0	0.0	0.0	0.2	0.0	97.05952	-1.278	1	3.0	1.0	0.0	0.0	2.0
0.0	400.99503	99.00498	100.0	0	0.0	0.0	0.201	0.0	97.05952	-1.278	1	3.0	1.0	0.0	0.0	2.0
0.0	400.99503	99.00498	100.0	0	0.0	0.0	0.202	0.0	97.4783	-1.104	1	3.0	1.0	0.0	0.0	2.0
0.0	400.99503	99.00498	100.0	0	0.0	0.0	0.202	0.0	97.4783	-1.026	1	3.0	1.0	0.0	0.0	2.0
0.0	400.99503	99.00498	100.0	0	0.0	0.0	0.202	0.0	97.13859	-1.026	1	3.0	1.0	0.0	0.0	2.0
0.0	400.99503	99.00498	100.0	0	0.0	0.0	0.202	0.0	97.67266	-0.885	1	3.0	1.0	0.0	0.0	2.0
0.0	400.99503	99.00498	100.0	0	0.0	0.0	0.202	0.0	97.67266	-0.823	1	3.0	1.0	0.0	0.0	2.0
0.0	400.99503	99.00498	100.0	0	0.0	0.0	0.201	0.0	97.20967	-0.823	1	3.0	1.0	8.0	0.0	2.0
0.0	400.99503	99.00498	100.0	0	0.0	0.0	0.2	0.0	97.44553	-0.71	1	3.0	1.0	0.0	0.0	2.0
0.0	400.99503	99.00498	100.0	0	0.0	0.0	0.199	0.0	97.44553	-0.71	1	3.0	1.0	0.0	0.0	2.0
0.0	400.99503	99.00498	100.0	0	0.0	0.0	0.197	0.0	97.51347	-0.66	1	3.0	1.0	0.0	0.0	2.0
0.0	400.99503	99.00498	100.0	0	0.0	0.0	0.195	0.0	97.51347	-0.57	1	3.0	1.0	0.0	0.0	2.0
0.0	400.99503	99.00498	100.0	0	0.0	0.0	0.193	0.0	97.16376	-0.57	1	3.0	1.0	0.0	0.0	2.0
0.0	400.99503	99.00498	100.0	0	0.0	0.0	0.19	0.0	96.14554	-0.493	1	3.0	1.0	0.0	0.0	2.0
0.0	400.99503	99.00498	100.0	0	0.0	0.0	0.187	0.0	96.14554	-0.457	1	3.0	1.0	0.0	0.0	2.0
0.0	400.99503	99.00498	100.0	0	0.0	0.0	0.184	0.0	97.00222	-0.457	1	3.0	1.0	0.0	0.0	2.0
0.0	400.99503	99.00498	100.0	0	0.0	0.0	0.181	0.0	97.60821	-0.394	1	3.0	1.0	0.0	0.0	2.0
0.0	400.99503	99.00498	100.0	0	0.0	0.0	0.177	0.0	97.60821	-0.394	1	3.0	1.0	0.0	0.0	2.0
0.0	400.99503	99.00498	100.0	0	0.0	0.0	0.173	0.0	98.280624	-0.366	1	3.0	1.0	0.0	0.0	2.0
0.0	400.99503	99.00498	100.0	0	0.0	0.0	0.168	0.0	98.280624	-0.316	1	3.0	1.0	0.0	0.0	2.0
0.0	400.99503	99.00498	100.0	0	0.0	0.0	0.164	0.0	97.812904	-0.316	1	3.0	1.0	0.0	0.0	2.0
0.0	400.99503	99.00498	100.0	0	0.0	0.0	0.16	0.0	96.57233	-0.294	1	3.0	1.0	0.0	0.0	2.0
0.0	400.99503	99.00498	100.0	0	0.0	0.0	0.155	0.0	96.57233	-0.254	1	3.0	1.0	0.0	0.0	2.0
0.0	400.99503	99.00498	100.0	0	0.0	0.0	0.15	0.0	96.85813	-0.254	1	3.0	1.0	0.0	0.0	2.0
0.0	400.99503	99.00498	100.0	0	0.0	0.0	0.146	0.0	97.018585	-0.235	1	3.0	1.0	0.0	0.0	2.0
0.0	400.99503	99.00498	100.0	0	0.0	0.0	0.141	0.0	97.018585	-0.235	1	3.0	1.0	0.0	0.0	2.0
0.0	400.99503	99.00498	100.0	0	0.0	0.0	0.137	0.0	96.59904	-0.203	1	3.0	1.0	0.0	0.0	2.0
0.0	400.99503	99.00498	100.0	0	0.0	0.0	0.132	0.0	96.59904	-0.175	1	3.0	1.0	0.0	0.0	2.0
0.0	400.99503	99.00498	100.0	0	0.0	0.0	0.128	0.0	96.65999	-0.175	1	3.0	1.0	0.0	0.0	2.0
0.0	400.99503	99.00498	100.0	0	0.0	0.0	0.124	0.0	95.65453	-0.163	1	3.0	1.0	0.0	0.0	2.0
0.0	400.99503	99.00498	100.0	0	0.0	0.0	0.12	0.0	95.65453	-0.14	1	3.0	1.0	0.0	0.0	2.0
0.0	400.99503	99.00498	100.0	0	0.0	0.0	0.116	0.0	95.87998	-0.14	1	3.0	1.0	0.0	0.0	2.0
0.0	400.99503	99.00498	100.0	0	0.0	0.0	0.113	0.0	96.33458	-0.13	1	3.0	1.0	0.0	0.0	2.0
0.0	400.99503	99.00498	100.0	0	0.0	0.0	0.109	0.0	96.33458	-0.13	1	3.0	1.0	0.0	0.0	2.0
0.0	400.99503	99.00498	100.0	0	0.0	0.0	0.105	0.0	96.7873	-0.112	1	3.0	1.0	0.0	0.0	2.0
0.0	400.99503	99.00498	100.0	0	0.0	0.0	0.102	0.0	96.7873	-0.104	1	3.0	1.0	0.0	0.0	2.0
0.0	400.99503	99.00498	100.0	0	0.0	0.0	0.098	0.0	96.965385	-0.104	1	3.0	1.0	0.0	0.0	2.0
0.0	400.99503	99.00498	100.0	0	0.0	0.0	0.095	0.0	96.6115	-0.09	1	3.0	1.0	0.0	0.0	2.0
0.0	400.99503	99.00498	100.0	0	0.0	0.0	0.091	0.0	96.6115	-0.083	1	3.0	1.0	0.0	0.0	2.0
0.0	400.99503	99.00498	100.0	0	0.0	0.0	0.088	0.0	96.77706	-0.083	1	3.0	1.0	0.0	0.0	2.0
0.0	400.99503	99.00498	100.0	0	0.0	0.0	0.086	0.0	96.8837	-0.072	1	3.0	1.0	0.0	0.0	2.0
0.0	400.99503	99.00498	100.0	0	0.0	0.0	0.083	0.0	96.8837	-0.072	1	3.0	1.0	0.0	0.0	2.0
0.0	400.99503	99.00498	100.0	0	0.0	0.0	0.08	0.0	97.72643	-0.067	1	3.0	1.0	0.0	0.0	2.0
0.0	400.99503	99.00498	100.0	0	0.0	0.0	0.077	0.0	97.72643	-0.057	1	3.0	1.0	0.0	0.0	2.0
0.0	400.99503	99.00498	100.0	0	0.0	0.0	0.075	0.0	95.68138	-0.057	1	3.0	1.0	0.0	0.0	2.0
0.0	400.99503	99.00498	100.0	0	0.0	0.0	0.072	0.0	97.3732	-0.053	1	3.0	1.0	0.0	0.0	2.0
0.0	400.99503	99.00498	100.0	0	0.0	0.0	0.069	0.0	97.3732	-0.046	1	3.0	1.0	0.0	0.0	2.0
0.0	400.99503	99.00498	100.0	0	0.0	0.0	0.067	0.0	97.81981	-0.046	1	3.0	1.0	0.0	0.0	2.0
0.0	400.99503	99.00498	100.0	0	0.0	0.0	0.064	0.0	97.81981	-0.039	1	3.0	1.0	0.0	0.0	2.0
0.0	400.99503	99.00498	100.0	0	0.0	0.0	0.061	0.0	97.61938	-0.039	1	3.0	1.0	0.0	0.0	2.0
0.0	400.99503	99.00498	100.0	0	0.0	0.0	0.059	0.0	97.59985	-0.036	1	3.0	1.0	0.0	0.0	2.0
0.0	400.99503	99.00498	100.0	0	0.0	0.0	0.056	0.0	97.86512	-0.031	1	3.0	1.0	0.0	0.0	2.0
0.0	400.99503	99.00498	100.0	0	0.0	0.0	0.054	0.0	97.9597	-0.031	1	3.0	1.0	0.0	0.0	2.0
0.0	400.99503	99.00498	100.0	0	0.0	0.0	0.051	0.0	98.54823	-0.029	1	3.0	1.0	0.0	0.0	2.0
0.0	400.99503	99.00498	100.0	0	0.0	0.0	0.049	0.0	98.54823	-0.025	1	3.0	1.0	0.0	0.0	2.0
0.0	400.99503	99.00498	100.0	0	0.0	0.0	0.046	0.0	97.95618	-0.025	1	3.0	1.0	0.0	0.0	2.0
0.0	400.99503	99.00498	100.0	0	0.0	0.0	0.044	0.0	97.95618	-0.023	1	3.0	1.0	0.0	0.0	2.0
0.0	400.99503	99.00498	100.0	0	0.0	0.0	0.041	0.0	97.15204	-0.023	1	3.0	1.0	0.0	0.0	2.0
0.0	400.99503	99.00498	100.0	0	0.0	0.0	0.039	0.0	97.264534	-0.02	1	3.0	1.0	0.0	0.0	2.0
0.0	400.99503	99.00498	100.0	0	0.0	0.0	0.037	0.0	97.264534	-0.017	1	3.0	1.0	0.0	0.0	2.0
0.0	400.99503	99.00498	100.0	0	0.0	0.0	0.034	0.0	98.32295	-0.017	1	3.0	1.0	0.0	0.0	2.0
0.0	400.99503	99.00498	100.0	0	0.0	0.0	0.032	0.0	97.41554	-0.015	1	3.0	1.0	0.0	0.0	2.0
0.0	400.99503	99.00498	100.0	0	0.0	0.0	0.029	0.0	97.41554	-0.013	1	3.0	1.0	0.0	0.0	2.0
0.0	400.99503	99.00498	100.0	0	0.0	0.0	0.027	0.0	97.65967	-0.013	1	3.0	1.0	0.0	0.0	2.0
0.0	400.99503	99.00498	100.0	0	0.0	0.0	0.025	0.0	97.65967	-0.012	1	3.0	1.0	0.0	0.0	2.0
0.0	400.99503	99.00498	100.0	0	0.0	0.0	0.023	0.0	98.059586	-0.012	1	3.0	1.0	0.0	0.0	2.0
0.0	400.99503	99.00498	100.0	0	0.0	0.0	0.02	0.0	98.66135	-0.01	1	3.0	1.0	0.0	0.0	2.0
0.0	400.99503	99.00498	100.0	0	0.0	0.0	0.018	0.0	98.66135	-0.009	1	3.0	1.0	0.0	0.0	2.0
0.0	400.99503	99.00498	100.0	0	0.0	0.0	0.016	0.0	98.93415	-0.009	1	3.0	1.0	0.0	0.0	2.0
0.0	400.99503	99.00498	100.0	0	0.0	0.0	0.014	0.0	98.08187	-0.008	1	3.0	1.0	0.0	0.0	2.0
0.0	400.99503	99.00498	100.0	0	0.0	0.0	0.012	0.0	98.08187	-0.007	1	3.0	1.0	0.0	0.0	2.0
0.0	400.99503	99.00498	100.0	0	0.0	0.0	0.009	0.0	98.1955	-0.007	1	3.0	1.0	0.0	0.0	2.0
0.0	400.99503	99.00498	100.0	0	0.0	0.0	0.007	0.0	98.1955	-0.006	1	3.0	1.0	0.0	0.0	2.0
0.0	400.99503	99.00498	100.0	0	0.0	0.0	0.005	0.0	98.55608	-0.006	1	3.0	1.0	0.0	0.0	2.0
0.0	400.99503	99.00498	100.0	0	0.0	0.0	0.004	0.0	99.51072	-0.005	1	3.0	1.0	0.0	0.0	2.0
0.0	400.99503	99.00498	100.0	0	0.0	0.0	0.002	0.0	99.51072	-0.005	1	3.0	1.0	0.0	0.0	2.0
0.0	400.99503	99.00498	100.0	0	0.0	0.0	0.0	0.0	98.80072	-0.005	1	3.0	1.0	0.0	0.0	2.0
0.0	400.99503	99.00498	100.0	0	0.0	0.0	-0.001	0.0	98.731384	-0.004	1	3.0	1.0	0.0	0.0	2.0
0.0	400.99503	99.00498	100.0	0	0.0	0.0	-0.003	0.0	98.731384	-0.003	1	3.0	1.0	0.0	0.0	2.0
0.0	400.99503	99.00498	100.0	0	0.0	0.0	-0.006	0.0	98.821495	-0.003	1	3.0	1.0	0.0	0.0	2.0
0.0	400.99503	99.00498	100.0	0	0.0	0.0	-0.007	0.0	98.821495	-0.003	1	3.0	1.0	0.0	0.0	2.0
0.0	400.99503	99.00498	100.0	0	0.0	0.0	-0.009	0.0	97.63939	-0.003	1	3.0	1.0	0.0	0.0	2.0
0.0	400.99503	99.00498	100.0	0	0.0	0.0	-0.011	0.0	99.19217	-0.002	1	3.0	1.0	0.0	0.0	2.0
0.0	400.99503	99.00498	100.0	0	0.0	0.0	-0.013	0.0	99.19217	-0.002	1	3.0	1.0	0.0	0.0	2.0
0.0	400.99503	99.00498	100.0	0	0.0	0.0	-0.015	0.0	98.11999	-0.002	1	3.0	1.0	0.0	0.0	2.0
0.0	400.99503	99.00498	100.0	0	0.0	0.0	-0.017	0.0	97.74476	-0.001	1	3.0	1.0	0.0	0.0	2.0
0.0	400.99503	99.00498	100.0	0	0.0	0.0	-0.019	0.0	97.74476	-0.001	1	3.0	1.0	0.0	0.0	2.0
0.0	400.99503	99.00498	100.0	0	0.0	0.0	-0.021	0.0	96.96818	-0.001	1	3.0	1.0	0.0	0.0	2.0
0.0	400.99503	99.00498	100.0	0	0.0	0.0	-0.023	0.0	96.96818	-0.001	1	3.0	1.0	0.0	0.0	2.0
0.0	400.99503	99.00498	100.0	0	0.0	0.0	-0.024	0.0	97.07524	-0.001	1	3.0	1.0	0.0	0.0	2.0
0.0	400.99503	99.00498	100.0	0	0.0	0.0	-0.026	0.0	96.33603	-0.001	1	3.0	1.0	0.0	0.0	2.0
0.0	400.99503	99.00498	100.0	0	0.0	0.0	-0.028	0.0	97.46702	0.0	1	3.0	1.0	0.0	0.0	2.0
0.0	400.99503	99.00498	100.0	0	0.0	0.0	-0.029	0.0	97.47074	0.0	1	3.0	1.0	0.0	0.0	2.0
0.0	400.99503	99.00498	100.0	0	0.0	0.0	-0.031	0.0	98.44865	0.0	1	3.0	1.0	0.0	0.0	2.0
0.0	400.99503	99.00498	100.0	0	0.0	0.0	-0.032	0.0	98.44865	0.0	1	3.0	1.0	0.0	0.0	2.0
0.0	400.99503	99.00498	100.0	0	0.0	0.0	-0.034	0.0	97.46087	0.0	1	3.0	1.0	0.0	0.0	2.0
0.0	400.99503	99.00498	100.0	0	0.0	0.0	-0.035	0.0	97.46087	0.0	1	3.0	1.0	0.0	0.0	2.0
0.0	400.99503	99.00498	100.0	0	0.0	0.0	-0.036	0.0	98.47754	0.0	1	3.0	1.0	0.0	0.0	2.0
0.0	400.99503	99.00498	100.0	0	0.0	0.0	-0.037	0.0	99.24196	0.0	1	3.0	1.0	0.0	0.0	2.0
0.0	400.99503	99.00498	100.0	0	0.0	0.0	-0.037	0.0	99.24196	0.0	1	3.0	1.0	0.0	0.0	2.0
0.0	400.99503	99.00498	100.0	0	0.0	0.0	-0.038	0.0	97.803055	0.0	1	3.0	1.0	0.0	0.0	2.0
0.0	400.99503	99.00498	100.0	0	0.0	0.0	-0.038	0.0	97.38534	0.0	1	3.0	1.0	0.0	0.0	2.0
0.0	400.99503	99.00498	100.0	0	0.0	0.0	-0.038	0.0	97.38534	0.0	1	3.0	1.0	0.0	0.0	2.0
0.0	400.99503	99.00498	100.0	0	0.0	0.0	-0.038	0.0	97.06865	0.0	1	3.0	1.0	0.0	0.0	2.0
0.0	400.99503	99.00498	100.0	0	0.0	0.0	-0.037	0.0	97.06865	0.0	1	3.0	1.0	0.0	0.0	2.0
0.0	400.99503	99.00498	100.0	0	0.0	0.0	-0.037	0.0	97.36021	0.0	1	3.0	1.0	1.0	0.0	2.0
0.0	400.99503	99.00498	100.0	0	0.0	0.0	-0.036	0.0	96.9281	0.0	1	3.0	1.0	3.0	0.0	2.0
0.0	400.99503	99.00498	100.0	0	0.0	0.0	-0.034	0.0	96.9281	0.0	1	3.0	1.0	3.0	0.0	2.0
-4194.3066	301.99005	99.00498	100.0	0	0.0	0.0	-0.033	0.0	96.57288	0.0	1	3.0	1.0	3.0	0.0	2.0
-4194.3066	301.99005	99.00498	100.0	0	0.0	0.0	-0.032	0.0	96.004875	0.0	1	3.0	1.0	3.0	0.0	2.0
-4194.3066	301.99005	99.00498	100.0	0	0.0	0.0	-0.03	0.0	96.004875	0.0	1	3.0	1.0	3.0	0.0	2.0
-4194.3066	301.99005	99.00498	100.0	0	0.0	0.0	-0.028	0.0	96.653076	0.0	1	3.0	1.0	3.0	0.0	2.0
-4194.3066	301.99005	99.00498	100.0	0	0.0	0.0	-0.025	0.0	96.653076	-0.572	1	3.0	1.0	3.0	0.0	2.0
-4194.3066	301.99005	99.00498	100.0	0	0.0	0.0	-0.023	0.0	96.88679	-0.572	1	3.0	1.0	3.0	0.0	2.0
-4194.3066	301.99005	99.00498	100.0	0	0.0	0.0	-0.021	0.0	96.78787	-0.828	1	3.0	1.0	3.0	0.0	2.0
-4194.3066	301.99005	99.00498	100.0	0	0.0	0.0	-0.018	0.0	96.78787	-1.288	1	3.0	1.0	3.0	0.0	2.0
-4194.3066	301.99005	99.00498	100.0	0	0.0	0.0	-0.015	0.0	96.950966	-1.288	1	3.0	1.0	3.0	0.0	2.0
-4194.3066	301.99005	99.00498	100.0	0	0.0	0.0	-0.013	0.0	96.87431	-1.685	1	3.0	1.0	3.0	0.0	2.0
-4194.3066	301.99005	99.00498	100.0	0	0.0	0.0	-0.01	0.0	96.87431	-1.863	1	3.0	1.0	3.0	0.0	2.0
-4194.3066	301.99005	99.00498	100.0	0	0.0	0.0	-0.007	0.0	97.17104	-1.863	1	3.0	1.0	5.0	0.0	2.0
-4194.3066	301.99005	99.00498	100.0	0	0.0	0.0	-0.004	0.0	97.17104	-2.181	1	3.0	1.0	5.0	0.0	2.0
-4194.3066	301.99005	99.00498	100.0	0	0.0	0.0	-0.001	0.0	97.627754	-2.181	1	3.0	1.0	5.0	0.0	2.0
-4194.3066	301.99005	99.00498	100.0	0	0.0	0.0	0.001	0.0	96.86792	-2.324	1	3.0	1.0	5.0	0.0	2.0
-4194.3066	301.99005	99.00498	100.0	0	0.0	0.0	0.004	0.0	98.052536	-2.58	1	3.0	1.0	5.0	0.0	2.0
-4194.3066	301.99005	99.00498	100.0	0	0.0	0.0	0.007	0.0	97.578804	-2.58	1	3.0	1.0	5.0	0.0	2.0
-4194.3066	301.99005	99.00498	100.0	0	0.0	0.0	0.01	0.0	96.99585	-2.8	1	3.0	1.0	5.0	0.0	2.0
-4194.3066	301.99005	99.00498	100.0	0	0.0	0.0	0.013	0.0	96.54867	-2.899	1	3.0	1.0	5.0	0.0	2.0
-4194.3066	301.99005	99.00498	100.0	0	0.0	0.0	0.016	0.0	96.49225	-2.899	1	3.0	1.0	5.0	0.0	2.0
-4194.3066	301.99005	99.00498	100.0	0	0.0	0.0	0.019	0.0	96.49225	-2.991	1	3.0	1.0	5.0	0.0	2.0
-4194.3066	301.99005	99.00498	100.0	0	0.0	0.0	0.022	0.0	96.570724	-2.991	1	3.0	1.0	5.0	0.0	2.0
-4194.3066	301.99005	99.00498	100.0	0	0.0	0.0	0.025	0.0	96.9297	-3.156	1	3.0	1.0	5.0	0.0	2.0
-4194.3066	301.99005	99.00498	100.0	0	0.0	0.0	0.028	0.0	96.9297	-3.298	1	3.0	1.0	5.0	0.0	2.0
-4194.3066	301.99005	99.00498	100.0	0	0.0	0.0	0.03	0.0	96.348564	-3.298	1	3.0	1.0	5.0	0.0	2.0
-4194.3066	301.99005	99.00498	100.0	0	0.0	0.0	0.033	0.0	96.65711	-3.362	1	3.0	1.0	5.0	0.0	2.0
-4194.3066	301.99005	99.00498	100.0	0	0.0	0.0	0.036	0.0	96.65711	-3.476	1	3.0	1.0	5.0	0.0	2.0
-4194.3066	301.99005	99.00498	100.0	1	0.0	0.0	0.038	0.0	97.501686	-3.476	1	3.0	1.0	5.0	0.0	2.0
-4194.3066	301.99005	99.00498	100.0	1	0.0	0.0	0.041	0.0	97.501686	-3.527	1	3.0	1.0	5.0	0.0	2.0
-4194.3066	301.99005	99.00498	100.0	1	0.0	0.0	0.044	0.0	97.46307	-3.527	1	3.0	1.0	5.0	0.0	2.0
-4194.3066	301.99005	99.00498	100.0	1	0.0	0.0	0.047	0.0	97.20695	-3.618	1	3.0	1.0	5.0	0.0	2.0
-4194.3066	301.99005	99.00498	100.0	1	0.0	0.0	0.049	0.0	97.20695	-3.659	1	3.0	1.0	5.0	0.0	2.0
-4194.3066	301.99005	99.00498	100.0	1	0.0	0.0	0.052	0.0	96.98808	-3.659	1	3.0	1.0	5.0	0.0	2.0
-4194.3066	301.99005	99.00498	100.0	1	0.0	0.0	0.054	0.0	97.64643	-3.733	1	3.0	1.0	5.0	0.0	2.0
-4194.3066	301.99005	99.00498	100.0	1	0.0	0.0	0.056	0.0	97.64643	-3.767	1	3.0	1.0	5.0	0.0	2.0
-4194.3066	301.99005	99.00498	100.0	1	0.0	0.0	0.059	0.0	98.6908	-3.767	1	3.0	1.0	5.0	0.0	2.0
-4194.3066	301.99005	99.00498	100.0	1	0.0	0.0	0.061	0.0	98.6908	-3.826	1	3.0	1.0	5.0	0.0	2.0
-4194.3066	301.99005	99.00498	100.0	1	0.0	0.0	0.064	0.0	98.109726	-3.826	1	3.0	1.0	5.0	0.0	2.0
-4194.3066	301.99005	99.00498	100.0	1	0.0	0.0	0.066	0.0	98.16988	-3.876	1	3.0	1.0	5.0	0.0	2.0
-4194.3066	301.99005	99.00498	100.0	1	0.0	0.0	0.068	0.0	98.16988	-3.899	1	3.0	1.0	5.0	0.0	2.0
-4194.3066	301.99005	99.00498	100.0	1	0.0	0.0	0.07	0.0	96.80967	-3.899	1	3.0	1.0	5.0	0.0	2.0
-4194.3066	301.99005	99.00498	100.0	1	0.0	0.0	0.073	0.0	96.29583	-3.94	1	3.0	1.0	5.0	0.0	2.0
-4194.3066	301.99005	99.00498	100.0	1	0.0	0.0	0.075	0.0	96.29583	-3.94	1	3.0	1.0	5.0	0.0	2.0
-4194.3066	301.99005	99.00498	100.0	1	0.0	0.0	0.077	0.0	95.896736	-3.958	1	3.0	1.0	5.0	0.0	2.0
-4194.3066	301.99005	99.00498	100.0	1	0.0	0.0	0.079	0.0	95.896736	-3.975	1	3.0	1.0	5.0	0.0	2.0
-4194.3066	301.99005	99.00498	100.0	1	0.0	0.0	0.081	0.0	96.33862	-3.975	1	3.0	1.0	5.0	0.0	2.0
-4194.3066	301.99005	99.00498	100.0	1	0.0	0.0	0.083	0.0	96.08602	-4.005	1	3.0	1.0	5.0	0.0	2.0
-4194.3066	301.99005	99.00498	100.0	1	0.0	0.0	0.085	0.0	96.08602	-4.019	1	3.0	1.0	5.0	0.0	2.0
-4194.3066	301.99005	99.00498	100.0	1	0.0	0.0	0.087	0.0	96.07468	-4.019	1	3.0	1.0	5.0	0.0	2.0
-4194.3066	301.99005	99.00498	100.0	1	0.0	0.0	0.09	0.0	96.57792	-4.043	1	3.0	1.0	5.0	0.0	2.0
-4194.3066	301.99005	99.00498	100.0	1	0.0	0.0	0.092	0.0	96.94685	-4.054	1	3.0	1.0	5.0	0.0	2.0
-4194.3066	301.99005	99.00498	100.0	1	0.0	0.0	0.094	0.0	96.96752	-4.054	1	3.0	1.0	5.0	0.0	2.0
-4194.3066	301.99005	99.00498	100.0	1	0.0	0.0	0.096	0.0	96.96752	-4.074	1	3.0	1.0	5.0	0.0	2.0
-4194.3066	301.99005	99.00498	100.0	1	0.0	0.0	0.098	0.0	97.71002	-4.074	1	3.0	1.0	5.0	0.0	2.0
-4194.3066	301.99005	99.00498	100.0	1	0.0	0.0	0.099	0.0	98.27458	-4.091	1	3.0	1.0	5.0	0.0	2.0
-4194.3066	301.99005	99.00498	100.0	1	0.0	0.0	0.101	0.0	98.27458	-4.1	1	3.0	1.0	5.0	0.0	2.0
-4194.3066	301.99005	99.00498	100.0	1	0.0	0.0	0.103	0.0	98.18356	-4.1	1	3.0	1.0	5.0	0.0	2.0
-4194.3066	301.99005	99.00498	100.0	1	0.0	0.0	0.105	0.0	97.79903	-4.112	1	3.0	1.0	5.0	0.0	2.0
-4194.3066	301.99005	99.00498	100.0	1	0.0	0.0	0.107	0.0	97.79903	-4.124	1	3.0	1.0	5.0	0.0	2.0
-4194.3066	301.99005	99.00498	100.0	1	0.0	0.0	0.109	0.0	96.909225	-4.124	1	3.0	1.0	5.0	0.0	2.0
-4194.3066	301.99005	99.00498	100.0	1	0.0	0.0	0.111	0.0	96.909225	-4.129	1	3.0	1.0	5.0	0.0	2.0
-4194.3066	301.99005	99.00498	100.0	1	0.0	0.0	0.113	0.0	97.838326	-4.129	1	3.0	1.0	5.0	0.0	2.0
-4194.3066	301.99005	99.00498	100.0	1	0.0	0.0	0.115	0.0	96.7025	-4.139	1	3.0	1.0	5.0	0.0	2.0
-4194.3066	301.99005	99.00498	100.0	1	0.0	0.0	0.117	0.0	96.7025	-4.143	1	3.0	1.0	5.0	0.0	2.0
-4194.3066	301.99005	99.00498	100.0	1	0.0	0.0	0.119	0.0	97.48784	-4.143	1	3.0	1.0	5.0	0.0	2.0
-4194.3066	301.99005	99.00498	100.0	1	0.0	0.0	0.121	0.0	96.51776	-4.15	1	3.0	1.0	5.0	0.0	2.0
-4194.3066	301.99005	99.00498	100.0	1	0.0	0.0	0.122	0.0	96.51776	-4.15	1	3.0	1.0	5.0	0.0	2.0
-4194.3066	301.99005	99.00498	100.0	1	0.0	0.0	0.124	0.0	96.37908	-4.154	1	3.0	1.0	5.0	0.0	2.0
-4194.3066	301.99005	99.00498	100.0	1	0.0	0.0	0.126	0.0	96.37908	-4.16	1	3.0	1.0	5.0	0.0	2.0
-4194.3066	301.99005	99.00498	100.0	1	0.0	0.0	0.128	0.0	96.9295	-4.16	1	3.0	1.0	5.0	0.0	2.0
-4194.3066	301.99005	99.00498	100.0	1	0.0	0.0	0.13	0.0	97.51835	-4.163	1	3.0	1.0	5.0	0.0	2.0
-4194.3066	301.99005	99.00498	100.0	1	0.0	0.0	0.132	0.0	97.1523	-4.168	1	3.0	1.0	5.0	0.0	2.0
-4194.3066	301.99005	99.00498	100.0	1	0.0	0.0	0.134	0.0	96.94619	-4.168	1	3.0	1.0	5.0	0.0	2.0
-4194.3066	301.99005	99.00498	100.0	1	0.0	0.0	0.137	0.0	97.85833	-4.172	1	3.0	1.0	5.0	0.0	2.0
-4194.3066	301.99005	99.00498	100.0	1	0.0	0.0	0.138	0.0	97.85833	-4.174	1	3.0	1.0	5.0	0.0	2.0
-4194.3066	301.99005	99.00498	100.0	1	0.0	0.0	0.14	0.0	97.161224	-4.174	1	3.0	1.0	5.0	0.0	2.0
-4194.3066	301.99005	99.00498	100.0	1	0.0	0.0	0.143	0.0	97.161224	-4.177	1	3.0	1.0	5.0	0.0	2.0
-4194.3066	301.99005	99.00498	100.0	1	0.0	0.0	0.145	0.0	96.59648	-4.177	1	3.0	1.0	5.0	0.0	2.0
-4194.3066	301.99005	99.00498	100.0	1	0.0	0.0	0.147	0.0	96.68029	-4.179	1	3.0	1.0	5.0	0.0	2.0
-4194.3066	301.99005	99.00498	100.0	1	0.0	0.0	0.149	0.0	96.68029	-4.181	1	3.0	1.0	5.0	0.0	2.0
-4194.3066	301.99005	99.00498	100.0	1	0.0	0.0	0.151	0.0	97.304085	-4.181	1	3.0	1.0	5.0	0.0	2.0
-4194.3066	301.99005	99.00498	100.0	1	0.0	0.0	0.153	0.0	98.23646	-4.182	1	3.0	1.0	6.0	0.0	2.0
-4194.3066	301.99005	99.00498	100.0	1	0.0	0.0	0.155	0.0	98.23646	-4.182	1	3.0	1.0	6.0	0.0	2.0
0.0	301.99005	99.00498	100.0	0	0.0	0.0	0.157	0.0	99.00414	-4.185	1	4.0	1.0	0.0	0.0	2.0
0.0	301.99005	99.00498	100.0	0	0.0	0.0	0.159	0.0	99.00414	-4.186	1	4.0	1.0	0.0	0.0	2.0
0.0	301.99005	99.00498	100.0	0	0.0	0.0	0.161	0.0	98.68225	-4.186	1	4.0	1.0	0.0	0.0	2.0
0.0	301.99005	99.00498	100.0	0	0.0	0.0	0.163	0.0	98.592064	-4.187	1	4.0	1.0	0.0	0.0	2.0
0.0	301.99005	99.00498	100.0	0	0.0	0.0	0.166	0.0	98.592064	-3.891	1	4.0	1.0	0.0	0.0	2.0
0.0	301.99005	99.00498	100.0	0	0.0	0.0	0.168	0.0	98.04884	-3.891	1	4.0	1.0	0.0	0.0	2.0
0.0	301.99005	99.00498	100.0	0	0.0	0.0	0.17	0.0	97.29229	-3.36	1	4.0	1.0	0.0	0.0	2.0
0.0	301.99005	99.00498	100.0	0	0.0	0.0	0.172	0.0	97.29229	-3.36	1	4.0	1.0	0.0	0.0	2.0
0.0	301.99005	99.00498	100.0	0	0.0	0.0	0.174	0.0	96.01361	-2.902	1	4.0	1.0	0.0	0.0	2.0
0.0	301.99005	99.00498	100.0	0	0.0	0.0	0.177	0.0	96.01361	-2.696	1	4.0	1.0	0.0	0.0	2.0
0.0	301.99005	99.00498	100.0	0	0.0	0.0	0.179	0.0	96.20889	-2.696	1	4.0	1.0	0.0	0.0	2.0
0.0	301.99005	99.00498	100.0	0	0.0	0.0	0.181	0.0	96.581665	-2.506	1	4.0	1.0	0.0	0.0	2.0
0.0	301.99005	99.00498	100.0	0	0.0	0.0	0.183	0.0	96.581665	-2.164	1	4.0	1.0	0.0	0.0	2.0
0.0	301.99005	99.00498	100.0	0	0.0	0.0	0.186	0.0	96.673225	-2.164	1	4.0	1.0	0.0	0.0	2.0
0.0	301.99005	99.00498	100.0	0	0.0	0.0	0.188	0.0	98.318436	-1.868	1	4.0	1.0	0.0	0.0	2.0
0.0	301.99005	99.00498	100.0	0	0.0	0.0	0.19	0.0	98.318436	-1.736	1	4.0	1.0	0.0	0.0	2.0
0.0	301.99005	99.00498	100.0	0	0.0	0.0	0.192	0.0	98.14632	-1.736	1	4.0	1.0	0.0	0.0	2.0
0.0	301.99005	99.00498	100.0	0	0.0	0.0	0.193	0.0	98.14632	-1.499	1	4.0	1.0	0.0	0.0	2.0
0.0	301.99005	99.00498	100.0	0	0.0	0.0	0.195	0.0	98.295784	-1.499	1	4.0	1.0	0.0	0.0	2.0
0.0	301.99005	99.00498	100.0	0	0.0	0.0	0.197	0.0	99.074814	-1.393	1	4.0	1.0	0.0	0.0	2.0
0.0	301.99005	99.00498	100.0	0	0.0	0.0	0.198	0.0	99.074814	-1.203	1	4.0	1.0	0.0	0.0	2.0
0.0	301.99005	99.00498	100.0	0	0.0	0.0	0.199	0.0	99.13252	-1.203	1	4.0	1.0	0.0	0.0	2.0
0.0	301.99005	99.00498	100.0	0	0.0	0.0	0.2	0.0	99.37839	-1.039	1	4.0	1.0	0.0	0.0	2.0
0.0	301.99005	99.00498	100.0	0	0.0	0.0	0.201	0.0	99.37839	-1.039	1	4.0	1.0	0.0	0.0	2.0
0.0	301.99005	99.00498	100.0	0	0.0	0.0	0.201	0.0	99.43746	-0.965	1	4.0	1.0	0.0	0.0	2.0
0.0	301.99005	99.00498	100.0	0	0.0	0.0	0.201	0.0	99.43746	-0.833	1	4.0	1.0	0.0	0.0	2.0
0.0	301.99005	99.00498	100.0	0	0.0	0.0	0.201	0.0	99.39597	-0.833	1	4.0	1.0	0.0	0.0	2.0
0.0	301.99005	99.00498	100.0	0	0.0	0.0	0.2	0.0	98.6588	-0.774	1	4.0	1.0	8.0	0.0	2.0
0.0	301.99005	99.00498	100.0	0	0.0	0.0	0.2	0.0	98.6588	-0.668	1	4.0	1.0	8.0	0.0	2.0
0.0	301.99005	99.00498	100.0	0	0.0	0.0	0.199	1.0	98.82776	-0.668	1	4.0	1.0	10.0	0.0	2.0
5555.5557	400.0	99.00498	100.0	0	0.0	0.0	0.197	1.0	98.647736	-0.621	1	4.0	1.0	10.0	0.0	2.0
5555.5557	400.0	99.00498	100.0	0	0.0	0.0	0.195	1.0	98.647736	-0.621	1	4.0	1.0	10.0	0.0	2.0
5555.5557	400.0	99.00498	100.0	0	0.0	0.0	0.193	1.0	99.31809	-0.536	1	4.0	1.0	10.0	0.0	2.0
5555.5557	400.0	99.00498	100.0	0	0.0	0.0	0.191	1.0	98.97866	-0.069	1	4.0	1.0	10.0	0.0	2.0
5555.5557	400.0	99.00498	100.0	0	0.0	0.0	0.188	1.0	98.435684	-0.069	1	4.0	1.0	10.0	0.0	2.0
5555.5557	400.0	99.00498	100.0	0	0.0	0.0	0.185	1.0	98.649956	0.326	1	4.0	1.0	10.0	0.0	2.0
5555.5557	400.0	99.00498	100.0	0	0.0	0.0	0.182	1.0	98.649956	1.04	1	4.0	1.0	10.0	0.0	2.0
5555.5557	400.0	99.00498	100.0	0	0.0	0.0	0.179	1.0	97.97565	1.04	1	4.0	1.0	10.0	0.0	2.0
5555.5557	400.0	99.00498	100.0	0	0.0	0.0	0.175	1.0	98.33124	1.361	1	4.0	1.0	10.0	0.0	2.0
5555.5557	400.0	99.00498	100.0	0	0.0	0.0	0.171	1.0	98.33124	1.361	1	4.0	1.0	10.0	0.0	2.0
5555.5557	400.0	99.00498	100.0	0	0.0	0.0	0.167	1.0	98.54514	1.934	1	4.0	1.0	10.0	0.0	2.0
5555.5557	400.0	99.00498	100.0	0	0.0	0.0	0.164	1.0	98.54514	2.19	1	4.0	1.0	10.0	0.0	2.0
5555.5557	400.0	99.00498	100.0	0	0.0	0.0	0.16	1.0	97.78399	2.19	1	4.0	1.0	10.0	0.0	2.0
5555.5557	400.0	99.00498	100.0	0	0.0	0.0	0.156	1.0	98.58156	2.649	1	4.0	1.0	10.0	0.0	2.0
5555.5557	400.0	99.00498	100.0	0	0.0	0.0	0.152	1.0	98.58156	2.855	1	4.0	1.0	10.0	0.0	2.0
5555.5557	400.0	99.00498	100.0	0	0.0	0.0	0.148	1.0	98.204414	2.855	1	4.0	1.0	12.0	0.0	2.0
5555.5557	400.0	99.00498	100.0	0	0.0	0.0	0.144	1.0	98.42694	3.224	1	4.0	1.0	12.0	0.0	2.0
5555.5557	400.0	99.00498	100.0	0	0.0	0.0	0.141	1.0	98.41124	3.224	1	4.0	1.0	12.0	0.0	2.0
5555.5557	400.0	99.00498	100.0	0	0.0	0.0	0.137	1.0	98.06236	3.543	1	4.0	1.0	12.0	0.0	2.0
5555.5557	400.0	99.00498	100.0	0	0.0	0.0	0.133	1.0	98.06236	3.818	1	4.0	1.0	12.0	0.0	2.0
5555.5557	400.0	99.00498	100.0	0	0.0	0.0	0.13	1.0	98.40089	3.818	1	4.0	1.0	12.0	0.0	2.0
5555.5557	400.0	99.00498	100.0	0	0.0	0.0	0.127	1.0	98.4301	3.942	1	4.0	1.0	12.0	0.0	2.0
5555.5557	400.0	99.00498	100.0	0	0.0	0.0	0.124	1.0	98.4301	4.164	1	4.0	1.0	12.0	0.0	2.0
5555.5557	400.0	99.00498	100.0	0	0.0	0.0	0.121	1.0	97.684715	4.164	1	4.0	1.0	12.0	0.0	2.0
5555.5557	400.0	99.00498	100.0	0	0.0	0.0	0.118	1.0	98.95928	4.262	1	4.0	1.0	12.0	0.0	2.0
5555.5557	400.0	99.00498	100.0	0	0.0	0.0	0.115	1.0	99.13153	4.262	1	4.0	1.0	12.0	0.0	2.0
5555.5557	400.0	99.00498	100.0	0	0.0	0.0	0.113	1.0	99.18758	4.44	1	4.0	1.0	12.0	0.0	2.0
5555.5557	400.0	99.00498	100.0	0	0.0	0.0	0.11	1.0	99.18758	4.519	1	4.0	1.0	12.0	0.0	2.0
5555.5557	400.0	99.00498	100.0	0	0.0	0.0	0.107	1.0	99.33272	4.519	1	4.0	1.0	12.0	0.0	2.0
5555.5557	400.0	99.00498	100.0	0	0.0	0.0	0.104	1.0	99.74755	4.66	1	4.0	1.0	12.0	0.0	2.0
5555.5557	400.0	99.00498	100.0	0	0.0	0.0	0.101	1.0	99.74755	4.783	1	4.0	1.0	12.0	0.0	2.0
5555.5557	400.0	99.00498	100.0	1	0.0	0.0	0.099	1.0	99.48157	4.783	1	4.0	1.0	12.0	0.0	2.0
5555.5557	400.0	99.00498	100.0	1	0.0	0.0	0.096	1.0	99.52488	4.838	1	4.0	1.0	12.0	0.0	2.0
5555.5557	400.0	99.00498	100.0	1	0.0	0.0	0.094	1.0	99.159035	4.838	1	4.0	1.0	12.0	0.0	2.0
5555.5557	400.0	99.00498	100.0	1	0.0	0.0	0.091	1.0	99.29164	4.89	1	4.0	1.0	12.0	0.0	2.0
5555.5557	400.0	99.00498	100.0	1	0.0	0.0	0.089	1.0	99.29164	4.981	1	4.0	1.0	12.0	0.0	2.0
5555.5557	400.0	99.00498	100.0	1	0.0	0.0	0.086	1.0	98.696556	4.981	1	4.0	1.0	12.0	0.0	2.0
5555.5557	400.0	99.00498	100.0	1	0.0	0.0	0.084	1.0	96.11738	5.06	1	4.0	1.0	12.0	0.0	2.0
5555.5557	400.0	99.00498	100.0	1	0.0	0.0	0.082	1.0	96.11738	5.096	1	4.0	1.0	12.0	0.0	2.0
5555.5557	400.0	99.00498	100.0	1	0.0	0.0	0.08	1.0	96.255714	5.096	1	4.0	1.0	12.0	0.0	2.0
5555.5557	400.0	99.00498	100.0	1	0.0	0.0	0.078	1.0	97.848206	5.13	1	4.0	1.0	12.0	0.0	2.0
5555.5557	400.0	99.00498	100.0	1	0.0	0.0	0.076	1.0	97.848206	5.13	1	4.0	1.0	12.0	0.0	2.0
5555.5557	400.0	99.00498	100.0	1	0.0	0.0	0.074	1.0	97.79918	5.189	1	4.0	1.0	12.0	0.0	2.0
5555.5557	400.0	99.00498	100.0	1	0.0	0.0	0.072	1.0	97.79918	5.239	1	4.0	1.0	12.0	0.0	2.0
5555.5557	400.0	99.00498	100.0	1	0.0	0.0	0.07	1.0	97.125275	5.239	1	4.0	1.0	12.0	0.0	2.0
5555.5557	400.0	99.00498	100.0	1	0.0	0.0	0.068	1.0	98.1846	5.261	1	4.0	1.0	12.0	0.0	2.0
5555.5557	400.0	99.00498	100.0	1	0.0	0.0	0.066	1.0	98.1846	5.303	1	4.0	1.0	12.0	0.0	2.0
5555.5557	400.0	99.00498	100.0	1	0.0	0.0	0.064	1.0	97.6494	5.303	1	4.0	1.0	12.0	0.0	2.0
5555.5557	400.0	99.00498	100.0	1	0.0	0.0	0.063	1.0	97.97372	5.338	1	4.0	1.0	12.0	0.0	2.0
5555.5557	400.0	99.00498	100.0	1	0.0	0.0	0.061	1.0	97.97372	5.338	1	4.0	1.0	12.0	0.0	2.0
5555.5557	400.0	99.00498	100.0	1	0.0	0.0	0.059	1.0	97.02539	5.353	1	4.0	1.0	12.0	0.0	2.0
5555.5557	400.0	99.00498	100.0	1	0.0	0.0	0.057	1.0	97.02539	5.383	1	4.0	1.0	12.0	0.0	2.0
5555.5557	400.0	99.00498	100.0	1	0.0	0.0	0.056	1.0	96.85736	5.383	1	4.0	1.0	12.0	0.0	2.0
5555.5557	400.0	99.00498	100.0	1	0.0	0.0	0.054	1.0	97.06383	5.395	1	4.0	1.0	12.0	0.0	2.0
5555.5557	400.0	99.00498	100.0	1	0.0	0.0	0.052	1.0	97.06383	5.417	1	4.0	1.0	12.0	0.0	2.0
5555.5557	400.0	99.00498	100.0	1	0.0	0.0	0.051	1.0	97.83919	5.417	1	4.0	1.0	12.0	0.0	2.0
5555.5557	400.0	99.00498	100.0	1	0.0	0.0	0.049	1.0	97.54719	5.428	1	4.0	1.0	12.0	0.0	2.0
5555.5557	400.0	99.00498	100.0	1	0.0	0.0	0.048	1.0	97.51544	5.428	1	4.0	1.0	12.0	0.0	2.0
5555.5557	400.0	99.00498	100.0	1	0.0	0.0	0.046	1.0	96.147644	5.447	1	4.0	1.0	12.0	0.0	2.0
5555.5557	400.0	99.00498	100.0	1	0.0	0.0	0.045	1.0	96.147644	5.454	1	4.0	1.0	12.0	0.0	2.0
5555.5557	400.0	99.00498	100.0	1	0.0	0.0	0.043	1.0	97.23849	5.454	1	4.0	1.0	12.0	0.0	2.0
5555.5557	400.0	99.00498	100.0	1	0.0	0.0	0.041	1.0	97.53289	5.469	1	4.0	1.0	12.0	0.0	2.0
5555.5557	400.0	99.00498	100.0	1	0.0	0.0	0.04	1.0	97.53289	5.475	1	4.0	1.0	12.0	0.0	2.0
5555.5557	400.0	99.00498	100.0	1	0.0	0.0	0.038	1.0	98.10565	5.475	1	4.0	1.0	12.0	0.0	2.0
5555.5557	400.0	99.00498	100.0	1	0.0	0.0	0.036	1.0	97.49228	5.488	1	4.0	1.0	12.0	0.0	2.0
5555.5557	400.0	99.00498	100.0	1	0.0	0.0	0.035	1.0	97.49228	5.488	1	4.0	1.0	12.0	0.0	2.0
5555.5557	400.0	99.00498	100.0	1	0.0	0.0	0.033	1.0	96.093895	5.497	1	4.0	1.0	12.0	0.0	2.0
5555.5557	400.0	99.00498	100.0	1	0.0	0.0	0.031	1.0	96.093895	5.503	1	4.0	1.0	12.0	0.0	2.0
5555.5557	400.0	99.00498	100.0	1	0.0	0.0	0.029	1.0	96.609474	5.503	1	4.0	1.0	12.0	0.0	2.0
5555.5557	400.0	99.00498	100.0	1	0.0	0.0	0.027	1.0	96.418236	5.51	1	4.0	1.0	12.0	0.0	2.0
5555.5557	400.0	99.00498	100.0	1	0.0	0.0	0.025	1.0	96.418236	5.513	1	4.0	1.0	12.0	0.0	2.0
5555.5557	400.0	99.00498	100.0	1	0.0	0.0	0.023	1.0	97.25771	5.513	1	4.0	1.0	12.0	0.0	2.0
5555.5557	400.0	99.00498	100.0	1	0.0	0.0	0.021	1.0	95.90361	5.521	1	4.0	1.0	12.0	0.0	2.0
5555.5557	400.0	99.00498	100.0	1	0.0	0.0	0.02	1.0	95.90361	5.521	1	4.0	1.0	12.0	0.0	2.0
5555.5557	400.0	99.00498	100.0	1	0.0	0.0	0.018	1.0	95.93642	5.524	1	4.0	1.0	12.0	0.0	2.0
5555.5557	400.0	99.00498	100.0	1	0.0	0.0	0.016	1.0	95.93642	5.528	1	4.0	1.0	12.0	0.0	2.0
5555.5557	400.0	99.00498	100.0	1	0.0	0.0	0.014	1.0	96.39898	5.528	1	4.0	1.0	12.0	0.0	2.0
5555.5557	400.0	99.00498	100.0	1	0.0	0.0	0.012	1.0	96.10179	5.53	1	4.0	1.0	12.0	0.0	2.0
5555.5557	400.0	99.00498	100.0	1	0.0	0.0	0.01	1.0	96.10179	5.535	1	4.0	1.0	12.0	0.0	2.0
5555.5557	400.0	99.00498	100.0	1	0.0	0.0	0.008	1.0	96.5283	5.535	1	4.0	1.0	12.0	0.0	2.0
5555.5557	400.0	99.00498	100.0	1	0.0	0.0	0.006	1.0	96.5283	5.537	1	4.0	1.0	12.0	0.0	2.0
5555.5557	400.0	99.00498	100.0	1	0.0	0.0	0.005	1.0	96.68144	5.537	1	4.0	1.0	12.0	0.0	2.0
5555.5557	400.0	99.00498	100.0	1	0.0	0.0	0.003	1.0	96.9134	5.541	1	4.0	1.0	12.0	0.0	2.0
5555.5557	400.0	99.00498	100.0	1	0.0	0.0	0.001	1.0	96.9134	5.544	1	4.0	1.0	12.0	0.0	2.0
5555.5557	400.0	99.00498	100.0	1	0.0	0.0	-0.001	1.0	96.71693	5.544	1	4.0	1.0	12.0	0.0	2.0
5555.5557	400.0	99.00498	100.0	1	0.0	0.0	-0.003	1.0	96.93457	5.545	1	4.0	1.0	12.0	0.0	2.0
5555.5557	400.0	99.00498	100.0	1	0.0	0.0	-0.005	1.0	96.93457	5.547	1	4.0	1.0	12.0	0.0	2.0
5555.5557	400.0	99.00498	100.0	1	0.0	0.0	-0.007	1.0	97.173645	5.547	1	4.0	1.0	12.0	0.0	2.0
5555.5557	400.0	99.00498	100.0	1	0.0	0.0	-0.009	1.0	97.173645	5.548	1	4.0	1.0	12.0	0.0	2.0
5555.5557	400.0	99.00498	100.0	1	0.0	0.0	-0.012	1.0	97.46094	5.548	1	4.0	1.0	13.0	0.0	2.0
0.0	400.0	99.00498	100.0	0	0.0	0.0	-0.014	1.0	96.524536	5.549	1	4.0	2.0	0.0	0.0	2.0
0.0	400.0	99.00498	100.0	0	0.0	0.0	-0.016	1.0	96.524536	5.55	1	4.0	2.0	0.0	0.0	2.0
0.0	400.0	99.00498	100.0	0	0.0	0.0	-0.018	1.0	97.473946	5.55	1	4.0	2.0	0.0	0.0	2.0
0.0	400.0	99.00498	100.0	0	0.0	0.0	-0.02	1.0	97.46129	5.552	1	4.0	2.0	0.0	0.0	2.0
0.0	400.0	99.00498	100.0	0	0.0	0.0	-0.021	1.0	97.46129	5.159	1	4.0	2.0	0.0	0.0	2.0
0.0	400.0	99.00498	100.0	0	0.0	0.0	-0.023	1.0	98.28836	5.159	1	4.0	2.0	0.0	0.0	2.0
0.0	400.0	99.00498	100.0	0	0.0	0.0	-0.024	1.0	98.28836	4.456	1	4.0	2.0	0.0	0.0	2.0
0.0	400.0	99.00498	100.0	0	0.0	0.0	-0.025	1.0	97.24756	4.456	1	4.0	2.0	0.0	0.0	2.0
0.0	400.0	99.00498	100.0	0	0.0	0.0	-0.026	1.0	96.91556	3.848	1	4.0	2.0	0.0	0.0	2.0
0.0	400.0	99.00498	100.0	0	0.0	0.0	-0.027	1.0	96.91556	3.575	1	4.0	2.0	0.0	0.0	2.0
0.0	400.0	99.00498	100.0	0	0.0	0.0	-0.027	1.0	97.80571	3.575	1	4.0	2.0	0.0	0.0	2.0
0.0	400.0	99.00498	100.0	0	0.0	0.0	-0.027	1.0	98.137146	3.087	1	4.0	2.0	0.0	0.0	2.0
0.0	400.0	99.00498	100.0	0	0.0	0.0	-0.027	1.0	98.137146	2.869	1	4.0	2.0	0.0	0.0	2.0
0.0	400.0	99.00498	100.0	0	0.0	0.0	-0.027	1.0	97.883194	2.869	1	4.0	2.0	0.0	0.0	2.0
0.0	400.0	99.00498	100.0	0	0.0	0.0	-0.026	1.0	97.883194	2.477	1	4.0	2.0	0.0	0.0	2.0
0.0	400.0	99.00498	100.0	0	0.0	0.0	-0.024	1.0	98.18095	2.477	1	4.0	2.0	2.0	0.0	2.0
0.0	400.0	99.00498	100.0	0	0.0	0.0	-0.023	1.0	98.05714	2.302	1	4.0	2.0	3.0	0.0	2.0
0.0	400.0	99.00498	100.0	0	0.0	0.0	-0.021	1.0	98.05714	1.988	1	4.0	2.0	3.0	0.0	2.0
-2819.2373	202.98508	99.00498	100.0	0	0.0	0.0	-0.019	1.0	98.99271	1.988	1	4.0	2.0	3.0	0.0	2.0
-2819.2373	202.98508	99.00498	100.0	1	0.0	0.0	-0.017	1.0	98.228424	1.847	1	4.0	2.0	3.0	0.0	2.0
-2819.2373	202.98508	99.00498	100.0	1	0.0	0.0	-0.015	1.0	98.228424	1.396	1	4.0	2.0	3.0	0.0	2.0
-2819.2373	202.98508	99.00498	100.0	1	0.0	0.0	-0.013	1.0	98.79032	1.396	1	4.0	2.0	3.0	0.0	2.0
-2819.2373	202.98508	99.00498	100.0	1	0.0	0.0	-0.011	1.0	98.79032	0.82	1	4.0	2.0	3.0	0.0	2.0
-2819.2373	202.98508	99.00498	100.0	1	0.0	0.0	-0.008	1.0	99.43921	0.82	1	4.0	2.0	3.0	0.0	2.0
-2819.2373	202.98508	99.00498	100.0	1	0.0	0.0	-0.006	1.0	98.73535	0.562	1	4.0	2.0	5.0	0.0	2.0
-2819.2373	202.98508	99.00498	100.0	1	0.0	0.0	-0.004	1.0	98.73535	0.1	1	4.0	2.0	5.0	0.0	2.0
-2819.2373	202.98508	99.00498	100.0	1	0.0	0.0	-0.001	1.0	98.78569	0.1	1	4.0	2.0	5.0	0.0	2.0
-2819.2373	202.98508	99.00498	100.0	1	0.0	0.0	0.0	1.0	98.55735	-0.296	1	4.0	2.0	5.0	0.0	2.0
-2819.2373	202.98508	99.00498	100.0	1	0.0	0.0	0.002	1.0	98.55735	-0.474	1	4.0	2.0	5.0	0.0	2.0
-2819.2373	202.98508	99.00498	100.0	1	0.0	0.0	0.005	1.0	98.212395	-0.474	1	4.0	2.0	5.0	0.0	2.0
-2819.2373	202.98508	99.00498	100.0	1	0.0	0.0	0.007	1.0	98.212395	-0.794	1	4.0	2.0	5.0	0.0	2.0
-2819.2373	202.98508	99.00498	100.0	1	0.0	0.0	0.01	1.0	97.8416	-0.794	1	4.0	2.0	5.0	0.0	2.0
-2819.2373	202.98508	99.00498	100.0	1	0.0	0.0	0.012	1.0	97.88231	-0.938	1	4.0	2.0	5.0	0.0	2.0
-2819.2373	202.98508	99.00498	100.0	1	0.0	0.0	0.014	1.0	97.88231	-1.195	1	4.0	2.0	5.0	0.0	2.0
-2819.2373	202.98508	99.00498	100.0	1	0.0	0.0	0.017	1.0	98.63347	-1.195	1	4.0	2.0	5.0	0.0	2.0
-2819.2373	202.98508	99.00498	100.0	1	0.0	0.0	0.019	1.0	98.50211	-1.31	1	4.0	2.0	5.0	0.0	2.0
-2819.2373	202.98508	99.00498	100.0	1	0.0	0.0	0.021	1.0	98.4577	-1.31	1	4.0	2.0	5.0	0.0	2.0
-2819.2373	202.98508	99.00498	100.0	1	0.0	0.0	0.024	1.0	98.01681	-1.516	1	4.0	2.0	5.0	0.0	2.0
-2819.2373	202.98508	99.00498	100.0	1	0.0	0.0	0.026	1.0	98.01681	-1.694	1	4.0	2.0	5.0	0.0	2.0
-2819.2373	202.98508	99.00498	100.0	1	0.0	0.0	0.028	1.0	98.14684	-1.694	1	4.0	2.0	5.0	0.0	2.0
-2819.2373	202.98508	99.00498	100.0	1	0.0	0.0	0.03	1.0	98.64349	-1.775	1	4.0	2.0	5.0	0.0	2.0
-2819.2373	202.98508	99.00498	100.0	1	0.0	0.0	0.032	1.0	98.64349	-1.917	1	4.0	2.0	5.0	0.0	2.0
-2819.2373	202.98508	99.00498	100.0	1	0.0	0.0	0.034	1.0	98.68001	-1.917	1	4.0	2.0	5.0	0.0	2.0
-2819.2373	202.98508	99.00498	100.0	1	0.0	0.0	0.037	1.0	99.35691	-1.981	1	4.0	2.0	5.0	0.0	2.0
-2819.2373	202.98508	99.00498	100.0	1	0.0	0.0	0.039	1.0	99.09729	-2.095	1	4.0	2.0	5.0	0.0	2.0
-2819.2373	202.98508	99.00498	100.0	1	0.0	0.0	0.041	1.0	98.16267	-2.095	1	4.0	2.0	5.0	0.0	2.0
-2819.2373	202.98508	99.00498	100.0	1	0.0	0.0	0.043	1.0	98.16267	-2.194	1	4.0	2.0	5.0	0.0	2.0
-2819.2373	202.98508	99.00498	100.0	1	0.0	0.0	0.044	1.0	98.2702	-2.194	1	4.0	2.0	5.0	0.0	2.0
-2819.2373	202.98508	99.00498	100.0	1	0.0	0.0	0.046	1.0	98.489105	-2.239	1	4.0	2.0	5.0	0.0	2.0
-2819.2373	202.98508	99.00498	100.0	1	0.0	0.0	0.048	1.0	98.489105	-2.28	1	4.0	2.0	5.0	0.0	2.0
-2819.2373	202.98508	99.00498	100.0	1	0.0	0.0	0.05	1.0	98.953804	-2.28	1	4.0	2.0	5.0	0.0	2.0
-2819.2373	202.98508	99.00498	100.0	1	0.0	0.0	0.052	1.0	99.6772	-2.354	1	4.0	2.0	5.0	0.0	2.0
-2819.2373	202.98508	99.00498	100.0	1	0.0	0.0	0.054	1.0	99.6772	-2.354	1	4.0	2.0	5.0	0.0	2.0
-2819.2373	202.98508	99.00498	100.0	1	0.0	0.0	0.055	1.0	98.83752	-2.387	1	4.0	2.0	5.0	0.0	2.0
-2819.2373	202.98508	99.00498	100.0	1	0.0	0.0	0.057	1.0	98.83752	-2.446	1	4.0	2.0	5.0	0.0	2.0
-2819.2373	202.98508	99.00498	100.0	1	0.0	0.0	0.059	1.0	98.70245	-2.446	1	4.0	2.0	5.0	0.0	2.0
-2819.2373	202.98508	99.00498	100.0	1	0.0	0.0	0.061	1.0	98.65441	-2.497	1	4.0	2.0	5.0	0.0	2.0
-2819.2373	202.98508	99.00498	100.0	1	0.0	0.0	0.063	1.0	98.65441	-2.52	1	4.0	2.0	5.0	0.0	2.0
-2819.2373	202.98508	99.00498	100.0	1	0.0	0.0	0.065	1.0	98.611916	-2.52	1	4.0	2.0	5.0	0.0	2.0
-2819.2373	202.98508	99.00498	100.0	1	0.0	0.0	0.066	1.0	98.910385	-2.561	1	4.0	2.0	5.0	0.0	2.0
-2819.2373	202.98508	99.00498	100.0	1	0.0	0.0	0.068	1.0	98.910385	-2.561	1	4.0	2.0	5.0	0.0	2.0
-2819.2373	202.98508	99.00498	100.0	1	0.0	0.0	0.07	1.0	98.14058	-2.58	1	4.0	2.0	5.0	0.0	2.0
-2819.2373	202.98508	99.00498	100.0	1	0.0	0.0	0.072	1.0	98.14058	-2.613	1	4.0	2.0	5.0	0.0	2.0
-2819.2373	202.98508	99.00498	100.0	1	0.0	0.0	0.074	1.0	97.45857	-2.613	1	4.0	2.0	5.0	0.0	2.0
-2819.2373	202.98508	99.00498	100.0	1	0.0	0.0	0.076	1.0	97.2551	-2.627	1	4.0	2.0	5.0	0.0	2.0
-2819.2373	202.98508	99.00498	100.0	1	0.0	0.0	0.078	1.0	97.61115	-2.642	1	4.0	2.0	5.0	0.0	2.0
-2819.2373	202.98508	99.00498	100.0	1	0.0	0.0	0.08	1.0	97.760925	-2.642	1	4.0	2.0	5.0	0.0	2.0
-2819.2373	202.98508	99.00498	100.0	1	0.0	0.0	0.082	1.0	97.60797	-2.666	1	4.0	2.0	5.0	0.0	2.0
-2819.2373	202.98508	99.00498	100.0	1	0.0	0.0	0.084	1.0	97.60797	-2.677	1	4.0	2.0	5.0	0.0	2.0
-2819.2373	202.98508	99.00498	100.0	1	0.0	0.0	0.085	1.0	97.93657	-2.677	1	4.0	2.0	5.0	0.0	2.0
-2819.2373	202.98508	99.00498	100.0	1	0.0	0.0	0.087	1.0	97.93657	-2.697	1	4.0	2.0	5.0	0.0	2.0
-2819.2373	202.98508	99.00498	100.0	1	0.0	0.0	0.089	1.0	97.03212	-2.697	1	4.0	2.0	5.0	0.0	2.0
-2819.2373	202.98508	99.00498	100.0	1	0.0	0.0	0.091	1.0	96.34464	-2.714	1	4.0	2.0	5.0	0.0	2.0
-2819.2373	202.98508	99.00498	100.0	1	0.0	0.0	0.093	1.0	96.34464	-2.721	1	4.0	2.0	5.0	0.0	2.0
-2819.2373	202.98508	99.00498	100.0	1	0.0	0.0	0.095	1.0	96.5248	-2.721	1	4.0	2.0	5.0	0.0	2.0
-2819.2373	202.98508	99.00498	100.0	1	0.0	0.0	0.097	1.0	96.589066	-2.735	1	4.0	2.0	5.0	0.0	2.0
-2819.2373	202.98508	99.00498	100.0	1	0.0	0.0	0.099	1.0	96.589066	-2.741	1	4.0	2.0	5.0	0.0	2.0
-2819.2373	202.98508	99.00498	100.0	1	0.0	0.0	0.101	1.0	97.316986	-2.741	1	4.0	2.0	5.0	0.0	2.0
-2819.2373	202.98508	99.00498	100.0	1	0.0	0.0	0.102	1.0	97.316986	-2.752	1	4.0	2.0	5.0	0.0	2.0
-2819.2373	202.98508	99.00498	100.0	1	0.0	0.0	0.104	1.0	97.55885	-2.752	1	4.0	2.0	5.0	0.0	2.0
-2819.2373	202.98508	99.00498	100.0	1	0.0	0.0	0.106	1.0	97.5934	-2.761	1	4.0	2.0	5.0	0.0	2.0
-2819.2373	202.98508	99.00498	100.0	1	0.0	0.0	0.108	1.0	97.5934	-2.766	1	4.0	2.0	5.0	0.0	2.0
-2819.2373	202.98508	99.00498	100.0	1	0.0	0.0	0.11	1.0	97.094666	-2.766	1	4.0	2.0	5.0	0.0	2.0
-2819.2373	202.98508	99.00498	100.0	1	0.0	0.0	0.112	1.0	97.58169	-2.773	1	4.0	2.0	5.0	0.0	2.0
-2819.2373	202.98508	99.00498	100.0	1	0.0	0.0	0.115	1.0	97.58169	-2.777	1	4.0	2.0	5.0	0.0	2.0
-2819.2373	202.98508	99.00498	100.0	1	0.0	0.0	0.117	1.0	97.26569	-2.777	1	4.0	2.0	5.0	0.0	2.0
-2819.2373	202.98508	99.00498	100.0	1	0.0	0.0	0.119	1.0	97.26569	-2.783	1	4.0	2.0	5.0	0.0	2.0
-2819.2373	202.98508	99.00498	100.0	1	0.0	0.0	0.121	1.0	98.060036	-2.783	1	4.0	2.0	5.0	0.0	2.0
-2819.2373	202.98508	99.00498	100.0	1	0.0	0.0	0.123	1.0	98.08245	-2.788	1	4.0	2.0	5.0	0.0	2.0
-2819.2373	202.98508	99.00498	100.0	1	0.0	0.0	0.125	1.0	98.08245	-2.79	1	4.0	2.0	5.0	0.0	2.0
-2819.2373	202.98508	99.00498	100.0	1	0.0	0.0	0.127	1.0	98.31052	-2.79	1	4.0	2.0	5.0	0.0	2.0
-2819.2373	202.98508	99.00498	100.0	1	0.0	0.0	0.129	1.0	97.87442	-2.795	1	4.0	2.0	5.0	0.0	2.0
-2819.2373	202.98508	99.00498	100.0	1	0.0	0.0	0.131	1.0	97.87442	-2.797	1	4.0	2.0	5.0	0.0	2.0
-2819.2373	202.98508	99.00498	100.0	1	0.0	0.0	0.133	1.0	97.660164	-2.797	1	4.0	2.0	5.0	0.0	2.0
-2819.2373	202.98508	99.00498	100.0	1	0.0	0.0	0.135	1.0	97.20465	-2.8	1	4.0	2.0	5.0	0.0	2.0
-2819.2373	202.98508	99.00498	100.0	1	0.0	0.0	0.137	1.0	97.139366	-2.8	1	4.0	2.0	5.0	0.0	2.0
-2819.2373	202.98508	99.00498	100.0	1	0.0	0.0	0.139	1.0	97.34022	-2.801	1	4.0	2.0	5.0	0.0	2.0
-2819.2373	202.98508	99.00498	100.0	1	0.0	0.0	0.141	1.0	97.34022	-2.804	1	4.0	2.0	5.0	0.0	2.0
-2819.2373	202.98508	99.00498	100.0	1	0.0	0.0	0.143	1.0	97.39967	-2.804	1	4.0	2.0	5.0	0.0	2.0
-2819.2373	202.98508	99.00498	100.0	1	0.0	0.0	0.145	1.0	97.44656	-2.807	1	4.0	2.0	5.0	0.0	2.0
-2819.2373	202.98508	99.00498	100.0	1	0.0	0.0	0.147	1.0	97.44656	-2.808	1	4.0	2.0	5.0	0.0	2.0
-2819.2373	202.98508	99.00498	100.0	1	0.0	0.0	0.15	1.0	96.73137	-2.808	1	4.0	2.0	5.0	0.0	2.0
-2819.2373	202.98508	99.00498	100.0	1	0.0	0.0	0.152	1.0	96.73137	-2.81	1	4.0	2.0	5.0	0.0	2.0
-2819.2373	202.98508	99.00498	100.0	1	0.0	0.0	0.154	1.0	96.681366	-2.81	1	4.0	2.0	5.0	0.0	2.0
-2819.2373	202.98508	99.00498	100.0	1	0.0	0.0	0.156	1.0	97.68936	-2.81	1	4.0	2.0	6.0	0.0	2.0
-2819.2373	202.98508	99.00498	100.0	1	0.0	0.0	0.158	1.0	97.68936	-2.812	1	4.0	2.0	6.0	0.0	2.0
0.0	202.98508	99.00498	100.0	0	0.0	0.0	0.161	1.0	97.77559	-2.812	1	5.0	2.0	0.0	0.0	2.0
0.0	202.98508	99.00498	100.0	0	0.0	0.0	0.163	1.0	97.165855	-2.813	1	5.0	2.0	0.0	0.0	2.0
0.0	202.98508	99.00498	100.0	0	0.0	0.0	0.165	1.0	97.165855	-2.814	1	5.0	2.0	0.0	0.0	2.0
0.0	202.98508	99.00498	100.0	0	0.0	0.0	0.168	1.0	98.67842	-2.814	1	5.0	2.0	0.0	0.0	2.0
0.0	202.98508	99.00498	100.0	0	0.0	0.0	0.17	1.0	98.67842	-2.615	1	5.0	2.0	0.0	0.0	2.0
0.0	202.98508	99.00498	100.0	0	0.0	0.0	0.172	1.0	97.32436	-2.615	1	5.0	2.0	0.0	0.0	2.0
0.0	202.98508	99.00498	100.0	0	0.0	0.0	0.175	1.0	97.4309	-2.258	1	5.0	2.0	0.0	0.0	2.0
0.0	202.98508	99.00498	100.0	0	0.0	0.0	0.177	1.0	97.4309	-2.098	1	5.0	2.0	0.0	0.0	2.0
0.0	202.98508	99.00498	100.0	0	0.0	0.0	0.18	1.0	97.093	-2.098	1	5.0	2.0	0.0	0.0	2.0
0.0	202.98508	99.00498	100.0	0	0.0	0.0	0.182	1.0	96.93546	-1.812	1	5.0	2.0	0.0	0.0	2.0
0.0	202.98508	99.00498	100.0	0	0.0	0.0	0.184	1.0	96.93546	-1.684	1	5.0	2.0	0.0	0.0	2.0
0.0	202.98508	99.00498	100.0	0	0.0	0.0	0.186	1.0	97.43538	-1.684	1	5.0	2.0	0.0	0.0	2.0
0.0	202.98508	99.00498	100.0	0	0.0	0.0	0.188	1.0	97.43538	-1.454	1	5.0	2.0	0.0	0.0	2.0
0.0	202.98508	99.00498	100.0	0	0.0	0.0	0.189	1.0	97.66651	-1.454	1	5.0	2.0	0.0	0.0	2.0
0.0	202.98508	99.00498	100.0	0	0.0	0.0	0.191	1.0	98.10321	-1.255	1	5.0	2.0	0.0	0.0	2.0
0.0	202.98508	99.00498	100.0	0	0.0	0.0	0.191	1.0	98.10321	-1.166	1	5.0	2.0	0.0	0.0	2.0
0.0	202.98508	99.00498	100.0	0	0.0	0.0	0.192	1.0	98.083206	-1.166	1	5.0	2.0	0.0	0.0	2.0
0.0	202.98508	99.00498	100.0	0	0.0	0.0	0.193	1.0	97.78467	-1.007	1	5.0	2.0	0.0	0.0	2.0
0.0	202.98508	99.00498	100.0	0	0.0	0.0	0.193	1.0	97.78467	-1.007	1	5.0	2.0	0.0	0.0	2.0
0.0	202.98508	99.00498	100.0	0	0.0	0.0	0.193	1.0	98.175865	-0.936	1	5.0	2.0	0.0	0.0	2.0
0.0	202.98508	99.00498	100.0	0	0.0	0.0	0.193	1.0	98.175865	-0.808	1	5.0	2.0	0.0	0.0	2.0
0.0	202.98508	99.00498	100.0	0	0.0	0.0	0.192	1.0	97.59972	-0.808	1	5.0	2.0	0.0	0.0	2.0
0.0	202.98508	99.00498	100.0	0	0.0	0.0	0.191	1.0	97.2457	-0.751	1	5.0	2.0	8.0	0.0	2.0
0.0	202.98508	99.00498	100.0	0	0.0	0.0	0.19	1.0	97.2457	-0.648	1	5.0	2.0	8.0	0.0	2.0
0.0	202.98508	99.00498	100.0	0	0.0	0.0	0.188	0.0	97.0104	-0.648	1	5.0	2.0	0.0	0.0	2.0
0.0	202.98508	99.00498	100.0	0	0.0	0.0	0.187	0.0	97.29621	-0.602	1	5.0	2.0	0.0	0.0	2.0
0.0	202.98508	99.00498	100.0	0	0.0	0.0	0.184	0.0	97.29621	-0.52	1	5.0	2.0	0.0	0.0	2.0
0.0	202.98508	99.00498	100.0	0	0.0	0.0	0.182	0.0	96.714134	-0.52	1	5.0	2.0	0.0	0.0	2.0
0.0	202.98508	99.00498	100.0	0	0.0	0.0	0.179	0.0	96.714134	-0.449	1	5.0	2.0	0.0	0.0	2.0
0.0	202.98508	99.00498	100.0	0	0.0	0.0	0.176	0.0	96.92067	-0.449	1	5.0	2.0	0.0	0.0	2.0
0.0	202.98508	99.00498	100.0	0	0.0	0.0	0.173	0.0	97.23216	-0.417	1	5.0	2.0	0.0	0.0	2.0
0.0	202.98508	99.00498	100.0	0	0.0	0.0	0.17	0.0	97.23216	-0.36	1	5.0	2.0	0.0	0.0	2.0
0.0	202.98508	99.00498	100.0	0	0.0	0.0	0.167	0.0	97.61561	-0.36	1	5.0	2.0	0.0	0.0	2.0
0.0	202.98508	99.00498	100.0	0	0.0	0.0	0.164	0.0	97.275154	-0.334	1	5.0	2.0	0.0	0.0	2.0
0.0	202.98508	99.00498	100.0	0	0.0	0.0	0.16	0.0	97.987625	-0.288	1	5.0	2.0	0.0	0.0	2.0
0.0	202.98508	99.00498	100.0	0	0.0	0.0	0.157	0.0	97.281525	-0.288	1	5.0	2.0	0.0	0.0	2.0
0.0	202.98508	99.00498	100.0	0	0.0	0.0	0.153	0.0	97.281525	-0.268	1	5.0	2.0	0.0	0.0	2.0
0.0	202.98508	99.00498	100.0	0	0.0	0.0	0.149	0.0	97.01996	-0.268	1	5.0	2.0	0.0	0.0	2.0
0.0	202.98508	99.00498	100.0	0	0.0	0.0	0.145	0.0	97.782776	-0.231	1	5.0	2.0	0.0	0.0	2.0
0.0	202.98508	99.00498	100.0	0	0.0	0.0	0.142	0.0	97.782776	-0.215	1	5.0	2.0	0.0	0.0	2.0
0.0	202.98508	99.00498	100.0	0	0.0	0.0	0.138	0.0	97.762184	-0.215	1	5.0	2.0	0.0	0.0	2.0
0.0	202.98508	99.00498	100.0	0	0.0	0.0	0.134	0.0	97.20087	-0.185	1	5.0	2.0	0.0	0.0	2.0
0.0	202.98508	99.00498	100.0	0	0.0	0.0	0.131	0.0	97.20087	-0.185	1	5.0	2.0	0.0	0.0	2.0
0.0	202.98508	99.00498	100.0	0	0.0	0.0	0.127	0.0	97.73668	-0.16	1	5.0	2.0	0.0	0.0	2.0
0.0	202.98508	99.00498	100.0	0	0.0	0.0	0.124	0.0	97.73668	-0.148	1	5.0	2.0	0.0	0.0	2.0
0.0	202.98508	99.00498	100.0	0	0.0	0.0	0.12	0.0	97.03028	-0.148	1	5.0	2.0	0.0	0.0	2.0
0.0	202.98508	99.00498	100.0	0	0.0	0.0	0.116	0.0	97.60577	-0.128	1	5.0	2.0	0.0	0.0	2.0
0.0	202.98508	99.00498	100.0	0	0.0	0.0	0.113	0.0	97.60577	-0.119	1	5.0	2.0	0.0	0.0	2.0
0.0	202.98508	99.00498	100.0	0	0.0	0.0	0.109	0.0	97.50037	-0.119	1	5.0	2.0	0.0	0.0	2.0
0.0	202.98508	99.00498	100.0	0	0.0	0.0	0.106	0.0	97.70124	-0.102	1	5.0	2.0	0.0	0.0	2.0
0.0	202.98508	99.00498	100.0	0	0.0	0.0	0.103	0.0	97.70124	-0.095	1	5.0	2.0	0.0	0.0	2.0
0.0	202.98508	99.00498	100.0	0	0.0	0.0	0.099	0.0	97.43871	-0.095	1	5.0	2.0	0.0	0.0	2.0
0.0	202.98508	99.00498	100.0	0	0.0	0.0	0.096	0.0	97.43871	-0.082	1	5.0	2.0	0.0	0.0	2.0
0.0	202.98508	99.00498	100.0	0	0.0	0.0	0.093	0.0	96.88893	-0.082	1	5.0	2.0	0.0	0.0	2.0
0.0	202.98508	99.00498	100.0	0	0.0	0.0	0.09	0.0	96.35104	-0.076	1	5.0	2.0	0.0	0.0	2.0
0.0	202.98508	99.00498	100.0	0	0.0	0.0	0.087	0.0	96.35104	-0.065	1	5.0	2.0	0.0	0.0	2.0
0.0	202.98508	99.00498	100.0	0	0.0	0.0	0.084	0.0	96.69644	-0.065	1	5.0	2.0	0.0	0.0	2.0
0.0	202.98508	99.00498	100.0	0	0.0	0.0	0.081	0.0	96.87903	-0.061	1	5.0	2.0	0.0	0.0	2.0
0.0	202.98508	99.00498	100.0	0	0.0	0.0	0.078	0.0	96.87903	-0.061	1	5.0	2.0	0.0	0.0	2.0
0.0	202.98508	99.00498	100.0	0	0.0	0.0	0.076	0.0	97.184425	-0.052	1	5.0	2.0	0.0	0.0	2.0
0.0	202.98508	99.00498	100.0	0	0.0	0.0	0.073	0.0	97.184425	-0.045	1	5.0	2.0	0.0	0.0	2.0
0.0	202.98508	99.00498	100.0	0	0.0	0.0	0.07	0.0	96.07097	-0.045	1	5.0	2.0	0.0	0.0	2.0
0.0	202.98508	99.00498	100.0	0	0.0	0.0	0.068	0.0	95.598236	-0.042	1	5.0	2.0	0.0	0.0	2.0
0.0	202.98508	99.00498	100.0	0	0.0	0.0	0.065	0.0	95.598236	-0.036	1	5.0	2.0	0.0	0.0	2.0
0.0	202.98508	99.00498	100.0	0	0.0	0.0	0.063	0.0	96.54559	-0.036	1	5.0	2.0	0.0	0.0	2.0
0.0	202.98508	99.00498	100.0	0	0.0	0.0	0.061	0.0	96.579475	-0.033	1	5.0	2.0	0.0	0.0	2.0
0.0	202.98508	99.00498	100.0	0	0.0	0.0	0.058	0.0	97.40806	-0.033	1	5.0	2.0	0.0	0.0	2.0
0.0	202.98508	99.00498	100.0	0	0.0	0.0	0.056	0.0	97.53227	-0.028	1	5.0	2.0	0.0	0.0	2.0
0.0	202.98508	99.00498	100.0	0	0.0	0.0	0.054	0.0	97.53227	-0.026	1	5.0	2.0	0.0	0.0	2.0
0.0	202.98508	99.00498	100.0	0	0.0	0.0	0.052	0.0	97.30835	-0.026	1	5.0	2.0	0.0	0.0	2.0
0.0	202.98508	99.00498	100.0	0	0.0	0.0	0.05	0.0	96.80863	-0.022	1	5.0	2.0	0.0	0.0	2.0
0.0	202.98508	99.00498	100.0	0	0.0	0.0	0.048	0.0	96.80863	-0.022	1	5.0	2.0	0.0	0.0	2.0
0.0	202.98508	99.00498	100.0	0	0.0	0.0	0.046	0.0	97.566345	-0.021	1	5.0	2.0	0.0	0.0	2.0
0.0	202.98508	99.00498	100.0	0	0.0	0.0	0.045	0.0	97.24059	-0.018	1	5.0	2.0	0.0	0.0	2.0
0.0	202.98508	99.00498	100.0	0	0.0	0.0	0.043	0.0	97.24059	-0.015	1	5.0	2.0	0.0	0.0	2.0
0.0	202.98508	99.00498	100.0	0	0.0	0.0	0.041	0.0	97.58554	-0.015	1	5.0	2.0	0.0	0.0	2.0
0.0	202.98508	99.00498	100.0	0	0.0	0.0	0.039	0.0	97.58554	-0.014	1	5.0	2.0	0.0	0.0	2.0
0.0	202.98508	99.00498	100.0	0	0.0	0.0	0.037	0.0	97.7296	-0.014	1	5.0	2.0	0.0	0.0	2.0
0.0	202.98508	99.00498	100.0	0	0.0	0.0	0.035	0.0	97.94165	-0.012	1	5.0	2.0	0.0	0.0	2.0
0.0	202.98508	99.00498	100.0	0	0.0	0.0	0.034	0.0	97.94165	-0.011	1	5.0	2.0	0.0	0.0	2.0
0.0	202.98508	99.00498	100.0	0	0.0	0.0	0.032	0.0	97.71655	-0.011	1	5.0	2.0	0.0	0.0	2.0
0.0	202.98508	99.00498	100.0	0	0.0	0.0	0.03	0.0	97.99748	-0.009	1	5.0	2.0	0.0	0.0	2.0
0.0	202.98508	99.00498	100.0	0	0.0	0.0	0.028	0.0	97.99748	-0.009	1	5.0	2.0	0.0	0.0	2.0
0.0	202.98508	99.00498	100.0	0	0.0	0.0	0.026	0.0	97.68386	-0.008	1	5.0	2.0	0.0	0.0	2.0
0.0	202.98508	99.00498	100.0	0	0.0	0.0	0.024	0.0	97.68386	-0.007	1	5.0	2.0	0.0	0.0	2.0
0.0	202.98508	99.00498	100.0	0	0.0	0.0	0.022	0.0	98.01907	-0.007	1	5.0	2.0	0.0	0.0	2.0
0.0	202.98508	99.00498	100.0	0	0.0	0.0	0.02	0.0	96.78156	-0.006	1	5.0	2.0	0.0	0.0	2.0
0.0	202.98508	99.00498	100.0	0	0.0	0.0	0.018	0.0	96.78156	-0.005	1	5.0	2.0	0.0	0.0	2.0
0.0	202.98508	99.00498	100.0	0	0.0	0.0	0.016	0.0	96.719444	-0.005	1	5.0	2.0	0.0	0.0	2.0
0.0	202.98508	99.00498	100.0	0	0.0	0.0	0.015	0.0	97.64278	-0.004	1	5.0	2.0	0.0	0.0	2.0
0.0	202.98508	99.00498	100.0	0	0.0	0.0	0.013	0.0	97.64278	-0.004	1	5.0	2.0	0.0	0.0	2.0
0.0	202.98508	99.00498	100.0	0	0.0	0.0	0.011	0.0	97.34406	-0.004	1	5.0	2.0	0.0	0.0	2.0
0.0	202.98508	99.00498	100.0	0	0.0	0.0	0.009	0.0	97.66632	-0.003	1	5.0	2.0	0.0	0.0	2.0
0.0	202.98508	99.00498	100.0	0	0.0	0.0	0.007	0.0	97.49747	-0.003	1	5.0	2.0	0.0	0.0	2.0
0.0	202.98508	99.00498	100.0	0	0.0	0.0	0.006	0.0	98.17602	-0.003	1	5.0	2.0	0.0	0.0	2.0
0.0	202.98508	99.00498	100.0	0	0.0	0.0	0.004	0.0	98.17602	-0.002	1	5.0	2.0	0.0	0.0	2.0
0.0	202.98508	99.00498	100.0	0	0.0	0.0	0.003	0.0	97.773674	-0.002	1	5.0	2.0	0.0	0.0	2.0
0.0	202.98508	99.00498	100.0	0	0.0	0.0	0.001	0.0	97.32183	-0.002	1	5.0	2.0	0.0	0.0	2.0
0.0	202.98508	99.00498	100.0	0	0.0	0.0	0.0	0.0	97.32183	-0.002	1	5.0	2.0	0.0	0.0	2.0
0.0	202.98508	99.00498	100.0	0	0.0	0.0	-0.001	0.0	97.8444	-0.002	1	5.0	2.0	0.0	0.0	2.0
0.0	202.98508	99.00498	100.0	0	0.0	0.0	-0.003	0.0	97.8444	-0.001	1	5.0	2.0	0.0	0.0	2.0
0.0	202.98508	99.00498	100.0	0	0.0	0.0	-0.004	0.0	97.05746	-0.001	1	5.0	2.0	0.0	0.0	2.0
0.0	202.98508	99.00498	100.0	0	0.0	0.0	-0.006	0.0	96.48333	-0.001	1	5.0	2.0	0.0	0.0	2.0
0.0	202.98508	99.00498	100.0	0	0.0	0.0	-0.007	0.0	96.48333	-0.001	1	5.0	2.0	0.0	0.0	2.0
0.0	202.98508	99.00498	100.0	0	0.0	0.0	-0.008	0.0	96.94748	-0.001	1	5.0	2.0	0.0	0.0	2.0
0.0	202.98508	99.00498	100.0	0	0.0	0.0	-0.01	0.0	96.59833	0.0	1	5.0	2.0	0.0	0.0	2.0
0.0	202.98508	99.00498	100.0	0	0.0	0.0	-0.011	0.0	96.59833	0.0	1	5.0	2.0	0.0	0.0	2.0
0.0	202.98508	99.00498	100.0	0	0.0	0.0	-0.013	0.0	96.16553	0.0	1	5.0	2.0	0.0	0.0	2.0
0.0	202.98508	99.00498	100.0	0	0.0	0.0	-0.014	0.0	96.16553	0.0	1	5.0	2.0	0.0	0.0	2.0
0.0	202.98508	99.00498	100.0	0	0.0	0.0	-0.016	0.0	96.49419	0.0	1	5.0	2.0	0.0	0.0	2.0
0.0	202.98508	99.00498	100.0	0	0.0	0.0	-0.017	0.0	97.02132	0.0	1	5.0	2.0	0.0	0.0	2.0
0.0	202.98508	99.00498	100.0	0	0.0	0.0	-0.018	0.0	97.02132	0.0	1	5.0	2.0	0.0	0.0	2.0
0.0	202.98508	99.00498	100.0	0	0.0	0.0	-0.02	0.0	97.1819	0.0	1	5.0	2.0	0.0	0.0	2.0
0.0	202.98508	99.00498	100.0	0	0.0	0.0	-0.022	0.0	97.36166	0.0	1	5.0	2.0	0.0	0.0	2.0
0.0	202.98508	99.00498	100.0	0	0.0	0.0	-0.023	0.0	97.36166	0.0	1	5.0	2.0	0.0	0.0	2.0
0.0	202.98508	99.00498	100.0	0	0.0	0.0	-0.025	0.0	98.06015	0.0	1	5.0	2.0	0.0	0.0	2.0
0.0	202.98508	99.00498	100.0	0	0.0	0.0	-0.026	0.0	98.06015	0.0	1	5.0	2.0	0.0	0.0	2.0
0.0	202.98508	99.00498	100.0	0	0.0	0.0	-0.028	0.0	97.8563	0.0	1	5.0	2.0	0.0	0.0	2.0
0.0	202.98508	99.00498	100.0	0	0.0	0.0	-0.029	0.0	97.57553	0.0	1	5.0	2.0	0.0	0.0	2.0
0.0	202.98508	99.00498	100.0	0	0.0	0.0	-0.03	0.0	97.57553	0.0	1	5.0	2.0	0.0	0.0	2.0
0.0	202.98508	99.00498	100.0	0	0.0	0.0	-0.031	0.0	97.110725	0.0	1	5.0	2.0	0.0	0.0	2.0
0.0	202.98508	99.00498	100.0	0	0.0	0.0	-0.032	0.0	97.872086	0.0	1	5.0	2.0	0.0	0.0	2.0
0.0	202.98508	99.00498	100.0	0	0.0	0.0	-0.032	0.0	97.872086	0.0	1	5.0	2.0	0.0	0.0	2.0
0.0	202.98508	99.00498	100.0	0	0.0	0.0	-0.033	0.0	97.55702	0.0	1	5.0	2.0	0.0	0.0	2.0
0.0	202.98508	99.00498	100.0	0	0.0	0.0	-0.032	0.0	97.44899	0.0	1	5.0	2.0	0.0	0.0	2.0
0.0	202.98508	99.00498	100.0	0	0.0	0.0	-0.032	0.0	97.5791	0.0	1	5.0	2.0	1.0	0.0	2.0
0.0	202.98508	99.00498	100.0	0	0.0	0.0	-0.03	0.0	97.771545	0.0	1	5.0	2.0	2.0	0.0	2.0
0.0	202.98508	99.00498	100.0	0	0.0	0.0	-0.029	0.0	97.771545	0.0	1	5.0	2.0	3.0	0.0	2.0
-1444.1681	103.980095	99.00498	100.0	0	0.0	0.0	-0.027	0.0	97.946495	0.0	1	5.0	2.0	3.0	0.0	2.0
-1444.1681	103.980095	99.00498	100.0	0	0.0	0.0	-0.025	0.0	97.946495	0.0	1	5.0	2.0	3.0	0.0	2.0
-1444.1681	103.980095	99.00498	100.0	0	0.0	0.0	-0.023	0.0	97.896675	0.0	1	5.0	2.0	3.0	0.0	2.0
-1444.1681	103.980095	99.00498	100.0	0	0.0	0.0	-0.02	0.0	97.29367	0.0	1	5.0	2.0	3.0	0.0	2.0
-1444.1681	103.980095	99.00498	100.0	0	0.0	0.0	-0.017	0.0	97.29367	-0.196	1	5.0	2.0	3.0	0.0	2.0
-1444.1681	103.980095	99.00498	100.0	0	0.0	0.0	-0.014	0.0	97.45857	-0.196	1	5.0	2.0	3.0	0.0	2.0
-1444.1681	103.980095	99.00498	100.0	0	0.0	0.0	-0.011	0.0	97.43153	-0.284	1	5.0	2.0	3.0	0.0	2.0
-1444.1681	103.980095	99.00498	100.0	0	0.0	0.0	-0.008	0.0	97.43153	-0.443	1	5.0	2.0	3.0	0.0	2.0
-1444.1681	103.980095	99.00498	100.0	0	0.0	0.0	-0.005	0.0	97.36302	-0.443	1	5.0	2.0	5.0	0.0	2.0
-1444.1681	103.980095	99.00498	100.0	0	0.0	0.0	-0.002	0.0	97.36302	-0.513	1	5.0	2.0	5.0	0.0	2.0
-1444.1681	103.980095	99.00498	100.0	0	0.0	0.0	0.0	0.0	97.72339	-0.513	1	5.0	2.0	5.0	0.0	2.0
-1444.1681	103.980095	99.00498	100.0	0	0.0	0.0	0.004	0.0	97.864105	-0.64	1	5.0	2.0	5.0	0.0	2.0
-1444.1681	103.980095	99.00498	100.0	0	0.0	0.0	0.007	0.0	97.864105	-0.75	1	5.0	2.0	5.0	0.0	2.0
-1444.1681	103.980095	99.00498	100.0	0	0.0	0.0	0.01	0.0	98.19772	-0.75	1	5.0	2.0	5.0	0.0	2.0
-1444.1681	103.980095	99.00498	100.0	0	0.0	0.0	0.014	0.0	98.35736	-0.799	1	5.0	2.0	5.0	0.0	2.0
-1444.1681	103.980095	99.00498	100.0	0	0.0	0.0	0.017	0.0	98.35736	-0.887	1	5.0	2.0	5.0	0.0	2.0
-1444.1681	103.980095	99.00498	100.0	0	0.0	0.0	0.02	0.0	98.2694	-0.887	1	5.0	2.0	5.0	0.0	2.0
-1444.1681	103.980095	99.00498	100.0	0	0.0	0.0	0.024	0.0	98.2694	-0.927	1	5.0	2.0	5.0	0.0	2.0
-1444.1681	103.980095	99.00498	100.0	0	0.0	0.0	0.027	0.0	98.39856	-0.927	1	5.0	2.0	5.0	0.0	2.0
-1444.1681	103.980095	99.00498	100.0	0	0.0	0.0	0.031	0.0	98.19462	-0.997	1	5.0	2.0	5.0	0.0	2.0
-1444.1681	103.980095	99.00498	100.0	0	0.0	0.0	0.034	0.0	98.19462	-1.029	1	5.0	2.0	5.0	0.0	2.0
-1444.1681	103.980095	99.00498	100.0	0	0.0	0.0	0.037	0.0	97.82657	-1.029	1	5.0	2.0	5.0	0.0	2.0
-1444.1681	103.980095	99.00498	100.0	0	0.0	0.0	0.041	0.0	98.062904	-1.086	1	5.0	2.0	5.0	0.0	2.0
-1444.1681	103.980095	99.00498	100.0	0	0.0	0.0	0.044	0.0	98.062904	-1.135	1	5.0	2.0	5.0	0.0	2.0
-1444.1681	103.980095	99.00498	100.0	0	0.0	0.0	0.048	0.0	97.86189	-1.135	1	5.0	2.0	5.0	0.0	2.0
-1444.1681	103.980095	99.00498	100.0	0	0.0	0.0	0.051	0.0	97.86189	-1.156	1	5.0	2.0	5.0	0.0	2.0
-1444.1681	103.980095	99.00498	100.0	0	0.0	0.0	0.054	0.0	97.12613	-1.156	1	5.0	2.0	5.0	0.0	2.0
-1444.1681	103.980095	99.00498	100.0	0	0.0	0.0	0.058	0.0	96.33959	-1.196	1	5.0	2.0	5.0	0.0	2.0
-1444.1681	103.980095	99.00498	100.0	0	0.0	0.0	0.061	0.0	96.33959	-1.213	1	5.0	2.0	5.0	0.0	2.0
-1444.1681	103.980095	99.00498	100.0	0	0.0	0.0	0.064	0.0	95.91493	-1.213	1	5.0	2.0	5.0	0.0	2.0
-1444.1681	103.980095	99.00498	100.0	0	0.0	0.0	0.067	0.0	95.51928	-1.245	1	5.0	2.0	5.0	0.0	2.0
-1444.1681	103.980095	99.00498	100.0	0	0.0	0.0	0.07	0.0	95.51928	-1.259	1	5.0	2.0	5.0	0.0	2.0
-1444.1681	103.980095	99.00498	100.0	0	0.0	0.0	0.073	0.0	95.929634	-1.259	1	5.0	2.0	5.0	0.0	2.0
-1444.1681	103.980095	99.00498	100.0	0	0.0	0.0	0.076	0.0	95.929634	-1.272	1	5.0	2.0	5.0	0.0	2.0
-1444.1681	103.980095	99.00498	100.0	0	0.0	0.0	0.08	0.0	95.93298	-1.272	1	5.0	2.0	5.0	0.0	2.0
-1444.1681	103.980095	99.00498	100.0	0	0.0	0.0	0.083	0.0	96.27403	-1.296	1	5.0	2.0	5.0	0.0	2.0
-1444.1681	103.980095	99.00498	100.0	0	0.0	0.0	0.085	0.0	96.27403	-1.316	1	5.0	2.0	5.0	0.0	2.0
-1444.1681	103.980095	99.00498	100.0	0	0.0	0.0	0.088	0.0	95.83426	-1.316	1	5.0	2.0	5.0	0.0	2.0
-1444.1681	103.980095	99.00498	100.0	0	0.0	0.0	0.091	0.0	95.69478	-1.325	1	5.0	2.0	5.0	0.0	2.0
-1444.1681	103.980095	99.00498	100.0	0	0.0	0.0	0.094	0.0	95.69478	-1.341	1	5.0	2.0	5.0	0.0	2.0
-1444.1681	103.980095	99.00498	100.0	0	0.0	0.0	0.096	0.0	96.294426	-1.341	1	5.0	2.0	5.0	0.0	2.0
-1444.1681	103.980095	99.00498	100.0	0	0.0	0.0	0.099	0.0	96.294426	-1.349	1	5.0	2.0	5.0	0.0	2.0
-1444.1681	103.980095	99.00498	100.0	0	0.0	0.0	0.102	0.0	97.09402	-1.349	1	5.0	2.0	5.0	0.0	2.0
-1444.1681	103.980095	99.00498	100.0	0	0.0	0.0	0.104	0.0	97.253914	-1.362	1	5.0	2.0	5.0	0.0	2.0
-1444.1681	103.980095	99.00498	100.0	0	0.0	0.0	0.107	0.0	97.253914	-1.368	1	5.0	2.0	5.0	0.0	2.0
-1444.1681	103.980095	99.00498	100.0	0	0.0	0.0	0.109	0.0	97.80066	-1.368	1	5.0	2.0	5.0	0.0	2.0
-1444.1681	103.980095	99.00498	100.0	0	0.0	0.0	0.112	0.0	98.229294	-1.378	1	5.0	2.0	5.0	0.0	2.0
-1444.1681	103.980095	99.00498	100.0	0	0.0	0.0	0.115	0.0	98.951675	-1.387	1	5.0	2.0	5.0	0.0	2.0
-1444.1681	103.980095	99.00498	100.0	0	0.0	0.0	0.117	0.0	98.47014	-1.387	1	5.0	2.0	5.0	0.0	2.0
-1444.1681	103.980095	99.00498	100.0	0	0.0	0.0	0.12	0.0	98.47014	-1.391	1	5.0	2.0	5.0	0.0	2.0
-1444.1681	103.980095	99.00498	100.0	0	0.0	0.0	0.123	0.0	99.1012	-1.391	1	5.0	2.0	5.0	0.0	2.0
-1444.1681	103.980095	99.00498	100.0	0	0.0	0.0	0.125	0.0	98.669365	-1.398	1	5.0	2.0	5.0	0.0	2.0
-1444.1681	103.980095	99.00498	100.0	0	0.0	0.0	0.128	0.0	98.669365	-1.402	1	5.0	2.0	5.0	0.0	2.0
-1444.1681	103.980095	99.00498	100.0	0	0.0	0.0	0.131	0.0	97.55725	-1.402	1	5.0	2.0	5.0	0.0	2.0
-1444.1681	103.980095	99.00498	100.0	0	0.0	0.0	0.134	0.0	98.24071	-1.408	1	5.0	2.0	5.0	0.0	2.0
-1444.1681	103.980095	99.00498	100.0	0	0.0	0.0	0.136	0.0	98.24071	-1.41	1	5.0	2.0	5.0	0.0	2.0
-1444.1681	103.980095	99.00498	100.0	1	0.0	0.0	0.139	0.0	98.59301	-1.41	1	5.0	2.0	5.0	0.0	2.0
-1444.1681	103.980095	99.00498	100.0	1	0.0	0.0	0.142	0.0	98.59301	-1.415	1	5.0	2.0	5.0	0.0	2.0
-1444.1681	103.980095	99.00498	100.0	1	0.0	0.0	0.145	0.0	98.55858	-1.415	1	5.0	2.0	5.0	0.0	2.0
-1444.1681	103.980095	99.00498	100.0	1	0.0	0.0	0.148	0.0	98.4117	-1.419	1	5.0	2.0	5.0	0.0	2.0
-1444.1681	103.980095	99.00498	100.0	1	0.0	0.0	0.151	0.0	98.4117	-1.421	1	5.0	2.0	5.0	0.0	2.0
-1444.1681	103.980095	99.00498	100.0	1	0.0	0.0	0.155	0.0	98.02068	-1.421	1	5.0	2.0	6.0	0.0	2.0
0.0	103.980095	99.00498	100.0	0	0.0	0.0	0.158	0.0	98.50432	-1.424	1	6.0	2.0	0.0	0.0	2.0
0.0	103.980095	99.00498	100.0	0	0.0	0.0	0.161	0.0	98.50432	-1.424	1	6.0	2.0	0.0	0.0	2.0
0.0	103.980095	99.00498	100.0	0	0.0	0.0	0.164	0.0	98.901024	-1.425	1	6.0	2.0	0.0	0.0	2.0
0.0	103.980095	99.00498	100.0	0	0.0	0.0	0.167	0.0	98.901024	-1.428	1	6.0	2.0	0.0	0.0	2.0
0.0	103.980095	99.00498	100.0	0	0.0	0.0	0.17	0.0	99.380264	-1.428	1	6.0	2.0	0.0	0.0	2.0
0.0	103.980095	99.00498	100.0	0	0.0	0.0	0.173	0.0	98.82611	-1.233	1	6.0	2.0	0.0	0.0	2.0
0.0	103.980095	99.00498	100.0	0	0.0	0.0	0.176	0.0	98.82611	-1.146	1	6.0	2.0	0.0	0.0	2.0
0.0	103.980095	99.00498	100.0	0	0.0	0.0	0.178	0.0	98.28909	-1.146	1	6.0	2.0	0.0	0.0	2.0
0.0	103.980095	99.00498	100.0	0	0.0	0.0	0.181	0.0	97.81387	-0.989	1	6.0	2.0	0.0	0.0	2.0
0.0	103.980095	99.00498	100.0	0	0.0	0.0	0.183	0.0	97.81387	-0.919	1	6.0	2.0	0.0	0.0	2.0
0.0	103.980095	99.00498	100.0	0	0.0	0.0	0.185	0.0	99.2262	-0.919	1	6.0	2.0	0.0	0.0	2.0
0.0	103.980095	99.00498	100.0	0	0.0	0.0	0.187	0.0	99.2262	-0.794	1	6.0	2.0	0.0	0.0	2.0
0.0	103.980095	99.00498	100.0	0	0.0	0.0	0.188	0.0	99.25895	-0.794	1	6.0	2.0	0.0	0.0	2.0
0.0	103.980095	99.00498	100.0	0	0.0	0.0	0.19	0.0	99.22519	-0.737	1	6.0	2.0	0.0	0.0	2.0
0.0	103.980095	99.00498	100.0	0	0.0	0.0	0.191	0.0	99.22519	-0.637	1	6.0	2.0	0.0	0.0	2.0
0.0	103.980095	99.00498	100.0	0	0.0	0.0	0.192	0.0	99.206	-0.637	1	6.0	2.0	0.0	0.0	2.0
0.0	103.980095	99.00498	100.0	0	0.0	0.0	0.192	0.0	98.76174	-0.55	1	6.0	2.0	0.0	0.0	2.0
0.0	103.980095	99.00498	100.0	0	0.0	0.0	0.193	0.0	98.76174	-0.511	1	6.0	2.0	0.0	0.0	2.0
0.0	103.980095	99.00498	100.0	0	0.0	0.0	0.194	0.0	98.88986	-0.511	1	6.0	2.0	0.0	0.0	2.0
0.0	103.980095	99.00498	100.0	0	0.0	0.0	0.195	0.0	98.88986	-0.441	1	6.0	2.0	0.0	0.0	2.0
0.0	103.980095	99.00498	100.0	0	0.0	0.0	0.195	0.0	98.113235	-0.441	1	6.0	2.0	0.0	0.0	2.0
0.0	103.980095	99.00498	100.0	0	0.0	0.0	0.196	0.0	98.33936	-0.41	1	6.0	2.0	0.0	0.0	2.0
0.0	103.980095	99.00498	100.0	0	0.0	0.0	0.196	0.0	98.33936	-0.353	1	6.0	2.0	0.0	0.0	2.0
0.0	103.980095	99.00498	100.0	0	0.0	0.0	0.197	0.0	99.32081	-0.353	1	6.0	2.0	0.0	0.0	2.0
0.0	103.980095	99.00498	100.0	0	0.0	0.0	0.198	0.0	99.463905	-0.328	1	6.0	2.0	0.0	0.0	2.0
0.0	103.980095	99.00498	100.0	0	0.0	0.0	0.198	0.0	99.463905	-0.283	1	6.0	2.0	0.0	0.0	2.0
0.0	103.980095	99.00498	100.0	0	0.0	0.0	0.199	0.0	99.43489	-0.283	1	6.0	2.0	0.0	0.0	2.0
0.0	103.980095	99.00498	100.0	0	0.0	0.0	0.2	0.0	99.43489	-0.245	1	6.0	2.0	0.0	0.0	2.0
0.0	103.980095	99.00498	100.0	0	0.0	0.0	0.201	0.0	99.56777	-0.245	1	6.0	2.0	0.0	0.0	2.0
0.0	103.980095	99.00498	100.0	0	0.0	0.0	0.201	0.0	98.54582	-0.227	1	6.0	2.0	0.0	0.0	2.0
0.0	103.980095	99.00498	100.0	0	0.0	0.0	0.202	0.0	98.54582	-0.196	1	6.0	2.0	0.0	0.0	2.0
0.0	103.980095	99.00498	100.0	0	0.0	0.0	0.203	0.0	98.545006	-0.196	1	6.0	2.0	0.0	0.0	2.0
0.0	103.980095	99.00498	100.0	0	0.0	0.0	0.203	0.0	98.33739	-0.182	1	6.0	2.0	0.0	0.0	2.0
0.0	103.980095	99.00498	100.0	0	0.0	0.0	0.204	0.0	98.33739	-0.157	1	6.0	2.0	0.0	0.0	2.0
0.0	103.980095	99.00498	100.0	0	0.0	0.0	0.204	0.0	98.14211	-0.157	1	6.0	2.0	0.0	0.0	2.0
0.0	103.980095	99.00498	100.0	0	0.0	0.0	0.205	0.0	98.14211	-0.146	1	6.0	2.0	0.0	0.0	2.0
0.0	103.980095	99.00498	100.0	0	0.0	0.0	0.205	0.0	98.3669	-0.146	1	6.0	2.0	0.0	0.0	2.0
0.0	103.980095	99.00498	100.0	0	0.0	0.0	0.205	0.0	98.423485	-0.126	1	6.0	2.0	0.0	0.0	2.0
0.0	103.980095	99.00498	100.0	0	0.0	0.0	0.205	0.0	98.423485	-0.108	1	6.0	2.0	0.0	0.0	2.0
0.0	103.980095	99.00498	100.0	0	0.0	0.0	0.204	1.0	98.91728	-0.108	1	6.0	2.0	9.0	0.0	2.0
0.0	103.980095	99.00498	100.0	0	0.0	0.0	0.204	1.0	99.27828	-0.101	1	6.0	2.0	10.0	0.0	2.0
0.0	103.980095	99.00498	100.0	0	0.0	0.0	0.203	1.0	99.27828	-0.101	1	6.0	2.0	10.0	0.0	2.0
4166.667	300.0	99.00498	100.0	0	0.0	0.0	0.202	1.0	99.842224	-0.087	1	6.0	2.0	10.0	0.0	2.0
4166.667	300.0	99.00498	100.0	0	0.0	0.0	0.201	1.0	99.842224	-0.08	1	6.0	2.0	10.0	0.0	2.0
4166.667	300.0	99.00498	100.0	0	0.0	0.0	0.2	1.0	99.42768	-0.08	1	6.0	2.0	10.0	0.0	2.0
4166.667	300.0	99.00498	100.0	0	0.0	0.0	0.198	1.0	99.46907	0.223	1	6.0	2.0	10.0	0.0	2.0
4166.667	300.0	99.00498	100.0	0	0.0	0.0	0.196	1.0	99.46907	0.761	1	6.0	2.0	10.0	0.0	2.0
4166.667	300.0	99.00498	100.0	0	0.0	0.0	0.194	1.0	100.15586	0.761	1	6.0	2.0	10.0	0.0	2.0
4166.667	300.0	99.00498	100.0	0	0.0	0.0	0.192	1.0	99.56544	1.002	1	6.0	2.0	10.0	0.0	2.0
4166.667	300.0	99.00498	100.0	0	0.0	0.0	0.189	1.0	99.56544	1.434	1	6.0	2.0	10.0	0.0	2.0
4166.667	300.0	99.00498	100.0	0	0.0	0.0	0.186	1.0	99.6077	1.434	1	6.0	2.0	10.0	0.0	2.0
4166.667	300.0	99.00498	100.0	0	0.0	0.0	0.183	1.0	99.6077	1.628	1	6.0	2.0	10.0	0.0	2.0
4166.667	300.0	99.00498	100.0	0	0.0	0.0	0.179	1.0	98.51793	1.628	1	6.0	2.0	10.0	0.0	2.0
4166.667	300.0	99.00498	100.0	0	0.0	0.0	0.176	1.0	98.015564	1.975	1	6.0	2.0	10.0	0.0	2.0
4166.667	300.0	99.00498	100.0	0	0.0	0.0	0.172	1.0	98.015564	2.131	1	6.0	2.0	10.0	0.0	2.0
4166.667	300.0	99.00498	100.0	0	0.0	0.0	0.168	1.0	98.72837	2.131	1	6.0	2.0	10.0	0.0	2.0
4166.667	300.0	99.00498	100.0	0	0.0	0.0	0.164	1.0	98.59586	2.408	1	6.0	2.0	10.0	0.0	2.0
4166.667	300.0	99.00498	100.0	0	0.0	0.0	0.16	1.0	98.59586	2.649	1	6.0	2.0	10.0	0.0	2.0
4166.667	300.0	99.00498	100.0	0	0.0	0.0	0.156	1.0	99.08942	2.649	1	6.0	2.0	10.0	0.0	2.0
4166.667	300.0	99.00498	100.0	0	0.0	0.0	0.152	1.0	99.08942	2.756	1	6.0	2.0	10.0	0.0	2.0
4166.667	300.0	99.00498	100.0	0	0.0	0.0	0.147	1.0	98.75254	2.756	1	6.0	2.0	12.0	0.0	2.0
4166.667	300.0	99.00498	100.0	0	0.0	0.0	0.143	1.0	98.77271	2.949	1	6.0	2.0	12.0	0.0	2.0
4166.667	300.0	99.00498	100.0	0	0.0	0.0	0.138	1.0	98.77271	3.036	1	6.0	2.0	12.0	0.0	2.0
4166.667	300.0	99.00498	100.0	0	0.0	0.0	0.134	1.0	98.51576	3.036	1	6.0	2.0	12.0	0.0	2.0
4166.667	300.0	99.00498	100.0	0	0.0	0.0	0.129	1.0	98.52171	3.19	1	6.0	2.0	12.0	0.0	2.0
4166.667	300.0	99.00498	100.0	0	0.0	0.0	0.125	1.0	98.52171	3.19	1	6.0	2.0	12.0	0.0	2.0
4166.667	300.0	99.00498	100.0	0	0.0	0.0	0.121	1.0	99.11068	3.324	1	6.0	2.0	12.0	0.0	2.0
4166.667	300.0	99.00498	100.0	0	0.0	0.0	0.117	1.0	99.11068	3.384	1	6.0	2.0	12.0	0.0	2.0
4166.667	300.0	99.00498	100.0	0	0.0	0.0	0.113	1.0	99.82942	3.384	1	6.0	2.0	12.0	0.0	2.0
4166.667	300.0	99.00498	100.0	0	0.0	0.0	0.109	1.0	99.3712	3.492	1	6.0	2.0	12.0	0.0	2.0
4166.667	300.0	99.00498	100.0	0	0.0	0.0	0.105	1.0	99.3712	3.539	1	6.0	2.0	12.0	0.0	2.0
4166.667	300.0	99.00498	100.0	0	0.0	0.0	0.101	1.0	99.32713	3.539	1	6.0	2.0	12.0	0.0	2.0
4166.667	300.0	99.00498	100.0	0	0.0	0.0	0.097	1.0	98.55517	3.625	1	6.0	2.0	12.0	0.0	2.0
4166.667	300.0	99.00498	100.0	0	0.0	0.0	0.093	1.0	98.55517	3.7	1	6.0	2.0	12.0	0.0	2.0
4166.667	300.0	99.00498	100.0	0	0.0	0.0	0.089	1.0	98.61061	3.7	1	6.0	2.0	12.0	0.0	2.0
4166.667	300.0	99.00498	100.0	0	0.0	0.0	0.085	1.0	98.61061	3.733	1	6.0	2.0	12.0	0.0	2.0
4166.667	300.0	99.00498	100.0	0	0.0	0.0	0.082	1.0	97.88423	3.733	1	6.0	2.0	12.0	0.0	2.0
4166.667	300.0	99.00498	100.0	0	0.0	0.0	0.078	1.0	98.22766	3.764	1	6.0	2.0	12.0	0.0	2.0
4166.667	300.0	99.00498	100.0	0	0.0	0.0	0.075	1.0	98.22766	3.819	1	6.0	2.0	12.0	0.0	2.0
4166.667	300.0	99.00498	100.0	1	0.0	0.0	0.072	1.0	97.78003	3.819	1	6.0	2.0	12.0	0.0	2.0
4166.667	300.0	99.00498	100.0	1	0.0	0.0	0.069	1.0	98.13822	3.868	1	6.0	2.0	12.0	0.0	2.0
4166.667	300.0	99.00498	100.0	1	0.0	0.0	0.066	1.0	98.13822	3.868	1	6.0	2.0	12.0	0.0	2.0
4166.667	300.0	99.00498	100.0	1	0.0	0.0	0.063	1.0	98.493416	3.889	1	6.0	2.0	12.0	0.0	2.0
4166.667	300.0	99.00498	100.0	1	0.0	0.0	0.061	1.0	98.493416	3.928	1	6.0	2.0	12.0	0.0	2.0
4166.667	300.0	99.00498	100.0	1	0.0	0.0	0.058	1.0	99.25584	3.928	1	6.0	2.0	12.0	0.0	2.0
4166.667	300.0	99.00498	100.0	1	0.0	0.0	0.056	1.0	99.09886	3.945	1	6.0	2.0	12.0	0.0	2.0
4166.667	300.0	99.00498	100.0	1	0.0	0.0	0.053	1.0	99.09886	3.975	1	6.0	2.0	12.0	0.0	2.0
4166.667	300.0	99.00498	100.0	1	0.0	0.0	0.051	1.0	99.18851	3.975	1	6.0	2.0	12.0	0.0	2.0
4166.667	300.0	99.00498	100.0	1	0.0	0.0	0.049	1.0	99.25721	4.003	1	6.0	2.0	12.0	0.0	2.0
4166.667	300.0	99.00498	100.0	1	0.0	0.0	0.047	1.0	99.25721	4.003	1	6.0	2.0	12.0	0.0	2.0
4166.667	300.0	99.00498	100.0	1	0.0	0.0	0.046	1.0	100.05295	4.014	1	6.0	2.0	12.0	0.0	2.0
4166.667	300.0	99.00498	100.0	1	0.0	0.0	0.044	1.0	100.05295	4.035	1	6.0	2.0	12.0	0.0	2.0
4166.667	300.0	99.00498	100.0	1	0.0	0.0	0.042	1.0	99.29536	4.035	1	6.0	2.0	12.0	0.0	2.0
4166.667	300.0	99.00498	100.0	1	0.0	0.0	0.041	1.0	99.753334	4.053	1	6.0	2.0	12.0	0.0	2.0
4166.667	300.0	99.00498	100.0	1	0.0	0.0	0.039	1.0	99.753334	4.063	1	6.0	2.0	12.0	0.0	2.0
4166.667	300.0	99.00498	100.0	1	0.0	0.0	0.037	1.0	99.7834	4.063	1	6.0	2.0	12.0	0.0	2.0
4166.667	300.0	99.00498	100.0	1	0.0	0.0	0.036	1.0	99.40521	4.077	1	6.0	2.0	12.0	0.0	2.0
4166.667	300.0	99.00498	100.0	1	0.0	0.0	0.034	1.0	99.40521	4.084	1	6.0	2.0	12.0	0.0	2.0
4166.667	300.0	99.00498	100.0	1	0.0	0.0	0.033	1.0	99.18247	4.084	1	6.0	2.0	12.0	0.0	2.0
4166.667	300.0	99.00498	100.0	1	0.0	0.0	0.031	1.0	98.95955	4.095	1	6.0	2.0	12.0	0.0	2.0
4166.667	300.0	99.00498	100.0	1	0.0	0.0	0.03	1.0	97.825386	4.095	1	6.0	2.0	12.0	0.0	2.0
4166.667	300.0	99.00498	100.0	1	0.0	0.0	0.029	1.0	98.48169	4.106	1	6.0	2.0	12.0	0.0	2.0
4166.667	300.0	99.00498	100.0	1	0.0	0.0	0.027	1.0	98.48169	4.11	1	6.0	2.0	12.0	0.0	2.0
4166.667	300.0	99.00498	100.0	1	0.0	0.0	0.026	1.0	98.346794	4.11	1	6.0	2.0	12.0	0.0	2.0
4166.667	300.0	99.00498	100.0	1	0.0	0.0	0.024	1.0	98.059166	4.118	1	6.0	2.0	12.0	0.0	2.0
4166.667	300.0	99.00498	100.0	1	0.0	0.0	0.023	1.0	98.059166	4.118	1	6.0	2.0	12.0	0.0	2.0
4166.667	300.0	99.00498	100.0	1	0.0	0.0	0.022	1.0	98.030235	4.123	1	6.0	2.0	12.0	0.0	2.0
4166.667	300.0	99.00498	100.0	1	0.0	0.0	0.02	1.0	98.030235	4.129	1	6.0	2.0	12.0	0.0	2.0
4166.667	300.0	99.00498	100.0	1	0.0	0.0	0.019	1.0	98.35101	4.129	1	6.0	2.0	12.0	0.0	2.0
4166.667	300.0	99.00498	100.0	1	0.0	0.0	0.017	1.0	98.93317	4.131	1	6.0	2.0	12.0	0.0	2.0
4166.667	300.0	99.00498	100.0	1	0.0	0.0	0.016	1.0	98.93317	4.137	1	6.0	2.0	12.0	0.0	2.0
4166.667	300.0	99.00498	100.0	1	0.0	0.0	0.014	1.0	98.693756	4.137	1	6.0	2.0	12.0	0.0	2.0
4166.667	300.0	99.00498	100.0	1	0.0	0.0	0.013	1.0	97.80805	4.14	1	6.0	2.0	12.0	0.0	2.0
4166.667	300.0	99.00498	100.0	1	0.0	0.0	0.011	1.0	98.02274	4.14	1	6.0	2.0	12.0	0.0	2.0
4166.667	300.0	99.00498	100.0	1	0.0	0.0	0.01	1.0	97.686035	4.144	1	6.0	2.0	12.0	0.0	2.0
4166.667	300.0	99.00498	100.0	1	0.0	0.0	0.008	1.0	97.686035	4.147	1	6.0	2.0	12.0	0.0	2.0
4166.667	300.0	99.00498	100.0	1	0.0	0.0	0.006	1.0	97.39185	4.147	1	6.0	2.0	12.0	0.0	2.0
4166.667	300.0	99.00498	100.0	1	0.0	0.0	0.005	1.0	97.070854	4.149	1	6.0	2.0	12.0	0.0	2.0
4166.667	300.0	99.00498	100.0	1	0.0	0.0	0.003	1.0	97.070854	4.152	1	6.0	2.0	12.0	0.0	2.0
4166.667	300.0	99.00498	100.0	1	0.0	0.0	0.002	1.0	96.88559	4.152	1	6.0	2.0	12.0	0.0	2.0
4166.667	300.0	99.00498	100.0	1	0.0	0.0	0.0	1.0	97.64621	4.153	1	6.0	2.0	12.0	0.0	2.0
4166.667	300.0	99.00498	100.0	1	0.0	0.0	-0.001	1.0	97.64621	4.153	1	6.0	2.0	12.0	0.0	2.0
4166.667	300.0	99.00498	100.0	1	0.0	0.0	-0.003	1.0	97.5009	4.155	1	6.0	2.0	12.0	0.0	2.0
4166.667	300.0	99.00498	100.0	1	0.0	0.0	-0.004	1.0	97.5009	4.156	1	6.0	2.0	12.0	0.0	2.0
4166.667	300.0	99.00498	100.0	1	0.0	0.0	-0.006	1.0	96.09456	4.156	1	6.0	2.0	12.0	0.0	2.0
4166.667	300.0	99.00498	100.0	1	0.0	0.0	-0.008	1.0	96.95622	4.159	1	6.0	2.0	12.0	0.0	2.0
4166.667	300.0	99.00498	100.0	1	0.0	0.0	-0.009	1.0	96.95622	4.16	1	6.0	2.0	12.0	0.0	2.0
4166.667	300.0	99.00498	100.0	1	0.0	0.0	-0.011	1.0	96.676506	4.16	1	6.0	2.0	13.0	0.0	2.0
4166.667	300.0	99.00498	100.0	0	0.0	0.0	-0.013	1.0	96.35198	4.162	1	6.0	3.0	14.0	0.0	2.0
0.0	300.0	99.00498	100.0	0	0.0	0.0	-0.014	1.0	96.35198	4.162	1	6.0	3.0	0.0	0.0	2.0
0.0	300.0	99.00498	100.0	0	0.0	0.0	-0.016	1.0	96.55902	4.162	1	6.0	3.0	0.0	0.0	2.0
0.0	300.0	99.00498	100.0	0	0.0	0.0	-0.017	1.0	96.55902	4.164	1	6.0	3.0	0.0	0.0	2.0
0.0	300.0	99.00498	100.0	0	0.0	0.0	-0.019	1.0	96.13235	4.164	1	6.0	3.0	0.0	0.0	2.0
0.0	300.0	99.00498	100.0	0	0.0	0.0	-0.02	1.0	95.96502	3.869	1	6.0	3.0	0.0	0.0	2.0
0.0	300.0	99.00498	100.0	0	0.0	0.0	-0.022	1.0	96.41851	3.34	1	6.0	3.0	0.0	0.0	2.0
0.0	300.0	99.00498	100.0	0	0.0	0.0	-0.024	1.0	96.434235	3.34	1	6.0	3.0	0.0	0.0	2.0
0.0	300.0	99.00498	100.0	0	0.0	0.0	-0.025	1.0	96.57489	3.104	1	6.0	3.0	0.0	0.0	2.0
0.0	300.0	99.00498	100.0	0	0.0	0.0	-0.026	1.0	96.57489	3.104	1	6.0	3.0	0.0	0.0	2.0
0.0	300.0	99.00498	100.0	0	0.0	0.0	-0.028	1.0	96.83297	2.682	1	6.0	3.0	0.0	0.0	2.0
0.0	300.0	99.00498	100.0	0	0.0	0.0	-0.029	1.0	96.83297	2.491	1	6.0	3.0	0.0	0.0	2.0
0.0	300.0	99.00498	100.0	0	0.0	0.0	-0.03	1.0	97.54547	2.491	1	6.0	3.0	0.0	0.0	2.0
0.0	300.0	99.00498	100.0	0	0.0	0.0	-0.031	1.0	97.79412	2.152	1	6.0	3.0	0.0	0.0	2.0
0.0	300.0	99.00498	100.0	0	0.0	0.0	-0.033	1.0	97.79412	1.857	1	6.0	3.0	0.0	0.0	2.0
0.0	300.0	99.00498	100.0	0	0.0	0.0	-0.034	1.0	97.77807	1.857	1	6.0	3.0	0.0	0.0	2.0
0.0	300.0	99.00498	100.0	0	0.0	0.0	-0.035	1.0	97.55534	1.726	1	6.0	3.0	0.0	0.0	2.0
0.0	300.0	99.00498	100.0	0	0.0	0.0	-0.035	1.0	97.79933	1.726	1	6.0	3.0	0.0	0.0	2.0
0.0	300.0	99.00498	100.0	0	0.0	0.0	-0.036	1.0	98.04612	1.49	1	6.0	3.0	0.0	0.0	2.0
0.0	300.0	99.00498	100.0	0	0.0	0.0	-0.036	1.0	98.04612	1.385	1	6.0	3.0	0.0	0.0	2.0
0.0	300.0	99.00498	100.0	0	0.0	0.0	-0.036	1.0	98.93455	1.385	1	6.0	3.0	0.0	0.0	2.0
0.0	300.0	99.00498	100.0	0	0.0	0.0	-0.036	1.0	98.64191	1.196	1	6.0	3.0	0.0	0.0	2.0
0.0	300.0	99.00498	100.0	0	0.0	0.0	-0.036	1.0	98.64191	1.111	1	6.0	3.0	0.0	0.0	2.0
0.0	300.0	99.00498	100.0	0	0.0	0.0	-0.036	1.0	98.31089	1.111	1	6.0	3.0	0.0	0.0	2.0
0.0	300.0	99.00498	100.0	0	0.0	0.0	-0.036	1.0	98.498795	0.959	1	6.0	3.0	0.0	0.0	2.0
0.0	300.0	99.00498	100.0	0	0.0	0.0	-0.035	1.0	98.498795	0.959	1	6.0	3.0	0.0	0.0	2.0
0.0	300.0	99.00498	100.0	0	0.0	0.0	-0.034	1.0	98.53291	0.829	0	6.0	3.0	7.0	0.0	2.0
0.0	300.0	99.00498	100.0	0	0.0	0.0	-0.033	1.0	98.53291	0.77	0	6.0	3.0	7.0	0.0	2.0
0.0	300.0	99.00498	100.0	0	0.0	0.0	-0.032	1.0	98.976074	0.77	0	6.0	3.0	0.0	0.0	2.0
0.0	300.0	99.00498	100.0	0	0.0	0.0	-0.031	1.0	98.613174	0.664	0	6.0	3.0	0.0	0.0	2.0
0.0	300.0	99.00498	100.0	0	0.0	0.0	-0.029	1.0	98.613174	0.617	0	6.0	3.0	0.0	0.0	2.0
0.0	300.0	99.00498	100.0	0	0.0	0.0	-0.027	1.0	98.55923	0.617	0	6.0	3.0	0.0	0.0	2.0
0.0	300.0	99.00498	100.0	0	0.0	0.0	-0.025	1.0	100.047104	0.533	0	6.0	3.0	0.0	0.0	2.0
0.0	300.0	99.00498	100.0	0	0.0	0.0	-0.023	1.0	100.047104	0.533	0	6.0	3.0	0.0	0.0	2.0
0.0	300.0	99.00498	100.0	0	0.0	0.0	-0.021	1.0	99.74788	0.46	0	6.0	3.0	0.0	0.0	2.0
0.0	300.0	99.00498	100.0	0	0.0	0.0	-0.019	1.0	99.74788	0.427	0	6.0	3.0	0.0	0.0	2.0
0.0	300.0	99.00498	100.0	0	0.0	0.0	-0.016	1.0	99.284004	0.427	0	6.0	3.0	0.0	0.0	2.0
0.0	300.0	99.00498	100.0	0	0.0	0.0	-0.014	1.0	99.10046	0.369	0	6.0	3.0	0.0	0.0	2.0
0.0	300.0	99.00498	100.0	0	0.0	0.0	-0.011	1.0	99.10046	0.343	0	6.0	3.0	0.0	0.0	2.0
0.0	300.0	99.00498	100.0	0	0.0	0.0	-0.008	1.0	98.04694	0.343	0	6.0	3.0	0.0	0.0	2.0
0.0	300.0	99.00498	100.0	0	0.0	0.0	-0.005	1.0	98.11762	0.296	0	6.0	3.0	0.0	0.0	2.0
0.0	300.0	99.00498	100.0	0	0.0	0.0	-0.003	1.0	98.11762	0.296	0	6.0	3.0	0.0	0.0	2.0
0.0	300.0	99.00498	100.0	0	0.0	0.0	0.0	1.0	98.696556	0.276	0	6.0	3.0	0.0	0.0	2.0
0.0	300.0	99.00498	100.0	0	0.0	0.0	0.003	1.0	98.696556	0.237	0	6.0	3.0	0.0	0.0	2.0
0.0	300.0	99.00498	100.0	0	0.0	0.0	0.006	1.0	98.84295	0.237	0	6.0	3.0	0.0	0.0	2.0
0.0	300.0	99.00498	100.0	0	0.0	0.0	0.009	1.0	98.96686	0.205	0	6.0	3.0	0.0	0.0	2.0
0.0	300.0	99.00498	100.0	0	0.0	0.0	0.012	1.0	98.96686	0.19	0	6.0	3.0	0.0	0.0	2.0
0.0	300.0	99.00498	100.0	0	0.0	0.0	0.016	1.0	98.23646	0.19	0	6.0	3.0	0.0	0.0	2.0
0.0	300.0	99.00498	100.0	0	0.0	0.0	0.019	1.0	98.21967	0.164	0	6.0	3.0	0.0	0.0	2.0
0.0	300.0	99.00498	100.0	0	0.0	0.0	0.022	1.0	98.21967	0.164	0	6.0	3.0	0.0	0.0	2.0
0.0	300.0	99.00498	100.0	0	0.0	0.0	0.026	1.0	98.9245	0.152	0	6.0	3.0	0.0	0.0	2.0
0.0	300.0	99.00498	100.0	0	0.0	0.0	0.029	1.0	98.9245	0.131	0	6.0	3.0	0.0	0.0	2.0
0.0	300.0	99.00498	100.0	0	0.0	0.0	0.032	1.0	98.35336	0.131	0	6.0	3.0	0.0	0.0	2.0
0.0	300.0	99.00498	100.0	0	0.0	0.0	0.036	1.0	98.71483	0.113	0	6.0	3.0	0.0	0.0	2.0
0.0	300.0	99.00498	100.0	0	0.0	0.0	0.039	1.0	98.71483	0.105	0	6.0	3.0	0.0	0.0	2.0
0.0	300.0	99.00498	100.0	0	0.0	0.0	0.042	1.0	98.37706	0.105	0	6.0	3.0	0.0	0.0	2.0
0.0	300.0	99.00498	100.0	0	0.0	0.0	0.046	1.0	97.89571	0.09	0	6.0	3.0	0.0	0.0	2.0
0.0	300.0	99.00498	100.0	0	0.0	0.0	0.049	1.0	97.89571	0.09	0	6.0	3.0	0.0	0.0	2.0
0.0	300.0	99.00498	100.0	0	0.0	0.0	0.052	1.0	97.062675	0.084	0	6.0	3.0	0.0	0.0	2.0
0.0	300.0	99.00498	100.0	0	0.0	0.0	0.055	1.0	97.062675	0.072	0	6.0	3.0	0.0	0.0	2.0
0.0	300.0	99.00498	100.0	0	0.0	0.0	0.058	1.0	97.41481	0.072	0	6.0	3.0	0.0	0.0	2.0
0.0	300.0	99.00498	100.0	0	0.0	0.0	0.061	1.0	97.375206	0.067	0	6.0	3.0	0.0	0.0	2.0
0.0	300.0	99.00498	100.0	0	0.0	0.0	0.064	1.0	97.29902	0.062	0	6.0	3.0	0.0	0.0	2.0
0.0	300.0	99.00498	100.0	0	0.0	0.0	0.067	1.0	96.64514	0.062	0	6.0	3.0	0.0	0.0	2.0
0.0	300.0	99.00498	100.0	0	0.0	0.0	0.07	1.0	96.64514	0.054	0	6.0	3.0	0.0	0.0	2.0
0.0	300.0	99.00498	100.0	0	0.0	0.0	0.073	1.0	97.711525	0.054	0	6.0	3.0	0.0	0.0	2.0
0.0	300.0	99.00498	100.0	0	0.0	0.0	0.076	1.0	97.2898	0.046	0	6.0	3.0	0.0	0.0	2.0
0.0	300.0	99.00498	100.0	0	0.0	0.0	0.079	1.0	97.2898	0.043	0	6.0	3.0	0.0	0.0	2.0
0.0	300.0	99.00498	100.0	0	0.0	0.0	0.081	1.0	98.26231	0.043	0	6.0	3.0	0.0	0.0	2.0
0.0	300.0	99.00498	100.0	0	0.0	0.0	0.084	1.0	98.46981	0.037	0	6.0	3.0	0.0	0.0	2.0
0.0	300.0	99.00498	100.0	0	0.0	0.0	0.086	1.0	98.46981	0.034	0	6.0	3.0	0.0	0.0	2.0
0.0	300.0	99.00498	100.0	0	0.0	0.0	0.089	1.0	98.8431	0.034	0	6.0	3.0	0.0	0.0	2.0
0.0	300.0	99.00498	100.0	0	0.0	0.0	0.091	1.0	98.8431	0.029	0	6.0	3.0	0.0	0.0	2.0
0.0	300.0	99.00498	100.0	0	0.0	0.0	0.093	1.0	98.83273	0.029	0	6.0	3.0	0.0	0.0	2.0
0.0	300.0	99.00498	100.0	0	0.0	0.0	0.096	1.0	98.26711	0.025	0	6.0	3.0	0.0	0.0	2.0
0.0	300.0	99.00498	100.0	0	0.0	0.0	0.098	1.0	98.26711	0.023	0	6.0	3.0	0.0	0.0	2.0
0.0	300.0	99.00498	100.0	0	0.0	0.0	0.1	1.0	98.32508	0.023	0	6.0	3.0	0.0	0.0	2.0
0.0	300.0	99.00498	100.0	0	0.0	0.0	0.102	1.0	98.328064	0.02	0	6.0	3.0	0.0	0.0	2.0
0.0	300.0	99.00498	100.0	0	0.0	0.0	0.104	1.0	98.328064	0.018	0	6.0	3.0	0.0	0.0	2.0
0.0	300.0	99.00498	100.0	0	0.0	0.0	0.107	1.0	98.031944	0.018	0	6.0	3.0	0.0	0.0	2.0
0.0	300.0	99.00498	100.0	0	0.0	0.0	0.109	1.0	98.031944	0.016	0	6.0	3.0	0.0	0.0	2.0
0.0	300.0	99.00498	100.0	0	0.0	0.0	0.111	1.0	97.85769	0.016	0	6.0	3.0	0.0	0.0	2.0
0.0	300.0	99.00498	100.0	0	0.0	0.0	0.113	1.0	97.68738	0.013	0	6.0	3.0	0.0	0.0	2.0
0.0	300.0	99.00498	100.0	0	0.0	0.0	0.115	1.0	97.68738	0.012	0	6.0	3.0	0.0	0.0	2.0
0.0	300.0	99.00498	100.0	0	0.0	0.0	0.117	1.0	98.13652	0.012	0	6.0	3.0	0.0	0.0	2.0
0.0	300.0	99.00498	100.0	0	0.0	0.0	0.119	1.0	98.578125	0.01	0	6.0	3.0	0.0	0.0	2.0
0.0	300.0	99.00498	100.0	0	0.0	0.0	0.121	1.0	98.578125	0.009	0	6.0	3.0	0.0	0.0	2.0
0.0	300.0	99.00498	100.0	0	0.0	0.0	0.123	1.0	98.578445	0.009	0	6.0	3.0	0.0	0.0	2.0
0.0	300.0	99.00498	100.0	0	0.0	0.0	0.125	1.0	98.578445	0.008	0	6.0	3.0	0.0	0.0	2.0
0.0	300.0	99.00498	100.0	0	0.0	0.0	0.127	1.0	98.63797	0.008	0	6.0	3.0	0.0	0.0	2.0
0.0	300.0	99.00498	100.0	0	0.0	0.0	0.13	1.0	97.76554	0.007	0	6.0	3.0	0.0	0.0	2.0
0.0	300.0	99.00498	100.0	0	0.0	0.0	0.132	1.0	97.76554	0.006	0	6.0	3.0	0.0	0.0	2.0
0.0	300.0	99.00498	100.0	0	0.0	0.0	0.134	1.0	96.31908	0.006	0	6.0	3.0	0.0	0.0	2.0
0.0	300.0	99.00498	100.0	0	0.0	0.0	0.136	1.0	97.081474	0.006	0	6.0	3.0	0.0	0.0	2.0
0.0	300.0	99.00498	100.0	0	0.0	0.0	0.138	1.0	97.081474	0.005	0	6.0	3.0	0.0	0.0	2.0
0.0	300.0	99.00498	100.0	0	0.0	0.0	0.141	1.0	97.54207	0.005	0	6.0	3.0	0.0	0.0	2.0
0.0	300.0	99.00498	100.0	0	0.0	0.0	0.143	1.0	97.54207	0.004	0	6.0	3.0	0.0	0.0	2.0
0.0	300.0	99.00498	100.0	0	0.0	0.0	0.145	1.0	97.97136	0.004	0	6.0	3.0	0.0	0.0	2.0
0.0	300.0	99.00498	100.0	0	0.0	0.0	0.148	1.0	97.84926	0.003	0	6.0	3.0	0.0	0.0	2.0
0.0	300.0	99.00498	100.0	0	0.0	0.0	0.15	1.0	97.84926	0.003	0	6.0	3.0	0.0	0.0	2.0
0.0	300.0	99.00498	100.0	0	0.0	0.0	0.153	1.0	98.307724	0.003	0	6.0	3.0	0.0	0.0	2.0
0.0	300.0	99.00498	100.0	0	0.0	0.0	0.155	1.0	98.29228	0.002	0	6.0	3.0	0.0	0.0	2.0
0.0	300.0	99.00498	100.0	0	0.0	0.0	0.158	1.0	98.04801	0.002	0	6.0	3.0	0.0	0.0	2.0
0.0	300.0	99.00498	100.0	0	0.0	0.0	0.161	1.0	97.72062	0.002	0	6.0	3.0	0.0	0.0	2.0
0.0	300.0	99.00498	100.0	0	0.0	0.0	0.164	1.0	97.72062	0.002	0	6.0	3.0	0.0	0.0	2.0
0.0	300.0	99.00498	100.0	0	0.0	0.0	0.167	1.0	97.20819	0.002	0	6.0	3.0	0.0	0.0	2.0
0.0	300.0	99.00498	100.0	0	0.0	0.0	0.169	1.0	97.37527	0.001	0	6.0	3.0	0.0	0.0	2.0
0.0	300.0	99.00498	100.0	0	0.0	0.0	0.172	1.0	97.37527	0.001	0	6.0	3.0	0.0	0.0	2.0
0.0	300.0	99.00498	100.0	0	0.0	0.0	0.175	1.0	97.72675	0.001	0	6.0	3.0	0.0	0.0	2.0
0.0	300.0	99.00498	100.0	0	0.0	0.0	0.178	1.0	96.89741	0.001	0	6.0	3.0	0.0	0.0	2.0
0.0	300.0	99.00498	100.0	0	0.0	0.0	0.181	1.0	96.89741	0.001	0	6.0	3.0	0.0	0.0	2.0
0.0	300.0	99.00498	100.0	0	0.0	0.0	0.184	1.0	96.2141	0.001	0	6.0	3.0	0.0	0.0	2.0
0.0	300.0	99.00498	100.0	0	0.0	0.0	0.187	1.0	96.2141	0.0	0	6.0	3.0	0.0	0.0	2.0
0.0	300.0	99.00498	100.0	0	0.0	0.0	0.19	1.0	95.01839	0.0	0	6.0	3.0	0.0	0.0	2.0
0.0	300.0	99.00498	100.0	0	0.0	0.0	0.193	1.0	96.27305	0.0	0	6.0	3.0	0.0	0.0	2.0
0.0	300.0	99.00498	100.0	0	0.0	0.0	0.196	1.0	96.27305	0.0	0	6.0	3.0	0.0	0.0	2.0
0.0	300.0	99.00498	100.0	0	0.0	0.0	0.198	1.0	96.4445	0.0	0	6.0	3.0	0.0	0.0	2.0
0.0	300.0	99.00498	100.0	0	0.0	0.0	0.2	1.0	97.22841	0.0	0	6.0	3.0	0.0	0.0	2.0
0.0	300.0	99.00498	100.0	0	0.0	0.0	0.202	1.0	97.22841	0.0	0	6.0	3.0	0.0	0.0	2.0
0.0	300.0	99.00498	100.0	0	0.0	0.0	0.204	1.0	97.37701	0.0	0	6.0	3.0	0.0	0.0	2.0
0.0	300.0	99.00498	100.0	0	0.0	0.0	0.206	1.0	97.37701	0.0	0	6.0	3.0	0.0	0.0	2.0
0.0	300.0	99.00498	100.0	0	0.0	0.0	0.207	1.0	97.10043	0.0	0	6.0	3.0	0.0	0.0	2.0
0.0	300.0	99.00498	100.0	0	0.0	0.0	0.208	1.0	96.90614	0.0	0	6.0	3.0	0.0	0.0	2.0
0.0	300.0	99.00498	100.0	0	0.0	0.0	0.209	1.0	97.08304	0.0	0	6.0	3.0	0.0	0.0	2.0
0.0	300.0	99.00498	100.0	0	0.0	0.0	0.209	1.0	97.2255	0.0	0	6.0	3.0	0.0	0.0	2.0
0.0	300.0	99.00498	100.0	0	0.0	0.0	0.21	1.0	97.55057	0.0	0	6.0	3.0	0.0	0.0	2.0
0.0	300.0	99.00498	100.0	0	0.0	0.0	0.21	1.0	97.55057	0.0	0	6.0	3.0	0.0	0.0	2.0
0.0	300.0	99.00498	100.0	0	0.0	0.0	0.21	1.0	97.314255	0.0	0	6.0	3.0	0.0	0.0	2.0
0.0	300.0	99.00498	100.0	0	0.0	0.0	0.209	1.0	97.314255	0.0	0	6.0	3.0	0.0	0.0	2.0
0.0	300.0	99.00498	100.0	0	0.0	0.0	0.208	1.0	98.229	0.0	0	6.0	3.0	9.0	0.0	2.0
0.0	300.0	99.00498	100.0	0	0.0	0.0	0.207	1.0	98.401596	0.0	0	6.0	3.0	10.0	0.0	2.0
0.0	300.0	99.00498	100.0	0	0.0	0.0	0.206	1.0	98.401596	0.0	0	6.0	3.0	10.0	0.0	2.0
2777.7778	200.0	99.00498	100.0	0	0.0	0.0	0.205	1.0	97.2194	0.0	0	6.0	3.0	10.0	0.0	2.0
2777.7778	200.0	99.00498	100.0	0	0.0	0.0	0.203	1.0	96.46666	0.0	0	6.0	3.0	10.0	0.0	2.0
2777.7778	200.0	99.00498	100.0	0	0.0	0.0	0.201	1.0	96.46666	0.0	0	6.0	3.0	10.0	0.0	2.0
2777.7778	200.0	99.00498	100.0	0	0.0	0.0	0.198	1.0	96.34147	0.195	0	6.0	3.0	10.0	0.0	2.0
2777.7778	200.0	99.00498	100.0	0	0.0	0.0	0.195	1.0	96.34147	0.378	0	6.0	3.0	10.0	0.0	2.0
2777.7778	200.0	99.00498	100.0	0	0.0	0.0	0.193	1.0	96.08182	0.378	0	6.0	3.0	10.0	0.0	2.0
2777.7778	200.0	99.00498	100.0	0	0.0	0.0	0.189	1.0	96.38498	0.706	0	6.0	3.0	10.0	0.0	2.0
2777.7778	200.0	99.00498	100.0	0	0.0	0.0	0.186	1.0	96.38498	0.852	0	6.0	3.0	10.0	0.0	2.0
2777.7778	200.0	99.00498	100.0	0	0.0	0.0	0.183	1.0	95.3202	0.852	0	6.0	3.0	10.0	0.0	2.0
2777.7778	200.0	99.00498	100.0	0	0.0	0.0	0.18	1.0	97.66834	1.115	0	6.0	3.0	10.0	0.0	2.0
2777.7778	200.0	99.00498	100.0	0	0.0	0.0	0.176	1.0	97.66834	1.233	0	6.0	3.0	10.0	0.0	2.0
2777.7778	200.0	99.00498	100.0	0	0.0	0.0	0.172	1.0	97.05089	1.233	0	6.0	3.0	10.0	0.0	2.0
2777.7778	200.0	99.00498	100.0	0	0.0	0.0	0.169	1.0	96.44149	1.444	0	6.0	3.0	10.0	0.0	2.0
2777.7778	200.0	99.00498	100.0	0	0.0	0.0	0.165	1.0	96.29752	1.444	0	6.0	3.0	10.0	0.0	2.0
2777.7778	200.0	99.00498	100.0	0	0.0	0.0	0.162	1.0	97.09799	1.539	0	6.0	3.0	10.0	0.0	2.0
2777.7778	200.0	99.00498	100.0	0	0.0	0.0	0.158	1.0	97.09799	1.708	0	6.0	3.0	10.0	0.0	2.0
2777.7778	200.0	99.00498	100.0	0	0.0	0.0	0.154	1.0	97.22298	1.708	0	6.0	3.0	10.0	0.0	2.0
2777.7778	200.0	99.00498	100.0	0	0.0	0.0	0.151	1.0	98.512665	1.783	0	6.0	3.0	12.0	0.0	2.0
2777.7778	200.0	99.00498	100.0	0	0.0	0.0	0.147	1.0	98.512665	1.919	0	6.0	3.0	12.0	0.0	2.0
2777.7778	200.0	99.00498	100.0	0	0.0	0.0	0.143	1.0	98.66349	1.919	0	6.0	3.0	12.0	0.0	2.0
2777.7778	200.0	99.00498	100.0	0	0.0	0.0	0.14	1.0	98.79337	2.037	0	6.0	3.0	12.0	0.0	2.0
2777.7778	200.0	99.00498	100.0	0	0.0	0.0	0.136	1.0	98.32345	2.037	0	6.0	3.0	12.0	0.0	2.0
2777.7778	200.0	99.00498	100.0	0	0.0	0.0	0.132	1.0	98.54681	2.138	0	6.0	3.0	12.0	0.0	2.0
2777.7778	200.0	99.00498	100.0	0	0.0	0.0	0.129	1.0	98.54681	2.183	0	6.0	3.0	12.0	0.0	2.0
2777.7778	200.0	99.00498	100.0	0	0.0	0.0	0.125	1.0	98.3041	2.183	0	6.0	3.0	12.0	0.0	2.0
2777.7778	200.0	99.00498	100.0	0	0.0	0.0	0.122	1.0	98.04724	2.265	0	6.0	3.0	12.0	0.0	2.0
2777.7778	200.0	99.00498	100.0	0	0.0	0.0	0.119	1.0	98.04724	2.301	0	6.0	3.0	12.0	0.0	2.0
2777.7778	200.0	99.00498	100.0	1	0.0	0.0	0.116	1.0	97.40019	2.301	0	6.0	3.0	12.0	0.0	2.0
2777.7778	200.0	99.00498	100.0	1	0.0	0.0	0.113	1.0	97.40019	2.367	0	6.0	3.0	12.0	0.0	2.0
2777.7778	200.0	99.00498	100.0	1	0.0	0.0	0.111	1.0	96.88604	2.367	0	6.0	3.0	12.0	0.0	2.0
2777.7778	200.0	99.00498	100.0	1	0.0	0.0	0.108	1.0	97.46647	2.395	0	6.0	3.0	12.0	0.0	2.0
2777.7778	200.0	99.00498	100.0	1	0.0	0.0	0.105	1.0	97.46647	2.448	0	6.0	3.0	12.0	0.0	2.0
2777.7778	200.0	99.00498	100.0	1	0.0	0.0	0.102	1.0	97.64622	2.448	0	6.0	3.0	12.0	0.0	2.0
2777.7778	200.0	99.00498	100.0	1	0.0	0.0	0.099	1.0	97.68845	2.471	0	6.0	3.0	12.0	0.0	2.0
2777.7778	200.0	99.00498	100.0	1	0.0	0.0	0.096	1.0	97.998566	2.513	0	6.0	3.0	12.0	0.0	2.0
2777.7778	200.0	99.00498	100.0	1	0.0	0.0	0.094	1.0	98.62632	2.513	0	6.0	3.0	12.0	0.0	2.0
2777.7778	200.0	99.00498	100.0	1	0.0	0.0	0.091	1.0	98.62632	2.532	0	6.0	3.0	12.0	0.0	2.0
2777.7778	200.0	99.00498	100.0	1	0.0	0.0	0.089	1.0	98.045685	2.532	0	6.0	3.0	12.0	0.0	2.0
2777.7778	200.0	99.00498	100.0	1	0.0	0.0	0.087	1.0	98.241745	2.566	0	6.0	3.0	12.0	0.0	2.0
2777.7778	200.0	99.00498	100.0	1	0.0	0.0	0.085	1.0	98.241745	2.581	0	6.0	3.0	12.0	0.0	2.0
2777.7778	200.0	99.00498	100.0	1	0.0	0.0	0.082	1.0	98.54695	2.581	0	6.0	3.0	12.0	0.0	2.0
2777.7778	200.0	99.00498	100.0	1	0.0	0.0	0.081	1.0	98.236305	2.608	0	6.0	3.0	12.0	0.0	2.0
2777.7778	200.0	99.00498	100.0	1	0.0	0.0	0.079	1.0	98.236305	2.608	0	6.0	3.0	12.0	0.0	2.0
2777.7778	200.0	99.00498	100.0	1	0.0	0.0	0.077	1.0	98.42968	2.62	0	6.0	3.0	12.0	0.0	2.0
2777.7778	200.0	99.00498	100.0	1	0.0	0.0	0.075	1.0	98.42968	2.643	0	6.0	3.0	12.0	0.0	2.0
2777.7778	200.0	99.00498	100.0	1	0.0	0.0	0.073	1.0	97.114334	2.643	0	6.0	3.0	12.0	0.0	2.0
2777.7778	200.0	99.00498	100.0	1	0.0	0.0	0.071	1.0	97.766464	2.662	0	6.0	3.0	12.0	0.0	2.0
2777.7778	200.0	99.00498	100.0	1	0.0	0.0	0.069	1.0	97.766464	2.662	0	6.0	3.0	12.0	0.0	2.0
2777.7778	200.0	99.00498	100.0	1	0.0	0.0	0.067	1.0	98.19394	2.669	0	6.0	3.0	12.0	0.0	2.0
2777.7778	200.0	99.00498	100.0	1	0.0	0.0	0.065	1.0	98.4339	2.677	0	6.0	3.0	12.0	0.0	2.0
2777.7778	200.0	99.00498	100.0	1	0.0	0.0	0.064	1.0	98.4339	2.691	0	6.0	3.0	12.0	0.0	2.0
2777.7778	200.0	99.00498	100.0	1	0.0	0.0	0.062	1.0	98.51907	2.691	0	6.0	3.0	12.0	0.0	2.0
2777.7778	200.0	99.00498	100.0	1	0.0	0.0	0.06	1.0	99.24068	2.704	0	6.0	3.0	12.0	0.0	2.0
2777.7778	200.0	99.00498	100.0	1	0.0	0.0	0.058	1.0	98.759895	2.704	0	6.0	3.0	12.0	0.0	2.0
2777.7778	200.0	99.00498	100.0	1	0.0	0.0	0.056	1.0	98.026146	2.708	0	6.0	3.0	12.0	0.0	2.0
2777.7778	200.0	99.00498	100.0	1	0.0	0.0	0.054	1.0	98.026146	2.718	0	6.0	3.0	12.0	0.0	2.0
2777.7778	200.0	99.00498	100.0	1	0.0	0.0	0.052	1.0	98.35715	2.718	0	6.0	3.0	12.0	0.0	2.0
2777.7778	200.0	99.00498	100.0	1	0.0	0.0	0.05	1.0	98.66688	2.723	0	6.0	3.0	12.0	0.0	2.0
2777.7778	200.0	99.00498	100.0	1	0.0	0.0	0.048	1.0	98.66688	2.73	0	6.0	3.0	12.0	0.0	2.0
2777.7778	200.0	99.00498	100.0	1	0.0	0.0	0.047	1.0	99.27987	2.73	0	6.0	3.0	12.0	0.0	2.0
2777.7778	200.0	99.00498	100.0	1	0.0	0.0	0.045	1.0	99.27987	2.734	0	6.0	3.0	12.0	0.0	2.0
2777.7778	200.0	99.00498	100.0	1	0.0	0.0	0.043	1.0	99.12656	2.734	0	6.0	3.0	12.0	0.0	2.0
2777.7778	200.0	99.00498	100.0	1	0.0	0.0	0.041	1.0	99.783905	2.741	0	6.0	3.0	12.0	0.0	2.0
2777.7778	200.0	99.00498	100.0	1	0.0	0.0	0.04	1.0	99.783905	2.745	0	6.0	3.0	12.0	0.0	2.0
2777.7778	200.0	99.00498	100.0	1	0.0	0.0	0.038	1.0	99.32492	2.745	0	6.0	3.0	12.0	0.0	2.0
2777.7778	200.0	99.00498	100.0	1	0.0	0.0	0.036	1.0	98.250435	2.75	0	6.0	3.0	12.0	0.0	2.0
2777.7778	200.0	99.00498	100.0	1	0.0	0.0	0.035	1.0	98.250435	2.75	0	6.0	3.0	12.0	0.0	2.0
2777.7778	200.0	99.00498	100.0	1	0.0	0.0	0.033	1.0	97.75597	2.752	0	6.0	3.0	12.0	0.0	2.0
2777.7778	200.0	99.00498	100.0	1	0.0	0.0	0.031	1.0	97.75597	2.756	0	6.0	3.0	12.0	0.0	2.0
2777.7778	200.0	99.00498	100.0	1	0.0	0.0	0.03	1.0	97.42457	2.756	0	6.0	3.0	12.0	0.0	2.0
2777.7778	200.0	99.00498	100.0	1	0.0	0.0	0.028	1.0	97.01523	2.757	0	6.0	3.0	12.0	0.0	2.0
2777.7778	200.0	99.00498	100.0	1	0.0	0.0	0.027	1.0	97.01523	2.761	0	6.0	3.0	12.0	0.0	2.0
2777.7778	200.0	99.00498	100.0	1	0.0	0.0	0.025	1.0	96.81182	2.761	0	6.0	3.0	12.0	0.0	2.0
2777.7778	200.0	99.00498	100.0	1	0.0	0.0	0.023	1.0	96.722	2.763	0	6.0	3.0	12.0	0.0	2.0
2777.7778	200.0	99.00498	100.0	1	0.0	0.0	0.022	1.0	96.722	2.764	0	6.0	3.0	12.0	0.0	2.0
2777.7778	200.0	99.00498	100.0	1	0.0	0.0	0.021	1.0	96.99993	2.764	0	6.0	3.0	12.0	0.0	2.0
2777.7778	200.0	99.00498	100.0	1	0.0	0.0	0.019	1.0	96.99993	2.765	0	6.0	3.0	12.0	0.0	2.0
2777.7778	200.0	99.00498	100.0	1	0.0	0.0	0.018	1.0	96.58636	2.765	0	6.0	3.0	12.0	0.0	2.0
2777.7778	200.0	99.00498	100.0	1	0.0	0.0	0.016	1.0	96.30099	2.767	0	6.0	3.0	12.0	0.0	2.0
2777.7778	200.0	99.00498	100.0	1	0.0	0.0	0.015	1.0	96.30099	2.768	0	6.0	3.0	12.0	0.0	2.0
2777.7778	200.0	99.00498	100.0	1	0.0	0.0	0.013	1.0	96.5656	2.768	0	6.0	3.0	12.0	0.0	2.0
2777.7778	200.0	99.00498	100.0	1	0.0	0.0	0.012	1.0	97.01494	2.77	0	6.0	3.0	12.0	0.0	2.0
2777.7778	200.0	99.00498	100.0	1	0.0	0.0	0.01	1.0	97.01494	2.77	0	6.0	3.0	12.0	0.0	2.0
2777.7778	200.0	99.00498	100.0	1	0.0	0.0	0.009	1.0	97.15267	2.77	0	6.0	3.0	12.0	0.0	2.0
2777.7778	200.0	99.00498	100.0	1	0.0	0.0	0.007	1.0	97.15267	2.772	0	6.0	3.0	12.0	0.0	2.0
2777.7778	200.0	99.00498	100.0	1	0.0	0.0	0.006	1.0	97.92595	2.772	0	6.0	3.0	12.0	0.0	2.0
2777.7778	200.0	99.00498	100.0	1	0.0	0.0	0.005	1.0	97.68729	2.773	0	6.0	3.0	12.0	0.0	2.0
2777.7778	200.0	99.00498	100.0	1	0.0	0.0	0.004	1.0	97.68729	2.773	0	6.0	3.0	12.0	0.0	2.0
2777.7778	200.0	99.00498	100.0	1	0.0	0.0	0.002	1.0	96.642525	2.773	0	6.0	3.0	12.0	0.0	2.0
2777.7778	200.0	99.00498	100.0	1	0.0	0.0	0.001	1.0	98.480484	2.774	0	6.0	3.0	12.0	0.0	2.0
2777.7778	200.0	99.00498	100.0	1	0.0	0.0	0.0	1.0	98.480484	2.774	0	6.0	3.0	12.0	0.0	2.0
2777.7778	200.0	99.00498	100.0	1	0.0	0.0	-0.001	1.0	98.2461	2.774	0	6.0	3.0	12.0	0.0	2.0
2777.7778	200.0	99.00498	100.0	1	0.0	0.0	-0.003	1.0	98.2461	2.775	0	6.0	3.0	12.0	0.0	2.0
2777.7778	200.0	99.00498	100.0	1	0.0	0.0	-0.004	1.0	97.45162	2.775	0	6.0	3.0	12.0	0.0	2.0
2777.7778	200.0	99.00498	100.0	1	0.0	0.0	-0.006	1.0	98.72137	2.775	0	6.0	3.0	12.0	0.0	2.0
2777.7778	200.0	99.00498	100.0	1	0.0	0.0	-0.007	1.0	98.72137	2.775	0	6.0	3.0	12.0	0.0	2.0
2777.7778	200.0	99.00498	100.0	1	0.0	0.0	-0.008	1.0	98.18331	2.776	0	6.0	3.0	12.0	0.0	2.0
2777.7778	200.0	99.00498	100.0	1	0.0	0.0	-0.01	1.0	97.89315	2.776	0	6.0	3.0	13.0	0.0	2.0
2777.7778	200.0	99.00498	100.0	0	0.0	0.0	-0.011	1.0	97.89315	2.777	0	6.0	4.0	14.0	0.0	2.0
0.0	200.0	99.00498	100.0	0	0.0	0.0	-0.013	1.0	98.08362	2.777	0	6.0	4.0	0.0	0.0	2.0
0.0	200.0	99.00498	100.0	0	0.0	0.0	-0.014	1.0	98.08362	2.777	0	6.0	4.0	0.0	0.0	2.0
0.0	200.0	99.00498	100.0	0	0.0	0.0	-0.016	1.0	97.72999	2.777	0	6.0	4.0	0.0	0.0	2.0
0.0	200.0	99.00498	100.0	0	0.0	0.0	-0.017	1.0	98.24422	2.777	0	6.0	4.0	0.0	0.0	2.0
0.0	200.0	99.00498	100.0	0	0.0	0.0	-0.018	1.0	98.24422	2.398	0	6.0	4.0	0.0	0.0	2.0
0.0	200.0	99.00498	100.0	0	0.0	0.0	-0.02	1.0	98.04698	2.398	0	6.0	4.0	0.0	0.0	2.0
0.0	200.0	99.00498	100.0	0	0.0	0.0	-0.022	1.0	98.106224	2.229	0	6.0	4.0	0.0	0.0	2.0
0.0	200.0	99.00498	100.0	0	0.0	0.0	-0.023	1.0	97.78554	2.229	0	6.0	4.0	0.0	0.0	2.0
0.0	200.0	99.00498	100.0	0	0.0	0.0	-0.025	1.0	97.78957	1.924	0	6.0	4.0	0.0	0.0	2.0
0.0	200.0	99.00498	100.0	0	0.0	0.0	-0.026	1.0	97.78957	1.788	0	6.0	4.0	0.0	0.0	2.0
0.0	200.0	99.00498	100.0	0	0.0	0.0	-0.027	1.0	98.08537	1.788	0	6.0	4.0	0.0	0.0	2.0
0.0	200.0	99.00498	100.0	0	0.0	0.0	-0.029	1.0	98.871284	1.544	0	6.0	4.0	0.0	0.0	2.0
0.0	200.0	99.00498	100.0	0	0.0	0.0	-0.03	1.0	98.871284	1.435	0	6.0	4.0	0.0	0.0	2.0
0.0	200.0	99.00498	100.0	0	0.0	0.0	-0.031	1.0	97.88551	1.435	0	6.0	4.0	0.0	0.0	2.0
0.0	200.0	99.00498	100.0	0	0.0	0.0	-0.032	1.0	97.95877	1.239	0	6.0	4.0	0.0	0.0	2.0
0.0	200.0	99.00498	100.0	0	0.0	0.0	-0.033	1.0	98.773415	1.239	0	6.0	4.0	0.0	0.0	2.0
0.0	200.0	99.00498	100.0	0	0.0	0.0	-0.034	1.0	98.31621	1.07	0	6.0	4.0	0.0	0.0	2.0
0.0	200.0	99.00498	100.0	0	0.0	0.0	-0.035	1.0	98.31621	0.994	0	6.0	4.0	0.0	0.0	2.0
0.0	200.0	99.00498	100.0	0	0.0	0.0	-0.035	1.0	98.31347	0.994	0	6.0	4.0	0.0	0.0	2.0
0.0	200.0	99.00498	100.0	0	0.0	0.0	-0.036	1.0	98.33644	0.858	0	6.0	4.0	0.0	0.0	2.0
0.0	200.0	99.00498	100.0	0	0.0	0.0	-0.036	1.0	98.33644	0.797	0	6.0	4.0	0.0	0.0	2.0
0.0	200.0	99.00498	100.0	0	0.0	0.0	-0.036	1.0	97.39975	0.797	0	6.0	4.0	0.0	0.0	2.0
0.0	200.0	99.00498	100.0	0	0.0	0.0	-0.036	1.0	97.903366	0.688	0	6.0	4.0	0.0	0.0	2.0
[truncated: 4,066 more rows]
