# Supplementary material for: Just noticeable differences for elbow joint torque feedback
Source: Sci Rep. 2021 Dec 7;11:23553. doi: 10.1038/s41598-021-02630-3 (PMC8651665; doi:10.1038/s41598-021-02630-3)
Supplement: Supplementary file 2 — Supplementary Information. [file 41598_2021_2630_MOESM2_ESM.zip › SupplementaryData_ScientificReports_KimAsbeck2021/S3_W1E.csv]

data 1	data 2	data 3	data 4	data 5	data 6	data 7	data 8	data 9	data 10	data 11	data 12	data 13	data 14	data 15	data 16	data 17
0.0	0.0	1	1	400.0	400.0	0	1	1	191.32454	56.203285	0	0.198	0.0	-0.007	0.0	1111.0
0.0	0.0	1	1	400.0	400.0	0	1	1	191.32454	56.203285	0	0.198	-0.001	-0.052	0.0	1111.0
0.0	0.0	1	1	400.0	400.0	0	1	1	191.32454	56.203285	0	0.198	0.0	0.002	0.0	1111.0
0.0	0.0	1	1	400.0	400.0	0	1	1	191.32454	56.203285	0	0.198	-0.001	-0.034	0.0	1111.0
0.0	0.0	1	1	400.0	400.0	0	1	1	191.32454	56.203285	0	0.198	-0.001	-0.025	0.0	1111.0
0.0	0.0	1	1	400.0	400.0	0	1	1	191.32454	56.203285	0	0.198	0.0	0.014	0.0	1111.0
0.0	0.0	1	1	400.0	400.0	0	1	1	191.32454	56.203285	0	0.198	0.0	0.042	0.0	1111.0
0.0	0.0	1	1	400.0	400.0	0	1	1	191.32454	56.203285	0	0.198	0.0	-0.011	0.0	1111.0
0.0	0.0	1	1	400.0	400.0	0	1	1	191.32454	56.203285	0	0.198	-0.001	-0.036	0.0	1111.0
0.0	0.0	1	1	400.0	400.0	0	1	1	191.32454	56.203285	0	0.198	-0.001	-0.15	0.0	1111.0
0.0	0.0	1	1	400.0	400.0	0	1	1	191.32454	56.203285	0	0.198	0.0	0.02	0.0	1111.0
0.0	0.0	1	1	400.0	400.0	0	1	1	191.32454	56.203285	0	0.198	0.0	0.002	0.0	1111.0
0.0	0.0	1	1	400.0	400.0	0	1	1	191.32454	56.203285	0	0.198	0.0	0.006	0.0	1111.0
0.0	0.0	1	1	400.0	400.0	0	1	1	191.32454	56.203285	0	0.198	-0.001	-0.085	0.0	1111.0
0.0	0.0	1	1	400.0	400.0	0	1	1	191.32454	56.203285	0	0.198	0.0	0.015	0.0	1111.0
0.0	0.0	1	1	400.0	400.0	0	1	1	191.32454	56.203285	0	0.198	-0.001	-0.016	0.0	1111.0
0.0	0.0	1	1	400.0	400.0	0	1	1	191.32454	56.203285	0	0.198	0.0	0.02	0.0	1111.0
0.0	0.0	1	1	400.0	400.0	0	1	1	191.32454	56.203285	0	0.198	-0.001	-0.016	0.0	1111.0
0.0	0.0	1	1	400.0	400.0	0	1	1	191.32454	56.203285	0	0.198	-0.001	-0.095	0.0	1111.0
0.0	0.0	1	1	400.0	400.0	0	1	1	191.32454	56.203285	0	0.198	0.0	-0.009	0.0	1111.0
0.0	0.0	1	1	400.0	400.0	0	1	1	191.32454	56.203285	0	0.198	0.0	-0.006	0.0	1111.0
0.0	0.0	1	1	400.0	400.0	0	1	1	191.32454	56.203285	0	0.198	-0.001	-0.012	0.0	1111.0
0.0	0.0	1	1	400.0	400.0	0	1	1	191.32454	56.203285	0	0.198	0.0	0.033	0.0	1111.0
0.0	0.0	1	1	400.0	400.0	0	1	1	191.32454	56.203285	0	0.198	0.0	0.048	0.0	1111.0
0.0	0.0	1	1	400.0	400.0	0	1	1	191.32454	56.203285	0	0.198	0.0	0.004	0.0	1111.0
0.0	0.0	1	1	400.0	400.0	0	1	1	191.32454	56.203285	0	0.198	-0.001	-0.14	0.0	1111.0
0.0	0.0	1	1	400.0	400.0	0	1	1	191.32454	56.203285	0	0.198	0.0	0.008	0.0	1111.0
0.0	0.0	1	1	400.0	400.0	0	1	1	191.32454	56.203285	0	0.198	-0.001	-0.016	0.0	1111.0
0.0	0.0	1	1	400.0	400.0	0	1	1	191.32454	56.203285	0	0.198	0.0	0.004	0.0	1111.0
0.0	0.0	1	1	400.0	400.0	0	1	1	191.32454	56.203285	0	0.198	0.0	-0.008	0.0	1111.0
0.0	0.0	1	1	400.0	400.0	0	1	1	191.32454	56.203285	0	0.198	0.0	0.018	0.0	1111.0
0.0	0.0	1	1	400.0	400.0	0	1	1	191.32454	56.203285	0	0.198	0.0	0.024	0.0	1111.0
0.0	0.0	1	1	400.0	400.0	0	1	1	191.32454	56.203285	0	0.198	0.0	0.097	0.0	1111.0
0.0	0.0	1	1	400.0	400.0	0	1	1	191.32454	56.203285	0	0.198	0.0	0.003	0.0	1111.0
0.0	0.0	1	1	400.0	400.0	0	1	1	191.32454	56.203285	0	0.198	0.0	0.031	0.0	1111.0
0.0	0.0	1	1	400.0	400.0	0	1	1	191.32454	56.203285	0	0.198	0.0	0.002	0.0	1111.0
0.0	0.0	1	1	400.0	400.0	0	1	1	191.32454	56.203285	0	0.198	0.0	-0.003	0.0	1111.0
0.0	0.0	1	1	400.0	400.0	0	1	1	191.32454	56.203285	0	0.198	-0.001	-0.02	0.0	1111.0
0.0	0.0	1	1	400.0	400.0	0	1	1	191.32454	56.203285	0	0.198	-0.001	-0.023	0.0	1111.0
0.0	0.0	1	1	400.0	400.0	0	1	1	191.32454	56.203285	0	0.198	0.0	0.004	0.0	1111.0
0.0	0.0	1	1	400.0	400.0	0	1	1	191.32454	56.203285	0	0.198	-0.001	-0.088	0.0	1111.0
0.0	0.0	1	1	400.0	400.0	0	1	1	191.32454	56.203285	0	0.198	0.0	0.006	0.0	1111.0
0.0	0.0	1	1	400.0	400.0	0	1	1	191.32454	56.203285	0	0.198	0.0	0.008	0.0	1111.0
0.0	0.0	1	1	400.0	400.0	0	1	1	191.32454	56.203285	0	0.198	0.0	0.004	0.0	1111.0
0.0	0.0	1	1	400.0	400.0	0	1	1	191.32454	56.203285	0	0.198	0.0	0.011	0.0	1111.0
0.0	0.0	1	1	400.0	400.0	0	1	1	191.32454	56.203285	0	0.198	0.0	0.015	0.0	1111.0
0.0	0.0	1	1	400.0	400.0	0	1	1	191.32454	56.203285	0	0.198	0.0	-0.004	0.0	1111.0
0.0	0.0	1	1	400.0	400.0	0	1	1	191.32454	56.203285	0	0.198	-0.001	-0.019	0.0	1111.0
0.0	0.0	1	1	400.0	400.0	0	1	1	191.32454	56.203285	0	0.198	0.0	0.015	0.0	1111.0
0.0	0.0	1	1	400.0	400.0	0	1	1	191.32454	56.203285	0	0.198	-0.001	-0.055	0.0	1111.0
0.0	0.0	1	1	400.0	400.0	0	1	1	191.32454	56.203285	0	0.198	0.0	0.015	0.0	1111.0
0.0	0.0	1	1	400.0	400.0	0	1	1	191.32454	56.203285	0	0.198	0.0	0.007	0.0	1111.0
0.0	0.0	1	1	400.0	400.0	0	1	1	191.32454	56.203285	0	0.198	0.0	0.006	0.0	1111.0
0.0	0.0	1	1	400.0	400.0	0	1	1	191.32454	56.203285	0	0.198	0.0	0.009	0.0	1111.0
0.0	0.0	1	1	400.0	400.0	0	1	1	191.32454	56.203285	0	0.198	-0.001	-0.015	0.0	1111.0
0.0	0.0	1	1	400.0	400.0	0	1	1	191.32454	56.203285	0	0.198	-0.001	-0.053	0.0	1111.0
0.0	0.0	1	1	400.0	400.0	0	1	1	191.32454	56.203285	0	0.198	0.0	0.018	0.0	1111.0
0.0	0.0	1	1	400.0	400.0	0	1	1	191.32454	56.203285	0	0.198	0.0	-0.009	0.0	1111.0
0.0	0.0	1	1	400.0	400.0	0	1	1	191.32454	56.203285	0	0.198	0.0	0.028	0.0	1111.0
0.0	0.0	1	1	400.0	400.0	0	1	1	191.32454	56.203285	0	0.198	0.0	0.033	0.0	1111.0
0.0	0.0	1	1	400.0	400.0	0	1	1	191.32454	56.203285	0	0.198	-0.001	-0.014	0.0	1111.0
0.0	0.0	1	1	400.0	400.0	0	1	1	191.32454	56.203285	0	0.198	0.0	0.001	0.0	1111.0
0.0	0.0	1	1	400.0	400.0	0	1	1	191.32454	56.203285	0	0.198	-0.001	-0.032	0.0	1111.0
0.0	0.0	1	1	400.0	400.0	0	1	1	191.32454	56.203285	0	0.198	-0.001	-0.019	0.0	1111.0
0.0	0.0	1	1	400.0	400.0	0	1	1	191.32454	56.203285	0	0.198	0.0	0.009	0.0	1111.0
0.0	0.0	1	1	400.0	400.0	0	1	1	191.32454	56.203285	0	0.198	0.0	0.039	0.0	1111.0
0.0	0.0	1	1	400.0	400.0	0	1	1	191.32454	56.203285	0	0.198	0.0	0.007	0.0	1111.0
0.0	0.0	1	1	400.0	400.0	0	1	1	191.32454	56.203285	0	0.198	0.0	-0.008	0.0	1111.0
0.0	0.0	1	1	400.0	400.0	0	1	1	191.32454	56.203285	0	0.198	-0.001	-0.015	0.0	1111.0
0.0	0.0	1	1	400.0	400.0	0	1	1	191.32454	56.203285	0	0.198	0.0	0.007	0.0	1111.0
0.0	0.0	1	1	400.0	400.0	0	1	1	191.32454	56.203285	0	0.198	0.0	-0.003	0.0	1111.0
0.0	0.0	1	1	400.0	400.0	0	1	1	191.32454	56.203285	0	0.198	-0.001	-0.019	0.0	1111.0
0.0	0.0	1	1	400.0	400.0	0	1	1	191.32454	56.203285	0	0.198	-0.001	-0.033	0.0	1111.0
0.0	0.0	1	1	400.0	400.0	0	1	1	191.32454	56.203285	0	0.198	0.0	-0.001	0.0	1111.0
0.0	0.0	1	1	400.0	400.0	0	1	1	191.32454	56.203285	0	0.198	0.0	0.028	0.0	1111.0
0.0	0.0	1	1	400.0	400.0	0	1	1	191.32454	56.203285	0	0.198	0.0	0.066	0.0	1111.0
0.0	0.0	1	1	400.0	400.0	0	1	1	191.32454	56.203285	0	0.198	0.0	0.009	0.0	1111.0
0.0	0.0	1	1	400.0	400.0	0	1	1	191.32454	56.203285	0	0.198	0.0	0.009	0.0	1111.0
0.0	0.0	1	1	400.0	400.0	0	1	1	191.32454	56.203285	0	0.198	0.0	-0.001	0.0	1111.0
0.0	0.0	1	1	400.0	400.0	0	1	1	191.32454	56.203285	0	0.198	-0.001	-0.014	0.0	1111.0
0.0	0.0	1	1	400.0	400.0	0	1	1	191.32454	56.203285	0	0.198	0.0	0.017	0.0	1111.0
0.0	0.0	1	1	400.0	400.0	0	1	1	191.32454	56.203285	0	0.198	0.0	0.006	0.0	1111.0
0.0	0.0	1	1	400.0	400.0	0	1	1	191.32454	56.203285	0	0.198	0.0	0.024	0.0	1111.0
0.0	0.0	1	1	400.0	400.0	0	1	1	191.32454	56.203285	0	0.198	0.0	0.002	0.0	1111.0
0.0	0.0	1	1	400.0	400.0	0	1	1	191.32454	56.203285	0	0.198	0.0	0.002	0.0	1111.0
0.0	0.0	1	1	400.0	400.0	0	1	1	191.32454	56.203285	0	0.198	0.0	0.008	0.0	1111.0
0.0	0.0	1	1	400.0	400.0	0	1	1	191.32454	56.203285	0	0.198	-0.001	-0.102	0.0	1111.0
0.0	0.0	1	1	400.0	400.0	0	1	1	191.32454	56.203285	0	0.198	0.0	0.031	0.0	1111.0
0.0	0.0	1	1	400.0	400.0	0	1	1	191.32454	56.203285	0	0.198	0.0	0.013	0.0	1111.0
0.0	0.0	1	1	400.0	400.0	0	1	1	191.32454	56.203285	0	0.198	-0.001	-0.019	0.0	1111.0
0.0	0.0	1	1	400.0	400.0	0	1	1	191.32454	56.203285	0	0.198	0.0	0.004	0.0	1111.0
0.0	0.0	1	1	400.0	400.0	0	1	1	191.32454	56.203285	0	0.198	0.0	0.038	0.0	1111.0
0.0	0.0	1	1	400.0	400.0	0	1	1	191.32454	56.203285	0	0.198	-0.001	-0.021	0.0	1111.0
0.0	0.0	1	1	400.0	400.0	0	1	1	191.32454	56.203285	0	0.198	0.0	0.012	0.0	1111.0
0.0	0.0	1	1	400.0	400.0	0	1	1	191.32454	56.203285	0	0.198	0.0	0.0	0.0	1111.0
0.0	0.0	1	1	400.0	400.0	0	1	1	191.32454	56.203285	0	0.198	0.0	0.0	0.0	1111.0
0.0	0.0	1	1	400.0	400.0	0	1	1	191.32454	56.203285	0	0.198	0.0	0.004	0.0	1111.0
0.0	0.0	1	1	400.0	400.0	0	1	1	191.32454	56.203285	0	0.198	0.0	0.017	0.0	1111.0
0.0	0.0	1	1	400.0	400.0	0	1	1	191.32454	56.203285	0	0.198	0.0	0.019	0.0	1111.0
0.0	0.0	1	1	400.0	400.0	0	1	1	191.32454	56.203285	0	0.198	0.0	0.0	0.0	1111.0
0.0	0.0	1	1	400.0	400.0	0	1	1	191.32454	56.203285	0	0.198	0.0	0.004	0.0	1111.0
0.0	0.0	1	1	400.0	400.0	0	1	1	191.32454	56.203285	0	0.198	0.0	0.021	0.0	1111.0
0.0	0.0	1	1	400.0	400.0	0	1	1	191.32454	56.203285	0	0.198	0.0	0.006	0.0	1111.0
0.0	0.0	1	1	400.0	400.0	0	1	1	191.32454	56.203285	0	0.198	0.0	0.026	0.0	1111.0
0.0	0.0	1	1	400.0	400.0	0	1	1	191.32454	56.203285	0	0.198	0.0	0.019	0.0	1111.0
0.0	0.0	1	1	400.0	400.0	0	1	1	191.32454	56.203285	0	0.198	-0.001	-0.03	0.0	1111.0
0.0	0.0	1	1	400.0	400.0	0	1	1	191.32454	56.203285	0	0.198	0.0	-0.006	0.0	1111.0
0.0	0.0	1	1	400.0	400.0	0	1	1	191.32454	56.203285	0	0.198	0.0	0.136	0.0	1111.0
0.0	0.0	1	1	400.0	400.0	0	1	1	191.32454	56.203285	0	0.198	0.0	0.011	0.0	1111.0
0.0	0.0	1	1	400.0	400.0	0	1	1	191.32454	56.203285	0	0.198	0.0	0.011	0.0	1111.0
0.0	0.0	1	1	400.0	400.0	0	1	1	191.32454	56.203285	0	0.198	0.0	0.029	0.0	1111.0
0.0	0.0	1	1	400.0	400.0	0	1	1	191.32454	56.203285	0	0.198	-0.001	-0.017	0.0	1111.0
0.0	0.0	1	1	400.0	400.0	0	1	1	191.32454	56.203285	0	0.198	0.0	0.024	0.0	1111.0
0.0	0.0	1	1	400.0	400.0	0	1	1	191.32454	56.203285	0	0.198	0.0	0.0	0.0	1111.0
0.0	0.0	1	1	400.0	400.0	0	1	1	191.32454	56.203285	0	0.198	0.0	0.007	0.0	1111.0
0.0	0.0	1	1	400.0	400.0	0	1	1	191.32454	56.203285	0	0.198	0.0	0.01	0.0	1111.0
0.0	0.0	1	1	400.0	400.0	0	1	1	191.32454	56.203285	0	0.198	-0.001	-0.007	0.0	1111.0
0.0	0.0	1	1	400.0	400.0	0	1	1	191.32454	56.203285	0	0.198	0.0	0.017	0.0	1111.0
0.0	0.0	1	1	400.0	400.0	0	1	1	191.32454	56.203285	0	0.198	0.0	0.071	0.0	1111.0
0.0	0.0	1	1	400.0	400.0	0	1	1	191.32454	56.203285	0	0.198	0.0	-0.009	0.0	1111.0
0.0	0.0	1	1	400.0	400.0	0	1	1	191.32454	56.203285	0	0.198	0.0	0.008	0.0	1111.0
0.0	0.0	1	1	400.0	400.0	0	1	1	191.32454	56.203285	0	0.198	-0.001	-0.028	0.0	1111.0
0.0	0.0	1	1	400.0	400.0	0	1	1	191.32454	56.203285	0	0.198	0.0	0.006	0.0	1111.0
0.0	0.0	1	1	400.0	400.0	0	1	1	191.32454	56.203285	0	0.198	0.0	0.028	0.0	1111.0
0.0	0.0	1	1	400.0	400.0	0	1	1	191.32454	56.203285	0	0.198	0.0	0.025	0.0	1111.0
0.0	0.0	1	1	400.0	400.0	0	1	1	191.32454	56.203285	0	0.198	0.0	-0.008	0.0	1111.0
0.0	0.0	1	1	400.0	400.0	0	1	1	191.32454	56.203285	0	0.198	0.0	-0.005	0.0	1111.0
0.0	0.0	1	1	400.0	400.0	0	1	1	191.32454	56.203285	0	0.198	0.0	0.015	0.0	1111.0
0.0	0.0	1	1	400.0	400.0	0	1	1	191.32454	56.203285	0	0.198	-0.001	-0.029	0.0	1111.0
0.0	0.0	1	1	400.0	400.0	0	1	1	191.32454	56.203285	0	0.198	0.0	0.027	0.0	1111.0
0.0	0.0	1	1	400.0	400.0	0	1	1	191.32454	56.203285	0	0.198	-0.001	-0.027	0.0	1111.0
0.0	0.0	1	1	400.0	400.0	0	1	1	191.32454	56.203285	0	0.198	0.0	0.004	0.0	1111.0
0.0	0.0	1	1	400.0	400.0	0	1	1	191.32454	56.203285	0	0.198	0.0	0.024	0.0	1111.0
0.0	0.0	1	1	400.0	400.0	0	1	1	191.32454	56.203285	0	0.198	0.0	0.145	0.0	1111.0
0.0	0.0	1	1	400.0	400.0	0	1	1	191.32454	56.203285	0	0.198	0.0	0.021	0.0	1111.0
0.0	0.0	1	1	400.0	400.0	0	1	1	191.32454	56.203285	0	0.198	-0.001	-0.171	0.0	1111.0
0.0	0.0	1	1	400.0	400.0	0	1	1	191.32454	56.203285	0	0.198	-0.001	-0.014	0.0	1111.0
0.0	0.0	1	1	400.0	400.0	0	1	1	191.32454	56.203285	0	0.198	0.0	0.028	0.0	1111.0
0.0	0.0	1	1	400.0	400.0	0	1	1	191.32454	56.203285	0	0.198	0.0	0.091	0.0	1111.0
0.0	0.0	1	1	400.0	400.0	0	1	1	191.32454	56.203285	0	0.198	0.0	0.006	0.0	1111.0
0.0	0.0	1	1	400.0	400.0	0	1	1	191.32454	56.203285	0	0.198	0.0	0.015	0.0	1111.0
0.0	0.0	1	1	400.0	400.0	0	1	1	191.32454	56.203285	0	0.198	0.0	0.012	0.0	1111.0
0.0	0.0	1	1	400.0	400.0	0	1	1	191.32454	56.203285	0	0.198	0.0	0.015	0.0	1111.0
0.0	0.0	1	1	400.0	400.0	0	1	1	191.32454	56.203285	0	0.198	-0.001	-0.043	0.0	1111.0
0.0	0.0	1	1	400.0	400.0	0	1	1	191.32454	56.203285	0	0.198	-0.001	-0.085	0.0	1111.0
0.0	0.0	1	1	400.0	400.0	0	1	1	191.32454	56.203285	0	0.198	0.0	0.049	0.0	1111.0
0.0	0.0	1	1	400.0	400.0	0	1	1	191.32454	56.203285	0	0.198	0.0	0.013	0.0	1111.0
0.0	0.0	1	1	400.0	400.0	0	1	1	191.32454	56.203285	0	0.198	0.0	0.131	0.0	1111.0
0.0	0.0	1	1	400.0	400.0	0	1	1	191.32454	56.203285	0	0.198	-0.001	-0.018	0.0	1111.0
0.0	0.0	1	1	400.0	400.0	0	1	1	191.32454	56.203285	0	0.198	0.0	0.011	0.0	1111.0
0.0	0.0	1	1	400.0	400.0	0	1	1	191.32454	56.203285	0	0.198	0.0	0.019	0.0	1111.0
0.0	0.0	1	1	400.0	400.0	0	1	1	191.32454	56.203285	0	0.198	0.0	0.0	0.0	1111.0
0.0	0.0	1	1	400.0	400.0	0	1	1	191.32454	56.203285	0	0.198	-0.001	-0.019	0.0	1111.0
0.0	0.0	1	1	400.0	400.0	0	1	1	191.32454	56.203285	0	0.198	-0.001	-0.125	0.0	1111.0
0.0	0.0	1	1	400.0	400.0	0	1	1	191.32454	56.203285	0	0.198	-0.001	-0.075	0.0	1111.0
0.0	0.0	1	1	400.0	400.0	0	1	1	191.32454	56.203285	0	0.198	0.0	-0.006	0.0	1111.0
0.0	0.0	1	1	400.0	400.0	0	1	1	191.32454	56.203285	0	0.198	0.0	-0.004	0.0	1111.0
0.0	0.0	1	1	400.0	400.0	0	1	1	191.32454	56.203285	0	0.198	-0.001	-0.025	0.0	1111.0
0.0	0.0	1	1	400.0	400.0	0	1	1	191.32454	56.203285	0	0.198	0.0	0.01	0.0	1111.0
0.0	0.0	1	1	400.0	400.0	0	1	1	191.32454	56.203285	0	0.198	0.0	0.02	0.0	1111.0
0.0	0.0	1	1	400.0	400.0	0	1	1	191.32454	56.203285	0	0.198	0.0	0.015	0.0	1111.0
0.0	0.0	1	1	400.0	400.0	0	1	1	191.32454	56.203285	0	0.198	0.0	0.009	0.0	1111.0
0.0	0.0	1	1	400.0	400.0	0	1	1	191.32454	56.203285	0	0.198	-0.001	-0.099	0.0	1111.0
0.0	0.0	1	1	400.0	400.0	0	1	1	191.32454	56.203285	0	0.198	-0.001	-0.019	0.0	1111.0
0.0	0.0	1	1	400.0	400.0	0	1	1	191.32454	56.203285	0	0.198	0.0	-0.001	0.0	1111.0
0.0	0.0	1	1	400.0	400.0	0	1	1	191.32454	56.203285	0	0.198	0.0	-0.01	0.0	1111.0
0.0	0.0	1	1	400.0	400.0	0	1	1	191.32454	56.203285	0	0.198	0.0	-0.01	0.0	1111.0
0.0	0.0	1	1	400.0	400.0	0	1	1	191.32454	56.203285	0	0.198	-0.001	-0.055	0.0	1111.0
0.0	0.0	1	1	400.0	400.0	0	1	1	191.32454	56.203285	0	0.198	0.0	0.009	0.0	1111.0
0.0	0.0	1	1	400.0	400.0	0	1	1	191.32454	56.203285	0	0.198	0.0	-0.005	0.0	1111.0
0.0	0.0	1	1	400.0	400.0	0	1	1	191.32454	56.203285	0	0.198	0.0	-0.005	0.0	1111.0
0.0	0.0	1	1	400.0	400.0	0	1	1	191.32454	56.203285	0	0.198	0.0	0.012	0.0	1111.0
0.0	0.0	1	1	400.0	400.0	0	1	1	191.32454	56.203285	0	0.198	-0.001	-0.021	0.0	1111.0
0.0	0.0	1	1	400.0	400.0	0	1	1	191.32454	56.203285	0	0.198	0.0	0.005	0.0	1111.0
0.0	0.0	1	1	400.0	400.0	0	1	1	191.32454	56.203285	0	0.198	0.0	0.014	0.0	1111.0
0.0	0.0	1	1	400.0	400.0	0	1	1	191.32454	56.203285	0	0.198	-0.001	-0.016	0.0	1111.0
0.0	0.0	1	1	400.0	400.0	0	1	1	191.32454	56.203285	0	0.198	0.0	0.036	0.0	1111.0
0.0	0.0	1	1	400.0	400.0	0	1	1	191.32454	56.203285	0	0.198	-0.001	-0.035	0.0	1111.0
0.0	0.0	1	1	400.0	400.0	0	1	1	191.32454	56.203285	0	0.198	0.0	-0.005	0.0	1111.0
0.0	0.0	1	1	400.0	400.0	0	1	1	191.32454	56.203285	0	0.198	0.0	-0.011	0.0	1111.0
0.0	0.0	1	1	400.0	400.0	0	1	1	191.32454	56.203285	0	0.198	-0.001	-0.152	0.0	1111.0
0.0	0.0	1	1	400.0	400.0	0	1	1	191.32454	56.203285	0	0.198	-0.001	-0.014	0.0	1111.0
0.0	0.0	1	1	400.0	400.0	0	1	1	191.32454	56.203285	0	0.198	-0.001	-0.027	0.0	1111.0
0.0	0.0	1	1	400.0	400.0	0	1	1	191.32454	56.203285	0	0.198	0.0	0.01	0.0	1111.0
0.0	0.0	1	1	400.0	400.0	0	1	1	191.32454	56.203285	0	0.198	0.0	-0.007	0.0	1111.0
0.0	0.0	1	1	400.0	400.0	0	1	1	191.32454	56.203285	0	0.198	-0.001	-0.017	0.0	1111.0
0.0	0.0	1	1	400.0	400.0	0	1	1	191.32454	56.203285	0	0.198	-0.001	-0.015	0.0	1111.0
0.0	0.0	1	1	400.0	400.0	0	1	1	191.32454	56.203285	0	0.198	-0.001	-0.018	0.0	1111.0
0.0	0.0	1	1	400.0	400.0	0	1	1	191.32454	56.203285	0	0.198	0.0	-0.002	0.0	1111.0
0.0	0.0	1	1	400.0	400.0	0	1	1	191.32454	56.203285	0	0.198	0.0	0.006	0.0	1111.0
0.0	0.0	1	1	400.0	400.0	0	1	1	191.32454	56.203285	0	0.198	-0.001	-0.11	0.0	1111.0
0.0	0.0	1	1	400.0	400.0	0	1	1	191.32454	56.203285	0	0.198	-0.001	-0.012	0.0	1111.0
0.0	0.0	1	1	400.0	400.0	0	1	1	191.32454	56.203285	0	0.198	0.0	0.023	0.0	1111.0
0.0	0.0	1	1	400.0	400.0	0	1	1	191.32454	56.203285	0	0.198	0.0	0.032	0.0	1111.0
0.0	0.0	1	1	400.0	400.0	0	1	1	191.32454	56.203285	0	0.198	-0.001	-0.049	0.0	1111.0
0.0	0.0	1	1	400.0	400.0	0	1	1	191.32454	56.203285	0	0.198	0.0	0.0	0.0	1111.0
0.0	0.0	1	1	400.0	400.0	0	1	1	191.32454	56.203285	0	0.198	0.0	0.004	0.0	1111.0
0.0	0.0	1	1	400.0	400.0	0	1	1	191.32454	56.203285	0	0.198	-0.001	-0.016	0.0	1111.0
0.0	0.0	1	1	400.0	400.0	0	1	1	191.32454	56.203285	0	0.198	0.0	0.093	0.0	1111.0
0.0	0.0	1	1	400.0	400.0	0	1	1	191.32454	56.203285	0	0.198	-0.001	-0.114	0.0	1111.0
0.0	0.0	1	1	400.0	400.0	0	1	1	191.32454	56.203285	0	0.198	0.0	-0.001	0.0	1111.0
0.0	0.0	1	1	400.0	400.0	0	1	1	191.32454	56.203285	0	0.198	-0.001	-0.015	0.0	1111.0
0.0	0.0	1	1	400.0	400.0	0	1	1	191.32454	56.203285	0	0.198	0.0	0.01	0.0	1111.0
0.0	0.0	1	1	400.0	400.0	0	1	1	191.32454	56.203285	0	0.198	0.0	0.003	0.0	1111.0
0.0	0.0	1	1	400.0	400.0	0	1	1	191.32454	56.203285	0	0.198	-0.001	-0.026	0.0	1111.0
0.0	0.0	1	1	400.0	400.0	0	1	1	191.32454	56.203285	0	0.198	0.0	0.008	0.0	1111.0
0.0	0.0	1	1	400.0	400.0	0	1	1	191.32454	56.203285	0	0.198	-0.001	-0.015	0.0	1111.0
0.0	0.0	1	1	400.0	400.0	0	1	1	191.32454	56.203285	0	0.198	-0.001	-0.049	0.0	1111.0
0.0	0.0	1	1	400.0	400.0	0	1	1	191.32454	56.203285	0	0.198	-0.001	-0.046	0.0	1111.0
0.0	0.0	1	1	400.0	400.0	0	1	1	191.32454	56.203285	0	0.198	0.0	0.005	0.0	1111.0
0.0	0.0	1	1	400.0	400.0	0	1	1	191.32454	56.203285	0	0.198	-0.001	-0.018	0.0	1111.0
0.0	0.0	1	1	400.0	400.0	0	1	1	191.32454	56.203285	0	0.198	0.0	0.013	0.0	1111.0
0.0	0.0	1	1	400.0	400.0	0	1	1	191.32454	56.203285	0	0.198	0.0	0.006	0.0	1111.0
0.0	0.0	1	1	400.0	400.0	0	1	1	191.32454	56.203285	0	0.198	0.0	-0.006	0.0	1111.0
0.0	0.0	1	1	400.0	400.0	0	1	1	191.32454	56.203285	0	0.198	0.0	0.002	0.0	1111.0
0.0	0.0	1	1	400.0	400.0	0	1	1	191.32454	56.203285	0	0.198	0.0	0.004	0.0	1111.0
0.0	0.0	1	1	400.0	400.0	0	1	1	191.32454	56.203285	0	0.198	0.0	0.014	0.0	1111.0
0.0	0.0	1	1	400.0	400.0	0	1	1	191.32454	56.203285	0	0.198	0.0	0.076	0.0	1111.0
0.0	0.0	1	1	400.0	400.0	0	1	1	191.32454	56.203285	0	0.198	0.0	0.0	0.0	1111.0
0.0	0.0	1	1	400.0	400.0	0	1	1	191.32454	56.203285	0	0.198	-0.001	-0.042	0.0	1111.0
0.0	0.0	1	1	400.0	400.0	0	1	1	191.32454	56.203285	0	0.198	-0.001	-0.119	0.0	1111.0
0.0	0.0	1	1	400.0	400.0	0	1	1	191.32454	56.203285	0	0.198	-0.001	-0.025	0.0	1111.0
0.0	0.0	1	1	400.0	400.0	0	1	1	191.32454	56.203285	0	0.198	-0.001	-0.015	0.0	1111.0
0.0	0.0	1	1	400.0	400.0	0	1	1	191.32454	56.203285	0	0.198	-0.001	-0.016	0.0	1111.0
0.0	0.0	1	1	400.0	400.0	0	1	1	191.32454	56.203285	0	0.198	0.0	0.014	0.0	1111.0
0.0	0.0	1	1	400.0	400.0	0	1	1	191.32454	56.203285	0	0.198	-0.001	-0.015	0.0	1111.0
0.0	0.0	1	1	400.0	400.0	0	1	1	191.32454	56.203285	0	0.198	0.0	0.003	0.0	1111.0
0.0	0.0	1	1	400.0	400.0	0	1	1	191.32454	56.203285	0	0.198	0.0	-0.006	0.0	1111.0
0.0	0.0	1	1	400.0	400.0	0	1	1	191.32454	56.203285	0	0.198	-0.001	-0.028	0.0	1111.0
0.0	0.0	1	1	400.0	400.0	0	1	1	191.32454	56.203285	0	0.198	0.0	-0.008	0.0	1111.0
0.0	0.0	1	1	400.0	400.0	0	1	1	191.32454	56.203285	0	0.198	0.0	0.014	0.0	1111.0
0.0	0.0	1	1	400.0	400.0	0	1	1	191.32454	56.203285	0	0.198	0.0	0.023	0.0	1111.0
0.0	0.0	1	1	400.0	400.0	0	1	1	191.32454	56.203285	0	0.198	-0.001	-0.204	0.0	1111.0
0.0	0.0	1	1	400.0	400.0	0	1	1	191.32454	56.203285	0	0.198	0.0	-0.003	0.0	1111.0
0.0	0.0	1	1	400.0	400.0	0	1	1	191.32454	56.203285	0	0.198	-0.001	-0.013	0.0	1111.0
0.0	0.0	1	1	400.0	400.0	0	1	1	191.32454	56.203285	0	0.198	-0.001	-0.015	0.0	1111.0
0.0	0.0	1	1	400.0	400.0	0	1	1	191.32454	56.203285	0	0.198	-0.001	-0.015	0.0	1111.0
0.0	0.0	1	1	400.0	400.0	0	1	1	191.32454	56.203285	0	0.198	0.0	0.009	0.0	1111.0
0.0	0.0	1	1	400.0	400.0	0	1	1	191.32454	56.203285	0	0.198	0.0	0.004	0.0	1111.0
0.0	0.0	1	1	400.0	400.0	0	1	1	191.32454	56.203285	0	0.198	0.0	0.003	0.0	1111.0
0.0	0.0	1	1	400.0	400.0	0	1	1	191.32454	56.203285	0	0.198	-0.001	-0.043	0.0	1111.0
0.0	0.0	1	1	400.0	400.0	0	1	1	191.32454	56.203285	0	0.198	0.0	0.019	0.0	1111.0
0.0	0.0	1	1	400.0	400.0	0	1	1	191.32454	56.203285	0	0.198	0.0	0.003	0.0	1111.0
0.0	0.0	1	1	400.0	400.0	0	1	1	191.32454	56.203285	0	0.198	0.0	-0.003	0.0	1111.0
0.0	0.0	1	1	400.0	400.0	0	1	1	191.32454	56.203285	0	0.198	0.0	0.089	0.0	1111.0
0.0	0.0	1	1	400.0	400.0	0	1	1	191.32454	56.203285	0	0.198	-0.001	-0.018	0.0	1111.0
0.0	0.0	1	1	400.0	400.0	0	1	1	191.32454	56.203285	0	0.198	-0.001	-0.013	0.0	1111.0
0.0	0.0	1	1	400.0	400.0	0	1	1	191.32454	56.203285	0	0.198	0.0	0.183	0.0	1111.0
0.0	0.0	1	1	400.0	400.0	0	1	1	191.32454	56.203285	0	0.198	-0.001	-0.014	0.0	1111.0
0.0	0.0	1	1	400.0	400.0	0	1	1	191.32454	56.203285	0	0.198	0.0	0.003	0.0	1111.0
0.0	0.0	1	1	400.0	400.0	0	1	1	191.32454	56.203285	0	0.198	0.0	0.012	0.0	1111.0
0.0	0.0	1	1	400.0	400.0	0	1	1	191.32454	56.203285	0	0.198	-0.001	-0.02	0.0	1111.0
0.0	0.0	1	1	400.0	400.0	0	1	1	191.32454	56.203285	0	0.198	0.0	0.0	0.0	1111.0
0.0	0.0	1	1	400.0	400.0	0	1	1	191.32454	56.203285	0	0.198	0.0	-0.005	0.0	1111.0
0.0	0.0	1	1	400.0	400.0	0	1	1	191.32454	56.203285	0	0.198	0.0	0.04	0.0	1111.0
0.0	0.0	1	1	400.0	400.0	0	1	1	191.32454	56.203285	0	0.198	-0.001	-0.017	0.0	1111.0
0.0	0.0	1	1	400.0	400.0	0	1	1	191.32454	56.203285	0	0.198	0.0	0.026	0.0	1111.0
5555.5557	400.0	1	1	400.0	400.0	0	1	1	191.32454	56.203285	1	0.198	0.0	0.157	0.0	1111.0
5555.5557	400.0	1	1	400.0	400.0	0	1	1	191.32454	56.203285	1	0.198	-0.001	-0.014	0.0	1111.0
5555.5557	400.0	1	1	400.0	400.0	0	1	1	191.32454	56.203285	1	0.198	0.0	-0.002	0.0	1111.0
5555.5557	400.0	1	1	400.0	400.0	0	1	1	191.32454	56.203285	1	0.198	0.0	0.052	0.0	1111.0
5555.5557	400.0	1	1	400.0	400.0	0	1	1	191.32454	56.203285	1	0.198	0.0	0.013	0.0	1111.0
5555.5557	400.0	1	1	400.0	400.0	0	1	1	191.32454	56.203285	1	0.198	0.002	0.342	0.392	1111.0
5555.5557	400.0	1	1	400.0	400.0	0	1	1	191.32454	56.203285	1	0.198	0.009	0.988	1.097	1111.0
5555.5557	400.0	1	1	400.0	400.0	0	1	1	191.32454	56.203285	1	0.198	0.017	1.109	1.097	1111.0
5555.5557	400.0	1	1	400.0	400.0	0	1	1	191.32454	56.203285	1	0.198	0.026	1.419	1.413	1111.0
5555.5557	400.0	1	1	400.0	400.0	0	1	1	191.32454	56.203285	1	0.199	0.039	1.959	1.978	1111.0
5555.5557	400.0	1	1	400.0	400.0	0	1	1	191.32454	56.203285	1	0.199	0.052	1.965	1.978	1111.0
5555.5557	400.0	1	1	400.0	400.0	0	1	1	191.32454	56.203285	1	0.199	0.066	2.204	2.232	1111.0
5555.5557	400.0	1	1	400.0	400.0	0	1	1	191.32454	56.203285	1	0.199	0.078	2.266	2.232	1111.0
5555.5557	400.0	1	1	400.0	400.0	0	1	1	191.32454	56.203285	1	0.199	0.093	2.731	2.686	1111.0
5555.5557	400.0	1	1	400.0	400.0	0	1	1	191.32454	56.203285	1	0.199	0.107	2.883	2.889	1111.0
5555.5557	400.0	1	1	400.0	400.0	0	1	1	191.32454	56.203285	1	0.199	0.119	2.877	2.889	1111.0
5555.5557	400.0	1	1	400.0	400.0	0	1	1	191.32454	56.203285	1	0.199	0.134	3.273	3.255	1111.0
5555.5557	400.0	1	1	400.0	400.0	0	1	1	191.32454	56.203285	1	0.2	0.149	3.444	3.417	1111.0
5555.5557	400.0	1	1	400.0	400.0	0	1	1	191.32454	56.203285	1	0.2	0.163	3.419	3.417	1111.0
5555.5557	400.0	1	1	400.0	400.0	0	1	1	191.32454	56.203285	1	0.2	0.176	3.615	3.71	1111.0
5555.5557	400.0	1	1	400.0	400.0	0	1	1	191.32454	56.203285	1	0.2	0.189	3.701	3.71	1111.0
5555.5557	400.0	1	1	400.0	400.0	0	1	1	191.32454	56.203285	1	0.2	0.203	3.982	3.963	1111.0
5555.5557	400.0	1	1	400.0	400.0	0	1	1	191.32454	56.203285	1	0.2	0.216	4.083	4.075	1111.0
5555.5557	400.0	1	1	400.0	400.0	0	1	1	191.32454	56.203285	1	0.201	0.227	4.047	4.075	1111.0
5555.5557	400.0	1	1	400.0	400.0	0	1	1	191.32454	56.203285	1	0.201	0.24	4.364	4.279	1111.0
5555.5557	400.0	1	1	400.0	400.0	0	1	1	191.32454	56.203285	1	0.201	0.253	4.381	4.369	1111.0
5555.5557	400.0	1	1	400.0	400.0	0	1	1	191.32454	56.203285	1	0.201	0.264	4.399	4.369	1111.0
5555.5557	400.0	1	1	400.0	400.0	0	1	1	191.32454	56.203285	1	0.201	0.274	4.488	4.531	1111.0
5555.5557	400.0	1	1	400.0	400.0	0	1	1	191.32454	56.203285	1	0.201	0.284	4.535	4.531	1111.0
5555.5557	400.0	1	1	400.0	400.0	0	1	1	191.32454	56.203285	1	0.202	0.295	4.892	4.604	1111.0
5555.5557	400.0	1	1	400.0	400.0	0	1	1	191.32454	56.203285	1	0.202	0.305	4.758	4.736	1111.0
5555.5557	400.0	1	1	400.0	400.0	0	1	1	191.32454	56.203285	1	0.202	0.313	4.793	4.736	1111.0
5555.5557	400.0	1	1	400.0	400.0	0	1	1	191.32454	56.203285	1	0.202	0.321	4.766	4.794	1111.0
5555.5557	400.0	1	1	400.0	400.0	0	1	1	191.32454	56.203285	1	0.202	0.329	4.928	4.898	1111.0
5555.5557	400.0	1	1	400.0	400.0	0	1	1	191.32454	56.203285	1	0.202	0.336	4.737	4.898	1111.0
5555.5557	400.0	1	1	400.0	400.0	0	1	1	191.32454	56.203285	1	0.202	0.344	4.931	4.945	1111.0
5555.5557	400.0	1	1	400.0	400.0	0	1	1	191.32454	56.203285	1	0.202	0.35	4.938	4.945	1111.0
5555.5557	400.0	1	1	400.0	400.0	0	1	1	191.32454	56.203285	1	0.202	0.356	4.991	5.03	1111.0
5555.5557	400.0	1	1	400.0	400.0	0	1	1	191.32454	56.203285	1	0.202	0.363	5.13	5.102	1111.0
5555.5557	400.0	1	1	400.0	400.0	0	1	1	191.32454	56.203285	1	0.202	0.368	5.096	5.102	1111.0
5555.5557	400.0	1	1	400.0	400.0	0	1	1	191.32454	56.203285	1	0.202	0.374	5.106	5.134	1111.0
5555.5557	400.0	1	1	400.0	400.0	0	1	1	191.32454	56.203285	1	0.202	0.38	5.168	5.165	1111.0
5555.5557	400.0	1	1	400.0	400.0	0	1	1	191.32454	56.203285	1	0.202	0.385	5.151	5.165	1111.0
5555.5557	400.0	1	1	400.0	400.0	0	1	1	191.32454	56.203285	1	0.202	0.389	5.224	5.218	1111.0
5555.5557	400.0	1	1	400.0	400.0	0	1	1	191.32454	56.203285	1	0.202	0.393	5.217	5.218	1111.0
5555.5557	400.0	1	1	400.0	400.0	0	1	1	191.32454	56.203285	1	0.203	0.398	5.285	5.266	1111.0
5555.5557	400.0	1	1	400.0	400.0	0	1	1	191.32454	56.203285	1	0.203	0.402	5.245	5.287	1111.0
5555.5557	400.0	1	1	400.0	400.0	0	1	1	191.32454	56.203285	1	0.203	0.404	5.303	5.287	1111.0
5555.5557	400.0	1	1	400.0	400.0	0	1	1	191.32454	56.203285	1	0.203	0.407	5.318	5.325	1111.0
5555.5557	400.0	1	1	400.0	400.0	0	1	1	191.32454	56.203285	1	0.203	0.411	5.326	5.34	1111.0
5555.5557	400.0	1	1	400.0	400.0	0	1	1	191.32454	56.203285	1	0.203	0.415	5.371	5.34	1111.0
5555.5557	400.0	1	1	400.0	400.0	0	1	1	191.32454	56.203285	1	0.203	0.419	5.428	5.371	1111.0
5555.5557	400.0	1	1	400.0	400.0	0	1	1	191.32454	56.203285	1	0.203	0.422	5.375	5.371	1111.0
5555.5557	400.0	1	1	400.0	400.0	0	1	1	191.32454	56.203285	1	0.203	0.424	5.356	5.385	1111.0
5555.5557	400.0	1	1	400.0	400.0	0	1	1	191.32454	56.203285	1	0.203	0.426	5.444	5.409	1111.0
5555.5557	400.0	1	1	400.0	400.0	0	1	1	191.32454	56.203285	1	0.203	0.428	5.432	5.409	1111.0
5555.5557	400.0	1	1	400.0	400.0	0	1	1	191.32454	56.203285	1	0.203	0.43	5.384	5.419	1111.0
5555.5557	400.0	1	1	400.0	400.0	0	1	1	191.32454	56.203285	1	0.203	0.432	5.456	5.438	1111.0
5555.5557	400.0	1	1	400.0	400.0	0	1	1	191.32454	56.203285	1	0.203	0.435	5.493	5.438	1111.0
5555.5557	400.0	1	1	400.0	400.0	0	1	1	191.32454	56.203285	1	0.203	0.437	5.424	5.455	1111.0
5555.5557	400.0	1	1	400.0	400.0	0	1	1	191.32454	56.203285	1	0.203	0.439	5.493	5.464	1111.0
5555.5557	400.0	1	1	400.0	400.0	0	1	1	191.32454	56.203285	1	0.203	0.441	5.43	5.464	1111.0
5555.5557	400.0	1	1	400.0	400.0	0	1	1	191.32454	56.203285	1	0.203	0.441	5.507	5.476	1111.0
5555.5557	400.0	1	1	400.0	400.0	0	1	1	191.32454	56.203285	1	0.203	0.442	5.551	5.476	1111.0
5555.5557	400.0	1	1	400.0	400.0	0	1	1	191.32454	56.203285	1	0.203	0.442	5.471	5.483	1111.0
5555.5557	400.0	1	1	400.0	400.0	0	1	1	191.32454	56.203285	1	0.203	0.443	5.414	5.493	1111.0
5555.5557	400.0	1	1	400.0	400.0	0	1	1	191.32454	56.203285	1	0.203	0.443	5.507	5.493	1111.0
5555.5557	400.0	1	1	400.0	400.0	0	1	1	191.32454	56.203285	1	0.203	0.443	5.523	5.498	1111.0
5555.5557	400.0	1	1	400.0	400.0	0	1	1	191.32454	56.203285	1	0.203	0.443	5.445	5.508	1111.0
5555.5557	400.0	1	1	400.0	400.0	0	1	1	191.32454	56.203285	1	0.203	0.443	5.48	5.508	1111.0
5555.5557	400.0	1	1	400.0	400.0	0	1	1	191.32454	56.203285	1	0.203	0.443	5.499	5.51	1111.0
5555.5557	400.0	1	1	400.0	400.0	0	1	1	191.32454	56.203285	1	0.203	0.444	5.638	5.51	1111.0
5555.5557	400.0	1	1	400.0	400.0	0	1	1	191.32454	56.203285	1	0.203	0.444	5.517	5.517	1111.0
5555.5557	400.0	1	1	400.0	400.0	0	1	1	191.32454	56.203285	1	0.203	0.444	5.529	5.521	1111.0
5555.5557	400.0	1	1	400.0	400.0	0	1	1	191.32454	56.203285	1	0.203	0.444	5.508	5.521	1111.0
5555.5557	400.0	1	1	400.0	400.0	0	1	1	191.32454	56.203285	1	0.203	0.445	5.577	5.527	1111.0
5555.5557	400.0	1	1	400.0	400.0	0	1	1	191.32454	56.203285	1	0.203	0.446	5.529	5.531	1111.0
5555.5557	400.0	1	1	400.0	400.0	0	1	1	191.32454	56.203285	1	0.203	0.447	5.565	5.531	1111.0
5555.5557	400.0	1	1	400.0	400.0	0	1	1	191.32454	56.203285	1	0.203	0.447	5.547	5.533	1111.0
5555.5557	400.0	1	1	400.0	400.0	0	1	1	191.32454	56.203285	1	0.203	0.448	5.567	5.533	1111.0
5555.5557	400.0	1	1	400.0	400.0	0	1	1	191.32454	56.203285	1	0.203	0.449	5.602	5.537	1111.0
5555.5557	400.0	1	1	400.0	400.0	0	1	1	191.32454	56.203285	1	0.203	0.45	5.55	5.54	1111.0
5555.5557	400.0	1	1	400.0	400.0	0	1	1	191.32454	56.203285	1	0.203	0.451	5.594	5.54	1111.0
5555.5557	400.0	1	1	400.0	400.0	0	1	1	191.32454	56.203285	1	0.203	0.451	5.55	5.543	1111.0
5555.5557	400.0	1	1	400.0	400.0	0	1	1	191.32454	56.203285	1	0.203	0.451	5.533	5.544	1111.0
5555.5557	400.0	1	1	400.0	400.0	0	1	1	191.32454	56.203285	1	0.203	0.452	5.786	5.544	1111.0
5555.5557	400.0	1	1	400.0	400.0	0	1	1	191.32454	56.203285	1	0.203	0.452	5.549	5.547	1111.0
5555.5557	400.0	1	1	400.0	400.0	0	1	1	191.32454	56.203285	1	0.203	0.452	5.405	5.547	1111.0
5555.5557	400.0	1	1	400.0	400.0	0	1	1	191.32454	56.203285	1	0.203	0.453	5.529	5.547	1111.0
5555.5557	400.0	1	1	400.0	400.0	0	1	1	191.32454	56.203285	1	0.203	0.455	5.567	5.549	1111.0
5555.5557	400.0	1	1	400.0	400.0	0	1	1	191.32454	56.203285	1	0.203	0.455	5.538	5.549	1111.0
5555.5557	400.0	1	1	400.0	400.0	0	1	1	191.32454	56.203285	1	0.203	0.456	5.764	5.55	1111.0
5555.5557	400.0	1	1	400.0	400.0	0	1	1	191.32454	56.203285	1	0.203	0.456	5.552	5.551	1111.0
5555.5557	400.0	1	1	400.0	400.0	0	1	1	191.32454	56.203285	1	0.203	0.457	5.584	5.551	1111.0
5555.5557	400.0	1	1	400.0	400.0	0	1	1	191.32454	56.203285	1	0.203	0.457	5.531	5.553	1111.0
5555.5557	400.0	1	1	400.0	400.0	0	1	1	191.32454	56.203285	1	0.203	0.458	5.472	5.553	1111.0
5555.5557	400.0	1	1	400.0	400.0	0	1	1	191.32454	56.203285	1	0.203	0.459	5.568	5.553	1111.0
5555.5557	400.0	1	1	400.0	400.0	0	1	1	191.32454	56.203285	1	0.203	0.46	5.48	5.554	1111.0
5555.5557	400.0	1	1	400.0	400.0	0	1	1	191.32454	56.203285	1	0.203	0.461	5.595	5.554	1111.0
5555.5557	400.0	1	1	400.0	400.0	0	1	1	191.32454	56.203285	1	0.203	0.461	5.614	5.555	1111.0
5555.5557	400.0	1	1	400.0	400.0	0	1	1	191.32454	56.203285	1	0.203	0.461	5.595	5.556	1111.0
5555.5557	400.0	1	1	400.0	400.0	0	1	1	191.32454	56.203285	1	0.203	0.461	5.561	5.556	1111.0
5555.5557	400.0	1	1	400.0	400.0	0	1	1	191.32454	56.203285	1	0.203	0.461	5.582	5.556	1111.0
5555.5557	400.0	1	1	400.0	400.0	0	1	1	191.32454	56.203285	1	0.203	0.461	5.561	5.556	1111.0
5555.5557	400.0	1	1	400.0	400.0	1	1	1	191.32454	56.203285	1	0.203	0.461	5.582	5.557	1111.0
5555.5557	400.0	1	1	400.0	400.0	1	1	1	191.32454	56.203285	1	0.203	0.461	5.624	5.557	1111.0
5555.5557	400.0	1	1	400.0	400.0	1	1	1	191.32454	56.203285	1	0.203	0.461	5.578	5.557	1111.0
5555.5557	400.0	1	1	400.0	400.0	1	1	1	191.32454	56.203285	1	0.203	0.461	5.577	5.559	1111.0
5555.5557	400.0	1	1	400.0	400.0	1	1	1	191.32454	56.203285	1	0.203	0.461	5.567	5.559	1111.0
5555.5557	400.0	1	1	400.0	400.0	1	1	1	191.32454	56.203285	1	0.203	0.46	5.521	5.559	1111.0
5555.5557	400.0	1	1	400.0	400.0	1	1	1	191.32454	56.203285	1	0.203	0.461	5.6	5.559	1111.0
5555.5557	400.0	1	1	400.0	400.0	1	1	1	191.32454	56.203285	1	0.203	0.46	5.546	5.559	1111.0
5555.5557	400.0	1	1	400.0	400.0	1	1	1	191.32454	56.203285	1	0.203	0.461	5.582	5.56	1111.0
5555.5557	400.0	1	1	400.0	400.0	1	1	1	191.32454	56.203285	1	0.203	0.46	5.546	5.56	1111.0
5555.5557	400.0	1	1	400.0	400.0	1	1	1	191.32454	56.203285	1	0.203	0.46	5.508	5.56	1111.0
5555.5557	400.0	1	1	400.0	400.0	1	1	1	191.32454	56.203285	1	0.203	0.46	5.546	5.56	1111.0
5555.5557	400.0	1	1	400.0	400.0	1	1	1	191.32454	56.203285	1	0.203	0.46	5.496	5.56	1111.0
5555.5557	400.0	1	1	400.0	400.0	1	1	1	191.32454	56.203285	1	0.203	0.46	5.528	5.56	1111.0
5555.5557	400.0	1	1	400.0	400.0	1	1	1	191.32454	56.203285	1	0.203	0.46	5.547	5.561	1111.0
5555.5557	400.0	1	1	400.0	400.0	1	1	1	191.32454	56.203285	1	0.203	0.461	5.564	5.561	1111.0
5555.5557	400.0	1	1	400.0	400.0	1	1	1	191.32454	56.203285	1	0.203	0.461	5.57	5.561	1111.0
5555.5557	400.0	1	1	400.0	400.0	1	1	1	191.32454	56.203285	1	0.203	0.461	5.57	5.561	1111.0
5555.5557	400.0	1	1	400.0	400.0	1	1	1	191.32454	56.203285	1	0.203	0.46	5.407	5.561	1111.0
5555.5557	400.0	1	1	400.0	400.0	1	1	1	191.32454	56.203285	1	0.203	0.461	5.564	5.561	1111.0
5555.5557	400.0	1	1	400.0	400.0	1	1	1	191.32454	56.203285	1	0.203	0.46	5.481	5.561	1111.0
5555.5557	400.0	1	1	400.0	400.0	1	1	1	191.32454	56.203285	1	0.203	0.46	5.537	5.561	1111.0
5555.5557	400.0	1	1	400.0	400.0	1	1	1	191.32454	56.203285	1	0.203	0.46	5.513	5.561	1111.0
5555.5557	400.0	1	1	400.0	400.0	1	1	1	191.32454	56.203285	1	0.203	0.46	5.557	5.561	1111.0
5555.5557	400.0	1	1	400.0	400.0	1	1	1	191.32454	56.203285	1	0.203	0.461	5.587	5.562	1111.0
5555.5557	400.0	1	1	400.0	400.0	1	1	1	191.32454	56.203285	1	0.203	0.461	5.564	5.562	1111.0
5555.5557	400.0	1	1	400.0	400.0	1	1	1	191.32454	56.203285	1	0.203	0.461	5.564	5.562	1111.0
5555.5557	400.0	1	1	400.0	400.0	1	1	1	191.32454	56.203285	1	0.203	0.46	5.42	5.562	1111.0
5555.5557	400.0	1	1	400.0	400.0	1	1	1	191.32454	56.203285	1	0.203	0.461	5.636	5.562	1111.0
5555.5557	400.0	1	1	400.0	400.0	1	1	1	191.32454	56.203285	1	0.203	0.46	5.506	5.562	1111.0
5555.5557	400.0	1	1	400.0	400.0	1	1	1	191.32454	56.203285	1	0.203	0.461	5.756	5.562	1111.0
5555.5557	400.0	1	1	400.0	400.0	1	1	1	191.32454	56.203285	1	0.203	0.461	5.563	5.562	1111.0
5555.5557	400.0	1	1	400.0	400.0	1	1	1	191.32454	56.203285	1	0.203	0.46	5.552	5.562	1111.0
5555.5557	400.0	1	1	400.0	400.0	1	1	1	191.32454	56.203285	1	0.203	0.461	5.57	5.562	1111.0
5555.5557	400.0	1	1	400.0	400.0	1	1	1	191.32454	56.203285	1	0.203	0.461	5.613	5.562	1111.0
5555.5557	400.0	1	1	400.0	400.0	1	1	1	191.32454	56.203285	1	0.203	0.461	5.577	5.562	1111.0
5555.5557	400.0	1	1	400.0	400.0	1	1	1	191.32454	56.203285	1	0.203	0.46	5.511	5.562	1111.0
5555.5557	400.0	1	1	400.0	400.0	1	1	1	191.32454	56.203285	1	0.203	0.461	5.582	5.562	1111.0
5555.5557	400.0	1	1	400.0	400.0	1	1	1	191.32454	56.203285	1	0.203	0.46	5.526	5.562	1111.0
5555.5557	400.0	1	1	400.0	400.0	1	1	1	191.32454	56.203285	1	0.203	0.459	5.272	5.562	1111.0
5555.5557	400.0	1	1	400.0	400.0	1	1	1	191.32454	56.203285	1	0.203	0.46	5.538	5.562	1111.0
5555.5557	400.0	1	1	400.0	400.0	1	1	1	191.32454	56.203285	1	0.203	0.46	5.487	5.562	1111.0
5555.5557	400.0	1	1	400.0	400.0	1	1	1	191.32454	56.203285	1	0.203	0.461	5.619	5.562	1111.0
5555.5557	400.0	1	1	400.0	400.0	1	1	1	191.32454	56.203285	1	0.203	0.461	5.677	5.562	1111.0
5555.5557	400.0	1	1	400.0	400.0	1	1	1	191.32454	56.203285	1	0.203	0.461	5.589	5.562	1111.0
5555.5557	400.0	1	1	400.0	400.0	1	1	1	191.32454	56.203285	1	0.203	0.46	5.545	5.562	1111.0
5555.5557	400.0	1	1	400.0	400.0	1	1	1	191.32454	56.203285	1	0.203	0.461	5.567	5.562	1111.0
5555.5557	400.0	1	1	400.0	400.0	1	1	1	191.32454	56.203285	1	0.203	0.461	5.597	5.562	1111.0
5555.5557	400.0	1	1	400.0	400.0	1	1	1	191.32454	56.203285	1	0.203	0.461	5.59	5.562	1111.0
5555.5557	400.0	1	1	400.0	400.0	1	1	1	191.32454	56.203285	1	0.203	0.461	5.567	5.562	1111.0
5555.5557	400.0	1	1	400.0	400.0	1	1	1	191.32454	56.203285	1	0.203	0.461	5.567	5.562	1111.0
5555.5557	400.0	1	1	400.0	400.0	1	1	1	191.32454	56.203285	1	0.203	0.461	5.578	5.562	1111.0
5555.5557	400.0	1	1	400.0	400.0	1	1	1	191.32454	56.203285	1	0.203	0.461	5.676	5.562	1111.0
5555.5557	400.0	1	1	400.0	400.0	1	1	1	191.32454	56.203285	1	0.203	0.461	5.559	5.562	1111.0
5555.5557	400.0	1	1	400.0	400.0	1	1	1	191.32454	56.203285	1	0.203	0.461	5.591	5.562	1111.0
5555.5557	400.0	1	1	400.0	400.0	1	1	1	191.32454	56.203285	1	0.203	0.461	5.611	5.562	1111.0
5555.5557	400.0	1	1	400.0	400.0	1	1	1	191.32454	56.203285	1	0.203	0.461	5.63	5.562	1111.0
5555.5557	400.0	1	1	400.0	400.0	1	1	1	191.32454	56.203285	1	0.203	0.46	5.505	5.562	1111.0
5555.5557	400.0	1	1	400.0	400.0	1	1	1	191.32454	56.203285	1	0.203	0.46	5.552	5.562	1111.0
5555.5557	400.0	1	1	400.0	400.0	1	1	1	191.32454	56.203285	1	0.203	0.46	5.386	5.562	1111.0
5555.5557	400.0	1	1	400.0	400.0	1	1	1	191.32454	56.203285	1	0.203	0.46	5.581	5.562	1111.0
5555.5557	400.0	1	1	400.0	400.0	1	1	1	191.32454	56.203285	1	0.203	0.461	5.567	5.562	1111.0
5555.5557	400.0	1	1	400.0	400.0	1	1	1	191.32454	56.203285	1	0.203	0.46	5.544	5.562	1111.0
5555.5557	400.0	1	1	400.0	400.0	1	1	1	191.32454	56.203285	1	0.203	0.46	5.509	5.562	1111.0
5555.5557	400.0	1	1	400.0	400.0	1	1	1	191.32454	56.203285	1	0.203	0.461	5.573	5.562	1111.0
5555.5557	400.0	1	1	400.0	400.0	1	1	1	191.32454	56.203285	1	0.203	0.46	5.546	5.562	1111.0
5555.5557	400.0	1	1	400.0	400.0	1	1	1	191.32454	56.203285	1	0.203	0.46	5.529	5.562	1111.0
5555.5557	400.0	1	1	400.0	400.0	1	1	1	191.32454	56.203285	1	0.203	0.46	5.555	5.562	1111.0
5555.5557	400.0	1	1	400.0	400.0	1	1	1	191.32454	56.203285	1	0.203	0.461	5.575	5.562	1111.0
5555.5557	400.0	1	1	400.0	400.0	1	1	1	191.32454	56.203285	1	0.203	0.46	5.537	5.562	1111.0
5555.5557	400.0	1	1	400.0	400.0	1	1	1	191.32454	56.203285	1	0.203	0.46	5.535	5.562	1111.0
5555.5557	400.0	1	1	400.0	400.0	1	1	1	191.32454	56.203285	1	0.203	0.46	5.346	5.562	1111.0
5555.5557	400.0	1	1	400.0	400.0	1	1	1	191.32454	56.203285	1	0.203	0.461	5.579	5.562	1111.0
5555.5557	400.0	1	1	400.0	400.0	1	1	1	191.32454	56.203285	1	0.203	0.461	5.572	5.562	1111.0
5555.5557	400.0	1	1	400.0	400.0	1	1	1	191.32454	56.203285	1	0.203	0.46	5.406	5.562	1111.0
5555.5557	400.0	1	1	400.0	400.0	1	1	1	191.32454	56.203285	1	0.203	0.461	5.627	5.562	1111.0
5555.5557	400.0	1	1	400.0	400.0	1	1	1	191.32454	56.203285	1	0.203	0.46	5.546	5.562	1111.0
5555.5557	400.0	1	1	400.0	400.0	1	1	1	191.32454	56.203285	1	0.203	0.461	5.569	5.562	1111.0
5555.5557	400.0	1	1	400.0	400.0	1	1	1	191.32454	56.203285	1	0.203	0.461	5.575	5.562	1111.0
5555.5557	400.0	1	1	400.0	400.0	1	1	1	191.32454	56.203285	1	0.203	0.461	5.561	5.562	1111.0
5555.5557	400.0	1	1	400.0	400.0	1	1	1	191.32454	56.203285	1	0.203	0.46	5.552	5.562	1111.0
5555.5557	400.0	1	1	400.0	400.0	1	1	1	191.32454	56.203285	1	0.203	0.461	5.561	5.562	1111.0
5555.5557	400.0	1	1	400.0	400.0	1	1	1	191.32454	56.203285	1	0.203	0.461	5.578	5.562	1111.0
5555.5557	400.0	1	1	400.0	400.0	1	1	1	191.32454	56.203285	1	0.203	0.46	5.547	5.562	1111.0
5555.5557	400.0	1	1	400.0	400.0	1	1	1	191.32454	56.203285	1	0.203	0.46	5.513	5.562	1111.0
5555.5557	400.0	1	1	400.0	400.0	1	1	1	191.32454	56.203285	1	0.203	0.461	5.59	5.562	1111.0
5555.5557	400.0	1	1	400.0	400.0	1	1	1	191.32454	56.203285	1	0.203	0.46	5.522	5.562	1111.0
5555.5557	400.0	1	1	400.0	400.0	1	1	1	191.32454	56.203285	1	0.203	0.461	5.599	5.562	1111.0
5555.5557	400.0	1	1	400.0	400.0	1	1	1	191.32454	56.203285	1	0.203	0.46	5.55	5.562	1111.0
5555.5557	400.0	1	1	400.0	400.0	1	1	1	191.32454	56.203285	1	0.203	0.461	5.569	5.562	1111.0
5555.5557	400.0	1	1	400.0	400.0	1	1	1	191.32454	56.203285	1	0.203	0.461	5.57	5.562	1111.0
5555.5557	400.0	1	1	400.0	400.0	1	1	1	191.32454	56.203285	1	0.203	0.461	5.623	5.562	1111.0
5555.5557	400.0	1	1	400.0	400.0	1	1	1	191.32454	56.203285	1	0.203	0.461	5.621	5.562	1111.0
5555.5557	400.0	1	1	400.0	400.0	1	1	1	191.32454	56.203285	1	0.203	0.461	5.576	5.562	1111.0
5555.5557	400.0	1	1	400.0	400.0	1	1	1	191.32454	56.203285	1	0.203	0.461	5.596	5.562	1111.0
5555.5557	400.0	1	1	400.0	400.0	1	1	1	191.32454	56.203285	1	0.203	0.461	5.587	5.562	1111.0
5555.5557	400.0	1	1	400.0	400.0	1	1	1	191.32454	56.203285	1	0.203	0.46	5.547	5.562	1111.0
5555.5557	400.0	1	1	400.0	400.0	1	1	1	191.32454	56.203285	1	0.203	0.461	5.561	5.562	1111.0
5555.5557	400.0	1	1	400.0	400.0	1	1	1	191.32454	56.203285	1	0.203	0.461	5.582	5.562	1111.0
5555.5557	400.0	1	1	400.0	400.0	1	1	1	191.32454	56.203285	1	0.203	0.46	5.524	5.562	1111.0
5555.5557	400.0	1	1	400.0	400.0	1	1	1	191.32454	56.203285	1	0.203	0.461	5.558	5.562	1111.0
5555.5557	400.0	1	1	400.0	400.0	1	1	1	191.32454	56.203285	1	0.203	0.461	5.601	5.562	1111.0
5555.5557	400.0	1	1	400.0	400.0	1	1	1	191.32454	56.203285	1	0.203	0.46	5.549	5.562	1111.0
5555.5557	400.0	1	1	400.0	400.0	1	1	1	191.32454	56.203285	1	0.203	0.461	5.748	5.562	1111.0
5555.5557	400.0	1	1	400.0	400.0	1	1	1	191.32454	56.203285	1	0.203	0.46	5.527	5.562	1111.0
5555.5557	400.0	1	1	400.0	400.0	1	1	1	191.32454	56.203285	1	0.203	0.461	5.712	5.562	1111.0
5555.5557	400.0	1	1	400.0	400.0	1	1	1	191.32454	56.203285	1	0.203	0.46	5.518	5.562	1111.0
5555.5557	400.0	1	1	400.0	400.0	1	1	1	191.32454	56.203285	1	0.203	0.46	5.509	5.562	1111.0
5555.5557	400.0	1	1	400.0	400.0	1	1	1	191.32454	56.203285	1	0.203	0.46	5.492	5.562	1111.0
5555.5557	400.0	1	1	400.0	400.0	1	1	1	191.32454	56.203285	1	0.203	0.461	5.696	5.562	1111.0
5555.5557	400.0	1	1	400.0	400.0	1	1	1	191.32454	56.203285	1	0.203	0.461	5.592	5.562	1111.0
5555.5557	400.0	1	1	400.0	400.0	1	1	1	191.32454	56.203285	1	0.203	0.461	5.564	5.562	1111.0
5555.5557	400.0	1	1	400.0	400.0	1	1	1	191.32454	56.203285	1	0.203	0.461	5.573	5.562	1111.0
5555.5557	400.0	1	1	400.0	400.0	1	1	1	191.32454	56.203285	1	0.203	0.46	5.521	5.562	1111.0
5555.5557	400.0	1	1	400.0	400.0	1	1	1	191.32454	56.203285	1	0.203	0.461	5.697	5.562	1111.0
5555.5557	400.0	1	1	400.0	400.0	1	1	1	191.32454	56.203285	1	0.203	0.461	5.614	5.562	1111.0
5555.5557	400.0	1	1	400.0	400.0	1	1	1	191.32454	56.203285	1	0.203	0.461	5.576	5.562	1111.0
5555.5557	400.0	1	1	400.0	400.0	1	1	1	191.32454	56.203285	1	0.203	0.461	5.617	5.562	1111.0
5555.5557	400.0	1	1	400.0	400.0	1	1	1	191.32454	56.203285	1	0.203	0.46	5.535	5.562	1111.0
5555.5557	400.0	1	1	400.0	400.0	1	1	1	191.32454	56.203285	1	0.203	0.46	5.543	5.562	1111.0
5555.5557	400.0	1	1	400.0	400.0	1	1	1	191.32454	56.203285	1	0.203	0.461	5.625	5.562	1111.0
5555.5557	400.0	1	1	400.0	400.0	1	1	1	191.32454	56.203285	1	0.203	0.461	5.602	5.562	1111.0
5555.5557	400.0	1	1	400.0	400.0	1	1	1	191.32454	56.203285	1	0.203	0.461	5.572	5.562	1111.0
5555.5557	400.0	1	1	400.0	400.0	1	1	1	191.32454	56.203285	1	0.203	0.461	5.601	5.562	1111.0
5555.5557	400.0	1	1	400.0	400.0	1	1	1	191.32454	56.203285	1	0.203	0.46	5.557	5.562	1111.0
5555.5557	400.0	1	1	400.0	400.0	1	1	1	191.32454	56.203285	1	0.203	0.461	5.578	5.562	1111.0
5555.5557	400.0	1	1	400.0	400.0	1	1	1	191.32454	56.203285	1	0.203	0.46	5.547	5.562	1111.0
5555.5557	400.0	1	1	400.0	400.0	1	1	1	191.32454	56.203285	1	0.203	0.461	5.666	5.562	1111.0
0.0	0.0	1	1	400.0	400.0	1	1	1	191.32454	56.203285	0	0.203	0.46	5.543	5.562	1111.0
0.0	0.0	1	1	400.0	400.0	1	1	1	191.32454	56.203285	0	0.203	0.46	5.551	5.562	1111.0
0.0	0.0	1	1	400.0	400.0	1	1	1	191.32454	56.203285	0	0.203	0.461	5.577	5.562	1111.0
0.0	0.0	1	1	400.0	400.0	1	1	1	191.32454	56.203285	0	0.203	0.46	5.554	5.562	1111.0
0.0	0.0	1	1	400.0	400.0	1	1	1	191.32454	56.203285	0	0.203	0.458	5.14	5.169	1111.0
0.0	0.0	1	1	400.0	400.0	1	1	1	191.32454	56.203285	0	0.203	0.456	5.131	5.169	1111.0
0.0	0.0	1	1	400.0	400.0	1	1	1	191.32454	56.203285	0	0.203	0.448	4.445	4.463	1111.0
0.0	0.0	1	1	400.0	400.0	1	1	1	191.32454	56.203285	0	0.203	0.44	4.412	4.147	1111.0
0.0	0.0	1	1	400.0	400.0	1	1	1	191.32454	56.203285	0	0.203	0.432	4.213	4.147	1111.0
0.0	0.0	1	1	400.0	400.0	1	1	1	191.32454	56.203285	0	0.203	0.418	3.569	3.581	1111.0
0.0	0.0	1	1	400.0	400.0	1	1	1	191.32454	56.203285	0	0.203	0.406	3.561	3.581	1111.0
0.0	0.0	1	1	400.0	400.0	1	1	1	191.32454	56.203285	0	0.203	0.391	3.069	3.093	1111.0
0.0	0.0	1	1	400.0	400.0	1	1	1	191.32454	56.203285	0	0.203	0.375	2.9	2.874	1111.0
0.0	0.0	1	1	400.0	400.0	1	1	1	191.32454	56.203285	0	0.203	0.361	2.878	2.874	1111.0
0.0	0.0	1	1	400.0	400.0	1	1	1	191.32454	56.203285	0	0.203	0.346	2.477	2.482	1111.0
0.0	0.0	1	1	400.0	400.0	1	1	1	191.32454	56.203285	0	0.202	0.331	2.337	2.307	1111.0
0.0	0.0	1	1	400.0	400.0	1	1	1	191.32454	56.203285	0	0.202	0.317	2.338	2.307	1111.0
0.0	0.0	1	1	400.0	400.0	1	1	1	191.32454	56.203285	0	0.202	0.302	2.011	1.992	1111.0
0.0	0.0	1	1	400.0	400.0	1	1	1	191.32454	56.203285	0	0.202	0.289	2.007	1.992	1111.0
0.0	0.0	1	1	400.0	400.0	1	1	1	191.32454	56.203285	0	0.202	0.275	1.883	1.85	1111.0
0.0	0.0	1	1	400.0	400.0	1	1	1	191.32454	56.203285	0	0.202	0.261	1.544	1.599	1111.0
0.0	0.0	1	1	400.0	400.0	1	1	1	191.32454	56.203285	0	0.202	0.248	1.685	1.599	1111.0
0.0	0.0	1	1	400.0	400.0	1	1	1	191.32454	56.203285	0	0.202	0.236	1.586	1.485	1111.0
0.0	0.0	1	1	400.0	400.0	1	1	1	191.32454	56.203285	0	0.202	0.224	1.314	1.283	1111.0
0.0	0.0	1	1	400.0	400.0	1	1	1	191.32454	56.203285	0	0.202	0.213	1.302	1.283	1111.0
0.0	0.0	1	1	400.0	400.0	1	1	1	191.32454	56.203285	0	0.202	0.201	1.229	1.107	1111.0
0.0	0.0	1	1	400.0	400.0	1	1	1	191.32454	56.203285	0	0.202	0.19	1.14	1.107	1111.0
0.0	0.0	1	1	400.0	400.0	1	1	1	191.32454	56.203285	0	0.202	0.18	1.002	1.029	1111.0
0.0	0.0	1	1	400.0	400.0	1	1	1	191.32454	56.203285	0	0.202	0.17	0.891	0.888	1111.0
0.0	0.0	1	1	400.0	400.0	1	1	1	191.32454	56.203285	0	0.202	0.16	0.899	0.888	1111.0
0.0	0.0	1	1	400.0	400.0	1	1	1	191.32454	56.203285	0	0.202	0.152	0.791	0.767	1111.0
0.0	0.0	1	1	400.0	400.0	1	1	1	191.32454	56.203285	0	0.202	0.143	0.719	0.712	1111.0
0.0	0.0	1	1	400.0	400.0	1	1	1	191.32454	56.203285	0	0.202	0.134	0.707	0.712	1111.0
0.0	0.0	1	1	400.0	400.0	1	1	1	191.32454	56.203285	0	0.202	0.126	0.649	0.615	1111.0
0.0	0.0	1	1	400.0	400.0	1	1	1	191.32454	56.203285	0	0.202	0.118	0.626	0.615	1111.0
0.0	0.0	1	1	400.0	400.0	1	1	1	191.32454	56.203285	0	0.202	0.112	0.584	0.572	1111.0
0.0	0.0	1	1	400.0	400.0	1	1	1	191.32454	56.203285	0	0.202	0.106	0.576	0.493	1111.0
0.0	0.0	1	1	400.0	400.0	1	1	1	191.32454	56.203285	0	0.202	0.099	0.511	0.493	1111.0
0.0	0.0	1	1	400.0	400.0	1	1	1	191.32454	56.203285	0	0.202	0.093	0.454	0.458	1111.0
0.0	0.0	1	1	400.0	400.0	1	1	1	191.32454	56.203285	0	0.202	0.087	0.454	0.396	1111.0
0.0	0.0	1	1	400.0	400.0	1	1	1	191.32454	56.203285	0	0.202	0.082	0.627	0.396	1111.0
0.0	0.0	1	1	400.0	400.0	1	1	1	191.32454	56.203285	0	0.202	0.077	0.37	0.368	1111.0
0.0	0.0	1	1	400.0	400.0	1	1	1	191.32454	56.203285	0	0.202	0.073	0.37	0.317	1111.0
0.0	0.0	1	1	400.0	400.0	1	1	1	191.32454	56.203285	0	0.201	0.069	0.357	0.317	1111.0
0.0	0.0	1	1	400.0	400.0	1	1	1	191.32454	56.203285	0	0.201	0.065	0.312	0.274	1111.0
0.0	0.0	1	1	400.0	400.0	1	1	1	191.32454	56.203285	0	0.201	0.06	0.266	0.274	1111.0
0.0	0.0	1	1	400.0	400.0	1	1	1	191.32454	56.203285	0	0.201	0.056	0.251	0.254	1111.0
0.0	0.0	1	1	400.0	400.0	1	1	1	191.32454	56.203285	0	0.201	0.054	0.259	0.219	1111.0
0.0	0.0	1	1	400.0	400.0	1	1	1	191.32454	56.203285	0	0.201	0.05	0.247	0.219	1111.0
0.0	0.0	1	1	400.0	400.0	1	1	1	191.32454	56.203285	0	0.201	0.046	0.238	0.204	1111.0
0.0	0.0	1	1	400.0	400.0	1	1	1	191.32454	56.203285	0	0.201	0.042	0.186	0.204	1111.0
0.0	0.0	1	1	400.0	400.0	1	1	1	191.32454	56.203285	0	0.201	0.039	0.179	0.176	1111.0
0.0	0.0	1	1	400.0	400.0	1	1	1	191.32454	56.203285	0	0.201	0.037	0.165	0.163	1111.0
0.0	0.0	1	1	400.0	400.0	1	1	1	191.32454	56.203285	0	0.201	0.035	0.162	0.163	1111.0
0.0	0.0	1	1	400.0	400.0	1	1	1	191.32454	56.203285	0	0.201	0.033	0.14	0.141	1111.0
0.0	0.0	1	1	400.0	400.0	1	1	1	191.32454	56.203285	0	0.201	0.031	0.093	0.131	1111.0
0.0	0.0	1	1	400.0	400.0	1	1	1	191.32454	56.203285	0	0.201	0.029	0.093	0.131	1111.0
0.0	0.0	1	1	400.0	400.0	1	1	1	191.32454	56.203285	0	0.201	0.027	0.139	0.113	1111.0
0.0	0.0	1	1	400.0	400.0	1	1	1	191.32454	56.203285	0	0.201	0.025	0.108	0.113	1111.0
0.0	0.0	1	1	400.0	400.0	1	1	1	191.32454	56.203285	0	0.201	0.023	0.047	0.105	1111.0
0.0	0.0	1	1	400.0	400.0	1	1	1	191.32454	56.203285	0	0.201	0.02	0.113	0.09	1111.0
0.0	0.0	1	1	400.0	400.0	1	1	1	191.32454	56.203285	0	0.201	0.02	0.112	0.09	1111.0
0.0	0.0	1	1	400.0	400.0	1	1	1	191.32454	56.203285	0	0.201	0.02	0.082	0.078	1111.0
0.0	0.0	1	1	400.0	400.0	1	1	1	191.32454	56.203285	0	0.201	0.02	0.083	0.072	1111.0
0.0	0.0	1	1	400.0	400.0	1	1	1	191.32454	56.203285	0	0.201	0.02	0.058	0.072	1111.0
0.0	0.0	1	1	400.0	400.0	1	1	1	191.32454	56.203285	0	0.201	0.02	0.1	0.062	1111.0
0.0	0.0	1	1	400.0	400.0	1	1	1	191.32454	56.203285	0	0.201	0.02	0.024	0.062	1111.0
0.0	0.0	1	1	400.0	400.0	1	1	1	191.32454	56.203285	0	0.201	0.02	0.056	0.058	1111.0
0.0	0.0	1	1	400.0	400.0	1	1	1	191.32454	56.203285	0	0.201	0.02	0.066	0.049	1111.0
0.0	0.0	1	1	400.0	400.0	1	1	1	191.32454	56.203285	0	0.201	0.02	0.067	0.049	1111.0
0.0	0.0	1	1	400.0	400.0	1	1	1	191.32454	56.203285	0	0.201	0.02	0.09	0.043	1111.0
0.0	0.0	1	1	400.0	400.0	1	1	1	191.32454	56.203285	0	0.201	0.019	0.031	0.039	1111.0
0.0	0.0	1	1	400.0	400.0	1	1	1	191.32454	56.203285	0	0.201	0.019	-0.008	0.039	1111.0
0.0	0.0	1	1	400.0	400.0	1	1	1	191.32454	56.203285	0	0.201	0.019	-0.001	0.034	1111.0
0.0	0.0	1	1	400.0	400.0	1	1	1	191.32454	56.203285	0	0.201	0.019	0.031	0.034	1111.0
0.0	0.0	1	1	400.0	400.0	1	1	1	191.32454	56.203285	0	0.201	0.019	0.008	0.031	1111.0
0.0	0.0	1	1	400.0	400.0	1	1	1	191.32454	56.203285	0	0.201	0.018	0.009	0.027	1111.0
0.0	0.0	1	1	400.0	400.0	1	1	1	191.32454	56.203285	0	0.201	0.018	0.018	0.027	1111.0
0.0	0.0	1	1	400.0	400.0	1	1	1	191.32454	56.203285	0	0.201	0.018	0.04	0.023	1111.0
0.0	0.0	1	1	400.0	400.0	1	1	1	191.32454	56.203285	0	0.201	0.018	0.024	0.021	1111.0
0.0	0.0	1	1	400.0	400.0	1	1	1	191.32454	56.203285	0	0.201	0.018	0.017	0.021	1111.0
0.0	0.0	1	1	400.0	400.0	1	1	1	191.32454	56.203285	0	0.201	0.018	0.013	0.018	1111.0
0.0	0.0	1	1	400.0	400.0	1	1	1	191.32454	56.203285	0	0.201	0.018	0.024	0.018	1111.0
0.0	0.0	1	1	400.0	400.0	1	1	1	191.32454	56.203285	0	0.201	0.018	0.001	0.017	1111.0
0.0	0.0	1	1	400.0	400.0	1	1	1	191.32454	56.203285	0	0.201	0.018	-0.011	0.014	1111.0
0.0	0.0	1	1	400.0	400.0	1	1	1	191.32454	56.203285	0	0.201	0.018	0.027	0.014	1111.0
0.0	0.0	1	1	400.0	400.0	1	1	1	191.32454	56.203285	0	0.201	0.017	0.091	0.013	1111.0
0.0	0.0	1	1	400.0	400.0	1	1	1	191.32454	56.203285	0	0.201	0.017	0.115	0.011	1111.0
0.0	0.0	1	1	400.0	400.0	1	1	1	191.32454	56.203285	0	0.201	0.017	-0.005	0.011	1111.0
0.0	0.0	1	1	400.0	400.0	1	1	1	191.32454	56.203285	0	0.201	0.017	0.012	0.009	1111.0
0.0	0.0	1	1	400.0	400.0	1	1	1	191.32454	56.203285	0	0.201	0.017	0.001	0.009	1111.0
0.0	0.0	1	1	400.0	400.0	1	1	1	191.32454	56.203285	0	0.201	0.016	0.031	0.009	1111.0
0.0	0.0	1	1	400.0	400.0	1	1	1	191.32454	56.203285	0	0.201	0.016	0.014	0.007	1111.0
0.0	0.0	1	1	400.0	400.0	1	1	1	191.32454	56.203285	0	0.201	0.015	-0.021	0.007	1111.0
0.0	0.0	1	1	400.0	400.0	1	1	1	191.32454	56.203285	0	0.201	0.014	-0.014	0.007	1111.0
0.0	0.0	1	1	400.0	400.0	1	1	1	191.32454	56.203285	0	0.201	0.014	0.006	0.006	1111.0
0.0	0.0	1	1	400.0	400.0	1	1	1	191.32454	56.203285	0	0.201	0.014	0.009	0.006	1111.0
0.0	0.0	1	1	400.0	400.0	1	1	1	191.32454	56.203285	0	0.201	0.014	0.049	0.005	1111.0
0.0	0.0	1	1	400.0	400.0	1	1	1	191.32454	56.203285	0	0.201	0.013	0.001	0.004	1111.0
0.0	0.0	1	1	400.0	400.0	1	1	1	191.32454	56.203285	0	0.201	0.012	-0.01	0.004	1111.0
0.0	0.0	1	1	400.0	400.0	1	1	1	191.32454	56.203285	0	0.201	0.011	0.005	0.003	1111.0
0.0	0.0	1	1	400.0	400.0	1	1	1	191.32454	56.203285	0	0.201	0.01	0.001	0.003	1111.0
0.0	0.0	1	1	400.0	400.0	1	1	1	191.32454	56.203285	0	0.201	0.008	-0.043	0.003	1111.0
0.0	0.0	1	1	400.0	400.0	1	1	1	191.32454	56.203285	0	0.201	0.007	-0.033	0.002	1111.0
0.0	0.0	1	1	400.0	400.0	1	1	1	191.32454	56.203285	0	0.201	0.006	0.235	0.002	1111.0
0.0	0.0	1	1	400.0	400.0	1	1	1	191.32454	56.203285	0	0.201	0.005	-0.002	0.002	1111.0
0.0	0.0	1	1	400.0	400.0	1	1	1	191.32454	56.203285	0	0.201	0.003	-0.254	0.002	1111.0
0.0	0.0	1	1	400.0	400.0	1	1	1	191.32454	56.203285	0	0.201	0.003	0.013	0.002	1111.0
0.0	0.0	1	1	400.0	400.0	1	1	1	191.32454	56.203285	0	0.201	0.003	0.006	0.001	1111.0
0.0	0.0	1	1	400.0	400.0	1	1	1	191.32454	56.203285	0	0.201	0.003	0.012	0.001	1111.0
0.0	0.0	1	1	400.0	400.0	1	1	1	191.32454	56.203285	0	0.201	0.003	-0.006	0.001	1111.0
0.0	0.0	1	1	400.0	400.0	1	1	1	191.32454	56.203285	0	0.201	0.003	-0.002	0.001	1111.0
0.0	0.0	1	1	400.0	400.0	1	1	1	191.32454	56.203285	0	0.201	0.003	0.02	0.001	1111.0
0.0	0.0	1	1	400.0	400.0	1	1	1	191.32454	56.203285	0	0.201	0.002	0.043	0.001	1111.0
0.0	0.0	1	1	400.0	400.0	1	1	1	191.32454	56.203285	0	0.201	0.001	-0.013	0.0	1111.0
0.0	0.0	1	1	400.0	400.0	1	1	1	191.32454	56.203285	0	0.201	0.0	-0.022	0.0	1111.0
0.0	0.0	1	1	400.0	400.0	1	1	1	191.32454	56.203285	0	0.201	-0.002	-0.312	0.0	1111.0
0.0	0.0	1	1	400.0	400.0	1	1	1	191.32454	56.203285	0	0.201	0.0	0.033	0.0	1111.0
0.0	0.0	1	1	400.0	400.0	1	1	1	191.32454	56.203285	0	0.201	-0.001	-0.035	0.0	1111.0
0.0	0.0	1	1	400.0	400.0	1	1	1	191.32454	56.203285	0	0.201	-0.001	-0.03	0.0	1111.0
0.0	0.0	1	1	400.0	400.0	1	1	1	191.32454	56.203285	0	0.201	-0.001	-0.041	0.0	1111.0
0.0	0.0	1	1	400.0	400.0	1	1	1	191.32454	56.203285	0	0.201	-0.001	-0.021	0.0	1111.0
0.0	0.0	1	1	400.0	400.0	1	1	1	191.32454	56.203285	0	0.201	-0.001	-0.067	0.0	1111.0
0.0	0.0	1	1	400.0	400.0	1	1	1	191.32454	56.203285	0	0.201	-0.001	-0.013	0.0	1111.0
0.0	0.0	1	1	400.0	400.0	1	1	1	191.32454	56.203285	0	0.201	0.0	0.013	0.0	1111.0
0.0	0.0	1	1	400.0	400.0	1	1	1	191.32454	56.203285	0	0.201	0.0	-0.006	0.0	1111.0
0.0	0.0	1	1	400.0	400.0	1	1	1	191.32454	56.203285	0	0.201	-0.001	-0.025	0.0	1111.0
0.0	0.0	1	1	400.0	400.0	1	1	1	191.32454	56.203285	0	0.201	0.0	0.031	0.0	1111.0
0.0	0.0	1	1	400.0	400.0	1	1	1	191.32454	56.203285	0	0.201	0.0	0.103	0.0	1111.0
0.0	0.0	1	1	400.0	400.0	1	1	1	191.32454	56.203285	0	0.201	-0.001	-0.013	0.0	1111.0
0.0	0.0	1	1	400.0	400.0	1	1	1	191.32454	56.203285	0	0.201	0.0	0.012	0.0	1111.0
0.0	0.0	1	1	400.0	400.0	1	1	1	191.32454	56.203285	0	0.201	0.0	-0.002	0.0	1111.0
0.0	0.0	1	1	400.0	400.0	1	1	1	191.32454	56.203285	0	0.201	0.0	0.017	0.0	1111.0
0.0	0.0	1	1	400.0	400.0	1	1	1	191.32454	56.203285	0	0.201	-0.001	-0.016	0.0	1111.0
0.0	0.0	1	1	400.0	400.0	1	1	1	191.32454	56.203285	0	0.201	-0.001	-0.028	0.0	1111.0
0.0	0.0	1	1	400.0	400.0	1	1	1	191.32454	56.203285	0	0.201	0.0	-0.006	0.0	1111.0
0.0	0.0	1	1	400.0	400.0	1	1	1	191.32454	56.203285	0	0.201	-0.001	-0.112	0.0	1111.0
0.0	0.0	1	1	400.0	400.0	1	1	1	191.32454	56.203285	0	0.201	0.0	0.001	0.0	1111.0
0.0	0.0	1	1	400.0	400.0	1	1	1	191.32454	56.203285	0	0.201	0.0	0.024	0.0	1111.0
0.0	0.0	1	1	400.0	400.0	1	1	1	191.32454	56.203285	0	0.201	0.0	0.013	0.0	1111.0
0.0	0.0	1	1	400.0	400.0	1	1	1	191.32454	56.203285	0	0.201	0.0	-0.001	0.0	1111.0
0.0	0.0	1	1	400.0	400.0	1	1	1	191.32454	56.203285	0	0.201	-0.001	-0.013	0.0	1111.0
0.0	0.0	1	1	400.0	400.0	1	1	1	191.32454	56.203285	0	0.201	-0.001	-0.089	0.0	1111.0
0.0	0.0	1	1	400.0	400.0	1	1	1	191.32454	56.203285	0	0.201	-0.001	-0.022	0.0	1111.0
0.0	0.0	1	1	400.0	400.0	1	1	1	191.32454	56.203285	0	0.201	-0.001	-0.021	0.0	1111.0
0.0	0.0	1	1	400.0	400.0	1	1	1	191.32454	56.203285	0	0.201	-0.001	-0.04	0.0	1111.0
0.0	0.0	1	1	400.0	400.0	1	1	1	191.32454	56.203285	0	0.201	0.0	0.032	0.0	1111.0
0.0	0.0	1	1	400.0	400.0	1	1	1	191.32454	56.203285	0	0.201	-0.001	-0.036	0.0	1111.0
0.0	0.0	1	1	400.0	400.0	1	1	1	191.32454	56.203285	0	0.201	-0.001	-0.019	0.0	1111.0
0.0	0.0	1	1	400.0	400.0	1	1	1	191.32454	56.203285	0	0.201	0.0	0.017	0.0	1111.0
0.0	0.0	1	1	400.0	400.0	1	1	1	191.32454	56.203285	0	0.201	0.0	0.059	0.0	1111.0
0.0	0.0	1	1	400.0	400.0	1	1	1	191.32454	56.203285	0	0.201	-0.001	-0.065	0.0	1111.0
0.0	0.0	1	1	400.0	400.0	1	1	1	191.32454	56.203285	0	0.201	0.0	-0.01	0.0	1111.0
0.0	0.0	1	1	400.0	400.0	1	1	1	191.32454	56.203285	0	0.201	0.0	0.001	0.0	1111.0
0.0	0.0	1	1	400.0	400.0	1	1	1	191.32454	56.203285	0	0.201	0.0	0.18	0.0	1111.0
0.0	0.0	1	1	400.0	400.0	1	1	1	191.32454	56.203285	0	0.201	0.0	0.001	0.0	1111.0
0.0	0.0	1	1	400.0	400.0	1	1	1	191.32454	56.203285	0	0.201	0.0	-0.002	0.0	1111.0
0.0	0.0	1	1	400.0	400.0	1	1	1	191.32454	56.203285	0	0.201	0.0	0.013	0.0	1111.0
0.0	0.0	1	1	400.0	400.0	1	1	1	191.32454	56.203285	0	0.201	-0.001	-0.037	0.0	1111.0
0.0	0.0	1	1	400.0	400.0	1	1	1	191.32454	56.203285	0	0.201	0.0	0.0	0.0	1111.0
0.0	0.0	1	1	400.0	400.0	1	1	1	191.32454	56.203285	0	0.201	-0.001	-0.025	0.0	1111.0
0.0	0.0	1	1	400.0	400.0	1	1	1	191.32454	56.203285	0	0.201	0.0	0.049	0.0	1111.0
0.0	0.0	1	1	400.0	400.0	1	1	1	191.32454	56.203285	0	0.201	-0.001	-0.017	0.0	1111.0
0.0	0.0	1	1	400.0	400.0	1	1	1	191.32454	56.203285	0	0.201	0.0	-0.005	0.0	1111.0
0.0	0.0	1	1	400.0	400.0	1	1	1	191.32454	56.203285	0	0.201	0.0	0.004	0.0	1111.0
0.0	0.0	1	1	400.0	400.0	1	1	1	191.32454	56.203285	0	0.201	0.0	0.005	0.0	1111.0
0.0	0.0	1	1	400.0	400.0	1	1	1	191.32454	56.203285	0	0.201	0.0	0.001	0.0	1111.0
0.0	0.0	1	1	400.0	400.0	1	1	1	191.32454	56.203285	0	0.201	-0.001	-0.017	0.0	1111.0
0.0	0.0	1	1	400.0	400.0	1	1	1	191.32454	56.203285	0	0.201	-0.001	-0.013	0.0	1111.0
0.0	0.0	1	1	400.0	400.0	1	1	1	191.32454	56.203285	0	0.201	-0.001	-0.021	0.0	1111.0
0.0	0.0	1	1	400.0	400.0	1	1	1	191.32454	56.203285	0	0.201	-0.001	-0.033	0.0	1111.0
0.0	0.0	1	1	400.0	400.0	1	1	1	191.32454	56.203285	0	0.201	0.0	-0.01	0.0	1111.0
0.0	0.0	1	1	400.0	400.0	1	1	1	191.32454	56.203285	0	0.201	0.0	0.016	0.0	1111.0
0.0	0.0	1	1	400.0	400.0	1	1	1	191.32454	56.203285	0	0.201	0.0	-0.006	0.0	1111.0
0.0	0.0	1	1	400.0	400.0	1	1	1	191.32454	56.203285	0	0.201	0.0	0.14	0.0	1111.0
0.0	0.0	1	1	400.0	400.0	1	1	1	191.32454	56.203285	0	0.201	0.0	0.051	0.0	1111.0
0.0	0.0	1	1	400.0	400.0	1	1	1	191.32454	56.203285	0	0.201	0.0	0.016	0.0	1111.0
0.0	0.0	1	1	400.0	400.0	1	1	1	191.32454	56.203285	0	0.201	0.0	0.0	0.0	1111.0
0.0	0.0	1	1	400.0	400.0	1	1	1	191.32454	56.203285	0	0.201	0.0	-0.002	0.0	1111.0
0.0	0.0	1	1	400.0	400.0	1	1	1	191.32454	56.203285	0	0.201	0.0	0.002	0.0	1111.0
0.0	0.0	1	1	400.0	400.0	1	1	1	191.32454	56.203285	0	0.201	-0.001	-0.032	0.0	1111.0
0.0	0.0	1	1	400.0	400.0	1	1	1	191.32454	56.203285	0	0.201	0.0	-0.001	0.0	1111.0
0.0	0.0	1	1	400.0	400.0	1	1	1	191.32454	56.203285	0	0.201	-0.001	-0.017	0.0	1111.0
0.0	0.0	1	1	400.0	400.0	1	1	1	191.32454	56.203285	0	0.201	0.0	0.017	0.0	1111.0
0.0	0.0	1	1	400.0	400.0	1	1	1	191.32454	56.203285	0	0.201	0.0	0.02	0.0	1111.0
0.0	0.0	1	1	400.0	400.0	1	1	1	191.32454	56.203285	0	0.201	-0.001	-0.025	0.0	1111.0
0.0	0.0	1	1	400.0	400.0	1	1	1	191.32454	56.203285	0	0.201	-0.001	-0.04	0.0	1111.0
0.0	0.0	1	1	400.0	400.0	1	1	1	191.32454	56.203285	0	0.201	-0.001	-0.124	0.0	1111.0
0.0	0.0	1	1	400.0	400.0	1	1	1	191.32454	56.203285	0	0.201	-0.001	-0.051	0.0	1111.0
0.0	0.0	1	1	400.0	400.0	1	1	1	191.32454	56.203285	0	0.201	-0.001	-0.021	0.0	1111.0
0.0	0.0	1	1	400.0	400.0	1	1	1	191.32454	56.203285	0	0.201	-0.001	-0.025	0.0	1111.0
0.0	0.0	1	1	400.0	400.0	1	1	1	191.32454	56.203285	0	0.201	0.0	0.008	0.0	1111.0
0.0	0.0	1	1	400.0	400.0	1	1	1	191.32454	56.203285	0	0.201	0.0	0.031	0.0	1111.0
0.0	0.0	1	1	400.0	400.0	1	1	1	191.32454	56.203285	0	0.201	-0.001	-0.017	0.0	1111.0
0.0	0.0	1	1	400.0	400.0	1	1	1	191.32454	56.203285	0	0.201	0.0	0.013	0.0	1111.0
0.0	0.0	1	1	400.0	400.0	1	1	1	191.32454	56.203285	0	0.201	0.0	0.016	0.0	1111.0
0.0	0.0	1	1	400.0	400.0	1	1	1	191.32454	56.203285	0	0.201	0.0	0.005	0.0	1111.0
0.0	0.0	1	1	400.0	400.0	1	1	1	191.32454	56.203285	0	0.201	-0.001	-0.032	0.0	1111.0
0.0	0.0	1	1	400.0	400.0	1	1	1	191.32454	56.203285	0	0.201	0.0	-0.01	0.0	1111.0
0.0	0.0	1	1	400.0	400.0	1	1	1	191.32454	56.203285	0	0.201	0.0	-0.009	0.0	1111.0
0.0	0.0	1	1	400.0	400.0	1	1	1	191.32454	56.203285	0	0.201	-0.001	-0.033	0.0	1111.0
0.0	0.0	1	1	400.0	400.0	1	1	1	191.32454	56.203285	0	0.201	0.0	0.131	0.0	1111.0
0.0	0.0	1	1	400.0	400.0	1	1	1	191.32454	56.203285	0	0.201	0.0	-0.006	0.0	1111.0
0.0	0.0	1	1	400.0	400.0	1	1	1	191.32454	56.203285	0	0.201	0.0	0.008	0.0	1111.0
0.0	0.0	1	1	400.0	400.0	1	1	1	191.32454	56.203285	0	0.201	0.0	0.008	0.0	1111.0
0.0	0.0	1	1	400.0	400.0	1	1	1	191.32454	56.203285	0	0.201	0.0	0.016	0.0	1111.0
0.0	0.0	1	1	400.0	400.0	1	1	1	191.32454	56.203285	0	0.201	0.0	-0.002	0.0	1111.0
0.0	0.0	1	1	400.0	400.0	1	1	1	191.32454	56.203285	0	0.201	0.0	-0.003	0.0	1111.0
0.0	0.0	1	1	400.0	400.0	1	1	1	191.32454	56.203285	0	0.201	0.0	0.036	0.0	1111.0
0.0	0.0	1	1	400.0	400.0	1	1	1	191.32454	56.203285	0	0.201	-0.001	-0.022	0.0	1111.0
0.0	0.0	1	1	400.0	400.0	1	1	1	191.32454	56.203285	0	0.201	-0.001	-0.036	0.0	1111.0
0.0	0.0	1	1	400.0	400.0	1	1	1	191.32454	56.203285	0	0.201	0.0	0.006	0.0	1111.0
0.0	0.0	1	1	400.0	400.0	1	1	1	191.32454	56.203285	0	0.201	0.0	0.074	0.0	1111.0
0.0	0.0	1	1	400.0	400.0	1	1	1	191.32454	56.203285	0	0.201	0.0	0.169	0.0	1111.0
0.0	0.0	1	1	400.0	400.0	1	1	1	191.32454	56.203285	0	0.201	0.0	0.015	0.0	1111.0
0.0	0.0	1	1	400.0	400.0	1	1	1	191.32454	56.203285	0	0.201	-0.001	-0.028	0.0	1111.0
0.0	0.0	1	1	400.0	400.0	1	1	1	191.32454	56.203285	0	0.201	0.0	0.033	0.0	1111.0
0.0	0.0	1	1	400.0	400.0	1	1	1	191.32454	56.203285	0	0.201	0.0	-0.002	0.0	1111.0
0.0	0.0	1	1	400.0	400.0	1	1	1	191.32454	56.203285	0	0.201	0.0	-0.005	0.0	1111.0
0.0	0.0	1	1	400.0	400.0	1	1	1	191.32454	56.203285	0	0.201	0.0	0.009	0.0	1111.0
0.0	0.0	1	1	400.0	400.0	1	1	1	191.32454	56.203285	0	0.201	-0.001	-0.028	0.0	1111.0
0.0	0.0	1	1	400.0	400.0	1	1	1	191.32454	56.203285	0	0.201	-0.001	-0.017	0.0	1111.0
0.0	0.0	1	1	400.0	400.0	1	1	1	191.32454	56.203285	0	0.201	0.0	0.013	0.0	1111.0
0.0	0.0	1	1	400.0	400.0	1	1	1	191.32454	56.203285	0	0.201	0.0	0.025	0.0	1111.0
0.0	0.0	1	1	400.0	400.0	1	1	1	191.32454	56.203285	0	0.201	0.0	0.02	0.0	1111.0
0.0	0.0	1	1	400.0	400.0	1	1	1	191.32454	56.203285	0	0.201	-0.001	-0.041	0.0	1111.0
0.0	0.0	1	1	400.0	400.0	1	1	1	191.32454	56.203285	0	0.201	-0.001	-0.029	0.0	1111.0
0.0	0.0	1	1	400.0	400.0	1	1	1	191.32454	56.203285	0	0.201	0.0	-0.006	0.0	1111.0
0.0	0.0	1	1	400.0	400.0	1	1	1	191.32454	56.203285	0	0.201	0.0	0.013	0.0	1111.0
0.0	0.0	1	1	400.0	400.0	1	1	1	191.32454	56.203285	0	0.201	0.0	0.009	0.0	1111.0
0.0	0.0	1	1	400.0	400.0	1	1	1	191.32454	56.203285	0	0.201	-0.001	-0.155	0.0	1111.0
0.0	0.0	1	1	400.0	400.0	1	1	1	191.32454	56.203285	0	0.201	-0.001	0.005	0.0	1111.0
0.0	0.0	1	1	400.0	400.0	1	1	1	191.32454	56.203285	0	0.201	-0.001	-0.013	0.0	1111.0
0.0	0.0	1	1	400.0	400.0	1	1	1	191.32454	56.203285	0	0.201	-0.001	-0.108	0.0	1111.0
0.0	0.0	1	1	400.0	400.0	1	1	1	191.32454	56.203285	0	0.201	0.0	0.016	0.0	1111.0
0.0	0.0	1	1	400.0	400.0	1	1	1	191.32454	56.203285	0	0.201	0.0	-0.009	0.0	1111.0
0.0	0.0	1	1	400.0	400.0	1	1	1	191.32454	56.203285	0	0.201	-0.001	-0.014	0.0	1111.0
0.0	0.0	1	1	400.0	400.0	1	1	1	191.32454	56.203285	0	0.201	0.0	0.013	0.0	1111.0
0.0	0.0	1	1	400.0	400.0	1	1	1	191.32454	56.203285	0	0.201	0.0	0.008	0.0	1111.0
0.0	0.0	1	1	400.0	400.0	1	1	1	191.32454	56.203285	0	0.201	-0.001	-0.013	0.0	1111.0
0.0	0.0	1	1	400.0	400.0	1	1	1	191.32454	56.203285	0	0.201	0.0	-0.004	0.0	1111.0
0.0	0.0	1	1	400.0	400.0	1	1	1	191.32454	56.203285	0	0.201	0.0	0.001	0.0	1111.0
0.0	0.0	1	1	400.0	400.0	1	1	1	191.32454	56.203285	0	0.201	-0.001	-0.014	0.0	1111.0
0.0	0.0	1	1	400.0	400.0	1	1	1	191.32454	56.203285	0	0.201	0.0	0.036	0.0	1111.0
0.0	0.0	1	1	400.0	400.0	1	1	1	191.32454	56.203285	0	0.201	0.0	0.004	0.0	1111.0
0.0	0.0	1	1	400.0	400.0	1	1	1	191.32454	56.203285	0	0.201	0.0	0.027	0.0	1111.0
0.0	0.0	1	1	400.0	400.0	1	1	1	191.32454	56.203285	0	0.201	0.0	0.014	0.0	1111.0
0.0	0.0	1	1	400.0	400.0	1	1	1	191.32454	56.203285	0	0.201	0.0	0.006	0.0	1111.0
0.0	0.0	1	1	400.0	400.0	1	1	1	191.32454	56.203285	0	0.201	0.0	0.012	0.0	1111.0
0.0	0.0	1	1	400.0	400.0	1	1	1	191.32454	56.203285	0	0.201	0.0	0.001	0.0	1111.0
0.0	0.0	1	1	400.0	400.0	1	1	1	191.32454	56.203285	0	0.201	0.0	0.013	0.0	1111.0
0.0	0.0	1	1	400.0	400.0	1	1	1	191.32454	56.203285	0	0.201	-0.001	-0.028	0.0	1111.0
0.0	0.0	1	1	400.0	400.0	1	1	1	191.32454	56.203285	0	0.201	0.0	0.001	0.0	1111.0
0.0	0.0	1	1	400.0	400.0	1	1	1	191.32454	56.203285	0	0.201	-0.001	-0.012	0.0	1111.0
0.0	0.0	1	1	400.0	400.0	1	1	1	191.32454	56.203285	0	0.201	0.0	0.036	0.0	1111.0
0.0	0.0	1	1	400.0	400.0	1	1	1	191.32454	56.203285	0	0.201	0.0	-0.003	0.0	1111.0
4180.487	300.99503	2	1	400.0	300.99503	1	2	1	191.32454	56.203285	1	0.201	0.0	0.005	0.0	1111.0
4180.487	300.99503	2	1	400.0	300.99503	0	2	1	191.32454	56.203285	1	0.201	0.0	0.003	0.0	1111.0
4180.487	300.99503	2	1	400.0	300.99503	0	2	1	191.32454	56.203285	1	0.201	0.0	-0.01	0.0	1111.0
4180.487	300.99503	2	1	400.0	300.99503	0	2	1	191.32454	56.203285	1	0.201	0.0	0.039	0.0	1111.0
4180.487	300.99503	2	1	400.0	300.99503	0	2	1	191.32454	56.203285	1	0.201	0.002	0.259	0.294	1111.0
4180.487	300.99503	2	1	400.0	300.99503	0	2	1	191.32454	56.203285	1	0.201	0.004	0.465	0.825	1111.0
4180.487	300.99503	2	1	400.0	300.99503	0	2	1	191.32454	56.203285	1	0.201	0.01	0.773	0.825	1111.0
4180.487	300.99503	2	1	400.0	300.99503	0	2	1	191.32454	56.203285	1	0.201	0.018	1.079	1.063	1111.0
4180.487	300.99503	2	1	400.0	300.99503	0	2	1	191.32454	56.203285	1	0.201	0.025	1.083	1.063	1111.0
4180.487	300.99503	2	1	400.0	300.99503	0	2	1	191.32454	56.203285	1	0.201	0.035	1.463	1.488	1111.0
4180.487	300.99503	2	1	400.0	300.99503	0	2	1	191.32454	56.203285	1	0.202	0.046	1.835	1.856	1111.0
4180.487	300.99503	2	1	400.0	300.99503	0	2	1	191.32454	56.203285	1	0.202	0.056	1.885	1.856	1111.0
4180.487	300.99503	2	1	400.0	300.99503	0	2	1	191.32454	56.203285	1	0.202	0.067	2.034	2.021	1111.0
4180.487	300.99503	2	1	400.0	300.99503	0	2	1	191.32454	56.203285	1	0.202	0.078	2.253	2.316	1111.0
4180.487	300.99503	2	1	400.0	300.99503	0	2	1	191.32454	56.203285	1	0.202	0.089	2.345	2.316	1111.0
4180.487	300.99503	2	1	400.0	300.99503	0	2	1	191.32454	56.203285	1	0.202	0.1	2.418	2.448	1111.0
4180.487	300.99503	2	1	400.0	300.99503	0	2	1	191.32454	56.203285	1	0.202	0.111	2.464	2.448	1111.0
4180.487	300.99503	2	1	400.0	300.99503	0	2	1	191.32454	56.203285	1	0.202	0.121	2.659	2.685	1111.0
4180.487	300.99503	2	1	400.0	300.99503	0	2	1	191.32454	56.203285	1	0.202	0.131	2.779	2.791	1111.0
4180.487	300.99503	2	1	400.0	300.99503	0	2	1	191.32454	56.203285	1	0.202	0.141	2.776	2.791	1111.0
4180.487	300.99503	2	1	400.0	300.99503	0	2	1	191.32454	56.203285	1	0.202	0.151	2.936	2.981	1111.0
4180.487	300.99503	2	1	400.0	300.99503	0	2	1	191.32454	56.203285	1	0.202	0.161	3.017	3.066	1111.0
4180.487	300.99503	2	1	400.0	300.99503	0	2	1	191.32454	56.203285	1	0.202	0.169	3.037	3.066	1111.0
4180.487	300.99503	2	1	400.0	300.99503	0	2	1	191.32454	56.203285	1	0.202	0.178	3.245	3.219	1111.0
4180.487	300.99503	2	1	400.0	300.99503	0	2	1	191.32454	56.203285	1	0.202	0.187	3.214	3.219	1111.0
4180.487	300.99503	2	1	400.0	300.99503	0	2	1	191.32454	56.203285	1	0.202	0.195	3.361	3.35	1111.0
4180.487	300.99503	2	1	400.0	300.99503	0	2	1	191.32454	56.203285	1	0.202	0.204	3.38	3.409	1111.0
4180.487	300.99503	2	1	400.0	300.99503	0	2	1	191.32454	56.203285	1	0.202	0.212	3.583	3.409	1111.0
4180.487	300.99503	2	1	400.0	300.99503	0	2	1	191.32454	56.203285	1	0.202	0.22	3.542	3.515	1111.0
4180.487	300.99503	2	1	400.0	300.99503	0	2	1	191.32454	56.203285	1	0.202	0.227	3.595	3.562	1111.0
4180.487	300.99503	2	1	400.0	300.99503	0	2	1	191.32454	56.203285	1	0.202	0.233	3.547	3.562	1111.0
4180.487	300.99503	2	1	400.0	300.99503	0	2	1	191.32454	56.203285	1	0.202	0.241	3.659	3.648	1111.0
4180.487	300.99503	2	1	400.0	300.99503	0	2	1	191.32454	56.203285	1	0.202	0.247	3.655	3.648	1111.0
4180.487	300.99503	2	1	400.0	300.99503	0	2	1	191.32454	56.203285	1	0.202	0.252	3.616	3.685	1111.0
4180.487	300.99503	2	1	400.0	300.99503	0	2	1	191.32454	56.203285	1	0.202	0.259	3.786	3.753	1111.0
4180.487	300.99503	2	1	400.0	300.99503	0	2	1	191.32454	56.203285	1	0.202	0.264	3.7	3.753	1111.0
4180.487	300.99503	2	1	400.0	300.99503	0	2	1	191.32454	56.203285	1	0.202	0.268	3.811	3.812	1111.0
4180.487	300.99503	2	1	400.0	300.99503	0	2	1	191.32454	56.203285	1	0.202	0.272	3.811	3.838	1111.0
4180.487	300.99503	2	1	400.0	300.99503	0	2	1	191.32454	56.203285	1	0.202	0.277	3.865	3.838	1111.0
4180.487	300.99503	2	1	400.0	300.99503	0	2	1	191.32454	56.203285	1	0.202	0.282	3.672	3.887	1111.0
4180.487	300.99503	2	1	400.0	300.99503	0	2	1	191.32454	56.203285	1	0.202	0.284	3.86	3.908	1111.0
4180.487	300.99503	2	1	400.0	300.99503	0	2	1	191.32454	56.203285	1	0.202	0.288	3.896	3.908	1111.0
4180.487	300.99503	2	1	400.0	300.99503	0	2	1	191.32454	56.203285	1	0.202	0.292	3.921	3.946	1111.0
4180.487	300.99503	2	1	400.0	300.99503	0	2	1	191.32454	56.203285	1	0.202	0.296	3.928	3.946	1111.0
4180.487	300.99503	2	1	400.0	300.99503	0	2	1	191.32454	56.203285	1	0.202	0.3	3.959	3.963	1111.0
4180.487	300.99503	2	1	400.0	300.99503	0	2	1	191.32454	56.203285	1	0.202	0.303	4.027	3.992	1111.0
4180.487	300.99503	2	1	400.0	300.99503	0	2	1	191.32454	56.203285	1	0.203	0.305	3.959	3.992	1111.0
4180.487	300.99503	2	1	400.0	300.99503	0	2	1	191.32454	56.203285	1	0.203	0.308	4.027	4.018	1111.0
4180.487	300.99503	2	1	400.0	300.99503	0	2	1	191.32454	56.203285	1	0.203	0.31	4.051	4.03	1111.0
4180.487	300.99503	2	1	400.0	300.99503	0	2	1	191.32454	56.203285	1	0.203	0.312	4.084	4.03	1111.0
4180.487	300.99503	2	1	400.0	300.99503	0	2	1	191.32454	56.203285	1	0.203	0.315	4.123	4.051	1111.0
4180.487	300.99503	2	1	400.0	300.99503	0	2	1	191.32454	56.203285	1	0.203	0.317	4.095	4.051	1111.0
4180.487	300.99503	2	1	400.0	300.99503	0	2	1	191.32454	56.203285	1	0.203	0.319	4.086	4.06	1111.0
4180.487	300.99503	2	1	400.0	300.99503	0	2	1	191.32454	56.203285	1	0.203	0.321	4.066	4.077	1111.0
4180.487	300.99503	2	1	400.0	300.99503	0	2	1	191.32454	56.203285	1	0.203	0.321	4.088	4.077	1111.0
4180.487	300.99503	2	1	400.0	300.99503	0	2	1	191.32454	56.203285	1	0.203	0.321	4.079	4.086	1111.0
4180.487	300.99503	2	1	400.0	300.99503	0	2	1	191.32454	56.203285	1	0.203	0.321	4.096	4.086	1111.0
4180.487	300.99503	2	1	400.0	300.99503	0	2	1	191.32454	56.203285	1	0.203	0.322	4.172	4.098	1111.0
4180.487	300.99503	2	1	400.0	300.99503	0	2	1	191.32454	56.203285	1	0.203	0.322	4.099	4.11	1111.0
4180.487	300.99503	2	1	400.0	300.99503	0	2	1	191.32454	56.203285	1	0.203	0.324	4.09	4.11	1111.0
4180.487	300.99503	2	1	400.0	300.99503	0	2	1	191.32454	56.203285	1	0.203	0.324	4.234	4.115	1111.0
4180.487	300.99503	2	1	400.0	300.99503	0	2	1	191.32454	56.203285	1	0.203	0.326	4.133	4.126	1111.0
4180.487	300.99503	2	1	400.0	300.99503	0	2	1	191.32454	56.203285	1	0.203	0.328	4.15	4.126	1111.0
4180.487	300.99503	2	1	400.0	300.99503	0	2	1	191.32454	56.203285	1	0.203	0.33	4.135	4.129	1111.0
4180.487	300.99503	2	1	400.0	300.99503	0	2	1	191.32454	56.203285	1	0.203	0.332	4.229	4.137	1111.0
4180.487	300.99503	2	1	400.0	300.99503	0	2	1	191.32454	56.203285	1	0.203	0.334	4.16	4.137	1111.0
4180.487	300.99503	2	1	400.0	300.99503	0	2	1	191.32454	56.203285	1	0.203	0.335	4.113	4.141	1111.0
4180.487	300.99503	2	1	400.0	300.99503	0	2	1	191.32454	56.203285	1	0.203	0.336	4.137	4.141	1111.0
4180.487	300.99503	2	1	400.0	300.99503	0	2	1	191.32454	56.203285	1	0.203	0.338	4.252	4.146	1111.0
4180.487	300.99503	2	1	400.0	300.99503	0	2	1	191.32454	56.203285	1	0.203	0.34	4.128	4.149	1111.0
4180.487	300.99503	2	1	400.0	300.99503	0	2	1	191.32454	56.203285	1	0.203	0.341	4.181	4.149	1111.0
4180.487	300.99503	2	1	400.0	300.99503	0	2	1	191.32454	56.203285	1	0.203	0.341	4.159	4.154	1111.0
4180.487	300.99503	2	1	400.0	300.99503	0	2	1	191.32454	56.203285	1	0.203	0.341	4.12	4.159	1111.0
4180.487	300.99503	2	1	400.0	300.99503	0	2	1	191.32454	56.203285	1	0.203	0.341	4.18	4.159	1111.0
4180.487	300.99503	2	1	400.0	300.99503	0	2	1	191.32454	56.203285	1	0.203	0.341	4.153	4.161	1111.0
4180.487	300.99503	2	1	400.0	300.99503	0	2	1	191.32454	56.203285	1	0.203	0.341	4.145	4.161	1111.0
4180.487	300.99503	2	1	400.0	300.99503	0	2	1	191.32454	56.203285	1	0.203	0.341	4.113	4.164	1111.0
4180.487	300.99503	2	1	400.0	300.99503	0	2	1	191.32454	56.203285	1	0.203	0.341	4.163	4.166	1111.0
4180.487	300.99503	2	1	400.0	300.99503	0	2	1	191.32454	56.203285	1	0.203	0.341	4.154	4.166	1111.0
4180.487	300.99503	2	1	400.0	300.99503	1	2	1	191.32454	56.203285	1	0.203	0.341	4.16	4.167	1111.0
4180.487	300.99503	2	1	400.0	300.99503	1	2	1	191.32454	56.203285	1	0.203	0.341	4.16	4.167	1111.0
4180.487	300.99503	2	1	400.0	300.99503	1	2	1	191.32454	56.203285	1	0.203	0.341	4.219	4.169	1111.0
4180.487	300.99503	2	1	400.0	300.99503	1	2	1	191.32454	56.203285	1	0.203	0.341	4.205	4.171	1111.0
4180.487	300.99503	2	1	400.0	300.99503	1	2	1	191.32454	56.203285	1	0.203	0.341	4.217	4.171	1111.0
4180.487	300.99503	2	1	400.0	300.99503	1	2	1	191.32454	56.203285	1	0.203	0.341	4.136	4.172	1111.0
4180.487	300.99503	2	1	400.0	300.99503	1	2	1	191.32454	56.203285	1	0.203	0.34	4.094	4.173	1111.0
4180.487	300.99503	2	1	400.0	300.99503	1	2	1	191.32454	56.203285	1	0.203	0.341	4.146	4.173	1111.0
4180.487	300.99503	2	1	400.0	300.99503	1	2	1	191.32454	56.203285	1	0.203	0.341	4.188	4.174	1111.0
4180.487	300.99503	2	1	400.0	300.99503	1	2	1	191.32454	56.203285	1	0.203	0.341	4.171	4.176	1111.0
4180.487	300.99503	2	1	400.0	300.99503	1	2	1	191.32454	56.203285	1	0.203	0.341	4.195	4.176	1111.0
4180.487	300.99503	2	1	400.0	300.99503	1	2	1	191.32454	56.203285	1	0.203	0.341	4.233	4.177	1111.0
4180.487	300.99503	2	1	400.0	300.99503	1	2	1	191.32454	56.203285	1	0.203	0.341	4.157	4.177	1111.0
4180.487	300.99503	2	1	400.0	300.99503	1	2	1	191.32454	56.203285	1	0.203	0.341	4.182	4.177	1111.0
4180.487	300.99503	2	1	400.0	300.99503	1	2	1	191.32454	56.203285	1	0.203	0.34	4.096	4.179	1111.0
4180.487	300.99503	2	1	400.0	300.99503	1	2	1	191.32454	56.203285	1	0.203	0.341	4.159	4.179	1111.0
4180.487	300.99503	2	1	400.0	300.99503	1	2	1	191.32454	56.203285	1	0.203	0.341	4.168	4.18	1111.0
4180.487	300.99503	2	1	400.0	300.99503	1	2	1	191.32454	56.203285	1	0.203	0.341	4.194	4.18	1111.0
4180.487	300.99503	2	1	400.0	300.99503	1	2	1	191.32454	56.203285	1	0.203	0.341	4.136	4.18	1111.0
4180.487	300.99503	2	1	400.0	300.99503	1	2	1	191.32454	56.203285	1	0.203	0.341	4.123	4.181	1111.0
4180.487	300.99503	2	1	400.0	300.99503	1	2	1	191.32454	56.203285	1	0.203	0.341	4.269	4.181	1111.0
4180.487	300.99503	2	1	400.0	300.99503	1	2	1	191.32454	56.203285	1	0.203	0.34	4.102	4.181	1111.0
4180.487	300.99503	2	1	400.0	300.99503	1	2	1	191.32454	56.203285	1	0.203	0.339	3.837	4.182	1111.0
4180.487	300.99503	2	1	400.0	300.99503	1	2	1	191.32454	56.203285	1	0.203	0.341	4.248	4.182	1111.0
4180.487	300.99503	2	1	400.0	300.99503	1	2	1	191.32454	56.203285	1	0.203	0.341	4.16	4.182	1111.0
4180.487	300.99503	2	1	400.0	300.99503	1	2	1	191.32454	56.203285	1	0.203	0.342	4.486	4.183	1111.0
4180.487	300.99503	2	1	400.0	300.99503	1	2	1	191.32454	56.203285	1	0.203	0.342	4.213	4.183	1111.0
4180.487	300.99503	2	1	400.0	300.99503	1	2	1	191.32454	56.203285	1	0.203	0.341	4.177	4.183	1111.0
4180.487	300.99503	2	1	400.0	300.99503	1	2	1	191.32454	56.203285	1	0.203	0.341	4.159	4.183	1111.0
4180.487	300.99503	2	1	400.0	300.99503	1	2	1	191.32454	56.203285	1	0.203	0.341	4.222	4.183	1111.0
4180.487	300.99503	2	1	400.0	300.99503	1	2	1	191.32454	56.203285	1	0.203	0.34	4.087	4.183	1111.0
4180.487	300.99503	2	1	400.0	300.99503	1	2	1	191.32454	56.203285	1	0.203	0.341	4.202	4.183	1111.0
4180.487	300.99503	2	1	400.0	300.99503	1	2	1	191.32454	56.203285	1	0.203	0.341	4.266	4.184	1111.0
4180.487	300.99503	2	1	400.0	300.99503	1	2	1	191.32454	56.203285	1	0.203	0.341	4.162	4.184	1111.0
4180.487	300.99503	2	1	400.0	300.99503	1	2	1	191.32454	56.203285	1	0.203	0.341	4.152	4.184	1111.0
4180.487	300.99503	2	1	400.0	300.99503	1	2	1	191.32454	56.203285	1	0.203	0.341	4.268	4.184	1111.0
4180.487	300.99503	2	1	400.0	300.99503	1	2	1	191.32454	56.203285	1	0.203	0.341	4.211	4.184	1111.0
4180.487	300.99503	2	1	400.0	300.99503	1	2	1	191.32454	56.203285	1	0.203	0.341	4.164	4.184	1111.0
4180.487	300.99503	2	1	400.0	300.99503	1	2	1	191.32454	56.203285	1	0.203	0.341	4.157	4.184	1111.0
4180.487	300.99503	2	1	400.0	300.99503	1	2	1	191.32454	56.203285	1	0.203	0.341	4.183	4.184	1111.0
4180.487	300.99503	2	1	400.0	300.99503	1	2	1	191.32454	56.203285	1	0.203	0.341	4.175	4.184	1111.0
4180.487	300.99503	2	1	400.0	300.99503	1	2	1	191.32454	56.203285	1	0.203	0.341	4.277	4.185	1111.0
4180.487	300.99503	2	1	400.0	300.99503	1	2	1	191.32454	56.203285	1	0.203	0.341	4.194	4.185	1111.0
4180.487	300.99503	2	1	400.0	300.99503	1	2	1	191.32454	56.203285	1	0.203	0.341	4.161	4.185	1111.0
4180.487	300.99503	2	1	400.0	300.99503	1	2	1	191.32454	56.203285	1	0.203	0.341	4.227	4.185	1111.0
4180.487	300.99503	2	1	400.0	300.99503	1	2	1	191.32454	56.203285	1	0.203	0.341	4.141	4.185	1111.0
4180.487	300.99503	2	1	400.0	300.99503	1	2	1	191.32454	56.203285	1	0.203	0.341	4.181	4.185	1111.0
4180.487	300.99503	2	1	400.0	300.99503	1	2	1	191.32454	56.203285	1	0.203	0.341	4.242	4.185	1111.0
4180.487	300.99503	2	1	400.0	300.99503	1	2	1	191.32454	56.203285	1	0.203	0.341	4.174	4.185	1111.0
4180.487	300.99503	2	1	400.0	300.99503	1	2	1	191.32454	56.203285	1	0.203	0.341	4.166	4.185	1111.0
4180.487	300.99503	2	1	400.0	300.99503	1	2	1	191.32454	56.203285	1	0.203	0.341	4.22	4.185	1111.0
4180.487	300.99503	2	1	400.0	300.99503	1	2	1	191.32454	56.203285	1	0.203	0.34	4.082	4.185	1111.0
4180.487	300.99503	2	1	400.0	300.99503	1	2	1	191.32454	56.203285	1	0.203	0.341	4.162	4.185	1111.0
4180.487	300.99503	2	1	400.0	300.99503	1	2	1	191.32454	56.203285	1	0.203	0.341	4.208	4.185	1111.0
4180.487	300.99503	2	1	400.0	300.99503	1	2	1	191.32454	56.203285	1	0.203	0.341	4.201	4.185	1111.0
4180.487	300.99503	2	1	400.0	300.99503	1	2	1	191.32454	56.203285	1	0.203	0.341	4.199	4.185	1111.0
4180.487	300.99503	2	1	400.0	300.99503	1	2	1	191.32454	56.203285	1	0.203	0.341	4.227	4.185	1111.0
4180.487	300.99503	2	1	400.0	300.99503	1	2	1	191.32454	56.203285	1	0.203	0.341	4.145	4.185	1111.0
4180.487	300.99503	2	1	400.0	300.99503	1	2	1	191.32454	56.203285	1	0.203	0.341	4.23	4.185	1111.0
4180.487	300.99503	2	1	400.0	300.99503	1	2	1	191.32454	56.203285	1	0.203	0.341	4.204	4.185	1111.0
4180.487	300.99503	2	1	400.0	300.99503	1	2	1	191.32454	56.203285	1	0.203	0.341	4.132	4.185	1111.0
4180.487	300.99503	2	1	400.0	300.99503	1	2	1	191.32454	56.203285	1	0.203	0.341	4.194	4.185	1111.0
4180.487	300.99503	2	1	400.0	300.99503	1	2	1	191.32454	56.203285	1	0.203	0.341	4.171	4.185	1111.0
4180.487	300.99503	2	1	400.0	300.99503	1	2	1	191.32454	56.203285	1	0.203	0.341	4.188	4.185	1111.0
4180.487	300.99503	2	1	400.0	300.99503	1	2	1	191.32454	56.203285	1	0.203	0.341	4.127	4.185	1111.0
4180.487	300.99503	2	1	400.0	300.99503	1	2	1	191.32454	56.203285	1	0.203	0.341	4.212	4.185	1111.0
4180.487	300.99503	2	1	400.0	300.99503	1	2	1	191.32454	56.203285	1	0.203	0.341	4.139	4.185	1111.0
4180.487	300.99503	2	1	400.0	300.99503	1	2	1	191.32454	56.203285	1	0.203	0.341	4.196	4.185	1111.0
4180.487	300.99503	2	1	400.0	300.99503	1	2	1	191.32454	56.203285	1	0.203	0.341	4.178	4.185	1111.0
4180.487	300.99503	2	1	400.0	300.99503	1	2	1	191.32454	56.203285	1	0.203	0.341	4.176	4.185	1111.0
4180.487	300.99503	2	1	400.0	300.99503	1	2	1	191.32454	56.203285	1	0.203	0.341	4.165	4.185	1111.0
4180.487	300.99503	2	1	400.0	300.99503	1	2	1	191.32454	56.203285	1	0.203	0.341	4.219	4.185	1111.0
4180.487	300.99503	2	1	400.0	300.99503	1	2	1	191.32454	56.203285	1	0.203	0.341	4.218	4.185	1111.0
4180.487	300.99503	2	1	400.0	300.99503	1	2	1	191.32454	56.203285	1	0.203	0.341	4.253	4.185	1111.0
4180.487	300.99503	2	1	400.0	300.99503	1	2	1	191.32454	56.203285	1	0.203	0.341	4.2	4.185	1111.0
4180.487	300.99503	2	1	400.0	300.99503	1	2	1	191.32454	56.203285	1	0.203	0.341	4.167	4.185	1111.0
4180.487	300.99503	2	1	400.0	300.99503	1	2	1	191.32454	56.203285	1	0.203	0.341	4.171	4.185	1111.0
4180.487	300.99503	2	1	400.0	300.99503	1	2	1	191.32454	56.203285	1	0.203	0.341	4.157	4.185	1111.0
4180.487	300.99503	2	1	400.0	300.99503	1	2	1	191.32454	56.203285	1	0.203	0.341	4.166	4.185	1111.0
4180.487	300.99503	2	1	400.0	300.99503	1	2	1	191.32454	56.203285	1	0.203	0.341	4.339	4.185	1111.0
4180.487	300.99503	2	1	400.0	300.99503	1	2	1	191.32454	56.203285	1	0.203	0.341	4.159	4.185	1111.0
4180.487	300.99503	2	1	400.0	300.99503	1	2	1	191.32454	56.203285	1	0.203	0.341	4.2	4.185	1111.0
4180.487	300.99503	2	1	400.0	300.99503	1	2	1	191.32454	56.203285	1	0.203	0.34	4.083	4.185	1111.0
4180.487	300.99503	2	1	400.0	300.99503	1	2	1	191.32454	56.203285	1	0.203	0.341	4.19	4.185	1111.0
4180.487	300.99503	2	1	400.0	300.99503	1	2	1	191.32454	56.203285	1	0.203	0.341	4.191	4.185	1111.0
4180.487	300.99503	2	1	400.0	300.99503	1	2	1	191.32454	56.203285	1	0.203	0.342	4.378	4.185	1111.0
4180.487	300.99503	2	1	400.0	300.99503	1	2	1	191.32454	56.203285	1	0.203	0.342	4.192	4.185	1111.0
4180.487	300.99503	2	1	400.0	300.99503	1	2	1	191.32454	56.203285	1	0.203	0.342	4.147	4.185	1111.0
4180.487	300.99503	2	1	400.0	300.99503	1	2	1	191.32454	56.203285	1	0.203	0.342	4.244	4.185	1111.0
4180.487	300.99503	2	1	400.0	300.99503	1	2	1	191.32454	56.203285	1	0.203	0.342	4.174	4.185	1111.0
4180.487	300.99503	2	1	400.0	300.99503	1	2	1	191.32454	56.203285	1	0.203	0.342	4.228	4.185	1111.0
4180.487	300.99503	2	1	400.0	300.99503	1	2	1	191.32454	56.203285	1	0.203	0.341	4.159	4.185	1111.0
4180.487	300.99503	2	1	400.0	300.99503	1	2	1	191.32454	56.203285	1	0.203	0.341	4.149	4.185	1111.0
4180.487	300.99503	2	1	400.0	300.99503	1	2	1	191.32454	56.203285	1	0.203	0.341	4.203	4.185	1111.0
4180.487	300.99503	2	1	400.0	300.99503	1	2	1	191.32454	56.203285	1	0.203	0.341	4.226	4.185	1111.0
4180.487	300.99503	2	1	400.0	300.99503	1	2	1	191.32454	56.203285	1	0.203	0.341	4.196	4.185	1111.0
4180.487	300.99503	2	1	400.0	300.99503	1	2	1	191.32454	56.203285	1	0.203	0.341	4.191	4.185	1111.0
4180.487	300.99503	2	1	400.0	300.99503	1	2	1	191.32454	56.203285	1	0.203	0.341	4.154	4.185	1111.0
4180.487	300.99503	2	1	400.0	300.99503	1	2	1	191.32454	56.203285	1	0.203	0.341	4.173	4.185	1111.0
4180.487	300.99503	2	1	400.0	300.99503	1	2	1	191.32454	56.203285	1	0.203	0.341	4.148	4.185	1111.0
4180.487	300.99503	2	1	400.0	300.99503	1	2	1	191.32454	56.203285	1	0.203	0.341	4.204	4.185	1111.0
4180.487	300.99503	2	1	400.0	300.99503	1	2	1	191.32454	56.203285	1	0.203	0.341	4.208	4.185	1111.0
4180.487	300.99503	2	1	400.0	300.99503	1	2	1	191.32454	56.203285	1	0.203	0.341	4.191	4.185	1111.0
4180.487	300.99503	2	1	400.0	300.99503	1	2	1	191.32454	56.203285	1	0.203	0.341	4.214	4.185	1111.0
4180.487	300.99503	2	1	400.0	300.99503	1	2	1	191.32454	56.203285	1	0.203	0.341	4.225	4.185	1111.0
4180.487	300.99503	2	1	400.0	300.99503	1	2	1	191.32454	56.203285	1	0.203	0.341	4.189	4.185	1111.0
4180.487	300.99503	2	1	400.0	300.99503	1	2	1	191.32454	56.203285	1	0.203	0.341	4.24	4.185	1111.0
4180.487	300.99503	2	1	400.0	300.99503	1	2	1	191.32454	56.203285	1	0.203	0.341	4.14	4.185	1111.0
4180.487	300.99503	2	1	400.0	300.99503	1	2	1	191.32454	56.203285	1	0.203	0.341	4.206	4.185	1111.0
4180.487	300.99503	2	1	400.0	300.99503	1	2	1	191.32454	56.203285	1	0.203	0.341	4.148	4.185	1111.0
4180.487	300.99503	2	1	400.0	300.99503	1	2	1	191.32454	56.203285	1	0.203	0.34	3.997	4.185	1111.0
4180.487	300.99503	2	1	400.0	300.99503	1	2	1	191.32454	56.203285	1	0.203	0.341	4.182	4.185	1111.0
4180.487	300.99503	2	1	400.0	300.99503	1	2	1	191.32454	56.203285	1	0.203	0.341	4.182	4.185	1111.0
4180.487	300.99503	2	1	400.0	300.99503	1	2	1	191.32454	56.203285	1	0.203	0.341	4.182	4.185	1111.0
4180.487	300.99503	2	1	400.0	300.99503	1	2	1	191.32454	56.203285	1	0.203	0.341	4.174	4.185	1111.0
4180.487	300.99503	2	1	400.0	300.99503	1	2	1	191.32454	56.203285	1	0.203	0.341	4.198	4.185	1111.0
4180.487	300.99503	2	1	400.0	300.99503	1	2	1	191.32454	56.203285	1	0.203	0.341	4.159	4.185	1111.0
4180.487	300.99503	2	1	400.0	300.99503	1	2	1	191.32454	56.203285	1	0.203	0.341	4.197	4.185	1111.0
4180.487	300.99503	2	1	400.0	300.99503	1	2	1	191.32454	56.203285	1	0.203	0.341	4.195	4.185	1111.0
4180.487	300.99503	2	1	400.0	300.99503	1	2	1	191.32454	56.203285	1	0.203	0.341	4.197	4.185	1111.0
4180.487	300.99503	2	1	400.0	300.99503	1	2	1	191.32454	56.203285	1	0.203	0.341	4.198	4.185	1111.0
4180.487	300.99503	2	1	400.0	300.99503	1	2	1	191.32454	56.203285	1	0.203	0.341	4.178	4.185	1111.0
4180.487	300.99503	2	1	400.0	300.99503	1	2	1	191.32454	56.203285	1	0.203	0.341	4.182	4.185	1111.0
4180.487	300.99503	2	1	400.0	300.99503	1	2	1	191.32454	56.203285	1	0.203	0.341	4.157	4.185	1111.0
4180.487	300.99503	2	1	400.0	300.99503	1	2	1	191.32454	56.203285	1	0.203	0.341	4.149	4.185	1111.0
4180.487	300.99503	2	1	400.0	300.99503	1	2	1	191.32454	56.203285	1	0.203	0.341	4.163	4.185	1111.0
4180.487	300.99503	2	1	400.0	300.99503	1	2	1	191.32454	56.203285	1	0.203	0.341	4.198	4.185	1111.0
4180.487	300.99503	2	1	400.0	300.99503	1	2	1	191.32454	56.203285	1	0.203	0.341	4.183	4.185	1111.0
4180.487	300.99503	2	1	400.0	300.99503	1	2	1	191.32454	56.203285	1	0.203	0.341	4.117	4.185	1111.0
4180.487	300.99503	2	1	400.0	300.99503	1	2	1	191.32454	56.203285	1	0.203	0.341	4.152	4.185	1111.0
4180.487	300.99503	2	1	400.0	300.99503	1	2	1	191.32454	56.203285	1	0.203	0.341	4.178	4.185	1111.0
4180.487	300.99503	2	1	400.0	300.99503	1	2	1	191.32454	56.203285	1	0.203	0.341	4.241	4.185	1111.0
4180.487	300.99503	2	1	400.0	300.99503	1	2	1	191.32454	56.203285	1	0.203	0.341	4.213	4.185	1111.0
4180.487	300.99503	2	1	400.0	300.99503	1	2	1	191.32454	56.203285	1	0.203	0.341	4.208	4.185	1111.0
4180.487	300.99503	2	1	400.0	300.99503	1	2	1	191.32454	56.203285	1	0.203	0.341	4.21	4.185	1111.0
4180.487	300.99503	2	1	400.0	300.99503	1	2	1	191.32454	56.203285	1	0.203	0.341	4.204	4.185	1111.0
4180.487	300.99503	2	1	400.0	300.99503	1	2	1	191.32454	56.203285	1	0.203	0.342	4.377	4.185	1111.0
4180.487	300.99503	2	1	400.0	300.99503	1	2	1	191.32454	56.203285	1	0.203	0.342	4.173	4.185	1111.0
4180.487	300.99503	2	1	400.0	300.99503	1	2	1	191.32454	56.203285	1	0.203	0.342	4.209	4.185	1111.0
4180.487	300.99503	2	1	400.0	300.99503	1	2	1	191.32454	56.203285	1	0.203	0.342	4.157	4.185	1111.0
4180.487	300.99503	2	1	400.0	300.99503	1	2	1	191.32454	56.203285	1	0.203	0.342	4.209	4.185	1111.0
4180.487	300.99503	2	1	400.0	300.99503	1	2	1	191.32454	56.203285	1	0.203	0.341	4.047	4.185	1111.0
4180.487	300.99503	2	1	400.0	300.99503	1	2	1	191.32454	56.203285	1	0.203	0.341	4.171	4.185	1111.0
4180.487	300.99503	2	1	400.0	300.99503	1	2	1	191.32454	56.203285	1	0.203	0.341	4.124	4.185	1111.0
4180.487	300.99503	2	1	400.0	300.99503	1	2	1	191.32454	56.203285	1	0.203	0.341	4.186	4.185	1111.0
4180.487	300.99503	2	1	400.0	300.99503	1	2	1	191.32454	56.203285	1	0.203	0.341	4.189	4.185	1111.0
4180.487	300.99503	2	1	400.0	300.99503	1	2	1	191.32454	56.203285	1	0.203	0.341	4.154	4.185	1111.0
4180.487	300.99503	2	1	400.0	300.99503	1	2	1	191.32454	56.203285	1	0.203	0.341	4.187	4.185	1111.0
4180.487	300.99503	2	1	400.0	300.99503	1	2	1	191.32454	56.203285	1	0.203	0.341	4.198	4.185	1111.0
4180.487	300.99503	2	1	400.0	300.99503	1	2	1	191.32454	56.203285	1	0.203	0.341	4.139	4.185	1111.0
4180.487	300.99503	2	1	400.0	300.99503	1	2	1	191.32454	56.203285	1	0.203	0.341	4.212	4.185	1111.0
4180.487	300.99503	2	1	400.0	300.99503	1	2	1	191.32454	56.203285	1	0.203	0.341	4.326	4.185	1111.0
4180.487	300.99503	2	1	400.0	300.99503	1	2	1	191.32454	56.203285	1	0.203	0.341	4.187	4.185	1111.0
4180.487	300.99503	2	1	400.0	300.99503	1	2	1	191.32454	56.203285	1	0.203	0.341	4.186	4.185	1111.0
4180.487	300.99503	2	1	400.0	300.99503	1	2	1	191.32454	56.203285	1	0.203	0.34	4.073	4.185	1111.0
4180.487	300.99503	2	1	400.0	300.99503	1	2	1	191.32454	56.203285	1	0.203	0.341	4.183	4.185	1111.0
4180.487	300.99503	2	1	400.0	300.99503	1	2	1	191.32454	56.203285	1	0.203	0.341	4.152	4.185	1111.0
4180.487	300.99503	2	1	400.0	300.99503	1	2	1	191.32454	56.203285	1	0.203	0.341	4.163	4.185	1111.0
4180.487	300.99503	2	1	400.0	300.99503	1	2	1	191.32454	56.203285	1	0.203	0.341	4.204	4.185	1111.0
4180.487	300.99503	2	1	400.0	300.99503	1	2	1	191.32454	56.203285	1	0.203	0.341	4.164	4.185	1111.0
4180.487	300.99503	2	1	400.0	300.99503	1	2	1	191.32454	56.203285	1	0.203	0.341	4.241	4.185	1111.0
4180.487	300.99503	2	1	400.0	300.99503	1	2	1	191.32454	56.203285	1	0.203	0.341	4.172	4.185	1111.0
4180.487	300.99503	2	1	400.0	300.99503	1	2	1	191.32454	56.203285	1	0.203	0.341	4.212	4.185	1111.0
4180.487	300.99503	2	1	400.0	300.99503	1	2	1	191.32454	56.203285	1	0.203	0.341	4.239	4.185	1111.0
4180.487	300.99503	2	1	400.0	300.99503	1	2	1	191.32454	56.203285	1	0.203	0.341	4.198	4.185	1111.0
4180.487	300.99503	2	1	400.0	300.99503	1	2	1	191.32454	56.203285	1	0.203	0.341	4.265	4.185	1111.0
4180.487	300.99503	2	1	400.0	300.99503	1	2	1	191.32454	56.203285	1	0.203	0.341	4.172	4.185	1111.0
4180.487	300.99503	2	1	400.0	300.99503	1	2	1	191.32454	56.203285	1	0.203	0.341	4.2	4.185	1111.0
4180.487	300.99503	2	1	400.0	300.99503	1	2	1	191.32454	56.203285	1	0.203	0.341	4.194	4.185	1111.0
4180.487	300.99503	2	1	400.0	300.99503	1	2	1	191.32454	56.203285	1	0.203	0.341	4.227	4.185	1111.0
4180.487	300.99503	2	1	400.0	300.99503	1	2	1	191.32454	56.203285	1	0.203	0.341	4.172	4.185	1111.0
4180.487	300.99503	2	1	400.0	300.99503	1	2	1	191.32454	56.203285	1	0.203	0.342	4.384	4.185	1111.0
4180.487	300.99503	2	1	400.0	300.99503	1	2	1	191.32454	56.203285	1	0.203	0.342	4.209	4.185	1111.0
4180.487	300.99503	2	1	400.0	300.99503	1	2	1	191.32454	56.203285	1	0.203	0.342	4.267	4.185	1111.0
4180.487	300.99503	2	1	400.0	300.99503	1	2	1	191.32454	56.203285	1	0.203	0.342	4.142	4.185	1111.0
4180.487	300.99503	2	1	400.0	300.99503	1	2	1	191.32454	56.203285	1	0.203	0.343	4.366	4.185	1111.0
4180.487	300.99503	2	1	400.0	300.99503	1	2	1	191.32454	56.203285	1	0.203	0.343	4.21	4.185	1111.0
4180.487	300.99503	2	1	400.0	300.99503	1	2	1	191.32454	56.203285	1	0.203	0.343	4.125	4.185	1111.0
4180.487	300.99503	2	1	400.0	300.99503	1	2	1	191.32454	56.203285	1	0.203	0.343	4.175	4.185	1111.0
0.0	0.0	2	1	400.0	300.99503	1	2	1	191.32454	56.203285	0	0.203	0.343	4.2	4.185	1111.0
0.0	0.0	2	1	400.0	300.99503	1	2	1	191.32454	56.203285	0	0.203	0.343	4.193	4.185	1111.0
0.0	0.0	2	1	400.0	300.99503	1	2	1	191.32454	56.203285	0	0.203	0.343	4.191	4.185	1111.0
0.0	0.0	2	1	400.0	300.99503	1	2	1	191.32454	56.203285	0	0.203	0.34	3.875	3.889	1111.0
0.0	0.0	2	1	400.0	300.99503	1	2	1	191.32454	56.203285	0	0.203	0.339	3.993	3.889	1111.0
0.0	0.0	2	1	400.0	300.99503	1	2	1	191.32454	56.203285	0	0.203	0.334	3.331	3.358	1111.0
0.0	0.0	2	1	400.0	300.99503	1	2	1	191.32454	56.203285	0	0.203	0.326	3.038	3.12	1111.0
0.0	0.0	2	1	400.0	300.99503	1	2	1	191.32454	56.203285	0	0.203	0.318	3.129	3.12	1111.0
0.0	0.0	2	1	400.0	300.99503	1	2	1	191.32454	56.203285	0	0.203	0.31	2.689	2.695	1111.0
0.0	0.0	2	1	400.0	300.99503	1	2	1	191.32454	56.203285	0	0.203	0.3	2.523	2.505	1111.0
0.0	0.0	2	1	400.0	300.99503	1	2	1	191.32454	56.203285	0	0.203	0.292	2.529	2.505	1111.0
0.0	0.0	2	1	400.0	300.99503	1	2	1	191.32454	56.203285	0	0.203	0.28	2.114	2.162	1111.0
0.0	0.0	2	1	400.0	300.99503	1	2	1	191.32454	56.203285	0	0.203	0.271	2.196	2.162	1111.0
0.0	0.0	2	1	400.0	300.99503	1	2	1	191.32454	56.203285	0	0.203	0.261	1.974	2.009	1111.0
0.0	0.0	2	1	400.0	300.99503	1	2	1	191.32454	56.203285	0	0.203	0.25	1.749	1.736	1111.0
0.0	0.0	2	1	400.0	300.99503	1	2	1	191.32454	56.203285	0	0.203	0.239	1.657	1.736	1111.0
0.0	0.0	2	1	400.0	300.99503	1	2	1	191.32454	56.203285	0	0.202	0.229	1.499	1.499	1111.0
0.0	0.0	2	1	400.0	300.99503	1	2	1	191.32454	56.203285	0	0.202	0.218	1.416	1.392	1111.0
0.0	0.0	2	1	400.0	300.99503	1	2	1	191.32454	56.203285	0	0.202	0.208	1.421	1.392	1111.0
0.0	0.0	2	1	400.0	300.99503	1	2	1	191.32454	56.203285	0	0.202	0.196	1.209	1.203	1111.0
0.0	0.0	2	1	400.0	300.99503	1	2	1	191.32454	56.203285	0	0.202	0.186	1.2	1.203	1111.0
0.0	0.0	2	1	400.0	300.99503	1	2	1	191.32454	56.203285	0	0.202	0.176	1.15	1.117	1111.0
0.0	0.0	2	1	400.0	300.99503	1	2	1	191.32454	56.203285	0	0.202	0.167	0.974	0.964	1111.0
0.0	0.0	2	1	400.0	300.99503	1	2	1	191.32454	56.203285	0	0.202	0.158	0.987	0.964	1111.0
0.0	0.0	2	1	400.0	300.99503	1	2	1	191.32454	56.203285	0	0.202	0.15	0.963	0.896	1111.0
0.0	0.0	2	1	400.0	300.99503	1	2	1	191.32454	56.203285	0	0.202	0.142	0.834	0.774	1111.0
0.0	0.0	2	1	400.0	300.99503	1	2	1	191.32454	56.203285	0	0.202	0.135	0.77	0.774	1111.0
0.0	0.0	2	1	400.0	300.99503	1	2	1	191.32454	56.203285	0	0.202	0.127	0.685	0.668	1111.0
0.0	0.0	2	1	400.0	300.99503	1	2	1	191.32454	56.203285	0	0.202	0.12	0.67	0.668	1111.0
0.0	0.0	2	1	400.0	300.99503	1	2	1	191.32454	56.203285	0	0.202	0.114	0.631	0.621	1111.0
0.0	0.0	2	1	400.0	300.99503	1	2	1	191.32454	56.203285	0	0.202	0.108	0.577	0.536	1111.0
0.0	0.0	2	1	400.0	300.99503	1	2	1	191.32454	56.203285	0	0.202	0.102	0.674	0.536	1111.0
0.0	0.0	2	1	400.0	300.99503	1	2	1	191.32454	56.203285	0	0.202	0.096	0.473	0.498	1111.0
0.0	0.0	2	1	400.0	300.99503	1	2	1	191.32454	56.203285	0	0.202	0.09	0.457	0.43	1111.0
0.0	0.0	2	1	400.0	300.99503	1	2	1	191.32454	56.203285	0	0.202	0.084	0.43	0.43	1111.0
0.0	0.0	2	1	400.0	300.99503	1	2	1	191.32454	56.203285	0	0.202	0.078	0.38	0.399	1111.0
0.0	0.0	2	1	400.0	300.99503	1	2	1	191.32454	56.203285	0	0.202	0.074	0.3	0.399	1111.0
0.0	0.0	2	1	400.0	300.99503	1	2	1	191.32454	56.203285	0	0.202	0.07	0.412	0.345	1111.0
0.0	0.0	2	1	400.0	300.99503	1	2	1	191.32454	56.203285	0	0.202	0.066	0.327	0.297	1111.0
0.0	0.0	2	1	400.0	300.99503	1	2	1	191.32454	56.203285	0	0.202	0.062	0.3	0.297	1111.0
0.0	0.0	2	1	400.0	300.99503	1	2	1	191.32454	56.203285	0	0.202	0.059	0.323	0.276	1111.0
0.0	0.0	2	1	400.0	300.99503	1	2	1	191.32454	56.203285	0	0.202	0.056	0.284	0.238	1111.0
0.0	0.0	2	1	400.0	300.99503	1	2	1	191.32454	56.203285	0	0.202	0.052	0.22	0.238	1111.0
0.0	0.0	2	1	400.0	300.99503	1	2	1	191.32454	56.203285	0	0.202	0.048	0.239	0.221	1111.0
0.0	0.0	2	1	400.0	300.99503	1	2	1	191.32454	56.203285	0	0.202	0.044	0.188	0.191	1111.0
0.0	0.0	2	1	400.0	300.99503	1	2	1	191.32454	56.203285	0	0.202	0.04	0.193	0.191	1111.0
0.0	0.0	2	1	400.0	300.99503	1	2	1	191.32454	56.203285	0	0.202	0.039	0.266	0.177	1111.0
0.0	0.0	2	1	400.0	300.99503	1	2	1	191.32454	56.203285	0	0.202	0.037	0.139	0.177	1111.0
0.0	0.0	2	1	400.0	300.99503	1	2	1	191.32454	56.203285	0	0.202	0.035	0.155	0.153	1111.0
0.0	0.0	2	1	400.0	300.99503	1	2	1	191.32454	56.203285	0	0.202	0.033	0.132	0.132	1111.0
0.0	0.0	2	1	400.0	300.99503	1	2	1	191.32454	56.203285	0	0.202	0.031	0.185	0.132	1111.0
0.0	0.0	2	1	400.0	300.99503	1	2	1	191.32454	56.203285	0	0.202	0.029	0.109	0.122	1111.0
0.0	0.0	2	1	400.0	300.99503	1	2	1	191.32454	56.203285	0	0.202	0.027	0.1	0.122	1111.0
0.0	0.0	2	1	400.0	300.99503	1	2	1	191.32454	56.203285	0	0.202	0.024	0.101	0.106	1111.0
0.0	0.0	2	1	400.0	300.99503	1	2	1	191.32454	56.203285	0	0.202	0.022	0.101	0.098	1111.0
0.0	0.0	2	1	400.0	300.99503	1	2	1	191.32454	56.203285	0	0.202	0.02	0.082	0.098	1111.0
0.0	0.0	2	1	400.0	300.99503	1	2	1	191.32454	56.203285	0	0.202	0.02	0.066	0.084	1111.0
0.0	0.0	2	1	400.0	300.99503	1	2	1	191.32454	56.203285	0	0.202	0.019	-0.063	0.078	1111.0
0.0	0.0	2	1	400.0	300.99503	1	2	1	191.32454	56.203285	0	0.202	0.019	0.101	0.078	1111.0
0.0	0.0	2	1	400.0	300.99503	1	2	1	191.32454	56.203285	0	0.202	0.019	0.066	0.067	1111.0
0.0	0.0	2	1	400.0	300.99503	1	2	1	191.32454	56.203285	0	0.202	0.019	0.039	0.067	1111.0
0.0	0.0	2	1	400.0	300.99503	1	2	1	191.32454	56.203285	0	0.202	0.019	0.066	0.063	1111.0
0.0	0.0	2	1	400.0	300.99503	1	2	1	191.32454	56.203285	0	0.202	0.019	0.066	0.054	1111.0
0.0	0.0	2	1	400.0	300.99503	1	2	1	191.32454	56.203285	0	0.202	0.019	0.047	0.054	1111.0
0.0	0.0	2	1	400.0	300.99503	1	2	1	191.32454	56.203285	0	0.202	0.019	0.058	0.046	1111.0
0.0	0.0	2	1	400.0	300.99503	1	2	1	191.32454	56.203285	0	0.202	0.019	0.058	0.043	1111.0
0.0	0.0	2	1	400.0	300.99503	1	2	1	191.32454	56.203285	0	0.202	0.018	-0.028	0.043	1111.0
0.0	0.0	2	1	400.0	300.99503	1	2	1	191.32454	56.203285	0	0.202	0.017	-0.076	0.037	1111.0
0.0	0.0	2	1	400.0	300.99503	1	2	1	191.32454	56.203285	0	0.202	0.016	-0.198	0.034	1111.0
0.0	0.0	2	1	400.0	300.99503	1	2	1	191.32454	56.203285	0	0.202	0.017	0.097	0.034	1111.0
0.0	0.0	2	1	400.0	300.99503	1	2	1	191.32454	56.203285	0	0.202	0.017	0.043	0.029	1111.0
0.0	0.0	2	1	400.0	300.99503	1	2	1	191.32454	56.203285	0	0.202	0.016	-0.021	0.029	1111.0
0.0	0.0	2	1	400.0	300.99503	1	2	1	191.32454	56.203285	0	0.202	0.016	0.028	0.025	1111.0
0.0	0.0	2	1	400.0	300.99503	1	2	1	191.32454	56.203285	0	0.202	0.016	0.028	0.023	1111.0
0.0	0.0	2	1	400.0	300.99503	1	2	1	191.32454	56.203285	0	0.202	0.016	0.017	0.023	1111.0
0.0	0.0	2	1	400.0	300.99503	1	2	1	191.32454	56.203285	0	0.202	0.016	-0.006	0.02	1111.0
0.0	0.0	2	1	400.0	300.99503	1	2	1	191.32454	56.203285	0	0.202	0.016	-0.006	0.018	1111.0
0.0	0.0	2	1	400.0	300.99503	1	2	1	191.32454	56.203285	0	0.202	0.016	0.017	0.018	1111.0
0.0	0.0	2	1	400.0	300.99503	1	2	1	191.32454	56.203285	0	0.202	0.016	0.009	0.016	1111.0
0.0	0.0	2	1	400.0	300.99503	1	2	1	191.32454	56.203285	0	0.202	0.016	0.02	0.016	1111.0
0.0	0.0	2	1	400.0	300.99503	1	2	1	191.32454	56.203285	0	0.202	0.015	-0.048	0.013	1111.0
0.0	0.0	2	1	400.0	300.99503	1	2	1	191.32454	56.203285	0	0.202	0.015	0.005	0.012	1111.0
0.0	0.0	2	1	400.0	300.99503	1	2	1	191.32454	56.203285	0	0.202	0.015	0.008	0.012	1111.0
0.0	0.0	2	1	400.0	300.99503	1	2	1	191.32454	56.203285	0	0.202	0.014	-0.061	0.01	1111.0
0.0	0.0	2	1	400.0	300.99503	1	2	1	191.32454	56.203285	0	0.202	0.014	0.005	0.01	1111.0
0.0	0.0	2	1	400.0	300.99503	1	2	1	191.32454	56.203285	0	0.202	0.014	-0.002	0.01	1111.0
0.0	0.0	2	1	400.0	300.99503	1	2	1	191.32454	56.203285	0	0.202	0.014	0.024	0.008	1111.0
0.0	0.0	2	1	400.0	300.99503	1	2	1	191.32454	56.203285	0	0.202	0.014	0.032	0.008	1111.0
0.0	0.0	2	1	400.0	300.99503	1	2	1	191.32454	56.203285	0	0.202	0.013	-0.013	0.007	1111.0
0.0	0.0	2	1	400.0	300.99503	1	2	1	191.32454	56.203285	0	0.202	0.013	-0.009	0.006	1111.0
0.0	0.0	2	1	400.0	300.99503	1	2	1	191.32454	56.203285	0	0.202	0.012	-0.002	0.006	1111.0
0.0	0.0	2	1	400.0	300.99503	1	2	1	191.32454	56.203285	0	0.202	0.012	0.013	0.006	1111.0
0.0	0.0	2	1	400.0	300.99503	1	2	1	191.32454	56.203285	0	0.202	0.012	0.005	0.005	1111.0
0.0	0.0	2	1	400.0	300.99503	1	2	1	191.32454	56.203285	0	0.202	0.012	0.039	0.005	1111.0
0.0	0.0	2	1	400.0	300.99503	1	2	1	191.32454	56.203285	0	0.202	0.011	0.001	0.004	1111.0
0.0	0.0	2	1	400.0	300.99503	1	2	1	191.32454	56.203285	0	0.202	0.011	0.005	0.004	1111.0
0.0	0.0	2	1	400.0	300.99503	1	2	1	191.32454	56.203285	0	0.202	0.011	0.032	0.003	1111.0
0.0	0.0	2	1	400.0	300.99503	1	2	1	191.32454	56.203285	0	0.202	0.01	-0.04	0.003	1111.0
0.0	0.0	2	1	400.0	300.99503	1	2	1	191.32454	56.203285	0	0.202	0.01	0.016	0.003	1111.0
0.0	0.0	2	1	400.0	300.99503	1	2	1	191.32454	56.203285	0	0.202	0.01	-0.009	0.002	1111.0
0.0	0.0	2	1	400.0	300.99503	1	2	1	191.32454	56.203285	0	0.202	0.01	0.009	0.002	1111.0
0.0	0.0	2	1	400.0	300.99503	1	2	1	191.32454	56.203285	0	0.202	0.01	0.009	0.002	1111.0
0.0	0.0	2	1	400.0	300.99503	1	2	1	191.32454	56.203285	0	0.202	0.01	0.024	0.002	1111.0
0.0	0.0	2	1	400.0	300.99503	1	2	1	191.32454	56.203285	0	0.202	0.01	0.009	0.002	1111.0
0.0	0.0	2	1	400.0	300.99503	1	2	1	191.32454	56.203285	0	0.202	0.01	0.089	0.001	1111.0
0.0	0.0	2	1	400.0	300.99503	1	2	1	191.32454	56.203285	0	0.202	0.009	-0.048	0.001	1111.0
0.0	0.0	2	1	400.0	300.99503	1	2	1	191.32454	56.203285	0	0.202	0.008	-0.002	0.001	1111.0
0.0	0.0	2	1	400.0	300.99503	1	2	1	191.32454	56.203285	0	0.202	0.008	0.039	0.001	1111.0
0.0	0.0	2	1	400.0	300.99503	1	2	1	191.32454	56.203285	0	0.202	0.007	-0.013	0.0	1111.0
0.0	0.0	2	1	400.0	300.99503	1	2	1	191.32454	56.203285	0	0.202	0.006	-0.029	0.0	1111.0
0.0	0.0	2	1	400.0	300.99503	1	2	1	191.32454	56.203285	0	0.202	0.005	-0.013	0.0	1111.0
0.0	0.0	2	1	400.0	300.99503	1	2	1	191.32454	56.203285	0	0.202	0.005	-0.009	0.0	1111.0
0.0	0.0	2	1	400.0	300.99503	1	2	1	191.32454	56.203285	0	0.202	0.005	-0.002	0.0	1111.0
0.0	0.0	2	1	400.0	300.99503	1	2	1	191.32454	56.203285	0	0.202	0.005	-0.009	0.0	1111.0
0.0	0.0	2	1	400.0	300.99503	1	2	1	191.32454	56.203285	0	0.202	0.005	0.016	0.0	1111.0
0.0	0.0	2	1	400.0	300.99503	1	2	1	191.32454	56.203285	0	0.202	0.005	0.016	0.0	1111.0
0.0	0.0	2	1	400.0	300.99503	1	2	1	191.32454	56.203285	0	0.202	0.005	0.013	0.0	1111.0
0.0	0.0	2	1	400.0	300.99503	1	2	1	191.32454	56.203285	0	0.202	0.004	-0.021	0.0	1111.0
0.0	0.0	2	1	400.0	300.99503	1	2	1	191.32454	56.203285	0	0.202	0.003	-0.009	0.0	1111.0
0.0	0.0	2	1	400.0	300.99503	1	2	1	191.32454	56.203285	0	0.202	0.002	-0.021	0.0	1111.0
0.0	0.0	2	1	400.0	300.99503	1	2	1	191.32454	56.203285	0	0.202	0.002	0.024	0.0	1111.0
0.0	0.0	2	1	400.0	300.99503	1	2	1	191.32454	56.203285	0	0.202	0.0	-0.036	0.0	1111.0
0.0	0.0	2	1	400.0	300.99503	1	2	1	191.32454	56.203285	0	0.202	0.0	0.009	0.0	1111.0
0.0	0.0	2	1	400.0	300.99503	1	2	1	191.32454	56.203285	0	0.202	0.0	0.028	0.0	1111.0
0.0	0.0	2	1	400.0	300.99503	1	2	1	191.32454	56.203285	0	0.202	-0.001	-0.044	0.0	1111.0
0.0	0.0	2	1	400.0	300.99503	1	2	1	191.32454	56.203285	0	0.202	0.0	0.013	0.0	1111.0
0.0	0.0	2	1	400.0	300.99503	1	2	1	191.32454	56.203285	0	0.202	0.0	0.032	0.0	1111.0
0.0	0.0	2	1	400.0	300.99503	1	2	1	191.32454	56.203285	0	0.202	0.0	0.02	0.0	1111.0
0.0	0.0	2	1	400.0	300.99503	1	2	1	191.32454	56.203285	0	0.202	0.0	0.012	0.0	1111.0
0.0	0.0	2	1	400.0	300.99503	1	2	1	191.32454	56.203285	0	0.202	0.0	0.024	0.0	1111.0
0.0	0.0	2	1	400.0	300.99503	1	2	1	191.32454	56.203285	0	0.202	0.0	0.005	0.0	1111.0
0.0	0.0	2	1	400.0	300.99503	1	2	1	191.32454	56.203285	0	0.202	0.0	0.124	0.0	1111.0
0.0	0.0	2	1	400.0	300.99503	1	2	1	191.32454	56.203285	0	0.202	-0.001	-0.029	0.0	1111.0
0.0	0.0	2	1	400.0	300.99503	1	2	1	191.32454	56.203285	0	0.202	-0.001	-0.06	0.0	1111.0
0.0	0.0	2	1	400.0	300.99503	1	2	1	191.32454	56.203285	0	0.202	0.0	-0.002	0.0	1111.0
0.0	0.0	2	1	400.0	300.99503	1	2	1	191.32454	56.203285	0	0.202	0.0	0.07	0.0	1111.0
0.0	0.0	2	1	400.0	300.99503	1	2	1	191.32454	56.203285	0	0.202	0.0	0.013	0.0	1111.0
0.0	0.0	2	1	400.0	300.99503	1	2	1	191.32454	56.203285	0	0.202	-0.001	-0.017	0.0	1111.0
0.0	0.0	2	1	400.0	300.99503	1	2	1	191.32454	56.203285	0	0.202	0.0	0.013	0.0	1111.0
0.0	0.0	2	1	400.0	300.99503	1	2	1	191.32454	56.203285	0	0.202	-0.001	-0.097	0.0	1111.0
0.0	0.0	2	1	400.0	300.99503	1	2	1	191.32454	56.203285	0	0.202	0.0	0.02	0.0	1111.0
0.0	0.0	2	1	400.0	300.99503	1	2	1	191.32454	56.203285	0	0.202	0.0	0.028	0.0	1111.0
0.0	0.0	2	1	400.0	300.99503	1	2	1	191.32454	56.203285	0	0.202	0.0	0.013	0.0	1111.0
0.0	0.0	2	1	400.0	300.99503	1	2	1	191.32454	56.203285	0	0.202	0.0	0.12	0.0	1111.0
0.0	0.0	2	1	400.0	300.99503	1	2	1	191.32454	56.203285	0	0.202	0.0	0.028	0.0	1111.0
0.0	0.0	2	1	400.0	300.99503	1	2	1	191.32454	56.203285	0	0.202	0.0	-0.009	0.0	1111.0
0.0	0.0	2	1	400.0	300.99503	1	2	1	191.32454	56.203285	0	0.202	0.0	-0.006	0.0	1111.0
0.0	0.0	2	1	400.0	300.99503	1	2	1	191.32454	56.203285	0	0.202	0.0	0.039	0.0	1111.0
0.0	0.0	2	1	400.0	300.99503	1	2	1	191.32454	56.203285	0	0.202	0.0	0.085	0.0	1111.0
0.0	0.0	2	1	400.0	300.99503	1	2	1	191.32454	56.203285	0	0.202	0.0	0.036	0.0	1111.0
0.0	0.0	2	1	400.0	300.99503	1	2	1	191.32454	56.203285	0	0.202	0.0	0.028	0.0	1111.0
0.0	0.0	2	1	400.0	300.99503	1	2	1	191.32454	56.203285	0	0.202	-0.001	-0.139	0.0	1111.0
0.0	0.0	2	1	400.0	300.99503	1	2	1	191.32454	56.203285	0	0.202	0.0	-0.01	0.0	1111.0
0.0	0.0	2	1	400.0	300.99503	1	2	1	191.32454	56.203285	0	0.202	-0.001	-0.013	0.0	1111.0
0.0	0.0	2	1	400.0	300.99503	1	2	1	191.32454	56.203285	0	0.202	0.0	-0.01	0.0	1111.0
0.0	0.0	2	1	400.0	300.99503	1	2	1	191.32454	56.203285	0	0.202	0.0	0.028	0.0	1111.0
0.0	0.0	2	1	400.0	300.99503	1	2	1	191.32454	56.203285	0	0.202	-0.001	-0.013	0.0	1111.0
0.0	0.0	2	1	400.0	300.99503	1	2	1	191.32454	56.203285	0	0.202	0.0	0.001	0.0	1111.0
0.0	0.0	2	1	400.0	300.99503	1	2	1	191.32454	56.203285	0	0.202	-0.001	-0.013	0.0	1111.0
0.0	0.0	2	1	400.0	300.99503	1	2	1	191.32454	56.203285	0	0.202	0.0	0.016	0.0	1111.0
0.0	0.0	2	1	400.0	300.99503	1	2	1	191.32454	56.203285	0	0.202	0.0	-0.009	0.0	1111.0
0.0	0.0	2	1	400.0	300.99503	1	2	1	191.32454	56.203285	0	0.202	0.0	-0.002	0.0	1111.0
0.0	0.0	2	1	400.0	300.99503	1	2	1	191.32454	56.203285	0	0.202	0.0	0.009	0.0	1111.0
0.0	0.0	2	1	400.0	300.99503	1	2	1	191.32454	56.203285	0	0.202	-0.001	-0.052	0.0	1111.0
0.0	0.0	2	1	400.0	300.99503	1	2	1	191.32454	56.203285	0	0.202	0.0	0.001	0.0	1111.0
0.0	0.0	2	1	400.0	300.99503	1	2	1	191.32454	56.203285	0	0.202	0.0	-0.006	0.0	1111.0
0.0	0.0	2	1	400.0	300.99503	1	2	1	191.32454	56.203285	0	0.202	0.0	0.009	0.0	1111.0
0.0	0.0	2	1	400.0	300.99503	1	2	1	191.32454	56.203285	0	0.202	-0.001	-0.036	0.0	1111.0
0.0	0.0	2	1	400.0	300.99503	1	2	1	191.32454	56.203285	0	0.202	-0.001	-0.013	0.0	1111.0
0.0	0.0	2	1	400.0	300.99503	1	2	1	191.32454	56.203285	0	0.202	0.0	0.016	0.0	1111.0
0.0	0.0	2	1	400.0	300.99503	1	2	1	191.32454	56.203285	0	0.202	0.0	-0.006	0.0	1111.0
0.0	0.0	2	1	400.0	300.99503	1	2	1	191.32454	56.203285	0	0.202	-0.001	-0.134	0.0	1111.0
0.0	0.0	2	1	400.0	300.99503	1	2	1	191.32454	56.203285	0	0.202	0.0	0.001	0.0	1111.0
0.0	0.0	2	1	400.0	300.99503	1	2	1	191.32454	56.203285	0	0.202	-0.001	-0.021	0.0	1111.0
0.0	0.0	2	1	400.0	300.99503	1	2	1	191.32454	56.203285	0	0.202	0.0	0.013	0.0	1111.0
0.0	0.0	2	1	400.0	300.99503	1	2	1	191.32454	56.203285	0	0.202	0.0	-0.006	0.0	1111.0
0.0	0.0	2	1	400.0	300.99503	1	2	1	191.32454	56.203285	0	0.202	0.0	0.001	0.0	1111.0
0.0	0.0	2	1	400.0	300.99503	1	2	1	191.32454	56.203285	0	0.202	-0.001	-0.123	0.0	1111.0
0.0	0.0	2	1	400.0	300.99503	1	2	1	191.32454	56.203285	0	0.202	0.0	-0.006	0.0	1111.0
0.0	0.0	2	1	400.0	300.99503	1	2	1	191.32454	56.203285	0	0.202	0.0	-0.006	0.0	1111.0
0.0	0.0	2	1	400.0	300.99503	1	2	1	191.32454	56.203285	0	0.202	0.0	0.009	0.0	1111.0
0.0	0.0	2	1	400.0	300.99503	1	2	1	191.32454	56.203285	0	0.202	-0.001	-0.017	0.0	1111.0
0.0	0.0	2	1	400.0	300.99503	1	2	1	191.32454	56.203285	0	0.202	0.0	0.032	0.0	1111.0
0.0	0.0	2	1	400.0	300.99503	1	2	1	191.32454	56.203285	0	0.202	0.0	0.005	0.0	1111.0
0.0	0.0	2	1	400.0	300.99503	1	2	1	191.32454	56.203285	0	0.202	0.0	0.043	0.0	1111.0
0.0	0.0	2	1	400.0	300.99503	1	2	1	191.32454	56.203285	0	0.202	0.0	0.005	0.0	1111.0
0.0	0.0	2	1	400.0	300.99503	1	2	1	191.32454	56.203285	0	0.202	0.0	0.005	0.0	1111.0
0.0	0.0	2	1	400.0	300.99503	1	2	1	191.32454	56.203285	0	0.202	0.0	0.013	0.0	1111.0
0.0	0.0	2	1	400.0	300.99503	1	2	1	191.32454	56.203285	0	0.202	0.0	0.039	0.0	1111.0
0.0	0.0	2	1	400.0	300.99503	1	2	1	191.32454	56.203285	0	0.202	0.0	0.032	0.0	1111.0
0.0	0.0	2	1	400.0	300.99503	1	2	1	191.32454	56.203285	0	0.202	-0.001	-0.021	0.0	1111.0
0.0	0.0	2	1	400.0	300.99503	1	2	1	191.32454	56.203285	0	0.202	0.0	0.024	0.0	1111.0
0.0	0.0	2	1	400.0	300.99503	1	2	1	191.32454	56.203285	0	0.202	0.0	0.016	0.0	1111.0
0.0	0.0	2	1	400.0	300.99503	1	2	1	191.32454	56.203285	0	0.202	-0.001	-0.017	0.0	1111.0
0.0	0.0	2	1	400.0	300.99503	1	2	1	191.32454	56.203285	0	0.202	0.0	0.044	0.0	1111.0
0.0	0.0	2	1	400.0	300.99503	1	2	1	191.32454	56.203285	0	0.202	-0.001	-0.213	0.0	1111.0
0.0	0.0	2	1	400.0	300.99503	1	2	1	191.32454	56.203285	0	0.202	0.0	0.043	0.0	1111.0
0.0	0.0	2	1	400.0	300.99503	1	2	1	191.32454	56.203285	0	0.202	0.0	0.012	0.0	1111.0
0.0	0.0	2	1	400.0	300.99503	1	2	1	191.32454	56.203285	0	0.202	0.0	0.009	0.0	1111.0
0.0	0.0	2	1	400.0	300.99503	1	2	1	191.32454	56.203285	0	0.202	0.0	0.07	0.0	1111.0
0.0	0.0	2	1	400.0	300.99503	1	2	1	191.32454	56.203285	0	0.202	0.0	0.032	0.0	1111.0
0.0	0.0	2	1	400.0	300.99503	1	2	1	191.32454	56.203285	0	0.202	0.0	-0.006	0.0	1111.0
0.0	0.0	2	1	400.0	300.99503	1	2	1	191.32454	56.203285	0	0.202	0.0	-0.006	0.0	1111.0
0.0	0.0	2	1	400.0	300.99503	1	2	1	191.32454	56.203285	0	0.202	0.0	-0.009	0.0	1111.0
0.0	0.0	2	1	400.0	300.99503	1	2	1	191.32454	56.203285	0	0.202	0.0	0.081	0.0	1111.0
0.0	0.0	2	1	400.0	300.99503	1	2	1	191.32454	56.203285	0	0.202	0.0	-0.005	0.0	1111.0
-5555.5557	-400.0	3	1	400.0	201.99005	0	2	1	191.32454	56.203285	1	0.202	0.0	0.005	0.0	1111.0
-5555.5557	-400.0	3	1	400.0	201.99005	0	2	1	191.32454	56.203285	1	0.202	-0.001	-0.115	0.0	1111.0
-5555.5557	-400.0	3	1	400.0	201.99005	0	2	1	191.32454	56.203285	1	0.202	-0.001	-0.017	0.0	1111.0
-5555.5557	-400.0	3	1	400.0	201.99005	0	2	1	191.32454	56.203285	1	0.202	-0.003	-0.27	-0.392	1111.0
-5555.5557	-400.0	3	1	400.0	201.99005	0	2	1	191.32454	56.203285	1	0.201	-0.005	-0.394	-0.392	1111.0
-5555.5557	-400.0	3	1	400.0	201.99005	0	2	1	191.32454	56.203285	1	0.201	-0.011	-0.761	-0.757	1111.0
-5555.5557	-400.0	3	1	400.0	201.99005	0	2	1	191.32454	56.203285	1	0.201	-0.021	-1.384	-1.413	1111.0
-5555.5557	-400.0	3	1	400.0	201.99005	0	2	1	191.32454	56.203285	1	0.201	-0.029	-1.403	-1.413	1111.0
-5555.5557	-400.0	3	1	400.0	201.99005	0	2	1	191.32454	56.203285	1	0.201	-0.043	-1.943	-1.978	1111.0
-5555.5557	-400.0	3	1	400.0	201.99005	0	2	1	191.32454	56.203285	1	0.201	-0.055	-2.118	-2.232	1111.0
-5555.5557	-400.0	3	1	400.0	201.99005	0	2	1	191.32454	56.203285	1	0.201	-0.068	-2.233	-2.232	1111.0
-5555.5557	-400.0	3	1	400.0	201.99005	0	2	1	191.32454	56.203285	1	0.201	-0.083	-2.664	-2.686	1111.0
-5555.5557	-400.0	3	1	400.0	201.99005	0	2	1	191.32454	56.203285	1	0.201	-0.097	-2.718	-2.686	1111.0
-5555.5557	-400.0	3	1	400.0	201.99005	0	2	1	191.32454	56.203285	1	0.2	-0.11	-2.873	-2.889	1111.0
-5555.5557	-400.0	3	1	400.0	201.99005	0	2	1	191.32454	56.203285	1	0.2	-0.126	-3.273	-3.254	1111.0
-5555.5557	-400.0	3	1	400.0	201.99005	0	2	1	191.32454	56.203285	1	0.2	-0.14	-3.314	-3.254	1111.0
-5555.5557	-400.0	3	1	400.0	201.99005	0	2	1	191.32454	56.203285	1	0.2	-0.155	-3.411	-3.417	1111.0
-5555.5557	-400.0	3	1	400.0	201.99005	0	2	1	191.32454	56.203285	1	0.2	-0.17	-3.645	-3.709	1111.0
-5555.5557	-400.0	3	1	400.0	201.99005	0	2	1	191.32454	56.203285	1	0.2	-0.184	-3.671	-3.709	1111.0
-5555.5557	-400.0	3	1	400.0	201.99005	0	2	1	191.32454	56.203285	1	0.2	-0.196	-3.829	-3.84	1111.0
-5555.5557	-400.0	3	1	400.0	201.99005	0	2	1	191.32454	56.203285	1	0.199	-0.207	-3.864	-3.84	1111.0
-5555.5557	-400.0	3	1	400.0	201.99005	0	2	1	191.32454	56.203285	1	0.199	-0.22	-4.125	-4.075	1111.0
-5555.5557	-400.0	3	1	400.0	201.99005	0	2	1	191.32454	56.203285	1	0.199	-0.233	-4.174	-4.18	1111.0
-5555.5557	-400.0	3	1	400.0	201.99005	0	2	1	191.32454	56.203285	1	0.199	-0.245	-4.176	-4.18	1111.0
-5555.5557	-400.0	3	1	400.0	201.99005	0	2	1	191.32454	56.203285	1	0.199	-0.257	-4.486	-4.369	1111.0
-5555.5557	-400.0	3	1	400.0	201.99005	0	2	1	191.32454	56.203285	1	0.199	-0.268	-4.498	-4.531	1111.0
-5555.5557	-400.0	3	1	400.0	201.99005	0	2	1	191.32454	56.203285	1	0.198	-0.279	-4.538	-4.531	1111.0
-5555.5557	-400.0	3	1	400.0	201.99005	0	2	1	191.32454	56.203285	1	0.198	-0.289	-4.599	-4.604	1111.0
-5555.5557	-400.0	3	1	400.0	201.99005	0	2	1	191.32454	56.203285	1	0.198	-0.299	-4.693	-4.604	1111.0
-5555.5557	-400.0	3	1	400.0	201.99005	0	2	1	191.32454	56.203285	1	0.198	-0.308	-4.73	-4.735	1111.0
-5555.5557	-400.0	3	1	400.0	201.99005	0	2	1	191.32454	56.203285	1	0.198	-0.316	-4.778	-4.793	1111.0
-5555.5557	-400.0	3	1	400.0	201.99005	0	2	1	191.32454	56.203285	1	0.198	-0.325	-4.835	-4.793	1111.0
-5555.5557	-400.0	3	1	400.0	201.99005	0	2	1	191.32454	56.203285	1	0.198	-0.333	-4.892	-4.898	1111.0
-5555.5557	-400.0	3	1	400.0	201.99005	0	2	1	191.32454	56.203285	1	0.197	-0.341	-4.983	-4.945	1111.0
-5555.5557	-400.0	3	1	400.0	201.99005	0	2	1	191.32454	56.203285	1	0.197	-0.347	-4.987	-4.945	1111.0
-5555.5557	-400.0	3	1	400.0	201.99005	0	2	1	191.32454	56.203285	1	0.197	-0.353	-5.013	-5.029	1111.0
-5555.5557	-400.0	3	1	400.0	201.99005	0	2	1	191.32454	56.203285	1	0.197	-0.36	-4.993	-5.029	1111.0
-5555.5557	-400.0	3	1	400.0	201.99005	0	2	1	191.32454	56.203285	1	0.197	-0.365	-5.021	-5.067	1111.0
-5555.5557	-400.0	3	1	400.0	201.99005	0	2	1	191.32454	56.203285	1	0.197	-0.371	-5.158	-5.134	1111.0
-5555.5557	-400.0	3	1	400.0	201.99005	0	2	1	191.32454	56.203285	1	0.197	-0.377	-5.141	-5.134	1111.0
-5555.5557	-400.0	3	1	400.0	201.99005	0	2	1	191.32454	56.203285	1	0.197	-0.383	-5.136	-5.192	1111.0
-5555.5557	-400.0	3	1	400.0	201.99005	0	2	1	191.32454	56.203285	1	0.197	-0.387	-5.219	-5.218	1111.0
-5555.5557	-400.0	3	1	400.0	201.99005	0	2	1	191.32454	56.203285	1	0.197	-0.391	-5.251	-5.218	1111.0
-5555.5557	-400.0	3	1	400.0	201.99005	0	2	1	191.32454	56.203285	1	0.197	-0.395	-5.307	-5.265	1111.0
-5555.5557	-400.0	3	1	400.0	201.99005	0	2	1	191.32454	56.203285	1	0.197	-0.399	-5.287	-5.265	1111.0
-5555.5557	-400.0	3	1	400.0	201.99005	0	2	1	191.32454	56.203285	1	0.197	-0.402	-5.299	-5.286	1111.0
-5555.5557	-400.0	3	1	400.0	201.99005	0	2	1	191.32454	56.203285	1	0.197	-0.406	-5.357	-5.324	1111.0
-5555.5557	-400.0	3	1	400.0	201.99005	0	2	1	191.32454	56.203285	1	0.197	-0.409	-5.347	-5.324	1111.0
-5555.5557	-400.0	3	1	400.0	201.99005	0	2	1	191.32454	56.203285	1	0.197	-0.412	-5.208	-5.34	1111.0
-5555.5557	-400.0	3	1	400.0	201.99005	0	2	1	191.32454	56.203285	1	0.197	-0.416	-5.416	-5.371	1111.0
-5555.5557	-400.0	3	1	400.0	201.99005	0	2	1	191.32454	56.203285	1	0.197	-0.419	-5.162	-5.371	1111.0
-5555.5557	-400.0	3	1	400.0	201.99005	0	2	1	191.32454	56.203285	1	0.197	-0.421	-5.302	-5.384	1111.0
-5555.5557	-400.0	3	1	400.0	201.99005	1	2	1	191.32454	56.203285	1	0.197	-0.423	-5.405	-5.384	1111.0
-5555.5557	-400.0	3	1	400.0	201.99005	1	2	1	191.32454	56.203285	1	0.197	-0.425	-5.401	-5.408	1111.0
-5555.5557	-400.0	3	1	400.0	201.99005	1	2	1	191.32454	56.203285	1	0.197	-0.427	-5.397	-5.429	1111.0
-5555.5557	-400.0	3	1	400.0	201.99005	1	2	1	191.32454	56.203285	1	0.196	-0.429	-5.474	-5.429	1111.0
-5555.5557	-400.0	3	1	400.0	201.99005	1	2	1	191.32454	56.203285	1	0.196	-0.431	-5.463	-5.438	1111.0
-5555.5557	-400.0	3	1	400.0	201.99005	1	2	1	191.32454	56.203285	1	0.196	-0.433	-5.48	-5.447	1111.0
-5555.5557	-400.0	3	1	400.0	201.99005	1	2	1	191.32454	56.203285	1	0.196	-0.435	-5.461	-5.447	1111.0
-5555.5557	-400.0	3	1	400.0	201.99005	1	2	1	191.32454	56.203285	1	0.196	-0.437	-5.418	-5.463	1111.0
-5555.5557	-400.0	3	1	400.0	201.99005	1	2	1	191.32454	56.203285	1	0.196	-0.438	-5.471	-5.463	1111.0
-5555.5557	-400.0	3	1	400.0	201.99005	1	2	1	191.32454	56.203285	1	0.196	-0.44	-5.447	-5.47	1111.0
-5555.5557	-400.0	3	1	400.0	201.99005	1	2	1	191.32454	56.203285	1	0.196	-0.441	-5.471	-5.482	1111.0
-5555.5557	-400.0	3	1	400.0	201.99005	1	2	1	191.32454	56.203285	1	0.196	-0.441	-5.51	-5.482	1111.0
-5555.5557	-400.0	3	1	400.0	201.99005	1	2	1	191.32454	56.203285	1	0.196	-0.441	-5.529	-5.493	1111.0
-5555.5557	-400.0	3	1	400.0	201.99005	1	2	1	191.32454	56.203285	1	0.196	-0.441	-5.489	-5.498	1111.0
-5555.5557	-400.0	3	1	400.0	201.99005	1	2	1	191.32454	56.203285	1	0.196	-0.442	-5.683	-5.498	1111.0
-5555.5557	-400.0	3	1	400.0	201.99005	1	2	1	191.32454	56.203285	1	0.196	-0.442	-5.527	-5.507	1111.0
-5555.5557	-400.0	3	1	400.0	201.99005	1	2	1	191.32454	56.203285	1	0.196	-0.442	-5.528	-5.507	1111.0
-5555.5557	-400.0	3	1	400.0	201.99005	1	2	1	191.32454	56.203285	1	0.196	-0.442	-5.494	-5.51	1111.0
-5555.5557	-400.0	3	1	400.0	201.99005	1	2	1	191.32454	56.203285	1	0.196	-0.442	-5.496	-5.517	1111.0
-5555.5557	-400.0	3	1	400.0	201.99005	1	2	1	191.32454	56.203285	1	0.196	-0.442	-5.315	-5.517	1111.0
-5555.5557	-400.0	3	1	400.0	201.99005	1	2	1	191.32454	56.203285	1	0.196	-0.442	-5.482	-5.521	1111.0
-5555.5557	-400.0	3	1	400.0	201.99005	1	2	1	191.32454	56.203285	1	0.196	-0.442	-5.487	-5.526	1111.0
-5555.5557	-400.0	3	1	400.0	201.99005	1	2	1	191.32454	56.203285	1	0.196	-0.443	-5.566	-5.526	1111.0
-5555.5557	-400.0	3	1	400.0	201.99005	1	2	1	191.32454	56.203285	1	0.196	-0.443	-5.486	-5.531	1111.0
-5555.5557	-400.0	3	1	400.0	201.99005	1	2	1	191.32454	56.203285	1	0.196	-0.445	-5.56	-5.533	1111.0
-5555.5557	-400.0	3	1	400.0	201.99005	1	2	1	191.32454	56.203285	1	0.196	-0.445	-5.486	-5.533	1111.0
-5555.5557	-400.0	3	1	400.0	201.99005	1	2	1	191.32454	56.203285	1	0.196	-0.446	-5.512	-5.537	1111.0
-5555.5557	-400.0	3	1	400.0	201.99005	1	2	1	191.32454	56.203285	1	0.196	-0.446	-5.545	-5.537	1111.0
-5555.5557	-400.0	3	1	400.0	201.99005	1	2	1	191.32454	56.203285	1	0.196	-0.446	-5.527	-5.54	1111.0
-5555.5557	-400.0	3	1	400.0	201.99005	1	2	1	191.32454	56.203285	1	0.196	-0.446	-5.533	-5.542	1111.0
-5555.5557	-400.0	3	1	400.0	201.99005	1	2	1	191.32454	56.203285	1	0.196	-0.446	-5.547	-5.542	1111.0
-5555.5557	-400.0	3	1	400.0	201.99005	1	2	1	191.32454	56.203285	1	0.196	-0.447	-5.54	-5.543	1111.0
-5555.5557	-400.0	3	1	400.0	201.99005	1	2	1	191.32454	56.203285	1	0.196	-0.449	-5.613	-5.546	1111.0
-5555.5557	-400.0	3	1	400.0	201.99005	1	2	1	191.32454	56.203285	1	0.196	-0.45	-5.539	-5.546	1111.0
-5555.5557	-400.0	3	1	400.0	201.99005	1	2	1	191.32454	56.203285	1	0.196	-0.45	-5.545	-5.547	1111.0
-5555.5557	-400.0	3	1	400.0	201.99005	1	2	1	191.32454	56.203285	1	0.196	-0.452	-5.633	-5.547	1111.0
-5555.5557	-400.0	3	1	400.0	201.99005	1	2	1	191.32454	56.203285	1	0.196	-0.453	-5.538	-5.549	1111.0
-5555.5557	-400.0	3	1	400.0	201.99005	1	2	1	191.32454	56.203285	1	0.196	-0.454	-5.525	-5.55	1111.0
-5555.5557	-400.0	3	1	400.0	201.99005	1	2	1	191.32454	56.203285	1	0.196	-0.455	-5.564	-5.55	1111.0
-5555.5557	-400.0	3	1	400.0	201.99005	1	2	1	191.32454	56.203285	1	0.196	-0.456	-5.524	-5.551	1111.0
-5555.5557	-400.0	3	1	400.0	201.99005	1	2	1	191.32454	56.203285	1	0.196	-0.456	-5.544	-5.552	1111.0
-5555.5557	-400.0	3	1	400.0	201.99005	1	2	1	191.32454	56.203285	1	0.196	-0.456	-5.543	-5.552	1111.0
-5555.5557	-400.0	3	1	400.0	201.99005	1	2	1	191.32454	56.203285	1	0.196	-0.456	-5.538	-5.553	1111.0
-5555.5557	-400.0	3	1	400.0	201.99005	1	2	1	191.32454	56.203285	1	0.196	-0.456	-5.551	-5.553	1111.0
-5555.5557	-400.0	3	1	400.0	201.99005	1	2	1	191.32454	56.203285	1	0.196	-0.457	-5.585	-5.554	1111.0
-5555.5557	-400.0	3	1	400.0	201.99005	1	2	1	191.32454	56.203285	1	0.196	-0.457	-5.459	-5.555	1111.0
-5555.5557	-400.0	3	1	400.0	201.99005	1	2	1	191.32454	56.203285	1	0.196	-0.457	-5.543	-5.555	1111.0
-5555.5557	-400.0	3	1	400.0	201.99005	1	2	1	191.32454	56.203285	1	0.196	-0.459	-5.564	-5.556	1111.0
-5555.5557	-400.0	3	1	400.0	201.99005	1	2	1	191.32454	56.203285	1	0.196	-0.46	-5.533	-5.556	1111.0
-5555.5557	-400.0	3	1	400.0	201.99005	1	2	1	191.32454	56.203285	1	0.196	-0.46	-5.409	-5.556	1111.0
-5555.5557	-400.0	3	1	400.0	201.99005	1	2	1	191.32454	56.203285	1	0.196	-0.46	-5.545	-5.557	1111.0
-5555.5557	-400.0	3	1	400.0	201.99005	1	2	1	191.32454	56.203285	1	0.196	-0.461	-5.585	-5.557	1111.0
-5555.5557	-400.0	3	1	400.0	201.99005	1	2	1	191.32454	56.203285	1	0.196	-0.461	-5.586	-5.557	1111.0
-5555.5557	-400.0	3	1	400.0	201.99005	1	2	1	191.32454	56.203285	1	0.196	-0.46	-5.546	-5.559	1111.0
-5555.5557	-400.0	3	1	400.0	201.99005	1	2	1	191.32454	56.203285	1	0.196	-0.461	-5.579	-5.559	1111.0
-5555.5557	-400.0	3	1	400.0	201.99005	1	2	1	191.32454	56.203285	1	0.196	-0.461	-5.585	-5.559	1111.0
-5555.5557	-400.0	3	1	400.0	201.99005	1	2	1	191.32454	56.203285	1	0.196	-0.461	-5.633	-5.559	1111.0
-5555.5557	-400.0	3	1	400.0	201.99005	1	2	1	191.32454	56.203285	1	0.196	-0.46	-5.539	-5.559	1111.0
-5555.5557	-400.0	3	1	400.0	201.99005	1	2	1	191.32454	56.203285	1	0.196	-0.46	-5.506	-5.56	1111.0
-5555.5557	-400.0	3	1	400.0	201.99005	1	2	1	191.32454	56.203285	1	0.196	-0.46	-5.533	-5.56	1111.0
-5555.5557	-400.0	3	1	400.0	201.99005	1	2	1	191.32454	56.203285	1	0.196	-0.46	-5.519	-5.56	1111.0
-5555.5557	-400.0	3	1	400.0	201.99005	1	2	1	191.32454	56.203285	1	0.196	-0.46	-5.553	-5.56	1111.0
-5555.5557	-400.0	3	1	400.0	201.99005	1	2	1	191.32454	56.203285	1	0.196	-0.461	-5.605	-5.56	1111.0
-5555.5557	-400.0	3	1	400.0	201.99005	1	2	1	191.32454	56.203285	1	0.196	-0.461	-5.56	-5.56	1111.0
-5555.5557	-400.0	3	1	400.0	201.99005	1	2	1	191.32454	56.203285	1	0.196	-0.461	-5.56	-5.56	1111.0
-5555.5557	-400.0	3	1	400.0	201.99005	1	2	1	191.32454	56.203285	1	0.196	-0.46	-5.506	-5.56	1111.0
-5555.5557	-400.0	3	1	400.0	201.99005	1	2	1	191.32454	56.203285	1	0.196	-0.461	-5.579	-5.56	1111.0
-5555.5557	-400.0	3	1	400.0	201.99005	1	2	1	191.32454	56.203285	1	0.196	-0.461	-5.571	-5.56	1111.0
-5555.5557	-400.0	3	1	400.0	201.99005	1	2	1	191.32454	56.203285	1	0.196	-0.46	-5.546	-5.56	1111.0
-5555.5557	-400.0	3	1	400.0	201.99005	1	2	1	191.32454	56.203285	1	0.196	-0.46	-5.525	-5.56	1111.0
-5555.5557	-400.0	3	1	400.0	201.99005	1	2	1	191.32454	56.203285	1	0.196	-0.461	-5.624	-5.56	1111.0
-5555.5557	-400.0	3	1	400.0	201.99005	1	2	1	191.32454	56.203285	1	0.196	-0.46	-5.552	-5.56	1111.0
-5555.5557	-400.0	3	1	400.0	201.99005	1	2	1	191.32454	56.203285	1	0.196	-0.461	-5.578	-5.56	1111.0
-5555.5557	-400.0	3	1	400.0	201.99005	1	2	1	191.32454	56.203285	1	0.196	-0.46	-5.539	-5.56	1111.0
-5555.5557	-400.0	3	1	400.0	201.99005	1	2	1	191.32454	56.203285	1	0.196	-0.46	-5.532	-5.561	1111.0
-5555.5557	-400.0	3	1	400.0	201.99005	1	2	1	191.32454	56.203285	1	0.196	-0.461	-5.559	-5.561	1111.0
-5555.5557	-400.0	3	1	400.0	201.99005	1	2	1	191.32454	56.203285	1	0.196	-0.461	-5.592	-5.561	1111.0
-5555.5557	-400.0	3	1	400.0	201.99005	1	2	1	191.32454	56.203285	1	0.196	-0.461	-5.559	-5.561	1111.0
-5555.5557	-400.0	3	1	400.0	201.99005	1	2	1	191.32454	56.203285	1	0.196	-0.461	-5.591	-5.561	1111.0
-5555.5557	-400.0	3	1	400.0	201.99005	1	2	1	191.32454	56.203285	1	0.196	-0.461	-5.598	-5.561	1111.0
-5555.5557	-400.0	3	1	400.0	201.99005	1	2	1	191.32454	56.203285	1	0.196	-0.46	-5.531	-5.561	1111.0
-5555.5557	-400.0	3	1	400.0	201.99005	1	2	1	191.32454	56.203285	1	0.196	-0.46	-5.532	-5.561	1111.0
-5555.5557	-400.0	3	1	400.0	201.99005	1	2	1	191.32454	56.203285	1	0.196	-0.46	-5.525	-5.561	1111.0
-5555.5557	-400.0	3	1	400.0	201.99005	1	2	1	191.32454	56.203285	1	0.196	-0.461	-5.612	-5.561	1111.0
-5555.5557	-400.0	3	1	400.0	201.99005	1	2	1	191.32454	56.203285	1	0.196	-0.46	-5.545	-5.561	1111.0
-5555.5557	-400.0	3	1	400.0	201.99005	1	2	1	191.32454	56.203285	1	0.196	-0.461	-5.566	-5.561	1111.0
-5555.5557	-400.0	3	1	400.0	201.99005	1	2	1	191.32454	56.203285	1	0.196	-0.461	-5.612	-5.561	1111.0
-5555.5557	-400.0	3	1	400.0	201.99005	1	2	1	191.32454	56.203285	1	0.196	-0.46	-5.6	-5.561	1111.0
-5555.5557	-400.0	3	1	400.0	201.99005	1	2	1	191.32454	56.203285	1	0.196	-0.461	-5.624	-5.561	1111.0
-5555.5557	-400.0	3	1	400.0	201.99005	1	2	1	191.32454	56.203285	1	0.196	-0.46	-5.546	-5.561	1111.0
-5555.5557	-400.0	3	1	400.0	201.99005	1	2	1	191.32454	56.203285	1	0.196	-0.46	-5.546	-5.561	1111.0
-5555.5557	-400.0	3	1	400.0	201.99005	1	2	1	191.32454	56.203285	1	0.196	-0.461	-5.572	-5.561	1111.0
-5555.5557	-400.0	3	1	400.0	201.99005	1	2	1	191.32454	56.203285	1	0.196	-0.461	-5.578	-5.561	1111.0
-5555.5557	-400.0	3	1	400.0	201.99005	1	2	1	191.32454	56.203285	1	0.196	-0.461	-5.558	-5.561	1111.0
-5555.5557	-400.0	3	1	400.0	201.99005	1	2	1	191.32454	56.203285	1	0.196	-0.461	-5.559	-5.561	1111.0
-5555.5557	-400.0	3	1	400.0	201.99005	1	2	1	191.32454	56.203285	1	0.196	-0.461	-5.565	-5.561	1111.0
-5555.5557	-400.0	3	1	400.0	201.99005	1	2	1	191.32454	56.203285	1	0.196	-0.46	-5.408	-5.561	1111.0
-5555.5557	-400.0	3	1	400.0	201.99005	1	2	1	191.32454	56.203285	1	0.196	-0.46	-5.551	-5.561	1111.0
-5555.5557	-400.0	3	1	400.0	201.99005	1	2	1	191.32454	56.203285	1	0.196	-0.461	-5.597	-5.561	1111.0
-5555.5557	-400.0	3	1	400.0	201.99005	1	2	1	191.32454	56.203285	1	0.196	-0.46	-5.518	-5.561	1111.0
-5555.5557	-400.0	3	1	400.0	201.99005	1	2	1	191.32454	56.203285	1	0.196	-0.461	-5.597	-5.561	1111.0
-5555.5557	-400.0	3	1	400.0	201.99005	1	2	1	191.32454	56.203285	1	0.196	-0.46	-5.557	-5.561	1111.0
-5555.5557	-400.0	3	1	400.0	201.99005	1	2	1	191.32454	56.203285	1	0.196	-0.461	-5.578	-5.561	1111.0
-5555.5557	-400.0	3	1	400.0	201.99005	1	2	1	191.32454	56.203285	1	0.196	-0.461	-5.585	-5.561	1111.0
-5555.5557	-400.0	3	1	400.0	201.99005	1	2	1	191.32454	56.203285	1	0.196	-0.46	-5.551	-5.561	1111.0
-5555.5557	-400.0	3	1	400.0	201.99005	1	2	1	191.32454	56.203285	1	0.196	-0.46	-5.475	-5.561	1111.0
-5555.5557	-400.0	3	1	400.0	201.99005	1	2	1	191.32454	56.203285	1	0.196	-0.46	-5.532	-5.561	1111.0
-5555.5557	-400.0	3	1	400.0	201.99005	1	2	1	191.32454	56.203285	1	0.196	-0.461	-5.565	-5.561	1111.0
-5555.5557	-400.0	3	1	400.0	201.99005	1	2	1	191.32454	56.203285	1	0.196	-0.461	-5.591	-5.561	1111.0
-5555.5557	-400.0	3	1	400.0	201.99005	1	2	1	191.32454	56.203285	1	0.196	-0.461	-5.585	-5.561	1111.0
-5555.5557	-400.0	3	1	400.0	201.99005	1	2	1	191.32454	56.203285	1	0.196	-0.461	-5.558	-5.561	1111.0
-5555.5557	-400.0	3	1	400.0	201.99005	1	2	1	191.32454	56.203285	1	0.196	-0.461	-5.565	-5.561	1111.0
-5555.5557	-400.0	3	1	400.0	201.99005	1	2	1	191.32454	56.203285	1	0.196	-0.46	-5.511	-5.561	1111.0
-5555.5557	-400.0	3	1	400.0	201.99005	1	2	1	191.32454	56.203285	1	0.196	-0.461	-5.59	-5.561	1111.0
-5555.5557	-400.0	3	1	400.0	201.99005	1	2	1	191.32454	56.203285	1	0.196	-0.461	-5.597	-5.561	1111.0
-5555.5557	-400.0	3	1	400.0	201.99005	1	2	1	191.32454	56.203285	1	0.196	-0.461	-5.57	-5.561	1111.0
-5555.5557	-400.0	3	1	400.0	201.99005	1	2	1	191.32454	56.203285	1	0.196	-0.461	-5.577	-5.561	1111.0
-5555.5557	-400.0	3	1	400.0	201.99005	1	2	1	191.32454	56.203285	1	0.196	-0.46	-5.55	-5.561	1111.0
-5555.5557	-400.0	3	1	400.0	201.99005	1	2	1	191.32454	56.203285	1	0.196	-0.461	-5.629	-5.561	1111.0
-5555.5557	-400.0	3	1	400.0	201.99005	1	2	1	191.32454	56.203285	1	0.196	-0.461	-5.583	-5.561	1111.0
-5555.5557	-400.0	3	1	400.0	201.99005	1	2	1	191.32454	56.203285	1	0.196	-0.46	-5.55	-5.561	1111.0
-5555.5557	-400.0	3	1	400.0	201.99005	1	2	1	191.32454	56.203285	1	0.196	-0.46	-5.53	-5.561	1111.0
-5555.5557	-400.0	3	1	400.0	201.99005	1	2	1	191.32454	56.203285	1	0.196	-0.461	-5.563	-5.561	1111.0
-5555.5557	-400.0	3	1	400.0	201.99005	1	2	1	191.32454	56.203285	1	0.196	-0.461	-5.609	-5.561	1111.0
-5555.5557	-400.0	3	1	400.0	201.99005	1	2	1	191.32454	56.203285	1	0.196	-0.461	-5.57	-5.561	1111.0
-5555.5557	-400.0	3	1	400.0	201.99005	1	2	1	191.32454	56.203285	1	0.196	-0.461	-5.563	-5.561	1111.0
-5555.5557	-400.0	3	1	400.0	201.99005	1	2	1	191.32454	56.203285	1	0.196	-0.461	-5.589	-5.561	1111.0
-5555.5557	-400.0	3	1	400.0	201.99005	1	2	1	191.32454	56.203285	1	0.196	-0.46	-5.535	-5.561	1111.0
-5555.5557	-400.0	3	1	400.0	201.99005	1	2	1	191.32454	56.203285	1	0.196	-0.461	-5.622	-5.561	1111.0
-5555.5557	-400.0	3	1	400.0	201.99005	1	2	1	191.32454	56.203285	1	0.196	-0.461	-5.589	-5.561	1111.0
-5555.5557	-400.0	3	1	400.0	201.99005	1	2	1	191.32454	56.203285	1	0.196	-0.461	-5.582	-5.561	1111.0
-5555.5557	-400.0	3	1	400.0	201.99005	1	2	1	191.32454	56.203285	1	0.196	-0.46	-5.556	-5.561	1111.0
-5555.5557	-400.0	3	1	400.0	201.99005	1	2	1	191.32454	56.203285	1	0.196	-0.461	-5.569	-5.561	1111.0
-5555.5557	-400.0	3	1	400.0	201.99005	1	2	1	191.32454	56.203285	1	0.196	-0.461	-5.576	-5.561	1111.0
-5555.5557	-400.0	3	1	400.0	201.99005	1	2	1	191.32454	56.203285	1	0.196	-0.461	-5.602	-5.561	1111.0
-5555.5557	-400.0	3	1	400.0	201.99005	1	2	1	191.32454	56.203285	1	0.196	-0.46	-5.555	-5.561	1111.0
-5555.5557	-400.0	3	1	400.0	201.99005	1	2	1	191.32454	56.203285	1	0.196	-0.46	-5.534	-5.561	1111.0
-5555.5557	-400.0	3	1	400.0	201.99005	1	2	1	191.32454	56.203285	1	0.196	-0.46	-5.535	-5.561	1111.0
-5555.5557	-400.0	3	1	400.0	201.99005	1	2	1	191.32454	56.203285	1	0.196	-0.461	-5.581	-5.561	1111.0
-5555.5557	-400.0	3	1	400.0	201.99005	1	2	1	191.32454	56.203285	1	0.196	-0.46	-5.549	-5.561	1111.0
-5555.5557	-400.0	3	1	400.0	201.99005	1	2	1	191.32454	56.203285	1	0.196	-0.46	-5.535	-5.561	1111.0
-5555.5557	-400.0	3	1	400.0	201.99005	1	2	1	191.32454	56.203285	1	0.196	-0.461	-5.596	-5.561	1111.0
-5555.5557	-400.0	3	1	400.0	201.99005	1	2	1	191.32454	56.203285	1	0.196	-0.461	-5.569	-5.561	1111.0
-5555.5557	-400.0	3	1	400.0	201.99005	1	2	1	191.32454	56.203285	1	0.196	-0.461	-5.575	-5.561	1111.0
-5555.5557	-400.0	3	1	400.0	201.99005	1	2	1	191.32454	56.203285	1	0.196	-0.46	-5.529	-5.561	1111.0
-5555.5557	-400.0	3	1	400.0	201.99005	1	2	1	191.32454	56.203285	1	0.196	-0.461	-5.568	-5.561	1111.0
-5555.5557	-400.0	3	1	400.0	201.99005	1	2	1	191.32454	56.203285	1	0.196	-0.461	-5.628	-5.561	1111.0
-5555.5557	-400.0	3	1	400.0	201.99005	1	2	1	191.32454	56.203285	1	0.196	-0.46	-5.529	-5.561	1111.0
-5555.5557	-400.0	3	1	400.0	201.99005	1	2	1	191.32454	56.203285	1	0.196	-0.46	-5.522	-5.561	1111.0
-5555.5557	-400.0	3	1	400.0	201.99005	1	2	1	191.32454	56.203285	1	0.196	-0.461	-5.582	-5.561	1111.0
-5555.5557	-400.0	3	1	400.0	201.99005	1	2	1	191.32454	56.203285	1	0.196	-0.461	-5.595	-5.561	1111.0
-5555.5557	-400.0	3	1	400.0	201.99005	1	2	1	191.32454	56.203285	1	0.196	-0.46	-5.408	-5.561	1111.0
-5555.5557	-400.0	3	1	400.0	201.99005	1	2	1	191.32454	56.203285	1	0.196	-0.46	-5.555	-5.561	1111.0
-5555.5557	-400.0	3	1	400.0	201.99005	1	2	1	191.32454	56.203285	1	0.196	-0.461	-5.575	-5.561	1111.0
-5555.5557	-400.0	3	1	400.0	201.99005	1	2	1	191.32454	56.203285	1	0.196	-0.46	-5.549	-5.561	1111.0
-5555.5557	-400.0	3	1	400.0	201.99005	1	2	1	191.32454	56.203285	1	0.196	-0.46	-5.542	-5.561	1111.0
-5555.5557	-400.0	3	1	400.0	201.99005	1	2	1	191.32454	56.203285	1	0.196	-0.461	-5.568	-5.561	1111.0
-5555.5557	-400.0	3	1	400.0	201.99005	1	2	1	191.32454	56.203285	1	0.196	-0.461	-5.595	-5.561	1111.0
-5555.5557	-400.0	3	1	400.0	201.99005	1	2	1	191.32454	56.203285	1	0.196	-0.461	-5.68	-5.561	1111.0
-5555.5557	-400.0	3	1	400.0	201.99005	1	2	1	191.32454	56.203285	1	0.196	-0.46	-5.555	-5.561	1111.0
-5555.5557	-400.0	3	1	400.0	201.99005	1	2	1	191.32454	56.203285	1	0.196	-0.46	-5.555	-5.561	1111.0
-5555.5557	-400.0	3	1	400.0	201.99005	1	2	1	191.32454	56.203285	1	0.196	-0.461	-5.602	-5.561	1111.0
-5555.5557	-400.0	3	1	400.0	201.99005	1	2	1	191.32454	56.203285	1	0.196	-0.46	-5.595	-5.561	1111.0
-5555.5557	-400.0	3	1	400.0	201.99005	1	2	1	191.32454	56.203285	1	0.196	-0.461	-5.568	-5.561	1111.0
-5555.5557	-400.0	3	1	400.0	201.99005	1	2	1	191.32454	56.203285	1	0.196	-0.461	-5.596	-5.561	1111.0
-5555.5557	-400.0	3	1	400.0	201.99005	1	2	1	191.32454	56.203285	1	0.196	-0.461	-5.562	-5.561	1111.0
-5555.5557	-400.0	3	1	400.0	201.99005	1	2	1	191.32454	56.203285	1	0.196	-0.461	-5.775	-5.561	1111.0
-5555.5557	-400.0	3	1	400.0	201.99005	1	2	1	191.32454	56.203285	1	0.196	-0.46	-5.529	-5.561	1111.0
-5555.5557	-400.0	3	1	400.0	201.99005	1	2	1	191.32454	56.203285	1	0.196	-0.46	-5.555	-5.561	1111.0
-5555.5557	-400.0	3	1	400.0	201.99005	1	2	1	191.32454	56.203285	1	0.196	-0.461	-5.588	-5.561	1111.0
-5555.5557	-400.0	3	1	400.0	201.99005	1	2	1	191.32454	56.203285	1	0.196	-0.46	-5.522	-5.561	1111.0
-5555.5557	-400.0	3	1	400.0	201.99005	1	2	1	191.32454	56.203285	1	0.196	-0.46	-5.542	-5.561	1111.0
-5555.5557	-400.0	3	1	400.0	201.99005	1	2	1	191.32454	56.203285	1	0.196	-0.46	-5.543	-5.561	1111.0
-5555.5557	-400.0	3	1	400.0	201.99005	1	2	1	191.32454	56.203285	1	0.196	-0.461	-5.601	-5.561	1111.0
-5555.5557	-400.0	3	1	400.0	201.99005	1	2	1	191.32454	56.203285	1	0.196	-0.461	-5.635	-5.561	1111.0
-5555.5557	-400.0	3	1	400.0	201.99005	1	2	1	191.32454	56.203285	1	0.196	-0.461	-5.562	-5.561	1111.0
-5555.5557	-400.0	3	1	400.0	201.99005	1	2	1	191.32454	56.203285	1	0.196	-0.46	-5.528	-5.561	1111.0
-5555.5557	-400.0	3	1	400.0	201.99005	1	2	1	191.32454	56.203285	1	0.196	-0.461	-5.568	-5.561	1111.0
-5555.5557	-400.0	3	1	400.0	201.99005	1	2	1	191.32454	56.203285	1	0.196	-0.46	-5.528	-5.561	1111.0
-5555.5557	-400.0	3	1	400.0	201.99005	1	2	1	191.32454	56.203285	1	0.196	-0.461	-5.562	-5.561	1111.0
-5555.5557	-400.0	3	1	400.0	201.99005	1	2	1	191.32454	56.203285	1	0.196	-0.46	-5.515	-5.561	1111.0
-5555.5557	-400.0	3	1	400.0	201.99005	1	2	1	191.32454	56.203285	1	0.196	-0.46	-5.509	-5.561	1111.0
0.0	0.0	3	1	400.0	201.99005	1	2	1	191.32454	56.203285	0	0.196	-0.461	-5.575	-5.561	1111.0
0.0	0.0	3	1	400.0	201.99005	1	2	1	191.32454	56.203285	0	0.196	-0.461	-5.581	-5.561	1111.0
0.0	0.0	3	1	400.0	201.99005	1	2	1	191.32454	56.203285	0	0.196	-0.458	-5.176	-5.168	1111.0
0.0	0.0	3	1	400.0	201.99005	1	2	1	191.32454	56.203285	0	0.196	-0.456	-5.209	-5.168	1111.0
0.0	0.0	3	1	400.0	201.99005	1	2	1	191.32454	56.203285	0	0.196	-0.448	-4.513	-4.463	1111.0
0.0	0.0	3	1	400.0	201.99005	1	2	1	191.32454	56.203285	0	0.196	-0.438	-4.114	-4.147	1111.0
0.0	0.0	3	1	400.0	201.99005	1	2	1	191.32454	56.203285	0	0.196	-0.43	-4.115	-4.147	1111.0
0.0	0.0	3	1	400.0	201.99005	1	2	1	191.32454	56.203285	0	0.196	-0.416	-3.618	-3.581	1111.0
0.0	0.0	3	1	400.0	201.99005	1	2	1	191.32454	56.203285	0	0.196	-0.404	-3.546	-3.581	1111.0
0.0	0.0	3	1	400.0	201.99005	1	2	1	191.32454	56.203285	0	0.196	-0.391	-3.315	-3.328	1111.0
0.0	0.0	3	1	400.0	201.99005	1	2	1	191.32454	56.203285	0	0.196	-0.375	-2.875	-2.874	1111.0
0.0	0.0	3	1	400.0	201.99005	1	2	1	191.32454	56.203285	0	0.196	-0.361	-2.85	-2.874	1111.0
0.0	0.0	3	1	400.0	201.99005	1	2	1	191.32454	56.203285	0	0.197	-0.347	-2.634	-2.671	1111.0
0.0	0.0	3	1	400.0	201.99005	1	2	1	191.32454	56.203285	0	0.197	-0.332	-2.302	-2.306	1111.0
0.0	0.0	3	1	400.0	201.99005	1	2	1	191.32454	56.203285	0	0.197	-0.318	-2.288	-2.306	1111.0
0.0	0.0	3	1	400.0	201.99005	1	2	1	191.32454	56.203285	0	0.197	-0.304	-2.143	-2.143	1111.0
0.0	0.0	3	1	400.0	201.99005	1	2	1	191.32454	56.203285	0	0.197	-0.292	-2.165	-2.143	1111.0
0.0	0.0	3	1	400.0	201.99005	1	2	1	191.32454	56.203285	0	0.197	-0.278	-1.883	-1.85	1111.0
0.0	0.0	3	1	400.0	201.99005	1	2	1	191.32454	56.203285	0	0.197	-0.266	-1.725	-1.72	1111.0
0.0	0.0	3	1	400.0	201.99005	1	2	1	191.32454	56.203285	0	0.197	-0.254	-1.606	-1.72	1111.0
0.0	0.0	3	1	400.0	201.99005	1	2	1	191.32454	56.203285	0	0.197	-0.242	-1.471	-1.485	1111.0
0.0	0.0	3	1	400.0	201.99005	1	2	1	191.32454	56.203285	0	0.197	-0.231	-1.472	-1.38	1111.0
0.0	0.0	3	1	400.0	201.99005	1	2	1	191.32454	56.203285	0	0.197	-0.219	-1.439	-1.38	1111.0
0.0	0.0	3	1	400.0	201.99005	1	2	1	191.32454	56.203285	0	0.197	-0.207	-1.198	-1.191	1111.0
0.0	0.0	3	1	400.0	201.99005	1	2	1	191.32454	56.203285	0	0.197	-0.195	-1.137	-1.191	1111.0
0.0	0.0	3	1	400.0	201.99005	1	2	1	191.32454	56.203285	0	0.197	-0.185	-1.132	-1.107	1111.0
0.0	0.0	3	1	400.0	201.99005	1	2	1	191.32454	56.203285	0	0.198	-0.175	-0.927	-0.956	1111.0
0.0	0.0	3	1	400.0	201.99005	1	2	1	191.32454	56.203285	0	0.198	-0.165	-0.937	-0.956	1111.0
0.0	0.0	3	1	400.0	201.99005	1	2	1	191.32454	56.203285	0	0.198	-0.155	-0.673	-0.888	1111.0
0.0	0.0	3	1	400.0	201.99005	1	2	1	191.32454	56.203285	0	0.198	-0.147	-0.776	-0.767	1111.0
0.0	0.0	3	1	400.0	201.99005	1	2	1	191.32454	56.203285	0	0.198	-0.139	-0.75	-0.767	1111.0
0.0	0.0	3	1	400.0	201.99005	1	2	1	191.32454	56.203285	0	0.198	-0.132	-0.763	-0.712	1111.0
0.0	0.0	3	1	400.0	201.99005	1	2	1	191.32454	56.203285	0	0.198	-0.124	-0.677	-0.712	1111.0
0.0	0.0	3	1	400.0	201.99005	1	2	1	191.32454	56.203285	0	0.198	-0.117	-0.631	-0.615	1111.0
0.0	0.0	3	1	400.0	201.99005	1	2	1	191.32454	56.203285	0	0.198	-0.11	-0.484	-0.531	1111.0
0.0	0.0	3	1	400.0	201.99005	1	2	1	191.32454	56.203285	0	0.198	-0.104	-0.553	-0.531	1111.0
0.0	0.0	3	1	400.0	201.99005	1	2	1	191.32454	56.203285	0	0.198	-0.098	-0.523	-0.493	1111.0
0.0	0.0	3	1	400.0	201.99005	1	2	1	191.32454	56.203285	0	0.198	-0.092	-0.462	-0.426	1111.0
0.0	0.0	3	1	400.0	201.99005	1	2	1	191.32454	56.203285	0	0.198	-0.086	-0.399	-0.426	1111.0
0.0	0.0	3	1	400.0	201.99005	1	2	1	191.32454	56.203285	0	0.198	-0.079	-0.215	-0.396	1111.0
0.0	0.0	3	1	400.0	201.99005	1	2	1	191.32454	56.203285	0	0.198	-0.075	-0.39	-0.396	1111.0
0.0	0.0	3	1	400.0	201.99005	1	2	1	191.32454	56.203285	0	0.198	-0.071	-0.35	-0.341	1111.0
0.0	0.0	3	1	400.0	201.99005	1	2	1	191.32454	56.203285	0	0.198	-0.067	-0.479	-0.317	1111.0
0.0	0.0	3	1	400.0	201.99005	1	2	1	191.32454	56.203285	0	0.198	-0.063	-0.338	-0.317	1111.0
0.0	0.0	3	1	400.0	201.99005	1	2	1	191.32454	56.203285	0	0.198	-0.058	-0.204	-0.274	1111.0
0.0	0.0	3	1	400.0	201.99005	1	2	1	191.32454	56.203285	0	0.198	-0.056	-0.309	-0.254	1111.0
0.0	0.0	3	1	400.0	201.99005	1	2	1	191.32454	56.203285	0	0.198	-0.054	-0.254	-0.254	1111.0
0.0	0.0	3	1	400.0	201.99005	1	2	1	191.32454	56.203285	0	0.198	-0.05	-0.234	-0.219	1111.0
0.0	0.0	3	1	400.0	201.99005	1	2	1	191.32454	56.203285	0	0.198	-0.046	-0.219	-0.219	1111.0
0.0	0.0	3	1	400.0	201.99005	1	2	1	191.32454	56.203285	0	0.198	-0.042	-0.205	-0.204	1111.0
0.0	0.0	3	1	400.0	201.99005	1	2	1	191.32454	56.203285	0	0.198	-0.039	-0.191	-0.176	1111.0
0.0	0.0	3	1	400.0	201.99005	1	2	1	191.32454	56.203285	0	0.198	-0.037	-0.172	-0.176	1111.0
0.0	0.0	3	1	400.0	201.99005	1	2	1	191.32454	56.203285	0	0.198	-0.035	-0.202	-0.163	1111.0
0.0	0.0	3	1	400.0	201.99005	1	2	1	191.32454	56.203285	0	0.198	-0.033	-0.12	-0.141	1111.0
0.0	0.0	3	1	400.0	201.99005	1	2	1	191.32454	56.203285	0	0.198	-0.032	-0.137	-0.141	1111.0
0.0	0.0	3	1	400.0	201.99005	1	2	1	191.32454	56.203285	0	0.198	-0.03	-0.086	-0.131	1111.0
0.0	0.0	3	1	400.0	201.99005	1	2	1	191.32454	56.203285	0	0.198	-0.028	-0.064	-0.131	1111.0
0.0	0.0	3	1	400.0	201.99005	1	2	1	191.32454	56.203285	0	0.198	-0.026	-0.117	-0.113	1111.0
0.0	0.0	3	1	400.0	201.99005	1	2	1	191.32454	56.203285	0	0.198	-0.024	-0.069	-0.105	1111.0
0.0	0.0	3	1	400.0	201.99005	1	2	1	191.32454	56.203285	0	0.198	-0.022	-0.093	-0.105	1111.0
0.0	0.0	3	1	400.0	201.99005	1	2	1	191.32454	56.203285	0	0.198	-0.02	-0.102	-0.09	1111.0
0.0	0.0	3	1	400.0	201.99005	1	2	1	191.32454	56.203285	0	0.198	-0.02	-0.121	-0.084	1111.0
0.0	0.0	3	1	400.0	201.99005	1	2	1	191.32454	56.203285	0	0.198	-0.02	-0.071	-0.084	1111.0
0.0	0.0	3	1	400.0	201.99005	1	2	1	191.32454	56.203285	0	0.198	-0.02	-0.226	-0.072	1111.0
0.0	0.0	3	1	400.0	201.99005	1	2	1	191.32454	56.203285	0	0.198	-0.019	-0.076	-0.072	1111.0
0.0	0.0	3	1	400.0	201.99005	1	2	1	191.32454	56.203285	0	0.198	-0.019	-0.073	-0.067	1111.0
0.0	0.0	3	1	400.0	201.99005	1	2	1	191.32454	56.203285	0	0.198	-0.019	-0.082	-0.058	1111.0
0.0	0.0	3	1	400.0	201.99005	1	2	1	191.32454	56.203285	0	0.198	-0.019	-0.043	-0.058	1111.0
0.0	0.0	3	1	400.0	201.99005	1	2	1	191.32454	56.203285	0	0.198	-0.019	-0.069	-0.053	1111.0
0.0	0.0	3	1	400.0	201.99005	1	2	1	191.32454	56.203285	0	0.198	-0.019	-0.071	-0.046	1111.0
0.0	0.0	3	1	400.0	201.99005	1	2	1	191.32454	56.203285	0	0.198	-0.019	-0.032	-0.046	1111.0
0.0	0.0	3	1	400.0	201.99005	1	2	1	191.32454	56.203285	0	0.198	-0.019	-0.051	-0.043	1111.0
0.0	0.0	3	1	400.0	201.99005	1	2	1	191.32454	56.203285	0	0.198	-0.019	-0.014	-0.043	1111.0
0.0	0.0	3	1	400.0	201.99005	1	2	1	191.32454	56.203285	0	0.198	-0.018	-0.067	-0.037	1111.0
0.0	0.0	3	1	400.0	201.99005	1	2	1	191.32454	56.203285	0	0.198	-0.018	-0.029	-0.034	1111.0
0.0	0.0	3	1	400.0	201.99005	1	2	1	191.32454	56.203285	0	0.198	-0.017	0.011	-0.034	1111.0
0.0	0.0	3	1	400.0	201.99005	1	2	1	191.32454	56.203285	0	0.198	-0.016	-0.008	-0.029	1111.0
0.0	0.0	3	1	400.0	201.99005	1	2	1	191.32454	56.203285	0	0.199	-0.016	-0.131	-0.027	1111.0
0.0	0.0	3	1	400.0	201.99005	1	2	1	191.32454	56.203285	0	0.199	-0.016	-0.034	-0.027	1111.0
0.0	0.0	3	1	400.0	201.99005	1	2	1	191.32454	56.203285	0	0.199	-0.016	-0.021	-0.023	1111.0
0.0	0.0	3	1	400.0	201.99005	1	2	1	191.32454	56.203285	0	0.199	-0.016	-0.035	-0.023	1111.0
0.0	0.0	3	1	400.0	201.99005	1	2	1	191.32454	56.203285	0	0.199	-0.016	-0.034	-0.021	1111.0
0.0	0.0	3	1	400.0	201.99005	1	2	1	191.32454	56.203285	0	0.199	-0.015	-0.111	-0.018	1111.0
0.0	0.0	3	1	400.0	201.99005	1	2	1	191.32454	56.203285	0	0.199	-0.015	-0.012	-0.018	1111.0
0.0	0.0	3	1	400.0	201.99005	1	2	1	191.32454	56.203285	0	0.199	-0.015	-0.016	-0.017	1111.0
0.0	0.0	3	1	400.0	201.99005	1	2	1	191.32454	56.203285	0	0.199	-0.013	0.033	-0.014	1111.0
0.0	0.0	3	1	400.0	201.99005	1	2	1	191.32454	56.203285	0	0.199	-0.013	-0.029	-0.014	1111.0
0.0	0.0	3	1	400.0	201.99005	1	2	1	191.32454	56.203285	0	0.199	-0.012	-0.01	-0.013	1111.0
0.0	0.0	3	1	400.0	201.99005	1	2	1	191.32454	56.203285	0	0.199	-0.012	-0.038	-0.013	1111.0
0.0	0.0	3	1	400.0	201.99005	1	2	1	191.32454	56.203285	0	0.199	-0.011	-0.014	-0.011	1111.0
0.0	0.0	3	1	400.0	201.99005	1	2	1	191.32454	56.203285	0	0.199	-0.01	-0.01	-0.01	1111.0
0.0	0.0	3	1	400.0	201.99005	1	2	1	191.32454	56.203285	0	0.199	-0.009	-0.044	-0.01	1111.0
0.0	0.0	3	1	400.0	201.99005	1	2	1	191.32454	56.203285	0	0.199	-0.007	0.022	-0.009	1111.0
0.0	0.0	3	1	400.0	201.99005	1	2	1	191.32454	56.203285	0	0.199	-0.006	0.001	-0.008	1111.0
0.0	0.0	3	1	400.0	201.99005	1	2	1	191.32454	56.203285	0	0.199	-0.004	0.018	-0.008	1111.0
0.0	0.0	3	1	400.0	201.99005	1	2	1	191.32454	56.203285	0	0.199	-0.003	-0.027	-0.007	1111.0
0.0	0.0	3	1	400.0	201.99005	1	2	1	191.32454	56.203285	0	0.199	-0.002	0.004	-0.006	1111.0
0.0	0.0	3	1	400.0	201.99005	1	2	1	191.32454	56.203285	0	0.199	-0.001	0.018	-0.006	1111.0
0.0	0.0	3	1	400.0	201.99005	1	2	1	191.32454	56.203285	0	0.199	0.0	0.029	-0.005	1111.0
0.0	0.0	3	1	400.0	201.99005	1	2	1	191.32454	56.203285	0	0.199	0.0	-0.004	-0.005	1111.0
0.0	0.0	3	1	400.0	201.99005	1	2	1	191.32454	56.203285	0	0.199	0.0	0.011	-0.004	1111.0
0.0	0.0	3	1	400.0	201.99005	1	2	1	191.32454	56.203285	0	0.199	0.0	-0.01	-0.004	1111.0
0.0	0.0	3	1	400.0	201.99005	1	2	1	191.32454	56.203285	0	0.199	0.0	0.046	-0.004	1111.0
0.0	0.0	3	1	400.0	201.99005	1	2	1	191.32454	56.203285	0	0.199	0.0	0.031	-0.003	1111.0
0.0	0.0	3	1	400.0	201.99005	1	2	1	191.32454	56.203285	0	0.199	0.0	0.017	-0.003	1111.0
0.0	0.0	3	1	400.0	201.99005	1	2	1	191.32454	56.203285	0	0.199	0.0	-0.001	-0.003	1111.0
0.0	0.0	3	1	400.0	201.99005	1	2	1	191.32454	56.203285	0	0.199	-0.001	-0.043	-0.002	1111.0
0.0	0.0	3	1	400.0	201.99005	1	2	1	191.32454	56.203285	0	0.199	0.0	0.015	-0.002	1111.0
0.0	0.0	3	1	400.0	201.99005	1	2	1	191.32454	56.203285	0	0.199	0.0	0.009	-0.002	1111.0
0.0	0.0	3	1	400.0	201.99005	1	2	1	191.32454	56.203285	0	0.199	-0.001	-0.023	-0.001	1111.0
0.0	0.0	3	1	400.0	201.99005	1	2	1	191.32454	56.203285	0	0.199	0.0	-0.007	-0.001	1111.0
0.0	0.0	3	1	400.0	201.99005	1	2	1	191.32454	56.203285	0	0.199	-0.001	-0.025	-0.001	1111.0
0.0	0.0	3	1	400.0	201.99005	1	2	1	191.32454	56.203285	0	0.199	0.0	-0.008	-0.001	1111.0
0.0	0.0	3	1	400.0	201.99005	1	2	1	191.32454	56.203285	0	0.199	0.0	0.006	-0.001	1111.0
0.0	0.0	3	1	400.0	201.99005	1	2	1	191.32454	56.203285	0	0.199	0.0	-0.008	-0.001	1111.0
0.0	0.0	3	1	400.0	201.99005	1	2	1	191.32454	56.203285	0	0.199	-0.001	-0.088	-0.001	1111.0
0.0	0.0	3	1	400.0	201.99005	1	2	1	191.32454	56.203285	0	0.199	0.0	0.024	0.0	1111.0
0.0	0.0	3	1	400.0	201.99005	1	2	1	191.32454	56.203285	0	0.199	-0.001	-0.015	0.0	1111.0
0.0	0.0	3	1	400.0	201.99005	1	2	1	191.32454	56.203285	0	0.199	-0.001	-0.017	0.0	1111.0
0.0	0.0	3	1	400.0	201.99005	1	2	1	191.32454	56.203285	0	0.199	0.0	0.01	0.0	1111.0
0.0	0.0	3	1	400.0	201.99005	1	2	1	191.32454	56.203285	0	0.199	-0.001	-0.021	0.0	1111.0
0.0	0.0	3	1	400.0	201.99005	1	2	1	191.32454	56.203285	0	0.199	0.0	0.019	0.0	1111.0
0.0	0.0	3	1	400.0	201.99005	1	2	1	191.32454	56.203285	0	0.199	0.0	0.073	0.0	1111.0
0.0	0.0	3	1	400.0	201.99005	1	2	1	191.32454	56.203285	0	0.199	0.0	0.081	0.0	1111.0
0.0	0.0	3	1	400.0	201.99005	1	2	1	191.32454	56.203285	0	0.199	0.0	0.01	0.0	1111.0
0.0	0.0	3	1	400.0	201.99005	1	2	1	191.32454	56.203285	0	0.199	0.0	0.052	0.0	1111.0
0.0	0.0	3	1	400.0	201.99005	1	2	1	191.32454	56.203285	0	0.199	0.0	0.015	0.0	1111.0
0.0	0.0	3	1	400.0	201.99005	1	2	1	191.32454	56.203285	0	0.199	0.0	0.039	0.0	1111.0
0.0	0.0	3	1	400.0	201.99005	1	2	1	191.32454	56.203285	0	0.199	-0.001	-0.022	0.0	1111.0
0.0	0.0	3	1	400.0	201.99005	1	2	1	191.32454	56.203285	0	0.199	0.0	0.045	0.0	1111.0
0.0	0.0	3	1	400.0	201.99005	1	2	1	191.32454	56.203285	0	0.199	-0.001	-0.014	0.0	1111.0
0.0	0.0	3	1	400.0	201.99005	1	2	1	191.32454	56.203285	0	0.199	0.0	-0.001	0.0	1111.0
0.0	0.0	3	1	400.0	201.99005	1	2	1	191.32454	56.203285	0	0.199	0.0	0.039	0.0	1111.0
0.0	0.0	3	1	400.0	201.99005	1	2	1	191.32454	56.203285	0	0.199	0.0	0.026	0.0	1111.0
0.0	0.0	3	1	400.0	201.99005	1	2	1	191.32454	56.203285	0	0.199	-0.001	-0.021	0.0	1111.0
0.0	0.0	3	1	400.0	201.99005	1	2	1	191.32454	56.203285	0	0.199	0.0	0.004	0.0	1111.0
0.0	0.0	3	1	400.0	201.99005	1	2	1	191.32454	56.203285	0	0.199	0.0	0.015	0.0	1111.0
0.0	0.0	3	1	400.0	201.99005	1	2	1	191.32454	56.203285	0	0.199	0.0	0.037	0.0	1111.0
0.0	0.0	3	1	400.0	201.99005	1	2	1	191.32454	56.203285	0	0.199	0.0	0.013	0.0	1111.0
0.0	0.0	3	1	400.0	201.99005	1	2	1	191.32454	56.203285	0	0.199	0.0	0.045	0.0	1111.0
0.0	0.0	3	1	400.0	201.99005	1	2	1	191.32454	56.203285	0	0.199	0.0	0.016	0.0	1111.0
0.0	0.0	3	1	400.0	201.99005	1	2	1	191.32454	56.203285	0	0.199	0.0	0.013	0.0	1111.0
0.0	0.0	3	1	400.0	201.99005	1	2	1	191.32454	56.203285	0	0.199	0.0	0.02	0.0	1111.0
0.0	0.0	3	1	400.0	201.99005	1	2	1	191.32454	56.203285	0	0.199	0.0	0.013	0.0	1111.0
0.0	0.0	3	1	400.0	201.99005	1	2	1	191.32454	56.203285	0	0.199	0.0	0.0	0.0	1111.0
0.0	0.0	3	1	400.0	201.99005	1	2	1	191.32454	56.203285	0	0.199	0.0	-0.008	0.0	1111.0
0.0	0.0	3	1	400.0	201.99005	1	2	1	191.32454	56.203285	0	0.199	0.0	0.09	0.0	1111.0
0.0	0.0	3	1	400.0	201.99005	1	2	1	191.32454	56.203285	0	0.199	0.0	0.024	0.0	1111.0
0.0	0.0	3	1	400.0	201.99005	1	2	1	191.32454	56.203285	0	0.199	0.0	-0.003	0.0	1111.0
0.0	0.0	3	1	400.0	201.99005	1	2	1	191.32454	56.203285	0	0.199	0.0	0.005	0.0	1111.0
0.0	0.0	3	1	400.0	201.99005	1	2	1	191.32454	56.203285	0	0.199	0.0	0.021	0.0	1111.0
0.0	0.0	3	1	400.0	201.99005	1	2	1	191.32454	56.203285	0	0.199	-0.001	-0.014	0.0	1111.0
0.0	0.0	3	1	400.0	201.99005	1	2	1	191.32454	56.203285	0	0.199	0.0	-0.004	0.0	1111.0
0.0	0.0	3	1	400.0	201.99005	1	2	1	191.32454	56.203285	0	0.199	-0.001	-0.084	0.0	1111.0
0.0	0.0	3	1	400.0	201.99005	1	2	1	191.32454	56.203285	0	0.199	0.0	0.026	0.0	1111.0
0.0	0.0	3	1	400.0	201.99005	1	2	1	191.32454	56.203285	0	0.199	0.0	0.018	0.0	1111.0
0.0	0.0	3	1	400.0	201.99005	1	2	1	191.32454	56.203285	0	0.199	-0.001	-0.097	0.0	1111.0
0.0	0.0	3	1	400.0	201.99005	1	2	1	191.32454	56.203285	0	0.199	0.0	0.022	0.0	1111.0
0.0	0.0	3	1	400.0	201.99005	1	2	1	191.32454	56.203285	0	0.199	0.0	0.007	0.0	1111.0
0.0	0.0	3	1	400.0	201.99005	1	2	1	191.32454	56.203285	0	0.199	0.0	-0.01	0.0	1111.0
0.0	0.0	3	1	400.0	201.99005	1	2	1	191.32454	56.203285	0	0.199	0.0	-0.003	0.0	1111.0
0.0	0.0	3	1	400.0	201.99005	1	2	1	191.32454	56.203285	0	0.199	-0.001	-0.023	0.0	1111.0
0.0	0.0	3	1	400.0	201.99005	1	2	1	191.32454	56.203285	0	0.199	0.0	0.0	0.0	1111.0
0.0	0.0	3	1	400.0	201.99005	1	2	1	191.32454	56.203285	0	0.199	0.0	0.213	0.0	1111.0
0.0	0.0	3	1	400.0	201.99005	1	2	1	191.32454	56.203285	0	0.199	0.0	0.028	0.0	1111.0
0.0	0.0	3	1	400.0	201.99005	1	2	1	191.32454	56.203285	0	0.199	-0.001	-0.058	0.0	1111.0
0.0	0.0	3	1	400.0	201.99005	1	2	1	191.32454	56.203285	0	0.199	0.0	0.0	0.0	1111.0
0.0	0.0	3	1	400.0	201.99005	1	2	1	191.32454	56.203285	0	0.199	0.0	0.061	0.0	1111.0
0.0	0.0	3	1	400.0	201.99005	1	2	1	191.32454	56.203285	0	0.199	0.0	-0.006	0.0	1111.0
0.0	0.0	3	1	400.0	201.99005	1	2	1	191.32454	56.203285	0	0.199	-0.001	-0.063	0.0	1111.0
0.0	0.0	3	1	400.0	201.99005	1	2	1	191.32454	56.203285	0	0.199	-0.001	-0.077	0.0	1111.0
0.0	0.0	3	1	400.0	201.99005	1	2	1	191.32454	56.203285	0	0.199	0.0	0.078	0.0	1111.0
0.0	0.0	3	1	400.0	201.99005	1	2	1	191.32454	56.203285	0	0.199	0.0	0.012	0.0	1111.0
0.0	0.0	3	1	400.0	201.99005	1	2	1	191.32454	56.203285	0	0.199	-0.001	-0.012	0.0	1111.0
0.0	0.0	3	1	400.0	201.99005	1	2	1	191.32454	56.203285	0	0.199	0.0	0.016	0.0	1111.0
0.0	0.0	3	1	400.0	201.99005	1	2	1	191.32454	56.203285	0	0.199	0.0	0.129	0.0	1111.0
0.0	0.0	3	1	400.0	201.99005	1	2	1	191.32454	56.203285	0	0.199	0.0	0.032	0.0	1111.0
0.0	0.0	3	1	400.0	201.99005	1	2	1	191.32454	56.203285	0	0.199	0.0	0.016	0.0	1111.0
0.0	0.0	3	1	400.0	201.99005	1	2	1	191.32454	56.203285	0	0.199	-0.001	-0.153	0.0	1111.0
0.0	0.0	3	1	400.0	201.99005	1	2	1	191.32454	56.203285	0	0.199	0.0	0.004	0.0	1111.0
0.0	0.0	3	1	400.0	201.99005	1	2	1	191.32454	56.203285	0	0.199	-0.001	-0.016	0.0	1111.0
0.0	0.0	3	1	400.0	201.99005	1	2	1	191.32454	56.203285	0	0.199	0.0	0.043	0.0	1111.0
0.0	0.0	3	1	400.0	201.99005	1	2	1	191.32454	56.203285	0	0.199	-0.001	-0.071	0.0	1111.0
0.0	0.0	3	1	400.0	201.99005	1	2	1	191.32454	56.203285	0	0.199	0.0	0.017	0.0	1111.0
0.0	0.0	3	1	400.0	201.99005	1	2	1	191.32454	56.203285	0	0.199	0.0	0.03	0.0	1111.0
0.0	0.0	3	1	400.0	201.99005	1	2	1	191.32454	56.203285	0	0.199	0.0	0.003	0.0	1111.0
0.0	0.0	3	1	400.0	201.99005	1	2	1	191.32454	56.203285	0	0.199	0.0	0.04	0.0	1111.0
0.0	0.0	3	1	400.0	201.99005	1	2	1	191.32454	56.203285	0	0.199	0.0	0.011	0.0	1111.0
0.0	0.0	3	1	400.0	201.99005	1	2	1	191.32454	56.203285	0	0.199	0.0	-0.005	0.0	1111.0
0.0	0.0	3	1	400.0	201.99005	1	2	1	191.32454	56.203285	0	0.199	0.0	-0.004	0.0	1111.0
0.0	0.0	3	1	400.0	201.99005	1	2	1	191.32454	56.203285	0	0.199	-0.001	-0.015	0.0	1111.0
0.0	0.0	3	1	400.0	201.99005	1	2	1	191.32454	56.203285	0	0.199	-0.001	-0.013	0.0	1111.0
0.0	0.0	3	1	400.0	201.99005	1	2	1	191.32454	56.203285	0	0.199	-0.001	-0.156	0.0	1111.0
0.0	0.0	3	1	400.0	201.99005	1	2	1	191.32454	56.203285	0	0.199	0.0	0.028	0.0	1111.0
0.0	0.0	3	1	400.0	201.99005	1	2	1	191.32454	56.203285	0	0.199	0.0	0.024	0.0	1111.0
0.0	0.0	3	1	400.0	201.99005	1	2	1	191.32454	56.203285	0	0.199	0.0	0.047	0.0	1111.0
0.0	0.0	3	1	400.0	201.99005	1	2	1	191.32454	56.203285	0	0.199	0.0	-0.011	0.0	1111.0
0.0	0.0	3	1	400.0	201.99005	1	2	1	191.32454	56.203285	0	0.199	0.0	0.012	0.0	1111.0
0.0	0.0	3	1	400.0	201.99005	1	2	1	191.32454	56.203285	0	0.199	0.0	0.02	0.0	1111.0
0.0	0.0	3	1	400.0	201.99005	1	2	1	191.32454	56.203285	0	0.199	-0.001	-0.016	0.0	1111.0
0.0	0.0	3	1	400.0	201.99005	1	2	1	191.32454	56.203285	0	0.199	-0.001	-0.016	0.0	1111.0
0.0	0.0	3	1	400.0	201.99005	1	2	1	191.32454	56.203285	0	0.199	0.0	0.016	0.0	1111.0
0.0	0.0	3	1	400.0	201.99005	1	2	1	191.32454	56.203285	0	0.199	0.0	0.003	0.0	1111.0
0.0	0.0	3	1	400.0	201.99005	1	2	1	191.32454	56.203285	0	0.199	-0.001	-0.047	0.0	1111.0
0.0	0.0	3	1	400.0	201.99005	1	2	1	191.32454	56.203285	0	0.199	0.0	0.03	0.0	1111.0
0.0	0.0	3	1	400.0	201.99005	1	2	1	191.32454	56.203285	0	0.199	-0.001	-0.021	0.0	1111.0
0.0	0.0	3	1	400.0	201.99005	1	2	1	191.32454	56.203285	0	0.199	0.0	0.184	0.0	1111.0
0.0	0.0	3	1	400.0	201.99005	1	2	1	191.32454	56.203285	0	0.199	0.0	-0.011	0.0	1111.0
0.0	0.0	3	1	400.0	201.99005	1	2	1	191.32454	56.203285	0	0.199	-0.001	-0.024	0.0	1111.0
0.0	0.0	3	1	400.0	201.99005	1	2	1	191.32454	56.203285	0	0.199	0.0	-0.003	0.0	1111.0
0.0	0.0	3	1	400.0	201.99005	1	2	1	191.32454	56.203285	0	0.199	0.0	0.016	0.0	1111.0
0.0	0.0	3	1	400.0	201.99005	1	2	1	191.32454	56.203285	0	0.199	0.0	0.033	0.0	1111.0
0.0	0.0	3	1	400.0	201.99005	1	2	1	191.32454	56.203285	0	0.199	-0.001	-0.061	0.0	1111.0
0.0	0.0	3	1	400.0	201.99005	1	2	1	191.32454	56.203285	0	0.199	-0.001	-0.217	0.0	1111.0
0.0	0.0	3	1	400.0	201.99005	1	2	1	191.32454	56.203285	0	0.199	-0.001	-0.042	0.0	1111.0
0.0	0.0	3	1	400.0	201.99005	1	2	1	191.32454	56.203285	0	0.199	0.0	-0.011	0.0	1111.0
0.0	0.0	3	1	400.0	201.99005	1	2	1	191.32454	56.203285	0	0.199	0.0	-0.005	0.0	1111.0
0.0	0.0	3	1	400.0	201.99005	1	2	1	191.32454	56.203285	0	0.199	0.0	0.006	0.0	1111.0
0.0	0.0	3	1	400.0	201.99005	1	2	1	191.32454	56.203285	0	0.199	-0.001	-0.072	0.0	1111.0
0.0	0.0	3	1	400.0	201.99005	1	2	1	191.32454	56.203285	0	0.199	0.0	0.006	0.0	1111.0
0.0	0.0	3	1	400.0	201.99005	1	2	1	191.32454	56.203285	0	0.199	0.0	-0.004	0.0	1111.0
0.0	0.0	3	1	400.0	201.99005	1	2	1	191.32454	56.203285	0	0.199	0.0	0.023	0.0	1111.0
0.0	0.0	3	1	400.0	201.99005	1	2	1	191.32454	56.203285	0	0.199	0.0	-0.011	0.0	1111.0
0.0	0.0	3	1	400.0	201.99005	1	2	1	191.32454	56.203285	0	0.199	0.0	0.021	0.0	1111.0
0.0	0.0	3	1	400.0	201.99005	1	2	1	191.32454	56.203285	0	0.199	-0.001	-0.016	0.0	1111.0
0.0	0.0	3	1	400.0	201.99005	1	2	1	191.32454	56.203285	0	0.199	-0.001	-0.034	0.0	1111.0
0.0	0.0	3	1	400.0	201.99005	1	2	1	191.32454	56.203285	0	0.199	0.0	0.107	0.0	1111.0
0.0	0.0	3	1	400.0	201.99005	1	2	1	191.32454	56.203285	0	0.199	-0.001	-0.036	0.0	1111.0
0.0	0.0	3	1	400.0	201.99005	1	2	1	191.32454	56.203285	0	0.199	0.0	0.018	0.0	1111.0
0.0	0.0	3	1	400.0	201.99005	1	2	1	191.32454	56.203285	0	0.199	0.0	-0.009	0.0	1111.0
0.0	0.0	3	1	400.0	201.99005	1	2	1	191.32454	56.203285	0	0.199	0.0	0.216	0.0	1111.0
0.0	0.0	3	1	400.0	201.99005	1	2	1	191.32454	56.203285	0	0.199	-0.001	-0.014	0.0	1111.0
0.0	0.0	3	1	400.0	201.99005	1	2	1	191.32454	56.203285	0	0.199	-0.001	-0.012	0.0	1111.0
0.0	0.0	3	1	400.0	201.99005	1	2	1	191.32454	56.203285	0	0.199	0.0	0.025	0.0	1111.0
0.0	0.0	3	1	400.0	201.99005	1	2	1	191.32454	56.203285	0	0.199	0.0	0.038	0.0	1111.0
0.0	0.0	3	1	400.0	201.99005	1	2	1	191.32454	56.203285	0	0.199	-0.001	-0.068	0.0	1111.0
0.0	0.0	3	1	400.0	201.99005	1	2	1	191.32454	56.203285	0	0.199	0.0	0.043	0.0	1111.0
0.0	0.0	3	1	400.0	201.99005	1	2	1	191.32454	56.203285	0	0.199	0.0	0.0	0.0	1111.0
0.0	0.0	3	1	400.0	201.99005	1	2	1	191.32454	56.203285	0	0.199	0.0	0.02	0.0	1111.0
0.0	0.0	3	1	400.0	201.99005	1	2	1	191.32454	56.203285	0	0.199	0.0	0.018	0.0	1111.0
0.0	0.0	3	1	400.0	201.99005	1	2	1	191.32454	56.203285	0	0.199	0.0	-0.001	0.0	1111.0
0.0	0.0	3	1	400.0	201.99005	1	2	1	191.32454	56.203285	0	0.199	0.0	-0.011	0.0	1111.0
0.0	0.0	3	1	400.0	201.99005	1	2	1	191.32454	56.203285	0	0.199	0.0	0.012	0.0	1111.0
0.0	0.0	3	1	400.0	201.99005	1	2	1	191.32454	56.203285	0	0.199	-0.001	-0.036	0.0	1111.0
0.0	0.0	3	1	400.0	201.99005	1	2	1	191.32454	56.203285	0	0.199	-0.001	-0.021	0.0	1111.0
0.0	0.0	3	1	400.0	201.99005	1	2	1	191.32454	56.203285	0	0.199	-0.001	-0.028	0.0	1111.0
0.0	0.0	3	1	400.0	201.99005	1	2	1	191.32454	56.203285	0	0.199	-0.001	-0.024	0.0	1111.0
0.0	0.0	3	1	400.0	201.99005	1	2	1	191.32454	56.203285	0	0.199	0.0	-0.009	0.0	1111.0
0.0	0.0	3	1	400.0	201.99005	1	2	1	191.32454	56.203285	0	0.199	0.0	0.025	0.0	1111.0
0.0	0.0	3	1	400.0	201.99005	1	2	1	191.32454	56.203285	0	0.199	-0.001	-0.014	0.0	1111.0
0.0	0.0	3	1	400.0	201.99005	1	2	1	191.32454	56.203285	0	0.199	0.0	0.033	0.0	1111.0
0.0	0.0	3	1	400.0	201.99005	1	2	1	191.32454	56.203285	0	0.199	-0.001	-0.137	0.0	1111.0
0.0	0.0	3	1	400.0	201.99005	1	2	1	191.32454	56.203285	0	0.199	-0.001	-0.021	0.0	1111.0
0.0	0.0	3	1	400.0	201.99005	1	2	1	191.32454	56.203285	0	0.199	0.0	0.005	0.0	1111.0
0.0	0.0	3	1	400.0	201.99005	1	2	1	191.32454	56.203285	0	0.199	0.0	0.018	0.0	1111.0
0.0	0.0	3	1	400.0	201.99005	1	2	1	191.32454	56.203285	0	0.199	-0.001	-0.021	0.0	1111.0
0.0	0.0	3	1	400.0	201.99005	1	2	1	191.32454	56.203285	0	0.199	-0.001	-0.016	0.0	1111.0
0.0	0.0	3	1	400.0	201.99005	1	2	1	191.32454	56.203285	0	0.199	0.0	-0.011	0.0	1111.0
0.0	0.0	3	1	400.0	201.99005	1	2	1	191.32454	56.203285	0	0.199	0.0	0.018	0.0	1111.0
0.0	0.0	3	1	400.0	201.99005	1	2	1	191.32454	56.203285	0	0.199	0.0	0.001	0.0	1111.0
0.0	0.0	3	1	400.0	201.99005	1	2	1	191.32454	56.203285	0	0.199	-0.001	-0.14	0.0	1111.0
-4180.487	-300.99503	3	2	300.99503	201.99005	1	2	2	191.32454	56.203285	1	0.199	0.0	0.008	0.0	1111.0
-4180.487	-300.99503	3	2	300.99503	201.99005	0	2	2	191.32454	56.203285	1	0.199	0.0	0.003	0.0	1111.0
-4180.487	-300.99503	3	2	300.99503	201.99005	0	2	2	191.32454	56.203285	1	0.199	0.0	0.206	0.0	1111.0
-4180.487	-300.99503	3	2	300.99503	201.99005	0	2	2	191.32454	56.203285	1	0.199	-0.001	-0.127	-0.294	1111.0
-4180.487	-300.99503	3	2	300.99503	201.99005	0	2	2	191.32454	56.203285	1	0.199	-0.003	-0.292	-0.294	1111.0
-4180.487	-300.99503	3	2	300.99503	201.99005	0	2	2	191.32454	56.203285	1	0.199	-0.009	-0.818	-0.825	1111.0
-4180.487	-300.99503	3	2	300.99503	201.99005	0	2	2	191.32454	56.203285	1	0.199	-0.016	-0.996	-1.063	1111.0
-4180.487	-300.99503	3	2	300.99503	201.99005	0	2	2	191.32454	56.203285	1	0.199	-0.024	-1.04	-1.063	1111.0
-4180.487	-300.99503	3	2	300.99503	201.99005	0	2	2	191.32454	56.203285	1	0.199	-0.034	-1.513	-1.488	1111.0
-4180.487	-300.99503	3	2	300.99503	201.99005	0	2	2	191.32454	56.203285	1	0.199	-0.043	-1.454	-1.488	1111.0
-4180.487	-300.99503	3	2	300.99503	201.99005	0	2	2	191.32454	56.203285	1	0.199	-0.052	-1.717	-1.679	1111.0
-4180.487	-300.99503	3	2	300.99503	201.99005	0	2	2	191.32454	56.203285	1	0.199	-0.062	-1.898	-1.856	1111.0
-4180.487	-300.99503	3	2	300.99503	201.99005	0	2	2	191.32454	56.203285	1	0.199	-0.07	-1.824	-1.856	1111.0
-4180.487	-300.99503	3	2	300.99503	201.99005	0	2	2	191.32454	56.203285	1	0.199	-0.08	-2.146	-2.174	1111.0
-4180.487	-300.99503	3	2	300.99503	201.99005	0	2	2	191.32454	56.203285	1	0.199	-0.091	-2.33	-2.316	1111.0
-4180.487	-300.99503	3	2	300.99503	201.99005	0	2	2	191.32454	56.203285	1	0.199	-0.101	-2.303	-2.316	1111.0
-4180.487	-300.99503	3	2	300.99503	201.99005	0	2	2	191.32454	56.203285	1	0.199	-0.112	-2.519	-2.571	1111.0
-4180.487	-300.99503	3	2	300.99503	201.99005	0	2	2	191.32454	56.203285	1	0.199	-0.122	-2.535	-2.571	1111.0
-4180.487	-300.99503	3	2	300.99503	201.99005	0	2	2	191.32454	56.203285	1	0.199	-0.132	-2.769	-2.791	1111.0
-4180.487	-300.99503	3	2	300.99503	201.99005	0	2	2	191.32454	56.203285	1	0.198	-0.142	-2.892	-2.889	1111.0
-4180.487	-300.99503	3	2	300.99503	201.99005	0	2	2	191.32454	56.203285	1	0.198	-0.15	-2.859	-2.889	1111.0
-4180.487	-300.99503	3	2	300.99503	201.99005	0	2	2	191.32454	56.203285	1	0.198	-0.16	-3.025	-3.066	1111.0
-4180.487	-300.99503	3	2	300.99503	201.99005	0	2	2	191.32454	56.203285	1	0.198	-0.17	-3.198	-3.145	1111.0
-4180.487	-300.99503	3	2	300.99503	201.99005	0	2	2	191.32454	56.203285	1	0.198	-0.178	-3.136	-3.145	1111.0
-4180.487	-300.99503	3	2	300.99503	201.99005	0	2	2	191.32454	56.203285	1	0.198	-0.186	-3.374	-3.287	1111.0
-4180.487	-300.99503	3	2	300.99503	201.99005	0	2	2	191.32454	56.203285	1	0.198	-0.194	-3.159	-3.287	1111.0
-4180.487	-300.99503	3	2	300.99503	201.99005	0	2	2	191.32454	56.203285	1	0.198	-0.202	-3.308	-3.35	1111.0
-4180.487	-300.99503	3	2	300.99503	201.99005	0	2	2	191.32454	56.203285	1	0.198	-0.21	-3.481	-3.464	1111.0
-4180.487	-300.99503	3	2	300.99503	201.99005	0	2	2	191.32454	56.203285	1	0.198	-0.218	-3.454	-3.464	1111.0
-4180.487	-300.99503	3	2	300.99503	201.99005	0	2	2	191.32454	56.203285	1	0.198	-0.225	-3.492	-3.515	1111.0
-4180.487	-300.99503	3	2	300.99503	201.99005	0	2	2	191.32454	56.203285	1	0.198	-0.231	-3.577	-3.606	1111.0
-4180.487	-300.99503	3	2	300.99503	201.99005	0	2	2	191.32454	56.203285	1	0.198	-0.237	-3.587	-3.606	1111.0
-4180.487	-300.99503	3	2	300.99503	201.99005	0	2	2	191.32454	56.203285	1	0.198	-0.244	-3.649	-3.648	1111.0
-4180.487	-300.99503	3	2	300.99503	201.99005	0	2	2	191.32454	56.203285	1	0.198	-0.249	-3.66	-3.648	1111.0
-4180.487	-300.99503	3	2	300.99503	201.99005	0	2	2	191.32454	56.203285	1	0.198	-0.255	-3.714	-3.72	1111.0
-4180.487	-300.99503	3	2	300.99503	201.99005	0	2	2	191.32454	56.203285	1	0.198	-0.261	-3.788	-3.784	1111.0
-4180.487	-300.99503	3	2	300.99503	201.99005	0	2	2	191.32454	56.203285	1	0.198	-0.265	-3.755	-3.784	1111.0
-4180.487	-300.99503	3	2	300.99503	201.99005	0	2	2	191.32454	56.203285	1	0.198	-0.269	-3.807	-3.812	1111.0
-4180.487	-300.99503	3	2	300.99503	201.99005	0	2	2	191.32454	56.203285	1	0.198	-0.273	-3.836	-3.863	1111.0
-4180.487	-300.99503	3	2	300.99503	201.99005	0	2	2	191.32454	56.203285	1	0.198	-0.278	-3.839	-3.863	1111.0
-4180.487	-300.99503	3	2	300.99503	201.99005	0	2	2	191.32454	56.203285	1	0.198	-0.282	-3.853	-3.886	1111.0
-4180.487	-300.99503	3	2	300.99503	201.99005	0	2	2	191.32454	56.203285	1	0.198	-0.285	-3.917	-3.886	1111.0
-4180.487	-300.99503	3	2	300.99503	201.99005	0	2	2	191.32454	56.203285	1	0.198	-0.289	-3.893	-3.926	1111.0
-4180.487	-300.99503	3	2	300.99503	201.99005	0	2	2	191.32454	56.203285	1	0.198	-0.293	-3.988	-3.963	1111.0
-4180.487	-300.99503	3	2	300.99503	201.99005	0	2	2	191.32454	56.203285	1	0.198	-0.297	-3.981	-3.963	1111.0
-4180.487	-300.99503	3	2	300.99503	201.99005	0	2	2	191.32454	56.203285	1	0.198	-0.301	-4.06	-3.977	1111.0
-4180.487	-300.99503	3	2	300.99503	201.99005	0	2	2	191.32454	56.203285	1	0.198	-0.303	-4.007	-4.006	1111.0
-4180.487	-300.99503	3	2	300.99503	201.99005	0	2	2	191.32454	56.203285	1	0.198	-0.305	-4.002	-4.006	1111.0
-4180.487	-300.99503	3	2	300.99503	201.99005	0	2	2	191.32454	56.203285	1	0.198	-0.307	-4.05	-4.018	1111.0
-4180.487	-300.99503	3	2	300.99503	201.99005	0	2	2	191.32454	56.203285	1	0.198	-0.31	-4.122	-4.041	1111.0
-4180.487	-300.99503	3	2	300.99503	201.99005	0	2	2	191.32454	56.203285	1	0.198	-0.312	-4.015	-4.041	1111.0
-4180.487	-300.99503	3	2	300.99503	201.99005	0	2	2	191.32454	56.203285	1	0.198	-0.314	-4.096	-4.051	1111.0
-4180.487	-300.99503	3	2	300.99503	201.99005	0	2	2	191.32454	56.203285	1	0.197	-0.316	-4.075	-4.051	1111.0
-4180.487	-300.99503	3	2	300.99503	201.99005	0	2	2	191.32454	56.203285	1	0.197	-0.318	-4.014	-4.069	1111.0
-4180.487	-300.99503	3	2	300.99503	201.99005	0	2	2	191.32454	56.203285	1	0.197	-0.321	-4.117	-4.085	1111.0
-4180.487	-300.99503	3	2	300.99503	201.99005	0	2	2	191.32454	56.203285	1	0.197	-0.321	-4.093	-4.085	1111.0
-4180.487	-300.99503	3	2	300.99503	201.99005	0	2	2	191.32454	56.203285	1	0.197	-0.321	-4.076	-4.092	1111.0
-4180.487	-300.99503	3	2	300.99503	201.99005	0	2	2	191.32454	56.203285	1	0.197	-0.322	-4.033	-4.092	1111.0
-4180.487	-300.99503	3	2	300.99503	201.99005	0	2	2	191.32454	56.203285	1	0.197	-0.323	-4.151	-4.105	1111.0
-4180.487	-300.99503	3	2	300.99503	201.99005	0	2	2	191.32454	56.203285	1	0.197	-0.324	-4.246	-4.11	1111.0
-4180.487	-300.99503	3	2	300.99503	201.99005	0	2	2	191.32454	56.203285	1	0.197	-0.325	-4.024	-4.11	1111.0
-4180.487	-300.99503	3	2	300.99503	201.99005	0	2	2	191.32454	56.203285	1	0.197	-0.325	-4.088	-4.12	1111.0
-4180.487	-300.99503	3	2	300.99503	201.99005	0	2	2	191.32454	56.203285	1	0.197	-0.327	-4.122	-4.125	1111.0
-4180.487	-300.99503	3	2	300.99503	201.99005	0	2	2	191.32454	56.203285	1	0.197	-0.329	-4.117	-4.125	1111.0
-4180.487	-300.99503	3	2	300.99503	201.99005	0	2	2	191.32454	56.203285	1	0.197	-0.331	-4.118	-4.133	1111.0
-4180.487	-300.99503	3	2	300.99503	201.99005	0	2	2	191.32454	56.203285	1	0.197	-0.333	-4.137	-4.133	1111.0
-4180.487	-300.99503	3	2	300.99503	201.99005	0	2	2	191.32454	56.203285	1	0.197	-0.333	-4.104	-4.137	1111.0
-4180.487	-300.99503	3	2	300.99503	201.99005	0	2	2	191.32454	56.203285	1	0.197	-0.335	-4.179	-4.143	1111.0
-4180.487	-300.99503	3	2	300.99503	201.99005	0	2	2	191.32454	56.203285	1	0.197	-0.337	-4.123	-4.143	1111.0
-4180.487	-300.99503	3	2	300.99503	201.99005	0	2	2	191.32454	56.203285	1	0.197	-0.339	-4.147	-4.146	1111.0
-4180.487	-300.99503	3	2	300.99503	201.99005	0	2	2	191.32454	56.203285	1	0.197	-0.341	-4.183	-4.151	1111.0
-4180.487	-300.99503	3	2	300.99503	201.99005	0	2	2	191.32454	56.203285	1	0.197	-0.341	-4.145	-4.151	1111.0
-4180.487	-300.99503	3	2	300.99503	201.99005	0	2	2	191.32454	56.203285	1	0.197	-0.341	-4.157	-4.154	1111.0
-4180.487	-300.99503	3	2	300.99503	201.99005	0	2	2	191.32454	56.203285	1	0.197	-0.341	-4.178	-4.159	1111.0
-4180.487	-300.99503	3	2	300.99503	201.99005	0	2	2	191.32454	56.203285	1	0.197	-0.341	-4.164	-4.159	1111.0
-4180.487	-300.99503	3	2	300.99503	201.99005	0	2	2	191.32454	56.203285	1	0.197	-0.341	-4.12	-4.16	1111.0
-4180.487	-300.99503	3	2	300.99503	201.99005	0	2	2	191.32454	56.203285	1	0.197	-0.341	-4.172	-4.16	1111.0
-4180.487	-300.99503	3	2	300.99503	201.99005	0	2	2	191.32454	56.203285	1	0.197	-0.341	-4.127	-4.163	1111.0
-4180.487	-300.99503	3	2	300.99503	201.99005	0	2	2	191.32454	56.203285	1	0.197	-0.341	-4.192	-4.165	1111.0
-4180.487	-300.99503	3	2	300.99503	201.99005	0	2	2	191.32454	56.203285	1	0.197	-0.341	-4.132	-4.165	1111.0
-4180.487	-300.99503	3	2	300.99503	201.99005	0	2	2	191.32454	56.203285	1	0.197	-0.342	-4.181	-4.167	1111.0
-4180.487	-300.99503	3	2	300.99503	201.99005	0	2	2	191.32454	56.203285	1	0.197	-0.342	-4.161	-4.167	1111.0
-4180.487	-300.99503	3	2	300.99503	201.99005	1	2	2	191.32454	56.203285	1	0.197	-0.342	-4.183	-4.17	1111.0
-4180.487	-300.99503	3	2	300.99503	201.99005	1	2	2	191.32454	56.203285	1	0.197	-0.342	-4.174	-4.171	1111.0
-4180.487	-300.99503	3	2	300.99503	201.99005	1	2	2	191.32454	56.203285	1	0.197	-0.342	-4.205	-4.171	1111.0
-4180.487	-300.99503	3	2	300.99503	201.99005	1	2	2	191.32454	56.203285	1	0.197	-0.341	-4.032	-4.173	1111.0
-4180.487	-300.99503	3	2	300.99503	201.99005	1	2	2	191.32454	56.203285	1	0.197	-0.341	-4.172	-4.173	1111.0
-4180.487	-300.99503	3	2	300.99503	201.99005	1	2	2	191.32454	56.203285	1	0.197	-0.341	-4.171	-4.173	1111.0
-4180.487	-300.99503	3	2	300.99503	201.99005	1	2	2	191.32454	56.203285	1	0.197	-0.34	-4.013	-4.175	1111.0
-4180.487	-300.99503	3	2	300.99503	201.99005	1	2	2	191.32454	56.203285	1	0.197	-0.341	-4.17	-4.176	1111.0
-4180.487	-300.99503	3	2	300.99503	201.99005	1	2	2	191.32454	56.203285	1	0.197	-0.341	-4.211	-4.176	1111.0
-4180.487	-300.99503	3	2	300.99503	201.99005	1	2	2	191.32454	56.203285	1	0.197	-0.341	-4.161	-4.177	1111.0
-4180.487	-300.99503	3	2	300.99503	201.99005	1	2	2	191.32454	56.203285	1	0.197	-0.341	-4.185	-4.177	1111.0
-4180.487	-300.99503	3	2	300.99503	201.99005	1	2	2	191.32454	56.203285	1	0.197	-0.341	-4.226	-4.177	1111.0
-4180.487	-300.99503	3	2	300.99503	201.99005	1	2	2	191.32454	56.203285	1	0.197	-0.341	-4.195	-4.179	1111.0
-4180.487	-300.99503	3	2	300.99503	201.99005	1	2	2	191.32454	56.203285	1	0.197	-0.341	-4.169	-4.179	1111.0
-4180.487	-300.99503	3	2	300.99503	201.99005	1	2	2	191.32454	56.203285	1	0.197	-0.341	-4.143	-4.179	1111.0
-4180.487	-300.99503	3	2	300.99503	201.99005	1	2	2	191.32454	56.203285	1	0.197	-0.341	-4.185	-4.179	1111.0
-4180.487	-300.99503	3	2	300.99503	201.99005	1	2	2	191.32454	56.203285	1	0.197	-0.341	-4.141	-4.179	1111.0
-4180.487	-300.99503	3	2	300.99503	201.99005	1	2	2	191.32454	56.203285	1	0.197	-0.341	-4.17	-4.18	1111.0
-4180.487	-300.99503	3	2	300.99503	201.99005	1	2	2	191.32454	56.203285	1	0.197	-0.341	-4.151	-4.18	1111.0
-4180.487	-300.99503	3	2	300.99503	201.99005	1	2	2	191.32454	56.203285	1	0.197	-0.341	-4.225	-4.18	1111.0
-4180.487	-300.99503	3	2	300.99503	201.99005	1	2	2	191.32454	56.203285	1	0.197	-0.341	-4.169	-4.181	1111.0
-4180.487	-300.99503	3	2	300.99503	201.99005	1	2	2	191.32454	56.203285	1	0.197	-0.341	-4.135	-4.181	1111.0
-4180.487	-300.99503	3	2	300.99503	201.99005	1	2	2	191.32454	56.203285	1	0.197	-0.341	-4.179	-4.181	1111.0
-4180.487	-300.99503	3	2	300.99503	201.99005	1	2	2	191.32454	56.203285	1	0.197	-0.341	-4.167	-4.182	1111.0
-4180.487	-300.99503	3	2	300.99503	201.99005	1	2	2	191.32454	56.203285	1	0.197	-0.341	-4.171	-4.182	1111.0
-4180.487	-300.99503	3	2	300.99503	201.99005	1	2	2	191.32454	56.203285	1	0.197	-0.341	-4.2	-4.182	1111.0
-4180.487	-300.99503	3	2	300.99503	201.99005	1	2	2	191.32454	56.203285	1	0.197	-0.341	-4.194	-4.182	1111.0
-4180.487	-300.99503	3	2	300.99503	201.99005	1	2	2	191.32454	56.203285	1	0.197	-0.341	-4.194	-4.182	1111.0
-4180.487	-300.99503	3	2	300.99503	201.99005	1	2	2	191.32454	56.203285	1	0.197	-0.341	-4.143	-4.182	1111.0
-4180.487	-300.99503	3	2	300.99503	201.99005	1	2	2	191.32454	56.203285	1	0.197	-0.341	-4.207	-4.182	1111.0
-4180.487	-300.99503	3	2	300.99503	201.99005	1	2	2	191.32454	56.203285	1	0.197	-0.341	-4.172	-4.183	1111.0
-4180.487	-300.99503	3	2	300.99503	201.99005	1	2	2	191.32454	56.203285	1	0.197	-0.341	-4.159	-4.183	1111.0
-4180.487	-300.99503	3	2	300.99503	201.99005	1	2	2	191.32454	56.203285	1	0.197	-0.341	-4.17	-4.183	1111.0
-4180.487	-300.99503	3	2	300.99503	201.99005	1	2	2	191.32454	56.203285	1	0.197	-0.341	-4.177	-4.183	1111.0
-4180.487	-300.99503	3	2	300.99503	201.99005	1	2	2	191.32454	56.203285	1	0.197	-0.341	-4.189	-4.183	1111.0
-4180.487	-300.99503	3	2	300.99503	201.99005	1	2	2	191.32454	56.203285	1	0.197	-0.341	-4.206	-4.183	1111.0
-4180.487	-300.99503	3	2	300.99503	201.99005	1	2	2	191.32454	56.203285	1	0.197	-0.341	-4.213	-4.183	1111.0
-4180.487	-300.99503	3	2	300.99503	201.99005	1	2	2	191.32454	56.203285	1	0.197	-0.341	-4.221	-4.183	1111.0
-4180.487	-300.99503	3	2	300.99503	201.99005	1	2	2	191.32454	56.203285	1	0.197	-0.341	-4.224	-4.183	1111.0
-4180.487	-300.99503	3	2	300.99503	201.99005	1	2	2	191.32454	56.203285	1	0.197	-0.341	-4.194	-4.184	1111.0
-4180.487	-300.99503	3	2	300.99503	201.99005	1	2	2	191.32454	56.203285	1	0.197	-0.341	-4.2	-4.184	1111.0
-4180.487	-300.99503	3	2	300.99503	201.99005	1	2	2	191.32454	56.203285	1	0.197	-0.341	-4.209	-4.184	1111.0
-4180.487	-300.99503	3	2	300.99503	201.99005	1	2	2	191.32454	56.203285	1	0.197	-0.341	-4.207	-4.184	1111.0
-4180.487	-300.99503	3	2	300.99503	201.99005	1	2	2	191.32454	56.203285	1	0.197	-0.341	-4.18	-4.184	1111.0
-4180.487	-300.99503	3	2	300.99503	201.99005	1	2	2	191.32454	56.203285	1	0.197	-0.341	-4.219	-4.184	1111.0
-4180.487	-300.99503	3	2	300.99503	201.99005	1	2	2	191.32454	56.203285	1	0.197	-0.341	-4.183	-4.184	1111.0
-4180.487	-300.99503	3	2	300.99503	201.99005	1	2	2	191.32454	56.203285	1	0.197	-0.341	-4.174	-4.184	1111.0
-4180.487	-300.99503	3	2	300.99503	201.99005	1	2	2	191.32454	56.203285	1	0.197	-0.341	-4.143	-4.184	1111.0
-4180.487	-300.99503	3	2	300.99503	201.99005	1	2	2	191.32454	56.203285	1	0.197	-0.341	-4.146	-4.184	1111.0
-4180.487	-300.99503	3	2	300.99503	201.99005	1	2	2	191.32454	56.203285	1	0.197	-0.341	-4.228	-4.184	1111.0
-4180.487	-300.99503	3	2	300.99503	201.99005	1	2	2	191.32454	56.203285	1	0.196	-0.341	-4.22	-4.184	1111.0
-4180.487	-300.99503	3	2	300.99503	201.99005	1	2	2	191.32454	56.203285	1	0.196	-0.341	-4.186	-4.184	1111.0
-4180.487	-300.99503	3	2	300.99503	201.99005	1	2	2	191.32454	56.203285	1	0.196	-0.341	-4.199	-4.184	1111.0
-4180.487	-300.99503	3	2	300.99503	201.99005	1	2	2	191.32454	56.203285	1	0.196	-0.341	-4.193	-4.184	1111.0
-4180.487	-300.99503	3	2	300.99503	201.99005	1	2	2	191.32454	56.203285	1	0.196	-0.341	-4.203	-4.184	1111.0
-4180.487	-300.99503	3	2	300.99503	201.99005	1	2	2	191.32454	56.203285	1	0.196	-0.341	-4.286	-4.184	1111.0
-4180.487	-300.99503	3	2	300.99503	201.99005	1	2	2	191.32454	56.203285	1	0.196	-0.34	-4.05	-4.184	1111.0
-4180.487	-300.99503	3	2	300.99503	201.99005	1	2	2	191.32454	56.203285	1	0.196	-0.341	-4.173	-4.184	1111.0
-4180.487	-300.99503	3	2	300.99503	201.99005	1	2	2	191.32454	56.203285	1	0.196	-0.341	-4.206	-4.184	1111.0
-4180.487	-300.99503	3	2	300.99503	201.99005	1	2	2	191.32454	56.203285	1	0.196	-0.341	-4.14	-4.184	1111.0
-4180.487	-300.99503	3	2	300.99503	201.99005	1	2	2	191.32454	56.203285	1	0.195	-0.34	-3.999	-4.184	1111.0
-4180.487	-300.99503	3	2	300.99503	201.99005	1	2	2	191.32454	56.203285	1	0.195	-0.341	-4.234	-4.184	1111.0
-4180.487	-300.99503	3	2	300.99503	201.99005	1	2	2	191.32454	56.203285	1	0.195	-0.341	-4.176	-4.184	1111.0
-4180.487	-300.99503	3	2	300.99503	201.99005	1	2	2	191.32454	56.203285	1	0.195	-0.341	-4.206	-4.184	1111.0
-4180.487	-300.99503	3	2	300.99503	201.99005	1	2	2	191.32454	56.203285	1	0.195	-0.341	-4.213	-4.184	1111.0
-4180.487	-300.99503	3	2	300.99503	201.99005	1	2	2	191.32454	56.203285	1	0.195	-0.341	-4.189	-4.184	1111.0
-4180.487	-300.99503	3	2	300.99503	201.99005	1	2	2	191.32454	56.203285	1	0.195	-0.341	-4.184	-4.184	1111.0
-4180.487	-300.99503	3	2	300.99503	201.99005	1	2	2	191.32454	56.203285	1	0.195	-0.341	-4.177	-4.184	1111.0
-4180.487	-300.99503	3	2	300.99503	201.99005	1	2	2	191.32454	56.203285	1	0.195	-0.341	-4.162	-4.184	1111.0
-4180.487	-300.99503	3	2	300.99503	201.99005	1	2	2	191.32454	56.203285	1	0.195	-0.341	-4.207	-4.184	1111.0
-4180.487	-300.99503	3	2	300.99503	201.99005	1	2	2	191.32454	56.203285	1	0.196	-0.341	-4.193	-4.184	1111.0
-4180.487	-300.99503	3	2	300.99503	201.99005	1	2	2	191.32454	56.203285	1	0.196	-0.341	-4.193	-4.184	1111.0
-4180.487	-300.99503	3	2	300.99503	201.99005	1	2	2	191.32454	56.203285	1	0.196	-0.341	-4.147	-4.184	1111.0
-4180.487	-300.99503	3	2	300.99503	201.99005	1	2	2	191.32454	56.203285	1	0.196	-0.341	-4.161	-4.184	1111.0
-4180.487	-300.99503	3	2	300.99503	201.99005	1	2	2	191.32454	56.203285	1	0.196	-0.341	-4.196	-4.184	1111.0
-4180.487	-300.99503	3	2	300.99503	201.99005	1	2	2	191.32454	56.203285	1	0.196	-0.341	-4.213	-4.184	1111.0
-4180.487	-300.99503	3	2	300.99503	201.99005	1	2	2	191.32454	56.203285	1	0.197	-0.341	-4.232	-4.184	1111.0
-4180.487	-300.99503	3	2	300.99503	201.99005	1	2	2	191.32454	56.203285	1	0.197	-0.341	-4.161	-4.184	1111.0
-4180.487	-300.99503	3	2	300.99503	201.99005	1	2	2	191.32454	56.203285	1	0.197	-0.341	-4.149	-4.184	1111.0
-4180.487	-300.99503	3	2	300.99503	201.99005	1	2	2	191.32454	56.203285	1	0.197	-0.341	-4.177	-4.184	1111.0
-4180.487	-300.99503	3	2	300.99503	201.99005	1	2	2	191.32454	56.203285	1	0.197	-0.341	-4.225	-4.184	1111.0
-4180.487	-300.99503	3	2	300.99503	201.99005	1	2	2	191.32454	56.203285	1	0.197	-0.341	-4.176	-4.184	1111.0
-4180.487	-300.99503	3	2	300.99503	201.99005	1	2	2	191.32454	56.203285	1	0.197	-0.34	-4.093	-4.184	1111.0
-4180.487	-300.99503	3	2	300.99503	201.99005	1	2	2	191.32454	56.203285	1	0.197	-0.341	-4.203	-4.184	1111.0
-4180.487	-300.99503	3	2	300.99503	201.99005	1	2	2	191.32454	56.203285	1	0.197	-0.341	-4.248	-4.184	1111.0
-4180.487	-300.99503	3	2	300.99503	201.99005	1	2	2	191.32454	56.203285	1	0.197	-0.34	-4.097	-4.184	1111.0
-4180.487	-300.99503	3	2	300.99503	201.99005	1	2	2	191.32454	56.203285	1	0.197	-0.341	-4.165	-4.184	1111.0
-4180.487	-300.99503	3	2	300.99503	201.99005	1	2	2	191.32454	56.203285	1	0.197	-0.341	-4.175	-4.184	1111.0
-4180.487	-300.99503	3	2	300.99503	201.99005	1	2	2	191.32454	56.203285	1	0.197	-0.341	-4.112	-4.184	1111.0
-4180.487	-300.99503	3	2	300.99503	201.99005	1	2	2	191.32454	56.203285	1	0.197	-0.341	-4.165	-4.184	1111.0
-4180.487	-300.99503	3	2	300.99503	201.99005	1	2	2	191.32454	56.203285	1	0.197	-0.341	-4.17	-4.184	1111.0
-4180.487	-300.99503	3	2	300.99503	201.99005	1	2	2	191.32454	56.203285	1	0.197	-0.341	-4.178	-4.184	1111.0
-4180.487	-300.99503	3	2	300.99503	201.99005	1	2	2	191.32454	56.203285	1	0.197	-0.341	-4.195	-4.184	1111.0
-4180.487	-300.99503	3	2	300.99503	201.99005	1	2	2	191.32454	56.203285	1	0.197	-0.341	-4.19	-4.184	1111.0
-4180.487	-300.99503	3	2	300.99503	201.99005	1	2	2	191.32454	56.203285	1	0.197	-0.341	-4.159	-4.184	1111.0
-4180.487	-300.99503	3	2	300.99503	201.99005	1	2	2	191.32454	56.203285	1	0.197	-0.341	-4.184	-4.184	1111.0
-4180.487	-300.99503	3	2	300.99503	201.99005	1	2	2	191.32454	56.203285	1	0.197	-0.341	-4.208	-4.184	1111.0
-4180.487	-300.99503	3	2	300.99503	201.99005	1	2	2	191.32454	56.203285	1	0.197	-0.341	-4.189	-4.184	1111.0
-4180.487	-300.99503	3	2	300.99503	201.99005	1	2	2	191.32454	56.203285	1	0.197	-0.341	-4.321	-4.184	1111.0
-4180.487	-300.99503	3	2	300.99503	201.99005	1	2	2	191.32454	56.203285	1	0.197	-0.341	-4.227	-4.184	1111.0
-4180.487	-300.99503	3	2	300.99503	201.99005	1	2	2	191.32454	56.203285	1	0.197	-0.34	-4.04	-4.184	1111.0
-4180.487	-300.99503	3	2	300.99503	201.99005	1	2	2	191.32454	56.203285	1	0.197	-0.341	-4.206	-4.184	1111.0
-4180.487	-300.99503	3	2	300.99503	201.99005	1	2	2	191.32454	56.203285	1	0.197	-0.341	-4.185	-4.184	1111.0
-4180.487	-300.99503	3	2	300.99503	201.99005	1	2	2	191.32454	56.203285	1	0.198	-0.341	-4.203	-4.184	1111.0
-4180.487	-300.99503	3	2	300.99503	201.99005	1	2	2	191.32454	56.203285	1	0.198	-0.341	-4.204	-4.184	1111.0
-4180.487	-300.99503	3	2	300.99503	201.99005	1	2	2	191.32454	56.203285	1	0.198	-0.341	-4.269	-4.184	1111.0
-4180.487	-300.99503	3	2	300.99503	201.99005	1	2	2	191.32454	56.203285	1	0.198	-0.341	-4.197	-4.184	1111.0
-4180.487	-300.99503	3	2	300.99503	201.99005	1	2	2	191.32454	56.203285	1	0.198	-0.341	-4.188	-4.184	1111.0
-4180.487	-300.99503	3	2	300.99503	201.99005	1	2	2	191.32454	56.203285	1	0.198	-0.341	-4.181	-4.184	1111.0
-4180.487	-300.99503	3	2	300.99503	201.99005	1	2	2	191.32454	56.203285	1	0.198	-0.341	-4.253	-4.184	1111.0
-4180.487	-300.99503	3	2	300.99503	201.99005	1	2	2	191.32454	56.203285	1	0.198	-0.341	-4.192	-4.184	1111.0
-4180.487	-300.99503	3	2	300.99503	201.99005	1	2	2	191.32454	56.203285	1	0.198	-0.342	-4.178	-4.184	1111.0
-4180.487	-300.99503	3	2	300.99503	201.99005	1	2	2	191.32454	56.203285	1	0.198	-0.342	-4.155	-4.184	1111.0
-4180.487	-300.99503	3	2	300.99503	201.99005	1	2	2	191.32454	56.203285	1	0.198	-0.342	-4.203	-4.184	1111.0
-4180.487	-300.99503	3	2	300.99503	201.99005	1	2	2	191.32454	56.203285	1	0.199	-0.342	-4.208	-4.184	1111.0
-4180.487	-300.99503	3	2	300.99503	201.99005	1	2	2	191.32454	56.203285	1	0.199	-0.342	-4.212	-4.184	1111.0
-4180.487	-300.99503	3	2	300.99503	201.99005	1	2	2	191.32454	56.203285	1	0.199	-0.341	-4.072	-4.184	1111.0
-4180.487	-300.99503	3	2	300.99503	201.99005	1	2	2	191.32454	56.203285	1	0.199	-0.341	-4.188	-4.184	1111.0
-4180.487	-300.99503	3	2	300.99503	201.99005	1	2	2	191.32454	56.203285	1	0.199	-0.341	-4.18	-4.184	1111.0
-4180.487	-300.99503	3	2	300.99503	201.99005	1	2	2	191.32454	56.203285	1	0.199	-0.341	-4.199	-4.184	1111.0
-4180.487	-300.99503	3	2	300.99503	201.99005	1	2	2	191.32454	56.203285	1	0.199	-0.34	-3.969	-4.184	1111.0
-4180.487	-300.99503	3	2	300.99503	201.99005	1	2	2	191.32454	56.203285	1	0.2	-0.341	-4.167	-4.184	1111.0
-4180.487	-300.99503	3	2	300.99503	201.99005	1	2	2	191.32454	56.203285	1	0.2	-0.341	-4.207	-4.184	1111.0
-4180.487	-300.99503	3	2	300.99503	201.99005	1	2	2	191.32454	56.203285	1	0.2	-0.341	-4.168	-4.184	1111.0
-4180.487	-300.99503	3	2	300.99503	201.99005	1	2	2	191.32454	56.203285	1	0.2	-0.341	-4.225	-4.184	1111.0
-4180.487	-300.99503	3	2	300.99503	201.99005	1	2	2	191.32454	56.203285	1	0.2	-0.341	-4.216	-4.184	1111.0
-4180.487	-300.99503	3	2	300.99503	201.99005	1	2	2	191.32454	56.203285	1	0.201	-0.341	-4.166	-4.184	1111.0
-4180.487	-300.99503	3	2	300.99503	201.99005	1	2	2	191.32454	56.203285	1	0.201	-0.341	-4.185	-4.184	1111.0
-4180.487	-300.99503	3	2	300.99503	201.99005	1	2	2	191.32454	56.203285	1	0.201	-0.34	-4.074	-4.184	1111.0
-4180.487	-300.99503	3	2	300.99503	201.99005	1	2	2	191.32454	56.203285	1	0.201	-0.341	-4.159	-4.184	1111.0
-4180.487	-300.99503	3	2	300.99503	201.99005	1	2	2	191.32454	56.203285	1	0.201	-0.341	-4.181	-4.184	1111.0
-4180.487	-300.99503	3	2	300.99503	201.99005	1	2	2	191.32454	56.203285	1	0.201	-0.341	-4.183	-4.184	1111.0
-4180.487	-300.99503	3	2	300.99503	201.99005	1	2	2	191.32454	56.203285	1	0.202	-0.341	-4.233	-4.184	1111.0
-4180.487	-300.99503	3	2	300.99503	201.99005	1	2	2	191.32454	56.203285	1	0.202	-0.341	-4.157	-4.184	1111.0
-4180.487	-300.99503	3	2	300.99503	201.99005	1	2	2	191.32454	56.203285	1	0.202	-0.341	-4.163	-4.184	1111.0
-4180.487	-300.99503	3	2	300.99503	201.99005	1	2	2	191.32454	56.203285	1	0.202	-0.341	-4.173	-4.184	1111.0
-4180.487	-300.99503	3	2	300.99503	201.99005	1	2	2	191.32454	56.203285	1	0.202	-0.341	-4.137	-4.184	1111.0
-4180.487	-300.99503	3	2	300.99503	201.99005	1	2	2	191.32454	56.203285	1	0.202	-0.341	-4.182	-4.184	1111.0
-4180.487	-300.99503	3	2	300.99503	201.99005	1	2	2	191.32454	56.203285	1	0.203	-0.341	-4.174	-4.184	1111.0
-4180.487	-300.99503	3	2	300.99503	201.99005	1	2	2	191.32454	56.203285	1	0.203	-0.341	-4.221	-4.184	1111.0
-4180.487	-300.99503	3	2	300.99503	201.99005	1	2	2	191.32454	56.203285	1	0.203	-0.341	-4.169	-4.184	1111.0
-4180.487	-300.99503	3	2	300.99503	201.99005	1	2	2	191.32454	56.203285	1	0.203	-0.341	-4.208	-4.184	1111.0
-4180.487	-300.99503	3	2	300.99503	201.99005	1	2	2	191.32454	56.203285	1	0.203	-0.341	-4.186	-4.184	1111.0
-4180.487	-300.99503	3	2	300.99503	201.99005	1	2	2	191.32454	56.203285	1	0.203	-0.341	-4.198	-4.184	1111.0
-4180.487	-300.99503	3	2	300.99503	201.99005	1	2	2	191.32454	56.203285	1	0.203	-0.341	-4.172	-4.184	1111.0
-4180.487	-300.99503	3	2	300.99503	201.99005	1	2	2	191.32454	56.203285	1	0.203	-0.341	-4.137	-4.184	1111.0
-4180.487	-300.99503	3	2	300.99503	201.99005	1	2	2	191.32454	56.203285	1	0.203	-0.341	-4.16	-4.184	1111.0
-4180.487	-300.99503	3	2	300.99503	201.99005	1	2	2	191.32454	56.203285	1	0.203	-0.341	-4.175	-4.184	1111.0
-4180.487	-300.99503	3	2	300.99503	201.99005	1	2	2	191.32454	56.203285	1	0.202	-0.341	-4.271	-4.184	1111.0
-4180.487	-300.99503	3	2	300.99503	201.99005	1	2	2	191.32454	56.203285	1	0.202	-0.341	-4.24	-4.184	1111.0
-4180.487	-300.99503	3	2	300.99503	201.99005	1	2	2	191.32454	56.203285	1	0.202	-0.341	-4.197	-4.184	1111.0
-4180.487	-300.99503	3	2	300.99503	201.99005	1	2	2	191.32454	56.203285	1	0.202	-0.341	-4.184	-4.184	1111.0
0.0	0.0	3	2	300.99503	201.99005	1	2	2	191.32454	56.203285	0	0.202	-0.341	-4.195	-4.184	1111.0
0.0	0.0	3	2	300.99503	201.99005	1	2	2	191.32454	56.203285	0	0.202	-0.341	-4.2	-4.184	1111.0
0.0	0.0	3	2	300.99503	201.99005	1	2	2	191.32454	56.203285	0	0.202	-0.341	-4.13	-4.184	1111.0
0.0	0.0	3	2	300.99503	201.99005	1	2	2	191.32454	56.203285	0	0.202	-0.341	-4.162	-4.184	1111.0
0.0	0.0	3	2	300.99503	201.99005	1	2	2	191.32454	56.203285	0	0.202	-0.337	-3.627	-3.613	1111.0
0.0	0.0	3	2	300.99503	201.99005	1	2	2	191.32454	56.203285	0	0.202	-0.333	-3.66	-3.613	1111.0
0.0	0.0	3	2	300.99503	201.99005	1	2	2	191.32454	56.203285	0	0.202	-0.327	-3.357	-3.358	1111.0
0.0	0.0	3	2	300.99503	201.99005	1	2	2	191.32454	56.203285	0	0.202	-0.317	-2.852	-2.9	1111.0
0.0	0.0	3	2	300.99503	201.99005	1	2	2	191.32454	56.203285	0	0.203	-0.311	-2.934	-2.9	1111.0
0.0	0.0	3	2	300.99503	201.99005	1	2	2	191.32454	56.203285	0	0.203	-0.303	-2.706	-2.695	1111.0
0.0	0.0	3	2	300.99503	201.99005	1	2	2	191.32454	56.203285	0	0.203	-0.292	-2.35	-2.327	1111.0
0.0	0.0	3	2	300.99503	201.99005	1	2	2	191.32454	56.203285	0	0.203	-0.282	-2.312	-2.327	1111.0
0.0	0.0	3	2	300.99503	201.99005	1	2	2	191.32454	56.203285	0	0.203	-0.271	-2.165	-2.162	1111.0
0.0	0.0	3	2	300.99503	201.99005	1	2	2	191.32454	56.203285	0	0.203	-0.262	-2.189	-2.162	1111.0
0.0	0.0	3	2	300.99503	201.99005	1	2	2	191.32454	56.203285	0	0.203	-0.251	-1.887	-1.867	1111.0
0.0	0.0	3	2	300.99503	201.99005	1	2	2	191.32454	56.203285	0	0.204	-0.241	-1.718	-1.735	1111.0
0.0	0.0	3	2	300.99503	201.99005	1	2	2	191.32454	56.203285	0	0.204	-0.232	-1.748	-1.735	1111.0
0.0	0.0	3	2	300.99503	201.99005	1	2	2	191.32454	56.203285	0	0.204	-0.219	-1.444	-1.498	1111.0
0.0	0.0	3	2	300.99503	201.99005	1	2	2	191.32454	56.203285	0	0.204	-0.209	-1.362	-1.392	1111.0
0.0	0.0	3	2	300.99503	201.99005	1	2	2	191.32454	56.203285	0	0.204	-0.199	-1.371	-1.392	1111.0
0.0	0.0	3	2	300.99503	201.99005	1	2	2	191.32454	56.203285	0	0.205	-0.189	-1.178	-1.202	1111.0
0.0	0.0	3	2	300.99503	201.99005	1	2	2	191.32454	56.203285	0	0.205	-0.179	-1.204	-1.202	1111.0
0.0	0.0	3	2	300.99503	201.99005	1	2	2	191.32454	56.203285	0	0.205	-0.171	-1.117	-1.117	1111.0
0.0	0.0	3	2	300.99503	201.99005	1	2	2	191.32454	56.203285	0	0.205	-0.162	-0.979	-0.964	1111.0
0.0	0.0	3	2	300.99503	201.99005	1	2	2	191.32454	56.203285	0	0.205	-0.155	-0.993	-0.964	1111.0
0.0	0.0	3	2	300.99503	201.99005	1	2	2	191.32454	56.203285	0	0.205	-0.147	-0.841	-0.833	1111.0
0.0	0.0	3	2	300.99503	201.99005	1	2	2	191.32454	56.203285	0	0.206	-0.138	-0.791	-0.774	1111.0
0.0	0.0	3	2	300.99503	201.99005	1	2	2	191.32454	56.203285	0	0.206	-0.132	-0.773	-0.774	1111.0
0.0	0.0	3	2	300.99503	201.99005	1	2	2	191.32454	56.203285	0	0.206	-0.124	-0.7	-0.668	1111.0
0.0	0.0	3	2	300.99503	201.99005	1	2	2	191.32454	56.203285	0	0.206	-0.117	-0.65	-0.668	1111.0
0.0	0.0	3	2	300.99503	201.99005	1	2	2	191.32454	56.203285	0	0.206	-0.111	-0.619	-0.621	1111.0
0.0	0.0	3	2	300.99503	201.99005	1	2	2	191.32454	56.203285	0	0.206	-0.105	-0.54	-0.536	1111.0
0.0	0.0	3	2	300.99503	201.99005	1	2	2	191.32454	56.203285	0	0.206	-0.099	-0.544	-0.536	1111.0
0.0	0.0	3	2	300.99503	201.99005	1	2	2	191.32454	56.203285	0	0.206	-0.094	-0.494	-0.498	1111.0
0.0	0.0	3	2	300.99503	201.99005	1	2	2	191.32454	56.203285	0	0.206	-0.088	-0.456	-0.43	1111.0
0.0	0.0	3	2	300.99503	201.99005	1	2	2	191.32454	56.203285	0	0.206	-0.082	-0.432	-0.43	1111.0
0.0	0.0	3	2	300.99503	201.99005	1	2	2	191.32454	56.203285	0	0.206	-0.077	-0.392	-0.399	1111.0
0.0	0.0	3	2	300.99503	201.99005	1	2	2	191.32454	56.203285	0	0.206	-0.073	-0.42	-0.399	1111.0
0.0	0.0	3	2	300.99503	201.99005	1	2	2	191.32454	56.203285	0	0.207	-0.069	-0.343	-0.345	1111.0
0.0	0.0	3	2	300.99503	201.99005	1	2	2	191.32454	56.203285	0	0.207	-0.065	-0.31	-0.32	1111.0
0.0	0.0	3	2	300.99503	201.99005	1	2	2	191.32454	56.203285	0	0.207	-0.061	-0.317	-0.32	1111.0
0.0	0.0	3	2	300.99503	201.99005	1	2	2	191.32454	56.203285	0	0.207	-0.058	-0.315	-0.297	1111.0
0.0	0.0	3	2	300.99503	201.99005	1	2	2	191.32454	56.203285	0	0.207	-0.056	-0.294	-0.257	1111.0
0.0	0.0	3	2	300.99503	201.99005	1	2	2	191.32454	56.203285	0	0.207	-0.052	-0.243	-0.257	1111.0
0.0	0.0	3	2	300.99503	201.99005	1	2	2	191.32454	56.203285	0	0.207	-0.048	-0.25	-0.221	1111.0
0.0	0.0	3	2	300.99503	201.99005	1	2	2	191.32454	56.203285	0	0.207	-0.045	-0.254	-0.221	1111.0
0.0	0.0	3	2	300.99503	201.99005	1	2	2	191.32454	56.203285	0	0.207	-0.041	-0.249	-0.206	1111.0
0.0	0.0	3	2	300.99503	201.99005	1	2	2	191.32454	56.203285	0	0.207	-0.038	-0.208	-0.177	1111.0
0.0	0.0	3	2	300.99503	201.99005	1	2	2	191.32454	56.203285	0	0.207	-0.036	-0.181	-0.177	1111.0
0.0	0.0	3	2	300.99503	201.99005	1	2	2	191.32454	56.203285	0	0.207	-0.034	-0.181	-0.165	1111.0
0.0	0.0	3	2	300.99503	201.99005	1	2	2	191.32454	56.203285	0	0.207	-0.032	-0.167	-0.142	1111.0
0.0	0.0	3	2	300.99503	201.99005	1	2	2	191.32454	56.203285	0	0.207	-0.031	-0.285	-0.142	1111.0
0.0	0.0	3	2	300.99503	201.99005	1	2	2	191.32454	56.203285	0	0.207	-0.029	-0.055	-0.132	1111.0
0.0	0.0	3	2	300.99503	201.99005	1	2	2	191.32454	56.203285	0	0.207	-0.027	-0.136	-0.114	1111.0
0.0	0.0	3	2	300.99503	201.99005	1	2	2	191.32454	56.203285	0	0.207	-0.025	-0.109	-0.114	1111.0
0.0	0.0	3	2	300.99503	201.99005	1	2	2	191.32454	56.203285	0	0.207	-0.023	-0.117	-0.098	1111.0
0.0	0.0	3	2	300.99503	201.99005	1	2	2	191.32454	56.203285	0	0.207	-0.021	-0.103	-0.098	1111.0
0.0	0.0	3	2	300.99503	201.99005	1	2	2	191.32454	56.203285	0	0.207	-0.02	-0.084	-0.091	1111.0
0.0	0.0	3	2	300.99503	201.99005	1	2	2	191.32454	56.203285	0	0.207	-0.021	-0.293	-0.078	1111.0
0.0	0.0	3	2	300.99503	201.99005	1	2	2	191.32454	56.203285	0	0.207	-0.02	-0.07	-0.078	1111.0
0.0	0.0	3	2	300.99503	201.99005	1	2	2	191.32454	56.203285	0	0.207	-0.02	-0.056	-0.073	1111.0
[truncated: 8,642 more rows]
