# Supplementary material for: Just noticeable differences for elbow joint torque feedback
Source: Sci Rep. 2021 Dec 7;11:23553. doi: 10.1038/s41598-021-02630-3 (PMC8651665; doi:10.1038/s41598-021-02630-3)
Supplement: Supplementary file 2 — Supplementary Information. [file 41598_2021_2630_MOESM2_ESM.zip › SupplementaryData_ScientificReports_KimAsbeck2021/S3_W1F.csv]

data 1	data 2	data 3	data 4	data 5	data 6	data 7	data 8	data 9	data 10	data 11	data 12	data 13	data 14	data 15	data 16	data 17
0.0	0.0	1	1	400.0	400.0	0	1	1	47.810257	40.363865	0	0.174	0.0	0.123	0.0	111.0
0.0	0.0	1	1	400.0	400.0	0	1	1	47.810257	40.363865	0	0.174	0.0	0.02	0.0	111.0
0.0	0.0	1	1	400.0	400.0	0	1	1	47.810257	40.363865	0	0.174	0.0	-0.007	0.0	111.0
0.0	0.0	1	1	400.0	400.0	0	1	1	47.810257	40.363865	0	0.174	0.0	0.0	0.0	111.0
0.0	0.0	1	1	400.0	400.0	0	1	1	47.810257	40.363865	0	0.174	0.0	-0.007	0.0	111.0
0.0	0.0	1	1	400.0	400.0	0	1	1	47.810257	40.363865	0	0.174	0.0	0.005	0.0	111.0
0.0	0.0	1	1	400.0	400.0	0	1	1	47.810257	40.363865	0	0.174	-0.001	-0.018	0.0	111.0
0.0	0.0	1	1	400.0	400.0	0	1	1	47.810257	40.363865	0	0.174	0.0	0.037	0.0	111.0
0.0	0.0	1	1	400.0	400.0	0	1	1	47.810257	40.363865	0	0.174	0.0	0.037	0.0	111.0
0.0	0.0	1	1	400.0	400.0	0	1	1	47.810257	40.363865	0	0.174	0.0	-0.006	0.0	111.0
0.0	0.0	1	1	400.0	400.0	0	1	1	47.810257	40.363865	0	0.174	0.0	0.011	0.0	111.0
0.0	0.0	1	1	400.0	400.0	0	1	1	47.810257	40.363865	0	0.174	0.0	0.001	0.0	111.0
0.0	0.0	1	1	400.0	400.0	0	1	1	47.810257	40.363865	0	0.174	0.0	0.035	0.0	111.0
0.0	0.0	1	1	400.0	400.0	0	1	1	47.810257	40.363865	0	0.174	-0.001	-0.03	0.0	111.0
0.0	0.0	1	1	400.0	400.0	0	1	1	47.810257	40.363865	0	0.174	-0.001	-0.031	0.0	111.0
0.0	0.0	1	1	400.0	400.0	0	1	1	47.810257	40.363865	0	0.174	-0.001	-0.014	0.0	111.0
0.0	0.0	1	1	400.0	400.0	0	1	1	47.810257	40.363865	0	0.174	0.0	-0.003	0.0	111.0
0.0	0.0	1	1	400.0	400.0	0	1	1	47.810257	40.363865	0	0.174	0.0	0.15	0.0	111.0
0.0	0.0	1	1	400.0	400.0	0	1	1	47.810257	40.363865	0	0.174	0.0	-0.009	0.0	111.0
0.0	0.0	1	1	400.0	400.0	0	1	1	47.810257	40.363865	0	0.174	0.0	0.007	0.0	111.0
0.0	0.0	1	1	400.0	400.0	0	1	1	47.810257	40.363865	0	0.174	0.0	0.01	0.0	111.0
0.0	0.0	1	1	400.0	400.0	0	1	1	47.810257	40.363865	0	0.174	-0.001	-0.012	0.0	111.0
0.0	0.0	1	1	400.0	400.0	0	1	1	47.810257	40.363865	0	0.174	-0.001	-0.15	0.0	111.0
0.0	0.0	1	1	400.0	400.0	0	1	1	47.810257	40.363865	0	0.174	0.0	-0.002	0.0	111.0
0.0	0.0	1	1	400.0	400.0	0	1	1	47.810257	40.363865	0	0.174	-0.001	-0.04	0.0	111.0
0.0	0.0	1	1	400.0	400.0	0	1	1	47.810257	40.363865	0	0.174	-0.001	-0.019	0.0	111.0
0.0	0.0	1	1	400.0	400.0	0	1	1	47.810257	40.363865	0	0.174	0.0	-0.003	0.0	111.0
0.0	0.0	1	1	400.0	400.0	0	1	1	47.810257	40.363865	0	0.174	0.0	0.0	0.0	111.0
0.0	0.0	1	1	400.0	400.0	0	1	1	47.810257	40.363865	0	0.174	-0.001	-0.022	0.0	111.0
0.0	0.0	1	1	400.0	400.0	0	1	1	47.810257	40.363865	0	0.174	-0.001	-0.022	0.0	111.0
0.0	0.0	1	1	400.0	400.0	0	1	1	47.810257	40.363865	0	0.174	-0.001	-0.012	0.0	111.0
0.0	0.0	1	1	400.0	400.0	0	1	1	47.810257	40.363865	0	0.174	-0.001	-0.026	0.0	111.0
0.0	0.0	1	1	400.0	400.0	0	1	1	47.810257	40.363865	0	0.174	0.0	0.026	0.0	111.0
0.0	0.0	1	1	400.0	400.0	0	1	1	47.810257	40.363865	0	0.174	0.0	0.021	0.0	111.0
0.0	0.0	1	1	400.0	400.0	0	1	1	47.810257	40.363865	0	0.174	0.0	0.039	0.0	111.0
0.0	0.0	1	1	400.0	400.0	0	1	1	47.810257	40.363865	0	0.174	0.0	0.015	0.0	111.0
0.0	0.0	1	1	400.0	400.0	0	1	1	47.810257	40.363865	0	0.174	-0.001	-0.048	0.0	111.0
0.0	0.0	1	1	400.0	400.0	0	1	1	47.810257	40.363865	0	0.174	-0.001	-0.102	0.0	111.0
0.0	0.0	1	1	400.0	400.0	0	1	1	47.810257	40.363865	0	0.174	-0.001	-0.02	0.0	111.0
0.0	0.0	1	1	400.0	400.0	0	1	1	47.810257	40.363865	0	0.174	0.0	0.005	0.0	111.0
0.0	0.0	1	1	400.0	400.0	0	1	1	47.810257	40.363865	0	0.174	0.0	0.01	0.0	111.0
0.0	0.0	1	1	400.0	400.0	0	1	1	47.810257	40.363865	0	0.174	-0.001	-0.025	0.0	111.0
0.0	0.0	1	1	400.0	400.0	0	1	1	47.810257	40.363865	0	0.174	0.0	0.016	0.0	111.0
0.0	0.0	1	1	400.0	400.0	0	1	1	47.810257	40.363865	0	0.174	0.0	0.011	0.0	111.0
0.0	0.0	1	1	400.0	400.0	0	1	1	47.810257	40.363865	0	0.174	0.0	0.029	0.0	111.0
0.0	0.0	1	1	400.0	400.0	0	1	1	47.810257	40.363865	0	0.174	0.0	0.033	0.0	111.0
0.0	0.0	1	1	400.0	400.0	0	1	1	47.810257	40.363865	0	0.174	0.0	-0.011	0.0	111.0
0.0	0.0	1	1	400.0	400.0	0	1	1	47.810257	40.363865	0	0.174	0.0	0.049	0.0	111.0
0.0	0.0	1	1	400.0	400.0	0	1	1	47.810257	40.363865	0	0.174	0.0	-0.005	0.0	111.0
0.0	0.0	1	1	400.0	400.0	0	1	1	47.810257	40.363865	0	0.174	-0.001	-0.016	0.0	111.0
0.0	0.0	1	1	400.0	400.0	0	1	1	47.810257	40.363865	0	0.174	0.0	0.018	0.0	111.0
0.0	0.0	1	1	400.0	400.0	0	1	1	47.810257	40.363865	0	0.174	-0.001	-0.082	0.0	111.0
0.0	0.0	1	1	400.0	400.0	0	1	1	47.810257	40.363865	0	0.174	0.0	-0.001	0.0	111.0
0.0	0.0	1	1	400.0	400.0	0	1	1	47.810257	40.363865	0	0.174	0.0	0.001	0.0	111.0
0.0	0.0	1	1	400.0	400.0	0	1	1	47.810257	40.363865	0	0.174	-0.001	-0.019	0.0	111.0
0.0	0.0	1	1	400.0	400.0	0	1	1	47.810257	40.363865	0	0.174	0.0	0.004	0.0	111.0
0.0	0.0	1	1	400.0	400.0	0	1	1	47.810257	40.363865	0	0.174	0.0	0.014	0.0	111.0
0.0	0.0	1	1	400.0	400.0	0	1	1	47.810257	40.363865	0	0.174	0.0	0.002	0.0	111.0
0.0	0.0	1	1	400.0	400.0	0	1	1	47.810257	40.363865	0	0.174	0.0	-0.002	0.0	111.0
0.0	0.0	1	1	400.0	400.0	0	1	1	47.810257	40.363865	0	0.174	-0.001	-0.018	0.0	111.0
0.0	0.0	1	1	400.0	400.0	0	1	1	47.810257	40.363865	0	0.174	-0.001	-0.126	0.0	111.0
0.0	0.0	1	1	400.0	400.0	0	1	1	47.810257	40.363865	0	0.174	0.0	0.0	0.0	111.0
0.0	0.0	1	1	400.0	400.0	0	1	1	47.810257	40.363865	0	0.174	0.0	0.008	0.0	111.0
0.0	0.0	1	1	400.0	400.0	0	1	1	47.810257	40.363865	0	0.174	0.0	0.147	0.0	111.0
0.0	0.0	1	1	400.0	400.0	0	1	1	47.810257	40.363865	0	0.174	-0.001	-0.02	0.0	111.0
0.0	0.0	1	1	400.0	400.0	0	1	1	47.810257	40.363865	0	0.174	0.0	-0.002	0.0	111.0
0.0	0.0	1	1	400.0	400.0	0	1	1	47.810257	40.363865	0	0.174	0.0	-0.01	0.0	111.0
0.0	0.0	1	1	400.0	400.0	0	1	1	47.810257	40.363865	0	0.174	0.0	0.04	0.0	111.0
0.0	0.0	1	1	400.0	400.0	0	1	1	47.810257	40.363865	0	0.174	0.0	0.017	0.0	111.0
0.0	0.0	1	1	400.0	400.0	0	1	1	47.810257	40.363865	0	0.174	-0.001	-0.075	0.0	111.0
0.0	0.0	1	1	400.0	400.0	0	1	1	47.810257	40.363865	0	0.174	-0.001	-0.143	0.0	111.0
0.0	0.0	1	1	400.0	400.0	0	1	1	47.810257	40.363865	0	0.174	0.0	0.001	0.0	111.0
0.0	0.0	1	1	400.0	400.0	0	1	1	47.810257	40.363865	0	0.174	0.0	-0.01	0.0	111.0
0.0	0.0	1	1	400.0	400.0	0	1	1	47.810257	40.363865	0	0.174	0.0	0.011	0.0	111.0
0.0	0.0	1	1	400.0	400.0	0	1	1	47.810257	40.363865	0	0.174	0.0	0.0	0.0	111.0
0.0	0.0	1	1	400.0	400.0	0	1	1	47.810257	40.363865	0	0.174	0.0	0.0	0.0	111.0
0.0	0.0	1	1	400.0	400.0	0	1	1	47.810257	40.363865	0	0.174	0.0	0.015	0.0	111.0
0.0	0.0	1	1	400.0	400.0	0	1	1	47.810257	40.363865	0	0.174	-0.001	-0.03	0.0	111.0
0.0	0.0	1	1	400.0	400.0	0	1	1	47.810257	40.363865	0	0.174	0.0	0.074	0.0	111.0
0.0	0.0	1	1	400.0	400.0	0	1	1	47.810257	40.363865	0	0.174	0.0	0.066	0.0	111.0
0.0	0.0	1	1	400.0	400.0	0	1	1	47.810257	40.363865	0	0.174	0.0	-0.004	0.0	111.0
0.0	0.0	1	1	400.0	400.0	0	1	1	47.810257	40.363865	0	0.174	0.0	0.015	0.0	111.0
0.0	0.0	1	1	400.0	400.0	0	1	1	47.810257	40.363865	0	0.174	0.0	0.007	0.0	111.0
0.0	0.0	1	1	400.0	400.0	0	1	1	47.810257	40.363865	0	0.174	-0.001	-0.021	0.0	111.0
0.0	0.0	1	1	400.0	400.0	0	1	1	47.810257	40.363865	0	0.174	-0.001	-0.018	0.0	111.0
0.0	0.0	1	1	400.0	400.0	0	1	1	47.810257	40.363865	0	0.174	0.0	0.007	0.0	111.0
0.0	0.0	1	1	400.0	400.0	0	1	1	47.810257	40.363865	0	0.174	0.0	0.018	0.0	111.0
0.0	0.0	1	1	400.0	400.0	0	1	1	47.810257	40.363865	0	0.174	0.0	0.04	0.0	111.0
0.0	0.0	1	1	400.0	400.0	0	1	1	47.810257	40.363865	0	0.174	-0.001	-0.018	0.0	111.0
0.0	0.0	1	1	400.0	400.0	0	1	1	47.810257	40.363865	0	0.174	-0.001	-0.018	0.0	111.0
0.0	0.0	1	1	400.0	400.0	0	1	1	47.810257	40.363865	0	0.174	-0.001	-0.027	0.0	111.0
0.0	0.0	1	1	400.0	400.0	0	1	1	47.810257	40.363865	0	0.174	0.0	-0.008	0.0	111.0
0.0	0.0	1	1	400.0	400.0	0	1	1	47.810257	40.363865	0	0.174	0.0	-0.005	0.0	111.0
0.0	0.0	1	1	400.0	400.0	0	1	1	47.810257	40.363865	0	0.174	0.0	0.02	0.0	111.0
0.0	0.0	1	1	400.0	400.0	0	1	1	47.810257	40.363865	0	0.174	0.0	-0.002	0.0	111.0
0.0	0.0	1	1	400.0	400.0	0	1	1	47.810257	40.363865	0	0.174	0.0	0.012	0.0	111.0
0.0	0.0	1	1	400.0	400.0	0	1	1	47.810257	40.363865	0	0.174	0.0	0.018	0.0	111.0
0.0	0.0	1	1	400.0	400.0	0	1	1	47.810257	40.363865	0	0.174	0.0	-0.01	0.0	111.0
0.0	0.0	1	1	400.0	400.0	0	1	1	47.810257	40.363865	0	0.174	0.0	-0.002	0.0	111.0
0.0	0.0	1	1	400.0	400.0	0	1	1	47.810257	40.363865	0	0.174	0.0	0.043	0.0	111.0
0.0	0.0	1	1	400.0	400.0	0	1	1	47.810257	40.363865	0	0.174	-0.001	-0.101	0.0	111.0
0.0	0.0	1	1	400.0	400.0	0	1	1	47.810257	40.363865	0	0.174	0.0	0.007	0.0	111.0
0.0	0.0	1	1	400.0	400.0	0	1	1	47.810257	40.363865	0	0.174	0.0	0.039	0.0	111.0
0.0	0.0	1	1	400.0	400.0	0	1	1	47.810257	40.363865	0	0.174	0.0	0.023	0.0	111.0
0.0	0.0	1	1	400.0	400.0	0	1	1	47.810257	40.363865	0	0.174	0.0	0.026	0.0	111.0
0.0	0.0	1	1	400.0	400.0	0	1	1	47.810257	40.363865	0	0.174	-0.001	-0.017	0.0	111.0
0.0	0.0	1	1	400.0	400.0	0	1	1	47.810257	40.363865	0	0.174	0.0	0.036	0.0	111.0
0.0	0.0	1	1	400.0	400.0	0	1	1	47.810257	40.363865	0	0.174	-0.001	-0.014	0.0	111.0
0.0	0.0	1	1	400.0	400.0	0	1	1	47.810257	40.363865	0	0.174	-0.001	-0.014	0.0	111.0
0.0	0.0	1	1	400.0	400.0	0	1	1	47.810257	40.363865	0	0.174	0.0	0.0	0.0	111.0
0.0	0.0	1	1	400.0	400.0	0	1	1	47.810257	40.363865	0	0.174	0.0	0.01	0.0	111.0
0.0	0.0	1	1	400.0	400.0	0	1	1	47.810257	40.363865	0	0.174	-0.001	-0.015	0.0	111.0
0.0	0.0	1	1	400.0	400.0	0	1	1	47.810257	40.363865	0	0.174	0.0	-0.01	0.0	111.0
0.0	0.0	1	1	400.0	400.0	0	1	1	47.810257	40.363865	0	0.174	0.0	0.043	0.0	111.0
0.0	0.0	1	1	400.0	400.0	0	1	1	47.810257	40.363865	0	0.174	-0.001	-0.04	0.0	111.0
0.0	0.0	1	1	400.0	400.0	0	1	1	47.810257	40.363865	0	0.174	0.0	0.015	0.0	111.0
0.0	0.0	1	1	400.0	400.0	0	1	1	47.810257	40.363865	0	0.174	-0.001	-0.017	0.0	111.0
0.0	0.0	1	1	400.0	400.0	0	1	1	47.810257	40.363865	0	0.174	-0.001	-0.049	0.0	111.0
0.0	0.0	1	1	400.0	400.0	0	1	1	47.810257	40.363865	0	0.174	0.0	0.0	0.0	111.0
0.0	0.0	1	1	400.0	400.0	0	1	1	47.810257	40.363865	0	0.174	0.0	0.03	0.0	111.0
0.0	0.0	1	1	400.0	400.0	0	1	1	47.810257	40.363865	0	0.174	-0.001	-0.02	0.0	111.0
0.0	0.0	1	1	400.0	400.0	0	1	1	47.810257	40.363865	0	0.174	0.0	0.015	0.0	111.0
0.0	0.0	1	1	400.0	400.0	0	1	1	47.810257	40.363865	0	0.174	0.0	0.0	0.0	111.0
0.0	0.0	1	1	400.0	400.0	0	1	1	47.810257	40.363865	0	0.174	-0.001	-0.017	0.0	111.0
0.0	0.0	1	1	400.0	400.0	0	1	1	47.810257	40.363865	0	0.174	0.0	0.02	0.0	111.0
0.0	0.0	1	1	400.0	400.0	0	1	1	47.810257	40.363865	0	0.174	0.0	0.005	0.0	111.0
0.0	0.0	1	1	400.0	400.0	0	1	1	47.810257	40.363865	0	0.174	0.0	-0.002	0.0	111.0
0.0	0.0	1	1	400.0	400.0	0	1	1	47.810257	40.363865	0	0.174	0.0	-0.007	0.0	111.0
0.0	0.0	1	1	400.0	400.0	0	1	1	47.810257	40.363865	0	0.174	0.0	-0.008	0.0	111.0
0.0	0.0	1	1	400.0	400.0	0	1	1	47.810257	40.363865	0	0.174	0.0	-0.01	0.0	111.0
0.0	0.0	1	1	400.0	400.0	0	1	1	47.810257	40.363865	0	0.174	0.0	0.039	0.0	111.0
0.0	0.0	1	1	400.0	400.0	0	1	1	47.810257	40.363865	0	0.174	0.0	-0.004	0.0	111.0
0.0	0.0	1	1	400.0	400.0	0	1	1	47.810257	40.363865	0	0.174	-0.001	-0.021	0.0	111.0
0.0	0.0	1	1	400.0	400.0	0	1	1	47.810257	40.363865	0	0.174	0.0	0.031	0.0	111.0
0.0	0.0	1	1	400.0	400.0	0	1	1	47.810257	40.363865	0	0.174	-0.001	-0.021	0.0	111.0
0.0	0.0	1	1	400.0	400.0	0	1	1	47.810257	40.363865	0	0.174	-0.001	-0.043	0.0	111.0
0.0	0.0	1	1	400.0	400.0	0	1	1	47.810257	40.363865	0	0.174	-0.001	-0.116	0.0	111.0
0.0	0.0	1	1	400.0	400.0	0	1	1	47.810257	40.363865	0	0.174	-0.001	-0.037	0.0	111.0
0.0	0.0	1	1	400.0	400.0	0	1	1	47.810257	40.363865	0	0.174	0.0	0.082	0.0	111.0
0.0	0.0	1	1	400.0	400.0	0	1	1	47.810257	40.363865	0	0.174	0.0	-0.011	0.0	111.0
0.0	0.0	1	1	400.0	400.0	0	1	1	47.810257	40.363865	0	0.174	-0.001	-0.02	0.0	111.0
0.0	0.0	1	1	400.0	400.0	0	1	1	47.810257	40.363865	0	0.174	0.0	0.001	0.0	111.0
0.0	0.0	1	1	400.0	400.0	0	1	1	47.810257	40.363865	0	0.174	0.0	-0.005	0.0	111.0
0.0	0.0	1	1	400.0	400.0	0	1	1	47.810257	40.363865	0	0.174	-0.001	-0.092	0.0	111.0
0.0	0.0	1	1	400.0	400.0	0	1	1	47.810257	40.363865	0	0.174	0.0	0.007	0.0	111.0
0.0	0.0	1	1	400.0	400.0	0	1	1	47.810257	40.363865	0	0.174	0.0	0.22	0.0	111.0
0.0	0.0	1	1	400.0	400.0	0	1	1	47.810257	40.363865	0	0.174	0.0	-0.011	0.0	111.0
0.0	0.0	1	1	400.0	400.0	0	1	1	47.810257	40.363865	0	0.174	-0.001	-0.03	0.0	111.0
0.0	0.0	1	1	400.0	400.0	0	1	1	47.810257	40.363865	0	0.174	0.0	-0.004	0.0	111.0
0.0	0.0	1	1	400.0	400.0	0	1	1	47.810257	40.363865	0	0.174	0.0	0.001	0.0	111.0
0.0	0.0	1	1	400.0	400.0	0	1	1	47.810257	40.363865	0	0.174	0.0	0.001	0.0	111.0
0.0	0.0	1	1	400.0	400.0	0	1	1	47.810257	40.363865	0	0.174	-0.001	-0.094	0.0	111.0
0.0	0.0	1	1	400.0	400.0	0	1	1	47.810257	40.363865	0	0.174	-0.001	-0.021	0.0	111.0
0.0	0.0	1	1	400.0	400.0	0	1	1	47.810257	40.363865	0	0.174	-0.001	-0.082	0.0	111.0
0.0	0.0	1	1	400.0	400.0	0	1	1	47.810257	40.363865	0	0.174	-0.001	-0.017	0.0	111.0
0.0	0.0	1	1	400.0	400.0	0	1	1	47.810257	40.363865	0	0.174	0.0	0.007	0.0	111.0
0.0	0.0	1	1	400.0	400.0	0	1	1	47.810257	40.363865	0	0.174	-0.001	-0.015	0.0	111.0
0.0	0.0	1	1	400.0	400.0	0	1	1	47.810257	40.363865	0	0.174	0.0	0.008	0.0	111.0
0.0	0.0	1	1	400.0	400.0	0	1	1	47.810257	40.363865	0	0.174	0.0	0.007	0.0	111.0
0.0	0.0	1	1	400.0	400.0	0	1	1	47.810257	40.363865	0	0.174	0.0	0.035	0.0	111.0
0.0	0.0	1	1	400.0	400.0	0	1	1	47.810257	40.363865	0	0.174	-0.001	-0.017	0.0	111.0
0.0	0.0	1	1	400.0	400.0	0	1	1	47.810257	40.363865	0	0.174	0.0	-0.004	0.0	111.0
0.0	0.0	1	1	400.0	400.0	0	1	1	47.810257	40.363865	0	0.174	-0.001	-0.027	0.0	111.0
0.0	0.0	1	1	400.0	400.0	0	1	1	47.810257	40.363865	0	0.174	0.0	0.015	0.0	111.0
0.0	0.0	1	1	400.0	400.0	0	1	1	47.810257	40.363865	0	0.174	0.0	0.011	0.0	111.0
0.0	0.0	1	1	400.0	400.0	0	1	1	47.810257	40.363865	0	0.174	0.0	0.061	0.0	111.0
0.0	0.0	1	1	400.0	400.0	0	1	1	47.810257	40.363865	0	0.174	-0.001	-0.031	0.0	111.0
0.0	0.0	1	1	400.0	400.0	0	1	1	47.810257	40.363865	0	0.174	0.0	-0.002	0.0	111.0
0.0	0.0	1	1	400.0	400.0	0	1	1	47.810257	40.363865	0	0.174	0.0	-0.005	0.0	111.0
0.0	0.0	1	1	400.0	400.0	0	1	1	47.810257	40.363865	0	0.174	0.0	0.001	0.0	111.0
0.0	0.0	1	1	400.0	400.0	0	1	1	47.810257	40.363865	0	0.174	-0.001	-0.018	0.0	111.0
0.0	0.0	1	1	400.0	400.0	0	1	1	47.810257	40.363865	0	0.174	0.0	0.015	0.0	111.0
0.0	0.0	1	1	400.0	400.0	0	1	1	47.810257	40.363865	0	0.174	0.0	0.026	0.0	111.0
0.0	0.0	1	1	400.0	400.0	0	1	1	47.810257	40.363865	0	0.174	0.0	-0.002	0.0	111.0
0.0	0.0	1	1	400.0	400.0	0	1	1	47.810257	40.363865	0	0.174	-0.001	-0.012	0.0	111.0
0.0	0.0	1	1	400.0	400.0	0	1	1	47.810257	40.363865	0	0.174	0.0	0.007	0.0	111.0
0.0	0.0	1	1	400.0	400.0	0	1	1	47.810257	40.363865	0	0.174	0.0	-0.009	0.0	111.0
0.0	0.0	1	1	400.0	400.0	0	1	1	47.810257	40.363865	0	0.174	0.0	-0.007	0.0	111.0
0.0	0.0	1	1	400.0	400.0	0	1	1	47.810257	40.363865	0	0.174	0.0	0.084	0.0	111.0
0.0	0.0	1	1	400.0	400.0	0	1	1	47.810257	40.363865	0	0.174	0.0	0.004	0.0	111.0
0.0	0.0	1	1	400.0	400.0	0	1	1	47.810257	40.363865	0	0.174	0.0	0.058	0.0	111.0
0.0	0.0	1	1	400.0	400.0	0	1	1	47.810257	40.363865	0	0.174	0.0	0.038	0.0	111.0
0.0	0.0	1	1	400.0	400.0	0	1	1	47.810257	40.363865	0	0.174	-0.001	-0.064	0.0	111.0
0.0	0.0	1	1	400.0	400.0	0	1	1	47.810257	40.363865	0	0.174	0.0	0.017	0.0	111.0
0.0	0.0	1	1	400.0	400.0	0	1	1	47.810257	40.363865	0	0.174	0.0	0.0	0.0	111.0
0.0	0.0	1	1	400.0	400.0	0	1	1	47.810257	40.363865	0	0.174	-0.001	-0.019	0.0	111.0
0.0	0.0	1	1	400.0	400.0	0	1	1	47.810257	40.363865	0	0.174	0.0	0.1	0.0	111.0
0.0	0.0	1	1	400.0	400.0	0	1	1	47.810257	40.363865	0	0.174	0.0	0.042	0.0	111.0
0.0	0.0	1	1	400.0	400.0	0	1	1	47.810257	40.363865	0	0.174	0.0	-0.011	0.0	111.0
0.0	0.0	1	1	400.0	400.0	0	1	1	47.810257	40.363865	0	0.174	0.0	0.018	0.0	111.0
0.0	0.0	1	1	400.0	400.0	0	1	1	47.810257	40.363865	0	0.174	-0.001	-0.056	0.0	111.0
0.0	0.0	1	1	400.0	400.0	0	1	1	47.810257	40.363865	0	0.174	0.0	0.01	0.0	111.0
0.0	0.0	1	1	400.0	400.0	0	1	1	47.810257	40.363865	0	0.174	0.0	0.012	0.0	111.0
0.0	0.0	1	1	400.0	400.0	0	1	1	47.810257	40.363865	0	0.174	0.0	0.004	0.0	111.0
0.0	0.0	1	1	400.0	400.0	0	1	1	47.810257	40.363865	0	0.174	0.0	0.011	0.0	111.0
0.0	0.0	1	1	400.0	400.0	0	1	1	47.810257	40.363865	0	0.174	0.0	-0.01	0.0	111.0
0.0	0.0	1	1	400.0	400.0	0	1	1	47.810257	40.363865	0	0.174	-0.001	-0.029	0.0	111.0
0.0	0.0	1	1	400.0	400.0	0	1	1	47.810257	40.363865	0	0.174	-0.001	-0.044	0.0	111.0
0.0	0.0	1	1	400.0	400.0	0	1	1	47.810257	40.363865	0	0.174	-0.001	-0.013	0.0	111.0
0.0	0.0	1	1	400.0	400.0	0	1	1	47.810257	40.363865	0	0.174	0.0	0.04	0.0	111.0
0.0	0.0	1	1	400.0	400.0	0	1	1	47.810257	40.363865	0	0.174	0.0	0.01	0.0	111.0
0.0	0.0	1	1	400.0	400.0	0	1	1	47.810257	40.363865	0	0.174	0.0	0.001	0.0	111.0
0.0	0.0	1	1	400.0	400.0	0	1	1	47.810257	40.363865	0	0.174	0.0	0.001	0.0	111.0
0.0	0.0	1	1	400.0	400.0	0	1	1	47.810257	40.363865	0	0.174	0.0	0.197	0.0	111.0
0.0	0.0	1	1	400.0	400.0	0	1	1	47.810257	40.363865	0	0.174	0.0	0.012	0.0	111.0
0.0	0.0	1	1	400.0	400.0	0	1	1	47.810257	40.363865	0	0.174	-0.001	-0.222	0.0	111.0
0.0	0.0	1	1	400.0	400.0	0	1	1	47.810257	40.363865	0	0.174	0.0	-0.008	0.0	111.0
0.0	0.0	1	1	400.0	400.0	0	1	1	47.810257	40.363865	0	0.174	-0.001	-0.014	0.0	111.0
0.0	0.0	1	1	400.0	400.0	0	1	1	47.810257	40.363865	0	0.174	-0.001	-0.02	0.0	111.0
0.0	0.0	1	1	400.0	400.0	0	1	1	47.810257	40.363865	0	0.174	0.0	0.004	0.0	111.0
0.0	0.0	1	1	400.0	400.0	0	1	1	47.810257	40.363865	0	0.174	0.0	0.0	0.0	111.0
0.0	0.0	1	1	400.0	400.0	0	1	1	47.810257	40.363865	0	0.174	0.0	-0.003	0.0	111.0
0.0	0.0	1	1	400.0	400.0	0	1	1	47.810257	40.363865	0	0.174	0.0	0.031	0.0	111.0
0.0	0.0	1	1	400.0	400.0	0	1	1	47.810257	40.363865	0	0.174	0.0	-0.011	0.0	111.0
0.0	0.0	1	1	400.0	400.0	0	1	1	47.810257	40.363865	0	0.174	0.0	0.06	0.0	111.0
0.0	0.0	1	1	400.0	400.0	0	1	1	47.810257	40.363865	0	0.174	0.0	0.006	0.0	111.0
0.0	0.0	1	1	400.0	400.0	0	1	1	47.810257	40.363865	0	0.174	0.0	0.001	0.0	111.0
0.0	0.0	1	1	400.0	400.0	0	1	1	47.810257	40.363865	0	0.174	0.0	0.017	0.0	111.0
0.0	0.0	1	1	400.0	400.0	0	1	1	47.810257	40.363865	0	0.174	-0.001	-0.021	0.0	111.0
0.0	0.0	1	1	400.0	400.0	0	1	1	47.810257	40.363865	0	0.174	0.0	0.025	0.0	111.0
0.0	0.0	1	1	400.0	400.0	0	1	1	47.810257	40.363865	0	0.174	0.0	0.018	0.0	111.0
0.0	0.0	1	1	400.0	400.0	0	1	1	47.810257	40.363865	0	0.174	0.0	0.002	0.0	111.0
0.0	0.0	1	1	400.0	400.0	0	1	1	47.810257	40.363865	0	0.174	0.0	0.007	0.0	111.0
0.0	0.0	1	1	400.0	400.0	0	1	1	47.810257	40.363865	0	0.174	-0.001	-0.025	0.0	111.0
0.0	0.0	1	1	400.0	400.0	0	1	1	47.810257	40.363865	0	0.174	0.0	-0.011	0.0	111.0
0.0	0.0	1	1	400.0	400.0	0	1	1	47.810257	40.363865	0	0.174	0.0	0.027	0.0	111.0
0.0	0.0	1	1	400.0	400.0	0	1	1	47.810257	40.363865	0	0.174	0.0	0.018	0.0	111.0
0.0	0.0	1	1	400.0	400.0	0	1	1	47.810257	40.363865	0	0.174	0.0	0.042	0.0	111.0
0.0	0.0	1	1	400.0	400.0	0	1	1	47.810257	40.363865	0	0.174	0.0	-0.006	0.0	111.0
0.0	0.0	1	1	400.0	400.0	0	1	1	47.810257	40.363865	0	0.174	-0.001	-0.041	0.0	111.0
0.0	0.0	1	1	400.0	400.0	0	1	1	47.810257	40.363865	0	0.174	-0.001	-0.012	0.0	111.0
0.0	0.0	1	1	400.0	400.0	0	1	1	47.810257	40.363865	0	0.174	-0.001	-0.018	0.0	111.0
0.0	0.0	1	1	400.0	400.0	0	1	1	47.810257	40.363865	0	0.174	0.0	0.008	0.0	111.0
0.0	0.0	1	1	400.0	400.0	0	1	1	47.810257	40.363865	0	0.174	-0.001	-0.021	0.0	111.0
0.0	0.0	1	1	400.0	400.0	0	1	1	47.810257	40.363865	0	0.174	-0.001	-0.014	0.0	111.0
0.0	0.0	1	1	400.0	400.0	0	1	1	47.810257	40.363865	0	0.174	0.0	0.017	0.0	111.0
0.0	0.0	1	1	400.0	400.0	0	1	1	47.810257	40.363865	0	0.174	0.0	0.002	0.0	111.0
0.0	0.0	1	1	400.0	400.0	0	1	1	47.810257	40.363865	0	0.174	-0.001	-0.048	0.0	111.0
5555.5557	400.0	1	1	400.0	400.0	0	1	1	47.810257	40.363865	1	0.174	-0.001	-0.019	0.0	111.0
5555.5557	400.0	1	1	400.0	400.0	0	1	1	47.810257	40.363865	1	0.174	0.0	-0.003	0.0	111.0
5555.5557	400.0	1	1	400.0	400.0	0	1	1	47.810257	40.363865	1	0.174	0.0	-0.007	0.0	111.0
5555.5557	400.0	1	1	400.0	400.0	0	1	1	47.810257	40.363865	1	0.174	0.0	0.202	0.392	111.0
5555.5557	400.0	1	1	400.0	400.0	0	1	1	47.810257	40.363865	1	0.174	0.002	0.388	0.392	111.0
5555.5557	400.0	1	1	400.0	400.0	0	1	1	47.810257	40.363865	1	0.174	0.01	1.071	1.097	111.0
5555.5557	400.0	1	1	400.0	400.0	0	1	1	47.810257	40.363865	1	0.174	0.02	1.367	1.413	111.0
5555.5557	400.0	1	1	400.0	400.0	0	1	1	47.810257	40.363865	1	0.174	0.03	1.361	1.413	111.0
5555.5557	400.0	1	1	400.0	400.0	0	1	1	47.810257	40.363865	1	0.174	0.044	1.968	1.978	111.0
5555.5557	400.0	1	1	400.0	400.0	0	1	1	47.810257	40.363865	1	0.174	0.056	2.156	2.232	111.0
5555.5557	400.0	1	1	400.0	400.0	0	1	1	47.810257	40.363865	1	0.174	0.068	2.125	2.232	111.0
5555.5557	400.0	1	1	400.0	400.0	0	1	1	47.810257	40.363865	1	0.175	0.082	2.529	2.467	111.0
5555.5557	400.0	1	1	400.0	400.0	0	1	1	47.810257	40.363865	1	0.175	0.093	2.463	2.467	111.0
5555.5557	400.0	1	1	400.0	400.0	0	1	1	47.810257	40.363865	1	0.175	0.107	2.887	2.889	111.0
5555.5557	400.0	1	1	400.0	400.0	0	1	1	47.810257	40.363865	1	0.175	0.124	3.452	3.255	111.0
5555.5557	400.0	1	1	400.0	400.0	0	1	1	47.810257	40.363865	1	0.175	0.138	3.246	3.255	111.0
5555.5557	400.0	1	1	400.0	400.0	0	1	1	47.810257	40.363865	1	0.175	0.152	3.318	3.417	111.0
5555.5557	400.0	1	1	400.0	400.0	0	1	1	47.810257	40.363865	1	0.175	0.166	3.419	3.417	111.0
5555.5557	400.0	1	1	400.0	400.0	0	1	1	47.810257	40.363865	1	0.175	0.181	3.954	3.71	111.0
5555.5557	400.0	1	1	400.0	400.0	0	1	1	47.810257	40.363865	1	0.175	0.194	3.905	3.84	111.0
5555.5557	400.0	1	1	400.0	400.0	0	1	1	47.810257	40.363865	1	0.175	0.206	3.818	3.84	111.0
5555.5557	400.0	1	1	400.0	400.0	0	1	1	47.810257	40.363865	1	0.175	0.218	4.057	4.075	111.0
5555.5557	400.0	1	1	400.0	400.0	0	1	1	47.810257	40.363865	1	0.175	0.231	4.243	4.279	111.0
5555.5557	400.0	1	1	400.0	400.0	0	1	1	47.810257	40.363865	1	0.175	0.243	4.312	4.279	111.0
5555.5557	400.0	1	1	400.0	400.0	0	1	1	47.810257	40.363865	1	0.175	0.254	4.388	4.369	111.0
5555.5557	400.0	1	1	400.0	400.0	0	1	1	47.810257	40.363865	1	0.175	0.265	4.353	4.531	111.0
5555.5557	400.0	1	1	400.0	400.0	0	1	1	47.810257	40.363865	1	0.175	0.275	4.494	4.531	111.0
5555.5557	400.0	1	1	400.0	400.0	0	1	1	47.810257	40.363865	1	0.175	0.286	4.619	4.604	111.0
5555.5557	400.0	1	1	400.0	400.0	0	1	1	47.810257	40.363865	1	0.176	0.296	4.599	4.604	111.0
5555.5557	400.0	1	1	400.0	400.0	0	1	1	47.810257	40.363865	1	0.176	0.305	4.752	4.736	111.0
5555.5557	400.0	1	1	400.0	400.0	0	1	1	47.810257	40.363865	1	0.176	0.313	4.779	4.794	111.0
5555.5557	400.0	1	1	400.0	400.0	0	1	1	47.810257	40.363865	1	0.176	0.321	4.823	4.794	111.0
5555.5557	400.0	1	1	400.0	400.0	0	1	1	47.810257	40.363865	1	0.176	0.329	4.862	4.898	111.0
5555.5557	400.0	1	1	400.0	400.0	0	1	1	47.810257	40.363865	1	0.176	0.337	4.935	4.989	111.0
5555.5557	400.0	1	1	400.0	400.0	0	1	1	47.810257	40.363865	1	0.176	0.344	5.008	4.989	111.0
5555.5557	400.0	1	1	400.0	400.0	0	1	1	47.810257	40.363865	1	0.176	0.351	5.101	5.03	111.0
5555.5557	400.0	1	1	400.0	400.0	0	1	1	47.810257	40.363865	1	0.176	0.357	5.033	5.03	111.0
5555.5557	400.0	1	1	400.0	400.0	0	1	1	47.810257	40.363865	1	0.176	0.364	5.075	5.102	111.0
5555.5557	400.0	1	1	400.0	400.0	0	1	1	47.810257	40.363865	1	0.176	0.37	5.106	5.134	111.0
5555.5557	400.0	1	1	400.0	400.0	0	1	1	47.810257	40.363865	1	0.176	0.376	5.131	5.134	111.0
5555.5557	400.0	1	1	400.0	400.0	0	1	1	47.810257	40.363865	1	0.176	0.382	5.138	5.192	111.0
5555.5557	400.0	1	1	400.0	400.0	0	1	1	47.810257	40.363865	1	0.176	0.386	5.216	5.218	111.0
5555.5557	400.0	1	1	400.0	400.0	0	1	1	47.810257	40.363865	1	0.176	0.39	5.221	5.218	111.0
5555.5557	400.0	1	1	400.0	400.0	0	1	1	47.810257	40.363865	1	0.176	0.396	5.432	5.266	111.0
5555.5557	400.0	1	1	400.0	400.0	0	1	1	47.810257	40.363865	1	0.176	0.4	5.206	5.266	111.0
5555.5557	400.0	1	1	400.0	400.0	0	1	1	47.810257	40.363865	1	0.176	0.405	5.387	5.307	111.0
5555.5557	400.0	1	1	400.0	400.0	0	1	1	47.810257	40.363865	1	0.176	0.408	5.374	5.325	111.0
5555.5557	400.0	1	1	400.0	400.0	0	1	1	47.810257	40.363865	1	0.176	0.41	5.277	5.325	111.0
5555.5557	400.0	1	1	400.0	400.0	0	1	1	47.810257	40.363865	1	0.176	0.415	5.426	5.356	111.0
5555.5557	400.0	1	1	400.0	400.0	0	1	1	47.810257	40.363865	1	0.176	0.419	5.379	5.371	111.0
5555.5557	400.0	1	1	400.0	400.0	0	1	1	47.810257	40.363865	1	0.176	0.422	5.357	5.371	111.0
5555.5557	400.0	1	1	400.0	400.0	0	1	1	47.810257	40.363865	1	0.176	0.424	5.385	5.397	111.0
5555.5557	400.0	1	1	400.0	400.0	0	1	1	47.810257	40.363865	1	0.176	0.426	5.43	5.397	111.0
5555.5557	400.0	1	1	400.0	400.0	0	1	1	47.810257	40.363865	1	0.176	0.428	5.397	5.409	111.0
5555.5557	400.0	1	1	400.0	400.0	0	1	1	47.810257	40.363865	1	0.176	0.43	5.462	5.429	111.0
5555.5557	400.0	1	1	400.0	400.0	0	1	1	47.810257	40.363865	1	0.176	0.432	5.448	5.429	111.0
5555.5557	400.0	1	1	400.0	400.0	0	1	1	47.810257	40.363865	1	0.176	0.434	5.407	5.438	111.0
5555.5557	400.0	1	1	400.0	400.0	0	1	1	47.810257	40.363865	1	0.176	0.436	5.422	5.455	111.0
5555.5557	400.0	1	1	400.0	400.0	0	1	1	47.810257	40.363865	1	0.176	0.438	5.435	5.455	111.0
5555.5557	400.0	1	1	400.0	400.0	0	1	1	47.810257	40.363865	1	0.176	0.44	5.465	5.464	111.0
5555.5557	400.0	1	1	400.0	400.0	0	1	1	47.810257	40.363865	1	0.176	0.441	5.435	5.464	111.0
5555.5557	400.0	1	1	400.0	400.0	0	1	1	47.810257	40.363865	1	0.176	0.441	5.491	5.476	111.0
5555.5557	400.0	1	1	400.0	400.0	0	1	1	47.810257	40.363865	1	0.176	0.441	5.384	5.483	111.0
5555.5557	400.0	1	1	400.0	400.0	0	1	1	47.810257	40.363865	1	0.176	0.441	5.51	5.483	111.0
5555.5557	400.0	1	1	400.0	400.0	0	1	1	47.810257	40.363865	1	0.176	0.441	5.5	5.493	111.0
5555.5557	400.0	1	1	400.0	400.0	0	1	1	47.810257	40.363865	1	0.176	0.441	5.535	5.498	111.0
5555.5557	400.0	1	1	400.0	400.0	0	1	1	47.810257	40.363865	1	0.176	0.441	5.487	5.498	111.0
5555.5557	400.0	1	1	400.0	400.0	0	1	1	47.810257	40.363865	1	0.176	0.441	5.477	5.508	111.0
5555.5557	400.0	1	1	400.0	400.0	0	1	1	47.810257	40.363865	1	0.176	0.441	5.369	5.508	111.0
5555.5557	400.0	1	1	400.0	400.0	0	1	1	47.810257	40.363865	1	0.176	0.441	5.53	5.514	111.0
5555.5557	400.0	1	1	400.0	400.0	0	1	1	47.810257	40.363865	1	0.176	0.441	5.468	5.517	111.0
5555.5557	400.0	1	1	400.0	400.0	0	1	1	47.810257	40.363865	1	0.176	0.442	5.52	5.517	111.0
5555.5557	400.0	1	1	400.0	400.0	0	1	1	47.810257	40.363865	1	0.176	0.442	5.536	5.524	111.0
5555.5557	400.0	1	1	400.0	400.0	0	1	1	47.810257	40.363865	1	0.176	0.443	5.495	5.527	111.0
5555.5557	400.0	1	1	400.0	400.0	0	1	1	47.810257	40.363865	1	0.176	0.443	5.505	5.527	111.0
5555.5557	400.0	1	1	400.0	400.0	0	1	1	47.810257	40.363865	1	0.176	0.444	5.387	5.531	111.0
5555.5557	400.0	1	1	400.0	400.0	0	1	1	47.810257	40.363865	1	0.176	0.444	5.555	5.531	111.0
5555.5557	400.0	1	1	400.0	400.0	0	1	1	47.810257	40.363865	1	0.176	0.444	5.521	5.533	111.0
5555.5557	400.0	1	1	400.0	400.0	0	1	1	47.810257	40.363865	1	0.176	0.445	5.536	5.537	111.0
5555.5557	400.0	1	1	400.0	400.0	0	1	1	47.810257	40.363865	1	0.176	0.445	5.523	5.537	111.0
5555.5557	400.0	1	1	400.0	400.0	0	1	1	47.810257	40.363865	1	0.176	0.446	5.505	5.54	111.0
5555.5557	400.0	1	1	400.0	400.0	0	1	1	47.810257	40.363865	1	0.176	0.447	5.697	5.543	111.0
5555.5557	400.0	1	1	400.0	400.0	0	1	1	47.810257	40.363865	1	0.176	0.448	5.521	5.543	111.0
5555.5557	400.0	1	1	400.0	400.0	0	1	1	47.810257	40.363865	1	0.176	0.449	5.728	5.545	111.0
5555.5557	400.0	1	1	400.0	400.0	0	1	1	47.810257	40.363865	1	0.176	0.45	5.574	5.545	111.0
5555.5557	400.0	1	1	400.0	400.0	1	1	1	47.810257	40.363865	1	0.176	0.45	5.464	5.547	111.0
5555.5557	400.0	1	1	400.0	400.0	1	1	1	47.810257	40.363865	1	0.176	0.451	5.617	5.547	111.0
5555.5557	400.0	1	1	400.0	400.0	1	1	1	47.810257	40.363865	1	0.176	0.452	5.557	5.547	111.0
5555.5557	400.0	1	1	400.0	400.0	1	1	1	47.810257	40.363865	1	0.176	0.453	5.481	5.549	111.0
5555.5557	400.0	1	1	400.0	400.0	1	1	1	47.810257	40.363865	1	0.176	0.453	5.485	5.549	111.0
5555.5557	400.0	1	1	400.0	400.0	1	1	1	47.810257	40.363865	1	0.176	0.454	5.544	5.55	111.0
5555.5557	400.0	1	1	400.0	400.0	1	1	1	47.810257	40.363865	1	0.176	0.455	5.561	5.551	111.0
5555.5557	400.0	1	1	400.0	400.0	1	1	1	47.810257	40.363865	1	0.176	0.455	5.54	5.551	111.0
5555.5557	400.0	1	1	400.0	400.0	1	1	1	47.810257	40.363865	1	0.176	0.456	5.522	5.553	111.0
5555.5557	400.0	1	1	400.0	400.0	1	1	1	47.810257	40.363865	1	0.176	0.456	5.401	5.553	111.0
5555.5557	400.0	1	1	400.0	400.0	1	1	1	47.810257	40.363865	1	0.176	0.458	5.583	5.553	111.0
5555.5557	400.0	1	1	400.0	400.0	1	1	1	47.810257	40.363865	1	0.176	0.458	5.543	5.554	111.0
5555.5557	400.0	1	1	400.0	400.0	1	1	1	47.810257	40.363865	1	0.176	0.459	5.574	5.555	111.0
5555.5557	400.0	1	1	400.0	400.0	1	1	1	47.810257	40.363865	1	0.176	0.46	5.529	5.555	111.0
5555.5557	400.0	1	1	400.0	400.0	1	1	1	47.810257	40.363865	1	0.176	0.46	5.498	5.556	111.0
5555.5557	400.0	1	1	400.0	400.0	1	1	1	47.810257	40.363865	1	0.176	0.461	5.637	5.556	111.0
5555.5557	400.0	1	1	400.0	400.0	1	1	1	47.810257	40.363865	1	0.176	0.461	5.565	5.556	111.0
5555.5557	400.0	1	1	400.0	400.0	1	1	1	47.810257	40.363865	1	0.176	0.46	5.546	5.557	111.0
5555.5557	400.0	1	1	400.0	400.0	1	1	1	47.810257	40.363865	1	0.176	0.46	5.537	5.557	111.0
5555.5557	400.0	1	1	400.0	400.0	1	1	1	47.810257	40.363865	1	0.176	0.46	5.471	5.557	111.0
5555.5557	400.0	1	1	400.0	400.0	1	1	1	47.810257	40.363865	1	0.176	0.46	5.528	5.559	111.0
5555.5557	400.0	1	1	400.0	400.0	1	1	1	47.810257	40.363865	1	0.176	0.461	5.579	5.559	111.0
5555.5557	400.0	1	1	400.0	400.0	1	1	1	47.810257	40.363865	1	0.176	0.461	5.579	5.559	111.0
5555.5557	400.0	1	1	400.0	400.0	1	1	1	47.810257	40.363865	1	0.176	0.461	5.57	5.559	111.0
5555.5557	400.0	1	1	400.0	400.0	1	1	1	47.810257	40.363865	1	0.176	0.46	5.529	5.559	111.0
5555.5557	400.0	1	1	400.0	400.0	1	1	1	47.810257	40.363865	1	0.176	0.461	5.607	5.56	111.0
5555.5557	400.0	1	1	400.0	400.0	1	1	1	47.810257	40.363865	1	0.176	0.461	5.633	5.56	111.0
5555.5557	400.0	1	1	400.0	400.0	1	1	1	47.810257	40.363865	1	0.176	0.461	5.569	5.56	111.0
5555.5557	400.0	1	1	400.0	400.0	1	1	1	47.810257	40.363865	1	0.176	0.461	5.684	5.56	111.0
5555.5557	400.0	1	1	400.0	400.0	1	1	1	47.810257	40.363865	1	0.176	0.46	5.541	5.56	111.0
5555.5557	400.0	1	1	400.0	400.0	1	1	1	47.810257	40.363865	1	0.176	0.461	5.585	5.561	111.0
5555.5557	400.0	1	1	400.0	400.0	1	1	1	47.810257	40.363865	1	0.176	0.46	5.547	5.561	111.0
5555.5557	400.0	1	1	400.0	400.0	1	1	1	47.810257	40.363865	1	0.176	0.46	5.524	5.561	111.0
5555.5557	400.0	1	1	400.0	400.0	1	1	1	47.810257	40.363865	1	0.176	0.46	5.546	5.561	111.0
5555.5557	400.0	1	1	400.0	400.0	1	1	1	47.810257	40.363865	1	0.176	0.461	5.634	5.561	111.0
5555.5557	400.0	1	1	400.0	400.0	1	1	1	47.810257	40.363865	1	0.176	0.461	5.598	5.561	111.0
5555.5557	400.0	1	1	400.0	400.0	1	1	1	47.810257	40.363865	1	0.176	0.461	5.601	5.561	111.0
5555.5557	400.0	1	1	400.0	400.0	1	1	1	47.810257	40.363865	1	0.176	0.461	5.579	5.561	111.0
5555.5557	400.0	1	1	400.0	400.0	1	1	1	47.810257	40.363865	1	0.176	0.461	5.634	5.561	111.0
5555.5557	400.0	1	1	400.0	400.0	1	1	1	47.810257	40.363865	1	0.176	0.46	5.525	5.561	111.0
5555.5557	400.0	1	1	400.0	400.0	1	1	1	47.810257	40.363865	1	0.176	0.461	5.579	5.561	111.0
5555.5557	400.0	1	1	400.0	400.0	1	1	1	47.810257	40.363865	1	0.176	0.461	5.577	5.562	111.0
5555.5557	400.0	1	1	400.0	400.0	1	1	1	47.810257	40.363865	1	0.176	0.461	5.578	5.562	111.0
5555.5557	400.0	1	1	400.0	400.0	1	1	1	47.810257	40.363865	1	0.176	0.461	5.557	5.562	111.0
5555.5557	400.0	1	1	400.0	400.0	1	1	1	47.810257	40.363865	1	0.176	0.461	5.595	5.562	111.0
5555.5557	400.0	1	1	400.0	400.0	1	1	1	47.810257	40.363865	1	0.176	0.461	5.66	5.562	111.0
5555.5557	400.0	1	1	400.0	400.0	1	1	1	47.810257	40.363865	1	0.176	0.461	5.705	5.562	111.0
5555.5557	400.0	1	1	400.0	400.0	1	1	1	47.810257	40.363865	1	0.176	0.46	5.516	5.562	111.0
5555.5557	400.0	1	1	400.0	400.0	1	1	1	47.810257	40.363865	1	0.176	0.46	5.524	5.562	111.0
5555.5557	400.0	1	1	400.0	400.0	1	1	1	47.810257	40.363865	1	0.176	0.461	5.573	5.562	111.0
5555.5557	400.0	1	1	400.0	400.0	1	1	1	47.810257	40.363865	1	0.176	0.461	5.558	5.562	111.0
5555.5557	400.0	1	1	400.0	400.0	1	1	1	47.810257	40.363865	1	0.176	0.461	5.636	5.562	111.0
5555.5557	400.0	1	1	400.0	400.0	1	1	1	47.810257	40.363865	1	0.176	0.461	5.654	5.562	111.0
5555.5557	400.0	1	1	400.0	400.0	1	1	1	47.810257	40.363865	1	0.176	0.46	5.526	5.562	111.0
5555.5557	400.0	1	1	400.0	400.0	1	1	1	47.810257	40.363865	1	0.176	0.461	5.583	5.562	111.0
5555.5557	400.0	1	1	400.0	400.0	1	1	1	47.810257	40.363865	1	0.176	0.46	5.533	5.562	111.0
5555.5557	400.0	1	1	400.0	400.0	1	1	1	47.810257	40.363865	1	0.176	0.461	5.565	5.562	111.0
5555.5557	400.0	1	1	400.0	400.0	1	1	1	47.810257	40.363865	1	0.176	0.461	5.558	5.562	111.0
5555.5557	400.0	1	1	400.0	400.0	1	1	1	47.810257	40.363865	1	0.176	0.461	5.587	5.562	111.0
5555.5557	400.0	1	1	400.0	400.0	1	1	1	47.810257	40.363865	1	0.176	0.46	5.452	5.562	111.0
5555.5557	400.0	1	1	400.0	400.0	1	1	1	47.810257	40.363865	1	0.176	0.461	5.581	5.562	111.0
5555.5557	400.0	1	1	400.0	400.0	1	1	1	47.810257	40.363865	1	0.176	0.461	5.576	5.562	111.0
5555.5557	400.0	1	1	400.0	400.0	1	1	1	47.810257	40.363865	1	0.176	0.46	5.547	5.562	111.0
5555.5557	400.0	1	1	400.0	400.0	1	1	1	47.810257	40.363865	1	0.176	0.46	5.487	5.562	111.0
5555.5557	400.0	1	1	400.0	400.0	1	1	1	47.810257	40.363865	1	0.176	0.46	5.512	5.562	111.0
5555.5557	400.0	1	1	400.0	400.0	1	1	1	47.810257	40.363865	1	0.176	0.46	5.534	5.562	111.0
5555.5557	400.0	1	1	400.0	400.0	1	1	1	47.810257	40.363865	1	0.176	0.46	5.4	5.562	111.0
5555.5557	400.0	1	1	400.0	400.0	1	1	1	47.810257	40.363865	1	0.176	0.461	5.575	5.562	111.0
5555.5557	400.0	1	1	400.0	400.0	1	1	1	47.810257	40.363865	1	0.176	0.46	5.513	5.562	111.0
5555.5557	400.0	1	1	400.0	400.0	1	1	1	47.810257	40.363865	1	0.176	0.461	5.57	5.562	111.0
5555.5557	400.0	1	1	400.0	400.0	1	1	1	47.810257	40.363865	1	0.176	0.461	5.573	5.562	111.0
5555.5557	400.0	1	1	400.0	400.0	1	1	1	47.810257	40.363865	1	0.176	0.461	5.565	5.562	111.0
5555.5557	400.0	1	1	400.0	400.0	1	1	1	47.810257	40.363865	1	0.176	0.46	5.497	5.562	111.0
5555.5557	400.0	1	1	400.0	400.0	1	1	1	47.810257	40.363865	1	0.176	0.461	5.678	5.562	111.0
5555.5557	400.0	1	1	400.0	400.0	1	1	1	47.810257	40.363865	1	0.176	0.461	5.571	5.562	111.0
5555.5557	400.0	1	1	400.0	400.0	1	1	1	47.810257	40.363865	1	0.176	0.461	5.566	5.562	111.0
5555.5557	400.0	1	1	400.0	400.0	1	1	1	47.810257	40.363865	1	0.176	0.46	5.551	5.562	111.0
5555.5557	400.0	1	1	400.0	400.0	1	1	1	47.810257	40.363865	1	0.176	0.46	5.536	5.562	111.0
5555.5557	400.0	1	1	400.0	400.0	1	1	1	47.810257	40.363865	1	0.176	0.461	5.591	5.562	111.0
5555.5557	400.0	1	1	400.0	400.0	1	1	1	47.810257	40.363865	1	0.176	0.461	5.557	5.562	111.0
5555.5557	400.0	1	1	400.0	400.0	1	1	1	47.810257	40.363865	1	0.176	0.461	5.601	5.562	111.0
5555.5557	400.0	1	1	400.0	400.0	1	1	1	47.810257	40.363865	1	0.176	0.461	5.631	5.562	111.0
5555.5557	400.0	1	1	400.0	400.0	1	1	1	47.810257	40.363865	1	0.176	0.461	5.641	5.562	111.0
5555.5557	400.0	1	1	400.0	400.0	1	1	1	47.810257	40.363865	1	0.176	0.461	5.618	5.562	111.0
5555.5557	400.0	1	1	400.0	400.0	1	1	1	47.810257	40.363865	1	0.176	0.46	5.552	5.562	111.0
5555.5557	400.0	1	1	400.0	400.0	1	1	1	47.810257	40.363865	1	0.176	0.461	5.585	5.562	111.0
5555.5557	400.0	1	1	400.0	400.0	1	1	1	47.810257	40.363865	1	0.176	0.46	5.473	5.562	111.0
5555.5557	400.0	1	1	400.0	400.0	1	1	1	47.810257	40.363865	1	0.176	0.461	5.65	5.562	111.0
5555.5557	400.0	1	1	400.0	400.0	1	1	1	47.810257	40.363865	1	0.176	0.461	5.599	5.562	111.0
5555.5557	400.0	1	1	400.0	400.0	1	1	1	47.810257	40.363865	1	0.176	0.46	5.507	5.562	111.0
5555.5557	400.0	1	1	400.0	400.0	1	1	1	47.810257	40.363865	1	0.176	0.461	5.566	5.562	111.0
5555.5557	400.0	1	1	400.0	400.0	1	1	1	47.810257	40.363865	1	0.176	0.461	5.58	5.562	111.0
5555.5557	400.0	1	1	400.0	400.0	1	1	1	47.810257	40.363865	1	0.176	0.46	5.537	5.562	111.0
5555.5557	400.0	1	1	400.0	400.0	1	1	1	47.810257	40.363865	1	0.176	0.46	5.509	5.562	111.0
5555.5557	400.0	1	1	400.0	400.0	1	1	1	47.810257	40.363865	1	0.176	0.461	5.737	5.562	111.0
5555.5557	400.0	1	1	400.0	400.0	1	1	1	47.810257	40.363865	1	0.176	0.461	5.772	5.562	111.0
5555.5557	400.0	1	1	400.0	400.0	1	1	1	47.810257	40.363865	1	0.176	0.461	5.569	5.562	111.0
5555.5557	400.0	1	1	400.0	400.0	1	1	1	47.810257	40.363865	1	0.176	0.46	5.543	5.562	111.0
5555.5557	400.0	1	1	400.0	400.0	1	1	1	47.810257	40.363865	1	0.176	0.46	5.486	5.562	111.0
5555.5557	400.0	1	1	400.0	400.0	1	1	1	47.810257	40.363865	1	0.176	0.461	5.623	5.562	111.0
5555.5557	400.0	1	1	400.0	400.0	1	1	1	47.810257	40.363865	1	0.176	0.461	5.594	5.562	111.0
5555.5557	400.0	1	1	400.0	400.0	1	1	1	47.810257	40.363865	1	0.176	0.461	5.578	5.562	111.0
5555.5557	400.0	1	1	400.0	400.0	1	1	1	47.810257	40.363865	1	0.176	0.46	5.529	5.562	111.0
5555.5557	400.0	1	1	400.0	400.0	1	1	1	47.810257	40.363865	1	0.176	0.46	5.554	5.562	111.0
5555.5557	400.0	1	1	400.0	400.0	1	1	1	47.810257	40.363865	1	0.176	0.46	5.516	5.562	111.0
5555.5557	400.0	1	1	400.0	400.0	1	1	1	47.810257	40.363865	1	0.176	0.461	5.595	5.562	111.0
5555.5557	400.0	1	1	400.0	400.0	1	1	1	47.810257	40.363865	1	0.176	0.46	5.479	5.562	111.0
5555.5557	400.0	1	1	400.0	400.0	1	1	1	47.810257	40.363865	1	0.176	0.461	5.568	5.562	111.0
5555.5557	400.0	1	1	400.0	400.0	1	1	1	47.810257	40.363865	1	0.176	0.461	5.557	5.562	111.0
5555.5557	400.0	1	1	400.0	400.0	1	1	1	47.810257	40.363865	1	0.176	0.461	5.58	5.562	111.0
5555.5557	400.0	1	1	400.0	400.0	1	1	1	47.810257	40.363865	1	0.176	0.461	5.582	5.562	111.0
5555.5557	400.0	1	1	400.0	400.0	1	1	1	47.810257	40.363865	1	0.176	0.46	5.543	5.562	111.0
5555.5557	400.0	1	1	400.0	400.0	1	1	1	47.810257	40.363865	1	0.176	0.46	5.466	5.562	111.0
5555.5557	400.0	1	1	400.0	400.0	1	1	1	47.810257	40.363865	1	0.176	0.46	5.55	5.562	111.0
5555.5557	400.0	1	1	400.0	400.0	1	1	1	47.810257	40.363865	1	0.176	0.46	5.54	5.562	111.0
5555.5557	400.0	1	1	400.0	400.0	1	1	1	47.810257	40.363865	1	0.176	0.461	5.531	5.562	111.0
5555.5557	400.0	1	1	400.0	400.0	1	1	1	47.810257	40.363865	1	0.176	0.461	5.568	5.562	111.0
5555.5557	400.0	1	1	400.0	400.0	1	1	1	47.810257	40.363865	1	0.176	0.46	5.521	5.562	111.0
5555.5557	400.0	1	1	400.0	400.0	1	1	1	47.810257	40.363865	1	0.176	0.461	5.609	5.562	111.0
5555.5557	400.0	1	1	400.0	400.0	1	1	1	47.810257	40.363865	1	0.176	0.461	5.577	5.562	111.0
5555.5557	400.0	1	1	400.0	400.0	1	1	1	47.810257	40.363865	1	0.176	0.46	5.476	5.562	111.0
5555.5557	400.0	1	1	400.0	400.0	1	1	1	47.810257	40.363865	1	0.176	0.46	5.542	5.562	111.0
5555.5557	400.0	1	1	400.0	400.0	1	1	1	47.810257	40.363865	1	0.176	0.46	5.518	5.562	111.0
5555.5557	400.0	1	1	400.0	400.0	1	1	1	47.810257	40.363865	1	0.176	0.461	5.562	5.562	111.0
5555.5557	400.0	1	1	400.0	400.0	1	1	1	47.810257	40.363865	1	0.176	0.46	5.475	5.562	111.0
5555.5557	400.0	1	1	400.0	400.0	1	1	1	47.810257	40.363865	1	0.176	0.46	5.524	5.562	111.0
5555.5557	400.0	1	1	400.0	400.0	1	1	1	47.810257	40.363865	1	0.176	0.46	5.533	5.562	111.0
5555.5557	400.0	1	1	400.0	400.0	1	1	1	47.810257	40.363865	1	0.176	0.461	5.628	5.562	111.0
5555.5557	400.0	1	1	400.0	400.0	1	1	1	47.810257	40.363865	1	0.176	0.461	5.603	5.562	111.0
5555.5557	400.0	1	1	400.0	400.0	1	1	1	47.810257	40.363865	1	0.176	0.461	5.621	5.562	111.0
5555.5557	400.0	1	1	400.0	400.0	1	1	1	47.810257	40.363865	1	0.176	0.461	5.668	5.562	111.0
5555.5557	400.0	1	1	400.0	400.0	1	1	1	47.810257	40.363865	1	0.176	0.461	5.595	5.562	111.0
5555.5557	400.0	1	1	400.0	400.0	1	1	1	47.810257	40.363865	1	0.176	0.461	5.579	5.562	111.0
5555.5557	400.0	1	1	400.0	400.0	1	1	1	47.810257	40.363865	1	0.176	0.46	5.5	5.562	111.0
5555.5557	400.0	1	1	400.0	400.0	1	1	1	47.810257	40.363865	1	0.176	0.461	5.641	5.562	111.0
5555.5557	400.0	1	1	400.0	400.0	1	1	1	47.810257	40.363865	1	0.176	0.46	5.422	5.562	111.0
5555.5557	400.0	1	1	400.0	400.0	1	1	1	47.810257	40.363865	1	0.176	0.461	5.626	5.562	111.0
5555.5557	400.0	1	1	400.0	400.0	1	1	1	47.810257	40.363865	1	0.176	0.461	5.577	5.562	111.0
5555.5557	400.0	1	1	400.0	400.0	1	1	1	47.810257	40.363865	1	0.176	0.46	5.546	5.562	111.0
5555.5557	400.0	1	1	400.0	400.0	1	1	1	47.810257	40.363865	1	0.176	0.46	5.534	5.562	111.0
5555.5557	400.0	1	1	400.0	400.0	1	1	1	47.810257	40.363865	1	0.176	0.461	5.651	5.562	111.0
5555.5557	400.0	1	1	400.0	400.0	1	1	1	47.810257	40.363865	1	0.176	0.46	5.501	5.562	111.0
5555.5557	400.0	1	1	400.0	400.0	1	1	1	47.810257	40.363865	1	0.176	0.46	5.548	5.562	111.0
5555.5557	400.0	1	1	400.0	400.0	1	1	1	47.810257	40.363865	1	0.176	0.46	5.524	5.562	111.0
5555.5557	400.0	1	1	400.0	400.0	1	1	1	47.810257	40.363865	1	0.176	0.461	5.576	5.562	111.0
5555.5557	400.0	1	1	400.0	400.0	1	1	1	47.810257	40.363865	1	0.176	0.461	5.558	5.562	111.0
5555.5557	400.0	1	1	400.0	400.0	1	1	1	47.810257	40.363865	1	0.176	0.46	5.55	5.562	111.0
5555.5557	400.0	1	1	400.0	400.0	1	1	1	47.810257	40.363865	1	0.176	0.461	5.561	5.562	111.0
5555.5557	400.0	1	1	400.0	400.0	1	1	1	47.810257	40.363865	1	0.176	0.461	5.594	5.562	111.0
5555.5557	400.0	1	1	400.0	400.0	1	1	1	47.810257	40.363865	1	0.176	0.461	5.607	5.562	111.0
5555.5557	400.0	1	1	400.0	400.0	1	1	1	47.810257	40.363865	1	0.176	0.461	5.557	5.562	111.0
5555.5557	400.0	1	1	400.0	400.0	1	1	1	47.810257	40.363865	1	0.176	0.461	5.561	5.562	111.0
5555.5557	400.0	1	1	400.0	400.0	1	1	1	47.810257	40.363865	1	0.176	0.46	5.504	5.562	111.0
5555.5557	400.0	1	1	400.0	400.0	1	1	1	47.810257	40.363865	1	0.176	0.461	5.568	5.562	111.0
5555.5557	400.0	1	1	400.0	400.0	1	1	1	47.810257	40.363865	1	0.176	0.461	5.628	5.562	111.0
5555.5557	400.0	1	1	400.0	400.0	1	1	1	47.810257	40.363865	1	0.176	0.46	5.511	5.562	111.0
5555.5557	400.0	1	1	400.0	400.0	1	1	1	47.810257	40.363865	1	0.176	0.46	5.462	5.562	111.0
5555.5557	400.0	1	1	400.0	400.0	1	1	1	47.810257	40.363865	1	0.176	0.46	5.556	5.562	111.0
5555.5557	400.0	1	1	400.0	400.0	1	1	1	47.810257	40.363865	1	0.176	0.46	5.541	5.562	111.0
5555.5557	400.0	1	1	400.0	400.0	1	1	1	47.810257	40.363865	1	0.176	0.46	5.534	5.562	111.0
5555.5557	400.0	1	1	400.0	400.0	1	1	1	47.810257	40.363865	1	0.176	0.46	5.519	5.562	111.0
5555.5557	400.0	1	1	400.0	400.0	1	1	1	47.810257	40.363865	1	0.176	0.46	5.478	5.562	111.0
5555.5557	400.0	1	1	400.0	400.0	1	1	1	47.810257	40.363865	1	0.176	0.461	5.571	5.562	111.0
5555.5557	400.0	1	1	400.0	400.0	1	1	1	47.810257	40.363865	1	0.176	0.461	5.639	5.562	111.0
5555.5557	400.0	1	1	400.0	400.0	1	1	1	47.810257	40.363865	1	0.176	0.46	5.526	5.562	111.0
5555.5557	400.0	1	1	400.0	400.0	1	1	1	47.810257	40.363865	1	0.176	0.46	5.535	5.562	111.0
5555.5557	400.0	1	1	400.0	400.0	1	1	1	47.810257	40.363865	1	0.176	0.46	5.554	5.562	111.0
5555.5557	400.0	1	1	400.0	400.0	1	1	1	47.810257	40.363865	1	0.176	0.46	5.523	5.562	111.0
5555.5557	400.0	1	1	400.0	400.0	1	1	1	47.810257	40.363865	1	0.176	0.461	5.564	5.562	111.0
5555.5557	400.0	1	1	400.0	400.0	1	1	1	47.810257	40.363865	1	0.176	0.461	5.592	5.562	111.0
5555.5557	400.0	1	1	400.0	400.0	1	1	1	47.810257	40.363865	1	0.176	0.46	5.529	5.562	111.0
5555.5557	400.0	1	1	400.0	400.0	1	1	1	47.810257	40.363865	1	0.176	0.46	5.545	5.562	111.0
5555.5557	400.0	1	1	400.0	400.0	1	1	1	47.810257	40.363865	1	0.176	0.461	5.573	5.562	111.0
5555.5557	400.0	1	1	400.0	400.0	1	1	1	47.810257	40.363865	1	0.176	0.461	5.579	5.562	111.0
5555.5557	400.0	1	1	400.0	400.0	1	1	1	47.810257	40.363865	1	0.176	0.46	5.549	5.562	111.0
0.0	0.0	1	1	400.0	400.0	1	1	1	47.810257	40.363865	0	0.176	0.461	5.559	5.562	111.0
0.0	0.0	1	1	400.0	400.0	1	1	1	47.810257	40.363865	0	0.176	0.46	5.478	5.562	111.0
0.0	0.0	1	1	400.0	400.0	1	1	1	47.810257	40.363865	0	0.176	0.461	5.58	5.562	111.0
0.0	0.0	1	1	400.0	400.0	1	1	1	47.810257	40.363865	0	0.176	0.46	5.52	5.562	111.0
0.0	0.0	1	1	400.0	400.0	1	1	1	47.810257	40.363865	0	0.176	0.454	4.792	4.803	111.0
0.0	0.0	1	1	400.0	400.0	1	1	1	47.810257	40.363865	0	0.176	0.447	4.587	4.463	111.0
0.0	0.0	1	1	400.0	400.0	1	1	1	47.810257	40.363865	0	0.176	0.439	4.443	4.463	111.0
0.0	0.0	1	1	400.0	400.0	1	1	1	47.810257	40.363865	0	0.176	0.429	4.088	3.854	111.0
0.0	0.0	1	1	400.0	400.0	1	1	1	47.810257	40.363865	0	0.176	0.417	3.803	3.854	111.0
0.0	0.0	1	1	400.0	400.0	1	1	1	47.810257	40.363865	0	0.176	0.405	3.572	3.581	111.0
0.0	0.0	1	1	400.0	400.0	1	1	1	47.810257	40.363865	0	0.176	0.39	3.076	3.093	111.0
0.0	0.0	1	1	400.0	400.0	1	1	1	47.810257	40.363865	0	0.176	0.376	3.096	3.093	111.0
0.0	0.0	1	1	400.0	400.0	1	1	1	47.810257	40.363865	0	0.176	0.362	2.682	2.671	111.0
0.0	0.0	1	1	400.0	400.0	1	1	1	47.810257	40.363865	0	0.176	0.349	2.67	2.671	111.0
0.0	0.0	1	1	400.0	400.0	1	1	1	47.810257	40.363865	0	0.176	0.334	2.401	2.482	111.0
0.0	0.0	1	1	400.0	400.0	1	1	1	47.810257	40.363865	0	0.175	0.318	2.152	2.143	111.0
0.0	0.0	1	1	400.0	400.0	1	1	1	47.810257	40.363865	0	0.175	0.304	2.136	2.143	111.0
0.0	0.0	1	1	400.0	400.0	1	1	1	47.810257	40.363865	0	0.175	0.291	1.998	1.992	111.0
0.0	0.0	1	1	400.0	400.0	1	1	1	47.810257	40.363865	0	0.175	0.275	1.673	1.72	111.0
0.0	0.0	1	1	400.0	400.0	1	1	1	47.810257	40.363865	0	0.175	0.263	1.713	1.72	111.0
0.0	0.0	1	1	400.0	400.0	1	1	1	47.810257	40.363865	0	0.175	0.25	1.61	1.599	111.0
0.0	0.0	1	1	400.0	400.0	1	1	1	47.810257	40.363865	0	0.175	0.238	1.564	1.381	111.0
0.0	0.0	1	1	400.0	400.0	1	1	1	47.810257	40.363865	0	0.175	0.226	1.413	1.381	111.0
0.0	0.0	1	1	400.0	400.0	1	1	1	47.810257	40.363865	0	0.175	0.215	1.399	1.283	111.0
0.0	0.0	1	1	400.0	400.0	1	1	1	47.810257	40.363865	0	0.175	0.206	1.335	1.283	111.0
0.0	0.0	1	1	400.0	400.0	1	1	1	47.810257	40.363865	0	0.175	0.194	0.852	1.107	111.0
0.0	0.0	1	1	400.0	400.0	1	1	1	47.810257	40.363865	0	0.175	0.183	0.935	0.956	111.0
0.0	0.0	1	1	400.0	400.0	1	1	1	47.810257	40.363865	0	0.175	0.173	1.029	0.956	111.0
0.0	0.0	1	1	400.0	400.0	1	1	1	47.810257	40.363865	0	0.175	0.163	0.929	0.888	111.0
0.0	0.0	1	1	400.0	400.0	1	1	1	47.810257	40.363865	0	0.175	0.154	0.767	0.767	111.0
0.0	0.0	1	1	400.0	400.0	1	1	1	47.810257	40.363865	0	0.175	0.146	0.795	0.767	111.0
0.0	0.0	1	1	400.0	400.0	1	1	1	47.810257	40.363865	0	0.175	0.136	0.576	0.712	111.0
0.0	0.0	1	1	400.0	400.0	1	1	1	47.810257	40.363865	0	0.175	0.128	0.703	0.712	111.0
0.0	0.0	1	1	400.0	400.0	1	1	1	47.810257	40.363865	0	0.175	0.12	0.631	0.615	111.0
0.0	0.0	1	1	400.0	400.0	1	1	1	47.810257	40.363865	0	0.175	0.114	0.57	0.572	111.0
0.0	0.0	1	1	400.0	400.0	1	1	1	47.810257	40.363865	0	0.174	0.109	0.542	0.572	111.0
0.0	0.0	1	1	400.0	400.0	1	1	1	47.810257	40.363865	0	0.174	0.102	0.507	0.493	111.0
0.0	0.0	1	1	400.0	400.0	1	1	1	47.810257	40.363865	0	0.174	0.096	0.495	0.493	111.0
0.0	0.0	1	1	400.0	400.0	1	1	1	47.810257	40.363865	0	0.174	0.09	0.458	0.458	111.0
0.0	0.0	1	1	400.0	400.0	1	1	1	47.810257	40.363865	0	0.174	0.084	0.432	0.396	111.0
0.0	0.0	1	1	400.0	400.0	1	1	1	47.810257	40.363865	0	0.174	0.078	0.397	0.396	111.0
0.0	0.0	1	1	400.0	400.0	1	1	1	47.810257	40.363865	0	0.174	0.074	0.306	0.341	111.0
0.0	0.0	1	1	400.0	400.0	1	1	1	47.810257	40.363865	0	0.174	0.07	0.343	0.317	111.0
0.0	0.0	1	1	400.0	400.0	1	1	1	47.810257	40.363865	0	0.174	0.066	0.326	0.317	111.0
0.0	0.0	1	1	400.0	400.0	1	1	1	47.810257	40.363865	0	0.174	0.062	0.278	0.274	111.0
0.0	0.0	1	1	400.0	400.0	1	1	1	47.810257	40.363865	0	0.174	0.059	0.265	0.254	111.0
0.0	0.0	1	1	400.0	400.0	1	1	1	47.810257	40.363865	0	0.174	0.055	0.244	0.254	111.0
0.0	0.0	1	1	400.0	400.0	1	1	1	47.810257	40.363865	0	0.174	0.051	0.21	0.219	111.0
0.0	0.0	1	1	400.0	400.0	1	1	1	47.810257	40.363865	0	0.174	0.047	0.173	0.219	111.0
0.0	0.0	1	1	400.0	400.0	1	1	1	47.810257	40.363865	0	0.174	0.043	0.235	0.204	111.0
0.0	0.0	1	1	400.0	400.0	1	1	1	47.810257	40.363865	0	0.174	0.039	0.178	0.176	111.0
0.0	0.0	1	1	400.0	400.0	1	1	1	47.810257	40.363865	0	0.174	0.037	0.19	0.176	111.0
0.0	0.0	1	1	400.0	400.0	1	1	1	47.810257	40.363865	0	0.174	0.035	0.166	0.163	111.0
0.0	0.0	1	1	400.0	400.0	1	1	1	47.810257	40.363865	0	0.174	0.033	0.153	0.141	111.0
0.0	0.0	1	1	400.0	400.0	1	1	1	47.810257	40.363865	0	0.174	0.031	0.133	0.141	111.0
0.0	0.0	1	1	400.0	400.0	1	1	1	47.810257	40.363865	0	0.174	0.029	0.136	0.121	111.0
0.0	0.0	1	1	400.0	400.0	1	1	1	47.810257	40.363865	0	0.174	0.027	0.146	0.121	111.0
0.0	0.0	1	1	400.0	400.0	1	1	1	47.810257	40.363865	0	0.174	0.025	0.124	0.113	111.0
0.0	0.0	1	1	400.0	400.0	1	1	1	47.810257	40.363865	0	0.174	0.023	0.101	0.097	111.0
0.0	0.0	1	1	400.0	400.0	1	1	1	47.810257	40.363865	0	0.174	0.021	0.076	0.097	111.0
0.0	0.0	1	1	400.0	400.0	1	1	1	47.810257	40.363865	0	0.174	0.02	0.11	0.09	111.0
0.0	0.0	1	1	400.0	400.0	1	1	1	47.810257	40.363865	0	0.174	0.02	0.055	0.078	111.0
0.0	0.0	1	1	400.0	400.0	1	1	1	47.810257	40.363865	0	0.174	0.02	0.111	0.078	111.0
0.0	0.0	1	1	400.0	400.0	1	1	1	47.810257	40.363865	0	0.174	0.02	0.141	0.072	111.0
0.0	0.0	1	1	400.0	400.0	1	1	1	47.810257	40.363865	0	0.174	0.02	0.063	0.072	111.0
0.0	0.0	1	1	400.0	400.0	1	1	1	47.810257	40.363865	0	0.174	0.02	0.066	0.062	111.0
0.0	0.0	1	1	400.0	400.0	1	1	1	47.810257	40.363865	0	0.174	0.02	0.075	0.058	111.0
0.0	0.0	1	1	400.0	400.0	1	1	1	47.810257	40.363865	0	0.174	0.02	0.075	0.058	111.0
0.0	0.0	1	1	400.0	400.0	1	1	1	47.810257	40.363865	0	0.174	0.02	0.089	0.049	111.0
0.0	0.0	1	1	400.0	400.0	1	1	1	47.810257	40.363865	0	0.174	0.02	0.054	0.046	111.0
0.0	0.0	1	1	400.0	400.0	1	1	1	47.810257	40.363865	0	0.174	0.02	0.045	0.046	111.0
0.0	0.0	1	1	400.0	400.0	1	1	1	47.810257	40.363865	0	0.174	0.02	0.032	0.039	111.0
0.0	0.0	1	1	400.0	400.0	1	1	1	47.810257	40.363865	0	0.174	0.02	0.007	0.039	111.0
0.0	0.0	1	1	400.0	400.0	1	1	1	47.810257	40.363865	0	0.174	0.02	0.068	0.034	111.0
0.0	0.0	1	1	400.0	400.0	1	1	1	47.810257	40.363865	0	0.174	0.02	0.034	0.031	111.0
0.0	0.0	1	1	400.0	400.0	1	1	1	47.810257	40.363865	0	0.174	0.02	0.029	0.031	111.0
0.0	0.0	1	1	400.0	400.0	1	1	1	47.810257	40.363865	0	0.174	0.019	-0.002	0.027	111.0
0.0	0.0	1	1	400.0	400.0	1	1	1	47.810257	40.363865	0	0.174	0.019	0.013	0.025	111.0
0.0	0.0	1	1	400.0	400.0	1	1	1	47.810257	40.363865	0	0.174	0.019	0.019	0.025	111.0
0.0	0.0	1	1	400.0	400.0	1	1	1	47.810257	40.363865	0	0.174	0.019	0.005	0.021	111.0
0.0	0.0	1	1	400.0	400.0	1	1	1	47.810257	40.363865	0	0.174	0.019	0.025	0.021	111.0
0.0	0.0	1	1	400.0	400.0	1	1	1	47.810257	40.363865	0	0.174	0.019	0.013	0.02	111.0
0.0	0.0	1	1	400.0	400.0	1	1	1	47.810257	40.363865	0	0.174	0.018	-0.034	0.017	111.0
0.0	0.0	1	1	400.0	400.0	1	1	1	47.810257	40.363865	0	0.174	0.018	0.01	0.017	111.0
0.0	0.0	1	1	400.0	400.0	1	1	1	47.810257	40.363865	0	0.174	0.018	-0.01	0.015	111.0
0.0	0.0	1	1	400.0	400.0	1	1	1	47.810257	40.363865	0	0.174	0.018	0.018	0.013	111.0
0.0	0.0	1	1	400.0	400.0	1	1	1	47.810257	40.363865	0	0.174	0.017	0.0	0.013	111.0
0.0	0.0	1	1	400.0	400.0	1	1	1	47.810257	40.363865	0	0.174	0.016	-0.015	0.012	111.0
0.0	0.0	1	1	400.0	400.0	1	1	1	47.810257	40.363865	0	0.174	0.016	0.014	0.012	111.0
0.0	0.0	1	1	400.0	400.0	1	1	1	47.810257	40.363865	0	0.174	0.015	-0.005	0.01	111.0
0.0	0.0	1	1	400.0	400.0	1	1	1	47.810257	40.363865	0	0.174	0.015	0.015	0.009	111.0
0.0	0.0	1	1	400.0	400.0	1	1	1	47.810257	40.363865	0	0.174	0.015	0.069	0.009	111.0
0.0	0.0	1	1	400.0	400.0	1	1	1	47.810257	40.363865	0	0.174	0.015	0.018	0.008	111.0
0.0	0.0	1	1	400.0	400.0	1	1	1	47.810257	40.363865	0	0.174	0.015	0.014	0.007	111.0
0.0	0.0	1	1	400.0	400.0	1	1	1	47.810257	40.363865	0	0.174	0.015	0.033	0.007	111.0
0.0	0.0	1	1	400.0	400.0	1	1	1	47.810257	40.363865	0	0.174	0.014	-0.007	0.006	111.0
0.0	0.0	1	1	400.0	400.0	1	1	1	47.810257	40.363865	0	0.174	0.013	-0.075	0.006	111.0
0.0	0.0	1	1	400.0	400.0	1	1	1	47.810257	40.363865	0	0.174	0.013	0.044	0.005	111.0
0.0	0.0	1	1	400.0	400.0	1	1	1	47.810257	40.363865	0	0.174	0.013	0.014	0.005	111.0
0.0	0.0	1	1	400.0	400.0	1	1	1	47.810257	40.363865	0	0.174	0.013	0.029	0.005	111.0
0.0	0.0	1	1	400.0	400.0	1	1	1	47.810257	40.363865	0	0.174	0.012	-0.011	0.004	111.0
0.0	0.0	1	1	400.0	400.0	1	1	1	47.810257	40.363865	0	0.173	0.012	-0.002	0.004	111.0
0.0	0.0	1	1	400.0	400.0	1	1	1	47.810257	40.363865	0	0.173	0.01	-0.015	0.003	111.0
0.0	0.0	1	1	400.0	400.0	1	1	1	47.810257	40.363865	0	0.173	0.01	0.034	0.003	111.0
0.0	0.0	1	1	400.0	400.0	1	1	1	47.810257	40.363865	0	0.173	0.01	-0.01	0.003	111.0
0.0	0.0	1	1	400.0	400.0	1	1	1	47.810257	40.363865	0	0.173	0.01	0.011	0.002	111.0
0.0	0.0	1	1	400.0	400.0	1	1	1	47.810257	40.363865	0	0.173	0.01	-0.008	0.002	111.0
0.0	0.0	1	1	400.0	400.0	1	1	1	47.810257	40.363865	0	0.173	0.009	-0.02	0.002	111.0
0.0	0.0	1	1	400.0	400.0	1	1	1	47.810257	40.363865	0	0.173	0.009	0.01	0.002	111.0
0.0	0.0	1	1	400.0	400.0	1	1	1	47.810257	40.363865	0	0.173	0.009	0.02	0.001	111.0
0.0	0.0	1	1	400.0	400.0	1	1	1	47.810257	40.363865	0	0.173	0.009	-0.004	0.001	111.0
0.0	0.0	1	1	400.0	400.0	1	1	1	47.810257	40.363865	0	0.173	0.008	0.013	0.001	111.0
0.0	0.0	1	1	400.0	400.0	1	1	1	47.810257	40.363865	0	0.173	0.008	0.008	0.001	111.0
0.0	0.0	1	1	400.0	400.0	1	1	1	47.810257	40.363865	0	0.173	0.008	0.009	0.001	111.0
0.0	0.0	1	1	400.0	400.0	1	1	1	47.810257	40.363865	0	0.173	0.007	0.026	0.001	111.0
0.0	0.0	1	1	400.0	400.0	1	1	1	47.810257	40.363865	0	0.173	0.006	-0.043	0.001	111.0
0.0	0.0	1	1	400.0	400.0	1	1	1	47.810257	40.363865	0	0.173	0.006	0.004	0.0	111.0
0.0	0.0	1	1	400.0	400.0	1	1	1	47.810257	40.363865	0	0.173	0.005	-0.007	0.0	111.0
0.0	0.0	1	1	400.0	400.0	1	1	1	47.810257	40.363865	0	0.173	0.004	0.007	0.0	111.0
0.0	0.0	1	1	400.0	400.0	1	1	1	47.810257	40.363865	0	0.173	0.003	0.016	0.0	111.0
0.0	0.0	1	1	400.0	400.0	1	1	1	47.810257	40.363865	0	0.173	0.002	-0.004	0.0	111.0
0.0	0.0	1	1	400.0	400.0	1	1	1	47.810257	40.363865	0	0.173	0.002	0.016	0.0	111.0
0.0	0.0	1	1	400.0	400.0	1	1	1	47.810257	40.363865	0	0.173	0.001	-0.026	0.0	111.0
0.0	0.0	1	1	400.0	400.0	1	1	1	47.810257	40.363865	0	0.173	0.001	-0.01	0.0	111.0
0.0	0.0	1	1	400.0	400.0	1	1	1	47.810257	40.363865	0	0.173	0.0	-0.029	0.0	111.0
0.0	0.0	1	1	400.0	400.0	1	1	1	47.810257	40.363865	0	0.173	0.0	0.014	0.0	111.0
0.0	0.0	1	1	400.0	400.0	1	1	1	47.810257	40.363865	0	0.173	0.0	0.017	0.0	111.0
0.0	0.0	1	1	400.0	400.0	1	1	1	47.810257	40.363865	0	0.173	-0.001	-0.076	0.0	111.0
0.0	0.0	1	1	400.0	400.0	1	1	1	47.810257	40.363865	0	0.173	0.0	-0.007	0.0	111.0
0.0	0.0	1	1	400.0	400.0	1	1	1	47.810257	40.363865	0	0.173	0.0	0.008	0.0	111.0
0.0	0.0	1	1	400.0	400.0	1	1	1	47.810257	40.363865	0	0.173	0.0	0.006	0.0	111.0
0.0	0.0	1	1	400.0	400.0	1	1	1	47.810257	40.363865	0	0.173	0.0	0.004	0.0	111.0
0.0	0.0	1	1	400.0	400.0	1	1	1	47.810257	40.363865	0	0.173	0.0	0.023	0.0	111.0
0.0	0.0	1	1	400.0	400.0	1	1	1	47.810257	40.363865	0	0.173	0.0	-0.006	0.0	111.0
0.0	0.0	1	1	400.0	400.0	1	1	1	47.810257	40.363865	0	0.173	0.0	0.036	0.0	111.0
0.0	0.0	1	1	400.0	400.0	1	1	1	47.810257	40.363865	0	0.173	0.0	0.005	0.0	111.0
0.0	0.0	1	1	400.0	400.0	1	1	1	47.810257	40.363865	0	0.173	0.0	-0.003	0.0	111.0
0.0	0.0	1	1	400.0	400.0	1	1	1	47.810257	40.363865	0	0.173	0.0	-0.007	0.0	111.0
0.0	0.0	1	1	400.0	400.0	1	1	1	47.810257	40.363865	0	0.173	-0.001	-0.136	0.0	111.0
0.0	0.0	1	1	400.0	400.0	1	1	1	47.810257	40.363865	0	0.173	0.0	-0.01	0.0	111.0
0.0	0.0	1	1	400.0	400.0	1	1	1	47.810257	40.363865	0	0.173	0.0	0.034	0.0	111.0
0.0	0.0	1	1	400.0	400.0	1	1	1	47.810257	40.363865	0	0.173	0.0	0.008	0.0	111.0
0.0	0.0	1	1	400.0	400.0	1	1	1	47.810257	40.363865	0	0.173	0.0	0.016	0.0	111.0
0.0	0.0	1	1	400.0	400.0	1	1	1	47.810257	40.363865	0	0.173	0.0	0.0	0.0	111.0
0.0	0.0	1	1	400.0	400.0	1	1	1	47.810257	40.363865	0	0.173	0.0	-0.004	0.0	111.0
0.0	0.0	1	1	400.0	400.0	1	1	1	47.810257	40.363865	0	0.173	0.0	0.038	0.0	111.0
0.0	0.0	1	1	400.0	400.0	1	1	1	47.810257	40.363865	0	0.173	0.0	-0.007	0.0	111.0
0.0	0.0	1	1	400.0	400.0	1	1	1	47.810257	40.363865	0	0.173	0.0	-0.008	0.0	111.0
0.0	0.0	1	1	400.0	400.0	1	1	1	47.810257	40.363865	0	0.173	0.0	0.013	0.0	111.0
0.0	0.0	1	1	400.0	400.0	1	1	1	47.810257	40.363865	0	0.173	0.0	0.004	0.0	111.0
0.0	0.0	1	1	400.0	400.0	1	1	1	47.810257	40.363865	0	0.173	0.0	0.035	0.0	111.0
0.0	0.0	1	1	400.0	400.0	1	1	1	47.810257	40.363865	0	0.173	0.0	0.025	0.0	111.0
0.0	0.0	1	1	400.0	400.0	1	1	1	47.810257	40.363865	0	0.173	0.0	0.033	0.0	111.0
0.0	0.0	1	1	400.0	400.0	1	1	1	47.810257	40.363865	0	0.173	0.0	-0.001	0.0	111.0
0.0	0.0	1	1	400.0	400.0	1	1	1	47.810257	40.363865	0	0.173	0.0	-0.01	0.0	111.0
0.0	0.0	1	1	400.0	400.0	1	1	1	47.810257	40.363865	0	0.173	0.0	0.02	0.0	111.0
0.0	0.0	1	1	400.0	400.0	1	1	1	47.810257	40.363865	0	0.173	0.0	0.013	0.0	111.0
0.0	0.0	1	1	400.0	400.0	1	1	1	47.810257	40.363865	0	0.173	0.0	0.019	0.0	111.0
0.0	0.0	1	1	400.0	400.0	1	1	1	47.810257	40.363865	0	0.173	0.0	0.07	0.0	111.0
0.0	0.0	1	1	400.0	400.0	1	1	1	47.810257	40.363865	0	0.173	-0.001	-0.159	0.0	111.0
0.0	0.0	1	1	400.0	400.0	1	1	1	47.810257	40.363865	0	0.173	0.0	0.01	0.0	111.0
0.0	0.0	1	1	400.0	400.0	1	1	1	47.810257	40.363865	0	0.173	0.0	-0.011	0.0	111.0
0.0	0.0	1	1	400.0	400.0	1	1	1	47.810257	40.363865	0	0.173	0.0	0.043	0.0	111.0
0.0	0.0	1	1	400.0	400.0	1	1	1	47.810257	40.363865	0	0.173	0.0	0.0	0.0	111.0
0.0	0.0	1	1	400.0	400.0	1	1	1	47.810257	40.363865	0	0.173	0.0	0.101	0.0	111.0
0.0	0.0	1	1	400.0	400.0	1	1	1	47.810257	40.363865	0	0.173	0.0	0.008	0.0	111.0
0.0	0.0	1	1	400.0	400.0	1	1	1	47.810257	40.363865	0	0.173	-0.001	-0.165	0.0	111.0
0.0	0.0	1	1	400.0	400.0	1	1	1	47.810257	40.363865	0	0.173	0.0	0.031	0.0	111.0
0.0	0.0	1	1	400.0	400.0	1	1	1	47.810257	40.363865	0	0.173	0.0	0.01	0.0	111.0
0.0	0.0	1	1	400.0	400.0	1	1	1	47.810257	40.363865	0	0.173	-0.001	-0.016	0.0	111.0
0.0	0.0	1	1	400.0	400.0	1	1	1	47.810257	40.363865	0	0.173	0.0	0.011	0.0	111.0
0.0	0.0	1	1	400.0	400.0	1	1	1	47.810257	40.363865	0	0.173	-0.001	-0.034	0.0	111.0
0.0	0.0	1	1	400.0	400.0	1	1	1	47.810257	40.363865	0	0.173	0.0	-0.011	0.0	111.0
0.0	0.0	1	1	400.0	400.0	1	1	1	47.810257	40.363865	0	0.173	0.0	0.116	0.0	111.0
0.0	0.0	1	1	400.0	400.0	1	1	1	47.810257	40.363865	0	0.173	-0.001	-0.114	0.0	111.0
0.0	0.0	1	1	400.0	400.0	1	1	1	47.810257	40.363865	0	0.173	0.0	-0.011	0.0	111.0
0.0	0.0	1	1	400.0	400.0	1	1	1	47.810257	40.363865	0	0.173	0.0	-0.005	0.0	111.0
0.0	0.0	1	1	400.0	400.0	1	1	1	47.810257	40.363865	0	0.173	-0.001	-0.042	0.0	111.0
0.0	0.0	1	1	400.0	400.0	1	1	1	47.810257	40.363865	0	0.173	0.0	0.009	0.0	111.0
0.0	0.0	1	1	400.0	400.0	1	1	1	47.810257	40.363865	0	0.173	0.0	0.0	0.0	111.0
0.0	0.0	1	1	400.0	400.0	1	1	1	47.810257	40.363865	0	0.173	-0.001	-0.045	0.0	111.0
0.0	0.0	1	1	400.0	400.0	1	1	1	47.810257	40.363865	0	0.173	0.0	0.021	0.0	111.0
0.0	0.0	1	1	400.0	400.0	1	1	1	47.810257	40.363865	0	0.173	0.0	-0.004	0.0	111.0
0.0	0.0	1	1	400.0	400.0	1	1	1	47.810257	40.363865	0	0.173	0.0	0.01	0.0	111.0
0.0	0.0	1	1	400.0	400.0	1	1	1	47.810257	40.363865	0	0.173	0.0	0.027	0.0	111.0
0.0	0.0	1	1	400.0	400.0	1	1	1	47.810257	40.363865	0	0.173	0.0	-0.006	0.0	111.0
0.0	0.0	1	1	400.0	400.0	1	1	1	47.810257	40.363865	0	0.173	0.0	-0.006	0.0	111.0
0.0	0.0	1	1	400.0	400.0	1	1	1	47.810257	40.363865	0	0.173	-0.001	-0.017	0.0	111.0
0.0	0.0	1	1	400.0	400.0	1	1	1	47.810257	40.363865	0	0.173	-0.001	-0.014	0.0	111.0
0.0	0.0	1	1	400.0	400.0	1	1	1	47.810257	40.363865	0	0.173	0.0	-0.005	0.0	111.0
0.0	0.0	1	1	400.0	400.0	1	1	1	47.810257	40.363865	0	0.173	-0.001	-0.017	0.0	111.0
0.0	0.0	1	1	400.0	400.0	1	1	1	47.810257	40.363865	0	0.173	0.0	0.006	0.0	111.0
0.0	0.0	1	1	400.0	400.0	1	1	1	47.810257	40.363865	0	0.173	-0.001	-0.013	0.0	111.0
0.0	0.0	1	1	400.0	400.0	1	1	1	47.810257	40.363865	0	0.173	0.0	0.009	0.0	111.0
0.0	0.0	1	1	400.0	400.0	1	1	1	47.810257	40.363865	0	0.173	-0.001	-0.016	0.0	111.0
0.0	0.0	1	1	400.0	400.0	1	1	1	47.810257	40.363865	0	0.173	0.0	0.036	0.0	111.0
0.0	0.0	1	1	400.0	400.0	1	1	1	47.810257	40.363865	0	0.173	0.0	0.016	0.0	111.0
0.0	0.0	1	1	400.0	400.0	1	1	1	47.810257	40.363865	0	0.173	0.0	0.01	0.0	111.0
0.0	0.0	1	1	400.0	400.0	1	1	1	47.810257	40.363865	0	0.173	0.001	0.027	0.0	111.0
0.0	0.0	1	1	400.0	400.0	1	1	1	47.810257	40.363865	0	0.173	0.001	-0.005	0.0	111.0
0.0	0.0	1	1	400.0	400.0	1	1	1	47.810257	40.363865	0	0.173	0.0	0.038	0.0	111.0
0.0	0.0	1	1	400.0	400.0	1	1	1	47.810257	40.363865	0	0.173	0.0	0.009	0.0	111.0
0.0	0.0	1	1	400.0	400.0	1	1	1	47.810257	40.363865	0	0.173	0.0	-0.002	0.0	111.0
0.0	0.0	1	1	400.0	400.0	1	1	1	47.810257	40.363865	0	0.173	-0.001	-0.014	0.0	111.0
0.0	0.0	1	1	400.0	400.0	1	1	1	47.810257	40.363865	0	0.173	0.0	0.028	0.0	111.0
0.0	0.0	1	1	400.0	400.0	1	1	1	47.810257	40.363865	0	0.173	0.0	0.012	0.0	111.0
0.0	0.0	1	1	400.0	400.0	1	1	1	47.810257	40.363865	0	0.173	0.0	0.029	0.0	111.0
0.0	0.0	1	1	400.0	400.0	1	1	1	47.810257	40.363865	0	0.173	0.0	0.002	0.0	111.0
-5555.5557	-400.0	2	1	400.0	300.99503	1	2	1	47.810257	40.363865	1	0.173	-0.001	-0.018	0.0	111.0
-5555.5557	-400.0	2	1	400.0	300.99503	0	2	1	47.810257	40.363865	1	0.173	-0.001	-0.052	0.0	111.0
-5555.5557	-400.0	2	1	400.0	300.99503	0	2	1	47.810257	40.363865	1	0.173	-0.001	-0.052	0.0	111.0
-5555.5557	-400.0	2	1	400.0	300.99503	0	2	1	47.810257	40.363865	1	0.173	-0.001	-0.018	0.0	111.0
-5555.5557	-400.0	2	1	400.0	300.99503	0	2	1	47.810257	40.363865	1	0.173	-0.003	-0.307	-0.392	111.0
-5555.5557	-400.0	2	1	400.0	300.99503	0	2	1	47.810257	40.363865	1	0.173	-0.006	-0.523	-1.097	111.0
-5555.5557	-400.0	2	1	400.0	300.99503	0	2	1	47.810257	40.363865	1	0.173	-0.014	-1.071	-1.097	111.0
-5555.5557	-400.0	2	1	400.0	300.99503	0	2	1	47.810257	40.363865	1	0.173	-0.024	-1.44	-1.413	111.0
-5555.5557	-400.0	2	1	400.0	300.99503	0	2	1	47.810257	40.363865	1	0.173	-0.032	-1.4	-1.413	111.0
-5555.5557	-400.0	2	1	400.0	300.99503	0	2	1	47.810257	40.363865	1	0.173	-0.045	-1.978	-1.978	111.0
-5555.5557	-400.0	2	1	400.0	300.99503	0	2	1	47.810257	40.363865	1	0.173	-0.059	-2.184	-2.232	111.0
-5555.5557	-400.0	2	1	400.0	300.99503	0	2	1	47.810257	40.363865	1	0.173	-0.072	-2.262	-2.232	111.0
-5555.5557	-400.0	2	1	400.0	300.99503	0	2	1	47.810257	40.363865	1	0.173	-0.088	-2.706	-2.686	111.0
-5555.5557	-400.0	2	1	400.0	300.99503	0	2	1	47.810257	40.363865	1	0.172	-0.101	-2.652	-2.889	111.0
-5555.5557	-400.0	2	1	400.0	300.99503	0	2	1	47.810257	40.363865	1	0.172	-0.115	-2.916	-2.889	111.0
-5555.5557	-400.0	2	1	400.0	300.99503	0	2	1	47.810257	40.363865	1	0.172	-0.13	-3.237	-3.254	111.0
-5555.5557	-400.0	2	1	400.0	300.99503	0	2	1	47.810257	40.363865	1	0.172	-0.144	-3.268	-3.254	111.0
-5555.5557	-400.0	2	1	400.0	300.99503	0	2	1	47.810257	40.363865	1	0.172	-0.158	-3.433	-3.417	111.0
-5555.5557	-400.0	2	1	400.0	300.99503	0	2	1	47.810257	40.363865	1	0.172	-0.173	-3.705	-3.709	111.0
-5555.5557	-400.0	2	1	400.0	300.99503	0	2	1	47.810257	40.363865	1	0.172	-0.187	-3.704	-3.709	111.0
-5555.5557	-400.0	2	1	400.0	300.99503	0	2	1	47.810257	40.363865	1	0.172	-0.2	-3.811	-3.84	111.0
-5555.5557	-400.0	2	1	400.0	300.99503	0	2	1	47.810257	40.363865	1	0.172	-0.212	-3.95	-4.075	111.0
-5555.5557	-400.0	2	1	400.0	300.99503	0	2	1	47.810257	40.363865	1	0.172	-0.224	-4.043	-4.075	111.0
-5555.5557	-400.0	2	1	400.0	300.99503	0	2	1	47.810257	40.363865	1	0.172	-0.237	-4.417	-4.278	111.0
-5555.5557	-400.0	2	1	400.0	300.99503	0	2	1	47.810257	40.363865	1	0.172	-0.248	-4.236	-4.278	111.0
-5555.5557	-400.0	2	1	400.0	300.99503	0	2	1	47.810257	40.363865	1	0.172	-0.259	-4.389	-4.369	111.0
-5555.5557	-400.0	2	1	400.0	300.99503	0	2	1	47.810257	40.363865	1	0.172	-0.27	-4.353	-4.531	111.0
-5555.5557	-400.0	2	1	400.0	300.99503	0	2	1	47.810257	40.363865	1	0.171	-0.281	-4.498	-4.531	111.0
-5555.5557	-400.0	2	1	400.0	300.99503	0	2	1	47.810257	40.363865	1	0.171	-0.29	-4.65	-4.604	111.0
-5555.5557	-400.0	2	1	400.0	300.99503	0	2	1	47.810257	40.363865	1	0.171	-0.3	-4.707	-4.735	111.0
-5555.5557	-400.0	2	1	400.0	300.99503	0	2	1	47.810257	40.363865	1	0.171	-0.309	-4.766	-4.735	111.0
-5555.5557	-400.0	2	1	400.0	300.99503	0	2	1	47.810257	40.363865	1	0.171	-0.319	-4.893	-4.847	111.0
-5555.5557	-400.0	2	1	400.0	300.99503	0	2	1	47.810257	40.363865	1	0.171	-0.328	-4.856	-4.847	111.0
-5555.5557	-400.0	2	1	400.0	300.99503	0	2	1	47.810257	40.363865	1	0.171	-0.336	-4.905	-4.898	111.0
-5555.5557	-400.0	2	1	400.0	300.99503	0	2	1	47.810257	40.363865	1	0.171	-0.344	-4.933	-4.988	111.0
-5555.5557	-400.0	2	1	400.0	300.99503	0	2	1	47.810257	40.363865	1	0.171	-0.35	-4.971	-4.988	111.0
-5555.5557	-400.0	2	1	400.0	300.99503	0	2	1	47.810257	40.363865	1	0.171	-0.356	-5.034	-5.029	111.0
-5555.5557	-400.0	2	1	400.0	300.99503	0	2	1	47.810257	40.363865	1	0.171	-0.362	-5.045	-5.102	111.0
-5555.5557	-400.0	2	1	400.0	300.99503	0	2	1	47.810257	40.363865	1	0.171	-0.368	-5.11	-5.102	111.0
-5555.5557	-400.0	2	1	400.0	300.99503	0	2	1	47.810257	40.363865	1	0.171	-0.374	-5.139	-5.134	111.0
-5555.5557	-400.0	2	1	400.0	300.99503	0	2	1	47.810257	40.363865	1	0.171	-0.38	-5.112	-5.134	111.0
-5555.5557	-400.0	2	1	400.0	300.99503	0	2	1	47.810257	40.363865	1	0.171	-0.385	-5.197	-5.192	111.0
-5555.5557	-400.0	2	1	400.0	300.99503	0	2	1	47.810257	40.363865	1	0.171	-0.389	-5.178	-5.218	111.0
-5555.5557	-400.0	2	1	400.0	300.99503	0	2	1	47.810257	40.363865	1	0.171	-0.392	-5.04	-5.218	111.0
-5555.5557	-400.0	2	1	400.0	300.99503	0	2	1	47.810257	40.363865	1	0.171	-0.396	-5.286	-5.265	111.0
-5555.5557	-400.0	2	1	400.0	300.99503	0	2	1	47.810257	40.363865	1	0.171	-0.402	-5.478	-5.286	111.0
-5555.5557	-400.0	2	1	400.0	300.99503	1	2	1	47.810257	40.363865	1	0.171	-0.405	-5.348	-5.286	111.0
-5555.5557	-400.0	2	1	400.0	300.99503	1	2	1	47.810257	40.363865	1	0.171	-0.409	-5.319	-5.324	111.0
-5555.5557	-400.0	2	1	400.0	300.99503	1	2	1	47.810257	40.363865	1	0.171	-0.412	-5.272	-5.324	111.0
-5555.5557	-400.0	2	1	400.0	300.99503	1	2	1	47.810257	40.363865	1	0.171	-0.414	-5.286	-5.34	111.0
-5555.5557	-400.0	2	1	400.0	300.99503	1	2	1	47.810257	40.363865	1	0.171	-0.418	-5.362	-5.371	111.0
-5555.5557	-400.0	2	1	400.0	300.99503	1	2	1	47.810257	40.363865	1	0.171	-0.422	-5.363	-5.371	111.0
-5555.5557	-400.0	2	1	400.0	300.99503	1	2	1	47.810257	40.363865	1	0.171	-0.424	-5.407	-5.397	111.0
-5555.5557	-400.0	2	1	400.0	300.99503	1	2	1	47.810257	40.363865	1	0.171	-0.426	-5.413	-5.397	111.0
-5555.5557	-400.0	2	1	400.0	300.99503	1	2	1	47.810257	40.363865	1	0.171	-0.427	-5.242	-5.408	111.0
-5555.5557	-400.0	2	1	400.0	300.99503	1	2	1	47.810257	40.363865	1	0.171	-0.429	-5.434	-5.429	111.0
-5555.5557	-400.0	2	1	400.0	300.99503	1	2	1	47.810257	40.363865	1	0.171	-0.431	-5.422	-5.429	111.0
-5555.5557	-400.0	2	1	400.0	300.99503	1	2	1	47.810257	40.363865	1	0.171	-0.433	-5.424	-5.438	111.0
-5555.5557	-400.0	2	1	400.0	300.99503	1	2	1	47.810257	40.363865	1	0.171	-0.435	-5.486	-5.455	111.0
-5555.5557	-400.0	2	1	400.0	300.99503	1	2	1	47.810257	40.363865	1	0.171	-0.437	-5.416	-5.455	111.0
-5555.5557	-400.0	2	1	400.0	300.99503	1	2	1	47.810257	40.363865	1	0.171	-0.439	-5.493	-5.463	111.0
-5555.5557	-400.0	2	1	400.0	300.99503	1	2	1	47.810257	40.363865	1	0.171	-0.441	-5.488	-5.476	111.0
-5555.5557	-400.0	2	1	400.0	300.99503	1	2	1	47.810257	40.363865	1	0.171	-0.441	-5.514	-5.476	111.0
-5555.5557	-400.0	2	1	400.0	300.99503	1	2	1	47.810257	40.363865	1	0.171	-0.441	-5.454	-5.482	111.0
-5555.5557	-400.0	2	1	400.0	300.99503	1	2	1	47.810257	40.363865	1	0.171	-0.441	-5.452	-5.482	111.0
-5555.5557	-400.0	2	1	400.0	300.99503	1	2	1	47.810257	40.363865	1	0.171	-0.442	-5.553	-5.493	111.0
-5555.5557	-400.0	2	1	400.0	300.99503	1	2	1	47.810257	40.363865	1	0.171	-0.442	-5.494	-5.498	111.0
-5555.5557	-400.0	2	1	400.0	300.99503	1	2	1	47.810257	40.363865	1	0.171	-0.442	-5.521	-5.498	111.0
-5555.5557	-400.0	2	1	400.0	300.99503	1	2	1	47.810257	40.363865	1	0.171	-0.442	-5.522	-5.507	111.0
-5555.5557	-400.0	2	1	400.0	300.99503	1	2	1	47.810257	40.363865	1	0.171	-0.443	-5.532	-5.514	111.0
-5555.5557	-400.0	2	1	400.0	300.99503	1	2	1	47.810257	40.363865	1	0.171	-0.443	-5.516	-5.514	111.0
-5555.5557	-400.0	2	1	400.0	300.99503	1	2	1	47.810257	40.363865	1	0.171	-0.443	-5.484	-5.517	111.0
-5555.5557	-400.0	2	1	400.0	300.99503	1	2	1	47.810257	40.363865	1	0.171	-0.443	-5.505	-5.517	111.0
-5555.5557	-400.0	2	1	400.0	300.99503	1	2	1	47.810257	40.363865	1	0.171	-0.443	-5.509	-5.523	111.0
-5555.5557	-400.0	2	1	400.0	300.99503	1	2	1	47.810257	40.363865	1	0.171	-0.444	-5.518	-5.526	111.0
-5555.5557	-400.0	2	1	400.0	300.99503	1	2	1	47.810257	40.363865	1	0.171	-0.445	-5.598	-5.526	111.0
-5555.5557	-400.0	2	1	400.0	300.99503	1	2	1	47.810257	40.363865	1	0.171	-0.445	-5.533	-5.531	111.0
-5555.5557	-400.0	2	1	400.0	300.99503	1	2	1	47.810257	40.363865	1	0.171	-0.445	-5.517	-5.531	111.0
-5555.5557	-400.0	2	1	400.0	300.99503	1	2	1	47.810257	40.363865	1	0.171	-0.445	-5.528	-5.535	111.0
-5555.5557	-400.0	2	1	400.0	300.99503	1	2	1	47.810257	40.363865	1	0.17	-0.445	-5.519	-5.537	111.0
-5555.5557	-400.0	2	1	400.0	300.99503	1	2	1	47.810257	40.363865	1	0.17	-0.445	-5.522	-5.537	111.0
-5555.5557	-400.0	2	1	400.0	300.99503	1	2	1	47.810257	40.363865	1	0.17	-0.447	-5.566	-5.541	111.0
-5555.5557	-400.0	2	1	400.0	300.99503	1	2	1	47.810257	40.363865	1	0.17	-0.447	-5.508	-5.542	111.0
-5555.5557	-400.0	2	1	400.0	300.99503	1	2	1	47.810257	40.363865	1	0.17	-0.448	-5.597	-5.542	111.0
-5555.5557	-400.0	2	1	400.0	300.99503	1	2	1	47.810257	40.363865	1	0.17	-0.449	-5.551	-5.544	111.0
-5555.5557	-400.0	2	1	400.0	300.99503	1	2	1	47.810257	40.363865	1	0.17	-0.45	-5.529	-5.547	111.0
-5555.5557	-400.0	2	1	400.0	300.99503	1	2	1	47.810257	40.363865	1	0.17	-0.451	-5.52	-5.547	111.0
-5555.5557	-400.0	2	1	400.0	300.99503	1	2	1	47.810257	40.363865	1	0.17	-0.451	-5.509	-5.548	111.0
-5555.5557	-400.0	2	1	400.0	300.99503	1	2	1	47.810257	40.363865	1	0.17	-0.452	-5.502	-5.548	111.0
-5555.5557	-400.0	2	1	400.0	300.99503	1	2	1	47.810257	40.363865	1	0.17	-0.453	-5.569	-5.55	111.0
-5555.5557	-400.0	2	1	400.0	300.99503	1	2	1	47.810257	40.363865	1	0.17	-0.454	-5.546	-5.55	111.0
-5555.5557	-400.0	2	1	400.0	300.99503	1	2	1	47.810257	40.363865	1	0.17	-0.456	-5.681	-5.55	111.0
-5555.5557	-400.0	2	1	400.0	300.99503	1	2	1	47.810257	40.363865	1	0.17	-0.456	-5.549	-5.551	111.0
-5555.5557	-400.0	2	1	400.0	300.99503	1	2	1	47.810257	40.363865	1	0.17	-0.457	-5.525	-5.553	111.0
-5555.5557	-400.0	2	1	400.0	300.99503	1	2	1	47.810257	40.363865	1	0.17	-0.459	-5.611	-5.553	111.0
-5555.5557	-400.0	2	1	400.0	300.99503	1	2	1	47.810257	40.363865	1	0.17	-0.46	-5.558	-5.554	111.0
-5555.5557	-400.0	2	1	400.0	300.99503	1	2	1	47.810257	40.363865	1	0.17	-0.461	-5.568	-5.554	111.0
-5555.5557	-400.0	2	1	400.0	300.99503	1	2	1	47.810257	40.363865	1	0.17	-0.46	-5.549	-5.554	111.0
-5555.5557	-400.0	2	1	400.0	300.99503	1	2	1	47.810257	40.363865	1	0.17	-0.461	-5.789	-5.555	111.0
-5555.5557	-400.0	2	1	400.0	300.99503	1	2	1	47.810257	40.363865	1	0.17	-0.461	-5.575	-5.555	111.0
-5555.5557	-400.0	2	1	400.0	300.99503	1	2	1	47.810257	40.363865	1	0.17	-0.46	-5.52	-5.556	111.0
-5555.5557	-400.0	2	1	400.0	300.99503	1	2	1	47.810257	40.363865	1	0.17	-0.46	-5.557	-5.556	111.0
-5555.5557	-400.0	2	1	400.0	300.99503	1	2	1	47.810257	40.363865	1	0.17	-0.46	-5.544	-5.556	111.0
-5555.5557	-400.0	2	1	400.0	300.99503	1	2	1	47.810257	40.363865	1	0.17	-0.46	-5.547	-5.557	111.0
-5555.5557	-400.0	2	1	400.0	300.99503	1	2	1	47.810257	40.363865	1	0.17	-0.46	-5.574	-5.557	111.0
-5555.5557	-400.0	2	1	400.0	300.99503	1	2	1	47.810257	40.363865	1	0.17	-0.461	-5.585	-5.557	111.0
-5555.5557	-400.0	2	1	400.0	300.99503	1	2	1	47.810257	40.363865	1	0.17	-0.461	-5.583	-5.559	111.0
-5555.5557	-400.0	2	1	400.0	300.99503	1	2	1	47.810257	40.363865	1	0.17	-0.46	-5.541	-5.559	111.0
-5555.5557	-400.0	2	1	400.0	300.99503	1	2	1	47.810257	40.363865	1	0.17	-0.461	-5.605	-5.559	111.0
-5555.5557	-400.0	2	1	400.0	300.99503	1	2	1	47.810257	40.363865	1	0.17	-0.46	-5.54	-5.56	111.0
-5555.5557	-400.0	2	1	400.0	300.99503	1	2	1	47.810257	40.363865	1	0.17	-0.461	-5.564	-5.56	111.0
-5555.5557	-400.0	2	1	400.0	300.99503	1	2	1	47.810257	40.363865	1	0.17	-0.461	-5.621	-5.56	111.0
-5555.5557	-400.0	2	1	400.0	300.99503	1	2	1	47.810257	40.363865	1	0.17	-0.46	-5.538	-5.56	111.0
-5555.5557	-400.0	2	1	400.0	300.99503	1	2	1	47.810257	40.363865	1	0.17	-0.461	-5.6	-5.56	111.0
-5555.5557	-400.0	2	1	400.0	300.99503	1	2	1	47.810257	40.363865	1	0.17	-0.461	-5.565	-5.56	111.0
-5555.5557	-400.0	2	1	400.0	300.99503	1	2	1	47.810257	40.363865	1	0.17	-0.46	-5.594	-5.56	111.0
-5555.5557	-400.0	2	1	400.0	300.99503	1	2	1	47.810257	40.363865	1	0.17	-0.46	-5.532	-5.56	111.0
-5555.5557	-400.0	2	1	400.0	300.99503	1	2	1	47.810257	40.363865	1	0.17	-0.461	-5.559	-5.56	111.0
-5555.5557	-400.0	2	1	400.0	300.99503	1	2	1	47.810257	40.363865	1	0.17	-0.461	-5.59	-5.56	111.0
-5555.5557	-400.0	2	1	400.0	300.99503	1	2	1	47.810257	40.363865	1	0.17	-0.461	-5.64	-5.56	111.0
-5555.5557	-400.0	2	1	400.0	300.99503	1	2	1	47.810257	40.363865	1	0.17	-0.461	-5.58	-5.56	111.0
-5555.5557	-400.0	2	1	400.0	300.99503	1	2	1	47.810257	40.363865	1	0.17	-0.46	-5.523	-5.56	111.0
-5555.5557	-400.0	2	1	400.0	300.99503	1	2	1	47.810257	40.363865	1	0.17	-0.461	-5.607	-5.56	111.0
-5555.5557	-400.0	2	1	400.0	300.99503	1	2	1	47.810257	40.363865	1	0.17	-0.46	-5.527	-5.56	111.0
-5555.5557	-400.0	2	1	400.0	300.99503	1	2	1	47.810257	40.363865	1	0.17	-0.461	-5.574	-5.56	111.0
-5555.5557	-400.0	2	1	400.0	300.99503	1	2	1	47.810257	40.363865	1	0.17	-0.46	-5.506	-5.56	111.0
-5555.5557	-400.0	2	1	400.0	300.99503	1	2	1	47.810257	40.363865	1	0.17	-0.46	-5.552	-5.56	111.0
-5555.5557	-400.0	2	1	400.0	300.99503	1	2	1	47.810257	40.363865	1	0.17	-0.461	-5.596	-5.561	111.0
-5555.5557	-400.0	2	1	400.0	300.99503	1	2	1	47.810257	40.363865	1	0.17	-0.461	-5.601	-5.561	111.0
-5555.5557	-400.0	2	1	400.0	300.99503	1	2	1	47.810257	40.363865	1	0.17	-0.461	-5.567	-5.561	111.0
-5555.5557	-400.0	2	1	400.0	300.99503	1	2	1	47.810257	40.363865	1	0.17	-0.46	-5.548	-5.561	111.0
-5555.5557	-400.0	2	1	400.0	300.99503	1	2	1	47.810257	40.363865	1	0.17	-0.46	-5.533	-5.561	111.0
-5555.5557	-400.0	2	1	400.0	300.99503	1	2	1	47.810257	40.363865	1	0.17	-0.46	-5.543	-5.561	111.0
-5555.5557	-400.0	2	1	400.0	300.99503	1	2	1	47.810257	40.363865	1	0.17	-0.461	-5.596	-5.561	111.0
-5555.5557	-400.0	2	1	400.0	300.99503	1	2	1	47.810257	40.363865	1	0.17	-0.461	-5.576	-5.561	111.0
-5555.5557	-400.0	2	1	400.0	300.99503	1	2	1	47.810257	40.363865	1	0.17	-0.46	-5.505	-5.561	111.0
-5555.5557	-400.0	2	1	400.0	300.99503	1	2	1	47.810257	40.363865	1	0.17	-0.461	-5.604	-5.561	111.0
-5555.5557	-400.0	2	1	400.0	300.99503	1	2	1	47.810257	40.363865	1	0.17	-0.46	-5.54	-5.561	111.0
-5555.5557	-400.0	2	1	400.0	300.99503	1	2	1	47.810257	40.363865	1	0.17	-0.461	-5.751	-5.561	111.0
-5555.5557	-400.0	2	1	400.0	300.99503	1	2	1	47.810257	40.363865	1	0.17	-0.46	-5.417	-5.561	111.0
-5555.5557	-400.0	2	1	400.0	300.99503	1	2	1	47.810257	40.363865	1	0.17	-0.46	-5.538	-5.561	111.0
-5555.5557	-400.0	2	1	400.0	300.99503	1	2	1	47.810257	40.363865	1	0.17	-0.46	-5.526	-5.561	111.0
-5555.5557	-400.0	2	1	400.0	300.99503	1	2	1	47.810257	40.363865	1	0.17	-0.461	-5.514	-5.561	111.0
-5555.5557	-400.0	2	1	400.0	300.99503	1	2	1	47.810257	40.363865	1	0.17	-0.46	-5.538	-5.561	111.0
-5555.5557	-400.0	2	1	400.0	300.99503	1	2	1	47.810257	40.363865	1	0.17	-0.461	-5.587	-5.561	111.0
-5555.5557	-400.0	2	1	400.0	300.99503	1	2	1	47.810257	40.363865	1	0.17	-0.46	-5.522	-5.561	111.0
-5555.5557	-400.0	2	1	400.0	300.99503	1	2	1	47.810257	40.363865	1	0.17	-0.46	-5.486	-5.561	111.0
-5555.5557	-400.0	2	1	400.0	300.99503	1	2	1	47.810257	40.363865	1	0.17	-0.46	-5.54	-5.561	111.0
-5555.5557	-400.0	2	1	400.0	300.99503	1	2	1	47.810257	40.363865	1	0.17	-0.46	-5.552	-5.561	111.0
-5555.5557	-400.0	2	1	400.0	300.99503	1	2	1	47.810257	40.363865	1	0.17	-0.46	-5.529	-5.561	111.0
-5555.5557	-400.0	2	1	400.0	300.99503	1	2	1	47.810257	40.363865	1	0.17	-0.461	-5.558	-5.561	111.0
-5555.5557	-400.0	2	1	400.0	300.99503	1	2	1	47.810257	40.363865	1	0.17	-0.46	-5.54	-5.561	111.0
-5555.5557	-400.0	2	1	400.0	300.99503	1	2	1	47.810257	40.363865	1	0.17	-0.461	-5.677	-5.561	111.0
-5555.5557	-400.0	2	1	400.0	300.99503	1	2	1	47.810257	40.363865	1	0.17	-0.461	-5.593	-5.561	111.0
-5555.5557	-400.0	2	1	400.0	300.99503	1	2	1	47.810257	40.363865	1	0.17	-0.46	-5.529	-5.561	111.0
-5555.5557	-400.0	2	1	400.0	300.99503	1	2	1	47.810257	40.363865	1	0.17	-0.461	-5.569	-5.561	111.0
-5555.5557	-400.0	2	1	400.0	300.99503	1	2	1	47.810257	40.363865	1	0.17	-0.46	-5.531	-5.561	111.0
-5555.5557	-400.0	2	1	400.0	300.99503	1	2	1	47.810257	40.363865	1	0.17	-0.461	-5.557	-5.561	111.0
-5555.5557	-400.0	2	1	400.0	300.99503	1	2	1	47.810257	40.363865	1	0.17	-0.46	-5.538	-5.561	111.0
-5555.5557	-400.0	2	1	400.0	300.99503	1	2	1	47.810257	40.363865	1	0.17	-0.461	-5.594	-5.561	111.0
-5555.5557	-400.0	2	1	400.0	300.99503	1	2	1	47.810257	40.363865	1	0.17	-0.46	-5.504	-5.561	111.0
-5555.5557	-400.0	2	1	400.0	300.99503	1	2	1	47.810257	40.363865	1	0.17	-0.461	-5.592	-5.561	111.0
-5555.5557	-400.0	2	1	400.0	300.99503	1	2	1	47.810257	40.363865	1	0.17	-0.461	-5.581	-5.561	111.0
-5555.5557	-400.0	2	1	400.0	300.99503	1	2	1	47.810257	40.363865	1	0.17	-0.46	-5.521	-5.561	111.0
-5555.5557	-400.0	2	1	400.0	300.99503	1	2	1	47.810257	40.363865	1	0.17	-0.461	-5.585	-5.561	111.0
-5555.5557	-400.0	2	1	400.0	300.99503	1	2	1	47.810257	40.363865	1	0.17	-0.461	-5.562	-5.561	111.0
-5555.5557	-400.0	2	1	400.0	300.99503	1	2	1	47.810257	40.363865	1	0.17	-0.46	-5.479	-5.561	111.0
-5555.5557	-400.0	2	1	400.0	300.99503	1	2	1	47.810257	40.363865	1	0.17	-0.46	-5.543	-5.561	111.0
-5555.5557	-400.0	2	1	400.0	300.99503	1	2	1	47.810257	40.363865	1	0.17	-0.46	-5.555	-5.561	111.0
-5555.5557	-400.0	2	1	400.0	300.99503	1	2	1	47.810257	40.363865	1	0.17	-0.46	-5.537	-5.561	111.0
-5555.5557	-400.0	2	1	400.0	300.99503	1	2	1	47.810257	40.363865	1	0.17	-0.46	-5.533	-5.561	111.0
-5555.5557	-400.0	2	1	400.0	300.99503	1	2	1	47.810257	40.363865	1	0.17	-0.461	-5.612	-5.561	111.0
-5555.5557	-400.0	2	1	400.0	300.99503	1	2	1	47.810257	40.363865	1	0.17	-0.461	-5.565	-5.561	111.0
-5555.5557	-400.0	2	1	400.0	300.99503	1	2	1	47.810257	40.363865	1	0.17	-0.461	-5.568	-5.561	111.0
-5555.5557	-400.0	2	1	400.0	300.99503	1	2	1	47.810257	40.363865	1	0.17	-0.461	-5.571	-5.561	111.0
-5555.5557	-400.0	2	1	400.0	300.99503	1	2	1	47.810257	40.363865	1	0.17	-0.461	-5.557	-5.561	111.0
-5555.5557	-400.0	2	1	400.0	300.99503	1	2	1	47.810257	40.363865	1	0.17	-0.46	-5.539	-5.561	111.0
-5555.5557	-400.0	2	1	400.0	300.99503	1	2	1	47.810257	40.363865	1	0.17	-0.461	-5.592	-5.561	111.0
-5555.5557	-400.0	2	1	400.0	300.99503	1	2	1	47.810257	40.363865	1	0.17	-0.461	-5.582	-5.561	111.0
-5555.5557	-400.0	2	1	400.0	300.99503	1	2	1	47.810257	40.363865	1	0.17	-0.461	-5.563	-5.561	111.0
-5555.5557	-400.0	2	1	400.0	300.99503	1	2	1	47.810257	40.363865	1	0.17	-0.46	-5.549	-5.561	111.0
-5555.5557	-400.0	2	1	400.0	300.99503	1	2	1	47.810257	40.363865	1	0.17	-0.461	-5.559	-5.561	111.0
-5555.5557	-400.0	2	1	400.0	300.99503	1	2	1	47.810257	40.363865	1	0.17	-0.461	-5.571	-5.561	111.0
-5555.5557	-400.0	2	1	400.0	300.99503	1	2	1	47.810257	40.363865	1	0.17	-0.461	-5.598	-5.561	111.0
-5555.5557	-400.0	2	1	400.0	300.99503	1	2	1	47.810257	40.363865	1	0.17	-0.461	-5.591	-5.561	111.0
-5555.5557	-400.0	2	1	400.0	300.99503	1	2	1	47.810257	40.363865	1	0.17	-0.46	-5.553	-5.561	111.0
-5555.5557	-400.0	2	1	400.0	300.99503	1	2	1	47.810257	40.363865	1	0.17	-0.461	-5.589	-5.561	111.0
-5555.5557	-400.0	2	1	400.0	300.99503	1	2	1	47.810257	40.363865	1	0.17	-0.46	-5.501	-5.561	111.0
-5555.5557	-400.0	2	1	400.0	300.99503	1	2	1	47.810257	40.363865	1	0.17	-0.461	-5.563	-5.561	111.0
-5555.5557	-400.0	2	1	400.0	300.99503	1	2	1	47.810257	40.363865	1	0.17	-0.46	-5.395	-5.561	111.0
-5555.5557	-400.0	2	1	400.0	300.99503	1	2	1	47.810257	40.363865	1	0.17	-0.461	-5.586	-5.561	111.0
-5555.5557	-400.0	2	1	400.0	300.99503	1	2	1	47.810257	40.363865	1	0.17	-0.46	-5.539	-5.561	111.0
-5555.5557	-400.0	2	1	400.0	300.99503	1	2	1	47.810257	40.363865	1	0.17	-0.461	-5.579	-5.561	111.0
-5555.5557	-400.0	2	1	400.0	300.99503	1	2	1	47.810257	40.363865	1	0.17	-0.461	-5.59	-5.561	111.0
-5555.5557	-400.0	2	1	400.0	300.99503	1	2	1	47.810257	40.363865	1	0.17	-0.46	-5.515	-5.561	111.0
-5555.5557	-400.0	2	1	400.0	300.99503	1	2	1	47.810257	40.363865	1	0.17	-0.461	-5.593	-5.561	111.0
-5555.5557	-400.0	2	1	400.0	300.99503	1	2	1	47.810257	40.363865	1	0.17	-0.46	-5.552	-5.561	111.0
-5555.5557	-400.0	2	1	400.0	300.99503	1	2	1	47.810257	40.363865	1	0.17	-0.46	-5.542	-5.561	111.0
-5555.5557	-400.0	2	1	400.0	300.99503	1	2	1	47.810257	40.363865	1	0.17	-0.461	-5.724	-5.561	111.0
-5555.5557	-400.0	2	1	400.0	300.99503	1	2	1	47.810257	40.363865	1	0.17	-0.461	-5.645	-5.561	111.0
-5555.5557	-400.0	2	1	400.0	300.99503	1	2	1	47.810257	40.363865	1	0.17	-0.46	-5.557	-5.561	111.0
-5555.5557	-400.0	2	1	400.0	300.99503	1	2	1	47.810257	40.363865	1	0.17	-0.461	-5.588	-5.561	111.0
-5555.5557	-400.0	2	1	400.0	300.99503	1	2	1	47.810257	40.363865	1	0.17	-0.46	-5.527	-5.561	111.0
-5555.5557	-400.0	2	1	400.0	300.99503	1	2	1	47.810257	40.363865	1	0.17	-0.46	-5.547	-5.561	111.0
-5555.5557	-400.0	2	1	400.0	300.99503	1	2	1	47.810257	40.363865	1	0.17	-0.461	-5.587	-5.561	111.0
-5555.5557	-400.0	2	1	400.0	300.99503	1	2	1	47.810257	40.363865	1	0.17	-0.461	-5.59	-5.561	111.0
-5555.5557	-400.0	2	1	400.0	300.99503	1	2	1	47.810257	40.363865	1	0.17	-0.46	-5.533	-5.561	111.0
-5555.5557	-400.0	2	1	400.0	300.99503	1	2	1	47.810257	40.363865	1	0.17	-0.461	-5.567	-5.561	111.0
0.0	0.0	2	1	400.0	300.99503	1	2	1	47.810257	40.363865	0	0.17	-0.46	-5.523	-5.561	111.0
0.0	0.0	2	1	400.0	300.99503	1	2	1	47.810257	40.363865	0	0.17	-0.461	-5.668	-5.561	111.0
0.0	0.0	2	1	400.0	300.99503	1	2	1	47.810257	40.363865	0	0.17	-0.461	-5.56	-5.561	111.0
0.0	0.0	2	1	400.0	300.99503	1	2	1	47.810257	40.363865	0	0.17	-0.461	-5.567	-5.561	111.0
0.0	0.0	2	1	400.0	300.99503	1	2	1	47.810257	40.363865	0	0.17	-0.455	-4.872	-4.803	111.0
0.0	0.0	2	1	400.0	300.99503	1	2	1	47.810257	40.363865	0	0.17	-0.449	-4.773	-4.803	111.0
0.0	0.0	2	1	400.0	300.99503	1	2	1	47.810257	40.363865	0	0.17	-0.441	-4.508	-4.463	111.0
0.0	0.0	2	1	400.0	300.99503	1	2	1	47.810257	40.363865	0	0.17	-0.429	-3.848	-3.854	111.0
0.0	0.0	2	1	400.0	300.99503	1	2	1	47.810257	40.363865	0	0.17	-0.419	-3.972	-3.854	111.0
0.0	0.0	2	1	400.0	300.99503	1	2	1	47.810257	40.363865	0	0.17	-0.405	-3.306	-3.328	111.0
0.0	0.0	2	1	400.0	300.99503	1	2	1	47.810257	40.363865	0	0.17	-0.39	-3.058	-3.093	111.0
0.0	0.0	2	1	400.0	300.99503	1	2	1	47.810257	40.363865	0	0.17	-0.376	-3.051	-3.093	111.0
0.0	0.0	2	1	400.0	300.99503	1	2	1	47.810257	40.363865	0	0.17	-0.36	-2.633	-2.671	111.0
0.0	0.0	2	1	400.0	300.99503	1	2	1	47.810257	40.363865	0	0.17	-0.348	-2.815	-2.482	111.0
0.0	0.0	2	1	400.0	300.99503	1	2	1	47.810257	40.363865	0	0.17	-0.334	-2.543	-2.482	111.0
0.0	0.0	2	1	400.0	300.99503	1	2	1	47.810257	40.363865	0	0.17	-0.318	-2.109	-2.143	111.0
0.0	0.0	2	1	400.0	300.99503	1	2	1	47.810257	40.363865	0	0.17	-0.304	-2.12	-2.143	111.0
0.0	0.0	2	1	400.0	300.99503	1	2	1	47.810257	40.363865	0	0.17	-0.289	-1.853	-1.85	111.0
0.0	0.0	2	1	400.0	300.99503	1	2	1	47.810257	40.363865	0	0.171	-0.276	-1.957	-1.72	111.0
0.0	0.0	2	1	400.0	300.99503	1	2	1	47.810257	40.363865	0	0.171	-0.263	-1.649	-1.72	111.0
0.0	0.0	2	1	400.0	300.99503	1	2	1	47.810257	40.363865	0	0.171	-0.25	-1.492	-1.485	111.0
0.0	0.0	2	1	400.0	300.99503	1	2	1	47.810257	40.363865	0	0.171	-0.237	-1.439	-1.38	111.0
0.0	0.0	2	1	400.0	300.99503	1	2	1	47.810257	40.363865	0	0.171	-0.225	-1.354	-1.38	111.0
0.0	0.0	2	1	400.0	300.99503	1	2	1	47.810257	40.363865	0	0.171	-0.212	-1.187	-1.191	111.0
0.0	0.0	2	1	400.0	300.99503	1	2	1	47.810257	40.363865	0	0.171	-0.2	-1.203	-1.191	111.0
0.0	0.0	2	1	400.0	300.99503	1	2	1	47.810257	40.363865	0	0.171	-0.19	-1.156	-1.107	111.0
0.0	0.0	2	1	400.0	300.99503	1	2	1	47.810257	40.363865	0	0.171	-0.178	-0.95	-0.956	111.0
0.0	0.0	2	1	400.0	300.99503	1	2	1	47.810257	40.363865	0	0.171	-0.168	-0.915	-0.956	111.0
0.0	0.0	2	1	400.0	300.99503	1	2	1	47.810257	40.363865	0	0.171	-0.158	-0.948	-0.888	111.0
0.0	0.0	2	1	400.0	300.99503	1	2	1	47.810257	40.363865	0	0.171	-0.15	-0.892	-0.888	111.0
0.0	0.0	2	1	400.0	300.99503	1	2	1	47.810257	40.363865	0	0.171	-0.142	-0.755	-0.767	111.0
0.0	0.0	2	1	400.0	300.99503	1	2	1	47.810257	40.363865	0	0.171	-0.133	-0.709	-0.712	111.0
0.0	0.0	2	1	400.0	300.99503	1	2	1	47.810257	40.363865	0	0.171	-0.125	-0.715	-0.712	111.0
0.0	0.0	2	1	400.0	300.99503	1	2	1	47.810257	40.363865	0	0.171	-0.117	-0.595	-0.615	111.0
0.0	0.0	2	1	400.0	300.99503	1	2	1	47.810257	40.363865	0	0.171	-0.111	-0.56	-0.571	111.0
0.0	0.0	2	1	400.0	300.99503	1	2	1	47.810257	40.363865	0	0.171	-0.105	-0.563	-0.571	111.0
0.0	0.0	2	1	400.0	300.99503	1	2	1	47.810257	40.363865	0	0.171	-0.098	-0.49	-0.493	111.0
0.0	0.0	2	1	400.0	300.99503	1	2	1	47.810257	40.363865	0	0.171	-0.094	-0.495	-0.458	111.0
0.0	0.0	2	1	400.0	300.99503	1	2	1	47.810257	40.363865	0	0.171	-0.088	-0.457	-0.458	111.0
0.0	0.0	2	1	400.0	300.99503	1	2	1	47.810257	40.363865	0	0.171	-0.082	-0.43	-0.396	111.0
0.0	0.0	2	1	400.0	300.99503	1	2	1	47.810257	40.363865	0	0.171	-0.078	-0.402	-0.396	111.0
0.0	0.0	2	1	400.0	300.99503	1	2	1	47.810257	40.363865	0	0.171	-0.074	-0.362	-0.368	111.0
0.0	0.0	2	1	400.0	300.99503	1	2	1	47.810257	40.363865	0	0.171	-0.07	-0.383	-0.317	111.0
0.0	0.0	2	1	400.0	300.99503	1	2	1	47.810257	40.363865	0	0.171	-0.066	-0.261	-0.317	111.0
0.0	0.0	2	1	400.0	300.99503	1	2	1	47.810257	40.363865	0	0.171	-0.061	-0.256	-0.274	111.0
0.0	0.0	2	1	400.0	300.99503	1	2	1	47.810257	40.363865	0	0.171	-0.058	-0.27	-0.254	111.0
0.0	0.0	2	1	400.0	300.99503	1	2	1	47.810257	40.363865	0	0.171	-0.055	-0.093	-0.254	111.0
0.0	0.0	2	1	400.0	300.99503	1	2	1	47.810257	40.363865	0	0.171	-0.052	-0.222	-0.219	111.0
0.0	0.0	2	1	400.0	300.99503	1	2	1	47.810257	40.363865	0	0.171	-0.048	-0.108	-0.219	111.0
0.0	0.0	2	1	400.0	300.99503	1	2	1	47.810257	40.363865	0	0.171	-0.044	-0.23	-0.204	111.0
0.0	0.0	2	1	400.0	300.99503	1	2	1	47.810257	40.363865	0	0.171	-0.04	-0.172	-0.189	111.0
0.0	0.0	2	1	400.0	300.99503	1	2	1	47.810257	40.363865	0	0.171	-0.038	-0.215	-0.189	111.0
0.0	0.0	2	1	400.0	300.99503	1	2	1	47.810257	40.363865	0	0.171	-0.036	-0.19	-0.163	111.0
0.0	0.0	2	1	400.0	300.99503	1	2	1	47.810257	40.363865	0	0.171	-0.034	-0.137	-0.163	111.0
0.0	0.0	2	1	400.0	300.99503	1	2	1	47.810257	40.363865	0	0.171	-0.032	-0.142	-0.141	111.0
0.0	0.0	2	1	400.0	300.99503	1	2	1	47.810257	40.363865	0	0.171	-0.03	-0.196	-0.131	111.0
0.0	0.0	2	1	400.0	300.99503	1	2	1	47.810257	40.363865	0	0.171	-0.028	-0.136	-0.131	111.0
0.0	0.0	2	1	400.0	300.99503	1	2	1	47.810257	40.363865	0	0.171	-0.026	-0.084	-0.113	111.0
0.0	0.0	2	1	400.0	300.99503	1	2	1	47.810257	40.363865	0	0.171	-0.024	-0.13	-0.105	111.0
0.0	0.0	2	1	400.0	300.99503	1	2	1	47.810257	40.363865	0	0.171	-0.022	-0.076	-0.105	111.0
0.0	0.0	2	1	400.0	300.99503	1	2	1	47.810257	40.363865	0	0.171	-0.02	-0.103	-0.09	111.0
0.0	0.0	2	1	400.0	300.99503	1	2	1	47.810257	40.363865	0	0.171	-0.02	-0.083	-0.084	111.0
0.0	0.0	2	1	400.0	300.99503	1	2	1	47.810257	40.363865	0	0.171	-0.02	-0.083	-0.084	111.0
0.0	0.0	2	1	400.0	300.99503	1	2	1	47.810257	40.363865	0	0.171	-0.02	-0.09	-0.072	111.0
0.0	0.0	2	1	400.0	300.99503	1	2	1	47.810257	40.363865	0	0.171	-0.02	-0.09	-0.072	111.0
0.0	0.0	2	1	400.0	300.99503	1	2	1	47.810257	40.363865	0	0.171	-0.02	-0.083	-0.067	111.0
0.0	0.0	2	1	400.0	300.99503	1	2	1	47.810257	40.363865	0	0.171	-0.02	-0.225	-0.058	111.0
0.0	0.0	2	1	400.0	300.99503	1	2	1	47.810257	40.363865	0	0.171	-0.02	-0.05	-0.058	111.0
0.0	0.0	2	1	400.0	300.99503	1	2	1	47.810257	40.363865	0	0.171	-0.02	-0.097	-0.053	111.0
0.0	0.0	2	1	400.0	300.99503	1	2	1	47.810257	40.363865	0	0.171	-0.02	-0.07	-0.046	111.0
0.0	0.0	2	1	400.0	300.99503	1	2	1	47.810257	40.363865	0	0.171	-0.02	-0.05	-0.046	111.0
0.0	0.0	2	1	400.0	300.99503	1	2	1	47.810257	40.363865	0	0.171	-0.02	-0.037	-0.039	111.0
0.0	0.0	2	1	400.0	300.99503	1	2	1	47.810257	40.363865	0	0.172	-0.02	-0.084	-0.039	111.0
0.0	0.0	2	1	400.0	300.99503	1	2	1	47.810257	40.363865	0	0.172	-0.019	-0.05	-0.037	111.0
0.0	0.0	2	1	400.0	300.99503	1	2	1	47.810257	40.363865	0	0.172	-0.019	-0.05	-0.031	111.0
0.0	0.0	2	1	400.0	300.99503	1	2	1	47.810257	40.363865	0	0.172	-0.019	-0.077	-0.031	111.0
0.0	0.0	2	1	400.0	300.99503	1	2	1	47.810257	40.363865	0	0.172	-0.019	-0.031	-0.029	111.0
0.0	0.0	2	1	400.0	300.99503	1	2	1	47.810257	40.363865	0	0.172	-0.019	-0.017	-0.029	111.0
0.0	0.0	2	1	400.0	300.99503	1	2	1	47.810257	40.363865	0	0.172	-0.019	-0.076	-0.025	111.0
0.0	0.0	2	1	400.0	300.99503	1	2	1	47.810257	40.363865	0	0.172	-0.019	-0.017	-0.023	111.0
0.0	0.0	2	1	400.0	300.99503	1	2	1	47.810257	40.363865	0	0.172	-0.018	-0.036	-0.023	111.0
0.0	0.0	2	1	400.0	300.99503	1	2	1	47.810257	40.363865	0	0.172	-0.018	-0.03	-0.02	111.0
0.0	0.0	2	1	400.0	300.99503	1	2	1	47.810257	40.363865	0	0.172	-0.018	-0.063	-0.018	111.0
0.0	0.0	2	1	400.0	300.99503	1	2	1	47.810257	40.363865	0	0.172	-0.017	0.041	-0.018	111.0
0.0	0.0	2	1	400.0	300.99503	1	2	1	47.810257	40.363865	0	0.172	-0.016	-0.03	-0.015	111.0
0.0	0.0	2	1	400.0	300.99503	1	2	1	47.810257	40.363865	0	0.172	-0.016	-0.07	-0.013	111.0
0.0	0.0	2	1	400.0	300.99503	1	2	1	47.810257	40.363865	0	0.172	-0.014	0.002	-0.013	111.0
0.0	0.0	2	1	400.0	300.99503	1	2	1	47.810257	40.363865	0	0.172	-0.013	0.001	-0.012	111.0
0.0	0.0	2	1	400.0	300.99503	1	2	1	47.810257	40.363865	0	0.172	-0.012	-0.036	-0.012	111.0
0.0	0.0	2	1	400.0	300.99503	1	2	1	47.810257	40.363865	0	0.172	-0.011	0.022	-0.01	111.0
0.0	0.0	2	1	400.0	300.99503	1	2	1	47.810257	40.363865	0	0.172	-0.009	0.0	-0.009	111.0
0.0	0.0	2	1	400.0	300.99503	1	2	1	47.810257	40.363865	0	0.172	-0.008	-0.03	-0.009	111.0
0.0	0.0	2	1	400.0	300.99503	1	2	1	47.810257	40.363865	0	0.172	-0.008	-0.024	-0.008	111.0
0.0	0.0	2	1	400.0	300.99503	1	2	1	47.810257	40.363865	0	0.172	-0.006	0.015	-0.008	111.0
0.0	0.0	2	1	400.0	300.99503	1	2	1	47.810257	40.363865	0	0.172	-0.005	-0.109	-0.007	111.0
0.0	0.0	2	1	400.0	300.99503	1	2	1	47.810257	40.363865	0	0.172	-0.005	-0.089	-0.006	111.0
0.0	0.0	2	1	400.0	300.99503	1	2	1	47.810257	40.363865	0	0.172	-0.003	0.002	-0.006	111.0
0.0	0.0	2	1	400.0	300.99503	1	2	1	47.810257	40.363865	0	0.172	-0.001	-0.004	-0.006	111.0
0.0	0.0	2	1	400.0	300.99503	1	2	1	47.810257	40.363865	0	0.172	-0.001	-0.017	-0.005	111.0
0.0	0.0	2	1	400.0	300.99503	1	2	1	47.810257	40.363865	0	0.172	0.0	-0.003	-0.005	111.0
0.0	0.0	2	1	400.0	300.99503	1	2	1	47.810257	40.363865	0	0.172	0.0	-0.01	-0.004	111.0
0.0	0.0	2	1	400.0	300.99503	1	2	1	47.810257	40.363865	0	0.172	-0.001	-0.017	-0.004	111.0
0.0	0.0	2	1	400.0	300.99503	1	2	1	47.810257	40.363865	0	0.172	0.0	0.015	-0.003	111.0
0.0	0.0	2	1	400.0	300.99503	1	2	1	47.810257	40.363865	0	0.172	-0.001	-0.018	-0.003	111.0
0.0	0.0	2	1	400.0	300.99503	1	2	1	47.810257	40.363865	0	0.172	-0.001	-0.051	-0.003	111.0
0.0	0.0	2	1	400.0	300.99503	1	2	1	47.810257	40.363865	0	0.172	-0.001	-0.057	-0.002	111.0
0.0	0.0	2	1	400.0	300.99503	1	2	1	47.810257	40.363865	0	0.172	-0.001	-0.03	-0.002	111.0
0.0	0.0	2	1	400.0	300.99503	1	2	1	47.810257	40.363865	0	0.172	-0.001	-0.03	-0.002	111.0
0.0	0.0	2	1	400.0	300.99503	1	2	1	47.810257	40.363865	0	0.172	-0.001	-0.024	-0.002	111.0
0.0	0.0	2	1	400.0	300.99503	1	2	1	47.810257	40.363865	0	0.172	0.0	-0.003	-0.002	111.0
0.0	0.0	2	1	400.0	300.99503	1	2	1	47.810257	40.363865	0	0.172	0.0	-0.01	-0.001	111.0
0.0	0.0	2	1	400.0	300.99503	1	2	1	47.810257	40.363865	0	0.172	0.0	-0.003	-0.001	111.0
0.0	0.0	2	1	400.0	300.99503	1	2	1	47.810257	40.363865	0	0.172	0.0	0.056	-0.001	111.0
0.0	0.0	2	1	400.0	300.99503	1	2	1	47.810257	40.363865	0	0.172	0.0	-0.01	-0.001	111.0
0.0	0.0	2	1	400.0	300.99503	1	2	1	47.810257	40.363865	0	0.172	0.0	-0.004	-0.001	111.0
0.0	0.0	2	1	400.0	300.99503	1	2	1	47.810257	40.363865	0	0.172	0.0	0.002	-0.001	111.0
0.0	0.0	2	1	400.0	300.99503	1	2	1	47.810257	40.363865	0	0.172	0.0	0.016	0.0	111.0
0.0	0.0	2	1	400.0	300.99503	1	2	1	47.810257	40.363865	0	0.172	0.0	0.002	0.0	111.0
0.0	0.0	2	1	400.0	300.99503	1	2	1	47.810257	40.363865	0	0.172	0.0	0.016	0.0	111.0
0.0	0.0	2	1	400.0	300.99503	1	2	1	47.810257	40.363865	0	0.172	0.0	0.042	0.0	111.0
0.0	0.0	2	1	400.0	300.99503	1	2	1	47.810257	40.363865	0	0.172	-0.001	-0.037	0.0	111.0
0.0	0.0	2	1	400.0	300.99503	1	2	1	47.810257	40.363865	0	0.172	0.0	0.009	0.0	111.0
0.0	0.0	2	1	400.0	300.99503	1	2	1	47.810257	40.363865	0	0.172	0.0	0.009	0.0	111.0
0.0	0.0	2	1	400.0	300.99503	1	2	1	47.810257	40.363865	0	0.172	0.0	-0.003	0.0	111.0
0.0	0.0	2	1	400.0	300.99503	1	2	1	47.810257	40.363865	0	0.172	0.0	-0.003	0.0	111.0
0.0	0.0	2	1	400.0	300.99503	1	2	1	47.810257	40.363865	0	0.172	0.0	0.002	0.0	111.0
0.0	0.0	2	1	400.0	300.99503	1	2	1	47.810257	40.363865	0	0.172	0.0	0.009	0.0	111.0
0.0	0.0	2	1	400.0	300.99503	1	2	1	47.810257	40.363865	0	0.172	-0.001	-0.174	0.0	111.0
0.0	0.0	2	1	400.0	300.99503	1	2	1	47.810257	40.363865	0	0.172	0.0	-0.01	0.0	111.0
0.0	0.0	2	1	400.0	300.99503	1	2	1	47.810257	40.363865	0	0.172	0.0	0.042	0.0	111.0
0.0	0.0	2	1	400.0	300.99503	1	2	1	47.810257	40.363865	0	0.172	-0.001	-0.036	0.0	111.0
0.0	0.0	2	1	400.0	300.99503	1	2	1	47.810257	40.363865	0	0.172	-0.001	-0.016	0.0	111.0
0.0	0.0	2	1	400.0	300.99503	1	2	1	47.810257	40.363865	0	0.172	-0.001	-0.023	0.0	111.0
0.0	0.0	2	1	400.0	300.99503	1	2	1	47.810257	40.363865	0	0.172	-0.001	-0.029	0.0	111.0
0.0	0.0	2	1	400.0	300.99503	1	2	1	47.810257	40.363865	0	0.172	0.0	0.043	0.0	111.0
0.0	0.0	2	1	400.0	300.99503	1	2	1	47.810257	40.363865	0	0.172	0.0	0.015	0.0	111.0
0.0	0.0	2	1	400.0	300.99503	1	2	1	47.810257	40.363865	0	0.172	-0.001	-0.029	0.0	111.0
0.0	0.0	2	1	400.0	300.99503	1	2	1	47.810257	40.363865	0	0.172	0.0	0.003	0.0	111.0
0.0	0.0	2	1	400.0	300.99503	1	2	1	47.810257	40.363865	0	0.172	0.0	0.01	0.0	111.0
0.0	0.0	2	1	400.0	300.99503	1	2	1	47.810257	40.363865	0	0.172	0.0	0.002	0.0	111.0
0.0	0.0	2	1	400.0	300.99503	1	2	1	47.810257	40.363865	0	0.172	-0.001	-0.017	0.0	111.0
0.0	0.0	2	1	400.0	300.99503	1	2	1	47.810257	40.363865	0	0.172	-0.001	-0.037	0.0	111.0
0.0	0.0	2	1	400.0	300.99503	1	2	1	47.810257	40.363865	0	0.172	0.0	-0.009	0.0	111.0
0.0	0.0	2	1	400.0	300.99503	1	2	1	47.810257	40.363865	0	0.172	-0.001	-0.037	0.0	111.0
0.0	0.0	2	1	400.0	300.99503	1	2	1	47.810257	40.363865	0	0.172	0.0	-0.004	0.0	111.0
0.0	0.0	2	1	400.0	300.99503	1	2	1	47.810257	40.363865	0	0.172	-0.001	-0.029	0.0	111.0
0.0	0.0	2	1	400.0	300.99503	1	2	1	47.810257	40.363865	0	0.172	-0.001	-0.017	0.0	111.0
0.0	0.0	2	1	400.0	300.99503	1	2	1	47.810257	40.363865	0	0.172	-0.001	-0.016	0.0	111.0
0.0	0.0	2	1	400.0	300.99503	1	2	1	47.810257	40.363865	0	0.172	0.0	0.022	0.0	111.0
0.0	0.0	2	1	400.0	300.99503	1	2	1	47.810257	40.363865	0	0.172	0.0	0.009	0.0	111.0
0.0	0.0	2	1	400.0	300.99503	1	2	1	47.810257	40.363865	0	0.172	0.0	0.016	0.0	111.0
0.0	0.0	2	1	400.0	300.99503	1	2	1	47.810257	40.363865	0	0.172	0.0	-0.003	0.0	111.0
0.0	0.0	2	1	400.0	300.99503	1	2	1	47.810257	40.363865	0	0.172	0.0	0.001	0.0	111.0
0.0	0.0	2	1	400.0	300.99503	1	2	1	47.810257	40.363865	0	0.172	0.0	0.016	0.0	111.0
0.0	0.0	2	1	400.0	300.99503	1	2	1	47.810257	40.363865	0	0.172	0.0	0.002	0.0	111.0
0.0	0.0	2	1	400.0	300.99503	1	2	1	47.810257	40.363865	0	0.172	0.0	0.029	0.0	111.0
0.0	0.0	2	1	400.0	300.99503	1	2	1	47.810257	40.363865	0	0.172	-0.001	-0.056	0.0	111.0
0.0	0.0	2	1	400.0	300.99503	1	2	1	47.810257	40.363865	0	0.172	0.0	0.035	0.0	111.0
0.0	0.0	2	1	400.0	300.99503	1	2	1	47.810257	40.363865	0	0.172	0.0	0.017	0.0	111.0
0.0	0.0	2	1	400.0	300.99503	1	2	1	47.810257	40.363865	0	0.172	0.0	0.017	0.0	111.0
0.0	0.0	2	1	400.0	300.99503	1	2	1	47.810257	40.363865	0	0.172	-0.001	-0.017	0.0	111.0
0.0	0.0	2	1	400.0	300.99503	1	2	1	47.810257	40.363865	0	0.172	-0.001	-0.056	0.0	111.0
0.0	0.0	2	1	400.0	300.99503	1	2	1	47.810257	40.363865	0	0.172	0.0	0.015	0.0	111.0
0.0	0.0	2	1	400.0	300.99503	1	2	1	47.810257	40.363865	0	0.172	-0.001	-0.017	0.0	111.0
0.0	0.0	2	1	400.0	300.99503	1	2	1	47.810257	40.363865	0	0.172	0.0	0.016	0.0	111.0
0.0	0.0	2	1	400.0	300.99503	1	2	1	47.810257	40.363865	0	0.172	0.0	0.022	0.0	111.0
0.0	0.0	2	1	400.0	300.99503	1	2	1	47.810257	40.363865	0	0.172	0.0	0.025	0.0	111.0
0.0	0.0	2	1	400.0	300.99503	1	2	1	47.810257	40.363865	0	0.172	0.0	0.015	0.0	111.0
0.0	0.0	2	1	400.0	300.99503	1	2	1	47.810257	40.363865	0	0.172	0.0	0.022	0.0	111.0
0.0	0.0	2	1	400.0	300.99503	1	2	1	47.810257	40.363865	0	0.172	0.0	-0.009	0.0	111.0
0.0	0.0	2	1	400.0	300.99503	1	2	1	47.810257	40.363865	0	0.172	0.0	-0.009	0.0	111.0
0.0	0.0	2	1	400.0	300.99503	1	2	1	47.810257	40.363865	0	0.172	0.0	0.016	0.0	111.0
0.0	0.0	2	1	400.0	300.99503	1	2	1	47.810257	40.363865	0	0.172	-0.001	-0.023	0.0	111.0
0.0	0.0	2	1	400.0	300.99503	1	2	1	47.810257	40.363865	0	0.172	0.0	-0.003	0.0	111.0
0.0	0.0	2	1	400.0	300.99503	1	2	1	47.810257	40.363865	0	0.172	0.0	0.003	0.0	111.0
0.0	0.0	2	1	400.0	300.99503	1	2	1	47.810257	40.363865	0	0.172	-0.001	-0.063	0.0	111.0
0.0	0.0	2	1	400.0	300.99503	1	2	1	47.810257	40.363865	0	0.172	0.0	-0.009	0.0	111.0
0.0	0.0	2	1	400.0	300.99503	1	2	1	47.810257	40.363865	0	0.172	0.0	-0.004	0.0	111.0
0.0	0.0	2	1	400.0	300.99503	1	2	1	47.810257	40.363865	0	0.172	-0.001	-0.017	0.0	111.0
0.0	0.0	2	1	400.0	300.99503	1	2	1	47.810257	40.363865	0	0.172	0.0	0.019	0.0	111.0
0.0	0.0	2	1	400.0	300.99503	1	2	1	47.810257	40.363865	0	0.172	-0.001	-0.037	0.0	111.0
0.0	0.0	2	1	400.0	300.99503	1	2	1	47.810257	40.363865	0	0.172	-0.001	-0.029	0.0	111.0
0.0	0.0	2	1	400.0	300.99503	1	2	1	47.810257	40.363865	0	0.172	-0.001	-0.023	0.0	111.0
0.0	0.0	2	1	400.0	300.99503	1	2	1	47.810257	40.363865	0	0.172	0.0	-0.003	0.0	111.0
0.0	0.0	2	1	400.0	300.99503	1	2	1	47.810257	40.363865	0	0.172	0.0	-0.003	0.0	111.0
0.0	0.0	2	1	400.0	300.99503	1	2	1	47.810257	40.363865	0	0.172	0.0	0.018	0.0	111.0
0.0	0.0	2	1	400.0	300.99503	1	2	1	47.810257	40.363865	0	0.172	0.0	0.022	0.0	111.0
0.0	0.0	2	1	400.0	300.99503	1	2	1	47.810257	40.363865	0	0.172	0.0	0.022	0.0	111.0
0.0	0.0	2	1	400.0	300.99503	1	2	1	47.810257	40.363865	0	0.172	-0.001	-0.017	0.0	111.0
0.0	0.0	2	1	400.0	300.99503	1	2	1	47.810257	40.363865	0	0.172	0.0	0.002	0.0	111.0
0.0	0.0	2	1	400.0	300.99503	1	2	1	47.810257	40.363865	0	0.172	-0.001	0.022	0.0	111.0
0.0	0.0	2	1	400.0	300.99503	1	2	1	47.810257	40.363865	0	0.172	0.0	0.134	0.0	111.0
0.0	0.0	2	1	400.0	300.99503	1	2	1	47.810257	40.363865	0	0.172	-0.001	-0.024	0.0	111.0
0.0	0.0	2	1	400.0	300.99503	1	2	1	47.810257	40.363865	0	0.172	0.0	0.002	0.0	111.0
0.0	0.0	2	1	400.0	300.99503	1	2	1	47.810257	40.363865	0	0.172	0.0	0.029	0.0	111.0
0.0	0.0	2	1	400.0	300.99503	1	2	1	47.810257	40.363865	0	0.172	0.0	0.108	0.0	111.0
0.0	0.0	2	1	400.0	300.99503	1	2	1	47.810257	40.363865	0	0.172	-0.001	-0.037	0.0	111.0
0.0	0.0	2	1	400.0	300.99503	1	2	1	47.810257	40.363865	0	0.172	-0.001	-0.165	0.0	111.0
0.0	0.0	2	1	400.0	300.99503	1	2	1	47.810257	40.363865	0	0.172	0.0	-0.009	0.0	111.0
0.0	0.0	2	1	400.0	300.99503	1	2	1	47.810257	40.363865	0	0.172	0.0	0.023	0.0	111.0
0.0	0.0	2	1	400.0	300.99503	1	2	1	47.810257	40.363865	0	0.172	-0.001	-0.024	0.0	111.0
0.0	0.0	2	1	400.0	300.99503	1	2	1	47.810257	40.363865	0	0.172	0.0	0.029	0.0	111.0
0.0	0.0	2	1	400.0	300.99503	1	2	1	47.810257	40.363865	0	0.172	-0.001	-0.174	0.0	111.0
0.0	0.0	2	1	400.0	300.99503	1	2	1	47.810257	40.363865	0	0.172	0.0	0.023	0.0	111.0
0.0	0.0	2	1	400.0	300.99503	1	2	1	47.810257	40.363865	0	0.172	-0.001	-0.044	0.0	111.0
0.0	0.0	2	1	400.0	300.99503	1	2	1	47.810257	40.363865	0	0.172	0.0	0.036	0.0	111.0
0.0	0.0	2	1	400.0	300.99503	1	2	1	47.810257	40.363865	0	0.172	0.0	0.023	0.0	111.0
0.0	0.0	2	1	400.0	300.99503	1	2	1	47.810257	40.363865	0	0.172	0.0	0.015	0.0	111.0
0.0	0.0	2	1	400.0	300.99503	1	2	1	47.810257	40.363865	0	0.172	-0.001	-0.055	0.0	111.0
0.0	0.0	2	1	400.0	300.99503	1	2	1	47.810257	40.363865	0	0.172	-0.001	-0.029	0.0	111.0
0.0	0.0	2	1	400.0	300.99503	1	2	1	47.810257	40.363865	0	0.172	0.0	0.042	0.0	111.0
0.0	0.0	2	1	400.0	300.99503	1	2	1	47.810257	40.363865	0	0.172	0.0	0.022	0.0	111.0
0.0	0.0	2	1	400.0	300.99503	1	2	1	47.810257	40.363865	0	0.172	-0.001	-0.017	0.0	111.0
0.0	0.0	2	1	400.0	300.99503	1	2	1	47.810257	40.363865	0	0.172	0.0	0.009	0.0	111.0
0.0	0.0	2	1	400.0	300.99503	1	2	1	47.810257	40.363865	0	0.172	-0.001	-0.023	0.0	111.0
0.0	0.0	2	1	400.0	300.99503	1	2	1	47.810257	40.363865	0	0.172	0.0	0.009	0.0	111.0
0.0	0.0	2	1	400.0	300.99503	1	2	1	47.810257	40.363865	0	0.172	0.0	0.01	0.0	111.0
0.0	0.0	2	1	400.0	300.99503	1	2	1	47.810257	40.363865	0	0.172	0.0	0.009	0.0	111.0
0.0	0.0	2	1	400.0	300.99503	1	2	1	47.810257	40.363865	0	0.172	0.0	0.035	0.0	111.0
0.0	0.0	2	1	400.0	300.99503	1	2	1	47.810257	40.363865	0	0.172	0.0	0.015	0.0	111.0
0.0	0.0	2	1	400.0	300.99503	1	2	1	47.810257	40.363865	0	0.172	-0.001	-0.024	0.0	111.0
0.0	0.0	2	1	400.0	300.99503	1	2	1	47.810257	40.363865	0	0.172	0.0	-0.002	0.0	111.0
0.0	0.0	2	1	400.0	300.99503	1	2	1	47.810257	40.363865	0	0.172	0.0	0.064	0.0	111.0
0.0	0.0	2	1	400.0	300.99503	1	2	1	47.810257	40.363865	0	0.172	0.0	0.035	0.0	111.0
0.0	0.0	2	1	400.0	300.99503	1	2	1	47.810257	40.363865	0	0.172	0.0	0.009	0.0	111.0
0.0	0.0	2	1	400.0	300.99503	1	2	1	47.810257	40.363865	0	0.172	0.0	-0.008	0.0	111.0
0.0	0.0	2	1	400.0	300.99503	1	2	1	47.810257	40.363865	0	0.172	0.0	0.015	0.0	111.0
0.0	0.0	2	1	400.0	300.99503	1	2	1	47.810257	40.363865	0	0.172	0.0	0.002	0.0	111.0
0.0	0.0	2	1	400.0	300.99503	1	2	1	47.810257	40.363865	0	0.172	0.0	-0.005	0.0	111.0
0.0	0.0	2	1	400.0	300.99503	1	2	1	47.810257	40.363865	0	0.172	0.0	0.009	0.0	111.0
0.0	0.0	2	1	400.0	300.99503	1	2	1	47.810257	40.363865	0	0.172	0.0	0.009	0.0	111.0
0.0	0.0	2	1	400.0	300.99503	1	2	1	47.810257	40.363865	0	0.172	0.0	0.022	0.0	111.0
0.0	0.0	2	1	400.0	300.99503	1	2	1	47.810257	40.363865	0	0.172	0.0	-0.002	0.0	111.0
0.0	0.0	2	1	400.0	300.99503	1	2	1	47.810257	40.363865	0	0.172	0.0	0.029	0.0	111.0
0.0	0.0	2	1	400.0	300.99503	1	2	1	47.810257	40.363865	0	0.172	0.0	0.016	0.0	111.0
0.0	0.0	2	1	400.0	300.99503	1	2	1	47.810257	40.363865	0	0.172	0.0	-0.003	0.0	111.0
0.0	0.0	2	1	400.0	300.99503	1	2	1	47.810257	40.363865	0	0.172	0.0	0.016	0.0	111.0
0.0	0.0	2	1	400.0	300.99503	1	2	1	47.810257	40.363865	0	0.172	-0.001	-0.036	0.0	111.0
0.0	0.0	2	1	400.0	300.99503	1	2	1	47.810257	40.363865	0	0.172	0.0	-0.01	0.0	111.0
0.0	0.0	2	1	400.0	300.99503	1	2	1	47.810257	40.363865	0	0.172	-0.001	-0.048	0.0	111.0
0.0	0.0	2	1	400.0	300.99503	1	2	1	47.810257	40.363865	0	0.172	0.0	-0.009	0.0	111.0
0.0	0.0	2	1	400.0	300.99503	1	2	1	47.810257	40.363865	0	0.172	-0.001	-0.023	0.0	111.0
0.0	0.0	2	1	400.0	300.99503	1	2	1	47.810257	40.363865	0	0.172	0.0	-0.01	0.0	111.0
0.0	0.0	2	1	400.0	300.99503	1	2	1	47.810257	40.363865	0	0.172	0.0	0.002	0.0	111.0
0.0	0.0	2	1	400.0	300.99503	1	2	1	47.810257	40.363865	0	0.172	0.0	0.022	0.0	111.0
0.0	0.0	2	1	400.0	300.99503	1	2	1	47.810257	40.363865	0	0.172	-0.001	-0.014	0.0	111.0
0.0	0.0	2	1	400.0	300.99503	1	2	1	47.810257	40.363865	0	0.172	0.0	0.056	0.0	111.0
0.0	0.0	2	1	400.0	300.99503	1	2	1	47.810257	40.363865	0	0.172	0.0	-0.004	0.0	111.0
0.0	0.0	2	1	400.0	300.99503	1	2	1	47.810257	40.363865	0	0.172	-0.001	-0.036	0.0	111.0
0.0	0.0	2	1	400.0	300.99503	1	2	1	47.810257	40.363865	0	0.172	-0.001	-0.091	0.0	111.0
0.0	0.0	2	1	400.0	300.99503	1	2	1	47.810257	40.363865	0	0.172	0.0	0.015	0.0	111.0
0.0	0.0	2	1	400.0	300.99503	1	2	1	47.810257	40.363865	0	0.172	-0.001	-0.07	0.0	111.0
0.0	0.0	2	1	400.0	300.99503	1	2	1	47.810257	40.363865	0	0.172	-0.001	-0.043	0.0	111.0
0.0	0.0	2	1	400.0	300.99503	1	2	1	47.810257	40.363865	0	0.172	-0.001	-0.039	0.0	111.0
0.0	0.0	2	1	400.0	300.99503	1	2	1	47.810257	40.363865	0	0.172	0.0	0.002	0.0	111.0
0.0	0.0	2	1	400.0	300.99503	1	2	1	47.810257	40.363865	0	0.172	0.0	-0.01	0.0	111.0
0.0	0.0	2	1	400.0	300.99503	1	2	1	47.810257	40.363865	0	0.172	0.0	0.015	0.0	111.0
0.0	0.0	2	1	400.0	300.99503	1	2	1	47.810257	40.363865	0	0.172	0.0	0.002	0.0	111.0
0.0	0.0	2	1	400.0	300.99503	1	2	1	47.810257	40.363865	0	0.172	0.0	0.042	0.0	111.0
0.0	0.0	2	1	400.0	300.99503	1	2	1	47.810257	40.363865	0	0.172	0.0	-0.01	0.0	111.0
-4180.487	-300.99503	2	2	300.99503	300.99503	0	2	2	47.810257	40.363865	1	0.172	-0.001	-0.023	0.0	111.0
-4180.487	-300.99503	2	2	300.99503	300.99503	0	2	2	47.810257	40.363865	1	0.172	0.0	0.029	0.0	111.0
-4180.487	-300.99503	2	2	300.99503	300.99503	0	2	2	47.810257	40.363865	1	0.172	-0.001	-0.023	0.0	111.0
-4180.487	-300.99503	2	2	300.99503	300.99503	0	2	2	47.810257	40.363865	1	0.172	-0.001	-0.223	-0.294	111.0
-4180.487	-300.99503	2	2	300.99503	300.99503	0	2	2	47.810257	40.363865	1	0.172	-0.003	-0.296	-0.294	111.0
-4180.487	-300.99503	2	2	300.99503	300.99503	0	2	2	47.810257	40.363865	1	0.172	-0.009	-0.801	-0.825	111.0
-4180.487	-300.99503	2	2	300.99503	300.99503	0	2	2	47.810257	40.363865	1	0.172	-0.016	-1.0	-1.063	111.0
-4180.487	-300.99503	2	2	300.99503	300.99503	0	2	2	47.810257	40.363865	1	0.171	-0.023	-0.953	-1.063	111.0
-4180.487	-300.99503	2	2	300.99503	300.99503	0	2	2	47.810257	40.363865	1	0.171	-0.033	-1.52	-1.488	111.0
-4180.487	-300.99503	2	2	300.99503	300.99503	0	2	2	47.810257	40.363865	1	0.171	-0.042	-1.446	-1.488	111.0
-4180.487	-300.99503	2	2	300.99503	300.99503	0	2	2	47.810257	40.363865	1	0.171	-0.05	-1.64	-1.679	111.0
-4180.487	-300.99503	2	2	300.99503	300.99503	0	2	2	47.810257	40.363865	1	0.171	-0.062	-2.0	-2.021	111.0
-4180.487	-300.99503	2	2	300.99503	300.99503	0	2	2	47.810257	40.363865	1	0.171	-0.072	-2.026	-2.021	111.0
-4180.487	-300.99503	2	2	300.99503	300.99503	0	2	2	47.810257	40.363865	1	0.171	-0.084	-2.32	-2.316	111.0
-4180.487	-300.99503	2	2	300.99503	300.99503	0	2	2	47.810257	40.363865	1	0.171	-0.095	-2.406	-2.448	111.0
-4180.487	-300.99503	2	2	300.99503	300.99503	0	2	2	47.810257	40.363865	1	0.171	-0.106	-2.508	-2.448	111.0
-4180.487	-300.99503	2	2	300.99503	300.99503	0	2	2	47.810257	40.363865	1	0.171	-0.117	-2.703	-2.685	111.0
-4180.487	-300.99503	2	2	300.99503	300.99503	0	2	2	47.810257	40.363865	1	0.171	-0.128	-2.757	-2.791	111.0
-4180.487	-300.99503	2	2	300.99503	300.99503	0	2	2	47.810257	40.363865	1	0.171	-0.138	-2.776	-2.791	111.0
-4180.487	-300.99503	2	2	300.99503	300.99503	0	2	2	47.810257	40.363865	1	0.171	-0.15	-2.984	-2.981	111.0
-4180.487	-300.99503	2	2	300.99503	300.99503	0	2	2	47.810257	40.363865	1	0.171	-0.16	-2.965	-2.981	111.0
-4180.487	-300.99503	2	2	300.99503	300.99503	0	2	2	47.810257	40.363865	1	0.171	-0.17	-3.234	-3.066	111.0
-4180.487	-300.99503	2	2	300.99503	300.99503	0	2	2	47.810257	40.363865	1	0.171	-0.18	-3.192	-3.219	111.0
-4180.487	-300.99503	2	2	300.99503	300.99503	0	2	2	47.810257	40.363865	1	0.171	-0.189	-3.224	-3.219	111.0
-4180.487	-300.99503	2	2	300.99503	300.99503	0	2	2	47.810257	40.363865	1	0.171	-0.197	-3.303	-3.287	111.0
-4180.487	-300.99503	2	2	300.99503	300.99503	0	2	2	47.810257	40.363865	1	0.171	-0.204	-3.288	-3.409	111.0
-4180.487	-300.99503	2	2	300.99503	300.99503	0	2	2	47.810257	40.363865	1	0.171	-0.212	-3.431	-3.409	111.0
-4180.487	-300.99503	2	2	300.99503	300.99503	0	2	2	47.810257	40.363865	1	0.171	-0.22	-3.433	-3.464	111.0
-4180.487	-300.99503	2	2	300.99503	300.99503	0	2	2	47.810257	40.363865	1	0.171	-0.227	-3.444	-3.464	111.0
-4180.487	-300.99503	2	2	300.99503	300.99503	0	2	2	47.810257	40.363865	1	0.171	-0.233	-3.562	-3.562	111.0
-4180.487	-300.99503	2	2	300.99503	300.99503	0	2	2	47.810257	40.363865	1	0.171	-0.24	-3.649	-3.606	111.0
-4180.487	-300.99503	2	2	300.99503	300.99503	0	2	2	47.810257	40.363865	1	0.171	-0.245	-3.571	-3.606	111.0
-4180.487	-300.99503	2	2	300.99503	300.99503	0	2	2	47.810257	40.363865	1	0.171	-0.251	-3.693	-3.685	111.0
-4180.487	-300.99503	2	2	300.99503	300.99503	0	2	2	47.810257	40.363865	1	0.171	-0.256	-3.416	-3.685	111.0
-4180.487	-300.99503	2	2	300.99503	300.99503	0	2	2	47.810257	40.363865	1	0.171	-0.262	-3.753	-3.753	111.0
-4180.487	-300.99503	2	2	300.99503	300.99503	0	2	2	47.810257	40.363865	1	0.171	-0.266	-3.75	-3.784	111.0
-4180.487	-300.99503	2	2	300.99503	300.99503	0	2	2	47.810257	40.363865	1	0.171	-0.27	-3.801	-3.784	111.0
-4180.487	-300.99503	2	2	300.99503	300.99503	0	2	2	47.810257	40.363865	1	0.171	-0.275	-3.875	-3.838	111.0
-4180.487	-300.99503	2	2	300.99503	300.99503	0	2	2	47.810257	40.363865	1	0.171	-0.279	-3.82	-3.863	111.0
-4180.487	-300.99503	2	2	300.99503	300.99503	0	2	2	47.810257	40.363865	1	0.17	-0.284	-3.928	-3.863	111.0
-4180.487	-300.99503	2	2	300.99503	300.99503	0	2	2	47.810257	40.363865	1	0.17	-0.288	-3.891	-3.907	111.0
-4180.487	-300.99503	2	2	300.99503	300.99503	0	2	2	47.810257	40.363865	1	0.17	-0.291	-3.888	-3.907	111.0
-4180.487	-300.99503	2	2	300.99503	300.99503	0	2	2	47.810257	40.363865	1	0.17	-0.295	-3.933	-3.926	111.0
-4180.487	-300.99503	2	2	300.99503	300.99503	0	2	2	47.810257	40.363865	1	0.17	-0.299	-3.981	-3.963	111.0
-4180.487	-300.99503	2	2	300.99503	300.99503	0	2	2	47.810257	40.363865	1	0.17	-0.302	-3.937	-3.963	111.0
-4180.487	-300.99503	2	2	300.99503	300.99503	0	2	2	47.810257	40.363865	1	0.17	-0.304	-3.949	-3.977	111.0
-4180.487	-300.99503	2	2	300.99503	300.99503	0	2	2	47.810257	40.363865	1	0.17	-0.307	-3.989	-4.006	111.0
-4180.487	-300.99503	2	2	300.99503	300.99503	1	2	2	47.810257	40.363865	1	0.17	-0.309	-4.024	-4.006	111.0
-4180.487	-300.99503	2	2	300.99503	300.99503	1	2	2	47.810257	40.363865	1	0.17	-0.31	-3.998	-4.018	111.0
-4180.487	-300.99503	2	2	300.99503	300.99503	1	2	2	47.810257	40.363865	1	0.17	-0.312	-4.019	-4.041	111.0
-4180.487	-300.99503	2	2	300.99503	300.99503	1	2	2	47.810257	40.363865	1	0.17	-0.314	-4.066	-4.041	111.0
-4180.487	-300.99503	2	2	300.99503	300.99503	1	2	2	47.810257	40.363865	1	0.17	-0.316	-4.085	-4.051	111.0
-4180.487	-300.99503	2	2	300.99503	300.99503	1	2	2	47.810257	40.363865	1	0.17	-0.319	-4.073	-4.051	111.0
-4180.487	-300.99503	2	2	300.99503	300.99503	1	2	2	47.810257	40.363865	1	0.17	-0.322	-4.131	-4.069	111.0
-4180.487	-300.99503	2	2	300.99503	300.99503	1	2	2	47.810257	40.363865	1	0.17	-0.322	-4.077	-4.077	111.0
-4180.487	-300.99503	2	2	300.99503	300.99503	1	2	2	47.810257	40.363865	1	0.17	-0.323	-4.033	-4.077	111.0
-4180.487	-300.99503	2	2	300.99503	300.99503	1	2	2	47.810257	40.363865	1	0.17	-0.324	-4.07	-4.092	111.0
-4180.487	-300.99503	2	2	300.99503	300.99503	1	2	2	47.810257	40.363865	1	0.17	-0.325	-3.903	-4.105	111.0
-4180.487	-300.99503	2	2	300.99503	300.99503	1	2	2	47.810257	40.363865	1	0.17	-0.325	-4.11	-4.105	111.0
-4180.487	-300.99503	2	2	300.99503	300.99503	1	2	2	47.810257	40.363865	1	0.17	-0.326	-4.138	-4.11	111.0
-4180.487	-300.99503	2	2	300.99503	300.99503	1	2	2	47.810257	40.363865	1	0.17	-0.327	-4.036	-4.11	111.0
-4180.487	-300.99503	2	2	300.99503	300.99503	1	2	2	47.810257	40.363865	1	0.17	-0.327	-4.086	-4.12	111.0
-4180.487	-300.99503	2	2	300.99503	300.99503	1	2	2	47.810257	40.363865	1	0.17	-0.329	-4.123	-4.125	111.0
-4180.487	-300.99503	2	2	300.99503	300.99503	1	2	2	47.810257	40.363865	1	0.17	-0.331	-4.152	-4.125	111.0
-4180.487	-300.99503	2	2	300.99503	300.99503	1	2	2	47.810257	40.363865	1	0.17	-0.333	-4.121	-4.133	111.0
-4180.487	-300.99503	2	2	300.99503	300.99503	1	2	2	47.810257	40.363865	1	0.17	-0.334	-4.116	-4.133	111.0
-4180.487	-300.99503	2	2	300.99503	300.99503	1	2	2	47.810257	40.363865	1	0.17	-0.335	-4.149	-4.137	111.0
-4180.487	-300.99503	2	2	300.99503	300.99503	1	2	2	47.810257	40.363865	1	0.17	-0.337	-4.131	-4.143	111.0
-4180.487	-300.99503	2	2	300.99503	300.99503	1	2	2	47.810257	40.363865	1	0.17	-0.338	-4.172	-4.143	111.0
-4180.487	-300.99503	2	2	300.99503	300.99503	1	2	2	47.810257	40.363865	1	0.17	-0.34	-4.148	-4.146	111.0
-4180.487	-300.99503	2	2	300.99503	300.99503	1	2	2	47.810257	40.363865	1	0.17	-0.341	-4.16	-4.151	111.0
-4180.487	-300.99503	2	2	300.99503	300.99503	1	2	2	47.810257	40.363865	1	0.17	-0.341	-4.21	-4.151	111.0
-4180.487	-300.99503	2	2	300.99503	300.99503	1	2	2	47.810257	40.363865	1	0.17	-0.341	-4.141	-4.154	111.0
-4180.487	-300.99503	2	2	300.99503	300.99503	1	2	2	47.810257	40.363865	1	0.17	-0.341	-4.16	-4.159	111.0
-4180.487	-300.99503	2	2	300.99503	300.99503	1	2	2	47.810257	40.363865	1	0.17	-0.341	-4.252	-4.159	111.0
-4180.487	-300.99503	2	2	300.99503	300.99503	1	2	2	47.810257	40.363865	1	0.17	-0.341	-4.148	-4.16	111.0
-4180.487	-300.99503	2	2	300.99503	300.99503	1	2	2	47.810257	40.363865	1	0.17	-0.341	-4.173	-4.16	111.0
-4180.487	-300.99503	2	2	300.99503	300.99503	1	2	2	47.810257	40.363865	1	0.17	-0.341	-4.17	-4.163	111.0
-4180.487	-300.99503	2	2	300.99503	300.99503	1	2	2	47.810257	40.363865	1	0.17	-0.341	-4.165	-4.165	111.0
-4180.487	-300.99503	2	2	300.99503	300.99503	1	2	2	47.810257	40.363865	1	0.17	-0.341	-4.193	-4.165	111.0
-4180.487	-300.99503	2	2	300.99503	300.99503	1	2	2	47.810257	40.363865	1	0.17	-0.341	-4.122	-4.167	111.0
-4180.487	-300.99503	2	2	300.99503	300.99503	1	2	2	47.810257	40.363865	1	0.17	-0.342	-4.151	-4.17	111.0
-4180.487	-300.99503	2	2	300.99503	300.99503	1	2	2	47.810257	40.363865	1	0.17	-0.342	-4.12	-4.17	111.0
-4180.487	-300.99503	2	2	300.99503	300.99503	1	2	2	47.810257	40.363865	1	0.17	-0.342	-4.192	-4.171	111.0
-4180.487	-300.99503	2	2	300.99503	300.99503	1	2	2	47.810257	40.363865	1	0.17	-0.342	-4.222	-4.171	111.0
-4180.487	-300.99503	2	2	300.99503	300.99503	1	2	2	47.810257	40.363865	1	0.17	-0.342	-4.162	-4.173	111.0
-4180.487	-300.99503	2	2	300.99503	300.99503	1	2	2	47.810257	40.363865	1	0.17	-0.342	-4.205	-4.173	111.0
-4180.487	-300.99503	2	2	300.99503	300.99503	1	2	2	47.810257	40.363865	1	0.17	-0.342	-4.218	-4.173	111.0
-4180.487	-300.99503	2	2	300.99503	300.99503	1	2	2	47.810257	40.363865	1	0.17	-0.342	-4.156	-4.175	111.0
-4180.487	-300.99503	2	2	300.99503	300.99503	1	2	2	47.810257	40.363865	1	0.17	-0.342	-4.161	-4.175	111.0
-4180.487	-300.99503	2	2	300.99503	300.99503	1	2	2	47.810257	40.363865	1	0.17	-0.342	-4.17	-4.176	111.0
-4180.487	-300.99503	2	2	300.99503	300.99503	1	2	2	47.810257	40.363865	1	0.17	-0.341	-4.206	-4.177	111.0
-4180.487	-300.99503	2	2	300.99503	300.99503	1	2	2	47.810257	40.363865	1	0.17	-0.341	-4.241	-4.177	111.0
-4180.487	-300.99503	2	2	300.99503	300.99503	1	2	2	47.810257	40.363865	1	0.17	-0.34	-4.105	-4.179	111.0
-4180.487	-300.99503	2	2	300.99503	300.99503	1	2	2	47.810257	40.363865	1	0.17	-0.341	-4.16	-4.179	111.0
-4180.487	-300.99503	2	2	300.99503	300.99503	1	2	2	47.810257	40.363865	1	0.17	-0.341	-4.156	-4.179	111.0
-4180.487	-300.99503	2	2	300.99503	300.99503	1	2	2	47.810257	40.363865	1	0.17	-0.341	-4.118	-4.179	111.0
-4180.487	-300.99503	2	2	300.99503	300.99503	1	2	2	47.810257	40.363865	1	0.17	-0.341	-4.166	-4.179	111.0
-4180.487	-300.99503	2	2	300.99503	300.99503	1	2	2	47.810257	40.363865	1	0.17	-0.341	-4.136	-4.179	111.0
-4180.487	-300.99503	2	2	300.99503	300.99503	1	2	2	47.810257	40.363865	1	0.17	-0.341	-4.164	-4.18	111.0
-4180.487	-300.99503	2	2	300.99503	300.99503	1	2	2	47.810257	40.363865	1	0.17	-0.341	-4.163	-4.18	111.0
-4180.487	-300.99503	2	2	300.99503	300.99503	1	2	2	47.810257	40.363865	1	0.17	-0.341	-4.189	-4.18	111.0
-4180.487	-300.99503	2	2	300.99503	300.99503	1	2	2	47.810257	40.363865	1	0.17	-0.341	-4.152	-4.181	111.0
-4180.487	-300.99503	2	2	300.99503	300.99503	1	2	2	47.810257	40.363865	1	0.17	-0.341	-4.23	-4.181	111.0
-4180.487	-300.99503	2	2	300.99503	300.99503	1	2	2	47.810257	40.363865	1	0.17	-0.342	-4.379	-4.181	111.0
-4180.487	-300.99503	2	2	300.99503	300.99503	1	2	2	47.810257	40.363865	1	0.17	-0.342	-4.25	-4.182	111.0
-4180.487	-300.99503	2	2	300.99503	300.99503	1	2	2	47.810257	40.363865	1	0.17	-0.342	-4.24	-4.182	111.0
-4180.487	-300.99503	2	2	300.99503	300.99503	1	2	2	47.810257	40.363865	1	0.17	-0.342	-4.172	-4.182	111.0
-4180.487	-300.99503	2	2	300.99503	300.99503	1	2	2	47.810257	40.363865	1	0.17	-0.342	-4.187	-4.182	111.0
-4180.487	-300.99503	2	2	300.99503	300.99503	1	2	2	47.810257	40.363865	1	0.17	-0.342	-4.232	-4.182	111.0
-4180.487	-300.99503	2	2	300.99503	300.99503	1	2	2	47.810257	40.363865	1	0.17	-0.342	-4.148	-4.183	111.0
-4180.487	-300.99503	2	2	300.99503	300.99503	1	2	2	47.810257	40.363865	1	0.17	-0.342	-4.202	-4.183	111.0
-4180.487	-300.99503	2	2	300.99503	300.99503	1	2	2	47.810257	40.363865	1	0.17	-0.342	-4.155	-4.183	111.0
-4180.487	-300.99503	2	2	300.99503	300.99503	1	2	2	47.810257	40.363865	1	0.17	-0.342	-4.194	-4.183	111.0
-4180.487	-300.99503	2	2	300.99503	300.99503	1	2	2	47.810257	40.363865	1	0.17	-0.342	-4.135	-4.183	111.0
-4180.487	-300.99503	2	2	300.99503	300.99503	1	2	2	47.810257	40.363865	1	0.17	-0.342	-4.128	-4.183	111.0
-4180.487	-300.99503	2	2	300.99503	300.99503	1	2	2	47.810257	40.363865	1	0.17	-0.342	-4.23	-4.183	111.0
-4180.487	-300.99503	2	2	300.99503	300.99503	1	2	2	47.810257	40.363865	1	0.17	-0.342	-4.206	-4.183	111.0
-4180.487	-300.99503	2	2	300.99503	300.99503	1	2	2	47.810257	40.363865	1	0.17	-0.342	-4.151	-4.183	111.0
-4180.487	-300.99503	2	2	300.99503	300.99503	1	2	2	47.810257	40.363865	1	0.17	-0.342	-4.161	-4.183	111.0
-4180.487	-300.99503	2	2	300.99503	300.99503	1	2	2	47.810257	40.363865	1	0.17	-0.342	-4.214	-4.183	111.0
-4180.487	-300.99503	2	2	300.99503	300.99503	1	2	2	47.810257	40.363865	1	0.17	-0.342	-4.177	-4.184	111.0
-4180.487	-300.99503	2	2	300.99503	300.99503	1	2	2	47.810257	40.363865	1	0.17	-0.342	-4.181	-4.184	111.0
-4180.487	-300.99503	2	2	300.99503	300.99503	1	2	2	47.810257	40.363865	1	0.17	-0.342	-4.233	-4.184	111.0
-4180.487	-300.99503	2	2	300.99503	300.99503	1	2	2	47.810257	40.363865	1	0.17	-0.342	-4.188	-4.184	111.0
-4180.487	-300.99503	2	2	300.99503	300.99503	1	2	2	47.810257	40.363865	1	0.17	-0.342	-4.171	-4.184	111.0
-4180.487	-300.99503	2	2	300.99503	300.99503	1	2	2	47.810257	40.363865	1	0.17	-0.342	-4.227	-4.184	111.0
-4180.487	-300.99503	2	2	300.99503	300.99503	1	2	2	47.810257	40.363865	1	0.17	-0.341	-4.095	-4.184	111.0
-4180.487	-300.99503	2	2	300.99503	300.99503	1	2	2	47.810257	40.363865	1	0.17	-0.341	-4.15	-4.184	111.0
-4180.487	-300.99503	2	2	300.99503	300.99503	1	2	2	47.810257	40.363865	1	0.17	-0.341	-4.241	-4.184	111.0
-4180.487	-300.99503	2	2	300.99503	300.99503	1	2	2	47.810257	40.363865	1	0.17	-0.341	-4.22	-4.184	111.0
-4180.487	-300.99503	2	2	300.99503	300.99503	1	2	2	47.810257	40.363865	1	0.17	-0.341	-4.193	-4.184	111.0
-4180.487	-300.99503	2	2	300.99503	300.99503	1	2	2	47.810257	40.363865	1	0.17	-0.341	-4.179	-4.184	111.0
-4180.487	-300.99503	2	2	300.99503	300.99503	1	2	2	47.810257	40.363865	1	0.17	-0.341	-4.151	-4.184	111.0
-4180.487	-300.99503	2	2	300.99503	300.99503	1	2	2	47.810257	40.363865	1	0.17	-0.341	-4.169	-4.184	111.0
-4180.487	-300.99503	2	2	300.99503	300.99503	1	2	2	47.810257	40.363865	1	0.17	-0.341	-4.187	-4.184	111.0
-4180.487	-300.99503	2	2	300.99503	300.99503	1	2	2	47.810257	40.363865	1	0.17	-0.341	-4.195	-4.184	111.0
-4180.487	-300.99503	2	2	300.99503	300.99503	1	2	2	47.810257	40.363865	1	0.17	-0.341	-4.133	-4.184	111.0
-4180.487	-300.99503	2	2	300.99503	300.99503	1	2	2	47.810257	40.363865	1	0.17	-0.341	-4.19	-4.184	111.0
-4180.487	-300.99503	2	2	300.99503	300.99503	1	2	2	47.810257	40.363865	1	0.17	-0.341	-4.166	-4.184	111.0
-4180.487	-300.99503	2	2	300.99503	300.99503	1	2	2	47.810257	40.363865	1	0.17	-0.341	-4.212	-4.184	111.0
-4180.487	-300.99503	2	2	300.99503	300.99503	1	2	2	47.810257	40.363865	1	0.17	-0.341	-4.222	-4.184	111.0
-4180.487	-300.99503	2	2	300.99503	300.99503	1	2	2	47.810257	40.363865	1	0.17	-0.341	-4.159	-4.184	111.0
-4180.487	-300.99503	2	2	300.99503	300.99503	1	2	2	47.810257	40.363865	1	0.17	-0.341	-4.206	-4.184	111.0
-4180.487	-300.99503	2	2	300.99503	300.99503	1	2	2	47.810257	40.363865	1	0.17	-0.341	-4.139	-4.184	111.0
-4180.487	-300.99503	2	2	300.99503	300.99503	1	2	2	47.810257	40.363865	1	0.17	-0.341	-4.218	-4.184	111.0
-4180.487	-300.99503	2	2	300.99503	300.99503	1	2	2	47.810257	40.363865	1	0.17	-0.341	-4.158	-4.184	111.0
-4180.487	-300.99503	2	2	300.99503	300.99503	1	2	2	47.810257	40.363865	1	0.17	-0.341	-4.169	-4.184	111.0
-4180.487	-300.99503	2	2	300.99503	300.99503	1	2	2	47.810257	40.363865	1	0.17	-0.341	-4.221	-4.184	111.0
-4180.487	-300.99503	2	2	300.99503	300.99503	1	2	2	47.810257	40.363865	1	0.17	-0.341	-4.251	-4.184	111.0
-4180.487	-300.99503	2	2	300.99503	300.99503	1	2	2	47.810257	40.363865	1	0.17	-0.341	-4.218	-4.184	111.0
-4180.487	-300.99503	2	2	300.99503	300.99503	1	2	2	47.810257	40.363865	1	0.17	-0.341	-4.166	-4.184	111.0
-4180.487	-300.99503	2	2	300.99503	300.99503	1	2	2	47.810257	40.363865	1	0.17	-0.341	-4.19	-4.184	111.0
-4180.487	-300.99503	2	2	300.99503	300.99503	1	2	2	47.810257	40.363865	1	0.17	-0.341	-4.171	-4.184	111.0
-4180.487	-300.99503	2	2	300.99503	300.99503	1	2	2	47.810257	40.363865	1	0.17	-0.341	-4.236	-4.184	111.0
-4180.487	-300.99503	2	2	300.99503	300.99503	1	2	2	47.810257	40.363865	1	0.17	-0.342	-4.186	-4.184	111.0
-4180.487	-300.99503	2	2	300.99503	300.99503	1	2	2	47.810257	40.363865	1	0.17	-0.342	-4.217	-4.184	111.0
-4180.487	-300.99503	2	2	300.99503	300.99503	1	2	2	47.810257	40.363865	1	0.17	-0.342	-4.152	-4.184	111.0
-4180.487	-300.99503	2	2	300.99503	300.99503	1	2	2	47.810257	40.363865	1	0.17	-0.342	-4.176	-4.184	111.0
-4180.487	-300.99503	2	2	300.99503	300.99503	1	2	2	47.810257	40.363865	1	0.17	-0.341	-3.985	-4.184	111.0
-4180.487	-300.99503	2	2	300.99503	300.99503	1	2	2	47.810257	40.363865	1	0.17	-0.341	-4.153	-4.184	111.0
-4180.487	-300.99503	2	2	300.99503	300.99503	1	2	2	47.810257	40.363865	1	0.17	-0.341	-4.154	-4.184	111.0
-4180.487	-300.99503	2	2	300.99503	300.99503	1	2	2	47.810257	40.363865	1	0.17	-0.341	-4.158	-4.184	111.0
-4180.487	-300.99503	2	2	300.99503	300.99503	1	2	2	47.810257	40.363865	1	0.17	-0.341	-4.206	-4.184	111.0
-4180.487	-300.99503	2	2	300.99503	300.99503	1	2	2	47.810257	40.363865	1	0.17	-0.341	-4.125	-4.184	111.0
-4180.487	-300.99503	2	2	300.99503	300.99503	1	2	2	47.810257	40.363865	1	0.17	-0.341	-4.169	-4.184	111.0
-4180.487	-300.99503	2	2	300.99503	300.99503	1	2	2	47.810257	40.363865	1	0.17	-0.341	-4.122	-4.184	111.0
-4180.487	-300.99503	2	2	300.99503	300.99503	1	2	2	47.810257	40.363865	1	0.17	-0.341	-4.183	-4.184	111.0
-4180.487	-300.99503	2	2	300.99503	300.99503	1	2	2	47.810257	40.363865	1	0.17	-0.342	-4.194	-4.184	111.0
-4180.487	-300.99503	2	2	300.99503	300.99503	1	2	2	47.810257	40.363865	1	0.17	-0.341	-4.227	-4.184	111.0
-4180.487	-300.99503	2	2	300.99503	300.99503	1	2	2	47.810257	40.363865	1	0.17	-0.341	-4.244	-4.184	111.0
-4180.487	-300.99503	2	2	300.99503	300.99503	1	2	2	47.810257	40.363865	1	0.17	-0.341	-4.184	-4.184	111.0
-4180.487	-300.99503	2	2	300.99503	300.99503	1	2	2	47.810257	40.363865	1	0.17	-0.341	-4.2	-4.184	111.0
-4180.487	-300.99503	2	2	300.99503	300.99503	1	2	2	47.810257	40.363865	1	0.17	-0.341	-4.165	-4.184	111.0
-4180.487	-300.99503	2	2	300.99503	300.99503	1	2	2	47.810257	40.363865	1	0.17	-0.341	-4.149	-4.184	111.0
-4180.487	-300.99503	2	2	300.99503	300.99503	1	2	2	47.810257	40.363865	1	0.17	-0.341	-4.164	-4.184	111.0
-4180.487	-300.99503	2	2	300.99503	300.99503	1	2	2	47.810257	40.363865	1	0.17	-0.341	-4.131	-4.184	111.0
-4180.487	-300.99503	2	2	300.99503	300.99503	1	2	2	47.810257	40.363865	1	0.17	-0.341	-4.157	-4.184	111.0
-4180.487	-300.99503	2	2	300.99503	300.99503	1	2	2	47.810257	40.363865	1	0.17	-0.341	-4.188	-4.184	111.0
-4180.487	-300.99503	2	2	300.99503	300.99503	1	2	2	47.810257	40.363865	1	0.17	-0.341	-4.212	-4.184	111.0
-4180.487	-300.99503	2	2	300.99503	300.99503	1	2	2	47.810257	40.363865	1	0.17	-0.341	-4.21	-4.184	111.0
-4180.487	-300.99503	2	2	300.99503	300.99503	1	2	2	47.810257	40.363865	1	0.17	-0.341	-4.168	-4.184	111.0
-4180.487	-300.99503	2	2	300.99503	300.99503	1	2	2	47.810257	40.363865	1	0.17	-0.341	-4.214	-4.184	111.0
-4180.487	-300.99503	2	2	300.99503	300.99503	1	2	2	47.810257	40.363865	1	0.17	-0.341	-4.215	-4.184	111.0
-4180.487	-300.99503	2	2	300.99503	300.99503	1	2	2	47.810257	40.363865	1	0.17	-0.341	-4.169	-4.184	111.0
-4180.487	-300.99503	2	2	300.99503	300.99503	1	2	2	47.810257	40.363865	1	0.17	-0.341	-4.201	-4.184	111.0
-4180.487	-300.99503	2	2	300.99503	300.99503	1	2	2	47.810257	40.363865	1	0.17	-0.341	-4.226	-4.184	111.0
-4180.487	-300.99503	2	2	300.99503	300.99503	1	2	2	47.810257	40.363865	1	0.17	-0.341	-4.248	-4.184	111.0
-4180.487	-300.99503	2	2	300.99503	300.99503	1	2	2	47.810257	40.363865	1	0.17	-0.341	-4.171	-4.184	111.0
-4180.487	-300.99503	2	2	300.99503	300.99503	1	2	2	47.810257	40.363865	1	0.17	-0.341	-4.168	-4.184	111.0
-4180.487	-300.99503	2	2	300.99503	300.99503	1	2	2	47.810257	40.363865	1	0.17	-0.341	-4.195	-4.184	111.0
-4180.487	-300.99503	2	2	300.99503	300.99503	1	2	2	47.810257	40.363865	1	0.17	-0.341	-4.227	-4.184	111.0
-4180.487	-300.99503	2	2	300.99503	300.99503	1	2	2	47.810257	40.363865	1	0.17	-0.341	-4.206	-4.184	111.0
-4180.487	-300.99503	2	2	300.99503	300.99503	1	2	2	47.810257	40.363865	1	0.17	-0.341	-4.252	-4.184	111.0
-4180.487	-300.99503	2	2	300.99503	300.99503	1	2	2	47.810257	40.363865	1	0.17	-0.341	-4.199	-4.184	111.0
-4180.487	-300.99503	2	2	300.99503	300.99503	1	2	2	47.810257	40.363865	1	0.17	-0.341	-4.186	-4.184	111.0
-4180.487	-300.99503	2	2	300.99503	300.99503	1	2	2	47.810257	40.363865	1	0.17	-0.341	-4.189	-4.184	111.0
-4180.487	-300.99503	2	2	300.99503	300.99503	1	2	2	47.810257	40.363865	1	0.17	-0.341	-4.204	-4.184	111.0
-4180.487	-300.99503	2	2	300.99503	300.99503	1	2	2	47.810257	40.363865	1	0.17	-0.341	-4.196	-4.184	111.0
-4180.487	-300.99503	2	2	300.99503	300.99503	1	2	2	47.810257	40.363865	1	0.17	-0.341	-4.18	-4.184	111.0
-4180.487	-300.99503	2	2	300.99503	300.99503	1	2	2	47.810257	40.363865	1	0.17	-0.341	-4.192	-4.184	111.0
-4180.487	-300.99503	2	2	300.99503	300.99503	1	2	2	47.810257	40.363865	1	0.17	-0.341	-4.224	-4.184	111.0
-4180.487	-300.99503	2	2	300.99503	300.99503	1	2	2	47.810257	40.363865	1	0.17	-0.341	-4.266	-4.184	111.0
-4180.487	-300.99503	2	2	300.99503	300.99503	1	2	2	47.810257	40.363865	1	0.17	-0.341	-4.145	-4.184	111.0
-4180.487	-300.99503	2	2	300.99503	300.99503	1	2	2	47.810257	40.363865	1	0.17	-0.341	-4.203	-4.184	111.0
-4180.487	-300.99503	2	2	300.99503	300.99503	1	2	2	47.810257	40.363865	1	0.17	-0.341	-4.183	-4.184	111.0
-4180.487	-300.99503	2	2	300.99503	300.99503	1	2	2	47.810257	40.363865	1	0.17	-0.341	-4.189	-4.184	111.0
-4180.487	-300.99503	2	2	300.99503	300.99503	1	2	2	47.810257	40.363865	1	0.17	-0.341	-4.174	-4.184	111.0
-4180.487	-300.99503	2	2	300.99503	300.99503	1	2	2	47.810257	40.363865	1	0.17	-0.341	-4.149	-4.184	111.0
-4180.487	-300.99503	2	2	300.99503	300.99503	1	2	2	47.810257	40.363865	1	0.17	-0.341	-4.219	-4.184	111.0
-4180.487	-300.99503	2	2	300.99503	300.99503	1	2	2	47.810257	40.363865	1	0.17	-0.341	-4.128	-4.184	111.0
-4180.487	-300.99503	2	2	300.99503	300.99503	1	2	2	47.810257	40.363865	1	0.17	-0.341	-4.175	-4.184	111.0
-4180.487	-300.99503	2	2	300.99503	300.99503	1	2	2	47.810257	40.363865	1	0.17	-0.341	-4.155	-4.184	111.0
-4180.487	-300.99503	2	2	300.99503	300.99503	1	2	2	47.810257	40.363865	1	0.17	-0.341	-4.182	-4.184	111.0
-4180.487	-300.99503	2	2	300.99503	300.99503	1	2	2	47.810257	40.363865	1	0.17	-0.341	-4.132	-4.184	111.0
-4180.487	-300.99503	2	2	300.99503	300.99503	1	2	2	47.810257	40.363865	1	0.17	-0.341	-4.15	-4.184	111.0
-4180.487	-300.99503	2	2	300.99503	300.99503	1	2	2	47.810257	40.363865	1	0.17	-0.342	-4.373	-4.184	111.0
-4180.487	-300.99503	2	2	300.99503	300.99503	1	2	2	47.810257	40.363865	1	0.17	-0.342	-4.195	-4.184	111.0
-4180.487	-300.99503	2	2	300.99503	300.99503	1	2	2	47.810257	40.363865	1	0.17	-0.341	-4.159	-4.184	111.0
-4180.487	-300.99503	2	2	300.99503	300.99503	1	2	2	47.810257	40.363865	1	0.17	-0.341	-4.233	-4.184	111.0
-4180.487	-300.99503	2	2	300.99503	300.99503	1	2	2	47.810257	40.363865	1	0.17	-0.341	-4.189	-4.184	111.0
-4180.487	-300.99503	2	2	300.99503	300.99503	1	2	2	47.810257	40.363865	1	0.17	-0.34	-4.107	-4.184	111.0
-4180.487	-300.99503	2	2	300.99503	300.99503	1	2	2	47.810257	40.363865	1	0.17	-0.341	-4.23	-4.184	111.0
-4180.487	-300.99503	2	2	300.99503	300.99503	1	2	2	47.810257	40.363865	1	0.17	-0.341	-4.144	-4.184	111.0
-4180.487	-300.99503	2	2	300.99503	300.99503	1	2	2	47.810257	40.363865	1	0.17	-0.341	-4.302	-4.184	111.0
-4180.487	-300.99503	2	2	300.99503	300.99503	1	2	2	47.810257	40.363865	1	0.17	-0.341	-4.229	-4.184	111.0
-4180.487	-300.99503	2	2	300.99503	300.99503	1	2	2	47.810257	40.363865	1	0.17	-0.341	-4.162	-4.184	111.0
-4180.487	-300.99503	2	2	300.99503	300.99503	1	2	2	47.810257	40.363865	1	0.17	-0.341	-4.178	-4.184	111.0
-4180.487	-300.99503	2	2	300.99503	300.99503	1	2	2	47.810257	40.363865	1	0.17	-0.341	-4.212	-4.184	111.0
-4180.487	-300.99503	2	2	300.99503	300.99503	1	2	2	47.810257	40.363865	1	0.17	-0.341	-4.178	-4.184	111.0
-4180.487	-300.99503	2	2	300.99503	300.99503	1	2	2	47.810257	40.363865	1	0.17	-0.341	-4.204	-4.184	111.0
-4180.487	-300.99503	2	2	300.99503	300.99503	1	2	2	47.810257	40.363865	1	0.17	-0.342	-4.36	-4.184	111.0
-4180.487	-300.99503	2	2	300.99503	300.99503	1	2	2	47.810257	40.363865	1	0.17	-0.342	-4.135	-4.184	111.0
-4180.487	-300.99503	2	2	300.99503	300.99503	1	2	2	47.810257	40.363865	1	0.17	-0.342	-4.122	-4.184	111.0
-4180.487	-300.99503	2	2	300.99503	300.99503	1	2	2	47.810257	40.363865	1	0.17	-0.342	-4.167	-4.184	111.0
-4180.487	-300.99503	2	2	300.99503	300.99503	1	2	2	47.810257	40.363865	1	0.17	-0.342	-4.208	-4.184	111.0
-4180.487	-300.99503	2	2	300.99503	300.99503	1	2	2	47.810257	40.363865	1	0.17	-0.342	-4.156	-4.184	111.0
-4180.487	-300.99503	2	2	300.99503	300.99503	1	2	2	47.810257	40.363865	1	0.17	-0.342	-4.211	-4.184	111.0
-4180.487	-300.99503	2	2	300.99503	300.99503	1	2	2	47.810257	40.363865	1	0.17	-0.342	-4.116	-4.184	111.0
-4180.487	-300.99503	2	2	300.99503	300.99503	1	2	2	47.810257	40.363865	1	0.17	-0.342	-4.144	-4.184	111.0
-4180.487	-300.99503	2	2	300.99503	300.99503	1	2	2	47.810257	40.363865	1	0.17	-0.342	-4.164	-4.184	111.0
-4180.487	-300.99503	2	2	300.99503	300.99503	1	2	2	47.810257	40.363865	1	0.17	-0.342	-4.194	-4.184	111.0
-4180.487	-300.99503	2	2	300.99503	300.99503	1	2	2	47.810257	40.363865	1	0.17	-0.342	-4.212	-4.184	111.0
-4180.487	-300.99503	2	2	300.99503	300.99503	1	2	2	47.810257	40.363865	1	0.17	-0.342	-4.195	-4.184	111.0
-4180.487	-300.99503	2	2	300.99503	300.99503	1	2	2	47.810257	40.363865	1	0.17	-0.341	-4.18	-4.184	111.0
-4180.487	-300.99503	2	2	300.99503	300.99503	1	2	2	47.810257	40.363865	1	0.17	-0.341	-4.179	-4.184	111.0
-4180.487	-300.99503	2	2	300.99503	300.99503	1	2	2	47.810257	40.363865	1	0.17	-0.341	-4.163	-4.184	111.0
-4180.487	-300.99503	2	2	300.99503	300.99503	1	2	2	47.810257	40.363865	1	0.17	-0.341	-4.202	-4.184	111.0
-4180.487	-300.99503	2	2	300.99503	300.99503	1	2	2	47.810257	40.363865	1	0.17	-0.341	-4.162	-4.184	111.0
-4180.487	-300.99503	2	2	300.99503	300.99503	1	2	2	47.810257	40.363865	1	0.17	-0.341	-4.218	-4.184	111.0
-4180.487	-300.99503	2	2	300.99503	300.99503	1	2	2	47.810257	40.363865	1	0.17	-0.341	-4.167	-4.184	111.0
-4180.487	-300.99503	2	2	300.99503	300.99503	1	2	2	47.810257	40.363865	1	0.17	-0.341	-4.146	-4.184	111.0
-4180.487	-300.99503	2	2	300.99503	300.99503	1	2	2	47.810257	40.363865	1	0.17	-0.341	-4.223	-4.184	111.0
-4180.487	-300.99503	2	2	300.99503	300.99503	1	2	2	47.810257	40.363865	1	0.17	-0.341	-4.245	-4.184	111.0
-4180.487	-300.99503	2	2	300.99503	300.99503	1	2	2	47.810257	40.363865	1	0.17	-0.341	-4.272	-4.184	111.0
-4180.487	-300.99503	2	2	300.99503	300.99503	1	2	2	47.810257	40.363865	1	0.17	-0.341	-4.252	-4.184	111.0
-4180.487	-300.99503	2	2	300.99503	300.99503	1	2	2	47.810257	40.363865	1	0.17	-0.341	-4.19	-4.184	111.0
-4180.487	-300.99503	2	2	300.99503	300.99503	1	2	2	47.810257	40.363865	1	0.17	-0.341	-4.146	-4.184	111.0
0.0	0.0	2	2	300.99503	300.99503	1	2	2	47.810257	40.363865	0	0.17	-0.341	-4.177	-4.184	111.0
0.0	0.0	2	2	300.99503	300.99503	1	2	2	47.810257	40.363865	0	0.17	-0.341	-4.194	-4.184	111.0
0.0	0.0	2	2	300.99503	300.99503	1	2	2	47.810257	40.363865	0	0.17	-0.341	-4.18	-4.184	111.0
0.0	0.0	2	2	300.99503	300.99503	1	2	2	47.810257	40.363865	0	0.17	-0.34	-3.921	-3.888	111.0
0.0	0.0	2	2	300.99503	300.99503	1	2	2	47.810257	40.363865	0	0.17	-0.338	-3.646	-3.613	111.0
0.0	0.0	2	2	300.99503	300.99503	1	2	2	47.810257	40.363865	0	0.17	-0.335	-3.667	-3.613	111.0
0.0	0.0	2	2	300.99503	300.99503	1	2	2	47.810257	40.363865	0	0.17	-0.327	-3.134	-3.12	111.0
0.0	0.0	2	2	300.99503	300.99503	1	2	2	47.810257	40.363865	0	0.17	-0.319	-3.133	-3.12	111.0
0.0	0.0	2	2	300.99503	300.99503	1	2	2	47.810257	40.363865	0	0.17	-0.312	-2.891	-2.9	111.0
0.0	0.0	2	2	300.99503	300.99503	1	2	2	47.810257	40.363865	0	0.17	-0.302	-2.54	-2.504	111.0
0.0	0.0	2	2	300.99503	300.99503	1	2	2	47.810257	40.363865	0	0.17	-0.293	-2.537	-2.504	111.0
0.0	0.0	2	2	300.99503	300.99503	1	2	2	47.810257	40.363865	0	0.17	-0.283	-2.335	-2.327	111.0
0.0	0.0	2	2	300.99503	300.99503	1	2	2	47.810257	40.363865	0	0.171	-0.272	-1.981	-2.009	111.0
0.0	0.0	2	2	300.99503	300.99503	1	2	2	47.810257	40.363865	0	0.171	-0.262	-1.995	-2.009	111.0
0.0	0.0	2	2	300.99503	300.99503	1	2	2	47.810257	40.363865	0	0.171	-0.251	-1.856	-1.867	111.0
0.0	0.0	2	2	300.99503	300.99503	1	2	2	47.810257	40.363865	0	0.171	-0.241	-1.912	-1.867	111.0
0.0	0.0	2	2	300.99503	300.99503	1	2	2	47.810257	40.363865	0	0.171	-0.23	-1.611	-1.612	111.0
0.0	0.0	2	2	300.99503	300.99503	1	2	2	47.810257	40.363865	0	0.171	-0.219	-1.444	-1.498	111.0
0.0	0.0	2	2	300.99503	300.99503	1	2	2	47.810257	40.363865	0	0.171	-0.211	-1.491	-1.498	111.0
0.0	0.0	2	2	300.99503	300.99503	1	2	2	47.810257	40.363865	0	0.171	-0.201	-1.316	-1.294	111.0
0.0	0.0	2	2	300.99503	300.99503	1	2	2	47.810257	40.363865	0	0.171	-0.19	-1.125	-1.117	111.0
0.0	0.0	2	2	300.99503	300.99503	1	2	2	47.810257	40.363865	0	0.171	-0.181	-1.226	-1.117	111.0
0.0	0.0	2	2	300.99503	300.99503	1	2	2	47.810257	40.363865	0	0.171	-0.171	-0.801	-1.038	111.0
0.0	0.0	2	2	300.99503	300.99503	1	2	2	47.810257	40.363865	0	0.171	-0.163	-1.058	-1.038	111.0
0.0	0.0	2	2	300.99503	300.99503	1	2	2	47.810257	40.363865	0	0.171	-0.154	-0.87	-0.896	111.0
0.0	0.0	2	2	300.99503	300.99503	1	2	2	47.810257	40.363865	0	0.171	-0.146	-0.804	-0.833	111.0
0.0	0.0	2	2	300.99503	300.99503	1	2	2	47.810257	40.363865	0	0.171	-0.138	-0.822	-0.833	111.0
0.0	0.0	2	2	300.99503	300.99503	1	2	2	47.810257	40.363865	0	0.171	-0.13	-0.723	-0.719	111.0
0.0	0.0	2	2	300.99503	300.99503	1	2	2	47.810257	40.363865	0	0.171	-0.122	-0.706	-0.668	111.0
0.0	0.0	2	2	300.99503	300.99503	1	2	2	47.810257	40.363865	0	0.171	-0.115	-0.718	-0.668	111.0
0.0	0.0	2	2	300.99503	300.99503	1	2	2	47.810257	40.363865	0	0.171	-0.109	-0.607	-0.577	111.0
0.0	0.0	2	2	300.99503	300.99503	1	2	2	47.810257	40.363865	0	0.171	-0.103	-0.569	-0.577	111.0
0.0	0.0	2	2	300.99503	300.99503	1	2	2	47.810257	40.363865	0	0.171	-0.098	-0.519	-0.536	111.0
0.0	0.0	2	2	300.99503	300.99503	1	2	2	47.810257	40.363865	0	0.171	-0.092	-0.484	-0.462	111.0
0.0	0.0	2	2	300.99503	300.99503	1	2	2	47.810257	40.363865	0	0.171	-0.086	-0.488	-0.462	111.0
0.0	0.0	2	2	300.99503	300.99503	1	2	2	47.810257	40.363865	0	0.171	-0.08	-0.437	-0.43	111.0
0.0	0.0	2	2	300.99503	300.99503	1	2	2	47.810257	40.363865	0	0.171	-0.076	-0.371	-0.371	111.0
0.0	0.0	2	2	300.99503	300.99503	1	2	2	47.810257	40.363865	0	0.171	-0.072	-0.368	-0.371	111.0
0.0	0.0	2	2	300.99503	300.99503	1	2	2	47.810257	40.363865	0	0.171	-0.067	-0.344	-0.345	111.0
0.0	0.0	2	2	300.99503	300.99503	1	2	2	47.810257	40.363865	0	0.171	-0.063	-0.363	-0.345	111.0
0.0	0.0	2	2	300.99503	300.99503	1	2	2	47.810257	40.363865	0	0.171	-0.059	-0.303	-0.297	111.0
0.0	0.0	2	2	300.99503	300.99503	1	2	2	47.810257	40.363865	0	0.171	-0.058	-0.498	-0.276	111.0
0.0	0.0	2	2	300.99503	300.99503	1	2	2	47.810257	40.363865	0	0.171	-0.056	-0.269	-0.276	111.0
0.0	0.0	2	2	300.99503	300.99503	1	2	2	47.810257	40.363865	0	0.171	-0.053	-0.242	-0.238	111.0
0.0	0.0	2	2	300.99503	300.99503	1	2	2	47.810257	40.363865	0	0.171	-0.05	-0.257	-0.221	111.0
0.0	0.0	2	2	300.99503	300.99503	1	2	2	47.810257	40.363865	0	0.171	-0.046	-0.231	-0.221	111.0
0.0	0.0	2	2	300.99503	300.99503	1	2	2	47.810257	40.363865	0	0.171	-0.042	-0.191	-0.191	111.0
0.0	0.0	2	2	300.99503	300.99503	1	2	2	47.810257	40.363865	0	0.171	-0.039	-0.15	-0.191	111.0
0.0	0.0	2	2	300.99503	300.99503	1	2	2	47.810257	40.363865	0	0.171	-0.037	-0.188	-0.177	111.0
0.0	0.0	2	2	300.99503	300.99503	1	2	2	47.810257	40.363865	0	0.171	-0.035	-0.163	-0.153	111.0
0.0	0.0	2	2	300.99503	300.99503	1	2	2	47.810257	40.363865	0	0.171	-0.033	-0.111	-0.153	111.0
0.0	0.0	2	2	300.99503	300.99503	1	2	2	47.810257	40.363865	0	0.171	-0.031	-0.161	-0.132	111.0
0.0	0.0	2	2	300.99503	300.99503	1	2	2	47.810257	40.363865	0	0.171	-0.029	-0.151	-0.122	111.0
0.0	0.0	2	2	300.99503	300.99503	1	2	2	47.810257	40.363865	0	0.171	-0.027	-0.113	-0.122	111.0
0.0	0.0	2	2	300.99503	300.99503	1	2	2	47.810257	40.363865	0	0.171	-0.025	-0.139	-0.106	111.0
0.0	0.0	2	2	300.99503	300.99503	1	2	2	47.810257	40.363865	0	0.171	-0.023	-0.123	-0.106	111.0
0.0	0.0	2	2	300.99503	300.99503	1	2	2	47.810257	40.363865	0	0.171	-0.021	-0.097	-0.098	111.0
0.0	0.0	2	2	300.99503	300.99503	1	2	2	47.810257	40.363865	0	0.171	-0.021	-0.324	-0.084	111.0
0.0	0.0	2	2	300.99503	300.99503	1	2	2	47.810257	40.363865	0	0.171	-0.02	-0.089	-0.084	111.0
0.0	0.0	2	2	300.99503	300.99503	1	2	2	47.810257	40.363865	0	0.171	-0.02	-0.017	-0.073	111.0
0.0	0.0	2	2	300.99503	300.99503	1	2	2	47.810257	40.363865	0	0.171	-0.02	-0.037	-0.067	111.0
0.0	0.0	2	2	300.99503	300.99503	1	2	2	47.810257	40.363865	0	0.171	-0.02	-0.065	-0.067	111.0
0.0	0.0	2	2	300.99503	300.99503	1	2	2	47.810257	40.363865	0	0.171	-0.02	-0.041	-0.058	111.0
0.0	0.0	2	2	300.99503	300.99503	1	2	2	47.810257	40.363865	0	0.171	-0.02	-0.056	-0.058	111.0
0.0	0.0	2	2	300.99503	300.99503	1	2	2	47.810257	40.363865	0	0.171	-0.02	-0.017	-0.054	111.0
0.0	0.0	2	2	300.99503	300.99503	1	2	2	47.810257	40.363865	0	0.171	-0.02	-0.056	-0.046	111.0
0.0	0.0	2	2	300.99503	300.99503	1	2	2	47.810257	40.363865	0	0.171	-0.02	-0.022	-0.046	111.0
0.0	0.0	2	2	300.99503	300.99503	1	2	2	47.810257	40.363865	0	0.171	-0.02	-0.031	-0.04	111.0
0.0	0.0	2	2	300.99503	300.99503	1	2	2	47.810257	40.363865	0	0.171	-0.019	0.002	-0.037	111.0
0.0	0.0	2	2	300.99503	300.99503	1	2	2	47.810257	40.363865	0	0.171	-0.019	-0.032	-0.037	111.0
0.0	0.0	2	2	300.99503	300.99503	1	2	2	47.810257	40.363865	0	0.171	-0.018	-0.05	-0.032	111.0
0.0	0.0	2	2	300.99503	300.99503	1	2	2	47.810257	40.363865	0	0.171	-0.018	-0.063	-0.032	111.0
0.0	0.0	2	2	300.99503	300.99503	1	2	2	47.810257	40.363865	0	0.171	-0.017	-0.031	-0.029	111.0
0.0	0.0	2	2	300.99503	300.99503	1	2	2	47.810257	40.363865	0	0.171	-0.017	-0.023	-0.025	111.0
0.0	0.0	2	2	300.99503	300.99503	1	2	2	47.810257	40.363865	0	0.171	-0.016	0.009	-0.025	111.0
0.0	0.0	2	2	300.99503	300.99503	1	2	2	47.810257	40.363865	0	0.171	-0.016	-0.022	-0.023	111.0
0.0	0.0	2	2	300.99503	300.99503	1	2	2	47.810257	40.363865	0	0.171	-0.014	0.004	-0.02	111.0
0.0	0.0	2	2	300.99503	300.99503	1	2	2	47.810257	40.363865	0	0.171	-0.012	-0.002	-0.02	111.0
0.0	0.0	2	2	300.99503	300.99503	1	2	2	47.810257	40.363865	0	0.171	-0.01	0.195	-0.018	111.0
0.0	0.0	2	2	300.99503	300.99503	1	2	2	47.810257	40.363865	0	0.171	-0.009	0.003	-0.018	111.0
0.0	0.0	2	2	300.99503	300.99503	1	2	2	47.810257	40.363865	0	0.171	-0.008	0.03	-0.016	111.0
0.0	0.0	2	2	300.99503	300.99503	1	2	2	47.810257	40.363865	0	0.171	-0.007	-0.036	-0.013	111.0
0.0	0.0	2	2	300.99503	300.99503	1	2	2	47.810257	40.363865	0	0.171	-0.007	-0.016	-0.013	111.0
0.0	0.0	2	2	300.99503	300.99503	1	2	2	47.810257	40.363865	0	0.171	-0.006	-0.016	-0.012	111.0
0.0	0.0	2	2	300.99503	300.99503	1	2	2	47.810257	40.363865	0	0.171	-0.006	-0.025	-0.01	111.0
0.0	0.0	2	2	300.99503	300.99503	1	2	2	47.810257	40.363865	0	0.171	-0.005	-0.015	-0.01	111.0
0.0	0.0	2	2	300.99503	300.99503	1	2	2	47.810257	40.363865	0	0.171	-0.003	0.009	-0.01	111.0
0.0	0.0	2	2	300.99503	300.99503	1	2	2	47.810257	40.363865	0	0.171	-0.001	-0.01	-0.008	111.0
0.0	0.0	2	2	300.99503	300.99503	1	2	2	47.810257	40.363865	0	0.171	-0.001	-0.019	-0.008	111.0
0.0	0.0	2	2	300.99503	300.99503	1	2	2	47.810257	40.363865	0	0.171	0.0	-0.012	-0.007	111.0
0.0	0.0	2	2	300.99503	300.99503	1	2	2	47.810257	40.363865	0	0.171	-0.001	-0.016	-0.007	111.0
0.0	0.0	2	2	300.99503	300.99503	1	2	2	47.810257	40.363865	0	0.171	-0.001	-0.028	-0.006	111.0
0.0	0.0	2	2	300.99503	300.99503	1	2	2	47.810257	40.363865	0	0.171	0.0	-0.011	-0.006	111.0
0.0	0.0	2	2	300.99503	300.99503	1	2	2	47.810257	40.363865	0	0.171	-0.001	-0.024	-0.006	111.0
0.0	0.0	2	2	300.99503	300.99503	1	2	2	47.810257	40.363865	0	0.171	0.0	0.034	-0.005	111.0
0.0	0.0	2	2	300.99503	300.99503	1	2	2	47.810257	40.363865	0	0.171	0.0	0.079	-0.005	111.0
0.0	0.0	2	2	300.99503	300.99503	1	2	2	47.810257	40.363865	0	0.171	-0.001	-0.03	-0.004	111.0
0.0	0.0	2	2	300.99503	300.99503	1	2	2	47.810257	40.363865	0	0.171	0.0	0.029	-0.003	111.0
0.0	0.0	2	2	300.99503	300.99503	1	2	2	47.810257	40.363865	0	0.171	-0.001	-0.064	-0.003	111.0
0.0	0.0	2	2	300.99503	300.99503	1	2	2	47.810257	40.363865	0	0.171	0.0	-0.004	-0.003	111.0
0.0	0.0	2	2	300.99503	300.99503	1	2	2	47.810257	40.363865	0	0.171	0.0	0.002	-0.002	111.0
0.0	0.0	2	2	300.99503	300.99503	1	2	2	47.810257	40.363865	0	0.171	-0.001	-0.03	-0.002	111.0
0.0	0.0	2	2	300.99503	300.99503	1	2	2	47.810257	40.363865	0	0.171	0.001	0.004	-0.002	111.0
0.0	0.0	2	2	300.99503	300.99503	1	2	2	47.810257	40.363865	0	0.171	0.001	0.003	-0.002	111.0
0.0	0.0	2	2	300.99503	300.99503	1	2	2	47.810257	40.363865	0	0.171	0.0	0.009	-0.002	111.0
0.0	0.0	2	2	300.99503	300.99503	1	2	2	47.810257	40.363865	0	0.171	0.0	0.009	-0.001	111.0
0.0	0.0	2	2	300.99503	300.99503	1	2	2	47.810257	40.363865	0	0.171	0.0	0.024	-0.001	111.0
0.0	0.0	2	2	300.99503	300.99503	1	2	2	47.810257	40.363865	0	0.171	0.0	0.031	-0.001	111.0
0.0	0.0	2	2	300.99503	300.99503	1	2	2	47.810257	40.363865	0	0.171	0.0	0.064	-0.001	111.0
0.0	0.0	2	2	300.99503	300.99503	1	2	2	47.810257	40.363865	0	0.171	-0.001	-0.051	-0.001	111.0
0.0	0.0	2	2	300.99503	300.99503	1	2	2	47.810257	40.363865	0	0.171	-0.001	-0.057	0.0	111.0
0.0	0.0	2	2	300.99503	300.99503	1	2	2	47.810257	40.363865	0	0.171	0.0	-0.002	0.0	111.0
0.0	0.0	2	2	300.99503	300.99503	1	2	2	47.810257	40.363865	0	0.171	0.0	0.029	0.0	111.0
0.0	0.0	2	2	300.99503	300.99503	1	2	2	47.810257	40.363865	0	0.171	0.0	0.105	0.0	111.0
0.0	0.0	2	2	300.99503	300.99503	1	2	2	47.810257	40.363865	0	0.171	0.0	0.028	0.0	111.0
0.0	0.0	2	2	300.99503	300.99503	1	2	2	47.810257	40.363865	0	0.171	0.0	0.074	0.0	111.0
0.0	0.0	2	2	300.99503	300.99503	1	2	2	47.810257	40.363865	0	0.171	0.0	0.016	0.0	111.0
0.0	0.0	2	2	300.99503	300.99503	1	2	2	47.810257	40.363865	0	0.171	0.0	-0.004	0.0	111.0
0.0	0.0	2	2	300.99503	300.99503	1	2	2	47.810257	40.363865	0	0.171	0.0	0.049	0.0	111.0
0.0	0.0	2	2	300.99503	300.99503	1	2	2	47.810257	40.363865	0	0.171	0.0	0.027	0.0	111.0
0.0	0.0	2	2	300.99503	300.99503	1	2	2	47.810257	40.363865	0	0.171	0.0	-0.003	0.0	111.0
0.0	0.0	2	2	300.99503	300.99503	1	2	2	47.810257	40.363865	0	0.171	-0.001	-0.042	0.0	111.0
0.0	0.0	2	2	300.99503	300.99503	1	2	2	47.810257	40.363865	0	0.171	-0.001	-0.022	0.0	111.0
0.0	0.0	2	2	300.99503	300.99503	1	2	2	47.810257	40.363865	0	0.171	0.0	0.074	0.0	111.0
0.0	0.0	2	2	300.99503	300.99503	1	2	2	47.810257	40.363865	0	0.171	0.0	-0.009	0.0	111.0
0.0	0.0	2	2	300.99503	300.99503	1	2	2	47.810257	40.363865	0	0.171	0.0	0.032	0.0	111.0
0.0	0.0	2	2	300.99503	300.99503	1	2	2	47.810257	40.363865	0	0.171	-0.001	-0.038	0.0	111.0
0.0	0.0	2	2	300.99503	300.99503	1	2	2	47.810257	40.363865	0	0.171	-0.001	-0.087	0.0	111.0
0.0	0.0	2	2	300.99503	300.99503	1	2	2	47.810257	40.363865	0	0.171	-0.001	-0.03	0.0	111.0
0.0	0.0	2	2	300.99503	300.99503	1	2	2	47.810257	40.363865	0	0.171	0.0	0.013	0.0	111.0
0.0	0.0	2	2	300.99503	300.99503	1	2	2	47.810257	40.363865	0	0.171	0.0	0.01	0.0	111.0
0.0	0.0	2	2	300.99503	300.99503	1	2	2	47.810257	40.363865	0	0.171	0.0	0.041	0.0	111.0
0.0	0.0	2	2	300.99503	300.99503	1	2	2	47.810257	40.363865	0	0.171	0.0	0.016	0.0	111.0
0.0	0.0	2	2	300.99503	300.99503	1	2	2	47.810257	40.363865	0	0.171	0.0	0.03	0.0	111.0
0.0	0.0	2	2	300.99503	300.99503	1	2	2	47.810257	40.363865	0	0.171	0.0	0.024	0.0	111.0
0.0	0.0	2	2	300.99503	300.99503	1	2	2	47.810257	40.363865	0	0.171	-0.001	-0.125	0.0	111.0
0.0	0.0	2	2	300.99503	300.99503	1	2	2	47.810257	40.363865	0	0.171	-0.001	-0.044	0.0	111.0
0.0	0.0	2	2	300.99503	300.99503	1	2	2	47.810257	40.363865	0	0.171	0.0	0.004	0.0	111.0
0.0	0.0	2	2	300.99503	300.99503	1	2	2	47.810257	40.363865	0	0.171	0.0	-0.004	0.0	111.0
0.0	0.0	2	2	300.99503	300.99503	1	2	2	47.810257	40.363865	0	0.171	0.0	0.036	0.0	111.0
0.0	0.0	2	2	300.99503	300.99503	1	2	2	47.810257	40.363865	0	0.171	0.0	0.016	0.0	111.0
0.0	0.0	2	2	300.99503	300.99503	1	2	2	47.810257	40.363865	0	0.171	-0.001	-0.025	0.0	111.0
0.0	0.0	2	2	300.99503	300.99503	1	2	2	47.810257	40.363865	0	0.171	-0.001	-0.016	0.0	111.0
0.0	0.0	2	2	300.99503	300.99503	1	2	2	47.810257	40.363865	0	0.171	0.0	0.016	0.0	111.0
0.0	0.0	2	2	300.99503	300.99503	1	2	2	47.810257	40.363865	0	0.171	0.0	0.009	0.0	111.0
0.0	0.0	2	2	300.99503	300.99503	1	2	2	47.810257	40.363865	0	0.171	0.0	-0.003	0.0	111.0
0.0	0.0	2	2	300.99503	300.99503	1	2	2	47.810257	40.363865	0	0.171	0.0	-0.002	0.0	111.0
0.0	0.0	2	2	300.99503	300.99503	1	2	2	47.810257	40.363865	0	0.171	0.0	0.01	0.0	111.0
0.0	0.0	2	2	300.99503	300.99503	1	2	2	47.810257	40.363865	0	0.171	-0.001	-0.017	0.0	111.0
0.0	0.0	2	2	300.99503	300.99503	1	2	2	47.810257	40.363865	0	0.171	0.0	-0.003	0.0	111.0
0.0	0.0	2	2	300.99503	300.99503	1	2	2	47.810257	40.363865	0	0.171	0.0	-0.004	0.0	111.0
0.0	0.0	2	2	300.99503	300.99503	1	2	2	47.810257	40.363865	0	0.171	0.0	0.003	0.0	111.0
0.0	0.0	2	2	300.99503	300.99503	1	2	2	47.810257	40.363865	0	0.171	0.0	0.039	0.0	111.0
0.0	0.0	2	2	300.99503	300.99503	1	2	2	47.810257	40.363865	0	0.171	0.0	0.004	0.0	111.0
0.0	0.0	2	2	300.99503	300.99503	1	2	2	47.810257	40.363865	0	0.171	0.0	0.029	0.0	111.0
0.0	0.0	2	2	300.99503	300.99503	1	2	2	47.810257	40.363865	0	0.171	-0.001	-0.045	0.0	111.0
0.0	0.0	2	2	300.99503	300.99503	1	2	2	47.810257	40.363865	0	0.171	0.0	-0.004	0.0	111.0
0.0	0.0	2	2	300.99503	300.99503	1	2	2	47.810257	40.363865	0	0.171	0.0	0.009	0.0	111.0
0.0	0.0	2	2	300.99503	300.99503	1	2	2	47.810257	40.363865	0	0.171	-0.001	-0.038	0.0	111.0
0.0	0.0	2	2	300.99503	300.99503	1	2	2	47.810257	40.363865	0	0.171	0.0	0.002	0.0	111.0
0.0	0.0	2	2	300.99503	300.99503	1	2	2	47.810257	40.363865	0	0.171	0.0	0.011	0.0	111.0
0.0	0.0	2	2	300.99503	300.99503	1	2	2	47.810257	40.363865	0	0.171	0.0	-0.008	0.0	111.0
0.0	0.0	2	2	300.99503	300.99503	1	2	2	47.810257	40.363865	0	0.171	0.0	0.048	0.0	111.0
0.0	0.0	2	2	300.99503	300.99503	1	2	2	47.810257	40.363865	0	0.171	0.0	0.025	0.0	111.0
0.0	0.0	2	2	300.99503	300.99503	1	2	2	47.810257	40.363865	0	0.171	0.0	0.008	0.0	111.0
0.0	0.0	2	2	300.99503	300.99503	1	2	2	47.810257	40.363865	0	0.171	0.0	-0.003	0.0	111.0
0.0	0.0	2	2	300.99503	300.99503	1	2	2	47.810257	40.363865	0	0.171	-0.001	-0.012	0.0	111.0
0.0	0.0	2	2	300.99503	300.99503	1	2	2	47.810257	40.363865	0	0.171	0.0	0.002	0.0	111.0
0.0	0.0	2	2	300.99503	300.99503	1	2	2	47.810257	40.363865	0	0.171	0.0	-0.011	0.0	111.0
0.0	0.0	2	2	300.99503	300.99503	1	2	2	47.810257	40.363865	0	0.171	0.0	-0.004	0.0	111.0
0.0	0.0	2	2	300.99503	300.99503	1	2	2	47.810257	40.363865	0	0.171	-0.001	-0.015	0.0	111.0
0.0	0.0	2	2	300.99503	300.99503	1	2	2	47.810257	40.363865	0	0.171	0.0	-0.001	0.0	111.0
0.0	0.0	2	2	300.99503	300.99503	1	2	2	47.810257	40.363865	0	0.171	-0.001	-0.012	0.0	111.0
0.0	0.0	2	2	300.99503	300.99503	1	2	2	47.810257	40.363865	0	0.171	0.0	0.132	0.0	111.0
0.0	0.0	2	2	300.99503	300.99503	1	2	2	47.810257	40.363865	0	0.171	0.0	0.001	0.0	111.0
0.0	0.0	2	2	300.99503	300.99503	1	2	2	47.810257	40.363865	0	0.171	0.0	0.145	0.0	111.0
0.0	0.0	2	2	300.99503	300.99503	1	2	2	47.810257	40.363865	0	0.171	-0.001	-0.031	0.0	111.0
0.0	0.0	2	2	300.99503	300.99503	1	2	2	47.810257	40.363865	0	0.171	0.0	-0.002	0.0	111.0
0.0	0.0	2	2	300.99503	300.99503	1	2	2	47.810257	40.363865	0	0.171	0.0	0.007	0.0	111.0
0.0	0.0	2	2	300.99503	300.99503	1	2	2	47.810257	40.363865	0	0.171	-0.001	-0.024	0.0	111.0
0.0	0.0	2	2	300.99503	300.99503	1	2	2	47.810257	40.363865	0	0.171	0.0	-0.011	0.0	111.0
0.0	0.0	2	2	300.99503	300.99503	1	2	2	47.810257	40.363865	0	0.171	0.0	0.028	0.0	111.0
0.0	0.0	2	2	300.99503	300.99503	1	2	2	47.810257	40.363865	0	0.171	0.0	0.024	0.0	111.0
0.0	0.0	2	2	300.99503	300.99503	1	2	2	47.810257	40.363865	0	0.171	-0.001	-0.175	0.0	111.0
0.0	0.0	2	2	300.99503	300.99503	1	2	2	47.810257	40.363865	0	0.171	0.0	0.014	0.0	111.0
0.0	0.0	2	2	300.99503	300.99503	1	2	2	47.810257	40.363865	0	0.171	0.0	-0.006	0.0	111.0
0.0	0.0	2	2	300.99503	300.99503	1	2	2	47.810257	40.363865	0	0.171	-0.001	-0.032	0.0	111.0
0.0	0.0	2	2	300.99503	300.99503	1	2	2	47.810257	40.363865	0	0.171	0.0	-0.003	0.0	111.0
0.0	0.0	2	2	300.99503	300.99503	1	2	2	47.810257	40.363865	0	0.171	-0.001	-0.022	0.0	111.0
0.0	0.0	2	2	300.99503	300.99503	1	2	2	47.810257	40.363865	0	0.171	0.0	-0.004	0.0	111.0
0.0	0.0	2	2	300.99503	300.99503	1	2	2	47.810257	40.363865	0	0.171	0.0	0.002	0.0	111.0
0.0	0.0	2	2	300.99503	300.99503	1	2	2	47.810257	40.363865	0	0.171	-0.001	-0.018	0.0	111.0
0.0	0.0	2	2	300.99503	300.99503	1	2	2	47.810257	40.363865	0	0.171	0.0	0.022	0.0	111.0
0.0	0.0	2	2	300.99503	300.99503	1	2	2	47.810257	40.363865	0	0.171	0.0	-0.004	0.0	111.0
0.0	0.0	2	2	300.99503	300.99503	1	2	2	47.810257	40.363865	0	0.171	-0.001	-0.016	0.0	111.0
0.0	0.0	2	2	300.99503	300.99503	1	2	2	47.810257	40.363865	0	0.171	0.0	0.002	0.0	111.0
0.0	0.0	2	2	300.99503	300.99503	1	2	2	47.810257	40.363865	0	0.171	0.0	0.014	0.0	111.0
0.0	0.0	2	2	300.99503	300.99503	1	2	2	47.810257	40.363865	0	0.171	-0.001	-0.037	0.0	111.0
0.0	0.0	2	2	300.99503	300.99503	1	2	2	47.810257	40.363865	0	0.171	0.0	-0.003	0.0	111.0
0.0	0.0	2	2	300.99503	300.99503	1	2	2	47.810257	40.363865	0	0.171	-0.001	-0.119	0.0	111.0
0.0	0.0	2	2	300.99503	300.99503	1	2	2	47.810257	40.363865	0	0.171	0.0	0.008	0.0	111.0
0.0	0.0	2	2	300.99503	300.99503	1	2	2	47.810257	40.363865	0	0.171	0.0	0.043	0.0	111.0
0.0	0.0	2	2	300.99503	300.99503	1	2	2	47.810257	40.363865	0	0.171	-0.001	-0.015	0.0	111.0
0.0	0.0	2	2	300.99503	300.99503	1	2	2	47.810257	40.363865	0	0.171	0.0	-0.011	0.0	111.0
0.0	0.0	2	2	300.99503	300.99503	1	2	2	47.810257	40.363865	0	0.171	0.0	0.023	0.0	111.0
0.0	0.0	2	2	300.99503	300.99503	1	2	2	47.810257	40.363865	0	0.171	-0.001	-0.015	0.0	111.0
-2805.4175	-201.99005	2	3	201.99005	300.99503	1	2	2	47.810257	40.363865	1	0.171	0.0	0.029	0.0	111.0
-2805.4175	-201.99005	2	3	201.99005	300.99503	0	2	2	47.810257	40.363865	1	0.171	0.0	0.001	0.0	111.0
-2805.4175	-201.99005	2	3	201.99005	300.99503	0	2	2	47.810257	40.363865	1	0.171	0.0	-0.002	0.0	111.0
-2805.4175	-201.99005	2	3	201.99005	300.99503	0	2	2	47.810257	40.363865	1	0.171	-0.001	-0.174	-0.197	111.0
-2805.4175	-201.99005	2	3	201.99005	300.99503	0	2	2	47.810257	40.363865	1	0.171	-0.002	-0.19	-0.197	111.0
-2805.4175	-201.99005	2	3	201.99005	300.99503	0	2	2	47.810257	40.363865	1	0.171	-0.004	-0.322	-0.382	111.0
-2805.4175	-201.99005	2	3	201.99005	300.99503	0	2	2	47.810257	40.363865	1	0.171	-0.006	-0.455	-0.713	111.0
-2805.4175	-201.99005	2	3	201.99005	300.99503	0	2	2	47.810257	40.363865	1	0.171	-0.01	-0.806	-0.713	111.0
-2805.4175	-201.99005	2	3	201.99005	300.99503	0	2	2	47.810257	40.363865	1	0.171	-0.016	-0.847	-0.861	111.0
-2805.4175	-201.99005	2	3	201.99005	300.99503	0	2	2	47.810257	40.363865	1	0.171	-0.022	-0.849	-0.861	111.0
-2805.4175	-201.99005	2	3	201.99005	300.99503	0	2	2	47.810257	40.363865	1	0.171	-0.028	-1.174	-1.126	111.0
-2805.4175	-201.99005	2	3	201.99005	300.99503	0	2	2	47.810257	40.363865	1	0.171	-0.035	-1.456	-1.245	111.0
-2805.4175	-201.99005	2	3	201.99005	300.99503	0	2	2	47.810257	40.363865	1	0.171	-0.043	-1.283	-1.245	111.0
-2805.4175	-201.99005	2	3	201.99005	300.99503	0	2	2	47.810257	40.363865	1	0.171	-0.05	-1.47	-1.459	111.0
-2805.4175	-201.99005	2	3	201.99005	300.99503	0	2	2	47.810257	40.363865	1	0.171	-0.058	-1.602	-1.554	111.0
-2805.4175	-201.99005	2	3	201.99005	300.99503	0	2	2	47.810257	40.363865	1	0.171	-0.065	-1.524	-1.554	111.0
-2805.4175	-201.99005	2	3	201.99005	300.99503	0	2	2	47.810257	40.363865	1	0.171	-0.072	-1.697	-1.725	111.0
-2805.4175	-201.99005	2	3	201.99005	300.99503	0	2	2	47.810257	40.363865	1	0.171	-0.08	-1.83	-1.725	111.0
-2805.4175	-201.99005	2	3	201.99005	300.99503	0	2	2	47.810257	40.363865	1	0.171	-0.087	-1.851	-1.873	111.0
-2805.4175	-201.99005	2	3	201.99005	300.99503	0	2	2	47.810257	40.363865	1	0.171	-0.093	-1.925	-1.938	111.0
-2805.4175	-201.99005	2	3	201.99005	300.99503	0	2	2	47.810257	40.363865	1	0.171	-0.101	-1.945	-1.938	111.0
-2805.4175	-201.99005	2	3	201.99005	300.99503	0	2	2	47.810257	40.363865	1	0.171	-0.107	-2.047	-2.057	111.0
-2805.4175	-201.99005	2	3	201.99005	300.99503	0	2	2	47.810257	40.363865	1	0.171	-0.113	-2.1	-2.11	111.0
-2805.4175	-201.99005	2	3	201.99005	300.99503	0	2	2	47.810257	40.363865	1	0.171	-0.12	-2.224	-2.11	111.0
-2805.4175	-201.99005	2	3	201.99005	300.99503	0	2	2	47.810257	40.363865	1	0.171	-0.125	-2.15	-2.205	111.0
-2805.4175	-201.99005	2	3	201.99005	300.99503	0	2	2	47.810257	40.363865	1	0.171	-0.131	-2.233	-2.205	111.0
-2805.4175	-201.99005	2	3	201.99005	300.99503	0	2	2	47.810257	40.363865	1	0.171	-0.137	-2.212	-2.248	111.0
-2805.4175	-201.99005	2	3	201.99005	300.99503	0	2	2	47.810257	40.363865	1	0.171	-0.143	-2.326	-2.324	111.0
-2805.4175	-201.99005	2	3	201.99005	300.99503	0	2	2	47.810257	40.363865	1	0.171	-0.147	-2.272	-2.324	111.0
-2805.4175	-201.99005	2	3	201.99005	300.99503	0	2	2	47.810257	40.363865	1	0.171	-0.152	-2.367	-2.39	111.0
-2805.4175	-201.99005	2	3	201.99005	300.99503	0	2	2	47.810257	40.363865	1	0.171	-0.157	-2.429	-2.42	111.0
-2805.4175	-201.99005	2	3	201.99005	300.99503	0	2	2	47.810257	40.363865	1	0.171	-0.162	-2.446	-2.42	111.0
-2805.4175	-201.99005	2	3	201.99005	300.99503	0	2	2	47.810257	40.363865	1	0.171	-0.166	-2.441	-2.472	111.0
-2805.4175	-201.99005	2	3	201.99005	300.99503	0	2	2	47.810257	40.363865	1	0.171	-0.17	-2.476	-2.472	111.0
-2805.4175	-201.99005	2	3	201.99005	300.99503	0	2	2	47.810257	40.363865	1	0.171	-0.174	-2.5	-2.496	111.0
-2805.4175	-201.99005	2	3	201.99005	300.99503	0	2	2	47.810257	40.363865	1	0.171	-0.178	-2.541	-2.539	111.0
-2805.4175	-201.99005	2	3	201.99005	300.99503	0	2	2	47.810257	40.363865	1	0.171	-0.182	-2.572	-2.539	111.0
-2805.4175	-201.99005	2	3	201.99005	300.99503	0	2	2	47.810257	40.363865	1	0.171	-0.184	-2.524	-2.558	111.0
-2805.4175	-201.99005	2	3	201.99005	300.99503	0	2	2	47.810257	40.363865	1	0.171	-0.187	-2.752	-2.592	111.0
-2805.4175	-201.99005	2	3	201.99005	300.99503	0	2	2	47.810257	40.363865	1	0.171	-0.189	-2.613	-2.592	111.0
-2805.4175	-201.99005	2	3	201.99005	300.99503	0	2	2	47.810257	40.363865	1	0.171	-0.192	-2.664	-2.622	111.0
-2805.4175	-201.99005	2	3	201.99005	300.99503	0	2	2	47.810257	40.363865	1	0.171	-0.195	-2.572	-2.622	111.0
-2805.4175	-201.99005	2	3	201.99005	300.99503	0	2	2	47.810257	40.363865	1	0.171	-0.197	-2.625	-2.634	111.0
-2805.4175	-201.99005	2	3	201.99005	300.99503	0	2	2	47.810257	40.363865	1	0.171	-0.201	-2.675	-2.658	111.0
-2805.4175	-201.99005	2	3	201.99005	300.99503	0	2	2	47.810257	40.363865	1	0.171	-0.202	-2.752	-2.658	111.0
-2805.4175	-201.99005	2	3	201.99005	300.99503	0	2	2	47.810257	40.363865	1	0.171	-0.204	-2.688	-2.668	111.0
-2805.4175	-201.99005	2	3	201.99005	300.99503	0	2	2	47.810257	40.363865	1	0.171	-0.205	-2.656	-2.687	111.0
-2805.4175	-201.99005	2	3	201.99005	300.99503	0	2	2	47.810257	40.363865	1	0.171	-0.206	-2.721	-2.687	111.0
-2805.4175	-201.99005	2	3	201.99005	300.99503	0	2	2	47.810257	40.363865	1	0.171	-0.208	-2.666	-2.696	111.0
-2805.4175	-201.99005	2	3	201.99005	300.99503	0	2	2	47.810257	40.363865	1	0.171	-0.21	-2.686	-2.696	111.0
-2805.4175	-201.99005	2	3	201.99005	300.99503	0	2	2	47.810257	40.363865	1	0.171	-0.212	-2.758	-2.711	111.0
-2805.4175	-201.99005	2	3	201.99005	300.99503	0	2	2	47.810257	40.363865	1	0.171	-0.214	-2.727	-2.724	111.0
-2805.4175	-201.99005	2	3	201.99005	300.99503	0	2	2	47.810257	40.363865	1	0.171	-0.216	-2.721	-2.724	111.0
-2805.4175	-201.99005	2	3	201.99005	300.99503	0	2	2	47.810257	40.363865	1	0.171	-0.217	-2.651	-2.73	111.0
-2805.4175	-201.99005	2	3	201.99005	300.99503	0	2	2	47.810257	40.363865	1	0.171	-0.219	-2.732	-2.741	111.0
-2805.4175	-201.99005	2	3	201.99005	300.99503	0	2	2	47.810257	40.363865	1	0.171	-0.221	-2.759	-2.741	111.0
-2805.4175	-201.99005	2	3	201.99005	300.99503	0	2	2	47.810257	40.363865	1	0.171	-0.221	-2.712	-2.745	111.0
-2805.4175	-201.99005	2	3	201.99005	300.99503	0	2	2	47.810257	40.363865	1	0.171	-0.221	-2.76	-2.745	111.0
-2805.4175	-201.99005	2	3	201.99005	300.99503	1	2	2	47.810257	40.363865	1	0.171	-0.221	-2.751	-2.754	111.0
-2805.4175	-201.99005	2	3	201.99005	300.99503	1	2	2	47.810257	40.363865	1	0.171	-0.222	-2.976	-2.758	111.0
-2805.4175	-201.99005	2	3	201.99005	300.99503	1	2	2	47.810257	40.363865	1	0.171	-0.221	-2.735	-2.758	111.0
-2805.4175	-201.99005	2	3	201.99005	300.99503	1	2	2	47.810257	40.363865	1	0.171	-0.221	-2.772	-2.764	111.0
-2805.4175	-201.99005	2	3	201.99005	300.99503	1	2	2	47.810257	40.363865	1	0.171	-0.221	-2.805	-2.768	111.0
-2805.4175	-201.99005	2	3	201.99005	300.99503	1	2	2	47.810257	40.363865	1	0.171	-0.221	-2.84	-2.768	111.0
-2805.4175	-201.99005	2	3	201.99005	300.99503	1	2	2	47.810257	40.363865	1	0.171	-0.221	-2.754	-2.773	111.0
-2805.4175	-201.99005	2	3	201.99005	300.99503	1	2	2	47.810257	40.363865	1	0.171	-0.221	-2.758	-2.773	111.0
-2805.4175	-201.99005	2	3	201.99005	300.99503	1	2	2	47.810257	40.363865	1	0.171	-0.222	-2.8	-2.778	111.0
-2805.4175	-201.99005	2	3	201.99005	300.99503	1	2	2	47.810257	40.363865	1	0.171	-0.221	-2.758	-2.78	111.0
-2805.4175	-201.99005	2	3	201.99005	300.99503	1	2	2	47.810257	40.363865	1	0.171	-0.221	-2.755	-2.78	111.0
-2805.4175	-201.99005	2	3	201.99005	300.99503	1	2	2	47.810257	40.363865	1	0.171	-0.221	-2.802	-2.784	111.0
-2805.4175	-201.99005	2	3	201.99005	300.99503	1	2	2	47.810257	40.363865	1	0.171	-0.221	-2.775	-2.787	111.0
-2805.4175	-201.99005	2	3	201.99005	300.99503	1	2	2	47.810257	40.363865	1	0.171	-0.221	-2.785	-2.787	111.0
-2805.4175	-201.99005	2	3	201.99005	300.99503	1	2	2	47.810257	40.363865	1	0.17	-0.221	-2.8	-2.788	111.0
-2805.4175	-201.99005	2	3	201.99005	300.99503	1	2	2	47.810257	40.363865	1	0.17	-0.221	-2.781	-2.788	111.0
-2805.4175	-201.99005	2	3	201.99005	300.99503	1	2	2	47.810257	40.363865	1	0.17	-0.221	-2.8	-2.791	111.0
-2805.4175	-201.99005	2	3	201.99005	300.99503	1	2	2	47.810257	40.363865	1	0.17	-0.221	-2.824	-2.792	111.0
-2805.4175	-201.99005	2	3	201.99005	300.99503	1	2	2	47.810257	40.363865	1	0.17	-0.221	-2.751	-2.792	111.0
-2805.4175	-201.99005	2	3	201.99005	300.99503	1	2	2	47.810257	40.363865	1	0.17	-0.221	-2.781	-2.794	111.0
-2805.4175	-201.99005	2	3	201.99005	300.99503	1	2	2	47.810257	40.363865	1	0.17	-0.221	-2.78	-2.795	111.0
-2805.4175	-201.99005	2	3	201.99005	300.99503	1	2	2	47.810257	40.363865	1	0.17	-0.221	-2.814	-2.795	111.0
-2805.4175	-201.99005	2	3	201.99005	300.99503	1	2	2	47.810257	40.363865	1	0.17	-0.221	-2.801	-2.797	111.0
-2805.4175	-201.99005	2	3	201.99005	300.99503	1	2	2	47.810257	40.363865	1	0.17	-0.221	-2.807	-2.797	111.0
-2805.4175	-201.99005	2	3	201.99005	300.99503	1	2	2	47.810257	40.363865	1	0.17	-0.221	-2.796	-2.798	111.0
-2805.4175	-201.99005	2	3	201.99005	300.99503	1	2	2	47.810257	40.363865	1	0.171	-0.221	-2.755	-2.8	111.0
-2805.4175	-201.99005	2	3	201.99005	300.99503	1	2	2	47.810257	40.363865	1	0.171	-0.221	-2.784	-2.8	111.0
-2805.4175	-201.99005	2	3	201.99005	300.99503	1	2	2	47.810257	40.363865	1	0.171	-0.222	-2.803	-2.8	111.0
-2805.4175	-201.99005	2	3	201.99005	300.99503	1	2	2	47.810257	40.363865	1	0.171	-0.222	-2.79	-2.801	111.0
-2805.4175	-201.99005	2	3	201.99005	300.99503	1	2	2	47.810257	40.363865	1	0.171	-0.222	-2.804	-2.801	111.0
-2805.4175	-201.99005	2	3	201.99005	300.99503	1	2	2	47.810257	40.363865	1	0.171	-0.222	-2.839	-2.802	111.0
-2805.4175	-201.99005	2	3	201.99005	300.99503	1	2	2	47.810257	40.363865	1	0.171	-0.222	-2.788	-2.802	111.0
-2805.4175	-201.99005	2	3	201.99005	300.99503	1	2	2	47.810257	40.363865	1	0.171	-0.223	-2.778	-2.802	111.0
-2805.4175	-201.99005	2	3	201.99005	300.99503	1	2	2	47.810257	40.363865	1	0.171	-0.223	-2.843	-2.803	111.0
-2805.4175	-201.99005	2	3	201.99005	300.99503	1	2	2	47.810257	40.363865	1	0.171	-0.223	-2.792	-2.803	111.0
-2805.4175	-201.99005	2	3	201.99005	300.99503	1	2	2	47.810257	40.363865	1	0.171	-0.224	-2.812	-2.803	111.0
-2805.4175	-201.99005	2	3	201.99005	300.99503	1	2	2	47.810257	40.363865	1	0.171	-0.224	-2.805	-2.804	111.0
-2805.4175	-201.99005	2	3	201.99005	300.99503	1	2	2	47.810257	40.363865	1	0.171	-0.224	-2.753	-2.804	111.0
-2805.4175	-201.99005	2	3	201.99005	300.99503	1	2	2	47.810257	40.363865	1	0.171	-0.223	-2.637	-2.804	111.0
-2805.4175	-201.99005	2	3	201.99005	300.99503	1	2	2	47.810257	40.363865	1	0.171	-0.223	-2.761	-2.804	111.0
-2805.4175	-201.99005	2	3	201.99005	300.99503	1	2	2	47.810257	40.363865	1	0.171	-0.223	-2.782	-2.804	111.0
-2805.4175	-201.99005	2	3	201.99005	300.99503	1	2	2	47.810257	40.363865	1	0.171	-0.223	-2.788	-2.805	111.0
-2805.4175	-201.99005	2	3	201.99005	300.99503	1	2	2	47.810257	40.363865	1	0.171	-0.223	-2.823	-2.805	111.0
-2805.4175	-201.99005	2	3	201.99005	300.99503	1	2	2	47.810257	40.363865	1	0.171	-0.223	-2.845	-2.805	111.0
-2805.4175	-201.99005	2	3	201.99005	300.99503	1	2	2	47.810257	40.363865	1	0.171	-0.223	-2.802	-2.805	111.0
-2805.4175	-201.99005	2	3	201.99005	300.99503	1	2	2	47.810257	40.363865	1	0.171	-0.223	-2.793	-2.805	111.0
-2805.4175	-201.99005	2	3	201.99005	300.99503	1	2	2	47.810257	40.363865	1	0.171	-0.223	-2.804	-2.805	111.0
-2805.4175	-201.99005	2	3	201.99005	300.99503	1	2	2	47.810257	40.363865	1	0.171	-0.223	-2.812	-2.805	111.0
-2805.4175	-201.99005	2	3	201.99005	300.99503	1	2	2	47.810257	40.363865	1	0.171	-0.223	-2.828	-2.806	111.0
-2805.4175	-201.99005	2	3	201.99005	300.99503	1	2	2	47.810257	40.363865	1	0.171	-0.223	-2.786	-2.806	111.0
-2805.4175	-201.99005	2	3	201.99005	300.99503	1	2	2	47.810257	40.363865	1	0.171	-0.223	-2.827	-2.806	111.0
-2805.4175	-201.99005	2	3	201.99005	300.99503	1	2	2	47.810257	40.363865	1	0.171	-0.223	-2.806	-2.806	111.0
-2805.4175	-201.99005	2	3	201.99005	300.99503	1	2	2	47.810257	40.363865	1	0.171	-0.224	-2.786	-2.806	111.0
-2805.4175	-201.99005	2	3	201.99005	300.99503	1	2	2	47.810257	40.363865	1	0.171	-0.224	-2.833	-2.806	111.0
-2805.4175	-201.99005	2	3	201.99005	300.99503	1	2	2	47.810257	40.363865	1	0.171	-0.224	-2.855	-2.806	111.0
-2805.4175	-201.99005	2	3	201.99005	300.99503	1	2	2	47.810257	40.363865	1	0.171	-0.224	-2.809	-2.806	111.0
-2805.4175	-201.99005	2	3	201.99005	300.99503	1	2	2	47.810257	40.363865	1	0.171	-0.224	-2.821	-2.806	111.0
-2805.4175	-201.99005	2	3	201.99005	300.99503	1	2	2	47.810257	40.363865	1	0.17	-0.224	-2.824	-2.807	111.0
-2805.4175	-201.99005	2	3	201.99005	300.99503	1	2	2	47.810257	40.363865	1	0.17	-0.224	-2.81	-2.807	111.0
-2805.4175	-201.99005	2	3	201.99005	300.99503	1	2	2	47.810257	40.363865	1	0.17	-0.224	-2.807	-2.807	111.0
-2805.4175	-201.99005	2	3	201.99005	300.99503	1	2	2	47.810257	40.363865	1	0.17	-0.224	-2.746	-2.807	111.0
-2805.4175	-201.99005	2	3	201.99005	300.99503	1	2	2	47.810257	40.363865	1	0.17	-0.224	-2.808	-2.807	111.0
-2805.4175	-201.99005	2	3	201.99005	300.99503	1	2	2	47.810257	40.363865	1	0.17	-0.224	-2.83	-2.807	111.0
-2805.4175	-201.99005	2	3	201.99005	300.99503	1	2	2	47.810257	40.363865	1	0.17	-0.224	-2.851	-2.807	111.0
-2805.4175	-201.99005	2	3	201.99005	300.99503	1	2	2	47.810257	40.363865	1	0.17	-0.224	-2.79	-2.807	111.0
-2805.4175	-201.99005	2	3	201.99005	300.99503	1	2	2	47.810257	40.363865	1	0.17	-0.224	-2.811	-2.807	111.0
-2805.4175	-201.99005	2	3	201.99005	300.99503	1	2	2	47.810257	40.363865	1	0.17	-0.224	-2.863	-2.807	111.0
-2805.4175	-201.99005	2	3	201.99005	300.99503	1	2	2	47.810257	40.363865	1	0.17	-0.224	-2.868	-2.807	111.0
-2805.4175	-201.99005	2	3	201.99005	300.99503	1	2	2	47.810257	40.363865	1	0.17	-0.223	-2.649	-2.807	111.0
-2805.4175	-201.99005	2	3	201.99005	300.99503	1	2	2	47.810257	40.363865	1	0.17	-0.223	-2.782	-2.807	111.0
-2805.4175	-201.99005	2	3	201.99005	300.99503	1	2	2	47.810257	40.363865	1	0.17	-0.223	-2.79	-2.807	111.0
-2805.4175	-201.99005	2	3	201.99005	300.99503	1	2	2	47.810257	40.363865	1	0.17	-0.223	-2.83	-2.807	111.0
-2805.4175	-201.99005	2	3	201.99005	300.99503	1	2	2	47.810257	40.363865	1	0.17	-0.224	-2.806	-2.807	111.0
-2805.4175	-201.99005	2	3	201.99005	300.99503	1	2	2	47.810257	40.363865	1	0.17	-0.224	-2.828	-2.807	111.0
-2805.4175	-201.99005	2	3	201.99005	300.99503	1	2	2	47.810257	40.363865	1	0.17	-0.225	-2.935	-2.807	111.0
-2805.4175	-201.99005	2	3	201.99005	300.99503	1	2	2	47.810257	40.363865	1	0.17	-0.225	-2.815	-2.807	111.0
-2805.4175	-201.99005	2	3	201.99005	300.99503	1	2	2	47.810257	40.363865	1	0.17	-0.225	-2.755	-2.807	111.0
-2805.4175	-201.99005	2	3	201.99005	300.99503	1	2	2	47.810257	40.363865	1	0.17	-0.226	-2.81	-2.807	111.0
-2805.4175	-201.99005	2	3	201.99005	300.99503	1	2	2	47.810257	40.363865	1	0.17	-0.226	-2.83	-2.807	111.0
-2805.4175	-201.99005	2	3	201.99005	300.99503	1	2	2	47.810257	40.363865	1	0.17	-0.226	-2.822	-2.807	111.0
-2805.4175	-201.99005	2	3	201.99005	300.99503	1	2	2	47.810257	40.363865	1	0.17	-0.226	-2.792	-2.807	111.0
-2805.4175	-201.99005	2	3	201.99005	300.99503	1	2	2	47.810257	40.363865	1	0.17	-0.226	-2.807	-2.807	111.0
-2805.4175	-201.99005	2	3	201.99005	300.99503	1	2	2	47.810257	40.363865	1	0.17	-0.226	-2.791	-2.807	111.0
-2805.4175	-201.99005	2	3	201.99005	300.99503	1	2	2	47.810257	40.363865	1	0.17	-0.226	-2.819	-2.807	111.0
-2805.4175	-201.99005	2	3	201.99005	300.99503	1	2	2	47.810257	40.363865	1	0.17	-0.226	-2.809	-2.807	111.0
-2805.4175	-201.99005	2	3	201.99005	300.99503	1	2	2	47.810257	40.363865	1	0.17	-0.226	-2.81	-2.807	111.0
-2805.4175	-201.99005	2	3	201.99005	300.99503	1	2	2	47.810257	40.363865	1	0.17	-0.226	-2.867	-2.807	111.0
-2805.4175	-201.99005	2	3	201.99005	300.99503	1	2	2	47.810257	40.363865	1	0.17	-0.226	-2.845	-2.807	111.0
-2805.4175	-201.99005	2	3	201.99005	300.99503	1	2	2	47.810257	40.363865	1	0.17	-0.226	-2.804	-2.807	111.0
-2805.4175	-201.99005	2	3	201.99005	300.99503	1	2	2	47.810257	40.363865	1	0.17	-0.226	-2.82	-2.807	111.0
-2805.4175	-201.99005	2	3	201.99005	300.99503	1	2	2	47.810257	40.363865	1	0.17	-0.226	-2.835	-2.807	111.0
-2805.4175	-201.99005	2	3	201.99005	300.99503	1	2	2	47.810257	40.363865	1	0.17	-0.226	-2.814	-2.807	111.0
-2805.4175	-201.99005	2	3	201.99005	300.99503	1	2	2	47.810257	40.363865	1	0.17	-0.226	-2.678	-2.807	111.0
-2805.4175	-201.99005	2	3	201.99005	300.99503	1	2	2	47.810257	40.363865	1	0.17	-0.226	-2.841	-2.807	111.0
-2805.4175	-201.99005	2	3	201.99005	300.99503	1	2	2	47.810257	40.363865	1	0.17	-0.227	-2.773	-2.807	111.0
-2805.4175	-201.99005	2	3	201.99005	300.99503	1	2	2	47.810257	40.363865	1	0.17	-0.228	-2.817	-2.807	111.0
-2805.4175	-201.99005	2	3	201.99005	300.99503	1	2	2	47.810257	40.363865	1	0.17	-0.228	-2.832	-2.807	111.0
-2805.4175	-201.99005	2	3	201.99005	300.99503	1	2	2	47.810257	40.363865	1	0.17	-0.228	-2.828	-2.807	111.0
-2805.4175	-201.99005	2	3	201.99005	300.99503	1	2	2	47.810257	40.363865	1	0.17	-0.229	-2.915	-2.807	111.0
-2805.4175	-201.99005	2	3	201.99005	300.99503	1	2	2	47.810257	40.363865	1	0.17	-0.229	-2.842	-2.807	111.0
-2805.4175	-201.99005	2	3	201.99005	300.99503	1	2	2	47.810257	40.363865	1	0.17	-0.229	-2.79	-2.807	111.0
-2805.4175	-201.99005	2	3	201.99005	300.99503	1	2	2	47.810257	40.363865	1	0.17	-0.229	-2.816	-2.807	111.0
-2805.4175	-201.99005	2	3	201.99005	300.99503	1	2	2	47.810257	40.363865	1	0.17	-0.228	-2.806	-2.807	111.0
-2805.4175	-201.99005	2	3	201.99005	300.99503	1	2	2	47.810257	40.363865	1	0.17	-0.228	-2.806	-2.807	111.0
-2805.4175	-201.99005	2	3	201.99005	300.99503	1	2	2	47.810257	40.363865	1	0.17	-0.228	-2.791	-2.807	111.0
-2805.4175	-201.99005	2	3	201.99005	300.99503	1	2	2	47.810257	40.363865	1	0.17	-0.228	-2.815	-2.807	111.0
-2805.4175	-201.99005	2	3	201.99005	300.99503	1	2	2	47.810257	40.363865	1	0.17	-0.228	-2.826	-2.807	111.0
-2805.4175	-201.99005	2	3	201.99005	300.99503	1	2	2	47.810257	40.363865	1	0.17	-0.228	-2.795	-2.807	111.0
-2805.4175	-201.99005	2	3	201.99005	300.99503	1	2	2	47.810257	40.363865	1	0.17	-0.228	-2.791	-2.807	111.0
-2805.4175	-201.99005	2	3	201.99005	300.99503	1	2	2	47.810257	40.363865	1	0.17	-0.229	-3.001	-2.807	111.0
-2805.4175	-201.99005	2	3	201.99005	300.99503	1	2	2	47.810257	40.363865	1	0.17	-0.229	-2.834	-2.807	111.0
-2805.4175	-201.99005	2	3	201.99005	300.99503	1	2	2	47.810257	40.363865	1	0.17	-0.229	-2.803	-2.807	111.0
-2805.4175	-201.99005	2	3	201.99005	300.99503	1	2	2	47.810257	40.363865	1	0.17	-0.229	-2.825	-2.807	111.0
-2805.4175	-201.99005	2	3	201.99005	300.99503	1	2	2	47.810257	40.363865	1	0.17	-0.229	-2.84	-2.807	111.0
-2805.4175	-201.99005	2	3	201.99005	300.99503	1	2	2	47.810257	40.363865	1	0.17	-0.229	-2.757	-2.807	111.0
-2805.4175	-201.99005	2	3	201.99005	300.99503	1	2	2	47.810257	40.363865	1	0.17	-0.229	-2.81	-2.807	111.0
-2805.4175	-201.99005	2	3	201.99005	300.99503	1	2	2	47.810257	40.363865	1	0.17	-0.229	-2.772	-2.807	111.0
-2805.4175	-201.99005	2	3	201.99005	300.99503	1	2	2	47.810257	40.363865	1	0.17	-0.229	-2.791	-2.807	111.0
-2805.4175	-201.99005	2	3	201.99005	300.99503	1	2	2	47.810257	40.363865	1	0.17	-0.229	-2.787	-2.807	111.0
-2805.4175	-201.99005	2	3	201.99005	300.99503	1	2	2	47.810257	40.363865	1	0.17	-0.229	-2.837	-2.807	111.0
-2805.4175	-201.99005	2	3	201.99005	300.99503	1	2	2	47.810257	40.363865	1	0.17	-0.229	-2.798	-2.807	111.0
-2805.4175	-201.99005	2	3	201.99005	300.99503	1	2	2	47.810257	40.363865	1	0.17	-0.229	-2.793	-2.807	111.0
-2805.4175	-201.99005	2	3	201.99005	300.99503	1	2	2	47.810257	40.363865	1	0.17	-0.229	-2.814	-2.807	111.0
-2805.4175	-201.99005	2	3	201.99005	300.99503	1	2	2	47.810257	40.363865	1	0.17	-0.229	-2.825	-2.807	111.0
-2805.4175	-201.99005	2	3	201.99005	300.99503	1	2	2	47.810257	40.363865	1	0.17	-0.229	-2.805	-2.807	111.0
-2805.4175	-201.99005	2	3	201.99005	300.99503	1	2	2	47.810257	40.363865	1	0.17	-0.23	-2.818	-2.807	111.0
-2805.4175	-201.99005	2	3	201.99005	300.99503	1	2	2	47.810257	40.363865	1	0.17	-0.23	-2.768	-2.807	111.0
-2805.4175	-201.99005	2	3	201.99005	300.99503	1	2	2	47.810257	40.363865	1	0.17	-0.23	-2.758	-2.807	111.0
-2805.4175	-201.99005	2	3	201.99005	300.99503	1	2	2	47.810257	40.363865	1	0.17	-0.23	-2.78	-2.807	111.0
-2805.4175	-201.99005	2	3	201.99005	300.99503	1	2	2	47.810257	40.363865	1	0.17	-0.23	-2.845	-2.807	111.0
-2805.4175	-201.99005	2	3	201.99005	300.99503	1	2	2	47.810257	40.363865	1	0.17	-0.23	-2.729	-2.807	111.0
-2805.4175	-201.99005	2	3	201.99005	300.99503	1	2	2	47.810257	40.363865	1	0.17	-0.23	-2.826	-2.807	111.0
-2805.4175	-201.99005	2	3	201.99005	300.99503	1	2	2	47.810257	40.363865	1	0.17	-0.23	-2.826	-2.807	111.0
-2805.4175	-201.99005	2	3	201.99005	300.99503	1	2	2	47.810257	40.363865	1	0.17	-0.23	-2.752	-2.807	111.0
-2805.4175	-201.99005	2	3	201.99005	300.99503	1	2	2	47.810257	40.363865	1	0.17	-0.23	-2.78	-2.807	111.0
-2805.4175	-201.99005	2	3	201.99005	300.99503	1	2	2	47.810257	40.363865	1	0.17	-0.23	-2.832	-2.807	111.0
-2805.4175	-201.99005	2	3	201.99005	300.99503	1	2	2	47.810257	40.363865	1	0.17	-0.23	-2.788	-2.807	111.0
-2805.4175	-201.99005	2	3	201.99005	300.99503	1	2	2	47.810257	40.363865	1	0.17	-0.23	-2.817	-2.807	111.0
-2805.4175	-201.99005	2	3	201.99005	300.99503	1	2	2	47.810257	40.363865	1	0.17	-0.23	-2.811	-2.807	111.0
-2805.4175	-201.99005	2	3	201.99005	300.99503	1	2	2	47.810257	40.363865	1	0.17	-0.231	-2.828	-2.807	111.0
-2805.4175	-201.99005	2	3	201.99005	300.99503	1	2	2	47.810257	40.363865	1	0.17	-0.231	-2.779	-2.807	111.0
-2805.4175	-201.99005	2	3	201.99005	300.99503	1	2	2	47.810257	40.363865	1	0.17	-0.231	-2.804	-2.807	111.0
-2805.4175	-201.99005	2	3	201.99005	300.99503	1	2	2	47.810257	40.363865	1	0.17	-0.231	-2.818	-2.807	111.0
-2805.4175	-201.99005	2	3	201.99005	300.99503	1	2	2	47.810257	40.363865	1	0.17	-0.232	-2.803	-2.807	111.0
-2805.4175	-201.99005	2	3	201.99005	300.99503	1	2	2	47.810257	40.363865	1	0.17	-0.232	-2.771	-2.807	111.0
-2805.4175	-201.99005	2	3	201.99005	300.99503	1	2	2	47.810257	40.363865	1	0.17	-0.232	-2.805	-2.807	111.0
-2805.4175	-201.99005	2	3	201.99005	300.99503	1	2	2	47.810257	40.363865	1	0.17	-0.232	-2.805	-2.807	111.0
-2805.4175	-201.99005	2	3	201.99005	300.99503	1	2	2	47.810257	40.363865	1	0.17	-0.232	-2.831	-2.807	111.0
-2805.4175	-201.99005	2	3	201.99005	300.99503	1	2	2	47.810257	40.363865	1	0.17	-0.232	-2.843	-2.807	111.0
-2805.4175	-201.99005	2	3	201.99005	300.99503	1	2	2	47.810257	40.363865	1	0.17	-0.232	-2.827	-2.807	111.0
-2805.4175	-201.99005	2	3	201.99005	300.99503	1	2	2	47.810257	40.363865	1	0.17	-0.232	-2.843	-2.807	111.0
-2805.4175	-201.99005	2	3	201.99005	300.99503	1	2	2	47.810257	40.363865	1	0.17	-0.232	-2.844	-2.807	111.0
-2805.4175	-201.99005	2	3	201.99005	300.99503	1	2	2	47.810257	40.363865	1	0.17	-0.232	-2.817	-2.807	111.0
-2805.4175	-201.99005	2	3	201.99005	300.99503	1	2	2	47.810257	40.363865	1	0.17	-0.232	-2.762	-2.807	111.0
-2805.4175	-201.99005	2	3	201.99005	300.99503	1	2	2	47.810257	40.363865	1	0.17	-0.232	-2.828	-2.807	111.0
-2805.4175	-201.99005	2	3	201.99005	300.99503	1	2	2	47.810257	40.363865	1	0.17	-0.232	-2.82	-2.807	111.0
-2805.4175	-201.99005	2	3	201.99005	300.99503	1	2	2	47.810257	40.363865	1	0.17	-0.232	-2.804	-2.807	111.0
-2805.4175	-201.99005	2	3	201.99005	300.99503	1	2	2	47.810257	40.363865	1	0.17	-0.232	-2.816	-2.807	111.0
-2805.4175	-201.99005	2	3	201.99005	300.99503	1	2	2	47.810257	40.363865	1	0.17	-0.233	-2.931	-2.807	111.0
-2805.4175	-201.99005	2	3	201.99005	300.99503	1	2	2	47.810257	40.363865	1	0.17	-0.233	-2.815	-2.807	111.0
-2805.4175	-201.99005	2	3	201.99005	300.99503	1	2	2	47.810257	40.363865	1	0.17	-0.233	-2.836	-2.807	111.0
-2805.4175	-201.99005	2	3	201.99005	300.99503	1	2	2	47.810257	40.363865	1	0.17	-0.234	-2.983	-2.807	111.0
-2805.4175	-201.99005	2	3	201.99005	300.99503	1	2	2	47.810257	40.363865	1	0.17	-0.234	-2.816	-2.807	111.0
-2805.4175	-201.99005	2	3	201.99005	300.99503	1	2	2	47.810257	40.363865	1	0.17	-0.234	-2.805	-2.807	111.0
-2805.4175	-201.99005	2	3	201.99005	300.99503	1	2	2	47.810257	40.363865	1	0.17	-0.234	-2.812	-2.807	111.0
-2805.4175	-201.99005	2	3	201.99005	300.99503	1	2	2	47.810257	40.363865	1	0.17	-0.234	-2.79	-2.807	111.0
-2805.4175	-201.99005	2	3	201.99005	300.99503	1	2	2	47.810257	40.363865	1	0.17	-0.234	-2.803	-2.807	111.0
-2805.4175	-201.99005	2	3	201.99005	300.99503	1	2	2	47.810257	40.363865	1	0.17	-0.234	-2.853	-2.807	111.0
-2805.4175	-201.99005	2	3	201.99005	300.99503	1	2	2	47.810257	40.363865	1	0.17	-0.235	-2.912	-2.807	111.0
-2805.4175	-201.99005	2	3	201.99005	300.99503	1	2	2	47.810257	40.363865	1	0.17	-0.235	-2.829	-2.807	111.0
-2805.4175	-201.99005	2	3	201.99005	300.99503	1	2	2	47.810257	40.363865	1	0.17	-0.235	-2.78	-2.807	111.0
-2805.4175	-201.99005	2	3	201.99005	300.99503	1	2	2	47.810257	40.363865	1	0.17	-0.235	-2.797	-2.807	111.0
-2805.4175	-201.99005	2	3	201.99005	300.99503	1	2	2	47.810257	40.363865	1	0.17	-0.235	-2.839	-2.807	111.0
-2805.4175	-201.99005	2	3	201.99005	300.99503	1	2	2	47.810257	40.363865	1	0.17	-0.235	-2.812	-2.807	111.0
-2805.4175	-201.99005	2	3	201.99005	300.99503	1	2	2	47.810257	40.363865	1	0.17	-0.235	-2.803	-2.807	111.0
-2805.4175	-201.99005	2	3	201.99005	300.99503	1	2	2	47.810257	40.363865	1	0.17	-0.235	-2.72	-2.807	111.0
-2805.4175	-201.99005	2	3	201.99005	300.99503	1	2	2	47.810257	40.363865	1	0.17	-0.235	-2.882	-2.807	111.0
-2805.4175	-201.99005	2	3	201.99005	300.99503	1	2	2	47.810257	40.363865	1	0.17	-0.235	-2.763	-2.807	111.0
-2805.4175	-201.99005	2	3	201.99005	300.99503	1	2	2	47.810257	40.363865	1	0.17	-0.236	-2.91	-2.807	111.0
-2805.4175	-201.99005	2	3	201.99005	300.99503	1	2	2	47.810257	40.363865	1	0.17	-0.236	-2.809	-2.807	111.0
-2805.4175	-201.99005	2	3	201.99005	300.99503	1	2	2	47.810257	40.363865	1	0.17	-0.236	-2.824	-2.807	111.0
-2805.4175	-201.99005	2	3	201.99005	300.99503	1	2	2	47.810257	40.363865	1	0.17	-0.237	-2.778	-2.807	111.0
-2805.4175	-201.99005	2	3	201.99005	300.99503	1	2	2	47.810257	40.363865	1	0.17	-0.237	-2.816	-2.807	111.0
-2805.4175	-201.99005	2	3	201.99005	300.99503	1	2	2	47.810257	40.363865	1	0.17	-0.237	-2.774	-2.807	111.0
-2805.4175	-201.99005	2	3	201.99005	300.99503	1	2	2	47.810257	40.363865	1	0.17	-0.237	-2.791	-2.807	111.0
-2805.4175	-201.99005	2	3	201.99005	300.99503	1	2	2	47.810257	40.363865	1	0.17	-0.237	-2.865	-2.807	111.0
-2805.4175	-201.99005	2	3	201.99005	300.99503	1	2	2	47.810257	40.363865	1	0.17	-0.237	-2.792	-2.807	111.0
-2805.4175	-201.99005	2	3	201.99005	300.99503	1	2	2	47.810257	40.363865	1	0.17	-0.237	-2.788	-2.807	111.0
-2805.4175	-201.99005	2	3	201.99005	300.99503	1	2	2	47.810257	40.363865	1	0.17	-0.237	-2.768	-2.807	111.0
-2805.4175	-201.99005	2	3	201.99005	300.99503	1	2	2	47.810257	40.363865	1	0.17	-0.237	-2.841	-2.807	111.0
-2805.4175	-201.99005	2	3	201.99005	300.99503	1	2	2	47.810257	40.363865	1	0.17	-0.237	-2.806	-2.807	111.0
-2805.4175	-201.99005	2	3	201.99005	300.99503	1	2	2	47.810257	40.363865	1	0.17	-0.237	-2.825	-2.807	111.0
-2805.4175	-201.99005	2	3	201.99005	300.99503	1	2	2	47.810257	40.363865	1	0.17	-0.237	-2.833	-2.807	111.0
-2805.4175	-201.99005	2	3	201.99005	300.99503	1	2	2	47.810257	40.363865	1	0.17	-0.237	-2.799	-2.807	111.0
-2805.4175	-201.99005	2	3	201.99005	300.99503	1	2	2	47.810257	40.363865	1	0.17	-0.237	-2.812	-2.807	111.0
-2805.4175	-201.99005	2	3	201.99005	300.99503	1	2	2	47.810257	40.363865	1	0.17	-0.237	-2.858	-2.807	111.0
-2805.4175	-201.99005	2	3	201.99005	300.99503	1	2	2	47.810257	40.363865	1	0.17	-0.237	-2.782	-2.807	111.0
-2805.4175	-201.99005	2	3	201.99005	300.99503	1	2	2	47.810257	40.363865	1	0.17	-0.237	-2.826	-2.807	111.0
-2805.4175	-201.99005	2	3	201.99005	300.99503	1	2	2	47.810257	40.363865	1	0.17	-0.237	-2.804	-2.807	111.0
-2805.4175	-201.99005	2	3	201.99005	300.99503	1	2	2	47.810257	40.363865	1	0.17	-0.237	-2.855	-2.807	111.0
0.0	0.0	2	3	201.99005	300.99503	1	2	2	47.810257	40.363865	0	0.17	-0.237	-2.792	-2.807	111.0
0.0	0.0	2	3	201.99005	300.99503	1	2	2	47.810257	40.363865	0	0.17	-0.237	-2.732	-2.807	111.0
0.0	0.0	2	3	201.99005	300.99503	1	2	2	47.810257	40.363865	0	0.17	-0.237	-2.767	-2.807	111.0
0.0	0.0	2	3	201.99005	300.99503	1	2	2	47.810257	40.363865	0	0.17	-0.237	-2.852	-2.807	111.0
0.0	0.0	2	3	201.99005	300.99503	1	2	2	47.810257	40.363865	0	0.17	-0.234	-2.414	-2.425	111.0
0.0	0.0	2	3	201.99005	300.99503	1	2	2	47.810257	40.363865	0	0.17	-0.232	-2.428	-2.425	111.0
0.0	0.0	2	3	201.99005	300.99503	1	2	2	47.810257	40.363865	0	0.17	-0.228	-2.267	-2.253	111.0
0.0	0.0	2	3	201.99005	300.99503	1	2	2	47.810257	40.363865	0	0.17	-0.224	-2.245	-2.253	111.0
0.0	0.0	2	3	201.99005	300.99503	1	2	2	47.810257	40.363865	0	0.17	-0.218	-1.956	-1.945	111.0
0.0	0.0	2	3	201.99005	300.99503	1	2	2	47.810257	40.363865	0	0.17	-0.212	-1.81	-1.808	111.0
0.0	0.0	2	3	201.99005	300.99503	1	2	2	47.810257	40.363865	0	0.17	-0.206	-1.872	-1.808	111.0
0.0	0.0	2	3	201.99005	300.99503	1	2	2	47.810257	40.363865	0	0.17	-0.199	-1.736	-1.561	111.0
0.0	0.0	2	3	201.99005	300.99503	1	2	2	47.810257	40.363865	0	0.17	-0.19	-1.417	-1.348	111.0
0.0	0.0	2	3	201.99005	300.99503	1	2	2	47.810257	40.363865	0	0.17	-0.182	-1.371	-1.348	111.0
0.0	0.0	2	3	201.99005	300.99503	1	2	2	47.810257	40.363865	0	0.17	-0.175	-1.347	-1.252	111.0
0.0	0.0	2	3	201.99005	300.99503	1	2	2	47.810257	40.363865	0	0.17	-0.169	-1.227	-1.252	111.0
0.0	0.0	2	3	201.99005	300.99503	1	2	2	47.810257	40.363865	0	0.171	-0.161	-1.08	-1.081	111.0
0.0	0.0	2	3	201.99005	300.99503	1	2	2	47.810257	40.363865	0	0.171	-0.154	-1.011	-1.005	111.0
0.0	0.0	2	3	201.99005	300.99503	1	2	2	47.810257	40.363865	0	0.171	-0.148	-1.068	-1.005	111.0
0.0	0.0	2	3	201.99005	300.99503	1	2	2	47.810257	40.363865	0	0.171	-0.14	-0.865	-0.868	111.0
0.0	0.0	2	3	201.99005	300.99503	1	2	2	47.810257	40.363865	0	0.171	-0.133	-0.769	-0.806	111.0
0.0	0.0	2	3	201.99005	300.99503	1	2	2	47.810257	40.363865	0	0.171	-0.127	-0.806	-0.806	111.0
0.0	0.0	2	3	201.99005	300.99503	1	2	2	47.810257	40.363865	0	0.171	-0.119	-0.704	-0.696	111.0
0.0	0.0	2	3	201.99005	300.99503	1	2	2	47.810257	40.363865	0	0.171	-0.113	-0.689	-0.696	111.0
0.0	0.0	2	3	201.99005	300.99503	1	2	2	47.810257	40.363865	0	0.171	-0.107	-0.596	-0.601	111.0
0.0	0.0	2	3	201.99005	300.99503	1	2	2	47.810257	40.363865	0	0.171	-0.101	-0.569	-0.558	111.0
0.0	0.0	2	3	201.99005	300.99503	1	2	2	47.810257	40.363865	0	0.171	-0.096	-0.564	-0.558	111.0
0.0	0.0	2	3	201.99005	300.99503	1	2	2	47.810257	40.363865	0	0.171	-0.092	-0.504	-0.482	111.0
0.0	0.0	2	3	201.99005	300.99503	1	2	2	47.810257	40.363865	0	0.171	-0.086	-0.47	-0.448	111.0
0.0	0.0	2	3	201.99005	300.99503	1	2	2	47.810257	40.363865	0	0.171	-0.08	-0.445	-0.448	111.0
0.0	0.0	2	3	201.99005	300.99503	1	2	2	47.810257	40.363865	0	0.171	-0.076	-0.391	-0.386	111.0
0.0	0.0	2	3	201.99005	300.99503	1	2	2	47.810257	40.363865	0	0.171	-0.072	-0.413	-0.386	111.0
0.0	0.0	2	3	201.99005	300.99503	1	2	2	47.810257	40.363865	0	0.171	-0.068	-0.34	-0.359	111.0
0.0	0.0	2	3	201.99005	300.99503	1	2	2	47.810257	40.363865	0	0.171	-0.064	-0.336	-0.31	111.0
0.0	0.0	2	3	201.99005	300.99503	1	2	2	47.810257	40.363865	0	0.171	-0.06	-0.299	-0.31	111.0
0.0	0.0	2	3	201.99005	300.99503	1	2	2	47.810257	40.363865	0	0.171	-0.058	-0.287	-0.288	111.0
0.0	0.0	2	3	201.99005	300.99503	1	2	2	47.810257	40.363865	0	0.171	-0.056	-0.269	-0.248	111.0
0.0	0.0	2	3	201.99005	300.99503	1	2	2	47.810257	40.363865	0	0.171	-0.054	-0.276	-0.248	111.0
0.0	0.0	2	3	201.99005	300.99503	1	2	2	47.810257	40.363865	0	0.171	-0.051	-0.49	-0.231	111.0
0.0	0.0	2	3	201.99005	300.99503	1	2	2	47.810257	40.363865	0	0.171	-0.048	-0.217	-0.231	111.0
0.0	0.0	2	3	201.99005	300.99503	1	2	2	47.810257	40.363865	0	0.171	-0.044	-0.176	-0.199	111.0
0.0	0.0	2	3	201.99005	300.99503	1	2	2	47.810257	40.363865	0	0.171	-0.04	-0.17	-0.185	111.0
0.0	0.0	2	3	201.99005	300.99503	1	2	2	47.810257	40.363865	0	0.171	-0.038	-0.189	-0.185	111.0
0.0	0.0	2	3	201.99005	300.99503	1	2	2	47.810257	40.363865	0	0.171	-0.036	-0.168	-0.159	111.0
0.0	0.0	2	3	201.99005	300.99503	1	2	2	47.810257	40.363865	0	0.171	-0.034	-0.129	-0.138	111.0
0.0	0.0	2	3	201.99005	300.99503	1	2	2	47.810257	40.363865	0	0.171	-0.032	-0.127	-0.138	111.0
0.0	0.0	2	3	201.99005	300.99503	1	2	2	47.810257	40.363865	0	0.171	-0.03	-0.16	-0.128	111.0
0.0	0.0	2	3	201.99005	300.99503	1	2	2	47.810257	40.363865	0	0.171	-0.028	-0.103	-0.128	111.0
0.0	0.0	2	3	201.99005	300.99503	1	2	2	47.810257	40.363865	0	0.171	-0.026	-0.159	-0.11	111.0
0.0	0.0	2	3	201.99005	300.99503	1	2	2	47.810257	40.363865	0	0.171	-0.024	-0.13	-0.102	111.0
0.0	0.0	2	3	201.99005	300.99503	1	2	2	47.810257	40.363865	0	0.171	-0.022	-0.082	-0.102	111.0
0.0	0.0	2	3	201.99005	300.99503	1	2	2	47.810257	40.363865	0	0.171	-0.02	-0.08	-0.088	111.0
0.0	0.0	2	3	201.99005	300.99503	1	2	2	47.810257	40.363865	0	0.171	-0.02	-0.098	-0.082	111.0
0.0	0.0	2	3	201.99005	300.99503	1	2	2	47.810257	40.363865	0	0.171	-0.02	-0.068	-0.082	111.0
0.0	0.0	2	3	201.99005	300.99503	1	2	2	47.810257	40.363865	0	0.171	-0.02	-0.076	-0.07	111.0
0.0	0.0	2	3	201.99005	300.99503	1	2	2	47.810257	40.363865	0	0.171	-0.02	-0.099	-0.07	111.0
0.0	0.0	2	3	201.99005	300.99503	1	2	2	47.810257	40.363865	0	0.171	-0.02	-0.068	-0.061	111.0
0.0	0.0	2	3	201.99005	300.99503	1	2	2	47.810257	40.363865	0	0.171	-0.02	-0.058	-0.056	111.0
0.0	0.0	2	3	201.99005	300.99503	1	2	2	47.810257	40.363865	0	0.171	-0.02	-0.052	-0.056	111.0
0.0	0.0	2	3	201.99005	300.99503	1	2	2	47.810257	40.363865	0	0.171	-0.02	-0.089	-0.048	111.0
0.0	0.0	2	3	201.99005	300.99503	1	2	2	47.810257	40.363865	0	0.171	-0.02	-0.038	-0.041	111.0
0.0	0.0	2	3	201.99005	300.99503	1	2	2	47.810257	40.363865	0	0.171	-0.019	-0.018	-0.041	111.0
0.0	0.0	2	3	201.99005	300.99503	1	2	2	47.810257	40.363865	0	0.171	-0.018	-0.011	-0.038	111.0
0.0	0.0	2	3	201.99005	300.99503	1	2	2	47.810257	40.363865	0	0.171	-0.016	0.124	-0.038	111.0
0.0	0.0	2	3	201.99005	300.99503	1	2	2	47.810257	40.363865	0	0.171	-0.016	-0.075	-0.033	111.0
0.0	0.0	2	3	201.99005	300.99503	1	2	2	47.810257	40.363865	0	0.171	-0.016	-0.043	-0.031	111.0
0.0	0.0	2	3	201.99005	300.99503	1	2	2	47.810257	40.363865	0	0.171	-0.015	-0.062	-0.031	111.0
0.0	0.0	2	3	201.99005	300.99503	1	2	2	47.810257	40.363865	0	0.171	-0.015	-0.081	-0.026	111.0
0.0	0.0	2	3	201.99005	300.99503	1	2	2	47.810257	40.363865	0	0.171	-0.015	-0.018	-0.022	111.0
0.0	0.0	2	3	201.99005	300.99503	1	2	2	47.810257	40.363865	0	0.171	-0.014	0.016	-0.022	111.0
0.0	0.0	2	3	201.99005	300.99503	1	2	2	47.810257	40.363865	0	0.171	-0.014	-0.016	-0.021	111.0
0.0	0.0	2	3	201.99005	300.99503	1	2	2	47.810257	40.363865	0	0.171	-0.013	-0.038	-0.021	111.0
0.0	0.0	2	3	201.99005	300.99503	1	2	2	47.810257	40.363865	0	0.171	-0.012	-0.026	-0.018	111.0
0.0	0.0	2	3	201.99005	300.99503	1	2	2	47.810257	40.363865	0	0.171	-0.011	-0.017	-0.016	111.0
0.0	0.0	2	3	201.99005	300.99503	1	2	2	47.810257	40.363865	0	0.171	-0.01	0.004	-0.016	111.0
0.0	0.0	2	3	201.99005	300.99503	1	2	2	47.810257	40.363865	0	0.171	-0.009	-0.01	-0.014	111.0
0.0	0.0	2	3	201.99005	300.99503	1	2	2	47.810257	40.363865	0	0.171	-0.008	-0.002	-0.013	111.0
0.0	0.0	2	3	201.99005	300.99503	1	2	2	47.810257	40.363865	0	0.171	-0.007	-0.006	-0.013	111.0
0.0	0.0	2	3	201.99005	300.99503	1	2	2	47.810257	40.363865	0	0.171	-0.005	-0.004	-0.011	111.0
0.0	0.0	2	3	201.99005	300.99503	1	2	2	47.810257	40.363865	0	0.171	-0.003	0.012	-0.011	111.0
0.0	0.0	2	3	201.99005	300.99503	1	2	2	47.810257	40.363865	0	0.171	-0.002	0.016	-0.009	111.0
0.0	0.0	2	3	201.99005	300.99503	1	2	2	47.810257	40.363865	0	0.171	-0.001	0.096	-0.008	111.0
0.0	0.0	2	3	201.99005	300.99503	1	2	2	47.810257	40.363865	0	0.171	0.0	0.027	-0.008	111.0
0.0	0.0	2	3	201.99005	300.99503	1	2	2	47.810257	40.363865	0	0.171	-0.001	-0.017	-0.007	111.0
0.0	0.0	2	3	201.99005	300.99503	1	2	2	47.810257	40.363865	0	0.171	0.0	-0.009	-0.006	111.0
0.0	0.0	2	3	201.99005	300.99503	1	2	2	47.810257	40.363865	0	0.171	0.0	0.095	-0.006	111.0
0.0	0.0	2	3	201.99005	300.99503	1	2	2	47.810257	40.363865	0	0.171	0.0	0.002	-0.005	111.0
0.0	0.0	2	3	201.99005	300.99503	1	2	2	47.810257	40.363865	0	0.171	0.0	0.008	-0.005	111.0
0.0	0.0	2	3	201.99005	300.99503	1	2	2	47.810257	40.363865	0	0.171	0.0	0.091	-0.004	111.0
0.0	0.0	2	3	201.99005	300.99503	1	2	2	47.810257	40.363865	0	0.171	0.0	0.016	-0.004	111.0
0.0	0.0	2	3	201.99005	300.99503	1	2	2	47.810257	40.363865	0	0.171	0.0	0.01	-0.004	111.0
0.0	0.0	2	3	201.99005	300.99503	1	2	2	47.810257	40.363865	0	0.171	0.0	0.016	-0.003	111.0
0.0	0.0	2	3	201.99005	300.99503	1	2	2	47.810257	40.363865	0	0.171	0.0	-0.01	-0.003	111.0
0.0	0.0	2	3	201.99005	300.99503	1	2	2	47.810257	40.363865	0	0.171	0.0	0.015	-0.003	111.0
0.0	0.0	2	3	201.99005	300.99503	1	2	2	47.810257	40.363865	0	0.171	0.0	-0.001	-0.002	111.0
0.0	0.0	2	3	201.99005	300.99503	1	2	2	47.810257	40.363865	0	0.171	0.0	0.03	-0.002	111.0
0.0	0.0	2	3	201.99005	300.99503	1	2	2	47.810257	40.363865	0	0.171	0.0	0.042	-0.002	111.0
0.0	0.0	2	3	201.99005	300.99503	1	2	2	47.810257	40.363865	0	0.171	0.0	-0.002	-0.002	111.0
0.0	0.0	2	3	201.99005	300.99503	1	2	2	47.810257	40.363865	0	0.171	0.0	0.004	-0.002	111.0
0.0	0.0	2	3	201.99005	300.99503	1	2	2	47.810257	40.363865	0	0.171	0.0	0.037	-0.001	111.0
0.0	0.0	2	3	201.99005	300.99503	1	2	2	47.810257	40.363865	0	0.171	0.0	-0.008	-0.001	111.0
0.0	0.0	2	3	201.99005	300.99503	1	2	2	47.810257	40.363865	0	0.171	0.0	-0.003	-0.001	111.0
0.0	0.0	2	3	201.99005	300.99503	1	2	2	47.810257	40.363865	0	0.171	0.0	-0.004	-0.001	111.0
[truncated: 9,932 more rows]
