# Supplementary material for: Just noticeable differences for elbow joint torque feedback
Source: Sci Rep. 2021 Dec 7;11:23553. doi: 10.1038/s41598-021-02630-3 (PMC8651665; doi:10.1038/s41598-021-02630-3)
Supplement: Supplementary file 2 — Supplementary Information. [file 41598_2021_2630_MOESM2_ESM.zip › SupplementaryData_ScientificReports_KimAsbeck2021/S3_W2E.csv]

data 1	data 2	data 3	data 4	data 5	data 6	data 7	data 8	data 9	data 10	data 11	data 12	data 13	data 14	data 15	data 16	data 17
0.0	0.0	1	1	400.0	400.0	0	1	1	148.8349	155.20825	0	0.175	-0.001	-0.003	0.0	1111.0
0.0	0.0	1	1	400.0	400.0	0	1	1	148.8349	155.20825	0	0.176	-0.001	-0.031	0.0	1111.0
0.0	0.0	1	1	400.0	400.0	0	1	1	148.8349	155.20825	0	0.176	0.0	0.029	0.0	1111.0
0.0	0.0	1	1	400.0	400.0	0	1	1	148.8349	155.20825	0	0.176	0.0	0.031	0.0	1111.0
0.0	0.0	1	1	400.0	400.0	0	1	1	148.8349	155.20825	0	0.177	-0.001	-0.033	0.0	1111.0
0.0	0.0	1	1	400.0	400.0	0	1	1	148.8349	155.20825	0	0.177	0.0	0.014	0.0	1111.0
0.0	0.0	1	1	400.0	400.0	0	1	1	148.8349	155.20825	0	0.177	0.0	0.014	0.0	1111.0
0.0	0.0	1	1	400.0	400.0	0	1	1	148.8349	155.20825	0	0.178	-0.001	-0.026	0.0	1111.0
0.0	0.0	1	1	400.0	400.0	0	1	1	148.8349	155.20825	0	0.178	0.0	0.003	0.0	1111.0
0.0	0.0	1	1	400.0	400.0	0	1	1	148.8349	155.20825	0	0.178	0.0	0.139	0.0	1111.0
0.0	0.0	1	1	400.0	400.0	0	1	1	148.8349	155.20825	0	0.178	0.0	0.003	0.0	1111.0
0.0	0.0	1	1	400.0	400.0	0	1	1	148.8349	155.20825	0	0.178	0.0	0.011	0.0	1111.0
0.0	0.0	1	1	400.0	400.0	0	1	1	148.8349	155.20825	0	0.179	0.0	0.004	0.0	1111.0
0.0	0.0	1	1	400.0	400.0	0	1	1	148.8349	155.20825	0	0.179	0.0	0.008	0.0	1111.0
0.0	0.0	1	1	400.0	400.0	0	1	1	148.8349	155.20825	0	0.179	-0.001	-0.017	0.0	1111.0
0.0	0.0	1	1	400.0	400.0	0	1	1	148.8349	155.20825	0	0.179	0.0	-0.008	0.0	1111.0
0.0	0.0	1	1	400.0	400.0	0	1	1	148.8349	155.20825	0	0.179	-0.001	-0.013	0.0	1111.0
0.0	0.0	1	1	400.0	400.0	0	1	1	148.8349	155.20825	0	0.179	-0.001	-0.035	0.0	1111.0
0.0	0.0	1	1	400.0	400.0	0	1	1	148.8349	155.20825	0	0.179	0.0	0.006	0.0	1111.0
0.0	0.0	1	1	400.0	400.0	0	1	1	148.8349	155.20825	0	0.179	0.0	0.018	0.0	1111.0
0.0	0.0	1	1	400.0	400.0	0	1	1	148.8349	155.20825	0	0.179	0.0	0.018	0.0	1111.0
0.0	0.0	1	1	400.0	400.0	0	1	1	148.8349	155.20825	0	0.179	0.0	-0.003	0.0	1111.0
0.0	0.0	1	1	400.0	400.0	0	1	1	148.8349	155.20825	0	0.179	0.0	-0.004	0.0	1111.0
0.0	0.0	1	1	400.0	400.0	0	1	1	148.8349	155.20825	0	0.179	0.0	-0.001	0.0	1111.0
0.0	0.0	1	1	400.0	400.0	0	1	1	148.8349	155.20825	0	0.18	0.0	-0.001	0.0	1111.0
0.0	0.0	1	1	400.0	400.0	0	1	1	148.8349	155.20825	0	0.18	0.0	-0.008	0.0	1111.0
0.0	0.0	1	1	400.0	400.0	0	1	1	148.8349	155.20825	0	0.18	-0.001	-0.037	0.0	1111.0
0.0	0.0	1	1	400.0	400.0	0	1	1	148.8349	155.20825	0	0.18	-0.001	-0.021	0.0	1111.0
0.0	0.0	1	1	400.0	400.0	0	1	1	148.8349	155.20825	0	0.18	0.0	0.001	0.0	1111.0
0.0	0.0	1	1	400.0	400.0	0	1	1	148.8349	155.20825	0	0.18	-0.001	-0.019	0.0	1111.0
0.0	0.0	1	1	400.0	400.0	0	1	1	148.8349	155.20825	0	0.18	0.0	-0.001	0.0	1111.0
0.0	0.0	1	1	400.0	400.0	0	1	1	148.8349	155.20825	0	0.18	0.0	0.008	0.0	1111.0
0.0	0.0	1	1	400.0	400.0	0	1	1	148.8349	155.20825	0	0.18	0.0	-0.002	0.0	1111.0
0.0	0.0	1	1	400.0	400.0	0	1	1	148.8349	155.20825	0	0.18	-0.001	-0.062	0.0	1111.0
0.0	0.0	1	1	400.0	400.0	0	1	1	148.8349	155.20825	0	0.18	-0.001	-0.049	0.0	1111.0
0.0	0.0	1	1	400.0	400.0	0	1	1	148.8349	155.20825	0	0.181	0.0	0.019	0.0	1111.0
0.0	0.0	1	1	400.0	400.0	0	1	1	148.8349	155.20825	0	0.181	-0.001	-0.079	0.0	1111.0
0.0	0.0	1	1	400.0	400.0	0	1	1	148.8349	155.20825	0	0.181	0.0	-0.007	0.0	1111.0
0.0	0.0	1	1	400.0	400.0	0	1	1	148.8349	155.20825	0	0.181	0.0	0.02	0.0	1111.0
0.0	0.0	1	1	400.0	400.0	0	1	1	148.8349	155.20825	0	0.181	-0.001	-0.173	0.0	1111.0
0.0	0.0	1	1	400.0	400.0	0	1	1	148.8349	155.20825	0	0.181	0.0	0.003	0.0	1111.0
0.0	0.0	1	1	400.0	400.0	0	1	1	148.8349	155.20825	0	0.181	0.0	0.012	0.0	1111.0
0.0	0.0	1	1	400.0	400.0	0	1	1	148.8349	155.20825	0	0.181	0.0	0.009	0.0	1111.0
0.0	0.0	1	1	400.0	400.0	0	1	1	148.8349	155.20825	0	0.181	0.0	-0.007	0.0	1111.0
0.0	0.0	1	1	400.0	400.0	0	1	1	148.8349	155.20825	0	0.181	-0.001	-0.033	0.0	1111.0
0.0	0.0	1	1	400.0	400.0	0	1	1	148.8349	155.20825	0	0.181	0.0	0.016	0.0	1111.0
0.0	0.0	1	1	400.0	400.0	0	1	1	148.8349	155.20825	0	0.181	0.0	0.003	0.0	1111.0
0.0	0.0	1	1	400.0	400.0	0	1	1	148.8349	155.20825	0	0.181	0.0	0.007	0.0	1111.0
0.0	0.0	1	1	400.0	400.0	0	1	1	148.8349	155.20825	0	0.181	0.0	0.012	0.0	1111.0
0.0	0.0	1	1	400.0	400.0	0	1	1	148.8349	155.20825	0	0.181	-0.001	-0.042	0.0	1111.0
0.0	0.0	1	1	400.0	400.0	0	1	1	148.8349	155.20825	0	0.181	0.0	-0.011	0.0	1111.0
0.0	0.0	1	1	400.0	400.0	0	1	1	148.8349	155.20825	0	0.181	0.0	0.005	0.0	1111.0
0.0	0.0	1	1	400.0	400.0	0	1	1	148.8349	155.20825	0	0.181	-0.001	-0.031	0.0	1111.0
0.0	0.0	1	1	400.0	400.0	0	1	1	148.8349	155.20825	0	0.181	0.0	0.049	0.0	1111.0
0.0	0.0	1	1	400.0	400.0	0	1	1	148.8349	155.20825	0	0.181	0.0	-0.005	0.0	1111.0
0.0	0.0	1	1	400.0	400.0	0	1	1	148.8349	155.20825	0	0.181	0.0	0.042	0.0	1111.0
0.0	0.0	1	1	400.0	400.0	0	1	1	148.8349	155.20825	0	0.181	0.0	0.022	0.0	1111.0
0.0	0.0	1	1	400.0	400.0	0	1	1	148.8349	155.20825	0	0.181	0.0	0.009	0.0	1111.0
0.0	0.0	1	1	400.0	400.0	0	1	1	148.8349	155.20825	0	0.181	0.0	0.008	0.0	1111.0
0.0	0.0	1	1	400.0	400.0	0	1	1	148.8349	155.20825	0	0.181	-0.001	-0.022	0.0	1111.0
0.0	0.0	1	1	400.0	400.0	0	1	1	148.8349	155.20825	0	0.181	-0.001	-0.078	0.0	1111.0
0.0	0.0	1	1	400.0	400.0	0	1	1	148.8349	155.20825	0	0.181	-0.001	-0.018	0.0	1111.0
0.0	0.0	1	1	400.0	400.0	0	1	1	148.8349	155.20825	0	0.181	-0.001	-0.175	0.0	1111.0
0.0	0.0	1	1	400.0	400.0	0	1	1	148.8349	155.20825	0	0.181	-0.001	-0.038	0.0	1111.0
0.0	0.0	1	1	400.0	400.0	0	1	1	148.8349	155.20825	0	0.181	-0.001	-0.07	0.0	1111.0
0.0	0.0	1	1	400.0	400.0	0	1	1	148.8349	155.20825	0	0.181	0.0	0.007	0.0	1111.0
0.0	0.0	1	1	400.0	400.0	0	1	1	148.8349	155.20825	0	0.181	0.0	0.034	0.0	1111.0
0.0	0.0	1	1	400.0	400.0	0	1	1	148.8349	155.20825	0	0.181	-0.001	-0.016	0.0	1111.0
0.0	0.0	1	1	400.0	400.0	0	1	1	148.8349	155.20825	0	0.181	-0.001	-0.035	0.0	1111.0
0.0	0.0	1	1	400.0	400.0	0	1	1	148.8349	155.20825	0	0.181	0.0	0.011	0.0	1111.0
0.0	0.0	1	1	400.0	400.0	0	1	1	148.8349	155.20825	0	0.18	-0.001	-0.027	0.0	1111.0
0.0	0.0	1	1	400.0	400.0	0	1	1	148.8349	155.20825	0	0.18	0.0	0.051	0.0	1111.0
0.0	0.0	1	1	400.0	400.0	0	1	1	148.8349	155.20825	0	0.18	0.0	0.006	0.0	1111.0
0.0	0.0	1	1	400.0	400.0	0	1	1	148.8349	155.20825	0	0.18	0.0	0.004	0.0	1111.0
0.0	0.0	1	1	400.0	400.0	0	1	1	148.8349	155.20825	0	0.18	0.0	0.037	0.0	1111.0
0.0	0.0	1	1	400.0	400.0	0	1	1	148.8349	155.20825	0	0.18	0.0	0.005	0.0	1111.0
0.0	0.0	1	1	400.0	400.0	0	1	1	148.8349	155.20825	0	0.18	-0.001	-0.054	0.0	1111.0
0.0	0.0	1	1	400.0	400.0	0	1	1	148.8349	155.20825	0	0.18	-0.001	-0.034	0.0	1111.0
0.0	0.0	1	1	400.0	400.0	0	1	1	148.8349	155.20825	0	0.18	0.0	-0.001	0.0	1111.0
0.0	0.0	1	1	400.0	400.0	0	1	1	148.8349	155.20825	0	0.18	-0.001	-0.021	0.0	1111.0
0.0	0.0	1	1	400.0	400.0	0	1	1	148.8349	155.20825	0	0.18	-0.001	-0.014	0.0	1111.0
0.0	0.0	1	1	400.0	400.0	0	1	1	148.8349	155.20825	0	0.18	-0.001	-0.136	0.0	1111.0
0.0	0.0	1	1	400.0	400.0	0	1	1	148.8349	155.20825	0	0.18	0.0	-0.006	0.0	1111.0
0.0	0.0	1	1	400.0	400.0	0	1	1	148.8349	155.20825	0	0.18	0.0	0.0	0.0	1111.0
0.0	0.0	1	1	400.0	400.0	0	1	1	148.8349	155.20825	0	0.18	0.0	0.008	0.0	1111.0
0.0	0.0	1	1	400.0	400.0	0	1	1	148.8349	155.20825	0	0.18	-0.001	-0.084	0.0	1111.0
0.0	0.0	1	1	400.0	400.0	0	1	1	148.8349	155.20825	0	0.18	-0.001	-0.033	0.0	1111.0
0.0	0.0	1	1	400.0	400.0	0	1	1	148.8349	155.20825	0	0.18	-0.001	-0.134	0.0	1111.0
0.0	0.0	1	1	400.0	400.0	0	1	1	148.8349	155.20825	0	0.18	0.0	-0.004	0.0	1111.0
0.0	0.0	1	1	400.0	400.0	0	1	1	148.8349	155.20825	0	0.18	-0.001	-0.013	0.0	1111.0
0.0	0.0	1	1	400.0	400.0	0	1	1	148.8349	155.20825	0	0.18	0.0	0.015	0.0	1111.0
0.0	0.0	1	1	400.0	400.0	0	1	1	148.8349	155.20825	0	0.18	0.0	0.024	0.0	1111.0
0.0	0.0	1	1	400.0	400.0	0	1	1	148.8349	155.20825	0	0.18	0.0	0.052	0.0	1111.0
0.0	0.0	1	1	400.0	400.0	0	1	1	148.8349	155.20825	0	0.18	0.0	-0.009	0.0	1111.0
0.0	0.0	1	1	400.0	400.0	0	1	1	148.8349	155.20825	0	0.18	0.0	0.004	0.0	1111.0
0.0	0.0	1	1	400.0	400.0	0	1	1	148.8349	155.20825	0	0.18	0.0	0.081	0.0	1111.0
0.0	0.0	1	1	400.0	400.0	0	1	1	148.8349	155.20825	0	0.18	0.0	-0.011	0.0	1111.0
0.0	0.0	1	1	400.0	400.0	0	1	1	148.8349	155.20825	0	0.18	-0.001	-0.099	0.0	1111.0
0.0	0.0	1	1	400.0	400.0	0	1	1	148.8349	155.20825	0	0.18	0.0	0.001	0.0	1111.0
0.0	0.0	1	1	400.0	400.0	0	1	1	148.8349	155.20825	0	0.18	0.0	-0.011	0.0	1111.0
0.0	0.0	1	1	400.0	400.0	0	1	1	148.8349	155.20825	0	0.18	0.0	0.003	0.0	1111.0
0.0	0.0	1	1	400.0	400.0	0	1	1	148.8349	155.20825	0	0.18	0.0	-0.009	0.0	1111.0
0.0	0.0	1	1	400.0	400.0	0	1	1	148.8349	155.20825	0	0.18	0.0	0.004	0.0	1111.0
0.0	0.0	1	1	400.0	400.0	0	1	1	148.8349	155.20825	0	0.18	-0.001	-0.041	0.0	1111.0
0.0	0.0	1	1	400.0	400.0	0	1	1	148.8349	155.20825	0	0.18	0.0	0.011	0.0	1111.0
0.0	0.0	1	1	400.0	400.0	0	1	1	148.8349	155.20825	0	0.18	-0.001	-0.042	0.0	1111.0
0.0	0.0	1	1	400.0	400.0	0	1	1	148.8349	155.20825	0	0.18	0.0	0.021	0.0	1111.0
0.0	0.0	1	1	400.0	400.0	0	1	1	148.8349	155.20825	0	0.18	0.0	-0.01	0.0	1111.0
0.0	0.0	1	1	400.0	400.0	0	1	1	148.8349	155.20825	0	0.18	0.0	0.006	0.0	1111.0
0.0	0.0	1	1	400.0	400.0	0	1	1	148.8349	155.20825	0	0.18	0.0	0.003	0.0	1111.0
0.0	0.0	1	1	400.0	400.0	0	1	1	148.8349	155.20825	0	0.18	-0.001	-0.06	0.0	1111.0
0.0	0.0	1	1	400.0	400.0	0	1	1	148.8349	155.20825	0	0.18	-0.001	-0.097	0.0	1111.0
0.0	0.0	1	1	400.0	400.0	0	1	1	148.8349	155.20825	0	0.18	0.0	-0.011	0.0	1111.0
0.0	0.0	1	1	400.0	400.0	0	1	1	148.8349	155.20825	0	0.18	0.0	0.006	0.0	1111.0
0.0	0.0	1	1	400.0	400.0	0	1	1	148.8349	155.20825	0	0.18	-0.001	-0.106	0.0	1111.0
0.0	0.0	1	1	400.0	400.0	0	1	1	148.8349	155.20825	0	0.18	-0.001	-0.013	0.0	1111.0
0.0	0.0	1	1	400.0	400.0	0	1	1	148.8349	155.20825	0	0.18	0.0	-0.006	0.0	1111.0
0.0	0.0	1	1	400.0	400.0	0	1	1	148.8349	155.20825	0	0.18	0.0	-0.001	0.0	1111.0
0.0	0.0	1	1	400.0	400.0	0	1	1	148.8349	155.20825	0	0.18	0.0	0.013	0.0	1111.0
0.0	0.0	1	1	400.0	400.0	0	1	1	148.8349	155.20825	0	0.18	0.0	-0.001	0.0	1111.0
0.0	0.0	1	1	400.0	400.0	0	1	1	148.8349	155.20825	0	0.18	0.0	-0.006	0.0	1111.0
0.0	0.0	1	1	400.0	400.0	0	1	1	148.8349	155.20825	0	0.18	0.0	0.021	0.0	1111.0
0.0	0.0	1	1	400.0	400.0	0	1	1	148.8349	155.20825	0	0.18	0.0	0.008	0.0	1111.0
0.0	0.0	1	1	400.0	400.0	0	1	1	148.8349	155.20825	0	0.18	0.0	0.036	0.0	1111.0
0.0	0.0	1	1	400.0	400.0	0	1	1	148.8349	155.20825	0	0.18	0.0	0.101	0.0	1111.0
0.0	0.0	1	1	400.0	400.0	0	1	1	148.8349	155.20825	0	0.18	0.0	0.001	0.0	1111.0
0.0	0.0	1	1	400.0	400.0	0	1	1	148.8349	155.20825	0	0.18	0.0	0.046	0.0	1111.0
0.0	0.0	1	1	400.0	400.0	0	1	1	148.8349	155.20825	0	0.18	-0.001	-0.034	0.0	1111.0
0.0	0.0	1	1	400.0	400.0	0	1	1	148.8349	155.20825	0	0.18	0.0	0.078	0.0	1111.0
0.0	0.0	1	1	400.0	400.0	0	1	1	148.8349	155.20825	0	0.18	0.0	-0.002	0.0	1111.0
0.0	0.0	1	1	400.0	400.0	0	1	1	148.8349	155.20825	0	0.18	0.0	-0.003	0.0	1111.0
0.0	0.0	1	1	400.0	400.0	0	1	1	148.8349	155.20825	0	0.18	0.0	0.049	0.0	1111.0
0.0	0.0	1	1	400.0	400.0	0	1	1	148.8349	155.20825	0	0.18	-0.001	-0.018	0.0	1111.0
0.0	0.0	1	1	400.0	400.0	0	1	1	148.8349	155.20825	0	0.18	0.0	0.01	0.0	1111.0
0.0	0.0	1	1	400.0	400.0	0	1	1	148.8349	155.20825	0	0.18	0.0	0.053	0.0	1111.0
0.0	0.0	1	1	400.0	400.0	0	1	1	148.8349	155.20825	0	0.18	0.0	-0.004	0.0	1111.0
0.0	0.0	1	1	400.0	400.0	0	1	1	148.8349	155.20825	0	0.18	0.0	0.034	0.0	1111.0
0.0	0.0	1	1	400.0	400.0	0	1	1	148.8349	155.20825	0	0.18	-0.001	-0.096	0.0	1111.0
0.0	0.0	1	1	400.0	400.0	0	1	1	148.8349	155.20825	0	0.18	0.0	0.003	0.0	1111.0
0.0	0.0	1	1	400.0	400.0	0	1	1	148.8349	155.20825	0	0.18	0.0	0.003	0.0	1111.0
0.0	0.0	1	1	400.0	400.0	0	1	1	148.8349	155.20825	0	0.18	0.0	0.119	0.0	1111.0
0.0	0.0	1	1	400.0	400.0	0	1	1	148.8349	155.20825	0	0.18	-0.001	-0.036	0.0	1111.0
0.0	0.0	1	1	400.0	400.0	0	1	1	148.8349	155.20825	0	0.18	-0.001	-0.012	0.0	1111.0
0.0	0.0	1	1	400.0	400.0	0	1	1	148.8349	155.20825	0	0.18	0.0	-0.005	0.0	1111.0
0.0	0.0	1	1	400.0	400.0	0	1	1	148.8349	155.20825	0	0.18	-0.001	-0.012	0.0	1111.0
0.0	0.0	1	1	400.0	400.0	0	1	1	148.8349	155.20825	0	0.18	0.0	-0.011	0.0	1111.0
0.0	0.0	1	1	400.0	400.0	0	1	1	148.8349	155.20825	0	0.18	0.0	0.009	0.0	1111.0
0.0	0.0	1	1	400.0	400.0	0	1	1	148.8349	155.20825	0	0.18	-0.001	-0.102	0.0	1111.0
0.0	0.0	1	1	400.0	400.0	0	1	1	148.8349	155.20825	0	0.18	-0.001	-0.051	0.0	1111.0
0.0	0.0	1	1	400.0	400.0	0	1	1	148.8349	155.20825	0	0.18	-0.001	-0.139	0.0	1111.0
0.0	0.0	1	1	400.0	400.0	0	1	1	148.8349	155.20825	0	0.18	-0.001	-0.03	0.0	1111.0
0.0	0.0	1	1	400.0	400.0	0	1	1	148.8349	155.20825	0	0.18	0.0	0.003	0.0	1111.0
0.0	0.0	1	1	400.0	400.0	0	1	1	148.8349	155.20825	0	0.18	0.0	0.013	0.0	1111.0
0.0	0.0	1	1	400.0	400.0	0	1	1	148.8349	155.20825	0	0.18	-0.001	-0.082	0.0	1111.0
0.0	0.0	1	1	400.0	400.0	0	1	1	148.8349	155.20825	0	0.18	0.0	0.01	0.0	1111.0
0.0	0.0	1	1	400.0	400.0	0	1	1	148.8349	155.20825	0	0.18	0.0	0.018	0.0	1111.0
0.0	0.0	1	1	400.0	400.0	0	1	1	148.8349	155.20825	0	0.18	-0.001	-0.016	0.0	1111.0
0.0	0.0	1	1	400.0	400.0	0	1	1	148.8349	155.20825	0	0.18	0.0	0.06	0.0	1111.0
0.0	0.0	1	1	400.0	400.0	0	1	1	148.8349	155.20825	0	0.18	-0.001	-0.014	0.0	1111.0
0.0	0.0	1	1	400.0	400.0	0	1	1	148.8349	155.20825	0	0.18	0.0	0.016	0.0	1111.0
0.0	0.0	1	1	400.0	400.0	0	1	1	148.8349	155.20825	0	0.18	-0.001	-0.013	0.0	1111.0
0.0	0.0	1	1	400.0	400.0	0	1	1	148.8349	155.20825	0	0.18	0.0	0.024	0.0	1111.0
0.0	0.0	1	1	400.0	400.0	0	1	1	148.8349	155.20825	0	0.18	0.0	0.019	0.0	1111.0
0.0	0.0	1	1	400.0	400.0	0	1	1	148.8349	155.20825	0	0.18	0.0	-0.008	0.0	1111.0
0.0	0.0	1	1	400.0	400.0	0	1	1	148.8349	155.20825	0	0.18	-0.001	-0.017	0.0	1111.0
0.0	0.0	1	1	400.0	400.0	0	1	1	148.8349	155.20825	0	0.18	-0.001	-0.062	0.0	1111.0
0.0	0.0	1	1	400.0	400.0	0	1	1	148.8349	155.20825	0	0.18	0.0	0.022	0.0	1111.0
0.0	0.0	1	1	400.0	400.0	0	1	1	148.8349	155.20825	0	0.18	-0.001	-0.043	0.0	1111.0
0.0	0.0	1	1	400.0	400.0	0	1	1	148.8349	155.20825	0	0.18	-0.001	-0.048	0.0	1111.0
0.0	0.0	1	1	400.0	400.0	0	1	1	148.8349	155.20825	0	0.18	0.0	0.089	0.0	1111.0
0.0	0.0	1	1	400.0	400.0	0	1	1	148.8349	155.20825	0	0.18	0.0	0.039	0.0	1111.0
0.0	0.0	1	1	400.0	400.0	0	1	1	148.8349	155.20825	0	0.18	0.0	-0.007	0.0	1111.0
0.0	0.0	1	1	400.0	400.0	0	1	1	148.8349	155.20825	0	0.18	0.0	0.016	0.0	1111.0
0.0	0.0	1	1	400.0	400.0	0	1	1	148.8349	155.20825	0	0.18	0.0	-0.009	0.0	1111.0
0.0	0.0	1	1	400.0	400.0	0	1	1	148.8349	155.20825	0	0.18	0.0	0.115	0.0	1111.0
0.0	0.0	1	1	400.0	400.0	0	1	1	148.8349	155.20825	0	0.18	0.0	0.02	0.0	1111.0
0.0	0.0	1	1	400.0	400.0	0	1	1	148.8349	155.20825	0	0.18	0.0	-0.01	0.0	1111.0
0.0	0.0	1	1	400.0	400.0	0	1	1	148.8349	155.20825	0	0.18	0.0	0.01	0.0	1111.0
0.0	0.0	1	1	400.0	400.0	0	1	1	148.8349	155.20825	0	0.18	0.0	0.029	0.0	1111.0
0.0	0.0	1	1	400.0	400.0	0	1	1	148.8349	155.20825	0	0.18	0.0	0.045	0.0	1111.0
0.0	0.0	1	1	400.0	400.0	0	1	1	148.8349	155.20825	0	0.18	0.0	0.004	0.0	1111.0
0.0	0.0	1	1	400.0	400.0	0	1	1	148.8349	155.20825	0	0.18	-0.001	-0.019	0.0	1111.0
0.0	0.0	1	1	400.0	400.0	0	1	1	148.8349	155.20825	0	0.18	0.0	-0.008	0.0	1111.0
0.0	0.0	1	1	400.0	400.0	0	1	1	148.8349	155.20825	0	0.18	0.0	0.051	0.0	1111.0
0.0	0.0	1	1	400.0	400.0	0	1	1	148.8349	155.20825	0	0.18	-0.001	-0.041	0.0	1111.0
0.0	0.0	1	1	400.0	400.0	0	1	1	148.8349	155.20825	0	0.18	0.0	-0.063	0.0	1111.0
0.0	0.0	1	1	400.0	400.0	0	1	1	148.8349	155.20825	0	0.18	-0.001	-0.08	0.0	1111.0
0.0	0.0	1	1	400.0	400.0	0	1	1	148.8349	155.20825	0	0.18	-0.001	-0.015	0.0	1111.0
0.0	0.0	1	1	400.0	400.0	0	1	1	148.8349	155.20825	0	0.18	0.0	0.015	0.0	1111.0
0.0	0.0	1	1	400.0	400.0	0	1	1	148.8349	155.20825	0	0.18	0.0	0.002	0.0	1111.0
0.0	0.0	1	1	400.0	400.0	0	1	1	148.8349	155.20825	0	0.18	-0.001	-0.051	0.0	1111.0
0.0	0.0	1	1	400.0	400.0	0	1	1	148.8349	155.20825	0	0.18	0.0	0.003	0.0	1111.0
0.0	0.0	1	1	400.0	400.0	0	1	1	148.8349	155.20825	0	0.18	-0.001	-0.021	0.0	1111.0
0.0	0.0	1	1	400.0	400.0	0	1	1	148.8349	155.20825	0	0.18	-0.001	-0.018	0.0	1111.0
0.0	0.0	1	1	400.0	400.0	0	1	1	148.8349	155.20825	0	0.18	-0.001	-0.016	0.0	1111.0
0.0	0.0	1	1	400.0	400.0	0	1	1	148.8349	155.20825	0	0.18	0.0	0.0	0.0	1111.0
0.0	0.0	1	1	400.0	400.0	0	1	1	148.8349	155.20825	0	0.18	0.0	0.029	0.0	1111.0
0.0	0.0	1	1	400.0	400.0	0	1	1	148.8349	155.20825	0	0.18	0.0	-0.011	0.0	1111.0
0.0	0.0	1	1	400.0	400.0	0	1	1	148.8349	155.20825	0	0.18	-0.001	-0.04	0.0	1111.0
0.0	0.0	1	1	400.0	400.0	0	1	1	148.8349	155.20825	0	0.18	0.0	0.014	0.0	1111.0
0.0	0.0	1	1	400.0	400.0	0	1	1	148.8349	155.20825	0	0.18	0.0	0.009	0.0	1111.0
0.0	0.0	1	1	400.0	400.0	0	1	1	148.8349	155.20825	0	0.18	0.0	0.006	0.0	1111.0
0.0	0.0	1	1	400.0	400.0	0	1	1	148.8349	155.20825	0	0.18	0.0	0.008	0.0	1111.0
0.0	0.0	1	1	400.0	400.0	0	1	1	148.8349	155.20825	0	0.18	0.0	0.008	0.0	1111.0
0.0	0.0	1	1	400.0	400.0	0	1	1	148.8349	155.20825	0	0.18	0.0	0.016	0.0	1111.0
0.0	0.0	1	1	400.0	400.0	0	1	1	148.8349	155.20825	0	0.18	0.0	-0.009	0.0	1111.0
0.0	0.0	1	1	400.0	400.0	0	1	1	148.8349	155.20825	0	0.18	-0.001	-0.062	0.0	1111.0
0.0	0.0	1	1	400.0	400.0	0	1	1	148.8349	155.20825	0	0.18	0.0	0.092	0.0	1111.0
0.0	0.0	1	1	400.0	400.0	0	1	1	148.8349	155.20825	0	0.18	0.0	-0.004	0.0	1111.0
0.0	0.0	1	1	400.0	400.0	0	1	1	148.8349	155.20825	0	0.18	-0.001	-0.028	0.0	1111.0
0.0	0.0	1	1	400.0	400.0	0	1	1	148.8349	155.20825	0	0.18	-0.001	-0.024	0.0	1111.0
0.0	0.0	1	1	400.0	400.0	0	1	1	148.8349	155.20825	0	0.18	0.0	0.028	0.0	1111.0
0.0	0.0	1	1	400.0	400.0	0	1	1	148.8349	155.20825	0	0.18	-0.001	-0.036	0.0	1111.0
0.0	0.0	1	1	400.0	400.0	0	1	1	148.8349	155.20825	0	0.18	0.0	0.037	0.0	1111.0
0.0	0.0	1	1	400.0	400.0	0	1	1	148.8349	155.20825	0	0.18	0.0	0.002	0.0	1111.0
0.0	0.0	1	1	400.0	400.0	0	1	1	148.8349	155.20825	0	0.18	0.0	-0.005	0.0	1111.0
0.0	0.0	1	1	400.0	400.0	0	1	1	148.8349	155.20825	0	0.18	-0.001	-0.056	0.0	1111.0
0.0	0.0	1	1	400.0	400.0	0	1	1	148.8349	155.20825	0	0.18	0.0	0.047	0.0	1111.0
0.0	0.0	1	1	400.0	400.0	0	1	1	148.8349	155.20825	0	0.18	0.0	-0.003	0.0	1111.0
0.0	0.0	1	1	400.0	400.0	0	1	1	148.8349	155.20825	0	0.18	-0.001	-0.105	0.0	1111.0
0.0	0.0	1	1	400.0	400.0	0	1	1	148.8349	155.20825	0	0.18	-0.001	-0.019	0.0	1111.0
0.0	0.0	1	1	400.0	400.0	0	1	1	148.8349	155.20825	0	0.18	-0.001	-0.019	0.0	1111.0
0.0	0.0	1	1	400.0	400.0	0	1	1	148.8349	155.20825	0	0.18	0.0	0.031	0.0	1111.0
0.0	0.0	1	1	400.0	400.0	0	1	1	148.8349	155.20825	0	0.18	0.0	0.003	0.0	1111.0
0.0	0.0	1	1	400.0	400.0	0	1	1	148.8349	155.20825	0	0.18	0.0	0.051	0.0	1111.0
0.0	0.0	1	1	400.0	400.0	0	1	1	148.8349	155.20825	0	0.18	-0.001	-0.026	0.0	1111.0
0.0	0.0	1	1	400.0	400.0	0	1	1	148.8349	155.20825	0	0.18	-0.001	-0.031	0.0	1111.0
0.0	0.0	1	1	400.0	400.0	0	1	1	148.8349	155.20825	0	0.18	0.0	0.001	0.0	1111.0
0.0	0.0	1	1	400.0	400.0	0	1	1	148.8349	155.20825	0	0.18	0.0	0.003	0.0	1111.0
0.0	0.0	1	1	400.0	400.0	0	1	1	148.8349	155.20825	0	0.18	-0.001	-0.019	0.0	1111.0
0.0	0.0	1	1	400.0	400.0	0	1	1	148.8349	155.20825	0	0.18	0.0	-0.011	0.0	1111.0
0.0	0.0	1	1	400.0	400.0	0	1	1	148.8349	155.20825	0	0.18	-0.001	-0.087	0.0	1111.0
0.0	0.0	1	1	400.0	400.0	0	1	1	148.8349	155.20825	0	0.18	0.0	0.032	0.0	1111.0
0.0	0.0	1	1	400.0	400.0	0	1	1	148.8349	155.20825	0	0.18	0.0	-0.006	0.0	1111.0
0.0	0.0	1	1	400.0	400.0	0	1	1	148.8349	155.20825	0	0.18	0.0	0.028	0.0	1111.0
0.0	0.0	1	1	400.0	400.0	0	1	1	148.8349	155.20825	0	0.18	0.0	0.016	0.0	1111.0
0.0	0.0	1	1	400.0	400.0	0	1	1	148.8349	155.20825	0	0.18	0.0	-0.001	0.0	1111.0
0.0	0.0	1	1	400.0	400.0	0	1	1	148.8349	155.20825	0	0.18	0.0	-0.003	0.0	1111.0
0.0	0.0	1	1	400.0	400.0	0	1	1	148.8349	155.20825	0	0.18	-0.001	-0.1	0.0	1111.0
0.0	0.0	1	1	400.0	400.0	0	1	1	148.8349	155.20825	0	0.18	0.0	0.005	0.0	1111.0
0.0	0.0	1	1	400.0	400.0	0	1	1	148.8349	155.20825	0	0.18	-0.001	-0.023	0.0	1111.0
0.0	0.0	1	1	400.0	400.0	0	1	1	148.8349	155.20825	0	0.18	0.0	0.013	0.0	1111.0
0.0	0.0	1	1	400.0	400.0	0	1	1	148.8349	155.20825	0	0.18	0.0	0.003	0.0	1111.0
0.0	0.0	1	1	400.0	400.0	0	1	1	148.8349	155.20825	0	0.18	0.0	0.026	0.0	1111.0
0.0	0.0	1	1	400.0	400.0	0	1	1	148.8349	155.20825	0	0.18	0.0	0.021	0.0	1111.0
0.0	0.0	1	1	400.0	400.0	0	1	1	148.8349	155.20825	0	0.18	0.0	0.018	0.0	1111.0
0.0	0.0	1	1	400.0	400.0	0	1	1	148.8349	155.20825	0	0.18	0.0	0.006	0.0	1111.0
0.0	0.0	1	1	400.0	400.0	0	1	1	148.8349	155.20825	0	0.18	-0.001	-0.019	0.0	1111.0
0.0	0.0	1	1	400.0	400.0	0	1	1	148.8349	155.20825	0	0.18	-0.001	-0.018	0.0	1111.0
0.0	0.0	1	1	400.0	400.0	0	1	1	148.8349	155.20825	0	0.18	0.0	0.003	0.0	1111.0
0.0	0.0	1	1	400.0	400.0	0	1	1	148.8349	155.20825	0	0.18	0.0	-0.011	0.0	1111.0
0.0	0.0	1	1	400.0	400.0	0	1	1	148.8349	155.20825	0	0.18	0.0	0.016	0.0	1111.0
0.0	0.0	1	1	400.0	400.0	0	1	1	148.8349	155.20825	0	0.18	0.0	0.013	0.0	1111.0
0.0	0.0	1	1	400.0	400.0	0	1	1	148.8349	155.20825	0	0.18	0.0	0.011	0.0	1111.0
0.0	0.0	1	1	400.0	400.0	0	1	1	148.8349	155.20825	0	0.18	0.0	0.013	0.0	1111.0
0.0	0.0	1	1	400.0	400.0	0	1	1	148.8349	155.20825	0	0.18	-0.001	-0.023	0.0	1111.0
0.0	0.0	1	1	400.0	400.0	0	1	1	148.8349	155.20825	0	0.18	0.0	0.041	0.0	1111.0
0.0	0.0	1	1	400.0	400.0	0	1	1	148.8349	155.20825	0	0.18	0.0	0.006	0.0	1111.0
0.0	0.0	1	1	400.0	400.0	0	1	1	148.8349	155.20825	0	0.18	0.0	-0.003	0.0	1111.0
0.0	0.0	1	1	400.0	400.0	0	1	1	148.8349	155.20825	0	0.18	0.0	0.081	0.0	1111.0
0.0	0.0	1	1	400.0	400.0	0	1	1	148.8349	155.20825	0	0.18	0.0	0.011	0.0	1111.0
0.0	0.0	1	1	400.0	400.0	0	1	1	148.8349	155.20825	0	0.18	0.0	0.094	0.0	1111.0
-5555.5557	-400.0	1	1	400.0	400.0	0	1	1	148.8349	155.20825	1	0.18	0.0	0.021	0.0	1111.0
-5555.5557	-400.0	1	1	400.0	400.0	0	1	1	148.8349	155.20825	1	0.18	-0.001	-0.026	0.0	1111.0
-5555.5557	-400.0	1	1	400.0	400.0	0	1	1	148.8349	155.20825	1	0.18	0.0	0.006	0.0	1111.0
-5555.5557	-400.0	1	1	400.0	400.0	0	1	1	148.8349	155.20825	1	0.18	-0.001	-0.023	0.0	1111.0
-5555.5557	-400.0	1	1	400.0	400.0	0	1	1	148.8349	155.20825	1	0.18	-0.004	-0.541	-0.757	1111.0
-5555.5557	-400.0	1	1	400.0	400.0	0	1	1	148.8349	155.20825	1	0.18	-0.01	-0.751	-0.757	1111.0
-5555.5557	-400.0	1	1	400.0	400.0	0	1	1	148.8349	155.20825	1	0.18	-0.02	-1.423	-1.413	1111.0
-5555.5557	-400.0	1	1	400.0	400.0	0	1	1	148.8349	155.20825	1	0.179	-0.033	-1.726	-1.706	1111.0
-5555.5557	-400.0	1	1	400.0	400.0	0	1	1	148.8349	155.20825	1	0.179	-0.045	-1.736	-1.706	1111.0
-5555.5557	-400.0	1	1	400.0	400.0	0	1	1	148.8349	155.20825	1	0.179	-0.058	-2.062	-2.232	1111.0
-5555.5557	-400.0	1	1	400.0	400.0	0	1	1	148.8349	155.20825	1	0.179	-0.071	-2.232	-2.232	1111.0
-5555.5557	-400.0	1	1	400.0	400.0	0	1	1	148.8349	155.20825	1	0.179	-0.085	-2.426	-2.467	1111.0
-5555.5557	-400.0	1	1	400.0	400.0	0	1	1	148.8349	155.20825	1	0.179	-0.1	-2.953	-2.889	1111.0
-5555.5557	-400.0	1	1	400.0	400.0	0	1	1	148.8349	155.20825	1	0.179	-0.113	-2.891	-2.889	1111.0
-5555.5557	-400.0	1	1	400.0	400.0	0	1	1	148.8349	155.20825	1	0.179	-0.128	-3.271	-3.254	1111.0
-5555.5557	-400.0	1	1	400.0	400.0	0	1	1	148.8349	155.20825	1	0.178	-0.144	-3.411	-3.417	1111.0
-5555.5557	-400.0	1	1	400.0	400.0	0	1	1	148.8349	155.20825	1	0.178	-0.157	-3.378	-3.417	1111.0
-5555.5557	-400.0	1	1	400.0	400.0	0	1	1	148.8349	155.20825	1	0.178	-0.172	-3.698	-3.709	1111.0
-5555.5557	-400.0	1	1	400.0	400.0	0	1	1	148.8349	155.20825	1	0.178	-0.186	-3.767	-3.84	1111.0
-5555.5557	-400.0	1	1	400.0	400.0	0	1	1	148.8349	155.20825	1	0.178	-0.198	-3.821	-3.84	1111.0
-5555.5557	-400.0	1	1	400.0	400.0	0	1	1	148.8349	155.20825	1	0.178	-0.212	-4.185	-4.075	1111.0
-5555.5557	-400.0	1	1	400.0	400.0	0	1	1	148.8349	155.20825	1	0.178	-0.224	-4.028	-4.075	1111.0
-5555.5557	-400.0	1	1	400.0	400.0	0	1	1	148.8349	155.20825	1	0.178	-0.236	-4.196	-4.18	1111.0
-5555.5557	-400.0	1	1	400.0	400.0	0	1	1	148.8349	155.20825	1	0.178	-0.248	-4.438	-4.369	1111.0
-5555.5557	-400.0	1	1	400.0	400.0	0	1	1	148.8349	155.20825	1	0.178	-0.26	-4.592	-4.369	1111.0
-5555.5557	-400.0	1	1	400.0	400.0	0	1	1	148.8349	155.20825	1	0.178	-0.271	-4.467	-4.453	1111.0
-5555.5557	-400.0	1	1	400.0	400.0	0	1	1	148.8349	155.20825	1	0.178	-0.281	-4.562	-4.604	1111.0
-5555.5557	-400.0	1	1	400.0	400.0	0	1	1	148.8349	155.20825	1	0.177	-0.289	-4.571	-4.604	1111.0
-5555.5557	-400.0	1	1	400.0	400.0	0	1	1	148.8349	155.20825	1	0.177	-0.299	-4.691	-4.735	1111.0
-5555.5557	-400.0	1	1	400.0	400.0	0	1	1	148.8349	155.20825	1	0.177	-0.308	-4.721	-4.735	1111.0
-5555.5557	-400.0	1	1	400.0	400.0	0	1	1	148.8349	155.20825	1	0.177	-0.317	-4.856	-4.793	1111.0
-5555.5557	-400.0	1	1	400.0	400.0	0	1	1	148.8349	155.20825	1	0.177	-0.324	-4.822	-4.847	1111.0
-5555.5557	-400.0	1	1	400.0	400.0	0	1	1	148.8349	155.20825	1	0.177	-0.332	-4.835	-4.847	1111.0
-5555.5557	-400.0	1	1	400.0	400.0	0	1	1	148.8349	155.20825	1	0.177	-0.34	-4.984	-4.945	1111.0
-5555.5557	-400.0	1	1	400.0	400.0	0	1	1	148.8349	155.20825	1	0.177	-0.347	-5.046	-5.029	1111.0
-5555.5557	-400.0	1	1	400.0	400.0	0	1	1	148.8349	155.20825	1	0.177	-0.353	-4.993	-5.029	1111.0
-5555.5557	-400.0	1	1	400.0	400.0	0	1	1	148.8349	155.20825	1	0.177	-0.359	-5.065	-5.067	1111.0
-5555.5557	-400.0	1	1	400.0	400.0	0	1	1	148.8349	155.20825	1	0.177	-0.365	-5.108	-5.067	1111.0
-5555.5557	-400.0	1	1	400.0	400.0	0	1	1	148.8349	155.20825	1	0.177	-0.371	-5.265	-5.134	1111.0
-5555.5557	-400.0	1	1	400.0	400.0	0	1	1	148.8349	155.20825	1	0.177	-0.377	-5.193	-5.165	1111.0
-5555.5557	-400.0	1	1	400.0	400.0	0	1	1	148.8349	155.20825	1	0.177	-0.382	-5.002	-5.165	1111.0
-5555.5557	-400.0	1	1	400.0	400.0	0	1	1	148.8349	155.20825	1	0.177	-0.386	-5.201	-5.218	1111.0
-5555.5557	-400.0	1	1	400.0	400.0	0	1	1	148.8349	155.20825	1	0.177	-0.39	-5.224	-5.244	1111.0
-5555.5557	-400.0	1	1	400.0	400.0	0	1	1	148.8349	155.20825	1	0.177	-0.394	-5.22	-5.244	1111.0
-5555.5557	-400.0	1	1	400.0	400.0	0	1	1	148.8349	155.20825	1	0.177	-0.399	-5.333	-5.286	1111.0
-5555.5557	-400.0	1	1	400.0	400.0	0	1	1	148.8349	155.20825	1	0.177	-0.402	-5.294	-5.286	1111.0
-5555.5557	-400.0	1	1	400.0	400.0	0	1	1	148.8349	155.20825	1	0.177	-0.406	-5.322	-5.324	1111.0
-5555.5557	-400.0	1	1	400.0	400.0	0	1	1	148.8349	155.20825	1	0.177	-0.41	-5.538	-5.34	1111.0
-5555.5557	-400.0	1	1	400.0	400.0	0	1	1	148.8349	155.20825	1	0.177	-0.412	-5.101	-5.34	1111.0
-5555.5557	-400.0	1	1	400.0	400.0	0	1	1	148.8349	155.20825	1	0.177	-0.416	-5.392	-5.371	1111.0
-5555.5557	-400.0	1	1	400.0	400.0	0	1	1	148.8349	155.20825	1	0.177	-0.42	-5.407	-5.384	1111.0
-5555.5557	-400.0	1	1	400.0	400.0	0	1	1	148.8349	155.20825	1	0.177	-0.422	-5.213	-5.384	1111.0
-5555.5557	-400.0	1	1	400.0	400.0	0	1	1	148.8349	155.20825	1	0.177	-0.424	-5.481	-5.408	1111.0
-5555.5557	-400.0	1	1	400.0	400.0	0	1	1	148.8349	155.20825	1	0.177	-0.426	-5.452	-5.408	1111.0
-5555.5557	-400.0	1	1	400.0	400.0	0	1	1	148.8349	155.20825	1	0.177	-0.428	-5.408	-5.419	1111.0
-5555.5557	-400.0	1	1	400.0	400.0	0	1	1	148.8349	155.20825	1	0.177	-0.43	-5.429	-5.438	1111.0
-5555.5557	-400.0	1	1	400.0	400.0	0	1	1	148.8349	155.20825	1	0.177	-0.432	-5.461	-5.438	1111.0
-5555.5557	-400.0	1	1	400.0	400.0	0	1	1	148.8349	155.20825	1	0.177	-0.434	-5.455	-5.455	1111.0
-5555.5557	-400.0	1	1	400.0	400.0	0	1	1	148.8349	155.20825	1	0.177	-0.436	-5.48	-5.463	1111.0
-5555.5557	-400.0	1	1	400.0	400.0	0	1	1	148.8349	155.20825	1	0.177	-0.438	-5.503	-5.463	1111.0
-5555.5557	-400.0	1	1	400.0	400.0	0	1	1	148.8349	155.20825	1	0.177	-0.44	-5.366	-5.476	1111.0
-5555.5557	-400.0	1	1	400.0	400.0	1	1	1	148.8349	155.20825	1	0.177	-0.442	-5.637	-5.476	1111.0
-5555.5557	-400.0	1	1	400.0	400.0	1	1	1	148.8349	155.20825	1	0.177	-0.442	-5.484	-5.482	1111.0
-5555.5557	-400.0	1	1	400.0	400.0	1	1	1	148.8349	155.20825	1	0.177	-0.442	-5.506	-5.493	1111.0
-5555.5557	-400.0	1	1	400.0	400.0	1	1	1	148.8349	155.20825	1	0.177	-0.442	-5.48	-5.493	1111.0
-5555.5557	-400.0	1	1	400.0	400.0	1	1	1	148.8349	155.20825	1	0.177	-0.442	-5.427	-5.498	1111.0
-5555.5557	-400.0	1	1	400.0	400.0	1	1	1	148.8349	155.20825	1	0.177	-0.442	-5.514	-5.502	1111.0
-5555.5557	-400.0	1	1	400.0	400.0	1	1	1	148.8349	155.20825	1	0.177	-0.443	-5.559	-5.502	1111.0
-5555.5557	-400.0	1	1	400.0	400.0	1	1	1	148.8349	155.20825	1	0.177	-0.444	-5.47	-5.51	1111.0
-5555.5557	-400.0	1	1	400.0	400.0	1	1	1	148.8349	155.20825	1	0.177	-0.444	-5.505	-5.51	1111.0
-5555.5557	-400.0	1	1	400.0	400.0	1	1	1	148.8349	155.20825	1	0.177	-0.444	-5.526	-5.517	1111.0
-5555.5557	-400.0	1	1	400.0	400.0	1	1	1	148.8349	155.20825	1	0.177	-0.444	-5.538	-5.521	1111.0
-5555.5557	-400.0	1	1	400.0	400.0	1	1	1	148.8349	155.20825	1	0.177	-0.444	-5.497	-5.521	1111.0
-5555.5557	-400.0	1	1	400.0	400.0	1	1	1	148.8349	155.20825	1	0.177	-0.445	-5.535	-5.526	1111.0
-5555.5557	-400.0	1	1	400.0	400.0	1	1	1	148.8349	155.20825	1	0.177	-0.446	-5.571	-5.529	1111.0
-5555.5557	-400.0	1	1	400.0	400.0	1	1	1	148.8349	155.20825	1	0.177	-0.446	-5.531	-5.529	1111.0
-5555.5557	-400.0	1	1	400.0	400.0	1	1	1	148.8349	155.20825	1	0.177	-0.447	-5.622	-5.533	1111.0
-5555.5557	-400.0	1	1	400.0	400.0	1	1	1	148.8349	155.20825	1	0.177	-0.448	-5.525	-5.533	1111.0
-5555.5557	-400.0	1	1	400.0	400.0	1	1	1	148.8349	155.20825	1	0.177	-0.448	-5.524	-5.535	1111.0
-5555.5557	-400.0	1	1	400.0	400.0	1	1	1	148.8349	155.20825	1	0.177	-0.448	-5.528	-5.54	1111.0
-5555.5557	-400.0	1	1	400.0	400.0	1	1	1	148.8349	155.20825	1	0.177	-0.449	-5.578	-5.54	1111.0
-5555.5557	-400.0	1	1	400.0	400.0	1	1	1	148.8349	155.20825	1	0.177	-0.45	-5.534	-5.542	1111.0
-5555.5557	-400.0	1	1	400.0	400.0	1	1	1	148.8349	155.20825	1	0.177	-0.451	-5.571	-5.543	1111.0
-5555.5557	-400.0	1	1	400.0	400.0	1	1	1	148.8349	155.20825	1	0.177	-0.452	-5.541	-5.543	1111.0
-5555.5557	-400.0	1	1	400.0	400.0	1	1	1	148.8349	155.20825	1	0.177	-0.452	-5.556	-5.546	1111.0
-5555.5557	-400.0	1	1	400.0	400.0	1	1	1	148.8349	155.20825	1	0.177	-0.453	-5.579	-5.546	1111.0
-5555.5557	-400.0	1	1	400.0	400.0	1	1	1	148.8349	155.20825	1	0.177	-0.453	-5.541	-5.547	1111.0
-5555.5557	-400.0	1	1	400.0	400.0	1	1	1	148.8349	155.20825	1	0.177	-0.454	-5.574	-5.549	1111.0
-5555.5557	-400.0	1	1	400.0	400.0	1	1	1	148.8349	155.20825	1	0.177	-0.456	-5.579	-5.549	1111.0
-5555.5557	-400.0	1	1	400.0	400.0	1	1	1	148.8349	155.20825	1	0.177	-0.456	-5.557	-5.55	1111.0
-5555.5557	-400.0	1	1	400.0	400.0	1	1	1	148.8349	155.20825	1	0.177	-0.457	-5.551	-5.551	1111.0
-5555.5557	-400.0	1	1	400.0	400.0	1	1	1	148.8349	155.20825	1	0.177	-0.458	-5.579	-5.551	1111.0
-5555.5557	-400.0	1	1	400.0	400.0	1	1	1	148.8349	155.20825	1	0.177	-0.46	-5.625	-5.552	1111.0
-5555.5557	-400.0	1	1	400.0	400.0	1	1	1	148.8349	155.20825	1	0.177	-0.46	-5.539	-5.552	1111.0
-5555.5557	-400.0	1	1	400.0	400.0	1	1	1	148.8349	155.20825	1	0.177	-0.459	-5.528	-5.553	1111.0
-5555.5557	-400.0	1	1	400.0	400.0	1	1	1	148.8349	155.20825	1	0.177	-0.461	-5.616	-5.554	1111.0
-5555.5557	-400.0	1	1	400.0	400.0	1	1	1	148.8349	155.20825	1	0.177	-0.46	-5.543	-5.554	1111.0
-5555.5557	-400.0	1	1	400.0	400.0	1	1	1	148.8349	155.20825	1	0.177	-0.46	-5.552	-5.555	1111.0
-5555.5557	-400.0	1	1	400.0	400.0	1	1	1	148.8349	155.20825	1	0.177	-0.46	-5.542	-5.556	1111.0
-5555.5557	-400.0	1	1	400.0	400.0	1	1	1	148.8349	155.20825	1	0.177	-0.46	-5.507	-5.556	1111.0
-5555.5557	-400.0	1	1	400.0	400.0	1	1	1	148.8349	155.20825	1	0.177	-0.461	-5.568	-5.556	1111.0
-5555.5557	-400.0	1	1	400.0	400.0	1	1	1	148.8349	155.20825	1	0.177	-0.461	-5.637	-5.557	1111.0
-5555.5557	-400.0	1	1	400.0	400.0	1	1	1	148.8349	155.20825	1	0.177	-0.46	-5.547	-5.557	1111.0
-5555.5557	-400.0	1	1	400.0	400.0	1	1	1	148.8349	155.20825	1	0.177	-0.461	-5.56	-5.557	1111.0
-5555.5557	-400.0	1	1	400.0	400.0	1	1	1	148.8349	155.20825	1	0.177	-0.46	-5.501	-5.557	1111.0
-5555.5557	-400.0	1	1	400.0	400.0	1	1	1	148.8349	155.20825	1	0.177	-0.461	-5.557	-5.559	1111.0
-5555.5557	-400.0	1	1	400.0	400.0	1	1	1	148.8349	155.20825	1	0.177	-0.46	-5.529	-5.559	1111.0
-5555.5557	-400.0	1	1	400.0	400.0	1	1	1	148.8349	155.20825	1	0.177	-0.461	-5.57	-5.559	1111.0
-5555.5557	-400.0	1	1	400.0	400.0	1	1	1	148.8349	155.20825	1	0.177	-0.461	-5.584	-5.559	1111.0
-5555.5557	-400.0	1	1	400.0	400.0	1	1	1	148.8349	155.20825	1	0.177	-0.46	-5.52	-5.559	1111.0
-5555.5557	-400.0	1	1	400.0	400.0	1	1	1	148.8349	155.20825	1	0.177	-0.46	-5.509	-5.56	1111.0
-5555.5557	-400.0	1	1	400.0	400.0	1	1	1	148.8349	155.20825	1	0.177	-0.461	-5.69	-5.56	1111.0
-5555.5557	-400.0	1	1	400.0	400.0	1	1	1	148.8349	155.20825	1	0.177	-0.46	-5.517	-5.56	1111.0
-5555.5557	-400.0	1	1	400.0	400.0	1	1	1	148.8349	155.20825	1	0.177	-0.46	-5.536	-5.56	1111.0
-5555.5557	-400.0	1	1	400.0	400.0	1	1	1	148.8349	155.20825	1	0.177	-0.46	-5.553	-5.56	1111.0
-5555.5557	-400.0	1	1	400.0	400.0	1	1	1	148.8349	155.20825	1	0.177	-0.461	-5.565	-5.56	1111.0
-5555.5557	-400.0	1	1	400.0	400.0	1	1	1	148.8349	155.20825	1	0.177	-0.46	-5.544	-5.56	1111.0
-5555.5557	-400.0	1	1	400.0	400.0	1	1	1	148.8349	155.20825	1	0.177	-0.461	-5.661	-5.56	1111.0
-5555.5557	-400.0	1	1	400.0	400.0	1	1	1	148.8349	155.20825	1	0.177	-0.46	-5.503	-5.56	1111.0
-5555.5557	-400.0	1	1	400.0	400.0	1	1	1	148.8349	155.20825	1	0.177	-0.461	-5.622	-5.56	1111.0
-5555.5557	-400.0	1	1	400.0	400.0	1	1	1	148.8349	155.20825	1	0.177	-0.461	-5.568	-5.56	1111.0
-5555.5557	-400.0	1	1	400.0	400.0	1	1	1	148.8349	155.20825	1	0.177	-0.46	-5.536	-5.56	1111.0
-5555.5557	-400.0	1	1	400.0	400.0	1	1	1	148.8349	155.20825	1	0.177	-0.46	-5.544	-5.56	1111.0
-5555.5557	-400.0	1	1	400.0	400.0	1	1	1	148.8349	155.20825	1	0.177	-0.461	-5.585	-5.56	1111.0
-5555.5557	-400.0	1	1	400.0	400.0	1	1	1	148.8349	155.20825	1	0.177	-0.461	-5.574	-5.56	1111.0
-5555.5557	-400.0	1	1	400.0	400.0	1	1	1	148.8349	155.20825	1	0.177	-0.461	-5.567	-5.561	1111.0
-5555.5557	-400.0	1	1	400.0	400.0	1	1	1	148.8349	155.20825	1	0.177	-0.46	-5.48	-5.561	1111.0
-5555.5557	-400.0	1	1	400.0	400.0	1	1	1	148.8349	155.20825	1	0.177	-0.46	-5.525	-5.561	1111.0
-5555.5557	-400.0	1	1	400.0	400.0	1	1	1	148.8349	155.20825	1	0.177	-0.461	-5.59	-5.561	1111.0
-5555.5557	-400.0	1	1	400.0	400.0	1	1	1	148.8349	155.20825	1	0.177	-0.46	-5.576	-5.561	1111.0
-5555.5557	-400.0	1	1	400.0	400.0	1	1	1	148.8349	155.20825	1	0.177	-0.461	-5.628	-5.561	1111.0
-5555.5557	-400.0	1	1	400.0	400.0	1	1	1	148.8349	155.20825	1	0.177	-0.461	-5.571	-5.561	1111.0
-5555.5557	-400.0	1	1	400.0	400.0	1	1	1	148.8349	155.20825	1	0.177	-0.46	-5.522	-5.561	1111.0
-5555.5557	-400.0	1	1	400.0	400.0	1	1	1	148.8349	155.20825	1	0.177	-0.46	-5.45	-5.561	1111.0
-5555.5557	-400.0	1	1	400.0	400.0	1	1	1	148.8349	155.20825	1	0.177	-0.461	-5.644	-5.561	1111.0
-5555.5557	-400.0	1	1	400.0	400.0	1	1	1	148.8349	155.20825	1	0.177	-0.461	-5.575	-5.561	1111.0
-5555.5557	-400.0	1	1	400.0	400.0	1	1	1	148.8349	155.20825	1	0.177	-0.46	-5.522	-5.561	1111.0
-5555.5557	-400.0	1	1	400.0	400.0	1	1	1	148.8349	155.20825	1	0.177	-0.461	-5.592	-5.561	1111.0
-5555.5557	-400.0	1	1	400.0	400.0	1	1	1	148.8349	155.20825	1	0.177	-0.461	-5.577	-5.561	1111.0
-5555.5557	-400.0	1	1	400.0	400.0	1	1	1	148.8349	155.20825	1	0.177	-0.461	-5.686	-5.561	1111.0
-5555.5557	-400.0	1	1	400.0	400.0	1	1	1	148.8349	155.20825	1	0.177	-0.461	-5.696	-5.561	1111.0
-5555.5557	-400.0	1	1	400.0	400.0	1	1	1	148.8349	155.20825	1	0.177	-0.461	-5.568	-5.561	1111.0
-5555.5557	-400.0	1	1	400.0	400.0	1	1	1	148.8349	155.20825	1	0.177	-0.461	-5.573	-5.561	1111.0
-5555.5557	-400.0	1	1	400.0	400.0	1	1	1	148.8349	155.20825	1	0.177	-0.46	-5.512	-5.561	1111.0
-5555.5557	-400.0	1	1	400.0	400.0	1	1	1	148.8349	155.20825	1	0.177	-0.46	-5.535	-5.561	1111.0
-5555.5557	-400.0	1	1	400.0	400.0	1	1	1	148.8349	155.20825	1	0.177	-0.461	-5.61	-5.561	1111.0
-5555.5557	-400.0	1	1	400.0	400.0	1	1	1	148.8349	155.20825	1	0.177	-0.46	-5.526	-5.561	1111.0
-5555.5557	-400.0	1	1	400.0	400.0	1	1	1	148.8349	155.20825	1	0.177	-0.46	-5.442	-5.561	1111.0
-5555.5557	-400.0	1	1	400.0	400.0	1	1	1	148.8349	155.20825	1	0.177	-0.46	-5.544	-5.561	1111.0
-5555.5557	-400.0	1	1	400.0	400.0	1	1	1	148.8349	155.20825	1	0.177	-0.46	-5.54	-5.561	1111.0
-5555.5557	-400.0	1	1	400.0	400.0	1	1	1	148.8349	155.20825	1	0.177	-0.46	-5.513	-5.561	1111.0
-5555.5557	-400.0	1	1	400.0	400.0	1	1	1	148.8349	155.20825	1	0.177	-0.46	-5.525	-5.561	1111.0
-5555.5557	-400.0	1	1	400.0	400.0	1	1	1	148.8349	155.20825	1	0.177	-0.461	-5.563	-5.561	1111.0
-5555.5557	-400.0	1	1	400.0	400.0	1	1	1	148.8349	155.20825	1	0.177	-0.461	-5.578	-5.561	1111.0
-5555.5557	-400.0	1	1	400.0	400.0	1	1	1	148.8349	155.20825	1	0.177	-0.461	-5.615	-5.561	1111.0
-5555.5557	-400.0	1	1	400.0	400.0	1	1	1	148.8349	155.20825	1	0.177	-0.46	-5.491	-5.561	1111.0
-5555.5557	-400.0	1	1	400.0	400.0	1	1	1	148.8349	155.20825	1	0.177	-0.461	-5.563	-5.561	1111.0
-5555.5557	-400.0	1	1	400.0	400.0	1	1	1	148.8349	155.20825	1	0.177	-0.46	-5.52	-5.561	1111.0
-5555.5557	-400.0	1	1	400.0	400.0	1	1	1	148.8349	155.20825	1	0.177	-0.461	-5.599	-5.561	1111.0
-5555.5557	-400.0	1	1	400.0	400.0	1	1	1	148.8349	155.20825	1	0.176	-0.461	-5.57	-5.561	1111.0
-5555.5557	-400.0	1	1	400.0	400.0	1	1	1	148.8349	155.20825	1	0.176	-0.46	-5.508	-5.561	1111.0
-5555.5557	-400.0	1	1	400.0	400.0	1	1	1	148.8349	155.20825	1	0.176	-0.46	-5.557	-5.561	1111.0
-5555.5557	-400.0	1	1	400.0	400.0	1	1	1	148.8349	155.20825	1	0.176	-0.461	-5.589	-5.561	1111.0
-5555.5557	-400.0	1	1	400.0	400.0	1	1	1	148.8349	155.20825	1	0.176	-0.46	-5.545	-5.561	1111.0
-5555.5557	-400.0	1	1	400.0	400.0	1	1	1	148.8349	155.20825	1	0.176	-0.461	-5.583	-5.561	1111.0
-5555.5557	-400.0	1	1	400.0	400.0	1	1	1	148.8349	155.20825	1	0.176	-0.461	-5.584	-5.561	1111.0
-5555.5557	-400.0	1	1	400.0	400.0	1	1	1	148.8349	155.20825	1	0.176	-0.461	-5.572	-5.561	1111.0
-5555.5557	-400.0	1	1	400.0	400.0	1	1	1	148.8349	155.20825	1	0.176	-0.461	-5.57	-5.561	1111.0
-5555.5557	-400.0	1	1	400.0	400.0	1	1	1	148.8349	155.20825	1	0.176	-0.461	-5.575	-5.561	1111.0
-5555.5557	-400.0	1	1	400.0	400.0	1	1	1	148.8349	155.20825	1	0.176	-0.461	-5.611	-5.561	1111.0
-5555.5557	-400.0	1	1	400.0	400.0	1	1	1	148.8349	155.20825	1	0.176	-0.46	-5.531	-5.561	1111.0
-5555.5557	-400.0	1	1	400.0	400.0	1	1	1	148.8349	155.20825	1	0.176	-0.462	-5.829	-5.561	1111.0
-5555.5557	-400.0	1	1	400.0	400.0	1	1	1	148.8349	155.20825	1	0.176	-0.461	-5.526	-5.561	1111.0
-5555.5557	-400.0	1	1	400.0	400.0	1	1	1	148.8349	155.20825	1	0.176	-0.46	-5.549	-5.561	1111.0
-5555.5557	-400.0	1	1	400.0	400.0	1	1	1	148.8349	155.20825	1	0.176	-0.461	-5.606	-5.561	1111.0
-5555.5557	-400.0	1	1	400.0	400.0	1	1	1	148.8349	155.20825	1	0.176	-0.46	-5.526	-5.561	1111.0
-5555.5557	-400.0	1	1	400.0	400.0	1	1	1	148.8349	155.20825	1	0.176	-0.461	-5.558	-5.561	1111.0
-5555.5557	-400.0	1	1	400.0	400.0	1	1	1	148.8349	155.20825	1	0.176	-0.461	-5.761	-5.561	1111.0
-5555.5557	-400.0	1	1	400.0	400.0	1	1	1	148.8349	155.20825	1	0.176	-0.46	-5.555	-5.561	1111.0
-5555.5557	-400.0	1	1	400.0	400.0	1	1	1	148.8349	155.20825	1	0.176	-0.46	-5.554	-5.561	1111.0
-5555.5557	-400.0	1	1	400.0	400.0	1	1	1	148.8349	155.20825	1	0.176	-0.46	-5.532	-5.561	1111.0
-5555.5557	-400.0	1	1	400.0	400.0	1	1	1	148.8349	155.20825	1	0.176	-0.461	-5.598	-5.561	1111.0
-5555.5557	-400.0	1	1	400.0	400.0	1	1	1	148.8349	155.20825	1	0.176	-0.461	-5.583	-5.561	1111.0
-5555.5557	-400.0	1	1	400.0	400.0	1	1	1	148.8349	155.20825	1	0.176	-0.461	-5.575	-5.561	1111.0
-5555.5557	-400.0	1	1	400.0	400.0	1	1	1	148.8349	155.20825	1	0.176	-0.461	-5.558	-5.561	1111.0
-5555.5557	-400.0	1	1	400.0	400.0	1	1	1	148.8349	155.20825	1	0.176	-0.461	-5.575	-5.561	1111.0
-5555.5557	-400.0	1	1	400.0	400.0	1	1	1	148.8349	155.20825	1	0.176	-0.461	-5.563	-5.561	1111.0
-5555.5557	-400.0	1	1	400.0	400.0	1	1	1	148.8349	155.20825	1	0.176	-0.46	-5.549	-5.561	1111.0
-5555.5557	-400.0	1	1	400.0	400.0	1	1	1	148.8349	155.20825	1	0.176	-0.461	-5.58	-5.561	1111.0
-5555.5557	-400.0	1	1	400.0	400.0	1	1	1	148.8349	155.20825	1	0.176	-0.461	-5.561	-5.561	1111.0
-5555.5557	-400.0	1	1	400.0	400.0	1	1	1	148.8349	155.20825	1	0.176	-0.461	-5.572	-5.561	1111.0
-5555.5557	-400.0	1	1	400.0	400.0	1	1	1	148.8349	155.20825	1	0.176	-0.46	-5.548	-5.561	1111.0
-5555.5557	-400.0	1	1	400.0	400.0	1	1	1	148.8349	155.20825	1	0.176	-0.46	-5.518	-5.561	1111.0
-5555.5557	-400.0	1	1	400.0	400.0	1	1	1	148.8349	155.20825	1	0.176	-0.461	-5.577	-5.561	1111.0
-5555.5557	-400.0	1	1	400.0	400.0	1	1	1	148.8349	155.20825	1	0.176	-0.46	-5.473	-5.561	1111.0
-5555.5557	-400.0	1	1	400.0	400.0	1	1	1	148.8349	155.20825	1	0.176	-0.461	-5.558	-5.561	1111.0
-5555.5557	-400.0	1	1	400.0	400.0	1	1	1	148.8349	155.20825	1	0.176	-0.46	-5.552	-5.561	1111.0
-5555.5557	-400.0	1	1	400.0	400.0	1	1	1	148.8349	155.20825	1	0.176	-0.461	-5.578	-5.561	1111.0
-5555.5557	-400.0	1	1	400.0	400.0	1	1	1	148.8349	155.20825	1	0.176	-0.461	-5.56	-5.561	1111.0
-5555.5557	-400.0	1	1	400.0	400.0	1	1	1	148.8349	155.20825	1	0.176	-0.46	-5.538	-5.561	1111.0
-5555.5557	-400.0	1	1	400.0	400.0	1	1	1	148.8349	155.20825	1	0.176	-0.461	-5.619	-5.561	1111.0
-5555.5557	-400.0	1	1	400.0	400.0	1	1	1	148.8349	155.20825	1	0.176	-0.46	-5.55	-5.561	1111.0
-5555.5557	-400.0	1	1	400.0	400.0	1	1	1	148.8349	155.20825	1	0.176	-0.46	-5.54	-5.561	1111.0
-5555.5557	-400.0	1	1	400.0	400.0	1	1	1	148.8349	155.20825	1	0.176	-0.461	-5.686	-5.561	1111.0
-5555.5557	-400.0	1	1	400.0	400.0	1	1	1	148.8349	155.20825	1	0.176	-0.46	-5.548	-5.561	1111.0
-5555.5557	-400.0	1	1	400.0	400.0	1	1	1	148.8349	155.20825	1	0.176	-0.461	-5.57	-5.561	1111.0
-5555.5557	-400.0	1	1	400.0	400.0	1	1	1	148.8349	155.20825	1	0.176	-0.461	-5.564	-5.561	1111.0
-5555.5557	-400.0	1	1	400.0	400.0	1	1	1	148.8349	155.20825	1	0.176	-0.46	-5.48	-5.561	1111.0
-5555.5557	-400.0	1	1	400.0	400.0	1	1	1	148.8349	155.20825	1	0.176	-0.461	-5.7	-5.561	1111.0
-5555.5557	-400.0	1	1	400.0	400.0	1	1	1	148.8349	155.20825	1	0.176	-0.461	-5.584	-5.561	1111.0
-5555.5557	-400.0	1	1	400.0	400.0	1	1	1	148.8349	155.20825	1	0.176	-0.461	-5.627	-5.561	1111.0
-5555.5557	-400.0	1	1	400.0	400.0	1	1	1	148.8349	155.20825	1	0.176	-0.46	-5.531	-5.561	1111.0
-5555.5557	-400.0	1	1	400.0	400.0	1	1	1	148.8349	155.20825	1	0.176	-0.461	-5.571	-5.561	1111.0
-5555.5557	-400.0	1	1	400.0	400.0	1	1	1	148.8349	155.20825	1	0.176	-0.461	-5.595	-5.561	1111.0
-5555.5557	-400.0	1	1	400.0	400.0	1	1	1	148.8349	155.20825	1	0.176	-0.46	-5.507	-5.561	1111.0
-5555.5557	-400.0	1	1	400.0	400.0	1	1	1	148.8349	155.20825	1	0.176	-0.461	-5.575	-5.561	1111.0
-5555.5557	-400.0	1	1	400.0	400.0	1	1	1	148.8349	155.20825	1	0.176	-0.461	-5.589	-5.561	1111.0
-5555.5557	-400.0	1	1	400.0	400.0	1	1	1	148.8349	155.20825	1	0.176	-0.46	-5.42	-5.561	1111.0
-5555.5557	-400.0	1	1	400.0	400.0	1	1	1	148.8349	155.20825	1	0.176	-0.461	-5.581	-5.561	1111.0
-5555.5557	-400.0	1	1	400.0	400.0	1	1	1	148.8349	155.20825	1	0.176	-0.46	-5.549	-5.561	1111.0
-5555.5557	-400.0	1	1	400.0	400.0	1	1	1	148.8349	155.20825	1	0.176	-0.461	-5.561	-5.561	1111.0
-5555.5557	-400.0	1	1	400.0	400.0	1	1	1	148.8349	155.20825	1	0.176	-0.46	-5.543	-5.561	1111.0
-5555.5557	-400.0	1	1	400.0	400.0	1	1	1	148.8349	155.20825	1	0.176	-0.461	-5.581	-5.561	1111.0
-5555.5557	-400.0	1	1	400.0	400.0	1	1	1	148.8349	155.20825	1	0.176	-0.46	-5.557	-5.561	1111.0
-5555.5557	-400.0	1	1	400.0	400.0	1	1	1	148.8349	155.20825	1	0.176	-0.461	-5.564	-5.561	1111.0
-5555.5557	-400.0	1	1	400.0	400.0	1	1	1	148.8349	155.20825	1	0.176	-0.46	-5.543	-5.561	1111.0
-5555.5557	-400.0	1	1	400.0	400.0	1	1	1	148.8349	155.20825	1	0.176	-0.461	-5.583	-5.561	1111.0
-5555.5557	-400.0	1	1	400.0	400.0	1	1	1	148.8349	155.20825	1	0.176	-0.461	-5.599	-5.561	1111.0
-5555.5557	-400.0	1	1	400.0	400.0	1	1	1	148.8349	155.20825	1	0.176	-0.46	-5.546	-5.561	1111.0
-5555.5557	-400.0	1	1	400.0	400.0	1	1	1	148.8349	155.20825	1	0.176	-0.461	-5.572	-5.561	1111.0
-5555.5557	-400.0	1	1	400.0	400.0	1	1	1	148.8349	155.20825	1	0.176	-0.46	-5.548	-5.561	1111.0
-5555.5557	-400.0	1	1	400.0	400.0	1	1	1	148.8349	155.20825	1	0.176	-0.461	-5.568	-5.561	1111.0
-5555.5557	-400.0	1	1	400.0	400.0	1	1	1	148.8349	155.20825	1	0.176	-0.46	-5.496	-5.561	1111.0
-5555.5557	-400.0	1	1	400.0	400.0	1	1	1	148.8349	155.20825	1	0.176	-0.461	-5.567	-5.561	1111.0
-5555.5557	-400.0	1	1	400.0	400.0	1	1	1	148.8349	155.20825	1	0.176	-0.46	-5.534	-5.561	1111.0
-5555.5557	-400.0	1	1	400.0	400.0	1	1	1	148.8349	155.20825	1	0.176	-0.461	-5.583	-5.561	1111.0
-5555.5557	-400.0	1	1	400.0	400.0	1	1	1	148.8349	155.20825	1	0.176	-0.46	-5.503	-5.561	1111.0
-5555.5557	-400.0	1	1	400.0	400.0	1	1	1	148.8349	155.20825	1	0.176	-0.46	-5.532	-5.561	1111.0
-5555.5557	-400.0	1	1	400.0	400.0	1	1	1	148.8349	155.20825	1	0.176	-0.461	-5.574	-5.561	1111.0
-5555.5557	-400.0	1	1	400.0	400.0	1	1	1	148.8349	155.20825	1	0.176	-0.461	-5.568	-5.561	1111.0
-5555.5557	-400.0	1	1	400.0	400.0	1	1	1	148.8349	155.20825	1	0.176	-0.46	-5.516	-5.561	1111.0
-5555.5557	-400.0	1	1	400.0	400.0	1	1	1	148.8349	155.20825	1	0.176	-0.461	-5.607	-5.561	1111.0
-5555.5557	-400.0	1	1	400.0	400.0	1	1	1	148.8349	155.20825	1	0.176	-0.461	-5.575	-5.561	1111.0
-5555.5557	-400.0	1	1	400.0	400.0	1	1	1	148.8349	155.20825	1	0.176	-0.461	-5.591	-5.561	1111.0
-5555.5557	-400.0	1	1	400.0	400.0	1	1	1	148.8349	155.20825	1	0.176	-0.461	-5.575	-5.561	1111.0
-5555.5557	-400.0	1	1	400.0	400.0	1	1	1	148.8349	155.20825	1	0.176	-0.461	-5.574	-5.561	1111.0
-5555.5557	-400.0	1	1	400.0	400.0	1	1	1	148.8349	155.20825	1	0.176	-0.461	-5.626	-5.561	1111.0
-5555.5557	-400.0	1	1	400.0	400.0	1	1	1	148.8349	155.20825	1	0.176	-0.46	-5.552	-5.561	1111.0
-5555.5557	-400.0	1	1	400.0	400.0	1	1	1	148.8349	155.20825	1	0.176	-0.461	-5.598	-5.561	1111.0
-5555.5557	-400.0	1	1	400.0	400.0	1	1	1	148.8349	155.20825	1	0.176	-0.46	-5.546	-5.561	1111.0
-5555.5557	-400.0	1	1	400.0	400.0	1	1	1	148.8349	155.20825	1	0.176	-0.46	-5.547	-5.561	1111.0
-5555.5557	-400.0	1	1	400.0	400.0	1	1	1	148.8349	155.20825	1	0.176	-0.461	-5.567	-5.561	1111.0
-5555.5557	-400.0	1	1	400.0	400.0	1	1	1	148.8349	155.20825	1	0.176	-0.461	-5.57	-5.561	1111.0
-5555.5557	-400.0	1	1	400.0	400.0	1	1	1	148.8349	155.20825	1	0.176	-0.46	-5.552	-5.561	1111.0
-5555.5557	-400.0	1	1	400.0	400.0	1	1	1	148.8349	155.20825	1	0.176	-0.461	-5.576	-5.561	1111.0
-5555.5557	-400.0	1	1	400.0	400.0	1	1	1	148.8349	155.20825	1	0.176	-0.461	-5.563	-5.561	1111.0
-5555.5557	-400.0	1	1	400.0	400.0	1	1	1	148.8349	155.20825	1	0.176	-0.461	-5.572	-5.561	1111.0
-5555.5557	-400.0	1	1	400.0	400.0	1	1	1	148.8349	155.20825	1	0.176	-0.46	-5.538	-5.561	1111.0
-5555.5557	-400.0	1	1	400.0	400.0	1	1	1	148.8349	155.20825	1	0.176	-0.46	-5.514	-5.561	1111.0
0.0	0.0	1	1	400.0	400.0	1	1	1	148.8349	155.20825	0	0.176	-0.461	-5.565	-5.561	1111.0
0.0	0.0	1	1	400.0	400.0	1	1	1	148.8349	155.20825	0	0.176	-0.46	-5.456	-5.561	1111.0
0.0	0.0	1	1	400.0	400.0	1	1	1	148.8349	155.20825	0	0.176	-0.46	-5.528	-5.561	1111.0
0.0	0.0	1	1	400.0	400.0	1	1	1	148.8349	155.20825	0	0.176	-0.46	-5.549	-5.561	1111.0
0.0	0.0	1	1	400.0	400.0	1	1	1	148.8349	155.20825	0	0.176	-0.458	-5.17	-5.168	1111.0
0.0	0.0	1	1	400.0	400.0	1	1	1	148.8349	155.20825	0	0.176	-0.453	-4.639	-4.463	1111.0
0.0	0.0	1	1	400.0	400.0	1	1	1	148.8349	155.20825	0	0.177	-0.445	-4.489	-4.463	1111.0
0.0	0.0	1	1	400.0	400.0	1	1	1	148.8349	155.20825	0	0.177	-0.436	-4.141	-4.147	1111.0
0.0	0.0	1	1	400.0	400.0	1	1	1	148.8349	155.20825	0	0.177	-0.428	-4.247	-4.147	1111.0
0.0	0.0	1	1	400.0	400.0	1	1	1	148.8349	155.20825	0	0.177	-0.414	-3.623	-3.581	1111.0
0.0	0.0	1	1	400.0	400.0	1	1	1	148.8349	155.20825	0	0.177	-0.398	-3.093	-3.093	1111.0
0.0	0.0	1	1	400.0	400.0	1	1	1	148.8349	155.20825	0	0.177	-0.384	-3.128	-3.093	1111.0
0.0	0.0	1	1	400.0	400.0	1	1	1	148.8349	155.20825	0	0.177	-0.37	-2.902	-2.874	1111.0
0.0	0.0	1	1	400.0	400.0	1	1	1	148.8349	155.20825	0	0.177	-0.354	-2.503	-2.482	1111.0
0.0	0.0	1	1	400.0	400.0	1	1	1	148.8349	155.20825	0	0.177	-0.339	-2.46	-2.482	1111.0
0.0	0.0	1	1	400.0	400.0	1	1	1	148.8349	155.20825	0	0.178	-0.325	-2.32	-2.306	1111.0
0.0	0.0	1	1	400.0	400.0	1	1	1	148.8349	155.20825	0	0.178	-0.312	-2.286	-2.306	1111.0
0.0	0.0	1	1	400.0	400.0	1	1	1	148.8349	155.20825	0	0.178	-0.298	-1.979	-1.992	1111.0
0.0	0.0	1	1	400.0	400.0	1	1	1	148.8349	155.20825	0	0.178	-0.284	-1.868	-1.85	1111.0
0.0	0.0	1	1	400.0	400.0	1	1	1	148.8349	155.20825	0	0.178	-0.271	-1.868	-1.85	1111.0
0.0	0.0	1	1	400.0	400.0	1	1	1	148.8349	155.20825	0	0.178	-0.257	-1.634	-1.598	1111.0
0.0	0.0	1	1	400.0	400.0	1	1	1	148.8349	155.20825	0	0.178	-0.245	-1.65	-1.485	1111.0
0.0	0.0	1	1	400.0	400.0	1	1	1	148.8349	155.20825	0	0.178	-0.234	-1.58	-1.485	1111.0
0.0	0.0	1	1	400.0	400.0	1	1	1	148.8349	155.20825	0	0.178	-0.222	-1.252	-1.282	1111.0
0.0	0.0	1	1	400.0	400.0	1	1	1	148.8349	155.20825	0	0.178	-0.211	-1.286	-1.282	1111.0
0.0	0.0	1	1	400.0	400.0	1	1	1	148.8349	155.20825	0	0.178	-0.199	-1.058	-1.107	1111.0
0.0	0.0	1	1	400.0	400.0	1	1	1	148.8349	155.20825	0	0.178	-0.188	-1.045	-1.029	1111.0
0.0	0.0	1	1	400.0	400.0	1	1	1	148.8349	155.20825	0	0.178	-0.178	-1.111	-1.029	1111.0
0.0	0.0	1	1	400.0	400.0	1	1	1	148.8349	155.20825	0	0.178	-0.168	-0.916	-0.888	1111.0
0.0	0.0	1	1	400.0	400.0	1	1	1	148.8349	155.20825	0	0.179	-0.158	-0.867	-0.825	1111.0
0.0	0.0	1	1	400.0	400.0	1	1	1	148.8349	155.20825	0	0.179	-0.15	-0.851	-0.825	1111.0
0.0	0.0	1	1	400.0	400.0	1	1	1	148.8349	155.20825	0	0.179	-0.141	-0.727	-0.712	1111.0
0.0	0.0	1	1	400.0	400.0	1	1	1	148.8349	155.20825	0	0.179	-0.133	-0.745	-0.712	1111.0
0.0	0.0	1	1	400.0	400.0	1	1	1	148.8349	155.20825	0	0.179	-0.125	-0.674	-0.662	1111.0
0.0	0.0	1	1	400.0	400.0	1	1	1	148.8349	155.20825	0	0.179	-0.117	-0.583	-0.571	1111.0
0.0	0.0	1	1	400.0	400.0	1	1	1	148.8349	155.20825	0	0.179	-0.111	-0.539	-0.571	1111.0
0.0	0.0	1	1	400.0	400.0	1	1	1	148.8349	155.20825	0	0.179	-0.105	-0.533	-0.531	1111.0
0.0	0.0	1	1	400.0	400.0	1	1	1	148.8349	155.20825	0	0.179	-0.099	-0.529	-0.458	1111.0
0.0	0.0	1	1	400.0	400.0	1	1	1	148.8349	155.20825	0	0.179	-0.093	-0.44	-0.458	1111.0
0.0	0.0	1	1	400.0	400.0	1	1	1	148.8349	155.20825	0	0.179	-0.088	-0.437	-0.426	1111.0
0.0	0.0	1	1	400.0	400.0	1	1	1	148.8349	155.20825	0	0.179	-0.082	-0.449	-0.426	1111.0
0.0	0.0	1	1	400.0	400.0	1	1	1	148.8349	155.20825	0	0.179	-0.077	-0.385	-0.368	1111.0
0.0	0.0	1	1	400.0	400.0	1	1	1	148.8349	155.20825	0	0.179	-0.073	-0.35	-0.341	1111.0
0.0	0.0	1	1	400.0	400.0	1	1	1	148.8349	155.20825	0	0.179	-0.069	-0.324	-0.341	1111.0
0.0	0.0	1	1	400.0	400.0	1	1	1	148.8349	155.20825	0	0.179	-0.065	-0.301	-0.295	1111.0
0.0	0.0	1	1	400.0	400.0	1	1	1	148.8349	155.20825	0	0.179	-0.061	-0.282	-0.274	1111.0
0.0	0.0	1	1	400.0	400.0	1	1	1	148.8349	155.20825	0	0.179	-0.058	-0.408	-0.274	1111.0
0.0	0.0	1	1	400.0	400.0	1	1	1	148.8349	155.20825	0	0.179	-0.055	-0.254	-0.236	1111.0
0.0	0.0	1	1	400.0	400.0	1	1	1	148.8349	155.20825	0	0.179	-0.052	-0.252	-0.236	1111.0
0.0	0.0	1	1	400.0	400.0	1	1	1	148.8349	155.20825	0	0.179	-0.049	-0.342	-0.219	1111.0
0.0	0.0	1	1	400.0	400.0	1	1	1	148.8349	155.20825	0	0.179	-0.045	-0.227	-0.189	1111.0
0.0	0.0	1	1	400.0	400.0	1	1	1	148.8349	155.20825	0	0.179	-0.041	-0.241	-0.189	1111.0
0.0	0.0	1	1	400.0	400.0	1	1	1	148.8349	155.20825	0	0.179	-0.038	-0.157	-0.163	1111.0
0.0	0.0	1	1	400.0	400.0	1	1	1	148.8349	155.20825	0	0.179	-0.036	-0.16	-0.152	1111.0
0.0	0.0	1	1	400.0	400.0	1	1	1	148.8349	155.20825	0	0.179	-0.034	-0.173	-0.152	1111.0
0.0	0.0	1	1	400.0	400.0	1	1	1	148.8349	155.20825	0	0.179	-0.032	-0.119	-0.131	1111.0
0.0	0.0	1	1	400.0	400.0	1	1	1	148.8349	155.20825	0	0.179	-0.03	-0.099	-0.131	1111.0
0.0	0.0	1	1	400.0	400.0	1	1	1	148.8349	155.20825	0	0.179	-0.028	-0.087	-0.121	1111.0
0.0	0.0	1	1	400.0	400.0	1	1	1	148.8349	155.20825	0	0.179	-0.026	-0.113	-0.105	1111.0
0.0	0.0	1	1	400.0	400.0	1	1	1	148.8349	155.20825	0	0.179	-0.024	-0.147	-0.105	1111.0
0.0	0.0	1	1	400.0	400.0	1	1	1	148.8349	155.20825	0	0.179	-0.022	-0.069	-0.097	1111.0
0.0	0.0	1	1	400.0	400.0	1	1	1	148.8349	155.20825	0	0.179	-0.02	-0.08	-0.084	1111.0
0.0	0.0	1	1	400.0	400.0	1	1	1	148.8349	155.20825	0	0.179	-0.02	-0.077	-0.084	1111.0
0.0	0.0	1	1	400.0	400.0	1	1	1	148.8349	155.20825	0	0.179	-0.02	-0.096	-0.078	1111.0
0.0	0.0	1	1	400.0	400.0	1	1	1	148.8349	155.20825	0	0.179	-0.02	-0.151	-0.078	1111.0
0.0	0.0	1	1	400.0	400.0	1	1	1	148.8349	155.20825	0	0.179	-0.02	-0.074	-0.067	1111.0
0.0	0.0	1	1	400.0	400.0	1	1	1	148.8349	155.20825	0	0.179	-0.02	-0.061	-0.062	1111.0
0.0	0.0	1	1	400.0	400.0	1	1	1	148.8349	155.20825	0	0.179	-0.02	-0.06	-0.062	1111.0
0.0	0.0	1	1	400.0	400.0	1	1	1	148.8349	155.20825	0	0.179	-0.02	-0.173	-0.053	1111.0
0.0	0.0	1	1	400.0	400.0	1	1	1	148.8349	155.20825	0	0.179	-0.019	-0.011	-0.046	1111.0
0.0	0.0	1	1	400.0	400.0	1	1	1	148.8349	155.20825	0	0.179	-0.019	-0.046	-0.046	1111.0
0.0	0.0	1	1	400.0	400.0	1	1	1	148.8349	155.20825	0	0.179	-0.019	-0.061	-0.043	1111.0
0.0	0.0	1	1	400.0	400.0	1	1	1	148.8349	155.20825	0	0.179	-0.019	-0.022	-0.037	1111.0
0.0	0.0	1	1	400.0	400.0	1	1	1	148.8349	155.20825	0	0.179	-0.019	-0.034	-0.037	1111.0
0.0	0.0	1	1	400.0	400.0	1	1	1	148.8349	155.20825	0	0.179	-0.019	-0.251	-0.034	1111.0
0.0	0.0	1	1	400.0	400.0	1	1	1	148.8349	155.20825	0	0.179	-0.019	-0.021	-0.034	1111.0
0.0	0.0	1	1	400.0	400.0	1	1	1	148.8349	155.20825	0	0.179	-0.019	-0.046	-0.029	1111.0
0.0	0.0	1	1	400.0	400.0	1	1	1	148.8349	155.20825	0	0.179	-0.018	-0.019	-0.027	1111.0
0.0	0.0	1	1	400.0	400.0	1	1	1	148.8349	155.20825	0	0.179	-0.018	-0.036	-0.027	1111.0
0.0	0.0	1	1	400.0	400.0	1	1	1	148.8349	155.20825	0	0.179	-0.018	-0.071	-0.023	1111.0
0.0	0.0	1	1	400.0	400.0	1	1	1	148.8349	155.20825	0	0.179	-0.016	0.001	-0.021	1111.0
0.0	0.0	1	1	400.0	400.0	1	1	1	148.8349	155.20825	0	0.179	-0.015	-0.003	-0.021	1111.0
0.0	0.0	1	1	400.0	400.0	1	1	1	148.8349	155.20825	0	0.179	-0.014	0.011	-0.018	1111.0
0.0	0.0	1	1	400.0	400.0	1	1	1	148.8349	155.20825	0	0.179	-0.014	-0.209	-0.018	1111.0
0.0	0.0	1	1	400.0	400.0	1	1	1	148.8349	155.20825	0	0.179	-0.013	-0.019	-0.015	1111.0
0.0	0.0	1	1	400.0	400.0	1	1	1	148.8349	155.20825	0	0.179	-0.013	-0.014	-0.014	1111.0
0.0	0.0	1	1	400.0	400.0	1	1	1	148.8349	155.20825	0	0.179	-0.011	0.064	-0.014	1111.0
0.0	0.0	1	1	400.0	400.0	1	1	1	148.8349	155.20825	0	0.179	-0.01	0.089	-0.012	1111.0
0.0	0.0	1	1	400.0	400.0	1	1	1	148.8349	155.20825	0	0.179	-0.008	0.0	-0.011	1111.0
0.0	0.0	1	1	400.0	400.0	1	1	1	148.8349	155.20825	0	0.179	-0.008	-0.019	-0.011	1111.0
0.0	0.0	1	1	400.0	400.0	1	1	1	148.8349	155.20825	0	0.179	-0.007	-0.03	-0.009	1111.0
0.0	0.0	1	1	400.0	400.0	1	1	1	148.8349	155.20825	0	0.179	-0.007	-0.056	-0.009	1111.0
0.0	0.0	1	1	400.0	400.0	1	1	1	148.8349	155.20825	0	0.179	-0.006	0.001	-0.009	1111.0
0.0	0.0	1	1	400.0	400.0	1	1	1	148.8349	155.20825	0	0.179	-0.005	-0.009	-0.007	1111.0
0.0	0.0	1	1	400.0	400.0	1	1	1	148.8349	155.20825	0	0.179	-0.004	0.011	-0.007	1111.0
0.0	0.0	1	1	400.0	400.0	1	1	1	148.8349	155.20825	0	0.179	-0.003	-0.028	-0.007	1111.0
0.0	0.0	1	1	400.0	400.0	1	1	1	148.8349	155.20825	0	0.179	-0.001	0.022	-0.006	1111.0
0.0	0.0	1	1	400.0	400.0	1	1	1	148.8349	155.20825	0	0.179	-0.001	-0.014	-0.006	1111.0
0.0	0.0	1	1	400.0	400.0	1	1	1	148.8349	155.20825	0	0.179	0.0	0.017	-0.005	1111.0
0.0	0.0	1	1	400.0	400.0	1	1	1	148.8349	155.20825	0	0.179	0.0	0.007	-0.005	1111.0
0.0	0.0	1	1	400.0	400.0	1	1	1	148.8349	155.20825	0	0.179	0.0	-0.003	-0.004	1111.0
0.0	0.0	1	1	400.0	400.0	1	1	1	148.8349	155.20825	0	0.179	-0.001	-0.023	-0.003	1111.0
0.0	0.0	1	1	400.0	400.0	1	1	1	148.8349	155.20825	0	0.179	-0.001	-0.053	-0.003	1111.0
0.0	0.0	1	1	400.0	400.0	1	1	1	148.8349	155.20825	0	0.179	0.0	0.128	-0.003	1111.0
0.0	0.0	1	1	400.0	400.0	1	1	1	148.8349	155.20825	0	0.179	0.0	-0.003	-0.002	1111.0
0.0	0.0	1	1	400.0	400.0	1	1	1	148.8349	155.20825	0	0.179	0.0	0.017	-0.002	1111.0
0.0	0.0	1	1	400.0	400.0	1	1	1	148.8349	155.20825	0	0.179	-0.001	-0.02	-0.002	1111.0
0.0	0.0	1	1	400.0	400.0	1	1	1	148.8349	155.20825	0	0.179	-0.001	-0.032	-0.002	1111.0
0.0	0.0	1	1	400.0	400.0	1	1	1	148.8349	155.20825	0	0.179	-0.001	-0.018	-0.002	1111.0
0.0	0.0	1	1	400.0	400.0	1	1	1	148.8349	155.20825	0	0.179	-0.001	-0.027	-0.001	1111.0
0.0	0.0	1	1	400.0	400.0	1	1	1	148.8349	155.20825	0	0.179	0.0	-0.009	-0.001	1111.0
0.0	0.0	1	1	400.0	400.0	1	1	1	148.8349	155.20825	0	0.179	0.0	0.044	-0.001	1111.0
0.0	0.0	1	1	400.0	400.0	1	1	1	148.8349	155.20825	0	0.179	0.0	0.018	-0.001	1111.0
0.0	0.0	1	1	400.0	400.0	1	1	1	148.8349	155.20825	0	0.179	0.0	-0.01	-0.001	1111.0
0.0	0.0	1	1	400.0	400.0	1	1	1	148.8349	155.20825	0	0.179	0.0	0.003	-0.001	1111.0
0.0	0.0	1	1	400.0	400.0	1	1	1	148.8349	155.20825	0	0.179	-0.001	-0.012	-0.001	1111.0
0.0	0.0	1	1	400.0	400.0	1	1	1	148.8349	155.20825	0	0.179	0.0	-0.007	0.0	1111.0
0.0	0.0	1	1	400.0	400.0	1	1	1	148.8349	155.20825	0	0.179	0.0	0.024	0.0	1111.0
0.0	0.0	1	1	400.0	400.0	1	1	1	148.8349	155.20825	0	0.179	0.0	0.011	0.0	1111.0
0.0	0.0	1	1	400.0	400.0	1	1	1	148.8349	155.20825	0	0.179	0.0	0.024	0.0	1111.0
0.0	0.0	1	1	400.0	400.0	1	1	1	148.8349	155.20825	0	0.179	0.0	0.011	0.0	1111.0
0.0	0.0	1	1	400.0	400.0	1	1	1	148.8349	155.20825	0	0.179	-0.001	-0.174	0.0	1111.0
0.0	0.0	1	1	400.0	400.0	1	1	1	148.8349	155.20825	0	0.179	-0.001	-0.154	0.0	1111.0
0.0	0.0	1	1	400.0	400.0	1	1	1	148.8349	155.20825	0	0.179	0.0	-0.009	0.0	1111.0
0.0	0.0	1	1	400.0	400.0	1	1	1	148.8349	155.20825	0	0.179	0.0	0.002	0.0	1111.0
0.0	0.0	1	1	400.0	400.0	1	1	1	148.8349	155.20825	0	0.179	0.0	0.017	0.0	1111.0
0.0	0.0	1	1	400.0	400.0	1	1	1	148.8349	155.20825	0	0.179	-0.001	-0.063	0.0	1111.0
0.0	0.0	1	1	400.0	400.0	1	1	1	148.8349	155.20825	0	0.179	-0.001	-0.066	0.0	1111.0
0.0	0.0	1	1	400.0	400.0	1	1	1	148.8349	155.20825	0	0.179	-0.001	-0.034	0.0	1111.0
0.0	0.0	1	1	400.0	400.0	1	1	1	148.8349	155.20825	0	0.179	0.0	0.02	0.0	1111.0
0.0	0.0	1	1	400.0	400.0	1	1	1	148.8349	155.20825	0	0.179	0.0	0.008	0.0	1111.0
0.0	0.0	1	1	400.0	400.0	1	1	1	148.8349	155.20825	0	0.179	0.0	-0.001	0.0	1111.0
0.0	0.0	1	1	400.0	400.0	1	1	1	148.8349	155.20825	0	0.179	-0.001	-0.054	0.0	1111.0
0.0	0.0	1	1	400.0	400.0	1	1	1	148.8349	155.20825	0	0.179	-0.001	-0.039	0.0	1111.0
0.0	0.0	1	1	400.0	400.0	1	1	1	148.8349	155.20825	0	0.179	-0.001	-0.037	0.0	1111.0
0.0	0.0	1	1	400.0	400.0	1	1	1	148.8349	155.20825	0	0.179	-0.001	-0.017	0.0	1111.0
0.0	0.0	1	1	400.0	400.0	1	1	1	148.8349	155.20825	0	0.179	0.0	-0.006	0.0	1111.0
0.0	0.0	1	1	400.0	400.0	1	1	1	148.8349	155.20825	0	0.179	0.0	0.012	0.0	1111.0
0.0	0.0	1	1	400.0	400.0	1	1	1	148.8349	155.20825	0	0.179	0.0	0.003	0.0	1111.0
0.0	0.0	1	1	400.0	400.0	1	1	1	148.8349	155.20825	0	0.18	0.0	0.016	0.0	1111.0
0.0	0.0	1	1	400.0	400.0	1	1	1	148.8349	155.20825	0	0.18	0.0	-0.005	0.0	1111.0
0.0	0.0	1	1	400.0	400.0	1	1	1	148.8349	155.20825	0	0.18	0.0	0.02	0.0	1111.0
0.0	0.0	1	1	400.0	400.0	1	1	1	148.8349	155.20825	0	0.18	-0.001	-0.1	0.0	1111.0
0.0	0.0	1	1	400.0	400.0	1	1	1	148.8349	155.20825	0	0.18	0.0	0.009	0.0	1111.0
0.0	0.0	1	1	400.0	400.0	1	1	1	148.8349	155.20825	0	0.18	0.0	-0.001	0.0	1111.0
0.0	0.0	1	1	400.0	400.0	1	1	1	148.8349	155.20825	0	0.18	0.0	0.008	0.0	1111.0
0.0	0.0	1	1	400.0	400.0	1	1	1	148.8349	155.20825	0	0.18	-0.001	-0.035	0.0	1111.0
0.0	0.0	1	1	400.0	400.0	1	1	1	148.8349	155.20825	0	0.18	0.0	-0.003	0.0	1111.0
0.0	0.0	1	1	400.0	400.0	1	1	1	148.8349	155.20825	0	0.18	0.0	0.013	0.0	1111.0
0.0	0.0	1	1	400.0	400.0	1	1	1	148.8349	155.20825	0	0.18	0.0	0.003	0.0	1111.0
0.0	0.0	1	1	400.0	400.0	1	1	1	148.8349	155.20825	0	0.18	0.0	0.018	0.0	1111.0
0.0	0.0	1	1	400.0	400.0	1	1	1	148.8349	155.20825	0	0.18	-0.001	-0.028	0.0	1111.0
0.0	0.0	1	1	400.0	400.0	1	1	1	148.8349	155.20825	0	0.18	0.0	0.018	0.0	1111.0
0.0	0.0	1	1	400.0	400.0	1	1	1	148.8349	155.20825	0	0.18	0.0	-0.003	0.0	1111.0
0.0	0.0	1	1	400.0	400.0	1	1	1	148.8349	155.20825	0	0.18	0.0	0.003	0.0	1111.0
0.0	0.0	1	1	400.0	400.0	1	1	1	148.8349	155.20825	0	0.18	0.0	0.038	0.0	1111.0
0.0	0.0	1	1	400.0	400.0	1	1	1	148.8349	155.20825	0	0.18	-0.001	-0.018	0.0	1111.0
0.0	0.0	1	1	400.0	400.0	1	1	1	148.8349	155.20825	0	0.18	0.0	0.007	0.0	1111.0
0.0	0.0	1	1	400.0	400.0	1	1	1	148.8349	155.20825	0	0.18	0.0	0.005	0.0	1111.0
0.0	0.0	1	1	400.0	400.0	1	1	1	148.8349	155.20825	0	0.18	0.0	0.014	0.0	1111.0
0.0	0.0	1	1	400.0	400.0	1	1	1	148.8349	155.20825	0	0.18	-0.001	-0.136	0.0	1111.0
0.0	0.0	1	1	400.0	400.0	1	1	1	148.8349	155.20825	0	0.18	0.0	0.013	0.0	1111.0
0.0	0.0	1	1	400.0	400.0	1	1	1	148.8349	155.20825	0	0.18	0.0	0.006	0.0	1111.0
0.0	0.0	1	1	400.0	400.0	1	1	1	148.8349	155.20825	0	0.18	0.0	0.038	0.0	1111.0
0.0	0.0	1	1	400.0	400.0	1	1	1	148.8349	155.20825	0	0.18	0.0	-0.011	0.0	1111.0
0.0	0.0	1	1	400.0	400.0	1	1	1	148.8349	155.20825	0	0.18	-0.001	-0.019	0.0	1111.0
0.0	0.0	1	1	400.0	400.0	1	1	1	148.8349	155.20825	0	0.18	0.0	0.032	0.0	1111.0
0.0	0.0	1	1	400.0	400.0	1	1	1	148.8349	155.20825	0	0.18	0.0	0.02	0.0	1111.0
0.0	0.0	1	1	400.0	400.0	1	1	1	148.8349	155.20825	0	0.18	-0.001	-0.135	0.0	1111.0
0.0	0.0	1	1	400.0	400.0	1	1	1	148.8349	155.20825	0	0.18	0.0	0.031	0.0	1111.0
0.0	0.0	1	1	400.0	400.0	1	1	1	148.8349	155.20825	0	0.18	-0.001	-0.019	0.0	1111.0
0.0	0.0	1	1	400.0	400.0	1	1	1	148.8349	155.20825	0	0.18	0.0	-0.008	0.0	1111.0
0.0	0.0	1	1	400.0	400.0	1	1	1	148.8349	155.20825	0	0.18	-0.001	-0.013	0.0	1111.0
0.0	0.0	1	1	400.0	400.0	1	1	1	148.8349	155.20825	0	0.18	0.0	0.013	0.0	1111.0
0.0	0.0	1	1	400.0	400.0	1	1	1	148.8349	155.20825	0	0.18	0.0	0.006	0.0	1111.0
0.0	0.0	1	1	400.0	400.0	1	1	1	148.8349	155.20825	0	0.18	0.0	0.021	0.0	1111.0
0.0	0.0	1	1	400.0	400.0	1	1	1	148.8349	155.20825	0	0.18	0.0	0.016	0.0	1111.0
0.0	0.0	1	1	400.0	400.0	1	1	1	148.8349	155.20825	0	0.18	0.0	0.016	0.0	1111.0
0.0	0.0	1	1	400.0	400.0	1	1	1	148.8349	155.20825	0	0.18	0.0	-0.003	0.0	1111.0
0.0	0.0	1	1	400.0	400.0	1	1	1	148.8349	155.20825	0	0.18	0.0	0.003	0.0	1111.0
0.0	0.0	1	1	400.0	400.0	1	1	1	148.8349	155.20825	0	0.18	0.0	-0.003	0.0	1111.0
0.0	0.0	1	1	400.0	400.0	1	1	1	148.8349	155.20825	0	0.18	-0.001	-0.029	0.0	1111.0
0.0	0.0	1	1	400.0	400.0	1	1	1	148.8349	155.20825	0	0.18	0.0	0.024	0.0	1111.0
0.0	0.0	1	1	400.0	400.0	1	1	1	148.8349	155.20825	0	0.18	0.0	0.003	0.0	1111.0
0.0	0.0	1	1	400.0	400.0	1	1	1	148.8349	155.20825	0	0.18	-0.001	-0.016	0.0	1111.0
0.0	0.0	1	1	400.0	400.0	1	1	1	148.8349	155.20825	0	0.18	-0.001	-0.027	0.0	1111.0
0.0	0.0	1	1	400.0	400.0	1	1	1	148.8349	155.20825	0	0.18	0.0	-0.011	0.0	1111.0
0.0	0.0	1	1	400.0	400.0	1	1	1	148.8349	155.20825	0	0.18	0.0	0.028	0.0	1111.0
0.0	0.0	1	1	400.0	400.0	1	1	1	148.8349	155.20825	0	0.18	0.0	-0.003	0.0	1111.0
0.0	0.0	1	1	400.0	400.0	1	1	1	148.8349	155.20825	0	0.18	0.0	0.001	0.0	1111.0
0.0	0.0	1	1	400.0	400.0	1	1	1	148.8349	155.20825	0	0.18	0.0	0.011	0.0	1111.0
0.0	0.0	1	1	400.0	400.0	1	1	1	148.8349	155.20825	0	0.18	0.0	-0.003	0.0	1111.0
0.0	0.0	1	1	400.0	400.0	1	1	1	148.8349	155.20825	0	0.18	0.0	-0.003	0.0	1111.0
0.0	0.0	1	1	400.0	400.0	1	1	1	148.8349	155.20825	0	0.18	0.0	0.018	0.0	1111.0
0.0	0.0	1	1	400.0	400.0	1	1	1	148.8349	155.20825	0	0.18	0.0	0.023	0.0	1111.0
0.0	0.0	1	1	400.0	400.0	1	1	1	148.8349	155.20825	0	0.18	-0.001	-0.016	0.0	1111.0
0.0	0.0	1	1	400.0	400.0	1	1	1	148.8349	155.20825	0	0.18	0.0	0.007	0.0	1111.0
0.0	0.0	1	1	400.0	400.0	1	1	1	148.8349	155.20825	0	0.18	-0.001	-0.021	0.0	1111.0
0.0	0.0	1	1	400.0	400.0	1	1	1	148.8349	155.20825	0	0.18	0.0	0.013	0.0	1111.0
0.0	0.0	1	1	400.0	400.0	1	1	1	148.8349	155.20825	0	0.18	-0.001	-0.026	0.0	1111.0
0.0	0.0	1	1	400.0	400.0	1	1	1	148.8349	155.20825	0	0.18	0.0	0.027	0.0	1111.0
0.0	0.0	1	1	400.0	400.0	1	1	1	148.8349	155.20825	0	0.18	-0.001	-0.018	0.0	1111.0
0.0	0.0	1	1	400.0	400.0	1	1	1	148.8349	155.20825	0	0.18	0.0	-0.008	0.0	1111.0
0.0	0.0	1	1	400.0	400.0	1	1	1	148.8349	155.20825	0	0.18	0.0	-0.01	0.0	1111.0
0.0	0.0	1	1	400.0	400.0	1	1	1	148.8349	155.20825	0	0.18	-0.001	-0.029	0.0	1111.0
0.0	0.0	1	1	400.0	400.0	1	1	1	148.8349	155.20825	0	0.18	0.0	0.018	0.0	1111.0
0.0	0.0	1	1	400.0	400.0	1	1	1	148.8349	155.20825	0	0.18	-0.001	-0.209	0.0	1111.0
0.0	0.0	1	1	400.0	400.0	1	1	1	148.8349	155.20825	0	0.18	0.0	-0.011	0.0	1111.0
0.0	0.0	1	1	400.0	400.0	1	1	1	148.8349	155.20825	0	0.18	0.0	0.027	0.0	1111.0
0.0	0.0	1	1	400.0	400.0	1	1	1	148.8349	155.20825	0	0.18	0.0	-0.006	0.0	1111.0
0.0	0.0	1	1	400.0	400.0	1	1	1	148.8349	155.20825	0	0.18	0.0	-0.009	0.0	1111.0
0.0	0.0	1	1	400.0	400.0	1	1	1	148.8349	155.20825	0	0.18	0.0	0.001	0.0	1111.0
0.0	0.0	1	1	400.0	400.0	1	1	1	148.8349	155.20825	0	0.18	-0.001	-0.019	0.0	1111.0
0.0	0.0	1	1	400.0	400.0	1	1	1	148.8349	155.20825	0	0.18	0.0	0.018	0.0	1111.0
0.0	0.0	1	1	400.0	400.0	1	1	1	148.8349	155.20825	0	0.18	0.0	0.011	0.0	1111.0
0.0	0.0	1	1	400.0	400.0	1	1	1	148.8349	155.20825	0	0.18	0.0	0.0	0.0	1111.0
0.0	0.0	1	1	400.0	400.0	1	1	1	148.8349	155.20825	0	0.18	0.0	0.009	0.0	1111.0
0.0	0.0	1	1	400.0	400.0	1	1	1	148.8349	155.20825	0	0.18	-0.001	-0.047	0.0	1111.0
0.0	0.0	1	1	400.0	400.0	1	1	1	148.8349	155.20825	0	0.18	-0.001	-0.023	0.0	1111.0
0.0	0.0	1	1	400.0	400.0	1	1	1	148.8349	155.20825	0	0.18	-0.001	-0.019	0.0	1111.0
0.0	0.0	1	1	400.0	400.0	1	1	1	148.8349	155.20825	0	0.18	-0.001	-0.022	0.0	1111.0
0.0	0.0	1	1	400.0	400.0	1	1	1	148.8349	155.20825	0	0.18	0.0	0.005	0.0	1111.0
0.0	0.0	1	1	400.0	400.0	1	1	1	148.8349	155.20825	0	0.18	0.0	0.006	0.0	1111.0
0.0	0.0	1	1	400.0	400.0	1	1	1	148.8349	155.20825	0	0.18	0.0	0.008	0.0	1111.0
0.0	0.0	1	1	400.0	400.0	1	1	1	148.8349	155.20825	0	0.18	0.0	-0.009	0.0	1111.0
0.0	0.0	1	1	400.0	400.0	1	1	1	148.8349	155.20825	0	0.18	-0.001	-0.024	0.0	1111.0
0.0	0.0	1	1	400.0	400.0	1	1	1	148.8349	155.20825	0	0.18	0.0	-0.001	0.0	1111.0
0.0	0.0	1	1	400.0	400.0	1	1	1	148.8349	155.20825	0	0.18	0.0	0.005	0.0	1111.0
0.0	0.0	1	1	400.0	400.0	1	1	1	148.8349	155.20825	0	0.18	-0.001	-0.021	0.0	1111.0
0.0	0.0	1	1	400.0	400.0	1	1	1	148.8349	155.20825	0	0.18	-0.001	-0.049	0.0	1111.0
0.0	0.0	1	1	400.0	400.0	1	1	1	148.8349	155.20825	0	0.18	0.0	0.021	0.0	1111.0
0.0	0.0	1	1	400.0	400.0	1	1	1	148.8349	155.20825	0	0.18	0.0	0.055	0.0	1111.0
0.0	0.0	1	1	400.0	400.0	1	1	1	148.8349	155.20825	0	0.18	-0.001	-0.043	0.0	1111.0
0.0	0.0	1	1	400.0	400.0	1	1	1	148.8349	155.20825	0	0.18	0.0	0.001	0.0	1111.0
0.0	0.0	1	1	400.0	400.0	1	1	1	148.8349	155.20825	0	0.18	0.0	0.031	0.0	1111.0
0.0	0.0	1	1	400.0	400.0	1	1	1	148.8349	155.20825	0	0.18	0.0	-0.003	0.0	1111.0
0.0	0.0	1	1	400.0	400.0	1	1	1	148.8349	155.20825	0	0.18	0.0	0.11	0.0	1111.0
0.0	0.0	1	1	400.0	400.0	1	1	1	148.8349	155.20825	0	0.18	0.0	0.005	0.0	1111.0
0.0	0.0	1	1	400.0	400.0	1	1	1	148.8349	155.20825	0	0.18	0.0	0.011	0.0	1111.0
0.0	0.0	1	1	400.0	400.0	1	1	1	148.8349	155.20825	0	0.18	-0.001	-0.126	0.0	1111.0
0.0	0.0	1	1	400.0	400.0	1	1	1	148.8349	155.20825	0	0.18	-0.001	-0.014	0.0	1111.0
0.0	0.0	1	1	400.0	400.0	1	1	1	148.8349	155.20825	0	0.18	-0.001	0.018	0.0	1111.0
0.0	0.0	1	1	400.0	400.0	1	1	1	148.8349	155.20825	0	0.18	0.0	0.002	0.0	1111.0
0.0	0.0	1	1	400.0	400.0	1	1	1	148.8349	155.20825	0	0.18	0.0	0.02	0.0	1111.0
0.0	0.0	1	1	400.0	400.0	1	1	1	148.8349	155.20825	0	0.18	0.0	0.003	0.0	1111.0
0.0	0.0	1	1	400.0	400.0	1	1	1	148.8349	155.20825	0	0.18	-0.001	-0.028	0.0	1111.0
0.0	0.0	1	1	400.0	400.0	1	1	1	148.8349	155.20825	0	0.18	-0.001	-0.067	0.0	1111.0
0.0	0.0	1	1	400.0	400.0	1	1	1	148.8349	155.20825	0	0.18	0.0	0.028	0.0	1111.0
0.0	0.0	1	1	400.0	400.0	1	1	1	148.8349	155.20825	0	0.18	0.0	0.018	0.0	1111.0
0.0	0.0	1	1	400.0	400.0	1	1	1	148.8349	155.20825	0	0.18	0.0	0.023	0.0	1111.0
0.0	0.0	1	1	400.0	400.0	1	1	1	148.8349	155.20825	0	0.18	0.0	-0.003	0.0	1111.0
0.0	0.0	1	1	400.0	400.0	1	1	1	148.8349	155.20825	0	0.18	0.0	-0.001	0.0	1111.0
0.0	0.0	1	1	400.0	400.0	1	1	1	148.8349	155.20825	0	0.18	0.0	-0.004	0.0	1111.0
0.0	0.0	1	1	400.0	400.0	1	1	1	148.8349	155.20825	0	0.18	-0.001	-0.018	0.0	1111.0
0.0	0.0	1	1	400.0	400.0	1	1	1	148.8349	155.20825	0	0.18	0.0	0.0	0.0	1111.0
0.0	0.0	1	1	400.0	400.0	1	1	1	148.8349	155.20825	0	0.18	0.0	0.041	0.0	1111.0
0.0	0.0	1	1	400.0	400.0	1	1	1	148.8349	155.20825	0	0.18	0.0	0.023	0.0	1111.0
0.0	0.0	1	1	400.0	400.0	1	1	1	148.8349	155.20825	0	0.18	0.0	0.004	0.0	1111.0
0.0	0.0	1	1	400.0	400.0	1	1	1	148.8349	155.20825	0	0.18	-0.001	-0.018	0.0	1111.0
0.0	0.0	1	1	400.0	400.0	1	1	1	148.8349	155.20825	0	0.18	-0.001	-0.112	0.0	1111.0
-4180.487	-300.99503	1	2	300.99503	400.0	1	1	2	148.8349	155.20825	1	0.18	-0.001	-0.028	0.0	1111.0
-4180.487	-300.99503	1	2	300.99503	400.0	0	1	2	148.8349	155.20825	1	0.18	0.0	0.0	0.0	1111.0
-4180.487	-300.99503	1	2	300.99503	400.0	0	1	2	148.8349	155.20825	1	0.18	-0.001	-0.021	0.0	1111.0
-4180.487	-300.99503	1	2	300.99503	400.0	0	1	2	148.8349	155.20825	1	0.18	0.0	0.031	0.0	1111.0
-4180.487	-300.99503	1	2	300.99503	400.0	0	1	2	148.8349	155.20825	1	0.18	-0.003	-0.347	-0.569	1111.0
-4180.487	-300.99503	1	2	300.99503	400.0	0	1	2	148.8349	155.20825	1	0.18	-0.007	-0.561	-0.569	1111.0
-4180.487	-300.99503	1	2	300.99503	400.0	0	1	2	148.8349	155.20825	1	0.18	-0.012	-0.734	-0.825	1111.0
-4180.487	-300.99503	1	2	300.99503	400.0	0	1	2	148.8349	155.20825	1	0.18	-0.02	-1.204	-1.283	1111.0
-4180.487	-300.99503	1	2	300.99503	400.0	0	1	2	148.8349	155.20825	1	0.18	-0.029	-1.432	-1.283	1111.0
-4180.487	-300.99503	1	2	300.99503	400.0	0	1	2	148.8349	155.20825	1	0.18	-0.039	-1.525	-1.488	1111.0
-4180.487	-300.99503	1	2	300.99503	400.0	0	1	2	148.8349	155.20825	1	0.18	-0.048	-1.487	-1.488	1111.0
-4180.487	-300.99503	1	2	300.99503	400.0	0	1	2	148.8349	155.20825	1	0.18	-0.058	-1.852	-1.856	1111.0
-4180.487	-300.99503	1	2	300.99503	400.0	0	1	2	148.8349	155.20825	1	0.18	-0.069	-2.035	-2.021	1111.0
-4180.487	-300.99503	1	2	300.99503	400.0	0	1	2	148.8349	155.20825	1	0.18	-0.079	-2.018	-2.021	1111.0
-4180.487	-300.99503	1	2	300.99503	400.0	0	1	2	148.8349	155.20825	1	0.18	-0.09	-2.366	-2.316	1111.0
-4180.487	-300.99503	1	2	300.99503	400.0	0	1	2	148.8349	155.20825	1	0.18	-0.101	-2.477	-2.448	1111.0
-4180.487	-300.99503	1	2	300.99503	400.0	0	1	2	148.8349	155.20825	1	0.179	-0.11	-2.427	-2.448	1111.0
-4180.487	-300.99503	1	2	300.99503	400.0	0	1	2	148.8349	155.20825	1	0.179	-0.122	-2.834	-2.685	1111.0
-4180.487	-300.99503	1	2	300.99503	400.0	0	1	2	148.8349	155.20825	1	0.179	-0.132	-2.671	-2.685	1111.0
-4180.487	-300.99503	1	2	300.99503	400.0	0	1	2	148.8349	155.20825	1	0.179	-0.143	-2.788	-2.791	1111.0
-4180.487	-300.99503	1	2	300.99503	400.0	0	1	2	148.8349	155.20825	1	0.179	-0.153	-2.965	-2.981	1111.0
-4180.487	-300.99503	1	2	300.99503	400.0	0	1	2	148.8349	155.20825	1	0.179	-0.163	-2.927	-2.981	1111.0
-4180.487	-300.99503	1	2	300.99503	400.0	0	1	2	148.8349	155.20825	1	0.179	-0.171	-3.134	-3.066	1111.0
-4180.487	-300.99503	1	2	300.99503	400.0	0	1	2	148.8349	155.20825	1	0.179	-0.181	-3.231	-3.219	1111.0
-4180.487	-300.99503	1	2	300.99503	400.0	0	1	2	148.8349	155.20825	1	0.179	-0.189	-3.182	-3.219	1111.0
-4180.487	-300.99503	1	2	300.99503	400.0	0	1	2	148.8349	155.20825	1	0.179	-0.197	-3.29	-3.287	1111.0
-4180.487	-300.99503	1	2	300.99503	400.0	0	1	2	148.8349	155.20825	1	0.179	-0.205	-3.256	-3.409	1111.0
-4180.487	-300.99503	1	2	300.99503	400.0	0	1	2	148.8349	155.20825	1	0.179	-0.213	-3.442	-3.409	1111.0
-4180.487	-300.99503	1	2	300.99503	400.0	0	1	2	148.8349	155.20825	1	0.179	-0.221	-3.438	-3.464	1111.0
-4180.487	-300.99503	1	2	300.99503	400.0	0	1	2	148.8349	155.20825	1	0.179	-0.227	-3.489	-3.464	1111.0
-4180.487	-300.99503	1	2	300.99503	400.0	0	1	2	148.8349	155.20825	1	0.179	-0.233	-3.538	-3.562	1111.0
-4180.487	-300.99503	1	2	300.99503	400.0	0	1	2	148.8349	155.20825	1	0.179	-0.239	-3.509	-3.606	1111.0
-4180.487	-300.99503	1	2	300.99503	400.0	0	1	2	148.8349	155.20825	1	0.179	-0.245	-3.646	-3.606	1111.0
-4180.487	-300.99503	1	2	300.99503	400.0	0	1	2	148.8349	155.20825	1	0.179	-0.251	-3.714	-3.685	1111.0
-4180.487	-300.99503	1	2	300.99503	400.0	0	1	2	148.8349	155.20825	1	0.179	-0.256	-3.774	-3.72	1111.0
-4180.487	-300.99503	1	2	300.99503	400.0	0	1	2	148.8349	155.20825	1	0.179	-0.262	-3.738	-3.72	1111.0
-4180.487	-300.99503	1	2	300.99503	400.0	0	1	2	148.8349	155.20825	1	0.179	-0.266	-3.7	-3.784	1111.0
-4180.487	-300.99503	1	2	300.99503	400.0	0	1	2	148.8349	155.20825	1	0.179	-0.27	-3.697	-3.784	1111.0
-4180.487	-300.99503	1	2	300.99503	400.0	0	1	2	148.8349	155.20825	1	0.179	-0.274	-3.792	-3.812	1111.0
-4180.487	-300.99503	1	2	300.99503	400.0	0	1	2	148.8349	155.20825	1	0.179	-0.28	-3.947	-3.863	1111.0
-4180.487	-300.99503	1	2	300.99503	400.0	0	1	2	148.8349	155.20825	1	0.179	-0.284	-3.863	-3.863	1111.0
-4180.487	-300.99503	1	2	300.99503	400.0	0	1	2	148.8349	155.20825	1	0.179	-0.288	-3.901	-3.907	1111.0
-4180.487	-300.99503	1	2	300.99503	400.0	0	1	2	148.8349	155.20825	1	0.179	-0.292	-3.919	-3.907	1111.0
-4180.487	-300.99503	1	2	300.99503	400.0	0	1	2	148.8349	155.20825	1	0.179	-0.296	-3.914	-3.926	1111.0
-4180.487	-300.99503	1	2	300.99503	400.0	0	1	2	148.8349	155.20825	1	0.179	-0.3	-3.963	-3.963	1111.0
-4180.487	-300.99503	1	2	300.99503	400.0	0	1	2	148.8349	155.20825	1	0.179	-0.303	-3.941	-3.963	1111.0
-4180.487	-300.99503	1	2	300.99503	400.0	0	1	2	148.8349	155.20825	1	0.179	-0.305	-3.997	-3.977	1111.0
-4180.487	-300.99503	1	2	300.99503	400.0	0	1	2	148.8349	155.20825	1	0.179	-0.307	-3.997	-4.006	1111.0
-4180.487	-300.99503	1	2	300.99503	400.0	0	1	2	148.8349	155.20825	1	0.179	-0.309	-4.11	-4.006	1111.0
-4180.487	-300.99503	1	2	300.99503	400.0	0	1	2	148.8349	155.20825	1	0.179	-0.311	-4.149	-4.018	1111.0
-4180.487	-300.99503	1	2	300.99503	400.0	0	1	2	148.8349	155.20825	1	0.179	-0.314	-4.12	-4.041	1111.0
-4180.487	-300.99503	1	2	300.99503	400.0	0	1	2	148.8349	155.20825	1	0.179	-0.316	-4.029	-4.041	1111.0
-4180.487	-300.99503	1	2	300.99503	400.0	0	1	2	148.8349	155.20825	1	0.179	-0.318	-3.949	-4.06	1111.0
-4180.487	-300.99503	1	2	300.99503	400.0	0	1	2	148.8349	155.20825	1	0.179	-0.32	-4.066	-4.06	1111.0
-4180.487	-300.99503	1	2	300.99503	400.0	0	1	2	148.8349	155.20825	1	0.179	-0.321	-4.079	-4.069	1111.0
-4180.487	-300.99503	1	2	300.99503	400.0	0	1	2	148.8349	155.20825	1	0.179	-0.322	-4.143	-4.085	1111.0
-4180.487	-300.99503	1	2	300.99503	400.0	0	1	2	148.8349	155.20825	1	0.179	-0.323	-4.124	-4.085	1111.0
-4180.487	-300.99503	1	2	300.99503	400.0	1	1	2	148.8349	155.20825	1	0.179	-0.324	-4.062	-4.092	1111.0
-4180.487	-300.99503	1	2	300.99503	400.0	1	1	2	148.8349	155.20825	1	0.179	-0.324	-4.107	-4.105	1111.0
-4180.487	-300.99503	1	2	300.99503	400.0	1	1	2	148.8349	155.20825	1	0.179	-0.324	-4.104	-4.105	1111.0
-4180.487	-300.99503	1	2	300.99503	400.0	1	1	2	148.8349	155.20825	1	0.179	-0.325	-4.122	-4.115	1111.0
-4180.487	-300.99503	1	2	300.99503	400.0	1	1	2	148.8349	155.20825	1	0.179	-0.326	-4.108	-4.115	1111.0
-4180.487	-300.99503	1	2	300.99503	400.0	1	1	2	148.8349	155.20825	1	0.179	-0.328	-4.152	-4.12	1111.0
-4180.487	-300.99503	1	2	300.99503	400.0	1	1	2	148.8349	155.20825	1	0.179	-0.33	-4.114	-4.129	1111.0
-4180.487	-300.99503	1	2	300.99503	400.0	1	1	2	148.8349	155.20825	1	0.179	-0.33	-4.101	-4.129	1111.0
-4180.487	-300.99503	1	2	300.99503	400.0	1	1	2	148.8349	155.20825	1	0.179	-0.331	-4.096	-4.133	1111.0
-4180.487	-300.99503	1	2	300.99503	400.0	1	1	2	148.8349	155.20825	1	0.179	-0.333	-4.112	-4.14	1111.0
-4180.487	-300.99503	1	2	300.99503	400.0	1	1	2	148.8349	155.20825	1	0.179	-0.335	-4.195	-4.14	1111.0
-4180.487	-300.99503	1	2	300.99503	400.0	1	1	2	148.8349	155.20825	1	0.179	-0.337	-4.119	-4.143	1111.0
-4180.487	-300.99503	1	2	300.99503	400.0	1	1	2	148.8349	155.20825	1	0.179	-0.338	-4.107	-4.143	1111.0
-4180.487	-300.99503	1	2	300.99503	400.0	1	1	2	148.8349	155.20825	1	0.179	-0.341	-4.114	-4.149	1111.0
-4180.487	-300.99503	1	2	300.99503	400.0	1	1	2	148.8349	155.20825	1	0.179	-0.341	-4.141	-4.151	1111.0
-4180.487	-300.99503	1	2	300.99503	400.0	1	1	2	148.8349	155.20825	1	0.179	-0.341	-4.182	-4.151	1111.0
-4180.487	-300.99503	1	2	300.99503	400.0	1	1	2	148.8349	155.20825	1	0.179	-0.341	-4.263	-4.156	1111.0
-4180.487	-300.99503	1	2	300.99503	400.0	1	1	2	148.8349	155.20825	1	0.179	-0.341	-4.14	-4.16	1111.0
-4180.487	-300.99503	1	2	300.99503	400.0	1	1	2	148.8349	155.20825	1	0.178	-0.341	-4.163	-4.16	1111.0
-4180.487	-300.99503	1	2	300.99503	400.0	1	1	2	148.8349	155.20825	1	0.178	-0.341	-4.191	-4.161	1111.0
-4180.487	-300.99503	1	2	300.99503	400.0	1	1	2	148.8349	155.20825	1	0.178	-0.341	-4.149	-4.161	1111.0
-4180.487	-300.99503	1	2	300.99503	400.0	1	1	2	148.8349	155.20825	1	0.178	-0.341	-4.14	-4.165	1111.0
-4180.487	-300.99503	1	2	300.99503	400.0	1	1	2	148.8349	155.20825	1	0.178	-0.341	-4.153	-4.166	1111.0
-4180.487	-300.99503	1	2	300.99503	400.0	1	1	2	148.8349	155.20825	1	0.178	-0.34	-4.061	-4.166	1111.0
-4180.487	-300.99503	1	2	300.99503	400.0	1	1	2	148.8349	155.20825	1	0.178	-0.341	-4.197	-4.169	1111.0
-4180.487	-300.99503	1	2	300.99503	400.0	1	1	2	148.8349	155.20825	1	0.178	-0.341	-4.203	-4.17	1111.0
-4180.487	-300.99503	1	2	300.99503	400.0	1	1	2	148.8349	155.20825	1	0.178	-0.341	-4.167	-4.17	1111.0
-4180.487	-300.99503	1	2	300.99503	400.0	1	1	2	148.8349	155.20825	1	0.178	-0.341	-4.232	-4.172	1111.0
-4180.487	-300.99503	1	2	300.99503	400.0	1	1	2	148.8349	155.20825	1	0.178	-0.341	-4.174	-4.172	1111.0
-4180.487	-300.99503	1	2	300.99503	400.0	1	1	2	148.8349	155.20825	1	0.178	-0.341	-4.162	-4.173	1111.0
-4180.487	-300.99503	1	2	300.99503	400.0	1	1	2	148.8349	155.20825	1	0.178	-0.341	-4.123	-4.174	1111.0
-4180.487	-300.99503	1	2	300.99503	400.0	1	1	2	148.8349	155.20825	1	0.178	-0.341	-4.246	-4.174	1111.0
-4180.487	-300.99503	1	2	300.99503	400.0	1	1	2	148.8349	155.20825	1	0.178	-0.341	-4.156	-4.175	1111.0
-4180.487	-300.99503	1	2	300.99503	400.0	1	1	2	148.8349	155.20825	1	0.178	-0.341	-4.168	-4.176	1111.0
-4180.487	-300.99503	1	2	300.99503	400.0	1	1	2	148.8349	155.20825	1	0.178	-0.341	-4.165	-4.176	1111.0
-4180.487	-300.99503	1	2	300.99503	400.0	1	1	2	148.8349	155.20825	1	0.178	-0.341	-4.117	-4.177	1111.0
-4180.487	-300.99503	1	2	300.99503	400.0	1	1	2	148.8349	155.20825	1	0.178	-0.341	-4.176	-4.177	1111.0
-4180.487	-300.99503	1	2	300.99503	400.0	1	1	2	148.8349	155.20825	1	0.178	-0.341	-4.175	-4.179	1111.0
-4180.487	-300.99503	1	2	300.99503	400.0	1	1	2	148.8349	155.20825	1	0.178	-0.341	-4.181	-4.179	1111.0
-4180.487	-300.99503	1	2	300.99503	400.0	1	1	2	148.8349	155.20825	1	0.178	-0.341	-4.134	-4.179	1111.0
-4180.487	-300.99503	1	2	300.99503	400.0	1	1	2	148.8349	155.20825	1	0.178	-0.341	-4.237	-4.179	1111.0
-4180.487	-300.99503	1	2	300.99503	400.0	1	1	2	148.8349	155.20825	1	0.178	-0.341	-4.16	-4.18	1111.0
-4180.487	-300.99503	1	2	300.99503	400.0	1	1	2	148.8349	155.20825	1	0.178	-0.341	-4.288	-4.18	1111.0
-4180.487	-300.99503	1	2	300.99503	400.0	1	1	2	148.8349	155.20825	1	0.178	-0.341	-4.174	-4.18	1111.0
-4180.487	-300.99503	1	2	300.99503	400.0	1	1	2	148.8349	155.20825	1	0.178	-0.341	-4.155	-4.18	1111.0
-4180.487	-300.99503	1	2	300.99503	400.0	1	1	2	148.8349	155.20825	1	0.178	-0.341	-4.165	-4.181	1111.0
-4180.487	-300.99503	1	2	300.99503	400.0	1	1	2	148.8349	155.20825	1	0.178	-0.341	-4.151	-4.181	1111.0
-4180.487	-300.99503	1	2	300.99503	400.0	1	1	2	148.8349	155.20825	1	0.178	-0.341	-4.181	-4.181	1111.0
-4180.487	-300.99503	1	2	300.99503	400.0	1	1	2	148.8349	155.20825	1	0.178	-0.341	-4.201	-4.181	1111.0
-4180.487	-300.99503	1	2	300.99503	400.0	1	1	2	148.8349	155.20825	1	0.178	-0.341	-4.17	-4.182	1111.0
-4180.487	-300.99503	1	2	300.99503	400.0	1	1	2	148.8349	155.20825	1	0.178	-0.341	-4.171	-4.182	1111.0
-4180.487	-300.99503	1	2	300.99503	400.0	1	1	2	148.8349	155.20825	1	0.178	-0.341	-4.271	-4.182	1111.0
-4180.487	-300.99503	1	2	300.99503	400.0	1	1	2	148.8349	155.20825	1	0.178	-0.341	-4.188	-4.182	1111.0
-4180.487	-300.99503	1	2	300.99503	400.0	1	1	2	148.8349	155.20825	1	0.178	-0.341	-4.201	-4.182	1111.0
-4180.487	-300.99503	1	2	300.99503	400.0	1	1	2	148.8349	155.20825	1	0.178	-0.341	-4.203	-4.183	1111.0
-4180.487	-300.99503	1	2	300.99503	400.0	1	1	2	148.8349	155.20825	1	0.178	-0.341	-4.172	-4.183	1111.0
-4180.487	-300.99503	1	2	300.99503	400.0	1	1	2	148.8349	155.20825	1	0.178	-0.341	-4.149	-4.183	1111.0
-4180.487	-300.99503	1	2	300.99503	400.0	1	1	2	148.8349	155.20825	1	0.178	-0.341	-4.151	-4.183	1111.0
-4180.487	-300.99503	1	2	300.99503	400.0	1	1	2	148.8349	155.20825	1	0.178	-0.341	-4.249	-4.183	1111.0
-4180.487	-300.99503	1	2	300.99503	400.0	1	1	2	148.8349	155.20825	1	0.178	-0.341	-4.151	-4.183	1111.0
-4180.487	-300.99503	1	2	300.99503	400.0	1	1	2	148.8349	155.20825	1	0.178	-0.341	-4.114	-4.183	1111.0
-4180.487	-300.99503	1	2	300.99503	400.0	1	1	2	148.8349	155.20825	1	0.178	-0.34	-4.08	-4.183	1111.0
-4180.487	-300.99503	1	2	300.99503	400.0	1	1	2	148.8349	155.20825	1	0.178	-0.341	-4.298	-4.183	1111.0
-4180.487	-300.99503	1	2	300.99503	400.0	1	1	2	148.8349	155.20825	1	0.178	-0.341	-4.201	-4.183	1111.0
-4180.487	-300.99503	1	2	300.99503	400.0	1	1	2	148.8349	155.20825	1	0.178	-0.341	-4.207	-4.184	1111.0
-4180.487	-300.99503	1	2	300.99503	400.0	1	1	2	148.8349	155.20825	1	0.178	-0.341	-4.235	-4.184	1111.0
-4180.487	-300.99503	1	2	300.99503	400.0	1	1	2	148.8349	155.20825	1	0.178	-0.341	-4.181	-4.184	1111.0
-4180.487	-300.99503	1	2	300.99503	400.0	1	1	2	148.8349	155.20825	1	0.178	-0.341	-4.196	-4.184	1111.0
-4180.487	-300.99503	1	2	300.99503	400.0	1	1	2	148.8349	155.20825	1	0.178	-0.342	-4.354	-4.184	1111.0
-4180.487	-300.99503	1	2	300.99503	400.0	1	1	2	148.8349	155.20825	1	0.178	-0.342	-4.16	-4.184	1111.0
-4180.487	-300.99503	1	2	300.99503	400.0	1	1	2	148.8349	155.20825	1	0.178	-0.342	-4.192	-4.184	1111.0
-4180.487	-300.99503	1	2	300.99503	400.0	1	1	2	148.8349	155.20825	1	0.178	-0.342	-4.172	-4.184	1111.0
-4180.487	-300.99503	1	2	300.99503	400.0	1	1	2	148.8349	155.20825	1	0.178	-0.342	-4.187	-4.184	1111.0
-4180.487	-300.99503	1	2	300.99503	400.0	1	1	2	148.8349	155.20825	1	0.178	-0.342	-4.202	-4.184	1111.0
-4180.487	-300.99503	1	2	300.99503	400.0	1	1	2	148.8349	155.20825	1	0.178	-0.342	-4.16	-4.184	1111.0
-4180.487	-300.99503	1	2	300.99503	400.0	1	1	2	148.8349	155.20825	1	0.178	-0.342	-4.194	-4.184	1111.0
-4180.487	-300.99503	1	2	300.99503	400.0	1	1	2	148.8349	155.20825	1	0.178	-0.342	-4.215	-4.184	1111.0
-4180.487	-300.99503	1	2	300.99503	400.0	1	1	2	148.8349	155.20825	1	0.178	-0.342	-4.191	-4.184	1111.0
-4180.487	-300.99503	1	2	300.99503	400.0	1	1	2	148.8349	155.20825	1	0.178	-0.341	-4.186	-4.184	1111.0
-4180.487	-300.99503	1	2	300.99503	400.0	1	1	2	148.8349	155.20825	1	0.178	-0.341	-4.201	-4.184	1111.0
-4180.487	-300.99503	1	2	300.99503	400.0	1	1	2	148.8349	155.20825	1	0.178	-0.34	-4.098	-4.184	1111.0
-4180.487	-300.99503	1	2	300.99503	400.0	1	1	2	148.8349	155.20825	1	0.178	-0.341	-4.192	-4.184	1111.0
-4180.487	-300.99503	1	2	300.99503	400.0	1	1	2	148.8349	155.20825	1	0.178	-0.341	-4.192	-4.184	1111.0
-4180.487	-300.99503	1	2	300.99503	400.0	1	1	2	148.8349	155.20825	1	0.178	-0.341	-4.192	-4.184	1111.0
-4180.487	-300.99503	1	2	300.99503	400.0	1	1	2	148.8349	155.20825	1	0.178	-0.341	-4.185	-4.184	1111.0
-4180.487	-300.99503	1	2	300.99503	400.0	1	1	2	148.8349	155.20825	1	0.178	-0.341	-4.185	-4.184	1111.0
-4180.487	-300.99503	1	2	300.99503	400.0	1	1	2	148.8349	155.20825	1	0.178	-0.341	-4.183	-4.184	1111.0
-4180.487	-300.99503	1	2	300.99503	400.0	1	1	2	148.8349	155.20825	1	0.178	-0.341	-4.153	-4.184	1111.0
-4180.487	-300.99503	1	2	300.99503	400.0	1	1	2	148.8349	155.20825	1	0.178	-0.341	-4.166	-4.184	1111.0
-4180.487	-300.99503	1	2	300.99503	400.0	1	1	2	148.8349	155.20825	1	0.178	-0.341	-4.208	-4.184	1111.0
-4180.487	-300.99503	1	2	300.99503	400.0	1	1	2	148.8349	155.20825	1	0.178	-0.341	-4.18	-4.184	1111.0
-4180.487	-300.99503	1	2	300.99503	400.0	1	1	2	148.8349	155.20825	1	0.178	-0.341	-4.184	-4.184	1111.0
-4180.487	-300.99503	1	2	300.99503	400.0	1	1	2	148.8349	155.20825	1	0.178	-0.341	-4.118	-4.184	1111.0
-4180.487	-300.99503	1	2	300.99503	400.0	1	1	2	148.8349	155.20825	1	0.178	-0.341	-4.204	-4.184	1111.0
-4180.487	-300.99503	1	2	300.99503	400.0	1	1	2	148.8349	155.20825	1	0.178	-0.341	-4.242	-4.184	1111.0
-4180.487	-300.99503	1	2	300.99503	400.0	1	1	2	148.8349	155.20825	1	0.178	-0.341	-4.298	-4.184	1111.0
-4180.487	-300.99503	1	2	300.99503	400.0	1	1	2	148.8349	155.20825	1	0.178	-0.341	-4.284	-4.184	1111.0
-4180.487	-300.99503	1	2	300.99503	400.0	1	1	2	148.8349	155.20825	1	0.178	-0.341	-4.166	-4.184	1111.0
-4180.487	-300.99503	1	2	300.99503	400.0	1	1	2	148.8349	155.20825	1	0.178	-0.341	-4.123	-4.184	1111.0
-4180.487	-300.99503	1	2	300.99503	400.0	1	1	2	148.8349	155.20825	1	0.178	-0.341	-4.185	-4.184	1111.0
-4180.487	-300.99503	1	2	300.99503	400.0	1	1	2	148.8349	155.20825	1	0.178	-0.341	-4.184	-4.184	1111.0
-4180.487	-300.99503	1	2	300.99503	400.0	1	1	2	148.8349	155.20825	1	0.178	-0.341	-4.203	-4.184	1111.0
-4180.487	-300.99503	1	2	300.99503	400.0	1	1	2	148.8349	155.20825	1	0.178	-0.341	-4.164	-4.184	1111.0
-4180.487	-300.99503	1	2	300.99503	400.0	1	1	2	148.8349	155.20825	1	0.178	-0.341	-4.18	-4.184	1111.0
-4180.487	-300.99503	1	2	300.99503	400.0	1	1	2	148.8349	155.20825	1	0.178	-0.341	-4.152	-4.184	1111.0
-4180.487	-300.99503	1	2	300.99503	400.0	1	1	2	148.8349	155.20825	1	0.178	-0.341	-4.144	-4.184	1111.0
-4180.487	-300.99503	1	2	300.99503	400.0	1	1	2	148.8349	155.20825	1	0.178	-0.341	-4.194	-4.184	1111.0
-4180.487	-300.99503	1	2	300.99503	400.0	1	1	2	148.8349	155.20825	1	0.178	-0.341	-4.194	-4.184	1111.0
-4180.487	-300.99503	1	2	300.99503	400.0	1	1	2	148.8349	155.20825	1	0.178	-0.341	-4.197	-4.184	1111.0
-4180.487	-300.99503	1	2	300.99503	400.0	1	1	2	148.8349	155.20825	1	0.178	-0.341	-4.16	-4.184	1111.0
-4180.487	-300.99503	1	2	300.99503	400.0	1	1	2	148.8349	155.20825	1	0.178	-0.341	-4.208	-4.184	1111.0
-4180.487	-300.99503	1	2	300.99503	400.0	1	1	2	148.8349	155.20825	1	0.178	-0.341	-4.187	-4.184	1111.0
-4180.487	-300.99503	1	2	300.99503	400.0	1	1	2	148.8349	155.20825	1	0.178	-0.341	-4.183	-4.184	1111.0
-4180.487	-300.99503	1	2	300.99503	400.0	1	1	2	148.8349	155.20825	1	0.178	-0.341	-4.192	-4.184	1111.0
-4180.487	-300.99503	1	2	300.99503	400.0	1	1	2	148.8349	155.20825	1	0.178	-0.341	-4.153	-4.184	1111.0
-4180.487	-300.99503	1	2	300.99503	400.0	1	1	2	148.8349	155.20825	1	0.178	-0.341	-4.195	-4.184	1111.0
-4180.487	-300.99503	1	2	300.99503	400.0	1	1	2	148.8349	155.20825	1	0.178	-0.341	-4.21	-4.184	1111.0
-4180.487	-300.99503	1	2	300.99503	400.0	1	1	2	148.8349	155.20825	1	0.178	-0.341	-4.204	-4.184	1111.0
-4180.487	-300.99503	1	2	300.99503	400.0	1	1	2	148.8349	155.20825	1	0.178	-0.341	-4.169	-4.184	1111.0
-4180.487	-300.99503	1	2	300.99503	400.0	1	1	2	148.8349	155.20825	1	0.178	-0.341	-4.174	-4.184	1111.0
-4180.487	-300.99503	1	2	300.99503	400.0	1	1	2	148.8349	155.20825	1	0.178	-0.341	-4.19	-4.184	1111.0
-4180.487	-300.99503	1	2	300.99503	400.0	1	1	2	148.8349	155.20825	1	0.178	-0.341	-4.142	-4.184	1111.0
-4180.487	-300.99503	1	2	300.99503	400.0	1	1	2	148.8349	155.20825	1	0.178	-0.341	-4.201	-4.184	1111.0
-4180.487	-300.99503	1	2	300.99503	400.0	1	1	2	148.8349	155.20825	1	0.178	-0.341	-4.172	-4.184	1111.0
-4180.487	-300.99503	1	2	300.99503	400.0	1	1	2	148.8349	155.20825	1	0.178	-0.341	-4.194	-4.184	1111.0
-4180.487	-300.99503	1	2	300.99503	400.0	1	1	2	148.8349	155.20825	1	0.178	-0.341	-4.142	-4.184	1111.0
-4180.487	-300.99503	1	2	300.99503	400.0	1	1	2	148.8349	155.20825	1	0.178	-0.341	-4.199	-4.184	1111.0
-4180.487	-300.99503	1	2	300.99503	400.0	1	1	2	148.8349	155.20825	1	0.178	-0.341	-4.201	-4.184	1111.0
-4180.487	-300.99503	1	2	300.99503	400.0	1	1	2	148.8349	155.20825	1	0.178	-0.341	-4.207	-4.184	1111.0
-4180.487	-300.99503	1	2	300.99503	400.0	1	1	2	148.8349	155.20825	1	0.178	-0.341	-4.155	-4.184	1111.0
-4180.487	-300.99503	1	2	300.99503	400.0	1	1	2	148.8349	155.20825	1	0.178	-0.341	-4.151	-4.184	1111.0
-4180.487	-300.99503	1	2	300.99503	400.0	1	1	2	148.8349	155.20825	1	0.178	-0.341	-4.194	-4.184	1111.0
-4180.487	-300.99503	1	2	300.99503	400.0	1	1	2	148.8349	155.20825	1	0.178	-0.341	-4.244	-4.184	1111.0
-4180.487	-300.99503	1	2	300.99503	400.0	1	1	2	148.8349	155.20825	1	0.178	-0.341	-4.16	-4.184	1111.0
-4180.487	-300.99503	1	2	300.99503	400.0	1	1	2	148.8349	155.20825	1	0.178	-0.341	-4.191	-4.184	1111.0
-4180.487	-300.99503	1	2	300.99503	400.0	1	1	2	148.8349	155.20825	1	0.178	-0.341	-4.145	-4.184	1111.0
-4180.487	-300.99503	1	2	300.99503	400.0	1	1	2	148.8349	155.20825	1	0.178	-0.341	-4.18	-4.184	1111.0
-4180.487	-300.99503	1	2	300.99503	400.0	1	1	2	148.8349	155.20825	1	0.178	-0.341	-4.341	-4.184	1111.0
-4180.487	-300.99503	1	2	300.99503	400.0	1	1	2	148.8349	155.20825	1	0.178	-0.341	-4.17	-4.184	1111.0
-4180.487	-300.99503	1	2	300.99503	400.0	1	1	2	148.8349	155.20825	1	0.178	-0.341	-4.222	-4.184	1111.0
-4180.487	-300.99503	1	2	300.99503	400.0	1	1	2	148.8349	155.20825	1	0.178	-0.341	-4.21	-4.184	1111.0
-4180.487	-300.99503	1	2	300.99503	400.0	1	1	2	148.8349	155.20825	1	0.178	-0.341	-4.167	-4.184	1111.0
-4180.487	-300.99503	1	2	300.99503	400.0	1	1	2	148.8349	155.20825	1	0.178	-0.341	-4.207	-4.184	1111.0
-4180.487	-300.99503	1	2	300.99503	400.0	1	1	2	148.8349	155.20825	1	0.178	-0.341	-4.204	-4.184	1111.0
-4180.487	-300.99503	1	2	300.99503	400.0	1	1	2	148.8349	155.20825	1	0.178	-0.341	-4.193	-4.184	1111.0
-4180.487	-300.99503	1	2	300.99503	400.0	1	1	2	148.8349	155.20825	1	0.178	-0.341	-4.279	-4.184	1111.0
-4180.487	-300.99503	1	2	300.99503	400.0	1	1	2	148.8349	155.20825	1	0.178	-0.341	-4.177	-4.184	1111.0
-4180.487	-300.99503	1	2	300.99503	400.0	1	1	2	148.8349	155.20825	1	0.178	-0.341	-4.136	-4.184	1111.0
-4180.487	-300.99503	1	2	300.99503	400.0	1	1	2	148.8349	155.20825	1	0.178	-0.341	-4.219	-4.184	1111.0
-4180.487	-300.99503	1	2	300.99503	400.0	1	1	2	148.8349	155.20825	1	0.178	-0.341	-4.169	-4.184	1111.0
0.0	0.0	1	2	300.99503	400.0	1	1	2	148.8349	155.20825	0	0.178	-0.341	-4.143	-4.184	1111.0
0.0	0.0	1	2	300.99503	400.0	1	1	2	148.8349	155.20825	0	0.178	-0.341	-4.163	-4.184	1111.0
0.0	0.0	1	2	300.99503	400.0	1	1	2	148.8349	155.20825	0	0.178	-0.341	-4.176	-4.184	1111.0
0.0	0.0	1	2	300.99503	400.0	1	1	2	148.8349	155.20825	0	0.178	-0.341	-4.193	-4.184	1111.0
0.0	0.0	1	2	300.99503	400.0	1	1	2	148.8349	155.20825	0	0.178	-0.341	-4.265	-4.184	1111.0
0.0	0.0	1	2	300.99503	400.0	1	1	2	148.8349	155.20825	0	0.178	-0.336	-3.62	-3.613	1111.0
0.0	0.0	1	2	300.99503	400.0	1	1	2	148.8349	155.20825	0	0.178	-0.331	-3.311	-3.358	1111.0
0.0	0.0	1	2	300.99503	400.0	1	1	2	148.8349	155.20825	0	0.179	-0.326	-3.443	-3.358	1111.0
0.0	0.0	1	2	300.99503	400.0	1	1	2	148.8349	155.20825	0	0.179	-0.316	-2.882	-2.9	1111.0
0.0	0.0	1	2	300.99503	400.0	1	1	2	148.8349	155.20825	0	0.179	-0.309	-2.87	-2.9	1111.0
0.0	0.0	1	2	300.99503	400.0	1	1	2	148.8349	155.20825	0	0.179	-0.301	-2.841	-2.695	1111.0
0.0	0.0	1	2	300.99503	400.0	1	1	2	148.8349	155.20825	0	0.179	-0.29	-2.286	-2.327	1111.0
0.0	0.0	1	2	300.99503	400.0	1	1	2	148.8349	155.20825	0	0.179	-0.281	-2.578	-2.327	1111.0
0.0	0.0	1	2	300.99503	400.0	1	1	2	148.8349	155.20825	0	0.179	-0.27	-2.087	-2.162	1111.0
0.0	0.0	1	2	300.99503	400.0	1	1	2	148.8349	155.20825	0	0.179	-0.258	-1.839	-1.867	1111.0
0.0	0.0	1	2	300.99503	400.0	1	1	2	148.8349	155.20825	0	0.179	-0.248	-1.847	-1.867	1111.0
0.0	0.0	1	2	300.99503	400.0	1	1	2	148.8349	155.20825	0	0.179	-0.237	-1.69	-1.735	1111.0
0.0	0.0	1	2	300.99503	400.0	1	1	2	148.8349	155.20825	0	0.179	-0.229	-1.741	-1.735	1111.0
0.0	0.0	1	2	300.99503	400.0	1	1	2	148.8349	155.20825	0	0.179	-0.219	-1.471	-1.498	1111.0
0.0	0.0	1	2	300.99503	400.0	1	1	2	148.8349	155.20825	0	0.179	-0.209	-1.415	-1.392	1111.0
0.0	0.0	1	2	300.99503	400.0	1	1	2	148.8349	155.20825	0	0.179	-0.199	-1.391	-1.392	1111.0
0.0	0.0	1	2	300.99503	400.0	1	1	2	148.8349	155.20825	0	0.179	-0.19	-1.283	-1.202	1111.0
0.0	0.0	1	2	300.99503	400.0	1	1	2	148.8349	155.20825	0	0.18	-0.18	-1.122	-1.117	1111.0
0.0	0.0	1	2	300.99503	400.0	1	1	2	148.8349	155.20825	0	0.18	-0.172	-1.111	-1.117	1111.0
0.0	0.0	1	2	300.99503	400.0	1	1	2	148.8349	155.20825	0	0.18	-0.163	-0.964	-0.964	1111.0
0.0	0.0	1	2	300.99503	400.0	1	1	2	148.8349	155.20825	0	0.18	-0.155	-1.062	-0.964	1111.0
0.0	0.0	1	2	300.99503	400.0	1	1	2	148.8349	155.20825	0	0.18	-0.147	-0.883	-0.896	1111.0
0.0	0.0	1	2	300.99503	400.0	1	1	2	148.8349	155.20825	0	0.18	-0.139	-0.765	-0.774	1111.0
0.0	0.0	1	2	300.99503	400.0	1	1	2	148.8349	155.20825	0	0.18	-0.133	-0.77	-0.774	1111.0
0.0	0.0	1	2	300.99503	400.0	1	1	2	148.8349	155.20825	0	0.18	-0.125	-0.643	-0.668	1111.0
0.0	0.0	1	2	300.99503	400.0	1	1	2	148.8349	155.20825	0	0.18	-0.117	-0.616	-0.621	1111.0
0.0	0.0	1	2	300.99503	400.0	1	1	2	148.8349	155.20825	0	0.18	-0.111	-0.669	-0.621	1111.0
0.0	0.0	1	2	300.99503	400.0	1	1	2	148.8349	155.20825	0	0.18	-0.105	-0.536	-0.536	1111.0
0.0	0.0	1	2	300.99503	400.0	1	1	2	148.8349	155.20825	0	0.18	-0.098	-0.481	-0.498	1111.0
0.0	0.0	1	2	300.99503	400.0	1	1	2	148.8349	155.20825	0	0.18	-0.093	-0.506	-0.498	1111.0
0.0	0.0	1	2	300.99503	400.0	1	1	2	148.8349	155.20825	0	0.18	-0.087	-0.44	-0.43	1111.0
0.0	0.0	1	2	300.99503	400.0	1	1	2	148.8349	155.20825	0	0.18	-0.08	-0.443	-0.43	1111.0
0.0	0.0	1	2	300.99503	400.0	1	1	2	148.8349	155.20825	0	0.18	-0.076	-0.416	-0.371	1111.0
0.0	0.0	1	2	300.99503	400.0	1	1	2	148.8349	155.20825	0	0.18	-0.072	-0.357	-0.345	1111.0
0.0	0.0	1	2	300.99503	400.0	1	1	2	148.8349	155.20825	0	0.18	-0.068	-0.325	-0.345	1111.0
0.0	0.0	1	2	300.99503	400.0	1	1	2	148.8349	155.20825	0	0.18	-0.064	-0.279	-0.297	1111.0
0.0	0.0	1	2	300.99503	400.0	1	1	2	148.8349	155.20825	0	0.18	-0.06	-0.27	-0.276	1111.0
0.0	0.0	1	2	300.99503	400.0	1	1	2	148.8349	155.20825	0	0.18	-0.057	-0.244	-0.276	1111.0
0.0	0.0	1	2	300.99503	400.0	1	1	2	148.8349	155.20825	0	0.18	-0.055	-0.262	-0.238	1111.0
0.0	0.0	1	2	300.99503	400.0	1	1	2	148.8349	155.20825	0	0.18	-0.052	-0.21	-0.238	1111.0
0.0	0.0	1	2	300.99503	400.0	1	1	2	148.8349	155.20825	0	0.18	-0.049	-0.264	-0.206	1111.0
0.0	0.0	1	2	300.99503	400.0	1	1	2	148.8349	155.20825	0	0.18	-0.046	-0.164	-0.191	1111.0
0.0	0.0	1	2	300.99503	400.0	1	1	2	148.8349	155.20825	0	0.18	-0.042	-0.187	-0.191	1111.0
0.0	0.0	1	2	300.99503	400.0	1	1	2	148.8349	155.20825	0	0.18	-0.039	-0.121	-0.165	1111.0
0.0	0.0	1	2	300.99503	400.0	1	1	2	148.8349	155.20825	0	0.18	-0.037	-0.114	-0.165	1111.0
0.0	0.0	1	2	300.99503	400.0	1	1	2	148.8349	155.20825	0	0.18	-0.035	-0.16	-0.153	1111.0
0.0	0.0	1	2	300.99503	400.0	1	1	2	148.8349	155.20825	0	0.18	-0.033	-0.139	-0.132	1111.0
0.0	0.0	1	2	300.99503	400.0	1	1	2	148.8349	155.20825	0	0.18	-0.031	-0.137	-0.132	1111.0
0.0	0.0	1	2	300.99503	400.0	1	1	2	148.8349	155.20825	0	0.18	-0.029	-0.142	-0.122	1111.0
0.0	0.0	1	2	300.99503	400.0	1	1	2	148.8349	155.20825	0	0.18	-0.027	-0.077	-0.106	1111.0
0.0	0.0	1	2	300.99503	400.0	1	1	2	148.8349	155.20825	0	0.18	-0.025	-0.18	-0.106	1111.0
0.0	0.0	1	2	300.99503	400.0	1	1	2	148.8349	155.20825	0	0.18	-0.023	-0.08	-0.098	1111.0
0.0	0.0	1	2	300.99503	400.0	1	1	2	148.8349	155.20825	0	0.18	-0.021	-0.075	-0.084	1111.0
0.0	0.0	1	2	300.99503	400.0	1	1	2	148.8349	155.20825	0	0.18	-0.02	-0.048	-0.084	1111.0
0.0	0.0	1	2	300.99503	400.0	1	1	2	148.8349	155.20825	0	0.18	-0.02	-0.101	-0.078	1111.0
0.0	0.0	1	2	300.99503	400.0	1	1	2	148.8349	155.20825	0	0.18	-0.02	-0.039	-0.078	1111.0
0.0	0.0	1	2	300.99503	400.0	1	1	2	148.8349	155.20825	0	0.18	-0.02	-0.058	-0.067	1111.0
0.0	0.0	1	2	300.99503	400.0	1	1	2	148.8349	155.20825	0	0.18	-0.02	-0.061	-0.063	1111.0
0.0	0.0	1	2	300.99503	400.0	1	1	2	148.8349	155.20825	0	0.18	-0.019	-0.039	-0.063	1111.0
0.0	0.0	1	2	300.99503	400.0	1	1	2	148.8349	155.20825	0	0.18	-0.018	-0.052	-0.054	1111.0
0.0	0.0	1	2	300.99503	400.0	1	1	2	148.8349	155.20825	0	0.18	-0.018	-0.043	-0.05	1111.0
0.0	0.0	1	2	300.99503	400.0	1	1	2	148.8349	155.20825	0	0.18	-0.018	-0.046	-0.05	1111.0
0.0	0.0	1	2	300.99503	400.0	1	1	2	148.8349	155.20825	0	0.18	-0.018	-0.051	-0.043	1111.0
0.0	0.0	1	2	300.99503	400.0	1	1	2	148.8349	155.20825	0	0.18	-0.018	-0.143	-0.043	1111.0
0.0	0.0	1	2	300.99503	400.0	1	1	2	148.8349	155.20825	0	0.18	-0.018	-0.032	-0.037	1111.0
0.0	0.0	1	2	300.99503	400.0	1	1	2	148.8349	155.20825	0	0.18	-0.017	-0.054	-0.034	1111.0
0.0	0.0	1	2	300.99503	400.0	1	1	2	148.8349	155.20825	0	0.18	-0.017	-0.032	-0.034	1111.0
0.0	0.0	1	2	300.99503	400.0	1	1	2	148.8349	155.20825	0	0.18	-0.016	0.0	-0.029	1111.0
0.0	0.0	1	2	300.99503	400.0	1	1	2	148.8349	155.20825	0	0.18	-0.015	-0.003	-0.027	1111.0
0.0	0.0	1	2	300.99503	400.0	1	1	2	148.8349	155.20825	0	0.18	-0.015	-0.041	-0.027	1111.0
0.0	0.0	1	2	300.99503	400.0	1	1	2	148.8349	155.20825	0	0.18	-0.015	-0.021	-0.023	1111.0
0.0	0.0	1	2	300.99503	400.0	1	1	2	148.8349	155.20825	0	0.181	-0.014	-0.21	-0.023	1111.0
0.0	0.0	1	2	300.99503	400.0	1	1	2	148.8349	155.20825	0	0.181	-0.013	0.005	-0.021	1111.0
0.0	0.0	1	2	300.99503	400.0	1	1	2	148.8349	155.20825	0	0.181	-0.013	-0.02	-0.018	1111.0
0.0	0.0	1	2	300.99503	400.0	1	1	2	148.8349	155.20825	0	0.181	-0.013	-0.021	-0.018	1111.0
0.0	0.0	1	2	300.99503	400.0	1	1	2	148.8349	155.20825	0	0.181	-0.011	-0.01	-0.017	1111.0
0.0	0.0	1	2	300.99503	400.0	1	1	2	148.8349	155.20825	0	0.181	-0.01	-0.041	-0.014	1111.0
0.0	0.0	1	2	300.99503	400.0	1	1	2	148.8349	155.20825	0	0.181	-0.009	0.026	-0.014	1111.0
0.0	0.0	1	2	300.99503	400.0	1	1	2	148.8349	155.20825	0	0.181	-0.009	-0.029	-0.013	1111.0
0.0	0.0	1	2	300.99503	400.0	1	1	2	148.8349	155.20825	0	0.181	-0.008	-0.027	-0.013	1111.0
0.0	0.0	1	2	300.99503	400.0	1	1	2	148.8349	155.20825	0	0.181	-0.007	0.053	-0.011	1111.0
0.0	0.0	1	2	300.99503	400.0	1	1	2	148.8349	155.20825	0	0.181	-0.006	-0.044	-0.01	1111.0
0.0	0.0	1	2	300.99503	400.0	1	1	2	148.8349	155.20825	0	0.181	-0.005	-0.013	-0.01	1111.0
0.0	0.0	1	2	300.99503	400.0	1	1	2	148.8349	155.20825	0	0.181	-0.003	0.001	-0.009	1111.0
0.0	0.0	1	2	300.99503	400.0	1	1	2	148.8349	155.20825	0	0.181	-0.002	-0.003	-0.008	1111.0
0.0	0.0	1	2	300.99503	400.0	1	1	2	148.8349	155.20825	0	0.181	-0.001	-0.015	-0.008	1111.0
0.0	0.0	1	2	300.99503	400.0	1	1	2	148.8349	155.20825	0	0.181	0.0	0.038	-0.007	1111.0
0.0	0.0	1	2	300.99503	400.0	1	1	2	148.8349	155.20825	0	0.181	0.0	0.0	-0.007	1111.0
0.0	0.0	1	2	300.99503	400.0	1	1	2	148.8349	155.20825	0	0.181	0.0	0.0	-0.006	1111.0
0.0	0.0	1	2	300.99503	400.0	1	1	2	148.8349	155.20825	0	0.181	-0.001	-0.185	-0.005	1111.0
0.0	0.0	1	2	300.99503	400.0	1	1	2	148.8349	155.20825	0	0.181	0.0	0.014	-0.005	1111.0
0.0	0.0	1	2	300.99503	400.0	1	1	2	148.8349	155.20825	0	0.181	-0.001	-0.015	-0.004	1111.0
0.0	0.0	1	2	300.99503	400.0	1	1	2	148.8349	155.20825	0	0.181	0.0	0.036	-0.004	1111.0
0.0	0.0	1	2	300.99503	400.0	1	1	2	148.8349	155.20825	0	0.181	0.0	0.038	-0.004	1111.0
0.0	0.0	1	2	300.99503	400.0	1	1	2	148.8349	155.20825	0	0.181	-0.001	-0.02	-0.003	1111.0
0.0	0.0	1	2	300.99503	400.0	1	1	2	148.8349	155.20825	0	0.181	0.0	0.008	-0.003	1111.0
0.0	0.0	1	2	300.99503	400.0	1	1	2	148.8349	155.20825	0	0.181	-0.001	-0.03	-0.003	1111.0
0.0	0.0	1	2	300.99503	400.0	1	1	2	148.8349	155.20825	0	0.181	0.0	0.001	-0.002	1111.0
0.0	0.0	1	2	300.99503	400.0	1	1	2	148.8349	155.20825	0	0.181	-0.001	-0.016	-0.002	1111.0
0.0	0.0	1	2	300.99503	400.0	1	1	2	148.8349	155.20825	0	0.181	-0.001	-0.066	-0.002	1111.0
0.0	0.0	1	2	300.99503	400.0	1	1	2	148.8349	155.20825	0	0.181	0.0	0.013	-0.001	1111.0
0.0	0.0	1	2	300.99503	400.0	1	1	2	148.8349	155.20825	0	0.181	0.0	0.041	-0.001	1111.0
0.0	0.0	1	2	300.99503	400.0	1	1	2	148.8349	155.20825	0	0.181	0.0	0.006	-0.001	1111.0
0.0	0.0	1	2	300.99503	400.0	1	1	2	148.8349	155.20825	0	0.181	-0.001	-0.029	-0.001	1111.0
0.0	0.0	1	2	300.99503	400.0	1	1	2	148.8349	155.20825	0	0.181	0.0	0.059	-0.001	1111.0
0.0	0.0	1	2	300.99503	400.0	1	1	2	148.8349	155.20825	0	0.181	0.0	0.026	-0.001	1111.0
0.0	0.0	1	2	300.99503	400.0	1	1	2	148.8349	155.20825	0	0.181	0.0	0.019	-0.001	1111.0
0.0	0.0	1	2	300.99503	400.0	1	1	2	148.8349	155.20825	0	0.181	0.0	-0.009	0.0	1111.0
0.0	0.0	1	2	300.99503	400.0	1	1	2	148.8349	155.20825	0	0.181	0.0	0.037	0.0	1111.0
0.0	0.0	1	2	300.99503	400.0	1	1	2	148.8349	155.20825	0	0.181	0.0	0.064	0.0	1111.0
0.0	0.0	1	2	300.99503	400.0	1	1	2	148.8349	155.20825	0	0.181	0.0	0.001	0.0	1111.0
0.0	0.0	1	2	300.99503	400.0	1	1	2	148.8349	155.20825	0	0.181	-0.001	-0.017	0.0	1111.0
0.0	0.0	1	2	300.99503	400.0	1	1	2	148.8349	155.20825	0	0.181	0.0	0.003	0.0	1111.0
0.0	0.0	1	2	300.99503	400.0	1	1	2	148.8349	155.20825	0	0.181	-0.001	-0.019	0.0	1111.0
0.0	0.0	1	2	300.99503	400.0	1	1	2	148.8349	155.20825	0	0.181	-0.001	-0.019	0.0	1111.0
0.0	0.0	1	2	300.99503	400.0	1	1	2	148.8349	155.20825	0	0.181	0.0	0.069	0.0	1111.0
0.0	0.0	1	2	300.99503	400.0	1	1	2	148.8349	155.20825	0	0.181	0.0	0.014	0.0	1111.0
0.0	0.0	1	2	300.99503	400.0	1	1	2	148.8349	155.20825	0	0.181	0.0	0.013	0.0	1111.0
0.0	0.0	1	2	300.99503	400.0	1	1	2	148.8349	155.20825	0	0.181	0.0	0.091	0.0	1111.0
0.0	0.0	1	2	300.99503	400.0	1	1	2	148.8349	155.20825	0	0.181	-0.001	-0.019	0.0	1111.0
0.0	0.0	1	2	300.99503	400.0	1	1	2	148.8349	155.20825	0	0.181	-0.001	-0.019	0.0	1111.0
0.0	0.0	1	2	300.99503	400.0	1	1	2	148.8349	155.20825	0	0.181	0.0	0.029	0.0	1111.0
0.0	0.0	1	2	300.99503	400.0	1	1	2	148.8349	155.20825	0	0.181	-0.001	-0.015	0.0	1111.0
0.0	0.0	1	2	300.99503	400.0	1	1	2	148.8349	155.20825	0	0.181	-0.001	-0.1	0.0	1111.0
0.0	0.0	1	2	300.99503	400.0	1	1	2	148.8349	155.20825	0	0.181	0.0	-0.009	0.0	1111.0
0.0	0.0	1	2	300.99503	400.0	1	1	2	148.8349	155.20825	0	0.181	0.0	0.035	0.0	1111.0
0.0	0.0	1	2	300.99503	400.0	1	1	2	148.8349	155.20825	0	0.181	-0.001	-0.035	0.0	1111.0
0.0	0.0	1	2	300.99503	400.0	1	1	2	148.8349	155.20825	0	0.181	0.0	0.004	0.0	1111.0
0.0	0.0	1	2	300.99503	400.0	1	1	2	148.8349	155.20825	0	0.181	-0.001	-0.038	0.0	1111.0
0.0	0.0	1	2	300.99503	400.0	1	1	2	148.8349	155.20825	0	0.181	0.0	0.1	0.0	1111.0
0.0	0.0	1	2	300.99503	400.0	1	1	2	148.8349	155.20825	0	0.181	0.0	-0.011	0.0	1111.0
0.0	0.0	1	2	300.99503	400.0	1	1	2	148.8349	155.20825	0	0.181	0.0	-0.003	0.0	1111.0
0.0	0.0	1	2	300.99503	400.0	1	1	2	148.8349	155.20825	0	0.181	0.0	0.126	0.0	1111.0
0.0	0.0	1	2	300.99503	400.0	1	1	2	148.8349	155.20825	0	0.181	0.0	-0.004	0.0	1111.0
0.0	0.0	1	2	300.99503	400.0	1	1	2	148.8349	155.20825	0	0.181	0.0	0.011	0.0	1111.0
0.0	0.0	1	2	300.99503	400.0	1	1	2	148.8349	155.20825	0	0.181	0.0	0.031	0.0	1111.0
0.0	0.0	1	2	300.99503	400.0	1	1	2	148.8349	155.20825	0	0.181	0.0	0.002	0.0	1111.0
0.0	0.0	1	2	300.99503	400.0	1	1	2	148.8349	155.20825	0	0.181	0.0	0.151	0.0	1111.0
0.0	0.0	1	2	300.99503	400.0	1	1	2	148.8349	155.20825	0	0.181	0.0	0.029	0.0	1111.0
0.0	0.0	1	2	300.99503	400.0	1	1	2	148.8349	155.20825	0	0.181	0.0	0.149	0.0	1111.0
0.0	0.0	1	2	300.99503	400.0	1	1	2	148.8349	155.20825	0	0.181	0.0	0.0	0.0	1111.0
0.0	0.0	1	2	300.99503	400.0	1	1	2	148.8349	155.20825	0	0.181	0.0	0.039	0.0	1111.0
0.0	0.0	1	2	300.99503	400.0	1	1	2	148.8349	155.20825	0	0.181	-0.001	-0.023	0.0	1111.0
0.0	0.0	1	2	300.99503	400.0	1	1	2	148.8349	155.20825	0	0.181	0.0	0.006	0.0	1111.0
0.0	0.0	1	2	300.99503	400.0	1	1	2	148.8349	155.20825	0	0.181	0.0	-0.003	0.0	1111.0
0.0	0.0	1	2	300.99503	400.0	1	1	2	148.8349	155.20825	0	0.181	-0.001	-0.022	0.0	1111.0
0.0	0.0	1	2	300.99503	400.0	1	1	2	148.8349	155.20825	0	0.181	0.0	0.016	0.0	1111.0
0.0	0.0	1	2	300.99503	400.0	1	1	2	148.8349	155.20825	0	0.181	-0.001	-0.085	0.0	1111.0
0.0	0.0	1	2	300.99503	400.0	1	1	2	148.8349	155.20825	0	0.181	0.0	0.0	0.0	1111.0
0.0	0.0	1	2	300.99503	400.0	1	1	2	148.8349	155.20825	0	0.181	0.0	0.014	0.0	1111.0
0.0	0.0	1	2	300.99503	400.0	1	1	2	148.8349	155.20825	0	0.181	-0.001	-0.04	0.0	1111.0
0.0	0.0	1	2	300.99503	400.0	1	1	2	148.8349	155.20825	0	0.181	0.0	0.009	0.0	1111.0
0.0	0.0	1	2	300.99503	400.0	1	1	2	148.8349	155.20825	0	0.181	0.0	0.035	0.0	1111.0
0.0	0.0	1	2	300.99503	400.0	1	1	2	148.8349	155.20825	0	0.181	0.0	-0.003	0.0	1111.0
0.0	0.0	1	2	300.99503	400.0	1	1	2	148.8349	155.20825	0	0.181	0.0	0.012	0.0	1111.0
0.0	0.0	1	2	300.99503	400.0	1	1	2	148.8349	155.20825	0	0.181	0.0	0.005	0.0	1111.0
0.0	0.0	1	2	300.99503	400.0	1	1	2	148.8349	155.20825	0	0.181	0.0	0.011	0.0	1111.0
0.0	0.0	1	2	300.99503	400.0	1	1	2	148.8349	155.20825	0	0.181	0.0	-0.008	0.0	1111.0
0.0	0.0	1	2	300.99503	400.0	1	1	2	148.8349	155.20825	0	0.181	0.0	0.015	0.0	1111.0
0.0	0.0	1	2	300.99503	400.0	1	1	2	148.8349	155.20825	0	0.181	-0.001	-0.017	0.0	1111.0
0.0	0.0	1	2	300.99503	400.0	1	1	2	148.8349	155.20825	0	0.181	0.0	-0.005	0.0	1111.0
0.0	0.0	1	2	300.99503	400.0	1	1	2	148.8349	155.20825	0	0.181	0.0	0.0	0.0	1111.0
0.0	0.0	1	2	300.99503	400.0	1	1	2	148.8349	155.20825	0	0.181	0.0	0.002	0.0	1111.0
0.0	0.0	1	2	300.99503	400.0	1	1	2	148.8349	155.20825	0	0.181	0.0	-0.003	0.0	1111.0
0.0	0.0	1	2	300.99503	400.0	1	1	2	148.8349	155.20825	0	0.181	-0.001	-0.013	0.0	1111.0
0.0	0.0	1	2	300.99503	400.0	1	1	2	148.8349	155.20825	0	0.181	0.0	0.036	0.0	1111.0
0.0	0.0	1	2	300.99503	400.0	1	1	2	148.8349	155.20825	0	0.181	0.0	-0.003	0.0	1111.0
0.0	0.0	1	2	300.99503	400.0	1	1	2	148.8349	155.20825	0	0.181	0.0	0.053	0.0	1111.0
0.0	0.0	1	2	300.99503	400.0	1	1	2	148.8349	155.20825	0	0.181	0.0	0.007	0.0	1111.0
0.0	0.0	1	2	300.99503	400.0	1	1	2	148.8349	155.20825	0	0.181	0.0	0.04	0.0	1111.0
0.0	0.0	1	2	300.99503	400.0	1	1	2	148.8349	155.20825	0	0.181	0.0	0.01	0.0	1111.0
0.0	0.0	1	2	300.99503	400.0	1	1	2	148.8349	155.20825	0	0.181	0.0	0.023	0.0	1111.0
0.0	0.0	1	2	300.99503	400.0	1	1	2	148.8349	155.20825	0	0.181	0.0	-0.004	0.0	1111.0
0.0	0.0	1	2	300.99503	400.0	1	1	2	148.8349	155.20825	0	0.181	0.0	0.001	0.0	1111.0
0.0	0.0	1	2	300.99503	400.0	1	1	2	148.8349	155.20825	0	0.181	0.0	0.021	0.0	1111.0
0.0	0.0	1	2	300.99503	400.0	1	1	2	148.8349	155.20825	0	0.181	0.0	0.008	0.0	1111.0
0.0	0.0	1	2	300.99503	400.0	1	1	2	148.8349	155.20825	0	0.181	0.0	0.021	0.0	1111.0
0.0	0.0	1	2	300.99503	400.0	1	1	2	148.8349	155.20825	0	0.181	-0.001	-0.023	0.0	1111.0
0.0	0.0	1	2	300.99503	400.0	1	1	2	148.8349	155.20825	0	0.181	-0.001	-0.036	0.0	1111.0
0.0	0.0	1	2	300.99503	400.0	1	1	2	148.8349	155.20825	0	0.181	0.0	0.019	0.0	1111.0
0.0	0.0	1	2	300.99503	400.0	1	1	2	148.8349	155.20825	0	0.181	0.0	0.009	0.0	1111.0
0.0	0.0	1	2	300.99503	400.0	1	1	2	148.8349	155.20825	0	0.181	0.0	0.017	0.0	1111.0
0.0	0.0	1	2	300.99503	400.0	1	1	2	148.8349	155.20825	0	0.181	-0.001	-0.033	0.0	1111.0
0.0	0.0	1	2	300.99503	400.0	1	1	2	148.8349	155.20825	0	0.181	0.0	0.003	0.0	1111.0
0.0	0.0	1	2	300.99503	400.0	1	1	2	148.8349	155.20825	0	0.181	0.0	0.005	0.0	1111.0
0.0	0.0	1	2	300.99503	400.0	1	1	2	148.8349	155.20825	0	0.181	-0.001	-0.054	0.0	1111.0
0.0	0.0	1	2	300.99503	400.0	1	1	2	148.8349	155.20825	0	0.181	-0.001	-0.057	0.0	1111.0
0.0	0.0	1	2	300.99503	400.0	1	1	2	148.8349	155.20825	0	0.181	0.0	0.036	0.0	1111.0
0.0	0.0	1	2	300.99503	400.0	1	1	2	148.8349	155.20825	0	0.181	0.0	-0.009	0.0	1111.0
0.0	0.0	1	2	300.99503	400.0	1	1	2	148.8349	155.20825	0	0.181	0.0	0.012	0.0	1111.0
0.0	0.0	1	2	300.99503	400.0	1	1	2	148.8349	155.20825	0	0.181	0.0	0.0	0.0	1111.0
0.0	0.0	1	2	300.99503	400.0	1	1	2	148.8349	155.20825	0	0.181	0.0	-0.005	0.0	1111.0
0.0	0.0	1	2	300.99503	400.0	1	1	2	148.8349	155.20825	0	0.181	-0.001	-0.044	0.0	1111.0
0.0	0.0	1	2	300.99503	400.0	1	1	2	148.8349	155.20825	0	0.181	0.0	0.01	0.0	1111.0
0.0	0.0	1	2	300.99503	400.0	1	1	2	148.8349	155.20825	0	0.181	-0.001	-0.016	0.0	1111.0
0.0	0.0	1	2	300.99503	400.0	1	1	2	148.8349	155.20825	0	0.181	0.0	0.025	0.0	1111.0
0.0	0.0	1	2	300.99503	400.0	1	1	2	148.8349	155.20825	0	0.181	0.0	-0.009	0.0	1111.0
0.0	0.0	1	2	300.99503	400.0	1	1	2	148.8349	155.20825	0	0.181	0.0	-0.002	0.0	1111.0
0.0	0.0	1	2	300.99503	400.0	1	1	2	148.8349	155.20825	0	0.181	-0.001	-0.049	0.0	1111.0
0.0	0.0	1	2	300.99503	400.0	1	1	2	148.8349	155.20825	0	0.181	0.0	-0.009	0.0	1111.0
0.0	0.0	1	2	300.99503	400.0	1	1	2	148.8349	155.20825	0	0.181	0.0	-0.007	0.0	1111.0
0.0	0.0	1	2	300.99503	400.0	1	1	2	148.8349	155.20825	0	0.181	0.0	0.001	0.0	1111.0
0.0	0.0	1	2	300.99503	400.0	1	1	2	148.8349	155.20825	0	0.181	-0.001	-0.087	0.0	1111.0
0.0	0.0	1	2	300.99503	400.0	1	1	2	148.8349	155.20825	0	0.181	0.0	0.016	0.0	1111.0
0.0	0.0	1	2	300.99503	400.0	1	1	2	148.8349	155.20825	0	0.181	0.0	0.07	0.0	1111.0
0.0	0.0	1	2	300.99503	400.0	1	1	2	148.8349	155.20825	0	0.181	0.0	0.01	0.0	1111.0
0.0	0.0	1	2	300.99503	400.0	1	1	2	148.8349	155.20825	0	0.181	0.0	-0.003	0.0	1111.0
0.0	0.0	1	2	300.99503	400.0	1	1	2	148.8349	155.20825	0	0.181	-0.001	-0.014	0.0	1111.0
0.0	0.0	1	2	300.99503	400.0	1	1	2	148.8349	155.20825	0	0.181	0.0	0.025	0.0	1111.0
0.0	0.0	1	2	300.99503	400.0	1	1	2	148.8349	155.20825	0	0.181	-0.001	-0.026	0.0	1111.0
0.0	0.0	1	2	300.99503	400.0	1	1	2	148.8349	155.20825	0	0.181	0.0	0.01	0.0	1111.0
0.0	0.0	1	2	300.99503	400.0	1	1	2	148.8349	155.20825	0	0.181	0.0	0.01	0.0	1111.0
0.0	0.0	1	2	300.99503	400.0	1	1	2	148.8349	155.20825	0	0.181	0.0	0.023	0.0	1111.0
0.0	0.0	1	2	300.99503	400.0	1	1	2	148.8349	155.20825	0	0.181	0.0	-0.008	0.0	1111.0
0.0	0.0	1	2	300.99503	400.0	1	1	2	148.8349	155.20825	0	0.181	-0.001	-0.024	0.0	1111.0
0.0	0.0	1	2	300.99503	400.0	1	1	2	148.8349	155.20825	0	0.181	-0.001	-0.02	0.0	1111.0
0.0	0.0	1	2	300.99503	400.0	1	1	2	148.8349	155.20825	0	0.181	-0.001	-0.029	0.0	1111.0
0.0	0.0	1	2	300.99503	400.0	1	1	2	148.8349	155.20825	0	0.181	0.0	-0.011	0.0	1111.0
0.0	0.0	1	2	300.99503	400.0	1	1	2	148.8349	155.20825	0	0.181	-0.001	-0.022	0.0	1111.0
0.0	0.0	1	2	300.99503	400.0	1	1	2	148.8349	155.20825	0	0.181	0.0	0.076	0.0	1111.0
0.0	0.0	1	2	300.99503	400.0	1	1	2	148.8349	155.20825	0	0.181	-0.001	-0.064	0.0	1111.0
0.0	0.0	1	2	300.99503	400.0	1	1	2	148.8349	155.20825	0	0.181	0.0	0.025	0.0	1111.0
0.0	0.0	1	2	300.99503	400.0	1	1	2	148.8349	155.20825	0	0.181	0.0	-0.009	0.0	1111.0
0.0	0.0	1	2	300.99503	400.0	1	1	2	148.8349	155.20825	0	0.181	-0.001	-0.012	0.0	1111.0
0.0	0.0	1	2	300.99503	400.0	1	1	2	148.8349	155.20825	0	0.181	0.0	0.023	0.0	1111.0
0.0	0.0	1	2	300.99503	400.0	1	1	2	148.8349	155.20825	0	0.181	-0.001	-0.031	0.0	1111.0
0.0	0.0	1	2	300.99503	400.0	1	1	2	148.8349	155.20825	0	0.181	0.0	0.012	0.0	1111.0
0.0	0.0	1	2	300.99503	400.0	1	1	2	148.8349	155.20825	0	0.181	0.0	0.016	0.0	1111.0
0.0	0.0	1	2	300.99503	400.0	1	1	2	148.8349	155.20825	0	0.181	0.0	-0.003	0.0	1111.0
0.0	0.0	1	2	300.99503	400.0	1	1	2	148.8349	155.20825	0	0.181	0.0	0.049	0.0	1111.0
0.0	0.0	1	2	300.99503	400.0	1	1	2	148.8349	155.20825	0	0.181	-0.001	-0.051	0.0	1111.0
0.0	0.0	1	2	300.99503	400.0	1	1	2	148.8349	155.20825	0	0.181	0.0	-0.003	0.0	1111.0
0.0	0.0	1	2	300.99503	400.0	1	1	2	148.8349	155.20825	0	0.181	0.0	0.02	0.0	1111.0
0.0	0.0	1	2	300.99503	400.0	1	1	2	148.8349	155.20825	0	0.181	-0.001	-0.013	0.0	1111.0
0.0	0.0	1	2	300.99503	400.0	1	1	2	148.8349	155.20825	0	0.181	0.0	0.0	0.0	1111.0
0.0	0.0	1	2	300.99503	400.0	1	1	2	148.8349	155.20825	0	0.181	0.0	-0.001	0.0	1111.0
0.0	0.0	1	2	300.99503	400.0	1	1	2	148.8349	155.20825	0	0.181	-0.001	-0.032	0.0	1111.0
0.0	0.0	1	2	300.99503	400.0	1	1	2	148.8349	155.20825	0	0.181	0.0	0.014	0.0	1111.0
0.0	0.0	1	2	300.99503	400.0	1	1	2	148.8349	155.20825	0	0.181	-0.001	-0.018	0.0	1111.0
0.0	0.0	1	2	300.99503	400.0	1	1	2	148.8349	155.20825	0	0.181	-0.001	-0.066	0.0	1111.0
0.0	0.0	1	2	300.99503	400.0	1	1	2	148.8349	155.20825	0	0.181	0.0	-0.003	0.0	1111.0
0.0	0.0	1	2	300.99503	400.0	1	1	2	148.8349	155.20825	0	0.181	0.0	0.031	0.0	1111.0
0.0	0.0	1	2	300.99503	400.0	1	1	2	148.8349	155.20825	0	0.181	0.0	0.012	0.0	1111.0
0.0	0.0	1	2	300.99503	400.0	1	1	2	148.8349	155.20825	0	0.181	0.0	-0.009	0.0	1111.0
0.0	0.0	1	2	300.99503	400.0	1	1	2	148.8349	155.20825	0	0.181	-0.001	-0.018	0.0	1111.0
0.0	0.0	1	2	300.99503	400.0	1	1	2	148.8349	155.20825	0	0.181	0.0	-0.003	0.0	1111.0
0.0	0.0	1	2	300.99503	400.0	1	1	2	148.8349	155.20825	0	0.181	0.0	0.046	0.0	1111.0
0.0	0.0	1	2	300.99503	400.0	1	1	2	148.8349	155.20825	0	0.181	0.0	-0.005	0.0	1111.0
0.0	0.0	1	2	300.99503	400.0	1	1	2	148.8349	155.20825	0	0.181	0.0	0.001	0.0	1111.0
0.0	0.0	1	2	300.99503	400.0	1	1	2	148.8349	155.20825	0	0.181	0.0	0.007	0.0	1111.0
0.0	0.0	1	2	300.99503	400.0	1	1	2	148.8349	155.20825	0	0.181	0.0	0.021	0.0	1111.0
0.0	0.0	1	2	300.99503	400.0	1	1	2	148.8349	155.20825	0	0.181	0.0	0.06	0.0	1111.0
0.0	0.0	1	2	300.99503	400.0	1	1	2	148.8349	155.20825	0	0.181	0.0	0.005	0.0	1111.0
0.0	0.0	1	2	300.99503	400.0	1	1	2	148.8349	155.20825	0	0.181	0.0	0.007	0.0	1111.0
0.0	0.0	1	2	300.99503	400.0	1	1	2	148.8349	155.20825	0	0.181	0.0	0.016	0.0	1111.0
0.0	0.0	1	2	300.99503	400.0	1	1	2	148.8349	155.20825	0	0.181	-0.001	-0.02	0.0	1111.0
5555.5557	400.0	1	3	201.99005	400.0	0	1	2	148.8349	155.20825	1	0.181	0.0	0.021	0.0	1111.0
5555.5557	400.0	1	3	201.99005	400.0	0	1	2	148.8349	155.20825	1	0.181	0.0	0.025	0.0	1111.0
5555.5557	400.0	1	3	201.99005	400.0	0	1	2	148.8349	155.20825	1	0.181	0.0	0.018	0.392	1111.0
5555.5557	400.0	1	3	201.99005	400.0	0	1	2	148.8349	155.20825	1	0.181	0.002	0.37	0.392	1111.0
5555.5557	400.0	1	3	201.99005	400.0	0	1	2	148.8349	155.20825	1	0.181	0.01	1.078	1.097	1111.0
5555.5557	400.0	1	3	201.99005	400.0	0	1	2	148.8349	155.20825	1	0.181	0.018	1.101	1.097	1111.0
5555.5557	400.0	1	3	201.99005	400.0	0	1	2	148.8349	155.20825	1	0.182	0.027	1.407	1.413	1111.0
5555.5557	400.0	1	3	201.99005	400.0	0	1	2	148.8349	155.20825	1	0.182	0.041	1.957	1.978	1111.0
5555.5557	400.0	1	3	201.99005	400.0	0	1	2	148.8349	155.20825	1	0.182	0.053	1.968	1.978	1111.0
5555.5557	400.0	1	3	201.99005	400.0	0	1	2	148.8349	155.20825	1	0.182	0.067	2.198	2.232	1111.0
5555.5557	400.0	1	3	201.99005	400.0	0	1	2	148.8349	155.20825	1	0.182	0.08	2.517	2.686	1111.0
5555.5557	400.0	1	3	201.99005	400.0	0	1	2	148.8349	155.20825	1	0.182	0.093	2.653	2.686	1111.0
5555.5557	400.0	1	3	201.99005	400.0	0	1	2	148.8349	155.20825	1	0.183	0.107	2.893	2.889	1111.0
5555.5557	400.0	1	3	201.99005	400.0	0	1	2	148.8349	155.20825	1	0.183	0.119	2.87	2.889	1111.0
5555.5557	400.0	1	3	201.99005	400.0	0	1	2	148.8349	155.20825	1	0.183	0.134	3.251	3.255	1111.0
5555.5557	400.0	1	3	201.99005	400.0	0	1	2	148.8349	155.20825	1	0.183	0.149	3.393	3.417	1111.0
5555.5557	400.0	1	3	201.99005	400.0	0	1	2	148.8349	155.20825	1	0.184	0.162	3.321	3.417	1111.0
5555.5557	400.0	1	3	201.99005	400.0	0	1	2	148.8349	155.20825	1	0.184	0.176	3.704	3.71	1111.0
5555.5557	400.0	1	3	201.99005	400.0	0	1	2	148.8349	155.20825	1	0.184	0.189	3.665	3.71	1111.0
5555.5557	400.0	1	3	201.99005	400.0	0	1	2	148.8349	155.20825	1	0.184	0.202	3.873	3.84	1111.0
5555.5557	400.0	1	3	201.99005	400.0	0	1	2	148.8349	155.20825	1	0.184	0.215	4.129	4.075	1111.0
5555.5557	400.0	1	3	201.99005	400.0	0	1	2	148.8349	155.20825	1	0.185	0.226	4.064	4.075	1111.0
5555.5557	400.0	1	3	201.99005	400.0	0	1	2	148.8349	155.20825	1	0.185	0.238	4.243	4.279	1111.0
5555.5557	400.0	1	3	201.99005	400.0	0	1	2	148.8349	155.20825	1	0.185	0.25	4.345	4.369	1111.0
5555.5557	400.0	1	3	201.99005	400.0	0	1	2	148.8349	155.20825	1	0.185	0.261	4.202	4.369	1111.0
5555.5557	400.0	1	3	201.99005	400.0	0	1	2	148.8349	155.20825	1	0.185	0.271	4.524	4.531	1111.0
5555.5557	400.0	1	3	201.99005	400.0	0	1	2	148.8349	155.20825	1	0.186	0.281	4.481	4.604	1111.0
5555.5557	400.0	1	3	201.99005	400.0	0	1	2	148.8349	155.20825	1	0.186	0.291	4.598	4.604	1111.0
5555.5557	400.0	1	3	201.99005	400.0	0	1	2	148.8349	155.20825	1	0.186	0.301	4.716	4.736	1111.0
5555.5557	400.0	1	3	201.99005	400.0	0	1	2	148.8349	155.20825	1	0.186	0.309	4.767	4.736	1111.0
5555.5557	400.0	1	3	201.99005	400.0	0	1	2	148.8349	155.20825	1	0.186	0.319	4.859	4.847	1111.0
5555.5557	400.0	1	3	201.99005	400.0	0	1	2	148.8349	155.20825	1	0.186	0.328	4.949	4.898	1111.0
5555.5557	400.0	1	3	201.99005	400.0	0	1	2	148.8349	155.20825	1	0.186	0.336	4.924	4.898	1111.0
5555.5557	400.0	1	3	201.99005	400.0	0	1	2	148.8349	155.20825	1	0.187	0.344	4.993	4.989	1111.0
5555.5557	400.0	1	3	201.99005	400.0	0	1	2	148.8349	155.20825	1	0.187	0.35	4.992	5.03	1111.0
5555.5557	400.0	1	3	201.99005	400.0	0	1	2	148.8349	155.20825	1	0.187	0.356	5.072	5.03	1111.0
5555.5557	400.0	1	3	201.99005	400.0	0	1	2	148.8349	155.20825	1	0.187	0.363	5.002	5.102	1111.0
5555.5557	400.0	1	3	201.99005	400.0	0	1	2	148.8349	155.20825	1	0.187	0.369	5.15	5.102	1111.0
5555.5557	400.0	1	3	201.99005	400.0	0	1	2	148.8349	155.20825	1	0.187	0.375	5.089	5.134	1111.0
5555.5557	400.0	1	3	201.99005	400.0	0	1	2	148.8349	155.20825	1	0.187	0.381	5.183	5.192	1111.0
5555.5557	400.0	1	3	201.99005	400.0	0	1	2	148.8349	155.20825	1	0.187	0.385	5.219	5.192	1111.0
5555.5557	400.0	1	3	201.99005	400.0	0	1	2	148.8349	155.20825	1	0.187	0.389	5.242	5.218	1111.0
5555.5557	400.0	1	3	201.99005	400.0	0	1	2	148.8349	155.20825	1	0.187	0.393	5.289	5.266	1111.0
5555.5557	400.0	1	3	201.99005	400.0	0	1	2	148.8349	155.20825	1	0.187	0.397	5.254	5.266	1111.0
5555.5557	400.0	1	3	201.99005	400.0	0	1	2	148.8349	155.20825	1	0.187	0.401	5.216	5.307	1111.0
5555.5557	400.0	1	3	201.99005	400.0	1	1	2	148.8349	155.20825	1	0.187	0.404	5.271	5.307	1111.0
5555.5557	400.0	1	3	201.99005	400.0	1	1	2	148.8349	155.20825	1	0.187	0.408	5.319	5.325	1111.0
5555.5557	400.0	1	3	201.99005	400.0	1	1	2	148.8349	155.20825	1	0.187	0.412	5.316	5.356	1111.0
5555.5557	400.0	1	3	201.99005	400.0	1	1	2	148.8349	155.20825	1	0.187	0.415	5.327	5.356	1111.0
5555.5557	400.0	1	3	201.99005	400.0	1	1	2	148.8349	155.20825	1	0.187	0.419	5.395	5.371	1111.0
5555.5557	400.0	1	3	201.99005	400.0	1	1	2	148.8349	155.20825	1	0.187	0.422	5.318	5.397	1111.0
5555.5557	400.0	1	3	201.99005	400.0	1	1	2	148.8349	155.20825	1	0.187	0.424	5.413	5.397	1111.0
5555.5557	400.0	1	3	201.99005	400.0	1	1	2	148.8349	155.20825	1	0.187	0.426	5.425	5.409	1111.0
5555.5557	400.0	1	3	201.99005	400.0	1	1	2	148.8349	155.20825	1	0.187	0.428	5.394	5.409	1111.0
5555.5557	400.0	1	3	201.99005	400.0	1	1	2	148.8349	155.20825	1	0.187	0.429	5.321	5.429	1111.0
5555.5557	400.0	1	3	201.99005	400.0	1	1	2	148.8349	155.20825	1	0.187	0.431	5.439	5.438	1111.0
5555.5557	400.0	1	3	201.99005	400.0	1	1	2	148.8349	155.20825	1	0.187	0.433	5.446	5.438	1111.0
5555.5557	400.0	1	3	201.99005	400.0	1	1	2	148.8349	155.20825	1	0.187	0.434	5.226	5.455	1111.0
5555.5557	400.0	1	3	201.99005	400.0	1	1	2	148.8349	155.20825	1	0.188	0.436	5.527	5.464	1111.0
5555.5557	400.0	1	3	201.99005	400.0	1	1	2	148.8349	155.20825	1	0.188	0.438	5.439	5.464	1111.0
5555.5557	400.0	1	3	201.99005	400.0	1	1	2	148.8349	155.20825	1	0.188	0.44	5.459	5.476	1111.0
5555.5557	400.0	1	3	201.99005	400.0	1	1	2	148.8349	155.20825	1	0.188	0.441	5.537	5.476	1111.0
5555.5557	400.0	1	3	201.99005	400.0	1	1	2	148.8349	155.20825	1	0.188	0.441	5.419	5.483	1111.0
5555.5557	400.0	1	3	201.99005	400.0	1	1	2	148.8349	155.20825	1	0.188	0.441	5.385	5.493	1111.0
5555.5557	400.0	1	3	201.99005	400.0	1	1	2	148.8349	155.20825	1	0.188	0.442	5.637	5.493	1111.0
5555.5557	400.0	1	3	201.99005	400.0	1	1	2	148.8349	155.20825	1	0.188	0.442	5.464	5.503	1111.0
5555.5557	400.0	1	3	201.99005	400.0	1	1	2	148.8349	155.20825	1	0.188	0.443	5.401	5.508	1111.0
5555.5557	400.0	1	3	201.99005	400.0	1	1	2	148.8349	155.20825	1	0.188	0.442	5.532	5.508	1111.0
5555.5557	400.0	1	3	201.99005	400.0	1	1	2	148.8349	155.20825	1	0.188	0.442	5.547	5.514	1111.0
5555.5557	400.0	1	3	201.99005	400.0	1	1	2	148.8349	155.20825	1	0.188	0.442	5.494	5.514	1111.0
5555.5557	400.0	1	3	201.99005	400.0	1	1	2	148.8349	155.20825	1	0.188	0.442	5.528	5.517	1111.0
5555.5557	400.0	1	3	201.99005	400.0	1	1	2	148.8349	155.20825	1	0.188	0.442	5.542	5.524	1111.0
5555.5557	400.0	1	3	201.99005	400.0	1	1	2	148.8349	155.20825	1	0.188	0.442	5.535	5.524	1111.0
5555.5557	400.0	1	3	201.99005	400.0	1	1	2	148.8349	155.20825	1	0.188	0.442	5.539	5.527	1111.0
5555.5557	400.0	1	3	201.99005	400.0	1	1	2	148.8349	155.20825	1	0.188	0.441	5.49	5.531	1111.0
5555.5557	400.0	1	3	201.99005	400.0	1	1	2	148.8349	155.20825	1	0.188	0.441	5.55	5.531	1111.0
5555.5557	400.0	1	3	201.99005	400.0	1	1	2	148.8349	155.20825	1	0.188	0.441	5.54	5.533	1111.0
5555.5557	400.0	1	3	201.99005	400.0	1	1	2	148.8349	155.20825	1	0.188	0.442	5.595	5.533	1111.0
5555.5557	400.0	1	3	201.99005	400.0	1	1	2	148.8349	155.20825	1	0.188	0.442	5.45	5.537	1111.0
5555.5557	400.0	1	3	201.99005	400.0	1	1	2	148.8349	155.20825	1	0.188	0.444	5.58	5.54	1111.0
5555.5557	400.0	1	3	201.99005	400.0	1	1	2	148.8349	155.20825	1	0.188	0.445	5.615	5.54	1111.0
5555.5557	400.0	1	3	201.99005	400.0	1	1	2	148.8349	155.20825	1	0.188	0.445	5.546	5.543	1111.0
5555.5557	400.0	1	3	201.99005	400.0	1	1	2	148.8349	155.20825	1	0.188	0.446	5.522	5.545	1111.0
5555.5557	400.0	1	3	201.99005	400.0	1	1	2	148.8349	155.20825	1	0.188	0.446	5.538	5.545	1111.0
5555.5557	400.0	1	3	201.99005	400.0	1	1	2	148.8349	155.20825	1	0.188	0.447	5.486	5.547	1111.0
5555.5557	400.0	1	3	201.99005	400.0	1	1	2	148.8349	155.20825	1	0.188	0.448	5.54	5.548	1111.0
5555.5557	400.0	1	3	201.99005	400.0	1	1	2	148.8349	155.20825	1	0.188	0.45	5.579	5.548	1111.0
5555.5557	400.0	1	3	201.99005	400.0	1	1	2	148.8349	155.20825	1	0.188	0.451	5.388	5.549	1111.0
5555.5557	400.0	1	3	201.99005	400.0	1	1	2	148.8349	155.20825	1	0.188	0.451	5.502	5.549	1111.0
5555.5557	400.0	1	3	201.99005	400.0	1	1	2	148.8349	155.20825	1	0.188	0.452	5.56	5.55	1111.0
5555.5557	400.0	1	3	201.99005	400.0	1	1	2	148.8349	155.20825	1	0.188	0.453	5.484	5.551	1111.0
5555.5557	400.0	1	3	201.99005	400.0	1	1	2	148.8349	155.20825	1	0.188	0.454	5.545	5.551	1111.0
5555.5557	400.0	1	3	201.99005	400.0	1	1	2	148.8349	155.20825	1	0.188	0.455	5.557	5.553	1111.0
5555.5557	400.0	1	3	201.99005	400.0	1	1	2	148.8349	155.20825	1	0.188	0.455	5.451	5.554	1111.0
5555.5557	400.0	1	3	201.99005	400.0	1	1	2	148.8349	155.20825	1	0.188	0.455	5.536	5.554	1111.0
5555.5557	400.0	1	3	201.99005	400.0	1	1	2	148.8349	155.20825	1	0.188	0.455	5.533	5.554	1111.0
5555.5557	400.0	1	3	201.99005	400.0	1	1	2	148.8349	155.20825	1	0.188	0.456	5.512	5.554	1111.0
5555.5557	400.0	1	3	201.99005	400.0	1	1	2	148.8349	155.20825	1	0.188	0.456	5.46	5.555	1111.0
5555.5557	400.0	1	3	201.99005	400.0	1	1	2	148.8349	155.20825	1	0.188	0.458	5.605	5.556	1111.0
5555.5557	400.0	1	3	201.99005	400.0	1	1	2	148.8349	155.20825	1	0.188	0.459	5.565	5.556	1111.0
5555.5557	400.0	1	3	201.99005	400.0	1	1	2	148.8349	155.20825	1	0.188	0.459	5.53	5.556	1111.0
5555.5557	400.0	1	3	201.99005	400.0	1	1	2	148.8349	155.20825	1	0.188	0.459	5.538	5.556	1111.0
5555.5557	400.0	1	3	201.99005	400.0	1	1	2	148.8349	155.20825	1	0.188	0.461	5.581	5.557	1111.0
5555.5557	400.0	1	3	201.99005	400.0	1	1	2	148.8349	155.20825	1	0.188	0.46	5.542	5.557	1111.0
5555.5557	400.0	1	3	201.99005	400.0	1	1	2	148.8349	155.20825	1	0.188	0.461	5.559	5.557	1111.0
5555.5557	400.0	1	3	201.99005	400.0	1	1	2	148.8349	155.20825	1	0.188	0.461	5.629	5.559	1111.0
5555.5557	400.0	1	3	201.99005	400.0	1	1	2	148.8349	155.20825	1	0.188	0.46	5.538	5.559	1111.0
5555.5557	400.0	1	3	201.99005	400.0	1	1	2	148.8349	155.20825	1	0.188	0.461	5.489	5.559	1111.0
5555.5557	400.0	1	3	201.99005	400.0	1	1	2	148.8349	155.20825	1	0.188	0.46	5.532	5.56	1111.0
5555.5557	400.0	1	3	201.99005	400.0	1	1	2	148.8349	155.20825	1	0.188	0.46	5.515	5.56	1111.0
5555.5557	400.0	1	3	201.99005	400.0	1	1	2	148.8349	155.20825	1	0.188	0.461	5.6	5.56	1111.0
5555.5557	400.0	1	3	201.99005	400.0	1	1	2	148.8349	155.20825	1	0.188	0.46	5.548	5.56	1111.0
5555.5557	400.0	1	3	201.99005	400.0	1	1	2	148.8349	155.20825	1	0.188	0.46	5.538	5.56	1111.0
5555.5557	400.0	1	3	201.99005	400.0	1	1	2	148.8349	155.20825	1	0.188	0.46	5.492	5.56	1111.0
5555.5557	400.0	1	3	201.99005	400.0	1	1	2	148.8349	155.20825	1	0.188	0.461	5.577	5.561	1111.0
5555.5557	400.0	1	3	201.99005	400.0	1	1	2	148.8349	155.20825	1	0.188	0.461	5.613	5.561	1111.0
5555.5557	400.0	1	3	201.99005	400.0	1	1	2	148.8349	155.20825	1	0.188	0.461	5.618	5.561	1111.0
5555.5557	400.0	1	3	201.99005	400.0	1	1	2	148.8349	155.20825	1	0.188	0.461	5.56	5.561	1111.0
5555.5557	400.0	1	3	201.99005	400.0	1	1	2	148.8349	155.20825	1	0.188	0.46	5.524	5.561	1111.0
5555.5557	400.0	1	3	201.99005	400.0	1	1	2	148.8349	155.20825	1	0.188	0.461	5.567	5.561	1111.0
5555.5557	400.0	1	3	201.99005	400.0	1	1	2	148.8349	155.20825	1	0.188	0.46	5.495	5.561	1111.0
5555.5557	400.0	1	3	201.99005	400.0	1	1	2	148.8349	155.20825	1	0.188	0.461	5.601	5.561	1111.0
5555.5557	400.0	1	3	201.99005	400.0	1	1	2	148.8349	155.20825	1	0.188	0.46	5.513	5.561	1111.0
5555.5557	400.0	1	3	201.99005	400.0	1	1	2	148.8349	155.20825	1	0.188	0.461	5.564	5.561	1111.0
5555.5557	400.0	1	3	201.99005	400.0	1	1	2	148.8349	155.20825	1	0.188	0.46	5.511	5.561	1111.0
5555.5557	400.0	1	3	201.99005	400.0	1	1	2	148.8349	155.20825	1	0.188	0.461	5.606	5.561	1111.0
5555.5557	400.0	1	3	201.99005	400.0	1	1	2	148.8349	155.20825	1	0.188	0.461	5.636	5.562	1111.0
5555.5557	400.0	1	3	201.99005	400.0	1	1	2	148.8349	155.20825	1	0.188	0.46	5.551	5.562	1111.0
5555.5557	400.0	1	3	201.99005	400.0	1	1	2	148.8349	155.20825	1	0.188	0.461	5.581	5.562	1111.0
5555.5557	400.0	1	3	201.99005	400.0	1	1	2	148.8349	155.20825	1	0.188	0.46	5.502	5.562	1111.0
5555.5557	400.0	1	3	201.99005	400.0	1	1	2	148.8349	155.20825	1	0.188	0.461	5.601	5.562	1111.0
5555.5557	400.0	1	3	201.99005	400.0	1	1	2	148.8349	155.20825	1	0.188	0.46	5.545	5.562	1111.0
5555.5557	400.0	1	3	201.99005	400.0	1	1	2	148.8349	155.20825	1	0.188	0.461	5.569	5.562	1111.0
5555.5557	400.0	1	3	201.99005	400.0	1	1	2	148.8349	155.20825	1	0.188	0.461	5.611	5.562	1111.0
5555.5557	400.0	1	3	201.99005	400.0	1	1	2	148.8349	155.20825	1	0.188	0.461	5.578	5.562	1111.0
5555.5557	400.0	1	3	201.99005	400.0	1	1	2	148.8349	155.20825	1	0.188	0.461	5.574	5.562	1111.0
5555.5557	400.0	1	3	201.99005	400.0	1	1	2	148.8349	155.20825	1	0.188	0.461	5.607	5.562	1111.0
5555.5557	400.0	1	3	201.99005	400.0	1	1	2	148.8349	155.20825	1	0.188	0.46	5.546	5.562	1111.0
5555.5557	400.0	1	3	201.99005	400.0	1	1	2	148.8349	155.20825	1	0.188	0.461	5.57	5.562	1111.0
5555.5557	400.0	1	3	201.99005	400.0	1	1	2	148.8349	155.20825	1	0.188	0.461	5.558	5.562	1111.0
5555.5557	400.0	1	3	201.99005	400.0	1	1	2	148.8349	155.20825	1	0.188	0.461	5.591	5.562	1111.0
5555.5557	400.0	1	3	201.99005	400.0	1	1	2	148.8349	155.20825	1	0.188	0.461	5.568	5.562	1111.0
5555.5557	400.0	1	3	201.99005	400.0	1	1	2	148.8349	155.20825	1	0.188	0.46	5.478	5.562	1111.0
5555.5557	400.0	1	3	201.99005	400.0	1	1	2	148.8349	155.20825	1	0.188	0.46	5.513	5.562	1111.0
5555.5557	400.0	1	3	201.99005	400.0	1	1	2	148.8349	155.20825	1	0.188	0.46	5.508	5.562	1111.0
5555.5557	400.0	1	3	201.99005	400.0	1	1	2	148.8349	155.20825	1	0.188	0.461	5.583	5.562	1111.0
5555.5557	400.0	1	3	201.99005	400.0	1	1	2	148.8349	155.20825	1	0.188	0.461	5.573	5.562	1111.0
5555.5557	400.0	1	3	201.99005	400.0	1	1	2	148.8349	155.20825	1	0.188	0.461	5.595	5.562	1111.0
5555.5557	400.0	1	3	201.99005	400.0	1	1	2	148.8349	155.20825	1	0.188	0.461	5.616	5.562	1111.0
5555.5557	400.0	1	3	201.99005	400.0	1	1	2	148.8349	155.20825	1	0.188	0.46	5.448	5.562	1111.0
5555.5557	400.0	1	3	201.99005	400.0	1	1	2	148.8349	155.20825	1	0.188	0.46	5.518	5.562	1111.0
5555.5557	400.0	1	3	201.99005	400.0	1	1	2	148.8349	155.20825	1	0.188	0.461	5.564	5.562	1111.0
5555.5557	400.0	1	3	201.99005	400.0	1	1	2	148.8349	155.20825	1	0.188	0.461	5.59	5.562	1111.0
5555.5557	400.0	1	3	201.99005	400.0	1	1	2	148.8349	155.20825	1	0.188	0.46	5.549	5.562	1111.0
5555.5557	400.0	1	3	201.99005	400.0	1	1	2	148.8349	155.20825	1	0.188	0.461	5.574	5.562	1111.0
5555.5557	400.0	1	3	201.99005	400.0	1	1	2	148.8349	155.20825	1	0.188	0.461	5.559	5.562	1111.0
5555.5557	400.0	1	3	201.99005	400.0	1	1	2	148.8349	155.20825	1	0.188	0.461	5.59	5.562	1111.0
5555.5557	400.0	1	3	201.99005	400.0	1	1	2	148.8349	155.20825	1	0.188	0.461	5.564	5.562	1111.0
5555.5557	400.0	1	3	201.99005	400.0	1	1	2	148.8349	155.20825	1	0.188	0.461	5.579	5.562	1111.0
5555.5557	400.0	1	3	201.99005	400.0	1	1	2	148.8349	155.20825	1	0.188	0.461	5.584	5.562	1111.0
5555.5557	400.0	1	3	201.99005	400.0	1	1	2	148.8349	155.20825	1	0.188	0.461	5.602	5.562	1111.0
5555.5557	400.0	1	3	201.99005	400.0	1	1	2	148.8349	155.20825	1	0.188	0.46	5.456	5.562	1111.0
5555.5557	400.0	1	3	201.99005	400.0	1	1	2	148.8349	155.20825	1	0.188	0.46	5.523	5.562	1111.0
5555.5557	400.0	1	3	201.99005	400.0	1	1	2	148.8349	155.20825	1	0.188	0.461	5.558	5.562	1111.0
5555.5557	400.0	1	3	201.99005	400.0	1	1	2	148.8349	155.20825	1	0.188	0.46	5.463	5.562	1111.0
5555.5557	400.0	1	3	201.99005	400.0	1	1	2	148.8349	155.20825	1	0.188	0.461	5.596	5.562	1111.0
5555.5557	400.0	1	3	201.99005	400.0	1	1	2	148.8349	155.20825	1	0.188	0.461	5.565	5.562	1111.0
5555.5557	400.0	1	3	201.99005	400.0	1	1	2	148.8349	155.20825	1	0.188	0.461	5.594	5.562	1111.0
5555.5557	400.0	1	3	201.99005	400.0	1	1	2	148.8349	155.20825	1	0.188	0.46	5.539	5.562	1111.0
5555.5557	400.0	1	3	201.99005	400.0	1	1	2	148.8349	155.20825	1	0.188	0.461	5.576	5.562	1111.0
5555.5557	400.0	1	3	201.99005	400.0	1	1	2	148.8349	155.20825	1	0.188	0.461	5.558	5.562	1111.0
5555.5557	400.0	1	3	201.99005	400.0	1	1	2	148.8349	155.20825	1	0.188	0.46	5.554	5.562	1111.0
5555.5557	400.0	1	3	201.99005	400.0	1	1	2	148.8349	155.20825	1	0.188	0.461	5.575	5.562	1111.0
5555.5557	400.0	1	3	201.99005	400.0	1	1	2	148.8349	155.20825	1	0.188	0.46	5.541	5.562	1111.0
5555.5557	400.0	1	3	201.99005	400.0	1	1	2	148.8349	155.20825	1	0.188	0.46	5.475	5.562	1111.0
5555.5557	400.0	1	3	201.99005	400.0	1	1	2	148.8349	155.20825	1	0.188	0.46	5.553	5.562	1111.0
5555.5557	400.0	1	3	201.99005	400.0	1	1	2	148.8349	155.20825	1	0.188	0.46	5.551	5.562	1111.0
5555.5557	400.0	1	3	201.99005	400.0	1	1	2	148.8349	155.20825	1	0.188	0.46	5.369	5.562	1111.0
5555.5557	400.0	1	3	201.99005	400.0	1	1	2	148.8349	155.20825	1	0.188	0.461	5.601	5.562	1111.0
5555.5557	400.0	1	3	201.99005	400.0	1	1	2	148.8349	155.20825	1	0.188	0.461	5.653	5.562	1111.0
5555.5557	400.0	1	3	201.99005	400.0	1	1	2	148.8349	155.20825	1	0.188	0.461	5.566	5.562	1111.0
5555.5557	400.0	1	3	201.99005	400.0	1	1	2	148.8349	155.20825	1	0.188	0.461	5.597	5.562	1111.0
5555.5557	400.0	1	3	201.99005	400.0	1	1	2	148.8349	155.20825	1	0.188	0.461	5.578	5.562	1111.0
5555.5557	400.0	1	3	201.99005	400.0	1	1	2	148.8349	155.20825	1	0.188	0.46	5.553	5.562	1111.0
5555.5557	400.0	1	3	201.99005	400.0	1	1	2	148.8349	155.20825	1	0.188	0.46	5.537	5.562	1111.0
5555.5557	400.0	1	3	201.99005	400.0	1	1	2	148.8349	155.20825	1	0.188	0.46	5.552	5.562	1111.0
5555.5557	400.0	1	3	201.99005	400.0	1	1	2	148.8349	155.20825	1	0.188	0.46	5.542	5.562	1111.0
5555.5557	400.0	1	3	201.99005	400.0	1	1	2	148.8349	155.20825	1	0.188	0.461	5.593	5.562	1111.0
5555.5557	400.0	1	3	201.99005	400.0	1	1	2	148.8349	155.20825	1	0.188	0.461	5.563	5.562	1111.0
5555.5557	400.0	1	3	201.99005	400.0	1	1	2	148.8349	155.20825	1	0.188	0.46	5.515	5.562	1111.0
5555.5557	400.0	1	3	201.99005	400.0	1	1	2	148.8349	155.20825	1	0.188	0.461	5.59	5.562	1111.0
5555.5557	400.0	1	3	201.99005	400.0	1	1	2	148.8349	155.20825	1	0.188	0.46	5.471	5.562	1111.0
5555.5557	400.0	1	3	201.99005	400.0	1	1	2	148.8349	155.20825	1	0.188	0.461	5.607	5.562	1111.0
5555.5557	400.0	1	3	201.99005	400.0	1	1	2	148.8349	155.20825	1	0.188	0.46	5.538	5.562	1111.0
5555.5557	400.0	1	3	201.99005	400.0	1	1	2	148.8349	155.20825	1	0.188	0.461	5.602	5.562	1111.0
5555.5557	400.0	1	3	201.99005	400.0	1	1	2	148.8349	155.20825	1	0.188	0.461	5.575	5.562	1111.0
5555.5557	400.0	1	3	201.99005	400.0	1	1	2	148.8349	155.20825	1	0.188	0.461	5.581	5.562	1111.0
5555.5557	400.0	1	3	201.99005	400.0	1	1	2	148.8349	155.20825	1	0.188	0.461	5.578	5.562	1111.0
5555.5557	400.0	1	3	201.99005	400.0	1	1	2	148.8349	155.20825	1	0.188	0.46	5.501	5.562	1111.0
5555.5557	400.0	1	3	201.99005	400.0	1	1	2	148.8349	155.20825	1	0.188	0.46	5.542	5.562	1111.0
5555.5557	400.0	1	3	201.99005	400.0	1	1	2	148.8349	155.20825	1	0.188	0.461	5.593	5.562	1111.0
5555.5557	400.0	1	3	201.99005	400.0	1	1	2	148.8349	155.20825	1	0.188	0.46	5.556	5.562	1111.0
5555.5557	400.0	1	3	201.99005	400.0	1	1	2	148.8349	155.20825	1	0.188	0.461	5.603	5.562	1111.0
5555.5557	400.0	1	3	201.99005	400.0	1	1	2	148.8349	155.20825	1	0.188	0.46	5.479	5.562	1111.0
5555.5557	400.0	1	3	201.99005	400.0	1	1	2	148.8349	155.20825	1	0.188	0.46	5.552	5.562	1111.0
5555.5557	400.0	1	3	201.99005	400.0	1	1	2	148.8349	155.20825	1	0.188	0.46	5.547	5.562	1111.0
5555.5557	400.0	1	3	201.99005	400.0	1	1	2	148.8349	155.20825	1	0.188	0.461	5.57	5.562	1111.0
5555.5557	400.0	1	3	201.99005	400.0	1	1	2	148.8349	155.20825	1	0.188	0.461	5.566	5.562	1111.0
5555.5557	400.0	1	3	201.99005	400.0	1	1	2	148.8349	155.20825	1	0.188	0.46	5.49	5.562	1111.0
5555.5557	400.0	1	3	201.99005	400.0	1	1	2	148.8349	155.20825	1	0.188	0.461	5.574	5.562	1111.0
5555.5557	400.0	1	3	201.99005	400.0	1	1	2	148.8349	155.20825	1	0.188	0.46	5.505	5.562	1111.0
5555.5557	400.0	1	3	201.99005	400.0	1	1	2	148.8349	155.20825	1	0.188	0.461	5.562	5.562	1111.0
5555.5557	400.0	1	3	201.99005	400.0	1	1	2	148.8349	155.20825	1	0.188	0.46	5.391	5.562	1111.0
5555.5557	400.0	1	3	201.99005	400.0	1	1	2	148.8349	155.20825	1	0.188	0.46	5.527	5.562	1111.0
5555.5557	400.0	1	3	201.99005	400.0	1	1	2	148.8349	155.20825	1	0.188	0.46	5.535	5.562	1111.0
5555.5557	400.0	1	3	201.99005	400.0	1	1	2	148.8349	155.20825	1	0.188	0.461	5.703	5.562	1111.0
5555.5557	400.0	1	3	201.99005	400.0	1	1	2	148.8349	155.20825	1	0.188	0.46	5.539	5.562	1111.0
5555.5557	400.0	1	3	201.99005	400.0	1	1	2	148.8349	155.20825	1	0.188	0.461	5.602	5.562	1111.0
5555.5557	400.0	1	3	201.99005	400.0	1	1	2	148.8349	155.20825	1	0.188	0.46	5.383	5.562	1111.0
5555.5557	400.0	1	3	201.99005	400.0	1	1	2	148.8349	155.20825	1	0.188	0.461	5.572	5.562	1111.0
5555.5557	400.0	1	3	201.99005	400.0	1	1	2	148.8349	155.20825	1	0.188	0.461	5.679	5.562	1111.0
5555.5557	400.0	1	3	201.99005	400.0	1	1	2	148.8349	155.20825	1	0.188	0.46	5.55	5.562	1111.0
5555.5557	400.0	1	3	201.99005	400.0	1	1	2	148.8349	155.20825	1	0.188	0.46	5.529	5.562	1111.0
5555.5557	400.0	1	3	201.99005	400.0	1	1	2	148.8349	155.20825	1	0.188	0.461	5.572	5.562	1111.0
5555.5557	400.0	1	3	201.99005	400.0	1	1	2	148.8349	155.20825	1	0.188	0.46	5.555	5.562	1111.0
5555.5557	400.0	1	3	201.99005	400.0	1	1	2	148.8349	155.20825	1	0.188	0.461	5.59	5.562	1111.0
5555.5557	400.0	1	3	201.99005	400.0	1	1	2	148.8349	155.20825	1	0.188	0.461	5.559	5.562	1111.0
5555.5557	400.0	1	3	201.99005	400.0	1	1	2	148.8349	155.20825	1	0.188	0.461	5.581	5.562	1111.0
5555.5557	400.0	1	3	201.99005	400.0	1	1	2	148.8349	155.20825	1	0.188	0.461	5.581	5.562	1111.0
5555.5557	400.0	1	3	201.99005	400.0	1	1	2	148.8349	155.20825	1	0.188	0.46	5.555	5.562	1111.0
5555.5557	400.0	1	3	201.99005	400.0	1	1	2	148.8349	155.20825	1	0.188	0.46	5.493	5.562	1111.0
0.0	0.0	1	3	201.99005	400.0	1	1	2	148.8349	155.20825	0	0.188	0.46	5.553	5.562	1111.0
0.0	0.0	1	3	201.99005	400.0	1	1	2	148.8349	155.20825	0	0.188	0.46	5.5	5.562	1111.0
0.0	0.0	1	3	201.99005	400.0	1	1	2	148.8349	155.20825	0	0.188	0.46	5.541	5.562	1111.0
0.0	0.0	1	3	201.99005	400.0	1	1	2	148.8349	155.20825	0	0.188	0.458	5.123	5.169	1111.0
0.0	0.0	1	3	201.99005	400.0	1	1	2	148.8349	155.20825	0	0.188	0.456	5.172	5.169	1111.0
0.0	0.0	1	3	201.99005	400.0	1	1	2	148.8349	155.20825	0	0.188	0.45	4.786	4.803	1111.0
0.0	0.0	1	3	201.99005	400.0	1	1	2	148.8349	155.20825	0	0.188	0.439	4.117	4.147	1111.0
0.0	0.0	1	3	201.99005	400.0	1	1	2	148.8349	155.20825	0	0.188	0.43	3.983	4.147	1111.0
0.0	0.0	1	3	201.99005	400.0	1	1	2	148.8349	155.20825	0	0.188	0.419	3.889	3.854	1111.0
0.0	0.0	1	3	201.99005	400.0	1	1	2	148.8349	155.20825	0	0.188	0.41	3.824	3.328	1111.0
0.0	0.0	1	3	201.99005	400.0	1	1	2	148.8349	155.20825	0	0.188	0.396	3.299	3.328	1111.0
0.0	0.0	1	3	201.99005	400.0	1	1	2	148.8349	155.20825	0	0.188	0.382	3.036	3.093	1111.0
0.0	0.0	1	3	201.99005	400.0	1	1	2	148.8349	155.20825	0	0.188	0.369	3.116	3.093	1111.0
0.0	0.0	1	3	201.99005	400.0	1	1	2	148.8349	155.20825	0	0.188	0.354	2.649	2.671	1111.0
0.0	0.0	1	3	201.99005	400.0	1	1	2	148.8349	155.20825	0	0.187	0.338	2.328	2.307	1111.0
0.0	0.0	1	3	201.99005	400.0	1	1	2	148.8349	155.20825	0	0.187	0.324	2.328	2.307	1111.0
0.0	0.0	1	3	201.99005	400.0	1	1	2	148.8349	155.20825	0	0.187	0.309	2.154	2.143	1111.0
0.0	0.0	1	3	201.99005	400.0	1	1	2	148.8349	155.20825	0	0.187	0.294	1.889	1.85	1111.0
0.0	0.0	1	3	201.99005	400.0	1	1	2	148.8349	155.20825	0	0.187	0.28	1.804	1.85	1111.0
0.0	0.0	1	3	201.99005	400.0	1	1	2	148.8349	155.20825	0	0.187	0.267	1.684	1.72	1111.0
0.0	0.0	1	3	201.99005	400.0	1	1	2	148.8349	155.20825	0	0.187	0.255	1.719	1.72	1111.0
0.0	0.0	1	3	201.99005	400.0	1	1	2	148.8349	155.20825	0	0.187	0.242	1.501	1.485	1111.0
0.0	0.0	1	3	201.99005	400.0	1	1	2	148.8349	155.20825	0	0.187	0.229	1.376	1.381	1111.0
0.0	0.0	1	3	201.99005	400.0	1	1	2	148.8349	155.20825	0	0.187	0.216	1.154	1.381	1111.0
0.0	0.0	1	3	201.99005	400.0	1	1	2	148.8349	155.20825	0	0.187	0.204	1.16	1.191	1111.0
0.0	0.0	1	3	201.99005	400.0	1	1	2	148.8349	155.20825	0	0.187	0.193	1.191	1.191	1111.0
0.0	0.0	1	3	201.99005	400.0	1	1	2	148.8349	155.20825	0	0.187	0.183	1.09	1.107	1111.0
0.0	0.0	1	3	201.99005	400.0	1	1	2	148.8349	155.20825	0	0.187	0.172	0.961	0.956	1111.0
0.0	0.0	1	3	201.99005	400.0	1	1	2	148.8349	155.20825	0	0.187	0.162	0.942	0.956	1111.0
0.0	0.0	1	3	201.99005	400.0	1	1	2	148.8349	155.20825	0	0.187	0.153	0.789	0.825	1111.0
0.0	0.0	1	3	201.99005	400.0	1	1	2	148.8349	155.20825	0	0.187	0.145	0.802	0.767	1111.0
0.0	0.0	1	3	201.99005	400.0	1	1	2	148.8349	155.20825	0	0.187	0.137	0.748	0.767	1111.0
0.0	0.0	1	3	201.99005	400.0	1	1	2	148.8349	155.20825	0	0.186	0.129	0.677	0.662	1111.0
0.0	0.0	1	3	201.99005	400.0	1	1	2	148.8349	155.20825	0	0.186	0.121	0.625	0.615	1111.0
0.0	0.0	1	3	201.99005	400.0	1	1	2	148.8349	155.20825	0	0.186	0.113	0.513	0.615	1111.0
0.0	0.0	1	3	201.99005	400.0	1	1	2	148.8349	155.20825	0	0.186	0.107	0.496	0.531	1111.0
0.0	0.0	1	3	201.99005	400.0	1	1	2	148.8349	155.20825	0	0.186	0.101	0.526	0.531	1111.0
0.0	0.0	1	3	201.99005	400.0	1	1	2	148.8349	155.20825	0	0.186	0.095	0.432	0.493	1111.0
0.0	0.0	1	3	201.99005	400.0	1	1	2	148.8349	155.20825	0	0.186	0.089	0.451	0.426	1111.0
0.0	0.0	1	3	201.99005	400.0	1	1	2	148.8349	155.20825	0	0.186	0.083	0.422	0.426	1111.0
0.0	0.0	1	3	201.99005	400.0	1	1	2	148.8349	155.20825	0	0.186	0.078	0.337	0.368	1111.0
0.0	0.0	1	3	201.99005	400.0	1	1	2	148.8349	155.20825	0	0.186	0.074	0.367	0.341	1111.0
0.0	0.0	1	3	201.99005	400.0	1	1	2	148.8349	155.20825	0	0.186	0.07	0.349	0.341	1111.0
0.0	0.0	1	3	201.99005	400.0	1	1	2	148.8349	155.20825	0	0.186	0.066	0.291	0.296	1111.0
0.0	0.0	1	3	201.99005	400.0	1	1	2	148.8349	155.20825	0	0.186	0.062	0.267	0.296	1111.0
0.0	0.0	1	3	201.99005	400.0	1	1	2	148.8349	155.20825	0	0.186	0.058	0.088	0.274	1111.0
0.0	0.0	1	3	201.99005	400.0	1	1	2	148.8349	155.20825	0	0.186	0.056	0.277	0.236	1111.0
0.0	0.0	1	3	201.99005	400.0	1	1	2	148.8349	155.20825	0	0.186	0.052	0.247	0.236	1111.0
0.0	0.0	1	3	201.99005	400.0	1	1	2	148.8349	155.20825	0	0.186	0.048	0.246	0.219	1111.0
0.0	0.0	1	3	201.99005	400.0	1	1	2	148.8349	155.20825	0	0.186	0.045	0.274	0.189	1111.0
0.0	0.0	1	3	201.99005	400.0	1	1	2	148.8349	155.20825	0	0.186	0.041	0.181	0.189	1111.0
0.0	0.0	1	3	201.99005	400.0	1	1	2	148.8349	155.20825	0	0.186	0.038	0.168	0.163	1111.0
0.0	0.0	1	3	201.99005	400.0	1	1	2	148.8349	155.20825	0	0.186	0.036	0.111	0.163	1111.0
0.0	0.0	1	3	201.99005	400.0	1	1	2	148.8349	155.20825	0	0.186	0.034	0.149	0.152	1111.0
0.0	0.0	1	3	201.99005	400.0	1	1	2	148.8349	155.20825	0	0.186	0.032	0.022	0.131	1111.0
0.0	0.0	1	3	201.99005	400.0	1	1	2	148.8349	155.20825	0	0.186	0.03	0.14	0.131	1111.0
0.0	0.0	1	3	201.99005	400.0	1	1	2	148.8349	155.20825	0	0.186	0.029	0.108	0.121	1111.0
0.0	0.0	1	3	201.99005	400.0	1	1	2	148.8349	155.20825	0	0.186	0.027	0.061	0.105	1111.0
0.0	0.0	1	3	201.99005	400.0	1	1	2	148.8349	155.20825	0	0.186	0.025	0.153	0.105	1111.0
0.0	0.0	1	3	201.99005	400.0	1	1	2	148.8349	155.20825	0	0.186	0.023	0.124	0.097	1111.0
0.0	0.0	1	3	201.99005	400.0	1	1	2	148.8349	155.20825	0	0.186	0.02	0.103	0.097	1111.0
0.0	0.0	1	3	201.99005	400.0	1	1	2	148.8349	155.20825	0	0.186	0.02	0.066	0.084	1111.0
0.0	0.0	1	3	201.99005	400.0	1	1	2	148.8349	155.20825	0	0.186	0.02	-0.004	0.072	1111.0
0.0	0.0	1	3	201.99005	400.0	1	1	2	148.8349	155.20825	0	0.186	0.02	0.098	0.072	1111.0
0.0	0.0	1	3	201.99005	400.0	1	1	2	148.8349	155.20825	0	0.186	0.02	0.05	0.067	1111.0
0.0	0.0	1	3	201.99005	400.0	1	1	2	148.8349	155.20825	0	0.186	0.02	0.048	0.058	1111.0
0.0	0.0	1	3	201.99005	400.0	1	1	2	148.8349	155.20825	0	0.186	0.02	0.04	0.058	1111.0
0.0	0.0	1	3	201.99005	400.0	1	1	2	148.8349	155.20825	0	0.186	0.02	0.03	0.053	1111.0
0.0	0.0	1	3	201.99005	400.0	1	1	2	148.8349	155.20825	0	0.186	0.02	0.076	0.046	1111.0
0.0	0.0	1	3	201.99005	400.0	1	1	2	148.8349	155.20825	0	0.186	0.02	0.063	0.046	1111.0
0.0	0.0	1	3	201.99005	400.0	1	1	2	148.8349	155.20825	0	0.186	0.02	0.081	0.043	1111.0
0.0	0.0	1	3	201.99005	400.0	1	1	2	148.8349	155.20825	0	0.186	0.02	0.04	0.043	1111.0
0.0	0.0	1	3	201.99005	400.0	1	1	2	148.8349	155.20825	0	0.186	0.02	0.033	0.037	1111.0
0.0	0.0	1	3	201.99005	400.0	1	1	2	148.8349	155.20825	0	0.186	0.019	0.025	0.034	1111.0
0.0	0.0	1	3	201.99005	400.0	1	1	2	148.8349	155.20825	0	0.186	0.019	0.041	0.034	1111.0
0.0	0.0	1	3	201.99005	400.0	1	1	2	148.8349	155.20825	0	0.186	0.019	0.024	0.029	1111.0
0.0	0.0	1	3	201.99005	400.0	1	1	2	148.8349	155.20825	0	0.186	0.019	0.022	0.029	1111.0
0.0	0.0	1	3	201.99005	400.0	1	1	2	148.8349	155.20825	0	0.186	0.019	0.015	0.025	1111.0
0.0	0.0	1	3	201.99005	400.0	1	1	2	148.8349	155.20825	0	0.186	0.019	0.018	0.023	1111.0
0.0	0.0	1	3	201.99005	400.0	1	1	2	148.8349	155.20825	0	0.186	0.019	0.027	0.023	1111.0
0.0	0.0	1	3	201.99005	400.0	1	1	2	148.8349	155.20825	0	0.186	0.018	0.044	0.02	1111.0
0.0	0.0	1	3	201.99005	400.0	1	1	2	148.8349	155.20825	0	0.186	0.018	0.025	0.018	1111.0
0.0	0.0	1	3	201.99005	400.0	1	1	2	148.8349	155.20825	0	0.186	0.018	0.02	0.018	1111.0
0.0	0.0	1	3	201.99005	400.0	1	1	2	148.8349	155.20825	0	0.186	0.018	0.05	0.015	1111.0
0.0	0.0	1	3	201.99005	400.0	1	1	2	148.8349	155.20825	0	0.186	0.018	0.015	0.015	1111.0
0.0	0.0	1	3	201.99005	400.0	1	1	2	148.8349	155.20825	0	0.186	0.018	-0.002	0.014	1111.0
0.0	0.0	1	3	201.99005	400.0	1	1	2	148.8349	155.20825	0	0.186	0.018	0.028	0.012	1111.0
0.0	0.0	1	3	201.99005	400.0	1	1	2	148.8349	155.20825	0	0.186	0.018	0.001	0.012	1111.0
0.0	0.0	1	3	201.99005	400.0	1	1	2	148.8349	155.20825	0	0.186	0.018	-0.01	0.01	1111.0
0.0	0.0	1	3	201.99005	400.0	1	1	2	148.8349	155.20825	0	0.186	0.018	0.002	0.009	1111.0
0.0	0.0	1	3	201.99005	400.0	1	1	2	148.8349	155.20825	0	0.186	0.018	0.024	0.009	1111.0
0.0	0.0	1	3	201.99005	400.0	1	1	2	148.8349	155.20825	0	0.186	0.017	0.001	0.008	1111.0
0.0	0.0	1	3	201.99005	400.0	1	1	2	148.8349	155.20825	0	0.186	0.016	-0.025	0.008	1111.0
0.0	0.0	1	3	201.99005	400.0	1	1	2	148.8349	155.20825	0	0.186	0.015	-0.036	0.007	1111.0
0.0	0.0	1	3	201.99005	400.0	1	1	2	148.8349	155.20825	0	0.186	0.015	0.021	0.006	1111.0
0.0	0.0	1	3	201.99005	400.0	1	1	2	148.8349	155.20825	0	0.186	0.014	-0.084	0.006	1111.0
0.0	0.0	1	3	201.99005	400.0	1	1	2	148.8349	155.20825	0	0.186	0.014	-0.007	0.006	1111.0
0.0	0.0	1	3	201.99005	400.0	1	1	2	148.8349	155.20825	0	0.186	0.013	-0.073	0.005	1111.0
0.0	0.0	1	3	201.99005	400.0	1	1	2	148.8349	155.20825	0	0.186	0.013	0.048	0.005	1111.0
0.0	0.0	1	3	201.99005	400.0	1	1	2	148.8349	155.20825	0	0.186	0.011	-0.141	0.004	1111.0
0.0	0.0	1	3	201.99005	400.0	1	1	2	148.8349	155.20825	0	0.186	0.011	0.107	0.004	1111.0
0.0	0.0	1	3	201.99005	400.0	1	1	2	148.8349	155.20825	0	0.186	0.01	-0.007	0.003	1111.0
0.0	0.0	1	3	201.99005	400.0	1	1	2	148.8349	155.20825	0	0.186	0.01	0.054	0.003	1111.0
0.0	0.0	1	3	201.99005	400.0	1	1	2	148.8349	155.20825	0	0.186	0.009	0.062	0.003	1111.0
0.0	0.0	1	3	201.99005	400.0	1	1	2	148.8349	155.20825	0	0.186	0.009	-0.011	0.002	1111.0
0.0	0.0	1	3	201.99005	400.0	1	1	2	148.8349	155.20825	0	0.186	0.008	-0.014	0.002	1111.0
0.0	0.0	1	3	201.99005	400.0	1	1	2	148.8349	155.20825	0	0.186	0.008	0.036	0.002	1111.0
0.0	0.0	1	3	201.99005	400.0	1	1	2	148.8349	155.20825	0	0.186	0.007	-0.168	0.002	1111.0
0.0	0.0	1	3	201.99005	400.0	1	1	2	148.8349	155.20825	0	0.186	0.006	0.039	0.002	1111.0
0.0	0.0	1	3	201.99005	400.0	1	1	2	148.8349	155.20825	0	0.186	0.006	-0.001	0.001	1111.0
0.0	0.0	1	3	201.99005	400.0	1	1	2	148.8349	155.20825	0	0.186	0.004	-0.026	0.001	1111.0
0.0	0.0	1	3	201.99005	400.0	1	1	2	148.8349	155.20825	0	0.186	0.004	0.011	0.001	1111.0
0.0	0.0	1	3	201.99005	400.0	1	1	2	148.8349	155.20825	0	0.186	0.003	-0.019	0.001	1111.0
0.0	0.0	1	3	201.99005	400.0	1	1	2	148.8349	155.20825	0	0.186	0.003	0.004	0.001	1111.0
0.0	0.0	1	3	201.99005	400.0	1	1	2	148.8349	155.20825	0	0.186	0.003	0.073	0.001	1111.0
0.0	0.0	1	3	201.99005	400.0	1	1	2	148.8349	155.20825	0	0.186	0.003	0.021	0.0	1111.0
0.0	0.0	1	3	201.99005	400.0	1	1	2	148.8349	155.20825	0	0.186	0.002	-0.024	0.0	1111.0
0.0	0.0	1	3	201.99005	400.0	1	1	2	148.8349	155.20825	0	0.186	0.0	-0.025	0.0	1111.0
0.0	0.0	1	3	201.99005	400.0	1	1	2	148.8349	155.20825	0	0.186	-0.001	-0.158	0.0	1111.0
0.0	0.0	1	3	201.99005	400.0	1	1	2	148.8349	155.20825	0	0.186	0.0	0.009	0.0	1111.0
0.0	0.0	1	3	201.99005	400.0	1	1	2	148.8349	155.20825	0	0.186	-0.001	-0.037	0.0	1111.0
0.0	0.0	1	3	201.99005	400.0	1	1	2	148.8349	155.20825	0	0.186	0.0	0.018	0.0	1111.0
0.0	0.0	1	3	201.99005	400.0	1	1	2	148.8349	155.20825	0	0.186	0.0	0.001	0.0	1111.0
0.0	0.0	1	3	201.99005	400.0	1	1	2	148.8349	155.20825	0	0.186	0.0	-0.003	0.0	1111.0
0.0	0.0	1	3	201.99005	400.0	1	1	2	148.8349	155.20825	0	0.186	0.0	0.028	0.0	1111.0
0.0	0.0	1	3	201.99005	400.0	1	1	2	148.8349	155.20825	0	0.186	0.0	0.037	0.0	1111.0
0.0	0.0	1	3	201.99005	400.0	1	1	2	148.8349	155.20825	0	0.186	0.0	0.009	0.0	1111.0
0.0	0.0	1	3	201.99005	400.0	1	1	2	148.8349	155.20825	0	0.186	0.0	-0.011	0.0	1111.0
0.0	0.0	1	3	201.99005	400.0	1	1	2	148.8349	155.20825	0	0.186	0.0	0.018	0.0	1111.0
0.0	0.0	1	3	201.99005	400.0	1	1	2	148.8349	155.20825	0	0.186	0.0	0.064	0.0	1111.0
0.0	0.0	1	3	201.99005	400.0	1	1	2	148.8349	155.20825	0	0.186	0.0	-0.007	0.0	1111.0
0.0	0.0	1	3	201.99005	400.0	1	1	2	148.8349	155.20825	0	0.186	0.0	-0.004	0.0	1111.0
0.0	0.0	1	3	201.99005	400.0	1	1	2	148.8349	155.20825	0	0.186	0.0	-0.001	0.0	1111.0
0.0	0.0	1	3	201.99005	400.0	1	1	2	148.8349	155.20825	0	0.186	0.0	0.012	0.0	1111.0
0.0	0.0	1	3	201.99005	400.0	1	1	2	148.8349	155.20825	0	0.186	0.0	-0.006	0.0	1111.0
0.0	0.0	1	3	201.99005	400.0	1	1	2	148.8349	155.20825	0	0.186	-0.001	-0.071	0.0	1111.0
0.0	0.0	1	3	201.99005	400.0	1	1	2	148.8349	155.20825	0	0.186	0.0	-0.011	0.0	1111.0
0.0	0.0	1	3	201.99005	400.0	1	1	2	148.8349	155.20825	0	0.186	0.0	0.004	0.0	1111.0
0.0	0.0	1	3	201.99005	400.0	1	1	2	148.8349	155.20825	0	0.186	0.0	0.014	0.0	1111.0
0.0	0.0	1	3	201.99005	400.0	1	1	2	148.8349	155.20825	0	0.186	0.0	-0.003	0.0	1111.0
0.0	0.0	1	3	201.99005	400.0	1	1	2	148.8349	155.20825	0	0.186	0.0	0.0	0.0	1111.0
0.0	0.0	1	3	201.99005	400.0	1	1	2	148.8349	155.20825	0	0.186	0.0	0.008	0.0	1111.0
0.0	0.0	1	3	201.99005	400.0	1	1	2	148.8349	155.20825	0	0.186	0.0	0.009	0.0	1111.0
0.0	0.0	1	3	201.99005	400.0	1	1	2	148.8349	155.20825	0	0.186	-0.001	-0.023	0.0	1111.0
0.0	0.0	1	3	201.99005	400.0	1	1	2	148.8349	155.20825	0	0.186	0.0	0.073	0.0	1111.0
0.0	0.0	1	3	201.99005	400.0	1	1	2	148.8349	155.20825	0	0.186	-0.001	-0.113	0.0	1111.0
0.0	0.0	1	3	201.99005	400.0	1	1	2	148.8349	155.20825	0	0.186	0.0	0.023	0.0	1111.0
0.0	0.0	1	3	201.99005	400.0	1	1	2	148.8349	155.20825	0	0.186	0.0	0.131	0.0	1111.0
0.0	0.0	1	3	201.99005	400.0	1	1	2	148.8349	155.20825	0	0.186	-0.001	-0.113	0.0	1111.0
0.0	0.0	1	3	201.99005	400.0	1	1	2	148.8349	155.20825	0	0.186	0.0	0.009	0.0	1111.0
0.0	0.0	1	3	201.99005	400.0	1	1	2	148.8349	155.20825	0	0.186	0.0	0.009	0.0	1111.0
0.0	0.0	1	3	201.99005	400.0	1	1	2	148.8349	155.20825	0	0.186	-0.001	-0.055	0.0	1111.0
0.0	0.0	1	3	201.99005	400.0	1	1	2	148.8349	155.20825	0	0.186	0.0	0.074	0.0	1111.0
0.0	0.0	1	3	201.99005	400.0	1	1	2	148.8349	155.20825	0	0.186	0.0	0.012	0.0	1111.0
0.0	0.0	1	3	201.99005	400.0	1	1	2	148.8349	155.20825	0	0.186	0.0	-0.004	0.0	1111.0
0.0	0.0	1	3	201.99005	400.0	1	1	2	148.8349	155.20825	0	0.186	-0.001	-0.017	0.0	1111.0
0.0	0.0	1	3	201.99005	400.0	1	1	2	148.8349	155.20825	0	0.186	0.0	0.002	0.0	1111.0
0.0	0.0	1	3	201.99005	400.0	1	1	2	148.8349	155.20825	0	0.186	0.0	0.022	0.0	1111.0
0.0	0.0	1	3	201.99005	400.0	1	1	2	148.8349	155.20825	0	0.186	0.0	0.067	0.0	1111.0
0.0	0.0	1	3	201.99005	400.0	1	1	2	148.8349	155.20825	0	0.186	0.0	0.002	0.0	1111.0
0.0	0.0	1	3	201.99005	400.0	1	1	2	148.8349	155.20825	0	0.186	0.0	0.025	0.0	1111.0
0.0	0.0	1	3	201.99005	400.0	1	1	2	148.8349	155.20825	0	0.186	-0.001	-0.038	0.0	1111.0
0.0	0.0	1	3	201.99005	400.0	1	1	2	148.8349	155.20825	0	0.186	-0.001	-0.027	0.0	1111.0
0.0	0.0	1	3	201.99005	400.0	1	1	2	148.8349	155.20825	0	0.186	0.0	0.034	0.0	1111.0
0.0	0.0	1	3	201.99005	400.0	1	1	2	148.8349	155.20825	0	0.186	0.0	0.001	0.0	1111.0
0.0	0.0	1	3	201.99005	400.0	1	1	2	148.8349	155.20825	0	0.186	0.0	-0.009	0.0	1111.0
0.0	0.0	1	3	201.99005	400.0	1	1	2	148.8349	155.20825	0	0.186	-0.001	-0.032	0.0	1111.0
0.0	0.0	1	3	201.99005	400.0	1	1	2	148.8349	155.20825	0	0.186	0.0	0.022	0.0	1111.0
0.0	0.0	1	3	201.99005	400.0	1	1	2	148.8349	155.20825	0	0.186	0.0	-0.01	0.0	1111.0
0.0	0.0	1	3	201.99005	400.0	1	1	2	148.8349	155.20825	0	0.186	0.0	0.021	0.0	1111.0
0.0	0.0	1	3	201.99005	400.0	1	1	2	148.8349	155.20825	0	0.186	0.0	0.014	0.0	1111.0
0.0	0.0	1	3	201.99005	400.0	1	1	2	148.8349	155.20825	0	0.186	-0.001	-0.022	0.0	1111.0
0.0	0.0	1	3	201.99005	400.0	1	1	2	148.8349	155.20825	0	0.186	0.0	-0.006	0.0	1111.0
0.0	0.0	1	3	201.99005	400.0	1	1	2	148.8349	155.20825	0	0.186	0.0	0.028	0.0	1111.0
0.0	0.0	1	3	201.99005	400.0	1	1	2	148.8349	155.20825	0	0.186	0.0	0.005	0.0	1111.0
0.0	0.0	1	3	201.99005	400.0	1	1	2	148.8349	155.20825	0	0.186	0.0	0.025	0.0	1111.0
0.0	0.0	1	3	201.99005	400.0	1	1	2	148.8349	155.20825	0	0.186	0.0	-0.008	0.0	1111.0
0.0	0.0	1	3	201.99005	400.0	1	1	2	148.8349	155.20825	0	0.186	0.0	-0.01	0.0	1111.0
0.0	0.0	1	3	201.99005	400.0	1	1	2	148.8349	155.20825	0	0.186	0.0	0.141	0.0	1111.0
0.0	0.0	1	3	201.99005	400.0	1	1	2	148.8349	155.20825	0	0.186	0.0	-0.01	0.0	1111.0
0.0	0.0	1	3	201.99005	400.0	1	1	2	148.8349	155.20825	0	0.186	0.0	0.014	0.0	1111.0
0.0	0.0	1	3	201.99005	400.0	1	1	2	148.8349	155.20825	0	0.186	0.0	0.002	0.0	1111.0
0.0	0.0	1	3	201.99005	400.0	1	1	2	148.8349	155.20825	0	0.186	-0.001	-0.022	0.0	1111.0
0.0	0.0	1	3	201.99005	400.0	1	1	2	148.8349	155.20825	0	0.186	0.0	0.005	0.0	1111.0
0.0	0.0	1	3	201.99005	400.0	1	1	2	148.8349	155.20825	0	0.186	-0.001	-0.014	0.0	1111.0
0.0	0.0	1	3	201.99005	400.0	1	1	2	148.8349	155.20825	0	0.186	0.0	0.017	0.0	1111.0
0.0	0.0	1	3	201.99005	400.0	1	1	2	148.8349	155.20825	0	0.186	0.0	0.005	0.0	1111.0
0.0	0.0	1	3	201.99005	400.0	1	1	2	148.8349	155.20825	0	0.186	0.0	-0.003	0.0	1111.0
0.0	0.0	1	3	201.99005	400.0	1	1	2	148.8349	155.20825	0	0.186	0.0	-0.001	0.0	1111.0
0.0	0.0	1	3	201.99005	400.0	1	1	2	148.8349	155.20825	0	0.186	-0.001	-0.185	0.0	1111.0
0.0	0.0	1	3	201.99005	400.0	1	1	2	148.8349	155.20825	0	0.186	0.0	-0.003	0.0	1111.0
0.0	0.0	1	3	201.99005	400.0	1	1	2	148.8349	155.20825	0	0.186	0.0	0.009	0.0	1111.0
0.0	0.0	1	3	201.99005	400.0	1	1	2	148.8349	155.20825	0	0.186	0.0	0.02	0.0	1111.0
0.0	0.0	1	3	201.99005	400.0	1	1	2	148.8349	155.20825	0	0.186	-0.001	-0.046	0.0	1111.0
0.0	0.0	1	3	201.99005	400.0	1	1	2	148.8349	155.20825	0	0.186	0.0	0.011	0.0	1111.0
0.0	0.0	1	3	201.99005	400.0	1	1	2	148.8349	155.20825	0	0.186	-0.001	-0.029	0.0	1111.0
0.0	0.0	1	3	201.99005	400.0	1	1	2	148.8349	155.20825	0	0.186	0.0	-0.004	0.0	1111.0
0.0	0.0	1	3	201.99005	400.0	1	1	2	148.8349	155.20825	0	0.186	-0.001	-0.084	0.0	1111.0
0.0	0.0	1	3	201.99005	400.0	1	1	2	148.8349	155.20825	0	0.186	-0.001	-0.032	0.0	1111.0
0.0	0.0	1	3	201.99005	400.0	1	1	2	148.8349	155.20825	0	0.186	0.0	-0.009	0.0	1111.0
0.0	0.0	1	3	201.99005	400.0	1	1	2	148.8349	155.20825	0	0.186	-0.001	-0.178	0.0	1111.0
0.0	0.0	1	3	201.99005	400.0	1	1	2	148.8349	155.20825	0	0.186	-0.001	-0.014	0.0	1111.0
0.0	0.0	1	3	201.99005	400.0	1	1	2	148.8349	155.20825	0	0.186	0.0	0.0	0.0	1111.0
0.0	0.0	1	3	201.99005	400.0	1	1	2	148.8349	155.20825	0	0.186	-0.001	-0.019	0.0	1111.0
0.0	0.0	1	3	201.99005	400.0	1	1	2	148.8349	155.20825	0	0.186	0.0	-0.011	0.0	1111.0
0.0	0.0	1	3	201.99005	400.0	1	1	2	148.8349	155.20825	0	0.186	0.0	0.038	0.0	1111.0
0.0	0.0	1	3	201.99005	400.0	1	1	2	148.8349	155.20825	0	0.186	0.0	0.037	0.0	1111.0
0.0	0.0	1	3	201.99005	400.0	1	1	2	148.8349	155.20825	0	0.186	0.0	-0.01	0.0	1111.0
0.0	0.0	1	3	201.99005	400.0	1	1	2	148.8349	155.20825	0	0.186	0.0	0.028	0.0	1111.0
0.0	0.0	1	3	201.99005	400.0	1	1	2	148.8349	155.20825	0	0.186	-0.001	-0.014	0.0	1111.0
0.0	0.0	1	3	201.99005	400.0	1	1	2	148.8349	155.20825	0	0.186	-0.001	-0.014	0.0	1111.0
0.0	0.0	1	3	201.99005	400.0	1	1	2	148.8349	155.20825	0	0.186	0.0	0.005	0.0	1111.0
0.0	0.0	1	3	201.99005	400.0	1	1	2	148.8349	155.20825	0	0.186	0.0	0.001	0.0	1111.0
0.0	0.0	1	3	201.99005	400.0	1	1	2	148.8349	155.20825	0	0.186	0.0	0.061	0.0	1111.0
0.0	0.0	1	3	201.99005	400.0	1	1	2	148.8349	155.20825	0	0.186	-0.001	-0.029	0.0	1111.0
0.0	0.0	1	3	201.99005	400.0	1	1	2	148.8349	155.20825	0	0.186	-0.001	-0.107	0.0	1111.0
0.0	0.0	1	3	201.99005	400.0	1	1	2	148.8349	155.20825	0	0.186	0.0	0.167	0.0	1111.0
0.0	0.0	1	3	201.99005	400.0	1	1	2	148.8349	155.20825	0	0.186	0.0	0.027	0.0	1111.0
0.0	0.0	1	3	201.99005	400.0	1	1	2	148.8349	155.20825	0	0.186	-0.001	-0.048	0.0	1111.0
0.0	0.0	1	3	201.99005	400.0	1	1	2	148.8349	155.20825	0	0.186	0.0	-0.01	0.0	1111.0
0.0	0.0	1	3	201.99005	400.0	1	1	2	148.8349	155.20825	0	0.186	0.0	-0.011	0.0	1111.0
0.0	0.0	1	3	201.99005	400.0	1	1	2	148.8349	155.20825	0	0.186	0.0	0.02	0.0	1111.0
0.0	0.0	1	3	201.99005	400.0	1	1	2	148.8349	155.20825	0	0.186	-0.001	-0.015	0.0	1111.0
0.0	0.0	1	3	201.99005	400.0	1	1	2	148.8349	155.20825	0	0.186	-0.001	-0.059	0.0	1111.0
0.0	0.0	1	3	201.99005	400.0	1	1	2	148.8349	155.20825	0	0.186	-0.001	-0.013	0.0	1111.0
0.0	0.0	1	3	201.99005	400.0	1	1	2	148.8349	155.20825	0	0.186	0.0	-0.004	0.0	1111.0
0.0	0.0	1	3	201.99005	400.0	1	1	2	148.8349	155.20825	0	0.186	0.0	0.018	0.0	1111.0
0.0	0.0	1	3	201.99005	400.0	1	1	2	148.8349	155.20825	0	0.186	-0.001	-0.029	0.0	1111.0
0.0	0.0	1	3	201.99005	400.0	1	1	2	148.8349	155.20825	0	0.186	0.0	0.018	0.0	1111.0
0.0	0.0	1	3	201.99005	400.0	1	1	2	148.8349	155.20825	0	0.186	-0.001	-0.022	0.0	1111.0
0.0	0.0	1	3	201.99005	400.0	1	1	2	148.8349	155.20825	0	0.186	0.0	0.025	0.0	1111.0
4180.487	300.99503	2	3	201.99005	300.99503	1	2	2	148.8349	155.20825	1	0.186	0.0	-0.011	0.0	1111.0
4180.487	300.99503	2	3	201.99005	300.99503	0	2	2	148.8349	155.20825	1	0.186	0.0	0.007	0.0	1111.0
4180.487	300.99503	2	3	201.99005	300.99503	0	2	2	148.8349	155.20825	1	0.186	0.0	0.11	0.0	1111.0
4180.487	300.99503	2	3	201.99005	300.99503	0	2	2	148.8349	155.20825	1	0.186	0.0	0.021	0.0	1111.0
4180.487	300.99503	2	3	201.99005	300.99503	0	2	2	148.8349	155.20825	1	0.186	0.002	0.263	0.294	1111.0
4180.487	300.99503	2	3	201.99005	300.99503	0	2	2	148.8349	155.20825	1	0.186	0.006	0.629	0.825	1111.0
4180.487	300.99503	2	3	201.99005	300.99503	0	2	2	148.8349	155.20825	1	0.186	0.012	0.769	0.825	1111.0
4180.487	300.99503	2	3	201.99005	300.99503	0	2	2	148.8349	155.20825	1	0.186	0.02	1.047	1.063	1111.0
4180.487	300.99503	2	3	201.99005	300.99503	0	2	2	148.8349	155.20825	1	0.186	0.029	1.444	1.488	1111.0
4180.487	300.99503	2	3	201.99005	300.99503	0	2	2	148.8349	155.20825	1	0.186	0.038	1.476	1.488	1111.0
4180.487	300.99503	2	3	201.99005	300.99503	0	2	2	148.8349	155.20825	1	0.186	0.047	1.6	1.679	1111.0
4180.487	300.99503	2	3	201.99005	300.99503	0	2	2	148.8349	155.20825	1	0.186	0.056	1.824	1.679	1111.0
4180.487	300.99503	2	3	201.99005	300.99503	0	2	2	148.8349	155.20825	1	0.186	0.067	1.966	2.021	1111.0
4180.487	300.99503	2	3	201.99005	300.99503	0	2	2	148.8349	155.20825	1	0.187	0.079	2.188	2.174	1111.0
4180.487	300.99503	2	3	201.99005	300.99503	0	2	2	148.8349	155.20825	1	0.187	0.088	2.16	2.174	1111.0
4180.487	300.99503	2	3	201.99005	300.99503	0	2	2	148.8349	155.20825	1	0.187	0.1	2.437	2.448	1111.0
4180.487	300.99503	2	3	201.99005	300.99503	0	2	2	148.8349	155.20825	1	0.187	0.111	2.487	2.571	1111.0
4180.487	300.99503	2	3	201.99005	300.99503	0	2	2	148.8349	155.20825	1	0.187	0.121	2.498	2.571	1111.0
4180.487	300.99503	2	3	201.99005	300.99503	0	2	2	148.8349	155.20825	1	0.187	0.131	2.742	2.791	1111.0
4180.487	300.99503	2	3	201.99005	300.99503	0	2	2	148.8349	155.20825	1	0.187	0.141	2.783	2.791	1111.0
4180.487	300.99503	2	3	201.99005	300.99503	0	2	2	148.8349	155.20825	1	0.187	0.151	2.969	2.981	1111.0
4180.487	300.99503	2	3	201.99005	300.99503	0	2	2	148.8349	155.20825	1	0.187	0.161	3.1	3.066	1111.0
4180.487	300.99503	2	3	201.99005	300.99503	0	2	2	148.8349	155.20825	1	0.187	0.169	3.089	3.066	1111.0
4180.487	300.99503	2	3	201.99005	300.99503	0	2	2	148.8349	155.20825	1	0.187	0.179	3.231	3.219	1111.0
4180.487	300.99503	2	3	201.99005	300.99503	0	2	2	148.8349	155.20825	1	0.187	0.189	3.408	3.287	1111.0
4180.487	300.99503	2	3	201.99005	300.99503	0	2	2	148.8349	155.20825	1	0.187	0.197	3.267	3.287	1111.0
4180.487	300.99503	2	3	201.99005	300.99503	0	2	2	148.8349	155.20825	1	0.187	0.206	3.421	3.409	1111.0
4180.487	300.99503	2	3	201.99005	300.99503	0	2	2	148.8349	155.20825	1	0.187	0.214	3.416	3.409	1111.0
4180.487	300.99503	2	3	201.99005	300.99503	0	2	2	148.8349	155.20825	1	0.187	0.222	3.458	3.464	1111.0
4180.487	300.99503	2	3	201.99005	300.99503	0	2	2	148.8349	155.20825	1	0.187	0.228	3.611	3.562	1111.0
4180.487	300.99503	2	3	201.99005	300.99503	0	2	2	148.8349	155.20825	1	0.187	0.234	3.522	3.562	1111.0
4180.487	300.99503	2	3	201.99005	300.99503	0	2	2	148.8349	155.20825	1	0.187	0.242	3.643	3.648	1111.0
4180.487	300.99503	2	3	201.99005	300.99503	0	2	2	148.8349	155.20825	1	0.188	0.248	3.709	3.685	1111.0
4180.487	300.99503	2	3	201.99005	300.99503	0	2	2	148.8349	155.20825	1	0.188	0.254	3.701	3.685	1111.0
4180.487	300.99503	2	3	201.99005	300.99503	0	2	2	148.8349	155.20825	1	0.188	0.261	3.961	3.753	1111.0
4180.487	300.99503	2	3	201.99005	300.99503	0	2	2	148.8349	155.20825	1	0.188	0.265	3.716	3.753	1111.0
4180.487	300.99503	2	3	201.99005	300.99503	0	2	2	148.8349	155.20825	1	0.188	0.269	3.759	3.784	1111.0
4180.487	300.99503	2	3	201.99005	300.99503	0	2	2	148.8349	155.20825	1	0.188	0.273	3.857	3.838	1111.0
4180.487	300.99503	2	3	201.99005	300.99503	0	2	2	148.8349	155.20825	1	0.188	0.277	3.849	3.838	1111.0
4180.487	300.99503	2	3	201.99005	300.99503	0	2	2	148.8349	155.20825	1	0.188	0.281	3.866	3.863	1111.0
4180.487	300.99503	2	3	201.99005	300.99503	0	2	2	148.8349	155.20825	1	0.188	0.285	3.887	3.908	1111.0
4180.487	300.99503	2	3	201.99005	300.99503	0	2	2	148.8349	155.20825	1	0.188	0.289	3.87	3.908	1111.0
4180.487	300.99503	2	3	201.99005	300.99503	0	2	2	148.8349	155.20825	1	0.188	0.293	3.933	3.927	1111.0
4180.487	300.99503	2	3	201.99005	300.99503	0	2	2	148.8349	155.20825	1	0.188	0.295	3.857	3.927	1111.0
4180.487	300.99503	2	3	201.99005	300.99503	0	2	2	148.8349	155.20825	1	0.188	0.298	3.763	3.963	1111.0
4180.487	300.99503	2	3	201.99005	300.99503	0	2	2	148.8349	155.20825	1	0.188	0.302	3.998	3.992	1111.0
4180.487	300.99503	2	3	201.99005	300.99503	0	2	2	148.8349	155.20825	1	0.188	0.304	4.056	3.992	1111.0
4180.487	300.99503	2	3	201.99005	300.99503	0	2	2	148.8349	155.20825	1	0.188	0.306	3.95	4.007	1111.0
4180.487	300.99503	2	3	201.99005	300.99503	0	2	2	148.8349	155.20825	1	0.188	0.308	4.018	4.03	1111.0
4180.487	300.99503	2	3	201.99005	300.99503	0	2	2	148.8349	155.20825	1	0.188	0.31	4.0	4.03	1111.0
4180.487	300.99503	2	3	201.99005	300.99503	0	2	2	148.8349	155.20825	1	0.188	0.312	4.096	4.042	1111.0
4180.487	300.99503	2	3	201.99005	300.99503	0	2	2	148.8349	155.20825	1	0.188	0.314	4.035	4.042	1111.0
4180.487	300.99503	2	3	201.99005	300.99503	0	2	2	148.8349	155.20825	1	0.188	0.316	4.049	4.06	1111.0
4180.487	300.99503	2	3	201.99005	300.99503	0	2	2	148.8349	155.20825	1	0.188	0.318	4.063	4.069	1111.0
4180.487	300.99503	2	3	201.99005	300.99503	0	2	2	148.8349	155.20825	1	0.188	0.32	4.091	4.069	1111.0
4180.487	300.99503	2	3	201.99005	300.99503	0	2	2	148.8349	155.20825	1	0.188	0.321	4.094	4.086	1111.0
4180.487	300.99503	2	3	201.99005	300.99503	0	2	2	148.8349	155.20825	1	0.188	0.321	4.081	4.092	1111.0
4180.487	300.99503	2	3	201.99005	300.99503	0	2	2	148.8349	155.20825	1	0.188	0.321	4.106	4.092	1111.0
4180.487	300.99503	2	3	201.99005	300.99503	0	2	2	148.8349	155.20825	1	0.188	0.323	4.114	4.106	1111.0
4180.487	300.99503	2	3	201.99005	300.99503	0	2	2	148.8349	155.20825	1	0.188	0.323	4.109	4.106	1111.0
4180.487	300.99503	2	3	201.99005	300.99503	0	2	2	148.8349	155.20825	1	0.188	0.323	4.089	4.115	1111.0
4180.487	300.99503	2	3	201.99005	300.99503	0	2	2	148.8349	155.20825	1	0.188	0.323	4.094	4.121	1111.0
4180.487	300.99503	2	3	201.99005	300.99503	0	2	2	148.8349	155.20825	1	0.188	0.325	4.121	4.121	1111.0
4180.487	300.99503	2	3	201.99005	300.99503	0	2	2	148.8349	155.20825	1	0.188	0.326	4.084	4.129	1111.0
4180.487	300.99503	2	3	201.99005	300.99503	0	2	2	148.8349	155.20825	1	0.188	0.327	4.149	4.133	1111.0
4180.487	300.99503	2	3	201.99005	300.99503	0	2	2	148.8349	155.20825	1	0.188	0.329	4.134	4.133	1111.0
4180.487	300.99503	2	3	201.99005	300.99503	0	2	2	148.8349	155.20825	1	0.188	0.33	4.096	4.141	1111.0
4180.487	300.99503	2	3	201.99005	300.99503	0	2	2	148.8349	155.20825	1	0.188	0.331	4.161	4.141	1111.0
4180.487	300.99503	2	3	201.99005	300.99503	1	2	2	148.8349	155.20825	1	0.188	0.333	4.164	4.144	1111.0
4180.487	300.99503	2	3	201.99005	300.99503	1	2	2	148.8349	155.20825	1	0.188	0.335	4.202	4.149	1111.0
4180.487	300.99503	2	3	201.99005	300.99503	1	2	2	148.8349	155.20825	1	0.188	0.337	4.146	4.149	1111.0
4180.487	300.99503	2	3	201.99005	300.99503	1	2	2	148.8349	155.20825	1	0.188	0.339	4.143	4.151	1111.0
4180.487	300.99503	2	3	201.99005	300.99503	1	2	2	148.8349	155.20825	1	0.188	0.341	4.126	4.156	1111.0
4180.487	300.99503	2	3	201.99005	300.99503	1	2	2	148.8349	155.20825	1	0.188	0.341	4.215	4.156	1111.0
4180.487	300.99503	2	3	201.99005	300.99503	1	2	2	148.8349	155.20825	1	0.188	0.341	4.137	4.161	1111.0
4180.487	300.99503	2	3	201.99005	300.99503	1	2	2	148.8349	155.20825	1	0.188	0.341	4.186	4.162	1111.0
4180.487	300.99503	2	3	201.99005	300.99503	1	2	2	148.8349	155.20825	1	0.188	0.341	4.196	4.162	1111.0
4180.487	300.99503	2	3	201.99005	300.99503	1	2	2	148.8349	155.20825	1	0.188	0.341	4.133	4.166	1111.0
4180.487	300.99503	2	3	201.99005	300.99503	1	2	2	148.8349	155.20825	1	0.188	0.341	4.194	4.166	1111.0
4180.487	300.99503	2	3	201.99005	300.99503	1	2	2	148.8349	155.20825	1	0.188	0.341	4.149	4.166	1111.0
4180.487	300.99503	2	3	201.99005	300.99503	1	2	2	148.8349	155.20825	1	0.188	0.341	4.113	4.169	1111.0
4180.487	300.99503	2	3	201.99005	300.99503	1	2	2	148.8349	155.20825	1	0.188	0.341	4.159	4.169	1111.0
4180.487	300.99503	2	3	201.99005	300.99503	1	2	2	148.8349	155.20825	1	0.188	0.341	4.189	4.171	1111.0
4180.487	300.99503	2	3	201.99005	300.99503	1	2	2	148.8349	155.20825	1	0.188	0.341	4.194	4.171	1111.0
4180.487	300.99503	2	3	201.99005	300.99503	1	2	2	148.8349	155.20825	1	0.188	0.341	4.2	4.172	1111.0
4180.487	300.99503	2	3	201.99005	300.99503	1	2	2	148.8349	155.20825	1	0.188	0.341	4.14	4.173	1111.0
4180.487	300.99503	2	3	201.99005	300.99503	1	2	2	148.8349	155.20825	1	0.188	0.341	4.256	4.173	1111.0
4180.487	300.99503	2	3	201.99005	300.99503	1	2	2	148.8349	155.20825	1	0.188	0.341	4.173	4.174	1111.0
4180.487	300.99503	2	3	201.99005	300.99503	1	2	2	148.8349	155.20825	1	0.188	0.341	4.2	4.176	1111.0
4180.487	300.99503	2	3	201.99005	300.99503	1	2	2	148.8349	155.20825	1	0.188	0.341	4.167	4.176	1111.0
4180.487	300.99503	2	3	201.99005	300.99503	1	2	2	148.8349	155.20825	1	0.188	0.341	4.227	4.177	1111.0
4180.487	300.99503	2	3	201.99005	300.99503	1	2	2	148.8349	155.20825	1	0.188	0.341	4.159	4.177	1111.0
4180.487	300.99503	2	3	201.99005	300.99503	1	2	2	148.8349	155.20825	1	0.188	0.341	4.226	4.177	1111.0
4180.487	300.99503	2	3	201.99005	300.99503	1	2	2	148.8349	155.20825	1	0.188	0.341	4.182	4.179	1111.0
4180.487	300.99503	2	3	201.99005	300.99503	1	2	2	148.8349	155.20825	1	0.188	0.341	4.15	4.179	1111.0
4180.487	300.99503	2	3	201.99005	300.99503	1	2	2	148.8349	155.20825	1	0.188	0.341	4.21	4.18	1111.0
4180.487	300.99503	2	3	201.99005	300.99503	1	2	2	148.8349	155.20825	1	0.188	0.341	4.199	4.18	1111.0
4180.487	300.99503	2	3	201.99005	300.99503	1	2	2	148.8349	155.20825	1	0.188	0.341	4.17	4.18	1111.0
4180.487	300.99503	2	3	201.99005	300.99503	1	2	2	148.8349	155.20825	1	0.188	0.341	4.187	4.181	1111.0
4180.487	300.99503	2	3	201.99005	300.99503	1	2	2	148.8349	155.20825	1	0.188	0.341	4.157	4.181	1111.0
4180.487	300.99503	2	3	201.99005	300.99503	1	2	2	148.8349	155.20825	1	0.188	0.341	4.234	4.181	1111.0
4180.487	300.99503	2	3	201.99005	300.99503	1	2	2	148.8349	155.20825	1	0.188	0.341	4.138	4.182	1111.0
4180.487	300.99503	2	3	201.99005	300.99503	1	2	2	148.8349	155.20825	1	0.188	0.341	4.197	4.182	1111.0
4180.487	300.99503	2	3	201.99005	300.99503	1	2	2	148.8349	155.20825	1	0.188	0.341	4.12	4.182	1111.0
4180.487	300.99503	2	3	201.99005	300.99503	1	2	2	148.8349	155.20825	1	0.188	0.341	4.192	4.182	1111.0
4180.487	300.99503	2	3	201.99005	300.99503	1	2	2	148.8349	155.20825	1	0.188	0.341	4.165	4.182	1111.0
4180.487	300.99503	2	3	201.99005	300.99503	1	2	2	148.8349	155.20825	1	0.188	0.341	4.175	4.183	1111.0
4180.487	300.99503	2	3	201.99005	300.99503	1	2	2	148.8349	155.20825	1	0.188	0.341	4.168	4.183	1111.0
4180.487	300.99503	2	3	201.99005	300.99503	1	2	2	148.8349	155.20825	1	0.188	0.341	4.174	4.183	1111.0
4180.487	300.99503	2	3	201.99005	300.99503	1	2	2	148.8349	155.20825	1	0.188	0.341	4.183	4.183	1111.0
4180.487	300.99503	2	3	201.99005	300.99503	1	2	2	148.8349	155.20825	1	0.188	0.341	4.197	4.183	1111.0
4180.487	300.99503	2	3	201.99005	300.99503	1	2	2	148.8349	155.20825	1	0.188	0.341	4.194	4.184	1111.0
4180.487	300.99503	2	3	201.99005	300.99503	1	2	2	148.8349	155.20825	1	0.188	0.341	4.162	4.184	1111.0
4180.487	300.99503	2	3	201.99005	300.99503	1	2	2	148.8349	155.20825	1	0.188	0.341	4.176	4.184	1111.0
4180.487	300.99503	2	3	201.99005	300.99503	1	2	2	148.8349	155.20825	1	0.188	0.341	4.169	4.184	1111.0
4180.487	300.99503	2	3	201.99005	300.99503	1	2	2	148.8349	155.20825	1	0.188	0.341	4.238	4.184	1111.0
4180.487	300.99503	2	3	201.99005	300.99503	1	2	2	148.8349	155.20825	1	0.188	0.34	4.099	4.184	1111.0
4180.487	300.99503	2	3	201.99005	300.99503	1	2	2	148.8349	155.20825	1	0.188	0.341	4.165	4.184	1111.0
4180.487	300.99503	2	3	201.99005	300.99503	1	2	2	148.8349	155.20825	1	0.188	0.341	4.198	4.184	1111.0
4180.487	300.99503	2	3	201.99005	300.99503	1	2	2	148.8349	155.20825	1	0.188	0.341	4.238	4.184	1111.0
4180.487	300.99503	2	3	201.99005	300.99503	1	2	2	148.8349	155.20825	1	0.188	0.341	4.171	4.185	1111.0
4180.487	300.99503	2	3	201.99005	300.99503	1	2	2	148.8349	155.20825	1	0.188	0.341	4.185	4.185	1111.0
4180.487	300.99503	2	3	201.99005	300.99503	1	2	2	148.8349	155.20825	1	0.188	0.341	4.156	4.185	1111.0
4180.487	300.99503	2	3	201.99005	300.99503	1	2	2	148.8349	155.20825	1	0.188	0.34	4.104	4.185	1111.0
4180.487	300.99503	2	3	201.99005	300.99503	1	2	2	148.8349	155.20825	1	0.188	0.341	4.19	4.185	1111.0
4180.487	300.99503	2	3	201.99005	300.99503	1	2	2	148.8349	155.20825	1	0.188	0.341	4.236	4.185	1111.0
4180.487	300.99503	2	3	201.99005	300.99503	1	2	2	148.8349	155.20825	1	0.188	0.341	4.286	4.185	1111.0
4180.487	300.99503	2	3	201.99005	300.99503	1	2	2	148.8349	155.20825	1	0.188	0.341	4.16	4.185	1111.0
4180.487	300.99503	2	3	201.99005	300.99503	1	2	2	148.8349	155.20825	1	0.188	0.341	4.171	4.185	1111.0
4180.487	300.99503	2	3	201.99005	300.99503	1	2	2	148.8349	155.20825	1	0.188	0.341	4.138	4.185	1111.0
4180.487	300.99503	2	3	201.99005	300.99503	1	2	2	148.8349	155.20825	1	0.188	0.341	4.182	4.185	1111.0
4180.487	300.99503	2	3	201.99005	300.99503	1	2	2	148.8349	155.20825	1	0.188	0.341	4.186	4.185	1111.0
4180.487	300.99503	2	3	201.99005	300.99503	1	2	2	148.8349	155.20825	1	0.188	0.341	4.176	4.185	1111.0
4180.487	300.99503	2	3	201.99005	300.99503	1	2	2	148.8349	155.20825	1	0.188	0.341	4.166	4.185	1111.0
4180.487	300.99503	2	3	201.99005	300.99503	1	2	2	148.8349	155.20825	1	0.188	0.341	4.176	4.185	1111.0
4180.487	300.99503	2	3	201.99005	300.99503	1	2	2	148.8349	155.20825	1	0.188	0.341	4.178	4.185	1111.0
4180.487	300.99503	2	3	201.99005	300.99503	1	2	2	148.8349	155.20825	1	0.188	0.341	4.176	4.185	1111.0
4180.487	300.99503	2	3	201.99005	300.99503	1	2	2	148.8349	155.20825	1	0.188	0.341	4.16	4.185	1111.0
4180.487	300.99503	2	3	201.99005	300.99503	1	2	2	148.8349	155.20825	1	0.188	0.341	4.205	4.185	1111.0
4180.487	300.99503	2	3	201.99005	300.99503	1	2	2	148.8349	155.20825	1	0.188	0.341	4.172	4.185	1111.0
4180.487	300.99503	2	3	201.99005	300.99503	1	2	2	148.8349	155.20825	1	0.188	0.341	4.208	4.185	1111.0
4180.487	300.99503	2	3	201.99005	300.99503	1	2	2	148.8349	155.20825	1	0.188	0.341	4.195	4.185	1111.0
4180.487	300.99503	2	3	201.99005	300.99503	1	2	2	148.8349	155.20825	1	0.188	0.341	4.156	4.185	1111.0
4180.487	300.99503	2	3	201.99005	300.99503	1	2	2	148.8349	155.20825	1	0.188	0.341	4.174	4.185	1111.0
4180.487	300.99503	2	3	201.99005	300.99503	1	2	2	148.8349	155.20825	1	0.188	0.342	4.427	4.185	1111.0
4180.487	300.99503	2	3	201.99005	300.99503	1	2	2	148.8349	155.20825	1	0.188	0.342	4.125	4.185	1111.0
4180.487	300.99503	2	3	201.99005	300.99503	1	2	2	148.8349	155.20825	1	0.188	0.342	4.186	4.185	1111.0
4180.487	300.99503	2	3	201.99005	300.99503	1	2	2	148.8349	155.20825	1	0.188	0.342	4.244	4.185	1111.0
4180.487	300.99503	2	3	201.99005	300.99503	1	2	2	148.8349	155.20825	1	0.188	0.342	4.161	4.185	1111.0
4180.487	300.99503	2	3	201.99005	300.99503	1	2	2	148.8349	155.20825	1	0.188	0.342	4.249	4.185	1111.0
4180.487	300.99503	2	3	201.99005	300.99503	1	2	2	148.8349	155.20825	1	0.188	0.342	4.174	4.185	1111.0
4180.487	300.99503	2	3	201.99005	300.99503	1	2	2	148.8349	155.20825	1	0.188	0.342	4.131	4.185	1111.0
4180.487	300.99503	2	3	201.99005	300.99503	1	2	2	148.8349	155.20825	1	0.188	0.342	4.212	4.185	1111.0
4180.487	300.99503	2	3	201.99005	300.99503	1	2	2	148.8349	155.20825	1	0.188	0.342	4.233	4.185	1111.0
4180.487	300.99503	2	3	201.99005	300.99503	1	2	2	148.8349	155.20825	1	0.188	0.342	4.168	4.185	1111.0
4180.487	300.99503	2	3	201.99005	300.99503	1	2	2	148.8349	155.20825	1	0.188	0.342	4.156	4.185	1111.0
4180.487	300.99503	2	3	201.99005	300.99503	1	2	2	148.8349	155.20825	1	0.188	0.342	4.182	4.185	1111.0
4180.487	300.99503	2	3	201.99005	300.99503	1	2	2	148.8349	155.20825	1	0.188	0.342	4.239	4.185	1111.0
4180.487	300.99503	2	3	201.99005	300.99503	1	2	2	148.8349	155.20825	1	0.188	0.341	4.032	4.185	1111.0
4180.487	300.99503	2	3	201.99005	300.99503	1	2	2	148.8349	155.20825	1	0.188	0.341	4.193	4.185	1111.0
4180.487	300.99503	2	3	201.99005	300.99503	1	2	2	148.8349	155.20825	1	0.188	0.341	4.329	4.185	1111.0
4180.487	300.99503	2	3	201.99005	300.99503	1	2	2	148.8349	155.20825	1	0.188	0.341	4.18	4.185	1111.0
4180.487	300.99503	2	3	201.99005	300.99503	1	2	2	148.8349	155.20825	1	0.188	0.341	4.224	4.185	1111.0
4180.487	300.99503	2	3	201.99005	300.99503	1	2	2	148.8349	155.20825	1	0.188	0.341	4.236	4.185	1111.0
4180.487	300.99503	2	3	201.99005	300.99503	1	2	2	148.8349	155.20825	1	0.188	0.341	4.156	4.185	1111.0
4180.487	300.99503	2	3	201.99005	300.99503	1	2	2	148.8349	155.20825	1	0.188	0.341	4.165	4.185	1111.0
4180.487	300.99503	2	3	201.99005	300.99503	1	2	2	148.8349	155.20825	1	0.188	0.341	4.195	4.185	1111.0
4180.487	300.99503	2	3	201.99005	300.99503	1	2	2	148.8349	155.20825	1	0.188	0.341	4.257	4.185	1111.0
4180.487	300.99503	2	3	201.99005	300.99503	1	2	2	148.8349	155.20825	1	0.188	0.341	4.144	4.185	1111.0
4180.487	300.99503	2	3	201.99005	300.99503	1	2	2	148.8349	155.20825	1	0.188	0.341	4.256	4.185	1111.0
4180.487	300.99503	2	3	201.99005	300.99503	1	2	2	148.8349	155.20825	1	0.188	0.341	4.193	4.185	1111.0
4180.487	300.99503	2	3	201.99005	300.99503	1	2	2	148.8349	155.20825	1	0.188	0.341	4.17	4.185	1111.0
4180.487	300.99503	2	3	201.99005	300.99503	1	2	2	148.8349	155.20825	1	0.188	0.341	4.196	4.185	1111.0
4180.487	300.99503	2	3	201.99005	300.99503	1	2	2	148.8349	155.20825	1	0.188	0.341	4.167	4.185	1111.0
4180.487	300.99503	2	3	201.99005	300.99503	1	2	2	148.8349	155.20825	1	0.188	0.341	4.131	4.185	1111.0
4180.487	300.99503	2	3	201.99005	300.99503	1	2	2	148.8349	155.20825	1	0.188	0.341	4.234	4.185	1111.0
4180.487	300.99503	2	3	201.99005	300.99503	1	2	2	148.8349	155.20825	1	0.188	0.341	4.188	4.185	1111.0
4180.487	300.99503	2	3	201.99005	300.99503	1	2	2	148.8349	155.20825	1	0.188	0.341	4.152	4.185	1111.0
4180.487	300.99503	2	3	201.99005	300.99503	1	2	2	148.8349	155.20825	1	0.188	0.341	4.214	4.185	1111.0
4180.487	300.99503	2	3	201.99005	300.99503	1	2	2	148.8349	155.20825	1	0.188	0.341	4.152	4.185	1111.0
4180.487	300.99503	2	3	201.99005	300.99503	1	2	2	148.8349	155.20825	1	0.188	0.341	4.19	4.185	1111.0
4180.487	300.99503	2	3	201.99005	300.99503	1	2	2	148.8349	155.20825	1	0.188	0.341	4.179	4.185	1111.0
4180.487	300.99503	2	3	201.99005	300.99503	1	2	2	148.8349	155.20825	1	0.188	0.341	4.204	4.185	1111.0
4180.487	300.99503	2	3	201.99005	300.99503	1	2	2	148.8349	155.20825	1	0.188	0.341	4.172	4.185	1111.0
4180.487	300.99503	2	3	201.99005	300.99503	1	2	2	148.8349	155.20825	1	0.188	0.341	4.146	4.185	1111.0
4180.487	300.99503	2	3	201.99005	300.99503	1	2	2	148.8349	155.20825	1	0.188	0.341	4.192	4.185	1111.0
4180.487	300.99503	2	3	201.99005	300.99503	1	2	2	148.8349	155.20825	1	0.188	0.341	4.167	4.185	1111.0
4180.487	300.99503	2	3	201.99005	300.99503	1	2	2	148.8349	155.20825	1	0.188	0.341	4.159	4.185	1111.0
4180.487	300.99503	2	3	201.99005	300.99503	1	2	2	148.8349	155.20825	1	0.188	0.341	4.21	4.185	1111.0
4180.487	300.99503	2	3	201.99005	300.99503	1	2	2	148.8349	155.20825	1	0.188	0.341	4.195	4.185	1111.0
4180.487	300.99503	2	3	201.99005	300.99503	1	2	2	148.8349	155.20825	1	0.188	0.341	4.27	4.185	1111.0
4180.487	300.99503	2	3	201.99005	300.99503	1	2	2	148.8349	155.20825	1	0.188	0.341	4.122	4.185	1111.0
4180.487	300.99503	2	3	201.99005	300.99503	1	2	2	148.8349	155.20825	1	0.188	0.341	4.175	4.185	1111.0
4180.487	300.99503	2	3	201.99005	300.99503	1	2	2	148.8349	155.20825	1	0.188	0.341	4.157	4.185	1111.0
4180.487	300.99503	2	3	201.99005	300.99503	1	2	2	148.8349	155.20825	1	0.188	0.34	3.947	4.185	1111.0
4180.487	300.99503	2	3	201.99005	300.99503	1	2	2	148.8349	155.20825	1	0.188	0.341	4.141	4.185	1111.0
4180.487	300.99503	2	3	201.99005	300.99503	1	2	2	148.8349	155.20825	1	0.188	0.341	4.186	4.185	1111.0
4180.487	300.99503	2	3	201.99005	300.99503	1	2	2	148.8349	155.20825	1	0.188	0.341	4.209	4.185	1111.0
4180.487	300.99503	2	3	201.99005	300.99503	1	2	2	148.8349	155.20825	1	0.188	0.341	4.197	4.185	1111.0
4180.487	300.99503	2	3	201.99005	300.99503	1	2	2	148.8349	155.20825	1	0.188	0.341	4.121	4.185	1111.0
4180.487	300.99503	2	3	201.99005	300.99503	1	2	2	148.8349	155.20825	1	0.188	0.341	4.161	4.185	1111.0
4180.487	300.99503	2	3	201.99005	300.99503	1	2	2	148.8349	155.20825	1	0.188	0.341	4.166	4.185	1111.0
4180.487	300.99503	2	3	201.99005	300.99503	1	2	2	148.8349	155.20825	1	0.188	0.341	4.162	4.185	1111.0
4180.487	300.99503	2	3	201.99005	300.99503	1	2	2	148.8349	155.20825	1	0.188	0.341	4.174	4.185	1111.0
4180.487	300.99503	2	3	201.99005	300.99503	1	2	2	148.8349	155.20825	1	0.188	0.341	4.215	4.185	1111.0
4180.487	300.99503	2	3	201.99005	300.99503	1	2	2	148.8349	155.20825	1	0.188	0.341	4.204	4.185	1111.0
4180.487	300.99503	2	3	201.99005	300.99503	1	2	2	148.8349	155.20825	1	0.188	0.341	4.182	4.185	1111.0
4180.487	300.99503	2	3	201.99005	300.99503	1	2	2	148.8349	155.20825	1	0.188	0.341	4.203	4.185	1111.0
4180.487	300.99503	2	3	201.99005	300.99503	1	2	2	148.8349	155.20825	1	0.188	0.341	4.2	4.185	1111.0
4180.487	300.99503	2	3	201.99005	300.99503	1	2	2	148.8349	155.20825	1	0.188	0.341	4.2	4.185	1111.0
4180.487	300.99503	2	3	201.99005	300.99503	1	2	2	148.8349	155.20825	1	0.188	0.341	4.181	4.185	1111.0
4180.487	300.99503	2	3	201.99005	300.99503	1	2	2	148.8349	155.20825	1	0.188	0.341	4.179	4.185	1111.0
4180.487	300.99503	2	3	201.99005	300.99503	1	2	2	148.8349	155.20825	1	0.188	0.341	4.24	4.185	1111.0
4180.487	300.99503	2	3	201.99005	300.99503	1	2	2	148.8349	155.20825	1	0.188	0.341	4.193	4.185	1111.0
4180.487	300.99503	2	3	201.99005	300.99503	1	2	2	148.8349	155.20825	1	0.188	0.341	4.194	4.185	1111.0
4180.487	300.99503	2	3	201.99005	300.99503	1	2	2	148.8349	155.20825	1	0.188	0.341	4.185	4.185	1111.0
4180.487	300.99503	2	3	201.99005	300.99503	1	2	2	148.8349	155.20825	1	0.188	0.341	4.203	4.185	1111.0
4180.487	300.99503	2	3	201.99005	300.99503	1	2	2	148.8349	155.20825	1	0.188	0.341	4.17	4.185	1111.0
4180.487	300.99503	2	3	201.99005	300.99503	1	2	2	148.8349	155.20825	1	0.188	0.341	4.141	4.185	1111.0
4180.487	300.99503	2	3	201.99005	300.99503	1	2	2	148.8349	155.20825	1	0.188	0.341	4.24	4.185	1111.0
4180.487	300.99503	2	3	201.99005	300.99503	1	2	2	148.8349	155.20825	1	0.188	0.341	4.275	4.185	1111.0
4180.487	300.99503	2	3	201.99005	300.99503	1	2	2	148.8349	155.20825	1	0.188	0.341	4.284	4.185	1111.0
4180.487	300.99503	2	3	201.99005	300.99503	1	2	2	148.8349	155.20825	1	0.188	0.341	4.166	4.185	1111.0
4180.487	300.99503	2	3	201.99005	300.99503	1	2	2	148.8349	155.20825	1	0.188	0.341	4.173	4.185	1111.0
4180.487	300.99503	2	3	201.99005	300.99503	1	2	2	148.8349	155.20825	1	0.188	0.341	4.18	4.185	1111.0
4180.487	300.99503	2	3	201.99005	300.99503	1	2	2	148.8349	155.20825	1	0.188	0.34	4.059	4.185	1111.0
4180.487	300.99503	2	3	201.99005	300.99503	1	2	2	148.8349	155.20825	1	0.188	0.341	4.309	4.185	1111.0
4180.487	300.99503	2	3	201.99005	300.99503	1	2	2	148.8349	155.20825	1	0.188	0.341	4.266	4.185	1111.0
4180.487	300.99503	2	3	201.99005	300.99503	1	2	2	148.8349	155.20825	1	0.188	0.341	4.176	4.185	1111.0
4180.487	300.99503	2	3	201.99005	300.99503	1	2	2	148.8349	155.20825	1	0.188	0.341	4.198	4.185	1111.0
4180.487	300.99503	2	3	201.99005	300.99503	1	2	2	148.8349	155.20825	1	0.188	0.342	4.168	4.185	1111.0
4180.487	300.99503	2	3	201.99005	300.99503	1	2	2	148.8349	155.20825	1	0.188	0.342	4.138	4.185	1111.0
4180.487	300.99503	2	3	201.99005	300.99503	1	2	2	148.8349	155.20825	1	0.188	0.343	4.165	4.185	1111.0
4180.487	300.99503	2	3	201.99005	300.99503	1	2	2	148.8349	155.20825	1	0.188	0.343	4.135	4.185	1111.0
4180.487	300.99503	2	3	201.99005	300.99503	1	2	2	148.8349	155.20825	1	0.188	0.343	4.186	4.185	1111.0
4180.487	300.99503	2	3	201.99005	300.99503	1	2	2	148.8349	155.20825	1	0.188	0.343	4.212	4.185	1111.0
4180.487	300.99503	2	3	201.99005	300.99503	1	2	2	148.8349	155.20825	1	0.188	0.343	4.13	4.185	1111.0
4180.487	300.99503	2	3	201.99005	300.99503	1	2	2	148.8349	155.20825	1	0.188	0.343	4.163	4.185	1111.0
4180.487	300.99503	2	3	201.99005	300.99503	1	2	2	148.8349	155.20825	1	0.188	0.343	4.2	4.185	1111.0
4180.487	300.99503	2	3	201.99005	300.99503	1	2	2	148.8349	155.20825	1	0.188	0.343	4.183	4.185	1111.0
4180.487	300.99503	2	3	201.99005	300.99503	1	2	2	148.8349	155.20825	1	0.188	0.343	4.212	4.185	1111.0
4180.487	300.99503	2	3	201.99005	300.99503	1	2	2	148.8349	155.20825	1	0.188	0.343	4.188	4.185	1111.0
4180.487	300.99503	2	3	201.99005	300.99503	1	2	2	148.8349	155.20825	1	0.188	0.343	4.258	4.185	1111.0
4180.487	300.99503	2	3	201.99005	300.99503	1	2	2	148.8349	155.20825	1	0.188	0.343	4.189	4.185	1111.0
4180.487	300.99503	2	3	201.99005	300.99503	1	2	2	148.8349	155.20825	1	0.188	0.344	4.367	4.185	1111.0
4180.487	300.99503	2	3	201.99005	300.99503	1	2	2	148.8349	155.20825	1	0.188	0.343	4.179	4.185	1111.0
4180.487	300.99503	2	3	201.99005	300.99503	1	2	2	148.8349	155.20825	1	0.188	0.343	4.162	4.185	1111.0
4180.487	300.99503	2	3	201.99005	300.99503	1	2	2	148.8349	155.20825	1	0.188	0.343	4.15	4.185	1111.0
4180.487	300.99503	2	3	201.99005	300.99503	1	2	2	148.8349	155.20825	1	0.188	0.343	4.15	4.185	1111.0
4180.487	300.99503	2	3	201.99005	300.99503	1	2	2	148.8349	155.20825	1	0.188	0.343	4.163	4.185	1111.0
4180.487	300.99503	2	3	201.99005	300.99503	1	2	2	148.8349	155.20825	1	0.188	0.343	4.161	4.185	1111.0
4180.487	300.99503	2	3	201.99005	300.99503	1	2	2	148.8349	155.20825	1	0.188	0.343	4.179	4.185	1111.0
4180.487	300.99503	2	3	201.99005	300.99503	1	2	2	148.8349	155.20825	1	0.188	0.342	4.153	4.185	1111.0
4180.487	300.99503	2	3	201.99005	300.99503	1	2	2	148.8349	155.20825	1	0.188	0.342	4.198	4.185	1111.0
4180.487	300.99503	2	3	201.99005	300.99503	1	2	2	148.8349	155.20825	1	0.188	0.342	4.204	4.185	1111.0
4180.487	300.99503	2	3	201.99005	300.99503	1	2	2	148.8349	155.20825	1	0.188	0.342	4.17	4.185	1111.0
0.0	0.0	2	3	201.99005	300.99503	1	2	2	148.8349	155.20825	0	0.188	0.342	4.224	4.185	1111.0
0.0	0.0	2	3	201.99005	300.99503	1	2	2	148.8349	155.20825	0	0.188	0.342	4.184	4.185	1111.0
0.0	0.0	2	3	201.99005	300.99503	1	2	2	148.8349	155.20825	0	0.188	0.342	4.202	4.185	1111.0
0.0	0.0	2	3	201.99005	300.99503	1	2	2	148.8349	155.20825	0	0.188	0.342	4.119	4.185	1111.0
0.0	0.0	2	3	201.99005	300.99503	1	2	2	148.8349	155.20825	0	0.188	0.342	4.157	4.185	1111.0
0.0	0.0	2	3	201.99005	300.99503	1	2	2	148.8349	155.20825	0	0.188	0.338	3.562	3.613	1111.0
0.0	0.0	2	3	201.99005	300.99503	1	2	2	148.8349	155.20825	0	0.188	0.332	3.378	3.358	1111.0
0.0	0.0	2	3	201.99005	300.99503	1	2	2	148.8349	155.20825	0	0.188	0.326	3.347	3.358	1111.0
0.0	0.0	2	3	201.99005	300.99503	1	2	2	148.8349	155.20825	0	0.188	0.318	2.954	2.901	1111.0
0.0	0.0	2	3	201.99005	300.99503	1	2	2	148.8349	155.20825	0	0.188	0.311	2.968	2.901	1111.0
0.0	0.0	2	3	201.99005	300.99503	1	2	2	148.8349	155.20825	0	0.188	0.303	2.689	2.695	1111.0
0.0	0.0	2	3	201.99005	300.99503	1	2	2	148.8349	155.20825	0	0.188	0.292	2.283	2.328	1111.0
0.0	0.0	2	3	201.99005	300.99503	1	2	2	148.8349	155.20825	0	0.188	0.282	2.31	2.328	1111.0
0.0	0.0	2	3	201.99005	300.99503	1	2	2	148.8349	155.20825	0	0.188	0.271	1.963	2.009	1111.0
0.0	0.0	2	3	201.99005	300.99503	1	2	2	148.8349	155.20825	0	0.188	0.259	1.838	1.867	1111.0
0.0	0.0	2	3	201.99005	300.99503	1	2	2	148.8349	155.20825	0	0.188	0.249	1.86	1.867	1111.0
0.0	0.0	2	3	201.99005	300.99503	1	2	2	148.8349	155.20825	0	0.188	0.237	1.604	1.612	1111.0
0.0	0.0	2	3	201.99005	300.99503	1	2	2	148.8349	155.20825	0	0.188	0.227	1.624	1.612	1111.0
0.0	0.0	2	3	201.99005	300.99503	1	2	2	148.8349	155.20825	0	0.188	0.216	1.453	1.499	1111.0
0.0	0.0	2	3	201.99005	300.99503	1	2	2	148.8349	155.20825	0	0.187	0.206	1.277	1.294	1111.0
0.0	0.0	2	3	201.99005	300.99503	1	2	2	148.8349	155.20825	0	0.187	0.196	1.255	1.294	1111.0
0.0	0.0	2	3	201.99005	300.99503	1	2	2	148.8349	155.20825	0	0.187	0.188	1.24	1.203	1111.0
0.0	0.0	2	3	201.99005	300.99503	1	2	2	148.8349	155.20825	0	0.187	0.178	1.059	1.038	1111.0
0.0	0.0	2	3	201.99005	300.99503	1	2	2	148.8349	155.20825	0	0.187	0.17	1.06	1.038	1111.0
0.0	0.0	2	3	201.99005	300.99503	1	2	2	148.8349	155.20825	0	0.187	0.16	0.774	0.964	1111.0
0.0	0.0	2	3	201.99005	300.99503	1	2	2	148.8349	155.20825	0	0.187	0.154	0.996	0.833	1111.0
0.0	0.0	2	3	201.99005	300.99503	1	2	2	148.8349	155.20825	0	0.187	0.146	0.747	0.833	1111.0
0.0	0.0	2	3	201.99005	300.99503	1	2	2	148.8349	155.20825	0	0.187	0.138	0.768	0.774	1111.0
0.0	0.0	2	3	201.99005	300.99503	1	2	2	148.8349	155.20825	0	0.187	0.131	0.8	0.774	1111.0
0.0	0.0	2	3	201.99005	300.99503	1	2	2	148.8349	155.20825	0	0.187	0.123	0.666	0.668	1111.0
0.0	0.0	2	3	201.99005	300.99503	1	2	2	148.8349	155.20825	0	0.187	0.116	0.613	0.621	1111.0
0.0	0.0	2	3	201.99005	300.99503	1	2	2	148.8349	155.20825	0	0.187	0.11	0.56	0.621	1111.0
[truncated: 11,726 more rows]
