# Supplementary material for: Just noticeable differences for elbow joint torque feedback
Source: Sci Rep. 2021 Dec 7;11:23553. doi: 10.1038/s41598-021-02630-3 (PMC8651665; doi:10.1038/s41598-021-02630-3)
Supplement: Supplementary file 2 — Supplementary Information. [file 41598_2021_2630_MOESM2_ESM.zip › SupplementaryData_ScientificReports_KimAsbeck2021/S3_W2F.csv]

data 1	data 2	data 3	data 4	data 5	data 6	data 7	data 8	data 9	data 10	data 11	data 12	data 13	data 14	data 15	data 16	data 17
0.0	0.0	1	1	400.0	400.0	0	1	1	0.0	0.0	1	0.184	-0.001	-0.023	0.0	111.0
0.0	0.0	1	1	400.0	400.0	0	1	1	0.0	0.0	0	0.184	0.0	-0.01	0.0	111.0
0.0	0.0	1	1	400.0	400.0	0	1	1	0.0	0.0	0	0.184	0.0	-0.003	0.0	111.0
0.0	0.0	1	1	400.0	400.0	0	1	1	0.0	0.0	0	0.184	0.0	-0.01	0.0	111.0
0.0	0.0	1	1	400.0	400.0	0	1	1	0.0	0.0	0	0.184	0.0	0.042	0.0	111.0
0.0	0.0	1	1	400.0	400.0	0	1	1	0.0	0.0	0	0.184	0.0	0.204	0.0	111.0
0.0	0.0	1	1	400.0	400.0	0	1	1	0.0	0.0	0	0.184	0.0	-0.003	0.0	111.0
0.0	0.0	1	1	400.0	400.0	0	1	1	0.0	0.0	0	0.184	0.0	0.147	0.0	111.0
0.0	0.0	1	1	400.0	400.0	0	1	1	0.0	0.0	0	0.184	0.0	0.096	0.0	111.0
0.0	0.0	1	1	400.0	400.0	0	1	1	0.0	0.0	0	0.184	0.0	0.016	0.0	111.0
0.0	0.0	1	1	400.0	400.0	0	1	1	0.0	0.0	0	0.184	0.0	0.068	0.0	111.0
0.0	0.0	1	1	400.0	400.0	0	1	1	0.0	0.0	0	0.184	0.0	0.042	0.0	111.0
0.0	0.0	1	1	400.0	400.0	0	1	1	0.0	0.0	0	0.184	0.0	0.029	0.0	111.0
0.0	0.0	1	1	400.0	400.0	0	1	1	0.0	0.0	0	0.184	0.0	0.036	0.0	111.0
0.0	0.0	1	1	400.0	400.0	0	1	1	0.0	0.0	0	0.184	0.0	0.022	0.0	111.0
0.0	0.0	1	1	400.0	400.0	0	1	1	0.0	0.0	0	0.184	0.0	0.023	0.0	111.0
0.0	0.0	1	1	400.0	400.0	0	1	1	0.0	0.0	0	0.184	0.0	0.023	0.0	111.0
0.0	0.0	1	1	400.0	400.0	0	1	1	0.0	0.0	0	0.184	0.0	0.022	0.0	111.0
0.0	0.0	1	1	400.0	400.0	0	1	1	0.0	0.0	0	0.184	0.0	0.036	0.0	111.0
0.0	0.0	1	1	400.0	400.0	0	1	1	0.0	0.0	0	0.184	0.0	0.002	0.0	111.0
0.0	0.0	1	1	400.0	400.0	0	1	1	0.0	0.0	0	0.184	0.0	-0.002	0.0	111.0
0.0	0.0	1	1	400.0	400.0	0	1	1	0.0	0.0	0	0.184	-0.001	-0.017	0.0	111.0
0.0	0.0	1	1	400.0	400.0	0	1	1	0.0	0.0	0	0.184	0.0	0.029	0.0	111.0
0.0	0.0	1	1	400.0	400.0	0	1	1	0.0	0.0	0	0.184	0.0	0.003	0.0	111.0
0.0	0.0	1	1	400.0	400.0	0	1	1	0.0	0.0	0	0.184	0.0	0.002	0.0	111.0
0.0	0.0	1	1	400.0	400.0	0	1	1	0.0	0.0	0	0.183	0.0	-0.004	0.0	111.0
0.0	0.0	1	1	400.0	400.0	0	1	1	0.0	0.0	0	0.183	-0.001	-0.029	0.0	111.0
0.0	0.0	1	1	400.0	400.0	0	1	1	0.0	0.0	0	0.183	-0.001	-0.035	0.0	111.0
0.0	0.0	1	1	400.0	400.0	0	1	1	0.0	0.0	0	0.183	0.0	-0.01	0.0	111.0
0.0	0.0	1	1	400.0	400.0	0	1	1	0.0	0.0	0	0.183	-0.001	-0.016	0.0	111.0
0.0	0.0	1	1	400.0	400.0	0	1	1	0.0	0.0	0	0.183	0.0	0.002	0.0	111.0
0.0	0.0	1	1	400.0	400.0	0	1	1	0.0	0.0	0	0.183	0.0	0.081	0.0	111.0
0.0	0.0	1	1	400.0	400.0	0	1	1	0.0	0.0	0	0.183	0.0	0.009	0.0	111.0
0.0	0.0	1	1	400.0	400.0	0	1	1	0.0	0.0	0	0.183	-0.001	-0.023	0.0	111.0
0.0	0.0	1	1	400.0	400.0	0	1	1	0.0	0.0	0	0.183	0.0	0.03	0.0	111.0
0.0	0.0	1	1	400.0	400.0	0	1	1	0.0	0.0	0	0.183	0.0	0.011	0.0	111.0
0.0	0.0	1	1	400.0	400.0	0	1	1	0.0	0.0	0	0.183	0.0	0.002	0.0	111.0
0.0	0.0	1	1	400.0	400.0	0	1	1	0.0	0.0	0	0.183	-0.001	-0.016	0.0	111.0
0.0	0.0	1	1	400.0	400.0	0	1	1	0.0	0.0	0	0.183	0.0	0.002	0.0	111.0
0.0	0.0	1	1	400.0	400.0	0	1	1	0.0	0.0	0	0.183	0.0	0.012	0.0	111.0
0.0	0.0	1	1	400.0	400.0	0	1	1	0.0	0.0	0	0.183	0.0	0.003	0.0	111.0
0.0	0.0	1	1	400.0	400.0	0	1	1	0.0	0.0	0	0.183	0.0	-0.003	0.0	111.0
0.0	0.0	1	1	400.0	400.0	0	1	1	0.0	0.0	0	0.183	-0.001	-0.062	0.0	111.0
0.0	0.0	1	1	400.0	400.0	0	1	1	0.0	0.0	0	0.183	0.0	-0.005	0.0	111.0
0.0	0.0	1	1	400.0	400.0	0	1	1	0.0	0.0	0	0.183	-0.001	-0.043	0.0	111.0
0.0	0.0	1	1	400.0	400.0	0	1	1	0.0	0.0	0	0.183	-0.001	-0.016	0.0	111.0
0.0	0.0	1	1	400.0	400.0	0	1	1	0.0	0.0	0	0.183	-0.001	-0.023	0.0	111.0
0.0	0.0	1	1	400.0	400.0	0	1	1	0.0	0.0	0	0.183	0.0	0.023	0.0	111.0
0.0	0.0	1	1	400.0	400.0	0	1	1	0.0	0.0	0	0.183	0.0	-0.003	0.0	111.0
0.0	0.0	1	1	400.0	400.0	0	1	1	0.0	0.0	0	0.183	0.0	0.029	0.0	111.0
0.0	0.0	1	1	400.0	400.0	0	1	1	0.0	0.0	0	0.183	-0.001	-0.016	0.0	111.0
0.0	0.0	1	1	400.0	400.0	0	1	1	0.0	0.0	0	0.183	0.0	0.107	0.0	111.0
0.0	0.0	1	1	400.0	400.0	0	1	1	0.0	0.0	0	0.183	0.0	0.015	0.0	111.0
0.0	0.0	1	1	400.0	400.0	0	1	1	0.0	0.0	0	0.183	0.0	0.037	0.0	111.0
0.0	0.0	1	1	400.0	400.0	0	1	1	0.0	0.0	0	0.183	0.0	0.009	0.0	111.0
0.0	0.0	1	1	400.0	400.0	0	1	1	0.0	0.0	0	0.183	0.0	-0.003	0.0	111.0
0.0	0.0	1	1	400.0	400.0	0	1	1	0.0	0.0	0	0.183	-0.001	-0.016	0.0	111.0
0.0	0.0	1	1	400.0	400.0	0	1	1	0.0	0.0	0	0.183	0.0	-0.003	0.0	111.0
0.0	0.0	1	1	400.0	400.0	0	1	1	0.0	0.0	0	0.183	-0.001	-0.029	0.0	111.0
0.0	0.0	1	1	400.0	400.0	0	1	1	0.0	0.0	0	0.183	-0.001	-0.044	0.0	111.0
0.0	0.0	1	1	400.0	400.0	0	1	1	0.0	0.0	0	0.183	-0.001	-0.017	0.0	111.0
0.0	0.0	1	1	400.0	400.0	0	1	1	0.0	0.0	0	0.183	0.0	0.029	0.0	111.0
0.0	0.0	1	1	400.0	400.0	0	1	1	0.0	0.0	0	0.183	-0.001	-0.057	0.0	111.0
0.0	0.0	1	1	400.0	400.0	0	1	1	0.0	0.0	0	0.183	0.0	-0.002	0.0	111.0
0.0	0.0	1	1	400.0	400.0	0	1	1	0.0	0.0	0	0.183	-0.001	-0.023	0.0	111.0
0.0	0.0	1	1	400.0	400.0	0	1	1	0.0	0.0	0	0.183	-0.001	-0.029	0.0	111.0
0.0	0.0	1	1	400.0	400.0	0	1	1	0.0	0.0	0	0.183	0.0	0.01	0.0	111.0
0.0	0.0	1	1	400.0	400.0	0	1	1	0.0	0.0	0	0.183	-0.001	-0.023	0.0	111.0
0.0	0.0	1	1	400.0	400.0	0	1	1	0.0	0.0	0	0.183	-0.001	-0.12	0.0	111.0
0.0	0.0	1	1	400.0	400.0	0	1	1	0.0	0.0	0	0.183	0.0	0.024	0.0	111.0
0.0	0.0	1	1	400.0	400.0	0	1	1	0.0	0.0	0	0.183	-0.001	-0.172	0.0	111.0
0.0	0.0	1	1	400.0	400.0	0	1	1	0.0	0.0	0	0.183	0.0	-0.004	0.0	111.0
0.0	0.0	1	1	400.0	400.0	0	1	1	0.0	0.0	0	0.183	-0.001	-0.035	0.0	111.0
0.0	0.0	1	1	400.0	400.0	0	1	1	0.0	0.0	0	0.183	-0.001	-0.029	0.0	111.0
0.0	0.0	1	1	400.0	400.0	0	1	1	0.0	0.0	0	0.183	0.0	0.009	0.0	111.0
0.0	0.0	1	1	400.0	400.0	0	1	1	0.0	0.0	0	0.183	0.0	0.016	0.0	111.0
0.0	0.0	1	1	400.0	400.0	0	1	1	0.0	0.0	0	0.183	0.0	0.003	0.0	111.0
0.0	0.0	1	1	400.0	400.0	0	1	1	0.0	0.0	0	0.183	-0.001	-0.017	0.0	111.0
0.0	0.0	1	1	400.0	400.0	0	1	1	0.0	0.0	0	0.183	0.0	0.023	0.0	111.0
0.0	0.0	1	1	400.0	400.0	0	1	1	0.0	0.0	0	0.183	-0.001	-0.016	0.0	111.0
0.0	0.0	1	1	400.0	400.0	0	1	1	0.0	0.0	0	0.183	0.0	-0.002	0.0	111.0
0.0	0.0	1	1	400.0	400.0	0	1	1	0.0	0.0	0	0.183	0.0	0.042	0.0	111.0
0.0	0.0	1	1	400.0	400.0	0	1	1	0.0	0.0	0	0.183	0.0	-0.009	0.0	111.0
0.0	0.0	1	1	400.0	400.0	0	1	1	0.0	0.0	0	0.183	0.0	0.06	0.0	111.0
0.0	0.0	1	1	400.0	400.0	0	1	1	0.0	0.0	0	0.183	-0.001	-0.017	0.0	111.0
0.0	0.0	1	1	400.0	400.0	0	1	1	0.0	0.0	0	0.183	-0.001	-0.031	0.0	111.0
0.0	0.0	1	1	400.0	400.0	0	1	1	0.0	0.0	0	0.183	-0.001	-0.018	0.0	111.0
0.0	0.0	1	1	400.0	400.0	0	1	1	0.0	0.0	0	0.183	0.0	0.022	0.0	111.0
0.0	0.0	1	1	400.0	400.0	0	1	1	0.0	0.0	0	0.183	-0.001	-0.017	0.0	111.0
0.0	0.0	1	1	400.0	400.0	0	1	1	0.0	0.0	0	0.183	0.0	0.003	0.0	111.0
0.0	0.0	1	1	400.0	400.0	0	1	1	0.0	0.0	0	0.183	0.0	0.041	0.0	111.0
0.0	0.0	1	1	400.0	400.0	0	1	1	0.0	0.0	0	0.183	-0.001	-0.045	0.0	111.0
0.0	0.0	1	1	400.0	400.0	0	1	1	0.0	0.0	0	0.183	-0.001	-0.067	0.0	111.0
0.0	0.0	1	1	400.0	400.0	0	1	1	0.0	0.0	0	0.183	0.0	0.029	0.0	111.0
0.0	0.0	1	1	400.0	400.0	0	1	1	0.0	0.0	0	0.183	0.0	0.001	0.0	111.0
0.0	0.0	1	1	400.0	400.0	0	1	1	0.0	0.0	0	0.183	-0.001	-0.029	0.0	111.0
0.0	0.0	1	1	400.0	400.0	0	1	1	0.0	0.0	0	0.183	0.0	0.009	0.0	111.0
0.0	0.0	1	1	400.0	400.0	0	1	1	0.0	0.0	0	0.183	-0.001	-0.033	0.0	111.0
0.0	0.0	1	1	400.0	400.0	0	1	1	0.0	0.0	0	0.183	0.0	0.028	0.0	111.0
0.0	0.0	1	1	400.0	400.0	0	1	1	0.0	0.0	0	0.183	0.0	-0.011	0.0	111.0
0.0	0.0	1	1	400.0	400.0	0	1	1	0.0	0.0	0	0.183	0.0	-0.004	0.0	111.0
0.0	0.0	1	1	400.0	400.0	0	1	1	0.0	0.0	0	0.183	0.0	0.017	0.0	111.0
0.0	0.0	1	1	400.0	400.0	0	1	1	0.0	0.0	0	0.183	0.0	-0.01	0.0	111.0
0.0	0.0	1	1	400.0	400.0	0	1	1	0.0	0.0	0	0.183	0.0	-0.01	0.0	111.0
0.0	0.0	1	1	400.0	400.0	0	1	1	0.0	0.0	0	0.183	0.0	0.001	0.0	111.0
0.0	0.0	1	1	400.0	400.0	0	1	1	0.0	0.0	0	0.183	0.0	0.012	0.0	111.0
0.0	0.0	1	1	400.0	400.0	0	1	1	0.0	0.0	0	0.183	-0.001	-0.016	0.0	111.0
0.0	0.0	1	1	400.0	400.0	0	1	1	0.0	0.0	0	0.183	0.0	-0.004	0.0	111.0
0.0	0.0	1	1	400.0	400.0	0	1	1	0.0	0.0	0	0.183	0.0	0.016	0.0	111.0
0.0	0.0	1	1	400.0	400.0	0	1	1	0.0	0.0	0	0.183	0.0	0.001	0.0	111.0
0.0	0.0	1	1	400.0	400.0	0	1	1	0.0	0.0	0	0.183	0.0	0.003	0.0	111.0
0.0	0.0	1	1	400.0	400.0	0	1	1	0.0	0.0	0	0.183	0.0	0.092	0.0	111.0
0.0	0.0	1	1	400.0	400.0	0	1	1	0.0	0.0	0	0.183	0.0	-0.01	0.0	111.0
0.0	0.0	1	1	400.0	400.0	0	1	1	0.0	0.0	0	0.183	0.0	0.011	0.0	111.0
0.0	0.0	1	1	400.0	400.0	0	1	1	0.0	0.0	0	0.183	0.0	0.03	0.0	111.0
0.0	0.0	1	1	400.0	400.0	0	1	1	0.0	0.0	0	0.183	0.0	0.002	0.0	111.0
0.0	0.0	1	1	400.0	400.0	0	1	1	0.0	0.0	0	0.183	-0.001	-0.018	0.0	111.0
0.0	0.0	1	1	400.0	400.0	0	1	1	0.0	0.0	0	0.183	0.0	0.001	0.0	111.0
0.0	0.0	1	1	400.0	400.0	0	1	1	0.0	0.0	0	0.183	0.0	0.022	0.0	111.0
0.0	0.0	1	1	400.0	400.0	0	1	1	0.0	0.0	0	0.183	0.0	-0.008	0.0	111.0
0.0	0.0	1	1	400.0	400.0	0	1	1	0.0	0.0	0	0.183	0.0	0.016	0.0	111.0
0.0	0.0	1	1	400.0	400.0	0	1	1	0.0	0.0	0	0.183	0.0	0.016	0.0	111.0
0.0	0.0	1	1	400.0	400.0	0	1	1	0.0	0.0	0	0.183	0.0	-0.01	0.0	111.0
0.0	0.0	1	1	400.0	400.0	0	1	1	0.0	0.0	0	0.183	0.0	0.021	0.0	111.0
0.0	0.0	1	1	400.0	400.0	0	1	1	0.0	0.0	0	0.183	0.0	-0.01	0.0	111.0
0.0	0.0	1	1	400.0	400.0	0	1	1	0.0	0.0	0	0.183	0.0	0.008	0.0	111.0
0.0	0.0	1	1	400.0	400.0	0	1	1	0.0	0.0	0	0.183	0.0	0.016	0.0	111.0
0.0	0.0	1	1	400.0	400.0	0	1	1	0.0	0.0	0	0.183	0.0	0.017	0.0	111.0
0.0	0.0	1	1	400.0	400.0	0	1	1	0.0	0.0	0	0.183	-0.001	-0.127	0.0	111.0
0.0	0.0	1	1	400.0	400.0	0	1	1	0.0	0.0	0	0.183	0.0	-0.005	0.0	111.0
0.0	0.0	1	1	400.0	400.0	0	1	1	0.0	0.0	0	0.183	0.0	-0.003	0.0	111.0
0.0	0.0	1	1	400.0	400.0	0	1	1	0.0	0.0	0	0.183	0.0	0.14	0.0	111.0
0.0	0.0	1	1	400.0	400.0	0	1	1	0.0	0.0	0	0.183	-0.001	-0.024	0.0	111.0
0.0	0.0	1	1	400.0	400.0	0	1	1	0.0	0.0	0	0.183	-0.001	-0.022	0.0	111.0
0.0	0.0	1	1	400.0	400.0	0	1	1	0.0	0.0	0	0.183	-0.001	-0.031	0.0	111.0
0.0	0.0	1	1	400.0	400.0	0	1	1	0.0	0.0	0	0.183	0.0	-0.005	0.0	111.0
0.0	0.0	1	1	400.0	400.0	0	1	1	0.0	0.0	0	0.183	0.0	0.002	0.0	111.0
0.0	0.0	1	1	400.0	400.0	0	1	1	0.0	0.0	0	0.183	-0.001	-0.025	0.0	111.0
0.0	0.0	1	1	400.0	400.0	0	1	1	0.0	0.0	0	0.183	0.0	0.042	0.0	111.0
0.0	0.0	1	1	400.0	400.0	0	1	1	0.0	0.0	0	0.183	-0.001	-0.043	0.0	111.0
0.0	0.0	1	1	400.0	400.0	0	1	1	0.0	0.0	0	0.183	-0.001	-0.03	0.0	111.0
0.0	0.0	1	1	400.0	400.0	0	1	1	0.0	0.0	0	0.183	0.0	0.1	0.0	111.0
0.0	0.0	1	1	400.0	400.0	0	1	1	0.0	0.0	0	0.183	0.0	-0.01	0.0	111.0
0.0	0.0	1	1	400.0	400.0	0	1	1	0.0	0.0	0	0.183	-0.001	-0.017	0.0	111.0
0.0	0.0	1	1	400.0	400.0	0	1	1	0.0	0.0	0	0.183	0.0	-0.009	0.0	111.0
0.0	0.0	1	1	400.0	400.0	0	1	1	0.0	0.0	0	0.183	0.0	0.022	0.0	111.0
0.0	0.0	1	1	400.0	400.0	0	1	1	0.0	0.0	0	0.183	-0.001	-0.037	0.0	111.0
0.0	0.0	1	1	400.0	400.0	0	1	1	0.0	0.0	0	0.183	0.0	0.016	0.0	111.0
0.0	0.0	1	1	400.0	400.0	0	1	1	0.0	0.0	0	0.183	-0.001	-0.022	0.0	111.0
0.0	0.0	1	1	400.0	400.0	0	1	1	0.0	0.0	0	0.183	-0.001	-0.049	0.0	111.0
0.0	0.0	1	1	400.0	400.0	0	1	1	0.0	0.0	0	0.183	-0.001	-0.015	0.0	111.0
0.0	0.0	1	1	400.0	400.0	0	1	1	0.0	0.0	0	0.183	0.0	0.023	0.0	111.0
0.0	0.0	1	1	400.0	400.0	0	1	1	0.0	0.0	0	0.183	-0.001	-0.038	0.0	111.0
0.0	0.0	1	1	400.0	400.0	0	1	1	0.0	0.0	0	0.183	-0.001	-0.029	0.0	111.0
0.0	0.0	1	1	400.0	400.0	0	1	1	0.0	0.0	0	0.183	0.0	0.008	0.0	111.0
0.0	0.0	1	1	400.0	400.0	0	1	1	0.0	0.0	0	0.183	0.0	0.002	0.0	111.0
0.0	0.0	1	1	400.0	400.0	0	1	1	0.0	0.0	0	0.183	0.0	0.118	0.0	111.0
0.0	0.0	1	1	400.0	400.0	0	1	1	0.0	0.0	0	0.183	-0.001	-0.018	0.0	111.0
0.0	0.0	1	1	400.0	400.0	0	1	1	0.0	0.0	0	0.183	0.0	0.035	0.0	111.0
0.0	0.0	1	1	400.0	400.0	0	1	1	0.0	0.0	0	0.183	0.0	0.002	0.0	111.0
0.0	0.0	1	1	400.0	400.0	0	1	1	0.0	0.0	0	0.183	0.0	0.022	0.0	111.0
0.0	0.0	1	1	400.0	400.0	0	1	1	0.0	0.0	0	0.183	-0.002	-0.276	0.0	111.0
0.0	0.0	1	1	400.0	400.0	0	1	1	0.0	0.0	0	0.183	0.0	0.017	0.0	111.0
0.0	0.0	1	1	400.0	400.0	0	1	1	0.0	0.0	0	0.183	0.0	0.034	0.0	111.0
0.0	0.0	1	1	400.0	400.0	0	1	1	0.0	0.0	0	0.183	0.0	0.092	0.0	111.0
0.0	0.0	1	1	400.0	400.0	0	1	1	0.0	0.0	0	0.183	-0.001	-0.056	0.0	111.0
0.0	0.0	1	1	400.0	400.0	0	1	1	0.0	0.0	0	0.183	-0.001	-0.017	0.0	111.0
0.0	0.0	1	1	400.0	400.0	0	1	1	0.0	0.0	0	0.183	0.0	0.027	0.0	111.0
0.0	0.0	1	1	400.0	400.0	0	1	1	0.0	0.0	0	0.183	0.0	-0.01	0.0	111.0
0.0	0.0	1	1	400.0	400.0	0	1	1	0.0	0.0	0	0.183	-0.001	-0.015	0.0	111.0
0.0	0.0	1	1	400.0	400.0	0	1	1	0.0	0.0	0	0.183	0.0	-0.001	0.0	111.0
0.0	0.0	1	1	400.0	400.0	0	1	1	0.0	0.0	0	0.183	-0.001	-0.015	0.0	111.0
0.0	0.0	1	1	400.0	400.0	0	1	1	0.0	0.0	0	0.183	0.0	0.003	0.0	111.0
0.0	0.0	1	1	400.0	400.0	0	1	1	0.0	0.0	0	0.183	-0.001	-0.017	0.0	111.0
0.0	0.0	1	1	400.0	400.0	0	1	1	0.0	0.0	0	0.183	0.0	0.138	0.0	111.0
0.0	0.0	1	1	400.0	400.0	0	1	1	0.0	0.0	0	0.183	0.0	0.017	0.0	111.0
0.0	0.0	1	1	400.0	400.0	0	1	1	0.0	0.0	0	0.183	0.0	0.022	0.0	111.0
0.0	0.0	1	1	400.0	400.0	0	1	1	0.0	0.0	0	0.183	0.0	0.008	0.0	111.0
0.0	0.0	1	1	400.0	400.0	0	1	1	0.0	0.0	0	0.183	0.0	0.028	0.0	111.0
0.0	0.0	1	1	400.0	400.0	0	1	1	0.0	0.0	0	0.183	0.0	0.0	0.0	111.0
0.0	0.0	1	1	400.0	400.0	0	1	1	0.0	0.0	0	0.183	0.0	0.009	0.0	111.0
0.0	0.0	1	1	400.0	400.0	0	1	1	0.0	0.0	0	0.183	0.0	0.046	0.0	111.0
0.0	0.0	1	1	400.0	400.0	0	1	1	0.0	0.0	0	0.183	0.0	0.003	0.0	111.0
0.0	0.0	1	1	400.0	400.0	0	1	1	0.0	0.0	0	0.183	-0.001	-0.016	0.0	111.0
0.0	0.0	1	1	400.0	400.0	0	1	1	0.0	0.0	0	0.183	0.0	-0.009	0.0	111.0
0.0	0.0	1	1	400.0	400.0	0	1	1	0.0	0.0	0	0.183	0.0	-0.009	0.0	111.0
0.0	0.0	1	1	400.0	400.0	0	1	1	0.0	0.0	0	0.183	0.0	0.033	0.0	111.0
0.0	0.0	1	1	400.0	400.0	0	1	1	0.0	0.0	0	0.183	0.0	0.0	0.0	111.0
0.0	0.0	1	1	400.0	400.0	0	1	1	0.0	0.0	0	0.183	0.0	0.028	0.0	111.0
0.0	0.0	1	1	400.0	400.0	0	1	1	0.0	0.0	0	0.183	0.0	0.034	0.0	111.0
0.0	0.0	1	1	400.0	400.0	0	1	1	0.0	0.0	0	0.183	0.0	0.012	0.0	111.0
0.0	0.0	1	1	400.0	400.0	0	1	1	0.0	0.0	0	0.183	0.0	0.0	0.0	111.0
0.0	0.0	1	1	400.0	400.0	0	1	1	0.0	0.0	0	0.183	0.0	-0.01	0.0	111.0
0.0	0.0	1	1	400.0	400.0	0	1	1	0.0	0.0	0	0.183	0.0	0.103	0.0	111.0
0.0	0.0	1	1	400.0	400.0	0	1	1	0.0	0.0	0	0.183	0.0	0.026	0.0	111.0
0.0	0.0	1	1	400.0	400.0	0	1	1	0.0	0.0	0	0.183	-0.001	-0.018	0.0	111.0
0.0	0.0	1	1	400.0	400.0	0	1	1	0.0	0.0	0	0.183	0.0	-0.003	0.0	111.0
0.0	0.0	1	1	400.0	400.0	0	1	1	0.0	0.0	0	0.183	0.0	0.037	0.0	111.0
0.0	0.0	1	1	400.0	400.0	0	1	1	0.0	0.0	0	0.183	0.0	0.044	0.0	111.0
0.0	0.0	1	1	400.0	400.0	0	1	1	0.0	0.0	0	0.183	0.0	-0.003	0.0	111.0
0.0	0.0	1	1	400.0	400.0	0	1	1	0.0	0.0	0	0.183	0.0	-0.002	0.0	111.0
0.0	0.0	1	1	400.0	400.0	0	1	1	0.0	0.0	0	0.183	-0.001	-0.018	0.0	111.0
0.0	0.0	1	1	400.0	400.0	0	1	1	0.0	0.0	0	0.183	0.0	0.003	0.0	111.0
0.0	0.0	1	1	400.0	400.0	0	1	1	0.0	0.0	0	0.183	0.0	0.036	0.0	111.0
0.0	0.0	1	1	400.0	400.0	0	1	1	0.0	0.0	0	0.183	0.0	-0.008	0.0	111.0
0.0	0.0	1	1	400.0	400.0	0	1	1	0.0	0.0	0	0.183	0.0	-0.009	0.0	111.0
0.0	0.0	1	1	400.0	400.0	0	1	1	0.0	0.0	0	0.183	0.0	0.035	0.0	111.0
0.0	0.0	1	1	400.0	400.0	0	1	1	0.0	0.0	0	0.183	0.0	0.009	0.0	111.0
0.0	0.0	1	1	400.0	400.0	0	1	1	0.0	0.0	0	0.183	0.0	-0.003	0.0	111.0
0.0	0.0	1	1	400.0	400.0	0	1	1	0.0	0.0	0	0.183	-0.001	-0.031	0.0	111.0
0.0	0.0	1	1	400.0	400.0	0	1	1	0.0	0.0	0	0.183	0.0	0.008	0.0	111.0
0.0	0.0	1	1	400.0	400.0	0	1	1	0.0	0.0	0	0.183	-0.001	-0.043	0.0	111.0
0.0	0.0	1	1	400.0	400.0	0	1	1	0.0	0.0	0	0.183	-0.001	-0.031	0.0	111.0
0.0	0.0	1	1	400.0	400.0	0	1	1	0.0	0.0	0	0.183	-0.001	-0.133	0.0	111.0
0.0	0.0	1	1	400.0	400.0	0	1	1	0.0	0.0	0	0.183	0.0	0.002	0.0	111.0
0.0	0.0	1	1	400.0	400.0	0	1	1	0.0	0.0	0	0.183	-0.001	-0.013	0.0	111.0
0.0	0.0	1	1	400.0	400.0	0	1	1	0.0	0.0	0	0.183	0.0	0.008	0.0	111.0
0.0	0.0	1	1	400.0	400.0	0	1	1	0.0	0.0	0	0.183	-0.001	-0.023	0.0	111.0
0.0	0.0	1	1	400.0	400.0	0	1	1	0.0	0.0	0	0.183	0.0	-0.011	0.0	111.0
0.0	0.0	1	1	400.0	400.0	0	1	1	0.0	0.0	0	0.183	0.0	0.125	0.0	111.0
0.0	0.0	1	1	400.0	400.0	0	1	1	0.0	0.0	0	0.183	0.0	0.048	0.0	111.0
0.0	0.0	1	1	400.0	400.0	0	1	1	0.0	0.0	0	0.183	-0.001	-0.139	0.0	111.0
0.0	0.0	1	1	400.0	400.0	0	1	1	0.0	0.0	0	0.183	0.0	0.022	0.0	111.0
0.0	0.0	1	1	400.0	400.0	0	1	1	0.0	0.0	0	0.183	0.0	-0.004	0.0	111.0
0.0	0.0	1	1	400.0	400.0	0	1	1	0.0	0.0	0	0.183	-0.001	-0.017	0.0	111.0
0.0	0.0	1	1	400.0	400.0	0	1	1	0.0	0.0	0	0.183	0.0	0.002	0.0	111.0
0.0	0.0	1	1	400.0	400.0	0	1	1	0.0	0.0	0	0.183	-0.001	-0.012	0.0	111.0
0.0	0.0	1	1	400.0	400.0	0	1	1	0.0	0.0	0	0.183	-0.001	-0.037	0.0	111.0
0.0	0.0	1	1	400.0	400.0	0	1	1	0.0	0.0	0	0.183	0.0	0.011	0.0	111.0
0.0	0.0	1	1	400.0	400.0	0	1	1	0.0	0.0	0	0.183	-0.001	-0.033	0.0	111.0
0.0	0.0	1	1	400.0	400.0	0	1	1	0.0	0.0	0	0.183	-0.001	-0.036	0.0	111.0
0.0	0.0	1	1	400.0	400.0	0	1	1	0.0	0.0	0	0.183	0.0	-0.01	0.0	111.0
5555.5557	400.0	1	1	400.0	400.0	0	1	1	0.0	0.0	1	0.183	0.0	0.031	0.0	111.0
5555.5557	400.0	1	1	400.0	400.0	0	1	1	0.0	0.0	1	0.183	0.0	0.017	0.0	111.0
5555.5557	400.0	1	1	400.0	400.0	0	1	1	0.0	0.0	1	0.183	0.0	-0.007	0.0	111.0
5555.5557	400.0	1	1	400.0	400.0	0	1	1	0.0	0.0	1	0.183	0.0	0.006	0.0	111.0
5555.5557	400.0	1	1	400.0	400.0	0	1	1	0.0	0.0	1	0.183	0.002	0.323	0.392	111.0
5555.5557	400.0	1	1	400.0	400.0	0	1	1	0.0	0.0	1	0.183	0.005	0.639	1.097	111.0
5555.5557	400.0	1	1	400.0	400.0	0	1	1	0.0	0.0	1	0.183	0.013	1.101	1.097	111.0
5555.5557	400.0	1	1	400.0	400.0	0	1	1	0.0	0.0	1	0.183	0.025	1.597	1.413	111.0
5555.5557	400.0	1	1	400.0	400.0	0	1	1	0.0	0.0	1	0.183	0.033	1.387	1.413	111.0
5555.5557	400.0	1	1	400.0	400.0	0	1	1	0.0	0.0	1	0.183	0.047	1.952	1.978	111.0
5555.5557	400.0	1	1	400.0	400.0	0	1	1	0.0	0.0	1	0.183	0.061	2.236	2.232	111.0
5555.5557	400.0	1	1	400.0	400.0	0	1	1	0.0	0.0	1	0.184	0.073	2.261	2.232	111.0
5555.5557	400.0	1	1	400.0	400.0	0	1	1	0.0	0.0	1	0.184	0.088	2.668	2.686	111.0
5555.5557	400.0	1	1	400.0	400.0	0	1	1	0.0	0.0	1	0.184	0.101	2.766	2.686	111.0
5555.5557	400.0	1	1	400.0	400.0	0	1	1	0.0	0.0	1	0.184	0.113	2.866	2.889	111.0
5555.5557	400.0	1	1	400.0	400.0	0	1	1	0.0	0.0	1	0.184	0.128	3.225	3.255	111.0
5555.5557	400.0	1	1	400.0	400.0	0	1	1	0.0	0.0	1	0.184	0.142	3.187	3.255	111.0
5555.5557	400.0	1	1	400.0	400.0	0	1	1	0.0	0.0	1	0.184	0.156	3.452	3.417	111.0
5555.5557	400.0	1	1	400.0	400.0	0	1	1	0.0	0.0	1	0.184	0.171	3.719	3.71	111.0
5555.5557	400.0	1	1	400.0	400.0	0	1	1	0.0	0.0	1	0.184	0.185	3.67	3.71	111.0
5555.5557	400.0	1	1	400.0	400.0	0	1	1	0.0	0.0	1	0.184	0.199	3.872	3.84	111.0
5555.5557	400.0	1	1	400.0	400.0	0	1	1	0.0	0.0	1	0.184	0.211	3.947	4.075	111.0
5555.5557	400.0	1	1	400.0	400.0	0	1	1	0.0	0.0	1	0.184	0.223	4.082	4.075	111.0
5555.5557	400.0	1	1	400.0	400.0	0	1	1	0.0	0.0	1	0.184	0.235	4.248	4.279	111.0
5555.5557	400.0	1	1	400.0	400.0	0	1	1	0.0	0.0	1	0.185	0.246	4.271	4.279	111.0
5555.5557	400.0	1	1	400.0	400.0	0	1	1	0.0	0.0	1	0.185	0.258	4.355	4.369	111.0
5555.5557	400.0	1	1	400.0	400.0	0	1	1	0.0	0.0	1	0.185	0.269	4.494	4.531	111.0
5555.5557	400.0	1	1	400.0	400.0	0	1	1	0.0	0.0	1	0.185	0.279	4.586	4.531	111.0
5555.5557	400.0	1	1	400.0	400.0	0	1	1	0.0	0.0	1	0.185	0.289	4.588	4.604	111.0
5555.5557	400.0	1	1	400.0	400.0	0	1	1	0.0	0.0	1	0.185	0.298	4.591	4.736	111.0
5555.5557	400.0	1	1	400.0	400.0	0	1	1	0.0	0.0	1	0.185	0.307	4.702	4.736	111.0
5555.5557	400.0	1	1	400.0	400.0	0	1	1	0.0	0.0	1	0.185	0.315	4.778	4.794	111.0
5555.5557	400.0	1	1	400.0	400.0	0	1	1	0.0	0.0	1	0.185	0.323	4.772	4.794	111.0
5555.5557	400.0	1	1	400.0	400.0	0	1	1	0.0	0.0	1	0.185	0.331	4.908	4.898	111.0
5555.5557	400.0	1	1	400.0	400.0	0	1	1	0.0	0.0	1	0.185	0.339	4.953	4.945	111.0
5555.5557	400.0	1	1	400.0	400.0	0	1	1	0.0	0.0	1	0.185	0.346	4.888	4.945	111.0
5555.5557	400.0	1	1	400.0	400.0	0	1	1	0.0	0.0	1	0.185	0.352	5.038	5.03	111.0
5555.5557	400.0	1	1	400.0	400.0	0	1	1	0.0	0.0	1	0.185	0.358	4.993	5.03	111.0
5555.5557	400.0	1	1	400.0	400.0	0	1	1	0.0	0.0	1	0.185	0.365	5.128	5.068	111.0
5555.5557	400.0	1	1	400.0	400.0	0	1	1	0.0	0.0	1	0.185	0.371	5.155	5.134	111.0
5555.5557	400.0	1	1	400.0	400.0	0	1	1	0.0	0.0	1	0.185	0.376	5.171	5.134	111.0
5555.5557	400.0	1	1	400.0	400.0	0	1	1	0.0	0.0	1	0.185	0.382	5.225	5.192	111.0
5555.5557	400.0	1	1	400.0	400.0	0	1	1	0.0	0.0	1	0.185	0.386	5.226	5.218	111.0
5555.5557	400.0	1	1	400.0	400.0	0	1	1	0.0	0.0	1	0.185	0.39	5.245	5.218	111.0
5555.5557	400.0	1	1	400.0	400.0	0	1	1	0.0	0.0	1	0.185	0.394	5.287	5.266	111.0
5555.5557	400.0	1	1	400.0	400.0	0	1	1	0.0	0.0	1	0.185	0.397	5.17	5.287	111.0
5555.5557	400.0	1	1	400.0	400.0	0	1	1	0.0	0.0	1	0.185	0.401	5.289	5.287	111.0
5555.5557	400.0	1	1	400.0	400.0	0	1	1	0.0	0.0	1	0.185	0.404	5.325	5.325	111.0
5555.5557	400.0	1	1	400.0	400.0	0	1	1	0.0	0.0	1	0.185	0.406	5.19	5.325	111.0
5555.5557	400.0	1	1	400.0	400.0	0	1	1	0.0	0.0	1	0.185	0.41	5.337	5.356	111.0
5555.5557	400.0	1	1	400.0	400.0	0	1	1	0.0	0.0	1	0.185	0.414	5.387	5.371	111.0
5555.5557	400.0	1	1	400.0	400.0	0	1	1	0.0	0.0	1	0.185	0.418	5.322	5.371	111.0
5555.5557	400.0	1	1	400.0	400.0	0	1	1	0.0	0.0	1	0.185	0.422	5.382	5.397	111.0
5555.5557	400.0	1	1	400.0	400.0	0	1	1	0.0	0.0	1	0.185	0.424	5.396	5.409	111.0
5555.5557	400.0	1	1	400.0	400.0	0	1	1	0.0	0.0	1	0.185	0.425	5.393	5.409	111.0
5555.5557	400.0	1	1	400.0	400.0	0	1	1	0.0	0.0	1	0.185	0.426	5.428	5.429	111.0
5555.5557	400.0	1	1	400.0	400.0	0	1	1	0.0	0.0	1	0.185	0.428	5.388	5.429	111.0
5555.5557	400.0	1	1	400.0	400.0	0	1	1	0.0	0.0	1	0.185	0.43	5.412	5.438	111.0
5555.5557	400.0	1	1	400.0	400.0	0	1	1	0.0	0.0	1	0.185	0.432	5.435	5.455	111.0
5555.5557	400.0	1	1	400.0	400.0	0	1	1	0.0	0.0	1	0.185	0.434	5.452	5.455	111.0
5555.5557	400.0	1	1	400.0	400.0	0	1	1	0.0	0.0	1	0.185	0.436	5.426	5.464	111.0
5555.5557	400.0	1	1	400.0	400.0	0	1	1	0.0	0.0	1	0.185	0.438	5.429	5.476	111.0
5555.5557	400.0	1	1	400.0	400.0	0	1	1	0.0	0.0	1	0.185	0.44	5.527	5.476	111.0
5555.5557	400.0	1	1	400.0	400.0	0	1	1	0.0	0.0	1	0.185	0.441	5.491	5.483	111.0
5555.5557	400.0	1	1	400.0	400.0	0	1	1	0.0	0.0	1	0.185	0.441	5.393	5.483	111.0
5555.5557	400.0	1	1	400.0	400.0	0	1	1	0.0	0.0	1	0.185	0.441	5.457	5.493	111.0
5555.5557	400.0	1	1	400.0	400.0	0	1	1	0.0	0.0	1	0.185	0.441	5.508	5.503	111.0
5555.5557	400.0	1	1	400.0	400.0	0	1	1	0.0	0.0	1	0.185	0.441	5.468	5.503	111.0
5555.5557	400.0	1	1	400.0	400.0	0	1	1	0.0	0.0	1	0.185	0.441	5.533	5.508	111.0
5555.5557	400.0	1	1	400.0	400.0	0	1	1	0.0	0.0	1	0.185	0.442	5.459	5.514	111.0
5555.5557	400.0	1	1	400.0	400.0	0	1	1	0.0	0.0	1	0.185	0.443	5.563	5.514	111.0
5555.5557	400.0	1	1	400.0	400.0	0	1	1	0.0	0.0	1	0.185	0.443	5.519	5.517	111.0
5555.5557	400.0	1	1	400.0	400.0	0	1	1	0.0	0.0	1	0.185	0.444	5.56	5.517	111.0
5555.5557	400.0	1	1	400.0	400.0	0	1	1	0.0	0.0	1	0.185	0.444	5.541	5.524	111.0
5555.5557	400.0	1	1	400.0	400.0	0	1	1	0.0	0.0	1	0.185	0.444	5.519	5.527	111.0
5555.5557	400.0	1	1	400.0	400.0	0	1	1	0.0	0.0	1	0.185	0.445	5.505	5.527	111.0
5555.5557	400.0	1	1	400.0	400.0	0	1	1	0.0	0.0	1	0.185	0.445	5.507	5.531	111.0
5555.5557	400.0	1	1	400.0	400.0	0	1	1	0.0	0.0	1	0.185	0.445	5.533	5.533	111.0
5555.5557	400.0	1	1	400.0	400.0	0	1	1	0.0	0.0	1	0.185	0.445	5.481	5.533	111.0
5555.5557	400.0	1	1	400.0	400.0	0	1	1	0.0	0.0	1	0.185	0.445	5.439	5.537	111.0
5555.5557	400.0	1	1	400.0	400.0	0	1	1	0.0	0.0	1	0.185	0.445	5.543	5.537	111.0
5555.5557	400.0	1	1	400.0	400.0	0	1	1	0.0	0.0	1	0.185	0.446	5.57	5.54	111.0
5555.5557	400.0	1	1	400.0	400.0	0	1	1	0.0	0.0	1	0.185	0.447	5.552	5.543	111.0
5555.5557	400.0	1	1	400.0	400.0	0	1	1	0.0	0.0	1	0.185	0.447	5.525	5.543	111.0
5555.5557	400.0	1	1	400.0	400.0	0	1	1	0.0	0.0	1	0.185	0.447	5.541	5.544	111.0
5555.5557	400.0	1	1	400.0	400.0	0	1	1	0.0	0.0	1	0.185	0.448	5.652	5.547	111.0
5555.5557	400.0	1	1	400.0	400.0	0	1	1	0.0	0.0	1	0.185	0.448	5.533	5.547	111.0
5555.5557	400.0	1	1	400.0	400.0	0	1	1	0.0	0.0	1	0.185	0.45	5.723	5.548	111.0
5555.5557	400.0	1	1	400.0	400.0	0	1	1	0.0	0.0	1	0.185	0.45	5.55	5.548	111.0
5555.5557	400.0	1	1	400.0	400.0	0	1	1	0.0	0.0	1	0.185	0.45	5.474	5.549	111.0
5555.5557	400.0	1	1	400.0	400.0	0	1	1	0.0	0.0	1	0.185	0.451	5.585	5.55	111.0
5555.5557	400.0	1	1	400.0	400.0	0	1	1	0.0	0.0	1	0.185	0.452	5.516	5.55	111.0
5555.5557	400.0	1	1	400.0	400.0	0	1	1	0.0	0.0	1	0.185	0.453	5.543	5.551	111.0
5555.5557	400.0	1	1	400.0	400.0	0	1	1	0.0	0.0	1	0.185	0.454	5.555	5.553	111.0
5555.5557	400.0	1	1	400.0	400.0	0	1	1	0.0	0.0	1	0.185	0.455	5.512	5.553	111.0
5555.5557	400.0	1	1	400.0	400.0	0	1	1	0.0	0.0	1	0.185	0.455	5.547	5.553	111.0
5555.5557	400.0	1	1	400.0	400.0	0	1	1	0.0	0.0	1	0.185	0.455	5.532	5.553	111.0
5555.5557	400.0	1	1	400.0	400.0	0	1	1	0.0	0.0	1	0.185	0.457	5.62	5.554	111.0
5555.5557	400.0	1	1	400.0	400.0	0	1	1	0.0	0.0	1	0.185	0.458	5.451	5.555	111.0
5555.5557	400.0	1	1	400.0	400.0	0	1	1	0.0	0.0	1	0.185	0.459	5.546	5.555	111.0
5555.5557	400.0	1	1	400.0	400.0	0	1	1	0.0	0.0	1	0.185	0.459	5.543	5.556	111.0
5555.5557	400.0	1	1	400.0	400.0	0	1	1	0.0	0.0	1	0.185	0.46	5.53	5.556	111.0
5555.5557	400.0	1	1	400.0	400.0	0	1	1	0.0	0.0	1	0.185	0.461	5.578	5.556	111.0
5555.5557	400.0	1	1	400.0	400.0	0	1	1	0.0	0.0	1	0.185	0.46	5.55	5.557	111.0
5555.5557	400.0	1	1	400.0	400.0	0	1	1	0.0	0.0	1	0.185	0.46	5.511	5.557	111.0
5555.5557	400.0	1	1	400.0	400.0	0	1	1	0.0	0.0	1	0.185	0.461	5.581	5.557	111.0
5555.5557	400.0	1	1	400.0	400.0	0	1	1	0.0	0.0	1	0.185	0.461	5.565	5.559	111.0
5555.5557	400.0	1	1	400.0	400.0	0	1	1	0.0	0.0	1	0.185	0.46	5.542	5.559	111.0
5555.5557	400.0	1	1	400.0	400.0	0	1	1	0.0	0.0	1	0.185	0.461	5.601	5.559	111.0
5555.5557	400.0	1	1	400.0	400.0	0	1	1	0.0	0.0	1	0.185	0.461	5.598	5.559	111.0
5555.5557	400.0	1	1	400.0	400.0	0	1	1	0.0	0.0	1	0.185	0.46	5.513	5.559	111.0
5555.5557	400.0	1	1	400.0	400.0	0	1	1	0.0	0.0	1	0.185	0.461	5.571	5.56	111.0
5555.5557	400.0	1	1	400.0	400.0	0	1	1	0.0	0.0	1	0.185	0.461	5.578	5.56	111.0
5555.5557	400.0	1	1	400.0	400.0	0	1	1	0.0	0.0	1	0.185	0.46	5.54	5.56	111.0
5555.5557	400.0	1	1	400.0	400.0	0	1	1	0.0	0.0	1	0.185	0.461	5.607	5.56	111.0
5555.5557	400.0	1	1	400.0	400.0	0	1	1	0.0	0.0	1	0.185	0.461	5.577	5.56	111.0
5555.5557	400.0	1	1	400.0	400.0	0	1	1	0.0	0.0	1	0.185	0.461	5.601	5.561	111.0
5555.5557	400.0	1	1	400.0	400.0	0	1	1	0.0	0.0	1	0.185	0.46	5.418	5.561	111.0
5555.5557	400.0	1	1	400.0	400.0	0	1	1	0.0	0.0	1	0.185	0.461	5.576	5.561	111.0
5555.5557	400.0	1	1	400.0	400.0	0	1	1	0.0	0.0	1	0.185	0.46	5.556	5.561	111.0
5555.5557	400.0	1	1	400.0	400.0	0	1	1	0.0	0.0	1	0.185	0.461	5.567	5.561	111.0
5555.5557	400.0	1	1	400.0	400.0	0	1	1	0.0	0.0	1	0.185	0.461	5.558	5.561	111.0
5555.5557	400.0	1	1	400.0	400.0	0	1	1	0.0	0.0	1	0.185	0.461	5.736	5.561	111.0
5555.5557	400.0	1	1	400.0	400.0	0	1	1	0.0	0.0	1	0.185	0.461	5.593	5.561	111.0
5555.5557	400.0	1	1	400.0	400.0	0	1	1	0.0	0.0	1	0.185	0.461	5.562	5.561	111.0
5555.5557	400.0	1	1	400.0	400.0	0	1	1	0.0	0.0	1	0.185	0.46	5.537	5.561	111.0
5555.5557	400.0	1	1	400.0	400.0	0	1	1	0.0	0.0	1	0.185	0.461	5.57	5.561	111.0
5555.5557	400.0	1	1	400.0	400.0	0	1	1	0.0	0.0	1	0.185	0.461	5.591	5.562	111.0
5555.5557	400.0	1	1	400.0	400.0	0	1	1	0.0	0.0	1	0.185	0.461	5.62	5.562	111.0
5555.5557	400.0	1	1	400.0	400.0	0	1	1	0.0	0.0	1	0.185	0.46	5.476	5.562	111.0
5555.5557	400.0	1	1	400.0	400.0	0	1	1	0.0	0.0	1	0.185	0.461	5.565	5.562	111.0
5555.5557	400.0	1	1	400.0	400.0	0	1	1	0.0	0.0	1	0.185	0.461	5.566	5.562	111.0
5555.5557	400.0	1	1	400.0	400.0	1	1	1	0.0	0.0	1	0.185	0.461	5.559	5.562	111.0
5555.5557	400.0	1	1	400.0	400.0	1	1	1	0.0	0.0	1	0.185	0.46	5.385	5.562	111.0
5555.5557	400.0	1	1	400.0	400.0	1	1	1	0.0	0.0	1	0.185	0.461	5.591	5.562	111.0
5555.5557	400.0	1	1	400.0	400.0	1	1	1	0.0	0.0	1	0.185	0.46	5.548	5.562	111.0
5555.5557	400.0	1	1	400.0	400.0	1	1	1	0.0	0.0	1	0.185	0.46	5.544	5.562	111.0
5555.5557	400.0	1	1	400.0	400.0	1	1	1	0.0	0.0	1	0.185	0.461	5.572	5.562	111.0
5555.5557	400.0	1	1	400.0	400.0	1	1	1	0.0	0.0	1	0.185	0.461	5.593	5.562	111.0
5555.5557	400.0	1	1	400.0	400.0	1	1	1	0.0	0.0	1	0.185	0.461	5.585	5.562	111.0
5555.5557	400.0	1	1	400.0	400.0	1	1	1	0.0	0.0	1	0.185	0.461	5.576	5.562	111.0
5555.5557	400.0	1	1	400.0	400.0	1	1	1	0.0	0.0	1	0.185	0.461	5.599	5.562	111.0
5555.5557	400.0	1	1	400.0	400.0	1	1	1	0.0	0.0	1	0.185	0.461	5.585	5.562	111.0
5555.5557	400.0	1	1	400.0	400.0	1	1	1	0.0	0.0	1	0.185	0.461	5.572	5.562	111.0
5555.5557	400.0	1	1	400.0	400.0	1	1	1	0.0	0.0	1	0.185	0.461	5.565	5.562	111.0
5555.5557	400.0	1	1	400.0	400.0	1	1	1	0.0	0.0	1	0.185	0.461	5.592	5.562	111.0
5555.5557	400.0	1	1	400.0	400.0	1	1	1	0.0	0.0	1	0.185	0.461	5.694	5.562	111.0
5555.5557	400.0	1	1	400.0	400.0	1	1	1	0.0	0.0	1	0.185	0.461	5.636	5.562	111.0
5555.5557	400.0	1	1	400.0	400.0	1	1	1	0.0	0.0	1	0.185	0.461	5.658	5.562	111.0
5555.5557	400.0	1	1	400.0	400.0	1	1	1	0.0	0.0	1	0.185	0.46	5.544	5.562	111.0
5555.5557	400.0	1	1	400.0	400.0	1	1	1	0.0	0.0	1	0.185	0.46	5.429	5.562	111.0
5555.5557	400.0	1	1	400.0	400.0	1	1	1	0.0	0.0	1	0.185	0.46	5.551	5.562	111.0
5555.5557	400.0	1	1	400.0	400.0	1	1	1	0.0	0.0	1	0.185	0.461	5.585	5.562	111.0
5555.5557	400.0	1	1	400.0	400.0	1	1	1	0.0	0.0	1	0.185	0.461	5.571	5.562	111.0
5555.5557	400.0	1	1	400.0	400.0	1	1	1	0.0	0.0	1	0.185	0.46	5.512	5.562	111.0
5555.5557	400.0	1	1	400.0	400.0	1	1	1	0.0	0.0	1	0.185	0.46	5.548	5.562	111.0
5555.5557	400.0	1	1	400.0	400.0	1	1	1	0.0	0.0	1	0.185	0.46	5.53	5.562	111.0
5555.5557	400.0	1	1	400.0	400.0	1	1	1	0.0	0.0	1	0.185	0.461	5.57	5.562	111.0
5555.5557	400.0	1	1	400.0	400.0	1	1	1	0.0	0.0	1	0.185	0.461	5.66	5.562	111.0
5555.5557	400.0	1	1	400.0	400.0	1	1	1	0.0	0.0	1	0.185	0.461	5.581	5.562	111.0
5555.5557	400.0	1	1	400.0	400.0	1	1	1	0.0	0.0	1	0.185	0.46	5.545	5.562	111.0
5555.5557	400.0	1	1	400.0	400.0	1	1	1	0.0	0.0	1	0.185	0.46	5.553	5.562	111.0
5555.5557	400.0	1	1	400.0	400.0	1	1	1	0.0	0.0	1	0.185	0.46	5.515	5.562	111.0
5555.5557	400.0	1	1	400.0	400.0	1	1	1	0.0	0.0	1	0.185	0.461	5.597	5.562	111.0
5555.5557	400.0	1	1	400.0	400.0	1	1	1	0.0	0.0	1	0.185	0.46	5.534	5.562	111.0
5555.5557	400.0	1	1	400.0	400.0	1	1	1	0.0	0.0	1	0.185	0.46	5.544	5.562	111.0
5555.5557	400.0	1	1	400.0	400.0	1	1	1	0.0	0.0	1	0.185	0.46	5.517	5.562	111.0
5555.5557	400.0	1	1	400.0	400.0	1	1	1	0.0	0.0	1	0.185	0.461	5.579	5.562	111.0
5555.5557	400.0	1	1	400.0	400.0	1	1	1	0.0	0.0	1	0.185	0.461	5.59	5.562	111.0
5555.5557	400.0	1	1	400.0	400.0	1	1	1	0.0	0.0	1	0.185	0.46	5.513	5.562	111.0
5555.5557	400.0	1	1	400.0	400.0	1	1	1	0.0	0.0	1	0.185	0.461	5.58	5.562	111.0
5555.5557	400.0	1	1	400.0	400.0	1	1	1	0.0	0.0	1	0.185	0.46	5.529	5.562	111.0
5555.5557	400.0	1	1	400.0	400.0	1	1	1	0.0	0.0	1	0.185	0.461	5.583	5.562	111.0
5555.5557	400.0	1	1	400.0	400.0	1	1	1	0.0	0.0	1	0.185	0.461	5.591	5.562	111.0
5555.5557	400.0	1	1	400.0	400.0	1	1	1	0.0	0.0	1	0.185	0.461	5.571	5.562	111.0
5555.5557	400.0	1	1	400.0	400.0	1	1	1	0.0	0.0	1	0.185	0.461	5.679	5.562	111.0
5555.5557	400.0	1	1	400.0	400.0	1	1	1	0.0	0.0	1	0.185	0.461	5.711	5.562	111.0
5555.5557	400.0	1	1	400.0	400.0	1	1	1	0.0	0.0	1	0.185	0.461	5.58	5.562	111.0
5555.5557	400.0	1	1	400.0	400.0	1	1	1	0.0	0.0	1	0.185	0.46	5.544	5.562	111.0
5555.5557	400.0	1	1	400.0	400.0	1	1	1	0.0	0.0	1	0.185	0.46	5.525	5.562	111.0
5555.5557	400.0	1	1	400.0	400.0	1	1	1	0.0	0.0	1	0.185	0.46	5.521	5.562	111.0
5555.5557	400.0	1	1	400.0	400.0	1	1	1	0.0	0.0	1	0.185	0.46	5.552	5.562	111.0
5555.5557	400.0	1	1	400.0	400.0	1	1	1	0.0	0.0	1	0.185	0.461	5.59	5.562	111.0
5555.5557	400.0	1	1	400.0	400.0	1	1	1	0.0	0.0	1	0.185	0.461	5.596	5.562	111.0
5555.5557	400.0	1	1	400.0	400.0	1	1	1	0.0	0.0	1	0.185	0.461	5.571	5.562	111.0
5555.5557	400.0	1	1	400.0	400.0	1	1	1	0.0	0.0	1	0.185	0.46	5.543	5.562	111.0
5555.5557	400.0	1	1	400.0	400.0	1	1	1	0.0	0.0	1	0.185	0.461	5.56	5.562	111.0
5555.5557	400.0	1	1	400.0	400.0	1	1	1	0.0	0.0	1	0.185	0.46	5.522	5.562	111.0
5555.5557	400.0	1	1	400.0	400.0	1	1	1	0.0	0.0	1	0.185	0.461	5.591	5.562	111.0
5555.5557	400.0	1	1	400.0	400.0	1	1	1	0.0	0.0	1	0.185	0.46	5.549	5.562	111.0
5555.5557	400.0	1	1	400.0	400.0	1	1	1	0.0	0.0	1	0.185	0.46	5.551	5.562	111.0
5555.5557	400.0	1	1	400.0	400.0	1	1	1	0.0	0.0	1	0.185	0.46	5.322	5.562	111.0
5555.5557	400.0	1	1	400.0	400.0	1	1	1	0.0	0.0	1	0.185	0.461	5.6	5.562	111.0
5555.5557	400.0	1	1	400.0	400.0	1	1	1	0.0	0.0	1	0.185	0.461	5.563	5.562	111.0
5555.5557	400.0	1	1	400.0	400.0	1	1	1	0.0	0.0	1	0.185	0.461	5.591	5.562	111.0
5555.5557	400.0	1	1	400.0	400.0	1	1	1	0.0	0.0	1	0.185	0.46	5.52	5.562	111.0
5555.5557	400.0	1	1	400.0	400.0	1	1	1	0.0	0.0	1	0.185	0.46	5.531	5.562	111.0
5555.5557	400.0	1	1	400.0	400.0	1	1	1	0.0	0.0	1	0.185	0.461	5.569	5.562	111.0
5555.5557	400.0	1	1	400.0	400.0	1	1	1	0.0	0.0	1	0.185	0.461	5.56	5.562	111.0
5555.5557	400.0	1	1	400.0	400.0	1	1	1	0.0	0.0	1	0.185	0.46	5.553	5.562	111.0
5555.5557	400.0	1	1	400.0	400.0	1	1	1	0.0	0.0	1	0.185	0.46	5.526	5.562	111.0
5555.5557	400.0	1	1	400.0	400.0	1	1	1	0.0	0.0	1	0.185	0.46	5.553	5.562	111.0
5555.5557	400.0	1	1	400.0	400.0	1	1	1	0.0	0.0	1	0.185	0.461	5.592	5.562	111.0
5555.5557	400.0	1	1	400.0	400.0	1	1	1	0.0	0.0	1	0.185	0.46	5.525	5.562	111.0
5555.5557	400.0	1	1	400.0	400.0	1	1	1	0.0	0.0	1	0.185	0.46	5.529	5.562	111.0
5555.5557	400.0	1	1	400.0	400.0	1	1	1	0.0	0.0	1	0.185	0.461	5.573	5.562	111.0
5555.5557	400.0	1	1	400.0	400.0	1	1	1	0.0	0.0	1	0.185	0.46	5.542	5.562	111.0
5555.5557	400.0	1	1	400.0	400.0	1	1	1	0.0	0.0	1	0.185	0.46	5.552	5.562	111.0
5555.5557	400.0	1	1	400.0	400.0	1	1	1	0.0	0.0	1	0.185	0.461	5.627	5.562	111.0
5555.5557	400.0	1	1	400.0	400.0	1	1	1	0.0	0.0	1	0.185	0.46	5.546	5.562	111.0
5555.5557	400.0	1	1	400.0	400.0	1	1	1	0.0	0.0	1	0.185	0.46	5.551	5.562	111.0
5555.5557	400.0	1	1	400.0	400.0	1	1	1	0.0	0.0	1	0.185	0.46	5.547	5.562	111.0
5555.5557	400.0	1	1	400.0	400.0	1	1	1	0.0	0.0	1	0.185	0.46	5.527	5.562	111.0
5555.5557	400.0	1	1	400.0	400.0	1	1	1	0.0	0.0	1	0.185	0.46	5.505	5.562	111.0
5555.5557	400.0	1	1	400.0	400.0	1	1	1	0.0	0.0	1	0.185	0.461	5.564	5.562	111.0
5555.5557	400.0	1	1	400.0	400.0	1	1	1	0.0	0.0	1	0.185	0.461	5.614	5.562	111.0
5555.5557	400.0	1	1	400.0	400.0	1	1	1	0.0	0.0	1	0.185	0.46	5.521	5.562	111.0
5555.5557	400.0	1	1	400.0	400.0	1	1	1	0.0	0.0	1	0.185	0.46	5.557	5.562	111.0
5555.5557	400.0	1	1	400.0	400.0	1	1	1	0.0	0.0	1	0.185	0.461	5.581	5.562	111.0
5555.5557	400.0	1	1	400.0	400.0	1	1	1	0.0	0.0	1	0.185	0.461	5.567	5.562	111.0
5555.5557	400.0	1	1	400.0	400.0	1	1	1	0.0	0.0	1	0.185	0.461	5.582	5.562	111.0
5555.5557	400.0	1	1	400.0	400.0	1	1	1	0.0	0.0	1	0.185	0.46	5.507	5.562	111.0
5555.5557	400.0	1	1	400.0	400.0	1	1	1	0.0	0.0	1	0.185	0.461	5.565	5.562	111.0
5555.5557	400.0	1	1	400.0	400.0	1	1	1	0.0	0.0	1	0.185	0.461	5.58	5.562	111.0
5555.5557	400.0	1	1	400.0	400.0	1	1	1	0.0	0.0	1	0.185	0.46	5.557	5.562	111.0
5555.5557	400.0	1	1	400.0	400.0	1	1	1	0.0	0.0	1	0.185	0.461	5.595	5.562	111.0
5555.5557	400.0	1	1	400.0	400.0	1	1	1	0.0	0.0	1	0.185	0.46	5.516	5.562	111.0
5555.5557	400.0	1	1	400.0	400.0	1	1	1	0.0	0.0	1	0.185	0.461	5.578	5.562	111.0
5555.5557	400.0	1	1	400.0	400.0	1	1	1	0.0	0.0	1	0.185	0.461	5.59	5.562	111.0
5555.5557	400.0	1	1	400.0	400.0	1	1	1	0.0	0.0	1	0.185	0.461	5.566	5.562	111.0
5555.5557	400.0	1	1	400.0	400.0	1	1	1	0.0	0.0	1	0.185	0.46	5.542	5.562	111.0
5555.5557	400.0	1	1	400.0	400.0	1	1	1	0.0	0.0	1	0.185	0.461	5.57	5.562	111.0
5555.5557	400.0	1	1	400.0	400.0	1	1	1	0.0	0.0	1	0.185	0.46	5.513	5.562	111.0
0.0	0.0	1	1	400.0	400.0	1	1	1	0.0	0.0	0	0.185	0.46	5.523	5.562	111.0
0.0	0.0	1	1	400.0	400.0	1	1	1	0.0	0.0	0	0.185	0.461	5.64	5.562	111.0
0.0	0.0	1	1	400.0	400.0	1	1	1	0.0	0.0	0	0.185	0.461	5.562	5.562	111.0
0.0	0.0	1	1	400.0	400.0	1	1	1	0.0	0.0	0	0.185	0.46	5.527	5.562	111.0
0.0	0.0	1	1	400.0	400.0	1	1	1	0.0	0.0	0	0.185	0.459	5.158	5.169	111.0
0.0	0.0	1	1	400.0	400.0	1	1	1	0.0	0.0	0	0.185	0.457	5.178	5.169	111.0
0.0	0.0	1	1	400.0	400.0	1	1	1	0.0	0.0	0	0.185	0.449	4.451	4.463	111.0
0.0	0.0	1	1	400.0	400.0	1	1	1	0.0	0.0	0	0.185	0.439	4.218	4.147	111.0
0.0	0.0	1	1	400.0	400.0	1	1	1	0.0	0.0	0	0.185	0.431	4.13	4.147	111.0
0.0	0.0	1	1	400.0	400.0	1	1	1	0.0	0.0	0	0.185	0.417	3.589	3.581	111.0
0.0	0.0	1	1	400.0	400.0	1	1	1	0.0	0.0	0	0.185	0.405	3.578	3.581	111.0
0.0	0.0	1	1	400.0	400.0	1	1	1	0.0	0.0	0	0.185	0.392	3.354	3.328	111.0
0.0	0.0	1	1	400.0	400.0	1	1	1	0.0	0.0	0	0.185	0.377	2.705	2.874	111.0
0.0	0.0	1	1	400.0	400.0	1	1	1	0.0	0.0	0	0.185	0.363	2.899	2.874	111.0
0.0	0.0	1	1	400.0	400.0	1	1	1	0.0	0.0	0	0.184	0.348	2.656	2.671	111.0
0.0	0.0	1	1	400.0	400.0	1	1	1	0.0	0.0	0	0.184	0.333	2.3	2.307	111.0
0.0	0.0	1	1	400.0	400.0	1	1	1	0.0	0.0	0	0.184	0.32	2.357	2.307	111.0
0.0	0.0	1	1	400.0	400.0	1	1	1	0.0	0.0	0	0.184	0.306	2.004	1.992	111.0
0.0	0.0	1	1	400.0	400.0	1	1	1	0.0	0.0	0	0.184	0.293	1.997	1.85	111.0
0.0	0.0	1	1	400.0	400.0	1	1	1	0.0	0.0	0	0.184	0.279	1.727	1.85	111.0
0.0	0.0	1	1	400.0	400.0	1	1	1	0.0	0.0	0	0.184	0.265	1.611	1.599	111.0
0.0	0.0	1	1	400.0	400.0	1	1	1	0.0	0.0	0	0.184	0.253	1.591	1.599	111.0
0.0	0.0	1	1	400.0	400.0	1	1	1	0.0	0.0	0	0.184	0.241	1.484	1.485	111.0
0.0	0.0	1	1	400.0	400.0	1	1	1	0.0	0.0	0	0.184	0.228	1.279	1.283	111.0
0.0	0.0	1	1	400.0	400.0	1	1	1	0.0	0.0	0	0.184	0.215	1.206	1.283	111.0
0.0	0.0	1	1	400.0	400.0	1	1	1	0.0	0.0	0	0.184	0.203	1.159	1.191	111.0
0.0	0.0	1	1	400.0	400.0	1	1	1	0.0	0.0	0	0.184	0.193	1.172	1.191	111.0
0.0	0.0	1	1	400.0	400.0	1	1	1	0.0	0.0	0	0.184	0.183	1.046	1.029	111.0
0.0	0.0	1	1	400.0	400.0	1	1	1	0.0	0.0	0	0.184	0.173	1.099	0.956	111.0
0.0	0.0	1	1	400.0	400.0	1	1	1	0.0	0.0	0	0.184	0.163	0.933	0.956	111.0
0.0	0.0	1	1	400.0	400.0	1	1	1	0.0	0.0	0	0.184	0.155	0.979	0.825	111.0
0.0	0.0	1	1	400.0	400.0	1	1	1	0.0	0.0	0	0.184	0.147	0.774	0.767	111.0
0.0	0.0	1	1	400.0	400.0	1	1	1	0.0	0.0	0	0.184	0.138	0.734	0.767	111.0
0.0	0.0	1	1	400.0	400.0	1	1	1	0.0	0.0	0	0.184	0.13	0.654	0.662	111.0
0.0	0.0	1	1	400.0	400.0	1	1	1	0.0	0.0	0	0.184	0.122	0.681	0.662	111.0
0.0	0.0	1	1	400.0	400.0	1	1	1	0.0	0.0	0	0.184	0.115	0.527	0.572	111.0
0.0	0.0	1	1	400.0	400.0	1	1	1	0.0	0.0	0	0.184	0.109	0.541	0.531	111.0
0.0	0.0	1	1	400.0	400.0	1	1	1	0.0	0.0	0	0.184	0.103	0.534	0.531	111.0
0.0	0.0	1	1	400.0	400.0	1	1	1	0.0	0.0	0	0.184	0.097	0.448	0.458	111.0
0.0	0.0	1	1	400.0	400.0	1	1	1	0.0	0.0	0	0.184	0.091	0.441	0.426	111.0
0.0	0.0	1	1	400.0	400.0	1	1	1	0.0	0.0	0	0.184	0.085	0.435	0.426	111.0
0.0	0.0	1	1	400.0	400.0	1	1	1	0.0	0.0	0	0.184	0.079	0.375	0.368	111.0
0.0	0.0	1	1	400.0	400.0	1	1	1	0.0	0.0	0	0.184	0.075	0.375	0.341	111.0
0.0	0.0	1	1	400.0	400.0	1	1	1	0.0	0.0	0	0.184	0.071	0.322	0.341	111.0
0.0	0.0	1	1	400.0	400.0	1	1	1	0.0	0.0	0	0.183	0.067	0.402	0.296	111.0
0.0	0.0	1	1	400.0	400.0	1	1	1	0.0	0.0	0	0.183	0.063	0.289	0.296	111.0
0.0	0.0	1	1	400.0	400.0	1	1	1	0.0	0.0	0	0.183	0.059	0.267	0.254	111.0
0.0	0.0	1	1	400.0	400.0	1	1	1	0.0	0.0	0	0.183	0.056	0.268	0.236	111.0
0.0	0.0	1	1	400.0	400.0	1	1	1	0.0	0.0	0	0.183	0.053	0.248	0.236	111.0
0.0	0.0	1	1	400.0	400.0	1	1	1	0.0	0.0	0	0.183	0.049	0.222	0.204	111.0
0.0	0.0	1	1	400.0	400.0	1	1	1	0.0	0.0	0	0.183	0.045	0.215	0.189	111.0
0.0	0.0	1	1	400.0	400.0	1	1	1	0.0	0.0	0	0.183	0.041	0.19	0.189	111.0
0.0	0.0	1	1	400.0	400.0	1	1	1	0.0	0.0	0	0.183	0.038	0.195	0.163	111.0
0.0	0.0	1	1	400.0	400.0	1	1	1	0.0	0.0	0	0.183	0.036	0.161	0.163	111.0
0.0	0.0	1	1	400.0	400.0	1	1	1	0.0	0.0	0	0.183	0.034	0.107	0.152	111.0
0.0	0.0	1	1	400.0	400.0	1	1	1	0.0	0.0	0	0.183	0.032	0.135	0.131	111.0
0.0	0.0	1	1	400.0	400.0	1	1	1	0.0	0.0	0	0.183	0.03	0.174	0.131	111.0
0.0	0.0	1	1	400.0	400.0	1	1	1	0.0	0.0	0	0.183	0.028	0.109	0.121	111.0
0.0	0.0	1	1	400.0	400.0	1	1	1	0.0	0.0	0	0.183	0.026	0.156	0.121	111.0
0.0	0.0	1	1	400.0	400.0	1	1	1	0.0	0.0	0	0.183	0.024	0.096	0.105	111.0
0.0	0.0	1	1	400.0	400.0	1	1	1	0.0	0.0	0	0.183	0.023	0.218	0.097	111.0
0.0	0.0	1	1	400.0	400.0	1	1	1	0.0	0.0	0	0.183	0.021	0.083	0.097	111.0
0.0	0.0	1	1	400.0	400.0	1	1	1	0.0	0.0	0	0.183	0.02	0.121	0.084	111.0
0.0	0.0	1	1	400.0	400.0	1	1	1	0.0	0.0	0	0.183	0.02	0.103	0.078	111.0
0.0	0.0	1	1	400.0	400.0	1	1	1	0.0	0.0	0	0.183	0.02	0.082	0.078	111.0
0.0	0.0	1	1	400.0	400.0	1	1	1	0.0	0.0	0	0.183	0.02	0.033	0.067	111.0
0.0	0.0	1	1	400.0	400.0	1	1	1	0.0	0.0	0	0.183	0.02	0.043	0.062	111.0
0.0	0.0	1	1	400.0	400.0	1	1	1	0.0	0.0	0	0.183	0.02	0.043	0.062	111.0
0.0	0.0	1	1	400.0	400.0	1	1	1	0.0	0.0	0	0.183	0.02	0.057	0.053	111.0
0.0	0.0	1	1	400.0	400.0	1	1	1	0.0	0.0	0	0.183	0.02	0.061	0.053	111.0
0.0	0.0	1	1	400.0	400.0	1	1	1	0.0	0.0	0	0.183	0.02	0.062	0.049	111.0
0.0	0.0	1	1	400.0	400.0	1	1	1	0.0	0.0	0	0.183	0.02	0.075	0.043	111.0
0.0	0.0	1	1	400.0	400.0	1	1	1	0.0	0.0	0	0.183	0.02	0.039	0.043	111.0
0.0	0.0	1	1	400.0	400.0	1	1	1	0.0	0.0	0	0.183	0.02	0.03	0.039	111.0
0.0	0.0	1	1	400.0	400.0	1	1	1	0.0	0.0	0	0.183	0.02	0.049	0.034	111.0
0.0	0.0	1	1	400.0	400.0	1	1	1	0.0	0.0	0	0.183	0.02	0.055	0.034	111.0
0.0	0.0	1	1	400.0	400.0	1	1	1	0.0	0.0	0	0.183	0.02	0.036	0.029	111.0
0.0	0.0	1	1	400.0	400.0	1	1	1	0.0	0.0	0	0.183	0.019	-0.008	0.029	111.0
0.0	0.0	1	1	400.0	400.0	1	1	1	0.0	0.0	0	0.183	0.019	0.03	0.027	111.0
0.0	0.0	1	1	400.0	400.0	1	1	1	0.0	0.0	0	0.183	0.019	0.015	0.023	111.0
0.0	0.0	1	1	400.0	400.0	1	1	1	0.0	0.0	0	0.183	0.019	0.034	0.023	111.0
0.0	0.0	1	1	400.0	400.0	1	1	1	0.0	0.0	0	0.183	0.019	0.035	0.021	111.0
0.0	0.0	1	1	400.0	400.0	1	1	1	0.0	0.0	0	0.183	0.018	-0.03	0.021	111.0
0.0	0.0	1	1	400.0	400.0	1	1	1	0.0	0.0	0	0.183	0.018	0.023	0.018	111.0
0.0	0.0	1	1	400.0	400.0	1	1	1	0.0	0.0	0	0.183	0.018	0.028	0.017	111.0
0.0	0.0	1	1	400.0	400.0	1	1	1	0.0	0.0	0	0.183	0.018	0.019	0.017	111.0
0.0	0.0	1	1	400.0	400.0	1	1	1	0.0	0.0	0	0.183	0.018	0.049	0.014	111.0
0.0	0.0	1	1	400.0	400.0	1	1	1	0.0	0.0	0	0.183	0.017	-0.183	0.013	111.0
0.0	0.0	1	1	400.0	400.0	1	1	1	0.0	0.0	0	0.183	0.017	0.023	0.013	111.0
0.0	0.0	1	1	400.0	400.0	1	1	1	0.0	0.0	0	0.183	0.016	0.012	0.011	111.0
0.0	0.0	1	1	400.0	400.0	1	1	1	0.0	0.0	0	0.183	0.015	-0.145	0.009	111.0
0.0	0.0	1	1	400.0	400.0	1	1	1	0.0	0.0	0	0.183	0.013	-0.023	0.009	111.0
0.0	0.0	1	1	400.0	400.0	1	1	1	0.0	0.0	0	0.183	0.013	0.055	0.009	111.0
0.0	0.0	1	1	400.0	400.0	1	1	1	0.0	0.0	0	0.183	0.013	0.025	0.009	111.0
0.0	0.0	1	1	400.0	400.0	1	1	1	0.0	0.0	0	0.183	0.013	0.029	0.007	111.0
0.0	0.0	1	1	400.0	400.0	1	1	1	0.0	0.0	0	0.183	0.011	-0.038	0.007	111.0
0.0	0.0	1	1	400.0	400.0	1	1	1	0.0	0.0	0	0.183	0.011	0.011	0.007	111.0
0.0	0.0	1	1	400.0	400.0	1	1	1	0.0	0.0	0	0.183	0.011	0.03	0.006	111.0
0.0	0.0	1	1	400.0	400.0	1	1	1	0.0	0.0	0	0.183	0.011	0.036	0.005	111.0
0.0	0.0	1	1	400.0	400.0	1	1	1	0.0	0.0	0	0.183	0.011	0.023	0.005	111.0
0.0	0.0	1	1	400.0	400.0	1	1	1	0.0	0.0	0	0.183	0.01	-0.049	0.004	111.0
0.0	0.0	1	1	400.0	400.0	1	1	1	0.0	0.0	0	0.183	0.01	0.023	0.004	111.0
0.0	0.0	1	1	400.0	400.0	1	1	1	0.0	0.0	0	0.183	0.009	-0.021	0.004	111.0
0.0	0.0	1	1	400.0	400.0	1	1	1	0.0	0.0	0	0.183	0.009	0.043	0.003	111.0
0.0	0.0	1	1	400.0	400.0	1	1	1	0.0	0.0	0	0.183	0.009	0.034	0.003	111.0
0.0	0.0	1	1	400.0	400.0	1	1	1	0.0	0.0	0	0.183	0.008	0.012	0.003	111.0
0.0	0.0	1	1	400.0	400.0	1	1	1	0.0	0.0	0	0.183	0.006	-0.015	0.003	111.0
0.0	0.0	1	1	400.0	400.0	1	1	1	0.0	0.0	0	0.183	0.006	0.009	0.002	111.0
0.0	0.0	1	1	400.0	400.0	1	1	1	0.0	0.0	0	0.183	0.005	-0.077	0.002	111.0
0.0	0.0	1	1	400.0	400.0	1	1	1	0.0	0.0	0	0.183	0.005	-0.004	0.002	111.0
0.0	0.0	1	1	400.0	400.0	1	1	1	0.0	0.0	0	0.183	0.005	0.014	0.001	111.0
0.0	0.0	1	1	400.0	400.0	1	1	1	0.0	0.0	0	0.183	0.004	0.017	0.001	111.0
0.0	0.0	1	1	400.0	400.0	1	1	1	0.0	0.0	0	0.183	0.004	0.022	0.001	111.0
0.0	0.0	1	1	400.0	400.0	1	1	1	0.0	0.0	0	0.183	0.003	-0.01	0.001	111.0
0.0	0.0	1	1	400.0	400.0	1	1	1	0.0	0.0	0	0.183	0.002	-0.043	0.001	111.0
0.0	0.0	1	1	400.0	400.0	1	1	1	0.0	0.0	0	0.183	0.002	-0.004	0.001	111.0
0.0	0.0	1	1	400.0	400.0	1	1	1	0.0	0.0	0	0.183	0.0	-0.016	0.0	111.0
0.0	0.0	1	1	400.0	400.0	1	1	1	0.0	0.0	0	0.183	0.0	-0.008	0.0	111.0
0.0	0.0	1	1	400.0	400.0	1	1	1	0.0	0.0	0	0.183	-0.001	-0.022	0.0	111.0
0.0	0.0	1	1	400.0	400.0	1	1	1	0.0	0.0	0	0.183	0.0	0.043	0.0	111.0
0.0	0.0	1	1	400.0	400.0	1	1	1	0.0	0.0	0	0.183	0.0	-0.008	0.0	111.0
0.0	0.0	1	1	400.0	400.0	1	1	1	0.0	0.0	0	0.183	0.0	0.014	0.0	111.0
0.0	0.0	1	1	400.0	400.0	1	1	1	0.0	0.0	0	0.183	-0.001	-0.014	0.0	111.0
0.0	0.0	1	1	400.0	400.0	1	1	1	0.0	0.0	0	0.183	-0.001	-0.042	0.0	111.0
0.0	0.0	1	1	400.0	400.0	1	1	1	0.0	0.0	0	0.183	-0.001	-0.037	0.0	111.0
0.0	0.0	1	1	400.0	400.0	1	1	1	0.0	0.0	0	0.183	0.0	0.021	0.0	111.0
0.0	0.0	1	1	400.0	400.0	1	1	1	0.0	0.0	0	0.183	0.0	0.003	0.0	111.0
0.0	0.0	1	1	400.0	400.0	1	1	1	0.0	0.0	0	0.183	-0.001	-0.018	0.0	111.0
0.0	0.0	1	1	400.0	400.0	1	1	1	0.0	0.0	0	0.183	0.0	-0.001	0.0	111.0
0.0	0.0	1	1	400.0	400.0	1	1	1	0.0	0.0	0	0.183	0.0	0.034	0.0	111.0
0.0	0.0	1	1	400.0	400.0	1	1	1	0.0	0.0	0	0.183	0.0	-0.009	0.0	111.0
0.0	0.0	1	1	400.0	400.0	1	1	1	0.0	0.0	0	0.183	0.0	0.002	0.0	111.0
0.0	0.0	1	1	400.0	400.0	1	1	1	0.0	0.0	0	0.183	-0.001	-0.039	0.0	111.0
0.0	0.0	1	1	400.0	400.0	1	1	1	0.0	0.0	0	0.183	-0.001	-0.018	0.0	111.0
0.0	0.0	1	1	400.0	400.0	1	1	1	0.0	0.0	0	0.183	0.0	-0.002	0.0	111.0
0.0	0.0	1	1	400.0	400.0	1	1	1	0.0	0.0	0	0.183	0.0	-0.003	0.0	111.0
0.0	0.0	1	1	400.0	400.0	1	1	1	0.0	0.0	0	0.183	0.0	0.005	0.0	111.0
0.0	0.0	1	1	400.0	400.0	1	1	1	0.0	0.0	0	0.183	0.0	0.015	0.0	111.0
0.0	0.0	1	1	400.0	400.0	1	1	1	0.0	0.0	0	0.183	0.0	-0.01	0.0	111.0
0.0	0.0	1	1	400.0	400.0	1	1	1	0.0	0.0	0	0.183	0.0	0.003	0.0	111.0
0.0	0.0	1	1	400.0	400.0	1	1	1	0.0	0.0	0	0.183	0.0	0.024	0.0	111.0
0.0	0.0	1	1	400.0	400.0	1	1	1	0.0	0.0	0	0.183	0.0	0.025	0.0	111.0
0.0	0.0	1	1	400.0	400.0	1	1	1	0.0	0.0	0	0.183	0.0	0.009	0.0	111.0
0.0	0.0	1	1	400.0	400.0	1	1	1	0.0	0.0	0	0.183	0.0	0.103	0.0	111.0
0.0	0.0	1	1	400.0	400.0	1	1	1	0.0	0.0	0	0.183	0.0	-0.01	0.0	111.0
0.0	0.0	1	1	400.0	400.0	1	1	1	0.0	0.0	0	0.183	0.0	0.008	0.0	111.0
0.0	0.0	1	1	400.0	400.0	1	1	1	0.0	0.0	0	0.183	0.0	-0.011	0.0	111.0
0.0	0.0	1	1	400.0	400.0	1	1	1	0.0	0.0	0	0.183	-0.001	-0.012	0.0	111.0
0.0	0.0	1	1	400.0	400.0	1	1	1	0.0	0.0	0	0.183	0.0	0.001	0.0	111.0
0.0	0.0	1	1	400.0	400.0	1	1	1	0.0	0.0	0	0.183	0.0	0.003	0.0	111.0
0.0	0.0	1	1	400.0	400.0	1	1	1	0.0	0.0	0	0.183	0.0	-0.01	0.0	111.0
0.0	0.0	1	1	400.0	400.0	1	1	1	0.0	0.0	0	0.183	0.0	-0.004	0.0	111.0
0.0	0.0	1	1	400.0	400.0	1	1	1	0.0	0.0	0	0.183	0.0	0.157	0.0	111.0
0.0	0.0	1	1	400.0	400.0	1	1	1	0.0	0.0	0	0.183	0.0	0.003	0.0	111.0
0.0	0.0	1	1	400.0	400.0	1	1	1	0.0	0.0	0	0.183	0.0	-0.005	0.0	111.0
0.0	0.0	1	1	400.0	400.0	1	1	1	0.0	0.0	0	0.183	0.0	-0.009	0.0	111.0
0.0	0.0	1	1	400.0	400.0	1	1	1	0.0	0.0	0	0.183	0.0	-0.009	0.0	111.0
0.0	0.0	1	1	400.0	400.0	1	1	1	0.0	0.0	0	0.183	-0.001	-0.033	0.0	111.0
0.0	0.0	1	1	400.0	400.0	1	1	1	0.0	0.0	0	0.183	0.0	0.012	0.0	111.0
0.0	0.0	1	1	400.0	400.0	1	1	1	0.0	0.0	0	0.183	0.0	0.01	0.0	111.0
0.0	0.0	1	1	400.0	400.0	1	1	1	0.0	0.0	0	0.183	0.0	0.043	0.0	111.0
0.0	0.0	1	1	400.0	400.0	1	1	1	0.0	0.0	0	0.183	-0.001	-0.024	0.0	111.0
0.0	0.0	1	1	400.0	400.0	1	1	1	0.0	0.0	0	0.183	-0.001	-0.018	0.0	111.0
0.0	0.0	1	1	400.0	400.0	1	1	1	0.0	0.0	0	0.183	0.0	-0.011	0.0	111.0
0.0	0.0	1	1	400.0	400.0	1	1	1	0.0	0.0	0	0.183	0.0	0.043	0.0	111.0
0.0	0.0	1	1	400.0	400.0	1	1	1	0.0	0.0	0	0.183	0.0	-0.008	0.0	111.0
0.0	0.0	1	1	400.0	400.0	1	1	1	0.0	0.0	0	0.183	0.0	-0.003	0.0	111.0
0.0	0.0	1	1	400.0	400.0	1	1	1	0.0	0.0	0	0.183	0.0	0.03	0.0	111.0
0.0	0.0	1	1	400.0	400.0	1	1	1	0.0	0.0	0	0.183	-0.001	-0.147	0.0	111.0
0.0	0.0	1	1	400.0	400.0	1	1	1	0.0	0.0	0	0.183	-0.001	-0.184	0.0	111.0
0.0	0.0	1	1	400.0	400.0	1	1	1	0.0	0.0	0	0.183	0.0	-0.011	0.0	111.0
0.0	0.0	1	1	400.0	400.0	1	1	1	0.0	0.0	0	0.183	0.0	0.001	0.0	111.0
0.0	0.0	1	1	400.0	400.0	1	1	1	0.0	0.0	0	0.183	0.0	0.004	0.0	111.0
0.0	0.0	1	1	400.0	400.0	1	1	1	0.0	0.0	0	0.183	0.0	0.048	0.0	111.0
0.0	0.0	1	1	400.0	400.0	1	1	1	0.0	0.0	0	0.183	-0.001	-0.056	0.0	111.0
0.0	0.0	1	1	400.0	400.0	1	1	1	0.0	0.0	0	0.183	0.0	-0.011	0.0	111.0
0.0	0.0	1	1	400.0	400.0	1	1	1	0.0	0.0	0	0.183	0.0	0.004	0.0	111.0
0.0	0.0	1	1	400.0	400.0	1	1	1	0.0	0.0	0	0.183	0.0	0.027	0.0	111.0
0.0	0.0	1	1	400.0	400.0	1	1	1	0.0	0.0	0	0.183	0.0	0.007	0.0	111.0
0.0	0.0	1	1	400.0	400.0	1	1	1	0.0	0.0	0	0.183	0.0	0.008	0.0	111.0
0.0	0.0	1	1	400.0	400.0	1	1	1	0.0	0.0	0	0.183	0.0	0.003	0.0	111.0
0.0	0.0	1	1	400.0	400.0	1	1	1	0.0	0.0	0	0.183	0.0	-0.01	0.0	111.0
0.0	0.0	1	1	400.0	400.0	1	1	1	0.0	0.0	0	0.183	-0.001	-0.036	0.0	111.0
0.0	0.0	1	1	400.0	400.0	1	1	1	0.0	0.0	0	0.183	0.0	-0.008	0.0	111.0
0.0	0.0	1	1	400.0	400.0	1	1	1	0.0	0.0	0	0.183	-0.001	-0.13	0.0	111.0
0.0	0.0	1	1	400.0	400.0	1	1	1	0.0	0.0	0	0.183	-0.001	-0.042	0.0	111.0
0.0	0.0	1	1	400.0	400.0	1	1	1	0.0	0.0	0	0.183	0.0	-0.01	0.0	111.0
0.0	0.0	1	1	400.0	400.0	1	1	1	0.0	0.0	0	0.183	-0.001	-0.016	0.0	111.0
0.0	0.0	1	1	400.0	400.0	1	1	1	0.0	0.0	0	0.183	0.0	0.008	0.0	111.0
0.0	0.0	1	1	400.0	400.0	1	1	1	0.0	0.0	0	0.183	0.0	-0.003	0.0	111.0
0.0	0.0	1	1	400.0	400.0	1	1	1	0.0	0.0	0	0.183	0.0	0.027	0.0	111.0
0.0	0.0	1	1	400.0	400.0	1	1	1	0.0	0.0	0	0.183	-0.001	-0.223	0.0	111.0
0.0	0.0	1	1	400.0	400.0	1	1	1	0.0	0.0	0	0.183	0.0	0.016	0.0	111.0
0.0	0.0	1	1	400.0	400.0	1	1	1	0.0	0.0	0	0.183	0.0	-0.008	0.0	111.0
0.0	0.0	1	1	400.0	400.0	1	1	1	0.0	0.0	0	0.183	0.0	0.0	0.0	111.0
0.0	0.0	1	1	400.0	400.0	1	1	1	0.0	0.0	0	0.183	-0.001	-0.086	0.0	111.0
0.0	0.0	1	1	400.0	400.0	1	1	1	0.0	0.0	0	0.183	0.0	0.155	0.0	111.0
0.0	0.0	1	1	400.0	400.0	1	1	1	0.0	0.0	0	0.183	-0.001	-0.031	0.0	111.0
0.0	0.0	1	1	400.0	400.0	1	1	1	0.0	0.0	0	0.183	-0.001	-0.028	0.0	111.0
0.0	0.0	1	1	400.0	400.0	1	1	1	0.0	0.0	0	0.183	0.0	0.002	0.0	111.0
0.0	0.0	1	1	400.0	400.0	1	1	1	0.0	0.0	0	0.183	0.0	-0.001	0.0	111.0
0.0	0.0	1	1	400.0	400.0	1	1	1	0.0	0.0	0	0.183	0.0	0.063	0.0	111.0
0.0	0.0	1	1	400.0	400.0	1	1	1	0.0	0.0	0	0.183	0.0	0.004	0.0	111.0
0.0	0.0	1	1	400.0	400.0	1	1	1	0.0	0.0	0	0.183	0.0	0.008	0.0	111.0
0.0	0.0	1	1	400.0	400.0	1	1	1	0.0	0.0	0	0.183	0.0	0.017	0.0	111.0
0.0	0.0	1	1	400.0	400.0	1	1	1	0.0	0.0	0	0.183	0.0	0.026	0.0	111.0
0.0	0.0	1	1	400.0	400.0	1	1	1	0.0	0.0	0	0.183	0.0	0.06	0.0	111.0
0.0	0.0	1	1	400.0	400.0	1	1	1	0.0	0.0	0	0.183	0.0	0.024	0.0	111.0
0.0	0.0	1	1	400.0	400.0	1	1	1	0.0	0.0	0	0.183	0.0	-0.011	0.0	111.0
0.0	0.0	1	1	400.0	400.0	1	1	1	0.0	0.0	0	0.183	0.0	0.024	0.0	111.0
0.0	0.0	1	1	400.0	400.0	1	1	1	0.0	0.0	0	0.183	0.0	0.007	0.0	111.0
0.0	0.0	1	1	400.0	400.0	1	1	1	0.0	0.0	0	0.183	0.0	-0.003	0.0	111.0
0.0	0.0	1	1	400.0	400.0	1	1	1	0.0	0.0	0	0.183	-0.001	-0.073	0.0	111.0
0.0	0.0	1	1	400.0	400.0	1	1	1	0.0	0.0	0	0.183	0.0	0.0	0.0	111.0
0.0	0.0	1	1	400.0	400.0	1	1	1	0.0	0.0	0	0.183	-0.001	-0.02	0.0	111.0
0.0	0.0	1	1	400.0	400.0	1	1	1	0.0	0.0	0	0.183	0.0	0.059	0.0	111.0
0.0	0.0	1	1	400.0	400.0	1	1	1	0.0	0.0	0	0.183	-0.001	-0.073	0.0	111.0
0.0	0.0	1	1	400.0	400.0	1	1	1	0.0	0.0	0	0.183	0.0	0.003	0.0	111.0
0.0	0.0	1	1	400.0	400.0	1	1	1	0.0	0.0	0	0.183	-0.001	-0.014	0.0	111.0
0.0	0.0	1	1	400.0	400.0	1	1	1	0.0	0.0	0	0.183	0.0	0.018	0.0	111.0
0.0	0.0	1	1	400.0	400.0	1	1	1	0.0	0.0	0	0.183	-0.001	-0.049	0.0	111.0
0.0	0.0	1	1	400.0	400.0	1	1	1	0.0	0.0	0	0.183	0.0	0.008	0.0	111.0
0.0	0.0	1	1	400.0	400.0	1	1	1	0.0	0.0	0	0.183	0.0	-0.011	0.0	111.0
0.0	0.0	1	1	400.0	400.0	1	1	1	0.0	0.0	0	0.183	0.0	0.116	0.0	111.0
0.0	0.0	1	1	400.0	400.0	1	1	1	0.0	0.0	0	0.183	0.0	0.018	0.0	111.0
0.0	0.0	1	1	400.0	400.0	1	1	1	0.0	0.0	0	0.183	-0.001	-0.018	0.0	111.0
0.0	0.0	1	1	400.0	400.0	1	1	1	0.0	0.0	0	0.183	0.0	0.063	0.0	111.0
0.0	0.0	1	1	400.0	400.0	1	1	1	0.0	0.0	0	0.183	0.0	-0.003	0.0	111.0
0.0	0.0	1	1	400.0	400.0	1	1	1	0.0	0.0	0	0.183	0.0	0.003	0.0	111.0
0.0	0.0	1	1	400.0	400.0	1	1	1	0.0	0.0	0	0.183	0.0	0.002	0.0	111.0
0.0	0.0	1	1	400.0	400.0	1	1	1	0.0	0.0	0	0.183	0.0	0.023	0.0	111.0
0.0	0.0	1	1	400.0	400.0	1	1	1	0.0	0.0	0	0.183	-0.001	-0.047	0.0	111.0
0.0	0.0	1	1	400.0	400.0	1	1	1	0.0	0.0	0	0.183	0.0	0.0	0.0	111.0
0.0	0.0	1	1	400.0	400.0	1	1	1	0.0	0.0	0	0.183	0.0	0.0	0.0	111.0
0.0	0.0	1	1	400.0	400.0	1	1	1	0.0	0.0	0	0.183	-0.001	-0.016	0.0	111.0
0.0	0.0	1	1	400.0	400.0	1	1	1	0.0	0.0	0	0.183	-0.001	-0.033	0.0	111.0
0.0	0.0	1	1	400.0	400.0	1	1	1	0.0	0.0	0	0.183	-0.001	-0.018	0.0	111.0
0.0	0.0	1	1	400.0	400.0	1	1	1	0.0	0.0	0	0.183	0.0	0.001	0.0	111.0
0.0	0.0	1	1	400.0	400.0	1	1	1	0.0	0.0	0	0.183	0.0	0.023	0.0	111.0
0.0	0.0	1	1	400.0	400.0	1	1	1	0.0	0.0	0	0.183	-0.001	-0.012	0.0	111.0
0.0	0.0	1	1	400.0	400.0	1	1	1	0.0	0.0	0	0.183	0.0	0.027	0.0	111.0
0.0	0.0	1	1	400.0	400.0	1	1	1	0.0	0.0	0	0.183	0.0	-0.009	0.0	111.0
0.0	0.0	1	1	400.0	400.0	1	1	1	0.0	0.0	0	0.183	0.0	0.009	0.0	111.0
0.0	0.0	1	1	400.0	400.0	1	1	1	0.0	0.0	0	0.183	0.0	0.022	0.0	111.0
0.0	0.0	1	1	400.0	400.0	1	1	1	0.0	0.0	0	0.183	-0.001	-0.061	0.0	111.0
0.0	0.0	1	1	400.0	400.0	1	1	1	0.0	0.0	0	0.183	-0.001	-0.014	0.0	111.0
0.0	0.0	1	1	400.0	400.0	1	1	1	0.0	0.0	0	0.183	0.0	-0.005	0.0	111.0
0.0	0.0	1	1	400.0	400.0	1	1	1	0.0	0.0	0	0.183	0.0	0.001	0.0	111.0
0.0	0.0	1	1	400.0	400.0	1	1	1	0.0	0.0	0	0.183	0.0	0.211	0.0	111.0
0.0	0.0	1	1	400.0	400.0	1	1	1	0.0	0.0	0	0.183	0.0	0.069	0.0	111.0
0.0	0.0	1	1	400.0	400.0	1	1	1	0.0	0.0	0	0.183	0.0	0.029	0.0	111.0
0.0	0.0	1	1	400.0	400.0	1	1	1	0.0	0.0	0	0.183	-0.001	-0.016	0.0	111.0
0.0	0.0	1	1	400.0	400.0	1	1	1	0.0	0.0	0	0.183	0.0	0.031	0.0	111.0
0.0	0.0	1	1	400.0	400.0	1	1	1	0.0	0.0	0	0.183	0.0	0.005	0.0	111.0
0.0	0.0	1	1	400.0	400.0	1	1	1	0.0	0.0	0	0.183	0.0	0.017	0.0	111.0
0.0	0.0	1	1	400.0	400.0	1	1	1	0.0	0.0	0	0.183	0.0	0.165	0.0	111.0
0.0	0.0	1	1	400.0	400.0	1	1	1	0.0	0.0	0	0.183	0.0	0.112	0.0	111.0
0.0	0.0	1	1	400.0	400.0	1	1	1	0.0	0.0	0	0.183	0.0	-0.011	0.0	111.0
0.0	0.0	1	1	400.0	400.0	1	1	1	0.0	0.0	0	0.183	0.0	-0.003	0.0	111.0
0.0	0.0	1	1	400.0	400.0	1	1	1	0.0	0.0	0	0.183	-0.001	-0.024	0.0	111.0
0.0	0.0	1	1	400.0	400.0	1	1	1	0.0	0.0	0	0.183	-0.001	-0.016	0.0	111.0
0.0	0.0	1	1	400.0	400.0	1	1	1	0.0	0.0	0	0.183	0.0	0.026	0.0	111.0
4180.487	300.99503	2	1	400.0	300.99503	0	2	1	0.0	0.0	1	0.183	-0.001	-0.024	0.0	111.0
4180.487	300.99503	2	1	400.0	300.99503	0	2	1	0.0	0.0	1	0.183	-0.001	-0.018	0.0	111.0
4180.487	300.99503	2	1	400.0	300.99503	0	2	1	0.0	0.0	1	0.183	0.0	0.056	0.0	111.0
4180.487	300.99503	2	1	400.0	300.99503	0	2	1	0.0	0.0	1	0.183	0.0	0.224	0.294	111.0
4180.487	300.99503	2	1	400.0	300.99503	0	2	1	0.0	0.0	1	0.183	0.004	0.574	0.825	111.0
4180.487	300.99503	2	1	400.0	300.99503	0	2	1	0.0	0.0	1	0.183	0.01	0.796	0.825	111.0
4180.487	300.99503	2	1	400.0	300.99503	0	2	1	0.0	0.0	1	0.183	0.018	1.05	1.063	111.0
4180.487	300.99503	2	1	400.0	300.99503	0	2	1	0.0	0.0	1	0.183	0.026	1.275	1.488	111.0
4180.487	300.99503	2	1	400.0	300.99503	0	2	1	0.0	0.0	1	0.183	0.036	1.469	1.488	111.0
4180.487	300.99503	2	1	400.0	300.99503	0	2	1	0.0	0.0	1	0.183	0.047	1.776	1.679	111.0
4180.487	300.99503	2	1	400.0	300.99503	0	2	1	0.0	0.0	1	0.183	0.055	1.581	1.679	111.0
4180.487	300.99503	2	1	400.0	300.99503	0	2	1	0.0	0.0	1	0.183	0.066	2.005	2.021	111.0
4180.487	300.99503	2	1	400.0	300.99503	0	2	1	0.0	0.0	1	0.183	0.077	2.177	2.174	111.0
4180.487	300.99503	2	1	400.0	300.99503	0	2	1	0.0	0.0	1	0.183	0.087	2.19	2.174	111.0
4180.487	300.99503	2	1	400.0	300.99503	0	2	1	0.0	0.0	1	0.183	0.099	2.504	2.448	111.0
4180.487	300.99503	2	1	400.0	300.99503	0	2	1	0.0	0.0	1	0.183	0.111	2.695	2.685	111.0
4180.487	300.99503	2	1	400.0	300.99503	0	2	1	0.0	0.0	1	0.183	0.123	2.687	2.685	111.0
4180.487	300.99503	2	1	400.0	300.99503	0	2	1	0.0	0.0	1	0.183	0.133	2.795	2.791	111.0
4180.487	300.99503	2	1	400.0	300.99503	0	2	1	0.0	0.0	1	0.184	0.144	2.74	2.791	111.0
4180.487	300.99503	2	1	400.0	300.99503	0	2	1	0.0	0.0	1	0.184	0.154	2.973	2.981	111.0
4180.487	300.99503	2	1	400.0	300.99503	0	2	1	0.0	0.0	1	0.184	0.164	3.076	3.066	111.0
4180.487	300.99503	2	1	400.0	300.99503	0	2	1	0.0	0.0	1	0.184	0.172	3.094	3.066	111.0
4180.487	300.99503	2	1	400.0	300.99503	0	2	1	0.0	0.0	1	0.184	0.182	3.199	3.219	111.0
4180.487	300.99503	2	1	400.0	300.99503	0	2	1	0.0	0.0	1	0.184	0.19	3.298	3.287	111.0
4180.487	300.99503	2	1	400.0	300.99503	0	2	1	0.0	0.0	1	0.184	0.198	3.292	3.287	111.0
4180.487	300.99503	2	1	400.0	300.99503	0	2	1	0.0	0.0	1	0.184	0.207	3.405	3.409	111.0
4180.487	300.99503	2	1	400.0	300.99503	0	2	1	0.0	0.0	1	0.184	0.214	3.405	3.409	111.0
4180.487	300.99503	2	1	400.0	300.99503	0	2	1	0.0	0.0	1	0.184	0.222	3.451	3.464	111.0
4180.487	300.99503	2	1	400.0	300.99503	0	2	1	0.0	0.0	1	0.184	0.228	3.611	3.562	111.0
4180.487	300.99503	2	1	400.0	300.99503	0	2	1	0.0	0.0	1	0.184	0.234	3.604	3.562	111.0
4180.487	300.99503	2	1	400.0	300.99503	0	2	1	0.0	0.0	1	0.184	0.24	3.591	3.606	111.0
4180.487	300.99503	2	1	400.0	300.99503	0	2	1	0.0	0.0	1	0.184	0.247	3.724	3.685	111.0
4180.487	300.99503	2	1	400.0	300.99503	0	2	1	0.0	0.0	1	0.184	0.253	3.684	3.685	111.0
4180.487	300.99503	2	1	400.0	300.99503	0	2	1	0.0	0.0	1	0.184	0.26	3.93	3.72	111.0
4180.487	300.99503	2	1	400.0	300.99503	0	2	1	0.0	0.0	1	0.184	0.265	3.73	3.72	111.0
4180.487	300.99503	2	1	400.0	300.99503	0	2	1	0.0	0.0	1	0.184	0.269	3.777	3.784	111.0
4180.487	300.99503	2	1	400.0	300.99503	0	2	1	0.0	0.0	1	0.184	0.273	3.79	3.812	111.0
4180.487	300.99503	2	1	400.0	300.99503	0	2	1	0.0	0.0	1	0.184	0.277	3.856	3.812	111.0
4180.487	300.99503	2	1	400.0	300.99503	0	2	1	0.0	0.0	1	0.184	0.282	3.81	3.863	111.0
4180.487	300.99503	2	1	400.0	300.99503	0	2	1	0.0	0.0	1	0.184	0.286	3.916	3.908	111.0
4180.487	300.99503	2	1	400.0	300.99503	0	2	1	0.0	0.0	1	0.184	0.289	3.843	3.908	111.0
4180.487	300.99503	2	1	400.0	300.99503	0	2	1	0.0	0.0	1	0.184	0.293	3.943	3.927	111.0
4180.487	300.99503	2	1	400.0	300.99503	0	2	1	0.0	0.0	1	0.184	0.298	3.929	3.927	111.0
4180.487	300.99503	2	1	400.0	300.99503	0	2	1	0.0	0.0	1	0.184	0.302	3.923	3.963	111.0
4180.487	300.99503	2	1	400.0	300.99503	0	2	1	0.0	0.0	1	0.184	0.304	3.983	3.977	111.0
4180.487	300.99503	2	1	400.0	300.99503	0	2	1	0.0	0.0	1	0.184	0.306	4.023	3.977	111.0
4180.487	300.99503	2	1	400.0	300.99503	0	2	1	0.0	0.0	1	0.184	0.308	3.956	4.007	111.0
4180.487	300.99503	2	1	400.0	300.99503	0	2	1	0.0	0.0	1	0.184	0.31	3.996	4.03	111.0
4180.487	300.99503	2	1	400.0	300.99503	0	2	1	0.0	0.0	1	0.184	0.313	4.321	4.03	111.0
4180.487	300.99503	2	1	400.0	300.99503	0	2	1	0.0	0.0	1	0.184	0.315	4.076	4.042	111.0
4180.487	300.99503	2	1	400.0	300.99503	0	2	1	0.0	0.0	1	0.184	0.317	4.062	4.042	111.0
4180.487	300.99503	2	1	400.0	300.99503	0	2	1	0.0	0.0	1	0.184	0.319	4.063	4.06	111.0
4180.487	300.99503	2	1	400.0	300.99503	0	2	1	0.0	0.0	1	0.184	0.321	4.076	4.069	111.0
4180.487	300.99503	2	1	400.0	300.99503	0	2	1	0.0	0.0	1	0.184	0.322	4.102	4.069	111.0
4180.487	300.99503	2	1	400.0	300.99503	0	2	1	0.0	0.0	1	0.184	0.322	4.109	4.086	111.0
4180.487	300.99503	2	1	400.0	300.99503	0	2	1	0.0	0.0	1	0.184	0.324	4.169	4.092	111.0
4180.487	300.99503	2	1	400.0	300.99503	0	2	1	0.0	0.0	1	0.184	0.325	4.149	4.092	111.0
4180.487	300.99503	2	1	400.0	300.99503	0	2	1	0.0	0.0	1	0.184	0.326	4.142	4.106	111.0
4180.487	300.99503	2	1	400.0	300.99503	0	2	1	0.0	0.0	1	0.184	0.326	4.096	4.106	111.0
4180.487	300.99503	2	1	400.0	300.99503	0	2	1	0.0	0.0	1	0.184	0.327	4.109	4.11	111.0
4180.487	300.99503	2	1	400.0	300.99503	0	2	1	0.0	0.0	1	0.184	0.329	4.116	4.121	111.0
4180.487	300.99503	2	1	400.0	300.99503	0	2	1	0.0	0.0	1	0.184	0.33	4.109	4.121	111.0
4180.487	300.99503	2	1	400.0	300.99503	0	2	1	0.0	0.0	1	0.184	0.332	4.129	4.126	111.0
4180.487	300.99503	2	1	400.0	300.99503	0	2	1	0.0	0.0	1	0.184	0.333	4.149	4.133	111.0
4180.487	300.99503	2	1	400.0	300.99503	0	2	1	0.0	0.0	1	0.184	0.335	4.148	4.133	111.0
4180.487	300.99503	2	1	400.0	300.99503	0	2	1	0.0	0.0	1	0.184	0.336	4.102	4.137	111.0
4180.487	300.99503	2	1	400.0	300.99503	0	2	1	0.0	0.0	1	0.184	0.337	4.135	4.137	111.0
4180.487	300.99503	2	1	400.0	300.99503	0	2	1	0.0	0.0	1	0.184	0.339	4.129	4.144	111.0
4180.487	300.99503	2	1	400.0	300.99503	0	2	1	0.0	0.0	1	0.184	0.34	4.135	4.146	111.0
4180.487	300.99503	2	1	400.0	300.99503	0	2	1	0.0	0.0	1	0.184	0.341	4.142	4.146	111.0
4180.487	300.99503	2	1	400.0	300.99503	0	2	1	0.0	0.0	1	0.184	0.34	4.109	4.151	111.0
4180.487	300.99503	2	1	400.0	300.99503	0	2	1	0.0	0.0	1	0.184	0.341	4.189	4.154	111.0
4180.487	300.99503	2	1	400.0	300.99503	0	2	1	0.0	0.0	1	0.184	0.341	4.136	4.154	111.0
4180.487	300.99503	2	1	400.0	300.99503	0	2	1	0.0	0.0	1	0.184	0.341	4.182	4.159	111.0
4180.487	300.99503	2	1	400.0	300.99503	0	2	1	0.0	0.0	1	0.184	0.34	4.076	4.159	111.0
4180.487	300.99503	2	1	400.0	300.99503	0	2	1	0.0	0.0	1	0.184	0.341	4.156	4.161	111.0
4180.487	300.99503	2	1	400.0	300.99503	0	2	1	0.0	0.0	1	0.184	0.341	4.156	4.164	111.0
4180.487	300.99503	2	1	400.0	300.99503	1	2	1	0.0	0.0	1	0.184	0.341	4.149	4.164	111.0
4180.487	300.99503	2	1	400.0	300.99503	1	2	1	0.0	0.0	1	0.184	0.341	4.209	4.166	111.0
4180.487	300.99503	2	1	400.0	300.99503	1	2	1	0.0	0.0	1	0.184	0.341	4.162	4.167	111.0
4180.487	300.99503	2	1	400.0	300.99503	1	2	1	0.0	0.0	1	0.184	0.341	4.17	4.167	111.0
4180.487	300.99503	2	1	400.0	300.99503	1	2	1	0.0	0.0	1	0.184	0.341	4.196	4.17	111.0
4180.487	300.99503	2	1	400.0	300.99503	1	2	1	0.0	0.0	1	0.184	0.341	4.162	4.171	111.0
4180.487	300.99503	2	1	400.0	300.99503	1	2	1	0.0	0.0	1	0.184	0.341	4.215	4.171	111.0
4180.487	300.99503	2	1	400.0	300.99503	1	2	1	0.0	0.0	1	0.184	0.341	4.195	4.173	111.0
4180.487	300.99503	2	1	400.0	300.99503	1	2	1	0.0	0.0	1	0.184	0.341	4.229	4.173	111.0
4180.487	300.99503	2	1	400.0	300.99503	1	2	1	0.0	0.0	1	0.184	0.341	4.149	4.173	111.0
4180.487	300.99503	2	1	400.0	300.99503	1	2	1	0.0	0.0	1	0.184	0.341	4.182	4.175	111.0
4180.487	300.99503	2	1	400.0	300.99503	1	2	1	0.0	0.0	1	0.184	0.341	4.202	4.175	111.0
4180.487	300.99503	2	1	400.0	300.99503	1	2	1	0.0	0.0	1	0.184	0.341	4.189	4.176	111.0
4180.487	300.99503	2	1	400.0	300.99503	1	2	1	0.0	0.0	1	0.184	0.341	4.156	4.176	111.0
4180.487	300.99503	2	1	400.0	300.99503	1	2	1	0.0	0.0	1	0.184	0.341	4.162	4.177	111.0
4180.487	300.99503	2	1	400.0	300.99503	1	2	1	0.0	0.0	1	0.184	0.341	4.122	4.179	111.0
4180.487	300.99503	2	1	400.0	300.99503	1	2	1	0.0	0.0	1	0.184	0.341	4.142	4.179	111.0
4180.487	300.99503	2	1	400.0	300.99503	1	2	1	0.0	0.0	1	0.184	0.341	4.255	4.179	111.0
4180.487	300.99503	2	1	400.0	300.99503	1	2	1	0.0	0.0	1	0.184	0.341	4.142	4.18	111.0
4180.487	300.99503	2	1	400.0	300.99503	1	2	1	0.0	0.0	1	0.184	0.341	4.169	4.18	111.0
4180.487	300.99503	2	1	400.0	300.99503	1	2	1	0.0	0.0	1	0.184	0.341	4.169	4.18	111.0
4180.487	300.99503	2	1	400.0	300.99503	1	2	1	0.0	0.0	1	0.184	0.341	4.215	4.18	111.0
4180.487	300.99503	2	1	400.0	300.99503	1	2	1	0.0	0.0	1	0.184	0.341	4.196	4.181	111.0
4180.487	300.99503	2	1	400.0	300.99503	1	2	1	0.0	0.0	1	0.184	0.34	4.062	4.181	111.0
4180.487	300.99503	2	1	400.0	300.99503	1	2	1	0.0	0.0	1	0.184	0.341	4.209	4.181	111.0
4180.487	300.99503	2	1	400.0	300.99503	1	2	1	0.0	0.0	1	0.184	0.34	4.023	4.182	111.0
4180.487	300.99503	2	1	400.0	300.99503	1	2	1	0.0	0.0	1	0.184	0.341	4.182	4.182	111.0
4180.487	300.99503	2	1	400.0	300.99503	1	2	1	0.0	0.0	1	0.184	0.341	4.255	4.182	111.0
4180.487	300.99503	2	1	400.0	300.99503	1	2	1	0.0	0.0	1	0.184	0.341	4.195	4.183	111.0
4180.487	300.99503	2	1	400.0	300.99503	1	2	1	0.0	0.0	1	0.184	0.341	4.196	4.183	111.0
4180.487	300.99503	2	1	400.0	300.99503	1	2	1	0.0	0.0	1	0.184	0.341	4.182	4.183	111.0
4180.487	300.99503	2	1	400.0	300.99503	1	2	1	0.0	0.0	1	0.184	0.341	4.136	4.183	111.0
4180.487	300.99503	2	1	400.0	300.99503	1	2	1	0.0	0.0	1	0.184	0.34	4.057	4.183	111.0
4180.487	300.99503	2	1	400.0	300.99503	1	2	1	0.0	0.0	1	0.184	0.341	4.161	4.183	111.0
4180.487	300.99503	2	1	400.0	300.99503	1	2	1	0.0	0.0	1	0.184	0.341	4.176	4.184	111.0
4180.487	300.99503	2	1	400.0	300.99503	1	2	1	0.0	0.0	1	0.184	0.341	4.142	4.184	111.0
4180.487	300.99503	2	1	400.0	300.99503	1	2	1	0.0	0.0	1	0.184	0.341	4.249	4.184	111.0
4180.487	300.99503	2	1	400.0	300.99503	1	2	1	0.0	0.0	1	0.184	0.341	4.195	4.184	111.0
4180.487	300.99503	2	1	400.0	300.99503	1	2	1	0.0	0.0	1	0.184	0.341	4.162	4.184	111.0
4180.487	300.99503	2	1	400.0	300.99503	1	2	1	0.0	0.0	1	0.184	0.341	4.149	4.184	111.0
4180.487	300.99503	2	1	400.0	300.99503	1	2	1	0.0	0.0	1	0.184	0.341	4.162	4.184	111.0
4180.487	300.99503	2	1	400.0	300.99503	1	2	1	0.0	0.0	1	0.184	0.341	4.182	4.184	111.0
4180.487	300.99503	2	1	400.0	300.99503	1	2	1	0.0	0.0	1	0.184	0.341	4.248	4.184	111.0
4180.487	300.99503	2	1	400.0	300.99503	1	2	1	0.0	0.0	1	0.184	0.341	4.296	4.184	111.0
4180.487	300.99503	2	1	400.0	300.99503	1	2	1	0.0	0.0	1	0.184	0.341	4.229	4.185	111.0
4180.487	300.99503	2	1	400.0	300.99503	1	2	1	0.0	0.0	1	0.184	0.341	4.176	4.185	111.0
4180.487	300.99503	2	1	400.0	300.99503	1	2	1	0.0	0.0	1	0.184	0.341	4.202	4.185	111.0
4180.487	300.99503	2	1	400.0	300.99503	1	2	1	0.0	0.0	1	0.184	0.341	4.163	4.185	111.0
4180.487	300.99503	2	1	400.0	300.99503	1	2	1	0.0	0.0	1	0.184	0.341	4.142	4.185	111.0
4180.487	300.99503	2	1	400.0	300.99503	1	2	1	0.0	0.0	1	0.184	0.341	4.149	4.185	111.0
4180.487	300.99503	2	1	400.0	300.99503	1	2	1	0.0	0.0	1	0.184	0.341	4.229	4.185	111.0
4180.487	300.99503	2	1	400.0	300.99503	1	2	1	0.0	0.0	1	0.184	0.341	4.189	4.185	111.0
4180.487	300.99503	2	1	400.0	300.99503	1	2	1	0.0	0.0	1	0.184	0.341	4.176	4.185	111.0
4180.487	300.99503	2	1	400.0	300.99503	1	2	1	0.0	0.0	1	0.184	0.341	4.156	4.185	111.0
4180.487	300.99503	2	1	400.0	300.99503	1	2	1	0.0	0.0	1	0.184	0.341	4.135	4.185	111.0
4180.487	300.99503	2	1	400.0	300.99503	1	2	1	0.0	0.0	1	0.184	0.341	4.136	4.185	111.0
4180.487	300.99503	2	1	400.0	300.99503	1	2	1	0.0	0.0	1	0.184	0.341	4.155	4.185	111.0
4180.487	300.99503	2	1	400.0	300.99503	1	2	1	0.0	0.0	1	0.184	0.341	4.176	4.185	111.0
4180.487	300.99503	2	1	400.0	300.99503	1	2	1	0.0	0.0	1	0.184	0.341	4.169	4.185	111.0
4180.487	300.99503	2	1	400.0	300.99503	1	2	1	0.0	0.0	1	0.184	0.342	4.163	4.185	111.0
4180.487	300.99503	2	1	400.0	300.99503	1	2	1	0.0	0.0	1	0.184	0.342	4.229	4.185	111.0
4180.487	300.99503	2	1	400.0	300.99503	1	2	1	0.0	0.0	1	0.184	0.342	4.182	4.185	111.0
4180.487	300.99503	2	1	400.0	300.99503	1	2	1	0.0	0.0	1	0.184	0.342	4.189	4.185	111.0
4180.487	300.99503	2	1	400.0	300.99503	1	2	1	0.0	0.0	1	0.184	0.342	4.203	4.185	111.0
4180.487	300.99503	2	1	400.0	300.99503	1	2	1	0.0	0.0	1	0.184	0.342	4.135	4.185	111.0
4180.487	300.99503	2	1	400.0	300.99503	1	2	1	0.0	0.0	1	0.184	0.342	4.156	4.185	111.0
4180.487	300.99503	2	1	400.0	300.99503	1	2	1	0.0	0.0	1	0.184	0.342	4.183	4.185	111.0
4180.487	300.99503	2	1	400.0	300.99503	1	2	1	0.0	0.0	1	0.184	0.342	4.203	4.185	111.0
4180.487	300.99503	2	1	400.0	300.99503	1	2	1	0.0	0.0	1	0.184	0.342	4.163	4.185	111.0
4180.487	300.99503	2	1	400.0	300.99503	1	2	1	0.0	0.0	1	0.184	0.341	4.056	4.185	111.0
4180.487	300.99503	2	1	400.0	300.99503	1	2	1	0.0	0.0	1	0.184	0.341	4.217	4.185	111.0
4180.487	300.99503	2	1	400.0	300.99503	1	2	1	0.0	0.0	1	0.184	0.341	4.183	4.185	111.0
4180.487	300.99503	2	1	400.0	300.99503	1	2	1	0.0	0.0	1	0.184	0.341	4.137	4.185	111.0
4180.487	300.99503	2	1	400.0	300.99503	1	2	1	0.0	0.0	1	0.184	0.34	4.015	4.185	111.0
4180.487	300.99503	2	1	400.0	300.99503	1	2	1	0.0	0.0	1	0.184	0.341	4.222	4.185	111.0
4180.487	300.99503	2	1	400.0	300.99503	1	2	1	0.0	0.0	1	0.184	0.341	4.136	4.185	111.0
4180.487	300.99503	2	1	400.0	300.99503	1	2	1	0.0	0.0	1	0.184	0.341	4.122	4.185	111.0
4180.487	300.99503	2	1	400.0	300.99503	1	2	1	0.0	0.0	1	0.184	0.341	4.143	4.185	111.0
4180.487	300.99503	2	1	400.0	300.99503	1	2	1	0.0	0.0	1	0.184	0.341	4.182	4.185	111.0
4180.487	300.99503	2	1	400.0	300.99503	1	2	1	0.0	0.0	1	0.184	0.341	4.17	4.185	111.0
4180.487	300.99503	2	1	400.0	300.99503	1	2	1	0.0	0.0	1	0.184	0.341	4.242	4.185	111.0
4180.487	300.99503	2	1	400.0	300.99503	1	2	1	0.0	0.0	1	0.184	0.341	4.176	4.185	111.0
4180.487	300.99503	2	1	400.0	300.99503	1	2	1	0.0	0.0	1	0.184	0.341	4.222	4.185	111.0
4180.487	300.99503	2	1	400.0	300.99503	1	2	1	0.0	0.0	1	0.184	0.341	4.152	4.185	111.0
4180.487	300.99503	2	1	400.0	300.99503	1	2	1	0.0	0.0	1	0.184	0.341	4.203	4.185	111.0
4180.487	300.99503	2	1	400.0	300.99503	1	2	1	0.0	0.0	1	0.184	0.341	4.19	4.185	111.0
4180.487	300.99503	2	1	400.0	300.99503	1	2	1	0.0	0.0	1	0.184	0.341	4.197	4.185	111.0
4180.487	300.99503	2	1	400.0	300.99503	1	2	1	0.0	0.0	1	0.184	0.341	4.196	4.185	111.0
4180.487	300.99503	2	1	400.0	300.99503	1	2	1	0.0	0.0	1	0.184	0.341	4.163	4.185	111.0
4180.487	300.99503	2	1	400.0	300.99503	1	2	1	0.0	0.0	1	0.184	0.341	4.196	4.185	111.0
4180.487	300.99503	2	1	400.0	300.99503	1	2	1	0.0	0.0	1	0.184	0.341	4.209	4.185	111.0
4180.487	300.99503	2	1	400.0	300.99503	1	2	1	0.0	0.0	1	0.184	0.341	4.176	4.185	111.0
4180.487	300.99503	2	1	400.0	300.99503	1	2	1	0.0	0.0	1	0.184	0.341	4.15	4.185	111.0
4180.487	300.99503	2	1	400.0	300.99503	1	2	1	0.0	0.0	1	0.184	0.34	4.062	4.185	111.0
4180.487	300.99503	2	1	400.0	300.99503	1	2	1	0.0	0.0	1	0.184	0.341	4.237	4.185	111.0
4180.487	300.99503	2	1	400.0	300.99503	1	2	1	0.0	0.0	1	0.184	0.341	4.196	4.185	111.0
4180.487	300.99503	2	1	400.0	300.99503	1	2	1	0.0	0.0	1	0.184	0.341	4.157	4.185	111.0
4180.487	300.99503	2	1	400.0	300.99503	1	2	1	0.0	0.0	1	0.184	0.341	4.183	4.185	111.0
4180.487	300.99503	2	1	400.0	300.99503	1	2	1	0.0	0.0	1	0.184	0.341	4.149	4.185	111.0
4180.487	300.99503	2	1	400.0	300.99503	1	2	1	0.0	0.0	1	0.184	0.341	4.183	4.185	111.0
4180.487	300.99503	2	1	400.0	300.99503	1	2	1	0.0	0.0	1	0.184	0.341	4.216	4.185	111.0
4180.487	300.99503	2	1	400.0	300.99503	1	2	1	0.0	0.0	1	0.184	0.341	4.171	4.185	111.0
4180.487	300.99503	2	1	400.0	300.99503	1	2	1	0.0	0.0	1	0.184	0.341	4.207	4.185	111.0
4180.487	300.99503	2	1	400.0	300.99503	1	2	1	0.0	0.0	1	0.184	0.341	4.197	4.185	111.0
4180.487	300.99503	2	1	400.0	300.99503	1	2	1	0.0	0.0	1	0.184	0.341	4.189	4.185	111.0
4180.487	300.99503	2	1	400.0	300.99503	1	2	1	0.0	0.0	1	0.184	0.341	4.204	4.185	111.0
4180.487	300.99503	2	1	400.0	300.99503	1	2	1	0.0	0.0	1	0.184	0.341	4.216	4.185	111.0
4180.487	300.99503	2	1	400.0	300.99503	1	2	1	0.0	0.0	1	0.184	0.341	4.177	4.185	111.0
4180.487	300.99503	2	1	400.0	300.99503	1	2	1	0.0	0.0	1	0.184	0.341	4.177	4.185	111.0
4180.487	300.99503	2	1	400.0	300.99503	1	2	1	0.0	0.0	1	0.184	0.341	4.183	4.185	111.0
4180.487	300.99503	2	1	400.0	300.99503	1	2	1	0.0	0.0	1	0.184	0.341	4.202	4.185	111.0
4180.487	300.99503	2	1	400.0	300.99503	1	2	1	0.0	0.0	1	0.184	0.341	4.157	4.185	111.0
4180.487	300.99503	2	1	400.0	300.99503	1	2	1	0.0	0.0	1	0.184	0.341	4.15	4.185	111.0
4180.487	300.99503	2	1	400.0	300.99503	1	2	1	0.0	0.0	1	0.184	0.341	4.203	4.185	111.0
4180.487	300.99503	2	1	400.0	300.99503	1	2	1	0.0	0.0	1	0.184	0.341	4.15	4.185	111.0
4180.487	300.99503	2	1	400.0	300.99503	1	2	1	0.0	0.0	1	0.184	0.341	4.242	4.185	111.0
4180.487	300.99503	2	1	400.0	300.99503	1	2	1	0.0	0.0	1	0.184	0.341	4.263	4.185	111.0
4180.487	300.99503	2	1	400.0	300.99503	1	2	1	0.0	0.0	1	0.184	0.341	4.196	4.185	111.0
4180.487	300.99503	2	1	400.0	300.99503	1	2	1	0.0	0.0	1	0.184	0.341	4.197	4.185	111.0
4180.487	300.99503	2	1	400.0	300.99503	1	2	1	0.0	0.0	1	0.184	0.341	4.249	4.185	111.0
4180.487	300.99503	2	1	400.0	300.99503	1	2	1	0.0	0.0	1	0.184	0.341	4.124	4.185	111.0
4180.487	300.99503	2	1	400.0	300.99503	1	2	1	0.0	0.0	1	0.184	0.341	4.328	4.185	111.0
4180.487	300.99503	2	1	400.0	300.99503	1	2	1	0.0	0.0	1	0.184	0.341	4.256	4.185	111.0
4180.487	300.99503	2	1	400.0	300.99503	1	2	1	0.0	0.0	1	0.184	0.34	4.021	4.185	111.0
4180.487	300.99503	2	1	400.0	300.99503	1	2	1	0.0	0.0	1	0.184	0.341	4.196	4.185	111.0
4180.487	300.99503	2	1	400.0	300.99503	1	2	1	0.0	0.0	1	0.184	0.341	4.196	4.185	111.0
4180.487	300.99503	2	1	400.0	300.99503	1	2	1	0.0	0.0	1	0.184	0.341	4.215	4.185	111.0
4180.487	300.99503	2	1	400.0	300.99503	1	2	1	0.0	0.0	1	0.184	0.341	4.183	4.185	111.0
4180.487	300.99503	2	1	400.0	300.99503	1	2	1	0.0	0.0	1	0.184	0.341	4.156	4.185	111.0
4180.487	300.99503	2	1	400.0	300.99503	1	2	1	0.0	0.0	1	0.184	0.341	4.191	4.185	111.0
4180.487	300.99503	2	1	400.0	300.99503	1	2	1	0.0	0.0	1	0.184	0.341	4.189	4.185	111.0
0.0	0.0	2	1	400.0	300.99503	1	2	1	0.0	0.0	0	0.184	0.341	4.156	4.185	111.0
0.0	0.0	2	1	400.0	300.99503	1	2	1	0.0	0.0	0	0.184	0.341	4.202	4.185	111.0
0.0	0.0	2	1	400.0	300.99503	1	2	1	0.0	0.0	0	0.184	0.341	4.236	4.185	111.0
0.0	0.0	2	1	400.0	300.99503	1	2	1	0.0	0.0	0	0.184	0.341	4.229	4.185	111.0
0.0	0.0	2	1	400.0	300.99503	1	2	1	0.0	0.0	0	0.184	0.337	3.617	3.613	111.0
0.0	0.0	2	1	400.0	300.99503	1	2	1	0.0	0.0	0	0.184	0.335	3.651	3.613	111.0
0.0	0.0	2	1	400.0	300.99503	1	2	1	0.0	0.0	0	0.184	0.329	3.338	3.358	111.0
0.0	0.0	2	1	400.0	300.99503	1	2	1	0.0	0.0	0	0.184	0.319	2.886	2.901	111.0
0.0	0.0	2	1	400.0	300.99503	1	2	1	0.0	0.0	0	0.184	0.311	2.893	2.901	111.0
0.0	0.0	2	1	400.0	300.99503	1	2	1	0.0	0.0	0	0.184	0.302	2.647	2.695	111.0
0.0	0.0	2	1	400.0	300.99503	1	2	1	0.0	0.0	0	0.184	0.291	2.296	2.328	111.0
0.0	0.0	2	1	400.0	300.99503	1	2	1	0.0	0.0	0	0.184	0.281	2.304	2.328	111.0
0.0	0.0	2	1	400.0	300.99503	1	2	1	0.0	0.0	0	0.183	0.27	2.037	2.009	111.0
0.0	0.0	2	1	400.0	300.99503	1	2	1	0.0	0.0	0	0.183	0.26	2.024	2.009	111.0
0.0	0.0	2	1	400.0	300.99503	1	2	1	0.0	0.0	0	0.183	0.25	1.871	1.867	111.0
0.0	0.0	2	1	400.0	300.99503	1	2	1	0.0	0.0	0	0.183	0.238	1.612	1.612	111.0
0.0	0.0	2	1	400.0	300.99503	1	2	1	0.0	0.0	0	0.183	0.228	1.612	1.612	111.0
0.0	0.0	2	1	400.0	300.99503	1	2	1	0.0	0.0	0	0.183	0.218	1.509	1.499	111.0
0.0	0.0	2	1	400.0	300.99503	1	2	1	0.0	0.0	0	0.183	0.208	1.262	1.294	111.0
0.0	0.0	2	1	400.0	300.99503	1	2	1	0.0	0.0	0	0.183	0.198	1.327	1.294	111.0
0.0	0.0	2	1	400.0	300.99503	1	2	1	0.0	0.0	0	0.183	0.188	1.186	1.203	111.0
0.0	0.0	2	1	400.0	300.99503	1	2	1	0.0	0.0	0	0.183	0.178	1.158	1.203	111.0
0.0	0.0	2	1	400.0	300.99503	1	2	1	0.0	0.0	0	0.183	0.17	1.023	1.038	111.0
0.0	0.0	2	1	400.0	300.99503	1	2	1	0.0	0.0	0	0.183	0.162	0.946	0.964	111.0
0.0	0.0	2	1	400.0	300.99503	1	2	1	0.0	0.0	0	0.183	0.153	0.861	0.964	111.0
0.0	0.0	2	1	400.0	300.99503	1	2	1	0.0	0.0	0	0.183	0.145	0.832	0.833	111.0
0.0	0.0	2	1	400.0	300.99503	1	2	1	0.0	0.0	0	0.183	0.137	0.778	0.774	111.0
0.0	0.0	2	1	400.0	300.99503	1	2	1	0.0	0.0	0	0.183	0.131	0.784	0.774	111.0
0.0	0.0	2	1	400.0	300.99503	1	2	1	0.0	0.0	0	0.183	0.123	0.709	0.668	111.0
0.0	0.0	2	1	400.0	300.99503	1	2	1	0.0	0.0	0	0.182	0.116	0.631	0.668	111.0
0.0	0.0	2	1	400.0	300.99503	1	2	1	0.0	0.0	0	0.182	0.11	0.661	0.621	111.0
0.0	0.0	2	1	400.0	300.99503	1	2	1	0.0	0.0	0	0.182	0.104	0.596	0.536	111.0
0.0	0.0	2	1	400.0	300.99503	1	2	1	0.0	0.0	0	0.182	0.098	0.568	0.536	111.0
0.0	0.0	2	1	400.0	300.99503	1	2	1	0.0	0.0	0	0.182	0.092	0.424	0.462	111.0
0.0	0.0	2	1	400.0	300.99503	1	2	1	0.0	0.0	0	0.182	0.086	0.481	0.43	111.0
0.0	0.0	2	1	400.0	300.99503	1	2	1	0.0	0.0	0	0.182	0.08	0.456	0.43	111.0
0.0	0.0	2	1	400.0	300.99503	1	2	1	0.0	0.0	0	0.182	0.076	0.397	0.371	111.0
0.0	0.0	2	1	400.0	300.99503	1	2	1	0.0	0.0	0	0.182	0.072	0.366	0.371	111.0
0.0	0.0	2	1	400.0	300.99503	1	2	1	0.0	0.0	0	0.182	0.067	0.36	0.345	111.0
0.0	0.0	2	1	400.0	300.99503	1	2	1	0.0	0.0	0	0.182	0.063	0.317	0.297	111.0
0.0	0.0	2	1	400.0	300.99503	1	2	1	0.0	0.0	0	0.182	0.059	0.304	0.297	111.0
0.0	0.0	2	1	400.0	300.99503	1	2	1	0.0	0.0	0	0.182	0.057	0.298	0.276	111.0
0.0	0.0	2	1	400.0	300.99503	1	2	1	0.0	0.0	0	0.182	0.054	0.296	0.238	111.0
0.0	0.0	2	1	400.0	300.99503	1	2	1	0.0	0.0	0	0.182	0.052	0.281	0.238	111.0
0.0	0.0	2	1	400.0	300.99503	1	2	1	0.0	0.0	0	0.182	0.049	0.213	0.221	111.0
0.0	0.0	2	1	400.0	300.99503	1	2	1	0.0	0.0	0	0.182	0.045	0.231	0.221	111.0
0.0	0.0	2	1	400.0	300.99503	1	2	1	0.0	0.0	0	0.182	0.041	0.186	0.191	111.0
0.0	0.0	2	1	400.0	300.99503	1	2	1	0.0	0.0	0	0.182	0.038	0.183	0.165	111.0
0.0	0.0	2	1	400.0	300.99503	1	2	1	0.0	0.0	0	0.182	0.036	0.136	0.165	111.0
0.0	0.0	2	1	400.0	300.99503	1	2	1	0.0	0.0	0	0.182	0.034	0.148	0.153	111.0
0.0	0.0	2	1	400.0	300.99503	1	2	1	0.0	0.0	0	0.182	0.032	0.17	0.132	111.0
0.0	0.0	2	1	400.0	300.99503	1	2	1	0.0	0.0	0	0.182	0.03	0.147	0.132	111.0
0.0	0.0	2	1	400.0	300.99503	1	2	1	0.0	0.0	0	0.181	0.028	0.116	0.122	111.0
0.0	0.0	2	1	400.0	300.99503	1	2	1	0.0	0.0	0	0.181	0.026	0.136	0.122	111.0
0.0	0.0	2	1	400.0	300.99503	1	2	1	0.0	0.0	0	0.181	0.024	0.151	0.106	111.0
0.0	0.0	2	1	400.0	300.99503	1	2	1	0.0	0.0	0	0.181	0.022	0.152	0.098	111.0
0.0	0.0	2	1	400.0	300.99503	1	2	1	0.0	0.0	0	0.181	0.019	-0.101	0.098	111.0
0.0	0.0	2	1	400.0	300.99503	1	2	1	0.0	0.0	0	0.181	0.019	0.141	0.084	111.0
0.0	0.0	2	1	400.0	300.99503	1	2	1	0.0	0.0	0	0.181	0.019	0.091	0.078	111.0
0.0	0.0	2	1	400.0	300.99503	1	2	1	0.0	0.0	0	0.181	0.019	0.056	0.078	111.0
0.0	0.0	2	1	400.0	300.99503	1	2	1	0.0	0.0	0	0.181	0.019	0.123	0.067	111.0
0.0	0.0	2	1	400.0	300.99503	1	2	1	0.0	0.0	0	0.181	0.019	0.06	0.067	111.0
0.0	0.0	2	1	400.0	300.99503	1	2	1	0.0	0.0	0	0.181	0.019	0.056	0.063	111.0
0.0	0.0	2	1	400.0	300.99503	1	2	1	0.0	0.0	0	0.181	0.019	0.034	0.054	111.0
0.0	0.0	2	1	400.0	300.99503	1	2	1	0.0	0.0	0	0.181	0.019	0.075	0.054	111.0
0.0	0.0	2	1	400.0	300.99503	1	2	1	0.0	0.0	0	0.181	0.019	0.045	0.046	111.0
0.0	0.0	2	1	400.0	300.99503	1	2	1	0.0	0.0	0	0.181	0.019	0.069	0.043	111.0
0.0	0.0	2	1	400.0	300.99503	1	2	1	0.0	0.0	0	0.181	0.019	-0.008	0.043	111.0
0.0	0.0	2	1	400.0	300.99503	1	2	1	0.0	0.0	0	0.181	0.019	0.039	0.037	111.0
0.0	0.0	2	1	400.0	300.99503	1	2	1	0.0	0.0	0	0.181	0.019	0.001	0.037	111.0
0.0	0.0	2	1	400.0	300.99503	1	2	1	0.0	0.0	0	0.181	0.019	0.06	0.034	111.0
0.0	0.0	2	1	400.0	300.99503	1	2	1	0.0	0.0	0	0.181	0.019	0.026	0.029	111.0
0.0	0.0	2	1	400.0	300.99503	1	2	1	0.0	0.0	0	0.181	0.019	0.021	0.029	111.0
0.0	0.0	2	1	400.0	300.99503	1	2	1	0.0	0.0	0	0.181	0.018	0.027	0.027	111.0
0.0	0.0	2	1	400.0	300.99503	1	2	1	0.0	0.0	0	0.181	0.018	0.054	0.023	111.0
0.0	0.0	2	1	400.0	300.99503	1	2	1	0.0	0.0	0	0.181	0.017	-0.069	0.023	111.0
0.0	0.0	2	1	400.0	300.99503	1	2	1	0.0	0.0	0	0.181	0.017	0.036	0.02	111.0
0.0	0.0	2	1	400.0	300.99503	1	2	1	0.0	0.0	0	0.181	0.015	-0.013	0.018	111.0
0.0	0.0	2	1	400.0	300.99503	1	2	1	0.0	0.0	0	0.181	0.014	0.02	0.018	111.0
0.0	0.0	2	1	400.0	300.99503	1	2	1	0.0	0.0	0	0.181	0.014	0.027	0.016	111.0
0.0	0.0	2	1	400.0	300.99503	1	2	1	0.0	0.0	0	0.181	0.014	0.001	0.016	111.0
0.0	0.0	2	1	400.0	300.99503	1	2	1	0.0	0.0	0	0.181	0.014	0.05	0.014	111.0
0.0	0.0	2	1	400.0	300.99503	1	2	1	0.0	0.0	0	0.181	0.013	-0.003	0.012	111.0
0.0	0.0	2	1	400.0	300.99503	1	2	1	0.0	0.0	0	0.181	0.013	0.011	0.012	111.0
0.0	0.0	2	1	400.0	300.99503	1	2	1	0.0	0.0	0	0.181	0.013	0.007	0.011	111.0
0.0	0.0	2	1	400.0	300.99503	1	2	1	0.0	0.0	0	0.181	0.013	-0.003	0.01	111.0
0.0	0.0	2	1	400.0	300.99503	1	2	1	0.0	0.0	0	0.181	0.012	0.011	0.01	111.0
0.0	0.0	2	1	400.0	300.99503	1	2	1	0.0	0.0	0	0.181	0.012	0.045	0.009	111.0
0.0	0.0	2	1	400.0	300.99503	1	2	1	0.0	0.0	0	0.181	0.012	0.012	0.009	111.0
0.0	0.0	2	1	400.0	300.99503	1	2	1	0.0	0.0	0	0.181	0.012	-0.003	0.007	111.0
0.0	0.0	2	1	400.0	300.99503	1	2	1	0.0	0.0	0	0.181	0.011	-0.026	0.007	111.0
0.0	0.0	2	1	400.0	300.99503	1	2	1	0.0	0.0	0	0.181	0.01	-0.045	0.007	111.0
0.0	0.0	2	1	400.0	300.99503	1	2	1	0.0	0.0	0	0.181	0.008	-0.02	0.006	111.0
0.0	0.0	2	1	400.0	300.99503	1	2	1	0.0	0.0	0	0.181	0.007	-0.015	0.005	111.0
0.0	0.0	2	1	400.0	300.99503	1	2	1	0.0	0.0	0	0.181	0.006	-0.029	0.005	111.0
0.0	0.0	2	1	400.0	300.99503	1	2	1	0.0	0.0	0	0.181	0.006	0.017	0.004	111.0
0.0	0.0	2	1	400.0	300.99503	1	2	1	0.0	0.0	0	0.181	0.006	0.003	0.004	111.0
0.0	0.0	2	1	400.0	300.99503	1	2	1	0.0	0.0	0	0.181	0.005	0.029	0.003	111.0
0.0	0.0	2	1	400.0	300.99503	1	2	1	0.0	0.0	0	0.181	0.004	-0.159	0.003	111.0
0.0	0.0	2	1	400.0	300.99503	1	2	1	0.0	0.0	0	0.18	0.004	0.029	0.003	111.0
0.0	0.0	2	1	400.0	300.99503	1	2	1	0.0	0.0	0	0.18	0.002	-0.017	0.002	111.0
0.0	0.0	2	1	400.0	300.99503	1	2	1	0.0	0.0	0	0.18	0.002	0.003	0.002	111.0
0.0	0.0	2	1	400.0	300.99503	1	2	1	0.0	0.0	0	0.18	0.001	0.0	0.002	111.0
0.0	0.0	2	1	400.0	300.99503	1	2	1	0.0	0.0	0	0.18	0.0	0.043	0.002	111.0
0.0	0.0	2	1	400.0	300.99503	1	2	1	0.0	0.0	0	0.18	0.0	0.005	0.002	111.0
0.0	0.0	2	1	400.0	300.99503	1	2	1	0.0	0.0	0	0.18	0.0	0.141	0.001	111.0
0.0	0.0	2	1	400.0	300.99503	1	2	1	0.0	0.0	0	0.18	0.0	-0.006	0.001	111.0
0.0	0.0	2	1	400.0	300.99503	1	2	1	0.0	0.0	0	0.18	-0.001	-0.028	0.001	111.0
0.0	0.0	2	1	400.0	300.99503	1	2	1	0.0	0.0	0	0.18	0.0	0.058	0.001	111.0
0.0	0.0	2	1	400.0	300.99503	1	2	1	0.0	0.0	0	0.18	-0.001	-0.028	0.001	111.0
0.0	0.0	2	1	400.0	300.99503	1	2	1	0.0	0.0	0	0.18	0.0	0.029	0.001	111.0
0.0	0.0	2	1	400.0	300.99503	1	2	1	0.0	0.0	0	0.18	0.0	0.003	0.0	111.0
0.0	0.0	2	1	400.0	300.99503	1	2	1	0.0	0.0	0	0.18	0.0	-0.009	0.0	111.0
0.0	0.0	2	1	400.0	300.99503	1	2	1	0.0	0.0	0	0.18	0.0	0.028	0.0	111.0
0.0	0.0	2	1	400.0	300.99503	1	2	1	0.0	0.0	0	0.18	-0.001	-0.22	0.0	111.0
0.0	0.0	2	1	400.0	300.99503	1	2	1	0.0	0.0	0	0.18	0.0	0.016	0.0	111.0
0.0	0.0	2	1	400.0	300.99503	1	2	1	0.0	0.0	0	0.18	-0.002	-0.266	0.0	111.0
0.0	0.0	2	1	400.0	300.99503	1	2	1	0.0	0.0	0	0.18	-0.002	-0.026	0.0	111.0
0.0	0.0	2	1	400.0	300.99503	1	2	1	0.0	0.0	0	0.18	0.0	0.006	0.0	111.0
0.0	0.0	2	1	400.0	300.99503	1	2	1	0.0	0.0	0	0.18	0.0	0.0	0.0	111.0
0.0	0.0	2	1	400.0	300.99503	1	2	1	0.0	0.0	0	0.18	0.0	0.005	0.0	111.0
0.0	0.0	2	1	400.0	300.99503	1	2	1	0.0	0.0	0	0.181	0.0	0.037	0.0	111.0
0.0	0.0	2	1	400.0	300.99503	1	2	1	0.0	0.0	0	0.181	0.0	-0.002	0.0	111.0
0.0	0.0	2	1	400.0	300.99503	1	2	1	0.0	0.0	0	0.181	0.0	-0.009	0.0	111.0
0.0	0.0	2	1	400.0	300.99503	1	2	1	0.0	0.0	0	0.181	-0.001	-0.091	0.0	111.0
0.0	0.0	2	1	400.0	300.99503	1	2	1	0.0	0.0	0	0.181	0.0	0.03	0.0	111.0
0.0	0.0	2	1	400.0	300.99503	1	2	1	0.0	0.0	0	0.181	0.0	0.012	0.0	111.0
0.0	0.0	2	1	400.0	300.99503	1	2	1	0.0	0.0	0	0.181	0.0	0.009	0.0	111.0
0.0	0.0	2	1	400.0	300.99503	1	2	1	0.0	0.0	0	0.18	0.0	0.004	0.0	111.0
0.0	0.0	2	1	400.0	300.99503	1	2	1	0.0	0.0	0	0.18	0.0	0.002	0.0	111.0
0.0	0.0	2	1	400.0	300.99503	1	2	1	0.0	0.0	0	0.18	0.0	-0.006	0.0	111.0
0.0	0.0	2	1	400.0	300.99503	1	2	1	0.0	0.0	0	0.18	0.0	0.016	0.0	111.0
0.0	0.0	2	1	400.0	300.99503	1	2	1	0.0	0.0	0	0.18	-0.001	-0.015	0.0	111.0
0.0	0.0	2	1	400.0	300.99503	1	2	1	0.0	0.0	0	0.18	-0.001	-0.022	0.0	111.0
0.0	0.0	2	1	400.0	300.99503	1	2	1	0.0	0.0	0	0.18	-0.001	-0.048	0.0	111.0
0.0	0.0	2	1	400.0	300.99503	1	2	1	0.0	0.0	0	0.18	0.0	0.013	0.0	111.0
0.0	0.0	2	1	400.0	300.99503	1	2	1	0.0	0.0	0	0.18	0.0	-0.011	0.0	111.0
0.0	0.0	2	1	400.0	300.99503	1	2	1	0.0	0.0	0	0.18	-0.001	-0.013	0.0	111.0
0.0	0.0	2	1	400.0	300.99503	1	2	1	0.0	0.0	0	0.18	-0.001	-0.024	0.0	111.0
0.0	0.0	2	1	400.0	300.99503	1	2	1	0.0	0.0	0	0.18	0.0	0.001	0.0	111.0
0.0	0.0	2	1	400.0	300.99503	1	2	1	0.0	0.0	0	0.18	-0.001	-0.014	0.0	111.0
0.0	0.0	2	1	400.0	300.99503	1	2	1	0.0	0.0	0	0.18	0.0	0.009	0.0	111.0
0.0	0.0	2	1	400.0	300.99503	1	2	1	0.0	0.0	0	0.18	0.0	0.006	0.0	111.0
0.0	0.0	2	1	400.0	300.99503	1	2	1	0.0	0.0	0	0.18	0.0	0.001	0.0	111.0
0.0	0.0	2	1	400.0	300.99503	1	2	1	0.0	0.0	0	0.18	-0.001	-0.023	0.0	111.0
0.0	0.0	2	1	400.0	300.99503	1	2	1	0.0	0.0	0	0.18	-0.001	-0.012	0.0	111.0
0.0	0.0	2	1	400.0	300.99503	1	2	1	0.0	0.0	0	0.18	0.0	0.019	0.0	111.0
0.0	0.0	2	1	400.0	300.99503	1	2	1	0.0	0.0	0	0.18	0.0	0.023	0.0	111.0
0.0	0.0	2	1	400.0	300.99503	1	2	1	0.0	0.0	0	0.18	-0.001	-0.013	0.0	111.0
0.0	0.0	2	1	400.0	300.99503	1	2	1	0.0	0.0	0	0.18	0.0	0.01	0.0	111.0
0.0	0.0	2	1	400.0	300.99503	1	2	1	0.0	0.0	0	0.18	0.0	-0.009	0.0	111.0
0.0	0.0	2	1	400.0	300.99503	1	2	1	0.0	0.0	0	0.18	0.0	0.002	0.0	111.0
0.0	0.0	2	1	400.0	300.99503	1	2	1	0.0	0.0	0	0.18	-0.001	-0.023	0.0	111.0
0.0	0.0	2	1	400.0	300.99503	1	2	1	0.0	0.0	0	0.18	0.0	0.096	0.0	111.0
0.0	0.0	2	1	400.0	300.99503	1	2	1	0.0	0.0	0	0.18	-0.001	-0.013	0.0	111.0
0.0	0.0	2	1	400.0	300.99503	1	2	1	0.0	0.0	0	0.18	-0.002	-0.291	0.0	111.0
0.0	0.0	2	1	400.0	300.99503	1	2	1	0.0	0.0	0	0.18	-0.001	-0.019	0.0	111.0
0.0	0.0	2	1	400.0	300.99503	1	2	1	0.0	0.0	0	0.18	-0.001	-0.051	0.0	111.0
0.0	0.0	2	1	400.0	300.99503	1	2	1	0.0	0.0	0	0.18	0.0	0.016	0.0	111.0
0.0	0.0	2	1	400.0	300.99503	1	2	1	0.0	0.0	0	0.18	0.0	0.017	0.0	111.0
0.0	0.0	2	1	400.0	300.99503	1	2	1	0.0	0.0	0	0.18	0.0	0.013	0.0	111.0
0.0	0.0	2	1	400.0	300.99503	1	2	1	0.0	0.0	0	0.18	-0.001	-0.02	0.0	111.0
0.0	0.0	2	1	400.0	300.99503	1	2	1	0.0	0.0	0	0.18	0.0	0.025	0.0	111.0
0.0	0.0	2	1	400.0	300.99503	1	2	1	0.0	0.0	0	0.18	-0.001	-0.039	0.0	111.0
0.0	0.0	2	1	400.0	300.99503	1	2	1	0.0	0.0	0	0.18	-0.001	-0.016	0.0	111.0
0.0	0.0	2	1	400.0	300.99503	1	2	1	0.0	0.0	0	0.18	0.0	-0.011	0.0	111.0
0.0	0.0	2	1	400.0	300.99503	1	2	1	0.0	0.0	0	0.18	-0.001	-0.04	0.0	111.0
0.0	0.0	2	1	400.0	300.99503	1	2	1	0.0	0.0	0	0.18	-0.001	-0.026	0.0	111.0
0.0	0.0	2	1	400.0	300.99503	1	2	1	0.0	0.0	0	0.18	-0.001	-0.033	0.0	111.0
0.0	0.0	2	1	400.0	300.99503	1	2	1	0.0	0.0	0	0.18	0.0	-0.001	0.0	111.0
0.0	0.0	2	1	400.0	300.99503	1	2	1	0.0	0.0	0	0.18	0.0	0.031	0.0	111.0
0.0	0.0	2	1	400.0	300.99503	1	2	1	0.0	0.0	0	0.18	-0.001	-0.025	0.0	111.0
0.0	0.0	2	1	400.0	300.99503	1	2	1	0.0	0.0	0	0.18	0.0	0.135	0.0	111.0
0.0	0.0	2	1	400.0	300.99503	1	2	1	0.0	0.0	0	0.18	-0.001	-0.026	0.0	111.0
0.0	0.0	2	1	400.0	300.99503	1	2	1	0.0	0.0	0	0.18	0.0	0.011	0.0	111.0
0.0	0.0	2	1	400.0	300.99503	1	2	1	0.0	0.0	0	0.18	0.0	0.028	0.0	111.0
0.0	0.0	2	1	400.0	300.99503	1	2	1	0.0	0.0	0	0.18	-0.001	-0.049	0.0	111.0
0.0	0.0	2	1	400.0	300.99503	1	2	1	0.0	0.0	0	0.18	0.0	0.013	0.0	111.0
0.0	0.0	2	1	400.0	300.99503	1	2	1	0.0	0.0	0	0.18	0.0	0.175	0.0	111.0
0.0	0.0	2	1	400.0	300.99503	1	2	1	0.0	0.0	0	0.18	-0.001	-0.016	0.0	111.0
0.0	0.0	2	1	400.0	300.99503	1	2	1	0.0	0.0	0	0.18	0.0	0.223	0.0	111.0
0.0	0.0	2	1	400.0	300.99503	1	2	1	0.0	0.0	0	0.18	-0.001	-0.029	0.0	111.0
0.0	0.0	2	1	400.0	300.99503	1	2	1	0.0	0.0	0	0.18	-0.001	-0.028	0.0	111.0
0.0	0.0	2	1	400.0	300.99503	1	2	1	0.0	0.0	0	0.18	0.0	0.038	0.0	111.0
0.0	0.0	2	1	400.0	300.99503	1	2	1	0.0	0.0	0	0.18	-0.001	-0.015	0.0	111.0
0.0	0.0	2	1	400.0	300.99503	1	2	1	0.0	0.0	0	0.18	0.0	0.046	0.0	111.0
0.0	0.0	2	1	400.0	300.99503	1	2	1	0.0	0.0	0	0.18	-0.001	-0.043	0.0	111.0
0.0	0.0	2	1	400.0	300.99503	1	2	1	0.0	0.0	0	0.18	-0.001	-0.013	0.0	111.0
0.0	0.0	2	1	400.0	300.99503	1	2	1	0.0	0.0	0	0.18	0.0	0.013	0.0	111.0
0.0	0.0	2	1	400.0	300.99503	1	2	1	0.0	0.0	0	0.18	0.0	0.064	0.0	111.0
0.0	0.0	2	1	400.0	300.99503	1	2	1	0.0	0.0	0	0.18	0.0	0.011	0.0	111.0
0.0	0.0	2	1	400.0	300.99503	1	2	1	0.0	0.0	0	0.18	-0.001	-0.016	0.0	111.0
0.0	0.0	2	1	400.0	300.99503	1	2	1	0.0	0.0	0	0.18	-0.001	-0.024	0.0	111.0
0.0	0.0	2	1	400.0	300.99503	1	2	1	0.0	0.0	0	0.18	0.0	0.021	0.0	111.0
0.0	0.0	2	1	400.0	300.99503	1	2	1	0.0	0.0	0	0.18	0.0	-0.003	0.0	111.0
0.0	0.0	2	1	400.0	300.99503	1	2	1	0.0	0.0	0	0.18	0.0	0.008	0.0	111.0
0.0	0.0	2	1	400.0	300.99503	1	2	1	0.0	0.0	0	0.18	-0.001	-0.013	0.0	111.0
0.0	0.0	2	1	400.0	300.99503	1	2	1	0.0	0.0	0	0.18	0.0	0.028	0.0	111.0
0.0	0.0	2	1	400.0	300.99503	1	2	1	0.0	0.0	0	0.18	0.0	0.033	0.0	111.0
0.0	0.0	2	1	400.0	300.99503	1	2	1	0.0	0.0	0	0.18	-0.001	-0.019	0.0	111.0
0.0	0.0	2	1	400.0	300.99503	1	2	1	0.0	0.0	0	0.18	0.0	0.018	0.0	111.0
0.0	0.0	2	1	400.0	300.99503	1	2	1	0.0	0.0	0	0.18	0.0	0.01	0.0	111.0
0.0	0.0	2	1	400.0	300.99503	1	2	1	0.0	0.0	0	0.18	-0.001	-0.021	0.0	111.0
0.0	0.0	2	1	400.0	300.99503	1	2	1	0.0	0.0	0	0.18	-0.001	-0.026	0.0	111.0
0.0	0.0	2	1	400.0	300.99503	1	2	1	0.0	0.0	0	0.18	-0.001	-0.031	0.0	111.0
0.0	0.0	2	1	400.0	300.99503	1	2	1	0.0	0.0	0	0.18	0.0	0.008	0.0	111.0
0.0	0.0	2	1	400.0	300.99503	1	2	1	0.0	0.0	0	0.18	0.0	-0.001	0.0	111.0
0.0	0.0	2	1	400.0	300.99503	1	2	1	0.0	0.0	0	0.18	-0.001	-0.039	0.0	111.0
0.0	0.0	2	1	400.0	300.99503	1	2	1	0.0	0.0	0	0.18	0.0	0.0	0.0	111.0
0.0	0.0	2	1	400.0	300.99503	1	2	1	0.0	0.0	0	0.18	-0.001	-0.136	0.0	111.0
0.0	0.0	2	1	400.0	300.99503	1	2	1	0.0	0.0	0	0.18	0.0	-0.001	0.0	111.0
0.0	0.0	2	1	400.0	300.99503	1	2	1	0.0	0.0	0	0.18	0.0	0.011	0.0	111.0
0.0	0.0	2	1	400.0	300.99503	1	2	1	0.0	0.0	0	0.18	0.0	0.013	0.0	111.0
0.0	0.0	2	1	400.0	300.99503	1	2	1	0.0	0.0	0	0.18	-0.001	-0.095	0.0	111.0
0.0	0.0	2	1	400.0	300.99503	1	2	1	0.0	0.0	0	0.18	0.0	0.083	0.0	111.0
0.0	0.0	2	1	400.0	300.99503	1	2	1	0.0	0.0	0	0.18	-0.001	-0.013	0.0	111.0
0.0	0.0	2	1	400.0	300.99503	1	2	1	0.0	0.0	0	0.18	0.0	0.001	0.0	111.0
0.0	0.0	2	1	400.0	300.99503	1	2	1	0.0	0.0	0	0.18	-0.001	-0.014	0.0	111.0
0.0	0.0	2	1	400.0	300.99503	1	2	1	0.0	0.0	0	0.18	0.0	0.003	0.0	111.0
0.0	0.0	2	1	400.0	300.99503	1	2	1	0.0	0.0	0	0.18	0.0	0.039	0.0	111.0
0.0	0.0	2	1	400.0	300.99503	1	2	1	0.0	0.0	0	0.18	0.0	0.001	0.0	111.0
0.0	0.0	2	1	400.0	300.99503	1	2	1	0.0	0.0	0	0.18	0.0	0.018	0.0	111.0
0.0	0.0	2	1	400.0	300.99503	1	2	1	0.0	0.0	0	0.18	0.0	-0.011	0.0	111.0
0.0	0.0	2	1	400.0	300.99503	1	2	1	0.0	0.0	0	0.18	-0.001	0.013	0.0	111.0
0.0	0.0	2	1	400.0	300.99503	1	2	1	0.0	0.0	0	0.18	-0.001	-0.033	0.0	111.0
0.0	0.0	2	1	400.0	300.99503	1	2	1	0.0	0.0	0	0.18	0.0	0.013	0.0	111.0
0.0	0.0	2	1	400.0	300.99503	1	2	1	0.0	0.0	0	0.18	0.0	0.019	0.0	111.0
0.0	0.0	2	1	400.0	300.99503	1	2	1	0.0	0.0	0	0.18	0.0	0.011	0.0	111.0
0.0	0.0	2	1	400.0	300.99503	1	2	1	0.0	0.0	0	0.18	0.0	0.049	0.0	111.0
0.0	0.0	2	1	400.0	300.99503	1	2	1	0.0	0.0	0	0.18	-0.001	-0.014	0.0	111.0
0.0	0.0	2	1	400.0	300.99503	1	2	1	0.0	0.0	0	0.18	0.0	-0.008	0.0	111.0
0.0	0.0	2	1	400.0	300.99503	1	2	1	0.0	0.0	0	0.18	0.0	-0.009	0.0	111.0
0.0	0.0	2	1	400.0	300.99503	1	2	1	0.0	0.0	0	0.18	0.0	-0.004	0.0	111.0
0.0	0.0	2	1	400.0	300.99503	1	2	1	0.0	0.0	0	0.18	-0.001	-0.018	0.0	111.0
0.0	0.0	2	1	400.0	300.99503	1	2	1	0.0	0.0	0	0.18	-0.001	-0.025	0.0	111.0
0.0	0.0	2	1	400.0	300.99503	1	2	1	0.0	0.0	0	0.18	0.0	0.008	0.0	111.0
0.0	0.0	2	1	400.0	300.99503	1	2	1	0.0	0.0	0	0.18	-0.001	-0.021	0.0	111.0
0.0	0.0	2	1	400.0	300.99503	1	2	1	0.0	0.0	0	0.18	0.0	0.011	0.0	111.0
0.0	0.0	2	1	400.0	300.99503	1	2	1	0.0	0.0	0	0.18	-0.001	-0.034	0.0	111.0
0.0	0.0	2	1	400.0	300.99503	1	2	1	0.0	0.0	0	0.18	-0.001	-0.033	0.0	111.0
0.0	0.0	2	1	400.0	300.99503	1	2	1	0.0	0.0	0	0.18	0.0	-0.008	0.0	111.0
0.0	0.0	2	1	400.0	300.99503	1	2	1	0.0	0.0	0	0.18	0.0	-0.001	0.0	111.0
0.0	0.0	2	1	400.0	300.99503	1	2	1	0.0	0.0	0	0.18	-0.001	-0.029	0.0	111.0
0.0	0.0	2	1	400.0	300.99503	1	2	1	0.0	0.0	0	0.18	0.0	-0.006	0.0	111.0
0.0	0.0	2	1	400.0	300.99503	1	2	1	0.0	0.0	0	0.18	0.0	-0.006	0.0	111.0
0.0	0.0	2	1	400.0	300.99503	1	2	1	0.0	0.0	0	0.18	-0.001	-0.018	0.0	111.0
0.0	0.0	2	1	400.0	300.99503	1	2	1	0.0	0.0	0	0.18	0.0	0.018	0.0	111.0
0.0	0.0	2	1	400.0	300.99503	1	2	1	0.0	0.0	0	0.18	0.0	0.011	0.0	111.0
0.0	0.0	2	1	400.0	300.99503	1	2	1	0.0	0.0	0	0.18	0.0	-0.003	0.0	111.0
0.0	0.0	2	1	400.0	300.99503	1	2	1	0.0	0.0	0	0.18	0.0	0.022	0.0	111.0
0.0	0.0	2	1	400.0	300.99503	1	2	1	0.0	0.0	0	0.18	0.0	0.008	0.0	111.0
0.0	0.0	2	1	400.0	300.99503	1	2	1	0.0	0.0	0	0.18	0.0	-0.011	0.0	111.0
0.0	0.0	2	1	400.0	300.99503	1	2	1	0.0	0.0	0	0.18	0.0	-0.011	0.0	111.0
0.0	0.0	2	1	400.0	300.99503	1	2	1	0.0	0.0	0	0.18	0.0	0.001	0.0	111.0
0.0	0.0	2	1	400.0	300.99503	1	2	1	0.0	0.0	0	0.18	-0.001	-0.029	0.0	111.0
0.0	0.0	2	1	400.0	300.99503	1	2	1	0.0	0.0	0	0.18	-0.001	-0.014	0.0	111.0
0.0	0.0	2	1	400.0	300.99503	1	2	1	0.0	0.0	0	0.18	0.0	0.001	0.0	111.0
0.0	0.0	2	1	400.0	300.99503	1	2	1	0.0	0.0	0	0.18	0.0	0.016	0.0	111.0
0.0	0.0	2	1	400.0	300.99503	1	2	1	0.0	0.0	0	0.18	-0.001	-0.016	0.0	111.0
0.0	0.0	2	1	400.0	300.99503	1	2	1	0.0	0.0	0	0.18	0.0	-0.006	0.0	111.0
-5555.5557	-400.0	3	1	400.0	201.99005	1	2	1	0.0	0.0	1	0.18	-0.001	-0.014	0.0	111.0
-5555.5557	-400.0	3	1	400.0	201.99005	1	2	1	0.0	0.0	1	0.18	0.0	0.003	0.0	111.0
-5555.5557	-400.0	3	1	400.0	201.99005	0	2	1	0.0	0.0	1	0.18	0.0	0.136	0.0	111.0
-5555.5557	-400.0	3	1	400.0	201.99005	0	2	1	0.0	0.0	1	0.18	0.0	0.021	0.0	111.0
-5555.5557	-400.0	3	1	400.0	201.99005	0	2	1	0.0	0.0	1	0.18	0.0	0.01	0.0	111.0
-5555.5557	-400.0	3	1	400.0	201.99005	0	2	1	0.0	0.0	1	0.18	-0.003	-0.367	-0.392	111.0
-5555.5557	-400.0	3	1	400.0	201.99005	0	2	1	0.0	0.0	1	0.18	-0.011	-1.015	-1.097	111.0
-5555.5557	-400.0	3	1	400.0	201.99005	0	2	1	0.0	0.0	1	0.18	-0.019	-1.084	-1.097	111.0
-5555.5557	-400.0	3	1	400.0	201.99005	0	2	1	0.0	0.0	1	0.18	-0.028	-1.312	-1.413	111.0
-5555.5557	-400.0	3	1	400.0	201.99005	0	2	1	0.0	0.0	1	0.18	-0.041	-1.95	-1.978	111.0
-5555.5557	-400.0	3	1	400.0	201.99005	0	2	1	0.0	0.0	1	0.179	-0.053	-1.982	-1.978	111.0
-5555.5557	-400.0	3	1	400.0	201.99005	0	2	1	0.0	0.0	1	0.179	-0.066	-2.217	-2.232	111.0
-5555.5557	-400.0	3	1	400.0	201.99005	0	2	1	0.0	0.0	1	0.179	-0.078	-2.352	-2.686	111.0
-5555.5557	-400.0	3	1	400.0	201.99005	0	2	1	0.0	0.0	1	0.179	-0.093	-2.893	-2.686	111.0
-5555.5557	-400.0	3	1	400.0	201.99005	0	2	1	0.0	0.0	1	0.179	-0.108	-3.058	-3.078	111.0
-5555.5557	-400.0	3	1	400.0	201.99005	0	2	1	0.0	0.0	1	0.179	-0.122	-3.082	-3.078	111.0
-5555.5557	-400.0	3	1	400.0	201.99005	0	2	1	0.0	0.0	1	0.179	-0.136	-3.269	-3.254	111.0
-5555.5557	-400.0	3	1	400.0	201.99005	0	2	1	0.0	0.0	1	0.178	-0.151	-3.592	-3.569	111.0
-5555.5557	-400.0	3	1	400.0	201.99005	0	2	1	0.0	0.0	1	0.178	-0.165	-3.554	-3.569	111.0
-5555.5557	-400.0	3	1	400.0	201.99005	0	2	1	0.0	0.0	1	0.178	-0.179	-3.718	-3.709	111.0
-5555.5557	-400.0	3	1	400.0	201.99005	0	2	1	0.0	0.0	1	0.178	-0.192	-3.791	-3.963	111.0
-5555.5557	-400.0	3	1	400.0	201.99005	0	2	1	0.0	0.0	1	0.178	-0.206	-3.99	-3.963	111.0
-5555.5557	-400.0	3	1	400.0	201.99005	0	2	1	0.0	0.0	1	0.178	-0.219	-4.116	-4.075	111.0
-5555.5557	-400.0	3	1	400.0	201.99005	0	2	1	0.0	0.0	1	0.178	-0.23	-4.074	-4.075	111.0
-5555.5557	-400.0	3	1	400.0	201.99005	0	2	1	0.0	0.0	1	0.178	-0.242	-4.116	-4.278	111.0
-5555.5557	-400.0	3	1	400.0	201.99005	0	2	1	0.0	0.0	1	0.178	-0.253	-4.3	-4.369	111.0
-5555.5557	-400.0	3	1	400.0	201.99005	0	2	1	0.0	0.0	1	0.178	-0.263	-4.335	-4.369	111.0
-5555.5557	-400.0	3	1	400.0	201.99005	0	2	1	0.0	0.0	1	0.178	-0.273	-4.513	-4.531	111.0
-5555.5557	-400.0	3	1	400.0	201.99005	0	2	1	0.0	0.0	1	0.177	-0.285	-4.667	-4.672	111.0
-5555.5557	-400.0	3	1	400.0	201.99005	0	2	1	0.0	0.0	1	0.177	-0.295	-4.651	-4.672	111.0
-5555.5557	-400.0	3	1	400.0	201.99005	0	2	1	0.0	0.0	1	0.177	-0.305	-4.733	-4.735	111.0
-5555.5557	-400.0	3	1	400.0	201.99005	0	2	1	0.0	0.0	1	0.177	-0.313	-4.747	-4.735	111.0
-5555.5557	-400.0	3	1	400.0	201.99005	0	2	1	0.0	0.0	1	0.177	-0.322	-4.823	-4.847	111.0
-5555.5557	-400.0	3	1	400.0	201.99005	0	2	1	0.0	0.0	1	0.177	-0.33	-4.884	-4.898	111.0
-5555.5557	-400.0	3	1	400.0	201.99005	0	2	1	0.0	0.0	1	0.177	-0.338	-4.896	-4.898	111.0
-5555.5557	-400.0	3	1	400.0	201.99005	0	2	1	0.0	0.0	1	0.177	-0.345	-4.998	-4.988	111.0
-5555.5557	-400.0	3	1	400.0	201.99005	0	2	1	0.0	0.0	1	0.177	-0.351	-4.985	-5.029	111.0
-5555.5557	-400.0	3	1	400.0	201.99005	0	2	1	0.0	0.0	1	0.177	-0.357	-5.044	-5.029	111.0
-5555.5557	-400.0	3	1	400.0	201.99005	0	2	1	0.0	0.0	1	0.177	-0.364	-5.129	-5.102	111.0
-5555.5557	-400.0	3	1	400.0	201.99005	0	2	1	0.0	0.0	1	0.177	-0.37	-5.133	-5.102	111.0
-5555.5557	-400.0	3	1	400.0	201.99005	0	2	1	0.0	0.0	1	0.177	-0.376	-5.231	-5.165	111.0
-5555.5557	-400.0	3	1	400.0	201.99005	0	2	1	0.0	0.0	1	0.177	-0.382	-5.233	-5.192	111.0
-5555.5557	-400.0	3	1	400.0	201.99005	0	2	1	0.0	0.0	1	0.177	-0.386	-5.19	-5.192	111.0
-5555.5557	-400.0	3	1	400.0	201.99005	0	2	1	0.0	0.0	1	0.177	-0.39	-5.187	-5.244	111.0
-5555.5557	-400.0	3	1	400.0	201.99005	0	2	1	0.0	0.0	1	0.177	-0.395	-5.346	-5.265	111.0
-5555.5557	-400.0	3	1	400.0	201.99005	0	2	1	0.0	0.0	1	0.177	-0.399	-5.243	-5.265	111.0
-5555.5557	-400.0	3	1	400.0	201.99005	0	2	1	0.0	0.0	1	0.177	-0.402	-5.306	-5.306	111.0
-5555.5557	-400.0	3	1	400.0	201.99005	0	2	1	0.0	0.0	1	0.177	-0.404	-5.295	-5.306	111.0
-5555.5557	-400.0	3	1	400.0	201.99005	0	2	1	0.0	0.0	1	0.177	-0.408	-5.342	-5.324	111.0
-5555.5557	-400.0	3	1	400.0	201.99005	0	2	1	0.0	0.0	1	0.177	-0.412	-5.556	-5.356	111.0
-5555.5557	-400.0	3	1	400.0	201.99005	0	2	1	0.0	0.0	1	0.177	-0.415	-5.309	-5.356	111.0
-5555.5557	-400.0	3	1	400.0	201.99005	0	2	1	0.0	0.0	1	0.177	-0.419	-5.341	-5.371	111.0
-5555.5557	-400.0	3	1	400.0	201.99005	0	2	1	0.0	0.0	1	0.177	-0.422	-5.415	-5.397	111.0
-5555.5557	-400.0	3	1	400.0	201.99005	0	2	1	0.0	0.0	1	0.177	-0.424	-5.435	-5.397	111.0
-5555.5557	-400.0	3	1	400.0	201.99005	0	2	1	0.0	0.0	1	0.177	-0.426	-5.357	-5.408	111.0
-5555.5557	-400.0	3	1	400.0	201.99005	0	2	1	0.0	0.0	1	0.177	-0.428	-5.372	-5.408	111.0
-5555.5557	-400.0	3	1	400.0	201.99005	0	2	1	0.0	0.0	1	0.177	-0.43	-5.515	-5.429	111.0
-5555.5557	-400.0	3	1	400.0	201.99005	0	2	1	0.0	0.0	1	0.177	-0.432	-5.441	-5.438	111.0
-5555.5557	-400.0	3	1	400.0	201.99005	0	2	1	0.0	0.0	1	0.177	-0.435	-5.567	-5.438	111.0
-5555.5557	-400.0	3	1	400.0	201.99005	0	2	1	0.0	0.0	1	0.176	-0.437	-5.453	-5.455	111.0
-5555.5557	-400.0	3	1	400.0	201.99005	0	2	1	0.0	0.0	1	0.176	-0.438	-5.292	-5.463	111.0
-5555.5557	-400.0	3	1	400.0	201.99005	1	2	1	0.0	0.0	1	0.176	-0.44	-5.451	-5.463	111.0
-5555.5557	-400.0	3	1	400.0	201.99005	1	2	1	0.0	0.0	1	0.176	-0.441	-5.503	-5.476	111.0
-5555.5557	-400.0	3	1	400.0	201.99005	1	2	1	0.0	0.0	1	0.176	-0.441	-5.485	-5.476	111.0
-5555.5557	-400.0	3	1	400.0	201.99005	1	2	1	0.0	0.0	1	0.176	-0.441	-5.468	-5.482	111.0
-5555.5557	-400.0	3	1	400.0	201.99005	1	2	1	0.0	0.0	1	0.176	-0.441	-5.499	-5.493	111.0
-5555.5557	-400.0	3	1	400.0	201.99005	1	2	1	0.0	0.0	1	0.176	-0.441	-5.525	-5.493	111.0
-5555.5557	-400.0	3	1	400.0	201.99005	1	2	1	0.0	0.0	1	0.176	-0.441	-5.508	-5.498	111.0
-5555.5557	-400.0	3	1	400.0	201.99005	1	2	1	0.0	0.0	1	0.176	-0.442	-5.406	-5.507	111.0
-5555.5557	-400.0	3	1	400.0	201.99005	1	2	1	0.0	0.0	1	0.176	-0.442	-5.531	-5.507	111.0
-5555.5557	-400.0	3	1	400.0	201.99005	1	2	1	0.0	0.0	1	0.176	-0.442	-5.506	-5.514	111.0
-5555.5557	-400.0	3	1	400.0	201.99005	1	2	1	0.0	0.0	1	0.176	-0.443	-5.445	-5.514	111.0
-5555.5557	-400.0	3	1	400.0	201.99005	1	2	1	0.0	0.0	1	0.176	-0.443	-5.489	-5.517	111.0
-5555.5557	-400.0	3	1	400.0	201.99005	1	2	1	0.0	0.0	1	0.176	-0.443	-5.548	-5.523	111.0
-5555.5557	-400.0	3	1	400.0	201.99005	1	2	1	0.0	0.0	1	0.176	-0.443	-5.533	-5.523	111.0
-5555.5557	-400.0	3	1	400.0	201.99005	1	2	1	0.0	0.0	1	0.176	-0.444	-5.472	-5.526	111.0
-5555.5557	-400.0	3	1	400.0	201.99005	1	2	1	0.0	0.0	1	0.176	-0.444	-5.54	-5.531	111.0
-5555.5557	-400.0	3	1	400.0	201.99005	1	2	1	0.0	0.0	1	0.176	-0.445	-5.582	-5.531	111.0
-5555.5557	-400.0	3	1	400.0	201.99005	1	2	1	0.0	0.0	1	0.176	-0.446	-5.559	-5.533	111.0
-5555.5557	-400.0	3	1	400.0	201.99005	1	2	1	0.0	0.0	1	0.176	-0.447	-5.574	-5.533	111.0
-5555.5557	-400.0	3	1	400.0	201.99005	1	2	1	0.0	0.0	1	0.176	-0.447	-5.502	-5.537	111.0
-5555.5557	-400.0	3	1	400.0	201.99005	1	2	1	0.0	0.0	1	0.176	-0.447	-5.551	-5.541	111.0
-5555.5557	-400.0	3	1	400.0	201.99005	1	2	1	0.0	0.0	1	0.176	-0.448	-5.694	-5.541	111.0
-5555.5557	-400.0	3	1	400.0	201.99005	1	2	1	0.0	0.0	1	0.176	-0.449	-5.485	-5.542	111.0
-5555.5557	-400.0	3	1	400.0	201.99005	1	2	1	0.0	0.0	1	0.176	-0.451	-5.629	-5.544	111.0
-5555.5557	-400.0	3	1	400.0	201.99005	1	2	1	0.0	0.0	1	0.176	-0.451	-5.551	-5.544	111.0
-5555.5557	-400.0	3	1	400.0	201.99005	1	2	1	0.0	0.0	1	0.176	-0.451	-5.509	-5.546	111.0
-5555.5557	-400.0	3	1	400.0	201.99005	1	2	1	0.0	0.0	1	0.176	-0.452	-5.565	-5.546	111.0
-5555.5557	-400.0	3	1	400.0	201.99005	1	2	1	0.0	0.0	1	0.176	-0.453	-5.603	-5.548	111.0
-5555.5557	-400.0	3	1	400.0	201.99005	1	2	1	0.0	0.0	1	0.176	-0.454	-5.579	-5.549	111.0
-5555.5557	-400.0	3	1	400.0	201.99005	1	2	1	0.0	0.0	1	0.176	-0.454	-5.553	-5.549	111.0
-5555.5557	-400.0	3	1	400.0	201.99005	1	2	1	0.0	0.0	1	0.176	-0.455	-5.575	-5.55	111.0
-5555.5557	-400.0	3	1	400.0	201.99005	1	2	1	0.0	0.0	1	0.176	-0.456	-5.491	-5.551	111.0
-5555.5557	-400.0	3	1	400.0	201.99005	1	2	1	0.0	0.0	1	0.176	-0.456	-5.491	-5.551	111.0
-5555.5557	-400.0	3	1	400.0	201.99005	1	2	1	0.0	0.0	1	0.176	-0.457	-5.537	-5.553	111.0
-5555.5557	-400.0	3	1	400.0	201.99005	1	2	1	0.0	0.0	1	0.176	-0.459	-5.599	-5.553	111.0
-5555.5557	-400.0	3	1	400.0	201.99005	1	2	1	0.0	0.0	1	0.176	-0.459	-5.524	-5.553	111.0
-5555.5557	-400.0	3	1	400.0	201.99005	1	2	1	0.0	0.0	1	0.176	-0.46	-5.558	-5.554	111.0
-5555.5557	-400.0	3	1	400.0	201.99005	1	2	1	0.0	0.0	1	0.176	-0.46	-5.531	-5.554	111.0
-5555.5557	-400.0	3	1	400.0	201.99005	1	2	1	0.0	0.0	1	0.176	-0.46	-5.536	-5.555	111.0
-5555.5557	-400.0	3	1	400.0	201.99005	1	2	1	0.0	0.0	1	0.176	-0.46	-5.556	-5.556	111.0
-5555.5557	-400.0	3	1	400.0	201.99005	1	2	1	0.0	0.0	1	0.176	-0.461	-5.569	-5.556	111.0
-5555.5557	-400.0	3	1	400.0	201.99005	1	2	1	0.0	0.0	1	0.176	-0.46	-5.556	-5.556	111.0
-5555.5557	-400.0	3	1	400.0	201.99005	1	2	1	0.0	0.0	1	0.176	-0.461	-5.587	-5.556	111.0
-5555.5557	-400.0	3	1	400.0	201.99005	1	2	1	0.0	0.0	1	0.176	-0.461	-5.566	-5.557	111.0
-5555.5557	-400.0	3	1	400.0	201.99005	1	2	1	0.0	0.0	1	0.175	-0.46	-5.554	-5.557	111.0
-5555.5557	-400.0	3	1	400.0	201.99005	1	2	1	0.0	0.0	1	0.175	-0.46	-5.552	-5.557	111.0
-5555.5557	-400.0	3	1	400.0	201.99005	1	2	1	0.0	0.0	1	0.175	-0.46	-5.555	-5.559	111.0
-5555.5557	-400.0	3	1	400.0	201.99005	1	2	1	0.0	0.0	1	0.175	-0.461	-5.573	-5.559	111.0
-5555.5557	-400.0	3	1	400.0	201.99005	1	2	1	0.0	0.0	1	0.175	-0.46	-5.504	-5.559	111.0
-5555.5557	-400.0	3	1	400.0	201.99005	1	2	1	0.0	0.0	1	0.175	-0.461	-5.595	-5.559	111.0
-5555.5557	-400.0	3	1	400.0	201.99005	1	2	1	0.0	0.0	1	0.175	-0.461	-5.615	-5.559	111.0
-5555.5557	-400.0	3	1	400.0	201.99005	1	2	1	0.0	0.0	1	0.175	-0.461	-5.567	-5.56	111.0
-5555.5557	-400.0	3	1	400.0	201.99005	1	2	1	0.0	0.0	1	0.175	-0.461	-5.563	-5.56	111.0
-5555.5557	-400.0	3	1	400.0	201.99005	1	2	1	0.0	0.0	1	0.175	-0.461	-5.561	-5.56	111.0
-5555.5557	-400.0	3	1	400.0	201.99005	1	2	1	0.0	0.0	1	0.175	-0.46	-5.529	-5.56	111.0
-5555.5557	-400.0	3	1	400.0	201.99005	1	2	1	0.0	0.0	1	0.175	-0.46	-5.556	-5.56	111.0
-5555.5557	-400.0	3	1	400.0	201.99005	1	2	1	0.0	0.0	1	0.175	-0.46	-5.549	-5.56	111.0
-5555.5557	-400.0	3	1	400.0	201.99005	1	2	1	0.0	0.0	1	0.175	-0.461	-5.673	-5.56	111.0
-5555.5557	-400.0	3	1	400.0	201.99005	1	2	1	0.0	0.0	1	0.175	-0.46	-5.547	-5.56	111.0
-5555.5557	-400.0	3	1	400.0	201.99005	1	2	1	0.0	0.0	1	0.175	-0.461	-5.558	-5.56	111.0
-5555.5557	-400.0	3	1	400.0	201.99005	1	2	1	0.0	0.0	1	0.175	-0.461	-5.584	-5.56	111.0
-5555.5557	-400.0	3	1	400.0	201.99005	1	2	1	0.0	0.0	1	0.175	-0.461	-5.594	-5.56	111.0
-5555.5557	-400.0	3	1	400.0	201.99005	1	2	1	0.0	0.0	1	0.175	-0.46	-5.406	-5.56	111.0
-5555.5557	-400.0	3	1	400.0	201.99005	1	2	1	0.0	0.0	1	0.175	-0.461	-5.578	-5.56	111.0
-5555.5557	-400.0	3	1	400.0	201.99005	1	2	1	0.0	0.0	1	0.175	-0.46	-5.528	-5.56	111.0
-5555.5557	-400.0	3	1	400.0	201.99005	1	2	1	0.0	0.0	1	0.175	-0.46	-5.546	-5.56	111.0
-5555.5557	-400.0	3	1	400.0	201.99005	1	2	1	0.0	0.0	1	0.175	-0.461	-5.581	-5.56	111.0
-5555.5557	-400.0	3	1	400.0	201.99005	1	2	1	0.0	0.0	1	0.175	-0.461	-5.579	-5.561	111.0
-5555.5557	-400.0	3	1	400.0	201.99005	1	2	1	0.0	0.0	1	0.175	-0.46	-5.548	-5.561	111.0
-5555.5557	-400.0	3	1	400.0	201.99005	1	2	1	0.0	0.0	1	0.175	-0.461	-5.559	-5.561	111.0
-5555.5557	-400.0	3	1	400.0	201.99005	1	2	1	0.0	0.0	1	0.175	-0.46	-5.486	-5.561	111.0
-5555.5557	-400.0	3	1	400.0	201.99005	1	2	1	0.0	0.0	1	0.175	-0.46	-5.523	-5.561	111.0
-5555.5557	-400.0	3	1	400.0	201.99005	1	2	1	0.0	0.0	1	0.175	-0.46	-5.543	-5.561	111.0
-5555.5557	-400.0	3	1	400.0	201.99005	1	2	1	0.0	0.0	1	0.175	-0.461	-5.579	-5.561	111.0
-5555.5557	-400.0	3	1	400.0	201.99005	1	2	1	0.0	0.0	1	0.175	-0.461	-5.582	-5.561	111.0
-5555.5557	-400.0	3	1	400.0	201.99005	1	2	1	0.0	0.0	1	0.175	-0.461	-5.559	-5.561	111.0
-5555.5557	-400.0	3	1	400.0	201.99005	1	2	1	0.0	0.0	1	0.175	-0.46	-5.514	-5.561	111.0
-5555.5557	-400.0	3	1	400.0	201.99005	1	2	1	0.0	0.0	1	0.175	-0.46	-5.541	-5.561	111.0
-5555.5557	-400.0	3	1	400.0	201.99005	1	2	1	0.0	0.0	1	0.175	-0.461	-5.564	-5.561	111.0
-5555.5557	-400.0	3	1	400.0	201.99005	1	2	1	0.0	0.0	1	0.175	-0.461	-5.574	-5.561	111.0
-5555.5557	-400.0	3	1	400.0	201.99005	1	2	1	0.0	0.0	1	0.175	-0.461	-5.584	-5.561	111.0
-5555.5557	-400.0	3	1	400.0	201.99005	1	2	1	0.0	0.0	1	0.175	-0.46	-5.549	-5.561	111.0
-5555.5557	-400.0	3	1	400.0	201.99005	1	2	1	0.0	0.0	1	0.175	-0.46	-5.465	-5.561	111.0
-5555.5557	-400.0	3	1	400.0	201.99005	1	2	1	0.0	0.0	1	0.175	-0.46	-5.549	-5.561	111.0
-5555.5557	-400.0	3	1	400.0	201.99005	1	2	1	0.0	0.0	1	0.175	-0.461	-5.575	-5.561	111.0
-5555.5557	-400.0	3	1	400.0	201.99005	1	2	1	0.0	0.0	1	0.175	-0.46	-5.539	-5.561	111.0
-5555.5557	-400.0	3	1	400.0	201.99005	1	2	1	0.0	0.0	1	0.175	-0.461	-5.618	-5.561	111.0
-5555.5557	-400.0	3	1	400.0	201.99005	1	2	1	0.0	0.0	1	0.175	-0.461	-5.599	-5.561	111.0
-5555.5557	-400.0	3	1	400.0	201.99005	1	2	1	0.0	0.0	1	0.175	-0.461	-5.569	-5.561	111.0
-5555.5557	-400.0	3	1	400.0	201.99005	1	2	1	0.0	0.0	1	0.175	-0.46	-5.551	-5.561	111.0
-5555.5557	-400.0	3	1	400.0	201.99005	1	2	1	0.0	0.0	1	0.175	-0.46	-5.449	-5.561	111.0
-5555.5557	-400.0	3	1	400.0	201.99005	1	2	1	0.0	0.0	1	0.175	-0.46	-5.551	-5.561	111.0
-5555.5557	-400.0	3	1	400.0	201.99005	1	2	1	0.0	0.0	1	0.175	-0.461	-5.601	-5.561	111.0
-5555.5557	-400.0	3	1	400.0	201.99005	1	2	1	0.0	0.0	1	0.175	-0.461	-5.585	-5.561	111.0
-5555.5557	-400.0	3	1	400.0	201.99005	1	2	1	0.0	0.0	1	0.175	-0.461	-5.63	-5.561	111.0
-5555.5557	-400.0	3	1	400.0	201.99005	1	2	1	0.0	0.0	1	0.175	-0.461	-5.565	-5.561	111.0
-5555.5557	-400.0	3	1	400.0	201.99005	1	2	1	0.0	0.0	1	0.174	-0.461	-5.566	-5.561	111.0
-5555.5557	-400.0	3	1	400.0	201.99005	1	2	1	0.0	0.0	1	0.174	-0.461	-5.575	-5.561	111.0
-5555.5557	-400.0	3	1	400.0	201.99005	1	2	1	0.0	0.0	1	0.174	-0.46	-5.505	-5.561	111.0
-5555.5557	-400.0	3	1	400.0	201.99005	1	2	1	0.0	0.0	1	0.174	-0.46	-5.547	-5.561	111.0
-5555.5557	-400.0	3	1	400.0	201.99005	1	2	1	0.0	0.0	1	0.174	-0.461	-5.565	-5.561	111.0
-5555.5557	-400.0	3	1	400.0	201.99005	1	2	1	0.0	0.0	1	0.174	-0.46	-5.549	-5.561	111.0
-5555.5557	-400.0	3	1	400.0	201.99005	1	2	1	0.0	0.0	1	0.174	-0.461	-5.593	-5.561	111.0
-5555.5557	-400.0	3	1	400.0	201.99005	1	2	1	0.0	0.0	1	0.174	-0.46	-5.536	-5.561	111.0
-5555.5557	-400.0	3	1	400.0	201.99005	1	2	1	0.0	0.0	1	0.174	-0.46	-5.528	-5.561	111.0
-5555.5557	-400.0	3	1	400.0	201.99005	1	2	1	0.0	0.0	1	0.174	-0.461	-5.564	-5.561	111.0
-5555.5557	-400.0	3	1	400.0	201.99005	1	2	1	0.0	0.0	1	0.174	-0.46	-5.546	-5.561	111.0
-5555.5557	-400.0	3	1	400.0	201.99005	1	2	1	0.0	0.0	1	0.174	-0.461	-5.588	-5.561	111.0
-5555.5557	-400.0	3	1	400.0	201.99005	1	2	1	0.0	0.0	1	0.174	-0.461	-5.588	-5.561	111.0
-5555.5557	-400.0	3	1	400.0	201.99005	1	2	1	0.0	0.0	1	0.174	-0.46	-5.522	-5.561	111.0
-5555.5557	-400.0	3	1	400.0	201.99005	1	2	1	0.0	0.0	1	0.174	-0.46	-5.551	-5.561	111.0
-5555.5557	-400.0	3	1	400.0	201.99005	1	2	1	0.0	0.0	1	0.174	-0.46	-5.531	-5.561	111.0
-5555.5557	-400.0	3	1	400.0	201.99005	1	2	1	0.0	0.0	1	0.174	-0.46	-5.51	-5.561	111.0
-5555.5557	-400.0	3	1	400.0	201.99005	1	2	1	0.0	0.0	1	0.174	-0.46	-5.51	-5.561	111.0
-5555.5557	-400.0	3	1	400.0	201.99005	1	2	1	0.0	0.0	1	0.174	-0.461	-5.604	-5.561	111.0
-5555.5557	-400.0	3	1	400.0	201.99005	1	2	1	0.0	0.0	1	0.174	-0.462	-5.816	-5.561	111.0
-5555.5557	-400.0	3	1	400.0	201.99005	1	2	1	0.0	0.0	1	0.174	-0.462	-5.568	-5.561	111.0
-5555.5557	-400.0	3	1	400.0	201.99005	1	2	1	0.0	0.0	1	0.174	-0.461	-5.593	-5.561	111.0
-5555.5557	-400.0	3	1	400.0	201.99005	1	2	1	0.0	0.0	1	0.174	-0.461	-5.557	-5.561	111.0
-5555.5557	-400.0	3	1	400.0	201.99005	1	2	1	0.0	0.0	1	0.174	-0.461	-5.564	-5.561	111.0
-5555.5557	-400.0	3	1	400.0	201.99005	1	2	1	0.0	0.0	1	0.174	-0.461	-5.604	-5.561	111.0
-5555.5557	-400.0	3	1	400.0	201.99005	1	2	1	0.0	0.0	1	0.174	-0.46	-5.526	-5.561	111.0
-5555.5557	-400.0	3	1	400.0	201.99005	1	2	1	0.0	0.0	1	0.174	-0.461	-5.564	-5.561	111.0
-5555.5557	-400.0	3	1	400.0	201.99005	1	2	1	0.0	0.0	1	0.173	-0.461	-5.597	-5.561	111.0
-5555.5557	-400.0	3	1	400.0	201.99005	1	2	1	0.0	0.0	1	0.173	-0.46	-5.488	-5.561	111.0
-5555.5557	-400.0	3	1	400.0	201.99005	1	2	1	0.0	0.0	1	0.173	-0.46	-5.539	-5.561	111.0
-5555.5557	-400.0	3	1	400.0	201.99005	1	2	1	0.0	0.0	1	0.173	-0.46	-5.52	-5.561	111.0
-5555.5557	-400.0	3	1	400.0	201.99005	1	2	1	0.0	0.0	1	0.173	-0.461	-5.585	-5.561	111.0
-5555.5557	-400.0	3	1	400.0	201.99005	1	2	1	0.0	0.0	1	0.173	-0.461	-5.604	-5.561	111.0
-5555.5557	-400.0	3	1	400.0	201.99005	1	2	1	0.0	0.0	1	0.173	-0.46	-5.524	-5.561	111.0
-5555.5557	-400.0	3	1	400.0	201.99005	1	2	1	0.0	0.0	1	0.173	-0.461	-5.568	-5.561	111.0
-5555.5557	-400.0	3	1	400.0	201.99005	1	2	1	0.0	0.0	1	0.173	-0.46	-5.533	-5.561	111.0
-5555.5557	-400.0	3	1	400.0	201.99005	1	2	1	0.0	0.0	1	0.173	-0.46	-5.496	-5.561	111.0
-5555.5557	-400.0	3	1	400.0	201.99005	1	2	1	0.0	0.0	1	0.173	-0.461	-5.577	-5.561	111.0
-5555.5557	-400.0	3	1	400.0	201.99005	1	2	1	0.0	0.0	1	0.173	-0.461	-5.569	-5.561	111.0
-5555.5557	-400.0	3	1	400.0	201.99005	1	2	1	0.0	0.0	1	0.173	-0.46	-5.534	-5.561	111.0
-5555.5557	-400.0	3	1	400.0	201.99005	1	2	1	0.0	0.0	1	0.173	-0.46	-5.53	-5.561	111.0
-5555.5557	-400.0	3	1	400.0	201.99005	1	2	1	0.0	0.0	1	0.173	-0.46	-5.481	-5.561	111.0
-5555.5557	-400.0	3	1	400.0	201.99005	1	2	1	0.0	0.0	1	0.173	-0.461	-5.627	-5.561	111.0
-5555.5557	-400.0	3	1	400.0	201.99005	1	2	1	0.0	0.0	1	0.173	-0.461	-5.587	-5.561	111.0
-5555.5557	-400.0	3	1	400.0	201.99005	1	2	1	0.0	0.0	1	0.173	-0.461	-5.585	-5.561	111.0
-5555.5557	-400.0	3	1	400.0	201.99005	1	2	1	0.0	0.0	1	0.173	-0.461	-5.581	-5.561	111.0
-5555.5557	-400.0	3	1	400.0	201.99005	1	2	1	0.0	0.0	1	0.173	-0.46	-5.523	-5.561	111.0
-5555.5557	-400.0	3	1	400.0	201.99005	1	2	1	0.0	0.0	1	0.173	-0.461	-5.571	-5.561	111.0
-5555.5557	-400.0	3	1	400.0	201.99005	1	2	1	0.0	0.0	1	0.173	-0.46	-5.541	-5.561	111.0
-5555.5557	-400.0	3	1	400.0	201.99005	1	2	1	0.0	0.0	1	0.173	-0.461	-5.575	-5.561	111.0
-5555.5557	-400.0	3	1	400.0	201.99005	1	2	1	0.0	0.0	1	0.173	-0.461	-5.603	-5.561	111.0
-5555.5557	-400.0	3	1	400.0	201.99005	1	2	1	0.0	0.0	1	0.173	-0.461	-5.558	-5.561	111.0
-5555.5557	-400.0	3	1	400.0	201.99005	1	2	1	0.0	0.0	1	0.173	-0.46	-5.551	-5.561	111.0
-5555.5557	-400.0	3	1	400.0	201.99005	1	2	1	0.0	0.0	1	0.173	-0.461	-5.67	-5.561	111.0
-5555.5557	-400.0	3	1	400.0	201.99005	1	2	1	0.0	0.0	1	0.173	-0.461	-5.597	-5.561	111.0
-5555.5557	-400.0	3	1	400.0	201.99005	1	2	1	0.0	0.0	1	0.173	-0.46	-5.536	-5.561	111.0
-5555.5557	-400.0	3	1	400.0	201.99005	1	2	1	0.0	0.0	1	0.173	-0.461	-5.557	-5.561	111.0
-5555.5557	-400.0	3	1	400.0	201.99005	1	2	1	0.0	0.0	1	0.173	-0.461	-5.602	-5.561	111.0
-5555.5557	-400.0	3	1	400.0	201.99005	1	2	1	0.0	0.0	1	0.173	-0.46	-5.55	-5.561	111.0
-5555.5557	-400.0	3	1	400.0	201.99005	1	2	1	0.0	0.0	1	0.173	-0.46	-5.524	-5.561	111.0
-5555.5557	-400.0	3	1	400.0	201.99005	1	2	1	0.0	0.0	1	0.173	-0.461	-5.572	-5.561	111.0
-5555.5557	-400.0	3	1	400.0	201.99005	1	2	1	0.0	0.0	1	0.173	-0.461	-5.7	-5.561	111.0
-5555.5557	-400.0	3	1	400.0	201.99005	1	2	1	0.0	0.0	1	0.173	-0.46	-5.55	-5.561	111.0
-5555.5557	-400.0	3	1	400.0	201.99005	1	2	1	0.0	0.0	1	0.173	-0.461	-5.579	-5.561	111.0
-5555.5557	-400.0	3	1	400.0	201.99005	1	2	1	0.0	0.0	1	0.173	-0.46	-5.555	-5.561	111.0
-5555.5557	-400.0	3	1	400.0	201.99005	1	2	1	0.0	0.0	1	0.173	-0.46	-5.489	-5.561	111.0
-5555.5557	-400.0	3	1	400.0	201.99005	1	2	1	0.0	0.0	1	0.173	-0.46	-5.526	-5.561	111.0
-5555.5557	-400.0	3	1	400.0	201.99005	1	2	1	0.0	0.0	1	0.173	-0.46	-5.554	-5.561	111.0
-5555.5557	-400.0	3	1	400.0	201.99005	1	2	1	0.0	0.0	1	0.173	-0.461	-5.585	-5.561	111.0
-5555.5557	-400.0	3	1	400.0	201.99005	1	2	1	0.0	0.0	1	0.173	-0.46	-5.518	-5.561	111.0
-5555.5557	-400.0	3	1	400.0	201.99005	1	2	1	0.0	0.0	1	0.173	-0.46	-5.533	-5.561	111.0
-5555.5557	-400.0	3	1	400.0	201.99005	1	2	1	0.0	0.0	1	0.173	-0.46	-5.541	-5.561	111.0
-5555.5557	-400.0	3	1	400.0	201.99005	1	2	1	0.0	0.0	1	0.173	-0.46	-5.546	-5.561	111.0
-5555.5557	-400.0	3	1	400.0	201.99005	1	2	1	0.0	0.0	1	0.173	-0.46	-5.457	-5.561	111.0
-5555.5557	-400.0	3	1	400.0	201.99005	1	2	1	0.0	0.0	1	0.173	-0.461	-5.607	-5.561	111.0
-5555.5557	-400.0	3	1	400.0	201.99005	1	2	1	0.0	0.0	1	0.173	-0.46	-5.54	-5.561	111.0
0.0	0.0	3	1	400.0	201.99005	1	2	1	0.0	0.0	0	0.173	-0.46	-5.481	-5.561	111.0
0.0	0.0	3	1	400.0	201.99005	1	2	1	0.0	0.0	0	0.173	-0.46	-5.549	-5.561	111.0
0.0	0.0	3	1	400.0	201.99005	1	2	1	0.0	0.0	0	0.173	-0.46	-5.524	-5.561	111.0
0.0	0.0	3	1	400.0	201.99005	1	2	1	0.0	0.0	0	0.173	-0.461	-5.585	-5.561	111.0
0.0	0.0	3	1	400.0	201.99005	1	2	1	0.0	0.0	0	0.173	-0.461	-5.558	-5.561	111.0
0.0	0.0	3	1	400.0	201.99005	1	2	1	0.0	0.0	0	0.173	-0.454	-4.77	-4.803	111.0
0.0	0.0	3	1	400.0	201.99005	1	2	1	0.0	0.0	0	0.173	-0.449	-4.63	-4.463	111.0
0.0	0.0	3	1	400.0	201.99005	1	2	1	0.0	0.0	0	0.173	-0.441	-4.537	-4.463	111.0
0.0	0.0	3	1	400.0	201.99005	1	2	1	0.0	0.0	0	0.173	-0.429	-3.848	-3.854	111.0
0.0	0.0	3	1	400.0	201.99005	1	2	1	0.0	0.0	0	0.173	-0.417	-3.827	-3.854	111.0
0.0	0.0	3	1	400.0	201.99005	1	2	1	0.0	0.0	0	0.173	-0.404	-3.285	-3.328	111.0
0.0	0.0	3	1	400.0	201.99005	1	2	1	0.0	0.0	0	0.173	-0.389	-3.091	-3.093	111.0
0.0	0.0	3	1	400.0	201.99005	1	2	1	0.0	0.0	0	0.173	-0.375	-3.088	-3.093	111.0
0.0	0.0	3	1	400.0	201.99005	1	2	1	0.0	0.0	0	0.174	-0.359	-2.655	-2.671	111.0
0.0	0.0	3	1	400.0	201.99005	1	2	1	0.0	0.0	0	0.174	-0.345	-2.489	-2.482	111.0
0.0	0.0	3	1	400.0	201.99005	1	2	1	0.0	0.0	0	0.174	-0.332	-2.434	-2.482	111.0
0.0	0.0	3	1	400.0	201.99005	1	2	1	0.0	0.0	0	0.174	-0.316	-2.156	-2.143	111.0
0.0	0.0	3	1	400.0	201.99005	1	2	1	0.0	0.0	0	0.174	-0.302	-2.146	-2.143	111.0
0.0	0.0	3	1	400.0	201.99005	1	2	1	0.0	0.0	0	0.174	-0.289	-1.972	-1.992	111.0
0.0	0.0	3	1	400.0	201.99005	1	2	1	0.0	0.0	0	0.174	-0.275	-1.752	-1.72	111.0
0.0	0.0	3	1	400.0	201.99005	1	2	1	0.0	0.0	0	0.174	-0.263	-1.702	-1.72	111.0
0.0	0.0	3	1	400.0	201.99005	1	2	1	0.0	0.0	0	0.174	-0.25	-1.611	-1.598	111.0
0.0	0.0	3	1	400.0	201.99005	1	2	1	0.0	0.0	0	0.174	-0.236	-1.415	-1.38	111.0
0.0	0.0	3	1	400.0	201.99005	1	2	1	0.0	0.0	0	0.174	-0.223	-1.164	-1.38	111.0
0.0	0.0	3	1	400.0	201.99005	1	2	1	0.0	0.0	0	0.174	-0.21	-1.213	-1.191	111.0
0.0	0.0	3	1	400.0	201.99005	1	2	1	0.0	0.0	0	0.174	-0.199	-1.183	-1.191	111.0
0.0	0.0	3	1	400.0	201.99005	1	2	1	0.0	0.0	0	0.174	-0.189	-1.01	-1.107	111.0
0.0	0.0	3	1	400.0	201.99005	1	2	1	0.0	0.0	0	0.174	-0.179	-1.002	-1.029	111.0
0.0	0.0	3	1	400.0	201.99005	1	2	1	0.0	0.0	0	0.174	-0.17	-0.909	-1.029	111.0
0.0	0.0	3	1	400.0	201.99005	1	2	1	0.0	0.0	0	0.174	-0.16	-0.888	-0.888	111.0
0.0	0.0	3	1	400.0	201.99005	1	2	1	0.0	0.0	0	0.174	-0.152	-0.786	-0.767	111.0
0.0	0.0	3	1	400.0	201.99005	1	2	1	0.0	0.0	0	0.174	-0.144	-0.759	-0.767	111.0
0.0	0.0	3	1	400.0	201.99005	1	2	1	0.0	0.0	0	0.174	-0.135	-0.689	-0.712	111.0
0.0	0.0	3	1	400.0	201.99005	1	2	1	0.0	0.0	0	0.174	-0.128	-0.755	-0.615	111.0
0.0	0.0	3	1	400.0	201.99005	1	2	1	0.0	0.0	0	0.174	-0.12	-0.551	-0.615	111.0
0.0	0.0	3	1	400.0	201.99005	1	2	1	0.0	0.0	0	0.174	-0.114	-0.58	-0.571	111.0
0.0	0.0	3	1	400.0	201.99005	1	2	1	0.0	0.0	0	0.174	-0.108	-0.538	-0.571	111.0
0.0	0.0	3	1	400.0	201.99005	1	2	1	0.0	0.0	0	0.174	-0.102	-0.518	-0.493	111.0
0.0	0.0	3	1	400.0	201.99005	1	2	1	0.0	0.0	0	0.175	-0.095	-0.482	-0.458	111.0
0.0	0.0	3	1	400.0	201.99005	1	2	1	0.0	0.0	0	0.175	-0.089	-0.46	-0.458	111.0
0.0	0.0	3	1	400.0	201.99005	1	2	1	0.0	0.0	0	0.175	-0.083	-0.388	-0.396	111.0
0.0	0.0	3	1	400.0	201.99005	1	2	1	0.0	0.0	0	0.175	-0.078	-0.379	-0.341	111.0
0.0	0.0	3	1	400.0	201.99005	1	2	1	0.0	0.0	0	0.175	-0.074	-0.362	-0.341	111.0
0.0	0.0	3	1	400.0	201.99005	1	2	1	0.0	0.0	0	0.175	-0.07	-0.368	-0.317	111.0
0.0	0.0	3	1	400.0	201.99005	1	2	1	0.0	0.0	0	0.175	-0.066	-0.318	-0.317	111.0
0.0	0.0	3	1	400.0	201.99005	1	2	1	0.0	0.0	0	0.175	-0.061	-0.257	-0.274	111.0
0.0	0.0	3	1	400.0	201.99005	1	2	1	0.0	0.0	0	0.175	-0.057	-0.289	-0.254	111.0
0.0	0.0	3	1	400.0	201.99005	1	2	1	0.0	0.0	0	0.175	-0.053	-0.25	-0.254	111.0
0.0	0.0	3	1	400.0	201.99005	1	2	1	0.0	0.0	0	0.175	-0.049	-0.231	-0.219	111.0
0.0	0.0	3	1	400.0	201.99005	1	2	1	0.0	0.0	0	0.175	-0.045	-0.222	-0.219	111.0
0.0	0.0	3	1	400.0	201.99005	1	2	1	0.0	0.0	0	0.175	-0.041	-0.22	-0.204	111.0
0.0	0.0	3	1	400.0	201.99005	1	2	1	0.0	0.0	0	0.175	-0.038	-0.21	-0.176	111.0
0.0	0.0	3	1	400.0	201.99005	1	2	1	0.0	0.0	0	0.175	-0.036	-0.117	-0.176	111.0
0.0	0.0	3	1	400.0	201.99005	1	2	1	0.0	0.0	0	0.175	-0.034	-0.154	-0.163	111.0
0.0	0.0	3	1	400.0	201.99005	1	2	1	0.0	0.0	0	0.175	-0.032	-0.11	-0.141	111.0
0.0	0.0	3	1	400.0	201.99005	1	2	1	0.0	0.0	0	0.175	-0.03	-0.09	-0.141	111.0
0.0	0.0	3	1	400.0	201.99005	1	2	1	0.0	0.0	0	0.175	-0.029	-0.271	-0.131	111.0
0.0	0.0	3	1	400.0	201.99005	1	2	1	0.0	0.0	0	0.175	-0.027	-0.13	-0.113	111.0
0.0	0.0	3	1	400.0	201.99005	1	2	1	0.0	0.0	0	0.175	-0.025	-0.16	-0.113	111.0
0.0	0.0	3	1	400.0	201.99005	1	2	1	0.0	0.0	0	0.175	-0.023	-0.075	-0.097	111.0
0.0	0.0	3	1	400.0	201.99005	1	2	1	0.0	0.0	0	0.175	-0.021	-0.099	-0.097	111.0
0.0	0.0	3	1	400.0	201.99005	1	2	1	0.0	0.0	0	0.175	-0.02	-0.115	-0.09	111.0
0.0	0.0	3	1	400.0	201.99005	1	2	1	0.0	0.0	0	0.175	-0.02	-0.073	-0.078	111.0
0.0	0.0	3	1	400.0	201.99005	1	2	1	0.0	0.0	0	0.175	-0.02	-0.065	-0.078	111.0
0.0	0.0	3	1	400.0	201.99005	1	2	1	0.0	0.0	0	0.175	-0.02	-0.074	-0.072	111.0
0.0	0.0	3	1	400.0	201.99005	1	2	1	0.0	0.0	0	0.175	-0.02	-0.062	-0.062	111.0
0.0	0.0	3	1	400.0	201.99005	1	2	1	0.0	0.0	0	0.175	-0.02	-0.097	-0.062	111.0
0.0	0.0	3	1	400.0	201.99005	1	2	1	0.0	0.0	0	0.175	-0.019	-0.11	-0.058	111.0
0.0	0.0	3	1	400.0	201.99005	1	2	1	0.0	0.0	0	0.175	-0.019	-0.079	-0.058	111.0
0.0	0.0	3	1	400.0	201.99005	1	2	1	0.0	0.0	0	0.175	-0.019	-0.051	-0.049	111.0
0.0	0.0	3	1	400.0	201.99005	1	2	1	0.0	0.0	0	0.175	-0.018	-0.249	-0.043	111.0
0.0	0.0	3	1	400.0	201.99005	1	2	1	0.0	0.0	0	0.175	-0.018	-0.072	-0.043	111.0
0.0	0.0	3	1	400.0	201.99005	1	2	1	0.0	0.0	0	0.175	-0.017	-0.004	-0.039	111.0
0.0	0.0	3	1	400.0	201.99005	1	2	1	0.0	0.0	0	0.175	-0.016	-0.023	-0.034	111.0
0.0	0.0	3	1	400.0	201.99005	1	2	1	0.0	0.0	0	0.175	-0.015	-0.001	-0.034	111.0
0.0	0.0	3	1	400.0	201.99005	1	2	1	0.0	0.0	0	0.175	-0.014	-0.002	-0.031	111.0
0.0	0.0	3	1	400.0	201.99005	1	2	1	0.0	0.0	0	0.175	-0.014	-0.068	-0.031	111.0
0.0	0.0	3	1	400.0	201.99005	1	2	1	0.0	0.0	0	0.175	-0.014	-0.021	-0.027	111.0
0.0	0.0	3	1	400.0	201.99005	1	2	1	0.0	0.0	0	0.175	-0.014	-0.046	-0.025	111.0
0.0	0.0	3	1	400.0	201.99005	1	2	1	0.0	0.0	0	0.175	-0.013	-0.009	-0.025	111.0
0.0	0.0	3	1	400.0	201.99005	1	2	1	0.0	0.0	0	0.175	-0.012	-0.005	-0.021	111.0
0.0	0.0	3	1	400.0	201.99005	1	2	1	0.0	0.0	0	0.175	-0.011	0.003	-0.02	111.0
0.0	0.0	3	1	400.0	201.99005	1	2	1	0.0	0.0	0	0.175	-0.009	0.052	-0.02	111.0
0.0	0.0	3	1	400.0	201.99005	1	2	1	0.0	0.0	0	0.175	-0.008	-0.003	-0.017	111.0
0.0	0.0	3	1	400.0	201.99005	1	2	1	0.0	0.0	0	0.175	-0.008	-0.02	-0.017	111.0
0.0	0.0	3	1	400.0	201.99005	1	2	1	0.0	0.0	0	0.175	-0.008	-0.066	-0.014	111.0
0.0	0.0	3	1	400.0	201.99005	1	2	1	0.0	0.0	0	0.175	-0.007	-0.01	-0.013	111.0
0.0	0.0	3	1	400.0	201.99005	1	2	1	0.0	0.0	0	0.175	-0.007	-0.012	-0.013	111.0
0.0	0.0	3	1	400.0	201.99005	1	2	1	0.0	0.0	0	0.175	-0.007	-0.046	-0.011	111.0
0.0	0.0	3	1	400.0	201.99005	1	2	1	0.0	0.0	0	0.175	-0.005	-0.005	-0.011	111.0
0.0	0.0	3	1	400.0	201.99005	1	2	1	0.0	0.0	0	0.175	-0.003	0.027	-0.01	111.0
0.0	0.0	3	1	400.0	201.99005	1	2	1	0.0	0.0	0	0.175	-0.002	-0.029	-0.009	111.0
0.0	0.0	3	1	400.0	201.99005	1	2	1	0.0	0.0	0	0.175	-0.001	-0.021	-0.009	111.0
0.0	0.0	3	1	400.0	201.99005	1	2	1	0.0	0.0	0	0.175	-0.001	-0.025	-0.008	111.0
0.0	0.0	3	1	400.0	201.99005	1	2	1	0.0	0.0	0	0.175	-0.001	-0.04	-0.007	111.0
0.0	0.0	3	1	400.0	201.99005	1	2	1	0.0	0.0	0	0.175	0.0	0.105	-0.007	111.0
0.0	0.0	3	1	400.0	201.99005	1	2	1	0.0	0.0	0	0.175	0.0	0.011	-0.006	111.0
0.0	0.0	3	1	400.0	201.99005	1	2	1	0.0	0.0	0	0.175	-0.001	-0.014	-0.006	111.0
0.0	0.0	3	1	400.0	201.99005	1	2	1	0.0	0.0	0	0.175	-0.001	-0.02	-0.005	111.0
0.0	0.0	3	1	400.0	201.99005	1	2	1	0.0	0.0	0	0.175	-0.001	-0.227	-0.005	111.0
0.0	0.0	3	1	400.0	201.99005	1	2	1	0.0	0.0	0	0.175	0.0	0.146	-0.005	111.0
0.0	0.0	3	1	400.0	201.99005	1	2	1	0.0	0.0	0	0.175	-0.001	-0.02	-0.004	111.0
0.0	0.0	3	1	400.0	201.99005	1	2	1	0.0	0.0	0	0.175	-0.001	-0.046	-0.003	111.0
0.0	0.0	3	1	400.0	201.99005	1	2	1	0.0	0.0	0	0.175	0.0	-0.009	-0.003	111.0
0.0	0.0	3	1	400.0	201.99005	1	2	1	0.0	0.0	0	0.175	0.0	0.028	-0.003	111.0
0.0	0.0	3	1	400.0	201.99005	1	2	1	0.0	0.0	0	0.175	0.0	-0.002	-0.002	111.0
0.0	0.0	3	1	400.0	201.99005	1	2	1	0.0	0.0	0	0.175	0.0	0.027	-0.002	111.0
0.0	0.0	3	1	400.0	201.99005	1	2	1	0.0	0.0	0	0.175	0.0	0.026	-0.002	111.0
0.0	0.0	3	1	400.0	201.99005	1	2	1	0.0	0.0	0	0.175	0.0	0.027	-0.002	111.0
0.0	0.0	3	1	400.0	201.99005	1	2	1	0.0	0.0	0	0.175	0.0	-0.011	-0.001	111.0
0.0	0.0	3	1	400.0	201.99005	1	2	1	0.0	0.0	0	0.175	-0.001	-0.127	-0.001	111.0
0.0	0.0	3	1	400.0	201.99005	1	2	1	0.0	0.0	0	0.175	0.0	0.011	-0.001	111.0
0.0	0.0	3	1	400.0	201.99005	1	2	1	0.0	0.0	0	0.175	-0.001	-0.021	-0.001	111.0
0.0	0.0	3	1	400.0	201.99005	1	2	1	0.0	0.0	0	0.175	0.0	-0.001	-0.001	111.0
0.0	0.0	3	1	400.0	201.99005	1	2	1	0.0	0.0	0	0.175	0.0	0.008	-0.001	111.0
0.0	0.0	3	1	400.0	201.99005	1	2	1	0.0	0.0	0	0.175	0.0	0.023	0.0	111.0
0.0	0.0	3	1	400.0	201.99005	1	2	1	0.0	0.0	0	0.175	0.0	0.005	0.0	111.0
0.0	0.0	3	1	400.0	201.99005	1	2	1	0.0	0.0	0	0.175	0.0	0.003	0.0	111.0
0.0	0.0	3	1	400.0	201.99005	1	2	1	0.0	0.0	0	0.175	0.0	0.012	0.0	111.0
0.0	0.0	3	1	400.0	201.99005	1	2	1	0.0	0.0	0	0.175	-0.001	-0.027	0.0	111.0
0.0	0.0	3	1	400.0	201.99005	1	2	1	0.0	0.0	0	0.175	-0.001	-0.128	0.0	111.0
0.0	0.0	3	1	400.0	201.99005	1	2	1	0.0	0.0	0	0.175	0.0	-0.001	0.0	111.0
0.0	0.0	3	1	400.0	201.99005	1	2	1	0.0	0.0	0	0.175	0.0	-0.001	0.0	111.0
0.0	0.0	3	1	400.0	201.99005	1	2	1	0.0	0.0	0	0.175	-0.001	-0.015	0.0	111.0
0.0	0.0	3	1	400.0	201.99005	1	2	1	0.0	0.0	0	0.175	0.0	-0.007	0.0	111.0
0.0	0.0	3	1	400.0	201.99005	1	2	1	0.0	0.0	0	0.175	-0.001	-0.02	0.0	111.0
0.0	0.0	3	1	400.0	201.99005	1	2	1	0.0	0.0	0	0.175	0.0	0.003	0.0	111.0
0.0	0.0	3	1	400.0	201.99005	1	2	1	0.0	0.0	0	0.175	-0.001	-0.025	0.0	111.0
0.0	0.0	3	1	400.0	201.99005	1	2	1	0.0	0.0	0	0.175	0.0	0.026	0.0	111.0
0.0	0.0	3	1	400.0	201.99005	1	2	1	0.0	0.0	0	0.175	-0.001	-0.099	0.0	111.0
0.0	0.0	3	1	400.0	201.99005	1	2	1	0.0	0.0	0	0.175	0.0	0.019	0.0	111.0
0.0	0.0	3	1	400.0	201.99005	1	2	1	0.0	0.0	0	0.175	-0.002	-0.266	0.0	111.0
0.0	0.0	3	1	400.0	201.99005	1	2	1	0.0	0.0	0	0.175	-0.001	-0.113	0.0	111.0
0.0	0.0	3	1	400.0	201.99005	1	2	1	0.0	0.0	0	0.175	0.0	0.103	0.0	111.0
0.0	0.0	3	1	400.0	201.99005	1	2	1	0.0	0.0	0	0.175	0.0	0.018	0.0	111.0
0.0	0.0	3	1	400.0	201.99005	1	2	1	0.0	0.0	0	0.175	-0.001	-0.035	0.0	111.0
0.0	0.0	3	1	400.0	201.99005	1	2	1	0.0	0.0	0	0.175	0.0	-0.009	0.0	111.0
0.0	0.0	3	1	400.0	201.99005	1	2	1	0.0	0.0	0	0.175	-0.001	-0.04	0.0	111.0
0.0	0.0	3	1	400.0	201.99005	1	2	1	0.0	0.0	0	0.175	-0.001	-0.014	0.0	111.0
0.0	0.0	3	1	400.0	201.99005	1	2	1	0.0	0.0	0	0.175	0.0	-0.001	0.0	111.0
0.0	0.0	3	1	400.0	201.99005	1	2	1	0.0	0.0	0	0.175	0.0	0.001	0.0	111.0
0.0	0.0	3	1	400.0	201.99005	1	2	1	0.0	0.0	0	0.175	0.0	-0.004	0.0	111.0
0.0	0.0	3	1	400.0	201.99005	1	2	1	0.0	0.0	0	0.175	0.0	0.007	0.0	111.0
0.0	0.0	3	1	400.0	201.99005	1	2	1	0.0	0.0	0	0.175	0.0	0.032	0.0	111.0
0.0	0.0	3	1	400.0	201.99005	1	2	1	0.0	0.0	0	0.175	0.0	0.019	0.0	111.0
0.0	0.0	3	1	400.0	201.99005	1	2	1	0.0	0.0	0	0.175	0.0	0.022	0.0	111.0
0.0	0.0	3	1	400.0	201.99005	1	2	1	0.0	0.0	0	0.175	-0.001	-0.016	0.0	111.0
0.0	0.0	3	1	400.0	201.99005	1	2	1	0.0	0.0	0	0.175	0.001	0.334	0.0	111.0
0.0	0.0	3	1	400.0	201.99005	1	2	1	0.0	0.0	0	0.175	0.0	0.003	0.0	111.0
0.0	0.0	3	1	400.0	201.99005	1	2	1	0.0	0.0	0	0.175	0.0	0.016	0.0	111.0
0.0	0.0	3	1	400.0	201.99005	1	2	1	0.0	0.0	0	0.175	-0.001	-0.012	0.0	111.0
0.0	0.0	3	1	400.0	201.99005	1	2	1	0.0	0.0	0	0.175	0.0	0.005	0.0	111.0
0.0	0.0	3	1	400.0	201.99005	1	2	1	0.0	0.0	0	0.175	0.0	-0.009	0.0	111.0
0.0	0.0	3	1	400.0	201.99005	1	2	1	0.0	0.0	0	0.175	0.0	-0.005	0.0	111.0
0.0	0.0	3	1	400.0	201.99005	1	2	1	0.0	0.0	0	0.175	0.0	0.003	0.0	111.0
0.0	0.0	3	1	400.0	201.99005	1	2	1	0.0	0.0	0	0.175	-0.001	-0.08	0.0	111.0
0.0	0.0	3	1	400.0	201.99005	1	2	1	0.0	0.0	0	0.175	0.0	0.02	0.0	111.0
0.0	0.0	3	1	400.0	201.99005	1	2	1	0.0	0.0	0	0.175	0.0	-0.005	0.0	111.0
0.0	0.0	3	1	400.0	201.99005	1	2	1	0.0	0.0	0	0.175	0.0	-0.011	0.0	111.0
0.0	0.0	3	1	400.0	201.99005	1	2	1	0.0	0.0	0	0.175	-0.001	-0.015	0.0	111.0
0.0	0.0	3	1	400.0	201.99005	1	2	1	0.0	0.0	0	0.175	-0.001	-0.017	0.0	111.0
0.0	0.0	3	1	400.0	201.99005	1	2	1	0.0	0.0	0	0.175	0.0	0.007	0.0	111.0
0.0	0.0	3	1	400.0	201.99005	1	2	1	0.0	0.0	0	0.175	0.0	-0.003	0.0	111.0
0.0	0.0	3	1	400.0	201.99005	1	2	1	0.0	0.0	0	0.175	0.0	0.014	0.0	111.0
0.0	0.0	3	1	400.0	201.99005	1	2	1	0.0	0.0	0	0.175	0.0	0.024	0.0	111.0
0.0	0.0	3	1	400.0	201.99005	1	2	1	0.0	0.0	0	0.175	-0.001	-0.24	0.0	111.0
0.0	0.0	3	1	400.0	201.99005	1	2	1	0.0	0.0	0	0.175	-0.001	-0.038	0.0	111.0
0.0	0.0	3	1	400.0	201.99005	1	2	1	0.0	0.0	0	0.175	0.0	0.006	0.0	111.0
0.0	0.0	3	1	400.0	201.99005	1	2	1	0.0	0.0	0	0.175	0.0	0.015	0.0	111.0
0.0	0.0	3	1	400.0	201.99005	1	2	1	0.0	0.0	0	0.175	0.0	-0.011	0.0	111.0
0.0	0.0	3	1	400.0	201.99005	1	2	1	0.0	0.0	0	0.175	-0.001	-0.081	0.0	111.0
0.0	0.0	3	1	400.0	201.99005	1	2	1	0.0	0.0	0	0.175	0.0	0.064	0.0	111.0
0.0	0.0	3	1	400.0	201.99005	1	2	1	0.0	0.0	0	0.175	-0.001	-0.016	0.0	111.0
0.0	0.0	3	1	400.0	201.99005	1	2	1	0.0	0.0	0	0.175	0.0	0.009	0.0	111.0
0.0	0.0	3	1	400.0	201.99005	1	2	1	0.0	0.0	0	0.175	0.0	0.036	0.0	111.0
0.0	0.0	3	1	400.0	201.99005	1	2	1	0.0	0.0	0	0.175	0.0	0.012	0.0	111.0
0.0	0.0	3	1	400.0	201.99005	1	2	1	0.0	0.0	0	0.175	0.0	-0.008	0.0	111.0
0.0	0.0	3	1	400.0	201.99005	1	2	1	0.0	0.0	0	0.175	0.0	0.001	0.0	111.0
0.0	0.0	3	1	400.0	201.99005	1	2	1	0.0	0.0	0	0.175	0.0	0.039	0.0	111.0
0.0	0.0	3	1	400.0	201.99005	1	2	1	0.0	0.0	0	0.175	0.0	0.008	0.0	111.0
0.0	0.0	3	1	400.0	201.99005	1	2	1	0.0	0.0	0	0.175	-0.001	-0.029	0.0	111.0
0.0	0.0	3	1	400.0	201.99005	1	2	1	0.0	0.0	0	0.175	0.0	0.0	0.0	111.0
0.0	0.0	3	1	400.0	201.99005	1	2	1	0.0	0.0	0	0.175	0.0	0.005	0.0	111.0
0.0	0.0	3	1	400.0	201.99005	1	2	1	0.0	0.0	0	0.175	-0.001	-0.015	0.0	111.0
0.0	0.0	3	1	400.0	201.99005	1	2	1	0.0	0.0	0	0.175	0.0	0.013	0.0	111.0
0.0	0.0	3	1	400.0	201.99005	1	2	1	0.0	0.0	0	0.175	-0.001	-0.062	0.0	111.0
0.0	0.0	3	1	400.0	201.99005	1	2	1	0.0	0.0	0	0.175	-0.001	-0.029	0.0	111.0
0.0	0.0	3	1	400.0	201.99005	1	2	1	0.0	0.0	0	0.175	0.0	0.015	0.0	111.0
0.0	0.0	3	1	400.0	201.99005	1	2	1	0.0	0.0	0	0.175	0.0	-0.003	0.0	111.0
0.0	0.0	3	1	400.0	201.99005	1	2	1	0.0	0.0	0	0.175	-0.001	-0.13	0.0	111.0
0.0	0.0	3	1	400.0	201.99005	1	2	1	0.0	0.0	0	0.175	0.0	0.0	0.0	111.0
0.0	0.0	3	1	400.0	201.99005	1	2	1	0.0	0.0	0	0.175	0.0	0.021	0.0	111.0
0.0	0.0	3	1	400.0	201.99005	1	2	1	0.0	0.0	0	0.175	0.0	0.186	0.0	111.0
0.0	0.0	3	1	400.0	201.99005	1	2	1	0.0	0.0	0	0.175	0.0	-0.011	0.0	111.0
0.0	0.0	3	1	400.0	201.99005	1	2	1	0.0	0.0	0	0.175	0.0	0.055	0.0	111.0
0.0	0.0	3	1	400.0	201.99005	1	2	1	0.0	0.0	0	0.175	0.0	0.01	0.0	111.0
0.0	0.0	3	1	400.0	201.99005	1	2	1	0.0	0.0	0	0.175	-0.001	-0.025	0.0	111.0
0.0	0.0	3	1	400.0	201.99005	1	2	1	0.0	0.0	0	0.175	-0.001	-0.027	0.0	111.0
0.0	0.0	3	1	400.0	201.99005	1	2	1	0.0	0.0	0	0.175	0.0	0.003	0.0	111.0
0.0	0.0	3	1	400.0	201.99005	1	2	1	0.0	0.0	0	0.175	0.0	-0.001	0.0	111.0
0.0	0.0	3	1	400.0	201.99005	1	2	1	0.0	0.0	0	0.175	0.0	-0.011	0.0	111.0
0.0	0.0	3	1	400.0	201.99005	1	2	1	0.0	0.0	0	0.175	-0.001	-0.021	0.0	111.0
0.0	0.0	3	1	400.0	201.99005	1	2	1	0.0	0.0	0	0.175	0.0	0.007	0.0	111.0
0.0	0.0	3	1	400.0	201.99005	1	2	1	0.0	0.0	0	0.175	-0.001	-0.013	0.0	111.0
0.0	0.0	3	1	400.0	201.99005	1	2	1	0.0	0.0	0	0.175	-0.001	-0.023	0.0	111.0
0.0	0.0	3	1	400.0	201.99005	1	2	1	0.0	0.0	0	0.175	0.0	0.007	0.0	111.0
0.0	0.0	3	1	400.0	201.99005	1	2	1	0.0	0.0	0	0.175	0.0	-0.005	0.0	111.0
0.0	0.0	3	1	400.0	201.99005	1	2	1	0.0	0.0	0	0.175	0.0	0.013	0.0	111.0
0.0	0.0	3	1	400.0	201.99005	1	2	1	0.0	0.0	0	0.175	0.0	-0.008	0.0	111.0
0.0	0.0	3	1	400.0	201.99005	1	2	1	0.0	0.0	0	0.175	-0.001	-0.013	0.0	111.0
0.0	0.0	3	1	400.0	201.99005	1	2	1	0.0	0.0	0	0.175	-0.001	-0.052	0.0	111.0
0.0	0.0	3	1	400.0	201.99005	1	2	1	0.0	0.0	0	0.175	0.0	-0.011	0.0	111.0
0.0	0.0	3	1	400.0	201.99005	1	2	1	0.0	0.0	0	0.175	0.0	-0.004	0.0	111.0
0.0	0.0	3	1	400.0	201.99005	1	2	1	0.0	0.0	0	0.175	-0.001	-0.023	0.0	111.0
0.0	0.0	3	1	400.0	201.99005	1	2	1	0.0	0.0	0	0.175	0.0	0.009	0.0	111.0
0.0	0.0	3	1	400.0	201.99005	1	2	1	0.0	0.0	0	0.175	0.0	0.007	0.0	111.0
0.0	0.0	3	1	400.0	201.99005	1	2	1	0.0	0.0	0	0.175	0.0	0.007	0.0	111.0
0.0	0.0	3	1	400.0	201.99005	1	2	1	0.0	0.0	0	0.175	-0.001	-0.083	0.0	111.0
0.0	0.0	3	1	400.0	201.99005	1	2	1	0.0	0.0	0	0.175	0.0	0.006	0.0	111.0
0.0	0.0	3	1	400.0	201.99005	1	2	1	0.0	0.0	0	0.175	-0.001	-0.021	0.0	111.0
0.0	0.0	3	1	400.0	201.99005	1	2	1	0.0	0.0	0	0.175	0.0	-0.011	0.0	111.0
0.0	0.0	3	1	400.0	201.99005	1	2	1	0.0	0.0	0	0.175	0.0	0.065	0.0	111.0
0.0	0.0	3	1	400.0	201.99005	1	2	1	0.0	0.0	0	0.175	0.0	-0.006	0.0	111.0
0.0	0.0	3	1	400.0	201.99005	1	2	1	0.0	0.0	0	0.175	0.0	0.009	0.0	111.0
0.0	0.0	3	1	400.0	201.99005	1	2	1	0.0	0.0	0	0.175	0.0	-0.002	0.0	111.0
0.0	0.0	3	1	400.0	201.99005	1	2	1	0.0	0.0	0	0.175	-0.002	-0.265	0.0	111.0
0.0	0.0	3	1	400.0	201.99005	1	2	1	0.0	0.0	0	0.175	-0.001	0.012	0.0	111.0
0.0	0.0	3	1	400.0	201.99005	1	2	1	0.0	0.0	0	0.175	0.0	-0.003	0.0	111.0
0.0	0.0	3	1	400.0	201.99005	1	2	1	0.0	0.0	0	0.175	0.0	-0.005	0.0	111.0
0.0	0.0	3	1	400.0	201.99005	1	2	1	0.0	0.0	0	0.175	0.0	0.003	0.0	111.0
0.0	0.0	3	1	400.0	201.99005	1	2	1	0.0	0.0	0	0.175	-0.001	-0.038	0.0	111.0
0.0	0.0	3	1	400.0	201.99005	1	2	1	0.0	0.0	0	0.175	-0.001	-0.196	0.0	111.0
0.0	0.0	3	1	400.0	201.99005	1	2	1	0.0	0.0	0	0.175	-0.001	-0.021	0.0	111.0
0.0	0.0	3	1	400.0	201.99005	1	2	1	0.0	0.0	0	0.175	-0.001	-0.012	0.0	111.0
2805.4175	201.99005	3	2	300.99503	201.99005	0	2	2	0.0	0.0	1	0.175	-0.001	-0.013	0.0	111.0
2805.4175	201.99005	3	2	300.99503	201.99005	0	2	2	0.0	0.0	1	0.175	0.0	-0.01	0.0	111.0
2805.4175	201.99005	3	2	300.99503	201.99005	0	2	2	0.0	0.0	1	0.175	0.0	0.038	0.197	111.0
2805.4175	201.99005	3	2	300.99503	201.99005	0	2	2	0.0	0.0	1	0.175	0.0	0.155	0.197	111.0
2805.4175	201.99005	3	2	300.99503	201.99005	0	2	2	0.0	0.0	1	0.175	0.002	0.302	0.382	111.0
2805.4175	201.99005	3	2	300.99503	201.99005	0	2	2	0.0	0.0	1	0.175	0.004	0.356	0.382	111.0
2805.4175	201.99005	3	2	300.99503	201.99005	0	2	2	0.0	0.0	1	0.175	0.009	0.774	0.713	111.0
2805.4175	201.99005	3	2	300.99503	201.99005	0	2	2	0.0	0.0	1	0.175	0.015	0.956	0.998	111.0
2805.4175	201.99005	3	2	300.99503	201.99005	0	2	2	0.0	0.0	1	0.175	0.023	0.995	0.998	111.0
2805.4175	201.99005	3	2	300.99503	201.99005	0	2	2	0.0	0.0	1	0.175	0.029	1.212	1.126	111.0
2805.4175	201.99005	3	2	300.99503	201.99005	0	2	2	0.0	0.0	1	0.175	0.036	1.153	1.126	111.0
2805.4175	201.99005	3	2	300.99503	201.99005	0	2	2	0.0	0.0	1	0.175	0.043	1.266	1.245	111.0
2805.4175	201.99005	3	2	300.99503	201.99005	0	2	2	0.0	0.0	1	0.175	0.05	1.469	1.459	111.0
2805.4175	201.99005	3	2	300.99503	201.99005	0	2	2	0.0	0.0	1	0.175	0.057	1.45	1.459	111.0
2805.4175	201.99005	3	2	300.99503	201.99005	0	2	2	0.0	0.0	1	0.175	0.064	1.601	1.642	111.0
2805.4175	201.99005	3	2	300.99503	201.99005	0	2	2	0.0	0.0	1	0.175	0.071	1.686	1.725	111.0
2805.4175	201.99005	3	2	300.99503	201.99005	0	2	2	0.0	0.0	1	0.176	0.079	1.772	1.725	111.0
2805.4175	201.99005	3	2	300.99503	201.99005	0	2	2	0.0	0.0	1	0.176	0.087	1.972	1.873	111.0
2805.4175	201.99005	3	2	300.99503	201.99005	0	2	2	0.0	0.0	1	0.176	0.093	1.879	1.873	111.0
2805.4175	201.99005	3	2	300.99503	201.99005	0	2	2	0.0	0.0	1	0.176	0.1	1.857	1.938	111.0
2805.4175	201.99005	3	2	300.99503	201.99005	0	2	2	0.0	0.0	1	0.176	0.106	1.932	2.057	111.0
2805.4175	201.99005	3	2	300.99503	201.99005	0	2	2	0.0	0.0	1	0.176	0.112	2.073	2.057	111.0
2805.4175	201.99005	3	2	300.99503	201.99005	0	2	2	0.0	0.0	1	0.176	0.119	2.194	2.159	111.0
2805.4175	201.99005	3	2	300.99503	201.99005	0	2	2	0.0	0.0	1	0.176	0.126	2.251	2.205	111.0
2805.4175	201.99005	3	2	300.99503	201.99005	0	2	2	0.0	0.0	1	0.176	0.131	2.193	2.205	111.0
2805.4175	201.99005	3	2	300.99503	201.99005	0	2	2	0.0	0.0	1	0.176	0.137	2.286	2.288	111.0
2805.4175	201.99005	3	2	300.99503	201.99005	0	2	2	0.0	0.0	1	0.176	0.143	2.332	2.324	111.0
2805.4175	201.99005	3	2	300.99503	201.99005	0	2	2	0.0	0.0	1	0.176	0.147	2.351	2.324	111.0
2805.4175	201.99005	3	2	300.99503	201.99005	0	2	2	0.0	0.0	1	0.176	0.151	2.349	2.39	111.0
2805.4175	201.99005	3	2	300.99503	201.99005	0	2	2	0.0	0.0	1	0.176	0.155	2.388	2.39	111.0
2805.4175	201.99005	3	2	300.99503	201.99005	0	2	2	0.0	0.0	1	0.176	0.16	2.398	2.42	111.0
2805.4175	201.99005	3	2	300.99503	201.99005	0	2	2	0.0	0.0	1	0.176	0.165	2.506	2.472	111.0
2805.4175	201.99005	3	2	300.99503	201.99005	0	2	2	0.0	0.0	1	0.176	0.169	2.481	2.472	111.0
2805.4175	201.99005	3	2	300.99503	201.99005	0	2	2	0.0	0.0	1	0.176	0.173	2.546	2.518	111.0
2805.4175	201.99005	3	2	300.99503	201.99005	0	2	2	0.0	0.0	1	0.176	0.177	2.608	2.539	111.0
2805.4175	201.99005	3	2	300.99503	201.99005	0	2	2	0.0	0.0	1	0.176	0.181	2.603	2.539	111.0
2805.4175	201.99005	3	2	300.99503	201.99005	0	2	2	0.0	0.0	1	0.176	0.183	2.635	2.575	111.0
2805.4175	201.99005	3	2	300.99503	201.99005	0	2	2	0.0	0.0	1	0.176	0.185	2.521	2.575	111.0
2805.4175	201.99005	3	2	300.99503	201.99005	0	2	2	0.0	0.0	1	0.176	0.187	2.584	2.592	111.0
2805.4175	201.99005	3	2	300.99503	201.99005	0	2	2	0.0	0.0	1	0.176	0.19	2.638	2.622	111.0
2805.4175	201.99005	3	2	300.99503	201.99005	0	2	2	0.0	0.0	1	0.176	0.192	2.655	2.622	111.0
2805.4175	201.99005	3	2	300.99503	201.99005	0	2	2	0.0	0.0	1	0.176	0.194	2.61	2.634	111.0
2805.4175	201.99005	3	2	300.99503	201.99005	0	2	2	0.0	0.0	1	0.176	0.197	2.635	2.634	111.0
2805.4175	201.99005	3	2	300.99503	201.99005	0	2	2	0.0	0.0	1	0.176	0.2	2.63	2.658	111.0
2805.4175	201.99005	3	2	300.99503	201.99005	0	2	2	0.0	0.0	1	0.176	0.203	2.693	2.668	111.0
2805.4175	201.99005	3	2	300.99503	201.99005	0	2	2	0.0	0.0	1	0.176	0.205	2.691	2.668	111.0
2805.4175	201.99005	3	2	300.99503	201.99005	0	2	2	0.0	0.0	1	0.176	0.206	2.676	2.687	111.0
2805.4175	201.99005	3	2	300.99503	201.99005	0	2	2	0.0	0.0	1	0.176	0.208	2.696	2.696	111.0
2805.4175	201.99005	3	2	300.99503	201.99005	0	2	2	0.0	0.0	1	0.176	0.21	2.738	2.696	111.0
2805.4175	201.99005	3	2	300.99503	201.99005	0	2	2	0.0	0.0	1	0.176	0.212	2.665	2.711	111.0
2805.4175	201.99005	3	2	300.99503	201.99005	0	2	2	0.0	0.0	1	0.176	0.214	2.691	2.724	111.0
2805.4175	201.99005	3	2	300.99503	201.99005	0	2	2	0.0	0.0	1	0.176	0.216	2.731	2.724	111.0
2805.4175	201.99005	3	2	300.99503	201.99005	0	2	2	0.0	0.0	1	0.176	0.218	2.728	2.73	111.0
2805.4175	201.99005	3	2	300.99503	201.99005	0	2	2	0.0	0.0	1	0.176	0.22	2.691	2.73	111.0
2805.4175	201.99005	3	2	300.99503	201.99005	1	2	2	0.0	0.0	1	0.176	0.221	2.84	2.742	111.0
2805.4175	201.99005	3	2	300.99503	201.99005	1	2	2	0.0	0.0	1	0.176	0.221	2.807	2.745	111.0
2805.4175	201.99005	3	2	300.99503	201.99005	1	2	2	0.0	0.0	1	0.176	0.221	2.703	2.745	111.0
2805.4175	201.99005	3	2	300.99503	201.99005	1	2	2	0.0	0.0	1	0.176	0.22	2.639	2.754	111.0
2805.4175	201.99005	3	2	300.99503	201.99005	1	2	2	0.0	0.0	1	0.176	0.221	2.825	2.758	111.0
2805.4175	201.99005	3	2	300.99503	201.99005	1	2	2	0.0	0.0	1	0.176	0.221	2.762	2.758	111.0
2805.4175	201.99005	3	2	300.99503	201.99005	1	2	2	0.0	0.0	1	0.176	0.221	2.755	2.764	111.0
2805.4175	201.99005	3	2	300.99503	201.99005	1	2	2	0.0	0.0	1	0.176	0.221	2.757	2.764	111.0
2805.4175	201.99005	3	2	300.99503	201.99005	1	2	2	0.0	0.0	1	0.176	0.221	2.801	2.768	111.0
2805.4175	201.99005	3	2	300.99503	201.99005	1	2	2	0.0	0.0	1	0.176	0.221	2.803	2.773	111.0
2805.4175	201.99005	3	2	300.99503	201.99005	1	2	2	0.0	0.0	1	0.176	0.221	2.796	2.773	111.0
2805.4175	201.99005	3	2	300.99503	201.99005	1	2	2	0.0	0.0	1	0.176	0.221	2.812	2.775	111.0
2805.4175	201.99005	3	2	300.99503	201.99005	1	2	2	0.0	0.0	1	0.176	0.221	2.858	2.781	111.0
2805.4175	201.99005	3	2	300.99503	201.99005	1	2	2	0.0	0.0	1	0.176	0.221	2.76	2.781	111.0
2805.4175	201.99005	3	2	300.99503	201.99005	1	2	2	0.0	0.0	1	0.176	0.221	2.705	2.784	111.0
2805.4175	201.99005	3	2	300.99503	201.99005	1	2	2	0.0	0.0	1	0.176	0.221	2.711	2.784	111.0
2805.4175	201.99005	3	2	300.99503	201.99005	1	2	2	0.0	0.0	1	0.176	0.221	2.741	2.785	111.0
2805.4175	201.99005	3	2	300.99503	201.99005	1	2	2	0.0	0.0	1	0.176	0.221	2.808	2.788	111.0
2805.4175	201.99005	3	2	300.99503	201.99005	1	2	2	0.0	0.0	1	0.176	0.221	2.78	2.788	111.0
2805.4175	201.99005	3	2	300.99503	201.99005	1	2	2	0.0	0.0	1	0.176	0.221	2.811	2.79	111.0
2805.4175	201.99005	3	2	300.99503	201.99005	1	2	2	0.0	0.0	1	0.176	0.221	2.76	2.792	111.0
2805.4175	201.99005	3	2	300.99503	201.99005	1	2	2	0.0	0.0	1	0.176	0.221	2.828	2.792	111.0
2805.4175	201.99005	3	2	300.99503	201.99005	1	2	2	0.0	0.0	1	0.176	0.221	2.746	2.793	111.0
2805.4175	201.99005	3	2	300.99503	201.99005	1	2	2	0.0	0.0	1	0.176	0.221	2.81	2.793	111.0
2805.4175	201.99005	3	2	300.99503	201.99005	1	2	2	0.0	0.0	1	0.176	0.221	2.808	2.795	111.0
2805.4175	201.99005	3	2	300.99503	201.99005	1	2	2	0.0	0.0	1	0.176	0.221	2.801	2.796	111.0
2805.4175	201.99005	3	2	300.99503	201.99005	1	2	2	0.0	0.0	1	0.176	0.221	2.757	2.796	111.0
2805.4175	201.99005	3	2	300.99503	201.99005	1	2	2	0.0	0.0	1	0.176	0.221	2.815	2.798	111.0
2805.4175	201.99005	3	2	300.99503	201.99005	1	2	2	0.0	0.0	1	0.176	0.221	2.762	2.8	111.0
2805.4175	201.99005	3	2	300.99503	201.99005	1	2	2	0.0	0.0	1	0.176	0.221	2.709	2.8	111.0
2805.4175	201.99005	3	2	300.99503	201.99005	1	2	2	0.0	0.0	1	0.176	0.221	2.828	2.801	111.0
2805.4175	201.99005	3	2	300.99503	201.99005	1	2	2	0.0	0.0	1	0.176	0.221	2.762	2.801	111.0
2805.4175	201.99005	3	2	300.99503	201.99005	1	2	2	0.0	0.0	1	0.176	0.221	2.799	2.802	111.0
2805.4175	201.99005	3	2	300.99503	201.99005	1	2	2	0.0	0.0	1	0.176	0.221	2.792	2.802	111.0
2805.4175	201.99005	3	2	300.99503	201.99005	1	2	2	0.0	0.0	1	0.176	0.221	2.905	2.802	111.0
2805.4175	201.99005	3	2	300.99503	201.99005	1	2	2	0.0	0.0	1	0.176	0.221	2.843	2.803	111.0
2805.4175	201.99005	3	2	300.99503	201.99005	1	2	2	0.0	0.0	1	0.176	0.221	2.887	2.803	111.0
2805.4175	201.99005	3	2	300.99503	201.99005	1	2	2	0.0	0.0	1	0.176	0.221	2.799	2.803	111.0
2805.4175	201.99005	3	2	300.99503	201.99005	1	2	2	0.0	0.0	1	0.176	0.221	2.863	2.803	111.0
2805.4175	201.99005	3	2	300.99503	201.99005	1	2	2	0.0	0.0	1	0.176	0.221	2.835	2.803	111.0
2805.4175	201.99005	3	2	300.99503	201.99005	1	2	2	0.0	0.0	1	0.176	0.221	2.766	2.803	111.0
2805.4175	201.99005	3	2	300.99503	201.99005	1	2	2	0.0	0.0	1	0.176	0.221	2.697	2.804	111.0
2805.4175	201.99005	3	2	300.99503	201.99005	1	2	2	0.0	0.0	1	0.176	0.222	2.906	2.804	111.0
2805.4175	201.99005	3	2	300.99503	201.99005	1	2	2	0.0	0.0	1	0.176	0.222	2.805	2.804	111.0
2805.4175	201.99005	3	2	300.99503	201.99005	1	2	2	0.0	0.0	1	0.176	0.222	2.846	2.805	111.0
2805.4175	201.99005	3	2	300.99503	201.99005	1	2	2	0.0	0.0	1	0.176	0.222	2.782	2.805	111.0
2805.4175	201.99005	3	2	300.99503	201.99005	1	2	2	0.0	0.0	1	0.176	0.222	2.835	2.805	111.0
2805.4175	201.99005	3	2	300.99503	201.99005	1	2	2	0.0	0.0	1	0.176	0.222	2.863	2.805	111.0
2805.4175	201.99005	3	2	300.99503	201.99005	1	2	2	0.0	0.0	1	0.176	0.222	2.801	2.805	111.0
2805.4175	201.99005	3	2	300.99503	201.99005	1	2	2	0.0	0.0	1	0.176	0.222	2.81	2.805	111.0
2805.4175	201.99005	3	2	300.99503	201.99005	1	2	2	0.0	0.0	1	0.176	0.222	2.789	2.805	111.0
2805.4175	201.99005	3	2	300.99503	201.99005	1	2	2	0.0	0.0	1	0.176	0.222	2.808	2.806	111.0
2805.4175	201.99005	3	2	300.99503	201.99005	1	2	2	0.0	0.0	1	0.176	0.222	2.842	2.806	111.0
2805.4175	201.99005	3	2	300.99503	201.99005	1	2	2	0.0	0.0	1	0.176	0.222	2.821	2.806	111.0
2805.4175	201.99005	3	2	300.99503	201.99005	1	2	2	0.0	0.0	1	0.176	0.223	2.923	2.806	111.0
2805.4175	201.99005	3	2	300.99503	201.99005	1	2	2	0.0	0.0	1	0.176	0.223	2.753	2.806	111.0
2805.4175	201.99005	3	2	300.99503	201.99005	1	2	2	0.0	0.0	1	0.176	0.223	2.731	2.806	111.0
2805.4175	201.99005	3	2	300.99503	201.99005	1	2	2	0.0	0.0	1	0.176	0.223	2.803	2.806	111.0
2805.4175	201.99005	3	2	300.99503	201.99005	1	2	2	0.0	0.0	1	0.176	0.223	2.762	2.806	111.0
2805.4175	201.99005	3	2	300.99503	201.99005	1	2	2	0.0	0.0	1	0.176	0.223	2.768	2.806	111.0
2805.4175	201.99005	3	2	300.99503	201.99005	1	2	2	0.0	0.0	1	0.176	0.223	2.781	2.807	111.0
2805.4175	201.99005	3	2	300.99503	201.99005	1	2	2	0.0	0.0	1	0.176	0.223	2.824	2.807	111.0
2805.4175	201.99005	3	2	300.99503	201.99005	1	2	2	0.0	0.0	1	0.176	0.223	2.806	2.807	111.0
2805.4175	201.99005	3	2	300.99503	201.99005	1	2	2	0.0	0.0	1	0.176	0.223	2.846	2.807	111.0
2805.4175	201.99005	3	2	300.99503	201.99005	1	2	2	0.0	0.0	1	0.176	0.223	2.836	2.807	111.0
2805.4175	201.99005	3	2	300.99503	201.99005	1	2	2	0.0	0.0	1	0.176	0.223	2.78	2.807	111.0
2805.4175	201.99005	3	2	300.99503	201.99005	1	2	2	0.0	0.0	1	0.176	0.223	2.904	2.807	111.0
2805.4175	201.99005	3	2	300.99503	201.99005	1	2	2	0.0	0.0	1	0.176	0.223	2.844	2.807	111.0
2805.4175	201.99005	3	2	300.99503	201.99005	1	2	2	0.0	0.0	1	0.176	0.223	2.707	2.807	111.0
2805.4175	201.99005	3	2	300.99503	201.99005	1	2	2	0.0	0.0	1	0.176	0.223	2.772	2.807	111.0
2805.4175	201.99005	3	2	300.99503	201.99005	1	2	2	0.0	0.0	1	0.176	0.223	2.856	2.807	111.0
2805.4175	201.99005	3	2	300.99503	201.99005	1	2	2	0.0	0.0	1	0.176	0.223	2.81	2.807	111.0
2805.4175	201.99005	3	2	300.99503	201.99005	1	2	2	0.0	0.0	1	0.176	0.223	2.792	2.807	111.0
2805.4175	201.99005	3	2	300.99503	201.99005	1	2	2	0.0	0.0	1	0.176	0.223	2.879	2.807	111.0
2805.4175	201.99005	3	2	300.99503	201.99005	1	2	2	0.0	0.0	1	0.176	0.223	2.737	2.807	111.0
2805.4175	201.99005	3	2	300.99503	201.99005	1	2	2	0.0	0.0	1	0.176	0.223	2.868	2.807	111.0
2805.4175	201.99005	3	2	300.99503	201.99005	1	2	2	0.0	0.0	1	0.176	0.223	2.818	2.807	111.0
2805.4175	201.99005	3	2	300.99503	201.99005	1	2	2	0.0	0.0	1	0.176	0.223	2.789	2.807	111.0
2805.4175	201.99005	3	2	300.99503	201.99005	1	2	2	0.0	0.0	1	0.176	0.222	2.828	2.807	111.0
2805.4175	201.99005	3	2	300.99503	201.99005	1	2	2	0.0	0.0	1	0.176	0.222	2.815	2.807	111.0
2805.4175	201.99005	3	2	300.99503	201.99005	1	2	2	0.0	0.0	1	0.176	0.222	2.827	2.807	111.0
2805.4175	201.99005	3	2	300.99503	201.99005	1	2	2	0.0	0.0	1	0.176	0.222	2.803	2.807	111.0
2805.4175	201.99005	3	2	300.99503	201.99005	1	2	2	0.0	0.0	1	0.176	0.222	2.796	2.807	111.0
2805.4175	201.99005	3	2	300.99503	201.99005	1	2	2	0.0	0.0	1	0.176	0.222	2.815	2.807	111.0
2805.4175	201.99005	3	2	300.99503	201.99005	1	2	2	0.0	0.0	1	0.176	0.222	2.805	2.807	111.0
2805.4175	201.99005	3	2	300.99503	201.99005	1	2	2	0.0	0.0	1	0.176	0.222	2.845	2.807	111.0
2805.4175	201.99005	3	2	300.99503	201.99005	1	2	2	0.0	0.0	1	0.176	0.222	2.852	2.807	111.0
2805.4175	201.99005	3	2	300.99503	201.99005	1	2	2	0.0	0.0	1	0.176	0.222	2.803	2.807	111.0
2805.4175	201.99005	3	2	300.99503	201.99005	1	2	2	0.0	0.0	1	0.176	0.222	2.793	2.807	111.0
2805.4175	201.99005	3	2	300.99503	201.99005	1	2	2	0.0	0.0	1	0.176	0.222	2.84	2.807	111.0
2805.4175	201.99005	3	2	300.99503	201.99005	1	2	2	0.0	0.0	1	0.176	0.222	2.831	2.807	111.0
2805.4175	201.99005	3	2	300.99503	201.99005	1	2	2	0.0	0.0	1	0.176	0.222	2.861	2.807	111.0
2805.4175	201.99005	3	2	300.99503	201.99005	1	2	2	0.0	0.0	1	0.176	0.222	2.847	2.807	111.0
2805.4175	201.99005	3	2	300.99503	201.99005	1	2	2	0.0	0.0	1	0.176	0.222	2.801	2.807	111.0
2805.4175	201.99005	3	2	300.99503	201.99005	1	2	2	0.0	0.0	1	0.176	0.222	2.788	2.807	111.0
2805.4175	201.99005	3	2	300.99503	201.99005	1	2	2	0.0	0.0	1	0.176	0.222	2.801	2.807	111.0
2805.4175	201.99005	3	2	300.99503	201.99005	1	2	2	0.0	0.0	1	0.176	0.222	2.808	2.807	111.0
2805.4175	201.99005	3	2	300.99503	201.99005	1	2	2	0.0	0.0	1	0.176	0.222	2.797	2.807	111.0
2805.4175	201.99005	3	2	300.99503	201.99005	1	2	2	0.0	0.0	1	0.176	0.222	2.798	2.807	111.0
2805.4175	201.99005	3	2	300.99503	201.99005	1	2	2	0.0	0.0	1	0.176	0.222	2.831	2.807	111.0
2805.4175	201.99005	3	2	300.99503	201.99005	1	2	2	0.0	0.0	1	0.176	0.222	2.772	2.807	111.0
2805.4175	201.99005	3	2	300.99503	201.99005	1	2	2	0.0	0.0	1	0.176	0.222	2.775	2.807	111.0
2805.4175	201.99005	3	2	300.99503	201.99005	1	2	2	0.0	0.0	1	0.176	0.222	2.785	2.807	111.0
2805.4175	201.99005	3	2	300.99503	201.99005	1	2	2	0.0	0.0	1	0.176	0.222	2.812	2.807	111.0
2805.4175	201.99005	3	2	300.99503	201.99005	1	2	2	0.0	0.0	1	0.176	0.222	2.763	2.807	111.0
2805.4175	201.99005	3	2	300.99503	201.99005	1	2	2	0.0	0.0	1	0.176	0.222	2.786	2.807	111.0
2805.4175	201.99005	3	2	300.99503	201.99005	1	2	2	0.0	0.0	1	0.176	0.222	2.822	2.807	111.0
2805.4175	201.99005	3	2	300.99503	201.99005	1	2	2	0.0	0.0	1	0.176	0.222	2.827	2.807	111.0
2805.4175	201.99005	3	2	300.99503	201.99005	1	2	2	0.0	0.0	1	0.176	0.222	2.765	2.807	111.0
2805.4175	201.99005	3	2	300.99503	201.99005	1	2	2	0.0	0.0	1	0.176	0.222	2.789	2.807	111.0
2805.4175	201.99005	3	2	300.99503	201.99005	1	2	2	0.0	0.0	1	0.176	0.222	2.788	2.807	111.0
2805.4175	201.99005	3	2	300.99503	201.99005	1	2	2	0.0	0.0	1	0.176	0.222	2.782	2.807	111.0
2805.4175	201.99005	3	2	300.99503	201.99005	1	2	2	0.0	0.0	1	0.176	0.222	2.736	2.807	111.0
2805.4175	201.99005	3	2	300.99503	201.99005	1	2	2	0.0	0.0	1	0.176	0.222	2.814	2.807	111.0
2805.4175	201.99005	3	2	300.99503	201.99005	1	2	2	0.0	0.0	1	0.176	0.222	2.809	2.807	111.0
2805.4175	201.99005	3	2	300.99503	201.99005	1	2	2	0.0	0.0	1	0.176	0.222	2.791	2.807	111.0
2805.4175	201.99005	3	2	300.99503	201.99005	1	2	2	0.0	0.0	1	0.176	0.222	2.789	2.807	111.0
2805.4175	201.99005	3	2	300.99503	201.99005	1	2	2	0.0	0.0	1	0.176	0.222	2.814	2.807	111.0
2805.4175	201.99005	3	2	300.99503	201.99005	1	2	2	0.0	0.0	1	0.176	0.222	2.766	2.807	111.0
2805.4175	201.99005	3	2	300.99503	201.99005	1	2	2	0.0	0.0	1	0.176	0.222	2.836	2.807	111.0
2805.4175	201.99005	3	2	300.99503	201.99005	1	2	2	0.0	0.0	1	0.176	0.222	2.826	2.807	111.0
2805.4175	201.99005	3	2	300.99503	201.99005	1	2	2	0.0	0.0	1	0.176	0.222	2.842	2.807	111.0
2805.4175	201.99005	3	2	300.99503	201.99005	1	2	2	0.0	0.0	1	0.176	0.223	2.826	2.807	111.0
2805.4175	201.99005	3	2	300.99503	201.99005	1	2	2	0.0	0.0	1	0.176	0.223	2.799	2.807	111.0
2805.4175	201.99005	3	2	300.99503	201.99005	1	2	2	0.0	0.0	1	0.176	0.223	2.856	2.807	111.0
2805.4175	201.99005	3	2	300.99503	201.99005	1	2	2	0.0	0.0	1	0.176	0.224	2.933	2.807	111.0
2805.4175	201.99005	3	2	300.99503	201.99005	1	2	2	0.0	0.0	1	0.176	0.224	2.845	2.807	111.0
2805.4175	201.99005	3	2	300.99503	201.99005	1	2	2	0.0	0.0	1	0.176	0.224	2.843	2.807	111.0
2805.4175	201.99005	3	2	300.99503	201.99005	1	2	2	0.0	0.0	1	0.176	0.224	2.819	2.807	111.0
2805.4175	201.99005	3	2	300.99503	201.99005	1	2	2	0.0	0.0	1	0.176	0.224	2.811	2.807	111.0
2805.4175	201.99005	3	2	300.99503	201.99005	1	2	2	0.0	0.0	1	0.176	0.224	2.761	2.807	111.0
2805.4175	201.99005	3	2	300.99503	201.99005	1	2	2	0.0	0.0	1	0.176	0.222	2.652	2.807	111.0
2805.4175	201.99005	3	2	300.99503	201.99005	1	2	2	0.0	0.0	1	0.176	0.223	2.794	2.807	111.0
2805.4175	201.99005	3	2	300.99503	201.99005	1	2	2	0.0	0.0	1	0.176	0.223	2.771	2.807	111.0
2805.4175	201.99005	3	2	300.99503	201.99005	1	2	2	0.0	0.0	1	0.176	0.223	2.848	2.807	111.0
2805.4175	201.99005	3	2	300.99503	201.99005	1	2	2	0.0	0.0	1	0.176	0.223	2.826	2.807	111.0
2805.4175	201.99005	3	2	300.99503	201.99005	1	2	2	0.0	0.0	1	0.176	0.223	2.819	2.807	111.0
2805.4175	201.99005	3	2	300.99503	201.99005	1	2	2	0.0	0.0	1	0.176	0.223	2.781	2.807	111.0
2805.4175	201.99005	3	2	300.99503	201.99005	1	2	2	0.0	0.0	1	0.176	0.223	2.789	2.807	111.0
2805.4175	201.99005	3	2	300.99503	201.99005	1	2	2	0.0	0.0	1	0.176	0.223	2.856	2.807	111.0
2805.4175	201.99005	3	2	300.99503	201.99005	1	2	2	0.0	0.0	1	0.176	0.223	2.758	2.807	111.0
2805.4175	201.99005	3	2	300.99503	201.99005	1	2	2	0.0	0.0	1	0.176	0.223	2.791	2.807	111.0
2805.4175	201.99005	3	2	300.99503	201.99005	1	2	2	0.0	0.0	1	0.176	0.223	2.841	2.807	111.0
2805.4175	201.99005	3	2	300.99503	201.99005	1	2	2	0.0	0.0	1	0.176	0.223	2.788	2.807	111.0
2805.4175	201.99005	3	2	300.99503	201.99005	1	2	2	0.0	0.0	1	0.176	0.223	2.746	2.807	111.0
2805.4175	201.99005	3	2	300.99503	201.99005	1	2	2	0.0	0.0	1	0.176	0.223	2.804	2.807	111.0
2805.4175	201.99005	3	2	300.99503	201.99005	1	2	2	0.0	0.0	1	0.176	0.223	2.829	2.807	111.0
2805.4175	201.99005	3	2	300.99503	201.99005	1	2	2	0.0	0.0	1	0.176	0.223	2.814	2.807	111.0
2805.4175	201.99005	3	2	300.99503	201.99005	1	2	2	0.0	0.0	1	0.176	0.223	2.874	2.807	111.0
2805.4175	201.99005	3	2	300.99503	201.99005	1	2	2	0.0	0.0	1	0.176	0.224	2.93	2.807	111.0
2805.4175	201.99005	3	2	300.99503	201.99005	1	2	2	0.0	0.0	1	0.176	0.224	2.839	2.807	111.0
2805.4175	201.99005	3	2	300.99503	201.99005	1	2	2	0.0	0.0	1	0.176	0.224	2.819	2.807	111.0
2805.4175	201.99005	3	2	300.99503	201.99005	1	2	2	0.0	0.0	1	0.176	0.224	2.819	2.807	111.0
2805.4175	201.99005	3	2	300.99503	201.99005	1	2	2	0.0	0.0	1	0.176	0.224	2.812	2.807	111.0
2805.4175	201.99005	3	2	300.99503	201.99005	1	2	2	0.0	0.0	1	0.176	0.226	2.911	2.807	111.0
2805.4175	201.99005	3	2	300.99503	201.99005	1	2	2	0.0	0.0	1	0.176	0.226	2.823	2.807	111.0
2805.4175	201.99005	3	2	300.99503	201.99005	1	2	2	0.0	0.0	1	0.176	0.226	2.806	2.807	111.0
2805.4175	201.99005	3	2	300.99503	201.99005	1	2	2	0.0	0.0	1	0.176	0.226	2.844	2.807	111.0
2805.4175	201.99005	3	2	300.99503	201.99005	1	2	2	0.0	0.0	1	0.176	0.226	2.839	2.807	111.0
2805.4175	201.99005	3	2	300.99503	201.99005	1	2	2	0.0	0.0	1	0.176	0.226	2.676	2.807	111.0
2805.4175	201.99005	3	2	300.99503	201.99005	1	2	2	0.0	0.0	1	0.176	0.225	2.598	2.807	111.0
2805.4175	201.99005	3	2	300.99503	201.99005	1	2	2	0.0	0.0	1	0.176	0.225	2.821	2.807	111.0
2805.4175	201.99005	3	2	300.99503	201.99005	1	2	2	0.0	0.0	1	0.176	0.225	2.837	2.807	111.0
2805.4175	201.99005	3	2	300.99503	201.99005	1	2	2	0.0	0.0	1	0.175	0.226	2.977	2.807	111.0
2805.4175	201.99005	3	2	300.99503	201.99005	1	2	2	0.0	0.0	1	0.175	0.226	2.794	2.807	111.0
2805.4175	201.99005	3	2	300.99503	201.99005	1	2	2	0.0	0.0	1	0.175	0.227	2.994	2.807	111.0
2805.4175	201.99005	3	2	300.99503	201.99005	1	2	2	0.0	0.0	1	0.175	0.227	2.774	2.807	111.0
2805.4175	201.99005	3	2	300.99503	201.99005	1	2	2	0.0	0.0	1	0.175	0.227	2.849	2.807	111.0
2805.4175	201.99005	3	2	300.99503	201.99005	1	2	2	0.0	0.0	1	0.175	0.227	2.819	2.807	111.0
2805.4175	201.99005	3	2	300.99503	201.99005	1	2	2	0.0	0.0	1	0.175	0.228	2.855	2.807	111.0
2805.4175	201.99005	3	2	300.99503	201.99005	1	2	2	0.0	0.0	1	0.175	0.228	2.769	2.807	111.0
2805.4175	201.99005	3	2	300.99503	201.99005	1	2	2	0.0	0.0	1	0.175	0.228	2.854	2.807	111.0
2805.4175	201.99005	3	2	300.99503	201.99005	1	2	2	0.0	0.0	1	0.175	0.228	2.838	2.807	111.0
2805.4175	201.99005	3	2	300.99503	201.99005	1	2	2	0.0	0.0	1	0.175	0.228	2.859	2.807	111.0
2805.4175	201.99005	3	2	300.99503	201.99005	1	2	2	0.0	0.0	1	0.175	0.228	2.809	2.807	111.0
2805.4175	201.99005	3	2	300.99503	201.99005	1	2	2	0.0	0.0	1	0.175	0.228	2.834	2.807	111.0
2805.4175	201.99005	3	2	300.99503	201.99005	1	2	2	0.0	0.0	1	0.175	0.228	2.831	2.807	111.0
2805.4175	201.99005	3	2	300.99503	201.99005	1	2	2	0.0	0.0	1	0.175	0.228	2.812	2.807	111.0
2805.4175	201.99005	3	2	300.99503	201.99005	1	2	2	0.0	0.0	1	0.175	0.228	2.704	2.807	111.0
2805.4175	201.99005	3	2	300.99503	201.99005	1	2	2	0.0	0.0	1	0.175	0.228	2.787	2.807	111.0
2805.4175	201.99005	3	2	300.99503	201.99005	1	2	2	0.0	0.0	1	0.175	0.228	2.886	2.807	111.0
2805.4175	201.99005	3	2	300.99503	201.99005	1	2	2	0.0	0.0	1	0.175	0.228	2.781	2.807	111.0
2805.4175	201.99005	3	2	300.99503	201.99005	1	2	2	0.0	0.0	1	0.175	0.228	2.816	2.807	111.0
2805.4175	201.99005	3	2	300.99503	201.99005	1	2	2	0.0	0.0	1	0.175	0.228	2.822	2.807	111.0
2805.4175	201.99005	3	2	300.99503	201.99005	1	2	2	0.0	0.0	1	0.175	0.228	2.774	2.807	111.0
2805.4175	201.99005	3	2	300.99503	201.99005	1	2	2	0.0	0.0	1	0.175	0.228	2.819	2.807	111.0
2805.4175	201.99005	3	2	300.99503	201.99005	1	2	2	0.0	0.0	1	0.175	0.228	2.819	2.807	111.0
2805.4175	201.99005	3	2	300.99503	201.99005	1	2	2	0.0	0.0	1	0.175	0.228	2.768	2.807	111.0
2805.4175	201.99005	3	2	300.99503	201.99005	1	2	2	0.0	0.0	1	0.175	0.228	2.846	2.807	111.0
2805.4175	201.99005	3	2	300.99503	201.99005	1	2	2	0.0	0.0	1	0.175	0.228	2.824	2.807	111.0
2805.4175	201.99005	3	2	300.99503	201.99005	1	2	2	0.0	0.0	1	0.175	0.228	2.782	2.807	111.0
2805.4175	201.99005	3	2	300.99503	201.99005	1	2	2	0.0	0.0	1	0.175	0.228	2.837	2.807	111.0
2805.4175	201.99005	3	2	300.99503	201.99005	1	2	2	0.0	0.0	1	0.175	0.228	2.842	2.807	111.0
2805.4175	201.99005	3	2	300.99503	201.99005	1	2	2	0.0	0.0	1	0.175	0.228	2.849	2.807	111.0
2805.4175	201.99005	3	2	300.99503	201.99005	1	2	2	0.0	0.0	1	0.175	0.228	2.776	2.807	111.0
2805.4175	201.99005	3	2	300.99503	201.99005	1	2	2	0.0	0.0	1	0.175	0.228	2.835	2.807	111.0
2805.4175	201.99005	3	2	300.99503	201.99005	1	2	2	0.0	0.0	1	0.175	0.228	2.84	2.807	111.0
2805.4175	201.99005	3	2	300.99503	201.99005	1	2	2	0.0	0.0	1	0.175	0.228	2.719	2.807	111.0
2805.4175	201.99005	3	2	300.99503	201.99005	1	2	2	0.0	0.0	1	0.175	0.228	2.82	2.807	111.0
2805.4175	201.99005	3	2	300.99503	201.99005	1	2	2	0.0	0.0	1	0.175	0.228	2.813	2.807	111.0
2805.4175	201.99005	3	2	300.99503	201.99005	1	2	2	0.0	0.0	1	0.175	0.228	2.821	2.807	111.0
2805.4175	201.99005	3	2	300.99503	201.99005	1	2	2	0.0	0.0	1	0.175	0.228	2.794	2.807	111.0
2805.4175	201.99005	3	2	300.99503	201.99005	1	2	2	0.0	0.0	1	0.175	0.228	2.838	2.807	111.0
0.0	0.0	3	2	300.99503	201.99005	1	2	2	0.0	0.0	0	0.175	0.228	2.764	2.807	111.0
0.0	0.0	3	2	300.99503	201.99005	1	2	2	0.0	0.0	0	0.175	0.228	2.797	2.807	111.0
0.0	0.0	3	2	300.99503	201.99005	1	2	2	0.0	0.0	0	0.175	0.228	2.851	2.807	111.0
0.0	0.0	3	2	300.99503	201.99005	1	2	2	0.0	0.0	0	0.175	0.228	2.863	2.807	111.0
0.0	0.0	3	2	300.99503	201.99005	1	2	2	0.0	0.0	0	0.175	0.225	2.409	2.425	111.0
0.0	0.0	3	2	300.99503	201.99005	1	2	2	0.0	0.0	0	0.175	0.222	2.42	2.425	111.0
0.0	0.0	3	2	300.99503	201.99005	1	2	2	0.0	0.0	0	0.175	0.219	2.306	2.253	111.0
0.0	0.0	3	2	300.99503	201.99005	1	2	2	0.0	0.0	0	0.175	0.217	2.297	2.253	111.0
0.0	0.0	3	2	300.99503	201.99005	1	2	2	0.0	0.0	0	0.175	0.212	1.973	1.945	111.0
0.0	0.0	3	2	300.99503	201.99005	1	2	2	0.0	0.0	0	0.175	0.204	1.635	1.68	111.0
0.0	0.0	3	2	300.99503	201.99005	1	2	2	0.0	0.0	0	0.175	0.197	1.683	1.68	111.0
0.0	0.0	3	2	300.99503	201.99005	1	2	2	0.0	0.0	0	0.175	0.191	1.562	1.561	111.0
0.0	0.0	3	2	300.99503	201.99005	1	2	2	0.0	0.0	0	0.175	0.183	1.312	1.348	111.0
0.0	0.0	3	2	300.99503	201.99005	1	2	2	0.0	0.0	0	0.175	0.176	1.296	1.348	111.0
0.0	0.0	3	2	300.99503	201.99005	1	2	2	0.0	0.0	0	0.175	0.17	1.222	1.252	111.0
0.0	0.0	3	2	300.99503	201.99005	1	2	2	0.0	0.0	0	0.175	0.164	1.238	1.252	111.0
0.0	0.0	3	2	300.99503	201.99005	1	2	2	0.0	0.0	0	0.175	0.157	1.061	1.081	111.0
0.0	0.0	3	2	300.99503	201.99005	1	2	2	0.0	0.0	0	0.175	0.151	1.013	1.006	111.0
0.0	0.0	3	2	300.99503	201.99005	1	2	2	0.0	0.0	0	0.175	0.145	1.032	1.006	111.0
0.0	0.0	3	2	300.99503	201.99005	1	2	2	0.0	0.0	0	0.175	0.137	0.851	0.868	111.0
0.0	0.0	3	2	300.99503	201.99005	1	2	2	0.0	0.0	0	0.174	0.131	0.809	0.806	111.0
0.0	0.0	3	2	300.99503	201.99005	1	2	2	0.0	0.0	0	0.174	0.125	0.788	0.806	111.0
0.0	0.0	3	2	300.99503	201.99005	1	2	2	0.0	0.0	0	0.174	0.118	0.672	0.696	111.0
0.0	0.0	3	2	300.99503	201.99005	1	2	2	0.0	0.0	0	0.174	0.112	0.672	0.647	111.0
0.0	0.0	3	2	300.99503	201.99005	1	2	2	0.0	0.0	0	0.174	0.106	0.64	0.647	111.0
0.0	0.0	3	2	300.99503	201.99005	1	2	2	0.0	0.0	0	0.174	0.1	0.546	0.558	111.0
0.0	0.0	3	2	300.99503	201.99005	1	2	2	0.0	0.0	0	0.174	0.097	0.566	0.558	111.0
0.0	0.0	3	2	300.99503	201.99005	1	2	2	0.0	0.0	0	0.174	0.093	0.503	0.482	111.0
0.0	0.0	3	2	300.99503	201.99005	1	2	2	0.0	0.0	0	0.174	0.088	0.394	0.448	111.0
0.0	0.0	3	2	300.99503	201.99005	1	2	2	0.0	0.0	0	0.174	0.082	0.459	0.448	111.0
0.0	0.0	3	2	300.99503	201.99005	1	2	2	0.0	0.0	0	0.174	0.077	0.411	0.386	111.0
0.0	0.0	3	2	300.99503	201.99005	1	2	2	0.0	0.0	0	0.174	0.073	0.403	0.386	111.0
0.0	0.0	3	2	300.99503	201.99005	1	2	2	0.0	0.0	0	0.174	0.069	0.363	0.359	111.0
0.0	0.0	3	2	300.99503	201.99005	1	2	2	0.0	0.0	0	0.174	0.065	0.313	0.334	111.0
0.0	0.0	3	2	300.99503	201.99005	1	2	2	0.0	0.0	0	0.174	0.062	0.311	0.334	111.0
0.0	0.0	3	2	300.99503	201.99005	1	2	2	0.0	0.0	0	0.174	0.059	0.282	0.288	111.0
0.0	0.0	3	2	300.99503	201.99005	1	2	2	0.0	0.0	0	0.174	0.057	0.266	0.248	111.0
0.0	0.0	3	2	300.99503	201.99005	1	2	2	0.0	0.0	0	0.174	0.054	0.227	0.248	111.0
0.0	0.0	3	2	300.99503	201.99005	1	2	2	0.0	0.0	0	0.174	0.05	0.144	0.214	111.0
0.0	0.0	3	2	300.99503	201.99005	1	2	2	0.0	0.0	0	0.174	0.046	0.228	0.214	111.0
0.0	0.0	3	2	300.99503	201.99005	1	2	2	0.0	0.0	0	0.174	0.042	0.205	0.199	111.0
0.0	0.0	3	2	300.99503	201.99005	1	2	2	0.0	0.0	0	0.174	0.039	0.187	0.172	111.0
0.0	0.0	3	2	300.99503	201.99005	1	2	2	0.0	0.0	0	0.174	0.037	0.142	0.172	111.0
0.0	0.0	3	2	300.99503	201.99005	1	2	2	0.0	0.0	0	0.174	0.035	0.17	0.159	111.0
0.0	0.0	3	2	300.99503	201.99005	1	2	2	0.0	0.0	0	0.174	0.033	0.151	0.138	111.0
0.0	0.0	3	2	300.99503	201.99005	1	2	2	0.0	0.0	0	0.174	0.031	0.077	0.138	111.0
0.0	0.0	3	2	300.99503	201.99005	1	2	2	0.0	0.0	0	0.174	0.029	0.139	0.128	111.0
0.0	0.0	3	2	300.99503	201.99005	1	2	2	0.0	0.0	0	0.174	0.027	0.111	0.128	111.0
0.0	0.0	3	2	300.99503	201.99005	1	2	2	0.0	0.0	0	0.174	0.025	0.062	0.11	111.0
0.0	0.0	3	2	300.99503	201.99005	1	2	2	0.0	0.0	0	0.174	0.023	0.117	0.095	111.0
0.0	0.0	3	2	300.99503	201.99005	1	2	2	0.0	0.0	0	0.174	0.021	0.097	0.095	111.0
0.0	0.0	3	2	300.99503	201.99005	1	2	2	0.0	0.0	0	0.174	0.02	0.122	0.088	111.0
0.0	0.0	3	2	300.99503	201.99005	1	2	2	0.0	0.0	0	0.174	0.02	0.105	0.076	111.0
0.0	0.0	3	2	300.99503	201.99005	1	2	2	0.0	0.0	0	0.174	0.02	0.091	0.076	111.0
0.0	0.0	3	2	300.99503	201.99005	1	2	2	0.0	0.0	0	0.174	0.02	0.068	0.07	111.0
0.0	0.0	3	2	300.99503	201.99005	1	2	2	0.0	0.0	0	0.174	0.02	0.052	0.07	111.0
0.0	0.0	3	2	300.99503	201.99005	1	2	2	0.0	0.0	0	0.174	0.02	0.075	0.061	111.0
0.0	0.0	3	2	300.99503	201.99005	1	2	2	0.0	0.0	0	0.174	0.02	0.052	0.056	111.0
0.0	0.0	3	2	300.99503	201.99005	1	2	2	0.0	0.0	0	0.174	0.02	0.074	0.056	111.0
0.0	0.0	3	2	300.99503	201.99005	1	2	2	0.0	0.0	0	0.174	0.02	0.043	0.048	111.0
0.0	0.0	3	2	300.99503	201.99005	1	2	2	0.0	0.0	0	0.174	0.02	0.075	0.041	111.0
0.0	0.0	3	2	300.99503	201.99005	1	2	2	0.0	0.0	0	0.174	0.02	0.065	0.041	111.0
0.0	0.0	3	2	300.99503	201.99005	1	2	2	0.0	0.0	0	0.174	0.02	0.056	0.038	111.0
0.0	0.0	3	2	300.99503	201.99005	1	2	2	0.0	0.0	0	0.174	0.02	0.038	0.038	111.0
0.0	0.0	3	2	300.99503	201.99005	1	2	2	0.0	0.0	0	0.174	0.02	0.063	0.033	111.0
0.0	0.0	3	2	300.99503	201.99005	1	2	2	0.0	0.0	0	0.174	0.02	0.011	0.031	111.0
0.0	0.0	3	2	300.99503	201.99005	1	2	2	0.0	0.0	0	0.174	0.02	0.057	0.031	111.0
0.0	0.0	3	2	300.99503	201.99005	1	2	2	0.0	0.0	0	0.174	0.02	0.053	0.026	111.0
0.0	0.0	3	2	300.99503	201.99005	1	2	2	0.0	0.0	0	0.174	0.019	0.011	0.024	111.0
0.0	0.0	3	2	300.99503	201.99005	1	2	2	0.0	0.0	0	0.174	0.019	-0.005	0.024	111.0
0.0	0.0	3	2	300.99503	201.99005	1	2	2	0.0	0.0	0	0.174	0.019	0.044	0.021	111.0
0.0	0.0	3	2	300.99503	201.99005	1	2	2	0.0	0.0	0	0.174	0.019	0.022	0.019	111.0
0.0	0.0	3	2	300.99503	201.99005	1	2	2	0.0	0.0	0	0.174	0.019	0.039	0.019	111.0
0.0	0.0	3	2	300.99503	201.99005	1	2	2	0.0	0.0	0	0.174	0.019	0.049	0.016	111.0
0.0	0.0	3	2	300.99503	201.99005	1	2	2	0.0	0.0	0	0.174	0.019	0.013	0.016	111.0
0.0	0.0	3	2	300.99503	201.99005	1	2	2	0.0	0.0	0	0.174	0.018	0.047	0.014	111.0
0.0	0.0	3	2	300.99503	201.99005	1	2	2	0.0	0.0	0	0.174	0.017	-0.016	0.013	111.0
0.0	0.0	3	2	300.99503	201.99005	1	2	2	0.0	0.0	0	0.174	0.016	0.004	0.013	111.0
0.0	0.0	3	2	300.99503	201.99005	1	2	2	0.0	0.0	0	0.174	0.016	0.003	0.011	111.0
0.0	0.0	3	2	300.99503	201.99005	1	2	2	0.0	0.0	0	0.174	0.015	-0.027	0.01	111.0
[truncated: 8,825 more rows]
