# Supplementary material for: Just noticeable differences for elbow joint torque feedback
Source: Sci Rep. 2021 Dec 7;11:23553. doi: 10.1038/s41598-021-02630-3 (PMC8651665; doi:10.1038/s41598-021-02630-3)
Supplement: Supplementary file 2 — Supplementary Information. [file 41598_2021_2630_MOESM2_ESM.zip › SupplementaryData_ScientificReports_KimAsbeck2021/S4_NTR.csv]

data 1	data 2	data 3	data 4	data 5	data 6	data 7	data 8	data 9	data 10	data 11	data 12	data 13	data 14	data 15	data 16	data 17
0.0	0.0	1	1	400.0	400.0	0	1	1	0.0	0.0	0	0.238	-0.001	-0.02	0.0	1111.0
0.0	0.0	1	1	400.0	400.0	0	1	1	0.0	0.0	0	0.238	0.0	-0.011	0.0	1111.0
0.0	0.0	1	1	400.0	400.0	0	1	1	0.0	0.0	0	0.238	-0.001	-0.032	0.0	1111.0
0.0	0.0	1	1	400.0	400.0	0	1	1	0.0	0.0	0	0.238	0.022	2.785	2.807	1111.0
0.0	0.0	1	1	400.0	400.0	0	1	1	0.0	0.0	0	0.238	0.04	2.619	2.609	1111.0
0.0	0.0	1	1	400.0	400.0	0	1	1	0.0	0.0	0	0.239	0.057	2.613	2.609	1111.0
0.0	0.0	1	1	400.0	400.0	0	1	1	0.0	0.0	0	0.239	0.069	2.181	2.253	1111.0
0.0	0.0	1	1	400.0	400.0	0	1	1	0.0	0.0	0	0.239	0.079	2.018	1.945	1111.0
0.0	0.0	1	1	400.0	400.0	0	1	1	0.0	0.0	0	0.239	0.087	1.91	1.945	1111.0
0.0	0.0	1	1	400.0	400.0	0	1	1	0.0	0.0	0	0.239	0.093	1.854	1.808	1111.0
0.0	0.0	1	1	400.0	400.0	0	1	1	0.0	0.0	0	0.239	0.099	1.765	1.808	1111.0
0.0	0.0	1	1	400.0	400.0	0	1	1	0.0	0.0	0	0.239	0.102	1.57	1.561	1111.0
0.0	0.0	1	1	400.0	400.0	0	1	1	0.0	0.0	0	0.239	0.103	1.433	1.45	1111.0
0.0	0.0	1	1	400.0	400.0	0	1	1	0.0	0.0	0	0.239	0.104	1.438	1.45	1111.0
0.0	0.0	1	1	400.0	400.0	0	1	1	0.0	0.0	0	0.239	0.104	1.274	1.252	1111.0
0.0	0.0	1	1	400.0	400.0	0	1	1	0.0	0.0	0	0.238	0.102	1.088	1.081	1111.0
0.0	0.0	1	1	400.0	400.0	0	1	1	0.0	0.0	0	0.238	0.1	1.09	1.081	1111.0
0.0	0.0	1	1	400.0	400.0	0	1	1	0.0	0.0	0	0.238	0.1	1.067	1.006	1111.0
0.0	0.0	1	1	400.0	400.0	0	1	1	0.0	0.0	0	0.238	0.1	0.988	1.006	1111.0
0.0	0.0	1	1	400.0	400.0	0	1	1	0.0	0.0	0	0.238	0.098	0.853	0.868	1111.0
0.0	0.0	1	1	400.0	400.0	0	1	1	0.0	0.0	0	0.238	0.096	0.829	0.806	1111.0
0.0	0.0	1	1	400.0	400.0	0	1	1	0.0	0.0	0	0.238	0.094	0.789	0.806	1111.0
0.0	0.0	1	1	400.0	400.0	0	1	1	0.0	0.0	0	0.238	0.091	0.773	0.696	1111.0
0.0	0.0	1	1	400.0	400.0	0	1	1	0.0	0.0	0	0.238	0.087	0.668	0.647	1111.0
0.0	0.0	1	1	400.0	400.0	0	1	1	0.0	0.0	0	0.238	0.083	0.64	0.647	1111.0
0.0	0.0	1	1	400.0	400.0	0	1	1	0.0	0.0	0	0.238	0.079	0.63	0.647	1111.0
0.0	0.0	1	1	400.0	400.0	0	1	1	0.0	0.0	0	0.238	0.077	0.538	0.519	1111.0
0.0	0.0	1	1	400.0	400.0	0	1	1	0.0	0.0	0	0.238	0.075	0.52	0.519	1111.0
0.0	0.0	1	1	400.0	400.0	0	1	1	0.0	0.0	0	0.238	0.071	0.381	0.448	1111.0
0.0	0.0	1	1	400.0	400.0	0	1	1	0.0	0.0	0	0.238	0.067	0.449	0.448	1111.0
0.0	0.0	1	1	400.0	400.0	0	1	1	0.0	0.0	0	0.238	0.063	0.404	0.416	1111.0
0.0	0.0	1	1	400.0	400.0	0	1	1	0.0	0.0	0	0.238	0.059	0.399	0.359	1111.0
0.0	0.0	1	1	400.0	400.0	0	1	1	0.0	0.0	0	0.238	0.057	0.366	0.359	1111.0
0.0	0.0	1	1	400.0	400.0	0	1	1	0.0	0.0	0	0.238	0.055	0.399	0.31	1111.0
0.0	0.0	1	1	400.0	400.0	0	1	1	0.0	0.0	0	0.238	0.053	0.304	0.31	1111.0
0.0	0.0	1	1	400.0	400.0	0	1	1	0.0	0.0	0	0.238	0.051	0.296	0.288	1111.0
0.0	0.0	1	1	400.0	400.0	0	1	1	0.0	0.0	0	0.238	0.048	0.208	0.248	1111.0
0.0	0.0	1	1	400.0	400.0	0	1	1	0.0	0.0	0	0.238	0.046	0.366	0.248	1111.0
0.0	0.0	1	1	400.0	400.0	0	1	1	0.0	0.0	0	0.238	0.042	0.244	0.231	1111.0
0.0	0.0	1	1	400.0	400.0	0	1	1	0.0	0.0	0	0.238	0.04	0.327	0.199	1111.0
0.0	0.0	1	1	400.0	400.0	0	1	1	0.0	0.0	0	0.238	0.038	0.2	0.199	1111.0
0.0	0.0	1	1	400.0	400.0	0	1	1	0.0	0.0	0	0.238	0.036	0.175	0.185	1111.0
0.0	0.0	1	1	400.0	400.0	0	1	1	0.0	0.0	0	0.238	0.034	0.15	0.185	1111.0
0.0	0.0	1	1	400.0	400.0	0	1	1	0.0	0.0	0	0.238	0.032	0.143	0.159	1111.0
0.0	0.0	1	1	400.0	400.0	0	1	1	0.0	0.0	0	0.238	0.03	0.221	0.148	1111.0
0.0	0.0	1	1	400.0	400.0	0	1	1	0.0	0.0	0	0.238	0.028	0.154	0.148	1111.0
0.0	0.0	1	1	400.0	400.0	0	1	1	0.0	0.0	0	0.238	0.026	0.138	0.128	1111.0
0.0	0.0	1	1	400.0	400.0	0	1	1	0.0	0.0	0	0.238	0.024	0.142	0.119	1111.0
0.0	0.0	1	1	400.0	400.0	0	1	1	0.0	0.0	0	0.238	0.022	0.031	0.119	1111.0
0.0	0.0	1	1	400.0	400.0	0	1	1	0.0	0.0	0	0.238	0.02	0.117	0.102	1111.0
0.0	0.0	1	1	400.0	400.0	0	1	1	0.0	0.0	0	0.238	0.02	0.068	0.102	1111.0
0.0	0.0	1	1	400.0	400.0	0	1	1	0.0	0.0	0	0.238	0.02	0.107	0.088	1111.0
0.0	0.0	1	1	400.0	400.0	0	1	1	0.0	0.0	0	0.238	0.02	0.043	0.082	1111.0
0.0	0.0	1	1	400.0	400.0	0	1	1	0.0	0.0	0	0.238	0.02	0.084	0.082	1111.0
0.0	0.0	1	1	400.0	400.0	0	1	1	0.0	0.0	0	0.238	0.02	0.067	0.076	1111.0
0.0	0.0	1	1	400.0	400.0	0	1	1	0.0	0.0	0	0.238	0.02	0.077	0.065	1111.0
0.0	0.0	1	1	400.0	400.0	0	1	1	0.0	0.0	0	0.238	0.02	-0.001	0.065	1111.0
0.0	0.0	1	1	400.0	400.0	0	1	1	0.0	0.0	0	0.238	0.02	0.064	0.056	1111.0
0.0	0.0	1	1	400.0	400.0	0	1	1	0.0	0.0	0	0.238	0.02	0.084	0.056	1111.0
0.0	0.0	1	1	400.0	400.0	0	1	1	0.0	0.0	0	0.238	0.02	0.058	0.052	1111.0
0.0	0.0	1	1	400.0	400.0	0	1	1	0.0	0.0	0	0.238	0.02	0.032	0.045	1111.0
0.0	0.0	1	1	400.0	400.0	0	1	1	0.0	0.0	0	0.238	0.02	0.03	0.045	1111.0
0.0	0.0	1	1	400.0	400.0	0	1	1	0.0	0.0	0	0.238	0.02	0.042	0.041	1111.0
0.0	0.0	1	1	400.0	400.0	0	1	1	0.0	0.0	0	0.238	0.02	0.069	0.036	1111.0
0.0	0.0	1	1	400.0	400.0	0	1	1	0.0	0.0	0	0.238	0.02	0.008	0.036	1111.0
0.0	0.0	1	1	400.0	400.0	0	1	1	0.0	0.0	0	0.238	0.02	0.009	0.033	1111.0
0.0	0.0	1	1	400.0	400.0	0	1	1	0.0	0.0	0	0.238	0.02	0.009	0.033	1111.0
0.0	0.0	1	1	400.0	400.0	0	1	1	0.0	0.0	0	0.238	0.02	0.035	0.028	1111.0
0.0	0.0	1	1	400.0	400.0	0	1	1	0.0	0.0	0	0.238	0.02	0.022	0.026	1111.0
0.0	0.0	1	1	400.0	400.0	0	1	1	0.0	0.0	0	0.238	0.019	-0.022	0.026	1111.0
0.0	0.0	1	1	400.0	400.0	0	1	1	0.0	0.0	0	0.238	0.019	0.015	0.022	1111.0
0.0	0.0	1	1	400.0	400.0	0	1	1	0.0	0.0	0	0.238	0.019	0.028	0.021	1111.0
0.0	0.0	1	1	400.0	400.0	0	1	1	0.0	0.0	0	0.238	0.019	0.069	0.021	1111.0
0.0	0.0	1	1	400.0	400.0	0	1	1	0.0	0.0	0	0.238	0.018	-0.057	0.018	1111.0
0.0	0.0	1	1	400.0	400.0	0	1	1	0.0	0.0	0	0.238	0.018	0.024	0.015	1111.0
0.0	0.0	1	1	400.0	400.0	0	1	1	0.0	0.0	0	0.238	0.018	0.011	0.015	1111.0
0.0	0.0	1	1	400.0	400.0	0	1	1	0.0	0.0	0	0.238	0.018	-0.003	0.014	1111.0
0.0	0.0	1	1	400.0	400.0	0	1	1	0.0	0.0	0	0.238	0.017	0.011	0.014	1111.0
0.0	0.0	1	1	400.0	400.0	0	1	1	0.0	0.0	0	0.238	0.016	0.011	0.012	1111.0
0.0	0.0	1	1	400.0	400.0	0	1	1	0.0	0.0	0	0.238	0.016	0.032	0.011	1111.0
0.0	0.0	1	1	400.0	400.0	0	1	1	0.0	0.0	0	0.238	0.016	0.034	0.011	1111.0
0.0	0.0	1	1	400.0	400.0	0	1	1	0.0	0.0	0	0.238	0.016	0.02	0.009	1111.0
0.0	0.0	1	1	400.0	400.0	0	1	1	0.0	0.0	0	0.238	0.015	0.049	0.009	1111.0
0.0	0.0	1	1	400.0	400.0	0	1	1	0.0	0.0	0	0.238	0.015	-0.003	0.008	1111.0
0.0	0.0	1	1	400.0	400.0	0	1	1	0.0	0.0	0	0.238	0.015	0.012	0.007	1111.0
0.0	0.0	1	1	400.0	400.0	0	1	1	0.0	0.0	0	0.238	0.015	0.011	0.007	1111.0
0.0	0.0	1	1	400.0	400.0	0	1	1	0.0	0.0	0	0.238	0.015	0.038	0.006	1111.0
0.0	0.0	1	1	400.0	400.0	0	1	1	0.0	0.0	0	0.238	0.015	-0.001	0.005	1111.0
0.0	0.0	1	1	400.0	400.0	0	1	1	0.0	0.0	0	0.238	0.015	0.101	0.005	1111.0
0.0	0.0	1	1	400.0	400.0	0	1	1	0.0	0.0	0	0.238	0.014	-0.043	0.004	1111.0
0.0	0.0	1	1	400.0	400.0	0	1	1	0.0	0.0	0	0.238	0.014	0.049	0.004	1111.0
0.0	0.0	1	1	400.0	400.0	0	1	1	0.0	0.0	0	0.238	0.012	-0.025	0.004	1111.0
0.0	0.0	1	1	400.0	400.0	0	1	1	0.0	0.0	0	0.238	0.011	0.008	0.003	1111.0
0.0	0.0	1	1	400.0	400.0	0	1	1	0.0	0.0	0	0.238	0.011	-0.006	0.003	1111.0
0.0	0.0	1	1	400.0	400.0	0	1	1	0.0	0.0	0	0.238	0.01	-0.046	0.003	1111.0
0.0	0.0	1	1	400.0	400.0	0	1	1	0.0	0.0	0	0.238	0.009	-0.076	0.002	1111.0
0.0	0.0	1	1	400.0	400.0	0	1	1	0.0	0.0	0	0.238	0.008	0.071	0.002	1111.0
0.0	0.0	1	1	400.0	400.0	0	1	1	0.0	0.0	0	0.238	0.008	0.007	0.002	1111.0
0.0	0.0	1	1	400.0	400.0	0	1	1	0.0	0.0	0	0.238	0.008	0.034	0.002	1111.0
0.0	0.0	1	1	400.0	400.0	0	1	1	0.0	0.0	0	0.238	0.008	0.016	0.002	1111.0
0.0	0.0	1	1	400.0	400.0	0	1	1	0.0	0.0	0	0.238	0.007	0.016	0.001	1111.0
0.0	0.0	1	1	400.0	400.0	0	1	1	0.0	0.0	0	0.238	0.006	0.005	0.001	1111.0
0.0	0.0	1	1	400.0	400.0	0	1	1	0.0	0.0	0	0.238	0.005	-0.102	0.001	1111.0
0.0	0.0	1	1	400.0	400.0	0	1	1	0.0	0.0	0	0.238	0.005	-0.006	0.001	1111.0
0.0	0.0	1	1	400.0	400.0	0	1	1	0.0	0.0	0	0.238	0.005	0.008	0.001	1111.0
0.0	0.0	1	1	400.0	400.0	0	1	1	0.0	0.0	0	0.238	0.004	-0.105	0.0	1111.0
0.0	0.0	1	1	400.0	400.0	0	1	1	0.0	0.0	0	0.238	0.004	0.032	0.0	1111.0
0.0	0.0	1	1	400.0	400.0	0	1	1	0.0	0.0	0	0.238	0.004	0.009	0.0	1111.0
0.0	0.0	1	1	400.0	400.0	0	1	1	0.0	0.0	0	0.238	0.003	-0.017	0.0	1111.0
0.0	0.0	1	1	400.0	400.0	0	1	1	0.0	0.0	0	0.238	0.003	0.009	0.0	1111.0
0.0	0.0	1	1	400.0	400.0	0	1	1	0.0	0.0	0	0.238	0.003	0.019	0.0	1111.0
0.0	0.0	1	1	400.0	400.0	0	1	1	0.0	0.0	0	0.238	0.002	-0.149	0.0	1111.0
0.0	0.0	1	1	400.0	400.0	0	1	1	0.0	0.0	0	0.238	0.002	0.007	0.0	1111.0
0.0	0.0	1	1	400.0	400.0	0	1	1	0.0	0.0	0	0.238	0.001	0.008	0.0	1111.0
0.0	0.0	1	1	400.0	400.0	0	1	1	0.0	0.0	0	0.238	0.0	0.012	0.0	1111.0
0.0	0.0	1	1	400.0	400.0	0	1	1	0.0	0.0	0	0.238	0.0	0.009	0.0	1111.0
0.0	0.0	1	1	400.0	400.0	0	1	1	0.0	0.0	0	0.238	-0.001	-0.03	0.0	1111.0
0.0	0.0	1	1	400.0	400.0	0	1	1	0.0	0.0	0	0.238	0.0	0.019	0.0	1111.0
0.0	0.0	1	1	400.0	400.0	0	1	1	0.0	0.0	0	0.238	0.0	0.041	0.0	1111.0
0.0	0.0	1	1	400.0	400.0	0	1	1	0.0	0.0	0	0.238	0.0	0.092	0.0	1111.0
0.0	0.0	1	1	400.0	400.0	0	1	1	0.0	0.0	0	0.238	0.0	-0.008	0.0	1111.0
0.0	0.0	1	1	400.0	400.0	0	1	1	0.0	0.0	0	0.238	0.0	0.031	0.0	1111.0
0.0	0.0	1	1	400.0	400.0	0	1	1	0.0	0.0	0	0.238	-0.001	-0.022	0.0	1111.0
0.0	0.0	1	1	400.0	400.0	0	1	1	0.0	0.0	0	0.238	0.0	0.077	0.0	1111.0
0.0	0.0	1	1	400.0	400.0	0	1	1	0.0	0.0	0	0.238	-0.001	-0.04	0.0	1111.0
0.0	0.0	1	1	400.0	400.0	0	1	1	0.0	0.0	0	0.238	0.0	-0.002	0.0	1111.0
0.0	0.0	1	1	400.0	400.0	0	1	1	0.0	0.0	0	0.238	0.0	0.023	0.0	1111.0
0.0	0.0	1	1	400.0	400.0	0	1	1	0.0	0.0	0	0.238	-0.001	-0.023	0.0	1111.0
0.0	0.0	1	1	400.0	400.0	0	1	1	0.0	0.0	0	0.238	0.0	0.044	0.0	1111.0
0.0	0.0	1	1	400.0	400.0	0	1	1	0.0	0.0	0	0.238	0.0	0.005	0.0	1111.0
0.0	0.0	1	1	400.0	400.0	0	1	1	0.0	0.0	0	0.238	0.0	-0.007	0.0	1111.0
0.0	0.0	1	1	400.0	400.0	0	1	1	0.0	0.0	0	0.238	0.0	0.028	0.0	1111.0
0.0	0.0	1	1	400.0	400.0	0	1	1	0.0	0.0	0	0.238	0.0	-0.005	0.0	1111.0
0.0	0.0	1	1	400.0	400.0	0	1	1	0.0	0.0	0	0.238	0.0	0.012	0.0	1111.0
0.0	0.0	1	1	400.0	400.0	0	1	1	0.0	0.0	0	0.238	0.0	0.027	0.0	1111.0
0.0	0.0	1	1	400.0	400.0	0	1	1	0.0	0.0	0	0.238	0.0	-0.003	0.0	1111.0
0.0	0.0	1	1	400.0	400.0	0	1	1	0.0	0.0	0	0.238	0.0	-0.001	0.0	1111.0
0.0	0.0	1	1	400.0	400.0	0	1	1	0.0	0.0	0	0.238	0.0	-0.006	0.0	1111.0
0.0	0.0	1	1	400.0	400.0	0	1	1	0.0	0.0	0	0.238	0.0	0.015	0.0	1111.0
0.0	0.0	1	1	400.0	400.0	0	1	1	0.0	0.0	0	0.238	-0.001	-0.021	0.0	1111.0
0.0	0.0	1	1	400.0	400.0	0	1	1	0.0	0.0	0	0.238	-0.001	-0.086	0.0	1111.0
0.0	0.0	1	1	400.0	400.0	0	1	1	0.0	0.0	0	0.238	-0.001	-0.014	0.0	1111.0
0.0	0.0	1	1	400.0	400.0	0	1	1	0.0	0.0	0	0.238	0.0	0.015	0.0	1111.0
0.0	0.0	1	1	400.0	400.0	0	1	1	0.0	0.0	0	0.238	0.0	-0.004	0.0	1111.0
0.0	0.0	1	1	400.0	400.0	0	1	1	0.0	0.0	0	0.238	0.0	0.019	0.0	1111.0
0.0	0.0	1	1	400.0	400.0	0	1	1	0.0	0.0	0	0.238	-0.001	-0.022	0.0	1111.0
0.0	0.0	1	1	400.0	400.0	0	1	1	0.0	0.0	0	0.238	0.0	0.116	0.0	1111.0
0.0	0.0	1	1	400.0	400.0	0	1	1	0.0	0.0	0	0.238	0.0	0.023	0.0	1111.0
0.0	0.0	1	1	400.0	400.0	0	1	1	0.0	0.0	0	0.238	-0.001	-0.057	0.0	1111.0
0.0	0.0	1	1	400.0	400.0	0	1	1	0.0	0.0	0	0.238	0.0	0.004	0.0	1111.0
0.0	0.0	1	1	400.0	400.0	0	1	1	0.0	0.0	0	0.238	0.0	-0.001	0.0	1111.0
0.0	0.0	1	1	400.0	400.0	0	1	1	0.0	0.0	0	0.238	0.0	0.005	0.0	1111.0
0.0	0.0	1	1	400.0	400.0	0	1	1	0.0	0.0	0	0.238	-0.001	-0.217	0.0	1111.0
0.0	0.0	1	1	400.0	400.0	0	1	1	0.0	0.0	0	0.238	-0.001	-0.028	0.0	1111.0
0.0	0.0	1	1	400.0	400.0	0	1	1	0.0	0.0	0	0.238	-0.001	-0.014	0.0	1111.0
0.0	0.0	1	1	400.0	400.0	0	1	1	0.0	0.0	0	0.238	0.0	0.027	0.0	1111.0
0.0	0.0	1	1	400.0	400.0	0	1	1	0.0	0.0	0	0.238	-0.001	-0.029	0.0	1111.0
0.0	0.0	1	1	400.0	400.0	0	1	1	0.0	0.0	0	0.238	0.0	0.009	0.0	1111.0
0.0	0.0	1	1	400.0	400.0	0	1	1	0.0	0.0	0	0.238	-0.001	-0.013	0.0	1111.0
0.0	0.0	1	1	400.0	400.0	0	1	1	0.0	0.0	0	0.238	0.0	0.004	0.0	1111.0
0.0	0.0	1	1	400.0	400.0	0	1	1	0.0	0.0	0	0.238	-0.001	-0.022	0.0	1111.0
0.0	0.0	1	1	400.0	400.0	0	1	1	0.0	0.0	0	0.238	0.0	0.012	0.0	1111.0
0.0	0.0	1	1	400.0	400.0	0	1	1	0.0	0.0	0	0.238	0.0	0.013	0.0	1111.0
0.0	0.0	1	1	400.0	400.0	0	1	1	0.0	0.0	0	0.238	0.0	0.012	0.0	1111.0
0.0	0.0	1	1	400.0	400.0	0	1	1	0.0	0.0	0	0.238	0.0	0.021	0.0	1111.0
0.0	0.0	1	1	400.0	400.0	0	1	1	0.0	0.0	0	0.238	0.0	0.038	0.0	1111.0
0.0	0.0	1	1	400.0	400.0	0	1	1	0.0	0.0	0	0.238	0.0	0.058	0.0	1111.0
0.0	0.0	1	1	400.0	400.0	0	1	1	0.0	0.0	0	0.238	0.0	0.012	0.0	1111.0
0.0	0.0	1	1	400.0	400.0	0	1	1	0.0	0.0	0	0.238	0.0	0.004	0.0	1111.0
0.0	0.0	1	1	400.0	400.0	0	1	1	0.0	0.0	0	0.238	0.0	0.004	0.0	1111.0
0.0	0.0	1	1	400.0	400.0	0	1	1	0.0	0.0	0	0.238	0.0	0.012	0.0	1111.0
0.0	0.0	1	1	400.0	400.0	0	1	1	0.0	0.0	0	0.238	0.0	-0.003	0.0	1111.0
0.0	0.0	1	1	400.0	400.0	0	1	1	0.0	0.0	0	0.238	-0.001	-0.049	0.0	1111.0
0.0	0.0	1	1	400.0	400.0	0	1	1	0.0	0.0	0	0.238	0.0	0.007	0.0	1111.0
0.0	0.0	1	1	400.0	400.0	0	1	1	0.0	0.0	0	0.238	-0.001	-0.019	0.0	1111.0
0.0	0.0	1	1	400.0	400.0	0	1	1	0.0	0.0	0	0.238	-0.001	-0.018	0.0	1111.0
0.0	0.0	1	1	400.0	400.0	0	1	1	0.0	0.0	0	0.238	-0.001	-0.038	0.0	1111.0
0.0	0.0	1	1	400.0	400.0	0	1	1	0.0	0.0	0	0.238	-0.001	-0.029	0.0	1111.0
0.0	0.0	1	1	400.0	400.0	0	1	1	0.0	0.0	0	0.238	0.0	-0.005	0.0	1111.0
0.0	0.0	1	1	400.0	400.0	0	1	1	0.0	0.0	0	0.238	0.0	0.013	0.0	1111.0
0.0	0.0	1	1	400.0	400.0	0	1	1	0.0	0.0	0	0.238	0.0	-0.002	0.0	1111.0
0.0	0.0	1	1	400.0	400.0	0	1	1	0.0	0.0	0	0.238	-0.001	-0.167	0.0	1111.0
0.0	0.0	1	1	400.0	400.0	0	1	1	0.0	0.0	0	0.238	0.0	0.015	0.0	1111.0
0.0	0.0	1	1	400.0	400.0	0	1	1	0.0	0.0	0	0.238	0.0	0.033	0.0	1111.0
0.0	0.0	1	1	400.0	400.0	0	1	1	0.0	0.0	0	0.238	0.0	-0.006	0.0	1111.0
0.0	0.0	1	1	400.0	400.0	0	1	1	0.0	0.0	0	0.238	0.0	0.019	0.0	1111.0
0.0	0.0	1	1	400.0	400.0	0	1	1	0.0	0.0	0	0.238	0.0	-0.007	0.0	1111.0
0.0	0.0	1	1	400.0	400.0	0	1	1	0.0	0.0	0	0.238	0.0	0.115	0.0	1111.0
0.0	0.0	1	1	400.0	400.0	0	1	1	0.0	0.0	0	0.238	0.0	0.104	0.0	1111.0
0.0	0.0	1	1	400.0	400.0	0	1	1	0.0	0.0	0	0.238	0.0	-0.01	0.0	1111.0
0.0	0.0	1	1	400.0	400.0	0	1	1	0.0	0.0	0	0.238	-0.001	-0.026	0.0	1111.0
0.0	0.0	1	1	400.0	400.0	0	1	1	0.0	0.0	0	0.238	0.0	0.044	0.0	1111.0
0.0	0.0	1	1	400.0	400.0	0	1	1	0.0	0.0	0	0.238	-0.001	-0.029	0.0	1111.0
0.0	0.0	1	1	400.0	400.0	0	1	1	0.0	0.0	0	0.238	0.0	0.081	0.0	1111.0
0.0	0.0	1	1	400.0	400.0	0	1	1	0.0	0.0	0	0.238	0.0	-0.01	0.0	1111.0
0.0	0.0	1	1	400.0	400.0	0	1	1	0.0	0.0	0	0.238	0.0	0.054	0.0	1111.0
0.0	0.0	1	1	400.0	400.0	0	1	1	0.0	0.0	0	0.238	-0.001	-0.014	0.0	1111.0
0.0	0.0	1	1	400.0	400.0	0	1	1	0.0	0.0	0	0.238	-0.001	-0.052	0.0	1111.0
0.0	0.0	1	1	400.0	400.0	0	1	1	0.0	0.0	0	0.238	-0.001	-0.024	0.0	1111.0
0.0	0.0	1	1	400.0	400.0	0	1	1	0.0	0.0	0	0.238	0.0	0.035	0.0	1111.0
0.0	0.0	1	1	400.0	400.0	0	1	1	0.0	0.0	0	0.238	0.0	-0.002	0.0	1111.0
0.0	0.0	1	1	400.0	400.0	0	1	1	0.0	0.0	0	0.238	0.0	0.035	0.0	1111.0
0.0	0.0	1	1	400.0	400.0	0	1	1	0.0	0.0	0	0.238	0.0	-0.01	0.0	1111.0
0.0	0.0	1	1	400.0	400.0	0	1	1	0.0	0.0	0	0.238	0.0	0.007	0.0	1111.0
0.0	0.0	1	1	400.0	400.0	0	1	1	0.0	0.0	0	0.238	-0.001	-0.013	0.0	1111.0
0.0	0.0	1	1	400.0	400.0	0	1	1	0.0	0.0	0	0.238	0.0	0.028	0.0	1111.0
0.0	0.0	1	1	400.0	400.0	0	1	1	0.0	0.0	0	0.238	-0.001	-0.035	0.0	1111.0
0.0	0.0	1	1	400.0	400.0	0	1	1	0.0	0.0	0	0.238	0.0	0.022	0.0	1111.0
0.0	0.0	1	1	400.0	400.0	0	1	1	0.0	0.0	0	0.238	0.0	0.003	0.0	1111.0
0.0	0.0	1	1	400.0	400.0	0	1	1	0.0	0.0	0	0.238	0.0	0.016	0.0	1111.0
0.0	0.0	1	1	400.0	400.0	0	1	1	0.0	0.0	0	0.238	0.0	0.0	0.0	1111.0
0.0	0.0	1	1	400.0	400.0	0	1	1	0.0	0.0	0	0.238	0.0	-0.005	0.0	1111.0
0.0	0.0	1	1	400.0	400.0	0	1	1	0.0	0.0	0	0.238	0.0	-0.002	0.0	1111.0
0.0	0.0	1	1	400.0	400.0	0	1	1	0.0	0.0	0	0.238	0.0	-0.01	0.0	1111.0
0.0	0.0	1	1	400.0	400.0	0	1	1	0.0	0.0	0	0.238	0.0	0.05	0.0	1111.0
0.0	0.0	1	1	400.0	400.0	0	1	1	0.0	0.0	0	0.238	0.0	0.004	0.0	1111.0
0.0	0.0	1	1	400.0	400.0	0	1	1	0.0	0.0	0	0.238	0.0	0.013	0.0	1111.0
0.0	0.0	1	1	400.0	400.0	0	1	1	0.0	0.0	0	0.238	0.0	0.024	0.0	1111.0
0.0	0.0	1	1	400.0	400.0	0	1	1	0.0	0.0	0	0.238	0.0	0.016	0.0	1111.0
0.0	0.0	1	1	400.0	400.0	0	1	1	0.0	0.0	0	0.238	0.0	0.015	0.0	1111.0
0.0	0.0	1	1	400.0	400.0	0	1	1	0.0	0.0	0	0.238	-0.001	-0.013	0.0	1111.0
0.0	0.0	1	1	400.0	400.0	0	1	1	0.0	0.0	0	0.238	0.0	0.05	0.0	1111.0
0.0	0.0	1	1	400.0	400.0	0	1	1	0.0	0.0	0	0.238	-0.001	-0.03	0.0	1111.0
0.0	0.0	1	1	400.0	400.0	0	1	1	0.0	0.0	0	0.238	0.0	0.012	0.0	1111.0
0.0	0.0	1	1	400.0	400.0	0	1	1	0.0	0.0	0	0.238	0.0	0.012	0.0	1111.0
0.0	0.0	1	1	400.0	400.0	0	1	1	0.0	0.0	0	0.238	0.0	0.019	0.0	1111.0
0.0	0.0	1	1	400.0	400.0	0	1	1	0.0	0.0	0	0.238	-0.001	-0.045	0.0	1111.0
0.0	0.0	1	1	400.0	400.0	0	1	1	0.0	0.0	0	0.238	0.0	-0.011	0.0	1111.0
0.0	0.0	1	1	400.0	400.0	0	1	1	0.0	0.0	0	0.238	-0.001	-0.029	0.0	1111.0
0.0	0.0	1	1	400.0	400.0	0	1	1	0.0	0.0	0	0.238	-0.001	-0.014	0.0	1111.0
0.0	0.0	1	1	400.0	400.0	0	1	1	0.0	0.0	0	0.238	0.0	-0.01	0.0	1111.0
0.0	0.0	1	1	400.0	400.0	0	1	1	0.0	0.0	0	0.238	0.0	0.0	0.0	1111.0
0.0	0.0	1	1	400.0	400.0	0	1	1	0.0	0.0	0	0.238	0.0	-0.01	0.0	1111.0
0.0	0.0	1	1	400.0	400.0	0	1	1	0.0	0.0	0	0.238	-0.001	-0.035	0.0	1111.0
0.0	0.0	1	1	400.0	400.0	0	1	1	0.0	0.0	0	0.238	0.0	-0.011	0.0	1111.0
0.0	0.0	1	1	400.0	400.0	0	1	1	0.0	0.0	0	0.238	-0.001	-0.148	0.0	1111.0
0.0	0.0	1	1	400.0	400.0	0	1	1	0.0	0.0	0	0.238	0.0	0.023	0.0	1111.0
0.0	0.0	1	1	400.0	400.0	0	1	1	0.0	0.0	0	0.238	0.0	0.0	0.0	1111.0
0.0	0.0	1	1	400.0	400.0	0	1	1	0.0	0.0	0	0.238	-0.001	-0.075	0.0	1111.0
0.0	0.0	1	1	400.0	400.0	0	1	1	0.0	0.0	0	0.238	0.0	0.067	0.0	1111.0
0.0	0.0	1	1	400.0	400.0	0	1	1	0.0	0.0	0	0.238	0.0	0.047	0.0	1111.0
0.0	0.0	1	1	400.0	400.0	0	1	1	0.0	0.0	0	0.238	0.0	0.046	0.0	1111.0
0.0	0.0	1	1	400.0	400.0	0	1	1	0.0	0.0	0	0.238	0.0	0.019	0.0	1111.0
0.0	0.0	1	1	400.0	400.0	0	1	1	0.0	0.0	0	0.238	-0.001	-0.09	0.0	1111.0
0.0	0.0	1	1	400.0	400.0	0	1	1	0.0	0.0	0	0.238	0.0	0.035	0.0	1111.0
0.0	0.0	1	1	400.0	400.0	0	1	1	0.0	0.0	0	0.238	0.0	0.1	0.0	1111.0
0.0	0.0	1	1	400.0	400.0	0	1	1	0.0	0.0	0	0.238	0.0	0.004	0.0	1111.0
0.0	0.0	1	1	400.0	400.0	0	1	1	0.0	0.0	0	0.238	-0.001	-0.026	0.0	1111.0
0.0	0.0	1	1	400.0	400.0	0	1	1	0.0	0.0	0	0.238	-0.001	-0.04	0.0	1111.0
0.0	0.0	1	1	400.0	400.0	0	1	1	0.0	0.0	0	0.238	0.0	0.012	0.0	1111.0
0.0	0.0	1	1	400.0	400.0	0	1	1	0.0	0.0	0	0.238	0.0	-0.009	0.0	1111.0
0.0	0.0	1	1	400.0	400.0	0	1	1	0.0	0.0	0	0.238	-0.001	-0.177	0.0	1111.0
0.0	0.0	1	1	400.0	400.0	0	1	1	0.0	0.0	0	0.238	0.0	-0.007	0.0	1111.0
0.0	0.0	1	1	400.0	400.0	0	1	1	0.0	0.0	0	0.238	-0.001	-0.038	0.0	1111.0
0.0	0.0	1	1	400.0	400.0	0	1	1	0.0	0.0	0	0.238	0.0	0.034	0.0	1111.0
0.0	0.0	1	1	400.0	400.0	0	1	1	0.0	0.0	0	0.238	0.0	0.004	0.0	1111.0
0.0	0.0	1	1	400.0	400.0	0	1	1	0.0	0.0	0	0.238	0.0	0.005	0.0	1111.0
5555.5557	400.0	1	1	400.0	400.0	0	1	1	0.0	0.0	1	0.238	-0.001	-0.053	0.0	1111.0
5555.5557	400.0	1	1	400.0	400.0	0	1	1	0.0	0.0	1	0.238	0.0	-0.004	0.0	1111.0
5555.5557	400.0	1	1	400.0	400.0	0	1	1	0.0	0.0	1	0.238	0.0	0.004	0.0	1111.0
5555.5557	400.0	1	1	400.0	400.0	0	1	1	0.0	0.0	1	0.238	0.0	0.027	0.0	1111.0
5555.5557	400.0	1	1	400.0	400.0	0	1	1	0.0	0.0	1	0.238	0.001	0.145	0.757	1111.0
5555.5557	400.0	1	1	400.0	400.0	0	1	1	0.0	0.0	1	0.238	0.007	0.784	0.757	1111.0
5555.5557	400.0	1	1	400.0	400.0	0	1	1	0.0	0.0	1	0.238	0.015	1.122	1.097	1111.0
5555.5557	400.0	1	1	400.0	400.0	0	1	1	0.0	0.0	1	0.238	0.023	1.19	1.097	1111.0
5555.5557	400.0	1	1	400.0	400.0	0	1	1	0.0	0.0	1	0.238	0.033	1.686	1.706	1111.0
5555.5557	400.0	1	1	400.0	400.0	0	1	1	0.0	0.0	1	0.238	0.047	1.994	1.978	1111.0
5555.5557	400.0	1	1	400.0	400.0	0	1	1	0.0	0.0	1	0.238	0.059	1.959	1.978	1111.0
5555.5557	400.0	1	1	400.0	400.0	0	1	1	0.0	0.0	1	0.239	0.074	2.494	2.467	1111.0
5555.5557	400.0	1	1	400.0	400.0	0	1	1	0.0	0.0	1	0.239	0.087	2.656	2.686	1111.0
5555.5557	400.0	1	1	400.0	400.0	0	1	1	0.0	0.0	1	0.239	0.101	2.759	2.686	1111.0
5555.5557	400.0	1	1	400.0	400.0	0	1	1	0.0	0.0	1	0.239	0.116	3.167	3.079	1111.0
5555.5557	400.0	1	1	400.0	400.0	0	1	1	0.0	0.0	1	0.239	0.129	3.071	3.079	1111.0
5555.5557	400.0	1	1	400.0	400.0	0	1	1	0.0	0.0	1	0.239	0.145	3.468	3.417	1111.0
5555.5557	400.0	1	1	400.0	400.0	0	1	1	0.0	0.0	1	0.239	0.159	3.628	3.569	1111.0
5555.5557	400.0	1	1	400.0	400.0	0	1	1	0.0	0.0	1	0.239	0.172	3.561	3.569	1111.0
5555.5557	400.0	1	1	400.0	400.0	0	1	1	0.0	0.0	1	0.239	0.186	3.726	3.71	1111.0
5555.5557	400.0	1	1	400.0	400.0	0	1	1	0.0	0.0	1	0.24	0.198	3.864	3.963	1111.0
5555.5557	400.0	1	1	400.0	400.0	0	1	1	0.0	0.0	1	0.24	0.211	3.964	3.963	1111.0
5555.5557	400.0	1	1	400.0	400.0	0	1	1	0.0	0.0	1	0.24	0.223	4.032	4.075	1111.0
5555.5557	400.0	1	1	400.0	400.0	0	1	1	0.0	0.0	1	0.24	0.233	4.066	4.075	1111.0
5555.5557	400.0	1	1	400.0	400.0	0	1	1	0.0	0.0	1	0.24	0.245	4.312	4.279	1111.0
5555.5557	400.0	1	1	400.0	400.0	0	1	1	0.0	0.0	1	0.24	0.257	4.471	4.453	1111.0
5555.5557	400.0	1	1	400.0	400.0	0	1	1	0.0	0.0	1	0.24	0.268	4.409	4.453	1111.0
5555.5557	400.0	1	1	400.0	400.0	0	1	1	0.0	0.0	1	0.24	0.278	4.52	4.531	1111.0
5555.5557	400.0	1	1	400.0	400.0	0	1	1	0.0	0.0	1	0.24	0.288	4.704	4.673	1111.0
5555.5557	400.0	1	1	400.0	400.0	0	1	1	0.0	0.0	1	0.241	0.298	4.684	4.673	1111.0
5555.5557	400.0	1	1	400.0	400.0	0	1	1	0.0	0.0	1	0.241	0.307	4.697	4.736	1111.0
5555.5557	400.0	1	1	400.0	400.0	0	1	1	0.0	0.0	1	0.241	0.316	4.858	4.736	1111.0
5555.5557	400.0	1	1	400.0	400.0	0	1	1	0.0	0.0	1	0.241	0.324	4.829	4.847	1111.0
5555.5557	400.0	1	1	400.0	400.0	0	1	1	0.0	0.0	1	0.241	0.332	5.002	4.898	1111.0
5555.5557	400.0	1	1	400.0	400.0	0	1	1	0.0	0.0	1	0.241	0.34	4.92	4.898	1111.0
5555.5557	400.0	1	1	400.0	400.0	0	1	1	0.0	0.0	1	0.241	0.347	5.006	4.989	1111.0
5555.5557	400.0	1	1	400.0	400.0	0	1	1	0.0	0.0	1	0.241	0.353	5.067	5.068	1111.0
5555.5557	400.0	1	1	400.0	400.0	0	1	1	0.0	0.0	1	0.241	0.359	5.021	5.068	1111.0
5555.5557	400.0	1	1	400.0	400.0	0	1	1	0.0	0.0	1	0.242	0.365	5.131	5.102	1111.0
5555.5557	400.0	1	1	400.0	400.0	0	1	1	0.0	0.0	1	0.242	0.37	4.934	5.102	1111.0
5555.5557	400.0	1	1	400.0	400.0	0	1	1	0.0	0.0	1	0.242	0.378	5.348	5.165	1111.0
5555.5557	400.0	1	1	400.0	400.0	0	1	1	0.0	0.0	1	0.242	0.383	5.166	5.192	1111.0
5555.5557	400.0	1	1	400.0	400.0	0	1	1	0.0	0.0	1	0.242	0.387	5.179	5.192	1111.0
5555.5557	400.0	1	1	400.0	400.0	0	1	1	0.0	0.0	1	0.242	0.391	5.234	5.244	1111.0
5555.5557	400.0	1	1	400.0	400.0	0	1	1	0.0	0.0	1	0.242	0.395	5.295	5.266	1111.0
5555.5557	400.0	1	1	400.0	400.0	0	1	1	0.0	0.0	1	0.242	0.399	5.294	5.266	1111.0
5555.5557	400.0	1	1	400.0	400.0	0	1	1	0.0	0.0	1	0.242	0.403	5.314	5.307	1111.0
5555.5557	400.0	1	1	400.0	400.0	0	1	1	0.0	0.0	1	0.242	0.405	5.299	5.307	1111.0
5555.5557	400.0	1	1	400.0	400.0	0	1	1	0.0	0.0	1	0.242	0.407	5.281	5.34	1111.0
5555.5557	400.0	1	1	400.0	400.0	0	1	1	0.0	0.0	1	0.242	0.41	5.297	5.356	1111.0
5555.5557	400.0	1	1	400.0	400.0	0	1	1	0.0	0.0	1	0.242	0.414	5.394	5.356	1111.0
5555.5557	400.0	1	1	400.0	400.0	1	1	1	0.0	0.0	1	0.242	0.418	5.406	5.385	1111.0
5555.5557	400.0	1	1	400.0	400.0	1	1	1	0.0	0.0	1	0.242	0.422	5.415	5.397	1111.0
5555.5557	400.0	1	1	400.0	400.0	1	1	1	0.0	0.0	1	0.242	0.424	5.414	5.397	1111.0
5555.5557	400.0	1	1	400.0	400.0	1	1	1	0.0	0.0	1	0.242	0.426	5.528	5.419	1111.0
5555.5557	400.0	1	1	400.0	400.0	1	1	1	0.0	0.0	1	0.242	0.428	5.427	5.419	1111.0
5555.5557	400.0	1	1	400.0	400.0	1	1	1	0.0	0.0	1	0.242	0.43	5.458	5.429	1111.0
5555.5557	400.0	1	1	400.0	400.0	1	1	1	0.0	0.0	1	0.242	0.432	5.341	5.448	1111.0
5555.5557	400.0	1	1	400.0	400.0	1	1	1	0.0	0.0	1	0.242	0.434	5.484	5.448	1111.0
5555.5557	400.0	1	1	400.0	400.0	1	1	1	0.0	0.0	1	0.242	0.436	5.493	5.464	1111.0
5555.5557	400.0	1	1	400.0	400.0	1	1	1	0.0	0.0	1	0.242	0.438	5.457	5.47	1111.0
5555.5557	400.0	1	1	400.0	400.0	1	1	1	0.0	0.0	1	0.242	0.44	5.499	5.47	1111.0
5555.5557	400.0	1	1	400.0	400.0	1	1	1	0.0	0.0	1	0.242	0.441	5.456	5.483	1111.0
5555.5557	400.0	1	1	400.0	400.0	1	1	1	0.0	0.0	1	0.242	0.441	5.495	5.483	1111.0
5555.5557	400.0	1	1	400.0	400.0	1	1	1	0.0	0.0	1	0.242	0.441	5.53	5.488	1111.0
5555.5557	400.0	1	1	400.0	400.0	1	1	1	0.0	0.0	1	0.242	0.441	5.553	5.498	1111.0
5555.5557	400.0	1	1	400.0	400.0	1	1	1	0.0	0.0	1	0.243	0.441	5.54	5.498	1111.0
5555.5557	400.0	1	1	400.0	400.0	1	1	1	0.0	0.0	1	0.243	0.441	5.514	5.503	1111.0
5555.5557	400.0	1	1	400.0	400.0	1	1	1	0.0	0.0	1	0.243	0.441	5.524	5.51	1111.0
5555.5557	400.0	1	1	400.0	400.0	1	1	1	0.0	0.0	1	0.243	0.441	5.529	5.51	1111.0
5555.5557	400.0	1	1	400.0	400.0	1	1	1	0.0	0.0	1	0.243	0.441	5.469	5.514	1111.0
5555.5557	400.0	1	1	400.0	400.0	1	1	1	0.0	0.0	1	0.243	0.441	5.51	5.514	1111.0
5555.5557	400.0	1	1	400.0	400.0	1	1	1	0.0	0.0	1	0.243	0.441	5.529	5.521	1111.0
5555.5557	400.0	1	1	400.0	400.0	1	1	1	0.0	0.0	1	0.243	0.442	5.573	5.524	1111.0
5555.5557	400.0	1	1	400.0	400.0	1	1	1	0.0	0.0	1	0.243	0.442	5.523	5.524	1111.0
5555.5557	400.0	1	1	400.0	400.0	1	1	1	0.0	0.0	1	0.243	0.444	5.575	5.529	1111.0
5555.5557	400.0	1	1	400.0	400.0	1	1	1	0.0	0.0	1	0.243	0.445	5.555	5.531	1111.0
5555.5557	400.0	1	1	400.0	400.0	1	1	1	0.0	0.0	1	0.243	0.445	5.426	5.531	1111.0
5555.5557	400.0	1	1	400.0	400.0	1	1	1	0.0	0.0	1	0.243	0.445	5.513	5.535	1111.0
5555.5557	400.0	1	1	400.0	400.0	1	1	1	0.0	0.0	1	0.243	0.445	5.39	5.535	1111.0
5555.5557	400.0	1	1	400.0	400.0	1	1	1	0.0	0.0	1	0.243	0.446	5.572	5.537	1111.0
5555.5557	400.0	1	1	400.0	400.0	1	1	1	0.0	0.0	1	0.243	0.447	5.571	5.541	1111.0
5555.5557	400.0	1	1	400.0	400.0	1	1	1	0.0	0.0	1	0.243	0.449	5.564	5.541	1111.0
5555.5557	400.0	1	1	400.0	400.0	1	1	1	0.0	0.0	1	0.243	0.45	5.602	5.544	1111.0
5555.5557	400.0	1	1	400.0	400.0	1	1	1	0.0	0.0	1	0.243	0.451	5.55	5.545	1111.0
5555.5557	400.0	1	1	400.0	400.0	1	1	1	0.0	0.0	1	0.243	0.451	5.486	5.545	1111.0
5555.5557	400.0	1	1	400.0	400.0	1	1	1	0.0	0.0	1	0.243	0.452	5.491	5.547	1111.0
5555.5557	400.0	1	1	400.0	400.0	1	1	1	0.0	0.0	1	0.243	0.454	5.589	5.547	1111.0
5555.5557	400.0	1	1	400.0	400.0	1	1	1	0.0	0.0	1	0.243	0.454	5.53	5.548	1111.0
5555.5557	400.0	1	1	400.0	400.0	1	1	1	0.0	0.0	1	0.243	0.455	5.374	5.55	1111.0
5555.5557	400.0	1	1	400.0	400.0	1	1	1	0.0	0.0	1	0.243	0.456	5.477	5.55	1111.0
5555.5557	400.0	1	1	400.0	400.0	1	1	1	0.0	0.0	1	0.243	0.457	5.583	5.55	1111.0
5555.5557	400.0	1	1	400.0	400.0	1	1	1	0.0	0.0	1	0.243	0.457	5.531	5.552	1111.0
5555.5557	400.0	1	1	400.0	400.0	1	1	1	0.0	0.0	1	0.243	0.457	5.491	5.552	1111.0
5555.5557	400.0	1	1	400.0	400.0	1	1	1	0.0	0.0	1	0.243	0.458	5.504	5.553	1111.0
5555.5557	400.0	1	1	400.0	400.0	1	1	1	0.0	0.0	1	0.243	0.458	5.523	5.554	1111.0
5555.5557	400.0	1	1	400.0	400.0	1	1	1	0.0	0.0	1	0.243	0.459	5.576	5.554	1111.0
5555.5557	400.0	1	1	400.0	400.0	1	1	1	0.0	0.0	1	0.243	0.46	5.582	5.555	1111.0
5555.5557	400.0	1	1	400.0	400.0	1	1	1	0.0	0.0	1	0.243	0.46	5.536	5.555	1111.0
5555.5557	400.0	1	1	400.0	400.0	1	1	1	0.0	0.0	1	0.243	0.461	5.583	5.555	1111.0
5555.5557	400.0	1	1	400.0	400.0	1	1	1	0.0	0.0	1	0.243	0.461	5.568	5.556	1111.0
5555.5557	400.0	1	1	400.0	400.0	1	1	1	0.0	0.0	1	0.243	0.46	5.51	5.556	1111.0
5555.5557	400.0	1	1	400.0	400.0	1	1	1	0.0	0.0	1	0.243	0.46	5.529	5.556	1111.0
5555.5557	400.0	1	1	400.0	400.0	1	1	1	0.0	0.0	1	0.243	0.46	5.54	5.557	1111.0
5555.5557	400.0	1	1	400.0	400.0	1	1	1	0.0	0.0	1	0.243	0.46	5.515	5.557	1111.0
5555.5557	400.0	1	1	400.0	400.0	1	1	1	0.0	0.0	1	0.243	0.461	5.575	5.559	1111.0
5555.5557	400.0	1	1	400.0	400.0	1	1	1	0.0	0.0	1	0.243	0.46	5.497	5.559	1111.0
5555.5557	400.0	1	1	400.0	400.0	1	1	1	0.0	0.0	1	0.243	0.46	5.549	5.559	1111.0
5555.5557	400.0	1	1	400.0	400.0	1	1	1	0.0	0.0	1	0.243	0.46	5.523	5.559	1111.0
5555.5557	400.0	1	1	400.0	400.0	1	1	1	0.0	0.0	1	0.243	0.461	5.593	5.559	1111.0
5555.5557	400.0	1	1	400.0	400.0	1	1	1	0.0	0.0	1	0.243	0.461	5.575	5.56	1111.0
5555.5557	400.0	1	1	400.0	400.0	1	1	1	0.0	0.0	1	0.243	0.46	5.556	5.56	1111.0
5555.5557	400.0	1	1	400.0	400.0	1	1	1	0.0	0.0	1	0.243	0.46	5.528	5.56	1111.0
5555.5557	400.0	1	1	400.0	400.0	1	1	1	0.0	0.0	1	0.243	0.46	5.326	5.56	1111.0
5555.5557	400.0	1	1	400.0	400.0	1	1	1	0.0	0.0	1	0.243	0.46	5.529	5.56	1111.0
5555.5557	400.0	1	1	400.0	400.0	1	1	1	0.0	0.0	1	0.243	0.461	5.575	5.56	1111.0
5555.5557	400.0	1	1	400.0	400.0	1	1	1	0.0	0.0	1	0.243	0.46	5.548	5.561	1111.0
5555.5557	400.0	1	1	400.0	400.0	1	1	1	0.0	0.0	1	0.243	0.46	5.522	5.561	1111.0
5555.5557	400.0	1	1	400.0	400.0	1	1	1	0.0	0.0	1	0.243	0.46	5.548	5.561	1111.0
5555.5557	400.0	1	1	400.0	400.0	1	1	1	0.0	0.0	1	0.243	0.46	5.537	5.561	1111.0
5555.5557	400.0	1	1	400.0	400.0	1	1	1	0.0	0.0	1	0.243	0.46	5.548	5.561	1111.0
5555.5557	400.0	1	1	400.0	400.0	1	1	1	0.0	0.0	1	0.243	0.46	5.528	5.561	1111.0
5555.5557	400.0	1	1	400.0	400.0	1	1	1	0.0	0.0	1	0.243	0.46	5.515	5.561	1111.0
5555.5557	400.0	1	1	400.0	400.0	1	1	1	0.0	0.0	1	0.243	0.461	5.568	5.561	1111.0
5555.5557	400.0	1	1	400.0	400.0	1	1	1	0.0	0.0	1	0.243	0.461	5.562	5.561	1111.0
5555.5557	400.0	1	1	400.0	400.0	1	1	1	0.0	0.0	1	0.243	0.46	5.516	5.561	1111.0
5555.5557	400.0	1	1	400.0	400.0	1	1	1	0.0	0.0	1	0.243	0.46	5.503	5.562	1111.0
5555.5557	400.0	1	1	400.0	400.0	1	1	1	0.0	0.0	1	0.243	0.46	5.522	5.562	1111.0
5555.5557	400.0	1	1	400.0	400.0	1	1	1	0.0	0.0	1	0.243	0.461	5.575	5.562	1111.0
5555.5557	400.0	1	1	400.0	400.0	1	1	1	0.0	0.0	1	0.243	0.46	5.528	5.562	1111.0
5555.5557	400.0	1	1	400.0	400.0	1	1	1	0.0	0.0	1	0.243	0.46	5.555	5.562	1111.0
5555.5557	400.0	1	1	400.0	400.0	1	1	1	0.0	0.0	1	0.243	0.461	5.588	5.562	1111.0
5555.5557	400.0	1	1	400.0	400.0	1	1	1	0.0	0.0	1	0.243	0.461	5.609	5.562	1111.0
5555.5557	400.0	1	1	400.0	400.0	1	1	1	0.0	0.0	1	0.243	0.461	5.601	5.562	1111.0
5555.5557	400.0	1	1	400.0	400.0	1	1	1	0.0	0.0	1	0.243	0.461	5.617	5.562	1111.0
5555.5557	400.0	1	1	400.0	400.0	1	1	1	0.0	0.0	1	0.243	0.461	5.576	5.562	1111.0
5555.5557	400.0	1	1	400.0	400.0	1	1	1	0.0	0.0	1	0.243	0.461	5.594	5.562	1111.0
5555.5557	400.0	1	1	400.0	400.0	1	1	1	0.0	0.0	1	0.243	0.461	5.575	5.562	1111.0
5555.5557	400.0	1	1	400.0	400.0	1	1	1	0.0	0.0	1	0.243	0.461	5.593	5.562	1111.0
5555.5557	400.0	1	1	400.0	400.0	1	1	1	0.0	0.0	1	0.243	0.46	5.502	5.562	1111.0
5555.5557	400.0	1	1	400.0	400.0	1	1	1	0.0	0.0	1	0.243	0.461	5.583	5.562	1111.0
5555.5557	400.0	1	1	400.0	400.0	1	1	1	0.0	0.0	1	0.243	0.461	5.563	5.562	1111.0
5555.5557	400.0	1	1	400.0	400.0	1	1	1	0.0	0.0	1	0.243	0.461	5.569	5.562	1111.0
5555.5557	400.0	1	1	400.0	400.0	1	1	1	0.0	0.0	1	0.243	0.46	5.549	5.562	1111.0
5555.5557	400.0	1	1	400.0	400.0	1	1	1	0.0	0.0	1	0.243	0.461	5.562	5.562	1111.0
5555.5557	400.0	1	1	400.0	400.0	1	1	1	0.0	0.0	1	0.243	0.461	5.569	5.562	1111.0
5555.5557	400.0	1	1	400.0	400.0	1	1	1	0.0	0.0	1	0.243	0.461	5.596	5.562	1111.0
5555.5557	400.0	1	1	400.0	400.0	1	1	1	0.0	0.0	1	0.243	0.46	5.519	5.562	1111.0
5555.5557	400.0	1	1	400.0	400.0	1	1	1	0.0	0.0	1	0.243	0.461	5.561	5.562	1111.0
5555.5557	400.0	1	1	400.0	400.0	1	1	1	0.0	0.0	1	0.243	0.46	5.52	5.562	1111.0
5555.5557	400.0	1	1	400.0	400.0	1	1	1	0.0	0.0	1	0.243	0.461	5.614	5.562	1111.0
5555.5557	400.0	1	1	400.0	400.0	1	1	1	0.0	0.0	1	0.243	0.461	5.567	5.562	1111.0
5555.5557	400.0	1	1	400.0	400.0	1	1	1	0.0	0.0	1	0.243	0.46	5.54	5.562	1111.0
5555.5557	400.0	1	1	400.0	400.0	1	1	1	0.0	0.0	1	0.243	0.461	5.568	5.562	1111.0
5555.5557	400.0	1	1	400.0	400.0	1	1	1	0.0	0.0	1	0.243	0.461	5.587	5.562	1111.0
5555.5557	400.0	1	1	400.0	400.0	1	1	1	0.0	0.0	1	0.243	0.46	5.521	5.562	1111.0
5555.5557	400.0	1	1	400.0	400.0	1	1	1	0.0	0.0	1	0.243	0.46	5.527	5.562	1111.0
5555.5557	400.0	1	1	400.0	400.0	1	1	1	0.0	0.0	1	0.243	0.46	5.535	5.562	1111.0
5555.5557	400.0	1	1	400.0	400.0	1	1	1	0.0	0.0	1	0.243	0.46	5.527	5.562	1111.0
5555.5557	400.0	1	1	400.0	400.0	1	1	1	0.0	0.0	1	0.243	0.46	5.542	5.562	1111.0
5555.5557	400.0	1	1	400.0	400.0	1	1	1	0.0	0.0	1	0.243	0.461	5.581	5.562	1111.0
5555.5557	400.0	1	1	400.0	400.0	1	1	1	0.0	0.0	1	0.243	0.461	5.575	5.562	1111.0
5555.5557	400.0	1	1	400.0	400.0	1	1	1	0.0	0.0	1	0.243	0.461	5.574	5.562	1111.0
5555.5557	400.0	1	1	400.0	400.0	1	1	1	0.0	0.0	1	0.243	0.46	5.468	5.562	1111.0
5555.5557	400.0	1	1	400.0	400.0	1	1	1	0.0	0.0	1	0.243	0.46	5.541	5.562	1111.0
5555.5557	400.0	1	1	400.0	400.0	1	1	1	0.0	0.0	1	0.243	0.46	5.528	5.562	1111.0
5555.5557	400.0	1	1	400.0	400.0	1	1	1	0.0	0.0	1	0.243	0.46	5.545	5.562	1111.0
5555.5557	400.0	1	1	400.0	400.0	1	1	1	0.0	0.0	1	0.243	0.461	5.601	5.562	1111.0
5555.5557	400.0	1	1	400.0	400.0	1	1	1	0.0	0.0	1	0.243	0.46	5.554	5.562	1111.0
5555.5557	400.0	1	1	400.0	400.0	1	1	1	0.0	0.0	1	0.243	0.46	5.528	5.562	1111.0
5555.5557	400.0	1	1	400.0	400.0	1	1	1	0.0	0.0	1	0.243	0.461	5.58	5.562	1111.0
5555.5557	400.0	1	1	400.0	400.0	1	1	1	0.0	0.0	1	0.243	0.46	5.501	5.562	1111.0
5555.5557	400.0	1	1	400.0	400.0	1	1	1	0.0	0.0	1	0.243	0.461	5.593	5.562	1111.0
5555.5557	400.0	1	1	400.0	400.0	1	1	1	0.0	0.0	1	0.243	0.461	5.609	5.562	1111.0
5555.5557	400.0	1	1	400.0	400.0	1	1	1	0.0	0.0	1	0.243	0.461	5.608	5.562	1111.0
5555.5557	400.0	1	1	400.0	400.0	1	1	1	0.0	0.0	1	0.243	0.461	5.73	5.562	1111.0
5555.5557	400.0	1	1	400.0	400.0	1	1	1	0.0	0.0	1	0.243	0.461	5.596	5.562	1111.0
5555.5557	400.0	1	1	400.0	400.0	1	1	1	0.0	0.0	1	0.243	0.461	5.567	5.562	1111.0
5555.5557	400.0	1	1	400.0	400.0	1	1	1	0.0	0.0	1	0.243	0.461	5.582	5.562	1111.0
5555.5557	400.0	1	1	400.0	400.0	1	1	1	0.0	0.0	1	0.243	0.461	5.614	5.562	1111.0
5555.5557	400.0	1	1	400.0	400.0	1	1	1	0.0	0.0	1	0.243	0.46	5.397	5.562	1111.0
5555.5557	400.0	1	1	400.0	400.0	1	1	1	0.0	0.0	1	0.243	0.46	5.547	5.562	1111.0
5555.5557	400.0	1	1	400.0	400.0	1	1	1	0.0	0.0	1	0.243	0.461	5.586	5.562	1111.0
5555.5557	400.0	1	1	400.0	400.0	1	1	1	0.0	0.0	1	0.243	0.461	5.588	5.562	1111.0
5555.5557	400.0	1	1	400.0	400.0	1	1	1	0.0	0.0	1	0.243	0.46	5.549	5.562	1111.0
5555.5557	400.0	1	1	400.0	400.0	1	1	1	0.0	0.0	1	0.243	0.461	5.682	5.562	1111.0
5555.5557	400.0	1	1	400.0	400.0	1	1	1	0.0	0.0	1	0.243	0.46	5.55	5.562	1111.0
5555.5557	400.0	1	1	400.0	400.0	1	1	1	0.0	0.0	1	0.243	0.461	5.573	5.562	1111.0
5555.5557	400.0	1	1	400.0	400.0	1	1	1	0.0	0.0	1	0.243	0.461	5.573	5.562	1111.0
5555.5557	400.0	1	1	400.0	400.0	1	1	1	0.0	0.0	1	0.243	0.461	5.573	5.562	1111.0
5555.5557	400.0	1	1	400.0	400.0	1	1	1	0.0	0.0	1	0.243	0.461	5.627	5.562	1111.0
5555.5557	400.0	1	1	400.0	400.0	1	1	1	0.0	0.0	1	0.243	0.461	5.642	5.562	1111.0
5555.5557	400.0	1	1	400.0	400.0	1	1	1	0.0	0.0	1	0.243	0.461	5.574	5.562	1111.0
5555.5557	400.0	1	1	400.0	400.0	1	1	1	0.0	0.0	1	0.243	0.461	5.568	5.562	1111.0
5555.5557	400.0	1	1	400.0	400.0	1	1	1	0.0	0.0	1	0.243	0.461	5.777	5.562	1111.0
5555.5557	400.0	1	1	400.0	400.0	1	1	1	0.0	0.0	1	0.243	0.461	5.601	5.562	1111.0
5555.5557	400.0	1	1	400.0	400.0	1	1	1	0.0	0.0	1	0.243	0.46	5.541	5.562	1111.0
5555.5557	400.0	1	1	400.0	400.0	1	1	1	0.0	0.0	1	0.243	0.46	5.548	5.562	1111.0
5555.5557	400.0	1	1	400.0	400.0	1	1	1	0.0	0.0	1	0.243	0.46	5.555	5.562	1111.0
5555.5557	400.0	1	1	400.0	400.0	1	1	1	0.0	0.0	1	0.243	0.461	5.56	5.562	1111.0
5555.5557	400.0	1	1	400.0	400.0	1	1	1	0.0	0.0	1	0.243	0.46	5.469	5.562	1111.0
5555.5557	400.0	1	1	400.0	400.0	1	1	1	0.0	0.0	1	0.243	0.46	5.515	5.562	1111.0
5555.5557	400.0	1	1	400.0	400.0	1	1	1	0.0	0.0	1	0.243	0.461	5.575	5.562	1111.0
5555.5557	400.0	1	1	400.0	400.0	1	1	1	0.0	0.0	1	0.243	0.46	5.54	5.562	1111.0
5555.5557	400.0	1	1	400.0	400.0	1	1	1	0.0	0.0	1	0.243	0.461	5.594	5.562	1111.0
5555.5557	400.0	1	1	400.0	400.0	1	1	1	0.0	0.0	1	0.243	0.461	5.56	5.562	1111.0
5555.5557	400.0	1	1	400.0	400.0	1	1	1	0.0	0.0	1	0.243	0.461	5.58	5.562	1111.0
5555.5557	400.0	1	1	400.0	400.0	1	1	1	0.0	0.0	1	0.243	0.461	5.574	5.562	1111.0
0.0	0.0	1	1	400.0	400.0	1	1	1	0.0	0.0	0	0.243	0.461	5.607	5.562	1111.0
0.0	0.0	1	1	400.0	400.0	1	1	1	0.0	0.0	0	0.243	0.46	5.533	5.562	1111.0
0.0	0.0	1	1	400.0	400.0	1	1	1	0.0	0.0	0	0.243	0.46	5.548	5.562	1111.0
0.0	0.0	1	1	400.0	400.0	1	1	1	0.0	0.0	0	0.243	0.458	5.222	5.169	1111.0
0.0	0.0	1	1	400.0	400.0	1	1	1	0.0	0.0	0	0.243	0.452	4.751	4.803	1111.0
0.0	0.0	1	1	400.0	400.0	1	1	1	0.0	0.0	0	0.243	0.446	4.759	4.803	1111.0
0.0	0.0	1	1	400.0	400.0	1	1	1	0.0	0.0	0	0.243	0.436	4.121	4.147	1111.0
0.0	0.0	1	1	400.0	400.0	1	1	1	0.0	0.0	0	0.243	0.425	3.948	3.854	1111.0
0.0	0.0	1	1	400.0	400.0	1	1	1	0.0	0.0	0	0.243	0.414	3.852	3.854	1111.0
0.0	0.0	1	1	400.0	400.0	1	1	1	0.0	0.0	0	0.242	0.4	3.33	3.328	1111.0
0.0	0.0	1	1	400.0	400.0	1	1	1	0.0	0.0	0	0.242	0.388	3.296	3.328	1111.0
0.0	0.0	1	1	400.0	400.0	1	1	1	0.0	0.0	0	0.242	0.373	2.685	2.874	1111.0
0.0	0.0	1	1	400.0	400.0	1	1	1	0.0	0.0	0	0.242	0.358	2.655	2.671	1111.0
0.0	0.0	1	1	400.0	400.0	1	1	1	0.0	0.0	0	0.242	0.345	2.728	2.671	1111.0
0.0	0.0	1	1	400.0	400.0	1	1	1	0.0	0.0	0	0.242	0.33	2.398	2.307	1111.0
0.0	0.0	1	1	400.0	400.0	1	1	1	0.0	0.0	0	0.242	0.316	2.217	2.143	1111.0
0.0	0.0	1	1	400.0	400.0	1	1	1	0.0	0.0	0	0.241	0.302	2.157	2.143	1111.0
0.0	0.0	1	1	400.0	400.0	1	1	1	0.0	0.0	0	0.241	0.287	1.838	1.85	1111.0
0.0	0.0	1	1	400.0	400.0	1	1	1	0.0	0.0	0	0.241	0.274	1.848	1.72	1111.0
0.0	0.0	1	1	400.0	400.0	1	1	1	0.0	0.0	0	0.241	0.261	1.736	1.72	1111.0
0.0	0.0	1	1	400.0	400.0	1	1	1	0.0	0.0	0	0.241	0.248	1.488	1.485	1111.0
0.0	0.0	1	1	400.0	400.0	1	1	1	0.0	0.0	0	0.241	0.235	1.495	1.485	1111.0
0.0	0.0	1	1	400.0	400.0	1	1	1	0.0	0.0	0	0.241	0.223	1.338	1.283	1111.0
0.0	0.0	1	1	400.0	400.0	1	1	1	0.0	0.0	0	0.24	0.21	1.173	1.191	1111.0
0.0	0.0	1	1	400.0	400.0	1	1	1	0.0	0.0	0	0.24	0.198	1.185	1.191	1111.0
0.0	0.0	1	1	400.0	400.0	1	1	1	0.0	0.0	0	0.24	0.187	0.975	1.029	1111.0
0.0	0.0	1	1	400.0	400.0	1	1	1	0.0	0.0	0	0.24	0.176	0.958	0.956	1111.0
0.0	0.0	1	1	400.0	400.0	1	1	1	0.0	0.0	0	0.24	0.166	0.834	0.956	1111.0
0.0	0.0	1	1	400.0	400.0	1	1	1	0.0	0.0	0	0.24	0.156	0.863	0.825	1111.0
0.0	0.0	1	1	400.0	400.0	1	1	1	0.0	0.0	0	0.24	0.148	0.834	0.825	1111.0
0.0	0.0	1	1	400.0	400.0	1	1	1	0.0	0.0	0	0.24	0.139	0.756	0.767	1111.0
0.0	0.0	1	1	400.0	400.0	1	1	1	0.0	0.0	0	0.24	0.131	0.694	0.662	1111.0
0.0	0.0	1	1	400.0	400.0	1	1	1	0.0	0.0	0	0.24	0.123	0.652	0.662	1111.0
0.0	0.0	1	1	400.0	400.0	1	1	1	0.0	0.0	0	0.24	0.116	0.624	0.615	1111.0
0.0	0.0	1	1	400.0	400.0	1	1	1	0.0	0.0	0	0.24	0.11	0.707	0.531	1111.0
0.0	0.0	1	1	400.0	400.0	1	1	1	0.0	0.0	0	0.24	0.104	0.513	0.531	1111.0
0.0	0.0	1	1	400.0	400.0	1	1	1	0.0	0.0	0	0.24	0.098	0.525	0.458	1111.0
0.0	0.0	1	1	400.0	400.0	1	1	1	0.0	0.0	0	0.24	0.092	0.426	0.458	1111.0
0.0	0.0	1	1	400.0	400.0	1	1	1	0.0	0.0	0	0.24	0.086	0.413	0.426	1111.0
0.0	0.0	1	1	400.0	400.0	1	1	1	0.0	0.0	0	0.24	0.08	0.383	0.368	1111.0
0.0	0.0	1	1	400.0	400.0	1	1	1	0.0	0.0	0	0.239	0.076	0.39	0.368	1111.0
0.0	0.0	1	1	400.0	400.0	1	1	1	0.0	0.0	0	0.239	0.072	0.463	0.317	1111.0
0.0	0.0	1	1	400.0	400.0	1	1	1	0.0	0.0	0	0.239	0.067	0.181	0.296	1111.0
0.0	0.0	1	1	400.0	400.0	1	1	1	0.0	0.0	0	0.239	0.063	0.356	0.296	1111.0
0.0	0.0	1	1	400.0	400.0	1	1	1	0.0	0.0	0	0.239	0.059	0.26	0.254	1111.0
0.0	0.0	1	1	400.0	400.0	1	1	1	0.0	0.0	0	0.239	0.057	0.255	0.254	1111.0
0.0	0.0	1	1	400.0	400.0	1	1	1	0.0	0.0	0	0.239	0.054	0.228	0.236	1111.0
0.0	0.0	1	1	400.0	400.0	1	1	1	0.0	0.0	0	0.239	0.05	0.24	0.204	1111.0
0.0	0.0	1	1	400.0	400.0	1	1	1	0.0	0.0	0	0.239	0.046	0.229	0.204	1111.0
0.0	0.0	1	1	400.0	400.0	1	1	1	0.0	0.0	0	0.239	0.042	0.22	0.189	1111.0
0.0	0.0	1	1	400.0	400.0	1	1	1	0.0	0.0	0	0.239	0.039	0.175	0.163	1111.0
0.0	0.0	1	1	400.0	400.0	1	1	1	0.0	0.0	0	0.239	0.037	0.175	0.163	1111.0
0.0	0.0	1	1	400.0	400.0	1	1	1	0.0	0.0	0	0.239	0.035	0.151	0.152	1111.0
0.0	0.0	1	1	400.0	400.0	1	1	1	0.0	0.0	0	0.239	0.033	0.181	0.152	1111.0
0.0	0.0	1	1	400.0	400.0	1	1	1	0.0	0.0	0	0.239	0.031	0.133	0.131	1111.0
0.0	0.0	1	1	400.0	400.0	1	1	1	0.0	0.0	0	0.239	0.029	0.091	0.113	1111.0
0.0	0.0	1	1	400.0	400.0	1	1	1	0.0	0.0	0	0.239	0.027	0.096	0.113	1111.0
0.0	0.0	1	1	400.0	400.0	1	1	1	0.0	0.0	0	0.239	0.025	0.096	0.105	1111.0
0.0	0.0	1	1	400.0	400.0	1	1	1	0.0	0.0	0	0.239	0.023	0.094	0.09	1111.0
0.0	0.0	1	1	400.0	400.0	1	1	1	0.0	0.0	0	0.239	0.021	0.076	0.09	1111.0
0.0	0.0	1	1	400.0	400.0	1	1	1	0.0	0.0	0	0.239	0.02	0.072	0.084	1111.0
0.0	0.0	1	1	400.0	400.0	1	1	1	0.0	0.0	0	0.239	0.02	0.107	0.084	1111.0
0.0	0.0	1	1	400.0	400.0	1	1	1	0.0	0.0	0	0.239	0.02	0.096	0.072	1111.0
0.0	0.0	1	1	400.0	400.0	1	1	1	0.0	0.0	0	0.239	0.02	0.079	0.062	1111.0
0.0	0.0	1	1	400.0	400.0	1	1	1	0.0	0.0	0	0.239	0.02	0.071	0.062	1111.0
0.0	0.0	1	1	400.0	400.0	1	1	1	0.0	0.0	0	0.239	0.02	0.206	0.058	1111.0
0.0	0.0	1	1	400.0	400.0	1	1	1	0.0	0.0	0	0.239	0.02	0.071	0.049	1111.0
0.0	0.0	1	1	400.0	400.0	1	1	1	0.0	0.0	0	0.239	0.02	0.027	0.049	1111.0
0.0	0.0	1	1	400.0	400.0	1	1	1	0.0	0.0	0	0.239	0.02	0.063	0.046	1111.0
0.0	0.0	1	1	400.0	400.0	1	1	1	0.0	0.0	0	0.239	0.02	0.022	0.046	1111.0
0.0	0.0	1	1	400.0	400.0	1	1	1	0.0	0.0	0	0.239	0.02	0.037	0.039	1111.0
0.0	0.0	1	1	400.0	400.0	1	1	1	0.0	0.0	0	0.239	0.019	-0.093	0.037	1111.0
0.0	0.0	1	1	400.0	400.0	1	1	1	0.0	0.0	0	0.239	0.019	0.069	0.037	1111.0
0.0	0.0	1	1	400.0	400.0	1	1	1	0.0	0.0	0	0.239	0.019	-0.001	0.031	1111.0
0.0	0.0	1	1	400.0	400.0	1	1	1	0.0	0.0	0	0.239	0.019	0.045	0.029	1111.0
0.0	0.0	1	1	400.0	400.0	1	1	1	0.0	0.0	0	0.239	0.019	0.061	0.029	1111.0
0.0	0.0	1	1	400.0	400.0	1	1	1	0.0	0.0	0	0.239	0.019	0.062	0.025	1111.0
0.0	0.0	1	1	400.0	400.0	1	1	1	0.0	0.0	0	0.239	0.019	0.016	0.025	1111.0
0.0	0.0	1	1	400.0	400.0	1	1	1	0.0	0.0	0	0.239	0.019	0.03	0.023	1111.0
0.0	0.0	1	1	400.0	400.0	1	1	1	0.0	0.0	0	0.239	0.019	0.037	0.02	1111.0
0.0	0.0	1	1	400.0	400.0	1	1	1	0.0	0.0	0	0.239	0.019	-0.009	0.02	1111.0
0.0	0.0	1	1	400.0	400.0	1	1	1	0.0	0.0	0	0.239	0.019	0.068	0.018	1111.0
0.0	0.0	1	1	400.0	400.0	1	1	1	0.0	0.0	0	0.239	0.019	0.039	0.015	1111.0
0.0	0.0	1	1	400.0	400.0	1	1	1	0.0	0.0	0	0.239	0.019	0.034	0.015	1111.0
0.0	0.0	1	1	400.0	400.0	1	1	1	0.0	0.0	0	0.239	0.019	0.03	0.013	1111.0
0.0	0.0	1	1	400.0	400.0	1	1	1	0.0	0.0	0	0.239	0.018	-0.096	0.013	1111.0
0.0	0.0	1	1	400.0	400.0	1	1	1	0.0	0.0	0	0.239	0.018	0.002	0.012	1111.0
0.0	0.0	1	1	400.0	400.0	1	1	1	0.0	0.0	0	0.239	0.018	0.021	0.01	1111.0
0.0	0.0	1	1	400.0	400.0	1	1	1	0.0	0.0	0	0.239	0.018	0.028	0.01	1111.0
0.0	0.0	1	1	400.0	400.0	1	1	1	0.0	0.0	0	0.239	0.018	0.008	0.009	1111.0
0.0	0.0	1	1	400.0	400.0	1	1	1	0.0	0.0	0	0.239	0.018	0.012	0.008	1111.0
0.0	0.0	1	1	400.0	400.0	1	1	1	0.0	0.0	0	0.239	0.016	-0.013	0.008	1111.0
0.0	0.0	1	1	400.0	400.0	1	1	1	0.0	0.0	0	0.239	0.015	0.007	0.007	1111.0
0.0	0.0	1	1	400.0	400.0	1	1	1	0.0	0.0	0	0.239	0.014	-0.157	0.007	1111.0
0.0	0.0	1	1	400.0	400.0	1	1	1	0.0	0.0	0	0.239	0.014	0.15	0.006	1111.0
0.0	0.0	1	1	400.0	400.0	1	1	1	0.0	0.0	0	0.239	0.014	0.027	0.006	1111.0
0.0	0.0	1	1	400.0	400.0	1	1	1	0.0	0.0	0	0.239	0.014	0.031	0.006	1111.0
0.0	0.0	1	1	400.0	400.0	1	1	1	0.0	0.0	0	0.239	0.013	-0.033	0.005	1111.0
0.0	0.0	1	1	400.0	400.0	1	1	1	0.0	0.0	0	0.239	0.012	-0.033	0.004	1111.0
0.0	0.0	1	1	400.0	400.0	1	1	1	0.0	0.0	0	0.239	0.011	-0.024	0.004	1111.0
0.0	0.0	1	1	400.0	400.0	1	1	1	0.0	0.0	0	0.239	0.011	0.018	0.003	1111.0
0.0	0.0	1	1	400.0	400.0	1	1	1	0.0	0.0	0	0.239	0.011	-0.009	0.003	1111.0
0.0	0.0	1	1	400.0	400.0	1	1	1	0.0	0.0	0	0.239	0.01	-0.022	0.003	1111.0
0.0	0.0	1	1	400.0	400.0	1	1	1	0.0	0.0	0	0.239	0.009	0.028	0.002	1111.0
0.0	0.0	1	1	400.0	400.0	1	1	1	0.0	0.0	0	0.239	0.009	0.002	0.002	1111.0
0.0	0.0	1	1	400.0	400.0	1	1	1	0.0	0.0	0	0.239	0.008	0.009	0.002	1111.0
0.0	0.0	1	1	400.0	400.0	1	1	1	0.0	0.0	0	0.239	0.006	-0.015	0.002	1111.0
0.0	0.0	1	1	400.0	400.0	1	1	1	0.0	0.0	0	0.239	0.005	0.077	0.002	1111.0
0.0	0.0	1	1	400.0	400.0	1	1	1	0.0	0.0	0	0.239	0.004	-0.009	0.001	1111.0
0.0	0.0	1	1	400.0	400.0	1	1	1	0.0	0.0	0	0.239	0.003	-0.018	0.001	1111.0
0.0	0.0	1	1	400.0	400.0	1	1	1	0.0	0.0	0	0.239	0.003	-0.003	0.001	1111.0
0.0	0.0	1	1	400.0	400.0	1	1	1	0.0	0.0	0	0.239	0.003	0.031	0.001	1111.0
0.0	0.0	1	1	400.0	400.0	1	1	1	0.0	0.0	0	0.239	0.003	0.042	0.001	1111.0
0.0	0.0	1	1	400.0	400.0	1	1	1	0.0	0.0	0	0.239	0.002	0.036	0.0	1111.0
0.0	0.0	1	1	400.0	400.0	1	1	1	0.0	0.0	0	0.239	0.001	0.028	0.0	1111.0
0.0	0.0	1	1	400.0	400.0	1	1	1	0.0	0.0	0	0.239	0.0	0.005	0.0	1111.0
0.0	0.0	1	1	400.0	400.0	1	1	1	0.0	0.0	0	0.239	0.0	0.007	0.0	1111.0
0.0	0.0	1	1	400.0	400.0	1	1	1	0.0	0.0	0	0.239	0.0	-0.009	0.0	1111.0
0.0	0.0	1	1	400.0	400.0	1	1	1	0.0	0.0	0	0.239	-0.001	-0.026	0.0	1111.0
0.0	0.0	1	1	400.0	400.0	1	1	1	0.0	0.0	0	0.239	0.0	-0.009	0.0	1111.0
0.0	0.0	1	1	400.0	400.0	1	1	1	0.0	0.0	0	0.239	-0.001	-0.023	0.0	1111.0
0.0	0.0	1	1	400.0	400.0	1	1	1	0.0	0.0	0	0.239	-0.001	-0.235	0.0	1111.0
0.0	0.0	1	1	400.0	400.0	1	1	1	0.0	0.0	0	0.239	0.0	0.019	0.0	1111.0
0.0	0.0	1	1	400.0	400.0	1	1	1	0.0	0.0	0	0.239	0.0	0.056	0.0	1111.0
0.0	0.0	1	1	400.0	400.0	1	1	1	0.0	0.0	0	0.239	-0.001	-0.038	0.0	1111.0
0.0	0.0	1	1	400.0	400.0	1	1	1	0.0	0.0	0	0.239	0.0	-0.003	0.0	1111.0
0.0	0.0	1	1	400.0	400.0	1	1	1	0.0	0.0	0	0.239	0.0	0.091	0.0	1111.0
0.0	0.0	1	1	400.0	400.0	1	1	1	0.0	0.0	0	0.239	0.0	0.015	0.0	1111.0
0.0	0.0	1	1	400.0	400.0	1	1	1	0.0	0.0	0	0.239	0.0	-0.009	0.0	1111.0
0.0	0.0	1	1	400.0	400.0	1	1	1	0.0	0.0	0	0.239	-0.001	-0.025	0.0	1111.0
0.0	0.0	1	1	400.0	400.0	1	1	1	0.0	0.0	0	0.239	0.0	0.087	0.0	1111.0
0.0	0.0	1	1	400.0	400.0	1	1	1	0.0	0.0	0	0.239	0.0	-0.007	0.0	1111.0
0.0	0.0	1	1	400.0	400.0	1	1	1	0.0	0.0	0	0.239	-0.001	-0.05	0.0	1111.0
0.0	0.0	1	1	400.0	400.0	1	1	1	0.0	0.0	0	0.239	0.0	0.002	0.0	1111.0
0.0	0.0	1	1	400.0	400.0	1	1	1	0.0	0.0	0	0.239	0.0	0.015	0.0	1111.0
0.0	0.0	1	1	400.0	400.0	1	1	1	0.0	0.0	0	0.239	0.0	0.158	0.0	1111.0
0.0	0.0	1	1	400.0	400.0	1	1	1	0.0	0.0	0	0.239	0.0	0.015	0.0	1111.0
0.0	0.0	1	1	400.0	400.0	1	1	1	0.0	0.0	0	0.239	0.0	0.007	0.0	1111.0
0.0	0.0	1	1	400.0	400.0	1	1	1	0.0	0.0	0	0.239	0.0	0.001	0.0	1111.0
0.0	0.0	1	1	400.0	400.0	1	1	1	0.0	0.0	0	0.239	-0.001	-0.033	0.0	1111.0
0.0	0.0	1	1	400.0	400.0	1	1	1	0.0	0.0	0	0.239	-0.001	-0.054	0.0	1111.0
0.0	0.0	1	1	400.0	400.0	1	1	1	0.0	0.0	0	0.239	0.0	0.002	0.0	1111.0
0.0	0.0	1	1	400.0	400.0	1	1	1	0.0	0.0	0	0.239	0.0	0.042	0.0	1111.0
0.0	0.0	1	1	400.0	400.0	1	1	1	0.0	0.0	0	0.239	0.0	0.057	0.0	1111.0
0.0	0.0	1	1	400.0	400.0	1	1	1	0.0	0.0	0	0.239	-0.001	-0.023	0.0	1111.0
0.0	0.0	1	1	400.0	400.0	1	1	1	0.0	0.0	0	0.239	0.0	0.004	0.0	1111.0
0.0	0.0	1	1	400.0	400.0	1	1	1	0.0	0.0	0	0.239	0.0	-0.009	0.0	1111.0
0.0	0.0	1	1	400.0	400.0	1	1	1	0.0	0.0	0	0.239	0.0	0.028	0.0	1111.0
0.0	0.0	1	1	400.0	400.0	1	1	1	0.0	0.0	0	0.239	0.0	0.01	0.0	1111.0
0.0	0.0	1	1	400.0	400.0	1	1	1	0.0	0.0	0	0.239	0.0	0.019	0.0	1111.0
0.0	0.0	1	1	400.0	400.0	1	1	1	0.0	0.0	0	0.239	0.0	-0.01	0.0	1111.0
0.0	0.0	1	1	400.0	400.0	1	1	1	0.0	0.0	0	0.239	0.0	0.012	0.0	1111.0
0.0	0.0	1	1	400.0	400.0	1	1	1	0.0	0.0	0	0.239	0.0	0.109	0.0	1111.0
0.0	0.0	1	1	400.0	400.0	1	1	1	0.0	0.0	0	0.239	0.0	0.002	0.0	1111.0
0.0	0.0	1	1	400.0	400.0	1	1	1	0.0	0.0	0	0.239	0.0	0.004	0.0	1111.0
0.0	0.0	1	1	400.0	400.0	1	1	1	0.0	0.0	0	0.239	0.0	0.022	0.0	1111.0
0.0	0.0	1	1	400.0	400.0	1	1	1	0.0	0.0	0	0.239	-0.001	-0.036	0.0	1111.0
0.0	0.0	1	1	400.0	400.0	1	1	1	0.0	0.0	0	0.239	-0.001	-0.036	0.0	1111.0
0.0	0.0	1	1	400.0	400.0	1	1	1	0.0	0.0	0	0.239	0.0	0.004	0.0	1111.0
0.0	0.0	1	1	400.0	400.0	1	1	1	0.0	0.0	0	0.239	-0.001	-0.015	0.0	1111.0
0.0	0.0	1	1	400.0	400.0	1	1	1	0.0	0.0	0	0.239	0.0	0.0	0.0	1111.0
0.0	0.0	1	1	400.0	400.0	1	1	1	0.0	0.0	0	0.239	0.0	0.021	0.0	1111.0
0.0	0.0	1	1	400.0	400.0	1	1	1	0.0	0.0	0	0.239	0.0	0.012	0.0	1111.0
0.0	0.0	1	1	400.0	400.0	1	1	1	0.0	0.0	0	0.239	-0.001	-0.012	0.0	1111.0
0.0	0.0	1	1	400.0	400.0	1	1	1	0.0	0.0	0	0.239	0.0	-0.003	0.0	1111.0
0.0	0.0	1	1	400.0	400.0	1	1	1	0.0	0.0	0	0.239	0.0	0.042	0.0	1111.0
0.0	0.0	1	1	400.0	400.0	1	1	1	0.0	0.0	0	0.239	0.0	0.015	0.0	1111.0
0.0	0.0	1	1	400.0	400.0	1	1	1	0.0	0.0	0	0.239	0.0	-0.009	0.0	1111.0
0.0	0.0	1	1	400.0	400.0	1	1	1	0.0	0.0	0	0.239	0.0	-0.004	0.0	1111.0
0.0	0.0	1	1	400.0	400.0	1	1	1	0.0	0.0	0	0.239	-0.001	-0.023	0.0	1111.0
0.0	0.0	1	1	400.0	400.0	1	1	1	0.0	0.0	0	0.239	0.0	0.021	0.0	1111.0
0.0	0.0	1	1	400.0	400.0	1	1	1	0.0	0.0	0	0.239	0.0	0.01	0.0	1111.0
0.0	0.0	1	1	400.0	400.0	1	1	1	0.0	0.0	0	0.239	0.0	0.004	0.0	1111.0
0.0	0.0	1	1	400.0	400.0	1	1	1	0.0	0.0	0	0.239	0.0	0.001	0.0	1111.0
0.0	0.0	1	1	400.0	400.0	1	1	1	0.0	0.0	0	0.239	0.0	0.056	0.0	1111.0
0.0	0.0	1	1	400.0	400.0	1	1	1	0.0	0.0	0	0.239	0.0	0.051	0.0	1111.0
0.0	0.0	1	1	400.0	400.0	1	1	1	0.0	0.0	0	0.239	-0.001	-0.027	0.0	1111.0
0.0	0.0	1	1	400.0	400.0	1	1	1	0.0	0.0	0	0.239	0.0	0.027	0.0	1111.0
0.0	0.0	1	1	400.0	400.0	1	1	1	0.0	0.0	0	0.239	-0.001	-0.018	0.0	1111.0
0.0	0.0	1	1	400.0	400.0	1	1	1	0.0	0.0	0	0.239	-0.001	-0.018	0.0	1111.0
0.0	0.0	1	1	400.0	400.0	1	1	1	0.0	0.0	0	0.239	0.0	0.007	0.0	1111.0
0.0	0.0	1	1	400.0	400.0	1	1	1	0.0	0.0	0	0.239	0.0	0.058	0.0	1111.0
0.0	0.0	1	1	400.0	400.0	1	1	1	0.0	0.0	0	0.239	-0.001	-0.033	0.0	1111.0
0.0	0.0	1	1	400.0	400.0	1	1	1	0.0	0.0	0	0.239	-0.001	-0.065	0.0	1111.0
0.0	0.0	1	1	400.0	400.0	1	1	1	0.0	0.0	0	0.239	0.0	0.001	0.0	1111.0
0.0	0.0	1	1	400.0	400.0	1	1	1	0.0	0.0	0	0.239	0.0	-0.001	0.0	1111.0
0.0	0.0	1	1	400.0	400.0	1	1	1	0.0	0.0	0	0.239	0.0	0.001	0.0	1111.0
0.0	0.0	1	1	400.0	400.0	1	1	1	0.0	0.0	0	0.239	0.0	-0.01	0.0	1111.0
0.0	0.0	1	1	400.0	400.0	1	1	1	0.0	0.0	0	0.239	-0.001	-0.026	0.0	1111.0
0.0	0.0	1	1	400.0	400.0	1	1	1	0.0	0.0	0	0.239	0.0	0.027	0.0	1111.0
0.0	0.0	1	1	400.0	400.0	1	1	1	0.0	0.0	0	0.239	0.0	0.022	0.0	1111.0
0.0	0.0	1	1	400.0	400.0	1	1	1	0.0	0.0	0	0.239	-0.001	-0.013	0.0	1111.0
0.0	0.0	1	1	400.0	400.0	1	1	1	0.0	0.0	0	0.239	0.0	0.018	0.0	1111.0
0.0	0.0	1	1	400.0	400.0	1	1	1	0.0	0.0	0	0.239	0.0	0.028	0.0	1111.0
0.0	0.0	1	1	400.0	400.0	1	1	1	0.0	0.0	0	0.239	-0.001	-0.027	0.0	1111.0
0.0	0.0	1	1	400.0	400.0	1	1	1	0.0	0.0	0	0.239	-0.001	-0.154	0.0	1111.0
0.0	0.0	1	1	400.0	400.0	1	1	1	0.0	0.0	0	0.239	0.0	-0.009	0.0	1111.0
0.0	0.0	1	1	400.0	400.0	1	1	1	0.0	0.0	0	0.239	0.0	0.005	0.0	1111.0
0.0	0.0	1	1	400.0	400.0	1	1	1	0.0	0.0	0	0.239	-0.001	-0.044	0.0	1111.0
0.0	0.0	1	1	400.0	400.0	1	1	1	0.0	0.0	0	0.239	-0.001	-0.024	0.0	1111.0
0.0	0.0	1	1	400.0	400.0	1	1	1	0.0	0.0	0	0.239	-0.001	-0.029	0.0	1111.0
0.0	0.0	1	1	400.0	400.0	1	1	1	0.0	0.0	0	0.239	0.0	0.004	0.0	1111.0
0.0	0.0	1	1	400.0	400.0	1	1	1	0.0	0.0	0	0.239	0.0	0.04	0.0	1111.0
0.0	0.0	1	1	400.0	400.0	1	1	1	0.0	0.0	0	0.239	-0.001	-0.018	0.0	1111.0
0.0	0.0	1	1	400.0	400.0	1	1	1	0.0	0.0	0	0.239	-0.001	-0.067	0.0	1111.0
0.0	0.0	1	1	400.0	400.0	1	1	1	0.0	0.0	0	0.239	-0.001	-0.046	0.0	1111.0
0.0	0.0	1	1	400.0	400.0	1	1	1	0.0	0.0	0	0.239	-0.001	-0.012	0.0	1111.0
0.0	0.0	1	1	400.0	400.0	1	1	1	0.0	0.0	0	0.239	0.0	0.022	0.0	1111.0
0.0	0.0	1	1	400.0	400.0	1	1	1	0.0	0.0	0	0.239	0.0	0.016	0.0	1111.0
0.0	0.0	1	1	400.0	400.0	1	1	1	0.0	0.0	0	0.239	-0.001	-0.015	0.0	1111.0
0.0	0.0	1	1	400.0	400.0	1	1	1	0.0	0.0	0	0.239	0.0	0.205	0.0	1111.0
0.0	0.0	1	1	400.0	400.0	1	1	1	0.0	0.0	0	0.239	-0.001	-0.052	0.0	1111.0
0.0	0.0	1	1	400.0	400.0	1	1	1	0.0	0.0	0	0.239	0.0	-0.01	0.0	1111.0
0.0	0.0	1	1	400.0	400.0	1	1	1	0.0	0.0	0	0.239	-0.001	-0.044	0.0	1111.0
0.0	0.0	1	1	400.0	400.0	1	1	1	0.0	0.0	0	0.239	-0.001	-0.184	0.0	1111.0
0.0	0.0	1	1	400.0	400.0	1	1	1	0.0	0.0	0	0.239	0.0	0.007	0.0	1111.0
0.0	0.0	1	1	400.0	400.0	1	1	1	0.0	0.0	0	0.239	0.0	0.005	0.0	1111.0
0.0	0.0	1	1	400.0	400.0	1	1	1	0.0	0.0	0	0.239	0.0	0.08	0.0	1111.0
0.0	0.0	1	1	400.0	400.0	1	1	1	0.0	0.0	0	0.239	-0.001	-0.038	0.0	1111.0
0.0	0.0	1	1	400.0	400.0	1	1	1	0.0	0.0	0	0.239	-0.001	-0.062	0.0	1111.0
0.0	0.0	1	1	400.0	400.0	1	1	1	0.0	0.0	0	0.239	0.0	0.105	0.0	1111.0
0.0	0.0	1	1	400.0	400.0	1	1	1	0.0	0.0	0	0.239	0.0	-0.001	0.0	1111.0
0.0	0.0	1	1	400.0	400.0	1	1	1	0.0	0.0	0	0.239	-0.001	-0.015	0.0	1111.0
0.0	0.0	1	1	400.0	400.0	1	1	1	0.0	0.0	0	0.239	0.0	0.002	0.0	1111.0
0.0	0.0	1	1	400.0	400.0	1	1	1	0.0	0.0	0	0.239	0.0	0.034	0.0	1111.0
0.0	0.0	1	1	400.0	400.0	1	1	1	0.0	0.0	0	0.239	0.0	0.001	0.0	1111.0
0.0	0.0	1	1	400.0	400.0	1	1	1	0.0	0.0	0	0.239	-0.001	-0.03	0.0	1111.0
0.0	0.0	1	1	400.0	400.0	1	1	1	0.0	0.0	0	0.239	0.0	-0.004	0.0	1111.0
0.0	0.0	1	1	400.0	400.0	1	1	1	0.0	0.0	0	0.239	-0.001	-0.015	0.0	1111.0
0.0	0.0	1	1	400.0	400.0	1	1	1	0.0	0.0	0	0.239	0.0	0.041	0.0	1111.0
0.0	0.0	1	1	400.0	400.0	1	1	1	0.0	0.0	0	0.239	-0.001	-0.061	0.0	1111.0
0.0	0.0	1	1	400.0	400.0	1	1	1	0.0	0.0	0	0.239	0.0	-0.009	0.0	1111.0
0.0	0.0	1	1	400.0	400.0	1	1	1	0.0	0.0	0	0.239	0.0	0.012	0.0	1111.0
0.0	0.0	1	1	400.0	400.0	1	1	1	0.0	0.0	0	0.239	0.0	0.052	0.0	1111.0
0.0	0.0	1	1	400.0	400.0	1	1	1	0.0	0.0	0	0.239	0.0	0.013	0.0	1111.0
0.0	0.0	1	1	400.0	400.0	1	1	1	0.0	0.0	0	0.239	0.0	-0.001	0.0	1111.0
0.0	0.0	1	1	400.0	400.0	1	1	1	0.0	0.0	0	0.239	0.0	0.009	0.0	1111.0
0.0	0.0	1	1	400.0	400.0	1	1	1	0.0	0.0	0	0.239	-0.001	-0.115	0.0	1111.0
0.0	0.0	1	1	400.0	400.0	1	1	1	0.0	0.0	0	0.239	0.0	0.1	0.0	1111.0
0.0	0.0	1	1	400.0	400.0	1	1	1	0.0	0.0	0	0.239	-0.001	-0.013	0.0	1111.0
0.0	0.0	1	1	400.0	400.0	1	1	1	0.0	0.0	0	0.239	0.0	0.008	0.0	1111.0
0.0	0.0	1	1	400.0	400.0	1	1	1	0.0	0.0	0	0.239	0.0	0.061	0.0	1111.0
0.0	0.0	1	1	400.0	400.0	1	1	1	0.0	0.0	0	0.239	-0.001	-0.013	0.0	1111.0
0.0	0.0	1	1	400.0	400.0	1	1	1	0.0	0.0	0	0.239	0.0	0.005	0.0	1111.0
0.0	0.0	1	1	400.0	400.0	1	1	1	0.0	0.0	0	0.239	0.0	0.007	0.0	1111.0
0.0	0.0	1	1	400.0	400.0	1	1	1	0.0	0.0	0	0.239	0.0	0.008	0.0	1111.0
0.0	0.0	1	1	400.0	400.0	1	1	1	0.0	0.0	0	0.239	0.0	-0.009	0.0	1111.0
0.0	0.0	1	1	400.0	400.0	1	1	1	0.0	0.0	0	0.239	0.0	0.001	0.0	1111.0
0.0	0.0	1	1	400.0	400.0	1	1	1	0.0	0.0	0	0.239	-0.001	-0.021	0.0	1111.0
0.0	0.0	1	1	400.0	400.0	1	1	1	0.0	0.0	0	0.239	0.0	-0.003	0.0	1111.0
0.0	0.0	1	1	400.0	400.0	1	1	1	0.0	0.0	0	0.239	0.0	0.021	0.0	1111.0
0.0	0.0	1	1	400.0	400.0	1	1	1	0.0	0.0	0	0.239	-0.001	-0.023	0.0	1111.0
0.0	0.0	1	1	400.0	400.0	1	1	1	0.0	0.0	0	0.239	0.0	0.005	0.0	1111.0
0.0	0.0	1	1	400.0	400.0	1	1	1	0.0	0.0	0	0.239	-0.001	-0.016	0.0	1111.0
0.0	0.0	1	1	400.0	400.0	1	1	1	0.0	0.0	0	0.239	0.0	-0.006	0.0	1111.0
-5555.5557	-400.0	2	1	400.0	300.99503	1	2	1	0.0	0.0	1	0.239	0.0	0.041	0.0	1111.0
-5555.5557	-400.0	2	1	400.0	300.99503	1	2	1	0.0	0.0	1	0.239	-0.001	-0.034	0.0	1111.0
-5555.5557	-400.0	2	1	400.0	300.99503	0	2	1	0.0	0.0	1	0.239	-0.001	-0.033	0.0	1111.0
-5555.5557	-400.0	2	1	400.0	300.99503	0	2	1	0.0	0.0	1	0.239	0.0	0.03	0.0	1111.0
-5555.5557	-400.0	2	1	400.0	300.99503	0	2	1	0.0	0.0	1	0.239	0.0	0.007	0.0	1111.0
-5555.5557	-400.0	2	1	400.0	300.99503	0	2	1	0.0	0.0	1	0.239	-0.005	-0.69	-0.757	1111.0
-5555.5557	-400.0	2	1	400.0	300.99503	0	2	1	0.0	0.0	1	0.238	-0.011	-0.931	-1.097	1111.0
-5555.5557	-400.0	2	1	400.0	300.99503	0	2	1	0.0	0.0	1	0.238	-0.02	-1.283	-1.097	1111.0
-5555.5557	-400.0	2	1	400.0	300.99503	0	2	1	0.0	0.0	1	0.238	-0.032	-1.702	-1.706	1111.0
-5555.5557	-400.0	2	1	400.0	300.99503	0	2	1	0.0	0.0	1	0.238	-0.044	-1.718	-1.706	1111.0
-5555.5557	-400.0	2	1	400.0	300.99503	0	2	1	0.0	0.0	1	0.238	-0.055	-1.876	-1.978	1111.0
-5555.5557	-400.0	2	1	400.0	300.99503	0	2	1	0.0	0.0	1	0.238	-0.07	-2.425	-2.467	1111.0
-5555.5557	-400.0	2	1	400.0	300.99503	0	2	1	0.0	0.0	1	0.238	-0.083	-2.448	-2.467	1111.0
-5555.5557	-400.0	2	1	400.0	300.99503	0	2	1	0.0	0.0	1	0.237	-0.098	-2.861	-2.889	1111.0
-5555.5557	-400.0	2	1	400.0	300.99503	0	2	1	0.0	0.0	1	0.237	-0.113	-3.099	-3.078	1111.0
-5555.5557	-400.0	2	1	400.0	300.99503	0	2	1	0.0	0.0	1	0.237	-0.127	-3.038	-3.078	1111.0
-5555.5557	-400.0	2	1	400.0	300.99503	0	2	1	0.0	0.0	1	0.237	-0.143	-3.42	-3.417	1111.0
-5555.5557	-400.0	2	1	400.0	300.99503	0	2	1	0.0	0.0	1	0.237	-0.157	-3.405	-3.417	1111.0
-5555.5557	-400.0	2	1	400.0	300.99503	0	2	1	0.0	0.0	1	0.237	-0.171	-3.63	-3.569	1111.0
-5555.5557	-400.0	2	1	400.0	300.99503	0	2	1	0.0	0.0	1	0.236	-0.185	-3.815	-3.84	1111.0
-5555.5557	-400.0	2	1	400.0	300.99503	0	2	1	0.0	0.0	1	0.236	-0.197	-3.85	-3.84	1111.0
-5555.5557	-400.0	2	1	400.0	300.99503	0	2	1	0.0	0.0	1	0.236	-0.21	-3.966	-3.963	1111.0
-5555.5557	-400.0	2	1	400.0	300.99503	0	2	1	0.0	0.0	1	0.236	-0.224	-4.219	-4.18	1111.0
-5555.5557	-400.0	2	1	400.0	300.99503	0	2	1	0.0	0.0	1	0.236	-0.236	-4.173	-4.18	1111.0
-5555.5557	-400.0	2	1	400.0	300.99503	0	2	1	0.0	0.0	1	0.236	-0.247	-4.265	-4.278	1111.0
-5555.5557	-400.0	2	1	400.0	300.99503	0	2	1	0.0	0.0	1	0.235	-0.258	-4.357	-4.453	1111.0
-5555.5557	-400.0	2	1	400.0	300.99503	0	2	1	0.0	0.0	1	0.235	-0.269	-4.442	-4.453	1111.0
-5555.5557	-400.0	2	1	400.0	300.99503	0	2	1	0.0	0.0	1	0.235	-0.28	-4.586	-4.604	1111.0
-5555.5557	-400.0	2	1	400.0	300.99503	0	2	1	0.0	0.0	1	0.235	-0.289	-4.579	-4.604	1111.0
-5555.5557	-400.0	2	1	400.0	300.99503	0	2	1	0.0	0.0	1	0.235	-0.298	-4.72	-4.672	1111.0
-5555.5557	-400.0	2	1	400.0	300.99503	0	2	1	0.0	0.0	1	0.235	-0.307	-4.764	-4.793	1111.0
-5555.5557	-400.0	2	1	400.0	300.99503	0	2	1	0.0	0.0	1	0.235	-0.315	-4.807	-4.793	1111.0
-5555.5557	-400.0	2	1	400.0	300.99503	0	2	1	0.0	0.0	1	0.234	-0.325	-4.844	-4.847	1111.0
-5555.5557	-400.0	2	1	400.0	300.99503	0	2	1	0.0	0.0	1	0.234	-0.331	-4.817	-4.847	1111.0
-5555.5557	-400.0	2	1	400.0	300.99503	0	2	1	0.0	0.0	1	0.234	-0.339	-4.915	-4.945	1111.0
-5555.5557	-400.0	2	1	400.0	300.99503	0	2	1	0.0	0.0	1	0.234	-0.346	-4.992	-4.988	1111.0
-5555.5557	-400.0	2	1	400.0	300.99503	0	2	1	0.0	0.0	1	0.234	-0.352	-4.993	-4.988	1111.0
-5555.5557	-400.0	2	1	400.0	300.99503	0	2	1	0.0	0.0	1	0.234	-0.359	-5.108	-5.067	1111.0
-5555.5557	-400.0	2	1	400.0	300.99503	0	2	1	0.0	0.0	1	0.234	-0.365	-5.059	-5.102	1111.0
-5555.5557	-400.0	2	1	400.0	300.99503	0	2	1	0.0	0.0	1	0.234	-0.371	-5.133	-5.102	1111.0
-5555.5557	-400.0	2	1	400.0	300.99503	1	2	1	0.0	0.0	1	0.233	-0.377	-5.167	-5.165	1111.0
-5555.5557	-400.0	2	1	400.0	300.99503	1	2	1	0.0	0.0	1	0.233	-0.383	-5.148	-5.218	1111.0
-5555.5557	-400.0	2	1	400.0	300.99503	1	2	1	0.0	0.0	1	0.233	-0.387	-5.145	-5.218	1111.0
-5555.5557	-400.0	2	1	400.0	300.99503	1	2	1	0.0	0.0	1	0.233	-0.391	-5.228	-5.244	1111.0
-5555.5557	-400.0	2	1	400.0	300.99503	1	2	1	0.0	0.0	1	0.233	-0.396	-5.435	-5.244	1111.0
-5555.5557	-400.0	2	1	400.0	300.99503	1	2	1	0.0	0.0	1	0.233	-0.401	-5.267	-5.286	1111.0
-5555.5557	-400.0	2	1	400.0	300.99503	1	2	1	0.0	0.0	1	0.233	-0.404	-5.332	-5.306	1111.0
-5555.5557	-400.0	2	1	400.0	300.99503	1	2	1	0.0	0.0	1	0.233	-0.407	-5.288	-5.306	1111.0
-5555.5557	-400.0	2	1	400.0	300.99503	1	2	1	0.0	0.0	1	0.233	-0.41	-5.312	-5.34	1111.0
-5555.5557	-400.0	2	1	400.0	300.99503	1	2	1	0.0	0.0	1	0.233	-0.414	-5.342	-5.356	1111.0
-5555.5557	-400.0	2	1	400.0	300.99503	1	2	1	0.0	0.0	1	0.233	-0.418	-5.361	-5.356	1111.0
-5555.5557	-400.0	2	1	400.0	300.99503	1	2	1	0.0	0.0	1	0.233	-0.422	-5.499	-5.384	1111.0
-5555.5557	-400.0	2	1	400.0	300.99503	1	2	1	0.0	0.0	1	0.233	-0.423	-5.25	-5.384	1111.0
-5555.5557	-400.0	2	1	400.0	300.99503	1	2	1	0.0	0.0	1	0.233	-0.425	-5.416	-5.397	1111.0
-5555.5557	-400.0	2	1	400.0	300.99503	1	2	1	0.0	0.0	1	0.233	-0.427	-5.405	-5.419	1111.0
-5555.5557	-400.0	2	1	400.0	300.99503	1	2	1	0.0	0.0	1	0.233	-0.429	-5.435	-5.419	1111.0
-5555.5557	-400.0	2	1	400.0	300.99503	1	2	1	0.0	0.0	1	0.233	-0.43	-5.431	-5.438	1111.0
-5555.5557	-400.0	2	1	400.0	300.99503	1	2	1	0.0	0.0	1	0.233	-0.432	-5.355	-5.438	1111.0
-5555.5557	-400.0	2	1	400.0	300.99503	1	2	1	0.0	0.0	1	0.233	-0.434	-5.457	-5.447	1111.0
-5555.5557	-400.0	2	1	400.0	300.99503	1	2	1	0.0	0.0	1	0.233	-0.436	-5.45	-5.463	1111.0
-5555.5557	-400.0	2	1	400.0	300.99503	1	2	1	0.0	0.0	1	0.233	-0.439	-5.672	-5.463	1111.0
-5555.5557	-400.0	2	1	400.0	300.99503	1	2	1	0.0	0.0	1	0.233	-0.441	-5.467	-5.47	1111.0
-5555.5557	-400.0	2	1	400.0	300.99503	1	2	1	0.0	0.0	1	0.233	-0.441	-5.489	-5.482	1111.0
-5555.5557	-400.0	2	1	400.0	300.99503	1	2	1	0.0	0.0	1	0.233	-0.441	-5.505	-5.482	1111.0
-5555.5557	-400.0	2	1	400.0	300.99503	1	2	1	0.0	0.0	1	0.233	-0.441	-5.382	-5.488	1111.0
-5555.5557	-400.0	2	1	400.0	300.99503	1	2	1	0.0	0.0	1	0.233	-0.441	-5.463	-5.498	1111.0
-5555.5557	-400.0	2	1	400.0	300.99503	1	2	1	0.0	0.0	1	0.233	-0.441	-5.485	-5.498	1111.0
-5555.5557	-400.0	2	1	400.0	300.99503	1	2	1	0.0	0.0	1	0.233	-0.441	-5.515	-5.507	1111.0
-5555.5557	-400.0	2	1	400.0	300.99503	1	2	1	0.0	0.0	1	0.233	-0.441	-5.513	-5.507	1111.0
-5555.5557	-400.0	2	1	400.0	300.99503	1	2	1	0.0	0.0	1	0.233	-0.441	-5.53	-5.51	1111.0
-5555.5557	-400.0	2	1	400.0	300.99503	1	2	1	0.0	0.0	1	0.233	-0.442	-5.494	-5.517	1111.0
-5555.5557	-400.0	2	1	400.0	300.99503	1	2	1	0.0	0.0	1	0.233	-0.442	-5.498	-5.517	1111.0
-5555.5557	-400.0	2	1	400.0	300.99503	1	2	1	0.0	0.0	1	0.233	-0.442	-5.536	-5.521	1111.0
-5555.5557	-400.0	2	1	400.0	300.99503	1	2	1	0.0	0.0	1	0.233	-0.442	-5.5	-5.526	1111.0
-5555.5557	-400.0	2	1	400.0	300.99503	1	2	1	0.0	0.0	1	0.233	-0.442	-5.544	-5.526	1111.0
-5555.5557	-400.0	2	1	400.0	300.99503	1	2	1	0.0	0.0	1	0.233	-0.442	-5.477	-5.531	1111.0
-5555.5557	-400.0	2	1	400.0	300.99503	1	2	1	0.0	0.0	1	0.233	-0.443	-5.562	-5.531	1111.0
-5555.5557	-400.0	2	1	400.0	300.99503	1	2	1	0.0	0.0	1	0.233	-0.444	-5.583	-5.533	1111.0
-5555.5557	-400.0	2	1	400.0	300.99503	1	2	1	0.0	0.0	1	0.233	-0.444	-5.539	-5.537	1111.0
-5555.5557	-400.0	2	1	400.0	300.99503	1	2	1	0.0	0.0	1	0.233	-0.445	-5.519	-5.537	1111.0
-5555.5557	-400.0	2	1	400.0	300.99503	1	2	1	0.0	0.0	1	0.233	-0.447	-5.573	-5.54	1111.0
-5555.5557	-400.0	2	1	400.0	300.99503	1	2	1	0.0	0.0	1	0.233	-0.447	-5.537	-5.542	1111.0
-5555.5557	-400.0	2	1	400.0	300.99503	1	2	1	0.0	0.0	1	0.233	-0.449	-5.591	-5.542	1111.0
-5555.5557	-400.0	2	1	400.0	300.99503	1	2	1	0.0	0.0	1	0.233	-0.45	-5.564	-5.543	1111.0
-5555.5557	-400.0	2	1	400.0	300.99503	1	2	1	0.0	0.0	1	0.233	-0.45	-5.529	-5.543	1111.0
-5555.5557	-400.0	2	1	400.0	300.99503	1	2	1	0.0	0.0	1	0.233	-0.452	-5.577	-5.546	1111.0
-5555.5557	-400.0	2	1	400.0	300.99503	1	2	1	0.0	0.0	1	0.233	-0.453	-5.348	-5.547	1111.0
-5555.5557	-400.0	2	1	400.0	300.99503	1	2	1	0.0	0.0	1	0.233	-0.455	-5.564	-5.547	1111.0
-5555.5557	-400.0	2	1	400.0	300.99503	1	2	1	0.0	0.0	1	0.233	-0.456	-5.538	-5.549	1111.0
-5555.5557	-400.0	2	1	400.0	300.99503	1	2	1	0.0	0.0	1	0.233	-0.456	-5.525	-5.55	1111.0
-5555.5557	-400.0	2	1	400.0	300.99503	1	2	1	0.0	0.0	1	0.233	-0.457	-5.537	-5.55	1111.0
-5555.5557	-400.0	2	1	400.0	300.99503	1	2	1	0.0	0.0	1	0.233	-0.458	-5.606	-5.551	1111.0
-5555.5557	-400.0	2	1	400.0	300.99503	1	2	1	0.0	0.0	1	0.233	-0.459	-5.5	-5.551	1111.0
-5555.5557	-400.0	2	1	400.0	300.99503	1	2	1	0.0	0.0	1	0.233	-0.459	-5.504	-5.553	1111.0
-5555.5557	-400.0	2	1	400.0	300.99503	1	2	1	0.0	0.0	1	0.233	-0.46	-5.527	-5.553	1111.0
-5555.5557	-400.0	2	1	400.0	300.99503	1	2	1	0.0	0.0	1	0.233	-0.46	-5.55	-5.553	1111.0
-5555.5557	-400.0	2	1	400.0	300.99503	1	2	1	0.0	0.0	1	0.233	-0.46	-5.54	-5.554	1111.0
-5555.5557	-400.0	2	1	400.0	300.99503	1	2	1	0.0	0.0	1	0.233	-0.46	-5.548	-5.555	1111.0
-5555.5557	-400.0	2	1	400.0	300.99503	1	2	1	0.0	0.0	1	0.233	-0.46	-5.502	-5.555	1111.0
-5555.5557	-400.0	2	1	400.0	300.99503	1	2	1	0.0	0.0	1	0.233	-0.46	-5.557	-5.556	1111.0
-5555.5557	-400.0	2	1	400.0	300.99503	1	2	1	0.0	0.0	1	0.233	-0.46	-5.533	-5.556	1111.0
-5555.5557	-400.0	2	1	400.0	300.99503	1	2	1	0.0	0.0	1	0.232	-0.46	-5.539	-5.556	1111.0
-5555.5557	-400.0	2	1	400.0	300.99503	1	2	1	0.0	0.0	1	0.232	-0.461	-5.565	-5.557	1111.0
-5555.5557	-400.0	2	1	400.0	300.99503	1	2	1	0.0	0.0	1	0.232	-0.461	-5.559	-5.557	1111.0
-5555.5557	-400.0	2	1	400.0	300.99503	1	2	1	0.0	0.0	1	0.232	-0.46	-5.537	-5.557	1111.0
-5555.5557	-400.0	2	1	400.0	300.99503	1	2	1	0.0	0.0	1	0.232	-0.461	-5.571	-5.559	1111.0
-5555.5557	-400.0	2	1	400.0	300.99503	1	2	1	0.0	0.0	1	0.232	-0.46	-5.536	-5.559	1111.0
-5555.5557	-400.0	2	1	400.0	300.99503	1	2	1	0.0	0.0	1	0.232	-0.46	-5.556	-5.559	1111.0
-5555.5557	-400.0	2	1	400.0	300.99503	1	2	1	0.0	0.0	1	0.232	-0.461	-5.57	-5.559	1111.0
-5555.5557	-400.0	2	1	400.0	300.99503	1	2	1	0.0	0.0	1	0.232	-0.461	-5.557	-5.56	1111.0
-5555.5557	-400.0	2	1	400.0	300.99503	1	2	1	0.0	0.0	1	0.232	-0.46	-5.551	-5.56	1111.0
-5555.5557	-400.0	2	1	400.0	300.99503	1	2	1	0.0	0.0	1	0.232	-0.461	-5.606	-5.56	1111.0
-5555.5557	-400.0	2	1	400.0	300.99503	1	2	1	0.0	0.0	1	0.232	-0.46	-5.524	-5.56	1111.0
-5555.5557	-400.0	2	1	400.0	300.99503	1	2	1	0.0	0.0	1	0.232	-0.461	-5.562	-5.56	1111.0
-5555.5557	-400.0	2	1	400.0	300.99503	1	2	1	0.0	0.0	1	0.232	-0.46	-5.407	-5.56	1111.0
-5555.5557	-400.0	2	1	400.0	300.99503	1	2	1	0.0	0.0	1	0.232	-0.46	-5.556	-5.56	1111.0
-5555.5557	-400.0	2	1	400.0	300.99503	1	2	1	0.0	0.0	1	0.232	-0.46	-5.555	-5.56	1111.0
-5555.5557	-400.0	2	1	400.0	300.99503	1	2	1	0.0	0.0	1	0.232	-0.461	-5.596	-5.56	1111.0
-5555.5557	-400.0	2	1	400.0	300.99503	1	2	1	0.0	0.0	1	0.232	-0.46	-5.55	-5.56	1111.0
-5555.5557	-400.0	2	1	400.0	300.99503	1	2	1	0.0	0.0	1	0.232	-0.46	-5.532	-5.56	1111.0
-5555.5557	-400.0	2	1	400.0	300.99503	1	2	1	0.0	0.0	1	0.232	-0.461	-5.587	-5.56	1111.0
-5555.5557	-400.0	2	1	400.0	300.99503	1	2	1	0.0	0.0	1	0.232	-0.461	-5.562	-5.56	1111.0
-5555.5557	-400.0	2	1	400.0	300.99503	1	2	1	0.0	0.0	1	0.232	-0.461	-5.582	-5.56	1111.0
-5555.5557	-400.0	2	1	400.0	300.99503	1	2	1	0.0	0.0	1	0.232	-0.461	-5.564	-5.56	1111.0
-5555.5557	-400.0	2	1	400.0	300.99503	1	2	1	0.0	0.0	1	0.232	-0.46	-5.523	-5.56	1111.0
-5555.5557	-400.0	2	1	400.0	300.99503	1	2	1	0.0	0.0	1	0.232	-0.461	-5.57	-5.56	1111.0
-5555.5557	-400.0	2	1	400.0	300.99503	1	2	1	0.0	0.0	1	0.232	-0.461	-5.563	-5.561	1111.0
-5555.5557	-400.0	2	1	400.0	300.99503	1	2	1	0.0	0.0	1	0.232	-0.46	-5.533	-5.561	1111.0
-5555.5557	-400.0	2	1	400.0	300.99503	1	2	1	0.0	0.0	1	0.232	-0.461	-5.563	-5.561	1111.0
-5555.5557	-400.0	2	1	400.0	300.99503	1	2	1	0.0	0.0	1	0.232	-0.46	-5.552	-5.561	1111.0
-5555.5557	-400.0	2	1	400.0	300.99503	1	2	1	0.0	0.0	1	0.232	-0.461	-5.574	-5.561	1111.0
-5555.5557	-400.0	2	1	400.0	300.99503	1	2	1	0.0	0.0	1	0.232	-0.461	-5.577	-5.561	1111.0
-5555.5557	-400.0	2	1	400.0	300.99503	1	2	1	0.0	0.0	1	0.232	-0.461	-5.563	-5.561	1111.0
-5555.5557	-400.0	2	1	400.0	300.99503	1	2	1	0.0	0.0	1	0.232	-0.46	-5.54	-5.561	1111.0
-5555.5557	-400.0	2	1	400.0	300.99503	1	2	1	0.0	0.0	1	0.232	-0.46	-5.545	-5.561	1111.0
-5555.5557	-400.0	2	1	400.0	300.99503	1	2	1	0.0	0.0	1	0.232	-0.461	-5.563	-5.561	1111.0
-5555.5557	-400.0	2	1	400.0	300.99503	1	2	1	0.0	0.0	1	0.232	-0.46	-5.517	-5.561	1111.0
-5555.5557	-400.0	2	1	400.0	300.99503	1	2	1	0.0	0.0	1	0.232	-0.46	-5.524	-5.561	1111.0
-5555.5557	-400.0	2	1	400.0	300.99503	1	2	1	0.0	0.0	1	0.232	-0.46	-5.536	-5.561	1111.0
-5555.5557	-400.0	2	1	400.0	300.99503	1	2	1	0.0	0.0	1	0.232	-0.46	-5.538	-5.561	1111.0
-5555.5557	-400.0	2	1	400.0	300.99503	1	2	1	0.0	0.0	1	0.232	-0.46	-5.53	-5.561	1111.0
-5555.5557	-400.0	2	1	400.0	300.99503	1	2	1	0.0	0.0	1	0.232	-0.461	-5.582	-5.561	1111.0
-5555.5557	-400.0	2	1	400.0	300.99503	1	2	1	0.0	0.0	1	0.232	-0.461	-5.699	-5.561	1111.0
-5555.5557	-400.0	2	1	400.0	300.99503	1	2	1	0.0	0.0	1	0.232	-0.46	-5.517	-5.561	1111.0
-5555.5557	-400.0	2	1	400.0	300.99503	1	2	1	0.0	0.0	1	0.232	-0.461	-5.559	-5.561	1111.0
-5555.5557	-400.0	2	1	400.0	300.99503	1	2	1	0.0	0.0	1	0.232	-0.46	-5.536	-5.561	1111.0
-5555.5557	-400.0	2	1	400.0	300.99503	1	2	1	0.0	0.0	1	0.232	-0.461	-5.59	-5.561	1111.0
-5555.5557	-400.0	2	1	400.0	300.99503	1	2	1	0.0	0.0	1	0.232	-0.461	-5.587	-5.561	1111.0
-5555.5557	-400.0	2	1	400.0	300.99503	1	2	1	0.0	0.0	1	0.232	-0.461	-5.563	-5.561	1111.0
-5555.5557	-400.0	2	1	400.0	300.99503	1	2	1	0.0	0.0	1	0.232	-0.461	-5.604	-5.561	1111.0
-5555.5557	-400.0	2	1	400.0	300.99503	1	2	1	0.0	0.0	1	0.232	-0.46	-5.551	-5.561	1111.0
-5555.5557	-400.0	2	1	400.0	300.99503	1	2	1	0.0	0.0	1	0.232	-0.46	-5.523	-5.561	1111.0
-5555.5557	-400.0	2	1	400.0	300.99503	1	2	1	0.0	0.0	1	0.232	-0.461	-5.576	-5.561	1111.0
-5555.5557	-400.0	2	1	400.0	300.99503	1	2	1	0.0	0.0	1	0.232	-0.46	-5.513	-5.561	1111.0
-5555.5557	-400.0	2	1	400.0	300.99503	1	2	1	0.0	0.0	1	0.232	-0.461	-5.681	-5.561	1111.0
-5555.5557	-400.0	2	1	400.0	300.99503	1	2	1	0.0	0.0	1	0.232	-0.46	-5.551	-5.561	1111.0
-5555.5557	-400.0	2	1	400.0	300.99503	1	2	1	0.0	0.0	1	0.232	-0.46	-5.546	-5.561	1111.0
-5555.5557	-400.0	2	1	400.0	300.99503	1	2	1	0.0	0.0	1	0.232	-0.461	-5.564	-5.561	1111.0
-5555.5557	-400.0	2	1	400.0	300.99503	1	2	1	0.0	0.0	1	0.232	-0.461	-5.596	-5.561	1111.0
-5555.5557	-400.0	2	1	400.0	300.99503	1	2	1	0.0	0.0	1	0.232	-0.46	-5.549	-5.561	1111.0
-5555.5557	-400.0	2	1	400.0	300.99503	1	2	1	0.0	0.0	1	0.232	-0.461	-5.589	-5.561	1111.0
-5555.5557	-400.0	2	1	400.0	300.99503	1	2	1	0.0	0.0	1	0.232	-0.461	-5.582	-5.561	1111.0
-5555.5557	-400.0	2	1	400.0	300.99503	1	2	1	0.0	0.0	1	0.232	-0.461	-5.629	-5.561	1111.0
-5555.5557	-400.0	2	1	400.0	300.99503	1	2	1	0.0	0.0	1	0.232	-0.461	-5.591	-5.561	1111.0
-5555.5557	-400.0	2	1	400.0	300.99503	1	2	1	0.0	0.0	1	0.232	-0.461	-5.565	-5.561	1111.0
-5555.5557	-400.0	2	1	400.0	300.99503	1	2	1	0.0	0.0	1	0.232	-0.461	-5.557	-5.561	1111.0
-5555.5557	-400.0	2	1	400.0	300.99503	1	2	1	0.0	0.0	1	0.232	-0.46	-5.518	-5.561	1111.0
-5555.5557	-400.0	2	1	400.0	300.99503	1	2	1	0.0	0.0	1	0.232	-0.46	-5.55	-5.561	1111.0
-5555.5557	-400.0	2	1	400.0	300.99503	1	2	1	0.0	0.0	1	0.232	-0.461	-5.59	-5.561	1111.0
-5555.5557	-400.0	2	1	400.0	300.99503	1	2	1	0.0	0.0	1	0.232	-0.461	-5.648	-5.561	1111.0
-5555.5557	-400.0	2	1	400.0	300.99503	1	2	1	0.0	0.0	1	0.232	-0.461	-5.623	-5.561	1111.0
-5555.5557	-400.0	2	1	400.0	300.99503	1	2	1	0.0	0.0	1	0.232	-0.46	-5.533	-5.561	1111.0
-5555.5557	-400.0	2	1	400.0	300.99503	1	2	1	0.0	0.0	1	0.232	-0.461	-5.571	-5.561	1111.0
-5555.5557	-400.0	2	1	400.0	300.99503	1	2	1	0.0	0.0	1	0.232	-0.46	-5.556	-5.561	1111.0
-5555.5557	-400.0	2	1	400.0	300.99503	1	2	1	0.0	0.0	1	0.232	-0.461	-5.558	-5.561	1111.0
-5555.5557	-400.0	2	1	400.0	300.99503	1	2	1	0.0	0.0	1	0.232	-0.461	-5.575	-5.561	1111.0
-5555.5557	-400.0	2	1	400.0	300.99503	1	2	1	0.0	0.0	1	0.232	-0.46	-5.554	-5.561	1111.0
-5555.5557	-400.0	2	1	400.0	300.99503	1	2	1	0.0	0.0	1	0.232	-0.461	-5.571	-5.561	1111.0
-5555.5557	-400.0	2	1	400.0	300.99503	1	2	1	0.0	0.0	1	0.232	-0.46	-5.555	-5.561	1111.0
-5555.5557	-400.0	2	1	400.0	300.99503	1	2	1	0.0	0.0	1	0.232	-0.461	-5.559	-5.561	1111.0
-5555.5557	-400.0	2	1	400.0	300.99503	1	2	1	0.0	0.0	1	0.232	-0.461	-5.571	-5.561	1111.0
-5555.5557	-400.0	2	1	400.0	300.99503	1	2	1	0.0	0.0	1	0.232	-0.461	-5.574	-5.561	1111.0
-5555.5557	-400.0	2	1	400.0	300.99503	1	2	1	0.0	0.0	1	0.232	-0.46	-5.535	-5.561	1111.0
-5555.5557	-400.0	2	1	400.0	300.99503	1	2	1	0.0	0.0	1	0.232	-0.46	-5.537	-5.561	1111.0
-5555.5557	-400.0	2	1	400.0	300.99503	1	2	1	0.0	0.0	1	0.232	-0.461	-5.576	-5.561	1111.0
-5555.5557	-400.0	2	1	400.0	300.99503	1	2	1	0.0	0.0	1	0.232	-0.46	-5.479	-5.561	1111.0
-5555.5557	-400.0	2	1	400.0	300.99503	1	2	1	0.0	0.0	1	0.232	-0.46	-5.537	-5.561	1111.0
-5555.5557	-400.0	2	1	400.0	300.99503	1	2	1	0.0	0.0	1	0.232	-0.461	-5.572	-5.561	1111.0
-5555.5557	-400.0	2	1	400.0	300.99503	1	2	1	0.0	0.0	1	0.232	-0.461	-5.568	-5.561	1111.0
-5555.5557	-400.0	2	1	400.0	300.99503	1	2	1	0.0	0.0	1	0.232	-0.461	-5.59	-5.561	1111.0
-5555.5557	-400.0	2	1	400.0	300.99503	1	2	1	0.0	0.0	1	0.232	-0.461	-5.612	-5.561	1111.0
-5555.5557	-400.0	2	1	400.0	300.99503	1	2	1	0.0	0.0	1	0.232	-0.461	-5.647	-5.561	1111.0
-5555.5557	-400.0	2	1	400.0	300.99503	1	2	1	0.0	0.0	1	0.232	-0.46	-5.49	-5.561	1111.0
-5555.5557	-400.0	2	1	400.0	300.99503	1	2	1	0.0	0.0	1	0.232	-0.461	-5.598	-5.561	1111.0
-5555.5557	-400.0	2	1	400.0	300.99503	1	2	1	0.0	0.0	1	0.232	-0.46	-5.535	-5.561	1111.0
-5555.5557	-400.0	2	1	400.0	300.99503	1	2	1	0.0	0.0	1	0.232	-0.46	-5.538	-5.561	1111.0
-5555.5557	-400.0	2	1	400.0	300.99503	1	2	1	0.0	0.0	1	0.232	-0.46	-5.543	-5.561	1111.0
-5555.5557	-400.0	2	1	400.0	300.99503	1	2	1	0.0	0.0	1	0.232	-0.461	-5.572	-5.561	1111.0
-5555.5557	-400.0	2	1	400.0	300.99503	1	2	1	0.0	0.0	1	0.232	-0.46	-5.497	-5.561	1111.0
-5555.5557	-400.0	2	1	400.0	300.99503	1	2	1	0.0	0.0	1	0.232	-0.461	-5.59	-5.561	1111.0
-5555.5557	-400.0	2	1	400.0	300.99503	1	2	1	0.0	0.0	1	0.232	-0.46	-5.533	-5.561	1111.0
-5555.5557	-400.0	2	1	400.0	300.99503	1	2	1	0.0	0.0	1	0.232	-0.46	-5.52	-5.561	1111.0
-5555.5557	-400.0	2	1	400.0	300.99503	1	2	1	0.0	0.0	1	0.232	-0.461	-5.574	-5.561	1111.0
-5555.5557	-400.0	2	1	400.0	300.99503	1	2	1	0.0	0.0	1	0.232	-0.46	-5.542	-5.561	1111.0
-5555.5557	-400.0	2	1	400.0	300.99503	1	2	1	0.0	0.0	1	0.232	-0.46	-5.542	-5.561	1111.0
-5555.5557	-400.0	2	1	400.0	300.99503	1	2	1	0.0	0.0	1	0.232	-0.461	-5.591	-5.561	1111.0
-5555.5557	-400.0	2	1	400.0	300.99503	1	2	1	0.0	0.0	1	0.232	-0.46	-5.535	-5.561	1111.0
-5555.5557	-400.0	2	1	400.0	300.99503	1	2	1	0.0	0.0	1	0.232	-0.46	-5.55	-5.561	1111.0
-5555.5557	-400.0	2	1	400.0	300.99503	1	2	1	0.0	0.0	1	0.232	-0.461	-5.557	-5.561	1111.0
-5555.5557	-400.0	2	1	400.0	300.99503	1	2	1	0.0	0.0	1	0.232	-0.46	-5.546	-5.561	1111.0
-5555.5557	-400.0	2	1	400.0	300.99503	1	2	1	0.0	0.0	1	0.232	-0.461	-5.567	-5.561	1111.0
-5555.5557	-400.0	2	1	400.0	300.99503	1	2	1	0.0	0.0	1	0.232	-0.461	-5.651	-5.561	1111.0
-5555.5557	-400.0	2	1	400.0	300.99503	1	2	1	0.0	0.0	1	0.232	-0.461	-5.566	-5.561	1111.0
-5555.5557	-400.0	2	1	400.0	300.99503	1	2	1	0.0	0.0	1	0.232	-0.46	-5.513	-5.561	1111.0
-5555.5557	-400.0	2	1	400.0	300.99503	1	2	1	0.0	0.0	1	0.232	-0.46	-5.53	-5.561	1111.0
-5555.5557	-400.0	2	1	400.0	300.99503	1	2	1	0.0	0.0	1	0.232	-0.461	-5.559	-5.561	1111.0
-5555.5557	-400.0	2	1	400.0	300.99503	1	2	1	0.0	0.0	1	0.232	-0.461	-5.561	-5.561	1111.0
-5555.5557	-400.0	2	1	400.0	300.99503	1	2	1	0.0	0.0	1	0.232	-0.46	-5.536	-5.561	1111.0
-5555.5557	-400.0	2	1	400.0	300.99503	1	2	1	0.0	0.0	1	0.232	-0.461	-5.66	-5.561	1111.0
-5555.5557	-400.0	2	1	400.0	300.99503	1	2	1	0.0	0.0	1	0.232	-0.461	-5.564	-5.561	1111.0
-5555.5557	-400.0	2	1	400.0	300.99503	1	2	1	0.0	0.0	1	0.232	-0.461	-5.57	-5.561	1111.0
-5555.5557	-400.0	2	1	400.0	300.99503	1	2	1	0.0	0.0	1	0.232	-0.46	-5.531	-5.561	1111.0
-5555.5557	-400.0	2	1	400.0	300.99503	1	2	1	0.0	0.0	1	0.232	-0.46	-5.545	-5.561	1111.0
-5555.5557	-400.0	2	1	400.0	300.99503	1	2	1	0.0	0.0	1	0.232	-0.461	-5.557	-5.561	1111.0
-5555.5557	-400.0	2	1	400.0	300.99503	1	2	1	0.0	0.0	1	0.232	-0.461	-5.57	-5.561	1111.0
-5555.5557	-400.0	2	1	400.0	300.99503	1	2	1	0.0	0.0	1	0.232	-0.461	-5.564	-5.561	1111.0
-5555.5557	-400.0	2	1	400.0	300.99503	1	2	1	0.0	0.0	1	0.232	-0.46	-5.362	-5.561	1111.0
-5555.5557	-400.0	2	1	400.0	300.99503	1	2	1	0.0	0.0	1	0.232	-0.46	-5.51	-5.561	1111.0
-5555.5557	-400.0	2	1	400.0	300.99503	1	2	1	0.0	0.0	1	0.232	-0.461	-5.583	-5.561	1111.0
-5555.5557	-400.0	2	1	400.0	300.99503	1	2	1	0.0	0.0	1	0.232	-0.46	-5.541	-5.561	1111.0
0.0	0.0	2	1	400.0	300.99503	1	2	1	0.0	0.0	0	0.232	-0.461	-5.581	-5.561	1111.0
0.0	0.0	2	1	400.0	300.99503	1	2	1	0.0	0.0	0	0.232	-0.461	-5.591	-5.561	1111.0
0.0	0.0	2	1	400.0	300.99503	1	2	1	0.0	0.0	0	0.232	-0.46	-5.547	-5.561	1111.0
0.0	0.0	2	1	400.0	300.99503	1	2	1	0.0	0.0	0	0.232	-0.461	-5.61	-5.561	1111.0
0.0	0.0	2	1	400.0	300.99503	1	2	1	0.0	0.0	0	0.232	-0.46	-5.537	-5.561	1111.0
0.0	0.0	2	1	400.0	300.99503	1	2	1	0.0	0.0	0	0.232	-0.458	-5.126	-5.168	1111.0
0.0	0.0	2	1	400.0	300.99503	1	2	1	0.0	0.0	0	0.233	-0.452	-4.575	-4.463	1111.0
0.0	0.0	2	1	400.0	300.99503	1	2	1	0.0	0.0	0	0.233	-0.444	-4.496	-4.463	1111.0
0.0	0.0	2	1	400.0	300.99503	1	2	1	0.0	0.0	0	0.233	-0.432	-3.873	-3.854	1111.0
0.0	0.0	2	1	400.0	300.99503	1	2	1	0.0	0.0	0	0.233	-0.42	-3.847	-3.854	1111.0
0.0	0.0	2	1	400.0	300.99503	1	2	1	0.0	0.0	0	0.233	-0.408	-3.6	-3.581	1111.0
0.0	0.0	2	1	400.0	300.99503	1	2	1	0.0	0.0	0	0.233	-0.393	-3.077	-3.093	1111.0
0.0	0.0	2	1	400.0	300.99503	1	2	1	0.0	0.0	0	0.233	-0.379	-3.079	-3.093	1111.0
0.0	0.0	2	1	400.0	300.99503	1	2	1	0.0	0.0	0	0.234	-0.366	-2.897	-2.874	1111.0
0.0	0.0	2	1	400.0	300.99503	1	2	1	0.0	0.0	0	0.234	-0.35	-2.396	-2.482	1111.0
0.0	0.0	2	1	400.0	300.99503	1	2	1	0.0	0.0	0	0.234	-0.336	-2.485	-2.482	1111.0
0.0	0.0	2	1	400.0	300.99503	1	2	1	0.0	0.0	0	0.234	-0.322	-2.311	-2.306	1111.0
0.0	0.0	2	1	400.0	300.99503	1	2	1	0.0	0.0	0	0.234	-0.309	-2.313	-2.306	1111.0
0.0	0.0	2	1	400.0	300.99503	1	2	1	0.0	0.0	0	0.235	-0.295	-1.995	-1.992	1111.0
0.0	0.0	2	1	400.0	300.99503	1	2	1	0.0	0.0	0	0.235	-0.28	-1.866	-1.72	1111.0
0.0	0.0	2	1	400.0	300.99503	1	2	1	0.0	0.0	0	0.235	-0.268	-1.74	-1.72	1111.0
0.0	0.0	2	1	400.0	300.99503	1	2	1	0.0	0.0	0	0.235	-0.254	-1.607	-1.598	1111.0
0.0	0.0	2	1	400.0	300.99503	1	2	1	0.0	0.0	0	0.235	-0.24	-1.436	-1.38	1111.0
0.0	0.0	2	1	400.0	300.99503	1	2	1	0.0	0.0	0	0.236	-0.228	-1.335	-1.38	1111.0
0.0	0.0	2	1	400.0	300.99503	1	2	1	0.0	0.0	0	0.236	-0.216	-1.305	-1.282	1111.0
0.0	0.0	2	1	400.0	300.99503	1	2	1	0.0	0.0	0	0.236	-0.205	-1.183	-1.107	1111.0
0.0	0.0	2	1	400.0	300.99503	1	2	1	0.0	0.0	0	0.236	-0.194	-1.134	-1.107	1111.0
0.0	0.0	2	1	400.0	300.99503	1	2	1	0.0	0.0	0	0.237	-0.183	-0.935	-1.029	1111.0
0.0	0.0	2	1	400.0	300.99503	1	2	1	0.0	0.0	0	0.237	-0.174	-1.067	-1.029	1111.0
0.0	0.0	2	1	400.0	300.99503	1	2	1	0.0	0.0	0	0.237	-0.164	-0.882	-0.888	1111.0
0.0	0.0	2	1	400.0	300.99503	1	2	1	0.0	0.0	0	0.237	-0.155	-0.866	-0.825	1111.0
0.0	0.0	2	1	400.0	300.99503	1	2	1	0.0	0.0	0	0.237	-0.147	-0.812	-0.825	1111.0
0.0	0.0	2	1	400.0	300.99503	1	2	1	0.0	0.0	0	0.237	-0.137	-0.716	-0.712	1111.0
0.0	0.0	2	1	400.0	300.99503	1	2	1	0.0	0.0	0	0.237	-0.13	-0.823	-0.712	1111.0
0.0	0.0	2	1	400.0	300.99503	1	2	1	0.0	0.0	0	0.238	-0.122	-0.631	-0.615	1111.0
0.0	0.0	2	1	400.0	300.99503	1	2	1	0.0	0.0	0	0.238	-0.115	-0.574	-0.571	1111.0
0.0	0.0	2	1	400.0	300.99503	1	2	1	0.0	0.0	0	0.238	-0.109	-0.696	-0.571	1111.0
0.0	0.0	2	1	400.0	300.99503	1	2	1	0.0	0.0	0	0.238	-0.103	-0.539	-0.493	1111.0
0.0	0.0	2	1	400.0	300.99503	1	2	1	0.0	0.0	0	0.238	-0.096	-0.483	-0.458	1111.0
0.0	0.0	2	1	400.0	300.99503	1	2	1	0.0	0.0	0	0.238	-0.09	-0.483	-0.458	1111.0
0.0	0.0	2	1	400.0	300.99503	1	2	1	0.0	0.0	0	0.238	-0.084	-0.46	-0.396	1111.0
0.0	0.0	2	1	400.0	300.99503	1	2	1	0.0	0.0	0	0.238	-0.078	-0.268	-0.396	1111.0
0.0	0.0	2	1	400.0	300.99503	1	2	1	0.0	0.0	0	0.238	-0.074	-0.355	-0.368	1111.0
0.0	0.0	2	1	400.0	300.99503	1	2	1	0.0	0.0	0	0.238	-0.07	-0.306	-0.317	1111.0
0.0	0.0	2	1	400.0	300.99503	1	2	1	0.0	0.0	0	0.238	-0.066	-0.329	-0.317	1111.0
0.0	0.0	2	1	400.0	300.99503	1	2	1	0.0	0.0	0	0.238	-0.061	-0.244	-0.295	1111.0
0.0	0.0	2	1	400.0	300.99503	1	2	1	0.0	0.0	0	0.238	-0.058	-0.319	-0.254	1111.0
0.0	0.0	2	1	400.0	300.99503	1	2	1	0.0	0.0	0	0.238	-0.055	-0.23	-0.254	1111.0
0.0	0.0	2	1	400.0	300.99503	1	2	1	0.0	0.0	0	0.238	-0.051	-0.202	-0.219	1111.0
0.0	0.0	2	1	400.0	300.99503	1	2	1	0.0	0.0	0	0.238	-0.047	-0.245	-0.204	1111.0
0.0	0.0	2	1	400.0	300.99503	1	2	1	0.0	0.0	0	0.238	-0.043	-0.207	-0.204	1111.0
0.0	0.0	2	1	400.0	300.99503	1	2	1	0.0	0.0	0	0.238	-0.039	-0.164	-0.176	1111.0
0.0	0.0	2	1	400.0	300.99503	1	2	1	0.0	0.0	0	0.238	-0.037	-0.198	-0.176	1111.0
0.0	0.0	2	1	400.0	300.99503	1	2	1	0.0	0.0	0	0.238	-0.035	-0.17	-0.163	1111.0
0.0	0.0	2	1	400.0	300.99503	1	2	1	0.0	0.0	0	0.238	-0.033	-0.146	-0.141	1111.0
0.0	0.0	2	1	400.0	300.99503	1	2	1	0.0	0.0	0	0.238	-0.031	-0.121	-0.141	1111.0
0.0	0.0	2	1	400.0	300.99503	1	2	1	0.0	0.0	0	0.238	-0.029	-0.139	-0.121	1111.0
0.0	0.0	2	1	400.0	300.99503	1	2	1	0.0	0.0	0	0.238	-0.027	-0.106	-0.113	1111.0
0.0	0.0	2	1	400.0	300.99503	1	2	1	0.0	0.0	0	0.238	-0.025	-0.118	-0.113	1111.0
0.0	0.0	2	1	400.0	300.99503	1	2	1	0.0	0.0	0	0.238	-0.023	-0.062	-0.097	1111.0
0.0	0.0	2	1	400.0	300.99503	1	2	1	0.0	0.0	0	0.238	-0.021	-0.138	-0.097	1111.0
0.0	0.0	2	1	400.0	300.99503	1	2	1	0.0	0.0	0	0.238	-0.02	-0.065	-0.09	1111.0
0.0	0.0	2	1	400.0	300.99503	1	2	1	0.0	0.0	0	0.238	-0.02	-0.074	-0.078	1111.0
0.0	0.0	2	1	400.0	300.99503	1	2	1	0.0	0.0	0	0.238	-0.02	-0.092	-0.078	1111.0
0.0	0.0	2	1	400.0	300.99503	1	2	1	0.0	0.0	0	0.238	-0.02	-0.085	-0.072	1111.0
0.0	0.0	2	1	400.0	300.99503	1	2	1	0.0	0.0	0	0.238	-0.02	-0.083	-0.072	1111.0
0.0	0.0	2	1	400.0	300.99503	1	2	1	0.0	0.0	0	0.238	-0.02	-0.086	-0.062	1111.0
0.0	0.0	2	1	400.0	300.99503	1	2	1	0.0	0.0	0	0.238	-0.02	-0.069	-0.058	1111.0
0.0	0.0	2	1	400.0	300.99503	1	2	1	0.0	0.0	0	0.238	-0.02	-0.075	-0.058	1111.0
0.0	0.0	2	1	400.0	300.99503	1	2	1	0.0	0.0	0	0.238	-0.019	-0.097	-0.049	1111.0
0.0	0.0	2	1	400.0	300.99503	1	2	1	0.0	0.0	0	0.238	-0.019	-0.056	-0.046	1111.0
0.0	0.0	2	1	400.0	300.99503	1	2	1	0.0	0.0	0	0.238	-0.019	-0.062	-0.046	1111.0
0.0	0.0	2	1	400.0	300.99503	1	2	1	0.0	0.0	0	0.238	-0.019	-0.072	-0.039	1111.0
0.0	0.0	2	1	400.0	300.99503	1	2	1	0.0	0.0	0	0.238	-0.019	-0.02	-0.034	1111.0
0.0	0.0	2	1	400.0	300.99503	1	2	1	0.0	0.0	0	0.238	-0.019	-0.043	-0.034	1111.0
0.0	0.0	2	1	400.0	300.99503	1	2	1	0.0	0.0	0	0.238	-0.019	-0.035	-0.031	1111.0
0.0	0.0	2	1	400.0	300.99503	1	2	1	0.0	0.0	0	0.238	-0.019	-0.03	-0.031	1111.0
0.0	0.0	2	1	400.0	300.99503	1	2	1	0.0	0.0	0	0.238	-0.019	-0.019	-0.027	1111.0
0.0	0.0	2	1	400.0	300.99503	1	2	1	0.0	0.0	0	0.238	-0.019	-0.031	-0.025	1111.0
0.0	0.0	2	1	400.0	300.99503	1	2	1	0.0	0.0	0	0.238	-0.017	-0.027	-0.025	1111.0
0.0	0.0	2	1	400.0	300.99503	1	2	1	0.0	0.0	0	0.238	-0.016	-0.045	-0.021	1111.0
0.0	0.0	2	1	400.0	300.99503	1	2	1	0.0	0.0	0	0.238	-0.015	-0.026	-0.02	1111.0
0.0	0.0	2	1	400.0	300.99503	1	2	1	0.0	0.0	0	0.238	-0.015	-0.105	-0.02	1111.0
0.0	0.0	2	1	400.0	300.99503	1	2	1	0.0	0.0	0	0.238	-0.014	-0.035	-0.017	1111.0
0.0	0.0	2	1	400.0	300.99503	1	2	1	0.0	0.0	0	0.238	-0.013	-0.009	-0.017	1111.0
0.0	0.0	2	1	400.0	300.99503	1	2	1	0.0	0.0	0	0.238	-0.011	0.017	-0.015	1111.0
0.0	0.0	2	1	400.0	300.99503	1	2	1	0.0	0.0	0	0.238	-0.011	-0.101	-0.013	1111.0
0.0	0.0	2	1	400.0	300.99503	1	2	1	0.0	0.0	0	0.238	-0.01	-0.014	-0.013	1111.0
0.0	0.0	2	1	400.0	300.99503	1	2	1	0.0	0.0	0	0.238	-0.008	0.011	-0.011	1111.0
0.0	0.0	2	1	400.0	300.99503	1	2	1	0.0	0.0	0	0.238	-0.007	0.064	-0.01	1111.0
0.0	0.0	2	1	400.0	300.99503	1	2	1	0.0	0.0	0	0.238	-0.007	-0.021	-0.01	1111.0
0.0	0.0	2	1	400.0	300.99503	1	2	1	0.0	0.0	0	0.238	-0.005	0.008	-0.009	1111.0
0.0	0.0	2	1	400.0	300.99503	1	2	1	0.0	0.0	0	0.238	-0.005	-0.07	-0.009	1111.0
0.0	0.0	2	1	400.0	300.99503	1	2	1	0.0	0.0	0	0.238	-0.005	-0.166	-0.008	1111.0
0.0	0.0	2	1	400.0	300.99503	1	2	1	0.0	0.0	0	0.238	-0.004	-0.03	-0.007	1111.0
0.0	0.0	2	1	400.0	300.99503	1	2	1	0.0	0.0	0	0.238	-0.004	-0.02	-0.007	1111.0
0.0	0.0	2	1	400.0	300.99503	1	2	1	0.0	0.0	0	0.238	-0.002	-0.007	-0.006	1111.0
0.0	0.0	2	1	400.0	300.99503	1	2	1	0.0	0.0	0	0.238	0.0	0.007	-0.005	1111.0
0.0	0.0	2	1	400.0	300.99503	1	2	1	0.0	0.0	0	0.238	0.0	0.03	-0.005	1111.0
0.0	0.0	2	1	400.0	300.99503	1	2	1	0.0	0.0	0	0.238	-0.001	-0.037	-0.005	1111.0
0.0	0.0	2	1	400.0	300.99503	1	2	1	0.0	0.0	0	0.238	0.0	0.115	-0.005	1111.0
0.0	0.0	2	1	400.0	300.99503	1	2	1	0.0	0.0	0	0.238	-0.001	-0.037	-0.004	1111.0
0.0	0.0	2	1	400.0	300.99503	1	2	1	0.0	0.0	0	0.238	0.0	0.0	-0.003	1111.0
0.0	0.0	2	1	400.0	300.99503	1	2	1	0.0	0.0	0	0.238	0.0	0.074	-0.003	1111.0
0.0	0.0	2	1	400.0	300.99503	1	2	1	0.0	0.0	0	0.238	-0.001	-0.021	-0.003	1111.0
0.0	0.0	2	1	400.0	300.99503	1	2	1	0.0	0.0	0	0.238	0.0	0.007	-0.002	1111.0
0.0	0.0	2	1	400.0	300.99503	1	2	1	0.0	0.0	0	0.238	0.0	0.008	-0.002	1111.0
0.0	0.0	2	1	400.0	300.99503	1	2	1	0.0	0.0	0	0.238	0.0	-0.006	-0.002	1111.0
0.0	0.0	2	1	400.0	300.99503	1	2	1	0.0	0.0	0	0.238	-0.001	-0.018	-0.002	1111.0
0.0	0.0	2	1	400.0	300.99503	1	2	1	0.0	0.0	0	0.238	0.0	0.029	-0.001	1111.0
0.0	0.0	2	1	400.0	300.99503	1	2	1	0.0	0.0	0	0.238	0.0	0.012	-0.001	1111.0
0.0	0.0	2	1	400.0	300.99503	1	2	1	0.0	0.0	0	0.238	0.0	0.001	-0.001	1111.0
0.0	0.0	2	1	400.0	300.99503	1	2	1	0.0	0.0	0	0.238	0.0	0.0	-0.001	1111.0
0.0	0.0	2	1	400.0	300.99503	1	2	1	0.0	0.0	0	0.238	-0.001	-0.021	-0.001	1111.0
0.0	0.0	2	1	400.0	300.99503	1	2	1	0.0	0.0	0	0.238	0.0	-0.01	-0.001	1111.0
0.0	0.0	2	1	400.0	300.99503	1	2	1	0.0	0.0	0	0.238	-0.001	-0.022	0.0	1111.0
0.0	0.0	2	1	400.0	300.99503	1	2	1	0.0	0.0	0	0.238	0.0	0.028	0.0	1111.0
0.0	0.0	2	1	400.0	300.99503	1	2	1	0.0	0.0	0	0.238	0.0	0.037	0.0	1111.0
0.0	0.0	2	1	400.0	300.99503	1	2	1	0.0	0.0	0	0.238	-0.001	-0.156	0.0	1111.0
0.0	0.0	2	1	400.0	300.99503	1	2	1	0.0	0.0	0	0.238	-0.001	-0.089	0.0	1111.0
0.0	0.0	2	1	400.0	300.99503	1	2	1	0.0	0.0	0	0.238	0.0	0.019	0.0	1111.0
0.0	0.0	2	1	400.0	300.99503	1	2	1	0.0	0.0	0	0.238	0.0	-0.011	0.0	1111.0
0.0	0.0	2	1	400.0	300.99503	1	2	1	0.0	0.0	0	0.238	-0.001	-0.021	0.0	1111.0
0.0	0.0	2	1	400.0	300.99503	1	2	1	0.0	0.0	0	0.238	0.0	0.008	0.0	1111.0
0.0	0.0	2	1	400.0	300.99503	1	2	1	0.0	0.0	0	0.238	0.0	-0.01	0.0	1111.0
0.0	0.0	2	1	400.0	300.99503	1	2	1	0.0	0.0	0	0.238	-0.001	-0.098	0.0	1111.0
0.0	0.0	2	1	400.0	300.99503	1	2	1	0.0	0.0	0	0.238	-0.001	-0.039	0.0	1111.0
0.0	0.0	2	1	400.0	300.99503	1	2	1	0.0	0.0	0	0.238	0.0	0.017	0.0	1111.0
0.0	0.0	2	1	400.0	300.99503	1	2	1	0.0	0.0	0	0.238	0.0	0.019	0.0	1111.0
0.0	0.0	2	1	400.0	300.99503	1	2	1	0.0	0.0	0	0.238	0.0	0.028	0.0	1111.0
0.0	0.0	2	1	400.0	300.99503	1	2	1	0.0	0.0	0	0.238	0.0	0.014	0.0	1111.0
0.0	0.0	2	1	400.0	300.99503	1	2	1	0.0	0.0	0	0.238	0.0	0.016	0.0	1111.0
0.0	0.0	2	1	400.0	300.99503	1	2	1	0.0	0.0	0	0.238	-0.001	-0.086	0.0	1111.0
0.0	0.0	2	1	400.0	300.99503	1	2	1	0.0	0.0	0	0.238	0.0	0.005	0.0	1111.0
0.0	0.0	2	1	400.0	300.99503	1	2	1	0.0	0.0	0	0.238	-0.001	-0.182	0.0	1111.0
0.0	0.0	2	1	400.0	300.99503	1	2	1	0.0	0.0	0	0.238	-0.001	-0.051	0.0	1111.0
0.0	0.0	2	1	400.0	300.99503	1	2	1	0.0	0.0	0	0.238	0.0	0.016	0.0	1111.0
0.0	0.0	2	1	400.0	300.99503	1	2	1	0.0	0.0	0	0.238	0.0	0.016	0.0	1111.0
0.0	0.0	2	1	400.0	300.99503	1	2	1	0.0	0.0	0	0.238	-0.001	-0.144	0.0	1111.0
0.0	0.0	2	1	400.0	300.99503	1	2	1	0.0	0.0	0	0.238	0.0	0.012	0.0	1111.0
0.0	0.0	2	1	400.0	300.99503	1	2	1	0.0	0.0	0	0.238	0.0	0.018	0.0	1111.0
0.0	0.0	2	1	400.0	300.99503	1	2	1	0.0	0.0	0	0.238	0.0	0.0	0.0	1111.0
0.0	0.0	2	1	400.0	300.99503	1	2	1	0.0	0.0	0	0.238	-0.001	-0.014	0.0	1111.0
0.0	0.0	2	1	400.0	300.99503	1	2	1	0.0	0.0	0	0.238	0.0	0.016	0.0	1111.0
0.0	0.0	2	1	400.0	300.99503	1	2	1	0.0	0.0	0	0.238	0.0	0.001	0.0	1111.0
0.0	0.0	2	1	400.0	300.99503	1	2	1	0.0	0.0	0	0.238	0.0	0.026	0.0	1111.0
0.0	0.0	2	1	400.0	300.99503	1	2	1	0.0	0.0	0	0.238	0.0	0.046	0.0	1111.0
0.0	0.0	2	1	400.0	300.99503	1	2	1	0.0	0.0	0	0.238	0.0	0.007	0.0	1111.0
0.0	0.0	2	1	400.0	300.99503	1	2	1	0.0	0.0	0	0.238	0.0	0.011	0.0	1111.0
0.0	0.0	2	1	400.0	300.99503	1	2	1	0.0	0.0	0	0.238	-0.001	-0.143	0.0	1111.0
0.0	0.0	2	1	400.0	300.99503	1	2	1	0.0	0.0	0	0.238	-0.001	-0.09	0.0	1111.0
0.0	0.0	2	1	400.0	300.99503	1	2	1	0.0	0.0	0	0.238	0.0	0.005	0.0	1111.0
0.0	0.0	2	1	400.0	300.99503	1	2	1	0.0	0.0	0	0.238	0.0	0.079	0.0	1111.0
0.0	0.0	2	1	400.0	300.99503	1	2	1	0.0	0.0	0	0.238	0.0	0.016	0.0	1111.0
0.0	0.0	2	1	400.0	300.99503	1	2	1	0.0	0.0	0	0.238	0.0	0.066	0.0	1111.0
0.0	0.0	2	1	400.0	300.99503	1	2	1	0.0	0.0	0	0.238	0.0	0.016	0.0	1111.0
0.0	0.0	2	1	400.0	300.99503	1	2	1	0.0	0.0	0	0.238	0.0	-0.008	0.0	1111.0
0.0	0.0	2	1	400.0	300.99503	1	2	1	0.0	0.0	0	0.238	0.0	0.15	0.0	1111.0
0.0	0.0	2	1	400.0	300.99503	1	2	1	0.0	0.0	0	0.238	0.0	0.021	0.0	1111.0
0.0	0.0	2	1	400.0	300.99503	1	2	1	0.0	0.0	0	0.238	-0.001	-0.07	0.0	1111.0
0.0	0.0	2	1	400.0	300.99503	1	2	1	0.0	0.0	0	0.238	-0.001	-0.054	0.0	1111.0
0.0	0.0	2	1	400.0	300.99503	1	2	1	0.0	0.0	0	0.238	-0.001	-0.027	0.0	1111.0
0.0	0.0	2	1	400.0	300.99503	1	2	1	0.0	0.0	0	0.238	0.0	0.004	0.0	1111.0
0.0	0.0	2	1	400.0	300.99503	1	2	1	0.0	0.0	0	0.238	0.0	0.02	0.0	1111.0
0.0	0.0	2	1	400.0	300.99503	1	2	1	0.0	0.0	0	0.238	-0.001	-0.073	0.0	1111.0
0.0	0.0	2	1	400.0	300.99503	1	2	1	0.0	0.0	0	0.238	-0.001	-0.057	0.0	1111.0
0.0	0.0	2	1	400.0	300.99503	1	2	1	0.0	0.0	0	0.238	-0.001	-0.046	0.0	1111.0
0.0	0.0	2	1	400.0	300.99503	1	2	1	0.0	0.0	0	0.238	0.0	0.097	0.0	1111.0
0.0	0.0	2	1	400.0	300.99503	1	2	1	0.0	0.0	0	0.238	0.0	0.034	0.0	1111.0
0.0	0.0	2	1	400.0	300.99503	1	2	1	0.0	0.0	0	0.238	-0.001	-0.012	0.0	1111.0
0.0	0.0	2	1	400.0	300.99503	1	2	1	0.0	0.0	0	0.238	0.0	0.036	0.0	1111.0
0.0	0.0	2	1	400.0	300.99503	1	2	1	0.0	0.0	0	0.238	0.0	0.084	0.0	1111.0
0.0	0.0	2	1	400.0	300.99503	1	2	1	0.0	0.0	0	0.238	0.0	0.008	0.0	1111.0
0.0	0.0	2	1	400.0	300.99503	1	2	1	0.0	0.0	0	0.238	0.0	0.003	0.0	1111.0
0.0	0.0	2	1	400.0	300.99503	1	2	1	0.0	0.0	0	0.238	0.0	0.028	0.0	1111.0
0.0	0.0	2	1	400.0	300.99503	1	2	1	0.0	0.0	0	0.238	0.0	0.111	0.0	1111.0
0.0	0.0	2	1	400.0	300.99503	1	2	1	0.0	0.0	0	0.238	0.0	0.017	0.0	1111.0
0.0	0.0	2	1	400.0	300.99503	1	2	1	0.0	0.0	0	0.238	0.0	-0.008	0.0	1111.0
0.0	0.0	2	1	400.0	300.99503	1	2	1	0.0	0.0	0	0.238	0.0	-0.003	0.0	1111.0
0.0	0.0	2	1	400.0	300.99503	1	2	1	0.0	0.0	0	0.238	0.0	0.008	0.0	1111.0
0.0	0.0	2	1	400.0	300.99503	1	2	1	0.0	0.0	0	0.238	-0.001	-0.116	0.0	1111.0
0.0	0.0	2	1	400.0	300.99503	1	2	1	0.0	0.0	0	0.238	-0.001	-0.083	0.0	1111.0
0.0	0.0	2	1	400.0	300.99503	1	2	1	0.0	0.0	0	0.238	0.0	0.023	0.0	1111.0
0.0	0.0	2	1	400.0	300.99503	1	2	1	0.0	0.0	0	0.238	0.0	0.017	0.0	1111.0
0.0	0.0	2	1	400.0	300.99503	1	2	1	0.0	0.0	0	0.238	-0.001	-0.028	0.0	1111.0
0.0	0.0	2	1	400.0	300.99503	1	2	1	0.0	0.0	0	0.238	0.0	-0.006	0.0	1111.0
0.0	0.0	2	1	400.0	300.99503	1	2	1	0.0	0.0	0	0.238	0.0	0.083	0.0	1111.0
0.0	0.0	2	1	400.0	300.99503	1	2	1	0.0	0.0	0	0.238	-0.001	-0.065	0.0	1111.0
0.0	0.0	2	1	400.0	300.99503	1	2	1	0.0	0.0	0	0.238	0.0	0.001	0.0	1111.0
0.0	0.0	2	1	400.0	300.99503	1	2	1	0.0	0.0	0	0.238	-0.001	-0.167	0.0	1111.0
0.0	0.0	2	1	400.0	300.99503	1	2	1	0.0	0.0	0	0.238	0.0	0.014	0.0	1111.0
0.0	0.0	2	1	400.0	300.99503	1	2	1	0.0	0.0	0	0.238	0.0	0.002	0.0	1111.0
0.0	0.0	2	1	400.0	300.99503	1	2	1	0.0	0.0	0	0.238	-0.001	-0.092	0.0	1111.0
0.0	0.0	2	1	400.0	300.99503	1	2	1	0.0	0.0	0	0.238	-0.001	-0.049	0.0	1111.0
0.0	0.0	2	1	400.0	300.99503	1	2	1	0.0	0.0	0	0.238	0.0	0.001	0.0	1111.0
0.0	0.0	2	1	400.0	300.99503	1	2	1	0.0	0.0	0	0.238	0.0	0.128	0.0	1111.0
0.0	0.0	2	1	400.0	300.99503	1	2	1	0.0	0.0	0	0.238	-0.001	-0.028	0.0	1111.0
0.0	0.0	2	1	400.0	300.99503	1	2	1	0.0	0.0	0	0.238	-0.001	-0.082	0.0	1111.0
0.0	0.0	2	1	400.0	300.99503	1	2	1	0.0	0.0	0	0.238	-0.001	-0.026	0.0	1111.0
0.0	0.0	2	1	400.0	300.99503	1	2	1	0.0	0.0	0	0.238	0.0	-0.011	0.0	1111.0
0.0	0.0	2	1	400.0	300.99503	1	2	1	0.0	0.0	0	0.238	0.0	0.025	0.0	1111.0
0.0	0.0	2	1	400.0	300.99503	1	2	1	0.0	0.0	0	0.238	0.0	-0.005	0.0	1111.0
0.0	0.0	2	1	400.0	300.99503	1	2	1	0.0	0.0	0	0.238	0.0	0.03	0.0	1111.0
0.0	0.0	2	1	400.0	300.99503	1	2	1	0.0	0.0	0	0.238	-0.001	-0.013	0.0	1111.0
0.0	0.0	2	1	400.0	300.99503	1	2	1	0.0	0.0	0	0.238	0.0	0.048	0.0	1111.0
4180.487	300.99503	2	2	300.99503	300.99503	1	2	2	0.0	0.0	1	0.238	-0.001	-0.098	0.0	1111.0
4180.487	300.99503	2	2	300.99503	300.99503	1	2	2	0.0	0.0	1	0.238	-0.001	-0.143	0.0	1111.0
4180.487	300.99503	2	2	300.99503	300.99503	0	2	2	0.0	0.0	1	0.238	-0.001	-0.013	0.0	1111.0
4180.487	300.99503	2	2	300.99503	300.99503	0	2	2	0.0	0.0	1	0.238	0.0	0.012	0.0	1111.0
4180.487	300.99503	2	2	300.99503	300.99503	0	2	2	0.0	0.0	1	0.238	0.0	0.12	0.294	1111.0
4180.487	300.99503	2	2	300.99503	300.99503	0	2	2	0.0	0.0	1	0.238	0.002	0.269	0.294	1111.0
4180.487	300.99503	2	2	300.99503	300.99503	0	2	2	0.0	0.0	1	0.238	0.008	0.825	0.825	1111.0
4180.487	300.99503	2	2	300.99503	300.99503	0	2	2	0.0	0.0	1	0.238	0.015	0.984	1.063	1111.0
4180.487	300.99503	2	2	300.99503	300.99503	0	2	2	0.0	0.0	1	0.238	0.023	1.064	1.063	1111.0
4180.487	300.99503	2	2	300.99503	300.99503	0	2	2	0.0	0.0	1	0.238	0.033	1.495	1.488	1111.0
4180.487	300.99503	2	2	300.99503	300.99503	0	2	2	0.0	0.0	1	0.239	0.043	1.493	1.488	1111.0
4180.487	300.99503	2	2	300.99503	300.99503	0	2	2	0.0	0.0	1	0.239	0.051	1.696	1.679	1111.0
4180.487	300.99503	2	2	300.99503	300.99503	0	2	2	0.0	0.0	1	0.239	0.063	2.004	2.021	1111.0
4180.487	300.99503	2	2	300.99503	300.99503	0	2	2	0.0	0.0	1	0.239	0.073	1.999	2.021	1111.0
4180.487	300.99503	2	2	300.99503	300.99503	0	2	2	0.0	0.0	1	0.239	0.085	2.312	2.316	1111.0
4180.487	300.99503	2	2	300.99503	300.99503	0	2	2	0.0	0.0	1	0.239	0.095	2.409	2.448	1111.0
4180.487	300.99503	2	2	300.99503	300.99503	0	2	2	0.0	0.0	1	0.239	0.105	2.417	2.448	1111.0
4180.487	300.99503	2	2	300.99503	300.99503	0	2	2	0.0	0.0	1	0.239	0.116	2.661	2.685	1111.0
4180.487	300.99503	2	2	300.99503	300.99503	0	2	2	0.0	0.0	1	0.239	0.126	2.703	2.685	1111.0
4180.487	300.99503	2	2	300.99503	300.99503	0	2	2	0.0	0.0	1	0.239	0.136	2.824	2.791	1111.0
4180.487	300.99503	2	2	300.99503	300.99503	0	2	2	0.0	0.0	1	0.239	0.147	3.023	2.981	1111.0
4180.487	300.99503	2	2	300.99503	300.99503	0	2	2	0.0	0.0	1	0.24	0.157	2.972	2.981	1111.0
4180.487	300.99503	2	2	300.99503	300.99503	0	2	2	0.0	0.0	1	0.24	0.166	3.078	3.066	1111.0
4180.487	300.99503	2	2	300.99503	300.99503	0	2	2	0.0	0.0	1	0.24	0.176	3.266	3.219	1111.0
4180.487	300.99503	2	2	300.99503	300.99503	0	2	2	0.0	0.0	1	0.24	0.185	3.219	3.219	1111.0
4180.487	300.99503	2	2	300.99503	300.99503	0	2	2	0.0	0.0	1	0.24	0.193	3.34	3.35	1111.0
4180.487	300.99503	2	2	300.99503	300.99503	0	2	2	0.0	0.0	1	0.24	0.201	3.356	3.35	1111.0
4180.487	300.99503	2	2	300.99503	300.99503	0	2	2	0.0	0.0	1	0.24	0.209	3.438	3.409	1111.0
4180.487	300.99503	2	2	300.99503	300.99503	0	2	2	0.0	0.0	1	0.24	0.217	3.473	3.464	1111.0
4180.487	300.99503	2	2	300.99503	300.99503	0	2	2	0.0	0.0	1	0.24	0.223	3.348	3.464	1111.0
4180.487	300.99503	2	2	300.99503	300.99503	0	2	2	0.0	0.0	1	0.24	0.229	3.529	3.562	1111.0
4180.487	300.99503	2	2	300.99503	300.99503	0	2	2	0.0	0.0	1	0.24	0.235	3.638	3.648	1111.0
4180.487	300.99503	2	2	300.99503	300.99503	0	2	2	0.0	0.0	1	0.24	0.243	3.641	3.648	1111.0
4180.487	300.99503	2	2	300.99503	300.99503	0	2	2	0.0	0.0	1	0.24	0.249	3.633	3.685	1111.0
4180.487	300.99503	2	2	300.99503	300.99503	0	2	2	0.0	0.0	1	0.24	0.255	3.694	3.685	1111.0
4180.487	300.99503	2	2	300.99503	300.99503	0	2	2	0.0	0.0	1	0.24	0.261	3.74	3.753	1111.0
4180.487	300.99503	2	2	300.99503	300.99503	0	2	2	0.0	0.0	1	0.24	0.265	3.859	3.784	1111.0
4180.487	300.99503	2	2	300.99503	300.99503	0	2	2	0.0	0.0	1	0.24	0.269	3.739	3.784	1111.0
4180.487	300.99503	2	2	300.99503	300.99503	0	2	2	0.0	0.0	1	0.24	0.273	3.846	3.838	1111.0
4180.487	300.99503	2	2	300.99503	300.99503	0	2	2	0.0	0.0	1	0.241	0.278	3.857	3.863	1111.0
4180.487	300.99503	2	2	300.99503	300.99503	0	2	2	0.0	0.0	1	0.241	0.283	3.951	3.863	1111.0
4180.487	300.99503	2	2	300.99503	300.99503	0	2	2	0.0	0.0	1	0.241	0.287	3.883	3.908	1111.0
4180.487	300.99503	2	2	300.99503	300.99503	1	2	2	0.0	0.0	1	0.241	0.291	3.907	3.908	1111.0
4180.487	300.99503	2	2	300.99503	300.99503	1	2	2	0.0	0.0	1	0.241	0.295	3.955	3.927	1111.0
4180.487	300.99503	2	2	300.99503	300.99503	1	2	2	0.0	0.0	1	0.241	0.299	4.015	3.963	1111.0
4180.487	300.99503	2	2	300.99503	300.99503	1	2	2	0.0	0.0	1	0.241	0.302	3.963	3.963	1111.0
4180.487	300.99503	2	2	300.99503	300.99503	1	2	2	0.0	0.0	1	0.241	0.304	3.958	3.992	1111.0
4180.487	300.99503	2	2	300.99503	300.99503	1	2	2	0.0	0.0	1	0.241	0.306	3.992	4.007	1111.0
4180.487	300.99503	2	2	300.99503	300.99503	1	2	2	0.0	0.0	1	0.241	0.308	4.018	4.007	1111.0
4180.487	300.99503	2	2	300.99503	300.99503	1	2	2	0.0	0.0	1	0.241	0.31	4.041	4.03	1111.0
4180.487	300.99503	2	2	300.99503	300.99503	1	2	2	0.0	0.0	1	0.241	0.312	4.047	4.03	1111.0
4180.487	300.99503	2	2	300.99503	300.99503	1	2	2	0.0	0.0	1	0.241	0.314	4.097	4.042	1111.0
4180.487	300.99503	2	2	300.99503	300.99503	1	2	2	0.0	0.0	1	0.241	0.316	4.048	4.06	1111.0
4180.487	300.99503	2	2	300.99503	300.99503	1	2	2	0.0	0.0	1	0.241	0.318	4.058	4.06	1111.0
4180.487	300.99503	2	2	300.99503	300.99503	1	2	2	0.0	0.0	1	0.241	0.32	4.079	4.069	1111.0
4180.487	300.99503	2	2	300.99503	300.99503	1	2	2	0.0	0.0	1	0.241	0.323	4.175	4.086	1111.0
4180.487	300.99503	2	2	300.99503	300.99503	1	2	2	0.0	0.0	1	0.241	0.323	4.076	4.086	1111.0
4180.487	300.99503	2	2	300.99503	300.99503	1	2	2	0.0	0.0	1	0.241	0.324	4.089	4.092	1111.0
4180.487	300.99503	2	2	300.99503	300.99503	1	2	2	0.0	0.0	1	0.241	0.325	4.001	4.092	1111.0
4180.487	300.99503	2	2	300.99503	300.99503	1	2	2	0.0	0.0	1	0.241	0.326	4.014	4.106	1111.0
4180.487	300.99503	2	2	300.99503	300.99503	1	2	2	0.0	0.0	1	0.241	0.326	4.095	4.115	1111.0
4180.487	300.99503	2	2	300.99503	300.99503	1	2	2	0.0	0.0	1	0.241	0.328	4.152	4.115	1111.0
4180.487	300.99503	2	2	300.99503	300.99503	1	2	2	0.0	0.0	1	0.241	0.329	3.909	4.121	1111.0
4180.487	300.99503	2	2	300.99503	300.99503	1	2	2	0.0	0.0	1	0.241	0.331	4.302	4.129	1111.0
4180.487	300.99503	2	2	300.99503	300.99503	1	2	2	0.0	0.0	1	0.241	0.332	4.14	4.129	1111.0
4180.487	300.99503	2	2	300.99503	300.99503	1	2	2	0.0	0.0	1	0.241	0.334	4.153	4.133	1111.0
4180.487	300.99503	2	2	300.99503	300.99503	1	2	2	0.0	0.0	1	0.241	0.334	4.108	4.133	1111.0
4180.487	300.99503	2	2	300.99503	300.99503	1	2	2	0.0	0.0	1	0.241	0.336	4.139	4.141	1111.0
4180.487	300.99503	2	2	300.99503	300.99503	1	2	2	0.0	0.0	1	0.241	0.338	4.172	4.146	1111.0
4180.487	300.99503	2	2	300.99503	300.99503	1	2	2	0.0	0.0	1	0.241	0.339	4.069	4.146	1111.0
4180.487	300.99503	2	2	300.99503	300.99503	1	2	2	0.0	0.0	1	0.241	0.341	4.134	4.149	1111.0
4180.487	300.99503	2	2	300.99503	300.99503	1	2	2	0.0	0.0	1	0.241	0.341	4.188	4.154	1111.0
4180.487	300.99503	2	2	300.99503	300.99503	1	2	2	0.0	0.0	1	0.241	0.341	4.188	4.154	1111.0
4180.487	300.99503	2	2	300.99503	300.99503	1	2	2	0.0	0.0	1	0.241	0.341	4.291	4.156	1111.0
4180.487	300.99503	2	2	300.99503	300.99503	1	2	2	0.0	0.0	1	0.241	0.341	4.167	4.156	1111.0
4180.487	300.99503	2	2	300.99503	300.99503	1	2	2	0.0	0.0	1	0.241	0.341	4.161	4.159	1111.0
4180.487	300.99503	2	2	300.99503	300.99503	1	2	2	0.0	0.0	1	0.242	0.34	3.904	4.162	1111.0
4180.487	300.99503	2	2	300.99503	300.99503	1	2	2	0.0	0.0	1	0.242	0.341	4.118	4.162	1111.0
4180.487	300.99503	2	2	300.99503	300.99503	1	2	2	0.0	0.0	1	0.242	0.341	4.16	4.166	1111.0
4180.487	300.99503	2	2	300.99503	300.99503	1	2	2	0.0	0.0	1	0.242	0.34	4.073	4.166	1111.0
4180.487	300.99503	2	2	300.99503	300.99503	1	2	2	0.0	0.0	1	0.242	0.34	4.103	4.166	1111.0
4180.487	300.99503	2	2	300.99503	300.99503	1	2	2	0.0	0.0	1	0.242	0.341	4.129	4.169	1111.0
4180.487	300.99503	2	2	300.99503	300.99503	1	2	2	0.0	0.0	1	0.242	0.341	4.184	4.17	1111.0
4180.487	300.99503	2	2	300.99503	300.99503	1	2	2	0.0	0.0	1	0.242	0.341	4.203	4.17	1111.0
4180.487	300.99503	2	2	300.99503	300.99503	1	2	2	0.0	0.0	1	0.242	0.341	4.131	4.172	1111.0
4180.487	300.99503	2	2	300.99503	300.99503	1	2	2	0.0	0.0	1	0.242	0.341	4.175	4.172	1111.0
4180.487	300.99503	2	2	300.99503	300.99503	1	2	2	0.0	0.0	1	0.242	0.341	4.144	4.173	1111.0
4180.487	300.99503	2	2	300.99503	300.99503	1	2	2	0.0	0.0	1	0.242	0.341	4.196	4.174	1111.0
4180.487	300.99503	2	2	300.99503	300.99503	1	2	2	0.0	0.0	1	0.242	0.341	4.174	4.174	1111.0
4180.487	300.99503	2	2	300.99503	300.99503	1	2	2	0.0	0.0	1	0.242	0.341	4.206	4.176	1111.0
4180.487	300.99503	2	2	300.99503	300.99503	1	2	2	0.0	0.0	1	0.242	0.341	4.254	4.176	1111.0
4180.487	300.99503	2	2	300.99503	300.99503	1	2	2	0.0	0.0	1	0.242	0.341	4.207	4.176	1111.0
4180.487	300.99503	2	2	300.99503	300.99503	1	2	2	0.0	0.0	1	0.242	0.341	4.218	4.177	1111.0
4180.487	300.99503	2	2	300.99503	300.99503	1	2	2	0.0	0.0	1	0.242	0.341	4.174	4.177	1111.0
4180.487	300.99503	2	2	300.99503	300.99503	1	2	2	0.0	0.0	1	0.242	0.341	4.154	4.179	1111.0
4180.487	300.99503	2	2	300.99503	300.99503	1	2	2	0.0	0.0	1	0.242	0.341	4.186	4.18	1111.0
4180.487	300.99503	2	2	300.99503	300.99503	1	2	2	0.0	0.0	1	0.242	0.341	4.186	4.18	1111.0
4180.487	300.99503	2	2	300.99503	300.99503	1	2	2	0.0	0.0	1	0.242	0.341	4.193	4.18	1111.0
4180.487	300.99503	2	2	300.99503	300.99503	1	2	2	0.0	0.0	1	0.242	0.34	4.017	4.18	1111.0
4180.487	300.99503	2	2	300.99503	300.99503	1	2	2	0.0	0.0	1	0.242	0.341	4.164	4.181	1111.0
4180.487	300.99503	2	2	300.99503	300.99503	1	2	2	0.0	0.0	1	0.242	0.341	4.144	4.181	1111.0
4180.487	300.99503	2	2	300.99503	300.99503	1	2	2	0.0	0.0	1	0.242	0.341	4.192	4.181	1111.0
4180.487	300.99503	2	2	300.99503	300.99503	1	2	2	0.0	0.0	1	0.242	0.34	4.066	4.182	1111.0
4180.487	300.99503	2	2	300.99503	300.99503	1	2	2	0.0	0.0	1	0.242	0.341	4.2	4.182	1111.0
4180.487	300.99503	2	2	300.99503	300.99503	1	2	2	0.0	0.0	1	0.242	0.341	4.178	4.182	1111.0
4180.487	300.99503	2	2	300.99503	300.99503	1	2	2	0.0	0.0	1	0.242	0.34	4.04	4.182	1111.0
4180.487	300.99503	2	2	300.99503	300.99503	1	2	2	0.0	0.0	1	0.242	0.341	4.291	4.182	1111.0
4180.487	300.99503	2	2	300.99503	300.99503	1	2	2	0.0	0.0	1	0.242	0.341	4.259	4.183	1111.0
4180.487	300.99503	2	2	300.99503	300.99503	1	2	2	0.0	0.0	1	0.242	0.341	4.195	4.183	1111.0
4180.487	300.99503	2	2	300.99503	300.99503	1	2	2	0.0	0.0	1	0.242	0.341	4.191	4.183	1111.0
4180.487	300.99503	2	2	300.99503	300.99503	1	2	2	0.0	0.0	1	0.242	0.341	4.213	4.183	1111.0
4180.487	300.99503	2	2	300.99503	300.99503	1	2	2	0.0	0.0	1	0.242	0.341	4.115	4.184	1111.0
4180.487	300.99503	2	2	300.99503	300.99503	1	2	2	0.0	0.0	1	0.242	0.341	4.19	4.184	1111.0
4180.487	300.99503	2	2	300.99503	300.99503	1	2	2	0.0	0.0	1	0.242	0.341	4.214	4.184	1111.0
4180.487	300.99503	2	2	300.99503	300.99503	1	2	2	0.0	0.0	1	0.242	0.341	4.207	4.184	1111.0
4180.487	300.99503	2	2	300.99503	300.99503	1	2	2	0.0	0.0	1	0.242	0.341	4.18	4.184	1111.0
4180.487	300.99503	2	2	300.99503	300.99503	1	2	2	0.0	0.0	1	0.242	0.341	4.15	4.184	1111.0
4180.487	300.99503	2	2	300.99503	300.99503	1	2	2	0.0	0.0	1	0.242	0.341	4.226	4.184	1111.0
4180.487	300.99503	2	2	300.99503	300.99503	1	2	2	0.0	0.0	1	0.242	0.341	4.202	4.184	1111.0
4180.487	300.99503	2	2	300.99503	300.99503	1	2	2	0.0	0.0	1	0.242	0.341	4.156	4.184	1111.0
4180.487	300.99503	2	2	300.99503	300.99503	1	2	2	0.0	0.0	1	0.242	0.341	4.174	4.184	1111.0
4180.487	300.99503	2	2	300.99503	300.99503	1	2	2	0.0	0.0	1	0.242	0.341	4.121	4.185	1111.0
4180.487	300.99503	2	2	300.99503	300.99503	1	2	2	0.0	0.0	1	0.242	0.341	4.197	4.185	1111.0
4180.487	300.99503	2	2	300.99503	300.99503	1	2	2	0.0	0.0	1	0.242	0.341	4.178	4.185	1111.0
4180.487	300.99503	2	2	300.99503	300.99503	1	2	2	0.0	0.0	1	0.242	0.341	4.187	4.185	1111.0
4180.487	300.99503	2	2	300.99503	300.99503	1	2	2	0.0	0.0	1	0.242	0.341	4.206	4.185	1111.0
4180.487	300.99503	2	2	300.99503	300.99503	1	2	2	0.0	0.0	1	0.242	0.341	4.202	4.185	1111.0
4180.487	300.99503	2	2	300.99503	300.99503	1	2	2	0.0	0.0	1	0.242	0.341	4.187	4.185	1111.0
4180.487	300.99503	2	2	300.99503	300.99503	1	2	2	0.0	0.0	1	0.242	0.341	4.271	4.185	1111.0
4180.487	300.99503	2	2	300.99503	300.99503	1	2	2	0.0	0.0	1	0.242	0.341	4.181	4.185	1111.0
4180.487	300.99503	2	2	300.99503	300.99503	1	2	2	0.0	0.0	1	0.242	0.341	4.142	4.185	1111.0
4180.487	300.99503	2	2	300.99503	300.99503	1	2	2	0.0	0.0	1	0.242	0.341	4.198	4.185	1111.0
4180.487	300.99503	2	2	300.99503	300.99503	1	2	2	0.0	0.0	1	0.242	0.341	4.183	4.185	1111.0
4180.487	300.99503	2	2	300.99503	300.99503	1	2	2	0.0	0.0	1	0.242	0.341	4.231	4.185	1111.0
4180.487	300.99503	2	2	300.99503	300.99503	1	2	2	0.0	0.0	1	0.242	0.341	4.16	4.185	1111.0
4180.487	300.99503	2	2	300.99503	300.99503	1	2	2	0.0	0.0	1	0.242	0.341	4.135	4.185	1111.0
4180.487	300.99503	2	2	300.99503	300.99503	1	2	2	0.0	0.0	1	0.242	0.341	4.125	4.185	1111.0
4180.487	300.99503	2	2	300.99503	300.99503	1	2	2	0.0	0.0	1	0.242	0.341	4.213	4.185	1111.0
4180.487	300.99503	2	2	300.99503	300.99503	1	2	2	0.0	0.0	1	0.242	0.34	4.034	4.185	1111.0
4180.487	300.99503	2	2	300.99503	300.99503	1	2	2	0.0	0.0	1	0.242	0.341	4.187	4.185	1111.0
4180.487	300.99503	2	2	300.99503	300.99503	1	2	2	0.0	0.0	1	0.242	0.341	4.147	4.185	1111.0
4180.487	300.99503	2	2	300.99503	300.99503	1	2	2	0.0	0.0	1	0.242	0.341	4.279	4.185	1111.0
4180.487	300.99503	2	2	300.99503	300.99503	1	2	2	0.0	0.0	1	0.242	0.341	4.196	4.185	1111.0
4180.487	300.99503	2	2	300.99503	300.99503	1	2	2	0.0	0.0	1	0.242	0.341	4.236	4.185	1111.0
4180.487	300.99503	2	2	300.99503	300.99503	1	2	2	0.0	0.0	1	0.242	0.341	4.201	4.185	1111.0
4180.487	300.99503	2	2	300.99503	300.99503	1	2	2	0.0	0.0	1	0.242	0.341	4.16	4.185	1111.0
4180.487	300.99503	2	2	300.99503	300.99503	1	2	2	0.0	0.0	1	0.242	0.341	4.217	4.185	1111.0
4180.487	300.99503	2	2	300.99503	300.99503	1	2	2	0.0	0.0	1	0.242	0.341	4.209	4.185	1111.0
4180.487	300.99503	2	2	300.99503	300.99503	1	2	2	0.0	0.0	1	0.242	0.341	4.205	4.185	1111.0
4180.487	300.99503	2	2	300.99503	300.99503	1	2	2	0.0	0.0	1	0.242	0.341	4.232	4.185	1111.0
4180.487	300.99503	2	2	300.99503	300.99503	1	2	2	0.0	0.0	1	0.242	0.341	4.189	4.185	1111.0
4180.487	300.99503	2	2	300.99503	300.99503	1	2	2	0.0	0.0	1	0.242	0.341	4.156	4.185	1111.0
4180.487	300.99503	2	2	300.99503	300.99503	1	2	2	0.0	0.0	1	0.242	0.341	4.217	4.185	1111.0
4180.487	300.99503	2	2	300.99503	300.99503	1	2	2	0.0	0.0	1	0.242	0.341	4.203	4.185	1111.0
4180.487	300.99503	2	2	300.99503	300.99503	1	2	2	0.0	0.0	1	0.242	0.341	4.202	4.185	1111.0
4180.487	300.99503	2	2	300.99503	300.99503	1	2	2	0.0	0.0	1	0.242	0.341	4.209	4.185	1111.0
4180.487	300.99503	2	2	300.99503	300.99503	1	2	2	0.0	0.0	1	0.242	0.341	4.183	4.185	1111.0
4180.487	300.99503	2	2	300.99503	300.99503	1	2	2	0.0	0.0	1	0.242	0.341	4.207	4.185	1111.0
4180.487	300.99503	2	2	300.99503	300.99503	1	2	2	0.0	0.0	1	0.242	0.341	4.197	4.185	1111.0
4180.487	300.99503	2	2	300.99503	300.99503	1	2	2	0.0	0.0	1	0.242	0.341	4.18	4.185	1111.0
4180.487	300.99503	2	2	300.99503	300.99503	1	2	2	0.0	0.0	1	0.242	0.341	4.179	4.185	1111.0
4180.487	300.99503	2	2	300.99503	300.99503	1	2	2	0.0	0.0	1	0.242	0.341	4.197	4.185	1111.0
4180.487	300.99503	2	2	300.99503	300.99503	1	2	2	0.0	0.0	1	0.242	0.341	4.209	4.185	1111.0
4180.487	300.99503	2	2	300.99503	300.99503	1	2	2	0.0	0.0	1	0.242	0.341	4.118	4.185	1111.0
4180.487	300.99503	2	2	300.99503	300.99503	1	2	2	0.0	0.0	1	0.242	0.341	4.225	4.185	1111.0
4180.487	300.99503	2	2	300.99503	300.99503	1	2	2	0.0	0.0	1	0.242	0.341	4.203	4.185	1111.0
4180.487	300.99503	2	2	300.99503	300.99503	1	2	2	0.0	0.0	1	0.242	0.341	4.189	4.185	1111.0
4180.487	300.99503	2	2	300.99503	300.99503	1	2	2	0.0	0.0	1	0.242	0.341	4.268	4.185	1111.0
4180.487	300.99503	2	2	300.99503	300.99503	1	2	2	0.0	0.0	1	0.242	0.341	4.18	4.185	1111.0
4180.487	300.99503	2	2	300.99503	300.99503	1	2	2	0.0	0.0	1	0.242	0.341	4.166	4.185	1111.0
4180.487	300.99503	2	2	300.99503	300.99503	1	2	2	0.0	0.0	1	0.242	0.341	4.164	4.185	1111.0
4180.487	300.99503	2	2	300.99503	300.99503	1	2	2	0.0	0.0	1	0.242	0.341	4.211	4.185	1111.0
4180.487	300.99503	2	2	300.99503	300.99503	1	2	2	0.0	0.0	1	0.242	0.341	4.147	4.185	1111.0
4180.487	300.99503	2	2	300.99503	300.99503	1	2	2	0.0	0.0	1	0.242	0.341	4.156	4.185	1111.0
4180.487	300.99503	2	2	300.99503	300.99503	1	2	2	0.0	0.0	1	0.242	0.341	4.207	4.185	1111.0
4180.487	300.99503	2	2	300.99503	300.99503	1	2	2	0.0	0.0	1	0.242	0.341	4.174	4.185	1111.0
4180.487	300.99503	2	2	300.99503	300.99503	1	2	2	0.0	0.0	1	0.242	0.341	4.163	4.185	1111.0
4180.487	300.99503	2	2	300.99503	300.99503	1	2	2	0.0	0.0	1	0.242	0.341	4.209	4.185	1111.0
4180.487	300.99503	2	2	300.99503	300.99503	1	2	2	0.0	0.0	1	0.242	0.341	4.205	4.185	1111.0
4180.487	300.99503	2	2	300.99503	300.99503	1	2	2	0.0	0.0	1	0.242	0.341	4.199	4.185	1111.0
4180.487	300.99503	2	2	300.99503	300.99503	1	2	2	0.0	0.0	1	0.242	0.341	4.216	4.185	1111.0
4180.487	300.99503	2	2	300.99503	300.99503	1	2	2	0.0	0.0	1	0.242	0.341	4.281	4.185	1111.0
4180.487	300.99503	2	2	300.99503	300.99503	1	2	2	0.0	0.0	1	0.242	0.341	4.16	4.185	1111.0
4180.487	300.99503	2	2	300.99503	300.99503	1	2	2	0.0	0.0	1	0.242	0.341	4.163	4.185	1111.0
4180.487	300.99503	2	2	300.99503	300.99503	1	2	2	0.0	0.0	1	0.242	0.341	4.193	4.185	1111.0
4180.487	300.99503	2	2	300.99503	300.99503	1	2	2	0.0	0.0	1	0.242	0.341	4.177	4.185	1111.0
4180.487	300.99503	2	2	300.99503	300.99503	1	2	2	0.0	0.0	1	0.242	0.341	4.204	4.185	1111.0
4180.487	300.99503	2	2	300.99503	300.99503	1	2	2	0.0	0.0	1	0.242	0.341	4.142	4.185	1111.0
4180.487	300.99503	2	2	300.99503	300.99503	1	2	2	0.0	0.0	1	0.242	0.341	4.212	4.185	1111.0
4180.487	300.99503	2	2	300.99503	300.99503	1	2	2	0.0	0.0	1	0.242	0.341	4.183	4.185	1111.0
4180.487	300.99503	2	2	300.99503	300.99503	1	2	2	0.0	0.0	1	0.242	0.341	4.169	4.185	1111.0
4180.487	300.99503	2	2	300.99503	300.99503	1	2	2	0.0	0.0	1	0.242	0.341	4.176	4.185	1111.0
4180.487	300.99503	2	2	300.99503	300.99503	1	2	2	0.0	0.0	1	0.242	0.341	4.228	4.185	1111.0
4180.487	300.99503	2	2	300.99503	300.99503	1	2	2	0.0	0.0	1	0.242	0.341	4.312	4.185	1111.0
4180.487	300.99503	2	2	300.99503	300.99503	1	2	2	0.0	0.0	1	0.242	0.341	4.194	4.185	1111.0
4180.487	300.99503	2	2	300.99503	300.99503	1	2	2	0.0	0.0	1	0.242	0.341	4.223	4.185	1111.0
4180.487	300.99503	2	2	300.99503	300.99503	1	2	2	0.0	0.0	1	0.242	0.341	4.166	4.185	1111.0
4180.487	300.99503	2	2	300.99503	300.99503	1	2	2	0.0	0.0	1	0.242	0.341	4.131	4.185	1111.0
4180.487	300.99503	2	2	300.99503	300.99503	1	2	2	0.0	0.0	1	0.242	0.341	4.163	4.185	1111.0
4180.487	300.99503	2	2	300.99503	300.99503	1	2	2	0.0	0.0	1	0.242	0.341	4.195	4.185	1111.0
4180.487	300.99503	2	2	300.99503	300.99503	1	2	2	0.0	0.0	1	0.242	0.341	4.176	4.185	1111.0
4180.487	300.99503	2	2	300.99503	300.99503	1	2	2	0.0	0.0	1	0.242	0.341	4.178	4.185	1111.0
4180.487	300.99503	2	2	300.99503	300.99503	1	2	2	0.0	0.0	1	0.242	0.341	4.19	4.185	1111.0
4180.487	300.99503	2	2	300.99503	300.99503	1	2	2	0.0	0.0	1	0.242	0.341	4.178	4.185	1111.0
4180.487	300.99503	2	2	300.99503	300.99503	1	2	2	0.0	0.0	1	0.242	0.341	4.316	4.185	1111.0
4180.487	300.99503	2	2	300.99503	300.99503	1	2	2	0.0	0.0	1	0.242	0.341	4.178	4.185	1111.0
4180.487	300.99503	2	2	300.99503	300.99503	1	2	2	0.0	0.0	1	0.242	0.341	4.118	4.185	1111.0
4180.487	300.99503	2	2	300.99503	300.99503	1	2	2	0.0	0.0	1	0.242	0.342	4.113	4.185	1111.0
4180.487	300.99503	2	2	300.99503	300.99503	1	2	2	0.0	0.0	1	0.242	0.342	4.221	4.185	1111.0
4180.487	300.99503	2	2	300.99503	300.99503	1	2	2	0.0	0.0	1	0.242	0.341	4.027	4.185	1111.0
4180.487	300.99503	2	2	300.99503	300.99503	1	2	2	0.0	0.0	1	0.242	0.341	4.131	4.185	1111.0
4180.487	300.99503	2	2	300.99503	300.99503	1	2	2	0.0	0.0	1	0.242	0.341	4.186	4.185	1111.0
4180.487	300.99503	2	2	300.99503	300.99503	1	2	2	0.0	0.0	1	0.242	0.341	4.213	4.185	1111.0
4180.487	300.99503	2	2	300.99503	300.99503	1	2	2	0.0	0.0	1	0.242	0.341	4.151	4.185	1111.0
4180.487	300.99503	2	2	300.99503	300.99503	1	2	2	0.0	0.0	1	0.242	0.341	4.184	4.185	1111.0
4180.487	300.99503	2	2	300.99503	300.99503	1	2	2	0.0	0.0	1	0.242	0.341	4.195	4.185	1111.0
4180.487	300.99503	2	2	300.99503	300.99503	1	2	2	0.0	0.0	1	0.242	0.341	4.215	4.185	1111.0
4180.487	300.99503	2	2	300.99503	300.99503	1	2	2	0.0	0.0	1	0.242	0.341	4.201	4.185	1111.0
4180.487	300.99503	2	2	300.99503	300.99503	1	2	2	0.0	0.0	1	0.242	0.341	4.147	4.185	1111.0
4180.487	300.99503	2	2	300.99503	300.99503	1	2	2	0.0	0.0	1	0.242	0.341	4.184	4.185	1111.0
4180.487	300.99503	2	2	300.99503	300.99503	1	2	2	0.0	0.0	1	0.242	0.341	4.21	4.185	1111.0
4180.487	300.99503	2	2	300.99503	300.99503	1	2	2	0.0	0.0	1	0.242	0.34	4.101	4.185	1111.0
4180.487	300.99503	2	2	300.99503	300.99503	1	2	2	0.0	0.0	1	0.242	0.341	4.203	4.185	1111.0
4180.487	300.99503	2	2	300.99503	300.99503	1	2	2	0.0	0.0	1	0.242	0.341	4.184	4.185	1111.0
4180.487	300.99503	2	2	300.99503	300.99503	1	2	2	0.0	0.0	1	0.242	0.341	4.197	4.185	1111.0
4180.487	300.99503	2	2	300.99503	300.99503	1	2	2	0.0	0.0	1	0.242	0.341	4.201	4.185	1111.0
4180.487	300.99503	2	2	300.99503	300.99503	1	2	2	0.0	0.0	1	0.242	0.341	4.191	4.185	1111.0
4180.487	300.99503	2	2	300.99503	300.99503	1	2	2	0.0	0.0	1	0.242	0.34	4.107	4.185	1111.0
4180.487	300.99503	2	2	300.99503	300.99503	1	2	2	0.0	0.0	1	0.242	0.341	4.191	4.185	1111.0
4180.487	300.99503	2	2	300.99503	300.99503	1	2	2	0.0	0.0	1	0.242	0.341	4.23	4.185	1111.0
4180.487	300.99503	2	2	300.99503	300.99503	1	2	2	0.0	0.0	1	0.242	0.341	4.249	4.185	1111.0
4180.487	300.99503	2	2	300.99503	300.99503	1	2	2	0.0	0.0	1	0.242	0.341	4.281	4.185	1111.0
4180.487	300.99503	2	2	300.99503	300.99503	1	2	2	0.0	0.0	1	0.242	0.341	4.179	4.185	1111.0
4180.487	300.99503	2	2	300.99503	300.99503	1	2	2	0.0	0.0	1	0.242	0.341	4.165	4.185	1111.0
4180.487	300.99503	2	2	300.99503	300.99503	1	2	2	0.0	0.0	1	0.242	0.341	4.166	4.185	1111.0
4180.487	300.99503	2	2	300.99503	300.99503	1	2	2	0.0	0.0	1	0.242	0.341	4.168	4.185	1111.0
4180.487	300.99503	2	2	300.99503	300.99503	1	2	2	0.0	0.0	1	0.242	0.341	4.189	4.185	1111.0
4180.487	300.99503	2	2	300.99503	300.99503	1	2	2	0.0	0.0	1	0.242	0.341	4.222	4.185	1111.0
4180.487	300.99503	2	2	300.99503	300.99503	1	2	2	0.0	0.0	1	0.242	0.341	4.204	4.185	1111.0
4180.487	300.99503	2	2	300.99503	300.99503	1	2	2	0.0	0.0	1	0.242	0.341	4.207	4.185	1111.0
4180.487	300.99503	2	2	300.99503	300.99503	1	2	2	0.0	0.0	1	0.242	0.341	4.17	4.185	1111.0
4180.487	300.99503	2	2	300.99503	300.99503	1	2	2	0.0	0.0	1	0.242	0.341	4.333	4.185	1111.0
4180.487	300.99503	2	2	300.99503	300.99503	1	2	2	0.0	0.0	1	0.242	0.341	4.177	4.185	1111.0
4180.487	300.99503	2	2	300.99503	300.99503	1	2	2	0.0	0.0	1	0.242	0.341	4.175	4.185	1111.0
4180.487	300.99503	2	2	300.99503	300.99503	1	2	2	0.0	0.0	1	0.242	0.341	4.175	4.185	1111.0
4180.487	300.99503	2	2	300.99503	300.99503	1	2	2	0.0	0.0	1	0.242	0.341	4.195	4.185	1111.0
4180.487	300.99503	2	2	300.99503	300.99503	1	2	2	0.0	0.0	1	0.242	0.341	4.207	4.185	1111.0
4180.487	300.99503	2	2	300.99503	300.99503	1	2	2	0.0	0.0	1	0.242	0.341	4.192	4.185	1111.0
4180.487	300.99503	2	2	300.99503	300.99503	1	2	2	0.0	0.0	1	0.242	0.341	4.162	4.185	1111.0
4180.487	300.99503	2	2	300.99503	300.99503	1	2	2	0.0	0.0	1	0.242	0.341	4.205	4.185	1111.0
4180.487	300.99503	2	2	300.99503	300.99503	1	2	2	0.0	0.0	1	0.242	0.341	4.144	4.185	1111.0
4180.487	300.99503	2	2	300.99503	300.99503	1	2	2	0.0	0.0	1	0.242	0.341	4.196	4.185	1111.0
4180.487	300.99503	2	2	300.99503	300.99503	1	2	2	0.0	0.0	1	0.242	0.341	4.187	4.185	1111.0
4180.487	300.99503	2	2	300.99503	300.99503	1	2	2	0.0	0.0	1	0.242	0.341	4.144	4.185	1111.0
4180.487	300.99503	2	2	300.99503	300.99503	1	2	2	0.0	0.0	1	0.242	0.341	4.213	4.185	1111.0
4180.487	300.99503	2	2	300.99503	300.99503	1	2	2	0.0	0.0	1	0.242	0.341	4.15	4.185	1111.0
4180.487	300.99503	2	2	300.99503	300.99503	1	2	2	0.0	0.0	1	0.242	0.341	4.2	4.185	1111.0
0.0	0.0	2	2	300.99503	300.99503	1	2	2	0.0	0.0	0	0.242	0.341	4.178	4.185	1111.0
0.0	0.0	2	2	300.99503	300.99503	1	2	2	0.0	0.0	0	0.242	0.341	4.172	4.185	1111.0
0.0	0.0	2	2	300.99503	300.99503	1	2	2	0.0	0.0	0	0.242	0.341	4.162	4.185	1111.0
0.0	0.0	2	2	300.99503	300.99503	1	2	2	0.0	0.0	0	0.242	0.341	4.115	4.185	1111.0
0.0	0.0	2	2	300.99503	300.99503	1	2	2	0.0	0.0	0	0.242	0.34	3.944	3.889	1111.0
0.0	0.0	2	2	300.99503	300.99503	1	2	2	0.0	0.0	0	0.242	0.34	3.885	3.889	1111.0
0.0	0.0	2	2	300.99503	300.99503	1	2	2	0.0	0.0	0	0.242	0.334	3.366	3.358	1111.0
0.0	0.0	2	2	300.99503	300.99503	1	2	2	0.0	0.0	0	0.241	0.328	3.381	3.358	1111.0
0.0	0.0	2	2	300.99503	300.99503	1	2	2	0.0	0.0	0	0.241	0.319	2.948	2.901	1111.0
0.0	0.0	2	2	300.99503	300.99503	1	2	2	0.0	0.0	0	0.241	0.311	2.679	2.695	1111.0
0.0	0.0	2	2	300.99503	300.99503	1	2	2	0.0	0.0	0	0.241	0.303	2.667	2.695	1111.0
0.0	0.0	2	2	300.99503	300.99503	1	2	2	0.0	0.0	0	0.241	0.292	2.324	2.328	1111.0
0.0	0.0	2	2	300.99503	300.99503	1	2	2	0.0	0.0	0	0.241	0.281	2.173	2.162	1111.0
0.0	0.0	2	2	300.99503	300.99503	1	2	2	0.0	0.0	0	0.241	0.27	2.119	2.162	1111.0
0.0	0.0	2	2	300.99503	300.99503	1	2	2	0.0	0.0	0	0.241	0.258	1.795	1.867	1111.0
0.0	0.0	2	2	300.99503	300.99503	1	2	2	0.0	0.0	0	0.24	0.248	1.858	1.867	1111.0
0.0	0.0	2	2	300.99503	300.99503	1	2	2	0.0	0.0	0	0.24	0.237	1.75	1.736	1111.0
0.0	0.0	2	2	300.99503	300.99503	1	2	2	0.0	0.0	0	0.24	0.227	1.492	1.499	1111.0
0.0	0.0	2	2	300.99503	300.99503	1	2	2	0.0	0.0	0	0.24	0.217	1.557	1.499	1111.0
0.0	0.0	2	2	300.99503	300.99503	1	2	2	0.0	0.0	0	0.24	0.207	1.275	1.294	1111.0
0.0	0.0	2	2	300.99503	300.99503	1	2	2	0.0	0.0	0	0.24	0.196	1.297	1.203	1111.0
0.0	0.0	2	2	300.99503	300.99503	1	2	2	0.0	0.0	0	0.24	0.186	1.212	1.203	1111.0
0.0	0.0	2	2	300.99503	300.99503	1	2	2	0.0	0.0	0	0.24	0.176	1.041	1.038	1111.0
0.0	0.0	2	2	300.99503	300.99503	1	2	2	0.0	0.0	0	0.24	0.168	1.076	1.038	1111.0
0.0	0.0	2	2	300.99503	300.99503	1	2	2	0.0	0.0	0	0.239	0.159	0.973	0.964	1111.0
0.0	0.0	2	2	300.99503	300.99503	1	2	2	0.0	0.0	0	0.239	0.15	0.84	0.833	1111.0
0.0	0.0	2	2	300.99503	300.99503	1	2	2	0.0	0.0	0	0.239	0.142	0.83	0.833	1111.0
0.0	0.0	2	2	300.99503	300.99503	1	2	2	0.0	0.0	0	0.239	0.135	0.795	0.774	1111.0
0.0	0.0	2	2	300.99503	300.99503	1	2	2	0.0	0.0	0	0.239	0.128	0.725	0.668	1111.0
0.0	0.0	2	2	300.99503	300.99503	1	2	2	0.0	0.0	0	0.239	0.12	0.682	0.668	1111.0
0.0	0.0	2	2	300.99503	300.99503	1	2	2	0.0	0.0	0	0.239	0.114	0.619	0.621	1111.0
0.0	0.0	2	2	300.99503	300.99503	1	2	2	0.0	0.0	0	0.239	0.108	0.607	0.621	1111.0
0.0	0.0	2	2	300.99503	300.99503	1	2	2	0.0	0.0	0	0.239	0.102	0.506	0.536	1111.0
0.0	0.0	2	2	300.99503	300.99503	1	2	2	0.0	0.0	0	0.239	0.097	0.498	0.462	1111.0
0.0	0.0	2	2	300.99503	300.99503	1	2	2	0.0	0.0	0	0.239	0.091	0.467	0.462	1111.0
0.0	0.0	2	2	300.99503	300.99503	1	2	2	0.0	0.0	0	0.239	0.085	0.441	0.43	1111.0
0.0	0.0	2	2	300.99503	300.99503	1	2	2	0.0	0.0	0	0.239	0.08	0.371	0.399	1111.0
0.0	0.0	2	2	300.99503	300.99503	1	2	2	0.0	0.0	0	0.239	0.076	0.415	0.399	1111.0
0.0	0.0	2	2	300.99503	300.99503	1	2	2	0.0	0.0	0	0.239	0.071	0.363	0.345	1111.0
0.0	0.0	2	2	300.99503	300.99503	1	2	2	0.0	0.0	0	0.239	0.067	0.353	0.345	1111.0
0.0	0.0	2	2	300.99503	300.99503	1	2	2	0.0	0.0	0	0.239	0.063	0.323	0.297	1111.0
0.0	0.0	2	2	300.99503	300.99503	1	2	2	0.0	0.0	0	0.239	0.059	0.308	0.276	1111.0
0.0	0.0	2	2	300.99503	300.99503	1	2	2	0.0	0.0	0	0.239	0.057	0.271	0.276	1111.0
0.0	0.0	2	2	300.99503	300.99503	1	2	2	0.0	0.0	0	0.239	0.053	0.253	0.238	1111.0
0.0	0.0	2	2	300.99503	300.99503	1	2	2	0.0	0.0	0	0.239	0.049	0.193	0.221	1111.0
0.0	0.0	2	2	300.99503	300.99503	1	2	2	0.0	0.0	0	0.239	0.045	0.188	0.221	1111.0
0.0	0.0	2	2	300.99503	300.99503	1	2	2	0.0	0.0	0	0.239	0.041	0.169	0.191	1111.0
0.0	0.0	2	2	300.99503	300.99503	1	2	2	0.0	0.0	0	0.239	0.038	0.225	0.191	1111.0
0.0	0.0	2	2	300.99503	300.99503	1	2	2	0.0	0.0	0	0.239	0.036	0.185	0.165	1111.0
0.0	0.0	2	2	300.99503	300.99503	1	2	2	0.0	0.0	0	0.239	0.034	0.091	0.153	1111.0
0.0	0.0	2	2	300.99503	300.99503	1	2	2	0.0	0.0	0	0.239	0.033	0.255	0.153	1111.0
0.0	0.0	2	2	300.99503	300.99503	1	2	2	0.0	0.0	0	0.239	0.032	0.148	0.132	1111.0
0.0	0.0	2	2	300.99503	300.99503	1	2	2	0.0	0.0	0	0.239	0.03	0.14	0.122	1111.0
0.0	0.0	2	2	300.99503	300.99503	1	2	2	0.0	0.0	0	0.239	0.028	0.132	0.122	1111.0
0.0	0.0	2	2	300.99503	300.99503	1	2	2	0.0	0.0	0	0.239	0.026	0.094	0.106	1111.0
0.0	0.0	2	2	300.99503	300.99503	1	2	2	0.0	0.0	0	0.239	0.024	0.077	0.106	1111.0
0.0	0.0	2	2	300.99503	300.99503	1	2	2	0.0	0.0	0	0.239	0.022	0.216	0.098	1111.0
0.0	0.0	2	2	300.99503	300.99503	1	2	2	0.0	0.0	0	0.239	0.02	0.066	0.084	1111.0
0.0	0.0	2	2	300.99503	300.99503	1	2	2	0.0	0.0	0	0.239	0.02	0.124	0.084	1111.0
0.0	0.0	2	2	300.99503	300.99503	1	2	2	0.0	0.0	0	0.239	0.02	0.063	0.078	1111.0
0.0	0.0	2	2	300.99503	300.99503	1	2	2	0.0	0.0	0	0.239	0.02	0.112	0.067	1111.0
0.0	0.0	2	2	300.99503	300.99503	1	2	2	0.0	0.0	0	0.239	0.02	0.085	0.067	1111.0
0.0	0.0	2	2	300.99503	300.99503	1	2	2	0.0	0.0	0	0.239	0.02	0.065	0.063	1111.0
0.0	0.0	2	2	300.99503	300.99503	1	2	2	0.0	0.0	0	0.239	0.02	0.065	0.063	1111.0
0.0	0.0	2	2	300.99503	300.99503	1	2	2	0.0	0.0	0	0.239	0.02	0.042	0.054	1111.0
0.0	0.0	2	2	300.99503	300.99503	1	2	2	0.0	0.0	0	0.239	0.02	0.048	0.046	1111.0
0.0	0.0	2	2	300.99503	300.99503	1	2	2	0.0	0.0	0	0.239	0.02	0.068	0.046	1111.0
0.0	0.0	2	2	300.99503	300.99503	1	2	2	0.0	0.0	0	0.239	0.02	0.044	0.043	1111.0
0.0	0.0	2	2	300.99503	300.99503	1	2	2	0.0	0.0	0	0.239	0.02	0.088	0.037	1111.0
0.0	0.0	2	2	300.99503	300.99503	1	2	2	0.0	0.0	0	0.239	0.019	-0.022	0.037	1111.0
0.0	0.0	2	2	300.99503	300.99503	1	2	2	0.0	0.0	0	0.239	0.019	0.042	0.034	1111.0
0.0	0.0	2	2	300.99503	300.99503	1	2	2	0.0	0.0	0	0.239	0.019	0.004	0.034	1111.0
0.0	0.0	2	2	300.99503	300.99503	1	2	2	0.0	0.0	0	0.239	0.019	-0.001	0.029	1111.0
0.0	0.0	2	2	300.99503	300.99503	1	2	2	0.0	0.0	0	0.239	0.019	0.027	0.027	1111.0
0.0	0.0	2	2	300.99503	300.99503	1	2	2	0.0	0.0	0	0.239	0.018	-0.019	0.027	1111.0
0.0	0.0	2	2	300.99503	300.99503	1	2	2	0.0	0.0	0	0.239	0.018	0.047	0.023	1111.0
0.0	0.0	2	2	300.99503	300.99503	1	2	2	0.0	0.0	0	0.239	0.018	0.021	0.02	1111.0
0.0	0.0	2	2	300.99503	300.99503	1	2	2	0.0	0.0	0	0.239	0.018	0.013	0.02	1111.0
0.0	0.0	2	2	300.99503	300.99503	1	2	2	0.0	0.0	0	0.239	0.018	0.027	0.018	1111.0
0.0	0.0	2	2	300.99503	300.99503	1	2	2	0.0	0.0	0	0.239	0.018	0.033	0.016	1111.0
0.0	0.0	2	2	300.99503	300.99503	1	2	2	0.0	0.0	0	0.239	0.018	0.024	0.016	1111.0
0.0	0.0	2	2	300.99503	300.99503	1	2	2	0.0	0.0	0	0.239	0.018	-0.001	0.014	1111.0
0.0	0.0	2	2	300.99503	300.99503	1	2	2	0.0	0.0	0	0.239	0.018	0.051	0.014	1111.0
0.0	0.0	2	2	300.99503	300.99503	1	2	2	0.0	0.0	0	0.239	0.018	-0.003	0.012	1111.0
0.0	0.0	2	2	300.99503	300.99503	1	2	2	0.0	0.0	0	0.239	0.017	0.004	0.011	1111.0
0.0	0.0	2	2	300.99503	300.99503	1	2	2	0.0	0.0	0	0.239	0.017	-0.004	0.011	1111.0
0.0	0.0	2	2	300.99503	300.99503	1	2	2	0.0	0.0	0	0.239	0.016	-0.057	0.01	1111.0
0.0	0.0	2	2	300.99503	300.99503	1	2	2	0.0	0.0	0	0.239	0.015	-0.023	0.009	1111.0
0.0	0.0	2	2	300.99503	300.99503	1	2	2	0.0	0.0	0	0.239	0.015	0.027	0.009	1111.0
0.0	0.0	2	2	300.99503	300.99503	1	2	2	0.0	0.0	0	0.239	0.015	0.116	0.007	1111.0
0.0	0.0	2	2	300.99503	300.99503	1	2	2	0.0	0.0	0	0.239	0.015	-0.001	0.007	1111.0
0.0	0.0	2	2	300.99503	300.99503	1	2	2	0.0	0.0	0	0.239	0.015	0.06	0.006	1111.0
0.0	0.0	2	2	300.99503	300.99503	1	2	2	0.0	0.0	0	0.239	0.015	0.018	0.006	1111.0
0.0	0.0	2	2	300.99503	300.99503	1	2	2	0.0	0.0	0	0.239	0.015	0.079	0.006	1111.0
0.0	0.0	2	2	300.99503	300.99503	1	2	2	0.0	0.0	0	0.239	0.015	0.076	0.005	1111.0
0.0	0.0	2	2	300.99503	300.99503	1	2	2	0.0	0.0	0	0.239	0.015	0.048	0.005	1111.0
0.0	0.0	2	2	300.99503	300.99503	1	2	2	0.0	0.0	0	0.239	0.015	0.027	0.004	1111.0
0.0	0.0	2	2	300.99503	300.99503	1	2	2	0.0	0.0	0	0.239	0.015	0.01	0.003	1111.0
0.0	0.0	2	2	300.99503	300.99503	1	2	2	0.0	0.0	0	0.239	0.015	-0.001	0.003	1111.0
0.0	0.0	2	2	300.99503	300.99503	1	2	2	0.0	0.0	0	0.239	0.014	-0.031	0.003	1111.0
0.0	0.0	2	2	300.99503	300.99503	1	2	2	0.0	0.0	0	0.239	0.013	-0.004	0.002	1111.0
0.0	0.0	2	2	300.99503	300.99503	1	2	2	0.0	0.0	0	0.239	0.012	0.012	0.002	1111.0
0.0	0.0	2	2	300.99503	300.99503	1	2	2	0.0	0.0	0	0.239	0.012	0.008	0.002	1111.0
0.0	0.0	2	2	300.99503	300.99503	1	2	2	0.0	0.0	0	0.239	0.011	0.024	0.002	1111.0
0.0	0.0	2	2	300.99503	300.99503	1	2	2	0.0	0.0	0	0.239	0.01	0.01	0.002	1111.0
0.0	0.0	2	2	300.99503	300.99503	1	2	2	0.0	0.0	0	0.239	0.01	0.033	0.001	1111.0
0.0	0.0	2	2	300.99503	300.99503	1	2	2	0.0	0.0	0	0.239	0.01	0.0	0.001	1111.0
0.0	0.0	2	2	300.99503	300.99503	1	2	2	0.0	0.0	0	0.239	0.009	0.024	0.001	1111.0
0.0	0.0	2	2	300.99503	300.99503	1	2	2	0.0	0.0	0	0.239	0.009	-0.001	0.001	1111.0
0.0	0.0	2	2	300.99503	300.99503	1	2	2	0.0	0.0	0	0.239	0.009	0.039	0.001	1111.0
0.0	0.0	2	2	300.99503	300.99503	1	2	2	0.0	0.0	0	0.239	0.008	0.002	0.0	1111.0
0.0	0.0	2	2	300.99503	300.99503	1	2	2	0.0	0.0	0	0.239	0.008	-0.008	0.0	1111.0
0.0	0.0	2	2	300.99503	300.99503	1	2	2	0.0	0.0	0	0.239	0.008	0.103	0.0	1111.0
0.0	0.0	2	2	300.99503	300.99503	1	2	2	0.0	0.0	0	0.239	0.007	-0.056	0.0	1111.0
0.0	0.0	2	2	300.99503	300.99503	1	2	2	0.0	0.0	0	0.239	0.005	-0.018	0.0	1111.0
0.0	0.0	2	2	300.99503	300.99503	1	2	2	0.0	0.0	0	0.239	0.005	0.019	0.0	1111.0
0.0	0.0	2	2	300.99503	300.99503	1	2	2	0.0	0.0	0	0.239	0.005	0.021	0.0	1111.0
0.0	0.0	2	2	300.99503	300.99503	1	2	2	0.0	0.0	0	0.239	0.005	0.015	0.0	1111.0
0.0	0.0	2	2	300.99503	300.99503	1	2	2	0.0	0.0	0	0.239	0.005	0.015	0.0	1111.0
0.0	0.0	2	2	300.99503	300.99503	1	2	2	0.0	0.0	0	0.239	0.005	0.049	0.0	1111.0
0.0	0.0	2	2	300.99503	300.99503	1	2	2	0.0	0.0	0	0.239	0.004	-0.021	0.0	1111.0
0.0	0.0	2	2	300.99503	300.99503	1	2	2	0.0	0.0	0	0.239	0.003	-0.015	0.0	1111.0
0.0	0.0	2	2	300.99503	300.99503	1	2	2	0.0	0.0	0	0.239	0.002	-0.003	0.0	1111.0
0.0	0.0	2	2	300.99503	300.99503	1	2	2	0.0	0.0	0	0.239	0.001	0.068	0.0	1111.0
0.0	0.0	2	2	300.99503	300.99503	1	2	2	0.0	0.0	0	0.239	0.001	-0.008	0.0	1111.0
0.0	0.0	2	2	300.99503	300.99503	1	2	2	0.0	0.0	0	0.239	0.001	-0.006	0.0	1111.0
0.0	0.0	2	2	300.99503	300.99503	1	2	2	0.0	0.0	0	0.239	0.001	-0.009	0.0	1111.0
0.0	0.0	2	2	300.99503	300.99503	1	2	2	0.0	0.0	0	0.239	-0.001	-0.076	0.0	1111.0
0.0	0.0	2	2	300.99503	300.99503	1	2	2	0.0	0.0	0	0.239	0.0	0.037	0.0	1111.0
0.0	0.0	2	2	300.99503	300.99503	1	2	2	0.0	0.0	0	0.239	0.0	0.0	0.0	1111.0
0.0	0.0	2	2	300.99503	300.99503	1	2	2	0.0	0.0	0	0.239	0.0	0.029	0.0	1111.0
0.0	0.0	2	2	300.99503	300.99503	1	2	2	0.0	0.0	0	0.239	0.0	0.019	0.0	1111.0
0.0	0.0	2	2	300.99503	300.99503	1	2	2	0.0	0.0	0	0.239	0.0	0.029	0.0	1111.0
0.0	0.0	2	2	300.99503	300.99503	1	2	2	0.0	0.0	0	0.239	0.0	0.021	0.0	1111.0
0.0	0.0	2	2	300.99503	300.99503	1	2	2	0.0	0.0	0	0.239	0.0	0.001	0.0	1111.0
0.0	0.0	2	2	300.99503	300.99503	1	2	2	0.0	0.0	0	0.239	0.0	-0.003	0.0	1111.0
0.0	0.0	2	2	300.99503	300.99503	1	2	2	0.0	0.0	0	0.239	0.0	0.033	0.0	1111.0
0.0	0.0	2	2	300.99503	300.99503	1	2	2	0.0	0.0	0	0.239	0.0	-0.01	0.0	1111.0
0.0	0.0	2	2	300.99503	300.99503	1	2	2	0.0	0.0	0	0.239	0.0	0.031	0.0	1111.0
0.0	0.0	2	2	300.99503	300.99503	1	2	2	0.0	0.0	0	0.239	0.0	-0.002	0.0	1111.0
0.0	0.0	2	2	300.99503	300.99503	1	2	2	0.0	0.0	0	0.239	-0.001	-0.039	0.0	1111.0
0.0	0.0	2	2	300.99503	300.99503	1	2	2	0.0	0.0	0	0.239	0.0	0.025	0.0	1111.0
0.0	0.0	2	2	300.99503	300.99503	1	2	2	0.0	0.0	0	0.239	-0.001	-0.013	0.0	1111.0
0.0	0.0	2	2	300.99503	300.99503	1	2	2	0.0	0.0	0	0.239	0.0	-0.003	0.0	1111.0
0.0	0.0	2	2	300.99503	300.99503	1	2	2	0.0	0.0	0	0.239	0.0	0.014	0.0	1111.0
0.0	0.0	2	2	300.99503	300.99503	1	2	2	0.0	0.0	0	0.239	0.0	0.019	0.0	1111.0
0.0	0.0	2	2	300.99503	300.99503	1	2	2	0.0	0.0	0	0.238	0.0	0.045	0.0	1111.0
0.0	0.0	2	2	300.99503	300.99503	1	2	2	0.0	0.0	0	0.238	-0.001	-0.02	0.0	1111.0
0.0	0.0	2	2	300.99503	300.99503	1	2	2	0.0	0.0	0	0.238	-0.001	-0.019	0.0	1111.0
0.0	0.0	2	2	300.99503	300.99503	1	2	2	0.0	0.0	0	0.238	-0.001	-0.027	0.0	1111.0
0.0	0.0	2	2	300.99503	300.99503	1	2	2	0.0	0.0	0	0.238	0.0	0.047	0.0	1111.0
0.0	0.0	2	2	300.99503	300.99503	1	2	2	0.0	0.0	0	0.238	-0.001	-0.023	0.0	1111.0
0.0	0.0	2	2	300.99503	300.99503	1	2	2	0.0	0.0	0	0.238	0.0	0.015	0.0	1111.0
0.0	0.0	2	2	300.99503	300.99503	1	2	2	0.0	0.0	0	0.238	0.0	0.019	0.0	1111.0
0.0	0.0	2	2	300.99503	300.99503	1	2	2	0.0	0.0	0	0.238	-0.001	-0.225	0.0	1111.0
0.0	0.0	2	2	300.99503	300.99503	1	2	2	0.0	0.0	0	0.238	0.0	0.005	0.0	1111.0
0.0	0.0	2	2	300.99503	300.99503	1	2	2	0.0	0.0	0	0.238	0.0	0.021	0.0	1111.0
0.0	0.0	2	2	300.99503	300.99503	1	2	2	0.0	0.0	0	0.238	0.0	0.003	0.0	1111.0
0.0	0.0	2	2	300.99503	300.99503	1	2	2	0.0	0.0	0	0.238	0.0	0.024	0.0	1111.0
0.0	0.0	2	2	300.99503	300.99503	1	2	2	0.0	0.0	0	0.238	0.0	0.001	0.0	1111.0
0.0	0.0	2	2	300.99503	300.99503	1	2	2	0.0	0.0	0	0.238	0.0	0.005	0.0	1111.0
0.0	0.0	2	2	300.99503	300.99503	1	2	2	0.0	0.0	0	0.238	0.0	0.233	0.0	1111.0
0.0	0.0	2	2	300.99503	300.99503	1	2	2	0.0	0.0	0	0.238	-0.001	-0.035	0.0	1111.0
0.0	0.0	2	2	300.99503	300.99503	1	2	2	0.0	0.0	0	0.238	0.0	0.003	0.0	1111.0
0.0	0.0	2	2	300.99503	300.99503	1	2	2	0.0	0.0	0	0.238	0.0	0.0	0.0	1111.0
0.0	0.0	2	2	300.99503	300.99503	1	2	2	0.0	0.0	0	0.238	0.0	0.016	0.0	1111.0
0.0	0.0	2	2	300.99503	300.99503	1	2	2	0.0	0.0	0	0.238	0.0	0.014	0.0	1111.0
0.0	0.0	2	2	300.99503	300.99503	1	2	2	0.0	0.0	0	0.238	0.0	-0.008	0.0	1111.0
0.0	0.0	2	2	300.99503	300.99503	1	2	2	0.0	0.0	0	0.238	0.0	0.012	0.0	1111.0
0.0	0.0	2	2	300.99503	300.99503	1	2	2	0.0	0.0	0	0.238	0.0	0.019	0.0	1111.0
0.0	0.0	2	2	300.99503	300.99503	1	2	2	0.0	0.0	0	0.238	0.0	0.01	0.0	1111.0
0.0	0.0	2	2	300.99503	300.99503	1	2	2	0.0	0.0	0	0.238	0.0	0.008	0.0	1111.0
0.0	0.0	2	2	300.99503	300.99503	1	2	2	0.0	0.0	0	0.238	-0.001	-0.02	0.0	1111.0
0.0	0.0	2	2	300.99503	300.99503	1	2	2	0.0	0.0	0	0.238	-0.001	-0.085	0.0	1111.0
0.0	0.0	2	2	300.99503	300.99503	1	2	2	0.0	0.0	0	0.238	0.0	0.074	0.0	1111.0
0.0	0.0	2	2	300.99503	300.99503	1	2	2	0.0	0.0	0	0.238	0.0	0.026	0.0	1111.0
0.0	0.0	2	2	300.99503	300.99503	1	2	2	0.0	0.0	0	0.238	0.0	0.019	0.0	1111.0
0.0	0.0	2	2	300.99503	300.99503	1	2	2	0.0	0.0	0	0.238	-0.001	-0.02	0.0	1111.0
0.0	0.0	2	2	300.99503	300.99503	1	2	2	0.0	0.0	0	0.238	0.0	0.006	0.0	1111.0
0.0	0.0	2	2	300.99503	300.99503	1	2	2	0.0	0.0	0	0.238	0.0	-0.001	0.0	1111.0
0.0	0.0	2	2	300.99503	300.99503	1	2	2	0.0	0.0	0	0.238	0.0	0.012	0.0	1111.0
0.0	0.0	2	2	300.99503	300.99503	1	2	2	0.0	0.0	0	0.238	-0.001	-0.018	0.0	1111.0
0.0	0.0	2	2	300.99503	300.99503	1	2	2	0.0	0.0	0	0.238	-0.001	-0.024	0.0	1111.0
0.0	0.0	2	2	300.99503	300.99503	1	2	2	0.0	0.0	0	0.238	0.0	0.027	0.0	1111.0
0.0	0.0	2	2	300.99503	300.99503	1	2	2	0.0	0.0	0	0.238	0.0	0.001	0.0	1111.0
0.0	0.0	2	2	300.99503	300.99503	1	2	2	0.0	0.0	0	0.238	-0.001	-0.017	0.0	1111.0
0.0	0.0	2	2	300.99503	300.99503	1	2	2	0.0	0.0	0	0.238	0.0	-0.003	0.0	1111.0
0.0	0.0	2	2	300.99503	300.99503	1	2	2	0.0	0.0	0	0.238	-0.001	-0.02	0.0	1111.0
0.0	0.0	2	2	300.99503	300.99503	1	2	2	0.0	0.0	0	0.238	0.0	0.012	0.0	1111.0
0.0	0.0	2	2	300.99503	300.99503	1	2	2	0.0	0.0	0	0.238	0.0	0.09	0.0	1111.0
0.0	0.0	2	2	300.99503	300.99503	1	2	2	0.0	0.0	0	0.238	0.0	-0.007	0.0	1111.0
0.0	0.0	2	2	300.99503	300.99503	1	2	2	0.0	0.0	0	0.238	-0.001	-0.016	0.0	1111.0
0.0	0.0	2	2	300.99503	300.99503	1	2	2	0.0	0.0	0	0.238	-0.001	-0.012	0.0	1111.0
0.0	0.0	2	2	300.99503	300.99503	1	2	2	0.0	0.0	0	0.238	0.0	-0.009	0.0	1111.0
0.0	0.0	2	2	300.99503	300.99503	1	2	2	0.0	0.0	0	0.238	0.0	0.126	0.0	1111.0
0.0	0.0	2	2	300.99503	300.99503	1	2	2	0.0	0.0	0	0.238	-0.001	-0.015	0.0	1111.0
0.0	0.0	2	2	300.99503	300.99503	1	2	2	0.0	0.0	0	0.238	0.0	0.024	0.0	1111.0
0.0	0.0	2	2	300.99503	300.99503	1	2	2	0.0	0.0	0	0.238	-0.001	-0.044	0.0	1111.0
0.0	0.0	2	2	300.99503	300.99503	1	2	2	0.0	0.0	0	0.238	0.0	0.001	0.0	1111.0
0.0	0.0	2	2	300.99503	300.99503	1	2	2	0.0	0.0	0	0.238	0.0	0.007	0.0	1111.0
0.0	0.0	2	2	300.99503	300.99503	1	2	2	0.0	0.0	0	0.238	0.0	0.0	0.0	1111.0
0.0	0.0	2	2	300.99503	300.99503	1	2	2	0.0	0.0	0	0.238	0.001	0.253	0.0	1111.0
0.0	0.0	2	2	300.99503	300.99503	1	2	2	0.0	0.0	0	0.238	0.0	0.007	0.0	1111.0
0.0	0.0	2	2	300.99503	300.99503	1	2	2	0.0	0.0	0	0.238	0.0	0.117	0.0	1111.0
0.0	0.0	2	2	300.99503	300.99503	1	2	2	0.0	0.0	0	0.238	0.0	0.018	0.0	1111.0
0.0	0.0	2	2	300.99503	300.99503	1	2	2	0.0	0.0	0	0.238	0.0	-0.008	0.0	1111.0
0.0	0.0	2	2	300.99503	300.99503	1	2	2	0.0	0.0	0	0.238	0.0	0.002	0.0	1111.0
0.0	0.0	2	2	300.99503	300.99503	1	2	2	0.0	0.0	0	0.238	0.0	-0.007	0.0	1111.0
0.0	0.0	2	2	300.99503	300.99503	1	2	2	0.0	0.0	0	0.238	0.0	0.01	0.0	1111.0
0.0	0.0	2	2	300.99503	300.99503	1	2	2	0.0	0.0	0	0.238	-0.001	-0.104	0.0	1111.0
0.0	0.0	2	2	300.99503	300.99503	1	2	2	0.0	0.0	0	0.238	-0.001	-0.058	0.0	1111.0
0.0	0.0	2	2	300.99503	300.99503	1	2	2	0.0	0.0	0	0.238	-0.001	-0.092	0.0	1111.0
0.0	0.0	2	2	300.99503	300.99503	1	2	2	0.0	0.0	0	0.238	-0.001	-0.024	0.0	1111.0
0.0	0.0	2	2	300.99503	300.99503	1	2	2	0.0	0.0	0	0.238	0.0	0.01	0.0	1111.0
0.0	0.0	2	2	300.99503	300.99503	1	2	2	0.0	0.0	0	0.238	0.0	-0.001	0.0	1111.0
0.0	0.0	2	2	300.99503	300.99503	1	2	2	0.0	0.0	0	0.238	0.0	-0.006	0.0	1111.0
0.0	0.0	2	2	300.99503	300.99503	1	2	2	0.0	0.0	0	0.238	-0.001	-0.146	0.0	1111.0
0.0	0.0	2	2	300.99503	300.99503	1	2	2	0.0	0.0	0	0.238	0.0	-0.001	0.0	1111.0
0.0	0.0	2	2	300.99503	300.99503	1	2	2	0.0	0.0	0	0.238	0.0	-0.003	0.0	1111.0
0.0	0.0	2	2	300.99503	300.99503	1	2	2	0.0	0.0	0	0.238	0.0	0.008	0.0	1111.0
0.0	0.0	2	2	300.99503	300.99503	1	2	2	0.0	0.0	0	0.238	0.0	-0.005	0.0	1111.0
0.0	0.0	2	2	300.99503	300.99503	1	2	2	0.0	0.0	0	0.238	0.0	-0.004	0.0	1111.0
0.0	0.0	2	2	300.99503	300.99503	1	2	2	0.0	0.0	0	0.238	-0.001	-0.015	0.0	1111.0
0.0	0.0	2	2	300.99503	300.99503	1	2	2	0.0	0.0	0	0.238	-0.001	-0.127	0.0	1111.0
0.0	0.0	2	2	300.99503	300.99503	1	2	2	0.0	0.0	0	0.238	0.0	-0.01	0.0	1111.0
0.0	0.0	2	2	300.99503	300.99503	1	2	2	0.0	0.0	0	0.238	-0.001	-0.05	0.0	1111.0
0.0	0.0	2	2	300.99503	300.99503	1	2	2	0.0	0.0	0	0.238	0.0	0.003	0.0	1111.0
0.0	0.0	2	2	300.99503	300.99503	1	2	2	0.0	0.0	0	0.238	-0.001	-0.029	0.0	1111.0
0.0	0.0	2	2	300.99503	300.99503	1	2	2	0.0	0.0	0	0.238	0.0	0.001	0.0	1111.0
0.0	0.0	2	2	300.99503	300.99503	1	2	2	0.0	0.0	0	0.238	0.0	0.02	0.0	1111.0
0.0	0.0	2	2	300.99503	300.99503	1	2	2	0.0	0.0	0	0.238	0.0	-0.007	0.0	1111.0
0.0	0.0	2	2	300.99503	300.99503	1	2	2	0.0	0.0	0	0.238	0.0	0.003	0.0	1111.0
0.0	0.0	2	2	300.99503	300.99503	1	2	2	0.0	0.0	0	0.238	0.0	0.002	0.0	1111.0
0.0	0.0	2	2	300.99503	300.99503	1	2	2	0.0	0.0	0	0.238	0.0	0.023	0.0	1111.0
0.0	0.0	2	2	300.99503	300.99503	1	2	2	0.0	0.0	0	0.238	0.0	0.0	0.0	1111.0
0.0	0.0	2	2	300.99503	300.99503	1	2	2	0.0	0.0	0	0.238	-0.001	-0.03	0.0	1111.0
0.0	0.0	2	2	300.99503	300.99503	1	2	2	0.0	0.0	0	0.238	-0.001	-0.026	0.0	1111.0
0.0	0.0	2	2	300.99503	300.99503	1	2	2	0.0	0.0	0	0.238	0.0	0.021	0.0	1111.0
0.0	0.0	2	2	300.99503	300.99503	1	2	2	0.0	0.0	0	0.238	-0.001	-0.022	0.0	1111.0
0.0	0.0	2	2	300.99503	300.99503	1	2	2	0.0	0.0	0	0.238	0.0	-0.003	0.0	1111.0
0.0	0.0	2	2	300.99503	300.99503	1	2	2	0.0	0.0	0	0.238	0.0	0.007	0.0	1111.0
0.0	0.0	2	2	300.99503	300.99503	1	2	2	0.0	0.0	0	0.238	-0.001	-0.059	0.0	1111.0
0.0	0.0	2	2	300.99503	300.99503	1	2	2	0.0	0.0	0	0.238	0.0	-0.01	0.0	1111.0
0.0	0.0	2	2	300.99503	300.99503	1	2	2	0.0	0.0	0	0.238	0.0	-0.006	0.0	1111.0
0.0	0.0	2	2	300.99503	300.99503	1	2	2	0.0	0.0	0	0.238	0.0	-0.004	0.0	1111.0
0.0	0.0	2	2	300.99503	300.99503	1	2	2	0.0	0.0	0	0.238	0.0	-0.007	0.0	1111.0
0.0	0.0	2	2	300.99503	300.99503	1	2	2	0.0	0.0	0	0.238	0.0	-0.005	0.0	1111.0
0.0	0.0	2	2	300.99503	300.99503	1	2	2	0.0	0.0	0	0.238	0.0	0.014	0.0	1111.0
0.0	0.0	2	2	300.99503	300.99503	1	2	2	0.0	0.0	0	0.238	0.0	0.003	0.0	1111.0
0.0	0.0	2	2	300.99503	300.99503	1	2	2	0.0	0.0	0	0.238	0.0	0.007	0.0	1111.0
0.0	0.0	2	2	300.99503	300.99503	1	2	2	0.0	0.0	0	0.238	0.0	0.028	0.0	1111.0
0.0	0.0	2	2	300.99503	300.99503	1	2	2	0.0	0.0	0	0.238	0.0	0.007	0.0	1111.0
0.0	0.0	2	2	300.99503	300.99503	1	2	2	0.0	0.0	0	0.238	-0.001	-0.015	0.0	1111.0
0.0	0.0	2	2	300.99503	300.99503	1	2	2	0.0	0.0	0	0.238	0.0	0.026	0.0	1111.0
0.0	0.0	2	2	300.99503	300.99503	1	2	2	0.0	0.0	0	0.238	0.0	-0.001	0.0	1111.0
0.0	0.0	2	2	300.99503	300.99503	1	2	2	0.0	0.0	0	0.238	0.0	0.036	0.0	1111.0
0.0	0.0	2	2	300.99503	300.99503	1	2	2	0.0	0.0	0	0.238	0.0	0.044	0.0	1111.0
2805.4175	201.99005	3	2	300.99503	201.99005	1	2	2	0.0	0.0	1	0.238	0.0	-0.004	0.0	1111.0
2805.4175	201.99005	3	2	300.99503	201.99005	1	2	2	0.0	0.0	1	0.238	0.0	0.023	0.0	1111.0
2805.4175	201.99005	3	2	300.99503	201.99005	0	2	2	0.0	0.0	1	0.238	-0.001	-0.036	0.0	1111.0
2805.4175	201.99005	3	2	300.99503	201.99005	0	2	2	0.0	0.0	1	0.238	0.0	0.022	0.0	1111.0
2805.4175	201.99005	3	2	300.99503	201.99005	0	2	2	0.0	0.0	1	0.238	0.0	0.03	0.0	1111.0
2805.4175	201.99005	3	2	300.99503	201.99005	0	2	2	0.0	0.0	1	0.238	0.0	0.16	0.197	1111.0
2805.4175	201.99005	3	2	300.99503	201.99005	0	2	2	0.0	0.0	1	0.238	0.002	0.334	0.553	1111.0
2805.4175	201.99005	3	2	300.99503	201.99005	0	2	2	0.0	0.0	1	0.239	0.006	0.615	0.553	1111.0
2805.4175	201.99005	3	2	300.99503	201.99005	0	2	2	0.0	0.0	1	0.239	0.01	0.714	0.713	1111.0
2805.4175	201.99005	3	2	300.99503	201.99005	0	2	2	0.0	0.0	1	0.239	0.016	0.912	0.998	1111.0
2805.4175	201.99005	3	2	300.99503	201.99005	0	2	2	0.0	0.0	1	0.239	0.024	1.01	0.998	1111.0
2805.4175	201.99005	3	2	300.99503	201.99005	0	2	2	0.0	0.0	1	0.239	0.03	1.143	1.126	1111.0
2805.4175	201.99005	3	2	300.99503	201.99005	0	2	2	0.0	0.0	1	0.239	0.036	1.121	1.126	1111.0
2805.4175	201.99005	3	2	300.99503	201.99005	0	2	2	0.0	0.0	1	0.239	0.044	1.353	1.356	1111.0
2805.4175	201.99005	3	2	300.99503	201.99005	0	2	2	0.0	0.0	1	0.239	0.051	1.455	1.459	1111.0
2805.4175	201.99005	3	2	300.99503	201.99005	0	2	2	0.0	0.0	1	0.239	0.058	1.429	1.459	1111.0
2805.4175	201.99005	3	2	300.99503	201.99005	0	2	2	0.0	0.0	1	0.239	0.065	1.628	1.642	1111.0
2805.4175	201.99005	3	2	300.99503	201.99005	0	2	2	0.0	0.0	1	0.239	0.073	1.737	1.725	1111.0
2805.4175	201.99005	3	2	300.99503	201.99005	0	2	2	0.0	0.0	1	0.239	0.08	1.633	1.725	1111.0
2805.4175	201.99005	3	2	300.99503	201.99005	0	2	2	0.0	0.0	1	0.239	0.087	1.917	1.873	1111.0
2805.4175	201.99005	3	2	300.99503	201.99005	0	2	2	0.0	0.0	1	0.239	0.093	1.864	1.873	1111.0
2805.4175	201.99005	3	2	300.99503	201.99005	0	2	2	0.0	0.0	1	0.239	0.1	1.974	1.938	1111.0
2805.4175	201.99005	3	2	300.99503	201.99005	0	2	2	0.0	0.0	1	0.239	0.107	2.045	2.057	1111.0
2805.4175	201.99005	3	2	300.99503	201.99005	0	2	2	0.0	0.0	1	0.239	0.113	2.092	2.057	1111.0
2805.4175	201.99005	3	2	300.99503	201.99005	0	2	2	0.0	0.0	1	0.239	0.119	2.08	2.111	1111.0
2805.4175	201.99005	3	2	300.99503	201.99005	0	2	2	0.0	0.0	1	0.239	0.124	2.165	2.205	1111.0
2805.4175	201.99005	3	2	300.99503	201.99005	0	2	2	0.0	0.0	1	0.239	0.129	2.26	2.205	1111.0
2805.4175	201.99005	3	2	300.99503	201.99005	0	2	2	0.0	0.0	1	0.239	0.134	2.136	2.288	1111.0
2805.4175	201.99005	3	2	300.99503	201.99005	0	2	2	0.0	0.0	1	0.239	0.14	2.339	2.288	1111.0
2805.4175	201.99005	3	2	300.99503	201.99005	0	2	2	0.0	0.0	1	0.239	0.145	2.304	2.324	1111.0
2805.4175	201.99005	3	2	300.99503	201.99005	0	2	2	0.0	0.0	1	0.239	0.149	2.373	2.39	1111.0
2805.4175	201.99005	3	2	300.99503	201.99005	0	2	2	0.0	0.0	1	0.239	0.153	2.37	2.39	1111.0
2805.4175	201.99005	3	2	300.99503	201.99005	0	2	2	0.0	0.0	1	0.24	0.158	2.452	2.42	1111.0
2805.4175	201.99005	3	2	300.99503	201.99005	0	2	2	0.0	0.0	1	0.24	0.162	2.294	2.472	1111.0
2805.4175	201.99005	3	2	300.99503	201.99005	0	2	2	0.0	0.0	1	0.24	0.166	2.472	2.472	1111.0
2805.4175	201.99005	3	2	300.99503	201.99005	0	2	2	0.0	0.0	1	0.24	0.17	2.483	2.496	1111.0
2805.4175	201.99005	3	2	300.99503	201.99005	0	2	2	0.0	0.0	1	0.24	0.174	2.548	2.496	1111.0
2805.4175	201.99005	3	2	300.99503	201.99005	0	2	2	0.0	0.0	1	0.24	0.178	2.568	2.539	1111.0
2805.4175	201.99005	3	2	300.99503	201.99005	0	2	2	0.0	0.0	1	0.24	0.182	2.586	2.575	1111.0
2805.4175	201.99005	3	2	300.99503	201.99005	0	2	2	0.0	0.0	1	0.24	0.184	2.632	2.575	1111.0
2805.4175	201.99005	3	2	300.99503	201.99005	0	2	2	0.0	0.0	1	0.24	0.186	2.616	2.592	1111.0
2805.4175	201.99005	3	2	300.99503	201.99005	0	2	2	0.0	0.0	1	0.24	0.188	2.598	2.622	1111.0
2805.4175	201.99005	3	2	300.99503	201.99005	0	2	2	0.0	0.0	1	0.24	0.19	2.53	2.622	1111.0
2805.4175	201.99005	3	2	300.99503	201.99005	0	2	2	0.0	0.0	1	0.24	0.193	2.636	2.634	1111.0
2805.4175	201.99005	3	2	300.99503	201.99005	0	2	2	0.0	0.0	1	0.24	0.195	2.618	2.634	1111.0
2805.4175	201.99005	3	2	300.99503	201.99005	0	2	2	0.0	0.0	1	0.24	0.197	2.616	2.658	1111.0
2805.4175	201.99005	3	2	300.99503	201.99005	0	2	2	0.0	0.0	1	0.24	0.199	2.646	2.668	1111.0
2805.4175	201.99005	3	2	300.99503	201.99005	0	2	2	0.0	0.0	1	0.24	0.201	2.651	2.668	1111.0
2805.4175	201.99005	3	2	300.99503	201.99005	0	2	2	0.0	0.0	1	0.24	0.202	2.684	2.687	1111.0
2805.4175	201.99005	3	2	300.99503	201.99005	0	2	2	0.0	0.0	1	0.24	0.203	2.701	2.704	1111.0
2805.4175	201.99005	3	2	300.99503	201.99005	0	2	2	0.0	0.0	1	0.24	0.205	2.778	2.704	1111.0
2805.4175	201.99005	3	2	300.99503	201.99005	0	2	2	0.0	0.0	1	0.24	0.207	2.719	2.711	1111.0
2805.4175	201.99005	3	2	300.99503	201.99005	0	2	2	0.0	0.0	1	0.24	0.209	2.754	2.711	1111.0
2805.4175	201.99005	3	2	300.99503	201.99005	0	2	2	0.0	0.0	1	0.24	0.211	2.739	2.724	1111.0
2805.4175	201.99005	3	2	300.99503	201.99005	0	2	2	0.0	0.0	1	0.24	0.213	2.749	2.73	1111.0
2805.4175	201.99005	3	2	300.99503	201.99005	0	2	2	0.0	0.0	1	0.24	0.215	2.674	2.73	1111.0
2805.4175	201.99005	3	2	300.99503	201.99005	0	2	2	0.0	0.0	1	0.24	0.217	2.735	2.742	1111.0
2805.4175	201.99005	3	2	300.99503	201.99005	0	2	2	0.0	0.0	1	0.24	0.219	2.75	2.745	1111.0
2805.4175	201.99005	3	2	300.99503	201.99005	1	2	2	0.0	0.0	1	0.24	0.221	2.757	2.745	1111.0
2805.4175	201.99005	3	2	300.99503	201.99005	1	2	2	0.0	0.0	1	0.24	0.221	2.8	2.754	1111.0
2805.4175	201.99005	3	2	300.99503	201.99005	1	2	2	0.0	0.0	1	0.24	0.221	2.712	2.754	1111.0
2805.4175	201.99005	3	2	300.99503	201.99005	1	2	2	0.0	0.0	1	0.24	0.221	2.794	2.758	1111.0
2805.4175	201.99005	3	2	300.99503	201.99005	1	2	2	0.0	0.0	1	0.24	0.221	2.747	2.764	1111.0
2805.4175	201.99005	3	2	300.99503	201.99005	1	2	2	0.0	0.0	1	0.24	0.221	2.771	2.764	1111.0
2805.4175	201.99005	3	2	300.99503	201.99005	1	2	2	0.0	0.0	1	0.24	0.221	2.729	2.768	1111.0
2805.4175	201.99005	3	2	300.99503	201.99005	1	2	2	0.0	0.0	1	0.24	0.221	2.717	2.773	1111.0
2805.4175	201.99005	3	2	300.99503	201.99005	1	2	2	0.0	0.0	1	0.24	0.221	2.793	2.773	1111.0
2805.4175	201.99005	3	2	300.99503	201.99005	1	2	2	0.0	0.0	1	0.24	0.221	2.754	2.778	1111.0
2805.4175	201.99005	3	2	300.99503	201.99005	1	2	2	0.0	0.0	1	0.24	0.221	2.805	2.778	1111.0
2805.4175	201.99005	3	2	300.99503	201.99005	1	2	2	0.0	0.0	1	0.24	0.221	2.793	2.781	1111.0
2805.4175	201.99005	3	2	300.99503	201.99005	1	2	2	0.0	0.0	1	0.24	0.221	2.767	2.784	1111.0
2805.4175	201.99005	3	2	300.99503	201.99005	1	2	2	0.0	0.0	1	0.24	0.221	2.823	2.784	1111.0
2805.4175	201.99005	3	2	300.99503	201.99005	1	2	2	0.0	0.0	1	0.24	0.221	2.822	2.785	1111.0
2805.4175	201.99005	3	2	300.99503	201.99005	1	2	2	0.0	0.0	1	0.24	0.221	2.8	2.788	1111.0
2805.4175	201.99005	3	2	300.99503	201.99005	1	2	2	0.0	0.0	1	0.24	0.221	2.818	2.788	1111.0
2805.4175	201.99005	3	2	300.99503	201.99005	1	2	2	0.0	0.0	1	0.24	0.221	2.736	2.79	1111.0
2805.4175	201.99005	3	2	300.99503	201.99005	1	2	2	0.0	0.0	1	0.24	0.221	2.795	2.79	1111.0
2805.4175	201.99005	3	2	300.99503	201.99005	1	2	2	0.0	0.0	1	0.24	0.221	2.785	2.792	1111.0
2805.4175	201.99005	3	2	300.99503	201.99005	1	2	2	0.0	0.0	1	0.24	0.221	2.83	2.793	1111.0
2805.4175	201.99005	3	2	300.99503	201.99005	1	2	2	0.0	0.0	1	0.24	0.221	2.785	2.793	1111.0
2805.4175	201.99005	3	2	300.99503	201.99005	1	2	2	0.0	0.0	1	0.24	0.221	2.776	2.795	1111.0
2805.4175	201.99005	3	2	300.99503	201.99005	1	2	2	0.0	0.0	1	0.24	0.221	2.831	2.796	1111.0
2805.4175	201.99005	3	2	300.99503	201.99005	1	2	2	0.0	0.0	1	0.24	0.221	2.8	2.796	1111.0
2805.4175	201.99005	3	2	300.99503	201.99005	1	2	2	0.0	0.0	1	0.24	0.221	2.778	2.798	1111.0
2805.4175	201.99005	3	2	300.99503	201.99005	1	2	2	0.0	0.0	1	0.24	0.221	2.812	2.798	1111.0
2805.4175	201.99005	3	2	300.99503	201.99005	1	2	2	0.0	0.0	1	0.24	0.221	2.78	2.798	1111.0
2805.4175	201.99005	3	2	300.99503	201.99005	1	2	2	0.0	0.0	1	0.24	0.221	2.786	2.801	1111.0
2805.4175	201.99005	3	2	300.99503	201.99005	1	2	2	0.0	0.0	1	0.24	0.221	2.83	2.801	1111.0
2805.4175	201.99005	3	2	300.99503	201.99005	1	2	2	0.0	0.0	1	0.24	0.221	2.809	2.801	1111.0
2805.4175	201.99005	3	2	300.99503	201.99005	1	2	2	0.0	0.0	1	0.24	0.221	2.792	2.802	1111.0
2805.4175	201.99005	3	2	300.99503	201.99005	1	2	2	0.0	0.0	1	0.24	0.222	2.724	2.802	1111.0
2805.4175	201.99005	3	2	300.99503	201.99005	1	2	2	0.0	0.0	1	0.24	0.223	2.909	2.803	1111.0
2805.4175	201.99005	3	2	300.99503	201.99005	1	2	2	0.0	0.0	1	0.24	0.223	2.824	2.803	1111.0
2805.4175	201.99005	3	2	300.99503	201.99005	1	2	2	0.0	0.0	1	0.24	0.223	2.808	2.803	1111.0
2805.4175	201.99005	3	2	300.99503	201.99005	1	2	2	0.0	0.0	1	0.24	0.223	2.823	2.803	1111.0
2805.4175	201.99005	3	2	300.99503	201.99005	1	2	2	0.0	0.0	1	0.24	0.223	2.818	2.803	1111.0
2805.4175	201.99005	3	2	300.99503	201.99005	1	2	2	0.0	0.0	1	0.24	0.223	2.77	2.803	1111.0
2805.4175	201.99005	3	2	300.99503	201.99005	1	2	2	0.0	0.0	1	0.24	0.223	2.815	2.804	1111.0
2805.4175	201.99005	3	2	300.99503	201.99005	1	2	2	0.0	0.0	1	0.24	0.223	2.858	2.804	1111.0
2805.4175	201.99005	3	2	300.99503	201.99005	1	2	2	0.0	0.0	1	0.24	0.223	2.731	2.804	1111.0
2805.4175	201.99005	3	2	300.99503	201.99005	1	2	2	0.0	0.0	1	0.24	0.223	2.772	2.804	1111.0
2805.4175	201.99005	3	2	300.99503	201.99005	1	2	2	0.0	0.0	1	0.24	0.223	2.812	2.805	1111.0
2805.4175	201.99005	3	2	300.99503	201.99005	1	2	2	0.0	0.0	1	0.24	0.223	2.803	2.805	1111.0
2805.4175	201.99005	3	2	300.99503	201.99005	1	2	2	0.0	0.0	1	0.24	0.223	2.802	2.805	1111.0
2805.4175	201.99005	3	2	300.99503	201.99005	1	2	2	0.0	0.0	1	0.24	0.223	2.826	2.805	1111.0
2805.4175	201.99005	3	2	300.99503	201.99005	1	2	2	0.0	0.0	1	0.24	0.223	2.825	2.805	1111.0
2805.4175	201.99005	3	2	300.99503	201.99005	1	2	2	0.0	0.0	1	0.24	0.223	2.791	2.805	1111.0
2805.4175	201.99005	3	2	300.99503	201.99005	1	2	2	0.0	0.0	1	0.24	0.223	2.753	2.806	1111.0
2805.4175	201.99005	3	2	300.99503	201.99005	1	2	2	0.0	0.0	1	0.24	0.223	2.765	2.806	1111.0
2805.4175	201.99005	3	2	300.99503	201.99005	1	2	2	0.0	0.0	1	0.24	0.223	2.81	2.806	1111.0
2805.4175	201.99005	3	2	300.99503	201.99005	1	2	2	0.0	0.0	1	0.24	0.222	2.62	2.806	1111.0
2805.4175	201.99005	3	2	300.99503	201.99005	1	2	2	0.0	0.0	1	0.24	0.223	2.91	2.806	1111.0
2805.4175	201.99005	3	2	300.99503	201.99005	1	2	2	0.0	0.0	1	0.24	0.223	2.848	2.806	1111.0
2805.4175	201.99005	3	2	300.99503	201.99005	1	2	2	0.0	0.0	1	0.24	0.223	2.785	2.806	1111.0
2805.4175	201.99005	3	2	300.99503	201.99005	1	2	2	0.0	0.0	1	0.24	0.223	2.809	2.806	1111.0
2805.4175	201.99005	3	2	300.99503	201.99005	1	2	2	0.0	0.0	1	0.24	0.224	2.802	2.806	1111.0
2805.4175	201.99005	3	2	300.99503	201.99005	1	2	2	0.0	0.0	1	0.24	0.224	2.809	2.807	1111.0
2805.4175	201.99005	3	2	300.99503	201.99005	1	2	2	0.0	0.0	1	0.24	0.224	2.78	2.807	1111.0
2805.4175	201.99005	3	2	300.99503	201.99005	1	2	2	0.0	0.0	1	0.24	0.224	2.755	2.807	1111.0
2805.4175	201.99005	3	2	300.99503	201.99005	1	2	2	0.0	0.0	1	0.24	0.224	2.861	2.807	1111.0
2805.4175	201.99005	3	2	300.99503	201.99005	1	2	2	0.0	0.0	1	0.24	0.224	2.761	2.807	1111.0
2805.4175	201.99005	3	2	300.99503	201.99005	1	2	2	0.0	0.0	1	0.24	0.224	2.776	2.807	1111.0
2805.4175	201.99005	3	2	300.99503	201.99005	1	2	2	0.0	0.0	1	0.24	0.224	2.797	2.807	1111.0
2805.4175	201.99005	3	2	300.99503	201.99005	1	2	2	0.0	0.0	1	0.24	0.224	2.69	2.807	1111.0
2805.4175	201.99005	3	2	300.99503	201.99005	1	2	2	0.0	0.0	1	0.24	0.224	2.783	2.807	1111.0
2805.4175	201.99005	3	2	300.99503	201.99005	1	2	2	0.0	0.0	1	0.24	0.224	2.811	2.807	1111.0
2805.4175	201.99005	3	2	300.99503	201.99005	1	2	2	0.0	0.0	1	0.24	0.224	2.857	2.807	1111.0
2805.4175	201.99005	3	2	300.99503	201.99005	1	2	2	0.0	0.0	1	0.24	0.224	2.848	2.807	1111.0
2805.4175	201.99005	3	2	300.99503	201.99005	1	2	2	0.0	0.0	1	0.24	0.224	2.79	2.807	1111.0
2805.4175	201.99005	3	2	300.99503	201.99005	1	2	2	0.0	0.0	1	0.24	0.224	2.788	2.807	1111.0
2805.4175	201.99005	3	2	300.99503	201.99005	1	2	2	0.0	0.0	1	0.24	0.224	2.821	2.807	1111.0
2805.4175	201.99005	3	2	300.99503	201.99005	1	2	2	0.0	0.0	1	0.24	0.224	2.794	2.807	1111.0
2805.4175	201.99005	3	2	300.99503	201.99005	1	2	2	0.0	0.0	1	0.24	0.224	2.847	2.807	1111.0
2805.4175	201.99005	3	2	300.99503	201.99005	1	2	2	0.0	0.0	1	0.24	0.224	2.796	2.807	1111.0
2805.4175	201.99005	3	2	300.99503	201.99005	1	2	2	0.0	0.0	1	0.24	0.224	2.819	2.807	1111.0
2805.4175	201.99005	3	2	300.99503	201.99005	1	2	2	0.0	0.0	1	0.24	0.225	2.956	2.807	1111.0
2805.4175	201.99005	3	2	300.99503	201.99005	1	2	2	0.0	0.0	1	0.24	0.225	2.824	2.807	1111.0
2805.4175	201.99005	3	2	300.99503	201.99005	1	2	2	0.0	0.0	1	0.24	0.226	2.978	2.807	1111.0
2805.4175	201.99005	3	2	300.99503	201.99005	1	2	2	0.0	0.0	1	0.24	0.226	2.837	2.807	1111.0
2805.4175	201.99005	3	2	300.99503	201.99005	1	2	2	0.0	0.0	1	0.24	0.226	2.789	2.807	1111.0
2805.4175	201.99005	3	2	300.99503	201.99005	1	2	2	0.0	0.0	1	0.24	0.225	2.817	2.807	1111.0
2805.4175	201.99005	3	2	300.99503	201.99005	1	2	2	0.0	0.0	1	0.24	0.225	2.825	2.807	1111.0
2805.4175	201.99005	3	2	300.99503	201.99005	1	2	2	0.0	0.0	1	0.24	0.225	2.831	2.807	1111.0
2805.4175	201.99005	3	2	300.99503	201.99005	1	2	2	0.0	0.0	1	0.24	0.225	2.856	2.807	1111.0
2805.4175	201.99005	3	2	300.99503	201.99005	1	2	2	0.0	0.0	1	0.24	0.225	2.767	2.807	1111.0
2805.4175	201.99005	3	2	300.99503	201.99005	1	2	2	0.0	0.0	1	0.24	0.225	2.718	2.807	1111.0
2805.4175	201.99005	3	2	300.99503	201.99005	1	2	2	0.0	0.0	1	0.24	0.224	2.578	2.807	1111.0
2805.4175	201.99005	3	2	300.99503	201.99005	1	2	2	0.0	0.0	1	0.24	0.223	2.83	2.807	1111.0
2805.4175	201.99005	3	2	300.99503	201.99005	1	2	2	0.0	0.0	1	0.24	0.223	2.785	2.807	1111.0
2805.4175	201.99005	3	2	300.99503	201.99005	1	2	2	0.0	0.0	1	0.24	0.223	2.869	2.807	1111.0
2805.4175	201.99005	3	2	300.99503	201.99005	1	2	2	0.0	0.0	1	0.24	0.223	2.806	2.807	1111.0
2805.4175	201.99005	3	2	300.99503	201.99005	1	2	2	0.0	0.0	1	0.24	0.223	2.813	2.807	1111.0
2805.4175	201.99005	3	2	300.99503	201.99005	1	2	2	0.0	0.0	1	0.24	0.223	2.791	2.807	1111.0
2805.4175	201.99005	3	2	300.99503	201.99005	1	2	2	0.0	0.0	1	0.24	0.223	2.821	2.807	1111.0
2805.4175	201.99005	3	2	300.99503	201.99005	1	2	2	0.0	0.0	1	0.24	0.223	2.875	2.807	1111.0
2805.4175	201.99005	3	2	300.99503	201.99005	1	2	2	0.0	0.0	1	0.24	0.223	2.814	2.807	1111.0
2805.4175	201.99005	3	2	300.99503	201.99005	1	2	2	0.0	0.0	1	0.24	0.223	2.665	2.807	1111.0
2805.4175	201.99005	3	2	300.99503	201.99005	1	2	2	0.0	0.0	1	0.24	0.223	2.785	2.807	1111.0
2805.4175	201.99005	3	2	300.99503	201.99005	1	2	2	0.0	0.0	1	0.24	0.223	2.802	2.807	1111.0
2805.4175	201.99005	3	2	300.99503	201.99005	1	2	2	0.0	0.0	1	0.24	0.223	2.854	2.807	1111.0
2805.4175	201.99005	3	2	300.99503	201.99005	1	2	2	0.0	0.0	1	0.24	0.223	2.791	2.807	1111.0
2805.4175	201.99005	3	2	300.99503	201.99005	1	2	2	0.0	0.0	1	0.24	0.223	2.827	2.807	1111.0
2805.4175	201.99005	3	2	300.99503	201.99005	1	2	2	0.0	0.0	1	0.24	0.223	2.822	2.807	1111.0
2805.4175	201.99005	3	2	300.99503	201.99005	1	2	2	0.0	0.0	1	0.24	0.223	2.811	2.807	1111.0
2805.4175	201.99005	3	2	300.99503	201.99005	1	2	2	0.0	0.0	1	0.24	0.223	2.783	2.807	1111.0
2805.4175	201.99005	3	2	300.99503	201.99005	1	2	2	0.0	0.0	1	0.24	0.223	2.818	2.807	1111.0
2805.4175	201.99005	3	2	300.99503	201.99005	1	2	2	0.0	0.0	1	0.24	0.223	2.784	2.807	1111.0
2805.4175	201.99005	3	2	300.99503	201.99005	1	2	2	0.0	0.0	1	0.24	0.223	2.813	2.807	1111.0
2805.4175	201.99005	3	2	300.99503	201.99005	1	2	2	0.0	0.0	1	0.24	0.223	2.766	2.807	1111.0
2805.4175	201.99005	3	2	300.99503	201.99005	1	2	2	0.0	0.0	1	0.24	0.223	2.766	2.807	1111.0
2805.4175	201.99005	3	2	300.99503	201.99005	1	2	2	0.0	0.0	1	0.24	0.223	2.802	2.807	1111.0
2805.4175	201.99005	3	2	300.99503	201.99005	1	2	2	0.0	0.0	1	0.24	0.223	2.812	2.807	1111.0
2805.4175	201.99005	3	2	300.99503	201.99005	1	2	2	0.0	0.0	1	0.24	0.224	2.91	2.807	1111.0
2805.4175	201.99005	3	2	300.99503	201.99005	1	2	2	0.0	0.0	1	0.24	0.224	2.808	2.807	1111.0
2805.4175	201.99005	3	2	300.99503	201.99005	1	2	2	0.0	0.0	1	0.24	0.225	3.003	2.807	1111.0
2805.4175	201.99005	3	2	300.99503	201.99005	1	2	2	0.0	0.0	1	0.24	0.225	2.885	2.807	1111.0
2805.4175	201.99005	3	2	300.99503	201.99005	1	2	2	0.0	0.0	1	0.24	0.225	2.799	2.807	1111.0
2805.4175	201.99005	3	2	300.99503	201.99005	1	2	2	0.0	0.0	1	0.24	0.225	2.815	2.807	1111.0
2805.4175	201.99005	3	2	300.99503	201.99005	1	2	2	0.0	0.0	1	0.24	0.225	2.766	2.807	1111.0
2805.4175	201.99005	3	2	300.99503	201.99005	1	2	2	0.0	0.0	1	0.24	0.225	2.818	2.807	1111.0
2805.4175	201.99005	3	2	300.99503	201.99005	1	2	2	0.0	0.0	1	0.24	0.225	2.809	2.807	1111.0
2805.4175	201.99005	3	2	300.99503	201.99005	1	2	2	0.0	0.0	1	0.24	0.225	2.786	2.807	1111.0
2805.4175	201.99005	3	2	300.99503	201.99005	1	2	2	0.0	0.0	1	0.24	0.225	2.831	2.807	1111.0
2805.4175	201.99005	3	2	300.99503	201.99005	1	2	2	0.0	0.0	1	0.24	0.226	2.827	2.807	1111.0
2805.4175	201.99005	3	2	300.99503	201.99005	1	2	2	0.0	0.0	1	0.24	0.226	2.835	2.807	1111.0
2805.4175	201.99005	3	2	300.99503	201.99005	1	2	2	0.0	0.0	1	0.24	0.226	2.823	2.807	1111.0
2805.4175	201.99005	3	2	300.99503	201.99005	1	2	2	0.0	0.0	1	0.24	0.225	2.629	2.807	1111.0
2805.4175	201.99005	3	2	300.99503	201.99005	1	2	2	0.0	0.0	1	0.24	0.224	2.835	2.807	1111.0
2805.4175	201.99005	3	2	300.99503	201.99005	1	2	2	0.0	0.0	1	0.24	0.224	2.811	2.807	1111.0
2805.4175	201.99005	3	2	300.99503	201.99005	1	2	2	0.0	0.0	1	0.24	0.224	2.842	2.807	1111.0
2805.4175	201.99005	3	2	300.99503	201.99005	1	2	2	0.0	0.0	1	0.24	0.224	2.819	2.807	1111.0
2805.4175	201.99005	3	2	300.99503	201.99005	1	2	2	0.0	0.0	1	0.24	0.225	3.014	2.807	1111.0
2805.4175	201.99005	3	2	300.99503	201.99005	1	2	2	0.0	0.0	1	0.24	0.225	2.804	2.807	1111.0
2805.4175	201.99005	3	2	300.99503	201.99005	1	2	2	0.0	0.0	1	0.24	0.225	2.833	2.807	1111.0
2805.4175	201.99005	3	2	300.99503	201.99005	1	2	2	0.0	0.0	1	0.24	0.226	2.761	2.807	1111.0
2805.4175	201.99005	3	2	300.99503	201.99005	1	2	2	0.0	0.0	1	0.24	0.226	2.786	2.807	1111.0
2805.4175	201.99005	3	2	300.99503	201.99005	1	2	2	0.0	0.0	1	0.24	0.226	2.779	2.807	1111.0
2805.4175	201.99005	3	2	300.99503	201.99005	1	2	2	0.0	0.0	1	0.24	0.226	2.817	2.807	1111.0
2805.4175	201.99005	3	2	300.99503	201.99005	1	2	2	0.0	0.0	1	0.24	0.226	2.822	2.807	1111.0
2805.4175	201.99005	3	2	300.99503	201.99005	1	2	2	0.0	0.0	1	0.24	0.226	2.814	2.807	1111.0
2805.4175	201.99005	3	2	300.99503	201.99005	1	2	2	0.0	0.0	1	0.24	0.226	2.81	2.807	1111.0
2805.4175	201.99005	3	2	300.99503	201.99005	1	2	2	0.0	0.0	1	0.24	0.226	2.832	2.807	1111.0
2805.4175	201.99005	3	2	300.99503	201.99005	1	2	2	0.0	0.0	1	0.24	0.226	2.833	2.807	1111.0
2805.4175	201.99005	3	2	300.99503	201.99005	1	2	2	0.0	0.0	1	0.24	0.226	2.855	2.807	1111.0
2805.4175	201.99005	3	2	300.99503	201.99005	1	2	2	0.0	0.0	1	0.24	0.226	2.71	2.807	1111.0
2805.4175	201.99005	3	2	300.99503	201.99005	1	2	2	0.0	0.0	1	0.24	0.226	2.751	2.807	1111.0
2805.4175	201.99005	3	2	300.99503	201.99005	1	2	2	0.0	0.0	1	0.24	0.225	2.631	2.807	1111.0
2805.4175	201.99005	3	2	300.99503	201.99005	1	2	2	0.0	0.0	1	0.24	0.225	2.81	2.807	1111.0
0.0	0.0	3	2	300.99503	201.99005	1	2	2	0.0	0.0	0	0.24	0.225	2.776	2.807	1111.0
0.0	0.0	3	2	300.99503	201.99005	1	2	2	0.0	0.0	0	0.24	0.225	2.815	2.807	1111.0
0.0	0.0	3	2	300.99503	201.99005	1	2	2	0.0	0.0	0	0.24	0.225	2.804	2.807	1111.0
0.0	0.0	3	2	300.99503	201.99005	1	2	2	0.0	0.0	0	0.24	0.225	2.804	2.807	1111.0
0.0	0.0	3	2	300.99503	201.99005	1	2	2	0.0	0.0	0	0.24	0.221	2.402	2.425	1111.0
0.0	0.0	3	2	300.99503	201.99005	1	2	2	0.0	0.0	0	0.24	0.219	2.437	2.425	1111.0
0.0	0.0	3	2	300.99503	201.99005	1	2	2	0.0	0.0	0	0.24	0.215	2.086	2.093	1111.0
0.0	0.0	3	2	300.99503	201.99005	1	2	2	0.0	0.0	0	0.24	0.211	2.094	2.093	1111.0
0.0	0.0	3	2	300.99503	201.99005	1	2	2	0.0	0.0	0	0.24	0.206	2.038	1.945	1111.0
0.0	0.0	3	2	300.99503	201.99005	1	2	2	0.0	0.0	0	0.24	0.199	1.715	1.68	1111.0
0.0	0.0	3	2	300.99503	201.99005	1	2	2	0.0	0.0	0	0.24	0.194	1.704	1.68	1111.0
0.0	0.0	3	2	300.99503	201.99005	1	2	2	0.0	0.0	0	0.24	0.188	1.536	1.561	1111.0
0.0	0.0	3	2	300.99503	201.99005	1	2	2	0.0	0.0	0	0.24	0.181	1.501	1.348	1111.0
0.0	0.0	3	2	300.99503	201.99005	1	2	2	0.0	0.0	0	0.24	0.175	1.468	1.348	1111.0
0.0	0.0	3	2	300.99503	201.99005	1	2	2	0.0	0.0	0	0.239	0.169	1.287	1.252	1111.0
0.0	0.0	3	2	300.99503	201.99005	1	2	2	0.0	0.0	0	0.239	0.163	1.25	1.252	1111.0
0.0	0.0	3	2	300.99503	201.99005	1	2	2	0.0	0.0	0	0.239	0.156	1.103	1.081	1111.0
0.0	0.0	3	2	300.99503	201.99005	1	2	2	0.0	0.0	0	0.239	0.149	0.991	1.006	1111.0
0.0	0.0	3	2	300.99503	201.99005	1	2	2	0.0	0.0	0	0.239	0.143	0.991	1.006	1111.0
0.0	0.0	3	2	300.99503	201.99005	1	2	2	0.0	0.0	0	0.239	0.136	0.847	0.868	1111.0
0.0	0.0	3	2	300.99503	201.99005	1	2	2	0.0	0.0	0	0.239	0.13	0.816	0.806	1111.0
0.0	0.0	3	2	300.99503	201.99005	1	2	2	0.0	0.0	0	0.239	0.124	0.802	0.806	1111.0
0.0	0.0	3	2	300.99503	201.99005	1	2	2	0.0	0.0	0	0.239	0.117	0.668	0.696	1111.0
0.0	0.0	3	2	300.99503	201.99005	1	2	2	0.0	0.0	0	0.239	0.112	0.716	0.647	1111.0
0.0	0.0	3	2	300.99503	201.99005	1	2	2	0.0	0.0	0	0.239	0.106	0.692	0.647	1111.0
0.0	0.0	3	2	300.99503	201.99005	1	2	2	0.0	0.0	0	0.239	0.099	0.567	0.558	1111.0
0.0	0.0	3	2	300.99503	201.99005	1	2	2	0.0	0.0	0	0.239	0.095	0.577	0.558	1111.0
0.0	0.0	3	2	300.99503	201.99005	1	2	2	0.0	0.0	0	0.239	0.091	0.511	0.519	1111.0
0.0	0.0	3	2	300.99503	201.99005	1	2	2	0.0	0.0	0	0.239	0.085	0.433	0.448	1111.0
0.0	0.0	3	2	300.99503	201.99005	1	2	2	0.0	0.0	0	0.239	0.079	0.388	0.448	1111.0
0.0	0.0	3	2	300.99503	201.99005	1	2	2	0.0	0.0	0	0.239	0.075	0.352	0.416	1111.0
0.0	0.0	3	2	300.99503	201.99005	1	2	2	0.0	0.0	0	0.239	0.071	0.399	0.359	1111.0
0.0	0.0	3	2	300.99503	201.99005	1	2	2	0.0	0.0	0	0.239	0.067	0.321	0.359	1111.0
0.0	0.0	3	2	300.99503	201.99005	1	2	2	0.0	0.0	0	0.239	0.063	0.354	0.334	1111.0
0.0	0.0	3	2	300.99503	201.99005	1	2	2	0.0	0.0	0	0.239	0.059	0.326	0.334	1111.0
0.0	0.0	3	2	300.99503	201.99005	1	2	2	0.0	0.0	0	0.239	0.057	0.271	0.288	1111.0
0.0	0.0	3	2	300.99503	201.99005	1	2	2	0.0	0.0	0	0.239	0.055	0.327	0.267	1111.0
0.0	0.0	3	2	300.99503	201.99005	1	2	2	0.0	0.0	0	0.239	0.053	0.286	0.267	1111.0
0.0	0.0	3	2	300.99503	201.99005	1	2	2	0.0	0.0	0	0.239	0.05	0.256	0.231	1111.0
0.0	0.0	3	2	300.99503	201.99005	1	2	2	0.0	0.0	0	0.239	0.046	0.236	0.199	1111.0
0.0	0.0	3	2	300.99503	201.99005	1	2	2	0.0	0.0	0	0.239	0.042	0.228	0.199	1111.0
0.0	0.0	3	2	300.99503	201.99005	1	2	2	0.0	0.0	0	0.239	0.039	0.19	0.185	1111.0
0.0	0.0	3	2	300.99503	201.99005	1	2	2	0.0	0.0	0	0.239	0.037	0.222	0.185	1111.0
0.0	0.0	3	2	300.99503	201.99005	1	2	2	0.0	0.0	0	0.239	0.035	0.17	0.159	1111.0
0.0	0.0	3	2	300.99503	201.99005	1	2	2	0.0	0.0	0	0.239	0.033	0.139	0.148	1111.0
0.0	0.0	3	2	300.99503	201.99005	1	2	2	0.0	0.0	0	0.239	0.031	0.143	0.148	1111.0
0.0	0.0	3	2	300.99503	201.99005	1	2	2	0.0	0.0	0	0.239	0.029	0.129	0.128	1111.0
0.0	0.0	3	2	300.99503	201.99005	1	2	2	0.0	0.0	0	0.239	0.027	0.097	0.119	1111.0
0.0	0.0	3	2	300.99503	201.99005	1	2	2	0.0	0.0	0	0.239	0.025	0.132	0.119	1111.0
0.0	0.0	3	2	300.99503	201.99005	1	2	2	0.0	0.0	0	0.239	0.023	0.108	0.102	1111.0
0.0	0.0	3	2	300.99503	201.99005	1	2	2	0.0	0.0	0	0.239	0.021	0.088	0.102	1111.0
0.0	0.0	3	2	300.99503	201.99005	1	2	2	0.0	0.0	0	0.239	0.02	0.117	0.088	1111.0
0.0	0.0	3	2	300.99503	201.99005	1	2	2	0.0	0.0	0	0.239	0.02	0.112	0.082	1111.0
0.0	0.0	3	2	300.99503	201.99005	1	2	2	0.0	0.0	0	0.239	0.02	0.112	0.082	1111.0
0.0	0.0	3	2	300.99503	201.99005	1	2	2	0.0	0.0	0	0.239	0.02	0.007	0.07	1111.0
0.0	0.0	3	2	300.99503	201.99005	1	2	2	0.0	0.0	0	0.239	0.02	0.057	0.065	1111.0
0.0	0.0	3	2	300.99503	201.99005	1	2	2	0.0	0.0	0	0.239	0.02	0.047	0.065	1111.0
0.0	0.0	3	2	300.99503	201.99005	1	2	2	0.0	0.0	0	0.239	0.02	0.063	0.056	1111.0
0.0	0.0	3	2	300.99503	201.99005	1	2	2	0.0	0.0	0	0.239	0.02	0.05	0.056	1111.0
0.0	0.0	3	2	300.99503	201.99005	1	2	2	0.0	0.0	0	0.239	0.02	-0.009	0.048	1111.0
0.0	0.0	3	2	300.99503	201.99005	1	2	2	0.0	0.0	0	0.239	0.02	0.056	0.045	1111.0
0.0	0.0	3	2	300.99503	201.99005	1	2	2	0.0	0.0	0	0.239	0.02	0.056	0.045	1111.0
0.0	0.0	3	2	300.99503	201.99005	1	2	2	0.0	0.0	0	0.239	0.02	0.01	0.038	1111.0
0.0	0.0	3	2	300.99503	201.99005	1	2	2	0.0	0.0	0	0.239	0.02	0.028	0.036	1111.0
0.0	0.0	3	2	300.99503	201.99005	1	2	2	0.0	0.0	0	0.239	0.02	0.082	0.036	1111.0
0.0	0.0	3	2	300.99503	201.99005	1	2	2	0.0	0.0	0	0.239	0.02	0.008	0.031	1111.0
0.0	0.0	3	2	300.99503	201.99005	1	2	2	0.0	0.0	0	0.239	0.02	0.03	0.031	1111.0
0.0	0.0	3	2	300.99503	201.99005	1	2	2	0.0	0.0	0	0.239	0.02	0.03	0.028	1111.0
0.0	0.0	3	2	300.99503	201.99005	1	2	2	0.0	0.0	0	0.239	0.019	0.008	0.024	1111.0
0.0	0.0	3	2	300.99503	201.99005	1	2	2	0.0	0.0	0	0.239	0.019	0.013	0.024	1111.0
0.0	0.0	3	2	300.99503	201.99005	1	2	2	0.0	0.0	0	0.239	0.019	0.024	0.022	1111.0
0.0	0.0	3	2	300.99503	201.99005	1	2	2	0.0	0.0	0	0.239	0.018	0.073	0.019	1111.0
0.0	0.0	3	2	300.99503	201.99005	1	2	2	0.0	0.0	0	0.239	0.017	-0.024	0.019	1111.0
0.0	0.0	3	2	300.99503	201.99005	1	2	2	0.0	0.0	0	0.239	0.017	0.021	0.016	1111.0
0.0	0.0	3	2	300.99503	201.99005	1	2	2	0.0	0.0	0	0.239	0.016	-0.065	0.016	1111.0
0.0	0.0	3	2	300.99503	201.99005	1	2	2	0.0	0.0	0	0.239	0.016	0.015	0.015	1111.0
0.0	0.0	3	2	300.99503	201.99005	1	2	2	0.0	0.0	0	0.239	0.015	0.01	0.013	1111.0
0.0	0.0	3	2	300.99503	201.99005	1	2	2	0.0	0.0	0	0.239	0.014	0.044	0.013	1111.0
0.0	0.0	3	2	300.99503	201.99005	1	2	2	0.0	0.0	0	0.239	0.013	0.019	0.012	1111.0
0.0	0.0	3	2	300.99503	201.99005	1	2	2	0.0	0.0	0	0.239	0.012	-0.015	0.01	1111.0
0.0	0.0	3	2	300.99503	201.99005	1	2	2	0.0	0.0	0	0.239	0.011	0.044	0.01	1111.0
0.0	0.0	3	2	300.99503	201.99005	1	2	2	0.0	0.0	0	0.239	0.011	0.01	0.009	1111.0
0.0	0.0	3	2	300.99503	201.99005	1	2	2	0.0	0.0	0	0.239	0.011	0.041	0.009	1111.0
0.0	0.0	3	2	300.99503	201.99005	1	2	2	0.0	0.0	0	0.239	0.01	-0.019	0.008	1111.0
0.0	0.0	3	2	300.99503	201.99005	1	2	2	0.0	0.0	0	0.239	0.008	-0.012	0.007	1111.0
0.0	0.0	3	2	300.99503	201.99005	1	2	2	0.0	0.0	0	0.239	0.007	0.036	0.007	1111.0
0.0	0.0	3	2	300.99503	201.99005	1	2	2	0.0	0.0	0	0.239	0.007	0.018	0.006	1111.0
0.0	0.0	3	2	300.99503	201.99005	1	2	2	0.0	0.0	0	0.239	0.006	-0.045	0.005	1111.0
0.0	0.0	3	2	300.99503	201.99005	1	2	2	0.0	0.0	0	0.239	0.006	-0.009	0.005	1111.0
0.0	0.0	3	2	300.99503	201.99005	1	2	2	0.0	0.0	0	0.239	0.005	-0.027	0.004	1111.0
0.0	0.0	3	2	300.99503	201.99005	1	2	2	0.0	0.0	0	0.239	0.003	-0.033	0.004	1111.0
0.0	0.0	3	2	300.99503	201.99005	1	2	2	0.0	0.0	0	0.239	0.003	-0.009	0.004	1111.0
0.0	0.0	3	2	300.99503	201.99005	1	2	2	0.0	0.0	0	0.239	0.003	0.018	0.003	1111.0
0.0	0.0	3	2	300.99503	201.99005	1	2	2	0.0	0.0	0	0.239	0.001	-0.012	0.003	1111.0
0.0	0.0	3	2	300.99503	201.99005	1	2	2	0.0	0.0	0	0.239	0.0	0.004	0.003	1111.0
0.0	0.0	3	2	300.99503	201.99005	1	2	2	0.0	0.0	0	0.239	0.0	-0.001	0.002	1111.0
0.0	0.0	3	2	300.99503	201.99005	1	2	2	0.0	0.0	0	0.239	0.0	0.075	0.002	1111.0
0.0	0.0	3	2	300.99503	201.99005	1	2	2	0.0	0.0	0	0.239	0.0	-0.004	0.002	1111.0
0.0	0.0	3	2	300.99503	201.99005	1	2	2	0.0	0.0	0	0.239	0.0	0.053	0.002	1111.0
0.0	0.0	3	2	300.99503	201.99005	1	2	2	0.0	0.0	0	0.239	0.0	0.011	0.002	1111.0
0.0	0.0	3	2	300.99503	201.99005	1	2	2	0.0	0.0	0	0.239	-0.001	-0.018	0.001	1111.0
0.0	0.0	3	2	300.99503	201.99005	1	2	2	0.0	0.0	0	0.239	-0.001	-0.037	0.001	1111.0
0.0	0.0	3	2	300.99503	201.99005	1	2	2	0.0	0.0	0	0.239	-0.001	-0.024	0.001	1111.0
0.0	0.0	3	2	300.99503	201.99005	1	2	2	0.0	0.0	0	0.239	0.0	0.07	0.001	1111.0
0.0	0.0	3	2	300.99503	201.99005	1	2	2	0.0	0.0	0	0.239	-0.001	-0.033	0.001	1111.0
0.0	0.0	3	2	300.99503	201.99005	1	2	2	0.0	0.0	0	0.239	0.0	0.025	0.0	1111.0
0.0	0.0	3	2	300.99503	201.99005	1	2	2	0.0	0.0	0	0.239	0.0	0.014	0.0	1111.0
0.0	0.0	3	2	300.99503	201.99005	1	2	2	0.0	0.0	0	0.239	-0.001	-0.082	0.0	1111.0
0.0	0.0	3	2	300.99503	201.99005	1	2	2	0.0	0.0	0	0.239	0.0	0.05	0.0	1111.0
0.0	0.0	3	2	300.99503	201.99005	1	2	2	0.0	0.0	0	0.239	0.0	0.019	0.0	1111.0
0.0	0.0	3	2	300.99503	201.99005	1	2	2	0.0	0.0	0	0.239	0.0	0.033	0.0	1111.0
0.0	0.0	3	2	300.99503	201.99005	1	2	2	0.0	0.0	0	0.239	0.0	0.027	0.0	1111.0
0.0	0.0	3	2	300.99503	201.99005	1	2	2	0.0	0.0	0	0.239	0.0	0.015	0.0	1111.0
0.0	0.0	3	2	300.99503	201.99005	1	2	2	0.0	0.0	0	0.239	0.0	0.026	0.0	1111.0
0.0	0.0	3	2	300.99503	201.99005	1	2	2	0.0	0.0	0	0.239	0.0	0.01	0.0	1111.0
0.0	0.0	3	2	300.99503	201.99005	1	2	2	0.0	0.0	0	0.239	0.0	0.001	0.0	1111.0
0.0	0.0	3	2	300.99503	201.99005	1	2	2	0.0	0.0	0	0.239	0.0	0.024	0.0	1111.0
0.0	0.0	3	2	300.99503	201.99005	1	2	2	0.0	0.0	0	0.239	0.0	0.104	0.0	1111.0
0.0	0.0	3	2	300.99503	201.99005	1	2	2	0.0	0.0	0	0.239	0.0	-0.009	0.0	1111.0
0.0	0.0	3	2	300.99503	201.99005	1	2	2	0.0	0.0	0	0.239	0.0	0.016	0.0	1111.0
0.0	0.0	3	2	300.99503	201.99005	1	2	2	0.0	0.0	0	0.239	0.0	-0.011	0.0	1111.0
0.0	0.0	3	2	300.99503	201.99005	1	2	2	0.0	0.0	0	0.239	0.0	0.021	0.0	1111.0
[truncated: 8,523 more rows]
