# Supplementary material for: Just noticeable differences for elbow joint torque feedback
Source: Sci Rep. 2021 Dec 7;11:23553. doi: 10.1038/s41598-021-02630-3 (PMC8651665; doi:10.1038/s41598-021-02630-3)
Supplement: Supplementary file 2 — Supplementary Information. [file 41598_2021_2630_MOESM2_ESM.zip › SupplementaryData_ScientificReports_KimAsbeck2021/S4_S1A.csv]

data 1	data 2	data 3	data 4	data 5	data 6	data 7	data 8	data 9	data 10	data 11	data 12	data 13	data 14	data 15	data 16	data 17
0.0	0.0	100.0	100.0	2	0.0	0.0	0.161	1.0	97.611595	0.0	1	0.0	0.0	0.0	0.0	0.0
0.0	0.0	100.0	100.0	2	0.0	0.0	0.16	1.0	97.611595	0.0	1	0.0	0.0	0.0	0.0	0.0
0.0	0.0	100.0	100.0	2	0.0	0.0	0.159	1.0	98.39328	0.0	1	0.0	0.0	8.0	0.0	0.0
0.0	0.0	100.0	100.0	2	0.0	0.0	0.158	1.0	98.39328	0.0	1	0.0	0.0	8.0	0.0	0.0
0.0	0.0	100.0	100.0	2	0.0	0.0	0.156	1.0	98.36825	0.0	1	0.0	0.0	11.0	0.0	0.0
-6944.445	500.0	100.0	100.0	2	0.0	0.0	0.155	1.0	98.3439	0.0	1	0.0	0.0	11.0	0.0	0.0
-6944.445	500.0	100.0	100.0	2	0.0	0.0	0.154	1.0	98.3439	0.0	1	0.0	0.0	11.0	0.0	0.0
-6944.445	500.0	100.0	100.0	2	0.0	0.0	0.152	1.0	98.71513	0.0	1	0.0	0.0	12.0	0.0	0.0
-6944.445	500.0	100.0	100.0	2	0.0	0.0	0.151	1.0	99.45001	0.0	1	0.0	0.0	12.0	0.0	0.0
-6944.445	500.0	100.0	100.0	2	0.0	0.0	0.15	1.0	99.45001	0.0	1	0.0	0.0	12.0	0.0	0.0
-6944.445	500.0	100.0	100.0	2	0.0	0.0	0.148	1.0	99.42814	-0.947	1	0.0	0.0	12.0	0.0	0.0
-6944.445	500.0	100.0	100.0	2	0.0	0.0	0.146	1.0	99.42814	-1.766	1	0.0	0.0	12.0	0.0	0.0
-6944.445	500.0	100.0	100.0	2	0.0	0.0	0.144	1.0	98.958084	-1.766	1	0.0	0.0	12.0	0.0	0.0
-6944.445	500.0	100.0	100.0	2	0.0	0.0	0.142	1.0	98.92941	-2.133	1	0.0	0.0	12.0	0.0	0.0
-6944.445	500.0	100.0	100.0	2	0.0	0.0	0.139	1.0	98.92941	-2.79	1	0.0	0.0	12.0	0.0	0.0
-6944.445	500.0	100.0	100.0	2	0.0	0.0	0.137	1.0	98.50165	-2.79	1	0.0	0.0	12.0	0.0	0.0
-6944.445	500.0	100.0	100.0	2	0.0	0.0	0.134	1.0	97.72568	-3.084	1	0.0	0.0	12.0	0.0	0.0
-6944.445	500.0	100.0	100.0	2	0.0	0.0	0.132	1.0	98.24304	-3.084	1	0.0	0.0	12.0	0.0	0.0
-6944.445	500.0	100.0	100.0	2	0.0	0.0	0.129	1.0	98.08621	-3.612	1	0.0	0.0	12.0	0.0	0.0
-6944.445	500.0	100.0	100.0	2	0.0	0.0	0.127	1.0	98.08621	-3.848	1	0.0	0.0	12.0	0.0	0.0
-6944.445	500.0	100.0	100.0	2	0.0	0.0	0.124	1.0	97.37163	-3.848	1	0.0	0.0	12.0	0.0	0.0
-6944.445	500.0	100.0	100.0	2	0.0	0.0	0.122	1.0	97.19287	-4.272	1	0.0	0.0	12.0	0.0	0.0
-6944.445	500.0	100.0	100.0	2	0.0	0.0	0.119	1.0	97.19287	-4.461	1	0.0	0.0	12.0	0.0	0.0
-6944.445	500.0	100.0	100.0	2	0.0	0.0	0.116	1.0	97.57352	-4.461	1	0.0	0.0	12.0	0.0	0.0
-6944.445	500.0	100.0	100.0	2	0.0	0.0	0.113	1.0	97.52148	-4.801	1	0.0	0.0	12.0	0.0	0.0
-6944.445	500.0	100.0	100.0	2	0.0	0.0	0.11	1.0	97.52148	-5.094	1	0.0	0.0	12.0	0.0	0.0
-6944.445	500.0	100.0	100.0	2	0.0	0.0	0.108	1.0	98.00921	-5.094	1	0.0	0.0	12.0	0.0	0.0
-6944.445	500.0	100.0	100.0	2	0.0	0.0	0.105	1.0	98.00921	-5.226	1	0.0	0.0	12.0	0.0	0.0
-6944.445	500.0	100.0	100.0	2	0.0	0.0	0.102	1.0	98.28164	-5.226	1	0.0	0.0	12.0	0.0	0.0
-6944.445	500.0	100.0	100.0	2	0.0	0.0	0.099	1.0	98.68375	-5.462	1	0.0	0.0	12.0	0.0	0.0
-6944.445	500.0	100.0	100.0	2	0.0	0.0	0.097	1.0	98.68375	-5.567	1	0.0	0.0	12.0	0.0	0.0
-6944.445	500.0	100.0	100.0	2	0.0	0.0	0.094	1.0	98.7942	-5.567	1	0.0	0.0	12.0	0.0	0.0
-6944.445	500.0	100.0	100.0	2	0.0	0.0	0.092	1.0	98.72197	-5.757	1	0.0	0.0	12.0	0.0	0.0
-6944.445	500.0	100.0	100.0	2	0.0	0.0	0.089	1.0	98.72197	-5.757	1	0.0	0.0	12.0	0.0	0.0
-6944.445	500.0	100.0	100.0	2	0.0	0.0	0.087	1.0	98.21776	-5.84	1	0.0	0.0	12.0	0.0	0.0
-6944.445	500.0	100.0	100.0	2	0.0	0.0	0.084	1.0	98.21776	-5.993	1	0.0	0.0	12.0	0.0	0.0
-6944.445	500.0	100.0	100.0	2	0.0	0.0	0.082	1.0	97.63521	-5.993	1	0.0	0.0	12.0	0.0	0.0
-6944.445	500.0	100.0	100.0	2	0.0	0.0	0.079	1.0	97.92362	-6.123	1	0.0	0.0	12.0	0.0	0.0
-6944.445	500.0	100.0	100.0	2	0.0	0.0	0.077	1.0	97.92362	-6.182	1	0.0	0.0	12.0	0.0	0.0
-6944.445	500.0	100.0	100.0	2	0.0	0.0	0.075	1.0	98.18124	-6.182	1	0.0	0.0	12.0	0.0	0.0
-6944.445	500.0	100.0	100.0	2	0.0	0.0	0.072	1.0	98.66408	-6.287	1	0.0	0.0	12.0	0.0	0.0
-6944.445	500.0	100.0	100.0	2	0.0	0.0	0.07	1.0	98.66408	-6.287	1	0.0	0.0	12.0	0.0	0.0
-6944.445	500.0	100.0	100.0	2	0.0	0.0	0.068	1.0	99.11542	-6.334	1	0.0	0.0	12.0	0.0	0.0
-6944.445	500.0	100.0	100.0	2	0.0	0.0	0.065	1.0	99.11542	-6.418	1	0.0	0.0	12.0	0.0	0.0
-6944.445	500.0	100.0	100.0	2	0.0	0.0	0.063	1.0	98.56323	-6.418	1	0.0	0.0	12.0	0.0	0.0
-6944.445	500.0	100.0	100.0	2	0.0	0.0	0.06	1.0	98.664055	-6.456	1	0.0	0.0	12.0	0.0	0.0
-6944.445	500.0	100.0	100.0	2	0.0	0.0	0.058	1.0	98.664055	-6.524	1	0.0	0.0	12.0	0.0	0.0
-6944.445	500.0	100.0	100.0	2	0.0	0.0	0.056	1.0	97.26097	-6.524	1	0.0	0.0	12.0	0.0	0.0
-6944.445	500.0	100.0	100.0	2	0.0	0.0	0.054	1.0	96.18326	-6.582	1	0.0	0.0	12.0	0.0	0.0
-6944.445	500.0	100.0	100.0	2	0.0	0.0	0.051	1.0	96.18326	-6.582	1	0.0	0.0	12.0	0.0	0.0
-6944.445	500.0	100.0	100.0	2	0.0	0.0	0.049	1.0	96.78623	-6.608	1	0.0	0.0	12.0	0.0	0.0
-6944.445	500.0	100.0	100.0	2	0.0	0.0	0.047	1.0	96.78623	-6.633	1	0.0	0.0	12.0	0.0	0.0
-6944.445	500.0	100.0	100.0	2	0.0	0.0	0.045	1.0	95.899445	-6.633	1	0.0	0.0	12.0	0.0	0.0
-6944.445	500.0	100.0	100.0	2	0.0	0.0	0.043	1.0	95.68849	-6.676	1	0.0	0.0	12.0	0.0	0.0
-6944.445	500.0	100.0	100.0	2	0.0	0.0	0.041	1.0	95.68849	-6.714	1	0.0	0.0	12.0	0.0	0.0
-6944.445	500.0	100.0	100.0	2	0.0	0.0	0.039	1.0	94.97605	-6.714	1	0.0	0.0	12.0	0.0	0.0
-6944.445	500.0	100.0	100.0	2	0.0	0.0	0.037	1.0	96.8081	-6.731	1	0.0	0.0	12.0	0.0	0.0
-6944.445	500.0	100.0	100.0	2	0.0	0.0	0.036	1.0	96.8081	-6.731	1	0.0	0.0	12.0	0.0	0.0
-6944.445	500.0	100.0	100.0	2	0.0	0.0	0.034	1.0	97.340225	-6.746	1	0.0	0.0	12.0	0.0	0.0
-6944.445	500.0	100.0	100.0	2	0.0	0.0	0.032	1.0	97.340225	-6.774	1	0.0	0.0	12.0	0.0	0.0
-6944.445	500.0	100.0	100.0	2	0.0	0.0	0.031	1.0	97.63623	-6.774	1	0.0	0.0	12.0	0.0	0.0
-6944.445	500.0	100.0	100.0	2	0.0	0.0	0.029	1.0	98.194115	-6.799	1	0.0	0.0	12.0	0.0	0.0
-6944.445	500.0	100.0	100.0	2	0.0	0.0	0.028	1.0	98.194115	-6.81	1	0.0	0.0	12.0	0.0	0.0
-6944.445	500.0	100.0	100.0	2	0.0	0.0	0.026	1.0	99.24099	-6.81	1	0.0	0.0	12.0	0.0	0.0
-6944.445	500.0	100.0	100.0	2	0.0	0.0	0.024	1.0	98.714615	-6.829	1	0.0	0.0	12.0	0.0	0.0
-6944.445	500.0	100.0	100.0	2	0.0	0.0	0.023	1.0	98.714615	-6.829	1	0.0	0.0	12.0	0.0	0.0
-6944.445	500.0	100.0	100.0	2	0.0	0.0	0.022	1.0	98.728226	-6.846	1	0.0	0.0	12.0	0.0	0.0
-6944.445	500.0	100.0	100.0	2	0.0	0.0	0.02	1.0	98.728226	-6.853	1	0.0	0.0	12.0	0.0	0.0
-6944.445	500.0	100.0	100.0	1	0.0	0.0	0.019	1.0	98.81621	-6.853	1	0.0	0.0	12.0	0.0	0.0
-6944.445	500.0	100.0	100.0	1	0.0	0.0	0.017	1.0	98.45123	-6.867	1	0.0	0.0	12.0	0.0	0.0
-6944.445	500.0	100.0	100.0	1	0.0	0.0	0.016	1.0	98.45123	-6.873	1	0.0	0.0	12.0	0.0	0.0
-6944.445	500.0	100.0	100.0	1	0.0	0.0	0.015	1.0	98.02656	-6.873	1	0.0	0.0	12.0	0.0	0.0
-6944.445	500.0	100.0	100.0	1	0.0	0.0	0.013	1.0	97.95762	-6.884	1	0.0	0.0	12.0	0.0	0.0
-6944.445	500.0	100.0	100.0	1	0.0	0.0	0.012	1.0	97.95762	-6.884	1	0.0	0.0	12.0	0.0	0.0
-6944.445	500.0	100.0	100.0	1	0.0	0.0	0.011	1.0	98.16498	-6.889	1	0.0	0.0	12.0	0.0	0.0
-6944.445	500.0	100.0	100.0	1	0.0	0.0	0.009	1.0	98.16498	-6.897	1	0.0	0.0	12.0	0.0	0.0
-6944.445	500.0	100.0	100.0	1	0.0	0.0	0.008	1.0	98.41998	-6.897	1	0.0	0.0	12.0	0.0	0.0
-6944.445	500.0	100.0	100.0	1	0.0	0.0	0.007	1.0	98.72134	-6.905	1	0.0	0.0	12.0	0.0	0.0
-6944.445	500.0	100.0	100.0	1	0.0	0.0	0.006	1.0	98.72134	-6.908	1	0.0	0.0	12.0	0.0	0.0
-6944.445	500.0	100.0	100.0	1	0.0	0.0	0.005	1.0	99.29036	-6.908	1	0.0	0.0	12.0	0.0	0.0
-6944.445	500.0	100.0	100.0	1	0.0	0.0	0.003	1.0	99.99129	-6.914	1	0.0	0.0	12.0	0.0	0.0
-6944.445	500.0	100.0	100.0	1	0.0	0.0	0.002	1.0	99.99129	-6.914	1	0.0	0.0	12.0	0.0	0.0
-6944.445	500.0	100.0	100.0	1	0.0	0.0	0.001	1.0	99.576454	-6.917	1	0.0	0.0	12.0	0.0	0.0
-6944.445	500.0	100.0	100.0	1	0.0	0.0	0.0	1.0	99.576454	-6.922	1	0.0	0.0	12.0	0.0	0.0
-6944.445	500.0	100.0	100.0	1	0.0	0.0	-0.001	1.0	99.716774	-6.922	1	0.0	0.0	12.0	0.0	0.0
-6944.445	500.0	100.0	100.0	1	0.0	0.0	-0.002	1.0	99.8177	-6.926	1	0.0	0.0	12.0	0.0	0.0
-6944.445	500.0	100.0	100.0	1	0.0	0.0	-0.003	1.0	99.8177	-6.928	1	0.0	0.0	12.0	0.0	0.0
-6944.445	500.0	100.0	100.0	1	0.0	0.0	-0.004	1.0	99.69273	-6.928	1	0.0	0.0	12.0	0.0	0.0
-6944.445	500.0	100.0	100.0	1	0.0	0.0	-0.005	1.0	99.176506	-6.931	1	0.0	0.0	12.0	0.0	0.0
-6944.445	500.0	100.0	100.0	1	0.0	0.0	-0.006	1.0	99.176506	-6.931	1	0.0	0.0	12.0	0.0	0.0
-6944.445	500.0	100.0	100.0	1	0.0	0.0	-0.007	1.0	99.19851	-6.933	1	0.0	0.0	12.0	0.0	0.0
-6944.445	500.0	100.0	100.0	1	0.0	0.0	-0.008	1.0	99.19851	-6.935	1	0.0	0.0	12.0	0.0	0.0
-6944.445	500.0	100.0	100.0	1	0.0	0.0	-0.01	1.0	99.22458	-6.935	1	0.0	0.0	13.0	0.0	0.0
0.0	500.0	100.0	100.0	0	0.0	0.0	-0.011	1.0	99.12181	-6.938	1	0.0	1.0	0.0	0.0	0.0
0.0	500.0	100.0	100.0	0	0.0	0.0	-0.011	1.0	99.12181	-6.94	1	0.0	1.0	0.0	0.0	0.0
0.0	500.0	100.0	100.0	0	0.0	0.0	-0.012	1.0	97.76209	-6.94	1	0.0	1.0	0.0	0.0	0.0
0.0	500.0	100.0	100.0	0	0.0	0.0	-0.013	1.0	97.76209	-6.942	1	0.0	1.0	0.0	0.0	0.0
0.0	500.0	100.0	100.0	0	0.0	0.0	-0.014	1.0	99.14094	-6.942	1	0.0	1.0	0.0	0.0	0.0
0.0	500.0	100.0	100.0	0	0.0	0.0	-0.015	1.0	99.19858	-6.45	1	0.0	1.0	0.0	0.0	0.0
0.0	500.0	100.0	100.0	0	0.0	0.0	-0.016	1.0	99.407425	-5.57	1	0.0	1.0	0.0	0.0	0.0
0.0	500.0	100.0	100.0	0	0.0	0.0	-0.016	1.0	99.13108	-5.57	1	0.0	1.0	0.0	0.0	0.0
0.0	500.0	100.0	100.0	0	0.0	0.0	-0.016	1.0	99.12417	-5.176	1	0.0	1.0	0.0	0.0	0.0
0.0	500.0	100.0	100.0	0	0.0	0.0	-0.017	1.0	99.12417	-4.47	1	0.0	1.0	0.0	0.0	0.0
0.0	500.0	100.0	100.0	0	0.0	0.0	-0.017	1.0	98.36603	-4.47	1	0.0	1.0	0.0	0.0	0.0
0.0	500.0	100.0	100.0	0	0.0	0.0	-0.017	1.0	98.36603	-3.86	1	0.0	1.0	0.0	0.0	0.0
0.0	500.0	100.0	100.0	0	0.0	0.0	-0.017	1.0	98.39876	-3.86	1	0.0	1.0	0.0	0.0	0.0
0.0	500.0	100.0	100.0	0	0.0	0.0	-0.017	1.0	98.94439	-3.587	1	0.0	1.0	0.0	0.0	0.0
0.0	500.0	100.0	100.0	0	0.0	0.0	-0.017	1.0	98.94439	-3.333	1	0.0	1.0	0.0	0.0	0.0
0.0	500.0	100.0	100.0	0	0.0	0.0	-0.017	1.0	98.28889	-3.333	1	0.0	1.0	0.0	0.0	0.0
0.0	500.0	100.0	100.0	0	0.0	0.0	-0.017	1.0	98.51665	-2.879	1	0.0	1.0	0.0	0.0	0.0
0.0	500.0	100.0	100.0	0	0.0	0.0	-0.017	1.0	98.303085	-2.485	1	0.0	1.0	0.0	0.0	0.0
0.0	500.0	100.0	100.0	0	0.0	0.0	-0.017	1.0	97.02846	-2.485	1	0.0	1.0	0.0	0.0	0.0
0.0	500.0	100.0	100.0	0	0.0	0.0	-0.017	1.0	97.02846	-2.31	1	0.0	1.0	0.0	0.0	0.0
0.0	500.0	100.0	100.0	0	0.0	0.0	-0.017	1.0	98.86752	-2.31	1	0.0	1.0	0.0	0.0	0.0
0.0	500.0	100.0	100.0	0	0.0	0.0	-0.017	1.0	98.91148	-1.994	1	0.0	1.0	0.0	0.0	0.0
0.0	500.0	100.0	100.0	0	0.0	0.0	-0.017	1.0	98.91148	-1.854	1	0.0	1.0	0.0	0.0	0.0
0.0	500.0	100.0	100.0	0	0.0	0.0	-0.017	1.0	99.06643	-1.854	1	0.0	1.0	0.0	0.0	0.0
0.0	500.0	100.0	100.0	0	0.0	0.0	-0.016	1.0	99.13516	-1.6	1	0.0	1.0	1.0	0.0	0.0
0.0	500.0	100.0	100.0	0	0.0	0.0	-0.016	1.0	99.13516	-1.382	1	0.0	1.0	1.0	0.0	0.0
0.0	500.0	100.0	100.0	0	0.0	0.0	-0.016	1.0	98.904335	-1.382	0	0.0	1.0	0.0	0.0	0.0
0.0	500.0	100.0	100.0	0	0.0	0.0	-0.016	1.0	98.904335	-1.284	0	0.0	1.0	0.0	0.0	0.0
0.0	500.0	100.0	100.0	0	0.0	0.0	-0.016	1.0	98.97289	-1.284	0	0.0	1.0	0.0	0.0	0.0
0.0	500.0	100.0	100.0	0	0.0	0.0	-0.016	1.0	98.47637	-1.109	0	0.0	1.0	0.0	0.0	0.0
0.0	500.0	100.0	100.0	0	0.0	0.0	-0.016	1.0	98.47637	-1.03	0	0.0	1.0	0.0	0.0	0.0
0.0	500.0	100.0	100.0	0	0.0	0.0	-0.016	1.0	97.97156	-1.03	0	0.0	1.0	0.0	0.0	0.0
0.0	500.0	100.0	100.0	0	0.0	0.0	-0.016	1.0	97.86455	-0.889	0	0.0	1.0	0.0	0.0	0.0
0.0	500.0	100.0	100.0	0	0.0	0.0	-0.016	1.0	97.86455	-0.826	0	0.0	1.0	0.0	0.0	0.0
0.0	500.0	100.0	100.0	0	0.0	0.0	-0.016	1.0	97.721794	-0.826	0	0.0	1.0	0.0	0.0	0.0
0.0	500.0	100.0	100.0	0	0.0	0.0	-0.016	1.0	97.721794	-0.714	0	0.0	1.0	0.0	0.0	0.0
0.0	500.0	100.0	100.0	0	0.0	0.0	-0.016	1.0	97.83284	-0.714	0	0.0	1.0	0.0	0.0	0.0
0.0	500.0	100.0	100.0	0	0.0	0.0	-0.016	1.0	98.08226	-0.616	0	0.0	1.0	0.0	0.0	0.0
0.0	500.0	100.0	100.0	0	0.0	0.0	-0.016	1.0	98.08226	-0.572	0	0.0	1.0	0.0	0.0	0.0
0.0	500.0	100.0	100.0	0	0.0	0.0	-0.016	1.0	98.38998	-0.572	0	0.0	1.0	0.0	0.0	0.0
0.0	500.0	100.0	100.0	0	0.0	0.0	-0.016	1.0	97.316895	-0.494	0	0.0	1.0	0.0	0.0	0.0
0.0	500.0	100.0	100.0	0	0.0	0.0	-0.016	1.0	97.316895	-0.459	0	0.0	1.0	0.0	0.0	0.0
0.0	500.0	100.0	100.0	0	0.0	0.0	-0.016	1.0	97.66638	-0.459	0	0.0	1.0	0.0	0.0	0.0
0.0	500.0	100.0	100.0	0	0.0	0.0	-0.016	1.0	98.18696	-0.396	0	0.0	1.0	0.0	0.0	0.0
0.0	500.0	100.0	100.0	0	0.0	0.0	-0.016	1.0	98.40161	-0.396	0	0.0	1.0	0.0	0.0	0.0
0.0	500.0	100.0	100.0	0	0.0	0.0	-0.016	1.0	97.261475	-0.368	0	0.0	1.0	0.0	0.0	0.0
0.0	500.0	100.0	100.0	0	0.0	0.0	-0.016	1.0	97.23202	-0.318	0	0.0	1.0	0.0	0.0	0.0
0.0	500.0	100.0	100.0	0	0.0	0.0	-0.016	1.0	96.913666	-0.318	0	0.0	1.0	0.0	0.0	0.0
0.0	500.0	100.0	100.0	0	0.0	0.0	-0.016	1.0	97.52547	-0.295	0	0.0	1.0	0.0	0.0	0.0
0.0	500.0	100.0	100.0	0	0.0	0.0	-0.016	1.0	97.52547	-0.255	0	0.0	1.0	0.0	0.0	0.0
0.0	500.0	100.0	100.0	0	0.0	0.0	-0.016	1.0	97.25987	-0.255	0	0.0	1.0	0.0	0.0	0.0
0.0	500.0	100.0	100.0	0	0.0	0.0	-0.015	1.0	97.25987	-0.22	0	0.0	1.0	0.0	0.0	0.0
0.0	500.0	100.0	100.0	0	0.0	0.0	-0.015	1.0	98.96084	-0.22	0	0.0	1.0	0.0	0.0	0.0
0.0	500.0	100.0	100.0	0	0.0	0.0	-0.015	1.0	98.61781	-0.204	0	0.0	1.0	0.0	0.0	0.0
0.0	500.0	100.0	100.0	0	0.0	0.0	-0.015	1.0	98.61781	-0.176	0	0.0	1.0	0.0	0.0	0.0
0.0	500.0	100.0	100.0	0	0.0	0.0	-0.015	1.0	98.02089	-0.176	0	0.0	1.0	0.0	0.0	0.0
0.0	500.0	100.0	100.0	0	0.0	0.0	-0.015	1.0	98.31443	-0.163	0	0.0	1.0	0.0	0.0	0.0
0.0	500.0	100.0	100.0	0	0.0	0.0	-0.015	1.0	98.31443	-0.141	0	0.0	1.0	0.0	0.0	0.0
0.0	500.0	100.0	100.0	0	0.0	0.0	-0.015	1.0	99.012	-0.141	0	0.0	1.0	0.0	0.0	0.0
0.0	500.0	100.0	100.0	0	0.0	0.0	-0.015	1.0	99.012	-0.131	0	0.0	1.0	0.0	0.0	0.0
0.0	500.0	100.0	100.0	0	0.0	0.0	-0.015	1.0	98.77522	-0.131	0	0.0	1.0	0.0	0.0	0.0
0.0	500.0	100.0	100.0	0	0.0	0.0	-0.016	1.0	98.33052	-0.113	0	0.0	1.0	0.0	0.0	0.0
0.0	500.0	100.0	100.0	0	0.0	0.0	-0.016	1.0	98.33052	-0.097	0	0.0	1.0	0.0	0.0	0.0
0.0	500.0	100.0	100.0	0	0.0	0.0	-0.016	1.0	98.31803	-0.097	0	0.0	1.0	0.0	0.0	0.0
0.0	500.0	100.0	100.0	0	0.0	0.0	-0.016	1.0	98.29025	-0.09	0	0.0	1.0	0.0	0.0	0.0
0.0	500.0	100.0	100.0	0	0.0	0.0	-0.016	1.0	98.29025	-0.078	0	0.0	1.0	0.0	0.0	0.0
0.0	500.0	100.0	100.0	0	0.0	0.0	-0.016	1.0	98.04112	-0.078	0	0.0	1.0	0.0	0.0	0.0
0.0	500.0	100.0	100.0	0	0.0	0.0	-0.016	1.0	98.04112	-0.072	0	0.0	1.0	0.0	0.0	0.0
0.0	500.0	100.0	100.0	0	0.0	0.0	-0.016	1.0	98.19033	-0.072	0	0.0	1.0	0.0	0.0	0.0
0.0	500.0	100.0	100.0	0	0.0	0.0	-0.016	1.0	98.294785	-0.062	0	0.0	1.0	0.0	0.0	0.0
0.0	500.0	100.0	100.0	0	0.0	0.0	-0.016	1.0	98.294785	-0.058	0	0.0	1.0	0.0	0.0	0.0
0.0	500.0	100.0	100.0	0	0.0	0.0	-0.016	1.0	97.64377	-0.058	0	0.0	1.0	0.0	0.0	0.0
0.0	500.0	100.0	100.0	0	0.0	0.0	-0.016	1.0	98.1701	-0.05	0	0.0	1.0	0.0	0.0	0.0
0.0	500.0	100.0	100.0	0	0.0	0.0	-0.016	1.0	98.1701	-0.046	0	0.0	1.0	0.0	0.0	0.0
0.0	500.0	100.0	100.0	0	0.0	0.0	-0.016	1.0	98.0171	-0.046	0	0.0	1.0	0.0	0.0	0.0
0.0	500.0	100.0	100.0	0	0.0	0.0	-0.016	1.0	98.0171	-0.039	0	0.0	1.0	0.0	0.0	0.0
0.0	500.0	100.0	100.0	0	0.0	0.0	-0.017	1.0	99.13071	-0.039	0	0.0	1.0	0.0	0.0	0.0
0.0	500.0	100.0	100.0	0	0.0	0.0	-0.017	1.0	98.37891	-0.034	0	0.0	1.0	0.0	0.0	0.0
0.0	500.0	100.0	100.0	0	0.0	0.0	-0.017	1.0	98.37891	-0.031	0	0.0	1.0	0.0	0.0	0.0
0.0	500.0	100.0	100.0	0	0.0	0.0	-0.017	1.0	99.129776	-0.031	0	0.0	1.0	0.0	0.0	0.0
0.0	500.0	100.0	100.0	0	0.0	0.0	-0.017	1.0	98.46699	-0.027	0	0.0	1.0	0.0	0.0	0.0
0.0	500.0	100.0	100.0	0	0.0	0.0	-0.017	1.0	98.46699	-0.025	0	0.0	1.0	0.0	0.0	0.0
0.0	500.0	100.0	100.0	0	0.0	0.0	-0.017	1.0	99.1551	-0.025	0	0.0	1.0	0.0	0.0	0.0
0.0	500.0	100.0	100.0	0	0.0	0.0	-0.017	1.0	99.1551	-0.021	0	0.0	1.0	0.0	0.0	0.0
0.0	500.0	100.0	100.0	0	0.0	0.0	-0.017	1.0	98.87769	-0.021	0	0.0	1.0	0.0	0.0	0.0
0.0	500.0	100.0	100.0	0	0.0	0.0	-0.017	1.0	98.88985	-0.018	0	0.0	1.0	0.0	0.0	0.0
0.0	500.0	100.0	100.0	0	0.0	0.0	-0.016	1.0	98.88985	-0.017	0	0.0	1.0	0.0	0.0	0.0
0.0	500.0	100.0	100.0	0	0.0	0.0	-0.016	1.0	99.02846	-0.017	0	0.0	1.0	0.0	0.0	0.0
0.0	500.0	100.0	100.0	0	0.0	0.0	-0.016	1.0	99.28223	-0.014	0	0.0	1.0	0.0	0.0	0.0
0.0	500.0	100.0	100.0	0	0.0	0.0	-0.016	1.0	99.28223	-0.013	0	0.0	1.0	0.0	0.0	0.0
0.0	500.0	100.0	100.0	0	0.0	0.0	-0.016	1.0	98.92345	-0.013	0	0.0	1.0	0.0	0.0	0.0
0.0	500.0	100.0	100.0	0	0.0	0.0	-0.016	1.0	98.92345	-0.011	0	0.0	1.0	0.0	0.0	0.0
0.0	500.0	100.0	100.0	0	0.0	0.0	-0.016	1.0	98.369316	-0.011	0	0.0	1.0	0.0	0.0	0.0
0.0	500.0	100.0	100.0	0	0.0	0.0	-0.015	1.0	97.42435	-0.009	0	0.0	1.0	0.0	0.0	0.0
0.0	500.0	100.0	100.0	0	0.0	0.0	-0.015	1.0	97.42435	-0.009	0	0.0	1.0	0.0	0.0	0.0
0.0	500.0	100.0	100.0	0	0.0	0.0	-0.015	1.0	97.11343	-0.009	0	0.0	1.0	0.0	0.0	0.0
0.0	500.0	100.0	100.0	0	0.0	0.0	-0.015	1.0	97.05442	-0.007	0	0.0	1.0	0.0	0.0	0.0
0.0	500.0	100.0	100.0	0	0.0	0.0	-0.014	1.0	97.05442	-0.007	0	0.0	1.0	0.0	0.0	0.0
0.0	500.0	100.0	100.0	0	0.0	0.0	-0.014	1.0	96.5245	-0.007	0	0.0	1.0	0.0	0.0	0.0
0.0	500.0	100.0	100.0	0	0.0	0.0	-0.013	1.0	96.5245	-0.006	0	0.0	1.0	0.0	0.0	0.0
0.0	500.0	100.0	100.0	0	0.0	0.0	-0.013	1.0	97.74753	-0.006	0	0.0	1.0	0.0	0.0	0.0
0.0	500.0	100.0	100.0	0	0.0	0.0	-0.012	1.0	97.56614	-0.005	0	0.0	1.0	0.0	0.0	0.0
0.0	500.0	100.0	100.0	0	0.0	0.0	-0.011	1.0	97.56614	-0.004	0	0.0	1.0	0.0	0.0	0.0
0.0	500.0	100.0	100.0	0	0.0	0.0	-0.01	1.0	97.45654	-0.004	0	0.0	1.0	0.0	0.0	0.0
0.0	500.0	100.0	100.0	0	0.0	0.0	-0.009	1.0	97.446075	-0.004	0	0.0	1.0	0.0	0.0	0.0
0.0	500.0	100.0	100.0	0	0.0	0.0	-0.008	1.0	97.446075	-0.003	0	0.0	1.0	0.0	0.0	0.0
0.0	500.0	100.0	100.0	0	0.0	0.0	-0.007	1.0	97.723015	-0.003	0	0.0	1.0	0.0	0.0	0.0
0.0	500.0	100.0	100.0	0	0.0	0.0	-0.006	1.0	97.723015	-0.003	0	0.0	1.0	0.0	0.0	0.0
0.0	500.0	100.0	100.0	0	0.0	0.0	-0.005	1.0	97.433655	-0.003	0	0.0	1.0	0.0	0.0	0.0
0.0	500.0	100.0	100.0	0	0.0	0.0	-0.004	1.0	98.23639	-0.002	0	0.0	1.0	0.0	0.0	0.0
0.0	500.0	100.0	100.0	0	0.0	0.0	-0.003	1.0	98.23639	-0.002	0	0.0	1.0	0.0	0.0	0.0
0.0	500.0	100.0	100.0	0	0.0	0.0	-0.001	1.0	97.75169	-0.002	0	0.0	1.0	0.0	0.0	0.0
0.0	500.0	100.0	100.0	0	0.0	0.0	0.0	1.0	97.02754	-0.001	0	0.0	1.0	0.0	0.0	0.0
0.0	500.0	100.0	100.0	0	0.0	0.0	0.0	1.0	97.02754	-0.001	0	0.0	1.0	0.0	0.0	0.0
0.0	500.0	100.0	100.0	0	0.0	0.0	0.002	1.0	97.13991	-0.001	0	0.0	1.0	0.0	0.0	0.0
0.0	500.0	100.0	100.0	0	0.0	0.0	0.003	1.0	97.13991	-0.001	0	0.0	1.0	0.0	0.0	0.0
0.0	500.0	100.0	100.0	0	0.0	0.0	0.004	1.0	97.72906	-0.001	0	0.0	1.0	0.0	0.0	0.0
0.0	500.0	100.0	100.0	0	0.0	0.0	0.005	1.0	96.67755	-0.001	0	0.0	1.0	0.0	0.0	0.0
0.0	500.0	100.0	100.0	0	0.0	0.0	0.007	1.0	96.67755	0.0	0	0.0	1.0	0.0	0.0	0.0
0.0	500.0	100.0	100.0	0	0.0	0.0	0.008	1.0	97.053116	0.0	0	0.0	1.0	0.0	0.0	0.0
0.0	500.0	100.0	100.0	0	0.0	0.0	0.008	1.0	97.7918	0.0	0	0.0	1.0	0.0	0.0	0.0
0.0	500.0	100.0	100.0	0	0.0	0.0	0.009	1.0	97.7918	0.0	0	0.0	1.0	0.0	0.0	0.0
0.0	500.0	100.0	100.0	0	0.0	0.0	0.011	1.0	96.919914	0.0	0	0.0	1.0	0.0	0.0	0.0
0.0	500.0	100.0	100.0	0	0.0	0.0	0.012	1.0	96.919914	0.0	0	0.0	1.0	0.0	0.0	0.0
0.0	500.0	100.0	100.0	0	0.0	0.0	0.013	1.0	96.78935	0.0	0	0.0	1.0	0.0	0.0	0.0
0.0	500.0	100.0	100.0	0	0.0	0.0	0.013	1.0	96.12339	0.0	0	0.0	1.0	0.0	0.0	0.0
0.0	500.0	100.0	100.0	0	0.0	0.0	0.014	1.0	96.12339	0.0	0	0.0	1.0	0.0	0.0	0.0
0.0	500.0	100.0	100.0	0	0.0	0.0	0.015	1.0	96.95301	0.0	0	0.0	1.0	0.0	0.0	0.0
0.0	500.0	100.0	100.0	0	0.0	0.0	0.017	1.0	96.73291	0.0	0	0.0	1.0	0.0	0.0	0.0
0.0	500.0	100.0	100.0	0	0.0	0.0	0.018	1.0	96.73291	0.0	0	0.0	1.0	0.0	0.0	0.0
0.0	500.0	100.0	100.0	0	0.0	0.0	0.019	1.0	96.448616	0.0	0	0.0	1.0	0.0	0.0	0.0
0.0	500.0	100.0	100.0	0	0.0	0.0	0.02	1.0	96.448616	0.0	0	0.0	1.0	0.0	0.0	0.0
0.0	500.0	100.0	100.0	0	0.0	0.0	0.021	1.0	96.24844	0.0	0	0.0	1.0	0.0	0.0	0.0
0.0	500.0	100.0	100.0	0	0.0	0.0	0.022	1.0	97.073555	0.0	0	0.0	1.0	0.0	0.0	0.0
0.0	500.0	100.0	100.0	0	0.0	0.0	0.023	1.0	97.073555	0.0	0	0.0	1.0	0.0	0.0	0.0
0.0	500.0	100.0	100.0	0	0.0	0.0	0.025	1.0	97.24251	0.0	0	0.0	1.0	0.0	0.0	0.0
0.0	500.0	100.0	100.0	0	0.0	0.0	0.026	1.0	98.08498	0.0	0	0.0	1.0	0.0	0.0	0.0
0.0	500.0	100.0	100.0	0	0.0	0.0	0.027	1.0	98.08498	0.0	0	0.0	1.0	0.0	0.0	0.0
0.0	500.0	100.0	100.0	0	0.0	0.0	0.028	1.0	97.73317	0.0	0	0.0	1.0	0.0	0.0	0.0
0.0	500.0	100.0	100.0	0	0.0	0.0	0.03	1.0	97.73317	0.0	0	0.0	1.0	0.0	0.0	0.0
0.0	500.0	100.0	100.0	0	0.0	0.0	0.031	1.0	96.64811	0.0	0	0.0	1.0	0.0	0.0	0.0
0.0	500.0	100.0	100.0	0	0.0	0.0	0.032	1.0	96.03011	0.0	0	0.0	1.0	0.0	0.0	0.0
0.0	500.0	100.0	100.0	0	0.0	0.0	0.034	1.0	96.03011	0.0	0	0.0	1.0	0.0	0.0	0.0
0.0	500.0	100.0	100.0	0	0.0	0.0	0.035	1.0	97.042366	0.0	0	0.0	1.0	0.0	0.0	0.0
0.0	500.0	100.0	100.0	0	0.0	0.0	0.036	1.0	95.637436	0.0	0	0.0	1.0	0.0	0.0	0.0
0.0	500.0	100.0	100.0	0	0.0	0.0	0.038	1.0	95.637436	0.0	0	0.0	1.0	0.0	0.0	0.0
0.0	500.0	100.0	100.0	0	0.0	0.0	0.039	1.0	97.245926	0.0	0	0.0	1.0	0.0	0.0	0.0
0.0	500.0	100.0	100.0	0	0.0	0.0	0.041	1.0	97.245926	0.0	0	0.0	1.0	0.0	0.0	0.0
0.0	500.0	100.0	100.0	0	0.0	0.0	0.042	1.0	97.937775	0.0	0	0.0	1.0	0.0	0.0	0.0
0.0	500.0	100.0	100.0	0	0.0	0.0	0.044	1.0	98.24148	0.0	0	0.0	1.0	0.0	0.0	0.0
0.0	500.0	100.0	100.0	0	0.0	0.0	0.045	1.0	98.24148	0.0	0	0.0	1.0	0.0	0.0	0.0
0.0	500.0	100.0	100.0	0	0.0	0.0	0.047	1.0	98.47064	0.0	0	0.0	1.0	0.0	0.0	0.0
0.0	500.0	100.0	100.0	0	0.0	0.0	0.048	1.0	98.02128	0.0	0	0.0	1.0	0.0	0.0	0.0
0.0	500.0	100.0	100.0	0	0.0	0.0	0.05	1.0	98.02128	0.0	0	0.0	1.0	0.0	0.0	0.0
0.0	500.0	100.0	100.0	0	0.0	0.0	0.051	1.0	98.149155	0.0	0	0.0	1.0	0.0	0.0	0.0
0.0	500.0	100.0	100.0	0	0.0	0.0	0.053	1.0	98.149155	0.0	0	0.0	1.0	0.0	0.0	0.0
0.0	500.0	100.0	100.0	0	0.0	0.0	0.055	1.0	98.89749	0.0	0	0.0	1.0	0.0	0.0	0.0
0.0	500.0	100.0	100.0	0	0.0	0.0	0.056	1.0	98.56132	0.0	0	0.0	1.0	0.0	0.0	0.0
0.0	500.0	100.0	100.0	0	0.0	0.0	0.058	1.0	98.56132	0.0	0	0.0	1.0	0.0	0.0	0.0
0.0	500.0	100.0	100.0	0	0.0	0.0	0.06	1.0	98.790085	0.0	0	0.0	1.0	0.0	0.0	0.0
0.0	500.0	100.0	100.0	0	0.0	0.0	0.062	1.0	97.55235	0.0	0	0.0	1.0	0.0	0.0	0.0
0.0	500.0	100.0	100.0	0	0.0	0.0	0.063	1.0	97.55235	0.0	0	0.0	1.0	0.0	0.0	0.0
0.0	500.0	100.0	100.0	0	0.0	0.0	0.065	1.0	97.78235	0.0	0	0.0	1.0	0.0	0.0	0.0
0.0	500.0	100.0	100.0	0	0.0	0.0	0.067	1.0	97.96856	0.0	0	0.0	1.0	0.0	0.0	0.0
0.0	500.0	100.0	100.0	0	0.0	0.0	0.068	1.0	97.872185	0.0	0	0.0	1.0	0.0	0.0	0.0
0.0	500.0	100.0	100.0	0	0.0	0.0	0.07	1.0	97.544426	0.0	0	0.0	1.0	0.0	0.0	0.0
0.0	500.0	100.0	100.0	0	0.0	0.0	0.072	1.0	97.544426	0.0	0	0.0	1.0	0.0	0.0	0.0
0.0	500.0	100.0	100.0	0	0.0	0.0	0.074	1.0	97.51466	0.0	0	0.0	1.0	0.0	0.0	0.0
0.0	500.0	100.0	100.0	0	0.0	0.0	0.075	1.0	96.77542	0.0	0	0.0	1.0	0.0	0.0	0.0
0.0	500.0	100.0	100.0	0	0.0	0.0	0.077	1.0	96.77542	0.0	0	0.0	1.0	0.0	0.0	0.0
0.0	500.0	100.0	100.0	0	0.0	0.0	0.079	1.0	96.9786	0.0	0	0.0	1.0	0.0	0.0	0.0
0.0	500.0	100.0	100.0	0	0.0	0.0	0.081	1.0	96.9786	0.0	0	0.0	1.0	0.0	0.0	0.0
0.0	500.0	100.0	100.0	0	0.0	0.0	0.083	1.0	97.25891	0.0	0	0.0	1.0	0.0	0.0	0.0
0.0	500.0	100.0	100.0	0	0.0	0.0	0.084	1.0	96.03856	0.0	0	0.0	1.0	0.0	0.0	0.0
0.0	500.0	100.0	100.0	0	0.0	0.0	0.086	1.0	96.03856	0.0	0	0.0	1.0	0.0	0.0	0.0
0.0	500.0	100.0	100.0	0	0.0	0.0	0.088	1.0	97.6018	0.0	0	0.0	1.0	0.0	0.0	0.0
0.0	500.0	100.0	100.0	0	0.0	0.0	0.089	1.0	97.502594	0.0	0	0.0	1.0	0.0	0.0	0.0
0.0	500.0	100.0	100.0	0	0.0	0.0	0.091	1.0	97.502594	0.0	0	0.0	1.0	0.0	0.0	0.0
0.0	500.0	100.0	100.0	0	0.0	0.0	0.093	1.0	96.39424	0.0	0	0.0	1.0	0.0	0.0	0.0
0.0	500.0	100.0	100.0	0	0.0	0.0	0.095	1.0	96.39424	0.0	0	0.0	1.0	0.0	0.0	0.0
0.0	500.0	100.0	100.0	0	0.0	0.0	0.096	1.0	96.7492	0.0	0	0.0	1.0	0.0	0.0	0.0
0.0	500.0	100.0	100.0	0	0.0	0.0	0.098	1.0	96.7878	0.0	0	0.0	1.0	0.0	0.0	0.0
0.0	500.0	100.0	100.0	0	0.0	0.0	0.099	1.0	96.7878	0.0	0	0.0	1.0	0.0	0.0	0.0
0.0	500.0	100.0	100.0	0	0.0	0.0	0.101	1.0	98.05508	0.0	0	0.0	1.0	0.0	0.0	0.0
0.0	500.0	100.0	100.0	0	0.0	0.0	0.102	1.0	98.35127	0.0	0	0.0	1.0	0.0	0.0	0.0
0.0	500.0	100.0	100.0	0	0.0	0.0	0.104	1.0	98.35127	0.0	0	0.0	1.0	0.0	0.0	0.0
0.0	500.0	100.0	100.0	0	0.0	0.0	0.105	1.0	97.20794	0.0	0	0.0	1.0	0.0	0.0	0.0
0.0	500.0	100.0	100.0	0	0.0	0.0	0.107	1.0	97.20794	0.0	0	0.0	1.0	0.0	0.0	0.0
0.0	500.0	100.0	100.0	0	0.0	0.0	0.108	1.0	96.57767	0.0	0	0.0	1.0	0.0	0.0	0.0
0.0	500.0	100.0	100.0	0	0.0	0.0	0.11	1.0	97.17529	0.0	0	0.0	1.0	0.0	0.0	0.0
0.0	500.0	100.0	100.0	0	0.0	0.0	0.111	1.0	97.17529	0.0	0	0.0	1.0	0.0	0.0	0.0
0.0	500.0	100.0	100.0	0	0.0	0.0	0.113	1.0	97.90012	0.0	0	0.0	1.0	0.0	0.0	0.0
0.0	500.0	100.0	100.0	0	0.0	0.0	0.114	1.0	97.94313	0.0	0	0.0	1.0	0.0	0.0	0.0
0.0	500.0	100.0	100.0	0	0.0	0.0	0.116	1.0	97.94313	0.0	0	0.0	1.0	0.0	0.0	0.0
0.0	500.0	100.0	100.0	0	0.0	0.0	0.117	1.0	97.63345	0.0	0	0.0	1.0	0.0	0.0	0.0
0.0	500.0	100.0	100.0	0	0.0	0.0	0.119	1.0	97.63345	0.0	0	0.0	1.0	0.0	0.0	0.0
0.0	500.0	100.0	100.0	0	0.0	0.0	0.12	1.0	98.45656	0.0	0	0.0	1.0	0.0	0.0	0.0
0.0	500.0	100.0	100.0	0	0.0	0.0	0.121	1.0	98.7585	0.0	0	0.0	1.0	0.0	0.0	0.0
0.0	500.0	100.0	100.0	0	0.0	0.0	0.123	1.0	98.7585	0.0	0	0.0	1.0	0.0	0.0	0.0
0.0	500.0	100.0	100.0	0	0.0	0.0	0.124	1.0	98.87666	0.0	0	0.0	1.0	0.0	0.0	0.0
0.0	500.0	100.0	100.0	0	0.0	0.0	0.126	1.0	98.07081	0.0	0	0.0	1.0	0.0	0.0	0.0
0.0	500.0	100.0	100.0	0	0.0	0.0	0.127	1.0	98.07081	0.0	0	0.0	1.0	0.0	0.0	0.0
0.0	500.0	100.0	100.0	0	0.0	0.0	0.128	1.0	97.47736	0.0	0	0.0	1.0	0.0	0.0	0.0
0.0	500.0	100.0	100.0	0	0.0	0.0	0.13	1.0	97.47736	0.0	0	0.0	1.0	0.0	0.0	0.0
0.0	500.0	100.0	100.0	0	0.0	0.0	0.131	1.0	97.17349	0.0	0	0.0	1.0	0.0	0.0	0.0
0.0	500.0	100.0	100.0	0	0.0	0.0	0.133	1.0	97.41768	0.0	0	0.0	1.0	0.0	0.0	0.0
0.0	500.0	100.0	100.0	0	0.0	0.0	0.134	1.0	97.41768	0.0	0	0.0	1.0	0.0	0.0	0.0
0.0	500.0	100.0	100.0	0	0.0	0.0	0.136	1.0	97.56008	0.0	0	0.0	1.0	0.0	0.0	0.0
0.0	500.0	100.0	100.0	0	0.0	0.0	0.137	1.0	98.26806	0.0	0	0.0	1.0	0.0	0.0	0.0
0.0	500.0	100.0	100.0	0	0.0	0.0	0.138	1.0	97.446556	0.0	0	0.0	1.0	0.0	0.0	0.0
0.0	500.0	100.0	100.0	0	0.0	0.0	0.139	1.0	96.98041	0.0	0	0.0	1.0	0.0	0.0	0.0
0.0	500.0	100.0	100.0	0	0.0	0.0	0.141	1.0	96.98041	0.0	0	0.0	1.0	0.0	0.0	0.0
0.0	500.0	100.0	100.0	0	0.0	0.0	0.142	1.0	98.41231	0.0	0	0.0	1.0	0.0	0.0	0.0
0.0	500.0	100.0	100.0	0	0.0	0.0	0.144	1.0	98.887856	0.0	0	0.0	1.0	0.0	0.0	0.0
0.0	500.0	100.0	100.0	0	0.0	0.0	0.145	1.0	98.887856	0.0	0	0.0	1.0	0.0	0.0	0.0
0.0	500.0	100.0	100.0	0	0.0	0.0	0.146	1.0	98.6983	0.0	0	0.0	1.0	0.0	0.0	0.0
0.0	500.0	100.0	100.0	0	0.0	0.0	0.148	1.0	98.104454	0.0	0	0.0	1.0	0.0	0.0	0.0
0.0	500.0	100.0	100.0	0	0.0	0.0	0.149	1.0	98.104454	0.0	0	0.0	1.0	0.0	0.0	0.0
0.0	500.0	100.0	100.0	0	0.0	0.0	0.15	1.0	98.88443	0.0	0	0.0	1.0	0.0	0.0	0.0
0.0	500.0	100.0	100.0	0	0.0	0.0	0.151	1.0	98.88443	0.0	0	0.0	1.0	0.0	0.0	0.0
0.0	500.0	100.0	100.0	0	0.0	0.0	0.153	1.0	98.09986	0.0	0	0.0	1.0	0.0	0.0	0.0
0.0	500.0	100.0	100.0	0	0.0	0.0	0.154	1.0	97.36014	0.0	0	0.0	1.0	0.0	0.0	0.0
0.0	500.0	100.0	100.0	0	0.0	0.0	0.155	1.0	97.36014	0.0	0	0.0	1.0	0.0	0.0	0.0
0.0	500.0	100.0	100.0	0	0.0	0.0	0.156	1.0	97.02354	0.0	0	0.0	1.0	0.0	0.0	0.0
0.0	500.0	100.0	100.0	0	0.0	0.0	0.157	1.0	97.07298	0.0	0	0.0	1.0	0.0	0.0	0.0
0.0	500.0	100.0	100.0	0	0.0	0.0	0.159	1.0	97.07298	0.0	0	0.0	1.0	0.0	0.0	0.0
0.0	500.0	100.0	100.0	0	0.0	0.0	0.16	1.0	97.157936	0.0	0	0.0	1.0	0.0	0.0	0.0
0.0	500.0	100.0	100.0	0	0.0	0.0	0.161	1.0	97.157936	0.0	0	0.0	1.0	0.0	0.0	0.0
0.0	500.0	100.0	100.0	0	0.0	0.0	0.163	1.0	97.33684	0.0	0	0.0	1.0	0.0	0.0	0.0
0.0	500.0	100.0	100.0	0	0.0	0.0	0.164	1.0	96.76387	0.0	0	0.0	1.0	0.0	0.0	0.0
0.0	500.0	100.0	100.0	0	0.0	0.0	0.165	1.0	96.76387	0.0	0	0.0	1.0	0.0	0.0	0.0
0.0	500.0	100.0	100.0	0	0.0	0.0	0.166	1.0	96.490715	0.0	0	0.0	1.0	0.0	0.0	0.0
0.0	500.0	100.0	100.0	0	0.0	0.0	0.167	1.0	97.358444	0.0	0	0.0	1.0	0.0	0.0	0.0
0.0	500.0	100.0	100.0	0	0.0	0.0	0.168	1.0	97.358444	0.0	0	0.0	1.0	0.0	0.0	0.0
0.0	500.0	100.0	100.0	0	0.0	0.0	0.169	1.0	97.4517	0.0	0	0.0	1.0	0.0	0.0	0.0
0.0	500.0	100.0	100.0	0	0.0	0.0	0.17	1.0	97.4517	0.0	0	0.0	1.0	0.0	0.0	0.0
0.0	500.0	100.0	100.0	0	0.0	0.0	0.171	1.0	97.027725	0.0	0	0.0	1.0	0.0	0.0	0.0
0.0	500.0	100.0	100.0	0	0.0	0.0	0.172	1.0	97.24628	0.0	0	0.0	1.0	0.0	0.0	0.0
0.0	500.0	100.0	100.0	0	0.0	0.0	0.173	1.0	97.33413	0.0	0	0.0	1.0	0.0	0.0	0.0
0.0	500.0	100.0	100.0	0	0.0	0.0	0.174	1.0	97.72079	0.0	0	0.0	1.0	0.0	0.0	0.0
0.0	500.0	100.0	100.0	0	0.0	0.0	0.175	1.0	96.733154	0.0	0	0.0	1.0	0.0	0.0	0.0
0.0	500.0	100.0	100.0	0	0.0	0.0	0.176	1.0	96.733154	0.0	0	0.0	1.0	0.0	0.0	0.0
0.0	500.0	100.0	100.0	0	0.0	0.0	0.177	1.0	96.50147	0.0	0	0.0	1.0	0.0	0.0	0.0
0.0	500.0	100.0	100.0	0	0.0	0.0	0.178	1.0	96.50147	0.0	0	0.0	1.0	0.0	0.0	0.0
0.0	500.0	100.0	100.0	0	0.0	0.0	0.179	1.0	96.76679	0.0	0	0.0	1.0	0.0	0.0	0.0
0.0	500.0	100.0	100.0	0	0.0	0.0	0.18	1.0	96.47201	0.0	0	0.0	1.0	0.0	0.0	0.0
0.0	500.0	100.0	100.0	0	0.0	0.0	0.181	1.0	96.47201	0.0	0	0.0	1.0	0.0	0.0	0.0
0.0	500.0	100.0	100.0	0	0.0	0.0	0.182	1.0	97.32631	0.0	0	0.0	1.0	0.0	0.0	0.0
0.0	500.0	100.0	100.0	0	0.0	0.0	0.183	1.0	97.50023	0.0	0	0.0	1.0	0.0	0.0	0.0
0.0	500.0	100.0	100.0	0	0.0	0.0	0.184	1.0	97.27658	0.0	0	0.0	1.0	0.0	0.0	0.0
0.0	500.0	100.0	100.0	0	0.0	0.0	0.185	1.0	96.35283	0.0	0	0.0	1.0	0.0	0.0	0.0
0.0	500.0	100.0	100.0	0	0.0	0.0	0.185	1.0	96.35283	0.0	0	0.0	1.0	0.0	0.0	0.0
0.0	500.0	100.0	100.0	0	0.0	0.0	0.186	1.0	96.862076	0.0	0	0.0	1.0	0.0	0.0	0.0
0.0	500.0	100.0	100.0	0	0.0	0.0	0.187	1.0	96.95022	0.0	0	0.0	1.0	0.0	0.0	0.0
0.0	500.0	100.0	100.0	0	0.0	0.0	0.187	1.0	96.95022	0.0	0	0.0	1.0	0.0	0.0	0.0
0.0	500.0	100.0	100.0	0	0.0	0.0	0.188	1.0	97.50373	0.0	0	0.0	1.0	0.0	0.0	0.0
0.0	500.0	100.0	100.0	0	0.0	0.0	0.189	1.0	97.213005	0.0	0	0.0	1.0	0.0	0.0	0.0
0.0	500.0	100.0	100.0	0	0.0	0.0	0.189	1.0	97.213005	0.0	0	0.0	1.0	0.0	0.0	0.0
0.0	500.0	100.0	100.0	0	0.0	0.0	0.189	1.0	97.18842	0.0	0	0.0	1.0	0.0	0.0	0.0
0.0	500.0	100.0	100.0	0	0.0	0.0	0.19	1.0	97.18842	0.0	0	0.0	1.0	0.0	0.0	0.0
0.0	500.0	100.0	100.0	0	0.0	0.0	0.19	1.0	97.37146	0.0	0	0.0	1.0	0.0	0.0	0.0
0.0	500.0	100.0	100.0	0	0.0	0.0	0.19	1.0	98.56865	0.0	0	0.0	1.0	0.0	0.0	0.0
0.0	500.0	100.0	100.0	0	0.0	0.0	0.19	1.0	98.56865	0.0	0	0.0	1.0	0.0	0.0	0.0
0.0	500.0	100.0	100.0	0	0.0	0.0	0.19	1.0	98.26217	0.0	0	0.0	1.0	0.0	0.0	0.0
0.0	500.0	100.0	100.0	0	0.0	0.0	0.19	1.0	98.45112	0.0	0	0.0	1.0	0.0	0.0	0.0
0.0	500.0	100.0	100.0	0	0.0	0.0	0.19	1.0	98.45112	0.0	0	0.0	1.0	0.0	0.0	0.0
0.0	500.0	100.0	100.0	0	0.0	0.0	0.19	1.0	99.58945	0.0	0	0.0	1.0	0.0	0.0	0.0
0.0	500.0	100.0	100.0	0	0.0	0.0	0.189	1.0	97.76112	0.0	0	0.0	1.0	0.0	0.0	0.0
0.0	500.0	100.0	100.0	0	0.0	0.0	0.189	1.0	98.74068	0.0	0	0.0	1.0	8.0	0.0	0.0
0.0	500.0	100.0	100.0	0	0.0	0.0	0.189	1.0	98.67645	0.0	0	0.0	1.0	11.0	0.0	0.0
0.0	500.0	100.0	100.0	0	0.0	0.0	0.189	1.0	98.67645	0.0	0	0.0	1.0	11.0	0.0	0.0
-5555.5557	400.0	100.0	100.0	0	0.0	0.0	0.189	1.0	98.276	0.0	0	0.0	1.0	11.0	0.0	0.0
-5555.5557	400.0	100.0	100.0	0	0.0	0.0	0.188	1.0	98.36475	0.0	0	0.0	1.0	11.0	0.0	0.0
-5555.5557	400.0	100.0	100.0	0	0.0	0.0	0.188	1.0	98.36475	0.0	0	0.0	1.0	11.0	0.0	0.0
-5555.5557	400.0	100.0	100.0	0	0.0	0.0	0.188	1.0	98.49054	0.0	0	0.0	1.0	11.0	0.0	0.0
-5555.5557	400.0	100.0	100.0	0	0.0	0.0	0.187	1.0	99.127594	-0.757	0	0.0	1.0	11.0	0.0	0.0
-5555.5557	400.0	100.0	100.0	0	0.0	0.0	0.186	1.0	98.70772	-0.757	0	0.0	1.0	11.0	0.0	0.0
-5555.5557	400.0	100.0	100.0	0	0.0	0.0	0.186	1.0	98.100395	-1.097	0	0.0	1.0	11.0	0.0	0.0
-5555.5557	400.0	100.0	100.0	0	0.0	0.0	0.185	1.0	98.100395	-1.706	0	0.0	1.0	11.0	0.0	0.0
-5555.5557	400.0	100.0	100.0	0	0.0	0.0	0.184	1.0	98.25662	-1.706	0	0.0	1.0	11.0	0.0	0.0
-5555.5557	400.0	100.0	100.0	0	0.0	0.0	0.183	1.0	98.42165	-1.978	0	0.0	1.0	11.0	0.0	0.0
-5555.5557	400.0	100.0	100.0	0	0.0	0.0	0.182	1.0	98.42165	-1.978	0	0.0	1.0	11.0	0.0	0.0
-5555.5557	400.0	100.0	100.0	0	0.0	0.0	0.182	1.0	98.18062	-2.467	0	0.0	1.0	11.0	0.0	0.0
-5555.5557	400.0	100.0	100.0	0	0.0	0.0	0.181	1.0	98.18062	-2.889	0	0.0	1.0	11.0	0.0	0.0
-5555.5557	400.0	100.0	100.0	0	0.0	0.0	0.18	1.0	98.12028	-2.889	0	0.0	1.0	11.0	0.0	0.0
-5555.5557	400.0	100.0	100.0	0	0.0	0.0	0.179	1.0	97.44689	-3.078	0	0.0	1.0	11.0	0.0	0.0
-5555.5557	400.0	100.0	100.0	0	0.0	0.0	0.178	1.0	97.44689	-3.417	0	0.0	1.0	11.0	0.0	0.0
-5555.5557	400.0	100.0	100.0	0	0.0	0.0	0.176	1.0	98.551834	-3.417	0	0.0	1.0	11.0	0.0	0.0
-5555.5557	400.0	100.0	100.0	0	0.0	0.0	0.175	1.0	98.26742	-3.569	0	0.0	1.0	11.0	0.0	0.0
-5555.5557	400.0	100.0	100.0	0	0.0	0.0	0.174	1.0	98.26742	-3.84	0	0.0	1.0	11.0	0.0	0.0
-5555.5557	400.0	100.0	100.0	0	0.0	0.0	0.173	1.0	98.352264	-3.84	0	0.0	1.0	11.0	0.0	0.0
-5555.5557	400.0	100.0	100.0	0	0.0	0.0	0.172	1.0	98.352264	-3.963	0	0.0	1.0	11.0	0.0	0.0
-5555.5557	400.0	100.0	100.0	0	0.0	0.0	0.17	1.0	98.6073	-3.963	0	0.0	1.0	11.0	0.0	0.0
-5555.5557	400.0	100.0	100.0	0	0.0	0.0	0.169	1.0	97.88184	-4.18	0	0.0	1.0	11.0	0.0	0.0
-5555.5557	400.0	100.0	100.0	0	0.0	0.0	0.168	1.0	97.88184	-4.369	0	0.0	1.0	11.0	0.0	0.0
-5555.5557	400.0	100.0	100.0	0	0.0	0.0	0.167	1.0	97.719635	-4.369	0	0.0	1.0	11.0	0.0	0.0
-5555.5557	400.0	100.0	100.0	0	0.0	0.0	0.165	1.0	97.6734	-4.453	0	0.0	1.0	11.0	0.0	0.0
-5555.5557	400.0	100.0	100.0	0	0.0	0.0	0.164	1.0	97.6734	-4.453	0	0.0	1.0	11.0	0.0	0.0
-5555.5557	400.0	100.0	100.0	0	0.0	0.0	0.163	1.0	97.25707	-4.604	0	0.0	1.0	11.0	0.0	0.0
-5555.5557	400.0	100.0	100.0	0	0.0	0.0	0.161	1.0	97.25707	-4.672	0	0.0	1.0	11.0	0.0	0.0
-5555.5557	400.0	100.0	100.0	0	0.0	0.0	0.16	1.0	97.088104	-4.672	0	0.0	1.0	11.0	0.0	0.0
-5555.5557	400.0	100.0	100.0	0	0.0	0.0	0.158	1.0	96.86185	-4.793	0	0.0	1.0	11.0	0.0	0.0
-5555.5557	400.0	100.0	100.0	0	0.0	0.0	0.157	1.0	96.86185	-4.847	0	0.0	1.0	11.0	0.0	0.0
-5555.5557	400.0	100.0	100.0	0	0.0	0.0	0.155	1.0	97.015045	-4.847	0	0.0	1.0	11.0	0.0	0.0
-5555.5557	400.0	100.0	100.0	0	0.0	0.0	0.153	1.0	96.75944	-4.945	0	0.0	1.0	11.0	0.0	0.0
-5555.5557	400.0	100.0	100.0	0	0.0	0.0	0.152	1.0	96.75944	-4.988	0	0.0	1.0	11.0	0.0	0.0
-5555.5557	400.0	100.0	100.0	0	0.0	0.0	0.15	1.0	96.872154	-4.988	0	0.0	1.0	12.0	0.0	0.0
-5555.5557	400.0	100.0	100.0	0	0.0	0.0	0.148	1.0	96.872154	-5.067	0	0.0	1.0	12.0	0.0	0.0
-5555.5557	400.0	100.0	100.0	0	0.0	0.0	0.146	1.0	97.17456	-5.067	0	0.0	1.0	12.0	0.0	0.0
-5555.5557	400.0	100.0	100.0	0	0.0	0.0	0.144	1.0	98.58632	-5.134	0	0.0	1.0	12.0	0.0	0.0
-5555.5557	400.0	100.0	100.0	0	0.0	0.0	0.142	1.0	98.58632	-5.165	0	0.0	1.0	12.0	0.0	0.0
-5555.5557	400.0	100.0	100.0	1	0.0	0.0	0.14	1.0	98.38832	-5.165	0	0.0	1.0	12.0	0.0	0.0
-5555.5557	400.0	100.0	100.0	1	0.0	0.0	0.138	1.0	98.17976	-5.218	0	0.0	1.0	12.0	0.0	0.0
-5555.5557	400.0	100.0	100.0	1	0.0	0.0	0.136	1.0	98.17976	-5.218	0	0.0	1.0	12.0	0.0	0.0
-5555.5557	400.0	100.0	100.0	1	0.0	0.0	0.134	1.0	98.29286	-5.244	0	0.0	1.0	12.0	0.0	0.0
-5555.5557	400.0	100.0	100.0	1	0.0	0.0	0.132	1.0	97.79764	-5.286	0	0.0	1.0	12.0	0.0	0.0
-5555.5557	400.0	100.0	100.0	1	0.0	0.0	0.13	1.0	97.36889	-5.286	0	0.0	1.0	12.0	0.0	0.0
-5555.5557	400.0	100.0	100.0	1	0.0	0.0	0.128	1.0	98.11906	-5.306	0	0.0	1.0	12.0	0.0	0.0
-5555.5557	400.0	100.0	100.0	1	0.0	0.0	0.127	1.0	98.11906	-5.34	0	0.0	1.0	12.0	0.0	0.0
-5555.5557	400.0	100.0	100.0	1	0.0	0.0	0.124	1.0	98.18215	-5.34	0	0.0	1.0	12.0	0.0	0.0
-5555.5557	400.0	100.0	100.0	1	0.0	0.0	0.122	1.0	97.787796	-5.371	0	0.0	1.0	12.0	0.0	0.0
-5555.5557	400.0	100.0	100.0	1	0.0	0.0	0.12	1.0	97.787796	-5.371	0	0.0	1.0	12.0	0.0	0.0
-5555.5557	400.0	100.0	100.0	1	0.0	0.0	0.118	1.0	97.85585	-5.384	0	0.0	1.0	12.0	0.0	0.0
-5555.5557	400.0	100.0	100.0	1	0.0	0.0	0.116	1.0	97.85585	-5.408	0	0.0	1.0	12.0	0.0	0.0
-5555.5557	400.0	100.0	100.0	1	0.0	0.0	0.114	1.0	97.82597	-5.408	0	0.0	1.0	12.0	0.0	0.0
-5555.5557	400.0	100.0	100.0	1	0.0	0.0	0.112	1.0	97.852684	-5.419	0	0.0	1.0	12.0	0.0	0.0
-5555.5557	400.0	100.0	100.0	1	0.0	0.0	0.11	1.0	97.852684	-5.438	0	0.0	1.0	12.0	0.0	0.0
-5555.5557	400.0	100.0	100.0	1	0.0	0.0	0.108	1.0	98.254234	-5.438	0	0.0	1.0	12.0	0.0	0.0
-5555.5557	400.0	100.0	100.0	1	0.0	0.0	0.106	1.0	97.26208	-5.447	0	0.0	1.0	12.0	0.0	0.0
-5555.5557	400.0	100.0	100.0	1	0.0	0.0	0.105	1.0	97.26208	-5.463	0	0.0	1.0	12.0	0.0	0.0
-5555.5557	400.0	100.0	100.0	1	0.0	0.0	0.103	1.0	96.59937	-5.463	0	0.0	1.0	12.0	0.0	0.0
-5555.5557	400.0	100.0	100.0	1	0.0	0.0	0.101	1.0	96.59937	-5.47	0	0.0	1.0	12.0	0.0	0.0
-5555.5557	400.0	100.0	100.0	1	0.0	0.0	0.099	1.0	96.65754	-5.47	0	0.0	1.0	12.0	0.0	0.0
-5555.5557	400.0	100.0	100.0	1	0.0	0.0	0.098	1.0	96.587425	-5.482	0	0.0	1.0	12.0	0.0	0.0
-5555.5557	400.0	100.0	100.0	1	0.0	0.0	0.096	1.0	96.587425	-5.488	0	0.0	1.0	12.0	0.0	0.0
-5555.5557	400.0	100.0	100.0	1	0.0	0.0	0.094	1.0	96.01099	-5.488	0	0.0	1.0	12.0	0.0	0.0
-5555.5557	400.0	100.0	100.0	1	0.0	0.0	0.093	1.0	97.10189	-5.498	0	0.0	1.0	12.0	0.0	0.0
-5555.5557	400.0	100.0	100.0	1	0.0	0.0	0.091	1.0	97.10189	-5.498	0	0.0	1.0	12.0	0.0	0.0
-5555.5557	400.0	100.0	100.0	1	0.0	0.0	0.089	1.0	96.95419	-5.502	0	0.0	1.0	12.0	0.0	0.0
-5555.5557	400.0	100.0	100.0	1	0.0	0.0	0.088	1.0	96.95419	-5.51	0	0.0	1.0	12.0	0.0	0.0
-5555.5557	400.0	100.0	100.0	1	0.0	0.0	0.086	1.0	97.82285	-5.51	0	0.0	1.0	12.0	0.0	0.0
-5555.5557	400.0	100.0	100.0	1	0.0	0.0	0.085	1.0	97.725494	-5.517	0	0.0	1.0	12.0	0.0	0.0
-5555.5557	400.0	100.0	100.0	1	0.0	0.0	0.083	1.0	97.725494	-5.521	0	0.0	1.0	12.0	0.0	0.0
-5555.5557	400.0	100.0	100.0	1	0.0	0.0	0.082	1.0	97.48364	-5.521	0	0.0	1.0	12.0	0.0	0.0
-5555.5557	400.0	100.0	100.0	1	0.0	0.0	0.08	1.0	97.84752	-5.526	0	0.0	1.0	12.0	0.0	0.0
-5555.5557	400.0	100.0	100.0	1	0.0	0.0	0.079	1.0	97.84752	-5.526	0	0.0	1.0	12.0	0.0	0.0
-5555.5557	400.0	100.0	100.0	1	0.0	0.0	0.077	1.0	97.785675	-5.529	0	0.0	1.0	12.0	0.0	0.0
-5555.5557	400.0	100.0	100.0	1	0.0	0.0	0.076	1.0	97.785675	-5.533	0	0.0	1.0	12.0	0.0	0.0
-5555.5557	400.0	100.0	100.0	1	0.0	0.0	0.075	1.0	97.4409	-5.533	0	0.0	1.0	12.0	0.0	0.0
-5555.5557	400.0	100.0	100.0	1	0.0	0.0	0.073	1.0	97.28492	-5.535	0	0.0	1.0	12.0	0.0	0.0
-5555.5557	400.0	100.0	100.0	1	0.0	0.0	0.072	1.0	97.28492	-5.54	0	0.0	1.0	12.0	0.0	0.0
-5555.5557	400.0	100.0	100.0	1	0.0	0.0	0.07	1.0	97.28355	-5.54	0	0.0	1.0	12.0	0.0	0.0
-5555.5557	400.0	100.0	100.0	1	0.0	0.0	0.069	1.0	97.11395	-5.542	0	0.0	1.0	12.0	0.0	0.0
-5555.5557	400.0	100.0	100.0	1	0.0	0.0	0.068	1.0	97.11395	-5.542	0	0.0	1.0	12.0	0.0	0.0
-5555.5557	400.0	100.0	100.0	1	0.0	0.0	0.066	1.0	97.44292	-5.543	0	0.0	1.0	12.0	0.0	0.0
-5555.5557	400.0	100.0	100.0	1	0.0	0.0	0.065	1.0	97.44292	-5.546	0	0.0	1.0	12.0	0.0	0.0
-5555.5557	400.0	100.0	100.0	1	0.0	0.0	0.063	1.0	96.82597	-5.546	0	0.0	1.0	12.0	0.0	0.0
-5555.5557	400.0	100.0	100.0	1	0.0	0.0	0.062	1.0	97.103455	-5.547	0	0.0	1.0	12.0	0.0	0.0
-5555.5557	400.0	100.0	100.0	1	0.0	0.0	0.061	1.0	97.103455	-5.549	0	0.0	1.0	12.0	0.0	0.0
-5555.5557	400.0	100.0	100.0	1	0.0	0.0	0.059	1.0	97.042244	-5.549	0	0.0	1.0	12.0	0.0	0.0
-5555.5557	400.0	100.0	100.0	1	0.0	0.0	0.058	1.0	96.91825	-5.55	0	0.0	1.0	12.0	0.0	0.0
-5555.5557	400.0	100.0	100.0	1	0.0	0.0	0.057	1.0	96.91825	-5.55	0	0.0	1.0	12.0	0.0	0.0
-5555.5557	400.0	100.0	100.0	1	0.0	0.0	0.055	1.0	97.569214	-5.551	0	0.0	1.0	12.0	0.0	0.0
-5555.5557	400.0	100.0	100.0	1	0.0	0.0	0.054	1.0	97.569214	-5.552	0	0.0	1.0	12.0	0.0	0.0
-5555.5557	400.0	100.0	100.0	1	0.0	0.0	0.052	1.0	97.7264	-5.552	0	0.0	1.0	12.0	0.0	0.0
-5555.5557	400.0	100.0	100.0	1	0.0	0.0	0.051	1.0	97.932785	-5.553	0	0.0	1.0	12.0	0.0	0.0
-5555.5557	400.0	100.0	100.0	1	0.0	0.0	0.049	1.0	97.932785	-5.554	0	0.0	1.0	12.0	0.0	0.0
-5555.5557	400.0	100.0	100.0	1	0.0	0.0	0.048	1.0	97.29062	-5.554	0	0.0	1.0	12.0	0.0	0.0
-5555.5557	400.0	100.0	100.0	1	0.0	0.0	0.047	1.0	96.58891	-5.555	0	0.0	1.0	12.0	0.0	0.0
-5555.5557	400.0	100.0	100.0	1	0.0	0.0	0.045	1.0	96.58891	-5.555	0	0.0	1.0	12.0	0.0	0.0
-5555.5557	400.0	100.0	100.0	1	0.0	0.0	0.044	1.0	96.468925	-5.556	0	0.0	1.0	12.0	0.0	0.0
-5555.5557	400.0	100.0	100.0	1	0.0	0.0	0.042	1.0	96.468925	-5.556	0	0.0	1.0	12.0	0.0	0.0
-5555.5557	400.0	100.0	100.0	1	0.0	0.0	0.041	1.0	96.6176	-5.556	0	0.0	1.0	12.0	0.0	0.0
-5555.5557	400.0	100.0	100.0	1	0.0	0.0	0.04	1.0	96.52873	-5.557	0	0.0	1.0	12.0	0.0	0.0
-5555.5557	400.0	100.0	100.0	1	0.0	0.0	0.038	1.0	96.52873	-5.557	0	0.0	1.0	12.0	0.0	0.0
-5555.5557	400.0	100.0	100.0	1	0.0	0.0	0.037	1.0	96.35885	-5.557	0	0.0	1.0	12.0	0.0	0.0
-5555.5557	400.0	100.0	100.0	1	0.0	0.0	0.035	1.0	95.03997	-5.559	0	0.0	1.0	12.0	0.0	0.0
-5555.5557	400.0	100.0	100.0	1	0.0	0.0	0.034	1.0	95.03997	-5.559	0	0.0	1.0	12.0	0.0	0.0
-5555.5557	400.0	100.0	100.0	1	0.0	0.0	0.033	1.0	95.27698	-5.559	0	0.0	1.0	12.0	0.0	0.0
-5555.5557	400.0	100.0	100.0	1	0.0	0.0	0.031	1.0	95.27698	-5.559	0	0.0	1.0	12.0	0.0	0.0
-5555.5557	400.0	100.0	100.0	1	0.0	0.0	0.03	1.0	94.53081	-5.559	0	0.0	1.0	12.0	0.0	0.0
-5555.5557	400.0	100.0	100.0	1	0.0	0.0	0.029	1.0	94.18586	-5.56	0	0.0	1.0	12.0	0.0	0.0
-5555.5557	400.0	100.0	100.0	1	0.0	0.0	0.027	1.0	94.18586	-5.56	0	0.0	1.0	12.0	0.0	0.0
-5555.5557	400.0	100.0	100.0	1	0.0	0.0	0.026	1.0	93.424866	-5.56	0	0.0	1.0	12.0	0.0	0.0
-5555.5557	400.0	100.0	100.0	1	0.0	0.0	0.025	1.0	93.8443	-5.56	0	0.0	1.0	12.0	0.0	0.0
-5555.5557	400.0	100.0	100.0	1	0.0	0.0	0.024	1.0	93.8443	-5.56	0	0.0	1.0	12.0	0.0	0.0
-5555.5557	400.0	100.0	100.0	1	0.0	0.0	0.022	1.0	94.41947	-5.56	0	0.0	1.0	12.0	0.0	0.0
-5555.5557	400.0	100.0	100.0	1	0.0	0.0	0.021	1.0	94.41947	-5.56	0	0.0	1.0	12.0	0.0	0.0
-5555.5557	400.0	100.0	100.0	1	0.0	0.0	0.02	1.0	94.69321	-5.56	0	0.0	1.0	12.0	0.0	0.0
-5555.5557	400.0	100.0	100.0	1	0.0	0.0	0.019	1.0	95.16396	-5.56	0	0.0	1.0	12.0	0.0	0.0
-5555.5557	400.0	100.0	100.0	1	0.0	0.0	0.018	1.0	95.16396	-5.56	0	0.0	1.0	12.0	0.0	0.0
-5555.5557	400.0	100.0	100.0	1	0.0	0.0	0.017	1.0	94.43446	-5.56	0	0.0	1.0	12.0	0.0	0.0
-5555.5557	400.0	100.0	100.0	1	0.0	0.0	0.016	1.0	95.34778	-5.56	0	0.0	1.0	12.0	0.0	0.0
-5555.5557	400.0	100.0	100.0	1	0.0	0.0	0.014	1.0	95.34778	-5.56	0	0.0	1.0	12.0	0.0	0.0
-5555.5557	400.0	100.0	100.0	1	0.0	0.0	0.013	1.0	96.723175	-5.56	0	0.0	1.0	12.0	0.0	0.0
-5555.5557	400.0	100.0	100.0	1	0.0	0.0	0.012	1.0	96.723175	-5.56	0	0.0	1.0	12.0	0.0	0.0
-5555.5557	400.0	100.0	100.0	1	0.0	0.0	0.011	1.0	96.977234	-5.56	0	0.0	1.0	12.0	0.0	0.0
-5555.5557	400.0	100.0	100.0	1	0.0	0.0	0.009	1.0	96.35886	-5.561	0	0.0	1.0	12.0	0.0	0.0
-5555.5557	400.0	100.0	100.0	1	0.0	0.0	0.008	1.0	96.35886	-5.561	0	0.0	1.0	12.0	0.0	0.0
-5555.5557	400.0	100.0	100.0	1	0.0	0.0	0.007	1.0	96.602615	-5.561	0	0.0	1.0	12.0	0.0	0.0
-5555.5557	400.0	100.0	100.0	1	0.0	0.0	0.005	1.0	96.602615	-5.561	0	0.0	1.0	12.0	0.0	0.0
-5555.5557	400.0	100.0	100.0	1	0.0	0.0	0.004	1.0	97.39099	-5.561	0	0.0	1.0	12.0	0.0	0.0
-5555.5557	400.0	100.0	100.0	1	0.0	0.0	0.003	1.0	96.56597	-5.561	0	0.0	1.0	12.0	0.0	0.0
-5555.5557	400.0	100.0	100.0	1	0.0	0.0	0.001	1.0	96.56597	-5.561	0	0.0	1.0	12.0	0.0	0.0
-5555.5557	400.0	100.0	100.0	1	0.0	0.0	0.0	1.0	97.75411	-5.561	0	0.0	1.0	12.0	0.0	0.0
-5555.5557	400.0	100.0	100.0	1	0.0	0.0	0.0	1.0	97.64858	-5.561	0	0.0	1.0	12.0	0.0	0.0
-5555.5557	400.0	100.0	100.0	1	0.0	0.0	-0.002	1.0	97.64858	-5.561	0	0.0	1.0	12.0	0.0	0.0
-5555.5557	400.0	100.0	100.0	1	0.0	0.0	-0.003	1.0	97.72418	-5.561	0	0.0	1.0	12.0	0.0	0.0
-5555.5557	400.0	100.0	100.0	1	0.0	0.0	-0.005	1.0	97.72418	-5.561	0	0.0	1.0	12.0	0.0	0.0
-5555.5557	400.0	100.0	100.0	1	0.0	0.0	-0.006	1.0	97.60516	-5.561	0	0.0	1.0	12.0	0.0	0.0
-5555.5557	400.0	100.0	100.0	1	0.0	0.0	-0.007	1.0	97.88944	-5.561	0	0.0	1.0	12.0	0.0	0.0
-5555.5557	400.0	100.0	100.0	1	0.0	0.0	-0.008	1.0	97.88944	-5.561	0	0.0	1.0	12.0	0.0	0.0
-5555.5557	400.0	100.0	100.0	0	0.0	0.0	-0.01	1.0	98.26865	-5.561	0	0.0	2.0	14.0	0.0	0.0
0.0	400.0	100.0	100.0	0	0.0	0.0	-0.011	1.0	98.9283	-5.561	0	0.0	2.0	0.0	0.0	0.0
0.0	400.0	100.0	100.0	0	0.0	0.0	-0.012	1.0	98.9283	-5.561	0	0.0	2.0	0.0	0.0	0.0
0.0	400.0	100.0	100.0	0	0.0	0.0	-0.013	1.0	97.85699	-5.561	0	0.0	2.0	0.0	0.0	0.0
0.0	400.0	100.0	100.0	0	0.0	0.0	-0.014	1.0	97.85699	-5.561	0	0.0	2.0	0.0	0.0	0.0
0.0	400.0	100.0	100.0	0	0.0	0.0	-0.016	1.0	98.03028	-5.561	0	0.0	2.0	0.0	0.0	0.0
0.0	400.0	100.0	100.0	0	0.0	0.0	-0.017	1.0	98.073235	-4.802	0	0.0	2.0	0.0	0.0	0.0
0.0	400.0	100.0	100.0	0	0.0	0.0	-0.018	1.0	98.073235	-4.463	0	0.0	2.0	0.0	0.0	0.0
0.0	400.0	100.0	100.0	0	0.0	0.0	-0.018	1.0	97.707985	-4.463	0	0.0	2.0	0.0	0.0	0.0
0.0	400.0	100.0	100.0	0	0.0	0.0	-0.019	1.0	97.58177	-3.854	0	0.0	2.0	0.0	0.0	0.0
0.0	400.0	100.0	100.0	0	0.0	0.0	-0.02	1.0	97.58177	-3.581	0	0.0	2.0	0.0	0.0	0.0
0.0	400.0	100.0	100.0	0	0.0	0.0	-0.02	1.0	97.59645	-3.581	0	0.0	2.0	0.0	0.0	0.0
0.0	400.0	100.0	100.0	0	0.0	0.0	-0.021	1.0	97.59645	-3.093	0	0.0	2.0	0.0	0.0	0.0
0.0	400.0	100.0	100.0	0	0.0	0.0	-0.022	1.0	96.946144	-3.093	0	0.0	2.0	0.0	0.0	0.0
0.0	400.0	100.0	100.0	0	0.0	0.0	-0.022	1.0	96.26594	-2.671	0	0.0	2.0	0.0	0.0	0.0
0.0	400.0	100.0	100.0	0	0.0	0.0	-0.022	1.0	96.26594	-2.482	0	0.0	2.0	0.0	0.0	0.0
0.0	400.0	100.0	100.0	0	0.0	0.0	-0.023	1.0	96.0872	-2.482	0	0.0	2.0	0.0	0.0	0.0
0.0	400.0	100.0	100.0	0	0.0	0.0	-0.023	1.0	95.96874	-2.143	0	0.0	2.0	0.0	0.0	0.0
0.0	400.0	100.0	100.0	0	0.0	0.0	-0.023	1.0	95.96874	-1.992	0	0.0	2.0	0.0	0.0	0.0
0.0	400.0	100.0	100.0	0	0.0	0.0	-0.023	1.0	96.31199	-1.992	0	0.0	2.0	0.0	0.0	0.0
0.0	400.0	100.0	100.0	0	0.0	0.0	-0.023	1.0	96.31199	-1.719	0	0.0	2.0	0.0	0.0	0.0
0.0	400.0	100.0	100.0	0	0.0	0.0	-0.023	1.0	95.659164	-1.719	0	0.0	2.0	0.0	0.0	0.0
0.0	400.0	100.0	100.0	0	0.0	0.0	-0.023	1.0	95.44651	-1.598	0	0.0	2.0	0.0	0.0	0.0
0.0	400.0	100.0	100.0	0	0.0	0.0	-0.024	1.0	95.44651	-1.38	0	0.0	2.0	0.0	0.0	0.0
0.0	400.0	100.0	100.0	0	0.0	0.0	-0.024	1.0	95.80086	-1.38	0	0.0	2.0	0.0	0.0	0.0
0.0	400.0	100.0	100.0	0	0.0	0.0	-0.024	1.0	95.95865	-1.282	0	0.0	2.0	0.0	0.0	0.0
0.0	400.0	100.0	100.0	0	0.0	0.0	-0.024	1.0	95.95865	-1.107	0	0.0	2.0	0.0	0.0	0.0
0.0	400.0	100.0	100.0	0	0.0	0.0	-0.024	1.0	95.29769	-1.107	0	0.0	2.0	0.0	0.0	0.0
0.0	400.0	100.0	100.0	0	0.0	0.0	-0.024	1.0	95.29769	-1.029	0	0.0	2.0	0.0	0.0	0.0
0.0	400.0	100.0	100.0	0	0.0	0.0	-0.024	1.0	95.66944	-1.029	0	0.0	2.0	0.0	0.0	0.0
0.0	400.0	100.0	100.0	0	0.0	0.0	-0.024	1.0	96.33823	-0.888	0	0.0	2.0	0.0	0.0	0.0
0.0	400.0	100.0	100.0	0	0.0	0.0	-0.024	1.0	96.33823	-0.825	0	0.0	2.0	0.0	0.0	0.0
0.0	400.0	100.0	100.0	0	0.0	0.0	-0.024	1.0	95.812225	-0.825	0	0.0	2.0	0.0	0.0	0.0
0.0	400.0	100.0	100.0	0	0.0	0.0	-0.024	1.0	95.572525	-0.712	0	0.0	2.0	0.0	0.0	0.0
0.0	400.0	100.0	100.0	0	0.0	0.0	-0.025	1.0	95.572525	-0.662	0	0.0	2.0	0.0	0.0	0.0
0.0	400.0	100.0	100.0	0	0.0	0.0	-0.025	1.0	95.95576	-0.662	0	0.0	2.0	0.0	0.0	0.0
0.0	400.0	100.0	100.0	0	0.0	0.0	-0.025	1.0	95.78551	-0.571	0	0.0	2.0	0.0	0.0	0.0
0.0	400.0	100.0	100.0	0	0.0	0.0	-0.025	1.0	96.11819	-0.571	0	0.0	2.0	0.0	0.0	0.0
0.0	400.0	100.0	100.0	0	0.0	0.0	-0.025	1.0	96.10708	-0.531	0	0.0	2.0	0.0	0.0	0.0
0.0	400.0	100.0	100.0	0	0.0	0.0	-0.025	1.0	96.10708	-0.458	0	0.0	2.0	0.0	0.0	0.0
0.0	400.0	100.0	100.0	0	0.0	0.0	-0.025	1.0	96.15735	-0.458	0	0.0	2.0	0.0	0.0	0.0
0.0	400.0	100.0	100.0	0	0.0	0.0	-0.025	1.0	96.25097	-0.426	0	0.0	2.0	0.0	0.0	0.0
0.0	400.0	100.0	100.0	0	0.0	0.0	-0.025	1.0	96.25097	-0.368	0	0.0	2.0	0.0	0.0	0.0
0.0	400.0	100.0	100.0	0	0.0	0.0	-0.025	1.0	95.46544	-0.368	0	0.0	2.0	0.0	0.0	0.0
0.0	400.0	100.0	100.0	0	0.0	0.0	-0.026	1.0	95.46544	-0.317	0	0.0	2.0	0.0	0.0	0.0
0.0	400.0	100.0	100.0	0	0.0	0.0	-0.026	1.0	95.66416	-0.317	0	0.0	2.0	0.0	0.0	0.0
0.0	400.0	100.0	100.0	0	0.0	0.0	-0.026	1.0	96.06984	-0.295	0	0.0	2.0	0.0	0.0	0.0
0.0	400.0	100.0	100.0	0	0.0	0.0	-0.026	1.0	96.06984	-0.274	0	0.0	2.0	0.0	0.0	0.0
0.0	400.0	100.0	100.0	0	0.0	0.0	-0.026	1.0	96.00189	-0.274	0	0.0	2.0	0.0	0.0	0.0
0.0	400.0	100.0	100.0	0	0.0	0.0	-0.026	1.0	96.193405	-0.236	0	0.0	2.0	0.0	0.0	0.0
0.0	400.0	100.0	100.0	0	0.0	0.0	-0.026	1.0	96.193405	-0.204	0	0.0	2.0	0.0	0.0	0.0
0.0	400.0	100.0	100.0	0	0.0	0.0	-0.026	1.0	96.13791	-0.204	0	0.0	2.0	0.0	0.0	0.0
0.0	400.0	100.0	100.0	0	0.0	0.0	-0.026	1.0	96.13791	-0.189	0	0.0	2.0	0.0	0.0	0.0
0.0	400.0	100.0	100.0	0	0.0	0.0	-0.026	1.0	96.15712	-0.189	0	0.0	2.0	0.0	0.0	0.0
0.0	400.0	100.0	100.0	0	0.0	0.0	-0.026	1.0	97.38309	-0.163	0	0.0	2.0	0.0	0.0	0.0
0.0	400.0	100.0	100.0	0	0.0	0.0	-0.026	1.0	97.38309	-0.152	0	0.0	2.0	0.0	0.0	0.0
0.0	400.0	100.0	100.0	0	0.0	0.0	-0.026	1.0	97.795616	-0.152	0	0.0	2.0	0.0	0.0	0.0
0.0	400.0	100.0	100.0	0	0.0	0.0	-0.026	1.0	97.63445	-0.131	0	0.0	2.0	0.0	0.0	0.0
0.0	400.0	100.0	100.0	0	0.0	0.0	-0.026	1.0	97.63445	-0.121	0	0.0	2.0	0.0	0.0	0.0
0.0	400.0	100.0	100.0	0	0.0	0.0	-0.026	1.0	96.76344	-0.121	0	0.0	2.0	0.0	0.0	0.0
0.0	400.0	100.0	100.0	0	0.0	0.0	-0.026	1.0	96.76344	-0.105	0	0.0	2.0	0.0	0.0	0.0
0.0	400.0	100.0	100.0	0	0.0	0.0	-0.026	1.0	96.90806	-0.105	0	0.0	2.0	0.0	0.0	0.0
0.0	400.0	100.0	100.0	0	0.0	0.0	-0.025	1.0	96.73485	-0.09	1	0.0	2.0	2.0	0.0	0.0
0.0	400.0	100.0	100.0	0	0.0	0.0	-0.025	1.0	96.73485	-0.084	1	0.0	2.0	2.0	0.0	0.0
0.0	400.0	100.0	100.0	0	0.0	0.0	-0.025	1.0	96.27034	-0.084	1	0.0	2.0	4.0	0.0	0.0
6944.445	500.0	100.0	100.0	0	0.0	0.0	-0.025	1.0	96.63041	-0.072	1	0.0	2.0	4.0	0.0	0.0
6944.445	500.0	100.0	100.0	0	0.0	0.0	-0.024	1.0	96.63041	-0.067	1	0.0	2.0	4.0	0.0	0.0
6944.445	500.0	100.0	100.0	0	0.0	0.0	-0.023	1.0	96.477135	-0.067	1	0.0	2.0	4.0	0.0	0.0
6944.445	500.0	100.0	100.0	0	0.0	0.0	-0.022	1.0	96.477135	0.431	1	0.0	2.0	4.0	0.0	0.0
6944.445	500.0	100.0	100.0	0	0.0	0.0	-0.022	1.0	97.63393	0.431	1	0.0	2.0	4.0	0.0	0.0
6944.445	500.0	100.0	100.0	0	0.0	0.0	-0.02	1.0	98.11617	0.892	1	0.0	2.0	4.0	0.0	0.0
6944.445	500.0	100.0	100.0	0	0.0	0.0	-0.019	1.0	98.11617	1.719	1	0.0	2.0	4.0	0.0	0.0
6944.445	500.0	100.0	100.0	0	0.0	0.0	-0.017	1.0	98.3092	1.719	1	0.0	2.0	4.0	0.0	0.0
6944.445	500.0	100.0	100.0	0	0.0	0.0	-0.016	1.0	98.19602	2.09	1	0.0	2.0	4.0	0.0	0.0
6944.445	500.0	100.0	100.0	0	0.0	0.0	-0.014	1.0	98.19602	2.752	1	0.0	2.0	4.0	0.0	0.0
6944.445	500.0	100.0	100.0	0	0.0	0.0	-0.012	1.0	98.2783	2.752	1	0.0	2.0	4.0	0.0	0.0
6944.445	500.0	100.0	100.0	0	0.0	0.0	-0.009	1.0	98.2783	3.325	1	0.0	2.0	4.0	0.0	0.0
6944.445	500.0	100.0	100.0	0	0.0	0.0	-0.007	1.0	98.322914	3.325	1	0.0	2.0	4.0	0.0	0.0
6944.445	500.0	100.0	100.0	0	0.0	0.0	-0.005	1.0	97.37452	3.582	1	0.0	2.0	5.0	0.0	0.0
6944.445	500.0	100.0	100.0	0	0.0	0.0	-0.002	1.0	97.37452	4.042	1	0.0	2.0	5.0	0.0	0.0
6944.445	500.0	100.0	100.0	0	0.0	0.0	0.0	1.0	98.018906	4.042	1	0.0	2.0	5.0	0.0	0.0
6944.445	500.0	100.0	100.0	0	0.0	0.0	0.002	1.0	96.7569	4.247	1	0.0	2.0	5.0	0.0	0.0
6944.445	500.0	100.0	100.0	0	0.0	0.0	0.005	1.0	96.7569	4.617	1	0.0	2.0	5.0	0.0	0.0
6944.445	500.0	100.0	100.0	0	0.0	0.0	0.008	1.0	96.75205	4.617	1	0.0	2.0	5.0	0.0	0.0
6944.445	500.0	100.0	100.0	0	0.0	0.0	0.01	1.0	96.75205	4.781	1	0.0	2.0	5.0	0.0	0.0
6944.445	500.0	100.0	100.0	0	0.0	0.0	0.013	1.0	96.42498	4.781	1	0.0	2.0	5.0	0.0	0.0
6944.445	500.0	100.0	100.0	0	0.0	0.0	0.016	1.0	97.05236	5.077	1	0.0	2.0	5.0	0.0	0.0
6944.445	500.0	100.0	100.0	0	0.0	0.0	0.019	1.0	97.05236	5.211	1	0.0	2.0	5.0	0.0	0.0
6944.445	500.0	100.0	100.0	0	0.0	0.0	0.021	1.0	97.126305	5.211	1	0.0	2.0	5.0	0.0	0.0
6944.445	500.0	100.0	100.0	0	0.0	0.0	0.024	1.0	96.98517	5.449	1	0.0	2.0	5.0	0.0	0.0
6944.445	500.0	100.0	100.0	0	0.0	0.0	0.027	1.0	96.98517	5.554	1	0.0	2.0	5.0	0.0	0.0
6944.445	500.0	100.0	100.0	0	0.0	0.0	0.03	1.0	97.5553	5.554	1	0.0	2.0	5.0	0.0	0.0
6944.445	500.0	100.0	100.0	0	0.0	0.0	0.032	1.0	97.5553	5.745	1	0.0	2.0	5.0	0.0	0.0
6944.445	500.0	100.0	100.0	0	0.0	0.0	0.034	1.0	97.70524	5.745	1	0.0	2.0	5.0	0.0	0.0
6944.445	500.0	100.0	100.0	0	0.0	0.0	0.037	1.0	98.00697	5.909	1	0.0	2.0	5.0	0.0	0.0
6944.445	500.0	100.0	100.0	0	0.0	0.0	0.04	1.0	98.00697	5.983	1	0.0	2.0	5.0	0.0	0.0
6944.445	500.0	100.0	100.0	0	0.0	0.0	0.042	1.0	97.85393	5.983	1	0.0	2.0	5.0	0.0	0.0
6944.445	500.0	100.0	100.0	0	0.0	0.0	0.044	1.0	97.88229	6.116	1	0.0	2.0	5.0	0.0	0.0
6944.445	500.0	100.0	100.0	0	0.0	0.0	0.046	1.0	97.88229	6.176	1	0.0	2.0	5.0	0.0	0.0
6944.445	500.0	100.0	100.0	0	0.0	0.0	0.049	1.0	97.66067	6.176	1	0.0	2.0	5.0	0.0	0.0
6944.445	500.0	100.0	100.0	0	0.0	0.0	0.051	1.0	97.66067	6.281	1	0.0	2.0	5.0	0.0	0.0
6944.445	500.0	100.0	100.0	0	0.0	0.0	0.052	1.0	97.18195	6.281	1	0.0	2.0	5.0	0.0	0.0
6944.445	500.0	100.0	100.0	0	0.0	0.0	0.054	1.0	97.23882	6.329	1	0.0	2.0	5.0	0.0	0.0
6944.445	500.0	100.0	100.0	0	0.0	0.0	0.056	1.0	97.23882	6.414	1	0.0	2.0	5.0	0.0	0.0
6944.445	500.0	100.0	100.0	0	0.0	0.0	0.058	1.0	96.83593	6.414	1	0.0	2.0	5.0	0.0	0.0
6944.445	500.0	100.0	100.0	0	0.0	0.0	0.059	1.0	96.39845	6.452	1	0.0	2.0	5.0	0.0	0.0
6944.445	500.0	100.0	100.0	0	0.0	0.0	0.061	1.0	95.552864	6.52	1	0.0	2.0	5.0	0.0	0.0
6944.445	500.0	100.0	100.0	0	0.0	0.0	0.062	1.0	95.40178	6.52	1	0.0	2.0	5.0	0.0	0.0
6944.445	500.0	100.0	100.0	0	0.0	0.0	0.063	1.0	95.40178	6.551	1	0.0	2.0	5.0	0.0	0.0
6944.445	500.0	100.0	100.0	0	0.0	0.0	0.064	1.0	94.819595	6.551	1	0.0	2.0	5.0	0.0	0.0
6944.445	500.0	100.0	100.0	0	0.0	0.0	0.066	1.0	94.495834	6.606	1	0.0	2.0	5.0	0.0	0.0
6944.445	500.0	100.0	100.0	0	0.0	0.0	0.066	1.0	94.495834	6.631	1	0.0	2.0	5.0	0.0	0.0
6944.445	500.0	100.0	100.0	0	0.0	0.0	0.067	1.0	95.849335	6.631	1	0.0	2.0	5.0	0.0	0.0
6944.445	500.0	100.0	100.0	0	0.0	0.0	0.068	1.0	95.58061	6.674	1	0.0	2.0	5.0	0.0	0.0
6944.445	500.0	100.0	100.0	0	0.0	0.0	0.069	1.0	95.58061	6.693	1	0.0	2.0	5.0	0.0	0.0
6944.445	500.0	100.0	100.0	0	0.0	0.0	0.07	1.0	95.88784	6.693	1	0.0	2.0	5.0	0.0	0.0
6944.445	500.0	100.0	100.0	0	0.0	0.0	0.07	1.0	95.88784	6.73	1	0.0	2.0	5.0	0.0	0.0
6944.445	500.0	100.0	100.0	0	0.0	0.0	0.071	1.0	96.79202	6.73	1	0.0	2.0	5.0	0.0	0.0
6944.445	500.0	100.0	100.0	0	0.0	0.0	0.072	1.0	96.77845	6.759	1	0.0	2.0	5.0	0.0	0.0
6944.445	500.0	100.0	100.0	0	0.0	0.0	0.072	1.0	96.77845	6.773	1	0.0	2.0	5.0	0.0	0.0
6944.445	500.0	100.0	100.0	0	0.0	0.0	0.073	1.0	97.05087	6.773	1	0.0	2.0	5.0	0.0	0.0
6944.445	500.0	100.0	100.0	0	0.0	0.0	0.073	1.0	96.059296	6.797	1	0.0	2.0	5.0	0.0	0.0
6944.445	500.0	100.0	100.0	0	0.0	0.0	0.073	1.0	96.059296	6.809	1	0.0	2.0	5.0	0.0	0.0
6944.445	500.0	100.0	100.0	0	0.0	0.0	0.074	1.0	97.39264	6.809	1	0.0	2.0	5.0	0.0	0.0
6944.445	500.0	100.0	100.0	0	0.0	0.0	0.074	1.0	97.39264	6.829	1	0.0	2.0	5.0	0.0	0.0
6944.445	500.0	100.0	100.0	0	0.0	0.0	0.074	1.0	97.127144	6.829	1	0.0	2.0	5.0	0.0	0.0
6944.445	500.0	100.0	100.0	0	0.0	0.0	0.075	1.0	97.69607	6.837	1	0.0	2.0	5.0	0.0	0.0
6944.445	500.0	100.0	100.0	0	0.0	0.0	0.075	1.0	97.69607	6.852	1	0.0	2.0	5.0	0.0	0.0
6944.445	500.0	100.0	100.0	0	0.0	0.0	0.076	1.0	98.33019	6.852	1	0.0	2.0	5.0	0.0	0.0
6944.445	500.0	100.0	100.0	0	0.0	0.0	0.076	1.0	98.0181	6.867	1	0.0	2.0	5.0	0.0	0.0
6944.445	500.0	100.0	100.0	0	0.0	0.0	0.076	1.0	98.0181	6.872	1	0.0	2.0	5.0	0.0	0.0
6944.445	500.0	100.0	100.0	0	0.0	0.0	0.077	1.0	97.823166	6.872	1	0.0	2.0	5.0	0.0	0.0
6944.445	500.0	100.0	100.0	0	0.0	0.0	0.077	1.0	97.823166	6.884	1	0.0	2.0	5.0	0.0	0.0
6944.445	500.0	100.0	100.0	0	0.0	0.0	0.077	1.0	98.03816	6.884	1	0.0	2.0	5.0	0.0	0.0
6944.445	500.0	100.0	100.0	0	0.0	0.0	0.078	1.0	97.96865	6.889	1	0.0	2.0	5.0	0.0	0.0
6944.445	500.0	100.0	100.0	0	0.0	0.0	0.078	1.0	97.96865	6.897	1	0.0	2.0	5.0	0.0	0.0
6944.445	500.0	100.0	100.0	0	0.0	0.0	0.078	1.0	98.19997	6.897	1	0.0	2.0	5.0	0.0	0.0
6944.445	500.0	100.0	100.0	0	0.0	0.0	0.079	1.0	98.10094	6.902	1	0.0	2.0	5.0	0.0	0.0
6944.445	500.0	100.0	100.0	0	0.0	0.0	0.079	1.0	98.10094	6.909	1	0.0	2.0	5.0	0.0	0.0
6944.445	500.0	100.0	100.0	0	0.0	0.0	0.079	1.0	98.29879	6.909	1	0.0	2.0	5.0	0.0	0.0
6944.445	500.0	100.0	100.0	0	0.0	0.0	0.08	1.0	98.29879	6.914	1	0.0	2.0	5.0	0.0	0.0
6944.445	500.0	100.0	100.0	0	0.0	0.0	0.08	1.0	98.51796	6.914	1	0.0	2.0	5.0	0.0	0.0
6944.445	500.0	100.0	100.0	0	0.0	0.0	0.081	1.0	98.6844	6.917	1	0.0	2.0	5.0	0.0	0.0
6944.445	500.0	100.0	100.0	0	0.0	0.0	0.081	1.0	98.96237	6.922	1	0.0	2.0	5.0	0.0	0.0
6944.445	500.0	100.0	100.0	0	0.0	0.0	0.082	1.0	98.87262	6.922	1	0.0	2.0	5.0	0.0	0.0
6944.445	500.0	100.0	100.0	0	0.0	0.0	0.083	1.0	97.82592	6.925	1	0.0	2.0	5.0	0.0	0.0
6944.445	500.0	100.0	100.0	0	0.0	0.0	0.083	1.0	97.82592	6.929	1	0.0	2.0	5.0	0.0	0.0
6944.445	500.0	100.0	100.0	0	0.0	0.0	0.084	1.0	97.579025	6.929	1	0.0	2.0	5.0	0.0	0.0
6944.445	500.0	100.0	100.0	0	0.0	0.0	0.084	1.0	97.579025	6.929	1	0.0	2.0	5.0	0.0	0.0
6944.445	500.0	100.0	100.0	0	0.0	0.0	0.085	1.0	96.82211	6.929	1	0.0	2.0	5.0	0.0	0.0
6944.445	500.0	100.0	100.0	0	0.0	0.0	0.085	1.0	96.9598	6.932	1	0.0	2.0	5.0	0.0	0.0
6944.445	500.0	100.0	100.0	0	0.0	0.0	0.086	1.0	96.9598	6.934	1	0.0	2.0	5.0	0.0	0.0
6944.445	500.0	100.0	100.0	0	0.0	0.0	0.086	1.0	97.50195	6.934	1	0.0	2.0	5.0	0.0	0.0
6944.445	500.0	100.0	100.0	1	0.0	0.0	0.087	1.0	97.97344	6.936	1	0.0	2.0	5.0	0.0	0.0
6944.445	500.0	100.0	100.0	1	0.0	0.0	0.088	1.0	97.97344	6.937	1	0.0	2.0	5.0	0.0	0.0
6944.445	500.0	100.0	100.0	1	0.0	0.0	0.089	1.0	98.200264	6.937	1	0.0	2.0	5.0	0.0	0.0
6944.445	500.0	100.0	100.0	1	0.0	0.0	0.089	1.0	98.200264	6.941	1	0.0	2.0	5.0	0.0	0.0
6944.445	500.0	100.0	100.0	1	0.0	0.0	0.09	1.0	97.49232	6.941	1	0.0	2.0	5.0	0.0	0.0
6944.445	500.0	100.0	100.0	1	0.0	0.0	0.09	1.0	98.030754	6.942	1	0.0	2.0	5.0	0.0	0.0
6944.445	500.0	100.0	100.0	1	0.0	0.0	0.091	1.0	98.030754	6.943	1	0.0	2.0	5.0	0.0	0.0
6944.445	500.0	100.0	100.0	1	0.0	0.0	0.091	1.0	97.05351	6.943	1	0.0	2.0	5.0	0.0	0.0
6944.445	500.0	100.0	100.0	1	0.0	0.0	0.092	1.0	97.20503	6.944	1	0.0	2.0	5.0	0.0	0.0
6944.445	500.0	100.0	100.0	1	0.0	0.0	0.093	1.0	97.20503	6.945	1	0.0	2.0	5.0	0.0	0.0
6944.445	500.0	100.0	100.0	1	0.0	0.0	0.093	1.0	96.89214	6.945	1	0.0	2.0	5.0	0.0	0.0
6944.445	500.0	100.0	100.0	1	0.0	0.0	0.094	1.0	96.89214	6.946	1	0.0	2.0	5.0	0.0	0.0
6944.445	500.0	100.0	100.0	1	0.0	0.0	0.095	1.0	97.80395	6.946	1	0.0	2.0	5.0	0.0	0.0
6944.445	500.0	100.0	100.0	1	0.0	0.0	0.095	1.0	97.55718	6.947	1	0.0	2.0	5.0	0.0	0.0
6944.445	500.0	100.0	100.0	1	0.0	0.0	0.096	1.0	97.55718	6.948	1	0.0	2.0	5.0	0.0	0.0
6944.445	500.0	100.0	100.0	1	0.0	0.0	0.096	1.0	97.63233	6.948	1	0.0	2.0	5.0	0.0	0.0
6944.445	500.0	100.0	100.0	1	0.0	0.0	0.097	1.0	97.359314	6.948	1	0.0	2.0	5.0	0.0	0.0
6944.445	500.0	100.0	100.0	1	0.0	0.0	0.097	1.0	97.359314	6.949	1	0.0	2.0	5.0	0.0	0.0
6944.445	500.0	100.0	100.0	1	0.0	0.0	0.098	1.0	97.67632	6.949	1	0.0	2.0	5.0	0.0	0.0
6944.445	500.0	100.0	100.0	1	0.0	0.0	0.098	1.0	97.67632	6.949	1	0.0	2.0	5.0	0.0	0.0
6944.445	500.0	100.0	100.0	1	0.0	0.0	0.099	1.0	96.72129	6.949	1	0.0	2.0	5.0	0.0	0.0
6944.445	500.0	100.0	100.0	1	0.0	0.0	0.1	1.0	96.99218	6.949	1	0.0	2.0	5.0	0.0	0.0
6944.445	500.0	100.0	100.0	1	0.0	0.0	0.1	1.0	97.11746	6.949	1	0.0	2.0	5.0	0.0	0.0
6944.445	500.0	100.0	100.0	1	0.0	0.0	0.101	1.0	97.0082	6.949	1	0.0	2.0	5.0	0.0	0.0
6944.445	500.0	100.0	100.0	1	0.0	0.0	0.101	1.0	96.610886	6.949	1	0.0	2.0	5.0	0.0	0.0
6944.445	500.0	100.0	100.0	1	0.0	0.0	0.102	1.0	96.61556	6.95	1	0.0	2.0	5.0	0.0	0.0
6944.445	500.0	100.0	100.0	1	0.0	0.0	0.102	1.0	96.36145	6.95	1	0.0	2.0	5.0	0.0	0.0
6944.445	500.0	100.0	100.0	1	0.0	0.0	0.103	1.0	96.36145	6.95	1	0.0	2.0	5.0	0.0	0.0
6944.445	500.0	100.0	100.0	1	0.0	0.0	0.103	1.0	96.726555	6.95	1	0.0	2.0	5.0	0.0	0.0
6944.445	500.0	100.0	100.0	1	0.0	0.0	0.104	1.0	96.53129	6.95	1	0.0	2.0	5.0	0.0	0.0
6944.445	500.0	100.0	100.0	1	0.0	0.0	0.105	1.0	96.53129	6.951	1	0.0	2.0	5.0	0.0	0.0
6944.445	500.0	100.0	100.0	1	0.0	0.0	0.106	1.0	96.898636	6.951	1	0.0	2.0	5.0	0.0	0.0
6944.445	500.0	100.0	100.0	1	0.0	0.0	0.106	1.0	96.54315	6.951	1	0.0	2.0	5.0	0.0	0.0
6944.445	500.0	100.0	100.0	1	0.0	0.0	0.107	1.0	96.54315	6.951	1	0.0	2.0	5.0	0.0	0.0
6944.445	500.0	100.0	100.0	1	0.0	0.0	0.108	1.0	96.42545	6.951	1	0.0	2.0	5.0	0.0	0.0
6944.445	500.0	100.0	100.0	1	0.0	0.0	0.108	1.0	96.42545	6.951	1	0.0	2.0	5.0	0.0	0.0
6944.445	500.0	100.0	100.0	1	0.0	0.0	0.109	1.0	96.77363	6.951	1	0.0	2.0	5.0	0.0	0.0
6944.445	500.0	100.0	100.0	1	0.0	0.0	0.11	1.0	96.94675	6.951	1	0.0	2.0	5.0	0.0	0.0
6944.445	500.0	100.0	100.0	1	0.0	0.0	0.111	1.0	96.94675	6.951	1	0.0	2.0	5.0	0.0	0.0
6944.445	500.0	100.0	100.0	1	0.0	0.0	0.112	1.0	96.65271	6.951	1	0.0	2.0	5.0	0.0	0.0
6944.445	500.0	100.0	100.0	1	0.0	0.0	0.112	1.0	95.40453	6.951	1	0.0	2.0	5.0	0.0	0.0
6944.445	500.0	100.0	100.0	1	0.0	0.0	0.113	1.0	95.40453	6.951	1	0.0	2.0	5.0	0.0	0.0
6944.445	500.0	100.0	100.0	1	0.0	0.0	0.114	1.0	94.48928	6.951	1	0.0	2.0	5.0	0.0	0.0
6944.445	500.0	100.0	100.0	1	0.0	0.0	0.115	1.0	94.48928	6.952	1	0.0	2.0	5.0	0.0	0.0
6944.445	500.0	100.0	100.0	1	0.0	0.0	0.116	1.0	95.662445	6.952	1	0.0	2.0	5.0	0.0	0.0
6944.445	500.0	100.0	100.0	1	0.0	0.0	0.117	1.0	95.52218	6.952	1	0.0	2.0	5.0	0.0	0.0
6944.445	500.0	100.0	100.0	1	0.0	0.0	0.118	1.0	95.53608	6.952	1	0.0	2.0	5.0	0.0	0.0
6944.445	500.0	100.0	100.0	1	0.0	0.0	0.119	1.0	95.71618	6.952	1	0.0	2.0	5.0	0.0	0.0
6944.445	500.0	100.0	100.0	1	0.0	0.0	0.119	1.0	96.665535	6.952	1	0.0	2.0	5.0	0.0	0.0
6944.445	500.0	100.0	100.0	1	0.0	0.0	0.12	1.0	96.665535	6.952	1	0.0	2.0	5.0	0.0	0.0
6944.445	500.0	100.0	100.0	1	0.0	0.0	0.121	1.0	96.40773	6.952	1	0.0	2.0	5.0	0.0	0.0
6944.445	500.0	100.0	100.0	1	0.0	0.0	0.122	1.0	96.40773	6.952	1	0.0	2.0	5.0	0.0	0.0
6944.445	500.0	100.0	100.0	1	0.0	0.0	0.123	1.0	97.32243	6.952	1	0.0	2.0	5.0	0.0	0.0
6944.445	500.0	100.0	100.0	1	0.0	0.0	0.124	1.0	97.196396	6.952	1	0.0	2.0	5.0	0.0	0.0
6944.445	500.0	100.0	100.0	1	0.0	0.0	0.125	1.0	97.196396	6.952	1	0.0	2.0	5.0	0.0	0.0
6944.445	500.0	100.0	100.0	1	0.0	0.0	0.126	1.0	96.024155	6.952	1	0.0	2.0	5.0	0.0	0.0
6944.445	500.0	100.0	100.0	1	0.0	0.0	0.127	1.0	96.41612	6.952	1	0.0	2.0	5.0	0.0	0.0
6944.445	500.0	100.0	100.0	1	0.0	0.0	0.128	1.0	96.41612	6.952	1	0.0	2.0	5.0	0.0	0.0
6944.445	500.0	100.0	100.0	1	0.0	0.0	0.129	1.0	95.957886	6.952	1	0.0	2.0	5.0	0.0	0.0
6944.445	500.0	100.0	100.0	1	0.0	0.0	0.13	1.0	95.957886	6.952	1	0.0	2.0	5.0	0.0	0.0
6944.445	500.0	100.0	100.0	1	0.0	0.0	0.131	1.0	96.792885	6.952	1	0.0	2.0	5.0	0.0	0.0
6944.445	500.0	100.0	100.0	1	0.0	0.0	0.132	1.0	96.47704	6.952	1	0.0	2.0	5.0	0.0	0.0
6944.445	500.0	100.0	100.0	1	0.0	0.0	0.132	1.0	96.47704	6.952	1	0.0	2.0	5.0	0.0	0.0
6944.445	500.0	100.0	100.0	1	0.0	0.0	0.133	1.0	96.96445	6.952	1	0.0	2.0	5.0	0.0	0.0
6944.445	500.0	100.0	100.0	1	0.0	0.0	0.134	1.0	96.76307	6.952	1	0.0	2.0	5.0	0.0	0.0
6944.445	500.0	100.0	100.0	1	0.0	0.0	0.135	1.0	96.76307	6.952	1	0.0	2.0	5.0	0.0	0.0
6944.445	500.0	100.0	100.0	1	0.0	0.0	0.136	1.0	97.04505	6.952	1	0.0	2.0	5.0	0.0	0.0
6944.445	500.0	100.0	100.0	1	0.0	0.0	0.137	1.0	97.04505	6.952	1	0.0	2.0	5.0	0.0	0.0
6944.445	500.0	100.0	100.0	1	0.0	0.0	0.137	1.0	96.23487	6.952	1	0.0	2.0	5.0	0.0	0.0
6944.445	500.0	100.0	100.0	1	0.0	0.0	0.138	1.0	97.190926	6.952	1	0.0	2.0	5.0	0.0	0.0
6944.445	500.0	100.0	100.0	1	0.0	0.0	0.139	1.0	97.190926	6.952	1	0.0	2.0	5.0	0.0	0.0
6944.445	500.0	100.0	100.0	1	0.0	0.0	0.14	1.0	97.49449	6.952	1	0.0	2.0	5.0	0.0	0.0
6944.445	500.0	100.0	100.0	1	0.0	0.0	0.141	1.0	96.27301	6.952	1	0.0	2.0	5.0	0.0	0.0
6944.445	500.0	100.0	100.0	1	0.0	0.0	0.142	1.0	96.27301	6.952	1	0.0	2.0	5.0	0.0	0.0
6944.445	500.0	100.0	100.0	1	0.0	0.0	0.143	1.0	95.74776	6.952	1	0.0	2.0	5.0	0.0	0.0
6944.445	500.0	100.0	100.0	1	0.0	0.0	0.143	1.0	95.74776	6.952	1	0.0	2.0	5.0	0.0	0.0
6944.445	500.0	100.0	100.0	1	0.0	0.0	0.144	1.0	95.647835	6.952	1	0.0	2.0	5.0	0.0	0.0
6944.445	500.0	100.0	100.0	1	0.0	0.0	0.145	1.0	96.22456	6.952	1	0.0	2.0	5.0	0.0	0.0
6944.445	500.0	100.0	100.0	1	0.0	0.0	0.146	1.0	96.22456	6.952	1	0.0	2.0	5.0	0.0	0.0
6944.445	500.0	100.0	100.0	1	0.0	0.0	0.148	1.0	97.86411	6.952	1	0.0	2.0	5.0	0.0	0.0
6944.445	500.0	100.0	100.0	1	0.0	0.0	0.148	1.0	97.67917	6.952	1	0.0	2.0	5.0	0.0	0.0
6944.445	500.0	100.0	100.0	1	0.0	0.0	0.149	1.0	98.01857	6.952	1	0.0	2.0	5.0	0.0	0.0
6944.445	500.0	100.0	100.0	1	0.0	0.0	0.15	1.0	97.26173	6.952	1	0.0	2.0	5.0	0.0	0.0
6944.445	500.0	100.0	100.0	1	0.0	0.0	0.151	1.0	97.26173	6.952	1	0.0	2.0	5.0	0.0	0.0
6944.445	500.0	100.0	100.0	1	0.0	0.0	0.152	1.0	98.97741	6.952	1	0.0	2.0	5.0	0.0	0.0
6944.445	500.0	100.0	100.0	1	0.0	0.0	0.153	1.0	98.66697	6.952	1	0.0	2.0	6.0	0.0	0.0
6944.445	500.0	100.0	100.0	1	0.0	0.0	0.154	1.0	98.66697	6.952	1	0.0	2.0	6.0	0.0	0.0
0.0	500.0	100.0	100.0	0	0.0	0.0	0.155	1.0	98.089836	6.952	1	1.0	2.0	0.0	0.0	0.0
0.0	500.0	100.0	100.0	0	0.0	0.0	0.155	1.0	97.78267	6.952	1	1.0	2.0	0.0	0.0	0.0
0.0	500.0	100.0	100.0	0	0.0	0.0	0.156	1.0	97.78267	6.952	1	1.0	2.0	0.0	0.0	0.0
0.0	500.0	100.0	100.0	0	0.0	0.0	0.157	1.0	96.896866	6.952	1	1.0	2.0	0.0	0.0	0.0
0.0	500.0	100.0	100.0	0	0.0	0.0	0.158	1.0	96.896866	6.461	1	1.0	2.0	0.0	0.0	0.0
0.0	500.0	100.0	100.0	0	0.0	0.0	0.159	1.0	97.42083	6.461	1	1.0	2.0	0.0	0.0	0.0
0.0	500.0	100.0	100.0	0	0.0	0.0	0.159	1.0	96.50783	5.58	1	1.0	2.0	0.0	0.0	0.0
0.0	500.0	100.0	100.0	0	0.0	0.0	0.159	1.0	96.50783	5.186	1	1.0	2.0	0.0	0.0	0.0
0.0	500.0	100.0	100.0	0	0.0	0.0	0.16	1.0	96.78812	5.186	1	1.0	2.0	0.0	0.0	0.0
0.0	500.0	100.0	100.0	0	0.0	0.0	0.16	1.0	95.58582	4.478	1	1.0	2.0	0.0	0.0	0.0
0.0	500.0	100.0	100.0	0	0.0	0.0	0.16	1.0	95.58582	4.162	1	1.0	2.0	0.0	0.0	0.0
0.0	500.0	100.0	100.0	0	0.0	0.0	0.16	1.0	95.089676	4.162	1	1.0	2.0	0.0	0.0	0.0
0.0	500.0	100.0	100.0	0	0.0	0.0	0.16	1.0	96.31183	3.593	1	1.0	2.0	0.0	0.0	0.0
0.0	500.0	100.0	100.0	0	0.0	0.0	0.16	1.0	96.134384	3.593	1	1.0	2.0	0.0	0.0	0.0
0.0	500.0	100.0	100.0	0	0.0	0.0	0.16	1.0	94.93363	3.339	1	1.0	2.0	0.0	0.0	0.0
0.0	500.0	100.0	100.0	0	0.0	0.0	0.16	1.0	94.93363	3.103	1	1.0	2.0	0.0	0.0	0.0
0.0	500.0	100.0	100.0	0	0.0	0.0	0.16	1.0	95.96448	3.103	1	1.0	2.0	0.0	0.0	0.0
0.0	500.0	100.0	100.0	0	0.0	0.0	0.16	1.0	96.079216	2.679	1	1.0	2.0	0.0	0.0	0.0
0.0	500.0	100.0	100.0	0	0.0	0.0	0.16	1.0	95.95264	2.679	1	1.0	2.0	0.0	0.0	0.0
0.0	500.0	100.0	100.0	0	0.0	0.0	0.16	1.0	96.46057	2.314	1	1.0	2.0	0.0	0.0	0.0
0.0	500.0	100.0	100.0	0	0.0	0.0	0.16	1.0	96.46057	2.151	1	1.0	2.0	0.0	0.0	0.0
0.0	500.0	100.0	100.0	0	0.0	0.0	0.16	1.0	96.436226	2.151	1	1.0	2.0	0.0	0.0	0.0
0.0	500.0	100.0	100.0	0	0.0	0.0	0.16	1.0	96.18321	1.856	1	1.0	2.0	0.0	0.0	0.0
0.0	500.0	100.0	100.0	0	0.0	0.0	0.159	1.0	96.18321	1.725	1	1.0	2.0	0.0	0.0	0.0
0.0	500.0	100.0	100.0	0	0.0	0.0	0.159	1.0	96.958084	1.725	1	1.0	2.0	8.0	0.0	0.0
0.0	500.0	100.0	100.0	0	0.0	0.0	0.159	1.0	97.36473	1.49	1	1.0	2.0	11.0	0.0	0.0
0.0	500.0	100.0	100.0	0	0.0	0.0	0.159	1.0	97.36473	1.49	1	1.0	2.0	11.0	0.0	0.0
-4166.667	300.0	100.0	100.0	0	0.0	0.0	0.16	1.0	97.426025	1.384	1	1.0	2.0	11.0	0.0	0.0
-4166.667	300.0	100.0	100.0	0	0.0	0.0	0.16	1.0	97.426025	1.195	1	1.0	2.0	11.0	0.0	0.0
-4166.667	300.0	100.0	100.0	0	0.0	0.0	0.16	1.0	98.17679	1.195	1	1.0	2.0	11.0	0.0	0.0
-4166.667	300.0	100.0	100.0	0	0.0	0.0	0.16	1.0	97.65861	0.737	1	1.0	2.0	11.0	0.0	0.0
-4166.667	300.0	100.0	100.0	0	0.0	0.0	0.16	1.0	97.65861	0.39	1	1.0	2.0	11.0	0.0	0.0
-4166.667	300.0	100.0	100.0	0	0.0	0.0	0.16	1.0	96.94801	0.39	1	1.0	2.0	11.0	0.0	0.0
-4166.667	300.0	100.0	100.0	0	0.0	0.0	0.16	1.0	96.830414	-0.23	1	1.0	2.0	11.0	0.0	0.0
-4166.667	300.0	100.0	100.0	0	0.0	0.0	0.16	1.0	96.830414	-0.508	1	1.0	2.0	11.0	0.0	0.0
-4166.667	300.0	100.0	100.0	0	0.0	0.0	0.16	1.0	98.21979	-0.508	1	1.0	2.0	11.0	0.0	0.0
-4166.667	300.0	100.0	100.0	0	0.0	0.0	0.16	1.0	98.21979	-1.008	1	1.0	2.0	11.0	0.0	0.0
-4166.667	300.0	100.0	100.0	0	0.0	0.0	0.16	1.0	98.32852	-1.008	1	1.0	2.0	11.0	0.0	0.0
-4166.667	300.0	100.0	100.0	0	0.0	0.0	0.159	1.0	97.09808	-1.439	1	1.0	2.0	11.0	0.0	0.0
-4166.667	300.0	100.0	100.0	0	0.0	0.0	0.159	1.0	97.09808	-1.632	1	1.0	2.0	11.0	0.0	0.0
-4166.667	300.0	100.0	100.0	0	0.0	0.0	0.159	1.0	97.25149	-1.632	1	1.0	2.0	11.0	0.0	0.0
-4166.667	300.0	100.0	100.0	0	0.0	0.0	0.159	1.0	97.83757	-1.978	1	1.0	2.0	11.0	0.0	0.0
-4166.667	300.0	100.0	100.0	0	0.0	0.0	0.158	1.0	97.83757	-1.978	1	1.0	2.0	11.0	0.0	0.0
-4166.667	300.0	100.0	100.0	0	0.0	0.0	0.158	1.0	97.09643	-2.133	1	1.0	2.0	11.0	0.0	0.0
-4166.667	300.0	100.0	100.0	0	0.0	0.0	0.158	1.0	97.09643	-2.411	1	1.0	2.0	11.0	0.0	0.0
-4166.667	300.0	100.0	100.0	0	0.0	0.0	0.157	1.0	97.401215	-2.411	1	1.0	2.0	11.0	0.0	0.0
-4166.667	300.0	100.0	100.0	0	0.0	0.0	0.156	1.0	97.25716	-2.536	1	1.0	2.0	11.0	0.0	0.0
-4166.667	300.0	100.0	100.0	0	0.0	0.0	0.155	1.0	96.90109	-2.76	1	1.0	2.0	11.0	0.0	0.0
-4166.667	300.0	100.0	100.0	0	0.0	0.0	0.154	1.0	96.24671	-2.76	1	1.0	2.0	11.0	0.0	0.0
-4166.667	300.0	100.0	100.0	0	0.0	0.0	0.153	1.0	95.31236	-2.859	1	1.0	2.0	11.0	0.0	0.0
-4166.667	300.0	100.0	100.0	0	0.0	0.0	0.153	1.0	95.31236	-2.859	1	1.0	2.0	11.0	0.0	0.0
-4166.667	300.0	100.0	100.0	0	0.0	0.0	0.152	1.0	95.25497	-3.037	1	1.0	2.0	12.0	0.0	0.0
-4166.667	300.0	100.0	100.0	0	0.0	0.0	0.15	1.0	95.25497	-3.117	1	1.0	2.0	12.0	0.0	0.0
-4166.667	300.0	100.0	100.0	0	0.0	0.0	0.149	1.0	95.24853	-3.117	1	1.0	2.0	12.0	0.0	0.0
-4166.667	300.0	100.0	100.0	0	0.0	0.0	0.148	1.0	94.97867	-3.261	1	1.0	2.0	12.0	0.0	0.0
-4166.667	300.0	100.0	100.0	0	0.0	0.0	0.146	1.0	94.97867	-3.325	1	1.0	2.0	12.0	0.0	0.0
-4166.667	300.0	100.0	100.0	0	0.0	0.0	0.145	1.0	94.80816	-3.325	1	1.0	2.0	12.0	0.0	0.0
-4166.667	300.0	100.0	100.0	0	0.0	0.0	0.143	1.0	94.13328	-3.441	1	1.0	2.0	12.0	0.0	0.0
-4166.667	300.0	100.0	100.0	0	0.0	0.0	0.141	1.0	94.13328	-3.441	1	1.0	2.0	12.0	0.0	0.0
-4166.667	300.0	100.0	100.0	0	0.0	0.0	0.14	1.0	93.28773	-3.492	1	1.0	2.0	12.0	0.0	0.0
-4166.667	300.0	100.0	100.0	0	0.0	0.0	0.138	1.0	93.28773	-3.585	1	1.0	2.0	12.0	0.0	0.0
-4166.667	300.0	100.0	100.0	0	0.0	0.0	0.136	1.0	94.27445	-3.585	1	1.0	2.0	12.0	0.0	0.0
-4166.667	300.0	100.0	100.0	0	0.0	0.0	0.134	1.0	94.539566	-3.626	1	1.0	2.0	12.0	0.0	0.0
-4166.667	300.0	100.0	100.0	0	0.0	0.0	0.132	1.0	94.539566	-3.7	1	1.0	2.0	12.0	0.0	0.0
-4166.667	300.0	100.0	100.0	0	0.0	0.0	0.129	1.0	94.89645	-3.7	1	1.0	2.0	12.0	0.0	0.0
-4166.667	300.0	100.0	100.0	0	0.0	0.0	0.128	1.0	95.427986	-3.734	1	1.0	2.0	12.0	0.0	0.0
-4166.667	300.0	100.0	100.0	0	0.0	0.0	0.125	1.0	95.427986	-3.734	1	1.0	2.0	12.0	0.0	0.0
-4166.667	300.0	100.0	100.0	0	0.0	0.0	0.123	1.0	96.094666	-3.793	1	1.0	2.0	12.0	0.0	0.0
-4166.667	300.0	100.0	100.0	0	0.0	0.0	0.121	1.0	96.094666	-3.82	1	1.0	2.0	12.0	0.0	0.0
-4166.667	300.0	100.0	100.0	0	0.0	0.0	0.119	1.0	95.46088	-3.82	1	1.0	2.0	12.0	0.0	0.0
-4166.667	300.0	100.0	100.0	0	0.0	0.0	0.117	1.0	95.24382	-3.868	1	1.0	2.0	12.0	0.0	0.0
-4166.667	300.0	100.0	100.0	0	0.0	0.0	0.115	1.0	95.24382	-3.889	1	1.0	2.0	12.0	0.0	0.0
-4166.667	300.0	100.0	100.0	0	0.0	0.0	0.112	1.0	95.48512	-3.889	1	1.0	2.0	12.0	0.0	0.0
-4166.667	300.0	100.0	100.0	0	0.0	0.0	0.11	1.0	95.03137	-3.927	1	1.0	2.0	12.0	0.0	0.0
-4166.667	300.0	100.0	100.0	0	0.0	0.0	0.108	1.0	95.03137	-3.945	1	1.0	2.0	12.0	0.0	0.0
-4166.667	300.0	100.0	100.0	0	0.0	0.0	0.106	1.0	95.23283	-3.945	1	1.0	2.0	12.0	0.0	0.0
-4166.667	300.0	100.0	100.0	0	0.0	0.0	0.103	1.0	95.23283	-3.975	1	1.0	2.0	12.0	0.0	0.0
-4166.667	300.0	100.0	100.0	0	0.0	0.0	0.101	1.0	95.59348	-3.975	1	1.0	2.0	12.0	0.0	0.0
-4166.667	300.0	100.0	100.0	0	0.0	0.0	0.099	1.0	95.3756	-4.002	1	1.0	2.0	12.0	0.0	0.0
-4166.667	300.0	100.0	100.0	0	0.0	0.0	0.097	1.0	95.3756	-4.014	1	1.0	2.0	12.0	0.0	0.0
-4166.667	300.0	100.0	100.0	0	0.0	0.0	0.095	1.0	95.26989	-4.014	1	1.0	2.0	12.0	0.0	0.0
-4166.667	300.0	100.0	100.0	0	0.0	0.0	0.093	1.0	95.701775	-4.035	1	1.0	2.0	12.0	0.0	0.0
-4166.667	300.0	100.0	100.0	0	0.0	0.0	0.091	1.0	95.701775	-4.035	1	1.0	2.0	12.0	0.0	0.0
-4166.667	300.0	100.0	100.0	0	0.0	0.0	0.089	1.0	95.76086	-4.045	1	1.0	2.0	12.0	0.0	0.0
-4166.667	300.0	100.0	100.0	0	0.0	0.0	0.087	1.0	95.76086	-4.062	1	1.0	2.0	12.0	0.0	0.0
-4166.667	300.0	100.0	100.0	0	0.0	0.0	0.085	1.0	96.40245	-4.062	1	1.0	2.0	12.0	0.0	0.0
-4166.667	300.0	100.0	100.0	0	0.0	0.0	0.083	1.0	97.76641	-4.07	1	1.0	2.0	12.0	0.0	0.0
-4166.667	300.0	100.0	100.0	0	0.0	0.0	0.082	1.0	97.76641	-4.083	1	1.0	2.0	12.0	0.0	0.0
-4166.667	300.0	100.0	100.0	1	0.0	0.0	0.08	1.0	97.65177	-4.083	1	1.0	2.0	12.0	0.0	0.0
-4166.667	300.0	100.0	100.0	1	0.0	0.0	0.078	1.0	97.44484	-4.09	1	1.0	2.0	12.0	0.0	0.0
-4166.667	300.0	100.0	100.0	1	0.0	0.0	0.077	1.0	97.44484	-4.09	1	1.0	2.0	12.0	0.0	0.0
-4166.667	300.0	100.0	100.0	1	0.0	0.0	0.075	1.0	97.04913	-4.101	1	1.0	2.0	12.0	0.0	0.0
-4166.667	300.0	100.0	100.0	1	0.0	0.0	0.073	1.0	97.04913	-4.105	1	1.0	2.0	12.0	0.0	0.0
-4166.667	300.0	100.0	100.0	1	0.0	0.0	0.072	1.0	97.34776	-4.105	1	1.0	2.0	12.0	0.0	0.0
-4166.667	300.0	100.0	100.0	1	0.0	0.0	0.07	1.0	97.66259	-4.114	1	1.0	2.0	12.0	0.0	0.0
-4166.667	300.0	100.0	100.0	1	0.0	0.0	0.068	1.0	97.66259	-4.122	1	1.0	2.0	12.0	0.0	0.0
-4166.667	300.0	100.0	100.0	1	0.0	0.0	0.067	1.0	97.664276	-4.122	1	1.0	2.0	12.0	0.0	0.0
-4166.667	300.0	100.0	100.0	1	0.0	0.0	0.065	1.0	98.39041	-4.125	1	1.0	2.0	12.0	0.0	0.0
-4166.667	300.0	100.0	100.0	1	0.0	0.0	0.064	1.0	98.39041	-4.132	1	1.0	2.0	12.0	0.0	0.0
-4166.667	300.0	100.0	100.0	1	0.0	0.0	0.062	1.0	98.735916	-4.132	1	1.0	2.0	12.0	0.0	0.0
-4166.667	300.0	100.0	100.0	1	0.0	0.0	0.061	1.0	98.735916	-4.134	1	1.0	2.0	12.0	0.0	0.0
-4166.667	300.0	100.0	100.0	1	0.0	0.0	0.059	1.0	98.380714	-4.134	1	1.0	2.0	12.0	0.0	0.0
-4166.667	300.0	100.0	100.0	1	0.0	0.0	0.058	1.0	98.41764	-4.139	1	1.0	2.0	12.0	0.0	0.0
-4166.667	300.0	100.0	100.0	1	0.0	0.0	0.057	1.0	98.41764	-4.141	1	1.0	2.0	12.0	0.0	0.0
-4166.667	300.0	100.0	100.0	1	0.0	0.0	0.056	1.0	97.92368	-4.141	1	1.0	2.0	12.0	0.0	0.0
-4166.667	300.0	100.0	100.0	1	0.0	0.0	0.054	1.0	98.022064	-4.145	1	1.0	2.0	12.0	0.0	0.0
-4166.667	300.0	100.0	100.0	1	0.0	0.0	0.053	1.0	98.022064	-4.145	1	1.0	2.0	12.0	0.0	0.0
-4166.667	300.0	100.0	100.0	1	0.0	0.0	0.051	1.0	97.460945	-4.149	1	1.0	2.0	12.0	0.0	0.0
-4166.667	300.0	100.0	100.0	1	0.0	0.0	0.05	1.0	97.460945	-4.15	1	1.0	2.0	12.0	0.0	0.0
-4166.667	300.0	100.0	100.0	1	0.0	0.0	0.049	1.0	98.84425	-4.15	1	1.0	2.0	12.0	0.0	0.0
-4166.667	300.0	100.0	100.0	1	0.0	0.0	0.047	1.0	99.51409	-4.153	1	1.0	2.0	12.0	0.0	0.0
-4166.667	300.0	100.0	100.0	1	0.0	0.0	0.046	1.0	99.51409	-4.154	1	1.0	2.0	12.0	0.0	0.0
-4166.667	300.0	100.0	100.0	1	0.0	0.0	0.045	1.0	99.646324	-4.154	1	1.0	2.0	12.0	0.0	0.0
-4166.667	300.0	100.0	100.0	1	0.0	0.0	0.044	1.0	99.61602	-4.156	1	1.0	2.0	12.0	0.0	0.0
-4166.667	300.0	100.0	100.0	1	0.0	0.0	0.042	1.0	99.61602	-4.156	1	1.0	2.0	12.0	0.0	0.0
-4166.667	300.0	100.0	100.0	1	0.0	0.0	0.041	1.0	98.90244	-4.159	1	1.0	2.0	12.0	0.0	0.0
-4166.667	300.0	100.0	100.0	1	0.0	0.0	0.04	1.0	98.90244	-4.159	1	1.0	2.0	12.0	0.0	0.0
-4166.667	300.0	100.0	100.0	1	0.0	0.0	0.039	1.0	98.8367	-4.159	1	1.0	2.0	12.0	0.0	0.0
-4166.667	300.0	100.0	100.0	1	0.0	0.0	0.037	1.0	99.08608	-4.161	1	1.0	2.0	12.0	0.0	0.0
-4166.667	300.0	100.0	100.0	1	0.0	0.0	0.036	1.0	99.08608	-4.161	1	1.0	2.0	12.0	0.0	0.0
-4166.667	300.0	100.0	100.0	1	0.0	0.0	0.035	1.0	98.17284	-4.161	1	1.0	2.0	12.0	0.0	0.0
-4166.667	300.0	100.0	100.0	1	0.0	0.0	0.034	1.0	98.38226	-4.163	1	1.0	2.0	12.0	0.0	0.0
-4166.667	300.0	100.0	100.0	1	0.0	0.0	0.033	1.0	98.38226	-4.163	1	1.0	2.0	12.0	0.0	0.0
-4166.667	300.0	100.0	100.0	1	0.0	0.0	0.031	1.0	97.77994	-4.163	1	1.0	2.0	12.0	0.0	0.0
-4166.667	300.0	100.0	100.0	1	0.0	0.0	0.03	1.0	97.77994	-4.164	1	1.0	2.0	12.0	0.0	0.0
-4166.667	300.0	100.0	100.0	1	0.0	0.0	0.029	1.0	97.84522	-4.164	1	1.0	2.0	12.0	0.0	0.0
-4166.667	300.0	100.0	100.0	1	0.0	0.0	0.028	1.0	97.72456	-4.165	1	1.0	2.0	12.0	0.0	0.0
-4166.667	300.0	100.0	100.0	1	0.0	0.0	0.027	1.0	97.72456	-4.165	1	1.0	2.0	12.0	0.0	0.0
-4166.667	300.0	100.0	100.0	1	0.0	0.0	0.026	1.0	97.67887	-4.165	1	1.0	2.0	12.0	0.0	0.0
-4166.667	300.0	100.0	100.0	1	0.0	0.0	0.025	1.0	98.21682	-4.166	1	1.0	2.0	12.0	0.0	0.0
-4166.667	300.0	100.0	100.0	1	0.0	0.0	0.024	1.0	98.21682	-4.166	1	1.0	2.0	12.0	0.0	0.0
-4166.667	300.0	100.0	100.0	1	0.0	0.0	0.023	1.0	98.46626	-4.166	1	1.0	2.0	12.0	0.0	0.0
-4166.667	300.0	100.0	100.0	1	0.0	0.0	0.022	1.0	98.46626	-4.167	1	1.0	2.0	12.0	0.0	0.0
-4166.667	300.0	100.0	100.0	1	0.0	0.0	0.021	1.0	97.46197	-4.167	1	1.0	2.0	12.0	0.0	0.0
-4166.667	300.0	100.0	100.0	1	0.0	0.0	0.02	1.0	98.36359	-4.167	1	1.0	2.0	12.0	0.0	0.0
-4166.667	300.0	100.0	100.0	1	0.0	0.0	0.019	1.0	98.36359	-4.168	1	1.0	2.0	12.0	0.0	0.0
-4166.667	300.0	100.0	100.0	1	0.0	0.0	0.018	1.0	98.13174	-4.168	1	1.0	2.0	12.0	0.0	0.0
-4166.667	300.0	100.0	100.0	1	0.0	0.0	0.017	1.0	99.105385	-4.168	1	1.0	2.0	12.0	0.0	0.0
-4166.667	300.0	100.0	100.0	1	0.0	0.0	0.016	1.0	99.105385	-4.168	1	1.0	2.0	12.0	0.0	0.0
-4166.667	300.0	100.0	100.0	1	0.0	0.0	0.015	1.0	99.20537	-4.168	1	1.0	2.0	12.0	0.0	0.0
-4166.667	300.0	100.0	100.0	1	0.0	0.0	0.014	1.0	99.32556	-4.168	1	1.0	2.0	12.0	0.0	0.0
-4166.667	300.0	100.0	100.0	1	0.0	0.0	0.013	1.0	99.3611	-4.168	1	1.0	2.0	12.0	0.0	0.0
-4166.667	300.0	100.0	100.0	1	0.0	0.0	0.012	1.0	98.351616	-4.169	1	1.0	2.0	12.0	0.0	0.0
-4166.667	300.0	100.0	100.0	1	0.0	0.0	0.011	1.0	98.336	-4.169	1	1.0	2.0	12.0	0.0	0.0
-4166.667	300.0	100.0	100.0	1	0.0	0.0	0.01	1.0	98.19082	-4.169	1	1.0	2.0	12.0	0.0	0.0
-4166.667	300.0	100.0	100.0	1	0.0	0.0	0.009	1.0	98.19082	-4.169	1	1.0	2.0	12.0	0.0	0.0
-4166.667	300.0	100.0	100.0	1	0.0	0.0	0.008	1.0	98.164764	-4.169	1	1.0	2.0	12.0	0.0	0.0
-4166.667	300.0	100.0	100.0	1	0.0	0.0	0.007	1.0	97.67788	-4.169	1	1.0	2.0	12.0	0.0	0.0
-4166.667	300.0	100.0	100.0	1	0.0	0.0	0.006	1.0	97.67788	-4.169	1	1.0	2.0	12.0	0.0	0.0
-4166.667	300.0	100.0	100.0	1	0.0	0.0	0.005	1.0	97.19153	-4.169	1	1.0	2.0	12.0	0.0	0.0
-4166.667	300.0	100.0	100.0	1	0.0	0.0	0.004	1.0	97.24864	-4.169	1	1.0	2.0	12.0	0.0	0.0
-4166.667	300.0	100.0	100.0	1	0.0	0.0	0.003	1.0	97.24864	-4.17	1	1.0	2.0	12.0	0.0	0.0
-4166.667	300.0	100.0	100.0	1	0.0	0.0	0.002	1.0	96.92394	-4.17	1	1.0	2.0	12.0	0.0	0.0
-4166.667	300.0	100.0	100.0	1	0.0	0.0	0.001	1.0	96.92394	-4.17	1	1.0	2.0	12.0	0.0	0.0
-4166.667	300.0	100.0	100.0	1	0.0	0.0	0.0	1.0	96.91275	-4.17	1	1.0	2.0	12.0	0.0	0.0
-4166.667	300.0	100.0	100.0	1	0.0	0.0	0.0	1.0	97.08591	-4.17	1	1.0	2.0	12.0	0.0	0.0
-4166.667	300.0	100.0	100.0	1	0.0	0.0	0.0	1.0	97.08591	-4.17	1	1.0	2.0	12.0	0.0	0.0
-4166.667	300.0	100.0	100.0	1	0.0	0.0	-0.001	1.0	97.38893	-4.17	1	1.0	2.0	12.0	0.0	0.0
-4166.667	300.0	100.0	100.0	1	0.0	0.0	-0.002	1.0	96.75413	-4.17	1	1.0	2.0	12.0	0.0	0.0
-4166.667	300.0	100.0	100.0	1	0.0	0.0	-0.003	1.0	96.75413	-4.17	1	1.0	2.0	12.0	0.0	0.0
-4166.667	300.0	100.0	100.0	1	0.0	0.0	-0.004	1.0	97.09812	-4.17	1	1.0	2.0	12.0	0.0	0.0
-4166.667	300.0	100.0	100.0	1	0.0	0.0	-0.004	1.0	97.09812	-4.17	1	1.0	2.0	12.0	0.0	0.0
-4166.667	300.0	100.0	100.0	1	0.0	0.0	-0.005	1.0	96.499176	-4.17	1	1.0	2.0	12.0	0.0	0.0
-4166.667	300.0	100.0	100.0	1	0.0	0.0	-0.006	1.0	96.14389	-4.17	1	1.0	2.0	12.0	0.0	0.0
-4166.667	300.0	100.0	100.0	1	0.0	0.0	-0.007	1.0	96.09998	-4.17	1	1.0	2.0	12.0	0.0	0.0
-4166.667	300.0	100.0	100.0	1	0.0	0.0	-0.007	1.0	96.6202	-4.17	1	1.0	2.0	12.0	0.0	0.0
-4166.667	300.0	100.0	100.0	1	0.0	0.0	-0.008	1.0	97.63129	-4.17	1	1.0	2.0	12.0	0.0	0.0
-4166.667	300.0	100.0	100.0	1	0.0	0.0	-0.009	1.0	97.63129	-4.17	1	1.0	2.0	12.0	0.0	0.0
-4166.667	300.0	100.0	100.0	1	0.0	0.0	-0.01	1.0	97.42657	-4.17	1	1.0	2.0	13.0	0.0	0.0
-4166.667	300.0	100.0	100.0	1	0.0	0.0	-0.01	1.0	97.42657	-4.17	1	1.0	2.0	13.0	0.0	0.0
0.0	300.0	100.0	100.0	0	0.0	0.0	-0.011	1.0	96.548096	-4.17	1	1.0	3.0	0.0	0.0	0.0
0.0	300.0	100.0	100.0	0	0.0	0.0	-0.011	1.0	96.47856	-4.17	1	1.0	3.0	1.0	0.0	0.0
0.0	300.0	100.0	100.0	0	0.0	0.0	-0.012	1.0	96.47856	-4.17	1	1.0	3.0	1.0	0.0	0.0
0.0	300.0	100.0	100.0	0	0.0	0.0	-0.012	1.0	96.7337	-4.17	1	1.0	3.0	4.0	0.0	0.0
5555.5557	400.0	100.0	100.0	0	0.0	0.0	-0.012	1.0	96.255035	-3.875	1	1.0	3.0	4.0	0.0	0.0
5555.5557	400.0	100.0	100.0	0	0.0	0.0	-0.013	1.0	96.255035	-3.346	1	1.0	3.0	4.0	0.0	0.0
5555.5557	400.0	100.0	100.0	0	0.0	0.0	-0.013	1.0	97.494576	-3.346	1	1.0	3.0	4.0	0.0	0.0
5555.5557	400.0	100.0	100.0	0	0.0	0.0	-0.014	1.0	97.494576	-3.11	1	1.0	3.0	4.0	0.0	0.0
5555.5557	400.0	100.0	100.0	0	0.0	0.0	-0.014	1.0	97.95725	-3.11	1	1.0	3.0	4.0	0.0	0.0
5555.5557	400.0	100.0	100.0	0	0.0	0.0	-0.014	1.0	97.717255	-1.927	1	1.0	3.0	4.0	0.0	0.0
5555.5557	400.0	100.0	100.0	0	0.0	0.0	-0.014	1.0	97.717255	-1.397	1	1.0	3.0	4.0	0.0	0.0
5555.5557	400.0	100.0	100.0	0	0.0	0.0	-0.015	1.0	98.169174	-1.397	1	1.0	3.0	4.0	0.0	0.0
5555.5557	400.0	100.0	100.0	0	0.0	0.0	-0.015	1.0	98.26709	-0.447	1	1.0	3.0	4.0	0.0	0.0
5555.5557	400.0	100.0	100.0	0	0.0	0.0	-0.015	1.0	98.26709	0.37	1	1.0	3.0	4.0	0.0	0.0
5555.5557	400.0	100.0	100.0	0	0.0	0.0	-0.015	1.0	98.838806	0.37	1	1.0	3.0	4.0	0.0	0.0
5555.5557	400.0	100.0	100.0	0	0.0	0.0	-0.015	1.0	98.838806	0.737	1	1.0	3.0	4.0	0.0	0.0
5555.5557	400.0	100.0	100.0	0	0.0	0.0	-0.015	1.0	99.40249	0.737	1	1.0	3.0	4.0	0.0	0.0
5555.5557	400.0	100.0	100.0	0	0.0	0.0	-0.015	1.0	98.104996	1.395	1	1.0	3.0	4.0	0.0	0.0
5555.5557	400.0	100.0	100.0	0	0.0	0.0	-0.015	1.0	98.104996	1.689	1	1.0	3.0	4.0	0.0	0.0
5555.5557	400.0	100.0	100.0	0	0.0	0.0	-0.014	1.0	98.44889	1.689	1	1.0	3.0	4.0	0.0	0.0
5555.5557	400.0	100.0	100.0	0	0.0	0.0	-0.014	1.0	98.49152	2.217	1	1.0	3.0	4.0	0.0	0.0
5555.5557	400.0	100.0	100.0	0	0.0	0.0	-0.014	1.0	98.49152	2.674	1	1.0	3.0	4.0	0.0	0.0
5555.5557	400.0	100.0	100.0	0	0.0	0.0	-0.014	1.0	97.75771	2.674	1	1.0	3.0	4.0	0.0	0.0
5555.5557	400.0	100.0	100.0	0	0.0	0.0	-0.014	1.0	97.75771	2.879	1	1.0	3.0	4.0	0.0	0.0
5555.5557	400.0	100.0	100.0	0	0.0	0.0	-0.014	1.0	97.50532	2.879	1	1.0	3.0	4.0	0.0	0.0
5555.5557	400.0	100.0	100.0	0	0.0	0.0	-0.014	1.0	97.255	3.244	1	1.0	3.0	4.0	0.0	0.0
5555.5557	400.0	100.0	100.0	0	0.0	0.0	-0.013	1.0	97.255	3.408	1	1.0	3.0	4.0	0.0	0.0
5555.5557	400.0	100.0	100.0	0	0.0	0.0	-0.013	1.0	97.56616	3.408	1	1.0	3.0	4.0	0.0	0.0
5555.5557	400.0	100.0	100.0	0	0.0	0.0	-0.013	1.0	98.027115	3.701	1	1.0	3.0	4.0	0.0	0.0
5555.5557	400.0	100.0	100.0	0	0.0	0.0	-0.013	1.0	98.027115	3.833	1	1.0	3.0	4.0	0.0	0.0
5555.5557	400.0	100.0	100.0	0	0.0	0.0	-0.013	1.0	97.715775	3.833	1	1.0	3.0	4.0	0.0	0.0
5555.5557	400.0	100.0	100.0	0	0.0	0.0	-0.013	1.0	97.715775	4.069	1	1.0	3.0	4.0	0.0	0.0
5555.5557	400.0	100.0	100.0	0	0.0	0.0	-0.013	1.0	97.11447	4.069	1	1.0	3.0	4.0	0.0	0.0
5555.5557	400.0	100.0	100.0	0	0.0	0.0	-0.013	1.0	97.45503	4.174	1	1.0	3.0	4.0	0.0	0.0
5555.5557	400.0	100.0	100.0	0	0.0	0.0	-0.013	1.0	97.45503	4.363	1	1.0	3.0	4.0	0.0	0.0
5555.5557	400.0	100.0	100.0	0	0.0	0.0	-0.014	1.0	96.91726	4.363	1	1.0	3.0	4.0	0.0	0.0
5555.5557	400.0	100.0	100.0	0	0.0	0.0	-0.014	1.0	96.37155	4.527	1	1.0	3.0	4.0	0.0	0.0
5555.5557	400.0	100.0	100.0	0	0.0	0.0	-0.014	1.0	96.37155	4.6	1	1.0	3.0	4.0	0.0	0.0
5555.5557	400.0	100.0	100.0	0	0.0	0.0	-0.015	1.0	96.25112	4.6	1	1.0	3.0	4.0	0.0	0.0
5555.5557	400.0	100.0	100.0	0	0.0	0.0	-0.015	1.0	96.25112	4.668	1	1.0	3.0	4.0	0.0	0.0
5555.5557	400.0	100.0	100.0	0	0.0	0.0	-0.015	1.0	96.8502	4.668	1	1.0	3.0	4.0	0.0	0.0
5555.5557	400.0	100.0	100.0	0	0.0	0.0	-0.016	1.0	96.7724	4.791	1	1.0	3.0	4.0	0.0	0.0
5555.5557	400.0	100.0	100.0	0	0.0	0.0	-0.016	1.0	96.7724	4.896	1	1.0	3.0	4.0	0.0	0.0
5555.5557	400.0	100.0	100.0	0	0.0	0.0	-0.016	1.0	97.0039	4.896	1	1.0	3.0	4.0	0.0	0.0
5555.5557	400.0	100.0	100.0	0	0.0	0.0	-0.017	1.0	96.993996	4.942	1	1.0	3.0	4.0	0.0	0.0
5555.5557	400.0	100.0	100.0	0	0.0	0.0	-0.017	1.0	96.993996	5.028	1	1.0	3.0	4.0	0.0	0.0
5555.5557	400.0	100.0	100.0	0	0.0	0.0	-0.017	1.0	96.863884	5.028	1	1.0	3.0	4.0	0.0	0.0
5555.5557	400.0	100.0	100.0	0	0.0	0.0	-0.018	1.0	96.863884	5.064	1	1.0	3.0	4.0	0.0	0.0
5555.5557	400.0	100.0	100.0	0	0.0	0.0	-0.018	1.0	97.079544	5.064	1	1.0	3.0	4.0	0.0	0.0
5555.5557	400.0	100.0	100.0	0	0.0	0.0	-0.018	1.0	96.86679	5.133	1	1.0	3.0	4.0	0.0	0.0
5555.5557	400.0	100.0	100.0	0	0.0	0.0	-0.018	1.0	96.86679	5.163	1	1.0	3.0	4.0	0.0	0.0
5555.5557	400.0	100.0	100.0	0	0.0	0.0	-0.019	1.0	96.37767	5.163	1	1.0	3.0	4.0	0.0	0.0
5555.5557	400.0	100.0	100.0	0	0.0	0.0	-0.019	1.0	96.36678	5.217	1	1.0	3.0	4.0	0.0	0.0
5555.5557	400.0	100.0	100.0	0	0.0	0.0	-0.019	1.0	96.36678	5.241	1	1.0	3.0	4.0	0.0	0.0
5555.5557	400.0	100.0	100.0	0	0.0	0.0	-0.019	1.0	95.52898	5.241	1	1.0	3.0	4.0	0.0	0.0
5555.5557	400.0	100.0	100.0	0	0.0	0.0	-0.019	1.0	95.52898	5.286	1	1.0	3.0	4.0	0.0	0.0
5555.5557	400.0	100.0	100.0	0	0.0	0.0	-0.02	1.0	95.13896	5.286	1	1.0	3.0	4.0	0.0	0.0
5555.5557	400.0	100.0	100.0	0	0.0	0.0	-0.02	1.0	95.92687	5.305	1	1.0	3.0	4.0	0.0	0.0
5555.5557	400.0	100.0	100.0	0	0.0	0.0	-0.02	1.0	95.92687	5.34	1	1.0	3.0	4.0	0.0	0.0
5555.5557	400.0	100.0	100.0	0	0.0	0.0	-0.02	1.0	95.702545	5.34	1	1.0	3.0	4.0	0.0	0.0
5555.5557	400.0	100.0	100.0	0	0.0	0.0	-0.02	1.0	95.618706	5.37	1	1.0	3.0	4.0	0.0	0.0
5555.5557	400.0	100.0	100.0	0	0.0	0.0	-0.019	1.0	95.618706	5.384	1	1.0	3.0	4.0	0.0	0.0
5555.5557	400.0	100.0	100.0	0	0.0	0.0	-0.019	1.0	95.61625	5.384	1	1.0	3.0	4.0	0.0	0.0
5555.5557	400.0	100.0	100.0	0	0.0	0.0	-0.019	1.0	95.61625	5.409	1	1.0	3.0	4.0	0.0	0.0
5555.5557	400.0	100.0	100.0	0	0.0	0.0	-0.019	1.0	95.98435	5.409	1	1.0	3.0	4.0	0.0	0.0
5555.5557	400.0	100.0	100.0	0	0.0	0.0	-0.019	1.0	96.48351	5.418	1	1.0	3.0	4.0	0.0	0.0
5555.5557	400.0	100.0	100.0	0	0.0	0.0	-0.019	1.0	96.48351	5.438	1	1.0	3.0	4.0	0.0	0.0
5555.5557	400.0	100.0	100.0	0	0.0	0.0	-0.019	1.0	96.64626	5.438	1	1.0	3.0	4.0	0.0	0.0
5555.5557	400.0	100.0	100.0	0	0.0	0.0	-0.019	1.0	97.4738	5.448	1	1.0	3.0	4.0	0.0	0.0
5555.5557	400.0	100.0	100.0	0	0.0	0.0	-0.019	1.0	97.4738	5.463	1	1.0	3.0	4.0	0.0	0.0
5555.5557	400.0	100.0	100.0	0	0.0	0.0	-0.019	1.0	96.28041	5.463	1	1.0	3.0	4.0	0.0	0.0
5555.5557	400.0	100.0	100.0	0	0.0	0.0	-0.019	1.0	96.28041	5.469	1	1.0	3.0	4.0	0.0	0.0
5555.5557	400.0	100.0	100.0	0	0.0	0.0	-0.019	1.0	96.2081	5.469	1	1.0	3.0	4.0	0.0	0.0
5555.5557	400.0	100.0	100.0	0	0.0	0.0	-0.019	1.0	96.06587	5.483	1	1.0	3.0	4.0	0.0	0.0
5555.5557	400.0	100.0	100.0	0	0.0	0.0	-0.019	1.0	96.06587	5.488	1	1.0	3.0	4.0	0.0	0.0
5555.5557	400.0	100.0	100.0	0	0.0	0.0	-0.019	1.0	96.48396	5.488	1	1.0	3.0	4.0	0.0	0.0
5555.5557	400.0	100.0	100.0	0	0.0	0.0	-0.019	1.0	95.36157	5.498	1	1.0	3.0	4.0	0.0	0.0
5555.5557	400.0	100.0	100.0	0	0.0	0.0	-0.019	1.0	95.36157	5.503	1	1.0	3.0	4.0	0.0	0.0
5555.5557	400.0	100.0	100.0	0	0.0	0.0	-0.019	1.0	96.97027	5.503	1	1.0	3.0	4.0	0.0	0.0
5555.5557	400.0	100.0	100.0	0	0.0	0.0	-0.019	1.0	96.97027	5.51	1	1.0	3.0	4.0	0.0	0.0
5555.5557	400.0	100.0	100.0	0	0.0	0.0	-0.019	1.0	96.67874	5.51	1	1.0	3.0	4.0	0.0	0.0
5555.5557	400.0	100.0	100.0	0	0.0	0.0	-0.018	1.0	97.83728	5.517	1	1.0	3.0	4.0	0.0	0.0
5555.5557	400.0	100.0	100.0	0	0.0	0.0	-0.018	1.0	97.83728	5.521	1	1.0	3.0	4.0	0.0	0.0
5555.5557	400.0	100.0	100.0	0	0.0	0.0	-0.018	1.0	97.5438	5.521	1	1.0	3.0	4.0	0.0	0.0
5555.5557	400.0	100.0	100.0	0	0.0	0.0	-0.018	1.0	97.90225	5.527	1	1.0	3.0	4.0	0.0	0.0
5555.5557	400.0	100.0	100.0	0	0.0	0.0	-0.017	1.0	97.90225	5.528	1	1.0	3.0	4.0	0.0	0.0
5555.5557	400.0	100.0	100.0	0	0.0	0.0	-0.017	1.0	98.143	5.528	1	1.0	3.0	4.0	0.0	0.0
5555.5557	400.0	100.0	100.0	0	0.0	0.0	-0.016	1.0	98.143	5.533	1	1.0	3.0	4.0	0.0	0.0
5555.5557	400.0	100.0	100.0	0	0.0	0.0	-0.015	1.0	98.33041	5.533	1	1.0	3.0	4.0	0.0	0.0
5555.5557	400.0	100.0	100.0	0	0.0	0.0	-0.015	1.0	97.38312	5.535	1	1.0	3.0	4.0	0.0	0.0
5555.5557	400.0	100.0	100.0	0	0.0	0.0	-0.014	1.0	97.38312	5.54	1	1.0	3.0	4.0	0.0	0.0
5555.5557	400.0	100.0	100.0	0	0.0	0.0	-0.013	1.0	97.482056	5.54	1	1.0	3.0	4.0	0.0	0.0
5555.5557	400.0	100.0	100.0	0	0.0	0.0	-0.012	1.0	97.32845	5.541	1	1.0	3.0	4.0	0.0	0.0
5555.5557	400.0	100.0	100.0	0	0.0	0.0	-0.011	1.0	97.32845	5.541	1	1.0	3.0	4.0	0.0	0.0
5555.5557	400.0	100.0	100.0	0	0.0	0.0	-0.01	1.0	97.89059	5.544	1	1.0	3.0	4.0	0.0	0.0
5555.5557	400.0	100.0	100.0	0	0.0	0.0	-0.009	1.0	98.62688	5.547	1	1.0	3.0	4.0	0.0	0.0
5555.5557	400.0	100.0	100.0	0	0.0	0.0	-0.008	1.0	98.70395	5.547	1	1.0	3.0	4.0	0.0	0.0
5555.5557	400.0	100.0	100.0	0	0.0	0.0	-0.007	1.0	97.824905	5.547	1	1.0	3.0	5.0	0.0	0.0
5555.5557	400.0	100.0	100.0	0	0.0	0.0	-0.006	1.0	97.44856	5.549	1	1.0	3.0	5.0	0.0	0.0
5555.5557	400.0	100.0	100.0	0	0.0	0.0	-0.004	1.0	96.69832	5.549	1	1.0	3.0	5.0	0.0	0.0
5555.5557	400.0	100.0	100.0	0	0.0	0.0	-0.003	1.0	95.79533	5.55	1	1.0	3.0	5.0	0.0	0.0
5555.5557	400.0	100.0	100.0	0	0.0	0.0	-0.002	1.0	97.10454	5.551	1	1.0	3.0	5.0	0.0	0.0
5555.5557	400.0	100.0	100.0	0	0.0	0.0	-0.001	1.0	96.71794	5.551	1	1.0	3.0	5.0	0.0	0.0
5555.5557	400.0	100.0	100.0	0	0.0	0.0	0.0	1.0	96.71794	5.552	1	1.0	3.0	5.0	0.0	0.0
5555.5557	400.0	100.0	100.0	0	0.0	0.0	0.0	1.0	98.44469	5.552	1	1.0	3.0	5.0	0.0	0.0
5555.5557	400.0	100.0	100.0	0	0.0	0.0	0.001	1.0	97.34542	5.553	1	1.0	3.0	5.0	0.0	0.0
5555.5557	400.0	100.0	100.0	0	0.0	0.0	0.003	1.0	97.34542	5.554	1	1.0	3.0	5.0	0.0	0.0
5555.5557	400.0	100.0	100.0	0	0.0	0.0	0.004	1.0	98.503296	5.554	1	1.0	3.0	5.0	0.0	0.0
5555.5557	400.0	100.0	100.0	0	0.0	0.0	0.005	1.0	98.359314	5.555	1	1.0	3.0	5.0	0.0	0.0
5555.5557	400.0	100.0	100.0	0	0.0	0.0	0.006	1.0	98.359314	5.556	1	1.0	3.0	5.0	0.0	0.0
5555.5557	400.0	100.0	100.0	0	0.0	0.0	0.008	1.0	99.20643	5.556	1	1.0	3.0	5.0	0.0	0.0
5555.5557	400.0	100.0	100.0	0	0.0	0.0	0.009	1.0	99.20643	5.556	1	1.0	3.0	5.0	0.0	0.0
5555.5557	400.0	100.0	100.0	0	0.0	0.0	0.01	1.0	98.21719	5.556	1	1.0	3.0	5.0	0.0	0.0
5555.5557	400.0	100.0	100.0	0	0.0	0.0	0.011	1.0	97.95522	5.557	1	1.0	3.0	5.0	0.0	0.0
5555.5557	400.0	100.0	100.0	0	0.0	0.0	0.012	1.0	97.95522	5.557	1	1.0	3.0	5.0	0.0	0.0
5555.5557	400.0	100.0	100.0	0	0.0	0.0	0.013	1.0	98.08434	5.557	1	1.0	3.0	5.0	0.0	0.0
5555.5557	400.0	100.0	100.0	0	0.0	0.0	0.014	1.0	98.3307	5.559	1	1.0	3.0	5.0	0.0	0.0
5555.5557	400.0	100.0	100.0	0	0.0	0.0	0.015	1.0	98.3307	5.559	1	1.0	3.0	5.0	0.0	0.0
5555.5557	400.0	100.0	100.0	0	0.0	0.0	0.016	1.0	97.474396	5.559	1	1.0	3.0	5.0	0.0	0.0
5555.5557	400.0	100.0	100.0	0	0.0	0.0	0.017	1.0	97.474396	5.559	1	1.0	3.0	5.0	0.0	0.0
5555.5557	400.0	100.0	100.0	0	0.0	0.0	0.018	1.0	98.37598	5.559	1	1.0	3.0	5.0	0.0	0.0
5555.5557	400.0	100.0	100.0	0	0.0	0.0	0.019	1.0	97.98352	5.56	1	1.0	3.0	5.0	0.0	0.0
5555.5557	400.0	100.0	100.0	0	0.0	0.0	0.02	1.0	97.98352	5.56	1	1.0	3.0	5.0	0.0	0.0
5555.5557	400.0	100.0	100.0	0	0.0	0.0	0.02	1.0	97.52274	5.56	1	1.0	3.0	5.0	0.0	0.0
5555.5557	400.0	100.0	100.0	0	0.0	0.0	0.021	1.0	96.84917	5.56	1	1.0	3.0	5.0	0.0	0.0
5555.5557	400.0	100.0	100.0	0	0.0	0.0	0.023	1.0	96.84917	5.56	1	1.0	3.0	5.0	0.0	0.0
5555.5557	400.0	100.0	100.0	0	0.0	0.0	0.024	1.0	97.82039	5.56	1	1.0	3.0	5.0	0.0	0.0
5555.5557	400.0	100.0	100.0	0	0.0	0.0	0.025	1.0	97.82039	5.561	1	1.0	3.0	5.0	0.0	0.0
5555.5557	400.0	100.0	100.0	0	0.0	0.0	0.026	1.0	98.048134	5.561	1	1.0	3.0	5.0	0.0	0.0
5555.5557	400.0	100.0	100.0	0	0.0	0.0	0.026	1.0	97.11064	5.561	1	1.0	3.0	5.0	0.0	0.0
5555.5557	400.0	100.0	100.0	0	0.0	0.0	0.027	1.0	97.11064	5.561	1	1.0	3.0	5.0	0.0	0.0
5555.5557	400.0	100.0	100.0	0	0.0	0.0	0.028	1.0	97.46959	5.561	1	1.0	3.0	5.0	0.0	0.0
5555.5557	400.0	100.0	100.0	0	0.0	0.0	0.029	1.0	97.24982	5.561	1	1.0	3.0	5.0	0.0	0.0
5555.5557	400.0	100.0	100.0	0	0.0	0.0	0.03	1.0	97.24982	5.561	1	1.0	3.0	5.0	0.0	0.0
5555.5557	400.0	100.0	100.0	0	0.0	0.0	0.031	1.0	96.83151	5.561	1	1.0	3.0	5.0	0.0	0.0
5555.5557	400.0	100.0	100.0	0	0.0	0.0	0.032	1.0	96.83151	5.561	1	1.0	3.0	5.0	0.0	0.0
5555.5557	400.0	100.0	100.0	0	0.0	0.0	0.032	1.0	97.48936	5.561	1	1.0	3.0	5.0	0.0	0.0
5555.5557	400.0	100.0	100.0	0	0.0	0.0	0.033	1.0	97.32839	5.562	1	1.0	3.0	5.0	0.0	0.0
5555.5557	400.0	100.0	100.0	0	0.0	0.0	0.034	1.0	97.32839	5.562	1	1.0	3.0	5.0	0.0	0.0
5555.5557	400.0	100.0	100.0	0	0.0	0.0	0.035	1.0	97.463585	5.562	1	1.0	3.0	5.0	0.0	0.0
5555.5557	400.0	100.0	100.0	0	0.0	0.0	0.036	1.0	97.87764	5.562	1	1.0	3.0	5.0	0.0	0.0
5555.5557	400.0	100.0	100.0	0	0.0	0.0	0.037	1.0	97.87764	5.562	1	1.0	3.0	5.0	0.0	0.0
5555.5557	400.0	100.0	100.0	0	0.0	0.0	0.038	1.0	97.84551	5.562	1	1.0	3.0	5.0	0.0	0.0
5555.5557	400.0	100.0	100.0	0	0.0	0.0	0.039	1.0	97.84551	5.562	1	1.0	3.0	5.0	0.0	0.0
5555.5557	400.0	100.0	100.0	0	0.0	0.0	0.04	1.0	97.80615	5.562	1	1.0	3.0	5.0	0.0	0.0
5555.5557	400.0	100.0	100.0	0	0.0	0.0	0.041	1.0	97.6358	5.562	1	1.0	3.0	5.0	0.0	0.0
5555.5557	400.0	100.0	100.0	0	0.0	0.0	0.042	1.0	97.6358	5.562	1	1.0	3.0	5.0	0.0	0.0
5555.5557	400.0	100.0	100.0	0	0.0	0.0	0.042	1.0	97.451965	5.562	1	1.0	3.0	5.0	0.0	0.0
5555.5557	400.0	100.0	100.0	0	0.0	0.0	0.043	1.0	96.52376	5.562	1	1.0	3.0	5.0	0.0	0.0
5555.5557	400.0	100.0	100.0	0	0.0	0.0	0.044	1.0	96.52376	5.562	1	1.0	3.0	5.0	0.0	0.0
5555.5557	400.0	100.0	100.0	0	0.0	0.0	0.045	1.0	98.18557	5.562	1	1.0	3.0	5.0	0.0	0.0
5555.5557	400.0	100.0	100.0	0	0.0	0.0	0.046	1.0	98.18557	5.562	1	1.0	3.0	5.0	0.0	0.0
5555.5557	400.0	100.0	100.0	0	0.0	0.0	0.047	1.0	98.38121	5.562	1	1.0	3.0	5.0	0.0	0.0
5555.5557	400.0	100.0	100.0	0	0.0	0.0	0.048	1.0	98.79764	5.562	1	1.0	3.0	5.0	0.0	0.0
5555.5557	400.0	100.0	100.0	0	0.0	0.0	0.049	1.0	98.79764	5.562	1	1.0	3.0	5.0	0.0	0.0
5555.5557	400.0	100.0	100.0	0	0.0	0.0	0.049	1.0	99.335815	5.562	1	1.0	3.0	5.0	0.0	0.0
5555.5557	400.0	100.0	100.0	0	0.0	0.0	0.05	1.0	98.3239	5.562	1	1.0	3.0	5.0	0.0	0.0
5555.5557	400.0	100.0	100.0	0	0.0	0.0	0.051	1.0	98.3239	5.562	1	1.0	3.0	5.0	0.0	0.0
5555.5557	400.0	100.0	100.0	0	0.0	0.0	0.052	1.0	99.301476	5.562	1	1.0	3.0	5.0	0.0	0.0
5555.5557	400.0	100.0	100.0	0	0.0	0.0	0.053	1.0	99.301476	5.562	1	1.0	3.0	5.0	0.0	0.0
5555.5557	400.0	100.0	100.0	0	0.0	0.0	0.054	1.0	99.41538	5.562	1	1.0	3.0	5.0	0.0	0.0
5555.5557	400.0	100.0	100.0	0	0.0	0.0	0.055	1.0	99.91785	5.562	1	1.0	3.0	5.0	0.0	0.0
5555.5557	400.0	100.0	100.0	0	0.0	0.0	0.056	1.0	99.91785	5.562	1	1.0	3.0	5.0	0.0	0.0
5555.5557	400.0	100.0	100.0	0	0.0	0.0	0.057	1.0	98.799706	5.562	1	1.0	3.0	5.0	0.0	0.0
5555.5557	400.0	100.0	100.0	0	0.0	0.0	0.058	1.0	98.32718	5.562	1	1.0	3.0	5.0	0.0	0.0
5555.5557	400.0	100.0	100.0	0	0.0	0.0	0.06	1.0	98.32718	5.562	1	1.0	3.0	5.0	0.0	0.0
5555.5557	400.0	100.0	100.0	0	0.0	0.0	0.06	1.0	98.62044	5.562	1	1.0	3.0	5.0	0.0	0.0
5555.5557	400.0	100.0	100.0	0	0.0	0.0	0.061	1.0	98.62044	5.562	1	1.0	3.0	5.0	0.0	0.0
5555.5557	400.0	100.0	100.0	0	0.0	0.0	0.062	1.0	97.2246	5.562	1	1.0	3.0	5.0	0.0	0.0
5555.5557	400.0	100.0	100.0	0	0.0	0.0	0.063	1.0	98.500626	5.562	1	1.0	3.0	5.0	0.0	0.0
5555.5557	400.0	100.0	100.0	0	0.0	0.0	0.065	1.0	98.500626	5.562	1	1.0	3.0	5.0	0.0	0.0
5555.5557	400.0	100.0	100.0	0	0.0	0.0	0.066	1.0	98.423676	5.562	1	1.0	3.0	5.0	0.0	0.0
5555.5557	400.0	100.0	100.0	0	0.0	0.0	0.066	1.0	97.57579	5.562	1	1.0	3.0	5.0	0.0	0.0
5555.5557	400.0	100.0	100.0	0	0.0	0.0	0.067	1.0	97.57579	5.562	1	1.0	3.0	5.0	0.0	0.0
5555.5557	400.0	100.0	100.0	0	0.0	0.0	0.068	1.0	97.22598	5.562	1	1.0	3.0	5.0	0.0	0.0
5555.5557	400.0	100.0	100.0	0	0.0	0.0	0.07	1.0	97.22598	5.562	1	1.0	3.0	5.0	0.0	0.0
5555.5557	400.0	100.0	100.0	0	0.0	0.0	0.071	1.0	98.26479	5.562	1	1.0	3.0	5.0	0.0	0.0
5555.5557	400.0	100.0	100.0	0	0.0	0.0	0.072	1.0	97.91065	5.562	1	1.0	3.0	5.0	0.0	0.0
5555.5557	400.0	100.0	100.0	0	0.0	0.0	0.073	1.0	97.91065	5.562	1	1.0	3.0	5.0	0.0	0.0
5555.5557	400.0	100.0	100.0	0	0.0	0.0	0.074	1.0	98.07349	5.562	1	1.0	3.0	5.0	0.0	0.0
5555.5557	400.0	100.0	100.0	0	0.0	0.0	0.076	1.0	98.04296	5.562	1	1.0	3.0	5.0	0.0	0.0
5555.5557	400.0	100.0	100.0	0	0.0	0.0	0.077	1.0	98.04296	5.562	1	1.0	3.0	5.0	0.0	0.0
5555.5557	400.0	100.0	100.0	0	0.0	0.0	0.078	1.0	98.163956	5.562	1	1.0	3.0	5.0	0.0	0.0
5555.5557	400.0	100.0	100.0	0	0.0	0.0	0.079	1.0	98.163956	5.562	1	1.0	3.0	5.0	0.0	0.0
5555.5557	400.0	100.0	100.0	0	0.0	0.0	0.081	1.0	97.56685	5.562	1	1.0	3.0	5.0	0.0	0.0
5555.5557	400.0	100.0	100.0	0	0.0	0.0	0.082	1.0	97.07197	5.562	1	1.0	3.0	5.0	0.0	0.0
5555.5557	400.0	100.0	100.0	0	0.0	0.0	0.083	1.0	97.07197	5.562	1	1.0	3.0	5.0	0.0	0.0
5555.5557	400.0	100.0	100.0	0	0.0	0.0	0.084	1.0	96.90753	5.562	1	1.0	3.0	5.0	0.0	0.0
5555.5557	400.0	100.0	100.0	0	0.0	0.0	0.086	1.0	96.59705	5.562	1	1.0	3.0	5.0	0.0	0.0
5555.5557	400.0	100.0	100.0	0	0.0	0.0	0.087	1.0	96.59705	5.562	1	1.0	3.0	5.0	0.0	0.0
5555.5557	400.0	100.0	100.0	0	0.0	0.0	0.088	1.0	96.874115	5.562	1	1.0	3.0	5.0	0.0	0.0
5555.5557	400.0	100.0	100.0	0	0.0	0.0	0.09	1.0	96.874115	5.562	1	1.0	3.0	5.0	0.0	0.0
5555.5557	400.0	100.0	100.0	0	0.0	0.0	0.091	1.0	96.93641	5.562	1	1.0	3.0	5.0	0.0	0.0
5555.5557	400.0	100.0	100.0	0	0.0	0.0	0.092	1.0	96.85508	5.562	1	1.0	3.0	5.0	0.0	0.0
5555.5557	400.0	100.0	100.0	0	0.0	0.0	0.093	1.0	96.85508	5.562	1	1.0	3.0	5.0	0.0	0.0
5555.5557	400.0	100.0	100.0	0	0.0	0.0	0.095	1.0	97.35957	5.562	1	1.0	3.0	5.0	0.0	0.0
5555.5557	400.0	100.0	100.0	0	0.0	0.0	0.096	1.0	97.51436	5.562	1	1.0	3.0	5.0	0.0	0.0
5555.5557	400.0	100.0	100.0	0	0.0	0.0	0.097	1.0	97.51436	5.562	1	1.0	3.0	5.0	0.0	0.0
5555.5557	400.0	100.0	100.0	0	0.0	0.0	0.098	1.0	97.48703	5.562	1	1.0	3.0	5.0	0.0	0.0
5555.5557	400.0	100.0	100.0	0	0.0	0.0	0.1	1.0	97.48703	5.562	1	1.0	3.0	5.0	0.0	0.0
5555.5557	400.0	100.0	100.0	0	0.0	0.0	0.101	1.0	96.91231	5.562	1	1.0	3.0	5.0	0.0	0.0
5555.5557	400.0	100.0	100.0	0	0.0	0.0	0.102	1.0	97.38952	5.562	1	1.0	3.0	5.0	0.0	0.0
5555.5557	400.0	100.0	100.0	0	0.0	0.0	0.103	1.0	97.38952	5.562	1	1.0	3.0	5.0	0.0	0.0
5555.5557	400.0	100.0	100.0	0	0.0	0.0	0.104	1.0	97.43841	5.562	1	1.0	3.0	5.0	0.0	0.0
5555.5557	400.0	100.0	100.0	0	0.0	0.0	0.106	1.0	97.80471	5.562	1	1.0	3.0	5.0	0.0	0.0
5555.5557	400.0	100.0	100.0	0	0.0	0.0	0.107	1.0	97.80471	5.562	1	1.0	3.0	5.0	0.0	0.0
5555.5557	400.0	100.0	100.0	0	0.0	0.0	0.108	1.0	97.868744	5.562	1	1.0	3.0	5.0	0.0	0.0
5555.5557	400.0	100.0	100.0	0	0.0	0.0	0.11	1.0	97.868744	5.562	1	1.0	3.0	5.0	0.0	0.0
5555.5557	400.0	100.0	100.0	0	0.0	0.0	0.111	1.0	98.025246	5.562	1	1.0	3.0	5.0	0.0	0.0
5555.5557	400.0	100.0	100.0	0	0.0	0.0	0.112	1.0	98.04257	5.562	1	1.0	3.0	5.0	0.0	0.0
5555.5557	400.0	100.0	100.0	0	0.0	0.0	0.114	1.0	98.04257	5.562	1	1.0	3.0	5.0	0.0	0.0
5555.5557	400.0	100.0	100.0	0	0.0	0.0	0.115	1.0	97.50894	5.562	1	1.0	3.0	5.0	0.0	0.0
5555.5557	400.0	100.0	100.0	0	0.0	0.0	0.116	1.0	96.98473	5.562	1	1.0	3.0	5.0	0.0	0.0
5555.5557	400.0	100.0	100.0	0	0.0	0.0	0.117	1.0	96.98473	5.562	1	1.0	3.0	5.0	0.0	0.0
5555.5557	400.0	100.0	100.0	0	0.0	0.0	0.118	1.0	96.86144	5.562	1	1.0	3.0	5.0	0.0	0.0
5555.5557	400.0	100.0	100.0	0	0.0	0.0	0.119	1.0	96.86144	5.562	1	1.0	3.0	5.0	0.0	0.0
5555.5557	400.0	100.0	100.0	0	0.0	0.0	0.12	1.0	95.86919	5.562	1	1.0	3.0	5.0	0.0	0.0
5555.5557	400.0	100.0	100.0	0	0.0	0.0	0.122	1.0	96.323	5.562	1	1.0	3.0	5.0	0.0	0.0
5555.5557	400.0	100.0	100.0	0	0.0	0.0	0.123	1.0	96.323	5.562	1	1.0	3.0	5.0	0.0	0.0
5555.5557	400.0	100.0	100.0	0	0.0	0.0	0.124	1.0	96.29774	5.562	1	1.0	3.0	5.0	0.0	0.0
5555.5557	400.0	100.0	100.0	0	0.0	0.0	0.125	1.0	97.817215	5.562	1	1.0	3.0	5.0	0.0	0.0
5555.5557	400.0	100.0	100.0	0	0.0	0.0	0.126	1.0	97.817215	5.562	1	1.0	3.0	5.0	0.0	0.0
5555.5557	400.0	100.0	100.0	0	0.0	0.0	0.127	1.0	98.053734	5.562	1	1.0	3.0	5.0	0.0	0.0
5555.5557	400.0	100.0	100.0	0	0.0	0.0	0.128	1.0	98.053734	5.562	1	1.0	3.0	5.0	0.0	0.0
5555.5557	400.0	100.0	100.0	0	0.0	0.0	0.13	1.0	97.92502	5.562	1	1.0	3.0	5.0	0.0	0.0
5555.5557	400.0	100.0	100.0	0	0.0	0.0	0.131	1.0	98.12946	5.562	1	1.0	3.0	5.0	0.0	0.0
5555.5557	400.0	100.0	100.0	0	0.0	0.0	0.132	1.0	98.12946	5.562	1	1.0	3.0	5.0	0.0	0.0
5555.5557	400.0	100.0	100.0	0	0.0	0.0	0.133	1.0	97.70365	5.562	1	1.0	3.0	5.0	0.0	0.0
5555.5557	400.0	100.0	100.0	0	0.0	0.0	0.134	1.0	98.15153	5.562	1	1.0	3.0	5.0	0.0	0.0
5555.5557	400.0	100.0	100.0	0	0.0	0.0	0.136	1.0	98.15153	5.562	1	1.0	3.0	5.0	0.0	0.0
5555.5557	400.0	100.0	100.0	0	0.0	0.0	0.137	1.0	97.65267	5.562	1	1.0	3.0	5.0	0.0	0.0
5555.5557	400.0	100.0	100.0	0	0.0	0.0	0.138	1.0	97.65267	5.562	1	1.0	3.0	5.0	0.0	0.0
5555.5557	400.0	100.0	100.0	0	0.0	0.0	0.139	1.0	96.707535	5.562	1	1.0	3.0	5.0	0.0	0.0
5555.5557	400.0	100.0	100.0	0	0.0	0.0	0.14	1.0	96.89883	5.562	1	1.0	3.0	5.0	0.0	0.0
5555.5557	400.0	100.0	100.0	0	0.0	0.0	0.141	1.0	96.89883	5.562	1	1.0	3.0	5.0	0.0	0.0
5555.5557	400.0	100.0	100.0	0	0.0	0.0	0.142	1.0	96.70811	5.562	1	1.0	3.0	5.0	0.0	0.0
5555.5557	400.0	100.0	100.0	0	0.0	0.0	0.144	1.0	97.35912	5.562	1	1.0	3.0	5.0	0.0	0.0
5555.5557	400.0	100.0	100.0	0	0.0	0.0	0.145	1.0	97.35912	5.562	1	1.0	3.0	5.0	0.0	0.0
5555.5557	400.0	100.0	100.0	0	0.0	0.0	0.146	1.0	98.00793	5.562	1	1.0	3.0	5.0	0.0	0.0
5555.5557	400.0	100.0	100.0	0	0.0	0.0	0.147	1.0	98.00793	5.562	1	1.0	3.0	5.0	0.0	0.0
5555.5557	400.0	100.0	100.0	0	0.0	0.0	0.149	1.0	97.3183	5.562	1	1.0	3.0	5.0	0.0	0.0
5555.5557	400.0	100.0	100.0	0	0.0	0.0	0.149	1.0	98.279396	5.562	1	1.0	3.0	5.0	0.0	0.0
5555.5557	400.0	100.0	100.0	0	0.0	0.0	0.15	1.0	98.279396	5.562	1	1.0	3.0	5.0	0.0	0.0
5555.5557	400.0	100.0	100.0	0	0.0	0.0	0.152	1.0	98.439255	5.562	1	1.0	3.0	5.0	0.0	0.0
5555.5557	400.0	100.0	100.0	0	0.0	0.0	0.153	1.0	97.73086	5.562	1	2.0	3.0	7.0	0.0	1.0
5555.5557	400.0	100.0	100.0	0	0.0	0.0	0.154	1.0	97.73086	5.562	1	2.0	3.0	7.0	0.0	1.0
0.0	400.0	100.0	100.0	0	0.0	0.0	0.155	1.0	97.568375	5.562	1	2.0	3.0	0.0	0.0	1.0
0.0	400.0	100.0	100.0	0	0.0	0.0	0.156	1.0	97.78545	5.562	1	2.0	3.0	0.0	0.0	1.0
0.0	400.0	100.0	100.0	0	0.0	0.0	0.157	1.0	97.38815	5.562	1	2.0	3.0	0.0	0.0	1.0
0.0	400.0	100.0	100.0	0	0.0	0.0	0.158	1.0	96.52919	5.562	1	2.0	3.0	0.0	0.0	1.0
0.0	400.0	100.0	100.0	0	0.0	0.0	0.159	1.0	96.32019	4.803	1	2.0	3.0	0.0	0.0	1.0
0.0	400.0	100.0	100.0	0	0.0	0.0	0.16	1.0	96.40455	4.803	1	2.0	3.0	0.0	0.0	1.0
0.0	400.0	100.0	100.0	0	0.0	0.0	0.161	1.0	96.01805	4.463	1	2.0	3.0	0.0	0.0	1.0
0.0	400.0	100.0	100.0	0	0.0	0.0	0.161	1.0	95.284836	4.463	1	2.0	3.0	0.0	0.0	1.0
0.0	400.0	100.0	100.0	0	0.0	0.0	0.161	1.0	94.99965	3.854	1	2.0	3.0	0.0	0.0	1.0
0.0	400.0	100.0	100.0	0	0.0	0.0	0.162	1.0	94.99965	3.581	1	2.0	3.0	0.0	0.0	1.0
0.0	400.0	100.0	100.0	0	0.0	0.0	0.162	1.0	95.483826	3.581	1	2.0	3.0	0.0	0.0	1.0
0.0	400.0	100.0	100.0	0	0.0	0.0	0.163	1.0	95.996544	3.093	1	2.0	3.0	0.0	0.0	1.0
0.0	400.0	100.0	100.0	0	0.0	0.0	0.163	1.0	95.996544	2.874	1	2.0	3.0	0.0	0.0	1.0
0.0	400.0	100.0	100.0	0	0.0	0.0	0.163	1.0	96.93965	2.874	1	2.0	3.0	0.0	0.0	1.0
0.0	400.0	100.0	100.0	0	0.0	0.0	0.164	1.0	97.47619	2.482	1	2.0	3.0	0.0	0.0	1.0
0.0	400.0	100.0	100.0	0	0.0	0.0	0.164	1.0	97.47619	2.482	1	2.0	3.0	0.0	0.0	1.0
0.0	400.0	100.0	100.0	0	0.0	0.0	0.164	1.0	98.45448	2.307	1	2.0	3.0	0.0	0.0	1.0
0.0	400.0	100.0	100.0	0	0.0	0.0	0.165	1.0	98.45448	1.992	1	2.0	3.0	0.0	0.0	1.0
0.0	400.0	100.0	100.0	0	0.0	0.0	0.165	1.0	98.44651	1.992	1	2.0	3.0	0.0	0.0	1.0
0.0	400.0	100.0	100.0	0	0.0	0.0	0.165	1.0	98.70918	1.72	1	2.0	3.0	0.0	0.0	1.0
0.0	400.0	100.0	100.0	0	0.0	0.0	0.165	1.0	98.70918	1.599	1	2.0	3.0	0.0	0.0	1.0
0.0	400.0	100.0	100.0	0	0.0	0.0	0.165	1.0	98.07767	1.599	1	2.0	3.0	0.0	0.0	1.0
0.0	400.0	100.0	100.0	0	0.0	0.0	0.165	1.0	98.16639	1.381	1	2.0	3.0	0.0	0.0	1.0
0.0	400.0	100.0	100.0	0	0.0	0.0	0.165	1.0	98.16639	1.381	1	2.0	3.0	0.0	0.0	1.0
0.0	400.0	100.0	100.0	0	0.0	0.0	0.165	1.0	96.832825	1.283	1	2.0	3.0	0.0	0.0	1.0
0.0	400.0	100.0	100.0	0	0.0	0.0	0.165	1.0	96.832825	1.107	1	2.0	3.0	0.0	0.0	1.0
0.0	400.0	100.0	100.0	0	0.0	0.0	0.166	1.0	96.73684	1.107	1	2.0	3.0	0.0	0.0	1.0
0.0	400.0	100.0	100.0	0	0.0	0.0	0.166	1.0	96.89244	1.029	1	2.0	3.0	0.0	0.0	1.0
0.0	400.0	100.0	100.0	0	0.0	0.0	0.166	1.0	96.89244	0.888	1	2.0	3.0	0.0	0.0	1.0
0.0	400.0	100.0	100.0	0	0.0	0.0	0.166	1.0	96.76161	0.888	1	2.0	3.0	0.0	0.0	1.0
0.0	400.0	100.0	100.0	0	0.0	0.0	0.166	1.0	97.39458	0.767	1	2.0	3.0	0.0	0.0	1.0
0.0	400.0	100.0	100.0	0	0.0	0.0	0.167	1.0	97.39458	0.767	1	2.0	3.0	0.0	0.0	1.0
0.0	400.0	100.0	100.0	0	0.0	0.0	0.167	1.0	98.281105	0.712	1	2.0	3.0	0.0	0.0	1.0
0.0	400.0	100.0	100.0	0	0.0	0.0	0.167	1.0	98.281105	0.615	1	2.0	3.0	0.0	0.0	1.0
0.0	400.0	100.0	100.0	0	0.0	0.0	0.167	1.0	98.02617	0.615	1	2.0	3.0	0.0	0.0	1.0
0.0	400.0	100.0	100.0	0	0.0	0.0	0.168	1.0	99.061646	0.572	1	2.0	3.0	0.0	0.0	1.0
0.0	400.0	100.0	100.0	0	0.0	0.0	0.168	1.0	99.061646	0.493	1	2.0	3.0	0.0	0.0	1.0
0.0	400.0	100.0	100.0	0	0.0	0.0	0.169	1.0	98.67719	0.493	1	2.0	3.0	0.0	0.0	1.0
0.0	400.0	100.0	100.0	0	0.0	0.0	0.169	1.0	98.22411	0.426	1	2.0	3.0	0.0	0.0	1.0
0.0	400.0	100.0	100.0	0	0.0	0.0	0.17	1.0	98.22411	0.426	1	2.0	3.0	0.0	0.0	1.0
0.0	400.0	100.0	100.0	0	0.0	0.0	0.17	1.0	97.125656	0.396	1	2.0	3.0	0.0	0.0	1.0
0.0	400.0	100.0	100.0	0	0.0	0.0	0.171	1.0	97.125656	0.341	1	2.0	3.0	0.0	0.0	1.0
0.0	400.0	100.0	100.0	0	0.0	0.0	0.171	1.0	96.77862	0.341	1	2.0	3.0	0.0	0.0	1.0
0.0	400.0	100.0	100.0	0	0.0	0.0	0.171	1.0	99.47233	0.317	1	2.0	3.0	0.0	0.0	1.0
0.0	400.0	100.0	100.0	0	0.0	0.0	0.172	1.0	99.47233	0.274	1	2.0	3.0	0.0	0.0	1.0
0.0	400.0	100.0	100.0	0	0.0	0.0	0.172	1.0	99.46739	0.274	1	2.0	3.0	0.0	0.0	1.0
0.0	400.0	100.0	100.0	0	0.0	0.0	0.172	1.0	99.40129	0.254	1	2.0	3.0	0.0	0.0	1.0
0.0	400.0	100.0	100.0	0	0.0	0.0	0.172	1.0	99.40129	0.254	1	2.0	3.0	0.0	0.0	1.0
0.0	400.0	100.0	100.0	0	0.0	0.0	0.173	1.0	100.00849	0.219	1	2.0	3.0	0.0	0.0	1.0
0.0	400.0	100.0	100.0	0	0.0	0.0	0.173	1.0	100.00849	0.189	1	2.0	3.0	0.0	0.0	1.0
0.0	400.0	100.0	100.0	0	0.0	0.0	0.173	1.0	97.97707	0.189	1	2.0	3.0	0.0	0.0	1.0
0.0	400.0	100.0	100.0	0	0.0	0.0	0.173	1.0	98.0376	0.176	1	2.0	3.0	0.0	0.0	1.0
0.0	400.0	100.0	100.0	0	0.0	0.0	0.174	1.0	98.0376	0.152	1	2.0	3.0	0.0	0.0	1.0
0.0	400.0	100.0	100.0	0	0.0	0.0	0.174	1.0	98.02899	0.152	1	2.0	3.0	0.0	0.0	1.0
0.0	400.0	100.0	100.0	0	0.0	0.0	0.174	1.0	98.05023	0.141	1	2.0	3.0	0.0	0.0	1.0
0.0	400.0	100.0	100.0	0	0.0	0.0	0.174	1.0	98.05023	0.141	1	2.0	3.0	0.0	0.0	1.0
0.0	400.0	100.0	100.0	0	0.0	0.0	0.174	1.0	98.153595	0.121	1	2.0	3.0	0.0	0.0	1.0
0.0	400.0	100.0	100.0	0	0.0	0.0	0.174	1.0	98.153595	0.113	1	2.0	3.0	0.0	0.0	1.0
0.0	400.0	100.0	100.0	0	0.0	0.0	0.174	1.0	98.2701	0.113	1	2.0	3.0	0.0	0.0	1.0
0.0	400.0	100.0	100.0	0	0.0	0.0	0.174	1.0	98.39373	0.097	1	2.0	3.0	0.0	0.0	1.0
0.0	400.0	100.0	100.0	0	0.0	0.0	0.174	1.0	98.39373	0.09	1	2.0	3.0	0.0	0.0	1.0
0.0	400.0	100.0	100.0	0	0.0	0.0	0.174	1.0	99.02211	0.09	1	2.0	3.0	0.0	0.0	1.0
0.0	400.0	100.0	100.0	0	0.0	0.0	0.174	1.0	98.70383	0.078	1	2.0	3.0	0.0	0.0	1.0
0.0	400.0	100.0	100.0	0	0.0	0.0	0.174	1.0	98.70383	0.078	1	2.0	3.0	0.0	0.0	1.0
0.0	400.0	100.0	100.0	0	0.0	0.0	0.173	1.0	98.48433	0.067	1	2.0	3.0	9.0	0.0	1.0
0.0	400.0	100.0	100.0	0	0.0	0.0	0.173	1.0	98.48433	0.062	1	2.0	3.0	9.0	0.0	1.0
0.0	400.0	100.0	100.0	0	0.0	0.0	0.173	1.0	98.164925	0.062	1	2.0	3.0	11.0	0.0	1.0
-2777.7778	200.0	100.0	100.0	0	0.0	0.0	0.173	1.0	97.38441	0.053	1	2.0	3.0	11.0	0.0	1.0
-2777.7778	200.0	100.0	100.0	0	0.0	0.0	0.173	1.0	97.38441	0.049	1	2.0	3.0	11.0	0.0	1.0
-2777.7778	200.0	100.0	100.0	0	0.0	0.0	0.173	1.0	96.45357	0.049	1	2.0	3.0	11.0	0.0	1.0
-2777.7778	200.0	100.0	100.0	0	0.0	0.0	0.172	1.0	97.33292	-0.151	1	2.0	3.0	11.0	0.0	1.0
-2777.7778	200.0	100.0	100.0	0	0.0	0.0	0.172	1.0	97.33292	-0.151	1	2.0	3.0	11.0	0.0	1.0
-2777.7778	200.0	100.0	100.0	0	0.0	0.0	0.172	1.0	97.18942	-0.337	1	2.0	3.0	11.0	0.0	1.0
-2777.7778	200.0	100.0	100.0	0	0.0	0.0	0.171	1.0	97.18942	-0.67	1	2.0	3.0	11.0	0.0	1.0
-2777.7778	200.0	100.0	100.0	0	0.0	0.0	0.171	1.0	96.77684	-0.67	1	2.0	3.0	11.0	0.0	1.0
-2777.7778	200.0	100.0	100.0	0	0.0	0.0	0.17	1.0	97.317924	-0.819	1	2.0	3.0	11.0	0.0	1.0
-2777.7778	200.0	100.0	100.0	0	0.0	0.0	0.17	1.0	97.317924	-1.087	1	2.0	3.0	11.0	0.0	1.0
-2777.7778	200.0	100.0	100.0	0	0.0	0.0	0.169	1.0	97.52263	-1.087	1	2.0	3.0	11.0	0.0	1.0
-2777.7778	200.0	100.0	100.0	0	0.0	0.0	0.169	1.0	98.07861	-1.317	1	2.0	3.0	11.0	0.0	1.0
-2777.7778	200.0	100.0	100.0	0	0.0	0.0	0.168	1.0	98.07861	-1.317	1	2.0	3.0	11.0	0.0	1.0
-2777.7778	200.0	100.0	100.0	0	0.0	0.0	0.167	1.0	98.6326	-1.421	1	2.0	3.0	11.0	0.0	1.0
-2777.7778	200.0	100.0	100.0	0	0.0	0.0	0.166	1.0	97.97924	-1.606	1	2.0	3.0	11.0	0.0	1.0
-2777.7778	200.0	100.0	100.0	0	0.0	0.0	0.165	1.0	98.01856	-1.606	1	2.0	3.0	11.0	0.0	1.0
-2777.7778	200.0	100.0	100.0	0	0.0	0.0	0.164	1.0	97.62164	-1.689	1	2.0	3.0	11.0	0.0	1.0
-2777.7778	200.0	100.0	100.0	0	0.0	0.0	0.163	1.0	97.62164	-1.838	1	2.0	3.0	11.0	0.0	1.0
-2777.7778	200.0	100.0	100.0	0	0.0	0.0	0.162	1.0	97.86229	-1.838	1	2.0	3.0	11.0	0.0	1.0
-2777.7778	200.0	100.0	100.0	0	0.0	0.0	0.161	1.0	97.96893	-1.904	1	2.0	3.0	11.0	0.0	1.0
-2777.7778	200.0	100.0	100.0	0	0.0	0.0	0.16	1.0	97.96893	-1.904	1	2.0	3.0	11.0	0.0	1.0
-2777.7778	200.0	100.0	100.0	0	0.0	0.0	0.158	1.0	97.37511	-2.024	1	2.0	3.0	11.0	0.0	1.0
-2777.7778	200.0	100.0	100.0	0	0.0	0.0	0.157	1.0	97.37511	-2.127	1	2.0	3.0	11.0	0.0	1.0
-2777.7778	200.0	100.0	100.0	0	0.0	0.0	0.156	1.0	97.71912	-2.127	1	2.0	3.0	11.0	0.0	1.0
-2777.7778	200.0	100.0	100.0	0	0.0	0.0	0.154	1.0	97.28734	-2.173	1	2.0	3.0	11.0	0.0	1.0
-2777.7778	200.0	100.0	100.0	0	0.0	0.0	0.153	1.0	97.28734	-2.256	1	2.0	3.0	11.0	0.0	1.0
-2777.7778	200.0	100.0	100.0	0	0.0	0.0	0.152	1.0	97.48563	-2.256	1	2.0	3.0	12.0	0.0	1.0
-2777.7778	200.0	100.0	100.0	0	0.0	0.0	0.15	1.0	97.49584	-2.293	1	2.0	3.0	12.0	0.0	1.0
-2777.7778	200.0	100.0	100.0	0	0.0	0.0	0.149	1.0	97.49584	-2.293	1	2.0	3.0	12.0	0.0	1.0
-2777.7778	200.0	100.0	100.0	0	0.0	0.0	0.147	1.0	97.64039	-2.359	1	2.0	3.0	12.0	0.0	1.0
-2777.7778	200.0	100.0	100.0	0	0.0	0.0	0.146	1.0	97.64039	-2.389	1	2.0	3.0	12.0	0.0	1.0
-2777.7778	200.0	100.0	100.0	0	0.0	0.0	0.145	1.0	97.80362	-2.389	1	2.0	3.0	12.0	0.0	1.0
-2777.7778	200.0	100.0	100.0	0	0.0	0.0	0.143	1.0	97.35221	-2.442	1	2.0	3.0	12.0	0.0	1.0
-2777.7778	200.0	100.0	100.0	0	0.0	0.0	0.142	1.0	97.35221	-2.488	1	2.0	3.0	12.0	0.0	1.0
-2777.7778	200.0	100.0	100.0	0	0.0	0.0	0.141	1.0	98.03927	-2.488	1	2.0	3.0	12.0	0.0	1.0
-2777.7778	200.0	100.0	100.0	0	0.0	0.0	0.14	1.0	97.25941	-2.509	1	2.0	3.0	12.0	0.0	1.0
-2777.7778	200.0	100.0	100.0	0	0.0	0.0	0.138	1.0	97.25941	-2.509	1	2.0	3.0	12.0	0.0	1.0
-2777.7778	200.0	100.0	100.0	0	0.0	0.0	0.137	1.0	96.5583	-2.546	1	2.0	3.0	12.0	0.0	1.0
-2777.7778	200.0	100.0	100.0	0	0.0	0.0	0.135	1.0	96.5583	-2.563	1	2.0	3.0	12.0	0.0	1.0
-2777.7778	200.0	100.0	100.0	0	0.0	0.0	0.134	1.0	96.12576	-2.563	1	2.0	3.0	12.0	0.0	1.0
-2777.7778	200.0	100.0	100.0	0	0.0	0.0	0.133	1.0	96.04964	-2.592	1	2.0	3.0	12.0	0.0	1.0
-2777.7778	200.0	100.0	100.0	0	0.0	0.0	0.132	1.0	96.04964	-2.605	1	2.0	3.0	12.0	0.0	1.0
-2777.7778	200.0	100.0	100.0	0	0.0	0.0	0.13	1.0	96.130005	-2.605	1	2.0	3.0	12.0	0.0	1.0
-2777.7778	200.0	100.0	100.0	0	0.0	0.0	0.129	1.0	96.61738	-2.629	1	2.0	3.0	12.0	0.0	1.0
-2777.7778	200.0	100.0	100.0	0	0.0	0.0	0.128	1.0	96.61738	-2.629	1	2.0	3.0	12.0	0.0	1.0
-2777.7778	200.0	100.0	100.0	0	0.0	0.0	0.127	1.0	96.951485	-2.639	1	2.0	3.0	12.0	0.0	1.0
-2777.7778	200.0	100.0	100.0	0	0.0	0.0	0.126	1.0	96.951485	-2.659	1	2.0	3.0	12.0	0.0	1.0
-2777.7778	200.0	100.0	100.0	0	0.0	0.0	0.125	1.0	96.75084	-2.659	1	2.0	3.0	12.0	0.0	1.0
-2777.7778	200.0	100.0	100.0	0	0.0	0.0	0.124	1.0	96.529495	-2.667	1	2.0	3.0	12.0	0.0	1.0
-2777.7778	200.0	100.0	100.0	0	0.0	0.0	0.123	1.0	96.78274	-2.682	1	2.0	3.0	12.0	0.0	1.0
-2777.7778	200.0	100.0	100.0	0	0.0	0.0	0.121	1.0	97.28571	-2.682	1	2.0	3.0	12.0	0.0	1.0
-2777.7778	200.0	100.0	100.0	0	0.0	0.0	0.12	1.0	97.28571	-2.696	1	2.0	3.0	12.0	0.0	1.0
-2777.7778	200.0	100.0	100.0	0	0.0	0.0	0.119	1.0	96.83509	-2.696	1	2.0	3.0	12.0	0.0	1.0
-2777.7778	200.0	100.0	100.0	0	0.0	0.0	0.118	1.0	97.11894	-2.702	1	2.0	3.0	12.0	0.0	1.0
-2777.7778	200.0	100.0	100.0	0	0.0	0.0	0.117	1.0	97.11894	-2.712	1	2.0	3.0	12.0	0.0	1.0
-2777.7778	200.0	100.0	100.0	0	0.0	0.0	0.115	1.0	97.58601	-2.712	1	2.0	3.0	12.0	0.0	1.0
-2777.7778	200.0	100.0	100.0	0	0.0	0.0	0.114	1.0	97.34613	-2.717	1	2.0	3.0	12.0	0.0	1.0
-2777.7778	200.0	100.0	100.0	0	0.0	0.0	0.113	1.0	97.34613	-2.725	1	2.0	3.0	12.0	0.0	1.0
-2777.7778	200.0	100.0	100.0	0	0.0	0.0	0.111	1.0	96.97698	-2.725	1	2.0	3.0	12.0	0.0	1.0
-2777.7778	200.0	100.0	100.0	0	0.0	0.0	0.11	1.0	96.97698	-2.729	1	2.0	3.0	12.0	0.0	1.0
-2777.7778	200.0	100.0	100.0	0	0.0	0.0	0.108	1.0	97.08647	-2.729	1	2.0	3.0	12.0	0.0	1.0
-2777.7778	200.0	100.0	100.0	0	0.0	0.0	0.107	1.0	95.73646	-2.736	1	2.0	3.0	12.0	0.0	1.0
-2777.7778	200.0	100.0	100.0	0	0.0	0.0	0.105	1.0	95.73646	-2.74	1	2.0	3.0	12.0	0.0	1.0
-2777.7778	200.0	100.0	100.0	0	0.0	0.0	0.104	1.0	96.05787	-2.74	1	2.0	3.0	12.0	0.0	1.0
-2777.7778	200.0	100.0	100.0	0	0.0	0.0	0.102	1.0	95.30439	-2.745	1	2.0	3.0	12.0	0.0	1.0
-2777.7778	200.0	100.0	100.0	0	0.0	0.0	0.101	1.0	95.30439	-2.747	1	2.0	3.0	12.0	0.0	1.0
-2777.7778	200.0	100.0	100.0	0	0.0	0.0	0.099	1.0	95.060036	-2.747	1	2.0	3.0	12.0	0.0	1.0
-2777.7778	200.0	100.0	100.0	0	0.0	0.0	0.098	1.0	95.060036	-2.752	1	2.0	3.0	12.0	0.0	1.0
-2777.7778	200.0	100.0	100.0	0	0.0	0.0	0.097	1.0	96.189255	-2.752	1	2.0	3.0	12.0	0.0	1.0
-2777.7778	200.0	100.0	100.0	0	0.0	0.0	0.095	1.0	96.69453	-2.754	1	2.0	3.0	12.0	0.0	1.0
-2777.7778	200.0	100.0	100.0	0	0.0	0.0	0.094	1.0	95.97043	-2.757	1	2.0	3.0	12.0	0.0	1.0
-2777.7778	200.0	100.0	100.0	0	0.0	0.0	0.092	1.0	97.420876	-2.757	1	2.0	3.0	12.0	0.0	1.0
-2777.7778	200.0	100.0	100.0	0	0.0	0.0	0.091	1.0	98.42395	-2.76	1	2.0	3.0	12.0	0.0	1.0
-2777.7778	200.0	100.0	100.0	0	0.0	0.0	0.089	1.0	98.42395	-2.761	1	2.0	3.0	12.0	0.0	1.0
-2777.7778	200.0	100.0	100.0	0	0.0	0.0	0.088	1.0	97.769745	-2.761	1	2.0	3.0	12.0	0.0	1.0
-2777.7778	200.0	100.0	100.0	0	0.0	0.0	0.087	1.0	97.769745	-2.764	1	2.0	3.0	12.0	0.0	1.0
-2777.7778	200.0	100.0	100.0	0	0.0	0.0	0.085	1.0	97.54375	-2.764	1	2.0	3.0	12.0	0.0	1.0
-2777.7778	200.0	100.0	100.0	0	0.0	0.0	0.084	1.0	97.58107	-2.765	1	2.0	3.0	12.0	0.0	1.0
-2777.7778	200.0	100.0	100.0	0	0.0	0.0	0.082	1.0	97.58107	-2.767	1	2.0	3.0	12.0	0.0	1.0
-2777.7778	200.0	100.0	100.0	0	0.0	0.0	0.081	1.0	97.53183	-2.767	1	2.0	3.0	12.0	0.0	1.0
-2777.7778	200.0	100.0	100.0	0	0.0	0.0	0.08	1.0	97.56777	-2.768	1	2.0	3.0	12.0	0.0	1.0
-2777.7778	200.0	100.0	100.0	0	0.0	0.0	0.078	1.0	97.56777	-2.769	1	2.0	3.0	12.0	0.0	1.0
-2777.7778	200.0	100.0	100.0	0	0.0	0.0	0.077	1.0	97.100555	-2.769	1	2.0	3.0	12.0	0.0	1.0
-2777.7778	200.0	100.0	100.0	0	0.0	0.0	0.076	1.0	97.100555	-2.77	1	2.0	3.0	12.0	0.0	1.0
-2777.7778	200.0	100.0	100.0	0	0.0	0.0	0.074	1.0	96.26399	-2.77	1	2.0	3.0	12.0	0.0	1.0
-2777.7778	200.0	100.0	100.0	0	0.0	0.0	0.073	1.0	96.98252	-2.771	1	2.0	3.0	12.0	0.0	1.0
-2777.7778	200.0	100.0	100.0	0	0.0	0.0	0.071	1.0	96.98252	-2.772	1	2.0	3.0	12.0	0.0	1.0
-2777.7778	200.0	100.0	100.0	0	0.0	0.0	0.07	1.0	97.20707	-2.772	1	2.0	3.0	12.0	0.0	1.0
-2777.7778	200.0	100.0	100.0	0	0.0	0.0	0.068	1.0	97.08344	-2.773	1	2.0	3.0	12.0	0.0	1.0
-2777.7778	200.0	100.0	100.0	0	0.0	0.0	0.067	1.0	97.08344	-2.774	1	2.0	3.0	12.0	0.0	1.0
-2777.7778	200.0	100.0	100.0	0	0.0	0.0	0.065	1.0	96.922295	-2.774	1	2.0	3.0	12.0	0.0	1.0
-2777.7778	200.0	100.0	100.0	0	0.0	0.0	0.064	1.0	96.922295	-2.774	1	2.0	3.0	12.0	0.0	1.0
-2777.7778	200.0	100.0	100.0	0	0.0	0.0	0.062	1.0	96.39911	-2.774	1	2.0	3.0	12.0	0.0	1.0
-2777.7778	200.0	100.0	100.0	0	0.0	0.0	0.061	1.0	95.76325	-2.775	1	2.0	3.0	12.0	0.0	1.0
-2777.7778	200.0	100.0	100.0	0	0.0	0.0	0.059	1.0	95.76325	-2.775	1	2.0	3.0	12.0	0.0	1.0
-2777.7778	200.0	100.0	100.0	0	0.0	0.0	0.058	1.0	95.64986	-2.775	1	2.0	3.0	12.0	0.0	1.0
-2777.7778	200.0	100.0	100.0	0	0.0	0.0	0.056	1.0	95.886734	-2.776	1	2.0	3.0	12.0	0.0	1.0
-2777.7778	200.0	100.0	100.0	0	0.0	0.0	0.055	1.0	95.886734	-2.776	1	2.0	3.0	12.0	0.0	1.0
-2777.7778	200.0	100.0	100.0	0	0.0	0.0	0.053	1.0	95.7518	-2.776	1	2.0	3.0	12.0	0.0	1.0
-2777.7778	200.0	100.0	100.0	0	0.0	0.0	0.052	1.0	95.7518	-2.777	1	2.0	3.0	12.0	0.0	1.0
-2777.7778	200.0	100.0	100.0	0	0.0	0.0	0.05	1.0	96.02443	-2.777	1	2.0	3.0	12.0	0.0	1.0
-2777.7778	200.0	100.0	100.0	0	0.0	0.0	0.049	1.0	96.16403	-2.777	1	2.0	3.0	12.0	0.0	1.0
-2777.7778	200.0	100.0	100.0	0	0.0	0.0	0.047	1.0	96.544205	-2.777	1	2.0	3.0	12.0	0.0	1.0
-2777.7778	200.0	100.0	100.0	0	0.0	0.0	0.046	1.0	96.772644	-2.777	1	2.0	3.0	12.0	0.0	1.0
-2777.7778	200.0	100.0	100.0	0	0.0	0.0	0.044	1.0	97.07412	-2.777	1	2.0	3.0	12.0	0.0	1.0
-2777.7778	200.0	100.0	100.0	0	0.0	0.0	0.043	1.0	97.07412	-2.778	1	2.0	3.0	12.0	0.0	1.0
-2777.7778	200.0	100.0	100.0	0	0.0	0.0	0.041	1.0	97.775604	-2.778	1	2.0	3.0	12.0	0.0	1.0
-2777.7778	200.0	100.0	100.0	0	0.0	0.0	0.04	1.0	97.775604	-2.778	1	2.0	3.0	12.0	0.0	1.0
-2777.7778	200.0	100.0	100.0	0	0.0	0.0	0.039	1.0	97.11979	-2.778	1	2.0	3.0	12.0	0.0	1.0
-2777.7778	200.0	100.0	100.0	0	0.0	0.0	0.038	1.0	96.739	-2.778	1	2.0	3.0	12.0	0.0	1.0
-2777.7778	200.0	100.0	100.0	0	0.0	0.0	0.036	1.0	96.739	-2.778	1	2.0	3.0	12.0	0.0	1.0
-2777.7778	200.0	100.0	100.0	0	0.0	0.0	0.035	1.0	96.890945	-2.778	1	2.0	3.0	12.0	0.0	1.0
-2777.7778	200.0	100.0	100.0	0	0.0	0.0	0.034	1.0	96.77066	-2.778	1	2.0	3.0	12.0	0.0	1.0
-2777.7778	200.0	100.0	100.0	0	0.0	0.0	0.033	1.0	96.77066	-2.778	1	2.0	3.0	12.0	0.0	1.0
-2777.7778	200.0	100.0	100.0	0	0.0	0.0	0.032	1.0	97.10814	-2.778	1	2.0	3.0	12.0	0.0	1.0
-2777.7778	200.0	100.0	100.0	0	0.0	0.0	0.031	1.0	97.10814	-2.778	1	2.0	3.0	12.0	0.0	1.0
-2777.7778	200.0	100.0	100.0	0	0.0	0.0	0.029	1.0	97.90768	-2.778	1	2.0	3.0	12.0	0.0	1.0
-2777.7778	200.0	100.0	100.0	0	0.0	0.0	0.028	1.0	96.49693	-2.78	1	2.0	3.0	12.0	0.0	1.0
-2777.7778	200.0	100.0	100.0	0	0.0	0.0	0.027	1.0	96.49693	-2.78	1	2.0	3.0	12.0	0.0	1.0
-2777.7778	200.0	100.0	100.0	0	0.0	0.0	0.026	1.0	97.0466	-2.78	1	2.0	3.0	12.0	0.0	1.0
-2777.7778	200.0	100.0	100.0	0	0.0	0.0	0.025	1.0	97.42311	-2.78	1	2.0	3.0	12.0	0.0	1.0
-2777.7778	200.0	100.0	100.0	0	0.0	0.0	0.024	1.0	97.42311	-2.78	1	2.0	3.0	12.0	0.0	1.0
-2777.7778	200.0	100.0	100.0	0	0.0	0.0	0.022	1.0	96.5634	-2.78	1	2.0	3.0	12.0	0.0	1.0
-2777.7778	200.0	100.0	100.0	0	0.0	0.0	0.021	1.0	96.5634	-2.78	1	2.0	3.0	12.0	0.0	1.0
-2777.7778	200.0	100.0	100.0	0	0.0	0.0	0.02	1.0	97.362625	-2.78	1	2.0	3.0	12.0	0.0	1.0
-2777.7778	200.0	100.0	100.0	0	0.0	0.0	0.018	1.0	97.9225	-2.78	1	2.0	3.0	12.0	0.0	1.0
-2777.7778	200.0	100.0	100.0	0	0.0	0.0	0.017	1.0	97.9225	-2.78	1	2.0	3.0	12.0	0.0	1.0
-2777.7778	200.0	100.0	100.0	0	0.0	0.0	0.016	1.0	98.10563	-2.78	1	2.0	3.0	12.0	0.0	1.0
-2777.7778	200.0	100.0	100.0	0	0.0	0.0	0.014	1.0	97.907814	-2.78	1	2.0	3.0	12.0	0.0	1.0
-2777.7778	200.0	100.0	100.0	0	0.0	0.0	0.012	1.0	97.907814	-2.78	1	2.0	3.0	12.0	0.0	1.0
-2777.7778	200.0	100.0	100.0	0	0.0	0.0	0.011	1.0	98.20809	-2.78	1	2.0	3.0	12.0	0.0	1.0
-2777.7778	200.0	100.0	100.0	0	0.0	0.0	0.009	1.0	98.20809	-2.78	1	2.0	3.0	12.0	0.0	1.0
-2777.7778	200.0	100.0	100.0	0	0.0	0.0	0.007	1.0	98.04997	-2.78	1	2.0	3.0	12.0	0.0	1.0
-2777.7778	200.0	100.0	100.0	0	0.0	0.0	0.006	1.0	97.976685	-2.78	1	2.0	3.0	12.0	0.0	1.0
-2777.7778	200.0	100.0	100.0	0	0.0	0.0	0.004	1.0	97.976685	-2.78	1	2.0	3.0	12.0	0.0	1.0
-2777.7778	200.0	100.0	100.0	0	0.0	0.0	0.003	1.0	98.30284	-2.78	1	2.0	3.0	12.0	0.0	1.0
-2777.7778	200.0	100.0	100.0	0	0.0	0.0	0.001	1.0	98.78201	-2.78	1	2.0	3.0	12.0	0.0	1.0
-2777.7778	200.0	100.0	100.0	0	0.0	0.0	0.0	1.0	98.78201	-2.78	1	2.0	3.0	12.0	0.0	1.0
-2777.7778	200.0	100.0	100.0	0	0.0	0.0	-0.001	1.0	98.3628	-2.78	1	2.0	3.0	12.0	0.0	1.0
-2777.7778	200.0	100.0	100.0	0	0.0	0.0	-0.003	1.0	98.3628	-2.78	1	2.0	3.0	12.0	0.0	1.0
-2777.7778	200.0	100.0	100.0	0	0.0	0.0	-0.005	1.0	98.34775	-2.78	1	2.0	3.0	12.0	0.0	1.0
-2777.7778	200.0	100.0	100.0	0	0.0	0.0	-0.006	1.0	98.72728	-2.78	1	2.0	3.0	12.0	0.0	1.0
-2777.7778	200.0	100.0	100.0	0	0.0	0.0	-0.008	1.0	98.72728	-2.78	1	2.0	3.0	12.0	0.0	1.0
-2777.7778	200.0	100.0	100.0	0	0.0	0.0	-0.009	1.0	99.342674	-2.78	1	2.0	3.0	13.0	0.0	1.0
0.0	200.0	100.0	100.0	0	0.0	0.0	-0.01	1.0	99.36425	-2.78	1	2.0	2.0	0.0	1.0	1.0
0.0	200.0	100.0	100.0	0	0.0	0.0	-0.011	1.0	99.36425	-2.78	1	2.0	2.0	0.0	1.0	1.0
0.0	200.0	100.0	100.0	0	0.0	0.0	-0.012	1.0	99.33906	-2.78	1	2.0	2.0	0.0	1.0	1.0
0.0	200.0	100.0	100.0	0	0.0	0.0	-0.013	1.0	99.33906	-2.78	1	2.0	2.0	0.0	1.0	1.0
0.0	200.0	100.0	100.0	0	0.0	0.0	-0.014	1.0	97.624596	-2.78	1	2.0	2.0	0.0	1.0	1.0
0.0	200.0	100.0	100.0	0	0.0	0.0	-0.015	1.0	96.825424	-2.583	1	2.0	2.0	0.0	1.0	1.0
0.0	200.0	100.0	100.0	0	0.0	0.0	-0.016	1.0	96.825424	-2.23	1	2.0	2.0	0.0	1.0	1.0
0.0	200.0	100.0	100.0	0	0.0	0.0	-0.017	1.0	97.34939	-2.23	1	2.0	2.0	0.0	1.0	1.0
0.0	200.0	100.0	100.0	0	0.0	0.0	-0.017	1.0	98.104996	-2.072	1	2.0	2.0	0.0	1.0	1.0
0.0	200.0	100.0	100.0	0	0.0	0.0	-0.018	1.0	98.104996	-1.79	1	2.0	2.0	0.0	1.0	1.0
0.0	200.0	100.0	100.0	0	0.0	0.0	-0.018	1.0	97.582825	-1.79	1	2.0	2.0	0.0	1.0	1.0
0.0	200.0	100.0	100.0	0	0.0	0.0	-0.019	1.0	97.582825	-1.663	1	2.0	2.0	0.0	1.0	1.0
0.0	200.0	100.0	100.0	0	0.0	0.0	-0.019	1.0	97.346214	-1.663	1	2.0	2.0	0.0	1.0	1.0
0.0	200.0	100.0	100.0	0	0.0	0.0	-0.02	1.0	97.648994	-1.436	1	2.0	2.0	0.0	1.0	1.0
0.0	200.0	100.0	100.0	0	0.0	0.0	-0.02	1.0	97.648994	-1.334	1	2.0	2.0	0.0	1.0	1.0
0.0	200.0	100.0	100.0	0	0.0	0.0	-0.02	1.0	98.14079	-1.334	1	2.0	2.0	0.0	1.0	1.0
0.0	200.0	100.0	100.0	0	0.0	0.0	-0.021	1.0	98.33099	-1.152	1	2.0	2.0	0.0	1.0	1.0
0.0	200.0	100.0	100.0	0	0.0	0.0	-0.021	1.0	98.33099	-1.152	1	2.0	2.0	0.0	1.0	1.0
0.0	200.0	100.0	100.0	0	0.0	0.0	-0.022	1.0	99.069756	-0.995	1	2.0	2.0	0.0	1.0	1.0
0.0	200.0	100.0	100.0	0	0.0	0.0	-0.022	1.0	99.069756	-0.924	1	2.0	2.0	0.0	1.0	1.0
0.0	200.0	100.0	100.0	0	0.0	0.0	-0.022	1.0	99.08952	-0.924	1	2.0	2.0	0.0	1.0	1.0
0.0	200.0	100.0	100.0	0	0.0	0.0	-0.023	1.0	98.72917	-0.798	1	2.0	2.0	0.0	1.0	1.0
0.0	200.0	100.0	100.0	0	0.0	0.0	-0.023	1.0	98.72917	-0.741	1	2.0	2.0	0.0	1.0	1.0
0.0	200.0	100.0	100.0	0	0.0	0.0	-0.023	1.0	98.1683	-0.741	1	2.0	2.0	0.0	1.0	1.0
0.0	200.0	100.0	100.0	0	0.0	0.0	-0.024	1.0	98.457664	-0.64	1	2.0	2.0	0.0	1.0	1.0
0.0	200.0	100.0	100.0	0	0.0	0.0	-0.024	1.0	98.457664	-0.595	1	2.0	2.0	0.0	1.0	1.0
0.0	200.0	100.0	100.0	0	0.0	0.0	-0.025	1.0	98.29987	-0.595	1	2.0	2.0	0.0	1.0	1.0
0.0	200.0	100.0	100.0	0	0.0	0.0	-0.025	1.0	98.29987	-0.513	1	2.0	2.0	0.0	1.0	1.0
0.0	200.0	100.0	100.0	0	0.0	0.0	-0.025	1.0	98.06123	-0.513	1	2.0	2.0	0.0	1.0	1.0
0.0	200.0	100.0	100.0	0	0.0	0.0	-0.026	1.0	97.8243	-0.443	1	2.0	2.0	0.0	1.0	1.0
0.0	200.0	100.0	100.0	0	0.0	0.0	-0.026	1.0	97.8243	-0.412	1	2.0	2.0	0.0	1.0	1.0
0.0	200.0	100.0	100.0	0	0.0	0.0	-0.026	1.0	98.16119	-0.412	1	2.0	2.0	0.0	1.0	1.0
0.0	200.0	100.0	100.0	0	0.0	0.0	-0.027	1.0	98.5943	-0.355	1	2.0	2.0	0.0	1.0	1.0
0.0	200.0	100.0	100.0	0	0.0	0.0	-0.027	1.0	98.5943	-0.33	1	2.0	2.0	0.0	1.0	1.0
0.0	200.0	100.0	100.0	0	0.0	0.0	-0.027	1.0	98.480194	-0.33	1	2.0	2.0	0.0	1.0	1.0
0.0	200.0	100.0	100.0	0	0.0	0.0	-0.027	1.0	98.480194	-0.285	1	2.0	2.0	0.0	1.0	1.0
0.0	200.0	100.0	100.0	0	0.0	0.0	-0.027	1.0	98.94038	-0.285	1	2.0	2.0	0.0	1.0	1.0
0.0	200.0	100.0	100.0	0	0.0	0.0	-0.027	1.0	99.02706	-0.265	1	2.0	2.0	0.0	1.0	1.0
0.0	200.0	100.0	100.0	0	0.0	0.0	-0.028	1.0	99.02706	-0.228	1	2.0	2.0	0.0	1.0	1.0
0.0	200.0	100.0	100.0	0	0.0	0.0	-0.028	1.0	98.68276	-0.228	1	2.0	2.0	0.0	1.0	1.0
0.0	200.0	100.0	100.0	0	0.0	0.0	-0.028	1.0	97.663864	-0.197	1	2.0	2.0	0.0	1.0	1.0
0.0	200.0	100.0	100.0	0	0.0	0.0	-0.028	1.0	97.663864	-0.183	1	2.0	2.0	0.0	1.0	1.0
0.0	200.0	100.0	100.0	0	0.0	0.0	-0.028	1.0	98.46974	-0.183	1	2.0	2.0	0.0	1.0	1.0
0.0	200.0	100.0	100.0	0	0.0	0.0	-0.028	1.0	98.46974	-0.158	1	2.0	2.0	0.0	1.0	1.0
0.0	200.0	100.0	100.0	0	0.0	0.0	-0.028	1.0	97.87942	-0.158	1	2.0	2.0	0.0	1.0	1.0
0.0	200.0	100.0	100.0	0	0.0	0.0	-0.028	1.0	98.6687	-0.147	1	2.0	2.0	0.0	1.0	1.0
0.0	200.0	100.0	100.0	0	0.0	0.0	-0.028	1.0	98.6687	-0.126	1	2.0	2.0	0.0	1.0	1.0
0.0	200.0	100.0	100.0	0	0.0	0.0	-0.028	1.0	99.35201	-0.126	1	2.0	2.0	0.0	1.0	1.0
0.0	200.0	100.0	100.0	0	0.0	0.0	-0.028	1.0	99.53082	-0.109	1	2.0	2.0	0.0	1.0	1.0
0.0	200.0	100.0	100.0	0	0.0	0.0	-0.028	1.0	99.53082	-0.101	1	2.0	2.0	0.0	1.0	1.0
0.0	200.0	100.0	100.0	0	0.0	0.0	-0.028	1.0	98.602104	-0.101	1	2.0	2.0	0.0	1.0	1.0
0.0	200.0	100.0	100.0	0	0.0	0.0	-0.028	1.0	98.602104	-0.087	1	2.0	2.0	0.0	1.0	1.0
0.0	200.0	100.0	100.0	0	0.0	0.0	-0.028	1.0	97.29342	-0.087	1	2.0	2.0	0.0	1.0	1.0
0.0	200.0	100.0	100.0	0	0.0	0.0	-0.028	1.0	98.60217	-0.081	1	2.0	2.0	0.0	1.0	1.0
0.0	200.0	100.0	100.0	0	0.0	0.0	-0.028	1.0	98.60217	-0.07	1	2.0	2.0	0.0	1.0	1.0
0.0	200.0	100.0	100.0	0	0.0	0.0	-0.028	1.0	97.63649	-0.07	1	2.0	2.0	0.0	1.0	1.0
0.0	200.0	100.0	100.0	0	0.0	0.0	-0.028	1.0	97.67475	-0.065	1	2.0	2.0	0.0	1.0	1.0
0.0	200.0	100.0	100.0	0	0.0	0.0	-0.027	1.0	97.619156	-0.065	1	2.0	2.0	0.0	1.0	1.0
0.0	200.0	100.0	100.0	0	0.0	0.0	-0.027	1.0	97.80897	-0.056	1	2.0	2.0	1.0	1.0	1.0
0.0	200.0	100.0	100.0	0	0.0	0.0	-0.027	1.0	97.80897	-0.052	1	2.0	2.0	1.0	1.0	1.0
0.0	200.0	100.0	100.0	0	0.0	0.0	-0.026	1.0	97.988174	-0.052	1	2.0	2.0	2.0	1.0	1.0
6944.445	500.0	100.0	100.0	0	0.0	0.0	-0.026	1.0	97.4603	-0.044	1	2.0	2.0	4.0	1.0	1.0
6944.445	500.0	100.0	100.0	0	0.0	0.0	-0.025	1.0	97.4603	-0.041	1	2.0	2.0	4.0	1.0	1.0
6944.445	500.0	100.0	100.0	0	0.0	0.0	-0.025	1.0	97.939476	-0.041	1	2.0	2.0	4.0	1.0	1.0
6944.445	500.0	100.0	100.0	0	0.0	0.0	-0.024	1.0	97.98668	-0.035	1	2.0	2.0	4.0	1.0	1.0
6944.445	500.0	100.0	100.0	0	0.0	0.0	-0.023	1.0	97.98668	0.915	1	2.0	2.0	4.0	1.0	1.0
6944.445	500.0	100.0	100.0	0	0.0	0.0	-0.022	1.0	98.206085	0.915	1	2.0	2.0	4.0	1.0	1.0
6944.445	500.0	100.0	100.0	0	0.0	0.0	-0.021	1.0	98.206085	1.342	1	2.0	2.0	4.0	1.0	1.0
6944.445	500.0	100.0	100.0	0	0.0	0.0	-0.02	1.0	98.58915	1.342	1	2.0	2.0	4.0	1.0	1.0
6944.445	500.0	100.0	100.0	0	0.0	0.0	-0.019	1.0	98.253944	2.107	1	2.0	2.0	4.0	1.0	1.0
6944.445	500.0	100.0	100.0	0	0.0	0.0	-0.018	1.0	98.253944	2.45	1	2.0	2.0	4.0	1.0	1.0
6944.445	500.0	100.0	100.0	0	0.0	0.0	-0.016	1.0	97.696655	2.45	1	2.0	2.0	4.0	1.0	1.0
6944.445	500.0	100.0	100.0	0	0.0	0.0	-0.015	1.0	97.6938	3.064	1	2.0	2.0	4.0	1.0	1.0
6944.445	500.0	100.0	100.0	0	0.0	0.0	-0.014	1.0	97.6938	3.339	1	2.0	2.0	4.0	1.0	1.0
6944.445	500.0	100.0	100.0	0	0.0	0.0	-0.012	1.0	98.12432	3.339	1	2.0	2.0	4.0	1.0	1.0
6944.445	500.0	100.0	100.0	0	0.0	0.0	-0.011	1.0	98.12432	3.832	1	2.0	2.0	4.0	1.0	1.0
6944.445	500.0	100.0	100.0	0	0.0	0.0	-0.009	1.0	98.14595	3.832	1	2.0	2.0	4.0	1.0	1.0
6944.445	500.0	100.0	100.0	0	0.0	0.0	-0.008	1.0	97.76557	4.258	1	2.0	2.0	5.0	1.0	1.0
6944.445	500.0	100.0	100.0	0	0.0	0.0	-0.006	1.0	97.76557	4.448	1	2.0	2.0	5.0	1.0	1.0
6944.445	500.0	100.0	100.0	0	0.0	0.0	-0.004	1.0	97.88838	4.448	1	2.0	2.0	5.0	1.0	1.0
6944.445	500.0	100.0	100.0	0	0.0	0.0	-0.003	1.0	97.6765	4.791	1	2.0	2.0	5.0	1.0	1.0
6944.445	500.0	100.0	100.0	0	0.0	0.0	-0.002	1.0	97.6765	4.791	1	2.0	2.0	5.0	1.0	1.0
6944.445	500.0	100.0	100.0	0	0.0	0.0	0.0	1.0	98.28664	4.942	1	2.0	2.0	5.0	1.0	1.0
6944.445	500.0	100.0	100.0	0	0.0	0.0	0.001	1.0	98.28664	5.217	1	2.0	2.0	5.0	1.0	1.0
6944.445	500.0	100.0	100.0	0	0.0	0.0	0.002	1.0	97.761795	5.217	1	2.0	2.0	5.0	1.0	1.0
6944.445	500.0	100.0	100.0	0	0.0	0.0	0.004	1.0	96.86696	5.453	1	2.0	2.0	5.0	1.0	1.0
6944.445	500.0	100.0	100.0	0	0.0	0.0	0.005	1.0	96.86696	5.56	1	2.0	2.0	5.0	1.0	1.0
6944.445	500.0	100.0	100.0	0	0.0	0.0	0.007	1.0	97.712524	5.56	1	2.0	2.0	5.0	1.0	1.0
6944.445	500.0	100.0	100.0	0	0.0	0.0	0.009	1.0	97.32503	5.749	1	2.0	2.0	5.0	1.0	1.0
6944.445	500.0	100.0	100.0	0	0.0	0.0	0.01	1.0	97.32503	5.835	1	2.0	2.0	5.0	1.0	1.0
6944.445	500.0	100.0	100.0	0	0.0	0.0	0.012	1.0	97.381065	5.835	1	2.0	2.0	5.0	1.0	1.0
6944.445	500.0	100.0	100.0	0	0.0	0.0	0.013	1.0	97.381065	5.987	1	2.0	2.0	5.0	1.0	1.0
6944.445	500.0	100.0	100.0	0	0.0	0.0	0.015	1.0	96.56908	5.987	1	2.0	2.0	5.0	1.0	1.0
6944.445	500.0	100.0	100.0	0	0.0	0.0	0.016	1.0	96.90508	6.056	1	2.0	2.0	5.0	1.0	1.0
6944.445	500.0	100.0	100.0	0	0.0	0.0	0.018	1.0	96.90508	6.179	1	2.0	2.0	5.0	1.0	1.0
6944.445	500.0	100.0	100.0	0	0.0	0.0	0.02	1.0	97.14043	6.179	1	2.0	2.0	5.0	1.0	1.0
6944.445	500.0	100.0	100.0	0	0.0	0.0	0.021	1.0	96.75885	6.233	1	2.0	2.0	5.0	1.0	1.0
6944.445	500.0	100.0	100.0	0	0.0	0.0	0.023	1.0	97.11225	6.332	1	2.0	2.0	5.0	1.0	1.0
6944.445	500.0	100.0	100.0	0	0.0	0.0	0.024	1.0	97.281746	6.332	1	2.0	2.0	5.0	1.0	1.0
6944.445	500.0	100.0	100.0	0	0.0	0.0	0.026	1.0	97.281746	6.375	1	2.0	2.0	5.0	1.0	1.0
6944.445	500.0	100.0	100.0	0	0.0	0.0	0.027	1.0	97.07106	6.375	1	2.0	2.0	5.0	1.0	1.0
6944.445	500.0	100.0	100.0	0	0.0	0.0	0.029	1.0	97.43731	6.454	1	2.0	2.0	5.0	1.0	1.0
6944.445	500.0	100.0	100.0	0	0.0	0.0	0.03	1.0	97.43731	6.521	1	2.0	2.0	5.0	1.0	1.0
6944.445	500.0	100.0	100.0	0	0.0	0.0	0.032	1.0	97.03791	6.521	1	2.0	2.0	5.0	1.0	1.0
6944.445	500.0	100.0	100.0	0	0.0	0.0	0.033	1.0	97.36598	6.553	1	2.0	2.0	5.0	1.0	1.0
6944.445	500.0	100.0	100.0	0	0.0	0.0	0.035	1.0	97.36598	6.553	1	2.0	2.0	5.0	1.0	1.0
6944.445	500.0	100.0	100.0	0	0.0	0.0	0.037	1.0	96.90303	6.607	1	2.0	2.0	5.0	1.0	1.0
6944.445	500.0	100.0	100.0	0	0.0	0.0	0.038	1.0	96.90303	6.632	1	2.0	2.0	5.0	1.0	1.0
6944.445	500.0	100.0	100.0	0	0.0	0.0	0.04	1.0	96.79295	6.632	1	2.0	2.0	5.0	1.0	1.0
6944.445	500.0	100.0	100.0	0	0.0	0.0	0.041	1.0	97.0714	6.675	1	2.0	2.0	5.0	1.0	1.0
6944.445	500.0	100.0	100.0	0	0.0	0.0	0.043	1.0	97.0714	6.694	1	2.0	2.0	5.0	1.0	1.0
6944.445	500.0	100.0	100.0	0	0.0	0.0	0.044	1.0	97.33636	6.694	1	2.0	2.0	5.0	1.0	1.0
6944.445	500.0	100.0	100.0	0	0.0	0.0	0.045	1.0	97.89812	6.731	1	2.0	2.0	5.0	1.0	1.0
6944.445	500.0	100.0	100.0	0	0.0	0.0	0.047	1.0	97.89812	6.746	1	2.0	2.0	5.0	1.0	1.0
6944.445	500.0	100.0	100.0	0	0.0	0.0	0.048	1.0	97.64807	6.746	1	2.0	2.0	5.0	1.0	1.0
6944.445	500.0	100.0	100.0	0	0.0	0.0	0.049	1.0	97.64807	6.774	1	2.0	2.0	5.0	1.0	1.0
6944.445	500.0	100.0	100.0	0	0.0	0.0	0.051	1.0	98.00183	6.774	1	2.0	2.0	5.0	1.0	1.0
6944.445	500.0	100.0	100.0	0	0.0	0.0	0.052	1.0	99.61181	6.787	1	2.0	2.0	5.0	1.0	1.0
6944.445	500.0	100.0	100.0	0	0.0	0.0	0.053	1.0	99.61181	6.81	1	2.0	2.0	5.0	1.0	1.0
6944.445	500.0	100.0	100.0	0	0.0	0.0	0.054	1.0	99.18565	6.81	1	2.0	2.0	5.0	1.0	1.0
6944.445	500.0	100.0	100.0	0	0.0	0.0	0.055	1.0	99.695206	6.829	1	2.0	2.0	5.0	1.0	1.0
6944.445	500.0	100.0	100.0	0	0.0	0.0	0.056	1.0	99.695206	6.837	1	2.0	2.0	5.0	1.0	1.0
6944.445	500.0	100.0	100.0	1	0.0	0.0	0.058	1.0	99.62042	6.837	1	2.0	2.0	5.0	1.0	1.0
6944.445	500.0	100.0	100.0	1	0.0	0.0	0.059	1.0	99.62042	6.853	1	2.0	2.0	5.0	1.0	1.0
6944.445	500.0	100.0	100.0	1	0.0	0.0	0.06	1.0	99.472275	6.853	1	2.0	2.0	5.0	1.0	1.0
6944.445	500.0	100.0	100.0	1	0.0	0.0	0.061	1.0	98.5805	6.867	1	2.0	2.0	5.0	1.0	1.0
6944.445	500.0	100.0	100.0	1	0.0	0.0	0.062	1.0	98.5805	6.873	1	2.0	2.0	5.0	1.0	1.0
6944.445	500.0	100.0	100.0	1	0.0	0.0	0.063	1.0	99.15562	6.873	1	2.0	2.0	5.0	1.0	1.0
6944.445	500.0	100.0	100.0	1	0.0	0.0	0.065	1.0	99.01907	6.884	1	2.0	2.0	5.0	1.0	1.0
6944.445	500.0	100.0	100.0	1	0.0	0.0	0.066	1.0	99.01907	6.884	1	2.0	2.0	5.0	1.0	1.0
6944.445	500.0	100.0	100.0	1	0.0	0.0	0.067	1.0	99.742546	6.889	1	2.0	2.0	5.0	1.0	1.0
6944.445	500.0	100.0	100.0	1	0.0	0.0	0.068	1.0	98.698715	6.897	1	2.0	2.0	5.0	1.0	1.0
6944.445	500.0	100.0	100.0	1	0.0	0.0	0.069	1.0	97.073975	6.897	1	2.0	2.0	5.0	1.0	1.0
6944.445	500.0	100.0	100.0	1	0.0	0.0	0.07	1.0	97.658066	6.902	1	2.0	2.0	5.0	1.0	1.0
6944.445	500.0	100.0	100.0	1	0.0	0.0	0.071	1.0	97.658066	6.909	1	2.0	2.0	5.0	1.0	1.0
6944.445	500.0	100.0	100.0	1	0.0	0.0	0.072	1.0	97.71209	6.909	1	2.0	2.0	5.0	1.0	1.0
6944.445	500.0	100.0	100.0	1	0.0	0.0	0.073	1.0	97.050224	6.911	1	2.0	2.0	5.0	1.0	1.0
6944.445	500.0	100.0	100.0	1	0.0	0.0	0.074	1.0	96.8829	6.917	1	2.0	2.0	5.0	1.0	1.0
6944.445	500.0	100.0	100.0	1	0.0	0.0	0.076	1.0	97.24902	6.917	1	2.0	2.0	5.0	1.0	1.0
6944.445	500.0	100.0	100.0	1	0.0	0.0	0.077	1.0	97.24902	6.92	1	2.0	2.0	5.0	1.0	1.0
6944.445	500.0	100.0	100.0	1	0.0	0.0	0.078	1.0	97.55351	6.92	1	2.0	2.0	5.0	1.0	1.0
6944.445	500.0	100.0	100.0	1	0.0	0.0	0.079	1.0	97.35858	6.925	1	2.0	2.0	5.0	1.0	1.0
6944.445	500.0	100.0	100.0	1	0.0	0.0	0.08	1.0	97.35858	6.929	1	2.0	2.0	5.0	1.0	1.0
6944.445	500.0	100.0	100.0	1	0.0	0.0	0.081	1.0	97.54849	6.929	1	2.0	2.0	5.0	1.0	1.0
6944.445	500.0	100.0	100.0	1	0.0	0.0	0.082	1.0	97.771576	6.929	1	2.0	2.0	5.0	1.0	1.0
6944.445	500.0	100.0	100.0	1	0.0	0.0	0.084	1.0	97.771576	6.929	1	2.0	2.0	5.0	1.0	1.0
6944.445	500.0	100.0	100.0	1	0.0	0.0	0.085	1.0	97.166664	6.933	1	2.0	2.0	5.0	1.0	1.0
6944.445	500.0	100.0	100.0	1	0.0	0.0	0.086	1.0	97.166664	6.934	1	2.0	2.0	5.0	1.0	1.0
6944.445	500.0	100.0	100.0	1	0.0	0.0	0.087	1.0	97.29577	6.934	1	2.0	2.0	5.0	1.0	1.0
6944.445	500.0	100.0	100.0	1	0.0	0.0	0.088	1.0	97.178894	6.936	1	2.0	2.0	5.0	1.0	1.0
6944.445	500.0	100.0	100.0	1	0.0	0.0	0.089	1.0	97.178894	6.938	1	2.0	2.0	5.0	1.0	1.0
6944.445	500.0	100.0	100.0	1	0.0	0.0	0.09	1.0	97.53642	6.938	1	2.0	2.0	5.0	1.0	1.0
6944.445	500.0	100.0	100.0	1	0.0	0.0	0.091	1.0	96.78095	6.941	1	2.0	2.0	5.0	1.0	1.0
6944.445	500.0	100.0	100.0	1	0.0	0.0	0.092	1.0	96.78095	6.941	1	2.0	2.0	5.0	1.0	1.0
6944.445	500.0	100.0	100.0	1	0.0	0.0	0.094	1.0	97.21411	6.941	1	2.0	2.0	5.0	1.0	1.0
6944.445	500.0	100.0	100.0	1	0.0	0.0	0.095	1.0	97.21411	6.943	1	2.0	2.0	5.0	1.0	1.0
6944.445	500.0	100.0	100.0	1	0.0	0.0	0.096	1.0	97.54675	6.943	1	2.0	2.0	5.0	1.0	1.0
6944.445	500.0	100.0	100.0	1	0.0	0.0	0.097	1.0	98.195335	6.944	1	2.0	2.0	5.0	1.0	1.0
6944.445	500.0	100.0	100.0	1	0.0	0.0	0.098	1.0	98.195335	6.945	1	2.0	2.0	5.0	1.0	1.0
6944.445	500.0	100.0	100.0	1	0.0	0.0	0.099	1.0	97.51016	6.945	1	2.0	2.0	5.0	1.0	1.0
6944.445	500.0	100.0	100.0	1	0.0	0.0	0.1	1.0	96.783875	6.946	1	2.0	2.0	5.0	1.0	1.0
6944.445	500.0	100.0	100.0	1	0.0	0.0	0.101	1.0	96.783875	6.946	1	2.0	2.0	5.0	1.0	1.0
6944.445	500.0	100.0	100.0	1	0.0	0.0	0.102	1.0	97.42656	6.947	1	2.0	2.0	5.0	1.0	1.0
6944.445	500.0	100.0	100.0	1	0.0	0.0	0.103	1.0	97.583984	6.948	1	2.0	2.0	5.0	1.0	1.0
6944.445	500.0	100.0	100.0	1	0.0	0.0	0.104	1.0	97.907875	6.948	1	2.0	2.0	5.0	1.0	1.0
6944.445	500.0	100.0	100.0	1	0.0	0.0	0.106	1.0	97.534386	6.948	1	2.0	2.0	5.0	1.0	1.0
6944.445	500.0	100.0	100.0	1	0.0	0.0	0.107	1.0	97.534386	6.949	1	2.0	2.0	5.0	1.0	1.0
6944.445	500.0	100.0	100.0	1	0.0	0.0	0.108	1.0	97.64095	6.949	1	2.0	2.0	5.0	1.0	1.0
6944.445	500.0	100.0	100.0	1	0.0	0.0	0.109	1.0	98.28986	6.949	1	2.0	2.0	5.0	1.0	1.0
6944.445	500.0	100.0	100.0	1	0.0	0.0	0.111	1.0	98.28986	6.949	1	2.0	2.0	5.0	1.0	1.0
6944.445	500.0	100.0	100.0	1	0.0	0.0	0.112	1.0	98.02532	6.949	1	2.0	2.0	5.0	1.0	1.0
6944.445	500.0	100.0	100.0	1	0.0	0.0	0.113	1.0	98.02532	6.949	1	2.0	2.0	5.0	1.0	1.0
6944.445	500.0	100.0	100.0	1	0.0	0.0	0.114	1.0	99.03379	6.949	1	2.0	2.0	5.0	1.0	1.0
6944.445	500.0	100.0	100.0	1	0.0	0.0	0.115	1.0	98.772606	6.949	1	2.0	2.0	5.0	1.0	1.0
6944.445	500.0	100.0	100.0	1	0.0	0.0	0.117	1.0	98.46482	6.95	1	2.0	2.0	5.0	1.0	1.0
6944.445	500.0	100.0	100.0	1	0.0	0.0	0.118	1.0	98.45914	6.95	1	2.0	2.0	5.0	1.0	1.0
6944.445	500.0	100.0	100.0	1	0.0	0.0	0.119	1.0	97.75891	6.95	1	2.0	2.0	5.0	1.0	1.0
6944.445	500.0	100.0	100.0	1	0.0	0.0	0.12	1.0	97.75891	6.95	1	2.0	2.0	5.0	1.0	1.0
6944.445	500.0	100.0	100.0	1	0.0	0.0	0.121	1.0	97.33422	6.95	1	2.0	2.0	5.0	1.0	1.0
6944.445	500.0	100.0	100.0	1	0.0	0.0	0.123	1.0	97.33422	6.95	1	2.0	2.0	5.0	1.0	1.0
6944.445	500.0	100.0	100.0	1	0.0	0.0	0.124	1.0	97.089066	6.95	1	2.0	2.0	5.0	1.0	1.0
6944.445	500.0	100.0	100.0	1	0.0	0.0	0.125	1.0	97.27916	6.951	1	2.0	2.0	5.0	1.0	1.0
6944.445	500.0	100.0	100.0	1	0.0	0.0	0.126	1.0	97.27916	6.951	1	2.0	2.0	5.0	1.0	1.0
6944.445	500.0	100.0	100.0	1	0.0	0.0	0.127	1.0	97.48834	6.951	1	2.0	2.0	5.0	1.0	1.0
6944.445	500.0	100.0	100.0	1	0.0	0.0	0.129	1.0	98.26527	6.951	1	2.0	2.0	5.0	1.0	1.0
6944.445	500.0	100.0	100.0	1	0.0	0.0	0.13	1.0	98.26527	6.951	1	2.0	2.0	5.0	1.0	1.0
6944.445	500.0	100.0	100.0	1	0.0	0.0	0.131	1.0	98.51108	6.951	1	2.0	2.0	5.0	1.0	1.0
6944.445	500.0	100.0	100.0	1	0.0	0.0	0.132	1.0	98.51108	6.951	1	2.0	2.0	5.0	1.0	1.0
6944.445	500.0	100.0	100.0	1	0.0	0.0	0.134	1.0	98.96528	6.951	1	2.0	2.0	5.0	1.0	1.0
6944.445	500.0	100.0	100.0	1	0.0	0.0	0.135	1.0	98.521835	6.951	1	2.0	2.0	5.0	1.0	1.0
6944.445	500.0	100.0	100.0	1	0.0	0.0	0.136	1.0	98.521835	6.952	1	2.0	2.0	5.0	1.0	1.0
6944.445	500.0	100.0	100.0	1	0.0	0.0	0.137	1.0	98.11788	6.952	1	2.0	2.0	5.0	1.0	1.0
6944.445	500.0	100.0	100.0	1	0.0	0.0	0.139	1.0	98.36682	6.952	1	2.0	2.0	5.0	1.0	1.0
6944.445	500.0	100.0	100.0	1	0.0	0.0	0.14	1.0	98.36682	6.952	1	2.0	2.0	5.0	1.0	1.0
6944.445	500.0	100.0	100.0	1	0.0	0.0	0.141	1.0	98.6579	6.952	1	2.0	2.0	5.0	1.0	1.0
6944.445	500.0	100.0	100.0	1	0.0	0.0	0.143	1.0	98.6579	6.952	1	2.0	2.0	5.0	1.0	1.0
6944.445	500.0	100.0	100.0	1	0.0	0.0	0.144	1.0	98.58838	6.952	1	2.0	2.0	5.0	1.0	1.0
6944.445	500.0	100.0	100.0	1	0.0	0.0	0.146	1.0	98.22406	6.952	1	2.0	2.0	5.0	1.0	1.0
6944.445	500.0	100.0	100.0	1	0.0	0.0	0.147	1.0	98.22406	6.952	1	2.0	2.0	5.0	1.0	1.0
6944.445	500.0	100.0	100.0	1	0.0	0.0	0.148	1.0	98.178734	6.952	1	2.0	2.0	5.0	1.0	1.0
6944.445	500.0	100.0	100.0	1	0.0	0.0	0.15	1.0	98.466675	6.952	1	2.0	2.0	5.0	1.0	1.0
6944.445	500.0	100.0	100.0	1	0.0	0.0	0.151	1.0	98.466675	6.952	1	2.0	2.0	5.0	1.0	1.0
6944.445	500.0	100.0	100.0	1	0.0	0.0	0.152	1.0	97.43529	6.952	1	2.0	2.0	5.0	1.0	1.0
6944.445	500.0	100.0	100.0	1	0.0	0.0	0.154	1.0	97.43529	6.952	1	2.0	2.0	5.0	1.0	1.0
6944.445	500.0	100.0	100.0	1	0.0	0.0	0.155	1.0	97.44775	6.952	1	2.0	2.0	6.0	1.0	1.0
6944.445	500.0	99.00498	100.0	0	0.0	0.0	0.156	1.0	97.26906	6.952	1	2.0	2.0	7.0	1.0	2.0
0.0	500.0	99.00498	100.0	0	0.0	0.0	0.158	1.0	97.26906	6.952	1	2.0	2.0	0.0	1.0	2.0
0.0	500.0	99.00498	100.0	0	0.0	0.0	0.159	1.0	97.30268	6.952	1	2.0	2.0	0.0	1.0	2.0
0.0	500.0	99.00498	100.0	0	0.0	0.0	0.161	1.0	97.91167	6.952	1	2.0	2.0	0.0	1.0	2.0
0.0	500.0	99.00498	100.0	0	0.0	0.0	0.162	1.0	97.91167	6.952	1	2.0	2.0	0.0	1.0	2.0
0.0	500.0	99.00498	100.0	0	0.0	0.0	0.163	1.0	98.23344	6.46	1	2.0	2.0	0.0	1.0	2.0
0.0	500.0	99.00498	100.0	0	0.0	0.0	0.164	1.0	98.23344	5.58	1	2.0	2.0	0.0	1.0	2.0
0.0	500.0	99.00498	100.0	0	0.0	0.0	0.165	1.0	97.52888	5.58	1	2.0	2.0	0.0	1.0	2.0
0.0	500.0	99.00498	100.0	0	0.0	0.0	0.166	1.0	98.371254	5.186	1	2.0	2.0	0.0	1.0	2.0
0.0	500.0	99.00498	100.0	0	0.0	0.0	0.167	1.0	98.371254	4.478	1	2.0	2.0	0.0	1.0	2.0
0.0	500.0	99.00498	100.0	0	0.0	0.0	0.167	1.0	98.4757	4.478	1	2.0	2.0	0.0	1.0	2.0
0.0	500.0	99.00498	100.0	0	0.0	0.0	0.168	1.0	97.15763	4.161	1	2.0	2.0	0.0	1.0	2.0
0.0	500.0	99.00498	100.0	0	0.0	0.0	0.169	1.0	97.15763	4.161	1	2.0	2.0	0.0	1.0	2.0
0.0	500.0	99.00498	100.0	0	0.0	0.0	0.169	1.0	97.439545	3.593	1	2.0	2.0	0.0	1.0	2.0
0.0	500.0	99.00498	100.0	0	0.0	0.0	0.17	1.0	97.439545	3.339	1	2.0	2.0	0.0	1.0	2.0
0.0	500.0	99.00498	100.0	0	0.0	0.0	0.171	1.0	97.66544	3.339	1	2.0	2.0	0.0	1.0	2.0
0.0	500.0	99.00498	100.0	0	0.0	0.0	0.171	1.0	97.68182	2.883	1	2.0	2.0	0.0	1.0	2.0
0.0	500.0	99.00498	100.0	0	0.0	0.0	0.171	1.0	97.68182	2.49	1	2.0	2.0	0.0	1.0	2.0
0.0	500.0	99.00498	100.0	0	0.0	0.0	0.172	1.0	98.33951	2.49	1	2.0	2.0	0.0	1.0	2.0
0.0	500.0	99.00498	100.0	0	0.0	0.0	0.172	1.0	98.54296	2.313	1	2.0	2.0	0.0	1.0	2.0
0.0	500.0	99.00498	100.0	0	0.0	0.0	0.172	1.0	97.858635	2.313	1	2.0	2.0	0.0	1.0	2.0
0.0	500.0	99.00498	100.0	0	0.0	0.0	0.172	1.0	98.01072	1.998	1	2.0	2.0	0.0	1.0	2.0
0.0	500.0	99.00498	100.0	0	0.0	0.0	0.172	1.0	98.01072	1.856	1	2.0	2.0	0.0	1.0	2.0
0.0	500.0	99.00498	100.0	0	0.0	0.0	0.172	1.0	98.394394	1.856	1	2.0	2.0	0.0	1.0	2.0
0.0	500.0	99.00498	100.0	0	0.0	0.0	0.172	1.0	98.574295	1.603	1	2.0	2.0	0.0	1.0	2.0
0.0	500.0	99.00498	100.0	0	0.0	0.0	0.172	1.0	98.574295	1.49	1	2.0	2.0	0.0	1.0	2.0
0.0	500.0	99.00498	100.0	0	0.0	0.0	0.172	1.0	97.13026	1.49	1	2.0	2.0	0.0	1.0	2.0
0.0	500.0	99.00498	100.0	0	0.0	0.0	0.172	1.0	96.41333	1.286	1	2.0	2.0	0.0	1.0	2.0
0.0	500.0	99.00498	100.0	0	0.0	0.0	0.172	1.0	96.41333	1.286	1	2.0	2.0	0.0	1.0	2.0
0.0	500.0	99.00498	100.0	0	0.0	0.0	0.172	1.0	96.92162	1.195	1	2.0	2.0	0.0	1.0	2.0
0.0	500.0	99.00498	100.0	0	0.0	0.0	0.172	1.0	96.92162	1.032	1	2.0	2.0	0.0	1.0	2.0
0.0	500.0	99.00498	100.0	0	0.0	0.0	0.172	1.0	96.900375	1.032	1	2.0	2.0	0.0	1.0	2.0
0.0	500.0	99.00498	100.0	0	0.0	0.0	0.172	1.0	97.16056	0.891	1	2.0	2.0	0.0	1.0	2.0
0.0	500.0	99.00498	100.0	0	0.0	0.0	0.172	1.0	97.16056	0.829	1	2.0	2.0	0.0	1.0	2.0
0.0	500.0	99.00498	100.0	0	0.0	0.0	0.172	1.0	97.17509	0.829	1	2.0	2.0	0.0	1.0	2.0
0.0	500.0	99.00498	100.0	0	0.0	0.0	0.172	1.0	96.66458	0.715	1	2.0	2.0	0.0	1.0	2.0
0.0	500.0	99.00498	100.0	0	0.0	0.0	0.172	1.0	96.66458	0.715	1	2.0	2.0	0.0	1.0	2.0
0.0	500.0	99.00498	100.0	0	0.0	0.0	0.172	1.0	96.62535	0.664	1	2.0	2.0	0.0	1.0	2.0
0.0	500.0	99.00498	100.0	0	0.0	0.0	0.172	1.0	96.62535	0.573	1	2.0	2.0	0.0	1.0	2.0
0.0	500.0	99.00498	100.0	0	0.0	0.0	0.172	1.0	95.81292	0.573	1	2.0	2.0	0.0	1.0	2.0
0.0	500.0	99.00498	100.0	0	0.0	0.0	0.172	1.0	97.2292	0.533	1	2.0	2.0	0.0	1.0	2.0
0.0	500.0	99.00498	100.0	0	0.0	0.0	0.172	1.0	97.2292	0.46	1	2.0	2.0	0.0	1.0	2.0
0.0	500.0	99.00498	100.0	0	0.0	0.0	0.172	1.0	96.614716	0.46	1	2.0	2.0	0.0	1.0	2.0
0.0	500.0	99.00498	100.0	0	0.0	0.0	0.172	1.0	96.5831	0.427	1	2.0	2.0	0.0	1.0	2.0
0.0	500.0	99.00498	100.0	0	0.0	0.0	0.172	1.0	96.5831	0.427	1	2.0	2.0	0.0	1.0	2.0
0.0	500.0	99.00498	100.0	0	0.0	0.0	0.171	1.0	96.765236	0.369	1	2.0	2.0	8.0	1.0	2.0
0.0	500.0	99.00498	100.0	0	0.0	0.0	0.171	1.0	96.765236	0.343	1	2.0	2.0	8.0	1.0	2.0
0.0	500.0	99.00498	100.0	0	0.0	0.0	0.171	0.0	96.72	0.343	1	2.0	2.0	0.0	1.0	2.0
0.0	500.0	99.00498	100.0	0	0.0	0.0	0.171	0.0	96.57304	0.296	1	2.0	2.0	0.0	1.0	2.0
0.0	500.0	99.00498	100.0	0	0.0	0.0	0.171	0.0	96.57304	0.255	1	2.0	2.0	0.0	1.0	2.0
0.0	500.0	99.00498	100.0	0	0.0	0.0	0.171	0.0	96.74981	0.255	1	2.0	2.0	0.0	1.0	2.0
0.0	500.0	99.00498	100.0	0	0.0	0.0	0.17	0.0	98.12456	0.237	1	2.0	2.0	0.0	1.0	2.0
0.0	500.0	99.00498	100.0	0	0.0	0.0	0.17	0.0	98.12456	0.237	1	2.0	2.0	0.0	1.0	2.0
0.0	500.0	99.00498	100.0	0	0.0	0.0	0.17	0.0	98.41263	0.204	1	2.0	2.0	0.0	1.0	2.0
0.0	500.0	99.00498	100.0	0	0.0	0.0	0.17	0.0	98.41263	0.19	1	2.0	2.0	0.0	1.0	2.0
0.0	500.0	99.00498	100.0	0	0.0	0.0	0.169	0.0	98.66349	0.19	1	2.0	2.0	0.0	1.0	2.0
0.0	500.0	99.00498	100.0	0	0.0	0.0	0.169	0.0	99.31641	0.164	1	2.0	2.0	0.0	1.0	2.0
0.0	500.0	99.00498	100.0	0	0.0	0.0	0.168	0.0	99.31641	0.152	1	2.0	2.0	0.0	1.0	2.0
0.0	500.0	99.00498	100.0	0	0.0	0.0	0.168	0.0	98.43185	0.152	1	2.0	2.0	0.0	1.0	2.0
0.0	500.0	99.00498	100.0	0	0.0	0.0	0.167	0.0	98.43185	0.131	1	2.0	2.0	0.0	1.0	2.0
0.0	500.0	99.00498	100.0	0	0.0	0.0	0.166	0.0	98.36598	0.131	1	2.0	2.0	0.0	1.0	2.0
0.0	500.0	99.00498	100.0	0	0.0	0.0	0.165	0.0	98.55576	0.113	1	2.0	2.0	0.0	1.0	2.0
0.0	500.0	99.00498	100.0	0	0.0	0.0	0.165	0.0	98.55576	0.105	1	2.0	2.0	0.0	1.0	2.0
0.0	500.0	99.00498	100.0	0	0.0	0.0	0.164	0.0	97.82416	0.105	1	2.0	2.0	0.0	1.0	2.0
0.0	500.0	99.00498	100.0	0	0.0	0.0	0.163	0.0	97.660225	0.09	1	2.0	2.0	0.0	1.0	2.0
0.0	500.0	99.00498	100.0	0	0.0	0.0	0.162	0.0	97.660225	0.084	1	2.0	2.0	0.0	1.0	2.0
0.0	500.0	99.00498	100.0	0	0.0	0.0	0.161	0.0	97.72539	0.084	1	2.0	2.0	0.0	1.0	2.0
0.0	500.0	99.00498	100.0	0	0.0	0.0	0.16	0.0	97.72539	0.072	1	2.0	2.0	0.0	1.0	2.0
0.0	500.0	99.00498	100.0	0	0.0	0.0	0.159	0.0	96.775826	0.072	1	2.0	2.0	0.0	1.0	2.0
0.0	500.0	99.00498	100.0	0	0.0	0.0	0.158	0.0	96.777	0.067	1	2.0	2.0	0.0	1.0	2.0
0.0	500.0	99.00498	100.0	0	0.0	0.0	0.156	0.0	96.777	0.058	1	2.0	2.0	0.0	1.0	2.0
0.0	500.0	99.00498	100.0	0	0.0	0.0	0.155	0.0	96.78566	0.058	1	2.0	2.0	0.0	1.0	2.0
0.0	500.0	99.00498	100.0	0	0.0	0.0	0.154	0.0	98.5189	0.054	1	2.0	2.0	0.0	1.0	2.0
0.0	500.0	99.00498	100.0	0	0.0	0.0	0.152	0.0	98.5189	0.046	1	2.0	2.0	0.0	1.0	2.0
0.0	500.0	99.00498	100.0	0	0.0	0.0	0.151	0.0	98.18241	0.046	1	2.0	2.0	0.0	1.0	2.0
0.0	500.0	99.00498	100.0	0	0.0	0.0	0.15	0.0	98.18241	0.04	1	2.0	2.0	0.0	1.0	2.0
0.0	500.0	99.00498	100.0	0	0.0	0.0	0.148	0.0	98.52563	0.04	1	2.0	2.0	0.0	1.0	2.0
0.0	500.0	99.00498	100.0	0	0.0	0.0	0.147	0.0	99.16523	0.037	1	2.0	2.0	0.0	1.0	2.0
0.0	500.0	99.00498	100.0	0	0.0	0.0	0.146	0.0	98.262634	0.031	1	2.0	2.0	0.0	1.0	2.0
0.0	500.0	99.00498	100.0	0	0.0	0.0	0.144	0.0	98.193756	0.031	1	2.0	2.0	0.0	1.0	2.0
0.0	500.0	99.00498	100.0	0	0.0	0.0	0.143	0.0	98.24337	0.029	1	2.0	2.0	0.0	1.0	2.0
0.0	500.0	99.00498	100.0	0	0.0	0.0	0.141	0.0	98.24337	0.025	1	2.0	2.0	0.0	1.0	2.0
0.0	500.0	99.00498	100.0	0	0.0	0.0	0.14	0.0	98.18935	0.025	1	2.0	2.0	0.0	1.0	2.0
0.0	500.0	99.00498	100.0	0	0.0	0.0	0.138	0.0	98.18935	0.021	1	2.0	2.0	0.0	1.0	2.0
0.0	500.0	99.00498	100.0	0	0.0	0.0	0.136	0.0	97.59852	0.021	1	2.0	2.0	0.0	1.0	2.0
0.0	500.0	99.00498	100.0	0	0.0	0.0	0.135	0.0	98.17264	0.02	1	2.0	2.0	0.0	1.0	2.0
0.0	500.0	99.00498	100.0	0	0.0	0.0	0.133	0.0	98.17264	0.017	1	2.0	2.0	0.0	1.0	2.0
0.0	500.0	99.00498	100.0	0	0.0	0.0	0.132	0.0	96.71091	0.017	1	2.0	2.0	0.0	1.0	2.0
0.0	500.0	99.00498	100.0	0	0.0	0.0	0.13	0.0	97.031265	0.016	1	2.0	2.0	0.0	1.0	2.0
0.0	500.0	99.00498	100.0	0	0.0	0.0	0.129	0.0	97.031265	0.013	1	2.0	2.0	0.0	1.0	2.0
0.0	500.0	99.00498	100.0	0	0.0	0.0	0.127	0.0	96.00971	0.013	1	2.0	2.0	0.0	1.0	2.0
0.0	500.0	99.00498	100.0	0	0.0	0.0	0.126	0.0	96.00971	0.012	1	2.0	2.0	0.0	1.0	2.0
0.0	500.0	99.00498	100.0	0	0.0	0.0	0.124	0.0	95.87922	0.012	1	2.0	2.0	0.0	1.0	2.0
0.0	500.0	99.00498	100.0	0	0.0	0.0	0.123	0.0	97.09774	0.01	1	2.0	2.0	0.0	1.0	2.0
0.0	500.0	99.00498	100.0	0	0.0	0.0	0.122	0.0	97.09774	0.009	1	2.0	2.0	0.0	1.0	2.0
0.0	500.0	99.00498	100.0	0	0.0	0.0	0.12	0.0	96.887794	0.009	1	2.0	2.0	0.0	1.0	2.0
0.0	500.0	99.00498	100.0	0	0.0	0.0	0.118	0.0	96.69253	0.008	1	2.0	2.0	0.0	1.0	2.0
0.0	500.0	99.00498	100.0	0	0.0	0.0	0.117	0.0	96.69253	0.007	1	2.0	2.0	0.0	1.0	2.0
0.0	500.0	99.00498	100.0	0	0.0	0.0	0.116	0.0	97.35547	0.007	1	2.0	2.0	0.0	1.0	2.0
0.0	500.0	99.00498	100.0	0	0.0	0.0	0.114	0.0	97.35547	0.006	1	2.0	2.0	0.0	1.0	2.0
0.0	500.0	99.00498	100.0	0	0.0	0.0	0.113	0.0	97.73549	0.006	1	2.0	2.0	0.0	1.0	2.0
0.0	500.0	99.00498	100.0	0	0.0	0.0	0.112	0.0	97.4888	0.005	1	2.0	2.0	0.0	1.0	2.0
0.0	500.0	99.00498	100.0	0	0.0	0.0	0.11	0.0	97.4888	0.005	1	2.0	2.0	0.0	1.0	2.0
0.0	500.0	99.00498	100.0	0	0.0	0.0	0.109	0.0	97.3495	0.005	1	2.0	2.0	0.0	1.0	2.0
0.0	500.0	99.00498	100.0	0	0.0	0.0	0.107	0.0	97.89453	0.004	1	2.0	2.0	0.0	1.0	2.0
0.0	500.0	99.00498	100.0	0	0.0	0.0	0.106	0.0	97.89453	0.003	1	2.0	2.0	0.0	1.0	2.0
0.0	500.0	99.00498	100.0	0	0.0	0.0	0.105	0.0	98.693375	0.003	1	2.0	2.0	0.0	1.0	2.0
0.0	500.0	99.00498	100.0	0	0.0	0.0	0.104	0.0	98.693375	0.003	1	2.0	2.0	0.0	1.0	2.0
0.0	500.0	99.00498	100.0	0	0.0	0.0	0.102	0.0	98.66342	0.003	1	2.0	2.0	0.0	1.0	2.0
0.0	500.0	99.00498	100.0	0	0.0	0.0	0.101	0.0	99.16935	0.002	1	2.0	2.0	0.0	1.0	2.0
0.0	500.0	99.00498	100.0	0	0.0	0.0	0.1	0.0	99.16935	0.002	1	2.0	2.0	0.0	1.0	2.0
0.0	500.0	99.00498	100.0	0	0.0	0.0	0.098	0.0	98.78511	0.002	1	2.0	2.0	0.0	1.0	2.0
0.0	500.0	99.00498	100.0	0	0.0	0.0	0.097	0.0	98.831024	0.001	1	2.0	2.0	0.0	1.0	2.0
0.0	500.0	99.00498	100.0	0	0.0	0.0	0.096	0.0	98.831024	0.001	1	2.0	2.0	0.0	1.0	2.0
0.0	500.0	99.00498	100.0	0	0.0	0.0	0.094	0.0	98.50801	0.001	1	2.0	2.0	0.0	1.0	2.0
0.0	500.0	99.00498	100.0	0	0.0	0.0	0.093	0.0	98.50801	0.001	1	2.0	2.0	0.0	1.0	2.0
0.0	500.0	99.00498	100.0	0	0.0	0.0	0.092	0.0	99.17296	0.001	1	2.0	2.0	0.0	1.0	2.0
0.0	500.0	99.00498	100.0	0	0.0	0.0	0.091	0.0	98.34619	0.001	1	2.0	2.0	0.0	1.0	2.0
0.0	500.0	99.00498	100.0	0	0.0	0.0	0.09	0.0	98.34619	0.0	1	2.0	2.0	0.0	1.0	2.0
0.0	500.0	99.00498	100.0	0	0.0	0.0	0.089	0.0	100.73275	0.0	1	2.0	2.0	0.0	1.0	2.0
0.0	500.0	99.00498	100.0	0	0.0	0.0	0.088	0.0	101.974014	0.0	1	2.0	2.0	0.0	1.0	2.0
0.0	500.0	99.00498	100.0	0	0.0	0.0	0.087	0.0	101.974014	0.0	1	2.0	2.0	0.0	1.0	2.0
0.0	500.0	99.00498	100.0	0	0.0	0.0	0.085	0.0	102.005585	0.0	1	2.0	2.0	0.0	1.0	2.0
0.0	500.0	99.00498	100.0	0	0.0	0.0	0.084	0.0	102.005585	0.0	1	2.0	2.0	0.0	1.0	2.0
0.0	500.0	99.00498	100.0	0	0.0	0.0	0.083	0.0	101.57429	0.0	1	2.0	2.0	0.0	1.0	2.0
0.0	500.0	99.00498	100.0	0	0.0	0.0	0.082	0.0	101.27088	0.0	1	2.0	2.0	0.0	1.0	2.0
0.0	500.0	99.00498	100.0	0	0.0	0.0	0.081	0.0	101.27088	0.0	1	2.0	2.0	0.0	1.0	2.0
0.0	500.0	99.00498	100.0	0	0.0	0.0	0.08	0.0	101.610596	0.0	1	2.0	2.0	0.0	1.0	2.0
0.0	500.0	99.00498	100.0	0	0.0	0.0	0.079	0.0	100.67135	0.0	1	2.0	2.0	0.0	1.0	2.0
0.0	500.0	99.00498	100.0	0	0.0	0.0	0.077	0.0	100.67135	0.0	1	2.0	2.0	0.0	1.0	2.0
0.0	500.0	99.00498	100.0	0	0.0	0.0	0.077	0.0	99.91152	0.0	1	2.0	2.0	0.0	1.0	2.0
0.0	500.0	99.00498	100.0	0	0.0	0.0	0.076	0.0	99.91152	0.0	1	2.0	2.0	0.0	1.0	2.0
0.0	500.0	99.00498	100.0	0	0.0	0.0	0.075	0.0	99.817505	0.0	1	2.0	2.0	0.0	1.0	2.0
0.0	500.0	99.00498	100.0	0	0.0	0.0	0.073	0.0	99.313805	0.0	1	2.0	2.0	0.0	1.0	2.0
0.0	500.0	99.00498	100.0	0	0.0	0.0	0.072	0.0	99.313805	0.0	1	2.0	2.0	0.0	1.0	2.0
0.0	500.0	99.00498	100.0	0	0.0	0.0	0.071	0.0	98.19509	0.0	1	2.0	2.0	0.0	1.0	2.0
0.0	500.0	99.00498	100.0	0	0.0	0.0	0.07	0.0	98.330574	0.0	1	2.0	2.0	0.0	1.0	2.0
0.0	500.0	99.00498	100.0	0	0.0	0.0	0.069	0.0	98.330574	0.0	1	2.0	2.0	0.0	1.0	2.0
0.0	500.0	99.00498	100.0	0	0.0	0.0	0.067	0.0	98.989456	0.0	1	2.0	2.0	0.0	1.0	2.0
0.0	500.0	99.00498	100.0	0	0.0	0.0	0.066	0.0	98.989456	0.0	1	2.0	2.0	0.0	1.0	2.0
0.0	500.0	99.00498	100.0	0	0.0	0.0	0.065	0.0	98.9779	0.0	1	2.0	2.0	0.0	1.0	2.0
0.0	500.0	99.00498	100.0	0	0.0	0.0	0.064	0.0	98.79268	0.0	1	2.0	2.0	0.0	1.0	2.0
0.0	500.0	99.00498	100.0	0	0.0	0.0	0.063	0.0	98.79268	0.0	1	2.0	2.0	0.0	1.0	2.0
0.0	500.0	99.00498	100.0	0	0.0	0.0	0.061	0.0	98.21062	0.0	1	2.0	2.0	0.0	1.0	2.0
0.0	500.0	99.00498	100.0	0	0.0	0.0	0.06	0.0	98.24956	0.0	1	2.0	2.0	0.0	1.0	2.0
0.0	500.0	99.00498	100.0	0	0.0	0.0	0.058	0.0	98.24956	0.0	1	2.0	2.0	0.0	1.0	2.0
0.0	500.0	99.00498	100.0	0	0.0	0.0	0.057	0.0	98.06747	0.0	1	2.0	2.0	0.0	1.0	2.0
0.0	500.0	99.00498	100.0	0	0.0	0.0	0.056	0.0	98.06747	0.0	1	2.0	2.0	0.0	1.0	2.0
0.0	500.0	99.00498	100.0	0	0.0	0.0	0.054	0.0	99.95962	0.0	1	2.0	2.0	0.0	1.0	2.0
0.0	500.0	99.00498	100.0	0	0.0	0.0	0.052	0.0	99.001915	0.0	1	2.0	2.0	0.0	1.0	2.0
0.0	500.0	99.00498	100.0	0	0.0	0.0	0.051	0.0	99.001915	0.0	1	2.0	2.0	0.0	1.0	2.0
0.0	500.0	99.00498	100.0	0	0.0	0.0	0.049	0.0	98.63938	0.0	1	2.0	2.0	0.0	1.0	2.0
0.0	500.0	99.00498	100.0	0	0.0	0.0	0.048	0.0	97.91378	0.0	1	2.0	2.0	0.0	1.0	2.0
0.0	500.0	99.00498	100.0	0	0.0	0.0	0.046	0.0	97.91378	0.0	1	2.0	2.0	0.0	1.0	2.0
0.0	500.0	99.00498	100.0	0	0.0	0.0	0.044	0.0	97.57323	0.0	1	2.0	2.0	0.0	1.0	2.0
0.0	500.0	99.00498	100.0	0	0.0	0.0	0.043	0.0	97.57323	0.0	1	2.0	2.0	0.0	1.0	2.0
0.0	500.0	99.00498	100.0	0	0.0	0.0	0.041	0.0	97.71024	0.0	1	2.0	2.0	0.0	1.0	2.0
0.0	500.0	99.00498	100.0	0	0.0	0.0	0.039	0.0	98.38808	0.0	1	2.0	2.0	0.0	1.0	2.0
0.0	500.0	99.00498	100.0	0	0.0	0.0	0.038	0.0	98.38808	0.0	1	2.0	2.0	0.0	1.0	2.0
0.0	500.0	99.00498	100.0	0	0.0	0.0	0.036	0.0	98.12815	0.0	1	2.0	2.0	0.0	1.0	2.0
0.0	500.0	99.00498	100.0	0	0.0	0.0	0.034	0.0	98.31126	0.0	1	2.0	2.0	0.0	1.0	2.0
0.0	500.0	99.00498	100.0	0	0.0	0.0	0.033	0.0	98.31126	0.0	1	2.0	2.0	0.0	1.0	2.0
0.0	500.0	99.00498	100.0	0	0.0	0.0	0.031	0.0	98.43877	0.0	1	2.0	2.0	0.0	1.0	2.0
0.0	500.0	99.00498	100.0	0	0.0	0.0	0.03	0.0	98.43877	0.0	1	2.0	2.0	0.0	1.0	2.0
0.0	500.0	99.00498	100.0	0	0.0	0.0	0.028	0.0	98.61423	0.0	1	2.0	2.0	0.0	1.0	2.0
0.0	500.0	99.00498	100.0	0	0.0	0.0	0.027	0.0	98.86104	0.0	1	2.0	2.0	0.0	1.0	2.0
0.0	500.0	99.00498	100.0	0	0.0	0.0	0.025	0.0	98.86104	0.0	1	2.0	2.0	0.0	1.0	2.0
0.0	500.0	99.00498	100.0	0	0.0	0.0	0.024	0.0	98.72046	0.0	1	2.0	2.0	0.0	1.0	2.0
0.0	500.0	99.00498	100.0	0	0.0	0.0	0.023	0.0	98.87684	0.0	1	2.0	2.0	0.0	1.0	2.0
0.0	500.0	99.00498	100.0	0	0.0	0.0	0.022	0.0	98.87684	0.0	1	2.0	2.0	0.0	1.0	2.0
0.0	500.0	99.00498	100.0	0	0.0	0.0	0.021	0.0	98.616035	0.0	1	2.0	2.0	0.0	1.0	2.0
0.0	500.0	99.00498	100.0	0	0.0	0.0	0.019	0.0	98.410965	0.0	1	2.0	2.0	0.0	1.0	2.0
0.0	500.0	99.00498	100.0	0	0.0	0.0	0.018	0.0	98.48326	0.0	1	2.0	2.0	0.0	1.0	2.0
0.0	500.0	99.00498	100.0	0	0.0	0.0	0.017	0.0	97.69828	0.0	1	2.0	2.0	0.0	1.0	2.0
0.0	500.0	99.00498	100.0	0	0.0	0.0	0.016	0.0	97.56622	0.0	1	2.0	2.0	0.0	1.0	2.0
0.0	500.0	99.00498	100.0	0	0.0	0.0	0.015	0.0	97.23721	0.0	1	2.0	2.0	0.0	1.0	2.0
0.0	500.0	99.00498	100.0	0	0.0	0.0	0.013	0.0	97.70532	0.0	1	2.0	2.0	0.0	1.0	2.0
0.0	500.0	99.00498	100.0	0	0.0	0.0	0.012	0.0	97.70532	0.0	1	2.0	2.0	0.0	1.0	2.0
0.0	500.0	99.00498	100.0	0	0.0	0.0	0.011	0.0	97.88034	0.0	1	2.0	2.0	0.0	1.0	2.0
0.0	500.0	99.00498	100.0	0	0.0	0.0	0.01	0.0	97.88034	0.0	1	2.0	2.0	0.0	1.0	2.0
0.0	500.0	99.00498	100.0	0	0.0	0.0	0.009	0.0	98.87637	0.0	1	2.0	2.0	0.0	1.0	2.0
0.0	500.0	99.00498	100.0	0	0.0	0.0	0.007	0.0	98.47931	0.0	1	2.0	2.0	0.0	1.0	2.0
0.0	500.0	99.00498	100.0	0	0.0	0.0	0.006	0.0	98.47931	0.0	1	2.0	2.0	0.0	1.0	2.0
0.0	500.0	99.00498	100.0	0	0.0	0.0	0.005	0.0	99.00114	0.0	1	2.0	2.0	0.0	1.0	2.0
0.0	500.0	99.00498	100.0	0	0.0	0.0	0.004	0.0	98.27519	0.0	1	2.0	2.0	0.0	1.0	2.0
0.0	500.0	99.00498	100.0	0	0.0	0.0	0.003	0.0	98.27519	0.0	1	2.0	2.0	0.0	1.0	2.0
0.0	500.0	99.00498	100.0	0	0.0	0.0	0.002	0.0	98.44865	0.0	1	2.0	2.0	0.0	1.0	2.0
0.0	500.0	99.00498	100.0	0	0.0	0.0	0.001	0.0	98.44865	0.0	1	2.0	2.0	0.0	1.0	2.0
0.0	500.0	99.00498	100.0	0	0.0	0.0	0.0	0.0	98.07355	0.0	1	2.0	2.0	0.0	1.0	2.0
0.0	500.0	99.00498	100.0	0	0.0	0.0	-0.001	0.0	97.302216	0.0	1	2.0	2.0	0.0	1.0	2.0
0.0	500.0	99.00498	100.0	0	0.0	0.0	-0.002	0.0	97.302216	0.0	1	2.0	2.0	0.0	1.0	2.0
0.0	500.0	99.00498	100.0	0	0.0	0.0	-0.003	0.0	97.39184	0.0	1	2.0	2.0	0.0	1.0	2.0
0.0	500.0	99.00498	100.0	0	0.0	0.0	-0.004	0.0	97.29928	0.0	1	2.0	2.0	0.0	1.0	2.0
0.0	500.0	99.00498	100.0	0	0.0	0.0	-0.006	0.0	97.29928	0.0	1	2.0	2.0	0.0	1.0	2.0
0.0	500.0	99.00498	100.0	0	0.0	0.0	-0.007	0.0	97.768196	0.0	1	2.0	2.0	0.0	1.0	2.0
0.0	500.0	99.00498	100.0	0	0.0	0.0	-0.008	0.0	97.768196	0.0	1	2.0	2.0	0.0	1.0	2.0
0.0	500.0	99.00498	100.0	0	0.0	0.0	-0.009	0.0	98.00667	0.0	1	2.0	2.0	0.0	1.0	2.0
0.0	500.0	99.00498	100.0	0	0.0	0.0	-0.01	0.0	98.497604	0.0	1	2.0	2.0	0.0	1.0	2.0
0.0	500.0	99.00498	100.0	0	0.0	0.0	-0.012	0.0	98.497604	0.0	1	2.0	2.0	0.0	1.0	2.0
0.0	500.0	99.00498	100.0	0	0.0	0.0	-0.013	0.0	98.05821	0.0	1	2.0	2.0	0.0	1.0	2.0
0.0	500.0	99.00498	100.0	0	0.0	0.0	-0.014	0.0	97.41242	0.0	1	2.0	2.0	0.0	1.0	2.0
0.0	500.0	99.00498	100.0	0	0.0	0.0	-0.015	0.0	97.41242	0.0	1	2.0	2.0	0.0	1.0	2.0
0.0	500.0	99.00498	100.0	0	0.0	0.0	-0.016	0.0	97.113914	0.0	1	2.0	2.0	0.0	1.0	2.0
0.0	500.0	99.00498	100.0	0	0.0	0.0	-0.018	0.0	97.113914	0.0	1	2.0	2.0	0.0	1.0	2.0
0.0	500.0	99.00498	100.0	0	0.0	0.0	-0.019	0.0	96.23236	0.0	1	2.0	2.0	0.0	1.0	2.0
0.0	500.0	99.00498	100.0	0	0.0	0.0	-0.02	0.0	96.23383	0.0	1	2.0	2.0	0.0	1.0	2.0
0.0	500.0	99.00498	100.0	0	0.0	0.0	-0.021	0.0	96.23383	0.0	1	2.0	2.0	0.0	1.0	2.0
0.0	500.0	99.00498	100.0	0	0.0	0.0	-0.022	0.0	95.956985	0.0	1	2.0	2.0	0.0	1.0	2.0
0.0	500.0	99.00498	100.0	0	0.0	0.0	-0.023	0.0	95.66409	0.0	1	2.0	2.0	0.0	1.0	2.0
0.0	500.0	99.00498	100.0	0	0.0	0.0	-0.024	0.0	95.66409	0.0	1	2.0	2.0	0.0	1.0	2.0
0.0	500.0	99.00498	100.0	0	0.0	0.0	-0.025	0.0	96.47766	0.0	1	2.0	2.0	0.0	1.0	2.0
0.0	500.0	99.00498	100.0	0	0.0	0.0	-0.026	0.0	96.47766	0.0	1	2.0	2.0	0.0	1.0	2.0
0.0	500.0	99.00498	100.0	0	0.0	0.0	-0.027	0.0	97.052284	0.0	1	2.0	2.0	0.0	1.0	2.0
0.0	500.0	99.00498	100.0	0	0.0	0.0	-0.027	0.0	97.18608	0.0	1	2.0	2.0	0.0	1.0	2.0
0.0	500.0	99.00498	100.0	0	0.0	0.0	-0.028	0.0	97.18608	0.0	1	2.0	2.0	0.0	1.0	2.0
0.0	500.0	99.00498	100.0	0	0.0	0.0	-0.028	0.0	97.324394	0.0	1	2.0	2.0	0.0	1.0	2.0
0.0	500.0	99.00498	100.0	0	0.0	0.0	-0.028	0.0	96.65891	0.0	1	2.0	2.0	0.0	1.0	2.0
0.0	500.0	99.00498	100.0	0	0.0	0.0	-0.029	0.0	96.65891	0.0	1	2.0	2.0	0.0	1.0	2.0
0.0	500.0	99.00498	100.0	0	0.0	0.0	-0.029	0.0	97.39307	0.0	1	2.0	2.0	0.0	1.0	2.0
0.0	500.0	99.00498	100.0	0	0.0	0.0	-0.03	0.0	97.39307	0.0	1	2.0	2.0	0.0	1.0	2.0
0.0	500.0	99.00498	100.0	0	0.0	0.0	-0.03	0.0	97.750336	0.0	1	2.0	2.0	0.0	1.0	2.0
0.0	500.0	99.00498	100.0	0	0.0	0.0	-0.03	0.0	97.095604	0.0	1	2.0	2.0	0.0	1.0	2.0
0.0	500.0	99.00498	100.0	0	0.0	0.0	-0.031	0.0	97.095604	0.0	1	2.0	2.0	0.0	1.0	2.0
0.0	500.0	99.00498	100.0	0	0.0	0.0	-0.031	0.0	97.5162	0.0	1	2.0	2.0	0.0	1.0	2.0
0.0	500.0	99.00498	100.0	0	0.0	0.0	-0.031	0.0	97.487526	0.0	1	2.0	2.0	0.0	1.0	2.0
0.0	500.0	99.00498	100.0	0	0.0	0.0	-0.032	0.0	97.487526	0.0	1	2.0	2.0	0.0	1.0	2.0
0.0	500.0	99.00498	100.0	0	0.0	0.0	-0.032	0.0	97.17106	0.0	1	2.0	2.0	0.0	1.0	2.0
0.0	500.0	99.00498	100.0	0	0.0	0.0	-0.032	0.0	97.17106	0.0	1	2.0	2.0	0.0	1.0	2.0
0.0	500.0	99.00498	100.0	0	0.0	0.0	-0.033	0.0	96.84424	0.0	1	2.0	2.0	0.0	1.0	2.0
0.0	500.0	99.00498	100.0	0	0.0	0.0	-0.033	0.0	98.397575	0.0	1	2.0	2.0	0.0	1.0	2.0
0.0	500.0	99.00498	100.0	0	0.0	0.0	-0.033	0.0	98.397575	0.0	1	2.0	2.0	0.0	1.0	2.0
0.0	500.0	99.00498	100.0	0	0.0	0.0	-0.034	0.0	98.24024	0.0	1	2.0	2.0	0.0	1.0	2.0
0.0	500.0	99.00498	100.0	0	0.0	0.0	-0.034	0.0	98.49069	0.0	1	2.0	2.0	0.0	1.0	2.0
0.0	500.0	99.00498	100.0	0	0.0	0.0	-0.034	0.0	98.49069	0.0	1	2.0	2.0	0.0	1.0	2.0
0.0	500.0	99.00498	100.0	0	0.0	0.0	-0.034	0.0	98.241646	0.0	1	2.0	2.0	0.0	1.0	2.0
0.0	500.0	99.00498	100.0	0	0.0	0.0	-0.034	0.0	98.241646	0.0	1	2.0	2.0	0.0	1.0	2.0
0.0	500.0	99.00498	100.0	0	0.0	0.0	-0.034	0.0	97.773315	0.0	1	2.0	2.0	0.0	1.0	2.0
0.0	500.0	99.00498	100.0	0	0.0	0.0	-0.034	0.0	97.98825	0.0	1	2.0	2.0	0.0	1.0	2.0
0.0	500.0	99.00498	100.0	0	0.0	0.0	-0.034	0.0	97.98825	0.0	1	2.0	2.0	0.0	1.0	2.0
0.0	500.0	99.00498	100.0	0	0.0	0.0	-0.034	0.0	97.926605	0.0	1	2.0	2.0	0.0	1.0	2.0
0.0	500.0	99.00498	100.0	0	0.0	0.0	-0.034	0.0	98.075035	0.0	1	2.0	2.0	0.0	1.0	2.0
0.0	500.0	99.00498	100.0	0	0.0	0.0	-0.034	0.0	98.075035	0.0	1	2.0	2.0	0.0	1.0	2.0
0.0	500.0	99.00498	100.0	0	0.0	0.0	-0.034	0.0	97.840034	0.0	1	2.0	2.0	0.0	1.0	2.0
0.0	500.0	99.00498	100.0	0	0.0	0.0	-0.033	0.0	97.322876	0.0	1	2.0	2.0	0.0	1.0	2.0
0.0	500.0	99.00498	100.0	0	0.0	0.0	-0.033	0.0	97.55977	0.0	1	2.0	2.0	1.0	1.0	2.0
0.0	500.0	99.00498	100.0	0	0.0	0.0	-0.032	0.0	97.84285	0.0	1	2.0	2.0	2.0	1.0	2.0
0.0	500.0	99.00498	100.0	0	0.0	0.0	-0.032	0.0	97.84285	0.0	1	2.0	2.0	4.0	1.0	2.0
5569.3755	400.99503	99.00498	100.0	0	0.0	0.0	-0.032	0.0	97.11048	0.0	1	2.0	2.0	4.0	1.0	2.0
5569.3755	400.99503	99.00498	100.0	0	0.0	0.0	-0.031	0.0	96.54859	0.0	1	2.0	2.0	4.0	1.0	2.0
5569.3755	400.99503	99.00498	100.0	0	0.0	0.0	-0.03	0.0	96.54859	0.0	1	2.0	2.0	4.0	1.0	2.0
5569.3755	400.99503	99.00498	100.0	0	0.0	0.0	-0.03	0.0	96.923386	0.0	1	2.0	2.0	4.0	1.0	2.0
5569.3755	400.99503	99.00498	100.0	0	0.0	0.0	-0.029	0.0	96.923386	0.759	1	2.0	2.0	4.0	1.0	2.0
5569.3755	400.99503	99.00498	100.0	0	0.0	0.0	-0.028	0.0	97.01421	0.759	1	2.0	2.0	4.0	1.0	2.0
5569.3755	400.99503	99.00498	100.0	0	0.0	0.0	-0.027	0.0	96.8156	1.1	1	2.0	2.0	4.0	1.0	2.0
5569.3755	400.99503	99.00498	100.0	0	0.0	0.0	-0.027	0.0	96.8156	1.71	1	2.0	2.0	4.0	1.0	2.0
5569.3755	400.99503	99.00498	100.0	0	0.0	0.0	-0.026	0.0	96.74391	1.71	1	2.0	2.0	4.0	1.0	2.0
5569.3755	400.99503	99.00498	100.0	0	0.0	0.0	-0.025	0.0	95.94186	1.983	1	2.0	2.0	4.0	1.0	2.0
5569.3755	400.99503	99.00498	100.0	0	0.0	0.0	-0.024	0.0	95.94186	2.473	1	2.0	2.0	4.0	1.0	2.0
5569.3755	400.99503	99.00498	100.0	0	0.0	0.0	-0.023	0.0	96.66397	2.473	1	2.0	2.0	4.0	1.0	2.0
5569.3755	400.99503	99.00498	100.0	0	0.0	0.0	-0.022	0.0	96.66397	2.693	1	2.0	2.0	4.0	1.0	2.0
5569.3755	400.99503	99.00498	100.0	0	0.0	0.0	-0.021	0.0	96.819954	2.693	1	2.0	2.0	4.0	1.0	2.0
5569.3755	400.99503	99.00498	100.0	0	0.0	0.0	-0.02	0.0	96.320946	3.086	1	2.0	2.0	4.0	1.0	2.0
5569.3755	400.99503	99.00498	100.0	0	0.0	0.0	-0.019	0.0	96.320946	3.262	1	2.0	2.0	4.0	1.0	2.0
5569.3755	400.99503	99.00498	100.0	0	0.0	0.0	-0.018	0.0	97.075554	3.262	1	2.0	2.0	4.0	1.0	2.0
5569.3755	400.99503	99.00498	100.0	0	0.0	0.0	-0.017	0.0	96.75841	3.577	1	2.0	2.0	4.0	1.0	2.0
5569.3755	400.99503	99.00498	100.0	0	0.0	0.0	-0.016	0.0	96.75841	3.719	1	2.0	2.0	4.0	1.0	2.0
5569.3755	400.99503	99.00498	100.0	0	0.0	0.0	-0.015	0.0	97.03671	3.719	1	2.0	2.0	4.0	1.0	2.0
5569.3755	400.99503	99.00498	100.0	0	0.0	0.0	-0.014	0.0	97.03671	3.972	1	2.0	2.0	4.0	1.0	2.0
5569.3755	400.99503	99.00498	100.0	0	0.0	0.0	-0.013	0.0	97.31316	3.972	1	2.0	2.0	4.0	1.0	2.0
5569.3755	400.99503	99.00498	100.0	0	0.0	0.0	-0.012	0.0	97.82582	4.191	1	2.0	2.0	4.0	1.0	2.0
5569.3755	400.99503	99.00498	100.0	0	0.0	0.0	-0.011	0.0	97.82582	4.289	1	2.0	2.0	4.0	1.0	2.0
5569.3755	400.99503	99.00498	100.0	0	0.0	0.0	-0.01	0.0	97.345474	4.289	1	2.0	2.0	4.0	1.0	2.0
5569.3755	400.99503	99.00498	100.0	0	0.0	0.0	-0.008	0.0	97.4517	4.464	1	2.0	2.0	5.0	1.0	2.0
5569.3755	400.99503	99.00498	100.0	0	0.0	0.0	-0.007	0.0	97.4517	4.464	1	2.0	2.0	5.0	1.0	2.0
5569.3755	400.99503	99.00498	100.0	0	0.0	0.0	-0.006	0.0	96.86696	4.543	1	2.0	2.0	5.0	1.0	2.0
5569.3755	400.99503	99.00498	100.0	0	0.0	0.0	-0.005	0.0	97.01042	4.684	1	2.0	2.0	5.0	1.0	2.0
5569.3755	400.99503	99.00498	100.0	0	0.0	0.0	-0.004	0.0	97.23901	4.684	1	2.0	2.0	5.0	1.0	2.0
5569.3755	400.99503	99.00498	100.0	0	0.0	0.0	-0.003	0.0	97.24638	4.747	1	2.0	2.0	5.0	1.0	2.0
5569.3755	400.99503	99.00498	100.0	0	0.0	0.0	-0.002	0.0	96.38284	4.86	1	2.0	2.0	5.0	1.0	2.0
5569.3755	400.99503	99.00498	100.0	0	0.0	0.0	0.0	0.0	96.630646	4.86	1	2.0	2.0	5.0	1.0	2.0
5569.3755	400.99503	99.00498	100.0	0	0.0	0.0	0.0	0.0	97.69857	4.911	1	2.0	2.0	5.0	1.0	2.0
5569.3755	400.99503	99.00498	100.0	0	0.0	0.0	0.001	0.0	97.69857	5.001	1	2.0	2.0	5.0	1.0	2.0
5569.3755	400.99503	99.00498	100.0	0	0.0	0.0	0.003	0.0	97.459076	5.001	1	2.0	2.0	5.0	1.0	2.0
5569.3755	400.99503	99.00498	100.0	0	0.0	0.0	0.004	0.0	97.459076	5.079	1	2.0	2.0	5.0	1.0	2.0
5569.3755	400.99503	99.00498	100.0	0	0.0	0.0	0.006	0.0	97.43546	5.079	1	2.0	2.0	5.0	1.0	2.0
5569.3755	400.99503	99.00498	100.0	0	0.0	0.0	0.007	0.0	97.51076	5.114	1	2.0	2.0	5.0	1.0	2.0
5569.3755	400.99503	99.00498	100.0	0	0.0	0.0	0.008	0.0	97.51076	5.177	1	2.0	2.0	5.0	1.0	2.0
5569.3755	400.99503	99.00498	100.0	0	0.0	0.0	0.01	0.0	97.44629	5.177	1	2.0	2.0	5.0	1.0	2.0
5569.3755	400.99503	99.00498	100.0	0	0.0	0.0	0.011	0.0	97.737595	5.206	1	2.0	2.0	5.0	1.0	2.0
5569.3755	400.99503	99.00498	100.0	0	0.0	0.0	0.013	0.0	97.737595	5.256	1	2.0	2.0	5.0	1.0	2.0
5569.3755	400.99503	99.00498	100.0	0	0.0	0.0	0.014	0.0	97.82968	5.256	1	2.0	2.0	5.0	1.0	2.0
5569.3755	400.99503	99.00498	100.0	0	0.0	0.0	0.016	0.0	97.82968	5.278	1	2.0	2.0	5.0	1.0	2.0
5569.3755	400.99503	99.00498	100.0	0	0.0	0.0	0.017	0.0	98.00007	5.278	1	2.0	2.0	5.0	1.0	2.0
5569.3755	400.99503	99.00498	100.0	0	0.0	0.0	0.019	0.0	97.21042	5.319	1	2.0	2.0	5.0	1.0	2.0
5569.3755	400.99503	99.00498	100.0	0	0.0	0.0	0.02	0.0	97.21042	5.354	1	2.0	2.0	5.0	1.0	2.0
5569.3755	400.99503	99.00498	100.0	0	0.0	0.0	0.022	0.0	97.17085	5.354	1	2.0	2.0	5.0	1.0	2.0
5569.3755	400.99503	99.00498	100.0	0	0.0	0.0	0.024	0.0	97.38557	5.37	1	2.0	2.0	5.0	1.0	2.0
5569.3755	400.99503	99.00498	100.0	0	0.0	0.0	0.025	0.0	97.38557	5.37	1	2.0	2.0	5.0	1.0	2.0
5569.3755	400.99503	99.00498	100.0	0	0.0	0.0	0.027	0.0	96.964966	5.398	1	2.0	2.0	5.0	1.0	2.0
5569.3755	400.99503	99.00498	100.0	0	0.0	0.0	0.028	0.0	96.964966	5.41	1	2.0	2.0	5.0	1.0	2.0
5569.3755	400.99503	99.00498	100.0	0	0.0	0.0	0.03	0.0	96.374466	5.41	1	2.0	2.0	5.0	1.0	2.0
5569.3755	400.99503	99.00498	100.0	0	0.0	0.0	0.031	0.0	97.55128	5.433	1	2.0	2.0	5.0	1.0	2.0
5569.3755	400.99503	99.00498	100.0	0	0.0	0.0	0.033	0.0	97.55128	5.444	1	2.0	2.0	5.0	1.0	2.0
5569.3755	400.99503	99.00498	100.0	0	0.0	0.0	0.035	0.0	96.851974	5.444	1	2.0	2.0	5.0	1.0	2.0
5569.3755	400.99503	99.00498	100.0	0	0.0	0.0	0.037	0.0	96.329895	5.462	1	2.0	2.0	5.0	1.0	2.0
5569.3755	400.99503	99.00498	100.0	0	0.0	0.0	0.038	0.0	96.329895	5.469	1	2.0	2.0	5.0	1.0	2.0
5569.3755	400.99503	99.00498	100.0	0	0.0	0.0	0.04	0.0	96.495285	5.469	1	2.0	2.0	5.0	1.0	2.0
5569.3755	400.99503	99.00498	100.0	0	0.0	0.0	0.042	0.0	96.495285	5.485	1	2.0	2.0	5.0	1.0	2.0
5569.3755	400.99503	99.00498	100.0	0	0.0	0.0	0.044	0.0	97.284485	5.485	1	2.0	2.0	5.0	1.0	2.0
5569.3755	400.99503	99.00498	100.0	0	0.0	0.0	0.045	0.0	97.650536	5.49	1	2.0	2.0	5.0	1.0	2.0
5569.3755	400.99503	99.00498	100.0	0	0.0	0.0	0.047	0.0	97.650536	5.503	1	2.0	2.0	5.0	1.0	2.0
5569.3755	400.99503	99.00498	100.0	0	0.0	0.0	0.049	0.0	97.87767	5.503	1	2.0	2.0	5.0	1.0	2.0
5569.3755	400.99503	99.00498	100.0	0	0.0	0.0	0.051	0.0	97.814896	5.512	1	2.0	2.0	5.0	1.0	2.0
5569.3755	400.99503	99.00498	100.0	0	0.0	0.0	0.052	0.0	97.814896	5.512	1	2.0	2.0	5.0	1.0	2.0
5569.3755	400.99503	99.00498	100.0	0	0.0	0.0	0.054	0.0	97.56443	5.516	1	2.0	2.0	5.0	1.0	2.0
5569.3755	400.99503	99.00498	100.0	0	0.0	0.0	0.056	0.0	97.56443	5.525	1	2.0	2.0	5.0	1.0	2.0
5569.3755	400.99503	99.00498	100.0	0	0.0	0.0	0.057	0.0	97.12111	5.525	1	2.0	2.0	5.0	1.0	2.0
5569.3755	400.99503	99.00498	100.0	0	0.0	0.0	0.059	0.0	97.44899	5.528	1	2.0	2.0	5.0	1.0	2.0
5569.3755	400.99503	99.00498	100.0	0	0.0	0.0	0.061	0.0	97.44899	5.534	1	2.0	2.0	5.0	1.0	2.0
5569.3755	400.99503	99.00498	100.0	0	0.0	0.0	0.062	0.0	97.745094	5.534	1	2.0	2.0	5.0	1.0	2.0
5569.3755	400.99503	99.00498	100.0	0	0.0	0.0	0.064	0.0	98.232796	5.537	1	2.0	2.0	5.0	1.0	2.0
5569.3755	400.99503	99.00498	100.0	0	0.0	0.0	0.066	0.0	98.232796	5.537	1	2.0	2.0	5.0	1.0	2.0
5569.3755	400.99503	99.00498	100.0	0	0.0	0.0	0.067	0.0	97.51005	5.543	1	2.0	2.0	5.0	1.0	2.0
5569.3755	400.99503	99.00498	100.0	0	0.0	0.0	0.068	0.0	97.51005	5.546	1	2.0	2.0	5.0	1.0	2.0
5569.3755	400.99503	99.00498	100.0	0	0.0	0.0	0.07	0.0	98.05508	5.546	1	2.0	2.0	5.0	1.0	2.0
5569.3755	400.99503	99.00498	100.0	0	0.0	0.0	0.072	0.0	97.65442	5.549	1	2.0	2.0	5.0	1.0	2.0
5569.3755	400.99503	99.00498	100.0	0	0.0	0.0	0.073	0.0	97.65442	5.553	1	2.0	2.0	5.0	1.0	2.0
5569.3755	400.99503	99.00498	100.0	0	0.0	0.0	0.075	0.0	96.950096	5.553	1	2.0	2.0	5.0	1.0	2.0
5569.3755	400.99503	99.00498	100.0	0	0.0	0.0	0.077	0.0	96.52508	5.554	1	2.0	2.0	5.0	1.0	2.0
5569.3755	400.99503	99.00498	100.0	0	0.0	0.0	0.078	0.0	96.52508	5.557	1	2.0	2.0	5.0	1.0	2.0
5569.3755	400.99503	99.00498	100.0	0	0.0	0.0	0.08	0.0	96.40726	5.557	1	2.0	2.0	5.0	1.0	2.0
5569.3755	400.99503	99.00498	100.0	0	0.0	0.0	0.081	0.0	96.40726	5.559	1	2.0	2.0	5.0	1.0	2.0
5569.3755	400.99503	99.00498	100.0	0	0.0	0.0	0.083	0.0	97.31875	5.559	1	2.0	2.0	5.0	1.0	2.0
5569.3755	400.99503	99.00498	100.0	0	0.0	0.0	0.085	0.0	97.02398	5.562	1	2.0	2.0	5.0	1.0	2.0
5569.3755	400.99503	99.00498	100.0	0	0.0	0.0	0.086	0.0	97.02398	5.563	1	2.0	2.0	5.0	1.0	2.0
5569.3755	400.99503	99.00498	100.0	0	0.0	0.0	0.088	0.0	96.297844	5.563	1	2.0	2.0	5.0	1.0	2.0
5569.3755	400.99503	99.00498	100.0	0	0.0	0.0	0.09	0.0	98.20789	5.565	1	2.0	2.0	5.0	1.0	2.0
5569.3755	400.99503	99.00498	100.0	0	0.0	0.0	0.091	0.0	98.20789	5.565	1	2.0	2.0	5.0	1.0	2.0
5569.3755	400.99503	99.00498	100.0	0	0.0	0.0	0.093	0.0	98.00846	5.565	1	2.0	2.0	5.0	1.0	2.0
5569.3755	400.99503	99.00498	100.0	0	0.0	0.0	0.095	0.0	98.00846	5.567	1	2.0	2.0	5.0	1.0	2.0
5569.3755	400.99503	99.00498	100.0	0	0.0	0.0	0.096	0.0	97.982124	5.567	1	2.0	2.0	5.0	1.0	2.0
5569.3755	400.99503	99.00498	100.0	0	0.0	0.0	0.098	0.0	97.720695	5.567	1	2.0	2.0	5.0	1.0	2.0
5569.3755	400.99503	99.00498	100.0	0	0.0	0.0	0.099	0.0	97.720695	5.568	1	2.0	2.0	5.0	1.0	2.0
5569.3755	400.99503	99.00498	100.0	0	0.0	0.0	0.101	0.0	97.10506	5.568	1	2.0	2.0	5.0	1.0	2.0
5569.3755	400.99503	99.00498	100.0	0	0.0	0.0	0.102	0.0	96.68917	5.569	1	2.0	2.0	5.0	1.0	2.0
5569.3755	400.99503	99.00498	100.0	0	0.0	0.0	0.104	0.0	96.68917	5.569	1	2.0	2.0	5.0	1.0	2.0
5569.3755	400.99503	99.00498	100.0	0	0.0	0.0	0.105	0.0	97.00914	5.569	1	2.0	2.0	5.0	1.0	2.0
5569.3755	400.99503	99.00498	100.0	0	0.0	0.0	0.107	0.0	97.00914	5.57	1	2.0	2.0	5.0	1.0	2.0
5569.3755	400.99503	99.00498	100.0	0	0.0	0.0	0.109	0.0	96.31237	5.57	1	2.0	2.0	5.0	1.0	2.0
5569.3755	400.99503	99.00498	100.0	0	0.0	0.0	0.11	0.0	96.654686	5.57	1	2.0	2.0	5.0	1.0	2.0
5569.3755	400.99503	99.00498	100.0	0	0.0	0.0	0.112	0.0	96.654686	5.571	1	2.0	2.0	5.0	1.0	2.0
5569.3755	400.99503	99.00498	100.0	0	0.0	0.0	0.113	0.0	95.8452	5.571	1	2.0	2.0	5.0	1.0	2.0
5569.3755	400.99503	99.00498	100.0	1	0.0	0.0	0.115	0.0	96.10326	5.571	1	2.0	2.0	5.0	1.0	2.0
5569.3755	400.99503	99.00498	100.0	1	0.0	0.0	0.116	0.0	96.10326	5.572	1	2.0	2.0	5.0	1.0	2.0
5569.3755	400.99503	99.00498	100.0	1	0.0	0.0	0.118	0.0	95.93412	5.572	1	2.0	2.0	5.0	1.0	2.0
5569.3755	400.99503	99.00498	100.0	1	0.0	0.0	0.119	0.0	95.93412	5.572	1	2.0	2.0	5.0	1.0	2.0
5569.3755	400.99503	99.00498	100.0	1	0.0	0.0	0.121	0.0	96.131355	5.572	1	2.0	2.0	5.0	1.0	2.0
5569.3755	400.99503	99.00498	100.0	1	0.0	0.0	0.122	0.0	96.952126	5.573	1	2.0	2.0	5.0	1.0	2.0
5569.3755	400.99503	99.00498	100.0	1	0.0	0.0	0.123	0.0	96.952126	5.573	1	2.0	2.0	5.0	1.0	2.0
5569.3755	400.99503	99.00498	100.0	1	0.0	0.0	0.125	0.0	97.823616	5.573	1	2.0	2.0	5.0	1.0	2.0
5569.3755	400.99503	99.00498	100.0	1	0.0	0.0	0.126	0.0	96.90696	5.573	1	2.0	2.0	5.0	1.0	2.0
5569.3755	400.99503	99.00498	100.0	1	0.0	0.0	0.127	0.0	96.90696	5.573	1	2.0	2.0	5.0	1.0	2.0
5569.3755	400.99503	99.00498	100.0	1	0.0	0.0	0.129	0.0	96.99447	5.573	1	2.0	2.0	5.0	1.0	2.0
5569.3755	400.99503	99.00498	100.0	1	0.0	0.0	0.13	0.0	96.99447	5.574	1	2.0	2.0	5.0	1.0	2.0
5569.3755	400.99503	99.00498	100.0	1	0.0	0.0	0.131	0.0	96.58364	5.574	1	2.0	2.0	5.0	1.0	2.0
5569.3755	400.99503	99.00498	100.0	1	0.0	0.0	0.132	0.0	96.32372	5.574	1	2.0	2.0	5.0	1.0	2.0
5569.3755	400.99503	99.00498	100.0	1	0.0	0.0	0.133	0.0	96.32372	5.574	1	2.0	2.0	5.0	1.0	2.0
5569.3755	400.99503	99.00498	100.0	1	0.0	0.0	0.135	0.0	96.48551	5.574	1	2.0	2.0	5.0	1.0	2.0
5569.3755	400.99503	99.00498	100.0	1	0.0	0.0	0.136	0.0	97.619675	5.574	1	2.0	2.0	5.0	1.0	2.0
5569.3755	400.99503	99.00498	100.0	1	0.0	0.0	0.137	0.0	97.619675	5.574	1	2.0	2.0	5.0	1.0	2.0
5569.3755	400.99503	99.00498	100.0	1	0.0	0.0	0.138	0.0	97.84001	5.574	1	2.0	2.0	5.0	1.0	2.0
5569.3755	400.99503	99.00498	100.0	1	0.0	0.0	0.139	0.0	97.84001	5.574	1	2.0	2.0	5.0	1.0	2.0
5569.3755	400.99503	99.00498	100.0	1	0.0	0.0	0.14	0.0	97.74203	5.574	1	2.0	2.0	5.0	1.0	2.0
5569.3755	400.99503	99.00498	100.0	1	0.0	0.0	0.142	0.0	97.537674	5.575	1	2.0	2.0	5.0	1.0	2.0
5569.3755	400.99503	99.00498	100.0	1	0.0	0.0	0.143	0.0	97.537674	5.575	1	2.0	2.0	5.0	1.0	2.0
5569.3755	400.99503	99.00498	100.0	1	0.0	0.0	0.144	0.0	97.39621	5.575	1	2.0	2.0	5.0	1.0	2.0
5569.3755	400.99503	99.00498	100.0	1	0.0	0.0	0.145	0.0	96.386635	5.575	1	2.0	2.0	5.0	1.0	2.0
5569.3755	400.99503	99.00498	100.0	1	0.0	0.0	0.147	0.0	96.386635	5.575	1	2.0	2.0	5.0	1.0	2.0
5569.3755	400.99503	99.00498	100.0	1	0.0	0.0	0.148	0.0	96.12245	5.575	1	2.0	2.0	5.0	1.0	2.0
5569.3755	400.99503	99.00498	100.0	1	0.0	0.0	0.15	0.0	96.12245	5.575	1	2.0	2.0	5.0	1.0	2.0
5569.3755	400.99503	99.00498	100.0	1	0.0	0.0	0.151	0.0	95.961815	5.575	1	2.0	2.0	5.0	1.0	2.0
5569.3755	400.99503	99.00498	100.0	1	0.0	0.0	0.152	0.0	96.26284	5.575	1	2.0	2.0	5.0	1.0	2.0
5569.3755	400.99503	99.00498	100.0	1	0.0	0.0	0.154	0.0	96.26284	5.575	1	2.0	2.0	5.0	1.0	2.0
5569.3755	400.99503	99.00498	100.0	0	0.0	0.0	0.155	0.0	96.79361	5.575	1	3.0	2.0	7.0	1.0	2.0
0.0	400.99503	99.00498	100.0	0	0.0	0.0	0.156	0.0	96.5657	5.575	1	3.0	2.0	0.0	1.0	2.0
0.0	400.99503	99.00498	100.0	0	0.0	0.0	0.158	0.0	96.5657	5.575	1	3.0	2.0	0.0	1.0	2.0
0.0	400.99503	99.00498	100.0	0	0.0	0.0	0.159	0.0	96.89548	5.575	1	3.0	2.0	0.0	1.0	2.0
0.0	400.99503	99.00498	100.0	0	0.0	0.0	0.161	0.0	96.89548	5.575	1	3.0	2.0	0.0	1.0	2.0
0.0	400.99503	99.00498	100.0	0	0.0	0.0	0.162	0.0	98.042206	5.575	1	3.0	2.0	0.0	1.0	2.0
0.0	400.99503	99.00498	100.0	0	0.0	0.0	0.163	0.0	97.89212	4.815	1	3.0	2.0	0.0	1.0	2.0
0.0	400.99503	99.00498	100.0	0	0.0	0.0	0.164	0.0	97.89212	4.475	1	3.0	2.0	0.0	1.0	2.0
0.0	400.99503	99.00498	100.0	0	0.0	0.0	0.165	0.0	98.23637	4.475	1	3.0	2.0	0.0	1.0	2.0
0.0	400.99503	99.00498	100.0	0	0.0	0.0	0.166	0.0	98.428024	3.863	1	3.0	2.0	0.0	1.0	2.0
0.0	400.99503	99.00498	100.0	0	0.0	0.0	0.167	0.0	98.428024	3.336	1	3.0	2.0	0.0	1.0	2.0
0.0	400.99503	99.00498	100.0	0	0.0	0.0	0.167	0.0	99.16077	3.336	1	3.0	2.0	0.0	1.0	2.0
0.0	400.99503	99.00498	100.0	0	0.0	0.0	0.168	0.0	99.16077	3.1	1	3.0	2.0	0.0	1.0	2.0
0.0	400.99503	99.00498	100.0	0	0.0	0.0	0.168	0.0	99.132545	3.1	1	3.0	2.0	0.0	1.0	2.0
0.0	400.99503	99.00498	100.0	0	0.0	0.0	0.169	0.0	98.87651	2.677	1	3.0	2.0	0.0	1.0	2.0
0.0	400.99503	99.00498	100.0	0	0.0	0.0	0.169	0.0	98.87651	2.488	1	3.0	2.0	0.0	1.0	2.0
0.0	400.99503	99.00498	100.0	0	0.0	0.0	0.17	0.0	98.694244	2.488	1	3.0	2.0	0.0	1.0	2.0
0.0	400.99503	99.00498	100.0	0	0.0	0.0	0.171	0.0	98.3849	2.149	1	3.0	2.0	0.0	1.0	2.0
0.0	400.99503	99.00498	100.0	0	0.0	0.0	0.171	0.0	98.3849	2.149	1	3.0	2.0	0.0	1.0	2.0
0.0	400.99503	99.00498	100.0	0	0.0	0.0	0.172	0.0	98.63908	1.855	1	3.0	2.0	0.0	1.0	2.0
0.0	400.99503	99.00498	100.0	0	0.0	0.0	0.172	0.0	98.63908	1.724	1	3.0	2.0	0.0	1.0	2.0
0.0	400.99503	99.00498	100.0	0	0.0	0.0	0.173	0.0	98.12683	1.724	1	3.0	2.0	0.0	1.0	2.0
0.0	400.99503	99.00498	100.0	0	0.0	0.0	0.173	0.0	99.23165	1.488	1	3.0	2.0	0.0	1.0	2.0
0.0	400.99503	99.00498	100.0	0	0.0	0.0	0.173	0.0	99.23165	1.383	1	3.0	2.0	0.0	1.0	2.0
0.0	400.99503	99.00498	100.0	0	0.0	0.0	0.173	0.0	99.91977	1.383	1	3.0	2.0	0.0	1.0	2.0
0.0	400.99503	99.00498	100.0	0	0.0	0.0	0.174	0.0	99.260574	1.194	1	3.0	2.0	0.0	1.0	2.0
0.0	400.99503	99.00498	100.0	0	0.0	0.0	0.174	0.0	99.260574	1.194	1	3.0	2.0	0.0	1.0	2.0
0.0	400.99503	99.00498	100.0	0	0.0	0.0	0.175	0.0	99.49917	1.031	1	3.0	2.0	0.0	1.0	2.0
0.0	400.99503	99.00498	100.0	0	0.0	0.0	0.175	0.0	99.49917	0.958	1	3.0	2.0	0.0	1.0	2.0
0.0	400.99503	99.00498	100.0	0	0.0	0.0	0.176	0.0	98.86642	0.958	1	3.0	2.0	0.0	1.0	2.0
0.0	400.99503	99.00498	100.0	0	0.0	0.0	0.176	0.0	97.96178	0.828	1	3.0	2.0	0.0	1.0	2.0
0.0	400.99503	99.00498	100.0	0	0.0	0.0	0.177	0.0	97.96178	0.769	1	3.0	2.0	0.0	1.0	2.0
0.0	400.99503	99.00498	100.0	0	0.0	0.0	0.177	0.0	97.579544	0.769	1	3.0	2.0	0.0	1.0	2.0
0.0	400.99503	99.00498	100.0	0	0.0	0.0	0.178	0.0	97.754486	0.664	1	3.0	2.0	0.0	1.0	2.0
0.0	400.99503	99.00498	100.0	0	0.0	0.0	0.178	0.0	97.754486	0.664	1	3.0	2.0	0.0	1.0	2.0
0.0	400.99503	99.00498	100.0	0	0.0	0.0	0.179	0.0	97.96796	0.617	1	3.0	2.0	0.0	1.0	2.0
0.0	400.99503	99.00498	100.0	0	0.0	0.0	0.179	0.0	97.96796	0.533	1	3.0	2.0	0.0	1.0	2.0
0.0	400.99503	99.00498	100.0	0	0.0	0.0	0.18	0.0	97.72154	0.533	1	3.0	2.0	0.0	1.0	2.0
0.0	400.99503	99.00498	100.0	0	0.0	0.0	0.18	0.0	98.02963	0.495	1	3.0	2.0	0.0	1.0	2.0
[truncated: 7,327 more rows]
