# Supplementary material for: Just noticeable differences for elbow joint torque feedback
Source: Sci Rep. 2021 Dec 7;11:23553. doi: 10.1038/s41598-021-02630-3 (PMC8651665; doi:10.1038/s41598-021-02630-3)
Supplement: Supplementary file 2 — Supplementary Information. [file 41598_2021_2630_MOESM2_ESM.zip › SupplementaryData_ScientificReports_KimAsbeck2021/S4_S1O.csv]

data 1	data 2	data 3	data 4	data 5	data 6	data 7	data 8	data 9	data 10	data 11	data 12	data 13	data 14	data 15	data 16	data 17
0.0	0.0	100.0	100.0	2	0.0	0.0	0.073	1.0	98.13504	0.0	0	0.0	0.0	0.0	0.0	0.0
0.0	0.0	100.0	100.0	2	0.0	0.0	0.071	1.0	97.84292	0.0	0	0.0	0.0	0.0	0.0	0.0
0.0	0.0	100.0	100.0	2	0.0	0.0	0.07	1.0	97.84292	0.0	0	0.0	0.0	0.0	0.0	0.0
0.0	0.0	100.0	100.0	2	0.0	0.0	0.068	1.0	98.123634	0.0	0	0.0	0.0	0.0	0.0	0.0
0.0	0.0	100.0	100.0	2	0.0	0.0	0.067	1.0	97.57717	0.0	0	0.0	0.0	0.0	0.0	0.0
0.0	0.0	100.0	100.0	2	0.0	0.0	0.065	1.0	97.57717	0.0	0	0.0	0.0	0.0	0.0	0.0
0.0	0.0	100.0	100.0	2	0.0	0.0	0.064	1.0	96.35878	0.0	0	0.0	0.0	0.0	0.0	0.0
0.0	0.0	100.0	100.0	2	0.0	0.0	0.062	1.0	96.35878	0.0	0	0.0	0.0	0.0	0.0	0.0
0.0	0.0	100.0	100.0	2	0.0	0.0	0.061	1.0	96.57152	0.0	0	0.0	0.0	0.0	0.0	0.0
0.0	0.0	100.0	100.0	2	0.0	0.0	0.059	1.0	97.31212	0.0	0	0.0	0.0	0.0	0.0	0.0
0.0	0.0	100.0	100.0	2	0.0	0.0	0.058	1.0	97.31212	0.0	0	0.0	0.0	0.0	0.0	0.0
0.0	0.0	100.0	100.0	2	0.0	0.0	0.057	1.0	97.76869	0.0	0	0.0	0.0	0.0	0.0	0.0
0.0	0.0	100.0	100.0	2	0.0	0.0	0.055	1.0	98.02111	0.0	0	0.0	0.0	0.0	0.0	0.0
0.0	0.0	100.0	100.0	2	0.0	0.0	0.054	1.0	98.02111	0.0	0	0.0	0.0	0.0	0.0	0.0
0.0	0.0	100.0	100.0	2	0.0	0.0	0.053	1.0	98.358315	0.0	0	0.0	0.0	0.0	0.0	0.0
0.0	0.0	100.0	100.0	2	0.0	0.0	0.052	1.0	98.358315	0.0	0	0.0	0.0	0.0	0.0	0.0
0.0	0.0	100.0	100.0	2	0.0	0.0	0.05	1.0	98.386055	0.0	0	0.0	0.0	0.0	0.0	0.0
0.0	0.0	100.0	100.0	2	0.0	0.0	0.049	1.0	98.57332	0.0	0	0.0	0.0	0.0	0.0	0.0
0.0	0.0	100.0	100.0	2	0.0	0.0	0.048	1.0	98.57332	0.0	0	0.0	0.0	0.0	0.0	0.0
0.0	0.0	100.0	100.0	2	0.0	0.0	0.047	1.0	98.31813	0.0	0	0.0	0.0	0.0	0.0	0.0
0.0	0.0	100.0	100.0	2	0.0	0.0	0.046	1.0	97.53367	0.0	0	0.0	0.0	0.0	0.0	0.0
0.0	0.0	100.0	100.0	2	0.0	0.0	0.045	1.0	97.53367	0.0	0	0.0	0.0	0.0	0.0	0.0
0.0	0.0	100.0	100.0	2	0.0	0.0	0.044	1.0	97.51262	0.0	0	0.0	0.0	0.0	0.0	0.0
0.0	0.0	100.0	100.0	2	0.0	0.0	0.042	1.0	97.41823	0.0	0	0.0	0.0	0.0	0.0	0.0
0.0	0.0	100.0	100.0	2	0.0	0.0	0.041	1.0	97.6547	0.0	0	0.0	0.0	0.0	0.0	0.0
0.0	0.0	100.0	100.0	2	0.0	0.0	0.04	1.0	97.43638	0.0	0	0.0	0.0	0.0	0.0	0.0
0.0	0.0	100.0	100.0	2	0.0	0.0	0.039	1.0	97.43638	0.0	0	0.0	0.0	0.0	0.0	0.0
0.0	0.0	100.0	100.0	2	0.0	0.0	0.038	1.0	96.909805	0.0	0	0.0	0.0	0.0	0.0	0.0
0.0	0.0	100.0	100.0	2	0.0	0.0	0.037	1.0	96.68596	0.0	0	0.0	0.0	0.0	0.0	0.0
0.0	0.0	100.0	100.0	2	0.0	0.0	0.036	1.0	96.68596	0.0	0	0.0	0.0	0.0	0.0	0.0
0.0	0.0	100.0	100.0	2	0.0	0.0	0.035	1.0	95.9889	0.0	0	0.0	0.0	0.0	0.0	0.0
0.0	0.0	100.0	100.0	2	0.0	0.0	0.034	1.0	95.9889	0.0	0	0.0	0.0	0.0	0.0	0.0
0.0	0.0	100.0	100.0	2	0.0	0.0	0.032	1.0	98.23331	0.0	0	0.0	0.0	0.0	0.0	0.0
0.0	0.0	100.0	100.0	2	0.0	0.0	0.031	1.0	97.84084	0.0	0	0.0	0.0	0.0	0.0	0.0
0.0	0.0	100.0	100.0	2	0.0	0.0	0.03	1.0	97.84084	0.0	0	0.0	0.0	0.0	0.0	0.0
0.0	0.0	100.0	100.0	2	0.0	0.0	0.029	1.0	98.32719	0.0	0	0.0	0.0	0.0	0.0	0.0
0.0	0.0	100.0	100.0	2	0.0	0.0	0.028	1.0	99.240875	0.0	0	0.0	0.0	0.0	0.0	0.0
0.0	0.0	100.0	100.0	2	0.0	0.0	0.027	1.0	99.240875	0.0	0	0.0	0.0	0.0	0.0	0.0
0.0	0.0	100.0	100.0	2	0.0	0.0	0.025	1.0	99.07103	0.0	0	0.0	0.0	0.0	0.0	0.0
0.0	0.0	100.0	100.0	2	0.0	0.0	0.024	1.0	99.07103	0.0	0	0.0	0.0	0.0	0.0	0.0
0.0	0.0	100.0	100.0	2	0.0	0.0	0.023	1.0	98.94139	0.0	0	0.0	0.0	0.0	0.0	0.0
0.0	0.0	100.0	100.0	2	0.0	0.0	0.023	1.0	97.933754	0.0	0	0.0	0.0	0.0	0.0	0.0
0.0	0.0	100.0	100.0	2	0.0	0.0	0.022	1.0	97.933754	0.0	0	0.0	0.0	0.0	0.0	0.0
0.0	0.0	100.0	100.0	2	0.0	0.0	0.02	1.0	97.79814	0.0	0	0.0	0.0	0.0	0.0	0.0
0.0	0.0	100.0	100.0	2	0.0	0.0	0.019	1.0	97.96461	0.0	0	0.0	0.0	0.0	0.0	0.0
0.0	0.0	100.0	100.0	2	0.0	0.0	0.018	1.0	97.96461	0.0	0	0.0	0.0	0.0	0.0	0.0
0.0	0.0	100.0	100.0	2	0.0	0.0	0.017	1.0	98.02294	0.0	0	0.0	0.0	0.0	0.0	0.0
0.0	0.0	100.0	100.0	2	0.0	0.0	0.016	1.0	98.02294	0.0	0	0.0	0.0	0.0	0.0	0.0
0.0	0.0	100.0	100.0	2	0.0	0.0	0.015	1.0	97.57898	0.0	0	0.0	0.0	0.0	0.0	0.0
0.0	0.0	100.0	100.0	2	0.0	0.0	0.014	1.0	97.22594	0.0	0	0.0	0.0	0.0	0.0	0.0
0.0	0.0	100.0	100.0	2	0.0	0.0	0.013	1.0	97.22594	0.0	0	0.0	0.0	0.0	0.0	0.0
0.0	0.0	100.0	100.0	2	0.0	0.0	0.012	1.0	97.66371	0.0	0	0.0	0.0	0.0	0.0	0.0
0.0	0.0	100.0	100.0	2	0.0	0.0	0.011	1.0	97.6989	0.0	0	0.0	0.0	0.0	0.0	0.0
0.0	0.0	100.0	100.0	2	0.0	0.0	0.009	1.0	97.6989	0.0	0	0.0	0.0	0.0	0.0	0.0
0.0	0.0	100.0	100.0	2	0.0	0.0	0.008	1.0	97.171425	0.0	0	0.0	0.0	0.0	0.0	0.0
0.0	0.0	100.0	100.0	2	0.0	0.0	0.007	1.0	97.171425	0.0	0	0.0	0.0	0.0	0.0	0.0
0.0	0.0	100.0	100.0	2	0.0	0.0	0.006	1.0	96.80626	0.0	0	0.0	0.0	0.0	0.0	0.0
0.0	0.0	100.0	100.0	2	0.0	0.0	0.005	1.0	97.205505	0.0	0	0.0	0.0	0.0	0.0	0.0
0.0	0.0	100.0	100.0	2	0.0	0.0	0.004	1.0	97.205505	0.0	0	0.0	0.0	0.0	0.0	0.0
0.0	0.0	100.0	100.0	2	0.0	0.0	0.003	1.0	97.16376	0.0	0	0.0	0.0	0.0	0.0	0.0
0.0	0.0	100.0	100.0	2	0.0	0.0	0.002	1.0	96.76716	0.0	0	0.0	0.0	0.0	0.0	0.0
0.0	0.0	100.0	100.0	2	0.0	0.0	0.001	1.0	96.76716	0.0	0	0.0	0.0	0.0	0.0	0.0
0.0	0.0	100.0	100.0	2	0.0	0.0	0.0	1.0	96.63748	0.0	0	0.0	0.0	0.0	0.0	0.0
0.0	0.0	100.0	100.0	2	0.0	0.0	0.0	1.0	96.63748	0.0	0	0.0	0.0	0.0	0.0	0.0
0.0	0.0	100.0	100.0	2	0.0	0.0	-0.001	1.0	96.64388	0.0	0	0.0	0.0	0.0	0.0	0.0
0.0	0.0	100.0	100.0	2	0.0	0.0	-0.002	1.0	97.750084	0.0	0	0.0	0.0	0.0	0.0	0.0
0.0	0.0	100.0	100.0	2	0.0	0.0	-0.003	1.0	97.750084	0.0	0	0.0	0.0	0.0	0.0	0.0
0.0	0.0	100.0	100.0	2	0.0	0.0	-0.004	1.0	97.92499	0.0	0	0.0	0.0	0.0	0.0	0.0
0.0	0.0	100.0	100.0	2	0.0	0.0	-0.005	1.0	97.92404	0.0	0	0.0	0.0	0.0	0.0	0.0
0.0	0.0	100.0	100.0	2	0.0	0.0	-0.005	1.0	97.92404	0.0	0	0.0	0.0	0.0	0.0	0.0
0.0	0.0	100.0	100.0	2	0.0	0.0	-0.006	1.0	98.1462	0.0	0	0.0	0.0	0.0	0.0	0.0
0.0	0.0	100.0	100.0	2	0.0	0.0	-0.007	1.0	98.1462	0.0	0	0.0	0.0	0.0	0.0	0.0
0.0	0.0	100.0	100.0	2	0.0	0.0	-0.008	1.0	98.73925	0.0	0	0.0	0.0	0.0	0.0	0.0
0.0	0.0	100.0	100.0	2	0.0	0.0	-0.008	1.0	98.75527	0.0	0	0.0	0.0	0.0	0.0	0.0
0.0	0.0	100.0	100.0	2	0.0	0.0	-0.009	1.0	98.75527	0.0	0	0.0	0.0	0.0	0.0	0.0
0.0	0.0	100.0	100.0	2	0.0	0.0	-0.01	1.0	98.91679	0.0	0	0.0	0.0	1.0	0.0	0.0
0.0	0.0	100.0	100.0	2	0.0	0.0	-0.011	1.0	99.36094	0.0	1	0.0	0.0	3.0	0.0	0.0
0.0	0.0	100.0	100.0	2	0.0	0.0	-0.011	1.0	99.36094	0.0	1	0.0	0.0	3.0	0.0	0.0
-6944.445	500.0	100.0	100.0	2	0.0	0.0	-0.012	1.0	98.85375	0.0	1	0.0	0.0	3.0	0.0	0.0
-6944.445	500.0	100.0	100.0	2	0.0	0.0	-0.012	1.0	98.85375	0.0	1	0.0	0.0	3.0	0.0	0.0
-6944.445	500.0	100.0	100.0	2	0.0	0.0	-0.013	1.0	99.66116	0.0	1	0.0	0.0	3.0	0.0	0.0
-6944.445	500.0	100.0	100.0	2	0.0	0.0	-0.014	1.0	100.33553	0.0	1	0.0	0.0	3.0	0.0	0.0
-6944.445	500.0	100.0	100.0	2	0.0	0.0	-0.015	1.0	100.33553	-0.947	1	0.0	0.0	3.0	0.0	0.0
-6944.445	500.0	100.0	100.0	2	0.0	0.0	-0.016	1.0	99.58901	-0.947	1	0.0	0.0	3.0	0.0	0.0
-6944.445	500.0	100.0	100.0	2	0.0	0.0	-0.017	1.0	99.20484	-1.766	1	0.0	0.0	3.0	0.0	0.0
-6944.445	500.0	100.0	100.0	2	0.0	0.0	-0.018	1.0	99.20484	-1.766	1	0.0	0.0	3.0	0.0	0.0
-6944.445	500.0	100.0	100.0	2	0.0	0.0	-0.019	1.0	98.0721	-2.133	1	0.0	0.0	3.0	0.0	0.0
-6944.445	500.0	100.0	100.0	2	0.0	0.0	-0.02	1.0	98.0721	-2.79	1	0.0	0.0	3.0	0.0	0.0
-6944.445	500.0	100.0	100.0	2	0.0	0.0	-0.022	1.0	98.3615	-2.79	1	0.0	0.0	3.0	0.0	0.0
-6944.445	500.0	100.0	100.0	2	0.0	0.0	-0.023	1.0	98.45245	-3.084	1	0.0	0.0	3.0	0.0	0.0
-6944.445	500.0	100.0	100.0	2	0.0	0.0	-0.024	1.0	98.45245	-3.612	1	0.0	0.0	3.0	0.0	0.0
-6944.445	500.0	100.0	100.0	2	0.0	0.0	-0.025	1.0	98.6929	-3.612	1	0.0	0.0	3.0	0.0	0.0
-6944.445	500.0	100.0	100.0	2	0.0	0.0	-0.027	1.0	98.83817	-3.848	1	0.0	0.0	3.0	0.0	0.0
-6944.445	500.0	100.0	100.0	2	0.0	0.0	-0.028	1.0	98.27438	-4.272	1	0.0	0.0	3.0	0.0	0.0
-6944.445	500.0	100.0	100.0	2	0.0	0.0	-0.029	1.0	99.44456	-4.272	1	0.0	0.0	3.0	0.0	0.0
-6944.445	500.0	100.0	100.0	2	0.0	0.0	-0.03	1.0	99.44456	-4.461	1	0.0	0.0	3.0	0.0	0.0
-6944.445	500.0	100.0	100.0	2	0.0	0.0	-0.032	1.0	98.80306	-4.461	1	0.0	0.0	3.0	0.0	0.0
-6944.445	500.0	100.0	100.0	2	0.0	0.0	-0.033	1.0	99.43756	-4.801	1	0.0	0.0	3.0	0.0	0.0
-6944.445	500.0	100.0	100.0	2	0.0	0.0	-0.034	1.0	99.43756	-5.094	1	0.0	0.0	3.0	0.0	0.0
-6944.445	500.0	100.0	100.0	2	0.0	0.0	-0.036	1.0	98.70591	-5.094	1	0.0	0.0	3.0	0.0	0.0
-6944.445	500.0	100.0	100.0	2	0.0	0.0	-0.037	1.0	98.26945	-5.226	1	0.0	0.0	3.0	0.0	0.0
-6944.445	500.0	100.0	100.0	2	0.0	0.0	-0.038	1.0	98.26945	-5.226	1	0.0	0.0	3.0	0.0	0.0
-6944.445	500.0	100.0	100.0	2	0.0	0.0	-0.04	1.0	99.35132	-5.462	1	0.0	0.0	3.0	0.0	0.0
-6944.445	500.0	100.0	100.0	2	0.0	0.0	-0.041	1.0	99.35132	-5.567	1	0.0	0.0	3.0	0.0	0.0
-6944.445	500.0	100.0	100.0	2	0.0	0.0	-0.042	1.0	99.0917	-5.567	1	0.0	0.0	3.0	0.0	0.0
-6944.445	500.0	100.0	100.0	2	0.0	0.0	-0.043	1.0	98.55797	-5.757	1	0.0	0.0	3.0	0.0	0.0
-6944.445	500.0	100.0	100.0	2	0.0	0.0	-0.044	1.0	98.55797	-5.84	1	0.0	0.0	3.0	0.0	0.0
-6944.445	500.0	100.0	100.0	2	0.0	0.0	-0.045	1.0	98.451775	-5.84	1	0.0	0.0	3.0	0.0	0.0
-6944.445	500.0	100.0	100.0	2	0.0	0.0	-0.045	1.0	97.96307	-5.993	1	0.0	0.0	3.0	0.0	0.0
-6944.445	500.0	100.0	100.0	2	0.0	0.0	-0.046	1.0	97.96307	-5.993	1	0.0	0.0	3.0	0.0	0.0
-6944.445	500.0	100.0	100.0	2	0.0	0.0	-0.046	1.0	99.110664	-6.06	1	0.0	0.0	3.0	0.0	0.0
-6944.445	500.0	100.0	100.0	2	0.0	0.0	-0.046	1.0	99.110664	-6.182	1	0.0	0.0	3.0	0.0	0.0
-6944.445	500.0	100.0	100.0	2	0.0	0.0	-0.046	1.0	99.16342	-6.182	1	0.0	0.0	3.0	0.0	0.0
-6944.445	500.0	100.0	100.0	2	0.0	0.0	-0.046	1.0	98.70115	-6.287	1	0.0	0.0	3.0	0.0	0.0
-6944.445	500.0	100.0	100.0	2	0.0	0.0	-0.046	1.0	98.70115	-6.334	1	0.0	0.0	3.0	0.0	0.0
-6944.445	500.0	100.0	100.0	2	0.0	0.0	-0.046	1.0	98.84402	-6.334	1	0.0	0.0	3.0	0.0	0.0
-6944.445	500.0	100.0	100.0	2	0.0	0.0	-0.046	1.0	99.0872	-6.418	1	0.0	0.0	3.0	0.0	0.0
-6944.445	500.0	100.0	100.0	2	0.0	0.0	-0.046	1.0	99.0872	-6.456	1	0.0	0.0	3.0	0.0	0.0
-6944.445	500.0	100.0	100.0	2	0.0	0.0	-0.046	1.0	98.95603	-6.456	1	0.0	0.0	3.0	0.0	0.0
-6944.445	500.0	100.0	100.0	2	0.0	0.0	-0.046	1.0	98.95603	-6.524	1	0.0	0.0	3.0	0.0	0.0
-6944.445	500.0	100.0	100.0	2	0.0	0.0	-0.045	1.0	98.57351	-6.524	1	0.0	0.0	3.0	0.0	0.0
-6944.445	500.0	100.0	100.0	2	0.0	0.0	-0.045	1.0	98.53942	-6.582	1	0.0	0.0	3.0	0.0	0.0
-6944.445	500.0	100.0	100.0	2	0.0	0.0	-0.045	1.0	98.53942	-6.608	1	0.0	0.0	3.0	0.0	0.0
-6944.445	500.0	100.0	100.0	2	0.0	0.0	-0.046	1.0	97.670616	-6.608	1	0.0	0.0	3.0	0.0	0.0
-6944.445	500.0	100.0	100.0	2	0.0	0.0	-0.046	1.0	98.53626	-6.655	1	0.0	0.0	3.0	0.0	0.0
-6944.445	500.0	100.0	100.0	2	0.0	0.0	-0.046	1.0	98.53626	-6.655	1	0.0	0.0	3.0	0.0	0.0
-6944.445	500.0	100.0	100.0	2	0.0	0.0	-0.046	1.0	98.60099	-6.676	1	0.0	0.0	3.0	0.0	0.0
-6944.445	500.0	100.0	100.0	2	0.0	0.0	-0.046	1.0	98.60099	-6.714	1	0.0	0.0	3.0	0.0	0.0
-6944.445	500.0	100.0	100.0	2	0.0	0.0	-0.046	1.0	98.44241	-6.714	1	0.0	0.0	3.0	0.0	0.0
-6944.445	500.0	100.0	100.0	2	0.0	0.0	-0.046	1.0	98.72541	-6.731	1	0.0	0.0	3.0	0.0	0.0
-6944.445	500.0	100.0	100.0	2	0.0	0.0	-0.046	1.0	98.72541	-6.761	1	0.0	0.0	3.0	0.0	0.0
-6944.445	500.0	100.0	100.0	2	0.0	0.0	-0.046	1.0	99.19704	-6.761	1	0.0	0.0	3.0	0.0	0.0
-6944.445	500.0	100.0	100.0	2	0.0	0.0	-0.046	1.0	99.660934	-6.787	1	0.0	0.0	3.0	0.0	0.0
-6944.445	500.0	100.0	100.0	2	0.0	0.0	-0.046	1.0	99.660934	-6.787	1	0.0	0.0	3.0	0.0	0.0
-6944.445	500.0	100.0	100.0	2	0.0	0.0	-0.045	1.0	99.05902	-6.799	1	0.0	0.0	3.0	0.0	0.0
-6944.445	500.0	100.0	100.0	2	0.0	0.0	-0.045	1.0	98.53533	-6.82	1	0.0	0.0	3.0	0.0	0.0
-6944.445	500.0	100.0	100.0	2	0.0	0.0	-0.044	1.0	99.31132	-6.82	1	0.0	0.0	3.0	0.0	0.0
-6944.445	500.0	100.0	100.0	2	0.0	0.0	-0.044	1.0	99.05121	-6.829	1	0.0	0.0	3.0	0.0	0.0
-6944.445	500.0	100.0	100.0	2	0.0	0.0	-0.043	1.0	99.05121	-6.846	1	0.0	0.0	3.0	0.0	0.0
-6944.445	500.0	100.0	100.0	2	0.0	0.0	-0.043	1.0	99.2109	-6.846	1	0.0	0.0	3.0	0.0	0.0
-6944.445	500.0	100.0	100.0	2	0.0	0.0	-0.042	1.0	99.84132	-6.853	1	0.0	0.0	3.0	0.0	0.0
-6944.445	500.0	100.0	100.0	2	0.0	0.0	-0.041	1.0	99.84132	-6.867	1	0.0	0.0	3.0	0.0	0.0
-6944.445	500.0	100.0	100.0	2	0.0	0.0	-0.041	1.0	99.98542	-6.867	1	0.0	0.0	3.0	0.0	0.0
-6944.445	500.0	100.0	100.0	2	0.0	0.0	-0.04	1.0	99.98542	-6.879	1	0.0	0.0	3.0	0.0	0.0
-6944.445	500.0	100.0	100.0	2	0.0	0.0	-0.039	1.0	99.772964	-6.879	1	0.0	0.0	3.0	0.0	0.0
-6944.445	500.0	100.0	100.0	2	0.0	0.0	-0.039	1.0	99.29038	-6.884	1	0.0	0.0	3.0	0.0	0.0
-6944.445	500.0	100.0	100.0	2	0.0	0.0	-0.038	1.0	99.29038	-6.893	1	0.0	0.0	3.0	0.0	0.0
-6944.445	500.0	100.0	100.0	2	0.0	0.0	-0.037	1.0	98.50856	-6.893	1	0.0	0.0	3.0	0.0	0.0
-6944.445	500.0	100.0	100.0	1	0.0	0.0	-0.037	1.0	98.51677	-6.902	1	0.0	0.0	3.0	0.0	0.0
-6944.445	500.0	100.0	100.0	1	0.0	0.0	-0.036	1.0	98.51677	-6.905	1	0.0	0.0	3.0	0.0	0.0
-6944.445	500.0	100.0	100.0	1	0.0	0.0	-0.035	1.0	98.17022	-6.905	1	0.0	0.0	3.0	0.0	0.0
-6944.445	500.0	100.0	100.0	1	0.0	0.0	-0.034	1.0	98.17022	-6.911	1	0.0	0.0	3.0	0.0	0.0
-6944.445	500.0	100.0	100.0	1	0.0	0.0	-0.033	1.0	97.773285	-6.911	1	0.0	0.0	3.0	0.0	0.0
-6944.445	500.0	100.0	100.0	1	0.0	0.0	-0.033	1.0	97.48026	-6.914	1	0.0	0.0	3.0	0.0	0.0
-6944.445	500.0	100.0	100.0	1	0.0	0.0	-0.032	1.0	97.48026	-6.92	1	0.0	0.0	3.0	0.0	0.0
-6944.445	500.0	100.0	100.0	1	0.0	0.0	-0.031	1.0	97.08995	-6.92	1	0.0	0.0	3.0	0.0	0.0
-6944.445	500.0	100.0	100.0	1	0.0	0.0	-0.03	1.0	97.18251	-6.922	1	0.0	0.0	3.0	0.0	0.0
-6944.445	500.0	100.0	100.0	1	0.0	0.0	-0.029	1.0	97.18251	-6.922	1	0.0	0.0	3.0	0.0	0.0
-6944.445	500.0	100.0	100.0	1	0.0	0.0	-0.028	1.0	96.36354	-6.926	1	0.0	0.0	3.0	0.0	0.0
-6944.445	500.0	100.0	100.0	1	0.0	0.0	-0.027	1.0	96.36354	-6.928	1	0.0	0.0	3.0	0.0	0.0
-6944.445	500.0	100.0	100.0	1	0.0	0.0	-0.026	1.0	96.21842	-6.928	1	0.0	0.0	3.0	0.0	0.0
-6944.445	500.0	100.0	100.0	1	0.0	0.0	-0.025	1.0	95.66858	-6.931	1	0.0	0.0	3.0	0.0	0.0
-6944.445	500.0	100.0	100.0	1	0.0	0.0	-0.024	1.0	95.66858	-6.933	1	0.0	0.0	3.0	0.0	0.0
-6944.445	500.0	100.0	100.0	1	0.0	0.0	-0.023	1.0	96.85782	-6.933	1	0.0	0.0	3.0	0.0	0.0
-6944.445	500.0	100.0	100.0	1	0.0	0.0	-0.021	1.0	96.55942	-6.935	1	0.0	0.0	3.0	0.0	0.0
-6944.445	500.0	100.0	100.0	1	0.0	0.0	-0.02	1.0	96.55942	-6.936	1	0.0	0.0	3.0	0.0	0.0
-6944.445	500.0	100.0	100.0	1	0.0	0.0	-0.019	1.0	97.094124	-6.936	1	0.0	0.0	3.0	0.0	0.0
-6944.445	500.0	100.0	100.0	1	0.0	0.0	-0.017	1.0	97.094124	-6.94	1	0.0	0.0	3.0	0.0	0.0
-6944.445	500.0	100.0	100.0	1	0.0	0.0	-0.016	1.0	97.406265	-6.94	1	0.0	0.0	3.0	0.0	0.0
-6944.445	500.0	100.0	100.0	1	0.0	0.0	-0.014	1.0	97.99244	-6.942	1	0.0	0.0	3.0	0.0	0.0
-6944.445	500.0	100.0	100.0	1	0.0	0.0	-0.013	1.0	97.99244	-6.942	1	0.0	0.0	3.0	0.0	0.0
-6944.445	500.0	100.0	100.0	1	0.0	0.0	-0.011	1.0	97.74257	-6.942	1	0.0	0.0	3.0	0.0	0.0
-6944.445	500.0	100.0	100.0	1	0.0	0.0	-0.01	1.0	99.111404	-6.943	1	0.0	0.0	3.0	0.0	0.0
-6944.445	500.0	100.0	100.0	1	0.0	0.0	-0.008	1.0	99.111404	-6.944	1	0.0	0.0	3.0	0.0	0.0
-6944.445	500.0	100.0	100.0	1	0.0	0.0	-0.007	1.0	98.774704	-6.944	1	0.0	0.0	5.0	0.0	0.0
-6944.445	500.0	100.0	100.0	1	0.0	0.0	-0.005	1.0	98.774704	-6.945	1	0.0	0.0	5.0	0.0	0.0
-6944.445	500.0	100.0	100.0	1	0.0	0.0	-0.003	1.0	98.45498	-6.945	1	0.0	0.0	5.0	0.0	0.0
-6944.445	500.0	100.0	100.0	1	0.0	0.0	-0.002	1.0	97.40399	-6.946	1	0.0	0.0	5.0	0.0	0.0
-6944.445	500.0	100.0	100.0	1	0.0	0.0	-0.001	1.0	97.40399	-6.946	1	0.0	0.0	5.0	0.0	0.0
-6944.445	500.0	100.0	100.0	1	0.0	0.0	0.0	1.0	97.698784	-6.946	1	0.0	0.0	5.0	0.0	0.0
-6944.445	500.0	100.0	100.0	1	0.0	0.0	0.002	1.0	98.06267	-6.947	1	0.0	0.0	5.0	0.0	0.0
-6944.445	500.0	100.0	100.0	1	0.0	0.0	0.003	1.0	98.06267	-6.947	1	0.0	0.0	5.0	0.0	0.0
-6944.445	500.0	100.0	100.0	1	0.0	0.0	0.004	1.0	98.10893	-6.947	1	0.0	0.0	5.0	0.0	0.0
-6944.445	500.0	100.0	100.0	1	0.0	0.0	0.006	1.0	98.10893	-6.948	1	0.0	0.0	5.0	0.0	0.0
-6944.445	500.0	100.0	100.0	1	0.0	0.0	0.008	1.0	98.037865	-6.948	1	0.0	0.0	5.0	0.0	0.0
-6944.445	500.0	100.0	100.0	1	0.0	0.0	0.009	1.0	98.160446	-6.948	1	0.0	0.0	5.0	0.0	0.0
-6944.445	500.0	100.0	100.0	1	0.0	0.0	0.011	1.0	98.160446	-6.949	1	0.0	0.0	5.0	0.0	0.0
-6944.445	500.0	100.0	100.0	1	0.0	0.0	0.012	1.0	98.16819	-6.949	1	0.0	0.0	5.0	0.0	0.0
-6944.445	500.0	100.0	100.0	1	0.0	0.0	0.014	1.0	97.50625	-6.949	1	0.0	0.0	5.0	0.0	0.0
-6944.445	500.0	100.0	100.0	1	0.0	0.0	0.015	1.0	97.50625	-6.95	1	0.0	0.0	5.0	0.0	0.0
-6944.445	500.0	100.0	100.0	1	0.0	0.0	0.016	1.0	97.50882	-6.95	1	0.0	0.0	5.0	0.0	0.0
-6944.445	500.0	100.0	100.0	1	0.0	0.0	0.018	1.0	97.50882	-6.95	1	0.0	0.0	5.0	0.0	0.0
-6944.445	500.0	100.0	100.0	1	0.0	0.0	0.02	1.0	96.8451	-6.95	1	0.0	0.0	5.0	0.0	0.0
-6944.445	500.0	100.0	100.0	1	0.0	0.0	0.021	1.0	97.03666	-6.95	1	0.0	0.0	5.0	0.0	0.0
-6944.445	500.0	100.0	100.0	1	0.0	0.0	0.023	1.0	97.03666	-6.95	1	0.0	0.0	5.0	0.0	0.0
-6944.445	500.0	100.0	100.0	1	0.0	0.0	0.024	1.0	96.47356	-6.95	1	0.0	0.0	5.0	0.0	0.0
-6944.445	500.0	100.0	100.0	1	0.0	0.0	0.026	1.0	96.086754	-6.951	1	0.0	0.0	5.0	0.0	0.0
-6944.445	500.0	100.0	100.0	1	0.0	0.0	0.027	1.0	96.086754	-6.951	1	0.0	0.0	5.0	0.0	0.0
-6944.445	500.0	100.0	100.0	1	0.0	0.0	0.029	1.0	96.701996	-6.951	1	0.0	0.0	5.0	0.0	0.0
-6944.445	500.0	100.0	100.0	1	0.0	0.0	0.03	1.0	96.701996	-6.951	1	0.0	0.0	5.0	0.0	0.0
-6944.445	500.0	100.0	100.0	1	0.0	0.0	0.032	1.0	95.450455	-6.951	1	0.0	0.0	5.0	0.0	0.0
-6944.445	500.0	100.0	100.0	1	0.0	0.0	0.033	1.0	96.48893	-6.951	1	0.0	0.0	5.0	0.0	0.0
-6944.445	500.0	100.0	100.0	1	0.0	0.0	0.035	1.0	96.48893	-6.951	1	0.0	0.0	5.0	0.0	0.0
-6944.445	500.0	100.0	100.0	1	0.0	0.0	0.037	1.0	96.776535	-6.951	1	0.0	0.0	5.0	0.0	0.0
-6944.445	500.0	100.0	100.0	1	0.0	0.0	0.038	1.0	96.425125	-6.951	1	0.0	0.0	5.0	0.0	0.0
-6944.445	500.0	100.0	100.0	1	0.0	0.0	0.04	1.0	96.425125	-6.951	1	0.0	0.0	5.0	0.0	0.0
-6944.445	500.0	100.0	100.0	1	0.0	0.0	0.042	1.0	96.88985	-6.951	1	0.0	0.0	5.0	0.0	0.0
-6944.445	500.0	100.0	100.0	1	0.0	0.0	0.043	1.0	96.88985	-6.952	1	0.0	0.0	5.0	0.0	0.0
-6944.445	500.0	100.0	100.0	1	0.0	0.0	0.045	1.0	97.15404	-6.952	1	0.0	0.0	5.0	0.0	0.0
-6944.445	500.0	100.0	100.0	1	0.0	0.0	0.046	1.0	97.1772	-6.952	1	0.0	0.0	5.0	0.0	0.0
-6944.445	500.0	100.0	100.0	1	0.0	0.0	0.048	1.0	97.1772	-6.952	1	0.0	0.0	5.0	0.0	0.0
-6944.445	500.0	100.0	100.0	1	0.0	0.0	0.05	1.0	97.40323	-6.952	1	0.0	0.0	5.0	0.0	0.0
-6944.445	500.0	100.0	100.0	1	0.0	0.0	0.051	1.0	97.50043	-6.952	1	0.0	0.0	5.0	0.0	0.0
-6944.445	500.0	100.0	100.0	1	0.0	0.0	0.053	1.0	97.50043	-6.952	1	0.0	0.0	5.0	0.0	0.0
-6944.445	500.0	100.0	100.0	1	0.0	0.0	0.054	1.0	97.344765	-6.952	1	0.0	0.0	5.0	0.0	0.0
-6944.445	500.0	100.0	100.0	1	0.0	0.0	0.056	1.0	97.344765	-6.952	1	0.0	0.0	5.0	0.0	0.0
-6944.445	500.0	100.0	100.0	1	0.0	0.0	0.057	1.0	97.632324	-6.952	1	0.0	0.0	5.0	0.0	0.0
-6944.445	500.0	100.0	100.0	1	0.0	0.0	0.059	1.0	97.49496	-6.952	1	0.0	0.0	5.0	0.0	0.0
-6944.445	500.0	100.0	100.0	1	0.0	0.0	0.061	1.0	97.28216	-6.952	1	0.0	0.0	5.0	0.0	0.0
-6944.445	500.0	100.0	100.0	1	0.0	0.0	0.062	1.0	97.52895	-6.952	1	0.0	0.0	5.0	0.0	0.0
-6944.445	500.0	100.0	100.0	1	0.0	0.0	0.064	1.0	97.688255	-6.952	1	0.0	0.0	5.0	0.0	0.0
-6944.445	500.0	100.0	100.0	1	0.0	0.0	0.066	1.0	97.688255	-6.952	1	0.0	0.0	5.0	0.0	0.0
-6944.445	500.0	100.0	100.0	1	0.0	0.0	0.067	1.0	97.45812	-6.952	1	0.0	0.0	5.0	0.0	0.0
-6944.445	500.0	100.0	100.0	1	0.0	0.0	0.068	1.0	97.45812	-6.952	1	0.0	0.0	5.0	0.0	0.0
-6944.445	500.0	100.0	100.0	1	0.0	0.0	0.07	1.0	96.016785	-6.952	1	0.0	0.0	5.0	0.0	0.0
-6944.445	500.0	100.0	100.0	1	0.0	0.0	0.072	1.0	95.269295	-6.952	1	0.0	0.0	5.0	0.0	0.0
-6944.445	500.0	100.0	100.0	1	0.0	0.0	0.073	1.0	95.269295	-6.952	1	0.0	0.0	5.0	0.0	0.0
-6944.445	500.0	100.0	100.0	1	0.0	0.0	0.074	1.0	96.11425	-6.952	1	0.0	0.0	5.0	0.0	0.0
-6944.445	500.0	100.0	100.0	1	0.0	0.0	0.076	1.0	95.33781	-6.952	1	0.0	0.0	5.0	0.0	0.0
-6944.445	500.0	100.0	100.0	1	0.0	0.0	0.078	1.0	95.33781	-6.952	1	0.0	0.0	5.0	0.0	0.0
-6944.445	500.0	100.0	100.0	1	0.0	0.0	0.08	1.0	96.629845	-6.952	1	0.0	0.0	5.0	0.0	0.0
-6944.445	500.0	100.0	100.0	1	0.0	0.0	0.081	1.0	96.629845	-6.952	1	0.0	0.0	5.0	0.0	0.0
-6944.445	500.0	100.0	100.0	1	0.0	0.0	0.083	1.0	96.23402	-6.952	1	0.0	0.0	5.0	0.0	0.0
-6944.445	500.0	100.0	100.0	1	0.0	0.0	0.084	1.0	96.26309	-6.952	1	0.0	0.0	5.0	0.0	0.0
-6944.445	500.0	100.0	100.0	1	0.0	0.0	0.086	1.0	96.26309	-6.952	1	0.0	0.0	5.0	0.0	0.0
-6944.445	500.0	100.0	100.0	1	0.0	0.0	0.087	1.0	96.55342	-6.952	1	0.0	0.0	5.0	0.0	0.0
-6944.445	500.0	100.0	100.0	1	0.0	0.0	0.089	1.0	97.024635	-6.952	1	0.0	0.0	5.0	0.0	0.0
-6944.445	500.0	100.0	100.0	1	0.0	0.0	0.09	1.0	97.024635	-6.952	1	0.0	0.0	5.0	0.0	0.0
-6944.445	500.0	100.0	100.0	1	0.0	0.0	0.092	1.0	96.464485	-6.952	1	0.0	0.0	5.0	0.0	0.0
-6944.445	500.0	100.0	100.0	1	0.0	0.0	0.093	1.0	96.9261	-6.952	1	0.0	0.0	5.0	0.0	0.0
-6944.445	500.0	100.0	100.0	1	0.0	0.0	0.095	1.0	97.22751	-6.952	1	0.0	0.0	5.0	0.0	0.0
-6944.445	500.0	100.0	100.0	1	0.0	0.0	0.097	1.0	97.40215	-6.952	1	0.0	0.0	5.0	0.0	0.0
-6944.445	500.0	100.0	100.0	1	0.0	0.0	0.098	1.0	97.40215	-6.952	1	0.0	0.0	5.0	0.0	0.0
-6944.445	500.0	100.0	100.0	1	0.0	0.0	0.099	1.0	96.77341	-6.952	1	0.0	0.0	5.0	0.0	0.0
-6944.445	500.0	100.0	100.0	1	0.0	0.0	0.101	1.0	96.38863	-6.952	1	0.0	0.0	5.0	0.0	0.0
-6944.445	500.0	100.0	100.0	1	0.0	0.0	0.103	1.0	96.38863	-6.952	1	0.0	0.0	5.0	0.0	0.0
-6944.445	500.0	100.0	100.0	1	0.0	0.0	0.104	1.0	96.10047	-6.952	1	0.0	0.0	5.0	0.0	0.0
-6944.445	500.0	100.0	100.0	1	0.0	0.0	0.105	1.0	96.10047	-6.952	1	0.0	0.0	5.0	0.0	0.0
-6944.445	500.0	100.0	100.0	1	0.0	0.0	0.107	1.0	96.69747	-6.952	1	0.0	0.0	5.0	0.0	0.0
-6944.445	500.0	100.0	100.0	1	0.0	0.0	0.108	1.0	95.75112	-6.952	1	0.0	0.0	5.0	0.0	0.0
-6944.445	500.0	100.0	100.0	1	0.0	0.0	0.109	1.0	95.75112	-6.952	1	0.0	0.0	5.0	0.0	0.0
-6944.445	500.0	100.0	100.0	1	0.0	0.0	0.11	1.0	98.01572	-6.952	1	0.0	0.0	5.0	0.0	0.0
-6944.445	500.0	100.0	100.0	1	0.0	0.0	0.112	1.0	98.294205	-6.952	1	0.0	0.0	5.0	0.0	0.0
-6944.445	500.0	100.0	100.0	1	0.0	0.0	0.113	1.0	98.294205	-6.952	1	0.0	0.0	5.0	0.0	0.0
-6944.445	500.0	100.0	100.0	1	0.0	0.0	0.115	1.0	97.77827	-6.952	1	0.0	0.0	5.0	0.0	0.0
-6944.445	500.0	100.0	100.0	1	0.0	0.0	0.116	1.0	97.77827	-6.952	1	0.0	0.0	5.0	0.0	0.0
-6944.445	500.0	100.0	100.0	1	0.0	0.0	0.117	1.0	97.61988	-6.952	1	0.0	0.0	5.0	0.0	0.0
-6944.445	500.0	100.0	100.0	1	0.0	0.0	0.118	1.0	97.25886	-6.952	1	0.0	0.0	5.0	0.0	0.0
-6944.445	500.0	100.0	100.0	1	0.0	0.0	0.12	1.0	97.25886	-6.952	1	0.0	0.0	5.0	0.0	0.0
-6944.445	500.0	100.0	100.0	1	0.0	0.0	0.121	1.0	97.36403	-6.952	1	0.0	0.0	5.0	0.0	0.0
-6944.445	500.0	100.0	100.0	1	0.0	0.0	0.122	1.0	97.344345	-6.952	1	0.0	0.0	5.0	0.0	0.0
-6944.445	500.0	100.0	100.0	1	0.0	0.0	0.123	1.0	97.344345	-6.952	1	0.0	0.0	5.0	0.0	0.0
-6944.445	500.0	100.0	100.0	1	0.0	0.0	0.125	1.0	97.22661	-6.952	1	0.0	0.0	5.0	0.0	0.0
-6944.445	500.0	100.0	100.0	1	0.0	0.0	0.126	1.0	97.22661	-6.952	1	0.0	0.0	5.0	0.0	0.0
-6944.445	500.0	100.0	100.0	1	0.0	0.0	0.127	1.0	97.86816	-6.952	1	0.0	0.0	5.0	0.0	0.0
-6944.445	500.0	100.0	100.0	1	0.0	0.0	0.128	1.0	97.62519	-6.952	1	0.0	0.0	5.0	0.0	0.0
-6944.445	500.0	100.0	100.0	1	0.0	0.0	0.13	1.0	97.62519	-6.952	1	0.0	0.0	5.0	0.0	0.0
-6944.445	500.0	100.0	100.0	1	0.0	0.0	0.131	1.0	97.03172	-6.952	1	0.0	0.0	5.0	0.0	0.0
-6944.445	500.0	100.0	100.0	1	0.0	0.0	0.133	1.0	96.641945	-6.952	1	0.0	0.0	5.0	0.0	0.0
-6944.445	500.0	100.0	100.0	1	0.0	0.0	0.134	1.0	96.641945	-6.952	1	0.0	0.0	5.0	0.0	0.0
-6944.445	500.0	100.0	100.0	1	0.0	0.0	0.135	1.0	95.92809	-6.952	1	0.0	0.0	5.0	0.0	0.0
-6944.445	500.0	100.0	100.0	1	0.0	0.0	0.137	1.0	95.92809	-6.952	1	0.0	0.0	5.0	0.0	0.0
-6944.445	500.0	100.0	100.0	1	0.0	0.0	0.138	1.0	96.06839	-6.952	1	0.0	0.0	5.0	0.0	0.0
-6944.445	500.0	100.0	100.0	1	0.0	0.0	0.139	1.0	95.82927	-6.952	1	0.0	0.0	5.0	0.0	0.0
-6944.445	500.0	100.0	100.0	1	0.0	0.0	0.14	1.0	96.81287	-6.952	1	0.0	0.0	5.0	0.0	0.0
-6944.445	500.0	100.0	100.0	1	0.0	0.0	0.141	1.0	97.17786	-6.952	1	0.0	0.0	5.0	0.0	0.0
-6944.445	500.0	100.0	100.0	1	0.0	0.0	0.143	1.0	97.201	-6.952	1	0.0	0.0	5.0	0.0	0.0
-6944.445	500.0	100.0	100.0	1	0.0	0.0	0.144	1.0	97.201	-6.952	1	0.0	0.0	5.0	0.0	0.0
-6944.445	500.0	100.0	100.0	1	0.0	0.0	0.145	1.0	96.894516	-6.952	1	0.0	0.0	5.0	0.0	0.0
-6944.445	500.0	100.0	100.0	1	0.0	0.0	0.146	1.0	96.894516	-6.952	1	0.0	0.0	5.0	0.0	0.0
-6944.445	500.0	100.0	100.0	1	0.0	0.0	0.147	1.0	98.60668	-6.952	1	0.0	0.0	5.0	0.0	0.0
-6944.445	500.0	100.0	100.0	1	0.0	0.0	0.149	1.0	98.70792	-6.952	1	0.0	0.0	5.0	0.0	0.0
-6944.445	500.0	100.0	100.0	1	0.0	0.0	0.15	1.0	98.42139	-6.952	1	0.0	0.0	5.0	0.0	0.0
-6944.445	500.0	100.0	100.0	1	0.0	0.0	0.151	1.0	97.92642	-6.952	1	0.0	0.0	5.0	0.0	0.0
-6944.445	500.0	100.0	100.0	1	0.0	0.0	0.152	1.0	97.32197	-6.952	1	0.0	0.0	5.0	0.0	0.0
-6944.445	500.0	100.0	100.0	1	0.0	0.0	0.153	1.0	97.329735	-6.952	1	0.0	0.0	5.0	0.0	0.0
-6944.445	500.0	100.0	100.0	0	0.0	0.0	0.154	1.0	97.44608	-6.952	1	1.0	0.0	7.0	0.0	0.0
-6944.445	500.0	100.0	100.0	0	0.0	0.0	0.155	1.0	97.44608	-6.952	1	1.0	0.0	7.0	0.0	0.0
0.0	500.0	100.0	100.0	0	0.0	0.0	0.156	1.0	98.906456	-6.952	1	1.0	0.0	8.0	0.0	0.0
0.0	500.0	100.0	100.0	0	0.0	0.0	0.156	0.0	98.27259	-6.952	1	1.0	0.0	14.0	0.0	0.0
0.0	500.0	100.0	100.0	0	0.0	0.0	0.157	0.0	98.27259	-6.461	1	1.0	0.0	14.0	0.0	0.0
0.0	500.0	100.0	100.0	0	0.0	0.0	0.158	0.0	98.25062	-6.461	1	1.0	0.0	0.0	0.0	0.0
0.0	500.0	100.0	100.0	0	0.0	0.0	0.16	0.0	98.28948	-6.004	1	1.0	0.0	0.0	0.0	0.0
0.0	500.0	100.0	100.0	0	0.0	0.0	0.161	0.0	98.28948	-5.185	1	1.0	0.0	0.0	0.0	0.0
0.0	500.0	100.0	100.0	0	0.0	0.0	0.162	0.0	97.31093	-5.185	1	1.0	0.0	0.0	0.0	0.0
0.0	500.0	100.0	100.0	0	0.0	0.0	0.164	0.0	97.31093	-4.818	1	1.0	0.0	0.0	0.0	0.0
0.0	500.0	100.0	100.0	0	0.0	0.0	0.165	0.0	99.49018	-4.818	1	1.0	0.0	0.0	0.0	0.0
0.0	500.0	100.0	100.0	0	0.0	0.0	0.166	0.0	99.062546	-4.477	1	1.0	0.0	0.0	0.0	0.0
0.0	500.0	100.0	100.0	0	0.0	0.0	0.168	0.0	99.062546	-3.866	1	1.0	0.0	0.0	0.0	0.0
0.0	500.0	100.0	100.0	0	0.0	0.0	0.169	0.0	99.21914	-3.866	1	1.0	0.0	0.0	0.0	0.0
0.0	500.0	100.0	100.0	0	0.0	0.0	0.17	0.0	99.978775	-3.339	1	1.0	0.0	0.0	0.0	0.0
0.0	500.0	100.0	100.0	0	0.0	0.0	0.172	0.0	99.978775	-2.883	1	1.0	0.0	0.0	0.0	0.0
0.0	500.0	100.0	100.0	0	0.0	0.0	0.174	0.0	99.53534	-2.883	1	1.0	0.0	0.0	0.0	0.0
0.0	500.0	100.0	100.0	0	0.0	0.0	0.175	0.0	99.53534	-2.679	1	1.0	0.0	0.0	0.0	0.0
0.0	500.0	100.0	100.0	0	0.0	0.0	0.177	0.0	98.45097	-2.679	1	1.0	0.0	0.0	0.0	0.0
0.0	500.0	100.0	100.0	0	0.0	0.0	0.178	0.0	98.17807	-2.314	1	1.0	0.0	0.0	0.0	0.0
0.0	500.0	100.0	100.0	0	0.0	0.0	0.18	0.0	98.17807	-2.15	1	1.0	0.0	0.0	0.0	0.0
0.0	500.0	100.0	100.0	0	0.0	0.0	0.181	0.0	97.9227	-2.15	1	1.0	0.0	0.0	0.0	0.0
0.0	500.0	100.0	100.0	0	0.0	0.0	0.182	0.0	98.28769	-1.856	1	1.0	0.0	0.0	0.0	0.0
0.0	500.0	100.0	100.0	0	0.0	0.0	0.183	0.0	98.28769	-1.725	1	1.0	0.0	0.0	0.0	0.0
0.0	500.0	100.0	100.0	0	0.0	0.0	0.185	0.0	97.64082	-1.725	1	1.0	0.0	0.0	0.0	0.0
0.0	500.0	100.0	100.0	0	0.0	0.0	0.186	0.0	97.64082	-1.49	1	1.0	0.0	0.0	0.0	0.0
0.0	500.0	100.0	100.0	0	0.0	0.0	0.186	0.0	97.21144	-1.49	1	1.0	0.0	0.0	0.0	0.0
0.0	500.0	100.0	100.0	0	0.0	0.0	0.187	0.0	97.477806	-1.384	1	1.0	0.0	0.0	0.0	0.0
0.0	500.0	100.0	100.0	0	0.0	0.0	0.187	0.0	97.477806	-1.195	1	1.0	0.0	0.0	0.0	0.0
0.0	500.0	100.0	100.0	0	0.0	0.0	0.188	0.0	97.5105	-1.195	1	1.0	0.0	0.0	0.0	0.0
0.0	500.0	100.0	100.0	0	0.0	0.0	0.188	0.0	97.48811	-1.032	1	1.0	0.0	0.0	0.0	0.0
0.0	500.0	100.0	100.0	0	0.0	0.0	0.188	0.0	97.48811	-0.959	1	1.0	0.0	0.0	0.0	0.0
0.0	500.0	100.0	100.0	0	0.0	0.0	0.188	0.0	97.50856	-0.959	1	1.0	0.0	0.0	0.0	0.0
0.0	500.0	100.0	100.0	0	0.0	0.0	0.188	0.0	97.50856	-0.828	1	1.0	0.0	0.0	0.0	0.0
0.0	500.0	100.0	100.0	0	0.0	0.0	0.187	0.0	97.31669	-0.828	1	1.0	0.0	0.0	0.0	0.0
0.0	500.0	100.0	100.0	0	0.0	0.0	0.187	0.0	97.13172	-0.769	1	1.0	0.0	0.0	0.0	0.0
0.0	500.0	100.0	100.0	0	0.0	0.0	0.186	0.0	97.13172	-0.664	1	1.0	0.0	0.0	0.0	0.0
0.0	500.0	100.0	100.0	0	0.0	0.0	0.186	0.0	97.05275	-0.664	1	1.0	0.0	0.0	0.0	0.0
0.0	500.0	100.0	100.0	0	0.0	0.0	0.185	0.0	96.16533	-0.617	1	1.0	0.0	0.0	0.0	0.0
0.0	500.0	100.0	100.0	0	0.0	0.0	0.185	0.0	96.16533	-0.533	1	1.0	0.0	0.0	0.0	0.0
0.0	500.0	100.0	100.0	0	0.0	0.0	0.184	0.0	96.07829	-0.533	1	1.0	0.0	0.0	0.0	0.0
0.0	500.0	100.0	100.0	0	0.0	0.0	0.183	0.0	96.07829	-0.495	1	1.0	0.0	0.0	0.0	0.0
0.0	500.0	100.0	100.0	0	0.0	0.0	0.183	0.0	97.08344	-0.495	1	1.0	0.0	0.0	0.0	0.0
0.0	500.0	100.0	100.0	0	0.0	0.0	0.182	0.0	96.31265	-0.427	1	1.0	0.0	0.0	0.0	0.0
0.0	500.0	100.0	100.0	0	0.0	0.0	0.181	0.0	96.31265	-0.397	1	1.0	0.0	0.0	0.0	0.0
0.0	500.0	100.0	100.0	0	0.0	0.0	0.18	0.0	97.221985	-0.397	1	1.0	0.0	0.0	0.0	0.0
0.0	500.0	100.0	100.0	0	0.0	0.0	0.179	0.0	96.91145	-0.343	1	1.0	0.0	0.0	0.0	0.0
0.0	500.0	100.0	100.0	0	0.0	0.0	0.178	0.0	96.91145	-0.318	1	1.0	0.0	0.0	0.0	0.0
0.0	500.0	100.0	100.0	0	0.0	0.0	0.177	0.0	96.487946	-0.318	1	1.0	0.0	0.0	0.0	0.0
0.0	500.0	100.0	100.0	0	0.0	0.0	0.177	0.0	96.487946	-0.276	1	1.0	0.0	0.0	0.0	0.0
0.0	500.0	100.0	100.0	0	0.0	0.0	0.176	0.0	97.22585	-0.276	1	1.0	0.0	0.0	0.0	0.0
0.0	500.0	100.0	100.0	0	0.0	0.0	0.175	0.0	97.883705	-0.237	1	1.0	0.0	0.0	0.0	0.0
0.0	500.0	100.0	100.0	0	0.0	0.0	0.174	0.0	97.883705	-0.22	1	1.0	0.0	0.0	0.0	0.0
0.0	500.0	100.0	100.0	0	0.0	0.0	0.173	0.0	97.46047	-0.22	1	1.0	0.0	0.0	0.0	0.0
0.0	500.0	100.0	100.0	0	0.0	0.0	0.172	0.0	97.956055	-0.19	1	1.0	0.0	0.0	0.0	0.0
0.0	500.0	100.0	100.0	0	0.0	0.0	0.171	0.0	97.956055	-0.176	1	1.0	0.0	0.0	0.0	0.0
0.0	500.0	100.0	100.0	0	0.0	0.0	0.171	0.0	97.80867	-0.176	1	1.0	0.0	0.0	0.0	0.0
0.0	500.0	100.0	100.0	0	0.0	0.0	0.17	0.0	97.80867	-0.152	1	1.0	0.0	0.0	0.0	0.0
0.0	500.0	100.0	100.0	0	0.0	0.0	0.168	0.0	98.29141	-0.152	1	1.0	0.0	0.0	0.0	0.0
0.0	500.0	100.0	100.0	0	0.0	0.0	0.167	0.0	97.4181	-0.141	1	1.0	0.0	0.0	0.0	0.0
0.0	500.0	100.0	100.0	0	0.0	0.0	0.166	0.0	97.4181	-0.122	1	1.0	0.0	0.0	0.0	0.0
0.0	500.0	100.0	100.0	0	0.0	0.0	0.165	0.0	97.5395	-0.122	1	1.0	0.0	0.0	0.0	0.0
0.0	500.0	100.0	100.0	0	0.0	0.0	0.164	0.0	98.58818	-0.113	1	1.0	0.0	0.0	0.0	0.0
0.0	500.0	100.0	100.0	0	0.0	0.0	0.163	0.0	98.58818	-0.097	1	1.0	0.0	0.0	0.0	0.0
0.0	500.0	100.0	100.0	0	0.0	0.0	0.162	0.0	98.145584	-0.097	1	1.0	0.0	0.0	0.0	0.0
0.0	500.0	100.0	100.0	0	0.0	0.0	0.16	0.0	96.82312	-0.084	1	1.0	0.0	0.0	0.0	0.0
0.0	500.0	100.0	100.0	0	0.0	0.0	0.159	0.0	96.82312	-0.084	1	1.0	0.0	0.0	0.0	0.0
0.0	500.0	100.0	100.0	0	0.0	0.0	0.158	0.0	95.96751	-0.078	1	1.0	0.0	0.0	0.0	0.0
0.0	500.0	100.0	100.0	0	0.0	0.0	0.157	0.0	95.96751	-0.067	1	1.0	0.0	0.0	0.0	0.0
0.0	500.0	100.0	100.0	0	0.0	0.0	0.155	0.0	95.57134	-0.067	1	1.0	0.0	0.0	0.0	0.0
0.0	500.0	100.0	100.0	0	0.0	0.0	0.154	0.0	96.83214	-0.062	1	1.0	0.0	0.0	0.0	0.0
0.0	500.0	100.0	100.0	0	0.0	0.0	0.153	0.0	97.13854	-0.054	1	1.0	0.0	0.0	0.0	0.0
0.0	500.0	100.0	100.0	0	0.0	0.0	0.152	0.0	97.247765	-0.054	1	1.0	0.0	0.0	0.0	0.0
0.0	500.0	100.0	100.0	0	0.0	0.0	0.15	0.0	96.977005	-0.05	1	1.0	0.0	0.0	0.0	0.0
0.0	500.0	100.0	100.0	0	0.0	0.0	0.149	0.0	96.977005	-0.05	1	1.0	0.0	0.0	0.0	0.0
0.0	500.0	100.0	100.0	0	0.0	0.0	0.148	0.0	97.333725	-0.043	1	1.0	0.0	0.0	0.0	0.0
0.0	500.0	100.0	100.0	0	0.0	0.0	0.146	0.0	97.333725	-0.037	1	1.0	0.0	0.0	0.0	0.0
0.0	500.0	100.0	100.0	0	0.0	0.0	0.145	0.0	96.658455	-0.037	1	1.0	0.0	0.0	0.0	0.0
0.0	500.0	100.0	100.0	0	0.0	0.0	0.143	0.0	96.575195	-0.034	1	1.0	0.0	0.0	0.0	0.0
0.0	500.0	100.0	100.0	0	0.0	0.0	0.141	0.0	96.575195	-0.029	1	1.0	0.0	0.0	0.0	0.0
0.0	500.0	100.0	100.0	0	0.0	0.0	0.14	0.0	96.51525	-0.029	1	1.0	0.0	0.0	0.0	0.0
0.0	500.0	100.0	100.0	0	0.0	0.0	0.138	0.0	96.34935	-0.027	1	1.0	0.0	0.0	0.0	0.0
0.0	500.0	100.0	100.0	0	0.0	0.0	0.136	0.0	96.34935	-0.027	1	1.0	0.0	0.0	0.0	0.0
0.0	500.0	100.0	100.0	0	0.0	0.0	0.134	0.0	97.080444	-0.023	1	1.0	0.0	0.0	0.0	0.0
0.0	500.0	100.0	100.0	0	0.0	0.0	0.132	0.0	97.080444	-0.021	1	1.0	0.0	0.0	0.0	0.0
0.0	500.0	100.0	100.0	0	0.0	0.0	0.13	0.0	97.441666	-0.021	1	1.0	0.0	0.0	0.0	0.0
0.0	500.0	100.0	100.0	0	0.0	0.0	0.129	0.0	97.311646	-0.018	1	1.0	0.0	0.0	0.0	0.0
0.0	500.0	100.0	100.0	0	0.0	0.0	0.127	0.0	97.311646	-0.017	1	1.0	0.0	0.0	0.0	0.0
0.0	500.0	100.0	100.0	0	0.0	0.0	0.125	0.0	97.76269	-0.017	1	1.0	0.0	0.0	0.0	0.0
0.0	500.0	100.0	100.0	0	0.0	0.0	0.123	0.0	97.59398	-0.014	1	1.0	0.0	0.0	0.0	0.0
0.0	500.0	100.0	100.0	0	0.0	0.0	0.121	0.0	97.59398	-0.014	1	1.0	0.0	0.0	0.0	0.0
0.0	500.0	100.0	100.0	0	0.0	0.0	0.119	0.0	97.439804	-0.013	1	1.0	0.0	0.0	0.0	0.0
0.0	500.0	100.0	100.0	0	0.0	0.0	0.117	0.0	97.439804	-0.011	1	1.0	0.0	0.0	0.0	0.0
0.0	500.0	100.0	100.0	0	0.0	0.0	0.115	0.0	97.00886	-0.011	1	1.0	0.0	0.0	0.0	0.0
0.0	500.0	100.0	100.0	0	0.0	0.0	0.113	0.0	98.11202	-0.009	1	1.0	0.0	0.0	0.0	0.0
0.0	500.0	100.0	100.0	0	0.0	0.0	0.111	0.0	98.11202	-0.009	1	1.0	0.0	0.0	0.0	0.0
0.0	500.0	100.0	100.0	0	0.0	0.0	0.109	0.0	97.70633	-0.009	1	1.0	0.0	0.0	0.0	0.0
0.0	500.0	100.0	100.0	0	0.0	0.0	0.108	0.0	98.142654	-0.007	1	1.0	0.0	0.0	0.0	0.0
0.0	500.0	100.0	100.0	0	0.0	0.0	0.106	0.0	98.142654	-0.007	1	1.0	0.0	0.0	0.0	0.0
0.0	500.0	100.0	100.0	0	0.0	0.0	0.104	0.0	97.065186	-0.007	1	1.0	0.0	0.0	0.0	0.0
0.0	500.0	100.0	100.0	0	0.0	0.0	0.103	0.0	97.065186	-0.006	1	1.0	0.0	0.0	0.0	0.0
0.0	500.0	100.0	100.0	0	0.0	0.0	0.101	0.0	97.625175	-0.006	1	1.0	0.0	0.0	0.0	0.0
0.0	500.0	100.0	100.0	0	0.0	0.0	0.1	0.0	97.895996	-0.005	1	1.0	0.0	0.0	0.0	0.0
0.0	500.0	100.0	100.0	0	0.0	0.0	0.098	0.0	97.895996	-0.004	1	1.0	0.0	0.0	0.0	0.0
0.0	500.0	100.0	100.0	0	0.0	0.0	0.096	0.0	98.10517	-0.004	1	1.0	0.0	0.0	0.0	0.0
0.0	500.0	100.0	100.0	0	0.0	0.0	0.095	0.0	98.11511	-0.003	1	1.0	0.0	0.0	0.0	0.0
0.0	500.0	100.0	100.0	0	0.0	0.0	0.093	0.0	98.11511	-0.003	1	1.0	0.0	0.0	0.0	0.0
0.0	500.0	100.0	100.0	0	0.0	0.0	0.092	0.0	96.502884	-0.003	1	1.0	0.0	0.0	0.0	0.0
0.0	500.0	100.0	100.0	0	0.0	0.0	0.09	0.0	96.502884	-0.003	1	1.0	0.0	0.0	0.0	0.0
0.0	500.0	100.0	100.0	0	0.0	0.0	0.089	0.0	97.43121	-0.003	1	1.0	0.0	0.0	0.0	0.0
0.0	500.0	100.0	100.0	0	0.0	0.0	0.088	0.0	94.53015	-0.002	1	1.0	0.0	0.0	0.0	0.0
0.0	500.0	100.0	100.0	0	0.0	0.0	0.086	0.0	94.53015	-0.002	1	1.0	0.0	0.0	0.0	0.0
0.0	500.0	100.0	100.0	0	0.0	0.0	0.085	0.0	98.26813	-0.002	1	1.0	0.0	0.0	0.0	0.0
0.0	500.0	100.0	100.0	0	0.0	0.0	0.083	0.0	102.06258	-0.001	1	1.0	0.0	0.0	0.0	0.0
0.0	500.0	100.0	100.0	0	0.0	0.0	0.082	0.0	102.06258	-0.001	1	1.0	0.0	0.0	0.0	0.0
0.0	500.0	100.0	100.0	0	0.0	0.0	0.08	0.0	100.81412	-0.001	1	1.0	0.0	0.0	0.0	0.0
0.0	500.0	100.0	100.0	0	0.0	0.0	0.079	0.0	100.81412	-0.001	1	1.0	0.0	0.0	0.0	0.0
0.0	500.0	100.0	100.0	0	0.0	0.0	0.077	0.0	101.480385	-0.001	1	1.0	0.0	0.0	0.0	0.0
0.0	500.0	100.0	100.0	0	0.0	0.0	0.076	0.0	101.07753	-0.001	1	1.0	0.0	0.0	0.0	0.0
0.0	500.0	100.0	100.0	0	0.0	0.0	0.074	0.0	101.07753	0.0	1	1.0	0.0	0.0	0.0	0.0
0.0	500.0	100.0	100.0	0	0.0	0.0	0.072	0.0	99.763756	0.0	1	1.0	0.0	0.0	0.0	0.0
0.0	500.0	100.0	100.0	0	0.0	0.0	0.071	0.0	99.22542	0.0	1	1.0	0.0	0.0	0.0	0.0
0.0	500.0	100.0	100.0	0	0.0	0.0	0.069	0.0	99.22542	0.0	1	1.0	0.0	0.0	0.0	0.0
0.0	500.0	100.0	100.0	0	0.0	0.0	0.067	0.0	99.25775	0.0	1	1.0	0.0	0.0	0.0	0.0
0.0	500.0	100.0	100.0	0	0.0	0.0	0.065	0.0	99.25775	0.0	1	1.0	0.0	0.0	0.0	0.0
0.0	500.0	100.0	100.0	0	0.0	0.0	0.064	0.0	98.77459	0.0	1	1.0	0.0	0.0	0.0	0.0
0.0	500.0	100.0	100.0	0	0.0	0.0	0.062	0.0	98.699936	0.0	1	1.0	0.0	0.0	0.0	0.0
0.0	500.0	100.0	100.0	0	0.0	0.0	0.06	0.0	98.699936	0.0	1	1.0	0.0	0.0	0.0	0.0
0.0	500.0	100.0	100.0	0	0.0	0.0	0.059	0.0	97.76329	0.0	1	1.0	0.0	0.0	0.0	0.0
0.0	500.0	100.0	100.0	0	0.0	0.0	0.057	0.0	96.85173	0.0	1	1.0	0.0	0.0	0.0	0.0
0.0	500.0	100.0	100.0	0	0.0	0.0	0.055	0.0	96.85173	0.0	1	1.0	0.0	0.0	0.0	0.0
0.0	500.0	100.0	100.0	0	0.0	0.0	0.053	0.0	96.70192	0.0	1	1.0	0.0	0.0	0.0	0.0
0.0	500.0	100.0	100.0	0	0.0	0.0	0.052	0.0	96.70192	0.0	1	1.0	0.0	0.0	0.0	0.0
0.0	500.0	100.0	100.0	0	0.0	0.0	0.05	0.0	96.44464	0.0	1	1.0	0.0	0.0	0.0	0.0
0.0	500.0	100.0	100.0	0	0.0	0.0	0.049	0.0	95.5848	0.0	1	1.0	0.0	0.0	0.0	0.0
0.0	500.0	100.0	100.0	0	0.0	0.0	0.047	0.0	95.5848	0.0	1	1.0	0.0	0.0	0.0	0.0
0.0	500.0	100.0	100.0	0	0.0	0.0	0.046	0.0	96.157	0.0	1	1.0	0.0	0.0	0.0	0.0
0.0	500.0	100.0	100.0	0	0.0	0.0	0.044	0.0	96.472374	0.0	1	1.0	0.0	0.0	0.0	0.0
0.0	500.0	100.0	100.0	0	0.0	0.0	0.043	0.0	96.472374	0.0	1	1.0	0.0	0.0	0.0	0.0
0.0	500.0	100.0	100.0	0	0.0	0.0	0.042	0.0	95.28443	0.0	1	1.0	0.0	0.0	0.0	0.0
0.0	500.0	100.0	100.0	0	0.0	0.0	0.04	0.0	95.28443	0.0	1	1.0	0.0	0.0	0.0	0.0
0.0	500.0	100.0	100.0	0	0.0	0.0	0.039	0.0	95.040184	0.0	1	1.0	0.0	0.0	0.0	0.0
0.0	500.0	100.0	100.0	0	0.0	0.0	0.038	0.0	94.72135	0.0	1	1.0	0.0	0.0	0.0	0.0
0.0	500.0	100.0	100.0	0	0.0	0.0	0.036	0.0	94.72135	0.0	1	1.0	0.0	0.0	0.0	0.0
0.0	500.0	100.0	100.0	0	0.0	0.0	0.035	0.0	94.569565	0.0	1	1.0	0.0	0.0	0.0	0.0
0.0	500.0	100.0	100.0	0	0.0	0.0	0.034	0.0	95.572556	0.0	1	1.0	0.0	0.0	0.0	0.0
0.0	500.0	100.0	100.0	0	0.0	0.0	0.033	0.0	95.572556	0.0	1	1.0	0.0	0.0	0.0	0.0
0.0	500.0	100.0	100.0	0	0.0	0.0	0.032	0.0	96.31713	0.0	1	1.0	0.0	0.0	0.0	0.0
0.0	500.0	100.0	100.0	0	0.0	0.0	0.03	0.0	96.31713	0.0	1	1.0	0.0	0.0	0.0	0.0
0.0	500.0	100.0	100.0	0	0.0	0.0	0.029	0.0	96.28993	0.0	1	1.0	0.0	0.0	0.0	0.0
0.0	500.0	100.0	100.0	0	0.0	0.0	0.028	0.0	96.914444	0.0	1	1.0	0.0	0.0	0.0	0.0
0.0	500.0	100.0	100.0	0	0.0	0.0	0.027	0.0	96.914444	0.0	1	1.0	0.0	0.0	0.0	0.0
0.0	500.0	100.0	100.0	0	0.0	0.0	0.026	0.0	96.968185	0.0	1	1.0	0.0	0.0	0.0	0.0
0.0	500.0	100.0	100.0	0	0.0	0.0	0.024	0.0	95.72843	0.0	1	1.0	0.0	0.0	0.0	0.0
0.0	500.0	100.0	100.0	0	0.0	0.0	0.023	0.0	95.72843	0.0	1	1.0	0.0	0.0	0.0	0.0
0.0	500.0	100.0	100.0	0	0.0	0.0	0.022	0.0	96.06754	0.0	1	1.0	0.0	0.0	0.0	0.0
0.0	500.0	100.0	100.0	0	0.0	0.0	0.021	0.0	96.06754	0.0	1	1.0	0.0	0.0	0.0	0.0
0.0	500.0	100.0	100.0	0	0.0	0.0	0.02	0.0	97.020676	0.0	1	1.0	0.0	0.0	0.0	0.0
0.0	500.0	100.0	100.0	0	0.0	0.0	0.018	0.0	96.276596	0.0	1	1.0	0.0	0.0	0.0	0.0
0.0	500.0	100.0	100.0	0	0.0	0.0	0.017	0.0	96.276596	0.0	1	1.0	0.0	0.0	0.0	0.0
0.0	500.0	100.0	100.0	0	0.0	0.0	0.016	0.0	97.338646	0.0	1	1.0	0.0	0.0	0.0	0.0
0.0	500.0	100.0	100.0	0	0.0	0.0	0.015	0.0	96.89308	0.0	1	1.0	0.0	0.0	0.0	0.0
0.0	500.0	100.0	100.0	0	0.0	0.0	0.013	0.0	97.75111	0.0	1	1.0	0.0	0.0	0.0	0.0
0.0	500.0	100.0	100.0	0	0.0	0.0	0.012	0.0	97.44647	0.0	1	1.0	0.0	0.0	0.0	0.0
0.0	500.0	100.0	100.0	0	0.0	0.0	0.011	0.0	97.44647	0.0	1	1.0	0.0	0.0	0.0	0.0
0.0	500.0	100.0	100.0	0	0.0	0.0	0.009	0.0	98.019104	0.0	1	1.0	0.0	0.0	0.0	0.0
0.0	500.0	100.0	100.0	0	0.0	0.0	0.008	0.0	98.60548	0.0	1	1.0	0.0	0.0	0.0	0.0
0.0	500.0	100.0	100.0	0	0.0	0.0	0.007	0.0	98.60548	0.0	1	1.0	0.0	0.0	0.0	0.0
0.0	500.0	100.0	100.0	0	0.0	0.0	0.006	0.0	98.35889	0.0	1	1.0	0.0	0.0	0.0	0.0
0.0	500.0	100.0	100.0	0	0.0	0.0	0.004	0.0	97.2935	0.0	1	1.0	0.0	0.0	0.0	0.0
0.0	500.0	100.0	100.0	0	0.0	0.0	0.003	0.0	97.2935	0.0	1	1.0	0.0	0.0	0.0	0.0
0.0	500.0	100.0	100.0	0	0.0	0.0	0.002	0.0	96.88395	0.0	1	1.0	0.0	0.0	0.0	0.0
0.0	500.0	100.0	100.0	0	0.0	0.0	0.0	0.0	96.88395	0.0	1	1.0	0.0	0.0	0.0	0.0
0.0	500.0	100.0	100.0	0	0.0	0.0	0.0	0.0	96.511765	0.0	1	1.0	0.0	0.0	0.0	0.0
0.0	500.0	100.0	100.0	0	0.0	0.0	-0.001	0.0	96.3573	0.0	1	1.0	0.0	0.0	0.0	0.0
0.0	500.0	100.0	100.0	0	0.0	0.0	-0.002	0.0	96.3573	0.0	1	1.0	0.0	0.0	0.0	0.0
0.0	500.0	100.0	100.0	0	0.0	0.0	-0.003	0.0	96.30786	0.0	1	1.0	0.0	0.0	0.0	0.0
0.0	500.0	100.0	100.0	0	0.0	0.0	-0.005	0.0	96.43711	0.0	1	1.0	0.0	0.0	0.0	0.0
0.0	500.0	100.0	100.0	0	0.0	0.0	-0.006	0.0	96.43711	0.0	1	1.0	0.0	0.0	0.0	0.0
0.0	500.0	100.0	100.0	0	0.0	0.0	-0.007	0.0	96.2015	0.0	1	1.0	0.0	0.0	0.0	0.0
0.0	500.0	100.0	100.0	0	0.0	0.0	-0.008	0.0	96.64876	0.0	1	1.0	0.0	0.0	0.0	0.0
0.0	500.0	100.0	100.0	0	0.0	0.0	-0.009	0.0	96.08988	0.0	1	1.0	0.0	0.0	0.0	0.0
0.0	500.0	100.0	100.0	0	0.0	0.0	-0.01	0.0	96.797775	0.0	1	1.0	0.0	0.0	0.0	0.0
0.0	500.0	100.0	100.0	0	0.0	0.0	-0.011	0.0	96.797775	0.0	1	1.0	0.0	0.0	0.0	0.0
0.0	500.0	100.0	100.0	0	0.0	0.0	-0.012	0.0	97.17131	0.0	1	1.0	0.0	0.0	0.0	0.0
0.0	500.0	100.0	100.0	0	0.0	0.0	-0.013	0.0	98.2135	0.0	1	1.0	0.0	0.0	0.0	0.0
0.0	500.0	100.0	100.0	0	0.0	0.0	-0.014	0.0	98.2135	0.0	1	1.0	0.0	0.0	0.0	0.0
0.0	500.0	100.0	100.0	0	0.0	0.0	-0.015	0.0	97.52498	0.0	1	1.0	0.0	0.0	0.0	0.0
0.0	500.0	100.0	100.0	0	0.0	0.0	-0.016	0.0	97.52498	0.0	1	1.0	0.0	0.0	0.0	0.0
0.0	500.0	100.0	100.0	0	0.0	0.0	-0.017	0.0	97.521675	0.0	1	1.0	0.0	0.0	0.0	0.0
0.0	500.0	100.0	100.0	0	0.0	0.0	-0.018	0.0	97.638794	0.0	1	1.0	0.0	0.0	0.0	0.0
0.0	500.0	100.0	100.0	0	0.0	0.0	-0.018	0.0	97.83027	0.0	1	1.0	0.0	0.0	0.0	0.0
0.0	500.0	100.0	100.0	0	0.0	0.0	-0.019	0.0	97.94733	0.0	1	1.0	0.0	0.0	0.0	0.0
0.0	500.0	100.0	100.0	0	0.0	0.0	-0.02	0.0	96.92028	0.0	1	1.0	0.0	0.0	0.0	0.0
0.0	500.0	100.0	100.0	0	0.0	0.0	-0.021	0.0	97.275635	0.0	1	1.0	0.0	0.0	0.0	0.0
0.0	500.0	100.0	100.0	0	0.0	0.0	-0.022	0.0	96.94321	0.0	1	1.0	0.0	0.0	0.0	0.0
0.0	500.0	100.0	100.0	0	0.0	0.0	-0.022	0.0	96.94321	0.0	1	1.0	0.0	0.0	0.0	0.0
0.0	500.0	100.0	100.0	0	0.0	0.0	-0.023	0.0	96.34911	0.0	1	1.0	0.0	0.0	0.0	0.0
0.0	500.0	100.0	100.0	0	0.0	0.0	-0.023	0.0	95.30345	0.0	1	1.0	0.0	0.0	0.0	0.0
0.0	500.0	100.0	100.0	0	0.0	0.0	-0.024	0.0	95.30345	0.0	1	1.0	0.0	0.0	0.0	0.0
0.0	500.0	100.0	100.0	0	0.0	0.0	-0.024	0.0	95.08169	0.0	1	1.0	0.0	0.0	0.0	0.0
0.0	500.0	100.0	100.0	0	0.0	0.0	-0.025	0.0	95.9731	0.0	1	1.0	0.0	0.0	0.0	0.0
0.0	500.0	100.0	100.0	0	0.0	0.0	-0.026	0.0	95.9731	0.0	1	1.0	0.0	0.0	0.0	0.0
0.0	500.0	100.0	100.0	0	0.0	0.0	-0.026	0.0	96.57561	0.0	1	1.0	0.0	0.0	0.0	0.0
0.0	500.0	100.0	100.0	0	0.0	0.0	-0.027	0.0	96.57561	0.0	1	1.0	0.0	0.0	0.0	0.0
0.0	500.0	100.0	100.0	0	0.0	0.0	-0.027	0.0	96.873764	0.0	1	1.0	0.0	0.0	0.0	0.0
0.0	500.0	100.0	100.0	0	0.0	0.0	-0.028	0.0	96.60971	0.0	1	1.0	0.0	0.0	0.0	0.0
0.0	500.0	100.0	100.0	0	0.0	0.0	-0.028	0.0	96.60971	0.0	1	1.0	0.0	0.0	0.0	0.0
0.0	500.0	100.0	100.0	0	0.0	0.0	-0.029	0.0	96.4931	0.0	1	1.0	0.0	0.0	0.0	0.0
0.0	500.0	100.0	100.0	0	0.0	0.0	-0.029	0.0	95.918594	0.0	1	1.0	0.0	0.0	0.0	0.0
0.0	500.0	100.0	100.0	0	0.0	0.0	-0.029	0.0	95.918594	0.0	1	1.0	0.0	0.0	0.0	0.0
0.0	500.0	100.0	100.0	0	0.0	0.0	-0.029	0.0	96.46523	0.0	1	1.0	0.0	0.0	0.0	0.0
0.0	500.0	100.0	100.0	0	0.0	0.0	-0.03	0.0	96.46523	0.0	1	1.0	0.0	0.0	0.0	0.0
0.0	500.0	100.0	100.0	0	0.0	0.0	-0.03	0.0	96.949394	0.0	1	1.0	0.0	0.0	0.0	0.0
0.0	500.0	100.0	100.0	0	0.0	0.0	-0.03	0.0	97.305916	0.0	1	1.0	0.0	0.0	0.0	0.0
0.0	500.0	100.0	100.0	0	0.0	0.0	-0.03	0.0	97.305916	0.0	1	1.0	0.0	0.0	0.0	0.0
0.0	500.0	100.0	100.0	0	0.0	0.0	-0.03	0.0	96.96109	0.0	1	1.0	0.0	0.0	0.0	0.0
0.0	500.0	100.0	100.0	0	0.0	0.0	-0.03	0.0	97.45039	0.0	1	1.0	0.0	0.0	0.0	0.0
0.0	500.0	100.0	100.0	0	0.0	0.0	-0.03	0.0	97.45039	0.0	1	1.0	0.0	0.0	0.0	0.0
0.0	500.0	100.0	100.0	0	0.0	0.0	-0.03	0.0	97.777596	0.0	1	1.0	0.0	0.0	0.0	0.0
0.0	500.0	100.0	100.0	0	0.0	0.0	-0.03	0.0	97.777596	0.0	1	1.0	0.0	0.0	0.0	0.0
0.0	500.0	100.0	100.0	0	0.0	0.0	-0.03	0.0	97.590805	0.0	1	1.0	0.0	0.0	0.0	0.0
0.0	500.0	100.0	100.0	0	0.0	0.0	-0.03	0.0	98.44924	0.0	1	1.0	0.0	0.0	0.0	0.0
0.0	500.0	100.0	100.0	0	0.0	0.0	-0.03	0.0	98.44924	0.0	1	1.0	0.0	0.0	0.0	0.0
0.0	500.0	100.0	100.0	0	0.0	0.0	-0.03	0.0	98.6067	0.0	1	1.0	0.0	0.0	0.0	0.0
0.0	500.0	100.0	100.0	0	0.0	0.0	-0.03	0.0	98.66879	0.0	1	1.0	0.0	0.0	0.0	0.0
0.0	500.0	100.0	100.0	0	0.0	0.0	-0.03	0.0	97.952194	0.0	1	1.0	0.0	0.0	0.0	0.0
0.0	500.0	100.0	100.0	0	0.0	0.0	-0.029	0.0	97.12793	0.0	1	1.0	0.0	1.0	0.0	0.0
0.0	500.0	100.0	100.0	0	0.0	0.0	-0.029	0.0	97.12793	0.0	1	1.0	0.0	1.0	0.0	0.0
0.0	500.0	100.0	100.0	0	0.0	0.0	-0.029	0.0	97.27609	0.0	1	1.0	0.0	2.0	0.0	0.0
-5555.5557	400.0	100.0	100.0	0	0.0	0.0	-0.029	0.0	97.66442	0.0	1	1.0	0.0	3.0	0.0	0.0
-5555.5557	400.0	100.0	100.0	0	0.0	0.0	-0.029	0.0	97.66442	0.0	1	1.0	0.0	3.0	0.0	0.0
-5555.5557	400.0	100.0	100.0	0	0.0	0.0	-0.029	0.0	98.7418	0.0	1	1.0	0.0	3.0	0.0	0.0
-5555.5557	400.0	100.0	100.0	0	0.0	0.0	-0.029	0.0	97.456436	0.0	1	1.0	0.0	3.0	0.0	0.0
-5555.5557	400.0	100.0	100.0	0	0.0	0.0	-0.028	0.0	97.456436	-0.757	1	1.0	0.0	3.0	0.0	0.0
-5555.5557	400.0	100.0	100.0	0	0.0	0.0	-0.028	0.0	96.86305	-0.757	1	1.0	0.0	3.0	0.0	0.0
-5555.5557	400.0	100.0	100.0	0	0.0	0.0	-0.028	0.0	96.86305	-1.097	1	1.0	0.0	3.0	0.0	0.0
-5555.5557	400.0	100.0	100.0	0	0.0	0.0	-0.028	0.0	97.93114	-1.097	1	1.0	0.0	3.0	0.0	0.0
-5555.5557	400.0	100.0	100.0	0	0.0	0.0	-0.028	0.0	98.574486	-1.706	1	1.0	0.0	3.0	0.0	0.0
-5555.5557	400.0	100.0	100.0	0	0.0	0.0	-0.027	0.0	98.574486	-1.978	1	1.0	0.0	3.0	0.0	0.0
-5555.5557	400.0	100.0	100.0	0	0.0	0.0	-0.027	0.0	98.275375	-1.978	1	1.0	0.0	3.0	0.0	0.0
-5555.5557	400.0	100.0	100.0	0	0.0	0.0	-0.027	0.0	97.854965	-2.467	1	1.0	0.0	3.0	0.0	0.0
-5555.5557	400.0	100.0	100.0	0	0.0	0.0	-0.027	0.0	97.854965	-2.686	1	1.0	0.0	3.0	0.0	0.0
-5555.5557	400.0	100.0	100.0	0	0.0	0.0	-0.027	0.0	98.08829	-2.686	1	1.0	0.0	3.0	0.0	0.0
-5555.5557	400.0	100.0	100.0	0	0.0	0.0	-0.027	0.0	98.08829	-3.078	1	1.0	0.0	3.0	0.0	0.0
-5555.5557	400.0	100.0	100.0	0	0.0	0.0	-0.027	0.0	96.93147	-3.078	1	1.0	0.0	3.0	0.0	0.0
-5555.5557	400.0	100.0	100.0	0	0.0	0.0	-0.027	0.0	96.957306	-3.417	1	1.0	0.0	3.0	0.0	0.0
-5555.5557	400.0	100.0	100.0	0	0.0	0.0	-0.027	0.0	96.957306	-3.569	1	1.0	0.0	3.0	0.0	0.0
-5555.5557	400.0	100.0	100.0	0	0.0	0.0	-0.027	0.0	97.00154	-3.569	1	1.0	0.0	3.0	0.0	0.0
-5555.5557	400.0	100.0	100.0	0	0.0	0.0	-0.028	0.0	96.773346	-3.84	1	1.0	0.0	3.0	0.0	0.0
-5555.5557	400.0	100.0	100.0	0	0.0	0.0	-0.028	0.0	96.773346	-3.84	1	1.0	0.0	3.0	0.0	0.0
-5555.5557	400.0	100.0	100.0	0	0.0	0.0	-0.028	0.0	97.010124	-3.963	1	1.0	0.0	3.0	0.0	0.0
-5555.5557	400.0	100.0	100.0	0	0.0	0.0	-0.028	0.0	97.010124	-4.18	1	1.0	0.0	3.0	0.0	0.0
-5555.5557	400.0	100.0	100.0	0	0.0	0.0	-0.028	0.0	96.11233	-4.18	1	1.0	0.0	3.0	0.0	0.0
-5555.5557	400.0	100.0	100.0	0	0.0	0.0	-0.029	0.0	95.5898	-4.278	1	1.0	0.0	3.0	0.0	0.0
-5555.5557	400.0	100.0	100.0	0	0.0	0.0	-0.029	0.0	95.5898	-4.453	1	1.0	0.0	3.0	0.0	0.0
-5555.5557	400.0	100.0	100.0	0	0.0	0.0	-0.029	0.0	97.11401	-4.453	1	1.0	0.0	3.0	0.0	0.0
-5555.5557	400.0	100.0	100.0	0	0.0	0.0	-0.029	0.0	96.99868	-4.531	1	1.0	0.0	3.0	0.0	0.0
-5555.5557	400.0	100.0	100.0	0	0.0	0.0	-0.028	0.0	97.82092	-4.672	1	1.0	0.0	3.0	0.0	0.0
-5555.5557	400.0	100.0	100.0	0	0.0	0.0	-0.028	0.0	97.52611	-4.672	1	1.0	0.0	3.0	0.0	0.0
-5555.5557	400.0	100.0	100.0	0	0.0	0.0	-0.028	0.0	97.52611	-4.735	1	1.0	0.0	3.0	0.0	0.0
-5555.5557	400.0	100.0	100.0	0	0.0	0.0	-0.027	0.0	97.96925	-4.735	1	1.0	0.0	3.0	0.0	0.0
-5555.5557	400.0	100.0	100.0	0	0.0	0.0	-0.027	0.0	98.21454	-4.847	1	1.0	0.0	3.0	0.0	0.0
-5555.5557	400.0	100.0	100.0	0	0.0	0.0	-0.026	0.0	98.21454	-4.945	1	1.0	0.0	3.0	0.0	0.0
-5555.5557	400.0	100.0	100.0	0	0.0	0.0	-0.026	0.0	97.69428	-4.945	1	1.0	0.0	3.0	0.0	0.0
-5555.5557	400.0	100.0	100.0	0	0.0	0.0	-0.025	0.0	97.7543	-4.988	1	1.0	0.0	3.0	0.0	0.0
-5555.5557	400.0	100.0	100.0	0	0.0	0.0	-0.024	0.0	97.7543	-5.067	1	1.0	0.0	3.0	0.0	0.0
-5555.5557	400.0	100.0	100.0	0	0.0	0.0	-0.023	0.0	98.16552	-5.067	1	1.0	0.0	3.0	0.0	0.0
-5555.5557	400.0	100.0	100.0	0	0.0	0.0	-0.022	0.0	98.16552	-5.102	1	1.0	0.0	3.0	0.0	0.0
-5555.5557	400.0	100.0	100.0	0	0.0	0.0	-0.021	0.0	98.21504	-5.102	1	1.0	0.0	3.0	0.0	0.0
-5555.5557	400.0	100.0	100.0	0	0.0	0.0	-0.021	0.0	97.82281	-5.165	1	1.0	0.0	3.0	0.0	0.0
-5555.5557	400.0	100.0	100.0	0	0.0	0.0	-0.02	0.0	97.82281	-5.192	1	1.0	0.0	3.0	0.0	0.0
-5555.5557	400.0	100.0	100.0	0	0.0	0.0	-0.019	0.0	97.98297	-5.192	1	1.0	0.0	3.0	0.0	0.0
-5555.5557	400.0	100.0	100.0	0	0.0	0.0	-0.018	0.0	97.42609	-5.244	1	1.0	0.0	3.0	0.0	0.0
-5555.5557	400.0	100.0	100.0	0	0.0	0.0	-0.017	0.0	97.42609	-5.265	1	1.0	0.0	3.0	0.0	0.0
-5555.5557	400.0	100.0	100.0	0	0.0	0.0	-0.016	0.0	97.43647	-5.265	1	1.0	0.0	3.0	0.0	0.0
-5555.5557	400.0	100.0	100.0	0	0.0	0.0	-0.015	0.0	97.43647	-5.306	1	1.0	0.0	3.0	0.0	0.0
-5555.5557	400.0	100.0	100.0	0	0.0	0.0	-0.014	0.0	98.01468	-5.306	1	1.0	0.0	3.0	0.0	0.0
-5555.5557	400.0	100.0	100.0	0	0.0	0.0	-0.013	0.0	98.21018	-5.34	1	1.0	0.0	3.0	0.0	0.0
-5555.5557	400.0	100.0	100.0	0	0.0	0.0	-0.012	0.0	98.21018	-5.356	1	1.0	0.0	3.0	0.0	0.0
-5555.5557	400.0	100.0	100.0	0	0.0	0.0	-0.011	0.0	97.78948	-5.356	1	1.0	0.0	3.0	0.0	0.0
-5555.5557	400.0	100.0	100.0	0	0.0	0.0	-0.01	0.0	97.436935	-5.384	1	1.0	0.0	3.0	0.0	0.0
-5555.5557	400.0	100.0	100.0	0	0.0	0.0	-0.009	0.0	97.436935	-5.397	1	1.0	0.0	3.0	0.0	0.0
-5555.5557	400.0	100.0	100.0	0	0.0	0.0	-0.008	0.0	97.475815	-5.397	1	1.0	0.0	5.0	0.0	0.0
-5555.5557	400.0	100.0	100.0	0	0.0	0.0	-0.008	0.0	97.156166	-5.419	1	1.0	0.0	5.0	0.0	0.0
-5555.5557	400.0	100.0	100.0	0	0.0	0.0	-0.006	0.0	97.36331	-5.419	1	1.0	0.0	5.0	0.0	0.0
-5555.5557	400.0	100.0	100.0	0	0.0	0.0	-0.005	0.0	97.31493	-5.429	1	1.0	0.0	5.0	0.0	0.0
-5555.5557	400.0	100.0	100.0	0	0.0	0.0	-0.004	0.0	97.31493	-5.447	1	1.0	0.0	5.0	0.0	0.0
-5555.5557	400.0	100.0	100.0	0	0.0	0.0	-0.003	0.0	97.29013	-5.447	1	1.0	0.0	5.0	0.0	0.0
-5555.5557	400.0	100.0	100.0	0	0.0	0.0	-0.002	0.0	97.64206	-5.463	1	1.0	0.0	5.0	0.0	0.0
-5555.5557	400.0	100.0	100.0	0	0.0	0.0	-0.001	0.0	97.64206	-5.47	1	1.0	0.0	5.0	0.0	0.0
-5555.5557	400.0	100.0	100.0	0	0.0	0.0	0.0	0.0	97.83103	-5.47	1	1.0	0.0	5.0	0.0	0.0
-5555.5557	400.0	100.0	100.0	0	0.0	0.0	0.0	0.0	97.83103	-5.482	1	1.0	0.0	5.0	0.0	0.0
-5555.5557	400.0	100.0	100.0	0	0.0	0.0	0.001	0.0	97.59993	-5.482	1	1.0	0.0	5.0	0.0	0.0
-5555.5557	400.0	100.0	100.0	0	0.0	0.0	0.002	0.0	97.338776	-5.488	1	1.0	0.0	5.0	0.0	0.0
-5555.5557	400.0	100.0	100.0	0	0.0	0.0	0.003	0.0	97.338776	-5.498	1	1.0	0.0	5.0	0.0	0.0
-5555.5557	400.0	100.0	100.0	0	0.0	0.0	0.004	0.0	96.91854	-5.498	1	1.0	0.0	5.0	0.0	0.0
-5555.5557	400.0	100.0	100.0	0	0.0	0.0	0.005	0.0	97.26114	-5.502	1	1.0	0.0	5.0	0.0	0.0
-5555.5557	400.0	100.0	100.0	0	0.0	0.0	0.006	0.0	97.26114	-5.51	1	1.0	0.0	5.0	0.0	0.0
-5555.5557	400.0	100.0	100.0	0	0.0	0.0	0.007	0.0	96.820724	-5.51	1	1.0	0.0	5.0	0.0	0.0
-5555.5557	400.0	100.0	100.0	0	0.0	0.0	0.008	0.0	96.820724	-5.514	1	1.0	0.0	5.0	0.0	0.0
-5555.5557	400.0	100.0	100.0	0	0.0	0.0	0.009	0.0	97.12548	-5.514	1	1.0	0.0	5.0	0.0	0.0
-5555.5557	400.0	100.0	100.0	0	0.0	0.0	0.01	0.0	97.69124	-5.521	1	1.0	0.0	5.0	0.0	0.0
-5555.5557	400.0	100.0	100.0	0	0.0	0.0	0.011	0.0	97.69124	-5.526	1	1.0	0.0	5.0	0.0	0.0
-5555.5557	400.0	100.0	100.0	0	0.0	0.0	0.012	0.0	97.69152	-5.526	1	1.0	0.0	5.0	0.0	0.0
-5555.5557	400.0	100.0	100.0	0	0.0	0.0	0.013	0.0	97.92701	-5.529	1	1.0	0.0	5.0	0.0	0.0
-5555.5557	400.0	100.0	100.0	0	0.0	0.0	0.014	0.0	97.92701	-5.533	1	1.0	0.0	5.0	0.0	0.0
-5555.5557	400.0	100.0	100.0	0	0.0	0.0	0.015	0.0	98.56362	-5.533	1	1.0	0.0	5.0	0.0	0.0
-5555.5557	400.0	100.0	100.0	0	0.0	0.0	0.016	0.0	98.56362	-5.535	1	1.0	0.0	5.0	0.0	0.0
-5555.5557	400.0	100.0	100.0	0	0.0	0.0	0.018	0.0	98.63833	-5.535	1	1.0	0.0	5.0	0.0	0.0
-5555.5557	400.0	100.0	100.0	0	0.0	0.0	0.019	0.0	98.757904	-5.54	1	1.0	0.0	5.0	0.0	0.0
-5555.5557	400.0	100.0	100.0	0	0.0	0.0	0.02	0.0	98.757904	-5.542	1	1.0	0.0	5.0	0.0	0.0
-5555.5557	400.0	100.0	100.0	0	0.0	0.0	0.022	0.0	98.094475	-5.542	1	1.0	0.0	5.0	0.0	0.0
-5555.5557	400.0	100.0	100.0	0	0.0	0.0	0.023	0.0	98.33834	-5.543	1	1.0	0.0	5.0	0.0	0.0
-5555.5557	400.0	100.0	100.0	0	0.0	0.0	0.025	0.0	98.33834	-5.546	1	1.0	0.0	5.0	0.0	0.0
-5555.5557	400.0	100.0	100.0	0	0.0	0.0	0.026	0.0	98.232506	-5.546	1	1.0	0.0	5.0	0.0	0.0
-5555.5557	400.0	100.0	100.0	0	0.0	0.0	0.027	0.0	98.232506	-5.547	1	1.0	0.0	5.0	0.0	0.0
-5555.5557	400.0	100.0	100.0	1	0.0	0.0	0.029	0.0	98.312935	-5.547	1	1.0	0.0	5.0	0.0	0.0
-5555.5557	400.0	100.0	100.0	1	0.0	0.0	0.03	0.0	97.432304	-5.549	1	1.0	0.0	5.0	0.0	0.0
-5555.5557	400.0	100.0	100.0	1	0.0	0.0	0.032	0.0	97.432304	-5.55	1	1.0	0.0	5.0	0.0	0.0
-5555.5557	400.0	100.0	100.0	1	0.0	0.0	0.033	0.0	97.46604	-5.55	1	1.0	0.0	5.0	0.0	0.0
-5555.5557	400.0	100.0	100.0	1	0.0	0.0	0.035	0.0	97.260574	-5.551	1	1.0	0.0	5.0	0.0	0.0
-5555.5557	400.0	100.0	100.0	1	0.0	0.0	0.037	0.0	97.260574	-5.552	1	1.0	0.0	5.0	0.0	0.0
-5555.5557	400.0	100.0	100.0	1	0.0	0.0	0.038	0.0	97.04295	-5.552	1	1.0	0.0	5.0	0.0	0.0
-5555.5557	400.0	100.0	100.0	1	0.0	0.0	0.04	0.0	97.04295	-5.553	1	1.0	0.0	5.0	0.0	0.0
-5555.5557	400.0	100.0	100.0	1	0.0	0.0	0.042	0.0	96.81408	-5.553	1	1.0	0.0	5.0	0.0	0.0
-5555.5557	400.0	100.0	100.0	1	0.0	0.0	0.044	0.0	97.195076	-5.554	1	1.0	0.0	5.0	0.0	0.0
-5555.5557	400.0	100.0	100.0	1	0.0	0.0	0.045	0.0	97.195076	-5.555	1	1.0	0.0	5.0	0.0	0.0
-5555.5557	400.0	100.0	100.0	1	0.0	0.0	0.047	0.0	97.50559	-5.555	1	1.0	0.0	5.0	0.0	0.0
-5555.5557	400.0	100.0	100.0	1	0.0	0.0	0.049	0.0	97.87746	-5.556	1	1.0	0.0	5.0	0.0	0.0
-5555.5557	400.0	100.0	100.0	1	0.0	0.0	0.05	0.0	97.87746	-5.556	1	1.0	0.0	5.0	0.0	0.0
-5555.5557	400.0	100.0	100.0	1	0.0	0.0	0.052	0.0	97.39353	-5.556	1	1.0	0.0	5.0	0.0	0.0
-5555.5557	400.0	100.0	100.0	1	0.0	0.0	0.054	0.0	97.39353	-5.557	1	1.0	0.0	5.0	0.0	0.0
-5555.5557	400.0	100.0	100.0	1	0.0	0.0	0.055	0.0	96.76828	-5.557	1	1.0	0.0	5.0	0.0	0.0
-5555.5557	400.0	100.0	100.0	1	0.0	0.0	0.057	0.0	96.62781	-5.557	1	1.0	0.0	5.0	0.0	0.0
-5555.5557	400.0	100.0	100.0	1	0.0	0.0	0.059	0.0	96.62781	-5.559	1	1.0	0.0	5.0	0.0	0.0
-5555.5557	400.0	100.0	100.0	1	0.0	0.0	0.06	0.0	97.5763	-5.559	1	1.0	0.0	5.0	0.0	0.0
-5555.5557	400.0	100.0	100.0	1	0.0	0.0	0.062	0.0	97.3858	-5.559	1	1.0	0.0	5.0	0.0	0.0
-5555.5557	400.0	100.0	100.0	1	0.0	0.0	0.063	0.0	97.3858	-5.559	1	1.0	0.0	5.0	0.0	0.0
-5555.5557	400.0	100.0	100.0	1	0.0	0.0	0.065	0.0	97.75009	-5.559	1	1.0	0.0	5.0	0.0	0.0
-5555.5557	400.0	100.0	100.0	1	0.0	0.0	0.066	0.0	97.75009	-5.56	1	1.0	0.0	5.0	0.0	0.0
-5555.5557	400.0	100.0	100.0	1	0.0	0.0	0.067	0.0	97.52493	-5.56	1	1.0	0.0	5.0	0.0	0.0
-5555.5557	400.0	100.0	100.0	1	0.0	0.0	0.068	0.0	97.644936	-5.56	1	1.0	0.0	5.0	0.0	0.0
-5555.5557	400.0	100.0	100.0	1	0.0	0.0	0.07	0.0	97.644936	-5.56	1	1.0	0.0	5.0	0.0	0.0
-5555.5557	400.0	100.0	100.0	1	0.0	0.0	0.071	0.0	97.74163	-5.56	1	1.0	0.0	5.0	0.0	0.0
-5555.5557	400.0	100.0	100.0	1	0.0	0.0	0.073	0.0	97.98608	-5.56	1	1.0	0.0	5.0	0.0	0.0
-5555.5557	400.0	100.0	100.0	1	0.0	0.0	0.074	0.0	97.98608	-5.56	1	1.0	0.0	5.0	0.0	0.0
-5555.5557	400.0	100.0	100.0	1	0.0	0.0	0.075	0.0	97.48814	-5.56	1	1.0	0.0	5.0	0.0	0.0
-5555.5557	400.0	100.0	100.0	1	0.0	0.0	0.076	0.0	97.48814	-5.56	1	1.0	0.0	5.0	0.0	0.0
-5555.5557	400.0	100.0	100.0	1	0.0	0.0	0.078	0.0	97.77931	-5.56	1	1.0	0.0	5.0	0.0	0.0
-5555.5557	400.0	100.0	100.0	1	0.0	0.0	0.079	0.0	97.488686	-5.56	1	1.0	0.0	5.0	0.0	0.0
-5555.5557	400.0	100.0	100.0	1	0.0	0.0	0.08	0.0	97.488686	-5.56	1	1.0	0.0	5.0	0.0	0.0
-5555.5557	400.0	100.0	100.0	1	0.0	0.0	0.081	0.0	97.91548	-5.56	1	1.0	0.0	5.0	0.0	0.0
-5555.5557	400.0	100.0	100.0	1	0.0	0.0	0.083	0.0	98.11137	-5.56	1	1.0	0.0	5.0	0.0	0.0
-5555.5557	400.0	100.0	100.0	1	0.0	0.0	0.084	0.0	98.11137	-5.56	1	1.0	0.0	5.0	0.0	0.0
-5555.5557	400.0	100.0	100.0	1	0.0	0.0	0.085	0.0	96.71754	-5.56	1	1.0	0.0	5.0	0.0	0.0
-5555.5557	400.0	100.0	100.0	1	0.0	0.0	0.086	0.0	96.71754	-5.561	1	1.0	0.0	5.0	0.0	0.0
-5555.5557	400.0	100.0	100.0	1	0.0	0.0	0.088	0.0	97.045296	-5.561	1	1.0	0.0	5.0	0.0	0.0
-5555.5557	400.0	100.0	100.0	1	0.0	0.0	0.089	0.0	96.585945	-5.561	1	1.0	0.0	5.0	0.0	0.0
-5555.5557	400.0	100.0	100.0	1	0.0	0.0	0.091	0.0	96.585945	-5.561	1	1.0	0.0	5.0	0.0	0.0
-5555.5557	400.0	100.0	100.0	1	0.0	0.0	0.092	0.0	96.999214	-5.561	1	1.0	0.0	5.0	0.0	0.0
-5555.5557	400.0	100.0	100.0	1	0.0	0.0	0.093	0.0	96.91125	-5.561	1	1.0	0.0	5.0	0.0	0.0
-5555.5557	400.0	100.0	100.0	1	0.0	0.0	0.095	0.0	96.91125	-5.561	1	1.0	0.0	5.0	0.0	0.0
-5555.5557	400.0	100.0	100.0	1	0.0	0.0	0.096	0.0	97.11124	-5.561	1	1.0	0.0	5.0	0.0	0.0
-5555.5557	400.0	100.0	100.0	1	0.0	0.0	0.097	0.0	97.11124	-5.561	1	1.0	0.0	5.0	0.0	0.0
-5555.5557	400.0	100.0	100.0	1	0.0	0.0	0.099	0.0	96.95414	-5.561	1	1.0	0.0	5.0	0.0	0.0
-5555.5557	400.0	100.0	100.0	1	0.0	0.0	0.1	0.0	97.16312	-5.561	1	1.0	0.0	5.0	0.0	0.0
-5555.5557	400.0	100.0	100.0	1	0.0	0.0	0.102	0.0	97.16312	-5.561	1	1.0	0.0	5.0	0.0	0.0
-5555.5557	400.0	100.0	100.0	1	0.0	0.0	0.103	0.0	97.22694	-5.561	1	1.0	0.0	5.0	0.0	0.0
-5555.5557	400.0	100.0	100.0	1	0.0	0.0	0.104	0.0	98.199005	-5.561	1	1.0	0.0	5.0	0.0	0.0
-5555.5557	400.0	100.0	100.0	1	0.0	0.0	0.105	0.0	98.199005	-5.561	1	1.0	0.0	5.0	0.0	0.0
-5555.5557	400.0	100.0	100.0	1	0.0	0.0	0.106	0.0	97.91347	-5.561	1	1.0	0.0	5.0	0.0	0.0
-5555.5557	400.0	100.0	100.0	1	0.0	0.0	0.108	0.0	97.91347	-5.561	1	1.0	0.0	5.0	0.0	0.0
-5555.5557	400.0	100.0	100.0	1	0.0	0.0	0.109	0.0	98.58227	-5.561	1	1.0	0.0	5.0	0.0	0.0
-5555.5557	400.0	100.0	100.0	1	0.0	0.0	0.11	0.0	98.12371	-5.561	1	1.0	0.0	5.0	0.0	0.0
-5555.5557	400.0	100.0	100.0	1	0.0	0.0	0.111	0.0	98.12371	-5.561	1	1.0	0.0	5.0	0.0	0.0
-5555.5557	400.0	100.0	100.0	1	0.0	0.0	0.112	0.0	97.76145	-5.561	1	1.0	0.0	5.0	0.0	0.0
-5555.5557	400.0	100.0	100.0	1	0.0	0.0	0.114	0.0	97.70792	-5.561	1	1.0	0.0	5.0	0.0	0.0
-5555.5557	400.0	100.0	100.0	1	0.0	0.0	0.115	0.0	97.70792	-5.561	1	1.0	0.0	5.0	0.0	0.0
-5555.5557	400.0	100.0	100.0	1	0.0	0.0	0.115	0.0	97.77693	-5.561	1	1.0	0.0	5.0	0.0	0.0
-5555.5557	400.0	100.0	100.0	1	0.0	0.0	0.116	0.0	97.77693	-5.561	1	1.0	0.0	5.0	0.0	0.0
-5555.5557	400.0	100.0	100.0	1	0.0	0.0	0.117	0.0	97.75826	-5.561	1	1.0	0.0	5.0	0.0	0.0
-5555.5557	400.0	100.0	100.0	1	0.0	0.0	0.118	0.0	98.52732	-5.561	1	1.0	0.0	5.0	0.0	0.0
-5555.5557	400.0	100.0	100.0	1	0.0	0.0	0.119	0.0	98.52732	-5.561	1	1.0	0.0	5.0	0.0	0.0
-5555.5557	400.0	100.0	100.0	1	0.0	0.0	0.12	0.0	98.20085	-5.561	1	1.0	0.0	5.0	0.0	0.0
-5555.5557	400.0	100.0	100.0	1	0.0	0.0	0.121	0.0	98.39753	-5.561	1	1.0	0.0	5.0	0.0	0.0
-5555.5557	400.0	100.0	100.0	1	0.0	0.0	0.121	0.0	98.39753	-5.561	1	1.0	0.0	5.0	0.0	0.0
-5555.5557	400.0	100.0	100.0	1	0.0	0.0	0.122	0.0	98.83991	-5.561	1	1.0	0.0	5.0	0.0	0.0
-5555.5557	400.0	100.0	100.0	1	0.0	0.0	0.123	0.0	98.83991	-5.561	1	1.0	0.0	5.0	0.0	0.0
-5555.5557	400.0	100.0	100.0	1	0.0	0.0	0.124	0.0	98.94776	-5.561	1	1.0	0.0	5.0	0.0	0.0
-5555.5557	400.0	100.0	100.0	1	0.0	0.0	0.125	0.0	98.092606	-5.561	1	1.0	0.0	5.0	0.0	0.0
-5555.5557	400.0	100.0	100.0	1	0.0	0.0	0.126	0.0	98.092606	-5.561	1	1.0	0.0	5.0	0.0	0.0
-5555.5557	400.0	100.0	100.0	1	0.0	0.0	0.127	0.0	97.94981	-5.561	1	1.0	0.0	5.0	0.0	0.0
-5555.5557	400.0	100.0	100.0	1	0.0	0.0	0.128	0.0	98.19999	-5.561	1	1.0	0.0	5.0	0.0	0.0
-5555.5557	400.0	100.0	100.0	1	0.0	0.0	0.129	0.0	98.19999	-5.561	1	1.0	0.0	5.0	0.0	0.0
-5555.5557	400.0	100.0	100.0	1	0.0	0.0	0.13	0.0	97.395096	-5.561	1	1.0	0.0	5.0	0.0	0.0
-5555.5557	400.0	100.0	100.0	1	0.0	0.0	0.131	0.0	97.395096	-5.561	1	1.0	0.0	5.0	0.0	0.0
-5555.5557	400.0	100.0	100.0	1	0.0	0.0	0.132	0.0	97.1113	-5.561	1	1.0	0.0	5.0	0.0	0.0
-5555.5557	400.0	100.0	100.0	1	0.0	0.0	0.133	0.0	96.52956	-5.561	1	1.0	0.0	5.0	0.0	0.0
-5555.5557	400.0	100.0	100.0	1	0.0	0.0	0.134	0.0	96.52956	-5.561	1	1.0	0.0	5.0	0.0	0.0
-5555.5557	400.0	100.0	100.0	1	0.0	0.0	0.135	0.0	95.72649	-5.561	1	1.0	0.0	5.0	0.0	0.0
-5555.5557	400.0	100.0	100.0	1	0.0	0.0	0.136	0.0	95.2152	-5.561	1	1.0	0.0	5.0	0.0	0.0
-5555.5557	400.0	100.0	100.0	1	0.0	0.0	0.138	0.0	95.2152	-5.561	1	1.0	0.0	5.0	0.0	0.0
-5555.5557	400.0	100.0	100.0	1	0.0	0.0	0.138	0.0	95.78679	-5.561	1	1.0	0.0	5.0	0.0	0.0
-5555.5557	400.0	100.0	100.0	1	0.0	0.0	0.139	0.0	95.78679	-5.561	1	1.0	0.0	5.0	0.0	0.0
-5555.5557	400.0	100.0	100.0	1	0.0	0.0	0.14	0.0	96.233574	-5.561	1	1.0	0.0	5.0	0.0	0.0
-5555.5557	400.0	100.0	100.0	1	0.0	0.0	0.142	0.0	95.49295	-5.561	1	1.0	0.0	5.0	0.0	0.0
-5555.5557	400.0	100.0	100.0	1	0.0	0.0	0.143	0.0	95.49295	-5.561	1	1.0	0.0	5.0	0.0	0.0
-5555.5557	400.0	100.0	100.0	1	0.0	0.0	0.144	0.0	96.46899	-5.561	1	1.0	0.0	5.0	0.0	0.0
-5555.5557	400.0	100.0	100.0	1	0.0	0.0	0.145	0.0	97.88122	-5.561	1	1.0	0.0	5.0	0.0	0.0
-5555.5557	400.0	100.0	100.0	1	0.0	0.0	0.146	0.0	98.02128	-5.561	1	1.0	0.0	5.0	0.0	0.0
-5555.5557	400.0	100.0	100.0	1	0.0	0.0	0.147	0.0	97.78829	-5.561	1	1.0	0.0	5.0	0.0	0.0
-5555.5557	400.0	100.0	100.0	1	0.0	0.0	0.149	0.0	98.31039	-5.561	1	1.0	0.0	5.0	0.0	0.0
-5555.5557	400.0	100.0	100.0	1	0.0	0.0	0.15	0.0	98.31039	-5.561	1	1.0	0.0	5.0	0.0	0.0
-5555.5557	400.0	100.0	100.0	1	0.0	0.0	0.151	0.0	98.67696	-5.561	1	1.0	0.0	5.0	0.0	0.0
-5555.5557	400.0	100.0	100.0	1	0.0	0.0	0.152	0.0	98.67696	-5.561	1	1.0	0.0	5.0	0.0	0.0
-5555.5557	400.0	100.0	100.0	1	0.0	0.0	0.153	0.0	98.69963	-5.561	1	1.0	0.0	5.0	0.0	0.0
-5555.5557	400.0	100.0	100.0	1	0.0	0.0	0.154	0.0	97.929596	-5.561	1	1.0	0.0	6.0	0.0	0.0
-5555.5557	400.0	100.0	100.0	1	0.0	0.0	0.155	0.0	97.929596	-5.561	1	1.0	0.0	6.0	0.0	0.0
0.0	400.0	100.0	100.0	0	0.0	0.0	0.156	0.0	96.825165	-5.561	1	2.0	0.0	0.0	0.0	0.0
0.0	400.0	100.0	100.0	0	0.0	0.0	0.157	0.0	96.87844	-5.561	1	2.0	0.0	8.0	0.0	0.0
0.0	400.0	100.0	100.0	0	0.0	0.0	0.158	0.0	96.87844	-5.561	1	2.0	0.0	8.0	0.0	0.0
0.0	400.0	100.0	100.0	0	0.0	0.0	0.159	0.0	95.82414	-5.561	1	2.0	0.0	0.0	0.0	0.0
0.0	400.0	100.0	100.0	0	0.0	0.0	0.16	0.0	95.82414	-5.168	1	2.0	0.0	0.0	0.0	0.0
0.0	400.0	100.0	100.0	0	0.0	0.0	0.161	0.0	96.22514	-5.168	1	2.0	0.0	0.0	0.0	0.0
0.0	400.0	100.0	100.0	0	0.0	0.0	0.162	0.0	96.11577	-4.463	1	2.0	0.0	0.0	0.0	0.0
0.0	400.0	100.0	100.0	0	0.0	0.0	0.164	0.0	96.11577	-4.147	1	2.0	0.0	0.0	0.0	0.0
0.0	400.0	100.0	100.0	0	0.0	0.0	0.165	0.0	96.48285	-4.147	1	2.0	0.0	0.0	0.0	0.0
0.0	400.0	100.0	100.0	0	0.0	0.0	0.166	0.0	96.53887	-3.581	1	2.0	0.0	0.0	0.0	0.0
0.0	400.0	100.0	100.0	0	0.0	0.0	0.168	0.0	96.53887	-3.581	1	2.0	0.0	0.0	0.0	0.0
0.0	400.0	100.0	100.0	0	0.0	0.0	0.169	0.0	96.5834	-3.328	1	2.0	0.0	0.0	0.0	0.0
0.0	400.0	100.0	100.0	0	0.0	0.0	0.17	0.0	96.5834	-2.874	1	2.0	0.0	0.0	0.0	0.0
0.0	400.0	100.0	100.0	0	0.0	0.0	0.171	0.0	96.079285	-2.874	1	2.0	0.0	0.0	0.0	0.0
0.0	400.0	100.0	100.0	0	0.0	0.0	0.172	0.0	96.42696	-2.671	1	2.0	0.0	0.0	0.0	0.0
0.0	400.0	100.0	100.0	0	0.0	0.0	0.173	0.0	96.42696	-2.306	1	2.0	0.0	0.0	0.0	0.0
0.0	400.0	100.0	100.0	0	0.0	0.0	0.174	0.0	96.5211	-2.306	1	2.0	0.0	0.0	0.0	0.0
0.0	400.0	100.0	100.0	0	0.0	0.0	0.175	0.0	95.52591	-2.143	1	2.0	0.0	0.0	0.0	0.0
0.0	400.0	100.0	100.0	0	0.0	0.0	0.176	0.0	95.52591	-2.143	1	2.0	0.0	0.0	0.0	0.0
0.0	400.0	100.0	100.0	0	0.0	0.0	0.178	0.0	95.839745	-1.85	1	2.0	0.0	0.0	0.0	0.0
0.0	400.0	100.0	100.0	0	0.0	0.0	0.178	0.0	95.839745	-1.72	1	2.0	0.0	0.0	0.0	0.0
0.0	400.0	100.0	100.0	0	0.0	0.0	0.179	0.0	95.52865	-1.72	1	2.0	0.0	0.0	0.0	0.0
0.0	400.0	100.0	100.0	0	0.0	0.0	0.18	0.0	96.60075	-1.485	1	2.0	0.0	0.0	0.0	0.0
0.0	400.0	100.0	100.0	0	0.0	0.0	0.18	0.0	96.60075	-1.38	1	2.0	0.0	0.0	0.0	0.0
0.0	400.0	100.0	100.0	0	0.0	0.0	0.18	0.0	95.85526	-1.38	1	2.0	0.0	0.0	0.0	0.0
0.0	400.0	100.0	100.0	0	0.0	0.0	0.181	0.0	96.49871	-1.191	1	2.0	0.0	0.0	0.0	0.0
0.0	400.0	100.0	100.0	0	0.0	0.0	0.181	0.0	96.49871	-1.191	1	2.0	0.0	0.0	0.0	0.0
0.0	400.0	100.0	100.0	0	0.0	0.0	0.181	0.0	96.57931	-1.029	1	2.0	0.0	0.0	0.0	0.0
0.0	400.0	100.0	100.0	0	0.0	0.0	0.181	0.0	96.57931	-0.956	1	2.0	0.0	0.0	0.0	0.0
0.0	400.0	100.0	100.0	0	0.0	0.0	0.181	0.0	96.68434	-0.956	1	2.0	0.0	0.0	0.0	0.0
0.0	400.0	100.0	100.0	0	0.0	0.0	0.18	0.0	94.866486	-0.825	1	2.0	0.0	0.0	0.0	0.0
0.0	400.0	100.0	100.0	0	0.0	0.0	0.18	0.0	94.866486	-0.767	1	2.0	0.0	0.0	0.0	0.0
0.0	400.0	100.0	100.0	0	0.0	0.0	0.18	0.0	95.94146	-0.767	1	2.0	0.0	0.0	0.0	0.0
0.0	400.0	100.0	100.0	0	0.0	0.0	0.179	0.0	96.600296	-0.662	1	2.0	0.0	0.0	0.0	0.0
0.0	400.0	100.0	100.0	0	0.0	0.0	0.179	0.0	96.600296	-0.662	1	2.0	0.0	0.0	0.0	0.0
0.0	400.0	100.0	100.0	0	0.0	0.0	0.178	0.0	96.88226	-0.615	1	2.0	0.0	0.0	0.0	0.0
0.0	400.0	100.0	100.0	0	0.0	0.0	0.178	0.0	96.88226	-0.531	1	2.0	0.0	0.0	0.0	0.0
0.0	400.0	100.0	100.0	0	0.0	0.0	0.177	0.0	96.15437	-0.531	1	2.0	0.0	0.0	0.0	0.0
0.0	400.0	100.0	100.0	0	0.0	0.0	0.177	0.0	95.120995	-0.493	1	2.0	0.0	0.0	0.0	0.0
0.0	400.0	100.0	100.0	0	0.0	0.0	0.176	0.0	95.120995	-0.426	1	2.0	0.0	0.0	0.0	0.0
0.0	400.0	100.0	100.0	0	0.0	0.0	0.176	0.0	94.873856	-0.426	1	2.0	0.0	0.0	0.0	0.0
0.0	400.0	100.0	100.0	0	0.0	0.0	0.175	0.0	97.10651	-0.396	1	2.0	0.0	0.0	0.0	0.0
0.0	400.0	100.0	100.0	0	0.0	0.0	0.174	0.0	97.10651	-0.396	1	2.0	0.0	0.0	0.0	0.0
0.0	400.0	100.0	100.0	0	0.0	0.0	0.173	0.0	96.77871	-0.341	1	2.0	0.0	0.0	0.0	0.0
0.0	400.0	100.0	100.0	0	0.0	0.0	0.172	0.0	96.77871	-0.295	1	2.0	0.0	0.0	0.0	0.0
0.0	400.0	100.0	100.0	0	0.0	0.0	0.172	0.0	97.34477	-0.295	1	2.0	0.0	0.0	0.0	0.0
0.0	400.0	100.0	100.0	0	0.0	0.0	0.171	0.0	97.59918	-0.274	1	2.0	0.0	0.0	0.0	0.0
0.0	400.0	100.0	100.0	0	0.0	0.0	0.17	0.0	97.59918	-0.236	1	2.0	0.0	0.0	0.0	0.0
0.0	400.0	100.0	100.0	0	0.0	0.0	0.169	0.0	98.31199	-0.236	1	2.0	0.0	0.0	0.0	0.0
0.0	400.0	100.0	100.0	0	0.0	0.0	0.168	0.0	98.242645	-0.219	1	2.0	0.0	0.0	0.0	0.0
0.0	400.0	100.0	100.0	0	0.0	0.0	0.167	0.0	98.242645	-0.219	1	2.0	0.0	0.0	0.0	0.0
0.0	400.0	100.0	100.0	0	0.0	0.0	0.166	0.0	98.193245	-0.189	1	2.0	0.0	0.0	0.0	0.0
0.0	400.0	100.0	100.0	0	0.0	0.0	0.165	0.0	98.193245	-0.176	1	2.0	0.0	0.0	0.0	0.0
0.0	400.0	100.0	100.0	0	0.0	0.0	0.165	0.0	98.05835	-0.176	1	2.0	0.0	0.0	0.0	0.0
0.0	400.0	100.0	100.0	0	0.0	0.0	0.164	0.0	98.43757	-0.152	1	2.0	0.0	0.0	0.0	0.0
0.0	400.0	100.0	100.0	0	0.0	0.0	0.162	0.0	98.43757	-0.141	1	2.0	0.0	0.0	0.0	0.0
0.0	400.0	100.0	100.0	0	0.0	0.0	0.161	0.0	97.73713	-0.141	1	2.0	0.0	0.0	0.0	0.0
0.0	400.0	100.0	100.0	0	0.0	0.0	0.16	0.0	98.43062	-0.121	1	2.0	0.0	0.0	0.0	0.0
0.0	400.0	100.0	100.0	0	0.0	0.0	0.159	0.0	98.43062	-0.121	1	2.0	0.0	0.0	0.0	0.0
0.0	400.0	100.0	100.0	0	0.0	0.0	0.158	0.0	96.45199	-0.105	1	2.0	0.0	0.0	0.0	0.0
0.0	400.0	100.0	100.0	0	0.0	0.0	0.157	0.0	96.45199	-0.097	1	2.0	0.0	0.0	0.0	0.0
0.0	400.0	100.0	100.0	0	0.0	0.0	0.156	0.0	98.35562	-0.097	1	2.0	0.0	0.0	0.0	0.0
0.0	400.0	100.0	100.0	0	0.0	0.0	0.155	0.0	96.99049	-0.084	1	2.0	0.0	0.0	0.0	0.0
0.0	400.0	100.0	100.0	0	0.0	0.0	0.154	0.0	96.99049	-0.078	1	2.0	0.0	0.0	0.0	0.0
0.0	400.0	100.0	100.0	0	0.0	0.0	0.153	0.0	96.993996	-0.078	1	2.0	0.0	0.0	0.0	0.0
0.0	400.0	100.0	100.0	0	0.0	0.0	0.151	0.0	96.57066	-0.067	1	2.0	0.0	0.0	0.0	0.0
0.0	400.0	100.0	100.0	0	0.0	0.0	0.15	0.0	96.57066	-0.067	1	2.0	0.0	0.0	0.0	0.0
0.0	400.0	100.0	100.0	0	0.0	0.0	0.149	0.0	96.60994	-0.062	1	2.0	0.0	0.0	0.0	0.0
0.0	400.0	100.0	100.0	0	0.0	0.0	0.148	0.0	96.60994	-0.053	1	2.0	0.0	0.0	0.0	0.0
0.0	400.0	100.0	100.0	0	0.0	0.0	0.147	0.0	97.18703	-0.053	1	2.0	0.0	0.0	0.0	0.0
0.0	400.0	100.0	100.0	0	0.0	0.0	0.145	0.0	97.25116	-0.049	1	2.0	0.0	0.0	0.0	0.0
0.0	400.0	100.0	100.0	0	0.0	0.0	0.144	0.0	97.25116	-0.043	1	2.0	0.0	0.0	0.0	0.0
0.0	400.0	100.0	100.0	0	0.0	0.0	0.143	0.0	97.44845	-0.043	1	2.0	0.0	0.0	0.0	0.0
0.0	400.0	100.0	100.0	0	0.0	0.0	0.141	0.0	97.59194	-0.037	1	2.0	0.0	0.0	0.0	0.0
0.0	400.0	100.0	100.0	0	0.0	0.0	0.14	0.0	97.59194	-0.037	1	2.0	0.0	0.0	0.0	0.0
0.0	400.0	100.0	100.0	0	0.0	0.0	0.139	0.0	97.04764	-0.034	1	2.0	0.0	0.0	0.0	0.0
0.0	400.0	100.0	100.0	0	0.0	0.0	0.137	0.0	97.04764	-0.029	1	2.0	0.0	0.0	0.0	0.0
0.0	400.0	100.0	100.0	0	0.0	0.0	0.136	0.0	96.98272	-0.029	1	2.0	0.0	0.0	0.0	0.0
0.0	400.0	100.0	100.0	0	0.0	0.0	0.135	0.0	97.1709	-0.027	1	2.0	0.0	0.0	0.0	0.0
0.0	400.0	100.0	100.0	0	0.0	0.0	0.133	0.0	97.1709	-0.023	1	2.0	0.0	0.0	0.0	0.0
0.0	400.0	100.0	100.0	0	0.0	0.0	0.132	0.0	97.19454	-0.023	1	2.0	0.0	0.0	0.0	0.0
0.0	400.0	100.0	100.0	0	0.0	0.0	0.13	0.0	97.456696	-0.021	1	2.0	0.0	0.0	0.0	0.0
0.0	400.0	100.0	100.0	0	0.0	0.0	0.129	0.0	97.456696	-0.018	1	2.0	0.0	0.0	0.0	0.0
0.0	400.0	100.0	100.0	0	0.0	0.0	0.128	0.0	96.92777	-0.018	1	2.0	0.0	0.0	0.0	0.0
0.0	400.0	100.0	100.0	0	0.0	0.0	0.126	0.0	96.92777	-0.015	1	2.0	0.0	0.0	0.0	0.0
0.0	400.0	100.0	100.0	0	0.0	0.0	0.125	0.0	96.9859	-0.015	1	2.0	0.0	0.0	0.0	0.0
0.0	400.0	100.0	100.0	0	0.0	0.0	0.123	0.0	96.64988	-0.014	1	2.0	0.0	0.0	0.0	0.0
0.0	400.0	100.0	100.0	0	0.0	0.0	0.122	0.0	96.64988	-0.012	1	2.0	0.0	0.0	0.0	0.0
0.0	400.0	100.0	100.0	0	0.0	0.0	0.12	0.0	97.11716	-0.012	1	2.0	0.0	0.0	0.0	0.0
0.0	400.0	100.0	100.0	0	0.0	0.0	0.118	0.0	97.02113	-0.011	1	2.0	0.0	0.0	0.0	0.0
0.0	400.0	100.0	100.0	0	0.0	0.0	0.117	0.0	97.02113	-0.011	1	2.0	0.0	0.0	0.0	0.0
0.0	400.0	100.0	100.0	0	0.0	0.0	0.115	0.0	96.27955	-0.009	1	2.0	0.0	0.0	0.0	0.0
0.0	400.0	100.0	100.0	0	0.0	0.0	0.114	0.0	96.27955	-0.009	1	2.0	0.0	0.0	0.0	0.0
0.0	400.0	100.0	100.0	0	0.0	0.0	0.112	0.0	95.6966	-0.009	1	2.0	0.0	0.0	0.0	0.0
0.0	400.0	100.0	100.0	0	0.0	0.0	0.111	0.0	96.43623	-0.007	1	2.0	0.0	0.0	0.0	0.0
0.0	400.0	100.0	100.0	0	0.0	0.0	0.109	0.0	96.43623	-0.007	1	2.0	0.0	0.0	0.0	0.0
0.0	400.0	100.0	100.0	0	0.0	0.0	0.108	0.0	96.35739	-0.007	1	2.0	0.0	0.0	0.0	0.0
0.0	400.0	100.0	100.0	0	0.0	0.0	0.106	0.0	97.59409	-0.006	1	2.0	0.0	0.0	0.0	0.0
0.0	400.0	100.0	100.0	0	0.0	0.0	0.105	0.0	97.59409	-0.006	1	2.0	0.0	0.0	0.0	0.0
0.0	400.0	100.0	100.0	0	0.0	0.0	0.103	0.0	97.564095	-0.005	1	2.0	0.0	0.0	0.0	0.0
0.0	400.0	100.0	100.0	0	0.0	0.0	0.101	0.0	97.564095	-0.004	1	2.0	0.0	0.0	0.0	0.0
0.0	400.0	100.0	100.0	0	0.0	0.0	0.1	0.0	97.8149	-0.004	1	2.0	0.0	0.0	0.0	0.0
0.0	400.0	100.0	100.0	0	0.0	0.0	0.098	0.0	97.792206	-0.003	1	2.0	0.0	0.0	0.0	0.0
0.0	400.0	100.0	100.0	0	0.0	0.0	0.097	0.0	97.792206	-0.003	1	2.0	0.0	0.0	0.0	0.0
0.0	400.0	100.0	100.0	0	0.0	0.0	0.095	0.0	97.46607	-0.003	1	2.0	0.0	0.0	0.0	0.0
0.0	400.0	100.0	100.0	0	0.0	0.0	0.094	0.0	97.07787	-0.002	1	2.0	0.0	0.0	0.0	0.0
0.0	400.0	100.0	100.0	0	0.0	0.0	0.092	0.0	97.07787	-0.002	1	2.0	0.0	0.0	0.0	0.0
0.0	400.0	100.0	100.0	0	0.0	0.0	0.091	0.0	96.55488	-0.002	1	2.0	0.0	0.0	0.0	0.0
0.0	400.0	100.0	100.0	0	0.0	0.0	0.089	0.0	96.55488	-0.002	1	2.0	0.0	0.0	0.0	0.0
0.0	400.0	100.0	100.0	0	0.0	0.0	0.088	0.0	95.74998	-0.002	1	2.0	0.0	0.0	0.0	0.0
0.0	400.0	100.0	100.0	0	0.0	0.0	0.086	0.0	97.53388	-0.001	1	2.0	0.0	0.0	0.0	0.0
0.0	400.0	100.0	100.0	0	0.0	0.0	0.085	0.0	97.53388	-0.001	1	2.0	0.0	0.0	0.0	0.0
0.0	400.0	100.0	100.0	0	0.0	0.0	0.083	0.0	95.5261	-0.001	1	2.0	0.0	0.0	0.0	0.0
0.0	400.0	100.0	100.0	0	0.0	0.0	0.082	0.0	96.16273	-0.001	1	2.0	0.0	0.0	0.0	0.0
0.0	400.0	100.0	100.0	0	0.0	0.0	0.08	0.0	96.16273	-0.001	1	2.0	0.0	0.0	0.0	0.0
0.0	400.0	100.0	100.0	0	0.0	0.0	0.079	0.0	95.68682	-0.001	1	2.0	0.0	0.0	0.0	0.0
0.0	400.0	100.0	100.0	0	0.0	0.0	0.077	0.0	95.68682	0.0	1	2.0	0.0	0.0	0.0	0.0
0.0	400.0	100.0	100.0	0	0.0	0.0	0.076	0.0	95.944046	0.0	1	2.0	0.0	0.0	0.0	0.0
0.0	400.0	100.0	100.0	0	0.0	0.0	0.074	0.0	96.484505	0.0	1	2.0	0.0	0.0	0.0	0.0
0.0	400.0	100.0	100.0	0	0.0	0.0	0.072	0.0	96.484505	0.0	1	2.0	0.0	0.0	0.0	0.0
0.0	400.0	100.0	100.0	0	0.0	0.0	0.071	0.0	97.174034	0.0	1	2.0	0.0	0.0	0.0	0.0
0.0	400.0	100.0	100.0	0	0.0	0.0	0.069	0.0	97.32698	0.0	1	2.0	0.0	0.0	0.0	0.0
0.0	400.0	100.0	100.0	0	0.0	0.0	0.068	0.0	97.32698	0.0	1	2.0	0.0	0.0	0.0	0.0
0.0	400.0	100.0	100.0	0	0.0	0.0	0.066	0.0	97.372246	0.0	1	2.0	0.0	0.0	0.0	0.0
0.0	400.0	100.0	100.0	0	0.0	0.0	0.064	0.0	97.372246	0.0	1	2.0	0.0	0.0	0.0	0.0
0.0	400.0	100.0	100.0	0	0.0	0.0	0.063	0.0	97.52075	0.0	1	2.0	0.0	0.0	0.0	0.0
0.0	400.0	100.0	100.0	0	0.0	0.0	0.061	0.0	97.546196	0.0	1	2.0	0.0	0.0	0.0	0.0
0.0	400.0	100.0	100.0	0	0.0	0.0	0.06	0.0	97.546196	0.0	1	2.0	0.0	0.0	0.0	0.0
0.0	400.0	100.0	100.0	0	0.0	0.0	0.059	0.0	97.31761	0.0	1	2.0	0.0	0.0	0.0	0.0
0.0	400.0	100.0	100.0	0	0.0	0.0	0.057	0.0	97.01631	0.0	1	2.0	0.0	0.0	0.0	0.0
0.0	400.0	100.0	100.0	0	0.0	0.0	0.056	0.0	97.01631	0.0	1	2.0	0.0	0.0	0.0	0.0
0.0	400.0	100.0	100.0	0	0.0	0.0	0.054	0.0	97.779465	0.0	1	2.0	0.0	0.0	0.0	0.0
0.0	400.0	100.0	100.0	0	0.0	0.0	0.053	0.0	97.779465	0.0	1	2.0	0.0	0.0	0.0	0.0
0.0	400.0	100.0	100.0	0	0.0	0.0	0.052	0.0	96.14383	0.0	1	2.0	0.0	0.0	0.0	0.0
0.0	400.0	100.0	100.0	0	0.0	0.0	0.05	0.0	97.50451	0.0	1	2.0	0.0	0.0	0.0	0.0
0.0	400.0	100.0	100.0	0	0.0	0.0	0.049	0.0	97.50451	0.0	1	2.0	0.0	0.0	0.0	0.0
0.0	400.0	100.0	100.0	0	0.0	0.0	0.048	0.0	97.346085	0.0	1	2.0	0.0	0.0	0.0	0.0
0.0	400.0	100.0	100.0	0	0.0	0.0	0.047	0.0	97.451546	0.0	1	2.0	0.0	0.0	0.0	0.0
0.0	400.0	100.0	100.0	0	0.0	0.0	0.045	0.0	97.451546	0.0	1	2.0	0.0	0.0	0.0	0.0
0.0	400.0	100.0	100.0	0	0.0	0.0	0.044	0.0	96.849014	0.0	1	2.0	0.0	0.0	0.0	0.0
0.0	400.0	100.0	100.0	0	0.0	0.0	0.043	0.0	96.849014	0.0	1	2.0	0.0	0.0	0.0	0.0
0.0	400.0	100.0	100.0	0	0.0	0.0	0.042	0.0	98.30363	0.0	1	2.0	0.0	0.0	0.0	0.0
0.0	400.0	100.0	100.0	0	0.0	0.0	0.041	0.0	98.11819	0.0	1	2.0	0.0	0.0	0.0	0.0
0.0	400.0	100.0	100.0	0	0.0	0.0	0.04	0.0	98.11819	0.0	1	2.0	0.0	0.0	0.0	0.0
0.0	400.0	100.0	100.0	0	0.0	0.0	0.038	0.0	97.89086	0.0	1	2.0	0.0	0.0	0.0	0.0
0.0	400.0	100.0	100.0	0	0.0	0.0	0.037	0.0	98.10606	0.0	1	2.0	0.0	0.0	0.0	0.0
0.0	400.0	100.0	100.0	0	0.0	0.0	0.036	0.0	98.10606	0.0	1	2.0	0.0	0.0	0.0	0.0
0.0	400.0	100.0	100.0	0	0.0	0.0	0.035	0.0	97.49141	0.0	1	2.0	0.0	0.0	0.0	0.0
0.0	400.0	100.0	100.0	0	0.0	0.0	0.033	0.0	97.49141	0.0	1	2.0	0.0	0.0	0.0	0.0
0.0	400.0	100.0	100.0	0	0.0	0.0	0.032	0.0	97.80367	0.0	1	2.0	0.0	0.0	0.0	0.0
0.0	400.0	100.0	100.0	0	0.0	0.0	0.03	0.0	97.880104	0.0	1	2.0	0.0	0.0	0.0	0.0
0.0	400.0	100.0	100.0	0	0.0	0.0	0.029	0.0	97.880104	0.0	1	2.0	0.0	0.0	0.0	0.0
0.0	400.0	100.0	100.0	0	0.0	0.0	0.028	0.0	97.92456	0.0	1	2.0	0.0	0.0	0.0	0.0
0.0	400.0	100.0	100.0	0	0.0	0.0	0.026	0.0	97.91819	0.0	1	2.0	0.0	0.0	0.0	0.0
0.0	400.0	100.0	100.0	0	0.0	0.0	0.025	0.0	97.91819	0.0	1	2.0	0.0	0.0	0.0	0.0
0.0	400.0	100.0	100.0	0	0.0	0.0	0.024	0.0	97.980705	0.0	1	2.0	0.0	0.0	0.0	0.0
0.0	400.0	100.0	100.0	0	0.0	0.0	0.022	0.0	97.980705	0.0	1	2.0	0.0	0.0	0.0	0.0
0.0	400.0	100.0	100.0	0	0.0	0.0	0.021	0.0	97.56646	0.0	1	2.0	0.0	0.0	0.0	0.0
0.0	400.0	100.0	100.0	0	0.0	0.0	0.02	0.0	97.18458	0.0	1	2.0	0.0	0.0	0.0	0.0
0.0	400.0	100.0	100.0	0	0.0	0.0	0.018	0.0	97.18458	0.0	1	2.0	0.0	0.0	0.0	0.0
0.0	400.0	100.0	100.0	0	0.0	0.0	0.017	0.0	97.63333	0.0	1	2.0	0.0	0.0	0.0	0.0
0.0	400.0	100.0	100.0	0	0.0	0.0	0.016	0.0	97.666275	0.0	1	2.0	0.0	0.0	0.0	0.0
0.0	400.0	100.0	100.0	0	0.0	0.0	0.015	0.0	97.666275	0.0	1	2.0	0.0	0.0	0.0	0.0
0.0	400.0	100.0	100.0	0	0.0	0.0	0.013	0.0	97.4243	0.0	1	2.0	0.0	0.0	0.0	0.0
0.0	400.0	100.0	100.0	0	0.0	0.0	0.012	0.0	97.4243	0.0	1	2.0	0.0	0.0	0.0	0.0
0.0	400.0	100.0	100.0	0	0.0	0.0	0.011	0.0	97.38166	0.0	1	2.0	0.0	0.0	0.0	0.0
0.0	400.0	100.0	100.0	0	0.0	0.0	0.01	0.0	97.12371	0.0	1	2.0	0.0	0.0	0.0	0.0
0.0	400.0	100.0	100.0	0	0.0	0.0	0.009	0.0	97.12371	0.0	1	2.0	0.0	0.0	0.0	0.0
0.0	400.0	100.0	100.0	0	0.0	0.0	0.008	0.0	96.69016	0.0	1	2.0	0.0	0.0	0.0	0.0
0.0	400.0	100.0	100.0	0	0.0	0.0	0.007	0.0	97.25386	0.0	1	2.0	0.0	0.0	0.0	0.0
0.0	400.0	100.0	100.0	0	0.0	0.0	0.006	0.0	97.25386	0.0	1	2.0	0.0	0.0	0.0	0.0
0.0	400.0	100.0	100.0	0	0.0	0.0	0.005	0.0	97.41922	0.0	1	2.0	0.0	0.0	0.0	0.0
0.0	400.0	100.0	100.0	0	0.0	0.0	0.005	0.0	97.41922	0.0	1	2.0	0.0	0.0	0.0	0.0
0.0	400.0	100.0	100.0	0	0.0	0.0	0.004	0.0	98.09456	0.0	1	2.0	0.0	0.0	0.0	0.0
0.0	400.0	100.0	100.0	0	0.0	0.0	0.003	0.0	97.523705	0.0	1	2.0	0.0	0.0	0.0	0.0
0.0	400.0	100.0	100.0	0	0.0	0.0	0.002	0.0	97.523705	0.0	1	2.0	0.0	0.0	0.0	0.0
0.0	400.0	100.0	100.0	0	0.0	0.0	0.002	0.0	97.8824	0.0	1	2.0	0.0	0.0	0.0	0.0
0.0	400.0	100.0	100.0	0	0.0	0.0	0.001	0.0	98.442986	0.0	1	2.0	0.0	0.0	0.0	0.0
0.0	400.0	100.0	100.0	0	0.0	0.0	0.0	0.0	98.442986	0.0	1	2.0	0.0	0.0	0.0	0.0
0.0	400.0	100.0	100.0	0	0.0	0.0	0.0	0.0	98.10249	0.0	1	2.0	0.0	0.0	0.0	0.0
0.0	400.0	100.0	100.0	0	0.0	0.0	0.0	0.0	98.10249	0.0	1	2.0	0.0	0.0	0.0	0.0
0.0	400.0	100.0	100.0	0	0.0	0.0	-0.001	0.0	97.68795	0.0	1	2.0	0.0	0.0	0.0	0.0
0.0	400.0	100.0	100.0	0	0.0	0.0	-0.002	0.0	97.95804	0.0	1	2.0	0.0	0.0	0.0	0.0
0.0	400.0	100.0	100.0	0	0.0	0.0	-0.002	0.0	97.95804	0.0	1	2.0	0.0	0.0	0.0	0.0
0.0	400.0	100.0	100.0	0	0.0	0.0	-0.003	0.0	97.93402	0.0	1	2.0	0.0	0.0	0.0	0.0
0.0	400.0	100.0	100.0	0	0.0	0.0	-0.004	0.0	98.6034	0.0	1	2.0	0.0	0.0	0.0	0.0
0.0	400.0	100.0	100.0	0	0.0	0.0	-0.005	0.0	97.74985	0.0	1	2.0	0.0	0.0	0.0	0.0
0.0	400.0	100.0	100.0	0	0.0	0.0	-0.005	0.0	97.422714	0.0	1	2.0	0.0	0.0	0.0	0.0
0.0	400.0	100.0	100.0	0	0.0	0.0	-0.006	0.0	97.422714	0.0	1	2.0	0.0	0.0	0.0	0.0
0.0	400.0	100.0	100.0	0	0.0	0.0	-0.007	0.0	97.89937	0.0	1	2.0	0.0	0.0	0.0	0.0
0.0	400.0	100.0	100.0	0	0.0	0.0	-0.008	0.0	97.62716	0.0	1	2.0	0.0	0.0	0.0	0.0
0.0	400.0	100.0	100.0	0	0.0	0.0	-0.009	0.0	97.62716	0.0	1	2.0	0.0	0.0	0.0	0.0
0.0	400.0	100.0	100.0	0	0.0	0.0	-0.01	0.0	97.67027	0.0	1	2.0	0.0	0.0	0.0	0.0
0.0	400.0	100.0	100.0	0	0.0	0.0	-0.01	0.0	97.53115	0.0	1	2.0	0.0	0.0	0.0	0.0
0.0	400.0	100.0	100.0	0	0.0	0.0	-0.011	0.0	97.53115	0.0	1	2.0	0.0	0.0	0.0	0.0
0.0	400.0	100.0	100.0	0	0.0	0.0	-0.012	0.0	97.508255	0.0	1	2.0	0.0	0.0	0.0	0.0
0.0	400.0	100.0	100.0	0	0.0	0.0	-0.013	0.0	97.508255	0.0	1	2.0	0.0	0.0	0.0	0.0
0.0	400.0	100.0	100.0	0	0.0	0.0	-0.014	0.0	97.2335	0.0	1	2.0	0.0	0.0	0.0	0.0
0.0	400.0	100.0	100.0	0	0.0	0.0	-0.015	0.0	97.679085	0.0	1	2.0	0.0	0.0	0.0	0.0
0.0	400.0	100.0	100.0	0	0.0	0.0	-0.015	0.0	97.679085	0.0	1	2.0	0.0	0.0	0.0	0.0
0.0	400.0	100.0	100.0	0	0.0	0.0	-0.016	0.0	97.648224	0.0	1	2.0	0.0	0.0	0.0	0.0
0.0	400.0	100.0	100.0	0	0.0	0.0	-0.017	0.0	97.68989	0.0	1	2.0	0.0	0.0	0.0	0.0
0.0	400.0	100.0	100.0	0	0.0	0.0	-0.018	0.0	97.68989	0.0	1	2.0	0.0	0.0	0.0	0.0
0.0	400.0	100.0	100.0	0	0.0	0.0	-0.018	0.0	97.70652	0.0	1	2.0	0.0	0.0	0.0	0.0
0.0	400.0	100.0	100.0	0	0.0	0.0	-0.019	0.0	97.70652	0.0	1	2.0	0.0	0.0	0.0	0.0
0.0	400.0	100.0	100.0	0	0.0	0.0	-0.02	0.0	96.46214	0.0	1	2.0	0.0	0.0	0.0	0.0
0.0	400.0	100.0	100.0	0	0.0	0.0	-0.021	0.0	96.57301	0.0	1	2.0	0.0	0.0	0.0	0.0
0.0	400.0	100.0	100.0	0	0.0	0.0	-0.021	0.0	96.57301	0.0	1	2.0	0.0	0.0	0.0	0.0
0.0	400.0	100.0	100.0	0	0.0	0.0	-0.022	0.0	96.4815	0.0	1	2.0	0.0	0.0	0.0	0.0
0.0	400.0	100.0	100.0	0	0.0	0.0	-0.023	0.0	96.51306	0.0	1	2.0	0.0	0.0	0.0	0.0
0.0	400.0	100.0	100.0	0	0.0	0.0	-0.023	0.0	96.51306	0.0	1	2.0	0.0	0.0	0.0	0.0
0.0	400.0	100.0	100.0	0	0.0	0.0	-0.024	0.0	96.63137	0.0	1	2.0	0.0	0.0	0.0	0.0
0.0	400.0	100.0	100.0	0	0.0	0.0	-0.024	0.0	96.63137	0.0	1	2.0	0.0	0.0	0.0	0.0
0.0	400.0	100.0	100.0	0	0.0	0.0	-0.025	0.0	96.15948	0.0	1	2.0	0.0	0.0	0.0	0.0
0.0	400.0	100.0	100.0	0	0.0	0.0	-0.026	0.0	96.17891	0.0	1	2.0	0.0	0.0	0.0	0.0
0.0	400.0	100.0	100.0	0	0.0	0.0	-0.026	0.0	96.17891	0.0	1	2.0	0.0	0.0	0.0	0.0
0.0	400.0	100.0	100.0	0	0.0	0.0	-0.027	0.0	97.76983	0.0	1	2.0	0.0	0.0	0.0	0.0
0.0	400.0	100.0	100.0	0	0.0	0.0	-0.028	0.0	98.69648	0.0	1	2.0	0.0	0.0	0.0	0.0
0.0	400.0	100.0	100.0	0	0.0	0.0	-0.028	0.0	98.69648	0.0	1	2.0	0.0	0.0	0.0	0.0
0.0	400.0	100.0	100.0	0	0.0	0.0	-0.029	0.0	98.23298	0.0	1	2.0	0.0	0.0	0.0	0.0
0.0	400.0	100.0	100.0	0	0.0	0.0	-0.029	0.0	98.23298	0.0	1	2.0	0.0	0.0	0.0	0.0
0.0	400.0	100.0	100.0	0	0.0	0.0	-0.03	0.0	97.77585	0.0	1	2.0	0.0	0.0	0.0	0.0
0.0	400.0	100.0	100.0	0	0.0	0.0	-0.03	0.0	97.65719	0.0	1	2.0	0.0	0.0	0.0	0.0
0.0	400.0	100.0	100.0	0	0.0	0.0	-0.031	0.0	97.65719	0.0	1	2.0	0.0	0.0	0.0	0.0
0.0	400.0	100.0	100.0	0	0.0	0.0	-0.031	0.0	96.621956	0.0	1	2.0	0.0	0.0	0.0	0.0
0.0	400.0	100.0	100.0	0	0.0	0.0	-0.031	0.0	96.42629	0.0	1	2.0	0.0	0.0	0.0	0.0
0.0	400.0	100.0	100.0	0	0.0	0.0	-0.032	0.0	96.42629	0.0	1	2.0	0.0	0.0	0.0	0.0
0.0	400.0	100.0	100.0	0	0.0	0.0	-0.032	0.0	97.02053	0.0	1	2.0	0.0	0.0	0.0	0.0
0.0	400.0	100.0	100.0	0	0.0	0.0	-0.033	0.0	97.02053	0.0	1	2.0	0.0	0.0	0.0	0.0
0.0	400.0	100.0	100.0	0	0.0	0.0	-0.033	0.0	96.43239	0.0	1	2.0	0.0	0.0	0.0	0.0
0.0	400.0	100.0	100.0	0	0.0	0.0	-0.033	0.0	96.22242	0.0	1	2.0	0.0	0.0	0.0	0.0
0.0	400.0	100.0	100.0	0	0.0	0.0	-0.033	0.0	96.22242	0.0	1	2.0	0.0	0.0	0.0	0.0
0.0	400.0	100.0	100.0	0	0.0	0.0	-0.033	0.0	96.16865	0.0	1	2.0	0.0	0.0	0.0	0.0
0.0	400.0	100.0	100.0	0	0.0	0.0	-0.033	0.0	95.15222	0.0	1	2.0	0.0	0.0	0.0	0.0
0.0	400.0	100.0	100.0	0	0.0	0.0	-0.033	0.0	95.15222	0.0	1	2.0	0.0	0.0	0.0	0.0
0.0	400.0	100.0	100.0	0	0.0	0.0	-0.033	0.0	95.89058	0.0	1	2.0	0.0	0.0	0.0	0.0
0.0	400.0	100.0	100.0	0	0.0	0.0	-0.033	0.0	96.56165	0.0	1	2.0	0.0	0.0	0.0	0.0
0.0	400.0	100.0	100.0	0	0.0	0.0	-0.033	0.0	96.115395	0.0	1	2.0	0.0	0.0	0.0	0.0
0.0	400.0	100.0	100.0	0	0.0	0.0	-0.033	0.0	96.67002	0.0	1	2.0	0.0	0.0	0.0	0.0
0.0	400.0	100.0	100.0	0	0.0	0.0	-0.033	0.0	96.67002	0.0	1	2.0	0.0	0.0	0.0	0.0
0.0	400.0	100.0	100.0	0	0.0	0.0	-0.032	0.0	96.43486	0.0	1	2.0	0.0	1.0	0.0	0.0
0.0	400.0	100.0	100.0	0	0.0	0.0	-0.032	0.0	96.59631	0.0	1	2.0	0.0	2.0	0.0	0.0
0.0	400.0	100.0	100.0	0	0.0	0.0	-0.032	0.0	96.59631	0.0	1	2.0	0.0	2.0	0.0	0.0
-4166.667	300.0	100.0	100.0	0	0.0	0.0	-0.031	0.0	96.28161	0.0	1	2.0	0.0	3.0	0.0	0.0
-4166.667	300.0	100.0	100.0	0	0.0	0.0	-0.03	0.0	96.28161	0.0	1	2.0	0.0	3.0	0.0	0.0
-4166.667	300.0	100.0	100.0	0	0.0	0.0	-0.03	0.0	96.87864	0.0	1	2.0	0.0	3.0	0.0	0.0
-4166.667	300.0	100.0	100.0	0	0.0	0.0	-0.029	0.0	97.0697	0.0	1	2.0	0.0	3.0	0.0	0.0
-4166.667	300.0	100.0	100.0	0	0.0	0.0	-0.028	0.0	97.0697	-0.293	1	2.0	0.0	3.0	0.0	0.0
-4166.667	300.0	100.0	100.0	0	0.0	0.0	-0.027	0.0	98.11032	-0.293	1	2.0	0.0	3.0	0.0	0.0
-4166.667	300.0	100.0	100.0	0	0.0	0.0	-0.027	0.0	98.21304	-0.822	1	2.0	0.0	3.0	0.0	0.0
-4166.667	300.0	100.0	100.0	0	0.0	0.0	-0.026	0.0	97.77718	-1.279	1	2.0	0.0	3.0	0.0	0.0
-4166.667	300.0	100.0	100.0	0	0.0	0.0	-0.026	0.0	98.33149	-1.279	1	2.0	0.0	3.0	0.0	0.0
-4166.667	300.0	100.0	100.0	0	0.0	0.0	-0.025	0.0	98.33149	-1.483	1	2.0	0.0	3.0	0.0	0.0
-4166.667	300.0	100.0	100.0	0	0.0	0.0	-0.024	0.0	98.84808	-1.483	1	2.0	0.0	3.0	0.0	0.0
-4166.667	300.0	100.0	100.0	0	0.0	0.0	-0.023	0.0	99.54702	-1.85	1	2.0	0.0	3.0	0.0	0.0
-4166.667	300.0	100.0	100.0	0	0.0	0.0	-0.022	0.0	99.54702	-2.166	1	2.0	0.0	3.0	0.0	0.0
-4166.667	300.0	100.0	100.0	0	0.0	0.0	-0.021	0.0	99.148285	-2.166	1	2.0	0.0	3.0	0.0	0.0
-4166.667	300.0	100.0	100.0	0	0.0	0.0	-0.02	0.0	98.49087	-2.308	1	2.0	0.0	3.0	0.0	0.0
-4166.667	300.0	100.0	100.0	0	0.0	0.0	-0.02	0.0	98.49087	-2.563	1	2.0	0.0	3.0	0.0	0.0
-4166.667	300.0	100.0	100.0	0	0.0	0.0	-0.019	0.0	98.32406	-2.563	1	2.0	0.0	3.0	0.0	0.0
-4166.667	300.0	100.0	100.0	0	0.0	0.0	-0.017	0.0	98.32406	-2.676	1	2.0	0.0	3.0	0.0	0.0
-4166.667	300.0	100.0	100.0	0	0.0	0.0	-0.016	0.0	97.782166	-2.676	1	2.0	0.0	3.0	0.0	0.0
-4166.667	300.0	100.0	100.0	0	0.0	0.0	-0.015	0.0	98.55544	-2.88	1	2.0	0.0	3.0	0.0	0.0
-4166.667	300.0	100.0	100.0	0	0.0	0.0	-0.014	0.0	98.55544	-2.971	1	2.0	0.0	3.0	0.0	0.0
-4166.667	300.0	100.0	100.0	0	0.0	0.0	-0.013	0.0	97.74671	-2.971	1	2.0	0.0	3.0	0.0	0.0
-4166.667	300.0	100.0	100.0	0	0.0	0.0	-0.012	0.0	97.97426	-3.135	1	2.0	0.0	3.0	0.0	0.0
-4166.667	300.0	100.0	100.0	0	0.0	0.0	-0.011	0.0	97.97426	-3.208	1	2.0	0.0	3.0	0.0	0.0
-4166.667	300.0	100.0	100.0	0	0.0	0.0	-0.01	0.0	98.01672	-3.208	1	2.0	0.0	3.0	0.0	0.0
-4166.667	300.0	100.0	100.0	0	0.0	0.0	-0.009	0.0	98.01672	-3.339	1	2.0	0.0	3.0	0.0	0.0
-4166.667	300.0	100.0	100.0	0	0.0	0.0	-0.008	0.0	98.24323	-3.339	1	2.0	0.0	3.0	0.0	0.0
-4166.667	300.0	100.0	100.0	0	0.0	0.0	-0.007	0.0	98.58749	-3.398	1	2.0	0.0	5.0	0.0	0.0
-4166.667	300.0	100.0	100.0	0	0.0	0.0	-0.005	0.0	98.58749	-3.503	1	2.0	0.0	5.0	0.0	0.0
-4166.667	300.0	100.0	100.0	0	0.0	0.0	-0.004	0.0	97.986465	-3.503	1	2.0	0.0	5.0	0.0	0.0
-4166.667	300.0	100.0	100.0	0	0.0	0.0	-0.003	0.0	98.17455	-3.594	1	2.0	0.0	5.0	0.0	0.0
-4166.667	300.0	100.0	100.0	0	0.0	0.0	-0.002	0.0	98.17455	-3.635	1	2.0	0.0	5.0	0.0	0.0
-4166.667	300.0	100.0	100.0	0	0.0	0.0	-0.001	0.0	97.77111	-3.635	1	2.0	0.0	5.0	0.0	0.0
-4166.667	300.0	100.0	100.0	0	0.0	0.0	0.0	0.0	97.77111	-3.708	1	2.0	0.0	5.0	0.0	0.0
-4166.667	300.0	100.0	100.0	0	0.0	0.0	0.0	0.0	98.00893	-3.708	1	2.0	0.0	5.0	0.0	0.0
-4166.667	300.0	100.0	100.0	0	0.0	0.0	0.001	0.0	97.65675	-3.771	1	2.0	0.0	5.0	0.0	0.0
-4166.667	300.0	100.0	100.0	0	0.0	0.0	0.002	0.0	97.65675	-3.799	1	2.0	0.0	5.0	0.0	0.0
-4166.667	300.0	100.0	100.0	0	0.0	0.0	0.003	0.0	97.957	-3.799	1	2.0	0.0	5.0	0.0	0.0
-4166.667	300.0	100.0	100.0	0	0.0	0.0	0.004	0.0	97.19269	-3.85	1	2.0	0.0	5.0	0.0	0.0
-4166.667	300.0	100.0	100.0	0	0.0	0.0	0.006	0.0	97.19269	-3.873	1	2.0	0.0	5.0	0.0	0.0
-4166.667	300.0	100.0	100.0	0	0.0	0.0	0.007	0.0	97.216866	-3.873	1	2.0	0.0	5.0	0.0	0.0
-4166.667	300.0	100.0	100.0	0	0.0	0.0	0.008	0.0	97.216866	-3.913	1	2.0	0.0	5.0	0.0	0.0
-4166.667	300.0	100.0	100.0	0	0.0	0.0	0.01	0.0	97.144424	-3.913	1	2.0	0.0	5.0	0.0	0.0
-4166.667	300.0	100.0	100.0	0	0.0	0.0	0.011	0.0	97.03078	-3.931	1	2.0	0.0	5.0	0.0	0.0
-4166.667	300.0	100.0	100.0	0	0.0	0.0	0.012	0.0	97.03078	-3.964	1	2.0	0.0	5.0	0.0	0.0
-4166.667	300.0	100.0	100.0	0	0.0	0.0	0.014	0.0	96.44035	-3.964	1	2.0	0.0	5.0	0.0	0.0
-4166.667	300.0	100.0	100.0	0	0.0	0.0	0.015	0.0	96.49749	-3.979	1	2.0	0.0	5.0	0.0	0.0
-4166.667	300.0	100.0	100.0	0	0.0	0.0	0.016	0.0	96.49749	-4.005	1	2.0	0.0	5.0	0.0	0.0
-4166.667	300.0	100.0	100.0	0	0.0	0.0	0.017	0.0	96.58823	-4.005	1	2.0	0.0	5.0	0.0	0.0
-4166.667	300.0	100.0	100.0	0	0.0	0.0	0.019	0.0	96.58823	-4.016	1	2.0	0.0	5.0	0.0	0.0
-4166.667	300.0	100.0	100.0	0	0.0	0.0	0.02	0.0	97.14342	-4.016	1	2.0	0.0	5.0	0.0	0.0
-4166.667	300.0	100.0	100.0	0	0.0	0.0	0.021	0.0	97.06752	-4.037	1	2.0	0.0	5.0	0.0	0.0
-4166.667	300.0	100.0	100.0	0	0.0	0.0	0.023	0.0	97.06752	-4.056	1	2.0	0.0	5.0	0.0	0.0
-4166.667	300.0	100.0	100.0	0	0.0	0.0	0.025	0.0	97.05006	-4.056	1	2.0	0.0	5.0	0.0	0.0
-4166.667	300.0	100.0	100.0	0	0.0	0.0	0.026	0.0	97.121315	-4.064	1	2.0	0.0	5.0	0.0	0.0
-4166.667	300.0	100.0	100.0	0	0.0	0.0	0.027	0.0	97.121315	-4.078	1	2.0	0.0	5.0	0.0	0.0
-4166.667	300.0	100.0	100.0	0	0.0	0.0	0.029	0.0	96.684685	-4.078	1	2.0	0.0	5.0	0.0	0.0
-4166.667	300.0	100.0	100.0	0	0.0	0.0	0.03	0.0	96.684685	-4.085	1	2.0	0.0	5.0	0.0	0.0
-4166.667	300.0	100.0	100.0	0	0.0	0.0	0.032	0.0	96.49525	-4.085	1	2.0	0.0	5.0	0.0	0.0
-4166.667	300.0	100.0	100.0	0	0.0	0.0	0.033	0.0	96.38998	-4.096	1	2.0	0.0	5.0	0.0	0.0
-4166.667	300.0	100.0	100.0	0	0.0	0.0	0.034	0.0	96.38998	-4.102	1	2.0	0.0	5.0	0.0	0.0
-4166.667	300.0	100.0	100.0	0	0.0	0.0	0.036	0.0	96.638145	-4.102	1	2.0	0.0	5.0	0.0	0.0
-4166.667	300.0	100.0	100.0	0	0.0	0.0	0.038	0.0	96.89832	-4.111	1	2.0	0.0	5.0	0.0	0.0
-4166.667	300.0	100.0	100.0	0	0.0	0.0	0.039	0.0	96.89832	-4.115	1	2.0	0.0	5.0	0.0	0.0
-4166.667	300.0	100.0	100.0	0	0.0	0.0	0.041	0.0	97.3694	-4.115	1	2.0	0.0	5.0	0.0	0.0
-4166.667	300.0	100.0	100.0	0	0.0	0.0	0.043	0.0	97.3694	-4.123	1	2.0	0.0	5.0	0.0	0.0
-4166.667	300.0	100.0	100.0	0	0.0	0.0	0.044	0.0	96.96844	-4.123	1	2.0	0.0	5.0	0.0	0.0
-4166.667	300.0	100.0	100.0	0	0.0	0.0	0.046	0.0	97.38132	-4.129	1	2.0	0.0	5.0	0.0	0.0
-4166.667	300.0	100.0	100.0	0	0.0	0.0	0.047	0.0	97.38132	-4.132	1	2.0	0.0	5.0	0.0	0.0
-4166.667	300.0	100.0	100.0	0	0.0	0.0	0.049	0.0	97.43243	-4.132	1	2.0	0.0	5.0	0.0	0.0
-4166.667	300.0	100.0	100.0	0	0.0	0.0	0.051	0.0	97.20535	-4.137	1	2.0	0.0	5.0	0.0	0.0
-4166.667	300.0	100.0	100.0	0	0.0	0.0	0.052	0.0	97.20535	-4.14	1	2.0	0.0	5.0	0.0	0.0
-4166.667	300.0	100.0	100.0	0	0.0	0.0	0.054	0.0	97.453636	-4.14	1	2.0	0.0	5.0	0.0	0.0
-4166.667	300.0	100.0	100.0	0	0.0	0.0	0.056	0.0	97.453636	-4.144	1	2.0	0.0	5.0	0.0	0.0
-4166.667	300.0	100.0	100.0	0	0.0	0.0	0.058	0.0	96.42265	-4.144	1	2.0	0.0	5.0	0.0	0.0
-4166.667	300.0	100.0	100.0	0	0.0	0.0	0.059	0.0	98.00238	-4.146	1	2.0	0.0	5.0	0.0	0.0
-4166.667	300.0	100.0	100.0	0	0.0	0.0	0.061	0.0	97.79821	-4.148	1	2.0	0.0	5.0	0.0	0.0
-4166.667	300.0	100.0	100.0	0	0.0	0.0	0.063	0.0	96.983444	-4.148	1	2.0	0.0	5.0	0.0	0.0
-4166.667	300.0	100.0	100.0	0	0.0	0.0	0.065	0.0	97.10323	-4.151	1	2.0	0.0	5.0	0.0	0.0
-4166.667	300.0	100.0	100.0	0	0.0	0.0	0.067	0.0	97.10323	-4.153	1	2.0	0.0	5.0	0.0	0.0
-4166.667	300.0	100.0	100.0	0	0.0	0.0	0.068	0.0	97.43247	-4.153	1	2.0	0.0	5.0	0.0	0.0
-4166.667	300.0	100.0	100.0	0	0.0	0.0	0.07	0.0	97.43247	-4.155	1	2.0	0.0	5.0	0.0	0.0
-4166.667	300.0	100.0	100.0	0	0.0	0.0	0.072	0.0	97.87199	-4.155	1	2.0	0.0	5.0	0.0	0.0
-4166.667	300.0	100.0	100.0	0	0.0	0.0	0.074	0.0	97.57404	-4.157	1	2.0	0.0	5.0	0.0	0.0
-4166.667	300.0	100.0	100.0	0	0.0	0.0	0.075	0.0	97.57404	-4.159	1	2.0	0.0	5.0	0.0	0.0
-4166.667	300.0	100.0	100.0	0	0.0	0.0	0.077	0.0	98.28782	-4.159	1	2.0	0.0	5.0	0.0	0.0
-4166.667	300.0	100.0	100.0	0	0.0	0.0	0.079	0.0	98.915405	-4.159	1	2.0	0.0	5.0	0.0	0.0
-4166.667	300.0	100.0	100.0	0	0.0	0.0	0.08	0.0	98.915405	-4.161	1	2.0	0.0	5.0	0.0	0.0
-4166.667	300.0	100.0	100.0	0	0.0	0.0	0.082	0.0	99.24396	-4.161	1	2.0	0.0	5.0	0.0	0.0
-4166.667	300.0	100.0	100.0	0	0.0	0.0	0.084	0.0	98.64099	-4.162	1	2.0	0.0	5.0	0.0	0.0
-4166.667	300.0	100.0	100.0	0	0.0	0.0	0.085	0.0	98.64099	-4.162	1	2.0	0.0	5.0	0.0	0.0
-4166.667	300.0	100.0	100.0	0	0.0	0.0	0.087	0.0	98.70471	-4.163	1	2.0	0.0	5.0	0.0	0.0
-4166.667	300.0	100.0	100.0	0	0.0	0.0	0.088	0.0	98.70471	-4.163	1	2.0	0.0	5.0	0.0	0.0
-4166.667	300.0	100.0	100.0	0	0.0	0.0	0.09	0.0	99.25911	-4.163	1	2.0	0.0	5.0	0.0	0.0
-4166.667	300.0	100.0	100.0	0	0.0	0.0	0.091	0.0	98.53255	-4.164	1	2.0	0.0	5.0	0.0	0.0
-4166.667	300.0	100.0	100.0	0	0.0	0.0	0.093	0.0	98.53255	-4.165	1	2.0	0.0	5.0	0.0	0.0
-4166.667	300.0	100.0	100.0	0	0.0	0.0	0.094	0.0	98.36174	-4.165	1	2.0	0.0	5.0	0.0	0.0
-4166.667	300.0	100.0	100.0	0	0.0	0.0	0.096	0.0	98.04794	-4.165	1	2.0	0.0	5.0	0.0	0.0
-4166.667	300.0	100.0	100.0	0	0.0	0.0	0.097	0.0	98.04794	-4.165	1	2.0	0.0	5.0	0.0	0.0
-4166.667	300.0	100.0	100.0	0	0.0	0.0	0.098	0.0	97.89163	-4.166	1	2.0	0.0	5.0	0.0	0.0
-4166.667	300.0	100.0	100.0	0	0.0	0.0	0.1	0.0	97.89163	-4.166	1	2.0	0.0	5.0	0.0	0.0
-4166.667	300.0	100.0	100.0	0	0.0	0.0	0.101	0.0	97.86823	-4.166	1	2.0	0.0	5.0	0.0	0.0
-4166.667	300.0	100.0	100.0	0	0.0	0.0	0.103	0.0	97.0055	-4.167	1	2.0	0.0	5.0	0.0	0.0
-4166.667	300.0	100.0	100.0	0	0.0	0.0	0.104	0.0	97.0055	-4.167	1	2.0	0.0	5.0	0.0	0.0
-4166.667	300.0	100.0	100.0	0	0.0	0.0	0.105	0.0	97.33386	-4.167	1	2.0	0.0	5.0	0.0	0.0
-4166.667	300.0	100.0	100.0	0	0.0	0.0	0.106	0.0	97.2707	-4.168	1	2.0	0.0	5.0	0.0	0.0
-4166.667	300.0	100.0	100.0	0	0.0	0.0	0.107	0.0	97.2707	-4.168	1	2.0	0.0	5.0	0.0	0.0
-4166.667	300.0	100.0	100.0	0	0.0	0.0	0.108	0.0	96.674515	-4.168	1	2.0	0.0	5.0	0.0	0.0
-4166.667	300.0	100.0	100.0	0	0.0	0.0	0.109	0.0	96.674515	-4.168	1	2.0	0.0	5.0	0.0	0.0
-4166.667	300.0	100.0	100.0	0	0.0	0.0	0.11	0.0	97.063705	-4.168	1	2.0	0.0	5.0	0.0	0.0
-4166.667	300.0	100.0	100.0	0	0.0	0.0	0.111	0.0	97.132286	-4.169	1	2.0	0.0	5.0	0.0	0.0
-4166.667	300.0	100.0	100.0	0	0.0	0.0	0.112	0.0	97.132286	-4.169	1	2.0	0.0	5.0	0.0	0.0
-4166.667	300.0	100.0	100.0	0	0.0	0.0	0.113	0.0	96.764305	-4.169	1	2.0	0.0	5.0	0.0	0.0
-4166.667	300.0	100.0	100.0	0	0.0	0.0	0.114	0.0	97.43302	-4.169	1	2.0	0.0	5.0	0.0	0.0
-4166.667	300.0	100.0	100.0	0	0.0	0.0	0.115	0.0	97.43302	-4.169	1	2.0	0.0	5.0	0.0	0.0
-4166.667	300.0	100.0	100.0	0	0.0	0.0	0.116	0.0	97.51705	-4.169	1	2.0	0.0	5.0	0.0	0.0
-4166.667	300.0	100.0	100.0	0	0.0	0.0	0.117	0.0	97.51705	-4.169	1	2.0	0.0	5.0	0.0	0.0
-4166.667	300.0	100.0	100.0	0	0.0	0.0	0.118	0.0	98.166954	-4.169	1	2.0	0.0	5.0	0.0	0.0
-4166.667	300.0	100.0	100.0	0	0.0	0.0	0.119	0.0	98.50903	-4.169	1	2.0	0.0	5.0	0.0	0.0
-4166.667	300.0	100.0	100.0	0	0.0	0.0	0.12	0.0	98.50903	-4.169	1	2.0	0.0	5.0	0.0	0.0
-4166.667	300.0	100.0	100.0	0	0.0	0.0	0.121	0.0	98.22459	-4.169	1	2.0	0.0	5.0	0.0	0.0
-4166.667	300.0	100.0	100.0	0	0.0	0.0	0.122	0.0	98.44903	-4.17	1	2.0	0.0	5.0	0.0	0.0
-4166.667	300.0	100.0	100.0	0	0.0	0.0	0.122	0.0	98.44903	-4.17	1	2.0	0.0	5.0	0.0	0.0
-4166.667	300.0	100.0	100.0	0	0.0	0.0	0.123	0.0	99.161255	-4.17	1	2.0	0.0	5.0	0.0	0.0
-4166.667	300.0	100.0	100.0	0	0.0	0.0	0.125	0.0	99.161255	-4.17	1	2.0	0.0	5.0	0.0	0.0
-4166.667	300.0	100.0	100.0	0	0.0	0.0	0.126	0.0	99.76818	-4.17	1	2.0	0.0	5.0	0.0	0.0
-4166.667	300.0	100.0	100.0	0	0.0	0.0	0.126	0.0	98.53712	-4.17	1	2.0	0.0	5.0	0.0	0.0
-4166.667	300.0	100.0	100.0	0	0.0	0.0	0.127	0.0	98.53712	-4.17	1	2.0	0.0	5.0	0.0	0.0
-4166.667	300.0	100.0	100.0	0	0.0	0.0	0.128	0.0	97.96981	-4.17	1	2.0	0.0	5.0	0.0	0.0
-4166.667	300.0	100.0	100.0	0	0.0	0.0	0.13	0.0	98.24278	-4.17	1	2.0	0.0	5.0	0.0	0.0
-4166.667	300.0	100.0	100.0	0	0.0	0.0	0.131	0.0	98.24278	-4.17	1	2.0	0.0	5.0	0.0	0.0
-4166.667	300.0	100.0	100.0	0	0.0	0.0	0.132	0.0	97.31863	-4.17	1	2.0	0.0	5.0	0.0	0.0
-4166.667	300.0	100.0	100.0	0	0.0	0.0	0.133	0.0	97.31863	-4.17	1	2.0	0.0	5.0	0.0	0.0
-4166.667	300.0	100.0	100.0	0	0.0	0.0	0.134	0.0	97.340034	-4.17	1	2.0	0.0	5.0	0.0	0.0
-4166.667	300.0	100.0	100.0	0	0.0	0.0	0.135	0.0	97.5909	-4.17	1	2.0	0.0	5.0	0.0	0.0
-4166.667	300.0	100.0	100.0	0	0.0	0.0	0.136	0.0	97.5909	-4.17	1	2.0	0.0	5.0	0.0	0.0
-4166.667	300.0	100.0	100.0	0	0.0	0.0	0.137	0.0	97.469505	-4.17	1	2.0	0.0	5.0	0.0	0.0
-4166.667	300.0	100.0	100.0	0	0.0	0.0	0.138	0.0	98.161316	-4.17	1	2.0	0.0	5.0	0.0	0.0
-4166.667	300.0	100.0	100.0	0	0.0	0.0	0.139	0.0	98.161316	-4.17	1	2.0	0.0	5.0	0.0	0.0
-4166.667	300.0	100.0	100.0	0	0.0	0.0	0.14	0.0	98.16649	-4.17	1	2.0	0.0	5.0	0.0	0.0
-4166.667	300.0	100.0	100.0	0	0.0	0.0	0.141	0.0	98.16649	-4.17	1	2.0	0.0	5.0	0.0	0.0
-4166.667	300.0	100.0	100.0	0	0.0	0.0	0.143	0.0	98.03267	-4.17	1	2.0	0.0	5.0	0.0	0.0
-4166.667	300.0	100.0	100.0	0	0.0	0.0	0.144	0.0	98.20478	-4.17	1	2.0	0.0	5.0	0.0	0.0
-4166.667	300.0	100.0	100.0	0	0.0	0.0	0.144	0.0	98.20478	-4.17	1	2.0	0.0	5.0	0.0	0.0
-4166.667	300.0	100.0	100.0	0	0.0	0.0	0.145	0.0	98.141975	-4.17	1	2.0	0.0	5.0	0.0	0.0
-4166.667	300.0	100.0	100.0	0	0.0	0.0	0.146	0.0	98.418274	-4.17	1	2.0	0.0	5.0	0.0	0.0
-4166.667	300.0	100.0	100.0	0	0.0	0.0	0.147	0.0	98.418274	-4.17	1	2.0	0.0	5.0	0.0	0.0
-4166.667	300.0	100.0	100.0	0	0.0	0.0	0.148	0.0	97.815475	-4.17	1	2.0	0.0	5.0	0.0	0.0
-4166.667	300.0	100.0	100.0	0	0.0	0.0	0.149	0.0	97.815475	-4.17	1	2.0	0.0	5.0	0.0	0.0
-4166.667	300.0	100.0	100.0	0	0.0	0.0	0.15	0.0	97.38078	-4.17	1	2.0	0.0	5.0	0.0	0.0
-4166.667	300.0	100.0	100.0	0	0.0	0.0	0.151	0.0	96.98012	-4.17	1	2.0	0.0	5.0	0.0	0.0
-4166.667	300.0	100.0	100.0	0	0.0	0.0	0.152	0.0	96.98012	-4.17	1	2.0	0.0	5.0	0.0	0.0
-4166.667	300.0	100.0	100.0	0	0.0	0.0	0.153	0.0	97.439476	-4.17	1	2.0	0.0	6.0	0.0	0.0
0.0	300.0	100.0	100.0	0	0.0	0.0	0.154	0.0	97.456726	-4.17	1	2.0	0.0	0.0	0.0	1.0
0.0	300.0	100.0	100.0	0	0.0	0.0	0.155	0.0	97.456726	-4.17	1	2.0	0.0	0.0	0.0	1.0
0.0	300.0	100.0	100.0	0	0.0	0.0	0.156	0.0	97.508804	-4.17	1	2.0	0.0	0.0	0.0	1.0
0.0	300.0	100.0	100.0	0	0.0	0.0	0.157	0.0	97.508804	-4.17	1	2.0	0.0	0.0	0.0	1.0
0.0	300.0	100.0	100.0	0	0.0	0.0	0.157	0.0	96.54821	-4.17	1	2.0	0.0	0.0	0.0	1.0
0.0	300.0	100.0	100.0	0	0.0	0.0	0.159	0.0	97.11983	-3.875	1	2.0	0.0	0.0	0.0	1.0
0.0	300.0	100.0	100.0	0	0.0	0.0	0.16	0.0	97.11983	-3.347	1	2.0	0.0	0.0	0.0	1.0
0.0	300.0	100.0	100.0	0	0.0	0.0	0.161	0.0	97.03236	-3.347	1	2.0	0.0	0.0	0.0	1.0
0.0	300.0	100.0	100.0	0	0.0	0.0	0.163	0.0	96.15748	-2.89	1	2.0	0.0	0.0	0.0	1.0
0.0	300.0	100.0	100.0	0	0.0	0.0	0.164	0.0	96.15748	-2.89	1	2.0	0.0	0.0	0.0	1.0
0.0	300.0	100.0	100.0	0	0.0	0.0	0.166	0.0	98.30469	-2.685	1	2.0	0.0	0.0	0.0	1.0
0.0	300.0	100.0	100.0	0	0.0	0.0	0.167	0.0	98.30469	-2.495	1	2.0	0.0	0.0	0.0	1.0
0.0	300.0	100.0	100.0	0	0.0	0.0	0.168	0.0	97.981804	-2.495	1	2.0	0.0	0.0	0.0	1.0
0.0	300.0	100.0	100.0	0	0.0	0.0	0.17	0.0	98.47201	-2.155	1	2.0	0.0	0.0	0.0	1.0
0.0	300.0	100.0	100.0	0	0.0	0.0	0.171	0.0	98.41264	-1.861	1	2.0	0.0	0.0	0.0	1.0
0.0	300.0	100.0	100.0	0	0.0	0.0	0.173	0.0	98.33714	-1.861	1	2.0	0.0	0.0	0.0	1.0
0.0	300.0	100.0	100.0	0	0.0	0.0	0.174	0.0	98.4227	-1.729	1	2.0	0.0	0.0	0.0	1.0
0.0	300.0	100.0	100.0	0	0.0	0.0	0.175	0.0	98.4227	-1.493	1	2.0	0.0	0.0	0.0	1.0
0.0	300.0	100.0	100.0	0	0.0	0.0	0.177	0.0	98.80327	-1.493	1	2.0	0.0	0.0	0.0	1.0
0.0	300.0	100.0	100.0	0	0.0	0.0	0.178	0.0	98.80327	-1.289	1	2.0	0.0	0.0	0.0	1.0
0.0	300.0	100.0	100.0	0	0.0	0.0	0.179	0.0	99.0767	-1.289	1	2.0	0.0	0.0	0.0	1.0
0.0	300.0	100.0	100.0	0	0.0	0.0	0.18	0.0	98.08923	-1.198	1	2.0	0.0	0.0	0.0	1.0
0.0	300.0	100.0	100.0	0	0.0	0.0	0.181	0.0	98.08923	-1.034	1	2.0	0.0	0.0	0.0	1.0
0.0	300.0	100.0	100.0	0	0.0	0.0	0.182	0.0	98.21714	-1.034	1	2.0	0.0	0.0	0.0	1.0
0.0	300.0	100.0	100.0	0	0.0	0.0	0.183	0.0	98.481445	-0.961	1	2.0	0.0	0.0	0.0	1.0
0.0	300.0	100.0	100.0	0	0.0	0.0	0.184	0.0	98.048546	-0.961	1	2.0	0.0	0.0	0.0	1.0
0.0	300.0	100.0	100.0	0	0.0	0.0	0.185	0.0	97.08842	-0.83	1	2.0	0.0	0.0	0.0	1.0
0.0	300.0	100.0	100.0	0	0.0	0.0	0.186	0.0	97.08842	-0.771	1	2.0	0.0	0.0	0.0	1.0
0.0	300.0	100.0	100.0	0	0.0	0.0	0.186	0.0	96.98747	-0.771	1	2.0	0.0	0.0	0.0	1.0
0.0	300.0	100.0	100.0	0	0.0	0.0	0.187	0.0	97.21798	-0.666	1	2.0	0.0	0.0	0.0	1.0
0.0	300.0	100.0	100.0	0	0.0	0.0	0.187	0.0	97.21798	-0.618	1	2.0	0.0	0.0	0.0	1.0
0.0	300.0	100.0	100.0	0	0.0	0.0	0.187	0.0	96.68561	-0.618	1	2.0	0.0	0.0	0.0	1.0
0.0	300.0	100.0	100.0	0	0.0	0.0	0.188	0.0	95.85319	-0.534	1	2.0	0.0	0.0	0.0	1.0
0.0	300.0	100.0	100.0	0	0.0	0.0	0.188	0.0	95.85319	-0.534	1	2.0	0.0	0.0	0.0	1.0
0.0	300.0	100.0	100.0	0	0.0	0.0	0.188	0.0	94.71808	-0.496	1	2.0	0.0	0.0	0.0	1.0
0.0	300.0	100.0	100.0	0	0.0	0.0	0.188	0.0	95.14097	-0.428	1	2.0	0.0	0.0	0.0	1.0
0.0	300.0	100.0	100.0	0	0.0	0.0	0.188	0.0	95.974174	-0.428	1	2.0	0.0	0.0	0.0	1.0
0.0	300.0	100.0	100.0	0	0.0	0.0	0.188	0.0	96.330765	-0.398	1	2.0	0.0	0.0	0.0	1.0
0.0	300.0	100.0	100.0	0	0.0	0.0	0.187	0.0	96.330765	-0.343	1	2.0	0.0	0.0	0.0	1.0
0.0	300.0	100.0	100.0	0	0.0	0.0	0.187	0.0	97.53711	-0.343	1	2.0	0.0	8.0	0.0	1.0
0.0	300.0	100.0	100.0	0	0.0	0.0	0.186	0.0	97.918495	-0.319	1	2.0	0.0	14.0	0.0	1.0
0.0	300.0	100.0	100.0	0	0.0	0.0	0.186	0.0	97.918495	-0.319	1	2.0	0.0	14.0	0.0	1.0
0.0	300.0	100.0	100.0	0	0.0	0.0	0.185	0.0	97.92362	-0.276	1	2.0	0.0	0.0	0.0	1.0
0.0	300.0	100.0	100.0	0	0.0	0.0	0.185	0.0	97.92362	-0.256	1	2.0	0.0	0.0	0.0	1.0
0.0	300.0	100.0	100.0	0	0.0	0.0	0.184	0.0	96.48844	-0.256	1	2.0	0.0	0.0	0.0	1.0
0.0	300.0	100.0	100.0	0	0.0	0.0	0.183	0.0	98.81266	-0.221	1	2.0	0.0	0.0	0.0	1.0
0.0	300.0	100.0	100.0	0	0.0	0.0	0.183	0.0	98.81266	-0.19	1	2.0	0.0	0.0	0.0	1.0
0.0	300.0	100.0	100.0	0	0.0	0.0	0.182	0.0	97.85948	-0.19	1	2.0	0.0	0.0	0.0	1.0
0.0	300.0	100.0	100.0	0	0.0	0.0	0.181	0.0	97.47591	-0.177	1	2.0	0.0	0.0	0.0	1.0
0.0	300.0	100.0	100.0	0	0.0	0.0	0.18	0.0	97.47591	-0.177	1	2.0	0.0	0.0	0.0	1.0
0.0	300.0	100.0	100.0	0	0.0	0.0	0.179	0.0	96.74731	-0.152	1	2.0	0.0	0.0	0.0	1.0
0.0	300.0	100.0	100.0	0	0.0	0.0	0.177	0.0	96.74731	-0.142	1	2.0	0.0	0.0	0.0	1.0
0.0	300.0	100.0	100.0	0	0.0	0.0	0.176	0.0	97.09024	-0.142	1	2.0	0.0	0.0	0.0	1.0
0.0	300.0	100.0	100.0	0	0.0	0.0	0.175	0.0	97.39945	-0.122	1	2.0	0.0	0.0	0.0	1.0
0.0	300.0	100.0	100.0	0	0.0	0.0	0.174	0.0	97.39945	-0.113	1	2.0	0.0	0.0	0.0	1.0
0.0	300.0	100.0	100.0	0	0.0	0.0	0.172	0.0	97.21562	-0.113	1	2.0	0.0	0.0	0.0	1.0
0.0	300.0	100.0	100.0	0	0.0	0.0	0.171	0.0	96.98232	-0.098	1	2.0	0.0	0.0	0.0	1.0
0.0	300.0	100.0	100.0	0	0.0	0.0	0.17	0.0	96.98232	-0.098	1	2.0	0.0	0.0	0.0	1.0
0.0	300.0	100.0	100.0	0	0.0	0.0	0.168	0.0	97.868286	-0.091	1	2.0	0.0	0.0	0.0	1.0
0.0	300.0	100.0	100.0	0	0.0	0.0	0.167	0.0	97.868286	-0.078	1	2.0	0.0	0.0	0.0	1.0
0.0	300.0	100.0	100.0	0	0.0	0.0	0.166	0.0	98.0094	-0.078	1	2.0	0.0	0.0	0.0	1.0
0.0	300.0	100.0	100.0	0	0.0	0.0	0.164	0.0	97.69739	-0.067	1	2.0	0.0	0.0	0.0	1.0
0.0	300.0	100.0	100.0	0	0.0	0.0	0.163	0.0	97.69739	-0.062	1	2.0	0.0	0.0	0.0	1.0
0.0	300.0	100.0	100.0	0	0.0	0.0	0.162	0.0	97.32842	-0.062	1	2.0	0.0	0.0	0.0	1.0
0.0	300.0	100.0	100.0	0	0.0	0.0	0.16	0.0	97.64149	-0.054	1	2.0	0.0	0.0	0.0	1.0
0.0	300.0	100.0	100.0	0	0.0	0.0	0.159	0.0	97.64149	-0.05	1	2.0	0.0	0.0	0.0	1.0
0.0	300.0	100.0	100.0	0	0.0	0.0	0.158	0.0	97.08365	-0.05	1	2.0	0.0	0.0	0.0	1.0
0.0	300.0	100.0	100.0	0	0.0	0.0	0.156	0.0	97.08365	-0.043	1	2.0	0.0	0.0	0.0	1.0
0.0	300.0	100.0	100.0	0	0.0	0.0	0.155	0.0	97.04242	-0.043	1	2.0	0.0	0.0	0.0	1.0
0.0	300.0	100.0	100.0	0	0.0	0.0	0.153	0.0	98.14515	-0.04	1	2.0	0.0	0.0	0.0	1.0
0.0	300.0	100.0	100.0	0	0.0	0.0	0.152	0.0	98.14515	-0.034	1	2.0	0.0	0.0	0.0	1.0
0.0	300.0	100.0	100.0	0	0.0	0.0	0.15	0.0	98.06678	-0.034	1	2.0	0.0	0.0	0.0	1.0
0.0	300.0	100.0	100.0	0	0.0	0.0	0.149	0.0	98.615974	-0.029	1	2.0	0.0	0.0	0.0	1.0
0.0	300.0	100.0	100.0	0	0.0	0.0	0.148	0.0	98.615974	-0.029	1	2.0	0.0	0.0	0.0	1.0
0.0	300.0	100.0	100.0	0	0.0	0.0	0.146	0.0	98.67194	-0.027	1	2.0	0.0	0.0	0.0	1.0
0.0	300.0	100.0	100.0	0	0.0	0.0	0.145	0.0	98.67194	-0.023	1	2.0	0.0	0.0	0.0	1.0
0.0	300.0	100.0	100.0	0	0.0	0.0	0.143	0.0	98.66868	-0.023	1	2.0	0.0	0.0	0.0	1.0
0.0	300.0	100.0	100.0	0	0.0	0.0	0.142	0.0	98.5966	-0.02	1	2.0	0.0	0.0	0.0	1.0
0.0	300.0	100.0	100.0	0	0.0	0.0	0.14	0.0	98.5966	-0.018	1	2.0	0.0	0.0	0.0	1.0
0.0	300.0	100.0	100.0	0	0.0	0.0	0.139	0.0	98.19265	-0.018	1	2.0	0.0	0.0	0.0	1.0
0.0	300.0	100.0	100.0	0	0.0	0.0	0.137	0.0	98.04469	-0.016	1	2.0	0.0	0.0	0.0	1.0
0.0	300.0	100.0	100.0	0	0.0	0.0	0.135	0.0	98.04469	-0.016	1	2.0	0.0	0.0	0.0	1.0
0.0	300.0	100.0	100.0	0	0.0	0.0	0.133	0.0	97.07721	-0.014	1	2.0	0.0	0.0	0.0	1.0
0.0	300.0	100.0	100.0	0	0.0	0.0	0.132	0.0	97.07721	-0.012	1	2.0	0.0	0.0	0.0	1.0
0.0	300.0	100.0	100.0	0	0.0	0.0	0.13	0.0	96.17131	-0.012	1	2.0	0.0	0.0	0.0	1.0
0.0	300.0	100.0	100.0	0	0.0	0.0	0.129	0.0	96.13104	-0.011	1	2.0	0.0	0.0	0.0	1.0
0.0	300.0	100.0	100.0	0	0.0	0.0	0.127	0.0	96.13104	-0.009	1	2.0	0.0	0.0	0.0	1.0
0.0	300.0	100.0	100.0	0	0.0	0.0	0.126	0.0	95.417854	-0.009	1	2.0	0.0	0.0	0.0	1.0
0.0	300.0	100.0	100.0	0	0.0	0.0	0.124	0.0	94.9666	-0.009	1	2.0	0.0	0.0	0.0	1.0
0.0	300.0	100.0	100.0	0	0.0	0.0	0.123	0.0	94.9666	-0.007	1	2.0	0.0	0.0	0.0	1.0
0.0	300.0	100.0	100.0	0	0.0	0.0	0.121	0.0	94.24227	-0.007	1	2.0	0.0	0.0	0.0	1.0
0.0	300.0	100.0	100.0	0	0.0	0.0	0.119	0.0	94.24227	-0.007	1	2.0	0.0	0.0	0.0	1.0
0.0	300.0	100.0	100.0	0	0.0	0.0	0.118	0.0	95.416176	-0.007	1	2.0	0.0	0.0	0.0	1.0
0.0	300.0	100.0	100.0	0	0.0	0.0	0.117	0.0	96.39146	-0.006	1	2.0	0.0	0.0	0.0	1.0
0.0	300.0	100.0	100.0	0	0.0	0.0	0.115	0.0	96.39146	-0.005	1	2.0	0.0	0.0	0.0	1.0
0.0	300.0	100.0	100.0	0	0.0	0.0	0.114	0.0	95.77161	-0.005	1	2.0	0.0	0.0	0.0	1.0
0.0	300.0	100.0	100.0	0	0.0	0.0	0.113	0.0	96.134	-0.004	1	2.0	0.0	0.0	0.0	1.0
0.0	300.0	100.0	100.0	0	0.0	0.0	0.112	0.0	96.134	-0.004	1	2.0	0.0	0.0	0.0	1.0
0.0	300.0	100.0	100.0	0	0.0	0.0	0.11	0.0	95.9809	-0.004	1	2.0	0.0	0.0	0.0	1.0
0.0	300.0	100.0	100.0	0	0.0	0.0	0.109	0.0	95.9809	-0.003	1	2.0	0.0	0.0	0.0	1.0
0.0	300.0	100.0	100.0	0	0.0	0.0	0.108	0.0	96.36555	-0.003	1	2.0	0.0	0.0	0.0	1.0
0.0	300.0	100.0	100.0	0	0.0	0.0	0.106	0.0	96.50961	-0.003	1	2.0	0.0	0.0	0.0	1.0
0.0	300.0	100.0	100.0	0	0.0	0.0	0.105	0.0	96.50961	-0.002	1	2.0	0.0	0.0	0.0	1.0
0.0	300.0	100.0	100.0	0	0.0	0.0	0.104	0.0	96.81946	-0.002	1	2.0	0.0	0.0	0.0	1.0
0.0	300.0	100.0	100.0	0	0.0	0.0	0.103	0.0	96.54466	-0.002	1	2.0	0.0	0.0	0.0	1.0
0.0	300.0	100.0	100.0	0	0.0	0.0	0.102	0.0	96.54466	-0.002	1	2.0	0.0	0.0	0.0	1.0
0.0	300.0	100.0	100.0	0	0.0	0.0	0.1	0.0	96.06664	-0.001	1	2.0	0.0	0.0	0.0	1.0
0.0	300.0	100.0	100.0	0	0.0	0.0	0.099	0.0	96.06664	-0.001	1	2.0	0.0	0.0	0.0	1.0
0.0	300.0	100.0	100.0	0	0.0	0.0	0.098	0.0	97.12094	-0.001	1	2.0	0.0	0.0	0.0	1.0
0.0	300.0	100.0	100.0	0	0.0	0.0	0.097	0.0	97.227684	-0.001	1	2.0	0.0	0.0	0.0	1.0
0.0	300.0	100.0	100.0	0	0.0	0.0	0.096	0.0	97.227684	-0.001	1	2.0	0.0	0.0	0.0	1.0
0.0	300.0	100.0	100.0	0	0.0	0.0	0.094	0.0	97.42954	-0.001	1	2.0	0.0	0.0	0.0	1.0
0.0	300.0	100.0	100.0	0	0.0	0.0	0.093	0.0	97.947784	0.0	1	2.0	0.0	0.0	0.0	1.0
0.0	300.0	100.0	100.0	0	0.0	0.0	0.092	0.0	97.947784	0.0	1	2.0	0.0	0.0	0.0	1.0
0.0	300.0	100.0	100.0	0	0.0	0.0	0.09	0.0	98.702774	0.0	1	2.0	0.0	0.0	0.0	1.0
0.0	300.0	100.0	100.0	0	0.0	0.0	0.089	0.0	98.702774	0.0	1	2.0	0.0	0.0	0.0	1.0
0.0	300.0	100.0	100.0	0	0.0	0.0	0.088	0.0	98.161964	0.0	1	2.0	0.0	0.0	0.0	1.0
0.0	300.0	100.0	100.0	0	0.0	0.0	0.086	0.0	98.30657	0.0	1	2.0	0.0	0.0	0.0	1.0
0.0	300.0	100.0	100.0	0	0.0	0.0	0.084	0.0	98.30657	0.0	1	2.0	0.0	0.0	0.0	1.0
0.0	300.0	100.0	100.0	0	0.0	0.0	0.083	0.0	98.38889	0.0	1	2.0	0.0	0.0	0.0	1.0
0.0	300.0	100.0	100.0	0	0.0	0.0	0.081	0.0	97.731705	0.0	1	2.0	0.0	0.0	0.0	1.0
0.0	300.0	100.0	100.0	0	0.0	0.0	0.079	0.0	97.731705	0.0	1	2.0	0.0	0.0	0.0	1.0
0.0	300.0	100.0	100.0	0	0.0	0.0	0.078	0.0	97.81263	0.0	1	2.0	0.0	0.0	0.0	1.0
0.0	300.0	100.0	100.0	0	0.0	0.0	0.076	0.0	97.81263	0.0	1	2.0	0.0	0.0	0.0	1.0
0.0	300.0	100.0	100.0	0	0.0	0.0	0.074	0.0	97.39426	0.0	1	2.0	0.0	0.0	0.0	1.0
0.0	300.0	100.0	100.0	0	0.0	0.0	0.072	0.0	97.64737	0.0	1	2.0	0.0	0.0	0.0	1.0
0.0	300.0	100.0	100.0	0	0.0	0.0	0.071	0.0	97.64737	0.0	1	2.0	0.0	0.0	0.0	1.0
0.0	300.0	100.0	100.0	0	0.0	0.0	0.069	0.0	96.960754	0.0	1	2.0	0.0	0.0	0.0	1.0
0.0	300.0	100.0	100.0	0	0.0	0.0	0.067	0.0	96.01916	0.0	1	2.0	0.0	0.0	0.0	1.0
0.0	300.0	100.0	100.0	0	0.0	0.0	0.065	0.0	96.01916	0.0	1	2.0	0.0	0.0	0.0	1.0
0.0	300.0	100.0	100.0	0	0.0	0.0	0.063	0.0	96.00151	0.0	1	2.0	0.0	0.0	0.0	1.0
0.0	300.0	100.0	100.0	0	0.0	0.0	0.062	0.0	95.85904	0.0	1	2.0	0.0	0.0	0.0	1.0
0.0	300.0	100.0	100.0	0	0.0	0.0	0.06	0.0	95.322945	0.0	1	2.0	0.0	0.0	0.0	1.0
0.0	300.0	100.0	100.0	0	0.0	0.0	0.058	0.0	94.70765	0.0	1	2.0	0.0	0.0	0.0	1.0
0.0	300.0	100.0	100.0	0	0.0	0.0	0.057	0.0	94.70765	0.0	1	2.0	0.0	0.0	0.0	1.0
0.0	300.0	100.0	100.0	0	0.0	0.0	0.055	0.0	94.82966	0.0	1	2.0	0.0	0.0	0.0	1.0
0.0	300.0	100.0	100.0	0	0.0	0.0	0.053	0.0	94.3413	0.0	1	2.0	0.0	0.0	0.0	1.0
0.0	300.0	100.0	100.0	0	0.0	0.0	0.052	0.0	94.3413	0.0	1	2.0	0.0	0.0	0.0	1.0
0.0	300.0	100.0	100.0	0	0.0	0.0	0.05	0.0	94.29912	0.0	1	2.0	0.0	0.0	0.0	1.0
0.0	300.0	100.0	100.0	0	0.0	0.0	0.049	0.0	94.29912	0.0	1	2.0	0.0	0.0	0.0	1.0
0.0	300.0	100.0	100.0	0	0.0	0.0	0.047	0.0	95.45829	0.0	1	2.0	0.0	0.0	0.0	1.0
0.0	300.0	100.0	100.0	0	0.0	0.0	0.046	0.0	95.0924	0.0	1	2.0	0.0	0.0	0.0	1.0
0.0	300.0	100.0	100.0	0	0.0	0.0	0.045	0.0	95.0924	0.0	1	2.0	0.0	0.0	0.0	1.0
0.0	300.0	100.0	100.0	0	0.0	0.0	0.043	0.0	95.75682	0.0	1	2.0	0.0	0.0	0.0	1.0
0.0	300.0	100.0	100.0	0	0.0	0.0	0.042	0.0	94.97341	0.0	1	2.0	0.0	0.0	0.0	1.0
0.0	300.0	100.0	100.0	0	0.0	0.0	0.04	0.0	94.97341	0.0	1	2.0	0.0	0.0	0.0	1.0
0.0	300.0	100.0	100.0	0	0.0	0.0	0.039	0.0	94.636185	0.0	1	2.0	0.0	0.0	0.0	1.0
0.0	300.0	100.0	100.0	0	0.0	0.0	0.038	0.0	94.2643	0.0	1	2.0	0.0	0.0	0.0	1.0
0.0	300.0	100.0	100.0	0	0.0	0.0	0.036	0.0	94.35427	0.0	1	2.0	0.0	0.0	0.0	1.0
0.0	300.0	100.0	100.0	0	0.0	0.0	0.035	0.0	95.537125	0.0	1	2.0	0.0	0.0	0.0	1.0
0.0	300.0	100.0	100.0	0	0.0	0.0	0.034	0.0	95.537125	0.0	1	2.0	0.0	0.0	0.0	1.0
0.0	300.0	100.0	100.0	0	0.0	0.0	0.032	0.0	95.550545	0.0	1	2.0	0.0	0.0	0.0	1.0
0.0	300.0	100.0	100.0	0	0.0	0.0	0.031	0.0	96.090904	0.0	1	2.0	0.0	0.0	0.0	1.0
0.0	300.0	100.0	100.0	0	0.0	0.0	0.029	0.0	96.090904	0.0	1	2.0	0.0	0.0	0.0	1.0
0.0	300.0	100.0	100.0	0	0.0	0.0	0.028	0.0	95.90812	0.0	1	2.0	0.0	0.0	0.0	1.0
0.0	300.0	100.0	100.0	0	0.0	0.0	0.027	0.0	95.90812	0.0	1	2.0	0.0	0.0	0.0	1.0
0.0	300.0	100.0	100.0	0	0.0	0.0	0.026	0.0	96.2809	0.0	1	2.0	0.0	0.0	0.0	1.0
0.0	300.0	100.0	100.0	0	0.0	0.0	0.024	0.0	94.88277	0.0	1	2.0	0.0	0.0	0.0	1.0
0.0	300.0	100.0	100.0	0	0.0	0.0	0.023	0.0	94.88277	0.0	1	2.0	0.0	0.0	0.0	1.0
0.0	300.0	100.0	100.0	0	0.0	0.0	0.022	0.0	99.15883	0.0	1	2.0	0.0	0.0	0.0	1.0
0.0	300.0	100.0	100.0	0	0.0	0.0	0.021	0.0	98.12713	0.0	1	2.0	0.0	0.0	0.0	1.0
0.0	300.0	100.0	100.0	0	0.0	0.0	0.02	0.0	98.12713	0.0	1	2.0	0.0	0.0	0.0	1.0
0.0	300.0	100.0	100.0	0	0.0	0.0	0.019	0.0	96.86405	0.0	1	2.0	0.0	0.0	0.0	1.0
0.0	300.0	100.0	100.0	0	0.0	0.0	0.018	0.0	96.86405	0.0	1	2.0	0.0	0.0	0.0	1.0
0.0	300.0	100.0	100.0	0	0.0	0.0	0.017	0.0	98.17033	0.0	1	2.0	0.0	0.0	0.0	1.0
0.0	300.0	100.0	100.0	0	0.0	0.0	0.016	0.0	98.050674	0.0	1	2.0	0.0	0.0	0.0	1.0
0.0	300.0	100.0	100.0	0	0.0	0.0	0.015	0.0	98.050674	0.0	1	2.0	0.0	0.0	0.0	1.0
0.0	300.0	100.0	100.0	0	0.0	0.0	0.014	0.0	97.307236	0.0	1	2.0	0.0	0.0	0.0	1.0
0.0	300.0	100.0	100.0	0	0.0	0.0	0.013	0.0	97.99136	0.0	1	2.0	0.0	0.0	0.0	1.0
0.0	300.0	100.0	100.0	0	0.0	0.0	0.012	0.0	97.99136	0.0	1	2.0	0.0	0.0	0.0	1.0
0.0	300.0	100.0	100.0	0	0.0	0.0	0.012	0.0	98.27659	0.0	1	2.0	0.0	0.0	0.0	1.0
0.0	300.0	100.0	100.0	0	0.0	0.0	0.011	0.0	98.27659	0.0	1	2.0	0.0	0.0	0.0	1.0
0.0	300.0	100.0	100.0	0	0.0	0.0	0.01	0.0	97.62075	0.0	1	2.0	0.0	0.0	0.0	1.0
0.0	300.0	100.0	100.0	0	0.0	0.0	0.009	0.0	97.15988	0.0	1	2.0	0.0	0.0	0.0	1.0
0.0	300.0	100.0	100.0	0	0.0	0.0	0.008	0.0	97.15988	0.0	1	2.0	0.0	0.0	0.0	1.0
0.0	300.0	100.0	100.0	0	0.0	0.0	0.007	0.0	97.16685	0.0	1	2.0	0.0	0.0	0.0	1.0
0.0	300.0	100.0	100.0	0	0.0	0.0	0.006	0.0	97.097916	0.0	1	2.0	0.0	0.0	0.0	1.0
0.0	300.0	100.0	100.0	0	0.0	0.0	0.005	0.0	97.097916	0.0	1	2.0	0.0	0.0	0.0	1.0
0.0	300.0	100.0	100.0	0	0.0	0.0	0.004	0.0	97.12079	0.0	1	2.0	0.0	0.0	0.0	1.0
0.0	300.0	100.0	100.0	0	0.0	0.0	0.003	0.0	96.96712	0.0	1	2.0	0.0	0.0	0.0	1.0
0.0	300.0	100.0	100.0	0	0.0	0.0	0.002	0.0	96.74088	0.0	1	2.0	0.0	0.0	0.0	1.0
0.0	300.0	100.0	100.0	0	0.0	0.0	0.001	0.0	96.133156	0.0	1	2.0	0.0	0.0	0.0	1.0
0.0	300.0	100.0	100.0	0	0.0	0.0	0.0	0.0	95.86061	0.0	1	2.0	0.0	0.0	0.0	1.0
0.0	300.0	100.0	100.0	0	0.0	0.0	0.0	0.0	96.14955	0.0	1	2.0	0.0	0.0	0.0	1.0
0.0	300.0	100.0	100.0	0	0.0	0.0	-0.001	0.0	96.319275	0.0	1	2.0	0.0	0.0	0.0	1.0
0.0	300.0	100.0	100.0	0	0.0	0.0	-0.002	0.0	95.5545	0.0	1	2.0	0.0	0.0	0.0	1.0
0.0	300.0	100.0	100.0	0	0.0	0.0	-0.003	0.0	96.06497	0.0	1	2.0	0.0	0.0	0.0	1.0
0.0	300.0	100.0	100.0	0	0.0	0.0	-0.004	0.0	96.06497	0.0	1	2.0	0.0	0.0	0.0	1.0
0.0	300.0	100.0	100.0	0	0.0	0.0	-0.005	0.0	96.82477	0.0	1	2.0	0.0	0.0	0.0	1.0
0.0	300.0	100.0	100.0	0	0.0	0.0	-0.006	0.0	96.630226	0.0	1	2.0	0.0	0.0	0.0	1.0
0.0	300.0	100.0	100.0	0	0.0	0.0	-0.007	0.0	96.630226	0.0	1	2.0	0.0	0.0	0.0	1.0
0.0	300.0	100.0	100.0	0	0.0	0.0	-0.008	0.0	97.56746	0.0	1	2.0	0.0	0.0	0.0	1.0
0.0	300.0	100.0	100.0	0	0.0	0.0	-0.009	0.0	97.332756	0.0	1	2.0	0.0	0.0	0.0	1.0
0.0	300.0	100.0	100.0	0	0.0	0.0	-0.01	0.0	97.332756	0.0	1	2.0	0.0	0.0	0.0	1.0
0.0	300.0	100.0	100.0	0	0.0	0.0	-0.011	0.0	97.83473	0.0	1	2.0	0.0	0.0	0.0	1.0
0.0	300.0	100.0	100.0	0	0.0	0.0	-0.011	0.0	97.83473	0.0	1	2.0	0.0	0.0	0.0	1.0
0.0	300.0	100.0	100.0	0	0.0	0.0	-0.012	0.0	98.44158	0.0	1	2.0	0.0	0.0	0.0	1.0
0.0	300.0	100.0	100.0	0	0.0	0.0	-0.013	0.0	98.57499	0.0	1	2.0	0.0	0.0	0.0	1.0
0.0	300.0	100.0	100.0	0	0.0	0.0	-0.013	0.0	98.57499	0.0	1	2.0	0.0	0.0	0.0	1.0
0.0	300.0	100.0	100.0	0	0.0	0.0	-0.014	0.0	98.633835	0.0	1	2.0	0.0	0.0	0.0	1.0
0.0	300.0	100.0	100.0	0	0.0	0.0	-0.015	0.0	98.211105	0.0	1	2.0	0.0	0.0	0.0	1.0
0.0	300.0	100.0	100.0	0	0.0	0.0	-0.016	0.0	98.211105	0.0	1	2.0	0.0	0.0	0.0	1.0
0.0	300.0	100.0	100.0	0	0.0	0.0	-0.017	0.0	98.02369	0.0	1	2.0	0.0	0.0	0.0	1.0
0.0	300.0	100.0	100.0	0	0.0	0.0	-0.017	0.0	98.02369	0.0	1	2.0	0.0	0.0	0.0	1.0
0.0	300.0	100.0	100.0	0	0.0	0.0	-0.018	0.0	99.13359	0.0	1	2.0	0.0	0.0	0.0	1.0
0.0	300.0	100.0	100.0	0	0.0	0.0	-0.019	0.0	98.978615	0.0	1	2.0	0.0	0.0	0.0	1.0
0.0	300.0	100.0	100.0	0	0.0	0.0	-0.02	0.0	98.978615	0.0	1	2.0	0.0	0.0	0.0	1.0
0.0	300.0	100.0	100.0	0	0.0	0.0	-0.021	0.0	99.37433	0.0	1	2.0	0.0	0.0	0.0	1.0
0.0	300.0	100.0	100.0	0	0.0	0.0	-0.021	0.0	99.472084	0.0	1	2.0	0.0	0.0	0.0	1.0
0.0	300.0	100.0	100.0	0	0.0	0.0	-0.022	0.0	99.472084	0.0	1	2.0	0.0	0.0	0.0	1.0
0.0	300.0	100.0	100.0	0	0.0	0.0	-0.023	0.0	99.44637	0.0	1	2.0	0.0	0.0	0.0	1.0
0.0	300.0	100.0	100.0	0	0.0	0.0	-0.024	0.0	99.44637	0.0	1	2.0	0.0	0.0	0.0	1.0
0.0	300.0	100.0	100.0	0	0.0	0.0	-0.024	0.0	99.449104	0.0	1	2.0	0.0	0.0	0.0	1.0
0.0	300.0	100.0	100.0	0	0.0	0.0	-0.025	0.0	98.84913	0.0	1	2.0	0.0	0.0	0.0	1.0
0.0	300.0	100.0	100.0	0	0.0	0.0	-0.026	0.0	98.84913	0.0	1	2.0	0.0	0.0	0.0	1.0
0.0	300.0	100.0	100.0	0	0.0	0.0	-0.026	0.0	98.23891	0.0	1	2.0	0.0	0.0	0.0	1.0
0.0	300.0	100.0	100.0	0	0.0	0.0	-0.027	0.0	98.07736	0.0	1	2.0	0.0	0.0	0.0	1.0
0.0	300.0	100.0	100.0	0	0.0	0.0	-0.028	0.0	98.07736	0.0	1	2.0	0.0	0.0	0.0	1.0
0.0	300.0	100.0	100.0	0	0.0	0.0	-0.028	0.0	98.322	0.0	1	2.0	0.0	0.0	0.0	1.0
0.0	300.0	100.0	100.0	0	0.0	0.0	-0.028	0.0	98.322	0.0	1	2.0	0.0	0.0	0.0	1.0
0.0	300.0	100.0	100.0	0	0.0	0.0	-0.029	0.0	99.02287	0.0	1	2.0	0.0	0.0	0.0	1.0
0.0	300.0	100.0	100.0	0	0.0	0.0	-0.029	0.0	98.7607	0.0	1	2.0	0.0	0.0	0.0	1.0
0.0	300.0	100.0	100.0	0	0.0	0.0	-0.029	0.0	98.7607	0.0	1	2.0	0.0	0.0	0.0	1.0
0.0	300.0	100.0	100.0	0	0.0	0.0	-0.03	0.0	99.28278	0.0	1	2.0	0.0	0.0	0.0	1.0
0.0	300.0	100.0	100.0	0	0.0	0.0	-0.03	0.0	99.32988	0.0	1	2.0	0.0	0.0	0.0	1.0
0.0	300.0	100.0	100.0	0	0.0	0.0	-0.03	0.0	99.32988	0.0	1	2.0	0.0	0.0	0.0	1.0
0.0	300.0	100.0	100.0	0	0.0	0.0	-0.03	0.0	99.001686	0.0	1	2.0	0.0	0.0	0.0	1.0
0.0	300.0	100.0	100.0	0	0.0	0.0	-0.031	0.0	99.001686	0.0	1	2.0	0.0	0.0	0.0	1.0
0.0	300.0	100.0	100.0	0	0.0	0.0	-0.031	0.0	99.47834	0.0	1	2.0	0.0	0.0	0.0	1.0
0.0	300.0	100.0	100.0	0	0.0	0.0	-0.031	0.0	99.32487	0.0	1	2.0	0.0	0.0	0.0	1.0
0.0	300.0	100.0	100.0	0	0.0	0.0	-0.031	0.0	99.32487	0.0	1	2.0	0.0	0.0	0.0	1.0
0.0	300.0	100.0	100.0	0	0.0	0.0	-0.031	0.0	99.69185	0.0	1	2.0	0.0	0.0	0.0	1.0
0.0	300.0	100.0	100.0	0	0.0	0.0	-0.031	0.0	98.22847	0.0	1	2.0	0.0	0.0	0.0	1.0
0.0	300.0	100.0	100.0	0	0.0	0.0	-0.031	0.0	98.22847	0.0	1	2.0	0.0	0.0	0.0	1.0
0.0	300.0	100.0	100.0	0	0.0	0.0	-0.031	0.0	99.22761	0.0	1	2.0	0.0	0.0	0.0	1.0
0.0	300.0	100.0	100.0	0	0.0	0.0	-0.031	0.0	99.22761	0.0	1	2.0	0.0	0.0	0.0	1.0
0.0	300.0	100.0	100.0	0	0.0	0.0	-0.03	0.0	99.160225	0.0	1	2.0	0.0	0.0	0.0	1.0
0.0	300.0	100.0	100.0	0	0.0	0.0	-0.03	0.0	98.33221	0.0	1	2.0	0.0	2.0	0.0	1.0
0.0	300.0	100.0	100.0	0	0.0	0.0	-0.029	0.0	98.33221	0.0	1	2.0	0.0	2.0	0.0	1.0
0.0	300.0	100.0	100.0	0	0.0	0.0	-0.029	0.0	100.4558	0.0	1	2.0	0.0	3.0	0.0	1.0
-5555.5557	400.0	100.0	100.0	0	0.0	0.0	-0.028	0.0	100.47357	0.0	1	2.0	0.0	3.0	0.0	1.0
-5555.5557	400.0	100.0	100.0	0	0.0	0.0	-0.027	0.0	100.47357	0.0	1	2.0	0.0	3.0	0.0	1.0
-5555.5557	400.0	100.0	100.0	0	0.0	0.0	-0.026	0.0	99.72611	0.0	1	2.0	0.0	3.0	0.0	1.0
-5555.5557	400.0	100.0	100.0	0	0.0	0.0	-0.025	0.0	99.72611	-0.392	1	2.0	0.0	3.0	0.0	1.0
-5555.5557	400.0	100.0	100.0	0	0.0	0.0	-0.024	0.0	99.5547	-0.392	1	2.0	0.0	3.0	0.0	1.0
-5555.5557	400.0	100.0	100.0	0	0.0	0.0	-0.023	0.0	99.5841	-0.757	1	2.0	0.0	3.0	0.0	1.0
-5555.5557	400.0	100.0	100.0	0	0.0	0.0	-0.023	0.0	99.5841	-1.413	1	2.0	0.0	3.0	0.0	1.0
-5555.5557	400.0	100.0	100.0	0	0.0	0.0	-0.022	0.0	99.59232	-1.413	1	2.0	0.0	3.0	0.0	1.0
-5555.5557	400.0	100.0	100.0	0	0.0	0.0	-0.021	0.0	98.856094	-1.978	1	2.0	0.0	3.0	0.0	1.0
-5555.5557	400.0	100.0	100.0	0	0.0	0.0	-0.02	0.0	98.856094	-2.232	1	2.0	0.0	3.0	0.0	1.0
-5555.5557	400.0	100.0	100.0	0	0.0	0.0	-0.02	0.0	98.72054	-2.232	1	2.0	0.0	3.0	0.0	1.0
-5555.5557	400.0	100.0	100.0	0	0.0	0.0	-0.019	0.0	98.72054	-2.686	1	2.0	0.0	3.0	0.0	1.0
-5555.5557	400.0	100.0	100.0	0	0.0	0.0	-0.018	0.0	98.693756	-2.686	1	2.0	0.0	3.0	0.0	1.0
-5555.5557	400.0	100.0	100.0	0	0.0	0.0	-0.017	0.0	98.248405	-2.889	1	2.0	0.0	3.0	0.0	1.0
-5555.5557	400.0	100.0	100.0	0	0.0	0.0	-0.016	0.0	97.848236	-3.254	1	2.0	0.0	3.0	0.0	1.0
-5555.5557	400.0	100.0	100.0	0	0.0	0.0	-0.015	0.0	97.50145	-3.254	1	2.0	0.0	3.0	0.0	1.0
-5555.5557	400.0	100.0	100.0	0	0.0	0.0	-0.015	0.0	97.2673	-3.417	1	2.0	0.0	3.0	0.0	1.0
-5555.5557	400.0	100.0	100.0	0	0.0	0.0	-0.014	0.0	97.2673	-3.709	1	2.0	0.0	3.0	0.0	1.0
-5555.5557	400.0	100.0	100.0	0	0.0	0.0	-0.013	0.0	96.49327	-3.709	1	2.0	0.0	3.0	0.0	1.0
-5555.5557	400.0	100.0	100.0	0	0.0	0.0	-0.012	0.0	96.49327	-3.84	1	2.0	0.0	3.0	0.0	1.0
-5555.5557	400.0	100.0	100.0	0	0.0	0.0	-0.012	0.0	96.15348	-3.84	1	2.0	0.0	3.0	0.0	1.0
-5555.5557	400.0	100.0	100.0	0	0.0	0.0	-0.011	0.0	94.59947	-4.075	1	2.0	0.0	3.0	0.0	1.0
-5555.5557	400.0	100.0	100.0	0	0.0	0.0	-0.01	0.0	94.59947	-4.18	1	2.0	0.0	3.0	0.0	1.0
-5555.5557	400.0	100.0	100.0	0	0.0	0.0	-0.009	0.0	98.91068	-4.18	1	2.0	0.0	3.0	0.0	1.0
-5555.5557	400.0	100.0	100.0	0	0.0	0.0	-0.009	0.0	98.061035	-4.369	1	2.0	0.0	3.0	0.0	1.0
-5555.5557	400.0	100.0	100.0	0	0.0	0.0	-0.008	0.0	98.061035	-4.531	1	2.0	0.0	3.0	0.0	1.0
-5555.5557	400.0	100.0	100.0	0	0.0	0.0	-0.007	0.0	97.62367	-4.531	1	2.0	0.0	5.0	0.0	1.0
-5555.5557	400.0	100.0	100.0	0	0.0	0.0	-0.006	0.0	97.47496	-4.604	1	2.0	0.0	5.0	0.0	1.0
-5555.5557	400.0	100.0	100.0	0	0.0	0.0	-0.005	0.0	97.47496	-4.604	1	2.0	0.0	5.0	0.0	1.0
-5555.5557	400.0	100.0	100.0	0	0.0	0.0	-0.004	0.0	98.20716	-4.735	1	2.0	0.0	5.0	0.0	1.0
-5555.5557	400.0	100.0	100.0	0	0.0	0.0	-0.003	0.0	98.20716	-4.793	1	2.0	0.0	5.0	0.0	1.0
-5555.5557	400.0	100.0	100.0	0	0.0	0.0	-0.002	0.0	97.73266	-4.793	1	2.0	0.0	5.0	0.0	1.0
-5555.5557	400.0	100.0	100.0	0	0.0	0.0	-0.001	0.0	97.76229	-4.898	1	2.0	0.0	5.0	0.0	1.0
-5555.5557	400.0	100.0	100.0	0	0.0	0.0	0.0	0.0	97.76229	-4.945	1	2.0	0.0	5.0	0.0	1.0
-5555.5557	400.0	100.0	100.0	0	0.0	0.0	0.0	0.0	97.48026	-4.945	1	2.0	0.0	5.0	0.0	1.0
-5555.5557	400.0	100.0	100.0	0	0.0	0.0	0.001	0.0	97.10864	-5.029	1	2.0	0.0	5.0	0.0	1.0
-5555.5557	400.0	100.0	100.0	0	0.0	0.0	0.002	0.0	97.10864	-5.029	1	2.0	0.0	5.0	0.0	1.0
-5555.5557	400.0	100.0	100.0	0	0.0	0.0	0.003	0.0	97.304	-5.102	1	2.0	0.0	5.0	0.0	1.0
-5555.5557	400.0	100.0	100.0	0	0.0	0.0	0.004	0.0	97.304	-5.134	1	2.0	0.0	5.0	0.0	1.0
-5555.5557	400.0	100.0	100.0	0	0.0	0.0	0.005	0.0	97.581184	-5.134	1	2.0	0.0	5.0	0.0	1.0
-5555.5557	400.0	100.0	100.0	0	0.0	0.0	0.007	0.0	97.67715	-5.192	1	2.0	0.0	5.0	0.0	1.0
-5555.5557	400.0	100.0	100.0	0	0.0	0.0	0.008	0.0	97.67715	-5.218	1	2.0	0.0	5.0	0.0	1.0
-5555.5557	400.0	100.0	100.0	0	0.0	0.0	0.009	0.0	97.76588	-5.218	1	2.0	0.0	5.0	0.0	1.0
-5555.5557	400.0	100.0	100.0	0	0.0	0.0	0.01	0.0	97.573326	-5.265	1	2.0	0.0	5.0	0.0	1.0
-5555.5557	400.0	100.0	100.0	0	0.0	0.0	0.011	0.0	97.573326	-5.265	1	2.0	0.0	5.0	0.0	1.0
-5555.5557	400.0	100.0	100.0	0	0.0	0.0	0.013	0.0	97.00357	-5.286	1	2.0	0.0	5.0	0.0	1.0
-5555.5557	400.0	100.0	100.0	0	0.0	0.0	0.014	0.0	97.00357	-5.324	1	2.0	0.0	5.0	0.0	1.0
-5555.5557	400.0	100.0	100.0	0	0.0	0.0	0.015	0.0	97.27887	-5.324	1	2.0	0.0	5.0	0.0	1.0
-5555.5557	400.0	100.0	100.0	0	0.0	0.0	0.016	0.0	96.9633	-5.34	1	2.0	0.0	5.0	0.0	1.0
-5555.5557	400.0	100.0	100.0	0	0.0	0.0	0.017	0.0	96.9633	-5.371	1	2.0	0.0	5.0	0.0	1.0
-5555.5557	400.0	100.0	100.0	0	0.0	0.0	0.018	0.0	96.62916	-5.371	1	2.0	0.0	5.0	0.0	1.0
-5555.5557	400.0	100.0	100.0	0	0.0	0.0	0.019	0.0	96.96528	-5.384	1	2.0	0.0	5.0	0.0	1.0
-5555.5557	400.0	100.0	100.0	0	0.0	0.0	0.02	0.0	96.96528	-5.384	1	2.0	0.0	5.0	0.0	1.0
-5555.5557	400.0	100.0	100.0	0	0.0	0.0	0.021	0.0	96.83856	-5.408	1	2.0	0.0	5.0	0.0	1.0
-5555.5557	400.0	100.0	100.0	0	0.0	0.0	0.022	0.0	96.83856	-5.429	1	2.0	0.0	5.0	0.0	1.0
-5555.5557	400.0	100.0	100.0	0	0.0	0.0	0.023	0.0	96.63259	-5.429	1	2.0	0.0	5.0	0.0	1.0
-5555.5557	400.0	100.0	100.0	0	0.0	0.0	0.025	0.0	96.01285	-5.438	1	2.0	0.0	5.0	0.0	1.0
-5555.5557	400.0	100.0	100.0	0	0.0	0.0	0.026	0.0	96.01285	-5.455	1	2.0	0.0	5.0	0.0	1.0
-5555.5557	400.0	100.0	100.0	0	0.0	0.0	0.026	0.0	96.80226	-5.455	1	2.0	0.0	5.0	0.0	1.0
-5555.5557	400.0	100.0	100.0	0	0.0	0.0	0.027	0.0	97.1069	-5.463	1	2.0	0.0	5.0	0.0	1.0
-5555.5557	400.0	100.0	100.0	0	0.0	0.0	0.029	0.0	97.1069	-5.463	1	2.0	0.0	5.0	0.0	1.0
-5555.5557	400.0	100.0	100.0	0	0.0	0.0	0.03	0.0	96.92314	-5.476	1	2.0	0.0	5.0	0.0	1.0
-5555.5557	400.0	100.0	100.0	0	0.0	0.0	0.031	0.0	96.92314	-5.482	1	2.0	0.0	5.0	0.0	1.0
-5555.5557	400.0	100.0	100.0	0	0.0	0.0	0.032	0.0	96.71085	-5.482	1	2.0	0.0	5.0	0.0	1.0
-5555.5557	400.0	100.0	100.0	0	0.0	0.0	0.033	0.0	97.82253	-5.493	1	2.0	0.0	5.0	0.0	1.0
-5555.5557	400.0	100.0	100.0	0	0.0	0.0	0.034	0.0	97.82253	-5.498	1	2.0	0.0	5.0	0.0	1.0
-5555.5557	400.0	100.0	100.0	0	0.0	0.0	0.035	0.0	97.40201	-5.498	1	2.0	0.0	5.0	0.0	1.0
-5555.5557	400.0	100.0	100.0	0	0.0	0.0	0.037	0.0	96.939995	-5.507	1	2.0	0.0	5.0	0.0	1.0
-5555.5557	400.0	100.0	100.0	0	0.0	0.0	0.038	0.0	96.939995	-5.514	1	2.0	0.0	5.0	0.0	1.0
-5555.5557	400.0	100.0	100.0	0	0.0	0.0	0.039	0.0	96.30689	-5.514	1	2.0	0.0	5.0	0.0	1.0
-5555.5557	400.0	100.0	100.0	0	0.0	0.0	0.04	0.0	96.30689	-5.517	1	2.0	0.0	5.0	0.0	1.0
-5555.5557	400.0	100.0	100.0	0	0.0	0.0	0.041	0.0	96.60981	-5.517	1	2.0	0.0	5.0	0.0	1.0
-5555.5557	400.0	100.0	100.0	0	0.0	0.0	0.043	0.0	97.48232	-5.523	1	2.0	0.0	5.0	0.0	1.0
-5555.5557	400.0	100.0	100.0	0	0.0	0.0	0.044	0.0	97.48232	-5.526	1	2.0	0.0	5.0	0.0	1.0
-5555.5557	400.0	100.0	100.0	0	0.0	0.0	0.045	0.0	97.72042	-5.526	1	2.0	0.0	5.0	0.0	1.0
-5555.5557	400.0	100.0	100.0	0	0.0	0.0	0.046	0.0	97.33782	-5.531	1	2.0	0.0	5.0	0.0	1.0
-5555.5557	400.0	100.0	100.0	0	0.0	0.0	0.047	0.0	97.33782	-5.531	1	2.0	0.0	5.0	0.0	1.0
-5555.5557	400.0	100.0	100.0	0	0.0	0.0	0.048	0.0	97.08406	-5.533	1	2.0	0.0	5.0	0.0	1.0
-5555.5557	400.0	100.0	100.0	0	0.0	0.0	0.049	0.0	97.08406	-5.537	1	2.0	0.0	5.0	0.0	1.0
-5555.5557	400.0	100.0	100.0	0	0.0	0.0	0.051	0.0	96.683395	-5.537	1	2.0	0.0	5.0	0.0	1.0
-5555.5557	400.0	100.0	100.0	0	0.0	0.0	0.052	0.0	97.77525	-5.54	1	2.0	0.0	5.0	0.0	1.0
-5555.5557	400.0	100.0	100.0	0	0.0	0.0	0.053	0.0	97.77525	-5.542	1	2.0	0.0	5.0	0.0	1.0
-5555.5557	400.0	100.0	100.0	0	0.0	0.0	0.054	0.0	97.13025	-5.542	1	2.0	0.0	5.0	0.0	1.0
-5555.5557	400.0	100.0	100.0	0	0.0	0.0	0.055	0.0	97.62906	-5.543	1	2.0	0.0	5.0	0.0	1.0
-5555.5557	400.0	100.0	100.0	0	0.0	0.0	0.056	0.0	97.62906	-5.543	1	2.0	0.0	5.0	0.0	1.0
-5555.5557	400.0	100.0	100.0	0	0.0	0.0	0.058	0.0	97.68429	-5.546	1	2.0	0.0	5.0	0.0	1.0
-5555.5557	400.0	100.0	100.0	0	0.0	0.0	0.059	0.0	97.68429	-5.548	1	2.0	0.0	5.0	0.0	1.0
-5555.5557	400.0	100.0	100.0	0	0.0	0.0	0.061	0.0	97.873055	-5.548	1	2.0	0.0	5.0	0.0	1.0
-5555.5557	400.0	100.0	100.0	0	0.0	0.0	0.062	0.0	97.619446	-5.549	1	2.0	0.0	5.0	0.0	1.0
-5555.5557	400.0	100.0	100.0	0	0.0	0.0	0.063	0.0	97.619446	-5.55	1	2.0	0.0	5.0	0.0	1.0
-5555.5557	400.0	100.0	100.0	0	0.0	0.0	0.064	0.0	96.93948	-5.55	1	2.0	0.0	5.0	0.0	1.0
-5555.5557	400.0	100.0	100.0	0	0.0	0.0	0.066	0.0	96.841934	-5.551	1	2.0	0.0	5.0	0.0	1.0
-5555.5557	400.0	100.0	100.0	0	0.0	0.0	0.067	0.0	97.90959	-5.553	1	2.0	0.0	5.0	0.0	1.0
-5555.5557	400.0	100.0	100.0	0	0.0	0.0	0.068	0.0	98.21959	-5.553	1	2.0	0.0	5.0	0.0	1.0
-5555.5557	400.0	100.0	100.0	0	0.0	0.0	0.07	0.0	98.21959	-5.553	1	2.0	0.0	5.0	0.0	1.0
-5555.5557	400.0	100.0	100.0	0	0.0	0.0	0.071	0.0	97.50454	-5.553	1	2.0	0.0	5.0	0.0	1.0
-5555.5557	400.0	100.0	100.0	0	0.0	0.0	0.073	0.0	97.77611	-5.554	1	2.0	0.0	5.0	0.0	1.0
-5555.5557	400.0	100.0	100.0	0	0.0	0.0	0.074	0.0	97.77611	-5.555	1	2.0	0.0	5.0	0.0	1.0
-5555.5557	400.0	100.0	100.0	0	0.0	0.0	0.075	0.0	98.17676	-5.555	1	2.0	0.0	5.0	0.0	1.0
-5555.5557	400.0	100.0	100.0	0	0.0	0.0	0.077	0.0	98.09313	-5.556	1	2.0	0.0	5.0	0.0	1.0
-5555.5557	400.0	100.0	100.0	0	0.0	0.0	0.078	0.0	98.09313	-5.556	1	2.0	0.0	5.0	0.0	1.0
-5555.5557	400.0	100.0	100.0	0	0.0	0.0	0.08	0.0	97.97902	-5.556	1	2.0	0.0	5.0	0.0	1.0
-5555.5557	400.0	100.0	100.0	0	0.0	0.0	0.081	0.0	97.97902	-5.557	1	2.0	0.0	5.0	0.0	1.0
-5555.5557	400.0	100.0	100.0	0	0.0	0.0	0.082	0.0	98.19384	-5.557	1	2.0	0.0	5.0	0.0	1.0
-5555.5557	400.0	100.0	100.0	0	0.0	0.0	0.084	0.0	98.30401	-5.557	1	2.0	0.0	5.0	0.0	1.0
-5555.5557	400.0	100.0	100.0	0	0.0	0.0	0.085	0.0	98.30401	-5.559	1	2.0	0.0	5.0	0.0	1.0
-5555.5557	400.0	100.0	100.0	0	0.0	0.0	0.086	0.0	98.476616	-5.559	1	2.0	0.0	5.0	0.0	1.0
-5555.5557	400.0	100.0	100.0	0	0.0	0.0	0.087	0.0	97.87257	-5.559	1	2.0	0.0	5.0	0.0	1.0
-5555.5557	400.0	100.0	100.0	0	0.0	0.0	0.089	0.0	97.87257	-5.559	1	2.0	0.0	5.0	0.0	1.0
-5555.5557	400.0	100.0	100.0	0	0.0	0.0	0.09	0.0	98.327324	-5.559	1	2.0	0.0	5.0	0.0	1.0
-5555.5557	400.0	100.0	100.0	0	0.0	0.0	0.091	0.0	98.327324	-5.56	1	2.0	0.0	5.0	0.0	1.0
-5555.5557	400.0	100.0	100.0	0	0.0	0.0	0.092	0.0	98.550125	-5.56	1	2.0	0.0	5.0	0.0	1.0
-5555.5557	400.0	100.0	100.0	0	0.0	0.0	0.094	0.0	98.63125	-5.56	1	2.0	0.0	5.0	0.0	1.0
-5555.5557	400.0	100.0	100.0	0	0.0	0.0	0.095	0.0	98.63125	-5.56	1	2.0	0.0	5.0	0.0	1.0
-5555.5557	400.0	100.0	100.0	0	0.0	0.0	0.096	0.0	98.88431	-5.56	1	2.0	0.0	5.0	0.0	1.0
-5555.5557	400.0	100.0	100.0	0	0.0	0.0	0.097	0.0	98.612915	-5.56	1	2.0	0.0	5.0	0.0	1.0
-5555.5557	400.0	100.0	100.0	0	0.0	0.0	0.098	0.0	98.612915	-5.56	1	2.0	0.0	5.0	0.0	1.0
-5555.5557	400.0	100.0	100.0	0	0.0	0.0	0.1	0.0	98.518486	-5.56	1	2.0	0.0	5.0	0.0	1.0
-5555.5557	400.0	100.0	100.0	0	0.0	0.0	0.101	0.0	98.518486	-5.56	1	2.0	0.0	5.0	0.0	1.0
-5555.5557	400.0	100.0	100.0	0	0.0	0.0	0.102	0.0	97.93379	-5.56	1	2.0	0.0	5.0	0.0	1.0
-5555.5557	400.0	100.0	100.0	0	0.0	0.0	0.103	0.0	97.8986	-5.56	1	2.0	0.0	5.0	0.0	1.0
-5555.5557	400.0	100.0	100.0	0	0.0	0.0	0.104	0.0	97.8986	-5.56	1	2.0	0.0	5.0	0.0	1.0
-5555.5557	400.0	100.0	100.0	0	0.0	0.0	0.105	0.0	97.40812	-5.56	1	2.0	0.0	5.0	0.0	1.0
-5555.5557	400.0	100.0	100.0	0	0.0	0.0	0.107	0.0	97.52618	-5.56	1	2.0	0.0	5.0	0.0	1.0
-5555.5557	400.0	100.0	100.0	0	0.0	0.0	0.108	0.0	97.52618	-5.56	1	2.0	0.0	5.0	0.0	1.0
-5555.5557	400.0	100.0	100.0	0	0.0	0.0	0.109	0.0	97.167404	-5.56	1	2.0	0.0	5.0	0.0	1.0
-5555.5557	400.0	100.0	100.0	0	0.0	0.0	0.11	0.0	97.167404	-5.561	1	2.0	0.0	5.0	0.0	1.0
-5555.5557	400.0	100.0	100.0	0	0.0	0.0	0.111	0.0	96.846436	-5.561	1	2.0	0.0	5.0	0.0	1.0
-5555.5557	400.0	100.0	100.0	0	0.0	0.0	0.112	0.0	96.92441	-5.561	1	2.0	0.0	5.0	0.0	1.0
-5555.5557	400.0	100.0	100.0	0	0.0	0.0	0.114	0.0	96.92441	-5.561	1	2.0	0.0	5.0	0.0	1.0
-5555.5557	400.0	100.0	100.0	0	0.0	0.0	0.115	0.0	97.17716	-5.561	1	2.0	0.0	5.0	0.0	1.0
-5555.5557	400.0	100.0	100.0	0	0.0	0.0	0.116	0.0	97.0353	-5.561	1	2.0	0.0	5.0	0.0	1.0
-5555.5557	400.0	100.0	100.0	0	0.0	0.0	0.117	0.0	97.19178	-5.561	1	2.0	0.0	5.0	0.0	1.0
-5555.5557	400.0	100.0	100.0	0	0.0	0.0	0.118	0.0	97.50964	-5.561	1	2.0	0.0	5.0	0.0	1.0
-5555.5557	400.0	100.0	100.0	0	0.0	0.0	0.12	0.0	97.50964	-5.561	1	2.0	0.0	5.0	0.0	1.0
-5555.5557	400.0	100.0	100.0	0	0.0	0.0	0.121	0.0	98.3883	-5.561	1	2.0	0.0	5.0	0.0	1.0
-5555.5557	400.0	100.0	100.0	0	0.0	0.0	0.122	0.0	98.46503	-5.561	1	2.0	0.0	5.0	0.0	1.0
-5555.5557	400.0	100.0	100.0	0	0.0	0.0	0.123	0.0	98.46503	-5.561	1	2.0	0.0	5.0	0.0	1.0
-5555.5557	400.0	100.0	100.0	0	0.0	0.0	0.124	0.0	98.015205	-5.561	1	2.0	0.0	5.0	0.0	1.0
-5555.5557	400.0	100.0	100.0	0	0.0	0.0	0.126	0.0	97.74638	-5.561	1	2.0	0.0	5.0	0.0	1.0
-5555.5557	400.0	100.0	100.0	0	0.0	0.0	0.127	0.0	97.74638	-5.561	1	2.0	0.0	5.0	0.0	1.0
-5555.5557	400.0	100.0	100.0	0	0.0	0.0	0.128	0.0	98.33233	-5.561	1	2.0	0.0	5.0	0.0	1.0
-5555.5557	400.0	100.0	100.0	0	0.0	0.0	0.129	0.0	98.33233	-5.561	1	2.0	0.0	5.0	0.0	1.0
-5555.5557	400.0	100.0	100.0	0	0.0	0.0	0.131	0.0	97.421814	-5.561	1	2.0	0.0	5.0	0.0	1.0
-5555.5557	400.0	100.0	100.0	0	0.0	0.0	0.132	0.0	98.24821	-5.561	1	2.0	0.0	5.0	0.0	1.0
-5555.5557	400.0	100.0	100.0	0	0.0	0.0	0.133	0.0	98.24821	-5.561	1	2.0	0.0	5.0	0.0	1.0
-5555.5557	400.0	100.0	100.0	0	0.0	0.0	0.134	0.0	98.34072	-5.561	1	2.0	0.0	5.0	0.0	1.0
-5555.5557	400.0	100.0	100.0	0	0.0	0.0	0.135	0.0	98.58931	-5.561	1	2.0	0.0	5.0	0.0	1.0
-5555.5557	400.0	100.0	100.0	0	0.0	0.0	0.137	0.0	98.58931	-5.561	1	2.0	0.0	5.0	0.0	1.0
-5555.5557	400.0	100.0	100.0	0	0.0	0.0	0.138	0.0	97.15612	-5.561	1	2.0	0.0	5.0	0.0	1.0
-5555.5557	400.0	100.0	100.0	0	0.0	0.0	0.139	0.0	97.15612	-5.561	1	2.0	0.0	5.0	0.0	1.0
-5555.5557	400.0	100.0	100.0	0	0.0	0.0	0.139	0.0	97.137886	-5.561	1	2.0	0.0	5.0	0.0	1.0
-5555.5557	400.0	100.0	100.0	0	0.0	0.0	0.141	0.0	97.7497	-5.561	1	2.0	0.0	5.0	0.0	1.0
-5555.5557	400.0	100.0	100.0	0	0.0	0.0	0.142	0.0	97.7497	-5.561	1	2.0	0.0	5.0	0.0	1.0
-5555.5557	400.0	100.0	100.0	0	0.0	0.0	0.143	0.0	98.0362	-5.561	1	2.0	0.0	5.0	0.0	1.0
-5555.5557	400.0	100.0	100.0	0	0.0	0.0	0.144	0.0	97.93431	-5.561	1	2.0	0.0	5.0	0.0	1.0
-5555.5557	400.0	100.0	100.0	0	0.0	0.0	0.144	0.0	97.93431	-5.561	1	2.0	0.0	5.0	0.0	1.0
-5555.5557	400.0	100.0	100.0	0	0.0	0.0	0.145	0.0	98.71318	-5.561	1	2.0	0.0	5.0	0.0	1.0
-5555.5557	400.0	100.0	100.0	0	0.0	0.0	0.146	0.0	98.71318	-5.561	1	2.0	0.0	5.0	0.0	1.0
-5555.5557	400.0	100.0	100.0	0	0.0	0.0	0.147	0.0	98.318924	-5.561	1	2.0	0.0	5.0	0.0	1.0
-5555.5557	400.0	100.0	100.0	0	0.0	0.0	0.148	0.0	99.11461	-5.561	1	2.0	0.0	5.0	0.0	1.0
-5555.5557	400.0	100.0	100.0	0	0.0	0.0	0.149	0.0	99.11461	-5.561	1	2.0	0.0	5.0	0.0	1.0
-5555.5557	400.0	100.0	100.0	0	0.0	0.0	0.15	0.0	98.84228	-5.561	1	2.0	0.0	5.0	0.0	1.0
-5555.5557	400.0	100.0	100.0	0	0.0	0.0	0.151	0.0	98.343414	-5.561	1	2.0	0.0	5.0	0.0	1.0
-5555.5557	400.0	100.0	100.0	0	0.0	0.0	0.152	0.0	98.343414	-5.561	1	2.0	0.0	5.0	0.0	1.0
-5555.5557	400.0	100.0	100.0	0	0.0	0.0	0.153	0.0	97.68768	-5.561	1	2.0	0.0	6.0	0.0	1.0
-5555.5557	400.0	100.0	100.0	0	0.0	0.0	0.154	0.0	97.68768	-5.561	1	2.0	0.0	6.0	0.0	1.0
0.0	400.0	100.0	100.0	0	0.0	0.0	0.155	0.0	96.90552	-5.561	1	3.0	0.0	0.0	0.0	1.0
0.0	400.0	100.0	100.0	0	0.0	0.0	0.156	0.0	97.06892	-5.561	1	3.0	0.0	0.0	0.0	1.0
0.0	400.0	100.0	100.0	0	0.0	0.0	0.156	0.0	97.26426	-5.561	1	3.0	0.0	0.0	0.0	1.0
0.0	400.0	100.0	100.0	0	0.0	0.0	0.157	0.0	98.06441	-5.561	1	3.0	0.0	0.0	0.0	1.0
0.0	400.0	100.0	100.0	0	0.0	0.0	0.158	0.0	98.48278	-5.168	1	3.0	0.0	0.0	0.0	1.0
0.0	400.0	100.0	100.0	0	0.0	0.0	0.16	0.0	98.48278	-5.168	1	3.0	0.0	0.0	0.0	1.0
0.0	400.0	100.0	100.0	0	0.0	0.0	0.161	0.0	98.267845	-4.463	1	3.0	0.0	0.0	0.0	1.0
0.0	400.0	100.0	100.0	0	0.0	0.0	0.163	0.0	98.267845	-3.854	1	3.0	0.0	0.0	0.0	1.0
0.0	400.0	100.0	100.0	0	0.0	0.0	0.164	0.0	98.212524	-3.854	1	3.0	0.0	0.0	0.0	1.0
0.0	400.0	100.0	100.0	0	0.0	0.0	0.165	0.0	97.852554	-3.581	1	3.0	0.0	0.0	0.0	1.0
0.0	400.0	100.0	100.0	0	0.0	0.0	0.167	0.0	97.852554	-3.093	1	3.0	0.0	0.0	0.0	1.0
0.0	400.0	100.0	100.0	0	0.0	0.0	0.168	0.0	96.75833	-3.093	1	3.0	0.0	0.0	0.0	1.0
0.0	400.0	100.0	100.0	0	0.0	0.0	0.169	0.0	98.70267	-2.874	1	3.0	0.0	0.0	0.0	1.0
0.0	400.0	100.0	100.0	0	0.0	0.0	0.17	0.0	98.456566	-2.482	1	3.0	0.0	0.0	0.0	1.0
0.0	400.0	100.0	100.0	0	0.0	0.0	0.172	0.0	98.39875	-2.482	1	3.0	0.0	0.0	0.0	1.0
0.0	400.0	100.0	100.0	0	0.0	0.0	0.173	0.0	98.39875	-2.306	1	3.0	0.0	0.0	0.0	1.0
0.0	400.0	100.0	100.0	0	0.0	0.0	0.174	0.0	99.10745	-2.306	1	3.0	0.0	0.0	0.0	1.0
0.0	400.0	100.0	100.0	0	0.0	0.0	0.174	0.0	99.62948	-1.992	1	3.0	0.0	0.0	0.0	1.0
0.0	400.0	100.0	100.0	0	0.0	0.0	0.175	0.0	99.62948	-1.72	1	3.0	0.0	0.0	0.0	1.0
0.0	400.0	100.0	100.0	0	0.0	0.0	0.176	0.0	98.76895	-1.72	1	3.0	0.0	0.0	0.0	1.0
0.0	400.0	100.0	100.0	0	0.0	0.0	0.177	0.0	98.43742	-1.598	1	3.0	0.0	0.0	0.0	1.0
0.0	400.0	100.0	100.0	0	0.0	0.0	0.177	0.0	98.43742	-1.38	1	3.0	0.0	0.0	0.0	1.0
0.0	400.0	100.0	100.0	0	0.0	0.0	0.178	0.0	98.66027	-1.38	1	3.0	0.0	0.0	0.0	1.0
0.0	400.0	100.0	100.0	0	0.0	0.0	0.178	0.0	98.66027	-1.282	1	3.0	0.0	0.0	0.0	1.0
0.0	400.0	100.0	100.0	0	0.0	0.0	0.178	0.0	98.19683	-1.282	1	3.0	0.0	0.0	0.0	1.0
0.0	400.0	100.0	100.0	0	0.0	0.0	0.178	0.0	98.185135	-1.107	1	3.0	0.0	0.0	0.0	1.0
0.0	400.0	100.0	100.0	0	0.0	0.0	0.179	0.0	98.185135	-1.029	1	3.0	0.0	0.0	0.0	1.0
0.0	400.0	100.0	100.0	0	0.0	0.0	0.179	0.0	98.049065	-1.029	1	3.0	0.0	0.0	0.0	1.0
0.0	400.0	100.0	100.0	0	0.0	0.0	0.178	0.0	98.190445	-0.888	1	3.0	0.0	8.0	0.0	1.0
0.0	400.0	100.0	100.0	0	0.0	0.0	0.178	0.0	98.190445	-0.825	1	3.0	0.0	8.0	0.0	1.0
0.0	400.0	100.0	100.0	0	0.0	0.0	0.178	0.0	98.4573	-0.825	1	3.0	0.0	0.0	0.0	1.0
0.0	400.0	100.0	100.0	0	0.0	0.0	0.178	0.0	98.4573	-0.712	1	3.0	0.0	0.0	0.0	1.0
0.0	400.0	100.0	100.0	0	0.0	0.0	0.178	0.0	98.5782	-0.712	1	3.0	0.0	0.0	0.0	1.0
0.0	400.0	100.0	100.0	0	0.0	0.0	0.178	0.0	97.71029	-0.615	1	3.0	0.0	0.0	0.0	1.0
0.0	400.0	100.0	100.0	0	0.0	0.0	0.178	0.0	97.71029	-0.571	1	3.0	0.0	0.0	0.0	1.0
0.0	400.0	100.0	100.0	0	0.0	0.0	0.177	0.0	97.32373	-0.571	1	3.0	0.0	0.0	0.0	1.0
0.0	400.0	100.0	100.0	0	0.0	0.0	0.177	0.0	96.85601	-0.493	1	3.0	0.0	0.0	0.0	1.0
0.0	400.0	100.0	100.0	0	0.0	0.0	0.177	0.0	96.85601	-0.458	1	3.0	0.0	0.0	0.0	1.0
0.0	400.0	100.0	100.0	0	0.0	0.0	0.177	0.0	97.17285	-0.458	1	3.0	0.0	0.0	0.0	1.0
0.0	400.0	100.0	100.0	0	0.0	0.0	0.176	0.0	96.798584	-0.396	1	3.0	0.0	0.0	0.0	1.0
0.0	400.0	100.0	100.0	0	0.0	0.0	0.176	0.0	96.725266	-0.396	1	3.0	0.0	0.0	0.0	1.0
0.0	400.0	100.0	100.0	0	0.0	0.0	0.176	0.0	97.06095	-0.368	1	3.0	0.0	0.0	0.0	1.0
0.0	400.0	100.0	100.0	0	0.0	0.0	0.175	0.0	97.06095	-0.317	1	3.0	0.0	0.0	0.0	1.0
0.0	400.0	100.0	100.0	0	0.0	0.0	0.175	0.0	97.37015	-0.317	1	3.0	0.0	0.0	0.0	1.0
0.0	400.0	100.0	100.0	0	0.0	0.0	0.174	0.0	96.7251	-0.295	1	3.0	0.0	0.0	0.0	1.0
0.0	400.0	100.0	100.0	0	0.0	0.0	0.173	0.0	96.7251	-0.254	1	3.0	0.0	0.0	0.0	1.0
0.0	400.0	100.0	100.0	0	0.0	0.0	0.173	0.0	96.75134	-0.254	1	3.0	0.0	0.0	0.0	1.0
0.0	400.0	100.0	100.0	0	0.0	0.0	0.172	0.0	96.75134	-0.219	1	3.0	0.0	0.0	0.0	1.0
0.0	400.0	100.0	100.0	0	0.0	0.0	0.171	0.0	96.53819	-0.219	1	3.0	0.0	0.0	0.0	1.0
0.0	400.0	100.0	100.0	0	0.0	0.0	0.17	0.0	97.01346	-0.204	1	3.0	0.0	0.0	0.0	1.0
0.0	400.0	100.0	100.0	0	0.0	0.0	0.169	0.0	97.01346	-0.176	1	3.0	0.0	0.0	0.0	1.0
0.0	400.0	100.0	100.0	0	0.0	0.0	0.168	0.0	97.65169	-0.176	1	3.0	0.0	0.0	0.0	1.0
0.0	400.0	100.0	100.0	0	0.0	0.0	0.167	0.0	96.855995	-0.163	1	3.0	0.0	0.0	0.0	1.0
0.0	400.0	100.0	100.0	0	0.0	0.0	0.166	0.0	96.855995	-0.141	1	3.0	0.0	0.0	0.0	1.0
0.0	400.0	100.0	100.0	0	0.0	0.0	0.165	0.0	96.736465	-0.141	1	3.0	0.0	0.0	0.0	1.0
0.0	400.0	100.0	100.0	0	0.0	0.0	0.163	0.0	96.736465	-0.131	1	3.0	0.0	0.0	0.0	1.0
0.0	400.0	100.0	100.0	0	0.0	0.0	0.162	0.0	96.29423	-0.131	1	3.0	0.0	0.0	0.0	1.0
0.0	400.0	100.0	100.0	0	0.0	0.0	0.16	0.0	97.1452	-0.113	1	3.0	0.0	0.0	0.0	1.0
0.0	400.0	100.0	100.0	0	0.0	0.0	0.159	0.0	97.1452	-0.105	1	3.0	0.0	0.0	0.0	1.0
0.0	400.0	100.0	100.0	0	0.0	0.0	0.157	0.0	96.58176	-0.105	1	3.0	0.0	0.0	0.0	1.0
0.0	400.0	100.0	100.0	0	0.0	0.0	0.155	0.0	97.626915	-0.09	1	3.0	0.0	0.0	0.0	1.0
0.0	400.0	100.0	100.0	0	0.0	0.0	0.154	0.0	97.626915	-0.084	1	3.0	0.0	0.0	0.0	1.0
0.0	400.0	100.0	100.0	0	0.0	0.0	0.152	0.0	97.68624	-0.084	1	3.0	0.0	0.0	0.0	1.0
0.0	400.0	100.0	100.0	0	0.0	0.0	0.15	0.0	97.68624	-0.072	1	3.0	0.0	0.0	0.0	1.0
0.0	400.0	100.0	100.0	0	0.0	0.0	0.149	0.0	98.014465	-0.072	1	3.0	0.0	0.0	0.0	1.0
0.0	400.0	100.0	100.0	0	0.0	0.0	0.147	0.0	97.720894	-0.062	1	3.0	0.0	0.0	0.0	1.0
0.0	400.0	100.0	100.0	0	0.0	0.0	0.146	0.0	97.720894	-0.058	1	3.0	0.0	0.0	0.0	1.0
0.0	400.0	100.0	100.0	0	0.0	0.0	0.144	0.0	97.42389	-0.058	1	3.0	0.0	0.0	0.0	1.0
0.0	400.0	100.0	100.0	0	0.0	0.0	0.142	0.0	97.59634	-0.049	1	3.0	0.0	0.0	0.0	1.0
0.0	400.0	100.0	100.0	0	0.0	0.0	0.14	0.0	97.59634	-0.046	1	3.0	0.0	0.0	0.0	1.0
0.0	400.0	100.0	100.0	0	0.0	0.0	0.139	0.0	96.959145	-0.046	1	3.0	0.0	0.0	0.0	1.0
0.0	400.0	100.0	100.0	0	0.0	0.0	0.137	0.0	96.70389	-0.039	1	3.0	0.0	0.0	0.0	1.0
0.0	400.0	100.0	100.0	0	0.0	0.0	0.136	0.0	96.83118	-0.039	1	3.0	0.0	0.0	0.0	1.0
0.0	400.0	100.0	100.0	0	0.0	0.0	0.134	0.0	97.17563	-0.034	1	3.0	0.0	0.0	0.0	1.0
0.0	400.0	100.0	100.0	0	0.0	0.0	0.133	0.0	97.17563	-0.031	1	3.0	0.0	0.0	0.0	1.0
0.0	400.0	100.0	100.0	0	0.0	0.0	0.131	0.0	97.45098	-0.031	1	3.0	0.0	0.0	0.0	1.0
0.0	400.0	100.0	100.0	0	0.0	0.0	0.13	0.0	97.12159	-0.027	1	3.0	0.0	0.0	0.0	1.0
0.0	400.0	100.0	100.0	0	0.0	0.0	0.128	0.0	97.12159	-0.025	1	3.0	0.0	0.0	0.0	1.0
0.0	400.0	100.0	100.0	0	0.0	0.0	0.127	0.0	97.132385	-0.025	1	3.0	0.0	0.0	0.0	1.0
0.0	400.0	100.0	100.0	0	0.0	0.0	0.125	0.0	97.132385	-0.021	1	3.0	0.0	0.0	0.0	1.0
0.0	400.0	100.0	100.0	0	0.0	0.0	0.124	0.0	96.75319	-0.021	1	3.0	0.0	0.0	0.0	1.0
0.0	400.0	100.0	100.0	0	0.0	0.0	0.122	0.0	96.67934	-0.02	1	3.0	0.0	0.0	0.0	1.0
0.0	400.0	100.0	100.0	0	0.0	0.0	0.12	0.0	96.67934	-0.017	1	3.0	0.0	0.0	0.0	1.0
0.0	400.0	100.0	100.0	0	0.0	0.0	0.119	0.0	96.83891	-0.017	1	3.0	0.0	0.0	0.0	1.0
0.0	400.0	100.0	100.0	0	0.0	0.0	0.117	0.0	97.85656	-0.015	1	3.0	0.0	0.0	0.0	1.0
0.0	400.0	100.0	100.0	0	0.0	0.0	0.116	0.0	97.85656	-0.013	1	3.0	0.0	0.0	0.0	1.0
0.0	400.0	100.0	100.0	0	0.0	0.0	0.114	0.0	96.18677	-0.013	1	3.0	0.0	0.0	0.0	1.0
0.0	400.0	100.0	100.0	0	0.0	0.0	0.113	0.0	96.18677	-0.011	1	3.0	0.0	0.0	0.0	1.0
0.0	400.0	100.0	100.0	0	0.0	0.0	0.111	0.0	99.253914	-0.011	1	3.0	0.0	0.0	0.0	1.0
0.0	400.0	100.0	100.0	0	0.0	0.0	0.11	0.0	98.84692	-0.01	1	3.0	0.0	0.0	0.0	1.0
0.0	400.0	100.0	100.0	0	0.0	0.0	0.108	0.0	98.84692	-0.009	1	3.0	0.0	0.0	0.0	1.0
0.0	400.0	100.0	100.0	0	0.0	0.0	0.106	0.0	98.73045	-0.009	1	3.0	0.0	0.0	0.0	1.0
0.0	400.0	100.0	100.0	0	0.0	0.0	0.105	0.0	98.85106	-0.008	1	3.0	0.0	0.0	0.0	1.0
0.0	400.0	100.0	100.0	0	0.0	0.0	0.103	0.0	98.85106	-0.007	1	3.0	0.0	0.0	0.0	1.0
0.0	400.0	100.0	100.0	0	0.0	0.0	0.101	0.0	98.76123	-0.007	1	3.0	0.0	0.0	0.0	1.0
0.0	400.0	100.0	100.0	0	0.0	0.0	0.1	0.0	98.76123	-0.006	1	3.0	0.0	0.0	0.0	1.0
0.0	400.0	100.0	100.0	0	0.0	0.0	0.099	0.0	98.34971	-0.006	1	3.0	0.0	0.0	0.0	1.0
0.0	400.0	100.0	100.0	0	0.0	0.0	0.098	0.0	98.35411	-0.005	1	3.0	0.0	0.0	0.0	1.0
0.0	400.0	100.0	100.0	0	0.0	0.0	0.096	0.0	98.35411	-0.004	1	3.0	0.0	0.0	0.0	1.0
0.0	400.0	100.0	100.0	0	0.0	0.0	0.095	0.0	97.74423	-0.004	1	3.0	0.0	0.0	0.0	1.0
0.0	400.0	100.0	100.0	0	0.0	0.0	0.094	0.0	97.99688	-0.004	1	3.0	0.0	0.0	0.0	1.0
0.0	400.0	100.0	100.0	0	0.0	0.0	0.093	0.0	97.99688	-0.003	1	3.0	0.0	0.0	0.0	1.0
0.0	400.0	100.0	100.0	0	0.0	0.0	0.092	0.0	98.7162	-0.003	1	3.0	0.0	0.0	0.0	1.0
0.0	400.0	100.0	100.0	0	0.0	0.0	0.09	0.0	98.7162	-0.003	1	3.0	0.0	0.0	0.0	1.0
0.0	400.0	100.0	100.0	0	0.0	0.0	0.089	0.0	98.78398	-0.003	1	3.0	0.0	0.0	0.0	1.0
0.0	400.0	100.0	100.0	0	0.0	0.0	0.089	0.0	98.24794	-0.002	1	3.0	0.0	0.0	0.0	1.0
0.0	400.0	100.0	100.0	0	0.0	0.0	0.088	0.0	98.24794	-0.002	1	3.0	0.0	0.0	0.0	1.0
0.0	400.0	100.0	100.0	0	0.0	0.0	0.087	0.0	98.01382	-0.002	1	3.0	0.0	0.0	0.0	1.0
0.0	400.0	100.0	100.0	0	0.0	0.0	0.085	0.0	97.90915	-0.001	1	3.0	0.0	0.0	0.0	1.0
0.0	400.0	100.0	100.0	0	0.0	0.0	0.084	0.0	97.90915	-0.001	1	3.0	0.0	0.0	0.0	1.0
0.0	400.0	100.0	100.0	0	0.0	0.0	0.083	0.0	98.02083	-0.001	1	3.0	0.0	0.0	0.0	1.0
0.0	400.0	100.0	100.0	0	0.0	0.0	0.082	0.0	97.03232	-0.001	1	3.0	0.0	0.0	0.0	1.0
0.0	400.0	100.0	100.0	0	0.0	0.0	0.081	0.0	96.864784	-0.001	1	3.0	0.0	0.0	0.0	1.0
0.0	400.0	100.0	100.0	0	0.0	0.0	0.08	0.0	96.54463	-0.001	1	3.0	0.0	0.0	0.0	1.0
0.0	400.0	100.0	100.0	0	0.0	0.0	0.079	0.0	96.54463	0.0	1	3.0	0.0	0.0	0.0	1.0
0.0	400.0	100.0	100.0	0	0.0	0.0	0.078	0.0	96.67134	0.0	1	3.0	0.0	0.0	0.0	1.0
0.0	400.0	100.0	100.0	0	0.0	0.0	0.077	0.0	97.93924	0.0	1	3.0	0.0	0.0	0.0	1.0
0.0	400.0	100.0	100.0	0	0.0	0.0	0.076	0.0	97.93924	0.0	1	3.0	0.0	0.0	0.0	1.0
0.0	400.0	100.0	100.0	0	0.0	0.0	0.074	0.0	97.57585	0.0	1	3.0	0.0	0.0	0.0	1.0
0.0	400.0	100.0	100.0	0	0.0	0.0	0.073	0.0	97.57585	0.0	1	3.0	0.0	0.0	0.0	1.0
0.0	400.0	100.0	100.0	0	0.0	0.0	0.071	0.0	97.58911	0.0	1	3.0	0.0	0.0	0.0	1.0
0.0	400.0	100.0	100.0	0	0.0	0.0	0.07	0.0	97.852486	0.0	1	3.0	0.0	0.0	0.0	1.0
0.0	400.0	100.0	100.0	0	0.0	0.0	0.069	0.0	97.852486	0.0	1	3.0	0.0	0.0	0.0	1.0
0.0	400.0	100.0	100.0	0	0.0	0.0	0.067	0.0	97.675186	0.0	1	3.0	0.0	0.0	0.0	1.0
0.0	400.0	100.0	100.0	0	0.0	0.0	0.065	0.0	97.632355	0.0	1	3.0	0.0	0.0	0.0	1.0
0.0	400.0	100.0	100.0	0	0.0	0.0	0.064	0.0	96.98577	0.0	1	3.0	0.0	0.0	0.0	1.0
0.0	400.0	100.0	100.0	0	0.0	0.0	0.063	0.0	97.198425	0.0	1	3.0	0.0	0.0	0.0	1.0
0.0	400.0	100.0	100.0	0	0.0	0.0	0.061	0.0	97.198425	0.0	1	3.0	0.0	0.0	0.0	1.0
0.0	400.0	100.0	100.0	0	0.0	0.0	0.059	0.0	96.873856	0.0	1	3.0	0.0	0.0	0.0	1.0
0.0	400.0	100.0	100.0	0	0.0	0.0	0.058	0.0	96.766365	0.0	1	3.0	0.0	0.0	0.0	1.0
0.0	400.0	100.0	100.0	0	0.0	0.0	0.057	0.0	96.766365	0.0	1	3.0	0.0	0.0	0.0	1.0
0.0	400.0	100.0	100.0	0	0.0	0.0	0.055	0.0	96.86573	0.0	1	3.0	0.0	0.0	0.0	1.0
0.0	400.0	100.0	100.0	0	0.0	0.0	0.054	0.0	96.9341	0.0	1	3.0	0.0	0.0	0.0	1.0
0.0	400.0	100.0	100.0	0	0.0	0.0	0.053	0.0	96.9341	0.0	1	3.0	0.0	0.0	0.0	1.0
0.0	400.0	100.0	100.0	0	0.0	0.0	0.051	0.0	98.018906	0.0	1	3.0	0.0	0.0	0.0	1.0
0.0	400.0	100.0	100.0	0	0.0	0.0	0.05	0.0	98.018906	0.0	1	3.0	0.0	0.0	0.0	1.0
0.0	400.0	100.0	100.0	0	0.0	0.0	0.048	0.0	99.251465	0.0	1	3.0	0.0	0.0	0.0	1.0
0.0	400.0	100.0	100.0	0	0.0	0.0	0.047	0.0	98.791214	0.0	1	3.0	0.0	0.0	0.0	1.0
0.0	400.0	100.0	100.0	0	0.0	0.0	0.046	0.0	98.791214	0.0	1	3.0	0.0	0.0	0.0	1.0
0.0	400.0	100.0	100.0	0	0.0	0.0	0.045	0.0	98.340034	0.0	1	3.0	0.0	0.0	0.0	1.0
0.0	400.0	100.0	100.0	0	0.0	0.0	0.044	0.0	98.097374	0.0	1	3.0	0.0	0.0	0.0	1.0
0.0	400.0	100.0	100.0	0	0.0	0.0	0.043	0.0	98.097374	0.0	1	3.0	0.0	0.0	0.0	1.0
0.0	400.0	100.0	100.0	0	0.0	0.0	0.042	0.0	97.60417	0.0	1	3.0	0.0	0.0	0.0	1.0
0.0	400.0	100.0	100.0	0	0.0	0.0	0.041	0.0	97.60417	0.0	1	3.0	0.0	0.0	0.0	1.0
0.0	400.0	100.0	100.0	0	0.0	0.0	0.04	0.0	97.20472	0.0	1	3.0	0.0	0.0	0.0	1.0
0.0	400.0	100.0	100.0	0	0.0	0.0	0.039	0.0	96.6355	0.0	1	3.0	0.0	0.0	0.0	1.0
0.0	400.0	100.0	100.0	0	0.0	0.0	0.038	0.0	96.6355	0.0	1	3.0	0.0	0.0	0.0	1.0
0.0	400.0	100.0	100.0	0	0.0	0.0	0.037	0.0	96.74716	0.0	1	3.0	0.0	0.0	0.0	1.0
0.0	400.0	100.0	100.0	0	0.0	0.0	0.036	0.0	97.27268	0.0	1	3.0	0.0	0.0	0.0	1.0
0.0	400.0	100.0	100.0	0	0.0	0.0	0.035	0.0	97.27268	0.0	1	3.0	0.0	0.0	0.0	1.0
0.0	400.0	100.0	100.0	0	0.0	0.0	0.034	0.0	97.03533	0.0	1	3.0	0.0	0.0	0.0	1.0
0.0	400.0	100.0	100.0	0	0.0	0.0	0.034	0.0	97.73315	0.0	1	3.0	0.0	0.0	0.0	1.0
0.0	400.0	100.0	100.0	0	0.0	0.0	0.032	0.0	98.63636	0.0	1	3.0	0.0	0.0	0.0	1.0
0.0	400.0	100.0	100.0	0	0.0	0.0	0.031	0.0	102.074326	0.0	1	3.0	0.0	0.0	0.0	1.0
0.0	400.0	100.0	100.0	0	0.0	0.0	0.03	0.0	102.074326	0.0	1	3.0	0.0	0.0	0.0	1.0
0.0	400.0	100.0	100.0	0	0.0	0.0	0.03	0.0	97.92482	0.0	1	3.0	0.0	0.0	0.0	1.0
0.0	400.0	100.0	100.0	0	0.0	0.0	0.029	0.0	104.78651	0.0	1	3.0	0.0	0.0	0.0	1.0
0.0	400.0	100.0	100.0	0	0.0	0.0	0.028	0.0	104.78651	0.0	1	3.0	0.0	0.0	0.0	1.0
0.0	400.0	100.0	100.0	0	0.0	0.0	0.027	0.0	104.23423	0.0	1	3.0	0.0	0.0	0.0	1.0
0.0	400.0	100.0	100.0	0	0.0	0.0	0.026	0.0	104.23423	0.0	1	3.0	0.0	0.0	0.0	1.0
0.0	400.0	100.0	100.0	0	0.0	0.0	0.024	0.0	101.46347	0.0	1	3.0	0.0	0.0	0.0	1.0
0.0	400.0	100.0	100.0	0	0.0	0.0	0.024	0.0	100.93993	0.0	1	3.0	0.0	0.0	0.0	1.0
0.0	400.0	100.0	100.0	0	0.0	0.0	0.023	0.0	100.93993	0.0	1	3.0	0.0	0.0	0.0	1.0
0.0	400.0	100.0	100.0	0	0.0	0.0	0.022	0.0	98.96182	0.0	1	3.0	0.0	0.0	0.0	1.0
0.0	400.0	100.0	100.0	0	0.0	0.0	0.02	0.0	98.12176	0.0	1	3.0	0.0	0.0	0.0	1.0
0.0	400.0	100.0	100.0	0	0.0	0.0	0.019	0.0	98.12176	0.0	1	3.0	0.0	0.0	0.0	1.0
0.0	400.0	100.0	100.0	0	0.0	0.0	0.018	0.0	97.125465	0.0	1	3.0	0.0	0.0	0.0	1.0
0.0	400.0	100.0	100.0	0	0.0	0.0	0.017	0.0	97.125465	0.0	1	3.0	0.0	0.0	0.0	1.0
0.0	400.0	100.0	100.0	0	0.0	0.0	0.016	0.0	97.540504	0.0	1	3.0	0.0	0.0	0.0	1.0
0.0	400.0	100.0	100.0	0	0.0	0.0	0.014	0.0	97.27988	0.0	1	3.0	0.0	0.0	0.0	1.0
0.0	400.0	100.0	100.0	0	0.0	0.0	0.013	0.0	97.27988	0.0	1	3.0	0.0	0.0	0.0	1.0
0.0	400.0	100.0	100.0	0	0.0	0.0	0.012	0.0	96.94703	0.0	1	3.0	0.0	0.0	0.0	1.0
0.0	400.0	100.0	100.0	0	0.0	0.0	0.011	0.0	97.059296	0.0	1	3.0	0.0	0.0	0.0	1.0
0.0	400.0	100.0	100.0	0	0.0	0.0	0.009	0.0	97.059296	0.0	1	3.0	0.0	0.0	0.0	1.0
0.0	400.0	100.0	100.0	0	0.0	0.0	0.008	0.0	97.54908	0.0	1	3.0	0.0	0.0	0.0	1.0
0.0	400.0	100.0	100.0	0	0.0	0.0	0.007	0.0	97.9225	0.0	1	3.0	0.0	0.0	0.0	1.0
0.0	400.0	100.0	100.0	0	0.0	0.0	0.006	0.0	97.99525	0.0	1	3.0	0.0	0.0	0.0	1.0
0.0	400.0	100.0	100.0	0	0.0	0.0	0.005	0.0	98.34445	0.0	1	3.0	0.0	0.0	0.0	1.0
0.0	400.0	100.0	100.0	0	0.0	0.0	0.003	0.0	98.34445	0.0	1	3.0	0.0	0.0	0.0	1.0
0.0	400.0	100.0	100.0	0	0.0	0.0	0.002	0.0	99.02968	0.0	1	3.0	0.0	0.0	0.0	1.0
0.0	400.0	100.0	100.0	0	0.0	0.0	0.0	0.0	98.0426	0.0	1	3.0	0.0	0.0	0.0	1.0
0.0	400.0	100.0	100.0	0	0.0	0.0	0.0	0.0	98.0426	0.0	1	3.0	0.0	0.0	0.0	1.0
0.0	400.0	100.0	100.0	0	0.0	0.0	-0.001	0.0	97.18811	0.0	1	3.0	0.0	0.0	0.0	1.0
0.0	400.0	100.0	100.0	0	0.0	0.0	-0.002	0.0	97.18811	0.0	1	3.0	0.0	0.0	0.0	1.0
0.0	400.0	100.0	100.0	0	0.0	0.0	-0.003	0.0	98.889565	0.0	1	3.0	0.0	0.0	0.0	1.0
0.0	400.0	100.0	100.0	0	0.0	0.0	-0.005	0.0	97.89783	0.0	1	3.0	0.0	0.0	0.0	1.0
0.0	400.0	100.0	100.0	0	0.0	0.0	-0.006	0.0	97.89783	0.0	1	3.0	0.0	0.0	0.0	1.0
0.0	400.0	100.0	100.0	0	0.0	0.0	-0.007	0.0	97.38668	0.0	1	3.0	0.0	0.0	0.0	1.0
0.0	400.0	100.0	100.0	0	0.0	0.0	-0.008	0.0	97.572945	0.0	1	3.0	0.0	0.0	0.0	1.0
0.0	400.0	100.0	100.0	0	0.0	0.0	-0.009	0.0	98.40515	0.0	1	3.0	0.0	0.0	0.0	1.0
0.0	400.0	100.0	100.0	0	0.0	0.0	-0.01	0.0	97.971115	0.0	1	3.0	0.0	0.0	0.0	1.0
0.0	400.0	100.0	100.0	0	0.0	0.0	-0.01	0.0	97.971115	0.0	1	3.0	0.0	0.0	0.0	1.0
0.0	400.0	100.0	100.0	0	0.0	0.0	-0.011	0.0	98.48761	0.0	1	3.0	0.0	0.0	0.0	1.0
0.0	400.0	100.0	100.0	0	0.0	0.0	-0.012	0.0	98.63836	0.0	1	3.0	0.0	0.0	0.0	1.0
0.0	400.0	100.0	100.0	0	0.0	0.0	-0.013	0.0	98.63836	0.0	1	3.0	0.0	0.0	0.0	1.0
0.0	400.0	100.0	100.0	0	0.0	0.0	-0.013	0.0	99.07225	0.0	1	3.0	0.0	0.0	0.0	1.0
0.0	400.0	100.0	100.0	0	0.0	0.0	-0.014	0.0	99.72011	0.0	1	3.0	0.0	0.0	0.0	1.0
0.0	400.0	100.0	100.0	0	0.0	0.0	-0.015	0.0	99.72011	0.0	1	3.0	0.0	0.0	0.0	1.0
0.0	400.0	100.0	100.0	0	0.0	0.0	-0.015	0.0	98.783485	0.0	1	3.0	0.0	0.0	0.0	1.0
0.0	400.0	100.0	100.0	0	0.0	0.0	-0.016	0.0	98.17828	0.0	1	3.0	0.0	0.0	0.0	1.0
0.0	400.0	100.0	100.0	0	0.0	0.0	-0.016	0.0	98.17828	0.0	1	3.0	0.0	0.0	0.0	1.0
0.0	400.0	100.0	100.0	0	0.0	0.0	-0.016	0.0	98.01016	0.0	1	3.0	0.0	0.0	0.0	1.0
0.0	400.0	100.0	100.0	0	0.0	0.0	-0.017	0.0	98.01016	0.0	1	3.0	0.0	0.0	0.0	1.0
0.0	400.0	100.0	100.0	0	0.0	0.0	-0.017	0.0	98.93744	0.0	1	3.0	0.0	0.0	0.0	1.0
0.0	400.0	100.0	100.0	0	0.0	0.0	-0.017	0.0	99.653786	0.0	1	3.0	0.0	0.0	0.0	1.0
0.0	400.0	100.0	100.0	0	0.0	0.0	-0.018	0.0	99.653786	0.0	1	3.0	0.0	0.0	0.0	1.0
0.0	400.0	100.0	100.0	0	0.0	0.0	-0.018	0.0	98.858826	0.0	1	3.0	0.0	0.0	0.0	1.0
0.0	400.0	100.0	100.0	0	0.0	0.0	-0.019	0.0	98.24042	0.0	1	3.0	0.0	0.0	0.0	1.0
0.0	400.0	100.0	100.0	0	0.0	0.0	-0.019	0.0	98.24042	0.0	1	3.0	0.0	0.0	0.0	1.0
0.0	400.0	100.0	100.0	0	0.0	0.0	-0.019	0.0	98.14121	0.0	1	3.0	0.0	0.0	0.0	1.0
0.0	400.0	100.0	100.0	0	0.0	0.0	-0.02	0.0	98.14121	0.0	1	3.0	0.0	0.0	0.0	1.0
0.0	400.0	100.0	100.0	0	0.0	0.0	-0.02	0.0	98.850006	0.0	1	3.0	0.0	0.0	0.0	1.0
0.0	400.0	100.0	100.0	0	0.0	0.0	-0.021	0.0	99.17553	0.0	1	3.0	0.0	0.0	0.0	1.0
0.0	400.0	100.0	100.0	0	0.0	0.0	-0.021	0.0	99.17553	0.0	1	3.0	0.0	0.0	0.0	1.0
0.0	400.0	100.0	100.0	0	0.0	0.0	-0.022	0.0	98.30374	0.0	1	3.0	0.0	0.0	0.0	1.0
0.0	400.0	100.0	100.0	0	0.0	0.0	-0.022	0.0	99.875465	0.0	1	3.0	0.0	0.0	0.0	1.0
0.0	400.0	100.0	100.0	0	0.0	0.0	-0.022	0.0	99.875465	0.0	1	3.0	0.0	0.0	0.0	1.0
0.0	400.0	100.0	100.0	0	0.0	0.0	-0.023	0.0	99.394005	0.0	1	3.0	0.0	0.0	0.0	1.0
0.0	400.0	100.0	100.0	0	0.0	0.0	-0.023	0.0	99.394005	0.0	1	3.0	0.0	0.0	0.0	1.0
0.0	400.0	100.0	100.0	0	0.0	0.0	-0.023	0.0	99.438385	0.0	1	3.0	0.0	0.0	0.0	1.0
0.0	400.0	100.0	100.0	0	0.0	0.0	-0.024	0.0	98.688126	0.0	1	3.0	0.0	0.0	0.0	1.0
0.0	400.0	100.0	100.0	0	0.0	0.0	-0.024	0.0	98.688126	0.0	1	3.0	0.0	0.0	0.0	1.0
0.0	400.0	100.0	100.0	0	0.0	0.0	-0.025	0.0	98.96089	0.0	1	3.0	0.0	0.0	0.0	1.0
0.0	400.0	100.0	100.0	0	0.0	0.0	-0.025	0.0	99.439255	0.0	1	3.0	0.0	0.0	0.0	1.0
0.0	400.0	100.0	100.0	0	0.0	0.0	-0.026	0.0	99.439255	0.0	1	3.0	0.0	0.0	0.0	1.0
0.0	400.0	100.0	100.0	0	0.0	0.0	-0.027	0.0	98.46062	0.0	1	3.0	0.0	0.0	0.0	1.0
0.0	400.0	100.0	100.0	0	0.0	0.0	-0.027	0.0	98.46062	0.0	1	3.0	0.0	0.0	0.0	1.0
0.0	400.0	100.0	100.0	0	0.0	0.0	-0.028	0.0	97.90444	0.0	1	3.0	0.0	0.0	0.0	1.0
0.0	400.0	100.0	100.0	0	0.0	0.0	-0.028	0.0	97.274765	0.0	1	3.0	0.0	0.0	0.0	1.0
0.0	400.0	100.0	100.0	0	0.0	0.0	-0.028	0.0	97.274765	0.0	1	3.0	0.0	0.0	0.0	1.0
0.0	400.0	100.0	100.0	0	0.0	0.0	-0.029	0.0	97.45708	0.0	1	3.0	0.0	0.0	0.0	1.0
0.0	400.0	100.0	100.0	0	0.0	0.0	-0.029	0.0	98.01526	0.0	1	3.0	0.0	0.0	0.0	1.0
0.0	400.0	100.0	100.0	0	0.0	0.0	-0.029	0.0	98.01526	0.0	1	3.0	0.0	0.0	0.0	1.0
0.0	400.0	100.0	100.0	0	0.0	0.0	-0.03	0.0	97.71687	0.0	1	3.0	0.0	0.0	0.0	1.0
0.0	400.0	100.0	100.0	0	0.0	0.0	-0.03	0.0	97.71687	0.0	1	3.0	0.0	0.0	0.0	1.0
0.0	400.0	100.0	100.0	0	0.0	0.0	-0.031	0.0	97.635925	0.0	1	3.0	0.0	0.0	0.0	1.0
0.0	400.0	100.0	100.0	0	0.0	0.0	-0.031	0.0	97.55904	0.0	1	3.0	0.0	0.0	0.0	1.0
0.0	400.0	100.0	100.0	0	0.0	0.0	-0.032	0.0	97.55904	0.0	1	3.0	0.0	0.0	0.0	1.0
0.0	400.0	100.0	100.0	0	0.0	0.0	-0.032	0.0	97.52356	0.0	1	3.0	0.0	0.0	0.0	1.0
0.0	400.0	100.0	100.0	0	0.0	0.0	-0.033	0.0	96.865234	0.0	1	3.0	0.0	0.0	0.0	1.0
0.0	400.0	100.0	100.0	0	0.0	0.0	-0.033	0.0	96.865234	0.0	1	3.0	0.0	0.0	0.0	1.0
0.0	400.0	100.0	100.0	0	0.0	0.0	-0.033	0.0	96.00369	0.0	1	3.0	0.0	0.0	0.0	1.0
0.0	400.0	100.0	100.0	0	0.0	0.0	-0.033	0.0	96.00369	0.0	1	3.0	0.0	0.0	0.0	1.0
0.0	400.0	100.0	100.0	0	0.0	0.0	-0.033	0.0	96.16973	0.0	1	3.0	0.0	0.0	0.0	1.0
0.0	400.0	100.0	100.0	0	0.0	0.0	-0.033	0.0	96.201096	0.0	1	3.0	0.0	0.0	0.0	1.0
0.0	400.0	100.0	100.0	0	0.0	0.0	-0.034	0.0	96.201096	0.0	1	3.0	0.0	0.0	0.0	1.0
0.0	400.0	100.0	100.0	0	0.0	0.0	-0.034	0.0	96.162415	0.0	1	3.0	0.0	0.0	0.0	1.0
0.0	400.0	100.0	100.0	0	0.0	0.0	-0.034	0.0	95.84017	0.0	1	3.0	0.0	0.0	0.0	1.0
0.0	400.0	100.0	100.0	0	0.0	0.0	-0.033	0.0	95.84017	0.0	1	3.0	0.0	0.0	0.0	1.0
0.0	400.0	100.0	100.0	0	0.0	0.0	-0.033	0.0	95.76511	0.0	1	3.0	0.0	1.0	0.0	1.0
0.0	400.0	100.0	100.0	0	0.0	0.0	-0.033	0.0	95.76511	0.0	1	3.0	0.0	2.0	0.0	1.0
0.0	400.0	100.0	100.0	0	0.0	0.0	-0.033	0.0	96.38773	0.0	1	3.0	0.0	3.0	0.0	1.0
-6944.445	500.0	100.0	100.0	0	0.0	0.0	-0.032	0.0	96.69594	0.0	1	3.0	0.0	3.0	0.0	1.0
-6944.445	500.0	100.0	100.0	0	0.0	0.0	-0.032	0.0	96.69594	0.0	1	3.0	0.0	3.0	0.0	1.0
-6944.445	500.0	100.0	100.0	0	0.0	0.0	-0.031	0.0	97.7693	0.0	1	3.0	0.0	3.0	0.0	1.0
-6944.445	500.0	100.0	100.0	0	0.0	0.0	-0.03	0.0	97.557594	-0.49	1	3.0	0.0	3.0	0.0	1.0
-6944.445	500.0	100.0	100.0	0	0.0	0.0	-0.03	0.0	97.557594	-0.947	1	3.0	0.0	3.0	0.0	1.0
-6944.445	500.0	100.0	100.0	0	0.0	0.0	-0.029	0.0	97.51303	-0.947	1	3.0	0.0	3.0	0.0	1.0
-6944.445	500.0	100.0	100.0	0	0.0	0.0	-0.028	0.0	97.51303	-1.766	1	3.0	0.0	3.0	0.0	1.0
-6944.445	500.0	100.0	100.0	0	0.0	0.0	-0.027	0.0	96.67203	-1.766	1	3.0	0.0	3.0	0.0	1.0
-6944.445	500.0	100.0	100.0	0	0.0	0.0	-0.027	0.0	96.521835	-2.133	1	3.0	0.0	3.0	0.0	1.0
-6944.445	500.0	100.0	100.0	0	0.0	0.0	-0.026	0.0	96.521835	-2.79	1	3.0	0.0	3.0	0.0	1.0
-6944.445	500.0	100.0	100.0	0	0.0	0.0	-0.025	0.0	96.32733	-2.79	1	3.0	0.0	3.0	0.0	1.0
-6944.445	500.0	100.0	100.0	0	0.0	0.0	-0.024	0.0	96.57477	-3.084	1	3.0	0.0	3.0	0.0	1.0
-6944.445	500.0	100.0	100.0	0	0.0	0.0	-0.023	0.0	96.57477	-3.084	1	3.0	0.0	3.0	0.0	1.0
-6944.445	500.0	100.0	100.0	0	0.0	0.0	-0.022	0.0	96.91314	-3.612	1	3.0	0.0	3.0	0.0	1.0
-6944.445	500.0	100.0	100.0	0	0.0	0.0	-0.022	0.0	96.91314	-4.068	1	3.0	0.0	3.0	0.0	1.0
-6944.445	500.0	100.0	100.0	0	0.0	0.0	-0.021	0.0	98.05776	-4.068	1	3.0	0.0	3.0	0.0	1.0
-6944.445	500.0	100.0	100.0	0	0.0	0.0	-0.02	0.0	98.21279	-4.272	1	3.0	0.0	3.0	0.0	1.0
-6944.445	500.0	100.0	100.0	0	0.0	0.0	-0.019	0.0	98.21279	-4.637	1	3.0	0.0	3.0	0.0	1.0
-6944.445	500.0	100.0	100.0	0	0.0	0.0	-0.018	0.0	98.370026	-4.637	1	3.0	0.0	3.0	0.0	1.0
-6944.445	500.0	100.0	100.0	0	0.0	0.0	-0.017	0.0	97.829185	-4.801	1	3.0	0.0	3.0	0.0	1.0
-6944.445	500.0	100.0	100.0	0	0.0	0.0	-0.016	0.0	97.829185	-4.801	1	3.0	0.0	3.0	0.0	1.0
-6944.445	500.0	100.0	100.0	0	0.0	0.0	-0.016	0.0	98.04614	-5.094	1	3.0	0.0	3.0	0.0	1.0
-6944.445	500.0	100.0	100.0	0	0.0	0.0	-0.015	0.0	98.04614	-5.226	1	3.0	0.0	3.0	0.0	1.0
-6944.445	500.0	100.0	100.0	0	0.0	0.0	-0.014	0.0	97.448456	-5.226	1	3.0	0.0	3.0	0.0	1.0
-6944.445	500.0	100.0	100.0	0	0.0	0.0	-0.013	0.0	96.68726	-5.462	1	3.0	0.0	3.0	0.0	1.0
-6944.445	500.0	100.0	100.0	0	0.0	0.0	-0.012	0.0	96.68726	-5.567	1	3.0	0.0	3.0	0.0	1.0
-6944.445	500.0	100.0	100.0	0	0.0	0.0	-0.011	0.0	95.92857	-5.567	1	3.0	0.0	3.0	0.0	1.0
-6944.445	500.0	100.0	100.0	0	0.0	0.0	-0.01	0.0	95.8948	-5.757	1	3.0	0.0	3.0	0.0	1.0
-6944.445	500.0	100.0	100.0	0	0.0	0.0	-0.009	0.0	95.8948	-5.84	1	3.0	0.0	3.0	0.0	1.0
-6944.445	500.0	100.0	100.0	0	0.0	0.0	-0.008	0.0	96.68735	-5.84	1	3.0	0.0	5.0	0.0	1.0
-6944.445	500.0	100.0	100.0	0	0.0	0.0	-0.008	0.0	96.68735	-5.993	1	3.0	0.0	5.0	0.0	1.0
-6944.445	500.0	100.0	100.0	0	0.0	0.0	-0.007	0.0	97.556564	-5.993	1	3.0	0.0	5.0	0.0	1.0
-6944.445	500.0	100.0	100.0	0	0.0	0.0	-0.006	0.0	97.33979	-6.123	1	3.0	0.0	5.0	0.0	1.0
-6944.445	500.0	100.0	100.0	0	0.0	0.0	-0.005	0.0	97.33979	-6.182	1	3.0	0.0	5.0	0.0	1.0
-6944.445	500.0	100.0	100.0	0	0.0	0.0	-0.004	0.0	97.61156	-6.182	1	3.0	0.0	5.0	0.0	1.0
-6944.445	500.0	100.0	100.0	0	0.0	0.0	-0.003	0.0	97.23465	-6.287	1	3.0	0.0	5.0	0.0	1.0
-6944.445	500.0	100.0	100.0	0	0.0	0.0	-0.002	0.0	97.23465	-6.287	1	3.0	0.0	5.0	0.0	1.0
-6944.445	500.0	100.0	100.0	0	0.0	0.0	-0.001	0.0	97.307236	-6.334	1	3.0	0.0	5.0	0.0	1.0
-6944.445	500.0	100.0	100.0	0	0.0	0.0	0.0	0.0	97.307236	-6.418	1	3.0	0.0	5.0	0.0	1.0
-6944.445	500.0	100.0	100.0	0	0.0	0.0	0.0	0.0	97.18102	-6.418	1	3.0	0.0	5.0	0.0	1.0
-6944.445	500.0	100.0	100.0	0	0.0	0.0	0.001	0.0	97.03486	-6.491	1	3.0	0.0	5.0	0.0	1.0
-6944.445	500.0	100.0	100.0	0	0.0	0.0	0.002	0.0	97.03486	-6.524	1	3.0	0.0	5.0	0.0	1.0
-6944.445	500.0	100.0	100.0	0	0.0	0.0	0.003	0.0	96.66735	-6.524	1	3.0	0.0	5.0	0.0	1.0
-6944.445	500.0	100.0	100.0	0	0.0	0.0	0.004	0.0	96.591835	-6.582	1	3.0	0.0	5.0	0.0	1.0
-6944.445	500.0	100.0	100.0	0	0.0	0.0	0.005	0.0	96.591835	-6.582	1	3.0	0.0	5.0	0.0	1.0
-6944.445	500.0	100.0	100.0	0	0.0	0.0	0.007	0.0	96.46701	-6.608	1	3.0	0.0	5.0	0.0	1.0
-6944.445	500.0	100.0	100.0	0	0.0	0.0	0.008	0.0	96.46701	-6.655	1	3.0	0.0	5.0	0.0	1.0
-6944.445	500.0	100.0	100.0	0	0.0	0.0	0.009	0.0	97.56367	-6.655	1	3.0	0.0	5.0	0.0	1.0
-6944.445	500.0	100.0	100.0	0	0.0	0.0	0.01	0.0	97.921364	-6.676	1	3.0	0.0	5.0	0.0	1.0
-6944.445	500.0	100.0	100.0	0	0.0	0.0	0.011	0.0	97.921364	-6.714	1	3.0	0.0	5.0	0.0	1.0
-6944.445	500.0	100.0	100.0	0	0.0	0.0	0.012	0.0	97.86731	-6.714	1	3.0	0.0	5.0	0.0	1.0
-6944.445	500.0	100.0	100.0	0	0.0	0.0	0.013	0.0	98.01173	-6.731	1	3.0	0.0	5.0	0.0	1.0
-6944.445	500.0	100.0	100.0	0	0.0	0.0	0.014	0.0	98.01173	-6.761	1	3.0	0.0	5.0	0.0	1.0
-6944.445	500.0	100.0	100.0	0	0.0	0.0	0.015	0.0	97.80223	-6.761	1	3.0	0.0	5.0	0.0	1.0
-6944.445	500.0	100.0	100.0	0	0.0	0.0	0.017	0.0	97.80223	-6.787	1	3.0	0.0	5.0	0.0	1.0
-6944.445	500.0	100.0	100.0	0	0.0	0.0	0.018	0.0	97.856705	-6.787	1	3.0	0.0	5.0	0.0	1.0
-6944.445	500.0	100.0	100.0	0	0.0	0.0	0.019	0.0	97.95999	-6.799	1	3.0	0.0	5.0	0.0	1.0
-6944.445	500.0	100.0	100.0	0	0.0	0.0	0.02	0.0	97.95999	-6.82	1	3.0	0.0	5.0	0.0	1.0
-6944.445	500.0	100.0	100.0	0	0.0	0.0	0.021	0.0	96.87515	-6.82	1	3.0	0.0	5.0	0.0	1.0
-6944.445	500.0	100.0	100.0	0	0.0	0.0	0.022	0.0	96.966354	-6.829	1	3.0	0.0	5.0	0.0	1.0
-6944.445	500.0	100.0	100.0	0	0.0	0.0	0.024	0.0	96.966354	-6.829	1	3.0	0.0	5.0	0.0	1.0
-6944.445	500.0	100.0	100.0	0	0.0	0.0	0.025	0.0	96.93602	-6.846	1	3.0	0.0	5.0	0.0	1.0
-6944.445	500.0	100.0	100.0	0	0.0	0.0	0.026	0.0	96.93602	-6.853	1	3.0	0.0	5.0	0.0	1.0
-6944.445	500.0	100.0	100.0	1	0.0	0.0	0.027	0.0	96.91916	-6.853	1	3.0	0.0	5.0	0.0	1.0
-6944.445	500.0	100.0	100.0	1	0.0	0.0	0.028	0.0	96.741104	-6.867	1	3.0	0.0	5.0	0.0	1.0
-6944.445	500.0	100.0	100.0	1	0.0	0.0	0.029	0.0	96.741104	-6.873	1	3.0	0.0	5.0	0.0	1.0
-6944.445	500.0	100.0	100.0	1	0.0	0.0	0.03	0.0	98.367	-6.873	1	3.0	0.0	5.0	0.0	1.0
-6944.445	500.0	100.0	100.0	1	0.0	0.0	0.032	0.0	97.6812	-6.884	1	3.0	0.0	5.0	0.0	1.0
-6944.445	500.0	100.0	100.0	1	0.0	0.0	0.032	0.0	97.6812	-6.884	1	3.0	0.0	5.0	0.0	1.0
-6944.445	500.0	100.0	100.0	1	0.0	0.0	0.034	0.0	96.5068	-6.893	1	3.0	0.0	5.0	0.0	1.0
-6944.445	500.0	100.0	100.0	1	0.0	0.0	0.035	0.0	96.5068	-6.897	1	3.0	0.0	5.0	0.0	1.0
-6944.445	500.0	100.0	100.0	1	0.0	0.0	0.036	0.0	96.74149	-6.897	1	3.0	0.0	5.0	0.0	1.0
-6944.445	500.0	100.0	100.0	1	0.0	0.0	0.037	0.0	97.57957	-6.905	1	3.0	0.0	5.0	0.0	1.0
-6944.445	500.0	100.0	100.0	1	0.0	0.0	0.038	0.0	97.57957	-6.908	1	3.0	0.0	5.0	0.0	1.0
-6944.445	500.0	100.0	100.0	1	0.0	0.0	0.04	0.0	97.83066	-6.908	1	3.0	0.0	5.0	0.0	1.0
-6944.445	500.0	100.0	100.0	1	0.0	0.0	0.041	0.0	97.37853	-6.914	1	3.0	0.0	5.0	0.0	1.0
-6944.445	500.0	100.0	100.0	1	0.0	0.0	0.043	0.0	97.37853	-6.917	1	3.0	0.0	5.0	0.0	1.0
-6944.445	500.0	100.0	100.0	1	0.0	0.0	0.044	0.0	97.30166	-6.917	1	3.0	0.0	5.0	0.0	1.0
-6944.445	500.0	100.0	100.0	1	0.0	0.0	0.045	0.0	97.30166	-6.922	1	3.0	0.0	5.0	0.0	1.0
-6944.445	500.0	100.0	100.0	1	0.0	0.0	0.046	0.0	97.2101	-6.922	1	3.0	0.0	5.0	0.0	1.0
-6944.445	500.0	100.0	100.0	1	0.0	0.0	0.047	0.0	97.54548	-6.924	1	3.0	0.0	5.0	0.0	1.0
-6944.445	500.0	100.0	100.0	1	0.0	0.0	0.049	0.0	97.54548	-6.928	1	3.0	0.0	5.0	0.0	1.0
-6944.445	500.0	100.0	100.0	1	0.0	0.0	0.05	0.0	97.64667	-6.928	1	3.0	0.0	5.0	0.0	1.0
-6944.445	500.0	100.0	100.0	1	0.0	0.0	0.051	0.0	98.814964	-6.931	1	3.0	0.0	5.0	0.0	1.0
-6944.445	500.0	100.0	100.0	1	0.0	0.0	0.052	0.0	98.814964	-6.933	1	3.0	0.0	5.0	0.0	1.0
-6944.445	500.0	100.0	100.0	1	0.0	0.0	0.054	0.0	98.394745	-6.933	1	3.0	0.0	5.0	0.0	1.0
-6944.445	500.0	100.0	100.0	1	0.0	0.0	0.055	0.0	98.394745	-6.935	1	3.0	0.0	5.0	0.0	1.0
-6944.445	500.0	100.0	100.0	1	0.0	0.0	0.056	0.0	98.55644	-6.935	1	3.0	0.0	5.0	0.0	1.0
-6944.445	500.0	100.0	100.0	1	0.0	0.0	0.057	0.0	99.11616	-6.936	1	3.0	0.0	5.0	0.0	1.0
-6944.445	500.0	100.0	100.0	1	0.0	0.0	0.059	0.0	99.11616	-6.94	1	3.0	0.0	5.0	0.0	1.0
-6944.445	500.0	100.0	100.0	1	0.0	0.0	0.06	0.0	98.775024	-6.94	1	3.0	0.0	5.0	0.0	1.0
-6944.445	500.0	100.0	100.0	1	0.0	0.0	0.061	0.0	98.97845	-6.941	1	3.0	0.0	5.0	0.0	1.0
-6944.445	500.0	100.0	100.0	1	0.0	0.0	0.062	0.0	98.97845	-6.941	1	3.0	0.0	5.0	0.0	1.0
-6944.445	500.0	100.0	100.0	1	0.0	0.0	0.064	0.0	99.62059	-6.942	1	3.0	0.0	5.0	0.0	1.0
-6944.445	500.0	100.0	100.0	1	0.0	0.0	0.065	0.0	99.62059	-6.942	1	3.0	0.0	5.0	0.0	1.0
-6944.445	500.0	100.0	100.0	1	0.0	0.0	0.067	0.0	99.78806	-6.942	1	3.0	0.0	5.0	0.0	1.0
-6944.445	500.0	100.0	100.0	1	0.0	0.0	0.068	0.0	98.07562	-6.944	1	3.0	0.0	5.0	0.0	1.0
-6944.445	500.0	100.0	100.0	1	0.0	0.0	0.069	0.0	99.81006	-6.945	1	3.0	0.0	5.0	0.0	1.0
-6944.445	500.0	100.0	100.0	1	0.0	0.0	0.07	0.0	99.83223	-6.945	1	3.0	0.0	5.0	0.0	1.0
-6944.445	500.0	100.0	100.0	1	0.0	0.0	0.072	0.0	99.83374	-6.945	1	3.0	0.0	5.0	0.0	1.0
-6944.445	500.0	100.0	100.0	1	0.0	0.0	0.073	0.0	99.83374	-6.946	1	3.0	0.0	5.0	0.0	1.0
-6944.445	500.0	100.0	100.0	1	0.0	0.0	0.074	0.0	99.48167	-6.946	1	3.0	0.0	5.0	0.0	1.0
-6944.445	500.0	100.0	100.0	1	0.0	0.0	0.075	0.0	99.48167	-6.947	1	3.0	0.0	5.0	0.0	1.0
-6944.445	500.0	100.0	100.0	1	0.0	0.0	0.077	0.0	99.85591	-6.947	1	3.0	0.0	5.0	0.0	1.0
-6944.445	500.0	100.0	100.0	1	0.0	0.0	0.078	0.0	99.4482	-6.947	1	3.0	0.0	5.0	0.0	1.0
-6944.445	500.0	100.0	100.0	1	0.0	0.0	0.08	0.0	99.4482	-6.948	1	3.0	0.0	5.0	0.0	1.0
-6944.445	500.0	100.0	100.0	1	0.0	0.0	0.081	0.0	99.55335	-6.948	1	3.0	0.0	5.0	0.0	1.0
-6944.445	500.0	100.0	100.0	1	0.0	0.0	0.082	0.0	99.55394	-6.948	1	3.0	0.0	5.0	0.0	1.0
-6944.445	500.0	100.0	100.0	1	0.0	0.0	0.084	0.0	99.55394	-6.949	1	3.0	0.0	5.0	0.0	1.0
-6944.445	500.0	100.0	100.0	1	0.0	0.0	0.085	0.0	99.5721	-6.949	1	3.0	0.0	5.0	0.0	1.0
-6944.445	500.0	100.0	100.0	1	0.0	0.0	0.086	0.0	99.5721	-6.949	1	3.0	0.0	5.0	0.0	1.0
-6944.445	500.0	100.0	100.0	1	0.0	0.0	0.087	0.0	99.1659	-6.949	1	3.0	0.0	5.0	0.0	1.0
-6944.445	500.0	100.0	100.0	1	0.0	0.0	0.088	0.0	98.39561	-6.95	1	3.0	0.0	5.0	0.0	1.0
-6944.445	500.0	100.0	100.0	1	0.0	0.0	0.09	0.0	98.39561	-6.95	1	3.0	0.0	5.0	0.0	1.0
-6944.445	500.0	100.0	100.0	1	0.0	0.0	0.091	0.0	98.50418	-6.95	1	3.0	0.0	5.0	0.0	1.0
-6944.445	500.0	100.0	100.0	1	0.0	0.0	0.092	0.0	98.5395	-6.95	1	3.0	0.0	5.0	0.0	1.0
-6944.445	500.0	100.0	100.0	1	0.0	0.0	0.093	0.0	98.5395	-6.95	1	3.0	0.0	5.0	0.0	1.0
-6944.445	500.0	100.0	100.0	1	0.0	0.0	0.095	0.0	97.94374	-6.95	1	3.0	0.0	5.0	0.0	1.0
-6944.445	500.0	100.0	100.0	1	0.0	0.0	0.096	0.0	97.94374	-6.951	1	3.0	0.0	5.0	0.0	1.0
-6944.445	500.0	100.0	100.0	1	0.0	0.0	0.097	0.0	97.68973	-6.951	1	3.0	0.0	5.0	0.0	1.0
-6944.445	500.0	100.0	100.0	1	0.0	0.0	0.098	0.0	96.5688	-6.951	1	3.0	0.0	5.0	0.0	1.0
-6944.445	500.0	100.0	100.0	1	0.0	0.0	0.099	0.0	96.5688	-6.951	1	3.0	0.0	5.0	0.0	1.0
-6944.445	500.0	100.0	100.0	1	0.0	0.0	0.1	0.0	97.598785	-6.951	1	3.0	0.0	5.0	0.0	1.0
-6944.445	500.0	100.0	100.0	1	0.0	0.0	0.101	0.0	98.38501	-6.951	1	3.0	0.0	5.0	0.0	1.0
-6944.445	500.0	100.0	100.0	1	0.0	0.0	0.102	0.0	98.38501	-6.951	1	3.0	0.0	5.0	0.0	1.0
-6944.445	500.0	100.0	100.0	1	0.0	0.0	0.103	0.0	97.81233	-6.951	1	3.0	0.0	5.0	0.0	1.0
-6944.445	500.0	100.0	100.0	1	0.0	0.0	0.104	0.0	97.81233	-6.951	1	3.0	0.0	5.0	0.0	1.0
-6944.445	500.0	100.0	100.0	1	0.0	0.0	0.105	0.0	97.9734	-6.951	1	3.0	0.0	5.0	0.0	1.0
-6944.445	500.0	100.0	100.0	1	0.0	0.0	0.106	0.0	97.70759	-6.951	1	3.0	0.0	5.0	0.0	1.0
-6944.445	500.0	100.0	100.0	1	0.0	0.0	0.107	0.0	97.70759	-6.952	1	3.0	0.0	5.0	0.0	1.0
-6944.445	500.0	100.0	100.0	1	0.0	0.0	0.108	0.0	97.981995	-6.952	1	3.0	0.0	5.0	0.0	1.0
-6944.445	500.0	100.0	100.0	1	0.0	0.0	0.109	0.0	96.96486	-6.952	1	3.0	0.0	5.0	0.0	1.0
-6944.445	500.0	100.0	100.0	1	0.0	0.0	0.11	0.0	96.96486	-6.952	1	3.0	0.0	5.0	0.0	1.0
-6944.445	500.0	100.0	100.0	1	0.0	0.0	0.111	0.0	97.20775	-6.952	1	3.0	0.0	5.0	0.0	1.0
-6944.445	500.0	100.0	100.0	1	0.0	0.0	0.112	0.0	97.20775	-6.952	1	3.0	0.0	5.0	0.0	1.0
-6944.445	500.0	100.0	100.0	1	0.0	0.0	0.113	0.0	97.50521	-6.952	1	3.0	0.0	5.0	0.0	1.0
-6944.445	500.0	100.0	100.0	1	0.0	0.0	0.114	0.0	98.08277	-6.952	1	3.0	0.0	5.0	0.0	1.0
-6944.445	500.0	100.0	100.0	1	0.0	0.0	0.114	0.0	98.08277	-6.952	1	3.0	0.0	5.0	0.0	1.0
-6944.445	500.0	100.0	100.0	1	0.0	0.0	0.115	0.0	96.35215	-6.952	1	3.0	0.0	5.0	0.0	1.0
-6944.445	500.0	100.0	100.0	1	0.0	0.0	0.116	0.0	98.718666	-6.952	1	3.0	0.0	5.0	0.0	1.0
-6944.445	500.0	100.0	100.0	1	0.0	0.0	0.117	0.0	98.718666	-6.952	1	3.0	0.0	5.0	0.0	1.0
-6944.445	500.0	100.0	100.0	1	0.0	0.0	0.118	0.0	98.71286	-6.952	1	3.0	0.0	5.0	0.0	1.0
-6944.445	500.0	100.0	100.0	1	0.0	0.0	0.119	0.0	98.79439	-6.952	1	3.0	0.0	5.0	0.0	1.0
-6944.445	500.0	100.0	100.0	1	0.0	0.0	0.119	0.0	98.90604	-6.952	1	3.0	0.0	5.0	0.0	1.0
-6944.445	500.0	100.0	100.0	1	0.0	0.0	0.12	0.0	98.143364	-6.952	1	3.0	0.0	5.0	0.0	1.0
-6944.445	500.0	100.0	100.0	1	0.0	0.0	0.121	0.0	97.81169	-6.952	1	3.0	0.0	5.0	0.0	1.0
-6944.445	500.0	100.0	100.0	1	0.0	0.0	0.121	0.0	97.341644	-6.952	1	3.0	0.0	5.0	0.0	1.0
-6944.445	500.0	100.0	100.0	1	0.0	0.0	0.122	0.0	98.095604	-6.952	1	3.0	0.0	5.0	0.0	1.0
-6944.445	500.0	100.0	100.0	1	0.0	0.0	0.123	0.0	97.30952	-6.952	1	3.0	0.0	5.0	0.0	1.0
-6944.445	500.0	100.0	100.0	1	0.0	0.0	0.124	0.0	96.48217	-6.952	1	3.0	0.0	5.0	0.0	1.0
-6944.445	500.0	100.0	100.0	1	0.0	0.0	0.125	0.0	96.48217	-6.952	1	3.0	0.0	5.0	0.0	1.0
-6944.445	500.0	100.0	100.0	1	0.0	0.0	0.125	0.0	97.06024	-6.952	1	3.0	0.0	5.0	0.0	1.0
-6944.445	500.0	100.0	100.0	1	0.0	0.0	0.126	0.0	96.18924	-6.952	1	3.0	0.0	5.0	0.0	1.0
-6944.445	500.0	100.0	100.0	1	0.0	0.0	0.127	0.0	96.18924	-6.952	1	3.0	0.0	5.0	0.0	1.0
-6944.445	500.0	100.0	100.0	1	0.0	0.0	0.127	0.0	96.716034	-6.952	1	3.0	0.0	5.0	0.0	1.0
-6944.445	500.0	100.0	100.0	1	0.0	0.0	0.128	0.0	96.57479	-6.952	1	3.0	0.0	5.0	0.0	1.0
-6944.445	500.0	100.0	100.0	1	0.0	0.0	0.129	0.0	96.57479	-6.952	1	3.0	0.0	5.0	0.0	1.0
-6944.445	500.0	100.0	100.0	1	0.0	0.0	0.13	0.0	97.51948	-6.952	1	3.0	0.0	5.0	0.0	1.0
-6944.445	500.0	100.0	100.0	1	0.0	0.0	0.131	0.0	97.51948	-6.952	1	3.0	0.0	5.0	0.0	1.0
-6944.445	500.0	100.0	100.0	1	0.0	0.0	0.132	0.0	97.24492	-6.952	1	3.0	0.0	5.0	0.0	1.0
-6944.445	500.0	100.0	100.0	1	0.0	0.0	0.133	0.0	97.98393	-6.952	1	3.0	0.0	5.0	0.0	1.0
-6944.445	500.0	100.0	100.0	1	0.0	0.0	0.134	0.0	97.98393	-6.952	1	3.0	0.0	5.0	0.0	1.0
-6944.445	500.0	100.0	100.0	1	0.0	0.0	0.135	0.0	98.13146	-6.952	1	3.0	0.0	5.0	0.0	1.0
-6944.445	500.0	100.0	100.0	1	0.0	0.0	0.136	0.0	98.27229	-6.952	1	3.0	0.0	5.0	0.0	1.0
-6944.445	500.0	100.0	100.0	1	0.0	0.0	0.137	0.0	98.27229	-6.952	1	3.0	0.0	5.0	0.0	1.0
-6944.445	500.0	100.0	100.0	1	0.0	0.0	0.138	0.0	98.7419	-6.952	1	3.0	0.0	5.0	0.0	1.0
-6944.445	500.0	100.0	100.0	1	0.0	0.0	0.139	0.0	98.7419	-6.952	1	3.0	0.0	5.0	0.0	1.0
-6944.445	500.0	100.0	100.0	1	0.0	0.0	0.14	0.0	98.807106	-6.952	1	3.0	0.0	5.0	0.0	1.0
-6944.445	500.0	100.0	100.0	1	0.0	0.0	0.141	0.0	99.14598	-6.952	1	3.0	0.0	5.0	0.0	1.0
-6944.445	500.0	100.0	100.0	1	0.0	0.0	0.143	0.0	99.14598	-6.952	1	3.0	0.0	5.0	0.0	1.0
-6944.445	500.0	100.0	100.0	1	0.0	0.0	0.144	0.0	99.33982	-6.952	1	3.0	0.0	5.0	0.0	1.0
-6944.445	500.0	100.0	100.0	1	0.0	0.0	0.145	0.0	99.49375	-6.952	1	3.0	0.0	5.0	0.0	1.0
-6944.445	500.0	100.0	100.0	1	0.0	0.0	0.146	0.0	99.49375	-6.952	1	3.0	0.0	5.0	0.0	1.0
-6944.445	500.0	100.0	100.0	1	0.0	0.0	0.147	0.0	98.74836	-6.952	1	3.0	0.0	5.0	0.0	1.0
-6944.445	500.0	100.0	100.0	1	0.0	0.0	0.149	0.0	98.74836	-6.952	1	3.0	0.0	5.0	0.0	1.0
-6944.445	500.0	100.0	100.0	1	0.0	0.0	0.15	0.0	98.614876	-6.952	1	3.0	0.0	5.0	0.0	1.0
-6944.445	500.0	100.0	100.0	1	0.0	0.0	0.151	0.0	98.776146	-6.952	1	3.0	0.0	5.0	0.0	1.0
-6944.445	500.0	100.0	100.0	1	0.0	0.0	0.152	0.0	98.776146	-6.952	1	3.0	0.0	5.0	0.0	1.0
-6944.445	500.0	100.0	100.0	1	0.0	0.0	0.153	0.0	98.6783	-6.952	1	3.0	0.0	6.0	0.0	1.0
0.0	500.0	99.00498	100.0	0	0.0	0.0	0.155	0.0	99.79001	-6.952	1	2.0	0.0	0.0	0.0	2.0
0.0	500.0	99.00498	100.0	0	0.0	0.0	0.156	0.0	99.79001	-6.952	1	2.0	0.0	0.0	0.0	2.0
0.0	500.0	99.00498	100.0	0	0.0	0.0	0.156	0.0	98.88188	-6.952	1	2.0	0.0	0.0	0.0	2.0
0.0	500.0	99.00498	100.0	0	0.0	0.0	0.157	0.0	98.88188	-6.952	1	2.0	0.0	0.0	0.0	2.0
0.0	500.0	99.00498	100.0	0	0.0	0.0	0.158	0.0	98.1983	-6.952	1	2.0	0.0	0.0	0.0	2.0
0.0	500.0	99.00498	100.0	0	0.0	0.0	0.16	0.0	98.19519	-6.461	1	2.0	0.0	0.0	0.0	2.0
0.0	500.0	99.00498	100.0	0	0.0	0.0	0.161	0.0	98.19519	-5.58	1	2.0	0.0	0.0	0.0	2.0
0.0	500.0	99.00498	100.0	0	0.0	0.0	0.162	0.0	97.87081	-5.58	1	2.0	0.0	0.0	0.0	2.0
0.0	500.0	99.00498	100.0	0	0.0	0.0	0.163	0.0	98.09836	-5.185	1	2.0	0.0	0.0	0.0	2.0
0.0	500.0	99.00498	100.0	0	0.0	0.0	0.165	0.0	98.09836	-4.477	1	2.0	0.0	0.0	0.0	2.0
0.0	500.0	99.00498	100.0	0	0.0	0.0	0.166	0.0	97.4003	-4.477	1	2.0	0.0	0.0	0.0	2.0
0.0	500.0	99.00498	100.0	0	0.0	0.0	0.167	0.0	97.4003	-4.161	1	2.0	0.0	0.0	0.0	2.0
0.0	500.0	99.00498	100.0	0	0.0	0.0	0.168	0.0	98.659966	-4.161	1	2.0	0.0	0.0	0.0	2.0
0.0	500.0	99.00498	100.0	0	0.0	0.0	0.169	0.0	97.58143	-3.593	1	2.0	0.0	0.0	0.0	2.0
0.0	500.0	99.00498	100.0	0	0.0	0.0	0.17	0.0	97.58143	-3.103	1	2.0	0.0	0.0	0.0	2.0
0.0	500.0	99.00498	100.0	0	0.0	0.0	0.171	0.0	96.92314	-3.103	1	2.0	0.0	0.0	0.0	2.0
0.0	500.0	99.00498	100.0	0	0.0	0.0	0.172	0.0	97.881096	-2.883	1	2.0	0.0	0.0	0.0	2.0
0.0	500.0	99.00498	100.0	0	0.0	0.0	0.173	0.0	97.881096	-2.49	1	2.0	0.0	0.0	0.0	2.0
0.0	500.0	99.00498	100.0	0	0.0	0.0	0.174	0.0	98.84575	-2.49	1	2.0	0.0	0.0	0.0	2.0
0.0	500.0	99.00498	100.0	0	0.0	0.0	0.174	0.0	98.84575	-2.314	1	2.0	0.0	0.0	0.0	2.0
0.0	500.0	99.00498	100.0	0	0.0	0.0	0.175	0.0	99.1521	-2.314	1	2.0	0.0	0.0	0.0	2.0
0.0	500.0	99.00498	100.0	0	0.0	0.0	0.175	0.0	98.64466	-1.998	1	2.0	0.0	0.0	0.0	2.0
0.0	500.0	99.00498	100.0	0	0.0	0.0	0.176	0.0	98.64466	-1.856	1	2.0	0.0	0.0	0.0	2.0
0.0	500.0	99.00498	100.0	0	0.0	0.0	0.176	0.0	97.6407	-1.856	1	2.0	0.0	0.0	0.0	2.0
0.0	500.0	99.00498	100.0	0	0.0	0.0	0.177	0.0	97.40999	-1.603	1	2.0	0.0	0.0	0.0	2.0
0.0	500.0	99.00498	100.0	0	0.0	0.0	0.177	0.0	97.40999	-1.49	1	2.0	0.0	0.0	0.0	2.0
0.0	500.0	99.00498	100.0	0	0.0	0.0	0.177	0.0	97.94083	-1.49	1	2.0	0.0	0.0	0.0	2.0
0.0	500.0	99.00498	100.0	0	0.0	0.0	0.177	0.0	97.94083	-1.286	1	2.0	0.0	0.0	0.0	2.0
0.0	500.0	99.00498	100.0	0	0.0	0.0	0.177	0.0	97.35043	-1.286	1	2.0	0.0	0.0	0.0	2.0
0.0	500.0	99.00498	100.0	0	0.0	0.0	0.177	0.0	96.36291	-1.111	1	2.0	0.0	0.0	0.0	2.0
0.0	500.0	99.00498	100.0	0	0.0	0.0	0.177	0.0	96.36291	-1.032	1	2.0	0.0	0.0	0.0	2.0
0.0	500.0	99.00498	100.0	0	0.0	0.0	0.176	0.0	96.25998	-1.032	1	2.0	0.0	8.0	0.0	2.0
0.0	500.0	99.00498	100.0	0	0.0	0.0	0.176	0.0	96.38127	-0.891	1	2.0	0.0	0.0	0.0	2.0
0.0	500.0	99.00498	100.0	0	0.0	0.0	0.176	0.0	96.38127	-0.828	1	2.0	0.0	0.0	0.0	2.0
0.0	500.0	99.00498	100.0	0	0.0	0.0	0.175	0.0	96.6587	-0.828	1	2.0	0.0	0.0	0.0	2.0
0.0	500.0	99.00498	100.0	0	0.0	0.0	0.175	0.0	96.6587	-0.715	1	2.0	0.0	0.0	0.0	2.0
0.0	500.0	99.00498	100.0	0	0.0	0.0	0.174	0.0	96.14476	-0.715	1	2.0	0.0	0.0	0.0	2.0
0.0	500.0	99.00498	100.0	0	0.0	0.0	0.173	0.0	95.48004	-0.664	1	2.0	0.0	0.0	0.0	2.0
0.0	500.0	99.00498	100.0	0	0.0	0.0	0.173	0.0	95.48004	-0.573	1	2.0	0.0	0.0	0.0	2.0
0.0	500.0	99.00498	100.0	0	0.0	0.0	0.172	0.0	95.68572	-0.573	1	2.0	0.0	0.0	0.0	2.0
0.0	500.0	99.00498	100.0	0	0.0	0.0	0.172	0.0	95.48615	-0.533	1	2.0	0.0	0.0	0.0	2.0
0.0	500.0	99.00498	100.0	0	0.0	0.0	0.171	0.0	95.48615	-0.46	1	2.0	0.0	0.0	0.0	2.0
0.0	500.0	99.00498	100.0	0	0.0	0.0	0.17	0.0	96.166	-0.46	1	2.0	0.0	0.0	0.0	2.0
0.0	500.0	99.00498	100.0	0	0.0	0.0	0.169	0.0	96.166	-0.427	1	2.0	0.0	0.0	0.0	2.0
0.0	500.0	99.00498	100.0	0	0.0	0.0	0.168	0.0	96.776505	-0.427	1	2.0	0.0	0.0	0.0	2.0
0.0	500.0	99.00498	100.0	0	0.0	0.0	0.167	0.0	96.41539	-0.369	1	2.0	0.0	0.0	0.0	2.0
0.0	500.0	99.00498	100.0	0	0.0	0.0	0.167	0.0	96.41539	-0.343	1	2.0	0.0	0.0	0.0	2.0
0.0	500.0	99.00498	100.0	0	0.0	0.0	0.166	0.0	96.041695	-0.343	1	2.0	0.0	0.0	0.0	2.0
0.0	500.0	99.00498	100.0	0	0.0	0.0	0.165	0.0	96.438866	-0.296	1	2.0	0.0	0.0	0.0	2.0
0.0	500.0	99.00498	100.0	0	0.0	0.0	0.164	0.0	96.438866	-0.276	1	2.0	0.0	0.0	0.0	2.0
0.0	500.0	99.00498	100.0	0	0.0	0.0	0.163	0.0	96.89485	-0.276	1	2.0	0.0	0.0	0.0	2.0
0.0	500.0	99.00498	100.0	0	0.0	0.0	0.162	0.0	96.89485	-0.237	1	2.0	0.0	0.0	0.0	2.0
0.0	500.0	99.00498	100.0	0	0.0	0.0	0.161	0.0	96.52539	-0.237	1	2.0	0.0	0.0	0.0	2.0
0.0	500.0	99.00498	100.0	0	0.0	0.0	0.159	0.0	97.341286	-0.204	1	2.0	0.0	0.0	0.0	2.0
0.0	500.0	99.00498	100.0	0	0.0	0.0	0.158	0.0	97.341286	-0.19	1	2.0	0.0	0.0	0.0	2.0
0.0	500.0	99.00498	100.0	0	0.0	0.0	0.157	0.0	97.16356	-0.19	1	2.0	0.0	0.0	0.0	2.0
0.0	500.0	99.00498	100.0	0	0.0	0.0	0.155	0.0	97.75447	-0.164	1	2.0	0.0	0.0	0.0	2.0
0.0	500.0	99.00498	100.0	0	0.0	0.0	0.154	0.0	97.75447	-0.152	1	2.0	0.0	0.0	0.0	2.0
0.0	500.0	99.00498	100.0	0	0.0	0.0	0.152	0.0	97.7586	-0.152	1	2.0	0.0	0.0	0.0	2.0
0.0	500.0	99.00498	100.0	0	0.0	0.0	0.15	0.0	97.7586	-0.131	1	2.0	0.0	0.0	0.0	2.0
[truncated: 10,662 more rows]
