# Supplementary material for: Just noticeable differences for elbow joint torque feedback
Source: Sci Rep. 2021 Dec 7;11:23553. doi: 10.1038/s41598-021-02630-3 (PMC8651665; doi:10.1038/s41598-021-02630-3)
Supplement: Supplementary file 2 — Supplementary Information. [file 41598_2021_2630_MOESM2_ESM.zip › SupplementaryData_ScientificReports_KimAsbeck2021/S4_S2A.csv]

data 1	data 2	data 3	data 4	data 5	data 6	data 7	data 8	data 9	data 10	data 11	data 12	data 13	data 14	data 15	data 16	data 17
0.0	0.0	100.0	100.0	2	0.0	0.0	0.133	2.0	97.168465	0.0	2	0.0	0.0	0.0	0.0	0.0
0.0	0.0	100.0	100.0	2	0.0	0.0	0.136	2.0	97.168465	0.0	2	0.0	0.0	0.0	0.0	0.0
0.0	0.0	100.0	100.0	2	0.0	0.0	0.138	2.0	97.54174	0.0	2	0.0	0.0	0.0	0.0	0.0
0.0	0.0	100.0	100.0	2	0.0	0.0	0.14	2.0	97.54174	0.0	2	0.0	0.0	0.0	0.0	0.0
0.0	0.0	100.0	100.0	2	0.0	0.0	0.142	2.0	96.59661	0.0	2	0.0	0.0	0.0	0.0	0.0
0.0	0.0	100.0	100.0	2	0.0	0.0	0.144	2.0	96.06978	0.0	2	0.0	0.0	0.0	0.0	0.0
0.0	0.0	100.0	100.0	2	0.0	0.0	0.146	2.0	96.06978	0.0	2	0.0	0.0	0.0	0.0	0.0
0.0	0.0	100.0	100.0	2	0.0	0.0	0.148	2.0	95.752365	0.0	2	0.0	0.0	0.0	0.0	0.0
0.0	0.0	100.0	100.0	2	0.0	0.0	0.15	2.0	96.59834	0.0	2	0.0	0.0	0.0	0.0	0.0
0.0	0.0	100.0	100.0	2	0.0	0.0	0.152	2.0	96.3117	0.0	2	0.0	0.0	0.0	0.0	0.0
0.0	0.0	100.0	100.0	2	0.0	0.0	0.154	2.0	97.38596	0.0	2	0.0	0.0	0.0	0.0	0.0
0.0	0.0	100.0	100.0	2	0.0	0.0	0.156	2.0	97.38596	0.0	2	0.0	0.0	0.0	0.0	0.0
0.0	0.0	100.0	100.0	2	0.0	0.0	0.158	2.0	97.81729	0.0	2	0.0	0.0	0.0	0.0	0.0
0.0	0.0	100.0	100.0	2	0.0	0.0	0.159	2.0	97.97388	0.0	2	0.0	0.0	0.0	0.0	0.0
0.0	0.0	100.0	100.0	2	0.0	0.0	0.161	2.0	97.97388	0.0	2	0.0	0.0	0.0	0.0	0.0
0.0	0.0	100.0	100.0	2	0.0	0.0	0.163	2.0	98.43273	0.0	2	0.0	0.0	0.0	0.0	0.0
0.0	0.0	100.0	100.0	2	0.0	0.0	0.164	2.0	98.23302	0.0	2	0.0	0.0	0.0	0.0	0.0
0.0	0.0	100.0	100.0	2	0.0	0.0	0.166	2.0	98.056	0.0	2	0.0	0.0	0.0	0.0	0.0
0.0	0.0	100.0	100.0	2	0.0	0.0	0.167	2.0	98.28559	0.0	2	0.0	0.0	0.0	0.0	0.0
0.0	0.0	100.0	100.0	2	0.0	0.0	0.168	2.0	98.28559	0.0	2	0.0	0.0	0.0	0.0	0.0
0.0	0.0	100.0	100.0	2	0.0	0.0	0.169	2.0	97.29745	0.0	2	0.0	0.0	0.0	0.0	0.0
0.0	0.0	100.0	100.0	2	0.0	0.0	0.17	2.0	98.0639	0.0	2	0.0	0.0	0.0	0.0	0.0
0.0	0.0	100.0	100.0	2	0.0	0.0	0.172	2.0	98.0639	0.0	2	0.0	0.0	0.0	0.0	0.0
0.0	0.0	100.0	100.0	2	0.0	0.0	0.173	2.0	98.03412	0.0	2	0.0	0.0	0.0	0.0	0.0
0.0	0.0	100.0	100.0	2	0.0	0.0	0.173	2.0	98.514435	0.0	2	0.0	0.0	0.0	0.0	0.0
0.0	0.0	100.0	100.0	2	0.0	0.0	0.174	2.0	98.514435	0.0	2	0.0	0.0	0.0	0.0	0.0
0.0	0.0	100.0	100.0	2	0.0	0.0	0.175	2.0	97.970924	0.0	2	0.0	0.0	0.0	0.0	0.0
0.0	0.0	100.0	100.0	2	0.0	0.0	0.175	2.0	97.970924	0.0	2	0.0	0.0	0.0	0.0	0.0
0.0	0.0	100.0	100.0	2	0.0	0.0	0.176	2.0	98.07715	0.0	2	0.0	0.0	0.0	0.0	0.0
0.0	0.0	100.0	100.0	2	0.0	0.0	0.177	2.0	96.78382	0.0	2	0.0	0.0	0.0	0.0	0.0
0.0	0.0	100.0	100.0	2	0.0	0.0	0.177	2.0	96.78382	0.0	2	0.0	0.0	0.0	0.0	0.0
0.0	0.0	100.0	100.0	2	0.0	0.0	0.177	2.0	97.09287	0.0	2	0.0	0.0	0.0	0.0	0.0
0.0	0.0	100.0	100.0	2	0.0	0.0	0.178	2.0	97.45477	0.0	2	0.0	0.0	0.0	0.0	0.0
0.0	0.0	100.0	100.0	2	0.0	0.0	0.178	2.0	97.45477	0.0	2	0.0	0.0	0.0	0.0	0.0
0.0	0.0	100.0	100.0	2	0.0	0.0	0.178	2.0	97.92188	0.0	2	0.0	0.0	0.0	0.0	0.0
0.0	0.0	100.0	100.0	2	0.0	0.0	0.178	2.0	97.92188	0.0	2	0.0	0.0	0.0	0.0	0.0
0.0	0.0	100.0	100.0	2	0.0	0.0	0.177	2.0	98.39832	0.0	2	0.0	0.0	0.0	0.0	0.0
0.0	0.0	100.0	100.0	2	0.0	0.0	0.177	1.0	97.9915	0.0	2	0.0	0.0	9.0	0.0	0.0
0.0	0.0	100.0	100.0	2	0.0	0.0	0.177	1.0	97.9915	0.0	2	0.0	0.0	9.0	0.0	0.0
0.0	0.0	100.0	100.0	2	0.0	0.0	0.176	1.0	98.241585	0.0	2	0.0	0.0	11.0	0.0	0.0
-12500.001	900.0	100.0	100.0	2	0.0	0.0	0.176	1.0	98.5926	0.0	2	0.0	0.0	11.0	0.0	0.0
-12500.001	900.0	100.0	100.0	2	0.0	0.0	0.175	1.0	98.5926	0.0	2	0.0	0.0	11.0	0.0	0.0
-12500.001	900.0	100.0	100.0	2	0.0	0.0	0.174	1.0	99.127716	0.0	2	0.0	0.0	11.0	0.0	0.0
-12500.001	900.0	100.0	100.0	2	0.0	0.0	0.173	1.0	99.127716	-0.884	2	0.0	0.0	11.0	0.0	0.0
-12500.001	900.0	100.0	100.0	2	0.0	0.0	0.172	1.0	99.31142	-0.884	2	0.0	0.0	11.0	0.0	0.0
-12500.001	900.0	100.0	100.0	2	0.0	0.0	0.171	1.0	98.58648	-1.706	2	0.0	0.0	11.0	0.0	0.0
-12500.001	900.0	100.0	100.0	2	0.0	0.0	0.169	1.0	98.58648	-3.18	2	0.0	0.0	11.0	0.0	0.0
-12500.001	900.0	100.0	100.0	2	0.0	0.0	0.166	1.0	98.63331	-3.18	2	0.0	0.0	11.0	0.0	0.0
-12500.001	900.0	100.0	100.0	2	0.0	0.0	0.164	1.0	98.57715	-4.455	2	0.0	0.0	11.0	0.0	0.0
-12500.001	900.0	100.0	100.0	2	0.0	0.0	0.161	1.0	98.57715	-4.455	2	0.0	0.0	11.0	0.0	0.0
-12500.001	900.0	100.0	100.0	2	0.0	0.0	0.158	1.0	98.23417	-5.024	2	0.0	0.0	11.0	0.0	0.0
-12500.001	900.0	100.0	100.0	2	0.0	0.0	0.155	1.0	98.23417	-6.046	2	0.0	0.0	11.0	0.0	0.0
-12500.001	900.0	100.0	100.0	2	0.0	0.0	0.152	1.0	97.73789	-6.046	2	0.0	0.0	11.0	0.0	0.0
-12500.001	900.0	100.0	100.0	2	0.0	0.0	0.148	1.0	98.85894	-6.503	2	0.0	0.0	12.0	0.0	0.0
-12500.001	900.0	100.0	100.0	2	0.0	0.0	0.144	1.0	98.2794	-7.323	2	0.0	0.0	12.0	0.0	0.0
-12500.001	900.0	100.0	100.0	2	0.0	0.0	0.14	1.0	98.51813	-7.323	2	0.0	0.0	12.0	0.0	0.0
-12500.001	900.0	100.0	100.0	2	0.0	0.0	0.136	1.0	97.49007	-7.692	2	0.0	0.0	12.0	0.0	0.0
-12500.001	900.0	100.0	100.0	2	0.0	0.0	0.131	1.0	97.49007	-7.692	2	0.0	0.0	12.0	0.0	0.0
-12500.001	900.0	100.0	100.0	2	0.0	0.0	0.127	1.0	98.2159	-8.349	2	0.0	0.0	12.0	0.0	0.0
-12500.001	900.0	100.0	100.0	2	0.0	0.0	0.122	1.0	98.2159	-8.917	2	0.0	0.0	12.0	0.0	0.0
-12500.001	900.0	100.0	100.0	2	0.0	0.0	0.117	1.0	98.49689	-8.917	2	0.0	0.0	12.0	0.0	0.0
-12500.001	900.0	100.0	100.0	2	0.0	0.0	0.113	1.0	98.60837	-9.172	2	0.0	0.0	12.0	0.0	0.0
-12500.001	900.0	100.0	100.0	2	0.0	0.0	0.108	1.0	98.60837	-9.628	2	0.0	0.0	12.0	0.0	0.0
-12500.001	900.0	100.0	100.0	2	0.0	0.0	0.103	1.0	98.4385	-9.628	2	0.0	0.0	12.0	0.0	0.0
-12500.001	900.0	100.0	100.0	2	0.0	0.0	0.098	1.0	98.25631	-9.832	2	0.0	0.0	12.0	0.0	0.0
-12500.001	900.0	100.0	100.0	2	0.0	0.0	0.093	1.0	97.957054	-9.832	2	0.0	0.0	12.0	0.0	0.0
-12500.001	900.0	100.0	100.0	2	0.0	0.0	0.089	1.0	97.92816	-10.198	2	0.0	0.0	12.0	0.0	0.0
-12500.001	900.0	100.0	100.0	2	0.0	0.0	0.084	1.0	97.92816	-10.362	2	0.0	0.0	12.0	0.0	0.0
-12500.001	900.0	100.0	100.0	2	0.0	0.0	0.079	1.0	98.22771	-10.362	2	0.0	0.0	12.0	0.0	0.0
-12500.001	900.0	100.0	100.0	2	0.0	0.0	0.074	1.0	99.10254	-10.656	2	0.0	0.0	12.0	0.0	0.0
-12500.001	900.0	100.0	100.0	2	0.0	0.0	0.069	1.0	99.10254	-10.787	2	0.0	0.0	12.0	0.0	0.0
-12500.001	900.0	100.0	100.0	2	0.0	0.0	0.065	1.0	98.072044	-10.787	2	0.0	0.0	12.0	0.0	0.0
-12500.001	900.0	100.0	100.0	2	0.0	0.0	0.06	1.0	98.936356	-11.023	2	0.0	0.0	12.0	0.0	0.0
-12500.001	900.0	100.0	100.0	2	0.0	0.0	0.056	1.0	98.936356	-11.023	2	0.0	0.0	12.0	0.0	0.0
-12500.001	900.0	100.0	100.0	2	0.0	0.0	0.051	1.0	99.58394	-11.129	2	0.0	0.0	12.0	0.0	0.0
-12500.001	900.0	100.0	100.0	2	0.0	0.0	0.047	1.0	99.58394	-11.318	2	0.0	0.0	12.0	0.0	0.0
-12500.001	900.0	100.0	100.0	2	0.0	0.0	0.043	1.0	99.71096	-11.318	2	0.0	0.0	12.0	0.0	0.0
-12500.001	900.0	100.0	100.0	2	0.0	0.0	0.039	1.0	100.21349	-11.481	2	0.0	0.0	12.0	0.0	0.0
-12500.001	900.0	100.0	100.0	2	0.0	0.0	0.035	1.0	100.21349	-11.556	2	0.0	0.0	12.0	0.0	0.0
-12500.001	900.0	100.0	100.0	2	0.0	0.0	0.032	1.0	99.25179	-11.556	2	0.0	0.0	12.0	0.0	0.0
-12500.001	900.0	100.0	100.0	2	0.0	0.0	0.029	1.0	99.31222	-11.686	2	0.0	0.0	12.0	0.0	0.0
-12500.001	900.0	100.0	100.0	2	0.0	0.0	0.026	1.0	99.31222	-11.686	2	0.0	0.0	12.0	0.0	0.0
-12500.001	900.0	100.0	100.0	1	0.0	0.0	0.023	1.0	98.46449	-11.799	2	0.0	0.0	12.0	0.0	0.0
-12500.001	900.0	100.0	100.0	1	0.0	0.0	0.021	1.0	98.46449	-11.851	2	0.0	0.0	12.0	0.0	0.0
-12500.001	900.0	100.0	100.0	1	0.0	0.0	0.019	1.0	98.33996	-11.851	2	0.0	0.0	12.0	0.0	0.0
-12500.001	900.0	100.0	100.0	1	0.0	0.0	0.017	1.0	97.746635	-11.941	2	0.0	0.0	12.0	0.0	0.0
-12500.001	900.0	100.0	100.0	1	0.0	0.0	0.015	1.0	97.746635	-11.981	2	0.0	0.0	12.0	0.0	0.0
-12500.001	900.0	100.0	100.0	1	0.0	0.0	0.013	1.0	97.99683	-11.981	2	0.0	0.0	12.0	0.0	0.0
-12500.001	900.0	100.0	100.0	1	0.0	0.0	0.012	1.0	97.730675	-12.054	2	0.0	0.0	12.0	0.0	0.0
-12500.001	900.0	100.0	100.0	1	0.0	0.0	0.01	1.0	97.730675	-12.054	2	0.0	0.0	12.0	0.0	0.0
-12500.001	900.0	100.0	100.0	1	0.0	0.0	0.009	1.0	97.393364	-12.087	2	0.0	0.0	12.0	0.0	0.0
-12500.001	900.0	100.0	100.0	1	0.0	0.0	0.008	1.0	97.18006	-12.146	2	0.0	0.0	12.0	0.0	0.0
-12500.001	900.0	100.0	100.0	1	0.0	0.0	0.007	1.0	96.807945	-12.146	2	0.0	0.0	12.0	0.0	0.0
-12500.001	900.0	100.0	100.0	1	0.0	0.0	0.006	1.0	97.423645	-12.172	2	0.0	0.0	12.0	0.0	0.0
-12500.001	900.0	100.0	100.0	1	0.0	0.0	0.005	1.0	97.423645	-12.219	2	0.0	0.0	12.0	0.0	0.0
-12500.001	900.0	100.0	100.0	1	0.0	0.0	0.004	1.0	97.90603	-12.219	2	0.0	0.0	12.0	0.0	0.0
-12500.001	900.0	100.0	100.0	1	0.0	0.0	0.003	1.0	97.801094	-12.259	2	0.0	0.0	12.0	0.0	0.0
-12500.001	900.0	100.0	100.0	1	0.0	0.0	0.001	1.0	97.801094	-12.259	2	0.0	0.0	12.0	0.0	0.0
-12500.001	900.0	100.0	100.0	1	0.0	0.0	0.0	1.0	97.42292	-12.277	2	0.0	0.0	12.0	0.0	0.0
-12500.001	900.0	100.0	100.0	1	0.0	0.0	0.0	1.0	97.42292	-12.311	2	0.0	0.0	12.0	0.0	0.0
-12500.001	900.0	100.0	100.0	1	0.0	0.0	-0.001	1.0	98.297226	-12.311	2	0.0	0.0	12.0	0.0	0.0
-12500.001	900.0	100.0	100.0	1	0.0	0.0	-0.003	1.0	97.55379	-12.325	2	0.0	0.0	12.0	0.0	0.0
-12500.001	900.0	100.0	100.0	1	0.0	0.0	-0.004	1.0	97.55379	-12.351	2	0.0	0.0	12.0	0.0	0.0
-12500.001	900.0	100.0	100.0	1	0.0	0.0	-0.005	1.0	96.44551	-12.351	2	0.0	0.0	12.0	0.0	0.0
-12500.001	900.0	100.0	100.0	1	0.0	0.0	-0.007	1.0	96.4343	-12.363	2	0.0	0.0	12.0	0.0	0.0
-12500.001	900.0	100.0	100.0	1	0.0	0.0	-0.008	1.0	97.04599	-12.363	2	0.0	0.0	12.0	0.0	0.0
-12500.001	900.0	100.0	100.0	1	0.0	0.0	-0.01	1.0	96.37322	-12.384	2	0.0	0.0	13.0	0.0	0.0
-12500.001	900.0	100.0	100.0	1	0.0	0.0	-0.012	1.0	96.37322	-12.393	2	0.0	0.0	13.0	0.0	0.0
-12500.001	900.0	100.0	100.0	0	0.0	0.0	-0.013	1.0	95.93122	-12.393	2	0.0	1.0	14.0	0.0	0.0
0.0	900.0	100.0	100.0	0	0.0	0.0	-0.015	1.0	96.12604	-12.41	2	0.0	1.0	0.0	0.0	0.0
0.0	900.0	100.0	100.0	0	0.0	0.0	-0.016	1.0	96.12604	-12.417	2	0.0	1.0	0.0	0.0	0.0
0.0	900.0	100.0	100.0	0	0.0	0.0	-0.018	1.0	96.57123	-12.417	2	0.0	1.0	0.0	0.0	0.0
0.0	900.0	100.0	100.0	0	0.0	0.0	-0.019	1.0	96.484924	-11.546	2	0.0	1.0	0.0	0.0	0.0
0.0	900.0	100.0	100.0	0	0.0	0.0	-0.021	1.0	96.484924	-11.546	2	0.0	1.0	0.0	0.0	0.0
0.0	900.0	100.0	100.0	0	0.0	0.0	-0.022	1.0	97.064224	-10.729	2	0.0	1.0	0.0	0.0	0.0
0.0	900.0	100.0	100.0	0	0.0	0.0	-0.023	1.0	97.064224	-9.266	2	0.0	1.0	0.0	0.0	0.0
0.0	900.0	100.0	100.0	0	0.0	0.0	-0.023	1.0	96.791595	-9.266	2	0.0	1.0	0.0	0.0	0.0
0.0	900.0	100.0	100.0	0	0.0	0.0	-0.024	1.0	97.838135	-8.002	2	0.0	1.0	0.0	0.0	0.0
0.0	900.0	100.0	100.0	0	0.0	0.0	-0.024	1.0	97.838135	-7.436	2	0.0	1.0	0.0	0.0	0.0
0.0	900.0	100.0	100.0	0	0.0	0.0	-0.024	1.0	97.46924	-7.436	2	0.0	1.0	0.0	0.0	0.0
0.0	900.0	100.0	100.0	0	0.0	0.0	-0.024	1.0	97.04867	-6.421	2	0.0	1.0	0.0	0.0	0.0
0.0	900.0	100.0	100.0	0	0.0	0.0	-0.024	1.0	97.04867	-6.421	2	0.0	1.0	0.0	0.0	0.0
0.0	900.0	100.0	100.0	0	0.0	0.0	-0.023	1.0	95.32831	-5.967	2	0.0	1.0	1.0	0.0	0.0
0.0	900.0	100.0	100.0	0	0.0	0.0	-0.023	1.0	95.32831	-5.153	2	0.0	1.0	1.0	0.0	0.0
0.0	900.0	100.0	100.0	0	0.0	0.0	-0.023	1.0	97.52692	-5.153	0	0.0	1.0	0.0	0.0	0.0
0.0	900.0	100.0	100.0	0	0.0	0.0	-0.022	1.0	97.40825	-4.79	0	0.0	1.0	0.0	0.0	0.0
0.0	900.0	100.0	100.0	0	0.0	0.0	-0.021	1.0	97.69745	-4.135	0	0.0	1.0	0.0	0.0	0.0
0.0	900.0	100.0	100.0	0	0.0	0.0	-0.02	1.0	98.48197	-4.135	0	0.0	1.0	0.0	0.0	0.0
0.0	900.0	100.0	100.0	0	0.0	0.0	-0.019	1.0	98.31233	-3.843	0	0.0	1.0	0.0	0.0	0.0
0.0	900.0	100.0	100.0	0	0.0	0.0	-0.018	1.0	98.31233	-3.843	0	0.0	1.0	0.0	0.0	0.0
0.0	900.0	100.0	100.0	0	0.0	0.0	-0.017	1.0	98.496025	-3.318	0	0.0	1.0	0.0	0.0	0.0
0.0	900.0	100.0	100.0	0	0.0	0.0	-0.015	1.0	98.496025	-2.866	0	0.0	1.0	0.0	0.0	0.0
0.0	900.0	100.0	100.0	0	0.0	0.0	-0.014	1.0	98.24338	-2.866	0	0.0	1.0	0.0	0.0	0.0
0.0	900.0	100.0	100.0	0	0.0	0.0	-0.012	1.0	97.816765	-2.663	0	0.0	1.0	0.0	0.0	0.0
0.0	900.0	100.0	100.0	0	0.0	0.0	-0.01	1.0	97.816765	-2.299	0	0.0	1.0	0.0	0.0	0.0
0.0	900.0	100.0	100.0	0	0.0	0.0	-0.009	1.0	98.04919	-2.299	0	0.0	1.0	0.0	0.0	0.0
0.0	900.0	100.0	100.0	0	0.0	0.0	-0.007	1.0	97.8124	-2.137	0	0.0	1.0	0.0	0.0	0.0
0.0	900.0	100.0	100.0	0	0.0	0.0	-0.005	1.0	97.8124	-1.845	0	0.0	1.0	0.0	0.0	0.0
0.0	900.0	100.0	100.0	0	0.0	0.0	-0.004	1.0	97.04906	-1.845	0	0.0	1.0	0.0	0.0	0.0
0.0	900.0	100.0	100.0	0	0.0	0.0	-0.002	1.0	97.04906	-1.715	0	0.0	1.0	0.0	0.0	0.0
0.0	900.0	100.0	100.0	0	0.0	0.0	0.0	1.0	97.28583	-1.715	0	0.0	1.0	0.0	0.0	0.0
0.0	900.0	100.0	100.0	0	0.0	0.0	0.001	1.0	97.350006	-1.48	0	0.0	1.0	0.0	0.0	0.0
0.0	900.0	100.0	100.0	0	0.0	0.0	0.003	1.0	97.350006	-1.278	0	0.0	1.0	0.0	0.0	0.0
0.0	900.0	100.0	100.0	0	0.0	0.0	0.006	1.0	96.919426	-1.278	0	0.0	1.0	0.0	0.0	0.0
0.0	900.0	100.0	100.0	0	0.0	0.0	0.008	1.0	96.67893	-1.188	0	0.0	1.0	0.0	0.0	0.0
0.0	900.0	100.0	100.0	0	0.0	0.0	0.01	1.0	96.67893	-1.188	0	0.0	1.0	0.0	0.0	0.0
0.0	900.0	100.0	100.0	0	0.0	0.0	0.013	1.0	98.2397	-1.026	0	0.0	1.0	0.0	0.0	0.0
0.0	900.0	100.0	100.0	0	0.0	0.0	0.015	1.0	98.2397	-0.953	0	0.0	1.0	0.0	0.0	0.0
0.0	900.0	100.0	100.0	0	0.0	0.0	0.017	1.0	98.46682	-0.953	0	0.0	1.0	0.0	0.0	0.0
0.0	900.0	100.0	100.0	0	0.0	0.0	0.02	1.0	98.51794	-0.823	0	0.0	1.0	0.0	0.0	0.0
0.0	900.0	100.0	100.0	0	0.0	0.0	0.022	1.0	98.51794	-0.765	0	0.0	1.0	0.0	0.0	0.0
0.0	900.0	100.0	100.0	0	0.0	0.0	0.025	1.0	98.07657	-0.765	0	0.0	1.0	0.0	0.0	0.0
0.0	900.0	100.0	100.0	0	0.0	0.0	0.028	1.0	97.74498	-0.66	0	0.0	1.0	0.0	0.0	0.0
0.0	900.0	100.0	100.0	0	0.0	0.0	0.03	1.0	97.74498	-0.66	0	0.0	1.0	0.0	0.0	0.0
0.0	900.0	100.0	100.0	0	0.0	0.0	0.033	1.0	97.54273	-0.57	0	0.0	1.0	0.0	0.0	0.0
0.0	900.0	100.0	100.0	0	0.0	0.0	0.036	1.0	97.54273	-0.529	0	0.0	1.0	0.0	0.0	0.0
0.0	900.0	100.0	100.0	0	0.0	0.0	0.038	1.0	97.29558	-0.529	0	0.0	1.0	0.0	0.0	0.0
0.0	900.0	100.0	100.0	0	0.0	0.0	0.041	1.0	97.1034	-0.457	0	0.0	1.0	0.0	0.0	0.0
0.0	900.0	100.0	100.0	0	0.0	0.0	0.044	1.0	97.1034	-0.425	0	0.0	1.0	0.0	0.0	0.0
0.0	900.0	100.0	100.0	0	0.0	0.0	0.047	1.0	96.68009	-0.425	0	0.0	1.0	0.0	0.0	0.0
0.0	900.0	100.0	100.0	0	0.0	0.0	0.049	1.0	96.12905	-0.366	0	0.0	1.0	0.0	0.0	0.0
0.0	900.0	100.0	100.0	0	0.0	0.0	0.052	1.0	96.12905	-0.366	0	0.0	1.0	0.0	0.0	0.0
0.0	900.0	100.0	100.0	0	0.0	0.0	0.055	1.0	96.799866	-0.34	0	0.0	1.0	0.0	0.0	0.0
0.0	900.0	100.0	100.0	0	0.0	0.0	0.058	1.0	96.799866	-0.294	0	0.0	1.0	0.0	0.0	0.0
0.0	900.0	100.0	100.0	0	0.0	0.0	0.06	1.0	96.9397	-0.294	0	0.0	1.0	0.0	0.0	0.0
0.0	900.0	100.0	100.0	0	0.0	0.0	0.063	1.0	97.23133	-0.273	0	0.0	1.0	0.0	0.0	0.0
0.0	900.0	100.0	100.0	0	0.0	0.0	0.066	1.0	97.26627	-0.235	0	0.0	1.0	0.0	0.0	0.0
0.0	900.0	100.0	100.0	0	0.0	0.0	0.069	1.0	97.342255	-0.235	0	0.0	1.0	0.0	0.0	0.0
0.0	900.0	100.0	100.0	0	0.0	0.0	0.071	1.0	97.87579	-0.219	0	0.0	1.0	0.0	0.0	0.0
0.0	900.0	100.0	100.0	0	0.0	0.0	0.074	1.0	97.87579	-0.219	0	0.0	1.0	0.0	0.0	0.0
0.0	900.0	100.0	100.0	0	0.0	0.0	0.077	1.0	96.63184	-0.189	0	0.0	1.0	0.0	0.0	0.0
0.0	900.0	100.0	100.0	0	0.0	0.0	0.08	1.0	96.63184	-0.175	0	0.0	1.0	0.0	0.0	0.0
0.0	900.0	100.0	100.0	0	0.0	0.0	0.083	1.0	96.79765	-0.175	0	0.0	1.0	0.0	0.0	0.0
0.0	900.0	100.0	100.0	0	0.0	0.0	0.085	1.0	97.642426	-0.151	0	0.0	1.0	0.0	0.0	0.0
0.0	900.0	100.0	100.0	0	0.0	0.0	0.088	1.0	97.642426	-0.14	0	0.0	1.0	0.0	0.0	0.0
0.0	900.0	100.0	100.0	0	0.0	0.0	0.091	1.0	97.00097	-0.14	0	0.0	1.0	0.0	0.0	0.0
0.0	900.0	100.0	100.0	0	0.0	0.0	0.094	1.0	97.244255	-0.121	0	0.0	1.0	0.0	0.0	0.0
0.0	900.0	100.0	100.0	0	0.0	0.0	0.096	1.0	97.244255	-0.121	0	0.0	1.0	0.0	0.0	0.0
0.0	900.0	100.0	100.0	0	0.0	0.0	0.099	1.0	97.47644	-0.104	0	0.0	1.0	0.0	0.0	0.0
0.0	900.0	100.0	100.0	0	0.0	0.0	0.102	1.0	97.47644	-0.097	0	0.0	1.0	0.0	0.0	0.0
0.0	900.0	100.0	100.0	0	0.0	0.0	0.104	1.0	97.36009	-0.097	0	0.0	1.0	0.0	0.0	0.0
0.0	900.0	100.0	100.0	0	0.0	0.0	0.107	1.0	97.93491	-0.083	0	0.0	1.0	0.0	0.0	0.0
0.0	900.0	100.0	100.0	0	0.0	0.0	0.11	1.0	97.93491	-0.077	0	0.0	1.0	0.0	0.0	0.0
0.0	900.0	100.0	100.0	0	0.0	0.0	0.112	1.0	98.20451	-0.077	0	0.0	1.0	0.0	0.0	0.0
0.0	900.0	100.0	100.0	0	0.0	0.0	0.115	1.0	98.54181	-0.067	0	0.0	1.0	0.0	0.0	0.0
0.0	900.0	100.0	100.0	0	0.0	0.0	0.117	1.0	98.54181	-0.057	0	0.0	1.0	0.0	0.0	0.0
0.0	900.0	100.0	100.0	0	0.0	0.0	0.12	1.0	97.56972	-0.057	0	0.0	1.0	0.0	0.0	0.0
0.0	900.0	100.0	100.0	0	0.0	0.0	0.122	1.0	97.56972	-0.053	0	0.0	1.0	0.0	0.0	0.0
0.0	900.0	100.0	100.0	0	0.0	0.0	0.124	1.0	97.3531	-0.053	0	0.0	1.0	0.0	0.0	0.0
0.0	900.0	100.0	100.0	0	0.0	0.0	0.127	1.0	96.96121	-0.046	0	0.0	1.0	0.0	0.0	0.0
0.0	900.0	100.0	100.0	0	0.0	0.0	0.129	1.0	96.96121	-0.042	0	0.0	1.0	0.0	0.0	0.0
0.0	900.0	100.0	100.0	0	0.0	0.0	0.131	1.0	97.2412	-0.042	0	0.0	1.0	0.0	0.0	0.0
0.0	900.0	100.0	100.0	0	0.0	0.0	0.133	1.0	97.91047	-0.036	0	0.0	1.0	0.0	0.0	0.0
0.0	900.0	100.0	100.0	0	0.0	0.0	0.135	1.0	97.91047	-0.036	0	0.0	1.0	0.0	0.0	0.0
0.0	900.0	100.0	100.0	0	0.0	0.0	0.137	1.0	97.763664	-0.034	0	0.0	1.0	0.0	0.0	0.0
0.0	900.0	100.0	100.0	0	0.0	0.0	0.139	1.0	97.763664	-0.029	0	0.0	1.0	0.0	0.0	0.0
0.0	900.0	100.0	100.0	0	0.0	0.0	0.14	1.0	96.68363	-0.029	0	0.0	1.0	0.0	0.0	0.0
0.0	900.0	100.0	100.0	0	0.0	0.0	0.142	1.0	96.10519	-0.027	0	0.0	1.0	0.0	0.0	0.0
0.0	900.0	100.0	100.0	0	0.0	0.0	0.144	1.0	96.10519	-0.023	0	0.0	1.0	0.0	0.0	0.0
0.0	900.0	100.0	100.0	0	0.0	0.0	0.145	1.0	96.82432	-0.023	0	0.0	1.0	0.0	0.0	0.0
0.0	900.0	100.0	100.0	0	0.0	0.0	0.147	1.0	97.08446	-0.021	0	0.0	1.0	0.0	0.0	0.0
0.0	900.0	100.0	100.0	0	0.0	0.0	0.149	1.0	97.08446	-0.021	0	0.0	1.0	0.0	0.0	0.0
0.0	900.0	100.0	100.0	0	0.0	0.0	0.15	1.0	97.28112	-0.018	0	0.0	1.0	0.0	0.0	0.0
0.0	900.0	100.0	100.0	0	0.0	0.0	0.151	1.0	97.28112	-0.015	0	0.0	1.0	0.0	0.0	0.0
0.0	900.0	100.0	100.0	0	0.0	0.0	0.153	1.0	96.248405	-0.015	0	0.0	1.0	0.0	0.0	0.0
0.0	900.0	100.0	100.0	0	0.0	0.0	0.154	1.0	95.602196	-0.014	0	0.0	1.0	0.0	0.0	0.0
0.0	900.0	100.0	100.0	0	0.0	0.0	0.156	1.0	95.602196	-0.012	0	0.0	1.0	0.0	0.0	0.0
0.0	900.0	100.0	100.0	0	0.0	0.0	0.157	1.0	96.50863	-0.012	0	0.0	1.0	0.0	0.0	0.0
0.0	900.0	100.0	100.0	0	0.0	0.0	0.158	1.0	95.90368	-0.011	0	0.0	1.0	0.0	0.0	0.0
0.0	900.0	100.0	100.0	0	0.0	0.0	0.16	1.0	95.90368	-0.011	0	0.0	1.0	0.0	0.0	0.0
0.0	900.0	100.0	100.0	0	0.0	0.0	0.161	1.0	95.045074	-0.01	0	0.0	1.0	0.0	0.0	0.0
0.0	900.0	100.0	100.0	0	0.0	0.0	0.162	1.0	95.045074	-0.009	0	0.0	1.0	0.0	0.0	0.0
0.0	900.0	100.0	100.0	0	0.0	0.0	0.163	1.0	95.686226	-0.009	0	0.0	1.0	0.0	0.0	0.0
0.0	900.0	100.0	100.0	0	0.0	0.0	0.164	1.0	97.76159	-0.008	0	0.0	1.0	0.0	0.0	0.0
0.0	900.0	100.0	100.0	0	0.0	0.0	0.166	1.0	97.76159	-0.007	0	0.0	1.0	0.0	0.0	0.0
0.0	900.0	100.0	100.0	0	0.0	0.0	0.167	1.0	98.22054	-0.007	0	0.0	1.0	0.0	0.0	0.0
0.0	900.0	100.0	100.0	0	0.0	0.0	0.167	1.0	98.80138	-0.006	0	0.0	1.0	0.0	0.0	0.0
0.0	900.0	100.0	100.0	0	0.0	0.0	0.168	1.0	98.80138	-0.006	0	0.0	1.0	0.0	0.0	0.0
0.0	900.0	100.0	100.0	0	0.0	0.0	0.169	1.0	98.6698	-0.005	0	0.0	1.0	0.0	0.0	0.0
0.0	900.0	100.0	100.0	0	0.0	0.0	0.17	1.0	98.6698	-0.004	0	0.0	1.0	0.0	0.0	0.0
0.0	900.0	100.0	100.0	0	0.0	0.0	0.171	1.0	98.11713	-0.004	0	0.0	1.0	0.0	0.0	0.0
0.0	900.0	100.0	100.0	0	0.0	0.0	0.171	1.0	99.36946	-0.003	0	0.0	1.0	0.0	0.0	0.0
0.0	900.0	100.0	100.0	0	0.0	0.0	0.172	1.0	99.36946	-0.003	0	0.0	1.0	0.0	0.0	0.0
0.0	900.0	100.0	100.0	0	0.0	0.0	0.172	1.0	99.41374	-0.003	0	0.0	1.0	0.0	0.0	0.0
0.0	900.0	100.0	100.0	0	0.0	0.0	0.172	1.0	98.44361	-0.002	0	0.0	1.0	0.0	0.0	0.0
0.0	900.0	100.0	100.0	0	0.0	0.0	0.172	1.0	98.44361	-0.002	0	0.0	1.0	0.0	0.0	0.0
0.0	900.0	100.0	100.0	0	0.0	0.0	0.172	1.0	97.62959	-0.002	0	0.0	1.0	0.0	0.0	0.0
0.0	900.0	100.0	100.0	0	0.0	0.0	0.172	1.0	97.31187	-0.002	0	0.0	1.0	0.0	0.0	0.0
0.0	900.0	100.0	100.0	0	0.0	0.0	0.172	1.0	97.4984	-0.002	0	0.0	1.0	0.0	0.0	0.0
0.0	900.0	100.0	100.0	0	0.0	0.0	0.172	1.0	97.651566	-0.001	0	0.0	1.0	0.0	0.0	0.0
0.0	900.0	100.0	100.0	0	0.0	0.0	0.172	1.0	97.651566	-0.001	0	0.0	1.0	0.0	0.0	0.0
0.0	900.0	100.0	100.0	0	0.0	0.0	0.171	1.0	97.372696	-0.001	0	0.0	1.0	8.0	0.0	0.0
0.0	900.0	100.0	100.0	0	0.0	0.0	0.171	1.0	96.3363	-0.001	0	0.0	1.0	9.0	0.0	0.0
0.0	900.0	100.0	100.0	0	0.0	0.0	0.17	1.0	96.3363	-0.001	0	0.0	1.0	9.0	0.0	0.0
-11111.111	800.0	100.0	100.0	0	0.0	0.0	0.169	1.0	96.12409	-0.001	0	0.0	1.0	11.0	0.0	0.0
-11111.111	800.0	100.0	100.0	0	0.0	0.0	0.168	1.0	96.12409	0.0	0	0.0	1.0	11.0	0.0	0.0
-11111.111	800.0	100.0	100.0	0	0.0	0.0	0.167	1.0	95.03748	0.0	0	0.0	1.0	11.0	0.0	0.0
-11111.111	800.0	100.0	100.0	0	0.0	0.0	0.166	1.0	95.47494	0.0	0	0.0	1.0	11.0	0.0	0.0
-11111.111	800.0	100.0	100.0	0	0.0	0.0	0.165	1.0	95.47494	-0.787	0	0.0	1.0	11.0	0.0	0.0
-11111.111	800.0	100.0	100.0	0	0.0	0.0	0.163	1.0	95.66656	-0.787	0	0.0	1.0	11.0	0.0	0.0
-11111.111	800.0	100.0	100.0	0	0.0	0.0	0.161	1.0	96.06144	-2.197	0	0.0	1.0	11.0	0.0	0.0
-11111.111	800.0	100.0	100.0	0	0.0	0.0	0.159	1.0	96.06144	-2.197	0	0.0	1.0	11.0	0.0	0.0
-11111.111	800.0	100.0	100.0	0	0.0	0.0	0.156	1.0	96.25157	-2.828	0	0.0	1.0	11.0	0.0	0.0
-11111.111	800.0	100.0	100.0	0	0.0	0.0	0.154	1.0	96.25157	-3.96	0	0.0	1.0	11.0	0.0	0.0
-11111.111	800.0	100.0	100.0	0	0.0	0.0	0.151	1.0	96.08769	-3.96	0	0.0	1.0	11.0	0.0	0.0
-11111.111	800.0	100.0	100.0	0	0.0	0.0	0.148	1.0	96.12566	-4.937	0	0.0	1.0	12.0	0.0	0.0
-11111.111	800.0	100.0	100.0	0	0.0	0.0	0.145	1.0	96.12566	-5.375	0	0.0	1.0	12.0	0.0	0.0
-11111.111	800.0	100.0	100.0	0	0.0	0.0	0.141	1.0	96.03548	-5.375	0	0.0	1.0	12.0	0.0	0.0
-11111.111	800.0	100.0	100.0	0	0.0	0.0	0.138	1.0	97.5625	-6.159	0	0.0	1.0	12.0	0.0	0.0
-11111.111	800.0	100.0	100.0	0	0.0	0.0	0.134	1.0	97.5625	-6.159	0	0.0	1.0	12.0	0.0	0.0
-11111.111	800.0	100.0	100.0	0	0.0	0.0	0.13	1.0	96.84838	-6.51	0	0.0	1.0	12.0	0.0	0.0
-11111.111	800.0	100.0	100.0	0	0.0	0.0	0.126	1.0	96.84838	-7.14	0	0.0	1.0	12.0	0.0	0.0
-11111.111	800.0	100.0	100.0	0	0.0	0.0	0.122	1.0	97.67998	-7.14	0	0.0	1.0	12.0	0.0	0.0
-11111.111	800.0	100.0	100.0	0	0.0	0.0	0.118	1.0	98.34626	-7.683	0	0.0	1.0	12.0	0.0	0.0
-11111.111	800.0	100.0	100.0	0	0.0	0.0	0.113	1.0	98.34626	-7.928	0	0.0	1.0	12.0	0.0	0.0
-11111.111	800.0	100.0	100.0	0	0.0	0.0	0.109	1.0	97.980804	-7.928	0	0.0	1.0	12.0	0.0	0.0
-11111.111	800.0	100.0	100.0	0	0.0	0.0	0.105	1.0	97.649734	-8.363	0	0.0	1.0	12.0	0.0	0.0
-11111.111	800.0	100.0	100.0	0	0.0	0.0	0.1	1.0	97.649734	-8.363	0	0.0	1.0	12.0	0.0	0.0
-11111.111	800.0	100.0	100.0	0	0.0	0.0	0.096	1.0	97.61083	-8.558	0	0.0	1.0	12.0	0.0	0.0
-11111.111	800.0	100.0	100.0	0	0.0	0.0	0.092	1.0	97.61083	-8.908	0	0.0	1.0	12.0	0.0	0.0
-11111.111	800.0	100.0	100.0	0	0.0	0.0	0.087	1.0	96.971664	-8.908	0	0.0	1.0	12.0	0.0	0.0
-11111.111	800.0	100.0	100.0	0	0.0	0.0	0.083	1.0	96.45373	-9.065	0	0.0	1.0	12.0	0.0	0.0
-11111.111	800.0	100.0	100.0	0	0.0	0.0	0.079	1.0	96.45373	-9.346	0	0.0	1.0	12.0	0.0	0.0
-11111.111	800.0	100.0	100.0	0	0.0	0.0	0.075	1.0	96.63296	-9.346	0	0.0	1.0	12.0	0.0	0.0
-11111.111	800.0	100.0	100.0	0	0.0	0.0	0.071	1.0	97.15552	-9.472	0	0.0	1.0	12.0	0.0	0.0
-11111.111	800.0	100.0	100.0	0	0.0	0.0	0.067	1.0	97.15552	-9.472	0	0.0	1.0	12.0	0.0	0.0
-11111.111	800.0	100.0	100.0	0	0.0	0.0	0.063	1.0	96.98868	-9.698	0	0.0	1.0	12.0	0.0	0.0
-11111.111	800.0	100.0	100.0	0	0.0	0.0	0.059	1.0	96.98868	-9.799	0	0.0	1.0	12.0	0.0	0.0
-11111.111	800.0	100.0	100.0	0	0.0	0.0	0.055	1.0	97.535416	-9.799	0	0.0	1.0	12.0	0.0	0.0
-11111.111	800.0	100.0	100.0	0	0.0	0.0	0.051	1.0	97.736496	-9.979	0	0.0	1.0	12.0	0.0	0.0
-11111.111	800.0	100.0	100.0	0	0.0	0.0	0.047	1.0	97.736496	-10.136	0	0.0	1.0	12.0	0.0	0.0
-11111.111	800.0	100.0	100.0	0	0.0	0.0	0.043	1.0	98.23979	-10.136	0	0.0	1.0	12.0	0.0	0.0
-11111.111	800.0	100.0	100.0	0	0.0	0.0	0.04	1.0	99.02395	-10.206	0	0.0	1.0	12.0	0.0	0.0
-11111.111	800.0	100.0	100.0	0	0.0	0.0	0.036	1.0	99.02395	-10.332	0	0.0	1.0	12.0	0.0	0.0
-11111.111	800.0	100.0	100.0	0	0.0	0.0	0.033	1.0	98.37677	-10.332	0	0.0	1.0	12.0	0.0	0.0
-11111.111	800.0	100.0	100.0	0	0.0	0.0	0.029	1.0	98.37677	-10.439	0	0.0	1.0	12.0	0.0	0.0
-11111.111	800.0	100.0	100.0	0	0.0	0.0	0.026	1.0	98.60645	-10.439	0	0.0	1.0	12.0	0.0	0.0
-11111.111	800.0	100.0	100.0	0	0.0	0.0	0.023	1.0	98.72702	-10.488	0	0.0	1.0	12.0	0.0	0.0
-11111.111	800.0	100.0	100.0	0	0.0	0.0	0.02	1.0	98.72702	-10.575	0	0.0	1.0	12.0	0.0	0.0
-11111.111	800.0	100.0	100.0	1	0.0	0.0	0.017	1.0	98.73396	-10.575	0	0.0	1.0	12.0	0.0	0.0
-11111.111	800.0	100.0	100.0	1	0.0	0.0	0.013	1.0	98.82283	-10.615	0	0.0	1.0	12.0	0.0	0.0
-11111.111	800.0	100.0	100.0	1	0.0	0.0	0.011	1.0	98.82283	-10.615	0	0.0	1.0	12.0	0.0	0.0
-11111.111	800.0	100.0	100.0	1	0.0	0.0	0.008	1.0	98.03761	-10.684	0	0.0	1.0	12.0	0.0	0.0
-11111.111	800.0	100.0	100.0	1	0.0	0.0	0.005	1.0	98.03761	-10.715	0	0.0	1.0	12.0	0.0	0.0
-11111.111	800.0	100.0	100.0	1	0.0	0.0	0.003	1.0	98.06295	-10.715	0	0.0	1.0	12.0	0.0	0.0
-11111.111	800.0	100.0	100.0	1	0.0	0.0	0.0	1.0	97.60896	-10.771	0	0.0	1.0	12.0	0.0	0.0
-11111.111	800.0	100.0	100.0	1	0.0	0.0	-0.001	1.0	97.60896	-10.796	0	0.0	1.0	12.0	0.0	0.0
-11111.111	800.0	100.0	100.0	1	0.0	0.0	-0.003	1.0	97.61975	-10.796	0	0.0	1.0	12.0	0.0	0.0
-11111.111	800.0	100.0	100.0	1	0.0	0.0	-0.005	1.0	97.43834	-10.842	0	0.0	1.0	12.0	0.0	0.0
-11111.111	800.0	100.0	100.0	1	0.0	0.0	-0.007	1.0	97.43834	-10.842	0	0.0	1.0	12.0	0.0	0.0
-11111.111	800.0	100.0	100.0	0	0.0	0.0	-0.009	1.0	98.40866	-10.88	0	0.0	2.0	14.0	0.0	0.0
-11111.111	800.0	100.0	100.0	0	0.0	0.0	-0.011	1.0	98.40866	-10.897	0	0.0	2.0	14.0	0.0	0.0
0.0	800.0	100.0	100.0	0	0.0	0.0	-0.012	1.0	97.477516	-10.897	0	0.0	2.0	0.0	0.0	0.0
0.0	800.0	100.0	100.0	0	0.0	0.0	-0.014	1.0	96.101494	-10.929	0	0.0	2.0	0.0	0.0	0.0
0.0	800.0	100.0	100.0	0	0.0	0.0	-0.016	1.0	96.101494	-10.943	0	0.0	2.0	0.0	0.0	0.0
0.0	800.0	100.0	100.0	0	0.0	0.0	-0.017	1.0	95.788506	-10.943	0	0.0	2.0	0.0	0.0	0.0
0.0	800.0	100.0	100.0	0	0.0	0.0	-0.018	1.0	95.38626	-9.45	0	0.0	2.0	0.0	0.0	0.0
0.0	800.0	100.0	100.0	0	0.0	0.0	-0.019	1.0	95.38626	-8.781	0	0.0	2.0	0.0	0.0	0.0
0.0	800.0	100.0	100.0	0	0.0	0.0	-0.019	1.0	95.24634	-8.781	0	0.0	2.0	0.0	0.0	0.0
0.0	800.0	100.0	100.0	0	0.0	0.0	-0.02	1.0	95.24634	-7.583	0	0.0	2.0	0.0	0.0	0.0
0.0	800.0	100.0	100.0	0	0.0	0.0	-0.021	1.0	95.616425	-7.583	0	0.0	2.0	0.0	0.0	0.0
0.0	800.0	100.0	100.0	0	0.0	0.0	-0.021	1.0	95.970695	-7.047	0	0.0	2.0	0.0	0.0	0.0
0.0	800.0	100.0	100.0	0	0.0	0.0	-0.022	1.0	95.970695	-6.085	0	0.0	2.0	0.0	0.0	0.0
0.0	800.0	100.0	100.0	0	0.0	0.0	-0.022	1.0	96.284874	-6.085	0	0.0	2.0	0.0	0.0	0.0
0.0	800.0	100.0	100.0	0	0.0	0.0	-0.022	1.0	96.42635	-5.655	0	0.0	2.0	0.0	0.0	0.0
0.0	800.0	100.0	100.0	0	0.0	0.0	-0.022	1.0	96.42635	-5.655	0	0.0	2.0	0.0	0.0	0.0
0.0	800.0	100.0	100.0	0	0.0	0.0	-0.022	1.0	97.40994	-4.884	0	0.0	2.0	0.0	0.0	0.0
0.0	800.0	100.0	100.0	0	0.0	0.0	-0.022	1.0	97.40994	-4.538	0	0.0	2.0	0.0	0.0	0.0
0.0	800.0	100.0	100.0	0	0.0	0.0	-0.022	1.0	97.88567	-4.538	0	0.0	2.0	0.0	0.0	0.0
0.0	800.0	100.0	100.0	0	0.0	0.0	-0.022	1.0	98.12124	-3.919	0	0.0	2.0	0.0	0.0	0.0
0.0	800.0	100.0	100.0	0	0.0	0.0	-0.021	1.0	98.12124	-3.642	0	0.0	2.0	0.0	0.0	0.0
0.0	800.0	100.0	100.0	0	0.0	0.0	-0.021	1.0	97.75913	-3.642	1	0.0	2.0	2.0	0.0	0.0
0.0	800.0	100.0	100.0	0	0.0	0.0	-0.02	1.0	97.66133	-3.145	1	0.0	2.0	4.0	0.0	0.0
0.0	800.0	100.0	100.0	0	0.0	0.0	-0.019	1.0	97.66133	-3.145	1	0.0	2.0	4.0	0.0	0.0
12500.001	900.0	100.0	100.0	0	0.0	0.0	-0.018	1.0	97.63364	-2.716	1	0.0	2.0	4.0	0.0	0.0
12500.001	900.0	100.0	100.0	0	0.0	0.0	-0.017	1.0	97.63364	-2.524	1	0.0	2.0	4.0	0.0	0.0
12500.001	900.0	100.0	100.0	0	0.0	0.0	-0.016	1.0	97.47445	-2.524	1	0.0	2.0	4.0	0.0	0.0
12500.001	900.0	100.0	100.0	0	0.0	0.0	-0.015	1.0	97.73415	-1.294	1	0.0	2.0	4.0	0.0	0.0
12500.001	900.0	100.0	100.0	0	0.0	0.0	-0.013	1.0	97.73415	-0.318	1	0.0	2.0	4.0	0.0	0.0
12500.001	900.0	100.0	100.0	0	0.0	0.0	-0.011	1.0	97.74037	-0.318	1	0.0	2.0	4.0	0.0	0.0
12500.001	900.0	100.0	100.0	0	0.0	0.0	-0.009	1.0	97.23349	1.43	1	0.0	2.0	4.0	0.0	0.0
12500.001	900.0	100.0	100.0	0	0.0	0.0	-0.007	1.0	97.23349	2.214	1	0.0	2.0	4.0	0.0	0.0
12500.001	900.0	100.0	100.0	0	0.0	0.0	-0.004	1.0	97.52802	2.214	1	0.0	2.0	5.0	0.0	0.0
12500.001	900.0	100.0	100.0	0	0.0	0.0	-0.002	1.0	97.52802	3.619	1	0.0	2.0	5.0	0.0	0.0
12500.001	900.0	100.0	100.0	0	0.0	0.0	0.0	1.0	98.21478	3.619	1	0.0	2.0	5.0	0.0	0.0
12500.001	900.0	100.0	100.0	0	0.0	0.0	0.003	1.0	97.80744	4.834	1	0.0	2.0	5.0	0.0	0.0
12500.001	900.0	100.0	100.0	0	0.0	0.0	0.007	1.0	97.80744	5.376	1	0.0	2.0	5.0	0.0	0.0
12500.001	900.0	100.0	100.0	0	0.0	0.0	0.01	1.0	97.25935	5.376	1	0.0	2.0	5.0	0.0	0.0
12500.001	900.0	100.0	100.0	0	0.0	0.0	0.013	1.0	97.207344	6.351	1	0.0	2.0	5.0	0.0	0.0
12500.001	900.0	100.0	100.0	0	0.0	0.0	0.017	1.0	97.207344	6.351	1	0.0	2.0	5.0	0.0	0.0
12500.001	900.0	100.0	100.0	0	0.0	0.0	0.021	1.0	97.02564	6.787	1	0.0	2.0	5.0	0.0	0.0
12500.001	900.0	100.0	100.0	0	0.0	0.0	0.024	1.0	97.02564	7.568	1	0.0	2.0	5.0	0.0	0.0
12500.001	900.0	100.0	100.0	0	0.0	0.0	0.028	1.0	97.65551	7.568	1	0.0	2.0	5.0	0.0	0.0
12500.001	900.0	100.0	100.0	0	0.0	0.0	0.032	1.0	97.66458	7.917	1	0.0	2.0	5.0	0.0	0.0
12500.001	900.0	100.0	100.0	0	0.0	0.0	0.035	1.0	97.66458	8.545	1	0.0	2.0	5.0	0.0	0.0
12500.001	900.0	100.0	100.0	0	0.0	0.0	0.039	1.0	98.057	8.545	1	0.0	2.0	5.0	0.0	0.0
12500.001	900.0	100.0	100.0	0	0.0	0.0	0.043	1.0	98.81163	9.087	1	0.0	2.0	5.0	0.0	0.0
12500.001	900.0	100.0	100.0	0	0.0	0.0	0.047	1.0	98.81163	9.087	1	0.0	2.0	5.0	0.0	0.0
12500.001	900.0	100.0	100.0	0	0.0	0.0	0.051	1.0	99.461914	9.33	1	0.0	2.0	5.0	0.0	0.0
12500.001	900.0	100.0	100.0	0	0.0	0.0	0.055	1.0	99.461914	9.765	1	0.0	2.0	5.0	0.0	0.0
12500.001	900.0	100.0	100.0	0	0.0	0.0	0.058	1.0	99.589745	9.765	1	0.0	2.0	5.0	0.0	0.0
12500.001	900.0	100.0	100.0	0	0.0	0.0	0.062	1.0	99.24977	9.959	1	0.0	2.0	5.0	0.0	0.0
12500.001	900.0	100.0	100.0	0	0.0	0.0	0.066	1.0	99.24977	10.307	1	0.0	2.0	5.0	0.0	0.0
12500.001	900.0	100.0	100.0	0	0.0	0.0	0.069	1.0	99.26419	10.307	1	0.0	2.0	5.0	0.0	0.0
12500.001	900.0	100.0	100.0	0	0.0	0.0	0.073	1.0	98.995155	10.608	1	0.0	2.0	5.0	0.0	0.0
12500.001	900.0	100.0	100.0	0	0.0	0.0	0.077	1.0	98.995155	10.743	1	0.0	2.0	5.0	0.0	0.0
12500.001	900.0	100.0	100.0	0	0.0	0.0	0.081	1.0	99.04736	10.743	1	0.0	2.0	5.0	0.0	0.0
12500.001	900.0	100.0	100.0	0	0.0	0.0	0.084	1.0	99.04736	10.985	1	0.0	2.0	5.0	0.0	0.0
12500.001	900.0	100.0	100.0	0	0.0	0.0	0.088	1.0	98.164955	10.985	1	0.0	2.0	5.0	0.0	0.0
12500.001	900.0	100.0	100.0	0	0.0	0.0	0.091	1.0	98.35164	11.094	1	0.0	2.0	5.0	0.0	0.0
12500.001	900.0	100.0	100.0	0	0.0	0.0	0.094	1.0	98.35164	11.288	1	0.0	2.0	5.0	0.0	0.0
12500.001	900.0	100.0	100.0	0	0.0	0.0	0.098	1.0	97.28692	11.288	1	0.0	2.0	5.0	0.0	0.0
12500.001	900.0	100.0	100.0	0	0.0	0.0	0.101	1.0	97.686935	11.375	1	0.0	2.0	5.0	0.0	0.0
12500.001	900.0	100.0	100.0	0	0.0	0.0	0.104	1.0	97.686935	11.375	1	0.0	2.0	5.0	0.0	0.0
12500.001	900.0	100.0	100.0	0	0.0	0.0	0.107	1.0	96.42597	11.53	1	0.0	2.0	5.0	0.0	0.0
12500.001	900.0	100.0	100.0	0	0.0	0.0	0.11	1.0	96.42597	11.601	1	0.0	2.0	5.0	0.0	0.0
12500.001	900.0	100.0	100.0	0	0.0	0.0	0.113	1.0	95.84973	11.601	1	0.0	2.0	5.0	0.0	0.0
12500.001	900.0	100.0	100.0	0	0.0	0.0	0.116	1.0	96.06723	11.726	1	0.0	2.0	5.0	0.0	0.0
12500.001	900.0	100.0	100.0	0	0.0	0.0	0.118	1.0	96.06723	11.781	1	0.0	2.0	5.0	0.0	0.0
12500.001	900.0	100.0	100.0	0	0.0	0.0	0.121	1.0	96.284645	11.781	1	0.0	2.0	5.0	0.0	0.0
12500.001	900.0	100.0	100.0	0	0.0	0.0	0.124	1.0	96.42783	11.882	1	0.0	2.0	5.0	0.0	0.0
12500.001	900.0	100.0	100.0	0	0.0	0.0	0.127	1.0	96.42783	11.882	1	0.0	2.0	5.0	0.0	0.0
12500.001	900.0	100.0	100.0	0	0.0	0.0	0.129	1.0	96.8325	11.927	1	0.0	2.0	5.0	0.0	0.0
12500.001	900.0	100.0	100.0	0	0.0	0.0	0.132	1.0	96.8325	12.007	1	0.0	2.0	5.0	0.0	0.0
12500.001	900.0	100.0	100.0	0	0.0	0.0	0.134	1.0	96.71168	12.007	1	0.0	2.0	5.0	0.0	0.0
12500.001	900.0	100.0	100.0	0	0.0	0.0	0.137	1.0	96.81784	12.076	1	0.0	2.0	5.0	0.0	0.0
12500.001	900.0	100.0	100.0	0	0.0	0.0	0.139	1.0	96.81784	12.108	1	0.0	2.0	5.0	0.0	0.0
12500.001	900.0	100.0	100.0	0	0.0	0.0	0.141	1.0	96.99464	12.108	1	0.0	2.0	5.0	0.0	0.0
12500.001	900.0	100.0	100.0	0	0.0	0.0	0.144	1.0	97.03908	12.163	1	0.0	2.0	5.0	0.0	0.0
12500.001	900.0	100.0	100.0	0	0.0	0.0	0.146	1.0	97.03908	12.188	1	0.0	2.0	5.0	0.0	0.0
12500.001	900.0	100.0	100.0	0	0.0	0.0	0.149	1.0	97.35745	12.188	1	0.0	2.0	5.0	0.0	0.0
12500.001	900.0	100.0	100.0	0	0.0	0.0	0.151	1.0	97.35745	12.234	1	0.0	2.0	5.0	0.0	0.0
12500.001	900.0	100.0	100.0	0	0.0	0.0	0.153	1.0	96.612305	12.234	1	0.0	2.0	5.0	0.0	0.0
12500.001	900.0	100.0	100.0	0	0.0	0.0	0.156	1.0	96.3501	12.253	1	0.0	2.0	6.0	0.0	0.0
12500.001	900.0	100.0	100.0	0	0.0	0.0	0.158	1.0	96.3501	12.29	1	0.0	2.0	6.0	0.0	0.0
0.0	900.0	100.0	100.0	0	0.0	0.0	0.16	1.0	96.68362	12.29	1	1.0	2.0	0.0	0.0	0.0
0.0	900.0	100.0	100.0	0	0.0	0.0	0.162	1.0	96.18769	12.306	1	1.0	2.0	0.0	0.0	0.0
0.0	900.0	100.0	100.0	0	0.0	0.0	0.164	1.0	96.18769	12.306	1	1.0	2.0	0.0	0.0	0.0
0.0	900.0	100.0	100.0	0	0.0	0.0	0.166	1.0	95.99149	12.335	1	1.0	2.0	0.0	0.0	0.0
0.0	900.0	100.0	100.0	0	0.0	0.0	0.168	1.0	95.99149	11.462	1	1.0	2.0	0.0	0.0	0.0
0.0	900.0	100.0	100.0	0	0.0	0.0	0.17	1.0	96.747055	11.462	1	1.0	2.0	0.0	0.0	0.0
0.0	900.0	100.0	100.0	0	0.0	0.0	0.171	1.0	96.67247	9.898	1	1.0	2.0	0.0	0.0	0.0
0.0	900.0	100.0	100.0	0	0.0	0.0	0.173	1.0	96.67247	9.198	1	1.0	2.0	0.0	0.0	0.0
0.0	900.0	100.0	100.0	0	0.0	0.0	0.174	1.0	97.1852	9.198	1	1.0	2.0	0.0	0.0	0.0
0.0	900.0	100.0	100.0	0	0.0	0.0	0.175	1.0	97.19068	7.943	1	1.0	2.0	0.0	0.0	0.0
0.0	900.0	100.0	100.0	0	0.0	0.0	0.176	1.0	97.19068	7.943	1	1.0	2.0	0.0	0.0	0.0
0.0	900.0	100.0	100.0	0	0.0	0.0	0.177	1.0	97.08438	6.861	1	1.0	2.0	0.0	0.0	0.0
0.0	900.0	100.0	100.0	0	0.0	0.0	0.177	1.0	97.08438	6.375	1	1.0	2.0	0.0	0.0	0.0
0.0	900.0	100.0	100.0	0	0.0	0.0	0.178	1.0	96.874115	6.375	1	1.0	2.0	0.0	0.0	0.0
0.0	900.0	100.0	100.0	0	0.0	0.0	0.178	1.0	97.965706	5.506	1	1.0	2.0	0.0	0.0	0.0
0.0	900.0	100.0	100.0	0	0.0	0.0	0.179	1.0	97.965706	5.115	1	1.0	2.0	0.0	0.0	0.0
0.0	900.0	100.0	100.0	0	0.0	0.0	0.179	1.0	98.06822	5.115	1	1.0	2.0	0.0	0.0	0.0
0.0	900.0	100.0	100.0	0	0.0	0.0	0.179	1.0	98.34817	4.419	1	1.0	2.0	0.0	0.0	0.0
0.0	900.0	100.0	100.0	0	0.0	0.0	0.179	1.0	98.34817	4.106	1	1.0	2.0	0.0	0.0	0.0
0.0	900.0	100.0	100.0	0	0.0	0.0	0.179	1.0	99.34644	4.106	1	1.0	2.0	0.0	0.0	0.0
0.0	900.0	100.0	100.0	0	0.0	0.0	0.178	1.0	99.34644	3.545	1	1.0	2.0	0.0	0.0	0.0
0.0	900.0	100.0	100.0	0	0.0	0.0	0.178	1.0	98.91031	3.545	1	1.0	2.0	8.0	0.0	0.0
0.0	900.0	100.0	100.0	0	0.0	0.0	0.177	0.0	98.70126	3.061	1	1.0	2.0	0.0	0.0	0.0
0.0	900.0	100.0	100.0	0	0.0	0.0	0.177	0.0	98.70126	2.845	1	1.0	2.0	0.0	0.0	0.0
0.0	900.0	100.0	100.0	0	0.0	0.0	0.176	0.0	98.68204	2.845	1	1.0	2.0	0.0	0.0	0.0
0.0	900.0	100.0	100.0	0	0.0	0.0	0.175	0.0	98.61961	2.456	1	1.0	2.0	0.0	0.0	0.0
0.0	900.0	100.0	100.0	0	0.0	0.0	0.174	0.0	98.61961	2.456	1	1.0	2.0	0.0	0.0	0.0
0.0	900.0	100.0	100.0	0	0.0	0.0	0.172	0.0	98.95244	2.283	1	1.0	2.0	0.0	0.0	0.0
0.0	900.0	100.0	100.0	0	0.0	0.0	0.171	0.0	98.95244	1.972	1	1.0	2.0	0.0	0.0	0.0
0.0	900.0	100.0	100.0	0	0.0	0.0	0.17	0.0	98.78119	1.972	1	1.0	2.0	0.0	0.0	0.0
0.0	900.0	100.0	100.0	0	0.0	0.0	0.169	0.0	98.757	1.702	1	1.0	2.0	0.0	0.0	0.0
0.0	900.0	100.0	100.0	0	0.0	0.0	0.168	0.0	98.757	1.582	1	1.0	2.0	0.0	0.0	0.0
0.0	900.0	100.0	100.0	0	0.0	0.0	0.167	0.0	98.95615	1.582	1	1.0	2.0	0.0	0.0	0.0
0.0	900.0	100.0	100.0	0	0.0	0.0	0.166	0.0	98.37724	1.366	1	1.0	2.0	0.0	0.0	0.0
0.0	900.0	100.0	100.0	0	0.0	0.0	0.165	0.0	98.37724	1.269	1	1.0	2.0	0.0	0.0	0.0
0.0	900.0	100.0	100.0	0	0.0	0.0	0.165	0.0	98.70295	1.269	1	1.0	2.0	0.0	0.0	0.0
0.0	900.0	100.0	100.0	0	0.0	0.0	0.165	0.0	98.70295	1.096	1	1.0	2.0	0.0	0.0	0.0
0.0	900.0	100.0	100.0	0	0.0	0.0	0.164	0.0	98.91234	1.096	1	1.0	2.0	0.0	0.0	0.0
0.0	900.0	100.0	100.0	0	0.0	0.0	0.164	0.0	98.852295	1.018	1	1.0	2.0	0.0	0.0	0.0
0.0	900.0	100.0	100.0	0	0.0	0.0	0.164	0.0	98.852295	0.879	1	1.0	2.0	0.0	0.0	0.0
0.0	900.0	100.0	100.0	0	0.0	0.0	0.165	0.0	98.07884	0.879	1	1.0	2.0	0.0	0.0	0.0
0.0	900.0	100.0	100.0	0	0.0	0.0	0.165	0.0	97.45002	0.759	1	1.0	2.0	0.0	0.0	0.0
0.0	900.0	100.0	100.0	0	0.0	0.0	0.165	0.0	97.45002	0.705	1	1.0	2.0	0.0	0.0	0.0
0.0	900.0	100.0	100.0	0	0.0	0.0	0.166	0.0	97.425545	0.705	1	1.0	2.0	0.0	0.0	0.0
0.0	900.0	100.0	100.0	0	0.0	0.0	0.166	0.0	97.425545	0.609	1	1.0	2.0	0.0	0.0	0.0
0.0	900.0	100.0	100.0	0	0.0	0.0	0.167	0.0	97.3845	0.609	1	1.0	2.0	0.0	0.0	0.0
0.0	900.0	100.0	100.0	0	0.0	0.0	0.168	0.0	97.53609	0.566	1	1.0	2.0	0.0	0.0	0.0
0.0	900.0	100.0	100.0	0	0.0	0.0	0.169	0.0	97.53609	0.488	1	1.0	2.0	0.0	0.0	0.0
0.0	900.0	100.0	100.0	0	0.0	0.0	0.169	0.0	97.087	0.488	1	1.0	2.0	0.0	0.0	0.0
0.0	900.0	100.0	100.0	0	0.0	0.0	0.17	0.0	98.04105	0.454	1	1.0	2.0	0.0	0.0	0.0
0.0	900.0	100.0	100.0	0	0.0	0.0	0.172	0.0	98.04105	0.454	1	1.0	2.0	0.0	0.0	0.0
0.0	900.0	100.0	100.0	0	0.0	0.0	0.172	0.0	99.007034	0.392	1	1.0	2.0	0.0	0.0	0.0
0.0	900.0	100.0	100.0	0	0.0	0.0	0.173	0.0	99.007034	0.364	1	1.0	2.0	0.0	0.0	0.0
0.0	900.0	100.0	100.0	0	0.0	0.0	0.174	0.0	98.54031	0.364	1	1.0	2.0	0.0	0.0	0.0
0.0	900.0	100.0	100.0	0	0.0	0.0	0.175	0.0	98.0245	0.314	1	1.0	2.0	0.0	0.0	0.0
0.0	900.0	100.0	100.0	0	0.0	0.0	0.176	0.0	98.0245	0.271	1	1.0	2.0	0.0	0.0	0.0
0.0	900.0	100.0	100.0	0	0.0	0.0	0.177	0.0	98.31284	0.271	1	1.0	2.0	0.0	0.0	0.0
0.0	900.0	100.0	100.0	0	0.0	0.0	0.178	0.0	98.110825	0.252	1	1.0	2.0	0.0	0.0	0.0
0.0	900.0	100.0	100.0	0	0.0	0.0	0.178	0.0	98.110825	0.217	1	1.0	2.0	0.0	0.0	0.0
0.0	900.0	100.0	100.0	0	0.0	0.0	0.179	0.0	98.32492	0.217	1	1.0	2.0	0.0	0.0	0.0
0.0	900.0	100.0	100.0	0	0.0	0.0	0.18	0.0	98.32492	0.202	1	1.0	2.0	0.0	0.0	0.0
0.0	900.0	100.0	100.0	0	0.0	0.0	0.18	0.0	97.95699	0.202	1	1.0	2.0	0.0	0.0	0.0
0.0	900.0	100.0	100.0	0	0.0	0.0	0.181	0.0	97.24693	0.174	1	1.0	2.0	0.0	0.0	0.0
0.0	900.0	100.0	100.0	0	0.0	0.0	0.182	0.0	97.24693	0.162	1	1.0	2.0	0.0	0.0	0.0
0.0	900.0	100.0	100.0	0	0.0	0.0	0.182	0.0	97.8558	0.162	1	1.0	2.0	0.0	0.0	0.0
0.0	900.0	100.0	100.0	0	0.0	0.0	0.183	0.0	97.46503	0.139	1	1.0	2.0	0.0	0.0	0.0
0.0	900.0	100.0	100.0	0	0.0	0.0	0.184	0.0	97.46503	0.129	1	1.0	2.0	0.0	0.0	0.0
0.0	900.0	100.0	100.0	0	0.0	0.0	0.184	0.0	96.97731	0.129	1	1.0	2.0	0.0	0.0	0.0
0.0	900.0	100.0	100.0	0	0.0	0.0	0.184	0.0	96.97731	0.112	1	1.0	2.0	0.0	0.0	0.0
0.0	900.0	100.0	100.0	0	0.0	0.0	0.185	0.0	97.13959	0.112	1	1.0	2.0	0.0	0.0	0.0
0.0	900.0	100.0	100.0	0	0.0	0.0	0.185	0.0	97.898636	0.096	1	1.0	2.0	0.0	0.0	0.0
0.0	900.0	100.0	100.0	0	0.0	0.0	0.185	0.0	97.898636	0.089	1	1.0	2.0	0.0	0.0	0.0
0.0	900.0	100.0	100.0	0	0.0	0.0	0.185	0.0	98.07286	0.089	1	1.0	2.0	0.0	0.0	0.0
0.0	900.0	100.0	100.0	0	0.0	0.0	0.185	0.0	97.979904	0.077	1	1.0	2.0	0.0	0.0	0.0
0.0	900.0	100.0	100.0	0	0.0	0.0	0.185	0.0	97.979904	0.077	1	1.0	2.0	0.0	0.0	0.0
0.0	900.0	100.0	100.0	0	0.0	0.0	0.185	0.0	98.052734	0.071	1	1.0	2.0	0.0	0.0	0.0
0.0	900.0	100.0	100.0	0	0.0	0.0	0.184	0.0	98.052734	0.061	1	1.0	2.0	0.0	0.0	0.0
0.0	900.0	100.0	100.0	0	0.0	0.0	0.184	0.0	97.788826	0.061	1	1.0	2.0	0.0	0.0	0.0
0.0	900.0	100.0	100.0	0	0.0	0.0	0.184	0.0	97.442825	0.057	1	1.0	2.0	0.0	0.0	0.0
0.0	900.0	100.0	100.0	0	0.0	0.0	0.183	0.0	97.442825	0.049	1	1.0	2.0	0.0	0.0	0.0
0.0	900.0	100.0	100.0	0	0.0	0.0	0.183	0.0	97.510315	0.049	1	1.0	2.0	0.0	0.0	0.0
0.0	900.0	100.0	100.0	0	0.0	0.0	0.183	0.0	96.673416	0.042	1	1.0	2.0	0.0	0.0	0.0
0.0	900.0	100.0	100.0	0	0.0	0.0	0.182	0.0	96.673416	0.039	1	1.0	2.0	0.0	0.0	0.0
0.0	900.0	100.0	100.0	0	0.0	0.0	0.181	0.0	97.32559	0.039	1	1.0	2.0	0.0	0.0	0.0
0.0	900.0	100.0	100.0	0	0.0	0.0	0.18	0.0	97.32559	0.033	1	1.0	2.0	0.0	0.0	0.0
0.0	900.0	100.0	100.0	0	0.0	0.0	0.179	0.0	97.26463	0.033	1	1.0	2.0	0.0	0.0	0.0
0.0	900.0	100.0	100.0	0	0.0	0.0	0.178	0.0	97.561195	0.031	1	1.0	2.0	0.0	0.0	0.0
0.0	900.0	100.0	100.0	0	0.0	0.0	0.177	0.0	97.561195	0.027	1	1.0	2.0	0.0	0.0	0.0
0.0	900.0	100.0	100.0	0	0.0	0.0	0.175	0.0	96.738365	0.027	1	1.0	2.0	0.0	0.0	0.0
0.0	900.0	100.0	100.0	0	0.0	0.0	0.174	0.0	96.53501	0.025	1	1.0	2.0	0.0	0.0	0.0
0.0	900.0	100.0	100.0	0	0.0	0.0	0.172	0.0	96.53501	0.021	1	1.0	2.0	0.0	0.0	0.0
0.0	900.0	100.0	100.0	0	0.0	0.0	0.171	0.0	95.49499	0.021	1	1.0	2.0	0.0	0.0	0.0
0.0	900.0	100.0	100.0	0	0.0	0.0	0.169	0.0	95.49499	0.019	1	1.0	2.0	0.0	0.0	0.0
0.0	900.0	100.0	100.0	0	0.0	0.0	0.167	0.0	95.53987	0.019	1	1.0	2.0	0.0	0.0	0.0
0.0	900.0	100.0	100.0	0	0.0	0.0	0.165	0.0	96.1629	0.017	1	1.0	2.0	0.0	0.0	0.0
0.0	900.0	100.0	100.0	0	0.0	0.0	0.163	0.0	96.1629	0.015	1	1.0	2.0	0.0	0.0	0.0
0.0	900.0	100.0	100.0	0	0.0	0.0	0.16	0.0	95.72738	0.015	1	1.0	2.0	0.0	0.0	0.0
0.0	900.0	100.0	100.0	0	0.0	0.0	0.158	0.0	96.4828	0.013	1	1.0	2.0	0.0	0.0	0.0
0.0	900.0	100.0	100.0	0	0.0	0.0	0.155	0.0	96.4828	0.013	1	1.0	2.0	0.0	0.0	0.0
0.0	900.0	100.0	100.0	0	0.0	0.0	0.152	0.0	96.96666	0.012	1	1.0	2.0	0.0	0.0	0.0
0.0	900.0	100.0	100.0	0	0.0	0.0	0.149	0.0	96.96666	0.01	1	1.0	2.0	0.0	0.0	0.0
0.0	900.0	100.0	100.0	0	0.0	0.0	0.146	0.0	96.99606	0.01	1	1.0	2.0	0.0	0.0	0.0
0.0	900.0	100.0	100.0	0	0.0	0.0	0.142	0.0	96.73344	0.009	1	1.0	2.0	0.0	0.0	0.0
0.0	900.0	100.0	100.0	0	0.0	0.0	0.139	0.0	96.73344	0.008	1	1.0	2.0	0.0	0.0	0.0
0.0	900.0	100.0	100.0	0	0.0	0.0	0.135	0.0	97.065834	0.008	1	1.0	2.0	0.0	0.0	0.0
0.0	900.0	100.0	100.0	0	0.0	0.0	0.132	0.0	97.518265	0.007	1	1.0	2.0	0.0	0.0	0.0
0.0	900.0	100.0	100.0	0	0.0	0.0	0.128	0.0	97.518265	0.006	1	1.0	2.0	0.0	0.0	0.0
0.0	900.0	100.0	100.0	0	0.0	0.0	0.124	0.0	97.95843	0.006	1	1.0	2.0	0.0	0.0	0.0
0.0	900.0	100.0	100.0	0	0.0	0.0	0.12	0.0	97.95843	0.005	1	1.0	2.0	0.0	0.0	0.0
0.0	900.0	100.0	100.0	0	0.0	0.0	0.116	0.0	97.894554	0.005	1	1.0	2.0	0.0	0.0	0.0
0.0	900.0	100.0	100.0	0	0.0	0.0	0.113	0.0	98.06266	0.004	1	1.0	2.0	0.0	0.0	0.0
0.0	900.0	100.0	100.0	0	0.0	0.0	0.109	0.0	98.06266	0.004	1	1.0	2.0	0.0	0.0	0.0
0.0	900.0	100.0	100.0	0	0.0	0.0	0.105	0.0	98.134254	0.004	1	1.0	2.0	0.0	0.0	0.0
0.0	900.0	100.0	100.0	0	0.0	0.0	0.101	0.0	96.64538	0.003	1	1.0	2.0	0.0	0.0	0.0
0.0	900.0	100.0	100.0	0	0.0	0.0	0.097	0.0	96.64538	0.003	1	1.0	2.0	0.0	0.0	0.0
0.0	900.0	100.0	100.0	0	0.0	0.0	0.093	0.0	96.802505	0.003	1	1.0	2.0	0.0	0.0	0.0
0.0	900.0	100.0	100.0	0	0.0	0.0	0.089	0.0	96.802505	0.002	1	1.0	2.0	0.0	0.0	0.0
0.0	900.0	100.0	100.0	0	0.0	0.0	0.085	0.0	97.32378	0.002	1	1.0	2.0	0.0	0.0	0.0
0.0	900.0	100.0	100.0	0	0.0	0.0	0.082	0.0	97.686	0.002	1	1.0	2.0	0.0	0.0	0.0
0.0	900.0	100.0	100.0	0	0.0	0.0	0.078	0.0	98.00603	0.001	1	1.0	2.0	0.0	0.0	0.0
0.0	900.0	100.0	100.0	0	0.0	0.0	0.074	0.0	98.3315	0.001	1	1.0	2.0	0.0	0.0	0.0
0.0	900.0	100.0	100.0	0	0.0	0.0	0.071	0.0	98.33915	0.001	1	1.0	2.0	0.0	0.0	0.0
0.0	900.0	100.0	100.0	0	0.0	0.0	0.067	0.0	97.26476	0.001	1	1.0	2.0	0.0	0.0	0.0
0.0	900.0	100.0	100.0	0	0.0	0.0	0.063	0.0	97.56683	0.001	1	1.0	2.0	0.0	0.0	0.0
0.0	900.0	100.0	100.0	0	0.0	0.0	0.06	0.0	97.56683	0.001	1	1.0	2.0	0.0	0.0	0.0
0.0	900.0	100.0	100.0	0	0.0	0.0	0.056	0.0	97.87311	0.001	1	1.0	2.0	0.0	0.0	0.0
0.0	900.0	100.0	100.0	0	0.0	0.0	0.053	0.0	98.33234	0.0	1	1.0	2.0	0.0	0.0	0.0
0.0	900.0	100.0	100.0	0	0.0	0.0	0.049	0.0	98.33234	0.0	1	1.0	2.0	0.0	0.0	0.0
0.0	900.0	100.0	100.0	0	0.0	0.0	0.046	0.0	97.819176	0.0	1	1.0	2.0	0.0	0.0	0.0
0.0	900.0	100.0	100.0	0	0.0	0.0	0.043	0.0	98.50848	0.0	1	1.0	2.0	0.0	0.0	0.0
0.0	900.0	100.0	100.0	0	0.0	0.0	0.039	0.0	98.50848	0.0	1	1.0	2.0	0.0	0.0	0.0
0.0	900.0	100.0	100.0	0	0.0	0.0	0.036	0.0	98.81477	0.0	1	1.0	2.0	0.0	0.0	0.0
0.0	900.0	100.0	100.0	0	0.0	0.0	0.033	0.0	98.81477	0.0	1	1.0	2.0	0.0	0.0	0.0
0.0	900.0	100.0	100.0	0	0.0	0.0	0.03	0.0	99.02178	0.0	1	1.0	2.0	0.0	0.0	0.0
0.0	900.0	100.0	100.0	0	0.0	0.0	0.026	0.0	98.968216	0.0	1	1.0	2.0	0.0	0.0	0.0
0.0	900.0	100.0	100.0	0	0.0	0.0	0.023	0.0	98.968216	0.0	1	1.0	2.0	0.0	0.0	0.0
0.0	900.0	100.0	100.0	0	0.0	0.0	0.02	0.0	98.38934	0.0	1	1.0	2.0	0.0	0.0	0.0
0.0	900.0	100.0	100.0	0	0.0	0.0	0.017	0.0	98.605576	0.0	1	1.0	2.0	0.0	0.0	0.0
0.0	900.0	100.0	100.0	0	0.0	0.0	0.014	0.0	98.605576	0.0	1	1.0	2.0	0.0	0.0	0.0
0.0	900.0	100.0	100.0	0	0.0	0.0	0.011	0.0	98.582115	0.0	1	1.0	2.0	0.0	0.0	0.0
0.0	900.0	100.0	100.0	0	0.0	0.0	0.009	0.0	98.582115	0.0	1	1.0	2.0	0.0	0.0	0.0
0.0	900.0	100.0	100.0	0	0.0	0.0	0.006	0.0	98.69381	0.0	1	1.0	2.0	0.0	0.0	0.0
0.0	900.0	100.0	100.0	0	0.0	0.0	0.003	0.0	98.57062	0.0	1	1.0	2.0	0.0	0.0	0.0
0.0	900.0	100.0	100.0	0	0.0	0.0	0.001	0.0	98.57062	0.0	1	1.0	2.0	0.0	0.0	0.0
0.0	900.0	100.0	100.0	0	0.0	0.0	0.0	0.0	98.2356	0.0	1	1.0	2.0	0.0	0.0	0.0
0.0	900.0	100.0	100.0	0	0.0	0.0	-0.003	0.0	97.73509	0.0	1	1.0	2.0	0.0	0.0	0.0
0.0	900.0	100.0	100.0	0	0.0	0.0	-0.005	0.0	97.73509	0.0	1	1.0	2.0	0.0	0.0	0.0
0.0	900.0	100.0	100.0	0	0.0	0.0	-0.007	0.0	97.63638	0.0	1	1.0	2.0	0.0	0.0	0.0
0.0	900.0	100.0	100.0	0	0.0	0.0	-0.009	0.0	97.63638	0.0	1	1.0	2.0	0.0	0.0	0.0
0.0	900.0	100.0	100.0	0	0.0	0.0	-0.011	0.0	97.49827	0.0	1	1.0	2.0	0.0	0.0	0.0
0.0	900.0	100.0	100.0	0	0.0	0.0	-0.012	0.0	97.64009	0.0	1	1.0	2.0	0.0	0.0	0.0
0.0	900.0	100.0	100.0	0	0.0	0.0	-0.013	0.0	97.64009	0.0	1	1.0	2.0	0.0	0.0	0.0
0.0	900.0	100.0	100.0	0	0.0	0.0	-0.015	0.0	97.483635	0.0	1	1.0	2.0	0.0	0.0	0.0
0.0	900.0	100.0	100.0	0	0.0	0.0	-0.016	0.0	96.5259	0.0	1	1.0	2.0	0.0	0.0	0.0
0.0	900.0	100.0	100.0	0	0.0	0.0	-0.017	0.0	96.5259	0.0	1	1.0	2.0	0.0	0.0	0.0
0.0	900.0	100.0	100.0	0	0.0	0.0	-0.017	0.0	96.77411	0.0	1	1.0	2.0	0.0	0.0	0.0
0.0	900.0	100.0	100.0	0	0.0	0.0	-0.018	0.0	96.77411	0.0	1	1.0	2.0	0.0	0.0	0.0
0.0	900.0	100.0	100.0	0	0.0	0.0	-0.018	0.0	97.262856	0.0	1	1.0	2.0	0.0	0.0	0.0
0.0	900.0	100.0	100.0	0	0.0	0.0	-0.019	0.0	97.06593	0.0	1	1.0	2.0	0.0	0.0	0.0
0.0	900.0	100.0	100.0	0	0.0	0.0	-0.019	0.0	97.85998	0.0	1	1.0	2.0	0.0	0.0	0.0
0.0	900.0	100.0	100.0	0	0.0	0.0	-0.019	0.0	97.78724	0.0	1	1.0	2.0	0.0	0.0	0.0
0.0	900.0	100.0	100.0	0	0.0	0.0	-0.02	0.0	97.2952	0.0	1	1.0	2.0	0.0	0.0	0.0
0.0	900.0	100.0	100.0	0	0.0	0.0	-0.02	0.0	97.2952	0.0	1	1.0	2.0	0.0	0.0	0.0
0.0	900.0	100.0	100.0	0	0.0	0.0	-0.02	0.0	97.61121	0.0	1	1.0	2.0	0.0	0.0	0.0
0.0	900.0	100.0	100.0	0	0.0	0.0	-0.021	0.0	97.61121	0.0	1	1.0	2.0	0.0	0.0	0.0
0.0	900.0	100.0	100.0	0	0.0	0.0	-0.021	0.0	97.601265	0.0	1	1.0	2.0	0.0	0.0	0.0
0.0	900.0	100.0	100.0	0	0.0	0.0	-0.021	0.0	98.06819	0.0	1	1.0	2.0	0.0	0.0	0.0
0.0	900.0	100.0	100.0	0	0.0	0.0	-0.021	0.0	98.06819	0.0	1	1.0	2.0	0.0	0.0	0.0
0.0	900.0	100.0	100.0	0	0.0	0.0	-0.022	0.0	98.038765	0.0	1	1.0	2.0	0.0	0.0	0.0
0.0	900.0	100.0	100.0	0	0.0	0.0	-0.022	0.0	96.71821	0.0	1	1.0	2.0	0.0	0.0	0.0
0.0	900.0	100.0	100.0	0	0.0	0.0	-0.022	0.0	96.71821	0.0	1	1.0	2.0	0.0	0.0	0.0
0.0	900.0	100.0	100.0	0	0.0	0.0	-0.023	0.0	98.64114	0.0	1	1.0	2.0	0.0	0.0	0.0
0.0	900.0	100.0	100.0	0	0.0	0.0	-0.023	0.0	98.64114	0.0	1	1.0	2.0	0.0	0.0	0.0
0.0	900.0	100.0	100.0	0	0.0	0.0	-0.023	0.0	99.16682	0.0	1	1.0	2.0	0.0	0.0	0.0
0.0	900.0	100.0	100.0	0	0.0	0.0	-0.023	0.0	99.5265	0.0	1	1.0	2.0	0.0	0.0	0.0
0.0	900.0	100.0	100.0	0	0.0	0.0	-0.023	0.0	99.5265	0.0	1	1.0	2.0	0.0	0.0	0.0
0.0	900.0	100.0	100.0	0	0.0	0.0	-0.023	0.0	99.6356	0.0	1	1.0	2.0	0.0	0.0	0.0
0.0	900.0	100.0	100.0	0	0.0	0.0	-0.023	0.0	99.17518	0.0	1	1.0	2.0	0.0	0.0	0.0
0.0	900.0	100.0	100.0	0	0.0	0.0	-0.023	0.0	99.86899	0.0	1	1.0	2.0	0.0	0.0	0.0
0.0	900.0	100.0	100.0	0	0.0	0.0	-0.023	0.0	99.239845	0.0	1	1.0	2.0	0.0	0.0	0.0
0.0	900.0	100.0	100.0	0	0.0	0.0	-0.023	0.0	99.239845	0.0	1	1.0	2.0	0.0	0.0	0.0
0.0	900.0	100.0	100.0	0	0.0	0.0	-0.022	0.0	99.271545	0.0	1	1.0	2.0	0.0	0.0	0.0
0.0	900.0	100.0	100.0	0	0.0	0.0	-0.021	0.0	98.962456	0.0	1	1.0	2.0	1.0	0.0	0.0
0.0	900.0	100.0	100.0	0	0.0	0.0	-0.021	0.0	98.962456	0.0	1	1.0	2.0	1.0	0.0	0.0
0.0	900.0	100.0	100.0	0	0.0	0.0	-0.019	0.0	98.390114	0.0	1	1.0	2.0	4.0	0.0	0.0
13888.89	1000.0	100.0	100.0	0	0.0	0.0	-0.018	0.0	97.93364	0.0	1	1.0	2.0	4.0	0.0	0.0
13888.89	1000.0	100.0	100.0	0	0.0	0.0	-0.016	0.0	97.93364	0.0	1	1.0	2.0	4.0	0.0	0.0
13888.89	1000.0	100.0	100.0	0	0.0	0.0	-0.014	0.0	98.36717	0.0	1	1.0	2.0	4.0	0.0	0.0
13888.89	1000.0	100.0	100.0	0	0.0	0.0	-0.012	0.0	98.36717	0.0	1	1.0	2.0	4.0	0.0	0.0
13888.89	1000.0	100.0	100.0	0	0.0	0.0	-0.01	0.0	98.58858	0.0	1	1.0	2.0	4.0	0.0	0.0
13888.89	1000.0	100.0	100.0	0	0.0	0.0	-0.007	0.0	98.84729	1.896	1	1.0	2.0	5.0	0.0	0.0
13888.89	1000.0	100.0	100.0	0	0.0	0.0	-0.004	0.0	98.84729	2.745	1	1.0	2.0	5.0	0.0	0.0
13888.89	1000.0	100.0	100.0	0	0.0	0.0	-0.001	0.0	99.13026	2.745	1	1.0	2.0	5.0	0.0	0.0
13888.89	1000.0	100.0	100.0	0	0.0	0.0	0.002	0.0	98.55929	4.267	1	1.0	2.0	5.0	0.0	0.0
13888.89	1000.0	100.0	100.0	0	0.0	0.0	0.005	0.0	98.55929	4.267	1	1.0	2.0	5.0	0.0	0.0
13888.89	1000.0	100.0	100.0	0	0.0	0.0	0.01	0.0	98.820496	5.583	1	1.0	2.0	5.0	0.0	0.0
13888.89	1000.0	100.0	100.0	0	0.0	0.0	0.014	0.0	98.820496	6.171	1	1.0	2.0	5.0	0.0	0.0
13888.89	1000.0	100.0	100.0	0	0.0	0.0	0.018	0.0	98.508934	6.171	1	1.0	2.0	5.0	0.0	0.0
13888.89	1000.0	100.0	100.0	0	0.0	0.0	0.023	0.0	97.8571	7.226	1	1.0	2.0	5.0	0.0	0.0
13888.89	1000.0	100.0	100.0	0	0.0	0.0	0.027	0.0	97.8571	7.699	1	1.0	2.0	5.0	0.0	0.0
13888.89	1000.0	100.0	100.0	0	0.0	0.0	0.031	0.0	97.534645	7.699	1	1.0	2.0	5.0	0.0	0.0
13888.89	1000.0	100.0	100.0	0	0.0	0.0	0.036	0.0	97.828766	8.545	1	1.0	2.0	5.0	0.0	0.0
13888.89	1000.0	100.0	100.0	0	0.0	0.0	0.04	0.0	97.828766	8.924	1	1.0	2.0	5.0	0.0	0.0
13888.89	1000.0	100.0	100.0	0	0.0	0.0	0.045	0.0	97.979126	8.924	1	1.0	2.0	5.0	0.0	0.0
13888.89	1000.0	100.0	100.0	0	0.0	0.0	0.049	0.0	97.520706	9.603	1	1.0	2.0	5.0	0.0	0.0
13888.89	1000.0	100.0	100.0	0	0.0	0.0	0.053	0.0	97.722176	9.603	1	1.0	2.0	5.0	0.0	0.0
13888.89	1000.0	100.0	100.0	0	0.0	0.0	0.058	0.0	98.13967	9.908	1	1.0	2.0	5.0	0.0	0.0
13888.89	1000.0	100.0	100.0	0	0.0	0.0	0.062	0.0	98.13967	10.454	1	1.0	2.0	5.0	0.0	0.0
13888.89	1000.0	100.0	100.0	0	0.0	0.0	0.066	0.0	98.356834	10.454	1	1.0	2.0	5.0	0.0	0.0
13888.89	1000.0	100.0	100.0	0	0.0	0.0	0.07	0.0	97.15716	10.924	1	1.0	2.0	5.0	0.0	0.0
13888.89	1000.0	100.0	100.0	0	0.0	0.0	0.075	0.0	97.15716	10.924	1	1.0	2.0	5.0	0.0	0.0
13888.89	1000.0	100.0	100.0	0	0.0	0.0	0.079	0.0	98.2628	11.135	1	1.0	2.0	5.0	0.0	0.0
13888.89	1000.0	100.0	100.0	0	0.0	0.0	0.083	0.0	98.2628	11.514	1	1.0	2.0	5.0	0.0	0.0
13888.89	1000.0	100.0	100.0	0	0.0	0.0	0.087	0.0	98.558876	11.514	1	1.0	2.0	5.0	0.0	0.0
13888.89	1000.0	100.0	100.0	0	0.0	0.0	0.091	0.0	98.62564	11.682	1	1.0	2.0	5.0	0.0	0.0
13888.89	1000.0	100.0	100.0	0	0.0	0.0	0.094	0.0	98.62564	11.986	1	1.0	2.0	5.0	0.0	0.0
13888.89	1000.0	100.0	100.0	0	0.0	0.0	0.098	0.0	98.7861	11.986	1	1.0	2.0	5.0	0.0	0.0
13888.89	1000.0	100.0	100.0	0	0.0	0.0	0.102	0.0	98.81156	12.121	1	1.0	2.0	5.0	0.0	0.0
13888.89	1000.0	100.0	100.0	0	0.0	0.0	0.105	0.0	98.81156	12.365	1	1.0	2.0	5.0	0.0	0.0
13888.89	1000.0	100.0	100.0	0	0.0	0.0	0.108	0.0	98.713684	12.365	1	1.0	2.0	5.0	0.0	0.0
13888.89	1000.0	100.0	100.0	0	0.0	0.0	0.112	0.0	98.713684	12.575	1	1.0	2.0	5.0	0.0	0.0
13888.89	1000.0	100.0	100.0	1	0.0	0.0	0.115	0.0	98.59869	12.575	1	1.0	2.0	5.0	0.0	0.0
13888.89	1000.0	100.0	100.0	1	0.0	0.0	0.118	0.0	98.73393	12.67	1	1.0	2.0	5.0	0.0	0.0
13888.89	1000.0	100.0	100.0	1	0.0	0.0	0.121	0.0	98.73393	12.839	1	1.0	2.0	5.0	0.0	0.0
13888.89	1000.0	100.0	100.0	1	0.0	0.0	0.124	0.0	97.90782	12.839	1	1.0	2.0	5.0	0.0	0.0
13888.89	1000.0	100.0	100.0	1	0.0	0.0	0.126	0.0	97.83618	12.913	1	1.0	2.0	5.0	0.0	0.0
13888.89	1000.0	100.0	100.0	1	0.0	0.0	0.129	0.0	97.557686	13.049	1	1.0	2.0	5.0	0.0	0.0
13888.89	1000.0	100.0	100.0	1	0.0	0.0	0.132	0.0	97.43186	13.049	1	1.0	2.0	5.0	0.0	0.0
13888.89	1000.0	100.0	100.0	1	0.0	0.0	0.134	0.0	97.43186	13.109	1	1.0	2.0	5.0	0.0	0.0
13888.89	1000.0	100.0	100.0	1	0.0	0.0	0.137	0.0	97.77395	13.109	1	1.0	2.0	5.0	0.0	0.0
13888.89	1000.0	100.0	100.0	1	0.0	0.0	0.139	0.0	97.40127	13.219	1	1.0	2.0	5.0	0.0	0.0
13888.89	1000.0	100.0	100.0	1	0.0	0.0	0.141	0.0	97.40127	13.267	1	1.0	2.0	5.0	0.0	0.0
13888.89	1000.0	100.0	100.0	1	0.0	0.0	0.143	0.0	97.91329	13.267	1	1.0	2.0	5.0	0.0	0.0
13888.89	1000.0	100.0	100.0	1	0.0	0.0	0.145	0.0	97.56687	13.355	1	1.0	2.0	5.0	0.0	0.0
13888.89	1000.0	100.0	100.0	1	0.0	0.0	0.147	0.0	97.56687	13.355	1	1.0	2.0	5.0	0.0	0.0
13888.89	1000.0	100.0	100.0	1	0.0	0.0	0.149	0.0	97.095985	13.429	1	1.0	2.0	5.0	0.0	0.0
13888.89	1000.0	100.0	100.0	1	0.0	0.0	0.151	0.0	97.095985	13.463	1	1.0	2.0	5.0	0.0	0.0
13888.89	1000.0	100.0	100.0	1	0.0	0.0	0.153	0.0	97.49296	13.463	1	1.0	2.0	5.0	0.0	0.0
13888.89	1000.0	100.0	100.0	0	0.0	0.0	0.155	0.0	97.968796	13.523	1	2.0	2.0	7.0	0.0	1.0
13888.89	1000.0	100.0	100.0	0	0.0	0.0	0.157	0.0	97.968796	13.551	1	2.0	2.0	7.0	0.0	1.0
0.0	1000.0	100.0	100.0	0	0.0	0.0	0.159	0.0	97.91856	13.551	1	2.0	2.0	0.0	0.0	1.0
0.0	1000.0	100.0	100.0	0	0.0	0.0	0.161	0.0	98.09297	13.599	1	2.0	2.0	0.0	0.0	1.0
0.0	1000.0	100.0	100.0	0	0.0	0.0	0.162	0.0	98.09297	13.621	1	2.0	2.0	0.0	0.0	1.0
0.0	1000.0	100.0	100.0	0	0.0	0.0	0.164	0.0	98.60788	13.621	1	2.0	2.0	0.0	0.0	1.0
0.0	1000.0	100.0	100.0	0	0.0	0.0	0.165	0.0	98.60788	11.764	1	2.0	2.0	0.0	0.0	1.0
0.0	1000.0	100.0	100.0	0	0.0	0.0	0.167	0.0	98.760544	11.764	1	2.0	2.0	0.0	0.0	1.0
0.0	1000.0	100.0	100.0	0	0.0	0.0	0.168	0.0	98.935005	10.159	1	2.0	2.0	0.0	0.0	1.0
0.0	1000.0	100.0	100.0	0	0.0	0.0	0.168	0.0	98.935005	9.44	1	2.0	2.0	0.0	0.0	1.0
0.0	1000.0	100.0	100.0	0	0.0	0.0	0.169	0.0	98.84693	9.44	1	2.0	2.0	0.0	0.0	1.0
0.0	1000.0	100.0	100.0	0	0.0	0.0	0.17	0.0	98.39787	8.153	1	2.0	2.0	0.0	0.0	1.0
0.0	1000.0	100.0	100.0	0	0.0	0.0	0.171	0.0	98.39787	7.576	1	2.0	2.0	0.0	0.0	1.0
0.0	1000.0	100.0	100.0	0	0.0	0.0	0.171	0.0	98.630135	7.576	1	2.0	2.0	0.0	0.0	1.0
0.0	1000.0	100.0	100.0	0	0.0	0.0	0.172	0.0	98.630135	6.542	1	2.0	2.0	0.0	0.0	1.0
0.0	1000.0	100.0	100.0	0	0.0	0.0	0.172	0.0	98.2544	6.542	1	2.0	2.0	0.0	0.0	1.0
0.0	1000.0	100.0	100.0	0	0.0	0.0	0.172	0.0	97.667206	5.649	1	2.0	2.0	0.0	0.0	1.0
0.0	1000.0	100.0	100.0	0	0.0	0.0	0.172	0.0	97.667206	5.251	1	2.0	2.0	0.0	0.0	1.0
0.0	1000.0	100.0	100.0	0	0.0	0.0	0.172	0.0	98.98478	5.251	1	2.0	2.0	0.0	0.0	1.0
0.0	1000.0	100.0	100.0	0	0.0	0.0	0.172	0.0	97.973366	4.535	1	2.0	2.0	0.0	0.0	1.0
0.0	1000.0	100.0	100.0	0	0.0	0.0	0.172	0.0	97.973366	4.535	1	2.0	2.0	0.0	0.0	1.0
0.0	1000.0	100.0	100.0	0	0.0	0.0	0.171	0.0	98.15761	4.213	1	2.0	2.0	8.0	0.0	1.0
0.0	1000.0	100.0	100.0	0	0.0	0.0	0.171	0.0	98.15761	3.638	1	2.0	2.0	8.0	0.0	1.0
0.0	1000.0	100.0	100.0	0	0.0	0.0	0.171	0.0	97.62309	3.638	1	2.0	2.0	0.0	0.0	1.0
0.0	1000.0	100.0	100.0	0	0.0	0.0	0.17	0.0	96.986275	3.381	1	2.0	2.0	0.0	0.0	1.0
0.0	1000.0	100.0	100.0	0	0.0	0.0	0.169	0.0	96.90503	2.92	1	2.0	2.0	0.0	0.0	1.0
0.0	1000.0	100.0	100.0	0	0.0	0.0	0.168	0.0	97.10313	2.92	1	2.0	2.0	0.0	0.0	1.0
0.0	1000.0	100.0	100.0	0	0.0	0.0	0.167	0.0	97.38976	2.713	1	2.0	2.0	0.0	0.0	1.0
0.0	1000.0	100.0	100.0	0	0.0	0.0	0.166	0.0	97.38976	2.343	1	2.0	2.0	0.0	0.0	1.0
0.0	1000.0	100.0	100.0	0	0.0	0.0	0.165	0.0	96.37754	2.343	1	2.0	2.0	0.0	0.0	1.0
0.0	1000.0	100.0	100.0	0	0.0	0.0	0.164	0.0	96.37754	2.177	1	2.0	2.0	0.0	0.0	1.0
0.0	1000.0	100.0	100.0	0	0.0	0.0	0.163	0.0	95.39317	2.177	1	2.0	2.0	0.0	0.0	1.0
0.0	1000.0	100.0	100.0	0	0.0	0.0	0.162	0.0	96.02627	1.88	1	2.0	2.0	0.0	0.0	1.0
0.0	1000.0	100.0	100.0	0	0.0	0.0	0.16	0.0	96.02627	1.747	1	2.0	2.0	0.0	0.0	1.0
0.0	1000.0	100.0	100.0	0	0.0	0.0	0.159	0.0	96.697014	1.747	1	2.0	2.0	0.0	0.0	1.0
0.0	1000.0	100.0	100.0	0	0.0	0.0	0.158	0.0	96.500755	1.508	1	2.0	2.0	0.0	0.0	1.0
0.0	1000.0	100.0	100.0	0	0.0	0.0	0.156	0.0	96.500755	1.402	1	2.0	2.0	0.0	0.0	1.0
0.0	1000.0	100.0	100.0	0	0.0	0.0	0.154	0.0	96.259	1.402	1	2.0	2.0	0.0	0.0	1.0
0.0	1000.0	100.0	100.0	0	0.0	0.0	0.153	0.0	96.259	1.21	1	2.0	2.0	0.0	0.0	1.0
0.0	1000.0	100.0	100.0	0	0.0	0.0	0.151	0.0	96.410416	1.21	1	2.0	2.0	0.0	0.0	1.0
0.0	1000.0	100.0	100.0	0	0.0	0.0	0.15	0.0	96.55876	1.046	1	2.0	2.0	0.0	0.0	1.0
0.0	1000.0	100.0	100.0	0	0.0	0.0	0.148	0.0	96.55876	0.971	1	2.0	2.0	0.0	0.0	1.0
0.0	1000.0	100.0	100.0	0	0.0	0.0	0.147	0.0	97.21148	0.971	1	2.0	2.0	0.0	0.0	1.0
0.0	1000.0	100.0	100.0	0	0.0	0.0	0.145	0.0	97.52272	0.838	1	2.0	2.0	0.0	0.0	1.0
0.0	1000.0	100.0	100.0	0	0.0	0.0	0.143	0.0	97.52272	0.838	1	2.0	2.0	0.0	0.0	1.0
0.0	1000.0	100.0	100.0	0	0.0	0.0	0.142	0.0	98.05008	0.779	1	2.0	2.0	0.0	0.0	1.0
0.0	1000.0	100.0	100.0	0	0.0	0.0	0.14	0.0	98.05008	0.672	1	2.0	2.0	0.0	0.0	1.0
0.0	1000.0	100.0	100.0	0	0.0	0.0	0.139	0.0	97.26586	0.672	1	2.0	2.0	0.0	0.0	1.0
0.0	1000.0	100.0	100.0	0	0.0	0.0	0.137	0.0	96.9383	0.581	1	2.0	2.0	0.0	0.0	1.0
0.0	1000.0	100.0	100.0	0	0.0	0.0	0.136	0.0	96.9383	0.539	1	2.0	2.0	0.0	0.0	1.0
0.0	1000.0	100.0	100.0	0	0.0	0.0	0.134	0.0	97.325645	0.539	1	2.0	2.0	0.0	0.0	1.0
0.0	1000.0	100.0	100.0	0	0.0	0.0	0.132	0.0	96.758446	0.466	1	2.0	2.0	0.0	0.0	1.0
0.0	1000.0	100.0	100.0	0	0.0	0.0	0.131	0.0	96.758446	0.434	1	2.0	2.0	0.0	0.0	1.0
0.0	1000.0	100.0	100.0	0	0.0	0.0	0.129	0.0	97.524155	0.434	1	2.0	2.0	0.0	0.0	1.0
0.0	1000.0	100.0	100.0	0	0.0	0.0	0.128	0.0	97.524155	0.373	1	2.0	2.0	0.0	0.0	1.0
0.0	1000.0	100.0	100.0	0	0.0	0.0	0.126	0.0	96.170006	0.373	1	2.0	2.0	0.0	0.0	1.0
0.0	1000.0	100.0	100.0	0	0.0	0.0	0.124	0.0	95.53488	0.347	1	2.0	2.0	0.0	0.0	1.0
0.0	1000.0	100.0	100.0	0	0.0	0.0	0.123	0.0	95.53488	0.299	1	2.0	2.0	0.0	0.0	1.0
0.0	1000.0	100.0	100.0	0	0.0	0.0	0.121	0.0	96.51784	0.299	1	2.0	2.0	0.0	0.0	1.0
0.0	1000.0	100.0	100.0	0	0.0	0.0	0.119	0.0	96.80545	0.278	1	2.0	2.0	0.0	0.0	1.0
0.0	1000.0	100.0	100.0	0	0.0	0.0	0.117	0.0	96.80545	0.24	1	2.0	2.0	0.0	0.0	1.0
0.0	1000.0	100.0	100.0	0	0.0	0.0	0.115	0.0	97.02805	0.24	1	2.0	2.0	0.0	0.0	1.0
0.0	1000.0	100.0	100.0	0	0.0	0.0	0.113	0.0	97.02805	0.223	1	2.0	2.0	0.0	0.0	1.0
0.0	1000.0	100.0	100.0	0	0.0	0.0	0.111	0.0	96.43338	0.223	1	2.0	2.0	0.0	0.0	1.0
0.0	1000.0	100.0	100.0	0	0.0	0.0	0.109	0.0	96.697525	0.192	1	2.0	2.0	0.0	0.0	1.0
0.0	1000.0	100.0	100.0	0	0.0	0.0	0.106	0.0	96.697525	0.179	1	2.0	2.0	0.0	0.0	1.0
0.0	1000.0	100.0	100.0	0	0.0	0.0	0.104	0.0	97.333305	0.179	1	2.0	2.0	0.0	0.0	1.0
0.0	1000.0	100.0	100.0	0	0.0	0.0	0.102	0.0	98.149345	0.154	1	2.0	2.0	0.0	0.0	1.0
0.0	1000.0	100.0	100.0	0	0.0	0.0	0.099	0.0	98.149345	0.154	1	2.0	2.0	0.0	0.0	1.0
0.0	1000.0	100.0	100.0	0	0.0	0.0	0.097	0.0	98.45682	0.133	1	2.0	2.0	0.0	0.0	1.0
0.0	1000.0	100.0	100.0	0	0.0	0.0	0.094	0.0	98.45682	0.123	1	2.0	2.0	0.0	0.0	1.0
0.0	1000.0	100.0	100.0	0	0.0	0.0	0.092	0.0	98.27177	0.123	1	2.0	2.0	0.0	0.0	1.0
0.0	1000.0	100.0	100.0	0	0.0	0.0	0.089	0.0	98.58741	0.106	1	2.0	2.0	0.0	0.0	1.0
0.0	1000.0	100.0	100.0	0	0.0	0.0	0.086	0.0	98.58741	0.099	1	2.0	2.0	0.0	0.0	1.0
0.0	1000.0	100.0	100.0	0	0.0	0.0	0.083	0.0	98.62911	0.099	1	2.0	2.0	0.0	0.0	1.0
0.0	1000.0	100.0	100.0	0	0.0	0.0	0.08	0.0	98.09965	0.085	1	2.0	2.0	0.0	0.0	1.0
0.0	1000.0	100.0	100.0	0	0.0	0.0	0.077	0.0	98.09965	0.079	1	2.0	2.0	0.0	0.0	1.0
0.0	1000.0	100.0	100.0	0	0.0	0.0	0.074	0.0	98.78831	0.079	1	2.0	2.0	0.0	0.0	1.0
0.0	1000.0	100.0	100.0	0	0.0	0.0	0.071	0.0	98.78831	0.068	1	2.0	2.0	0.0	0.0	1.0
0.0	1000.0	100.0	100.0	0	0.0	0.0	0.068	0.0	98.413284	0.068	1	2.0	2.0	0.0	0.0	1.0
0.0	1000.0	100.0	100.0	0	0.0	0.0	0.065	0.0	99.04466	0.058	1	2.0	2.0	0.0	0.0	1.0
0.0	1000.0	100.0	100.0	0	0.0	0.0	0.061	0.0	99.04466	0.054	1	2.0	2.0	0.0	0.0	1.0
0.0	1000.0	100.0	100.0	0	0.0	0.0	0.058	0.0	99.10683	0.054	1	2.0	2.0	0.0	0.0	1.0
0.0	1000.0	100.0	100.0	0	0.0	0.0	0.055	0.0	99.25549	0.047	1	2.0	2.0	0.0	0.0	1.0
0.0	1000.0	100.0	100.0	0	0.0	0.0	0.053	0.0	99.25549	0.043	1	2.0	2.0	0.0	0.0	1.0
0.0	1000.0	100.0	100.0	0	0.0	0.0	0.05	0.0	98.97383	0.043	1	2.0	2.0	0.0	0.0	1.0
0.0	1000.0	100.0	100.0	0	0.0	0.0	0.047	0.0	98.97383	0.037	1	2.0	2.0	0.0	0.0	1.0
0.0	1000.0	100.0	100.0	0	0.0	0.0	0.044	0.0	98.502426	0.037	1	2.0	2.0	0.0	0.0	1.0
0.0	1000.0	100.0	100.0	0	0.0	0.0	0.042	0.0	98.49029	0.034	1	2.0	2.0	0.0	0.0	1.0
0.0	1000.0	100.0	100.0	0	0.0	0.0	0.04	0.0	98.49029	0.029	1	2.0	2.0	0.0	0.0	1.0
0.0	1000.0	100.0	100.0	0	0.0	0.0	0.037	0.0	98.447044	0.029	1	2.0	2.0	0.0	0.0	1.0
0.0	1000.0	100.0	100.0	0	0.0	0.0	0.035	0.0	98.38449	0.025	1	2.0	2.0	0.0	0.0	1.0
0.0	1000.0	100.0	100.0	0	0.0	0.0	0.033	0.0	98.38449	0.025	1	2.0	2.0	0.0	0.0	1.0
0.0	1000.0	100.0	100.0	0	0.0	0.0	0.031	0.0	98.222435	0.023	1	2.0	2.0	0.0	0.0	1.0
0.0	1000.0	100.0	100.0	0	0.0	0.0	0.029	0.0	98.274475	0.02	1	2.0	2.0	0.0	0.0	1.0
0.0	1000.0	100.0	100.0	0	0.0	0.0	0.027	0.0	98.31238	0.02	1	2.0	2.0	0.0	0.0	1.0
0.0	1000.0	100.0	100.0	0	0.0	0.0	0.025	0.0	98.31768	0.018	1	2.0	2.0	0.0	0.0	1.0
0.0	1000.0	100.0	100.0	0	0.0	0.0	0.023	0.0	97.40087	0.016	1	2.0	2.0	0.0	0.0	1.0
0.0	1000.0	100.0	100.0	0	0.0	0.0	0.022	0.0	97.11158	0.016	1	2.0	2.0	0.0	0.0	1.0
0.0	1000.0	100.0	100.0	0	0.0	0.0	0.02	0.0	97.88095	0.013	1	2.0	2.0	0.0	0.0	1.0
0.0	1000.0	100.0	100.0	0	0.0	0.0	0.018	0.0	97.88095	0.012	1	2.0	2.0	0.0	0.0	1.0
0.0	1000.0	100.0	100.0	0	0.0	0.0	0.016	0.0	97.32645	0.012	1	2.0	2.0	0.0	0.0	1.0
0.0	1000.0	100.0	100.0	0	0.0	0.0	0.015	0.0	97.32645	0.01	1	2.0	2.0	0.0	0.0	1.0
0.0	1000.0	100.0	100.0	0	0.0	0.0	0.013	0.0	96.19497	0.01	1	2.0	2.0	0.0	0.0	1.0
0.0	1000.0	100.0	100.0	0	0.0	0.0	0.011	0.0	97.8929	0.01	1	2.0	2.0	0.0	0.0	1.0
0.0	1000.0	100.0	100.0	0	0.0	0.0	0.009	0.0	97.8929	0.008	1	2.0	2.0	0.0	0.0	1.0
0.0	1000.0	100.0	100.0	0	0.0	0.0	0.008	0.0	97.887405	0.008	1	2.0	2.0	0.0	0.0	1.0
0.0	1000.0	100.0	100.0	0	0.0	0.0	0.006	0.0	98.414276	0.007	1	2.0	2.0	0.0	0.0	1.0
0.0	1000.0	100.0	100.0	0	0.0	0.0	0.004	0.0	98.63098	0.006	1	2.0	2.0	0.0	0.0	1.0
0.0	1000.0	100.0	100.0	0	0.0	0.0	0.002	0.0	98.51446	0.006	1	2.0	2.0	0.0	0.0	1.0
0.0	1000.0	100.0	100.0	0	0.0	0.0	0.001	0.0	98.51446	0.006	1	2.0	2.0	0.0	0.0	1.0
0.0	1000.0	100.0	100.0	0	0.0	0.0	0.0	0.0	98.47302	0.006	1	2.0	2.0	0.0	0.0	1.0
0.0	1000.0	100.0	100.0	0	0.0	0.0	-0.002	0.0	96.73259	0.005	1	2.0	2.0	0.0	0.0	1.0
0.0	1000.0	100.0	100.0	0	0.0	0.0	-0.003	0.0	96.73259	0.004	1	2.0	2.0	0.0	0.0	1.0
0.0	1000.0	100.0	100.0	0	0.0	0.0	-0.005	0.0	98.19791	0.004	1	2.0	2.0	0.0	0.0	1.0
0.0	1000.0	100.0	100.0	0	0.0	0.0	-0.007	0.0	98.06035	0.003	1	2.0	2.0	0.0	0.0	1.0
0.0	1000.0	100.0	100.0	0	0.0	0.0	-0.008	0.0	98.06035	0.003	1	2.0	2.0	0.0	0.0	1.0
0.0	1000.0	100.0	100.0	0	0.0	0.0	-0.009	0.0	97.48667	0.003	1	2.0	2.0	0.0	0.0	1.0
0.0	1000.0	100.0	100.0	0	0.0	0.0	-0.011	0.0	97.48667	0.002	1	2.0	2.0	0.0	0.0	1.0
0.0	1000.0	100.0	100.0	0	0.0	0.0	-0.012	0.0	97.48562	0.002	1	2.0	2.0	0.0	0.0	1.0
0.0	1000.0	100.0	100.0	0	0.0	0.0	-0.013	0.0	97.13698	0.002	1	2.0	2.0	0.0	0.0	1.0
0.0	1000.0	100.0	100.0	0	0.0	0.0	-0.014	0.0	97.13698	0.002	1	2.0	2.0	0.0	0.0	1.0
0.0	1000.0	100.0	100.0	0	0.0	0.0	-0.015	0.0	97.34749	0.002	1	2.0	2.0	0.0	0.0	1.0
0.0	1000.0	100.0	100.0	0	0.0	0.0	-0.016	0.0	98.06568	0.001	1	2.0	2.0	0.0	0.0	1.0
0.0	1000.0	100.0	100.0	0	0.0	0.0	-0.017	0.0	98.06568	0.001	1	2.0	2.0	0.0	0.0	1.0
0.0	1000.0	100.0	100.0	0	0.0	0.0	-0.018	0.0	97.2124	0.001	1	2.0	2.0	0.0	0.0	1.0
0.0	1000.0	100.0	100.0	0	0.0	0.0	-0.018	0.0	97.10888	0.001	1	2.0	2.0	0.0	0.0	1.0
0.0	1000.0	100.0	100.0	0	0.0	0.0	-0.019	0.0	96.79086	0.001	1	2.0	2.0	0.0	0.0	1.0
0.0	1000.0	100.0	100.0	0	0.0	0.0	-0.019	0.0	96.711555	0.001	1	2.0	2.0	0.0	0.0	1.0
0.0	1000.0	100.0	100.0	0	0.0	0.0	-0.02	0.0	96.06297	0.0	1	2.0	2.0	0.0	0.0	1.0
0.0	1000.0	100.0	100.0	0	0.0	0.0	-0.02	0.0	96.284004	0.0	1	2.0	2.0	0.0	0.0	1.0
0.0	1000.0	100.0	100.0	0	0.0	0.0	-0.02	0.0	97.35452	0.0	1	2.0	2.0	0.0	0.0	1.0
0.0	1000.0	100.0	100.0	0	0.0	0.0	-0.02	0.0	97.35452	0.0	1	2.0	2.0	0.0	0.0	1.0
0.0	1000.0	100.0	100.0	0	0.0	0.0	-0.02	0.0	96.71292	0.0	1	2.0	2.0	0.0	0.0	1.0
0.0	1000.0	100.0	100.0	0	0.0	0.0	-0.021	0.0	96.71292	0.0	1	2.0	2.0	0.0	0.0	1.0
0.0	1000.0	100.0	100.0	0	0.0	0.0	-0.021	0.0	96.41699	0.0	1	2.0	2.0	0.0	0.0	1.0
0.0	1000.0	100.0	100.0	0	0.0	0.0	-0.021	0.0	96.7452	0.0	1	2.0	2.0	0.0	0.0	1.0
0.0	1000.0	100.0	100.0	0	0.0	0.0	-0.021	0.0	96.7452	0.0	1	2.0	2.0	0.0	0.0	1.0
0.0	1000.0	100.0	100.0	0	0.0	0.0	-0.02	0.0	97.89265	0.0	1	2.0	2.0	2.0	0.0	1.0
0.0	1000.0	100.0	100.0	0	0.0	0.0	-0.02	0.0	98.1667	0.0	1	2.0	2.0	4.0	0.0	1.0
0.0	1000.0	100.0	100.0	0	0.0	0.0	-0.02	0.0	98.1667	0.0	1	2.0	2.0	4.0	0.0	1.0
12500.001	900.0	100.0	100.0	0	0.0	0.0	-0.02	0.0	97.52977	0.0	1	2.0	2.0	4.0	0.0	1.0
12500.001	900.0	100.0	100.0	0	0.0	0.0	-0.02	0.0	97.52977	0.0	1	2.0	2.0	4.0	0.0	1.0
12500.001	900.0	100.0	100.0	0	0.0	0.0	-0.02	0.0	96.90295	0.0	1	2.0	2.0	4.0	0.0	1.0
12500.001	900.0	100.0	100.0	0	0.0	0.0	-0.02	0.0	97.65941	0.884	1	2.0	2.0	4.0	0.0	1.0
12500.001	900.0	100.0	100.0	0	0.0	0.0	-0.019	0.0	97.65941	1.707	1	2.0	2.0	4.0	0.0	1.0
12500.001	900.0	100.0	100.0	0	0.0	0.0	-0.019	0.0	97.11247	1.707	1	2.0	2.0	4.0	0.0	1.0
12500.001	900.0	100.0	100.0	0	0.0	0.0	-0.018	0.0	96.19945	3.181	1	2.0	2.0	4.0	0.0	1.0
12500.001	900.0	100.0	100.0	0	0.0	0.0	-0.017	0.0	96.19945	3.181	1	2.0	2.0	4.0	0.0	1.0
12500.001	900.0	100.0	100.0	0	0.0	0.0	-0.016	0.0	97.849594	3.841	1	2.0	2.0	4.0	0.0	1.0
12500.001	900.0	100.0	100.0	0	0.0	0.0	-0.015	0.0	97.849594	5.024	1	2.0	2.0	4.0	0.0	1.0
12500.001	900.0	100.0	100.0	0	0.0	0.0	-0.013	0.0	98.66771	5.024	1	2.0	2.0	4.0	0.0	1.0
12500.001	900.0	100.0	100.0	0	0.0	0.0	-0.011	0.0	98.98847	6.046	1	2.0	2.0	4.0	0.0	1.0
12500.001	900.0	100.0	100.0	0	0.0	0.0	-0.01	0.0	98.98847	6.504	1	2.0	2.0	4.0	0.0	1.0
12500.001	900.0	100.0	100.0	0	0.0	0.0	-0.008	0.0	98.132835	6.504	1	2.0	2.0	5.0	0.0	1.0
12500.001	900.0	100.0	100.0	0	0.0	0.0	-0.006	0.0	97.5768	7.324	1	2.0	2.0	5.0	0.0	1.0
12500.001	900.0	100.0	100.0	0	0.0	0.0	-0.004	0.0	97.5768	7.692	1	2.0	2.0	5.0	0.0	1.0
12500.001	900.0	100.0	100.0	0	0.0	0.0	-0.001	0.0	96.62615	7.692	1	2.0	2.0	5.0	0.0	1.0
12500.001	900.0	100.0	100.0	0	0.0	0.0	0.0	0.0	97.267845	8.349	1	2.0	2.0	5.0	0.0	1.0
12500.001	900.0	100.0	100.0	0	0.0	0.0	0.004	0.0	97.11121	8.349	1	2.0	2.0	5.0	0.0	1.0
12500.001	900.0	100.0	100.0	0	0.0	0.0	0.007	0.0	97.55744	8.644	1	2.0	2.0	5.0	0.0	1.0
12500.001	900.0	100.0	100.0	0	0.0	0.0	0.01	0.0	97.55744	9.173	1	2.0	2.0	5.0	0.0	1.0
12500.001	900.0	100.0	100.0	0	0.0	0.0	0.014	0.0	97.773796	9.173	1	2.0	2.0	5.0	0.0	1.0
12500.001	900.0	100.0	100.0	0	0.0	0.0	0.017	0.0	97.056496	9.628	1	2.0	2.0	5.0	0.0	1.0
12500.001	900.0	100.0	100.0	0	0.0	0.0	0.021	0.0	97.056496	9.832	1	2.0	2.0	5.0	0.0	1.0
12500.001	900.0	100.0	100.0	0	0.0	0.0	0.025	0.0	96.253876	9.832	1	2.0	2.0	5.0	0.0	1.0
12500.001	900.0	100.0	100.0	0	0.0	0.0	0.029	0.0	96.253876	10.199	1	2.0	2.0	5.0	0.0	1.0
12500.001	900.0	100.0	100.0	0	0.0	0.0	0.032	0.0	96.33518	10.199	1	2.0	2.0	5.0	0.0	1.0
12500.001	900.0	100.0	100.0	0	0.0	0.0	0.036	0.0	95.98775	10.363	1	2.0	2.0	5.0	0.0	1.0
12500.001	900.0	100.0	100.0	0	0.0	0.0	0.04	0.0	95.98775	10.656	1	2.0	2.0	5.0	0.0	1.0
12500.001	900.0	100.0	100.0	0	0.0	0.0	0.044	0.0	94.158516	10.656	1	2.0	2.0	5.0	0.0	1.0
12500.001	900.0	100.0	100.0	0	0.0	0.0	0.047	0.0	96.68482	10.789	1	2.0	2.0	5.0	0.0	1.0
12500.001	900.0	100.0	100.0	0	0.0	0.0	0.051	0.0	96.68482	10.911	1	2.0	2.0	5.0	0.0	1.0
12500.001	900.0	100.0	100.0	0	0.0	0.0	0.054	0.0	97.51566	10.911	1	2.0	2.0	5.0	0.0	1.0
12500.001	900.0	100.0	100.0	0	0.0	0.0	0.058	0.0	97.51566	11.13	1	2.0	2.0	5.0	0.0	1.0
12500.001	900.0	100.0	100.0	0	0.0	0.0	0.062	0.0	97.23457	11.13	1	2.0	2.0	5.0	0.0	1.0
12500.001	900.0	100.0	100.0	1	0.0	0.0	0.065	0.0	97.73355	11.318	1	2.0	2.0	5.0	0.0	1.0
12500.001	900.0	100.0	100.0	1	0.0	0.0	0.068	0.0	97.73355	11.404	1	2.0	2.0	5.0	0.0	1.0
12500.001	900.0	100.0	100.0	1	0.0	0.0	0.072	0.0	97.50831	11.404	1	2.0	2.0	5.0	0.0	1.0
12500.001	900.0	100.0	100.0	1	0.0	0.0	0.075	0.0	97.768	11.556	1	2.0	2.0	5.0	0.0	1.0
12500.001	900.0	100.0	100.0	1	0.0	0.0	0.079	0.0	97.768	11.623	1	2.0	2.0	5.0	0.0	1.0
12500.001	900.0	100.0	100.0	1	0.0	0.0	0.082	0.0	97.525826	11.623	1	2.0	2.0	5.0	0.0	1.0
12500.001	900.0	100.0	100.0	1	0.0	0.0	0.085	0.0	97.525826	11.745	1	2.0	2.0	5.0	0.0	1.0
12500.001	900.0	100.0	100.0	1	0.0	0.0	0.088	0.0	97.04166	11.745	1	2.0	2.0	5.0	0.0	1.0
12500.001	900.0	100.0	100.0	1	0.0	0.0	0.091	0.0	97.73926	11.851	1	2.0	2.0	5.0	0.0	1.0
12500.001	900.0	100.0	100.0	1	0.0	0.0	0.094	0.0	97.73926	11.898	1	2.0	2.0	5.0	0.0	1.0
12500.001	900.0	100.0	100.0	1	0.0	0.0	0.097	0.0	97.4814	11.898	1	2.0	2.0	5.0	0.0	1.0
12500.001	900.0	100.0	100.0	1	0.0	0.0	0.099	0.0	97.846176	11.981	1	2.0	2.0	5.0	0.0	1.0
12500.001	900.0	100.0	100.0	1	0.0	0.0	0.102	0.0	97.846176	12.019	1	2.0	2.0	5.0	0.0	1.0
12500.001	900.0	100.0	100.0	1	0.0	0.0	0.104	0.0	97.99046	12.019	1	2.0	2.0	5.0	0.0	1.0
12500.001	900.0	100.0	100.0	1	0.0	0.0	0.107	0.0	97.99046	12.087	1	2.0	2.0	5.0	0.0	1.0
12500.001	900.0	100.0	100.0	1	0.0	0.0	0.109	0.0	98.0922	12.087	1	2.0	2.0	5.0	0.0	1.0
12500.001	900.0	100.0	100.0	1	0.0	0.0	0.111	0.0	98.07621	12.118	1	2.0	2.0	5.0	0.0	1.0
12500.001	900.0	100.0	100.0	1	0.0	0.0	0.114	0.0	98.07621	12.173	1	2.0	2.0	5.0	0.0	1.0
12500.001	900.0	100.0	100.0	1	0.0	0.0	0.116	0.0	98.22176	12.173	1	2.0	2.0	5.0	0.0	1.0
12500.001	900.0	100.0	100.0	1	0.0	0.0	0.118	0.0	97.66172	12.219	1	2.0	2.0	5.0	0.0	1.0
12500.001	900.0	100.0	100.0	1	0.0	0.0	0.12	0.0	97.66172	12.24	1	2.0	2.0	5.0	0.0	1.0
12500.001	900.0	100.0	100.0	1	0.0	0.0	0.122	0.0	97.588104	12.24	1	2.0	2.0	5.0	0.0	1.0
12500.001	900.0	100.0	100.0	1	0.0	0.0	0.124	0.0	97.588104	12.278	1	2.0	2.0	5.0	0.0	1.0
12500.001	900.0	100.0	100.0	1	0.0	0.0	0.126	0.0	96.00127	12.278	1	2.0	2.0	5.0	0.0	1.0
12500.001	900.0	100.0	100.0	1	0.0	0.0	0.127	0.0	96.36486	12.295	1	2.0	2.0	5.0	0.0	1.0
12500.001	900.0	100.0	100.0	1	0.0	0.0	0.129	0.0	96.36486	12.325	1	2.0	2.0	5.0	0.0	1.0
12500.001	900.0	100.0	100.0	1	0.0	0.0	0.131	0.0	96.60303	12.325	1	2.0	2.0	5.0	0.0	1.0
12500.001	900.0	100.0	100.0	1	0.0	0.0	0.133	0.0	95.45543	12.338	1	2.0	2.0	5.0	0.0	1.0
12500.001	900.0	100.0	100.0	1	0.0	0.0	0.134	0.0	95.45543	12.363	1	2.0	2.0	5.0	0.0	1.0
12500.001	900.0	100.0	100.0	1	0.0	0.0	0.135	0.0	96.01686	12.363	1	2.0	2.0	5.0	0.0	1.0
12500.001	900.0	100.0	100.0	1	0.0	0.0	0.137	0.0	96.01686	12.373	1	2.0	2.0	5.0	0.0	1.0
12500.001	900.0	100.0	100.0	1	0.0	0.0	0.138	0.0	96.49001	12.373	1	2.0	2.0	5.0	0.0	1.0
12500.001	900.0	100.0	100.0	1	0.0	0.0	0.139	0.0	97.03606	12.394	1	2.0	2.0	5.0	0.0	1.0
12500.001	900.0	100.0	100.0	1	0.0	0.0	0.14	0.0	97.03606	12.403	1	2.0	2.0	5.0	0.0	1.0
12500.001	900.0	100.0	100.0	1	0.0	0.0	0.142	0.0	97.62923	12.403	1	2.0	2.0	5.0	0.0	1.0
12500.001	900.0	100.0	100.0	1	0.0	0.0	0.143	0.0	97.34106	12.417	1	2.0	2.0	5.0	0.0	1.0
12500.001	900.0	100.0	100.0	1	0.0	0.0	0.144	0.0	97.34106	12.432	1	2.0	2.0	5.0	0.0	1.0
12500.001	900.0	100.0	100.0	1	0.0	0.0	0.145	0.0	97.14174	12.432	1	2.0	2.0	5.0	0.0	1.0
12500.001	900.0	100.0	100.0	1	0.0	0.0	0.147	0.0	97.14174	12.437	1	2.0	2.0	5.0	0.0	1.0
12500.001	900.0	100.0	100.0	1	0.0	0.0	0.148	0.0	97.160576	12.437	1	2.0	2.0	5.0	0.0	1.0
12500.001	900.0	100.0	100.0	1	0.0	0.0	0.149	0.0	97.10571	12.449	1	2.0	2.0	5.0	0.0	1.0
12500.001	900.0	100.0	100.0	1	0.0	0.0	0.15	0.0	97.10571	12.453	1	2.0	2.0	5.0	0.0	1.0
12500.001	900.0	100.0	100.0	1	0.0	0.0	0.151	0.0	97.307816	12.453	1	2.0	2.0	5.0	0.0	1.0
12500.001	900.0	100.0	100.0	0	0.0	0.0	0.153	0.0	97.48925	12.462	1	3.0	2.0	7.0	0.0	1.0
12500.001	900.0	100.0	100.0	0	0.0	0.0	0.154	0.0	97.48925	12.466	1	3.0	2.0	7.0	0.0	1.0
0.0	900.0	100.0	100.0	0	0.0	0.0	0.155	0.0	98.04337	12.466	1	3.0	2.0	0.0	0.0	1.0
0.0	900.0	100.0	100.0	0	0.0	0.0	0.157	0.0	98.04337	12.472	1	3.0	2.0	0.0	0.0	1.0
0.0	900.0	100.0	100.0	0	0.0	0.0	0.158	0.0	98.78922	12.472	1	3.0	2.0	0.0	0.0	1.0
0.0	900.0	100.0	100.0	0	0.0	0.0	0.16	0.0	97.666275	12.476	1	3.0	2.0	0.0	0.0	1.0
0.0	900.0	100.0	100.0	0	0.0	0.0	0.161	0.0	97.666275	10.774	1	3.0	2.0	0.0	0.0	1.0
0.0	900.0	100.0	100.0	0	0.0	0.0	0.162	0.0	97.923035	10.774	1	3.0	2.0	0.0	0.0	1.0
0.0	900.0	100.0	100.0	0	0.0	0.0	0.162	0.0	96.89811	9.304	1	3.0	2.0	0.0	0.0	1.0
0.0	900.0	100.0	100.0	0	0.0	0.0	0.163	0.0	96.89811	8.646	1	3.0	2.0	0.0	0.0	1.0
0.0	900.0	100.0	100.0	0	0.0	0.0	0.164	0.0	97.228745	8.646	1	3.0	2.0	0.0	0.0	1.0
0.0	900.0	100.0	100.0	0	0.0	0.0	0.165	0.0	97.228745	7.466	1	3.0	2.0	0.0	0.0	1.0
0.0	900.0	100.0	100.0	0	0.0	0.0	0.165	0.0	97.79664	7.466	1	3.0	2.0	0.0	0.0	1.0
0.0	900.0	100.0	100.0	0	0.0	0.0	0.166	0.0	97.9542	6.938	1	3.0	2.0	0.0	0.0	1.0
0.0	900.0	100.0	100.0	0	0.0	0.0	0.166	0.0	97.9542	5.993	1	3.0	2.0	0.0	0.0	1.0
0.0	900.0	100.0	100.0	0	0.0	0.0	0.167	0.0	98.21969	5.993	1	3.0	2.0	0.0	0.0	1.0
0.0	900.0	100.0	100.0	0	0.0	0.0	0.167	0.0	97.42	5.568	1	3.0	2.0	0.0	0.0	1.0
0.0	900.0	100.0	100.0	0	0.0	0.0	0.167	0.0	97.079285	4.808	1	3.0	2.0	0.0	0.0	1.0
0.0	900.0	100.0	100.0	0	0.0	0.0	0.167	0.0	96.632225	4.808	1	3.0	2.0	0.0	0.0	1.0
0.0	900.0	100.0	100.0	0	0.0	0.0	0.167	0.0	96.632225	4.468	1	3.0	2.0	0.0	0.0	1.0
0.0	900.0	100.0	100.0	0	0.0	0.0	0.167	0.0	96.96302	4.468	1	3.0	2.0	0.0	0.0	1.0
0.0	900.0	100.0	100.0	0	0.0	0.0	0.167	0.0	97.119804	3.859	1	3.0	2.0	0.0	0.0	1.0
0.0	900.0	100.0	100.0	0	0.0	0.0	0.166	0.0	97.119804	3.586	1	3.0	2.0	0.0	0.0	1.0
0.0	900.0	100.0	100.0	0	0.0	0.0	0.166	0.0	97.89174	3.586	1	3.0	2.0	14.0	0.0	1.0
0.0	900.0	100.0	100.0	0	0.0	0.0	0.166	0.0	98.62061	3.097	1	3.0	2.0	0.0	0.0	1.0
0.0	900.0	100.0	100.0	0	0.0	0.0	0.166	0.0	98.62061	2.674	1	3.0	2.0	0.0	0.0	1.0
0.0	900.0	100.0	100.0	0	0.0	0.0	0.165	0.0	98.46538	2.674	1	3.0	2.0	0.0	0.0	1.0
0.0	900.0	100.0	100.0	0	0.0	0.0	0.164	0.0	98.46538	2.486	1	3.0	2.0	0.0	0.0	1.0
0.0	900.0	100.0	100.0	0	0.0	0.0	0.164	0.0	98.73916	2.486	1	3.0	2.0	0.0	0.0	1.0
0.0	900.0	100.0	100.0	0	0.0	0.0	0.163	0.0	98.81697	2.146	1	3.0	2.0	0.0	0.0	1.0
0.0	900.0	100.0	100.0	0	0.0	0.0	0.162	0.0	98.81697	1.994	1	3.0	2.0	0.0	0.0	1.0
0.0	900.0	100.0	100.0	0	0.0	0.0	0.16	0.0	98.77711	1.994	1	3.0	2.0	0.0	0.0	1.0
0.0	900.0	100.0	100.0	0	0.0	0.0	0.159	0.0	98.84967	1.722	1	3.0	2.0	0.0	0.0	1.0
0.0	900.0	100.0	100.0	0	0.0	0.0	0.158	0.0	98.84967	1.487	1	3.0	2.0	0.0	0.0	1.0
0.0	900.0	100.0	100.0	0	0.0	0.0	0.157	0.0	97.52782	1.487	1	3.0	2.0	0.0	0.0	1.0
0.0	900.0	100.0	100.0	0	0.0	0.0	0.155	0.0	97.52782	1.382	1	3.0	2.0	0.0	0.0	1.0
0.0	900.0	100.0	100.0	0	0.0	0.0	0.154	0.0	97.02868	1.382	1	3.0	2.0	0.0	0.0	1.0
0.0	900.0	100.0	100.0	0	0.0	0.0	0.152	0.0	95.70092	1.193	1	3.0	2.0	0.0	0.0	1.0
0.0	900.0	100.0	100.0	0	0.0	0.0	0.151	0.0	95.70092	1.108	1	3.0	2.0	0.0	0.0	1.0
0.0	900.0	100.0	100.0	0	0.0	0.0	0.149	0.0	95.2609	1.108	1	3.0	2.0	0.0	0.0	1.0
0.0	900.0	100.0	100.0	0	0.0	0.0	0.147	0.0	95.71393	0.957	1	3.0	2.0	0.0	0.0	1.0
0.0	900.0	100.0	100.0	0	0.0	0.0	0.145	0.0	95.71393	0.889	1	3.0	2.0	0.0	0.0	1.0
0.0	900.0	100.0	100.0	0	0.0	0.0	0.143	0.0	95.61663	0.889	1	3.0	2.0	0.0	0.0	1.0
0.0	900.0	100.0	100.0	0	0.0	0.0	0.141	0.0	95.61663	0.769	1	3.0	2.0	0.0	0.0	1.0
0.0	900.0	100.0	100.0	0	0.0	0.0	0.139	0.0	96.37874	0.769	1	3.0	2.0	0.0	0.0	1.0
0.0	900.0	100.0	100.0	0	0.0	0.0	0.137	0.0	95.900055	0.713	1	3.0	2.0	0.0	0.0	1.0
0.0	900.0	100.0	100.0	0	0.0	0.0	0.135	0.0	95.900055	0.616	1	3.0	2.0	0.0	0.0	1.0
0.0	900.0	100.0	100.0	0	0.0	0.0	0.133	0.0	95.82402	0.616	1	3.0	2.0	0.0	0.0	1.0
0.0	900.0	100.0	100.0	0	0.0	0.0	0.13	0.0	96.18572	0.572	1	3.0	2.0	0.0	0.0	1.0
0.0	900.0	100.0	100.0	0	0.0	0.0	0.128	0.0	96.541794	0.494	1	3.0	2.0	0.0	0.0	1.0
0.0	900.0	100.0	100.0	0	0.0	0.0	0.126	0.0	97.296906	0.494	1	3.0	2.0	0.0	0.0	1.0
0.0	900.0	100.0	100.0	0	0.0	0.0	0.123	0.0	97.296906	0.459	1	3.0	2.0	0.0	0.0	1.0
0.0	900.0	100.0	100.0	0	0.0	0.0	0.121	0.0	97.058624	0.459	1	3.0	2.0	0.0	0.0	1.0
0.0	900.0	100.0	100.0	0	0.0	0.0	0.118	0.0	96.49477	0.396	1	3.0	2.0	0.0	0.0	1.0
0.0	900.0	100.0	100.0	0	0.0	0.0	0.116	0.0	96.49477	0.342	1	3.0	2.0	0.0	0.0	1.0
0.0	900.0	100.0	100.0	0	0.0	0.0	0.113	0.0	95.40473	0.342	1	3.0	2.0	0.0	0.0	1.0
0.0	900.0	100.0	100.0	0	0.0	0.0	0.111	0.0	95.53562	0.318	1	3.0	2.0	0.0	0.0	1.0
0.0	900.0	100.0	100.0	0	0.0	0.0	0.108	0.0	95.53562	0.318	1	3.0	2.0	0.0	0.0	1.0
0.0	900.0	100.0	100.0	0	0.0	0.0	0.106	0.0	96.253716	0.296	1	3.0	2.0	0.0	0.0	1.0
0.0	900.0	100.0	100.0	0	0.0	0.0	0.103	0.0	96.253716	0.255	1	3.0	2.0	0.0	0.0	1.0
0.0	900.0	100.0	100.0	0	0.0	0.0	0.101	0.0	96.4486	0.255	1	3.0	2.0	0.0	0.0	1.0
0.0	900.0	100.0	100.0	0	0.0	0.0	0.098	0.0	97.74011	0.22	1	3.0	2.0	0.0	0.0	1.0
0.0	900.0	100.0	100.0	0	0.0	0.0	0.096	0.0	97.74011	0.204	1	3.0	2.0	0.0	0.0	1.0
0.0	900.0	100.0	100.0	0	0.0	0.0	0.093	0.0	97.83324	0.204	1	3.0	2.0	0.0	0.0	1.0
0.0	900.0	100.0	100.0	0	0.0	0.0	0.091	0.0	97.51281	0.176	1	3.0	2.0	0.0	0.0	1.0
0.0	900.0	100.0	100.0	0	0.0	0.0	0.088	0.0	97.51281	0.163	1	3.0	2.0	0.0	0.0	1.0
0.0	900.0	100.0	100.0	0	0.0	0.0	0.086	0.0	97.412254	0.163	1	3.0	2.0	0.0	0.0	1.0
0.0	900.0	100.0	100.0	0	0.0	0.0	0.083	0.0	96.87348	0.141	1	3.0	2.0	0.0	0.0	1.0
0.0	900.0	100.0	100.0	0	0.0	0.0	0.081	0.0	98.79197	0.141	1	3.0	2.0	0.0	0.0	1.0
0.0	900.0	100.0	100.0	0	0.0	0.0	0.078	0.0	98.34993	0.131	1	3.0	2.0	0.0	0.0	1.0
0.0	900.0	100.0	100.0	0	0.0	0.0	0.076	0.0	98.34993	0.113	1	3.0	2.0	0.0	0.0	1.0
0.0	900.0	100.0	100.0	0	0.0	0.0	0.073	0.0	98.49651	0.113	1	3.0	2.0	0.0	0.0	1.0
0.0	900.0	100.0	100.0	0	0.0	0.0	0.07	0.0	98.87048	0.097	1	3.0	2.0	0.0	0.0	1.0
0.0	900.0	100.0	100.0	0	0.0	0.0	0.068	0.0	98.87048	0.09	1	3.0	2.0	0.0	0.0	1.0
0.0	900.0	100.0	100.0	0	0.0	0.0	0.065	0.0	98.997116	0.09	1	3.0	2.0	0.0	0.0	1.0
0.0	900.0	100.0	100.0	0	0.0	0.0	0.062	0.0	98.997116	0.078	1	3.0	2.0	0.0	0.0	1.0
0.0	900.0	100.0	100.0	0	0.0	0.0	0.06	0.0	99.0397	0.078	1	3.0	2.0	0.0	0.0	1.0
0.0	900.0	100.0	100.0	0	0.0	0.0	0.057	0.0	99.698204	0.072	1	3.0	2.0	0.0	0.0	1.0
0.0	900.0	100.0	100.0	0	0.0	0.0	0.055	0.0	99.698204	0.062	1	3.0	2.0	0.0	0.0	1.0
0.0	900.0	100.0	100.0	0	0.0	0.0	0.052	0.0	99.71106	0.062	1	3.0	2.0	0.0	0.0	1.0
0.0	900.0	100.0	100.0	0	0.0	0.0	0.049	0.0	98.54619	0.053	1	3.0	2.0	0.0	0.0	1.0
0.0	900.0	100.0	100.0	0	0.0	0.0	0.047	0.0	98.54619	0.05	1	3.0	2.0	0.0	0.0	1.0
0.0	900.0	100.0	100.0	0	0.0	0.0	0.044	0.0	98.55051	0.05	1	3.0	2.0	0.0	0.0	1.0
0.0	900.0	100.0	100.0	0	0.0	0.0	0.041	0.0	98.66609	0.043	1	3.0	2.0	0.0	0.0	1.0
0.0	900.0	100.0	100.0	0	0.0	0.0	0.039	0.0	98.25617	0.043	1	3.0	2.0	0.0	0.0	1.0
0.0	900.0	100.0	100.0	0	0.0	0.0	0.036	0.0	98.05187	0.039	1	3.0	2.0	0.0	0.0	1.0
0.0	900.0	100.0	100.0	0	0.0	0.0	0.034	0.0	98.05187	0.034	1	3.0	2.0	0.0	0.0	1.0
0.0	900.0	100.0	100.0	0	0.0	0.0	0.031	0.0	98.00546	0.034	1	3.0	2.0	0.0	0.0	1.0
0.0	900.0	100.0	100.0	0	0.0	0.0	0.028	0.0	98.465256	0.029	1	3.0	2.0	0.0	0.0	1.0
0.0	900.0	100.0	100.0	0	0.0	0.0	0.026	0.0	98.465256	0.027	1	3.0	2.0	0.0	0.0	1.0
0.0	900.0	100.0	100.0	0	0.0	0.0	0.023	0.0	98.98688	0.027	1	3.0	2.0	0.0	0.0	1.0
0.0	900.0	100.0	100.0	0	0.0	0.0	0.021	0.0	98.98688	0.023	1	3.0	2.0	0.0	0.0	1.0
0.0	900.0	100.0	100.0	0	0.0	0.0	0.019	0.0	98.707695	0.023	1	3.0	2.0	0.0	0.0	1.0
0.0	900.0	100.0	100.0	0	0.0	0.0	0.017	0.0	99.65527	0.021	1	3.0	2.0	0.0	0.0	1.0
0.0	900.0	100.0	100.0	0	0.0	0.0	0.014	0.0	99.65527	0.018	1	3.0	2.0	0.0	0.0	1.0
0.0	900.0	100.0	100.0	0	0.0	0.0	0.012	0.0	99.6295	0.018	1	3.0	2.0	0.0	0.0	1.0
0.0	900.0	100.0	100.0	0	0.0	0.0	0.01	0.0	99.54555	0.015	1	3.0	2.0	0.0	0.0	1.0
0.0	900.0	100.0	100.0	0	0.0	0.0	0.009	0.0	99.54555	0.014	1	3.0	2.0	0.0	0.0	1.0
0.0	900.0	100.0	100.0	0	0.0	0.0	0.007	0.0	99.52243	0.014	1	3.0	2.0	0.0	0.0	1.0
0.0	900.0	100.0	100.0	0	0.0	0.0	0.005	0.0	99.52243	0.012	1	3.0	2.0	0.0	0.0	1.0
0.0	900.0	100.0	100.0	0	0.0	0.0	0.004	0.0	98.90349	0.012	1	3.0	2.0	0.0	0.0	1.0
0.0	900.0	100.0	100.0	0	0.0	0.0	0.003	0.0	98.7632	0.011	1	3.0	2.0	0.0	0.0	1.0
0.0	900.0	100.0	100.0	0	0.0	0.0	0.001	0.0	98.7632	0.009	1	3.0	2.0	0.0	0.0	1.0
0.0	900.0	100.0	100.0	0	0.0	0.0	0.0	0.0	97.60465	0.009	1	3.0	2.0	0.0	0.0	1.0
0.0	900.0	100.0	100.0	0	0.0	0.0	-0.001	0.0	97.69422	0.009	1	3.0	2.0	0.0	0.0	1.0
0.0	900.0	100.0	100.0	0	0.0	0.0	-0.002	0.0	98.03324	0.007	1	3.0	2.0	0.0	0.0	1.0
0.0	900.0	100.0	100.0	0	0.0	0.0	-0.003	0.0	97.93938	0.007	1	3.0	2.0	0.0	0.0	1.0
0.0	900.0	100.0	100.0	0	0.0	0.0	-0.005	0.0	97.93938	0.007	1	3.0	2.0	0.0	0.0	1.0
0.0	900.0	100.0	100.0	0	0.0	0.0	-0.006	0.0	97.45796	0.007	1	3.0	2.0	0.0	0.0	1.0
0.0	900.0	100.0	100.0	0	0.0	0.0	-0.007	0.0	97.86727	0.006	1	3.0	2.0	0.0	0.0	1.0
0.0	900.0	100.0	100.0	0	0.0	0.0	-0.008	0.0	97.86727	0.005	1	3.0	2.0	0.0	0.0	1.0
0.0	900.0	100.0	100.0	0	0.0	0.0	-0.009	0.0	97.650475	0.005	1	3.0	2.0	0.0	0.0	1.0
0.0	900.0	100.0	100.0	0	0.0	0.0	-0.01	0.0	97.78946	0.004	1	3.0	2.0	0.0	0.0	1.0
0.0	900.0	100.0	100.0	0	0.0	0.0	-0.011	0.0	97.78946	0.003	1	3.0	2.0	0.0	0.0	1.0
0.0	900.0	100.0	100.0	0	0.0	0.0	-0.013	0.0	97.21491	0.003	1	3.0	2.0	0.0	0.0	1.0
0.0	900.0	100.0	100.0	0	0.0	0.0	-0.014	0.0	97.21491	0.003	1	3.0	2.0	0.0	0.0	1.0
0.0	900.0	100.0	100.0	0	0.0	0.0	-0.015	0.0	98.31693	0.003	1	3.0	2.0	0.0	0.0	1.0
0.0	900.0	100.0	100.0	0	0.0	0.0	-0.016	0.0	97.97075	0.002	1	3.0	2.0	0.0	0.0	1.0
0.0	900.0	100.0	100.0	0	0.0	0.0	-0.017	0.0	97.97075	0.002	1	3.0	2.0	0.0	0.0	1.0
0.0	900.0	100.0	100.0	0	0.0	0.0	-0.017	0.0	98.21659	0.002	1	3.0	2.0	0.0	0.0	1.0
0.0	900.0	100.0	100.0	0	0.0	0.0	-0.017	0.0	97.81667	0.002	1	3.0	2.0	0.0	0.0	1.0
0.0	900.0	100.0	100.0	0	0.0	0.0	-0.018	0.0	97.81667	0.001	1	3.0	2.0	0.0	0.0	1.0
0.0	900.0	100.0	100.0	0	0.0	0.0	-0.018	0.0	98.02429	0.001	1	3.0	2.0	0.0	0.0	1.0
0.0	900.0	100.0	100.0	0	0.0	0.0	-0.018	0.0	98.02429	0.001	1	3.0	2.0	0.0	0.0	1.0
0.0	900.0	100.0	100.0	0	0.0	0.0	-0.018	0.0	98.40882	0.001	1	3.0	2.0	0.0	0.0	1.0
0.0	900.0	100.0	100.0	0	0.0	0.0	-0.018	0.0	97.90356	0.001	1	3.0	2.0	0.0	0.0	1.0
0.0	900.0	100.0	100.0	0	0.0	0.0	-0.018	0.0	97.90356	0.001	1	3.0	2.0	0.0	0.0	1.0
0.0	900.0	100.0	100.0	0	0.0	0.0	-0.018	0.0	97.686035	0.001	1	3.0	2.0	0.0	0.0	1.0
0.0	900.0	100.0	100.0	0	0.0	0.0	-0.018	0.0	98.697586	0.0	1	3.0	2.0	0.0	0.0	1.0
0.0	900.0	100.0	100.0	0	0.0	0.0	-0.017	0.0	98.697586	0.0	1	3.0	2.0	0.0	0.0	1.0
0.0	900.0	100.0	100.0	0	0.0	0.0	-0.017	0.0	98.505684	0.0	1	3.0	2.0	1.0	0.0	1.0
0.0	900.0	100.0	100.0	0	0.0	0.0	-0.017	0.0	98.505684	0.0	1	3.0	2.0	1.0	0.0	1.0
0.0	900.0	100.0	100.0	0	0.0	0.0	-0.017	0.0	98.97385	0.0	1	3.0	2.0	4.0	0.0	1.0
11111.111	800.0	100.0	100.0	0	0.0	0.0	-0.016	0.0	98.372475	0.0	1	3.0	2.0	4.0	0.0	1.0
11111.111	800.0	100.0	100.0	0	0.0	0.0	-0.016	0.0	98.372475	0.0	1	3.0	2.0	4.0	0.0	1.0
11111.111	800.0	100.0	100.0	0	0.0	0.0	-0.016	0.0	98.88528	0.0	1	3.0	2.0	4.0	0.0	1.0
11111.111	800.0	100.0	100.0	0	0.0	0.0	-0.015	0.0	99.17897	0.786	1	3.0	2.0	4.0	0.0	1.0
11111.111	800.0	100.0	100.0	0	0.0	0.0	-0.015	0.0	99.17897	1.518	1	3.0	2.0	4.0	0.0	1.0
11111.111	800.0	100.0	100.0	0	0.0	0.0	-0.014	0.0	98.88898	1.518	1	3.0	2.0	4.0	0.0	1.0
11111.111	800.0	100.0	100.0	0	0.0	0.0	-0.013	0.0	98.88898	2.828	1	3.0	2.0	4.0	0.0	1.0
11111.111	800.0	100.0	100.0	0	0.0	0.0	-0.012	0.0	99.71988	2.828	1	3.0	2.0	4.0	0.0	1.0
11111.111	800.0	100.0	100.0	0	0.0	0.0	-0.01	0.0	99.25707	3.415	1	3.0	2.0	4.0	0.0	1.0
11111.111	800.0	100.0	100.0	0	0.0	0.0	-0.009	0.0	99.25707	4.466	1	3.0	2.0	4.0	0.0	1.0
11111.111	800.0	100.0	100.0	0	0.0	0.0	-0.007	0.0	99.92045	4.466	1	3.0	2.0	5.0	0.0	1.0
11111.111	800.0	100.0	100.0	0	0.0	0.0	-0.005	0.0	100.0351	5.374	1	3.0	2.0	5.0	0.0	1.0
11111.111	800.0	100.0	100.0	0	0.0	0.0	-0.004	0.0	100.0351	5.782	1	3.0	2.0	5.0	0.0	1.0
11111.111	800.0	100.0	100.0	0	0.0	0.0	-0.002	0.0	99.464745	5.782	1	3.0	2.0	5.0	0.0	1.0
11111.111	800.0	100.0	100.0	0	0.0	0.0	0.0	0.0	99.464745	6.511	1	3.0	2.0	5.0	0.0	1.0
11111.111	800.0	100.0	100.0	0	0.0	0.0	0.002	0.0	98.5594	6.511	1	3.0	2.0	5.0	0.0	1.0
11111.111	800.0	100.0	100.0	0	0.0	0.0	0.004	0.0	98.32322	6.836	1	3.0	2.0	5.0	0.0	1.0
11111.111	800.0	100.0	100.0	0	0.0	0.0	0.006	0.0	98.45353	7.422	1	3.0	2.0	5.0	0.0	1.0
11111.111	800.0	100.0	100.0	0	0.0	0.0	0.009	0.0	98.58575	7.422	1	3.0	2.0	5.0	0.0	1.0
11111.111	800.0	100.0	100.0	0	0.0	0.0	0.011	0.0	97.6348	7.683	1	3.0	2.0	5.0	0.0	1.0
11111.111	800.0	100.0	100.0	0	0.0	0.0	0.014	0.0	97.6348	8.153	1	3.0	2.0	5.0	0.0	1.0
11111.111	800.0	100.0	100.0	0	0.0	0.0	0.017	0.0	98.43253	8.153	1	3.0	2.0	5.0	0.0	1.0
11111.111	800.0	100.0	100.0	0	0.0	0.0	0.02	0.0	98.43253	8.558	1	3.0	2.0	5.0	0.0	1.0
11111.111	800.0	100.0	100.0	0	0.0	0.0	0.022	0.0	98.35196	8.558	1	3.0	2.0	5.0	0.0	1.0
11111.111	800.0	100.0	100.0	0	0.0	0.0	0.025	0.0	97.750046	8.741	1	3.0	2.0	5.0	0.0	1.0
11111.111	800.0	100.0	100.0	0	0.0	0.0	0.028	0.0	97.750046	9.065	1	3.0	2.0	5.0	0.0	1.0
11111.111	800.0	100.0	100.0	0	0.0	0.0	0.031	0.0	97.7024	9.065	1	3.0	2.0	5.0	0.0	1.0
11111.111	800.0	100.0	100.0	0	0.0	0.0	0.033	0.0	97.31857	9.212	1	3.0	2.0	5.0	0.0	1.0
11111.111	800.0	100.0	100.0	0	0.0	0.0	0.036	0.0	97.31857	9.472	1	3.0	2.0	5.0	0.0	1.0
11111.111	800.0	100.0	100.0	0	0.0	0.0	0.039	0.0	97.52995	9.472	1	3.0	2.0	5.0	0.0	1.0
11111.111	800.0	100.0	100.0	0	0.0	0.0	0.042	0.0	97.52995	9.59	1	3.0	2.0	5.0	0.0	1.0
11111.111	800.0	100.0	100.0	0	0.0	0.0	0.044	0.0	98.61984	9.59	1	3.0	2.0	5.0	0.0	1.0
11111.111	800.0	100.0	100.0	0	0.0	0.0	0.047	0.0	98.28922	9.799	1	3.0	2.0	5.0	0.0	1.0
11111.111	800.0	100.0	100.0	0	0.0	0.0	0.05	0.0	98.28922	9.98	1	3.0	2.0	5.0	0.0	1.0
11111.111	800.0	100.0	100.0	0	0.0	0.0	0.052	0.0	98.55607	9.98	1	3.0	2.0	5.0	0.0	1.0
11111.111	800.0	100.0	100.0	0	0.0	0.0	0.054	0.0	99.042274	10.061	1	3.0	2.0	5.0	0.0	1.0
11111.111	800.0	100.0	100.0	0	0.0	0.0	0.057	0.0	99.042274	10.207	1	3.0	2.0	5.0	0.0	1.0
11111.111	800.0	100.0	100.0	0	0.0	0.0	0.059	0.0	99.31851	10.207	1	3.0	2.0	5.0	0.0	1.0
11111.111	800.0	100.0	100.0	0	0.0	0.0	0.061	0.0	99.31851	10.271	1	3.0	2.0	5.0	0.0	1.0
11111.111	800.0	100.0	100.0	0	0.0	0.0	0.064	0.0	99.10617	10.271	1	3.0	2.0	5.0	0.0	1.0
11111.111	800.0	100.0	100.0	0	0.0	0.0	0.066	0.0	98.56294	10.387	1	3.0	2.0	5.0	0.0	1.0
11111.111	800.0	100.0	100.0	0	0.0	0.0	0.068	0.0	98.56294	10.439	1	3.0	2.0	5.0	0.0	1.0
11111.111	800.0	100.0	100.0	0	0.0	0.0	0.07	0.0	98.399445	10.439	1	3.0	2.0	5.0	0.0	1.0
11111.111	800.0	100.0	100.0	0	0.0	0.0	0.072	0.0	97.76443	10.534	1	3.0	2.0	5.0	0.0	1.0
11111.111	800.0	100.0	100.0	0	0.0	0.0	0.074	0.0	97.76443	10.576	1	3.0	2.0	5.0	0.0	1.0
11111.111	800.0	100.0	100.0	0	0.0	0.0	0.076	0.0	97.86201	10.576	1	3.0	2.0	5.0	0.0	1.0
11111.111	800.0	100.0	100.0	0	0.0	0.0	0.078	0.0	97.86201	10.651	1	3.0	2.0	5.0	0.0	1.0
11111.111	800.0	100.0	100.0	0	0.0	0.0	0.079	0.0	97.37836	10.651	1	3.0	2.0	5.0	0.0	1.0
11111.111	800.0	100.0	100.0	1	0.0	0.0	0.081	0.0	97.08845	10.715	1	3.0	2.0	5.0	0.0	1.0
11111.111	800.0	100.0	100.0	1	0.0	0.0	0.083	0.0	97.08845	10.745	1	3.0	2.0	5.0	0.0	1.0
11111.111	800.0	100.0	100.0	1	0.0	0.0	0.085	0.0	97.1699	10.745	1	3.0	2.0	5.0	0.0	1.0
11111.111	800.0	100.0	100.0	1	0.0	0.0	0.086	0.0	96.87091	10.797	1	3.0	2.0	5.0	0.0	1.0
11111.111	800.0	100.0	100.0	1	0.0	0.0	0.088	0.0	96.87091	10.819	1	3.0	2.0	5.0	0.0	1.0
11111.111	800.0	100.0	100.0	1	0.0	0.0	0.09	0.0	96.95623	10.819	1	3.0	2.0	5.0	0.0	1.0
11111.111	800.0	100.0	100.0	1	0.0	0.0	0.091	0.0	96.95623	10.861	1	3.0	2.0	5.0	0.0	1.0
11111.111	800.0	100.0	100.0	1	0.0	0.0	0.092	0.0	97.19104	10.861	1	3.0	2.0	5.0	0.0	1.0
11111.111	800.0	100.0	100.0	1	0.0	0.0	0.094	0.0	97.54395	10.879	1	3.0	2.0	5.0	0.0	1.0
11111.111	800.0	100.0	100.0	1	0.0	0.0	0.096	0.0	97.54395	10.913	1	3.0	2.0	5.0	0.0	1.0
11111.111	800.0	100.0	100.0	1	0.0	0.0	0.097	0.0	97.33694	10.913	1	3.0	2.0	5.0	0.0	1.0
11111.111	800.0	100.0	100.0	1	0.0	0.0	0.099	0.0	97.5182	10.929	1	3.0	2.0	5.0	0.0	1.0
11111.111	800.0	100.0	100.0	1	0.0	0.0	0.1	0.0	97.5182	10.955	1	3.0	2.0	5.0	0.0	1.0
11111.111	800.0	100.0	100.0	1	0.0	0.0	0.102	0.0	98.33291	10.955	1	3.0	2.0	5.0	0.0	1.0
11111.111	800.0	100.0	100.0	1	0.0	0.0	0.103	0.0	98.33291	10.978	1	3.0	2.0	5.0	0.0	1.0
11111.111	800.0	100.0	100.0	1	0.0	0.0	0.105	0.0	98.0231	10.978	1	3.0	2.0	5.0	0.0	1.0
11111.111	800.0	100.0	100.0	1	0.0	0.0	0.107	0.0	97.465965	10.99	1	3.0	2.0	5.0	0.0	1.0
11111.111	800.0	100.0	100.0	1	0.0	0.0	0.108	0.0	97.465965	11.008	1	3.0	2.0	5.0	0.0	1.0
11111.111	800.0	100.0	100.0	1	0.0	0.0	0.11	0.0	96.64837	11.008	1	3.0	2.0	5.0	0.0	1.0
11111.111	800.0	100.0	100.0	1	0.0	0.0	0.112	0.0	96.99111	11.016	1	3.0	2.0	5.0	0.0	1.0
11111.111	800.0	100.0	100.0	1	0.0	0.0	0.114	0.0	96.99111	11.031	1	3.0	2.0	5.0	0.0	1.0
11111.111	800.0	100.0	100.0	1	0.0	0.0	0.115	0.0	96.84268	11.031	1	3.0	2.0	5.0	0.0	1.0
11111.111	800.0	100.0	100.0	1	0.0	0.0	0.117	0.0	96.84268	11.037	1	3.0	2.0	5.0	0.0	1.0
11111.111	800.0	100.0	100.0	1	0.0	0.0	0.119	0.0	97.20778	11.037	1	3.0	2.0	5.0	0.0	1.0
11111.111	800.0	100.0	100.0	1	0.0	0.0	0.121	0.0	97.52773	11.05	1	3.0	2.0	5.0	0.0	1.0
11111.111	800.0	100.0	100.0	1	0.0	0.0	0.123	0.0	97.52773	11.056	1	3.0	2.0	5.0	0.0	1.0
11111.111	800.0	100.0	100.0	1	0.0	0.0	0.124	0.0	97.53388	11.056	1	3.0	2.0	5.0	0.0	1.0
11111.111	800.0	100.0	100.0	1	0.0	0.0	0.126	0.0	97.77158	11.065	1	3.0	2.0	5.0	0.0	1.0
11111.111	800.0	100.0	100.0	1	0.0	0.0	0.128	0.0	97.77158	11.073	1	3.0	2.0	5.0	0.0	1.0
11111.111	800.0	100.0	100.0	1	0.0	0.0	0.13	0.0	98.27641	11.073	1	3.0	2.0	5.0	0.0	1.0
11111.111	800.0	100.0	100.0	1	0.0	0.0	0.132	0.0	98.27641	11.076	1	3.0	2.0	5.0	0.0	1.0
11111.111	800.0	100.0	100.0	1	0.0	0.0	0.134	0.0	98.067505	11.076	1	3.0	2.0	5.0	0.0	1.0
11111.111	800.0	100.0	100.0	1	0.0	0.0	0.136	0.0	97.493454	11.084	1	3.0	2.0	5.0	0.0	1.0
11111.111	800.0	100.0	100.0	1	0.0	0.0	0.137	0.0	97.493454	11.087	1	3.0	2.0	5.0	0.0	1.0
11111.111	800.0	100.0	100.0	1	0.0	0.0	0.139	0.0	99.63972	11.087	1	3.0	2.0	5.0	0.0	1.0
11111.111	800.0	100.0	100.0	1	0.0	0.0	0.141	0.0	99.30059	11.092	1	3.0	2.0	5.0	0.0	1.0
11111.111	800.0	100.0	100.0	1	0.0	0.0	0.143	0.0	99.30059	11.096	1	3.0	2.0	5.0	0.0	1.0
11111.111	800.0	100.0	100.0	1	0.0	0.0	0.145	0.0	98.759735	11.096	1	3.0	2.0	5.0	0.0	1.0
11111.111	800.0	100.0	100.0	1	0.0	0.0	0.148	0.0	98.759735	11.099	1	3.0	2.0	5.0	0.0	1.0
11111.111	800.0	100.0	100.0	1	0.0	0.0	0.15	0.0	98.38789	11.099	1	3.0	2.0	5.0	0.0	1.0
11111.111	800.0	100.0	100.0	1	0.0	0.0	0.152	0.0	98.37741	11.103	1	3.0	2.0	5.0	0.0	1.0
11111.111	800.0	100.0	100.0	1	0.0	0.0	0.154	0.0	98.37741	11.103	1	3.0	2.0	5.0	0.0	1.0
11111.111	800.0	100.0	100.0	1	0.0	0.0	0.156	0.0	98.46063	11.103	1	3.0	2.0	6.0	0.0	1.0
0.0	800.0	100.0	100.0	0	0.0	0.0	0.158	0.0	98.44282	11.107	1	4.0	2.0	0.0	0.0	1.0
0.0	800.0	100.0	100.0	0	0.0	0.0	0.16	0.0	98.44282	11.109	1	4.0	2.0	0.0	0.0	1.0
0.0	800.0	100.0	100.0	0	0.0	0.0	0.162	0.0	97.86007	11.109	1	4.0	2.0	0.0	0.0	1.0
0.0	800.0	100.0	100.0	0	0.0	0.0	0.164	0.0	97.86007	11.111	1	4.0	2.0	0.0	0.0	1.0
0.0	800.0	100.0	100.0	0	0.0	0.0	0.166	0.0	98.10888	11.111	1	4.0	2.0	0.0	0.0	1.0
0.0	800.0	100.0	100.0	0	0.0	0.0	0.168	0.0	98.163895	10.325	1	4.0	2.0	0.0	0.0	1.0
0.0	800.0	100.0	100.0	0	0.0	0.0	0.169	0.0	98.163895	8.917	1	4.0	2.0	0.0	0.0	1.0
0.0	800.0	100.0	100.0	0	0.0	0.0	0.171	0.0	97.7407	8.917	1	4.0	2.0	0.0	0.0	1.0
0.0	800.0	100.0	100.0	0	0.0	0.0	0.172	0.0	97.7314	7.7	1	4.0	2.0	0.0	0.0	1.0
0.0	800.0	100.0	100.0	0	0.0	0.0	0.172	0.0	97.7314	7.155	1	4.0	2.0	0.0	0.0	1.0
0.0	800.0	100.0	100.0	0	0.0	0.0	0.173	0.0	97.59978	7.155	1	4.0	2.0	0.0	0.0	1.0
0.0	800.0	100.0	100.0	0	0.0	0.0	0.173	0.0	97.59978	6.179	1	4.0	2.0	0.0	0.0	1.0
0.0	800.0	100.0	100.0	0	0.0	0.0	0.174	0.0	98.57071	6.179	1	4.0	2.0	0.0	0.0	1.0
0.0	800.0	100.0	100.0	0	0.0	0.0	0.174	0.0	98.77456	5.743	1	4.0	2.0	0.0	0.0	1.0
0.0	800.0	100.0	100.0	0	0.0	0.0	0.174	0.0	98.77456	4.959	1	4.0	2.0	0.0	0.0	1.0
0.0	800.0	100.0	100.0	0	0.0	0.0	0.174	0.0	97.76483	4.959	1	4.0	2.0	0.0	0.0	1.0
0.0	800.0	100.0	100.0	0	0.0	0.0	0.173	0.0	97.97027	4.608	1	4.0	2.0	8.0	0.0	1.0
0.0	800.0	100.0	100.0	0	0.0	0.0	0.173	0.0	97.97027	3.979	1	4.0	2.0	14.0	0.0	1.0
0.0	800.0	100.0	100.0	0	0.0	0.0	0.172	0.0	97.73434	3.979	1	4.0	2.0	0.0	0.0	1.0
0.0	800.0	100.0	100.0	0	0.0	0.0	0.172	0.0	97.73434	3.436	1	4.0	2.0	0.0	0.0	1.0
0.0	800.0	100.0	100.0	0	0.0	0.0	0.171	0.0	97.61837	3.436	1	4.0	2.0	0.0	0.0	1.0
0.0	800.0	100.0	100.0	0	0.0	0.0	0.17	0.0	96.99517	3.194	1	4.0	2.0	0.0	0.0	1.0
0.0	800.0	100.0	100.0	0	0.0	0.0	0.169	0.0	96.99517	2.757	1	4.0	2.0	0.0	0.0	1.0
0.0	800.0	100.0	100.0	0	0.0	0.0	0.167	0.0	96.85287	2.757	1	4.0	2.0	0.0	0.0	1.0
0.0	800.0	100.0	100.0	0	0.0	0.0	0.166	0.0	97.26592	2.563	1	4.0	2.0	0.0	0.0	1.0
0.0	800.0	100.0	100.0	0	0.0	0.0	0.164	0.0	97.26592	2.213	1	4.0	2.0	0.0	0.0	1.0
0.0	800.0	100.0	100.0	0	0.0	0.0	0.162	0.0	97.28538	2.213	1	4.0	2.0	0.0	0.0	1.0
0.0	800.0	100.0	100.0	0	0.0	0.0	0.16	0.0	97.28538	2.056	1	4.0	2.0	0.0	0.0	1.0
0.0	800.0	100.0	100.0	0	0.0	0.0	0.158	0.0	96.792	2.056	1	4.0	2.0	0.0	0.0	1.0
0.0	800.0	100.0	100.0	0	0.0	0.0	0.156	0.0	96.81847	1.776	1	4.0	2.0	0.0	0.0	1.0
0.0	800.0	100.0	100.0	0	0.0	0.0	0.153	0.0	96.81847	1.65	1	4.0	2.0	0.0	0.0	1.0
0.0	800.0	100.0	100.0	0	0.0	0.0	0.151	0.0	97.11023	1.65	1	4.0	2.0	0.0	0.0	1.0
0.0	800.0	100.0	100.0	0	0.0	0.0	0.148	0.0	97.429596	1.425	1	4.0	2.0	0.0	0.0	1.0
0.0	800.0	100.0	100.0	0	0.0	0.0	0.146	0.0	97.429596	1.324	1	4.0	2.0	0.0	0.0	1.0
0.0	800.0	100.0	100.0	0	0.0	0.0	0.143	0.0	97.57099	1.324	1	4.0	2.0	0.0	0.0	1.0
0.0	800.0	100.0	100.0	0	0.0	0.0	0.141	0.0	97.57099	1.144	1	4.0	2.0	0.0	0.0	1.0
0.0	800.0	100.0	100.0	0	0.0	0.0	0.138	0.0	97.31273	1.144	1	4.0	2.0	0.0	0.0	1.0
0.0	800.0	100.0	100.0	0	0.0	0.0	0.135	0.0	96.90059	0.987	1	4.0	2.0	0.0	0.0	1.0
0.0	800.0	100.0	100.0	0	0.0	0.0	0.132	0.0	96.90059	0.917	1	4.0	2.0	0.0	0.0	1.0
0.0	800.0	100.0	100.0	0	0.0	0.0	0.129	0.0	97.25643	0.917	1	4.0	2.0	0.0	0.0	1.0
0.0	800.0	100.0	100.0	0	0.0	0.0	0.127	0.0	97.11784	0.792	1	4.0	2.0	0.0	0.0	1.0
0.0	800.0	100.0	100.0	0	0.0	0.0	0.124	0.0	97.11784	0.736	1	4.0	2.0	0.0	0.0	1.0
0.0	800.0	100.0	100.0	0	0.0	0.0	0.121	0.0	97.36396	0.736	1	4.0	2.0	0.0	0.0	1.0
0.0	800.0	100.0	100.0	0	0.0	0.0	0.118	0.0	97.43335	0.635	1	4.0	2.0	0.0	0.0	1.0
0.0	800.0	100.0	100.0	0	0.0	0.0	0.115	0.0	97.58758	0.635	1	4.0	2.0	0.0	0.0	1.0
0.0	800.0	100.0	100.0	0	0.0	0.0	0.112	0.0	98.20041	0.59	1	4.0	2.0	0.0	0.0	1.0
0.0	800.0	100.0	100.0	0	0.0	0.0	0.109	0.0	98.20041	0.509	1	4.0	2.0	0.0	0.0	1.0
0.0	800.0	100.0	100.0	0	0.0	0.0	0.106	0.0	98.27829	0.509	1	4.0	2.0	0.0	0.0	1.0
0.0	800.0	100.0	100.0	0	0.0	0.0	0.103	0.0	98.81035	0.44	1	4.0	2.0	0.0	0.0	1.0
0.0	800.0	100.0	100.0	0	0.0	0.0	0.1	0.0	98.81035	0.409	1	4.0	2.0	0.0	0.0	1.0
0.0	800.0	100.0	100.0	0	0.0	0.0	0.097	0.0	98.57902	0.409	1	4.0	2.0	0.0	0.0	1.0
0.0	800.0	100.0	100.0	0	0.0	0.0	0.094	0.0	98.57902	0.353	1	4.0	2.0	0.0	0.0	1.0
0.0	800.0	100.0	100.0	0	0.0	0.0	0.091	0.0	98.04334	0.353	1	4.0	2.0	0.0	0.0	1.0
0.0	800.0	100.0	100.0	0	0.0	0.0	0.088	0.0	99.04017	0.328	1	4.0	2.0	0.0	0.0	1.0
0.0	800.0	100.0	100.0	0	0.0	0.0	0.085	0.0	99.04017	0.283	1	4.0	2.0	0.0	0.0	1.0
0.0	800.0	100.0	100.0	0	0.0	0.0	0.082	0.0	98.68954	0.283	1	4.0	2.0	0.0	0.0	1.0
0.0	800.0	100.0	100.0	0	0.0	0.0	0.079	0.0	98.4164	0.244	1	4.0	2.0	0.0	0.0	1.0
0.0	800.0	100.0	100.0	0	0.0	0.0	0.075	0.0	98.4164	0.227	1	4.0	2.0	0.0	0.0	1.0
0.0	800.0	100.0	100.0	0	0.0	0.0	0.072	0.0	99.100105	0.227	1	4.0	2.0	0.0	0.0	1.0
0.0	800.0	100.0	100.0	0	0.0	0.0	0.068	0.0	99.100105	0.195	1	4.0	2.0	0.0	0.0	1.0
0.0	800.0	100.0	100.0	0	0.0	0.0	0.065	0.0	99.52507	0.195	1	4.0	2.0	0.0	0.0	1.0
0.0	800.0	100.0	100.0	0	0.0	0.0	0.061	0.0	100.05868	0.182	1	4.0	2.0	0.0	0.0	1.0
0.0	800.0	100.0	100.0	0	0.0	0.0	0.057	0.0	100.05868	0.157	1	4.0	2.0	0.0	0.0	1.0
0.0	800.0	100.0	100.0	0	0.0	0.0	0.053	0.0	98.95868	0.157	1	4.0	2.0	0.0	0.0	1.0
0.0	800.0	100.0	100.0	0	0.0	0.0	0.05	0.0	98.86542	0.145	1	4.0	2.0	0.0	0.0	1.0
0.0	800.0	100.0	100.0	0	0.0	0.0	0.046	0.0	97.895294	0.125	1	4.0	2.0	0.0	0.0	1.0
0.0	800.0	100.0	100.0	0	0.0	0.0	0.043	0.0	97.72416	0.125	1	4.0	2.0	0.0	0.0	1.0
0.0	800.0	100.0	100.0	0	0.0	0.0	0.04	0.0	97.72416	0.116	1	4.0	2.0	0.0	0.0	1.0
0.0	800.0	100.0	100.0	0	0.0	0.0	0.037	0.0	97.830025	0.116	1	4.0	2.0	0.0	0.0	1.0
0.0	800.0	100.0	100.0	0	0.0	0.0	0.034	0.0	97.61281	0.1	1	4.0	2.0	0.0	0.0	1.0
0.0	800.0	100.0	100.0	0	0.0	0.0	0.031	0.0	97.61281	0.086	1	4.0	2.0	0.0	0.0	1.0
0.0	800.0	100.0	100.0	0	0.0	0.0	0.028	0.0	97.496376	0.086	1	4.0	2.0	0.0	0.0	1.0
0.0	800.0	100.0	100.0	0	0.0	0.0	0.025	0.0	97.346855	0.08	1	4.0	2.0	0.0	0.0	1.0
0.0	800.0	100.0	100.0	0	0.0	0.0	0.022	0.0	97.346855	0.069	1	4.0	2.0	0.0	0.0	1.0
0.0	800.0	100.0	100.0	0	0.0	0.0	0.019	0.0	97.49373	0.069	1	4.0	2.0	0.0	0.0	1.0
0.0	800.0	100.0	100.0	0	0.0	0.0	0.017	0.0	97.49373	0.064	1	4.0	2.0	0.0	0.0	1.0
0.0	800.0	100.0	100.0	0	0.0	0.0	0.014	0.0	97.47598	0.064	1	4.0	2.0	0.0	0.0	1.0
0.0	800.0	100.0	100.0	0	0.0	0.0	0.012	0.0	97.6174	0.055	1	4.0	2.0	0.0	0.0	1.0
0.0	800.0	100.0	100.0	0	0.0	0.0	0.009	0.0	97.6174	0.051	1	4.0	2.0	0.0	0.0	1.0
0.0	800.0	100.0	100.0	0	0.0	0.0	0.007	0.0	98.22489	0.051	1	4.0	2.0	0.0	0.0	1.0
0.0	800.0	100.0	100.0	0	0.0	0.0	0.005	0.0	97.09161	0.044	1	4.0	2.0	0.0	0.0	1.0
0.0	800.0	100.0	100.0	0	0.0	0.0	0.003	0.0	97.09161	0.038	1	4.0	2.0	0.0	0.0	1.0
0.0	800.0	100.0	100.0	0	0.0	0.0	0.001	0.0	97.56295	0.038	1	4.0	2.0	0.0	0.0	1.0
0.0	800.0	100.0	100.0	0	0.0	0.0	0.0	0.0	97.56295	0.035	1	4.0	2.0	0.0	0.0	1.0
0.0	800.0	100.0	100.0	0	0.0	0.0	-0.002	0.0	97.020294	0.035	1	4.0	2.0	0.0	0.0	1.0
0.0	800.0	100.0	100.0	0	0.0	0.0	-0.004	0.0	96.617134	0.03	1	4.0	2.0	0.0	0.0	1.0
0.0	800.0	100.0	100.0	0	0.0	0.0	-0.006	0.0	96.617134	0.028	1	4.0	2.0	0.0	0.0	1.0
0.0	800.0	100.0	100.0	0	0.0	0.0	-0.007	0.0	96.937004	0.028	1	4.0	2.0	0.0	0.0	1.0
0.0	800.0	100.0	100.0	0	0.0	0.0	-0.009	0.0	97.26479	0.024	1	4.0	2.0	0.0	0.0	1.0
0.0	800.0	100.0	100.0	0	0.0	0.0	-0.01	0.0	97.26479	0.022	1	4.0	2.0	0.0	0.0	1.0
0.0	800.0	100.0	100.0	0	0.0	0.0	-0.011	0.0	96.68094	0.022	1	4.0	2.0	0.0	0.0	1.0
0.0	800.0	100.0	100.0	0	0.0	0.0	-0.012	0.0	96.68094	0.019	1	4.0	2.0	0.0	0.0	1.0
0.0	800.0	100.0	100.0	0	0.0	0.0	-0.013	0.0	96.54725	0.019	1	4.0	2.0	0.0	0.0	1.0
0.0	800.0	100.0	100.0	0	0.0	0.0	-0.013	0.0	96.93104	0.017	1	4.0	2.0	0.0	0.0	1.0
0.0	800.0	100.0	100.0	0	0.0	0.0	-0.014	0.0	97.393036	0.015	1	4.0	2.0	0.0	0.0	1.0
0.0	800.0	100.0	100.0	0	0.0	0.0	-0.014	0.0	97.4924	0.015	1	4.0	2.0	0.0	0.0	1.0
0.0	800.0	100.0	100.0	0	0.0	0.0	-0.015	0.0	97.234665	0.014	1	4.0	2.0	0.0	0.0	1.0
0.0	800.0	100.0	100.0	0	0.0	0.0	-0.015	0.0	97.234665	0.012	1	4.0	2.0	0.0	0.0	1.0
0.0	800.0	100.0	100.0	0	0.0	0.0	-0.015	0.0	97.69434	0.012	1	4.0	2.0	0.0	0.0	1.0
0.0	800.0	100.0	100.0	0	0.0	0.0	-0.015	0.0	97.69434	0.011	1	4.0	2.0	0.0	0.0	1.0
0.0	800.0	100.0	100.0	0	0.0	0.0	-0.015	0.0	97.70885	0.011	1	4.0	2.0	0.0	0.0	1.0
0.0	800.0	100.0	100.0	0	0.0	0.0	-0.015	0.0	97.0604	0.009	1	4.0	2.0	0.0	0.0	1.0
0.0	800.0	100.0	100.0	0	0.0	0.0	-0.015	0.0	97.0604	0.008	1	4.0	2.0	0.0	0.0	1.0
0.0	800.0	100.0	100.0	0	0.0	0.0	-0.015	0.0	97.19035	0.008	1	4.0	2.0	0.0	0.0	1.0
0.0	800.0	100.0	100.0	0	0.0	0.0	-0.015	0.0	97.024376	0.007	1	4.0	2.0	0.0	0.0	1.0
0.0	800.0	100.0	100.0	0	0.0	0.0	-0.014	0.0	97.024376	0.006	1	4.0	2.0	0.0	0.0	1.0
0.0	800.0	100.0	100.0	0	0.0	0.0	-0.014	0.0	97.58051	0.006	1	4.0	2.0	2.0	0.0	1.0
0.0	800.0	100.0	100.0	0	0.0	0.0	-0.014	0.0	97.58051	0.005	1	4.0	2.0	2.0	0.0	1.0
0.0	800.0	100.0	100.0	0	0.0	0.0	-0.014	0.0	97.664276	0.005	1	4.0	2.0	4.0	0.0	1.0
9722.223	700.0	100.0	100.0	0	0.0	0.0	-0.014	0.0	97.18077	0.004	1	4.0	2.0	4.0	0.0	1.0
9722.223	700.0	100.0	100.0	0	0.0	0.0	-0.014	0.0	97.18077	0.004	1	4.0	2.0	4.0	0.0	1.0
9722.223	700.0	100.0	100.0	0	0.0	0.0	-0.014	0.0	97.089645	0.004	1	4.0	2.0	4.0	0.0	1.0
9722.223	700.0	100.0	100.0	0	0.0	0.0	-0.013	0.0	97.36299	0.691	1	4.0	2.0	4.0	0.0	1.0
9722.223	700.0	100.0	100.0	0	0.0	0.0	-0.013	0.0	97.36299	1.331	1	4.0	2.0	4.0	0.0	1.0
9722.223	700.0	100.0	100.0	0	0.0	0.0	-0.012	0.0	98.453735	1.331	1	4.0	2.0	4.0	0.0	1.0
9722.223	700.0	100.0	100.0	0	0.0	0.0	-0.011	0.0	98.453735	2.477	1	4.0	2.0	4.0	0.0	1.0
9722.223	700.0	100.0	100.0	0	0.0	0.0	-0.01	0.0	98.07326	2.477	1	4.0	2.0	4.0	0.0	1.0
9722.223	700.0	100.0	100.0	0	0.0	0.0	-0.008	0.0	98.449265	3.467	1	4.0	2.0	5.0	0.0	1.0
9722.223	700.0	100.0	100.0	0	0.0	0.0	-0.007	0.0	98.449265	3.91	1	4.0	2.0	5.0	0.0	1.0
9722.223	700.0	100.0	100.0	0	0.0	0.0	-0.005	0.0	98.40553	3.91	1	4.0	2.0	5.0	0.0	1.0
9722.223	700.0	100.0	100.0	0	0.0	0.0	-0.003	0.0	97.47547	4.704	1	4.0	2.0	5.0	0.0	1.0
9722.223	700.0	100.0	100.0	0	0.0	0.0	-0.001	0.0	97.47547	5.06	1	4.0	2.0	5.0	0.0	1.0
9722.223	700.0	100.0	100.0	0	0.0	0.0	0.001	0.0	97.27262	5.06	1	4.0	2.0	5.0	0.0	1.0
9722.223	700.0	100.0	100.0	0	0.0	0.0	0.003	0.0	96.95865	5.699	1	4.0	2.0	5.0	0.0	1.0
9722.223	700.0	100.0	100.0	0	0.0	0.0	0.006	0.0	97.2058	5.699	1	4.0	2.0	5.0	0.0	1.0
9722.223	700.0	100.0	100.0	0	0.0	0.0	0.008	0.0	97.71374	5.983	1	4.0	2.0	5.0	0.0	1.0
9722.223	700.0	100.0	100.0	0	0.0	0.0	0.011	0.0	97.71374	6.495	1	4.0	2.0	5.0	0.0	1.0
9722.223	700.0	100.0	100.0	0	0.0	0.0	0.014	0.0	97.69451	6.495	1	4.0	2.0	5.0	0.0	1.0
9722.223	700.0	100.0	100.0	0	0.0	0.0	0.017	0.0	97.63157	6.937	1	4.0	2.0	5.0	0.0	1.0
9722.223	700.0	100.0	100.0	0	0.0	0.0	0.02	0.0	97.63157	7.134	1	4.0	2.0	5.0	0.0	1.0
9722.223	700.0	100.0	100.0	0	0.0	0.0	0.024	0.0	98.74934	7.134	1	4.0	2.0	5.0	0.0	1.0
9722.223	700.0	100.0	100.0	0	0.0	0.0	0.027	0.0	98.74934	7.489	1	4.0	2.0	5.0	0.0	1.0
9722.223	700.0	100.0	100.0	0	0.0	0.0	0.03	0.0	98.15575	7.489	1	4.0	2.0	5.0	0.0	1.0
9722.223	700.0	100.0	100.0	0	0.0	0.0	0.033	0.0	98.42526	7.648	1	4.0	2.0	5.0	0.0	1.0
9722.223	700.0	100.0	100.0	0	0.0	0.0	0.036	0.0	98.42526	7.933	1	4.0	2.0	5.0	0.0	1.0
9722.223	700.0	100.0	100.0	0	0.0	0.0	0.039	0.0	98.40193	7.933	1	4.0	2.0	5.0	0.0	1.0
9722.223	700.0	100.0	100.0	0	0.0	0.0	0.043	0.0	98.01209	8.178	1	4.0	2.0	5.0	0.0	1.0
9722.223	700.0	100.0	100.0	0	0.0	0.0	0.046	0.0	98.01209	8.288	1	4.0	2.0	5.0	0.0	1.0
9722.223	700.0	100.0	100.0	0	0.0	0.0	0.049	0.0	97.49318	8.288	1	4.0	2.0	5.0	0.0	1.0
9722.223	700.0	100.0	100.0	0	0.0	0.0	0.052	0.0	97.49318	8.486	1	4.0	2.0	5.0	0.0	1.0
9722.223	700.0	100.0	100.0	0	0.0	0.0	0.055	0.0	97.16486	8.486	1	4.0	2.0	5.0	0.0	1.0
9722.223	700.0	100.0	100.0	0	0.0	0.0	0.058	0.0	97.392845	8.575	1	4.0	2.0	5.0	0.0	1.0
9722.223	700.0	100.0	100.0	0	0.0	0.0	0.061	0.0	97.392845	8.657	1	4.0	2.0	5.0	0.0	1.0
9722.223	700.0	100.0	100.0	0	0.0	0.0	0.064	0.0	98.064545	8.657	1	4.0	2.0	5.0	0.0	1.0
9722.223	700.0	100.0	100.0	0	0.0	0.0	0.067	0.0	98.63822	8.804	1	4.0	2.0	5.0	0.0	1.0
9722.223	700.0	100.0	100.0	0	0.0	0.0	0.07	0.0	98.63822	8.804	1	4.0	2.0	5.0	0.0	1.0
9722.223	700.0	100.0	100.0	0	0.0	0.0	0.072	0.0	98.888466	8.931	1	4.0	2.0	5.0	0.0	1.0
9722.223	700.0	100.0	100.0	0	0.0	0.0	0.075	0.0	98.888466	8.988	1	4.0	2.0	5.0	0.0	1.0
9722.223	700.0	100.0	100.0	0	0.0	0.0	0.078	0.0	98.09857	8.988	1	4.0	2.0	5.0	0.0	1.0
9722.223	700.0	100.0	100.0	0	0.0	0.0	0.081	0.0	98.760735	9.089	1	4.0	2.0	5.0	0.0	1.0
9722.223	700.0	100.0	100.0	0	0.0	0.0	0.084	0.0	98.760735	9.135	1	4.0	2.0	5.0	0.0	1.0
9722.223	700.0	100.0	100.0	0	0.0	0.0	0.086	0.0	98.89007	9.135	1	4.0	2.0	5.0	0.0	1.0
9722.223	700.0	100.0	100.0	0	0.0	0.0	0.089	0.0	96.87631	9.217	1	4.0	2.0	5.0	0.0	1.0
9722.223	700.0	100.0	100.0	0	0.0	0.0	0.091	0.0	96.87631	9.287	1	4.0	2.0	5.0	0.0	1.0
9722.223	700.0	100.0	100.0	0	0.0	0.0	0.093	0.0	101.11104	9.287	1	4.0	2.0	5.0	0.0	1.0
9722.223	700.0	100.0	100.0	0	0.0	0.0	0.096	0.0	101.11104	9.318	1	4.0	2.0	5.0	0.0	1.0
9722.223	700.0	100.0	100.0	0	0.0	0.0	0.098	0.0	101.09993	9.318	1	4.0	2.0	5.0	0.0	1.0
9722.223	700.0	100.0	100.0	0	0.0	0.0	0.1	0.0	100.75606	9.375	1	4.0	2.0	5.0	0.0	1.0
9722.223	700.0	100.0	100.0	0	0.0	0.0	0.102	0.0	100.75606	9.424	1	4.0	2.0	5.0	0.0	1.0
9722.223	700.0	100.0	100.0	0	0.0	0.0	0.104	0.0	99.532646	9.424	1	4.0	2.0	5.0	0.0	1.0
9722.223	700.0	100.0	100.0	0	0.0	0.0	0.106	0.0	99.39999	9.447	1	4.0	2.0	5.0	0.0	1.0
9722.223	700.0	100.0	100.0	0	0.0	0.0	0.108	0.0	99.39999	9.485	1	4.0	2.0	5.0	0.0	1.0
9722.223	700.0	100.0	100.0	0	0.0	0.0	0.11	0.0	98.22268	9.485	1	4.0	2.0	5.0	0.0	1.0
9722.223	700.0	100.0	100.0	0	0.0	0.0	0.112	0.0	98.22268	9.504	1	4.0	2.0	5.0	0.0	1.0
9722.223	700.0	100.0	100.0	0	0.0	0.0	0.114	0.0	98.106064	9.504	1	4.0	2.0	5.0	0.0	1.0
9722.223	700.0	100.0	100.0	0	0.0	0.0	0.115	0.0	98.91907	9.535	1	4.0	2.0	5.0	0.0	1.0
9722.223	700.0	100.0	100.0	0	0.0	0.0	0.116	0.0	98.91907	9.55	1	4.0	2.0	5.0	0.0	1.0
9722.223	700.0	100.0	100.0	0	0.0	0.0	0.118	0.0	98.90252	9.55	1	4.0	2.0	5.0	0.0	1.0
9722.223	700.0	100.0	100.0	0	0.0	0.0	0.119	0.0	98.59755	9.575	1	4.0	2.0	5.0	0.0	1.0
9722.223	700.0	100.0	100.0	0	0.0	0.0	0.121	0.0	98.59755	9.586	1	4.0	2.0	5.0	0.0	1.0
9722.223	700.0	100.0	100.0	0	0.0	0.0	0.122	0.0	98.19682	9.586	1	4.0	2.0	5.0	0.0	1.0
9722.223	700.0	100.0	100.0	0	0.0	0.0	0.123	0.0	98.19682	9.607	1	4.0	2.0	5.0	0.0	1.0
9722.223	700.0	100.0	100.0	0	0.0	0.0	0.124	0.0	96.92934	9.607	1	4.0	2.0	5.0	0.0	1.0
9722.223	700.0	100.0	100.0	1	0.0	0.0	0.125	0.0	96.81561	9.624	1	4.0	2.0	5.0	0.0	1.0
9722.223	700.0	100.0	100.0	1	0.0	0.0	0.126	0.0	96.81561	9.632	1	4.0	2.0	5.0	0.0	1.0
9722.223	700.0	100.0	100.0	1	0.0	0.0	0.127	0.0	96.445175	9.632	1	4.0	2.0	5.0	0.0	1.0
9722.223	700.0	100.0	100.0	1	0.0	0.0	0.128	0.0	95.94996	9.646	1	4.0	2.0	5.0	0.0	1.0
9722.223	700.0	100.0	100.0	1	0.0	0.0	0.129	0.0	95.94996	9.651	1	4.0	2.0	5.0	0.0	1.0
9722.223	700.0	100.0	100.0	1	0.0	0.0	0.13	0.0	96.06165	9.651	1	4.0	2.0	5.0	0.0	1.0
9722.223	700.0	100.0	100.0	1	0.0	0.0	0.131	0.0	96.06165	9.664	1	4.0	2.0	5.0	0.0	1.0
9722.223	700.0	100.0	100.0	1	0.0	0.0	0.131	0.0	95.08767	9.664	1	4.0	2.0	5.0	0.0	1.0
9722.223	700.0	100.0	100.0	1	0.0	0.0	0.132	0.0	95.643715	9.668	1	4.0	2.0	5.0	0.0	1.0
9722.223	700.0	100.0	100.0	1	0.0	0.0	0.133	0.0	95.643715	9.672	1	4.0	2.0	5.0	0.0	1.0
9722.223	700.0	100.0	100.0	1	0.0	0.0	0.133	0.0	95.02791	9.672	1	4.0	2.0	5.0	0.0	1.0
9722.223	700.0	100.0	100.0	1	0.0	0.0	0.134	0.0	95.34962	9.681	1	4.0	2.0	5.0	0.0	1.0
9722.223	700.0	100.0	100.0	1	0.0	0.0	0.135	0.0	95.34962	9.689	1	4.0	2.0	5.0	0.0	1.0
9722.223	700.0	100.0	100.0	1	0.0	0.0	0.136	0.0	95.740875	9.689	1	4.0	2.0	5.0	0.0	1.0
9722.223	700.0	100.0	100.0	1	0.0	0.0	0.136	0.0	95.740875	9.691	1	4.0	2.0	5.0	0.0	1.0
9722.223	700.0	100.0	100.0	1	0.0	0.0	0.137	0.0	95.71717	9.691	1	4.0	2.0	5.0	0.0	1.0
9722.223	700.0	100.0	100.0	1	0.0	0.0	0.137	0.0	96.467094	9.698	1	4.0	2.0	5.0	0.0	1.0
9722.223	700.0	100.0	100.0	1	0.0	0.0	0.138	0.0	96.467094	9.7	1	4.0	2.0	5.0	0.0	1.0
9722.223	700.0	100.0	100.0	1	0.0	0.0	0.139	0.0	96.27216	9.7	1	4.0	2.0	5.0	0.0	1.0
9722.223	700.0	100.0	100.0	1	0.0	0.0	0.14	0.0	95.972595	9.706	1	4.0	2.0	5.0	0.0	1.0
9722.223	700.0	100.0	100.0	1	0.0	0.0	0.141	0.0	95.972595	9.708	1	4.0	2.0	5.0	0.0	1.0
9722.223	700.0	100.0	100.0	1	0.0	0.0	0.142	0.0	96.38806	9.708	1	4.0	2.0	5.0	0.0	1.0
9722.223	700.0	100.0	100.0	1	0.0	0.0	0.142	0.0	96.38806	9.71	1	4.0	2.0	5.0	0.0	1.0
9722.223	700.0	100.0	100.0	1	0.0	0.0	0.143	0.0	97.17093	9.71	1	4.0	2.0	5.0	0.0	1.0
9722.223	700.0	100.0	100.0	1	0.0	0.0	0.144	0.0	98.05427	9.712	1	4.0	2.0	5.0	0.0	1.0
9722.223	700.0	100.0	100.0	1	0.0	0.0	0.145	0.0	98.05427	9.715	1	4.0	2.0	5.0	0.0	1.0
9722.223	700.0	100.0	100.0	1	0.0	0.0	0.147	0.0	97.48275	9.715	1	4.0	2.0	5.0	0.0	1.0
9722.223	700.0	100.0	100.0	1	0.0	0.0	0.148	0.0	99.76999	9.719	1	4.0	2.0	5.0	0.0	1.0
9722.223	700.0	100.0	100.0	1	0.0	0.0	0.149	0.0	99.76999	9.719	1	4.0	2.0	5.0	0.0	1.0
9722.223	700.0	100.0	100.0	1	0.0	0.0	0.15	0.0	99.86381	9.719	1	4.0	2.0	5.0	0.0	1.0
9722.223	700.0	100.0	100.0	1	0.0	0.0	0.151	0.0	99.86381	9.721	1	4.0	2.0	5.0	0.0	1.0
9722.223	700.0	100.0	100.0	1	0.0	0.0	0.152	0.0	99.34396	9.721	1	4.0	2.0	5.0	0.0	1.0
9722.223	700.0	100.0	100.0	1	0.0	0.0	0.153	0.0	98.51668	9.724	1	4.0	2.0	6.0	0.0	1.0
9722.223	700.0	100.0	100.0	1	0.0	0.0	0.155	0.0	98.51668	9.725	1	4.0	2.0	6.0	0.0	1.0
0.0	700.0	100.0	100.0	0	0.0	0.0	0.156	0.0	98.10436	9.725	1	5.0	2.0	0.0	0.0	1.0
0.0	700.0	100.0	100.0	0	0.0	0.0	0.157	0.0	96.89807	9.725	1	5.0	2.0	0.0	0.0	1.0
0.0	700.0	100.0	100.0	0	0.0	0.0	0.158	0.0	96.89807	9.727	1	5.0	2.0	0.0	0.0	1.0
0.0	700.0	100.0	100.0	0	0.0	0.0	0.16	0.0	96.89841	9.727	1	5.0	2.0	0.0	0.0	1.0
0.0	700.0	100.0	100.0	0	0.0	0.0	0.161	0.0	96.89841	9.038	1	5.0	2.0	0.0	0.0	1.0
0.0	700.0	100.0	100.0	0	0.0	0.0	0.162	0.0	96.84067	9.038	1	5.0	2.0	0.0	0.0	1.0
0.0	700.0	100.0	100.0	0	0.0	0.0	0.163	0.0	97.14586	7.805	1	5.0	2.0	0.0	0.0	1.0
0.0	700.0	100.0	100.0	0	0.0	0.0	0.164	0.0	97.14586	7.253	1	5.0	2.0	0.0	0.0	1.0
0.0	700.0	100.0	100.0	0	0.0	0.0	0.165	0.0	97.436455	7.253	1	5.0	2.0	0.0	0.0	1.0
0.0	700.0	100.0	100.0	0	0.0	0.0	0.165	0.0	97.100914	6.264	1	5.0	2.0	0.0	0.0	1.0
0.0	700.0	100.0	100.0	0	0.0	0.0	0.166	0.0	97.100914	5.409	1	5.0	2.0	0.0	0.0	1.0
0.0	700.0	100.0	100.0	0	0.0	0.0	0.166	0.0	97.87568	5.409	1	5.0	2.0	0.0	0.0	1.0
0.0	700.0	100.0	100.0	0	0.0	0.0	0.167	0.0	97.87568	5.027	1	5.0	2.0	0.0	0.0	1.0
0.0	700.0	100.0	100.0	0	0.0	0.0	0.167	0.0	98.24418	5.027	1	5.0	2.0	0.0	0.0	1.0
0.0	700.0	100.0	100.0	0	0.0	0.0	0.167	0.0	98.380936	4.342	1	5.0	2.0	0.0	0.0	1.0
0.0	700.0	100.0	100.0	0	0.0	0.0	0.167	0.0	98.380936	4.034	1	5.0	2.0	0.0	0.0	1.0
0.0	700.0	100.0	100.0	0	0.0	0.0	0.167	0.0	98.66961	4.034	1	5.0	2.0	0.0	0.0	1.0
0.0	700.0	100.0	100.0	0	0.0	0.0	0.167	0.0	98.47801	3.483	1	5.0	2.0	0.0	0.0	1.0
0.0	700.0	100.0	100.0	0	0.0	0.0	0.166	0.0	98.47801	3.008	1	5.0	2.0	0.0	0.0	1.0
0.0	700.0	100.0	100.0	0	0.0	0.0	0.166	0.0	98.17532	3.008	1	5.0	2.0	14.0	0.0	1.0
0.0	700.0	100.0	100.0	0	0.0	0.0	0.166	0.0	98.17532	2.795	1	5.0	2.0	14.0	0.0	1.0
0.0	700.0	100.0	100.0	0	0.0	0.0	0.165	0.0	98.430405	2.795	1	5.0	2.0	0.0	0.0	1.0
0.0	700.0	100.0	100.0	0	0.0	0.0	0.165	0.0	98.46293	2.414	1	5.0	2.0	0.0	0.0	1.0
0.0	700.0	100.0	100.0	0	0.0	0.0	0.164	0.0	98.46293	2.243	1	5.0	2.0	0.0	0.0	1.0
0.0	700.0	100.0	100.0	0	0.0	0.0	0.164	0.0	97.89514	2.243	1	5.0	2.0	0.0	0.0	1.0
0.0	700.0	100.0	100.0	0	0.0	0.0	0.163	0.0	97.66663	1.937	1	5.0	2.0	0.0	0.0	1.0
0.0	700.0	100.0	100.0	0	0.0	0.0	0.161	0.0	97.66663	1.8	1	5.0	2.0	0.0	0.0	1.0
0.0	700.0	100.0	100.0	0	0.0	0.0	0.16	0.0	98.692566	1.8	1	5.0	2.0	0.0	0.0	1.0
0.0	700.0	100.0	100.0	0	0.0	0.0	0.159	0.0	98.692566	1.554	1	5.0	2.0	0.0	0.0	1.0
0.0	700.0	100.0	100.0	0	0.0	0.0	0.158	0.0	98.76959	1.554	1	5.0	2.0	0.0	0.0	1.0
0.0	700.0	100.0	100.0	0	0.0	0.0	0.156	0.0	98.9972	1.342	1	5.0	2.0	0.0	0.0	1.0
0.0	700.0	100.0	100.0	0	0.0	0.0	0.154	0.0	98.9972	1.247	1	5.0	2.0	0.0	0.0	1.0
0.0	700.0	100.0	100.0	0	0.0	0.0	0.153	0.0	99.04086	1.247	1	5.0	2.0	0.0	0.0	1.0
0.0	700.0	100.0	100.0	0	0.0	0.0	0.151	0.0	98.68898	1.077	1	5.0	2.0	0.0	0.0	1.0
0.0	700.0	100.0	100.0	0	0.0	0.0	0.149	0.0	98.68898	1.0	1	5.0	2.0	0.0	0.0	1.0
0.0	700.0	100.0	100.0	0	0.0	0.0	0.147	0.0	98.04427	1.0	1	5.0	2.0	0.0	0.0	1.0
0.0	700.0	100.0	100.0	0	0.0	0.0	0.145	0.0	98.04427	0.864	1	5.0	2.0	0.0	0.0	1.0
0.0	700.0	100.0	100.0	0	0.0	0.0	0.143	0.0	98.279465	0.864	1	5.0	2.0	0.0	0.0	1.0
0.0	700.0	100.0	100.0	0	0.0	0.0	0.141	0.0	98.613525	0.746	1	5.0	2.0	0.0	0.0	1.0
0.0	700.0	100.0	100.0	0	0.0	0.0	0.138	0.0	98.613525	0.693	1	5.0	2.0	0.0	0.0	1.0
0.0	700.0	100.0	100.0	0	0.0	0.0	0.136	0.0	98.31896	0.693	1	5.0	2.0	0.0	0.0	1.0
0.0	700.0	100.0	100.0	0	0.0	0.0	0.133	0.0	98.244736	0.598	1	5.0	2.0	0.0	0.0	1.0
0.0	700.0	100.0	100.0	0	0.0	0.0	0.13	0.0	98.244736	0.556	1	5.0	2.0	0.0	0.0	1.0
0.0	700.0	100.0	100.0	0	0.0	0.0	0.128	0.0	98.46506	0.556	1	5.0	2.0	0.0	0.0	1.0
0.0	700.0	100.0	100.0	0	0.0	0.0	0.125	0.0	98.46506	0.48	1	5.0	2.0	0.0	0.0	1.0
0.0	700.0	100.0	100.0	0	0.0	0.0	0.122	0.0	97.53027	0.48	1	5.0	2.0	0.0	0.0	1.0
0.0	700.0	100.0	100.0	0	0.0	0.0	0.119	0.0	97.108116	0.446	1	5.0	2.0	0.0	0.0	1.0
0.0	700.0	100.0	100.0	0	0.0	0.0	0.116	0.0	97.108116	0.385	1	5.0	2.0	0.0	0.0	1.0
0.0	700.0	100.0	100.0	0	0.0	0.0	0.113	0.0	97.8388	0.385	1	5.0	2.0	0.0	0.0	1.0
0.0	700.0	100.0	100.0	0	0.0	0.0	0.11	0.0	98.67948	0.357	1	5.0	2.0	0.0	0.0	1.0
0.0	700.0	100.0	100.0	0	0.0	0.0	0.107	0.0	98.67948	0.308	1	5.0	2.0	0.0	0.0	1.0
0.0	700.0	100.0	100.0	0	0.0	0.0	0.103	0.0	98.900536	0.308	1	5.0	2.0	0.0	0.0	1.0
0.0	700.0	100.0	100.0	0	0.0	0.0	0.1	0.0	98.900536	0.266	1	5.0	2.0	0.0	0.0	1.0
0.0	700.0	100.0	100.0	0	0.0	0.0	0.097	0.0	97.91538	0.266	1	5.0	2.0	0.0	0.0	1.0
0.0	700.0	100.0	100.0	0	0.0	0.0	0.094	0.0	97.70845	0.247	1	5.0	2.0	0.0	0.0	1.0
0.0	700.0	100.0	100.0	0	0.0	0.0	0.09	0.0	97.70845	0.213	1	5.0	2.0	0.0	0.0	1.0
0.0	700.0	100.0	100.0	0	0.0	0.0	0.087	0.0	97.49482	0.213	1	5.0	2.0	0.0	0.0	1.0
0.0	700.0	100.0	100.0	0	0.0	0.0	0.084	0.0	97.62749	0.198	1	5.0	2.0	0.0	0.0	1.0
0.0	700.0	100.0	100.0	0	0.0	0.0	0.08	0.0	98.56808	0.171	1	5.0	2.0	0.0	0.0	1.0
0.0	700.0	100.0	100.0	0	0.0	0.0	0.077	0.0	98.23697	0.171	1	5.0	2.0	0.0	0.0	1.0
0.0	700.0	100.0	100.0	0	0.0	0.0	0.074	0.0	98.23697	0.159	1	5.0	2.0	0.0	0.0	1.0
0.0	700.0	100.0	100.0	0	0.0	0.0	0.07	0.0	98.1333	0.159	1	5.0	2.0	0.0	0.0	1.0
0.0	700.0	100.0	100.0	0	0.0	0.0	0.067	0.0	97.17014	0.138	1	5.0	2.0	0.0	0.0	1.0
0.0	700.0	100.0	100.0	0	0.0	0.0	0.064	0.0	97.17014	0.127	1	5.0	2.0	0.0	0.0	1.0
0.0	700.0	100.0	100.0	0	0.0	0.0	0.061	0.0	98.520386	0.127	1	5.0	2.0	0.0	0.0	1.0
0.0	700.0	100.0	100.0	0	0.0	0.0	0.057	0.0	99.16333	0.11	1	5.0	2.0	0.0	0.0	1.0
0.0	700.0	100.0	100.0	0	0.0	0.0	0.054	0.0	99.16333	0.094	1	5.0	2.0	0.0	0.0	1.0
0.0	700.0	100.0	100.0	0	0.0	0.0	0.051	0.0	98.903435	0.094	1	5.0	2.0	0.0	0.0	1.0
0.0	700.0	100.0	100.0	0	0.0	0.0	0.048	0.0	98.903435	0.088	1	5.0	2.0	0.0	0.0	1.0
0.0	700.0	100.0	100.0	0	0.0	0.0	0.046	0.0	98.14959	0.088	1	5.0	2.0	0.0	0.0	1.0
0.0	700.0	100.0	100.0	0	0.0	0.0	0.043	0.0	98.131546	0.075	1	5.0	2.0	0.0	0.0	1.0
0.0	700.0	100.0	100.0	0	0.0	0.0	0.04	0.0	98.131546	0.07	1	5.0	2.0	0.0	0.0	1.0
0.0	700.0	100.0	100.0	0	0.0	0.0	0.038	0.0	98.48843	0.07	1	5.0	2.0	0.0	0.0	1.0
0.0	700.0	100.0	100.0	0	0.0	0.0	0.035	0.0	97.88977	0.06	1	5.0	2.0	0.0	0.0	1.0
0.0	700.0	100.0	100.0	0	0.0	0.0	0.033	0.0	97.88977	0.052	1	5.0	2.0	0.0	0.0	1.0
0.0	700.0	100.0	100.0	0	0.0	0.0	0.03	0.0	97.13058	0.052	1	5.0	2.0	0.0	0.0	1.0
0.0	700.0	100.0	100.0	0	0.0	0.0	0.028	0.0	97.13058	0.048	1	5.0	2.0	0.0	0.0	1.0
0.0	700.0	100.0	100.0	0	0.0	0.0	0.025	0.0	96.715	0.048	1	5.0	2.0	0.0	0.0	1.0
0.0	700.0	100.0	100.0	0	0.0	0.0	0.023	0.0	96.35268	0.041	1	5.0	2.0	0.0	0.0	1.0
0.0	700.0	100.0	100.0	0	0.0	0.0	0.021	0.0	96.35268	0.038	1	5.0	2.0	0.0	0.0	1.0
0.0	700.0	100.0	100.0	0	0.0	0.0	0.019	0.0	96.98759	0.038	1	5.0	2.0	0.0	0.0	1.0
0.0	700.0	100.0	100.0	0	0.0	0.0	0.017	0.0	96.7005	0.033	1	5.0	2.0	0.0	0.0	1.0
0.0	700.0	100.0	100.0	0	0.0	0.0	0.014	0.0	96.7005	0.03	1	5.0	2.0	0.0	0.0	1.0
0.0	700.0	100.0	100.0	0	0.0	0.0	0.012	0.0	96.968765	0.03	1	5.0	2.0	0.0	0.0	1.0
0.0	700.0	100.0	100.0	0	0.0	0.0	0.01	0.0	96.968765	0.026	1	5.0	2.0	0.0	0.0	1.0
0.0	700.0	100.0	100.0	0	0.0	0.0	0.008	0.0	96.63071	0.026	1	5.0	2.0	0.0	0.0	1.0
0.0	700.0	100.0	100.0	0	0.0	0.0	0.006	0.0	96.862335	0.024	1	5.0	2.0	0.0	0.0	1.0
0.0	700.0	100.0	100.0	0	0.0	0.0	0.004	0.0	96.862335	0.021	1	5.0	2.0	0.0	0.0	1.0
0.0	700.0	100.0	100.0	0	0.0	0.0	0.003	0.0	96.643486	0.021	1	5.0	2.0	0.0	0.0	1.0
0.0	700.0	100.0	100.0	0	0.0	0.0	0.001	0.0	96.68479	0.019	1	5.0	2.0	0.0	0.0	1.0
0.0	700.0	100.0	100.0	0	0.0	0.0	0.0	0.0	96.686195	0.016	1	5.0	2.0	0.0	0.0	1.0
0.0	700.0	100.0	100.0	0	0.0	0.0	-0.002	0.0	96.52435	0.016	1	5.0	2.0	0.0	0.0	1.0
0.0	700.0	100.0	100.0	0	0.0	0.0	-0.003	0.0	96.52435	0.015	1	5.0	2.0	0.0	0.0	1.0
0.0	700.0	100.0	100.0	0	0.0	0.0	-0.005	0.0	96.54451	0.015	1	5.0	2.0	0.0	0.0	1.0
0.0	700.0	100.0	100.0	0	0.0	0.0	-0.006	0.0	96.572975	0.013	1	5.0	2.0	0.0	0.0	1.0
0.0	700.0	100.0	100.0	0	0.0	0.0	-0.008	0.0	96.572975	0.011	1	5.0	2.0	0.0	0.0	1.0
0.0	700.0	100.0	100.0	0	0.0	0.0	-0.009	0.0	96.06964	0.011	1	5.0	2.0	0.0	0.0	1.0
0.0	700.0	100.0	100.0	0	0.0	0.0	-0.011	0.0	95.40786	0.01	1	5.0	2.0	0.0	0.0	1.0
0.0	700.0	100.0	100.0	0	0.0	0.0	-0.011	0.0	95.40786	0.009	1	5.0	2.0	0.0	0.0	1.0
0.0	700.0	100.0	100.0	0	0.0	0.0	-0.012	0.0	95.99604	0.009	1	5.0	2.0	0.0	0.0	1.0
0.0	700.0	100.0	100.0	0	0.0	0.0	-0.013	0.0	95.99604	0.008	1	5.0	2.0	0.0	0.0	1.0
0.0	700.0	100.0	100.0	0	0.0	0.0	-0.013	0.0	96.11696	0.008	1	5.0	2.0	0.0	0.0	1.0
0.0	700.0	100.0	100.0	0	0.0	0.0	-0.013	0.0	96.79861	0.007	1	5.0	2.0	0.0	0.0	1.0
0.0	700.0	100.0	100.0	0	0.0	0.0	-0.014	0.0	96.79861	0.006	1	5.0	2.0	0.0	0.0	1.0
0.0	700.0	100.0	100.0	0	0.0	0.0	-0.014	0.0	96.45153	0.006	1	5.0	2.0	0.0	0.0	1.0
0.0	700.0	100.0	100.0	0	0.0	0.0	-0.015	0.0	96.507385	0.005	1	5.0	2.0	0.0	0.0	1.0
0.0	700.0	100.0	100.0	0	0.0	0.0	-0.015	0.0	96.507385	0.004	1	5.0	2.0	0.0	0.0	1.0
0.0	700.0	100.0	100.0	0	0.0	0.0	-0.015	0.0	96.834946	0.004	1	5.0	2.0	0.0	0.0	1.0
0.0	700.0	100.0	100.0	0	0.0	0.0	-0.015	0.0	97.55796	0.004	1	5.0	2.0	0.0	0.0	1.0
0.0	700.0	100.0	100.0	0	0.0	0.0	-0.014	0.0	97.29043	0.004	1	5.0	2.0	0.0	0.0	1.0
0.0	700.0	100.0	100.0	0	0.0	0.0	-0.014	0.0	98.58031	0.003	1	5.0	2.0	2.0	0.0	1.0
0.0	700.0	100.0	100.0	0	0.0	0.0	-0.014	0.0	98.58031	0.003	1	5.0	2.0	2.0	0.0	1.0
0.0	700.0	100.0	100.0	0	0.0	0.0	-0.014	0.0	98.16293	0.003	1	5.0	2.0	4.0	0.0	1.0
8333.334	600.0	100.0	100.0	0	0.0	0.0	-0.013	0.0	97.36446	0.002	1	5.0	2.0	4.0	0.0	1.0
8333.334	600.0	100.0	100.0	0	0.0	0.0	-0.013	0.0	97.36446	0.002	1	5.0	2.0	4.0	0.0	1.0
8333.334	600.0	100.0	100.0	0	0.0	0.0	-0.013	0.0	96.43107	0.002	1	5.0	2.0	4.0	0.0	1.0
8333.334	600.0	100.0	100.0	0	0.0	0.0	-0.012	0.0	96.43107	0.592	1	5.0	2.0	4.0	0.0	1.0
8333.334	600.0	100.0	100.0	0	0.0	0.0	-0.012	0.0	98.52915	0.592	1	5.0	2.0	4.0	0.0	1.0
8333.334	600.0	100.0	100.0	0	0.0	0.0	-0.011	0.0	98.71881	1.139	1	5.0	2.0	4.0	0.0	1.0
8333.334	600.0	100.0	100.0	0	0.0	0.0	-0.01	0.0	98.71881	2.122	1	5.0	2.0	4.0	0.0	1.0
8333.334	600.0	100.0	100.0	0	0.0	0.0	-0.009	0.0	97.637886	2.122	1	5.0	2.0	4.0	0.0	1.0
8333.334	600.0	100.0	100.0	0	0.0	0.0	-0.008	0.0	98.060776	2.563	1	5.0	2.0	5.0	0.0	1.0
8333.334	600.0	100.0	100.0	0	0.0	0.0	-0.007	0.0	98.060776	3.35	1	5.0	2.0	5.0	0.0	1.0
8333.334	600.0	100.0	100.0	0	0.0	0.0	-0.006	0.0	98.0229	3.35	1	5.0	2.0	5.0	0.0	1.0
8333.334	600.0	100.0	100.0	0	0.0	0.0	-0.004	0.0	98.0229	4.031	1	5.0	2.0	5.0	0.0	1.0
8333.334	600.0	100.0	100.0	0	0.0	0.0	-0.003	0.0	97.59013	4.031	1	5.0	2.0	5.0	0.0	1.0
8333.334	600.0	100.0	100.0	0	0.0	0.0	-0.001	0.0	97.397575	4.337	1	5.0	2.0	5.0	0.0	1.0
8333.334	600.0	100.0	100.0	0	0.0	0.0	0.0	0.0	97.397575	4.883	1	5.0	2.0	5.0	0.0	1.0
8333.334	600.0	100.0	100.0	0	0.0	0.0	0.002	0.0	97.33439	4.883	1	5.0	2.0	5.0	0.0	1.0
8333.334	600.0	100.0	100.0	0	0.0	0.0	0.004	0.0	97.09879	5.129	1	5.0	2.0	5.0	0.0	1.0
8333.334	600.0	100.0	100.0	0	0.0	0.0	0.007	0.0	97.09879	5.567	1	5.0	2.0	5.0	0.0	1.0
8333.334	600.0	100.0	100.0	0	0.0	0.0	0.009	0.0	98.21278	5.567	1	5.0	2.0	5.0	0.0	1.0
8333.334	600.0	100.0	100.0	0	0.0	0.0	0.011	0.0	98.21278	5.764	1	5.0	2.0	5.0	0.0	1.0
8333.334	600.0	100.0	100.0	0	0.0	0.0	0.014	0.0	97.89531	5.764	1	5.0	2.0	5.0	0.0	1.0
8333.334	600.0	100.0	100.0	0	0.0	0.0	0.017	0.0	98.77347	6.116	1	5.0	2.0	5.0	0.0	1.0
8333.334	600.0	100.0	100.0	0	0.0	0.0	0.019	0.0	98.77347	6.273	1	5.0	2.0	5.0	0.0	1.0
8333.334	600.0	100.0	100.0	0	0.0	0.0	0.022	0.0	98.05431	6.273	1	5.0	2.0	5.0	0.0	1.0
8333.334	600.0	100.0	100.0	0	0.0	0.0	0.025	0.0	97.789246	6.555	1	5.0	2.0	5.0	0.0	1.0
8333.334	600.0	100.0	100.0	0	0.0	0.0	0.027	0.0	97.789246	6.799	1	5.0	2.0	5.0	0.0	1.0
8333.334	600.0	100.0	100.0	0	0.0	0.0	0.03	0.0	97.53064	6.799	1	5.0	2.0	5.0	0.0	1.0
8333.334	600.0	100.0	100.0	0	0.0	0.0	0.033	0.0	97.53064	6.909	1	5.0	2.0	5.0	0.0	1.0
8333.334	600.0	100.0	100.0	0	0.0	0.0	0.036	0.0	97.527985	6.909	1	5.0	2.0	5.0	0.0	1.0
8333.334	600.0	100.0	100.0	0	0.0	0.0	0.038	0.0	97.64072	7.105	1	5.0	2.0	5.0	0.0	1.0
8333.334	600.0	100.0	100.0	0	0.0	0.0	0.041	0.0	97.64072	7.191	1	5.0	2.0	5.0	0.0	1.0
8333.334	600.0	100.0	100.0	0	0.0	0.0	0.044	0.0	96.71936	7.191	1	5.0	2.0	5.0	0.0	1.0
8333.334	600.0	100.0	100.0	0	0.0	0.0	0.047	0.0	97.08263	7.348	1	5.0	2.0	5.0	0.0	1.0
8333.334	600.0	100.0	100.0	0	0.0	0.0	0.049	0.0	97.08263	7.42	1	5.0	2.0	5.0	0.0	1.0
8333.334	600.0	100.0	100.0	0	0.0	0.0	0.052	0.0	97.0942	7.42	1	5.0	2.0	5.0	0.0	1.0
8333.334	600.0	100.0	100.0	0	0.0	0.0	0.054	0.0	97.0942	7.545	1	5.0	2.0	5.0	0.0	1.0
8333.334	600.0	100.0	100.0	0	0.0	0.0	0.057	0.0	96.73251	7.545	1	5.0	2.0	5.0	0.0	1.0
8333.334	600.0	100.0	100.0	0	0.0	0.0	0.059	0.0	97.19101	7.601	1	5.0	2.0	5.0	0.0	1.0
8333.334	600.0	100.0	100.0	0	0.0	0.0	0.062	0.0	97.19101	7.703	1	5.0	2.0	5.0	0.0	1.0
8333.334	600.0	100.0	100.0	0	0.0	0.0	0.064	0.0	97.03233	7.703	1	5.0	2.0	5.0	0.0	1.0
8333.334	600.0	100.0	100.0	0	0.0	0.0	0.067	0.0	97.81299	7.749	1	5.0	2.0	5.0	0.0	1.0
8333.334	600.0	100.0	100.0	0	0.0	0.0	0.069	0.0	97.81299	7.83	1	5.0	2.0	5.0	0.0	1.0
8333.334	600.0	100.0	100.0	0	0.0	0.0	0.071	0.0	98.09019	7.83	1	5.0	2.0	5.0	0.0	1.0
8333.334	600.0	100.0	100.0	0	0.0	0.0	0.074	0.0	98.09019	7.899	1	5.0	2.0	5.0	0.0	1.0
8333.334	600.0	100.0	100.0	0	0.0	0.0	0.076	0.0	97.72034	7.899	1	5.0	2.0	5.0	0.0	1.0
8333.334	600.0	100.0	100.0	0	0.0	0.0	0.079	0.0	96.72756	7.932	1	5.0	2.0	5.0	0.0	1.0
8333.334	600.0	100.0	100.0	0	0.0	0.0	0.081	0.0	96.72756	7.988	1	5.0	2.0	5.0	0.0	1.0
8333.334	600.0	100.0	100.0	0	0.0	0.0	0.083	0.0	96.292625	7.988	1	5.0	2.0	5.0	0.0	1.0
8333.334	600.0	100.0	100.0	0	0.0	0.0	0.086	0.0	95.13141	8.012	1	5.0	2.0	5.0	0.0	1.0
8333.334	600.0	100.0	100.0	0	0.0	0.0	0.088	0.0	95.13141	8.035	1	5.0	2.0	5.0	0.0	1.0
8333.334	600.0	100.0	100.0	0	0.0	0.0	0.091	0.0	95.67141	8.035	1	5.0	2.0	5.0	0.0	1.0
8333.334	600.0	100.0	100.0	0	0.0	0.0	0.093	0.0	95.67141	8.077	1	5.0	2.0	5.0	0.0	1.0
8333.334	600.0	100.0	100.0	0	0.0	0.0	0.095	0.0	95.90864	8.077	1	5.0	2.0	5.0	0.0	1.0
8333.334	600.0	100.0	100.0	0	0.0	0.0	0.098	0.0	96.128334	8.115	1	5.0	2.0	5.0	0.0	1.0
8333.334	600.0	100.0	100.0	0	0.0	0.0	0.1	0.0	96.128334	8.13	1	5.0	2.0	5.0	0.0	1.0
8333.334	600.0	100.0	100.0	0	0.0	0.0	0.103	0.0	96.122375	8.13	1	5.0	2.0	5.0	0.0	1.0
8333.334	600.0	100.0	100.0	0	0.0	0.0	0.105	0.0	96.209236	8.159	1	5.0	2.0	5.0	0.0	1.0
8333.334	600.0	100.0	100.0	0	0.0	0.0	0.107	0.0	96.209236	8.172	1	5.0	2.0	5.0	0.0	1.0
8333.334	600.0	100.0	100.0	0	0.0	0.0	0.11	0.0	96.335236	8.172	1	5.0	2.0	5.0	0.0	1.0
8333.334	600.0	100.0	100.0	0	0.0	0.0	0.112	0.0	96.148575	8.195	1	5.0	2.0	5.0	0.0	1.0
8333.334	600.0	100.0	100.0	0	0.0	0.0	0.115	0.0	95.9796	8.195	1	5.0	2.0	5.0	0.0	1.0
8333.334	600.0	100.0	100.0	0	0.0	0.0	0.117	0.0	96.131905	8.207	1	5.0	2.0	5.0	0.0	1.0
8333.334	600.0	100.0	100.0	0	0.0	0.0	0.12	0.0	96.131905	8.226	1	5.0	2.0	5.0	0.0	1.0
8333.334	600.0	100.0	100.0	0	0.0	0.0	0.122	0.0	95.76608	8.226	1	5.0	2.0	5.0	0.0	1.0
8333.334	600.0	100.0	100.0	0	0.0	0.0	0.124	0.0	95.79472	8.242	1	5.0	2.0	5.0	0.0	1.0
8333.334	600.0	100.0	100.0	0	0.0	0.0	0.127	0.0	95.79472	8.248	1	5.0	2.0	5.0	0.0	1.0
8333.334	600.0	100.0	100.0	0	0.0	0.0	0.129	0.0	95.87349	8.248	1	5.0	2.0	5.0	0.0	1.0
8333.334	600.0	100.0	100.0	0	0.0	0.0	0.131	0.0	95.87349	8.261	1	5.0	2.0	5.0	0.0	1.0
8333.334	600.0	100.0	100.0	0	0.0	0.0	0.133	0.0	96.40305	8.261	1	5.0	2.0	5.0	0.0	1.0
8333.334	600.0	100.0	100.0	0	0.0	0.0	0.136	0.0	96.28912	8.267	1	5.0	2.0	5.0	0.0	1.0
8333.334	600.0	100.0	100.0	0	0.0	0.0	0.138	0.0	96.28912	8.278	1	5.0	2.0	5.0	0.0	1.0
8333.334	600.0	100.0	100.0	0	0.0	0.0	0.14	0.0	96.994415	8.278	1	5.0	2.0	5.0	0.0	1.0
8333.334	600.0	100.0	100.0	0	0.0	0.0	0.142	0.0	96.999245	8.282	1	5.0	2.0	5.0	0.0	1.0
8333.334	600.0	100.0	100.0	0	0.0	0.0	0.144	0.0	96.999245	8.29	1	5.0	2.0	5.0	0.0	1.0
8333.334	600.0	100.0	100.0	0	0.0	0.0	0.146	0.0	97.52203	8.29	1	5.0	2.0	5.0	0.0	1.0
8333.334	600.0	100.0	100.0	0	0.0	0.0	0.148	0.0	97.52203	8.294	1	5.0	2.0	5.0	0.0	1.0
8333.334	600.0	100.0	100.0	0	0.0	0.0	0.15	0.0	98.547585	8.294	1	5.0	2.0	5.0	0.0	1.0
8333.334	600.0	100.0	100.0	0	0.0	0.0	0.152	0.0	98.59219	8.301	1	5.0	2.0	5.0	0.0	1.0
8333.334	600.0	100.0	100.0	0	0.0	0.0	0.154	0.0	98.59219	8.307	1	5.0	2.0	5.0	0.0	1.0
8333.334	600.0	99.00498	100.0	0	0.0	0.0	0.155	0.0	97.95814	8.307	1	2.0	2.0	7.0	0.0	2.0
0.0	600.0	99.00498	100.0	0	0.0	0.0	0.157	0.0	98.25992	8.309	1	2.0	2.0	0.0	0.0	2.0
0.0	600.0	99.00498	100.0	0	0.0	0.0	0.159	0.0	98.25992	8.314	1	2.0	2.0	0.0	0.0	2.0
0.0	600.0	99.00498	100.0	0	0.0	0.0	0.161	0.0	98.415405	8.314	1	2.0	2.0	0.0	0.0	2.0
0.0	600.0	99.00498	100.0	0	0.0	0.0	0.162	0.0	98.415405	8.316	1	2.0	2.0	0.0	0.0	2.0
0.0	600.0	99.00498	100.0	0	0.0	0.0	0.164	0.0	97.77538	8.316	1	2.0	2.0	0.0	0.0	2.0
0.0	600.0	99.00498	100.0	0	0.0	0.0	0.165	0.0	97.92832	7.182	1	2.0	2.0	0.0	0.0	2.0
0.0	600.0	99.00498	100.0	0	0.0	0.0	0.167	0.0	97.92832	6.674	1	2.0	2.0	0.0	0.0	2.0
0.0	600.0	99.00498	100.0	0	0.0	0.0	0.168	0.0	98.07096	6.674	1	2.0	2.0	0.0	0.0	2.0
0.0	600.0	99.00498	100.0	0	0.0	0.0	0.169	0.0	98.089066	5.764	1	2.0	2.0	0.0	0.0	2.0
0.0	600.0	99.00498	100.0	0	0.0	0.0	0.169	0.0	98.089066	5.356	1	2.0	2.0	0.0	0.0	2.0
0.0	600.0	99.00498	100.0	0	0.0	0.0	0.17	0.0	98.95935	5.356	1	2.0	2.0	0.0	0.0	2.0
0.0	600.0	99.00498	100.0	0	0.0	0.0	0.171	0.0	98.95935	4.625	1	2.0	2.0	0.0	0.0	2.0
0.0	600.0	99.00498	100.0	0	0.0	0.0	0.172	0.0	98.43725	4.625	1	2.0	2.0	0.0	0.0	2.0
0.0	600.0	99.00498	100.0	0	0.0	0.0	0.172	0.0	98.62301	3.994	1	2.0	2.0	0.0	0.0	2.0
0.0	600.0	99.00498	100.0	0	0.0	0.0	0.172	0.0	98.62301	3.711	1	2.0	2.0	0.0	0.0	2.0
0.0	600.0	99.00498	100.0	0	0.0	0.0	0.172	0.0	98.562965	3.711	1	2.0	2.0	0.0	0.0	2.0
0.0	600.0	99.00498	100.0	0	0.0	0.0	0.172	0.0	97.61846	3.205	1	2.0	2.0	0.0	0.0	2.0
0.0	600.0	99.00498	100.0	0	0.0	0.0	0.172	0.0	97.61846	2.979	1	2.0	2.0	0.0	0.0	2.0
0.0	600.0	99.00498	100.0	0	0.0	0.0	0.172	0.0	96.955025	2.979	1	2.0	2.0	0.0	0.0	2.0
0.0	600.0	99.00498	100.0	0	0.0	0.0	0.172	0.0	96.955025	2.572	1	2.0	2.0	0.0	0.0	2.0
0.0	600.0	99.00498	100.0	0	0.0	0.0	0.171	0.0	96.3505	2.572	1	2.0	2.0	0.0	0.0	2.0
0.0	600.0	99.00498	100.0	0	0.0	0.0	0.171	0.0	97.50823	2.39	1	2.0	2.0	8.0	0.0	2.0
0.0	600.0	99.00498	100.0	0	0.0	0.0	0.171	0.0	97.50823	2.064	1	2.0	2.0	8.0	0.0	2.0
0.0	600.0	99.00498	100.0	0	0.0	0.0	0.17	1.0	97.210495	2.064	1	2.0	2.0	11.0	0.0	2.0
-9722.223	700.0	99.00498	100.0	0	0.0	0.0	0.169	1.0	98.30267	1.918	1	2.0	2.0	11.0	0.0	2.0
-9722.223	700.0	99.00498	100.0	0	0.0	0.0	0.168	1.0	98.30267	1.657	1	2.0	2.0	11.0	0.0	2.0
-9722.223	700.0	99.00498	100.0	0	0.0	0.0	0.167	1.0	97.99778	1.657	1	2.0	2.0	11.0	0.0	2.0
-9722.223	700.0	99.00498	100.0	0	0.0	0.0	0.165	1.0	97.99778	0.741	1	2.0	2.0	11.0	0.0	2.0
-9722.223	700.0	99.00498	100.0	0	0.0	0.0	0.164	1.0	98.20739	0.741	1	2.0	2.0	11.0	0.0	2.0
-9722.223	700.0	99.00498	100.0	0	0.0	0.0	0.162	1.0	98.22284	0.001	1	2.0	2.0	11.0	0.0	2.0
-9722.223	700.0	99.00498	100.0	0	0.0	0.0	0.16	1.0	98.504875	-1.325	1	2.0	2.0	11.0	0.0	2.0
-9722.223	700.0	99.00498	100.0	0	0.0	0.0	0.158	1.0	98.50585	-1.325	1	2.0	2.0	11.0	0.0	2.0
-9722.223	700.0	99.00498	100.0	0	0.0	0.0	0.156	1.0	98.40354	-1.919	1	2.0	2.0	11.0	0.0	2.0
-9722.223	700.0	99.00498	100.0	0	0.0	0.0	0.153	1.0	98.40354	-2.985	1	2.0	2.0	11.0	0.0	2.0
-9722.223	700.0	99.00498	100.0	0	0.0	0.0	0.15	1.0	97.8228	-2.985	1	2.0	2.0	12.0	0.0	2.0
-9722.223	700.0	99.00498	100.0	0	0.0	0.0	0.147	1.0	97.8228	-3.462	1	2.0	2.0	12.0	0.0	2.0
-9722.223	700.0	99.00498	100.0	0	0.0	0.0	0.144	1.0	97.609985	-3.462	1	2.0	2.0	12.0	0.0	2.0
-9722.223	700.0	99.00498	100.0	0	0.0	0.0	0.141	1.0	97.83971	-4.318	1	2.0	2.0	12.0	0.0	2.0
-9722.223	700.0	99.00498	100.0	0	0.0	0.0	0.137	1.0	97.83971	-5.057	1	2.0	2.0	12.0	0.0	2.0
-9722.223	700.0	99.00498	100.0	0	0.0	0.0	0.134	1.0	97.96478	-5.057	1	2.0	2.0	12.0	0.0	2.0
-9722.223	700.0	99.00498	100.0	0	0.0	0.0	0.13	1.0	97.46008	-5.387	1	2.0	2.0	12.0	0.0	2.0
-9722.223	700.0	99.00498	100.0	0	0.0	0.0	0.127	1.0	97.46008	-5.98	1	2.0	2.0	12.0	0.0	2.0
-9722.223	700.0	99.00498	100.0	0	0.0	0.0	0.123	1.0	96.72887	-5.98	1	2.0	2.0	12.0	0.0	2.0
-9722.223	700.0	99.00498	100.0	0	0.0	0.0	0.119	1.0	96.72887	-6.246	1	2.0	2.0	12.0	0.0	2.0
-9722.223	700.0	99.00498	100.0	0	0.0	0.0	0.115	1.0	97.040115	-6.246	1	2.0	2.0	12.0	0.0	2.0
-9722.223	700.0	99.00498	100.0	0	0.0	0.0	0.111	1.0	97.24661	-6.723	1	2.0	2.0	12.0	0.0	2.0
-9722.223	700.0	99.00498	100.0	0	0.0	0.0	0.107	1.0	97.24661	-6.935	1	2.0	2.0	12.0	0.0	2.0
-9722.223	700.0	99.00498	100.0	0	0.0	0.0	0.103	1.0	97.617966	-6.935	1	2.0	2.0	12.0	0.0	2.0
-9722.223	700.0	99.00498	100.0	0	0.0	0.0	0.099	1.0	97.26329	-7.317	1	2.0	2.0	12.0	0.0	2.0
-9722.223	700.0	99.00498	100.0	0	0.0	0.0	0.095	1.0	97.26329	-7.646	1	2.0	2.0	12.0	0.0	2.0
-9722.223	700.0	99.00498	100.0	0	0.0	0.0	0.091	1.0	97.42853	-7.646	1	2.0	2.0	12.0	0.0	2.0
-9722.223	700.0	99.00498	100.0	0	0.0	0.0	0.087	1.0	97.42853	-7.794	1	2.0	2.0	12.0	0.0	2.0
-9722.223	700.0	99.00498	100.0	0	0.0	0.0	0.082	1.0	97.72899	-7.794	1	2.0	2.0	12.0	0.0	2.0
-9722.223	700.0	99.00498	100.0	0	0.0	0.0	0.078	1.0	98.19866	-8.059	1	2.0	2.0	12.0	0.0	2.0
-9722.223	700.0	99.00498	100.0	0	0.0	0.0	0.074	1.0	98.19866	-8.177	1	2.0	2.0	12.0	0.0	2.0
-9722.223	700.0	99.00498	100.0	0	0.0	0.0	0.07	1.0	98.04696	-8.177	1	2.0	2.0	12.0	0.0	2.0
-9722.223	700.0	99.00498	100.0	0	0.0	0.0	0.066	1.0	98.19049	-8.389	1	2.0	2.0	12.0	0.0	2.0
-9722.223	700.0	99.00498	100.0	0	0.0	0.0	0.062	1.0	98.19049	-8.484	1	2.0	2.0	12.0	0.0	2.0
-9722.223	700.0	99.00498	100.0	0	0.0	0.0	0.058	1.0	97.77338	-8.484	1	2.0	2.0	12.0	0.0	2.0
-9722.223	700.0	99.00498	100.0	0	0.0	0.0	0.054	1.0	97.77338	-8.655	1	2.0	2.0	12.0	0.0	2.0
-9722.223	700.0	99.00498	100.0	0	0.0	0.0	0.05	1.0	96.794975	-8.655	1	2.0	2.0	12.0	0.0	2.0
-9722.223	700.0	99.00498	100.0	1	0.0	0.0	0.046	1.0	97.78772	-8.731	1	2.0	2.0	12.0	0.0	2.0
-9722.223	700.0	99.00498	100.0	1	0.0	0.0	0.042	1.0	97.78772	-8.868	1	2.0	2.0	12.0	0.0	2.0
-9722.223	700.0	99.00498	100.0	1	0.0	0.0	0.038	1.0	98.12376	-8.868	1	2.0	2.0	12.0	0.0	2.0
-9722.223	700.0	99.00498	100.0	1	0.0	0.0	0.034	1.0	97.49798	-8.986	1	2.0	2.0	12.0	0.0	2.0
-9722.223	700.0	99.00498	100.0	1	0.0	0.0	0.031	1.0	97.49798	-9.039	1	2.0	2.0	12.0	0.0	2.0
-9722.223	700.0	99.00498	100.0	1	0.0	0.0	0.027	1.0	97.803345	-9.039	1	2.0	2.0	12.0	0.0	2.0
-9722.223	700.0	99.00498	100.0	1	0.0	0.0	0.024	1.0	97.803345	-9.134	1	2.0	2.0	12.0	0.0	2.0
-9722.223	700.0	99.00498	100.0	1	0.0	0.0	0.021	1.0	97.569275	-9.134	1	2.0	2.0	12.0	0.0	2.0
-9722.223	700.0	99.00498	100.0	1	0.0	0.0	0.018	1.0	97.22824	-9.176	1	2.0	2.0	12.0	0.0	2.0
-9722.223	700.0	99.00498	100.0	1	0.0	0.0	0.015	1.0	97.22824	-9.252	1	2.0	2.0	12.0	0.0	2.0
-9722.223	700.0	99.00498	100.0	1	0.0	0.0	0.011	1.0	97.481544	-9.252	1	2.0	2.0	12.0	0.0	2.0
-9722.223	700.0	99.00498	100.0	1	0.0	0.0	0.009	1.0	97.43526	-9.287	1	2.0	2.0	12.0	0.0	2.0
-9722.223	700.0	99.00498	100.0	1	0.0	0.0	0.006	1.0	97.22775	-9.348	1	2.0	2.0	12.0	0.0	2.0
-9722.223	700.0	99.00498	100.0	1	0.0	0.0	0.003	1.0	97.51439	-9.348	1	2.0	2.0	12.0	0.0	2.0
-9722.223	700.0	99.00498	100.0	1	0.0	0.0	0.0	1.0	97.51439	-9.375	1	2.0	2.0	12.0	0.0	2.0
-9722.223	700.0	99.00498	100.0	1	0.0	0.0	-0.001	1.0	98.07876	-9.375	1	2.0	2.0	12.0	0.0	2.0
-9722.223	700.0	99.00498	100.0	1	0.0	0.0	-0.004	1.0	97.85751	-9.424	1	2.0	2.0	12.0	0.0	2.0
-9722.223	700.0	99.00498	100.0	1	0.0	0.0	-0.006	1.0	97.85751	-9.466	1	2.0	2.0	12.0	0.0	2.0
-9722.223	700.0	99.00498	100.0	1	0.0	0.0	-0.008	1.0	98.13242	-9.466	1	2.0	2.0	12.0	0.0	2.0
-9722.223	700.0	99.00498	100.0	1	0.0	0.0	-0.01	1.0	98.32786	-9.485	1	2.0	2.0	13.0	0.0	2.0
-9722.223	700.0	99.00498	100.0	1	0.0	0.0	-0.012	1.0	98.32786	-9.519	1	2.0	2.0	13.0	0.0	2.0
0.0	700.0	99.00498	100.0	0	0.0	0.0	-0.014	1.0	98.11908	-9.519	1	2.0	3.0	0.0	0.0	2.0
0.0	700.0	99.00498	100.0	0	0.0	0.0	-0.016	1.0	98.11908	-9.534	1	2.0	3.0	0.0	0.0	2.0
0.0	700.0	99.00498	100.0	0	0.0	0.0	-0.018	1.0	98.42963	-9.534	1	2.0	3.0	0.0	0.0	2.0
0.0	700.0	99.00498	100.0	0	0.0	0.0	-0.019	1.0	98.46846	-9.562	1	2.0	3.0	0.0	0.0	2.0
0.0	700.0	99.00498	100.0	0	0.0	0.0	-0.021	1.0	98.46846	-8.886	1	2.0	3.0	0.0	0.0	2.0
0.0	700.0	99.00498	100.0	0	0.0	0.0	-0.022	1.0	97.96739	-8.886	1	2.0	3.0	0.0	0.0	2.0
0.0	700.0	99.00498	100.0	0	0.0	0.0	-0.023	1.0	98.17016	-7.673	1	2.0	3.0	0.0	0.0	2.0
0.0	700.0	99.00498	100.0	0	0.0	0.0	-0.024	1.0	98.17016	-6.626	1	2.0	3.0	0.0	0.0	2.0
0.0	700.0	99.00498	100.0	0	0.0	0.0	-0.024	1.0	98.4353	-6.626	1	2.0	3.0	0.0	0.0	2.0
0.0	700.0	99.00498	100.0	0	0.0	0.0	-0.025	1.0	98.4353	-6.158	1	2.0	3.0	0.0	0.0	2.0
0.0	700.0	99.00498	100.0	0	0.0	0.0	-0.025	1.0	97.75866	-6.158	1	2.0	3.0	0.0	0.0	2.0
0.0	700.0	99.00498	100.0	0	0.0	0.0	-0.025	1.0	98.09211	-5.318	1	2.0	3.0	0.0	0.0	2.0
0.0	700.0	99.00498	100.0	0	0.0	0.0	-0.025	1.0	98.09211	-4.942	1	2.0	3.0	0.0	0.0	2.0
0.0	700.0	99.00498	100.0	0	0.0	0.0	-0.025	1.0	98.577675	-4.942	1	2.0	3.0	0.0	0.0	2.0
0.0	700.0	99.00498	100.0	0	0.0	0.0	-0.025	1.0	98.8063	-4.267	1	2.0	3.0	0.0	0.0	2.0
0.0	700.0	99.00498	100.0	0	0.0	0.0	-0.025	1.0	98.8063	-3.966	1	2.0	3.0	0.0	0.0	2.0
0.0	700.0	99.00498	100.0	0	0.0	0.0	-0.025	1.0	98.581116	-3.966	1	2.0	3.0	0.0	0.0	2.0
0.0	700.0	99.00498	100.0	0	0.0	0.0	-0.025	1.0	98.581116	-3.424	1	2.0	3.0	0.0	0.0	2.0
0.0	700.0	99.00498	100.0	0	0.0	0.0	-0.024	1.0	98.17281	-3.424	1	2.0	3.0	0.0	0.0	2.0
0.0	700.0	99.00498	100.0	0	0.0	0.0	-0.024	1.0	98.35419	-2.958	0	2.0	3.0	7.0	0.0	2.0
0.0	700.0	99.00498	100.0	0	0.0	0.0	-0.023	1.0	98.35419	-2.748	0	2.0	3.0	7.0	0.0	2.0
0.0	700.0	99.00498	100.0	0	0.0	0.0	-0.023	1.0	97.75018	-2.748	0	2.0	3.0	0.0	0.0	2.0
0.0	700.0	99.00498	100.0	0	0.0	0.0	-0.022	1.0	96.95185	-2.373	0	2.0	3.0	0.0	0.0	2.0
0.0	700.0	99.00498	100.0	0	0.0	0.0	-0.021	1.0	96.95185	-2.205	0	2.0	3.0	0.0	0.0	2.0
0.0	700.0	99.00498	100.0	0	0.0	0.0	-0.02	1.0	96.70451	-2.205	0	2.0	3.0	0.0	0.0	2.0
0.0	700.0	99.00498	100.0	0	0.0	0.0	-0.02	1.0	96.70451	-1.904	0	2.0	3.0	0.0	0.0	2.0
0.0	700.0	99.00498	100.0	0	0.0	0.0	-0.019	1.0	96.34911	-1.904	0	2.0	3.0	0.0	0.0	2.0
0.0	700.0	99.00498	100.0	0	0.0	0.0	-0.018	1.0	96.741646	-1.769	0	2.0	3.0	0.0	0.0	2.0
0.0	700.0	99.00498	100.0	0	0.0	0.0	-0.016	1.0	96.741646	-1.528	0	2.0	3.0	0.0	0.0	2.0
0.0	700.0	99.00498	100.0	0	0.0	0.0	-0.015	1.0	96.8871	-1.528	0	2.0	3.0	0.0	0.0	2.0
0.0	700.0	99.00498	100.0	0	0.0	0.0	-0.014	1.0	96.57577	-1.42	0	2.0	3.0	0.0	0.0	2.0
0.0	700.0	99.00498	100.0	0	0.0	0.0	-0.013	1.0	96.19638	-1.226	0	2.0	3.0	0.0	0.0	2.0
0.0	700.0	99.00498	100.0	0	0.0	0.0	-0.012	1.0	95.70681	-1.226	0	2.0	3.0	0.0	0.0	2.0
0.0	700.0	99.00498	100.0	0	0.0	0.0	-0.011	1.0	95.70681	-1.139	0	2.0	3.0	0.0	0.0	2.0
0.0	700.0	99.00498	100.0	0	0.0	0.0	-0.01	1.0	96.36037	-1.139	0	2.0	3.0	0.0	0.0	2.0
0.0	700.0	99.00498	100.0	0	0.0	0.0	-0.009	1.0	95.759155	-0.983	0	2.0	3.0	0.0	0.0	2.0
0.0	700.0	99.00498	100.0	0	0.0	0.0	-0.008	1.0	95.759155	-0.914	0	2.0	3.0	0.0	0.0	2.0
0.0	700.0	99.00498	100.0	0	0.0	0.0	-0.007	1.0	95.82367	-0.914	0	2.0	3.0	0.0	0.0	2.0
0.0	700.0	99.00498	100.0	0	0.0	0.0	-0.005	1.0	96.21924	-0.789	0	2.0	3.0	0.0	0.0	2.0
0.0	700.0	99.00498	100.0	0	0.0	0.0	-0.004	1.0	96.21924	-0.681	0	2.0	3.0	0.0	0.0	2.0
0.0	700.0	99.00498	100.0	0	0.0	0.0	-0.003	1.0	96.50094	-0.681	0	2.0	3.0	0.0	0.0	2.0
0.0	700.0	99.00498	100.0	0	0.0	0.0	-0.001	1.0	96.50094	-0.633	0	2.0	3.0	0.0	0.0	2.0
0.0	700.0	99.00498	100.0	0	0.0	0.0	0.0	1.0	95.994385	-0.633	0	2.0	3.0	0.0	0.0	2.0
0.0	700.0	99.00498	100.0	0	0.0	0.0	0.0	1.0	97.39383	-0.546	0	2.0	3.0	0.0	0.0	2.0
0.0	700.0	99.00498	100.0	0	0.0	0.0	0.002	1.0	97.39383	-0.508	0	2.0	3.0	0.0	0.0	2.0
0.0	700.0	99.00498	100.0	0	0.0	0.0	0.003	1.0	97.59421	-0.508	0	2.0	3.0	0.0	0.0	2.0
0.0	700.0	99.00498	100.0	0	0.0	0.0	0.004	1.0	96.72135	-0.438	0	2.0	3.0	0.0	0.0	2.0
0.0	700.0	99.00498	100.0	0	0.0	0.0	0.005	1.0	96.72135	-0.407	0	2.0	3.0	0.0	0.0	2.0
0.0	700.0	99.00498	100.0	0	0.0	0.0	0.007	1.0	96.45343	-0.407	0	2.0	3.0	0.0	0.0	2.0
0.0	700.0	99.00498	100.0	0	0.0	0.0	0.008	1.0	96.45343	-0.351	0	2.0	3.0	0.0	0.0	2.0
0.0	700.0	99.00498	100.0	0	0.0	0.0	0.01	1.0	96.03298	-0.351	0	2.0	3.0	0.0	0.0	2.0
0.0	700.0	99.00498	100.0	0	0.0	0.0	0.011	1.0	95.68082	-0.326	0	2.0	3.0	0.0	0.0	2.0
0.0	700.0	99.00498	100.0	0	0.0	0.0	0.012	1.0	95.68082	-0.282	0	2.0	3.0	0.0	0.0	2.0
0.0	700.0	99.00498	100.0	0	0.0	0.0	0.014	1.0	95.74982	-0.282	0	2.0	3.0	0.0	0.0	2.0
0.0	700.0	99.00498	100.0	0	0.0	0.0	0.015	1.0	95.66905	-0.262	0	2.0	3.0	0.0	0.0	2.0
0.0	700.0	99.00498	100.0	0	0.0	0.0	0.016	1.0	95.66905	-0.226	0	2.0	3.0	0.0	0.0	2.0
0.0	700.0	99.00498	100.0	0	0.0	0.0	0.018	1.0	95.58281	-0.226	0	2.0	3.0	0.0	0.0	2.0
0.0	700.0	99.00498	100.0	0	0.0	0.0	0.019	1.0	95.58281	-0.21	0	2.0	3.0	0.0	0.0	2.0
0.0	700.0	99.00498	100.0	0	0.0	0.0	0.021	1.0	95.71231	-0.21	0	2.0	3.0	0.0	0.0	2.0
0.0	700.0	99.00498	100.0	0	0.0	0.0	0.022	1.0	95.85711	-0.181	0	2.0	3.0	0.0	0.0	2.0
0.0	700.0	99.00498	100.0	0	0.0	0.0	0.024	1.0	95.85711	-0.168	0	2.0	3.0	0.0	0.0	2.0
0.0	700.0	99.00498	100.0	0	0.0	0.0	0.026	1.0	95.88474	-0.168	0	2.0	3.0	0.0	0.0	2.0
0.0	700.0	99.00498	100.0	0	0.0	0.0	0.027	1.0	95.271645	-0.145	0	2.0	3.0	0.0	0.0	2.0
0.0	700.0	99.00498	100.0	0	0.0	0.0	0.029	1.0	95.271645	-0.125	0	2.0	3.0	0.0	0.0	2.0
0.0	700.0	99.00498	100.0	0	0.0	0.0	0.031	1.0	96.321945	-0.125	0	2.0	3.0	0.0	0.0	2.0
0.0	700.0	99.00498	100.0	0	0.0	0.0	0.032	1.0	96.321945	-0.116	0	2.0	3.0	0.0	0.0	2.0
0.0	700.0	99.00498	100.0	0	0.0	0.0	0.034	1.0	96.008514	-0.116	0	2.0	3.0	0.0	0.0	2.0
0.0	700.0	99.00498	100.0	0	0.0	0.0	0.036	1.0	96.23044	-0.1	0	2.0	3.0	0.0	0.0	2.0
0.0	700.0	99.00498	100.0	0	0.0	0.0	0.038	1.0	96.23044	-0.093	0	2.0	3.0	0.0	0.0	2.0
0.0	700.0	99.00498	100.0	0	0.0	0.0	0.04	1.0	96.802345	-0.093	0	2.0	3.0	0.0	0.0	2.0
0.0	700.0	99.00498	100.0	0	0.0	0.0	0.042	1.0	97.91057	-0.08	0	2.0	3.0	0.0	0.0	2.0
0.0	700.0	99.00498	100.0	0	0.0	0.0	0.044	1.0	97.91057	-0.074	0	2.0	3.0	0.0	0.0	2.0
0.0	700.0	99.00498	100.0	0	0.0	0.0	0.046	1.0	97.34295	-0.074	0	2.0	3.0	0.0	0.0	2.0
0.0	700.0	99.00498	100.0	0	0.0	0.0	0.048	1.0	97.04147	-0.064	0	2.0	3.0	0.0	0.0	2.0
0.0	700.0	99.00498	100.0	0	0.0	0.0	0.05	1.0	97.04147	-0.064	0	2.0	3.0	0.0	0.0	2.0
0.0	700.0	99.00498	100.0	0	0.0	0.0	0.052	1.0	97.42251	-0.059	0	2.0	3.0	0.0	0.0	2.0
0.0	700.0	99.00498	100.0	0	0.0	0.0	0.054	1.0	97.42251	-0.051	0	2.0	3.0	0.0	0.0	2.0
0.0	700.0	99.00498	100.0	0	0.0	0.0	0.056	1.0	97.69408	-0.051	0	2.0	3.0	0.0	0.0	2.0
0.0	700.0	99.00498	100.0	0	0.0	0.0	0.058	1.0	97.36474	-0.044	0	2.0	3.0	0.0	0.0	2.0
0.0	700.0	99.00498	100.0	0	0.0	0.0	0.06	1.0	97.36474	-0.041	0	2.0	3.0	0.0	0.0	2.0
0.0	700.0	99.00498	100.0	0	0.0	0.0	0.062	1.0	96.978645	-0.041	0	2.0	3.0	0.0	0.0	2.0
0.0	700.0	99.00498	100.0	0	0.0	0.0	0.064	1.0	96.20202	-0.035	0	2.0	3.0	0.0	0.0	2.0
0.0	700.0	99.00498	100.0	0	0.0	0.0	0.067	1.0	96.20202	-0.035	0	2.0	3.0	0.0	0.0	2.0
0.0	700.0	99.00498	100.0	0	0.0	0.0	0.069	1.0	96.43862	-0.032	0	2.0	3.0	0.0	0.0	2.0
0.0	700.0	99.00498	100.0	0	0.0	0.0	0.071	1.0	96.43862	-0.028	0	2.0	3.0	0.0	0.0	2.0
0.0	700.0	99.00498	100.0	0	0.0	0.0	0.073	1.0	96.11421	-0.028	0	2.0	3.0	0.0	0.0	2.0
0.0	700.0	99.00498	100.0	0	0.0	0.0	0.076	1.0	96.16856	-0.026	0	2.0	3.0	0.0	0.0	2.0
0.0	700.0	99.00498	100.0	0	0.0	0.0	0.078	1.0	96.16856	-0.022	0	2.0	3.0	0.0	0.0	2.0
0.0	700.0	99.00498	100.0	0	0.0	0.0	0.08	1.0	96.79232	-0.022	0	2.0	3.0	0.0	0.0	2.0
0.0	700.0	99.00498	100.0	0	0.0	0.0	0.083	1.0	96.79232	-0.02	0	2.0	3.0	0.0	0.0	2.0
0.0	700.0	99.00498	100.0	0	0.0	0.0	0.085	1.0	97.3517	-0.02	0	2.0	3.0	0.0	0.0	2.0
0.0	700.0	99.00498	100.0	0	0.0	0.0	0.087	1.0	97.404015	-0.017	0	2.0	3.0	0.0	0.0	2.0
0.0	700.0	99.00498	100.0	0	0.0	0.0	0.089	1.0	97.404015	-0.016	0	2.0	3.0	0.0	0.0	2.0
0.0	700.0	99.00498	100.0	0	0.0	0.0	0.092	1.0	99.55619	-0.016	0	2.0	3.0	0.0	0.0	2.0
0.0	700.0	99.00498	100.0	0	0.0	0.0	0.094	1.0	98.86553	-0.014	0	2.0	3.0	0.0	0.0	2.0
0.0	700.0	99.00498	100.0	0	0.0	0.0	0.096	1.0	98.86553	-0.012	0	2.0	3.0	0.0	0.0	2.0
0.0	700.0	99.00498	100.0	0	0.0	0.0	0.098	1.0	98.940605	-0.012	0	2.0	3.0	0.0	0.0	2.0
0.0	700.0	99.00498	100.0	0	0.0	0.0	0.1	1.0	98.940605	-0.011	0	2.0	3.0	0.0	0.0	2.0
0.0	700.0	99.00498	100.0	0	0.0	0.0	0.102	1.0	98.75773	-0.011	0	2.0	3.0	0.0	0.0	2.0
0.0	700.0	99.00498	100.0	0	0.0	0.0	0.105	1.0	98.11542	-0.009	0	2.0	3.0	0.0	0.0	2.0
0.0	700.0	99.00498	100.0	0	0.0	0.0	0.107	1.0	98.11542	-0.008	0	2.0	3.0	0.0	0.0	2.0
0.0	700.0	99.00498	100.0	0	0.0	0.0	0.109	1.0	97.99409	-0.008	0	2.0	3.0	0.0	0.0	2.0
0.0	700.0	99.00498	100.0	0	0.0	0.0	0.111	1.0	98.1675	-0.007	0	2.0	3.0	0.0	0.0	2.0
0.0	700.0	99.00498	100.0	0	0.0	0.0	0.113	1.0	98.1675	-0.006	0	2.0	3.0	0.0	0.0	2.0
0.0	700.0	99.00498	100.0	0	0.0	0.0	0.115	1.0	98.636406	-0.006	0	2.0	3.0	0.0	0.0	2.0
0.0	700.0	99.00498	100.0	0	0.0	0.0	0.117	1.0	98.66209	-0.005	0	2.0	3.0	0.0	0.0	2.0
0.0	700.0	99.00498	100.0	0	0.0	0.0	0.119	1.0	98.66209	-0.005	0	2.0	3.0	0.0	0.0	2.0
0.0	700.0	99.00498	100.0	0	0.0	0.0	0.121	1.0	98.26674	-0.004	0	2.0	3.0	0.0	0.0	2.0
0.0	700.0	99.00498	100.0	0	0.0	0.0	0.123	1.0	98.26674	-0.004	0	2.0	3.0	0.0	0.0	2.0
0.0	700.0	99.00498	100.0	0	0.0	0.0	0.125	1.0	97.96544	-0.004	0	2.0	3.0	0.0	0.0	2.0
0.0	700.0	99.00498	100.0	0	0.0	0.0	0.127	1.0	97.48498	-0.003	0	2.0	3.0	0.0	0.0	2.0
0.0	700.0	99.00498	100.0	0	0.0	0.0	0.129	1.0	97.48498	-0.003	0	2.0	3.0	0.0	0.0	2.0
0.0	700.0	99.00498	100.0	0	0.0	0.0	0.131	1.0	96.17859	-0.003	0	2.0	3.0	0.0	0.0	2.0
0.0	700.0	99.00498	100.0	0	0.0	0.0	0.133	1.0	96.17859	-0.002	0	2.0	3.0	0.0	0.0	2.0
0.0	700.0	99.00498	100.0	0	0.0	0.0	0.134	1.0	96.022156	-0.002	0	2.0	3.0	0.0	0.0	2.0
0.0	700.0	99.00498	100.0	0	0.0	0.0	0.136	1.0	96.396774	-0.002	0	2.0	3.0	0.0	0.0	2.0
0.0	700.0	99.00498	100.0	0	0.0	0.0	0.138	1.0	96.585846	-0.002	0	2.0	3.0	0.0	0.0	2.0
0.0	700.0	99.00498	100.0	0	0.0	0.0	0.139	1.0	97.89569	-0.002	0	2.0	3.0	0.0	0.0	2.0
0.0	700.0	99.00498	100.0	0	0.0	0.0	0.141	1.0	97.615814	-0.001	0	2.0	3.0	0.0	0.0	2.0
0.0	700.0	99.00498	100.0	0	0.0	0.0	0.143	1.0	97.615814	-0.001	0	2.0	3.0	0.0	0.0	2.0
0.0	700.0	99.00498	100.0	0	0.0	0.0	0.144	1.0	97.56646	-0.001	0	2.0	3.0	0.0	0.0	2.0
0.0	700.0	99.00498	100.0	0	0.0	0.0	0.145	1.0	98.00297	-0.001	0	2.0	3.0	0.0	0.0	2.0
0.0	700.0	99.00498	100.0	0	0.0	0.0	0.147	1.0	98.00297	-0.001	0	2.0	3.0	0.0	0.0	2.0
0.0	700.0	99.00498	100.0	0	0.0	0.0	0.148	1.0	98.39762	0.0	0	2.0	3.0	0.0	0.0	2.0
0.0	700.0	99.00498	100.0	0	0.0	0.0	0.15	1.0	98.39762	0.0	0	2.0	3.0	0.0	0.0	2.0
0.0	700.0	99.00498	100.0	0	0.0	0.0	0.151	1.0	98.241615	0.0	0	2.0	3.0	0.0	0.0	2.0
0.0	700.0	99.00498	100.0	0	0.0	0.0	0.152	1.0	98.88786	0.0	0	2.0	3.0	0.0	0.0	2.0
0.0	700.0	99.00498	100.0	0	0.0	0.0	0.154	1.0	98.88786	0.0	0	2.0	3.0	0.0	0.0	2.0
0.0	700.0	99.00498	100.0	0	0.0	0.0	0.155	1.0	98.08476	0.0	0	2.0	3.0	0.0	0.0	2.0
0.0	700.0	99.00498	100.0	0	0.0	0.0	0.156	1.0	98.08476	0.0	0	2.0	3.0	0.0	0.0	2.0
0.0	700.0	99.00498	100.0	0	0.0	0.0	0.157	1.0	98.108086	0.0	0	2.0	3.0	0.0	0.0	2.0
0.0	700.0	99.00498	100.0	0	0.0	0.0	0.159	1.0	98.37398	0.0	0	2.0	3.0	0.0	0.0	2.0
0.0	700.0	99.00498	100.0	0	0.0	0.0	0.16	1.0	98.37398	0.0	0	2.0	3.0	0.0	0.0	2.0
0.0	700.0	99.00498	100.0	0	0.0	0.0	0.161	1.0	99.09379	0.0	0	2.0	3.0	0.0	0.0	2.0
0.0	700.0	99.00498	100.0	0	0.0	0.0	0.162	1.0	98.753555	0.0	0	2.0	3.0	0.0	0.0	2.0
0.0	700.0	99.00498	100.0	0	0.0	0.0	0.163	1.0	99.02612	0.0	0	2.0	3.0	0.0	0.0	2.0
0.0	700.0	99.00498	100.0	0	0.0	0.0	0.164	1.0	99.04303	0.0	0	2.0	3.0	0.0	0.0	2.0
0.0	700.0	99.00498	100.0	0	0.0	0.0	0.165	1.0	98.46236	0.0	0	2.0	3.0	0.0	0.0	2.0
0.0	700.0	99.00498	100.0	0	0.0	0.0	0.166	1.0	98.46236	0.0	0	2.0	3.0	0.0	0.0	2.0
0.0	700.0	99.00498	100.0	0	0.0	0.0	0.167	1.0	98.73506	0.0	0	2.0	3.0	0.0	0.0	2.0
0.0	700.0	99.00498	100.0	0	0.0	0.0	0.168	1.0	98.73506	0.0	0	2.0	3.0	0.0	0.0	2.0
0.0	700.0	99.00498	100.0	0	0.0	0.0	0.168	1.0	99.352776	0.0	0	2.0	3.0	0.0	0.0	2.0
0.0	700.0	99.00498	100.0	0	0.0	0.0	0.169	1.0	98.495316	0.0	0	2.0	3.0	0.0	0.0	2.0
0.0	700.0	99.00498	100.0	0	0.0	0.0	0.17	1.0	98.495316	0.0	0	2.0	3.0	0.0	0.0	2.0
0.0	700.0	99.00498	100.0	0	0.0	0.0	0.171	1.0	98.6985	0.0	0	2.0	3.0	0.0	0.0	2.0
0.0	700.0	99.00498	100.0	0	0.0	0.0	0.171	1.0	98.72371	0.0	0	2.0	3.0	0.0	0.0	2.0
0.0	700.0	99.00498	100.0	0	0.0	0.0	0.172	1.0	98.46228	0.0	0	2.0	3.0	0.0	0.0	2.0
0.0	700.0	99.00498	100.0	0	0.0	0.0	0.172	1.0	97.97702	0.0	0	2.0	3.0	0.0	0.0	2.0
0.0	700.0	99.00498	100.0	0	0.0	0.0	0.173	1.0	97.97702	0.0	0	2.0	3.0	0.0	0.0	2.0
0.0	700.0	99.00498	100.0	0	0.0	0.0	0.173	1.0	97.51102	0.0	0	2.0	3.0	0.0	0.0	2.0
0.0	700.0	99.00498	100.0	0	0.0	0.0	0.173	1.0	97.77227	0.0	0	2.0	3.0	0.0	0.0	2.0
0.0	700.0	99.00498	100.0	0	0.0	0.0	0.173	1.0	97.77227	0.0	0	2.0	3.0	0.0	0.0	2.0
0.0	700.0	99.00498	100.0	0	0.0	0.0	0.173	1.0	97.45368	0.0	0	2.0	3.0	0.0	0.0	2.0
0.0	700.0	99.00498	100.0	0	0.0	0.0	0.173	1.0	97.61883	0.0	0	2.0	3.0	0.0	0.0	2.0
0.0	700.0	99.00498	100.0	0	0.0	0.0	0.173	1.0	97.61883	0.0	0	2.0	3.0	0.0	0.0	2.0
0.0	700.0	99.00498	100.0	0	0.0	0.0	0.173	1.0	97.21802	0.0	0	2.0	3.0	0.0	0.0	2.0
0.0	700.0	99.00498	100.0	0	0.0	0.0	0.172	1.0	97.21802	0.0	0	2.0	3.0	0.0	0.0	2.0
0.0	700.0	99.00498	100.0	0	0.0	0.0	0.172	1.0	97.07813	0.0	0	2.0	3.0	8.0	0.0	2.0
0.0	700.0	99.00498	100.0	0	0.0	0.0	0.172	1.0	97.27179	0.0	0	2.0	3.0	11.0	0.0	2.0
0.0	700.0	99.00498	100.0	0	0.0	0.0	0.171	1.0	97.27179	0.0	0	2.0	3.0	11.0	0.0	2.0
-8333.334	600.0	99.00498	100.0	0	0.0	0.0	0.17	1.0	97.62355	0.0	0	2.0	3.0	11.0	0.0	2.0
-8333.334	600.0	99.00498	100.0	0	0.0	0.0	0.17	1.0	98.5646	0.0	0	2.0	3.0	11.0	0.0	2.0
-8333.334	600.0	99.00498	100.0	0	0.0	0.0	0.169	1.0	98.5646	0.0	0	2.0	3.0	11.0	0.0	2.0
-8333.334	600.0	99.00498	100.0	0	0.0	0.0	0.167	1.0	98.29891	0.0	0	2.0	3.0	11.0	0.0	2.0
-8333.334	600.0	99.00498	100.0	0	0.0	0.0	0.166	1.0	98.29891	-1.137	0	2.0	3.0	11.0	0.0	2.0
-8333.334	600.0	99.00498	100.0	0	0.0	0.0	0.165	1.0	98.30946	-1.137	0	2.0	3.0	11.0	0.0	2.0
-8333.334	600.0	99.00498	100.0	0	0.0	0.0	0.163	1.0	97.63596	-2.12	0	2.0	3.0	11.0	0.0	2.0
-8333.334	600.0	99.00498	100.0	0	0.0	0.0	0.161	1.0	97.63596	-2.56	0	2.0	3.0	11.0	0.0	2.0
-8333.334	600.0	99.00498	100.0	0	0.0	0.0	0.159	1.0	96.63499	-2.56	0	2.0	3.0	11.0	0.0	2.0
-8333.334	600.0	99.00498	100.0	0	0.0	0.0	0.157	1.0	96.72612	-3.349	0	2.0	3.0	11.0	0.0	2.0
-8333.334	600.0	99.00498	100.0	0	0.0	0.0	0.155	1.0	96.72612	-3.349	0	2.0	3.0	11.0	0.0	2.0
-8333.334	600.0	99.00498	100.0	0	0.0	0.0	0.153	1.0	96.1949	-3.702	0	2.0	3.0	11.0	0.0	2.0
-8333.334	600.0	99.00498	100.0	0	0.0	0.0	0.15	1.0	96.1949	-4.336	0	2.0	3.0	11.0	0.0	2.0
-8333.334	600.0	99.00498	100.0	0	0.0	0.0	0.148	1.0	97.0147	-4.336	0	2.0	3.0	12.0	0.0	2.0
-8333.334	600.0	99.00498	100.0	0	0.0	0.0	0.145	1.0	96.45493	-4.618	0	2.0	3.0	12.0	0.0	2.0
-8333.334	600.0	99.00498	100.0	0	0.0	0.0	0.143	1.0	96.45493	-5.126	0	2.0	3.0	12.0	0.0	2.0
-8333.334	600.0	99.00498	100.0	0	0.0	0.0	0.14	1.0	96.11815	-5.126	0	2.0	3.0	12.0	0.0	2.0
-8333.334	600.0	99.00498	100.0	0	0.0	0.0	0.137	1.0	95.80666	-5.354	0	2.0	3.0	12.0	0.0	2.0
-8333.334	600.0	99.00498	100.0	0	0.0	0.0	0.134	1.0	95.80666	-5.354	0	2.0	3.0	12.0	0.0	2.0
-8333.334	600.0	99.00498	100.0	0	0.0	0.0	0.131	1.0	96.12739	-5.762	0	2.0	3.0	12.0	0.0	2.0
-8333.334	600.0	99.00498	100.0	0	0.0	0.0	0.128	1.0	96.12739	-5.944	0	2.0	3.0	12.0	0.0	2.0
-8333.334	600.0	99.00498	100.0	0	0.0	0.0	0.125	1.0	96.16503	-5.944	0	2.0	3.0	12.0	0.0	2.0
-8333.334	600.0	99.00498	100.0	0	0.0	0.0	0.122	1.0	96.32137	-6.271	0	2.0	3.0	12.0	0.0	2.0
-8333.334	600.0	99.00498	100.0	0	0.0	0.0	0.119	1.0	96.32137	-6.418	0	2.0	3.0	12.0	0.0	2.0
-8333.334	600.0	99.00498	100.0	0	0.0	0.0	0.115	1.0	97.01317	-6.418	0	2.0	3.0	12.0	0.0	2.0
-8333.334	600.0	99.00498	100.0	0	0.0	0.0	0.112	1.0	96.95235	-6.68	0	2.0	3.0	12.0	0.0	2.0
-8333.334	600.0	99.00498	100.0	0	0.0	0.0	0.109	1.0	96.95235	-6.68	0	2.0	3.0	12.0	0.0	2.0
-8333.334	600.0	99.00498	100.0	0	0.0	0.0	0.105	1.0	97.421585	-6.907	0	2.0	3.0	12.0	0.0	2.0
-8333.334	600.0	99.00498	100.0	0	0.0	0.0	0.101	1.0	97.421585	-7.009	0	2.0	3.0	12.0	0.0	2.0
-8333.334	600.0	99.00498	100.0	0	0.0	0.0	0.098	1.0	97.602554	-7.009	0	2.0	3.0	12.0	0.0	2.0
-8333.334	600.0	99.00498	100.0	0	0.0	0.0	0.094	1.0	97.27057	-7.191	0	2.0	3.0	12.0	0.0	2.0
-8333.334	600.0	99.00498	100.0	0	0.0	0.0	0.091	1.0	97.27057	-7.272	0	2.0	3.0	12.0	0.0	2.0
-8333.334	600.0	99.00498	100.0	0	0.0	0.0	0.087	1.0	97.4688	-7.272	0	2.0	3.0	12.0	0.0	2.0
-8333.334	600.0	99.00498	100.0	0	0.0	0.0	0.083	1.0	98.05899	-7.418	0	2.0	3.0	12.0	0.0	2.0
-8333.334	600.0	99.00498	100.0	0	0.0	0.0	0.079	1.0	98.05899	-7.418	0	2.0	3.0	12.0	0.0	2.0
-8333.334	600.0	99.00498	100.0	0	0.0	0.0	0.076	1.0	98.416084	-7.484	0	2.0	3.0	12.0	0.0	2.0
-8333.334	600.0	99.00498	100.0	0	0.0	0.0	0.072	1.0	98.416084	-7.601	0	2.0	3.0	12.0	0.0	2.0
-8333.334	600.0	99.00498	100.0	0	0.0	0.0	0.068	1.0	98.65044	-7.601	0	2.0	3.0	12.0	0.0	2.0
-8333.334	600.0	99.00498	100.0	0	0.0	0.0	0.065	1.0	97.721634	-7.702	0	2.0	3.0	12.0	0.0	2.0
-8333.334	600.0	99.00498	100.0	0	0.0	0.0	0.061	1.0	97.721634	-7.749	0	2.0	3.0	12.0	0.0	2.0
-8333.334	600.0	99.00498	100.0	0	0.0	0.0	0.058	1.0	97.62141	-7.749	0	2.0	3.0	12.0	0.0	2.0
-8333.334	600.0	99.00498	100.0	0	0.0	0.0	0.054	1.0	97.7391	-7.83	0	2.0	3.0	12.0	0.0	2.0
-8333.334	600.0	99.00498	100.0	0	0.0	0.0	0.051	1.0	97.7391	-7.83	0	2.0	3.0	12.0	0.0	2.0
-8333.334	600.0	99.00498	100.0	0	0.0	0.0	0.048	1.0	97.43304	-7.865	0	2.0	3.0	12.0	0.0	2.0
-8333.334	600.0	99.00498	100.0	0	0.0	0.0	0.045	1.0	97.43304	-7.93	0	2.0	3.0	12.0	0.0	2.0
-8333.334	600.0	99.00498	100.0	0	0.0	0.0	0.042	1.0	98.53952	-7.93	0	2.0	3.0	12.0	0.0	2.0
-8333.334	600.0	99.00498	100.0	0	0.0	0.0	0.039	1.0	98.23299	-7.96	0	2.0	3.0	12.0	0.0	2.0
-8333.334	600.0	99.00498	100.0	1	0.0	0.0	0.036	1.0	98.23299	-8.012	0	2.0	3.0	12.0	0.0	2.0
-8333.334	600.0	99.00498	100.0	1	0.0	0.0	0.034	1.0	98.08814	-8.012	0	2.0	3.0	12.0	0.0	2.0
-8333.334	600.0	99.00498	100.0	1	0.0	0.0	0.032	1.0	98.20858	-8.057	0	2.0	3.0	12.0	0.0	2.0
-8333.334	600.0	99.00498	100.0	1	0.0	0.0	0.029	1.0	98.20858	-8.057	0	2.0	3.0	12.0	0.0	2.0
-8333.334	600.0	99.00498	100.0	1	0.0	0.0	0.027	1.0	98.97887	-8.077	0	2.0	3.0	12.0	0.0	2.0
-8333.334	600.0	99.00498	100.0	1	0.0	0.0	0.025	1.0	98.97887	-8.114	0	2.0	3.0	12.0	0.0	2.0
-8333.334	600.0	99.00498	100.0	1	0.0	0.0	0.024	1.0	99.64124	-8.114	0	2.0	3.0	12.0	0.0	2.0
-8333.334	600.0	99.00498	100.0	1	0.0	0.0	0.022	1.0	99.456024	-8.13	0	2.0	3.0	12.0	0.0	2.0
-8333.334	600.0	99.00498	100.0	1	0.0	0.0	0.021	1.0	99.456024	-8.159	0	2.0	3.0	12.0	0.0	2.0
-8333.334	600.0	99.00498	100.0	1	0.0	0.0	0.019	1.0	98.49733	-8.159	0	2.0	3.0	12.0	0.0	2.0
-8333.334	600.0	99.00498	100.0	1	0.0	0.0	0.018	1.0	98.20016	-8.184	0	2.0	3.0	12.0	0.0	2.0
-8333.334	600.0	99.00498	100.0	1	0.0	0.0	0.016	1.0	98.20016	-8.184	0	2.0	3.0	12.0	0.0	2.0
-8333.334	600.0	99.00498	100.0	1	0.0	0.0	0.015	1.0	97.280266	-8.195	0	2.0	3.0	12.0	0.0	2.0
-8333.334	600.0	99.00498	100.0	1	0.0	0.0	0.013	1.0	97.280266	-8.216	0	2.0	3.0	12.0	0.0	2.0
-8333.334	600.0	99.00498	100.0	1	0.0	0.0	0.012	1.0	97.07708	-8.216	0	2.0	3.0	12.0	0.0	2.0
-8333.334	600.0	99.00498	100.0	1	0.0	0.0	0.01	1.0	96.53903	-8.226	0	2.0	3.0	12.0	0.0	2.0
-8333.334	600.0	99.00498	100.0	1	0.0	0.0	0.009	1.0	96.53903	-8.241	0	2.0	3.0	12.0	0.0	2.0
-8333.334	600.0	99.00498	100.0	1	0.0	0.0	0.007	1.0	95.39816	-8.241	0	2.0	3.0	12.0	0.0	2.0
-8333.334	600.0	99.00498	100.0	1	0.0	0.0	0.005	1.0	96.08732	-8.248	0	2.0	3.0	12.0	0.0	2.0
-8333.334	600.0	99.00498	100.0	1	0.0	0.0	0.003	1.0	96.08732	-8.248	0	2.0	3.0	12.0	0.0	2.0
-8333.334	600.0	99.00498	100.0	1	0.0	0.0	0.001	1.0	97.88699	-8.255	0	2.0	3.0	12.0	0.0	2.0
-8333.334	600.0	99.00498	100.0	1	0.0	0.0	0.0	1.0	97.88699	-8.267	0	2.0	3.0	12.0	0.0	2.0
-8333.334	600.0	99.00498	100.0	1	0.0	0.0	-0.002	1.0	97.911835	-8.267	0	2.0	3.0	12.0	0.0	2.0
-8333.334	600.0	99.00498	100.0	1	0.0	0.0	-0.003	1.0	98.247375	-8.278	0	2.0	3.0	12.0	0.0	2.0
-8333.334	600.0	99.00498	100.0	1	0.0	0.0	-0.005	1.0	98.247375	-8.282	0	2.0	3.0	12.0	0.0	2.0
-8333.334	600.0	99.00498	100.0	1	0.0	0.0	-0.007	1.0	98.10295	-8.282	0	2.0	3.0	12.0	0.0	2.0
-8333.334	600.0	99.00498	100.0	1	0.0	0.0	-0.009	1.0	98.2673	-8.29	0	2.0	3.0	13.0	0.0	2.0
-8333.334	600.0	99.00498	100.0	1	0.0	0.0	-0.011	1.0	98.2673	-8.29	0	2.0	3.0	13.0	0.0	2.0
-8333.334	600.0	99.00498	100.0	0	0.0	0.0	-0.013	1.0	97.839325	-8.299	0	2.0	4.0	14.0	0.0	2.0
0.0	600.0	99.00498	100.0	0	0.0	0.0	-0.014	1.0	97.839325	-8.301	0	2.0	4.0	0.0	0.0	2.0
0.0	600.0	99.00498	100.0	0	0.0	0.0	-0.016	1.0	97.7263	-8.301	0	2.0	4.0	0.0	0.0	2.0
0.0	600.0	99.00498	100.0	0	0.0	0.0	-0.018	1.0	99.21337	-8.304	0	2.0	4.0	0.0	0.0	2.0
0.0	600.0	99.00498	100.0	0	0.0	0.0	-0.019	1.0	99.21337	-7.719	0	2.0	4.0	0.0	0.0	2.0
0.0	600.0	99.00498	100.0	0	0.0	0.0	-0.021	1.0	98.96157	-7.719	0	2.0	4.0	0.0	0.0	2.0
0.0	600.0	99.00498	100.0	0	0.0	0.0	-0.022	1.0	97.84592	-6.666	0	2.0	4.0	0.0	0.0	2.0
0.0	600.0	99.00498	100.0	0	0.0	0.0	-0.023	1.0	97.84592	-6.666	0	2.0	4.0	0.0	0.0	2.0
0.0	600.0	99.00498	100.0	0	0.0	0.0	-0.023	1.0	97.07079	-6.195	0	2.0	4.0	0.0	0.0	2.0
0.0	600.0	99.00498	100.0	0	0.0	0.0	-0.024	1.0	97.07079	-5.35	0	2.0	4.0	0.0	0.0	2.0
0.0	600.0	99.00498	100.0	0	0.0	0.0	-0.024	1.0	96.7014	-5.35	0	2.0	4.0	0.0	0.0	2.0
0.0	600.0	99.00498	100.0	0	0.0	0.0	-0.025	1.0	96.10817	-4.971	0	2.0	4.0	0.0	0.0	2.0
0.0	600.0	99.00498	100.0	0	0.0	0.0	-0.025	1.0	96.10817	-4.293	0	2.0	4.0	0.0	0.0	2.0
0.0	600.0	99.00498	100.0	0	0.0	0.0	-0.025	1.0	96.29262	-4.293	0	2.0	4.0	0.0	0.0	2.0
0.0	600.0	99.00498	100.0	0	0.0	0.0	-0.025	1.0	96.58251	-3.989	0	2.0	4.0	0.0	0.0	2.0
0.0	600.0	99.00498	100.0	0	0.0	0.0	-0.025	1.0	96.31616	-3.989	0	2.0	4.0	0.0	0.0	2.0
0.0	600.0	99.00498	100.0	0	0.0	0.0	-0.024	1.0	95.65638	-3.445	0	2.0	4.0	0.0	0.0	2.0
0.0	600.0	99.00498	100.0	0	0.0	0.0	-0.024	1.0	95.65638	-3.201	0	2.0	4.0	1.0	0.0	2.0
0.0	600.0	99.00498	100.0	0	0.0	0.0	-0.023	1.0	95.189445	-3.201	1	2.0	4.0	2.0	0.0	2.0
0.0	600.0	99.00498	100.0	0	0.0	0.0	-0.023	1.0	93.252785	-2.764	1	2.0	4.0	4.0	0.0	2.0
0.0	600.0	99.00498	100.0	0	0.0	0.0	-0.022	1.0	93.252785	-2.569	1	2.0	4.0	4.0	0.0	2.0
9708.403	699.005	99.00498	100.0	0	0.0	0.0	-0.021	1.0	94.70867	-2.569	1	2.0	4.0	4.0	0.0	2.0
9708.403	699.005	99.00498	100.0	0	0.0	0.0	-0.02	1.0	94.32706	-2.387	1	2.0	4.0	4.0	0.0	2.0
9708.403	699.005	99.00498	100.0	0	0.0	0.0	-0.019	1.0	94.32706	-2.387	1	2.0	4.0	4.0	0.0	2.0
9708.403	699.005	99.00498	100.0	0	0.0	0.0	-0.018	1.0	95.326324	-1.374	1	2.0	4.0	4.0	0.0	2.0
9708.403	699.005	99.00498	100.0	0	0.0	0.0	-0.016	1.0	95.443054	-0.589	1	2.0	4.0	4.0	0.0	2.0
9708.403	699.005	99.00498	100.0	0	0.0	0.0	-0.015	1.0	95.684135	-0.589	1	2.0	4.0	4.0	0.0	2.0
9708.403	699.005	99.00498	100.0	0	0.0	0.0	-0.013	1.0	95.6815	0.814	1	2.0	4.0	4.0	0.0	2.0
9708.403	699.005	99.00498	100.0	0	0.0	0.0	-0.011	1.0	95.6815	2.029	1	2.0	4.0	4.0	0.0	2.0
9708.403	699.005	99.00498	100.0	0	0.0	0.0	-0.009	1.0	96.260895	2.029	1	2.0	4.0	4.0	0.0	2.0
9708.403	699.005	99.00498	100.0	0	0.0	0.0	-0.007	1.0	97.2172	2.573	1	2.0	4.0	5.0	0.0	2.0
9708.403	699.005	99.00498	100.0	0	0.0	0.0	-0.005	1.0	97.2172	2.573	1	2.0	4.0	5.0	0.0	2.0
9708.403	699.005	99.00498	100.0	0	0.0	0.0	-0.002	1.0	97.546196	3.549	1	2.0	4.0	5.0	0.0	2.0
9708.403	699.005	99.00498	100.0	0	0.0	0.0	0.0	1.0	97.546196	4.39	1	2.0	4.0	5.0	0.0	2.0
9708.403	699.005	99.00498	100.0	0	0.0	0.0	0.002	1.0	98.143524	4.39	1	2.0	4.0	5.0	0.0	2.0
9708.403	699.005	99.00498	100.0	0	0.0	0.0	0.005	1.0	98.427	4.767	1	2.0	4.0	5.0	0.0	2.0
9708.403	699.005	99.00498	100.0	0	0.0	0.0	0.008	1.0	98.427	5.443	1	2.0	4.0	5.0	0.0	2.0
9708.403	699.005	99.00498	100.0	0	0.0	0.0	0.011	1.0	97.73981	5.443	1	2.0	4.0	5.0	0.0	2.0
9708.403	699.005	99.00498	100.0	0	0.0	0.0	0.015	1.0	96.67056	6.026	1	2.0	4.0	5.0	0.0	2.0
9708.403	699.005	99.00498	100.0	0	0.0	0.0	0.018	1.0	96.91942	6.026	1	2.0	4.0	5.0	0.0	2.0
9708.403	699.005	99.00498	100.0	0	0.0	0.0	0.022	1.0	97.19957	6.287	1	2.0	4.0	5.0	0.0	2.0
9708.403	699.005	99.00498	100.0	0	0.0	0.0	0.025	1.0	97.19957	6.531	1	2.0	4.0	5.0	0.0	2.0
9708.403	699.005	99.00498	100.0	0	0.0	0.0	0.029	1.0	97.63371	6.531	1	2.0	4.0	5.0	0.0	2.0
9708.403	699.005	99.00498	100.0	0	0.0	0.0	0.032	1.0	97.75607	6.966	1	2.0	4.0	5.0	0.0	2.0
9708.403	699.005	99.00498	100.0	0	0.0	0.0	0.036	1.0	97.75607	7.342	1	2.0	4.0	5.0	0.0	2.0
9708.403	699.005	99.00498	100.0	0	0.0	0.0	0.04	1.0	97.905136	7.342	1	2.0	4.0	5.0	0.0	2.0
9708.403	699.005	99.00498	100.0	0	0.0	0.0	0.044	1.0	98.535835	7.509	1	2.0	4.0	5.0	0.0	2.0
9708.403	699.005	99.00498	100.0	0	0.0	0.0	0.048	1.0	98.68396	7.509	1	2.0	4.0	5.0	0.0	2.0
9708.403	699.005	99.00498	100.0	0	0.0	0.0	0.052	1.0	99.29482	7.812	1	2.0	4.0	5.0	0.0	2.0
9708.403	699.005	99.00498	100.0	0	0.0	0.0	0.056	1.0	99.29482	7.947	1	2.0	4.0	5.0	0.0	2.0
9708.403	699.005	99.00498	100.0	0	0.0	0.0	0.059	1.0	98.81927	7.947	1	2.0	4.0	5.0	0.0	2.0
9708.403	699.005	99.00498	100.0	0	0.0	0.0	0.063	1.0	98.862274	8.189	1	2.0	4.0	5.0	0.0	2.0
9708.403	699.005	99.00498	100.0	0	0.0	0.0	0.067	1.0	98.862274	8.398	1	2.0	4.0	5.0	0.0	2.0
9708.403	699.005	99.00498	100.0	0	0.0	0.0	0.071	1.0	99.18817	8.398	1	2.0	4.0	5.0	0.0	2.0
9708.403	699.005	99.00498	100.0	0	0.0	0.0	0.075	1.0	99.03826	8.49	1	2.0	4.0	5.0	0.0	2.0
9708.403	699.005	99.00498	100.0	0	0.0	0.0	0.079	1.0	99.03826	8.49	1	2.0	4.0	5.0	0.0	2.0
9708.403	699.005	99.00498	100.0	0	0.0	0.0	0.083	1.0	98.35344	8.659	1	2.0	4.0	5.0	0.0	2.0
9708.403	699.005	99.00498	100.0	0	0.0	0.0	0.086	1.0	98.35344	8.733	1	2.0	4.0	5.0	0.0	2.0
9708.403	699.005	99.00498	100.0	0	0.0	0.0	0.09	1.0	98.53339	8.733	1	2.0	4.0	5.0	0.0	2.0
9708.403	699.005	99.00498	100.0	0	0.0	0.0	0.093	1.0	98.78982	8.868	1	2.0	4.0	5.0	0.0	2.0
9708.403	699.005	99.00498	100.0	0	0.0	0.0	0.097	1.0	98.78982	8.929	1	2.0	4.0	5.0	0.0	2.0
9708.403	699.005	99.00498	100.0	0	0.0	0.0	0.1	1.0	98.36442	8.929	1	2.0	4.0	5.0	0.0	2.0
9708.403	699.005	99.00498	100.0	0	0.0	0.0	0.103	1.0	98.54107	9.036	1	2.0	4.0	5.0	0.0	2.0
9708.403	699.005	99.00498	100.0	0	0.0	0.0	0.106	1.0	98.54107	9.036	1	2.0	4.0	5.0	0.0	2.0
9708.403	699.005	99.00498	100.0	0	0.0	0.0	0.109	1.0	97.9317	9.129	1	2.0	4.0	5.0	0.0	2.0
9708.403	699.005	99.00498	100.0	0	0.0	0.0	0.112	1.0	97.9317	9.172	1	2.0	4.0	5.0	0.0	2.0
9708.403	699.005	99.00498	100.0	0	0.0	0.0	0.115	1.0	98.6319	9.172	1	2.0	4.0	5.0	0.0	2.0
9708.403	699.005	99.00498	100.0	0	0.0	0.0	0.117	1.0	99.434105	9.247	1	2.0	4.0	5.0	0.0	2.0
9708.403	699.005	99.00498	100.0	0	0.0	0.0	0.12	1.0	99.434105	9.28	1	2.0	4.0	5.0	0.0	2.0
9708.403	699.005	99.00498	100.0	0	0.0	0.0	0.122	1.0	99.564514	9.28	1	2.0	4.0	5.0	0.0	2.0
9708.403	699.005	99.00498	100.0	0	0.0	0.0	0.125	1.0	99.23427	9.34	1	2.0	4.0	5.0	0.0	2.0
9708.403	699.005	99.00498	100.0	0	0.0	0.0	0.127	1.0	99.23427	9.34	1	2.0	4.0	5.0	0.0	2.0
9708.403	699.005	99.00498	100.0	0	0.0	0.0	0.129	1.0	99.28043	9.392	1	2.0	4.0	5.0	0.0	2.0
9708.403	699.005	99.00498	100.0	0	0.0	0.0	0.132	1.0	99.28043	9.415	1	2.0	4.0	5.0	0.0	2.0
9708.403	699.005	99.00498	100.0	0	0.0	0.0	0.134	1.0	98.50022	9.415	1	2.0	4.0	5.0	0.0	2.0
9708.403	699.005	99.00498	100.0	0	0.0	0.0	0.136	1.0	98.444084	9.457	1	2.0	4.0	5.0	0.0	2.0
9708.403	699.005	99.00498	100.0	0	0.0	0.0	0.139	1.0	98.444084	9.476	1	2.0	4.0	5.0	0.0	2.0
9708.403	699.005	99.00498	100.0	0	0.0	0.0	0.141	1.0	97.864	9.476	1	2.0	4.0	5.0	0.0	2.0
9708.403	699.005	99.00498	100.0	0	0.0	0.0	0.143	1.0	97.59772	9.51	1	2.0	4.0	5.0	0.0	2.0
9708.403	699.005	99.00498	100.0	0	0.0	0.0	0.146	1.0	97.59772	9.51	1	2.0	4.0	5.0	0.0	2.0
9708.403	699.005	99.00498	100.0	0	0.0	0.0	0.148	1.0	97.452614	9.525	1	2.0	4.0	5.0	0.0	2.0
9708.403	699.005	99.00498	100.0	0	0.0	0.0	0.15	1.0	97.452614	9.55	1	2.0	4.0	5.0	0.0	2.0
9708.403	699.005	99.00498	100.0	0	0.0	0.0	0.152	1.0	96.93283	9.55	1	2.0	4.0	5.0	0.0	2.0
9708.403	699.005	99.00498	100.0	0	0.0	0.0	0.155	1.0	96.99902	9.563	1	2.0	4.0	6.0	0.0	2.0
9708.403	699.005	99.00498	100.0	0	0.0	0.0	0.157	1.0	96.92329	9.584	1	2.0	4.0	6.0	0.0	2.0
0.0	699.005	99.00498	100.0	0	0.0	0.0	0.159	1.0	97.136795	9.584	1	3.0	4.0	0.0	0.0	2.0
0.0	699.005	99.00498	100.0	0	0.0	0.0	0.161	1.0	96.2151	9.594	1	3.0	4.0	0.0	0.0	2.0
0.0	699.005	99.00498	100.0	0	0.0	0.0	0.163	1.0	96.037186	9.594	1	3.0	4.0	0.0	0.0	2.0
0.0	699.005	99.00498	100.0	0	0.0	0.0	0.165	1.0	95.52066	9.611	1	3.0	4.0	0.0	0.0	2.0
0.0	699.005	99.00498	100.0	0	0.0	0.0	0.167	1.0	95.52066	8.931	1	3.0	4.0	0.0	0.0	2.0
0.0	699.005	99.00498	100.0	0	0.0	0.0	0.169	1.0	95.38221	8.931	1	3.0	4.0	0.0	0.0	2.0
0.0	699.005	99.00498	100.0	0	0.0	0.0	0.17	1.0	95.72982	7.714	1	3.0	4.0	0.0	0.0	2.0
0.0	699.005	99.00498	100.0	0	0.0	0.0	0.172	1.0	95.72982	7.167	1	3.0	4.0	0.0	0.0	2.0
0.0	699.005	99.00498	100.0	0	0.0	0.0	0.173	1.0	96.55255	7.167	1	3.0	4.0	0.0	0.0	2.0
0.0	699.005	99.00498	100.0	0	0.0	0.0	0.174	1.0	96.52214	6.191	1	3.0	4.0	0.0	0.0	2.0
0.0	699.005	99.00498	100.0	0	0.0	0.0	0.175	1.0	96.52214	5.752	1	3.0	4.0	0.0	0.0	2.0
0.0	699.005	99.00498	100.0	0	0.0	0.0	0.175	1.0	96.82655	5.752	1	3.0	4.0	0.0	0.0	2.0
0.0	699.005	99.00498	100.0	0	0.0	0.0	0.176	1.0	96.82655	4.968	1	3.0	4.0	0.0	0.0	2.0
0.0	699.005	99.00498	100.0	0	0.0	0.0	0.176	1.0	96.19071	4.968	1	3.0	4.0	0.0	0.0	2.0
0.0	699.005	99.00498	100.0	0	0.0	0.0	0.177	1.0	95.36973	4.289	1	3.0	4.0	0.0	0.0	2.0
0.0	699.005	99.00498	100.0	0	0.0	0.0	0.177	1.0	95.36973	3.987	1	3.0	4.0	0.0	0.0	2.0
0.0	699.005	99.00498	100.0	0	0.0	0.0	0.177	1.0	95.70596	3.987	1	3.0	4.0	0.0	0.0	2.0
0.0	699.005	99.00498	100.0	0	0.0	0.0	0.178	1.0	97.69174	3.442	1	3.0	4.0	0.0	0.0	2.0
0.0	699.005	99.00498	100.0	0	0.0	0.0	0.178	1.0	97.69174	3.442	1	3.0	4.0	0.0	0.0	2.0
0.0	699.005	99.00498	100.0	0	0.0	0.0	0.177	1.0	96.58474	3.199	1	3.0	4.0	8.0	0.0	2.0
0.0	699.005	99.00498	100.0	0	0.0	0.0	0.177	1.0	96.58474	2.763	1	3.0	4.0	8.0	0.0	2.0
0.0	699.005	99.00498	100.0	0	0.0	0.0	0.177	1.0	96.80434	2.763	1	3.0	4.0	11.0	0.0	2.0
-6944.445	500.0	99.00498	100.0	0	0.0	0.0	0.176	1.0	96.9237	2.567	1	3.0	4.0	11.0	0.0	2.0
-6944.445	500.0	99.00498	100.0	0	0.0	0.0	0.176	1.0	97.03323	2.216	1	3.0	4.0	11.0	0.0	2.0
-6944.445	500.0	99.00498	100.0	0	0.0	0.0	0.175	1.0	97.4096	2.216	1	3.0	4.0	11.0	0.0	2.0
-6944.445	500.0	99.00498	100.0	0	0.0	0.0	0.174	1.0	96.94637	2.06	1	3.0	4.0	11.0	0.0	2.0
-6944.445	500.0	99.00498	100.0	0	0.0	0.0	0.173	1.0	96.94637	2.06	1	3.0	4.0	11.0	0.0	2.0
-6944.445	500.0	99.00498	100.0	0	0.0	0.0	0.172	1.0	96.6986	0.83	1	3.0	4.0	11.0	0.0	2.0
-6944.445	500.0	99.00498	100.0	0	0.0	0.0	0.17	1.0	96.6986	-0.229	1	3.0	4.0	11.0	0.0	2.0
-6944.445	500.0	99.00498	100.0	0	0.0	0.0	0.169	1.0	97.25557	-0.229	1	3.0	4.0	11.0	0.0	2.0
-6944.445	500.0	99.00498	100.0	0	0.0	0.0	0.167	1.0	97.485725	-0.704	1	3.0	4.0	11.0	0.0	2.0
-6944.445	500.0	99.00498	100.0	0	0.0	0.0	0.165	1.0	97.485725	-1.557	1	3.0	4.0	11.0	0.0	2.0
-6944.445	500.0	99.00498	100.0	0	0.0	0.0	0.163	1.0	97.87012	-1.557	1	3.0	4.0	11.0	0.0	2.0
-6944.445	500.0	99.00498	100.0	0	0.0	0.0	0.16	1.0	97.57698	-1.938	1	3.0	4.0	11.0	0.0	2.0
-6944.445	500.0	99.00498	100.0	0	0.0	0.0	0.158	1.0	97.737	-2.622	1	3.0	4.0	11.0	0.0	2.0
-6944.445	500.0	99.00498	100.0	0	0.0	0.0	0.155	1.0	97.94561	-2.622	1	3.0	4.0	11.0	0.0	2.0
-6944.445	500.0	99.00498	100.0	0	0.0	0.0	0.152	1.0	97.94561	-2.928	1	3.0	4.0	11.0	0.0	2.0
-6944.445	500.0	99.00498	100.0	0	0.0	0.0	0.149	1.0	97.42758	-2.928	1	3.0	4.0	12.0	0.0	2.0
-6944.445	500.0	99.00498	100.0	0	0.0	0.0	0.146	1.0	97.57127	-3.477	1	3.0	4.0	12.0	0.0	2.0
-6944.445	500.0	99.00498	100.0	0	0.0	0.0	0.143	1.0	97.57127	-3.951	1	3.0	4.0	12.0	0.0	2.0
-6944.445	500.0	99.00498	100.0	0	0.0	0.0	0.14	1.0	96.88586	-3.951	1	3.0	4.0	12.0	0.0	2.0
-6944.445	500.0	99.00498	100.0	0	0.0	0.0	0.136	1.0	96.47988	-4.163	1	3.0	4.0	12.0	0.0	2.0
-6944.445	500.0	99.00498	100.0	0	0.0	0.0	0.133	1.0	96.47988	-4.163	1	3.0	4.0	12.0	0.0	2.0
-6944.445	500.0	99.00498	100.0	0	0.0	0.0	0.129	1.0	95.61187	-4.544	1	3.0	4.0	12.0	0.0	2.0
-6944.445	500.0	99.00498	100.0	0	0.0	0.0	0.126	1.0	95.61187	-4.714	1	3.0	4.0	12.0	0.0	2.0
-6944.445	500.0	99.00498	100.0	0	0.0	0.0	0.122	1.0	95.87164	-4.714	1	3.0	4.0	12.0	0.0	2.0
-6944.445	500.0	99.00498	100.0	0	0.0	0.0	0.118	1.0	96.35184	-5.019	1	3.0	4.0	12.0	0.0	2.0
-6944.445	500.0	99.00498	100.0	0	0.0	0.0	0.115	1.0	96.35184	-5.156	1	3.0	4.0	12.0	0.0	2.0
-6944.445	500.0	99.00498	100.0	0	0.0	0.0	0.111	1.0	96.344894	-5.156	1	3.0	4.0	12.0	0.0	2.0
-6944.445	500.0	99.00498	100.0	0	0.0	0.0	0.108	1.0	96.660446	-5.402	1	3.0	4.0	12.0	0.0	2.0
-6944.445	500.0	99.00498	100.0	0	0.0	0.0	0.104	1.0	96.660446	-5.402	1	3.0	4.0	12.0	0.0	2.0
-6944.445	500.0	99.00498	100.0	0	0.0	0.0	0.101	1.0	97.506775	-5.511	1	3.0	4.0	12.0	0.0	2.0
-6944.445	500.0	99.00498	100.0	0	0.0	0.0	0.097	1.0	97.46003	-5.707	1	3.0	4.0	12.0	0.0	2.0
-6944.445	500.0	99.00498	100.0	0	0.0	0.0	0.094	1.0	97.005806	-5.707	1	3.0	4.0	12.0	0.0	2.0
-6944.445	500.0	99.00498	100.0	0	0.0	0.0	0.09	1.0	96.50457	-5.796	1	3.0	4.0	12.0	0.0	2.0
-6944.445	500.0	99.00498	100.0	0	0.0	0.0	0.087	1.0	96.50457	-5.954	1	3.0	4.0	12.0	0.0	2.0
-6944.445	500.0	99.00498	100.0	0	0.0	0.0	0.083	1.0	95.95611	-5.954	1	3.0	4.0	12.0	0.0	2.0
-6944.445	500.0	99.00498	100.0	0	0.0	0.0	0.08	1.0	96.06581	-6.024	1	3.0	4.0	12.0	0.0	2.0
-6944.445	500.0	99.00498	100.0	0	0.0	0.0	0.076	1.0	96.29294	-6.024	1	3.0	4.0	12.0	0.0	2.0
-6944.445	500.0	99.00498	100.0	0	0.0	0.0	0.073	1.0	96.183365	-6.151	1	3.0	4.0	12.0	0.0	2.0
-6944.445	500.0	99.00498	100.0	0	0.0	0.0	0.069	1.0	96.183365	-6.207	1	3.0	4.0	12.0	0.0	2.0
-6944.445	500.0	99.00498	100.0	0	0.0	0.0	0.066	1.0	96.776375	-6.207	1	3.0	4.0	12.0	0.0	2.0
-6944.445	500.0	99.00498	100.0	0	0.0	0.0	0.062	1.0	97.06427	-6.31	1	3.0	4.0	12.0	0.0	2.0
-6944.445	500.0	99.00498	100.0	0	0.0	0.0	0.059	1.0	97.06427	-6.354	1	3.0	4.0	12.0	0.0	2.0
-6944.445	500.0	99.00498	100.0	0	0.0	0.0	0.056	1.0	96.50623	-6.354	1	3.0	4.0	12.0	0.0	2.0
-6944.445	500.0	99.00498	100.0	0	0.0	0.0	0.052	1.0	96.175	-6.436	1	3.0	4.0	12.0	0.0	2.0
-6944.445	500.0	99.00498	100.0	0	0.0	0.0	0.049	1.0	96.175	-6.436	1	3.0	4.0	12.0	0.0	2.0
-6944.445	500.0	99.00498	100.0	0	0.0	0.0	0.046	1.0	96.20745	-6.507	1	3.0	4.0	12.0	0.0	2.0
-6944.445	500.0	99.00498	100.0	0	0.0	0.0	0.043	1.0	96.20745	-6.538	1	3.0	4.0	12.0	0.0	2.0
-6944.445	500.0	99.00498	100.0	0	0.0	0.0	0.041	1.0	96.523926	-6.538	1	3.0	4.0	12.0	0.0	2.0
-6944.445	500.0	99.00498	100.0	0	0.0	0.0	0.038	1.0	96.95373	-6.594	1	3.0	4.0	12.0	0.0	2.0
-6944.445	500.0	99.00498	100.0	0	0.0	0.0	0.035	1.0	96.95373	-6.62	1	3.0	4.0	12.0	0.0	2.0
-6944.445	500.0	99.00498	100.0	0	0.0	0.0	0.033	1.0	97.188705	-6.62	1	3.0	4.0	12.0	0.0	2.0
-6944.445	500.0	99.00498	100.0	0	0.0	0.0	0.031	1.0	96.44487	-6.666	1	3.0	4.0	12.0	0.0	2.0
-6944.445	500.0	99.00498	100.0	0	0.0	0.0	0.028	1.0	96.44487	-6.666	1	3.0	4.0	12.0	0.0	2.0
-6944.445	500.0	99.00498	100.0	0	0.0	0.0	0.026	1.0	97.06013	-6.685	1	3.0	4.0	12.0	0.0	2.0
-6944.445	500.0	99.00498	100.0	0	0.0	0.0	0.024	1.0	97.06013	-6.723	1	3.0	4.0	12.0	0.0	2.0
-6944.445	500.0	99.00498	100.0	0	0.0	0.0	0.023	1.0	97.35216	-6.723	1	3.0	4.0	12.0	0.0	2.0
-6944.445	500.0	99.00498	100.0	0	0.0	0.0	0.021	1.0	97.74503	-6.753	1	3.0	4.0	12.0	0.0	2.0
-6944.445	500.0	99.00498	100.0	0	0.0	0.0	0.019	1.0	97.74503	-6.767	1	3.0	4.0	12.0	0.0	2.0
-6944.445	500.0	99.00498	100.0	0	0.0	0.0	0.017	1.0	96.961586	-6.767	1	3.0	4.0	12.0	0.0	2.0
-6944.445	500.0	99.00498	100.0	0	0.0	0.0	0.016	1.0	96.63614	-6.793	1	3.0	4.0	12.0	0.0	2.0
-6944.445	500.0	99.00498	100.0	0	0.0	0.0	0.014	1.0	96.63614	-6.793	1	3.0	4.0	12.0	0.0	2.0
-6944.445	500.0	99.00498	100.0	0	0.0	0.0	0.012	1.0	96.13787	-6.804	1	3.0	4.0	12.0	0.0	2.0
-6944.445	500.0	99.00498	100.0	0	0.0	0.0	0.011	1.0	96.13787	-6.824	1	3.0	4.0	12.0	0.0	2.0
-6944.445	500.0	99.00498	100.0	0	0.0	0.0	0.01	1.0	96.34997	-6.824	1	3.0	4.0	12.0	0.0	2.0
-6944.445	500.0	99.00498	100.0	0	0.0	0.0	0.008	1.0	96.782005	-6.833	1	3.0	4.0	12.0	0.0	2.0
-6944.445	500.0	99.00498	100.0	0	0.0	0.0	0.006	1.0	96.782005	-6.849	1	3.0	4.0	12.0	0.0	2.0
-6944.445	500.0	99.00498	100.0	0	0.0	0.0	0.005	1.0	97.41843	-6.849	1	3.0	4.0	12.0	0.0	2.0
-6944.445	500.0	99.00498	100.0	0	0.0	0.0	0.003	1.0	97.75416	-6.857	1	3.0	4.0	12.0	0.0	2.0
-6944.445	500.0	99.00498	100.0	0	0.0	0.0	0.001	1.0	97.75416	-6.857	1	3.0	4.0	12.0	0.0	2.0
-6944.445	500.0	99.00498	100.0	0	0.0	0.0	0.0	1.0	98.14557	-6.87	1	3.0	4.0	12.0	0.0	2.0
-6944.445	500.0	99.00498	100.0	0	0.0	0.0	-0.001	1.0	98.14557	-6.882	1	3.0	4.0	12.0	0.0	2.0
-6944.445	500.0	99.00498	100.0	0	0.0	0.0	-0.003	1.0	98.3718	-6.882	1	3.0	4.0	12.0	0.0	2.0
-6944.445	500.0	99.00498	100.0	0	0.0	0.0	-0.005	1.0	98.18398	-6.886	1	3.0	4.0	12.0	0.0	2.0
-6944.445	500.0	99.00498	100.0	0	0.0	0.0	-0.006	1.0	98.18398	-6.895	1	3.0	4.0	12.0	0.0	2.0
-6944.445	500.0	99.00498	100.0	0	0.0	0.0	-0.008	1.0	98.51507	-6.895	1	3.0	4.0	12.0	0.0	2.0
-6944.445	500.0	99.00498	100.0	0	0.0	0.0	-0.01	1.0	98.91378	-6.899	1	3.0	4.0	13.0	0.0	2.0
-6944.445	500.0	99.00498	100.0	0	0.0	0.0	-0.012	1.0	98.91378	-6.899	1	3.0	4.0	13.0	0.0	2.0
0.0	500.0	99.00498	100.0	0	0.0	0.0	-0.013	1.0	98.03395	-6.906	1	3.0	2.0	0.0	1.0	2.0
0.0	500.0	99.00498	100.0	0	0.0	0.0	-0.015	1.0	98.03395	-6.91	1	3.0	2.0	0.0	1.0	2.0
0.0	500.0	99.00498	100.0	0	0.0	0.0	-0.017	1.0	97.48545	-6.91	1	3.0	2.0	0.0	1.0	2.0
0.0	500.0	99.00498	100.0	0	0.0	0.0	-0.018	1.0	97.80803	-6.915	1	3.0	2.0	0.0	1.0	2.0
0.0	500.0	99.00498	100.0	0	0.0	0.0	-0.019	1.0	97.80803	-6.427	1	3.0	2.0	0.0	1.0	2.0
0.0	500.0	99.00498	100.0	0	0.0	0.0	-0.02	1.0	96.86273	-6.427	1	3.0	2.0	0.0	1.0	2.0
0.0	500.0	99.00498	100.0	0	0.0	0.0	-0.021	1.0	97.1969	-5.55	1	3.0	2.0	0.0	1.0	2.0
0.0	500.0	99.00498	100.0	0	0.0	0.0	-0.022	1.0	97.1969	-5.55	1	3.0	2.0	0.0	1.0	2.0
0.0	500.0	99.00498	100.0	0	0.0	0.0	-0.022	1.0	97.24445	-5.157	1	3.0	2.0	0.0	1.0	2.0
0.0	500.0	99.00498	100.0	0	0.0	0.0	-0.023	1.0	97.24445	-4.455	1	3.0	2.0	0.0	1.0	2.0
0.0	500.0	99.00498	100.0	0	0.0	0.0	-0.023	1.0	97.52502	-4.455	1	3.0	2.0	0.0	1.0	2.0
0.0	500.0	99.00498	100.0	0	0.0	0.0	-0.023	1.0	96.72996	-3.846	1	3.0	2.0	0.0	1.0	2.0
0.0	500.0	99.00498	100.0	0	0.0	0.0	-0.023	1.0	96.72996	-3.574	1	3.0	2.0	0.0	1.0	2.0
0.0	500.0	99.00498	100.0	0	0.0	0.0	-0.023	1.0	96.567726	-3.574	1	3.0	2.0	0.0	1.0	2.0
0.0	500.0	99.00498	100.0	0	0.0	0.0	-0.023	1.0	95.75579	-3.086	1	3.0	2.0	0.0	1.0	2.0
0.0	500.0	99.00498	100.0	0	0.0	0.0	-0.023	1.0	95.75579	-3.086	1	3.0	2.0	0.0	1.0	2.0
0.0	500.0	99.00498	100.0	0	0.0	0.0	-0.022	1.0	96.24985	-2.868	1	3.0	2.0	1.0	1.0	2.0
0.0	500.0	99.00498	100.0	0	0.0	0.0	-0.022	1.0	96.24985	-2.476	1	3.0	2.0	1.0	1.0	2.0
0.0	500.0	99.00498	100.0	0	0.0	0.0	-0.022	1.0	96.88897	-2.476	1	3.0	2.0	4.0	1.0	2.0
11083.473	798.01	99.00498	100.0	0	0.0	0.0	-0.022	1.0	97.11975	-2.301	1	3.0	2.0	4.0	1.0	2.0
11083.473	798.01	99.00498	100.0	0	0.0	0.0	-0.021	1.0	97.11975	-1.987	1	3.0	2.0	4.0	1.0	2.0
11083.473	798.01	99.00498	100.0	0	0.0	0.0	-0.021	1.0	96.78516	-1.987	1	3.0	2.0	4.0	1.0	2.0
11083.473	798.01	99.00498	100.0	0	0.0	0.0	-0.021	1.0	96.80423	-1.847	1	3.0	2.0	4.0	1.0	2.0
11083.473	798.01	99.00498	100.0	0	0.0	0.0	-0.02	1.0	96.80423	-1.847	1	3.0	2.0	4.0	1.0	2.0
11083.473	798.01	99.00498	100.0	0	0.0	0.0	-0.019	1.0	97.66665	-0.081	1	3.0	2.0	4.0	1.0	2.0
11083.473	798.01	99.00498	100.0	0	0.0	0.0	-0.018	1.0	97.66665	0.707	1	3.0	2.0	4.0	1.0	2.0
11083.473	798.01	99.00498	100.0	0	0.0	0.0	-0.017	1.0	96.67228	0.707	1	3.0	2.0	4.0	1.0	2.0
11083.473	798.01	99.00498	100.0	0	0.0	0.0	-0.016	1.0	96.84444	2.124	1	3.0	2.0	4.0	1.0	2.0
11083.473	798.01	99.00498	100.0	0	0.0	0.0	-0.014	1.0	96.84444	3.348	1	3.0	2.0	4.0	1.0	2.0
11083.473	798.01	99.00498	100.0	0	0.0	0.0	-0.013	1.0	96.75405	3.348	1	3.0	2.0	4.0	1.0	2.0
11083.473	798.01	99.00498	100.0	0	0.0	0.0	-0.011	1.0	97.584946	3.896	1	3.0	2.0	4.0	1.0	2.0
11083.473	798.01	99.00498	100.0	0	0.0	0.0	-0.009	1.0	97.584946	3.896	1	3.0	2.0	4.0	1.0	2.0
11083.473	798.01	99.00498	100.0	0	0.0	0.0	-0.008	1.0	97.961266	4.878	1	3.0	2.0	5.0	1.0	2.0
11083.473	798.01	99.00498	100.0	0	0.0	0.0	-0.006	1.0	97.961266	5.318	1	3.0	2.0	5.0	1.0	2.0
11083.473	798.01	99.00498	100.0	0	0.0	0.0	-0.004	1.0	98.31388	5.318	1	3.0	2.0	5.0	1.0	2.0
11083.473	798.01	99.00498	100.0	0	0.0	0.0	-0.002	1.0	98.147575	6.106	1	3.0	2.0	5.0	1.0	2.0
11083.473	798.01	99.00498	100.0	0	0.0	0.0	0.0	1.0	98.147575	6.788	1	3.0	2.0	5.0	1.0	2.0
11083.473	798.01	99.00498	100.0	0	0.0	0.0	0.001	1.0	97.66346	6.788	1	3.0	2.0	5.0	1.0	2.0
11083.473	798.01	99.00498	100.0	0	0.0	0.0	0.004	1.0	97.695145	7.092	1	3.0	2.0	5.0	1.0	2.0
11083.473	798.01	99.00498	100.0	0	0.0	0.0	0.006	1.0	97.695145	7.092	1	3.0	2.0	5.0	1.0	2.0
11083.473	798.01	99.00498	100.0	0	0.0	0.0	0.009	1.0	97.478745	7.639	1	3.0	2.0	5.0	1.0	2.0
11083.473	798.01	99.00498	100.0	0	0.0	0.0	0.011	1.0	97.478745	7.883	1	3.0	2.0	5.0	1.0	2.0
[truncated: 6,143 more rows]
