# Supplementary material for: Just noticeable differences for elbow joint torque feedback
Source: Sci Rep. 2021 Dec 7;11:23553. doi: 10.1038/s41598-021-02630-3 (PMC8651665; doi:10.1038/s41598-021-02630-3)
Supplement: Supplementary file 2 — Supplementary Information. [file 41598_2021_2630_MOESM2_ESM.zip › SupplementaryData_ScientificReports_KimAsbeck2021/S4_S2O.csv]

data 1	data 2	data 3	data 4	data 5	data 6	data 7	data 8	data 9	data 10	data 11	data 12	data 13	data 14	data 15	data 16	data 17
0.0	0.0	100.0	100.0	2	0.0	0.0	0.116	0.0	98.46652	0.0	1	0.0	0.0	0.0	0.0	0.0
0.0	0.0	100.0	100.0	2	0.0	0.0	0.119	0.0	98.64236	0.0	1	0.0	0.0	0.0	0.0	0.0
0.0	0.0	100.0	100.0	2	0.0	0.0	0.121	0.0	98.64236	0.0	1	0.0	0.0	0.0	0.0	0.0
0.0	0.0	100.0	100.0	2	0.0	0.0	0.123	0.0	98.24302	0.0	1	0.0	0.0	0.0	0.0	0.0
0.0	0.0	100.0	100.0	2	0.0	0.0	0.125	0.0	98.24302	0.0	1	0.0	0.0	0.0	0.0	0.0
0.0	0.0	100.0	100.0	2	0.0	0.0	0.128	0.0	98.77145	0.0	1	0.0	0.0	0.0	0.0	0.0
0.0	0.0	100.0	100.0	2	0.0	0.0	0.13	0.0	99.06936	0.0	1	0.0	0.0	0.0	0.0	0.0
0.0	0.0	100.0	100.0	2	0.0	0.0	0.132	0.0	99.06936	0.0	1	0.0	0.0	0.0	0.0	0.0
0.0	0.0	100.0	100.0	2	0.0	0.0	0.134	0.0	98.37793	0.0	1	0.0	0.0	0.0	0.0	0.0
0.0	0.0	100.0	100.0	2	0.0	0.0	0.136	0.0	98.36084	0.0	1	0.0	0.0	0.0	0.0	0.0
0.0	0.0	100.0	100.0	2	0.0	0.0	0.138	0.0	98.36084	0.0	1	0.0	0.0	0.0	0.0	0.0
0.0	0.0	100.0	100.0	2	0.0	0.0	0.14	0.0	98.62982	0.0	1	0.0	0.0	0.0	0.0	0.0
0.0	0.0	100.0	100.0	2	0.0	0.0	0.143	0.0	98.62982	0.0	1	0.0	0.0	0.0	0.0	0.0
0.0	0.0	100.0	100.0	2	0.0	0.0	0.145	0.0	97.98457	0.0	1	0.0	0.0	0.0	0.0	0.0
0.0	0.0	100.0	100.0	2	0.0	0.0	0.147	0.0	97.978165	0.0	1	0.0	0.0	0.0	0.0	0.0
0.0	0.0	100.0	100.0	2	0.0	0.0	0.149	0.0	97.978165	0.0	1	0.0	0.0	0.0	0.0	0.0
0.0	0.0	100.0	100.0	2	0.0	0.0	0.151	0.0	97.453545	0.0	1	0.0	0.0	0.0	0.0	0.0
0.0	0.0	100.0	100.0	2	0.0	0.0	0.154	0.0	98.0006	0.0	1	0.0	0.0	8.0	0.0	0.0
0.0	0.0	100.0	100.0	2	0.0	0.0	0.156	0.0	98.0006	0.0	1	0.0	0.0	8.0	0.0	0.0
0.0	0.0	100.0	100.0	2	0.0	0.0	0.158	0.0	97.37174	0.0	1	0.0	0.0	0.0	0.0	0.0
0.0	0.0	100.0	100.0	2	0.0	0.0	0.16	0.0	97.37174	0.0	1	0.0	0.0	0.0	0.0	0.0
0.0	0.0	100.0	100.0	2	0.0	0.0	0.162	0.0	96.816284	0.0	1	0.0	0.0	0.0	0.0	0.0
0.0	0.0	100.0	100.0	2	0.0	0.0	0.164	0.0	96.42264	0.0	1	0.0	0.0	0.0	0.0	0.0
0.0	0.0	100.0	100.0	2	0.0	0.0	0.166	0.0	96.42264	0.0	1	0.0	0.0	0.0	0.0	0.0
0.0	0.0	100.0	100.0	2	0.0	0.0	0.168	0.0	95.80325	0.0	1	0.0	0.0	0.0	0.0	0.0
0.0	0.0	100.0	100.0	2	0.0	0.0	0.17	0.0	95.96444	0.0	1	0.0	0.0	0.0	0.0	0.0
0.0	0.0	100.0	100.0	2	0.0	0.0	0.171	0.0	95.96444	0.0	1	0.0	0.0	0.0	0.0	0.0
0.0	0.0	100.0	100.0	2	0.0	0.0	0.173	0.0	96.57266	0.0	1	0.0	0.0	0.0	0.0	0.0
0.0	0.0	100.0	100.0	2	0.0	0.0	0.175	0.0	96.57266	0.0	1	0.0	0.0	0.0	0.0	0.0
0.0	0.0	100.0	100.0	2	0.0	0.0	0.176	0.0	95.91	0.0	1	0.0	0.0	0.0	0.0	0.0
0.0	0.0	100.0	100.0	2	0.0	0.0	0.177	0.0	95.48263	0.0	1	0.0	0.0	0.0	0.0	0.0
0.0	0.0	100.0	100.0	2	0.0	0.0	0.178	0.0	95.48263	0.0	1	0.0	0.0	0.0	0.0	0.0
0.0	0.0	100.0	100.0	2	0.0	0.0	0.179	0.0	95.29469	0.0	1	0.0	0.0	0.0	0.0	0.0
0.0	0.0	100.0	100.0	2	0.0	0.0	0.18	0.0	95.203125	0.0	1	0.0	0.0	0.0	0.0	0.0
0.0	0.0	100.0	100.0	2	0.0	0.0	0.181	0.0	95.203125	0.0	1	0.0	0.0	0.0	0.0	0.0
0.0	0.0	100.0	100.0	2	0.0	0.0	0.181	0.0	95.18727	0.0	1	0.0	0.0	0.0	0.0	0.0
0.0	0.0	100.0	100.0	2	0.0	0.0	0.182	0.0	95.18727	0.0	1	0.0	0.0	0.0	0.0	0.0
0.0	0.0	100.0	100.0	2	0.0	0.0	0.182	0.0	96.70544	0.0	1	0.0	0.0	0.0	0.0	0.0
0.0	0.0	100.0	100.0	2	0.0	0.0	0.182	0.0	95.98906	0.0	1	0.0	0.0	0.0	0.0	0.0
0.0	0.0	100.0	100.0	2	0.0	0.0	0.182	0.0	95.98906	0.0	1	0.0	0.0	0.0	0.0	0.0
0.0	0.0	100.0	100.0	2	0.0	0.0	0.182	0.0	97.42752	0.0	1	0.0	0.0	0.0	0.0	0.0
0.0	0.0	100.0	100.0	2	0.0	0.0	0.181	0.0	97.74251	0.0	1	0.0	0.0	0.0	0.0	0.0
0.0	0.0	100.0	100.0	2	0.0	0.0	0.181	0.0	97.74251	0.0	1	0.0	0.0	0.0	0.0	0.0
0.0	0.0	100.0	100.0	2	0.0	0.0	0.18	0.0	96.71374	0.0	1	0.0	0.0	0.0	0.0	0.0
0.0	0.0	100.0	100.0	2	0.0	0.0	0.18	0.0	96.71374	0.0	1	0.0	0.0	0.0	0.0	0.0
0.0	0.0	100.0	100.0	2	0.0	0.0	0.179	0.0	96.16633	0.0	1	0.0	0.0	0.0	0.0	0.0
0.0	0.0	100.0	100.0	2	0.0	0.0	0.178	0.0	96.104416	0.0	1	0.0	0.0	0.0	0.0	0.0
0.0	0.0	100.0	100.0	2	0.0	0.0	0.177	0.0	96.104416	0.0	1	0.0	0.0	0.0	0.0	0.0
0.0	0.0	100.0	100.0	2	0.0	0.0	0.176	0.0	97.00509	0.0	1	0.0	0.0	0.0	0.0	0.0
0.0	0.0	100.0	100.0	2	0.0	0.0	0.174	0.0	96.48999	0.0	1	0.0	0.0	0.0	0.0	0.0
0.0	0.0	100.0	100.0	2	0.0	0.0	0.173	0.0	96.48999	0.0	1	0.0	0.0	0.0	0.0	0.0
0.0	0.0	100.0	100.0	2	0.0	0.0	0.172	0.0	96.24564	0.0	1	0.0	0.0	0.0	0.0	0.0
0.0	0.0	100.0	100.0	2	0.0	0.0	0.171	0.0	96.24564	0.0	1	0.0	0.0	0.0	0.0	0.0
0.0	0.0	100.0	100.0	2	0.0	0.0	0.17	0.0	97.594795	0.0	1	0.0	0.0	0.0	0.0	0.0
0.0	0.0	100.0	100.0	2	0.0	0.0	0.168	0.0	98.177124	0.0	1	0.0	0.0	0.0	0.0	0.0
0.0	0.0	100.0	100.0	2	0.0	0.0	0.167	0.0	98.177124	0.0	1	0.0	0.0	0.0	0.0	0.0
0.0	0.0	100.0	100.0	2	0.0	0.0	0.166	0.0	97.795166	0.0	1	0.0	0.0	0.0	0.0	0.0
0.0	0.0	100.0	100.0	2	0.0	0.0	0.164	0.0	97.24643	0.0	1	0.0	0.0	0.0	0.0	0.0
0.0	0.0	100.0	100.0	2	0.0	0.0	0.163	0.0	97.24643	0.0	1	0.0	0.0	0.0	0.0	0.0
0.0	0.0	100.0	100.0	2	0.0	0.0	0.161	0.0	97.79464	0.0	1	0.0	0.0	0.0	0.0	0.0
0.0	0.0	100.0	100.0	2	0.0	0.0	0.159	0.0	97.79464	0.0	1	0.0	0.0	0.0	0.0	0.0
0.0	0.0	100.0	100.0	2	0.0	0.0	0.157	0.0	97.80091	0.0	1	0.0	0.0	0.0	0.0	0.0
0.0	0.0	100.0	100.0	2	0.0	0.0	0.155	0.0	96.96139	0.0	1	0.0	0.0	0.0	0.0	0.0
0.0	0.0	100.0	100.0	2	0.0	0.0	0.153	0.0	96.96139	0.0	1	0.0	0.0	0.0	0.0	0.0
0.0	0.0	100.0	100.0	2	0.0	0.0	0.151	0.0	96.66978	0.0	1	0.0	0.0	0.0	0.0	0.0
0.0	0.0	100.0	100.0	2	0.0	0.0	0.149	0.0	95.68774	0.0	1	0.0	0.0	0.0	0.0	0.0
0.0	0.0	100.0	100.0	2	0.0	0.0	0.147	0.0	95.68774	0.0	1	0.0	0.0	0.0	0.0	0.0
0.0	0.0	100.0	100.0	2	0.0	0.0	0.144	0.0	96.143456	0.0	1	0.0	0.0	0.0	0.0	0.0
0.0	0.0	100.0	100.0	2	0.0	0.0	0.142	0.0	96.143456	0.0	1	0.0	0.0	0.0	0.0	0.0
0.0	0.0	100.0	100.0	2	0.0	0.0	0.139	0.0	96.67178	0.0	1	0.0	0.0	0.0	0.0	0.0
0.0	0.0	100.0	100.0	2	0.0	0.0	0.136	0.0	96.98071	0.0	1	0.0	0.0	0.0	0.0	0.0
0.0	0.0	100.0	100.0	2	0.0	0.0	0.133	0.0	96.98071	0.0	1	0.0	0.0	0.0	0.0	0.0
0.0	0.0	100.0	100.0	2	0.0	0.0	0.13	0.0	97.09784	0.0	1	0.0	0.0	0.0	0.0	0.0
0.0	0.0	100.0	100.0	2	0.0	0.0	0.128	0.0	97.38683	0.0	1	0.0	0.0	0.0	0.0	0.0
0.0	0.0	100.0	100.0	2	0.0	0.0	0.125	0.0	98.17472	0.0	1	0.0	0.0	0.0	0.0	0.0
0.0	0.0	100.0	100.0	2	0.0	0.0	0.122	0.0	96.65126	0.0	1	0.0	0.0	0.0	0.0	0.0
0.0	0.0	100.0	100.0	2	0.0	0.0	0.119	0.0	96.65126	0.0	1	0.0	0.0	0.0	0.0	0.0
0.0	0.0	100.0	100.0	2	0.0	0.0	0.116	0.0	98.97081	0.0	1	0.0	0.0	0.0	0.0	0.0
0.0	0.0	100.0	100.0	2	0.0	0.0	0.113	0.0	98.20105	0.0	1	0.0	0.0	0.0	0.0	0.0
0.0	0.0	100.0	100.0	2	0.0	0.0	0.11	0.0	98.20105	0.0	1	0.0	0.0	0.0	0.0	0.0
0.0	0.0	100.0	100.0	2	0.0	0.0	0.107	0.0	98.96934	0.0	1	0.0	0.0	0.0	0.0	0.0
0.0	0.0	100.0	100.0	2	0.0	0.0	0.105	0.0	98.900795	0.0	1	0.0	0.0	0.0	0.0	0.0
0.0	0.0	100.0	100.0	2	0.0	0.0	0.102	0.0	98.900795	0.0	1	0.0	0.0	0.0	0.0	0.0
0.0	0.0	100.0	100.0	2	0.0	0.0	0.099	0.0	98.76712	0.0	1	0.0	0.0	0.0	0.0	0.0
0.0	0.0	100.0	100.0	2	0.0	0.0	0.096	0.0	98.76712	0.0	1	0.0	0.0	0.0	0.0	0.0
0.0	0.0	100.0	100.0	2	0.0	0.0	0.093	0.0	98.16954	0.0	1	0.0	0.0	0.0	0.0	0.0
0.0	0.0	100.0	100.0	2	0.0	0.0	0.091	0.0	97.6067	0.0	1	0.0	0.0	0.0	0.0	0.0
0.0	0.0	100.0	100.0	2	0.0	0.0	0.088	0.0	97.6067	0.0	1	0.0	0.0	0.0	0.0	0.0
0.0	0.0	100.0	100.0	2	0.0	0.0	0.086	0.0	98.49083	0.0	1	0.0	0.0	0.0	0.0	0.0
0.0	0.0	100.0	100.0	2	0.0	0.0	0.083	0.0	97.653	0.0	1	0.0	0.0	0.0	0.0	0.0
0.0	0.0	100.0	100.0	2	0.0	0.0	0.081	0.0	97.653	0.0	1	0.0	0.0	0.0	0.0	0.0
0.0	0.0	100.0	100.0	2	0.0	0.0	0.079	0.0	96.887924	0.0	1	0.0	0.0	0.0	0.0	0.0
0.0	0.0	100.0	100.0	2	0.0	0.0	0.076	0.0	96.887924	0.0	1	0.0	0.0	0.0	0.0	0.0
0.0	0.0	100.0	100.0	2	0.0	0.0	0.074	0.0	97.69896	0.0	1	0.0	0.0	0.0	0.0	0.0
0.0	0.0	100.0	100.0	2	0.0	0.0	0.072	0.0	96.54383	0.0	1	0.0	0.0	0.0	0.0	0.0
0.0	0.0	100.0	100.0	2	0.0	0.0	0.069	0.0	96.54383	0.0	1	0.0	0.0	0.0	0.0	0.0
0.0	0.0	100.0	100.0	2	0.0	0.0	0.067	0.0	95.96425	0.0	1	0.0	0.0	0.0	0.0	0.0
0.0	0.0	100.0	100.0	2	0.0	0.0	0.065	0.0	96.212585	0.0	1	0.0	0.0	0.0	0.0	0.0
0.0	0.0	100.0	100.0	2	0.0	0.0	0.063	0.0	96.212585	0.0	1	0.0	0.0	0.0	0.0	0.0
0.0	0.0	100.0	100.0	2	0.0	0.0	0.061	0.0	97.097626	0.0	1	0.0	0.0	0.0	0.0	0.0
0.0	0.0	100.0	100.0	2	0.0	0.0	0.059	0.0	97.17584	0.0	1	0.0	0.0	0.0	0.0	0.0
0.0	0.0	100.0	100.0	2	0.0	0.0	0.056	0.0	97.17584	0.0	1	0.0	0.0	0.0	0.0	0.0
0.0	0.0	100.0	100.0	2	0.0	0.0	0.054	0.0	97.09636	0.0	1	0.0	0.0	0.0	0.0	0.0
0.0	0.0	100.0	100.0	2	0.0	0.0	0.052	0.0	97.74424	0.0	1	0.0	0.0	0.0	0.0	0.0
0.0	0.0	100.0	100.0	2	0.0	0.0	0.049	0.0	97.872406	0.0	1	0.0	0.0	0.0	0.0	0.0
0.0	0.0	100.0	100.0	2	0.0	0.0	0.047	0.0	97.40549	0.0	1	0.0	0.0	0.0	0.0	0.0
0.0	0.0	100.0	100.0	2	0.0	0.0	0.045	0.0	97.40549	0.0	1	0.0	0.0	0.0	0.0	0.0
0.0	0.0	100.0	100.0	2	0.0	0.0	0.042	0.0	97.72937	0.0	1	0.0	0.0	0.0	0.0	0.0
0.0	0.0	100.0	100.0	2	0.0	0.0	0.039	0.0	98.89978	0.0	1	0.0	0.0	0.0	0.0	0.0
0.0	0.0	100.0	100.0	2	0.0	0.0	0.036	0.0	98.89978	0.0	1	0.0	0.0	0.0	0.0	0.0
0.0	0.0	100.0	100.0	2	0.0	0.0	0.034	0.0	99.54613	0.0	1	0.0	0.0	0.0	0.0	0.0
0.0	0.0	100.0	100.0	2	0.0	0.0	0.031	0.0	99.54613	0.0	1	0.0	0.0	0.0	0.0	0.0
0.0	0.0	100.0	100.0	2	0.0	0.0	0.028	0.0	98.85939	0.0	1	0.0	0.0	0.0	0.0	0.0
0.0	0.0	100.0	100.0	2	0.0	0.0	0.025	0.0	99.44089	0.0	1	0.0	0.0	0.0	0.0	0.0
0.0	0.0	100.0	100.0	2	0.0	0.0	0.022	0.0	99.44089	0.0	1	0.0	0.0	0.0	0.0	0.0
0.0	0.0	100.0	100.0	2	0.0	0.0	0.019	0.0	99.007225	0.0	1	0.0	0.0	0.0	0.0	0.0
0.0	0.0	100.0	100.0	2	0.0	0.0	0.016	0.0	98.12369	0.0	1	0.0	0.0	0.0	0.0	0.0
0.0	0.0	100.0	100.0	2	0.0	0.0	0.013	0.0	98.12369	0.0	1	0.0	0.0	0.0	0.0	0.0
0.0	0.0	100.0	100.0	2	0.0	0.0	0.01	0.0	98.36093	0.0	1	0.0	0.0	0.0	0.0	0.0
0.0	0.0	100.0	100.0	2	0.0	0.0	0.008	0.0	98.36093	0.0	1	0.0	0.0	0.0	0.0	0.0
0.0	0.0	100.0	100.0	2	0.0	0.0	0.005	0.0	98.94372	0.0	1	0.0	0.0	0.0	0.0	0.0
0.0	0.0	100.0	100.0	2	0.0	0.0	0.002	0.0	97.19916	0.0	1	0.0	0.0	0.0	0.0	0.0
0.0	0.0	100.0	100.0	2	0.0	0.0	0.0	0.0	97.19916	0.0	1	0.0	0.0	0.0	0.0	0.0
0.0	0.0	100.0	100.0	2	0.0	0.0	-0.003	0.0	99.014786	0.0	1	0.0	0.0	0.0	0.0	0.0
0.0	0.0	100.0	100.0	2	0.0	0.0	-0.005	0.0	98.54482	0.0	1	0.0	0.0	0.0	0.0	0.0
0.0	0.0	100.0	100.0	2	0.0	0.0	-0.008	0.0	98.54482	0.0	1	0.0	0.0	0.0	0.0	0.0
0.0	0.0	100.0	100.0	2	0.0	0.0	-0.01	0.0	98.83944	0.0	1	0.0	0.0	0.0	0.0	0.0
0.0	0.0	100.0	100.0	2	0.0	0.0	-0.012	0.0	98.83944	0.0	1	0.0	0.0	0.0	0.0	0.0
0.0	0.0	100.0	100.0	2	0.0	0.0	-0.014	0.0	98.24419	0.0	1	0.0	0.0	0.0	0.0	0.0
0.0	0.0	100.0	100.0	2	0.0	0.0	-0.016	0.0	99.74189	0.0	1	0.0	0.0	0.0	0.0	0.0
0.0	0.0	100.0	100.0	2	0.0	0.0	-0.018	0.0	99.74189	0.0	1	0.0	0.0	0.0	0.0	0.0
0.0	0.0	100.0	100.0	2	0.0	0.0	-0.02	0.0	99.05976	0.0	1	0.0	0.0	0.0	0.0	0.0
0.0	0.0	100.0	100.0	2	0.0	0.0	-0.022	0.0	98.103546	0.0	1	0.0	0.0	0.0	0.0	0.0
0.0	0.0	100.0	100.0	2	0.0	0.0	-0.023	0.0	98.103546	0.0	1	0.0	0.0	0.0	0.0	0.0
0.0	0.0	100.0	100.0	2	0.0	0.0	-0.024	0.0	96.25752	0.0	1	0.0	0.0	0.0	0.0	0.0
0.0	0.0	100.0	100.0	2	0.0	0.0	-0.025	0.0	96.25752	0.0	1	0.0	0.0	0.0	0.0	0.0
0.0	0.0	100.0	100.0	2	0.0	0.0	-0.027	0.0	97.293274	0.0	1	0.0	0.0	0.0	0.0	0.0
0.0	0.0	100.0	100.0	2	0.0	0.0	-0.028	0.0	96.317184	0.0	1	0.0	0.0	0.0	0.0	0.0
0.0	0.0	100.0	100.0	2	0.0	0.0	-0.028	0.0	96.317184	0.0	1	0.0	0.0	0.0	0.0	0.0
0.0	0.0	100.0	100.0	2	0.0	0.0	-0.029	0.0	96.71512	0.0	1	0.0	0.0	0.0	0.0	0.0
0.0	0.0	100.0	100.0	2	0.0	0.0	-0.029	0.0	96.40019	0.0	1	0.0	0.0	0.0	0.0	0.0
0.0	0.0	100.0	100.0	2	0.0	0.0	-0.03	0.0	96.40019	0.0	1	0.0	0.0	0.0	0.0	0.0
0.0	0.0	100.0	100.0	2	0.0	0.0	-0.03	0.0	95.98472	0.0	1	0.0	0.0	0.0	0.0	0.0
0.0	0.0	100.0	100.0	2	0.0	0.0	-0.03	0.0	95.98472	0.0	1	0.0	0.0	0.0	0.0	0.0
0.0	0.0	100.0	100.0	2	0.0	0.0	-0.03	0.0	97.592636	0.0	1	0.0	0.0	0.0	0.0	0.0
0.0	0.0	100.0	100.0	2	0.0	0.0	-0.029	0.0	98.183235	0.0	1	0.0	0.0	1.0	0.0	0.0
0.0	0.0	100.0	100.0	2	0.0	0.0	-0.029	0.0	98.183235	0.0	1	0.0	0.0	2.0	0.0	0.0
0.0	0.0	100.0	100.0	2	0.0	0.0	-0.029	0.0	97.40572	0.0	1	0.0	0.0	3.0	0.0	0.0
-6944.445	500.0	100.0	100.0	2	0.0	0.0	-0.028	0.0	97.377	0.0	1	0.0	0.0	3.0	0.0	0.0
-6944.445	500.0	100.0	100.0	2	0.0	0.0	-0.028	0.0	97.377	0.0	1	0.0	0.0	3.0	0.0	0.0
-6944.445	500.0	100.0	100.0	2	0.0	0.0	-0.027	0.0	97.534	0.0	1	0.0	0.0	3.0	0.0	0.0
-6944.445	500.0	100.0	100.0	2	0.0	0.0	-0.027	0.0	97.534	-0.49	1	0.0	0.0	3.0	0.0	0.0
-6944.445	500.0	100.0	100.0	2	0.0	0.0	-0.027	0.0	95.84225	-0.49	1	0.0	0.0	3.0	0.0	0.0
-6944.445	500.0	100.0	100.0	2	0.0	0.0	-0.026	0.0	96.42296	-0.947	1	0.0	0.0	3.0	0.0	0.0
-6944.445	500.0	100.0	100.0	2	0.0	0.0	-0.026	0.0	96.42296	-1.372	1	0.0	0.0	3.0	0.0	0.0
-6944.445	500.0	100.0	100.0	2	0.0	0.0	-0.026	0.0	95.54883	-1.372	1	0.0	0.0	3.0	0.0	0.0
-6944.445	500.0	100.0	100.0	2	0.0	0.0	-0.026	0.0	95.06	-2.133	1	0.0	0.0	3.0	0.0	0.0
-6944.445	500.0	100.0	100.0	2	0.0	0.0	-0.025	0.0	95.06	-2.133	1	0.0	0.0	3.0	0.0	0.0
-6944.445	500.0	100.0	100.0	2	0.0	0.0	-0.025	0.0	95.6806	-2.474	1	0.0	0.0	3.0	0.0	0.0
-6944.445	500.0	100.0	100.0	2	0.0	0.0	-0.025	0.0	95.6806	-3.084	1	0.0	0.0	3.0	0.0	0.0
-6944.445	500.0	100.0	100.0	2	0.0	0.0	-0.025	0.0	95.42908	-3.084	1	0.0	0.0	3.0	0.0	0.0
-6944.445	500.0	100.0	100.0	2	0.0	0.0	-0.024	0.0	95.07603	-3.612	1	0.0	0.0	3.0	0.0	0.0
-6944.445	500.0	100.0	100.0	2	0.0	0.0	-0.024	0.0	95.07603	-3.848	1	0.0	0.0	3.0	0.0	0.0
-6944.445	500.0	100.0	100.0	2	0.0	0.0	-0.023	0.0	95.31988	-3.848	1	0.0	0.0	3.0	0.0	0.0
-6944.445	500.0	100.0	100.0	2	0.0	0.0	-0.023	0.0	95.22636	-4.068	1	0.0	0.0	3.0	0.0	0.0
-6944.445	500.0	100.0	100.0	2	0.0	0.0	-0.022	0.0	95.22636	-4.461	1	0.0	0.0	3.0	0.0	0.0
-6944.445	500.0	100.0	100.0	2	0.0	0.0	-0.021	0.0	95.21946	-4.461	1	0.0	0.0	3.0	0.0	0.0
-6944.445	500.0	100.0	100.0	2	0.0	0.0	-0.02	0.0	95.21946	-4.801	1	0.0	0.0	3.0	0.0	0.0
-6944.445	500.0	100.0	100.0	2	0.0	0.0	-0.019	0.0	96.324425	-4.801	1	0.0	0.0	3.0	0.0	0.0
-6944.445	500.0	100.0	100.0	2	0.0	0.0	-0.018	0.0	96.161804	-4.953	1	0.0	0.0	3.0	0.0	0.0
-6944.445	500.0	100.0	100.0	2	0.0	0.0	-0.016	0.0	96.161804	-5.226	1	0.0	0.0	3.0	0.0	0.0
-6944.445	500.0	100.0	100.0	2	0.0	0.0	-0.015	0.0	96.54433	-5.226	1	0.0	0.0	3.0	0.0	0.0
-6944.445	500.0	100.0	100.0	2	0.0	0.0	-0.013	0.0	96.31913	-5.348	1	0.0	0.0	3.0	0.0	0.0
-6944.445	500.0	100.0	100.0	2	0.0	0.0	-0.011	0.0	96.04819	-5.567	1	0.0	0.0	3.0	0.0	0.0
-6944.445	500.0	100.0	100.0	2	0.0	0.0	-0.009	0.0	96.2018	-5.567	1	0.0	0.0	3.0	0.0	0.0
-6944.445	500.0	100.0	100.0	2	0.0	0.0	-0.008	0.0	96.2018	-5.665	1	0.0	0.0	3.0	0.0	0.0
-6944.445	500.0	100.0	100.0	2	0.0	0.0	-0.005	0.0	96.15736	-5.665	1	0.0	0.0	5.0	0.0	0.0
-6944.445	500.0	100.0	100.0	2	0.0	0.0	-0.003	0.0	96.585304	-5.84	1	0.0	0.0	5.0	0.0	0.0
-6944.445	500.0	100.0	100.0	2	0.0	0.0	-0.001	0.0	96.585304	-5.919	1	0.0	0.0	5.0	0.0	0.0
-6944.445	500.0	100.0	100.0	2	0.0	0.0	0.0	0.0	95.92076	-5.919	1	0.0	0.0	5.0	0.0	0.0
-6944.445	500.0	100.0	100.0	2	0.0	0.0	0.003	0.0	97.01148	-6.06	1	0.0	0.0	5.0	0.0	0.0
-6944.445	500.0	100.0	100.0	2	0.0	0.0	0.005	0.0	97.01148	-6.182	1	0.0	0.0	5.0	0.0	0.0
-6944.445	500.0	100.0	100.0	2	0.0	0.0	0.007	0.0	96.80481	-6.182	1	0.0	0.0	5.0	0.0	0.0
-6944.445	500.0	100.0	100.0	2	0.0	0.0	0.01	0.0	96.80481	-6.236	1	0.0	0.0	5.0	0.0	0.0
-6944.445	500.0	100.0	100.0	2	0.0	0.0	0.013	0.0	97.17283	-6.236	1	0.0	0.0	5.0	0.0	0.0
-6944.445	500.0	100.0	100.0	2	0.0	0.0	0.015	0.0	97.39414	-6.334	1	0.0	0.0	5.0	0.0	0.0
-6944.445	500.0	100.0	100.0	2	0.0	0.0	0.018	0.0	97.39414	-6.378	1	0.0	0.0	5.0	0.0	0.0
-6944.445	500.0	100.0	100.0	2	0.0	0.0	0.021	0.0	97.402	-6.378	1	0.0	0.0	5.0	0.0	0.0
-6944.445	500.0	100.0	100.0	2	0.0	0.0	0.024	0.0	97.73207	-6.456	1	0.0	0.0	5.0	0.0	0.0
-6944.445	500.0	100.0	100.0	2	0.0	0.0	0.027	0.0	97.73207	-6.491	1	0.0	0.0	5.0	0.0	0.0
-6944.445	500.0	100.0	100.0	2	0.0	0.0	0.03	0.0	98.23779	-6.491	1	0.0	0.0	5.0	0.0	0.0
-6944.445	500.0	100.0	100.0	2	0.0	0.0	0.033	0.0	98.23779	-6.554	1	0.0	0.0	5.0	0.0	0.0
-6944.445	500.0	100.0	100.0	2	0.0	0.0	0.036	0.0	98.86717	-6.554	1	0.0	0.0	5.0	0.0	0.0
-6944.445	500.0	100.0	100.0	2	0.0	0.0	0.039	0.0	99.16734	-6.608	1	0.0	0.0	5.0	0.0	0.0
-6944.445	500.0	100.0	100.0	2	0.0	0.0	0.043	0.0	99.16734	-6.633	1	0.0	0.0	5.0	0.0	0.0
-6944.445	500.0	100.0	100.0	2	0.0	0.0	0.046	0.0	98.736565	-6.633	1	0.0	0.0	5.0	0.0	0.0
-6944.445	500.0	100.0	100.0	2	0.0	0.0	0.049	0.0	98.769196	-6.676	1	0.0	0.0	5.0	0.0	0.0
-6944.445	500.0	100.0	100.0	2	0.0	0.0	0.053	0.0	98.769196	-6.696	1	0.0	0.0	5.0	0.0	0.0
-6944.445	500.0	100.0	100.0	2	0.0	0.0	0.056	0.0	98.197	-6.696	1	0.0	0.0	5.0	0.0	0.0
-6944.445	500.0	100.0	100.0	2	0.0	0.0	0.059	0.0	98.197	-6.731	1	0.0	0.0	5.0	0.0	0.0
-6944.445	500.0	100.0	100.0	2	0.0	0.0	0.063	0.0	97.48543	-6.731	1	0.0	0.0	5.0	0.0	0.0
-6944.445	500.0	100.0	100.0	2	0.0	0.0	0.066	0.0	97.826256	-6.746	1	0.0	0.0	5.0	0.0	0.0
-6944.445	500.0	100.0	100.0	1	0.0	0.0	0.069	0.0	97.826256	-6.774	1	0.0	0.0	5.0	0.0	0.0
-6944.445	500.0	100.0	100.0	1	0.0	0.0	0.073	0.0	97.908264	-6.774	1	0.0	0.0	5.0	0.0	0.0
-6944.445	500.0	100.0	100.0	1	0.0	0.0	0.076	0.0	97.257454	-6.799	1	0.0	0.0	5.0	0.0	0.0
-6944.445	500.0	100.0	100.0	1	0.0	0.0	0.079	0.0	97.257454	-6.81	1	0.0	0.0	5.0	0.0	0.0
-6944.445	500.0	100.0	100.0	1	0.0	0.0	0.082	0.0	96.44696	-6.81	1	0.0	0.0	5.0	0.0	0.0
-6944.445	500.0	100.0	100.0	1	0.0	0.0	0.085	0.0	96.44696	-6.829	1	0.0	0.0	5.0	0.0	0.0
-6944.445	500.0	100.0	100.0	1	0.0	0.0	0.088	0.0	96.51208	-6.829	1	0.0	0.0	5.0	0.0	0.0
-6944.445	500.0	100.0	100.0	1	0.0	0.0	0.091	0.0	95.6072	-6.838	1	0.0	0.0	5.0	0.0	0.0
-6944.445	500.0	100.0	100.0	1	0.0	0.0	0.094	0.0	95.6072	-6.846	1	0.0	0.0	5.0	0.0	0.0
-6944.445	500.0	100.0	100.0	1	0.0	0.0	0.097	0.0	95.42824	-6.846	1	0.0	0.0	5.0	0.0	0.0
-6944.445	500.0	100.0	100.0	1	0.0	0.0	0.1	0.0	95.11464	-6.861	1	0.0	0.0	5.0	0.0	0.0
-6944.445	500.0	100.0	100.0	1	0.0	0.0	0.103	0.0	95.11464	-6.867	1	0.0	0.0	5.0	0.0	0.0
-6944.445	500.0	100.0	100.0	1	0.0	0.0	0.106	0.0	95.70573	-6.867	1	0.0	0.0	5.0	0.0	0.0
-6944.445	500.0	100.0	100.0	1	0.0	0.0	0.108	0.0	95.70573	-6.879	1	0.0	0.0	5.0	0.0	0.0
-6944.445	500.0	100.0	100.0	1	0.0	0.0	0.111	0.0	96.1733	-6.879	1	0.0	0.0	5.0	0.0	0.0
-6944.445	500.0	100.0	100.0	1	0.0	0.0	0.114	0.0	96.58036	-6.889	1	0.0	0.0	5.0	0.0	0.0
-6944.445	500.0	100.0	100.0	1	0.0	0.0	0.116	0.0	96.58036	-6.893	1	0.0	0.0	5.0	0.0	0.0
-6944.445	500.0	100.0	100.0	1	0.0	0.0	0.119	0.0	97.33717	-6.893	1	0.0	0.0	5.0	0.0	0.0
-6944.445	500.0	100.0	100.0	1	0.0	0.0	0.122	0.0	97.57227	-6.902	1	0.0	0.0	5.0	0.0	0.0
-6944.445	500.0	100.0	100.0	1	0.0	0.0	0.124	0.0	97.57227	-6.908	1	0.0	0.0	5.0	0.0	0.0
-6944.445	500.0	100.0	100.0	1	0.0	0.0	0.127	0.0	96.653305	-6.908	1	0.0	0.0	5.0	0.0	0.0
-6944.445	500.0	100.0	100.0	1	0.0	0.0	0.129	0.0	96.653305	-6.911	1	0.0	0.0	5.0	0.0	0.0
-6944.445	500.0	100.0	100.0	1	0.0	0.0	0.131	0.0	96.82026	-6.911	1	0.0	0.0	5.0	0.0	0.0
-6944.445	500.0	100.0	100.0	1	0.0	0.0	0.134	0.0	97.32421	-6.917	1	0.0	0.0	5.0	0.0	0.0
-6944.445	500.0	100.0	100.0	1	0.0	0.0	0.136	0.0	97.32421	-6.92	1	0.0	0.0	5.0	0.0	0.0
-6944.445	500.0	100.0	100.0	1	0.0	0.0	0.138	0.0	97.389824	-6.92	1	0.0	0.0	5.0	0.0	0.0
-6944.445	500.0	100.0	100.0	1	0.0	0.0	0.14	0.0	97.501915	-6.924	1	0.0	0.0	5.0	0.0	0.0
-6944.445	500.0	100.0	100.0	1	0.0	0.0	0.142	0.0	97.501915	-6.926	1	0.0	0.0	5.0	0.0	0.0
-6944.445	500.0	100.0	100.0	1	0.0	0.0	0.144	0.0	97.49656	-6.926	1	0.0	0.0	5.0	0.0	0.0
-6944.445	500.0	100.0	100.0	1	0.0	0.0	0.146	0.0	97.65718	-6.929	1	0.0	0.0	5.0	0.0	0.0
-6944.445	500.0	100.0	100.0	1	0.0	0.0	0.148	0.0	97.65718	-6.929	1	0.0	0.0	5.0	0.0	0.0
-6944.445	500.0	100.0	100.0	1	0.0	0.0	0.15	0.0	97.440994	-6.931	1	0.0	0.0	5.0	0.0	0.0
-6944.445	500.0	100.0	100.0	1	0.0	0.0	0.151	0.0	97.440994	-6.934	1	0.0	0.0	5.0	0.0	0.0
-6944.445	500.0	100.0	100.0	1	0.0	0.0	0.153	0.0	97.58693	-6.934	1	0.0	0.0	5.0	0.0	0.0
-6944.445	500.0	100.0	100.0	0	0.0	0.0	0.154	0.0	97.80947	-6.936	1	1.0	0.0	7.0	0.0	0.0
-6944.445	500.0	100.0	100.0	0	0.0	0.0	0.156	0.0	97.80947	-6.938	1	1.0	0.0	7.0	0.0	0.0
0.0	500.0	100.0	100.0	0	0.0	0.0	0.157	0.0	98.00134	-6.938	1	1.0	0.0	0.0	0.0	0.0
0.0	500.0	100.0	100.0	0	0.0	0.0	0.158	0.0	97.712875	-6.941	1	1.0	0.0	0.0	0.0	0.0
0.0	500.0	100.0	100.0	0	0.0	0.0	0.159	0.0	97.712875	-6.941	1	1.0	0.0	0.0	0.0	0.0
0.0	500.0	100.0	100.0	0	0.0	0.0	0.161	0.0	97.92244	-6.942	1	1.0	0.0	0.0	0.0	0.0
0.0	500.0	100.0	100.0	0	0.0	0.0	0.162	0.0	97.92244	-5.995	1	1.0	0.0	0.0	0.0	0.0
0.0	500.0	100.0	100.0	0	0.0	0.0	0.164	0.0	97.29141	-5.995	1	1.0	0.0	0.0	0.0	0.0
0.0	500.0	100.0	100.0	0	0.0	0.0	0.165	0.0	97.577934	-5.57	1	1.0	0.0	0.0	0.0	0.0
0.0	500.0	100.0	100.0	0	0.0	0.0	0.167	0.0	97.05905	-4.81	1	1.0	0.0	0.0	0.0	0.0
0.0	500.0	100.0	100.0	0	0.0	0.0	0.168	0.0	96.69008	-4.81	1	1.0	0.0	0.0	0.0	0.0
0.0	500.0	100.0	100.0	0	0.0	0.0	0.169	0.0	97.41963	-4.47	1	1.0	0.0	0.0	0.0	0.0
0.0	500.0	100.0	100.0	0	0.0	0.0	0.171	0.0	97.41963	-4.47	1	1.0	0.0	0.0	0.0	0.0
0.0	500.0	100.0	100.0	0	0.0	0.0	0.172	0.0	98.179924	-3.86	1	1.0	0.0	0.0	0.0	0.0
0.0	500.0	100.0	100.0	0	0.0	0.0	0.174	0.0	98.179924	-3.587	1	1.0	0.0	0.0	0.0	0.0
0.0	500.0	100.0	100.0	0	0.0	0.0	0.175	0.0	98.138565	-3.587	1	1.0	0.0	0.0	0.0	0.0
0.0	500.0	100.0	100.0	0	0.0	0.0	0.177	0.0	97.90898	-3.097	1	1.0	0.0	0.0	0.0	0.0
0.0	500.0	100.0	100.0	0	0.0	0.0	0.178	0.0	97.90898	-2.675	1	1.0	0.0	0.0	0.0	0.0
0.0	500.0	100.0	100.0	0	0.0	0.0	0.179	0.0	97.70452	-2.675	1	1.0	0.0	0.0	0.0	0.0
0.0	500.0	100.0	100.0	0	0.0	0.0	0.181	0.0	97.34704	-2.485	1	1.0	0.0	0.0	0.0	0.0
0.0	500.0	100.0	100.0	0	0.0	0.0	0.182	0.0	97.34704	-2.485	1	1.0	0.0	0.0	0.0	0.0
0.0	500.0	100.0	100.0	0	0.0	0.0	0.183	0.0	97.362206	-2.146	1	1.0	0.0	0.0	0.0	0.0
0.0	500.0	100.0	100.0	0	0.0	0.0	0.184	0.0	97.362206	-1.994	1	1.0	0.0	0.0	0.0	0.0
0.0	500.0	100.0	100.0	0	0.0	0.0	0.185	0.0	98.00332	-1.994	1	1.0	0.0	0.0	0.0	0.0
0.0	500.0	100.0	100.0	0	0.0	0.0	0.185	0.0	98.2238	-1.722	1	1.0	0.0	0.0	0.0	0.0
0.0	500.0	100.0	100.0	0	0.0	0.0	0.186	0.0	98.2238	-1.6	1	1.0	0.0	0.0	0.0	0.0
0.0	500.0	100.0	100.0	0	0.0	0.0	0.186	0.0	99.34562	-1.6	1	1.0	0.0	0.0	0.0	0.0
0.0	500.0	100.0	100.0	0	0.0	0.0	0.186	0.0	99.226715	-1.382	1	1.0	0.0	0.0	0.0	0.0
0.0	500.0	100.0	100.0	0	0.0	0.0	0.186	0.0	99.226715	-1.193	1	1.0	0.0	0.0	0.0	0.0
0.0	500.0	100.0	100.0	0	0.0	0.0	0.186	0.0	98.55498	-1.193	1	1.0	0.0	0.0	0.0	0.0
0.0	500.0	100.0	100.0	0	0.0	0.0	0.185	0.0	98.55498	-1.109	1	1.0	0.0	0.0	0.0	0.0
0.0	500.0	100.0	100.0	0	0.0	0.0	0.185	0.0	98.69093	-1.109	1	1.0	0.0	8.0	0.0	0.0
0.0	500.0	100.0	100.0	0	0.0	0.0	0.184	0.0	98.9998	-0.957	1	1.0	0.0	0.0	0.0	0.0
0.0	500.0	100.0	100.0	0	0.0	0.0	0.183	0.0	98.9998	-0.889	1	1.0	0.0	0.0	0.0	0.0
0.0	500.0	100.0	100.0	0	0.0	0.0	0.181	0.0	98.53854	-0.889	1	1.0	0.0	0.0	0.0	0.0
0.0	500.0	100.0	100.0	0	0.0	0.0	0.18	0.0	97.299545	-0.769	1	1.0	0.0	0.0	0.0	0.0
0.0	500.0	100.0	100.0	0	0.0	0.0	0.178	0.0	97.299545	-0.663	1	1.0	0.0	0.0	0.0	0.0
0.0	500.0	100.0	100.0	0	0.0	0.0	0.176	0.0	97.463684	-0.663	1	1.0	0.0	0.0	0.0	0.0
0.0	500.0	100.0	100.0	0	0.0	0.0	0.174	0.0	97.463684	-0.616	1	1.0	0.0	0.0	0.0	0.0
0.0	500.0	100.0	100.0	0	0.0	0.0	0.172	0.0	97.48134	-0.616	1	1.0	0.0	0.0	0.0	0.0
0.0	500.0	100.0	100.0	0	0.0	0.0	0.17	0.0	97.14952	-0.532	1	1.0	0.0	0.0	0.0	0.0
0.0	500.0	100.0	100.0	0	0.0	0.0	0.167	0.0	97.14952	-0.494	1	1.0	0.0	0.0	0.0	0.0
0.0	500.0	100.0	100.0	0	0.0	0.0	0.165	0.0	97.13367	-0.494	1	1.0	0.0	0.0	0.0	0.0
0.0	500.0	100.0	100.0	0	0.0	0.0	0.162	0.0	97.33252	-0.426	1	1.0	0.0	0.0	0.0	0.0
0.0	500.0	100.0	100.0	0	0.0	0.0	0.159	0.0	97.33252	-0.426	1	1.0	0.0	0.0	0.0	0.0
0.0	500.0	100.0	100.0	0	0.0	0.0	0.156	0.0	98.48726	-0.396	1	1.0	0.0	0.0	0.0	0.0
0.0	500.0	100.0	100.0	0	0.0	0.0	0.153	0.0	98.48726	-0.342	1	1.0	0.0	0.0	0.0	0.0
0.0	500.0	100.0	100.0	0	0.0	0.0	0.15	0.0	98.67852	-0.342	1	1.0	0.0	0.0	0.0	0.0
0.0	500.0	100.0	100.0	0	0.0	0.0	0.146	0.0	98.21863	-0.318	1	1.0	0.0	0.0	0.0	0.0
0.0	500.0	100.0	100.0	0	0.0	0.0	0.143	0.0	98.21863	-0.274	1	1.0	0.0	0.0	0.0	0.0
0.0	500.0	100.0	100.0	0	0.0	0.0	0.139	0.0	98.50371	-0.274	1	1.0	0.0	0.0	0.0	0.0
0.0	500.0	100.0	100.0	0	0.0	0.0	0.136	0.0	98.31936	-0.237	1	1.0	0.0	0.0	0.0	0.0
0.0	500.0	100.0	100.0	0	0.0	0.0	0.132	0.0	98.31936	-0.22	1	1.0	0.0	0.0	0.0	0.0
0.0	500.0	100.0	100.0	0	0.0	0.0	0.129	0.0	97.89552	-0.22	1	1.0	0.0	0.0	0.0	0.0
0.0	500.0	100.0	100.0	0	0.0	0.0	0.125	0.0	97.89552	-0.19	1	1.0	0.0	0.0	0.0	0.0
0.0	500.0	100.0	100.0	0	0.0	0.0	0.122	0.0	97.80246	-0.19	1	1.0	0.0	0.0	0.0	0.0
0.0	500.0	100.0	100.0	0	0.0	0.0	0.118	0.0	97.53032	-0.176	1	1.0	0.0	0.0	0.0	0.0
0.0	500.0	100.0	100.0	0	0.0	0.0	0.115	0.0	97.72829	-0.152	1	1.0	0.0	0.0	0.0	0.0
0.0	500.0	100.0	100.0	0	0.0	0.0	0.111	0.0	97.62157	-0.152	1	1.0	0.0	0.0	0.0	0.0
0.0	500.0	100.0	100.0	0	0.0	0.0	0.108	0.0	97.65154	-0.141	1	1.0	0.0	0.0	0.0	0.0
0.0	500.0	100.0	100.0	0	0.0	0.0	0.105	0.0	97.65154	-0.122	1	1.0	0.0	0.0	0.0	0.0
0.0	500.0	100.0	100.0	0	0.0	0.0	0.101	0.0	97.87345	-0.122	1	1.0	0.0	0.0	0.0	0.0
0.0	500.0	100.0	100.0	0	0.0	0.0	0.098	0.0	97.87345	-0.105	1	1.0	0.0	0.0	0.0	0.0
0.0	500.0	100.0	100.0	0	0.0	0.0	0.095	0.0	97.9742	-0.105	1	1.0	0.0	0.0	0.0	0.0
0.0	500.0	100.0	100.0	0	0.0	0.0	0.091	0.0	97.321236	-0.097	1	1.0	0.0	0.0	0.0	0.0
0.0	500.0	100.0	100.0	0	0.0	0.0	0.088	0.0	97.321236	-0.084	1	1.0	0.0	0.0	0.0	0.0
0.0	500.0	100.0	100.0	0	0.0	0.0	0.085	0.0	97.19928	-0.084	1	1.0	0.0	0.0	0.0	0.0
0.0	500.0	100.0	100.0	0	0.0	0.0	0.081	0.0	97.448166	-0.078	1	1.0	0.0	0.0	0.0	0.0
0.0	500.0	100.0	100.0	0	0.0	0.0	0.078	0.0	97.448166	-0.067	1	1.0	0.0	0.0	0.0	0.0
0.0	500.0	100.0	100.0	0	0.0	0.0	0.075	0.0	96.88639	-0.067	1	1.0	0.0	0.0	0.0	0.0
0.0	500.0	100.0	100.0	0	0.0	0.0	0.071	0.0	96.88639	-0.062	1	1.0	0.0	0.0	0.0	0.0
0.0	500.0	100.0	100.0	0	0.0	0.0	0.068	0.0	97.02862	-0.062	1	1.0	0.0	0.0	0.0	0.0
0.0	500.0	100.0	100.0	0	0.0	0.0	0.065	0.0	96.80585	-0.053	1	1.0	0.0	0.0	0.0	0.0
0.0	500.0	100.0	100.0	0	0.0	0.0	0.062	0.0	96.80585	-0.05	1	1.0	0.0	0.0	0.0	0.0
0.0	500.0	100.0	100.0	0	0.0	0.0	0.059	0.0	97.566444	-0.05	1	1.0	0.0	0.0	0.0	0.0
0.0	500.0	100.0	100.0	0	0.0	0.0	0.056	0.0	97.36319	-0.043	1	1.0	0.0	0.0	0.0	0.0
0.0	500.0	100.0	100.0	0	0.0	0.0	0.053	0.0	97.36319	-0.039	1	1.0	0.0	0.0	0.0	0.0
0.0	500.0	100.0	100.0	0	0.0	0.0	0.05	0.0	97.35033	-0.039	1	1.0	0.0	0.0	0.0	0.0
0.0	500.0	100.0	100.0	0	0.0	0.0	0.048	0.0	97.35033	-0.034	1	1.0	0.0	0.0	0.0	0.0
0.0	500.0	100.0	100.0	0	0.0	0.0	0.045	0.0	96.67472	-0.034	1	1.0	0.0	0.0	0.0	0.0
0.0	500.0	100.0	100.0	0	0.0	0.0	0.043	0.0	96.52614	-0.029	1	1.0	0.0	0.0	0.0	0.0
0.0	500.0	100.0	100.0	0	0.0	0.0	0.041	0.0	96.52614	-0.027	1	1.0	0.0	0.0	0.0	0.0
0.0	500.0	100.0	100.0	0	0.0	0.0	0.038	0.0	96.72072	-0.027	1	1.0	0.0	0.0	0.0	0.0
0.0	500.0	100.0	100.0	0	0.0	0.0	0.036	0.0	96.351	-0.023	1	1.0	0.0	0.0	0.0	0.0
0.0	500.0	100.0	100.0	0	0.0	0.0	0.034	0.0	96.351	-0.021	1	1.0	0.0	0.0	0.0	0.0
0.0	500.0	100.0	100.0	0	0.0	0.0	0.032	0.0	95.69364	-0.021	1	1.0	0.0	0.0	0.0	0.0
0.0	500.0	100.0	100.0	0	0.0	0.0	0.03	0.0	95.69364	-0.018	1	1.0	0.0	0.0	0.0	0.0
0.0	500.0	100.0	100.0	0	0.0	0.0	0.028	0.0	96.54463	-0.018	1	1.0	0.0	0.0	0.0	0.0
0.0	500.0	100.0	100.0	0	0.0	0.0	0.026	0.0	95.925896	-0.017	1	1.0	0.0	0.0	0.0	0.0
0.0	500.0	100.0	100.0	0	0.0	0.0	0.024	0.0	95.925896	-0.014	1	1.0	0.0	0.0	0.0	0.0
0.0	500.0	100.0	100.0	0	0.0	0.0	0.023	0.0	96.64475	-0.014	1	1.0	0.0	0.0	0.0	0.0
0.0	500.0	100.0	100.0	0	0.0	0.0	0.021	0.0	97.48746	-0.013	1	1.0	0.0	0.0	0.0	0.0
0.0	500.0	100.0	100.0	0	0.0	0.0	0.018	0.0	97.48746	-0.011	1	1.0	0.0	0.0	0.0	0.0
0.0	500.0	100.0	100.0	0	0.0	0.0	0.016	0.0	97.08237	-0.011	1	1.0	0.0	0.0	0.0	0.0
0.0	500.0	100.0	100.0	0	0.0	0.0	0.014	0.0	97.08237	-0.009	1	1.0	0.0	0.0	0.0	0.0
0.0	500.0	100.0	100.0	0	0.0	0.0	0.012	0.0	96.37251	-0.009	1	1.0	0.0	0.0	0.0	0.0
0.0	500.0	100.0	100.0	0	0.0	0.0	0.009	0.0	96.25299	-0.009	1	1.0	0.0	0.0	0.0	0.0
0.0	500.0	100.0	100.0	0	0.0	0.0	0.007	0.0	96.25299	-0.008	1	1.0	0.0	0.0	0.0	0.0
0.0	500.0	100.0	100.0	0	0.0	0.0	0.005	0.0	96.57348	-0.008	1	1.0	0.0	0.0	0.0	0.0
0.0	500.0	100.0	100.0	0	0.0	0.0	0.002	0.0	96.395164	-0.007	1	1.0	0.0	0.0	0.0	0.0
0.0	500.0	100.0	100.0	0	0.0	0.0	0.0	0.0	96.395164	-0.006	1	1.0	0.0	0.0	0.0	0.0
0.0	500.0	100.0	100.0	0	0.0	0.0	-0.002	0.0	95.204445	-0.006	1	1.0	0.0	0.0	0.0	0.0
0.0	500.0	100.0	100.0	0	0.0	0.0	-0.004	0.0	95.204445	-0.005	1	1.0	0.0	0.0	0.0	0.0
0.0	500.0	100.0	100.0	0	0.0	0.0	-0.007	0.0	99.52362	-0.005	1	1.0	0.0	0.0	0.0	0.0
0.0	500.0	100.0	100.0	0	0.0	0.0	-0.009	0.0	99.59209	-0.004	1	1.0	0.0	0.0	0.0	0.0
0.0	500.0	100.0	100.0	0	0.0	0.0	-0.011	0.0	99.59209	-0.004	1	1.0	0.0	0.0	0.0	0.0
0.0	500.0	100.0	100.0	0	0.0	0.0	-0.013	0.0	100.27872	-0.004	1	1.0	0.0	0.0	0.0	0.0
0.0	500.0	100.0	100.0	0	0.0	0.0	-0.015	0.0	100.28308	-0.003	1	1.0	0.0	0.0	0.0	0.0
0.0	500.0	100.0	100.0	0	0.0	0.0	-0.017	0.0	100.28308	-0.002	1	1.0	0.0	0.0	0.0	0.0
0.0	500.0	100.0	100.0	0	0.0	0.0	-0.019	0.0	99.38186	-0.002	1	1.0	0.0	0.0	0.0	0.0
0.0	500.0	100.0	100.0	0	0.0	0.0	-0.02	0.0	99.38186	-0.002	1	1.0	0.0	0.0	0.0	0.0
0.0	500.0	100.0	100.0	0	0.0	0.0	-0.022	0.0	98.56581	-0.002	1	1.0	0.0	0.0	0.0	0.0
0.0	500.0	100.0	100.0	0	0.0	0.0	-0.023	0.0	97.763695	-0.002	1	1.0	0.0	0.0	0.0	0.0
0.0	500.0	100.0	100.0	0	0.0	0.0	-0.024	0.0	97.763695	-0.001	1	1.0	0.0	0.0	0.0	0.0
0.0	500.0	100.0	100.0	0	0.0	0.0	-0.025	0.0	97.626114	-0.001	1	1.0	0.0	0.0	0.0	0.0
0.0	500.0	100.0	100.0	0	0.0	0.0	-0.025	0.0	96.7685	-0.001	1	1.0	0.0	0.0	0.0	0.0
0.0	500.0	100.0	100.0	0	0.0	0.0	-0.026	0.0	96.7685	-0.001	1	1.0	0.0	0.0	0.0	0.0
0.0	500.0	100.0	100.0	0	0.0	0.0	-0.027	0.0	95.89499	-0.001	1	1.0	0.0	0.0	0.0	0.0
0.0	500.0	100.0	100.0	0	0.0	0.0	-0.027	0.0	95.89499	-0.001	1	1.0	0.0	0.0	0.0	0.0
0.0	500.0	100.0	100.0	0	0.0	0.0	-0.027	0.0	95.08128	-0.001	1	1.0	0.0	0.0	0.0	0.0
0.0	500.0	100.0	100.0	0	0.0	0.0	-0.027	0.0	94.81989	0.0	1	1.0	0.0	0.0	0.0	0.0
0.0	500.0	100.0	100.0	0	0.0	0.0	-0.027	0.0	94.81989	0.0	1	1.0	0.0	0.0	0.0	0.0
0.0	500.0	100.0	100.0	0	0.0	0.0	-0.027	0.0	96.38654	0.0	1	1.0	0.0	0.0	0.0	0.0
0.0	500.0	100.0	100.0	0	0.0	0.0	-0.027	0.0	96.55367	0.0	1	1.0	0.0	0.0	0.0	0.0
0.0	500.0	100.0	100.0	0	0.0	0.0	-0.027	0.0	96.55367	0.0	1	1.0	0.0	0.0	0.0	0.0
0.0	500.0	100.0	100.0	0	0.0	0.0	-0.027	0.0	96.71773	0.0	1	1.0	0.0	0.0	0.0	0.0
0.0	500.0	100.0	100.0	0	0.0	0.0	-0.027	0.0	96.71773	0.0	1	1.0	0.0	0.0	0.0	0.0
0.0	500.0	100.0	100.0	0	0.0	0.0	-0.026	0.0	98.05522	0.0	1	1.0	0.0	0.0	0.0	0.0
0.0	500.0	100.0	100.0	0	0.0	0.0	-0.026	0.0	97.69656	0.0	1	1.0	0.0	1.0	0.0	0.0
0.0	500.0	100.0	100.0	0	0.0	0.0	-0.025	0.0	97.69656	0.0	1	1.0	0.0	1.0	0.0	0.0
0.0	500.0	100.0	100.0	0	0.0	0.0	-0.025	0.0	97.87186	0.0	1	1.0	0.0	3.0	0.0	0.0
-5555.5557	400.0	100.0	100.0	0	0.0	0.0	-0.024	0.0	97.87251	0.0	1	1.0	0.0	3.0	0.0	0.0
-5555.5557	400.0	100.0	100.0	0	0.0	0.0	-0.024	0.0	97.87251	0.0	1	1.0	0.0	3.0	0.0	0.0
-5555.5557	400.0	100.0	100.0	0	0.0	0.0	-0.023	0.0	97.77542	0.0	1	1.0	0.0	3.0	0.0	0.0
-5555.5557	400.0	100.0	100.0	0	0.0	0.0	-0.022	0.0	97.67222	0.0	1	1.0	0.0	3.0	0.0	0.0
-5555.5557	400.0	100.0	100.0	0	0.0	0.0	-0.022	0.0	97.67222	0.0	1	1.0	0.0	3.0	0.0	0.0
-5555.5557	400.0	100.0	100.0	0	0.0	0.0	-0.021	0.0	97.39066	-0.758	1	1.0	0.0	3.0	0.0	0.0
-5555.5557	400.0	100.0	100.0	0	0.0	0.0	-0.021	0.0	97.39066	-1.097	1	1.0	0.0	3.0	0.0	0.0
-5555.5557	400.0	100.0	100.0	0	0.0	0.0	-0.02	0.0	96.409996	-1.097	1	1.0	0.0	3.0	0.0	0.0
-5555.5557	400.0	100.0	100.0	0	0.0	0.0	-0.02	0.0	97.01723	-1.706	1	1.0	0.0	3.0	0.0	0.0
-5555.5557	400.0	100.0	100.0	0	0.0	0.0	-0.019	0.0	97.01723	-1.979	1	1.0	0.0	3.0	0.0	0.0
-5555.5557	400.0	100.0	100.0	0	0.0	0.0	-0.018	0.0	97.2531	-1.979	1	1.0	0.0	3.0	0.0	0.0
-5555.5557	400.0	100.0	100.0	0	0.0	0.0	-0.017	0.0	97.47733	-2.468	1	1.0	0.0	3.0	0.0	0.0
-5555.5557	400.0	100.0	100.0	0	0.0	0.0	-0.016	0.0	97.47733	-2.468	1	1.0	0.0	3.0	0.0	0.0
-5555.5557	400.0	100.0	100.0	0	0.0	0.0	-0.014	0.0	97.21837	-2.686	1	1.0	0.0	3.0	0.0	0.0
-5555.5557	400.0	100.0	100.0	0	0.0	0.0	-0.013	0.0	97.21837	-3.078	1	1.0	0.0	3.0	0.0	0.0
-5555.5557	400.0	100.0	100.0	0	0.0	0.0	-0.011	0.0	97.42941	-3.078	1	1.0	0.0	3.0	0.0	0.0
-5555.5557	400.0	100.0	100.0	0	0.0	0.0	-0.009	0.0	96.4079	-3.417	1	1.0	0.0	3.0	0.0	0.0
-5555.5557	400.0	100.0	100.0	0	0.0	0.0	-0.007	0.0	96.4079	-3.569	1	1.0	0.0	3.0	0.0	0.0
-5555.5557	400.0	100.0	100.0	0	0.0	0.0	-0.005	0.0	96.817085	-3.569	1	1.0	0.0	5.0	0.0	0.0
-5555.5557	400.0	100.0	100.0	0	0.0	0.0	-0.003	0.0	96.139	-3.841	1	1.0	0.0	5.0	0.0	0.0
-5555.5557	400.0	100.0	100.0	0	0.0	0.0	0.0	0.0	96.139	-3.841	1	1.0	0.0	5.0	0.0	0.0
-5555.5557	400.0	100.0	100.0	0	0.0	0.0	0.001	0.0	96.26576	-3.963	1	1.0	0.0	5.0	0.0	0.0
-5555.5557	400.0	100.0	100.0	0	0.0	0.0	0.004	0.0	96.26576	-4.18	1	1.0	0.0	5.0	0.0	0.0
-5555.5557	400.0	100.0	100.0	0	0.0	0.0	0.006	0.0	96.197655	-4.18	1	1.0	0.0	5.0	0.0	0.0
-5555.5557	400.0	100.0	100.0	0	0.0	0.0	0.009	0.0	96.47905	-4.278	1	1.0	0.0	5.0	0.0	0.0
-5555.5557	400.0	100.0	100.0	0	0.0	0.0	0.012	0.0	96.47905	-4.453	1	1.0	0.0	5.0	0.0	0.0
-5555.5557	400.0	100.0	100.0	0	0.0	0.0	0.015	0.0	96.0136	-4.453	1	1.0	0.0	5.0	0.0	0.0
-5555.5557	400.0	100.0	100.0	0	0.0	0.0	0.018	0.0	95.99483	-4.531	1	1.0	0.0	5.0	0.0	0.0
-5555.5557	400.0	100.0	100.0	0	0.0	0.0	0.021	0.0	95.99483	-4.672	1	1.0	0.0	5.0	0.0	0.0
-5555.5557	400.0	100.0	100.0	0	0.0	0.0	0.024	0.0	94.96723	-4.672	1	1.0	0.0	5.0	0.0	0.0
-5555.5557	400.0	100.0	100.0	0	0.0	0.0	0.027	0.0	94.96723	-4.735	1	1.0	0.0	5.0	0.0	0.0
-5555.5557	400.0	100.0	100.0	0	0.0	0.0	0.03	0.0	95.12191	-4.735	1	1.0	0.0	5.0	0.0	0.0
-5555.5557	400.0	100.0	100.0	0	0.0	0.0	0.034	0.0	95.974686	-4.849	1	1.0	0.0	5.0	0.0	0.0
-5555.5557	400.0	100.0	100.0	0	0.0	0.0	0.037	0.0	95.974686	-4.898	1	1.0	0.0	5.0	0.0	0.0
-5555.5557	400.0	100.0	100.0	0	0.0	0.0	0.04	0.0	96.12914	-4.898	1	1.0	0.0	5.0	0.0	0.0
-5555.5557	400.0	100.0	100.0	0	0.0	0.0	0.044	0.0	95.23767	-4.988	1	1.0	0.0	5.0	0.0	0.0
-5555.5557	400.0	100.0	100.0	0	0.0	0.0	0.047	0.0	95.23767	-5.029	1	1.0	0.0	5.0	0.0	0.0
-5555.5557	400.0	100.0	100.0	0	0.0	0.0	0.05	0.0	96.75233	-5.029	1	1.0	0.0	5.0	0.0	0.0
-5555.5557	400.0	100.0	100.0	0	0.0	0.0	0.054	0.0	96.75233	-5.102	1	1.0	0.0	5.0	0.0	0.0
-5555.5557	400.0	100.0	100.0	0	0.0	0.0	0.057	0.0	96.587524	-5.102	1	1.0	0.0	5.0	0.0	0.0
-5555.5557	400.0	100.0	100.0	0	0.0	0.0	0.061	0.0	97.753716	-5.165	1	1.0	0.0	5.0	0.0	0.0
-5555.5557	400.0	100.0	100.0	0	0.0	0.0	0.064	0.0	97.753716	-5.192	1	1.0	0.0	5.0	0.0	0.0
-5555.5557	400.0	100.0	100.0	0	0.0	0.0	0.068	0.0	97.43602	-5.192	1	1.0	0.0	5.0	0.0	0.0
-5555.5557	400.0	100.0	100.0	0	0.0	0.0	0.071	0.0	97.81439	-5.244	1	1.0	0.0	5.0	0.0	0.0
-5555.5557	400.0	100.0	100.0	0	0.0	0.0	0.075	0.0	97.81439	-5.244	1	1.0	0.0	5.0	0.0	0.0
-5555.5557	400.0	100.0	100.0	0	0.0	0.0	0.078	0.0	98.90016	-5.265	1	1.0	0.0	5.0	0.0	0.0
-5555.5557	400.0	100.0	100.0	0	0.0	0.0	0.082	0.0	98.90016	-5.306	1	1.0	0.0	5.0	0.0	0.0
-5555.5557	400.0	100.0	100.0	0	0.0	0.0	0.085	0.0	98.95751	-5.306	1	1.0	0.0	5.0	0.0	0.0
-5555.5557	400.0	100.0	100.0	0	0.0	0.0	0.089	0.0	98.02837	-5.342	1	1.0	0.0	5.0	0.0	0.0
-5555.5557	400.0	100.0	100.0	0	0.0	0.0	0.092	0.0	98.02837	-5.356	1	1.0	0.0	5.0	0.0	0.0
-5555.5557	400.0	100.0	100.0	0	0.0	0.0	0.095	0.0	96.81192	-5.356	1	1.0	0.0	5.0	0.0	0.0
-5555.5557	400.0	100.0	100.0	0	0.0	0.0	0.099	0.0	96.744064	-5.384	1	1.0	0.0	5.0	0.0	0.0
-5555.5557	400.0	100.0	100.0	0	0.0	0.0	0.102	0.0	96.744064	-5.397	1	1.0	0.0	5.0	0.0	0.0
-5555.5557	400.0	100.0	100.0	0	0.0	0.0	0.105	0.0	96.4823	-5.397	1	1.0	0.0	5.0	0.0	0.0
-5555.5557	400.0	100.0	100.0	0	0.0	0.0	0.108	0.0	96.4823	-5.408	1	1.0	0.0	5.0	0.0	0.0
-5555.5557	400.0	100.0	100.0	0	0.0	0.0	0.111	0.0	95.35985	-5.408	1	1.0	0.0	5.0	0.0	0.0
-5555.5557	400.0	100.0	100.0	0	0.0	0.0	0.114	0.0	96.48579	-5.429	1	1.0	0.0	5.0	0.0	0.0
-5555.5557	400.0	100.0	100.0	0	0.0	0.0	0.117	0.0	96.48579	-5.447	1	1.0	0.0	5.0	0.0	0.0
-5555.5557	400.0	100.0	100.0	0	0.0	0.0	0.12	0.0	96.727745	-5.447	1	1.0	0.0	5.0	0.0	0.0
-5555.5557	400.0	100.0	100.0	0	0.0	0.0	0.123	0.0	95.87995	-5.455	1	1.0	0.0	5.0	0.0	0.0
-5555.5557	400.0	100.0	100.0	0	0.0	0.0	0.126	0.0	95.87995	-5.455	1	1.0	0.0	5.0	0.0	0.0
-5555.5557	400.0	100.0	100.0	0	0.0	0.0	0.129	0.0	98.46997	-5.47	1	1.0	0.0	5.0	0.0	0.0
-5555.5557	400.0	100.0	100.0	0	0.0	0.0	0.132	0.0	98.46997	-5.476	1	1.0	0.0	5.0	0.0	0.0
-5555.5557	400.0	100.0	100.0	0	0.0	0.0	0.134	0.0	98.86315	-5.476	1	1.0	0.0	5.0	0.0	0.0
-5555.5557	400.0	100.0	100.0	0	0.0	0.0	0.137	0.0	98.81941	-5.488	1	1.0	0.0	5.0	0.0	0.0
-5555.5557	400.0	100.0	100.0	0	0.0	0.0	0.14	0.0	98.81941	-5.498	1	1.0	0.0	5.0	0.0	0.0
-5555.5557	400.0	100.0	100.0	0	0.0	0.0	0.143	0.0	99.48977	-5.498	1	1.0	0.0	5.0	0.0	0.0
-5555.5557	400.0	100.0	100.0	0	0.0	0.0	0.145	0.0	98.44091	-5.502	1	1.0	0.0	5.0	0.0	0.0
-5555.5557	400.0	100.0	100.0	0	0.0	0.0	0.148	0.0	98.44091	-5.502	1	1.0	0.0	5.0	0.0	0.0
-5555.5557	400.0	100.0	100.0	0	0.0	0.0	0.151	0.0	98.07016	-5.51	1	1.0	0.0	5.0	0.0	0.0
-5555.5557	400.0	100.0	100.0	0	0.0	0.0	0.153	0.0	98.07016	-5.514	1	1.0	0.0	5.0	0.0	0.0
-5555.5557	400.0	100.0	100.0	0	0.0	0.0	0.156	0.0	98.101105	-5.514	1	1.0	0.0	6.0	0.0	0.0
0.0	400.0	100.0	100.0	0	0.0	0.0	0.158	0.0	97.58277	-5.521	1	2.0	0.0	0.0	0.0	1.0
0.0	400.0	100.0	100.0	0	0.0	0.0	0.16	0.0	97.58277	-5.523	1	2.0	0.0	0.0	0.0	1.0
0.0	400.0	100.0	100.0	0	0.0	0.0	0.162	0.0	96.89507	-5.523	1	2.0	0.0	0.0	0.0	1.0
0.0	400.0	100.0	100.0	0	0.0	0.0	0.164	0.0	97.094864	-5.529	1	2.0	0.0	0.0	0.0	1.0
0.0	400.0	100.0	100.0	0	0.0	0.0	0.166	0.0	97.094864	-5.138	1	2.0	0.0	0.0	0.0	1.0
0.0	400.0	100.0	100.0	0	0.0	0.0	0.168	0.0	97.20434	-5.138	1	2.0	0.0	0.0	0.0	1.0
0.0	400.0	100.0	100.0	0	0.0	0.0	0.17	0.0	97.20434	-4.437	1	2.0	0.0	0.0	0.0	1.0
0.0	400.0	100.0	100.0	0	0.0	0.0	0.172	0.0	96.51126	-4.437	1	2.0	0.0	0.0	0.0	1.0
0.0	400.0	100.0	100.0	0	0.0	0.0	0.174	0.0	95.952774	-4.123	1	2.0	0.0	0.0	0.0	1.0
0.0	400.0	100.0	100.0	0	0.0	0.0	0.176	0.0	95.48513	-3.56	1	2.0	0.0	0.0	0.0	1.0
0.0	400.0	100.0	100.0	0	0.0	0.0	0.177	0.0	95.012924	-3.56	1	2.0	0.0	0.0	0.0	1.0
0.0	400.0	100.0	100.0	0	0.0	0.0	0.179	0.0	94.60791	-3.308	1	2.0	0.0	0.0	0.0	1.0
0.0	400.0	100.0	100.0	0	0.0	0.0	0.18	0.0	94.60791	-2.857	1	2.0	0.0	0.0	0.0	1.0
0.0	400.0	100.0	100.0	0	0.0	0.0	0.182	0.0	93.898094	-2.857	1	2.0	0.0	0.0	0.0	1.0
0.0	400.0	100.0	100.0	0	0.0	0.0	0.183	0.0	93.898094	-2.655	1	2.0	0.0	0.0	0.0	1.0
0.0	400.0	100.0	100.0	0	0.0	0.0	0.185	0.0	94.07307	-2.655	1	2.0	0.0	0.0	0.0	1.0
0.0	400.0	100.0	100.0	0	0.0	0.0	0.186	0.0	94.27579	-2.293	1	2.0	0.0	0.0	0.0	1.0
0.0	400.0	100.0	100.0	0	0.0	0.0	0.187	0.0	94.27579	-2.13	1	2.0	0.0	0.0	0.0	1.0
0.0	400.0	100.0	100.0	0	0.0	0.0	0.188	0.0	95.95563	-2.13	1	2.0	0.0	0.0	0.0	1.0
0.0	400.0	100.0	100.0	0	0.0	0.0	0.189	0.0	95.4758	-1.84	1	2.0	0.0	0.0	0.0	1.0
0.0	400.0	100.0	100.0	0	0.0	0.0	0.19	0.0	95.4758	-1.84	1	2.0	0.0	0.0	0.0	1.0
0.0	400.0	100.0	100.0	0	0.0	0.0	0.191	0.0	95.60324	-1.709	1	2.0	0.0	0.0	0.0	1.0
0.0	400.0	100.0	100.0	0	0.0	0.0	0.192	0.0	94.94275	-1.476	1	2.0	0.0	0.0	0.0	1.0
0.0	400.0	100.0	100.0	0	0.0	0.0	0.192	0.0	95.68627	-1.476	1	2.0	0.0	0.0	0.0	1.0
0.0	400.0	100.0	100.0	0	0.0	0.0	0.193	0.0	95.97605	-1.372	1	2.0	0.0	0.0	0.0	1.0
0.0	400.0	100.0	100.0	0	0.0	0.0	0.193	0.0	95.97605	-1.184	1	2.0	0.0	0.0	0.0	1.0
0.0	400.0	100.0	100.0	0	0.0	0.0	0.193	0.0	96.15856	-1.184	1	2.0	0.0	0.0	0.0	1.0
0.0	400.0	100.0	100.0	0	0.0	0.0	0.194	0.0	96.12356	-1.023	1	2.0	0.0	0.0	0.0	1.0
0.0	400.0	100.0	100.0	0	0.0	0.0	0.193	0.0	96.12356	-0.95	1	2.0	0.0	0.0	0.0	1.0
0.0	400.0	100.0	100.0	0	0.0	0.0	0.193	0.0	96.31205	-0.95	1	2.0	0.0	8.0	0.0	1.0
0.0	400.0	100.0	100.0	0	0.0	0.0	0.193	0.0	96.31205	-0.82	1	2.0	0.0	8.0	0.0	1.0
0.0	400.0	100.0	100.0	0	0.0	0.0	0.192	0.0	96.36161	-0.82	1	2.0	0.0	0.0	0.0	1.0
0.0	400.0	100.0	100.0	0	0.0	0.0	0.192	0.0	96.14394	-0.762	1	2.0	0.0	0.0	0.0	1.0
0.0	400.0	100.0	100.0	0	0.0	0.0	0.191	0.0	96.14394	-0.658	1	2.0	0.0	0.0	0.0	1.0
0.0	400.0	100.0	100.0	0	0.0	0.0	0.19	0.0	96.94583	-0.658	1	2.0	0.0	0.0	0.0	1.0
0.0	400.0	100.0	100.0	0	0.0	0.0	0.189	0.0	97.70794	-0.611	1	2.0	0.0	0.0	0.0	1.0
0.0	400.0	100.0	100.0	0	0.0	0.0	0.188	0.0	97.70794	-0.528	1	2.0	0.0	0.0	0.0	1.0
0.0	400.0	100.0	100.0	0	0.0	0.0	0.186	0.0	97.32323	-0.528	1	2.0	0.0	0.0	0.0	1.0
0.0	400.0	100.0	100.0	0	0.0	0.0	0.185	0.0	97.32323	-0.49	1	2.0	0.0	0.0	0.0	1.0
0.0	400.0	100.0	100.0	0	0.0	0.0	0.183	0.0	98.18316	-0.49	1	2.0	0.0	0.0	0.0	1.0
0.0	400.0	100.0	100.0	0	0.0	0.0	0.181	0.0	98.4774	-0.423	1	2.0	0.0	0.0	0.0	1.0
0.0	400.0	100.0	100.0	0	0.0	0.0	0.179	0.0	98.4774	-0.365	1	2.0	0.0	0.0	0.0	1.0
0.0	400.0	100.0	100.0	0	0.0	0.0	0.177	0.0	98.70434	-0.365	1	2.0	0.0	0.0	0.0	1.0
0.0	400.0	100.0	100.0	0	0.0	0.0	0.175	0.0	98.535484	-0.339	1	2.0	0.0	0.0	0.0	1.0
0.0	400.0	100.0	100.0	0	0.0	0.0	0.172	0.0	98.535484	-0.293	1	2.0	0.0	0.0	0.0	1.0
0.0	400.0	100.0	100.0	0	0.0	0.0	0.17	0.0	98.54729	-0.293	1	2.0	0.0	0.0	0.0	1.0
0.0	400.0	100.0	100.0	0	0.0	0.0	0.168	0.0	98.54729	-0.272	1	2.0	0.0	0.0	0.0	1.0
0.0	400.0	100.0	100.0	0	0.0	0.0	0.165	0.0	98.75099	-0.272	1	2.0	0.0	0.0	0.0	1.0
0.0	400.0	100.0	100.0	0	0.0	0.0	0.163	0.0	98.42059	-0.235	1	2.0	0.0	0.0	0.0	1.0
0.0	400.0	100.0	100.0	0	0.0	0.0	0.16	0.0	98.42059	-0.203	1	2.0	0.0	0.0	0.0	1.0
0.0	400.0	100.0	100.0	0	0.0	0.0	0.157	0.0	98.3291	-0.203	1	2.0	0.0	0.0	0.0	1.0
0.0	400.0	100.0	100.0	0	0.0	0.0	0.155	0.0	97.53641	-0.188	1	2.0	0.0	0.0	0.0	1.0
0.0	400.0	100.0	100.0	0	0.0	0.0	0.152	0.0	97.53641	-0.162	1	2.0	0.0	0.0	0.0	1.0
0.0	400.0	100.0	100.0	0	0.0	0.0	0.149	0.0	97.264786	-0.162	1	2.0	0.0	0.0	0.0	1.0
0.0	400.0	100.0	100.0	0	0.0	0.0	0.146	0.0	97.264786	-0.151	1	2.0	0.0	0.0	0.0	1.0
0.0	400.0	100.0	100.0	0	0.0	0.0	0.143	0.0	96.497185	-0.151	1	2.0	0.0	0.0	0.0	1.0
0.0	400.0	100.0	100.0	0	0.0	0.0	0.14	0.0	96.259285	-0.13	1	2.0	0.0	0.0	0.0	1.0
0.0	400.0	100.0	100.0	0	0.0	0.0	0.137	0.0	96.259285	-0.121	1	2.0	0.0	0.0	0.0	1.0
0.0	400.0	100.0	100.0	0	0.0	0.0	0.134	0.0	96.56262	-0.121	1	2.0	0.0	0.0	0.0	1.0
0.0	400.0	100.0	100.0	0	0.0	0.0	0.13	0.0	97.061005	-0.104	1	2.0	0.0	0.0	0.0	1.0
0.0	400.0	100.0	100.0	0	0.0	0.0	0.127	0.0	97.061005	-0.097	1	2.0	0.0	0.0	0.0	1.0
0.0	400.0	100.0	100.0	0	0.0	0.0	0.124	0.0	97.68326	-0.097	1	2.0	0.0	0.0	0.0	1.0
0.0	400.0	100.0	100.0	0	0.0	0.0	0.121	0.0	97.83193	-0.083	1	2.0	0.0	0.0	0.0	1.0
0.0	400.0	100.0	100.0	0	0.0	0.0	0.117	0.0	97.83193	-0.083	1	2.0	0.0	0.0	0.0	1.0
0.0	400.0	100.0	100.0	0	0.0	0.0	0.114	0.0	98.77291	-0.072	1	2.0	0.0	0.0	0.0	1.0
0.0	400.0	100.0	100.0	0	0.0	0.0	0.11	0.0	98.77291	-0.066	1	2.0	0.0	0.0	0.0	1.0
0.0	400.0	100.0	100.0	0	0.0	0.0	0.106	0.0	98.13923	-0.066	1	2.0	0.0	0.0	0.0	1.0
0.0	400.0	100.0	100.0	0	0.0	0.0	0.103	0.0	98.15576	-0.057	1	2.0	0.0	0.0	0.0	1.0
0.0	400.0	100.0	100.0	0	0.0	0.0	0.099	0.0	98.15576	-0.053	1	2.0	0.0	0.0	0.0	1.0
0.0	400.0	100.0	100.0	0	0.0	0.0	0.095	0.0	98.2756	-0.053	1	2.0	0.0	0.0	0.0	1.0
0.0	400.0	100.0	100.0	0	0.0	0.0	0.091	0.0	99.04382	-0.046	1	2.0	0.0	0.0	0.0	1.0
0.0	400.0	100.0	100.0	0	0.0	0.0	0.088	0.0	99.04382	-0.046	1	2.0	0.0	0.0	0.0	1.0
0.0	400.0	100.0	100.0	0	0.0	0.0	0.084	0.0	98.1922	-0.042	1	2.0	0.0	0.0	0.0	1.0
0.0	400.0	100.0	100.0	0	0.0	0.0	0.081	0.0	98.1922	-0.036	1	2.0	0.0	0.0	0.0	1.0
0.0	400.0	100.0	100.0	0	0.0	0.0	0.078	0.0	98.042175	-0.036	1	2.0	0.0	0.0	0.0	1.0
0.0	400.0	100.0	100.0	0	0.0	0.0	0.075	0.0	97.417786	-0.034	1	2.0	0.0	0.0	0.0	1.0
0.0	400.0	100.0	100.0	0	0.0	0.0	0.072	0.0	97.417786	-0.029	1	2.0	0.0	0.0	0.0	1.0
0.0	400.0	100.0	100.0	0	0.0	0.0	0.069	0.0	97.68285	-0.029	1	2.0	0.0	0.0	0.0	1.0
0.0	400.0	100.0	100.0	0	0.0	0.0	0.066	0.0	97.5031	-0.027	1	2.0	0.0	0.0	0.0	1.0
0.0	400.0	100.0	100.0	0	0.0	0.0	0.064	0.0	97.5031	-0.027	1	2.0	0.0	0.0	0.0	1.0
0.0	400.0	100.0	100.0	0	0.0	0.0	0.061	0.0	97.7479	-0.023	1	2.0	0.0	0.0	0.0	1.0
0.0	400.0	100.0	100.0	0	0.0	0.0	0.058	0.0	97.79549	-0.02	1	2.0	0.0	0.0	0.0	1.0
0.0	400.0	100.0	100.0	0	0.0	0.0	0.056	0.0	97.2831	-0.02	1	2.0	0.0	0.0	0.0	1.0
0.0	400.0	100.0	100.0	0	0.0	0.0	0.053	0.0	97.720856	-0.018	1	2.0	0.0	0.0	0.0	1.0
0.0	400.0	100.0	100.0	0	0.0	0.0	0.051	0.0	97.720856	-0.015	1	2.0	0.0	0.0	0.0	1.0
0.0	400.0	100.0	100.0	0	0.0	0.0	0.048	0.0	97.656845	-0.015	1	2.0	0.0	0.0	0.0	1.0
0.0	400.0	100.0	100.0	0	0.0	0.0	0.046	0.0	97.60118	-0.014	1	2.0	0.0	0.0	0.0	1.0
0.0	400.0	100.0	100.0	0	0.0	0.0	0.043	0.0	97.60118	-0.014	1	2.0	0.0	0.0	0.0	1.0
0.0	400.0	100.0	100.0	0	0.0	0.0	0.041	0.0	96.961365	-0.012	1	2.0	0.0	0.0	0.0	1.0
0.0	400.0	100.0	100.0	0	0.0	0.0	0.039	0.0	96.961365	-0.01	1	2.0	0.0	0.0	0.0	1.0
0.0	400.0	100.0	100.0	0	0.0	0.0	0.036	0.0	96.32409	-0.01	1	2.0	0.0	0.0	0.0	1.0
0.0	400.0	100.0	100.0	0	0.0	0.0	0.034	0.0	96.82829	-0.009	1	2.0	0.0	0.0	0.0	1.0
0.0	400.0	100.0	100.0	0	0.0	0.0	0.031	0.0	96.82829	-0.008	1	2.0	0.0	0.0	0.0	1.0
0.0	400.0	100.0	100.0	0	0.0	0.0	0.028	0.0	97.98167	-0.008	1	2.0	0.0	0.0	0.0	1.0
0.0	400.0	100.0	100.0	0	0.0	0.0	0.026	0.0	97.26857	-0.007	1	2.0	0.0	0.0	0.0	1.0
0.0	400.0	100.0	100.0	0	0.0	0.0	0.023	0.0	97.26857	-0.007	1	2.0	0.0	0.0	0.0	1.0
0.0	400.0	100.0	100.0	0	0.0	0.0	0.021	0.0	97.39964	-0.006	1	2.0	0.0	0.0	0.0	1.0
0.0	400.0	100.0	100.0	0	0.0	0.0	0.018	0.0	97.39964	-0.005	1	2.0	0.0	0.0	0.0	1.0
0.0	400.0	100.0	100.0	0	0.0	0.0	0.016	0.0	98.495285	-0.005	1	2.0	0.0	0.0	0.0	1.0
0.0	400.0	100.0	100.0	0	0.0	0.0	0.013	0.0	98.16581	-0.005	1	2.0	0.0	0.0	0.0	1.0
0.0	400.0	100.0	100.0	0	0.0	0.0	0.01	0.0	98.16581	-0.004	1	2.0	0.0	0.0	0.0	1.0
0.0	400.0	100.0	100.0	0	0.0	0.0	0.007	0.0	98.91038	-0.004	1	2.0	0.0	0.0	0.0	1.0
0.0	400.0	100.0	100.0	0	0.0	0.0	0.005	0.0	99.038315	-0.003	1	2.0	0.0	0.0	0.0	1.0
0.0	400.0	100.0	100.0	0	0.0	0.0	0.002	0.0	99.038315	-0.003	1	2.0	0.0	0.0	0.0	1.0
0.0	400.0	100.0	100.0	0	0.0	0.0	0.0	0.0	98.397575	-0.003	1	2.0	0.0	0.0	0.0	1.0
0.0	400.0	100.0	100.0	0	0.0	0.0	-0.003	0.0	98.397575	-0.002	1	2.0	0.0	0.0	0.0	1.0
0.0	400.0	100.0	100.0	0	0.0	0.0	-0.005	0.0	98.09651	-0.002	1	2.0	0.0	0.0	0.0	1.0
0.0	400.0	100.0	100.0	0	0.0	0.0	-0.008	0.0	98.010254	-0.002	1	2.0	0.0	0.0	0.0	1.0
0.0	400.0	100.0	100.0	0	0.0	0.0	-0.01	0.0	98.010254	-0.002	1	2.0	0.0	0.0	0.0	1.0
0.0	400.0	100.0	100.0	0	0.0	0.0	-0.012	0.0	98.22048	-0.002	1	2.0	0.0	0.0	0.0	1.0
0.0	400.0	100.0	100.0	0	0.0	0.0	-0.014	0.0	98.21728	-0.001	1	2.0	0.0	0.0	0.0	1.0
0.0	400.0	100.0	100.0	0	0.0	0.0	-0.016	0.0	98.21728	-0.001	1	2.0	0.0	0.0	0.0	1.0
0.0	400.0	100.0	100.0	0	0.0	0.0	-0.018	0.0	98.669586	-0.001	1	2.0	0.0	0.0	0.0	1.0
0.0	400.0	100.0	100.0	0	0.0	0.0	-0.02	0.0	98.669586	-0.001	1	2.0	0.0	0.0	0.0	1.0
0.0	400.0	100.0	100.0	0	0.0	0.0	-0.022	0.0	98.299484	-0.001	1	2.0	0.0	0.0	0.0	1.0
0.0	400.0	100.0	100.0	0	0.0	0.0	-0.023	0.0	97.75656	0.0	1	2.0	0.0	0.0	0.0	1.0
0.0	400.0	100.0	100.0	0	0.0	0.0	-0.025	0.0	97.75656	0.0	1	2.0	0.0	0.0	0.0	1.0
0.0	400.0	100.0	100.0	0	0.0	0.0	-0.026	0.0	97.75962	0.0	1	2.0	0.0	0.0	0.0	1.0
0.0	400.0	100.0	100.0	0	0.0	0.0	-0.027	0.0	97.75188	0.0	1	2.0	0.0	0.0	0.0	1.0
0.0	400.0	100.0	100.0	0	0.0	0.0	-0.028	0.0	97.75188	0.0	1	2.0	0.0	0.0	0.0	1.0
0.0	400.0	100.0	100.0	0	0.0	0.0	-0.029	0.0	97.94587	0.0	1	2.0	0.0	0.0	0.0	1.0
0.0	400.0	100.0	100.0	0	0.0	0.0	-0.029	0.0	97.94587	0.0	1	2.0	0.0	0.0	0.0	1.0
0.0	400.0	100.0	100.0	0	0.0	0.0	-0.03	0.0	97.73232	0.0	1	2.0	0.0	0.0	0.0	1.0
0.0	400.0	100.0	100.0	0	0.0	0.0	-0.03	0.0	97.85905	0.0	1	2.0	0.0	0.0	0.0	1.0
0.0	400.0	100.0	100.0	0	0.0	0.0	-0.03	0.0	97.85905	0.0	1	2.0	0.0	0.0	0.0	1.0
0.0	400.0	100.0	100.0	0	0.0	0.0	-0.03	0.0	97.7826	0.0	1	2.0	0.0	0.0	0.0	1.0
0.0	400.0	100.0	100.0	0	0.0	0.0	-0.03	0.0	98.04906	0.0	1	2.0	0.0	0.0	0.0	1.0
0.0	400.0	100.0	100.0	0	0.0	0.0	-0.03	0.0	98.04906	0.0	1	2.0	0.0	0.0	0.0	1.0
0.0	400.0	100.0	100.0	0	0.0	0.0	-0.03	0.0	98.166916	0.0	1	2.0	0.0	0.0	0.0	1.0
0.0	400.0	100.0	100.0	0	0.0	0.0	-0.03	0.0	98.166916	0.0	1	2.0	0.0	0.0	0.0	1.0
0.0	400.0	100.0	100.0	0	0.0	0.0	-0.029	0.0	97.4969	0.0	1	2.0	0.0	0.0	0.0	1.0
0.0	400.0	100.0	100.0	0	0.0	0.0	-0.029	0.0	97.649086	0.0	1	2.0	0.0	1.0	0.0	1.0
0.0	400.0	100.0	100.0	0	0.0	0.0	-0.028	0.0	97.649086	0.0	1	2.0	0.0	1.0	0.0	1.0
0.0	400.0	100.0	100.0	0	0.0	0.0	-0.028	0.0	98.57251	0.0	1	2.0	0.0	3.0	0.0	1.0
-6944.445	500.0	100.0	100.0	0	0.0	0.0	-0.027	0.0	99.20914	0.0	1	2.0	0.0	3.0	0.0	1.0
-6944.445	500.0	100.0	100.0	0	0.0	0.0	-0.027	0.0	99.20914	0.0	1	2.0	0.0	3.0	0.0	1.0
-6944.445	500.0	100.0	100.0	0	0.0	0.0	-0.026	0.0	98.56579	0.0	1	2.0	0.0	3.0	0.0	1.0
-6944.445	500.0	100.0	100.0	0	0.0	0.0	-0.025	0.0	98.56579	-0.491	1	2.0	0.0	3.0	0.0	1.0
-6944.445	500.0	100.0	100.0	0	0.0	0.0	-0.025	0.0	98.690575	-0.491	1	2.0	0.0	3.0	0.0	1.0
-6944.445	500.0	100.0	100.0	0	0.0	0.0	-0.024	0.0	98.1607	-0.947	1	2.0	0.0	3.0	0.0	1.0
-6944.445	500.0	100.0	100.0	0	0.0	0.0	-0.023	0.0	98.1607	-1.766	1	2.0	0.0	3.0	0.0	1.0
-6944.445	500.0	100.0	100.0	0	0.0	0.0	-0.022	0.0	97.99885	-1.766	1	2.0	0.0	3.0	0.0	1.0
-6944.445	500.0	100.0	100.0	0	0.0	0.0	-0.021	0.0	97.64125	-2.133	1	2.0	0.0	3.0	0.0	1.0
-6944.445	500.0	100.0	100.0	0	0.0	0.0	-0.019	0.0	97.64125	-2.79	1	2.0	0.0	3.0	0.0	1.0
-6944.445	500.0	100.0	100.0	0	0.0	0.0	-0.018	0.0	96.33268	-2.79	1	2.0	0.0	3.0	0.0	1.0
-6944.445	500.0	100.0	100.0	0	0.0	0.0	-0.016	0.0	96.33268	-3.085	1	2.0	0.0	3.0	0.0	1.0
-6944.445	500.0	100.0	100.0	0	0.0	0.0	-0.014	0.0	96.51719	-3.085	1	2.0	0.0	3.0	0.0	1.0
-6944.445	500.0	100.0	100.0	0	0.0	0.0	-0.012	0.0	96.351234	-3.612	1	2.0	0.0	3.0	0.0	1.0
-6944.445	500.0	100.0	100.0	0	0.0	0.0	-0.01	0.0	96.351234	-3.848	1	2.0	0.0	3.0	0.0	1.0
-6944.445	500.0	100.0	100.0	0	0.0	0.0	-0.007	0.0	96.685295	-3.848	1	2.0	0.0	5.0	0.0	1.0
-6944.445	500.0	100.0	100.0	0	0.0	0.0	-0.005	0.0	96.509186	-4.272	1	2.0	0.0	5.0	0.0	1.0
-6944.445	500.0	100.0	100.0	0	0.0	0.0	-0.002	0.0	96.509186	-4.461	1	2.0	0.0	5.0	0.0	1.0
-6944.445	500.0	100.0	100.0	0	0.0	0.0	0.0	0.0	96.37698	-4.461	1	2.0	0.0	5.0	0.0	1.0
-6944.445	500.0	100.0	100.0	0	0.0	0.0	0.002	0.0	96.782234	-4.801	1	2.0	0.0	5.0	0.0	1.0
-6944.445	500.0	100.0	100.0	0	0.0	0.0	0.004	0.0	97.515686	-4.801	1	2.0	0.0	5.0	0.0	1.0
-6944.445	500.0	100.0	100.0	0	0.0	0.0	0.007	0.0	97.512886	-5.094	1	2.0	0.0	5.0	0.0	1.0
-6944.445	500.0	100.0	100.0	0	0.0	0.0	0.009	0.0	97.512886	-5.226	1	2.0	0.0	5.0	0.0	1.0
-6944.445	500.0	100.0	100.0	0	0.0	0.0	0.012	0.0	97.760376	-5.226	1	2.0	0.0	5.0	0.0	1.0
-6944.445	500.0	100.0	100.0	0	0.0	0.0	0.015	0.0	98.57368	-5.462	1	2.0	0.0	5.0	0.0	1.0
-6944.445	500.0	100.0	100.0	0	0.0	0.0	0.017	0.0	98.57368	-5.567	1	2.0	0.0	5.0	0.0	1.0
-6944.445	500.0	100.0	100.0	0	0.0	0.0	0.02	0.0	98.346596	-5.567	1	2.0	0.0	5.0	0.0	1.0
-6944.445	500.0	100.0	100.0	0	0.0	0.0	0.023	0.0	98.346596	-5.757	1	2.0	0.0	5.0	0.0	1.0
-6944.445	500.0	100.0	100.0	0	0.0	0.0	0.026	0.0	97.221375	-5.757	1	2.0	0.0	5.0	0.0	1.0
-6944.445	500.0	100.0	100.0	0	0.0	0.0	0.029	0.0	96.618935	-5.84	1	2.0	0.0	5.0	0.0	1.0
-6944.445	500.0	100.0	100.0	0	0.0	0.0	0.031	0.0	96.618935	-5.993	1	2.0	0.0	5.0	0.0	1.0
-6944.445	500.0	100.0	100.0	0	0.0	0.0	0.034	0.0	97.13565	-5.993	1	2.0	0.0	5.0	0.0	1.0
-6944.445	500.0	100.0	100.0	0	0.0	0.0	0.037	0.0	97.64738	-6.06	1	2.0	0.0	5.0	0.0	1.0
-6944.445	500.0	100.0	100.0	0	0.0	0.0	0.04	0.0	97.64738	-6.182	1	2.0	0.0	5.0	0.0	1.0
-6944.445	500.0	100.0	100.0	0	0.0	0.0	0.043	0.0	97.88545	-6.182	1	2.0	0.0	5.0	0.0	1.0
-6944.445	500.0	100.0	100.0	0	0.0	0.0	0.046	0.0	97.88545	-6.287	1	2.0	0.0	5.0	0.0	1.0
-6944.445	500.0	100.0	100.0	0	0.0	0.0	0.049	0.0	96.99617	-6.287	1	2.0	0.0	5.0	0.0	1.0
-6944.445	500.0	100.0	100.0	0	0.0	0.0	0.052	0.0	97.20922	-6.334	1	2.0	0.0	5.0	0.0	1.0
-6944.445	500.0	100.0	100.0	0	0.0	0.0	0.055	0.0	97.20922	-6.418	1	2.0	0.0	5.0	0.0	1.0
-6944.445	500.0	100.0	100.0	0	0.0	0.0	0.058	0.0	96.61746	-6.418	1	2.0	0.0	5.0	0.0	1.0
-6944.445	500.0	100.0	100.0	0	0.0	0.0	0.061	0.0	96.60815	-6.456	1	2.0	0.0	5.0	0.0	1.0
-6944.445	500.0	100.0	100.0	0	0.0	0.0	0.064	0.0	96.60815	-6.524	1	2.0	0.0	5.0	0.0	1.0
-6944.445	500.0	100.0	100.0	0	0.0	0.0	0.067	0.0	97.29966	-6.524	1	2.0	0.0	5.0	0.0	1.0
-6944.445	500.0	100.0	100.0	0	0.0	0.0	0.07	0.0	97.29966	-6.554	1	2.0	0.0	5.0	0.0	1.0
-6944.445	500.0	100.0	100.0	0	0.0	0.0	0.073	0.0	97.572876	-6.554	1	2.0	0.0	5.0	0.0	1.0
-6944.445	500.0	100.0	100.0	0	0.0	0.0	0.076	0.0	97.181755	-6.608	1	2.0	0.0	5.0	0.0	1.0
-6944.445	500.0	100.0	100.0	0	0.0	0.0	0.08	0.0	97.181755	-6.633	1	2.0	0.0	5.0	0.0	1.0
-6944.445	500.0	100.0	100.0	0	0.0	0.0	0.083	0.0	98.18266	-6.633	1	2.0	0.0	5.0	0.0	1.0
-6944.445	500.0	100.0	100.0	0	0.0	0.0	0.086	0.0	97.413315	-6.676	1	2.0	0.0	5.0	0.0	1.0
-6944.445	500.0	100.0	100.0	0	0.0	0.0	0.089	0.0	97.413315	-6.714	1	2.0	0.0	5.0	0.0	1.0
-6944.445	500.0	100.0	100.0	0	0.0	0.0	0.093	0.0	97.92486	-6.714	1	2.0	0.0	5.0	0.0	1.0
-6944.445	500.0	100.0	100.0	0	0.0	0.0	0.096	0.0	97.92486	-6.731	1	2.0	0.0	5.0	0.0	1.0
-6944.445	500.0	100.0	100.0	0	0.0	0.0	0.099	0.0	97.53334	-6.731	1	2.0	0.0	5.0	0.0	1.0
-6944.445	500.0	100.0	100.0	0	0.0	0.0	0.102	0.0	98.56162	-6.761	1	2.0	0.0	5.0	0.0	1.0
-6944.445	500.0	100.0	100.0	0	0.0	0.0	0.105	0.0	98.56162	-6.774	1	2.0	0.0	5.0	0.0	1.0
-6944.445	500.0	100.0	100.0	0	0.0	0.0	0.108	0.0	98.33813	-6.774	1	2.0	0.0	5.0	0.0	1.0
-6944.445	500.0	100.0	100.0	0	0.0	0.0	0.111	0.0	98.502945	-6.799	1	2.0	0.0	5.0	0.0	1.0
-6944.445	500.0	100.0	100.0	0	0.0	0.0	0.115	0.0	98.502945	-6.81	1	2.0	0.0	5.0	0.0	1.0
-6944.445	500.0	100.0	100.0	0	0.0	0.0	0.118	0.0	98.52645	-6.81	1	2.0	0.0	5.0	0.0	1.0
-6944.445	500.0	100.0	100.0	0	0.0	0.0	0.121	0.0	98.52645	-6.829	1	2.0	0.0	5.0	0.0	1.0
-6944.445	500.0	100.0	100.0	0	0.0	0.0	0.124	0.0	97.56813	-6.829	1	2.0	0.0	5.0	0.0	1.0
-6944.445	500.0	100.0	100.0	0	0.0	0.0	0.127	0.0	97.842834	-6.846	1	2.0	0.0	5.0	0.0	1.0
-6944.445	500.0	100.0	100.0	0	0.0	0.0	0.13	0.0	97.842834	-6.853	1	2.0	0.0	5.0	0.0	1.0
-6944.445	500.0	100.0	100.0	0	0.0	0.0	0.133	0.0	97.931404	-6.853	1	2.0	0.0	5.0	0.0	1.0
-6944.445	500.0	100.0	100.0	0	0.0	0.0	0.136	0.0	99.02033	-6.867	1	2.0	0.0	5.0	0.0	1.0
-6944.445	500.0	100.0	100.0	0	0.0	0.0	0.139	0.0	99.02033	-6.873	1	2.0	0.0	5.0	0.0	1.0
-6944.445	500.0	100.0	100.0	0	0.0	0.0	0.141	0.0	98.84419	-6.873	1	2.0	0.0	5.0	0.0	1.0
-6944.445	500.0	100.0	100.0	0	0.0	0.0	0.144	0.0	98.227875	-6.884	1	2.0	0.0	5.0	0.0	1.0
-6944.445	500.0	100.0	100.0	0	0.0	0.0	0.147	0.0	98.227875	-6.884	1	2.0	0.0	5.0	0.0	1.0
-6944.445	500.0	100.0	100.0	0	0.0	0.0	0.149	0.0	97.56949	-6.889	1	2.0	0.0	5.0	0.0	1.0
-6944.445	500.0	100.0	100.0	0	0.0	0.0	0.152	0.0	97.56949	-6.897	1	2.0	0.0	5.0	0.0	1.0
-6944.445	500.0	100.0	100.0	0	0.0	0.0	0.154	0.0	97.79924	-6.897	1	2.0	0.0	5.0	0.0	1.0
-6944.445	500.0	100.0	100.0	0	0.0	0.0	0.157	0.0	97.3436	-6.905	1	2.0	0.0	6.0	0.0	1.0
-6944.445	500.0	100.0	100.0	0	0.0	0.0	0.159	0.0	97.3436	-6.908	1	3.0	0.0	7.0	0.0	1.0
0.0	500.0	100.0	100.0	0	0.0	0.0	0.161	0.0	96.95449	-6.908	1	3.0	0.0	0.0	0.0	1.0
0.0	500.0	100.0	100.0	0	0.0	0.0	0.163	0.0	96.695816	-6.914	1	3.0	0.0	0.0	0.0	1.0
0.0	500.0	100.0	100.0	0	0.0	0.0	0.165	0.0	96.695816	-6.914	1	3.0	0.0	0.0	0.0	1.0
0.0	500.0	100.0	100.0	0	0.0	0.0	0.168	0.0	96.28301	-6.917	1	3.0	0.0	0.0	0.0	1.0
0.0	500.0	100.0	100.0	0	0.0	0.0	0.169	0.0	96.28301	-5.974	1	3.0	0.0	0.0	0.0	1.0
0.0	500.0	100.0	100.0	0	0.0	0.0	0.171	0.0	96.30747	-5.974	1	3.0	0.0	0.0	0.0	1.0
0.0	500.0	100.0	100.0	0	0.0	0.0	0.174	0.0	95.98817	-5.551	1	3.0	0.0	0.0	0.0	1.0
0.0	500.0	100.0	100.0	0	0.0	0.0	0.175	0.0	95.98817	-4.793	1	3.0	0.0	0.0	0.0	1.0
0.0	500.0	100.0	100.0	0	0.0	0.0	0.177	0.0	96.06483	-4.793	1	3.0	0.0	0.0	0.0	1.0
0.0	500.0	100.0	100.0	0	0.0	0.0	0.179	0.0	96.47548	-4.455	1	3.0	0.0	0.0	0.0	1.0
0.0	500.0	100.0	100.0	0	0.0	0.0	0.181	0.0	96.47548	-4.455	1	3.0	0.0	0.0	0.0	1.0
0.0	500.0	100.0	100.0	0	0.0	0.0	0.182	0.0	96.71475	-3.847	1	3.0	0.0	0.0	0.0	1.0
0.0	500.0	100.0	100.0	0	0.0	0.0	0.184	0.0	96.71475	-3.575	1	3.0	0.0	0.0	0.0	1.0
0.0	500.0	100.0	100.0	0	0.0	0.0	0.185	0.0	96.29064	-3.575	1	3.0	0.0	0.0	0.0	1.0
0.0	500.0	100.0	100.0	0	0.0	0.0	0.187	0.0	97.173	-3.087	1	3.0	0.0	0.0	0.0	1.0
0.0	500.0	100.0	100.0	0	0.0	0.0	0.188	0.0	97.173	-2.868	1	3.0	0.0	0.0	0.0	1.0
0.0	500.0	100.0	100.0	0	0.0	0.0	0.189	0.0	96.71688	-2.868	1	3.0	0.0	0.0	0.0	1.0
0.0	500.0	100.0	100.0	0	0.0	0.0	0.19	0.0	96.23484	-2.477	1	3.0	0.0	0.0	0.0	1.0
0.0	500.0	100.0	100.0	0	0.0	0.0	0.191	0.0	96.23484	-2.477	1	3.0	0.0	0.0	0.0	1.0
0.0	500.0	100.0	100.0	0	0.0	0.0	0.192	0.0	95.72709	-2.302	1	3.0	0.0	0.0	0.0	1.0
0.0	500.0	100.0	100.0	0	0.0	0.0	0.192	0.0	95.54629	-1.988	1	3.0	0.0	0.0	0.0	1.0
0.0	500.0	100.0	100.0	0	0.0	0.0	0.193	0.0	95.04718	-1.988	1	3.0	0.0	0.0	0.0	1.0
0.0	500.0	100.0	100.0	0	0.0	0.0	0.193	0.0	95.11899	-1.847	1	3.0	0.0	0.0	0.0	1.0
0.0	500.0	100.0	100.0	0	0.0	0.0	0.193	0.0	94.91567	-1.595	1	3.0	0.0	0.0	0.0	1.0
0.0	500.0	100.0	100.0	0	0.0	0.0	0.193	0.0	95.13771	-1.595	1	3.0	0.0	0.0	0.0	1.0
0.0	500.0	100.0	100.0	0	0.0	0.0	0.193	0.0	95.878876	-1.482	1	3.0	0.0	0.0	0.0	1.0
0.0	500.0	100.0	100.0	0	0.0	0.0	0.193	0.0	95.878876	-1.28	1	3.0	0.0	0.0	0.0	1.0
0.0	500.0	100.0	100.0	0	0.0	0.0	0.192	0.0	96.375145	-1.28	1	3.0	0.0	8.0	0.0	1.0
0.0	500.0	100.0	100.0	0	0.0	0.0	0.192	0.0	96.375145	-1.105	1	3.0	0.0	8.0	0.0	1.0
0.0	500.0	100.0	100.0	0	0.0	0.0	0.191	1.0	96.90683	-1.105	1	3.0	0.0	10.0	0.0	1.0
6944.445	500.0	100.0	100.0	0	0.0	0.0	0.19	1.0	97.18023	-1.027	1	3.0	0.0	10.0	0.0	1.0
6944.445	500.0	100.0	100.0	0	0.0	0.0	0.189	1.0	97.18023	-0.886	1	3.0	0.0	10.0	0.0	1.0
6944.445	500.0	100.0	100.0	0	0.0	0.0	0.188	1.0	97.162155	-0.886	1	3.0	0.0	10.0	0.0	1.0
6944.445	500.0	100.0	100.0	0	0.0	0.0	0.187	1.0	96.27521	-0.824	1	3.0	0.0	10.0	0.0	1.0
6944.445	500.0	100.0	100.0	0	0.0	0.0	0.185	1.0	96.27521	0.234	1	3.0	0.0	10.0	0.0	1.0
6944.445	500.0	100.0	100.0	0	0.0	0.0	0.184	1.0	95.60894	0.234	1	3.0	0.0	10.0	0.0	1.0
6944.445	500.0	100.0	100.0	0	0.0	0.0	0.183	1.0	95.60894	0.71	1	3.0	0.0	10.0	0.0	1.0
6944.445	500.0	100.0	100.0	0	0.0	0.0	0.181	1.0	95.294785	0.71	1	3.0	0.0	10.0	0.0	1.0
6944.445	500.0	100.0	100.0	0	0.0	0.0	0.179	1.0	95.55694	1.561	1	3.0	0.0	10.0	0.0	1.0
6944.445	500.0	100.0	100.0	0	0.0	0.0	0.178	1.0	95.55694	1.942	1	3.0	0.0	10.0	0.0	1.0
6944.445	500.0	100.0	100.0	0	0.0	0.0	0.176	1.0	96.60196	1.942	1	3.0	0.0	10.0	0.0	1.0
6944.445	500.0	100.0	100.0	0	0.0	0.0	0.175	1.0	96.10003	2.625	1	3.0	0.0	10.0	0.0	1.0
6944.445	500.0	100.0	100.0	0	0.0	0.0	0.173	1.0	96.10003	2.625	1	3.0	0.0	10.0	0.0	1.0
6944.445	500.0	100.0	100.0	0	0.0	0.0	0.172	1.0	98.17424	2.931	1	3.0	0.0	10.0	0.0	1.0
6944.445	500.0	100.0	100.0	0	0.0	0.0	0.17	1.0	98.17424	3.48	1	3.0	0.0	10.0	0.0	1.0
6944.445	500.0	100.0	100.0	0	0.0	0.0	0.168	1.0	97.515396	3.48	1	3.0	0.0	10.0	0.0	1.0
6944.445	500.0	100.0	100.0	0	0.0	0.0	0.166	1.0	97.1271	3.954	1	3.0	0.0	10.0	0.0	1.0
6944.445	500.0	100.0	100.0	0	0.0	0.0	0.165	1.0	97.1271	4.166	1	3.0	0.0	10.0	0.0	1.0
6944.445	500.0	100.0	100.0	0	0.0	0.0	0.163	1.0	96.916534	4.166	1	3.0	0.0	10.0	0.0	1.0
6944.445	500.0	100.0	100.0	0	0.0	0.0	0.161	1.0	98.0552	4.546	1	3.0	0.0	10.0	0.0	1.0
6944.445	500.0	100.0	100.0	0	0.0	0.0	0.159	1.0	98.0552	4.717	1	3.0	0.0	10.0	0.0	1.0
6944.445	500.0	100.0	100.0	0	0.0	0.0	0.157	1.0	97.509605	4.717	1	3.0	0.0	10.0	0.0	1.0
6944.445	500.0	100.0	100.0	0	0.0	0.0	0.155	1.0	97.40323	5.021	1	3.0	0.0	10.0	0.0	1.0
6944.445	500.0	100.0	100.0	0	0.0	0.0	0.153	1.0	96.81473	5.021	1	3.0	0.0	10.0	0.0	1.0
6944.445	500.0	100.0	100.0	0	0.0	0.0	0.151	1.0	96.44915	5.157	1	3.0	0.0	12.0	0.0	1.0
6944.445	500.0	100.0	100.0	0	0.0	0.0	0.149	1.0	96.59067	5.403	1	3.0	0.0	12.0	0.0	1.0
6944.445	500.0	100.0	100.0	0	0.0	0.0	0.147	1.0	96.69317	5.403	1	3.0	0.0	12.0	0.0	1.0
6944.445	500.0	100.0	100.0	0	0.0	0.0	0.145	1.0	95.97567	5.512	1	3.0	0.0	12.0	0.0	1.0
6944.445	500.0	100.0	100.0	0	0.0	0.0	0.143	1.0	95.97567	5.708	1	3.0	0.0	12.0	0.0	1.0
6944.445	500.0	100.0	100.0	0	0.0	0.0	0.141	1.0	95.242386	5.708	1	3.0	0.0	12.0	0.0	1.0
6944.445	500.0	100.0	100.0	0	0.0	0.0	0.139	1.0	95.242386	5.797	1	3.0	0.0	12.0	0.0	1.0
6944.445	500.0	100.0	100.0	0	0.0	0.0	0.137	1.0	96.65932	5.797	1	3.0	0.0	12.0	0.0	1.0
6944.445	500.0	100.0	100.0	0	0.0	0.0	0.135	1.0	96.37528	5.955	1	3.0	0.0	12.0	0.0	1.0
6944.445	500.0	100.0	100.0	0	0.0	0.0	0.133	1.0	96.37528	6.09	1	3.0	0.0	12.0	0.0	1.0
6944.445	500.0	100.0	100.0	0	0.0	0.0	0.131	1.0	96.25495	6.09	1	3.0	0.0	12.0	0.0	1.0
6944.445	500.0	100.0	100.0	0	0.0	0.0	0.129	1.0	96.59245	6.152	1	3.0	0.0	12.0	0.0	1.0
6944.445	500.0	100.0	100.0	0	0.0	0.0	0.126	1.0	96.59245	6.26	1	3.0	0.0	12.0	0.0	1.0
6944.445	500.0	100.0	100.0	0	0.0	0.0	0.124	1.0	96.73796	6.26	1	3.0	0.0	12.0	0.0	1.0
6944.445	500.0	100.0	100.0	0	0.0	0.0	0.122	1.0	96.73796	6.31	1	3.0	0.0	12.0	0.0	1.0
6944.445	500.0	100.0	100.0	0	0.0	0.0	0.12	1.0	96.708405	6.31	1	3.0	0.0	12.0	0.0	1.0
6944.445	500.0	100.0	100.0	0	0.0	0.0	0.117	1.0	96.35019	6.397	1	3.0	0.0	12.0	0.0	1.0
6944.445	500.0	100.0	100.0	0	0.0	0.0	0.115	1.0	96.35019	6.436	1	3.0	0.0	12.0	0.0	1.0
6944.445	500.0	100.0	100.0	0	0.0	0.0	0.112	1.0	96.697845	6.436	1	3.0	0.0	12.0	0.0	1.0
6944.445	500.0	100.0	100.0	1	0.0	0.0	0.11	1.0	96.42342	6.508	1	3.0	0.0	12.0	0.0	1.0
6944.445	500.0	100.0	100.0	1	0.0	0.0	0.107	1.0	96.42342	6.538	1	3.0	0.0	12.0	0.0	1.0
6944.445	500.0	100.0	100.0	1	0.0	0.0	0.105	1.0	96.82921	6.538	1	3.0	0.0	12.0	0.0	1.0
6944.445	500.0	100.0	100.0	1	0.0	0.0	0.102	1.0	96.74067	6.595	1	3.0	0.0	12.0	0.0	1.0
6944.445	500.0	100.0	100.0	1	0.0	0.0	0.1	1.0	96.31491	6.595	1	3.0	0.0	12.0	0.0	1.0
6944.445	500.0	100.0	100.0	1	0.0	0.0	0.097	1.0	96.36505	6.644	1	3.0	0.0	12.0	0.0	1.0
6944.445	500.0	100.0	100.0	1	0.0	0.0	0.094	1.0	96.36505	6.666	1	3.0	0.0	12.0	0.0	1.0
6944.445	500.0	100.0	100.0	1	0.0	0.0	0.092	1.0	96.02381	6.666	1	3.0	0.0	12.0	0.0	1.0
6944.445	500.0	100.0	100.0	1	0.0	0.0	0.089	1.0	96.569725	6.687	1	3.0	0.0	12.0	0.0	1.0
6944.445	500.0	100.0	100.0	1	0.0	0.0	0.087	1.0	96.569725	6.723	1	3.0	0.0	12.0	0.0	1.0
6944.445	500.0	100.0	100.0	1	0.0	0.0	0.084	1.0	96.830826	6.723	1	3.0	0.0	12.0	0.0	1.0
6944.445	500.0	100.0	100.0	1	0.0	0.0	0.081	1.0	96.830826	6.753	1	3.0	0.0	12.0	0.0	1.0
6944.445	500.0	100.0	100.0	1	0.0	0.0	0.078	1.0	96.995735	6.753	1	3.0	0.0	12.0	0.0	1.0
6944.445	500.0	100.0	100.0	1	0.0	0.0	0.076	1.0	97.04901	6.768	1	3.0	0.0	12.0	0.0	1.0
6944.445	500.0	100.0	100.0	1	0.0	0.0	0.073	1.0	97.04901	6.793	1	3.0	0.0	12.0	0.0	1.0
6944.445	500.0	100.0	100.0	1	0.0	0.0	0.071	1.0	97.09535	6.793	1	3.0	0.0	12.0	0.0	1.0
6944.445	500.0	100.0	100.0	1	0.0	0.0	0.068	1.0	97.36192	6.805	1	3.0	0.0	12.0	0.0	1.0
6944.445	500.0	100.0	100.0	1	0.0	0.0	0.065	1.0	97.02605	6.825	1	3.0	0.0	12.0	0.0	1.0
6944.445	500.0	100.0	100.0	1	0.0	0.0	0.063	1.0	97.253075	6.825	1	3.0	0.0	12.0	0.0	1.0
6944.445	500.0	100.0	100.0	1	0.0	0.0	0.061	1.0	97.253075	6.833	1	3.0	0.0	12.0	0.0	1.0
6944.445	500.0	100.0	100.0	1	0.0	0.0	0.058	1.0	97.58569	6.833	1	3.0	0.0	12.0	0.0	1.0
6944.445	500.0	100.0	100.0	1	0.0	0.0	0.056	1.0	97.354485	6.85	1	3.0	0.0	12.0	0.0	1.0
6944.445	500.0	100.0	100.0	1	0.0	0.0	0.054	1.0	97.354485	6.857	1	3.0	0.0	12.0	0.0	1.0
6944.445	500.0	100.0	100.0	1	0.0	0.0	0.052	1.0	96.766914	6.857	1	3.0	0.0	12.0	0.0	1.0
6944.445	500.0	100.0	100.0	1	0.0	0.0	0.05	1.0	97.53338	6.87	1	3.0	0.0	12.0	0.0	1.0
6944.445	500.0	100.0	100.0	1	0.0	0.0	0.048	1.0	97.53338	6.882	1	3.0	0.0	12.0	0.0	1.0
6944.445	500.0	100.0	100.0	1	0.0	0.0	0.046	1.0	97.03133	6.882	1	3.0	0.0	12.0	0.0	1.0
6944.445	500.0	100.0	100.0	1	0.0	0.0	0.044	1.0	97.03133	6.887	1	3.0	0.0	12.0	0.0	1.0
6944.445	500.0	100.0	100.0	1	0.0	0.0	0.042	1.0	97.30248	6.887	1	3.0	0.0	12.0	0.0	1.0
6944.445	500.0	100.0	100.0	1	0.0	0.0	0.04	1.0	97.3185	6.895	1	3.0	0.0	12.0	0.0	1.0
6944.445	500.0	100.0	100.0	1	0.0	0.0	0.038	1.0	97.3185	6.899	1	3.0	0.0	12.0	0.0	1.0
6944.445	500.0	100.0	100.0	1	0.0	0.0	0.036	1.0	97.49572	6.899	1	3.0	0.0	12.0	0.0	1.0
6944.445	500.0	100.0	100.0	1	0.0	0.0	0.034	1.0	97.78916	6.907	1	3.0	0.0	12.0	0.0	1.0
6944.445	500.0	100.0	100.0	1	0.0	0.0	0.032	1.0	97.78916	6.91	1	3.0	0.0	12.0	0.0	1.0
6944.445	500.0	100.0	100.0	1	0.0	0.0	0.029	1.0	97.42391	6.91	1	3.0	0.0	12.0	0.0	1.0
6944.445	500.0	100.0	100.0	1	0.0	0.0	0.027	1.0	97.42391	6.915	1	3.0	0.0	12.0	0.0	1.0
6944.445	500.0	100.0	100.0	1	0.0	0.0	0.025	1.0	97.645966	6.915	1	3.0	0.0	12.0	0.0	1.0
6944.445	500.0	100.0	100.0	1	0.0	0.0	0.023	1.0	97.22158	6.922	1	3.0	0.0	12.0	0.0	1.0
6944.445	500.0	100.0	100.0	1	0.0	0.0	0.02	1.0	97.22158	6.924	1	3.0	0.0	12.0	0.0	1.0
6944.445	500.0	100.0	100.0	1	0.0	0.0	0.018	1.0	97.63114	6.924	1	3.0	0.0	12.0	0.0	1.0
6944.445	500.0	100.0	100.0	1	0.0	0.0	0.015	1.0	98.38478	6.928	1	3.0	0.0	12.0	0.0	1.0
6944.445	500.0	100.0	100.0	1	0.0	0.0	0.013	1.0	98.38478	6.929	1	3.0	0.0	12.0	0.0	1.0
6944.445	500.0	100.0	100.0	1	0.0	0.0	0.011	1.0	98.603516	6.929	1	3.0	0.0	12.0	0.0	1.0
6944.445	500.0	100.0	100.0	1	0.0	0.0	0.008	1.0	98.603516	6.932	1	3.0	0.0	12.0	0.0	1.0
6944.445	500.0	100.0	100.0	1	0.0	0.0	0.006	1.0	98.73169	6.932	1	3.0	0.0	12.0	0.0	1.0
6944.445	500.0	100.0	100.0	1	0.0	0.0	0.004	1.0	98.31372	6.935	1	3.0	0.0	12.0	0.0	1.0
6944.445	500.0	100.0	100.0	1	0.0	0.0	0.001	1.0	98.31372	6.936	1	3.0	0.0	12.0	0.0	1.0
6944.445	500.0	100.0	100.0	1	0.0	0.0	0.0	1.0	97.95842	6.936	1	3.0	0.0	12.0	0.0	1.0
6944.445	500.0	100.0	100.0	1	0.0	0.0	-0.003	1.0	97.51752	6.938	1	3.0	0.0	12.0	0.0	1.0
6944.445	500.0	100.0	100.0	1	0.0	0.0	-0.005	1.0	97.51752	6.94	1	3.0	0.0	12.0	0.0	1.0
6944.445	500.0	100.0	100.0	1	0.0	0.0	-0.007	1.0	96.99967	6.94	1	3.0	0.0	12.0	0.0	1.0
6944.445	500.0	100.0	100.0	1	0.0	0.0	-0.01	1.0	96.99967	6.942	1	3.0	0.0	12.0	0.0	1.0
6944.445	500.0	100.0	100.0	0	0.0	0.0	-0.012	1.0	96.83259	6.942	1	3.0	1.0	14.0	0.0	1.0
0.0	500.0	100.0	100.0	0	0.0	0.0	-0.014	1.0	96.98304	6.943	1	3.0	1.0	0.0	0.0	1.0
0.0	500.0	100.0	100.0	0	0.0	0.0	-0.015	1.0	96.98304	6.944	1	3.0	1.0	0.0	0.0	1.0
0.0	500.0	100.0	100.0	0	0.0	0.0	-0.017	1.0	97.76616	6.944	1	3.0	1.0	0.0	0.0	1.0
0.0	500.0	100.0	100.0	0	0.0	0.0	-0.018	1.0	97.80803	6.945	1	3.0	1.0	0.0	0.0	1.0
0.0	500.0	100.0	100.0	0	0.0	0.0	-0.019	1.0	97.633766	5.997	1	3.0	1.0	0.0	0.0	1.0
0.0	500.0	100.0	100.0	0	0.0	0.0	-0.021	1.0	97.92889	5.997	1	3.0	1.0	0.0	0.0	1.0
0.0	500.0	100.0	100.0	0	0.0	0.0	-0.022	1.0	98.02444	5.572	1	3.0	1.0	0.0	0.0	1.0
0.0	500.0	100.0	100.0	0	0.0	0.0	-0.023	1.0	98.02444	5.572	1	3.0	1.0	0.0	0.0	1.0
0.0	500.0	100.0	100.0	0	0.0	0.0	-0.024	1.0	97.14512	4.813	1	3.0	1.0	0.0	0.0	1.0
0.0	500.0	100.0	100.0	0	0.0	0.0	-0.024	1.0	97.14512	4.472	1	3.0	1.0	0.0	0.0	1.0
0.0	500.0	100.0	100.0	0	0.0	0.0	-0.025	1.0	98.23073	4.472	1	3.0	1.0	0.0	0.0	1.0
0.0	500.0	100.0	100.0	0	0.0	0.0	-0.026	1.0	98.455414	3.862	1	3.0	1.0	0.0	0.0	1.0
0.0	500.0	100.0	100.0	0	0.0	0.0	-0.026	1.0	98.455414	3.336	1	3.0	1.0	0.0	0.0	1.0
0.0	500.0	100.0	100.0	0	0.0	0.0	-0.026	1.0	98.83661	3.336	1	3.0	1.0	0.0	0.0	1.0
0.0	500.0	100.0	100.0	0	0.0	0.0	-0.026	1.0	99.01562	3.099	1	3.0	1.0	0.0	0.0	1.0
0.0	500.0	100.0	100.0	0	0.0	0.0	-0.026	1.0	99.01562	3.099	1	3.0	1.0	0.0	0.0	1.0
0.0	500.0	100.0	100.0	0	0.0	0.0	-0.026	1.0	98.94953	2.676	1	3.0	1.0	0.0	0.0	1.0
0.0	500.0	100.0	100.0	0	0.0	0.0	-0.025	1.0	98.94953	2.487	1	3.0	1.0	0.0	0.0	1.0
0.0	500.0	100.0	100.0	0	0.0	0.0	-0.024	1.0	99.389824	2.487	1	3.0	1.0	1.0	0.0	1.0
0.0	500.0	100.0	100.0	0	0.0	0.0	-0.024	1.0	98.59468	2.147	0	3.0	1.0	0.0	0.0	1.0
0.0	500.0	100.0	100.0	0	0.0	0.0	-0.023	1.0	98.59468	1.995	0	3.0	1.0	0.0	0.0	1.0
0.0	500.0	100.0	100.0	0	0.0	0.0	-0.022	1.0	99.00976	1.995	0	3.0	1.0	0.0	0.0	1.0
0.0	500.0	100.0	100.0	0	0.0	0.0	-0.021	1.0	99.528404	1.723	0	3.0	1.0	0.0	0.0	1.0
0.0	500.0	100.0	100.0	0	0.0	0.0	-0.019	1.0	99.528404	1.723	0	3.0	1.0	0.0	0.0	1.0
0.0	500.0	100.0	100.0	0	0.0	0.0	-0.018	1.0	98.62782	1.488	0	3.0	1.0	0.0	0.0	1.0
0.0	500.0	100.0	100.0	0	0.0	0.0	-0.016	1.0	98.62782	1.382	0	3.0	1.0	0.0	0.0	1.0
0.0	500.0	100.0	100.0	0	0.0	0.0	-0.015	1.0	99.4171	1.382	0	3.0	1.0	0.0	0.0	1.0
0.0	500.0	100.0	100.0	0	0.0	0.0	-0.013	1.0	98.306366	1.194	0	3.0	1.0	0.0	0.0	1.0
0.0	500.0	100.0	100.0	0	0.0	0.0	-0.011	1.0	98.306366	1.109	0	3.0	1.0	0.0	0.0	1.0
0.0	500.0	100.0	100.0	0	0.0	0.0	-0.008	1.0	99.08269	1.109	0	3.0	1.0	0.0	0.0	1.0
0.0	500.0	100.0	100.0	0	0.0	0.0	-0.006	1.0	98.70178	0.958	0	3.0	1.0	0.0	0.0	1.0
0.0	500.0	100.0	100.0	0	0.0	0.0	-0.003	1.0	98.70178	0.828	0	3.0	1.0	0.0	0.0	1.0
0.0	500.0	100.0	100.0	0	0.0	0.0	0.0	1.0	97.49848	0.828	0	3.0	1.0	0.0	0.0	1.0
0.0	500.0	100.0	100.0	0	0.0	0.0	0.002	1.0	97.49848	0.769	0	3.0	1.0	0.0	0.0	1.0
0.0	500.0	100.0	100.0	0	0.0	0.0	0.005	1.0	97.34707	0.769	0	3.0	1.0	0.0	0.0	1.0
0.0	500.0	100.0	100.0	0	0.0	0.0	0.009	1.0	97.45867	0.663	0	3.0	1.0	0.0	0.0	1.0
0.0	500.0	100.0	100.0	0	0.0	0.0	0.012	1.0	97.45867	0.616	0	3.0	1.0	0.0	0.0	1.0
0.0	500.0	100.0	100.0	0	0.0	0.0	0.016	1.0	97.60426	0.616	0	3.0	1.0	0.0	0.0	1.0
0.0	500.0	100.0	100.0	0	0.0	0.0	0.019	1.0	97.15088	0.533	0	3.0	1.0	0.0	0.0	1.0
0.0	500.0	100.0	100.0	0	0.0	0.0	0.023	1.0	97.15088	0.533	0	3.0	1.0	0.0	0.0	1.0
0.0	500.0	100.0	100.0	0	0.0	0.0	0.027	1.0	96.7804	0.494	0	3.0	1.0	0.0	0.0	1.0
0.0	500.0	100.0	100.0	0	0.0	0.0	0.031	1.0	97.1195	0.427	0	3.0	1.0	0.0	0.0	1.0
0.0	500.0	100.0	100.0	0	0.0	0.0	0.035	1.0	97.45864	0.427	0	3.0	1.0	0.0	0.0	1.0
0.0	500.0	100.0	100.0	0	0.0	0.0	0.039	1.0	97.47427	0.396	0	3.0	1.0	0.0	0.0	1.0
0.0	500.0	100.0	100.0	0	0.0	0.0	0.043	1.0	97.47427	0.342	0	3.0	1.0	0.0	0.0	1.0
0.0	500.0	100.0	100.0	0	0.0	0.0	0.047	1.0	97.71355	0.342	0	3.0	1.0	0.0	0.0	1.0
0.0	500.0	100.0	100.0	0	0.0	0.0	0.051	1.0	97.56119	0.296	0	3.0	1.0	0.0	0.0	1.0
0.0	500.0	100.0	100.0	0	0.0	0.0	0.055	1.0	97.56119	0.296	0	3.0	1.0	0.0	0.0	1.0
0.0	500.0	100.0	100.0	0	0.0	0.0	0.059	1.0	96.93026	0.274	0	3.0	1.0	0.0	0.0	1.0
0.0	500.0	100.0	100.0	0	0.0	0.0	0.063	1.0	96.93026	0.237	0	3.0	1.0	0.0	0.0	1.0
0.0	500.0	100.0	100.0	0	0.0	0.0	0.066	1.0	96.28661	0.237	0	3.0	1.0	0.0	0.0	1.0
0.0	500.0	100.0	100.0	0	0.0	0.0	0.07	1.0	96.82289	0.22	0	3.0	1.0	0.0	0.0	1.0
0.0	500.0	100.0	100.0	0	0.0	0.0	0.074	1.0	96.82289	0.19	0	3.0	1.0	0.0	0.0	1.0
0.0	500.0	100.0	100.0	0	0.0	0.0	0.078	1.0	98.008766	0.19	0	3.0	1.0	0.0	0.0	1.0
0.0	500.0	100.0	100.0	0	0.0	0.0	0.082	1.0	97.734924	0.176	0	3.0	1.0	0.0	0.0	1.0
0.0	500.0	100.0	100.0	0	0.0	0.0	0.086	1.0	97.44574	0.152	0	3.0	1.0	0.0	0.0	1.0
0.0	500.0	100.0	100.0	0	0.0	0.0	0.089	1.0	97.78048	0.152	0	3.0	1.0	0.0	0.0	1.0
0.0	500.0	100.0	100.0	0	0.0	0.0	0.093	1.0	97.78048	0.141	0	3.0	1.0	0.0	0.0	1.0
0.0	500.0	100.0	100.0	0	0.0	0.0	0.096	1.0	97.753555	0.141	0	3.0	1.0	0.0	0.0	1.0
0.0	500.0	100.0	100.0	0	0.0	0.0	0.1	1.0	98.573456	0.122	0	3.0	1.0	0.0	0.0	1.0
0.0	500.0	100.0	100.0	0	0.0	0.0	0.103	1.0	98.573456	0.105	0	3.0	1.0	0.0	0.0	1.0
0.0	500.0	100.0	100.0	0	0.0	0.0	0.106	1.0	98.3346	0.105	0	3.0	1.0	0.0	0.0	1.0
0.0	500.0	100.0	100.0	0	0.0	0.0	0.109	1.0	98.41705	0.097	0	3.0	1.0	0.0	0.0	1.0
0.0	500.0	100.0	100.0	0	0.0	0.0	0.112	1.0	98.41705	0.084	0	3.0	1.0	0.0	0.0	1.0
0.0	500.0	100.0	100.0	0	0.0	0.0	0.115	1.0	98.04201	0.084	0	3.0	1.0	0.0	0.0	1.0
0.0	500.0	100.0	100.0	0	0.0	0.0	0.117	1.0	98.04201	0.078	0	3.0	1.0	0.0	0.0	1.0
0.0	500.0	100.0	100.0	0	0.0	0.0	0.12	1.0	97.573784	0.078	0	3.0	1.0	0.0	0.0	1.0
0.0	500.0	100.0	100.0	0	0.0	0.0	0.123	1.0	97.80191	0.067	0	3.0	1.0	0.0	0.0	1.0
0.0	500.0	100.0	100.0	0	0.0	0.0	0.126	1.0	97.80191	0.062	0	3.0	1.0	0.0	0.0	1.0
0.0	500.0	100.0	100.0	0	0.0	0.0	0.128	1.0	97.98242	0.062	0	3.0	1.0	0.0	0.0	1.0
0.0	500.0	100.0	100.0	0	0.0	0.0	0.131	1.0	97.91406	0.053	0	3.0	1.0	0.0	0.0	1.0
0.0	500.0	100.0	100.0	0	0.0	0.0	0.134	1.0	97.91406	0.053	0	3.0	1.0	0.0	0.0	1.0
0.0	500.0	100.0	100.0	0	0.0	0.0	0.136	1.0	98.7432	0.046	0	3.0	1.0	0.0	0.0	1.0
0.0	500.0	100.0	100.0	0	0.0	0.0	0.139	1.0	98.7432	0.043	0	3.0	1.0	0.0	0.0	1.0
0.0	500.0	100.0	100.0	0	0.0	0.0	0.142	1.0	98.93741	0.043	0	3.0	1.0	0.0	0.0	1.0
0.0	500.0	100.0	100.0	0	0.0	0.0	0.144	1.0	99.181755	0.037	0	3.0	1.0	0.0	0.0	1.0
0.0	500.0	100.0	100.0	0	0.0	0.0	0.147	1.0	99.181755	0.034	0	3.0	1.0	0.0	0.0	1.0
0.0	500.0	100.0	100.0	0	0.0	0.0	0.149	1.0	98.62219	0.034	0	3.0	1.0	0.0	0.0	1.0
0.0	500.0	100.0	100.0	0	0.0	0.0	0.152	1.0	98.81069	0.029	0	3.0	1.0	0.0	0.0	1.0
0.0	500.0	100.0	100.0	0	0.0	0.0	0.154	1.0	98.81069	0.025	0	3.0	1.0	0.0	0.0	1.0
0.0	500.0	100.0	100.0	0	0.0	0.0	0.157	1.0	98.630806	0.025	0	3.0	1.0	0.0	0.0	1.0
0.0	500.0	100.0	100.0	0	0.0	0.0	0.159	1.0	98.630806	0.023	0	3.0	1.0	0.0	0.0	1.0
0.0	500.0	100.0	100.0	0	0.0	0.0	0.162	1.0	97.6821	0.023	0	3.0	1.0	0.0	0.0	1.0
0.0	500.0	100.0	100.0	0	0.0	0.0	0.164	1.0	97.21174	0.02	0	3.0	1.0	0.0	0.0	1.0
0.0	500.0	100.0	100.0	0	0.0	0.0	0.167	1.0	97.21174	0.018	0	3.0	1.0	0.0	0.0	1.0
0.0	500.0	100.0	100.0	0	0.0	0.0	0.169	1.0	97.05333	0.018	0	3.0	1.0	0.0	0.0	1.0
0.0	500.0	100.0	100.0	0	0.0	0.0	0.171	1.0	97.95489	0.017	0	3.0	1.0	0.0	0.0	1.0
0.0	500.0	100.0	100.0	0	0.0	0.0	0.173	1.0	97.95489	0.017	0	3.0	1.0	0.0	0.0	1.0
0.0	500.0	100.0	100.0	0	0.0	0.0	0.175	1.0	97.286415	0.014	0	3.0	1.0	0.0	0.0	1.0
0.0	500.0	100.0	100.0	0	0.0	0.0	0.176	1.0	98.10184	0.012	0	3.0	1.0	0.0	0.0	1.0
0.0	500.0	100.0	100.0	0	0.0	0.0	0.178	1.0	97.66806	0.012	0	3.0	1.0	0.0	0.0	1.0
0.0	500.0	100.0	100.0	0	0.0	0.0	0.179	1.0	98.16735	0.011	0	3.0	1.0	0.0	0.0	1.0
0.0	500.0	100.0	100.0	0	0.0	0.0	0.18	1.0	98.16735	0.009	0	3.0	1.0	0.0	0.0	1.0
0.0	500.0	100.0	100.0	0	0.0	0.0	0.181	1.0	97.584526	0.009	0	3.0	1.0	0.0	0.0	1.0
0.0	500.0	100.0	100.0	0	0.0	0.0	0.182	1.0	97.05756	0.009	0	3.0	1.0	0.0	0.0	1.0
0.0	500.0	100.0	100.0	0	0.0	0.0	0.183	1.0	97.05756	0.009	0	3.0	1.0	0.0	0.0	1.0
0.0	500.0	100.0	100.0	0	0.0	0.0	0.183	1.0	96.3095	0.007	0	3.0	1.0	0.0	0.0	1.0
0.0	500.0	100.0	100.0	0	0.0	0.0	0.183	1.0	96.3095	0.007	0	3.0	1.0	0.0	0.0	1.0
0.0	500.0	100.0	100.0	0	0.0	0.0	0.184	1.0	96.54419	0.007	0	3.0	1.0	0.0	0.0	1.0
0.0	500.0	100.0	100.0	0	0.0	0.0	0.184	1.0	96.13495	0.006	0	3.0	1.0	0.0	0.0	1.0
0.0	500.0	100.0	100.0	0	0.0	0.0	0.183	1.0	96.13495	0.005	0	3.0	1.0	0.0	0.0	1.0
0.0	500.0	100.0	100.0	0	0.0	0.0	0.183	1.0	95.17238	0.005	0	3.0	1.0	8.0	0.0	1.0
0.0	500.0	100.0	100.0	0	0.0	0.0	0.182	1.0	98.4246	0.004	0	3.0	1.0	10.0	0.0	1.0
0.0	500.0	100.0	100.0	0	0.0	0.0	0.181	1.0	98.4246	0.004	0	3.0	1.0	10.0	0.0	1.0
5555.5557	400.0	100.0	100.0	0	0.0	0.0	0.18	1.0	97.267426	0.004	0	3.0	1.0	10.0	0.0	1.0
5555.5557	400.0	100.0	100.0	0	0.0	0.0	0.179	1.0	97.267426	0.003	0	3.0	1.0	10.0	0.0	1.0
5555.5557	400.0	100.0	100.0	0	0.0	0.0	0.178	1.0	97.35564	0.003	0	3.0	1.0	10.0	0.0	1.0
5555.5557	400.0	100.0	100.0	0	0.0	0.0	0.177	1.0	97.49226	0.396	0	3.0	1.0	10.0	0.0	1.0
5555.5557	400.0	100.0	100.0	0	0.0	0.0	0.176	1.0	97.49226	0.761	0	3.0	1.0	10.0	0.0	1.0
5555.5557	400.0	100.0	100.0	0	0.0	0.0	0.175	1.0	97.9497	0.761	0	3.0	1.0	10.0	0.0	1.0
5555.5557	400.0	100.0	100.0	0	0.0	0.0	0.174	1.0	97.18327	1.416	0	3.0	1.0	10.0	0.0	1.0
5555.5557	400.0	100.0	100.0	0	0.0	0.0	0.173	1.0	97.18327	1.709	0	3.0	1.0	10.0	0.0	1.0
5555.5557	400.0	100.0	100.0	0	0.0	0.0	0.172	1.0	97.34233	1.709	0	3.0	1.0	10.0	0.0	1.0
5555.5557	400.0	100.0	100.0	0	0.0	0.0	0.17	1.0	97.34233	2.234	0	3.0	1.0	10.0	0.0	1.0
5555.5557	400.0	100.0	100.0	0	0.0	0.0	0.169	1.0	97.14845	2.234	0	3.0	1.0	10.0	0.0	1.0
5555.5557	400.0	100.0	100.0	0	0.0	0.0	0.168	1.0	96.85327	2.47	0	3.0	1.0	10.0	0.0	1.0
5555.5557	400.0	100.0	100.0	0	0.0	0.0	0.166	1.0	96.85327	2.891	0	3.0	1.0	10.0	0.0	1.0
5555.5557	400.0	100.0	100.0	0	0.0	0.0	0.165	1.0	97.17993	2.891	0	3.0	1.0	10.0	0.0	1.0
5555.5557	400.0	100.0	100.0	0	0.0	0.0	0.163	1.0	96.863434	3.256	0	3.0	1.0	10.0	0.0	1.0
5555.5557	400.0	100.0	100.0	0	0.0	0.0	0.162	1.0	96.863434	3.418	0	3.0	1.0	10.0	0.0	1.0
5555.5557	400.0	100.0	100.0	0	0.0	0.0	0.16	1.0	97.21265	3.418	0	3.0	1.0	10.0	0.0	1.0
5555.5557	400.0	100.0	100.0	0	0.0	0.0	0.159	1.0	97.21265	3.711	0	3.0	1.0	10.0	0.0	1.0
5555.5557	400.0	100.0	100.0	0	0.0	0.0	0.157	1.0	96.91018	3.711	0	3.0	1.0	10.0	0.0	1.0
5555.5557	400.0	100.0	100.0	0	0.0	0.0	0.155	1.0	97.23005	3.842	0	3.0	1.0	10.0	0.0	1.0
5555.5557	400.0	100.0	100.0	0	0.0	0.0	0.153	1.0	97.23005	4.076	0	3.0	1.0	10.0	0.0	1.0
5555.5557	400.0	100.0	100.0	0	0.0	0.0	0.151	1.0	97.41525	4.076	0	3.0	1.0	12.0	0.0	1.0
5555.5557	400.0	100.0	100.0	0	0.0	0.0	0.148	1.0	97.67095	4.182	0	3.0	1.0	12.0	0.0	1.0
5555.5557	400.0	100.0	100.0	0	0.0	0.0	0.146	1.0	97.67095	4.369	0	3.0	1.0	12.0	0.0	1.0
5555.5557	400.0	100.0	100.0	0	0.0	0.0	0.144	1.0	98.049515	4.369	0	3.0	1.0	12.0	0.0	1.0
5555.5557	400.0	100.0	100.0	0	0.0	0.0	0.141	1.0	98.049515	4.532	0	3.0	1.0	12.0	0.0	1.0
5555.5557	400.0	100.0	100.0	0	0.0	0.0	0.139	1.0	96.575005	4.532	0	3.0	1.0	12.0	0.0	1.0
5555.5557	400.0	100.0	100.0	0	0.0	0.0	0.136	1.0	97.008	4.605	0	3.0	1.0	12.0	0.0	1.0
5555.5557	400.0	100.0	100.0	0	0.0	0.0	0.133	1.0	97.008	4.736	0	3.0	1.0	12.0	0.0	1.0
5555.5557	400.0	100.0	100.0	0	0.0	0.0	0.131	1.0	96.48709	4.736	0	3.0	1.0	12.0	0.0	1.0
5555.5557	400.0	100.0	100.0	0	0.0	0.0	0.128	1.0	96.53025	4.795	0	3.0	1.0	12.0	0.0	1.0
5555.5557	400.0	100.0	100.0	0	0.0	0.0	0.125	1.0	96.53025	4.898	0	3.0	1.0	12.0	0.0	1.0
5555.5557	400.0	100.0	100.0	0	0.0	0.0	0.122	1.0	96.674255	4.898	0	3.0	1.0	12.0	0.0	1.0
5555.5557	400.0	100.0	100.0	0	0.0	0.0	0.119	1.0	96.674255	4.945	0	3.0	1.0	12.0	0.0	1.0
5555.5557	400.0	100.0	100.0	0	0.0	0.0	0.116	1.0	96.51461	4.945	0	3.0	1.0	12.0	0.0	1.0
5555.5557	400.0	100.0	100.0	0	0.0	0.0	0.113	1.0	97.21708	5.03	0	3.0	1.0	12.0	0.0	1.0
5555.5557	400.0	100.0	100.0	0	0.0	0.0	0.111	1.0	97.21708	5.068	0	3.0	1.0	12.0	0.0	1.0
5555.5557	400.0	100.0	100.0	0	0.0	0.0	0.108	1.0	97.81111	5.068	0	3.0	1.0	12.0	0.0	1.0
5555.5557	400.0	100.0	100.0	0	0.0	0.0	0.104	1.0	97.28301	5.134	0	3.0	1.0	12.0	0.0	1.0
5555.5557	400.0	100.0	100.0	0	0.0	0.0	0.101	1.0	97.28301	5.166	0	3.0	1.0	12.0	0.0	1.0
5555.5557	400.0	100.0	100.0	0	0.0	0.0	0.098	1.0	97.83383	5.166	0	3.0	1.0	12.0	0.0	1.0
5555.5557	400.0	100.0	100.0	0	0.0	0.0	0.095	1.0	96.761024	5.219	0	3.0	1.0	12.0	0.0	1.0
5555.5557	400.0	100.0	100.0	0	0.0	0.0	0.092	1.0	96.761024	5.219	0	3.0	1.0	12.0	0.0	1.0
5555.5557	400.0	100.0	100.0	0	0.0	0.0	0.089	1.0	99.01441	5.266	0	3.0	1.0	12.0	0.0	1.0
5555.5557	400.0	100.0	100.0	0	0.0	0.0	0.085	1.0	99.01441	5.287	0	3.0	1.0	12.0	0.0	1.0
5555.5557	400.0	100.0	100.0	0	0.0	0.0	0.082	1.0	98.09603	5.287	0	3.0	1.0	12.0	0.0	1.0
5555.5557	400.0	100.0	100.0	0	0.0	0.0	0.079	1.0	97.32676	5.325	0	3.0	1.0	12.0	0.0	1.0
5555.5557	400.0	100.0	100.0	0	0.0	0.0	0.076	1.0	97.32676	5.342	0	3.0	1.0	12.0	0.0	1.0
5555.5557	400.0	100.0	100.0	0	0.0	0.0	0.073	1.0	97.36089	5.342	0	3.0	1.0	12.0	0.0	1.0
5555.5557	400.0	100.0	100.0	0	0.0	0.0	0.071	1.0	96.74028	5.371	0	3.0	1.0	12.0	0.0	1.0
5555.5557	400.0	100.0	100.0	0	0.0	0.0	0.068	1.0	96.74028	5.371	0	3.0	1.0	12.0	0.0	1.0
5555.5557	400.0	100.0	100.0	0	0.0	0.0	0.065	1.0	96.813866	5.385	0	3.0	1.0	12.0	0.0	1.0
5555.5557	400.0	100.0	100.0	0	0.0	0.0	0.062	1.0	96.813866	5.409	0	3.0	1.0	12.0	0.0	1.0
5555.5557	400.0	100.0	100.0	0	0.0	0.0	0.059	1.0	96.38686	5.409	0	3.0	1.0	12.0	0.0	1.0
5555.5557	400.0	100.0	100.0	0	0.0	0.0	0.057	1.0	96.63176	5.419	0	3.0	1.0	12.0	0.0	1.0
5555.5557	400.0	100.0	100.0	0	0.0	0.0	0.054	1.0	96.29148	5.439	0	3.0	1.0	12.0	0.0	1.0
5555.5557	400.0	100.0	100.0	0	0.0	0.0	0.052	1.0	96.642456	5.439	0	3.0	1.0	12.0	0.0	1.0
5555.5557	400.0	100.0	100.0	0	0.0	0.0	0.049	1.0	96.53024	5.448	0	3.0	1.0	12.0	0.0	1.0
5555.5557	400.0	100.0	100.0	0	0.0	0.0	0.047	1.0	96.53024	5.448	0	3.0	1.0	12.0	0.0	1.0
5555.5557	400.0	100.0	100.0	0	0.0	0.0	0.045	1.0	96.83693	5.464	0	3.0	1.0	12.0	0.0	1.0
5555.5557	400.0	100.0	100.0	0	0.0	0.0	0.043	1.0	96.83693	5.47	0	3.0	1.0	12.0	0.0	1.0
5555.5557	400.0	100.0	100.0	0	0.0	0.0	0.041	1.0	96.68329	5.47	0	3.0	1.0	12.0	0.0	1.0
5555.5557	400.0	100.0	100.0	0	0.0	0.0	0.038	1.0	96.76955	5.483	0	3.0	1.0	12.0	0.0	1.0
5555.5557	400.0	100.0	100.0	0	0.0	0.0	0.036	1.0	96.76955	5.493	0	3.0	1.0	12.0	0.0	1.0
5555.5557	400.0	100.0	100.0	0	0.0	0.0	0.034	1.0	97.34595	5.493	0	3.0	1.0	12.0	0.0	1.0
5555.5557	400.0	100.0	100.0	0	0.0	0.0	0.031	1.0	97.53376	5.498	0	3.0	1.0	12.0	0.0	1.0
5555.5557	400.0	100.0	100.0	0	0.0	0.0	0.029	1.0	97.53376	5.498	0	3.0	1.0	12.0	0.0	1.0
5555.5557	400.0	100.0	100.0	0	0.0	0.0	0.027	1.0	97.067566	5.508	0	3.0	1.0	12.0	0.0	1.0
5555.5557	400.0	100.0	100.0	0	0.0	0.0	0.024	1.0	97.067566	5.51	0	3.0	1.0	12.0	0.0	1.0
5555.5557	400.0	100.0	100.0	0	0.0	0.0	0.022	1.0	96.598785	5.51	0	3.0	1.0	12.0	0.0	1.0
5555.5557	400.0	100.0	100.0	0	0.0	0.0	0.019	1.0	97.1751	5.517	0	3.0	1.0	12.0	0.0	1.0
5555.5557	400.0	100.0	100.0	0	0.0	0.0	0.017	1.0	97.1751	5.521	0	3.0	1.0	12.0	0.0	1.0
5555.5557	400.0	100.0	100.0	0	0.0	0.0	0.015	1.0	97.69337	5.521	0	3.0	1.0	12.0	0.0	1.0
5555.5557	400.0	100.0	100.0	0	0.0	0.0	0.012	1.0	97.273445	5.527	0	3.0	1.0	12.0	0.0	1.0
5555.5557	400.0	100.0	100.0	0	0.0	0.0	0.01	1.0	97.273445	5.527	0	3.0	1.0	12.0	0.0	1.0
5555.5557	400.0	100.0	100.0	0	0.0	0.0	0.008	1.0	96.67355	5.531	0	3.0	1.0	12.0	0.0	1.0
5555.5557	400.0	100.0	100.0	0	0.0	0.0	0.006	1.0	96.67355	5.533	0	3.0	1.0	12.0	0.0	1.0
5555.5557	400.0	100.0	100.0	0	0.0	0.0	0.004	1.0	96.04013	5.533	0	3.0	1.0	12.0	0.0	1.0
5555.5557	400.0	100.0	100.0	0	0.0	0.0	0.002	1.0	96.43322	5.537	0	3.0	1.0	12.0	0.0	1.0
5555.5557	400.0	100.0	100.0	0	0.0	0.0	0.0	1.0	96.43322	5.54	0	3.0	1.0	12.0	0.0	1.0
5555.5557	400.0	100.0	100.0	0	0.0	0.0	-0.001	1.0	96.7123	5.54	0	3.0	1.0	12.0	0.0	1.0
5555.5557	400.0	100.0	100.0	0	0.0	0.0	-0.003	1.0	96.60197	5.543	0	3.0	1.0	12.0	0.0	1.0
5555.5557	400.0	100.0	100.0	0	0.0	0.0	-0.005	1.0	96.60197	5.544	0	3.0	1.0	12.0	0.0	1.0
5555.5557	400.0	100.0	100.0	0	0.0	0.0	-0.007	1.0	97.32135	5.544	0	3.0	1.0	12.0	0.0	1.0
5555.5557	400.0	100.0	100.0	0	0.0	0.0	-0.008	1.0	97.32135	5.547	0	3.0	1.0	12.0	0.0	1.0
5555.5557	400.0	100.0	100.0	0	0.0	0.0	-0.01	1.0	96.81886	5.547	0	3.0	1.0	12.0	0.0	1.0
5555.5557	400.0	100.0	100.0	0	0.0	0.0	-0.011	1.0	96.89052	5.547	0	3.0	1.0	13.0	0.0	1.0
5555.5557	400.0	100.0	100.0	0	0.0	0.0	-0.013	1.0	96.89052	5.549	0	3.0	1.0	13.0	0.0	1.0
0.0	400.0	100.0	100.0	0	0.0	0.0	-0.014	1.0	96.70979	5.549	0	3.0	2.0	0.0	1.0	1.0
0.0	400.0	100.0	100.0	0	0.0	0.0	-0.015	1.0	97.21976	5.55	0	3.0	2.0	0.0	1.0	1.0
0.0	400.0	100.0	100.0	0	0.0	0.0	-0.017	1.0	97.21976	5.55	0	3.0	2.0	0.0	1.0	1.0
0.0	400.0	100.0	100.0	0	0.0	0.0	-0.018	1.0	97.81417	5.551	0	3.0	2.0	0.0	1.0	1.0
0.0	400.0	100.0	100.0	0	0.0	0.0	-0.019	1.0	97.81417	5.159	0	3.0	2.0	0.0	1.0	1.0
0.0	400.0	100.0	100.0	0	0.0	0.0	-0.02	1.0	97.13607	5.159	0	3.0	2.0	0.0	1.0	1.0
0.0	400.0	100.0	100.0	0	0.0	0.0	-0.022	1.0	98.54517	4.456	0	3.0	2.0	0.0	1.0	1.0
0.0	400.0	100.0	100.0	0	0.0	0.0	-0.023	1.0	98.54517	3.848	0	3.0	2.0	0.0	1.0	1.0
0.0	400.0	100.0	100.0	0	0.0	0.0	-0.025	1.0	98.8699	3.848	0	3.0	2.0	0.0	1.0	1.0
0.0	400.0	100.0	100.0	0	0.0	0.0	-0.026	1.0	99.435455	3.575	0	3.0	2.0	0.0	1.0	1.0
0.0	400.0	100.0	100.0	0	0.0	0.0	-0.028	1.0	99.435455	3.575	0	3.0	2.0	0.0	1.0	1.0
0.0	400.0	100.0	100.0	0	0.0	0.0	-0.029	1.0	99.03928	3.087	0	3.0	2.0	0.0	1.0	1.0
0.0	400.0	100.0	100.0	0	0.0	0.0	-0.031	1.0	99.03928	2.666	0	3.0	2.0	0.0	1.0	1.0
0.0	400.0	100.0	100.0	0	0.0	0.0	-0.032	1.0	98.52061	2.666	0	3.0	2.0	0.0	1.0	1.0
0.0	400.0	100.0	100.0	0	0.0	0.0	-0.034	1.0	98.1687	2.477	0	3.0	2.0	0.0	1.0	1.0
0.0	400.0	100.0	100.0	0	0.0	0.0	-0.035	1.0	98.1687	2.139	0	3.0	2.0	0.0	1.0	1.0
0.0	400.0	100.0	100.0	0	0.0	0.0	-0.036	1.0	98.332275	2.139	0	3.0	2.0	0.0	1.0	1.0
0.0	400.0	100.0	100.0	0	0.0	0.0	-0.037	1.0	97.43386	1.988	0	3.0	2.0	0.0	1.0	1.0
0.0	400.0	100.0	100.0	0	0.0	0.0	-0.038	1.0	97.43386	1.717	0	3.0	2.0	0.0	1.0	1.0
0.0	400.0	100.0	100.0	0	0.0	0.0	-0.039	1.0	98.13245	1.717	0	3.0	2.0	0.0	1.0	1.0
0.0	400.0	100.0	100.0	0	0.0	0.0	-0.039	1.0	98.13245	1.595	0	3.0	2.0	0.0	1.0	1.0
0.0	400.0	100.0	100.0	0	0.0	0.0	-0.04	1.0	97.83693	1.595	0	3.0	2.0	0.0	1.0	1.0
0.0	400.0	100.0	100.0	0	0.0	0.0	-0.04	1.0	97.60026	1.377	0	3.0	2.0	0.0	1.0	1.0
0.0	400.0	100.0	100.0	0	0.0	0.0	-0.04	1.0	97.60026	1.28	0	3.0	2.0	0.0	1.0	1.0
0.0	400.0	100.0	100.0	0	0.0	0.0	-0.04	1.0	97.23071	1.28	0	3.0	2.0	0.0	1.0	1.0
0.0	400.0	100.0	100.0	0	0.0	0.0	-0.04	1.0	96.629166	1.105	0	3.0	2.0	0.0	1.0	1.0
0.0	400.0	100.0	100.0	0	0.0	0.0	-0.039	1.0	96.629166	1.027	0	3.0	2.0	0.0	1.0	1.0
0.0	400.0	100.0	100.0	0	0.0	0.0	-0.039	1.0	96.954506	1.027	0	3.0	2.0	1.0	1.0	1.0
0.0	400.0	100.0	100.0	0	0.0	0.0	-0.038	1.0	96.954506	0.886	0	3.0	2.0	7.0	1.0	1.0
0.0	400.0	100.0	100.0	0	0.0	0.0	-0.037	1.0	97.348434	0.886	0	3.0	2.0	0.0	1.0	1.0
0.0	400.0	100.0	100.0	0	0.0	0.0	-0.036	1.0	98.34107	0.765	0	3.0	2.0	0.0	1.0	1.0
0.0	400.0	100.0	100.0	0	0.0	0.0	-0.034	1.0	98.34107	0.711	0	3.0	2.0	0.0	1.0	1.0
0.0	400.0	100.0	100.0	0	0.0	0.0	-0.033	1.0	98.36947	0.711	0	3.0	2.0	0.0	1.0	1.0
0.0	400.0	100.0	100.0	0	0.0	0.0	-0.031	1.0	97.910934	0.614	0	3.0	2.0	0.0	1.0	1.0
0.0	400.0	100.0	100.0	0	0.0	0.0	-0.029	1.0	97.910934	0.614	0	3.0	2.0	0.0	1.0	1.0
0.0	400.0	100.0	100.0	0	0.0	0.0	-0.027	1.0	98.23338	0.57	0	3.0	2.0	0.0	1.0	1.0
0.0	400.0	100.0	100.0	0	0.0	0.0	-0.024	1.0	98.23338	0.493	0	3.0	2.0	0.0	1.0	1.0
0.0	400.0	100.0	100.0	0	0.0	0.0	-0.021	1.0	98.21864	0.493	0	3.0	2.0	0.0	1.0	1.0
0.0	400.0	100.0	100.0	0	0.0	0.0	-0.018	1.0	97.70435	0.457	0	3.0	2.0	0.0	1.0	1.0
0.0	400.0	100.0	100.0	0	0.0	0.0	-0.015	1.0	97.70435	0.395	0	3.0	2.0	0.0	1.0	1.0
0.0	400.0	100.0	100.0	0	0.0	0.0	-0.011	1.0	97.95841	0.395	0	3.0	2.0	0.0	1.0	1.0
0.0	400.0	100.0	100.0	0	0.0	0.0	-0.007	1.0	98.77141	0.341	0	3.0	2.0	0.0	1.0	1.0
0.0	400.0	100.0	100.0	0	0.0	0.0	-0.004	1.0	98.77141	0.317	0	3.0	2.0	0.0	1.0	1.0
0.0	400.0	100.0	100.0	0	0.0	0.0	0.0	1.0	98.06856	0.317	0	3.0	2.0	0.0	1.0	1.0
0.0	400.0	100.0	100.0	0	0.0	0.0	0.004	1.0	98.06856	0.273	0	3.0	2.0	0.0	1.0	1.0
0.0	400.0	100.0	100.0	0	0.0	0.0	0.008	1.0	98.37995	0.273	0	3.0	2.0	0.0	1.0	1.0
0.0	400.0	100.0	100.0	0	0.0	0.0	0.013	1.0	98.50016	0.254	0	3.0	2.0	0.0	1.0	1.0
0.0	400.0	100.0	100.0	0	0.0	0.0	0.017	1.0	98.50016	0.219	0	3.0	2.0	0.0	1.0	1.0
0.0	400.0	100.0	100.0	0	0.0	0.0	0.022	1.0	98.43026	0.219	0	3.0	2.0	0.0	1.0	1.0
0.0	400.0	100.0	100.0	0	0.0	0.0	0.026	1.0	97.622894	0.189	0	3.0	2.0	0.0	1.0	1.0
0.0	400.0	100.0	100.0	0	0.0	0.0	0.03	1.0	97.622894	0.175	0	3.0	2.0	0.0	1.0	1.0
0.0	400.0	100.0	100.0	0	0.0	0.0	0.035	1.0	97.10923	0.175	0	3.0	2.0	0.0	1.0	1.0
0.0	400.0	100.0	100.0	0	0.0	0.0	0.039	1.0	97.10923	0.151	0	3.0	2.0	0.0	1.0	1.0
0.0	400.0	100.0	100.0	0	0.0	0.0	0.043	1.0	96.744835	0.151	0	3.0	2.0	0.0	1.0	1.0
0.0	400.0	100.0	100.0	0	0.0	0.0	0.048	1.0	97.10149	0.141	0	3.0	2.0	0.0	1.0	1.0
0.0	400.0	100.0	100.0	0	0.0	0.0	0.052	1.0	97.10149	0.121	0	3.0	2.0	0.0	1.0	1.0
0.0	400.0	100.0	100.0	0	0.0	0.0	0.056	1.0	97.47503	0.121	0	3.0	2.0	0.0	1.0	1.0
0.0	400.0	100.0	100.0	0	0.0	0.0	0.06	1.0	97.56868	0.112	0	3.0	2.0	0.0	1.0	1.0
0.0	400.0	100.0	100.0	0	0.0	0.0	0.064	1.0	97.56868	0.097	0	3.0	2.0	0.0	1.0	1.0
0.0	400.0	100.0	100.0	0	0.0	0.0	0.068	1.0	97.32363	0.097	0	3.0	2.0	0.0	1.0	1.0
0.0	400.0	100.0	100.0	0	0.0	0.0	0.071	1.0	97.32363	0.09	0	3.0	2.0	0.0	1.0	1.0
0.0	400.0	100.0	100.0	0	0.0	0.0	0.075	1.0	97.27041	0.09	0	3.0	2.0	0.0	1.0	1.0
0.0	400.0	100.0	100.0	0	0.0	0.0	0.079	1.0	97.79018	0.077	0	3.0	2.0	0.0	1.0	1.0
0.0	400.0	100.0	100.0	0	0.0	0.0	0.083	1.0	97.79018	0.072	0	3.0	2.0	0.0	1.0	1.0
0.0	400.0	100.0	100.0	0	0.0	0.0	0.086	1.0	98.05126	0.072	0	3.0	2.0	0.0	1.0	1.0
0.0	400.0	100.0	100.0	0	0.0	0.0	0.09	1.0	97.01354	0.062	0	3.0	2.0	0.0	1.0	1.0
0.0	400.0	100.0	100.0	0	0.0	0.0	0.094	1.0	97.01354	0.053	0	3.0	2.0	0.0	1.0	1.0
0.0	400.0	100.0	100.0	0	0.0	0.0	0.097	1.0	96.392624	0.053	0	3.0	2.0	0.0	1.0	1.0
0.0	400.0	100.0	100.0	0	0.0	0.0	0.101	1.0	96.392624	0.049	0	3.0	2.0	0.0	1.0	1.0
0.0	400.0	100.0	100.0	0	0.0	0.0	0.104	1.0	96.52542	0.049	0	3.0	2.0	0.0	1.0	1.0
0.0	400.0	100.0	100.0	0	0.0	0.0	0.108	1.0	96.10247	0.042	0	3.0	2.0	0.0	1.0	1.0
0.0	400.0	100.0	100.0	0	0.0	0.0	0.111	1.0	96.10247	0.039	0	3.0	2.0	0.0	1.0	1.0
0.0	400.0	100.0	100.0	0	0.0	0.0	0.114	1.0	96.564835	0.039	0	3.0	2.0	0.0	1.0	1.0
0.0	400.0	100.0	100.0	0	0.0	0.0	0.118	1.0	96.96318	0.034	0	3.0	2.0	0.0	1.0	1.0
0.0	400.0	100.0	100.0	0	0.0	0.0	0.121	1.0	96.96318	0.031	0	3.0	2.0	0.0	1.0	1.0
0.0	400.0	100.0	100.0	0	0.0	0.0	0.124	1.0	96.74392	0.031	0	3.0	2.0	0.0	1.0	1.0
0.0	400.0	100.0	100.0	0	0.0	0.0	0.128	1.0	96.74392	0.027	0	3.0	2.0	0.0	1.0	1.0
0.0	400.0	100.0	100.0	0	0.0	0.0	0.131	1.0	96.63966	0.027	0	3.0	2.0	0.0	1.0	1.0
0.0	400.0	100.0	100.0	0	0.0	0.0	0.134	1.0	98.27159	0.025	0	3.0	2.0	0.0	1.0	1.0
0.0	400.0	100.0	100.0	0	0.0	0.0	0.138	1.0	98.27159	0.021	0	3.0	2.0	0.0	1.0	1.0
0.0	400.0	100.0	100.0	0	0.0	0.0	0.141	1.0	97.8949	0.021	0	3.0	2.0	0.0	1.0	1.0
0.0	400.0	100.0	100.0	0	0.0	0.0	0.144	1.0	98.198204	0.018	0	3.0	2.0	0.0	1.0	1.0
0.0	400.0	100.0	100.0	0	0.0	0.0	0.147	1.0	98.198204	0.017	0	3.0	2.0	0.0	1.0	1.0
0.0	400.0	100.0	100.0	0	0.0	0.0	0.15	1.0	98.13088	0.017	0	3.0	2.0	0.0	1.0	1.0
0.0	400.0	100.0	100.0	0	0.0	0.0	0.153	1.0	98.13088	0.014	0	3.0	2.0	0.0	1.0	1.0
0.0	400.0	100.0	100.0	0	0.0	0.0	0.156	1.0	98.21903	0.014	0	3.0	2.0	0.0	1.0	1.0
0.0	400.0	100.0	100.0	0	0.0	0.0	0.159	1.0	98.09761	0.013	0	3.0	2.0	0.0	1.0	1.0
0.0	400.0	100.0	100.0	0	0.0	0.0	0.161	1.0	98.09761	0.011	0	3.0	2.0	0.0	1.0	1.0
0.0	400.0	100.0	100.0	0	0.0	0.0	0.164	1.0	97.947174	0.011	0	3.0	2.0	0.0	1.0	1.0
0.0	400.0	100.0	100.0	0	0.0	0.0	0.166	1.0	97.77715	0.01	0	3.0	2.0	0.0	1.0	1.0
0.0	400.0	100.0	100.0	0	0.0	0.0	0.169	1.0	97.77715	0.009	0	3.0	2.0	0.0	1.0	1.0
0.0	400.0	100.0	100.0	0	0.0	0.0	0.171	1.0	97.99162	0.009	0	3.0	2.0	0.0	1.0	1.0
0.0	400.0	100.0	100.0	0	0.0	0.0	0.173	1.0	96.64058	0.008	0	3.0	2.0	0.0	1.0	1.0
0.0	400.0	100.0	100.0	0	0.0	0.0	0.175	1.0	96.64058	0.008	0	3.0	2.0	0.0	1.0	1.0
0.0	400.0	100.0	100.0	0	0.0	0.0	0.176	1.0	97.317154	0.007	0	3.0	2.0	0.0	1.0	1.0
0.0	400.0	100.0	100.0	0	0.0	0.0	0.178	1.0	97.317154	0.006	0	3.0	2.0	0.0	1.0	1.0
0.0	400.0	100.0	100.0	0	0.0	0.0	0.179	1.0	97.4248	0.006	0	3.0	2.0	0.0	1.0	1.0
0.0	400.0	100.0	100.0	0	0.0	0.0	0.18	1.0	97.78889	0.005	0	3.0	2.0	0.0	1.0	1.0
0.0	400.0	100.0	100.0	0	0.0	0.0	0.181	1.0	97.78889	0.004	0	3.0	2.0	0.0	1.0	1.0
0.0	400.0	100.0	100.0	0	0.0	0.0	0.182	1.0	99.01231	0.004	0	3.0	2.0	0.0	1.0	1.0
0.0	400.0	100.0	100.0	0	0.0	0.0	0.183	1.0	98.16179	0.004	0	3.0	2.0	0.0	1.0	1.0
0.0	400.0	100.0	100.0	0	0.0	0.0	0.183	1.0	98.16179	0.004	0	3.0	2.0	0.0	1.0	1.0
0.0	400.0	100.0	100.0	0	0.0	0.0	0.184	1.0	98.02827	0.003	0	3.0	2.0	0.0	1.0	1.0
0.0	400.0	100.0	100.0	0	0.0	0.0	0.184	1.0	98.02827	0.003	0	3.0	2.0	0.0	1.0	1.0
0.0	400.0	100.0	100.0	0	0.0	0.0	0.184	1.0	97.96436	0.003	0	3.0	2.0	0.0	1.0	1.0
0.0	400.0	100.0	100.0	0	0.0	0.0	0.184	1.0	97.745804	0.002	0	3.0	2.0	0.0	1.0	1.0
0.0	400.0	100.0	100.0	0	0.0	0.0	0.184	1.0	97.745804	0.002	0	3.0	2.0	0.0	1.0	1.0
0.0	400.0	100.0	100.0	0	0.0	0.0	0.184	1.0	97.2886	0.002	0	3.0	2.0	0.0	1.0	1.0
0.0	400.0	100.0	100.0	0	0.0	0.0	0.184	1.0	96.86356	0.001	0	3.0	2.0	0.0	1.0	1.0
0.0	400.0	100.0	100.0	0	0.0	0.0	0.183	1.0	96.86356	0.001	0	3.0	2.0	0.0	1.0	1.0
0.0	400.0	100.0	100.0	0	0.0	0.0	0.182	1.0	97.381424	0.001	0	3.0	2.0	8.0	1.0	1.0
0.0	400.0	100.0	100.0	0	0.0	0.0	0.181	1.0	97.381424	0.001	0	3.0	2.0	9.0	1.0	1.0
0.0	400.0	100.0	100.0	0	0.0	0.0	0.18	1.0	97.56389	0.001	0	3.0	2.0	10.0	1.0	1.0
6944.445	500.0	100.0	100.0	0	0.0	0.0	0.179	1.0	97.326866	0.001	0	3.0	2.0	10.0	1.0	1.0
6944.445	500.0	100.0	100.0	0	0.0	0.0	0.178	1.0	97.326866	0.0	0	3.0	2.0	10.0	1.0	1.0
6944.445	500.0	100.0	100.0	0	0.0	0.0	0.177	1.0	97.59442	0.0	0	3.0	2.0	10.0	1.0	1.0
6944.445	500.0	100.0	100.0	0	0.0	0.0	0.175	1.0	97.13552	0.493	0	3.0	2.0	10.0	1.0	1.0
6944.445	500.0	100.0	100.0	0	0.0	0.0	0.174	1.0	97.13552	0.493	0	3.0	2.0	10.0	1.0	1.0
6944.445	500.0	100.0	100.0	0	0.0	0.0	0.173	1.0	97.211914	0.949	0	3.0	2.0	10.0	1.0	1.0
6944.445	500.0	100.0	100.0	0	0.0	0.0	0.171	1.0	96.98626	1.767	0	3.0	2.0	10.0	1.0	1.0
6944.445	500.0	100.0	100.0	0	0.0	0.0	0.17	1.0	97.1834	1.767	0	3.0	2.0	10.0	1.0	1.0
6944.445	500.0	100.0	100.0	0	0.0	0.0	0.169	1.0	97.112785	2.134	0	3.0	2.0	10.0	1.0	1.0
6944.445	500.0	100.0	100.0	0	0.0	0.0	0.167	1.0	97.112785	2.791	0	3.0	2.0	10.0	1.0	1.0
6944.445	500.0	100.0	100.0	0	0.0	0.0	0.166	1.0	97.00129	2.791	0	3.0	2.0	10.0	1.0	1.0
6944.445	500.0	100.0	100.0	0	0.0	0.0	0.164	1.0	97.55573	3.085	0	3.0	2.0	10.0	1.0	1.0
6944.445	500.0	100.0	100.0	0	0.0	0.0	0.163	1.0	97.55573	3.085	0	3.0	2.0	10.0	1.0	1.0
6944.445	500.0	100.0	100.0	0	0.0	0.0	0.161	1.0	97.79967	3.613	0	3.0	2.0	10.0	1.0	1.0
6944.445	500.0	100.0	100.0	0	0.0	0.0	0.16	1.0	97.79967	4.068	0	3.0	2.0	10.0	1.0	1.0
6944.445	500.0	100.0	100.0	0	0.0	0.0	0.158	1.0	97.79994	4.068	0	3.0	2.0	10.0	1.0	1.0
6944.445	500.0	100.0	100.0	0	0.0	0.0	0.157	1.0	97.32916	4.272	0	3.0	2.0	10.0	1.0	1.0
6944.445	500.0	100.0	100.0	0	0.0	0.0	0.155	1.0	97.32916	4.639	0	3.0	2.0	10.0	1.0	1.0
6944.445	500.0	100.0	100.0	0	0.0	0.0	0.153	1.0	97.0441	4.639	0	3.0	2.0	10.0	1.0	1.0
6944.445	500.0	100.0	100.0	0	0.0	0.0	0.151	1.0	97.55174	4.801	0	3.0	2.0	12.0	1.0	1.0
6944.445	500.0	100.0	100.0	0	0.0	0.0	0.149	1.0	97.55174	4.801	0	3.0	2.0	12.0	1.0	1.0
6944.445	500.0	100.0	100.0	0	0.0	0.0	0.147	1.0	97.87141	5.095	0	3.0	2.0	12.0	1.0	1.0
6944.445	500.0	100.0	100.0	0	0.0	0.0	0.145	1.0	97.87141	5.349	0	3.0	2.0	12.0	1.0	1.0
6944.445	500.0	100.0	100.0	0	0.0	0.0	0.143	1.0	97.9375	5.349	0	3.0	2.0	12.0	1.0	1.0
6944.445	500.0	100.0	100.0	0	0.0	0.0	0.141	1.0	98.14509	5.463	0	3.0	2.0	12.0	1.0	1.0
6944.445	500.0	100.0	100.0	0	0.0	0.0	0.139	1.0	98.14509	5.666	0	3.0	2.0	12.0	1.0	1.0
6944.445	500.0	100.0	100.0	0	0.0	0.0	0.137	1.0	98.37963	5.666	0	3.0	2.0	12.0	1.0	1.0
6944.445	500.0	100.0	100.0	0	0.0	0.0	0.134	1.0	98.47636	5.757	0	3.0	2.0	12.0	1.0	1.0
6944.445	500.0	100.0	100.0	0	0.0	0.0	0.132	1.0	98.47636	5.92	0	3.0	2.0	12.0	1.0	1.0
6944.445	500.0	100.0	100.0	0	0.0	0.0	0.13	1.0	99.09238	5.92	0	3.0	2.0	12.0	1.0	1.0
6944.445	500.0	100.0	100.0	0	0.0	0.0	0.128	1.0	99.09238	5.993	0	3.0	2.0	12.0	1.0	1.0
6944.445	500.0	100.0	100.0	0	0.0	0.0	0.125	1.0	98.83025	5.993	0	3.0	2.0	12.0	1.0	1.0
6944.445	500.0	100.0	100.0	0	0.0	0.0	0.123	1.0	99.29728	6.123	0	3.0	2.0	12.0	1.0	1.0
6944.445	500.0	100.0	100.0	0	0.0	0.0	0.121	1.0	99.29728	6.237	0	3.0	2.0	12.0	1.0	1.0
6944.445	500.0	100.0	100.0	0	0.0	0.0	0.118	1.0	99.10553	6.237	0	3.0	2.0	12.0	1.0	1.0
6944.445	500.0	100.0	100.0	0	0.0	0.0	0.116	1.0	99.07534	6.287	0	3.0	2.0	12.0	1.0	1.0
6944.445	500.0	100.0	100.0	0	0.0	0.0	0.113	1.0	99.07534	6.378	0	3.0	2.0	12.0	1.0	1.0
6944.445	500.0	100.0	100.0	0	0.0	0.0	0.111	1.0	99.84756	6.378	0	3.0	2.0	12.0	1.0	1.0
6944.445	500.0	100.0	100.0	0	0.0	0.0	0.108	1.0	99.84756	6.418	0	3.0	2.0	12.0	1.0	1.0
6944.445	500.0	100.0	100.0	0	0.0	0.0	0.106	1.0	98.90308	6.418	0	3.0	2.0	12.0	1.0	1.0
6944.445	500.0	100.0	100.0	0	0.0	0.0	0.103	1.0	98.85109	6.492	0	3.0	2.0	12.0	1.0	1.0
6944.445	500.0	100.0	100.0	0	0.0	0.0	0.1	1.0	98.85109	6.554	0	3.0	2.0	12.0	1.0	1.0
6944.445	500.0	100.0	100.0	0	0.0	0.0	0.098	1.0	98.04763	6.554	0	3.0	2.0	12.0	1.0	1.0
6944.445	500.0	100.0	100.0	0	0.0	0.0	0.095	1.0	97.505936	6.582	0	3.0	2.0	12.0	1.0	1.0
6944.445	500.0	100.0	100.0	0	0.0	0.0	0.093	1.0	97.505936	6.609	0	3.0	2.0	12.0	1.0	1.0
6944.445	500.0	100.0	100.0	0	0.0	0.0	0.09	1.0	97.602425	6.609	0	3.0	2.0	12.0	1.0	1.0
6944.445	500.0	100.0	100.0	0	0.0	0.0	0.088	1.0	97.602425	6.655	0	3.0	2.0	12.0	1.0	1.0
6944.445	500.0	100.0	100.0	0	0.0	0.0	0.085	1.0	97.73293	6.655	0	3.0	2.0	12.0	1.0	1.0
6944.445	500.0	100.0	100.0	0	0.0	0.0	0.083	1.0	97.52857	6.676	0	3.0	2.0	12.0	1.0	1.0
6944.445	500.0	100.0	100.0	0	0.0	0.0	0.08	1.0	97.52857	6.714	0	3.0	2.0	12.0	1.0	1.0
6944.445	500.0	100.0	100.0	0	0.0	0.0	0.077	1.0	97.040985	6.714	0	3.0	2.0	12.0	1.0	1.0
6944.445	500.0	100.0	100.0	0	0.0	0.0	0.075	1.0	96.890236	6.747	0	3.0	2.0	12.0	1.0	1.0
6944.445	500.0	100.0	100.0	0	0.0	0.0	0.072	1.0	96.890236	6.761	0	3.0	2.0	12.0	1.0	1.0
6944.445	500.0	100.0	100.0	0	0.0	0.0	0.07	1.0	97.25712	6.761	0	3.0	2.0	12.0	1.0	1.0
6944.445	500.0	100.0	100.0	0	0.0	0.0	0.067	1.0	97.25712	6.788	0	3.0	2.0	12.0	1.0	1.0
6944.445	500.0	100.0	100.0	0	0.0	0.0	0.065	1.0	96.013596	6.788	0	3.0	2.0	12.0	1.0	1.0
6944.445	500.0	100.0	100.0	0	0.0	0.0	0.062	1.0	94.84338	6.799	0	3.0	2.0	12.0	1.0	1.0
6944.445	500.0	100.0	100.0	0	0.0	0.0	0.06	1.0	94.84338	6.82	0	3.0	2.0	12.0	1.0	1.0
6944.445	500.0	100.0	100.0	0	0.0	0.0	0.058	1.0	94.935814	6.82	0	3.0	2.0	12.0	1.0	1.0
6944.445	500.0	100.0	100.0	0	0.0	0.0	0.055	1.0	98.437355	6.83	0	3.0	2.0	12.0	1.0	1.0
6944.445	500.0	100.0	100.0	0	0.0	0.0	0.053	1.0	97.74575	6.847	0	3.0	2.0	12.0	1.0	1.0
6944.445	500.0	100.0	100.0	0	0.0	0.0	0.05	1.0	96.81905	6.847	0	3.0	2.0	12.0	1.0	1.0
6944.445	500.0	100.0	100.0	0	0.0	0.0	0.048	1.0	96.81905	6.853	0	3.0	2.0	12.0	1.0	1.0
6944.445	500.0	100.0	100.0	0	0.0	0.0	0.046	1.0	96.334015	6.853	0	3.0	2.0	12.0	1.0	1.0
6944.445	500.0	100.0	100.0	0	0.0	0.0	0.044	1.0	96.93896	6.868	0	3.0	2.0	12.0	1.0	1.0
6944.445	500.0	100.0	100.0	0	0.0	0.0	0.041	1.0	96.93896	6.873	0	3.0	2.0	12.0	1.0	1.0
6944.445	500.0	100.0	100.0	0	0.0	0.0	0.039	1.0	96.24769	6.873	0	3.0	2.0	12.0	1.0	1.0
6944.445	500.0	100.0	100.0	0	0.0	0.0	0.037	1.0	95.194305	6.885	0	3.0	2.0	12.0	1.0	1.0
6944.445	500.0	100.0	100.0	0	0.0	0.0	0.035	1.0	95.194305	6.889	0	3.0	2.0	12.0	1.0	1.0
6944.445	500.0	100.0	100.0	0	0.0	0.0	0.032	1.0	94.86895	6.889	0	3.0	2.0	12.0	1.0	1.0
6944.445	500.0	100.0	100.0	0	0.0	0.0	0.03	1.0	94.86895	6.897	0	3.0	2.0	12.0	1.0	1.0
6944.445	500.0	100.0	100.0	0	0.0	0.0	0.028	1.0	93.23334	6.897	0	3.0	2.0	12.0	1.0	1.0
6944.445	500.0	100.0	100.0	0	0.0	0.0	0.025	1.0	94.966896	6.902	0	3.0	2.0	12.0	1.0	1.0
6944.445	500.0	100.0	100.0	0	0.0	0.0	0.023	1.0	95.5869	6.909	0	3.0	2.0	12.0	1.0	1.0
6944.445	500.0	100.0	100.0	0	0.0	0.0	0.021	1.0	96.54018	6.909	0	3.0	2.0	12.0	1.0	1.0
6944.445	500.0	100.0	100.0	0	0.0	0.0	0.018	1.0	97.0866	6.911	0	3.0	2.0	12.0	1.0	1.0
6944.445	500.0	100.0	100.0	0	0.0	0.0	0.016	1.0	97.0866	6.917	0	3.0	2.0	12.0	1.0	1.0
6944.445	500.0	100.0	100.0	0	0.0	0.0	0.014	1.0	96.57822	6.917	0	3.0	2.0	12.0	1.0	1.0
6944.445	500.0	100.0	100.0	0	0.0	0.0	0.012	1.0	96.57822	6.923	0	3.0	2.0	12.0	1.0	1.0
6944.445	500.0	100.0	100.0	0	0.0	0.0	0.011	1.0	95.94371	6.923	0	3.0	2.0	12.0	1.0	1.0
6944.445	500.0	100.0	100.0	0	0.0	0.0	0.009	1.0	96.543144	6.925	0	3.0	2.0	12.0	1.0	1.0
6944.445	500.0	100.0	100.0	0	0.0	0.0	0.007	1.0	96.543144	6.929	0	3.0	2.0	12.0	1.0	1.0
6944.445	500.0	100.0	100.0	0	0.0	0.0	0.006	1.0	95.44868	6.929	0	3.0	2.0	12.0	1.0	1.0
6944.445	500.0	100.0	100.0	0	0.0	0.0	0.005	1.0	95.71347	6.929	0	3.0	2.0	12.0	1.0	1.0
6944.445	500.0	100.0	100.0	0	0.0	0.0	0.003	1.0	95.71347	6.933	0	3.0	2.0	12.0	1.0	1.0
6944.445	500.0	100.0	100.0	0	0.0	0.0	0.002	1.0	95.89111	6.933	0	3.0	2.0	12.0	1.0	1.0
6944.445	500.0	100.0	100.0	0	0.0	0.0	0.001	1.0	95.89111	6.934	0	3.0	2.0	12.0	1.0	1.0
6944.445	500.0	100.0	100.0	0	0.0	0.0	0.0	1.0	95.896385	6.934	0	3.0	2.0	12.0	1.0	1.0
6944.445	500.0	100.0	100.0	0	0.0	0.0	0.0	1.0	97.03242	6.937	0	3.0	2.0	12.0	1.0	1.0
6944.445	500.0	100.0	100.0	0	0.0	0.0	-0.001	1.0	97.03242	6.938	0	3.0	2.0	12.0	1.0	1.0
6944.445	500.0	100.0	100.0	0	0.0	0.0	-0.002	1.0	96.54686	6.938	0	3.0	2.0	12.0	1.0	1.0
6944.445	500.0	100.0	100.0	0	0.0	0.0	-0.003	1.0	97.42169	6.941	0	3.0	2.0	12.0	1.0	1.0
6944.445	500.0	100.0	100.0	0	0.0	0.0	-0.004	1.0	97.42169	6.942	0	3.0	2.0	12.0	1.0	1.0
6944.445	500.0	100.0	100.0	0	0.0	0.0	-0.005	1.0	97.43883	6.942	0	3.0	2.0	12.0	1.0	1.0
6944.445	500.0	100.0	100.0	0	0.0	0.0	-0.006	1.0	97.43883	6.943	0	3.0	2.0	12.0	1.0	1.0
6944.445	500.0	100.0	100.0	0	0.0	0.0	-0.008	1.0	97.78805	6.943	0	3.0	2.0	12.0	1.0	1.0
6944.445	500.0	100.0	100.0	0	0.0	0.0	-0.009	1.0	97.84914	6.945	0	3.0	3.0	14.0	1.0	1.0
6944.445	500.0	100.0	100.0	0	0.0	0.0	-0.011	1.0	97.84914	6.945	0	3.0	3.0	14.0	1.0	1.0
0.0	500.0	100.0	100.0	0	0.0	0.0	-0.012	1.0	97.17478	6.945	0	3.0	3.0	0.0	1.0	1.0
0.0	500.0	100.0	100.0	0	0.0	0.0	-0.014	1.0	96.99606	6.946	0	3.0	3.0	0.0	1.0	1.0
0.0	500.0	100.0	100.0	0	0.0	0.0	-0.016	1.0	96.99606	6.947	0	3.0	3.0	0.0	1.0	1.0
0.0	500.0	100.0	100.0	0	0.0	0.0	-0.017	1.0	96.843834	6.947	0	3.0	3.0	0.0	1.0	1.0
0.0	500.0	100.0	100.0	0	0.0	0.0	-0.019	1.0	96.843834	5.999	0	3.0	3.0	0.0	1.0	1.0
0.0	500.0	100.0	100.0	0	0.0	0.0	-0.022	1.0	97.46626	5.999	0	3.0	3.0	0.0	1.0	1.0
0.0	500.0	100.0	100.0	0	0.0	0.0	-0.024	1.0	98.250275	5.574	0	3.0	3.0	0.0	1.0	1.0
0.0	500.0	100.0	100.0	0	0.0	0.0	-0.026	1.0	97.74274	4.814	0	3.0	3.0	0.0	1.0	1.0
0.0	500.0	100.0	100.0	0	0.0	0.0	-0.028	1.0	98.2205	4.814	0	3.0	3.0	0.0	1.0	1.0
0.0	500.0	100.0	100.0	0	0.0	0.0	-0.03	1.0	98.49798	4.473	0	3.0	3.0	0.0	1.0	1.0
0.0	500.0	100.0	100.0	0	0.0	0.0	-0.031	1.0	98.49798	3.863	0	3.0	3.0	0.0	1.0	1.0
0.0	500.0	100.0	100.0	0	0.0	0.0	-0.033	1.0	99.156906	3.863	0	3.0	3.0	0.0	1.0	1.0
0.0	500.0	100.0	100.0	0	0.0	0.0	-0.034	1.0	99.156906	3.336	0	3.0	3.0	0.0	1.0	1.0
0.0	500.0	100.0	100.0	0	0.0	0.0	-0.035	1.0	98.671234	3.336	0	3.0	3.0	0.0	1.0	1.0
0.0	500.0	100.0	100.0	0	0.0	0.0	-0.036	1.0	98.78241	3.1	0	3.0	3.0	0.0	1.0	1.0
0.0	500.0	100.0	100.0	0	0.0	0.0	-0.036	1.0	98.635796	2.677	0	3.0	3.0	0.0	1.0	1.0
0.0	500.0	100.0	100.0	0	0.0	0.0	-0.036	1.0	98.52541	2.677	0	3.0	3.0	0.0	1.0	1.0
0.0	500.0	100.0	100.0	0	0.0	0.0	-0.035	1.0	98.33075	2.487	0	3.0	3.0	1.0	1.0	1.0
0.0	500.0	100.0	100.0	0	0.0	0.0	-0.035	1.0	98.33075	2.149	0	3.0	3.0	7.0	1.0	1.0
0.0	500.0	100.0	100.0	0	0.0	0.0	-0.034	1.0	97.7416	2.149	0	3.0	3.0	0.0	1.0	1.0
0.0	500.0	100.0	100.0	0	0.0	0.0	-0.034	1.0	97.7416	1.855	0	3.0	3.0	0.0	1.0	1.0
0.0	500.0	100.0	100.0	0	0.0	0.0	-0.033	1.0	99.11195	1.855	0	3.0	3.0	0.0	1.0	1.0
0.0	500.0	100.0	100.0	0	0.0	0.0	-0.033	1.0	98.79311	1.723	0	3.0	3.0	0.0	1.0	1.0
0.0	500.0	100.0	100.0	0	0.0	0.0	-0.032	1.0	98.79311	1.488	0	3.0	3.0	0.0	1.0	1.0
0.0	500.0	100.0	100.0	0	0.0	0.0	-0.031	1.0	98.769035	1.488	0	3.0	3.0	0.0	1.0	1.0
0.0	500.0	100.0	100.0	0	0.0	0.0	-0.03	1.0	98.80702	1.383	0	3.0	3.0	0.0	1.0	1.0
0.0	500.0	100.0	100.0	0	0.0	0.0	-0.029	1.0	98.80702	1.194	0	3.0	3.0	0.0	1.0	1.0
0.0	500.0	100.0	100.0	0	0.0	0.0	-0.028	1.0	98.55184	1.194	0	3.0	3.0	0.0	1.0	1.0
0.0	500.0	100.0	100.0	0	0.0	0.0	-0.027	1.0	98.71065	1.109	0	3.0	3.0	0.0	1.0	1.0
0.0	500.0	100.0	100.0	0	0.0	0.0	-0.025	1.0	98.71065	1.109	0	3.0	3.0	0.0	1.0	1.0
0.0	500.0	100.0	100.0	0	0.0	0.0	-0.024	1.0	98.03335	0.958	0	3.0	3.0	0.0	1.0	1.0
0.0	500.0	100.0	100.0	0	0.0	0.0	-0.022	1.0	98.03335	0.828	0	3.0	3.0	0.0	1.0	1.0
0.0	500.0	100.0	100.0	0	0.0	0.0	-0.021	1.0	97.25346	0.828	0	3.0	3.0	0.0	1.0	1.0
0.0	500.0	100.0	100.0	0	0.0	0.0	-0.019	1.0	97.43503	0.769	0	3.0	3.0	0.0	1.0	1.0
0.0	500.0	100.0	100.0	0	0.0	0.0	-0.017	1.0	97.43503	0.714	0	3.0	3.0	0.0	1.0	1.0
0.0	500.0	100.0	100.0	0	0.0	0.0	-0.015	1.0	97.17535	0.714	0	3.0	3.0	0.0	1.0	1.0
0.0	500.0	100.0	100.0	0	0.0	0.0	-0.012	1.0	97.4259	0.616	0	3.0	3.0	0.0	1.0	1.0
0.0	500.0	100.0	100.0	0	0.0	0.0	-0.01	1.0	97.4259	0.616	0	3.0	3.0	0.0	1.0	1.0
0.0	500.0	100.0	100.0	0	0.0	0.0	-0.007	1.0	96.97085	0.533	0	3.0	3.0	0.0	1.0	1.0
0.0	500.0	100.0	100.0	0	0.0	0.0	-0.004	1.0	96.97085	0.494	0	3.0	3.0	0.0	1.0	1.0
0.0	500.0	100.0	100.0	0	0.0	0.0	-0.001	1.0	97.204475	0.494	0	3.0	3.0	0.0	1.0	1.0
0.0	500.0	100.0	100.0	0	0.0	0.0	0.001	1.0	96.790146	0.427	0	3.0	3.0	0.0	1.0	1.0
0.0	500.0	100.0	100.0	0	0.0	0.0	0.004	1.0	96.790146	0.397	0	3.0	3.0	0.0	1.0	1.0
0.0	500.0	100.0	100.0	0	0.0	0.0	0.007	1.0	97.210815	0.397	0	3.0	3.0	0.0	1.0	1.0
0.0	500.0	100.0	100.0	0	0.0	0.0	0.011	1.0	96.72333	0.342	0	3.0	3.0	0.0	1.0	1.0
0.0	500.0	100.0	100.0	0	0.0	0.0	0.014	1.0	96.72333	0.342	0	3.0	3.0	0.0	1.0	1.0
0.0	500.0	100.0	100.0	0	0.0	0.0	0.017	1.0	96.211426	0.318	0	3.0	3.0	0.0	1.0	1.0
0.0	500.0	100.0	100.0	0	0.0	0.0	0.021	1.0	95.6063	0.274	0	3.0	3.0	0.0	1.0	1.0
0.0	500.0	100.0	100.0	0	0.0	0.0	0.024	1.0	95.87761	0.274	0	3.0	3.0	0.0	1.0	1.0
0.0	500.0	100.0	100.0	0	0.0	0.0	0.028	1.0	95.81164	0.255	0	3.0	3.0	0.0	1.0	1.0
0.0	500.0	100.0	100.0	0	0.0	0.0	0.031	1.0	95.81164	0.22	0	3.0	3.0	0.0	1.0	1.0
0.0	500.0	100.0	100.0	0	0.0	0.0	0.035	1.0	95.516556	0.22	0	3.0	3.0	0.0	1.0	1.0
0.0	500.0	100.0	100.0	0	0.0	0.0	0.038	1.0	95.35023	0.19	0	3.0	3.0	0.0	1.0	1.0
0.0	500.0	100.0	100.0	0	0.0	0.0	0.042	1.0	95.35023	0.19	0	3.0	3.0	0.0	1.0	1.0
0.0	500.0	100.0	100.0	0	0.0	0.0	0.045	1.0	95.87296	0.176	0	3.0	3.0	0.0	1.0	1.0
0.0	500.0	100.0	100.0	0	0.0	0.0	0.048	1.0	95.87296	0.152	0	3.0	3.0	0.0	1.0	1.0
0.0	500.0	100.0	100.0	0	0.0	0.0	0.051	1.0	95.81507	0.152	0	3.0	3.0	0.0	1.0	1.0
0.0	500.0	100.0	100.0	0	0.0	0.0	0.055	1.0	95.3771	0.141	0	3.0	3.0	0.0	1.0	1.0
0.0	500.0	100.0	100.0	0	0.0	0.0	0.058	1.0	95.3771	0.122	0	3.0	3.0	0.0	1.0	1.0
0.0	500.0	100.0	100.0	0	0.0	0.0	0.061	1.0	94.870255	0.122	0	3.0	3.0	0.0	1.0	1.0
0.0	500.0	100.0	100.0	0	0.0	0.0	0.065	1.0	95.00332	0.113	0	3.0	3.0	0.0	1.0	1.0
0.0	500.0	100.0	100.0	0	0.0	0.0	0.068	1.0	95.00332	0.105	0	3.0	3.0	0.0	1.0	1.0
0.0	500.0	100.0	100.0	0	0.0	0.0	0.071	1.0	95.332634	0.105	0	3.0	3.0	0.0	1.0	1.0
0.0	500.0	100.0	100.0	0	0.0	0.0	0.075	1.0	95.332634	0.09	0	3.0	3.0	0.0	1.0	1.0
0.0	500.0	100.0	100.0	0	0.0	0.0	0.079	1.0	95.233826	0.09	0	3.0	3.0	0.0	1.0	1.0
0.0	500.0	100.0	100.0	0	0.0	0.0	0.082	1.0	96.18518	0.078	0	3.0	3.0	0.0	1.0	1.0
0.0	500.0	100.0	100.0	0	0.0	0.0	0.086	1.0	96.18518	0.072	0	3.0	3.0	0.0	1.0	1.0
0.0	500.0	100.0	100.0	0	0.0	0.0	0.089	1.0	96.82949	0.072	0	3.0	3.0	0.0	1.0	1.0
0.0	500.0	100.0	100.0	0	0.0	0.0	0.093	1.0	97.0955	0.062	0	3.0	3.0	0.0	1.0	1.0
0.0	500.0	100.0	100.0	0	0.0	0.0	0.097	1.0	97.0955	0.062	0	3.0	3.0	0.0	1.0	1.0
0.0	500.0	100.0	100.0	0	0.0	0.0	0.1	1.0	96.73633	0.058	0	3.0	3.0	0.0	1.0	1.0
0.0	500.0	100.0	100.0	0	0.0	0.0	0.104	1.0	96.73633	0.05	0	3.0	3.0	0.0	1.0	1.0
0.0	500.0	100.0	100.0	0	0.0	0.0	0.108	1.0	96.9916	0.05	0	3.0	3.0	0.0	1.0	1.0
0.0	500.0	100.0	100.0	0	0.0	0.0	0.112	1.0	96.37995	0.043	0	3.0	3.0	0.0	1.0	1.0
0.0	500.0	100.0	100.0	0	0.0	0.0	0.116	1.0	96.37995	0.039	0	3.0	3.0	0.0	1.0	1.0
0.0	500.0	100.0	100.0	0	0.0	0.0	0.119	1.0	96.70567	0.039	0	3.0	3.0	0.0	1.0	1.0
0.0	500.0	100.0	100.0	0	0.0	0.0	0.123	1.0	96.788925	0.034	0	3.0	3.0	0.0	1.0	1.0
0.0	500.0	100.0	100.0	0	0.0	0.0	0.127	1.0	96.788925	0.034	0	3.0	3.0	0.0	1.0	1.0
0.0	500.0	100.0	100.0	0	0.0	0.0	0.131	1.0	97.69378	0.031	0	3.0	3.0	0.0	1.0	1.0
0.0	500.0	100.0	100.0	0	0.0	0.0	0.134	1.0	97.69378	0.027	0	3.0	3.0	0.0	1.0	1.0
0.0	500.0	100.0	100.0	0	0.0	0.0	0.138	1.0	97.72101	0.027	0	3.0	3.0	0.0	1.0	1.0
0.0	500.0	100.0	100.0	0	0.0	0.0	0.141	1.0	98.46088	0.025	0	3.0	3.0	0.0	1.0	1.0
0.0	500.0	100.0	100.0	0	0.0	0.0	0.145	1.0	98.46088	0.021	0	3.0	3.0	0.0	1.0	1.0
0.0	500.0	100.0	100.0	0	0.0	0.0	0.148	1.0	97.747696	0.021	0	3.0	3.0	0.0	1.0	1.0
0.0	500.0	100.0	100.0	0	0.0	0.0	0.152	1.0	97.2537	0.02	0	3.0	3.0	0.0	1.0	1.0
0.0	500.0	100.0	100.0	0	0.0	0.0	0.155	1.0	97.2537	0.017	0	3.0	3.0	0.0	1.0	1.0
0.0	500.0	100.0	100.0	0	0.0	0.0	0.158	1.0	97.55319	0.017	0	3.0	3.0	0.0	1.0	1.0
0.0	500.0	100.0	100.0	0	0.0	0.0	0.161	1.0	97.55319	0.014	0	3.0	3.0	0.0	1.0	1.0
0.0	500.0	100.0	100.0	0	0.0	0.0	0.164	1.0	97.76221	0.014	0	3.0	3.0	0.0	1.0	1.0
0.0	500.0	100.0	100.0	0	0.0	0.0	0.167	1.0	97.4792	0.013	0	3.0	3.0	0.0	1.0	1.0
0.0	500.0	100.0	100.0	0	0.0	0.0	0.169	1.0	97.4792	0.011	0	3.0	3.0	0.0	1.0	1.0
0.0	500.0	100.0	100.0	0	0.0	0.0	0.172	1.0	97.1485	0.011	0	3.0	3.0	0.0	1.0	1.0
0.0	500.0	100.0	100.0	0	0.0	0.0	0.174	1.0	97.33229	0.01	0	3.0	3.0	0.0	1.0	1.0
0.0	500.0	100.0	100.0	0	0.0	0.0	0.177	1.0	97.33229	0.01	0	3.0	3.0	0.0	1.0	1.0
0.0	500.0	100.0	100.0	0	0.0	0.0	0.179	1.0	97.65965	0.009	0	3.0	3.0	0.0	1.0	1.0
0.0	500.0	100.0	100.0	0	0.0	0.0	0.181	1.0	97.65965	0.008	0	3.0	3.0	0.0	1.0	1.0
0.0	500.0	100.0	100.0	0	0.0	0.0	0.183	1.0	98.13977	0.008	0	3.0	3.0	0.0	1.0	1.0
0.0	500.0	100.0	100.0	0	0.0	0.0	0.185	1.0	98.01731	0.007	0	3.0	3.0	0.0	1.0	1.0
0.0	500.0	100.0	100.0	0	0.0	0.0	0.187	1.0	98.01731	0.006	0	3.0	3.0	0.0	1.0	1.0
0.0	500.0	100.0	100.0	0	0.0	0.0	0.189	1.0	98.13825	0.006	0	3.0	3.0	0.0	1.0	1.0
0.0	500.0	100.0	100.0	0	0.0	0.0	0.191	1.0	99.013084	0.005	0	3.0	3.0	0.0	1.0	1.0
0.0	500.0	100.0	100.0	0	0.0	0.0	0.192	1.0	99.013084	0.004	0	3.0	3.0	0.0	1.0	1.0
0.0	500.0	100.0	100.0	0	0.0	0.0	0.194	1.0	99.13921	0.004	0	3.0	3.0	0.0	1.0	1.0
0.0	500.0	100.0	100.0	0	0.0	0.0	0.195	1.0	99.13921	0.004	0	3.0	3.0	0.0	1.0	1.0
0.0	500.0	100.0	100.0	0	0.0	0.0	0.196	1.0	98.5326	0.004	0	3.0	3.0	0.0	1.0	1.0
0.0	500.0	100.0	100.0	0	0.0	0.0	0.197	1.0	97.87888	0.003	0	3.0	3.0	0.0	1.0	1.0
0.0	500.0	100.0	100.0	0	0.0	0.0	0.198	1.0	97.87888	0.003	0	3.0	3.0	0.0	1.0	1.0
0.0	500.0	100.0	100.0	0	0.0	0.0	0.198	1.0	97.93961	0.003	0	3.0	3.0	0.0	1.0	1.0
0.0	500.0	100.0	100.0	0	0.0	0.0	0.199	1.0	98.01287	0.002	0	3.0	3.0	0.0	1.0	1.0
0.0	500.0	100.0	100.0	0	0.0	0.0	0.199	1.0	98.01287	0.002	0	3.0	3.0	0.0	1.0	1.0
0.0	500.0	100.0	100.0	0	0.0	0.0	0.199	1.0	97.59011	0.002	0	3.0	3.0	0.0	1.0	1.0
0.0	500.0	100.0	100.0	0	0.0	0.0	0.198	1.0	97.59011	0.001	0	3.0	3.0	0.0	1.0	1.0
0.0	500.0	100.0	100.0	0	0.0	0.0	0.198	1.0	97.11592	0.001	0	3.0	3.0	8.0	1.0	1.0
0.0	500.0	100.0	100.0	0	0.0	0.0	0.198	1.0	97.71121	0.001	0	3.0	3.0	10.0	1.0	1.0
0.0	500.0	100.0	100.0	0	0.0	0.0	0.197	1.0	97.71121	0.001	0	3.0	3.0	10.0	1.0	1.0
8333.334	600.0	100.0	100.0	0	0.0	0.0	0.196	1.0	97.95612	0.001	0	3.0	3.0	10.0	1.0	1.0
8333.334	600.0	100.0	100.0	0	0.0	0.0	0.195	1.0	97.31454	0.001	0	3.0	3.0	10.0	1.0	1.0
8333.334	600.0	100.0	100.0	0	0.0	0.0	0.194	1.0	97.31454	0.0	0	3.0	3.0	10.0	1.0	1.0
8333.334	600.0	100.0	100.0	0	0.0	0.0	0.192	1.0	97.0133	0.0	0	3.0	3.0	10.0	1.0	1.0
8333.334	600.0	100.0	100.0	0	0.0	0.0	0.19	1.0	97.0133	1.138	0	3.0	3.0	10.0	1.0	1.0
8333.334	600.0	100.0	100.0	0	0.0	0.0	0.189	1.0	97.33422	1.138	0	3.0	3.0	10.0	1.0	1.0
8333.334	600.0	100.0	100.0	0	0.0	0.0	0.187	1.0	96.81631	1.648	0	3.0	3.0	10.0	1.0	1.0
8333.334	600.0	100.0	100.0	0	0.0	0.0	0.185	1.0	97.06286	2.561	0	3.0	3.0	10.0	1.0	1.0
8333.334	600.0	100.0	100.0	0	0.0	0.0	0.184	1.0	97.11291	2.561	0	3.0	3.0	10.0	1.0	1.0
8333.334	600.0	100.0	100.0	0	0.0	0.0	0.182	1.0	97.23603	2.97	0	3.0	3.0	10.0	1.0	1.0
8333.334	600.0	100.0	100.0	0	0.0	0.0	0.18	1.0	96.79788	3.703	0	3.0	3.0	10.0	1.0	1.0
8333.334	600.0	100.0	100.0	0	0.0	0.0	0.178	1.0	96.40544	3.703	0	3.0	3.0	10.0	1.0	1.0
8333.334	600.0	100.0	100.0	0	0.0	0.0	0.176	1.0	96.40544	4.031	0	3.0	3.0	10.0	1.0	1.0
8333.334	600.0	100.0	100.0	0	0.0	0.0	0.173	1.0	96.141716	4.031	0	3.0	3.0	10.0	1.0	1.0
8333.334	600.0	100.0	100.0	0	0.0	0.0	0.171	1.0	96.177246	4.62	0	3.0	3.0	10.0	1.0	1.0
8333.334	600.0	100.0	100.0	0	0.0	0.0	0.17	1.0	96.177246	4.882	0	3.0	3.0	10.0	1.0	1.0
8333.334	600.0	100.0	100.0	0	0.0	0.0	0.167	1.0	95.90156	4.882	0	3.0	3.0	10.0	1.0	1.0
8333.334	600.0	100.0	100.0	0	0.0	0.0	0.165	1.0	95.597176	5.354	0	3.0	3.0	10.0	1.0	1.0
8333.334	600.0	100.0	100.0	0	0.0	0.0	0.163	1.0	95.597176	5.567	0	3.0	3.0	10.0	1.0	1.0
8333.334	600.0	100.0	100.0	0	0.0	0.0	0.161	1.0	97.344025	5.567	0	3.0	3.0	10.0	1.0	1.0
8333.334	600.0	100.0	100.0	0	0.0	0.0	0.159	1.0	97.344025	5.945	0	3.0	3.0	10.0	1.0	1.0
8333.334	600.0	100.0	100.0	0	0.0	0.0	0.157	1.0	97.059105	5.945	0	3.0	3.0	10.0	1.0	1.0
8333.334	600.0	100.0	100.0	0	0.0	0.0	0.155	1.0	97.55204	6.273	0	3.0	3.0	10.0	1.0	1.0
8333.334	600.0	100.0	100.0	0	0.0	0.0	0.153	1.0	97.55204	6.418	0	3.0	3.0	10.0	1.0	1.0
8333.334	600.0	100.0	100.0	0	0.0	0.0	0.15	1.0	97.64802	6.418	0	3.0	3.0	12.0	1.0	1.0
8333.334	600.0	100.0	100.0	0	0.0	0.0	0.148	1.0	97.99541	6.681	0	3.0	3.0	12.0	1.0	1.0
8333.334	600.0	100.0	100.0	0	0.0	0.0	0.145	1.0	97.99541	6.798	0	3.0	3.0	12.0	1.0	1.0
8333.334	600.0	100.0	100.0	0	0.0	0.0	0.143	1.0	98.48903	6.798	0	3.0	3.0	12.0	1.0	1.0
8333.334	600.0	100.0	100.0	0	0.0	0.0	0.14	1.0	98.48903	7.009	0	3.0	3.0	12.0	1.0	1.0
8333.334	600.0	100.0	100.0	0	0.0	0.0	0.137	1.0	99.03791	7.009	0	3.0	3.0	12.0	1.0	1.0
8333.334	600.0	100.0	100.0	0	0.0	0.0	0.135	1.0	98.40467	7.191	0	3.0	3.0	12.0	1.0	1.0
8333.334	600.0	100.0	100.0	0	0.0	0.0	0.132	1.0	98.40467	7.273	0	3.0	3.0	12.0	1.0	1.0
8333.334	600.0	100.0	100.0	0	0.0	0.0	0.129	1.0	97.78968	7.273	0	3.0	3.0	12.0	1.0	1.0
8333.334	600.0	100.0	100.0	0	0.0	0.0	0.126	1.0	97.5225	7.42	0	3.0	3.0	12.0	1.0	1.0
8333.334	600.0	100.0	100.0	0	0.0	0.0	0.123	1.0	97.5225	7.484	0	3.0	3.0	12.0	1.0	1.0
8333.334	600.0	100.0	100.0	0	0.0	0.0	0.12	1.0	97.508125	7.484	0	3.0	3.0	12.0	1.0	1.0
8333.334	600.0	100.0	100.0	0	0.0	0.0	0.117	1.0	97.508125	7.601	0	3.0	3.0	12.0	1.0	1.0
8333.334	600.0	100.0	100.0	0	0.0	0.0	0.114	1.0	97.618256	7.601	0	3.0	3.0	12.0	1.0	1.0
8333.334	600.0	100.0	100.0	0	0.0	0.0	0.111	1.0	98.328445	7.655	0	3.0	3.0	12.0	1.0	1.0
8333.334	600.0	100.0	100.0	0	0.0	0.0	0.108	1.0	98.328445	7.749	0	3.0	3.0	12.0	1.0	1.0
8333.334	600.0	100.0	100.0	0	0.0	0.0	0.105	1.0	98.455315	7.749	0	3.0	3.0	12.0	1.0	1.0
8333.334	600.0	100.0	100.0	0	0.0	0.0	0.101	1.0	98.39931	7.83	0	3.0	3.0	12.0	1.0	1.0
8333.334	600.0	100.0	100.0	0	0.0	0.0	0.098	1.0	98.39931	7.865	0	3.0	3.0	12.0	1.0	1.0
8333.334	600.0	100.0	100.0	0	0.0	0.0	0.095	1.0	98.186935	7.865	0	3.0	3.0	12.0	1.0	1.0
8333.334	600.0	100.0	100.0	0	0.0	0.0	0.092	1.0	98.186935	7.932	0	3.0	3.0	12.0	1.0	1.0
8333.334	600.0	100.0	100.0	0	0.0	0.0	0.089	1.0	97.97919	7.932	0	3.0	3.0	12.0	1.0	1.0
8333.334	600.0	100.0	100.0	0	0.0	0.0	0.086	1.0	98.2431	7.96	0	3.0	3.0	12.0	1.0	1.0
8333.334	600.0	100.0	100.0	0	0.0	0.0	0.083	1.0	98.2431	8.012	0	3.0	3.0	12.0	1.0	1.0
8333.334	600.0	100.0	100.0	0	0.0	0.0	0.08	1.0	98.270966	8.012	0	3.0	3.0	12.0	1.0	1.0
8333.334	600.0	100.0	100.0	0	0.0	0.0	0.077	1.0	98.05749	8.035	0	3.0	3.0	12.0	1.0	1.0
8333.334	600.0	100.0	100.0	0	0.0	0.0	0.074	1.0	98.05749	8.077	0	3.0	3.0	12.0	1.0	1.0
8333.334	600.0	100.0	100.0	0	0.0	0.0	0.071	1.0	97.3687	8.077	0	3.0	3.0	12.0	1.0	1.0
8333.334	600.0	100.0	100.0	0	0.0	0.0	0.068	1.0	97.3687	8.115	0	3.0	3.0	12.0	1.0	1.0
8333.334	600.0	100.0	100.0	0	0.0	0.0	0.065	1.0	97.75995	8.115	0	3.0	3.0	12.0	1.0	1.0
8333.334	600.0	100.0	100.0	0	0.0	0.0	0.063	1.0	97.98456	8.13	0	3.0	3.0	12.0	1.0	1.0
8333.334	600.0	100.0	100.0	0	0.0	0.0	0.06	1.0	97.98456	8.159	0	3.0	3.0	12.0	1.0	1.0
8333.334	600.0	100.0	100.0	0	0.0	0.0	0.057	1.0	99.31152	8.159	0	3.0	3.0	12.0	1.0	1.0
8333.334	600.0	100.0	100.0	0	0.0	0.0	0.054	1.0	98.90109	8.172	0	3.0	3.0	12.0	1.0	1.0
8333.334	600.0	100.0	100.0	0	0.0	0.0	0.052	1.0	98.90109	8.195	0	3.0	3.0	12.0	1.0	1.0
8333.334	600.0	100.0	100.0	0	0.0	0.0	0.05	1.0	99.29318	8.195	0	3.0	3.0	12.0	1.0	1.0
8333.334	600.0	100.0	100.0	0	0.0	0.0	0.047	1.0	99.34113	8.207	0	3.0	3.0	12.0	1.0	1.0
8333.334	600.0	100.0	100.0	0	0.0	0.0	0.045	1.0	99.34113	8.207	0	3.0	3.0	12.0	1.0	1.0
8333.334	600.0	100.0	100.0	0	0.0	0.0	0.042	1.0	99.19381	8.226	0	3.0	3.0	12.0	1.0	1.0
8333.334	600.0	100.0	100.0	0	0.0	0.0	0.04	1.0	99.19381	8.242	0	3.0	3.0	12.0	1.0	1.0
8333.334	600.0	100.0	100.0	0	0.0	0.0	0.038	1.0	98.78174	8.242	0	3.0	3.0	12.0	1.0	1.0
8333.334	600.0	100.0	100.0	0	0.0	0.0	0.036	1.0	98.92585	8.248	0	3.0	3.0	12.0	1.0	1.0
8333.334	600.0	100.0	100.0	0	0.0	0.0	0.033	1.0	98.95747	8.261	0	3.0	3.0	12.0	1.0	1.0
8333.334	600.0	100.0	100.0	0	0.0	0.0	0.031	1.0	98.26138	8.261	0	3.0	3.0	12.0	1.0	1.0
8333.334	600.0	100.0	100.0	0	0.0	0.0	0.028	1.0	98.1575	8.267	0	3.0	3.0	12.0	1.0	1.0
8333.334	600.0	100.0	100.0	0	0.0	0.0	0.026	1.0	97.71655	8.267	0	3.0	3.0	12.0	1.0	1.0
8333.334	600.0	100.0	100.0	0	0.0	0.0	0.024	1.0	97.875244	8.278	0	3.0	3.0	12.0	1.0	1.0
8333.334	600.0	100.0	100.0	0	0.0	0.0	0.021	1.0	97.875244	8.282	0	3.0	3.0	12.0	1.0	1.0
8333.334	600.0	100.0	100.0	0	0.0	0.0	0.019	1.0	98.06444	8.282	0	3.0	3.0	12.0	1.0	1.0
8333.334	600.0	100.0	100.0	0	0.0	0.0	0.017	1.0	98.17102	8.29	0	3.0	3.0	12.0	1.0	1.0
8333.334	600.0	100.0	100.0	0	0.0	0.0	0.014	1.0	98.17102	8.299	0	3.0	3.0	12.0	1.0	1.0
8333.334	600.0	100.0	100.0	0	0.0	0.0	0.012	1.0	97.663216	8.299	0	3.0	3.0	12.0	1.0	1.0
8333.334	600.0	100.0	100.0	0	0.0	0.0	0.01	1.0	97.737335	8.301	0	3.0	3.0	12.0	1.0	1.0
8333.334	600.0	100.0	100.0	0	0.0	0.0	0.008	1.0	97.737335	8.301	0	3.0	3.0	12.0	1.0	1.0
8333.334	600.0	100.0	100.0	0	0.0	0.0	0.006	1.0	96.77489	8.307	0	3.0	3.0	12.0	1.0	1.0
8333.334	600.0	100.0	100.0	0	0.0	0.0	0.004	1.0	96.77489	8.309	0	3.0	3.0	12.0	1.0	1.0
8333.334	600.0	100.0	100.0	0	0.0	0.0	0.002	1.0	96.296745	8.309	0	3.0	3.0	12.0	1.0	1.0
8333.334	600.0	100.0	100.0	0	0.0	0.0	0.0	1.0	96.20952	8.314	0	3.0	3.0	12.0	1.0	1.0
8333.334	600.0	100.0	100.0	0	0.0	0.0	-0.001	1.0	96.20952	8.316	0	3.0	3.0	12.0	1.0	1.0
8333.334	600.0	100.0	100.0	0	0.0	0.0	-0.003	1.0	96.489006	8.316	0	3.0	3.0	12.0	1.0	1.0
8333.334	600.0	100.0	100.0	0	0.0	0.0	-0.005	1.0	96.87138	8.32	0	3.0	3.0	12.0	1.0	1.0
8333.334	600.0	100.0	100.0	0	0.0	0.0	-0.006	1.0	96.87138	8.32	0	3.0	3.0	12.0	1.0	1.0
8333.334	600.0	100.0	100.0	0	0.0	0.0	-0.008	1.0	97.15962	8.322	0	3.0	3.0	12.0	1.0	1.0
8333.334	600.0	100.0	100.0	0	0.0	0.0	-0.01	1.0	96.78411	8.325	0	3.0	3.0	12.0	1.0	1.0
8333.334	600.0	100.0	100.0	0	0.0	0.0	-0.011	1.0	96.955025	8.325	0	3.0	4.0	14.0	1.0	1.0
0.0	600.0	100.0	100.0	0	0.0	0.0	-0.012	1.0	98.05171	8.326	0	3.0	4.0	0.0	1.0	1.0
0.0	600.0	100.0	100.0	0	0.0	0.0	-0.014	1.0	98.05171	8.328	0	3.0	4.0	0.0	1.0	1.0
0.0	600.0	100.0	100.0	0	0.0	0.0	-0.015	1.0	98.279144	8.328	0	3.0	4.0	0.0	1.0	1.0
0.0	600.0	100.0	100.0	0	0.0	0.0	-0.016	1.0	98.713295	7.74	0	3.0	4.0	0.0	1.0	1.0
0.0	600.0	100.0	100.0	0	0.0	0.0	-0.017	1.0	98.713295	7.74	0	3.0	4.0	0.0	1.0	1.0
0.0	600.0	100.0	100.0	0	0.0	0.0	-0.018	1.0	98.02243	7.193	0	3.0	4.0	0.0	1.0	1.0
0.0	600.0	100.0	100.0	0	0.0	0.0	-0.02	1.0	98.02243	6.213	0	3.0	4.0	0.0	1.0	1.0
0.0	600.0	100.0	100.0	0	0.0	0.0	-0.021	1.0	97.86528	6.213	0	3.0	4.0	0.0	1.0	1.0
0.0	600.0	100.0	100.0	0	0.0	0.0	-0.023	1.0	98.21553	5.772	0	3.0	4.0	0.0	1.0	1.0
0.0	600.0	100.0	100.0	0	0.0	0.0	-0.024	1.0	98.21553	4.985	0	3.0	4.0	0.0	1.0	1.0
0.0	600.0	100.0	100.0	0	0.0	0.0	-0.025	1.0	98.55324	4.985	0	3.0	4.0	0.0	1.0	1.0
0.0	600.0	100.0	100.0	0	0.0	0.0	-0.026	1.0	98.71537	4.633	0	3.0	4.0	0.0	1.0	1.0
0.0	600.0	100.0	100.0	0	0.0	0.0	-0.027	1.0	98.71537	4.0	0	3.0	4.0	0.0	1.0	1.0
0.0	600.0	100.0	100.0	0	0.0	0.0	-0.028	1.0	99.622025	4.0	0	3.0	4.0	0.0	1.0	1.0
0.0	600.0	100.0	100.0	0	0.0	0.0	-0.029	1.0	99.622025	3.454	0	3.0	4.0	0.0	1.0	1.0
0.0	600.0	100.0	100.0	0	0.0	0.0	-0.029	1.0	98.36895	3.454	0	3.0	4.0	0.0	1.0	1.0
0.0	600.0	100.0	100.0	0	0.0	0.0	-0.03	1.0	98.524605	3.21	0	3.0	4.0	0.0	1.0	1.0
0.0	600.0	100.0	100.0	0	0.0	0.0	-0.03	1.0	98.524605	2.772	0	3.0	4.0	0.0	1.0	1.0
0.0	600.0	100.0	100.0	0	0.0	0.0	-0.03	1.0	98.849556	2.772	0	3.0	4.0	0.0	1.0	1.0
0.0	600.0	100.0	100.0	0	0.0	0.0	-0.03	1.0	99.01648	2.576	0	3.0	4.0	0.0	1.0	1.0
0.0	600.0	100.0	100.0	0	0.0	0.0	-0.03	1.0	99.01648	2.224	0	3.0	4.0	0.0	1.0	1.0
0.0	600.0	100.0	100.0	0	0.0	0.0	-0.03	1.0	99.5676	2.224	0	3.0	4.0	0.0	1.0	1.0
0.0	600.0	100.0	100.0	0	0.0	0.0	-0.03	1.0	99.5676	1.921	0	3.0	4.0	0.0	1.0	1.0
0.0	600.0	100.0	100.0	0	0.0	0.0	-0.03	1.0	99.12188	1.921	0	3.0	4.0	0.0	1.0	1.0
0.0	600.0	100.0	100.0	0	0.0	0.0	-0.029	1.0	98.65067	1.785	0	3.0	4.0	1.0	1.0	1.0
0.0	600.0	100.0	100.0	0	0.0	0.0	-0.029	1.0	98.65067	1.541	0	3.0	4.0	1.0	1.0	1.0
0.0	600.0	100.0	100.0	0	0.0	0.0	-0.028	1.0	98.40824	1.541	0	3.0	4.0	0.0	1.0	1.0
0.0	600.0	100.0	100.0	0	0.0	0.0	-0.028	1.0	97.962875	1.432	0	3.0	4.0	0.0	1.0	1.0
0.0	600.0	100.0	100.0	0	0.0	0.0	-0.027	1.0	97.962875	1.432	0	3.0	4.0	0.0	1.0	1.0
0.0	600.0	100.0	100.0	0	0.0	0.0	-0.027	1.0	97.29381	1.237	0	3.0	4.0	0.0	1.0	1.0
0.0	600.0	100.0	100.0	0	0.0	0.0	-0.026	1.0	97.29381	1.149	0	3.0	4.0	0.0	1.0	1.0
0.0	600.0	100.0	100.0	0	0.0	0.0	-0.025	1.0	97.643555	1.149	0	3.0	4.0	0.0	1.0	1.0
0.0	600.0	100.0	100.0	0	0.0	0.0	-0.024	1.0	97.14416	0.992	0	3.0	4.0	0.0	1.0	1.0
0.0	600.0	100.0	100.0	0	0.0	0.0	-0.023	1.0	97.14416	0.922	0	3.0	4.0	0.0	1.0	1.0
0.0	600.0	100.0	100.0	0	0.0	0.0	-0.021	1.0	96.38395	0.922	0	3.0	4.0	0.0	1.0	1.0
0.0	600.0	100.0	100.0	0	0.0	0.0	-0.019	1.0	96.7202	0.796	0	3.0	4.0	0.0	1.0	1.0
0.0	600.0	100.0	100.0	0	0.0	0.0	-0.018	1.0	96.7202	0.74	0	3.0	4.0	0.0	1.0	1.0
0.0	600.0	100.0	100.0	0	0.0	0.0	-0.015	1.0	97.00974	0.74	0	3.0	4.0	0.0	1.0	1.0
0.0	600.0	100.0	100.0	0	0.0	0.0	-0.013	1.0	97.00974	0.638	0	3.0	4.0	0.0	1.0	1.0
0.0	600.0	100.0	100.0	0	0.0	0.0	-0.011	1.0	97.152054	0.638	0	3.0	4.0	0.0	1.0	1.0
0.0	600.0	100.0	100.0	0	0.0	0.0	-0.008	1.0	95.69711	0.552	0	3.0	4.0	0.0	1.0	1.0
0.0	600.0	100.0	100.0	0	0.0	0.0	-0.006	1.0	95.69711	0.513	0	3.0	4.0	0.0	1.0	1.0
0.0	600.0	100.0	100.0	0	0.0	0.0	-0.003	1.0	96.57657	0.513	0	3.0	4.0	0.0	1.0	1.0
0.0	600.0	100.0	100.0	0	0.0	0.0	0.0	1.0	96.54798	0.442	0	3.0	4.0	0.0	1.0	1.0
0.0	600.0	100.0	100.0	0	0.0	0.0	0.002	1.0	96.54798	0.411	0	3.0	4.0	0.0	1.0	1.0
0.0	600.0	100.0	100.0	0	0.0	0.0	0.005	1.0	96.59746	0.411	0	3.0	4.0	0.0	1.0	1.0
0.0	600.0	100.0	100.0	0	0.0	0.0	0.008	1.0	96.59746	0.355	0	3.0	4.0	0.0	1.0	1.0
0.0	600.0	100.0	100.0	0	0.0	0.0	0.011	1.0	97.20042	0.355	0	3.0	4.0	0.0	1.0	1.0
0.0	600.0	100.0	100.0	0	0.0	0.0	0.015	1.0	97.70525	0.329	0	3.0	4.0	0.0	1.0	1.0
0.0	600.0	100.0	100.0	0	0.0	0.0	0.018	1.0	97.70525	0.284	0	3.0	4.0	0.0	1.0	1.0
0.0	600.0	100.0	100.0	0	0.0	0.0	0.021	1.0	97.902084	0.284	0	3.0	4.0	0.0	1.0	1.0
0.0	600.0	100.0	100.0	0	0.0	0.0	0.024	1.0	97.27742	0.245	0	3.0	4.0	0.0	1.0	1.0
0.0	600.0	100.0	100.0	0	0.0	0.0	0.028	1.0	97.27742	0.245	0	3.0	4.0	0.0	1.0	1.0
0.0	600.0	100.0	100.0	0	0.0	0.0	0.031	1.0	96.950966	0.228	0	3.0	4.0	0.0	1.0	1.0
0.0	600.0	100.0	100.0	0	0.0	0.0	0.034	1.0	96.950966	0.196	0	3.0	4.0	0.0	1.0	1.0
0.0	600.0	100.0	100.0	0	0.0	0.0	0.037	1.0	96.86415	0.196	0	3.0	4.0	0.0	1.0	1.0
0.0	600.0	100.0	100.0	0	0.0	0.0	0.04	1.0	97.06562	0.182	0	3.0	4.0	0.0	1.0	1.0
0.0	600.0	100.0	100.0	0	0.0	0.0	0.043	1.0	97.06562	0.157	0	3.0	4.0	0.0	1.0	1.0
0.0	600.0	100.0	100.0	0	0.0	0.0	0.047	1.0	97.47411	0.157	0	3.0	4.0	0.0	1.0	1.0
0.0	600.0	100.0	100.0	0	0.0	0.0	0.05	1.0	96.983795	0.146	0	3.0	4.0	0.0	1.0	1.0
0.0	600.0	100.0	100.0	0	0.0	0.0	0.053	1.0	96.983795	0.126	0	3.0	4.0	0.0	1.0	1.0
0.0	600.0	100.0	100.0	0	0.0	0.0	0.056	1.0	97.436554	0.126	0	3.0	4.0	0.0	1.0	1.0
0.0	600.0	100.0	100.0	0	0.0	0.0	0.059	1.0	97.436554	0.117	0	3.0	4.0	0.0	1.0	1.0
0.0	600.0	100.0	100.0	0	0.0	0.0	0.062	1.0	97.82405	0.117	0	3.0	4.0	0.0	1.0	1.0
0.0	600.0	100.0	100.0	0	0.0	0.0	0.065	1.0	97.94748	0.101	0	3.0	4.0	0.0	1.0	1.0
0.0	600.0	100.0	100.0	0	0.0	0.0	0.068	1.0	97.94748	0.094	0	3.0	4.0	0.0	1.0	1.0
0.0	600.0	100.0	100.0	0	0.0	0.0	0.07	1.0	96.80841	0.094	0	3.0	4.0	0.0	1.0	1.0
0.0	600.0	100.0	100.0	0	0.0	0.0	0.073	1.0	96.8353	0.081	0	3.0	4.0	0.0	1.0	1.0
0.0	600.0	100.0	100.0	0	0.0	0.0	0.076	1.0	96.8353	0.075	0	3.0	4.0	0.0	1.0	1.0
0.0	600.0	100.0	100.0	0	0.0	0.0	0.079	1.0	95.85895	0.075	0	3.0	4.0	0.0	1.0	1.0
0.0	600.0	100.0	100.0	0	0.0	0.0	0.082	1.0	95.85895	0.064	0	3.0	4.0	0.0	1.0	1.0
0.0	600.0	100.0	100.0	0	0.0	0.0	0.085	1.0	96.79029	0.064	0	3.0	4.0	0.0	1.0	1.0
0.0	600.0	100.0	100.0	0	0.0	0.0	0.088	1.0	96.67575	0.06	0	3.0	4.0	0.0	1.0	1.0
0.0	600.0	100.0	100.0	0	0.0	0.0	0.09	1.0	96.67575	0.051	0	3.0	4.0	0.0	1.0	1.0
0.0	600.0	100.0	100.0	0	0.0	0.0	0.093	1.0	96.0655	0.051	0	3.0	4.0	0.0	1.0	1.0
0.0	600.0	100.0	100.0	0	0.0	0.0	0.096	1.0	96.95242	0.044	0	3.0	4.0	0.0	1.0	1.0
0.0	600.0	100.0	100.0	0	0.0	0.0	0.098	1.0	96.95242	0.041	0	3.0	4.0	0.0	1.0	1.0
0.0	600.0	100.0	100.0	0	0.0	0.0	0.1	1.0	96.5753	0.041	0	3.0	4.0	0.0	1.0	1.0
0.0	600.0	100.0	100.0	0	0.0	0.0	0.103	1.0	96.5753	0.035	0	3.0	4.0	0.0	1.0	1.0
0.0	600.0	100.0	100.0	0	0.0	0.0	0.105	1.0	95.93596	0.035	0	3.0	4.0	0.0	1.0	1.0
0.0	600.0	100.0	100.0	0	0.0	0.0	0.107	1.0	96.00505	0.033	0	3.0	4.0	0.0	1.0	1.0
0.0	600.0	100.0	100.0	0	0.0	0.0	0.11	1.0	96.00505	0.028	0	3.0	4.0	0.0	1.0	1.0
0.0	600.0	100.0	100.0	0	0.0	0.0	0.112	1.0	95.22082	0.028	0	3.0	4.0	0.0	1.0	1.0
0.0	600.0	100.0	100.0	0	0.0	0.0	0.114	1.0	98.18564	0.026	0	3.0	4.0	0.0	1.0	1.0
0.0	600.0	100.0	100.0	0	0.0	0.0	0.117	1.0	98.18564	0.022	0	3.0	4.0	0.0	1.0	1.0
0.0	600.0	100.0	100.0	0	0.0	0.0	0.119	1.0	97.87949	0.022	0	3.0	4.0	0.0	1.0	1.0
0.0	600.0	100.0	100.0	0	0.0	0.0	0.121	1.0	97.87949	0.019	0	3.0	4.0	0.0	1.0	1.0
0.0	600.0	100.0	100.0	0	0.0	0.0	0.123	1.0	98.11152	0.019	0	3.0	4.0	0.0	1.0	1.0
0.0	600.0	100.0	100.0	0	0.0	0.0	0.126	1.0	98.33002	0.017	0	3.0	4.0	0.0	1.0	1.0
0.0	600.0	100.0	100.0	0	0.0	0.0	0.128	1.0	98.33002	0.015	0	3.0	4.0	0.0	1.0	1.0
0.0	600.0	100.0	100.0	0	0.0	0.0	0.13	1.0	97.32398	0.015	0	3.0	4.0	0.0	1.0	1.0
0.0	600.0	100.0	100.0	0	0.0	0.0	0.132	1.0	96.962845	0.014	0	3.0	4.0	0.0	1.0	1.0
0.0	600.0	100.0	100.0	0	0.0	0.0	0.135	1.0	96.962845	0.012	0	3.0	4.0	0.0	1.0	1.0
0.0	600.0	100.0	100.0	0	0.0	0.0	0.137	1.0	96.541885	0.012	0	3.0	4.0	0.0	1.0	1.0
0.0	600.0	100.0	100.0	0	0.0	0.0	0.139	1.0	96.541885	0.011	0	3.0	4.0	0.0	1.0	1.0
0.0	600.0	100.0	100.0	0	0.0	0.0	0.141	1.0	96.747345	0.011	0	3.0	4.0	0.0	1.0	1.0
0.0	600.0	100.0	100.0	0	0.0	0.0	0.143	1.0	96.335815	0.009	0	3.0	4.0	0.0	1.0	1.0
0.0	600.0	100.0	100.0	0	0.0	0.0	0.146	1.0	96.335815	0.008	0	3.0	4.0	0.0	1.0	1.0
0.0	600.0	100.0	100.0	0	0.0	0.0	0.148	1.0	96.47955	0.008	0	3.0	4.0	0.0	1.0	1.0
0.0	600.0	100.0	100.0	0	0.0	0.0	0.15	1.0	95.70424	0.007	0	3.0	4.0	0.0	1.0	1.0
0.0	600.0	100.0	100.0	0	0.0	0.0	0.152	1.0	95.70424	0.006	0	3.0	4.0	0.0	1.0	1.0
0.0	600.0	100.0	100.0	0	0.0	0.0	0.154	1.0	95.414215	0.006	0	3.0	4.0	0.0	1.0	1.0
0.0	600.0	100.0	100.0	0	0.0	0.0	0.156	1.0	95.414215	0.005	0	3.0	4.0	0.0	1.0	1.0
0.0	600.0	100.0	100.0	0	0.0	0.0	0.158	1.0	95.61953	0.005	0	3.0	4.0	0.0	1.0	1.0
0.0	600.0	100.0	100.0	0	0.0	0.0	0.16	1.0	95.379196	0.005	0	3.0	4.0	0.0	1.0	1.0
0.0	600.0	100.0	100.0	0	0.0	0.0	0.162	1.0	95.379196	0.004	0	3.0	4.0	0.0	1.0	1.0
0.0	600.0	100.0	100.0	0	0.0	0.0	0.163	1.0	95.57071	0.004	0	3.0	4.0	0.0	1.0	1.0
0.0	600.0	100.0	100.0	0	0.0	0.0	0.165	1.0	97.02505	0.004	0	3.0	4.0	0.0	1.0	1.0
0.0	600.0	100.0	100.0	0	0.0	0.0	0.166	1.0	97.02505	0.003	0	3.0	4.0	0.0	1.0	1.0
0.0	600.0	100.0	100.0	0	0.0	0.0	0.168	1.0	97.120926	0.003	0	3.0	4.0	0.0	1.0	1.0
0.0	600.0	100.0	100.0	0	0.0	0.0	0.169	1.0	96.434395	0.003	0	3.0	4.0	0.0	1.0	1.0
0.0	600.0	100.0	100.0	0	0.0	0.0	0.17	1.0	96.434395	0.003	0	3.0	4.0	0.0	1.0	1.0
0.0	600.0	100.0	100.0	0	0.0	0.0	0.171	1.0	95.3741	0.002	0	3.0	4.0	0.0	1.0	1.0
0.0	600.0	100.0	100.0	0	0.0	0.0	0.172	1.0	95.3741	0.002	0	3.0	4.0	0.0	1.0	1.0
0.0	600.0	100.0	100.0	0	0.0	0.0	0.173	1.0	98.482605	0.002	0	3.0	4.0	0.0	1.0	1.0
0.0	600.0	100.0	100.0	0	0.0	0.0	0.174	1.0	99.12086	0.001	0	3.0	4.0	0.0	1.0	1.0
0.0	600.0	100.0	100.0	0	0.0	0.0	0.175	1.0	99.23511	0.001	0	3.0	4.0	0.0	1.0	1.0
0.0	600.0	100.0	100.0	0	0.0	0.0	0.176	1.0	98.54738	0.001	0	3.0	4.0	0.0	1.0	1.0
0.0	600.0	100.0	100.0	0	0.0	0.0	0.176	1.0	98.52654	0.001	0	3.0	4.0	0.0	1.0	1.0
0.0	600.0	100.0	100.0	0	0.0	0.0	0.177	1.0	98.52654	0.001	0	3.0	4.0	0.0	1.0	1.0
0.0	600.0	100.0	100.0	0	0.0	0.0	0.178	1.0	98.39096	0.0	0	3.0	4.0	0.0	1.0	1.0
0.0	600.0	100.0	100.0	0	0.0	0.0	0.178	1.0	98.39096	0.0	0	3.0	4.0	0.0	1.0	1.0
0.0	600.0	100.0	100.0	0	0.0	0.0	0.179	1.0	98.26697	0.0	0	3.0	4.0	0.0	1.0	1.0
0.0	600.0	100.0	100.0	0	0.0	0.0	0.179	1.0	97.9032	0.0	0	3.0	4.0	0.0	1.0	1.0
0.0	600.0	100.0	100.0	0	0.0	0.0	0.18	1.0	97.9032	0.0	0	3.0	4.0	0.0	1.0	1.0
0.0	600.0	100.0	100.0	0	0.0	0.0	0.18	1.0	96.82616	0.0	0	3.0	4.0	0.0	1.0	1.0
0.0	600.0	100.0	100.0	0	0.0	0.0	0.18	1.0	98.47884	0.0	0	3.0	4.0	0.0	1.0	1.0
0.0	600.0	100.0	100.0	0	0.0	0.0	0.181	1.0	98.47884	0.0	0	3.0	4.0	0.0	1.0	1.0
0.0	600.0	100.0	100.0	0	0.0	0.0	0.181	1.0	98.39099	0.0	0	3.0	4.0	0.0	1.0	1.0
0.0	600.0	100.0	100.0	0	0.0	0.0	0.181	1.0	98.39099	0.0	0	3.0	4.0	0.0	1.0	1.0
0.0	600.0	100.0	100.0	0	0.0	0.0	0.181	1.0	99.3384	0.0	0	3.0	4.0	0.0	1.0	1.0
0.0	600.0	100.0	100.0	0	0.0	0.0	0.181	1.0	98.79065	0.0	0	3.0	4.0	0.0	1.0	1.0
0.0	600.0	100.0	100.0	0	0.0	0.0	0.181	1.0	98.79065	0.0	0	3.0	4.0	0.0	1.0	1.0
0.0	600.0	100.0	100.0	0	0.0	0.0	0.181	1.0	98.32707	0.0	0	3.0	4.0	0.0	1.0	1.0
0.0	600.0	100.0	100.0	0	0.0	0.0	0.18	1.0	98.36257	0.0	0	3.0	4.0	8.0	1.0	1.0
0.0	600.0	100.0	100.0	0	0.0	0.0	0.18	1.0	98.36257	0.0	0	3.0	4.0	8.0	1.0	1.0
0.0	600.0	100.0	100.0	0	0.0	0.0	0.179	1.0	98.08019	0.0	0	3.0	4.0	10.0	1.0	1.0
0.0	600.0	100.0	100.0	0	0.0	0.0	0.179	1.0	98.08019	0.0	0	3.0	4.0	10.0	1.0	1.0
9722.223	700.0	100.0	100.0	0	0.0	0.0	0.178	1.0	97.11145	0.0	0	3.0	4.0	10.0	1.0	1.0
9722.223	700.0	100.0	100.0	0	0.0	0.0	0.177	1.0	97.68035	0.0	0	3.0	4.0	10.0	1.0	1.0
9722.223	700.0	100.0	100.0	0	0.0	0.0	0.175	1.0	97.68035	0.0	0	3.0	4.0	10.0	1.0	1.0
9722.223	700.0	100.0	100.0	0	0.0	0.0	0.173	1.0	97.841225	0.0	0	3.0	4.0	10.0	1.0	1.0
9722.223	700.0	100.0	100.0	0	0.0	0.0	0.172	1.0	98.40752	1.327	0	3.0	4.0	10.0	1.0	1.0
9722.223	700.0	100.0	100.0	0	0.0	0.0	0.17	1.0	98.40752	1.327	0	3.0	4.0	10.0	1.0	1.0
9722.223	700.0	100.0	100.0	0	0.0	0.0	0.169	1.0	98.70219	1.921	0	3.0	4.0	10.0	1.0	1.0
9722.223	700.0	100.0	100.0	0	0.0	0.0	0.167	1.0	98.70219	2.987	0	3.0	4.0	10.0	1.0	1.0
9722.223	700.0	100.0	100.0	0	0.0	0.0	0.165	1.0	98.7616	2.987	0	3.0	4.0	10.0	1.0	1.0
9722.223	700.0	100.0	100.0	0	0.0	0.0	0.163	1.0	98.65521	3.908	0	3.0	4.0	10.0	1.0	1.0
9722.223	700.0	100.0	100.0	0	0.0	0.0	0.161	1.0	98.65521	4.32	0	3.0	4.0	10.0	1.0	1.0
9722.223	700.0	100.0	100.0	0	0.0	0.0	0.159	1.0	98.5835	4.32	0	3.0	4.0	10.0	1.0	1.0
9722.223	700.0	100.0	100.0	0	0.0	0.0	0.157	1.0	97.853	5.058	0	3.0	4.0	10.0	1.0	1.0
9722.223	700.0	100.0	100.0	0	0.0	0.0	0.155	1.0	97.853	5.058	0	3.0	4.0	10.0	1.0	1.0
9722.223	700.0	100.0	100.0	0	0.0	0.0	0.152	1.0	97.327934	5.389	0	3.0	4.0	12.0	1.0	1.0
9722.223	700.0	100.0	100.0	0	0.0	0.0	0.15	1.0	97.327934	5.981	0	3.0	4.0	12.0	1.0	1.0
9722.223	700.0	100.0	100.0	0	0.0	0.0	0.147	1.0	96.670334	5.981	0	3.0	4.0	12.0	1.0	1.0
9722.223	700.0	100.0	100.0	0	0.0	0.0	0.145	1.0	96.68244	6.247	0	3.0	4.0	12.0	1.0	1.0
9722.223	700.0	100.0	100.0	0	0.0	0.0	0.142	1.0	96.68244	6.723	0	3.0	4.0	12.0	1.0	1.0
9722.223	700.0	100.0	100.0	0	0.0	0.0	0.14	1.0	96.211555	6.723	0	3.0	4.0	12.0	1.0	1.0
9722.223	700.0	100.0	100.0	0	0.0	0.0	0.137	1.0	96.24967	6.935	0	3.0	4.0	12.0	1.0	1.0
9722.223	700.0	100.0	100.0	0	0.0	0.0	0.135	1.0	96.24967	7.318	0	3.0	4.0	12.0	1.0	1.0
9722.223	700.0	100.0	100.0	0	0.0	0.0	0.132	1.0	96.027405	7.318	0	3.0	4.0	12.0	1.0	1.0
9722.223	700.0	100.0	100.0	0	0.0	0.0	0.13	1.0	96.027405	7.488	0	3.0	4.0	12.0	1.0	1.0
9722.223	700.0	100.0	100.0	0	0.0	0.0	0.128	1.0	96.27104	7.488	0	3.0	4.0	12.0	1.0	1.0
9722.223	700.0	100.0	100.0	0	0.0	0.0	0.125	1.0	96.72847	7.795	0	3.0	4.0	12.0	1.0	1.0
9722.223	700.0	100.0	100.0	0	0.0	0.0	0.123	1.0	96.72847	7.932	0	3.0	4.0	12.0	1.0	1.0
9722.223	700.0	100.0	100.0	0	0.0	0.0	0.12	1.0	97.66231	7.932	0	3.0	4.0	12.0	1.0	1.0
9722.223	700.0	100.0	100.0	0	0.0	0.0	0.117	1.0	97.759285	8.177	0	3.0	4.0	12.0	1.0	1.0
9722.223	700.0	100.0	100.0	0	0.0	0.0	0.115	1.0	97.759285	8.391	0	3.0	4.0	12.0	1.0	1.0
9722.223	700.0	100.0	100.0	0	0.0	0.0	0.112	1.0	96.79264	8.391	0	3.0	4.0	12.0	1.0	1.0
9722.223	700.0	100.0	100.0	0	0.0	0.0	0.109	1.0	96.79264	8.486	0	3.0	4.0	12.0	1.0	1.0
9722.223	700.0	100.0	100.0	0	0.0	0.0	0.106	1.0	96.90684	8.486	0	3.0	4.0	12.0	1.0	1.0
9722.223	700.0	100.0	100.0	0	0.0	0.0	0.103	1.0	96.30311	8.655	0	3.0	4.0	12.0	1.0	1.0
9722.223	700.0	100.0	100.0	0	0.0	0.0	0.1	1.0	96.30311	8.733	0	3.0	4.0	12.0	1.0	1.0
9722.223	700.0	100.0	100.0	0	0.0	0.0	0.098	1.0	97.097206	8.733	0	3.0	4.0	12.0	1.0	1.0
9722.223	700.0	100.0	100.0	0	0.0	0.0	0.095	1.0	97.59258	8.868	0	3.0	4.0	12.0	1.0	1.0
9722.223	700.0	100.0	100.0	0	0.0	0.0	0.092	1.0	97.59258	8.868	0	3.0	4.0	12.0	1.0	1.0
9722.223	700.0	100.0	100.0	0	0.0	0.0	0.089	1.0	97.68859	8.931	0	3.0	4.0	12.0	1.0	1.0
9722.223	700.0	100.0	100.0	0	0.0	0.0	0.086	1.0	97.68859	9.04	0	3.0	4.0	12.0	1.0	1.0
9722.223	700.0	100.0	100.0	0	0.0	0.0	0.083	1.0	96.84987	9.04	0	3.0	4.0	12.0	1.0	1.0
9722.223	700.0	100.0	100.0	0	0.0	0.0	0.08	1.0	98.80774	9.089	0	3.0	4.0	12.0	1.0	1.0
9722.223	700.0	100.0	100.0	0	0.0	0.0	0.077	1.0	98.80774	9.177	0	3.0	4.0	12.0	1.0	1.0
9722.223	700.0	100.0	100.0	0	0.0	0.0	0.074	1.0	98.916954	9.177	0	3.0	4.0	12.0	1.0	1.0
9722.223	700.0	100.0	100.0	0	0.0	0.0	0.071	1.0	99.180046	9.253	0	3.0	4.0	12.0	1.0	1.0
9722.223	700.0	100.0	100.0	0	0.0	0.0	0.068	1.0	99.180046	9.287	0	3.0	4.0	12.0	1.0	1.0
9722.223	700.0	100.0	100.0	0	0.0	0.0	0.065	1.0	99.790695	9.287	0	3.0	4.0	12.0	1.0	1.0
9722.223	700.0	100.0	100.0	0	0.0	0.0	0.062	1.0	99.790695	9.348	0	3.0	4.0	12.0	1.0	1.0
9722.223	700.0	100.0	100.0	0	0.0	0.0	0.059	1.0	99.749214	9.348	0	3.0	4.0	12.0	1.0	1.0
9722.223	700.0	100.0	100.0	0	0.0	0.0	0.056	1.0	99.16641	9.4	0	3.0	4.0	12.0	1.0	1.0
9722.223	700.0	100.0	100.0	0	0.0	0.0	0.053	1.0	99.16641	9.424	0	3.0	4.0	12.0	1.0	1.0
9722.223	700.0	100.0	100.0	0	0.0	0.0	0.051	1.0	98.919655	9.424	0	3.0	4.0	12.0	1.0	1.0
9722.223	700.0	100.0	100.0	0	0.0	0.0	0.048	1.0	98.70473	9.466	0	3.0	4.0	12.0	1.0	1.0
9722.223	700.0	100.0	100.0	0	0.0	0.0	0.045	1.0	98.70473	9.485	0	3.0	4.0	12.0	1.0	1.0
9722.223	700.0	100.0	100.0	0	0.0	0.0	0.042	1.0	98.36995	9.485	0	3.0	4.0	12.0	1.0	1.0
9722.223	700.0	100.0	100.0	0	0.0	0.0	0.04	1.0	98.74011	9.519	0	3.0	4.0	12.0	1.0	1.0
9722.223	700.0	100.0	100.0	0	0.0	0.0	0.037	1.0	98.57763	9.519	0	3.0	4.0	12.0	1.0	1.0
9722.223	700.0	100.0	100.0	0	0.0	0.0	0.035	1.0	98.10953	9.535	0	3.0	4.0	12.0	1.0	1.0
9722.223	700.0	100.0	100.0	0	0.0	0.0	0.032	1.0	98.10953	9.563	0	3.0	4.0	12.0	1.0	1.0
9722.223	700.0	100.0	100.0	0	0.0	0.0	0.029	1.0	98.02707	9.563	0	3.0	4.0	12.0	1.0	1.0
9722.223	700.0	100.0	100.0	0	0.0	0.0	0.027	1.0	97.66508	9.586	0	3.0	4.0	12.0	1.0	1.0
9722.223	700.0	100.0	100.0	0	0.0	0.0	0.025	1.0	97.66508	9.596	0	3.0	4.0	12.0	1.0	1.0
9722.223	700.0	100.0	100.0	0	0.0	0.0	0.022	1.0	97.05223	9.596	0	3.0	4.0	12.0	1.0	1.0
9722.223	700.0	100.0	100.0	0	0.0	0.0	0.02	1.0	97.05223	9.615	0	3.0	4.0	12.0	1.0	1.0
9722.223	700.0	100.0	100.0	0	0.0	0.0	0.017	1.0	98.53413	9.615	0	3.0	4.0	12.0	1.0	1.0
9722.223	700.0	100.0	100.0	0	0.0	0.0	0.015	1.0	98.73773	9.624	0	3.0	4.0	12.0	1.0	1.0
9722.223	700.0	100.0	100.0	0	0.0	0.0	0.013	1.0	98.782394	9.639	0	3.0	4.0	12.0	1.0	1.0
9722.223	700.0	100.0	100.0	0	0.0	0.0	0.011	1.0	98.57472	9.639	0	3.0	4.0	12.0	1.0	1.0
9722.223	700.0	100.0	100.0	0	0.0	0.0	0.009	1.0	98.05834	9.646	0	3.0	4.0	12.0	1.0	1.0
9722.223	700.0	100.0	100.0	0	0.0	0.0	0.007	1.0	97.934395	9.657	0	3.0	4.0	12.0	1.0	1.0
9722.223	700.0	100.0	100.0	0	0.0	0.0	0.005	1.0	98.0378	9.657	0	3.0	4.0	12.0	1.0	1.0
9722.223	700.0	100.0	100.0	0	0.0	0.0	0.003	1.0	98.0378	9.668	0	3.0	4.0	12.0	1.0	1.0
9722.223	700.0	100.0	100.0	0	0.0	0.0	0.002	1.0	97.70093	9.668	0	3.0	4.0	12.0	1.0	1.0
9722.223	700.0	100.0	100.0	0	0.0	0.0	0.0	1.0	97.632355	9.672	0	3.0	4.0	12.0	1.0	1.0
9722.223	700.0	100.0	100.0	0	0.0	0.0	-0.001	1.0	97.632355	9.681	0	3.0	4.0	12.0	1.0	1.0
9722.223	700.0	100.0	100.0	0	0.0	0.0	-0.003	1.0	97.67395	9.681	0	3.0	4.0	12.0	1.0	1.0
9722.223	700.0	100.0	100.0	0	0.0	0.0	-0.004	1.0	97.89326	9.686	0	3.0	4.0	12.0	1.0	1.0
9722.223	700.0	100.0	100.0	0	0.0	0.0	-0.005	1.0	97.89326	9.691	0	3.0	4.0	12.0	1.0	1.0
9722.223	700.0	100.0	100.0	0	0.0	0.0	-0.007	1.0	98.1565	9.691	0	3.0	4.0	12.0	1.0	1.0
9722.223	700.0	100.0	100.0	0	0.0	0.0	-0.008	1.0	98.1565	9.694	0	3.0	4.0	12.0	1.0	1.0
9722.223	700.0	100.0	100.0	0	0.0	0.0	-0.009	1.0	97.773674	9.694	0	3.0	4.0	12.0	1.0	1.0
9722.223	700.0	100.0	100.0	0	0.0	0.0	-0.01	1.0	97.74346	9.7	0	3.0	5.0	14.0	1.0	1.0
9722.223	700.0	100.0	100.0	0	0.0	0.0	-0.01	1.0	97.74346	9.702	0	3.0	5.0	14.0	1.0	1.0
0.0	700.0	100.0	100.0	0	0.0	0.0	-0.011	1.0	98.05452	9.702	0	3.0	5.0	0.0	1.0	1.0
0.0	700.0	100.0	100.0	0	0.0	0.0	-0.011	1.0	98.008194	9.708	0	3.0	5.0	0.0	1.0	1.0
0.0	700.0	100.0	100.0	0	0.0	0.0	-0.012	1.0	98.008194	9.71	0	3.0	5.0	0.0	1.0	1.0
0.0	700.0	100.0	100.0	0	0.0	0.0	-0.012	1.0	97.378174	9.71	0	3.0	5.0	0.0	1.0	1.0
0.0	700.0	100.0	100.0	0	0.0	0.0	-0.013	1.0	97.378174	8.385	0	3.0	5.0	0.0	1.0	1.0
0.0	700.0	100.0	100.0	0	0.0	0.0	-0.013	1.0	95.59019	8.385	0	3.0	5.0	0.0	1.0	1.0
0.0	700.0	100.0	100.0	0	0.0	0.0	-0.014	1.0	98.866806	7.241	0	3.0	5.0	0.0	1.0	1.0
0.0	700.0	100.0	100.0	0	0.0	0.0	-0.015	1.0	98.866806	6.729	0	3.0	5.0	0.0	1.0	1.0
0.0	700.0	100.0	100.0	0	0.0	0.0	-0.015	1.0	99.03863	6.729	0	3.0	5.0	0.0	1.0	1.0
0.0	700.0	100.0	100.0	0	0.0	0.0	-0.016	1.0	99.51428	5.81	0	3.0	5.0	0.0	1.0	1.0
0.0	700.0	100.0	100.0	0	0.0	0.0	-0.017	1.0	99.51428	5.399	0	3.0	5.0	0.0	1.0	1.0
0.0	700.0	100.0	100.0	0	0.0	0.0	-0.017	1.0	99.51827	5.399	0	3.0	5.0	0.0	1.0	1.0
0.0	700.0	100.0	100.0	0	0.0	0.0	-0.018	1.0	99.51827	4.663	0	3.0	5.0	0.0	1.0	1.0
0.0	700.0	100.0	100.0	0	0.0	0.0	-0.019	1.0	100.17654	4.663	0	3.0	5.0	0.0	1.0	1.0
0.0	700.0	100.0	100.0	0	0.0	0.0	-0.02	1.0	99.450455	4.028	0	3.0	5.0	0.0	1.0	1.0
0.0	700.0	100.0	100.0	0	0.0	0.0	-0.021	1.0	99.450455	3.742	0	3.0	5.0	0.0	1.0	1.0
0.0	700.0	100.0	100.0	0	0.0	0.0	-0.022	1.0	99.36328	3.742	0	3.0	5.0	0.0	1.0	1.0
0.0	700.0	100.0	100.0	0	0.0	0.0	-0.022	1.0	99.2285	3.231	0	3.0	5.0	0.0	1.0	1.0
0.0	700.0	100.0	100.0	0	0.0	0.0	-0.023	1.0	99.2285	3.003	0	3.0	5.0	0.0	1.0	1.0
0.0	700.0	100.0	100.0	0	0.0	0.0	-0.024	1.0	97.985466	3.003	0	3.0	5.0	0.0	1.0	1.0
0.0	700.0	100.0	100.0	0	0.0	0.0	-0.024	1.0	97.985466	2.593	0	3.0	5.0	0.0	1.0	1.0
0.0	700.0	100.0	100.0	0	0.0	0.0	-0.025	1.0	98.45875	2.593	0	3.0	5.0	0.0	1.0	1.0
0.0	700.0	100.0	100.0	0	0.0	0.0	-0.025	1.0	98.00134	2.409	0	3.0	5.0	0.0	1.0	1.0
0.0	700.0	100.0	100.0	0	0.0	0.0	-0.025	1.0	98.00134	2.081	0	3.0	5.0	0.0	1.0	1.0
0.0	700.0	100.0	100.0	0	0.0	0.0	-0.025	1.0	97.993256	2.081	0	3.0	5.0	0.0	1.0	1.0
0.0	700.0	100.0	100.0	0	0.0	0.0	-0.025	1.0	98.051956	1.934	0	3.0	5.0	0.0	1.0	1.0
0.0	700.0	100.0	100.0	0	0.0	0.0	-0.025	1.0	98.051956	1.669	0	3.0	5.0	0.0	1.0	1.0
0.0	700.0	100.0	100.0	0	0.0	0.0	-0.024	1.0	97.714935	1.669	0	3.0	5.0	1.0	1.0	1.0
0.0	700.0	100.0	100.0	0	0.0	0.0	-0.023	1.0	97.81803	1.442	0	3.0	5.0	0.0	1.0	1.0
0.0	700.0	100.0	100.0	0	0.0	0.0	-0.022	1.0	97.81803	1.442	0	3.0	5.0	0.0	1.0	1.0
0.0	700.0	100.0	100.0	0	0.0	0.0	-0.021	1.0	97.5616	1.341	0	3.0	5.0	0.0	1.0	1.0
0.0	700.0	100.0	100.0	0	0.0	0.0	-0.02	1.0	97.5616	1.157	0	3.0	5.0	0.0	1.0	1.0
0.0	700.0	100.0	100.0	0	0.0	0.0	-0.018	1.0	97.58656	1.157	0	3.0	5.0	0.0	1.0	1.0
0.0	700.0	100.0	100.0	0	0.0	0.0	-0.016	1.0	98.28258	1.075	0	3.0	5.0	0.0	1.0	1.0
0.0	700.0	100.0	100.0	0	0.0	0.0	-0.014	1.0	98.28258	0.928	0	3.0	5.0	0.0	1.0	1.0
0.0	700.0	100.0	100.0	0	0.0	0.0	-0.011	1.0	98.16101	0.928	0	3.0	5.0	0.0	1.0	1.0
0.0	700.0	100.0	100.0	0	0.0	0.0	-0.008	1.0	98.00513	0.862	0	3.0	5.0	0.0	1.0	1.0
0.0	700.0	100.0	100.0	0	0.0	0.0	-0.005	1.0	98.00513	0.862	0	3.0	5.0	0.0	1.0	1.0
0.0	700.0	100.0	100.0	0	0.0	0.0	-0.002	1.0	98.13425	0.744	0	3.0	5.0	0.0	1.0	1.0
0.0	700.0	100.0	100.0	0	0.0	0.0	0.0	1.0	98.13425	0.643	0	3.0	5.0	0.0	1.0	1.0
0.0	700.0	100.0	100.0	0	0.0	0.0	0.004	1.0	97.86269	0.643	0	3.0	5.0	0.0	1.0	1.0
0.0	700.0	100.0	100.0	0	0.0	0.0	0.007	1.0	97.90517	0.597	0	3.0	5.0	0.0	1.0	1.0
0.0	700.0	100.0	100.0	0	0.0	0.0	0.011	1.0	97.90517	0.515	0	3.0	5.0	0.0	1.0	1.0
0.0	700.0	100.0	100.0	0	0.0	0.0	0.015	1.0	97.21244	0.515	0	3.0	5.0	0.0	1.0	1.0
0.0	700.0	100.0	100.0	0	0.0	0.0	0.018	1.0	97.54451	0.479	0	3.0	5.0	0.0	1.0	1.0
0.0	700.0	100.0	100.0	0	0.0	0.0	0.022	1.0	97.54451	0.414	0	3.0	5.0	0.0	1.0	1.0
0.0	700.0	100.0	100.0	0	0.0	0.0	0.026	1.0	96.98073	0.414	0	3.0	5.0	0.0	1.0	1.0
0.0	700.0	100.0	100.0	0	0.0	0.0	0.029	1.0	96.98073	0.384	0	3.0	5.0	0.0	1.0	1.0
0.0	700.0	100.0	100.0	0	0.0	0.0	0.033	1.0	97.14373	0.384	0	3.0	5.0	0.0	1.0	1.0
0.0	700.0	100.0	100.0	0	0.0	0.0	0.036	1.0	96.43272	0.331	0	3.0	5.0	0.0	1.0	1.0
0.0	700.0	100.0	100.0	0	0.0	0.0	0.04	1.0	96.43272	0.308	0	3.0	5.0	0.0	1.0	1.0
0.0	700.0	100.0	100.0	0	0.0	0.0	0.043	1.0	96.3943	0.308	0	3.0	5.0	0.0	1.0	1.0
0.0	700.0	100.0	100.0	0	0.0	0.0	0.047	1.0	96.33664	0.266	0	3.0	5.0	0.0	1.0	1.0
0.0	700.0	100.0	100.0	0	0.0	0.0	0.05	1.0	96.33664	0.266	0	3.0	5.0	0.0	1.0	1.0
0.0	700.0	100.0	100.0	0	0.0	0.0	0.053	1.0	97.387856	0.247	0	3.0	5.0	0.0	1.0	1.0
0.0	700.0	100.0	100.0	0	0.0	0.0	0.057	1.0	97.387856	0.213	0	3.0	5.0	0.0	1.0	1.0
0.0	700.0	100.0	100.0	0	0.0	0.0	0.06	1.0	97.63979	0.213	0	3.0	5.0	0.0	1.0	1.0
0.0	700.0	100.0	100.0	0	0.0	0.0	0.063	1.0	97.85193	0.184	0	3.0	5.0	0.0	1.0	1.0
0.0	700.0	100.0	100.0	0	0.0	0.0	0.067	1.0	97.85193	0.171	0	3.0	5.0	0.0	1.0	1.0
0.0	700.0	100.0	100.0	0	0.0	0.0	0.07	1.0	97.37373	0.171	0	3.0	5.0	0.0	1.0	1.0
0.0	700.0	100.0	100.0	0	0.0	0.0	0.073	1.0	98.80842	0.147	0	3.0	5.0	0.0	1.0	1.0
0.0	700.0	100.0	100.0	0	0.0	0.0	0.076	1.0	98.80842	0.147	0	3.0	5.0	0.0	1.0	1.0
0.0	700.0	100.0	100.0	0	0.0	0.0	0.079	1.0	98.15724	0.138	0	3.0	5.0	0.0	1.0	1.0
0.0	700.0	100.0	100.0	0	0.0	0.0	0.083	1.0	98.15724	0.118	0	3.0	5.0	0.0	1.0	1.0
0.0	700.0	100.0	100.0	0	0.0	0.0	0.086	1.0	97.87554	0.118	0	3.0	5.0	0.0	1.0	1.0
0.0	700.0	100.0	100.0	0	0.0	0.0	0.089	1.0	98.35464	0.102	0	3.0	5.0	0.0	1.0	1.0
0.0	700.0	100.0	100.0	0	0.0	0.0	0.092	1.0	98.35464	0.094	0	3.0	5.0	0.0	1.0	1.0
0.0	700.0	100.0	100.0	0	0.0	0.0	0.095	1.0	97.75308	0.094	0	3.0	5.0	0.0	1.0	1.0
0.0	700.0	100.0	100.0	0	0.0	0.0	0.098	1.0	98.669	0.081	0	3.0	5.0	0.0	1.0	1.0
0.0	700.0	100.0	100.0	0	0.0	0.0	0.101	1.0	98.669	0.075	0	3.0	5.0	0.0	1.0	1.0
0.0	700.0	100.0	100.0	0	0.0	0.0	0.104	1.0	98.67781	0.075	0	3.0	5.0	0.0	1.0	1.0
0.0	700.0	100.0	100.0	0	0.0	0.0	0.106	1.0	98.67781	0.065	0	3.0	5.0	0.0	1.0	1.0
0.0	700.0	100.0	100.0	0	0.0	0.0	0.109	1.0	98.579216	0.065	0	3.0	5.0	0.0	1.0	1.0
0.0	700.0	100.0	100.0	0	0.0	0.0	0.112	1.0	98.47297	0.06	0	3.0	5.0	0.0	1.0	1.0
0.0	700.0	100.0	100.0	0	0.0	0.0	0.115	1.0	98.47297	0.052	0	3.0	5.0	0.0	1.0	1.0
0.0	700.0	100.0	100.0	0	0.0	0.0	0.117	1.0	98.32133	0.052	0	3.0	5.0	0.0	1.0	1.0
0.0	700.0	100.0	100.0	0	0.0	0.0	0.12	1.0	99.34094	0.044	0	3.0	5.0	0.0	1.0	1.0
0.0	700.0	100.0	100.0	0	0.0	0.0	0.122	1.0	99.34094	0.041	0	3.0	5.0	0.0	1.0	1.0
0.0	700.0	100.0	100.0	0	0.0	0.0	0.125	1.0	99.4181	0.041	0	3.0	5.0	0.0	1.0	1.0
0.0	700.0	100.0	100.0	0	0.0	0.0	0.127	1.0	99.4181	0.035	0	3.0	5.0	0.0	1.0	1.0
0.0	700.0	100.0	100.0	0	0.0	0.0	0.13	1.0	98.27828	0.035	0	3.0	5.0	0.0	1.0	1.0
0.0	700.0	100.0	100.0	0	0.0	0.0	0.132	1.0	98.03742	0.033	0	3.0	5.0	0.0	1.0	1.0
0.0	700.0	100.0	100.0	0	0.0	0.0	0.135	1.0	98.03742	0.028	0	3.0	5.0	0.0	1.0	1.0
0.0	700.0	100.0	100.0	0	0.0	0.0	0.137	1.0	97.89438	0.028	0	3.0	5.0	0.0	1.0	1.0
0.0	700.0	100.0	100.0	0	0.0	0.0	0.139	1.0	98.29293	0.026	0	3.0	5.0	0.0	1.0	1.0
0.0	700.0	100.0	100.0	0	0.0	0.0	0.142	1.0	98.29293	0.026	0	3.0	5.0	0.0	1.0	1.0
0.0	700.0	100.0	100.0	0	0.0	0.0	0.144	1.0	98.100044	0.022	0	3.0	5.0	0.0	1.0	1.0
0.0	700.0	100.0	100.0	0	0.0	0.0	0.146	1.0	98.100044	0.019	0	3.0	5.0	0.0	1.0	1.0
0.0	700.0	100.0	100.0	0	0.0	0.0	0.149	1.0	98.33957	0.019	0	3.0	5.0	0.0	1.0	1.0
0.0	700.0	100.0	100.0	0	0.0	0.0	0.151	1.0	98.16727	0.018	0	3.0	5.0	0.0	1.0	1.0
0.0	700.0	100.0	100.0	0	0.0	0.0	0.153	1.0	98.16727	0.015	0	3.0	5.0	0.0	1.0	1.0
0.0	700.0	100.0	100.0	0	0.0	0.0	0.156	1.0	97.15473	0.015	0	3.0	5.0	0.0	1.0	1.0
0.0	700.0	100.0	100.0	0	0.0	0.0	0.158	1.0	97.779106	0.014	0	3.0	5.0	0.0	1.0	1.0
0.0	700.0	100.0	100.0	0	0.0	0.0	0.16	1.0	97.779106	0.013	0	3.0	5.0	0.0	1.0	1.0
0.0	700.0	100.0	100.0	0	0.0	0.0	0.163	1.0	97.9602	0.013	0	3.0	5.0	0.0	1.0	1.0
0.0	700.0	100.0	100.0	0	0.0	0.0	0.165	1.0	97.9602	0.011	0	3.0	5.0	0.0	1.0	1.0
0.0	700.0	100.0	100.0	0	0.0	0.0	0.167	1.0	98.76015	0.011	0	3.0	5.0	0.0	1.0	1.0
0.0	700.0	100.0	100.0	0	0.0	0.0	0.169	1.0	98.28056	0.009	0	3.0	5.0	0.0	1.0	1.0
0.0	700.0	100.0	100.0	0	0.0	0.0	0.171	1.0	98.28056	0.008	0	3.0	5.0	0.0	1.0	1.0
0.0	700.0	100.0	100.0	0	0.0	0.0	0.173	1.0	98.06515	0.008	0	3.0	5.0	0.0	1.0	1.0
0.0	700.0	100.0	100.0	0	0.0	0.0	0.175	1.0	97.92128	0.007	0	3.0	5.0	0.0	1.0	1.0
0.0	700.0	100.0	100.0	0	0.0	0.0	0.176	1.0	97.92128	0.007	0	3.0	5.0	0.0	1.0	1.0
0.0	700.0	100.0	100.0	0	0.0	0.0	0.178	1.0	98.32015	0.006	0	3.0	5.0	0.0	1.0	1.0
0.0	700.0	100.0	100.0	0	0.0	0.0	0.18	1.0	98.32015	0.005	0	3.0	5.0	0.0	1.0	1.0
0.0	700.0	100.0	100.0	0	0.0	0.0	0.181	1.0	98.68385	0.005	0	3.0	5.0	0.0	1.0	1.0
0.0	700.0	100.0	100.0	0	0.0	0.0	0.182	1.0	98.55691	0.005	0	3.0	5.0	0.0	1.0	1.0
0.0	700.0	100.0	100.0	0	0.0	0.0	0.183	1.0	98.55691	0.004	0	3.0	5.0	0.0	1.0	1.0
0.0	700.0	100.0	100.0	0	0.0	0.0	0.184	1.0	98.58695	0.004	0	3.0	5.0	0.0	1.0	1.0
0.0	700.0	100.0	100.0	0	0.0	0.0	0.185	1.0	97.81853	0.003	0	3.0	5.0	0.0	1.0	1.0
0.0	700.0	100.0	100.0	0	0.0	0.0	0.185	1.0	97.81853	0.003	0	3.0	5.0	0.0	1.0	1.0
0.0	700.0	100.0	100.0	0	0.0	0.0	0.186	1.0	97.599106	0.003	0	3.0	5.0	0.0	1.0	1.0
0.0	700.0	100.0	100.0	0	0.0	0.0	0.186	1.0	97.19374	0.002	0	3.0	5.0	0.0	1.0	1.0
0.0	700.0	100.0	100.0	0	0.0	0.0	0.185	1.0	97.51177	0.002	0	3.0	5.0	0.0	1.0	1.0
0.0	700.0	100.0	100.0	0	0.0	0.0	0.185	1.0	97.01586	0.002	0	3.0	5.0	8.0	1.0	1.0
0.0	700.0	100.0	100.0	0	0.0	0.0	0.184	1.0	97.01586	0.002	0	3.0	5.0	8.0	1.0	1.0
0.0	700.0	100.0	100.0	0	0.0	0.0	0.183	1.0	96.88979	0.002	0	3.0	5.0	10.0	1.0	1.0
11111.111	800.0	100.0	100.0	0	0.0	0.0	0.182	1.0	97.7254	0.001	0	3.0	5.0	10.0	1.0	1.0
11111.111	800.0	100.0	100.0	0	0.0	0.0	0.181	1.0	97.7254	0.001	0	3.0	5.0	10.0	1.0	1.0
11111.111	800.0	100.0	100.0	0	0.0	0.0	0.179	1.0	97.72807	0.001	0	3.0	5.0	10.0	1.0	1.0
11111.111	800.0	100.0	100.0	0	0.0	0.0	0.177	1.0	97.72807	0.787	0	3.0	5.0	10.0	1.0	1.0
11111.111	800.0	100.0	100.0	0	0.0	0.0	0.175	1.0	98.248535	0.787	0	3.0	5.0	10.0	1.0	1.0
11111.111	800.0	100.0	100.0	0	0.0	0.0	0.173	1.0	98.45665	1.519	0	3.0	5.0	10.0	1.0	1.0
11111.111	800.0	100.0	100.0	0	0.0	0.0	0.171	1.0	98.59952	2.829	0	3.0	5.0	10.0	1.0	1.0
11111.111	800.0	100.0	100.0	0	0.0	0.0	0.169	1.0	98.438324	2.829	0	3.0	5.0	10.0	1.0	1.0
11111.111	800.0	100.0	100.0	0	0.0	0.0	0.167	1.0	98.05489	3.415	0	3.0	5.0	10.0	1.0	1.0
11111.111	800.0	100.0	100.0	0	0.0	0.0	0.165	1.0	98.05489	4.467	0	3.0	5.0	10.0	1.0	1.0
11111.111	800.0	100.0	100.0	0	0.0	0.0	0.162	1.0	98.09198	4.467	0	3.0	5.0	10.0	1.0	1.0
11111.111	800.0	100.0	100.0	0	0.0	0.0	0.16	1.0	98.09198	4.938	0	3.0	5.0	10.0	1.0	1.0
11111.111	800.0	100.0	100.0	0	0.0	0.0	0.158	1.0	98.31142	4.938	0	3.0	5.0	10.0	1.0	1.0
11111.111	800.0	100.0	100.0	0	0.0	0.0	0.155	1.0	97.61157	5.783	0	3.0	5.0	10.0	1.0	1.0
11111.111	800.0	100.0	100.0	0	0.0	0.0	0.153	1.0	97.61157	6.159	0	3.0	5.0	10.0	1.0	1.0
11111.111	800.0	100.0	100.0	0	0.0	0.0	0.15	1.0	97.98833	6.159	0	3.0	5.0	12.0	1.0	1.0
11111.111	800.0	100.0	100.0	0	0.0	0.0	0.148	1.0	98.25542	6.837	0	3.0	5.0	12.0	1.0	1.0
11111.111	800.0	100.0	100.0	0	0.0	0.0	0.146	1.0	98.25542	7.422	0	3.0	5.0	12.0	1.0	1.0
11111.111	800.0	100.0	100.0	0	0.0	0.0	0.143	1.0	98.30958	7.422	0	3.0	5.0	12.0	1.0	1.0
11111.111	800.0	100.0	100.0	0	0.0	0.0	0.141	1.0	98.30958	7.684	0	3.0	5.0	12.0	1.0	1.0
11111.111	800.0	100.0	100.0	0	0.0	0.0	0.138	1.0	98.53945	7.684	0	3.0	5.0	12.0	1.0	1.0
11111.111	800.0	100.0	100.0	0	0.0	0.0	0.136	1.0	98.8679	8.153	0	3.0	5.0	12.0	1.0	1.0
11111.111	800.0	100.0	100.0	0	0.0	0.0	0.133	1.0	98.8679	8.558	0	3.0	5.0	12.0	1.0	1.0
11111.111	800.0	100.0	100.0	0	0.0	0.0	0.131	1.0	99.05805	8.558	0	3.0	5.0	12.0	1.0	1.0
11111.111	800.0	100.0	100.0	0	0.0	0.0	0.129	1.0	98.569115	8.741	0	3.0	5.0	12.0	1.0	1.0
11111.111	800.0	100.0	100.0	0	0.0	0.0	0.126	1.0	98.569115	9.065	0	3.0	5.0	12.0	1.0	1.0
11111.111	800.0	100.0	100.0	0	0.0	0.0	0.124	1.0	98.64763	9.065	0	3.0	5.0	12.0	1.0	1.0
11111.111	800.0	100.0	100.0	0	0.0	0.0	0.121	1.0	98.64763	9.212	0	3.0	5.0	12.0	1.0	1.0
11111.111	800.0	100.0	100.0	0	0.0	0.0	0.119	1.0	98.30856	9.212	0	3.0	5.0	12.0	1.0	1.0
11111.111	800.0	100.0	100.0	0	0.0	0.0	0.116	1.0	97.73776	9.472	0	3.0	5.0	12.0	1.0	1.0
11111.111	800.0	100.0	100.0	0	0.0	0.0	0.114	1.0	97.73776	9.59	0	3.0	5.0	12.0	1.0	1.0
11111.111	800.0	100.0	100.0	0	0.0	0.0	0.112	1.0	98.39856	9.59	0	3.0	5.0	12.0	1.0	1.0
11111.111	800.0	100.0	100.0	0	0.0	0.0	0.109	1.0	98.409805	9.799	0	3.0	5.0	12.0	1.0	1.0
11111.111	800.0	100.0	100.0	0	0.0	0.0	0.106	1.0	98.409805	9.98	0	3.0	5.0	12.0	1.0	1.0
11111.111	800.0	100.0	100.0	0	0.0	0.0	0.104	1.0	97.95177	9.98	0	3.0	5.0	12.0	1.0	1.0
11111.111	800.0	100.0	100.0	0	0.0	0.0	0.101	1.0	97.95177	10.061	0	3.0	5.0	12.0	1.0	1.0
11111.111	800.0	100.0	100.0	0	0.0	0.0	0.098	1.0	98.20916	10.061	0	3.0	5.0	12.0	1.0	1.0
11111.111	800.0	100.0	100.0	0	0.0	0.0	0.096	1.0	98.649666	10.207	0	3.0	5.0	12.0	1.0	1.0
11111.111	800.0	100.0	100.0	0	0.0	0.0	0.093	1.0	98.649666	10.271	0	3.0	5.0	12.0	1.0	1.0
11111.111	800.0	100.0	100.0	0	0.0	0.0	0.09	1.0	98.23713	10.271	0	3.0	5.0	12.0	1.0	1.0
11111.111	800.0	100.0	100.0	0	0.0	0.0	0.088	1.0	97.702965	10.387	0	3.0	5.0	12.0	1.0	1.0
11111.111	800.0	100.0	100.0	0	0.0	0.0	0.085	1.0	97.702965	10.439	0	3.0	5.0	12.0	1.0	1.0
11111.111	800.0	100.0	100.0	0	0.0	0.0	0.083	1.0	97.2077	10.439	0	3.0	5.0	12.0	1.0	1.0
11111.111	800.0	100.0	100.0	0	0.0	0.0	0.08	1.0	97.38127	10.534	0	3.0	5.0	12.0	1.0	1.0
11111.111	800.0	100.0	100.0	0	0.0	0.0	0.078	1.0	97.55546	10.534	0	3.0	5.0	12.0	1.0	1.0
11111.111	800.0	100.0	100.0	0	0.0	0.0	0.076	1.0	97.65232	10.576	0	3.0	5.0	12.0	1.0	1.0
11111.111	800.0	100.0	100.0	0	0.0	0.0	0.073	1.0	97.65232	10.651	0	3.0	5.0	12.0	1.0	1.0
11111.111	800.0	100.0	100.0	0	0.0	0.0	0.071	1.0	98.36756	10.651	0	3.0	5.0	12.0	1.0	1.0
11111.111	800.0	100.0	100.0	0	0.0	0.0	0.068	1.0	98.61629	10.684	0	3.0	5.0	12.0	1.0	1.0
11111.111	800.0	100.0	100.0	0	0.0	0.0	0.066	1.0	98.61629	10.745	0	3.0	5.0	12.0	1.0	1.0
11111.111	800.0	100.0	100.0	0	0.0	0.0	0.064	1.0	98.902954	10.745	0	3.0	5.0	12.0	1.0	1.0
11111.111	800.0	100.0	100.0	0	0.0	0.0	0.061	1.0	99.13836	10.797	0	3.0	5.0	12.0	1.0	1.0
11111.111	800.0	100.0	100.0	0	0.0	0.0	0.059	1.0	98.711136	10.797	0	3.0	5.0	12.0	1.0	1.0
11111.111	800.0	100.0	100.0	0	0.0	0.0	0.057	1.0	99.19576	10.819	0	3.0	5.0	12.0	1.0	1.0
11111.111	800.0	100.0	100.0	0	0.0	0.0	0.055	1.0	99.19576	10.861	0	3.0	5.0	12.0	1.0	1.0
11111.111	800.0	100.0	100.0	0	0.0	0.0	0.052	1.0	98.4551	10.861	0	3.0	5.0	12.0	1.0	1.0
11111.111	800.0	100.0	100.0	0	0.0	0.0	0.05	1.0	100.019005	10.88	0	3.0	5.0	12.0	1.0	1.0
11111.111	800.0	100.0	100.0	0	0.0	0.0	0.048	1.0	100.019005	10.913	0	3.0	5.0	12.0	1.0	1.0
11111.111	800.0	100.0	100.0	0	0.0	0.0	0.046	1.0	99.93735	10.913	0	3.0	5.0	12.0	1.0	1.0
11111.111	800.0	100.0	100.0	0	0.0	0.0	0.043	1.0	99.969505	10.943	0	3.0	5.0	12.0	1.0	1.0
11111.111	800.0	100.0	100.0	0	0.0	0.0	0.041	1.0	99.969505	10.943	0	3.0	5.0	12.0	1.0	1.0
11111.111	800.0	100.0	100.0	0	0.0	0.0	0.039	1.0	98.94374	10.955	0	3.0	5.0	12.0	1.0	1.0
11111.111	800.0	100.0	100.0	0	0.0	0.0	0.036	1.0	98.94374	10.978	0	3.0	5.0	12.0	1.0	1.0
11111.111	800.0	100.0	100.0	0	0.0	0.0	0.034	1.0	98.81163	10.978	0	3.0	5.0	12.0	1.0	1.0
11111.111	800.0	100.0	100.0	0	0.0	0.0	0.031	1.0	97.925964	10.998	0	3.0	5.0	12.0	1.0	1.0
11111.111	800.0	100.0	100.0	0	0.0	0.0	0.028	1.0	97.925964	11.008	0	3.0	5.0	12.0	1.0	1.0
11111.111	800.0	100.0	100.0	0	0.0	0.0	0.026	1.0	98.15381	11.008	0	3.0	5.0	12.0	1.0	1.0
11111.111	800.0	100.0	100.0	0	0.0	0.0	0.023	1.0	97.966446	11.023	0	3.0	5.0	12.0	1.0	1.0
11111.111	800.0	100.0	100.0	0	0.0	0.0	0.021	1.0	97.966446	11.023	0	3.0	5.0	12.0	1.0	1.0
11111.111	800.0	100.0	100.0	0	0.0	0.0	0.018	1.0	98.18915	11.031	0	3.0	5.0	12.0	1.0	1.0
11111.111	800.0	100.0	100.0	0	0.0	0.0	0.016	1.0	98.18915	11.044	0	3.0	5.0	12.0	1.0	1.0
11111.111	800.0	100.0	100.0	0	0.0	0.0	0.013	1.0	98.31104	11.044	0	3.0	5.0	12.0	1.0	1.0
11111.111	800.0	100.0	100.0	0	0.0	0.0	0.01	1.0	97.99966	11.05	0	3.0	5.0	12.0	1.0	1.0
11111.111	800.0	100.0	100.0	0	0.0	0.0	0.007	1.0	98.10157	11.061	0	3.0	5.0	12.0	1.0	1.0
11111.111	800.0	100.0	100.0	0	0.0	0.0	0.005	1.0	98.0775	11.061	0	3.0	5.0	12.0	1.0	1.0
11111.111	800.0	100.0	100.0	0	0.0	0.0	0.002	1.0	97.84903	11.065	0	3.0	5.0	12.0	1.0	1.0
11111.111	800.0	100.0	100.0	0	0.0	0.0	0.0	1.0	97.84903	11.065	0	3.0	5.0	12.0	1.0	1.0
11111.111	800.0	100.0	100.0	0	0.0	0.0	-0.003	1.0	98.020935	11.073	0	3.0	5.0	12.0	1.0	1.0
11111.111	800.0	100.0	100.0	0	0.0	0.0	-0.006	1.0	98.020935	11.08	0	3.0	5.0	12.0	1.0	1.0
11111.111	800.0	100.0	100.0	0	0.0	0.0	-0.009	1.0	98.14214	11.08	0	3.0	5.0	12.0	1.0	1.0
11111.111	800.0	100.0	100.0	0	0.0	0.0	-0.012	1.0	97.62066	11.084	0	3.0	5.0	13.0	1.0	1.0
11111.111	800.0	100.0	100.0	0	0.0	0.0	-0.014	1.0	97.62066	11.09	0	3.0	5.0	13.0	1.0	1.0
0.0	800.0	100.0	100.0	0	0.0	0.0	-0.016	1.0	97.229416	11.09	0	3.0	6.0	0.0	1.0	1.0
0.0	800.0	100.0	100.0	0	0.0	0.0	-0.018	1.0	97.2142	11.092	0	3.0	6.0	0.0	1.0	1.0
0.0	800.0	100.0	100.0	0	0.0	0.0	-0.019	1.0	97.2142	11.092	0	3.0	6.0	0.0	1.0	1.0
0.0	800.0	100.0	100.0	0	0.0	0.0	-0.02	1.0	97.98027	11.096	0	3.0	6.0	0.0	1.0	1.0
0.0	800.0	100.0	100.0	0	0.0	0.0	-0.021	1.0	97.98027	10.311	0	3.0	6.0	0.0	1.0	1.0
0.0	800.0	100.0	100.0	0	0.0	0.0	-0.022	1.0	97.282166	10.311	0	3.0	6.0	0.0	1.0	1.0
0.0	800.0	100.0	100.0	0	0.0	0.0	-0.022	1.0	96.75087	8.905	0	3.0	6.0	0.0	1.0	1.0
0.0	800.0	100.0	100.0	0	0.0	0.0	-0.022	1.0	96.75087	8.275	0	3.0	6.0	0.0	1.0	1.0
0.0	800.0	100.0	100.0	0	0.0	0.0	-0.022	1.0	97.17354	8.275	0	3.0	6.0	0.0	1.0	1.0
0.0	800.0	100.0	100.0	0	0.0	0.0	-0.022	1.0	97.431564	7.146	0	3.0	6.0	0.0	1.0	1.0
0.0	800.0	100.0	100.0	0	0.0	0.0	-0.022	1.0	97.431564	7.146	0	3.0	6.0	0.0	1.0	1.0
0.0	800.0	100.0	100.0	0	0.0	0.0	-0.022	1.0	96.96619	6.641	0	3.0	6.0	0.0	1.0	1.0
0.0	800.0	100.0	100.0	0	0.0	0.0	-0.022	1.0	96.96619	5.735	0	3.0	6.0	0.0	1.0	1.0
0.0	800.0	100.0	100.0	0	0.0	0.0	-0.022	1.0	97.343666	5.735	0	3.0	6.0	0.0	1.0	1.0
0.0	800.0	100.0	100.0	0	0.0	0.0	-0.021	1.0	96.21394	5.33	0	3.0	6.0	1.0	1.0	1.0
0.0	800.0	100.0	100.0	0	0.0	0.0	-0.021	1.0	96.21394	4.602	0	3.0	6.0	7.0	1.0	1.0
0.0	800.0	100.0	100.0	0	0.0	0.0	-0.021	1.0	97.7672	4.602	0	3.0	6.0	0.0	1.0	1.0
0.0	800.0	100.0	100.0	0	0.0	0.0	-0.021	1.0	97.31331	3.974	0	3.0	6.0	0.0	1.0	1.0
0.0	800.0	100.0	100.0	0	0.0	0.0	-0.021	1.0	97.31331	3.974	0	3.0	6.0	0.0	1.0	1.0
0.0	800.0	100.0	100.0	0	0.0	0.0	-0.021	1.0	98.06366	3.693	0	3.0	6.0	0.0	1.0	1.0
0.0	800.0	100.0	100.0	0	0.0	0.0	-0.021	1.0	97.288536	3.433	0	3.0	6.0	0.0	1.0	1.0
0.0	800.0	100.0	100.0	0	0.0	0.0	-0.021	1.0	96.60349	3.433	0	3.0	6.0	0.0	1.0	1.0
0.0	800.0	100.0	100.0	0	0.0	0.0	-0.021	1.0	96.061005	2.964	0	3.0	6.0	0.0	1.0	1.0
0.0	800.0	100.0	100.0	0	0.0	0.0	-0.021	1.0	96.061005	2.754	0	3.0	6.0	0.0	1.0	1.0
0.0	800.0	100.0	100.0	0	0.0	0.0	-0.021	1.0	96.805595	2.754	0	3.0	6.0	0.0	1.0	1.0
0.0	800.0	100.0	100.0	0	0.0	0.0	-0.021	1.0	96.42981	2.378	0	3.0	6.0	0.0	1.0	1.0
0.0	800.0	100.0	100.0	0	0.0	0.0	-0.021	1.0	96.79882	2.053	0	3.0	6.0	0.0	1.0	1.0
0.0	800.0	100.0	100.0	0	0.0	0.0	-0.021	1.0	96.612816	2.053	0	3.0	6.0	0.0	1.0	1.0
0.0	800.0	100.0	100.0	0	0.0	0.0	-0.021	1.0	96.612816	1.908	0	3.0	6.0	0.0	1.0	1.0
0.0	800.0	100.0	100.0	0	0.0	0.0	-0.021	1.0	97.838036	1.908	0	3.0	6.0	0.0	1.0	1.0
0.0	800.0	100.0	100.0	0	0.0	0.0	-0.02	1.0	97.495544	1.648	0	3.0	6.0	0.0	1.0	1.0
0.0	800.0	100.0	100.0	0	0.0	0.0	-0.02	1.0	97.495544	1.423	0	3.0	6.0	0.0	1.0	1.0
0.0	800.0	100.0	100.0	0	0.0	0.0	-0.019	1.0	97.78014	1.423	0	3.0	6.0	0.0	1.0	1.0
0.0	800.0	100.0	100.0	0	0.0	0.0	-0.018	1.0	97.98444	1.322	0	3.0	6.0	0.0	1.0	1.0
0.0	800.0	100.0	100.0	0	0.0	0.0	-0.017	1.0	97.98444	1.142	0	3.0	6.0	0.0	1.0	1.0
0.0	800.0	100.0	100.0	0	0.0	0.0	-0.015	1.0	98.421974	1.142	0	3.0	6.0	0.0	1.0	1.0
0.0	800.0	100.0	100.0	0	0.0	0.0	-0.013	1.0	98.421974	1.061	0	3.0	6.0	0.0	1.0	1.0
0.0	800.0	100.0	100.0	0	0.0	0.0	-0.011	1.0	98.0766	1.061	0	3.0	6.0	0.0	1.0	1.0
0.0	800.0	100.0	100.0	0	0.0	0.0	-0.009	1.0	98.1108	0.916	0	3.0	6.0	0.0	1.0	1.0
0.0	800.0	100.0	100.0	0	0.0	0.0	-0.007	1.0	98.1108	0.851	0	3.0	6.0	0.0	1.0	1.0
0.0	800.0	100.0	100.0	0	0.0	0.0	-0.004	1.0	97.693115	0.851	0	3.0	6.0	0.0	1.0	1.0
0.0	800.0	100.0	100.0	0	0.0	0.0	-0.001	1.0	98.154305	0.735	0	3.0	6.0	0.0	1.0	1.0
0.0	800.0	100.0	100.0	0	0.0	0.0	0.002	1.0	98.154305	0.735	0	3.0	6.0	0.0	1.0	1.0
0.0	800.0	100.0	100.0	0	0.0	0.0	0.005	1.0	98.42802	0.634	0	3.0	6.0	0.0	1.0	1.0
0.0	800.0	100.0	100.0	0	0.0	0.0	0.009	1.0	98.42802	0.589	0	3.0	6.0	0.0	1.0	1.0
0.0	800.0	100.0	100.0	0	0.0	0.0	0.013	1.0	98.32066	0.589	0	3.0	6.0	0.0	1.0	1.0
0.0	800.0	100.0	100.0	0	0.0	0.0	0.017	1.0	98.20633	0.509	0	3.0	6.0	0.0	1.0	1.0
0.0	800.0	100.0	100.0	0	0.0	0.0	0.022	1.0	98.20633	0.473	0	3.0	6.0	0.0	1.0	1.0
0.0	800.0	100.0	100.0	0	0.0	0.0	0.026	1.0	97.5742	0.473	0	3.0	6.0	0.0	1.0	1.0
0.0	800.0	100.0	100.0	0	0.0	0.0	0.03	1.0	98.522095	0.408	0	3.0	6.0	0.0	1.0	1.0
0.0	800.0	100.0	100.0	0	0.0	0.0	0.035	1.0	98.522095	0.379	0	3.0	6.0	0.0	1.0	1.0
0.0	800.0	100.0	100.0	0	0.0	0.0	0.039	1.0	98.76053	0.379	0	3.0	6.0	0.0	1.0	1.0
0.0	800.0	100.0	100.0	0	0.0	0.0	0.044	1.0	98.76053	0.327	0	3.0	6.0	0.0	1.0	1.0
0.0	800.0	100.0	100.0	0	0.0	0.0	0.048	1.0	98.90308	0.327	0	3.0	6.0	0.0	1.0	1.0
0.0	800.0	100.0	100.0	0	0.0	0.0	0.052	1.0	98.90011	0.282	0	3.0	6.0	0.0	1.0	1.0
0.0	800.0	100.0	100.0	0	0.0	0.0	0.057	1.0	98.90011	0.262	0	3.0	6.0	0.0	1.0	1.0
0.0	800.0	100.0	100.0	0	0.0	0.0	0.061	1.0	99.009605	0.262	0	3.0	6.0	0.0	1.0	1.0
0.0	800.0	100.0	100.0	0	0.0	0.0	0.066	1.0	98.04118	0.226	0	3.0	6.0	0.0	1.0	1.0
0.0	800.0	100.0	100.0	0	0.0	0.0	0.07	1.0	98.04118	0.21	0	3.0	6.0	0.0	1.0	1.0
0.0	800.0	100.0	100.0	0	0.0	0.0	0.074	1.0	96.94097	0.21	0	3.0	6.0	0.0	1.0	1.0
0.0	800.0	100.0	100.0	0	0.0	0.0	0.078	1.0	96.94097	0.181	0	3.0	6.0	0.0	1.0	1.0
0.0	800.0	100.0	100.0	0	0.0	0.0	0.083	1.0	96.90182	0.181	0	3.0	6.0	0.0	1.0	1.0
0.0	800.0	100.0	100.0	0	0.0	0.0	0.087	1.0	96.63631	0.168	0	3.0	6.0	0.0	1.0	1.0
0.0	800.0	100.0	100.0	0	0.0	0.0	0.091	1.0	97.48464	0.145	0	3.0	6.0	0.0	1.0	1.0
0.0	800.0	100.0	100.0	0	0.0	0.0	0.095	1.0	97.17749	0.145	0	3.0	6.0	0.0	1.0	1.0
0.0	800.0	100.0	100.0	0	0.0	0.0	0.099	1.0	96.914764	0.135	0	3.0	6.0	0.0	1.0	1.0
0.0	800.0	100.0	100.0	0	0.0	0.0	0.103	1.0	96.914764	0.116	0	3.0	6.0	0.0	1.0	1.0
0.0	800.0	100.0	100.0	0	0.0	0.0	0.107	1.0	97.08507	0.116	0	3.0	6.0	0.0	1.0	1.0
0.0	800.0	100.0	100.0	0	0.0	0.0	0.111	1.0	97.08507	0.108	0	3.0	6.0	0.0	1.0	1.0
0.0	800.0	100.0	100.0	0	0.0	0.0	0.115	1.0	96.89438	0.108	0	3.0	6.0	0.0	1.0	1.0
0.0	800.0	100.0	100.0	0	0.0	0.0	0.119	1.0	97.23128	0.093	0	3.0	6.0	0.0	1.0	1.0
0.0	800.0	100.0	100.0	0	0.0	0.0	0.123	1.0	97.23128	0.08	0	3.0	6.0	0.0	1.0	1.0
0.0	800.0	100.0	100.0	0	0.0	0.0	0.126	1.0	96.82644	0.08	0	3.0	6.0	0.0	1.0	1.0
0.0	800.0	100.0	100.0	0	0.0	0.0	0.13	1.0	97.162766	0.074	0	3.0	6.0	0.0	1.0	1.0
0.0	800.0	100.0	100.0	0	0.0	0.0	0.134	1.0	97.162766	0.064	0	3.0	6.0	0.0	1.0	1.0
0.0	800.0	100.0	100.0	0	0.0	0.0	0.137	1.0	96.85492	0.064	0	3.0	6.0	0.0	1.0	1.0
0.0	800.0	100.0	100.0	0	0.0	0.0	0.141	1.0	96.85492	0.059	0	3.0	6.0	0.0	1.0	1.0
0.0	800.0	100.0	100.0	0	0.0	0.0	0.144	1.0	97.23201	0.059	0	3.0	6.0	0.0	1.0	1.0
0.0	800.0	100.0	100.0	0	0.0	0.0	0.147	1.0	96.54129	0.051	0	3.0	6.0	0.0	1.0	1.0
0.0	800.0	100.0	100.0	0	0.0	0.0	0.151	1.0	96.54129	0.047	0	3.0	6.0	0.0	1.0	1.0
0.0	800.0	100.0	100.0	0	0.0	0.0	0.154	1.0	96.4352	0.047	0	3.0	6.0	0.0	1.0	1.0
0.0	800.0	100.0	100.0	0	0.0	0.0	0.157	1.0	96.408455	0.041	0	3.0	6.0	0.0	1.0	1.0
0.0	800.0	100.0	100.0	0	0.0	0.0	0.16	1.0	96.408455	0.038	0	3.0	6.0	0.0	1.0	1.0
0.0	800.0	100.0	100.0	0	0.0	0.0	0.163	1.0	97.078995	0.038	0	3.0	6.0	0.0	1.0	1.0
0.0	800.0	100.0	100.0	0	0.0	0.0	0.166	1.0	97.078995	0.032	0	3.0	6.0	0.0	1.0	1.0
0.0	800.0	100.0	100.0	0	0.0	0.0	0.169	1.0	96.92783	0.032	0	3.0	6.0	0.0	1.0	1.0
0.0	800.0	100.0	100.0	0	0.0	0.0	0.171	1.0	97.03291	0.03	0	3.0	6.0	0.0	1.0	1.0
0.0	800.0	100.0	100.0	0	0.0	0.0	0.174	1.0	97.03291	0.026	0	3.0	6.0	0.0	1.0	1.0
0.0	800.0	100.0	100.0	0	0.0	0.0	0.176	1.0	98.662094	0.026	0	3.0	6.0	0.0	1.0	1.0
0.0	800.0	100.0	100.0	0	0.0	0.0	0.178	1.0	98.410225	0.022	0	3.0	6.0	0.0	1.0	1.0
0.0	800.0	100.0	100.0	0	0.0	0.0	0.18	1.0	98.410225	0.02	0	3.0	6.0	0.0	1.0	1.0
0.0	800.0	100.0	100.0	0	0.0	0.0	0.182	1.0	98.42244	0.02	0	3.0	6.0	0.0	1.0	1.0
0.0	800.0	100.0	100.0	0	0.0	0.0	0.183	1.0	98.42244	0.017	0	3.0	6.0	0.0	1.0	1.0
0.0	800.0	100.0	100.0	0	0.0	0.0	0.185	1.0	97.90611	0.017	0	3.0	6.0	0.0	1.0	1.0
0.0	800.0	100.0	100.0	0	0.0	0.0	0.187	1.0	98.07704	0.016	0	3.0	6.0	0.0	1.0	1.0
0.0	800.0	100.0	100.0	0	0.0	0.0	0.188	1.0	98.07704	0.014	0	3.0	6.0	0.0	1.0	1.0
0.0	800.0	100.0	100.0	0	0.0	0.0	0.189	1.0	97.66785	0.014	0	3.0	6.0	0.0	1.0	1.0
0.0	800.0	100.0	100.0	0	0.0	0.0	0.19	1.0	97.79658	0.013	0	3.0	6.0	0.0	1.0	1.0
0.0	800.0	100.0	100.0	0	0.0	0.0	0.191	1.0	97.79658	0.011	0	3.0	6.0	0.0	1.0	1.0
0.0	800.0	100.0	100.0	0	0.0	0.0	0.191	1.0	97.51608	0.011	0	3.0	6.0	0.0	1.0	1.0
0.0	800.0	100.0	100.0	0	0.0	0.0	0.192	1.0	97.51608	0.009	0	3.0	6.0	0.0	1.0	1.0
0.0	800.0	100.0	100.0	0	0.0	0.0	0.192	1.0	98.14285	0.009	0	3.0	6.0	0.0	1.0	1.0
0.0	800.0	100.0	100.0	0	0.0	0.0	0.192	1.0	97.85993	0.008	0	3.0	6.0	0.0	1.0	1.0
0.0	800.0	100.0	100.0	0	0.0	0.0	0.192	1.0	97.85993	0.007	0	3.0	6.0	0.0	1.0	1.0
0.0	800.0	100.0	100.0	0	0.0	0.0	0.192	1.0	98.29197	0.007	0	3.0	6.0	0.0	1.0	1.0
0.0	800.0	100.0	100.0	0	0.0	0.0	0.191	1.0	98.2343	0.006	0	3.0	6.0	8.0	1.0	1.0
0.0	800.0	100.0	100.0	0	0.0	0.0	0.191	1.0	98.2343	0.005	0	3.0	6.0	8.0	1.0	1.0
0.0	800.0	100.0	100.0	0	0.0	0.0	0.19	1.0	98.29624	0.005	0	3.0	6.0	10.0	1.0	1.0
0.0	800.0	100.0	100.0	0	0.0	0.0	0.189	1.0	98.29624	0.005	0	3.0	6.0	10.0	1.0	1.0
12500.001	900.0	100.0	100.0	0	0.0	0.0	0.188	1.0	97.92404	0.005	0	3.0	6.0	10.0	1.0	1.0
12500.001	900.0	100.0	100.0	0	0.0	0.0	0.187	1.0	98.33536	0.004	0	3.0	6.0	10.0	1.0	1.0
12500.001	900.0	100.0	100.0	0	0.0	0.0	0.185	1.0	98.33536	0.004	0	3.0	6.0	10.0	1.0	1.0
12500.001	900.0	100.0	100.0	0	0.0	0.0	0.184	1.0	96.768936	0.004	0	3.0	6.0	10.0	1.0	1.0
12500.001	900.0	100.0	100.0	0	0.0	0.0	0.182	1.0	96.87286	1.71	0	3.0	6.0	10.0	1.0	1.0
12500.001	900.0	100.0	100.0	0	0.0	0.0	0.181	1.0	96.87286	2.474	0	3.0	6.0	10.0	1.0	1.0
12500.001	900.0	100.0	100.0	0	0.0	0.0	0.179	1.0	96.92562	2.474	0	3.0	6.0	10.0	1.0	1.0
12500.001	900.0	100.0	100.0	0	0.0	0.0	0.178	1.0	97.41887	3.845	0	3.0	6.0	10.0	1.0	1.0
12500.001	900.0	100.0	100.0	0	0.0	0.0	0.177	1.0	97.41887	3.845	0	3.0	6.0	10.0	1.0	1.0
12500.001	900.0	100.0	100.0	0	0.0	0.0	0.175	1.0	97.33531	5.028	0	3.0	6.0	10.0	1.0	1.0
12500.001	900.0	100.0	100.0	0	0.0	0.0	0.174	1.0	97.33531	5.556	0	3.0	6.0	10.0	1.0	1.0
12500.001	900.0	100.0	100.0	0	0.0	0.0	0.173	1.0	97.66437	5.556	0	3.0	6.0	10.0	1.0	1.0
12500.001	900.0	100.0	100.0	0	0.0	0.0	0.171	1.0	98.97187	6.507	0	3.0	6.0	10.0	1.0	1.0
12500.001	900.0	100.0	100.0	0	0.0	0.0	0.17	1.0	98.97187	6.931	0	3.0	6.0	10.0	1.0	1.0
12500.001	900.0	100.0	100.0	0	0.0	0.0	0.168	1.0	99.44561	6.931	0	3.0	6.0	10.0	1.0	1.0
12500.001	900.0	100.0	100.0	0	0.0	0.0	0.167	1.0	98.44846	7.694	0	3.0	6.0	10.0	1.0	1.0
12500.001	900.0	100.0	100.0	0	0.0	0.0	0.165	1.0	98.44846	7.694	0	3.0	6.0	10.0	1.0	1.0
12500.001	900.0	100.0	100.0	0	0.0	0.0	0.164	1.0	99.38132	8.351	0	3.0	6.0	10.0	1.0	1.0
12500.001	900.0	100.0	100.0	0	0.0	0.0	0.162	1.0	99.38132	8.646	0	3.0	6.0	10.0	1.0	1.0
12500.001	900.0	100.0	100.0	0	0.0	0.0	0.161	1.0	98.54827	8.646	0	3.0	6.0	10.0	1.0	1.0
12500.001	900.0	100.0	100.0	0	0.0	0.0	0.16	1.0	98.45776	9.174	0	3.0	6.0	10.0	1.0	1.0
12500.001	900.0	100.0	100.0	0	0.0	0.0	0.158	1.0	98.45776	9.41	0	3.0	6.0	10.0	1.0	1.0
12500.001	900.0	100.0	100.0	0	0.0	0.0	0.157	1.0	99.26473	9.41	0	3.0	6.0	10.0	1.0	1.0
12500.001	900.0	100.0	100.0	0	0.0	0.0	0.155	1.0	99.069885	9.833	0	3.0	6.0	10.0	1.0	1.0
12500.001	900.0	100.0	100.0	0	0.0	0.0	0.154	1.0	99.069885	9.833	0	3.0	6.0	10.0	1.0	1.0
12500.001	900.0	100.0	100.0	0	0.0	0.0	0.152	1.0	98.87323	10.2	0	3.0	6.0	12.0	1.0	1.0
12500.001	900.0	100.0	100.0	0	0.0	0.0	0.15	1.0	98.87323	10.363	0	3.0	6.0	12.0	1.0	1.0
12500.001	900.0	100.0	100.0	0	0.0	0.0	0.148	1.0	98.30339	10.363	0	3.0	6.0	12.0	1.0	1.0
12500.001	900.0	100.0	100.0	0	0.0	0.0	0.146	1.0	97.68771	10.658	0	3.0	6.0	12.0	1.0	1.0
12500.001	900.0	100.0	100.0	0	0.0	0.0	0.144	1.0	97.68771	10.789	0	3.0	6.0	12.0	1.0	1.0
12500.001	900.0	100.0	100.0	0	0.0	0.0	0.142	1.0	98.031876	10.789	0	3.0	6.0	12.0	1.0	1.0
12500.001	900.0	100.0	100.0	0	0.0	0.0	0.14	1.0	97.96562	11.025	0	3.0	6.0	12.0	1.0	1.0
12500.001	900.0	100.0	100.0	0	0.0	0.0	0.137	1.0	97.96562	11.025	0	3.0	6.0	12.0	1.0	1.0
12500.001	900.0	100.0	100.0	0	0.0	0.0	0.135	1.0	98.186935	11.13	0	3.0	6.0	12.0	1.0	1.0
12500.001	900.0	100.0	100.0	0	0.0	0.0	0.132	1.0	97.48702	11.32	0	3.0	6.0	12.0	1.0	1.0
12500.001	900.0	100.0	100.0	0	0.0	0.0	0.13	1.0	97.822845	11.32	0	3.0	6.0	12.0	1.0	1.0
12500.001	900.0	100.0	100.0	0	0.0	0.0	0.127	1.0	97.76228	11.483	0	3.0	6.0	12.0	1.0	1.0
12500.001	900.0	100.0	100.0	0	0.0	0.0	0.124	1.0	97.76228	11.556	0	3.0	6.0	12.0	1.0	1.0
12500.001	900.0	100.0	100.0	0	0.0	0.0	0.121	1.0	97.98814	11.556	0	3.0	6.0	12.0	1.0	1.0
12500.001	900.0	100.0	100.0	0	0.0	0.0	0.118	1.0	97.67082	11.686	0	3.0	6.0	12.0	1.0	1.0
12500.001	900.0	100.0	100.0	0	0.0	0.0	0.115	1.0	97.67082	11.686	0	3.0	6.0	12.0	1.0	1.0
12500.001	900.0	100.0	100.0	0	0.0	0.0	0.112	1.0	97.53709	11.745	0	3.0	6.0	12.0	1.0	1.0
12500.001	900.0	100.0	100.0	0	0.0	0.0	0.109	1.0	97.53709	11.851	0	3.0	6.0	12.0	1.0	1.0
12500.001	900.0	100.0	100.0	0	0.0	0.0	0.105	1.0	97.98843	11.851	0	3.0	6.0	12.0	1.0	1.0
12500.001	900.0	100.0	100.0	0	0.0	0.0	0.102	1.0	98.34105	11.898	0	3.0	6.0	12.0	1.0	1.0
12500.001	900.0	100.0	100.0	0	0.0	0.0	0.098	1.0	98.34105	11.983	0	3.0	6.0	12.0	1.0	1.0
12500.001	900.0	100.0	100.0	0	0.0	0.0	0.094	1.0	98.572495	11.983	0	3.0	6.0	12.0	1.0	1.0
12500.001	900.0	100.0	100.0	0	0.0	0.0	0.091	1.0	98.8425	12.055	0	3.0	6.0	12.0	1.0	1.0
12500.001	900.0	100.0	100.0	0	0.0	0.0	0.087	1.0	98.8425	12.087	0	3.0	6.0	12.0	1.0	1.0
12500.001	900.0	100.0	100.0	1	0.0	0.0	0.083	1.0	98.8336	12.087	0	3.0	6.0	12.0	1.0	1.0
12500.001	900.0	100.0	100.0	1	0.0	0.0	0.079	1.0	98.8336	12.146	0	3.0	6.0	12.0	1.0	1.0
12500.001	900.0	100.0	100.0	1	0.0	0.0	0.076	1.0	98.350624	12.146	0	3.0	6.0	12.0	1.0	1.0
12500.001	900.0	100.0	100.0	1	0.0	0.0	0.072	1.0	98.59487	12.173	0	3.0	6.0	12.0	1.0	1.0
12500.001	900.0	100.0	100.0	1	0.0	0.0	0.068	1.0	98.59487	12.219	0	3.0	6.0	12.0	1.0	1.0
12500.001	900.0	100.0	100.0	1	0.0	0.0	0.065	1.0	98.147644	12.219	0	3.0	6.0	12.0	1.0	1.0
12500.001	900.0	100.0	100.0	1	0.0	0.0	0.061	1.0	97.991806	12.24	0	3.0	6.0	12.0	1.0	1.0
12500.001	900.0	100.0	100.0	1	0.0	0.0	0.058	1.0	97.991806	12.24	0	3.0	6.0	12.0	1.0	1.0
12500.001	900.0	100.0	100.0	1	0.0	0.0	0.055	1.0	99.310524	12.278	0	3.0	6.0	12.0	1.0	1.0
12500.001	900.0	100.0	100.0	1	0.0	0.0	0.052	1.0	99.310524	12.295	0	3.0	6.0	12.0	1.0	1.0
12500.001	900.0	100.0	100.0	1	0.0	0.0	0.049	1.0	98.097435	12.295	0	3.0	6.0	12.0	1.0	1.0
12500.001	900.0	100.0	100.0	1	0.0	0.0	0.046	1.0	98.850945	12.325	0	3.0	6.0	12.0	1.0	1.0
12500.001	900.0	100.0	100.0	1	0.0	0.0	0.043	1.0	98.850945	12.352	0	3.0	6.0	12.0	1.0	1.0
12500.001	900.0	100.0	100.0	1	0.0	0.0	0.041	1.0	99.15654	12.352	0	3.0	6.0	12.0	1.0	1.0
12500.001	900.0	100.0	100.0	1	0.0	0.0	0.038	1.0	98.31236	12.363	0	3.0	6.0	12.0	1.0	1.0
12500.001	900.0	100.0	100.0	1	0.0	0.0	0.036	1.0	98.31236	12.384	0	3.0	6.0	12.0	1.0	1.0
12500.001	900.0	100.0	100.0	1	0.0	0.0	0.033	1.0	97.264305	12.384	0	3.0	6.0	12.0	1.0	1.0
12500.001	900.0	100.0	100.0	1	0.0	0.0	0.031	1.0	97.264305	12.394	0	3.0	6.0	12.0	1.0	1.0
12500.001	900.0	100.0	100.0	1	0.0	0.0	0.029	1.0	97.58933	12.394	0	3.0	6.0	12.0	1.0	1.0
12500.001	900.0	100.0	100.0	1	0.0	0.0	0.027	1.0	97.64767	12.411	0	3.0	6.0	12.0	1.0	1.0
12500.001	900.0	100.0	100.0	1	0.0	0.0	0.025	1.0	97.64767	12.417	0	3.0	6.0	12.0	1.0	1.0
12500.001	900.0	100.0	100.0	1	0.0	0.0	0.023	1.0	97.28289	12.417	0	3.0	6.0	12.0	1.0	1.0
12500.001	900.0	100.0	100.0	1	0.0	0.0	0.021	1.0	97.32105	12.432	0	3.0	6.0	12.0	1.0	1.0
12500.001	900.0	100.0	100.0	1	0.0	0.0	0.019	1.0	97.32105	12.437	0	3.0	6.0	12.0	1.0	1.0
12500.001	900.0	100.0	100.0	1	0.0	0.0	0.018	1.0	97.62962	12.437	0	3.0	6.0	12.0	1.0	1.0
12500.001	900.0	100.0	100.0	1	0.0	0.0	0.016	1.0	97.62962	12.449	0	3.0	6.0	12.0	1.0	1.0
12500.001	900.0	100.0	100.0	1	0.0	0.0	0.015	1.0	97.62579	12.449	0	3.0	6.0	12.0	1.0	1.0
12500.001	900.0	100.0	100.0	1	0.0	0.0	0.013	1.0	97.51676	12.457	0	3.0	6.0	12.0	1.0	1.0
12500.001	900.0	100.0	100.0	1	0.0	0.0	0.012	1.0	97.51676	12.462	0	3.0	6.0	12.0	1.0	1.0
12500.001	900.0	100.0	100.0	1	0.0	0.0	0.011	1.0	97.4635	12.462	0	3.0	6.0	12.0	1.0	1.0
12500.001	900.0	100.0	100.0	1	0.0	0.0	0.009	1.0	97.836365	12.47	0	3.0	6.0	12.0	1.0	1.0
12500.001	900.0	100.0	100.0	1	0.0	0.0	0.007	1.0	97.836365	12.472	0	3.0	6.0	12.0	1.0	1.0
12500.001	900.0	100.0	100.0	1	0.0	0.0	0.006	1.0	97.27353	12.472	0	3.0	6.0	12.0	1.0	1.0
12500.001	900.0	100.0	100.0	1	0.0	0.0	0.005	1.0	97.87038	12.479	0	3.0	6.0	12.0	1.0	1.0
12500.001	900.0	100.0	100.0	1	0.0	0.0	0.003	1.0	98.11705	12.479	0	3.0	6.0	12.0	1.0	1.0
12500.001	900.0	100.0	100.0	1	0.0	0.0	0.002	1.0	98.47206	12.481	0	3.0	6.0	12.0	1.0	1.0
12500.001	900.0	100.0	100.0	1	0.0	0.0	0.0	1.0	98.47206	12.487	0	3.0	6.0	12.0	1.0	1.0
12500.001	900.0	100.0	100.0	1	0.0	0.0	0.0	1.0	99.02581	12.487	0	3.0	6.0	12.0	1.0	1.0
12500.001	900.0	100.0	100.0	1	0.0	0.0	-0.001	1.0	98.773224	12.491	0	3.0	6.0	12.0	1.0	1.0
12500.001	900.0	100.0	100.0	1	0.0	0.0	-0.003	1.0	98.773224	12.493	0	3.0	6.0	12.0	1.0	1.0
12500.001	900.0	100.0	100.0	1	0.0	0.0	-0.004	1.0	98.67742	12.493	0	3.0	6.0	12.0	1.0	1.0
12500.001	900.0	100.0	100.0	1	0.0	0.0	-0.005	1.0	98.67742	12.495	0	3.0	6.0	12.0	1.0	1.0
[truncated: 6,871 more rows]
