# Supplementary material for: Just noticeable differences for elbow joint torque feedback
Source: Sci Rep. 2021 Dec 7;11:23553. doi: 10.1038/s41598-021-02630-3 (PMC8651665; doi:10.1038/s41598-021-02630-3)
Supplement: Supplementary file 2 — Supplementary Information. [file 41598_2021_2630_MOESM2_ESM.zip › SupplementaryData_ScientificReports_KimAsbeck2021/S4_W1E.csv]

data 1	data 2	data 3	data 4	data 5	data 6	data 7	data 8	data 9	data 10	data 11	data 12	data 13	data 14	data 15	data 16	data 17
0.0	0.0	1	1	400.0	400.0	0	1	1	124.98762	52.223198	0	0.238	0.0	0.01	0.0	1101.0
0.0	0.0	1	1	400.0	400.0	0	1	1	124.98762	52.223198	0	0.238	-0.001	-0.02	0.0	1101.0
0.0	0.0	1	1	400.0	400.0	0	1	1	124.98762	52.223198	0	0.238	0.0	0.017	0.0	1111.0
0.0	0.0	1	1	400.0	400.0	0	1	1	124.98762	52.223198	0	0.238	-0.001	-0.022	0.0	1111.0
0.0	0.0	1	1	400.0	400.0	0	1	1	124.98762	52.223198	0	0.238	0.0	0.011	0.0	1101.0
0.0	0.0	1	1	400.0	400.0	0	1	1	124.98762	52.223198	0	0.238	0.0	-0.008	0.0	1111.0
0.0	0.0	1	1	400.0	400.0	0	1	1	124.98762	52.223198	0	0.239	-0.001	-0.083	0.0	1101.0
0.0	0.0	1	1	400.0	400.0	0	1	1	124.98762	52.223198	0	0.239	0.0	0.021	0.0	1101.0
0.0	0.0	1	1	400.0	400.0	0	1	1	124.98762	52.223198	0	0.239	0.0	0.014	0.0	1101.0
0.0	0.0	1	1	400.0	400.0	0	1	1	124.98762	52.223198	0	0.239	0.0	0.035	0.0	1101.0
0.0	0.0	1	1	400.0	400.0	0	1	1	124.98762	52.223198	0	0.239	0.0	0.149	0.0	1101.0
0.0	0.0	1	1	400.0	400.0	0	1	1	124.98762	52.223198	0	0.239	0.0	0.019	0.0	1101.0
0.0	0.0	1	1	400.0	400.0	0	1	1	124.98762	52.223198	0	0.239	0.0	0.0	0.0	1101.0
0.0	0.0	1	1	400.0	400.0	0	1	1	124.98762	52.223198	0	0.239	0.0	-0.008	0.0	1101.0
0.0	0.0	1	1	400.0	400.0	0	1	1	124.98762	52.223198	0	0.239	-0.001	-0.016	0.0	1101.0
0.0	0.0	1	1	400.0	400.0	0	1	1	124.98762	52.223198	0	0.239	-0.001	-0.034	0.0	1101.0
0.0	0.0	1	1	400.0	400.0	0	1	1	124.98762	52.223198	0	0.239	-0.001	-0.121	0.0	1101.0
0.0	0.0	1	1	400.0	400.0	0	1	1	124.98762	52.223198	0	0.239	-0.001	-0.016	0.0	1111.0
0.0	0.0	1	1	400.0	400.0	0	1	1	124.98762	52.223198	0	0.239	-0.001	-0.013	0.0	1101.0
0.0	0.0	1	1	400.0	400.0	0	1	1	124.98762	52.223198	0	0.239	0.0	-0.001	0.0	1101.0
0.0	0.0	1	1	400.0	400.0	0	1	1	124.98762	52.223198	0	0.239	0.0	0.014	0.0	1101.0
0.0	0.0	1	1	400.0	400.0	0	1	1	124.98762	52.223198	0	0.239	-0.001	-0.046	0.0	1111.0
0.0	0.0	1	1	400.0	400.0	0	1	1	124.98762	52.223198	0	0.239	-0.001	-0.025	0.0	1101.0
0.0	0.0	1	1	400.0	400.0	0	1	1	124.98762	52.223198	0	0.239	0.0	0.005	0.0	1101.0
0.0	0.0	1	1	400.0	400.0	0	1	1	124.98762	52.223198	0	0.239	0.0	-0.005	0.0	1101.0
0.0	0.0	1	1	400.0	400.0	0	1	1	124.98762	52.223198	0	0.239	0.0	-0.001	0.0	1101.0
0.0	0.0	1	1	400.0	400.0	0	1	1	124.98762	52.223198	0	0.239	0.0	0.009	0.0	1101.0
0.0	0.0	1	1	400.0	400.0	0	1	1	124.98762	52.223198	0	0.239	0.0	0.009	0.0	1111.0
0.0	0.0	1	1	400.0	400.0	0	1	1	124.98762	52.223198	0	0.239	0.0	0.0	0.0	1101.0
0.0	0.0	1	1	400.0	400.0	0	1	1	124.98762	52.223198	0	0.239	0.0	0.0	0.0	1101.0
0.0	0.0	1	1	400.0	400.0	0	1	1	124.98762	52.223198	0	0.239	-0.001	-0.013	0.0	1101.0
0.0	0.0	1	1	400.0	400.0	0	1	1	124.98762	52.223198	0	0.239	0.0	-0.008	0.0	1111.0
0.0	0.0	1	1	400.0	400.0	0	1	1	124.98762	52.223198	0	0.239	0.0	0.001	0.0	1101.0
0.0	0.0	1	1	400.0	400.0	0	1	1	124.98762	52.223198	0	0.239	0.0	0.008	0.0	1111.0
0.0	0.0	1	1	400.0	400.0	0	1	1	124.98762	52.223198	0	0.239	0.0	-0.01	0.0	1101.0
0.0	0.0	1	1	400.0	400.0	0	1	1	124.98762	52.223198	0	0.239	0.0	0.003	0.0	1101.0
0.0	0.0	1	1	400.0	400.0	0	1	1	124.98762	52.223198	0	0.239	0.0	0.015	0.0	1101.0
0.0	0.0	1	1	400.0	400.0	0	1	1	124.98762	52.223198	0	0.239	0.0	0.037	0.0	1111.0
0.0	0.0	1	1	400.0	400.0	0	1	1	124.98762	52.223198	0	0.239	0.0	0.009	0.0	1101.0
0.0	0.0	1	1	400.0	400.0	0	1	1	124.98762	52.223198	0	0.239	0.0	0.021	0.0	1101.0
0.0	0.0	1	1	400.0	400.0	0	1	1	124.98762	52.223198	0	0.239	0.0	-0.004	0.0	1101.0
0.0	0.0	1	1	400.0	400.0	0	1	1	124.98762	52.223198	0	0.239	0.0	0.005	0.0	1101.0
0.0	0.0	1	1	400.0	400.0	0	1	1	124.98762	52.223198	0	0.239	-0.001	-0.034	0.0	1101.0
0.0	0.0	1	1	400.0	400.0	0	1	1	124.98762	52.223198	0	0.239	0.0	0.02	0.0	1101.0
0.0	0.0	1	1	400.0	400.0	0	1	1	124.98762	52.223198	0	0.239	0.0	-0.005	0.0	1111.0
0.0	0.0	1	1	400.0	400.0	0	1	1	124.98762	52.223198	0	0.239	0.0	-0.007	0.0	1101.0
0.0	0.0	1	1	400.0	400.0	0	1	1	124.98762	52.223198	0	0.239	0.0	0.014	0.0	1111.0
0.0	0.0	1	1	400.0	400.0	0	1	1	124.98762	52.223198	0	0.239	0.0	0.011	0.0	1111.0
0.0	0.0	1	1	400.0	400.0	0	1	1	124.98762	52.223198	0	0.239	0.0	0.023	0.0	1101.0
0.0	0.0	1	1	400.0	400.0	0	1	1	124.98762	52.223198	0	0.239	-0.001	-0.052	0.0	1101.0
0.0	0.0	1	1	400.0	400.0	0	1	1	124.98762	52.223198	0	0.239	0.0	0.015	0.0	1101.0
0.0	0.0	1	1	400.0	400.0	0	1	1	124.98762	52.223198	0	0.239	0.0	-0.008	0.0	1101.0
0.0	0.0	1	1	400.0	400.0	0	1	1	124.98762	52.223198	0	0.239	-0.001	-0.102	0.0	1101.0
0.0	0.0	1	1	400.0	400.0	0	1	1	124.98762	52.223198	0	0.239	-0.001	-0.013	0.0	1101.0
0.0	0.0	1	1	400.0	400.0	0	1	1	124.98762	52.223198	0	0.239	0.0	0.003	0.0	1101.0
0.0	0.0	1	1	400.0	400.0	0	1	1	124.98762	52.223198	0	0.239	0.0	0.026	0.0	1101.0
0.0	0.0	1	1	400.0	400.0	0	1	1	124.98762	52.223198	0	0.239	0.0	0.011	0.0	1101.0
0.0	0.0	1	1	400.0	400.0	0	1	1	124.98762	52.223198	0	0.239	0.0	0.087	0.0	1101.0
0.0	0.0	1	1	400.0	400.0	0	1	1	124.98762	52.223198	0	0.239	0.0	0.035	0.0	1111.0
0.0	0.0	1	1	400.0	400.0	0	1	1	124.98762	52.223198	0	0.239	0.0	0.008	0.0	1101.0
0.0	0.0	1	1	400.0	400.0	0	1	1	124.98762	52.223198	0	0.239	0.0	0.011	0.0	1101.0
0.0	0.0	1	1	400.0	400.0	0	1	1	124.98762	52.223198	0	0.239	0.0	0.021	0.0	1101.0
0.0	0.0	1	1	400.0	400.0	0	1	1	124.98762	52.223198	0	0.239	0.0	0.021	0.0	1111.0
0.0	0.0	1	1	400.0	400.0	0	1	1	124.98762	52.223198	0	0.239	0.0	0.006	0.0	1101.0
0.0	0.0	1	1	400.0	400.0	0	1	1	124.98762	52.223198	0	0.239	0.0	0.018	0.0	1111.0
0.0	0.0	1	1	400.0	400.0	0	1	1	124.98762	52.223198	0	0.239	0.0	-0.008	0.0	1101.0
0.0	0.0	1	1	400.0	400.0	0	1	1	124.98762	52.223198	0	0.239	-0.001	-0.029	0.0	1101.0
0.0	0.0	1	1	400.0	400.0	0	1	1	124.98762	52.223198	0	0.239	-0.001	-0.042	0.0	1101.0
0.0	0.0	1	1	400.0	400.0	0	1	1	124.98762	52.223198	0	0.239	0.0	0.027	0.0	1111.0
0.0	0.0	1	1	400.0	400.0	0	1	1	124.98762	52.223198	0	0.239	0.0	-0.005	0.0	1101.0
0.0	0.0	1	1	400.0	400.0	0	1	1	124.98762	52.223198	0	0.239	0.0	0.047	0.0	1101.0
0.0	0.0	1	1	400.0	400.0	0	1	1	124.98762	52.223198	0	0.239	-0.001	-0.027	0.0	1101.0
0.0	0.0	1	1	400.0	400.0	0	1	1	124.98762	52.223198	0	0.239	0.0	0.015	0.0	1101.0
0.0	0.0	1	1	400.0	400.0	0	1	1	124.98762	52.223198	0	0.239	0.0	0.011	0.0	1101.0
0.0	0.0	1	1	400.0	400.0	0	1	1	124.98762	52.223198	0	0.239	0.0	0.0	0.0	1101.0
0.0	0.0	1	1	400.0	400.0	0	1	1	124.98762	52.223198	0	0.239	-0.001	-0.031	0.0	1101.0
0.0	0.0	1	1	400.0	400.0	0	1	1	124.98762	52.223198	0	0.239	-0.001	-0.078	0.0	1101.0
0.0	0.0	1	1	400.0	400.0	0	1	1	124.98762	52.223198	0	0.239	-0.001	-0.031	0.0	1101.0
0.0	0.0	1	1	400.0	400.0	0	1	1	124.98762	52.223198	0	0.239	0.0	0.017	0.0	1101.0
0.0	0.0	1	1	400.0	400.0	0	1	1	124.98762	52.223198	0	0.239	-0.001	-0.089	0.0	1101.0
0.0	0.0	1	1	400.0	400.0	0	1	1	124.98762	52.223198	0	0.239	0.0	0.008	0.0	1111.0
0.0	0.0	1	1	400.0	400.0	0	1	1	124.98762	52.223198	0	0.239	-0.001	-0.025	0.0	1101.0
0.0	0.0	1	1	400.0	400.0	0	1	1	124.98762	52.223198	0	0.239	-0.001	-0.039	0.0	1111.0
0.0	0.0	1	1	400.0	400.0	0	1	1	124.98762	52.223198	0	0.239	-0.001	-0.031	0.0	1101.0
0.0	0.0	1	1	400.0	400.0	0	1	1	124.98762	52.223198	0	0.239	0.0	0.015	0.0	1111.0
0.0	0.0	1	1	400.0	400.0	0	1	1	124.98762	52.223198	0	0.239	0.0	0.0	0.0	1101.0
0.0	0.0	1	1	400.0	400.0	0	1	1	124.98762	52.223198	0	0.239	0.0	0.033	0.0	1101.0
0.0	0.0	1	1	400.0	400.0	0	1	1	124.98762	52.223198	0	0.239	0.0	0.008	0.0	1111.0
0.0	0.0	1	1	400.0	400.0	0	1	1	124.98762	52.223198	0	0.239	-0.001	-0.037	0.0	1101.0
0.0	0.0	1	1	400.0	400.0	0	1	1	124.98762	52.223198	0	0.239	0.0	0.021	0.0	1101.0
0.0	0.0	1	1	400.0	400.0	0	1	1	124.98762	52.223198	0	0.239	0.0	0.056	0.0	1101.0
0.0	0.0	1	1	400.0	400.0	0	1	1	124.98762	52.223198	0	0.239	-0.001	-0.017	0.0	1111.0
0.0	0.0	1	1	400.0	400.0	0	1	1	124.98762	52.223198	0	0.239	-0.001	-0.013	0.0	1101.0
0.0	0.0	1	1	400.0	400.0	0	1	1	124.98762	52.223198	0	0.239	-0.001	-0.033	0.0	1101.0
0.0	0.0	1	1	400.0	400.0	0	1	1	124.98762	52.223198	0	0.239	0.0	-0.005	0.0	1111.0
0.0	0.0	1	1	400.0	400.0	0	1	1	124.98762	52.223198	0	0.239	0.0	0.0	0.0	1111.0
0.0	0.0	1	1	400.0	400.0	0	1	1	124.98762	52.223198	0	0.239	-0.001	-0.02	0.0	1101.0
0.0	0.0	1	1	400.0	400.0	0	1	1	124.98762	52.223198	0	0.239	0.0	-0.001	0.0	1101.0
0.0	0.0	1	1	400.0	400.0	0	1	1	124.98762	52.223198	0	0.239	-0.001	-0.081	0.0	1111.0
0.0	0.0	1	1	400.0	400.0	0	1	1	124.98762	52.223198	0	0.239	-0.001	-0.016	0.0	1101.0
0.0	0.0	1	1	400.0	400.0	0	1	1	124.98762	52.223198	0	0.239	-0.001	-0.025	0.0	1101.0
0.0	0.0	1	1	400.0	400.0	0	1	1	124.98762	52.223198	0	0.239	-0.001	-0.028	0.0	1101.0
0.0	0.0	1	1	400.0	400.0	0	1	1	124.98762	52.223198	0	0.239	0.0	-0.011	0.0	1101.0
0.0	0.0	1	1	400.0	400.0	0	1	1	124.98762	52.223198	0	0.239	-0.001	-0.016	0.0	1101.0
0.0	0.0	1	1	400.0	400.0	0	1	1	124.98762	52.223198	0	0.239	0.0	0.074	0.0	1101.0
0.0	0.0	1	1	400.0	400.0	0	1	1	124.98762	52.223198	0	0.239	-0.001	-0.029	0.0	1101.0
0.0	0.0	1	1	400.0	400.0	0	1	1	124.98762	52.223198	0	0.239	0.0	0.026	0.0	1111.0
0.0	0.0	1	1	400.0	400.0	0	1	1	124.98762	52.223198	0	0.239	0.0	0.05	0.0	1101.0
0.0	0.0	1	1	400.0	400.0	0	1	1	124.98762	52.223198	0	0.239	0.0	0.029	0.0	1111.0
0.0	0.0	1	1	400.0	400.0	0	1	1	124.98762	52.223198	0	0.239	-0.001	-0.03	0.0	1111.0
0.0	0.0	1	1	400.0	400.0	0	1	1	124.98762	52.223198	0	0.239	-0.001	-0.016	0.0	1111.0
0.0	0.0	1	1	400.0	400.0	0	1	1	124.98762	52.223198	0	0.239	0.0	0.01	0.0	1101.0
0.0	0.0	1	1	400.0	400.0	0	1	1	124.98762	52.223198	0	0.239	0.0	-0.005	0.0	1101.0
0.0	0.0	1	1	400.0	400.0	0	1	1	124.98762	52.223198	0	0.239	0.0	0.014	0.0	1101.0
0.0	0.0	1	1	400.0	400.0	0	1	1	124.98762	52.223198	0	0.239	-0.001	-0.017	0.0	1101.0
0.0	0.0	1	1	400.0	400.0	0	1	1	124.98762	52.223198	0	0.239	0.0	0.009	0.0	1111.0
0.0	0.0	1	1	400.0	400.0	0	1	1	124.98762	52.223198	0	0.239	0.0	-0.011	0.0	1111.0
0.0	0.0	1	1	400.0	400.0	0	1	1	124.98762	52.223198	0	0.239	-0.001	-0.036	0.0	1101.0
0.0	0.0	1	1	400.0	400.0	0	1	1	124.98762	52.223198	0	0.239	0.0	-0.004	0.0	1101.0
0.0	0.0	1	1	400.0	400.0	0	1	1	124.98762	52.223198	0	0.239	0.0	-0.005	0.0	1101.0
0.0	0.0	1	1	400.0	400.0	0	1	1	124.98762	52.223198	0	0.239	-0.001	-0.026	0.0	1101.0
0.0	0.0	1	1	400.0	400.0	0	1	1	124.98762	52.223198	0	0.239	0.0	0.008	0.0	1101.0
0.0	0.0	1	1	400.0	400.0	0	1	1	124.98762	52.223198	0	0.239	-0.001	-0.012	0.0	1111.0
0.0	0.0	1	1	400.0	400.0	0	1	1	124.98762	52.223198	0	0.239	-0.001	-0.089	0.0	1101.0
0.0	0.0	1	1	400.0	400.0	0	1	1	124.98762	52.223198	0	0.239	-0.001	-0.065	0.0	1101.0
0.0	0.0	1	1	400.0	400.0	0	1	1	124.98762	52.223198	0	0.239	0.0	0.054	0.0	1111.0
0.0	0.0	1	1	400.0	400.0	0	1	1	124.98762	52.223198	0	0.239	0.0	0.011	0.0	1101.0
0.0	0.0	1	1	400.0	400.0	0	1	1	124.98762	52.223198	0	0.239	0.0	0.008	0.0	1111.0
0.0	0.0	1	1	400.0	400.0	0	1	1	124.98762	52.223198	0	0.239	0.0	0.023	0.0	1111.0
0.0	0.0	1	1	400.0	400.0	0	1	1	124.98762	52.223198	0	0.239	0.0	0.009	0.0	1111.0
0.0	0.0	1	1	400.0	400.0	0	1	1	124.98762	52.223198	0	0.239	-0.001	-0.05	0.0	1101.0
0.0	0.0	1	1	400.0	400.0	0	1	1	124.98762	52.223198	0	0.239	0.0	0.016	0.0	1111.0
0.0	0.0	1	1	400.0	400.0	0	1	1	124.98762	52.223198	0	0.239	0.0	0.0	0.0	1101.0
0.0	0.0	1	1	400.0	400.0	0	1	1	124.98762	52.223198	0	0.239	0.0	0.017	0.0	1101.0
0.0	0.0	1	1	400.0	400.0	0	1	1	124.98762	52.223198	0	0.239	0.0	0.042	0.0	1101.0
0.0	0.0	1	1	400.0	400.0	0	1	1	124.98762	52.223198	0	0.239	0.0	0.056	0.0	1101.0
0.0	0.0	1	1	400.0	400.0	0	1	1	124.98762	52.223198	0	0.239	0.0	0.04	0.0	1101.0
0.0	0.0	1	1	400.0	400.0	0	1	1	124.98762	52.223198	0	0.239	0.0	-0.003	0.0	1101.0
0.0	0.0	1	1	400.0	400.0	0	1	1	124.98762	52.223198	0	0.239	0.0	0.009	0.0	1101.0
0.0	0.0	1	1	400.0	400.0	0	1	1	124.98762	52.223198	0	0.239	0.0	0.014	0.0	1111.0
0.0	0.0	1	1	400.0	400.0	0	1	1	124.98762	52.223198	0	0.239	0.0	0.032	0.0	1111.0
0.0	0.0	1	1	400.0	400.0	0	1	1	124.98762	52.223198	0	0.239	-0.001	-0.026	0.0	1111.0
0.0	0.0	1	1	400.0	400.0	0	1	1	124.98762	52.223198	0	0.239	0.0	-0.002	0.0	1111.0
0.0	0.0	1	1	400.0	400.0	0	1	1	124.98762	52.223198	0	0.239	0.0	0.003	0.0	1101.0
0.0	0.0	1	1	400.0	400.0	0	1	1	124.98762	52.223198	0	0.239	-0.001	-0.018	0.0	1101.0
0.0	0.0	1	1	400.0	400.0	0	1	1	124.98762	52.223198	0	0.239	0.0	0.02	0.0	1101.0
0.0	0.0	1	1	400.0	400.0	0	1	1	124.98762	52.223198	0	0.239	0.0	-0.001	0.0	1101.0
0.0	0.0	1	1	400.0	400.0	0	1	1	124.98762	52.223198	0	0.239	0.0	0.056	0.0	1101.0
0.0	0.0	1	1	400.0	400.0	0	1	1	124.98762	52.223198	0	0.239	0.0	0.002	0.0	1101.0
0.0	0.0	1	1	400.0	400.0	0	1	1	124.98762	52.223198	0	0.239	-0.001	-0.012	0.0	1101.0
0.0	0.0	1	1	400.0	400.0	0	1	1	124.98762	52.223198	0	0.239	0.0	-0.005	0.0	1101.0
0.0	0.0	1	1	400.0	400.0	0	1	1	124.98762	52.223198	0	0.239	0.0	0.012	0.0	1111.0
0.0	0.0	1	1	400.0	400.0	0	1	1	124.98762	52.223198	0	0.239	-0.001	-0.16	0.0	1111.0
0.0	0.0	1	1	400.0	400.0	0	1	1	124.98762	52.223198	0	0.239	0.0	0.11	0.0	1111.0
0.0	0.0	1	1	400.0	400.0	0	1	1	124.98762	52.223198	0	0.239	-0.001	-0.039	0.0	1111.0
0.0	0.0	1	1	400.0	400.0	0	1	1	124.98762	52.223198	0	0.239	0.0	-0.002	0.0	1101.0
0.0	0.0	1	1	400.0	400.0	0	1	1	124.98762	52.223198	0	0.239	0.0	0.0	0.0	1111.0
0.0	0.0	1	1	400.0	400.0	0	1	1	124.98762	52.223198	0	0.239	-0.001	-0.033	0.0	1101.0
0.0	0.0	1	1	400.0	400.0	0	1	1	124.98762	52.223198	0	0.239	0.0	0.013	0.0	1101.0
0.0	0.0	1	1	400.0	400.0	0	1	1	124.98762	52.223198	0	0.239	0.0	0.04	0.0	1101.0
0.0	0.0	1	1	400.0	400.0	0	1	1	124.98762	52.223198	0	0.239	-0.001	-0.213	0.0	1111.0
0.0	0.0	1	1	400.0	400.0	0	1	1	124.98762	52.223198	0	0.239	-0.001	-0.085	0.0	1101.0
0.0	0.0	1	1	400.0	400.0	0	1	1	124.98762	52.223198	0	0.239	0.0	-0.005	0.0	1111.0
0.0	0.0	1	1	400.0	400.0	0	1	1	124.98762	52.223198	0	0.239	-0.001	-0.039	0.0	1101.0
0.0	0.0	1	1	400.0	400.0	0	1	1	124.98762	52.223198	0	0.239	0.0	-0.011	0.0	1111.0
0.0	0.0	1	1	400.0	400.0	0	1	1	124.98762	52.223198	0	0.239	0.0	-0.002	0.0	1101.0
0.0	0.0	1	1	400.0	400.0	0	1	1	124.98762	52.223198	0	0.239	0.0	0.007	0.0	1101.0
0.0	0.0	1	1	400.0	400.0	0	1	1	124.98762	52.223198	0	0.239	0.0	-0.007	0.0	1101.0
0.0	0.0	1	1	400.0	400.0	0	1	1	124.98762	52.223198	0	0.239	-0.001	-0.031	0.0	1101.0
0.0	0.0	1	1	400.0	400.0	0	1	1	124.98762	52.223198	0	0.239	0.0	0.031	0.0	1111.0
0.0	0.0	1	1	400.0	400.0	0	1	1	124.98762	52.223198	0	0.239	0.0	0.028	0.0	1101.0
0.0	0.0	1	1	400.0	400.0	0	1	1	124.98762	52.223198	0	0.239	-0.001	-0.032	0.0	1101.0
0.0	0.0	1	1	400.0	400.0	0	1	1	124.98762	52.223198	0	0.239	0.0	0.015	0.0	1101.0
0.0	0.0	1	1	400.0	400.0	0	1	1	124.98762	52.223198	0	0.239	0.0	0.0	0.0	1101.0
0.0	0.0	1	1	400.0	400.0	0	1	1	124.98762	52.223198	0	0.239	0.0	0.001	0.0	1111.0
0.0	0.0	1	1	400.0	400.0	0	1	1	124.98762	52.223198	0	0.239	0.0	0.01	0.0	1101.0
0.0	0.0	1	1	400.0	400.0	0	1	1	124.98762	52.223198	0	0.239	0.0	-0.008	0.0	1101.0
0.0	0.0	1	1	400.0	400.0	0	1	1	124.98762	52.223198	0	0.239	0.0	0.067	0.0	1101.0
0.0	0.0	1	1	400.0	400.0	0	1	1	124.98762	52.223198	0	0.239	-0.001	-0.087	0.0	1101.0
0.0	0.0	1	1	400.0	400.0	0	1	1	124.98762	52.223198	0	0.239	0.0	0.001	0.0	1101.0
0.0	0.0	1	1	400.0	400.0	0	1	1	124.98762	52.223198	0	0.239	-0.001	-0.04	0.0	1111.0
0.0	0.0	1	1	400.0	400.0	0	1	1	124.98762	52.223198	0	0.239	-0.001	-0.049	0.0	1111.0
0.0	0.0	1	1	400.0	400.0	0	1	1	124.98762	52.223198	0	0.239	0.0	0.012	0.0	1111.0
0.0	0.0	1	1	400.0	400.0	0	1	1	124.98762	52.223198	0	0.239	0.0	0.001	0.0	1101.0
0.0	0.0	1	1	400.0	400.0	0	1	1	124.98762	52.223198	0	0.239	0.0	-0.003	0.0	1111.0
0.0	0.0	1	1	400.0	400.0	0	1	1	124.98762	52.223198	0	0.239	0.0	0.049	0.0	1101.0
0.0	0.0	1	1	400.0	400.0	0	1	1	124.98762	52.223198	0	0.239	-0.001	-0.02	0.0	1111.0
0.0	0.0	1	1	400.0	400.0	0	1	1	124.98762	52.223198	0	0.239	-0.001	-0.016	0.0	1101.0
0.0	0.0	1	1	400.0	400.0	0	1	1	124.98762	52.223198	0	0.239	-0.001	-0.016	0.0	1101.0
0.0	0.0	1	1	400.0	400.0	0	1	1	124.98762	52.223198	0	0.239	0.0	0.04	0.0	1101.0
0.0	0.0	1	1	400.0	400.0	0	1	1	124.98762	52.223198	0	0.239	0.0	-0.002	0.0	1111.0
0.0	0.0	1	1	400.0	400.0	0	1	1	124.98762	52.223198	0	0.239	0.0	0.052	0.0	1101.0
0.0	0.0	1	1	400.0	400.0	0	1	1	124.98762	52.223198	0	0.239	-0.001	-0.018	0.0	1101.0
0.0	0.0	1	1	400.0	400.0	0	1	1	124.98762	52.223198	0	0.239	0.0	0.007	0.0	1101.0
0.0	0.0	1	1	400.0	400.0	0	1	1	124.98762	52.223198	0	0.239	-0.001	-0.025	0.0	1101.0
0.0	0.0	1	1	400.0	400.0	0	1	1	124.98762	52.223198	0	0.239	-0.001	-0.051	0.0	1101.0
0.0	0.0	1	1	400.0	400.0	0	1	1	124.98762	52.223198	0	0.239	-0.001	-0.1	0.0	1101.0
0.0	0.0	1	1	400.0	400.0	0	1	1	124.98762	52.223198	0	0.239	0.0	0.012	0.0	1111.0
0.0	0.0	1	1	400.0	400.0	0	1	1	124.98762	52.223198	0	0.239	-0.001	-0.03	0.0	1111.0
0.0	0.0	1	1	400.0	400.0	0	1	1	124.98762	52.223198	0	0.239	0.0	-0.006	0.0	1101.0
0.0	0.0	1	1	400.0	400.0	0	1	1	124.98762	52.223198	0	0.239	-0.001	-0.033	0.0	1111.0
0.0	0.0	1	1	400.0	400.0	0	1	1	124.98762	52.223198	0	0.239	0.0	0.001	0.0	1111.0
0.0	0.0	1	1	400.0	400.0	0	1	1	124.98762	52.223198	0	0.239	-0.001	-0.013	0.0	1101.0
0.0	0.0	1	1	400.0	400.0	0	1	1	124.98762	52.223198	0	0.239	0.0	0.014	0.0	1111.0
0.0	0.0	1	1	400.0	400.0	0	1	1	124.98762	52.223198	0	0.239	0.0	0.014	0.0	1101.0
0.0	0.0	1	1	400.0	400.0	0	1	1	124.98762	52.223198	0	0.239	0.0	0.052	0.0	1101.0
0.0	0.0	1	1	400.0	400.0	0	1	1	124.98762	52.223198	0	0.239	0.0	-0.006	0.0	1101.0
0.0	0.0	1	1	400.0	400.0	0	1	1	124.98762	52.223198	0	0.239	0.0	0.054	0.0	1111.0
0.0	0.0	1	1	400.0	400.0	0	1	1	124.98762	52.223198	0	0.239	0.0	0.001	0.0	1101.0
0.0	0.0	1	1	400.0	400.0	0	1	1	124.98762	52.223198	0	0.239	0.0	0.141	0.0	1111.0
0.0	0.0	1	1	400.0	400.0	0	1	1	124.98762	52.223198	0	0.239	0.0	0.03	0.0	1101.0
0.0	0.0	1	1	400.0	400.0	0	1	1	124.98762	52.223198	0	0.239	0.0	-0.011	0.0	1101.0
0.0	0.0	1	1	400.0	400.0	0	1	1	124.98762	52.223198	0	0.239	0.0	0.022	0.0	1101.0
0.0	0.0	1	1	400.0	400.0	0	1	1	124.98762	52.223198	0	0.239	0.0	-0.004	0.0	1111.0
0.0	0.0	1	1	400.0	400.0	0	1	1	124.98762	52.223198	0	0.239	-0.001	-0.016	0.0	1111.0
0.0	0.0	1	1	400.0	400.0	0	1	1	124.98762	52.223198	0	0.239	0.0	-0.005	0.0	1111.0
0.0	0.0	1	1	400.0	400.0	0	1	1	124.98762	52.223198	0	0.239	0.0	0.002	0.0	1111.0
0.0	0.0	1	1	400.0	400.0	0	1	1	124.98762	52.223198	0	0.239	0.0	-0.009	0.0	1101.0
0.0	0.0	1	1	400.0	400.0	0	1	1	124.98762	52.223198	0	0.239	-0.001	-0.02	0.0	1111.0
0.0	0.0	1	1	400.0	400.0	0	1	1	124.98762	52.223198	0	0.239	0.0	0.002	0.0	1111.0
0.0	0.0	1	1	400.0	400.0	0	1	1	124.98762	52.223198	0	0.239	0.0	0.072	0.0	1101.0
0.0	0.0	1	1	400.0	400.0	0	1	1	124.98762	52.223198	0	0.239	0.0	0.029	0.0	1101.0
0.0	0.0	1	1	400.0	400.0	0	1	1	124.98762	52.223198	0	0.239	0.0	0.044	0.0	1111.0
0.0	0.0	1	1	400.0	400.0	0	1	1	124.98762	52.223198	0	0.239	-0.001	-0.023	0.0	1111.0
0.0	0.0	1	1	400.0	400.0	0	1	1	124.98762	52.223198	0	0.239	-0.001	-0.03	0.0	1101.0
0.0	0.0	1	1	400.0	400.0	0	1	1	124.98762	52.223198	0	0.239	-0.001	-0.031	0.0	1101.0
0.0	0.0	1	1	400.0	400.0	0	1	1	124.98762	52.223198	0	0.239	0.0	0.012	0.0	1101.0
0.0	0.0	1	1	400.0	400.0	0	1	1	124.98762	52.223198	0	0.239	0.0	0.134	0.0	1111.0
0.0	0.0	1	1	400.0	400.0	0	1	1	124.98762	52.223198	0	0.239	0.0	0.017	0.0	1101.0
0.0	0.0	1	1	400.0	400.0	0	1	1	124.98762	52.223198	0	0.239	-0.001	-0.019	0.0	1101.0
0.0	0.0	1	1	400.0	400.0	0	1	1	124.98762	52.223198	0	0.239	-0.001	-0.031	0.0	1101.0
0.0	0.0	1	1	400.0	400.0	0	1	1	124.98762	52.223198	0	0.239	0.0	-0.006	0.0	1111.0
0.0	0.0	1	1	400.0	400.0	0	1	1	124.98762	52.223198	0	0.239	0.0	0.008	0.0	1101.0
0.0	0.0	1	1	400.0	400.0	0	1	1	124.98762	52.223198	0	0.239	0.0	0.01	0.0	1101.0
5555.5557	400.0	1	1	400.0	400.0	0	1	1	124.98762	52.223198	1	0.239	-0.001	-0.02	0.0	1111.0
5555.5557	400.0	1	1	400.0	400.0	0	1	1	124.98762	52.223198	1	0.239	0.0	0.016	0.0	1101.0
5555.5557	400.0	1	1	400.0	400.0	0	1	1	124.98762	52.223198	1	0.239	-0.001	-0.039	0.0	1111.0
5555.5557	400.0	1	1	400.0	400.0	0	1	1	124.98762	52.223198	1	0.239	-0.001	-0.023	0.0	1111.0
5555.5557	400.0	1	1	400.0	400.0	0	1	1	124.98762	52.223198	1	0.239	0.001	0.301	0.392	1111.0
5555.5557	400.0	1	1	400.0	400.0	0	1	1	124.98762	52.223198	1	0.239	0.003	0.421	0.392	1111.0
5555.5557	400.0	1	1	400.0	400.0	0	1	1	124.98762	52.223198	1	0.239	0.011	0.979	1.097	1111.0
5555.5557	400.0	1	1	400.0	400.0	0	1	1	124.98762	52.223198	1	0.239	0.022	1.459	1.413	1111.0
5555.5557	400.0	1	1	400.0	400.0	0	1	1	124.98762	52.223198	1	0.24	0.03	1.402	1.413	1111.0
5555.5557	400.0	1	1	400.0	400.0	0	1	1	124.98762	52.223198	1	0.24	0.044	1.947	1.978	1111.0
5555.5557	400.0	1	1	400.0	400.0	0	1	1	124.98762	52.223198	1	0.24	0.057	2.217	2.232	1111.0
5555.5557	400.0	1	1	400.0	400.0	0	1	1	124.98762	52.223198	1	0.24	0.07	2.22	2.232	1111.0
5555.5557	400.0	1	1	400.0	400.0	0	1	1	124.98762	52.223198	1	0.24	0.084	2.645	2.686	1111.0
5555.5557	400.0	1	1	400.0	400.0	0	1	1	124.98762	52.223198	1	0.24	0.097	2.65	2.686	1111.0
5555.5557	400.0	1	1	400.0	400.0	0	1	1	124.98762	52.223198	1	0.241	0.11	2.88	2.889	1111.0
5555.5557	400.0	1	1	400.0	400.0	0	1	1	124.98762	52.223198	1	0.241	0.126	3.293	3.255	1111.0
5555.5557	400.0	1	1	400.0	400.0	0	1	1	124.98762	52.223198	1	0.241	0.14	3.282	3.255	1111.0
5555.5557	400.0	1	1	400.0	400.0	0	1	1	124.98762	52.223198	1	0.242	0.155	3.411	3.417	1111.0
5555.5557	400.0	1	1	400.0	400.0	0	1	1	124.98762	52.223198	1	0.242	0.17	3.706	3.71	1111.0
5555.5557	400.0	1	1	400.0	400.0	0	1	1	124.98762	52.223198	1	0.243	0.184	3.84	3.71	1111.0
5555.5557	400.0	1	1	400.0	400.0	0	1	1	124.98762	52.223198	1	0.243	0.196	3.834	3.84	1111.0
5555.5557	400.0	1	1	400.0	400.0	0	1	1	124.98762	52.223198	1	0.243	0.207	3.857	4.075	1111.0
5555.5557	400.0	1	1	400.0	400.0	0	1	1	124.98762	52.223198	1	0.244	0.22	4.05	4.075	1111.0
5555.5557	400.0	1	1	400.0	400.0	0	1	1	124.98762	52.223198	1	0.244	0.233	4.239	4.279	1111.0
5555.5557	400.0	1	1	400.0	400.0	0	1	1	124.98762	52.223198	1	0.245	0.245	4.312	4.279	1111.0
5555.5557	400.0	1	1	400.0	400.0	0	1	1	124.98762	52.223198	1	0.245	0.257	4.391	4.369	1111.0
5555.5557	400.0	1	1	400.0	400.0	0	1	1	124.98762	52.223198	1	0.245	0.269	4.476	4.531	1111.0
5555.5557	400.0	1	1	400.0	400.0	0	1	1	124.98762	52.223198	1	0.246	0.279	4.516	4.531	1111.0
5555.5557	400.0	1	1	400.0	400.0	0	1	1	124.98762	52.223198	1	0.246	0.289	4.594	4.604	1111.0
5555.5557	400.0	1	1	400.0	400.0	0	1	1	124.98762	52.223198	1	0.247	0.298	4.607	4.604	1111.0
5555.5557	400.0	1	1	400.0	400.0	0	1	1	124.98762	52.223198	1	0.247	0.307	4.767	4.736	1111.0
5555.5557	400.0	1	1	400.0	400.0	0	1	1	124.98762	52.223198	1	0.247	0.315	4.826	4.794	1111.0
5555.5557	400.0	1	1	400.0	400.0	0	1	1	124.98762	52.223198	1	0.248	0.323	4.813	4.794	1111.0
5555.5557	400.0	1	1	400.0	400.0	0	1	1	124.98762	52.223198	1	0.248	0.331	4.887	4.898	1111.0
5555.5557	400.0	1	1	400.0	400.0	0	1	1	124.98762	52.223198	1	0.248	0.339	4.897	4.945	1111.0
5555.5557	400.0	1	1	400.0	400.0	0	1	1	124.98762	52.223198	1	0.248	0.346	4.96	4.945	1111.0
5555.5557	400.0	1	1	400.0	400.0	0	1	1	124.98762	52.223198	1	0.249	0.353	4.997	5.03	1111.0
5555.5557	400.0	1	1	400.0	400.0	0	1	1	124.98762	52.223198	1	0.249	0.359	5.012	5.03	1111.0
5555.5557	400.0	1	1	400.0	400.0	0	1	1	124.98762	52.223198	1	0.249	0.366	5.094	5.102	1111.0
5555.5557	400.0	1	1	400.0	400.0	0	1	1	124.98762	52.223198	1	0.249	0.372	5.128	5.134	1111.0
5555.5557	400.0	1	1	400.0	400.0	0	1	1	124.98762	52.223198	1	0.249	0.378	5.151	5.134	1111.0
5555.5557	400.0	1	1	400.0	400.0	0	1	1	124.98762	52.223198	1	0.249	0.383	5.155	5.192	1111.0
5555.5557	400.0	1	1	400.0	400.0	0	1	1	124.98762	52.223198	1	0.249	0.387	5.182	5.218	1111.0
5555.5557	400.0	1	1	400.0	400.0	0	1	1	124.98762	52.223198	1	0.249	0.391	5.24	5.218	1111.0
5555.5557	400.0	1	1	400.0	400.0	0	1	1	124.98762	52.223198	1	0.249	0.395	5.248	5.266	1111.0
5555.5557	400.0	1	1	400.0	400.0	0	1	1	124.98762	52.223198	1	0.249	0.399	5.221	5.287	1111.0
5555.5557	400.0	1	1	400.0	400.0	0	1	1	124.98762	52.223198	1	0.249	0.403	5.195	5.287	1111.0
5555.5557	400.0	1	1	400.0	400.0	0	1	1	124.98762	52.223198	1	0.249	0.407	5.339	5.325	1111.0
5555.5557	400.0	1	1	400.0	400.0	0	1	1	124.98762	52.223198	1	0.249	0.41	5.313	5.325	1111.0
5555.5557	400.0	1	1	400.0	400.0	1	1	1	124.98762	52.223198	1	0.249	0.414	5.343	5.356	1111.0
5555.5557	400.0	1	1	400.0	400.0	1	1	1	124.98762	52.223198	1	0.249	0.417	5.378	5.371	1111.0
5555.5557	400.0	1	1	400.0	400.0	1	1	1	124.98762	52.223198	1	0.25	0.421	5.348	5.371	1111.0
5555.5557	400.0	1	1	400.0	400.0	1	1	1	124.98762	52.223198	1	0.25	0.423	5.378	5.397	1111.0
5555.5557	400.0	1	1	400.0	400.0	1	1	1	124.98762	52.223198	1	0.25	0.425	5.416	5.397	1111.0
5555.5557	400.0	1	1	400.0	400.0	1	1	1	124.98762	52.223198	1	0.25	0.427	5.428	5.409	1111.0
5555.5557	400.0	1	1	400.0	400.0	1	1	1	124.98762	52.223198	1	0.25	0.429	5.529	5.429	1111.0
5555.5557	400.0	1	1	400.0	400.0	1	1	1	124.98762	52.223198	1	0.25	0.431	5.464	5.429	1111.0
5555.5557	400.0	1	1	400.0	400.0	1	1	1	124.98762	52.223198	1	0.25	0.433	5.508	5.438	1111.0
5555.5557	400.0	1	1	400.0	400.0	1	1	1	124.98762	52.223198	1	0.25	0.435	5.414	5.455	1111.0
5555.5557	400.0	1	1	400.0	400.0	1	1	1	124.98762	52.223198	1	0.25	0.437	5.461	5.455	1111.0
5555.5557	400.0	1	1	400.0	400.0	1	1	1	124.98762	52.223198	1	0.25	0.439	5.456	5.47	1111.0
5555.5557	400.0	1	1	400.0	400.0	1	1	1	124.98762	52.223198	1	0.25	0.441	5.46	5.47	1111.0
5555.5557	400.0	1	1	400.0	400.0	1	1	1	124.98762	52.223198	1	0.25	0.441	5.514	5.476	1111.0
5555.5557	400.0	1	1	400.0	400.0	1	1	1	124.98762	52.223198	1	0.25	0.441	5.51	5.488	1111.0
5555.5557	400.0	1	1	400.0	400.0	1	1	1	124.98762	52.223198	1	0.25	0.441	5.476	5.488	1111.0
5555.5557	400.0	1	1	400.0	400.0	1	1	1	124.98762	52.223198	1	0.25	0.442	5.479	5.493	1111.0
5555.5557	400.0	1	1	400.0	400.0	1	1	1	124.98762	52.223198	1	0.25	0.442	5.471	5.503	1111.0
5555.5557	400.0	1	1	400.0	400.0	1	1	1	124.98762	52.223198	1	0.25	0.442	5.53	5.503	1111.0
5555.5557	400.0	1	1	400.0	400.0	1	1	1	124.98762	52.223198	1	0.25	0.442	5.467	5.508	1111.0
5555.5557	400.0	1	1	400.0	400.0	1	1	1	124.98762	52.223198	1	0.25	0.442	5.458	5.508	1111.0
5555.5557	400.0	1	1	400.0	400.0	1	1	1	124.98762	52.223198	1	0.25	0.442	5.477	5.514	1101.0
5555.5557	400.0	1	1	400.0	400.0	1	1	1	124.98762	52.223198	1	0.25	0.442	5.49	5.517	1111.0
5555.5557	400.0	1	1	400.0	400.0	1	1	1	124.98762	52.223198	1	0.25	0.442	5.516	5.517	1111.0
5555.5557	400.0	1	1	400.0	400.0	1	1	1	124.98762	52.223198	1	0.25	0.443	5.509	5.524	1111.0
5555.5557	400.0	1	1	400.0	400.0	1	1	1	124.98762	52.223198	1	0.25	0.443	5.408	5.527	1111.0
5555.5557	400.0	1	1	400.0	400.0	1	1	1	124.98762	52.223198	1	0.25	0.443	5.532	5.527	1111.0
5555.5557	400.0	1	1	400.0	400.0	1	1	1	124.98762	52.223198	1	0.25	0.443	5.496	5.531	1111.0
5555.5557	400.0	1	1	400.0	400.0	1	1	1	124.98762	52.223198	1	0.25	0.444	5.568	5.531	1111.0
5555.5557	400.0	1	1	400.0	400.0	1	1	1	124.98762	52.223198	1	0.25	0.445	5.581	5.535	1111.0
5555.5557	400.0	1	1	400.0	400.0	1	1	1	124.98762	52.223198	1	0.25	0.445	5.512	5.537	1111.0
5555.5557	400.0	1	1	400.0	400.0	1	1	1	124.98762	52.223198	1	0.25	0.447	5.573	5.537	1111.0
5555.5557	400.0	1	1	400.0	400.0	1	1	1	124.98762	52.223198	1	0.25	0.447	5.535	5.541	1111.0
5555.5557	400.0	1	1	400.0	400.0	1	1	1	124.98762	52.223198	1	0.25	0.448	5.543	5.543	1111.0
5555.5557	400.0	1	1	400.0	400.0	1	1	1	124.98762	52.223198	1	0.25	0.449	5.536	5.543	1111.0
5555.5557	400.0	1	1	400.0	400.0	1	1	1	124.98762	52.223198	1	0.25	0.449	5.528	5.545	1111.0
5555.5557	400.0	1	1	400.0	400.0	1	1	1	124.98762	52.223198	1	0.25	0.45	5.563	5.545	1111.0
5555.5557	400.0	1	1	400.0	400.0	1	1	1	124.98762	52.223198	1	0.25	0.45	5.513	5.547	1111.0
5555.5557	400.0	1	1	400.0	400.0	1	1	1	124.98762	52.223198	1	0.25	0.452	5.569	5.548	1111.0
5555.5557	400.0	1	1	400.0	400.0	1	1	1	124.98762	52.223198	1	0.25	0.453	5.561	5.548	1111.0
5555.5557	400.0	1	1	400.0	400.0	1	1	1	124.98762	52.223198	1	0.25	0.454	5.553	5.55	1111.0
5555.5557	400.0	1	1	400.0	400.0	1	1	1	124.98762	52.223198	1	0.25	0.454	5.424	5.55	1111.0
5555.5557	400.0	1	1	400.0	400.0	1	1	1	124.98762	52.223198	1	0.25	0.455	5.577	5.55	1111.0
5555.5557	400.0	1	1	400.0	400.0	1	1	1	124.98762	52.223198	1	0.25	0.456	5.463	5.552	1111.0
5555.5557	400.0	1	1	400.0	400.0	1	1	1	124.98762	52.223198	1	0.25	0.456	5.527	5.553	1111.0
5555.5557	400.0	1	1	400.0	400.0	1	1	1	124.98762	52.223198	1	0.25	0.456	5.535	5.553	1111.0
5555.5557	400.0	1	1	400.0	400.0	1	1	1	124.98762	52.223198	1	0.25	0.456	5.493	5.554	1111.0
5555.5557	400.0	1	1	400.0	400.0	1	1	1	124.98762	52.223198	1	0.25	0.456	5.538	5.554	1111.0
5555.5557	400.0	1	1	400.0	400.0	1	1	1	124.98762	52.223198	1	0.25	0.456	5.548	5.555	1111.0
5555.5557	400.0	1	1	400.0	400.0	1	1	1	124.98762	52.223198	1	0.25	0.457	5.559	5.555	1111.0
5555.5557	400.0	1	1	400.0	400.0	1	1	1	124.98762	52.223198	1	0.25	0.458	5.473	5.555	1111.0
5555.5557	400.0	1	1	400.0	400.0	1	1	1	124.98762	52.223198	1	0.25	0.459	5.317	5.556	1111.0
5555.5557	400.0	1	1	400.0	400.0	1	1	1	124.98762	52.223198	1	0.25	0.461	5.718	5.556	1111.0
5555.5557	400.0	1	1	400.0	400.0	1	1	1	124.98762	52.223198	1	0.25	0.46	5.539	5.556	1111.0
5555.5557	400.0	1	1	400.0	400.0	1	1	1	124.98762	52.223198	1	0.25	0.46	5.448	5.557	1111.0
5555.5557	400.0	1	1	400.0	400.0	1	1	1	124.98762	52.223198	1	0.25	0.461	5.566	5.557	1111.0
5555.5557	400.0	1	1	400.0	400.0	1	1	1	124.98762	52.223198	1	0.25	0.461	5.573	5.557	1111.0
5555.5557	400.0	1	1	400.0	400.0	1	1	1	124.98762	52.223198	1	0.25	0.46	5.531	5.559	1111.0
5555.5557	400.0	1	1	400.0	400.0	1	1	1	124.98762	52.223198	1	0.25	0.461	5.595	5.559	1111.0
5555.5557	400.0	1	1	400.0	400.0	1	1	1	124.98762	52.223198	1	0.25	0.46	5.514	5.559	1111.0
5555.5557	400.0	1	1	400.0	400.0	1	1	1	124.98762	52.223198	1	0.25	0.461	5.561	5.56	1111.0
5555.5557	400.0	1	1	400.0	400.0	1	1	1	124.98762	52.223198	1	0.25	0.461	5.568	5.56	1111.0
5555.5557	400.0	1	1	400.0	400.0	1	1	1	124.98762	52.223198	1	0.25	0.461	5.595	5.56	1111.0
5555.5557	400.0	1	1	400.0	400.0	1	1	1	124.98762	52.223198	1	0.25	0.46	5.51	5.56	1111.0
5555.5557	400.0	1	1	400.0	400.0	1	1	1	124.98762	52.223198	1	0.25	0.46	5.531	5.56	1111.0
5555.5557	400.0	1	1	400.0	400.0	1	1	1	124.98762	52.223198	1	0.25	0.46	5.556	5.56	1111.0
5555.5557	400.0	1	1	400.0	400.0	1	1	1	124.98762	52.223198	1	0.25	0.461	5.589	5.56	1111.0
5555.5557	400.0	1	1	400.0	400.0	1	1	1	124.98762	52.223198	1	0.25	0.46	5.524	5.561	1111.0
5555.5557	400.0	1	1	400.0	400.0	1	1	1	124.98762	52.223198	1	0.25	0.46	5.474	5.561	1111.0
5555.5557	400.0	1	1	400.0	400.0	1	1	1	124.98762	52.223198	1	0.25	0.461	5.578	5.561	1111.0
5555.5557	400.0	1	1	400.0	400.0	1	1	1	124.98762	52.223198	1	0.25	0.46	5.55	5.561	1111.0
5555.5557	400.0	1	1	400.0	400.0	1	1	1	124.98762	52.223198	1	0.25	0.461	5.61	5.561	1111.0
5555.5557	400.0	1	1	400.0	400.0	1	1	1	124.98762	52.223198	1	0.25	0.46	5.471	5.561	1111.0
5555.5557	400.0	1	1	400.0	400.0	1	1	1	124.98762	52.223198	1	0.25	0.46	5.544	5.561	1111.0
5555.5557	400.0	1	1	400.0	400.0	1	1	1	124.98762	52.223198	1	0.25	0.46	5.507	5.561	1111.0
5555.5557	400.0	1	1	400.0	400.0	1	1	1	124.98762	52.223198	1	0.25	0.46	5.548	5.561	1111.0
5555.5557	400.0	1	1	400.0	400.0	1	1	1	124.98762	52.223198	1	0.25	0.46	5.433	5.561	1111.0
5555.5557	400.0	1	1	400.0	400.0	1	1	1	124.98762	52.223198	1	0.25	0.461	5.691	5.561	1111.0
5555.5557	400.0	1	1	400.0	400.0	1	1	1	124.98762	52.223198	1	0.25	0.461	5.578	5.562	1111.0
5555.5557	400.0	1	1	400.0	400.0	1	1	1	124.98762	52.223198	1	0.25	0.46	5.51	5.562	1111.0
5555.5557	400.0	1	1	400.0	400.0	1	1	1	124.98762	52.223198	1	0.25	0.461	5.663	5.562	1111.0
5555.5557	400.0	1	1	400.0	400.0	1	1	1	124.98762	52.223198	1	0.25	0.461	5.628	5.562	1111.0
5555.5557	400.0	1	1	400.0	400.0	1	1	1	124.98762	52.223198	1	0.25	0.461	5.588	5.562	1111.0
5555.5557	400.0	1	1	400.0	400.0	1	1	1	124.98762	52.223198	1	0.25	0.461	5.594	5.562	1111.0
5555.5557	400.0	1	1	400.0	400.0	1	1	1	124.98762	52.223198	1	0.25	0.461	5.639	5.562	1111.0
5555.5557	400.0	1	1	400.0	400.0	1	1	1	124.98762	52.223198	1	0.25	0.46	5.548	5.562	1111.0
5555.5557	400.0	1	1	400.0	400.0	1	1	1	124.98762	52.223198	1	0.25	0.461	5.574	5.562	1111.0
5555.5557	400.0	1	1	400.0	400.0	1	1	1	124.98762	52.223198	1	0.25	0.461	5.609	5.562	1111.0
5555.5557	400.0	1	1	400.0	400.0	1	1	1	124.98762	52.223198	1	0.25	0.46	5.434	5.562	1111.0
5555.5557	400.0	1	1	400.0	400.0	1	1	1	124.98762	52.223198	1	0.25	0.461	5.572	5.562	1111.0
5555.5557	400.0	1	1	400.0	400.0	1	1	1	124.98762	52.223198	1	0.251	0.461	5.573	5.562	1111.0
5555.5557	400.0	1	1	400.0	400.0	1	1	1	124.98762	52.223198	1	0.251	0.461	5.583	5.562	1111.0
5555.5557	400.0	1	1	400.0	400.0	1	1	1	124.98762	52.223198	1	0.251	0.46	5.53	5.562	1111.0
5555.5557	400.0	1	1	400.0	400.0	1	1	1	124.98762	52.223198	1	0.251	0.461	5.628	5.562	1111.0
5555.5557	400.0	1	1	400.0	400.0	1	1	1	124.98762	52.223198	1	0.251	0.46	5.515	5.562	1111.0
5555.5557	400.0	1	1	400.0	400.0	1	1	1	124.98762	52.223198	1	0.251	0.461	5.648	5.562	1111.0
5555.5557	400.0	1	1	400.0	400.0	1	1	1	124.98762	52.223198	1	0.251	0.461	5.596	5.562	1111.0
5555.5557	400.0	1	1	400.0	400.0	1	1	1	124.98762	52.223198	1	0.251	0.461	5.581	5.562	1111.0
5555.5557	400.0	1	1	400.0	400.0	1	1	1	124.98762	52.223198	1	0.251	0.46	5.495	5.562	1111.0
5555.5557	400.0	1	1	400.0	400.0	1	1	1	124.98762	52.223198	1	0.251	0.46	5.549	5.562	1111.0
5555.5557	400.0	1	1	400.0	400.0	1	1	1	124.98762	52.223198	1	0.251	0.46	5.533	5.562	1111.0
5555.5557	400.0	1	1	400.0	400.0	1	1	1	124.98762	52.223198	1	0.251	0.461	5.614	5.562	1111.0
5555.5557	400.0	1	1	400.0	400.0	1	1	1	124.98762	52.223198	1	0.251	0.46	5.545	5.562	1111.0
5555.5557	400.0	1	1	400.0	400.0	1	1	1	124.98762	52.223198	1	0.251	0.461	5.698	5.562	1111.0
5555.5557	400.0	1	1	400.0	400.0	1	1	1	124.98762	52.223198	1	0.251	0.461	5.58	5.562	1111.0
5555.5557	400.0	1	1	400.0	400.0	1	1	1	124.98762	52.223198	1	0.251	0.46	5.353	5.562	1111.0
5555.5557	400.0	1	1	400.0	400.0	1	1	1	124.98762	52.223198	1	0.251	0.461	5.579	5.562	1111.0
5555.5557	400.0	1	1	400.0	400.0	1	1	1	124.98762	52.223198	1	0.251	0.461	5.592	5.562	1111.0
5555.5557	400.0	1	1	400.0	400.0	1	1	1	124.98762	52.223198	1	0.251	0.461	5.623	5.562	1111.0
5555.5557	400.0	1	1	400.0	400.0	1	1	1	124.98762	52.223198	1	0.251	0.461	5.626	5.562	1111.0
5555.5557	400.0	1	1	400.0	400.0	1	1	1	124.98762	52.223198	1	0.251	0.461	5.627	5.562	1111.0
5555.5557	400.0	1	1	400.0	400.0	1	1	1	124.98762	52.223198	1	0.251	0.461	5.6	5.562	1111.0
5555.5557	400.0	1	1	400.0	400.0	1	1	1	124.98762	52.223198	1	0.251	0.461	5.581	5.562	1111.0
5555.5557	400.0	1	1	400.0	400.0	1	1	1	124.98762	52.223198	1	0.251	0.462	5.586	5.562	1111.0
5555.5557	400.0	1	1	400.0	400.0	1	1	1	124.98762	52.223198	1	0.251	0.461	5.535	5.562	1111.0
5555.5557	400.0	1	1	400.0	400.0	1	1	1	124.98762	52.223198	1	0.251	0.46	5.555	5.562	1111.0
5555.5557	400.0	1	1	400.0	400.0	1	1	1	124.98762	52.223198	1	0.251	0.46	5.535	5.562	1111.0
5555.5557	400.0	1	1	400.0	400.0	1	1	1	124.98762	52.223198	1	0.251	0.459	5.278	5.562	1111.0
5555.5557	400.0	1	1	400.0	400.0	1	1	1	124.98762	52.223198	1	0.251	0.46	5.553	5.562	1111.0
5555.5557	400.0	1	1	400.0	400.0	1	1	1	124.98762	52.223198	1	0.251	0.461	5.562	5.562	1111.0
5555.5557	400.0	1	1	400.0	400.0	1	1	1	124.98762	52.223198	1	0.251	0.461	5.583	5.562	1111.0
5555.5557	400.0	1	1	400.0	400.0	1	1	1	124.98762	52.223198	1	0.251	0.461	5.566	5.562	1111.0
5555.5557	400.0	1	1	400.0	400.0	1	1	1	124.98762	52.223198	1	0.251	0.461	5.584	5.562	1111.0
5555.5557	400.0	1	1	400.0	400.0	1	1	1	124.98762	52.223198	1	0.251	0.461	5.601	5.562	1111.0
5555.5557	400.0	1	1	400.0	400.0	1	1	1	124.98762	52.223198	1	0.251	0.461	5.573	5.562	1111.0
5555.5557	400.0	1	1	400.0	400.0	1	1	1	124.98762	52.223198	1	0.251	0.46	5.532	5.562	1111.0
5555.5557	400.0	1	1	400.0	400.0	1	1	1	124.98762	52.223198	1	0.251	0.46	5.552	5.562	1111.0
5555.5557	400.0	1	1	400.0	400.0	1	1	1	124.98762	52.223198	1	0.251	0.46	5.392	5.562	1111.0
5555.5557	400.0	1	1	400.0	400.0	1	1	1	124.98762	52.223198	1	0.251	0.46	5.53	5.562	1111.0
5555.5557	400.0	1	1	400.0	400.0	1	1	1	124.98762	52.223198	1	0.251	0.461	5.585	5.562	1111.0
5555.5557	400.0	1	1	400.0	400.0	1	1	1	124.98762	52.223198	1	0.251	0.462	5.806	5.562	1111.0
5555.5557	400.0	1	1	400.0	400.0	1	1	1	124.98762	52.223198	1	0.251	0.461	5.598	5.562	1111.0
5555.5557	400.0	1	1	400.0	400.0	1	1	1	124.98762	52.223198	1	0.251	0.46	5.54	5.562	1111.0
5555.5557	400.0	1	1	400.0	400.0	1	1	1	124.98762	52.223198	1	0.251	0.46	5.555	5.562	1111.0
5555.5557	400.0	1	1	400.0	400.0	1	1	1	124.98762	52.223198	1	0.251	0.46	5.53	5.562	1111.0
5555.5557	400.0	1	1	400.0	400.0	1	1	1	124.98762	52.223198	1	0.251	0.461	5.557	5.562	1111.0
5555.5557	400.0	1	1	400.0	400.0	1	1	1	124.98762	52.223198	1	0.251	0.46	5.411	5.562	1111.0
5555.5557	400.0	1	1	400.0	400.0	1	1	1	124.98762	52.223198	1	0.251	0.461	5.563	5.562	1111.0
5555.5557	400.0	1	1	400.0	400.0	1	1	1	124.98762	52.223198	1	0.251	0.461	5.632	5.562	1111.0
5555.5557	400.0	1	1	400.0	400.0	1	1	1	124.98762	52.223198	1	0.251	0.46	5.527	5.562	1111.0
5555.5557	400.0	1	1	400.0	400.0	1	1	1	124.98762	52.223198	1	0.251	0.46	5.506	5.562	1111.0
5555.5557	400.0	1	1	400.0	400.0	1	1	1	124.98762	52.223198	1	0.251	0.461	5.584	5.562	1111.0
5555.5557	400.0	1	1	400.0	400.0	1	1	1	124.98762	52.223198	1	0.251	0.46	5.551	5.562	1111.0
5555.5557	400.0	1	1	400.0	400.0	1	1	1	124.98762	52.223198	1	0.251	0.461	5.609	5.562	1111.0
5555.5557	400.0	1	1	400.0	400.0	1	1	1	124.98762	52.223198	1	0.251	0.461	5.627	5.562	1111.0
5555.5557	400.0	1	1	400.0	400.0	1	1	1	124.98762	52.223198	1	0.251	0.461	5.613	5.562	1111.0
5555.5557	400.0	1	1	400.0	400.0	1	1	1	124.98762	52.223198	1	0.251	0.46	5.555	5.562	1111.0
5555.5557	400.0	1	1	400.0	400.0	1	1	1	124.98762	52.223198	1	0.251	0.461	5.606	5.562	1111.0
5555.5557	400.0	1	1	400.0	400.0	1	1	1	124.98762	52.223198	1	0.251	0.461	5.624	5.562	1111.0
5555.5557	400.0	1	1	400.0	400.0	1	1	1	124.98762	52.223198	1	0.251	0.461	5.588	5.562	1111.0
5555.5557	400.0	1	1	400.0	400.0	1	1	1	124.98762	52.223198	1	0.251	0.461	5.643	5.562	1111.0
5555.5557	400.0	1	1	400.0	400.0	1	1	1	124.98762	52.223198	1	0.251	0.46	5.436	5.562	1111.0
5555.5557	400.0	1	1	400.0	400.0	1	1	1	124.98762	52.223198	1	0.251	0.461	5.587	5.562	1111.0
5555.5557	400.0	1	1	400.0	400.0	1	1	1	124.98762	52.223198	1	0.251	0.461	5.559	5.562	1111.0
5555.5557	400.0	1	1	400.0	400.0	1	1	1	124.98762	52.223198	1	0.251	0.46	5.385	5.562	1111.0
5555.5557	400.0	1	1	400.0	400.0	1	1	1	124.98762	52.223198	1	0.251	0.461	5.599	5.562	1111.0
5555.5557	400.0	1	1	400.0	400.0	1	1	1	124.98762	52.223198	1	0.251	0.46	5.538	5.562	1111.0
0.0	0.0	1	1	400.0	400.0	1	1	1	124.98762	52.223198	0	0.251	0.461	5.599	5.562	1111.0
0.0	0.0	1	1	400.0	400.0	1	1	1	124.98762	52.223198	0	0.251	0.461	5.616	5.562	1111.0
0.0	0.0	1	1	400.0	400.0	1	1	1	124.98762	52.223198	0	0.251	0.461	5.581	5.562	1111.0
0.0	0.0	1	1	400.0	400.0	1	1	1	124.98762	52.223198	0	0.251	0.461	5.565	5.562	1111.0
0.0	0.0	1	1	400.0	400.0	1	1	1	124.98762	52.223198	0	0.251	0.458	5.104	5.169	1111.0
0.0	0.0	1	1	400.0	400.0	1	1	1	124.98762	52.223198	0	0.251	0.456	5.245	5.169	1111.0
0.0	0.0	1	1	400.0	400.0	1	1	1	124.98762	52.223198	0	0.251	0.448	4.456	4.463	1111.0
0.0	0.0	1	1	400.0	400.0	1	1	1	124.98762	52.223198	0	0.251	0.44	4.472	4.463	1111.0
0.0	0.0	1	1	400.0	400.0	1	1	1	124.98762	52.223198	0	0.251	0.428	3.8	3.854	1111.0
0.0	0.0	1	1	400.0	400.0	1	1	1	124.98762	52.223198	0	0.251	0.414	3.593	3.581	1111.0
0.0	0.0	1	1	400.0	400.0	1	1	1	124.98762	52.223198	0	0.251	0.403	3.551	3.581	1111.0
0.0	0.0	1	1	400.0	400.0	1	1	1	124.98762	52.223198	0	0.251	0.388	3.082	3.093	1111.0
0.0	0.0	1	1	400.0	400.0	1	1	1	124.98762	52.223198	0	0.251	0.373	2.806	2.874	1111.0
0.0	0.0	1	1	400.0	400.0	1	1	1	124.98762	52.223198	0	0.251	0.36	2.748	2.874	1111.0
0.0	0.0	1	1	400.0	400.0	1	1	1	124.98762	52.223198	0	0.25	0.346	2.481	2.482	1111.0
0.0	0.0	1	1	400.0	400.0	1	1	1	124.98762	52.223198	0	0.25	0.333	2.454	2.482	1111.0
0.0	0.0	1	1	400.0	400.0	1	1	1	124.98762	52.223198	0	0.25	0.319	2.287	2.307	1111.0
0.0	0.0	1	1	400.0	400.0	1	1	1	124.98762	52.223198	0	0.25	0.305	1.941	1.992	1111.0
0.0	0.0	1	1	400.0	400.0	1	1	1	124.98762	52.223198	0	0.25	0.291	2.021	1.992	1111.0
0.0	0.0	1	1	400.0	400.0	1	1	1	124.98762	52.223198	0	0.25	0.277	1.927	1.85	1111.0
0.0	0.0	1	1	400.0	400.0	1	1	1	124.98762	52.223198	0	0.25	0.263	1.645	1.599	1111.0
0.0	0.0	1	1	400.0	400.0	1	1	1	124.98762	52.223198	0	0.25	0.25	1.569	1.599	1111.0
0.0	0.0	1	1	400.0	400.0	1	1	1	124.98762	52.223198	0	0.25	0.236	1.33	1.381	1111.0
0.0	0.0	1	1	400.0	400.0	1	1	1	124.98762	52.223198	0	0.25	0.224	1.348	1.283	1111.0
0.0	0.0	1	1	400.0	400.0	1	1	1	124.98762	52.223198	0	0.25	0.213	1.248	1.283	1111.0
0.0	0.0	1	1	400.0	400.0	1	1	1	124.98762	52.223198	0	0.25	0.201	1.063	1.107	1111.0
0.0	0.0	1	1	400.0	400.0	1	1	1	124.98762	52.223198	0	0.25	0.19	1.131	1.107	1111.0
0.0	0.0	1	1	400.0	400.0	1	1	1	124.98762	52.223198	0	0.25	0.179	0.924	1.029	1111.0
0.0	0.0	1	1	400.0	400.0	1	1	1	124.98762	52.223198	0	0.25	0.169	0.885	0.888	1111.0
0.0	0.0	1	1	400.0	400.0	1	1	1	124.98762	52.223198	0	0.25	0.159	0.886	0.888	1111.0
0.0	0.0	1	1	400.0	400.0	1	1	1	124.98762	52.223198	0	0.25	0.151	0.762	0.767	1111.0
0.0	0.0	1	1	400.0	400.0	1	1	1	124.98762	52.223198	0	0.249	0.142	0.766	0.767	1111.0
0.0	0.0	1	1	400.0	400.0	1	1	1	124.98762	52.223198	0	0.249	0.133	0.709	0.712	1111.0
0.0	0.0	1	1	400.0	400.0	1	1	1	124.98762	52.223198	0	0.249	0.125	0.571	0.615	1111.0
0.0	0.0	1	1	400.0	400.0	1	1	1	124.98762	52.223198	0	0.249	0.117	0.597	0.615	1111.0
0.0	0.0	1	1	400.0	400.0	1	1	1	124.98762	52.223198	0	0.249	0.111	0.551	0.572	1111.0
0.0	0.0	1	1	400.0	400.0	1	1	1	124.98762	52.223198	0	0.249	0.104	0.49	0.493	1111.0
0.0	0.0	1	1	400.0	400.0	1	1	1	124.98762	52.223198	0	0.249	0.098	0.502	0.493	1111.0
0.0	0.0	1	1	400.0	400.0	1	1	1	124.98762	52.223198	0	0.249	0.092	0.424	0.458	1111.0
0.0	0.0	1	1	400.0	400.0	1	1	1	124.98762	52.223198	0	0.249	0.086	0.474	0.458	1111.0
0.0	0.0	1	1	400.0	400.0	1	1	1	124.98762	52.223198	0	0.249	0.08	0.446	0.396	1111.0
0.0	0.0	1	1	400.0	400.0	1	1	1	124.98762	52.223198	0	0.249	0.076	0.372	0.368	1111.0
0.0	0.0	1	1	400.0	400.0	1	1	1	124.98762	52.223198	0	0.249	0.073	0.375	0.368	1111.0
0.0	0.0	1	1	400.0	400.0	1	1	1	124.98762	52.223198	0	0.249	0.069	0.307	0.317	1111.0
0.0	0.0	1	1	400.0	400.0	1	1	1	124.98762	52.223198	0	0.249	0.065	0.364	0.296	1111.0
0.0	0.0	1	1	400.0	400.0	1	1	1	124.98762	52.223198	0	0.249	0.061	0.325	0.296	1111.0
0.0	0.0	1	1	400.0	400.0	1	1	1	124.98762	52.223198	0	0.249	0.058	0.273	0.254	1111.0
0.0	0.0	1	1	400.0	400.0	1	1	1	124.98762	52.223198	0	0.249	0.056	0.256	0.236	1111.0
0.0	0.0	1	1	400.0	400.0	1	1	1	124.98762	52.223198	0	0.249	0.053	0.215	0.236	1111.0
0.0	0.0	1	1	400.0	400.0	1	1	1	124.98762	52.223198	0	0.249	0.049	0.192	0.204	1111.0
0.0	0.0	1	1	400.0	400.0	1	1	1	124.98762	52.223198	0	0.249	0.045	0.211	0.204	1111.0
0.0	0.0	1	1	400.0	400.0	1	1	1	124.98762	52.223198	0	0.249	0.041	0.179	0.176	1111.0
0.0	0.0	1	1	400.0	400.0	1	1	1	124.98762	52.223198	0	0.248	0.038	0.182	0.163	1111.0
0.0	0.0	1	1	400.0	400.0	1	1	1	124.98762	52.223198	0	0.248	0.036	0.185	0.163	1111.0
0.0	0.0	1	1	400.0	400.0	1	1	1	124.98762	52.223198	0	0.248	0.034	0.148	0.141	1111.0
0.0	0.0	1	1	400.0	400.0	1	1	1	124.98762	52.223198	0	0.248	0.032	0.184	0.141	1111.0
0.0	0.0	1	1	400.0	400.0	1	1	1	124.98762	52.223198	0	0.248	0.03	0.124	0.131	1111.0
0.0	0.0	1	1	400.0	400.0	1	1	1	124.98762	52.223198	0	0.248	0.028	0.163	0.113	1111.0
0.0	0.0	1	1	400.0	400.0	1	1	1	124.98762	52.223198	0	0.248	0.026	0.083	0.113	1111.0
0.0	0.0	1	1	400.0	400.0	1	1	1	124.98762	52.223198	0	0.248	0.024	0.118	0.105	1111.0
0.0	0.0	1	1	400.0	400.0	1	1	1	124.98762	52.223198	0	0.248	0.022	0.126	0.09	1101.0
0.0	0.0	1	1	400.0	400.0	1	1	1	124.98762	52.223198	0	0.248	0.02	0.107	0.09	1111.0
0.0	0.0	1	1	400.0	400.0	1	1	1	124.98762	52.223198	0	0.248	0.02	0.084	0.084	1111.0
0.0	0.0	1	1	400.0	400.0	1	1	1	124.98762	52.223198	0	0.248	0.02	0.04	0.072	1111.0
0.0	0.0	1	1	400.0	400.0	1	1	1	124.98762	52.223198	0	0.248	0.02	0.072	0.072	1111.0
0.0	0.0	1	1	400.0	400.0	1	1	1	124.98762	52.223198	0	0.248	0.02	0.094	0.067	1111.0
0.0	0.0	1	1	400.0	400.0	1	1	1	124.98762	52.223198	0	0.248	0.019	-0.053	0.067	1101.0
0.0	0.0	1	1	400.0	400.0	1	1	1	124.98762	52.223198	0	0.248	0.019	0.061	0.058	1111.0
0.0	0.0	1	1	400.0	400.0	1	1	1	124.98762	52.223198	0	0.248	0.019	0.052	0.049	1101.0
0.0	0.0	1	1	400.0	400.0	1	1	1	124.98762	52.223198	0	0.248	0.019	0.03	0.049	1101.0
0.0	0.0	1	1	400.0	400.0	1	1	1	124.98762	52.223198	0	0.248	0.019	0.073	0.046	1111.0
0.0	0.0	1	1	400.0	400.0	1	1	1	124.98762	52.223198	0	0.248	0.019	0.061	0.039	1101.0
0.0	0.0	1	1	400.0	400.0	1	1	1	124.98762	52.223198	0	0.248	0.019	0.049	0.039	1111.0
0.0	0.0	1	1	400.0	400.0	1	1	1	124.98762	52.223198	0	0.248	0.018	0.033	0.034	1111.0
0.0	0.0	1	1	400.0	400.0	1	1	1	124.98762	52.223198	0	0.248	0.018	0.006	0.034	1101.0
0.0	0.0	1	1	400.0	400.0	1	1	1	124.98762	52.223198	0	0.248	0.018	0.066	0.031	1101.0
0.0	0.0	1	1	400.0	400.0	1	1	1	124.98762	52.223198	0	0.248	0.018	0.018	0.027	1111.0
0.0	0.0	1	1	400.0	400.0	1	1	1	124.98762	52.223198	0	0.247	0.018	0.028	0.027	1101.0
0.0	0.0	1	1	400.0	400.0	1	1	1	124.98762	52.223198	0	0.247	0.018	0.025	0.025	1101.0
0.0	0.0	1	1	400.0	400.0	1	1	1	124.98762	52.223198	0	0.247	0.018	0.038	0.025	1111.0
0.0	0.0	1	1	400.0	400.0	1	1	1	124.98762	52.223198	0	0.247	0.018	-0.006	0.021	1111.0
0.0	0.0	1	1	400.0	400.0	1	1	1	124.98762	52.223198	0	0.247	0.017	0.013	0.02	1111.0
0.0	0.0	1	1	400.0	400.0	1	1	1	124.98762	52.223198	0	0.247	0.017	0.061	0.02	1111.0
0.0	0.0	1	1	400.0	400.0	1	1	1	124.98762	52.223198	0	0.247	0.016	0.035	0.017	1111.0
0.0	0.0	1	1	400.0	400.0	1	1	1	124.98762	52.223198	0	0.247	0.016	0.02	0.015	1101.0
0.0	0.0	1	1	400.0	400.0	1	1	1	124.98762	52.223198	0	0.247	0.016	-0.009	0.015	1101.0
0.0	0.0	1	1	400.0	400.0	1	1	1	124.98762	52.223198	0	0.246	0.016	-0.026	0.013	1111.0
0.0	0.0	1	1	400.0	400.0	1	1	1	124.98762	52.223198	0	0.246	0.016	0.02	0.012	1101.0
0.0	0.0	1	1	400.0	400.0	1	1	1	124.98762	52.223198	0	0.246	0.016	0.003	0.012	1101.0
0.0	0.0	1	1	400.0	400.0	1	1	1	124.98762	52.223198	0	0.246	0.016	-0.004	0.01	1101.0
0.0	0.0	1	1	400.0	400.0	1	1	1	124.98762	52.223198	0	0.246	0.016	0.06	0.01	1111.0
0.0	0.0	1	1	400.0	400.0	1	1	1	124.98762	52.223198	0	0.245	0.014	-0.02	0.009	1101.0
0.0	0.0	1	1	400.0	400.0	1	1	1	124.98762	52.223198	0	0.245	0.014	-0.011	0.008	1111.0
0.0	0.0	1	1	400.0	400.0	1	1	1	124.98762	52.223198	0	0.245	0.014	0.033	0.008	1111.0
0.0	0.0	1	1	400.0	400.0	1	1	1	124.98762	52.223198	0	0.244	0.014	0.031	0.007	1101.0
0.0	0.0	1	1	400.0	400.0	1	1	1	124.98762	52.223198	0	0.244	0.013	-0.044	0.006	1101.0
0.0	0.0	1	1	400.0	400.0	1	1	1	124.98762	52.223198	0	0.244	0.013	0.036	0.006	1101.0
0.0	0.0	1	1	400.0	400.0	1	1	1	124.98762	52.223198	0	0.243	0.013	0.003	0.005	1101.0
0.0	0.0	1	1	400.0	400.0	1	1	1	124.98762	52.223198	0	0.243	0.011	-0.016	0.005	1101.0
0.0	0.0	1	1	400.0	400.0	1	1	1	124.98762	52.223198	0	0.243	0.01	-0.108	0.005	1101.0
0.0	0.0	1	1	400.0	400.0	1	1	1	124.98762	52.223198	0	0.242	0.009	-0.003	0.004	1101.0
0.0	0.0	1	1	400.0	400.0	1	1	1	124.98762	52.223198	0	0.242	0.009	0.096	0.004	1111.0
0.0	0.0	1	1	400.0	400.0	1	1	1	124.98762	52.223198	0	0.242	0.008	-0.03	0.003	1101.0
0.0	0.0	1	1	400.0	400.0	1	1	1	124.98762	52.223198	0	0.241	0.008	0.064	0.003	1101.0
0.0	0.0	1	1	400.0	400.0	1	1	1	124.98762	52.223198	0	0.241	0.008	0.0	0.003	1101.0
0.0	0.0	1	1	400.0	400.0	1	1	1	124.98762	52.223198	0	0.241	0.006	-0.018	0.002	1101.0
0.0	0.0	1	1	400.0	400.0	1	1	1	124.98762	52.223198	0	0.241	0.005	-0.085	0.002	1101.0
0.0	0.0	1	1	400.0	400.0	1	1	1	124.98762	52.223198	0	0.24	0.005	0.016	0.002	1111.0
0.0	0.0	1	1	400.0	400.0	1	1	1	124.98762	52.223198	0	0.24	0.004	-0.014	0.001	1101.0
0.0	0.0	1	1	400.0	400.0	1	1	1	124.98762	52.223198	0	0.24	0.004	-0.008	0.001	1101.0
0.0	0.0	1	1	400.0	400.0	1	1	1	124.98762	52.223198	0	0.24	0.003	-0.031	0.001	1101.0
0.0	0.0	1	1	400.0	400.0	1	1	1	124.98762	52.223198	0	0.24	0.002	-0.07	0.001	1101.0
0.0	0.0	1	1	400.0	400.0	1	1	1	124.98762	52.223198	0	0.24	0.002	0.039	0.001	1101.0
0.0	0.0	1	1	400.0	400.0	1	1	1	124.98762	52.223198	0	0.24	0.002	-0.008	0.001	1111.0
0.0	0.0	1	1	400.0	400.0	1	1	1	124.98762	52.223198	0	0.24	0.002	0.008	0.001	1101.0
0.0	0.0	1	1	400.0	400.0	1	1	1	124.98762	52.223198	0	0.24	0.002	0.005	0.0	1101.0
0.0	0.0	1	1	400.0	400.0	1	1	1	124.98762	52.223198	0	0.24	0.002	-0.008	0.0	1111.0
0.0	0.0	1	1	400.0	400.0	1	1	1	124.98762	52.223198	0	0.24	0.002	-0.003	0.0	1101.0
0.0	0.0	1	1	400.0	400.0	1	1	1	124.98762	52.223198	0	0.24	0.001	0.175	0.0	1111.0
0.0	0.0	1	1	400.0	400.0	1	1	1	124.98762	52.223198	0	0.24	-0.001	-0.052	0.0	1101.0
0.0	0.0	1	1	400.0	400.0	1	1	1	124.98762	52.223198	0	0.24	0.0	0.0	0.0	1101.0
0.0	0.0	1	1	400.0	400.0	1	1	1	124.98762	52.223198	0	0.24	0.0	0.0	0.0	1101.0
0.0	0.0	1	1	400.0	400.0	1	1	1	124.98762	52.223198	0	0.24	-0.001	-0.013	0.0	1101.0
0.0	0.0	1	1	400.0	400.0	1	1	1	124.98762	52.223198	0	0.24	0.0	0.189	0.0	1101.0
0.0	0.0	1	1	400.0	400.0	1	1	1	124.98762	52.223198	0	0.24	0.0	0.035	0.0	1101.0
0.0	0.0	1	1	400.0	400.0	1	1	1	124.98762	52.223198	0	0.24	-0.001	-0.031	0.0	1101.0
0.0	0.0	1	1	400.0	400.0	1	1	1	124.98762	52.223198	0	0.239	-0.001	-0.088	0.0	1101.0
0.0	0.0	1	1	400.0	400.0	1	1	1	124.98762	52.223198	0	0.239	0.0	0.001	0.0	1111.0
0.0	0.0	1	1	400.0	400.0	1	1	1	124.98762	52.223198	0	0.239	-0.001	-0.016	0.0	1101.0
0.0	0.0	1	1	400.0	400.0	1	1	1	124.98762	52.223198	0	0.239	-0.001	-0.048	0.0	1101.0
0.0	0.0	1	1	400.0	400.0	1	1	1	124.98762	52.223198	0	0.239	-0.001	-0.027	0.0	1101.0
0.0	0.0	1	1	400.0	400.0	1	1	1	124.98762	52.223198	0	0.239	0.0	-0.001	0.0	1101.0
0.0	0.0	1	1	400.0	400.0	1	1	1	124.98762	52.223198	0	0.239	-0.001	-0.014	0.0	1101.0
0.0	0.0	1	1	400.0	400.0	1	1	1	124.98762	52.223198	0	0.239	0.0	-0.007	0.0	1111.0
0.0	0.0	1	1	400.0	400.0	1	1	1	124.98762	52.223198	0	0.239	0.0	0.0	0.0	1111.0
0.0	0.0	1	1	400.0	400.0	1	1	1	124.98762	52.223198	0	0.239	0.0	0.006	0.0	1101.0
0.0	0.0	1	1	400.0	400.0	1	1	1	124.98762	52.223198	0	0.239	0.0	-0.007	0.0	1111.0
0.0	0.0	1	1	400.0	400.0	1	1	1	124.98762	52.223198	0	0.239	-0.001	-0.013	0.0	1101.0
0.0	0.0	1	1	400.0	400.0	1	1	1	124.98762	52.223198	0	0.239	0.0	-0.005	0.0	1101.0
0.0	0.0	1	1	400.0	400.0	1	1	1	124.98762	52.223198	0	0.239	0.0	0.0	0.0	1101.0
0.0	0.0	1	1	400.0	400.0	1	1	1	124.98762	52.223198	0	0.239	-0.001	-0.094	0.0	1101.0
0.0	0.0	1	1	400.0	400.0	1	1	1	124.98762	52.223198	0	0.239	0.0	0.024	0.0	1101.0
0.0	0.0	1	1	400.0	400.0	1	1	1	124.98762	52.223198	0	0.239	-0.001	-0.017	0.0	1101.0
0.0	0.0	1	1	400.0	400.0	1	1	1	124.98762	52.223198	0	0.239	0.0	0.195	0.0	1101.0
0.0	0.0	1	1	400.0	400.0	1	1	1	124.98762	52.223198	0	0.239	-0.001	-0.045	0.0	1101.0
0.0	0.0	1	1	400.0	400.0	1	1	1	124.98762	52.223198	0	0.239	0.0	0.065	0.0	1101.0
0.0	0.0	1	1	400.0	400.0	1	1	1	124.98762	52.223198	0	0.239	-0.001	-0.019	0.0	1111.0
0.0	0.0	1	1	400.0	400.0	1	1	1	124.98762	52.223198	0	0.239	0.0	0.001	0.0	1101.0
0.0	0.0	1	1	400.0	400.0	1	1	1	124.98762	52.223198	0	0.239	0.0	-0.007	0.0	1101.0
0.0	0.0	1	1	400.0	400.0	1	1	1	124.98762	52.223198	0	0.239	0.0	0.148	0.0	1101.0
0.0	0.0	1	1	400.0	400.0	1	1	1	124.98762	52.223198	0	0.239	0.0	-0.008	0.0	1111.0
0.0	0.0	1	1	400.0	400.0	1	1	1	124.98762	52.223198	0	0.239	0.0	-0.002	0.0	1101.0
0.0	0.0	1	1	400.0	400.0	1	1	1	124.98762	52.223198	0	0.239	0.0	0.001	0.0	1101.0
0.0	0.0	1	1	400.0	400.0	1	1	1	124.98762	52.223198	0	0.239	0.0	0.003	0.0	1111.0
0.0	0.0	1	1	400.0	400.0	1	1	1	124.98762	52.223198	0	0.239	-0.001	-0.019	0.0	1101.0
0.0	0.0	1	1	400.0	400.0	1	1	1	124.98762	52.223198	0	0.239	-0.001	-0.031	0.0	1101.0
0.0	0.0	1	1	400.0	400.0	1	1	1	124.98762	52.223198	0	0.239	0.0	0.036	0.0	1111.0
0.0	0.0	1	1	400.0	400.0	1	1	1	124.98762	52.223198	0	0.239	-0.001	-0.203	0.0	1101.0
0.0	0.0	1	1	400.0	400.0	1	1	1	124.98762	52.223198	0	0.239	-0.001	-0.019	0.0	1111.0
0.0	0.0	1	1	400.0	400.0	1	1	1	124.98762	52.223198	0	0.239	0.0	0.011	0.0	1101.0
0.0	0.0	1	1	400.0	400.0	1	1	1	124.98762	52.223198	0	0.239	0.0	0.157	0.0	1101.0
0.0	0.0	1	1	400.0	400.0	1	1	1	124.98762	52.223198	0	0.239	-0.001	-0.034	0.0	1101.0
0.0	0.0	1	1	400.0	400.0	1	1	1	124.98762	52.223198	0	0.239	0.0	-0.001	0.0	1111.0
0.0	0.0	1	1	400.0	400.0	1	1	1	124.98762	52.223198	0	0.239	0.0	0.032	0.0	1111.0
0.0	0.0	1	1	400.0	400.0	1	1	1	124.98762	52.223198	0	0.239	-0.001	-0.02	0.0	1111.0
0.0	0.0	1	1	400.0	400.0	1	1	1	124.98762	52.223198	0	0.239	-0.001	-0.017	0.0	1111.0
0.0	0.0	1	1	400.0	400.0	1	1	1	124.98762	52.223198	0	0.239	0.0	-0.002	0.0	1111.0
0.0	0.0	1	1	400.0	400.0	1	1	1	124.98762	52.223198	0	0.239	0.0	0.014	0.0	1101.0
0.0	0.0	1	1	400.0	400.0	1	1	1	124.98762	52.223198	0	0.239	0.0	0.023	0.0	1101.0
0.0	0.0	1	1	400.0	400.0	1	1	1	124.98762	52.223198	0	0.239	0.0	0.003	0.0	1101.0
0.0	0.0	1	1	400.0	400.0	1	1	1	124.98762	52.223198	0	0.239	0.0	0.104	0.0	1101.0
0.0	0.0	1	1	400.0	400.0	1	1	1	124.98762	52.223198	0	0.239	-0.001	-0.127	0.0	1111.0
0.0	0.0	1	1	400.0	400.0	1	1	1	124.98762	52.223198	0	0.239	0.0	0.038	0.0	1101.0
0.0	0.0	1	1	400.0	400.0	1	1	1	124.98762	52.223198	0	0.239	-0.001	-0.031	0.0	1101.0
0.0	0.0	1	1	400.0	400.0	1	1	1	124.98762	52.223198	0	0.239	0.0	0.024	0.0	1111.0
0.0	0.0	1	1	400.0	400.0	1	1	1	124.98762	52.223198	0	0.239	0.0	-0.001	0.0	1101.0
0.0	0.0	1	1	400.0	400.0	1	1	1	124.98762	52.223198	0	0.239	0.0	-0.004	0.0	1101.0
0.0	0.0	1	1	400.0	400.0	1	1	1	124.98762	52.223198	0	0.239	0.0	-0.004	0.0	1101.0
0.0	0.0	1	1	400.0	400.0	1	1	1	124.98762	52.223198	0	0.239	0.0	0.014	0.0	1111.0
0.0	0.0	1	1	400.0	400.0	1	1	1	124.98762	52.223198	0	0.239	0.0	-0.007	0.0	1101.0
0.0	0.0	1	1	400.0	400.0	1	1	1	124.98762	52.223198	0	0.239	0.0	0.012	0.0	1101.0
0.0	0.0	1	1	400.0	400.0	1	1	1	124.98762	52.223198	0	0.239	0.0	0.012	0.0	1101.0
0.0	0.0	1	1	400.0	400.0	1	1	1	124.98762	52.223198	0	0.239	0.0	-0.011	0.0	1101.0
0.0	0.0	1	1	400.0	400.0	1	1	1	124.98762	52.223198	0	0.239	0.0	0.006	0.0	1111.0
0.0	0.0	1	1	400.0	400.0	1	1	1	124.98762	52.223198	0	0.239	0.0	0.014	0.0	1101.0
0.0	0.0	1	1	400.0	400.0	1	1	1	124.98762	52.223198	0	0.239	0.0	-0.004	0.0	1101.0
0.0	0.0	1	1	400.0	400.0	1	1	1	124.98762	52.223198	0	0.239	0.0	-0.01	0.0	1111.0
0.0	0.0	1	1	400.0	400.0	1	1	1	124.98762	52.223198	0	0.239	0.0	-0.005	0.0	1101.0
0.0	0.0	1	1	400.0	400.0	1	1	1	124.98762	52.223198	0	0.239	0.0	0.2	0.0	1101.0
0.0	0.0	1	1	400.0	400.0	1	1	1	124.98762	52.223198	0	0.239	-0.001	-0.087	0.0	1101.0
0.0	0.0	1	1	400.0	400.0	1	1	1	124.98762	52.223198	0	0.239	0.0	-0.011	0.0	1111.0
0.0	0.0	1	1	400.0	400.0	1	1	1	124.98762	52.223198	0	0.239	0.0	0.088	0.0	1111.0
0.0	0.0	1	1	400.0	400.0	1	1	1	124.98762	52.223198	0	0.239	-0.001	-0.014	0.0	1101.0
0.0	0.0	1	1	400.0	400.0	1	1	1	124.98762	52.223198	0	0.239	-0.001	-0.025	0.0	1111.0
0.0	0.0	1	1	400.0	400.0	1	1	1	124.98762	52.223198	0	0.239	0.0	0.029	0.0	1101.0
0.0	0.0	1	1	400.0	400.0	1	1	1	124.98762	52.223198	0	0.239	0.0	0.012	0.0	1101.0
0.0	0.0	1	1	400.0	400.0	1	1	1	124.98762	52.223198	0	0.239	0.0	0.005	0.0	1101.0
0.0	0.0	1	1	400.0	400.0	1	1	1	124.98762	52.223198	0	0.239	0.0	-0.011	0.0	1101.0
0.0	0.0	1	1	400.0	400.0	1	1	1	124.98762	52.223198	0	0.239	-0.001	-0.016	0.0	1101.0
0.0	0.0	1	1	400.0	400.0	1	1	1	124.98762	52.223198	0	0.239	-0.001	-0.06	0.0	1111.0
0.0	0.0	1	1	400.0	400.0	1	1	1	124.98762	52.223198	0	0.239	0.0	0.067	0.0	1101.0
0.0	0.0	1	1	400.0	400.0	1	1	1	124.98762	52.223198	0	0.239	0.0	0.005	0.0	1101.0
0.0	0.0	1	1	400.0	400.0	1	1	1	124.98762	52.223198	0	0.239	0.0	0.032	0.0	1101.0
0.0	0.0	1	1	400.0	400.0	1	1	1	124.98762	52.223198	0	0.239	-0.001	-0.042	0.0	1101.0
0.0	0.0	1	1	400.0	400.0	1	1	1	124.98762	52.223198	0	0.239	0.0	0.011	0.0	1111.0
0.0	0.0	1	1	400.0	400.0	1	1	1	124.98762	52.223198	0	0.239	0.0	0.041	0.0	1101.0
0.0	0.0	1	1	400.0	400.0	1	1	1	124.98762	52.223198	0	0.239	0.0	0.037	0.0	1111.0
0.0	0.0	1	1	400.0	400.0	1	1	1	124.98762	52.223198	0	0.239	0.0	0.008	0.0	1101.0
0.0	0.0	1	1	400.0	400.0	1	1	1	124.98762	52.223198	0	0.239	0.0	0.017	0.0	1101.0
0.0	0.0	1	1	400.0	400.0	1	1	1	124.98762	52.223198	0	0.239	-0.001	-0.042	0.0	1101.0
0.0	0.0	1	1	400.0	400.0	1	1	1	124.98762	52.223198	0	0.239	0.0	0.021	0.0	1101.0
0.0	0.0	1	1	400.0	400.0	1	1	1	124.98762	52.223198	0	0.239	0.0	0.081	0.0	1111.0
0.0	0.0	1	1	400.0	400.0	1	1	1	124.98762	52.223198	0	0.239	0.0	0.061	0.0	1101.0
0.0	0.0	1	1	400.0	400.0	1	1	1	124.98762	52.223198	0	0.239	0.0	-0.011	0.0	1101.0
0.0	0.0	1	1	400.0	400.0	1	1	1	124.98762	52.223198	0	0.239	0.0	0.015	0.0	1101.0
0.0	0.0	1	1	400.0	400.0	1	1	1	124.98762	52.223198	0	0.239	-0.001	-0.027	0.0	1101.0
0.0	0.0	1	1	400.0	400.0	1	1	1	124.98762	52.223198	0	0.239	0.0	0.017	0.0	1101.0
0.0	0.0	1	1	400.0	400.0	1	1	1	124.98762	52.223198	0	0.239	-0.001	-0.108	0.0	1111.0
0.0	0.0	1	1	400.0	400.0	1	1	1	124.98762	52.223198	0	0.239	0.0	0.033	0.0	1101.0
0.0	0.0	1	1	400.0	400.0	1	1	1	124.98762	52.223198	0	0.239	0.0	0.103	0.0	1101.0
0.0	0.0	1	1	400.0	400.0	1	1	1	124.98762	52.223198	0	0.239	0.0	0.142	0.0	1101.0
0.0	0.0	1	1	400.0	400.0	1	1	1	124.98762	52.223198	0	0.239	0.0	0.015	0.0	1101.0
0.0	0.0	1	1	400.0	400.0	1	1	1	124.98762	52.223198	0	0.239	0.0	0.063	0.0	1101.0
0.0	0.0	1	1	400.0	400.0	1	1	1	124.98762	52.223198	0	0.239	-0.001	-0.016	0.0	1111.0
0.0	0.0	1	1	400.0	400.0	1	1	1	124.98762	52.223198	0	0.239	0.0	0.049	0.0	1101.0
0.0	0.0	1	1	400.0	400.0	1	1	1	124.98762	52.223198	0	0.239	-0.001	-0.032	0.0	1101.0
0.0	0.0	1	1	400.0	400.0	1	1	1	124.98762	52.223198	0	0.239	0.0	0.015	0.0	1101.0
0.0	0.0	1	1	400.0	400.0	1	1	1	124.98762	52.223198	0	0.239	-0.001	-0.037	0.0	1101.0
0.0	0.0	1	1	400.0	400.0	1	1	1	124.98762	52.223198	0	0.239	0.0	0.113	0.0	1101.0
0.0	0.0	1	1	400.0	400.0	1	1	1	124.98762	52.223198	0	0.239	0.0	0.037	0.0	1101.0
0.0	0.0	1	1	400.0	400.0	1	1	1	124.98762	52.223198	0	0.239	-0.001	-0.034	0.0	1111.0
0.0	0.0	1	1	400.0	400.0	1	1	1	124.98762	52.223198	0	0.239	0.0	-0.005	0.0	1101.0
0.0	0.0	1	1	400.0	400.0	1	1	1	124.98762	52.223198	0	0.239	-0.001	-0.023	0.0	1111.0
0.0	0.0	1	1	400.0	400.0	1	1	1	124.98762	52.223198	0	0.239	0.0	-0.007	0.0	1101.0
0.0	0.0	1	1	400.0	400.0	1	1	1	124.98762	52.223198	0	0.239	-0.001	-0.013	0.0	1101.0
0.0	0.0	1	1	400.0	400.0	1	1	1	124.98762	52.223198	0	0.239	0.0	-0.005	0.0	1111.0
0.0	0.0	1	1	400.0	400.0	1	1	1	124.98762	52.223198	0	0.239	0.0	-0.005	0.0	1111.0
0.0	0.0	1	1	400.0	400.0	1	1	1	124.98762	52.223198	0	0.239	0.0	0.033	0.0	1101.0
0.0	0.0	1	1	400.0	400.0	1	1	1	124.98762	52.223198	0	0.239	0.0	-0.002	0.0	1101.0
0.0	0.0	1	1	400.0	400.0	1	1	1	124.98762	52.223198	0	0.239	-0.001	-0.04	0.0	1111.0
0.0	0.0	1	1	400.0	400.0	1	1	1	124.98762	52.223198	0	0.239	0.0	0.017	0.0	1111.0
0.0	0.0	1	1	400.0	400.0	1	1	1	124.98762	52.223198	0	0.239	0.0	0.052	0.0	1101.0
0.0	0.0	1	1	400.0	400.0	1	1	1	124.98762	52.223198	0	0.239	0.0	0.04	0.0	1101.0
0.0	0.0	1	1	400.0	400.0	1	1	1	124.98762	52.223198	0	0.239	0.0	0.024	0.0	1111.0
0.0	0.0	1	1	400.0	400.0	1	1	1	124.98762	52.223198	0	0.239	0.0	0.024	0.0	1101.0
0.0	0.0	1	1	400.0	400.0	1	1	1	124.98762	52.223198	0	0.239	-0.001	-0.049	0.0	1101.0
0.0	0.0	1	1	400.0	400.0	1	1	1	124.98762	52.223198	0	0.239	-0.001	-0.013	0.0	1101.0
0.0	0.0	1	1	400.0	400.0	1	1	1	124.98762	52.223198	0	0.239	0.0	-0.008	0.0	1111.0
0.0	0.0	1	1	400.0	400.0	1	1	1	124.98762	52.223198	0	0.239	0.0	0.019	0.0	1101.0
0.0	0.0	1	1	400.0	400.0	1	1	1	124.98762	52.223198	0	0.239	-0.001	-0.013	0.0	1101.0
0.0	0.0	1	1	400.0	400.0	1	1	1	124.98762	52.223198	0	0.239	-0.001	-0.096	0.0	1111.0
0.0	0.0	1	1	400.0	400.0	1	1	1	124.98762	52.223198	0	0.239	-0.001	-0.024	0.0	1101.0
0.0	0.0	1	1	400.0	400.0	1	1	1	124.98762	52.223198	0	0.239	0.0	-0.01	0.0	1101.0
0.0	0.0	1	1	400.0	400.0	1	1	1	124.98762	52.223198	0	0.239	0.0	-0.01	0.0	1101.0
0.0	0.0	1	1	400.0	400.0	1	1	1	124.98762	52.223198	0	0.239	0.0	0.009	0.0	1111.0
0.0	0.0	1	1	400.0	400.0	1	1	1	124.98762	52.223198	0	0.239	0.0	0.003	0.0	1101.0
0.0	0.0	1	1	400.0	400.0	1	1	1	124.98762	52.223198	0	0.239	-0.001	-0.023	0.0	1111.0
0.0	0.0	1	1	400.0	400.0	1	1	1	124.98762	52.223198	0	0.239	-0.001	-0.013	0.0	1101.0
4180.487	300.99503	2	1	400.0	300.99503	1	2	1	124.98762	52.223198	1	0.239	0.0	0.005	0.0	1111.0
4180.487	300.99503	2	1	400.0	300.99503	0	2	1	124.98762	52.223198	1	0.239	0.0	0.003	0.0	1101.0
4180.487	300.99503	2	1	400.0	300.99503	0	2	1	124.98762	52.223198	1	0.239	-0.001	-0.013	0.0	1101.0
4180.487	300.99503	2	1	400.0	300.99503	0	2	1	124.98762	52.223198	1	0.239	0.0	-0.002	0.0	1111.0
4180.487	300.99503	2	1	400.0	300.99503	0	2	1	124.98762	52.223198	1	0.239	0.0	0.215	0.294	1111.0
4180.487	300.99503	2	1	400.0	300.99503	0	2	1	124.98762	52.223198	1	0.239	0.002	0.276	0.294	1111.0
4180.487	300.99503	2	1	400.0	300.99503	0	2	1	124.98762	52.223198	1	0.239	0.008	0.815	0.825	1111.0
4180.487	300.99503	2	1	400.0	300.99503	0	2	1	124.98762	52.223198	1	0.239	0.018	1.263	1.283	1111.0
4180.487	300.99503	2	1	400.0	300.99503	0	2	1	124.98762	52.223198	1	0.239	0.027	1.254	1.283	1111.0
4180.487	300.99503	2	1	400.0	300.99503	0	2	1	124.98762	52.223198	1	0.239	0.037	1.483	1.488	1111.0
4180.487	300.99503	2	1	400.0	300.99503	0	2	1	124.98762	52.223198	1	0.239	0.048	1.862	1.856	1111.0
4180.487	300.99503	2	1	400.0	300.99503	0	2	1	124.98762	52.223198	1	0.239	0.059	2.038	1.856	1111.0
4180.487	300.99503	2	1	400.0	300.99503	0	2	1	124.98762	52.223198	1	0.24	0.07	1.987	2.021	1111.0
4180.487	300.99503	2	1	400.0	300.99503	0	2	1	124.98762	52.223198	1	0.24	0.08	1.992	2.316	1111.0
4180.487	300.99503	2	1	400.0	300.99503	0	2	1	124.98762	52.223198	1	0.24	0.091	2.305	2.316	1111.0
4180.487	300.99503	2	1	400.0	300.99503	0	2	1	124.98762	52.223198	1	0.24	0.103	2.523	2.448	1111.0
4180.487	300.99503	2	1	400.0	300.99503	0	2	1	124.98762	52.223198	1	0.24	0.112	2.43	2.448	1111.0
4180.487	300.99503	2	1	400.0	300.99503	0	2	1	124.98762	52.223198	1	0.24	0.123	2.65	2.685	1111.0
4180.487	300.99503	2	1	400.0	300.99503	0	2	1	124.98762	52.223198	1	0.24	0.133	2.823	2.791	1111.0
4180.487	300.99503	2	1	400.0	300.99503	0	2	1	124.98762	52.223198	1	0.241	0.143	2.752	2.791	1111.0
4180.487	300.99503	2	1	400.0	300.99503	0	2	1	124.98762	52.223198	1	0.241	0.153	2.983	2.981	1111.0
4180.487	300.99503	2	1	400.0	300.99503	0	2	1	124.98762	52.223198	1	0.241	0.163	3.047	3.066	1111.0
4180.487	300.99503	2	1	400.0	300.99503	0	2	1	124.98762	52.223198	1	0.241	0.172	3.208	3.066	1111.0
4180.487	300.99503	2	1	400.0	300.99503	0	2	1	124.98762	52.223198	1	0.241	0.182	3.249	3.219	1101.0
4180.487	300.99503	2	1	400.0	300.99503	0	2	1	124.98762	52.223198	1	0.241	0.189	3.146	3.219	1111.0
4180.487	300.99503	2	1	400.0	300.99503	0	2	1	124.98762	52.223198	1	0.241	0.197	3.323	3.35	1111.0
4180.487	300.99503	2	1	400.0	300.99503	0	2	1	124.98762	52.223198	1	0.241	0.205	3.403	3.409	1111.0
4180.487	300.99503	2	1	400.0	300.99503	0	2	1	124.98762	52.223198	1	0.241	0.213	3.411	3.409	1111.0
4180.487	300.99503	2	1	400.0	300.99503	0	2	1	124.98762	52.223198	1	0.241	0.221	3.516	3.515	1111.0
4180.487	300.99503	2	1	400.0	300.99503	0	2	1	124.98762	52.223198	1	0.24	0.227	3.501	3.515	1101.0
4180.487	300.99503	2	1	400.0	300.99503	0	2	1	124.98762	52.223198	1	0.24	0.233	3.553	3.562	1111.0
4180.487	300.99503	2	1	400.0	300.99503	0	2	1	124.98762	52.223198	1	0.24	0.24	3.618	3.648	1111.0
4180.487	300.99503	2	1	400.0	300.99503	0	2	1	124.98762	52.223198	1	0.24	0.247	3.68	3.648	1111.0
4180.487	300.99503	2	1	400.0	300.99503	0	2	1	124.98762	52.223198	1	0.24	0.252	3.59	3.685	1101.0
4180.487	300.99503	2	1	400.0	300.99503	0	2	1	124.98762	52.223198	1	0.24	0.258	3.774	3.753	1111.0
4180.487	300.99503	2	1	400.0	300.99503	0	2	1	124.98762	52.223198	1	0.24	0.263	3.778	3.753	1111.0
4180.487	300.99503	2	1	400.0	300.99503	0	2	1	124.98762	52.223198	1	0.24	0.266	3.622	3.812	1111.0
4180.487	300.99503	2	1	400.0	300.99503	0	2	1	124.98762	52.223198	1	0.24	0.271	3.912	3.838	1111.0
4180.487	300.99503	2	1	400.0	300.99503	0	2	1	124.98762	52.223198	1	0.24	0.276	3.835	3.838	1111.0
4180.487	300.99503	2	1	400.0	300.99503	0	2	1	124.98762	52.223198	1	0.24	0.281	3.936	3.887	1111.0
4180.487	300.99503	2	1	400.0	300.99503	0	2	1	124.98762	52.223198	1	0.24	0.285	3.879	3.887	1111.0
4180.487	300.99503	2	1	400.0	300.99503	0	2	1	124.98762	52.223198	1	0.24	0.289	3.947	3.908	1111.0
4180.487	300.99503	2	1	400.0	300.99503	0	2	1	124.98762	52.223198	1	0.24	0.293	3.962	3.946	1111.0
4180.487	300.99503	2	1	400.0	300.99503	0	2	1	124.98762	52.223198	1	0.24	0.297	4.002	3.946	1111.0
4180.487	300.99503	2	1	400.0	300.99503	0	2	1	124.98762	52.223198	1	0.24	0.301	4.027	3.977	1111.0
4180.487	300.99503	2	1	400.0	300.99503	0	2	1	124.98762	52.223198	1	0.24	0.303	4.011	3.992	1111.0
4180.487	300.99503	2	1	400.0	300.99503	0	2	1	124.98762	52.223198	1	0.24	0.304	3.756	3.992	1111.0
4180.487	300.99503	2	1	400.0	300.99503	0	2	1	124.98762	52.223198	1	0.24	0.307	4.193	4.018	1111.0
4180.487	300.99503	2	1	400.0	300.99503	0	2	1	124.98762	52.223198	1	0.24	0.309	4.053	4.018	1111.0
4180.487	300.99503	2	1	400.0	300.99503	1	2	1	124.98762	52.223198	1	0.24	0.311	3.981	4.03	1111.0
4180.487	300.99503	2	1	400.0	300.99503	1	2	1	124.98762	52.223198	1	0.24	0.313	4.037	4.051	1111.0
4180.487	300.99503	2	1	400.0	300.99503	1	2	1	124.98762	52.223198	1	0.24	0.315	4.081	4.051	1111.0
4180.487	300.99503	2	1	400.0	300.99503	1	2	1	124.98762	52.223198	1	0.241	0.317	3.994	4.06	1111.0
4180.487	300.99503	2	1	400.0	300.99503	1	2	1	124.98762	52.223198	1	0.241	0.319	4.058	4.06	1111.0
4180.487	300.99503	2	1	400.0	300.99503	1	2	1	124.98762	52.223198	1	0.241	0.321	4.095	4.077	1111.0
4180.487	300.99503	2	1	400.0	300.99503	1	2	1	124.98762	52.223198	1	0.241	0.321	4.108	4.086	1111.0
4180.487	300.99503	2	1	400.0	300.99503	1	2	1	124.98762	52.223198	1	0.241	0.322	4.078	4.086	1111.0
4180.487	300.99503	2	1	400.0	300.99503	1	2	1	124.98762	52.223198	1	0.241	0.322	4.078	4.098	1111.0
4180.487	300.99503	2	1	400.0	300.99503	1	2	1	124.98762	52.223198	1	0.241	0.322	4.078	4.106	1111.0
4180.487	300.99503	2	1	400.0	300.99503	1	2	1	124.98762	52.223198	1	0.241	0.323	4.109	4.106	1111.0
4180.487	300.99503	2	1	400.0	300.99503	1	2	1	124.98762	52.223198	1	0.241	0.324	4.161	4.115	1111.0
4180.487	300.99503	2	1	400.0	300.99503	1	2	1	124.98762	52.223198	1	0.241	0.324	4.1	4.126	1111.0
4180.487	300.99503	2	1	400.0	300.99503	1	2	1	124.98762	52.223198	1	0.241	0.324	4.087	4.126	1111.0
4180.487	300.99503	2	1	400.0	300.99503	1	2	1	124.98762	52.223198	1	0.241	0.325	4.091	4.129	1111.0
4180.487	300.99503	2	1	400.0	300.99503	1	2	1	124.98762	52.223198	1	0.241	0.327	4.142	4.129	1111.0
4180.487	300.99503	2	1	400.0	300.99503	1	2	1	124.98762	52.223198	1	0.241	0.329	4.122	4.137	1111.0
4180.487	300.99503	2	1	400.0	300.99503	1	2	1	124.98762	52.223198	1	0.241	0.331	4.192	4.141	1111.0
4180.487	300.99503	2	1	400.0	300.99503	1	2	1	124.98762	52.223198	1	0.241	0.332	4.185	4.141	1111.0
4180.487	300.99503	2	1	400.0	300.99503	1	2	1	124.98762	52.223198	1	0.241	0.334	4.171	4.146	1111.0
4180.487	300.99503	2	1	400.0	300.99503	1	2	1	124.98762	52.223198	1	0.241	0.336	4.16	4.151	1111.0
4180.487	300.99503	2	1	400.0	300.99503	1	2	1	124.98762	52.223198	1	0.241	0.338	4.182	4.151	1111.0
4180.487	300.99503	2	1	400.0	300.99503	1	2	1	124.98762	52.223198	1	0.241	0.34	4.16	4.154	1111.0
4180.487	300.99503	2	1	400.0	300.99503	1	2	1	124.98762	52.223198	1	0.241	0.341	4.159	4.154	1111.0
4180.487	300.99503	2	1	400.0	300.99503	1	2	1	124.98762	52.223198	1	0.241	0.341	4.147	4.159	1111.0
4180.487	300.99503	2	1	400.0	300.99503	1	2	1	124.98762	52.223198	1	0.242	0.341	4.193	4.161	1111.0
4180.487	300.99503	2	1	400.0	300.99503	1	2	1	124.98762	52.223198	1	0.242	0.341	4.169	4.161	1111.0
4180.487	300.99503	2	1	400.0	300.99503	1	2	1	124.98762	52.223198	1	0.242	0.341	4.148	4.164	1111.0
4180.487	300.99503	2	1	400.0	300.99503	1	2	1	124.98762	52.223198	1	0.242	0.341	4.171	4.164	1111.0
4180.487	300.99503	2	1	400.0	300.99503	1	2	1	124.98762	52.223198	1	0.242	0.341	4.231	4.166	1111.0
4180.487	300.99503	2	1	400.0	300.99503	1	2	1	124.98762	52.223198	1	0.242	0.341	4.209	4.167	1111.0
4180.487	300.99503	2	1	400.0	300.99503	1	2	1	124.98762	52.223198	1	0.242	0.341	4.184	4.167	1111.0
4180.487	300.99503	2	1	400.0	300.99503	1	2	1	124.98762	52.223198	1	0.242	0.341	4.124	4.169	1111.0
4180.487	300.99503	2	1	400.0	300.99503	1	2	1	124.98762	52.223198	1	0.242	0.341	4.188	4.171	1111.0
4180.487	300.99503	2	1	400.0	300.99503	1	2	1	124.98762	52.223198	1	0.242	0.341	4.197	4.171	1111.0
4180.487	300.99503	2	1	400.0	300.99503	1	2	1	124.98762	52.223198	1	0.243	0.341	4.131	4.172	1111.0
4180.487	300.99503	2	1	400.0	300.99503	1	2	1	124.98762	52.223198	1	0.243	0.341	4.145	4.173	1111.0
4180.487	300.99503	2	1	400.0	300.99503	1	2	1	124.98762	52.223198	1	0.243	0.34	4.033	4.173	1111.0
4180.487	300.99503	2	1	400.0	300.99503	1	2	1	124.98762	52.223198	1	0.243	0.341	4.196	4.175	1111.0
4180.487	300.99503	2	1	400.0	300.99503	1	2	1	124.98762	52.223198	1	0.243	0.341	4.189	4.175	1111.0
4180.487	300.99503	2	1	400.0	300.99503	1	2	1	124.98762	52.223198	1	0.243	0.341	4.161	4.176	1111.0
4180.487	300.99503	2	1	400.0	300.99503	1	2	1	124.98762	52.223198	1	0.243	0.341	4.188	4.177	1111.0
4180.487	300.99503	2	1	400.0	300.99503	1	2	1	124.98762	52.223198	1	0.243	0.341	4.174	4.177	1111.0
4180.487	300.99503	2	1	400.0	300.99503	1	2	1	124.98762	52.223198	1	0.243	0.341	4.171	4.177	1111.0
4180.487	300.99503	2	1	400.0	300.99503	1	2	1	124.98762	52.223198	1	0.243	0.341	4.166	4.179	1111.0
4180.487	300.99503	2	1	400.0	300.99503	1	2	1	124.98762	52.223198	1	0.243	0.34	4.03	4.179	1111.0
4180.487	300.99503	2	1	400.0	300.99503	1	2	1	124.98762	52.223198	1	0.243	0.341	4.208	4.18	1111.0
4180.487	300.99503	2	1	400.0	300.99503	1	2	1	124.98762	52.223198	1	0.243	0.341	4.213	4.18	1111.0
4180.487	300.99503	2	1	400.0	300.99503	1	2	1	124.98762	52.223198	1	0.243	0.341	4.118	4.18	1111.0
4180.487	300.99503	2	1	400.0	300.99503	1	2	1	124.98762	52.223198	1	0.243	0.341	4.206	4.181	1111.0
4180.487	300.99503	2	1	400.0	300.99503	1	2	1	124.98762	52.223198	1	0.243	0.341	4.316	4.181	1111.0
4180.487	300.99503	2	1	400.0	300.99503	1	2	1	124.98762	52.223198	1	0.243	0.341	4.172	4.181	1111.0
4180.487	300.99503	2	1	400.0	300.99503	1	2	1	124.98762	52.223198	1	0.243	0.341	4.16	4.181	1111.0
4180.487	300.99503	2	1	400.0	300.99503	1	2	1	124.98762	52.223198	1	0.243	0.341	4.212	4.182	1111.0
4180.487	300.99503	2	1	400.0	300.99503	1	2	1	124.98762	52.223198	1	0.243	0.341	4.187	4.182	1111.0
4180.487	300.99503	2	1	400.0	300.99503	1	2	1	124.98762	52.223198	1	0.243	0.342	4.355	4.182	1111.0
4180.487	300.99503	2	1	400.0	300.99503	1	2	1	124.98762	52.223198	1	0.243	0.342	4.171	4.183	1111.0
4180.487	300.99503	2	1	400.0	300.99503	1	2	1	124.98762	52.223198	1	0.243	0.342	4.193	4.183	1101.0
4180.487	300.99503	2	1	400.0	300.99503	1	2	1	124.98762	52.223198	1	0.243	0.342	4.24	4.183	1111.0
4180.487	300.99503	2	1	400.0	300.99503	1	2	1	124.98762	52.223198	1	0.243	0.342	4.241	4.183	1111.0
4180.487	300.99503	2	1	400.0	300.99503	1	2	1	124.98762	52.223198	1	0.243	0.342	4.16	4.183	1111.0
4180.487	300.99503	2	1	400.0	300.99503	1	2	1	124.98762	52.223198	1	0.243	0.341	4.318	4.183	1111.0
4180.487	300.99503	2	1	400.0	300.99503	1	2	1	124.98762	52.223198	1	0.243	0.341	4.173	4.184	1111.0
4180.487	300.99503	2	1	400.0	300.99503	1	2	1	124.98762	52.223198	1	0.243	0.341	4.206	4.184	1111.0
4180.487	300.99503	2	1	400.0	300.99503	1	2	1	124.98762	52.223198	1	0.243	0.341	4.18	4.184	1111.0
4180.487	300.99503	2	1	400.0	300.99503	1	2	1	124.98762	52.223198	1	0.243	0.341	4.21	4.184	1111.0
4180.487	300.99503	2	1	400.0	300.99503	1	2	1	124.98762	52.223198	1	0.243	0.341	4.188	4.184	1111.0
4180.487	300.99503	2	1	400.0	300.99503	1	2	1	124.98762	52.223198	1	0.243	0.341	4.194	4.184	1111.0
4180.487	300.99503	2	1	400.0	300.99503	1	2	1	124.98762	52.223198	1	0.243	0.341	4.195	4.184	1111.0
4180.487	300.99503	2	1	400.0	300.99503	1	2	1	124.98762	52.223198	1	0.243	0.341	4.221	4.184	1111.0
4180.487	300.99503	2	1	400.0	300.99503	1	2	1	124.98762	52.223198	1	0.243	0.341	4.179	4.184	1111.0
4180.487	300.99503	2	1	400.0	300.99503	1	2	1	124.98762	52.223198	1	0.243	0.341	4.153	4.184	1111.0
4180.487	300.99503	2	1	400.0	300.99503	1	2	1	124.98762	52.223198	1	0.243	0.341	4.179	4.185	1111.0
4180.487	300.99503	2	1	400.0	300.99503	1	2	1	124.98762	52.223198	1	0.243	0.341	4.181	4.185	1111.0
4180.487	300.99503	2	1	400.0	300.99503	1	2	1	124.98762	52.223198	1	0.243	0.341	4.226	4.185	1111.0
4180.487	300.99503	2	1	400.0	300.99503	1	2	1	124.98762	52.223198	1	0.243	0.341	4.201	4.185	1111.0
4180.487	300.99503	2	1	400.0	300.99503	1	2	1	124.98762	52.223198	1	0.243	0.341	4.2	4.185	1111.0
4180.487	300.99503	2	1	400.0	300.99503	1	2	1	124.98762	52.223198	1	0.243	0.341	4.22	4.185	1111.0
4180.487	300.99503	2	1	400.0	300.99503	1	2	1	124.98762	52.223198	1	0.243	0.341	4.187	4.185	1111.0
4180.487	300.99503	2	1	400.0	300.99503	1	2	1	124.98762	52.223198	1	0.243	0.341	4.196	4.185	1111.0
4180.487	300.99503	2	1	400.0	300.99503	1	2	1	124.98762	52.223198	1	0.243	0.341	4.182	4.185	1111.0
4180.487	300.99503	2	1	400.0	300.99503	1	2	1	124.98762	52.223198	1	0.243	0.341	4.181	4.185	1111.0
4180.487	300.99503	2	1	400.0	300.99503	1	2	1	124.98762	52.223198	1	0.243	0.341	4.188	4.185	1111.0
4180.487	300.99503	2	1	400.0	300.99503	1	2	1	124.98762	52.223198	1	0.243	0.341	4.254	4.185	1111.0
4180.487	300.99503	2	1	400.0	300.99503	1	2	1	124.98762	52.223198	1	0.243	0.341	4.168	4.185	1111.0
4180.487	300.99503	2	1	400.0	300.99503	1	2	1	124.98762	52.223198	1	0.243	0.342	4.376	4.185	1111.0
4180.487	300.99503	2	1	400.0	300.99503	1	2	1	124.98762	52.223198	1	0.243	0.342	4.26	4.185	1111.0
4180.487	300.99503	2	1	400.0	300.99503	1	2	1	124.98762	52.223198	1	0.243	0.342	4.18	4.185	1111.0
4180.487	300.99503	2	1	400.0	300.99503	1	2	1	124.98762	52.223198	1	0.243	0.342	4.162	4.185	1111.0
4180.487	300.99503	2	1	400.0	300.99503	1	2	1	124.98762	52.223198	1	0.243	0.342	4.173	4.185	1111.0
4180.487	300.99503	2	1	400.0	300.99503	1	2	1	124.98762	52.223198	1	0.243	0.342	4.139	4.185	1111.0
4180.487	300.99503	2	1	400.0	300.99503	1	2	1	124.98762	52.223198	1	0.243	0.342	4.187	4.185	1111.0
4180.487	300.99503	2	1	400.0	300.99503	1	2	1	124.98762	52.223198	1	0.243	0.342	4.153	4.185	1111.0
4180.487	300.99503	2	1	400.0	300.99503	1	2	1	124.98762	52.223198	1	0.243	0.342	4.186	4.185	1111.0
4180.487	300.99503	2	1	400.0	300.99503	1	2	1	124.98762	52.223198	1	0.243	0.341	4.171	4.185	1111.0
4180.487	300.99503	2	1	400.0	300.99503	1	2	1	124.98762	52.223198	1	0.243	0.341	4.181	4.185	1111.0
4180.487	300.99503	2	1	400.0	300.99503	1	2	1	124.98762	52.223198	1	0.243	0.341	4.193	4.185	1111.0
4180.487	300.99503	2	1	400.0	300.99503	1	2	1	124.98762	52.223198	1	0.243	0.341	4.148	4.185	1101.0
4180.487	300.99503	2	1	400.0	300.99503	1	2	1	124.98762	52.223198	1	0.243	0.341	4.179	4.185	1111.0
4180.487	300.99503	2	1	400.0	300.99503	1	2	1	124.98762	52.223198	1	0.243	0.341	4.2	4.185	1111.0
4180.487	300.99503	2	1	400.0	300.99503	1	2	1	124.98762	52.223198	1	0.243	0.341	4.213	4.185	1111.0
4180.487	300.99503	2	1	400.0	300.99503	1	2	1	124.98762	52.223198	1	0.243	0.341	4.205	4.185	1111.0
4180.487	300.99503	2	1	400.0	300.99503	1	2	1	124.98762	52.223198	1	0.243	0.341	4.172	4.185	1111.0
4180.487	300.99503	2	1	400.0	300.99503	1	2	1	124.98762	52.223198	1	0.243	0.341	4.173	4.185	1111.0
4180.487	300.99503	2	1	400.0	300.99503	1	2	1	124.98762	52.223198	1	0.243	0.341	4.2	4.185	1101.0
4180.487	300.99503	2	1	400.0	300.99503	1	2	1	124.98762	52.223198	1	0.243	0.341	4.207	4.185	1111.0
4180.487	300.99503	2	1	400.0	300.99503	1	2	1	124.98762	52.223198	1	0.243	0.341	4.199	4.185	1111.0
4180.487	300.99503	2	1	400.0	300.99503	1	2	1	124.98762	52.223198	1	0.243	0.341	4.193	4.185	1111.0
4180.487	300.99503	2	1	400.0	300.99503	1	2	1	124.98762	52.223198	1	0.243	0.341	4.295	4.185	1111.0
4180.487	300.99503	2	1	400.0	300.99503	1	2	1	124.98762	52.223198	1	0.243	0.341	4.173	4.185	1111.0
4180.487	300.99503	2	1	400.0	300.99503	1	2	1	124.98762	52.223198	1	0.243	0.341	4.295	4.185	1111.0
4180.487	300.99503	2	1	400.0	300.99503	1	2	1	124.98762	52.223198	1	0.243	0.341	4.245	4.185	1111.0
4180.487	300.99503	2	1	400.0	300.99503	1	2	1	124.98762	52.223198	1	0.243	0.341	4.192	4.185	1111.0
4180.487	300.99503	2	1	400.0	300.99503	1	2	1	124.98762	52.223198	1	0.243	0.341	4.212	4.185	1111.0
4180.487	300.99503	2	1	400.0	300.99503	1	2	1	124.98762	52.223198	1	0.243	0.341	4.179	4.185	1111.0
4180.487	300.99503	2	1	400.0	300.99503	1	2	1	124.98762	52.223198	1	0.243	0.341	4.168	4.185	1111.0
4180.487	300.99503	2	1	400.0	300.99503	1	2	1	124.98762	52.223198	1	0.243	0.341	4.127	4.185	1111.0
4180.487	300.99503	2	1	400.0	300.99503	1	2	1	124.98762	52.223198	1	0.243	0.34	4.03	4.185	1111.0
4180.487	300.99503	2	1	400.0	300.99503	1	2	1	124.98762	52.223198	1	0.243	0.341	4.192	4.185	1111.0
4180.487	300.99503	2	1	400.0	300.99503	1	2	1	124.98762	52.223198	1	0.243	0.341	4.132	4.185	1111.0
4180.487	300.99503	2	1	400.0	300.99503	1	2	1	124.98762	52.223198	1	0.243	0.341	4.138	4.185	1111.0
4180.487	300.99503	2	1	400.0	300.99503	1	2	1	124.98762	52.223198	1	0.243	0.341	4.158	4.185	1111.0
4180.487	300.99503	2	1	400.0	300.99503	1	2	1	124.98762	52.223198	1	0.243	0.341	4.219	4.185	1111.0
4180.487	300.99503	2	1	400.0	300.99503	1	2	1	124.98762	52.223198	1	0.243	0.341	4.185	4.185	1111.0
4180.487	300.99503	2	1	400.0	300.99503	1	2	1	124.98762	52.223198	1	0.243	0.341	4.166	4.185	1111.0
4180.487	300.99503	2	1	400.0	300.99503	1	2	1	124.98762	52.223198	1	0.243	0.341	4.14	4.185	1111.0
4180.487	300.99503	2	1	400.0	300.99503	1	2	1	124.98762	52.223198	1	0.243	0.341	4.329	4.185	1111.0
4180.487	300.99503	2	1	400.0	300.99503	1	2	1	124.98762	52.223198	1	0.243	0.341	4.204	4.185	1111.0
4180.487	300.99503	2	1	400.0	300.99503	1	2	1	124.98762	52.223198	1	0.243	0.341	4.153	4.185	1111.0
4180.487	300.99503	2	1	400.0	300.99503	1	2	1	124.98762	52.223198	1	0.243	0.341	4.191	4.185	1111.0
4180.487	300.99503	2	1	400.0	300.99503	1	2	1	124.98762	52.223198	1	0.243	0.34	3.975	4.185	1111.0
4180.487	300.99503	2	1	400.0	300.99503	1	2	1	124.98762	52.223198	1	0.243	0.341	4.185	4.185	1111.0
4180.487	300.99503	2	1	400.0	300.99503	1	2	1	124.98762	52.223198	1	0.243	0.341	4.244	4.185	1111.0
4180.487	300.99503	2	1	400.0	300.99503	1	2	1	124.98762	52.223198	1	0.243	0.341	4.193	4.185	1111.0
4180.487	300.99503	2	1	400.0	300.99503	1	2	1	124.98762	52.223198	1	0.243	0.341	4.212	4.185	1111.0
4180.487	300.99503	2	1	400.0	300.99503	1	2	1	124.98762	52.223198	1	0.243	0.341	4.179	4.185	1111.0
4180.487	300.99503	2	1	400.0	300.99503	1	2	1	124.98762	52.223198	1	0.243	0.341	4.334	4.185	1111.0
4180.487	300.99503	2	1	400.0	300.99503	1	2	1	124.98762	52.223198	1	0.243	0.341	4.172	4.185	1111.0
4180.487	300.99503	2	1	400.0	300.99503	1	2	1	124.98762	52.223198	1	0.243	0.341	4.277	4.185	1111.0
4180.487	300.99503	2	1	400.0	300.99503	1	2	1	124.98762	52.223198	1	0.243	0.341	4.172	4.185	1111.0
4180.487	300.99503	2	1	400.0	300.99503	1	2	1	124.98762	52.223198	1	0.243	0.34	4.015	4.185	1111.0
4180.487	300.99503	2	1	400.0	300.99503	1	2	1	124.98762	52.223198	1	0.243	0.341	4.175	4.185	1111.0
4180.487	300.99503	2	1	400.0	300.99503	1	2	1	124.98762	52.223198	1	0.243	0.341	4.246	4.185	1111.0
4180.487	300.99503	2	1	400.0	300.99503	1	2	1	124.98762	52.223198	1	0.243	0.341	4.244	4.185	1111.0
4180.487	300.99503	2	1	400.0	300.99503	1	2	1	124.98762	52.223198	1	0.243	0.341	4.19	4.185	1111.0
4180.487	300.99503	2	1	400.0	300.99503	1	2	1	124.98762	52.223198	1	0.243	0.341	4.123	4.185	1111.0
4180.487	300.99503	2	1	400.0	300.99503	1	2	1	124.98762	52.223198	1	0.243	0.341	4.204	4.185	1111.0
4180.487	300.99503	2	1	400.0	300.99503	1	2	1	124.98762	52.223198	1	0.243	0.341	4.19	4.185	1111.0
4180.487	300.99503	2	1	400.0	300.99503	1	2	1	124.98762	52.223198	1	0.243	0.341	4.189	4.185	1111.0
4180.487	300.99503	2	1	400.0	300.99503	1	2	1	124.98762	52.223198	1	0.243	0.341	4.198	4.185	1111.0
4180.487	300.99503	2	1	400.0	300.99503	1	2	1	124.98762	52.223198	1	0.243	0.341	4.177	4.185	1111.0
4180.487	300.99503	2	1	400.0	300.99503	1	2	1	124.98762	52.223198	1	0.243	0.341	4.19	4.185	1111.0
4180.487	300.99503	2	1	400.0	300.99503	1	2	1	124.98762	52.223198	1	0.243	0.341	4.191	4.185	1111.0
4180.487	300.99503	2	1	400.0	300.99503	1	2	1	124.98762	52.223198	1	0.243	0.341	4.197	4.185	1111.0
4180.487	300.99503	2	1	400.0	300.99503	1	2	1	124.98762	52.223198	1	0.243	0.341	4.183	4.185	1111.0
4180.487	300.99503	2	1	400.0	300.99503	1	2	1	124.98762	52.223198	1	0.243	0.341	4.157	4.185	1111.0
4180.487	300.99503	2	1	400.0	300.99503	1	2	1	124.98762	52.223198	1	0.243	0.341	4.21	4.185	1111.0
0.0	0.0	2	1	400.0	300.99503	1	2	1	124.98762	52.223198	0	0.243	0.341	4.203	4.185	1111.0
0.0	0.0	2	1	400.0	300.99503	1	2	1	124.98762	52.223198	0	0.243	0.341	4.169	4.185	1111.0
0.0	0.0	2	1	400.0	300.99503	1	2	1	124.98762	52.223198	0	0.243	0.341	4.21	4.185	1111.0
0.0	0.0	2	1	400.0	300.99503	1	2	1	124.98762	52.223198	0	0.243	0.341	4.172	4.185	1111.0
0.0	0.0	2	1	400.0	300.99503	1	2	1	124.98762	52.223198	0	0.243	0.337	3.552	3.613	1111.0
0.0	0.0	2	1	400.0	300.99503	1	2	1	124.98762	52.223198	0	0.243	0.333	3.579	3.613	1101.0
0.0	0.0	2	1	400.0	300.99503	1	2	1	124.98762	52.223198	0	0.243	0.327	3.327	3.358	1111.0
0.0	0.0	2	1	400.0	300.99503	1	2	1	124.98762	52.223198	0	0.243	0.322	3.353	3.358	1111.0
0.0	0.0	2	1	400.0	300.99503	1	2	1	124.98762	52.223198	0	0.243	0.314	2.896	2.901	1111.0
0.0	0.0	2	1	400.0	300.99503	1	2	1	124.98762	52.223198	0	0.243	0.306	2.676	2.695	1101.0
0.0	0.0	2	1	400.0	300.99503	1	2	1	124.98762	52.223198	0	0.243	0.298	2.671	2.695	1111.0
0.0	0.0	2	1	400.0	300.99503	1	2	1	124.98762	52.223198	0	0.243	0.288	2.287	2.328	1101.0
0.0	0.0	2	1	400.0	300.99503	1	2	1	124.98762	52.223198	0	0.243	0.276	2.014	2.009	1111.0
0.0	0.0	2	1	400.0	300.99503	1	2	1	124.98762	52.223198	0	0.243	0.266	1.98	2.009	1101.0
0.0	0.0	2	1	400.0	300.99503	1	2	1	124.98762	52.223198	0	0.243	0.255	1.874	1.867	1111.0
0.0	0.0	2	1	400.0	300.99503	1	2	1	124.98762	52.223198	0	0.243	0.246	1.821	1.612	1111.0
0.0	0.0	2	1	400.0	300.99503	1	2	1	124.98762	52.223198	0	0.243	0.235	1.646	1.612	1111.0
0.0	0.0	2	1	400.0	300.99503	1	2	1	124.98762	52.223198	0	0.243	0.224	1.527	1.499	1111.0
0.0	0.0	2	1	400.0	300.99503	1	2	1	124.98762	52.223198	0	0.243	0.215	1.484	1.499	1111.0
0.0	0.0	2	1	400.0	300.99503	1	2	1	124.98762	52.223198	0	0.243	0.205	1.331	1.294	1111.0
0.0	0.0	2	1	400.0	300.99503	1	2	1	124.98762	52.223198	0	0.242	0.195	1.231	1.203	1111.0
0.0	0.0	2	1	400.0	300.99503	1	2	1	124.98762	52.223198	0	0.242	0.185	1.173	1.203	1111.0
0.0	0.0	2	1	400.0	300.99503	1	2	1	124.98762	52.223198	0	0.242	0.176	1.077	1.038	1111.0
0.0	0.0	2	1	400.0	300.99503	1	2	1	124.98762	52.223198	0	0.242	0.167	0.964	0.896	1111.0
0.0	0.0	2	1	400.0	300.99503	1	2	1	124.98762	52.223198	0	0.242	0.157	0.881	0.896	1111.0
0.0	0.0	2	1	400.0	300.99503	1	2	1	124.98762	52.223198	0	0.242	0.149	0.824	0.833	1111.0
0.0	0.0	2	1	400.0	300.99503	1	2	1	124.98762	52.223198	0	0.242	0.141	0.876	0.833	1111.0
0.0	0.0	2	1	400.0	300.99503	1	2	1	124.98762	52.223198	0	0.242	0.132	0.698	0.719	1111.0
0.0	0.0	2	1	400.0	300.99503	1	2	1	124.98762	52.223198	0	0.242	0.125	0.743	0.621	1111.0
0.0	0.0	2	1	400.0	300.99503	1	2	1	124.98762	52.223198	0	0.242	0.117	0.575	0.621	1111.0
0.0	0.0	2	1	400.0	300.99503	1	2	1	124.98762	52.223198	0	0.242	0.111	0.581	0.577	1111.0
0.0	0.0	2	1	400.0	300.99503	1	2	1	124.98762	52.223198	0	0.242	0.104	0.611	0.577	1111.0
0.0	0.0	2	1	400.0	300.99503	1	2	1	124.98762	52.223198	0	0.242	0.098	0.541	0.498	1111.0
0.0	0.0	2	1	400.0	300.99503	1	2	1	124.98762	52.223198	0	0.242	0.093	0.564	0.462	1111.0
0.0	0.0	2	1	400.0	300.99503	1	2	1	124.98762	52.223198	0	0.242	0.087	0.468	0.462	1111.0
0.0	0.0	2	1	400.0	300.99503	1	2	1	124.98762	52.223198	0	0.242	0.081	0.38	0.399	1111.0
0.0	0.0	2	1	400.0	300.99503	1	2	1	124.98762	52.223198	0	0.242	0.076	0.388	0.371	1111.0
0.0	0.0	2	1	400.0	300.99503	1	2	1	124.98762	52.223198	0	0.242	0.072	0.374	0.371	1111.0
0.0	0.0	2	1	400.0	300.99503	1	2	1	124.98762	52.223198	0	0.242	0.068	0.328	0.32	1111.0
0.0	0.0	2	1	400.0	300.99503	1	2	1	124.98762	52.223198	0	0.242	0.064	0.279	0.297	1111.0
0.0	0.0	2	1	400.0	300.99503	1	2	1	124.98762	52.223198	0	0.242	0.06	0.347	0.297	1101.0
0.0	0.0	2	1	400.0	300.99503	1	2	1	124.98762	52.223198	0	0.242	0.057	0.296	0.257	1111.0
0.0	0.0	2	1	400.0	300.99503	1	2	1	124.98762	52.223198	0	0.242	0.055	0.297	0.257	1111.0
0.0	0.0	2	1	400.0	300.99503	1	2	1	124.98762	52.223198	0	0.242	0.051	0.212	0.221	1101.0
0.0	0.0	2	1	400.0	300.99503	1	2	1	124.98762	52.223198	0	0.242	0.046	-0.051	0.206	1111.0
0.0	0.0	2	1	400.0	300.99503	1	2	1	124.98762	52.223198	0	0.242	0.042	0.186	0.206	1111.0
0.0	0.0	2	1	400.0	300.99503	1	2	1	124.98762	52.223198	0	0.242	0.039	0.179	0.177	1111.0
0.0	0.0	2	1	400.0	300.99503	1	2	1	124.98762	52.223198	0	0.242	0.037	0.173	0.165	1111.0
0.0	0.0	2	1	400.0	300.99503	1	2	1	124.98762	52.223198	0	0.242	0.035	0.187	0.165	1101.0
0.0	0.0	2	1	400.0	300.99503	1	2	1	124.98762	52.223198	0	0.242	0.033	0.113	0.142	1111.0
0.0	0.0	2	1	400.0	300.99503	1	2	1	124.98762	52.223198	0	0.242	0.031	0.098	0.142	1111.0
0.0	0.0	2	1	400.0	300.99503	1	2	1	124.98762	52.223198	0	0.242	0.029	0.051	0.132	1101.0
0.0	0.0	2	1	400.0	300.99503	1	2	1	124.98762	52.223198	0	0.242	0.027	0.148	0.114	1111.0
0.0	0.0	2	1	400.0	300.99503	1	2	1	124.98762	52.223198	0	0.242	0.025	0.099	0.114	1101.0
0.0	0.0	2	1	400.0	300.99503	1	2	1	124.98762	52.223198	0	0.242	0.023	0.084	0.106	1101.0
0.0	0.0	2	1	400.0	300.99503	1	2	1	124.98762	52.223198	0	0.242	0.021	0.132	0.106	1101.0
0.0	0.0	2	1	400.0	300.99503	1	2	1	124.98762	52.223198	0	0.242	0.02	0.087	0.091	1111.0
0.0	0.0	2	1	400.0	300.99503	1	2	1	124.98762	52.223198	0	0.242	0.02	0.096	0.084	1111.0
0.0	0.0	2	1	400.0	300.99503	1	2	1	124.98762	52.223198	0	0.242	0.02	0.078	0.084	1111.0
0.0	0.0	2	1	400.0	300.99503	1	2	1	124.98762	52.223198	0	0.241	0.02	0.081	0.073	1101.0
0.0	0.0	2	1	400.0	300.99503	1	2	1	124.98762	52.223198	0	0.241	0.02	0.087	0.063	1101.0
0.0	0.0	2	1	400.0	300.99503	1	2	1	124.98762	52.223198	0	0.241	0.02	0.067	0.063	1111.0
0.0	0.0	2	1	400.0	300.99503	1	2	1	124.98762	52.223198	0	0.241	0.02	0.06	0.058	1101.0
0.0	0.0	2	1	400.0	300.99503	1	2	1	124.98762	52.223198	0	0.241	0.02	0.079	0.058	1101.0
0.0	0.0	2	1	400.0	300.99503	1	2	1	124.98762	52.223198	0	0.241	0.02	0.022	0.05	1111.0
0.0	0.0	2	1	400.0	300.99503	1	2	1	124.98762	52.223198	0	0.241	0.02	0.033	0.046	1101.0
0.0	0.0	2	1	400.0	300.99503	1	2	1	124.98762	52.223198	0	0.241	0.02	0.044	0.046	1111.0
0.0	0.0	2	1	400.0	300.99503	1	2	1	124.98762	52.223198	0	0.241	0.019	0.019	0.04	1101.0
0.0	0.0	2	1	400.0	300.99503	1	2	1	124.98762	52.223198	0	0.241	0.019	0.031	0.034	1101.0
0.0	0.0	2	1	400.0	300.99503	1	2	1	124.98762	52.223198	0	0.241	0.018	-0.02	0.034	1111.0
0.0	0.0	2	1	400.0	300.99503	1	2	1	124.98762	52.223198	0	0.241	0.018	0.214	0.032	1111.0
0.0	0.0	2	1	400.0	300.99503	1	2	1	124.98762	52.223198	0	0.241	0.018	0.048	0.027	1101.0
0.0	0.0	2	1	400.0	300.99503	1	2	1	124.98762	52.223198	0	0.241	0.017	0.031	0.027	1101.0
0.0	0.0	2	1	400.0	300.99503	1	2	1	124.98762	52.223198	0	0.241	0.016	0.014	0.025	1111.0
0.0	0.0	2	1	400.0	300.99503	1	2	1	124.98762	52.223198	0	0.241	0.015	0.047	0.025	1101.0
0.0	0.0	2	1	400.0	300.99503	1	2	1	124.98762	52.223198	0	0.241	0.015	0.002	0.021	1111.0
0.0	0.0	2	1	400.0	300.99503	1	2	1	124.98762	52.223198	0	0.241	0.015	-0.01	0.02	1101.0
0.0	0.0	2	1	400.0	300.99503	1	2	1	124.98762	52.223198	0	0.241	0.015	0.018	0.02	1111.0
0.0	0.0	2	1	400.0	300.99503	1	2	1	124.98762	52.223198	0	0.241	0.014	-0.012	0.017	1101.0
0.0	0.0	2	1	400.0	300.99503	1	2	1	124.98762	52.223198	0	0.241	0.014	-0.003	0.016	1101.0
0.0	0.0	2	1	400.0	300.99503	1	2	1	124.98762	52.223198	0	0.241	0.014	0.026	0.016	1101.0
0.0	0.0	2	1	400.0	300.99503	1	2	1	124.98762	52.223198	0	0.241	0.014	0.047	0.013	1111.0
0.0	0.0	2	1	400.0	300.99503	1	2	1	124.98762	52.223198	0	0.241	0.013	0.045	0.013	1111.0
0.0	0.0	2	1	400.0	300.99503	1	2	1	124.98762	52.223198	0	0.241	0.012	-0.179	0.011	1111.0
0.0	0.0	2	1	400.0	300.99503	1	2	1	124.98762	52.223198	0	0.241	0.012	0.047	0.01	1111.0
0.0	0.0	2	1	400.0	300.99503	1	2	1	124.98762	52.223198	0	0.241	0.012	0.037	0.01	1111.0
0.0	0.0	2	1	400.0	300.99503	1	2	1	124.98762	52.223198	0	0.241	0.012	0.019	0.009	1111.0
0.0	0.0	2	1	400.0	300.99503	1	2	1	124.98762	52.223198	0	0.241	0.011	-0.098	0.008	1111.0
0.0	0.0	2	1	400.0	300.99503	1	2	1	124.98762	52.223198	0	0.241	0.011	0.008	0.008	1111.0
0.0	0.0	2	1	400.0	300.99503	1	2	1	124.98762	52.223198	0	0.241	0.011	0.0	0.007	1111.0
0.0	0.0	2	1	400.0	300.99503	1	2	1	124.98762	52.223198	0	0.241	0.011	0.02	0.007	1101.0
0.0	0.0	2	1	400.0	300.99503	1	2	1	124.98762	52.223198	0	0.241	0.011	0.006	0.006	1111.0
0.0	0.0	2	1	400.0	300.99503	1	2	1	124.98762	52.223198	0	0.241	0.01	0.0	0.005	1111.0
0.0	0.0	2	1	400.0	300.99503	1	2	1	124.98762	52.223198	0	0.241	0.01	0.016	0.005	1101.0
0.0	0.0	2	1	400.0	300.99503	1	2	1	124.98762	52.223198	0	0.241	0.01	0.034	0.005	1111.0
0.0	0.0	2	1	400.0	300.99503	1	2	1	124.98762	52.223198	0	0.241	0.009	0.001	0.004	1111.0
0.0	0.0	2	1	400.0	300.99503	1	2	1	124.98762	52.223198	0	0.241	0.009	-0.003	0.004	1101.0
0.0	0.0	2	1	400.0	300.99503	1	2	1	124.98762	52.223198	0	0.241	0.008	0.031	0.003	1101.0
0.0	0.0	2	1	400.0	300.99503	1	2	1	124.98762	52.223198	0	0.241	0.007	-0.095	0.003	1111.0
0.0	0.0	2	1	400.0	300.99503	1	2	1	124.98762	52.223198	0	0.241	0.006	0.0	0.003	1111.0
0.0	0.0	2	1	400.0	300.99503	1	2	1	124.98762	52.223198	0	0.241	0.005	-0.02	0.002	1111.0
0.0	0.0	2	1	400.0	300.99503	1	2	1	124.98762	52.223198	0	0.241	0.004	-0.001	0.002	1111.0
0.0	0.0	2	1	400.0	300.99503	1	2	1	124.98762	52.223198	0	0.241	0.004	0.014	0.002	1101.0
0.0	0.0	2	1	400.0	300.99503	1	2	1	124.98762	52.223198	0	0.241	0.004	0.015	0.001	1101.0
0.0	0.0	2	1	400.0	300.99503	1	2	1	124.98762	52.223198	0	0.241	0.004	0.014	0.001	1111.0
0.0	0.0	2	1	400.0	300.99503	1	2	1	124.98762	52.223198	0	0.241	0.004	0.029	0.001	1111.0
0.0	0.0	2	1	400.0	300.99503	1	2	1	124.98762	52.223198	0	0.241	0.004	0.027	0.001	1111.0
0.0	0.0	2	1	400.0	300.99503	1	2	1	124.98762	52.223198	0	0.241	0.004	0.0	0.001	1101.0
0.0	0.0	2	1	400.0	300.99503	1	2	1	124.98762	52.223198	0	0.241	0.003	-0.013	0.001	1111.0
0.0	0.0	2	1	400.0	300.99503	1	2	1	124.98762	52.223198	0	0.241	0.003	0.018	0.001	1101.0
0.0	0.0	2	1	400.0	300.99503	1	2	1	124.98762	52.223198	0	0.241	0.002	-0.005	0.0	1111.0
0.0	0.0	2	1	400.0	300.99503	1	2	1	124.98762	52.223198	0	0.241	0.001	-0.015	0.0	1111.0
0.0	0.0	2	1	400.0	300.99503	1	2	1	124.98762	52.223198	0	0.241	0.0	-0.056	0.0	1101.0
0.0	0.0	2	1	400.0	300.99503	1	2	1	124.98762	52.223198	0	0.241	0.0	0.007	0.0	1101.0
0.0	0.0	2	1	400.0	300.99503	1	2	1	124.98762	52.223198	0	0.241	0.0	0.025	0.0	1111.0
0.0	0.0	2	1	400.0	300.99503	1	2	1	124.98762	52.223198	0	0.241	0.0	0.018	0.0	1111.0
0.0	0.0	2	1	400.0	300.99503	1	2	1	124.98762	52.223198	0	0.241	-0.001	-0.03	0.0	1101.0
0.0	0.0	2	1	400.0	300.99503	1	2	1	124.98762	52.223198	0	0.241	0.0	-0.004	0.0	1111.0
0.0	0.0	2	1	400.0	300.99503	1	2	1	124.98762	52.223198	0	0.241	-0.001	-0.054	0.0	1111.0
0.0	0.0	2	1	400.0	300.99503	1	2	1	124.98762	52.223198	0	0.241	0.0	0.019	0.0	1111.0
0.0	0.0	2	1	400.0	300.99503	1	2	1	124.98762	52.223198	0	0.241	0.0	-0.007	0.0	1101.0
0.0	0.0	2	1	400.0	300.99503	1	2	1	124.98762	52.223198	0	0.241	0.0	0.128	0.0	1111.0
0.0	0.0	2	1	400.0	300.99503	1	2	1	124.98762	52.223198	0	0.241	0.0	-0.004	0.0	1101.0
0.0	0.0	2	1	400.0	300.99503	1	2	1	124.98762	52.223198	0	0.241	-0.001	-0.03	0.0	1111.0
0.0	0.0	2	1	400.0	300.99503	1	2	1	124.98762	52.223198	0	0.241	-0.001	-0.062	0.0	1111.0
0.0	0.0	2	1	400.0	300.99503	1	2	1	124.98762	52.223198	0	0.241	0.0	0.029	0.0	1111.0
0.0	0.0	2	1	400.0	300.99503	1	2	1	124.98762	52.223198	0	0.241	-0.001	-0.057	0.0	1111.0
0.0	0.0	2	1	400.0	300.99503	1	2	1	124.98762	52.223198	0	0.241	-0.001	-0.031	0.0	1111.0
0.0	0.0	2	1	400.0	300.99503	1	2	1	124.98762	52.223198	0	0.241	0.0	0.033	0.0	1101.0
0.0	0.0	2	1	400.0	300.99503	1	2	1	124.98762	52.223198	0	0.241	0.0	0.091	0.0	1101.0
0.0	0.0	2	1	400.0	300.99503	1	2	1	124.98762	52.223198	0	0.241	0.0	0.145	0.0	1101.0
0.0	0.0	2	1	400.0	300.99503	1	2	1	124.98762	52.223198	0	0.241	0.0	0.009	0.0	1101.0
0.0	0.0	2	1	400.0	300.99503	1	2	1	124.98762	52.223198	0	0.241	0.0	-0.011	0.0	1101.0
0.0	0.0	2	1	400.0	300.99503	1	2	1	124.98762	52.223198	0	0.241	0.0	0.004	0.0	1101.0
0.0	0.0	2	1	400.0	300.99503	1	2	1	124.98762	52.223198	0	0.241	0.0	-0.003	0.0	1101.0
0.0	0.0	2	1	400.0	300.99503	1	2	1	124.98762	52.223198	0	0.241	0.0	-0.001	0.0	1101.0
0.0	0.0	2	1	400.0	300.99503	1	2	1	124.98762	52.223198	0	0.241	-0.001	-0.026	0.0	1101.0
0.0	0.0	2	1	400.0	300.99503	1	2	1	124.98762	52.223198	0	0.241	0.0	0.001	0.0	1111.0
0.0	0.0	2	1	400.0	300.99503	1	2	1	124.98762	52.223198	0	0.241	0.0	0.046	0.0	1101.0
0.0	0.0	2	1	400.0	300.99503	1	2	1	124.98762	52.223198	0	0.241	0.0	0.035	0.0	1111.0
0.0	0.0	2	1	400.0	300.99503	1	2	1	124.98762	52.223198	0	0.241	0.0	0.005	0.0	1111.0
0.0	0.0	2	1	400.0	300.99503	1	2	1	124.98762	52.223198	0	0.241	-0.001	-0.018	0.0	1111.0
0.0	0.0	2	1	400.0	300.99503	1	2	1	124.98762	52.223198	0	0.241	-0.001	-0.025	0.0	1111.0
0.0	0.0	2	1	400.0	300.99503	1	2	1	124.98762	52.223198	0	0.241	-0.001	-0.023	0.0	1111.0
0.0	0.0	2	1	400.0	300.99503	1	2	1	124.98762	52.223198	0	0.241	-0.001	-0.02	0.0	1101.0
0.0	0.0	2	1	400.0	300.99503	1	2	1	124.98762	52.223198	0	0.241	-0.001	-0.029	0.0	1101.0
0.0	0.0	2	1	400.0	300.99503	1	2	1	124.98762	52.223198	0	0.241	0.0	-0.001	0.0	1111.0
0.0	0.0	2	1	400.0	300.99503	1	2	1	124.98762	52.223198	0	0.241	-0.001	-0.034	0.0	1111.0
0.0	0.0	2	1	400.0	300.99503	1	2	1	124.98762	52.223198	0	0.241	0.0	-0.003	0.0	1111.0
0.0	0.0	2	1	400.0	300.99503	1	2	1	124.98762	52.223198	0	0.241	0.0	0.018	0.0	1111.0
0.0	0.0	2	1	400.0	300.99503	1	2	1	124.98762	52.223198	0	0.241	0.0	0.001	0.0	1111.0
0.0	0.0	2	1	400.0	300.99503	1	2	1	124.98762	52.223198	0	0.241	0.0	0.007	0.0	1111.0
0.0	0.0	2	1	400.0	300.99503	1	2	1	124.98762	52.223198	0	0.241	0.0	-0.001	0.0	1101.0
0.0	0.0	2	1	400.0	300.99503	1	2	1	124.98762	52.223198	0	0.241	0.0	0.035	0.0	1111.0
0.0	0.0	2	1	400.0	300.99503	1	2	1	124.98762	52.223198	0	0.241	-0.001	-0.071	0.0	1101.0
0.0	0.0	2	1	400.0	300.99503	1	2	1	124.98762	52.223198	0	0.241	0.0	-0.003	0.0	1111.0
0.0	0.0	2	1	400.0	300.99503	1	2	1	124.98762	52.223198	0	0.241	0.0	0.005	0.0	1101.0
0.0	0.0	2	1	400.0	300.99503	1	2	1	124.98762	52.223198	0	0.241	-0.001	-0.027	0.0	1111.0
0.0	0.0	2	1	400.0	300.99503	1	2	1	124.98762	52.223198	0	0.241	-0.001	-0.166	0.0	1101.0
0.0	0.0	2	1	400.0	300.99503	1	2	1	124.98762	52.223198	0	0.241	0.0	0.014	0.0	1101.0
0.0	0.0	2	1	400.0	300.99503	1	2	1	124.98762	52.223198	0	0.241	0.0	-0.002	0.0	1101.0
0.0	0.0	2	1	400.0	300.99503	1	2	1	124.98762	52.223198	0	0.24	0.0	0.022	0.0	1111.0
0.0	0.0	2	1	400.0	300.99503	1	2	1	124.98762	52.223198	0	0.24	-0.001	-0.037	0.0	1101.0
0.0	0.0	2	1	400.0	300.99503	1	2	1	124.98762	52.223198	0	0.24	0.0	-0.005	0.0	1101.0
0.0	0.0	2	1	400.0	300.99503	1	2	1	124.98762	52.223198	0	0.24	0.0	0.046	0.0	1101.0
0.0	0.0	2	1	400.0	300.99503	1	2	1	124.98762	52.223198	0	0.24	0.0	0.037	0.0	1111.0
0.0	0.0	2	1	400.0	300.99503	1	2	1	124.98762	52.223198	0	0.24	0.0	0.083	0.0	1111.0
0.0	0.0	2	1	400.0	300.99503	1	2	1	124.98762	52.223198	0	0.24	0.0	0.012	0.0	1111.0
0.0	0.0	2	1	400.0	300.99503	1	2	1	124.98762	52.223198	0	0.24	0.0	0.021	0.0	1111.0
0.0	0.0	2	1	400.0	300.99503	1	2	1	124.98762	52.223198	0	0.24	0.0	0.025	0.0	1111.0
0.0	0.0	2	1	400.0	300.99503	1	2	1	124.98762	52.223198	0	0.24	0.0	-0.003	0.0	1101.0
0.0	0.0	2	1	400.0	300.99503	1	2	1	124.98762	52.223198	0	0.24	0.0	0.025	0.0	1111.0
0.0	0.0	2	1	400.0	300.99503	1	2	1	124.98762	52.223198	0	0.24	-0.001	-0.016	0.0	1101.0
0.0	0.0	2	1	400.0	300.99503	1	2	1	124.98762	52.223198	0	0.24	-0.001	-0.09	0.0	1111.0
0.0	0.0	2	1	400.0	300.99503	1	2	1	124.98762	52.223198	0	0.24	0.0	0.006	0.0	1101.0
0.0	0.0	2	1	400.0	300.99503	1	2	1	124.98762	52.223198	0	0.24	-0.001	-0.018	0.0	1111.0
0.0	0.0	2	1	400.0	300.99503	1	2	1	124.98762	52.223198	0	0.24	-0.001	-0.029	0.0	1101.0
0.0	0.0	2	1	400.0	300.99503	1	2	1	124.98762	52.223198	0	0.24	0.0	0.023	0.0	1101.0
0.0	0.0	2	1	400.0	300.99503	1	2	1	124.98762	52.223198	0	0.24	0.0	0.069	0.0	1111.0
0.0	0.0	2	1	400.0	300.99503	1	2	1	124.98762	52.223198	0	0.24	0.0	-0.008	0.0	1111.0
0.0	0.0	2	1	400.0	300.99503	1	2	1	124.98762	52.223198	0	0.24	0.0	0.011	0.0	1101.0
0.0	0.0	2	1	400.0	300.99503	1	2	1	124.98762	52.223198	0	0.24	0.0	0.009	0.0	1101.0
0.0	0.0	2	1	400.0	300.99503	1	2	1	124.98762	52.223198	0	0.24	0.0	0.135	0.0	1111.0
0.0	0.0	2	1	400.0	300.99503	1	2	1	124.98762	52.223198	0	0.24	-0.001	-0.035	0.0	1111.0
0.0	0.0	2	1	400.0	300.99503	1	2	1	124.98762	52.223198	0	0.24	0.0	0.003	0.0	1101.0
0.0	0.0	2	1	400.0	300.99503	1	2	1	124.98762	52.223198	0	0.24	-0.001	-0.038	0.0	1111.0
0.0	0.0	2	1	400.0	300.99503	1	2	1	124.98762	52.223198	0	0.24	0.0	-0.001	0.0	1101.0
0.0	0.0	2	1	400.0	300.99503	1	2	1	124.98762	52.223198	0	0.24	0.0	0.001	0.0	1101.0
0.0	0.0	2	1	400.0	300.99503	1	2	1	124.98762	52.223198	0	0.24	0.0	0.0	0.0	1111.0
0.0	0.0	2	1	400.0	300.99503	1	2	1	124.98762	52.223198	0	0.24	0.0	0.016	0.0	1111.0
0.0	0.0	2	1	400.0	300.99503	1	2	1	124.98762	52.223198	0	0.24	0.0	0.013	0.0	1111.0
0.0	0.0	2	1	400.0	300.99503	1	2	1	124.98762	52.223198	0	0.24	0.0	-0.008	0.0	1101.0
0.0	0.0	2	1	400.0	300.99503	1	2	1	124.98762	52.223198	0	0.24	-0.001	-0.013	0.0	1111.0
0.0	0.0	2	1	400.0	300.99503	1	2	1	124.98762	52.223198	0	0.24	-0.001	-0.029	0.0	1111.0
0.0	0.0	2	1	400.0	300.99503	1	2	1	124.98762	52.223198	0	0.24	0.0	0.002	0.0	1101.0
0.0	0.0	2	1	400.0	300.99503	1	2	1	124.98762	52.223198	0	0.24	0.0	0.028	0.0	1101.0
0.0	0.0	2	1	400.0	300.99503	1	2	1	124.98762	52.223198	0	0.24	-0.001	-0.018	0.0	1101.0
0.0	0.0	2	1	400.0	300.99503	1	2	1	124.98762	52.223198	0	0.24	0.0	0.057	0.0	1101.0
0.0	0.0	2	1	400.0	300.99503	1	2	1	124.98762	52.223198	0	0.24	0.0	-0.006	0.0	1101.0
0.0	0.0	2	1	400.0	300.99503	1	2	1	124.98762	52.223198	0	0.24	0.0	-0.003	0.0	1101.0
0.0	0.0	2	1	400.0	300.99503	1	2	1	124.98762	52.223198	0	0.24	0.0	0.01	0.0	1101.0
0.0	0.0	2	1	400.0	300.99503	1	2	1	124.98762	52.223198	0	0.24	-0.001	-0.028	0.0	1111.0
0.0	0.0	2	1	400.0	300.99503	1	2	1	124.98762	52.223198	0	0.24	0.0	-0.004	0.0	1101.0
0.0	0.0	2	1	400.0	300.99503	1	2	1	124.98762	52.223198	0	0.24	0.0	-0.009	0.0	1111.0
0.0	0.0	2	1	400.0	300.99503	1	2	1	124.98762	52.223198	0	0.24	-0.001	-0.03	0.0	1101.0
0.0	0.0	2	1	400.0	300.99503	1	2	1	124.98762	52.223198	0	0.24	0.0	0.021	0.0	1101.0
0.0	0.0	2	1	400.0	300.99503	1	2	1	124.98762	52.223198	0	0.24	0.0	-0.006	0.0	1101.0
0.0	0.0	2	1	400.0	300.99503	1	2	1	124.98762	52.223198	0	0.24	0.0	0.001	0.0	1101.0
0.0	0.0	2	1	400.0	300.99503	1	2	1	124.98762	52.223198	0	0.24	-0.001	-0.098	0.0	1101.0
0.0	0.0	2	1	400.0	300.99503	1	2	1	124.98762	52.223198	0	0.24	0.0	0.048	0.0	1101.0
0.0	0.0	2	1	400.0	300.99503	1	2	1	124.98762	52.223198	0	0.24	-0.001	-0.021	0.0	1111.0
0.0	0.0	2	1	400.0	300.99503	1	2	1	124.98762	52.223198	0	0.24	0.0	0.011	0.0	1111.0
0.0	0.0	2	1	400.0	300.99503	1	2	1	124.98762	52.223198	0	0.24	-0.001	-0.031	0.0	1101.0
0.0	0.0	2	1	400.0	300.99503	1	2	1	124.98762	52.223198	0	0.24	0.0	0.005	0.0	1101.0
0.0	0.0	2	1	400.0	300.99503	1	2	1	124.98762	52.223198	0	0.24	0.0	0.034	0.0	1111.0
0.0	0.0	2	1	400.0	300.99503	1	2	1	124.98762	52.223198	0	0.24	-0.001	-0.028	0.0	1101.0
0.0	0.0	2	1	400.0	300.99503	1	2	1	124.98762	52.223198	0	0.24	0.0	0.004	0.0	1101.0
0.0	0.0	2	1	400.0	300.99503	1	2	1	124.98762	52.223198	0	0.24	0.0	0.027	0.0	1101.0
0.0	0.0	2	1	400.0	300.99503	1	2	1	124.98762	52.223198	0	0.24	-0.001	-0.015	0.0	1111.0
0.0	0.0	2	1	400.0	300.99503	1	2	1	124.98762	52.223198	0	0.24	0.0	0.025	0.0	1101.0
0.0	0.0	2	1	400.0	300.99503	1	2	1	124.98762	52.223198	0	0.24	-0.001	-0.038	0.0	1101.0
0.0	0.0	2	1	400.0	300.99503	1	2	1	124.98762	52.223198	0	0.24	-0.001	-0.032	0.0	1101.0
0.0	0.0	2	1	400.0	300.99503	1	2	1	124.98762	52.223198	0	0.24	0.0	0.018	0.0	1101.0
0.0	0.0	2	1	400.0	300.99503	1	2	1	124.98762	52.223198	0	0.24	-0.001	-0.043	0.0	1111.0
0.0	0.0	2	1	400.0	300.99503	1	2	1	124.98762	52.223198	0	0.24	0.0	-0.009	0.0	1111.0
0.0	0.0	2	1	400.0	300.99503	1	2	1	124.98762	52.223198	0	0.24	-0.001	-0.044	0.0	1111.0
0.0	0.0	2	1	400.0	300.99503	1	2	1	124.98762	52.223198	0	0.24	-0.001	-0.038	0.0	1111.0
0.0	0.0	2	1	400.0	300.99503	1	2	1	124.98762	52.223198	0	0.24	0.0	-0.001	0.0	1111.0
0.0	0.0	2	1	400.0	300.99503	1	2	1	124.98762	52.223198	0	0.24	-0.001	-0.015	0.0	1101.0
0.0	0.0	2	1	400.0	300.99503	1	2	1	124.98762	52.223198	0	0.24	0.0	0.021	0.0	1111.0
0.0	0.0	2	1	400.0	300.99503	1	2	1	124.98762	52.223198	0	0.24	-0.001	-0.112	0.0	1101.0
0.0	0.0	2	1	400.0	300.99503	1	2	1	124.98762	52.223198	0	0.24	-0.001	-0.042	0.0	1111.0
0.0	0.0	2	1	400.0	300.99503	1	2	1	124.98762	52.223198	0	0.24	0.0	0.001	0.0	1111.0
0.0	0.0	2	1	400.0	300.99503	1	2	1	124.98762	52.223198	0	0.24	-0.001	-0.03	0.0	1111.0
0.0	0.0	2	1	400.0	300.99503	1	2	1	124.98762	52.223198	0	0.24	0.0	-0.005	0.0	1101.0
0.0	0.0	2	1	400.0	300.99503	1	2	1	124.98762	52.223198	0	0.24	0.0	-0.007	0.0	1111.0
0.0	0.0	2	1	400.0	300.99503	1	2	1	124.98762	52.223198	0	0.24	0.0	0.026	0.0	1111.0
0.0	0.0	2	1	400.0	300.99503	1	2	1	124.98762	52.223198	0	0.24	0.0	0.025	0.0	1111.0
0.0	0.0	2	1	400.0	300.99503	1	2	1	124.98762	52.223198	0	0.24	-0.001	-0.021	0.0	1101.0
0.0	0.0	2	1	400.0	300.99503	1	2	1	124.98762	52.223198	0	0.24	0.0	0.007	0.0	1111.0
0.0	0.0	2	1	400.0	300.99503	1	2	1	124.98762	52.223198	0	0.24	0.0	0.009	0.0	1111.0
0.0	0.0	2	1	400.0	300.99503	1	2	1	124.98762	52.223198	0	0.24	0.0	0.138	0.0	1101.0
0.0	0.0	2	1	400.0	300.99503	1	2	1	124.98762	52.223198	0	0.24	0.0	0.027	0.0	1101.0
0.0	0.0	2	1	400.0	300.99503	1	2	1	124.98762	52.223198	0	0.24	0.0	0.012	0.0	1101.0
0.0	0.0	2	1	400.0	300.99503	1	2	1	124.98762	52.223198	0	0.24	0.0	-0.009	0.0	1101.0
0.0	0.0	2	1	400.0	300.99503	1	2	1	124.98762	52.223198	0	0.24	0.0	0.0	0.0	1111.0
0.0	0.0	2	1	400.0	300.99503	1	2	1	124.98762	52.223198	0	0.24	-0.001	-0.036	0.0	1101.0
0.0	0.0	2	1	400.0	300.99503	1	2	1	124.98762	52.223198	0	0.24	0.0	0.002	0.0	1101.0
0.0	0.0	2	1	400.0	300.99503	1	2	1	124.98762	52.223198	0	0.24	0.0	0.011	0.0	1101.0
0.0	0.0	2	1	400.0	300.99503	1	2	1	124.98762	52.223198	0	0.24	0.0	0.019	0.0	1101.0
0.0	0.0	2	1	400.0	300.99503	1	2	1	124.98762	52.223198	0	0.24	-0.001	-0.018	0.0	1111.0
0.0	0.0	2	1	400.0	300.99503	1	2	1	124.98762	52.223198	0	0.24	0.0	0.006	0.0	1101.0
0.0	0.0	2	1	400.0	300.99503	1	2	1	124.98762	52.223198	0	0.24	-0.001	-0.053	0.0	1101.0
0.0	0.0	2	1	400.0	300.99503	1	2	1	124.98762	52.223198	0	0.24	0.0	0.035	0.0	1111.0
0.0	0.0	2	1	400.0	300.99503	1	2	1	124.98762	52.223198	0	0.24	0.0	0.021	0.0	1101.0
0.0	0.0	2	1	400.0	300.99503	1	2	1	124.98762	52.223198	0	0.24	0.0	-0.006	0.0	1101.0
0.0	0.0	2	1	400.0	300.99503	1	2	1	124.98762	52.223198	0	0.24	-0.001	-0.013	0.0	1101.0
0.0	0.0	2	1	400.0	300.99503	1	2	1	124.98762	52.223198	0	0.24	0.0	0.012	0.0	1111.0
2805.4175	201.99005	3	1	400.0	201.99005	0	2	1	124.98762	52.223198	1	0.24	0.0	0.055	0.0	1101.0
2805.4175	201.99005	3	1	400.0	201.99005	0	2	1	124.98762	52.223198	1	0.24	0.0	0.003	0.0	1111.0
2805.4175	201.99005	3	1	400.0	201.99005	0	2	1	124.98762	52.223198	1	0.24	0.0	0.022	0.197	1111.0
2805.4175	201.99005	3	1	400.0	201.99005	0	2	1	124.98762	52.223198	1	0.24	0.0	0.178	0.197	1101.0
2805.4175	201.99005	3	1	400.0	201.99005	0	2	1	124.98762	52.223198	1	0.24	0.002	0.374	0.382	1111.0
2805.4175	201.99005	3	1	400.0	201.99005	0	2	1	124.98762	52.223198	1	0.24	0.005	0.546	0.713	1111.0
2805.4175	201.99005	3	1	400.0	201.99005	0	2	1	124.98762	52.223198	1	0.24	0.01	0.732	0.713	1111.0
2805.4175	201.99005	3	1	400.0	201.99005	0	2	1	124.98762	52.223198	1	0.24	0.016	0.804	0.861	1111.0
2805.4175	201.99005	3	1	400.0	201.99005	0	2	1	124.98762	52.223198	1	0.24	0.022	0.834	0.861	1111.0
2805.4175	201.99005	3	1	400.0	201.99005	0	2	1	124.98762	52.223198	1	0.24	0.028	1.125	1.126	1111.0
2805.4175	201.99005	3	1	400.0	201.99005	0	2	1	124.98762	52.223198	1	0.24	0.036	1.307	1.356	1111.0
2805.4175	201.99005	3	1	400.0	201.99005	0	2	1	124.98762	52.223198	1	0.24	0.044	1.398	1.356	1111.0
2805.4175	201.99005	3	1	400.0	201.99005	0	2	1	124.98762	52.223198	1	0.24	0.051	1.432	1.459	1111.0
2805.4175	201.99005	3	1	400.0	201.99005	0	2	1	124.98762	52.223198	1	0.241	0.057	1.339	1.642	1111.0
2805.4175	201.99005	3	1	400.0	201.99005	0	2	1	124.98762	52.223198	1	0.241	0.064	1.625	1.642	1111.0
2805.4175	201.99005	3	1	400.0	201.99005	0	2	1	124.98762	52.223198	1	0.241	0.072	1.736	1.725	1111.0
2805.4175	201.99005	3	1	400.0	201.99005	0	2	1	124.98762	52.223198	1	0.241	0.08	1.765	1.725	1111.0
2805.4175	201.99005	3	1	400.0	201.99005	0	2	1	124.98762	52.223198	1	0.241	0.087	1.839	1.873	1111.0
2805.4175	201.99005	3	1	400.0	201.99005	0	2	1	124.98762	52.223198	1	0.241	0.094	1.993	1.938	1111.0
2805.4175	201.99005	3	1	400.0	201.99005	0	2	1	124.98762	52.223198	1	0.241	0.101	1.925	1.938	1111.0
2805.4175	201.99005	3	1	400.0	201.99005	0	2	1	124.98762	52.223198	1	0.241	0.107	2.081	2.057	1111.0
2805.4175	201.99005	3	1	400.0	201.99005	0	2	1	124.98762	52.223198	1	0.241	0.113	2.135	2.111	1111.0
2805.4175	201.99005	3	1	400.0	201.99005	0	2	1	124.98762	52.223198	1	0.241	0.119	2.142	2.111	1111.0
2805.4175	201.99005	3	1	400.0	201.99005	0	2	1	124.98762	52.223198	1	0.241	0.125	2.221	2.205	1111.0
2805.4175	201.99005	3	1	400.0	201.99005	0	2	1	124.98762	52.223198	1	0.242	0.131	2.243	2.205	1111.0
2805.4175	201.99005	3	1	400.0	201.99005	0	2	1	124.98762	52.223198	1	0.242	0.137	2.306	2.288	1111.0
2805.4175	201.99005	3	1	400.0	201.99005	0	2	1	124.98762	52.223198	1	0.242	0.143	2.287	2.324	1111.0
2805.4175	201.99005	3	1	400.0	201.99005	0	2	1	124.98762	52.223198	1	0.242	0.147	2.361	2.324	1111.0
2805.4175	201.99005	3	1	400.0	201.99005	0	2	1	124.98762	52.223198	1	0.242	0.151	2.383	2.39	1111.0
2805.4175	201.99005	3	1	400.0	201.99005	0	2	1	124.98762	52.223198	1	0.242	0.155	2.419	2.42	1111.0
2805.4175	201.99005	3	1	400.0	201.99005	0	2	1	124.98762	52.223198	1	0.242	0.159	2.389	2.42	1111.0
2805.4175	201.99005	3	1	400.0	201.99005	0	2	1	124.98762	52.223198	1	0.242	0.164	2.45	2.472	1111.0
2805.4175	201.99005	3	1	400.0	201.99005	0	2	1	124.98762	52.223198	1	0.242	0.168	2.45	2.472	1111.0
2805.4175	201.99005	3	1	400.0	201.99005	0	2	1	124.98762	52.223198	1	0.242	0.171	2.52	2.518	1111.0
2805.4175	201.99005	3	1	400.0	201.99005	0	2	1	124.98762	52.223198	1	0.242	0.175	2.54	2.539	1111.0
2805.4175	201.99005	3	1	400.0	201.99005	0	2	1	124.98762	52.223198	1	0.242	0.179	2.52	2.539	1111.0
2805.4175	201.99005	3	1	400.0	201.99005	0	2	1	124.98762	52.223198	1	0.242	0.182	2.544	2.575	1111.0
2805.4175	201.99005	3	1	400.0	201.99005	0	2	1	124.98762	52.223198	1	0.242	0.184	2.622	2.592	1111.0
2805.4175	201.99005	3	1	400.0	201.99005	0	2	1	124.98762	52.223198	1	0.242	0.186	2.54	2.592	1111.0
2805.4175	201.99005	3	1	400.0	201.99005	0	2	1	124.98762	52.223198	1	0.242	0.188	2.591	2.622	1111.0
2805.4175	201.99005	3	1	400.0	201.99005	0	2	1	124.98762	52.223198	1	0.242	0.19	2.621	2.622	1111.0
2805.4175	201.99005	3	1	400.0	201.99005	0	2	1	124.98762	52.223198	1	0.242	0.192	2.618	2.634	1111.0
2805.4175	201.99005	3	1	400.0	201.99005	0	2	1	124.98762	52.223198	1	0.242	0.194	2.66	2.658	1111.0
2805.4175	201.99005	3	1	400.0	201.99005	1	2	1	124.98762	52.223198	1	0.242	0.198	2.695	2.658	1111.0
2805.4175	201.99005	3	1	400.0	201.99005	1	2	1	124.98762	52.223198	1	0.242	0.2	2.498	2.678	1111.0
2805.4175	201.99005	3	1	400.0	201.99005	1	2	1	124.98762	52.223198	1	0.242	0.201	2.659	2.687	1111.0
2805.4175	201.99005	3	1	400.0	201.99005	1	2	1	124.98762	52.223198	1	0.242	0.203	2.728	2.687	1111.0
2805.4175	201.99005	3	1	400.0	201.99005	1	2	1	124.98762	52.223198	1	0.242	0.205	2.676	2.704	1111.0
2805.4175	201.99005	3	1	400.0	201.99005	1	2	1	124.98762	52.223198	1	0.242	0.207	2.731	2.704	1111.0
2805.4175	201.99005	3	1	400.0	201.99005	1	2	1	124.98762	52.223198	1	0.242	0.209	2.69	2.711	1111.0
2805.4175	201.99005	3	1	400.0	201.99005	1	2	1	124.98762	52.223198	1	0.242	0.21	2.66	2.724	1111.0
2805.4175	201.99005	3	1	400.0	201.99005	1	2	1	124.98762	52.223198	1	0.241	0.211	2.741	2.724	1111.0
2805.4175	201.99005	3	1	400.0	201.99005	1	2	1	124.98762	52.223198	1	0.241	0.213	2.682	2.73	1111.0
2805.4175	201.99005	3	1	400.0	201.99005	1	2	1	124.98762	52.223198	1	0.241	0.215	2.856	2.742	1111.0
2805.4175	201.99005	3	1	400.0	201.99005	1	2	1	124.98762	52.223198	1	0.241	0.217	2.787	2.742	1111.0
2805.4175	201.99005	3	1	400.0	201.99005	1	2	1	124.98762	52.223198	1	0.241	0.219	2.714	2.745	1111.0
2805.4175	201.99005	3	1	400.0	201.99005	1	2	1	124.98762	52.223198	1	0.241	0.221	2.752	2.745	1111.0
2805.4175	201.99005	3	1	400.0	201.99005	1	2	1	124.98762	52.223198	1	0.241	0.221	2.797	2.754	1111.0
2805.4175	201.99005	3	1	400.0	201.99005	1	2	1	124.98762	52.223198	1	0.241	0.221	2.748	2.758	1111.0
2805.4175	201.99005	3	1	400.0	201.99005	1	2	1	124.98762	52.223198	1	0.241	0.221	2.679	2.758	1111.0
2805.4175	201.99005	3	1	400.0	201.99005	1	2	1	124.98762	52.223198	1	0.241	0.221	2.775	2.764	1111.0
2805.4175	201.99005	3	1	400.0	201.99005	1	2	1	124.98762	52.223198	1	0.241	0.221	2.774	2.768	1111.0
2805.4175	201.99005	3	1	400.0	201.99005	1	2	1	124.98762	52.223198	1	0.241	0.221	2.779	2.768	1111.0
2805.4175	201.99005	3	1	400.0	201.99005	1	2	1	124.98762	52.223198	1	0.241	0.221	2.766	2.773	1111.0
2805.4175	201.99005	3	1	400.0	201.99005	1	2	1	124.98762	52.223198	1	0.241	0.221	2.785	2.773	1111.0
2805.4175	201.99005	3	1	400.0	201.99005	1	2	1	124.98762	52.223198	1	0.241	0.221	2.806	2.778	1111.0
2805.4175	201.99005	3	1	400.0	201.99005	1	2	1	124.98762	52.223198	1	0.241	0.221	2.818	2.781	1111.0
2805.4175	201.99005	3	1	400.0	201.99005	1	2	1	124.98762	52.223198	1	0.241	0.221	2.779	2.781	1111.0
2805.4175	201.99005	3	1	400.0	201.99005	1	2	1	124.98762	52.223198	1	0.241	0.222	2.996	2.784	1111.0
2805.4175	201.99005	3	1	400.0	201.99005	1	2	1	124.98762	52.223198	1	0.241	0.222	2.777	2.785	1111.0
2805.4175	201.99005	3	1	400.0	201.99005	1	2	1	124.98762	52.223198	1	0.241	0.222	2.736	2.785	1111.0
2805.4175	201.99005	3	1	400.0	201.99005	1	2	1	124.98762	52.223198	1	0.241	0.222	2.78	2.788	1111.0
2805.4175	201.99005	3	1	400.0	201.99005	1	2	1	124.98762	52.223198	1	0.241	0.222	2.826	2.788	1111.0
2805.4175	201.99005	3	1	400.0	201.99005	1	2	1	124.98762	52.223198	1	0.241	0.222	2.691	2.791	1111.0
2805.4175	201.99005	3	1	400.0	201.99005	1	2	1	124.98762	52.223198	1	0.241	0.222	2.809	2.792	1111.0
2805.4175	201.99005	3	1	400.0	201.99005	1	2	1	124.98762	52.223198	1	0.241	0.222	2.778	2.792	1111.0
2805.4175	201.99005	3	1	400.0	201.99005	1	2	1	124.98762	52.223198	1	0.241	0.222	2.822	2.794	1111.0
2805.4175	201.99005	3	1	400.0	201.99005	1	2	1	124.98762	52.223198	1	0.241	0.222	2.795	2.795	1111.0
2805.4175	201.99005	3	1	400.0	201.99005	1	2	1	124.98762	52.223198	1	0.241	0.222	2.789	2.795	1111.0
2805.4175	201.99005	3	1	400.0	201.99005	1	2	1	124.98762	52.223198	1	0.241	0.222	2.825	2.797	1111.0
2805.4175	201.99005	3	1	400.0	201.99005	1	2	1	124.98762	52.223198	1	0.241	0.223	2.761	2.797	1111.0
2805.4175	201.99005	3	1	400.0	201.99005	1	2	1	124.98762	52.223198	1	0.241	0.223	2.88	2.798	1111.0
2805.4175	201.99005	3	1	400.0	201.99005	1	2	1	124.98762	52.223198	1	0.241	0.223	2.792	2.8	1111.0
2805.4175	201.99005	3	1	400.0	201.99005	1	2	1	124.98762	52.223198	1	0.241	0.223	2.776	2.8	1111.0
2805.4175	201.99005	3	1	400.0	201.99005	1	2	1	124.98762	52.223198	1	0.241	0.223	2.827	2.801	1111.0
2805.4175	201.99005	3	1	400.0	201.99005	1	2	1	124.98762	52.223198	1	0.241	0.223	2.798	2.802	1111.0
2805.4175	201.99005	3	1	400.0	201.99005	1	2	1	124.98762	52.223198	1	0.241	0.223	2.776	2.802	1111.0
2805.4175	201.99005	3	1	400.0	201.99005	1	2	1	124.98762	52.223198	1	0.241	0.223	2.796	2.803	1111.0
2805.4175	201.99005	3	1	400.0	201.99005	1	2	1	124.98762	52.223198	1	0.241	0.223	2.795	2.803	1111.0
2805.4175	201.99005	3	1	400.0	201.99005	1	2	1	124.98762	52.223198	1	0.241	0.223	2.753	2.803	1111.0
2805.4175	201.99005	3	1	400.0	201.99005	1	2	1	124.98762	52.223198	1	0.241	0.223	2.771	2.803	1111.0
2805.4175	201.99005	3	1	400.0	201.99005	1	2	1	124.98762	52.223198	1	0.241	0.223	2.798	2.803	1111.0
2805.4175	201.99005	3	1	400.0	201.99005	1	2	1	124.98762	52.223198	1	0.241	0.223	2.785	2.803	1111.0
2805.4175	201.99005	3	1	400.0	201.99005	1	2	1	124.98762	52.223198	1	0.241	0.223	2.806	2.804	1111.0
2805.4175	201.99005	3	1	400.0	201.99005	1	2	1	124.98762	52.223198	1	0.241	0.223	2.827	2.804	1111.0
2805.4175	201.99005	3	1	400.0	201.99005	1	2	1	124.98762	52.223198	1	0.241	0.223	2.795	2.804	1111.0
2805.4175	201.99005	3	1	400.0	201.99005	1	2	1	124.98762	52.223198	1	0.241	0.223	2.771	2.804	1111.0
2805.4175	201.99005	3	1	400.0	201.99005	1	2	1	124.98762	52.223198	1	0.241	0.223	2.833	2.804	1111.0
2805.4175	201.99005	3	1	400.0	201.99005	1	2	1	124.98762	52.223198	1	0.241	0.223	2.799	2.805	1111.0
2805.4175	201.99005	3	1	400.0	201.99005	1	2	1	124.98762	52.223198	1	0.241	0.223	2.819	2.805	1111.0
2805.4175	201.99005	3	1	400.0	201.99005	1	2	1	124.98762	52.223198	1	0.241	0.223	2.821	2.805	1111.0
2805.4175	201.99005	3	1	400.0	201.99005	1	2	1	124.98762	52.223198	1	0.241	0.223	2.828	2.805	1111.0
2805.4175	201.99005	3	1	400.0	201.99005	1	2	1	124.98762	52.223198	1	0.241	0.223	2.817	2.805	1111.0
2805.4175	201.99005	3	1	400.0	201.99005	1	2	1	124.98762	52.223198	1	0.241	0.223	2.805	2.805	1111.0
2805.4175	201.99005	3	1	400.0	201.99005	1	2	1	124.98762	52.223198	1	0.241	0.223	2.872	2.805	1111.0
2805.4175	201.99005	3	1	400.0	201.99005	1	2	1	124.98762	52.223198	1	0.241	0.223	2.858	2.806	1111.0
2805.4175	201.99005	3	1	400.0	201.99005	1	2	1	124.98762	52.223198	1	0.241	0.223	2.752	2.806	1111.0
2805.4175	201.99005	3	1	400.0	201.99005	1	2	1	124.98762	52.223198	1	0.241	0.223	2.815	2.806	1111.0
2805.4175	201.99005	3	1	400.0	201.99005	1	2	1	124.98762	52.223198	1	0.241	0.223	2.783	2.806	1111.0
2805.4175	201.99005	3	1	400.0	201.99005	1	2	1	124.98762	52.223198	1	0.241	0.223	2.857	2.806	1111.0
2805.4175	201.99005	3	1	400.0	201.99005	1	2	1	124.98762	52.223198	1	0.241	0.223	2.839	2.806	1111.0
2805.4175	201.99005	3	1	400.0	201.99005	1	2	1	124.98762	52.223198	1	0.241	0.223	2.836	2.806	1111.0
2805.4175	201.99005	3	1	400.0	201.99005	1	2	1	124.98762	52.223198	1	0.241	0.223	2.815	2.806	1111.0
2805.4175	201.99005	3	1	400.0	201.99005	1	2	1	124.98762	52.223198	1	0.241	0.223	2.738	2.807	1111.0
2805.4175	201.99005	3	1	400.0	201.99005	1	2	1	124.98762	52.223198	1	0.241	0.223	2.857	2.807	1111.0
2805.4175	201.99005	3	1	400.0	201.99005	1	2	1	124.98762	52.223198	1	0.241	0.223	2.758	2.807	1111.0
2805.4175	201.99005	3	1	400.0	201.99005	1	2	1	124.98762	52.223198	1	0.241	0.223	2.818	2.807	1111.0
2805.4175	201.99005	3	1	400.0	201.99005	1	2	1	124.98762	52.223198	1	0.241	0.223	2.786	2.807	1111.0
2805.4175	201.99005	3	1	400.0	201.99005	1	2	1	124.98762	52.223198	1	0.241	0.223	2.826	2.807	1111.0
2805.4175	201.99005	3	1	400.0	201.99005	1	2	1	124.98762	52.223198	1	0.241	0.223	2.817	2.807	1111.0
2805.4175	201.99005	3	1	400.0	201.99005	1	2	1	124.98762	52.223198	1	0.241	0.223	2.664	2.807	1111.0
2805.4175	201.99005	3	1	400.0	201.99005	1	2	1	124.98762	52.223198	1	0.241	0.223	2.817	2.807	1111.0
2805.4175	201.99005	3	1	400.0	201.99005	1	2	1	124.98762	52.223198	1	0.241	0.223	2.749	2.807	1111.0
2805.4175	201.99005	3	1	400.0	201.99005	1	2	1	124.98762	52.223198	1	0.241	0.223	2.824	2.807	1111.0
2805.4175	201.99005	3	1	400.0	201.99005	1	2	1	124.98762	52.223198	1	0.241	0.223	2.81	2.807	1111.0
2805.4175	201.99005	3	1	400.0	201.99005	1	2	1	124.98762	52.223198	1	0.241	0.223	2.839	2.807	1111.0
2805.4175	201.99005	3	1	400.0	201.99005	1	2	1	124.98762	52.223198	1	0.241	0.223	2.816	2.807	1111.0
2805.4175	201.99005	3	1	400.0	201.99005	1	2	1	124.98762	52.223198	1	0.241	0.223	2.815	2.807	1111.0
2805.4175	201.99005	3	1	400.0	201.99005	1	2	1	124.98762	52.223198	1	0.241	0.224	2.81	2.807	1111.0
2805.4175	201.99005	3	1	400.0	201.99005	1	2	1	124.98762	52.223198	1	0.241	0.224	2.817	2.807	1111.0
2805.4175	201.99005	3	1	400.0	201.99005	1	2	1	124.98762	52.223198	1	0.241	0.224	2.776	2.807	1111.0
2805.4175	201.99005	3	1	400.0	201.99005	1	2	1	124.98762	52.223198	1	0.241	0.224	2.839	2.807	1111.0
2805.4175	201.99005	3	1	400.0	201.99005	1	2	1	124.98762	52.223198	1	0.241	0.224	2.816	2.807	1111.0
2805.4175	201.99005	3	1	400.0	201.99005	1	2	1	124.98762	52.223198	1	0.241	0.224	2.786	2.807	1111.0
2805.4175	201.99005	3	1	400.0	201.99005	1	2	1	124.98762	52.223198	1	0.241	0.224	2.821	2.807	1111.0
2805.4175	201.99005	3	1	400.0	201.99005	1	2	1	124.98762	52.223198	1	0.241	0.224	2.78	2.807	1111.0
2805.4175	201.99005	3	1	400.0	201.99005	1	2	1	124.98762	52.223198	1	0.241	0.224	2.743	2.807	1111.0
2805.4175	201.99005	3	1	400.0	201.99005	1	2	1	124.98762	52.223198	1	0.241	0.224	2.827	2.807	1111.0
2805.4175	201.99005	3	1	400.0	201.99005	1	2	1	124.98762	52.223198	1	0.241	0.224	2.806	2.807	1111.0
2805.4175	201.99005	3	1	400.0	201.99005	1	2	1	124.98762	52.223198	1	0.241	0.224	2.771	2.807	1111.0
2805.4175	201.99005	3	1	400.0	201.99005	1	2	1	124.98762	52.223198	1	0.241	0.224	2.775	2.807	1111.0
2805.4175	201.99005	3	1	400.0	201.99005	1	2	1	124.98762	52.223198	1	0.241	0.224	2.764	2.807	1111.0
2805.4175	201.99005	3	1	400.0	201.99005	1	2	1	124.98762	52.223198	1	0.24	0.224	2.834	2.807	1111.0
2805.4175	201.99005	3	1	400.0	201.99005	1	2	1	124.98762	52.223198	1	0.24	0.224	2.668	2.807	1111.0
2805.4175	201.99005	3	1	400.0	201.99005	1	2	1	124.98762	52.223198	1	0.24	0.224	2.807	2.807	1111.0
2805.4175	201.99005	3	1	400.0	201.99005	1	2	1	124.98762	52.223198	1	0.24	0.224	2.786	2.807	1111.0
2805.4175	201.99005	3	1	400.0	201.99005	1	2	1	124.98762	52.223198	1	0.24	0.224	2.796	2.807	1111.0
2805.4175	201.99005	3	1	400.0	201.99005	1	2	1	124.98762	52.223198	1	0.24	0.224	2.828	2.807	1111.0
2805.4175	201.99005	3	1	400.0	201.99005	1	2	1	124.98762	52.223198	1	0.24	0.224	2.808	2.807	1111.0
2805.4175	201.99005	3	1	400.0	201.99005	1	2	1	124.98762	52.223198	1	0.24	0.224	2.835	2.807	1111.0
2805.4175	201.99005	3	1	400.0	201.99005	1	2	1	124.98762	52.223198	1	0.24	0.225	2.97	2.807	1111.0
2805.4175	201.99005	3	1	400.0	201.99005	1	2	1	124.98762	52.223198	1	0.24	0.225	2.876	2.807	1111.0
2805.4175	201.99005	3	1	400.0	201.99005	1	2	1	124.98762	52.223198	1	0.24	0.225	2.788	2.807	1111.0
2805.4175	201.99005	3	1	400.0	201.99005	1	2	1	124.98762	52.223198	1	0.24	0.225	2.798	2.807	1111.0
2805.4175	201.99005	3	1	400.0	201.99005	1	2	1	124.98762	52.223198	1	0.24	0.225	2.812	2.807	1111.0
2805.4175	201.99005	3	1	400.0	201.99005	1	2	1	124.98762	52.223198	1	0.24	0.225	2.85	2.807	1111.0
2805.4175	201.99005	3	1	400.0	201.99005	1	2	1	124.98762	52.223198	1	0.24	0.225	2.814	2.807	1111.0
2805.4175	201.99005	3	1	400.0	201.99005	1	2	1	124.98762	52.223198	1	0.24	0.225	2.797	2.807	1111.0
2805.4175	201.99005	3	1	400.0	201.99005	1	2	1	124.98762	52.223198	1	0.24	0.225	2.829	2.807	1111.0
2805.4175	201.99005	3	1	400.0	201.99005	1	2	1	124.98762	52.223198	1	0.24	0.225	2.774	2.807	1111.0
2805.4175	201.99005	3	1	400.0	201.99005	1	2	1	124.98762	52.223198	1	0.24	0.225	2.702	2.807	1111.0
2805.4175	201.99005	3	1	400.0	201.99005	1	2	1	124.98762	52.223198	1	0.24	0.225	2.711	2.807	1111.0
2805.4175	201.99005	3	1	400.0	201.99005	1	2	1	124.98762	52.223198	1	0.24	0.225	2.798	2.807	1111.0
2805.4175	201.99005	3	1	400.0	201.99005	1	2	1	124.98762	52.223198	1	0.24	0.225	2.833	2.807	1111.0
2805.4175	201.99005	3	1	400.0	201.99005	1	2	1	124.98762	52.223198	1	0.24	0.225	2.782	2.807	1111.0
2805.4175	201.99005	3	1	400.0	201.99005	1	2	1	124.98762	52.223198	1	0.24	0.225	2.831	2.807	1111.0
2805.4175	201.99005	3	1	400.0	201.99005	1	2	1	124.98762	52.223198	1	0.24	0.225	2.738	2.807	1111.0
2805.4175	201.99005	3	1	400.0	201.99005	1	2	1	124.98762	52.223198	1	0.24	0.225	2.865	2.807	1111.0
2805.4175	201.99005	3	1	400.0	201.99005	1	2	1	124.98762	52.223198	1	0.24	0.225	2.801	2.807	1111.0
2805.4175	201.99005	3	1	400.0	201.99005	1	2	1	124.98762	52.223198	1	0.24	0.225	2.778	2.807	1111.0
2805.4175	201.99005	3	1	400.0	201.99005	1	2	1	124.98762	52.223198	1	0.24	0.225	2.8	2.807	1111.0
2805.4175	201.99005	3	1	400.0	201.99005	1	2	1	124.98762	52.223198	1	0.24	0.225	2.812	2.807	1111.0
2805.4175	201.99005	3	1	400.0	201.99005	1	2	1	124.98762	52.223198	1	0.24	0.225	2.86	2.807	1111.0
2805.4175	201.99005	3	1	400.0	201.99005	1	2	1	124.98762	52.223198	1	0.24	0.225	2.828	2.807	1111.0
2805.4175	201.99005	3	1	400.0	201.99005	1	2	1	124.98762	52.223198	1	0.24	0.225	2.901	2.807	1111.0
2805.4175	201.99005	3	1	400.0	201.99005	1	2	1	124.98762	52.223198	1	0.24	0.225	2.706	2.807	1111.0
2805.4175	201.99005	3	1	400.0	201.99005	1	2	1	124.98762	52.223198	1	0.24	0.225	2.699	2.807	1111.0
2805.4175	201.99005	3	1	400.0	201.99005	1	2	1	124.98762	52.223198	1	0.24	0.225	2.808	2.807	1111.0
2805.4175	201.99005	3	1	400.0	201.99005	1	2	1	124.98762	52.223198	1	0.24	0.225	2.792	2.807	1111.0
2805.4175	201.99005	3	1	400.0	201.99005	1	2	1	124.98762	52.223198	1	0.24	0.225	2.84	2.807	1111.0
2805.4175	201.99005	3	1	400.0	201.99005	1	2	1	124.98762	52.223198	1	0.24	0.225	2.787	2.807	1111.0
2805.4175	201.99005	3	1	400.0	201.99005	1	2	1	124.98762	52.223198	1	0.24	0.225	2.854	2.807	1111.0
2805.4175	201.99005	3	1	400.0	201.99005	1	2	1	124.98762	52.223198	1	0.24	0.225	2.813	2.807	1111.0
2805.4175	201.99005	3	1	400.0	201.99005	1	2	1	124.98762	52.223198	1	0.24	0.226	3.049	2.807	1111.0
2805.4175	201.99005	3	1	400.0	201.99005	1	2	1	124.98762	52.223198	1	0.24	0.226	2.828	2.807	1111.0
2805.4175	201.99005	3	1	400.0	201.99005	1	2	1	124.98762	52.223198	1	0.24	0.226	2.839	2.807	1111.0
2805.4175	201.99005	3	1	400.0	201.99005	1	2	1	124.98762	52.223198	1	0.24	0.226	2.837	2.807	1111.0
2805.4175	201.99005	3	1	400.0	201.99005	1	2	1	124.98762	52.223198	1	0.24	0.226	2.738	2.807	1111.0
2805.4175	201.99005	3	1	400.0	201.99005	1	2	1	124.98762	52.223198	1	0.24	0.226	2.826	2.807	1111.0
2805.4175	201.99005	3	1	400.0	201.99005	1	2	1	124.98762	52.223198	1	0.24	0.226	2.782	2.807	1111.0
2805.4175	201.99005	3	1	400.0	201.99005	1	2	1	124.98762	52.223198	1	0.24	0.226	2.851	2.807	1111.0
2805.4175	201.99005	3	1	400.0	201.99005	1	2	1	124.98762	52.223198	1	0.24	0.225	2.631	2.807	1111.0
2805.4175	201.99005	3	1	400.0	201.99005	1	2	1	124.98762	52.223198	1	0.24	0.225	2.789	2.807	1111.0
2805.4175	201.99005	3	1	400.0	201.99005	1	2	1	124.98762	52.223198	1	0.24	0.225	2.837	2.807	1111.0
2805.4175	201.99005	3	1	400.0	201.99005	1	2	1	124.98762	52.223198	1	0.24	0.225	2.824	2.807	1111.0
2805.4175	201.99005	3	1	400.0	201.99005	1	2	1	124.98762	52.223198	1	0.24	0.225	2.799	2.807	1111.0
2805.4175	201.99005	3	1	400.0	201.99005	1	2	1	124.98762	52.223198	1	0.24	0.226	2.954	2.807	1111.0
2805.4175	201.99005	3	1	400.0	201.99005	1	2	1	124.98762	52.223198	1	0.24	0.226	2.821	2.807	1111.0
2805.4175	201.99005	3	1	400.0	201.99005	1	2	1	124.98762	52.223198	1	0.24	0.226	2.889	2.807	1111.0
2805.4175	201.99005	3	1	400.0	201.99005	1	2	1	124.98762	52.223198	1	0.24	0.226	2.809	2.807	1111.0
2805.4175	201.99005	3	1	400.0	201.99005	1	2	1	124.98762	52.223198	1	0.24	0.227	2.812	2.807	1111.0
2805.4175	201.99005	3	1	400.0	201.99005	1	2	1	124.98762	52.223198	1	0.24	0.227	2.839	2.807	1111.0
2805.4175	201.99005	3	1	400.0	201.99005	1	2	1	124.98762	52.223198	1	0.24	0.227	2.831	2.807	1111.0
2805.4175	201.99005	3	1	400.0	201.99005	1	2	1	124.98762	52.223198	1	0.24	0.227	2.882	2.807	1111.0
2805.4175	201.99005	3	1	400.0	201.99005	1	2	1	124.98762	52.223198	1	0.24	0.227	2.816	2.807	1111.0
2805.4175	201.99005	3	1	400.0	201.99005	1	2	1	124.98762	52.223198	1	0.24	0.227	2.818	2.807	1111.0
2805.4175	201.99005	3	1	400.0	201.99005	1	2	1	124.98762	52.223198	1	0.24	0.227	2.836	2.807	1111.0
2805.4175	201.99005	3	1	400.0	201.99005	1	2	1	124.98762	52.223198	1	0.24	0.227	2.801	2.807	1111.0
2805.4175	201.99005	3	1	400.0	201.99005	1	2	1	124.98762	52.223198	1	0.24	0.227	2.789	2.807	1111.0
2805.4175	201.99005	3	1	400.0	201.99005	1	2	1	124.98762	52.223198	1	0.24	0.226	2.568	2.807	1111.0
2805.4175	201.99005	3	1	400.0	201.99005	1	2	1	124.98762	52.223198	1	0.24	0.226	2.841	2.807	1111.0
2805.4175	201.99005	3	1	400.0	201.99005	1	2	1	124.98762	52.223198	1	0.24	0.226	2.844	2.807	1111.0
2805.4175	201.99005	3	1	400.0	201.99005	1	2	1	124.98762	52.223198	1	0.24	0.226	2.768	2.807	1111.0
2805.4175	201.99005	3	1	400.0	201.99005	1	2	1	124.98762	52.223198	1	0.24	0.226	2.785	2.807	1111.0
2805.4175	201.99005	3	1	400.0	201.99005	1	2	1	124.98762	52.223198	1	0.24	0.227	3.051	2.807	1111.0
2805.4175	201.99005	3	1	400.0	201.99005	1	2	1	124.98762	52.223198	1	0.24	0.227	2.83	2.807	1111.0
2805.4175	201.99005	3	1	400.0	201.99005	1	2	1	124.98762	52.223198	1	0.24	0.227	2.841	2.807	1111.0
2805.4175	201.99005	3	1	400.0	201.99005	1	2	1	124.98762	52.223198	1	0.24	0.228	2.755	2.807	1111.0
2805.4175	201.99005	3	1	400.0	201.99005	1	2	1	124.98762	52.223198	1	0.24	0.228	2.826	2.807	1111.0
2805.4175	201.99005	3	1	400.0	201.99005	1	2	1	124.98762	52.223198	1	0.24	0.228	2.858	2.807	1111.0
2805.4175	201.99005	3	1	400.0	201.99005	1	2	1	124.98762	52.223198	1	0.24	0.228	2.823	2.807	1111.0
2805.4175	201.99005	3	1	400.0	201.99005	1	2	1	124.98762	52.223198	1	0.24	0.228	2.866	2.807	1111.0
2805.4175	201.99005	3	1	400.0	201.99005	1	2	1	124.98762	52.223198	1	0.24	0.228	2.761	2.807	1111.0
2805.4175	201.99005	3	1	400.0	201.99005	1	2	1	124.98762	52.223198	1	0.24	0.228	2.768	2.807	1111.0
2805.4175	201.99005	3	1	400.0	201.99005	1	2	1	124.98762	52.223198	1	0.24	0.228	2.824	2.807	1111.0
2805.4175	201.99005	3	1	400.0	201.99005	1	2	1	124.98762	52.223198	1	0.24	0.228	2.786	2.807	1111.0
2805.4175	201.99005	3	1	400.0	201.99005	1	2	1	124.98762	52.223198	1	0.24	0.228	2.722	2.807	1111.0
2805.4175	201.99005	3	1	400.0	201.99005	1	2	1	124.98762	52.223198	1	0.24	0.228	2.841	2.807	1111.0
2805.4175	201.99005	3	1	400.0	201.99005	1	2	1	124.98762	52.223198	1	0.24	0.228	2.839	2.807	1111.0
2805.4175	201.99005	3	1	400.0	201.99005	1	2	1	124.98762	52.223198	1	0.24	0.228	2.819	2.807	1111.0
2805.4175	201.99005	3	1	400.0	201.99005	1	2	1	124.98762	52.223198	1	0.24	0.228	2.717	2.807	1111.0
2805.4175	201.99005	3	1	400.0	201.99005	1	2	1	124.98762	52.223198	1	0.24	0.228	2.854	2.807	1111.0
0.0	0.0	3	1	400.0	201.99005	1	2	1	124.98762	52.223198	0	0.24	0.228	2.775	2.807	1111.0
0.0	0.0	3	1	400.0	201.99005	1	2	1	124.98762	52.223198	0	0.24	0.228	2.765	2.807	1111.0
0.0	0.0	3	1	400.0	201.99005	1	2	1	124.98762	52.223198	0	0.24	0.226	2.606	2.609	1111.0
0.0	0.0	3	1	400.0	201.99005	1	2	1	124.98762	52.223198	0	0.24	0.224	2.652	2.609	1111.0
0.0	0.0	3	1	400.0	201.99005	1	2	1	124.98762	52.223198	0	0.24	0.219	2.24	2.253	1111.0
0.0	0.0	3	1	400.0	201.99005	1	2	1	124.98762	52.223198	0	0.24	0.216	2.098	2.093	1111.0
0.0	0.0	3	1	400.0	201.99005	1	2	1	124.98762	52.223198	0	0.24	0.212	2.123	2.093	1111.0
0.0	0.0	3	1	400.0	201.99005	1	2	1	124.98762	52.223198	0	0.24	0.206	1.857	1.808	1111.0
0.0	0.0	3	1	400.0	201.99005	1	2	1	124.98762	52.223198	0	0.24	0.199	1.794	1.808	1111.0
0.0	0.0	3	1	400.0	201.99005	1	2	1	124.98762	52.223198	0	0.239	0.194	1.797	1.68	1111.0
0.0	0.0	3	1	400.0	201.99005	1	2	1	124.98762	52.223198	0	0.239	0.186	1.42	1.45	1111.0
0.0	0.0	3	1	400.0	201.99005	1	2	1	124.98762	52.223198	0	0.239	0.178	1.406	1.45	1111.0
0.0	0.0	3	1	400.0	201.99005	1	2	1	124.98762	52.223198	0	0.239	0.172	1.325	1.348	1111.0
0.0	0.0	3	1	400.0	201.99005	1	2	1	124.98762	52.223198	0	0.239	0.166	1.218	1.164	1111.0
0.0	0.0	3	1	400.0	201.99005	1	2	1	124.98762	52.223198	0	0.239	0.158	1.177	1.164	1111.0
0.0	0.0	3	1	400.0	201.99005	1	2	1	124.98762	52.223198	0	0.239	0.152	1.093	1.081	1111.0
0.0	0.0	3	1	400.0	201.99005	1	2	1	124.98762	52.223198	0	0.239	0.146	1.023	1.081	1111.0
0.0	0.0	3	1	400.0	201.99005	1	2	1	124.98762	52.223198	0	0.239	0.138	0.937	0.934	1111.0
0.0	0.0	3	1	400.0	201.99005	1	2	1	124.98762	52.223198	0	0.239	0.132	0.855	0.868	1111.0
0.0	0.0	3	1	400.0	201.99005	1	2	1	124.98762	52.223198	0	0.239	0.126	0.943	0.868	1111.0
0.0	0.0	3	1	400.0	201.99005	1	2	1	124.98762	52.223198	0	0.239	0.119	0.747	0.75	1111.0
0.0	0.0	3	1	400.0	201.99005	1	2	1	124.98762	52.223198	0	0.239	0.113	0.689	0.696	1111.0
0.0	0.0	3	1	400.0	201.99005	1	2	1	124.98762	52.223198	0	0.239	0.107	0.649	0.696	1111.0
0.0	0.0	3	1	400.0	201.99005	1	2	1	124.98762	52.223198	0	0.239	0.1	0.492	0.601	1111.0
0.0	0.0	3	1	400.0	201.99005	1	2	1	124.98762	52.223198	0	0.239	0.096	0.601	0.601	1111.0
0.0	0.0	3	1	400.0	201.99005	1	2	1	124.98762	52.223198	0	0.239	0.092	0.502	0.519	1111.0
0.0	0.0	3	1	400.0	201.99005	1	2	1	124.98762	52.223198	0	0.239	0.088	0.537	0.482	1111.0
0.0	0.0	3	1	400.0	201.99005	1	2	1	124.98762	52.223198	0	0.239	0.083	0.511	0.482	1111.0
0.0	0.0	3	1	400.0	201.99005	1	2	1	124.98762	52.223198	0	0.239	0.078	0.443	0.416	1111.0
0.0	0.0	3	1	400.0	201.99005	1	2	1	124.98762	52.223198	0	0.239	0.074	0.462	0.386	1111.0
0.0	0.0	3	1	400.0	201.99005	1	2	1	124.98762	52.223198	0	0.239	0.07	0.36	0.386	1111.0
0.0	0.0	3	1	400.0	201.99005	1	2	1	124.98762	52.223198	0	0.239	0.066	0.278	0.334	1111.0
0.0	0.0	3	1	400.0	201.99005	1	2	1	124.98762	52.223198	0	0.239	0.062	0.33	0.334	1111.0
0.0	0.0	3	1	400.0	201.99005	1	2	1	124.98762	52.223198	0	0.239	0.058	0.246	0.31	1111.0
0.0	0.0	3	1	400.0	201.99005	1	2	1	124.98762	52.223198	0	0.239	0.056	0.258	0.267	1111.0
0.0	0.0	3	1	400.0	201.99005	1	2	1	124.98762	52.223198	0	0.239	0.054	0.259	0.267	1101.0
0.0	0.0	3	1	400.0	201.99005	1	2	1	124.98762	52.223198	0	0.239	0.051	0.225	0.231	1111.0
0.0	0.0	3	1	400.0	201.99005	1	2	1	124.98762	52.223198	0	0.239	0.048	0.267	0.214	1101.0
0.0	0.0	3	1	400.0	201.99005	1	2	1	124.98762	52.223198	0	0.239	0.044	0.22	0.214	1101.0
0.0	0.0	3	1	400.0	201.99005	1	2	1	124.98762	52.223198	0	0.239	0.04	0.187	0.185	1111.0
0.0	0.0	3	1	400.0	201.99005	1	2	1	124.98762	52.223198	0	0.239	0.038	0.214	0.185	1101.0
0.0	0.0	3	1	400.0	201.99005	1	2	1	124.98762	52.223198	0	0.239	0.036	0.232	0.172	1101.0
0.0	0.0	3	1	400.0	201.99005	1	2	1	124.98762	52.223198	0	0.239	0.034	0.191	0.148	1101.0
0.0	0.0	3	1	400.0	201.99005	1	2	1	124.98762	52.223198	0	0.239	0.032	0.173	0.148	1101.0
0.0	0.0	3	1	400.0	201.99005	1	2	1	124.98762	52.223198	0	0.239	0.03	0.129	0.138	1111.0
0.0	0.0	3	1	400.0	201.99005	1	2	1	124.98762	52.223198	0	0.239	0.028	0.091	0.119	1101.0
0.0	0.0	3	1	400.0	201.99005	1	2	1	124.98762	52.223198	0	0.239	0.025	0.106	0.119	1111.0
0.0	0.0	3	1	400.0	201.99005	1	2	1	124.98762	52.223198	0	0.239	0.023	0.107	0.11	1111.0
0.0	0.0	3	1	400.0	201.99005	1	2	1	124.98762	52.223198	0	0.239	0.021	0.137	0.11	1101.0
0.0	0.0	3	1	400.0	201.99005	1	2	1	124.98762	52.223198	0	0.239	0.02	0.114	0.095	1111.0
0.0	0.0	3	1	400.0	201.99005	1	2	1	124.98762	52.223198	0	0.239	0.02	0.09	0.088	1111.0
0.0	0.0	3	1	400.0	201.99005	1	2	1	124.98762	52.223198	0	0.239	0.02	0.058	0.088	1101.0
0.0	0.0	3	1	400.0	201.99005	1	2	1	124.98762	52.223198	0	0.239	0.02	0.093	0.076	1101.0
0.0	0.0	3	1	400.0	201.99005	1	2	1	124.98762	52.223198	0	0.239	0.02	0.072	0.07	1101.0
0.0	0.0	3	1	400.0	201.99005	1	2	1	124.98762	52.223198	0	0.239	0.02	0.062	0.07	1111.0
0.0	0.0	3	1	400.0	201.99005	1	2	1	124.98762	52.223198	0	0.239	0.02	0.061	0.061	1101.0
0.0	0.0	3	1	400.0	201.99005	1	2	1	124.98762	52.223198	0	0.239	0.02	0.062	0.061	1111.0
0.0	0.0	3	1	400.0	201.99005	1	2	1	124.98762	52.223198	0	0.239	0.02	0.079	0.052	1101.0
0.0	0.0	3	1	400.0	201.99005	1	2	1	124.98762	52.223198	0	0.239	0.02	0.025	0.048	1101.0
0.0	0.0	3	1	400.0	201.99005	1	2	1	124.98762	52.223198	0	0.239	0.02	0.066	0.048	1101.0
0.0	0.0	3	1	400.0	201.99005	1	2	1	124.98762	52.223198	0	0.239	0.02	0.029	0.041	1101.0
0.0	0.0	3	1	400.0	201.99005	1	2	1	124.98762	52.223198	0	0.239	0.02	0.044	0.038	1101.0
0.0	0.0	3	1	400.0	201.99005	1	2	1	124.98762	52.223198	0	0.239	0.02	0.052	0.038	1101.0
0.0	0.0	3	1	400.0	201.99005	1	2	1	124.98762	52.223198	0	0.239	0.02	0.09	0.033	1101.0
0.0	0.0	3	1	400.0	201.99005	1	2	1	124.98762	52.223198	0	0.239	0.02	-0.004	0.033	1101.0
0.0	0.0	3	1	400.0	201.99005	1	2	1	124.98762	52.223198	0	0.239	0.02	0.024	0.031	1101.0
0.0	0.0	3	1	400.0	201.99005	1	2	1	124.98762	52.223198	0	0.239	0.02	0.032	0.026	1101.0
0.0	0.0	3	1	400.0	201.99005	1	2	1	124.98762	52.223198	0	0.239	0.02	0.035	0.026	1111.0
0.0	0.0	3	1	400.0	201.99005	1	2	1	124.98762	52.223198	0	0.239	0.02	0.04	0.024	1111.0
0.0	0.0	3	1	400.0	201.99005	1	2	1	124.98762	52.223198	0	0.239	0.02	-0.003	0.021	1111.0
0.0	0.0	3	1	400.0	201.99005	1	2	1	124.98762	52.223198	0	0.239	0.019	-0.059	0.021	1101.0
0.0	0.0	3	1	400.0	201.99005	1	2	1	124.98762	52.223198	0	0.239	0.018	0.058	0.019	1101.0
0.0	0.0	3	1	400.0	201.99005	1	2	1	124.98762	52.223198	0	0.239	0.017	-0.017	0.019	1111.0
0.0	0.0	3	1	400.0	201.99005	1	2	1	124.98762	52.223198	0	0.239	0.017	0.029	0.016	1111.0
0.0	0.0	3	1	400.0	201.99005	1	2	1	124.98762	52.223198	0	0.239	0.017	0.018	0.014	1111.0
0.0	0.0	3	1	400.0	201.99005	1	2	1	124.98762	52.223198	0	0.239	0.017	0.017	0.014	1101.0
0.0	0.0	3	1	400.0	201.99005	1	2	1	124.98762	52.223198	0	0.239	0.017	0.017	0.013	1111.0
0.0	0.0	3	1	400.0	201.99005	1	2	1	124.98762	52.223198	0	0.239	0.017	0.006	0.011	1111.0
0.0	0.0	3	1	400.0	201.99005	1	2	1	124.98762	52.223198	0	0.239	0.016	0.036	0.011	1101.0
0.0	0.0	3	1	400.0	201.99005	1	2	1	124.98762	52.223198	0	0.239	0.016	0.017	0.01	1101.0
0.0	0.0	3	1	400.0	201.99005	1	2	1	124.98762	52.223198	0	0.239	0.016	0.002	0.01	1101.0
0.0	0.0	3	1	400.0	201.99005	1	2	1	124.98762	52.223198	0	0.239	0.016	0.018	0.008	1111.0
0.0	0.0	3	1	400.0	201.99005	1	2	1	124.98762	52.223198	0	0.239	0.014	-0.091	0.008	1101.0
0.0	0.0	3	1	400.0	201.99005	1	2	1	124.98762	52.223198	0	0.239	0.014	0.018	0.008	1111.0
0.0	0.0	3	1	400.0	201.99005	1	2	1	124.98762	52.223198	0	0.239	0.014	0.006	0.006	1111.0
0.0	0.0	3	1	400.0	201.99005	1	2	1	124.98762	52.223198	0	0.239	0.014	0.02	0.006	1101.0
0.0	0.0	3	1	400.0	201.99005	1	2	1	124.98762	52.223198	0	0.239	0.013	-0.042	0.006	1101.0
0.0	0.0	3	1	400.0	201.99005	1	2	1	124.98762	52.223198	0	0.239	0.012	-0.024	0.005	1111.0
0.0	0.0	3	1	400.0	201.99005	1	2	1	124.98762	52.223198	0	0.239	0.011	0.032	0.005	1111.0
0.0	0.0	3	1	400.0	201.99005	1	2	1	124.98762	52.223198	0	0.239	0.011	0.011	0.004	1111.0
0.0	0.0	3	1	400.0	201.99005	1	2	1	124.98762	52.223198	0	0.239	0.011	0.006	0.004	1111.0
0.0	0.0	3	1	400.0	201.99005	1	2	1	124.98762	52.223198	0	0.239	0.01	-0.046	0.004	1111.0
0.0	0.0	3	1	400.0	201.99005	1	2	1	124.98762	52.223198	0	0.239	0.009	0.005	0.003	1101.0
0.0	0.0	3	1	400.0	201.99005	1	2	1	124.98762	52.223198	0	0.239	0.009	-0.008	0.003	1101.0
0.0	0.0	3	1	400.0	201.99005	1	2	1	124.98762	52.223198	0	0.239	0.007	-0.016	0.003	1101.0
0.0	0.0	3	1	400.0	201.99005	1	2	1	124.98762	52.223198	0	0.239	0.007	0.059	0.002	1111.0
0.0	0.0	3	1	400.0	201.99005	1	2	1	124.98762	52.223198	0	0.239	0.007	0.023	0.002	1111.0
0.0	0.0	3	1	400.0	201.99005	1	2	1	124.98762	52.223198	0	0.239	0.007	0.003	0.002	1111.0
0.0	0.0	3	1	400.0	201.99005	1	2	1	124.98762	52.223198	0	0.239	0.007	-0.01	0.001	1111.0
0.0	0.0	3	1	400.0	201.99005	1	2	1	124.98762	52.223198	0	0.239	0.006	0.151	0.001	1111.0
0.0	0.0	3	1	400.0	201.99005	1	2	1	124.98762	52.223198	0	0.239	0.005	-0.005	0.001	1101.0
0.0	0.0	3	1	400.0	201.99005	1	2	1	124.98762	52.223198	0	0.239	0.005	0.001	0.001	1101.0
0.0	0.0	3	1	400.0	201.99005	1	2	1	124.98762	52.223198	0	0.239	0.004	-0.005	0.001	1111.0
0.0	0.0	3	1	400.0	201.99005	1	2	1	124.98762	52.223198	0	0.239	0.004	0.062	0.001	1111.0
0.0	0.0	3	1	400.0	201.99005	1	2	1	124.98762	52.223198	0	0.239	0.003	0.031	0.001	1111.0
0.0	0.0	3	1	400.0	201.99005	1	2	1	124.98762	52.223198	0	0.239	0.003	0.112	0.0	1111.0
0.0	0.0	3	1	400.0	201.99005	1	2	1	124.98762	52.223198	0	0.239	0.003	0.017	0.0	1101.0
0.0	0.0	3	1	400.0	201.99005	1	2	1	124.98762	52.223198	0	0.239	0.002	0.008	0.0	1101.0
0.0	0.0	3	1	400.0	201.99005	1	2	1	124.98762	52.223198	0	0.239	0.001	0.017	0.0	1101.0
0.0	0.0	3	1	400.0	201.99005	1	2	1	124.98762	52.223198	0	0.239	0.001	0.024	0.0	1101.0
0.0	0.0	3	1	400.0	201.99005	1	2	1	124.98762	52.223198	0	0.239	0.0	-0.069	0.0	1101.0
0.0	0.0	3	1	400.0	201.99005	1	2	1	124.98762	52.223198	0	0.239	-0.001	-0.023	0.0	1101.0
0.0	0.0	3	1	400.0	201.99005	1	2	1	124.98762	52.223198	0	0.239	0.0	0.033	0.0	1101.0
0.0	0.0	3	1	400.0	201.99005	1	2	1	124.98762	52.223198	0	0.239	0.0	0.027	0.0	1111.0
0.0	0.0	3	1	400.0	201.99005	1	2	1	124.98762	52.223198	0	0.239	0.0	0.02	0.0	1101.0
0.0	0.0	3	1	400.0	201.99005	1	2	1	124.98762	52.223198	0	0.239	0.0	0.111	0.0	1101.0
0.0	0.0	3	1	400.0	201.99005	1	2	1	124.98762	52.223198	0	0.239	0.0	0.015	0.0	1101.0
0.0	0.0	3	1	400.0	201.99005	1	2	1	124.98762	52.223198	0	0.239	0.0	-0.007	0.0	1111.0
0.0	0.0	3	1	400.0	201.99005	1	2	1	124.98762	52.223198	0	0.239	0.0	0.002	0.0	1101.0
0.0	0.0	3	1	400.0	201.99005	1	2	1	124.98762	52.223198	0	0.239	0.0	0.114	0.0	1101.0
0.0	0.0	3	1	400.0	201.99005	1	2	1	124.98762	52.223198	0	0.239	-0.001	-0.104	0.0	1101.0
0.0	0.0	3	1	400.0	201.99005	1	2	1	124.98762	52.223198	0	0.239	-0.001	-0.026	0.0	1111.0
0.0	0.0	3	1	400.0	201.99005	1	2	1	124.98762	52.223198	0	0.239	0.0	0.0	0.0	1101.0
0.0	0.0	3	1	400.0	201.99005	1	2	1	124.98762	52.223198	0	0.239	-0.001	-0.023	0.0	1101.0
0.0	0.0	3	1	400.0	201.99005	1	2	1	124.98762	52.223198	0	0.239	-0.001	-0.086	0.0	1101.0
0.0	0.0	3	1	400.0	201.99005	1	2	1	124.98762	52.223198	0	0.239	0.0	-0.011	0.0	1111.0
0.0	0.0	3	1	400.0	201.99005	1	2	1	124.98762	52.223198	0	0.239	0.0	0.031	0.0	1101.0
0.0	0.0	3	1	400.0	201.99005	1	2	1	124.98762	52.223198	0	0.239	0.0	0.001	0.0	1101.0
0.0	0.0	3	1	400.0	201.99005	1	2	1	124.98762	52.223198	0	0.239	0.0	-0.008	0.0	1111.0
0.0	0.0	3	1	400.0	201.99005	1	2	1	124.98762	52.223198	0	0.239	0.0	0.011	0.0	1111.0
0.0	0.0	3	1	400.0	201.99005	1	2	1	124.98762	52.223198	0	0.239	0.0	-0.005	0.0	1101.0
0.0	0.0	3	1	400.0	201.99005	1	2	1	124.98762	52.223198	0	0.239	0.0	0.003	0.0	1111.0
0.0	0.0	3	1	400.0	201.99005	1	2	1	124.98762	52.223198	0	0.239	0.0	0.006	0.0	1111.0
0.0	0.0	3	1	400.0	201.99005	1	2	1	124.98762	52.223198	0	0.239	0.0	0.003	0.0	1101.0
0.0	0.0	3	1	400.0	201.99005	1	2	1	124.98762	52.223198	0	0.239	-0.001	-0.014	0.0	1101.0
0.0	0.0	3	1	400.0	201.99005	1	2	1	124.98762	52.223198	0	0.239	-0.001	-0.039	0.0	1101.0
0.0	0.0	3	1	400.0	201.99005	1	2	1	124.98762	52.223198	0	0.239	0.0	-0.003	0.0	1111.0
0.0	0.0	3	1	400.0	201.99005	1	2	1	124.98762	52.223198	0	0.239	0.0	0.003	0.0	1101.0
0.0	0.0	3	1	400.0	201.99005	1	2	1	124.98762	52.223198	0	0.239	0.0	0.001	0.0	1111.0
0.0	0.0	3	1	400.0	201.99005	1	2	1	124.98762	52.223198	0	0.239	0.0	0.035	0.0	1101.0
0.0	0.0	3	1	400.0	201.99005	1	2	1	124.98762	52.223198	0	0.239	0.0	-0.005	0.0	1101.0
0.0	0.0	3	1	400.0	201.99005	1	2	1	124.98762	52.223198	0	0.239	-0.001	-0.016	0.0	1101.0
0.0	0.0	3	1	400.0	201.99005	1	2	1	124.98762	52.223198	0	0.239	0.0	-0.001	0.0	1111.0
0.0	0.0	3	1	400.0	201.99005	1	2	1	124.98762	52.223198	0	0.239	0.0	0.036	0.0	1101.0
0.0	0.0	3	1	400.0	201.99005	1	2	1	124.98762	52.223198	0	0.239	0.0	0.018	0.0	1111.0
0.0	0.0	3	1	400.0	201.99005	1	2	1	124.98762	52.223198	0	0.239	0.0	-0.002	0.0	1101.0
0.0	0.0	3	1	400.0	201.99005	1	2	1	124.98762	52.223198	0	0.239	0.0	0.052	0.0	1111.0
0.0	0.0	3	1	400.0	201.99005	1	2	1	124.98762	52.223198	0	0.239	0.0	0.026	0.0	1101.0
0.0	0.0	3	1	400.0	201.99005	1	2	1	124.98762	52.223198	0	0.239	0.0	0.003	0.0	1111.0
0.0	0.0	3	1	400.0	201.99005	1	2	1	124.98762	52.223198	0	0.239	0.0	0.026	0.0	1111.0
0.0	0.0	3	1	400.0	201.99005	1	2	1	124.98762	52.223198	0	0.239	0.0	-0.004	0.0	1111.0
0.0	0.0	3	1	400.0	201.99005	1	2	1	124.98762	52.223198	0	0.239	0.0	0.026	0.0	1101.0
0.0	0.0	3	1	400.0	201.99005	1	2	1	124.98762	52.223198	0	0.239	0.0	0.035	0.0	1111.0
0.0	0.0	3	1	400.0	201.99005	1	2	1	124.98762	52.223198	0	0.239	0.0	0.032	0.0	1101.0
0.0	0.0	3	1	400.0	201.99005	1	2	1	124.98762	52.223198	0	0.239	0.0	-0.004	0.0	1101.0
0.0	0.0	3	1	400.0	201.99005	1	2	1	124.98762	52.223198	0	0.239	-0.001	-0.031	0.0	1111.0
0.0	0.0	3	1	400.0	201.99005	1	2	1	124.98762	52.223198	0	0.239	0.0	-0.004	0.0	1101.0
0.0	0.0	3	1	400.0	201.99005	1	2	1	124.98762	52.223198	0	0.239	0.0	0.027	0.0	1101.0
0.0	0.0	3	1	400.0	201.99005	1	2	1	124.98762	52.223198	0	0.239	0.0	0.006	0.0	1111.0
0.0	0.0	3	1	400.0	201.99005	1	2	1	124.98762	52.223198	0	0.239	0.0	0.009	0.0	1101.0
0.0	0.0	3	1	400.0	201.99005	1	2	1	124.98762	52.223198	0	0.239	0.0	0.027	0.0	1101.0
0.0	0.0	3	1	400.0	201.99005	1	2	1	124.98762	52.223198	0	0.239	0.0	-0.005	0.0	1101.0
0.0	0.0	3	1	400.0	201.99005	1	2	1	124.98762	52.223198	0	0.239	-0.001	-0.031	0.0	1111.0
0.0	0.0	3	1	400.0	201.99005	1	2	1	124.98762	52.223198	0	0.239	-0.001	-0.013	0.0	1101.0
0.0	0.0	3	1	400.0	201.99005	1	2	1	124.98762	52.223198	0	0.239	-0.001	-0.078	0.0	1111.0
0.0	0.0	3	1	400.0	201.99005	1	2	1	124.98762	52.223198	0	0.239	-0.001	-0.02	0.0	1101.0
0.0	0.0	3	1	400.0	201.99005	1	2	1	124.98762	52.223198	0	0.239	0.0	0.003	0.0	1111.0
0.0	0.0	3	1	400.0	201.99005	1	2	1	124.98762	52.223198	0	0.239	-0.001	-0.023	0.0	1111.0
0.0	0.0	3	1	400.0	201.99005	1	2	1	124.98762	52.223198	0	0.239	0.0	-0.002	0.0	1101.0
0.0	0.0	3	1	400.0	201.99005	1	2	1	124.98762	52.223198	0	0.239	-0.001	-0.014	0.0	1101.0
0.0	0.0	3	1	400.0	201.99005	1	2	1	124.98762	52.223198	0	0.239	-0.001	-0.028	0.0	1101.0
0.0	0.0	3	1	400.0	201.99005	1	2	1	124.98762	52.223198	0	0.239	-0.001	-0.034	0.0	1101.0
0.0	0.0	3	1	400.0	201.99005	1	2	1	124.98762	52.223198	0	0.239	0.0	0.005	0.0	1101.0
0.0	0.0	3	1	400.0	201.99005	1	2	1	124.98762	52.223198	0	0.239	0.0	0.006	0.0	1101.0
0.0	0.0	3	1	400.0	201.99005	1	2	1	124.98762	52.223198	0	0.239	0.0	-0.007	0.0	1111.0
0.0	0.0	3	1	400.0	201.99005	1	2	1	124.98762	52.223198	0	0.239	-0.001	-0.013	0.0	1111.0
0.0	0.0	3	1	400.0	201.99005	1	2	1	124.98762	52.223198	0	0.239	0.0	0.0	0.0	1101.0
0.0	0.0	3	1	400.0	201.99005	1	2	1	124.98762	52.223198	0	0.239	0.0	0.107	0.0	1101.0
0.0	0.0	3	1	400.0	201.99005	1	2	1	124.98762	52.223198	0	0.239	0.0	0.024	0.0	1101.0
0.0	0.0	3	1	400.0	201.99005	1	2	1	124.98762	52.223198	0	0.239	0.0	-0.002	0.0	1101.0
0.0	0.0	3	1	400.0	201.99005	1	2	1	124.98762	52.223198	0	0.239	0.0	0.067	0.0	1101.0
0.0	0.0	3	1	400.0	201.99005	1	2	1	124.98762	52.223198	0	0.239	0.0	-0.001	0.0	1111.0
0.0	0.0	3	1	400.0	201.99005	1	2	1	124.98762	52.223198	0	0.239	0.0	0.008	0.0	1101.0
0.0	0.0	3	1	400.0	201.99005	1	2	1	124.98762	52.223198	0	0.239	0.0	0.009	0.0	1101.0
0.0	0.0	3	1	400.0	201.99005	1	2	1	124.98762	52.223198	0	0.239	-0.001	-0.039	0.0	1101.0
0.0	0.0	3	1	400.0	201.99005	1	2	1	124.98762	52.223198	0	0.239	0.0	0.001	0.0	1111.0
0.0	0.0	3	1	400.0	201.99005	1	2	1	124.98762	52.223198	0	0.239	0.0	0.001	0.0	1111.0
0.0	0.0	3	1	400.0	201.99005	1	2	1	124.98762	52.223198	0	0.239	0.0	0.011	0.0	1101.0
0.0	0.0	3	1	400.0	201.99005	1	2	1	124.98762	52.223198	0	0.239	0.0	0.003	0.0	1111.0
0.0	0.0	3	1	400.0	201.99005	1	2	1	124.98762	52.223198	0	0.239	0.0	-0.002	0.0	1101.0
0.0	0.0	3	1	400.0	201.99005	1	2	1	124.98762	52.223198	0	0.239	-0.001	-0.045	0.0	1111.0
0.0	0.0	3	1	400.0	201.99005	1	2	1	124.98762	52.223198	0	0.239	0.0	0.021	0.0	1111.0
0.0	0.0	3	1	400.0	201.99005	1	2	1	124.98762	52.223198	0	0.239	-0.001	-0.016	0.0	1101.0
0.0	0.0	3	1	400.0	201.99005	1	2	1	124.98762	52.223198	0	0.239	0.0	-0.01	0.0	1111.0
0.0	0.0	3	1	400.0	201.99005	1	2	1	124.98762	52.223198	0	0.239	0.0	0.011	0.0	1111.0
0.0	0.0	3	1	400.0	201.99005	1	2	1	124.98762	52.223198	0	0.239	-0.001	-0.025	0.0	1111.0
0.0	0.0	3	1	400.0	201.99005	1	2	1	124.98762	52.223198	0	0.239	0.0	-0.002	0.0	1111.0
0.0	0.0	3	1	400.0	201.99005	1	2	1	124.98762	52.223198	0	0.239	-0.001	-0.04	0.0	1101.0
0.0	0.0	3	1	400.0	201.99005	1	2	1	124.98762	52.223198	0	0.239	0.0	0.018	0.0	1101.0
0.0	0.0	3	1	400.0	201.99005	1	2	1	124.98762	52.223198	0	0.239	0.0	-0.007	0.0	1111.0
0.0	0.0	3	1	400.0	201.99005	1	2	1	124.98762	52.223198	0	0.239	0.0	-0.002	0.0	1101.0
0.0	0.0	3	1	400.0	201.99005	1	2	1	124.98762	52.223198	0	0.239	-0.001	-0.072	0.0	1101.0
0.0	0.0	3	1	400.0	201.99005	1	2	1	124.98762	52.223198	0	0.239	0.0	0.021	0.0	1101.0
0.0	0.0	3	1	400.0	201.99005	1	2	1	124.98762	52.223198	0	0.239	-0.001	-0.026	0.0	1111.0
0.0	0.0	3	1	400.0	201.99005	1	2	1	124.98762	52.223198	0	0.239	0.0	-0.004	0.0	1101.0
0.0	0.0	3	1	400.0	201.99005	1	2	1	124.98762	52.223198	0	0.239	-0.001	-0.016	0.0	1101.0
0.0	0.0	3	1	400.0	201.99005	1	2	1	124.98762	52.223198	0	0.239	0.0	0.0	0.0	1101.0
0.0	0.0	3	1	400.0	201.99005	1	2	1	124.98762	52.223198	0	0.239	0.0	0.006	0.0	1101.0
0.0	0.0	3	1	400.0	201.99005	1	2	1	124.98762	52.223198	0	0.239	0.0	-0.004	0.0	1101.0
0.0	0.0	3	1	400.0	201.99005	1	2	1	124.98762	52.223198	0	0.239	0.0	-0.011	0.0	1111.0
0.0	0.0	3	1	400.0	201.99005	1	2	1	124.98762	52.223198	0	0.239	0.0	0.0	0.0	1101.0
0.0	0.0	3	1	400.0	201.99005	1	2	1	124.98762	52.223198	0	0.239	-0.001	-0.066	0.0	1101.0
0.0	0.0	3	1	400.0	201.99005	1	2	1	124.98762	52.223198	0	0.239	0.0	0.041	0.0	1111.0
0.0	0.0	3	1	400.0	201.99005	1	2	1	124.98762	52.223198	0	0.239	0.0	0.017	0.0	1101.0
0.0	0.0	3	1	400.0	201.99005	1	2	1	124.98762	52.223198	0	0.239	0.0	-0.005	0.0	1101.0
0.0	0.0	3	1	400.0	201.99005	1	2	1	124.98762	52.223198	0	0.239	-0.001	-0.03	0.0	1101.0
0.0	0.0	3	1	400.0	201.99005	1	2	1	124.98762	52.223198	0	0.239	0.0	0.023	0.0	1101.0
0.0	0.0	3	1	400.0	201.99005	1	2	1	124.98762	52.223198	0	0.239	-0.001	-0.062	0.0	1111.0
0.0	0.0	3	1	400.0	201.99005	1	2	1	124.98762	52.223198	0	0.239	0.0	0.015	0.0	1111.0
0.0	0.0	3	1	400.0	201.99005	1	2	1	124.98762	52.223198	0	0.239	0.0	0.0	0.0	1111.0
0.0	0.0	3	1	400.0	201.99005	1	2	1	124.98762	52.223198	0	0.239	-0.001	-0.019	0.0	1101.0
0.0	0.0	3	1	400.0	201.99005	1	2	1	124.98762	52.223198	0	0.239	0.0	-0.004	0.0	1111.0
0.0	0.0	3	1	400.0	201.99005	1	2	1	124.98762	52.223198	0	0.239	0.0	0.062	0.0	1111.0
0.0	0.0	3	1	400.0	201.99005	1	2	1	124.98762	52.223198	0	0.239	0.0	0.011	0.0	1111.0
0.0	0.0	3	1	400.0	201.99005	1	2	1	124.98762	52.223198	0	0.239	0.0	0.014	0.0	1111.0
0.0	0.0	3	1	400.0	201.99005	1	2	1	124.98762	52.223198	0	0.239	0.0	0.001	0.0	1101.0
0.0	0.0	3	1	400.0	201.99005	1	2	1	124.98762	52.223198	0	0.239	0.0	0.008	0.0	1101.0
0.0	0.0	3	1	400.0	201.99005	1	2	1	124.98762	52.223198	0	0.239	0.0	-0.001	0.0	1101.0
0.0	0.0	3	1	400.0	201.99005	1	2	1	124.98762	52.223198	0	0.239	-0.001	-0.014	0.0	1101.0
0.0	0.0	3	1	400.0	201.99005	1	2	1	124.98762	52.223198	0	0.239	0.0	0.014	0.0	1111.0
0.0	0.0	3	1	400.0	201.99005	1	2	1	124.98762	52.223198	0	0.239	0.0	-0.001	0.0	1111.0
1430.3483	102.98507	4	1	400.0	102.98507	1	2	1	124.98762	52.223198	1	0.239	0.0	0.0	0.0	1101.0
1430.3483	102.98507	4	1	400.0	102.98507	1	2	1	124.98762	52.223198	1	0.239	0.0	-0.004	0.0	1101.0
1430.3483	102.98507	4	1	400.0	102.98507	0	2	1	124.98762	52.223198	1	0.239	0.0	-0.002	0.0	1101.0
1430.3483	102.98507	4	1	400.0	102.98507	0	2	1	124.98762	52.223198	1	0.239	0.0	0.011	0.0	1111.0
1430.3483	102.98507	4	1	400.0	102.98507	0	2	1	124.98762	52.223198	1	0.239	0.0	-0.011	0.0	1111.0
1430.3483	102.98507	4	1	400.0	102.98507	0	2	1	124.98762	52.223198	1	0.239	0.0	0.102	0.1	1111.0
1430.3483	102.98507	4	1	400.0	102.98507	0	2	1	124.98762	52.223198	1	0.239	0.0	0.157	0.281	1101.0
1430.3483	102.98507	4	1	400.0	102.98507	0	2	1	124.98762	52.223198	1	0.239	0.0	0.252	0.281	1111.0
1430.3483	102.98507	4	1	400.0	102.98507	0	2	1	124.98762	52.223198	1	0.239	0.002	0.329	0.363	1111.0
1430.3483	102.98507	4	1	400.0	102.98507	0	2	1	124.98762	52.223198	1	0.239	0.004	0.287	0.363	1111.0
1430.3483	102.98507	4	1	400.0	102.98507	0	2	1	124.98762	52.223198	1	0.239	0.008	0.518	0.508	1111.0
1430.3483	102.98507	4	1	400.0	102.98507	0	2	1	124.98762	52.223198	1	0.239	0.012	0.61	0.573	1111.0
1430.3483	102.98507	4	1	400.0	102.98507	0	2	1	124.98762	52.223198	1	0.239	0.016	0.529	0.573	1111.0
1430.3483	102.98507	4	1	400.0	102.98507	0	2	1	124.98762	52.223198	1	0.239	0.02	0.67	0.691	1111.0
1430.3483	102.98507	4	1	400.0	102.98507	0	2	1	124.98762	52.223198	1	0.239	0.024	0.749	0.743	1111.0
1430.3483	102.98507	4	1	400.0	102.98507	0	2	1	124.98762	52.223198	1	0.239	0.027	0.721	0.743	1111.0
1430.3483	102.98507	4	1	400.0	102.98507	0	2	1	124.98762	52.223198	1	0.239	0.03	0.822	0.836	1111.0
1430.3483	102.98507	4	1	400.0	102.98507	0	2	1	124.98762	52.223198	1	0.239	0.034	0.813	0.836	1111.0
1430.3483	102.98507	4	1	400.0	102.98507	0	2	1	124.98762	52.223198	1	0.239	0.038	0.907	0.878	1111.0
1430.3483	102.98507	4	1	400.0	102.98507	0	2	1	124.98762	52.223198	1	0.239	0.043	0.983	0.954	1111.0
1430.3483	102.98507	4	1	400.0	102.98507	0	2	1	124.98762	52.223198	1	0.239	0.046	0.991	0.954	1111.0
1430.3483	102.98507	4	1	400.0	102.98507	0	2	1	124.98762	52.223198	1	0.239	0.049	0.984	0.987	1111.0
1430.3483	102.98507	4	1	400.0	102.98507	0	2	1	124.98762	52.223198	1	0.239	0.053	1.026	1.048	1111.0
1430.3483	102.98507	4	1	400.0	102.98507	0	2	1	124.98762	52.223198	1	0.239	0.056	0.954	1.048	1111.0
1430.3483	102.98507	4	1	400.0	102.98507	0	2	1	124.98762	52.223198	1	0.239	0.06	1.083	1.1	1111.0
1430.3483	102.98507	4	1	400.0	102.98507	0	2	1	124.98762	52.223198	1	0.239	0.063	1.096	1.1	1111.0
1430.3483	102.98507	4	1	400.0	102.98507	0	2	1	124.98762	52.223198	1	0.239	0.065	1.134	1.124	1111.0
1430.3483	102.98507	4	1	400.0	102.98507	0	2	1	124.98762	52.223198	1	0.239	0.067	1.088	1.165	1111.0
1430.3483	102.98507	4	1	400.0	102.98507	0	2	1	124.98762	52.223198	1	0.239	0.07	1.322	1.165	1111.0
1430.3483	102.98507	4	1	400.0	102.98507	0	2	1	124.98762	52.223198	1	0.239	0.072	1.133	1.184	1111.0
1430.3483	102.98507	4	1	400.0	102.98507	0	2	1	124.98762	52.223198	1	0.239	0.075	1.256	1.218	1111.0
1430.3483	102.98507	4	1	400.0	102.98507	0	2	1	124.98762	52.223198	1	0.239	0.078	1.212	1.218	1111.0
1430.3483	102.98507	4	1	400.0	102.98507	0	2	1	124.98762	52.223198	1	0.239	0.082	1.256	1.233	1111.0
1430.3483	102.98507	4	1	400.0	102.98507	0	2	1	124.98762	52.223198	1	0.239	0.082	1.143	1.233	1111.0
1430.3483	102.98507	4	1	400.0	102.98507	0	2	1	124.98762	52.223198	1	0.239	0.084	1.269	1.26	1111.0
1430.3483	102.98507	4	1	400.0	102.98507	0	2	1	124.98762	52.223198	1	0.239	0.085	1.215	1.272	1111.0
1430.3483	102.98507	4	1	400.0	102.98507	0	2	1	124.98762	52.223198	1	0.239	0.087	1.312	1.272	1111.0
1430.3483	102.98507	4	1	400.0	102.98507	0	2	1	124.98762	52.223198	1	0.239	0.09	1.575	1.293	1111.0
1430.3483	102.98507	4	1	400.0	102.98507	0	2	1	124.98762	52.223198	1	0.239	0.092	1.274	1.312	1111.0
1430.3483	102.98507	4	1	400.0	102.98507	0	2	1	124.98762	52.223198	1	0.239	0.094	1.302	1.312	1111.0
1430.3483	102.98507	4	1	400.0	102.98507	0	2	1	124.98762	52.223198	1	0.239	0.096	1.303	1.322	1111.0
1430.3483	102.98507	4	1	400.0	102.98507	0	2	1	124.98762	52.223198	1	0.239	0.098	1.29	1.322	1111.0
1430.3483	102.98507	4	1	400.0	102.98507	0	2	1	124.98762	52.223198	1	0.239	0.1	1.342	1.336	1111.0
1430.3483	102.98507	4	1	400.0	102.98507	0	2	1	124.98762	52.223198	1	0.239	0.101	1.345	1.342	1111.0
1430.3483	102.98507	4	1	400.0	102.98507	0	2	1	124.98762	52.223198	1	0.239	0.101	1.342	1.342	1111.0
1430.3483	102.98507	4	1	400.0	102.98507	0	2	1	124.98762	52.223198	1	0.239	0.101	1.334	1.354	1111.0
1430.3483	102.98507	4	1	400.0	102.98507	0	2	1	124.98762	52.223198	1	0.239	0.101	1.35	1.365	1111.0
1430.3483	102.98507	4	1	400.0	102.98507	0	2	1	124.98762	52.223198	1	0.239	0.101	1.286	1.365	1111.0
1430.3483	102.98507	4	1	400.0	102.98507	0	2	1	124.98762	52.223198	1	0.239	0.101	1.393	1.369	1111.0
1430.3483	102.98507	4	1	400.0	102.98507	0	2	1	124.98762	52.223198	1	0.239	0.101	1.412	1.369	1111.0
1430.3483	102.98507	4	1	400.0	102.98507	0	2	1	124.98762	52.223198	1	0.239	0.101	1.385	1.378	1111.0
1430.3483	102.98507	4	1	400.0	102.98507	0	2	1	124.98762	52.223198	1	0.239	0.101	1.364	1.382	1111.0
1430.3483	102.98507	4	1	400.0	102.98507	0	2	1	124.98762	52.223198	1	0.239	0.101	1.341	1.382	1111.0
1430.3483	102.98507	4	1	400.0	102.98507	0	2	1	124.98762	52.223198	1	0.239	0.101	1.388	1.388	1111.0
1430.3483	102.98507	4	1	400.0	102.98507	0	2	1	124.98762	52.223198	1	0.239	0.101	1.398	1.391	1111.0
1430.3483	102.98507	4	1	400.0	102.98507	0	2	1	124.98762	52.223198	1	0.239	0.102	1.42	1.391	1111.0
1430.3483	102.98507	4	1	400.0	102.98507	0	2	1	124.98762	52.223198	1	0.239	0.102	1.39	1.396	1111.0
1430.3483	102.98507	4	1	400.0	102.98507	0	2	1	124.98762	52.223198	1	0.239	0.102	1.446	1.396	1111.0
1430.3483	102.98507	4	1	400.0	102.98507	0	2	1	124.98762	52.223198	1	0.239	0.102	1.405	1.4	1111.0
1430.3483	102.98507	4	1	400.0	102.98507	0	2	1	124.98762	52.223198	1	0.239	0.102	1.321	1.403	1111.0
1430.3483	102.98507	4	1	400.0	102.98507	0	2	1	124.98762	52.223198	1	0.239	0.102	1.357	1.403	1111.0
1430.3483	102.98507	4	1	400.0	102.98507	0	2	1	124.98762	52.223198	1	0.239	0.102	1.432	1.405	1111.0
1430.3483	102.98507	4	1	400.0	102.98507	0	2	1	124.98762	52.223198	1	0.239	0.102	1.274	1.409	1111.0
1430.3483	102.98507	4	1	400.0	102.98507	0	2	1	124.98762	52.223198	1	0.239	0.103	1.475	1.409	1111.0
1430.3483	102.98507	4	1	400.0	102.98507	0	2	1	124.98762	52.223198	1	0.239	0.103	1.435	1.41	1111.0
1430.3483	102.98507	4	1	400.0	102.98507	0	2	1	124.98762	52.223198	1	0.239	0.103	1.424	1.41	1111.0
1430.3483	102.98507	4	1	400.0	102.98507	0	2	1	124.98762	52.223198	1	0.239	0.104	1.489	1.413	1111.0
1430.3483	102.98507	4	1	400.0	102.98507	0	2	1	124.98762	52.223198	1	0.239	0.104	1.39	1.414	1111.0
1430.3483	102.98507	4	1	400.0	102.98507	0	2	1	124.98762	52.223198	1	0.239	0.105	1.565	1.414	1111.0
1430.3483	102.98507	4	1	400.0	102.98507	0	2	1	124.98762	52.223198	1	0.239	0.105	1.428	1.416	1111.0
1430.3483	102.98507	4	1	400.0	102.98507	0	2	1	124.98762	52.223198	1	0.239	0.106	1.505	1.417	1111.0
1430.3483	102.98507	4	1	400.0	102.98507	0	2	1	124.98762	52.223198	1	0.239	0.106	1.399	1.417	1111.0
1430.3483	102.98507	4	1	400.0	102.98507	0	2	1	124.98762	52.223198	1	0.239	0.106	1.392	1.42	1111.0
1430.3483	102.98507	4	1	400.0	102.98507	0	2	1	124.98762	52.223198	1	0.239	0.107	1.4	1.42	1111.0
1430.3483	102.98507	4	1	400.0	102.98507	0	2	1	124.98762	52.223198	1	0.239	0.108	1.566	1.421	1111.0
1430.3483	102.98507	4	1	400.0	102.98507	0	2	1	124.98762	52.223198	1	0.239	0.109	1.35	1.421	1111.0
1430.3483	102.98507	4	1	400.0	102.98507	0	2	1	124.98762	52.223198	1	0.239	0.109	1.43	1.421	1111.0
1430.3483	102.98507	4	1	400.0	102.98507	1	2	1	124.98762	52.223198	1	0.239	0.109	1.402	1.423	1111.0
1430.3483	102.98507	4	1	400.0	102.98507	1	2	1	124.98762	52.223198	1	0.239	0.109	1.419	1.423	1111.0
1430.3483	102.98507	4	1	400.0	102.98507	1	2	1	124.98762	52.223198	1	0.239	0.109	1.407	1.423	1111.0
1430.3483	102.98507	4	1	400.0	102.98507	1	2	1	124.98762	52.223198	1	0.239	0.109	1.407	1.424	1111.0
1430.3483	102.98507	4	1	400.0	102.98507	1	2	1	124.98762	52.223198	1	0.239	0.109	1.402	1.424	1111.0
1430.3483	102.98507	4	1	400.0	102.98507	1	2	1	124.98762	52.223198	1	0.239	0.11	1.47	1.425	1111.0
1430.3483	102.98507	4	1	400.0	102.98507	1	2	1	124.98762	52.223198	1	0.239	0.111	1.46	1.425	1111.0
1430.3483	102.98507	4	1	400.0	102.98507	1	2	1	124.98762	52.223198	1	0.239	0.111	1.416	1.425	1111.0
1430.3483	102.98507	4	1	400.0	102.98507	1	2	1	124.98762	52.223198	1	0.239	0.112	1.483	1.426	1111.0
1430.3483	102.98507	4	1	400.0	102.98507	1	2	1	124.98762	52.223198	1	0.239	0.112	1.405	1.426	1111.0
1430.3483	102.98507	4	1	400.0	102.98507	1	2	1	124.98762	52.223198	1	0.239	0.112	1.412	1.426	1111.0
1430.3483	102.98507	4	1	400.0	102.98507	1	2	1	124.98762	52.223198	1	0.239	0.112	1.324	1.427	1111.0
1430.3483	102.98507	4	1	400.0	102.98507	1	2	1	124.98762	52.223198	1	0.239	0.113	1.433	1.427	1111.0
1430.3483	102.98507	4	1	400.0	102.98507	1	2	1	124.98762	52.223198	1	0.239	0.113	1.445	1.427	1111.0
1430.3483	102.98507	4	1	400.0	102.98507	1	2	1	124.98762	52.223198	1	0.239	0.113	1.435	1.428	1111.0
1430.3483	102.98507	4	1	400.0	102.98507	1	2	1	124.98762	52.223198	1	0.239	0.114	1.422	1.428	1111.0
1430.3483	102.98507	4	1	400.0	102.98507	1	2	1	124.98762	52.223198	1	0.239	0.116	1.508	1.428	1111.0
1430.3483	102.98507	4	1	400.0	102.98507	1	2	1	124.98762	52.223198	1	0.239	0.118	1.533	1.428	1111.0
1430.3483	102.98507	4	1	400.0	102.98507	1	2	1	124.98762	52.223198	1	0.239	0.118	1.417	1.428	1111.0
1430.3483	102.98507	4	1	400.0	102.98507	1	2	1	124.98762	52.223198	1	0.239	0.118	1.433	1.428	1111.0
1430.3483	102.98507	4	1	400.0	102.98507	1	2	1	124.98762	52.223198	1	0.239	0.118	1.454	1.428	1111.0
1430.3483	102.98507	4	1	400.0	102.98507	1	2	1	124.98762	52.223198	1	0.239	0.118	1.419	1.429	1111.0
1430.3483	102.98507	4	1	400.0	102.98507	1	2	1	124.98762	52.223198	1	0.239	0.119	1.48	1.429	1111.0
1430.3483	102.98507	4	1	400.0	102.98507	1	2	1	124.98762	52.223198	1	0.239	0.119	1.451	1.429	1111.0
1430.3483	102.98507	4	1	400.0	102.98507	1	2	1	124.98762	52.223198	1	0.239	0.121	1.467	1.429	1111.0
1430.3483	102.98507	4	1	400.0	102.98507	1	2	1	124.98762	52.223198	1	0.239	0.121	1.464	1.429	1111.0
1430.3483	102.98507	4	1	400.0	102.98507	1	2	1	124.98762	52.223198	1	0.239	0.12	1.344	1.429	1111.0
1430.3483	102.98507	4	1	400.0	102.98507	1	2	1	124.98762	52.223198	1	0.239	0.12	1.42	1.429	1111.0
1430.3483	102.98507	4	1	400.0	102.98507	1	2	1	124.98762	52.223198	1	0.239	0.12	1.4	1.43	1111.0
1430.3483	102.98507	4	1	400.0	102.98507	1	2	1	124.98762	52.223198	1	0.239	0.121	1.499	1.43	1111.0
1430.3483	102.98507	4	1	400.0	102.98507	1	2	1	124.98762	52.223198	1	0.239	0.12	1.427	1.43	1111.0
1430.3483	102.98507	4	1	400.0	102.98507	1	2	1	124.98762	52.223198	1	0.239	0.12	1.441	1.43	1111.0
1430.3483	102.98507	4	1	400.0	102.98507	1	2	1	124.98762	52.223198	1	0.239	0.12	1.45	1.43	1111.0
1430.3483	102.98507	4	1	400.0	102.98507	1	2	1	124.98762	52.223198	1	0.239	0.121	1.472	1.43	1111.0
1430.3483	102.98507	4	1	400.0	102.98507	1	2	1	124.98762	52.223198	1	0.239	0.121	1.463	1.43	1111.0
1430.3483	102.98507	4	1	400.0	102.98507	1	2	1	124.98762	52.223198	1	0.239	0.12	1.433	1.43	1111.0
1430.3483	102.98507	4	1	400.0	102.98507	1	2	1	124.98762	52.223198	1	0.239	0.12	1.443	1.43	1111.0
1430.3483	102.98507	4	1	400.0	102.98507	1	2	1	124.98762	52.223198	1	0.239	0.121	1.484	1.43	1111.0
1430.3483	102.98507	4	1	400.0	102.98507	1	2	1	124.98762	52.223198	1	0.239	0.12	1.412	1.43	1111.0
1430.3483	102.98507	4	1	400.0	102.98507	1	2	1	124.98762	52.223198	1	0.239	0.12	1.364	1.43	1111.0
1430.3483	102.98507	4	1	400.0	102.98507	1	2	1	124.98762	52.223198	1	0.239	0.12	1.446	1.43	1111.0
1430.3483	102.98507	4	1	400.0	102.98507	1	2	1	124.98762	52.223198	1	0.239	0.121	1.639	1.43	1111.0
1430.3483	102.98507	4	1	400.0	102.98507	1	2	1	124.98762	52.223198	1	0.239	0.12	1.419	1.43	1111.0
1430.3483	102.98507	4	1	400.0	102.98507	1	2	1	124.98762	52.223198	1	0.239	0.12	1.413	1.43	1111.0
1430.3483	102.98507	4	1	400.0	102.98507	1	2	1	124.98762	52.223198	1	0.239	0.12	1.403	1.43	1111.0
1430.3483	102.98507	4	1	400.0	102.98507	1	2	1	124.98762	52.223198	1	0.239	0.12	1.447	1.43	1111.0
1430.3483	102.98507	4	1	400.0	102.98507	1	2	1	124.98762	52.223198	1	0.239	0.121	1.473	1.43	1111.0
1430.3483	102.98507	4	1	400.0	102.98507	1	2	1	124.98762	52.223198	1	0.239	0.12	1.392	1.43	1111.0
1430.3483	102.98507	4	1	400.0	102.98507	1	2	1	124.98762	52.223198	1	0.239	0.12	1.407	1.43	1111.0
1430.3483	102.98507	4	1	400.0	102.98507	1	2	1	124.98762	52.223198	1	0.239	0.12	1.406	1.43	1111.0
1430.3483	102.98507	4	1	400.0	102.98507	1	2	1	124.98762	52.223198	1	0.239	0.12	1.426	1.43	1111.0
1430.3483	102.98507	4	1	400.0	102.98507	1	2	1	124.98762	52.223198	1	0.239	0.121	1.478	1.43	1111.0
1430.3483	102.98507	4	1	400.0	102.98507	1	2	1	124.98762	52.223198	1	0.239	0.12	1.392	1.43	1111.0
1430.3483	102.98507	4	1	400.0	102.98507	1	2	1	124.98762	52.223198	1	0.239	0.12	1.433	1.43	1111.0
1430.3483	102.98507	4	1	400.0	102.98507	1	2	1	124.98762	52.223198	1	0.239	0.12	1.411	1.43	1111.0
1430.3483	102.98507	4	1	400.0	102.98507	1	2	1	124.98762	52.223198	1	0.239	0.12	1.433	1.43	1111.0
1430.3483	102.98507	4	1	400.0	102.98507	1	2	1	124.98762	52.223198	1	0.239	0.12	1.447	1.43	1111.0
1430.3483	102.98507	4	1	400.0	102.98507	1	2	1	124.98762	52.223198	1	0.239	0.12	1.415	1.43	1111.0
1430.3483	102.98507	4	1	400.0	102.98507	1	2	1	124.98762	52.223198	1	0.239	0.12	1.406	1.43	1111.0
1430.3483	102.98507	4	1	400.0	102.98507	1	2	1	124.98762	52.223198	1	0.239	0.12	1.452	1.43	1111.0
1430.3483	102.98507	4	1	400.0	102.98507	1	2	1	124.98762	52.223198	1	0.239	0.12	1.391	1.43	1111.0
1430.3483	102.98507	4	1	400.0	102.98507	1	2	1	124.98762	52.223198	1	0.239	0.12	1.417	1.43	1111.0
1430.3483	102.98507	4	1	400.0	102.98507	1	2	1	124.98762	52.223198	1	0.239	0.121	1.531	1.43	1111.0
1430.3483	102.98507	4	1	400.0	102.98507	1	2	1	124.98762	52.223198	1	0.239	0.12	1.423	1.43	1111.0
1430.3483	102.98507	4	1	400.0	102.98507	1	2	1	124.98762	52.223198	1	0.239	0.12	1.446	1.43	1111.0
1430.3483	102.98507	4	1	400.0	102.98507	1	2	1	124.98762	52.223198	1	0.239	0.12	1.445	1.43	1111.0
1430.3483	102.98507	4	1	400.0	102.98507	1	2	1	124.98762	52.223198	1	0.239	0.12	1.445	1.43	1111.0
1430.3483	102.98507	4	1	400.0	102.98507	1	2	1	124.98762	52.223198	1	0.239	0.12	1.428	1.43	1111.0
1430.3483	102.98507	4	1	400.0	102.98507	1	2	1	124.98762	52.223198	1	0.239	0.12	1.351	1.43	1111.0
1430.3483	102.98507	4	1	400.0	102.98507	1	2	1	124.98762	52.223198	1	0.239	0.12	1.43	1.43	1111.0
1430.3483	102.98507	4	1	400.0	102.98507	1	2	1	124.98762	52.223198	1	0.239	0.12	1.438	1.43	1111.0
1430.3483	102.98507	4	1	400.0	102.98507	1	2	1	124.98762	52.223198	1	0.239	0.12	1.409	1.43	1111.0
1430.3483	102.98507	4	1	400.0	102.98507	1	2	1	124.98762	52.223198	1	0.239	0.12	1.451	1.43	1111.0
1430.3483	102.98507	4	1	400.0	102.98507	1	2	1	124.98762	52.223198	1	0.239	0.12	1.451	1.43	1111.0
1430.3483	102.98507	4	1	400.0	102.98507	1	2	1	124.98762	52.223198	1	0.239	0.12	1.448	1.43	1111.0
1430.3483	102.98507	4	1	400.0	102.98507	1	2	1	124.98762	52.223198	1	0.239	0.12	1.422	1.43	1111.0
1430.3483	102.98507	4	1	400.0	102.98507	1	2	1	124.98762	52.223198	1	0.239	0.121	1.5	1.43	1111.0
1430.3483	102.98507	4	1	400.0	102.98507	1	2	1	124.98762	52.223198	1	0.239	0.12	1.392	1.43	1111.0
1430.3483	102.98507	4	1	400.0	102.98507	1	2	1	124.98762	52.223198	1	0.239	0.12	1.405	1.43	1111.0
1430.3483	102.98507	4	1	400.0	102.98507	1	2	1	124.98762	52.223198	1	0.239	0.12	1.432	1.43	1111.0
1430.3483	102.98507	4	1	400.0	102.98507	1	2	1	124.98762	52.223198	1	0.239	0.12	1.428	1.43	1111.0
1430.3483	102.98507	4	1	400.0	102.98507	1	2	1	124.98762	52.223198	1	0.239	0.12	1.408	1.43	1111.0
1430.3483	102.98507	4	1	400.0	102.98507	1	2	1	124.98762	52.223198	1	0.239	0.121	1.484	1.43	1111.0
1430.3483	102.98507	4	1	400.0	102.98507	1	2	1	124.98762	52.223198	1	0.239	0.12	1.301	1.431	1111.0
1430.3483	102.98507	4	1	400.0	102.98507	1	2	1	124.98762	52.223198	1	0.239	0.121	1.526	1.431	1111.0
1430.3483	102.98507	4	1	400.0	102.98507	1	2	1	124.98762	52.223198	1	0.239	0.12	1.41	1.431	1111.0
1430.3483	102.98507	4	1	400.0	102.98507	1	2	1	124.98762	52.223198	1	0.239	0.121	1.476	1.431	1111.0
1430.3483	102.98507	4	1	400.0	102.98507	1	2	1	124.98762	52.223198	1	0.239	0.121	1.475	1.431	1111.0
1430.3483	102.98507	4	1	400.0	102.98507	1	2	1	124.98762	52.223198	1	0.239	0.12	1.414	1.431	1111.0
1430.3483	102.98507	4	1	400.0	102.98507	1	2	1	124.98762	52.223198	1	0.239	0.12	1.437	1.431	1111.0
1430.3483	102.98507	4	1	400.0	102.98507	1	2	1	124.98762	52.223198	1	0.239	0.121	1.604	1.431	1111.0
1430.3483	102.98507	4	1	400.0	102.98507	1	2	1	124.98762	52.223198	1	0.239	0.12	1.445	1.431	1111.0
1430.3483	102.98507	4	1	400.0	102.98507	1	2	1	124.98762	52.223198	1	0.239	0.121	1.468	1.431	1111.0
1430.3483	102.98507	4	1	400.0	102.98507	1	2	1	124.98762	52.223198	1	0.239	0.12	1.402	1.431	1111.0
1430.3483	102.98507	4	1	400.0	102.98507	1	2	1	124.98762	52.223198	1	0.239	0.121	1.495	1.431	1111.0
1430.3483	102.98507	4	1	400.0	102.98507	1	2	1	124.98762	52.223198	1	0.239	0.12	1.433	1.431	1111.0
1430.3483	102.98507	4	1	400.0	102.98507	1	2	1	124.98762	52.223198	1	0.239	0.12	1.353	1.431	1111.0
1430.3483	102.98507	4	1	400.0	102.98507	1	2	1	124.98762	52.223198	1	0.239	0.12	1.457	1.431	1111.0
1430.3483	102.98507	4	1	400.0	102.98507	1	2	1	124.98762	52.223198	1	0.239	0.12	1.435	1.431	1111.0
1430.3483	102.98507	4	1	400.0	102.98507	1	2	1	124.98762	52.223198	1	0.239	0.12	1.423	1.431	1111.0
1430.3483	102.98507	4	1	400.0	102.98507	1	2	1	124.98762	52.223198	1	0.239	0.12	1.418	1.431	1111.0
1430.3483	102.98507	4	1	400.0	102.98507	1	2	1	124.98762	52.223198	1	0.239	0.12	1.415	1.431	1111.0
1430.3483	102.98507	4	1	400.0	102.98507	1	2	1	124.98762	52.223198	1	0.239	0.12	1.439	1.431	1111.0
1430.3483	102.98507	4	1	400.0	102.98507	1	2	1	124.98762	52.223198	1	0.239	0.121	1.552	1.431	1111.0
1430.3483	102.98507	4	1	400.0	102.98507	1	2	1	124.98762	52.223198	1	0.239	0.12	1.434	1.431	1111.0
1430.3483	102.98507	4	1	400.0	102.98507	1	2	1	124.98762	52.223198	1	0.239	0.12	1.378	1.431	1111.0
1430.3483	102.98507	4	1	400.0	102.98507	1	2	1	124.98762	52.223198	1	0.239	0.121	1.461	1.431	1111.0
1430.3483	102.98507	4	1	400.0	102.98507	1	2	1	124.98762	52.223198	1	0.239	0.12	1.349	1.431	1111.0
1430.3483	102.98507	4	1	400.0	102.98507	1	2	1	124.98762	52.223198	1	0.239	0.121	1.481	1.431	1111.0
1430.3483	102.98507	4	1	400.0	102.98507	1	2	1	124.98762	52.223198	1	0.239	0.12	1.432	1.431	1111.0
1430.3483	102.98507	4	1	400.0	102.98507	1	2	1	124.98762	52.223198	1	0.239	0.12	1.444	1.431	1111.0
1430.3483	102.98507	4	1	400.0	102.98507	1	2	1	124.98762	52.223198	1	0.239	0.12	1.438	1.431	1111.0
1430.3483	102.98507	4	1	400.0	102.98507	1	2	1	124.98762	52.223198	1	0.239	0.12	1.383	1.431	1111.0
1430.3483	102.98507	4	1	400.0	102.98507	1	2	1	124.98762	52.223198	1	0.239	0.12	1.418	1.431	1111.0
1430.3483	102.98507	4	1	400.0	102.98507	1	2	1	124.98762	52.223198	1	0.239	0.12	1.403	1.431	1111.0
1430.3483	102.98507	4	1	400.0	102.98507	1	2	1	124.98762	52.223198	1	0.239	0.121	1.501	1.431	1111.0
1430.3483	102.98507	4	1	400.0	102.98507	1	2	1	124.98762	52.223198	1	0.239	0.12	1.432	1.431	1111.0
1430.3483	102.98507	4	1	400.0	102.98507	1	2	1	124.98762	52.223198	1	0.239	0.12	1.397	1.431	1111.0
1430.3483	102.98507	4	1	400.0	102.98507	1	2	1	124.98762	52.223198	1	0.239	0.121	1.465	1.431	1111.0
1430.3483	102.98507	4	1	400.0	102.98507	1	2	1	124.98762	52.223198	1	0.239	0.121	1.47	1.431	1111.0
1430.3483	102.98507	4	1	400.0	102.98507	1	2	1	124.98762	52.223198	1	0.239	0.12	1.445	1.431	1111.0
1430.3483	102.98507	4	1	400.0	102.98507	1	2	1	124.98762	52.223198	1	0.239	0.12	1.426	1.431	1111.0
1430.3483	102.98507	4	1	400.0	102.98507	1	2	1	124.98762	52.223198	1	0.239	0.12	1.304	1.431	1111.0
1430.3483	102.98507	4	1	400.0	102.98507	1	2	1	124.98762	52.223198	1	0.239	0.12	1.422	1.431	1111.0
1430.3483	102.98507	4	1	400.0	102.98507	1	2	1	124.98762	52.223198	1	0.239	0.12	1.444	1.431	1111.0
1430.3483	102.98507	4	1	400.0	102.98507	1	2	1	124.98762	52.223198	1	0.239	0.12	1.432	1.431	1111.0
1430.3483	102.98507	4	1	400.0	102.98507	1	2	1	124.98762	52.223198	1	0.239	0.121	1.514	1.431	1111.0
1430.3483	102.98507	4	1	400.0	102.98507	1	2	1	124.98762	52.223198	1	0.239	0.12	1.438	1.431	1111.0
1430.3483	102.98507	4	1	400.0	102.98507	1	2	1	124.98762	52.223198	1	0.239	0.12	1.394	1.431	1111.0
1430.3483	102.98507	4	1	400.0	102.98507	1	2	1	124.98762	52.223198	1	0.239	0.12	1.395	1.431	1111.0
1430.3483	102.98507	4	1	400.0	102.98507	1	2	1	124.98762	52.223198	1	0.239	0.12	1.452	1.431	1111.0
0.0	0.0	4	1	400.0	102.98507	1	2	1	124.98762	52.223198	0	0.239	0.12	1.445	1.431	1111.0
0.0	0.0	4	1	400.0	102.98507	1	2	1	124.98762	52.223198	0	0.239	0.12	1.439	1.431	1111.0
0.0	0.0	4	1	400.0	102.98507	1	2	1	124.98762	52.223198	0	0.239	0.12	1.425	1.431	1111.0
0.0	0.0	4	1	400.0	102.98507	1	2	1	124.98762	52.223198	0	0.239	0.121	1.465	1.431	1111.0
0.0	0.0	4	1	400.0	102.98507	1	2	1	124.98762	52.223198	0	0.239	0.12	1.445	1.431	1111.0
0.0	0.0	4	1	400.0	102.98507	1	2	1	124.98762	52.223198	0	0.239	0.12	1.237	1.235	1111.0
0.0	0.0	4	1	400.0	102.98507	1	2	1	124.98762	52.223198	0	0.239	0.118	1.067	1.067	1111.0
0.0	0.0	4	1	400.0	102.98507	1	2	1	124.98762	52.223198	0	0.239	0.115	1.091	1.067	1111.0
0.0	0.0	4	1	400.0	102.98507	1	2	1	124.98762	52.223198	0	0.239	0.112	0.988	0.991	1111.0
0.0	0.0	4	1	400.0	102.98507	1	2	1	124.98762	52.223198	0	0.239	0.109	0.934	0.991	1111.0
0.0	0.0	4	1	400.0	102.98507	1	2	1	124.98762	52.223198	0	0.239	0.104	0.615	0.856	1111.0
0.0	0.0	4	1	400.0	102.98507	1	2	1	124.98762	52.223198	0	0.239	0.1	0.821	0.795	1111.0
0.0	0.0	4	1	400.0	102.98507	1	2	1	124.98762	52.223198	0	0.239	0.098	0.807	0.795	1111.0
0.0	0.0	4	1	400.0	102.98507	1	2	1	124.98762	52.223198	0	0.239	0.094	0.678	0.686	1111.0
0.0	0.0	4	1	400.0	102.98507	1	2	1	124.98762	52.223198	0	0.239	0.09	0.683	0.638	1111.0
0.0	0.0	4	1	400.0	102.98507	1	2	1	124.98762	52.223198	0	0.239	0.086	0.609	0.638	1111.0
0.0	0.0	4	1	400.0	102.98507	1	2	1	124.98762	52.223198	0	0.239	0.082	0.544	0.552	1111.0
0.0	0.0	4	1	400.0	102.98507	1	2	1	124.98762	52.223198	0	0.239	0.078	0.518	0.552	1111.0
0.0	0.0	4	1	400.0	102.98507	1	2	1	124.98762	52.223198	0	0.239	0.075	0.49	0.513	1111.0
0.0	0.0	4	1	400.0	102.98507	1	2	1	124.98762	52.223198	0	0.239	0.071	0.469	0.442	1111.0
0.0	0.0	4	1	400.0	102.98507	1	2	1	124.98762	52.223198	0	0.239	0.067	0.435	0.442	1111.0
0.0	0.0	4	1	400.0	102.98507	1	2	1	124.98762	52.223198	0	0.239	0.063	0.344	0.381	1111.0
0.0	0.0	4	1	400.0	102.98507	1	2	1	124.98762	52.223198	0	0.239	0.059	0.383	0.355	1111.0
0.0	0.0	4	1	400.0	102.98507	1	2	1	124.98762	52.223198	0	0.239	0.057	0.366	0.355	1111.0
0.0	0.0	4	1	400.0	102.98507	1	2	1	124.98762	52.223198	0	0.239	0.055	0.364	0.306	1111.0
0.0	0.0	4	1	400.0	102.98507	1	2	1	124.98762	52.223198	0	0.239	0.053	0.326	0.306	1111.0
0.0	0.0	4	1	400.0	102.98507	1	2	1	124.98762	52.223198	0	0.239	0.051	0.286	0.284	1111.0
0.0	0.0	4	1	400.0	102.98507	1	2	1	124.98762	52.223198	0	0.239	0.049	0.261	0.245	1111.0
0.0	0.0	4	1	400.0	102.98507	1	2	1	124.98762	52.223198	0	0.239	0.047	0.255	0.245	1111.0
0.0	0.0	4	1	400.0	102.98507	1	2	1	124.98762	52.223198	0	0.239	0.043	0.202	0.228	1111.0
0.0	0.0	4	1	400.0	102.98507	1	2	1	124.98762	52.223198	0	0.239	0.039	0.214	0.196	1101.0
0.0	0.0	4	1	400.0	102.98507	1	2	1	124.98762	52.223198	0	0.239	0.037	0.188	0.196	1101.0
0.0	0.0	4	1	400.0	102.98507	1	2	1	124.98762	52.223198	0	0.239	0.035	0.188	0.182	1111.0
0.0	0.0	4	1	400.0	102.98507	1	2	1	124.98762	52.223198	0	0.239	0.033	0.199	0.182	1111.0
0.0	0.0	4	1	400.0	102.98507	1	2	1	124.98762	52.223198	0	0.239	0.031	0.116	0.157	1111.0
0.0	0.0	4	1	400.0	102.98507	1	2	1	124.98762	52.223198	0	0.239	0.029	0.15	0.136	1111.0
0.0	0.0	4	1	400.0	102.98507	1	2	1	124.98762	52.223198	0	0.239	0.027	0.122	0.136	1111.0
0.0	0.0	4	1	400.0	102.98507	1	2	1	124.98762	52.223198	0	0.239	0.025	0.122	0.126	1101.0
0.0	0.0	4	1	400.0	102.98507	1	2	1	124.98762	52.223198	0	0.239	0.023	0.124	0.109	1111.0
0.0	0.0	4	1	400.0	102.98507	1	2	1	124.98762	52.223198	0	0.239	0.021	0.12	0.109	1111.0
0.0	0.0	4	1	400.0	102.98507	1	2	1	124.98762	52.223198	0	0.239	0.02	0.112	0.101	1111.0
0.0	0.0	4	1	400.0	102.98507	1	2	1	124.98762	52.223198	0	0.239	0.02	0.163	0.087	1111.0
0.0	0.0	4	1	400.0	102.98507	1	2	1	124.98762	52.223198	0	0.239	0.02	0.098	0.087	1111.0
0.0	0.0	4	1	400.0	102.98507	1	2	1	124.98762	52.223198	0	0.239	0.02	0.105	0.081	1111.0
0.0	0.0	4	1	400.0	102.98507	1	2	1	124.98762	52.223198	0	0.239	0.02	0.078	0.081	1111.0
0.0	0.0	4	1	400.0	102.98507	1	2	1	124.98762	52.223198	0	0.239	0.02	0.072	0.069	1101.0
0.0	0.0	4	1	400.0	102.98507	1	2	1	124.98762	52.223198	0	0.239	0.02	0.087	0.064	1111.0
0.0	0.0	4	1	400.0	102.98507	1	2	1	124.98762	52.223198	0	0.239	0.02	0.036	0.064	1101.0
0.0	0.0	4	1	400.0	102.98507	1	2	1	124.98762	52.223198	0	0.239	0.02	0.197	0.055	1101.0
0.0	0.0	4	1	400.0	102.98507	1	2	1	124.98762	52.223198	0	0.239	0.02	0.031	0.055	1101.0
0.0	0.0	4	1	400.0	102.98507	1	2	1	124.98762	52.223198	0	0.239	0.02	0.029	0.051	1111.0
0.0	0.0	4	1	400.0	102.98507	1	2	1	124.98762	52.223198	0	0.239	0.02	0.015	0.044	1101.0
0.0	0.0	4	1	400.0	102.98507	1	2	1	124.98762	52.223198	0	0.239	0.02	0.018	0.044	1111.0
0.0	0.0	4	1	400.0	102.98507	1	2	1	124.98762	52.223198	0	0.239	0.02	0.049	0.038	1111.0
0.0	0.0	4	1	400.0	102.98507	1	2	1	124.98762	52.223198	0	0.239	0.02	0.078	0.035	1101.0
0.0	0.0	4	1	400.0	102.98507	1	2	1	124.98762	52.223198	0	0.239	0.019	-0.059	0.035	1111.0
0.0	0.0	4	1	400.0	102.98507	1	2	1	124.98762	52.223198	0	0.239	0.019	0.035	0.03	1101.0
0.0	0.0	4	1	400.0	102.98507	1	2	1	124.98762	52.223198	0	0.239	0.019	-0.008	0.028	1101.0
0.0	0.0	4	1	400.0	102.98507	1	2	1	124.98762	52.223198	0	0.239	0.019	0.051	0.028	1111.0
0.0	0.0	4	1	400.0	102.98507	1	2	1	124.98762	52.223198	0	0.239	0.019	0.084	0.024	1101.0
0.0	0.0	4	1	400.0	102.98507	1	2	1	124.98762	52.223198	0	0.239	0.019	-0.001	0.024	1111.0
0.0	0.0	4	1	400.0	102.98507	1	2	1	124.98762	52.223198	0	0.239	0.018	-0.06	0.022	1111.0
0.0	0.0	4	1	400.0	102.98507	1	2	1	124.98762	52.223198	0	0.239	0.018	0.01	0.019	1111.0
0.0	0.0	4	1	400.0	102.98507	1	2	1	124.98762	52.223198	0	0.239	0.018	0.003	0.019	1111.0
0.0	0.0	4	1	400.0	102.98507	1	2	1	124.98762	52.223198	0	0.239	0.018	0.051	0.016	1111.0
0.0	0.0	4	1	400.0	102.98507	1	2	1	124.98762	52.223198	0	0.239	0.018	0.085	0.016	1101.0
0.0	0.0	4	1	400.0	102.98507	1	2	1	124.98762	52.223198	0	0.239	0.018	-0.009	0.015	1111.0
0.0	0.0	4	1	400.0	102.98507	1	2	1	124.98762	52.223198	0	0.239	0.018	0.015	0.014	1111.0
0.0	0.0	4	1	400.0	102.98507	1	2	1	124.98762	52.223198	0	0.239	0.017	-0.101	0.014	1101.0
0.0	0.0	4	1	400.0	102.98507	1	2	1	124.98762	52.223198	0	0.239	0.015	-0.027	0.012	1111.0
0.0	0.0	4	1	400.0	102.98507	1	2	1	124.98762	52.223198	0	0.239	0.015	0.039	0.01	1101.0
0.0	0.0	4	1	400.0	102.98507	1	2	1	124.98762	52.223198	0	0.239	0.015	0.051	0.01	1101.0
0.0	0.0	4	1	400.0	102.98507	1	2	1	124.98762	52.223198	0	0.239	0.014	-0.066	0.009	1111.0
0.0	0.0	4	1	400.0	102.98507	1	2	1	124.98762	52.223198	0	0.239	0.012	-0.029	0.009	1101.0
0.0	0.0	4	1	400.0	102.98507	1	2	1	124.98762	52.223198	0	0.239	0.01	-0.052	0.008	1101.0
0.0	0.0	4	1	400.0	102.98507	1	2	1	124.98762	52.223198	0	0.239	0.01	0.014	0.007	1101.0
0.0	0.0	4	1	400.0	102.98507	1	2	1	124.98762	52.223198	0	0.239	0.01	0.005	0.007	1101.0
0.0	0.0	4	1	400.0	102.98507	1	2	1	124.98762	52.223198	0	0.239	0.01	0.188	0.006	1111.0
0.0	0.0	4	1	400.0	102.98507	1	2	1	124.98762	52.223198	0	0.239	0.01	0.007	0.005	1101.0
0.0	0.0	4	1	400.0	102.98507	1	2	1	124.98762	52.223198	0	0.239	0.009	-0.177	0.005	1101.0
0.0	0.0	4	1	400.0	102.98507	1	2	1	124.98762	52.223198	0	0.239	0.009	0.009	0.004	1101.0
0.0	0.0	4	1	400.0	102.98507	1	2	1	124.98762	52.223198	0	0.239	0.009	0.031	0.004	1101.0
0.0	0.0	4	1	400.0	102.98507	1	2	1	124.98762	52.223198	0	0.239	0.008	-0.074	0.004	1111.0
0.0	0.0	4	1	400.0	102.98507	1	2	1	124.98762	52.223198	0	0.239	0.008	0.004	0.003	1111.0
0.0	0.0	4	1	400.0	102.98507	1	2	1	124.98762	52.223198	0	0.239	0.008	-0.009	0.003	1101.0
0.0	0.0	4	1	400.0	102.98507	1	2	1	124.98762	52.223198	0	0.239	0.008	0.022	0.003	1111.0
0.0	0.0	4	1	400.0	102.98507	1	2	1	124.98762	52.223198	0	0.239	0.007	-0.08	0.002	1101.0
0.0	0.0	4	1	400.0	102.98507	1	2	1	124.98762	52.223198	0	0.239	0.006	-0.036	0.002	1101.0
0.0	0.0	4	1	400.0	102.98507	1	2	1	124.98762	52.223198	0	0.239	0.005	0.009	0.002	1111.0
0.0	0.0	4	1	400.0	102.98507	1	2	1	124.98762	52.223198	0	0.239	0.005	-0.002	0.002	1101.0
0.0	0.0	4	1	400.0	102.98507	1	2	1	124.98762	52.223198	0	0.239	0.004	-0.026	0.002	1111.0
0.0	0.0	4	1	400.0	102.98507	1	2	1	124.98762	52.223198	0	0.239	0.004	0.01	0.001	1111.0
0.0	0.0	4	1	400.0	102.98507	1	2	1	124.98762	52.223198	0	0.239	0.004	-0.002	0.001	1101.0
0.0	0.0	4	1	400.0	102.98507	1	2	1	124.98762	52.223198	0	0.239	0.004	0.078	0.001	1101.0
0.0	0.0	4	1	400.0	102.98507	1	2	1	124.98762	52.223198	0	0.239	0.003	0.014	0.001	1101.0
0.0	0.0	4	1	400.0	102.98507	1	2	1	124.98762	52.223198	0	0.239	0.002	-0.028	0.001	1101.0
0.0	0.0	4	1	400.0	102.98507	1	2	1	124.98762	52.223198	0	0.239	0.001	-0.023	0.0	1101.0
0.0	0.0	4	1	400.0	102.98507	1	2	1	124.98762	52.223198	0	0.239	0.001	-0.009	0.0	1111.0
0.0	0.0	4	1	400.0	102.98507	1	2	1	124.98762	52.223198	0	0.239	0.0	-0.074	0.0	1111.0
0.0	0.0	4	1	400.0	102.98507	1	2	1	124.98762	52.223198	0	0.239	-0.001	-0.042	0.0	1111.0
0.0	0.0	4	1	400.0	102.98507	1	2	1	124.98762	52.223198	0	0.239	0.0	0.0	0.0	1101.0
0.0	0.0	4	1	400.0	102.98507	1	2	1	124.98762	52.223198	0	0.239	0.0	0.039	0.0	1101.0
0.0	0.0	4	1	400.0	102.98507	1	2	1	124.98762	52.223198	0	0.239	0.0	0.001	0.0	1111.0
0.0	0.0	4	1	400.0	102.98507	1	2	1	124.98762	52.223198	0	0.239	-0.001	-0.023	0.0	1111.0
0.0	0.0	4	1	400.0	102.98507	1	2	1	124.98762	52.223198	0	0.239	-0.001	-0.045	0.0	1111.0
0.0	0.0	4	1	400.0	102.98507	1	2	1	124.98762	52.223198	0	0.239	-0.001	-0.03	0.0	1111.0
0.0	0.0	4	1	400.0	102.98507	1	2	1	124.98762	52.223198	0	0.239	0.0	0.015	0.0	1101.0
0.0	0.0	4	1	400.0	102.98507	1	2	1	124.98762	52.223198	0	0.239	0.0	0.022	0.0	1111.0
0.0	0.0	4	1	400.0	102.98507	1	2	1	124.98762	52.223198	0	0.239	-0.001	-0.022	0.0	1111.0
0.0	0.0	4	1	400.0	102.98507	1	2	1	124.98762	52.223198	0	0.239	-0.001	-0.015	0.0	1101.0
0.0	0.0	4	1	400.0	102.98507	1	2	1	124.98762	52.223198	0	0.239	0.0	-0.008	0.0	1101.0
0.0	0.0	4	1	400.0	102.98507	1	2	1	124.98762	52.223198	0	0.239	0.0	0.056	0.0	1101.0
0.0	0.0	4	1	400.0	102.98507	1	2	1	124.98762	52.223198	0	0.239	0.0	-0.004	0.0	1101.0
0.0	0.0	4	1	400.0	102.98507	1	2	1	124.98762	52.223198	0	0.239	0.0	0.014	0.0	1111.0
0.0	0.0	4	1	400.0	102.98507	1	2	1	124.98762	52.223198	0	0.239	0.0	-0.011	0.0	1111.0
0.0	0.0	4	1	400.0	102.98507	1	2	1	124.98762	52.223198	0	0.239	0.0	-0.006	0.0	1101.0
0.0	0.0	4	1	400.0	102.98507	1	2	1	124.98762	52.223198	0	0.239	0.0	0.129	0.0	1111.0
0.0	0.0	4	1	400.0	102.98507	1	2	1	124.98762	52.223198	0	0.239	-0.001	-0.015	0.0	1101.0
0.0	0.0	4	1	400.0	102.98507	1	2	1	124.98762	52.223198	0	0.239	-0.001	-0.04	0.0	1101.0
0.0	0.0	4	1	400.0	102.98507	1	2	1	124.98762	52.223198	0	0.239	0.0	0.023	0.0	1101.0
0.0	0.0	4	1	400.0	102.98507	1	2	1	124.98762	52.223198	0	0.239	-0.001	0.005	0.0	1111.0
0.0	0.0	4	1	400.0	102.98507	1	2	1	124.98762	52.223198	0	0.239	-0.001	-0.087	0.0	1111.0
0.0	0.0	4	1	400.0	102.98507	1	2	1	124.98762	52.223198	0	0.239	-0.001	-0.033	0.0	1101.0
0.0	0.0	4	1	400.0	102.98507	1	2	1	124.98762	52.223198	0	0.239	0.0	-0.005	0.0	1101.0
0.0	0.0	4	1	400.0	102.98507	1	2	1	124.98762	52.223198	0	0.239	-0.001	-0.016	0.0	1101.0
0.0	0.0	4	1	400.0	102.98507	1	2	1	124.98762	52.223198	0	0.239	0.0	0.024	0.0	1111.0
0.0	0.0	4	1	400.0	102.98507	1	2	1	124.98762	52.223198	0	0.239	0.0	0.011	0.0	1101.0
0.0	0.0	4	1	400.0	102.98507	1	2	1	124.98762	52.223198	0	0.239	0.0	0.0	0.0	1111.0
0.0	0.0	4	1	400.0	102.98507	1	2	1	124.98762	52.223198	0	0.239	0.0	0.107	0.0	1111.0
0.0	0.0	4	1	400.0	102.98507	1	2	1	124.98762	52.223198	0	0.239	0.0	0.021	0.0	1101.0
0.0	0.0	4	1	400.0	102.98507	1	2	1	124.98762	52.223198	0	0.239	0.0	0.012	0.0	1111.0
0.0	0.0	4	1	400.0	102.98507	1	2	1	124.98762	52.223198	0	0.239	0.0	0.018	0.0	1101.0
0.0	0.0	4	1	400.0	102.98507	1	2	1	124.98762	52.223198	0	0.239	0.0	0.006	0.0	1111.0
0.0	0.0	4	1	400.0	102.98507	1	2	1	124.98762	52.223198	0	0.239	0.0	0.026	0.0	1111.0
0.0	0.0	4	1	400.0	102.98507	1	2	1	124.98762	52.223198	0	0.239	0.0	0.039	0.0	1111.0
0.0	0.0	4	1	400.0	102.98507	1	2	1	124.98762	52.223198	0	0.239	0.0	-0.001	0.0	1101.0
0.0	0.0	4	1	400.0	102.98507	1	2	1	124.98762	52.223198	0	0.239	-0.001	-0.013	0.0	1111.0
0.0	0.0	4	1	400.0	102.98507	1	2	1	124.98762	52.223198	0	0.239	-0.001	-0.098	0.0	1101.0
0.0	0.0	4	1	400.0	102.98507	1	2	1	124.98762	52.223198	0	0.239	0.0	0.017	0.0	1101.0
0.0	0.0	4	1	400.0	102.98507	1	2	1	124.98762	52.223198	0	0.239	-0.001	-0.012	0.0	1101.0
0.0	0.0	4	1	400.0	102.98507	1	2	1	124.98762	52.223198	0	0.239	0.0	0.003	0.0	1101.0
0.0	0.0	4	1	400.0	102.98507	1	2	1	124.98762	52.223198	0	0.239	0.0	0.044	0.0	1111.0
0.0	0.0	4	1	400.0	102.98507	1	2	1	124.98762	52.223198	0	0.239	0.0	0.001	0.0	1101.0
0.0	0.0	4	1	400.0	102.98507	1	2	1	124.98762	52.223198	0	0.239	0.0	0.005	0.0	1101.0
0.0	0.0	4	1	400.0	102.98507	1	2	1	124.98762	52.223198	0	0.239	-0.001	-0.013	0.0	1111.0
0.0	0.0	4	1	400.0	102.98507	1	2	1	124.98762	52.223198	0	0.239	0.0	0.003	0.0	1111.0
0.0	0.0	4	1	400.0	102.98507	1	2	1	124.98762	52.223198	0	0.239	-0.001	-0.016	0.0	1111.0
0.0	0.0	4	1	400.0	102.98507	1	2	1	124.98762	52.223198	0	0.239	0.0	-0.006	0.0	1111.0
0.0	0.0	4	1	400.0	102.98507	1	2	1	124.98762	52.223198	0	0.239	0.0	0.011	0.0	1111.0
0.0	0.0	4	1	400.0	102.98507	1	2	1	124.98762	52.223198	0	0.239	0.0	-0.006	0.0	1111.0
0.0	0.0	4	1	400.0	102.98507	1	2	1	124.98762	52.223198	0	0.239	0.0	0.014	0.0	1111.0
0.0	0.0	4	1	400.0	102.98507	1	2	1	124.98762	52.223198	0	0.239	0.0	0.017	0.0	1111.0
0.0	0.0	4	1	400.0	102.98507	1	2	1	124.98762	52.223198	0	0.239	-0.001	-0.03	0.0	1111.0
0.0	0.0	4	1	400.0	102.98507	1	2	1	124.98762	52.223198	0	0.239	0.0	0.006	0.0	1101.0
0.0	0.0	4	1	400.0	102.98507	1	2	1	124.98762	52.223198	0	0.239	0.0	-0.008	0.0	1111.0
0.0	0.0	4	1	400.0	102.98507	1	2	1	124.98762	52.223198	0	0.239	0.0	-0.008	0.0	1101.0
0.0	0.0	4	1	400.0	102.98507	1	2	1	124.98762	52.223198	0	0.239	0.0	0.018	0.0	1101.0
0.0	0.0	4	1	400.0	102.98507	1	2	1	124.98762	52.223198	0	0.239	0.0	0.044	0.0	1111.0
0.0	0.0	4	1	400.0	102.98507	1	2	1	124.98762	52.223198	0	0.239	0.0	0.0	0.0	1101.0
0.0	0.0	4	1	400.0	102.98507	1	2	1	124.98762	52.223198	0	0.239	0.0	0.024	0.0	1111.0
0.0	0.0	4	1	400.0	102.98507	1	2	1	124.98762	52.223198	0	0.239	0.0	0.0	0.0	1101.0
0.0	0.0	4	1	400.0	102.98507	1	2	1	124.98762	52.223198	0	0.239	0.0	0.008	0.0	1111.0
0.0	0.0	4	1	400.0	102.98507	1	2	1	124.98762	52.223198	0	0.239	0.0	0.003	0.0	1111.0
0.0	0.0	4	1	400.0	102.98507	1	2	1	124.98762	52.223198	0	0.239	0.0	-0.004	0.0	1111.0
0.0	0.0	4	1	400.0	102.98507	1	2	1	124.98762	52.223198	0	0.239	0.0	0.032	0.0	1101.0
0.0	0.0	4	1	400.0	102.98507	1	2	1	124.98762	52.223198	0	0.239	0.0	0.019	0.0	1101.0
[truncated: 10,252 more rows]
