# Supplementary material for: Just noticeable differences for elbow joint torque feedback
Source: Sci Rep. 2021 Dec 7;11:23553. doi: 10.1038/s41598-021-02630-3 (PMC8651665; doi:10.1038/s41598-021-02630-3)
Supplement: Supplementary file 2 — Supplementary Information. [file 41598_2021_2630_MOESM2_ESM.zip › SupplementaryData_ScientificReports_KimAsbeck2021/S4_W1F.csv]

data 1	data 2	data 3	data 4	data 5	data 6	data 7	data 8	data 9	data 10	data 11	data 12	data 13	data 14	data 15	data 16	data 17
-5555.5557	-400.0	1	1	400.0	400.0	0	1	1	0.0	0.0	1	0.224	0.0	0.007	0.0	111.0
-5555.5557	-400.0	1	1	400.0	400.0	0	1	1	0.0	0.0	1	0.224	-0.001	-0.047	0.0	111.0
-5555.5557	-400.0	1	1	400.0	400.0	0	1	1	0.0	0.0	1	0.224	0.0	0.057	0.0	101.0
-5555.5557	-400.0	1	1	400.0	400.0	0	1	1	0.0	0.0	1	0.224	0.0	0.066	0.0	111.0
-5555.5557	-400.0	1	1	400.0	400.0	0	1	1	0.0	0.0	1	0.224	0.0	0.121	0.0	111.0
-5555.5557	-400.0	1	1	400.0	400.0	0	1	1	0.0	0.0	1	0.224	-0.003	-0.49	-0.392	111.0
-5555.5557	-400.0	1	1	400.0	400.0	0	1	1	0.0	0.0	1	0.224	-0.009	-0.841	-1.097	111.0
-5555.5557	-400.0	1	1	400.0	400.0	0	1	1	0.0	0.0	1	0.224	-0.017	-1.086	-1.097	111.0
-5555.5557	-400.0	1	1	400.0	400.0	0	1	1	0.0	0.0	1	0.224	-0.026	-1.44	-1.413	111.0
-5555.5557	-400.0	1	1	400.0	400.0	0	1	1	0.0	0.0	1	0.224	-0.038	-1.919	-1.978	111.0
-5555.5557	-400.0	1	1	400.0	400.0	0	1	1	0.0	0.0	1	0.223	-0.051	-1.977	-1.978	111.0
-5555.5557	-400.0	1	1	400.0	400.0	0	1	1	0.0	0.0	1	0.223	-0.065	-2.251	-2.232	111.0
-5555.5557	-400.0	1	1	400.0	400.0	0	1	1	0.0	0.0	1	0.223	-0.076	-2.269	-2.232	111.0
-5555.5557	-400.0	1	1	400.0	400.0	0	1	1	0.0	0.0	1	0.223	-0.091	-2.708	-2.686	111.0
-5555.5557	-400.0	1	1	400.0	400.0	0	1	1	0.0	0.0	1	0.222	-0.107	-2.935	-2.889	111.0
-5555.5557	-400.0	1	1	400.0	400.0	0	1	1	0.0	0.0	1	0.222	-0.119	-2.887	-2.889	111.0
-5555.5557	-400.0	1	1	400.0	400.0	0	1	1	0.0	0.0	1	0.222	-0.134	-3.281	-3.254	111.0
-5555.5557	-400.0	1	1	400.0	400.0	0	1	1	0.0	0.0	1	0.221	-0.147	-3.358	-3.417	111.0
-5555.5557	-400.0	1	1	400.0	400.0	0	1	1	0.0	0.0	1	0.221	-0.161	-3.437	-3.417	111.0
-5555.5557	-400.0	1	1	400.0	400.0	0	1	1	0.0	0.0	1	0.221	-0.174	-3.752	-3.709	111.0
-5555.5557	-400.0	1	1	400.0	400.0	0	1	1	0.0	0.0	1	0.221	-0.187	-3.677	-3.709	111.0
-5555.5557	-400.0	1	1	400.0	400.0	0	1	1	0.0	0.0	1	0.22	-0.201	-3.933	-3.963	111.0
-5555.5557	-400.0	1	1	400.0	400.0	0	1	1	0.0	0.0	1	0.22	-0.213	-3.953	-3.963	111.0
-5555.5557	-400.0	1	1	400.0	400.0	0	1	1	0.0	0.0	1	0.22	-0.225	-4.103	-4.075	111.0
-5555.5557	-400.0	1	1	400.0	400.0	0	1	1	0.0	0.0	1	0.22	-0.238	-4.281	-4.278	111.0
-5555.5557	-400.0	1	1	400.0	400.0	0	1	1	0.0	0.0	1	0.219	-0.25	-4.393	-4.369	111.0
-5555.5557	-400.0	1	1	400.0	400.0	0	1	1	0.0	0.0	1	0.219	-0.262	-4.388	-4.369	111.0
-5555.5557	-400.0	1	1	400.0	400.0	0	1	1	0.0	0.0	1	0.219	-0.272	-4.544	-4.531	111.0
-5555.5557	-400.0	1	1	400.0	400.0	0	1	1	0.0	0.0	1	0.219	-0.282	-4.519	-4.531	111.0
-5555.5557	-400.0	1	1	400.0	400.0	0	1	1	0.0	0.0	1	0.219	-0.292	-4.73	-4.604	111.0
-5555.5557	-400.0	1	1	400.0	400.0	0	1	1	0.0	0.0	1	0.218	-0.302	-4.687	-4.735	111.0
-5555.5557	-400.0	1	1	400.0	400.0	0	1	1	0.0	0.0	1	0.218	-0.31	-4.72	-4.735	111.0
-5555.5557	-400.0	1	1	400.0	400.0	0	1	1	0.0	0.0	1	0.218	-0.319	-4.856	-4.847	111.0
-5555.5557	-400.0	1	1	400.0	400.0	0	1	1	0.0	0.0	1	0.218	-0.328	-4.907	-4.898	111.0
-5555.5557	-400.0	1	1	400.0	400.0	0	1	1	0.0	0.0	1	0.217	-0.336	-4.881	-4.898	111.0
-5555.5557	-400.0	1	1	400.0	400.0	0	1	1	0.0	0.0	1	0.217	-0.344	-4.992	-4.988	111.0
-5555.5557	-400.0	1	1	400.0	400.0	0	1	1	0.0	0.0	1	0.217	-0.35	-4.952	-4.988	111.0
-5555.5557	-400.0	1	1	400.0	400.0	0	1	1	0.0	0.0	1	0.216	-0.356	-5.025	-5.029	111.0
-5555.5557	-400.0	1	1	400.0	400.0	0	1	1	0.0	0.0	1	0.216	-0.364	-5.172	-5.102	111.0
-5555.5557	-400.0	1	1	400.0	400.0	0	1	1	0.0	0.0	1	0.216	-0.369	-5.035	-5.102	111.0
-5555.5557	-400.0	1	1	400.0	400.0	0	1	1	0.0	0.0	1	0.215	-0.375	-5.091	-5.134	111.0
-5555.5557	-400.0	1	1	400.0	400.0	0	1	1	0.0	0.0	1	0.215	-0.381	-5.214	-5.192	111.0
-5555.5557	-400.0	1	1	400.0	400.0	0	1	1	0.0	0.0	1	0.215	-0.385	-5.21	-5.192	111.0
-5555.5557	-400.0	1	1	400.0	400.0	0	1	1	0.0	0.0	1	0.215	-0.389	-5.249	-5.244	111.0
-5555.5557	-400.0	1	1	400.0	400.0	0	1	1	0.0	0.0	1	0.214	-0.393	-5.255	-5.244	111.0
-5555.5557	-400.0	1	1	400.0	400.0	0	1	1	0.0	0.0	1	0.214	-0.397	-5.289	-5.265	111.0
-5555.5557	-400.0	1	1	400.0	400.0	0	1	1	0.0	0.0	1	0.214	-0.401	-5.294	-5.306	111.0
-5555.5557	-400.0	1	1	400.0	400.0	0	1	1	0.0	0.0	1	0.213	-0.405	-5.355	-5.306	111.0
-5555.5557	-400.0	1	1	400.0	400.0	0	1	1	0.0	0.0	1	0.213	-0.408	-5.355	-5.324	111.0
-5555.5557	-400.0	1	1	400.0	400.0	0	1	1	0.0	0.0	1	0.213	-0.411	-5.303	-5.356	111.0
-5555.5557	-400.0	1	1	400.0	400.0	0	1	1	0.0	0.0	1	0.212	-0.413	-5.312	-5.356	111.0
-5555.5557	-400.0	1	1	400.0	400.0	0	1	1	0.0	0.0	1	0.212	-0.417	-5.399	-5.371	111.0
-5555.5557	-400.0	1	1	400.0	400.0	0	1	1	0.0	0.0	1	0.212	-0.421	-5.384	-5.371	111.0
-5555.5557	-400.0	1	1	400.0	400.0	0	1	1	0.0	0.0	1	0.211	-0.423	-5.423	-5.397	111.0
-5555.5557	-400.0	1	1	400.0	400.0	0	1	1	0.0	0.0	1	0.211	-0.425	-5.407	-5.408	111.0
-5555.5557	-400.0	1	1	400.0	400.0	0	1	1	0.0	0.0	1	0.21	-0.428	-5.649	-5.408	111.0
-5555.5557	-400.0	1	1	400.0	400.0	0	1	1	0.0	0.0	1	0.21	-0.43	-5.435	-5.429	111.0
-5555.5557	-400.0	1	1	400.0	400.0	0	1	1	0.0	0.0	1	0.209	-0.432	-5.423	-5.447	111.0
-5555.5557	-400.0	1	1	400.0	400.0	0	1	1	0.0	0.0	1	0.209	-0.434	-5.47	-5.447	111.0
-5555.5557	-400.0	1	1	400.0	400.0	0	1	1	0.0	0.0	1	0.209	-0.436	-5.457	-5.455	111.0
-5555.5557	-400.0	1	1	400.0	400.0	0	1	1	0.0	0.0	1	0.208	-0.438	-5.44	-5.455	111.0
-5555.5557	-400.0	1	1	400.0	400.0	0	1	1	0.0	0.0	1	0.208	-0.44	-5.442	-5.47	111.0
-5555.5557	-400.0	1	1	400.0	400.0	0	1	1	0.0	0.0	1	0.208	-0.441	-5.499	-5.476	101.0
-5555.5557	-400.0	1	1	400.0	400.0	0	1	1	0.0	0.0	1	0.207	-0.441	-5.459	-5.476	111.0
-5555.5557	-400.0	1	1	400.0	400.0	0	1	1	0.0	0.0	1	0.207	-0.441	-5.481	-5.488	111.0
-5555.5557	-400.0	1	1	400.0	400.0	0	1	1	0.0	0.0	1	0.207	-0.441	-5.48	-5.493	111.0
-5555.5557	-400.0	1	1	400.0	400.0	0	1	1	0.0	0.0	1	0.207	-0.441	-5.525	-5.493	111.0
-5555.5557	-400.0	1	1	400.0	400.0	0	1	1	0.0	0.0	1	0.207	-0.441	-5.469	-5.502	111.0
-5555.5557	-400.0	1	1	400.0	400.0	0	1	1	0.0	0.0	1	0.207	-0.441	-5.557	-5.502	111.0
-5555.5557	-400.0	1	1	400.0	400.0	0	1	1	0.0	0.0	1	0.206	-0.441	-5.518	-5.51	111.0
-5555.5557	-400.0	1	1	400.0	400.0	0	1	1	0.0	0.0	1	0.206	-0.441	-5.506	-5.514	111.0
-5555.5557	-400.0	1	1	400.0	400.0	0	1	1	0.0	0.0	1	0.206	-0.441	-5.507	-5.514	111.0
-5555.5557	-400.0	1	1	400.0	400.0	0	1	1	0.0	0.0	1	0.206	-0.442	-5.516	-5.521	111.0
-5555.5557	-400.0	1	1	400.0	400.0	0	1	1	0.0	0.0	1	0.206	-0.443	-5.579	-5.521	111.0
-5555.5557	-400.0	1	1	400.0	400.0	0	1	1	0.0	0.0	1	0.206	-0.443	-5.547	-5.523	111.0
-5555.5557	-400.0	1	1	400.0	400.0	0	1	1	0.0	0.0	1	0.206	-0.443	-5.528	-5.529	111.0
-5555.5557	-400.0	1	1	400.0	400.0	0	1	1	0.0	0.0	1	0.206	-0.443	-5.473	-5.529	111.0
-5555.5557	-400.0	1	1	400.0	400.0	0	1	1	0.0	0.0	1	0.206	-0.444	-5.506	-5.531	111.0
-5555.5557	-400.0	1	1	400.0	400.0	0	1	1	0.0	0.0	1	0.206	-0.444	-5.544	-5.535	111.0
-5555.5557	-400.0	1	1	400.0	400.0	0	1	1	0.0	0.0	1	0.206	-0.444	-5.538	-5.535	111.0
-5555.5557	-400.0	1	1	400.0	400.0	0	1	1	0.0	0.0	1	0.206	-0.445	-5.575	-5.537	111.0
-5555.5557	-400.0	1	1	400.0	400.0	0	1	1	0.0	0.0	1	0.206	-0.445	-5.53	-5.541	111.0
-5555.5557	-400.0	1	1	400.0	400.0	0	1	1	0.0	0.0	1	0.206	-0.446	-5.553	-5.541	111.0
-5555.5557	-400.0	1	1	400.0	400.0	0	1	1	0.0	0.0	1	0.206	-0.446	-5.535	-5.543	111.0
-5555.5557	-400.0	1	1	400.0	400.0	0	1	1	0.0	0.0	1	0.206	-0.447	-5.519	-5.543	111.0
-5555.5557	-400.0	1	1	400.0	400.0	0	1	1	0.0	0.0	1	0.206	-0.448	-5.56	-5.544	111.0
-5555.5557	-400.0	1	1	400.0	400.0	0	1	1	0.0	0.0	1	0.206	-0.449	-5.501	-5.547	111.0
-5555.5557	-400.0	1	1	400.0	400.0	0	1	1	0.0	0.0	1	0.206	-0.451	-5.609	-5.547	111.0
-5555.5557	-400.0	1	1	400.0	400.0	0	1	1	0.0	0.0	1	0.206	-0.451	-5.396	-5.548	111.0
-5555.5557	-400.0	1	1	400.0	400.0	0	1	1	0.0	0.0	1	0.206	-0.453	-5.565	-5.55	111.0
-5555.5557	-400.0	1	1	400.0	400.0	0	1	1	0.0	0.0	1	0.206	-0.453	-5.453	-5.55	111.0
-5555.5557	-400.0	1	1	400.0	400.0	0	1	1	0.0	0.0	1	0.206	-0.454	-5.559	-5.55	111.0
-5555.5557	-400.0	1	1	400.0	400.0	0	1	1	0.0	0.0	1	0.206	-0.455	-5.553	-5.55	111.0
-5555.5557	-400.0	1	1	400.0	400.0	0	1	1	0.0	0.0	1	0.206	-0.455	-5.479	-5.552	111.0
-5555.5557	-400.0	1	1	400.0	400.0	0	1	1	0.0	0.0	1	0.206	-0.455	-5.342	-5.553	111.0
-5555.5557	-400.0	1	1	400.0	400.0	0	1	1	0.0	0.0	1	0.206	-0.457	-5.574	-5.553	111.0
-5555.5557	-400.0	1	1	400.0	400.0	0	1	1	0.0	0.0	1	0.206	-0.458	-5.577	-5.554	111.0
-5555.5557	-400.0	1	1	400.0	400.0	0	1	1	0.0	0.0	1	0.206	-0.459	-5.541	-5.555	111.0
-5555.5557	-400.0	1	1	400.0	400.0	0	1	1	0.0	0.0	1	0.206	-0.459	-5.253	-5.555	111.0
-5555.5557	-400.0	1	1	400.0	400.0	0	1	1	0.0	0.0	1	0.206	-0.46	-5.561	-5.555	111.0
-5555.5557	-400.0	1	1	400.0	400.0	0	1	1	0.0	0.0	1	0.207	-0.461	-5.586	-5.555	111.0
-5555.5557	-400.0	1	1	400.0	400.0	0	1	1	0.0	0.0	1	0.207	-0.46	-5.533	-5.556	111.0
-5555.5557	-400.0	1	1	400.0	400.0	0	1	1	0.0	0.0	1	0.207	-0.461	-5.606	-5.556	111.0
-5555.5557	-400.0	1	1	400.0	400.0	0	1	1	0.0	0.0	1	0.207	-0.461	-5.576	-5.556	111.0
-5555.5557	-400.0	1	1	400.0	400.0	0	1	1	0.0	0.0	1	0.207	-0.46	-5.556	-5.557	111.0
-5555.5557	-400.0	1	1	400.0	400.0	0	1	1	0.0	0.0	1	0.207	-0.46	-5.528	-5.557	111.0
-5555.5557	-400.0	1	1	400.0	400.0	0	1	1	0.0	0.0	1	0.207	-0.46	-5.555	-5.557	111.0
-5555.5557	-400.0	1	1	400.0	400.0	0	1	1	0.0	0.0	1	0.207	-0.46	-5.527	-5.559	111.0
-5555.5557	-400.0	1	1	400.0	400.0	0	1	1	0.0	0.0	1	0.207	-0.461	-5.597	-5.559	111.0
-5555.5557	-400.0	1	1	400.0	400.0	0	1	1	0.0	0.0	1	0.207	-0.46	-5.493	-5.559	111.0
-5555.5557	-400.0	1	1	400.0	400.0	0	1	1	0.0	0.0	1	0.207	-0.461	-5.596	-5.56	111.0
-5555.5557	-400.0	1	1	400.0	400.0	0	1	1	0.0	0.0	1	0.207	-0.461	-5.56	-5.56	111.0
-5555.5557	-400.0	1	1	400.0	400.0	0	1	1	0.0	0.0	1	0.207	-0.461	-5.662	-5.56	111.0
-5555.5557	-400.0	1	1	400.0	400.0	0	1	1	0.0	0.0	1	0.207	-0.461	-5.6	-5.56	111.0
-5555.5557	-400.0	1	1	400.0	400.0	0	1	1	0.0	0.0	1	0.207	-0.461	-5.598	-5.56	111.0
-5555.5557	-400.0	1	1	400.0	400.0	0	1	1	0.0	0.0	1	0.207	-0.46	-5.552	-5.56	111.0
-5555.5557	-400.0	1	1	400.0	400.0	0	1	1	0.0	0.0	1	0.207	-0.46	-5.557	-5.56	111.0
-5555.5557	-400.0	1	1	400.0	400.0	0	1	1	0.0	0.0	1	0.207	-0.46	-5.486	-5.56	111.0
-5555.5557	-400.0	1	1	400.0	400.0	0	1	1	0.0	0.0	1	0.207	-0.461	-5.625	-5.56	111.0
-5555.5557	-400.0	1	1	400.0	400.0	0	1	1	0.0	0.0	1	0.207	-0.46	-5.543	-5.56	111.0
-5555.5557	-400.0	1	1	400.0	400.0	0	1	1	0.0	0.0	1	0.207	-0.46	-5.549	-5.56	111.0
-5555.5557	-400.0	1	1	400.0	400.0	0	1	1	0.0	0.0	1	0.207	-0.461	-5.576	-5.56	111.0
-5555.5557	-400.0	1	1	400.0	400.0	0	1	1	0.0	0.0	1	0.207	-0.461	-5.575	-5.56	111.0
-5555.5557	-400.0	1	1	400.0	400.0	0	1	1	0.0	0.0	1	0.207	-0.46	-5.503	-5.56	111.0
-5555.5557	-400.0	1	1	400.0	400.0	0	1	1	0.0	0.0	1	0.207	-0.46	-5.556	-5.56	111.0
-5555.5557	-400.0	1	1	400.0	400.0	0	1	1	0.0	0.0	1	0.207	-0.461	-5.572	-5.56	111.0
-5555.5557	-400.0	1	1	400.0	400.0	0	1	1	0.0	0.0	1	0.207	-0.461	-5.558	-5.56	111.0
-5555.5557	-400.0	1	1	400.0	400.0	0	1	1	0.0	0.0	1	0.207	-0.461	-5.558	-5.56	111.0
-5555.5557	-400.0	1	1	400.0	400.0	0	1	1	0.0	0.0	1	0.207	-0.46	-5.551	-5.561	111.0
-5555.5557	-400.0	1	1	400.0	400.0	0	1	1	0.0	0.0	1	0.207	-0.461	-5.613	-5.561	111.0
-5555.5557	-400.0	1	1	400.0	400.0	0	1	1	0.0	0.0	1	0.207	-0.461	-5.58	-5.561	111.0
-5555.5557	-400.0	1	1	400.0	400.0	0	1	1	0.0	0.0	1	0.207	-0.461	-5.579	-5.561	111.0
-5555.5557	-400.0	1	1	400.0	400.0	0	1	1	0.0	0.0	1	0.207	-0.46	-5.544	-5.561	111.0
-5555.5557	-400.0	1	1	400.0	400.0	0	1	1	0.0	0.0	1	0.207	-0.46	-5.543	-5.561	111.0
-5555.5557	-400.0	1	1	400.0	400.0	0	1	1	0.0	0.0	1	0.207	-0.461	-5.723	-5.561	111.0
-5555.5557	-400.0	1	1	400.0	400.0	0	1	1	0.0	0.0	1	0.207	-0.46	-5.537	-5.561	111.0
-5555.5557	-400.0	1	1	400.0	400.0	0	1	1	0.0	0.0	1	0.207	-0.461	-5.565	-5.561	111.0
-5555.5557	-400.0	1	1	400.0	400.0	0	1	1	0.0	0.0	1	0.207	-0.46	-5.517	-5.561	111.0
-5555.5557	-400.0	1	1	400.0	400.0	0	1	1	0.0	0.0	1	0.207	-0.461	-5.603	-5.561	111.0
-5555.5557	-400.0	1	1	400.0	400.0	0	1	1	0.0	0.0	1	0.207	-0.46	-5.545	-5.561	111.0
-5555.5557	-400.0	1	1	400.0	400.0	0	1	1	0.0	0.0	1	0.207	-0.461	-5.651	-5.561	111.0
-5555.5557	-400.0	1	1	400.0	400.0	0	1	1	0.0	0.0	1	0.207	-0.461	-5.565	-5.561	111.0
-5555.5557	-400.0	1	1	400.0	400.0	0	1	1	0.0	0.0	1	0.207	-0.461	-5.622	-5.561	111.0
-5555.5557	-400.0	1	1	400.0	400.0	0	1	1	0.0	0.0	1	0.207	-0.461	-5.59	-5.561	111.0
-5555.5557	-400.0	1	1	400.0	400.0	0	1	1	0.0	0.0	1	0.207	-0.461	-5.593	-5.561	111.0
-5555.5557	-400.0	1	1	400.0	400.0	0	1	1	0.0	0.0	1	0.207	-0.461	-5.566	-5.561	111.0
-5555.5557	-400.0	1	1	400.0	400.0	0	1	1	0.0	0.0	1	0.207	-0.461	-5.792	-5.561	111.0
-5555.5557	-400.0	1	1	400.0	400.0	0	1	1	0.0	0.0	1	0.207	-0.461	-5.566	-5.561	111.0
-5555.5557	-400.0	1	1	400.0	400.0	0	1	1	0.0	0.0	1	0.207	-0.46	-5.554	-5.561	111.0
-5555.5557	-400.0	1	1	400.0	400.0	0	1	1	0.0	0.0	1	0.207	-0.46	-5.348	-5.561	111.0
-5555.5557	-400.0	1	1	400.0	400.0	0	1	1	0.0	0.0	1	0.207	-0.46	-5.521	-5.561	111.0
-5555.5557	-400.0	1	1	400.0	400.0	0	1	1	0.0	0.0	1	0.207	-0.461	-5.594	-5.561	111.0
-5555.5557	-400.0	1	1	400.0	400.0	0	1	1	0.0	0.0	1	0.207	-0.461	-5.563	-5.561	111.0
-5555.5557	-400.0	1	1	400.0	400.0	0	1	1	0.0	0.0	1	0.207	-0.46	-5.536	-5.561	111.0
-5555.5557	-400.0	1	1	400.0	400.0	0	1	1	0.0	0.0	1	0.207	-0.461	-5.66	-5.561	111.0
-5555.5557	-400.0	1	1	400.0	400.0	0	1	1	0.0	0.0	1	0.207	-0.461	-5.576	-5.561	111.0
-5555.5557	-400.0	1	1	400.0	400.0	0	1	1	0.0	0.0	1	0.207	-0.46	-5.543	-5.561	111.0
-5555.5557	-400.0	1	1	400.0	400.0	0	1	1	0.0	0.0	1	0.207	-0.461	-5.577	-5.561	111.0
-5555.5557	-400.0	1	1	400.0	400.0	0	1	1	0.0	0.0	1	0.207	-0.46	-5.548	-5.561	111.0
-5555.5557	-400.0	1	1	400.0	400.0	0	1	1	0.0	0.0	1	0.207	-0.461	-5.512	-5.561	111.0
-5555.5557	-400.0	1	1	400.0	400.0	0	1	1	0.0	0.0	1	0.207	-0.46	-5.53	-5.561	111.0
-5555.5557	-400.0	1	1	400.0	400.0	0	1	1	0.0	0.0	1	0.207	-0.46	-5.516	-5.561	111.0
-5555.5557	-400.0	1	1	400.0	400.0	0	1	1	0.0	0.0	1	0.207	-0.461	-5.589	-5.561	111.0
-5555.5557	-400.0	1	1	400.0	400.0	0	1	1	0.0	0.0	1	0.207	-0.461	-5.583	-5.561	111.0
-5555.5557	-400.0	1	1	400.0	400.0	0	1	1	0.0	0.0	1	0.207	-0.461	-5.562	-5.561	111.0
-5555.5557	-400.0	1	1	400.0	400.0	0	1	1	0.0	0.0	1	0.207	-0.461	-5.6	-5.561	111.0
-5555.5557	-400.0	1	1	400.0	400.0	0	1	1	0.0	0.0	1	0.207	-0.46	-5.541	-5.561	111.0
-5555.5557	-400.0	1	1	400.0	400.0	0	1	1	0.0	0.0	1	0.207	-0.46	-5.462	-5.561	111.0
-5555.5557	-400.0	1	1	400.0	400.0	0	1	1	0.0	0.0	1	0.207	-0.461	-5.619	-5.561	111.0
-5555.5557	-400.0	1	1	400.0	400.0	0	1	1	0.0	0.0	1	0.207	-0.461	-5.575	-5.561	111.0
-5555.5557	-400.0	1	1	400.0	400.0	1	1	1	0.0	0.0	1	0.207	-0.46	-5.535	-5.561	111.0
-5555.5557	-400.0	1	1	400.0	400.0	1	1	1	0.0	0.0	1	0.207	-0.461	-5.568	-5.561	111.0
-5555.5557	-400.0	1	1	400.0	400.0	1	1	1	0.0	0.0	1	0.207	-0.461	-5.563	-5.561	111.0
-5555.5557	-400.0	1	1	400.0	400.0	1	1	1	0.0	0.0	1	0.207	-0.46	-5.545	-5.561	111.0
-5555.5557	-400.0	1	1	400.0	400.0	1	1	1	0.0	0.0	1	0.207	-0.46	-5.551	-5.561	111.0
-5555.5557	-400.0	1	1	400.0	400.0	1	1	1	0.0	0.0	1	0.207	-0.46	-5.551	-5.561	111.0
-5555.5557	-400.0	1	1	400.0	400.0	1	1	1	0.0	0.0	1	0.207	-0.46	-5.554	-5.561	111.0
-5555.5557	-400.0	1	1	400.0	400.0	1	1	1	0.0	0.0	1	0.207	-0.461	-5.602	-5.561	111.0
-5555.5557	-400.0	1	1	400.0	400.0	1	1	1	0.0	0.0	1	0.207	-0.461	-5.563	-5.561	111.0
-5555.5557	-400.0	1	1	400.0	400.0	1	1	1	0.0	0.0	1	0.207	-0.46	-5.556	-5.561	111.0
-5555.5557	-400.0	1	1	400.0	400.0	1	1	1	0.0	0.0	1	0.207	-0.46	-5.503	-5.561	111.0
-5555.5557	-400.0	1	1	400.0	400.0	1	1	1	0.0	0.0	1	0.207	-0.461	-5.562	-5.561	111.0
-5555.5557	-400.0	1	1	400.0	400.0	1	1	1	0.0	0.0	1	0.207	-0.46	-5.527	-5.561	111.0
-5555.5557	-400.0	1	1	400.0	400.0	1	1	1	0.0	0.0	1	0.207	-0.461	-5.586	-5.561	111.0
-5555.5557	-400.0	1	1	400.0	400.0	1	1	1	0.0	0.0	1	0.207	-0.46	-5.438	-5.561	111.0
-5555.5557	-400.0	1	1	400.0	400.0	1	1	1	0.0	0.0	1	0.207	-0.46	-5.427	-5.561	111.0
-5555.5557	-400.0	1	1	400.0	400.0	1	1	1	0.0	0.0	1	0.207	-0.461	-5.581	-5.561	111.0
-5555.5557	-400.0	1	1	400.0	400.0	1	1	1	0.0	0.0	1	0.207	-0.461	-5.592	-5.561	111.0
-5555.5557	-400.0	1	1	400.0	400.0	1	1	1	0.0	0.0	1	0.207	-0.46	-5.537	-5.561	111.0
-5555.5557	-400.0	1	1	400.0	400.0	1	1	1	0.0	0.0	1	0.207	-0.46	-5.504	-5.561	111.0
-5555.5557	-400.0	1	1	400.0	400.0	1	1	1	0.0	0.0	1	0.207	-0.46	-5.533	-5.561	111.0
-5555.5557	-400.0	1	1	400.0	400.0	1	1	1	0.0	0.0	1	0.207	-0.461	-5.581	-5.561	111.0
-5555.5557	-400.0	1	1	400.0	400.0	1	1	1	0.0	0.0	1	0.207	-0.46	-5.467	-5.561	111.0
-5555.5557	-400.0	1	1	400.0	400.0	1	1	1	0.0	0.0	1	0.207	-0.461	-5.592	-5.561	111.0
-5555.5557	-400.0	1	1	400.0	400.0	1	1	1	0.0	0.0	1	0.207	-0.461	-5.558	-5.561	111.0
-5555.5557	-400.0	1	1	400.0	400.0	1	1	1	0.0	0.0	1	0.207	-0.46	-5.5	-5.561	111.0
-5555.5557	-400.0	1	1	400.0	400.0	1	1	1	0.0	0.0	1	0.207	-0.461	-5.587	-5.561	111.0
-5555.5557	-400.0	1	1	400.0	400.0	1	1	1	0.0	0.0	1	0.207	-0.46	-5.51	-5.561	111.0
-5555.5557	-400.0	1	1	400.0	400.0	1	1	1	0.0	0.0	1	0.207	-0.461	-5.581	-5.561	111.0
-5555.5557	-400.0	1	1	400.0	400.0	1	1	1	0.0	0.0	1	0.207	-0.461	-5.566	-5.561	111.0
-5555.5557	-400.0	1	1	400.0	400.0	1	1	1	0.0	0.0	1	0.207	-0.46	-5.444	-5.561	111.0
-5555.5557	-400.0	1	1	400.0	400.0	1	1	1	0.0	0.0	1	0.207	-0.46	-5.391	-5.561	111.0
-5555.5557	-400.0	1	1	400.0	400.0	1	1	1	0.0	0.0	1	0.207	-0.46	-5.544	-5.561	111.0
-5555.5557	-400.0	1	1	400.0	400.0	1	1	1	0.0	0.0	1	0.207	-0.46	-5.516	-5.561	111.0
-5555.5557	-400.0	1	1	400.0	400.0	1	1	1	0.0	0.0	1	0.207	-0.461	-5.584	-5.561	111.0
-5555.5557	-400.0	1	1	400.0	400.0	1	1	1	0.0	0.0	1	0.207	-0.46	-5.516	-5.561	111.0
-5555.5557	-400.0	1	1	400.0	400.0	1	1	1	0.0	0.0	1	0.207	-0.46	-5.539	-5.561	111.0
-5555.5557	-400.0	1	1	400.0	400.0	1	1	1	0.0	0.0	1	0.207	-0.461	-5.595	-5.561	111.0
-5555.5557	-400.0	1	1	400.0	400.0	1	1	1	0.0	0.0	1	0.207	-0.46	-5.539	-5.561	111.0
-5555.5557	-400.0	1	1	400.0	400.0	1	1	1	0.0	0.0	1	0.207	-0.461	-5.569	-5.561	111.0
-5555.5557	-400.0	1	1	400.0	400.0	1	1	1	0.0	0.0	1	0.207	-0.461	-5.618	-5.561	111.0
-5555.5557	-400.0	1	1	400.0	400.0	1	1	1	0.0	0.0	1	0.207	-0.46	-5.523	-5.561	111.0
-5555.5557	-400.0	1	1	400.0	400.0	1	1	1	0.0	0.0	1	0.207	-0.461	-5.564	-5.561	111.0
-5555.5557	-400.0	1	1	400.0	400.0	1	1	1	0.0	0.0	1	0.207	-0.46	-5.472	-5.561	111.0
-5555.5557	-400.0	1	1	400.0	400.0	1	1	1	0.0	0.0	1	0.206	-0.461	-5.615	-5.561	111.0
-5555.5557	-400.0	1	1	400.0	400.0	1	1	1	0.0	0.0	1	0.206	-0.46	-5.553	-5.561	111.0
-5555.5557	-400.0	1	1	400.0	400.0	1	1	1	0.0	0.0	1	0.206	-0.461	-5.58	-5.561	111.0
-5555.5557	-400.0	1	1	400.0	400.0	1	1	1	0.0	0.0	1	0.206	-0.46	-5.511	-5.561	111.0
-5555.5557	-400.0	1	1	400.0	400.0	1	1	1	0.0	0.0	1	0.206	-0.461	-5.558	-5.561	111.0
-5555.5557	-400.0	1	1	400.0	400.0	1	1	1	0.0	0.0	1	0.206	-0.46	-5.528	-5.561	111.0
-5555.5557	-400.0	1	1	400.0	400.0	1	1	1	0.0	0.0	1	0.206	-0.461	-5.626	-5.561	111.0
-5555.5557	-400.0	1	1	400.0	400.0	1	1	1	0.0	0.0	1	0.206	-0.461	-5.56	-5.561	111.0
-5555.5557	-400.0	1	1	400.0	400.0	1	1	1	0.0	0.0	1	0.206	-0.46	-5.54	-5.561	111.0
-5555.5557	-400.0	1	1	400.0	400.0	1	1	1	0.0	0.0	1	0.206	-0.46	-5.533	-5.561	111.0
-5555.5557	-400.0	1	1	400.0	400.0	1	1	1	0.0	0.0	1	0.206	-0.461	-5.703	-5.561	111.0
-5555.5557	-400.0	1	1	400.0	400.0	1	1	1	0.0	0.0	1	0.206	-0.461	-5.574	-5.561	111.0
-5555.5557	-400.0	1	1	400.0	400.0	1	1	1	0.0	0.0	1	0.206	-0.46	-5.527	-5.561	111.0
-5555.5557	-400.0	1	1	400.0	400.0	1	1	1	0.0	0.0	1	0.206	-0.46	-5.531	-5.561	111.0
-5555.5557	-400.0	1	1	400.0	400.0	1	1	1	0.0	0.0	1	0.206	-0.461	-5.618	-5.561	111.0
-5555.5557	-400.0	1	1	400.0	400.0	1	1	1	0.0	0.0	1	0.206	-0.461	-5.579	-5.561	111.0
-5555.5557	-400.0	1	1	400.0	400.0	1	1	1	0.0	0.0	1	0.206	-0.461	-5.581	-5.561	111.0
-5555.5557	-400.0	1	1	400.0	400.0	1	1	1	0.0	0.0	1	0.206	-0.461	-5.563	-5.561	111.0
0.0	0.0	1	1	400.0	400.0	1	1	1	0.0	0.0	0	0.206	-0.461	-5.623	-5.561	111.0
0.0	0.0	1	1	400.0	400.0	1	1	1	0.0	0.0	0	0.206	-0.462	-5.807	-5.561	111.0
0.0	0.0	1	1	400.0	400.0	1	1	1	0.0	0.0	0	0.206	-0.462	-5.61	-5.561	111.0
0.0	0.0	1	1	400.0	400.0	1	1	1	0.0	0.0	0	0.206	-0.461	-5.612	-5.561	111.0
0.0	0.0	1	1	400.0	400.0	1	1	1	0.0	0.0	0	0.206	-0.46	-5.532	-5.561	111.0
0.0	0.0	1	1	400.0	400.0	1	1	1	0.0	0.0	0	0.206	-0.458	-5.289	-5.168	111.0
0.0	0.0	1	1	400.0	400.0	1	1	1	0.0	0.0	0	0.207	-0.45	-4.414	-4.463	111.0
0.0	0.0	1	1	400.0	400.0	1	1	1	0.0	0.0	0	0.207	-0.442	-4.393	-4.463	111.0
0.0	0.0	1	1	400.0	400.0	1	1	1	0.0	0.0	0	0.207	-0.433	-4.162	-4.147	111.0
0.0	0.0	1	1	400.0	400.0	1	1	1	0.0	0.0	0	0.207	-0.42	-3.572	-3.581	111.0
0.0	0.0	1	1	400.0	400.0	1	1	1	0.0	0.0	0	0.207	-0.408	-3.636	-3.581	111.0
0.0	0.0	1	1	400.0	400.0	1	1	1	0.0	0.0	0	0.207	-0.393	-3.088	-3.093	111.0
0.0	0.0	1	1	400.0	400.0	1	1	1	0.0	0.0	0	0.207	-0.379	-3.073	-3.093	111.0
0.0	0.0	1	1	400.0	400.0	1	1	1	0.0	0.0	0	0.208	-0.365	-2.9	-2.874	111.0
0.0	0.0	1	1	400.0	400.0	1	1	1	0.0	0.0	0	0.208	-0.35	-2.495	-2.482	111.0
0.0	0.0	1	1	400.0	400.0	1	1	1	0.0	0.0	0	0.208	-0.336	-2.489	-2.482	111.0
0.0	0.0	1	1	400.0	400.0	1	1	1	0.0	0.0	0	0.208	-0.322	-2.257	-2.306	111.0
0.0	0.0	1	1	400.0	400.0	1	1	1	0.0	0.0	0	0.208	-0.308	-2.132	-1.992	111.0
0.0	0.0	1	1	400.0	400.0	1	1	1	0.0	0.0	0	0.208	-0.294	-2.029	-1.992	111.0
0.0	0.0	1	1	400.0	400.0	1	1	1	0.0	0.0	0	0.208	-0.28	-1.862	-1.85	111.0
0.0	0.0	1	1	400.0	400.0	1	1	1	0.0	0.0	0	0.209	-0.268	-1.885	-1.85	111.0
0.0	0.0	1	1	400.0	400.0	1	1	1	0.0	0.0	0	0.209	-0.254	-1.565	-1.598	111.0
0.0	0.0	1	1	400.0	400.0	1	1	1	0.0	0.0	0	0.209	-0.241	-1.374	-1.38	111.0
0.0	0.0	1	1	400.0	400.0	1	1	1	0.0	0.0	0	0.209	-0.229	-1.472	-1.38	111.0
0.0	0.0	1	1	400.0	400.0	1	1	1	0.0	0.0	0	0.209	-0.217	-1.264	-1.282	111.0
0.0	0.0	1	1	400.0	400.0	1	1	1	0.0	0.0	0	0.209	-0.205	-1.112	-1.107	111.0
0.0	0.0	1	1	400.0	400.0	1	1	1	0.0	0.0	0	0.209	-0.194	-1.117	-1.107	111.0
0.0	0.0	1	1	400.0	400.0	1	1	1	0.0	0.0	0	0.209	-0.183	-0.973	-1.029	111.0
0.0	0.0	1	1	400.0	400.0	1	1	1	0.0	0.0	0	0.209	-0.173	-1.043	-1.029	111.0
0.0	0.0	1	1	400.0	400.0	1	1	1	0.0	0.0	0	0.209	-0.163	-0.891	-0.888	111.0
0.0	0.0	1	1	400.0	400.0	1	1	1	0.0	0.0	0	0.209	-0.154	-0.864	-0.825	111.0
0.0	0.0	1	1	400.0	400.0	1	1	1	0.0	0.0	0	0.21	-0.145	-0.683	-0.825	111.0
0.0	0.0	1	1	400.0	400.0	1	1	1	0.0	0.0	0	0.21	-0.136	-0.691	-0.712	111.0
0.0	0.0	1	1	400.0	400.0	1	1	1	0.0	0.0	0	0.21	-0.129	-0.642	-0.662	111.0
0.0	0.0	1	1	400.0	400.0	1	1	1	0.0	0.0	0	0.21	-0.122	-0.641	-0.662	111.0
0.0	0.0	1	1	400.0	400.0	1	1	1	0.0	0.0	0	0.21	-0.114	-0.559	-0.571	111.0
0.0	0.0	1	1	400.0	400.0	1	1	1	0.0	0.0	0	0.21	-0.108	-0.522	-0.571	111.0
0.0	0.0	1	1	400.0	400.0	1	1	1	0.0	0.0	0	0.21	-0.101	-0.386	-0.531	111.0
0.0	0.0	1	1	400.0	400.0	1	1	1	0.0	0.0	0	0.21	-0.095	-0.509	-0.458	111.0
0.0	0.0	1	1	400.0	400.0	1	1	1	0.0	0.0	0	0.21	-0.089	-0.452	-0.458	111.0
0.0	0.0	1	1	400.0	400.0	1	1	1	0.0	0.0	0	0.21	-0.083	-0.398	-0.396	111.0
0.0	0.0	1	1	400.0	400.0	1	1	1	0.0	0.0	0	0.21	-0.078	-0.437	-0.368	111.0
0.0	0.0	1	1	400.0	400.0	1	1	1	0.0	0.0	0	0.21	-0.074	-0.379	-0.368	111.0
0.0	0.0	1	1	400.0	400.0	1	1	1	0.0	0.0	0	0.21	-0.07	-0.361	-0.317	111.0
0.0	0.0	1	1	400.0	400.0	1	1	1	0.0	0.0	0	0.21	-0.065	-0.202	-0.317	111.0
0.0	0.0	1	1	400.0	400.0	1	1	1	0.0	0.0	0	0.211	-0.061	-0.304	-0.295	111.0
0.0	0.0	1	1	400.0	400.0	1	1	1	0.0	0.0	0	0.211	-0.058	-0.299	-0.254	111.0
0.0	0.0	1	1	400.0	400.0	1	1	1	0.0	0.0	0	0.211	-0.054	-0.211	-0.254	111.0
0.0	0.0	1	1	400.0	400.0	1	1	1	0.0	0.0	0	0.211	-0.051	-0.251	-0.236	111.0
0.0	0.0	1	1	400.0	400.0	1	1	1	0.0	0.0	0	0.211	-0.047	-0.244	-0.204	111.0
0.0	0.0	1	1	400.0	400.0	1	1	1	0.0	0.0	0	0.211	-0.043	-0.191	-0.204	111.0
0.0	0.0	1	1	400.0	400.0	1	1	1	0.0	0.0	0	0.211	-0.039	-0.15	-0.176	111.0
0.0	0.0	1	1	400.0	400.0	1	1	1	0.0	0.0	0	0.211	-0.037	-0.14	-0.176	111.0
0.0	0.0	1	1	400.0	400.0	1	1	1	0.0	0.0	0	0.211	-0.035	-0.172	-0.163	111.0
0.0	0.0	1	1	400.0	400.0	1	1	1	0.0	0.0	0	0.211	-0.033	-0.136	-0.141	111.0
0.0	0.0	1	1	400.0	400.0	1	1	1	0.0	0.0	0	0.211	-0.031	-0.131	-0.141	111.0
0.0	0.0	1	1	400.0	400.0	1	1	1	0.0	0.0	0	0.211	-0.029	-0.2	-0.131	111.0
0.0	0.0	1	1	400.0	400.0	1	1	1	0.0	0.0	0	0.211	-0.027	-0.134	-0.113	111.0
0.0	0.0	1	1	400.0	400.0	1	1	1	0.0	0.0	0	0.211	-0.025	-0.131	-0.113	111.0
0.0	0.0	1	1	400.0	400.0	1	1	1	0.0	0.0	0	0.212	-0.023	-0.073	-0.105	111.0
0.0	0.0	1	1	400.0	400.0	1	1	1	0.0	0.0	0	0.212	-0.021	-0.212	-0.105	111.0
0.0	0.0	1	1	400.0	400.0	1	1	1	0.0	0.0	0	0.212	-0.02	-0.106	-0.09	111.0
0.0	0.0	1	1	400.0	400.0	1	1	1	0.0	0.0	0	0.212	-0.02	-0.063	-0.084	111.0
0.0	0.0	1	1	400.0	400.0	1	1	1	0.0	0.0	0	0.212	-0.02	-0.188	-0.084	111.0
0.0	0.0	1	1	400.0	400.0	1	1	1	0.0	0.0	0	0.212	-0.02	-0.093	-0.072	101.0
0.0	0.0	1	1	400.0	400.0	1	1	1	0.0	0.0	0	0.212	-0.02	-0.043	-0.062	111.0
0.0	0.0	1	1	400.0	400.0	1	1	1	0.0	0.0	0	0.212	-0.02	-0.087	-0.062	111.0
0.0	0.0	1	1	400.0	400.0	1	1	1	0.0	0.0	0	0.212	-0.02	-0.093	-0.058	111.0
0.0	0.0	1	1	400.0	400.0	1	1	1	0.0	0.0	0	0.212	-0.02	-0.057	-0.058	111.0
0.0	0.0	1	1	400.0	400.0	1	1	1	0.0	0.0	0	0.212	-0.02	-0.079	-0.049	111.0
0.0	0.0	1	1	400.0	400.0	1	1	1	0.0	0.0	0	0.212	-0.02	-0.068	-0.046	111.0
0.0	0.0	1	1	400.0	400.0	1	1	1	0.0	0.0	0	0.212	-0.02	-0.063	-0.046	111.0
0.0	0.0	1	1	400.0	400.0	1	1	1	0.0	0.0	0	0.212	-0.02	-0.051	-0.039	111.0
0.0	0.0	1	1	400.0	400.0	1	1	1	0.0	0.0	0	0.212	-0.02	-0.065	-0.034	111.0
0.0	0.0	1	1	400.0	400.0	1	1	1	0.0	0.0	0	0.212	-0.02	-0.018	-0.034	111.0
0.0	0.0	1	1	400.0	400.0	1	1	1	0.0	0.0	0	0.212	-0.019	0.0	-0.031	111.0
0.0	0.0	1	1	400.0	400.0	1	1	1	0.0	0.0	0	0.212	-0.018	-0.058	-0.031	111.0
0.0	0.0	1	1	400.0	400.0	1	1	1	0.0	0.0	0	0.212	-0.017	-0.045	-0.027	111.0
0.0	0.0	1	1	400.0	400.0	1	1	1	0.0	0.0	0	0.212	-0.016	0.081	-0.025	111.0
0.0	0.0	1	1	400.0	400.0	1	1	1	0.0	0.0	0	0.212	-0.016	-0.021	-0.025	111.0
0.0	0.0	1	1	400.0	400.0	1	1	1	0.0	0.0	0	0.212	-0.016	-0.027	-0.021	111.0
0.0	0.0	1	1	400.0	400.0	1	1	1	0.0	0.0	0	0.212	-0.015	-0.003	-0.02	111.0
0.0	0.0	1	1	400.0	400.0	1	1	1	0.0	0.0	0	0.212	-0.015	-0.035	-0.02	111.0
0.0	0.0	1	1	400.0	400.0	1	1	1	0.0	0.0	0	0.212	-0.014	-0.04	-0.017	111.0
0.0	0.0	1	1	400.0	400.0	1	1	1	0.0	0.0	0	0.212	-0.012	0.002	-0.017	111.0
0.0	0.0	1	1	400.0	400.0	1	1	1	0.0	0.0	0	0.212	-0.011	-0.029	-0.014	111.0
0.0	0.0	1	1	400.0	400.0	1	1	1	0.0	0.0	0	0.212	-0.011	-0.019	-0.013	111.0
0.0	0.0	1	1	400.0	400.0	1	1	1	0.0	0.0	0	0.212	-0.01	-0.045	-0.013	101.0
0.0	0.0	1	1	400.0	400.0	1	1	1	0.0	0.0	0	0.212	-0.008	0.039	-0.011	111.0
0.0	0.0	1	1	400.0	400.0	1	1	1	0.0	0.0	0	0.212	-0.007	-0.024	-0.01	111.0
0.0	0.0	1	1	400.0	400.0	1	1	1	0.0	0.0	0	0.212	-0.006	-0.001	-0.01	111.0
0.0	0.0	1	1	400.0	400.0	1	1	1	0.0	0.0	0	0.212	-0.005	-0.046	-0.009	101.0
0.0	0.0	1	1	400.0	400.0	1	1	1	0.0	0.0	0	0.212	-0.005	-0.032	-0.009	101.0
0.0	0.0	1	1	400.0	400.0	1	1	1	0.0	0.0	0	0.212	-0.004	0.016	-0.008	111.0
0.0	0.0	1	1	400.0	400.0	1	1	1	0.0	0.0	0	0.212	-0.004	-0.185	-0.007	111.0
0.0	0.0	1	1	400.0	400.0	1	1	1	0.0	0.0	0	0.212	-0.002	0.048	-0.007	111.0
0.0	0.0	1	1	400.0	400.0	1	1	1	0.0	0.0	0	0.212	-0.001	0.085	-0.006	111.0
0.0	0.0	1	1	400.0	400.0	1	1	1	0.0	0.0	0	0.212	0.0	0.066	-0.005	111.0
0.0	0.0	1	1	400.0	400.0	1	1	1	0.0	0.0	0	0.212	-0.001	-0.019	-0.005	111.0
0.0	0.0	1	1	400.0	400.0	1	1	1	0.0	0.0	0	0.212	-0.001	-0.062	-0.005	111.0
0.0	0.0	1	1	400.0	400.0	1	1	1	0.0	0.0	0	0.212	0.0	0.004	-0.005	111.0
0.0	0.0	1	1	400.0	400.0	1	1	1	0.0	0.0	0	0.212	0.0	-0.008	-0.004	111.0
0.0	0.0	1	1	400.0	400.0	1	1	1	0.0	0.0	0	0.212	0.0	0.051	-0.003	111.0
0.0	0.0	1	1	400.0	400.0	1	1	1	0.0	0.0	0	0.212	-0.001	-0.083	-0.003	111.0
0.0	0.0	1	1	400.0	400.0	1	1	1	0.0	0.0	0	0.212	-0.001	-0.032	-0.003	111.0
0.0	0.0	1	1	400.0	400.0	1	1	1	0.0	0.0	0	0.212	0.0	0.019	-0.002	111.0
0.0	0.0	1	1	400.0	400.0	1	1	1	0.0	0.0	0	0.212	-0.001	-0.012	-0.002	101.0
0.0	0.0	1	1	400.0	400.0	1	1	1	0.0	0.0	0	0.212	0.0	-0.011	-0.002	111.0
0.0	0.0	1	1	400.0	400.0	1	1	1	0.0	0.0	0	0.212	0.0	0.004	-0.002	111.0
0.0	0.0	1	1	400.0	400.0	1	1	1	0.0	0.0	0	0.212	-0.001	-0.017	-0.001	111.0
0.0	0.0	1	1	400.0	400.0	1	1	1	0.0	0.0	0	0.212	-0.001	-0.015	-0.001	111.0
0.0	0.0	1	1	400.0	400.0	1	1	1	0.0	0.0	0	0.212	0.0	0.025	-0.001	111.0
0.0	0.0	1	1	400.0	400.0	1	1	1	0.0	0.0	0	0.212	0.0	0.0	-0.001	111.0
0.0	0.0	1	1	400.0	400.0	1	1	1	0.0	0.0	0	0.212	-0.001	-0.157	-0.001	111.0
0.0	0.0	1	1	400.0	400.0	1	1	1	0.0	0.0	0	0.212	0.0	0.033	-0.001	111.0
0.0	0.0	1	1	400.0	400.0	1	1	1	0.0	0.0	0	0.212	0.0	0.028	0.0	111.0
0.0	0.0	1	1	400.0	400.0	1	1	1	0.0	0.0	0	0.212	-0.001	-0.014	0.0	111.0
0.0	0.0	1	1	400.0	400.0	1	1	1	0.0	0.0	0	0.212	0.0	0.02	0.0	111.0
0.0	0.0	1	1	400.0	400.0	1	1	1	0.0	0.0	0	0.212	-0.001	-0.04	0.0	101.0
0.0	0.0	1	1	400.0	400.0	1	1	1	0.0	0.0	0	0.212	0.0	-0.009	0.0	111.0
0.0	0.0	1	1	400.0	400.0	1	1	1	0.0	0.0	0	0.212	-0.001	-0.041	0.0	111.0
0.0	0.0	1	1	400.0	400.0	1	1	1	0.0	0.0	0	0.212	0.0	0.02	0.0	101.0
0.0	0.0	1	1	400.0	400.0	1	1	1	0.0	0.0	0	0.212	0.001	0.267	0.0	101.0
0.0	0.0	1	1	400.0	400.0	1	1	1	0.0	0.0	0	0.212	0.001	0.296	0.0	111.0
0.0	0.0	1	1	400.0	400.0	1	1	1	0.0	0.0	0	0.212	0.001	0.02	0.0	111.0
0.0	0.0	1	1	400.0	400.0	1	1	1	0.0	0.0	0	0.212	0.001	0.001	0.0	101.0
0.0	0.0	1	1	400.0	400.0	1	1	1	0.0	0.0	0	0.212	0.001	0.019	0.0	111.0
0.0	0.0	1	1	400.0	400.0	1	1	1	0.0	0.0	0	0.212	-0.001	-0.014	0.0	111.0
0.0	0.0	1	1	400.0	400.0	1	1	1	0.0	0.0	0	0.212	0.0	0.0	0.0	101.0
0.0	0.0	1	1	400.0	400.0	1	1	1	0.0	0.0	0	0.212	-0.001	-0.017	0.0	111.0
0.0	0.0	1	1	400.0	400.0	1	1	1	0.0	0.0	0	0.212	0.0	0.008	0.0	111.0
0.0	0.0	1	1	400.0	400.0	1	1	1	0.0	0.0	0	0.212	0.0	0.0	0.0	111.0
0.0	0.0	1	1	400.0	400.0	1	1	1	0.0	0.0	0	0.212	0.0	0.023	0.0	111.0
0.0	0.0	1	1	400.0	400.0	1	1	1	0.0	0.0	0	0.212	0.0	0.071	0.0	111.0
0.0	0.0	1	1	400.0	400.0	1	1	1	0.0	0.0	0	0.212	0.0	0.028	0.0	111.0
0.0	0.0	1	1	400.0	400.0	1	1	1	0.0	0.0	0	0.212	0.0	0.017	0.0	111.0
0.0	0.0	1	1	400.0	400.0	1	1	1	0.0	0.0	0	0.212	0.0	-0.011	0.0	111.0
0.0	0.0	1	1	400.0	400.0	1	1	1	0.0	0.0	0	0.212	0.0	0.106	0.0	111.0
0.0	0.0	1	1	400.0	400.0	1	1	1	0.0	0.0	0	0.212	0.0	0.022	0.0	111.0
0.0	0.0	1	1	400.0	400.0	1	1	1	0.0	0.0	0	0.212	-0.001	-0.029	0.0	111.0
0.0	0.0	1	1	400.0	400.0	1	1	1	0.0	0.0	0	0.212	0.0	0.066	0.0	111.0
0.0	0.0	1	1	400.0	400.0	1	1	1	0.0	0.0	0	0.212	0.0	-0.008	0.0	111.0
0.0	0.0	1	1	400.0	400.0	1	1	1	0.0	0.0	0	0.212	0.0	0.194	0.0	111.0
0.0	0.0	1	1	400.0	400.0	1	1	1	0.0	0.0	0	0.212	0.0	0.005	0.0	111.0
0.0	0.0	1	1	400.0	400.0	1	1	1	0.0	0.0	0	0.212	0.0	0.03	0.0	101.0
0.0	0.0	1	1	400.0	400.0	1	1	1	0.0	0.0	0	0.212	0.0	0.002	0.0	111.0
0.0	0.0	1	1	400.0	400.0	1	1	1	0.0	0.0	0	0.212	-0.001	-0.012	0.0	101.0
0.0	0.0	1	1	400.0	400.0	1	1	1	0.0	0.0	0	0.212	0.0	0.018	0.0	111.0
0.0	0.0	1	1	400.0	400.0	1	1	1	0.0	0.0	0	0.212	0.0	0.01	0.0	111.0
0.0	0.0	1	1	400.0	400.0	1	1	1	0.0	0.0	0	0.212	-0.001	-0.015	0.0	111.0
0.0	0.0	1	1	400.0	400.0	1	1	1	0.0	0.0	0	0.212	-0.001	-0.021	0.0	111.0
0.0	0.0	1	1	400.0	400.0	1	1	1	0.0	0.0	0	0.212	0.0	0.028	0.0	111.0
0.0	0.0	1	1	400.0	400.0	1	1	1	0.0	0.0	0	0.212	0.0	-0.011	0.0	111.0
0.0	0.0	1	1	400.0	400.0	1	1	1	0.0	0.0	0	0.212	0.0	-0.004	0.0	111.0
0.0	0.0	1	1	400.0	400.0	1	1	1	0.0	0.0	0	0.212	0.0	0.016	0.0	111.0
0.0	0.0	1	1	400.0	400.0	1	1	1	0.0	0.0	0	0.212	0.0	0.014	0.0	111.0
0.0	0.0	1	1	400.0	400.0	1	1	1	0.0	0.0	0	0.212	0.0	0.0	0.0	111.0
0.0	0.0	1	1	400.0	400.0	1	1	1	0.0	0.0	0	0.212	0.0	0.067	0.0	101.0
0.0	0.0	1	1	400.0	400.0	1	1	1	0.0	0.0	0	0.212	0.0	0.002	0.0	111.0
0.0	0.0	1	1	400.0	400.0	1	1	1	0.0	0.0	0	0.212	0.0	0.013	0.0	111.0
0.0	0.0	1	1	400.0	400.0	1	1	1	0.0	0.0	0	0.212	-0.001	-0.024	0.0	111.0
0.0	0.0	1	1	400.0	400.0	1	1	1	0.0	0.0	0	0.212	-0.001	-0.017	0.0	111.0
0.0	0.0	1	1	400.0	400.0	1	1	1	0.0	0.0	0	0.212	0.0	-0.01	0.0	111.0
0.0	0.0	1	1	400.0	400.0	1	1	1	0.0	0.0	0	0.212	0.0	0.011	0.0	101.0
0.0	0.0	1	1	400.0	400.0	1	1	1	0.0	0.0	0	0.212	0.0	0.037	0.0	111.0
0.0	0.0	1	1	400.0	400.0	1	1	1	0.0	0.0	0	0.212	-0.001	-0.032	0.0	111.0
0.0	0.0	1	1	400.0	400.0	1	1	1	0.0	0.0	0	0.212	0.0	0.011	0.0	111.0
0.0	0.0	1	1	400.0	400.0	1	1	1	0.0	0.0	0	0.212	0.0	0.019	0.0	111.0
0.0	0.0	1	1	400.0	400.0	1	1	1	0.0	0.0	0	0.212	0.0	0.028	0.0	111.0
0.0	0.0	1	1	400.0	400.0	1	1	1	0.0	0.0	0	0.212	0.0	0.002	0.0	111.0
0.0	0.0	1	1	400.0	400.0	1	1	1	0.0	0.0	0	0.212	0.0	0.077	0.0	101.0
0.0	0.0	1	1	400.0	400.0	1	1	1	0.0	0.0	0	0.212	0.0	0.029	0.0	111.0
0.0	0.0	1	1	400.0	400.0	1	1	1	0.0	0.0	0	0.212	0.0	0.002	0.0	111.0
0.0	0.0	1	1	400.0	400.0	1	1	1	0.0	0.0	0	0.212	0.0	-0.011	0.0	111.0
0.0	0.0	1	1	400.0	400.0	1	1	1	0.0	0.0	0	0.212	0.0	-0.006	0.0	111.0
0.0	0.0	1	1	400.0	400.0	1	1	1	0.0	0.0	0	0.212	0.0	0.0	0.0	101.0
0.0	0.0	1	1	400.0	400.0	1	1	1	0.0	0.0	0	0.212	0.0	-0.008	0.0	101.0
0.0	0.0	1	1	400.0	400.0	1	1	1	0.0	0.0	0	0.212	-0.001	-0.016	0.0	111.0
0.0	0.0	1	1	400.0	400.0	1	1	1	0.0	0.0	0	0.212	0.0	0.082	0.0	111.0
0.0	0.0	1	1	400.0	400.0	1	1	1	0.0	0.0	0	0.212	0.0	-0.009	0.0	111.0
0.0	0.0	1	1	400.0	400.0	1	1	1	0.0	0.0	0	0.212	0.0	0.02	0.0	111.0
0.0	0.0	1	1	400.0	400.0	1	1	1	0.0	0.0	0	0.212	-0.001	-0.015	0.0	111.0
0.0	0.0	1	1	400.0	400.0	1	1	1	0.0	0.0	0	0.212	0.0	-0.01	0.0	111.0
0.0	0.0	1	1	400.0	400.0	1	1	1	0.0	0.0	0	0.212	0.0	0.022	0.0	101.0
0.0	0.0	1	1	400.0	400.0	1	1	1	0.0	0.0	0	0.212	-0.001	-0.014	0.0	111.0
0.0	0.0	1	1	400.0	400.0	1	1	1	0.0	0.0	0	0.212	0.0	-0.011	0.0	111.0
0.0	0.0	1	1	400.0	400.0	1	1	1	0.0	0.0	0	0.212	-0.001	-0.015	0.0	111.0
0.0	0.0	1	1	400.0	400.0	1	1	1	0.0	0.0	0	0.212	0.0	0.09	0.0	111.0
0.0	0.0	1	1	400.0	400.0	1	1	1	0.0	0.0	0	0.212	-0.001	-0.024	0.0	101.0
0.0	0.0	1	1	400.0	400.0	1	1	1	0.0	0.0	0	0.212	-0.001	-0.028	0.0	101.0
0.0	0.0	1	1	400.0	400.0	1	1	1	0.0	0.0	0	0.212	0.0	0.039	0.0	111.0
0.0	0.0	1	1	400.0	400.0	1	1	1	0.0	0.0	0	0.212	0.0	0.041	0.0	111.0
0.0	0.0	1	1	400.0	400.0	1	1	1	0.0	0.0	0	0.212	-0.001	-0.026	0.0	101.0
0.0	0.0	1	1	400.0	400.0	1	1	1	0.0	0.0	0	0.212	0.0	0.007	0.0	101.0
0.0	0.0	1	1	400.0	400.0	1	1	1	0.0	0.0	0	0.212	0.0	0.009	0.0	111.0
0.0	0.0	1	1	400.0	400.0	1	1	1	0.0	0.0	0	0.212	0.0	0.137	0.0	111.0
0.0	0.0	1	1	400.0	400.0	1	1	1	0.0	0.0	0	0.212	-0.001	-0.053	0.0	111.0
0.0	0.0	1	1	400.0	400.0	1	1	1	0.0	0.0	0	0.212	0.0	0.0	0.0	111.0
0.0	0.0	1	1	400.0	400.0	1	1	1	0.0	0.0	0	0.212	0.0	0.004	0.0	111.0
0.0	0.0	1	1	400.0	400.0	1	1	1	0.0	0.0	0	0.212	0.0	0.018	0.0	111.0
0.0	0.0	1	1	400.0	400.0	1	1	1	0.0	0.0	0	0.212	0.0	0.016	0.0	111.0
0.0	0.0	1	1	400.0	400.0	1	1	1	0.0	0.0	0	0.212	0.0	0.004	0.0	101.0
0.0	0.0	1	1	400.0	400.0	1	1	1	0.0	0.0	0	0.212	-0.001	-0.014	0.0	101.0
0.0	0.0	1	1	400.0	400.0	1	1	1	0.0	0.0	0	0.212	0.0	0.044	0.0	111.0
0.0	0.0	1	1	400.0	400.0	1	1	1	0.0	0.0	0	0.212	0.0	0.0	0.0	111.0
0.0	0.0	1	1	400.0	400.0	1	1	1	0.0	0.0	0	0.212	-0.001	-0.058	0.0	111.0
0.0	0.0	1	1	400.0	400.0	1	1	1	0.0	0.0	0	0.212	0.0	0.005	0.0	111.0
-4180.487	-300.99503	1	2	300.99503	400.0	1	1	2	0.0	0.0	1	0.212	-0.001	-0.017	0.0	111.0
-4180.487	-300.99503	1	2	300.99503	400.0	0	1	2	0.0	0.0	1	0.212	0.0	0.008	0.0	111.0
-4180.487	-300.99503	1	2	300.99503	400.0	0	1	2	0.0	0.0	1	0.212	0.0	0.011	0.0	111.0
-4180.487	-300.99503	1	2	300.99503	400.0	0	1	2	0.0	0.0	1	0.212	-0.001	-0.048	0.0	111.0
-4180.487	-300.99503	1	2	300.99503	400.0	0	1	2	0.0	0.0	1	0.212	-0.001	-0.199	-0.294	111.0
-4180.487	-300.99503	1	2	300.99503	400.0	0	1	2	0.0	0.0	1	0.212	-0.003	-0.368	-0.294	111.0
-4180.487	-300.99503	1	2	300.99503	400.0	0	1	2	0.0	0.0	1	0.212	-0.009	-0.867	-0.825	111.0
-4180.487	-300.99503	1	2	300.99503	400.0	0	1	2	0.0	0.0	1	0.212	-0.017	-1.21	-1.283	111.0
-4180.487	-300.99503	1	2	300.99503	400.0	0	1	2	0.0	0.0	1	0.212	-0.026	-1.317	-1.283	111.0
-4180.487	-300.99503	1	2	300.99503	400.0	0	1	2	0.0	0.0	1	0.212	-0.036	-1.488	-1.488	111.0
-4180.487	-300.99503	1	2	300.99503	400.0	0	1	2	0.0	0.0	1	0.212	-0.045	-1.617	-1.856	111.0
-4180.487	-300.99503	1	2	300.99503	400.0	0	1	2	0.0	0.0	1	0.212	-0.055	-1.869	-1.856	111.0
-4180.487	-300.99503	1	2	300.99503	400.0	0	1	2	0.0	0.0	1	0.211	-0.066	-1.977	-2.021	111.0
-4180.487	-300.99503	1	2	300.99503	400.0	0	1	2	0.0	0.0	1	0.211	-0.076	-2.013	-2.021	111.0
-4180.487	-300.99503	1	2	300.99503	400.0	0	1	2	0.0	0.0	1	0.211	-0.087	-2.267	-2.316	111.0
-4180.487	-300.99503	1	2	300.99503	400.0	0	1	2	0.0	0.0	1	0.211	-0.099	-2.527	-2.571	111.0
-4180.487	-300.99503	1	2	300.99503	400.0	0	1	2	0.0	0.0	1	0.211	-0.111	-2.57	-2.571	111.0
-4180.487	-300.99503	1	2	300.99503	400.0	0	1	2	0.0	0.0	1	0.211	-0.123	-2.672	-2.685	111.0
-4180.487	-300.99503	1	2	300.99503	400.0	0	1	2	0.0	0.0	1	0.21	-0.133	-2.849	-2.889	111.0
-4180.487	-300.99503	1	2	300.99503	400.0	0	1	2	0.0	0.0	1	0.21	-0.144	-2.919	-2.889	111.0
-4180.487	-300.99503	1	2	300.99503	400.0	0	1	2	0.0	0.0	1	0.21	-0.153	-2.797	-2.981	111.0
-4180.487	-300.99503	1	2	300.99503	400.0	0	1	2	0.0	0.0	1	0.21	-0.164	-3.157	-2.981	111.0
-4180.487	-300.99503	1	2	300.99503	400.0	0	1	2	0.0	0.0	1	0.21	-0.173	-3.198	-3.145	111.0
-4180.487	-300.99503	1	2	300.99503	400.0	0	1	2	0.0	0.0	1	0.21	-0.183	-3.254	-3.287	111.0
-4180.487	-300.99503	1	2	300.99503	400.0	0	1	2	0.0	0.0	1	0.21	-0.19	-3.298	-3.287	111.0
-4180.487	-300.99503	1	2	300.99503	400.0	0	1	2	0.0	0.0	1	0.21	-0.199	-3.325	-3.35	111.0
-4180.487	-300.99503	1	2	300.99503	400.0	0	1	2	0.0	0.0	1	0.21	-0.208	-3.428	-3.464	111.0
-4180.487	-300.99503	1	2	300.99503	400.0	0	1	2	0.0	0.0	1	0.209	-0.216	-3.457	-3.464	111.0
-4180.487	-300.99503	1	2	300.99503	400.0	0	1	2	0.0	0.0	1	0.209	-0.224	-3.424	-3.515	111.0
-4180.487	-300.99503	1	2	300.99503	400.0	0	1	2	0.0	0.0	1	0.209	-0.229	-3.306	-3.515	111.0
-4180.487	-300.99503	1	2	300.99503	400.0	0	1	2	0.0	0.0	1	0.209	-0.236	-3.679	-3.606	111.0
-4180.487	-300.99503	1	2	300.99503	400.0	0	1	2	0.0	0.0	1	0.209	-0.244	-3.661	-3.648	111.0
-4180.487	-300.99503	1	2	300.99503	400.0	0	1	2	0.0	0.0	1	0.209	-0.249	-3.616	-3.648	111.0
-4180.487	-300.99503	1	2	300.99503	400.0	0	1	2	0.0	0.0	1	0.209	-0.255	-3.751	-3.72	111.0
-4180.487	-300.99503	1	2	300.99503	400.0	0	1	2	0.0	0.0	1	0.209	-0.261	-3.741	-3.753	111.0
-4180.487	-300.99503	1	2	300.99503	400.0	0	1	2	0.0	0.0	1	0.209	-0.265	-3.761	-3.753	111.0
-4180.487	-300.99503	1	2	300.99503	400.0	0	1	2	0.0	0.0	1	0.209	-0.269	-3.821	-3.812	111.0
-4180.487	-300.99503	1	2	300.99503	400.0	0	1	2	0.0	0.0	1	0.209	-0.273	-3.824	-3.812	111.0
-4180.487	-300.99503	1	2	300.99503	400.0	0	1	2	0.0	0.0	1	0.209	-0.278	-3.895	-3.863	111.0
-4180.487	-300.99503	1	2	300.99503	400.0	0	1	2	0.0	0.0	1	0.209	-0.283	-3.901	-3.886	111.0
-4180.487	-300.99503	1	2	300.99503	400.0	0	1	2	0.0	0.0	1	0.209	-0.286	-3.823	-3.886	111.0
-4180.487	-300.99503	1	2	300.99503	400.0	0	1	2	0.0	0.0	1	0.209	-0.289	-3.959	-3.926	111.0
-4180.487	-300.99503	1	2	300.99503	400.0	0	1	2	0.0	0.0	1	0.209	-0.293	-3.944	-3.945	111.0
-4180.487	-300.99503	1	2	300.99503	400.0	0	1	2	0.0	0.0	1	0.209	-0.297	-3.93	-3.945	111.0
-4180.487	-300.99503	1	2	300.99503	400.0	0	1	2	0.0	0.0	1	0.209	-0.301	-3.958	-3.977	111.0
-4180.487	-300.99503	1	2	300.99503	400.0	0	1	2	0.0	0.0	1	0.209	-0.303	-3.917	-3.977	111.0
-4180.487	-300.99503	1	2	300.99503	400.0	0	1	2	0.0	0.0	1	0.209	-0.305	-3.987	-4.006	111.0
-4180.487	-300.99503	1	2	300.99503	400.0	0	1	2	0.0	0.0	1	0.209	-0.307	-4.01	-4.018	111.0
-4180.487	-300.99503	1	2	300.99503	400.0	0	1	2	0.0	0.0	1	0.209	-0.31	-4.155	-4.018	111.0
-4180.487	-300.99503	1	2	300.99503	400.0	0	1	2	0.0	0.0	1	0.209	-0.312	-4.06	-4.041	111.0
-4180.487	-300.99503	1	2	300.99503	400.0	0	1	2	0.0	0.0	1	0.209	-0.315	-4.009	-4.051	111.0
-4180.487	-300.99503	1	2	300.99503	400.0	0	1	2	0.0	0.0	1	0.209	-0.317	-4.023	-4.051	111.0
-4180.487	-300.99503	1	2	300.99503	400.0	0	1	2	0.0	0.0	1	0.209	-0.32	-4.091	-4.069	111.0
-4180.487	-300.99503	1	2	300.99503	400.0	0	1	2	0.0	0.0	1	0.209	-0.321	-4.049	-4.069	111.0
-4180.487	-300.99503	1	2	300.99503	400.0	0	1	2	0.0	0.0	1	0.209	-0.321	-4.103	-4.085	111.0
-4180.487	-300.99503	1	2	300.99503	400.0	0	1	2	0.0	0.0	1	0.209	-0.321	-4.071	-4.092	111.0
-4180.487	-300.99503	1	2	300.99503	400.0	0	1	2	0.0	0.0	1	0.209	-0.322	-4.142	-4.092	111.0
-4180.487	-300.99503	1	2	300.99503	400.0	0	1	2	0.0	0.0	1	0.209	-0.322	-4.11	-4.105	111.0
-4180.487	-300.99503	1	2	300.99503	400.0	0	1	2	0.0	0.0	1	0.209	-0.324	-4.15	-4.11	111.0
-4180.487	-300.99503	1	2	300.99503	400.0	0	1	2	0.0	0.0	1	0.209	-0.325	-4.121	-4.11	111.0
-4180.487	-300.99503	1	2	300.99503	400.0	0	1	2	0.0	0.0	1	0.209	-0.327	-4.142	-4.12	111.0
-4180.487	-300.99503	1	2	300.99503	400.0	0	1	2	0.0	0.0	1	0.209	-0.328	-4.012	-4.12	111.0
-4180.487	-300.99503	1	2	300.99503	400.0	1	1	2	0.0	0.0	1	0.209	-0.33	-4.146	-4.125	111.0
-4180.487	-300.99503	1	2	300.99503	400.0	1	1	2	0.0	0.0	1	0.209	-0.331	-4.169	-4.133	111.0
-4180.487	-300.99503	1	2	300.99503	400.0	1	1	2	0.0	0.0	1	0.209	-0.333	-4.167	-4.133	111.0
-4180.487	-300.99503	1	2	300.99503	400.0	1	1	2	0.0	0.0	1	0.209	-0.334	-4.099	-4.137	111.0
-4180.487	-300.99503	1	2	300.99503	400.0	1	1	2	0.0	0.0	1	0.209	-0.335	-4.105	-4.143	111.0
-4180.487	-300.99503	1	2	300.99503	400.0	1	1	2	0.0	0.0	1	0.209	-0.335	-4.06	-4.143	111.0
-4180.487	-300.99503	1	2	300.99503	400.0	1	1	2	0.0	0.0	1	0.209	-0.336	-4.066	-4.146	111.0
-4180.487	-300.99503	1	2	300.99503	400.0	1	1	2	0.0	0.0	1	0.209	-0.338	-4.129	-4.146	111.0
-4180.487	-300.99503	1	2	300.99503	400.0	1	1	2	0.0	0.0	1	0.209	-0.339	-4.105	-4.151	111.0
-4180.487	-300.99503	1	2	300.99503	400.0	1	1	2	0.0	0.0	1	0.209	-0.341	-4.256	-4.154	111.0
-4180.487	-300.99503	1	2	300.99503	400.0	1	1	2	0.0	0.0	1	0.209	-0.341	-4.175	-4.154	111.0
-4180.487	-300.99503	1	2	300.99503	400.0	1	1	2	0.0	0.0	1	0.209	-0.341	-4.19	-4.159	111.0
-4180.487	-300.99503	1	2	300.99503	400.0	1	1	2	0.0	0.0	1	0.209	-0.341	-4.167	-4.16	111.0
-4180.487	-300.99503	1	2	300.99503	400.0	1	1	2	0.0	0.0	1	0.209	-0.341	-4.183	-4.16	111.0
-4180.487	-300.99503	1	2	300.99503	400.0	1	1	2	0.0	0.0	1	0.209	-0.341	-4.218	-4.163	111.0
-4180.487	-300.99503	1	2	300.99503	400.0	1	1	2	0.0	0.0	1	0.209	-0.341	-4.174	-4.163	111.0
-4180.487	-300.99503	1	2	300.99503	400.0	1	1	2	0.0	0.0	1	0.209	-0.341	-4.205	-4.166	111.0
-4180.487	-300.99503	1	2	300.99503	400.0	1	1	2	0.0	0.0	1	0.209	-0.341	-4.165	-4.167	111.0
-4180.487	-300.99503	1	2	300.99503	400.0	1	1	2	0.0	0.0	1	0.209	-0.341	-4.158	-4.167	111.0
-4180.487	-300.99503	1	2	300.99503	400.0	1	1	2	0.0	0.0	1	0.209	-0.341	-4.165	-4.17	111.0
-4180.487	-300.99503	1	2	300.99503	400.0	1	1	2	0.0	0.0	1	0.209	-0.341	-4.217	-4.171	111.0
-4180.487	-300.99503	1	2	300.99503	400.0	1	1	2	0.0	0.0	1	0.209	-0.341	-4.177	-4.171	111.0
-4180.487	-300.99503	1	2	300.99503	400.0	1	1	2	0.0	0.0	1	0.209	-0.341	-4.177	-4.173	111.0
-4180.487	-300.99503	1	2	300.99503	400.0	1	1	2	0.0	0.0	1	0.209	-0.341	-4.196	-4.173	111.0
-4180.487	-300.99503	1	2	300.99503	400.0	1	1	2	0.0	0.0	1	0.209	-0.341	-4.147	-4.174	111.0
-4180.487	-300.99503	1	2	300.99503	400.0	1	1	2	0.0	0.0	1	0.209	-0.341	-4.167	-4.175	111.0
-4180.487	-300.99503	1	2	300.99503	400.0	1	1	2	0.0	0.0	1	0.209	-0.341	-4.187	-4.175	111.0
-4180.487	-300.99503	1	2	300.99503	400.0	1	1	2	0.0	0.0	1	0.209	-0.341	-4.166	-4.176	111.0
-4180.487	-300.99503	1	2	300.99503	400.0	1	1	2	0.0	0.0	1	0.209	-0.341	-4.214	-4.177	111.0
-4180.487	-300.99503	1	2	300.99503	400.0	1	1	2	0.0	0.0	1	0.209	-0.341	-4.234	-4.177	111.0
-4180.487	-300.99503	1	2	300.99503	400.0	1	1	2	0.0	0.0	1	0.209	-0.341	-4.204	-4.179	111.0
-4180.487	-300.99503	1	2	300.99503	400.0	1	1	2	0.0	0.0	1	0.209	-0.341	-4.132	-4.179	111.0
-4180.487	-300.99503	1	2	300.99503	400.0	1	1	2	0.0	0.0	1	0.209	-0.341	-4.211	-4.179	111.0
-4180.487	-300.99503	1	2	300.99503	400.0	1	1	2	0.0	0.0	1	0.209	-0.341	-4.15	-4.179	111.0
-4180.487	-300.99503	1	2	300.99503	400.0	1	1	2	0.0	0.0	1	0.209	-0.341	-4.183	-4.179	111.0
-4180.487	-300.99503	1	2	300.99503	400.0	1	1	2	0.0	0.0	1	0.209	-0.341	-4.19	-4.18	111.0
-4180.487	-300.99503	1	2	300.99503	400.0	1	1	2	0.0	0.0	1	0.209	-0.341	-4.151	-4.18	111.0
-4180.487	-300.99503	1	2	300.99503	400.0	1	1	2	0.0	0.0	1	0.209	-0.341	-4.156	-4.18	111.0
-4180.487	-300.99503	1	2	300.99503	400.0	1	1	2	0.0	0.0	1	0.209	-0.341	-4.159	-4.181	111.0
-4180.487	-300.99503	1	2	300.99503	400.0	1	1	2	0.0	0.0	1	0.209	-0.341	-4.17	-4.181	111.0
-4180.487	-300.99503	1	2	300.99503	400.0	1	1	2	0.0	0.0	1	0.209	-0.341	-4.206	-4.181	111.0
-4180.487	-300.99503	1	2	300.99503	400.0	1	1	2	0.0	0.0	1	0.209	-0.341	-4.192	-4.181	111.0
-4180.487	-300.99503	1	2	300.99503	400.0	1	1	2	0.0	0.0	1	0.209	-0.341	-4.276	-4.181	111.0
-4180.487	-300.99503	1	2	300.99503	400.0	1	1	2	0.0	0.0	1	0.209	-0.341	-4.196	-4.182	111.0
-4180.487	-300.99503	1	2	300.99503	400.0	1	1	2	0.0	0.0	1	0.209	-0.341	-4.186	-4.182	111.0
-4180.487	-300.99503	1	2	300.99503	400.0	1	1	2	0.0	0.0	1	0.209	-0.341	-4.174	-4.182	111.0
-4180.487	-300.99503	1	2	300.99503	400.0	1	1	2	0.0	0.0	1	0.208	-0.341	-4.154	-4.182	111.0
-4180.487	-300.99503	1	2	300.99503	400.0	1	1	2	0.0	0.0	1	0.208	-0.341	-4.176	-4.182	111.0
-4180.487	-300.99503	1	2	300.99503	400.0	1	1	2	0.0	0.0	1	0.208	-0.341	-4.216	-4.183	111.0
-4180.487	-300.99503	1	2	300.99503	400.0	1	1	2	0.0	0.0	1	0.208	-0.341	-4.161	-4.183	111.0
-4180.487	-300.99503	1	2	300.99503	400.0	1	1	2	0.0	0.0	1	0.208	-0.341	-4.18	-4.183	111.0
-4180.487	-300.99503	1	2	300.99503	400.0	1	1	2	0.0	0.0	1	0.208	-0.341	-4.184	-4.183	111.0
-4180.487	-300.99503	1	2	300.99503	400.0	1	1	2	0.0	0.0	1	0.208	-0.341	-4.225	-4.183	111.0
-4180.487	-300.99503	1	2	300.99503	400.0	1	1	2	0.0	0.0	1	0.208	-0.341	-4.166	-4.183	111.0
-4180.487	-300.99503	1	2	300.99503	400.0	1	1	2	0.0	0.0	1	0.208	-0.341	-4.179	-4.183	111.0
-4180.487	-300.99503	1	2	300.99503	400.0	1	1	2	0.0	0.0	1	0.208	-0.34	-4.039	-4.183	111.0
-4180.487	-300.99503	1	2	300.99503	400.0	1	1	2	0.0	0.0	1	0.208	-0.341	-4.217	-4.183	111.0
-4180.487	-300.99503	1	2	300.99503	400.0	1	1	2	0.0	0.0	1	0.208	-0.341	-4.154	-4.183	111.0
-4180.487	-300.99503	1	2	300.99503	400.0	1	1	2	0.0	0.0	1	0.208	-0.341	-4.159	-4.183	111.0
-4180.487	-300.99503	1	2	300.99503	400.0	1	1	2	0.0	0.0	1	0.208	-0.341	-4.209	-4.184	111.0
-4180.487	-300.99503	1	2	300.99503	400.0	1	1	2	0.0	0.0	1	0.208	-0.341	-4.16	-4.184	111.0
-4180.487	-300.99503	1	2	300.99503	400.0	1	1	2	0.0	0.0	1	0.208	-0.341	-4.167	-4.184	111.0
-4180.487	-300.99503	1	2	300.99503	400.0	1	1	2	0.0	0.0	1	0.208	-0.341	-4.168	-4.184	111.0
-4180.487	-300.99503	1	2	300.99503	400.0	1	1	2	0.0	0.0	1	0.208	-0.341	-4.175	-4.184	111.0
-4180.487	-300.99503	1	2	300.99503	400.0	1	1	2	0.0	0.0	1	0.208	-0.341	-4.147	-4.184	111.0
-4180.487	-300.99503	1	2	300.99503	400.0	1	1	2	0.0	0.0	1	0.208	-0.341	-4.187	-4.184	111.0
-4180.487	-300.99503	1	2	300.99503	400.0	1	1	2	0.0	0.0	1	0.208	-0.34	-3.996	-4.184	111.0
-4180.487	-300.99503	1	2	300.99503	400.0	1	1	2	0.0	0.0	1	0.208	-0.341	-4.178	-4.184	111.0
-4180.487	-300.99503	1	2	300.99503	400.0	1	1	2	0.0	0.0	1	0.208	-0.341	-4.204	-4.184	111.0
-4180.487	-300.99503	1	2	300.99503	400.0	1	1	2	0.0	0.0	1	0.208	-0.341	-4.227	-4.184	111.0
-4180.487	-300.99503	1	2	300.99503	400.0	1	1	2	0.0	0.0	1	0.208	-0.341	-4.158	-4.184	111.0
-4180.487	-300.99503	1	2	300.99503	400.0	1	1	2	0.0	0.0	1	0.208	-0.34	-4.097	-4.184	111.0
-4180.487	-300.99503	1	2	300.99503	400.0	1	1	2	0.0	0.0	1	0.208	-0.341	-4.223	-4.184	111.0
-4180.487	-300.99503	1	2	300.99503	400.0	1	1	2	0.0	0.0	1	0.208	-0.341	-4.198	-4.184	111.0
-4180.487	-300.99503	1	2	300.99503	400.0	1	1	2	0.0	0.0	1	0.208	-0.341	-4.199	-4.184	111.0
-4180.487	-300.99503	1	2	300.99503	400.0	1	1	2	0.0	0.0	1	0.208	-0.341	-4.151	-4.184	111.0
-4180.487	-300.99503	1	2	300.99503	400.0	1	1	2	0.0	0.0	1	0.208	-0.341	-4.238	-4.184	111.0
-4180.487	-300.99503	1	2	300.99503	400.0	1	1	2	0.0	0.0	1	0.208	-0.341	-4.297	-4.184	111.0
-4180.487	-300.99503	1	2	300.99503	400.0	1	1	2	0.0	0.0	1	0.208	-0.341	-4.205	-4.184	111.0
-4180.487	-300.99503	1	2	300.99503	400.0	1	1	2	0.0	0.0	1	0.208	-0.342	-4.396	-4.184	111.0
-4180.487	-300.99503	1	2	300.99503	400.0	1	1	2	0.0	0.0	1	0.208	-0.342	-4.22	-4.184	111.0
-4180.487	-300.99503	1	2	300.99503	400.0	1	1	2	0.0	0.0	1	0.208	-0.342	-4.192	-4.184	111.0
-4180.487	-300.99503	1	2	300.99503	400.0	1	1	2	0.0	0.0	1	0.208	-0.342	-4.132	-4.184	111.0
-4180.487	-300.99503	1	2	300.99503	400.0	1	1	2	0.0	0.0	1	0.208	-0.342	-4.196	-4.184	111.0
-4180.487	-300.99503	1	2	300.99503	400.0	1	1	2	0.0	0.0	1	0.208	-0.343	-4.36	-4.184	111.0
-4180.487	-300.99503	1	2	300.99503	400.0	1	1	2	0.0	0.0	1	0.208	-0.343	-4.242	-4.184	111.0
-4180.487	-300.99503	1	2	300.99503	400.0	1	1	2	0.0	0.0	1	0.208	-0.343	-4.172	-4.184	111.0
-4180.487	-300.99503	1	2	300.99503	400.0	1	1	2	0.0	0.0	1	0.208	-0.342	-4.153	-4.184	111.0
-4180.487	-300.99503	1	2	300.99503	400.0	1	1	2	0.0	0.0	1	0.208	-0.342	-4.184	-4.184	111.0
-4180.487	-300.99503	1	2	300.99503	400.0	1	1	2	0.0	0.0	1	0.208	-0.342	-4.202	-4.184	111.0
-4180.487	-300.99503	1	2	300.99503	400.0	1	1	2	0.0	0.0	1	0.208	-0.342	-4.142	-4.184	111.0
-4180.487	-300.99503	1	2	300.99503	400.0	1	1	2	0.0	0.0	1	0.208	-0.342	-4.157	-4.184	111.0
-4180.487	-300.99503	1	2	300.99503	400.0	1	1	2	0.0	0.0	1	0.208	-0.341	-4.171	-4.184	111.0
-4180.487	-300.99503	1	2	300.99503	400.0	1	1	2	0.0	0.0	1	0.208	-0.341	-4.197	-4.184	111.0
-4180.487	-300.99503	1	2	300.99503	400.0	1	1	2	0.0	0.0	1	0.208	-0.341	-4.204	-4.184	111.0
-4180.487	-300.99503	1	2	300.99503	400.0	1	1	2	0.0	0.0	1	0.208	-0.341	-4.168	-4.184	111.0
-4180.487	-300.99503	1	2	300.99503	400.0	1	1	2	0.0	0.0	1	0.208	-0.341	-4.122	-4.184	111.0
-4180.487	-300.99503	1	2	300.99503	400.0	1	1	2	0.0	0.0	1	0.208	-0.341	-4.157	-4.184	111.0
-4180.487	-300.99503	1	2	300.99503	400.0	1	1	2	0.0	0.0	1	0.208	-0.341	-4.181	-4.184	111.0
-4180.487	-300.99503	1	2	300.99503	400.0	1	1	2	0.0	0.0	1	0.208	-0.34	-3.985	-4.184	111.0
-4180.487	-300.99503	1	2	300.99503	400.0	1	1	2	0.0	0.0	1	0.208	-0.341	-4.173	-4.184	111.0
-4180.487	-300.99503	1	2	300.99503	400.0	1	1	2	0.0	0.0	1	0.208	-0.341	-4.196	-4.184	111.0
-4180.487	-300.99503	1	2	300.99503	400.0	1	1	2	0.0	0.0	1	0.208	-0.341	-4.165	-4.184	111.0
-4180.487	-300.99503	1	2	300.99503	400.0	1	1	2	0.0	0.0	1	0.208	-0.341	-4.266	-4.184	111.0
-4180.487	-300.99503	1	2	300.99503	400.0	1	1	2	0.0	0.0	1	0.208	-0.34	-4.043	-4.184	111.0
-4180.487	-300.99503	1	2	300.99503	400.0	1	1	2	0.0	0.0	1	0.208	-0.341	-4.169	-4.184	111.0
-4180.487	-300.99503	1	2	300.99503	400.0	1	1	2	0.0	0.0	1	0.208	-0.341	-4.19	-4.184	111.0
-4180.487	-300.99503	1	2	300.99503	400.0	1	1	2	0.0	0.0	1	0.208	-0.341	-4.203	-4.184	111.0
-4180.487	-300.99503	1	2	300.99503	400.0	1	1	2	0.0	0.0	1	0.208	-0.341	-4.195	-4.184	111.0
-4180.487	-300.99503	1	2	300.99503	400.0	1	1	2	0.0	0.0	1	0.208	-0.341	-4.189	-4.184	111.0
-4180.487	-300.99503	1	2	300.99503	400.0	1	1	2	0.0	0.0	1	0.208	-0.341	-4.195	-4.184	111.0
-4180.487	-300.99503	1	2	300.99503	400.0	1	1	2	0.0	0.0	1	0.208	-0.341	-4.213	-4.184	111.0
-4180.487	-300.99503	1	2	300.99503	400.0	1	1	2	0.0	0.0	1	0.208	-0.341	-4.143	-4.184	111.0
-4180.487	-300.99503	1	2	300.99503	400.0	1	1	2	0.0	0.0	1	0.208	-0.341	-4.153	-4.184	111.0
-4180.487	-300.99503	1	2	300.99503	400.0	1	1	2	0.0	0.0	1	0.208	-0.341	-4.194	-4.184	111.0
-4180.487	-300.99503	1	2	300.99503	400.0	1	1	2	0.0	0.0	1	0.208	-0.341	-4.182	-4.184	111.0
-4180.487	-300.99503	1	2	300.99503	400.0	1	1	2	0.0	0.0	1	0.208	-0.341	-4.133	-4.184	111.0
-4180.487	-300.99503	1	2	300.99503	400.0	1	1	2	0.0	0.0	1	0.208	-0.341	-4.176	-4.184	111.0
-4180.487	-300.99503	1	2	300.99503	400.0	1	1	2	0.0	0.0	1	0.208	-0.34	-4.013	-4.184	111.0
-4180.487	-300.99503	1	2	300.99503	400.0	1	1	2	0.0	0.0	1	0.208	-0.341	-4.181	-4.184	111.0
-4180.487	-300.99503	1	2	300.99503	400.0	1	1	2	0.0	0.0	1	0.208	-0.341	-4.156	-4.184	111.0
-4180.487	-300.99503	1	2	300.99503	400.0	1	1	2	0.0	0.0	1	0.208	-0.341	-4.207	-4.184	111.0
-4180.487	-300.99503	1	2	300.99503	400.0	1	1	2	0.0	0.0	1	0.208	-0.341	-4.236	-4.184	111.0
-4180.487	-300.99503	1	2	300.99503	400.0	1	1	2	0.0	0.0	1	0.208	-0.342	-4.174	-4.184	111.0
-4180.487	-300.99503	1	2	300.99503	400.0	1	1	2	0.0	0.0	1	0.208	-0.342	-4.202	-4.184	111.0
-4180.487	-300.99503	1	2	300.99503	400.0	1	1	2	0.0	0.0	1	0.208	-0.342	-4.168	-4.184	111.0
-4180.487	-300.99503	1	2	300.99503	400.0	1	1	2	0.0	0.0	1	0.208	-0.342	-4.141	-4.184	111.0
-4180.487	-300.99503	1	2	300.99503	400.0	1	1	2	0.0	0.0	1	0.208	-0.342	-4.297	-4.184	111.0
-4180.487	-300.99503	1	2	300.99503	400.0	1	1	2	0.0	0.0	1	0.208	-0.342	-4.143	-4.184	111.0
-4180.487	-300.99503	1	2	300.99503	400.0	1	1	2	0.0	0.0	1	0.208	-0.342	-4.233	-4.184	111.0
-4180.487	-300.99503	1	2	300.99503	400.0	1	1	2	0.0	0.0	1	0.208	-0.342	-4.2	-4.184	111.0
-4180.487	-300.99503	1	2	300.99503	400.0	1	1	2	0.0	0.0	1	0.208	-0.342	-4.153	-4.184	111.0
-4180.487	-300.99503	1	2	300.99503	400.0	1	1	2	0.0	0.0	1	0.208	-0.342	-4.195	-4.184	111.0
-4180.487	-300.99503	1	2	300.99503	400.0	1	1	2	0.0	0.0	1	0.208	-0.341	-4.227	-4.184	111.0
-4180.487	-300.99503	1	2	300.99503	400.0	1	1	2	0.0	0.0	1	0.208	-0.341	-4.217	-4.184	111.0
-4180.487	-300.99503	1	2	300.99503	400.0	1	1	2	0.0	0.0	1	0.208	-0.341	-4.187	-4.184	111.0
-4180.487	-300.99503	1	2	300.99503	400.0	1	1	2	0.0	0.0	1	0.208	-0.341	-4.153	-4.184	111.0
-4180.487	-300.99503	1	2	300.99503	400.0	1	1	2	0.0	0.0	1	0.208	-0.341	-4.173	-4.184	111.0
-4180.487	-300.99503	1	2	300.99503	400.0	1	1	2	0.0	0.0	1	0.208	-0.341	-4.16	-4.184	111.0
-4180.487	-300.99503	1	2	300.99503	400.0	1	1	2	0.0	0.0	1	0.208	-0.341	-4.226	-4.184	111.0
-4180.487	-300.99503	1	2	300.99503	400.0	1	1	2	0.0	0.0	1	0.208	-0.341	-4.196	-4.184	111.0
-4180.487	-300.99503	1	2	300.99503	400.0	1	1	2	0.0	0.0	1	0.208	-0.341	-4.173	-4.184	111.0
-4180.487	-300.99503	1	2	300.99503	400.0	1	1	2	0.0	0.0	1	0.208	-0.341	-4.226	-4.184	111.0
-4180.487	-300.99503	1	2	300.99503	400.0	1	1	2	0.0	0.0	1	0.208	-0.341	-4.212	-4.184	111.0
-4180.487	-300.99503	1	2	300.99503	400.0	1	1	2	0.0	0.0	1	0.208	-0.341	-4.198	-4.184	111.0
-4180.487	-300.99503	1	2	300.99503	400.0	1	1	2	0.0	0.0	1	0.208	-0.341	-4.207	-4.184	111.0
-4180.487	-300.99503	1	2	300.99503	400.0	1	1	2	0.0	0.0	1	0.208	-0.341	-4.199	-4.184	111.0
-4180.487	-300.99503	1	2	300.99503	400.0	1	1	2	0.0	0.0	1	0.208	-0.341	-4.172	-4.184	111.0
-4180.487	-300.99503	1	2	300.99503	400.0	1	1	2	0.0	0.0	1	0.208	-0.341	-4.193	-4.184	111.0
-4180.487	-300.99503	1	2	300.99503	400.0	1	1	2	0.0	0.0	1	0.208	-0.341	-4.179	-4.184	111.0
-4180.487	-300.99503	1	2	300.99503	400.0	1	1	2	0.0	0.0	1	0.208	-0.34	-4.091	-4.184	111.0
-4180.487	-300.99503	1	2	300.99503	400.0	1	1	2	0.0	0.0	1	0.208	-0.341	-4.191	-4.184	111.0
-4180.487	-300.99503	1	2	300.99503	400.0	1	1	2	0.0	0.0	1	0.208	-0.341	-4.311	-4.184	111.0
-4180.487	-300.99503	1	2	300.99503	400.0	1	1	2	0.0	0.0	1	0.208	-0.341	-4.207	-4.184	111.0
-4180.487	-300.99503	1	2	300.99503	400.0	1	1	2	0.0	0.0	1	0.208	-0.341	-4.139	-4.184	111.0
-4180.487	-300.99503	1	2	300.99503	400.0	1	1	2	0.0	0.0	1	0.208	-0.341	-4.132	-4.184	111.0
-4180.487	-300.99503	1	2	300.99503	400.0	1	1	2	0.0	0.0	1	0.208	-0.341	-4.201	-4.184	111.0
-4180.487	-300.99503	1	2	300.99503	400.0	1	1	2	0.0	0.0	1	0.208	-0.341	-4.201	-4.184	111.0
-4180.487	-300.99503	1	2	300.99503	400.0	1	1	2	0.0	0.0	1	0.208	-0.341	-4.193	-4.184	111.0
-4180.487	-300.99503	1	2	300.99503	400.0	1	1	2	0.0	0.0	1	0.208	-0.341	-4.166	-4.184	111.0
-4180.487	-300.99503	1	2	300.99503	400.0	1	1	2	0.0	0.0	1	0.208	-0.341	-4.151	-4.184	111.0
-4180.487	-300.99503	1	2	300.99503	400.0	1	1	2	0.0	0.0	1	0.208	-0.341	-4.232	-4.184	111.0
-4180.487	-300.99503	1	2	300.99503	400.0	1	1	2	0.0	0.0	1	0.208	-0.341	-4.18	-4.184	111.0
-4180.487	-300.99503	1	2	300.99503	400.0	1	1	2	0.0	0.0	1	0.208	-0.341	-4.193	-4.184	111.0
-4180.487	-300.99503	1	2	300.99503	400.0	1	1	2	0.0	0.0	1	0.208	-0.341	-4.18	-4.184	111.0
-4180.487	-300.99503	1	2	300.99503	400.0	1	1	2	0.0	0.0	1	0.208	-0.341	-4.21	-4.184	111.0
-4180.487	-300.99503	1	2	300.99503	400.0	1	1	2	0.0	0.0	1	0.208	-0.34	-4.07	-4.184	111.0
-4180.487	-300.99503	1	2	300.99503	400.0	1	1	2	0.0	0.0	1	0.208	-0.341	-4.174	-4.184	111.0
-4180.487	-300.99503	1	2	300.99503	400.0	1	1	2	0.0	0.0	1	0.208	-0.341	-4.153	-4.184	111.0
-4180.487	-300.99503	1	2	300.99503	400.0	1	1	2	0.0	0.0	1	0.208	-0.341	-4.165	-4.184	111.0
-4180.487	-300.99503	1	2	300.99503	400.0	1	1	2	0.0	0.0	1	0.208	-0.341	-4.172	-4.184	111.0
-4180.487	-300.99503	1	2	300.99503	400.0	1	1	2	0.0	0.0	1	0.208	-0.341	-4.196	-4.184	111.0
-4180.487	-300.99503	1	2	300.99503	400.0	1	1	2	0.0	0.0	1	0.208	-0.341	-4.223	-4.184	111.0
-4180.487	-300.99503	1	2	300.99503	400.0	1	1	2	0.0	0.0	1	0.208	-0.341	-4.179	-4.184	111.0
-4180.487	-300.99503	1	2	300.99503	400.0	1	1	2	0.0	0.0	1	0.208	-0.341	-4.179	-4.184	111.0
-4180.487	-300.99503	1	2	300.99503	400.0	1	1	2	0.0	0.0	1	0.208	-0.341	-4.186	-4.184	111.0
-4180.487	-300.99503	1	2	300.99503	400.0	1	1	2	0.0	0.0	1	0.208	-0.341	-4.173	-4.184	111.0
-4180.487	-300.99503	1	2	300.99503	400.0	1	1	2	0.0	0.0	1	0.208	-0.341	-4.182	-4.184	111.0
-4180.487	-300.99503	1	2	300.99503	400.0	1	1	2	0.0	0.0	1	0.208	-0.341	-4.158	-4.184	111.0
-4180.487	-300.99503	1	2	300.99503	400.0	1	1	2	0.0	0.0	1	0.208	-0.341	-4.118	-4.184	111.0
-4180.487	-300.99503	1	2	300.99503	400.0	1	1	2	0.0	0.0	1	0.208	-0.341	-4.173	-4.184	111.0
-4180.487	-300.99503	1	2	300.99503	400.0	1	1	2	0.0	0.0	1	0.208	-0.341	-4.252	-4.184	111.0
-4180.487	-300.99503	1	2	300.99503	400.0	1	1	2	0.0	0.0	1	0.208	-0.341	-4.206	-4.184	111.0
-4180.487	-300.99503	1	2	300.99503	400.0	1	1	2	0.0	0.0	1	0.208	-0.341	-4.172	-4.184	111.0
-4180.487	-300.99503	1	2	300.99503	400.0	1	1	2	0.0	0.0	1	0.208	-0.341	-4.171	-4.184	111.0
-4180.487	-300.99503	1	2	300.99503	400.0	1	1	2	0.0	0.0	1	0.208	-0.341	-4.218	-4.184	111.0
-4180.487	-300.99503	1	2	300.99503	400.0	1	1	2	0.0	0.0	1	0.208	-0.341	-4.159	-4.184	111.0
-4180.487	-300.99503	1	2	300.99503	400.0	1	1	2	0.0	0.0	1	0.208	-0.341	-4.178	-4.184	111.0
-4180.487	-300.99503	1	2	300.99503	400.0	1	1	2	0.0	0.0	1	0.208	-0.341	-4.178	-4.184	111.0
-4180.487	-300.99503	1	2	300.99503	400.0	1	1	2	0.0	0.0	1	0.208	-0.341	-4.179	-4.184	111.0
-4180.487	-300.99503	1	2	300.99503	400.0	1	1	2	0.0	0.0	1	0.208	-0.341	-4.186	-4.184	111.0
-4180.487	-300.99503	1	2	300.99503	400.0	1	1	2	0.0	0.0	1	0.208	-0.341	-4.18	-4.184	111.0
-4180.487	-300.99503	1	2	300.99503	400.0	1	1	2	0.0	0.0	1	0.208	-0.341	-4.12	-4.184	111.0
-4180.487	-300.99503	1	2	300.99503	400.0	1	1	2	0.0	0.0	1	0.208	-0.341	-4.16	-4.184	111.0
-4180.487	-300.99503	1	2	300.99503	400.0	1	1	2	0.0	0.0	1	0.208	-0.341	-4.159	-4.184	111.0
-4180.487	-300.99503	1	2	300.99503	400.0	1	1	2	0.0	0.0	1	0.208	-0.341	-4.171	-4.184	111.0
-4180.487	-300.99503	1	2	300.99503	400.0	1	1	2	0.0	0.0	1	0.208	-0.342	-4.153	-4.184	111.0
0.0	0.0	1	2	300.99503	400.0	1	1	2	0.0	0.0	0	0.208	-0.342	-4.139	-4.184	111.0
0.0	0.0	1	2	300.99503	400.0	1	1	2	0.0	0.0	0	0.208	-0.341	-4.077	-4.184	111.0
0.0	0.0	1	2	300.99503	400.0	1	1	2	0.0	0.0	0	0.208	-0.341	-4.179	-4.184	111.0
0.0	0.0	1	2	300.99503	400.0	1	1	2	0.0	0.0	0	0.208	-0.341	-4.159	-4.184	111.0
0.0	0.0	1	2	300.99503	400.0	1	1	2	0.0	0.0	0	0.208	-0.338	-3.67	-3.888	111.0
0.0	0.0	1	2	300.99503	400.0	1	1	2	0.0	0.0	0	0.208	-0.338	-3.879	-3.888	111.0
0.0	0.0	1	2	300.99503	400.0	1	1	2	0.0	0.0	0	0.208	-0.332	-3.252	-3.358	111.0
0.0	0.0	1	2	300.99503	400.0	1	1	2	0.0	0.0	0	0.208	-0.325	-3.071	-2.9	111.0
0.0	0.0	1	2	300.99503	400.0	1	1	2	0.0	0.0	0	0.208	-0.316	-2.895	-2.9	111.0
0.0	0.0	1	2	300.99503	400.0	1	1	2	0.0	0.0	0	0.209	-0.306	-2.663	-2.695	111.0
0.0	0.0	1	2	300.99503	400.0	1	1	2	0.0	0.0	0	0.209	-0.298	-2.684	-2.695	111.0
0.0	0.0	1	2	300.99503	400.0	1	1	2	0.0	0.0	0	0.209	-0.288	-2.34	-2.327	111.0
0.0	0.0	1	2	300.99503	400.0	1	1	2	0.0	0.0	0	0.209	-0.276	-2.141	-2.162	111.0
0.0	0.0	1	2	300.99503	400.0	1	1	2	0.0	0.0	0	0.209	-0.267	-2.208	-2.162	111.0
0.0	0.0	1	2	300.99503	400.0	1	1	2	0.0	0.0	0	0.209	-0.255	-1.903	-1.867	111.0
0.0	0.0	1	2	300.99503	400.0	1	1	2	0.0	0.0	0	0.209	-0.244	-1.599	-1.612	111.0
0.0	0.0	1	2	300.99503	400.0	1	1	2	0.0	0.0	0	0.209	-0.233	-1.577	-1.612	111.0
0.0	0.0	1	2	300.99503	400.0	1	1	2	0.0	0.0	0	0.209	-0.223	-1.474	-1.498	111.0
0.0	0.0	1	2	300.99503	400.0	1	1	2	0.0	0.0	0	0.209	-0.214	-1.495	-1.498	111.0
0.0	0.0	1	2	300.99503	400.0	1	1	2	0.0	0.0	0	0.209	-0.204	-1.311	-1.294	111.0
0.0	0.0	1	2	300.99503	400.0	1	1	2	0.0	0.0	0	0.209	-0.193	-1.208	-1.202	111.0
0.0	0.0	1	2	300.99503	400.0	1	1	2	0.0	0.0	0	0.21	-0.184	-1.103	-1.202	111.0
0.0	0.0	1	2	300.99503	400.0	1	1	2	0.0	0.0	0	0.21	-0.175	-1.03	-1.038	111.0
0.0	0.0	1	2	300.99503	400.0	1	1	2	0.0	0.0	0	0.21	-0.167	-0.986	-0.964	111.0
0.0	0.0	1	2	300.99503	400.0	1	1	2	0.0	0.0	0	0.21	-0.157	-0.946	-0.964	111.0
0.0	0.0	1	2	300.99503	400.0	1	1	2	0.0	0.0	0	0.21	-0.149	-0.794	-0.833	111.0
0.0	0.0	1	2	300.99503	400.0	1	1	2	0.0	0.0	0	0.21	-0.141	-0.727	-0.833	111.0
0.0	0.0	1	2	300.99503	400.0	1	1	2	0.0	0.0	0	0.21	-0.134	-0.747	-0.774	111.0
0.0	0.0	1	2	300.99503	400.0	1	1	2	0.0	0.0	0	0.21	-0.126	-0.624	-0.668	111.0
0.0	0.0	1	2	300.99503	400.0	1	1	2	0.0	0.0	0	0.21	-0.119	-0.67	-0.668	111.0
0.0	0.0	1	2	300.99503	400.0	1	1	2	0.0	0.0	0	0.21	-0.114	-0.653	-0.621	111.0
0.0	0.0	1	2	300.99503	400.0	1	1	2	0.0	0.0	0	0.21	-0.108	-0.602	-0.536	111.0
0.0	0.0	1	2	300.99503	400.0	1	1	2	0.0	0.0	0	0.21	-0.102	-0.554	-0.536	111.0
0.0	0.0	1	2	300.99503	400.0	1	1	2	0.0	0.0	0	0.21	-0.096	-0.539	-0.498	111.0
0.0	0.0	1	2	300.99503	400.0	1	1	2	0.0	0.0	0	0.21	-0.091	-0.543	-0.498	111.0
0.0	0.0	1	2	300.99503	400.0	1	1	2	0.0	0.0	0	0.21	-0.085	-0.426	-0.43	111.0
0.0	0.0	1	2	300.99503	400.0	1	1	2	0.0	0.0	0	0.21	-0.079	-0.434	-0.399	111.0
0.0	0.0	1	2	300.99503	400.0	1	1	2	0.0	0.0	0	0.21	-0.075	-0.359	-0.399	111.0
0.0	0.0	1	2	300.99503	400.0	1	1	2	0.0	0.0	0	0.21	-0.071	-0.372	-0.345	111.0
0.0	0.0	1	2	300.99503	400.0	1	1	2	0.0	0.0	0	0.21	-0.067	-0.333	-0.297	111.0
0.0	0.0	1	2	300.99503	400.0	1	1	2	0.0	0.0	0	0.21	-0.063	-0.331	-0.297	111.0
0.0	0.0	1	2	300.99503	400.0	1	1	2	0.0	0.0	0	0.21	-0.059	-0.278	-0.276	111.0
0.0	0.0	1	2	300.99503	400.0	1	1	2	0.0	0.0	0	0.21	-0.056	-0.326	-0.276	111.0
0.0	0.0	1	2	300.99503	400.0	1	1	2	0.0	0.0	0	0.21	-0.053	-0.213	-0.238	111.0
0.0	0.0	1	2	300.99503	400.0	1	1	2	0.0	0.0	0	0.21	-0.049	-0.224	-0.221	111.0
0.0	0.0	1	2	300.99503	400.0	1	1	2	0.0	0.0	0	0.21	-0.045	-0.208	-0.221	111.0
0.0	0.0	1	2	300.99503	400.0	1	1	2	0.0	0.0	0	0.21	-0.041	-0.188	-0.191	111.0
0.0	0.0	1	2	300.99503	400.0	1	1	2	0.0	0.0	0	0.21	-0.038	-0.193	-0.177	111.0
0.0	0.0	1	2	300.99503	400.0	1	1	2	0.0	0.0	0	0.21	-0.036	-0.189	-0.177	111.0
0.0	0.0	1	2	300.99503	400.0	1	1	2	0.0	0.0	0	0.21	-0.034	-0.165	-0.153	111.0
0.0	0.0	1	2	300.99503	400.0	1	1	2	0.0	0.0	0	0.21	-0.032	-0.164	-0.153	111.0
0.0	0.0	1	2	300.99503	400.0	1	1	2	0.0	0.0	0	0.21	-0.03	-0.105	-0.132	111.0
0.0	0.0	1	2	300.99503	400.0	1	1	2	0.0	0.0	0	0.21	-0.028	-0.112	-0.122	111.0
0.0	0.0	1	2	300.99503	400.0	1	1	2	0.0	0.0	0	0.21	-0.027	-0.29	-0.122	111.0
0.0	0.0	1	2	300.99503	400.0	1	1	2	0.0	0.0	0	0.21	-0.025	-0.101	-0.106	111.0
0.0	0.0	1	2	300.99503	400.0	1	1	2	0.0	0.0	0	0.21	-0.022	0.003	-0.091	111.0
0.0	0.0	1	2	300.99503	400.0	1	1	2	0.0	0.0	0	0.21	-0.02	-0.126	-0.091	111.0
0.0	0.0	1	2	300.99503	400.0	1	1	2	0.0	0.0	0	0.21	-0.02	-0.095	-0.084	111.0
0.0	0.0	1	2	300.99503	400.0	1	1	2	0.0	0.0	0	0.21	-0.02	-0.057	-0.084	101.0
0.0	0.0	1	2	300.99503	400.0	1	1	2	0.0	0.0	0	0.21	-0.02	-0.128	-0.073	111.0
0.0	0.0	1	2	300.99503	400.0	1	1	2	0.0	0.0	0	0.21	-0.02	-0.068	-0.067	111.0
0.0	0.0	1	2	300.99503	400.0	1	1	2	0.0	0.0	0	0.21	-0.02	-0.046	-0.067	111.0
0.0	0.0	1	2	300.99503	400.0	1	1	2	0.0	0.0	0	0.21	-0.02	-0.029	-0.058	111.0
0.0	0.0	1	2	300.99503	400.0	1	1	2	0.0	0.0	0	0.21	-0.02	-0.064	-0.054	111.0
0.0	0.0	1	2	300.99503	400.0	1	1	2	0.0	0.0	0	0.21	-0.02	-0.071	-0.054	111.0
0.0	0.0	1	2	300.99503	400.0	1	1	2	0.0	0.0	0	0.21	-0.02	-0.047	-0.046	111.0
0.0	0.0	1	2	300.99503	400.0	1	1	2	0.0	0.0	0	0.21	-0.02	-0.055	-0.046	111.0
0.0	0.0	1	2	300.99503	400.0	1	1	2	0.0	0.0	0	0.21	-0.02	-0.035	-0.043	111.0
0.0	0.0	1	2	300.99503	400.0	1	1	2	0.0	0.0	0	0.211	-0.02	-0.068	-0.037	111.0
0.0	0.0	1	2	300.99503	400.0	1	1	2	0.0	0.0	0	0.211	-0.02	-0.059	-0.037	111.0
0.0	0.0	1	2	300.99503	400.0	1	1	2	0.0	0.0	0	0.211	-0.02	-0.042	-0.034	111.0
0.0	0.0	1	2	300.99503	400.0	1	1	2	0.0	0.0	0	0.211	-0.02	-0.039	-0.029	111.0
0.0	0.0	1	2	300.99503	400.0	1	1	2	0.0	0.0	0	0.211	-0.02	-0.017	-0.029	111.0
0.0	0.0	1	2	300.99503	400.0	1	1	2	0.0	0.0	0	0.211	-0.02	-0.06	-0.027	111.0
0.0	0.0	1	2	300.99503	400.0	1	1	2	0.0	0.0	0	0.211	-0.019	-0.085	-0.027	111.0
0.0	0.0	1	2	300.99503	400.0	1	1	2	0.0	0.0	0	0.211	-0.018	-0.02	-0.023	111.0
0.0	0.0	1	2	300.99503	400.0	1	1	2	0.0	0.0	0	0.211	-0.018	-0.038	-0.021	111.0
0.0	0.0	1	2	300.99503	400.0	1	1	2	0.0	0.0	0	0.211	-0.018	-0.024	-0.021	111.0
0.0	0.0	1	2	300.99503	400.0	1	1	2	0.0	0.0	0	0.211	-0.016	0.002	-0.018	111.0
0.0	0.0	1	2	300.99503	400.0	1	1	2	0.0	0.0	0	0.211	-0.014	-0.011	-0.016	111.0
0.0	0.0	1	2	300.99503	400.0	1	1	2	0.0	0.0	0	0.211	-0.014	-0.033	-0.016	111.0
0.0	0.0	1	2	300.99503	400.0	1	1	2	0.0	0.0	0	0.211	-0.013	0.007	-0.014	111.0
0.0	0.0	1	2	300.99503	400.0	1	1	2	0.0	0.0	0	0.211	-0.012	-0.007	-0.014	111.0
0.0	0.0	1	2	300.99503	400.0	1	1	2	0.0	0.0	0	0.211	-0.011	-0.062	-0.012	111.0
0.0	0.0	1	2	300.99503	400.0	1	1	2	0.0	0.0	0	0.211	-0.009	0.023	-0.011	111.0
0.0	0.0	1	2	300.99503	400.0	1	1	2	0.0	0.0	0	0.211	-0.009	-0.039	-0.011	111.0
0.0	0.0	1	2	300.99503	400.0	1	1	2	0.0	0.0	0	0.211	-0.008	0.042	-0.01	111.0
0.0	0.0	1	2	300.99503	400.0	1	1	2	0.0	0.0	0	0.211	-0.007	-0.027	-0.009	111.0
0.0	0.0	1	2	300.99503	400.0	1	1	2	0.0	0.0	0	0.211	-0.006	-0.02	-0.009	111.0
0.0	0.0	1	2	300.99503	400.0	1	1	2	0.0	0.0	0	0.211	-0.005	0.005	-0.007	111.0
0.0	0.0	1	2	300.99503	400.0	1	1	2	0.0	0.0	0	0.211	-0.004	-0.001	-0.007	111.0
0.0	0.0	1	2	300.99503	400.0	1	1	2	0.0	0.0	0	0.211	-0.003	0.003	-0.006	111.0
0.0	0.0	1	2	300.99503	400.0	1	1	2	0.0	0.0	0	0.211	-0.002	0.182	-0.006	111.0
0.0	0.0	1	2	300.99503	400.0	1	1	2	0.0	0.0	0	0.211	-0.001	0.018	-0.006	111.0
0.0	0.0	1	2	300.99503	400.0	1	1	2	0.0	0.0	0	0.211	-0.001	-0.022	-0.005	111.0
0.0	0.0	1	2	300.99503	400.0	1	1	2	0.0	0.0	0	0.211	0.0	0.04	-0.004	111.0
0.0	0.0	1	2	300.99503	400.0	1	1	2	0.0	0.0	0	0.211	0.0	-0.01	-0.004	111.0
0.0	0.0	1	2	300.99503	400.0	1	1	2	0.0	0.0	0	0.211	0.0	0.009	-0.003	111.0
0.0	0.0	1	2	300.99503	400.0	1	1	2	0.0	0.0	0	0.211	0.0	0.043	-0.003	111.0
0.0	0.0	1	2	300.99503	400.0	1	1	2	0.0	0.0	0	0.211	-0.001	-0.013	-0.003	111.0
0.0	0.0	1	2	300.99503	400.0	1	1	2	0.0	0.0	0	0.211	-0.001	-0.02	-0.002	111.0
0.0	0.0	1	2	300.99503	400.0	1	1	2	0.0	0.0	0	0.211	-0.001	-0.016	-0.002	111.0
0.0	0.0	1	2	300.99503	400.0	1	1	2	0.0	0.0	0	0.211	0.0	0.014	-0.002	111.0
0.0	0.0	1	2	300.99503	400.0	1	1	2	0.0	0.0	0	0.211	0.0	-0.011	-0.002	111.0
0.0	0.0	1	2	300.99503	400.0	1	1	2	0.0	0.0	0	0.211	-0.001	-0.021	-0.002	111.0
0.0	0.0	1	2	300.99503	400.0	1	1	2	0.0	0.0	0	0.211	0.0	-0.003	-0.001	111.0
0.0	0.0	1	2	300.99503	400.0	1	1	2	0.0	0.0	0	0.211	0.0	0.011	-0.001	111.0
0.0	0.0	1	2	300.99503	400.0	1	1	2	0.0	0.0	0	0.211	0.0	0.05	-0.001	111.0
0.0	0.0	1	2	300.99503	400.0	1	1	2	0.0	0.0	0	0.211	0.0	-0.002	-0.001	111.0
0.0	0.0	1	2	300.99503	400.0	1	1	2	0.0	0.0	0	0.211	0.0	0.003	-0.001	111.0
0.0	0.0	1	2	300.99503	400.0	1	1	2	0.0	0.0	0	0.211	-0.001	-0.016	-0.001	111.0
0.0	0.0	1	2	300.99503	400.0	1	1	2	0.0	0.0	0	0.211	0.0	0.04	0.0	111.0
0.0	0.0	1	2	300.99503	400.0	1	1	2	0.0	0.0	0	0.211	0.0	0.007	0.0	111.0
0.0	0.0	1	2	300.99503	400.0	1	1	2	0.0	0.0	0	0.211	0.0	0.038	0.0	111.0
0.0	0.0	1	2	300.99503	400.0	1	1	2	0.0	0.0	0	0.211	0.0	0.001	0.0	111.0
0.0	0.0	1	2	300.99503	400.0	1	1	2	0.0	0.0	0	0.211	0.0	0.124	0.0	111.0
0.0	0.0	1	2	300.99503	400.0	1	1	2	0.0	0.0	0	0.211	0.0	0.034	0.0	111.0
0.0	0.0	1	2	300.99503	400.0	1	1	2	0.0	0.0	0	0.211	0.0	-0.011	0.0	111.0
0.0	0.0	1	2	300.99503	400.0	1	1	2	0.0	0.0	0	0.211	0.0	0.029	0.0	111.0
0.0	0.0	1	2	300.99503	400.0	1	1	2	0.0	0.0	0	0.211	0.0	-0.003	0.0	111.0
0.0	0.0	1	2	300.99503	400.0	1	1	2	0.0	0.0	0	0.211	0.0	-0.007	0.0	111.0
0.0	0.0	1	2	300.99503	400.0	1	1	2	0.0	0.0	0	0.211	0.0	-0.002	0.0	111.0
0.0	0.0	1	2	300.99503	400.0	1	1	2	0.0	0.0	0	0.211	-0.001	-0.034	0.0	111.0
0.0	0.0	1	2	300.99503	400.0	1	1	2	0.0	0.0	0	0.211	-0.001	-0.061	0.0	111.0
0.0	0.0	1	2	300.99503	400.0	1	1	2	0.0	0.0	0	0.211	-0.001	-0.021	0.0	111.0
0.0	0.0	1	2	300.99503	400.0	1	1	2	0.0	0.0	0	0.211	0.0	0.013	0.0	111.0
0.0	0.0	1	2	300.99503	400.0	1	1	2	0.0	0.0	0	0.211	0.0	-0.005	0.0	111.0
0.0	0.0	1	2	300.99503	400.0	1	1	2	0.0	0.0	0	0.211	0.0	0.002	0.0	111.0
0.0	0.0	1	2	300.99503	400.0	1	1	2	0.0	0.0	0	0.211	-0.001	-0.05	0.0	111.0
0.0	0.0	1	2	300.99503	400.0	1	1	2	0.0	0.0	0	0.211	-0.001	-0.017	0.0	111.0
0.0	0.0	1	2	300.99503	400.0	1	1	2	0.0	0.0	0	0.211	-0.001	-0.013	0.0	111.0
0.0	0.0	1	2	300.99503	400.0	1	1	2	0.0	0.0	0	0.211	0.0	0.015	0.0	111.0
0.0	0.0	1	2	300.99503	400.0	1	1	2	0.0	0.0	0	0.211	0.0	0.122	0.0	111.0
0.0	0.0	1	2	300.99503	400.0	1	1	2	0.0	0.0	0	0.211	-0.001	-0.016	0.0	111.0
0.0	0.0	1	2	300.99503	400.0	1	1	2	0.0	0.0	0	0.211	-0.001	-0.012	0.0	111.0
0.0	0.0	1	2	300.99503	400.0	1	1	2	0.0	0.0	0	0.211	-0.001	-0.013	0.0	111.0
0.0	0.0	1	2	300.99503	400.0	1	1	2	0.0	0.0	0	0.211	0.0	0.092	0.0	111.0
0.0	0.0	1	2	300.99503	400.0	1	1	2	0.0	0.0	0	0.211	0.0	0.012	0.0	111.0
0.0	0.0	1	2	300.99503	400.0	1	1	2	0.0	0.0	0	0.211	-0.001	-0.048	0.0	111.0
0.0	0.0	1	2	300.99503	400.0	1	1	2	0.0	0.0	0	0.211	-0.001	-0.207	0.0	111.0
0.0	0.0	1	2	300.99503	400.0	1	1	2	0.0	0.0	0	0.211	-0.001	-0.048	0.0	111.0
0.0	0.0	1	2	300.99503	400.0	1	1	2	0.0	0.0	0	0.211	-0.001	-0.04	0.0	111.0
0.0	0.0	1	2	300.99503	400.0	1	1	2	0.0	0.0	0	0.211	0.0	0.039	0.0	111.0
0.0	0.0	1	2	300.99503	400.0	1	1	2	0.0	0.0	0	0.211	0.0	0.028	0.0	111.0
0.0	0.0	1	2	300.99503	400.0	1	1	2	0.0	0.0	0	0.211	0.0	-0.004	0.0	111.0
0.0	0.0	1	2	300.99503	400.0	1	1	2	0.0	0.0	0	0.211	0.0	0.001	0.0	101.0
0.0	0.0	1	2	300.99503	400.0	1	1	2	0.0	0.0	0	0.211	-0.001	-0.043	0.0	111.0
0.0	0.0	1	2	300.99503	400.0	1	1	2	0.0	0.0	0	0.211	-0.001	-0.014	0.0	111.0
0.0	0.0	1	2	300.99503	400.0	1	1	2	0.0	0.0	0	0.211	-0.001	-0.013	0.0	111.0
0.0	0.0	1	2	300.99503	400.0	1	1	2	0.0	0.0	0	0.211	0.0	0.006	0.0	111.0
0.0	0.0	1	2	300.99503	400.0	1	1	2	0.0	0.0	0	0.211	-0.001	-0.063	0.0	111.0
0.0	0.0	1	2	300.99503	400.0	1	1	2	0.0	0.0	0	0.211	-0.001	-0.036	0.0	101.0
0.0	0.0	1	2	300.99503	400.0	1	1	2	0.0	0.0	0	0.211	-0.001	-0.015	0.0	101.0
0.0	0.0	1	2	300.99503	400.0	1	1	2	0.0	0.0	0	0.211	0.0	0.0	0.0	111.0
0.0	0.0	1	2	300.99503	400.0	1	1	2	0.0	0.0	0	0.211	-0.001	-0.138	0.0	111.0
0.0	0.0	1	2	300.99503	400.0	1	1	2	0.0	0.0	0	0.211	0.0	0.003	0.0	111.0
0.0	0.0	1	2	300.99503	400.0	1	1	2	0.0	0.0	0	0.211	-0.001	-0.015	0.0	111.0
0.0	0.0	1	2	300.99503	400.0	1	1	2	0.0	0.0	0	0.211	-0.001	-0.07	0.0	111.0
0.0	0.0	1	2	300.99503	400.0	1	1	2	0.0	0.0	0	0.211	0.0	0.043	0.0	111.0
0.0	0.0	1	2	300.99503	400.0	1	1	2	0.0	0.0	0	0.211	0.0	0.033	0.0	111.0
0.0	0.0	1	2	300.99503	400.0	1	1	2	0.0	0.0	0	0.211	0.0	0.149	0.0	111.0
0.0	0.0	1	2	300.99503	400.0	1	1	2	0.0	0.0	0	0.211	0.0	0.017	0.0	111.0
0.0	0.0	1	2	300.99503	400.0	1	1	2	0.0	0.0	0	0.211	0.0	0.017	0.0	111.0
0.0	0.0	1	2	300.99503	400.0	1	1	2	0.0	0.0	0	0.211	-0.001	-0.023	0.0	111.0
0.0	0.0	1	2	300.99503	400.0	1	1	2	0.0	0.0	0	0.211	-0.001	-0.05	0.0	111.0
0.0	0.0	1	2	300.99503	400.0	1	1	2	0.0	0.0	0	0.211	-0.001	-0.229	0.0	111.0
0.0	0.0	1	2	300.99503	400.0	1	1	2	0.0	0.0	0	0.211	-0.001	-0.025	0.0	111.0
0.0	0.0	1	2	300.99503	400.0	1	1	2	0.0	0.0	0	0.211	-0.001	-0.031	0.0	111.0
0.0	0.0	1	2	300.99503	400.0	1	1	2	0.0	0.0	0	0.211	0.0	0.034	0.0	111.0
0.0	0.0	1	2	300.99503	400.0	1	1	2	0.0	0.0	0	0.211	-0.001	-0.028	0.0	111.0
0.0	0.0	1	2	300.99503	400.0	1	1	2	0.0	0.0	0	0.211	0.0	-0.011	0.0	111.0
0.0	0.0	1	2	300.99503	400.0	1	1	2	0.0	0.0	0	0.211	0.0	-0.003	0.0	111.0
0.0	0.0	1	2	300.99503	400.0	1	1	2	0.0	0.0	0	0.211	-0.001	-0.044	0.0	111.0
0.0	0.0	1	2	300.99503	400.0	1	1	2	0.0	0.0	0	0.211	-0.001	-0.028	0.0	111.0
0.0	0.0	1	2	300.99503	400.0	1	1	2	0.0	0.0	0	0.211	0.0	0.181	0.0	111.0
0.0	0.0	1	2	300.99503	400.0	1	1	2	0.0	0.0	0	0.211	0.0	0.0	0.0	111.0
0.0	0.0	1	2	300.99503	400.0	1	1	2	0.0	0.0	0	0.211	0.0	0.127	0.0	111.0
0.0	0.0	1	2	300.99503	400.0	1	1	2	0.0	0.0	0	0.211	-0.001	-0.018	0.0	111.0
0.0	0.0	1	2	300.99503	400.0	1	1	2	0.0	0.0	0	0.211	0.0	0.014	0.0	111.0
0.0	0.0	1	2	300.99503	400.0	1	1	2	0.0	0.0	0	0.211	0.0	0.012	0.0	111.0
0.0	0.0	1	2	300.99503	400.0	1	1	2	0.0	0.0	0	0.211	-0.001	-0.016	0.0	111.0
0.0	0.0	1	2	300.99503	400.0	1	1	2	0.0	0.0	0	0.211	-0.001	-0.042	0.0	111.0
0.0	0.0	1	2	300.99503	400.0	1	1	2	0.0	0.0	0	0.211	-0.001	-0.028	0.0	111.0
0.0	0.0	1	2	300.99503	400.0	1	1	2	0.0	0.0	0	0.211	0.0	0.023	0.0	111.0
0.0	0.0	1	2	300.99503	400.0	1	1	2	0.0	0.0	0	0.211	0.0	-0.009	0.0	111.0
0.0	0.0	1	2	300.99503	400.0	1	1	2	0.0	0.0	0	0.211	-0.001	-0.012	0.0	111.0
0.0	0.0	1	2	300.99503	400.0	1	1	2	0.0	0.0	0	0.211	0.0	0.029	0.0	111.0
0.0	0.0	1	2	300.99503	400.0	1	1	2	0.0	0.0	0	0.211	0.0	0.005	0.0	111.0
0.0	0.0	1	2	300.99503	400.0	1	1	2	0.0	0.0	0	0.211	0.0	0.005	0.0	111.0
0.0	0.0	1	2	300.99503	400.0	1	1	2	0.0	0.0	0	0.211	0.0	0.202	0.0	111.0
0.0	0.0	1	2	300.99503	400.0	1	1	2	0.0	0.0	0	0.211	-0.001	-0.017	0.0	111.0
0.0	0.0	1	2	300.99503	400.0	1	1	2	0.0	0.0	0	0.211	0.0	0.004	0.0	111.0
0.0	0.0	1	2	300.99503	400.0	1	1	2	0.0	0.0	0	0.211	0.0	0.09	0.0	111.0
0.0	0.0	1	2	300.99503	400.0	1	1	2	0.0	0.0	0	0.211	0.0	0.022	0.0	111.0
0.0	0.0	1	2	300.99503	400.0	1	1	2	0.0	0.0	0	0.211	0.0	0.004	0.0	111.0
0.0	0.0	1	2	300.99503	400.0	1	1	2	0.0	0.0	0	0.211	0.0	0.021	0.0	101.0
0.0	0.0	1	2	300.99503	400.0	1	1	2	0.0	0.0	0	0.211	-0.001	-0.072	0.0	111.0
0.0	0.0	1	2	300.99503	400.0	1	1	2	0.0	0.0	0	0.211	0.0	-0.011	0.0	111.0
0.0	0.0	1	2	300.99503	400.0	1	1	2	0.0	0.0	0	0.211	-0.001	-0.117	0.0	111.0
0.0	0.0	1	2	300.99503	400.0	1	1	2	0.0	0.0	0	0.211	0.001	0.295	0.0	111.0
0.0	0.0	1	2	300.99503	400.0	1	1	2	0.0	0.0	0	0.211	0.0	0.048	0.0	111.0
0.0	0.0	1	2	300.99503	400.0	1	1	2	0.0	0.0	0	0.211	0.0	-0.003	0.0	111.0
0.0	0.0	1	2	300.99503	400.0	1	1	2	0.0	0.0	0	0.211	0.0	0.027	0.0	101.0
0.0	0.0	1	2	300.99503	400.0	1	1	2	0.0	0.0	0	0.211	-0.001	-0.055	0.0	111.0
0.0	0.0	1	2	300.99503	400.0	1	1	2	0.0	0.0	0	0.211	-0.001	-0.019	0.0	111.0
0.0	0.0	1	2	300.99503	400.0	1	1	2	0.0	0.0	0	0.211	0.0	0.019	0.0	111.0
0.0	0.0	1	2	300.99503	400.0	1	1	2	0.0	0.0	0	0.211	0.0	0.0	0.0	111.0
0.0	0.0	1	2	300.99503	400.0	1	1	2	0.0	0.0	0	0.211	0.0	0.019	0.0	111.0
0.0	0.0	1	2	300.99503	400.0	1	1	2	0.0	0.0	0	0.211	-0.001	-0.089	0.0	111.0
0.0	0.0	1	2	300.99503	400.0	1	1	2	0.0	0.0	0	0.211	0.0	0.002	0.0	111.0
0.0	0.0	1	2	300.99503	400.0	1	1	2	0.0	0.0	0	0.211	0.0	-0.005	0.0	101.0
0.0	0.0	1	2	300.99503	400.0	1	1	2	0.0	0.0	0	0.211	-0.001	-0.084	0.0	111.0
0.0	0.0	1	2	300.99503	400.0	1	1	2	0.0	0.0	0	0.211	0.0	0.0	0.0	111.0
0.0	0.0	1	2	300.99503	400.0	1	1	2	0.0	0.0	0	0.211	-0.001	-0.025	0.0	111.0
0.0	0.0	1	2	300.99503	400.0	1	1	2	0.0	0.0	0	0.211	0.0	-0.007	0.0	111.0
0.0	0.0	1	2	300.99503	400.0	1	1	2	0.0	0.0	0	0.211	0.0	0.03	0.0	111.0
0.0	0.0	1	2	300.99503	400.0	1	1	2	0.0	0.0	0	0.211	0.0	-0.002	0.0	111.0
0.0	0.0	1	2	300.99503	400.0	1	1	2	0.0	0.0	0	0.211	0.0	-0.007	0.0	111.0
0.0	0.0	1	2	300.99503	400.0	1	1	2	0.0	0.0	0	0.211	0.0	0.023	0.0	111.0
0.0	0.0	1	2	300.99503	400.0	1	1	2	0.0	0.0	0	0.211	-0.001	-0.014	0.0	111.0
0.0	0.0	1	2	300.99503	400.0	1	1	2	0.0	0.0	0	0.211	0.0	0.005	0.0	111.0
0.0	0.0	1	2	300.99503	400.0	1	1	2	0.0	0.0	0	0.211	0.0	0.001	0.0	111.0
0.0	0.0	1	2	300.99503	400.0	1	1	2	0.0	0.0	0	0.211	0.0	0.001	0.0	111.0
0.0	0.0	1	2	300.99503	400.0	1	1	2	0.0	0.0	0	0.211	0.0	0.018	0.0	111.0
0.0	0.0	1	2	300.99503	400.0	1	1	2	0.0	0.0	0	0.211	0.0	-0.001	0.0	111.0
0.0	0.0	1	2	300.99503	400.0	1	1	2	0.0	0.0	0	0.211	0.0	0.001	0.0	111.0
0.0	0.0	1	2	300.99503	400.0	1	1	2	0.0	0.0	0	0.211	0.0	0.012	0.0	111.0
0.0	0.0	1	2	300.99503	400.0	1	1	2	0.0	0.0	0	0.211	0.0	0.075	0.0	111.0
0.0	0.0	1	2	300.99503	400.0	1	1	2	0.0	0.0	0	0.211	0.0	0.021	0.0	111.0
0.0	0.0	1	2	300.99503	400.0	1	1	2	0.0	0.0	0	0.211	0.0	0.005	0.0	101.0
0.0	0.0	1	2	300.99503	400.0	1	1	2	0.0	0.0	0	0.211	0.0	0.029	0.0	111.0
0.0	0.0	1	2	300.99503	400.0	1	1	2	0.0	0.0	0	0.211	0.0	0.014	0.0	111.0
0.0	0.0	1	2	300.99503	400.0	1	1	2	0.0	0.0	0	0.211	0.0	-0.007	0.0	111.0
0.0	0.0	1	2	300.99503	400.0	1	1	2	0.0	0.0	0	0.211	-0.002	-0.031	0.0	111.0
0.0	0.0	1	2	300.99503	400.0	1	1	2	0.0	0.0	0	0.211	-0.001	-0.02	0.0	111.0
0.0	0.0	1	2	300.99503	400.0	1	1	2	0.0	0.0	0	0.211	0.0	0.0	0.0	111.0
0.0	0.0	1	2	300.99503	400.0	1	1	2	0.0	0.0	0	0.211	0.0	0.0	0.0	111.0
0.0	0.0	1	2	300.99503	400.0	1	1	2	0.0	0.0	0	0.211	0.0	-0.005	0.0	111.0
0.0	0.0	1	2	300.99503	400.0	1	1	2	0.0	0.0	0	0.211	0.0	-0.005	0.0	111.0
0.0	0.0	1	2	300.99503	400.0	1	1	2	0.0	0.0	0	0.211	0.0	0.0	0.0	111.0
0.0	0.0	1	2	300.99503	400.0	1	1	2	0.0	0.0	0	0.211	0.0	-0.007	0.0	111.0
0.0	0.0	1	2	300.99503	400.0	1	1	2	0.0	0.0	0	0.211	0.0	0.019	0.0	111.0
0.0	0.0	1	2	300.99503	400.0	1	1	2	0.0	0.0	0	0.211	0.0	0.02	0.0	111.0
0.0	0.0	1	2	300.99503	400.0	1	1	2	0.0	0.0	0	0.211	-0.001	-0.024	0.0	111.0
0.0	0.0	1	2	300.99503	400.0	1	1	2	0.0	0.0	0	0.211	-0.001	-0.013	0.0	111.0
0.0	0.0	1	2	300.99503	400.0	1	1	2	0.0	0.0	0	0.211	-0.001	-0.045	0.0	111.0
0.0	0.0	1	2	300.99503	400.0	1	1	2	0.0	0.0	0	0.211	-0.001	-0.034	0.0	111.0
0.0	0.0	1	2	300.99503	400.0	1	1	2	0.0	0.0	0	0.211	0.0	-0.002	0.0	101.0
0.0	0.0	1	2	300.99503	400.0	1	1	2	0.0	0.0	0	0.211	0.0	0.001	0.0	111.0
0.0	0.0	1	2	300.99503	400.0	1	1	2	0.0	0.0	0	0.211	-0.001	-0.014	0.0	111.0
0.0	0.0	1	2	300.99503	400.0	1	1	2	0.0	0.0	0	0.211	0.0	0.025	0.0	111.0
0.0	0.0	1	2	300.99503	400.0	1	1	2	0.0	0.0	0	0.211	0.0	0.046	0.0	111.0
0.0	0.0	1	2	300.99503	400.0	1	1	2	0.0	0.0	0	0.211	0.0	-0.009	0.0	111.0
0.0	0.0	1	2	300.99503	400.0	1	1	2	0.0	0.0	0	0.211	0.0	-0.009	0.0	111.0
0.0	0.0	1	2	300.99503	400.0	1	1	2	0.0	0.0	0	0.211	-0.001	-0.016	0.0	111.0
0.0	0.0	1	2	300.99503	400.0	1	1	2	0.0	0.0	0	0.211	0.0	0.007	0.0	111.0
0.0	0.0	1	2	300.99503	400.0	1	1	2	0.0	0.0	0	0.211	-0.001	-0.023	0.0	111.0
0.0	0.0	1	2	300.99503	400.0	1	1	2	0.0	0.0	0	0.211	0.0	-0.009	0.0	111.0
0.0	0.0	1	2	300.99503	400.0	1	1	2	0.0	0.0	0	0.211	0.0	0.016	0.0	111.0
5555.5557	400.0	1	3	201.99005	400.0	1	1	2	0.0	0.0	1	0.211	0.0	0.02	0.0	111.0
5555.5557	400.0	1	3	201.99005	400.0	1	1	2	0.0	0.0	1	0.21	0.0	0.005	0.0	111.0
5555.5557	400.0	1	3	201.99005	400.0	0	1	2	0.0	0.0	1	0.21	-0.001	-0.02	0.0	111.0
5555.5557	400.0	1	3	201.99005	400.0	0	1	2	0.0	0.0	1	0.21	0.0	0.011	0.0	111.0
5555.5557	400.0	1	3	201.99005	400.0	0	1	2	0.0	0.0	1	0.21	0.0	0.213	0.757	111.0
5555.5557	400.0	1	3	201.99005	400.0	0	1	2	0.0	0.0	1	0.211	0.005	0.766	0.757	111.0
5555.5557	400.0	1	3	201.99005	400.0	0	1	2	0.0	0.0	1	0.211	0.013	1.151	1.097	111.0
5555.5557	400.0	1	3	201.99005	400.0	0	1	2	0.0	0.0	1	0.211	0.021	1.128	1.097	111.0
5555.5557	400.0	1	3	201.99005	400.0	0	1	2	0.0	0.0	1	0.211	0.033	1.734	1.706	111.0
5555.5557	400.0	1	3	201.99005	400.0	0	1	2	0.0	0.0	1	0.211	0.046	1.95	1.978	111.0
5555.5557	400.0	1	3	201.99005	400.0	0	1	2	0.0	0.0	1	0.212	0.057	1.95	1.978	111.0
5555.5557	400.0	1	3	201.99005	400.0	0	1	2	0.0	0.0	1	0.212	0.072	2.438	2.467	111.0
5555.5557	400.0	1	3	201.99005	400.0	0	1	2	0.0	0.0	1	0.212	0.088	2.837	2.889	111.0
5555.5557	400.0	1	3	201.99005	400.0	0	1	2	0.0	0.0	1	0.212	0.102	2.798	2.889	111.0
5555.5557	400.0	1	3	201.99005	400.0	0	1	2	0.0	0.0	1	0.213	0.116	3.141	3.079	111.0
5555.5557	400.0	1	3	201.99005	400.0	0	1	2	0.0	0.0	1	0.213	0.129	3.103	3.079	111.0
5555.5557	400.0	1	3	201.99005	400.0	0	1	2	0.0	0.0	1	0.213	0.144	3.161	3.417	111.0
5555.5557	400.0	1	3	201.99005	400.0	0	1	2	0.0	0.0	1	0.213	0.158	3.596	3.569	111.0
5555.5557	400.0	1	3	201.99005	400.0	0	1	2	0.0	0.0	1	0.213	0.171	3.561	3.569	111.0
5555.5557	400.0	1	3	201.99005	400.0	0	1	2	0.0	0.0	1	0.214	0.186	3.814	3.84	111.0
5555.5557	400.0	1	3	201.99005	400.0	0	1	2	0.0	0.0	1	0.214	0.2	3.924	4.075	111.0
5555.5557	400.0	1	3	201.99005	400.0	0	1	2	0.0	0.0	1	0.214	0.213	4.087	4.075	111.0
5555.5557	400.0	1	3	201.99005	400.0	0	1	2	0.0	0.0	1	0.214	0.227	4.219	4.181	111.0
5555.5557	400.0	1	3	201.99005	400.0	0	1	2	0.0	0.0	1	0.214	0.239	4.171	4.181	111.0
5555.5557	400.0	1	3	201.99005	400.0	0	1	2	0.0	0.0	1	0.214	0.252	4.387	4.369	111.0
5555.5557	400.0	1	3	201.99005	400.0	0	1	2	0.0	0.0	1	0.215	0.264	4.495	4.453	111.0
5555.5557	400.0	1	3	201.99005	400.0	0	1	2	0.0	0.0	1	0.215	0.274	4.419	4.453	111.0
5555.5557	400.0	1	3	201.99005	400.0	0	1	2	0.0	0.0	1	0.215	0.285	4.598	4.604	111.0
5555.5557	400.0	1	3	201.99005	400.0	0	1	2	0.0	0.0	1	0.215	0.295	4.609	4.673	111.0
5555.5557	400.0	1	3	201.99005	400.0	0	1	2	0.0	0.0	1	0.215	0.305	4.671	4.673	111.0
5555.5557	400.0	1	3	201.99005	400.0	0	1	2	0.0	0.0	1	0.215	0.314	4.838	4.794	111.0
5555.5557	400.0	1	3	201.99005	400.0	0	1	2	0.0	0.0	1	0.215	0.322	4.825	4.794	111.0
5555.5557	400.0	1	3	201.99005	400.0	0	1	2	0.0	0.0	1	0.215	0.33	4.876	4.898	111.0
5555.5557	400.0	1	3	201.99005	400.0	0	1	2	0.0	0.0	1	0.216	0.338	4.974	4.945	111.0
5555.5557	400.0	1	3	201.99005	400.0	0	1	2	0.0	0.0	1	0.216	0.345	4.884	4.945	111.0
5555.5557	400.0	1	3	201.99005	400.0	0	1	2	0.0	0.0	1	0.216	0.351	5.075	5.03	111.0
5555.5557	400.0	1	3	201.99005	400.0	0	1	2	0.0	0.0	1	0.216	0.357	5.058	5.068	111.0
5555.5557	400.0	1	3	201.99005	400.0	0	1	2	0.0	0.0	1	0.216	0.364	5.112	5.068	111.0
5555.5557	400.0	1	3	201.99005	400.0	0	1	2	0.0	0.0	1	0.216	0.37	5.261	5.134	111.0
5555.5557	400.0	1	3	201.99005	400.0	0	1	2	0.0	0.0	1	0.216	0.376	5.101	5.134	111.0
5555.5557	400.0	1	3	201.99005	400.0	0	1	2	0.0	0.0	1	0.216	0.382	5.161	5.165	111.0
5555.5557	400.0	1	3	201.99005	400.0	0	1	2	0.0	0.0	1	0.216	0.386	5.265	5.218	111.0
5555.5557	400.0	1	3	201.99005	400.0	0	1	2	0.0	0.0	1	0.217	0.39	5.279	5.218	111.0
5555.5557	400.0	1	3	201.99005	400.0	0	1	2	0.0	0.0	1	0.217	0.394	5.172	5.244	111.0
5555.5557	400.0	1	3	201.99005	400.0	0	1	2	0.0	0.0	1	0.217	0.398	5.174	5.287	111.0
5555.5557	400.0	1	3	201.99005	400.0	0	1	2	0.0	0.0	1	0.217	0.403	5.318	5.287	111.0
5555.5557	400.0	1	3	201.99005	400.0	0	1	2	0.0	0.0	1	0.217	0.406	5.346	5.307	111.0
5555.5557	400.0	1	3	201.99005	400.0	0	1	2	0.0	0.0	1	0.217	0.409	5.248	5.307	111.0
5555.5557	400.0	1	3	201.99005	400.0	0	1	2	0.0	0.0	1	0.217	0.412	5.353	5.34	111.0
5555.5557	400.0	1	3	201.99005	400.0	0	1	2	0.0	0.0	1	0.217	0.415	5.365	5.371	111.0
5555.5557	400.0	1	3	201.99005	400.0	0	1	2	0.0	0.0	1	0.217	0.419	5.349	5.371	111.0
5555.5557	400.0	1	3	201.99005	400.0	0	1	2	0.0	0.0	1	0.218	0.422	5.384	5.385	111.0
5555.5557	400.0	1	3	201.99005	400.0	0	1	2	0.0	0.0	1	0.218	0.424	5.338	5.409	111.0
5555.5557	400.0	1	3	201.99005	400.0	0	1	2	0.0	0.0	1	0.218	0.426	5.419	5.409	111.0
5555.5557	400.0	1	3	201.99005	400.0	0	1	2	0.0	0.0	1	0.218	0.428	5.367	5.419	111.0
5555.5557	400.0	1	3	201.99005	400.0	0	1	2	0.0	0.0	1	0.218	0.429	5.214	5.419	111.0
5555.5557	400.0	1	3	201.99005	400.0	0	1	2	0.0	0.0	1	0.218	0.431	5.391	5.438	111.0
5555.5557	400.0	1	3	201.99005	400.0	0	1	2	0.0	0.0	1	0.218	0.433	5.444	5.448	111.0
5555.5557	400.0	1	3	201.99005	400.0	0	1	2	0.0	0.0	1	0.218	0.435	5.419	5.448	111.0
5555.5557	400.0	1	3	201.99005	400.0	0	1	2	0.0	0.0	1	0.218	0.437	5.435	5.464	111.0
5555.5557	400.0	1	3	201.99005	400.0	0	1	2	0.0	0.0	1	0.218	0.439	5.433	5.47	111.0
5555.5557	400.0	1	3	201.99005	400.0	0	1	2	0.0	0.0	1	0.218	0.441	5.492	5.47	111.0
5555.5557	400.0	1	3	201.99005	400.0	0	1	2	0.0	0.0	1	0.218	0.441	5.511	5.483	111.0
5555.5557	400.0	1	3	201.99005	400.0	0	1	2	0.0	0.0	1	0.218	0.441	5.427	5.483	111.0
5555.5557	400.0	1	3	201.99005	400.0	0	1	2	0.0	0.0	1	0.218	0.441	5.458	5.488	111.0
5555.5557	400.0	1	3	201.99005	400.0	0	1	2	0.0	0.0	1	0.218	0.442	5.56	5.498	111.0
5555.5557	400.0	1	3	201.99005	400.0	0	1	2	0.0	0.0	1	0.218	0.442	5.505	5.498	111.0
5555.5557	400.0	1	3	201.99005	400.0	0	1	2	0.0	0.0	1	0.218	0.442	5.542	5.508	111.0
5555.5557	400.0	1	3	201.99005	400.0	0	1	2	0.0	0.0	1	0.219	0.442	5.542	5.51	111.0
5555.5557	400.0	1	3	201.99005	400.0	0	1	2	0.0	0.0	1	0.219	0.442	5.467	5.51	111.0
5555.5557	400.0	1	3	201.99005	400.0	0	1	2	0.0	0.0	1	0.219	0.442	5.51	5.517	111.0
5555.5557	400.0	1	3	201.99005	400.0	0	1	2	0.0	0.0	1	0.219	0.443	5.503	5.517	111.0
5555.5557	400.0	1	3	201.99005	400.0	0	1	2	0.0	0.0	1	0.219	0.443	5.519	5.521	111.0
5555.5557	400.0	1	3	201.99005	400.0	0	1	2	0.0	0.0	1	0.219	0.445	5.593	5.527	111.0
5555.5557	400.0	1	3	201.99005	400.0	0	1	2	0.0	0.0	1	0.219	0.446	5.607	5.527	111.0
5555.5557	400.0	1	3	201.99005	400.0	0	1	2	0.0	0.0	1	0.219	0.446	5.523	5.529	111.0
5555.5557	400.0	1	3	201.99005	400.0	0	1	2	0.0	0.0	1	0.219	0.446	5.531	5.533	111.0
5555.5557	400.0	1	3	201.99005	400.0	0	1	2	0.0	0.0	1	0.219	0.447	5.592	5.533	111.0
5555.5557	400.0	1	3	201.99005	400.0	0	1	2	0.0	0.0	1	0.219	0.448	5.575	5.535	111.0
5555.5557	400.0	1	3	201.99005	400.0	0	1	2	0.0	0.0	1	0.219	0.448	5.501	5.535	111.0
5555.5557	400.0	1	3	201.99005	400.0	0	1	2	0.0	0.0	1	0.219	0.449	5.528	5.54	111.0
5555.5557	400.0	1	3	201.99005	400.0	0	1	2	0.0	0.0	1	0.219	0.451	5.575	5.543	111.0
5555.5557	400.0	1	3	201.99005	400.0	0	1	2	0.0	0.0	1	0.219	0.452	5.746	5.543	111.0
5555.5557	400.0	1	3	201.99005	400.0	0	1	2	0.0	0.0	1	0.219	0.452	5.366	5.544	111.0
5555.5557	400.0	1	3	201.99005	400.0	0	1	2	0.0	0.0	1	0.219	0.453	5.733	5.547	111.0
5555.5557	400.0	1	3	201.99005	400.0	0	1	2	0.0	0.0	1	0.219	0.454	5.54	5.547	111.0
5555.5557	400.0	1	3	201.99005	400.0	0	1	2	0.0	0.0	1	0.219	0.456	5.567	5.547	111.0
5555.5557	400.0	1	3	201.99005	400.0	0	1	2	0.0	0.0	1	0.219	0.457	5.593	5.547	111.0
5555.5557	400.0	1	3	201.99005	400.0	0	1	2	0.0	0.0	1	0.219	0.457	5.527	5.549	111.0
5555.5557	400.0	1	3	201.99005	400.0	0	1	2	0.0	0.0	1	0.219	0.458	5.556	5.55	111.0
5555.5557	400.0	1	3	201.99005	400.0	0	1	2	0.0	0.0	1	0.219	0.458	5.539	5.55	111.0
5555.5557	400.0	1	3	201.99005	400.0	0	1	2	0.0	0.0	1	0.219	0.459	5.536	5.551	111.0
5555.5557	400.0	1	3	201.99005	400.0	0	1	2	0.0	0.0	1	0.219	0.459	5.353	5.553	111.0
5555.5557	400.0	1	3	201.99005	400.0	0	1	2	0.0	0.0	1	0.219	0.46	5.564	5.553	111.0
5555.5557	400.0	1	3	201.99005	400.0	0	1	2	0.0	0.0	1	0.219	0.46	5.539	5.553	111.0
5555.5557	400.0	1	3	201.99005	400.0	0	1	2	0.0	0.0	1	0.219	0.461	5.6	5.553	111.0
5555.5557	400.0	1	3	201.99005	400.0	0	1	2	0.0	0.0	1	0.219	0.461	5.572	5.554	111.0
5555.5557	400.0	1	3	201.99005	400.0	0	1	2	0.0	0.0	1	0.219	0.46	5.534	5.555	111.0
5555.5557	400.0	1	3	201.99005	400.0	0	1	2	0.0	0.0	1	0.219	0.461	5.58	5.555	111.0
5555.5557	400.0	1	3	201.99005	400.0	0	1	2	0.0	0.0	1	0.219	0.461	5.567	5.556	111.0
5555.5557	400.0	1	3	201.99005	400.0	0	1	2	0.0	0.0	1	0.219	0.461	5.564	5.556	111.0
5555.5557	400.0	1	3	201.99005	400.0	0	1	2	0.0	0.0	1	0.219	0.46	5.527	5.556	111.0
5555.5557	400.0	1	3	201.99005	400.0	0	1	2	0.0	0.0	1	0.219	0.461	5.62	5.557	111.0
5555.5557	400.0	1	3	201.99005	400.0	0	1	2	0.0	0.0	1	0.219	0.46	5.532	5.557	111.0
5555.5557	400.0	1	3	201.99005	400.0	0	1	2	0.0	0.0	1	0.219	0.461	5.571	5.557	111.0
5555.5557	400.0	1	3	201.99005	400.0	0	1	2	0.0	0.0	1	0.219	0.461	5.632	5.559	111.0
5555.5557	400.0	1	3	201.99005	400.0	0	1	2	0.0	0.0	1	0.219	0.461	5.62	5.559	111.0
5555.5557	400.0	1	3	201.99005	400.0	0	1	2	0.0	0.0	1	0.219	0.46	5.552	5.559	111.0
5555.5557	400.0	1	3	201.99005	400.0	0	1	2	0.0	0.0	1	0.219	0.461	5.559	5.559	111.0
5555.5557	400.0	1	3	201.99005	400.0	1	1	2	0.0	0.0	1	0.219	0.46	5.394	5.559	111.0
5555.5557	400.0	1	3	201.99005	400.0	1	1	2	0.0	0.0	1	0.219	0.46	5.5	5.56	111.0
5555.5557	400.0	1	3	201.99005	400.0	1	1	2	0.0	0.0	1	0.219	0.46	5.531	5.56	111.0
5555.5557	400.0	1	3	201.99005	400.0	1	1	2	0.0	0.0	1	0.219	0.46	5.526	5.56	111.0
5555.5557	400.0	1	3	201.99005	400.0	1	1	2	0.0	0.0	1	0.219	0.461	5.581	5.56	111.0
5555.5557	400.0	1	3	201.99005	400.0	1	1	2	0.0	0.0	1	0.219	0.461	5.56	5.56	111.0
5555.5557	400.0	1	3	201.99005	400.0	1	1	2	0.0	0.0	1	0.219	0.46	5.545	5.561	111.0
5555.5557	400.0	1	3	201.99005	400.0	1	1	2	0.0	0.0	1	0.219	0.461	5.568	5.561	111.0
5555.5557	400.0	1	3	201.99005	400.0	1	1	2	0.0	0.0	1	0.219	0.46	5.533	5.561	111.0
5555.5557	400.0	1	3	201.99005	400.0	1	1	2	0.0	0.0	1	0.219	0.46	5.525	5.561	111.0
5555.5557	400.0	1	3	201.99005	400.0	1	1	2	0.0	0.0	1	0.219	0.46	5.463	5.561	111.0
5555.5557	400.0	1	3	201.99005	400.0	1	1	2	0.0	0.0	1	0.219	0.46	5.541	5.561	111.0
5555.5557	400.0	1	3	201.99005	400.0	1	1	2	0.0	0.0	1	0.219	0.461	5.559	5.561	111.0
5555.5557	400.0	1	3	201.99005	400.0	1	1	2	0.0	0.0	1	0.219	0.46	5.555	5.561	111.0
5555.5557	400.0	1	3	201.99005	400.0	1	1	2	0.0	0.0	1	0.219	0.46	5.548	5.561	111.0
5555.5557	400.0	1	3	201.99005	400.0	1	1	2	0.0	0.0	1	0.219	0.461	5.572	5.561	111.0
5555.5557	400.0	1	3	201.99005	400.0	1	1	2	0.0	0.0	1	0.219	0.461	5.606	5.561	111.0
5555.5557	400.0	1	3	201.99005	400.0	1	1	2	0.0	0.0	1	0.219	0.461	5.587	5.562	111.0
5555.5557	400.0	1	3	201.99005	400.0	1	1	2	0.0	0.0	1	0.219	0.461	5.596	5.562	111.0
5555.5557	400.0	1	3	201.99005	400.0	1	1	2	0.0	0.0	1	0.219	0.46	5.534	5.562	111.0
5555.5557	400.0	1	3	201.99005	400.0	1	1	2	0.0	0.0	1	0.219	0.461	5.723	5.562	111.0
5555.5557	400.0	1	3	201.99005	400.0	1	1	2	0.0	0.0	1	0.219	0.461	5.58	5.562	111.0
5555.5557	400.0	1	3	201.99005	400.0	1	1	2	0.0	0.0	1	0.219	0.461	5.618	5.562	111.0
5555.5557	400.0	1	3	201.99005	400.0	1	1	2	0.0	0.0	1	0.219	0.461	5.655	5.562	111.0
5555.5557	400.0	1	3	201.99005	400.0	1	1	2	0.0	0.0	1	0.219	0.461	5.558	5.562	111.0
5555.5557	400.0	1	3	201.99005	400.0	1	1	2	0.0	0.0	1	0.219	0.46	5.419	5.562	111.0
5555.5557	400.0	1	3	201.99005	400.0	1	1	2	0.0	0.0	1	0.219	0.461	5.584	5.562	111.0
5555.5557	400.0	1	3	201.99005	400.0	1	1	2	0.0	0.0	1	0.219	0.461	5.583	5.562	111.0
5555.5557	400.0	1	3	201.99005	400.0	1	1	2	0.0	0.0	1	0.219	0.46	5.517	5.562	111.0
5555.5557	400.0	1	3	201.99005	400.0	1	1	2	0.0	0.0	1	0.219	0.46	5.512	5.562	111.0
5555.5557	400.0	1	3	201.99005	400.0	1	1	2	0.0	0.0	1	0.219	0.461	5.592	5.562	111.0
5555.5557	400.0	1	3	201.99005	400.0	1	1	2	0.0	0.0	1	0.219	0.46	5.538	5.562	111.0
5555.5557	400.0	1	3	201.99005	400.0	1	1	2	0.0	0.0	1	0.219	0.46	5.433	5.562	111.0
5555.5557	400.0	1	3	201.99005	400.0	1	1	2	0.0	0.0	1	0.219	0.46	5.534	5.562	111.0
5555.5557	400.0	1	3	201.99005	400.0	1	1	2	0.0	0.0	1	0.219	0.46	5.517	5.562	111.0
5555.5557	400.0	1	3	201.99005	400.0	1	1	2	0.0	0.0	1	0.219	0.461	5.571	5.562	111.0
5555.5557	400.0	1	3	201.99005	400.0	1	1	2	0.0	0.0	1	0.219	0.46	5.503	5.562	111.0
5555.5557	400.0	1	3	201.99005	400.0	1	1	2	0.0	0.0	1	0.219	0.461	5.583	5.562	111.0
5555.5557	400.0	1	3	201.99005	400.0	1	1	2	0.0	0.0	1	0.219	0.46	5.549	5.562	111.0
5555.5557	400.0	1	3	201.99005	400.0	1	1	2	0.0	0.0	1	0.219	0.461	5.596	5.562	111.0
5555.5557	400.0	1	3	201.99005	400.0	1	1	2	0.0	0.0	1	0.219	0.46	5.379	5.562	111.0
5555.5557	400.0	1	3	201.99005	400.0	1	1	2	0.0	0.0	1	0.219	0.461	5.563	5.562	111.0
5555.5557	400.0	1	3	201.99005	400.0	1	1	2	0.0	0.0	1	0.219	0.46	5.531	5.562	111.0
5555.5557	400.0	1	3	201.99005	400.0	1	1	2	0.0	0.0	1	0.219	0.46	5.556	5.562	111.0
5555.5557	400.0	1	3	201.99005	400.0	1	1	2	0.0	0.0	1	0.219	0.461	5.595	5.562	111.0
5555.5557	400.0	1	3	201.99005	400.0	1	1	2	0.0	0.0	1	0.219	0.46	5.532	5.562	111.0
5555.5557	400.0	1	3	201.99005	400.0	1	1	2	0.0	0.0	1	0.219	0.461	5.562	5.562	111.0
5555.5557	400.0	1	3	201.99005	400.0	1	1	2	0.0	0.0	1	0.219	0.46	5.527	5.562	111.0
5555.5557	400.0	1	3	201.99005	400.0	1	1	2	0.0	0.0	1	0.219	0.461	5.623	5.562	111.0
5555.5557	400.0	1	3	201.99005	400.0	1	1	2	0.0	0.0	1	0.219	0.46	5.333	5.562	111.0
5555.5557	400.0	1	3	201.99005	400.0	1	1	2	0.0	0.0	1	0.219	0.461	5.648	5.562	111.0
5555.5557	400.0	1	3	201.99005	400.0	1	1	2	0.0	0.0	1	0.219	0.46	5.548	5.562	111.0
5555.5557	400.0	1	3	201.99005	400.0	1	1	2	0.0	0.0	1	0.219	0.46	5.555	5.562	111.0
5555.5557	400.0	1	3	201.99005	400.0	1	1	2	0.0	0.0	1	0.219	0.461	5.588	5.562	111.0
5555.5557	400.0	1	3	201.99005	400.0	1	1	2	0.0	0.0	1	0.219	0.461	5.575	5.562	111.0
5555.5557	400.0	1	3	201.99005	400.0	1	1	2	0.0	0.0	1	0.219	0.46	5.539	5.562	111.0
5555.5557	400.0	1	3	201.99005	400.0	1	1	2	0.0	0.0	1	0.219	0.461	5.56	5.562	111.0
5555.5557	400.0	1	3	201.99005	400.0	1	1	2	0.0	0.0	1	0.219	0.461	5.637	5.562	111.0
5555.5557	400.0	1	3	201.99005	400.0	1	1	2	0.0	0.0	1	0.219	0.461	5.585	5.562	111.0
5555.5557	400.0	1	3	201.99005	400.0	1	1	2	0.0	0.0	1	0.219	0.46	5.547	5.562	111.0
5555.5557	400.0	1	3	201.99005	400.0	1	1	2	0.0	0.0	1	0.219	0.461	5.595	5.562	111.0
5555.5557	400.0	1	3	201.99005	400.0	1	1	2	0.0	0.0	1	0.219	0.461	5.627	5.562	111.0
5555.5557	400.0	1	3	201.99005	400.0	1	1	2	0.0	0.0	1	0.219	0.461	5.568	5.562	111.0
5555.5557	400.0	1	3	201.99005	400.0	1	1	2	0.0	0.0	1	0.219	0.461	5.581	5.562	111.0
5555.5557	400.0	1	3	201.99005	400.0	1	1	2	0.0	0.0	1	0.219	0.461	5.586	5.562	111.0
5555.5557	400.0	1	3	201.99005	400.0	1	1	2	0.0	0.0	1	0.219	0.461	5.599	5.562	111.0
5555.5557	400.0	1	3	201.99005	400.0	1	1	2	0.0	0.0	1	0.219	0.461	5.574	5.562	111.0
5555.5557	400.0	1	3	201.99005	400.0	1	1	2	0.0	0.0	1	0.219	0.461	5.672	5.562	111.0
5555.5557	400.0	1	3	201.99005	400.0	1	1	2	0.0	0.0	1	0.219	0.46	5.54	5.562	111.0
5555.5557	400.0	1	3	201.99005	400.0	1	1	2	0.0	0.0	1	0.219	0.46	5.526	5.562	111.0
5555.5557	400.0	1	3	201.99005	400.0	1	1	2	0.0	0.0	1	0.219	0.46	5.554	5.562	111.0
5555.5557	400.0	1	3	201.99005	400.0	1	1	2	0.0	0.0	1	0.219	0.461	5.56	5.562	111.0
5555.5557	400.0	1	3	201.99005	400.0	1	1	2	0.0	0.0	1	0.219	0.461	5.585	5.562	111.0
5555.5557	400.0	1	3	201.99005	400.0	1	1	2	0.0	0.0	1	0.219	0.46	5.424	5.562	111.0
5555.5557	400.0	1	3	201.99005	400.0	1	1	2	0.0	0.0	1	0.219	0.46	5.52	5.562	111.0
5555.5557	400.0	1	3	201.99005	400.0	1	1	2	0.0	0.0	1	0.219	0.461	5.572	5.562	111.0
5555.5557	400.0	1	3	201.99005	400.0	1	1	2	0.0	0.0	1	0.219	0.461	5.565	5.562	111.0
5555.5557	400.0	1	3	201.99005	400.0	1	1	2	0.0	0.0	1	0.219	0.46	5.513	5.562	111.0
5555.5557	400.0	1	3	201.99005	400.0	1	1	2	0.0	0.0	1	0.219	0.46	5.541	5.562	111.0
5555.5557	400.0	1	3	201.99005	400.0	1	1	2	0.0	0.0	1	0.219	0.461	5.607	5.562	111.0
5555.5557	400.0	1	3	201.99005	400.0	1	1	2	0.0	0.0	1	0.219	0.46	5.52	5.562	111.0
5555.5557	400.0	1	3	201.99005	400.0	1	1	2	0.0	0.0	1	0.219	0.46	5.557	5.562	111.0
5555.5557	400.0	1	3	201.99005	400.0	1	1	2	0.0	0.0	1	0.219	0.46	5.5	5.562	111.0
5555.5557	400.0	1	3	201.99005	400.0	1	1	2	0.0	0.0	1	0.219	0.46	5.547	5.562	111.0
5555.5557	400.0	1	3	201.99005	400.0	1	1	2	0.0	0.0	1	0.219	0.46	5.539	5.562	111.0
5555.5557	400.0	1	3	201.99005	400.0	1	1	2	0.0	0.0	1	0.219	0.46	5.527	5.562	111.0
5555.5557	400.0	1	3	201.99005	400.0	1	1	2	0.0	0.0	1	0.219	0.461	5.562	5.562	111.0
5555.5557	400.0	1	3	201.99005	400.0	1	1	2	0.0	0.0	1	0.219	0.46	5.51	5.562	111.0
5555.5557	400.0	1	3	201.99005	400.0	1	1	2	0.0	0.0	1	0.219	0.46	5.539	5.562	111.0
5555.5557	400.0	1	3	201.99005	400.0	1	1	2	0.0	0.0	1	0.219	0.461	5.586	5.562	111.0
5555.5557	400.0	1	3	201.99005	400.0	1	1	2	0.0	0.0	1	0.219	0.46	5.54	5.562	111.0
5555.5557	400.0	1	3	201.99005	400.0	1	1	2	0.0	0.0	1	0.219	0.46	5.528	5.562	111.0
5555.5557	400.0	1	3	201.99005	400.0	1	1	2	0.0	0.0	1	0.219	0.46	5.521	5.562	111.0
5555.5557	400.0	1	3	201.99005	400.0	1	1	2	0.0	0.0	1	0.219	0.461	5.587	5.562	111.0
5555.5557	400.0	1	3	201.99005	400.0	1	1	2	0.0	0.0	1	0.219	0.461	5.591	5.562	111.0
5555.5557	400.0	1	3	201.99005	400.0	1	1	2	0.0	0.0	1	0.219	0.461	5.614	5.562	111.0
5555.5557	400.0	1	3	201.99005	400.0	1	1	2	0.0	0.0	1	0.219	0.461	5.579	5.562	111.0
5555.5557	400.0	1	3	201.99005	400.0	1	1	2	0.0	0.0	1	0.219	0.46	5.547	5.562	111.0
5555.5557	400.0	1	3	201.99005	400.0	1	1	2	0.0	0.0	1	0.219	0.46	5.546	5.562	111.0
5555.5557	400.0	1	3	201.99005	400.0	1	1	2	0.0	0.0	1	0.219	0.46	5.522	5.562	111.0
5555.5557	400.0	1	3	201.99005	400.0	1	1	2	0.0	0.0	1	0.219	0.461	5.58	5.562	111.0
5555.5557	400.0	1	3	201.99005	400.0	1	1	2	0.0	0.0	1	0.219	0.461	5.578	5.562	111.0
5555.5557	400.0	1	3	201.99005	400.0	1	1	2	0.0	0.0	1	0.219	0.46	5.529	5.562	111.0
5555.5557	400.0	1	3	201.99005	400.0	1	1	2	0.0	0.0	1	0.219	0.461	5.596	5.562	111.0
5555.5557	400.0	1	3	201.99005	400.0	1	1	2	0.0	0.0	1	0.219	0.46	5.548	5.562	111.0
5555.5557	400.0	1	3	201.99005	400.0	1	1	2	0.0	0.0	1	0.219	0.461	5.594	5.562	111.0
5555.5557	400.0	1	3	201.99005	400.0	1	1	2	0.0	0.0	1	0.219	0.46	5.473	5.562	111.0
5555.5557	400.0	1	3	201.99005	400.0	1	1	2	0.0	0.0	1	0.219	0.461	5.601	5.562	111.0
5555.5557	400.0	1	3	201.99005	400.0	1	1	2	0.0	0.0	1	0.219	0.461	5.58	5.562	111.0
5555.5557	400.0	1	3	201.99005	400.0	1	1	2	0.0	0.0	1	0.219	0.46	5.47	5.562	111.0
5555.5557	400.0	1	3	201.99005	400.0	1	1	2	0.0	0.0	1	0.219	0.461	5.581	5.562	111.0
5555.5557	400.0	1	3	201.99005	400.0	1	1	2	0.0	0.0	1	0.219	0.461	5.561	5.562	111.0
5555.5557	400.0	1	3	201.99005	400.0	1	1	2	0.0	0.0	1	0.219	0.46	5.521	5.562	111.0
5555.5557	400.0	1	3	201.99005	400.0	1	1	2	0.0	0.0	1	0.219	0.461	5.606	5.562	111.0
5555.5557	400.0	1	3	201.99005	400.0	1	1	2	0.0	0.0	1	0.219	0.461	5.562	5.562	111.0
5555.5557	400.0	1	3	201.99005	400.0	1	1	2	0.0	0.0	1	0.219	0.461	5.607	5.562	111.0
5555.5557	400.0	1	3	201.99005	400.0	1	1	2	0.0	0.0	1	0.219	0.461	5.58	5.562	111.0
5555.5557	400.0	1	3	201.99005	400.0	1	1	2	0.0	0.0	1	0.219	0.461	5.632	5.562	111.0
5555.5557	400.0	1	3	201.99005	400.0	1	1	2	0.0	0.0	1	0.219	0.46	5.518	5.562	111.0
5555.5557	400.0	1	3	201.99005	400.0	1	1	2	0.0	0.0	1	0.219	0.46	5.555	5.562	111.0
5555.5557	400.0	1	3	201.99005	400.0	1	1	2	0.0	0.0	1	0.219	0.461	5.56	5.562	111.0
5555.5557	400.0	1	3	201.99005	400.0	1	1	2	0.0	0.0	1	0.219	0.461	5.572	5.562	111.0
5555.5557	400.0	1	3	201.99005	400.0	1	1	2	0.0	0.0	1	0.219	0.46	5.529	5.562	111.0
0.0	0.0	1	3	201.99005	400.0	1	1	2	0.0	0.0	0	0.219	0.461	5.594	5.562	111.0
0.0	0.0	1	3	201.99005	400.0	1	1	2	0.0	0.0	0	0.219	0.46	5.547	5.562	111.0
0.0	0.0	1	3	201.99005	400.0	1	1	2	0.0	0.0	0	0.219	0.46	5.506	5.562	111.0
0.0	0.0	1	3	201.99005	400.0	1	1	2	0.0	0.0	0	0.219	0.461	5.591	5.562	111.0
0.0	0.0	1	3	201.99005	400.0	1	1	2	0.0	0.0	0	0.219	0.459	5.215	5.169	111.0
0.0	0.0	1	3	201.99005	400.0	1	1	2	0.0	0.0	0	0.219	0.457	5.168	5.169	111.0
0.0	0.0	1	3	201.99005	400.0	1	1	2	0.0	0.0	0	0.219	0.449	4.411	4.463	111.0
0.0	0.0	1	3	201.99005	400.0	1	1	2	0.0	0.0	0	0.219	0.441	4.483	4.463	111.0
0.0	0.0	1	3	201.99005	400.0	1	1	2	0.0	0.0	0	0.218	0.428	3.839	3.854	111.0
0.0	0.0	1	3	201.99005	400.0	1	1	2	0.0	0.0	0	0.218	0.415	3.641	3.581	111.0
0.0	0.0	1	3	201.99005	400.0	1	1	2	0.0	0.0	0	0.218	0.404	3.788	3.581	111.0
0.0	0.0	1	3	201.99005	400.0	1	1	2	0.0	0.0	0	0.218	0.389	3.106	3.093	111.0
0.0	0.0	1	3	201.99005	400.0	1	1	2	0.0	0.0	0	0.218	0.374	2.859	2.874	111.0
0.0	0.0	1	3	201.99005	400.0	1	1	2	0.0	0.0	0	0.217	0.361	2.864	2.874	111.0
0.0	0.0	1	3	201.99005	400.0	1	1	2	0.0	0.0	0	0.217	0.344	2.387	2.482	111.0
0.0	0.0	1	3	201.99005	400.0	1	1	2	0.0	0.0	0	0.217	0.332	2.492	2.482	111.0
0.0	0.0	1	3	201.99005	400.0	1	1	2	0.0	0.0	0	0.216	0.318	2.301	2.307	111.0
0.0	0.0	1	3	201.99005	400.0	1	1	2	0.0	0.0	0	0.216	0.304	1.95	1.992	111.0
0.0	0.0	1	3	201.99005	400.0	1	1	2	0.0	0.0	0	0.216	0.291	2.046	1.992	111.0
0.0	0.0	1	3	201.99005	400.0	1	1	2	0.0	0.0	0	0.215	0.277	1.759	1.85	111.0
0.0	0.0	1	3	201.99005	400.0	1	1	2	0.0	0.0	0	0.215	0.265	1.713	1.599	111.0
0.0	0.0	1	3	201.99005	400.0	1	1	2	0.0	0.0	0	0.215	0.252	1.6	1.599	111.0
0.0	0.0	1	3	201.99005	400.0	1	1	2	0.0	0.0	0	0.215	0.24	1.522	1.485	111.0
0.0	0.0	1	3	201.99005	400.0	1	1	2	0.0	0.0	0	0.214	0.23	1.461	1.485	111.0
0.0	0.0	1	3	201.99005	400.0	1	1	2	0.0	0.0	0	0.214	0.218	1.267	1.283	111.0
0.0	0.0	1	3	201.99005	400.0	1	1	2	0.0	0.0	0	0.214	0.207	1.325	1.107	111.0
0.0	0.0	1	3	201.99005	400.0	1	1	2	0.0	0.0	0	0.214	0.195	1.118	1.107	111.0
0.0	0.0	1	3	201.99005	400.0	1	1	2	0.0	0.0	0	0.214	0.185	1.006	1.029	111.0
0.0	0.0	1	3	201.99005	400.0	1	1	2	0.0	0.0	0	0.214	0.175	0.921	0.888	111.0
0.0	0.0	1	3	201.99005	400.0	1	1	2	0.0	0.0	0	0.214	0.165	0.854	0.888	111.0
0.0	0.0	1	3	201.99005	400.0	1	1	2	0.0	0.0	0	0.214	0.156	0.797	0.825	111.0
0.0	0.0	1	3	201.99005	400.0	1	1	2	0.0	0.0	0	0.214	0.148	0.852	0.825	111.0
0.0	0.0	1	3	201.99005	400.0	1	1	2	0.0	0.0	0	0.214	0.139	0.726	0.712	111.0
0.0	0.0	1	3	201.99005	400.0	1	1	2	0.0	0.0	0	0.214	0.131	0.702	0.662	111.0
0.0	0.0	1	3	201.99005	400.0	1	1	2	0.0	0.0	0	0.214	0.123	0.641	0.662	111.0
0.0	0.0	1	3	201.99005	400.0	1	1	2	0.0	0.0	0	0.214	0.116	0.549	0.572	111.0
0.0	0.0	1	3	201.99005	400.0	1	1	2	0.0	0.0	0	0.214	0.11	0.56	0.531	111.0
0.0	0.0	1	3	201.99005	400.0	1	1	2	0.0	0.0	0	0.214	0.104	0.564	0.531	111.0
0.0	0.0	1	3	201.99005	400.0	1	1	2	0.0	0.0	0	0.214	0.097	0.402	0.458	111.0
0.0	0.0	1	3	201.99005	400.0	1	1	2	0.0	0.0	0	0.214	0.092	0.392	0.458	111.0
0.0	0.0	1	3	201.99005	400.0	1	1	2	0.0	0.0	0	0.214	0.087	0.402	0.396	111.0
0.0	0.0	1	3	201.99005	400.0	1	1	2	0.0	0.0	0	0.214	0.081	0.399	0.368	111.0
0.0	0.0	1	3	201.99005	400.0	1	1	2	0.0	0.0	0	0.214	0.076	0.357	0.368	101.0
0.0	0.0	1	3	201.99005	400.0	1	1	2	0.0	0.0	0	0.214	0.072	0.376	0.317	111.0
0.0	0.0	1	3	201.99005	400.0	1	1	2	0.0	0.0	0	0.214	0.068	0.416	0.296	111.0
0.0	0.0	1	3	201.99005	400.0	1	1	2	0.0	0.0	0	0.214	0.064	0.38	0.296	111.0
0.0	0.0	1	3	201.99005	400.0	1	1	2	0.0	0.0	0	0.214	0.059	0.238	0.254	111.0
0.0	0.0	1	3	201.99005	400.0	1	1	2	0.0	0.0	0	0.214	0.057	0.407	0.254	111.0
0.0	0.0	1	3	201.99005	400.0	1	1	2	0.0	0.0	0	0.214	0.055	0.46	0.236	111.0
0.0	0.0	1	3	201.99005	400.0	1	1	2	0.0	0.0	0	0.214	0.051	0.192	0.204	111.0
0.0	0.0	1	3	201.99005	400.0	1	1	2	0.0	0.0	0	0.214	0.047	0.203	0.204	111.0
0.0	0.0	1	3	201.99005	400.0	1	1	2	0.0	0.0	0	0.214	0.043	0.184	0.189	111.0
0.0	0.0	1	3	201.99005	400.0	1	1	2	0.0	0.0	0	0.214	0.039	0.181	0.163	101.0
0.0	0.0	1	3	201.99005	400.0	1	1	2	0.0	0.0	0	0.214	0.037	0.149	0.163	111.0
0.0	0.0	1	3	201.99005	400.0	1	1	2	0.0	0.0	0	0.214	0.035	0.18	0.152	101.0
0.0	0.0	1	3	201.99005	400.0	1	1	2	0.0	0.0	0	0.214	0.033	0.157	0.152	101.0
0.0	0.0	1	3	201.99005	400.0	1	1	2	0.0	0.0	0	0.214	0.031	0.15	0.131	101.0
0.0	0.0	1	3	201.99005	400.0	1	1	2	0.0	0.0	0	0.214	0.029	0.096	0.121	111.0
0.0	0.0	1	3	201.99005	400.0	1	1	2	0.0	0.0	0	0.214	0.027	0.108	0.121	111.0
0.0	0.0	1	3	201.99005	400.0	1	1	2	0.0	0.0	0	0.214	0.025	0.268	0.105	101.0
0.0	0.0	1	3	201.99005	400.0	1	1	2	0.0	0.0	0	0.214	0.023	0.126	0.097	101.0
0.0	0.0	1	3	201.99005	400.0	1	1	2	0.0	0.0	0	0.214	0.021	0.154	0.097	101.0
0.0	0.0	1	3	201.99005	400.0	1	1	2	0.0	0.0	0	0.214	0.02	0.042	0.084	101.0
0.0	0.0	1	3	201.99005	400.0	1	1	2	0.0	0.0	0	0.214	0.02	0.082	0.084	101.0
0.0	0.0	1	3	201.99005	400.0	1	1	2	0.0	0.0	0	0.214	0.02	0.096	0.072	101.0
0.0	0.0	1	3	201.99005	400.0	1	1	2	0.0	0.0	0	0.214	0.02	0.161	0.067	101.0
0.0	0.0	1	3	201.99005	400.0	1	1	2	0.0	0.0	0	0.214	0.02	0.103	0.067	111.0
0.0	0.0	1	3	201.99005	400.0	1	1	2	0.0	0.0	0	0.214	0.02	0.088	0.058	101.0
0.0	0.0	1	3	201.99005	400.0	1	1	2	0.0	0.0	0	0.214	0.02	0.257	0.053	111.0
0.0	0.0	1	3	201.99005	400.0	1	1	2	0.0	0.0	0	0.214	0.02	0.009	0.053	111.0
0.0	0.0	1	3	201.99005	400.0	1	1	2	0.0	0.0	0	0.214	0.02	0.127	0.046	111.0
0.0	0.0	1	3	201.99005	400.0	1	1	2	0.0	0.0	0	0.214	0.02	0.042	0.046	101.0
0.0	0.0	1	3	201.99005	400.0	1	1	2	0.0	0.0	0	0.214	0.02	0.092	0.043	111.0
0.0	0.0	1	3	201.99005	400.0	1	1	2	0.0	0.0	0	0.214	0.019	-0.018	0.037	111.0
0.0	0.0	1	3	201.99005	400.0	1	1	2	0.0	0.0	0	0.214	0.019	0.042	0.037	111.0
0.0	0.0	1	3	201.99005	400.0	1	1	2	0.0	0.0	0	0.214	0.019	0.054	0.034	101.0
0.0	0.0	1	3	201.99005	400.0	1	1	2	0.0	0.0	0	0.214	0.019	0.023	0.029	111.0
0.0	0.0	1	3	201.99005	400.0	1	1	2	0.0	0.0	0	0.214	0.019	0.019	0.029	101.0
0.0	0.0	1	3	201.99005	400.0	1	1	2	0.0	0.0	0	0.214	0.018	0.046	0.025	101.0
0.0	0.0	1	3	201.99005	400.0	1	1	2	0.0	0.0	0	0.214	0.016	-0.015	0.025	111.0
0.0	0.0	1	3	201.99005	400.0	1	1	2	0.0	0.0	0	0.214	0.016	0.022	0.023	111.0
0.0	0.0	1	3	201.99005	400.0	1	1	2	0.0	0.0	0	0.214	0.016	0.038	0.02	111.0
0.0	0.0	1	3	201.99005	400.0	1	1	2	0.0	0.0	0	0.214	0.016	-0.01	0.02	111.0
0.0	0.0	1	3	201.99005	400.0	1	1	2	0.0	0.0	0	0.214	0.016	0.016	0.018	111.0
0.0	0.0	1	3	201.99005	400.0	1	1	2	0.0	0.0	0	0.214	0.016	0.004	0.015	101.0
0.0	0.0	1	3	201.99005	400.0	1	1	2	0.0	0.0	0	0.214	0.016	0.027	0.015	111.0
0.0	0.0	1	3	201.99005	400.0	1	1	2	0.0	0.0	0	0.214	0.016	0.0	0.014	111.0
0.0	0.0	1	3	201.99005	400.0	1	1	2	0.0	0.0	0	0.214	0.015	0.0	0.014	111.0
0.0	0.0	1	3	201.99005	400.0	1	1	2	0.0	0.0	0	0.214	0.015	0.134	0.012	111.0
0.0	0.0	1	3	201.99005	400.0	1	1	2	0.0	0.0	0	0.214	0.015	0.012	0.011	111.0
0.0	0.0	1	3	201.99005	400.0	1	1	2	0.0	0.0	0	0.214	0.015	-0.003	0.011	111.0
0.0	0.0	1	3	201.99005	400.0	1	1	2	0.0	0.0	0	0.214	0.015	0.03	0.009	111.0
0.0	0.0	1	3	201.99005	400.0	1	1	2	0.0	0.0	0	0.214	0.014	-0.011	0.008	101.0
0.0	0.0	1	3	201.99005	400.0	1	1	2	0.0	0.0	0	0.214	0.014	0.004	0.008	111.0
0.0	0.0	1	3	201.99005	400.0	1	1	2	0.0	0.0	0	0.214	0.013	-0.083	0.007	101.0
0.0	0.0	1	3	201.99005	400.0	1	1	2	0.0	0.0	0	0.214	0.013	0.0	0.007	101.0
0.0	0.0	1	3	201.99005	400.0	1	1	2	0.0	0.0	0	0.214	0.013	0.0	0.006	111.0
0.0	0.0	1	3	201.99005	400.0	1	1	2	0.0	0.0	0	0.214	0.012	-0.026	0.006	101.0
0.0	0.0	1	3	201.99005	400.0	1	1	2	0.0	0.0	0	0.214	0.012	0.031	0.006	111.0
0.0	0.0	1	3	201.99005	400.0	1	1	2	0.0	0.0	0	0.214	0.011	0.012	0.005	111.0
0.0	0.0	1	3	201.99005	400.0	1	1	2	0.0	0.0	0	0.214	0.011	0.011	0.004	111.0
0.0	0.0	1	3	201.99005	400.0	1	1	2	0.0	0.0	0	0.214	0.011	0.061	0.004	111.0
0.0	0.0	1	3	201.99005	400.0	1	1	2	0.0	0.0	0	0.214	0.01	0.019	0.003	111.0
0.0	0.0	1	3	201.99005	400.0	1	1	2	0.0	0.0	0	0.214	0.009	-0.003	0.003	111.0
0.0	0.0	1	3	201.99005	400.0	1	1	2	0.0	0.0	0	0.214	0.009	0.015	0.003	111.0
0.0	0.0	1	3	201.99005	400.0	1	1	2	0.0	0.0	0	0.214	0.009	-0.003	0.002	111.0
0.0	0.0	1	3	201.99005	400.0	1	1	2	0.0	0.0	0	0.214	0.009	0.011	0.002	101.0
0.0	0.0	1	3	201.99005	400.0	1	1	2	0.0	0.0	0	0.214	0.009	0.256	0.002	111.0
0.0	0.0	1	3	201.99005	400.0	1	1	2	0.0	0.0	0	0.214	0.008	-0.014	0.002	111.0
0.0	0.0	1	3	201.99005	400.0	1	1	2	0.0	0.0	0	0.214	0.007	-0.01	0.002	111.0
0.0	0.0	1	3	201.99005	400.0	1	1	2	0.0	0.0	0	0.214	0.005	-0.064	0.001	111.0
0.0	0.0	1	3	201.99005	400.0	1	1	2	0.0	0.0	0	0.214	0.005	0.065	0.001	101.0
0.0	0.0	1	3	201.99005	400.0	1	1	2	0.0	0.0	0	0.214	0.004	-0.037	0.001	111.0
0.0	0.0	1	3	201.99005	400.0	1	1	2	0.0	0.0	0	0.214	0.004	0.0	0.001	111.0
0.0	0.0	1	3	201.99005	400.0	1	1	2	0.0	0.0	0	0.214	0.003	-0.01	0.001	111.0
0.0	0.0	1	3	201.99005	400.0	1	1	2	0.0	0.0	0	0.214	0.002	-0.029	0.001	111.0
0.0	0.0	1	3	201.99005	400.0	1	1	2	0.0	0.0	0	0.214	0.002	0.023	0.0	101.0
0.0	0.0	1	3	201.99005	400.0	1	1	2	0.0	0.0	0	0.214	0.002	0.02	0.0	111.0
0.0	0.0	1	3	201.99005	400.0	1	1	2	0.0	0.0	0	0.214	0.001	0.131	0.0	111.0
0.0	0.0	1	3	201.99005	400.0	1	1	2	0.0	0.0	0	0.214	0.0	0.094	0.0	111.0
0.0	0.0	1	3	201.99005	400.0	1	1	2	0.0	0.0	0	0.214	0.0	-0.004	0.0	111.0
0.0	0.0	1	3	201.99005	400.0	1	1	2	0.0	0.0	0	0.214	0.0	0.0	0.0	101.0
0.0	0.0	1	3	201.99005	400.0	1	1	2	0.0	0.0	0	0.214	0.0	0.008	0.0	101.0
0.0	0.0	1	3	201.99005	400.0	1	1	2	0.0	0.0	0	0.214	0.0	-0.011	0.0	111.0
0.0	0.0	1	3	201.99005	400.0	1	1	2	0.0	0.0	0	0.214	0.0	0.004	0.0	101.0
0.0	0.0	1	3	201.99005	400.0	1	1	2	0.0	0.0	0	0.214	0.0	0.015	0.0	111.0
0.0	0.0	1	3	201.99005	400.0	1	1	2	0.0	0.0	0	0.214	0.0	0.102	0.0	111.0
0.0	0.0	1	3	201.99005	400.0	1	1	2	0.0	0.0	0	0.214	0.0	0.004	0.0	111.0
0.0	0.0	1	3	201.99005	400.0	1	1	2	0.0	0.0	0	0.214	0.0	0.042	0.0	111.0
0.0	0.0	1	3	201.99005	400.0	1	1	2	0.0	0.0	0	0.214	0.0	0.034	0.0	111.0
0.0	0.0	1	3	201.99005	400.0	1	1	2	0.0	0.0	0	0.214	-0.001	-0.088	0.0	111.0
0.0	0.0	1	3	201.99005	400.0	1	1	2	0.0	0.0	0	0.214	0.0	0.015	0.0	111.0
0.0	0.0	1	3	201.99005	400.0	1	1	2	0.0	0.0	0	0.214	-0.001	-0.041	0.0	111.0
0.0	0.0	1	3	201.99005	400.0	1	1	2	0.0	0.0	0	0.214	0.0	-0.007	0.0	111.0
0.0	0.0	1	3	201.99005	400.0	1	1	2	0.0	0.0	0	0.214	0.0	0.008	0.0	111.0
0.0	0.0	1	3	201.99005	400.0	1	1	2	0.0	0.0	0	0.214	0.0	0.015	0.0	111.0
0.0	0.0	1	3	201.99005	400.0	1	1	2	0.0	0.0	0	0.214	0.0	0.038	0.0	111.0
0.0	0.0	1	3	201.99005	400.0	1	1	2	0.0	0.0	0	0.214	0.0	0.0	0.0	111.0
0.0	0.0	1	3	201.99005	400.0	1	1	2	0.0	0.0	0	0.214	0.0	-0.003	0.0	111.0
0.0	0.0	1	3	201.99005	400.0	1	1	2	0.0	0.0	0	0.214	0.0	0.023	0.0	111.0
0.0	0.0	1	3	201.99005	400.0	1	1	2	0.0	0.0	0	0.214	0.0	0.061	0.0	111.0
0.0	0.0	1	3	201.99005	400.0	1	1	2	0.0	0.0	0	0.214	0.0	-0.007	0.0	111.0
0.0	0.0	1	3	201.99005	400.0	1	1	2	0.0	0.0	0	0.214	0.0	-0.007	0.0	111.0
0.0	0.0	1	3	201.99005	400.0	1	1	2	0.0	0.0	0	0.214	0.0	0.016	0.0	111.0
0.0	0.0	1	3	201.99005	400.0	1	1	2	0.0	0.0	0	0.214	0.0	0.019	0.0	111.0
0.0	0.0	1	3	201.99005	400.0	1	1	2	0.0	0.0	0	0.214	-0.001	-0.018	0.0	101.0
0.0	0.0	1	3	201.99005	400.0	1	1	2	0.0	0.0	0	0.214	-0.001	-0.014	0.0	111.0
0.0	0.0	1	3	201.99005	400.0	1	1	2	0.0	0.0	0	0.214	-0.001	-0.018	0.0	111.0
0.0	0.0	1	3	201.99005	400.0	1	1	2	0.0	0.0	0	0.214	-0.001	-0.022	0.0	111.0
0.0	0.0	1	3	201.99005	400.0	1	1	2	0.0	0.0	0	0.214	0.0	-0.007	0.0	111.0
0.0	0.0	1	3	201.99005	400.0	1	1	2	0.0	0.0	0	0.214	0.0	-0.011	0.0	111.0
0.0	0.0	1	3	201.99005	400.0	1	1	2	0.0	0.0	0	0.214	0.0	-0.011	0.0	111.0
0.0	0.0	1	3	201.99005	400.0	1	1	2	0.0	0.0	0	0.214	0.0	0.015	0.0	101.0
0.0	0.0	1	3	201.99005	400.0	1	1	2	0.0	0.0	0	0.214	-0.001	-0.022	0.0	111.0
0.0	0.0	1	3	201.99005	400.0	1	1	2	0.0	0.0	0	0.214	0.0	0.019	0.0	111.0
0.0	0.0	1	3	201.99005	400.0	1	1	2	0.0	0.0	0	0.214	0.0	0.031	0.0	111.0
0.0	0.0	1	3	201.99005	400.0	1	1	2	0.0	0.0	0	0.214	-0.001	-0.095	0.0	111.0
0.0	0.0	1	3	201.99005	400.0	1	1	2	0.0	0.0	0	0.214	0.0	0.031	0.0	101.0
0.0	0.0	1	3	201.99005	400.0	1	1	2	0.0	0.0	0	0.214	-0.001	-0.114	0.0	111.0
0.0	0.0	1	3	201.99005	400.0	1	1	2	0.0	0.0	0	0.214	0.0	-0.003	0.0	111.0
0.0	0.0	1	3	201.99005	400.0	1	1	2	0.0	0.0	0	0.214	0.0	0.084	0.0	111.0
0.0	0.0	1	3	201.99005	400.0	1	1	2	0.0	0.0	0	0.214	0.0	0.035	0.0	111.0
0.0	0.0	1	3	201.99005	400.0	1	1	2	0.0	0.0	0	0.214	0.0	0.0	0.0	111.0
0.0	0.0	1	3	201.99005	400.0	1	1	2	0.0	0.0	0	0.214	0.0	0.023	0.0	111.0
0.0	0.0	1	3	201.99005	400.0	1	1	2	0.0	0.0	0	0.214	0.0	0.004	0.0	111.0
0.0	0.0	1	3	201.99005	400.0	1	1	2	0.0	0.0	0	0.214	0.0	0.038	0.0	111.0
0.0	0.0	1	3	201.99005	400.0	1	1	2	0.0	0.0	0	0.214	-0.001	-0.156	0.0	111.0
0.0	0.0	1	3	201.99005	400.0	1	1	2	0.0	0.0	0	0.214	0.0	0.008	0.0	111.0
0.0	0.0	1	3	201.99005	400.0	1	1	2	0.0	0.0	0	0.214	-0.001	-0.049	0.0	111.0
0.0	0.0	1	3	201.99005	400.0	1	1	2	0.0	0.0	0	0.214	0.0	0.012	0.0	111.0
0.0	0.0	1	3	201.99005	400.0	1	1	2	0.0	0.0	0	0.214	-0.001	-0.018	0.0	111.0
0.0	0.0	1	3	201.99005	400.0	1	1	2	0.0	0.0	0	0.214	0.0	0.027	0.0	111.0
0.0	0.0	1	3	201.99005	400.0	1	1	2	0.0	0.0	0	0.214	-0.001	-0.026	0.0	101.0
0.0	0.0	1	3	201.99005	400.0	1	1	2	0.0	0.0	0	0.214	0.0	0.008	0.0	111.0
0.0	0.0	1	3	201.99005	400.0	1	1	2	0.0	0.0	0	0.214	-0.001	-0.034	0.0	111.0
0.0	0.0	1	3	201.99005	400.0	1	1	2	0.0	0.0	0	0.214	0.0	0.038	0.0	111.0
0.0	0.0	1	3	201.99005	400.0	1	1	2	0.0	0.0	0	0.214	0.0	0.038	0.0	111.0
0.0	0.0	1	3	201.99005	400.0	1	1	2	0.0	0.0	0	0.214	-0.001	-0.053	0.0	111.0
0.0	0.0	1	3	201.99005	400.0	1	1	2	0.0	0.0	0	0.214	0.0	0.015	0.0	111.0
0.0	0.0	1	3	201.99005	400.0	1	1	2	0.0	0.0	0	0.214	0.0	0.035	0.0	111.0
0.0	0.0	1	3	201.99005	400.0	1	1	2	0.0	0.0	0	0.214	0.0	-0.003	0.0	111.0
0.0	0.0	1	3	201.99005	400.0	1	1	2	0.0	0.0	0	0.214	-0.001	-0.03	0.0	111.0
0.0	0.0	1	3	201.99005	400.0	1	1	2	0.0	0.0	0	0.214	-0.001	-0.026	0.0	111.0
0.0	0.0	1	3	201.99005	400.0	1	1	2	0.0	0.0	0	0.214	-0.001	-0.11	0.0	101.0
0.0	0.0	1	3	201.99005	400.0	1	1	2	0.0	0.0	0	0.214	0.0	0.015	0.0	111.0
0.0	0.0	1	3	201.99005	400.0	1	1	2	0.0	0.0	0	0.214	0.0	-0.011	0.0	111.0
0.0	0.0	1	3	201.99005	400.0	1	1	2	0.0	0.0	0	0.214	0.0	-0.011	0.0	111.0
0.0	0.0	1	3	201.99005	400.0	1	1	2	0.0	0.0	0	0.214	-0.001	-0.022	0.0	111.0
0.0	0.0	1	3	201.99005	400.0	1	1	2	0.0	0.0	0	0.214	0.0	-0.007	0.0	111.0
0.0	0.0	1	3	201.99005	400.0	1	1	2	0.0	0.0	0	0.214	0.0	0.042	0.0	111.0
0.0	0.0	1	3	201.99005	400.0	1	1	2	0.0	0.0	0	0.214	0.0	0.019	0.0	111.0
0.0	0.0	1	3	201.99005	400.0	1	1	2	0.0	0.0	0	0.214	0.0	-0.011	0.0	111.0
0.0	0.0	1	3	201.99005	400.0	1	1	2	0.0	0.0	0	0.214	0.0	0.035	0.0	111.0
0.0	0.0	1	3	201.99005	400.0	1	1	2	0.0	0.0	0	0.214	0.0	-0.011	0.0	111.0
0.0	0.0	1	3	201.99005	400.0	1	1	2	0.0	0.0	0	0.214	0.0	0.011	0.0	111.0
0.0	0.0	1	3	201.99005	400.0	1	1	2	0.0	0.0	0	0.214	0.0	-0.003	0.0	111.0
0.0	0.0	1	3	201.99005	400.0	1	1	2	0.0	0.0	0	0.214	-0.001	-0.053	0.0	111.0
0.0	0.0	1	3	201.99005	400.0	1	1	2	0.0	0.0	0	0.214	-0.001	-0.014	0.0	111.0
0.0	0.0	1	3	201.99005	400.0	1	1	2	0.0	0.0	0	0.214	0.0	-0.003	0.0	111.0
0.0	0.0	1	3	201.99005	400.0	1	1	2	0.0	0.0	0	0.214	0.0	0.011	0.0	111.0
0.0	0.0	1	3	201.99005	400.0	1	1	2	0.0	0.0	0	0.214	0.0	0.023	0.0	111.0
0.0	0.0	1	3	201.99005	400.0	1	1	2	0.0	0.0	0	0.214	0.0	0.246	0.0	101.0
0.0	0.0	1	3	201.99005	400.0	1	1	2	0.0	0.0	0	0.214	0.0	0.0	0.0	111.0
0.0	0.0	1	3	201.99005	400.0	1	1	2	0.0	0.0	0	0.214	0.0	0.023	0.0	111.0
0.0	0.0	1	3	201.99005	400.0	1	1	2	0.0	0.0	0	0.214	-0.001	-0.076	0.0	111.0
0.0	0.0	1	3	201.99005	400.0	1	1	2	0.0	0.0	0	0.214	0.0	0.019	0.0	111.0
0.0	0.0	1	3	201.99005	400.0	1	1	2	0.0	0.0	0	0.214	0.0	0.038	0.0	111.0
0.0	0.0	1	3	201.99005	400.0	1	1	2	0.0	0.0	0	0.214	0.0	0.038	0.0	111.0
0.0	0.0	1	3	201.99005	400.0	1	1	2	0.0	0.0	0	0.214	0.0	0.161	0.0	111.0
0.0	0.0	1	3	201.99005	400.0	1	1	2	0.0	0.0	0	0.214	0.0	0.027	0.0	111.0
0.0	0.0	1	3	201.99005	400.0	1	1	2	0.0	0.0	0	0.214	-0.001	-0.045	0.0	111.0
0.0	0.0	1	3	201.99005	400.0	1	1	2	0.0	0.0	0	0.214	-0.001	-0.026	0.0	111.0
0.0	0.0	1	3	201.99005	400.0	1	1	2	0.0	0.0	0	0.214	-0.001	-0.129	0.0	111.0
0.0	0.0	1	3	201.99005	400.0	1	1	2	0.0	0.0	0	0.214	-0.001	-0.014	0.0	111.0
0.0	0.0	1	3	201.99005	400.0	1	1	2	0.0	0.0	0	0.214	0.0	0.008	0.0	111.0
0.0	0.0	1	3	201.99005	400.0	1	1	2	0.0	0.0	0	0.214	0.0	-0.007	0.0	111.0
0.0	0.0	1	3	201.99005	400.0	1	1	2	0.0	0.0	0	0.214	0.0	0.011	0.0	111.0
0.0	0.0	1	3	201.99005	400.0	1	1	2	0.0	0.0	0	0.214	0.0	0.004	0.0	111.0
0.0	0.0	1	3	201.99005	400.0	1	1	2	0.0	0.0	0	0.214	-0.001	-0.03	0.0	111.0
0.0	0.0	1	3	201.99005	400.0	1	1	2	0.0	0.0	0	0.214	-0.001	-0.041	0.0	111.0
0.0	0.0	1	3	201.99005	400.0	1	1	2	0.0	0.0	0	0.213	0.0	-0.003	0.0	111.0
0.0	0.0	1	3	201.99005	400.0	1	1	2	0.0	0.0	0	0.213	0.0	0.015	0.0	111.0
0.0	0.0	1	3	201.99005	400.0	1	1	2	0.0	0.0	0	0.213	0.0	-0.007	0.0	111.0
0.0	0.0	1	3	201.99005	400.0	1	1	2	0.0	0.0	0	0.213	-0.001	-0.214	0.0	111.0
0.0	0.0	1	3	201.99005	400.0	1	1	2	0.0	0.0	0	0.213	0.0	0.054	0.0	111.0
0.0	0.0	1	3	201.99005	400.0	1	1	2	0.0	0.0	0	0.213	0.0	0.019	0.0	111.0
0.0	0.0	1	3	201.99005	400.0	1	1	2	0.0	0.0	0	0.213	-0.001	-0.022	0.0	111.0
0.0	0.0	1	3	201.99005	400.0	1	1	2	0.0	0.0	0	0.213	-0.001	-0.132	0.0	111.0
0.0	0.0	1	3	201.99005	400.0	1	1	2	0.0	0.0	0	0.213	0.0	0.004	0.0	111.0
0.0	0.0	1	3	201.99005	400.0	1	1	2	0.0	0.0	0	0.213	-0.001	-0.018	0.0	111.0
0.0	0.0	1	3	201.99005	400.0	1	1	2	0.0	0.0	0	0.213	-0.001	-0.018	0.0	111.0
0.0	0.0	1	3	201.99005	400.0	1	1	2	0.0	0.0	0	0.213	0.0	-0.008	0.0	101.0
0.0	0.0	1	3	201.99005	400.0	1	1	2	0.0	0.0	0	0.213	0.0	-0.004	0.0	111.0
0.0	0.0	1	3	201.99005	400.0	1	1	2	0.0	0.0	0	0.213	0.0	0.031	0.0	111.0
4180.487	300.99503	2	3	201.99005	300.99503	1	2	2	0.0	0.0	1	0.213	-0.001	-0.149	0.0	111.0
4180.487	300.99503	2	3	201.99005	300.99503	0	2	2	0.0	0.0	1	0.213	0.0	-0.003	0.0	111.0
4180.487	300.99503	2	3	201.99005	300.99503	0	2	2	0.0	0.0	1	0.213	0.0	-0.011	0.0	111.0
4180.487	300.99503	2	3	201.99005	300.99503	0	2	2	0.0	0.0	1	0.213	0.0	0.015	0.0	111.0
4180.487	300.99503	2	3	201.99005	300.99503	0	2	2	0.0	0.0	1	0.213	0.002	0.403	0.569	111.0
4180.487	300.99503	2	3	201.99005	300.99503	0	2	2	0.0	0.0	1	0.213	0.006	0.533	0.569	111.0
4180.487	300.99503	2	3	201.99005	300.99503	0	2	2	0.0	0.0	1	0.214	0.014	1.02	1.063	111.0
4180.487	300.99503	2	3	201.99005	300.99503	0	2	2	0.0	0.0	1	0.214	0.024	1.37	1.283	111.0
4180.487	300.99503	2	3	201.99005	300.99503	0	2	2	0.0	0.0	1	0.214	0.032	1.293	1.283	111.0
4180.487	300.99503	2	3	201.99005	300.99503	0	2	2	0.0	0.0	1	0.214	0.043	1.669	1.679	111.0
4180.487	300.99503	2	3	201.99005	300.99503	0	2	2	0.0	0.0	1	0.214	0.053	1.893	1.856	111.0
4180.487	300.99503	2	3	201.99005	300.99503	0	2	2	0.0	0.0	1	0.214	0.062	1.637	1.856	111.0
4180.487	300.99503	2	3	201.99005	300.99503	0	2	2	0.0	0.0	1	0.214	0.072	2.18	2.174	111.0
4180.487	300.99503	2	3	201.99005	300.99503	0	2	2	0.0	0.0	1	0.214	0.084	2.188	2.174	111.0
4180.487	300.99503	2	3	201.99005	300.99503	0	2	2	0.0	0.0	1	0.214	0.094	2.343	2.316	111.0
4180.487	300.99503	2	3	201.99005	300.99503	0	2	2	0.0	0.0	1	0.214	0.106	2.612	2.571	111.0
4180.487	300.99503	2	3	201.99005	300.99503	0	2	2	0.0	0.0	1	0.214	0.116	2.523	2.571	111.0
4180.487	300.99503	2	3	201.99005	300.99503	0	2	2	0.0	0.0	1	0.214	0.127	2.82	2.791	111.0
4180.487	300.99503	2	3	201.99005	300.99503	0	2	2	0.0	0.0	1	0.215	0.137	2.879	2.889	111.0
4180.487	300.99503	2	3	201.99005	300.99503	0	2	2	0.0	0.0	1	0.215	0.147	2.915	2.889	111.0
4180.487	300.99503	2	3	201.99005	300.99503	0	2	2	0.0	0.0	1	0.215	0.157	3.077	3.066	111.0
4180.487	300.99503	2	3	201.99005	300.99503	0	2	2	0.0	0.0	1	0.215	0.166	3.066	3.066	111.0
4180.487	300.99503	2	3	201.99005	300.99503	0	2	2	0.0	0.0	1	0.215	0.176	3.168	3.145	111.0
4180.487	300.99503	2	3	201.99005	300.99503	0	2	2	0.0	0.0	1	0.215	0.185	3.284	3.287	111.0
4180.487	300.99503	2	3	201.99005	300.99503	0	2	2	0.0	0.0	1	0.215	0.193	3.245	3.287	111.0
4180.487	300.99503	2	3	201.99005	300.99503	0	2	2	0.0	0.0	1	0.215	0.202	3.405	3.35	111.0
4180.487	300.99503	2	3	201.99005	300.99503	0	2	2	0.0	0.0	1	0.215	0.21	3.431	3.464	111.0
4180.487	300.99503	2	3	201.99005	300.99503	0	2	2	0.0	0.0	1	0.215	0.218	3.495	3.464	111.0
4180.487	300.99503	2	3	201.99005	300.99503	0	2	2	0.0	0.0	1	0.215	0.227	3.806	3.515	111.0
4180.487	300.99503	2	3	201.99005	300.99503	0	2	2	0.0	0.0	1	0.215	0.233	3.583	3.515	111.0
4180.487	300.99503	2	3	201.99005	300.99503	0	2	2	0.0	0.0	1	0.215	0.239	3.568	3.606	111.0
4180.487	300.99503	2	3	201.99005	300.99503	0	2	2	0.0	0.0	1	0.215	0.245	3.701	3.648	111.0
4180.487	300.99503	2	3	201.99005	300.99503	0	2	2	0.0	0.0	1	0.215	0.251	3.667	3.648	111.0
4180.487	300.99503	2	3	201.99005	300.99503	0	2	2	0.0	0.0	1	0.215	0.257	3.754	3.72	111.0
4180.487	300.99503	2	3	201.99005	300.99503	0	2	2	0.0	0.0	1	0.215	0.263	3.744	3.753	111.0
4180.487	300.99503	2	3	201.99005	300.99503	0	2	2	0.0	0.0	1	0.215	0.267	3.724	3.753	111.0
4180.487	300.99503	2	3	201.99005	300.99503	0	2	2	0.0	0.0	1	0.215	0.271	3.783	3.812	111.0
4180.487	300.99503	2	3	201.99005	300.99503	0	2	2	0.0	0.0	1	0.215	0.275	3.86	3.812	111.0
4180.487	300.99503	2	3	201.99005	300.99503	0	2	2	0.0	0.0	1	0.215	0.279	3.864	3.838	111.0
4180.487	300.99503	2	3	201.99005	300.99503	0	2	2	0.0	0.0	1	0.215	0.284	3.91	3.887	111.0
4180.487	300.99503	2	3	201.99005	300.99503	0	2	2	0.0	0.0	1	0.215	0.288	3.916	3.887	111.0
4180.487	300.99503	2	3	201.99005	300.99503	0	2	2	0.0	0.0	1	0.215	0.292	3.939	3.908	111.0
4180.487	300.99503	2	3	201.99005	300.99503	0	2	2	0.0	0.0	1	0.215	0.296	3.948	3.946	111.0
4180.487	300.99503	2	3	201.99005	300.99503	0	2	2	0.0	0.0	1	0.215	0.3	3.971	3.946	111.0
4180.487	300.99503	2	3	201.99005	300.99503	0	2	2	0.0	0.0	1	0.215	0.303	3.991	3.977	111.0
4180.487	300.99503	2	3	201.99005	300.99503	0	2	2	0.0	0.0	1	0.215	0.304	3.998	3.977	111.0
4180.487	300.99503	2	3	201.99005	300.99503	0	2	2	0.0	0.0	1	0.215	0.306	4.006	3.992	111.0
4180.487	300.99503	2	3	201.99005	300.99503	0	2	2	0.0	0.0	1	0.215	0.308	3.97	4.018	111.0
4180.487	300.99503	2	3	201.99005	300.99503	0	2	2	0.0	0.0	1	0.215	0.311	4.121	4.018	111.0
4180.487	300.99503	2	3	201.99005	300.99503	0	2	2	0.0	0.0	1	0.215	0.313	4.018	4.03	111.0
4180.487	300.99503	2	3	201.99005	300.99503	0	2	2	0.0	0.0	1	0.215	0.315	4.005	4.051	111.0
4180.487	300.99503	2	3	201.99005	300.99503	0	2	2	0.0	0.0	1	0.215	0.317	4.031	4.051	111.0
4180.487	300.99503	2	3	201.99005	300.99503	0	2	2	0.0	0.0	1	0.215	0.319	4.094	4.06	111.0
4180.487	300.99503	2	3	201.99005	300.99503	0	2	2	0.0	0.0	1	0.215	0.321	4.097	4.06	111.0
4180.487	300.99503	2	3	201.99005	300.99503	0	2	2	0.0	0.0	1	0.215	0.321	4.018	4.077	111.0
4180.487	300.99503	2	3	201.99005	300.99503	0	2	2	0.0	0.0	1	0.215	0.322	4.084	4.086	111.0
4180.487	300.99503	2	3	201.99005	300.99503	0	2	2	0.0	0.0	1	0.215	0.322	4.071	4.086	111.0
4180.487	300.99503	2	3	201.99005	300.99503	0	2	2	0.0	0.0	1	0.215	0.324	4.326	4.098	111.0
4180.487	300.99503	2	3	201.99005	300.99503	0	2	2	0.0	0.0	1	0.215	0.326	4.16	4.11	111.0
4180.487	300.99503	2	3	201.99005	300.99503	0	2	2	0.0	0.0	1	0.215	0.326	4.095	4.11	111.0
4180.487	300.99503	2	3	201.99005	300.99503	0	2	2	0.0	0.0	1	0.216	0.327	4.103	4.115	111.0
4180.487	300.99503	2	3	201.99005	300.99503	0	2	2	0.0	0.0	1	0.216	0.328	4.108	4.115	111.0
4180.487	300.99503	2	3	201.99005	300.99503	1	2	2	0.0	0.0	1	0.216	0.329	4.144	4.126	111.0
4180.487	300.99503	2	3	201.99005	300.99503	1	2	2	0.0	0.0	1	0.216	0.33	4.101	4.129	111.0
4180.487	300.99503	2	3	201.99005	300.99503	1	2	2	0.0	0.0	1	0.216	0.331	4.106	4.129	111.0
4180.487	300.99503	2	3	201.99005	300.99503	1	2	2	0.0	0.0	1	0.216	0.332	4.108	4.137	111.0
4180.487	300.99503	2	3	201.99005	300.99503	1	2	2	0.0	0.0	1	0.216	0.334	4.145	4.141	111.0
4180.487	300.99503	2	3	201.99005	300.99503	1	2	2	0.0	0.0	1	0.216	0.335	4.115	4.141	111.0
4180.487	300.99503	2	3	201.99005	300.99503	1	2	2	0.0	0.0	1	0.216	0.336	4.101	4.146	111.0
4180.487	300.99503	2	3	201.99005	300.99503	1	2	2	0.0	0.0	1	0.216	0.338	4.103	4.146	111.0
4180.487	300.99503	2	3	201.99005	300.99503	1	2	2	0.0	0.0	1	0.216	0.339	4.154	4.149	111.0
4180.487	300.99503	2	3	201.99005	300.99503	1	2	2	0.0	0.0	1	0.216	0.341	4.13	4.154	111.0
4180.487	300.99503	2	3	201.99005	300.99503	1	2	2	0.0	0.0	1	0.216	0.341	4.139	4.154	111.0
4180.487	300.99503	2	3	201.99005	300.99503	1	2	2	0.0	0.0	1	0.216	0.341	4.179	4.156	111.0
4180.487	300.99503	2	3	201.99005	300.99503	1	2	2	0.0	0.0	1	0.216	0.341	4.169	4.161	111.0
4180.487	300.99503	2	3	201.99005	300.99503	1	2	2	0.0	0.0	1	0.216	0.341	4.146	4.161	111.0
4180.487	300.99503	2	3	201.99005	300.99503	1	2	2	0.0	0.0	1	0.216	0.341	4.133	4.162	111.0
4180.487	300.99503	2	3	201.99005	300.99503	1	2	2	0.0	0.0	1	0.216	0.34	4.079	4.162	111.0
4180.487	300.99503	2	3	201.99005	300.99503	1	2	2	0.0	0.0	1	0.216	0.341	4.113	4.166	111.0
4180.487	300.99503	2	3	201.99005	300.99503	1	2	2	0.0	0.0	1	0.216	0.341	4.22	4.167	111.0
4180.487	300.99503	2	3	201.99005	300.99503	1	2	2	0.0	0.0	1	0.216	0.341	4.218	4.167	111.0
4180.487	300.99503	2	3	201.99005	300.99503	1	2	2	0.0	0.0	1	0.216	0.341	4.183	4.169	111.0
4180.487	300.99503	2	3	201.99005	300.99503	1	2	2	0.0	0.0	1	0.216	0.341	4.118	4.171	111.0
4180.487	300.99503	2	3	201.99005	300.99503	1	2	2	0.0	0.0	1	0.216	0.341	4.218	4.171	111.0
4180.487	300.99503	2	3	201.99005	300.99503	1	2	2	0.0	0.0	1	0.216	0.341	4.148	4.172	111.0
4180.487	300.99503	2	3	201.99005	300.99503	1	2	2	0.0	0.0	1	0.216	0.341	4.158	4.172	111.0
4180.487	300.99503	2	3	201.99005	300.99503	1	2	2	0.0	0.0	1	0.216	0.34	3.939	4.173	111.0
4180.487	300.99503	2	3	201.99005	300.99503	1	2	2	0.0	0.0	1	0.216	0.341	4.198	4.174	111.0
4180.487	300.99503	2	3	201.99005	300.99503	1	2	2	0.0	0.0	1	0.216	0.341	4.206	4.174	111.0
4180.487	300.99503	2	3	201.99005	300.99503	1	2	2	0.0	0.0	1	0.216	0.341	4.198	4.176	111.0
4180.487	300.99503	2	3	201.99005	300.99503	1	2	2	0.0	0.0	1	0.216	0.341	4.168	4.176	111.0
4180.487	300.99503	2	3	201.99005	300.99503	1	2	2	0.0	0.0	1	0.216	0.341	4.186	4.176	111.0
4180.487	300.99503	2	3	201.99005	300.99503	1	2	2	0.0	0.0	1	0.216	0.341	4.191	4.177	111.0
4180.487	300.99503	2	3	201.99005	300.99503	1	2	2	0.0	0.0	1	0.216	0.341	4.221	4.177	111.0
4180.487	300.99503	2	3	201.99005	300.99503	1	2	2	0.0	0.0	1	0.216	0.341	4.143	4.179	111.0
4180.487	300.99503	2	3	201.99005	300.99503	1	2	2	0.0	0.0	1	0.216	0.341	4.158	4.18	111.0
4180.487	300.99503	2	3	201.99005	300.99503	1	2	2	0.0	0.0	1	0.216	0.341	4.249	4.18	111.0
4180.487	300.99503	2	3	201.99005	300.99503	1	2	2	0.0	0.0	1	0.216	0.341	4.176	4.18	111.0
4180.487	300.99503	2	3	201.99005	300.99503	1	2	2	0.0	0.0	1	0.216	0.341	4.175	4.181	111.0
4180.487	300.99503	2	3	201.99005	300.99503	1	2	2	0.0	0.0	1	0.216	0.341	4.216	4.181	111.0
4180.487	300.99503	2	3	201.99005	300.99503	1	2	2	0.0	0.0	1	0.216	0.341	4.158	4.181	111.0
4180.487	300.99503	2	3	201.99005	300.99503	1	2	2	0.0	0.0	1	0.216	0.341	4.271	4.181	111.0
4180.487	300.99503	2	3	201.99005	300.99503	1	2	2	0.0	0.0	1	0.216	0.341	4.139	4.182	111.0
4180.487	300.99503	2	3	201.99005	300.99503	1	2	2	0.0	0.0	1	0.216	0.341	4.155	4.182	111.0
4180.487	300.99503	2	3	201.99005	300.99503	1	2	2	0.0	0.0	1	0.216	0.341	4.226	4.182	111.0
4180.487	300.99503	2	3	201.99005	300.99503	1	2	2	0.0	0.0	1	0.216	0.341	4.178	4.183	111.0
4180.487	300.99503	2	3	201.99005	300.99503	1	2	2	0.0	0.0	1	0.216	0.341	4.123	4.183	111.0
4180.487	300.99503	2	3	201.99005	300.99503	1	2	2	0.0	0.0	1	0.216	0.341	4.173	4.183	111.0
4180.487	300.99503	2	3	201.99005	300.99503	1	2	2	0.0	0.0	1	0.216	0.341	4.209	4.183	111.0
4180.487	300.99503	2	3	201.99005	300.99503	1	2	2	0.0	0.0	1	0.216	0.341	4.175	4.183	111.0
4180.487	300.99503	2	3	201.99005	300.99503	1	2	2	0.0	0.0	1	0.216	0.341	4.209	4.183	111.0
4180.487	300.99503	2	3	201.99005	300.99503	1	2	2	0.0	0.0	1	0.216	0.341	4.184	4.184	111.0
4180.487	300.99503	2	3	201.99005	300.99503	1	2	2	0.0	0.0	1	0.216	0.341	4.161	4.184	111.0
4180.487	300.99503	2	3	201.99005	300.99503	1	2	2	0.0	0.0	1	0.216	0.341	4.163	4.184	111.0
4180.487	300.99503	2	3	201.99005	300.99503	1	2	2	0.0	0.0	1	0.216	0.34	4.088	4.184	111.0
4180.487	300.99503	2	3	201.99005	300.99503	1	2	2	0.0	0.0	1	0.216	0.341	4.213	4.184	111.0
4180.487	300.99503	2	3	201.99005	300.99503	1	2	2	0.0	0.0	1	0.216	0.341	4.224	4.184	111.0
4180.487	300.99503	2	3	201.99005	300.99503	1	2	2	0.0	0.0	1	0.216	0.341	4.21	4.184	111.0
4180.487	300.99503	2	3	201.99005	300.99503	1	2	2	0.0	0.0	1	0.216	0.341	4.204	4.184	111.0
4180.487	300.99503	2	3	201.99005	300.99503	1	2	2	0.0	0.0	1	0.216	0.341	4.223	4.184	111.0
4180.487	300.99503	2	3	201.99005	300.99503	1	2	2	0.0	0.0	1	0.216	0.341	4.228	4.184	111.0
4180.487	300.99503	2	3	201.99005	300.99503	1	2	2	0.0	0.0	1	0.216	0.341	4.196	4.185	111.0
4180.487	300.99503	2	3	201.99005	300.99503	1	2	2	0.0	0.0	1	0.216	0.341	4.198	4.185	111.0
4180.487	300.99503	2	3	201.99005	300.99503	1	2	2	0.0	0.0	1	0.216	0.341	4.224	4.185	111.0
4180.487	300.99503	2	3	201.99005	300.99503	1	2	2	0.0	0.0	1	0.216	0.341	4.268	4.185	111.0
4180.487	300.99503	2	3	201.99005	300.99503	1	2	2	0.0	0.0	1	0.216	0.341	4.131	4.185	111.0
4180.487	300.99503	2	3	201.99005	300.99503	1	2	2	0.0	0.0	1	0.216	0.341	4.181	4.185	111.0
4180.487	300.99503	2	3	201.99005	300.99503	1	2	2	0.0	0.0	1	0.216	0.342	4.179	4.185	111.0
4180.487	300.99503	2	3	201.99005	300.99503	1	2	2	0.0	0.0	1	0.216	0.342	4.309	4.185	111.0
4180.487	300.99503	2	3	201.99005	300.99503	1	2	2	0.0	0.0	1	0.216	0.342	4.178	4.185	111.0
4180.487	300.99503	2	3	201.99005	300.99503	1	2	2	0.0	0.0	1	0.216	0.342	4.174	4.185	111.0
4180.487	300.99503	2	3	201.99005	300.99503	1	2	2	0.0	0.0	1	0.216	0.343	4.161	4.185	111.0
4180.487	300.99503	2	3	201.99005	300.99503	1	2	2	0.0	0.0	1	0.216	0.343	4.137	4.185	111.0
4180.487	300.99503	2	3	201.99005	300.99503	1	2	2	0.0	0.0	1	0.216	0.343	4.143	4.185	111.0
4180.487	300.99503	2	3	201.99005	300.99503	1	2	2	0.0	0.0	1	0.216	0.343	4.133	4.185	111.0
4180.487	300.99503	2	3	201.99005	300.99503	1	2	2	0.0	0.0	1	0.216	0.343	4.143	4.185	111.0
4180.487	300.99503	2	3	201.99005	300.99503	1	2	2	0.0	0.0	1	0.216	0.343	4.158	4.185	111.0
4180.487	300.99503	2	3	201.99005	300.99503	1	2	2	0.0	0.0	1	0.216	0.342	4.207	4.185	111.0
4180.487	300.99503	2	3	201.99005	300.99503	1	2	2	0.0	0.0	1	0.216	0.342	4.233	4.185	111.0
4180.487	300.99503	2	3	201.99005	300.99503	1	2	2	0.0	0.0	1	0.216	0.342	4.204	4.185	111.0
4180.487	300.99503	2	3	201.99005	300.99503	1	2	2	0.0	0.0	1	0.216	0.342	4.193	4.185	111.0
4180.487	300.99503	2	3	201.99005	300.99503	1	2	2	0.0	0.0	1	0.216	0.342	4.119	4.185	111.0
4180.487	300.99503	2	3	201.99005	300.99503	1	2	2	0.0	0.0	1	0.216	0.342	4.142	4.185	111.0
4180.487	300.99503	2	3	201.99005	300.99503	1	2	2	0.0	0.0	1	0.216	0.342	4.326	4.185	111.0
4180.487	300.99503	2	3	201.99005	300.99503	1	2	2	0.0	0.0	1	0.216	0.342	4.174	4.185	111.0
4180.487	300.99503	2	3	201.99005	300.99503	1	2	2	0.0	0.0	1	0.216	0.342	4.183	4.185	111.0
4180.487	300.99503	2	3	201.99005	300.99503	1	2	2	0.0	0.0	1	0.216	0.342	4.192	4.185	111.0
4180.487	300.99503	2	3	201.99005	300.99503	1	2	2	0.0	0.0	1	0.216	0.342	4.148	4.185	111.0
4180.487	300.99503	2	3	201.99005	300.99503	1	2	2	0.0	0.0	1	0.216	0.342	4.183	4.185	111.0
4180.487	300.99503	2	3	201.99005	300.99503	1	2	2	0.0	0.0	1	0.216	0.342	4.172	4.185	111.0
4180.487	300.99503	2	3	201.99005	300.99503	1	2	2	0.0	0.0	1	0.216	0.342	4.136	4.185	111.0
4180.487	300.99503	2	3	201.99005	300.99503	1	2	2	0.0	0.0	1	0.216	0.342	4.293	4.185	111.0
4180.487	300.99503	2	3	201.99005	300.99503	1	2	2	0.0	0.0	1	0.216	0.342	4.166	4.185	111.0
4180.487	300.99503	2	3	201.99005	300.99503	1	2	2	0.0	0.0	1	0.216	0.341	4.196	4.185	111.0
4180.487	300.99503	2	3	201.99005	300.99503	1	2	2	0.0	0.0	1	0.216	0.341	4.139	4.185	111.0
4180.487	300.99503	2	3	201.99005	300.99503	1	2	2	0.0	0.0	1	0.216	0.341	4.282	4.185	111.0
4180.487	300.99503	2	3	201.99005	300.99503	1	2	2	0.0	0.0	1	0.216	0.341	4.149	4.185	111.0
4180.487	300.99503	2	3	201.99005	300.99503	1	2	2	0.0	0.0	1	0.216	0.341	4.146	4.185	111.0
4180.487	300.99503	2	3	201.99005	300.99503	1	2	2	0.0	0.0	1	0.216	0.341	4.166	4.185	111.0
4180.487	300.99503	2	3	201.99005	300.99503	1	2	2	0.0	0.0	1	0.216	0.341	4.176	4.185	111.0
4180.487	300.99503	2	3	201.99005	300.99503	1	2	2	0.0	0.0	1	0.216	0.341	4.146	4.185	111.0
4180.487	300.99503	2	3	201.99005	300.99503	1	2	2	0.0	0.0	1	0.216	0.341	4.159	4.185	111.0
4180.487	300.99503	2	3	201.99005	300.99503	1	2	2	0.0	0.0	1	0.216	0.341	4.183	4.185	111.0
4180.487	300.99503	2	3	201.99005	300.99503	1	2	2	0.0	0.0	1	0.216	0.342	4.427	4.185	111.0
4180.487	300.99503	2	3	201.99005	300.99503	1	2	2	0.0	0.0	1	0.216	0.342	4.292	4.185	111.0
4180.487	300.99503	2	3	201.99005	300.99503	1	2	2	0.0	0.0	1	0.216	0.342	4.171	4.185	111.0
4180.487	300.99503	2	3	201.99005	300.99503	1	2	2	0.0	0.0	1	0.216	0.342	4.231	4.185	111.0
4180.487	300.99503	2	3	201.99005	300.99503	1	2	2	0.0	0.0	1	0.216	0.341	4.091	4.185	111.0
4180.487	300.99503	2	3	201.99005	300.99503	1	2	2	0.0	0.0	1	0.216	0.341	4.208	4.185	111.0
4180.487	300.99503	2	3	201.99005	300.99503	1	2	2	0.0	0.0	1	0.216	0.341	4.238	4.185	111.0
4180.487	300.99503	2	3	201.99005	300.99503	1	2	2	0.0	0.0	1	0.216	0.34	4.078	4.185	111.0
4180.487	300.99503	2	3	201.99005	300.99503	1	2	2	0.0	0.0	1	0.216	0.341	4.125	4.185	111.0
4180.487	300.99503	2	3	201.99005	300.99503	1	2	2	0.0	0.0	1	0.216	0.341	4.17	4.185	111.0
4180.487	300.99503	2	3	201.99005	300.99503	1	2	2	0.0	0.0	1	0.216	0.341	4.213	4.185	111.0
4180.487	300.99503	2	3	201.99005	300.99503	1	2	2	0.0	0.0	1	0.216	0.341	4.172	4.185	111.0
4180.487	300.99503	2	3	201.99005	300.99503	1	2	2	0.0	0.0	1	0.216	0.341	4.225	4.185	111.0
4180.487	300.99503	2	3	201.99005	300.99503	1	2	2	0.0	0.0	1	0.216	0.341	4.17	4.185	111.0
4180.487	300.99503	2	3	201.99005	300.99503	1	2	2	0.0	0.0	1	0.216	0.341	4.181	4.185	111.0
4180.487	300.99503	2	3	201.99005	300.99503	1	2	2	0.0	0.0	1	0.216	0.341	4.234	4.185	111.0
4180.487	300.99503	2	3	201.99005	300.99503	1	2	2	0.0	0.0	1	0.216	0.341	4.188	4.185	111.0
4180.487	300.99503	2	3	201.99005	300.99503	1	2	2	0.0	0.0	1	0.216	0.341	4.222	4.185	111.0
4180.487	300.99503	2	3	201.99005	300.99503	1	2	2	0.0	0.0	1	0.216	0.341	4.162	4.185	111.0
4180.487	300.99503	2	3	201.99005	300.99503	1	2	2	0.0	0.0	1	0.216	0.341	4.167	4.185	111.0
4180.487	300.99503	2	3	201.99005	300.99503	1	2	2	0.0	0.0	1	0.216	0.341	4.226	4.185	111.0
4180.487	300.99503	2	3	201.99005	300.99503	1	2	2	0.0	0.0	1	0.216	0.341	4.216	4.185	111.0
4180.487	300.99503	2	3	201.99005	300.99503	1	2	2	0.0	0.0	1	0.216	0.341	4.243	4.185	111.0
4180.487	300.99503	2	3	201.99005	300.99503	1	2	2	0.0	0.0	1	0.216	0.341	4.229	4.185	111.0
4180.487	300.99503	2	3	201.99005	300.99503	1	2	2	0.0	0.0	1	0.216	0.341	4.161	4.185	111.0
4180.487	300.99503	2	3	201.99005	300.99503	1	2	2	0.0	0.0	1	0.216	0.341	4.244	4.185	111.0
4180.487	300.99503	2	3	201.99005	300.99503	1	2	2	0.0	0.0	1	0.216	0.341	4.207	4.185	111.0
4180.487	300.99503	2	3	201.99005	300.99503	1	2	2	0.0	0.0	1	0.216	0.341	4.178	4.185	111.0
4180.487	300.99503	2	3	201.99005	300.99503	1	2	2	0.0	0.0	1	0.216	0.341	4.181	4.185	111.0
4180.487	300.99503	2	3	201.99005	300.99503	1	2	2	0.0	0.0	1	0.216	0.341	4.206	4.185	111.0
4180.487	300.99503	2	3	201.99005	300.99503	1	2	2	0.0	0.0	1	0.216	0.341	4.174	4.185	111.0
4180.487	300.99503	2	3	201.99005	300.99503	1	2	2	0.0	0.0	1	0.216	0.341	4.229	4.185	111.0
4180.487	300.99503	2	3	201.99005	300.99503	1	2	2	0.0	0.0	1	0.216	0.341	4.175	4.185	111.0
4180.487	300.99503	2	3	201.99005	300.99503	1	2	2	0.0	0.0	1	0.216	0.341	4.15	4.185	111.0
4180.487	300.99503	2	3	201.99005	300.99503	1	2	2	0.0	0.0	1	0.216	0.341	4.157	4.185	111.0
4180.487	300.99503	2	3	201.99005	300.99503	1	2	2	0.0	0.0	1	0.216	0.341	4.18	4.185	111.0
4180.487	300.99503	2	3	201.99005	300.99503	1	2	2	0.0	0.0	1	0.216	0.342	4.185	4.185	111.0
4180.487	300.99503	2	3	201.99005	300.99503	1	2	2	0.0	0.0	1	0.216	0.342	4.191	4.185	111.0
4180.487	300.99503	2	3	201.99005	300.99503	1	2	2	0.0	0.0	1	0.216	0.342	4.239	4.185	111.0
4180.487	300.99503	2	3	201.99005	300.99503	1	2	2	0.0	0.0	1	0.216	0.342	4.337	4.185	111.0
4180.487	300.99503	2	3	201.99005	300.99503	1	2	2	0.0	0.0	1	0.216	0.342	4.178	4.185	111.0
4180.487	300.99503	2	3	201.99005	300.99503	1	2	2	0.0	0.0	1	0.216	0.342	4.145	4.185	111.0
4180.487	300.99503	2	3	201.99005	300.99503	1	2	2	0.0	0.0	1	0.216	0.342	4.186	4.185	111.0
0.0	0.0	2	3	201.99005	300.99503	1	2	2	0.0	0.0	0	0.216	0.342	4.185	4.185	111.0
0.0	0.0	2	3	201.99005	300.99503	1	2	2	0.0	0.0	0	0.216	0.342	4.14	4.185	111.0
0.0	0.0	2	3	201.99005	300.99503	1	2	2	0.0	0.0	0	0.216	0.342	4.18	4.185	111.0
0.0	0.0	2	3	201.99005	300.99503	1	2	2	0.0	0.0	0	0.216	0.342	4.19	4.185	111.0
0.0	0.0	2	3	201.99005	300.99503	1	2	2	0.0	0.0	0	0.216	0.34	3.977	3.889	111.0
0.0	0.0	2	3	201.99005	300.99503	1	2	2	0.0	0.0	0	0.216	0.339	3.893	3.889	111.0
0.0	0.0	2	3	201.99005	300.99503	1	2	2	0.0	0.0	0	0.216	0.333	3.352	3.358	111.0
0.0	0.0	2	3	201.99005	300.99503	1	2	2	0.0	0.0	0	0.216	0.328	3.414	3.358	111.0
0.0	0.0	2	3	201.99005	300.99503	1	2	2	0.0	0.0	0	0.216	0.319	2.905	2.901	111.0
0.0	0.0	2	3	201.99005	300.99503	1	2	2	0.0	0.0	0	0.215	0.311	2.665	2.695	111.0
0.0	0.0	2	3	201.99005	300.99503	1	2	2	0.0	0.0	0	0.215	0.303	2.715	2.695	111.0
0.0	0.0	2	3	201.99005	300.99503	1	2	2	0.0	0.0	0	0.215	0.292	2.292	2.328	111.0
0.0	0.0	2	3	201.99005	300.99503	1	2	2	0.0	0.0	0	0.215	0.282	2.334	2.162	111.0
0.0	0.0	2	3	201.99005	300.99503	1	2	2	0.0	0.0	0	0.215	0.271	2.155	2.162	111.0
0.0	0.0	2	3	201.99005	300.99503	1	2	2	0.0	0.0	0	0.215	0.259	1.87	1.867	111.0
0.0	0.0	2	3	201.99005	300.99503	1	2	2	0.0	0.0	0	0.215	0.249	1.885	1.867	111.0
0.0	0.0	2	3	201.99005	300.99503	1	2	2	0.0	0.0	0	0.215	0.237	1.596	1.612	111.0
0.0	0.0	2	3	201.99005	300.99503	1	2	2	0.0	0.0	0	0.215	0.227	1.494	1.499	111.0
0.0	0.0	2	3	201.99005	300.99503	1	2	2	0.0	0.0	0	0.215	0.217	1.496	1.499	111.0
0.0	0.0	2	3	201.99005	300.99503	1	2	2	0.0	0.0	0	0.215	0.207	1.381	1.294	111.0
0.0	0.0	2	3	201.99005	300.99503	1	2	2	0.0	0.0	0	0.214	0.196	1.177	1.203	111.0
0.0	0.0	2	3	201.99005	300.99503	1	2	2	0.0	0.0	0	0.214	0.186	1.109	1.203	111.0
0.0	0.0	2	3	201.99005	300.99503	1	2	2	0.0	0.0	0	0.214	0.176	1.041	1.038	111.0
0.0	0.0	2	3	201.99005	300.99503	1	2	2	0.0	0.0	0	0.214	0.168	1.028	1.038	111.0
0.0	0.0	2	3	201.99005	300.99503	1	2	2	0.0	0.0	0	0.214	0.159	0.944	0.964	111.0
0.0	0.0	2	3	201.99005	300.99503	1	2	2	0.0	0.0	0	0.214	0.151	0.841	0.833	111.0
0.0	0.0	2	3	201.99005	300.99503	1	2	2	0.0	0.0	0	0.214	0.143	0.838	0.833	111.0
0.0	0.0	2	3	201.99005	300.99503	1	2	2	0.0	0.0	0	0.214	0.136	0.768	0.774	111.0
0.0	0.0	2	3	201.99005	300.99503	1	2	2	0.0	0.0	0	0.214	0.13	0.742	0.668	111.0
0.0	0.0	2	3	201.99005	300.99503	1	2	2	0.0	0.0	0	0.214	0.122	0.648	0.668	111.0
0.0	0.0	2	3	201.99005	300.99503	1	2	2	0.0	0.0	0	0.214	0.114	0.6	0.577	111.0
0.0	0.0	2	3	201.99005	300.99503	1	2	2	0.0	0.0	0	0.214	0.108	0.599	0.577	111.0
0.0	0.0	2	3	201.99005	300.99503	1	2	2	0.0	0.0	0	0.214	0.102	0.558	0.536	111.0
0.0	0.0	2	3	201.99005	300.99503	1	2	2	0.0	0.0	0	0.214	0.096	0.479	0.462	111.0
0.0	0.0	2	3	201.99005	300.99503	1	2	2	0.0	0.0	0	0.214	0.09	0.357	0.462	111.0
0.0	0.0	2	3	201.99005	300.99503	1	2	2	0.0	0.0	0	0.214	0.084	0.437	0.43	111.0
0.0	0.0	2	3	201.99005	300.99503	1	2	2	0.0	0.0	0	0.214	0.078	0.406	0.371	111.0
0.0	0.0	2	3	201.99005	300.99503	1	2	2	0.0	0.0	0	0.214	0.074	0.364	0.371	111.0
0.0	0.0	2	3	201.99005	300.99503	1	2	2	0.0	0.0	0	0.214	0.07	0.36	0.345	111.0
0.0	0.0	2	3	201.99005	300.99503	1	2	2	0.0	0.0	0	0.214	0.066	0.258	0.345	101.0
0.0	0.0	2	3	201.99005	300.99503	1	2	2	0.0	0.0	0	0.214	0.062	0.315	0.297	111.0
0.0	0.0	2	3	201.99005	300.99503	1	2	2	0.0	0.0	0	0.214	0.059	0.288	0.276	111.0
0.0	0.0	2	3	201.99005	300.99503	1	2	2	0.0	0.0	0	0.214	0.057	0.276	0.276	111.0
0.0	0.0	2	3	201.99005	300.99503	1	2	2	0.0	0.0	0	0.214	0.053	0.242	0.238	111.0
0.0	0.0	2	3	201.99005	300.99503	1	2	2	0.0	0.0	0	0.214	0.05	0.234	0.221	111.0
0.0	0.0	2	3	201.99005	300.99503	1	2	2	0.0	0.0	0	0.214	0.046	0.223	0.221	111.0
0.0	0.0	2	3	201.99005	300.99503	1	2	2	0.0	0.0	0	0.214	0.042	0.235	0.191	111.0
0.0	0.0	2	3	201.99005	300.99503	1	2	2	0.0	0.0	0	0.214	0.039	0.145	0.191	101.0
0.0	0.0	2	3	201.99005	300.99503	1	2	2	0.0	0.0	0	0.214	0.037	0.13	0.177	101.0
0.0	0.0	2	3	201.99005	300.99503	1	2	2	0.0	0.0	0	0.214	0.035	0.173	0.153	111.0
0.0	0.0	2	3	201.99005	300.99503	1	2	2	0.0	0.0	0	0.214	0.033	0.157	0.153	101.0
0.0	0.0	2	3	201.99005	300.99503	1	2	2	0.0	0.0	0	0.214	0.031	0.18	0.142	101.0
0.0	0.0	2	3	201.99005	300.99503	1	2	2	0.0	0.0	0	0.214	0.029	0.084	0.122	101.0
0.0	0.0	2	3	201.99005	300.99503	1	2	2	0.0	0.0	0	0.214	0.027	0.146	0.122	101.0
0.0	0.0	2	3	201.99005	300.99503	1	2	2	0.0	0.0	0	0.214	0.025	0.092	0.106	101.0
0.0	0.0	2	3	201.99005	300.99503	1	2	2	0.0	0.0	0	0.214	0.023	0.196	0.106	101.0
0.0	0.0	2	3	201.99005	300.99503	1	2	2	0.0	0.0	0	0.214	0.021	0.084	0.098	111.0
0.0	0.0	2	3	201.99005	300.99503	1	2	2	0.0	0.0	0	0.214	0.02	0.127	0.084	101.0
0.0	0.0	2	3	201.99005	300.99503	1	2	2	0.0	0.0	0	0.214	0.02	0.111	0.084	101.0
0.0	0.0	2	3	201.99005	300.99503	1	2	2	0.0	0.0	0	0.214	0.02	0.069	0.078	101.0
0.0	0.0	2	3	201.99005	300.99503	1	2	2	0.0	0.0	0	0.214	0.02	0.123	0.067	111.0
0.0	0.0	2	3	201.99005	300.99503	1	2	2	0.0	0.0	0	0.214	0.02	0.046	0.067	111.0
0.0	0.0	2	3	201.99005	300.99503	1	2	2	0.0	0.0	0	0.214	0.019	-0.034	0.063	101.0
0.0	0.0	2	3	201.99005	300.99503	1	2	2	0.0	0.0	0	0.214	0.019	0.073	0.063	111.0
0.0	0.0	2	3	201.99005	300.99503	1	2	2	0.0	0.0	0	0.214	0.019	0.096	0.054	111.0
0.0	0.0	2	3	201.99005	300.99503	1	2	2	0.0	0.0	0	0.214	0.018	-0.014	0.05	101.0
0.0	0.0	2	3	201.99005	300.99503	1	2	2	0.0	0.0	0	0.214	0.018	0.027	0.05	101.0
0.0	0.0	2	3	201.99005	300.99503	1	2	2	0.0	0.0	0	0.214	0.018	0.046	0.043	111.0
0.0	0.0	2	3	201.99005	300.99503	1	2	2	0.0	0.0	0	0.214	0.017	-0.007	0.037	111.0
0.0	0.0	2	3	201.99005	300.99503	1	2	2	0.0	0.0	0	0.214	0.017	0.027	0.037	101.0
0.0	0.0	2	3	201.99005	300.99503	1	2	2	0.0	0.0	0	0.214	0.017	0.015	0.034	111.0
0.0	0.0	2	3	201.99005	300.99503	1	2	2	0.0	0.0	0	0.214	0.018	0.011	0.034	101.0
0.0	0.0	2	3	201.99005	300.99503	1	2	2	0.0	0.0	0	0.214	0.017	-0.014	0.029	111.0
0.0	0.0	2	3	201.99005	300.99503	1	2	2	0.0	0.0	0	0.214	0.017	0.05	0.027	111.0
0.0	0.0	2	3	201.99005	300.99503	1	2	2	0.0	0.0	0	0.213	0.017	0.144	0.027	101.0
0.0	0.0	2	3	201.99005	300.99503	1	2	2	0.0	0.0	0	0.213	0.017	0.034	0.023	101.0
0.0	0.0	2	3	201.99005	300.99503	1	2	2	0.0	0.0	0	0.213	0.017	0.023	0.021	111.0
0.0	0.0	2	3	201.99005	300.99503	1	2	2	0.0	0.0	0	0.213	0.016	-0.018	0.021	101.0
0.0	0.0	2	3	201.99005	300.99503	1	2	2	0.0	0.0	0	0.213	0.016	0.065	0.018	111.0
0.0	0.0	2	3	201.99005	300.99503	1	2	2	0.0	0.0	0	0.213	0.015	0.031	0.018	111.0
0.0	0.0	2	3	201.99005	300.99503	1	2	2	0.0	0.0	0	0.213	0.015	0.019	0.016	111.0
0.0	0.0	2	3	201.99005	300.99503	1	2	2	0.0	0.0	0	0.213	0.015	0.027	0.014	111.0
0.0	0.0	2	3	201.99005	300.99503	1	2	2	0.0	0.0	0	0.213	0.014	-0.019	0.014	111.0
0.0	0.0	2	3	201.99005	300.99503	1	2	2	0.0	0.0	0	0.213	0.014	0.034	0.012	101.0
0.0	0.0	2	3	201.99005	300.99503	1	2	2	0.0	0.0	0	0.213	0.014	0.031	0.011	111.0
0.0	0.0	2	3	201.99005	300.99503	1	2	2	0.0	0.0	0	0.213	0.013	-0.018	0.011	111.0
0.0	0.0	2	3	201.99005	300.99503	1	2	2	0.0	0.0	0	0.213	0.013	0.023	0.01	111.0
0.0	0.0	2	3	201.99005	300.99503	1	2	2	0.0	0.0	0	0.213	0.012	-0.01	0.01	111.0
0.0	0.0	2	3	201.99005	300.99503	1	2	2	0.0	0.0	0	0.213	0.011	-0.018	0.009	111.0
0.0	0.0	2	3	201.99005	300.99503	1	2	2	0.0	0.0	0	0.213	0.011	0.042	0.007	111.0
0.0	0.0	2	3	201.99005	300.99503	1	2	2	0.0	0.0	0	0.213	0.011	-0.007	0.007	111.0
0.0	0.0	2	3	201.99005	300.99503	1	2	2	0.0	0.0	0	0.213	0.011	0.023	0.006	111.0
0.0	0.0	2	3	201.99005	300.99503	1	2	2	0.0	0.0	0	0.213	0.011	-0.003	0.006	111.0
0.0	0.0	2	3	201.99005	300.99503	1	2	2	0.0	0.0	0	0.213	0.01	0.122	0.006	111.0
0.0	0.0	2	3	201.99005	300.99503	1	2	2	0.0	0.0	0	0.213	0.009	-0.006	0.005	111.0
0.0	0.0	2	3	201.99005	300.99503	1	2	2	0.0	0.0	0	0.213	0.009	0.023	0.005	111.0
0.0	0.0	2	3	201.99005	300.99503	1	2	2	0.0	0.0	0	0.213	0.009	0.046	0.004	101.0
0.0	0.0	2	3	201.99005	300.99503	1	2	2	0.0	0.0	0	0.213	0.009	-0.01	0.003	111.0
0.0	0.0	2	3	201.99005	300.99503	1	2	2	0.0	0.0	0	0.213	0.008	-0.006	0.003	111.0
0.0	0.0	2	3	201.99005	300.99503	1	2	2	0.0	0.0	0	0.213	0.008	0.088	0.003	111.0
0.0	0.0	2	3	201.99005	300.99503	1	2	2	0.0	0.0	0	0.213	0.007	-0.034	0.002	111.0
0.0	0.0	2	3	201.99005	300.99503	1	2	2	0.0	0.0	0	0.213	0.007	-0.002	0.002	111.0
0.0	0.0	2	3	201.99005	300.99503	1	2	2	0.0	0.0	0	0.213	0.007	0.18	0.002	111.0
0.0	0.0	2	3	201.99005	300.99503	1	2	2	0.0	0.0	0	0.213	0.007	0.031	0.002	111.0
0.0	0.0	2	3	201.99005	300.99503	1	2	2	0.0	0.0	0	0.213	0.007	0.0	0.002	111.0
0.0	0.0	2	3	201.99005	300.99503	1	2	2	0.0	0.0	0	0.213	0.006	-0.026	0.001	101.0
0.0	0.0	2	3	201.99005	300.99503	1	2	2	0.0	0.0	0	0.213	0.006	0.019	0.001	101.0
0.0	0.0	2	3	201.99005	300.99503	1	2	2	0.0	0.0	0	0.213	0.005	-0.034	0.001	111.0
0.0	0.0	2	3	201.99005	300.99503	1	2	2	0.0	0.0	0	0.213	0.004	-0.022	0.001	111.0
0.0	0.0	2	3	201.99005	300.99503	1	2	2	0.0	0.0	0	0.213	0.004	0.008	0.001	111.0
0.0	0.0	2	3	201.99005	300.99503	1	2	2	0.0	0.0	0	0.213	0.004	-0.018	0.001	111.0
0.0	0.0	2	3	201.99005	300.99503	1	2	2	0.0	0.0	0	0.213	0.003	-0.018	0.001	111.0
0.0	0.0	2	3	201.99005	300.99503	1	2	2	0.0	0.0	0	0.213	0.002	0.141	0.0	101.0
0.0	0.0	2	3	201.99005	300.99503	1	2	2	0.0	0.0	0	0.213	0.001	-0.018	0.0	111.0
0.0	0.0	2	3	201.99005	300.99503	1	2	2	0.0	0.0	0	0.213	0.0	0.109	0.0	111.0
0.0	0.0	2	3	201.99005	300.99503	1	2	2	0.0	0.0	0	0.213	-0.001	-0.026	0.0	111.0
0.0	0.0	2	3	201.99005	300.99503	1	2	2	0.0	0.0	0	0.213	0.0	0.034	0.0	111.0
0.0	0.0	2	3	201.99005	300.99503	1	2	2	0.0	0.0	0	0.213	0.0	0.02	0.0	111.0
0.0	0.0	2	3	201.99005	300.99503	1	2	2	0.0	0.0	0	0.213	0.0	0.011	0.0	111.0
0.0	0.0	2	3	201.99005	300.99503	1	2	2	0.0	0.0	0	0.213	-0.001	-0.083	0.0	111.0
0.0	0.0	2	3	201.99005	300.99503	1	2	2	0.0	0.0	0	0.213	0.0	0.0	0.0	111.0
0.0	0.0	2	3	201.99005	300.99503	1	2	2	0.0	0.0	0	0.213	0.0	0.004	0.0	111.0
0.0	0.0	2	3	201.99005	300.99503	1	2	2	0.0	0.0	0	0.213	0.0	0.007	0.0	111.0
0.0	0.0	2	3	201.99005	300.99503	1	2	2	0.0	0.0	0	0.213	0.0	0.0	0.0	111.0
0.0	0.0	2	3	201.99005	300.99503	1	2	2	0.0	0.0	0	0.213	0.0	0.005	0.0	111.0
0.0	0.0	2	3	201.99005	300.99503	1	2	2	0.0	0.0	0	0.213	0.0	0.019	0.0	111.0
0.0	0.0	2	3	201.99005	300.99503	1	2	2	0.0	0.0	0	0.213	-0.001	-0.03	0.0	111.0
0.0	0.0	2	3	201.99005	300.99503	1	2	2	0.0	0.0	0	0.213	0.0	0.011	0.0	111.0
0.0	0.0	2	3	201.99005	300.99503	1	2	2	0.0	0.0	0	0.213	0.0	0.053	0.0	111.0
0.0	0.0	2	3	201.99005	300.99503	1	2	2	0.0	0.0	0	0.213	-0.001	-0.034	0.0	111.0
0.0	0.0	2	3	201.99005	300.99503	1	2	2	0.0	0.0	0	0.213	-0.001	-0.025	0.0	111.0
0.0	0.0	2	3	201.99005	300.99503	1	2	2	0.0	0.0	0	0.213	0.0	0.0	0.0	111.0
0.0	0.0	2	3	201.99005	300.99503	1	2	2	0.0	0.0	0	0.213	0.0	0.01	0.0	101.0
0.0	0.0	2	3	201.99005	300.99503	1	2	2	0.0	0.0	0	0.213	0.0	-0.003	0.0	111.0
0.0	0.0	2	3	201.99005	300.99503	1	2	2	0.0	0.0	0	0.213	0.0	0.024	0.0	111.0
0.0	0.0	2	3	201.99005	300.99503	1	2	2	0.0	0.0	0	0.213	0.0	-0.01	0.0	111.0
0.0	0.0	2	3	201.99005	300.99503	1	2	2	0.0	0.0	0	0.213	0.0	0.023	0.0	111.0
0.0	0.0	2	3	201.99005	300.99503	1	2	2	0.0	0.0	0	0.213	0.0	0.042	0.0	111.0
0.0	0.0	2	3	201.99005	300.99503	1	2	2	0.0	0.0	0	0.213	0.0	-0.011	0.0	111.0
0.0	0.0	2	3	201.99005	300.99503	1	2	2	0.0	0.0	0	0.213	0.0	0.013	0.0	111.0
0.0	0.0	2	3	201.99005	300.99503	1	2	2	0.0	0.0	0	0.213	0.0	0.0	0.0	111.0
0.0	0.0	2	3	201.99005	300.99503	1	2	2	0.0	0.0	0	0.213	-0.001	-0.035	0.0	101.0
0.0	0.0	2	3	201.99005	300.99503	1	2	2	0.0	0.0	0	0.213	0.0	0.023	0.0	111.0
0.0	0.0	2	3	201.99005	300.99503	1	2	2	0.0	0.0	0	0.213	0.0	-0.002	0.0	111.0
0.0	0.0	2	3	201.99005	300.99503	1	2	2	0.0	0.0	0	0.213	0.0	0.004	0.0	111.0
0.0	0.0	2	3	201.99005	300.99503	1	2	2	0.0	0.0	0	0.213	0.0	0.01	0.0	111.0
0.0	0.0	2	3	201.99005	300.99503	1	2	2	0.0	0.0	0	0.213	-0.001	-0.021	0.0	111.0
0.0	0.0	2	3	201.99005	300.99503	1	2	2	0.0	0.0	0	0.213	0.0	0.052	0.0	111.0
0.0	0.0	2	3	201.99005	300.99503	1	2	2	0.0	0.0	0	0.213	0.0	0.016	0.0	111.0
0.0	0.0	2	3	201.99005	300.99503	1	2	2	0.0	0.0	0	0.213	-0.001	-0.024	0.0	111.0
0.0	0.0	2	3	201.99005	300.99503	1	2	2	0.0	0.0	0	0.213	0.0	0.0	0.0	111.0
0.0	0.0	2	3	201.99005	300.99503	1	2	2	0.0	0.0	0	0.213	-0.001	-0.019	0.0	111.0
0.0	0.0	2	3	201.99005	300.99503	1	2	2	0.0	0.0	0	0.213	0.0	0.008	0.0	111.0
0.0	0.0	2	3	201.99005	300.99503	1	2	2	0.0	0.0	0	0.213	0.0	-0.009	0.0	111.0
0.0	0.0	2	3	201.99005	300.99503	1	2	2	0.0	0.0	0	0.213	0.0	-0.007	0.0	111.0
0.0	0.0	2	3	201.99005	300.99503	1	2	2	0.0	0.0	0	0.213	-0.001	-0.056	0.0	111.0
0.0	0.0	2	3	201.99005	300.99503	1	2	2	0.0	0.0	0	0.213	-0.001	-0.014	0.0	111.0
0.0	0.0	2	3	201.99005	300.99503	1	2	2	0.0	0.0	0	0.213	-0.001	-0.015	0.0	111.0
0.0	0.0	2	3	201.99005	300.99503	1	2	2	0.0	0.0	0	0.213	0.0	0.0	0.0	111.0
0.0	0.0	2	3	201.99005	300.99503	1	2	2	0.0	0.0	0	0.213	-0.001	-0.014	0.0	111.0
0.0	0.0	2	3	201.99005	300.99503	1	2	2	0.0	0.0	0	0.213	0.0	0.015	0.0	101.0
0.0	0.0	2	3	201.99005	300.99503	1	2	2	0.0	0.0	0	0.213	0.0	0.008	0.0	111.0
0.0	0.0	2	3	201.99005	300.99503	1	2	2	0.0	0.0	0	0.213	-0.001	-0.02	0.0	111.0
0.0	0.0	2	3	201.99005	300.99503	1	2	2	0.0	0.0	0	0.213	0.0	-0.002	0.0	111.0
0.0	0.0	2	3	201.99005	300.99503	1	2	2	0.0	0.0	0	0.213	0.0	0.024	0.0	111.0
0.0	0.0	2	3	201.99005	300.99503	1	2	2	0.0	0.0	0	0.213	0.0	0.103	0.0	111.0
0.0	0.0	2	3	201.99005	300.99503	1	2	2	0.0	0.0	0	0.213	0.0	0.004	0.0	111.0
0.0	0.0	2	3	201.99005	300.99503	1	2	2	0.0	0.0	0	0.213	-0.001	-0.026	0.0	101.0
0.0	0.0	2	3	201.99005	300.99503	1	2	2	0.0	0.0	0	0.213	-0.001	-0.024	0.0	111.0
0.0	0.0	2	3	201.99005	300.99503	1	2	2	0.0	0.0	0	0.213	0.0	-0.011	0.0	111.0
0.0	0.0	2	3	201.99005	300.99503	1	2	2	0.0	0.0	0	0.213	0.0	0.012	0.0	111.0
0.0	0.0	2	3	201.99005	300.99503	1	2	2	0.0	0.0	0	0.213	0.0	-0.002	0.0	111.0
0.0	0.0	2	3	201.99005	300.99503	1	2	2	0.0	0.0	0	0.213	0.0	0.012	0.0	111.0
0.0	0.0	2	3	201.99005	300.99503	1	2	2	0.0	0.0	0	0.213	0.0	0.042	0.0	111.0
0.0	0.0	2	3	201.99005	300.99503	1	2	2	0.0	0.0	0	0.213	0.0	0.006	0.0	111.0
0.0	0.0	2	3	201.99005	300.99503	1	2	2	0.0	0.0	0	0.213	0.0	0.006	0.0	111.0
0.0	0.0	2	3	201.99005	300.99503	1	2	2	0.0	0.0	0	0.213	-0.001	-0.031	0.0	111.0
0.0	0.0	2	3	201.99005	300.99503	1	2	2	0.0	0.0	0	0.213	0.0	-0.002	0.0	111.0
0.0	0.0	2	3	201.99005	300.99503	1	2	2	0.0	0.0	0	0.213	0.0	0.004	0.0	111.0
0.0	0.0	2	3	201.99005	300.99503	1	2	2	0.0	0.0	0	0.213	0.0	0.011	0.0	111.0
0.0	0.0	2	3	201.99005	300.99503	1	2	2	0.0	0.0	0	0.213	0.0	0.02	0.0	111.0
0.0	0.0	2	3	201.99005	300.99503	1	2	2	0.0	0.0	0	0.213	0.0	-0.009	0.0	111.0
0.0	0.0	2	3	201.99005	300.99503	1	2	2	0.0	0.0	0	0.213	0.0	0.02	0.0	101.0
0.0	0.0	2	3	201.99005	300.99503	1	2	2	0.0	0.0	0	0.213	-0.001	-0.013	0.0	111.0
0.0	0.0	2	3	201.99005	300.99503	1	2	2	0.0	0.0	0	0.213	-0.001	-0.029	0.0	111.0
0.0	0.0	2	3	201.99005	300.99503	1	2	2	0.0	0.0	0	0.213	-0.001	-0.016	0.0	111.0
0.0	0.0	2	3	201.99005	300.99503	1	2	2	0.0	0.0	0	0.213	-0.001	-0.046	0.0	111.0
0.0	0.0	2	3	201.99005	300.99503	1	2	2	0.0	0.0	0	0.213	0.0	-0.011	0.0	101.0
0.0	0.0	2	3	201.99005	300.99503	1	2	2	0.0	0.0	0	0.213	-0.001	-0.042	0.0	111.0
0.0	0.0	2	3	201.99005	300.99503	1	2	2	0.0	0.0	0	0.213	0.0	0.016	0.0	101.0
0.0	0.0	2	3	201.99005	300.99503	1	2	2	0.0	0.0	0	0.213	0.0	0.013	0.0	111.0
0.0	0.0	2	3	201.99005	300.99503	1	2	2	0.0	0.0	0	0.213	0.0	0.047	0.0	101.0
0.0	0.0	2	3	201.99005	300.99503	1	2	2	0.0	0.0	0	0.213	0.0	0.008	0.0	111.0
0.0	0.0	2	3	201.99005	300.99503	1	2	2	0.0	0.0	0	0.213	0.0	0.004	0.0	111.0
0.0	0.0	2	3	201.99005	300.99503	1	2	2	0.0	0.0	0	0.213	0.0	0.014	0.0	111.0
0.0	0.0	2	3	201.99005	300.99503	1	2	2	0.0	0.0	0	0.213	0.0	0.015	0.0	111.0
0.0	0.0	2	3	201.99005	300.99503	1	2	2	0.0	0.0	0	0.213	-0.001	-0.094	0.0	101.0
0.0	0.0	2	3	201.99005	300.99503	1	2	2	0.0	0.0	0	0.213	-0.001	-0.028	0.0	111.0
0.0	0.0	2	3	201.99005	300.99503	1	2	2	0.0	0.0	0	0.213	0.0	0.011	0.0	111.0
0.0	0.0	2	3	201.99005	300.99503	1	2	2	0.0	0.0	0	0.213	0.0	0.007	0.0	111.0
0.0	0.0	2	3	201.99005	300.99503	1	2	2	0.0	0.0	0	0.213	0.0	0.013	0.0	111.0
0.0	0.0	2	3	201.99005	300.99503	1	2	2	0.0	0.0	0	0.213	0.0	0.046	0.0	111.0
0.0	0.0	2	3	201.99005	300.99503	1	2	2	0.0	0.0	0	0.213	-0.001	-0.167	0.0	111.0
0.0	0.0	2	3	201.99005	300.99503	1	2	2	0.0	0.0	0	0.213	0.0	0.007	0.0	111.0
0.0	0.0	2	3	201.99005	300.99503	1	2	2	0.0	0.0	0	0.213	0.0	0.039	0.0	111.0
0.0	0.0	2	3	201.99005	300.99503	1	2	2	0.0	0.0	0	0.213	0.0	0.033	0.0	111.0
0.0	0.0	2	3	201.99005	300.99503	1	2	2	0.0	0.0	0	0.213	0.0	0.021	0.0	111.0
0.0	0.0	2	3	201.99005	300.99503	1	2	2	0.0	0.0	0	0.213	0.0	0.031	0.0	111.0
0.0	0.0	2	3	201.99005	300.99503	1	2	2	0.0	0.0	0	0.213	-0.001	-0.037	0.0	111.0
0.0	0.0	2	3	201.99005	300.99503	1	2	2	0.0	0.0	0	0.213	-0.001	-0.023	0.0	111.0
0.0	0.0	2	3	201.99005	300.99503	1	2	2	0.0	0.0	0	0.213	0.0	0.022	0.0	111.0
0.0	0.0	2	3	201.99005	300.99503	1	2	2	0.0	0.0	0	0.213	0.0	0.022	0.0	111.0
0.0	0.0	2	3	201.99005	300.99503	1	2	2	0.0	0.0	0	0.213	-0.001	-0.033	0.0	111.0
0.0	0.0	2	3	201.99005	300.99503	1	2	2	0.0	0.0	0	0.213	0.0	-0.004	0.0	111.0
0.0	0.0	2	3	201.99005	300.99503	1	2	2	0.0	0.0	0	0.213	-0.001	-0.029	0.0	111.0
0.0	0.0	2	3	201.99005	300.99503	1	2	2	0.0	0.0	0	0.213	0.0	0.023	0.0	111.0
0.0	0.0	2	3	201.99005	300.99503	1	2	2	0.0	0.0	0	0.213	-0.001	-0.034	0.0	111.0
0.0	0.0	2	3	201.99005	300.99503	1	2	2	0.0	0.0	0	0.213	0.0	0.023	0.0	111.0
0.0	0.0	2	3	201.99005	300.99503	1	2	2	0.0	0.0	0	0.213	0.0	0.03	0.0	111.0
0.0	0.0	2	3	201.99005	300.99503	1	2	2	0.0	0.0	0	0.213	0.0	0.013	0.0	111.0
0.0	0.0	2	3	201.99005	300.99503	1	2	2	0.0	0.0	0	0.213	0.0	-0.004	0.0	111.0
0.0	0.0	2	3	201.99005	300.99503	1	2	2	0.0	0.0	0	0.213	0.0	0.03	0.0	111.0
0.0	0.0	2	3	201.99005	300.99503	1	2	2	0.0	0.0	0	0.213	0.0	0.031	0.0	111.0
0.0	0.0	2	3	201.99005	300.99503	1	2	2	0.0	0.0	0	0.213	0.0	-0.01	0.0	111.0
0.0	0.0	2	3	201.99005	300.99503	1	2	2	0.0	0.0	0	0.213	-0.001	-0.026	0.0	111.0
0.0	0.0	2	3	201.99005	300.99503	1	2	2	0.0	0.0	0	0.213	0.0	0.009	0.0	111.0
0.0	0.0	2	3	201.99005	300.99503	1	2	2	0.0	0.0	0	0.213	0.0	0.017	0.0	111.0
0.0	0.0	2	3	201.99005	300.99503	1	2	2	0.0	0.0	0	0.213	0.0	-0.001	0.0	111.0
0.0	0.0	2	3	201.99005	300.99503	1	2	2	0.0	0.0	0	0.213	0.0	-0.011	0.0	111.0
0.0	0.0	2	3	201.99005	300.99503	1	2	2	0.0	0.0	0	0.213	-0.001	-0.02	0.0	111.0
0.0	0.0	2	3	201.99005	300.99503	1	2	2	0.0	0.0	0	0.213	0.0	0.094	0.0	111.0
0.0	0.0	2	3	201.99005	300.99503	1	2	2	0.0	0.0	0	0.213	0.0	0.018	0.0	111.0
2805.4175	201.99005	3	3	201.99005	201.99005	1	2	2	0.0	0.0	1	0.213	-0.001	-0.037	0.0	111.0
2805.4175	201.99005	3	3	201.99005	201.99005	1	2	2	0.0	0.0	1	0.213	-0.001	-0.022	0.0	111.0
2805.4175	201.99005	3	3	201.99005	201.99005	0	2	2	0.0	0.0	1	0.213	0.0	0.001	0.0	111.0
2805.4175	201.99005	3	3	201.99005	201.99005	0	2	2	0.0	0.0	1	0.213	0.0	-0.007	0.0	111.0
2805.4175	201.99005	3	3	201.99005	201.99005	0	2	2	0.0	0.0	1	0.213	0.0	0.067	0.197	101.0
2805.4175	201.99005	3	3	201.99005	201.99005	0	2	2	0.0	0.0	1	0.213	0.0	0.208	0.197	111.0
2805.4175	201.99005	3	3	201.99005	201.99005	0	2	2	0.0	0.0	1	0.213	0.002	0.444	0.553	111.0
2805.4175	201.99005	3	3	201.99005	201.99005	0	2	2	0.0	0.0	1	0.213	0.006	0.529	0.553	111.0
2805.4175	201.99005	3	3	201.99005	201.99005	0	2	2	0.0	0.0	1	0.213	0.012	0.81	0.713	111.0
2805.4175	201.99005	3	3	201.99005	201.99005	0	2	2	0.0	0.0	1	0.213	0.019	0.94	0.998	111.0
2805.4175	201.99005	3	3	201.99005	201.99005	0	2	2	0.0	0.0	1	0.213	0.025	0.915	0.998	111.0
2805.4175	201.99005	3	3	201.99005	201.99005	0	2	2	0.0	0.0	1	0.213	0.031	1.148	1.126	111.0
2805.4175	201.99005	3	3	201.99005	201.99005	0	2	2	0.0	0.0	1	0.213	0.038	1.287	1.356	111.0
2805.4175	201.99005	3	3	201.99005	201.99005	0	2	2	0.0	0.0	1	0.213	0.045	1.367	1.356	111.0
2805.4175	201.99005	3	3	201.99005	201.99005	0	2	2	0.0	0.0	1	0.213	0.051	1.446	1.459	111.0
2805.4175	201.99005	3	3	201.99005	201.99005	0	2	2	0.0	0.0	1	0.213	0.057	1.45	1.459	111.0
2805.4175	201.99005	3	3	201.99005	201.99005	0	2	2	0.0	0.0	1	0.213	0.064	1.642	1.642	111.0
2805.4175	201.99005	3	3	201.99005	201.99005	0	2	2	0.0	0.0	1	0.213	0.072	1.796	1.801	111.0
2805.4175	201.99005	3	3	201.99005	201.99005	0	2	2	0.0	0.0	1	0.214	0.08	1.815	1.801	111.0
2805.4175	201.99005	3	3	201.99005	201.99005	0	2	2	0.0	0.0	1	0.214	0.087	1.845	1.873	111.0
2805.4175	201.99005	3	3	201.99005	201.99005	0	2	2	0.0	0.0	1	0.214	0.094	1.937	2.0	111.0
2805.4175	201.99005	3	3	201.99005	201.99005	0	2	2	0.0	0.0	1	0.214	0.102	1.983	2.0	111.0
2805.4175	201.99005	3	3	201.99005	201.99005	0	2	2	0.0	0.0	1	0.214	0.108	2.087	2.057	111.0
2805.4175	201.99005	3	3	201.99005	201.99005	0	2	2	0.0	0.0	1	0.214	0.114	2.056	2.057	111.0
2805.4175	201.99005	3	3	201.99005	201.99005	0	2	2	0.0	0.0	1	0.214	0.121	2.175	2.159	111.0
2805.4175	201.99005	3	3	201.99005	201.99005	0	2	2	0.0	0.0	1	0.214	0.126	2.202	2.205	111.0
2805.4175	201.99005	3	3	201.99005	201.99005	0	2	2	0.0	0.0	1	0.214	0.132	2.206	2.205	111.0
2805.4175	201.99005	3	3	201.99005	201.99005	0	2	2	0.0	0.0	1	0.214	0.138	2.279	2.288	111.0
2805.4175	201.99005	3	3	201.99005	201.99005	0	2	2	0.0	0.0	1	0.214	0.143	2.375	2.324	111.0
2805.4175	201.99005	3	3	201.99005	201.99005	0	2	2	0.0	0.0	1	0.214	0.147	2.353	2.324	111.0
2805.4175	201.99005	3	3	201.99005	201.99005	0	2	2	0.0	0.0	1	0.214	0.152	2.448	2.39	111.0
2805.4175	201.99005	3	3	201.99005	201.99005	0	2	2	0.0	0.0	1	0.214	0.156	2.329	2.39	111.0
2805.4175	201.99005	3	3	201.99005	201.99005	0	2	2	0.0	0.0	1	0.214	0.161	2.413	2.448	111.0
2805.4175	201.99005	3	3	201.99005	201.99005	0	2	2	0.0	0.0	1	0.214	0.165	2.517	2.472	111.0
2805.4175	201.99005	3	3	201.99005	201.99005	0	2	2	0.0	0.0	1	0.214	0.169	2.48	2.472	111.0
2805.4175	201.99005	3	3	201.99005	201.99005	0	2	2	0.0	0.0	1	0.214	0.173	2.618	2.518	111.0
2805.4175	201.99005	3	3	201.99005	201.99005	0	2	2	0.0	0.0	1	0.214	0.177	2.546	2.539	111.0
2805.4175	201.99005	3	3	201.99005	201.99005	0	2	2	0.0	0.0	1	0.214	0.181	2.511	2.539	111.0
2805.4175	201.99005	3	3	201.99005	201.99005	0	2	2	0.0	0.0	1	0.214	0.183	2.514	2.575	111.0
2805.4175	201.99005	3	3	201.99005	201.99005	0	2	2	0.0	0.0	1	0.214	0.185	2.59	2.575	111.0
2805.4175	201.99005	3	3	201.99005	201.99005	0	2	2	0.0	0.0	1	0.214	0.188	2.74	2.592	111.0
2805.4175	201.99005	3	3	201.99005	201.99005	0	2	2	0.0	0.0	1	0.214	0.19	2.599	2.622	111.0
2805.4175	201.99005	3	3	201.99005	201.99005	0	2	2	0.0	0.0	1	0.214	0.193	2.576	2.622	111.0
2805.4175	201.99005	3	3	201.99005	201.99005	0	2	2	0.0	0.0	1	0.214	0.195	2.642	2.647	111.0
2805.4175	201.99005	3	3	201.99005	201.99005	0	2	2	0.0	0.0	1	0.214	0.198	2.648	2.658	111.0
2805.4175	201.99005	3	3	201.99005	201.99005	0	2	2	0.0	0.0	1	0.214	0.2	2.505	2.658	111.0
2805.4175	201.99005	3	3	201.99005	201.99005	0	2	2	0.0	0.0	1	0.214	0.203	2.756	2.678	111.0
2805.4175	201.99005	3	3	201.99005	201.99005	0	2	2	0.0	0.0	1	0.214	0.204	2.708	2.678	111.0
2805.4175	201.99005	3	3	201.99005	201.99005	0	2	2	0.0	0.0	1	0.214	0.206	2.699	2.687	111.0
2805.4175	201.99005	3	3	201.99005	201.99005	0	2	2	0.0	0.0	1	0.214	0.207	2.495	2.704	111.0
2805.4175	201.99005	3	3	201.99005	201.99005	0	2	2	0.0	0.0	1	0.214	0.209	2.708	2.704	111.0
2805.4175	201.99005	3	3	201.99005	201.99005	0	2	2	0.0	0.0	1	0.214	0.211	2.678	2.711	111.0
2805.4175	201.99005	3	3	201.99005	201.99005	0	2	2	0.0	0.0	1	0.214	0.213	2.732	2.724	111.0
2805.4175	201.99005	3	3	201.99005	201.99005	0	2	2	0.0	0.0	1	0.214	0.215	2.727	2.724	111.0
2805.4175	201.99005	3	3	201.99005	201.99005	0	2	2	0.0	0.0	1	0.214	0.216	2.688	2.73	111.0
2805.4175	201.99005	3	3	201.99005	201.99005	0	2	2	0.0	0.0	1	0.214	0.218	2.691	2.73	111.0
2805.4175	201.99005	3	3	201.99005	201.99005	0	2	2	0.0	0.0	1	0.214	0.22	2.761	2.742	111.0
2805.4175	201.99005	3	3	201.99005	201.99005	0	2	2	0.0	0.0	1	0.214	0.221	2.742	2.745	111.0
2805.4175	201.99005	3	3	201.99005	201.99005	0	2	2	0.0	0.0	1	0.214	0.221	2.737	2.745	111.0
2805.4175	201.99005	3	3	201.99005	201.99005	0	2	2	0.0	0.0	1	0.214	0.222	2.963	2.754	111.0
2805.4175	201.99005	3	3	201.99005	201.99005	0	2	2	0.0	0.0	1	0.214	0.222	2.785	2.762	111.0
2805.4175	201.99005	3	3	201.99005	201.99005	0	2	2	0.0	0.0	1	0.214	0.223	2.803	2.762	111.0
2805.4175	201.99005	3	3	201.99005	201.99005	0	2	2	0.0	0.0	1	0.214	0.223	2.771	2.764	111.0
2805.4175	201.99005	3	3	201.99005	201.99005	0	2	2	0.0	0.0	1	0.214	0.223	2.755	2.764	111.0
2805.4175	201.99005	3	3	201.99005	201.99005	1	2	2	0.0	0.0	1	0.214	0.223	2.748	2.77	111.0
2805.4175	201.99005	3	3	201.99005	201.99005	1	2	2	0.0	0.0	1	0.214	0.223	2.748	2.773	111.0
2805.4175	201.99005	3	3	201.99005	201.99005	1	2	2	0.0	0.0	1	0.214	0.224	3.012	2.773	111.0
2805.4175	201.99005	3	3	201.99005	201.99005	1	2	2	0.0	0.0	1	0.214	0.224	2.725	2.778	111.0
2805.4175	201.99005	3	3	201.99005	201.99005	1	2	2	0.0	0.0	1	0.214	0.224	2.796	2.781	111.0
2805.4175	201.99005	3	3	201.99005	201.99005	1	2	2	0.0	0.0	1	0.214	0.224	2.75	2.781	111.0
2805.4175	201.99005	3	3	201.99005	201.99005	1	2	2	0.0	0.0	1	0.214	0.224	2.747	2.784	111.0
2805.4175	201.99005	3	3	201.99005	201.99005	1	2	2	0.0	0.0	1	0.214	0.224	2.809	2.784	111.0
2805.4175	201.99005	3	3	201.99005	201.99005	1	2	2	0.0	0.0	1	0.214	0.224	2.825	2.785	111.0
2805.4175	201.99005	3	3	201.99005	201.99005	1	2	2	0.0	0.0	1	0.214	0.224	2.768	2.788	111.0
2805.4175	201.99005	3	3	201.99005	201.99005	1	2	2	0.0	0.0	1	0.214	0.224	2.878	2.788	111.0
2805.4175	201.99005	3	3	201.99005	201.99005	1	2	2	0.0	0.0	1	0.214	0.224	2.818	2.79	111.0
2805.4175	201.99005	3	3	201.99005	201.99005	1	2	2	0.0	0.0	1	0.214	0.224	2.812	2.792	111.0
2805.4175	201.99005	3	3	201.99005	201.99005	1	2	2	0.0	0.0	1	0.214	0.224	2.814	2.792	111.0
2805.4175	201.99005	3	3	201.99005	201.99005	1	2	2	0.0	0.0	1	0.214	0.224	2.817	2.794	111.0
2805.4175	201.99005	3	3	201.99005	201.99005	1	2	2	0.0	0.0	1	0.214	0.224	2.815	2.794	111.0
2805.4175	201.99005	3	3	201.99005	201.99005	1	2	2	0.0	0.0	1	0.214	0.224	2.799	2.795	111.0
2805.4175	201.99005	3	3	201.99005	201.99005	1	2	2	0.0	0.0	1	0.214	0.224	2.773	2.796	111.0
2805.4175	201.99005	3	3	201.99005	201.99005	1	2	2	0.0	0.0	1	0.214	0.224	2.72	2.796	111.0
2805.4175	201.99005	3	3	201.99005	201.99005	1	2	2	0.0	0.0	1	0.214	0.224	2.839	2.798	111.0
2805.4175	201.99005	3	3	201.99005	201.99005	1	2	2	0.0	0.0	1	0.214	0.224	2.782	2.8	111.0
2805.4175	201.99005	3	3	201.99005	201.99005	1	2	2	0.0	0.0	1	0.214	0.224	2.801	2.8	111.0
2805.4175	201.99005	3	3	201.99005	201.99005	1	2	2	0.0	0.0	1	0.214	0.224	2.804	2.801	111.0
2805.4175	201.99005	3	3	201.99005	201.99005	1	2	2	0.0	0.0	1	0.214	0.225	2.768	2.801	111.0
2805.4175	201.99005	3	3	201.99005	201.99005	1	2	2	0.0	0.0	1	0.214	0.225	2.826	2.802	111.0
2805.4175	201.99005	3	3	201.99005	201.99005	1	2	2	0.0	0.0	1	0.214	0.226	2.936	2.802	111.0
2805.4175	201.99005	3	3	201.99005	201.99005	1	2	2	0.0	0.0	1	0.214	0.226	2.852	2.802	111.0
2805.4175	201.99005	3	3	201.99005	201.99005	1	2	2	0.0	0.0	1	0.214	0.226	2.849	2.803	111.0
2805.4175	201.99005	3	3	201.99005	201.99005	1	2	2	0.0	0.0	1	0.214	0.226	2.779	2.803	111.0
2805.4175	201.99005	3	3	201.99005	201.99005	1	2	2	0.0	0.0	1	0.214	0.226	2.793	2.803	111.0
2805.4175	201.99005	3	3	201.99005	201.99005	1	2	2	0.0	0.0	1	0.214	0.226	2.81	2.803	111.0
2805.4175	201.99005	3	3	201.99005	201.99005	1	2	2	0.0	0.0	1	0.214	0.226	2.815	2.803	111.0
2805.4175	201.99005	3	3	201.99005	201.99005	1	2	2	0.0	0.0	1	0.214	0.226	2.775	2.803	111.0
2805.4175	201.99005	3	3	201.99005	201.99005	1	2	2	0.0	0.0	1	0.214	0.226	2.811	2.804	111.0
2805.4175	201.99005	3	3	201.99005	201.99005	1	2	2	0.0	0.0	1	0.214	0.226	2.815	2.804	111.0
2805.4175	201.99005	3	3	201.99005	201.99005	1	2	2	0.0	0.0	1	0.214	0.226	2.821	2.804	111.0
2805.4175	201.99005	3	3	201.99005	201.99005	1	2	2	0.0	0.0	1	0.214	0.226	2.866	2.805	111.0
2805.4175	201.99005	3	3	201.99005	201.99005	1	2	2	0.0	0.0	1	0.214	0.226	2.795	2.805	111.0
2805.4175	201.99005	3	3	201.99005	201.99005	1	2	2	0.0	0.0	1	0.214	0.226	2.759	2.805	111.0
2805.4175	201.99005	3	3	201.99005	201.99005	1	2	2	0.0	0.0	1	0.214	0.226	2.814	2.805	111.0
2805.4175	201.99005	3	3	201.99005	201.99005	1	2	2	0.0	0.0	1	0.214	0.226	2.758	2.805	111.0
2805.4175	201.99005	3	3	201.99005	201.99005	1	2	2	0.0	0.0	1	0.214	0.226	2.843	2.805	111.0
2805.4175	201.99005	3	3	201.99005	201.99005	1	2	2	0.0	0.0	1	0.214	0.226	2.726	2.805	111.0
2805.4175	201.99005	3	3	201.99005	201.99005	1	2	2	0.0	0.0	1	0.214	0.226	2.81	2.806	111.0
2805.4175	201.99005	3	3	201.99005	201.99005	1	2	2	0.0	0.0	1	0.214	0.226	2.815	2.806	111.0
2805.4175	201.99005	3	3	201.99005	201.99005	1	2	2	0.0	0.0	1	0.214	0.226	2.81	2.806	111.0
2805.4175	201.99005	3	3	201.99005	201.99005	1	2	2	0.0	0.0	1	0.214	0.226	2.806	2.806	111.0
2805.4175	201.99005	3	3	201.99005	201.99005	1	2	2	0.0	0.0	1	0.214	0.226	2.811	2.806	111.0
2805.4175	201.99005	3	3	201.99005	201.99005	1	2	2	0.0	0.0	1	0.214	0.226	2.762	2.806	111.0
2805.4175	201.99005	3	3	201.99005	201.99005	1	2	2	0.0	0.0	1	0.214	0.226	2.85	2.806	111.0
2805.4175	201.99005	3	3	201.99005	201.99005	1	2	2	0.0	0.0	1	0.214	0.226	2.815	2.806	111.0
2805.4175	201.99005	3	3	201.99005	201.99005	1	2	2	0.0	0.0	1	0.214	0.226	2.808	2.806	111.0
2805.4175	201.99005	3	3	201.99005	201.99005	1	2	2	0.0	0.0	1	0.214	0.226	2.783	2.807	111.0
2805.4175	201.99005	3	3	201.99005	201.99005	1	2	2	0.0	0.0	1	0.214	0.226	2.83	2.807	111.0
2805.4175	201.99005	3	3	201.99005	201.99005	1	2	2	0.0	0.0	1	0.214	0.226	2.822	2.807	111.0
2805.4175	201.99005	3	3	201.99005	201.99005	1	2	2	0.0	0.0	1	0.214	0.226	2.84	2.807	111.0
2805.4175	201.99005	3	3	201.99005	201.99005	1	2	2	0.0	0.0	1	0.214	0.226	2.754	2.807	111.0
2805.4175	201.99005	3	3	201.99005	201.99005	1	2	2	0.0	0.0	1	0.214	0.226	2.827	2.807	111.0
2805.4175	201.99005	3	3	201.99005	201.99005	1	2	2	0.0	0.0	1	0.214	0.226	2.806	2.807	111.0
2805.4175	201.99005	3	3	201.99005	201.99005	1	2	2	0.0	0.0	1	0.214	0.228	2.91	2.807	111.0
2805.4175	201.99005	3	3	201.99005	201.99005	1	2	2	0.0	0.0	1	0.214	0.228	2.76	2.807	111.0
2805.4175	201.99005	3	3	201.99005	201.99005	1	2	2	0.0	0.0	1	0.214	0.228	2.826	2.807	111.0
2805.4175	201.99005	3	3	201.99005	201.99005	1	2	2	0.0	0.0	1	0.214	0.228	2.775	2.807	111.0
2805.4175	201.99005	3	3	201.99005	201.99005	1	2	2	0.0	0.0	1	0.214	0.228	2.797	2.807	111.0
2805.4175	201.99005	3	3	201.99005	201.99005	1	2	2	0.0	0.0	1	0.214	0.228	2.736	2.807	111.0
2805.4175	201.99005	3	3	201.99005	201.99005	1	2	2	0.0	0.0	1	0.214	0.228	2.827	2.807	111.0
2805.4175	201.99005	3	3	201.99005	201.99005	1	2	2	0.0	0.0	1	0.215	0.228	2.812	2.807	111.0
2805.4175	201.99005	3	3	201.99005	201.99005	1	2	2	0.0	0.0	1	0.215	0.228	2.806	2.807	111.0
2805.4175	201.99005	3	3	201.99005	201.99005	1	2	2	0.0	0.0	1	0.215	0.228	2.72	2.807	111.0
2805.4175	201.99005	3	3	201.99005	201.99005	1	2	2	0.0	0.0	1	0.215	0.228	2.816	2.807	111.0
2805.4175	201.99005	3	3	201.99005	201.99005	1	2	2	0.0	0.0	1	0.215	0.228	2.751	2.807	111.0
2805.4175	201.99005	3	3	201.99005	201.99005	1	2	2	0.0	0.0	1	0.215	0.228	2.853	2.807	111.0
2805.4175	201.99005	3	3	201.99005	201.99005	1	2	2	0.0	0.0	1	0.215	0.228	2.821	2.807	111.0
2805.4175	201.99005	3	3	201.99005	201.99005	1	2	2	0.0	0.0	1	0.215	0.228	2.851	2.807	111.0
[truncated: 8,731 more rows]
