# Supplementary material for: Just noticeable differences for elbow joint torque feedback
Source: Sci Rep. 2021 Dec 7;11:23553. doi: 10.1038/s41598-021-02630-3 (PMC8651665; doi:10.1038/s41598-021-02630-3)
Supplement: Supplementary file 2 — Supplementary Information. [file 41598_2021_2630_MOESM2_ESM.zip › SupplementaryData_ScientificReports_KimAsbeck2021/S4_W2E.csv]

data 1	data 2	data 3	data 4	data 5	data 6	data 7	data 8	data 9	data 10	data 11	data 12	data 13	data 14	data 15	data 16	data 17
0.0	0.0	1	1	400.0	400.0	0	1	1	49.355095	51.624996	0	0.238	-0.001	-0.012	0.0	1111.0
0.0	0.0	1	1	400.0	400.0	0	1	1	49.355095	51.624996	0	0.238	-0.001	-0.043	0.0	1101.0
0.0	0.0	1	1	400.0	400.0	0	1	1	49.355095	51.624996	0	0.238	0.0	0.006	0.0	1125.0
0.0	0.0	1	1	400.0	400.0	0	1	1	49.355095	51.624996	0	0.238	0.0	0.002	0.0	1101.0
0.0	0.0	1	1	400.0	400.0	0	1	1	49.355095	51.624996	0	0.238	0.0	0.049	0.0	1111.0
0.0	0.0	1	1	400.0	400.0	0	1	1	49.355095	51.624996	0	0.238	0.0	0.018	0.0	1111.0
0.0	0.0	1	1	400.0	400.0	0	1	1	49.355095	51.624996	0	0.238	0.0	0.038	0.0	87.0
0.0	0.0	1	1	400.0	400.0	0	1	1	49.355095	51.624996	0	0.238	-0.001	-0.016	0.0	1111.0
0.0	0.0	1	1	400.0	400.0	0	1	1	49.355095	51.624996	0	0.238	0.0	0.176	0.0	1101.0
0.0	0.0	1	1	400.0	400.0	0	1	1	49.355095	51.624996	0	0.238	0.0	0.0	0.0	1111.0
0.0	0.0	1	1	400.0	400.0	0	1	1	49.355095	51.624996	0	0.238	-0.001	-0.157	0.0	1111.0
0.0	0.0	1	1	400.0	400.0	0	1	1	49.355095	51.624996	0	0.238	0.0	0.014	0.0	1101.0
0.0	0.0	1	1	400.0	400.0	0	1	1	49.355095	51.624996	0	0.238	0.0	0.0	0.0	111.0
0.0	0.0	1	1	400.0	400.0	0	1	1	49.355095	51.624996	0	0.238	0.0	0.022	0.0	1111.0
0.0	0.0	1	1	400.0	400.0	0	1	1	49.355095	51.624996	0	0.238	0.0	0.0	0.0	1101.0
0.0	0.0	1	1	400.0	400.0	0	1	1	49.355095	51.624996	0	0.238	-0.001	-0.111	0.0	1101.0
0.0	0.0	1	1	400.0	400.0	0	1	1	49.355095	51.624996	0	0.238	0.0	0.018	0.0	111.0
0.0	0.0	1	1	400.0	400.0	0	1	1	49.355095	51.624996	0	0.238	0.0	0.022	0.0	111.0
0.0	0.0	1	1	400.0	400.0	0	1	1	49.355095	51.624996	0	0.238	-0.001	-0.054	0.0	111.0
0.0	0.0	1	1	400.0	400.0	0	1	1	49.355095	51.624996	0	0.238	0.0	0.014	0.0	101.0
0.0	0.0	1	1	400.0	400.0	0	1	1	49.355095	51.624996	0	0.238	-0.001	-0.015	0.0	87.0
0.0	0.0	1	1	400.0	400.0	0	1	1	49.355095	51.624996	0	0.238	0.0	0.025	0.0	101.0
0.0	0.0	1	1	400.0	400.0	0	1	1	49.355095	51.624996	0	0.238	0.0	0.014	0.0	111.0
0.0	0.0	1	1	400.0	400.0	0	1	1	49.355095	51.624996	0	0.238	-0.001	-0.019	0.0	111.0
0.0	0.0	1	1	400.0	400.0	0	1	1	49.355095	51.624996	0	0.238	-0.001	-0.027	0.0	111.0
0.0	0.0	1	1	400.0	400.0	0	1	1	49.355095	51.624996	0	0.238	0.0	0.054	0.0	1101.0
0.0	0.0	1	1	400.0	400.0	0	1	1	49.355095	51.624996	0	0.238	0.0	0.145	0.0	111.0
0.0	0.0	1	1	400.0	400.0	0	1	1	49.355095	51.624996	0	0.238	-0.001	-0.108	0.0	1135.0
0.0	0.0	1	1	400.0	400.0	0	1	1	49.355095	51.624996	0	0.238	0.0	-0.004	0.0	111.0
0.0	0.0	1	1	400.0	400.0	0	1	1	49.355095	51.624996	0	0.238	0.0	0.029	0.0	87.0
0.0	0.0	1	1	400.0	400.0	0	1	1	49.355095	51.624996	0	0.238	-0.001	-0.153	0.0	111.0
0.0	0.0	1	1	400.0	400.0	0	1	1	49.355095	51.624996	0	0.238	0.0	-0.004	0.0	87.0
0.0	0.0	1	1	400.0	400.0	0	1	1	49.355095	51.624996	0	0.238	0.0	0.023	0.0	111.0
0.0	0.0	1	1	400.0	400.0	0	1	1	49.355095	51.624996	0	0.238	-0.001	-0.02	0.0	111.0
0.0	0.0	1	1	400.0	400.0	0	1	1	49.355095	51.624996	0	0.238	0.0	0.026	0.0	111.0
0.0	0.0	1	1	400.0	400.0	0	1	1	49.355095	51.624996	0	0.238	0.0	-0.004	0.0	111.0
0.0	0.0	1	1	400.0	400.0	0	1	1	49.355095	51.624996	0	0.238	-0.001	-0.03	0.0	111.0
0.0	0.0	1	1	400.0	400.0	0	1	1	49.355095	51.624996	0	0.238	0.0	0.014	0.0	111.0
0.0	0.0	1	1	400.0	400.0	0	1	1	49.355095	51.624996	0	0.238	0.0	0.034	0.0	111.0
0.0	0.0	1	1	400.0	400.0	0	1	1	49.355095	51.624996	0	0.238	0.0	0.0	0.0	1135.0
0.0	0.0	1	1	400.0	400.0	0	1	1	49.355095	51.624996	0	0.238	0.0	-0.007	0.0	101.0
0.0	0.0	1	1	400.0	400.0	0	1	1	49.355095	51.624996	0	0.238	-0.001	-0.03	0.0	87.0
0.0	0.0	1	1	400.0	400.0	0	1	1	49.355095	51.624996	0	0.238	0.0	-0.008	0.0	87.0
0.0	0.0	1	1	400.0	400.0	0	1	1	49.355095	51.624996	0	0.238	-0.001	-0.019	0.0	111.0
0.0	0.0	1	1	400.0	400.0	0	1	1	49.355095	51.624996	0	0.238	0.0	0.014	0.0	111.0
0.0	0.0	1	1	400.0	400.0	0	1	1	49.355095	51.624996	0	0.238	0.0	0.08	0.0	87.0
0.0	0.0	1	1	400.0	400.0	0	1	1	49.355095	51.624996	0	0.238	0.0	0.007	0.0	1125.0
0.0	0.0	1	1	400.0	400.0	0	1	1	49.355095	51.624996	0	0.238	-0.001	-0.019	0.0	1125.0
0.0	0.0	1	1	400.0	400.0	0	1	1	49.355095	51.624996	0	0.238	0.0	0.026	0.0	111.0
0.0	0.0	1	1	400.0	400.0	0	1	1	49.355095	51.624996	0	0.238	0.0	-0.005	0.0	87.0
0.0	0.0	1	1	400.0	400.0	0	1	1	49.355095	51.624996	0	0.238	0.0	0.003	0.0	101.0
0.0	0.0	1	1	400.0	400.0	0	1	1	49.355095	51.624996	0	0.238	0.0	0.022	0.0	101.0
0.0	0.0	1	1	400.0	400.0	0	1	1	49.355095	51.624996	0	0.238	-0.001	-0.079	0.0	111.0
0.0	0.0	1	1	400.0	400.0	0	1	1	49.355095	51.624996	0	0.238	0.0	0.006	0.0	101.0
0.0	0.0	1	1	400.0	400.0	0	1	1	49.355095	51.624996	0	0.238	0.0	0.039	0.0	111.0
0.0	0.0	1	1	400.0	400.0	0	1	1	49.355095	51.624996	0	0.238	0.0	0.011	0.0	111.0
0.0	0.0	1	1	400.0	400.0	0	1	1	49.355095	51.624996	0	0.238	-0.001	-0.012	0.0	101.0
0.0	0.0	1	1	400.0	400.0	0	1	1	49.355095	51.624996	0	0.238	-0.001	-0.042	0.0	111.0
0.0	0.0	1	1	400.0	400.0	0	1	1	49.355095	51.624996	0	0.238	-0.001	-0.029	0.0	111.0
0.0	0.0	1	1	400.0	400.0	0	1	1	49.355095	51.624996	0	0.238	-0.001	-0.014	0.0	101.0
0.0	0.0	1	1	400.0	400.0	0	1	1	49.355095	51.624996	0	0.238	-0.001	-0.079	0.0	1135.0
0.0	0.0	1	1	400.0	400.0	0	1	1	49.355095	51.624996	0	0.238	0.0	0.03	0.0	101.0
0.0	0.0	1	1	400.0	400.0	0	1	1	49.355095	51.624996	0	0.238	0.0	0.005	0.0	111.0
0.0	0.0	1	1	400.0	400.0	0	1	1	49.355095	51.624996	0	0.238	0.0	0.0	0.0	101.0
0.0	0.0	1	1	400.0	400.0	0	1	1	49.355095	51.624996	0	0.238	-0.001	-0.02	0.0	111.0
0.0	0.0	1	1	400.0	400.0	0	1	1	49.355095	51.624996	0	0.238	-0.001	-0.042	0.0	87.0
0.0	0.0	1	1	400.0	400.0	0	1	1	49.355095	51.624996	0	0.238	-0.001	-0.027	0.0	101.0
0.0	0.0	1	1	400.0	400.0	0	1	1	49.355095	51.624996	0	0.238	-0.001	-0.091	0.0	111.0
0.0	0.0	1	1	400.0	400.0	0	1	1	49.355095	51.624996	0	0.238	0.0	-0.005	0.0	77.0
0.0	0.0	1	1	400.0	400.0	0	1	1	49.355095	51.624996	0	0.238	0.0	0.007	0.0	111.0
0.0	0.0	1	1	400.0	400.0	0	1	1	49.355095	51.624996	0	0.238	0.0	0.038	0.0	111.0
0.0	0.0	1	1	400.0	400.0	0	1	1	49.355095	51.624996	0	0.238	-0.001	-0.068	0.0	111.0
0.0	0.0	1	1	400.0	400.0	0	1	1	49.355095	51.624996	0	0.238	0.0	0.004	0.0	111.0
0.0	0.0	1	1	400.0	400.0	0	1	1	49.355095	51.624996	0	0.238	0.0	0.006	0.0	101.0
0.0	0.0	1	1	400.0	400.0	0	1	1	49.355095	51.624996	0	0.238	-0.001	-0.019	0.0	101.0
0.0	0.0	1	1	400.0	400.0	0	1	1	49.355095	51.624996	0	0.238	0.0	0.018	0.0	101.0
0.0	0.0	1	1	400.0	400.0	0	1	1	49.355095	51.624996	0	0.238	0.0	0.153	0.0	1101.0
0.0	0.0	1	1	400.0	400.0	0	1	1	49.355095	51.624996	0	0.238	0.0	0.019	0.0	87.0
0.0	0.0	1	1	400.0	400.0	0	1	1	49.355095	51.624996	0	0.238	0.0	0.003	0.0	101.0
0.0	0.0	1	1	400.0	400.0	0	1	1	49.355095	51.624996	0	0.238	-0.001	-0.02	0.0	1135.0
0.0	0.0	1	1	400.0	400.0	0	1	1	49.355095	51.624996	0	0.238	0.0	0.006	0.0	111.0
0.0	0.0	1	1	400.0	400.0	0	1	1	49.355095	51.624996	0	0.238	-0.001	-0.048	0.0	77.0
0.0	0.0	1	1	400.0	400.0	0	1	1	49.355095	51.624996	0	0.238	0.0	0.103	0.0	111.0
0.0	0.0	1	1	400.0	400.0	0	1	1	49.355095	51.624996	0	0.238	-0.001	-0.027	0.0	1125.0
0.0	0.0	1	1	400.0	400.0	0	1	1	49.355095	51.624996	0	0.238	0.0	0.0	0.0	111.0
0.0	0.0	1	1	400.0	400.0	0	1	1	49.355095	51.624996	0	0.238	-0.001	-0.031	0.0	101.0
0.0	0.0	1	1	400.0	400.0	0	1	1	49.355095	51.624996	0	0.238	0.0	0.011	0.0	1125.0
0.0	0.0	1	1	400.0	400.0	0	1	1	49.355095	51.624996	0	0.238	0.0	0.044	0.0	1111.0
0.0	0.0	1	1	400.0	400.0	0	1	1	49.355095	51.624996	0	0.238	0.0	0.13	0.0	1111.0
0.0	0.0	1	1	400.0	400.0	0	1	1	49.355095	51.624996	0	0.238	0.0	0.006	0.0	1125.0
0.0	0.0	1	1	400.0	400.0	0	1	1	49.355095	51.624996	0	0.238	0.0	0.046	0.0	1135.0
0.0	0.0	1	1	400.0	400.0	0	1	1	49.355095	51.624996	0	0.238	0.0	0.041	0.0	87.0
0.0	0.0	1	1	400.0	400.0	0	1	1	49.355095	51.624996	0	0.238	0.0	0.0	0.0	1135.0
0.0	0.0	1	1	400.0	400.0	0	1	1	49.355095	51.624996	0	0.238	-0.001	-0.023	0.0	1111.0
0.0	0.0	1	1	400.0	400.0	0	1	1	49.355095	51.624996	0	0.238	0.0	0.052	0.0	77.0
0.0	0.0	1	1	400.0	400.0	0	1	1	49.355095	51.624996	0	0.238	0.0	0.0	0.0	1111.0
0.0	0.0	1	1	400.0	400.0	0	1	1	49.355095	51.624996	0	0.238	0.0	0.045	0.0	111.0
0.0	0.0	1	1	400.0	400.0	0	1	1	49.355095	51.624996	0	0.238	-0.001	-0.012	0.0	1111.0
0.0	0.0	1	1	400.0	400.0	0	1	1	49.355095	51.624996	0	0.238	-0.001	-0.024	0.0	87.0
0.0	0.0	1	1	400.0	400.0	0	1	1	49.355095	51.624996	0	0.238	0.0	0.006	0.0	1111.0
0.0	0.0	1	1	400.0	400.0	0	1	1	49.355095	51.624996	0	0.238	0.0	0.044	0.0	1135.0
0.0	0.0	1	1	400.0	400.0	0	1	1	49.355095	51.624996	0	0.238	-0.001	-0.026	0.0	1111.0
0.0	0.0	1	1	400.0	400.0	0	1	1	49.355095	51.624996	0	0.238	0.0	0.036	0.0	1111.0
0.0	0.0	1	1	400.0	400.0	0	1	1	49.355095	51.624996	0	0.238	-0.001	-0.21	0.0	1101.0
0.0	0.0	1	1	400.0	400.0	0	1	1	49.355095	51.624996	0	0.238	0.0	0.105	0.0	87.0
0.0	0.0	1	1	400.0	400.0	0	1	1	49.355095	51.624996	0	0.238	0.0	0.061	0.0	1111.0
0.0	0.0	1	1	400.0	400.0	0	1	1	49.355095	51.624996	0	0.238	0.0	0.011	0.0	1135.0
0.0	0.0	1	1	400.0	400.0	0	1	1	49.355095	51.624996	0	0.238	-0.001	-0.024	0.0	1111.0
0.0	0.0	1	1	400.0	400.0	0	1	1	49.355095	51.624996	0	0.238	0.0	0.017	0.0	1111.0
0.0	0.0	1	1	400.0	400.0	0	1	1	49.355095	51.624996	0	0.238	0.0	0.015	0.0	1111.0
0.0	0.0	1	1	400.0	400.0	0	1	1	49.355095	51.624996	0	0.238	0.0	0.003	0.0	1111.0
0.0	0.0	1	1	400.0	400.0	0	1	1	49.355095	51.624996	0	0.238	0.0	0.021	0.0	1111.0
0.0	0.0	1	1	400.0	400.0	0	1	1	49.355095	51.624996	0	0.238	0.0	0.035	0.0	1111.0
0.0	0.0	1	1	400.0	400.0	0	1	1	49.355095	51.624996	0	0.238	0.0	-0.009	0.0	1111.0
0.0	0.0	1	1	400.0	400.0	0	1	1	49.355095	51.624996	0	0.238	-0.001	-0.034	0.0	87.0
0.0	0.0	1	1	400.0	400.0	0	1	1	49.355095	51.624996	0	0.238	-0.001	-0.029	0.0	1101.0
0.0	0.0	1	1	400.0	400.0	0	1	1	49.355095	51.624996	0	0.238	-0.001	-0.016	0.0	1111.0
0.0	0.0	1	1	400.0	400.0	0	1	1	49.355095	51.624996	0	0.238	0.0	0.01	0.0	1111.0
0.0	0.0	1	1	400.0	400.0	0	1	1	49.355095	51.624996	0	0.238	0.0	0.018	0.0	87.0
0.0	0.0	1	1	400.0	400.0	0	1	1	49.355095	51.624996	0	0.238	-0.001	-0.05	0.0	1111.0
0.0	0.0	1	1	400.0	400.0	0	1	1	49.355095	51.624996	0	0.238	0.0	-0.005	0.0	87.0
0.0	0.0	1	1	400.0	400.0	0	1	1	49.355095	51.624996	0	0.238	0.0	0.014	0.0	1111.0
0.0	0.0	1	1	400.0	400.0	0	1	1	49.355095	51.624996	0	0.238	0.0	0.091	0.0	1135.0
0.0	0.0	1	1	400.0	400.0	0	1	1	49.355095	51.624996	0	0.238	0.0	0.075	0.0	1135.0
0.0	0.0	1	1	400.0	400.0	0	1	1	49.355095	51.624996	0	0.238	-0.001	-0.131	0.0	87.0
0.0	0.0	1	1	400.0	400.0	0	1	1	49.355095	51.624996	0	0.238	-0.001	-0.048	0.0	1111.0
0.0	0.0	1	1	400.0	400.0	0	1	1	49.355095	51.624996	0	0.238	0.0	-0.001	0.0	1111.0
0.0	0.0	1	1	400.0	400.0	0	1	1	49.355095	51.624996	0	0.238	0.0	0.003	0.0	1111.0
0.0	0.0	1	1	400.0	400.0	0	1	1	49.355095	51.624996	0	0.238	-0.001	-0.012	0.0	1101.0
0.0	0.0	1	1	400.0	400.0	0	1	1	49.355095	51.624996	0	0.238	0.0	0.0	0.0	1111.0
0.0	0.0	1	1	400.0	400.0	0	1	1	49.355095	51.624996	0	0.238	-0.001	-0.072	0.0	1111.0
0.0	0.0	1	1	400.0	400.0	0	1	1	49.355095	51.624996	0	0.238	0.0	0.003	0.0	1111.0
0.0	0.0	1	1	400.0	400.0	0	1	1	49.355095	51.624996	0	0.238	-0.001	-0.026	0.0	1111.0
0.0	0.0	1	1	400.0	400.0	0	1	1	49.355095	51.624996	0	0.238	0.0	0.033	0.0	1135.0
0.0	0.0	1	1	400.0	400.0	0	1	1	49.355095	51.624996	0	0.238	0.0	-0.008	0.0	111.0
0.0	0.0	1	1	400.0	400.0	0	1	1	49.355095	51.624996	0	0.238	0.0	-0.011	0.0	1101.0
0.0	0.0	1	1	400.0	400.0	0	1	1	49.355095	51.624996	0	0.238	0.0	-0.003	0.0	87.0
0.0	0.0	1	1	400.0	400.0	0	1	1	49.355095	51.624996	0	0.238	0.0	0.032	0.0	1111.0
0.0	0.0	1	1	400.0	400.0	0	1	1	49.355095	51.624996	0	0.238	0.0	0.002	0.0	1101.0
0.0	0.0	1	1	400.0	400.0	0	1	1	49.355095	51.624996	0	0.238	0.0	-0.004	0.0	1111.0
0.0	0.0	1	1	400.0	400.0	0	1	1	49.355095	51.624996	0	0.238	0.0	-0.004	0.0	1111.0
0.0	0.0	1	1	400.0	400.0	0	1	1	49.355095	51.624996	0	0.238	-0.001	-0.019	0.0	1135.0
0.0	0.0	1	1	400.0	400.0	0	1	1	49.355095	51.624996	0	0.238	0.0	0.002	0.0	87.0
0.0	0.0	1	1	400.0	400.0	0	1	1	49.355095	51.624996	0	0.238	0.0	0.015	0.0	1101.0
0.0	0.0	1	1	400.0	400.0	0	1	1	49.355095	51.624996	0	0.238	0.0	0.01	0.0	1111.0
0.0	0.0	1	1	400.0	400.0	0	1	1	49.355095	51.624996	0	0.238	0.0	0.153	0.0	1111.0
0.0	0.0	1	1	400.0	400.0	0	1	1	49.355095	51.624996	0	0.238	0.0	-0.004	0.0	1135.0
0.0	0.0	1	1	400.0	400.0	0	1	1	49.355095	51.624996	0	0.238	0.0	-0.004	0.0	1111.0
0.0	0.0	1	1	400.0	400.0	0	1	1	49.355095	51.624996	0	0.238	-0.001	-0.015	0.0	1111.0
0.0	0.0	1	1	400.0	400.0	0	1	1	49.355095	51.624996	0	0.238	-0.001	-0.036	0.0	1111.0
0.0	0.0	1	1	400.0	400.0	0	1	1	49.355095	51.624996	0	0.238	0.0	0.051	0.0	1111.0
0.0	0.0	1	1	400.0	400.0	0	1	1	49.355095	51.624996	0	0.238	-0.001	-0.027	0.0	1111.0
0.0	0.0	1	1	400.0	400.0	0	1	1	49.355095	51.624996	0	0.238	-0.001	-0.023	0.0	1111.0
0.0	0.0	1	1	400.0	400.0	0	1	1	49.355095	51.624996	0	0.238	0.0	-0.004	0.0	1111.0
0.0	0.0	1	1	400.0	400.0	0	1	1	49.355095	51.624996	0	0.238	0.0	0.071	0.0	1111.0
0.0	0.0	1	1	400.0	400.0	0	1	1	49.355095	51.624996	0	0.238	-0.001	-0.042	0.0	1101.0
0.0	0.0	1	1	400.0	400.0	0	1	1	49.355095	51.624996	0	0.238	0.0	0.015	0.0	1111.0
0.0	0.0	1	1	400.0	400.0	0	1	1	49.355095	51.624996	0	0.238	0.0	-0.003	0.0	77.0
0.0	0.0	1	1	400.0	400.0	0	1	1	49.355095	51.624996	0	0.238	0.0	-0.004	0.0	1111.0
0.0	0.0	1	1	400.0	400.0	0	1	1	49.355095	51.624996	0	0.238	-0.001	-0.024	0.0	1111.0
0.0	0.0	1	1	400.0	400.0	0	1	1	49.355095	51.624996	0	0.238	-0.001	-0.012	0.0	111.0
0.0	0.0	1	1	400.0	400.0	0	1	1	49.355095	51.624996	0	0.238	-0.001	-0.03	0.0	1111.0
0.0	0.0	1	1	400.0	400.0	0	1	1	49.355095	51.624996	0	0.238	0.0	-0.008	0.0	1101.0
0.0	0.0	1	1	400.0	400.0	0	1	1	49.355095	51.624996	0	0.238	0.0	0.053	0.0	1111.0
0.0	0.0	1	1	400.0	400.0	0	1	1	49.355095	51.624996	0	0.238	0.0	-0.003	0.0	1111.0
0.0	0.0	1	1	400.0	400.0	0	1	1	49.355095	51.624996	0	0.238	0.0	0.023	0.0	1101.0
0.0	0.0	1	1	400.0	400.0	0	1	1	49.355095	51.624996	0	0.238	-0.001	-0.035	0.0	1101.0
0.0	0.0	1	1	400.0	400.0	0	1	1	49.355095	51.624996	0	0.238	0.0	0.002	0.0	1101.0
0.0	0.0	1	1	400.0	400.0	0	1	1	49.355095	51.624996	0	0.238	-0.001	-0.019	0.0	1111.0
0.0	0.0	1	1	400.0	400.0	0	1	1	49.355095	51.624996	0	0.238	0.0	0.013	0.0	1111.0
0.0	0.0	1	1	400.0	400.0	0	1	1	49.355095	51.624996	0	0.238	-0.001	-0.149	0.0	1111.0
0.0	0.0	1	1	400.0	400.0	0	1	1	49.355095	51.624996	0	0.238	0.0	0.006	0.0	1111.0
0.0	0.0	1	1	400.0	400.0	0	1	1	49.355095	51.624996	0	0.238	0.0	0.017	0.0	1111.0
0.0	0.0	1	1	400.0	400.0	0	1	1	49.355095	51.624996	0	0.238	0.0	-0.011	0.0	1111.0
0.0	0.0	1	1	400.0	400.0	0	1	1	49.355095	51.624996	0	0.238	0.0	0.035	0.0	1111.0
0.0	0.0	1	1	400.0	400.0	0	1	1	49.355095	51.624996	0	0.238	-0.001	-0.071	0.0	1111.0
0.0	0.0	1	1	400.0	400.0	0	1	1	49.355095	51.624996	0	0.238	0.0	-0.001	0.0	1111.0
0.0	0.0	1	1	400.0	400.0	0	1	1	49.355095	51.624996	0	0.238	0.0	-0.004	0.0	1135.0
0.0	0.0	1	1	400.0	400.0	0	1	1	49.355095	51.624996	0	0.238	0.0	0.06	0.0	1111.0
0.0	0.0	1	1	400.0	400.0	0	1	1	49.355095	51.624996	0	0.238	-0.001	-0.012	0.0	1111.0
0.0	0.0	1	1	400.0	400.0	0	1	1	49.355095	51.624996	0	0.238	0.0	0.01	0.0	1111.0
0.0	0.0	1	1	400.0	400.0	0	1	1	49.355095	51.624996	0	0.238	-0.001	-0.023	0.0	1111.0
0.0	0.0	1	1	400.0	400.0	0	1	1	49.355095	51.624996	0	0.238	-0.001	-0.022	0.0	1111.0
0.0	0.0	1	1	400.0	400.0	0	1	1	49.355095	51.624996	0	0.238	0.0	0.004	0.0	1111.0
0.0	0.0	1	1	400.0	400.0	0	1	1	49.355095	51.624996	0	0.238	0.0	0.014	0.0	1111.0
0.0	0.0	1	1	400.0	400.0	0	1	1	49.355095	51.624996	0	0.238	0.0	0.002	0.0	1111.0
0.0	0.0	1	1	400.0	400.0	0	1	1	49.355095	51.624996	0	0.238	-0.001	-0.03	0.0	1111.0
0.0	0.0	1	1	400.0	400.0	0	1	1	49.355095	51.624996	0	0.238	-0.001	-0.023	0.0	1111.0
0.0	0.0	1	1	400.0	400.0	0	1	1	49.355095	51.624996	0	0.238	0.0	0.0	0.0	1111.0
0.0	0.0	1	1	400.0	400.0	0	1	1	49.355095	51.624996	0	0.238	0.0	0.017	0.0	1111.0
0.0	0.0	1	1	400.0	400.0	0	1	1	49.355095	51.624996	0	0.238	-0.001	-0.026	0.0	1111.0
0.0	0.0	1	1	400.0	400.0	0	1	1	49.355095	51.624996	0	0.238	-0.001	-0.013	0.0	87.0
0.0	0.0	1	1	400.0	400.0	0	1	1	49.355095	51.624996	0	0.238	0.0	0.014	0.0	87.0
0.0	0.0	1	1	400.0	400.0	0	1	1	49.355095	51.624996	0	0.238	0.0	0.057	0.0	111.0
0.0	0.0	1	1	400.0	400.0	0	1	1	49.355095	51.624996	0	0.238	0.0	0.033	0.0	1111.0
0.0	0.0	1	1	400.0	400.0	0	1	1	49.355095	51.624996	0	0.238	0.0	0.011	0.0	1111.0
0.0	0.0	1	1	400.0	400.0	0	1	1	49.355095	51.624996	0	0.238	-0.001	-0.023	0.0	87.0
0.0	0.0	1	1	400.0	400.0	0	1	1	49.355095	51.624996	0	0.238	-0.001	-0.02	0.0	1111.0
0.0	0.0	1	1	400.0	400.0	0	1	1	49.355095	51.624996	0	0.238	-0.001	-0.032	0.0	1111.0
0.0	0.0	1	1	400.0	400.0	0	1	1	49.355095	51.624996	0	0.238	-0.001	-0.014	0.0	1111.0
0.0	0.0	1	1	400.0	400.0	0	1	1	49.355095	51.624996	0	0.238	0.0	-0.005	0.0	1111.0
0.0	0.0	1	1	400.0	400.0	0	1	1	49.355095	51.624996	0	0.238	0.0	0.121	0.0	1111.0
0.0	0.0	1	1	400.0	400.0	0	1	1	49.355095	51.624996	0	0.238	0.0	0.018	0.0	1111.0
0.0	0.0	1	1	400.0	400.0	0	1	1	49.355095	51.624996	0	0.238	-0.001	-0.014	0.0	1111.0
0.0	0.0	1	1	400.0	400.0	0	1	1	49.355095	51.624996	0	0.238	-0.001	-0.03	0.0	1111.0
0.0	0.0	1	1	400.0	400.0	0	1	1	49.355095	51.624996	0	0.238	0.0	0.024	0.0	87.0
0.0	0.0	1	1	400.0	400.0	0	1	1	49.355095	51.624996	0	0.238	-0.001	-0.028	0.0	1111.0
0.0	0.0	1	1	400.0	400.0	0	1	1	49.355095	51.624996	0	0.238	-0.001	-0.018	0.0	77.0
0.0	0.0	1	1	400.0	400.0	0	1	1	49.355095	51.624996	0	0.238	0.0	0.052	0.0	1111.0
0.0	0.0	1	1	400.0	400.0	0	1	1	49.355095	51.624996	0	0.238	0.0	0.015	0.0	1125.0
0.0	0.0	1	1	400.0	400.0	0	1	1	49.355095	51.624996	0	0.238	-0.001	-0.016	0.0	1111.0
0.0	0.0	1	1	400.0	400.0	0	1	1	49.355095	51.624996	0	0.238	-0.001	-0.016	0.0	1111.0
0.0	0.0	1	1	400.0	400.0	0	1	1	49.355095	51.624996	0	0.238	0.0	0.012	0.0	87.0
0.0	0.0	1	1	400.0	400.0	0	1	1	49.355095	51.624996	0	0.238	-0.001	-0.034	0.0	1111.0
0.0	0.0	1	1	400.0	400.0	0	1	1	49.355095	51.624996	0	0.238	0.0	-0.008	0.0	1101.0
0.0	0.0	1	1	400.0	400.0	0	1	1	49.355095	51.624996	0	0.238	-0.001	-0.017	0.0	1111.0
0.0	0.0	1	1	400.0	400.0	0	1	1	49.355095	51.624996	0	0.238	-0.001	-0.023	0.0	1111.0
0.0	0.0	1	1	400.0	400.0	0	1	1	49.355095	51.624996	0	0.238	0.0	0.004	0.0	1111.0
0.0	0.0	1	1	400.0	400.0	0	1	1	49.355095	51.624996	0	0.238	-0.001	-0.021	0.0	1101.0
0.0	0.0	1	1	400.0	400.0	0	1	1	49.355095	51.624996	0	0.238	0.0	0.024	0.0	1111.0
0.0	0.0	1	1	400.0	400.0	0	1	1	49.355095	51.624996	0	0.238	0.0	-0.001	0.0	1101.0
0.0	0.0	1	1	400.0	400.0	0	1	1	49.355095	51.624996	0	0.238	-0.001	-0.075	0.0	1111.0
0.0	0.0	1	1	400.0	400.0	0	1	1	49.355095	51.624996	0	0.238	-0.001	-0.031	0.0	1111.0
0.0	0.0	1	1	400.0	400.0	0	1	1	49.355095	51.624996	0	0.238	-0.001	-0.016	0.0	1111.0
0.0	0.0	1	1	400.0	400.0	0	1	1	49.355095	51.624996	0	0.238	-0.001	-0.013	0.0	1101.0
0.0	0.0	1	1	400.0	400.0	0	1	1	49.355095	51.624996	0	0.238	-0.001	-0.132	0.0	1111.0
0.0	0.0	1	1	400.0	400.0	0	1	1	49.355095	51.624996	0	0.238	0.0	0.018	0.0	1111.0
0.0	0.0	1	1	400.0	400.0	0	1	1	49.355095	51.624996	0	0.238	0.0	0.037	0.0	1101.0
0.0	0.0	1	1	400.0	400.0	0	1	1	49.355095	51.624996	0	0.238	0.0	0.036	0.0	1111.0
0.0	0.0	1	1	400.0	400.0	0	1	1	49.355095	51.624996	0	0.238	0.0	0.008	0.0	1111.0
0.0	0.0	1	1	400.0	400.0	0	1	1	49.355095	51.624996	0	0.238	-0.001	-0.034	0.0	1111.0
0.0	0.0	1	1	400.0	400.0	0	1	1	49.355095	51.624996	0	0.238	0.0	0.102	0.0	1111.0
0.0	0.0	1	1	400.0	400.0	0	1	1	49.355095	51.624996	0	0.238	-0.001	-0.029	0.0	1111.0
0.0	0.0	1	1	400.0	400.0	0	1	1	49.355095	51.624996	0	0.238	-0.001	-0.034	0.0	1111.0
0.0	0.0	1	1	400.0	400.0	0	1	1	49.355095	51.624996	0	0.238	0.0	0.015	0.0	1101.0
0.0	0.0	1	1	400.0	400.0	0	1	1	49.355095	51.624996	0	0.238	-0.001	-0.126	0.0	1111.0
0.0	0.0	1	1	400.0	400.0	0	1	1	49.355095	51.624996	0	0.238	0.0	0.001	0.0	1111.0
0.0	0.0	1	1	400.0	400.0	0	1	1	49.355095	51.624996	0	0.238	0.0	0.027	0.0	1111.0
0.0	0.0	1	1	400.0	400.0	0	1	1	49.355095	51.624996	0	0.238	-0.001	-0.19	0.0	1111.0
0.0	0.0	1	1	400.0	400.0	0	1	1	49.355095	51.624996	0	0.238	-0.001	-0.032	0.0	1111.0
0.0	0.0	1	1	400.0	400.0	0	1	1	49.355095	51.624996	0	0.238	0.0	-0.008	0.0	1111.0
0.0	0.0	1	1	400.0	400.0	0	1	1	49.355095	51.624996	0	0.238	0.0	0.023	0.0	1111.0
0.0	0.0	1	1	400.0	400.0	0	1	1	49.355095	51.624996	0	0.238	-0.001	-0.024	0.0	1101.0
0.0	0.0	1	1	400.0	400.0	0	1	1	49.355095	51.624996	0	0.238	0.0	0.0	0.0	1111.0
0.0	0.0	1	1	400.0	400.0	0	1	1	49.355095	51.624996	0	0.238	-0.001	-0.039	0.0	1111.0
0.0	0.0	1	1	400.0	400.0	0	1	1	49.355095	51.624996	0	0.238	0.0	0.006	0.0	1111.0
0.0	0.0	1	1	400.0	400.0	0	1	1	49.355095	51.624996	0	0.238	-0.001	-0.025	0.0	1101.0
0.0	0.0	1	1	400.0	400.0	0	1	1	49.355095	51.624996	0	0.238	0.0	-0.002	0.0	1111.0
0.0	0.0	1	1	400.0	400.0	0	1	1	49.355095	51.624996	0	0.238	0.0	0.0	0.0	1111.0
0.0	0.0	1	1	400.0	400.0	0	1	1	49.355095	51.624996	0	0.238	-0.001	-0.029	0.0	1101.0
0.0	0.0	1	1	400.0	400.0	0	1	1	49.355095	51.624996	0	0.238	0.0	-0.009	0.0	1111.0
0.0	0.0	1	1	400.0	400.0	0	1	1	49.355095	51.624996	0	0.238	-0.001	-0.057	0.0	1101.0
0.0	0.0	1	1	400.0	400.0	0	1	1	49.355095	51.624996	0	0.238	0.0	-0.002	0.0	1101.0
0.0	0.0	1	1	400.0	400.0	0	1	1	49.355095	51.624996	0	0.238	-0.001	-0.019	0.0	1111.0
0.0	0.0	1	1	400.0	400.0	0	1	1	49.355095	51.624996	0	0.238	-0.001	-0.023	0.0	1111.0
0.0	0.0	1	1	400.0	400.0	0	1	1	49.355095	51.624996	0	0.238	0.0	0.01	0.0	1111.0
0.0	0.0	1	1	400.0	400.0	0	1	1	49.355095	51.624996	0	0.238	-0.001	-0.077	0.0	1111.0
0.0	0.0	1	1	400.0	400.0	0	1	1	49.355095	51.624996	0	0.238	0.0	-0.011	0.0	1111.0
0.0	0.0	1	1	400.0	400.0	0	1	1	49.355095	51.624996	0	0.238	-0.001	-0.024	0.0	1111.0
-5555.5557	-400.0	1	1	400.0	400.0	0	1	1	49.355095	51.624996	1	0.238	0.0	0.002	0.0	1111.0
-5555.5557	-400.0	1	1	400.0	400.0	0	1	1	49.355095	51.624996	1	0.238	0.0	0.004	0.0	1111.0
-5555.5557	-400.0	1	1	400.0	400.0	0	1	1	49.355095	51.624996	1	0.238	0.0	0.02	0.0	1101.0
-5555.5557	-400.0	1	1	400.0	400.0	0	1	1	49.355095	51.624996	1	0.238	-0.001	-0.22	0.0	1111.0
-5555.5557	-400.0	1	1	400.0	400.0	0	1	1	49.355095	51.624996	1	0.238	-0.001	-0.038	-0.392	1111.0
-5555.5557	-400.0	1	1	400.0	400.0	0	1	1	49.355095	51.624996	1	0.238	-0.003	-0.332	-0.392	111.0
-5555.5557	-400.0	1	1	400.0	400.0	0	1	1	49.355095	51.624996	1	0.238	-0.011	-1.055	-1.097	1135.0
-5555.5557	-400.0	1	1	400.0	400.0	0	1	1	49.355095	51.624996	1	0.238	-0.019	-1.083	-1.097	111.0
-5555.5557	-400.0	1	1	400.0	400.0	0	1	1	49.355095	51.624996	1	0.238	-0.031	-1.822	-1.706	111.0
-5555.5557	-400.0	1	1	400.0	400.0	0	1	1	49.355095	51.624996	1	0.238	-0.045	-2.033	-1.978	111.0
-5555.5557	-400.0	1	1	400.0	400.0	0	1	1	49.355095	51.624996	1	0.238	-0.057	-2.026	-1.978	111.0
-5555.5557	-400.0	1	1	400.0	400.0	0	1	1	49.355095	51.624996	1	0.237	-0.071	-2.405	-2.467	111.0
-5555.5557	-400.0	1	1	400.0	400.0	0	1	1	49.355095	51.624996	1	0.237	-0.085	-2.593	-2.686	111.0
-5555.5557	-400.0	1	1	400.0	400.0	0	1	1	49.355095	51.624996	1	0.237	-0.099	-2.678	-2.686	111.0
-5555.5557	-400.0	1	1	400.0	400.0	0	1	1	49.355095	51.624996	1	0.237	-0.114	-3.104	-3.078	111.0
-5555.5557	-400.0	1	1	400.0	400.0	0	1	1	49.355095	51.624996	1	0.237	-0.127	-3.11	-3.078	111.0
-5555.5557	-400.0	1	1	400.0	400.0	0	1	1	49.355095	51.624996	1	0.237	-0.141	-3.241	-3.254	111.0
-5555.5557	-400.0	1	1	400.0	400.0	0	1	1	49.355095	51.624996	1	0.237	-0.155	-3.59	-3.569	111.0
-5555.5557	-400.0	1	1	400.0	400.0	0	1	1	49.355095	51.624996	1	0.237	-0.168	-3.61	-3.569	111.0
-5555.5557	-400.0	1	1	400.0	400.0	0	1	1	49.355095	51.624996	1	0.236	-0.182	-3.793	-3.709	111.0
-5555.5557	-400.0	1	1	400.0	400.0	0	1	1	49.355095	51.624996	1	0.236	-0.194	-3.734	-3.709	111.0
-5555.5557	-400.0	1	1	400.0	400.0	0	1	1	49.355095	51.624996	1	0.236	-0.207	-3.946	-3.963	111.0
-5555.5557	-400.0	1	1	400.0	400.0	0	1	1	49.355095	51.624996	1	0.236	-0.219	-4.036	-4.075	111.0
-5555.5557	-400.0	1	1	400.0	400.0	0	1	1	49.355095	51.624996	1	0.236	-0.231	-4.035	-4.075	111.0
-5555.5557	-400.0	1	1	400.0	400.0	0	1	1	49.355095	51.624996	1	0.236	-0.243	-4.272	-4.278	111.0
-5555.5557	-400.0	1	1	400.0	400.0	0	1	1	49.355095	51.624996	1	0.236	-0.255	-4.445	-4.453	111.0
-5555.5557	-400.0	1	1	400.0	400.0	0	1	1	49.355095	51.624996	1	0.236	-0.266	-4.436	-4.453	111.0
-5555.5557	-400.0	1	1	400.0	400.0	0	1	1	49.355095	51.624996	1	0.236	-0.275	-4.556	-4.531	111.0
-5555.5557	-400.0	1	1	400.0	400.0	0	1	1	49.355095	51.624996	1	0.235	-0.285	-4.558	-4.672	111.0
-5555.5557	-400.0	1	1	400.0	400.0	0	1	1	49.355095	51.624996	1	0.235	-0.295	-4.721	-4.672	111.0
-5555.5557	-400.0	1	1	400.0	400.0	0	1	1	49.355095	51.624996	1	0.235	-0.305	-4.721	-4.735	111.0
-5555.5557	-400.0	1	1	400.0	400.0	0	1	1	49.355095	51.624996	1	0.235	-0.313	-4.761	-4.735	111.0
-5555.5557	-400.0	1	1	400.0	400.0	0	1	1	49.355095	51.624996	1	0.235	-0.321	-4.83	-4.847	111.0
-5555.5557	-400.0	1	1	400.0	400.0	0	1	1	49.355095	51.624996	1	0.235	-0.329	-4.903	-4.898	111.0
-5555.5557	-400.0	1	1	400.0	400.0	0	1	1	49.355095	51.624996	1	0.235	-0.337	-4.907	-4.898	111.0
-5555.5557	-400.0	1	1	400.0	400.0	0	1	1	49.355095	51.624996	1	0.235	-0.344	-5.071	-4.988	111.0
-5555.5557	-400.0	1	1	400.0	400.0	0	1	1	49.355095	51.624996	1	0.235	-0.35	-4.909	-5.029	111.0
-5555.5557	-400.0	1	1	400.0	400.0	0	1	1	49.355095	51.624996	1	0.235	-0.356	-5.051	-5.029	111.0
-5555.5557	-400.0	1	1	400.0	400.0	0	1	1	49.355095	51.624996	1	0.235	-0.363	-5.17	-5.102	111.0
-5555.5557	-400.0	1	1	400.0	400.0	0	1	1	49.355095	51.624996	1	0.235	-0.369	-5.1	-5.102	111.0
-5555.5557	-400.0	1	1	400.0	400.0	0	1	1	49.355095	51.624996	1	0.235	-0.375	-5.122	-5.165	111.0
-5555.5557	-400.0	1	1	400.0	400.0	0	1	1	49.355095	51.624996	1	0.234	-0.381	-5.173	-5.192	111.0
-5555.5557	-400.0	1	1	400.0	400.0	0	1	1	49.355095	51.624996	1	0.234	-0.385	-5.203	-5.192	111.0
-5555.5557	-400.0	1	1	400.0	400.0	0	1	1	49.355095	51.624996	1	0.234	-0.39	-5.486	-5.244	111.0
-5555.5557	-400.0	1	1	400.0	400.0	0	1	1	49.355095	51.624996	1	0.234	-0.395	-5.449	-5.244	111.0
-5555.5557	-400.0	1	1	400.0	400.0	0	1	1	49.355095	51.624996	1	0.234	-0.4	-5.323	-5.265	111.0
-5555.5557	-400.0	1	1	400.0	400.0	0	1	1	49.355095	51.624996	1	0.234	-0.403	-5.299	-5.306	111.0
-5555.5557	-400.0	1	1	400.0	400.0	0	1	1	49.355095	51.624996	1	0.234	-0.405	-5.31	-5.306	111.0
-5555.5557	-400.0	1	1	400.0	400.0	0	1	1	49.355095	51.624996	1	0.234	-0.408	-5.352	-5.34	111.0
-5555.5557	-400.0	1	1	400.0	400.0	0	1	1	49.355095	51.624996	1	0.234	-0.412	-5.321	-5.356	111.0
-5555.5557	-400.0	1	1	400.0	400.0	0	1	1	49.355095	51.624996	1	0.234	-0.416	-5.405	-5.356	111.0
-5555.5557	-400.0	1	1	400.0	400.0	0	1	1	49.355095	51.624996	1	0.234	-0.42	-5.43	-5.384	111.0
-5555.5557	-400.0	1	1	400.0	400.0	0	1	1	49.355095	51.624996	1	0.234	-0.423	-5.397	-5.397	111.0
-5555.5557	-400.0	1	1	400.0	400.0	0	1	1	49.355095	51.624996	1	0.234	-0.425	-5.434	-5.397	111.0
-5555.5557	-400.0	1	1	400.0	400.0	0	1	1	49.355095	51.624996	1	0.234	-0.427	-5.468	-5.419	111.0
-5555.5557	-400.0	1	1	400.0	400.0	0	1	1	49.355095	51.624996	1	0.234	-0.429	-5.405	-5.419	111.0
-5555.5557	-400.0	1	1	400.0	400.0	0	1	1	49.355095	51.624996	1	0.234	-0.432	-5.58	-5.429	111.0
-5555.5557	-400.0	1	1	400.0	400.0	0	1	1	49.355095	51.624996	1	0.234	-0.434	-5.465	-5.447	111.0
-5555.5557	-400.0	1	1	400.0	400.0	0	1	1	49.355095	51.624996	1	0.234	-0.436	-5.447	-5.447	111.0
-5555.5557	-400.0	1	1	400.0	400.0	0	1	1	49.355095	51.624996	1	0.234	-0.438	-5.421	-5.455	111.0
-5555.5557	-400.0	1	1	400.0	400.0	0	1	1	49.355095	51.624996	1	0.234	-0.44	-5.442	-5.455	111.0
-5555.5557	-400.0	1	1	400.0	400.0	0	1	1	49.355095	51.624996	1	0.234	-0.441	-5.497	-5.47	111.0
-5555.5557	-400.0	1	1	400.0	400.0	0	1	1	49.355095	51.624996	1	0.234	-0.441	-5.465	-5.476	111.0
-5555.5557	-400.0	1	1	400.0	400.0	0	1	1	49.355095	51.624996	1	0.234	-0.441	-5.426	-5.476	111.0
-5555.5557	-400.0	1	1	400.0	400.0	0	1	1	49.355095	51.624996	1	0.234	-0.441	-5.495	-5.488	111.0
-5555.5557	-400.0	1	1	400.0	400.0	0	1	1	49.355095	51.624996	1	0.234	-0.441	-5.519	-5.493	111.0
-5555.5557	-400.0	1	1	400.0	400.0	0	1	1	49.355095	51.624996	1	0.234	-0.441	-5.439	-5.493	111.0
-5555.5557	-400.0	1	1	400.0	400.0	0	1	1	49.355095	51.624996	1	0.234	-0.442	-5.617	-5.502	111.0
-5555.5557	-400.0	1	1	400.0	400.0	0	1	1	49.355095	51.624996	1	0.234	-0.443	-5.569	-5.507	111.0
-5555.5557	-400.0	1	1	400.0	400.0	0	1	1	49.355095	51.624996	1	0.234	-0.443	-5.5	-5.507	111.0
-5555.5557	-400.0	1	1	400.0	400.0	0	1	1	49.355095	51.624996	1	0.233	-0.443	-5.497	-5.514	111.0
-5555.5557	-400.0	1	1	400.0	400.0	0	1	1	49.355095	51.624996	1	0.233	-0.443	-5.535	-5.514	111.0
-5555.5557	-400.0	1	1	400.0	400.0	0	1	1	49.355095	51.624996	1	0.233	-0.443	-5.493	-5.521	111.0
-5555.5557	-400.0	1	1	400.0	400.0	0	1	1	49.355095	51.624996	1	0.233	-0.444	-5.569	-5.523	111.0
-5555.5557	-400.0	1	1	400.0	400.0	0	1	1	49.355095	51.624996	1	0.233	-0.444	-5.517	-5.523	111.0
-5555.5557	-400.0	1	1	400.0	400.0	0	1	1	49.355095	51.624996	1	0.233	-0.444	-5.52	-5.529	111.0
-5555.5557	-400.0	1	1	400.0	400.0	0	1	1	49.355095	51.624996	1	0.233	-0.444	-5.52	-5.531	111.0
-5555.5557	-400.0	1	1	400.0	400.0	0	1	1	49.355095	51.624996	1	0.233	-0.445	-5.56	-5.531	111.0
-5555.5557	-400.0	1	1	400.0	400.0	0	1	1	49.355095	51.624996	1	0.233	-0.445	-5.402	-5.535	111.0
-5555.5557	-400.0	1	1	400.0	400.0	1	1	1	49.355095	51.624996	1	0.233	-0.445	-5.484	-5.535	111.0
-5555.5557	-400.0	1	1	400.0	400.0	1	1	1	49.355095	51.624996	1	0.233	-0.445	-5.533	-5.537	111.0
-5555.5557	-400.0	1	1	400.0	400.0	1	1	1	49.355095	51.624996	1	0.233	-0.446	-5.582	-5.541	111.0
-5555.5557	-400.0	1	1	400.0	400.0	1	1	1	49.355095	51.624996	1	0.233	-0.448	-5.561	-5.541	111.0
-5555.5557	-400.0	1	1	400.0	400.0	1	1	1	49.355095	51.624996	1	0.233	-0.448	-5.529	-5.543	111.0
-5555.5557	-400.0	1	1	400.0	400.0	1	1	1	49.355095	51.624996	1	0.233	-0.449	-5.516	-5.544	111.0
-5555.5557	-400.0	1	1	400.0	400.0	1	1	1	49.355095	51.624996	1	0.233	-0.45	-5.649	-5.544	111.0
-5555.5557	-400.0	1	1	400.0	400.0	1	1	1	49.355095	51.624996	1	0.233	-0.451	-5.598	-5.547	111.0
-5555.5557	-400.0	1	1	400.0	400.0	1	1	1	49.355095	51.624996	1	0.233	-0.451	-5.505	-5.547	111.0
-5555.5557	-400.0	1	1	400.0	400.0	1	1	1	49.355095	51.624996	1	0.233	-0.452	-5.567	-5.548	111.0
-5555.5557	-400.0	1	1	400.0	400.0	1	1	1	49.355095	51.624996	1	0.233	-0.452	-5.555	-5.55	111.0
-5555.5557	-400.0	1	1	400.0	400.0	1	1	1	49.355095	51.624996	1	0.233	-0.453	-5.538	-5.55	111.0
-5555.5557	-400.0	1	1	400.0	400.0	1	1	1	49.355095	51.624996	1	0.233	-0.454	-5.548	-5.55	111.0
-5555.5557	-400.0	1	1	400.0	400.0	1	1	1	49.355095	51.624996	1	0.233	-0.454	-5.545	-5.552	111.0
-5555.5557	-400.0	1	1	400.0	400.0	1	1	1	49.355095	51.624996	1	0.233	-0.455	-5.498	-5.552	111.0
-5555.5557	-400.0	1	1	400.0	400.0	1	1	1	49.355095	51.624996	1	0.233	-0.456	-5.559	-5.553	111.0
-5555.5557	-400.0	1	1	400.0	400.0	1	1	1	49.355095	51.624996	1	0.233	-0.456	-5.527	-5.553	111.0
-5555.5557	-400.0	1	1	400.0	400.0	1	1	1	49.355095	51.624996	1	0.233	-0.457	-5.593	-5.554	111.0
-5555.5557	-400.0	1	1	400.0	400.0	1	1	1	49.355095	51.624996	1	0.233	-0.458	-5.517	-5.555	111.0
-5555.5557	-400.0	1	1	400.0	400.0	1	1	1	49.355095	51.624996	1	0.233	-0.46	-5.58	-5.555	111.0
-5555.5557	-400.0	1	1	400.0	400.0	1	1	1	49.355095	51.624996	1	0.233	-0.461	-5.575	-5.555	111.0
-5555.5557	-400.0	1	1	400.0	400.0	1	1	1	49.355095	51.624996	1	0.233	-0.461	-5.566	-5.556	111.0
-5555.5557	-400.0	1	1	400.0	400.0	1	1	1	49.355095	51.624996	1	0.233	-0.461	-5.558	-5.556	111.0
-5555.5557	-400.0	1	1	400.0	400.0	1	1	1	49.355095	51.624996	1	0.233	-0.46	-5.524	-5.556	111.0
-5555.5557	-400.0	1	1	400.0	400.0	1	1	1	49.355095	51.624996	1	0.233	-0.46	-5.415	-5.556	111.0
-5555.5557	-400.0	1	1	400.0	400.0	1	1	1	49.355095	51.624996	1	0.233	-0.46	-5.534	-5.557	111.0
-5555.5557	-400.0	1	1	400.0	400.0	1	1	1	49.355095	51.624996	1	0.233	-0.46	-5.527	-5.557	111.0
-5555.5557	-400.0	1	1	400.0	400.0	1	1	1	49.355095	51.624996	1	0.233	-0.46	-5.532	-5.557	111.0
-5555.5557	-400.0	1	1	400.0	400.0	1	1	1	49.355095	51.624996	1	0.233	-0.461	-5.608	-5.559	111.0
-5555.5557	-400.0	1	1	400.0	400.0	1	1	1	49.355095	51.624996	1	0.233	-0.461	-5.594	-5.559	111.0
-5555.5557	-400.0	1	1	400.0	400.0	1	1	1	49.355095	51.624996	1	0.233	-0.461	-5.599	-5.559	111.0
-5555.5557	-400.0	1	1	400.0	400.0	1	1	1	49.355095	51.624996	1	0.233	-0.46	-5.555	-5.56	111.0
-5555.5557	-400.0	1	1	400.0	400.0	1	1	1	49.355095	51.624996	1	0.233	-0.46	-5.533	-5.56	111.0
-5555.5557	-400.0	1	1	400.0	400.0	1	1	1	49.355095	51.624996	1	0.233	-0.461	-5.622	-5.56	111.0
-5555.5557	-400.0	1	1	400.0	400.0	1	1	1	49.355095	51.624996	1	0.233	-0.46	-5.514	-5.56	111.0
-5555.5557	-400.0	1	1	400.0	400.0	1	1	1	49.355095	51.624996	1	0.233	-0.461	-5.571	-5.56	111.0
-5555.5557	-400.0	1	1	400.0	400.0	1	1	1	49.355095	51.624996	1	0.233	-0.46	-5.517	-5.56	111.0
-5555.5557	-400.0	1	1	400.0	400.0	1	1	1	49.355095	51.624996	1	0.233	-0.46	-5.553	-5.56	111.0
-5555.5557	-400.0	1	1	400.0	400.0	1	1	1	49.355095	51.624996	1	0.233	-0.461	-5.583	-5.56	111.0
-5555.5557	-400.0	1	1	400.0	400.0	1	1	1	49.355095	51.624996	1	0.233	-0.461	-5.613	-5.56	111.0
-5555.5557	-400.0	1	1	400.0	400.0	1	1	1	49.355095	51.624996	1	0.233	-0.461	-5.721	-5.56	111.0
-5555.5557	-400.0	1	1	400.0	400.0	1	1	1	49.355095	51.624996	1	0.233	-0.46	-5.543	-5.56	111.0
-5555.5557	-400.0	1	1	400.0	400.0	1	1	1	49.355095	51.624996	1	0.233	-0.461	-5.559	-5.56	111.0
-5555.5557	-400.0	1	1	400.0	400.0	1	1	1	49.355095	51.624996	1	0.233	-0.46	-5.509	-5.56	111.0
-5555.5557	-400.0	1	1	400.0	400.0	1	1	1	49.355095	51.624996	1	0.233	-0.461	-5.616	-5.56	111.0
-5555.5557	-400.0	1	1	400.0	400.0	1	1	1	49.355095	51.624996	1	0.233	-0.461	-5.56	-5.56	111.0
-5555.5557	-400.0	1	1	400.0	400.0	1	1	1	49.355095	51.624996	1	0.233	-0.46	-5.431	-5.56	111.0
-5555.5557	-400.0	1	1	400.0	400.0	1	1	1	49.355095	51.624996	1	0.233	-0.461	-5.593	-5.56	111.0
-5555.5557	-400.0	1	1	400.0	400.0	1	1	1	49.355095	51.624996	1	0.233	-0.46	-5.538	-5.56	111.0
-5555.5557	-400.0	1	1	400.0	400.0	1	1	1	49.355095	51.624996	1	0.233	-0.46	-5.545	-5.561	111.0
-5555.5557	-400.0	1	1	400.0	400.0	1	1	1	49.355095	51.624996	1	0.233	-0.46	-5.551	-5.561	111.0
-5555.5557	-400.0	1	1	400.0	400.0	1	1	1	49.355095	51.624996	1	0.233	-0.461	-5.561	-5.561	111.0
-5555.5557	-400.0	1	1	400.0	400.0	1	1	1	49.355095	51.624996	1	0.233	-0.461	-5.608	-5.561	111.0
-5555.5557	-400.0	1	1	400.0	400.0	1	1	1	49.355095	51.624996	1	0.233	-0.461	-5.602	-5.561	111.0
-5555.5557	-400.0	1	1	400.0	400.0	1	1	1	49.355095	51.624996	1	0.233	-0.46	-5.549	-5.561	111.0
-5555.5557	-400.0	1	1	400.0	400.0	1	1	1	49.355095	51.624996	1	0.233	-0.461	-5.558	-5.561	111.0
-5555.5557	-400.0	1	1	400.0	400.0	1	1	1	49.355095	51.624996	1	0.233	-0.46	-5.442	-5.561	111.0
-5555.5557	-400.0	1	1	400.0	400.0	1	1	1	49.355095	51.624996	1	0.233	-0.46	-5.548	-5.561	111.0
-5555.5557	-400.0	1	1	400.0	400.0	1	1	1	49.355095	51.624996	1	0.233	-0.46	-5.52	-5.561	111.0
-5555.5557	-400.0	1	1	400.0	400.0	1	1	1	49.355095	51.624996	1	0.233	-0.461	-5.57	-5.561	111.0
-5555.5557	-400.0	1	1	400.0	400.0	1	1	1	49.355095	51.624996	1	0.233	-0.461	-5.562	-5.561	111.0
-5555.5557	-400.0	1	1	400.0	400.0	1	1	1	49.355095	51.624996	1	0.233	-0.461	-5.564	-5.561	111.0
-5555.5557	-400.0	1	1	400.0	400.0	1	1	1	49.355095	51.624996	1	0.233	-0.461	-5.595	-5.561	111.0
-5555.5557	-400.0	1	1	400.0	400.0	1	1	1	49.355095	51.624996	1	0.233	-0.46	-5.504	-5.561	111.0
-5555.5557	-400.0	1	1	400.0	400.0	1	1	1	49.355095	51.624996	1	0.233	-0.461	-5.625	-5.561	111.0
-5555.5557	-400.0	1	1	400.0	400.0	1	1	1	49.355095	51.624996	1	0.233	-0.461	-5.618	-5.561	111.0
-5555.5557	-400.0	1	1	400.0	400.0	1	1	1	49.355095	51.624996	1	0.233	-0.46	-5.54	-5.561	111.0
-5555.5557	-400.0	1	1	400.0	400.0	1	1	1	49.355095	51.624996	1	0.233	-0.461	-5.559	-5.561	111.0
-5555.5557	-400.0	1	1	400.0	400.0	1	1	1	49.355095	51.624996	1	0.233	-0.461	-5.571	-5.561	111.0
-5555.5557	-400.0	1	1	400.0	400.0	1	1	1	49.355095	51.624996	1	0.233	-0.461	-5.616	-5.561	111.0
-5555.5557	-400.0	1	1	400.0	400.0	1	1	1	49.355095	51.624996	1	0.233	-0.46	-5.506	-5.561	111.0
-5555.5557	-400.0	1	1	400.0	400.0	1	1	1	49.355095	51.624996	1	0.233	-0.461	-5.574	-5.561	111.0
-5555.5557	-400.0	1	1	400.0	400.0	1	1	1	49.355095	51.624996	1	0.233	-0.461	-5.7	-5.561	111.0
-5555.5557	-400.0	1	1	400.0	400.0	1	1	1	49.355095	51.624996	1	0.233	-0.46	-5.544	-5.561	111.0
-5555.5557	-400.0	1	1	400.0	400.0	1	1	1	49.355095	51.624996	1	0.233	-0.461	-5.639	-5.561	111.0
-5555.5557	-400.0	1	1	400.0	400.0	1	1	1	49.355095	51.624996	1	0.233	-0.46	-5.515	-5.561	111.0
-5555.5557	-400.0	1	1	400.0	400.0	1	1	1	49.355095	51.624996	1	0.233	-0.461	-5.583	-5.561	111.0
-5555.5557	-400.0	1	1	400.0	400.0	1	1	1	49.355095	51.624996	1	0.233	-0.46	-5.552	-5.561	111.0
-5555.5557	-400.0	1	1	400.0	400.0	1	1	1	49.355095	51.624996	1	0.233	-0.461	-5.579	-5.561	111.0
-5555.5557	-400.0	1	1	400.0	400.0	1	1	1	49.355095	51.624996	1	0.233	-0.46	-5.524	-5.561	111.0
-5555.5557	-400.0	1	1	400.0	400.0	1	1	1	49.355095	51.624996	1	0.233	-0.46	-5.555	-5.561	111.0
-5555.5557	-400.0	1	1	400.0	400.0	1	1	1	49.355095	51.624996	1	0.233	-0.461	-5.574	-5.561	111.0
-5555.5557	-400.0	1	1	400.0	400.0	1	1	1	49.355095	51.624996	1	0.233	-0.461	-5.57	-5.561	111.0
-5555.5557	-400.0	1	1	400.0	400.0	1	1	1	49.355095	51.624996	1	0.233	-0.46	-5.525	-5.561	111.0
-5555.5557	-400.0	1	1	400.0	400.0	1	1	1	49.355095	51.624996	1	0.233	-0.461	-5.565	-5.561	111.0
-5555.5557	-400.0	1	1	400.0	400.0	1	1	1	49.355095	51.624996	1	0.233	-0.461	-5.598	-5.561	111.0
-5555.5557	-400.0	1	1	400.0	400.0	1	1	1	49.355095	51.624996	1	0.233	-0.461	-5.596	-5.561	111.0
-5555.5557	-400.0	1	1	400.0	400.0	1	1	1	49.355095	51.624996	1	0.233	-0.46	-5.525	-5.561	111.0
-5555.5557	-400.0	1	1	400.0	400.0	1	1	1	49.355095	51.624996	1	0.233	-0.46	-5.506	-5.561	111.0
-5555.5557	-400.0	1	1	400.0	400.0	1	1	1	49.355095	51.624996	1	0.233	-0.46	-5.535	-5.561	111.0
-5555.5557	-400.0	1	1	400.0	400.0	1	1	1	49.355095	51.624996	1	0.233	-0.46	-5.523	-5.561	111.0
-5555.5557	-400.0	1	1	400.0	400.0	1	1	1	49.355095	51.624996	1	0.233	-0.46	-5.525	-5.561	111.0
-5555.5557	-400.0	1	1	400.0	400.0	1	1	1	49.355095	51.624996	1	0.233	-0.461	-5.626	-5.561	111.0
-5555.5557	-400.0	1	1	400.0	400.0	1	1	1	49.355095	51.624996	1	0.233	-0.46	-5.513	-5.561	111.0
-5555.5557	-400.0	1	1	400.0	400.0	1	1	1	49.355095	51.624996	1	0.233	-0.46	-5.496	-5.561	111.0
-5555.5557	-400.0	1	1	400.0	400.0	1	1	1	49.355095	51.624996	1	0.233	-0.461	-5.559	-5.561	111.0
-5555.5557	-400.0	1	1	400.0	400.0	1	1	1	49.355095	51.624996	1	0.233	-0.461	-5.597	-5.561	111.0
-5555.5557	-400.0	1	1	400.0	400.0	1	1	1	49.355095	51.624996	1	0.233	-0.461	-5.579	-5.561	111.0
-5555.5557	-400.0	1	1	400.0	400.0	1	1	1	49.355095	51.624996	1	0.233	-0.46	-5.541	-5.561	111.0
-5555.5557	-400.0	1	1	400.0	400.0	1	1	1	49.355095	51.624996	1	0.233	-0.461	-5.617	-5.561	111.0
-5555.5557	-400.0	1	1	400.0	400.0	1	1	1	49.355095	51.624996	1	0.233	-0.461	-5.643	-5.561	111.0
-5555.5557	-400.0	1	1	400.0	400.0	1	1	1	49.355095	51.624996	1	0.233	-0.46	-5.555	-5.561	111.0
-5555.5557	-400.0	1	1	400.0	400.0	1	1	1	49.355095	51.624996	1	0.233	-0.46	-5.546	-5.561	111.0
-5555.5557	-400.0	1	1	400.0	400.0	1	1	1	49.355095	51.624996	1	0.233	-0.461	-5.596	-5.561	111.0
-5555.5557	-400.0	1	1	400.0	400.0	1	1	1	49.355095	51.624996	1	0.233	-0.46	-5.555	-5.561	111.0
-5555.5557	-400.0	1	1	400.0	400.0	1	1	1	49.355095	51.624996	1	0.233	-0.46	-5.51	-5.561	111.0
-5555.5557	-400.0	1	1	400.0	400.0	1	1	1	49.355095	51.624996	1	0.233	-0.46	-5.532	-5.561	111.0
-5555.5557	-400.0	1	1	400.0	400.0	1	1	1	49.355095	51.624996	1	0.233	-0.461	-5.586	-5.561	111.0
-5555.5557	-400.0	1	1	400.0	400.0	1	1	1	49.355095	51.624996	1	0.233	-0.46	-5.503	-5.561	111.0
-5555.5557	-400.0	1	1	400.0	400.0	1	1	1	49.355095	51.624996	1	0.233	-0.46	-5.554	-5.561	111.0
-5555.5557	-400.0	1	1	400.0	400.0	1	1	1	49.355095	51.624996	1	0.233	-0.46	-5.338	-5.561	111.0
-5555.5557	-400.0	1	1	400.0	400.0	1	1	1	49.355095	51.624996	1	0.233	-0.461	-5.559	-5.561	111.0
-5555.5557	-400.0	1	1	400.0	400.0	1	1	1	49.355095	51.624996	1	0.233	-0.461	-5.564	-5.561	111.0
-5555.5557	-400.0	1	1	400.0	400.0	1	1	1	49.355095	51.624996	1	0.233	-0.461	-5.584	-5.561	111.0
-5555.5557	-400.0	1	1	400.0	400.0	1	1	1	49.355095	51.624996	1	0.233	-0.461	-5.615	-5.561	111.0
-5555.5557	-400.0	1	1	400.0	400.0	1	1	1	49.355095	51.624996	1	0.233	-0.46	-5.549	-5.561	111.0
-5555.5557	-400.0	1	1	400.0	400.0	1	1	1	49.355095	51.624996	1	0.233	-0.461	-5.567	-5.561	111.0
-5555.5557	-400.0	1	1	400.0	400.0	1	1	1	49.355095	51.624996	1	0.233	-0.461	-5.575	-5.561	111.0
-5555.5557	-400.0	1	1	400.0	400.0	1	1	1	49.355095	51.624996	1	0.233	-0.461	-5.557	-5.561	111.0
-5555.5557	-400.0	1	1	400.0	400.0	1	1	1	49.355095	51.624996	1	0.233	-0.46	-5.531	-5.561	111.0
-5555.5557	-400.0	1	1	400.0	400.0	1	1	1	49.355095	51.624996	1	0.233	-0.461	-5.565	-5.561	111.0
-5555.5557	-400.0	1	1	400.0	400.0	1	1	1	49.355095	51.624996	1	0.233	-0.461	-5.567	-5.561	111.0
-5555.5557	-400.0	1	1	400.0	400.0	1	1	1	49.355095	51.624996	1	0.233	-0.461	-5.574	-5.561	111.0
-5555.5557	-400.0	1	1	400.0	400.0	1	1	1	49.355095	51.624996	1	0.233	-0.46	-5.544	-5.561	111.0
-5555.5557	-400.0	1	1	400.0	400.0	1	1	1	49.355095	51.624996	1	0.233	-0.46	-5.525	-5.561	111.0
-5555.5557	-400.0	1	1	400.0	400.0	1	1	1	49.355095	51.624996	1	0.233	-0.46	-5.538	-5.561	111.0
-5555.5557	-400.0	1	1	400.0	400.0	1	1	1	49.355095	51.624996	1	0.233	-0.46	-5.545	-5.561	111.0
-5555.5557	-400.0	1	1	400.0	400.0	1	1	1	49.355095	51.624996	1	0.233	-0.461	-5.605	-5.561	111.0
-5555.5557	-400.0	1	1	400.0	400.0	1	1	1	49.355095	51.624996	1	0.233	-0.461	-5.59	-5.561	111.0
0.0	0.0	1	1	400.0	400.0	1	1	1	49.355095	51.624996	0	0.233	-0.46	-5.545	-5.561	111.0
0.0	0.0	1	1	400.0	400.0	1	1	1	49.355095	51.624996	0	0.233	-0.461	-5.563	-5.561	111.0
0.0	0.0	1	1	400.0	400.0	1	1	1	49.355095	51.624996	0	0.233	-0.46	-5.471	-5.561	111.0
0.0	0.0	1	1	400.0	400.0	1	1	1	49.355095	51.624996	0	0.233	-0.457	-4.887	-5.168	111.0
0.0	0.0	1	1	400.0	400.0	1	1	1	49.355095	51.624996	0	0.233	-0.455	-5.127	-4.803	111.0
0.0	0.0	1	1	400.0	400.0	1	1	1	49.355095	51.624996	0	0.233	-0.45	-4.82	-4.803	111.0
0.0	0.0	1	1	400.0	400.0	1	1	1	49.355095	51.624996	0	0.233	-0.44	-4.147	-4.147	111.0
0.0	0.0	1	1	400.0	400.0	1	1	1	49.355095	51.624996	0	0.233	-0.432	-4.147	-4.147	111.0
0.0	0.0	1	1	400.0	400.0	1	1	1	49.355095	51.624996	0	0.233	-0.42	-3.686	-3.854	111.0
0.0	0.0	1	1	400.0	400.0	1	1	1	49.355095	51.624996	0	0.233	-0.406	-3.275	-3.328	111.0
0.0	0.0	1	1	400.0	400.0	1	1	1	49.355095	51.624996	0	0.234	-0.394	-3.526	-3.328	111.0
0.0	0.0	1	1	400.0	400.0	1	1	1	49.355095	51.624996	0	0.234	-0.38	-3.117	-3.093	111.0
0.0	0.0	1	1	400.0	400.0	1	1	1	49.355095	51.624996	0	0.234	-0.366	-2.861	-2.671	111.0
0.0	0.0	1	1	400.0	400.0	1	1	1	49.355095	51.624996	0	0.234	-0.353	-2.671	-2.671	111.0
0.0	0.0	1	1	400.0	400.0	1	1	1	49.355095	51.624996	0	0.234	-0.339	-2.481	-2.482	111.0
0.0	0.0	1	1	400.0	400.0	1	1	1	49.355095	51.624996	0	0.234	-0.327	-2.47	-2.482	111.0
0.0	0.0	1	1	400.0	400.0	1	1	1	49.355095	51.624996	0	0.234	-0.312	-2.095	-2.143	111.0
0.0	0.0	1	1	400.0	400.0	1	1	1	49.355095	51.624996	0	0.235	-0.296	-1.856	-1.85	111.0
0.0	0.0	1	1	400.0	400.0	1	1	1	49.355095	51.624996	0	0.235	-0.282	-1.822	-1.85	111.0
0.0	0.0	1	1	400.0	400.0	1	1	1	49.355095	51.624996	0	0.235	-0.268	-1.722	-1.72	111.0
0.0	0.0	1	1	400.0	400.0	1	1	1	49.355095	51.624996	0	0.235	-0.255	-1.709	-1.485	111.0
0.0	0.0	1	1	400.0	400.0	1	1	1	49.355095	51.624996	0	0.236	-0.242	-1.524	-1.485	111.0
0.0	0.0	1	1	400.0	400.0	1	1	1	49.355095	51.624996	0	0.236	-0.23	-1.472	-1.38	111.0
0.0	0.0	1	1	400.0	400.0	1	1	1	49.355095	51.624996	0	0.236	-0.218	-1.368	-1.38	111.0
0.0	0.0	1	1	400.0	400.0	1	1	1	49.355095	51.624996	0	0.236	-0.206	-1.19	-1.191	111.0
0.0	0.0	1	1	400.0	400.0	1	1	1	49.355095	51.624996	0	0.237	-0.195	-1.085	-1.107	111.0
0.0	0.0	1	1	400.0	400.0	1	1	1	49.355095	51.624996	0	0.237	-0.185	-1.087	-1.107	111.0
0.0	0.0	1	1	400.0	400.0	1	1	1	49.355095	51.624996	0	0.237	-0.175	-0.932	-0.956	111.0
0.0	0.0	1	1	400.0	400.0	1	1	1	49.355095	51.624996	0	0.237	-0.167	-1.013	-0.888	111.0
0.0	0.0	1	1	400.0	400.0	1	1	1	49.355095	51.624996	0	0.238	-0.157	-0.89	-0.888	111.0
0.0	0.0	1	1	400.0	400.0	1	1	1	49.355095	51.624996	0	0.238	-0.149	-0.774	-0.767	111.0
0.0	0.0	1	1	400.0	400.0	1	1	1	49.355095	51.624996	0	0.238	-0.141	-0.736	-0.767	111.0
0.0	0.0	1	1	400.0	400.0	1	1	1	49.355095	51.624996	0	0.238	-0.132	-0.688	-0.662	111.0
0.0	0.0	1	1	400.0	400.0	1	1	1	49.355095	51.624996	0	0.238	-0.125	-0.719	-0.615	111.0
0.0	0.0	1	1	400.0	400.0	1	1	1	49.355095	51.624996	0	0.238	-0.117	-0.569	-0.615	87.0
0.0	0.0	1	1	400.0	400.0	1	1	1	49.355095	51.624996	0	0.239	-0.111	-0.528	-0.531	111.0
0.0	0.0	1	1	400.0	400.0	1	1	1	49.355095	51.624996	0	0.239	-0.105	-0.543	-0.531	111.0
0.0	0.0	1	1	400.0	400.0	1	1	1	49.355095	51.624996	0	0.239	-0.099	-0.513	-0.493	111.0
0.0	0.0	1	1	400.0	400.0	1	1	1	49.355095	51.624996	0	0.239	-0.093	-0.414	-0.426	111.0
0.0	0.0	1	1	400.0	400.0	1	1	1	49.355095	51.624996	0	0.239	-0.087	-0.427	-0.426	111.0
0.0	0.0	1	1	400.0	400.0	1	1	1	49.355095	51.624996	0	0.239	-0.081	-0.395	-0.396	111.0
0.0	0.0	1	1	400.0	400.0	1	1	1	49.355095	51.624996	0	0.239	-0.076	-0.356	-0.341	111.0
0.0	0.0	1	1	400.0	400.0	1	1	1	49.355095	51.624996	0	0.239	-0.072	-0.321	-0.341	111.0
0.0	0.0	1	1	400.0	400.0	1	1	1	49.355095	51.624996	0	0.239	-0.068	-0.319	-0.317	111.0
0.0	0.0	1	1	400.0	400.0	1	1	1	49.355095	51.624996	0	0.239	-0.064	-0.294	-0.274	111.0
0.0	0.0	1	1	400.0	400.0	1	1	1	49.355095	51.624996	0	0.239	-0.06	-0.292	-0.274	111.0
0.0	0.0	1	1	400.0	400.0	1	1	1	49.355095	51.624996	0	0.239	-0.057	-0.267	-0.254	111.0
0.0	0.0	1	1	400.0	400.0	1	1	1	49.355095	51.624996	0	0.239	-0.054	-0.302	-0.254	1135.0
0.0	0.0	1	1	400.0	400.0	1	1	1	49.355095	51.624996	0	0.239	-0.05	-0.22	-0.219	111.0
0.0	0.0	1	1	400.0	400.0	1	1	1	49.355095	51.624996	0	0.239	-0.046	-0.167	-0.189	111.0
0.0	0.0	1	1	400.0	400.0	1	1	1	49.355095	51.624996	0	0.239	-0.042	-0.159	-0.189	87.0
0.0	0.0	1	1	400.0	400.0	1	1	1	49.355095	51.624996	0	0.239	-0.039	-0.19	-0.176	111.0
0.0	0.0	1	1	400.0	400.0	1	1	1	49.355095	51.624996	0	0.239	-0.037	-0.194	-0.152	111.0
0.0	0.0	1	1	400.0	400.0	1	1	1	49.355095	51.624996	0	0.239	-0.035	-0.194	-0.152	111.0
0.0	0.0	1	1	400.0	400.0	1	1	1	49.355095	51.624996	0	0.239	-0.033	-0.147	-0.141	111.0
0.0	0.0	1	1	400.0	400.0	1	1	1	49.355095	51.624996	0	0.239	-0.031	-0.164	-0.141	111.0
0.0	0.0	1	1	400.0	400.0	1	1	1	49.355095	51.624996	0	0.239	-0.029	-0.106	-0.121	111.0
0.0	0.0	1	1	400.0	400.0	1	1	1	49.355095	51.624996	0	0.239	-0.027	-0.106	-0.113	101.0
0.0	0.0	1	1	400.0	400.0	1	1	1	49.355095	51.624996	0	0.239	-0.025	-0.13	-0.113	101.0
0.0	0.0	1	1	400.0	400.0	1	1	1	49.355095	51.624996	0	0.239	-0.023	-0.101	-0.097	111.0
0.0	0.0	1	1	400.0	400.0	1	1	1	49.355095	51.624996	0	0.239	-0.021	-0.11	-0.084	101.0
0.0	0.0	1	1	400.0	400.0	1	1	1	49.355095	51.624996	0	0.239	-0.02	-0.075	-0.084	1125.0
0.0	0.0	1	1	400.0	400.0	1	1	1	49.355095	51.624996	0	0.239	-0.02	-0.063	-0.078	101.0
0.0	0.0	1	1	400.0	400.0	1	1	1	49.355095	51.624996	0	0.239	-0.02	-0.043	-0.078	111.0
0.0	0.0	1	1	400.0	400.0	1	1	1	49.355095	51.624996	0	0.239	-0.02	-0.062	-0.067	101.0
0.0	0.0	1	1	400.0	400.0	1	1	1	49.355095	51.624996	0	0.239	-0.02	-0.068	-0.062	111.0
0.0	0.0	1	1	400.0	400.0	1	1	1	49.355095	51.624996	0	0.239	-0.019	0.033	-0.062	111.0
0.0	0.0	1	1	400.0	400.0	1	1	1	49.355095	51.624996	0	0.239	-0.019	-0.066	-0.053	101.0
0.0	0.0	1	1	400.0	400.0	1	1	1	49.355095	51.624996	0	0.239	-0.019	-0.043	-0.049	101.0
0.0	0.0	1	1	400.0	400.0	1	1	1	49.355095	51.624996	0	0.239	-0.019	-0.04	-0.049	101.0
0.0	0.0	1	1	400.0	400.0	1	1	1	49.355095	51.624996	0	0.239	-0.019	-0.023	-0.043	111.0
0.0	0.0	1	1	400.0	400.0	1	1	1	49.355095	51.624996	0	0.239	-0.018	-0.025	-0.043	101.0
0.0	0.0	1	1	400.0	400.0	1	1	1	49.355095	51.624996	0	0.239	-0.018	-0.035	-0.037	101.0
0.0	0.0	1	1	400.0	400.0	1	1	1	49.355095	51.624996	0	0.239	-0.018	-0.051	-0.034	1135.0
0.0	0.0	1	1	400.0	400.0	1	1	1	49.355095	51.624996	0	0.239	-0.018	-0.034	-0.034	111.0
0.0	0.0	1	1	400.0	400.0	1	1	1	49.355095	51.624996	0	0.239	-0.017	0.006	-0.029	101.0
0.0	0.0	1	1	400.0	400.0	1	1	1	49.355095	51.624996	0	0.239	-0.016	-0.026	-0.027	101.0
0.0	0.0	1	1	400.0	400.0	1	1	1	49.355095	51.624996	0	0.239	-0.016	-0.039	-0.027	111.0
0.0	0.0	1	1	400.0	400.0	1	1	1	49.355095	51.624996	0	0.239	-0.015	0.036	-0.023	111.0
0.0	0.0	1	1	400.0	400.0	1	1	1	49.355095	51.624996	0	0.239	-0.015	-0.08	-0.023	111.0
0.0	0.0	1	1	400.0	400.0	1	1	1	49.355095	51.624996	0	0.239	-0.015	-0.016	-0.021	111.0
0.0	0.0	1	1	400.0	400.0	1	1	1	49.355095	51.624996	0	0.239	-0.014	-0.008	-0.018	111.0
0.0	0.0	1	1	400.0	400.0	1	1	1	49.355095	51.624996	0	0.239	-0.014	-0.05	-0.018	1135.0
0.0	0.0	1	1	400.0	400.0	1	1	1	49.355095	51.624996	0	0.239	-0.014	-0.124	-0.015	101.0
0.0	0.0	1	1	400.0	400.0	1	1	1	49.355095	51.624996	0	0.239	-0.013	-0.023	-0.014	77.0
0.0	0.0	1	1	400.0	400.0	1	1	1	49.355095	51.624996	0	0.239	-0.013	-0.014	-0.014	111.0
0.0	0.0	1	1	400.0	400.0	1	1	1	49.355095	51.624996	0	0.239	-0.012	0.027	-0.012	111.0
0.0	0.0	1	1	400.0	400.0	1	1	1	49.355095	51.624996	0	0.239	-0.01	-0.008	-0.012	111.0
0.0	0.0	1	1	400.0	400.0	1	1	1	49.355095	51.624996	0	0.239	-0.009	-0.081	-0.011	111.0
0.0	0.0	1	1	400.0	400.0	1	1	1	49.355095	51.624996	0	0.239	-0.007	-0.002	-0.009	111.0
0.0	0.0	1	1	400.0	400.0	1	1	1	49.355095	51.624996	0	0.239	-0.006	-0.049	-0.009	1135.0
0.0	0.0	1	1	400.0	400.0	1	1	1	49.355095	51.624996	0	0.239	-0.004	0.012	-0.008	101.0
0.0	0.0	1	1	400.0	400.0	1	1	1	49.355095	51.624996	0	0.239	-0.003	-0.016	-0.007	111.0
0.0	0.0	1	1	400.0	400.0	1	1	1	49.355095	51.624996	0	0.239	-0.003	-0.073	-0.007	111.0
0.0	0.0	1	1	400.0	400.0	1	1	1	49.355095	51.624996	0	0.239	-0.002	-0.008	-0.006	1125.0
0.0	0.0	1	1	400.0	400.0	1	1	1	49.355095	51.624996	0	0.239	0.0	-0.002	-0.006	111.0
0.0	0.0	1	1	400.0	400.0	1	1	1	49.355095	51.624996	0	0.239	-0.001	-0.017	-0.006	101.0
0.0	0.0	1	1	400.0	400.0	1	1	1	49.355095	51.624996	0	0.239	-0.001	-0.023	-0.005	111.0
0.0	0.0	1	1	400.0	400.0	1	1	1	49.355095	51.624996	0	0.239	-0.001	-0.246	-0.005	111.0
0.0	0.0	1	1	400.0	400.0	1	1	1	49.355095	51.624996	0	0.239	0.0	0.0	-0.004	1125.0
0.0	0.0	1	1	400.0	400.0	1	1	1	49.355095	51.624996	0	0.239	-0.001	-0.076	-0.003	111.0
0.0	0.0	1	1	400.0	400.0	1	1	1	49.355095	51.624996	0	0.239	0.0	0.015	-0.003	111.0
0.0	0.0	1	1	400.0	400.0	1	1	1	49.355095	51.624996	0	0.239	0.0	-0.002	-0.003	111.0
0.0	0.0	1	1	400.0	400.0	1	1	1	49.355095	51.624996	0	0.239	0.0	0.123	-0.003	111.0
0.0	0.0	1	1	400.0	400.0	1	1	1	49.355095	51.624996	0	0.239	0.0	0.009	-0.002	111.0
0.0	0.0	1	1	400.0	400.0	1	1	1	49.355095	51.624996	0	0.239	0.0	0.012	-0.002	111.0
0.0	0.0	1	1	400.0	400.0	1	1	1	49.355095	51.624996	0	0.239	0.0	-0.01	-0.002	111.0
0.0	0.0	1	1	400.0	400.0	1	1	1	49.355095	51.624996	0	0.239	0.0	-0.001	-0.002	111.0
0.0	0.0	1	1	400.0	400.0	1	1	1	49.355095	51.624996	0	0.239	0.0	0.037	-0.001	111.0
0.0	0.0	1	1	400.0	400.0	1	1	1	49.355095	51.624996	0	0.239	0.0	0.038	-0.001	111.0
0.0	0.0	1	1	400.0	400.0	1	1	1	49.355095	51.624996	0	0.239	0.0	0.017	-0.001	111.0
0.0	0.0	1	1	400.0	400.0	1	1	1	49.355095	51.624996	0	0.239	-0.001	-0.043	-0.001	111.0
0.0	0.0	1	1	400.0	400.0	1	1	1	49.355095	51.624996	0	0.239	-0.001	-0.013	-0.001	1135.0
0.0	0.0	1	1	400.0	400.0	1	1	1	49.355095	51.624996	0	0.239	0.0	-0.008	-0.001	111.0
0.0	0.0	1	1	400.0	400.0	1	1	1	49.355095	51.624996	0	0.239	0.0	0.06	-0.001	111.0
0.0	0.0	1	1	400.0	400.0	1	1	1	49.355095	51.624996	0	0.239	0.0	0.017	0.0	111.0
0.0	0.0	1	1	400.0	400.0	1	1	1	49.355095	51.624996	0	0.239	-0.001	-0.027	0.0	111.0
0.0	0.0	1	1	400.0	400.0	1	1	1	49.355095	51.624996	0	0.239	-0.001	-0.013	0.0	111.0
0.0	0.0	1	1	400.0	400.0	1	1	1	49.355095	51.624996	0	0.239	-0.001	-0.017	0.0	111.0
0.0	0.0	1	1	400.0	400.0	1	1	1	49.355095	51.624996	0	0.239	0.0	-0.005	0.0	111.0
0.0	0.0	1	1	400.0	400.0	1	1	1	49.355095	51.624996	0	0.239	0.0	0.181	0.0	1135.0
0.0	0.0	1	1	400.0	400.0	1	1	1	49.355095	51.624996	0	0.239	-0.001	-0.026	0.0	87.0
0.0	0.0	1	1	400.0	400.0	1	1	1	49.355095	51.624996	0	0.239	0.0	0.009	0.0	87.0
0.0	0.0	1	1	400.0	400.0	1	1	1	49.355095	51.624996	0	0.239	-0.001	-0.029	0.0	87.0
0.0	0.0	1	1	400.0	400.0	1	1	1	49.355095	51.624996	0	0.239	0.0	0.041	0.0	1135.0
0.0	0.0	1	1	400.0	400.0	1	1	1	49.355095	51.624996	0	0.239	-0.001	-0.034	0.0	1135.0
0.0	0.0	1	1	400.0	400.0	1	1	1	49.355095	51.624996	0	0.239	0.0	0.006	0.0	111.0
0.0	0.0	1	1	400.0	400.0	1	1	1	49.355095	51.624996	0	0.239	-0.001	-0.019	0.0	111.0
0.0	0.0	1	1	400.0	400.0	1	1	1	49.355095	51.624996	0	0.239	-0.001	-0.02	0.0	111.0
0.0	0.0	1	1	400.0	400.0	1	1	1	49.355095	51.624996	0	0.239	-0.001	-0.022	0.0	87.0
0.0	0.0	1	1	400.0	400.0	1	1	1	49.355095	51.624996	0	0.239	0.0	0.003	0.0	111.0
0.0	0.0	1	1	400.0	400.0	1	1	1	49.355095	51.624996	0	0.239	-0.001	-0.049	0.0	87.0
0.0	0.0	1	1	400.0	400.0	1	1	1	49.355095	51.624996	0	0.239	0.0	0.003	0.0	101.0
0.0	0.0	1	1	400.0	400.0	1	1	1	49.355095	51.624996	0	0.239	0.0	-0.01	0.0	111.0
0.0	0.0	1	1	400.0	400.0	1	1	1	49.355095	51.624996	0	0.239	0.0	0.009	0.0	111.0
0.0	0.0	1	1	400.0	400.0	1	1	1	49.355095	51.624996	0	0.239	-0.001	-0.02	0.0	111.0
0.0	0.0	1	1	400.0	400.0	1	1	1	49.355095	51.624996	0	0.239	0.0	-0.005	0.0	111.0
0.0	0.0	1	1	400.0	400.0	1	1	1	49.355095	51.624996	0	0.239	0.0	0.032	0.0	1135.0
0.0	0.0	1	1	400.0	400.0	1	1	1	49.355095	51.624996	0	0.239	-0.001	-0.069	0.0	101.0
0.0	0.0	1	1	400.0	400.0	1	1	1	49.355095	51.624996	0	0.239	0.0	0.001	0.0	111.0
0.0	0.0	1	1	400.0	400.0	1	1	1	49.355095	51.624996	0	0.239	-0.001	-0.016	0.0	111.0
0.0	0.0	1	1	400.0	400.0	1	1	1	49.355095	51.624996	0	0.239	0.0	-0.008	0.0	111.0
0.0	0.0	1	1	400.0	400.0	1	1	1	49.355095	51.624996	0	0.239	0.0	0.02	0.0	1125.0
0.0	0.0	1	1	400.0	400.0	1	1	1	49.355095	51.624996	0	0.239	0.0	0.011	0.0	111.0
0.0	0.0	1	1	400.0	400.0	1	1	1	49.355095	51.624996	0	0.239	0.0	-0.009	0.0	87.0
0.0	0.0	1	1	400.0	400.0	1	1	1	49.355095	51.624996	0	0.239	-0.001	-0.013	0.0	101.0
0.0	0.0	1	1	400.0	400.0	1	1	1	49.355095	51.624996	0	0.239	0.0	-0.001	0.0	111.0
0.0	0.0	1	1	400.0	400.0	1	1	1	49.355095	51.624996	0	0.239	-0.001	-0.017	0.0	111.0
0.0	0.0	1	1	400.0	400.0	1	1	1	49.355095	51.624996	0	0.239	0.0	0.005	0.0	111.0
0.0	0.0	1	1	400.0	400.0	1	1	1	49.355095	51.624996	0	0.239	0.0	0.062	0.0	101.0
0.0	0.0	1	1	400.0	400.0	1	1	1	49.355095	51.624996	0	0.239	0.0	-0.002	0.0	111.0
0.0	0.0	1	1	400.0	400.0	1	1	1	49.355095	51.624996	0	0.239	0.0	0.024	0.0	111.0
0.0	0.0	1	1	400.0	400.0	1	1	1	49.355095	51.624996	0	0.239	0.0	-0.008	0.0	111.0
0.0	0.0	1	1	400.0	400.0	1	1	1	49.355095	51.624996	0	0.239	0.0	0.212	0.0	87.0
0.0	0.0	1	1	400.0	400.0	1	1	1	49.355095	51.624996	0	0.239	-0.001	-0.029	0.0	101.0
0.0	0.0	1	1	400.0	400.0	1	1	1	49.355095	51.624996	0	0.239	0.0	0.002	0.0	111.0
0.0	0.0	1	1	400.0	400.0	1	1	1	49.355095	51.624996	0	0.239	-0.001	-0.033	0.0	111.0
0.0	0.0	1	1	400.0	400.0	1	1	1	49.355095	51.624996	0	0.239	0.0	-0.008	0.0	111.0
0.0	0.0	1	1	400.0	400.0	1	1	1	49.355095	51.624996	0	0.239	-0.001	-0.029	0.0	111.0
0.0	0.0	1	1	400.0	400.0	1	1	1	49.355095	51.624996	0	0.239	-0.001	-0.055	0.0	101.0
0.0	0.0	1	1	400.0	400.0	1	1	1	49.355095	51.624996	0	0.239	-0.001	-0.039	0.0	111.0
0.0	0.0	1	1	400.0	400.0	1	1	1	49.355095	51.624996	0	0.239	-0.001	-0.108	0.0	111.0
0.0	0.0	1	1	400.0	400.0	1	1	1	49.355095	51.624996	0	0.239	0.0	0.03	0.0	111.0
0.0	0.0	1	1	400.0	400.0	1	1	1	49.355095	51.624996	0	0.239	-0.001	-0.046	0.0	1135.0
0.0	0.0	1	1	400.0	400.0	1	1	1	49.355095	51.624996	0	0.239	-0.001	-0.046	0.0	1135.0
0.0	0.0	1	1	400.0	400.0	1	1	1	49.355095	51.624996	0	0.239	-0.001	-0.013	0.0	77.0
0.0	0.0	1	1	400.0	400.0	1	1	1	49.355095	51.624996	0	0.239	0.0	-0.002	0.0	111.0
0.0	0.0	1	1	400.0	400.0	1	1	1	49.355095	51.624996	0	0.239	-0.001	-0.04	0.0	111.0
0.0	0.0	1	1	400.0	400.0	1	1	1	49.355095	51.624996	0	0.239	-0.001	-0.036	0.0	87.0
0.0	0.0	1	1	400.0	400.0	1	1	1	49.355095	51.624996	0	0.239	0.0	-0.003	0.0	1135.0
0.0	0.0	1	1	400.0	400.0	1	1	1	49.355095	51.624996	0	0.239	0.0	0.149	0.0	111.0
0.0	0.0	1	1	400.0	400.0	1	1	1	49.355095	51.624996	0	0.239	0.0	0.006	0.0	111.0
0.0	0.0	1	1	400.0	400.0	1	1	1	49.355095	51.624996	0	0.239	0.0	0.041	0.0	111.0
0.0	0.0	1	1	400.0	400.0	1	1	1	49.355095	51.624996	0	0.239	-0.001	-0.094	0.0	87.0
0.0	0.0	1	1	400.0	400.0	1	1	1	49.355095	51.624996	0	0.239	-0.001	-0.017	0.0	1135.0
0.0	0.0	1	1	400.0	400.0	1	1	1	49.355095	51.624996	0	0.239	0.0	0.005	0.0	111.0
0.0	0.0	1	1	400.0	400.0	1	1	1	49.355095	51.624996	0	0.239	0.0	0.093	0.0	1135.0
0.0	0.0	1	1	400.0	400.0	1	1	1	49.355095	51.624996	0	0.239	0.0	0.002	0.0	111.0
0.0	0.0	1	1	400.0	400.0	1	1	1	49.355095	51.624996	0	0.239	0.0	0.015	0.0	87.0
0.0	0.0	1	1	400.0	400.0	1	1	1	49.355095	51.624996	0	0.239	0.0	0.011	0.0	1111.0
0.0	0.0	1	1	400.0	400.0	1	1	1	49.355095	51.624996	0	0.239	0.0	0.009	0.0	87.0
0.0	0.0	1	1	400.0	400.0	1	1	1	49.355095	51.624996	0	0.239	-0.001	-0.034	0.0	1135.0
0.0	0.0	1	1	400.0	400.0	1	1	1	49.355095	51.624996	0	0.239	-0.001	-0.013	0.0	1111.0
0.0	0.0	1	1	400.0	400.0	1	1	1	49.355095	51.624996	0	0.239	0.0	-0.007	0.0	101.0
0.0	0.0	1	1	400.0	400.0	1	1	1	49.355095	51.624996	0	0.239	0.0	0.012	0.0	1101.0
0.0	0.0	1	1	400.0	400.0	1	1	1	49.355095	51.624996	0	0.239	0.0	0.104	0.0	1111.0
0.0	0.0	1	1	400.0	400.0	1	1	1	49.355095	51.624996	0	0.239	0.0	-0.008	0.0	1111.0
0.0	0.0	1	1	400.0	400.0	1	1	1	49.355095	51.624996	0	0.239	0.0	-0.007	0.0	87.0
0.0	0.0	1	1	400.0	400.0	1	1	1	49.355095	51.624996	0	0.239	-0.001	-0.05	0.0	1111.0
0.0	0.0	1	1	400.0	400.0	1	1	1	49.355095	51.624996	0	0.239	0.0	-0.002	0.0	1111.0
0.0	0.0	1	1	400.0	400.0	1	1	1	49.355095	51.624996	0	0.239	-0.001	-0.04	0.0	1135.0
0.0	0.0	1	1	400.0	400.0	1	1	1	49.355095	51.624996	0	0.239	0.0	0.011	0.0	1111.0
0.0	0.0	1	1	400.0	400.0	1	1	1	49.355095	51.624996	0	0.239	-0.001	-0.057	0.0	1111.0
0.0	0.0	1	1	400.0	400.0	1	1	1	49.355095	51.624996	0	0.239	0.0	0.017	0.0	1111.0
0.0	0.0	1	1	400.0	400.0	1	1	1	49.355095	51.624996	0	0.239	0.0	0.027	0.0	1111.0
0.0	0.0	1	1	400.0	400.0	1	1	1	49.355095	51.624996	0	0.239	-0.001	-0.013	0.0	1111.0
0.0	0.0	1	1	400.0	400.0	1	1	1	49.355095	51.624996	0	0.239	0.0	0.047	0.0	1111.0
0.0	0.0	1	1	400.0	400.0	1	1	1	49.355095	51.624996	0	0.239	-0.001	-0.015	0.0	1111.0
0.0	0.0	1	1	400.0	400.0	1	1	1	49.355095	51.624996	0	0.239	0.0	0.012	0.0	1111.0
0.0	0.0	1	1	400.0	400.0	1	1	1	49.355095	51.624996	0	0.239	0.0	0.0	0.0	1135.0
0.0	0.0	1	1	400.0	400.0	1	1	1	49.355095	51.624996	0	0.239	-0.001	-0.039	0.0	1111.0
0.0	0.0	1	1	400.0	400.0	1	1	1	49.355095	51.624996	0	0.239	0.0	-0.004	0.0	1135.0
0.0	0.0	1	1	400.0	400.0	1	1	1	49.355095	51.624996	0	0.239	0.0	0.004	0.0	1111.0
0.0	0.0	1	1	400.0	400.0	1	1	1	49.355095	51.624996	0	0.239	0.0	-0.007	0.0	87.0
0.0	0.0	1	1	400.0	400.0	1	1	1	49.355095	51.624996	0	0.239	-0.001	-0.026	0.0	1111.0
0.0	0.0	1	1	400.0	400.0	1	1	1	49.355095	51.624996	0	0.239	0.0	0.027	0.0	1111.0
0.0	0.0	1	1	400.0	400.0	1	1	1	49.355095	51.624996	0	0.239	0.0	0.03	0.0	111.0
0.0	0.0	1	1	400.0	400.0	1	1	1	49.355095	51.624996	0	0.239	-0.001	-0.019	0.0	1111.0
0.0	0.0	1	1	400.0	400.0	1	1	1	49.355095	51.624996	0	0.239	0.0	0.008	0.0	1111.0
0.0	0.0	1	1	400.0	400.0	1	1	1	49.355095	51.624996	0	0.239	-0.001	-0.025	0.0	1111.0
0.0	0.0	1	1	400.0	400.0	1	1	1	49.355095	51.624996	0	0.239	0.0	0.027	0.0	1111.0
0.0	0.0	1	1	400.0	400.0	1	1	1	49.355095	51.624996	0	0.239	0.0	0.009	0.0	1111.0
0.0	0.0	1	1	400.0	400.0	1	1	1	49.355095	51.624996	0	0.239	-0.001	-0.058	0.0	1111.0
0.0	0.0	1	1	400.0	400.0	1	1	1	49.355095	51.624996	0	0.239	-0.001	-0.017	0.0	87.0
0.0	0.0	1	1	400.0	400.0	1	1	1	49.355095	51.624996	0	0.239	-0.001	-0.022	0.0	1135.0
0.0	0.0	1	1	400.0	400.0	1	1	1	49.355095	51.624996	0	0.239	0.0	0.021	0.0	87.0
0.0	0.0	1	1	400.0	400.0	1	1	1	49.355095	51.624996	0	0.239	0.0	-0.001	0.0	1111.0
0.0	0.0	1	1	400.0	400.0	1	1	1	49.355095	51.624996	0	0.239	0.0	0.006	0.0	1111.0
0.0	0.0	1	1	400.0	400.0	1	1	1	49.355095	51.624996	0	0.239	-0.001	-0.034	0.0	87.0
0.0	0.0	1	1	400.0	400.0	1	1	1	49.355095	51.624996	0	0.239	0.0	0.014	0.0	1135.0
0.0	0.0	1	1	400.0	400.0	1	1	1	49.355095	51.624996	0	0.239	0.0	-0.01	0.0	77.0
0.0	0.0	1	1	400.0	400.0	1	1	1	49.355095	51.624996	0	0.239	0.0	0.008	0.0	87.0
0.0	0.0	1	1	400.0	400.0	1	1	1	49.355095	51.624996	0	0.239	-0.001	-0.013	0.0	1101.0
0.0	0.0	1	1	400.0	400.0	1	1	1	49.355095	51.624996	0	0.239	-0.001	-0.048	0.0	1111.0
0.0	0.0	1	1	400.0	400.0	1	1	1	49.355095	51.624996	0	0.239	0.0	0.015	0.0	1111.0
0.0	0.0	1	1	400.0	400.0	1	1	1	49.355095	51.624996	0	0.239	-0.001	-0.016	0.0	1111.0
0.0	0.0	1	1	400.0	400.0	1	1	1	49.355095	51.624996	0	0.239	0.0	-0.005	0.0	1111.0
0.0	0.0	1	1	400.0	400.0	1	1	1	49.355095	51.624996	0	0.239	0.0	0.006	0.0	1111.0
0.0	0.0	1	1	400.0	400.0	1	1	1	49.355095	51.624996	0	0.239	-0.001	-0.025	0.0	1111.0
0.0	0.0	1	1	400.0	400.0	1	1	1	49.355095	51.624996	0	0.239	0.0	0.059	0.0	1111.0
0.0	0.0	1	1	400.0	400.0	1	1	1	49.355095	51.624996	0	0.239	0.0	-0.004	0.0	1135.0
0.0	0.0	1	1	400.0	400.0	1	1	1	49.355095	51.624996	0	0.239	-0.001	-0.022	0.0	1111.0
5555.5557	400.0	1	2	300.99503	400.0	1	1	2	49.355095	51.624996	1	0.239	-0.001	-0.014	0.0	1111.0
5555.5557	400.0	1	2	300.99503	400.0	1	1	2	49.355095	51.624996	1	0.239	-0.001	-0.022	0.0	1111.0
5555.5557	400.0	1	2	300.99503	400.0	0	1	2	49.355095	51.624996	1	0.239	0.0	0.102	0.0	1111.0
5555.5557	400.0	1	2	300.99503	400.0	0	1	2	49.355095	51.624996	1	0.239	0.0	0.018	0.0	1111.0
5555.5557	400.0	1	2	300.99503	400.0	0	1	2	49.355095	51.624996	1	0.239	0.0	0.158	0.757	1111.0
5555.5557	400.0	1	2	300.99503	400.0	0	1	2	49.355095	51.624996	1	0.239	0.005	0.704	0.757	1135.0
5555.5557	400.0	1	2	300.99503	400.0	0	1	2	49.355095	51.624996	1	0.239	0.015	1.41	1.413	1135.0
5555.5557	400.0	1	2	300.99503	400.0	0	1	2	49.355095	51.624996	1	0.239	0.025	1.393	1.413	111.0
5555.5557	400.0	1	2	300.99503	400.0	0	1	2	49.355095	51.624996	1	0.239	0.036	1.746	1.706	1135.0
5555.5557	400.0	1	2	300.99503	400.0	0	1	2	49.355095	51.624996	1	0.239	0.051	2.378	2.232	111.0
5555.5557	400.0	1	2	300.99503	400.0	0	1	2	49.355095	51.624996	1	0.239	0.065	2.244	2.232	111.0
5555.5557	400.0	1	2	300.99503	400.0	0	1	2	49.355095	51.624996	1	0.239	0.079	2.502	2.467	111.0
5555.5557	400.0	1	2	300.99503	400.0	0	1	2	49.355095	51.624996	1	0.239	0.094	2.748	2.889	111.0
5555.5557	400.0	1	2	300.99503	400.0	0	1	2	49.355095	51.624996	1	0.24	0.108	2.921	2.889	1111.0
5555.5557	400.0	1	2	300.99503	400.0	0	1	2	49.355095	51.624996	1	0.24	0.123	3.182	3.079	87.0
5555.5557	400.0	1	2	300.99503	400.0	0	1	2	49.355095	51.624996	1	0.24	0.135	3.077	3.079	1135.0
5555.5557	400.0	1	2	300.99503	400.0	0	1	2	49.355095	51.624996	1	0.24	0.149	3.375	3.417	111.0
5555.5557	400.0	1	2	300.99503	400.0	0	1	2	49.355095	51.624996	1	0.24	0.163	3.568	3.569	111.0
5555.5557	400.0	1	2	300.99503	400.0	0	1	2	49.355095	51.624996	1	0.24	0.175	3.594	3.569	111.0
5555.5557	400.0	1	2	300.99503	400.0	0	1	2	49.355095	51.624996	1	0.24	0.189	3.913	3.84	111.0
5555.5557	400.0	1	2	300.99503	400.0	0	1	2	49.355095	51.624996	1	0.24	0.203	3.959	3.963	111.0
5555.5557	400.0	1	2	300.99503	400.0	0	1	2	49.355095	51.624996	1	0.24	0.215	3.99	3.963	1135.0
5555.5557	400.0	1	2	300.99503	400.0	0	1	2	49.355095	51.624996	1	0.241	0.228	4.153	4.181	111.0
5555.5557	400.0	1	2	300.99503	400.0	0	1	2	49.355095	51.624996	1	0.241	0.24	4.174	4.181	111.0
5555.5557	400.0	1	2	300.99503	400.0	0	1	2	49.355095	51.624996	1	0.241	0.253	4.38	4.369	111.0
5555.5557	400.0	1	2	300.99503	400.0	0	1	2	49.355095	51.624996	1	0.241	0.265	4.466	4.453	111.0
5555.5557	400.0	1	2	300.99503	400.0	0	1	2	49.355095	51.624996	1	0.241	0.275	4.508	4.453	111.0
5555.5557	400.0	1	2	300.99503	400.0	0	1	2	49.355095	51.624996	1	0.241	0.286	4.61	4.604	87.0
5555.5557	400.0	1	2	300.99503	400.0	0	1	2	49.355095	51.624996	1	0.241	0.296	4.753	4.673	111.0
5555.5557	400.0	1	2	300.99503	400.0	0	1	2	49.355095	51.624996	1	0.241	0.305	4.672	4.673	111.0
5555.5557	400.0	1	2	300.99503	400.0	0	1	2	49.355095	51.624996	1	0.241	0.313	4.789	4.794	111.0
5555.5557	400.0	1	2	300.99503	400.0	0	1	2	49.355095	51.624996	1	0.242	0.321	4.808	4.794	111.0
5555.5557	400.0	1	2	300.99503	400.0	0	1	2	49.355095	51.624996	1	0.242	0.328	4.858	4.847	111.0
5555.5557	400.0	1	2	300.99503	400.0	0	1	2	49.355095	51.624996	1	0.242	0.336	4.981	4.945	111.0
5555.5557	400.0	1	2	300.99503	400.0	0	1	2	49.355095	51.624996	1	0.242	0.344	4.917	4.945	111.0
5555.5557	400.0	1	2	300.99503	400.0	0	1	2	49.355095	51.624996	1	0.242	0.35	4.982	5.03	111.0
5555.5557	400.0	1	2	300.99503	400.0	0	1	2	49.355095	51.624996	1	0.242	0.357	5.099	5.068	111.0
5555.5557	400.0	1	2	300.99503	400.0	0	1	2	49.355095	51.624996	1	0.242	0.364	5.117	5.068	87.0
5555.5557	400.0	1	2	300.99503	400.0	0	1	2	49.355095	51.624996	1	0.242	0.369	5.191	5.134	87.0
5555.5557	400.0	1	2	300.99503	400.0	0	1	2	49.355095	51.624996	1	0.242	0.375	5.144	5.134	1111.0
5555.5557	400.0	1	2	300.99503	400.0	0	1	2	49.355095	51.624996	1	0.242	0.381	5.203	5.165	87.0
5555.5557	400.0	1	2	300.99503	400.0	0	1	2	49.355095	51.624996	1	0.243	0.385	5.276	5.218	87.0
5555.5557	400.0	1	2	300.99503	400.0	0	1	2	49.355095	51.624996	1	0.243	0.389	5.287	5.218	87.0
5555.5557	400.0	1	2	300.99503	400.0	0	1	2	49.355095	51.624996	1	0.243	0.393	5.208	5.244	1135.0
5555.5557	400.0	1	2	300.99503	400.0	0	1	2	49.355095	51.624996	1	0.243	0.398	5.272	5.287	1135.0
5555.5557	400.0	1	2	300.99503	400.0	1	1	2	49.355095	51.624996	1	0.243	0.403	5.33	5.287	87.0
5555.5557	400.0	1	2	300.99503	400.0	1	1	2	49.355095	51.624996	1	0.243	0.407	5.335	5.325	111.0
5555.5557	400.0	1	2	300.99503	400.0	1	1	2	49.355095	51.624996	1	0.243	0.41	5.433	5.325	87.0
5555.5557	400.0	1	2	300.99503	400.0	1	1	2	49.355095	51.624996	1	0.243	0.414	5.32	5.34	111.0
5555.5557	400.0	1	2	300.99503	400.0	1	1	2	49.355095	51.624996	1	0.243	0.418	5.312	5.371	1111.0
5555.5557	400.0	1	2	300.99503	400.0	1	1	2	49.355095	51.624996	1	0.243	0.422	5.425	5.371	1111.0
5555.5557	400.0	1	2	300.99503	400.0	1	1	2	49.355095	51.624996	1	0.243	0.424	5.379	5.385	87.0
5555.5557	400.0	1	2	300.99503	400.0	1	1	2	49.355095	51.624996	1	0.243	0.426	5.372	5.409	1111.0
5555.5557	400.0	1	2	300.99503	400.0	1	1	2	49.355095	51.624996	1	0.243	0.428	5.385	5.409	1135.0
5555.5557	400.0	1	2	300.99503	400.0	1	1	2	49.355095	51.624996	1	0.243	0.43	5.405	5.419	1111.0
5555.5557	400.0	1	2	300.99503	400.0	1	1	2	49.355095	51.624996	1	0.243	0.432	5.439	5.419	1111.0
5555.5557	400.0	1	2	300.99503	400.0	1	1	2	49.355095	51.624996	1	0.243	0.435	5.598	5.438	87.0
5555.5557	400.0	1	2	300.99503	400.0	1	1	2	49.355095	51.624996	1	0.243	0.436	5.472	5.455	1111.0
5555.5557	400.0	1	2	300.99503	400.0	1	1	2	49.355095	51.624996	1	0.243	0.438	5.425	5.455	1111.0
5555.5557	400.0	1	2	300.99503	400.0	1	1	2	49.355095	51.624996	1	0.243	0.44	5.492	5.464	1111.0
5555.5557	400.0	1	2	300.99503	400.0	1	1	2	49.355095	51.624996	1	0.243	0.441	5.512	5.476	87.0
5555.5557	400.0	1	2	300.99503	400.0	1	1	2	49.355095	51.624996	1	0.243	0.441	5.412	5.476	1111.0
5555.5557	400.0	1	2	300.99503	400.0	1	1	2	49.355095	51.624996	1	0.243	0.441	5.432	5.483	1135.0
5555.5557	400.0	1	2	300.99503	400.0	1	1	2	49.355095	51.624996	1	0.243	0.441	5.518	5.483	1111.0
5555.5557	400.0	1	2	300.99503	400.0	1	1	2	49.355095	51.624996	1	0.243	0.441	5.472	5.493	1111.0
5555.5557	400.0	1	2	300.99503	400.0	1	1	2	49.355095	51.624996	1	0.243	0.441	5.485	5.498	1111.0
5555.5557	400.0	1	2	300.99503	400.0	1	1	2	49.355095	51.624996	1	0.243	0.441	5.498	5.498	1111.0
5555.5557	400.0	1	2	300.99503	400.0	1	1	2	49.355095	51.624996	1	0.243	0.441	5.545	5.508	1111.0
5555.5557	400.0	1	2	300.99503	400.0	1	1	2	49.355095	51.624996	1	0.243	0.442	5.565	5.51	1111.0
5555.5557	400.0	1	2	300.99503	400.0	1	1	2	49.355095	51.624996	1	0.243	0.442	5.459	5.51	111.0
5555.5557	400.0	1	2	300.99503	400.0	1	1	2	49.355095	51.624996	1	0.243	0.442	5.499	5.517	1111.0
5555.5557	400.0	1	2	300.99503	400.0	1	1	2	49.355095	51.624996	1	0.243	0.442	5.538	5.517	1111.0
5555.5557	400.0	1	2	300.99503	400.0	1	1	2	49.355095	51.624996	1	0.243	0.443	5.658	5.521	1135.0
5555.5557	400.0	1	2	300.99503	400.0	1	1	2	49.355095	51.624996	1	0.243	0.443	5.525	5.527	77.0
5555.5557	400.0	1	2	300.99503	400.0	1	1	2	49.355095	51.624996	1	0.243	0.444	5.565	5.527	111.0
5555.5557	400.0	1	2	300.99503	400.0	1	1	2	49.355095	51.624996	1	0.243	0.444	5.499	5.529	111.0
5555.5557	400.0	1	2	300.99503	400.0	1	1	2	49.355095	51.624996	1	0.243	0.444	5.465	5.533	1135.0
5555.5557	400.0	1	2	300.99503	400.0	1	1	2	49.355095	51.624996	1	0.243	0.444	5.499	5.533	111.0
5555.5557	400.0	1	2	300.99503	400.0	1	1	2	49.355095	51.624996	1	0.243	0.445	5.459	5.537	111.0
5555.5557	400.0	1	2	300.99503	400.0	1	1	2	49.355095	51.624996	1	0.243	0.445	5.472	5.537	111.0
5555.5557	400.0	1	2	300.99503	400.0	1	1	2	49.355095	51.624996	1	0.243	0.445	5.552	5.54	111.0
5555.5557	400.0	1	2	300.99503	400.0	1	1	2	49.355095	51.624996	1	0.243	0.447	5.591	5.543	1111.0
5555.5557	400.0	1	2	300.99503	400.0	1	1	2	49.355095	51.624996	1	0.243	0.448	5.552	5.543	1125.0
5555.5557	400.0	1	2	300.99503	400.0	1	1	2	49.355095	51.624996	1	0.243	0.449	5.638	5.544	111.0
5555.5557	400.0	1	2	300.99503	400.0	1	1	2	49.355095	51.624996	1	0.243	0.449	5.551	5.547	87.0
5555.5557	400.0	1	2	300.99503	400.0	1	1	2	49.355095	51.624996	1	0.243	0.45	5.611	5.547	111.0
5555.5557	400.0	1	2	300.99503	400.0	1	1	2	49.355095	51.624996	1	0.243	0.45	5.532	5.547	87.0
5555.5557	400.0	1	2	300.99503	400.0	1	1	2	49.355095	51.624996	1	0.243	0.451	5.538	5.547	1111.0
5555.5557	400.0	1	2	300.99503	400.0	1	1	2	49.355095	51.624996	1	0.243	0.451	5.545	5.549	1135.0
5555.5557	400.0	1	2	300.99503	400.0	1	1	2	49.355095	51.624996	1	0.243	0.452	5.572	5.55	1101.0
5555.5557	400.0	1	2	300.99503	400.0	1	1	2	49.355095	51.624996	1	0.243	0.453	5.518	5.55	1111.0
5555.5557	400.0	1	2	300.99503	400.0	1	1	2	49.355095	51.624996	1	0.243	0.454	5.525	5.551	1111.0
5555.5557	400.0	1	2	300.99503	400.0	1	1	2	49.355095	51.624996	1	0.243	0.454	5.545	5.553	1111.0
5555.5557	400.0	1	2	300.99503	400.0	1	1	2	49.355095	51.624996	1	0.243	0.454	5.485	5.553	1111.0
5555.5557	400.0	1	2	300.99503	400.0	1	1	2	49.355095	51.624996	1	0.243	0.455	5.619	5.553	1111.0
5555.5557	400.0	1	2	300.99503	400.0	1	1	2	49.355095	51.624996	1	0.243	0.457	5.572	5.553	1111.0
5555.5557	400.0	1	2	300.99503	400.0	1	1	2	49.355095	51.624996	1	0.243	0.458	5.492	5.554	1101.0
5555.5557	400.0	1	2	300.99503	400.0	1	1	2	49.355095	51.624996	1	0.243	0.458	5.344	5.555	1111.0
5555.5557	400.0	1	2	300.99503	400.0	1	1	2	49.355095	51.624996	1	0.243	0.458	5.551	5.555	87.0
5555.5557	400.0	1	2	300.99503	400.0	1	1	2	49.355095	51.624996	1	0.243	0.46	5.565	5.556	1111.0
5555.5557	400.0	1	2	300.99503	400.0	1	1	2	49.355095	51.624996	1	0.243	0.46	5.546	5.556	1111.0
5555.5557	400.0	1	2	300.99503	400.0	1	1	2	49.355095	51.624996	1	0.243	0.461	5.566	5.556	1111.0
5555.5557	400.0	1	2	300.99503	400.0	1	1	2	49.355095	51.624996	1	0.243	0.461	5.607	5.557	1111.0
5555.5557	400.0	1	2	300.99503	400.0	1	1	2	49.355095	51.624996	1	0.243	0.461	5.6	5.557	1111.0
5555.5557	400.0	1	2	300.99503	400.0	1	1	2	49.355095	51.624996	1	0.243	0.461	5.723	5.557	1111.0
5555.5557	400.0	1	2	300.99503	400.0	1	1	2	49.355095	51.624996	1	0.243	0.461	5.609	5.559	1111.0
5555.5557	400.0	1	2	300.99503	400.0	1	1	2	49.355095	51.624996	1	0.243	0.461	5.691	5.559	1111.0
5555.5557	400.0	1	2	300.99503	400.0	1	1	2	49.355095	51.624996	1	0.243	0.461	5.57	5.559	1111.0
5555.5557	400.0	1	2	300.99503	400.0	1	1	2	49.355095	51.624996	1	0.243	0.46	5.53	5.559	1111.0
5555.5557	400.0	1	2	300.99503	400.0	1	1	2	49.355095	51.624996	1	0.243	0.46	5.555	5.559	1111.0
5555.5557	400.0	1	2	300.99503	400.0	1	1	2	49.355095	51.624996	1	0.243	0.461	5.77	5.56	1111.0
5555.5557	400.0	1	2	300.99503	400.0	1	1	2	49.355095	51.624996	1	0.243	0.461	5.608	5.56	1111.0
5555.5557	400.0	1	2	300.99503	400.0	1	1	2	49.355095	51.624996	1	0.243	0.46	5.522	5.56	1111.0
5555.5557	400.0	1	2	300.99503	400.0	1	1	2	49.355095	51.624996	1	0.243	0.461	5.565	5.56	1111.0
5555.5557	400.0	1	2	300.99503	400.0	1	1	2	49.355095	51.624996	1	0.242	0.46	5.529	5.56	1111.0
5555.5557	400.0	1	2	300.99503	400.0	1	1	2	49.355095	51.624996	1	0.242	0.46	5.546	5.56	1111.0
5555.5557	400.0	1	2	300.99503	400.0	1	1	2	49.355095	51.624996	1	0.242	0.461	5.571	5.561	1111.0
5555.5557	400.0	1	2	300.99503	400.0	1	1	2	49.355095	51.624996	1	0.242	0.46	5.523	5.561	1111.0
5555.5557	400.0	1	2	300.99503	400.0	1	1	2	49.355095	51.624996	1	0.242	0.461	5.617	5.561	1111.0
5555.5557	400.0	1	2	300.99503	400.0	1	1	2	49.355095	51.624996	1	0.242	0.461	5.786	5.561	1111.0
5555.5557	400.0	1	2	300.99503	400.0	1	1	2	49.355095	51.624996	1	0.242	0.461	5.617	5.561	1111.0
5555.5557	400.0	1	2	300.99503	400.0	1	1	2	49.355095	51.624996	1	0.242	0.461	5.588	5.561	1111.0
5555.5557	400.0	1	2	300.99503	400.0	1	1	2	49.355095	51.624996	1	0.242	0.461	5.565	5.561	1111.0
5555.5557	400.0	1	2	300.99503	400.0	1	1	2	49.355095	51.624996	1	0.242	0.461	5.562	5.561	1111.0
5555.5557	400.0	1	2	300.99503	400.0	1	1	2	49.355095	51.624996	1	0.242	0.461	5.563	5.561	1111.0
5555.5557	400.0	1	2	300.99503	400.0	1	1	2	49.355095	51.624996	1	0.242	0.46	5.557	5.561	1111.0
5555.5557	400.0	1	2	300.99503	400.0	1	1	2	49.355095	51.624996	1	0.242	0.46	5.55	5.562	1111.0
5555.5557	400.0	1	2	300.99503	400.0	1	1	2	49.355095	51.624996	1	0.242	0.46	5.525	5.562	1111.0
5555.5557	400.0	1	2	300.99503	400.0	1	1	2	49.355095	51.624996	1	0.242	0.461	5.558	5.562	1111.0
5555.5557	400.0	1	2	300.99503	400.0	1	1	2	49.355095	51.624996	1	0.242	0.461	5.56	5.562	1111.0
5555.5557	400.0	1	2	300.99503	400.0	1	1	2	49.355095	51.624996	1	0.242	0.461	5.576	5.562	1111.0
5555.5557	400.0	1	2	300.99503	400.0	1	1	2	49.355095	51.624996	1	0.242	0.461	5.567	5.562	1111.0
5555.5557	400.0	1	2	300.99503	400.0	1	1	2	49.355095	51.624996	1	0.242	0.461	5.558	5.562	1111.0
5555.5557	400.0	1	2	300.99503	400.0	1	1	2	49.355095	51.624996	1	0.242	0.461	5.608	5.562	1111.0
5555.5557	400.0	1	2	300.99503	400.0	1	1	2	49.355095	51.624996	1	0.242	0.46	5.544	5.562	1111.0
5555.5557	400.0	1	2	300.99503	400.0	1	1	2	49.355095	51.624996	1	0.242	0.46	5.556	5.562	1111.0
5555.5557	400.0	1	2	300.99503	400.0	1	1	2	49.355095	51.624996	1	0.242	0.461	5.575	5.562	1111.0
5555.5557	400.0	1	2	300.99503	400.0	1	1	2	49.355095	51.624996	1	0.242	0.461	5.586	5.562	87.0
5555.5557	400.0	1	2	300.99503	400.0	1	1	2	49.355095	51.624996	1	0.242	0.461	5.601	5.562	1111.0
5555.5557	400.0	1	2	300.99503	400.0	1	1	2	49.355095	51.624996	1	0.242	0.46	5.53	5.562	1111.0
5555.5557	400.0	1	2	300.99503	400.0	1	1	2	49.355095	51.624996	1	0.242	0.461	5.565	5.562	1111.0
5555.5557	400.0	1	2	300.99503	400.0	1	1	2	49.355095	51.624996	1	0.242	0.46	5.514	5.562	1111.0
5555.5557	400.0	1	2	300.99503	400.0	1	1	2	49.355095	51.624996	1	0.242	0.46	5.523	5.562	1111.0
5555.5557	400.0	1	2	300.99503	400.0	1	1	2	49.355095	51.624996	1	0.242	0.46	5.522	5.562	1111.0
5555.5557	400.0	1	2	300.99503	400.0	1	1	2	49.355095	51.624996	1	0.242	0.46	5.529	5.562	1111.0
5555.5557	400.0	1	2	300.99503	400.0	1	1	2	49.355095	51.624996	1	0.241	0.461	5.585	5.562	1111.0
5555.5557	400.0	1	2	300.99503	400.0	1	1	2	49.355095	51.624996	1	0.241	0.46	5.549	5.562	1135.0
5555.5557	400.0	1	2	300.99503	400.0	1	1	2	49.355095	51.624996	1	0.241	0.46	5.524	5.562	1111.0
5555.5557	400.0	1	2	300.99503	400.0	1	1	2	49.355095	51.624996	1	0.241	0.46	5.529	5.562	1111.0
5555.5557	400.0	1	2	300.99503	400.0	1	1	2	49.355095	51.624996	1	0.241	0.461	5.576	5.562	1135.0
5555.5557	400.0	1	2	300.99503	400.0	1	1	2	49.355095	51.624996	1	0.241	0.461	5.569	5.562	1111.0
5555.5557	400.0	1	2	300.99503	400.0	1	1	2	49.355095	51.624996	1	0.241	0.461	5.572	5.562	1111.0
5555.5557	400.0	1	2	300.99503	400.0	1	1	2	49.355095	51.624996	1	0.241	0.461	5.65	5.562	1111.0
5555.5557	400.0	1	2	300.99503	400.0	1	1	2	49.355095	51.624996	1	0.241	0.46	5.498	5.562	1111.0
5555.5557	400.0	1	2	300.99503	400.0	1	1	2	49.355095	51.624996	1	0.241	0.461	5.618	5.562	1111.0
5555.5557	400.0	1	2	300.99503	400.0	1	1	2	49.355095	51.624996	1	0.241	0.46	5.553	5.562	1111.0
5555.5557	400.0	1	2	300.99503	400.0	1	1	2	49.355095	51.624996	1	0.241	0.461	5.703	5.562	1111.0
5555.5557	400.0	1	2	300.99503	400.0	1	1	2	49.355095	51.624996	1	0.241	0.461	5.597	5.562	1111.0
5555.5557	400.0	1	2	300.99503	400.0	1	1	2	49.355095	51.624996	1	0.241	0.461	5.591	5.562	1111.0
5555.5557	400.0	1	2	300.99503	400.0	1	1	2	49.355095	51.624996	1	0.241	0.46	5.533	5.562	1111.0
5555.5557	400.0	1	2	300.99503	400.0	1	1	2	49.355095	51.624996	1	0.241	0.461	5.563	5.562	1111.0
5555.5557	400.0	1	2	300.99503	400.0	1	1	2	49.355095	51.624996	1	0.241	0.46	5.535	5.562	1111.0
5555.5557	400.0	1	2	300.99503	400.0	1	1	2	49.355095	51.624996	1	0.241	0.461	5.587	5.562	1111.0
5555.5557	400.0	1	2	300.99503	400.0	1	1	2	49.355095	51.624996	1	0.241	0.46	5.556	5.562	1111.0
5555.5557	400.0	1	2	300.99503	400.0	1	1	2	49.355095	51.624996	1	0.241	0.461	5.591	5.562	1111.0
5555.5557	400.0	1	2	300.99503	400.0	1	1	2	49.355095	51.624996	1	0.241	0.46	5.554	5.562	1111.0
5555.5557	400.0	1	2	300.99503	400.0	1	1	2	49.355095	51.624996	1	0.241	0.46	5.547	5.562	1111.0
5555.5557	400.0	1	2	300.99503	400.0	1	1	2	49.355095	51.624996	1	0.241	0.461	5.595	5.562	1111.0
5555.5557	400.0	1	2	300.99503	400.0	1	1	2	49.355095	51.624996	1	0.241	0.461	5.629	5.562	1111.0
5555.5557	400.0	1	2	300.99503	400.0	1	1	2	49.355095	51.624996	1	0.241	0.46	5.317	5.562	1111.0
5555.5557	400.0	1	2	300.99503	400.0	1	1	2	49.355095	51.624996	1	0.241	0.461	5.56	5.562	1111.0
5555.5557	400.0	1	2	300.99503	400.0	1	1	2	49.355095	51.624996	1	0.241	0.461	5.604	5.562	1111.0
5555.5557	400.0	1	2	300.99503	400.0	1	1	2	49.355095	51.624996	1	0.241	0.46	5.519	5.562	1111.0
5555.5557	400.0	1	2	300.99503	400.0	1	1	2	49.355095	51.624996	1	0.241	0.46	5.537	5.562	1111.0
5555.5557	400.0	1	2	300.99503	400.0	1	1	2	49.355095	51.624996	1	0.241	0.461	5.577	5.562	1111.0
5555.5557	400.0	1	2	300.99503	400.0	1	1	2	49.355095	51.624996	1	0.241	0.461	5.573	5.562	1111.0
5555.5557	400.0	1	2	300.99503	400.0	1	1	2	49.355095	51.624996	1	0.241	0.461	5.605	5.562	1111.0
5555.5557	400.0	1	2	300.99503	400.0	1	1	2	49.355095	51.624996	1	0.241	0.46	5.538	5.562	1111.0
5555.5557	400.0	1	2	300.99503	400.0	1	1	2	49.355095	51.624996	1	0.241	0.461	5.566	5.562	1111.0
5555.5557	400.0	1	2	300.99503	400.0	1	1	2	49.355095	51.624996	1	0.241	0.461	5.587	5.562	1111.0
5555.5557	400.0	1	2	300.99503	400.0	1	1	2	49.355095	51.624996	1	0.241	0.461	5.587	5.562	1111.0
5555.5557	400.0	1	2	300.99503	400.0	1	1	2	49.355095	51.624996	1	0.241	0.461	5.599	5.562	1111.0
5555.5557	400.0	1	2	300.99503	400.0	1	1	2	49.355095	51.624996	1	0.241	0.461	5.61	5.562	1111.0
5555.5557	400.0	1	2	300.99503	400.0	1	1	2	49.355095	51.624996	1	0.241	0.46	5.459	5.562	1111.0
5555.5557	400.0	1	2	300.99503	400.0	1	1	2	49.355095	51.624996	1	0.241	0.461	5.583	5.562	1111.0
5555.5557	400.0	1	2	300.99503	400.0	1	1	2	49.355095	51.624996	1	0.241	0.461	5.726	5.562	1111.0
5555.5557	400.0	1	2	300.99503	400.0	1	1	2	49.355095	51.624996	1	0.241	0.46	5.533	5.562	1111.0
5555.5557	400.0	1	2	300.99503	400.0	1	1	2	49.355095	51.624996	1	0.241	0.46	5.527	5.562	1111.0
5555.5557	400.0	1	2	300.99503	400.0	1	1	2	49.355095	51.624996	1	0.241	0.461	5.599	5.562	1111.0
5555.5557	400.0	1	2	300.99503	400.0	1	1	2	49.355095	51.624996	1	0.241	0.461	5.564	5.562	1111.0
5555.5557	400.0	1	2	300.99503	400.0	1	1	2	49.355095	51.624996	1	0.241	0.46	5.532	5.562	1111.0
5555.5557	400.0	1	2	300.99503	400.0	1	1	2	49.355095	51.624996	1	0.241	0.46	5.496	5.562	1111.0
5555.5557	400.0	1	2	300.99503	400.0	1	1	2	49.355095	51.624996	1	0.241	0.46	5.417	5.562	1111.0
5555.5557	400.0	1	2	300.99503	400.0	1	1	2	49.355095	51.624996	1	0.241	0.46	5.553	5.562	1111.0
5555.5557	400.0	1	2	300.99503	400.0	1	1	2	49.355095	51.624996	1	0.241	0.461	5.579	5.562	1111.0
5555.5557	400.0	1	2	300.99503	400.0	1	1	2	49.355095	51.624996	1	0.241	0.461	5.575	5.562	1111.0
5555.5557	400.0	1	2	300.99503	400.0	1	1	2	49.355095	51.624996	1	0.241	0.46	5.553	5.562	1111.0
5555.5557	400.0	1	2	300.99503	400.0	1	1	2	49.355095	51.624996	1	0.241	0.461	5.593	5.562	1111.0
5555.5557	400.0	1	2	300.99503	400.0	1	1	2	49.355095	51.624996	1	0.241	0.461	5.558	5.562	1111.0
5555.5557	400.0	1	2	300.99503	400.0	1	1	2	49.355095	51.624996	1	0.241	0.461	5.663	5.562	1111.0
5555.5557	400.0	1	2	300.99503	400.0	1	1	2	49.355095	51.624996	1	0.241	0.46	5.551	5.562	1111.0
5555.5557	400.0	1	2	300.99503	400.0	1	1	2	49.355095	51.624996	1	0.241	0.46	5.527	5.562	1111.0
5555.5557	400.0	1	2	300.99503	400.0	1	1	2	49.355095	51.624996	1	0.241	0.461	5.565	5.562	1111.0
5555.5557	400.0	1	2	300.99503	400.0	1	1	2	49.355095	51.624996	1	0.241	0.461	5.601	5.562	1111.0
5555.5557	400.0	1	2	300.99503	400.0	1	1	2	49.355095	51.624996	1	0.241	0.46	5.533	5.562	1111.0
5555.5557	400.0	1	2	300.99503	400.0	1	1	2	49.355095	51.624996	1	0.241	0.461	5.601	5.562	1111.0
5555.5557	400.0	1	2	300.99503	400.0	1	1	2	49.355095	51.624996	1	0.241	0.461	5.581	5.562	1111.0
5555.5557	400.0	1	2	300.99503	400.0	1	1	2	49.355095	51.624996	1	0.241	0.461	5.628	5.562	1111.0
5555.5557	400.0	1	2	300.99503	400.0	1	1	2	49.355095	51.624996	1	0.241	0.46	5.553	5.562	1111.0
5555.5557	400.0	1	2	300.99503	400.0	1	1	2	49.355095	51.624996	1	0.241	0.461	5.763	5.562	1111.0
5555.5557	400.0	1	2	300.99503	400.0	1	1	2	49.355095	51.624996	1	0.241	0.461	5.571	5.562	1111.0
5555.5557	400.0	1	2	300.99503	400.0	1	1	2	49.355095	51.624996	1	0.241	0.461	5.565	5.562	1111.0
5555.5557	400.0	1	2	300.99503	400.0	1	1	2	49.355095	51.624996	1	0.241	0.46	5.556	5.562	1111.0
5555.5557	400.0	1	2	300.99503	400.0	1	1	2	49.355095	51.624996	1	0.241	0.46	5.547	5.562	1111.0
5555.5557	400.0	1	2	300.99503	400.0	1	1	2	49.355095	51.624996	1	0.241	0.46	5.546	5.562	1111.0
5555.5557	400.0	1	2	300.99503	400.0	1	1	2	49.355095	51.624996	1	0.241	0.461	5.653	5.562	1111.0
5555.5557	400.0	1	2	300.99503	400.0	1	1	2	49.355095	51.624996	1	0.241	0.461	5.584	5.562	1111.0
5555.5557	400.0	1	2	300.99503	400.0	1	1	2	49.355095	51.624996	1	0.241	0.46	5.541	5.562	1111.0
5555.5557	400.0	1	2	300.99503	400.0	1	1	2	49.355095	51.624996	1	0.241	0.461	5.604	5.562	1111.0
5555.5557	400.0	1	2	300.99503	400.0	1	1	2	49.355095	51.624996	1	0.241	0.461	5.597	5.562	1111.0
5555.5557	400.0	1	2	300.99503	400.0	1	1	2	49.355095	51.624996	1	0.242	0.461	5.572	5.562	1111.0
5555.5557	400.0	1	2	300.99503	400.0	1	1	2	49.355095	51.624996	1	0.242	0.461	5.586	5.562	1111.0
5555.5557	400.0	1	2	300.99503	400.0	1	1	2	49.355095	51.624996	1	0.242	0.461	5.627	5.562	1111.0
5555.5557	400.0	1	2	300.99503	400.0	1	1	2	49.355095	51.624996	1	0.242	0.461	5.59	5.562	1111.0
5555.5557	400.0	1	2	300.99503	400.0	1	1	2	49.355095	51.624996	1	0.242	0.46	5.517	5.562	1111.0
5555.5557	400.0	1	2	300.99503	400.0	1	1	2	49.355095	51.624996	1	0.242	0.46	5.548	5.562	1111.0
5555.5557	400.0	1	2	300.99503	400.0	1	1	2	49.355095	51.624996	1	0.242	0.46	5.497	5.562	1111.0
5555.5557	400.0	1	2	300.99503	400.0	1	1	2	49.355095	51.624996	1	0.242	0.461	5.56	5.562	1111.0
5555.5557	400.0	1	2	300.99503	400.0	1	1	2	49.355095	51.624996	1	0.242	0.461	5.557	5.562	1111.0
5555.5557	400.0	1	2	300.99503	400.0	1	1	2	49.355095	51.624996	1	0.242	0.46	5.52	5.562	1111.0
5555.5557	400.0	1	2	300.99503	400.0	1	1	2	49.355095	51.624996	1	0.242	0.461	5.597	5.562	1111.0
5555.5557	400.0	1	2	300.99503	400.0	1	1	2	49.355095	51.624996	1	0.242	0.461	5.572	5.562	1111.0
0.0	0.0	1	2	300.99503	400.0	1	1	2	49.355095	51.624996	0	0.242	0.46	5.531	5.562	1111.0
0.0	0.0	1	2	300.99503	400.0	1	1	2	49.355095	51.624996	0	0.242	0.46	5.513	5.562	1111.0
0.0	0.0	1	2	300.99503	400.0	1	1	2	49.355095	51.624996	0	0.242	0.461	5.59	5.562	1111.0
0.0	0.0	1	2	300.99503	400.0	1	1	2	49.355095	51.624996	0	0.242	0.458	5.142	5.169	1111.0
0.0	0.0	1	2	300.99503	400.0	1	1	2	49.355095	51.624996	0	0.242	0.455	4.927	4.803	1111.0
0.0	0.0	1	2	300.99503	400.0	1	1	2	49.355095	51.624996	0	0.242	0.451	4.837	4.803	1111.0
0.0	0.0	1	2	300.99503	400.0	1	1	2	49.355095	51.624996	0	0.241	0.441	4.213	4.147	1111.0
0.0	0.0	1	2	300.99503	400.0	1	1	2	49.355095	51.624996	0	0.241	0.431	4.082	4.147	1111.0
0.0	0.0	1	2	300.99503	400.0	1	1	2	49.355095	51.624996	0	0.241	0.42	3.883	3.854	1111.0
0.0	0.0	1	2	300.99503	400.0	1	1	2	49.355095	51.624996	0	0.241	0.405	3.341	3.328	1111.0
0.0	0.0	1	2	300.99503	400.0	1	1	2	49.355095	51.624996	0	0.241	0.392	3.302	3.328	1111.0
0.0	0.0	1	2	300.99503	400.0	1	1	2	49.355095	51.624996	0	0.241	0.377	3.112	3.093	1111.0
0.0	0.0	1	2	300.99503	400.0	1	1	2	49.355095	51.624996	0	0.241	0.363	2.749	2.671	1111.0
0.0	0.0	1	2	300.99503	400.0	1	1	2	49.355095	51.624996	0	0.241	0.349	2.681	2.671	1111.0
0.0	0.0	1	2	300.99503	400.0	1	1	2	49.355095	51.624996	0	0.241	0.335	2.46	2.482	87.0
0.0	0.0	1	2	300.99503	400.0	1	1	2	49.355095	51.624996	0	0.241	0.322	2.412	2.482	1111.0
0.0	0.0	1	2	300.99503	400.0	1	1	2	49.355095	51.624996	0	0.241	0.307	1.945	2.143	1111.0
0.0	0.0	1	2	300.99503	400.0	1	1	2	49.355095	51.624996	0	0.241	0.292	1.817	1.85	111.0
0.0	0.0	1	2	300.99503	400.0	1	1	2	49.355095	51.624996	0	0.241	0.278	1.883	1.85	111.0
0.0	0.0	1	2	300.99503	400.0	1	1	2	49.355095	51.624996	0	0.241	0.265	1.686	1.72	111.0
0.0	0.0	1	2	300.99503	400.0	1	1	2	49.355095	51.624996	0	0.24	0.252	1.474	1.485	111.0
0.0	0.0	1	2	300.99503	400.0	1	1	2	49.355095	51.624996	0	0.24	0.239	1.432	1.485	111.0
0.0	0.0	1	2	300.99503	400.0	1	1	2	49.355095	51.624996	0	0.24	0.227	1.382	1.381	111.0
0.0	0.0	1	2	300.99503	400.0	1	1	2	49.355095	51.624996	0	0.24	0.215	1.382	1.381	87.0
0.0	0.0	1	2	300.99503	400.0	1	1	2	49.355095	51.624996	0	0.24	0.203	1.195	1.191	111.0
0.0	0.0	1	2	300.99503	400.0	1	1	2	49.355095	51.624996	0	0.24	0.192	1.077	1.107	111.0
0.0	0.0	1	2	300.99503	400.0	1	1	2	49.355095	51.624996	0	0.24	0.182	1.092	1.107	111.0
0.0	0.0	1	2	300.99503	400.0	1	1	2	49.355095	51.624996	0	0.24	0.173	0.986	0.956	111.0
0.0	0.0	1	2	300.99503	400.0	1	1	2	49.355095	51.624996	0	0.24	0.164	0.967	0.888	111.0
0.0	0.0	1	2	300.99503	400.0	1	1	2	49.355095	51.624996	0	0.24	0.155	0.84	0.888	111.0
0.0	0.0	1	2	300.99503	400.0	1	1	2	49.355095	51.624996	0	0.24	0.147	0.776	0.767	87.0
0.0	0.0	1	2	300.99503	400.0	1	1	2	49.355095	51.624996	0	0.24	0.139	0.835	0.767	1111.0
0.0	0.0	1	2	300.99503	400.0	1	1	2	49.355095	51.624996	0	0.24	0.131	0.684	0.712	111.0
0.0	0.0	1	2	300.99503	400.0	1	1	2	49.355095	51.624996	0	0.24	0.123	0.618	0.615	111.0
0.0	0.0	1	2	300.99503	400.0	1	1	2	49.355095	51.624996	0	0.24	0.116	0.613	0.615	1135.0
0.0	0.0	1	2	300.99503	400.0	1	1	2	49.355095	51.624996	0	0.24	0.11	0.543	0.572	111.0
0.0	0.0	1	2	300.99503	400.0	1	1	2	49.355095	51.624996	0	0.24	0.104	0.58	0.493	111.0
0.0	0.0	1	2	300.99503	400.0	1	1	2	49.355095	51.624996	0	0.24	0.097	0.45	0.493	111.0
0.0	0.0	1	2	300.99503	400.0	1	1	2	49.355095	51.624996	0	0.24	0.091	0.473	0.426	111.0
0.0	0.0	1	2	300.99503	400.0	1	1	2	49.355095	51.624996	0	0.24	0.085	0.427	0.426	111.0
0.0	0.0	1	2	300.99503	400.0	1	1	2	49.355095	51.624996	0	0.24	0.079	0.38	0.396	111.0
0.0	0.0	1	2	300.99503	400.0	1	1	2	49.355095	51.624996	0	0.24	0.075	0.385	0.341	111.0
0.0	0.0	1	2	300.99503	400.0	1	1	2	49.355095	51.624996	0	0.24	0.07	0.337	0.341	111.0
0.0	0.0	1	2	300.99503	400.0	1	1	2	49.355095	51.624996	0	0.24	0.066	0.374	0.317	111.0
0.0	0.0	1	2	300.99503	400.0	1	1	2	49.355095	51.624996	0	0.24	0.062	0.295	0.274	111.0
0.0	0.0	1	2	300.99503	400.0	1	1	2	49.355095	51.624996	0	0.24	0.059	0.254	0.274	111.0
0.0	0.0	1	2	300.99503	400.0	1	1	2	49.355095	51.624996	0	0.24	0.056	0.257	0.254	111.0
0.0	0.0	1	2	300.99503	400.0	1	1	2	49.355095	51.624996	0	0.24	0.054	0.442	0.254	111.0
0.0	0.0	1	2	300.99503	400.0	1	1	2	49.355095	51.624996	0	0.24	0.05	0.201	0.219	111.0
0.0	0.0	1	2	300.99503	400.0	1	1	2	49.355095	51.624996	0	0.24	0.046	0.146	0.204	111.0
0.0	0.0	1	2	300.99503	400.0	1	1	2	49.355095	51.624996	0	0.24	0.042	0.194	0.204	111.0
0.0	0.0	1	2	300.99503	400.0	1	1	2	49.355095	51.624996	0	0.24	0.039	0.174	0.176	111.0
0.0	0.0	1	2	300.99503	400.0	1	1	2	49.355095	51.624996	0	0.24	0.038	0.141	0.152	111.0
0.0	0.0	1	2	300.99503	400.0	1	1	2	49.355095	51.624996	0	0.24	0.037	0.179	0.152	1135.0
0.0	0.0	1	2	300.99503	400.0	1	1	2	49.355095	51.624996	0	0.24	0.035	0.121	0.141	87.0
0.0	0.0	1	2	300.99503	400.0	1	1	2	49.355095	51.624996	0	0.24	0.033	0.083	0.141	111.0
0.0	0.0	1	2	300.99503	400.0	1	1	2	49.355095	51.624996	0	0.24	0.031	0.058	0.121	87.0
0.0	0.0	1	2	300.99503	400.0	1	1	2	49.355095	51.624996	0	0.24	0.029	0.091	0.113	111.0
0.0	0.0	1	2	300.99503	400.0	1	1	2	49.355095	51.624996	0	0.24	0.027	0.083	0.113	101.0
0.0	0.0	1	2	300.99503	400.0	1	1	2	49.355095	51.624996	0	0.24	0.025	0.099	0.097	111.0
0.0	0.0	1	2	300.99503	400.0	1	1	2	49.355095	51.624996	0	0.24	0.023	0.091	0.09	111.0
0.0	0.0	1	2	300.99503	400.0	1	1	2	49.355095	51.624996	0	0.24	0.021	0.078	0.09	111.0
0.0	0.0	1	2	300.99503	400.0	1	1	2	49.355095	51.624996	0	0.24	0.02	0.109	0.078	101.0
0.0	0.0	1	2	300.99503	400.0	1	1	2	49.355095	51.624996	0	0.24	0.02	0.101	0.078	111.0
0.0	0.0	1	2	300.99503	400.0	1	1	2	49.355095	51.624996	0	0.24	0.02	0.063	0.072	111.0
0.0	0.0	1	2	300.99503	400.0	1	1	2	49.355095	51.624996	0	0.24	0.02	0.048	0.062	101.0
0.0	0.0	1	2	300.99503	400.0	1	1	2	49.355095	51.624996	0	0.24	0.02	0.117	0.062	111.0
0.0	0.0	1	2	300.99503	400.0	1	1	2	49.355095	51.624996	0	0.24	0.02	0.089	0.058	111.0
0.0	0.0	1	2	300.99503	400.0	1	1	2	49.355095	51.624996	0	0.24	0.019	-0.053	0.049	77.0
0.0	0.0	1	2	300.99503	400.0	1	1	2	49.355095	51.624996	0	0.24	0.019	0.066	0.049	1111.0
0.0	0.0	1	2	300.99503	400.0	1	1	2	49.355095	51.624996	0	0.24	0.019	0.066	0.043	77.0
0.0	0.0	1	2	300.99503	400.0	1	1	2	49.355095	51.624996	0	0.24	0.018	-0.168	0.043	1135.0
0.0	0.0	1	2	300.99503	400.0	1	1	2	49.355095	51.624996	0	0.239	0.018	0.066	0.039	87.0
0.0	0.0	1	2	300.99503	400.0	1	1	2	49.355095	51.624996	0	0.239	0.018	0.18	0.034	111.0
0.0	0.0	1	2	300.99503	400.0	1	1	2	49.355095	51.624996	0	0.239	0.018	0.013	0.034	111.0
0.0	0.0	1	2	300.99503	400.0	1	1	2	49.355095	51.624996	0	0.239	0.017	0.104	0.031	77.0
0.0	0.0	1	2	300.99503	400.0	1	1	2	49.355095	51.624996	0	0.239	0.017	0.023	0.027	111.0
0.0	0.0	1	2	300.99503	400.0	1	1	2	49.355095	51.624996	0	0.239	0.017	0.048	0.027	111.0
0.0	0.0	1	2	300.99503	400.0	1	1	2	49.355095	51.624996	0	0.239	0.017	0.033	0.025	1101.0
0.0	0.0	1	2	300.99503	400.0	1	1	2	49.355095	51.624996	0	0.239	0.017	0.119	0.025	1135.0
0.0	0.0	1	2	300.99503	400.0	1	1	2	49.355095	51.624996	0	0.239	0.017	0.015	0.021	1135.0
0.0	0.0	1	2	300.99503	400.0	1	1	2	49.355095	51.624996	0	0.239	0.017	0.043	0.018	1135.0
0.0	0.0	1	2	300.99503	400.0	1	1	2	49.355095	51.624996	0	0.239	0.016	0.083	0.018	1135.0
0.0	0.0	1	2	300.99503	400.0	1	1	2	49.355095	51.624996	0	0.239	0.016	0.023	0.017	1111.0
0.0	0.0	1	2	300.99503	400.0	1	1	2	49.355095	51.624996	0	0.239	0.016	0.082	0.014	1101.0
0.0	0.0	1	2	300.99503	400.0	1	1	2	49.355095	51.624996	0	0.239	0.016	0.049	0.014	1111.0
0.0	0.0	1	2	300.99503	400.0	1	1	2	49.355095	51.624996	0	0.239	0.016	0.008	0.013	1111.0
0.0	0.0	1	2	300.99503	400.0	1	1	2	49.355095	51.624996	0	0.239	0.016	0.043	0.013	1135.0
0.0	0.0	1	2	300.99503	400.0	1	1	2	49.355095	51.624996	0	0.239	0.015	-0.011	0.011	1135.0
0.0	0.0	1	2	300.99503	400.0	1	1	2	49.355095	51.624996	0	0.239	0.015	-0.006	0.01	77.0
0.0	0.0	1	2	300.99503	400.0	1	1	2	49.355095	51.624996	0	0.239	0.014	0.003	0.01	101.0
0.0	0.0	1	2	300.99503	400.0	1	1	2	49.355095	51.624996	0	0.239	0.014	0.008	0.009	111.0
0.0	0.0	1	2	300.99503	400.0	1	1	2	49.355095	51.624996	0	0.239	0.014	0.016	0.008	111.0
0.0	0.0	1	2	300.99503	400.0	1	1	2	49.355095	51.624996	0	0.239	0.014	0.001	0.008	101.0
0.0	0.0	1	2	300.99503	400.0	1	1	2	49.355095	51.624996	0	0.239	0.014	-0.008	0.007	77.0
0.0	0.0	1	2	300.99503	400.0	1	1	2	49.355095	51.624996	0	0.239	0.014	-0.004	0.007	111.0
0.0	0.0	1	2	300.99503	400.0	1	1	2	49.355095	51.624996	0	0.239	0.014	0.001	0.006	1135.0
0.0	0.0	1	2	300.99503	400.0	1	1	2	49.355095	51.624996	0	0.239	0.014	0.003	0.005	1111.0
0.0	0.0	1	2	300.99503	400.0	1	1	2	49.355095	51.624996	0	0.239	0.014	0.011	0.005	101.0
0.0	0.0	1	2	300.99503	400.0	1	1	2	49.355095	51.624996	0	0.239	0.014	0.046	0.004	1111.0
0.0	0.0	1	2	300.99503	400.0	1	1	2	49.355095	51.624996	0	0.239	0.013	-0.011	0.004	1135.0
0.0	0.0	1	2	300.99503	400.0	1	1	2	49.355095	51.624996	0	0.239	0.013	0.013	0.004	1111.0
0.0	0.0	1	2	300.99503	400.0	1	1	2	49.355095	51.624996	0	0.239	0.013	-0.006	0.003	1111.0
0.0	0.0	1	2	300.99503	400.0	1	1	2	49.355095	51.624996	0	0.239	0.011	-0.012	0.003	87.0
0.0	0.0	1	2	300.99503	400.0	1	1	2	49.355095	51.624996	0	0.239	0.011	0.001	0.003	87.0
0.0	0.0	1	2	300.99503	400.0	1	1	2	49.355095	51.624996	0	0.239	0.011	0.026	0.002	87.0
0.0	0.0	1	2	300.99503	400.0	1	1	2	49.355095	51.624996	0	0.239	0.011	0.002	0.002	1101.0
0.0	0.0	1	2	300.99503	400.0	1	1	2	49.355095	51.624996	0	0.239	0.01	-0.011	0.002	1135.0
0.0	0.0	1	2	300.99503	400.0	1	1	2	49.355095	51.624996	0	0.239	0.01	0.006	0.001	87.0
0.0	0.0	1	2	300.99503	400.0	1	1	2	49.355095	51.624996	0	0.239	0.01	0.035	0.001	1101.0
0.0	0.0	1	2	300.99503	400.0	1	1	2	49.355095	51.624996	0	0.239	0.009	-0.013	0.001	1101.0
0.0	0.0	1	2	300.99503	400.0	1	1	2	49.355095	51.624996	0	0.239	0.007	-0.044	0.001	87.0
0.0	0.0	1	2	300.99503	400.0	1	1	2	49.355095	51.624996	0	0.239	0.007	0.0	0.001	111.0
0.0	0.0	1	2	300.99503	400.0	1	1	2	49.355095	51.624996	0	0.239	0.007	-0.003	0.001	101.0
0.0	0.0	1	2	300.99503	400.0	1	1	2	49.355095	51.624996	0	0.239	0.006	0.003	0.001	1135.0
0.0	0.0	1	2	300.99503	400.0	1	1	2	49.355095	51.624996	0	0.239	0.005	0.003	0.0	111.0
0.0	0.0	1	2	300.99503	400.0	1	1	2	49.355095	51.624996	0	0.239	0.004	-0.001	0.0	1101.0
0.0	0.0	1	2	300.99503	400.0	1	1	2	49.355095	51.624996	0	0.239	0.003	-0.203	0.0	111.0
0.0	0.0	1	2	300.99503	400.0	1	1	2	49.355095	51.624996	0	0.239	0.002	-0.024	0.0	87.0
0.0	0.0	1	2	300.99503	400.0	1	1	2	49.355095	51.624996	0	0.239	0.002	0.0	0.0	1101.0
0.0	0.0	1	2	300.99503	400.0	1	1	2	49.355095	51.624996	0	0.239	0.001	0.129	0.0	111.0
0.0	0.0	1	2	300.99503	400.0	1	1	2	49.355095	51.624996	0	0.239	0.0	0.008	0.0	1111.0
0.0	0.0	1	2	300.99503	400.0	1	1	2	49.355095	51.624996	0	0.239	-0.001	-0.021	0.0	87.0
0.0	0.0	1	2	300.99503	400.0	1	1	2	49.355095	51.624996	0	0.239	0.0	0.023	0.0	1111.0
0.0	0.0	1	2	300.99503	400.0	1	1	2	49.355095	51.624996	0	0.239	0.0	0.006	0.0	1101.0
0.0	0.0	1	2	300.99503	400.0	1	1	2	49.355095	51.624996	0	0.239	-0.001	-0.022	0.0	1135.0
0.0	0.0	1	2	300.99503	400.0	1	1	2	49.355095	51.624996	0	0.239	-0.001	-0.028	0.0	1111.0
0.0	0.0	1	2	300.99503	400.0	1	1	2	49.355095	51.624996	0	0.239	0.0	0.013	0.0	1111.0
0.0	0.0	1	2	300.99503	400.0	1	1	2	49.355095	51.624996	0	0.239	0.0	0.028	0.0	1111.0
0.0	0.0	1	2	300.99503	400.0	1	1	2	49.355095	51.624996	0	0.239	0.0	0.008	0.0	1111.0
0.0	0.0	1	2	300.99503	400.0	1	1	2	49.355095	51.624996	0	0.239	-0.001	-0.028	0.0	1135.0
0.0	0.0	1	2	300.99503	400.0	1	1	2	49.355095	51.624996	0	0.239	0.0	-0.001	0.0	1111.0
0.0	0.0	1	2	300.99503	400.0	1	1	2	49.355095	51.624996	0	0.239	-0.001	-0.023	0.0	87.0
0.0	0.0	1	2	300.99503	400.0	1	1	2	49.355095	51.624996	0	0.239	0.0	0.012	0.0	1135.0
0.0	0.0	1	2	300.99503	400.0	1	1	2	49.355095	51.624996	0	0.239	0.0	-0.003	0.0	1135.0
0.0	0.0	1	2	300.99503	400.0	1	1	2	49.355095	51.624996	0	0.239	-0.001	-0.016	0.0	1111.0
0.0	0.0	1	2	300.99503	400.0	1	1	2	49.355095	51.624996	0	0.239	0.0	0.02	0.0	1111.0
0.0	0.0	1	2	300.99503	400.0	1	1	2	49.355095	51.624996	0	0.239	0.0	0.003	0.0	1111.0
0.0	0.0	1	2	300.99503	400.0	1	1	2	49.355095	51.624996	0	0.239	0.0	0.003	0.0	1111.0
0.0	0.0	1	2	300.99503	400.0	1	1	2	49.355095	51.624996	0	0.239	0.0	0.006	0.0	1111.0
0.0	0.0	1	2	300.99503	400.0	1	1	2	49.355095	51.624996	0	0.239	-0.001	-0.018	0.0	1101.0
0.0	0.0	1	2	300.99503	400.0	1	1	2	49.355095	51.624996	0	0.239	0.0	0.052	0.0	1111.0
0.0	0.0	1	2	300.99503	400.0	1	1	2	49.355095	51.624996	0	0.239	0.0	-0.011	0.0	1111.0
0.0	0.0	1	2	300.99503	400.0	1	1	2	49.355095	51.624996	0	0.239	0.0	0.016	0.0	1135.0
0.0	0.0	1	2	300.99503	400.0	1	1	2	49.355095	51.624996	0	0.239	0.0	0.011	0.0	1111.0
0.0	0.0	1	2	300.99503	400.0	1	1	2	49.355095	51.624996	0	0.239	0.0	-0.003	0.0	1111.0
0.0	0.0	1	2	300.99503	400.0	1	1	2	49.355095	51.624996	0	0.239	-0.001	-0.025	0.0	1111.0
0.0	0.0	1	2	300.99503	400.0	1	1	2	49.355095	51.624996	0	0.239	0.0	0.018	0.0	1111.0
0.0	0.0	1	2	300.99503	400.0	1	1	2	49.355095	51.624996	0	0.239	0.0	0.003	0.0	1111.0
0.0	0.0	1	2	300.99503	400.0	1	1	2	49.355095	51.624996	0	0.239	0.0	0.001	0.0	87.0
0.0	0.0	1	2	300.99503	400.0	1	1	2	49.355095	51.624996	0	0.239	0.0	0.077	0.0	1111.0
0.0	0.0	1	2	300.99503	400.0	1	1	2	49.355095	51.624996	0	0.239	0.0	0.007	0.0	87.0
0.0	0.0	1	2	300.99503	400.0	1	1	2	49.355095	51.624996	0	0.239	0.0	0.001	0.0	1111.0
0.0	0.0	1	2	300.99503	400.0	1	1	2	49.355095	51.624996	0	0.239	-0.001	-0.046	0.0	1111.0
0.0	0.0	1	2	300.99503	400.0	1	1	2	49.355095	51.624996	0	0.239	0.0	-0.006	0.0	1111.0
0.0	0.0	1	2	300.99503	400.0	1	1	2	49.355095	51.624996	0	0.239	0.0	0.011	0.0	1111.0
0.0	0.0	1	2	300.99503	400.0	1	1	2	49.355095	51.624996	0	0.239	0.0	0.011	0.0	1111.0
0.0	0.0	1	2	300.99503	400.0	1	1	2	49.355095	51.624996	0	0.239	-0.001	-0.04	0.0	1111.0
0.0	0.0	1	2	300.99503	400.0	1	1	2	49.355095	51.624996	0	0.239	0.0	0.016	0.0	1101.0
0.0	0.0	1	2	300.99503	400.0	1	1	2	49.355095	51.624996	0	0.239	0.0	-0.005	0.0	1111.0
0.0	0.0	1	2	300.99503	400.0	1	1	2	49.355095	51.624996	0	0.239	0.0	0.051	0.0	1111.0
0.0	0.0	1	2	300.99503	400.0	1	1	2	49.355095	51.624996	0	0.239	-0.001	-0.046	0.0	1111.0
0.0	0.0	1	2	300.99503	400.0	1	1	2	49.355095	51.624996	0	0.239	0.0	0.018	0.0	1135.0
0.0	0.0	1	2	300.99503	400.0	1	1	2	49.355095	51.624996	0	0.239	0.0	-0.005	0.0	1111.0
0.0	0.0	1	2	300.99503	400.0	1	1	2	49.355095	51.624996	0	0.239	0.0	0.024	0.0	1101.0
0.0	0.0	1	2	300.99503	400.0	1	1	2	49.355095	51.624996	0	0.239	-0.001	-0.048	0.0	1111.0
0.0	0.0	1	2	300.99503	400.0	1	1	2	49.355095	51.624996	0	0.239	-0.001	-0.019	0.0	1111.0
0.0	0.0	1	2	300.99503	400.0	1	1	2	49.355095	51.624996	0	0.239	0.0	0.018	0.0	1111.0
0.0	0.0	1	2	300.99503	400.0	1	1	2	49.355095	51.624996	0	0.239	0.0	0.032	0.0	1111.0
0.0	0.0	1	2	300.99503	400.0	1	1	2	49.355095	51.624996	0	0.239	-0.001	-0.039	0.0	1101.0
0.0	0.0	1	2	300.99503	400.0	1	1	2	49.355095	51.624996	0	0.239	0.0	-0.008	0.0	1111.0
0.0	0.0	1	2	300.99503	400.0	1	1	2	49.355095	51.624996	0	0.239	0.0	0.0	0.0	1111.0
0.0	0.0	1	2	300.99503	400.0	1	1	2	49.355095	51.624996	0	0.239	-0.001	-0.026	0.0	1101.0
0.0	0.0	1	2	300.99503	400.0	1	1	2	49.355095	51.624996	0	0.239	0.0	0.01	0.0	1111.0
0.0	0.0	1	2	300.99503	400.0	1	1	2	49.355095	51.624996	0	0.239	0.0	0.048	0.0	1111.0
0.0	0.0	1	2	300.99503	400.0	1	1	2	49.355095	51.624996	0	0.239	0.0	-0.002	0.0	1111.0
0.0	0.0	1	2	300.99503	400.0	1	1	2	49.355095	51.624996	0	0.239	0.0	0.0	0.0	1111.0
0.0	0.0	1	2	300.99503	400.0	1	1	2	49.355095	51.624996	0	0.239	-0.001	-0.018	0.0	1101.0
0.0	0.0	1	2	300.99503	400.0	1	1	2	49.355095	51.624996	0	0.239	-0.001	-0.097	0.0	1111.0
0.0	0.0	1	2	300.99503	400.0	1	1	2	49.355095	51.624996	0	0.239	0.0	0.037	0.0	1101.0
0.0	0.0	1	2	300.99503	400.0	1	1	2	49.355095	51.624996	0	0.239	0.0	0.026	0.0	1111.0
0.0	0.0	1	2	300.99503	400.0	1	1	2	49.355095	51.624996	0	0.239	0.0	0.008	0.0	1111.0
0.0	0.0	1	2	300.99503	400.0	1	1	2	49.355095	51.624996	0	0.239	0.0	0.04	0.0	1111.0
0.0	0.0	1	2	300.99503	400.0	1	1	2	49.355095	51.624996	0	0.239	-0.001	-0.026	0.0	1111.0
0.0	0.0	1	2	300.99503	400.0	1	1	2	49.355095	51.624996	0	0.239	0.0	0.02	0.0	1101.0
0.0	0.0	1	2	300.99503	400.0	1	1	2	49.355095	51.624996	0	0.239	0.0	0.003	0.0	1111.0
0.0	0.0	1	2	300.99503	400.0	1	1	2	49.355095	51.624996	0	0.239	0.0	-0.011	0.0	1135.0
0.0	0.0	1	2	300.99503	400.0	1	1	2	49.355095	51.624996	0	0.239	0.0	0.001	0.0	1111.0
0.0	0.0	1	2	300.99503	400.0	1	1	2	49.355095	51.624996	0	0.239	0.0	0.02	0.0	1111.0
0.0	0.0	1	2	300.99503	400.0	1	1	2	49.355095	51.624996	0	0.239	0.0	0.042	0.0	1111.0
0.0	0.0	1	2	300.99503	400.0	1	1	2	49.355095	51.624996	0	0.239	0.0	0.005	0.0	1111.0
0.0	0.0	1	2	300.99503	400.0	1	1	2	49.355095	51.624996	0	0.239	-0.001	-0.027	0.0	1101.0
0.0	0.0	1	2	300.99503	400.0	1	1	2	49.355095	51.624996	0	0.239	0.0	0.02	0.0	1111.0
0.0	0.0	1	2	300.99503	400.0	1	1	2	49.355095	51.624996	0	0.239	0.0	-0.011	0.0	87.0
0.0	0.0	1	2	300.99503	400.0	1	1	2	49.355095	51.624996	0	0.239	0.0	0.036	0.0	1111.0
0.0	0.0	1	2	300.99503	400.0	1	1	2	49.355095	51.624996	0	0.239	0.0	0.006	0.0	1111.0
0.0	0.0	1	2	300.99503	400.0	1	1	2	49.355095	51.624996	0	0.239	-0.001	-0.026	0.0	1111.0
0.0	0.0	1	2	300.99503	400.0	1	1	2	49.355095	51.624996	0	0.239	-0.001	-0.02	0.0	1101.0
0.0	0.0	1	2	300.99503	400.0	1	1	2	49.355095	51.624996	0	0.239	0.0	0.009	0.0	1111.0
0.0	0.0	1	2	300.99503	400.0	1	1	2	49.355095	51.624996	0	0.239	-0.001	-0.026	0.0	1111.0
0.0	0.0	1	2	300.99503	400.0	1	1	2	49.355095	51.624996	0	0.239	0.0	0.028	0.0	1111.0
0.0	0.0	1	2	300.99503	400.0	1	1	2	49.355095	51.624996	0	0.239	-0.001	-0.052	0.0	1111.0
0.0	0.0	1	2	300.99503	400.0	1	1	2	49.355095	51.624996	0	0.239	-0.001	-0.062	0.0	1135.0
0.0	0.0	1	2	300.99503	400.0	1	1	2	49.355095	51.624996	0	0.239	0.0	0.088	0.0	87.0
0.0	0.0	1	2	300.99503	400.0	1	1	2	49.355095	51.624996	0	0.239	-0.001	-0.016	0.0	1111.0
0.0	0.0	1	2	300.99503	400.0	1	1	2	49.355095	51.624996	0	0.239	0.0	0.009	0.0	1101.0
0.0	0.0	1	2	300.99503	400.0	1	1	2	49.355095	51.624996	0	0.239	0.0	-0.008	0.0	1111.0
0.0	0.0	1	2	300.99503	400.0	1	1	2	49.355095	51.624996	0	0.239	0.0	0.018	0.0	1111.0
0.0	0.0	1	2	300.99503	400.0	1	1	2	49.355095	51.624996	0	0.239	0.0	0.031	0.0	1111.0
0.0	0.0	1	2	300.99503	400.0	1	1	2	49.355095	51.624996	0	0.239	0.0	-0.001	0.0	1111.0
0.0	0.0	1	2	300.99503	400.0	1	1	2	49.355095	51.624996	0	0.239	0.0	-0.01	0.0	1111.0
0.0	0.0	1	2	300.99503	400.0	1	1	2	49.355095	51.624996	0	0.239	0.0	-0.007	0.0	1111.0
0.0	0.0	1	2	300.99503	400.0	1	1	2	49.355095	51.624996	0	0.239	-0.001	-0.11	0.0	1111.0
0.0	0.0	1	2	300.99503	400.0	1	1	2	49.355095	51.624996	0	0.239	0.0	-0.01	0.0	1111.0
0.0	0.0	1	2	300.99503	400.0	1	1	2	49.355095	51.624996	0	0.239	0.0	0.099	0.0	1111.0
0.0	0.0	1	2	300.99503	400.0	1	1	2	49.355095	51.624996	0	0.239	0.0	0.047	0.0	1111.0
0.0	0.0	1	2	300.99503	400.0	1	1	2	49.355095	51.624996	0	0.239	-0.001	-0.013	0.0	1101.0
0.0	0.0	1	2	300.99503	400.0	1	1	2	49.355095	51.624996	0	0.239	0.0	0.009	0.0	1101.0
0.0	0.0	1	2	300.99503	400.0	1	1	2	49.355095	51.624996	0	0.239	-0.001	-0.042	0.0	1111.0
0.0	0.0	1	2	300.99503	400.0	1	1	2	49.355095	51.624996	0	0.239	-0.001	-0.019	0.0	1111.0
0.0	0.0	1	2	300.99503	400.0	1	1	2	49.355095	51.624996	0	0.239	0.0	0.056	0.0	1111.0
0.0	0.0	1	2	300.99503	400.0	1	1	2	49.355095	51.624996	0	0.239	-0.001	-0.149	0.0	1101.0
0.0	0.0	1	2	300.99503	400.0	1	1	2	49.355095	51.624996	0	0.239	0.0	0.184	0.0	1111.0
0.0	0.0	1	2	300.99503	400.0	1	1	2	49.355095	51.624996	0	0.239	0.0	0.008	0.0	1111.0
0.0	0.0	1	2	300.99503	400.0	1	1	2	49.355095	51.624996	0	0.239	-0.001	-0.028	0.0	1111.0
0.0	0.0	1	2	300.99503	400.0	1	1	2	49.355095	51.624996	0	0.239	-0.001	-0.016	0.0	1111.0
0.0	0.0	1	2	300.99503	400.0	1	1	2	49.355095	51.624996	0	0.239	-0.001	-0.086	0.0	1111.0
0.0	0.0	1	2	300.99503	400.0	1	1	2	49.355095	51.624996	0	0.239	-0.001	-0.035	0.0	1111.0
0.0	0.0	1	2	300.99503	400.0	1	1	2	49.355095	51.624996	0	0.239	-0.001	-0.038	0.0	1135.0
0.0	0.0	1	2	300.99503	400.0	1	1	2	49.355095	51.624996	0	0.239	-0.001	-0.018	0.0	1111.0
0.0	0.0	1	2	300.99503	400.0	1	1	2	49.355095	51.624996	0	0.239	0.0	0.034	0.0	1111.0
0.0	0.0	1	2	300.99503	400.0	1	1	2	49.355095	51.624996	0	0.239	-0.001	-0.099	0.0	1111.0
0.0	0.0	1	2	300.99503	400.0	1	1	2	49.355095	51.624996	0	0.239	-0.001	-0.017	0.0	1111.0
0.0	0.0	1	2	300.99503	400.0	1	1	2	49.355095	51.624996	0	0.239	0.0	-0.006	0.0	1111.0
0.0	0.0	1	2	300.99503	400.0	1	1	2	49.355095	51.624996	0	0.239	0.0	0.001	0.0	1111.0
0.0	0.0	1	2	300.99503	400.0	1	1	2	49.355095	51.624996	0	0.239	-0.001	-0.015	0.0	1111.0
0.0	0.0	1	2	300.99503	400.0	1	1	2	49.355095	51.624996	0	0.239	0.0	0.021	0.0	1111.0
0.0	0.0	1	2	300.99503	400.0	1	1	2	49.355095	51.624996	0	0.239	-0.001	-0.013	0.0	1111.0
0.0	0.0	1	2	300.99503	400.0	1	1	2	49.355095	51.624996	0	0.239	-0.001	-0.077	0.0	1101.0
0.0	0.0	1	2	300.99503	400.0	1	1	2	49.355095	51.624996	0	0.239	0.0	-0.01	0.0	1111.0
0.0	0.0	1	2	300.99503	400.0	1	1	2	49.355095	51.624996	0	0.239	-0.001	-0.053	0.0	1111.0
0.0	0.0	1	2	300.99503	400.0	1	1	2	49.355095	51.624996	0	0.239	0.0	0.006	0.0	1111.0
0.0	0.0	1	2	300.99503	400.0	1	1	2	49.355095	51.624996	0	0.239	0.0	0.006	0.0	1111.0
0.0	0.0	1	2	300.99503	400.0	1	1	2	49.355095	51.624996	0	0.239	0.0	0.009	0.0	1111.0
0.0	0.0	1	2	300.99503	400.0	1	1	2	49.355095	51.624996	0	0.239	0.0	-0.004	0.0	1111.0
0.0	0.0	1	2	300.99503	400.0	1	1	2	49.355095	51.624996	0	0.239	0.0	0.014	0.0	1111.0
0.0	0.0	1	2	300.99503	400.0	1	1	2	49.355095	51.624996	0	0.239	0.0	-0.009	0.0	1111.0
0.0	0.0	1	2	300.99503	400.0	1	1	2	49.355095	51.624996	0	0.239	0.0	-0.001	0.0	1111.0
0.0	0.0	1	2	300.99503	400.0	1	1	2	49.355095	51.624996	0	0.239	-0.001	-0.083	0.0	1101.0
0.0	0.0	1	2	300.99503	400.0	1	1	2	49.355095	51.624996	0	0.239	0.0	-0.011	0.0	1111.0
0.0	0.0	1	2	300.99503	400.0	1	1	2	49.355095	51.624996	0	0.239	0.0	-0.008	0.0	1111.0
0.0	0.0	1	2	300.99503	400.0	1	1	2	49.355095	51.624996	0	0.239	0.0	0.006	0.0	1111.0
0.0	0.0	1	2	300.99503	400.0	1	1	2	49.355095	51.624996	0	0.239	0.0	-0.008	0.0	1111.0
0.0	0.0	1	2	300.99503	400.0	1	1	2	49.355095	51.624996	0	0.239	0.0	0.028	0.0	1111.0
0.0	0.0	1	2	300.99503	400.0	1	1	2	49.355095	51.624996	0	0.239	-0.001	-0.019	0.0	1135.0
0.0	0.0	1	2	300.99503	400.0	1	1	2	49.355095	51.624996	0	0.239	0.0	0.01	0.0	1111.0
0.0	0.0	1	2	300.99503	400.0	1	1	2	49.355095	51.624996	0	0.239	0.0	0.029	0.0	1111.0
0.0	0.0	1	2	300.99503	400.0	1	1	2	49.355095	51.624996	0	0.239	-0.001	-0.026	0.0	1111.0
4180.487	300.99503	2	2	300.99503	300.99503	0	2	2	49.355095	51.624996	1	0.239	-0.001	-0.017	0.0	1111.0
4180.487	300.99503	2	2	300.99503	300.99503	0	2	2	49.355095	51.624996	1	0.239	0.0	0.051	0.0	1111.0
4180.487	300.99503	2	2	300.99503	300.99503	0	2	2	49.355095	51.624996	1	0.239	0.0	0.045	0.294	1111.0
4180.487	300.99503	2	2	300.99503	300.99503	0	2	2	49.355095	51.624996	1	0.239	0.001	0.26	0.294	1111.0
4180.487	300.99503	2	2	300.99503	300.99503	0	2	2	49.355095	51.624996	1	0.239	0.005	0.56	0.569	1111.0
4180.487	300.99503	2	2	300.99503	300.99503	0	2	2	49.355095	51.624996	1	0.239	0.009	0.552	0.569	1111.0
4180.487	300.99503	2	2	300.99503	300.99503	0	2	2	49.355095	51.624996	1	0.239	0.017	1.073	1.063	1111.0
4180.487	300.99503	2	2	300.99503	300.99503	0	2	2	49.355095	51.624996	1	0.239	0.026	1.266	1.283	1111.0
4180.487	300.99503	2	2	300.99503	300.99503	0	2	2	49.355095	51.624996	1	0.239	0.034	1.301	1.283	1111.0
4180.487	300.99503	2	2	300.99503	300.99503	0	2	2	49.355095	51.624996	1	0.24	0.045	1.723	1.679	1111.0
4180.487	300.99503	2	2	300.99503	300.99503	0	2	2	49.355095	51.624996	1	0.24	0.055	1.871	1.856	1111.0
4180.487	300.99503	2	2	300.99503	300.99503	0	2	2	49.355095	51.624996	1	0.24	0.065	1.836	1.856	1111.0
4180.487	300.99503	2	2	300.99503	300.99503	0	2	2	49.355095	51.624996	1	0.24	0.076	2.162	2.174	1111.0
4180.487	300.99503	2	2	300.99503	300.99503	0	2	2	49.355095	51.624996	1	0.24	0.086	2.155	2.174	1111.0
4180.487	300.99503	2	2	300.99503	300.99503	0	2	2	49.355095	51.624996	1	0.24	0.097	2.45	2.448	1111.0
4180.487	300.99503	2	2	300.99503	300.99503	0	2	2	49.355095	51.624996	1	0.24	0.108	2.604	2.571	1111.0
4180.487	300.99503	2	2	300.99503	300.99503	0	2	2	49.355095	51.624996	1	0.24	0.118	2.572	2.571	1111.0
4180.487	300.99503	2	2	300.99503	300.99503	0	2	2	49.355095	51.624996	1	0.24	0.129	2.793	2.791	1111.0
4180.487	300.99503	2	2	300.99503	300.99503	0	2	2	49.355095	51.624996	1	0.24	0.139	2.871	2.889	1111.0
4180.487	300.99503	2	2	300.99503	300.99503	0	2	2	49.355095	51.624996	1	0.24	0.15	2.909	2.889	1111.0
4180.487	300.99503	2	2	300.99503	300.99503	0	2	2	49.355095	51.624996	1	0.24	0.16	2.98	3.066	1111.0
4180.487	300.99503	2	2	300.99503	300.99503	0	2	2	49.355095	51.624996	1	0.24	0.169	3.056	3.066	1111.0
4180.487	300.99503	2	2	300.99503	300.99503	0	2	2	49.355095	51.624996	1	0.24	0.178	3.2	3.145	1111.0
4180.487	300.99503	2	2	300.99503	300.99503	0	2	2	49.355095	51.624996	1	0.24	0.187	3.31	3.287	1111.0
4180.487	300.99503	2	2	300.99503	300.99503	0	2	2	49.355095	51.624996	1	0.24	0.195	3.305	3.287	1111.0
4180.487	300.99503	2	2	300.99503	300.99503	0	2	2	49.355095	51.624996	1	0.24	0.204	3.36	3.409	1111.0
4180.487	300.99503	2	2	300.99503	300.99503	0	2	2	49.355095	51.624996	1	0.24	0.212	3.445	3.464	1111.0
4180.487	300.99503	2	2	300.99503	300.99503	0	2	2	49.355095	51.624996	1	0.24	0.22	3.467	3.464	1111.0
4180.487	300.99503	2	2	300.99503	300.99503	0	2	2	49.355095	51.624996	1	0.24	0.227	3.57	3.562	1111.0
4180.487	300.99503	2	2	300.99503	300.99503	0	2	2	49.355095	51.624996	1	0.24	0.233	3.504	3.562	1111.0
4180.487	300.99503	2	2	300.99503	300.99503	0	2	2	49.355095	51.624996	1	0.24	0.24	3.567	3.606	1111.0
4180.487	300.99503	2	2	300.99503	300.99503	0	2	2	49.355095	51.624996	1	0.24	0.247	3.673	3.685	1111.0
4180.487	300.99503	2	2	300.99503	300.99503	0	2	2	49.355095	51.624996	1	0.24	0.253	3.642	3.685	1111.0
4180.487	300.99503	2	2	300.99503	300.99503	0	2	2	49.355095	51.624996	1	0.24	0.259	3.759	3.72	1111.0
4180.487	300.99503	2	2	300.99503	300.99503	0	2	2	49.355095	51.624996	1	0.24	0.264	3.794	3.784	1111.0
4180.487	300.99503	2	2	300.99503	300.99503	0	2	2	49.355095	51.624996	1	0.24	0.268	3.746	3.784	1111.0
4180.487	300.99503	2	2	300.99503	300.99503	0	2	2	49.355095	51.624996	1	0.24	0.273	3.851	3.838	1111.0
4180.487	300.99503	2	2	300.99503	300.99503	0	2	2	49.355095	51.624996	1	0.24	0.278	3.902	3.838	1111.0
4180.487	300.99503	2	2	300.99503	300.99503	0	2	2	49.355095	51.624996	1	0.24	0.282	3.817	3.863	1111.0
4180.487	300.99503	2	2	300.99503	300.99503	0	2	2	49.355095	51.624996	1	0.24	0.286	3.943	3.908	1111.0
4180.487	300.99503	2	2	300.99503	300.99503	0	2	2	49.355095	51.624996	1	0.24	0.29	3.884	3.908	1111.0
4180.487	300.99503	2	2	300.99503	300.99503	0	2	2	49.355095	51.624996	1	0.24	0.293	3.861	3.927	1111.0
4180.487	300.99503	2	2	300.99503	300.99503	0	2	2	49.355095	51.624996	1	0.24	0.297	4.013	3.963	1111.0
4180.487	300.99503	2	2	300.99503	300.99503	0	2	2	49.355095	51.624996	1	0.24	0.301	3.981	3.963	1111.0
4180.487	300.99503	2	2	300.99503	300.99503	0	2	2	49.355095	51.624996	1	0.24	0.303	4.008	3.977	1111.0
4180.487	300.99503	2	2	300.99503	300.99503	0	2	2	49.355095	51.624996	1	0.24	0.305	3.975	3.977	1111.0
4180.487	300.99503	2	2	300.99503	300.99503	0	2	2	49.355095	51.624996	1	0.24	0.307	3.966	4.007	1111.0
4180.487	300.99503	2	2	300.99503	300.99503	0	2	2	49.355095	51.624996	1	0.24	0.309	4.051	4.018	1111.0
4180.487	300.99503	2	2	300.99503	300.99503	0	2	2	49.355095	51.624996	1	0.24	0.311	4.053	4.018	1111.0
4180.487	300.99503	2	2	300.99503	300.99503	1	2	2	49.355095	51.624996	1	0.24	0.313	4.054	4.042	1111.0
4180.487	300.99503	2	2	300.99503	300.99503	1	2	2	49.355095	51.624996	1	0.24	0.315	4.028	4.051	1111.0
4180.487	300.99503	2	2	300.99503	300.99503	1	2	2	49.355095	51.624996	1	0.24	0.318	4.161	4.051	1111.0
4180.487	300.99503	2	2	300.99503	300.99503	1	2	2	49.355095	51.624996	1	0.24	0.321	4.113	4.069	1111.0
4180.487	300.99503	2	2	300.99503	300.99503	1	2	2	49.355095	51.624996	1	0.24	0.321	4.098	4.069	1111.0
4180.487	300.99503	2	2	300.99503	300.99503	1	2	2	49.355095	51.624996	1	0.24	0.322	4.043	4.077	1111.0
4180.487	300.99503	2	2	300.99503	300.99503	1	2	2	49.355095	51.624996	1	0.24	0.322	4.106	4.092	1111.0
4180.487	300.99503	2	2	300.99503	300.99503	1	2	2	49.355095	51.624996	1	0.24	0.323	4.122	4.092	1111.0
4180.487	300.99503	2	2	300.99503	300.99503	1	2	2	49.355095	51.624996	1	0.24	0.325	4.119	4.098	1111.0
4180.487	300.99503	2	2	300.99503	300.99503	1	2	2	49.355095	51.624996	1	0.24	0.326	4.102	4.11	1111.0
4180.487	300.99503	2	2	300.99503	300.99503	1	2	2	49.355095	51.624996	1	0.24	0.326	4.087	4.11	1111.0
4180.487	300.99503	2	2	300.99503	300.99503	1	2	2	49.355095	51.624996	1	0.24	0.327	4.104	4.115	1111.0
4180.487	300.99503	2	2	300.99503	300.99503	1	2	2	49.355095	51.624996	1	0.241	0.329	4.137	4.115	1111.0
4180.487	300.99503	2	2	300.99503	300.99503	1	2	2	49.355095	51.624996	1	0.241	0.33	4.085	4.126	1111.0
4180.487	300.99503	2	2	300.99503	300.99503	1	2	2	49.355095	51.624996	1	0.241	0.331	4.144	4.133	1111.0
4180.487	300.99503	2	2	300.99503	300.99503	1	2	2	49.355095	51.624996	1	0.241	0.331	4.013	4.133	1111.0
4180.487	300.99503	2	2	300.99503	300.99503	1	2	2	49.355095	51.624996	1	0.241	0.332	4.197	4.137	1111.0
4180.487	300.99503	2	2	300.99503	300.99503	1	2	2	49.355095	51.624996	1	0.241	0.334	4.17	4.144	1111.0
4180.487	300.99503	2	2	300.99503	300.99503	1	2	2	49.355095	51.624996	1	0.241	0.336	4.218	4.144	1111.0
4180.487	300.99503	2	2	300.99503	300.99503	1	2	2	49.355095	51.624996	1	0.241	0.337	4.155	4.146	1111.0
4180.487	300.99503	2	2	300.99503	300.99503	1	2	2	49.355095	51.624996	1	0.241	0.339	4.129	4.146	1111.0
4180.487	300.99503	2	2	300.99503	300.99503	1	2	2	49.355095	51.624996	1	0.241	0.341	4.174	4.151	1111.0
4180.487	300.99503	2	2	300.99503	300.99503	1	2	2	49.355095	51.624996	1	0.241	0.34	4.09	4.154	1111.0
4180.487	300.99503	2	2	300.99503	300.99503	1	2	2	49.355095	51.624996	1	0.241	0.341	4.153	4.154	1111.0
4180.487	300.99503	2	2	300.99503	300.99503	1	2	2	49.355095	51.624996	1	0.241	0.342	4.144	4.159	1111.0
4180.487	300.99503	2	2	300.99503	300.99503	1	2	2	49.355095	51.624996	1	0.241	0.342	4.216	4.161	1111.0
4180.487	300.99503	2	2	300.99503	300.99503	1	2	2	49.355095	51.624996	1	0.241	0.342	4.166	4.161	1111.0
4180.487	300.99503	2	2	300.99503	300.99503	1	2	2	49.355095	51.624996	1	0.241	0.343	4.43	4.164	1111.0
4180.487	300.99503	2	2	300.99503	300.99503	1	2	2	49.355095	51.624996	1	0.241	0.343	4.222	4.164	1111.0
4180.487	300.99503	2	2	300.99503	300.99503	1	2	2	49.355095	51.624996	1	0.241	0.343	4.117	4.166	1111.0
4180.487	300.99503	2	2	300.99503	300.99503	1	2	2	49.355095	51.624996	1	0.241	0.342	3.956	4.167	1111.0
4180.487	300.99503	2	2	300.99503	300.99503	1	2	2	49.355095	51.624996	1	0.241	0.342	4.147	4.167	1111.0
4180.487	300.99503	2	2	300.99503	300.99503	1	2	2	49.355095	51.624996	1	0.241	0.342	4.131	4.169	1111.0
4180.487	300.99503	2	2	300.99503	300.99503	1	2	2	49.355095	51.624996	1	0.241	0.342	4.166	4.171	1111.0
4180.487	300.99503	2	2	300.99503	300.99503	1	2	2	49.355095	51.624996	1	0.241	0.342	4.137	4.171	1111.0
4180.487	300.99503	2	2	300.99503	300.99503	1	2	2	49.355095	51.624996	1	0.241	0.342	4.179	4.173	1111.0
4180.487	300.99503	2	2	300.99503	300.99503	1	2	2	49.355095	51.624996	1	0.241	0.342	4.183	4.173	1111.0
4180.487	300.99503	2	2	300.99503	300.99503	1	2	2	49.355095	51.624996	1	0.241	0.342	4.155	4.173	1111.0
4180.487	300.99503	2	2	300.99503	300.99503	1	2	2	49.355095	51.624996	1	0.241	0.342	4.141	4.175	1111.0
4180.487	300.99503	2	2	300.99503	300.99503	1	2	2	49.355095	51.624996	1	0.241	0.342	4.14	4.175	1111.0
4180.487	300.99503	2	2	300.99503	300.99503	1	2	2	49.355095	51.624996	1	0.241	0.342	4.18	4.176	1111.0
4180.487	300.99503	2	2	300.99503	300.99503	1	2	2	49.355095	51.624996	1	0.241	0.342	4.428	4.177	1111.0
4180.487	300.99503	2	2	300.99503	300.99503	1	2	2	49.355095	51.624996	1	0.241	0.342	4.176	4.177	1111.0
4180.487	300.99503	2	2	300.99503	300.99503	1	2	2	49.355095	51.624996	1	0.241	0.343	4.172	4.179	1111.0
4180.487	300.99503	2	2	300.99503	300.99503	1	2	2	49.355095	51.624996	1	0.241	0.342	4.199	4.179	1111.0
4180.487	300.99503	2	2	300.99503	300.99503	1	2	2	49.355095	51.624996	1	0.241	0.342	4.209	4.179	1111.0
4180.487	300.99503	2	2	300.99503	300.99503	1	2	2	49.355095	51.624996	1	0.241	0.342	4.164	4.18	1111.0
4180.487	300.99503	2	2	300.99503	300.99503	1	2	2	49.355095	51.624996	1	0.241	0.343	4.354	4.18	1111.0
4180.487	300.99503	2	2	300.99503	300.99503	1	2	2	49.355095	51.624996	1	0.241	0.343	4.218	4.18	1111.0
4180.487	300.99503	2	2	300.99503	300.99503	1	2	2	49.355095	51.624996	1	0.241	0.343	4.201	4.181	1111.0
4180.487	300.99503	2	2	300.99503	300.99503	1	2	2	49.355095	51.624996	1	0.241	0.342	3.91	4.181	1111.0
4180.487	300.99503	2	2	300.99503	300.99503	1	2	2	49.355095	51.624996	1	0.241	0.342	4.211	4.181	1111.0
4180.487	300.99503	2	2	300.99503	300.99503	1	2	2	49.355095	51.624996	1	0.241	0.342	4.146	4.181	1111.0
4180.487	300.99503	2	2	300.99503	300.99503	1	2	2	49.355095	51.624996	1	0.241	0.342	4.15	4.182	1111.0
4180.487	300.99503	2	2	300.99503	300.99503	1	2	2	49.355095	51.624996	1	0.241	0.342	4.207	4.182	1111.0
4180.487	300.99503	2	2	300.99503	300.99503	1	2	2	49.355095	51.624996	1	0.241	0.342	4.198	4.182	1111.0
4180.487	300.99503	2	2	300.99503	300.99503	1	2	2	49.355095	51.624996	1	0.241	0.342	4.135	4.183	1111.0
4180.487	300.99503	2	2	300.99503	300.99503	1	2	2	49.355095	51.624996	1	0.241	0.342	4.194	4.183	1111.0
4180.487	300.99503	2	2	300.99503	300.99503	1	2	2	49.355095	51.624996	1	0.241	0.342	4.181	4.183	1111.0
4180.487	300.99503	2	2	300.99503	300.99503	1	2	2	49.355095	51.624996	1	0.241	0.342	4.177	4.183	1111.0
4180.487	300.99503	2	2	300.99503	300.99503	1	2	2	49.355095	51.624996	1	0.241	0.342	4.179	4.183	1111.0
4180.487	300.99503	2	2	300.99503	300.99503	1	2	2	49.355095	51.624996	1	0.241	0.342	4.244	4.184	1111.0
4180.487	300.99503	2	2	300.99503	300.99503	1	2	2	49.355095	51.624996	1	0.241	0.342	4.163	4.184	1111.0
4180.487	300.99503	2	2	300.99503	300.99503	1	2	2	49.355095	51.624996	1	0.241	0.341	3.979	4.184	1111.0
4180.487	300.99503	2	2	300.99503	300.99503	1	2	2	49.355095	51.624996	1	0.241	0.341	4.199	4.184	1111.0
4180.487	300.99503	2	2	300.99503	300.99503	1	2	2	49.355095	51.624996	1	0.241	0.341	4.15	4.184	1111.0
4180.487	300.99503	2	2	300.99503	300.99503	1	2	2	49.355095	51.624996	1	0.241	0.341	4.15	4.184	1111.0
4180.487	300.99503	2	2	300.99503	300.99503	1	2	2	49.355095	51.624996	1	0.241	0.341	4.222	4.184	1111.0
4180.487	300.99503	2	2	300.99503	300.99503	1	2	2	49.355095	51.624996	1	0.241	0.341	4.201	4.184	1111.0
4180.487	300.99503	2	2	300.99503	300.99503	1	2	2	49.355095	51.624996	1	0.241	0.341	4.128	4.184	1111.0
4180.487	300.99503	2	2	300.99503	300.99503	1	2	2	49.355095	51.624996	1	0.241	0.341	4.249	4.184	1111.0
4180.487	300.99503	2	2	300.99503	300.99503	1	2	2	49.355095	51.624996	1	0.241	0.341	4.142	4.184	1111.0
4180.487	300.99503	2	2	300.99503	300.99503	1	2	2	49.355095	51.624996	1	0.241	0.341	4.164	4.185	1111.0
4180.487	300.99503	2	2	300.99503	300.99503	1	2	2	49.355095	51.624996	1	0.241	0.341	4.225	4.185	1111.0
4180.487	300.99503	2	2	300.99503	300.99503	1	2	2	49.355095	51.624996	1	0.241	0.341	4.144	4.185	1111.0
4180.487	300.99503	2	2	300.99503	300.99503	1	2	2	49.355095	51.624996	1	0.241	0.341	4.187	4.185	1111.0
4180.487	300.99503	2	2	300.99503	300.99503	1	2	2	49.355095	51.624996	1	0.241	0.341	4.192	4.185	1111.0
4180.487	300.99503	2	2	300.99503	300.99503	1	2	2	49.355095	51.624996	1	0.241	0.341	4.231	4.185	1111.0
4180.487	300.99503	2	2	300.99503	300.99503	1	2	2	49.355095	51.624996	1	0.241	0.341	4.168	4.185	1111.0
4180.487	300.99503	2	2	300.99503	300.99503	1	2	2	49.355095	51.624996	1	0.241	0.341	4.135	4.185	1111.0
4180.487	300.99503	2	2	300.99503	300.99503	1	2	2	49.355095	51.624996	1	0.241	0.341	4.135	4.185	1111.0
4180.487	300.99503	2	2	300.99503	300.99503	1	2	2	49.355095	51.624996	1	0.241	0.341	4.188	4.185	1111.0
4180.487	300.99503	2	2	300.99503	300.99503	1	2	2	49.355095	51.624996	1	0.241	0.341	4.152	4.185	1111.0
4180.487	300.99503	2	2	300.99503	300.99503	1	2	2	49.355095	51.624996	1	0.241	0.341	4.231	4.185	1111.0
4180.487	300.99503	2	2	300.99503	300.99503	1	2	2	49.355095	51.624996	1	0.241	0.341	4.168	4.185	1111.0
4180.487	300.99503	2	2	300.99503	300.99503	1	2	2	49.355095	51.624996	1	0.241	0.341	4.207	4.185	1111.0
4180.487	300.99503	2	2	300.99503	300.99503	1	2	2	49.355095	51.624996	1	0.241	0.341	4.209	4.185	1111.0
4180.487	300.99503	2	2	300.99503	300.99503	1	2	2	49.355095	51.624996	1	0.241	0.341	4.211	4.185	1111.0
4180.487	300.99503	2	2	300.99503	300.99503	1	2	2	49.355095	51.624996	1	0.241	0.34	4.107	4.185	1111.0
4180.487	300.99503	2	2	300.99503	300.99503	1	2	2	49.355095	51.624996	1	0.241	0.341	4.177	4.185	1111.0
4180.487	300.99503	2	2	300.99503	300.99503	1	2	2	49.355095	51.624996	1	0.241	0.341	4.176	4.185	1111.0
4180.487	300.99503	2	2	300.99503	300.99503	1	2	2	49.355095	51.624996	1	0.241	0.341	4.31	4.185	1111.0
4180.487	300.99503	2	2	300.99503	300.99503	1	2	2	49.355095	51.624996	1	0.241	0.34	4.035	4.185	1111.0
4180.487	300.99503	2	2	300.99503	300.99503	1	2	2	49.355095	51.624996	1	0.241	0.341	4.177	4.185	1111.0
4180.487	300.99503	2	2	300.99503	300.99503	1	2	2	49.355095	51.624996	1	0.241	0.341	4.155	4.185	1111.0
4180.487	300.99503	2	2	300.99503	300.99503	1	2	2	49.355095	51.624996	1	0.241	0.341	4.187	4.185	1111.0
4180.487	300.99503	2	2	300.99503	300.99503	1	2	2	49.355095	51.624996	1	0.241	0.341	4.192	4.185	1111.0
4180.487	300.99503	2	2	300.99503	300.99503	1	2	2	49.355095	51.624996	1	0.241	0.341	4.188	4.185	1111.0
4180.487	300.99503	2	2	300.99503	300.99503	1	2	2	49.355095	51.624996	1	0.241	0.341	4.209	4.185	1111.0
4180.487	300.99503	2	2	300.99503	300.99503	1	2	2	49.355095	51.624996	1	0.241	0.341	4.188	4.185	1111.0
4180.487	300.99503	2	2	300.99503	300.99503	1	2	2	49.355095	51.624996	1	0.241	0.341	4.164	4.185	1111.0
4180.487	300.99503	2	2	300.99503	300.99503	1	2	2	49.355095	51.624996	1	0.241	0.341	4.214	4.185	1111.0
4180.487	300.99503	2	2	300.99503	300.99503	1	2	2	49.355095	51.624996	1	0.241	0.34	4.055	4.185	1111.0
4180.487	300.99503	2	2	300.99503	300.99503	1	2	2	49.355095	51.624996	1	0.241	0.341	4.218	4.185	1111.0
4180.487	300.99503	2	2	300.99503	300.99503	1	2	2	49.355095	51.624996	1	0.241	0.34	4.083	4.185	1111.0
4180.487	300.99503	2	2	300.99503	300.99503	1	2	2	49.355095	51.624996	1	0.241	0.341	4.188	4.185	1111.0
4180.487	300.99503	2	2	300.99503	300.99503	1	2	2	49.355095	51.624996	1	0.241	0.341	4.19	4.185	1111.0
4180.487	300.99503	2	2	300.99503	300.99503	1	2	2	49.355095	51.624996	1	0.241	0.341	4.218	4.185	1111.0
4180.487	300.99503	2	2	300.99503	300.99503	1	2	2	49.355095	51.624996	1	0.241	0.341	4.146	4.185	1111.0
4180.487	300.99503	2	2	300.99503	300.99503	1	2	2	49.355095	51.624996	1	0.241	0.341	4.229	4.185	1111.0
4180.487	300.99503	2	2	300.99503	300.99503	1	2	2	49.355095	51.624996	1	0.241	0.341	4.218	4.185	1111.0
4180.487	300.99503	2	2	300.99503	300.99503	1	2	2	49.355095	51.624996	1	0.241	0.342	4.42	4.185	1111.0
4180.487	300.99503	2	2	300.99503	300.99503	1	2	2	49.355095	51.624996	1	0.241	0.341	4.004	4.185	1111.0
4180.487	300.99503	2	2	300.99503	300.99503	1	2	2	49.355095	51.624996	1	0.241	0.341	4.167	4.185	1111.0
4180.487	300.99503	2	2	300.99503	300.99503	1	2	2	49.355095	51.624996	1	0.241	0.341	4.198	4.185	1111.0
4180.487	300.99503	2	2	300.99503	300.99503	1	2	2	49.355095	51.624996	1	0.241	0.341	4.172	4.185	1111.0
4180.487	300.99503	2	2	300.99503	300.99503	1	2	2	49.355095	51.624996	1	0.241	0.341	4.201	4.185	1111.0
4180.487	300.99503	2	2	300.99503	300.99503	1	2	2	49.355095	51.624996	1	0.241	0.341	4.223	4.185	1111.0
4180.487	300.99503	2	2	300.99503	300.99503	1	2	2	49.355095	51.624996	1	0.241	0.341	4.215	4.185	1111.0
4180.487	300.99503	2	2	300.99503	300.99503	1	2	2	49.355095	51.624996	1	0.241	0.34	3.979	4.185	1111.0
4180.487	300.99503	2	2	300.99503	300.99503	1	2	2	49.355095	51.624996	1	0.241	0.341	4.205	4.185	1111.0
4180.487	300.99503	2	2	300.99503	300.99503	1	2	2	49.355095	51.624996	1	0.241	0.341	4.216	4.185	1111.0
4180.487	300.99503	2	2	300.99503	300.99503	1	2	2	49.355095	51.624996	1	0.241	0.341	4.22	4.185	1111.0
4180.487	300.99503	2	2	300.99503	300.99503	1	2	2	49.355095	51.624996	1	0.241	0.34	4.096	4.185	1111.0
4180.487	300.99503	2	2	300.99503	300.99503	1	2	2	49.355095	51.624996	1	0.241	0.341	4.183	4.185	1111.0
4180.487	300.99503	2	2	300.99503	300.99503	1	2	2	49.355095	51.624996	1	0.241	0.341	4.135	4.185	1111.0
4180.487	300.99503	2	2	300.99503	300.99503	1	2	2	49.355095	51.624996	1	0.241	0.341	4.168	4.185	1111.0
4180.487	300.99503	2	2	300.99503	300.99503	1	2	2	49.355095	51.624996	1	0.241	0.34	4.1	4.185	1111.0
4180.487	300.99503	2	2	300.99503	300.99503	1	2	2	49.355095	51.624996	1	0.241	0.341	4.158	4.185	1111.0
4180.487	300.99503	2	2	300.99503	300.99503	1	2	2	49.355095	51.624996	1	0.241	0.341	4.203	4.185	1111.0
4180.487	300.99503	2	2	300.99503	300.99503	1	2	2	49.355095	51.624996	1	0.241	0.341	4.146	4.185	1111.0
4180.487	300.99503	2	2	300.99503	300.99503	1	2	2	49.355095	51.624996	1	0.241	0.341	4.238	4.185	1111.0
4180.487	300.99503	2	2	300.99503	300.99503	1	2	2	49.355095	51.624996	1	0.241	0.341	4.174	4.185	1111.0
4180.487	300.99503	2	2	300.99503	300.99503	1	2	2	49.355095	51.624996	1	0.241	0.341	4.139	4.185	1111.0
4180.487	300.99503	2	2	300.99503	300.99503	1	2	2	49.355095	51.624996	1	0.241	0.341	4.185	4.185	1111.0
4180.487	300.99503	2	2	300.99503	300.99503	1	2	2	49.355095	51.624996	1	0.241	0.341	4.33	4.185	1111.0
4180.487	300.99503	2	2	300.99503	300.99503	1	2	2	49.355095	51.624996	1	0.241	0.341	4.174	4.185	1111.0
4180.487	300.99503	2	2	300.99503	300.99503	1	2	2	49.355095	51.624996	1	0.241	0.341	4.234	4.185	1111.0
4180.487	300.99503	2	2	300.99503	300.99503	1	2	2	49.355095	51.624996	1	0.241	0.341	4.191	4.185	1111.0
4180.487	300.99503	2	2	300.99503	300.99503	1	2	2	49.355095	51.624996	1	0.241	0.341	4.214	4.185	1111.0
4180.487	300.99503	2	2	300.99503	300.99503	1	2	2	49.355095	51.624996	1	0.241	0.341	4.153	4.185	1111.0
4180.487	300.99503	2	2	300.99503	300.99503	1	2	2	49.355095	51.624996	1	0.241	0.341	4.242	4.185	1111.0
4180.487	300.99503	2	2	300.99503	300.99503	1	2	2	49.355095	51.624996	1	0.241	0.341	4.182	4.185	1111.0
4180.487	300.99503	2	2	300.99503	300.99503	1	2	2	49.355095	51.624996	1	0.241	0.341	4.185	4.185	1111.0
4180.487	300.99503	2	2	300.99503	300.99503	1	2	2	49.355095	51.624996	1	0.241	0.341	4.128	4.185	1111.0
4180.487	300.99503	2	2	300.99503	300.99503	1	2	2	49.355095	51.624996	1	0.241	0.342	4.471	4.185	1111.0
4180.487	300.99503	2	2	300.99503	300.99503	1	2	2	49.355095	51.624996	1	0.241	0.342	4.205	4.185	1111.0
4180.487	300.99503	2	2	300.99503	300.99503	1	2	2	49.355095	51.624996	1	0.241	0.342	4.183	4.185	1111.0
4180.487	300.99503	2	2	300.99503	300.99503	1	2	2	49.355095	51.624996	1	0.241	0.342	4.205	4.185	1111.0
4180.487	300.99503	2	2	300.99503	300.99503	1	2	2	49.355095	51.624996	1	0.241	0.342	4.196	4.185	1111.0
4180.487	300.99503	2	2	300.99503	300.99503	1	2	2	49.355095	51.624996	1	0.241	0.342	4.144	4.185	1111.0
4180.487	300.99503	2	2	300.99503	300.99503	1	2	2	49.355095	51.624996	1	0.241	0.342	4.185	4.185	1111.0
4180.487	300.99503	2	2	300.99503	300.99503	1	2	2	49.355095	51.624996	1	0.241	0.342	4.195	4.185	1111.0
4180.487	300.99503	2	2	300.99503	300.99503	1	2	2	49.355095	51.624996	1	0.241	0.342	4.137	4.185	1111.0
4180.487	300.99503	2	2	300.99503	300.99503	1	2	2	49.355095	51.624996	1	0.241	0.342	4.295	4.185	1111.0
4180.487	300.99503	2	2	300.99503	300.99503	1	2	2	49.355095	51.624996	1	0.241	0.342	4.195	4.185	1111.0
4180.487	300.99503	2	2	300.99503	300.99503	1	2	2	49.355095	51.624996	1	0.241	0.342	4.196	4.185	1111.0
4180.487	300.99503	2	2	300.99503	300.99503	1	2	2	49.355095	51.624996	1	0.241	0.342	4.12	4.185	1111.0
4180.487	300.99503	2	2	300.99503	300.99503	1	2	2	49.355095	51.624996	1	0.241	0.342	4.198	4.185	1111.0
4180.487	300.99503	2	2	300.99503	300.99503	1	2	2	49.355095	51.624996	1	0.241	0.342	4.205	4.185	1111.0
4180.487	300.99503	2	2	300.99503	300.99503	1	2	2	49.355095	51.624996	1	0.241	0.342	4.19	4.185	1111.0
4180.487	300.99503	2	2	300.99503	300.99503	1	2	2	49.355095	51.624996	1	0.241	0.342	4.209	4.185	1111.0
4180.487	300.99503	2	2	300.99503	300.99503	1	2	2	49.355095	51.624996	1	0.241	0.342	4.145	4.185	1111.0
4180.487	300.99503	2	2	300.99503	300.99503	1	2	2	49.355095	51.624996	1	0.241	0.342	4.297	4.185	1111.0
4180.487	300.99503	2	2	300.99503	300.99503	1	2	2	49.355095	51.624996	1	0.241	0.342	4.161	4.185	1111.0
4180.487	300.99503	2	2	300.99503	300.99503	1	2	2	49.355095	51.624996	1	0.241	0.342	4.145	4.185	1111.0
4180.487	300.99503	2	2	300.99503	300.99503	1	2	2	49.355095	51.624996	1	0.241	0.342	4.312	4.185	1111.0
4180.487	300.99503	2	2	300.99503	300.99503	1	2	2	49.355095	51.624996	1	0.241	0.341	4.098	4.185	1111.0
4180.487	300.99503	2	2	300.99503	300.99503	1	2	2	49.355095	51.624996	1	0.241	0.341	4.184	4.185	1111.0
4180.487	300.99503	2	2	300.99503	300.99503	1	2	2	49.355095	51.624996	1	0.241	0.341	4.15	4.185	1111.0
4180.487	300.99503	2	2	300.99503	300.99503	1	2	2	49.355095	51.624996	1	0.241	0.341	4.207	4.185	1111.0
4180.487	300.99503	2	2	300.99503	300.99503	1	2	2	49.355095	51.624996	1	0.241	0.341	4.296	4.185	1111.0
4180.487	300.99503	2	2	300.99503	300.99503	1	2	2	49.355095	51.624996	1	0.241	0.34	4.073	4.185	1111.0
4180.487	300.99503	2	2	300.99503	300.99503	1	2	2	49.355095	51.624996	1	0.241	0.341	4.13	4.185	1111.0
4180.487	300.99503	2	2	300.99503	300.99503	1	2	2	49.355095	51.624996	1	0.241	0.341	4.179	4.185	1111.0
4180.487	300.99503	2	2	300.99503	300.99503	1	2	2	49.355095	51.624996	1	0.241	0.341	4.13	4.185	1111.0
4180.487	300.99503	2	2	300.99503	300.99503	1	2	2	49.355095	51.624996	1	0.241	0.341	4.135	4.185	1111.0
4180.487	300.99503	2	2	300.99503	300.99503	1	2	2	49.355095	51.624996	1	0.241	0.341	4.228	4.185	1111.0
4180.487	300.99503	2	2	300.99503	300.99503	1	2	2	49.355095	51.624996	1	0.241	0.341	4.176	4.185	1111.0
4180.487	300.99503	2	2	300.99503	300.99503	1	2	2	49.355095	51.624996	1	0.241	0.341	4.186	4.185	1111.0
4180.487	300.99503	2	2	300.99503	300.99503	1	2	2	49.355095	51.624996	1	0.241	0.341	4.175	4.185	1111.0
4180.487	300.99503	2	2	300.99503	300.99503	1	2	2	49.355095	51.624996	1	0.241	0.34	4.08	4.185	1111.0
4180.487	300.99503	2	2	300.99503	300.99503	1	2	2	49.355095	51.624996	1	0.241	0.341	4.26	4.185	1111.0
0.0	0.0	2	2	300.99503	300.99503	1	2	2	49.355095	51.624996	0	0.241	0.341	4.126	4.185	1111.0
0.0	0.0	2	2	300.99503	300.99503	1	2	2	49.355095	51.624996	0	0.241	0.341	4.175	4.185	1111.0
0.0	0.0	2	2	300.99503	300.99503	1	2	2	49.355095	51.624996	0	0.241	0.341	4.154	4.185	1111.0
0.0	0.0	2	2	300.99503	300.99503	1	2	2	49.355095	51.624996	0	0.241	0.341	4.209	4.185	1111.0
0.0	0.0	2	2	300.99503	300.99503	1	2	2	49.355095	51.624996	0	0.241	0.336	3.597	3.613	1111.0
0.0	0.0	2	2	300.99503	300.99503	1	2	2	49.355095	51.624996	0	0.241	0.333	3.631	3.613	1111.0
0.0	0.0	2	2	300.99503	300.99503	1	2	2	49.355095	51.624996	0	0.241	0.327	3.302	3.358	1111.0
0.0	0.0	2	2	300.99503	300.99503	1	2	2	49.355095	51.624996	0	0.241	0.317	2.827	2.901	1111.0
0.0	0.0	2	2	300.99503	300.99503	1	2	2	49.355095	51.624996	0	0.241	0.309	2.895	2.901	1111.0
0.0	0.0	2	2	300.99503	300.99503	1	2	2	49.355095	51.624996	0	0.24	0.301	2.677	2.695	1111.0
0.0	0.0	2	2	300.99503	300.99503	1	2	2	49.355095	51.624996	0	0.24	0.291	2.372	2.328	1111.0
0.0	0.0	2	2	300.99503	300.99503	1	2	2	49.355095	51.624996	0	0.24	0.281	2.311	2.328	1111.0
0.0	0.0	2	2	300.99503	300.99503	1	2	2	49.355095	51.624996	0	0.24	0.271	2.244	2.162	1111.0
0.0	0.0	2	2	300.99503	300.99503	1	2	2	49.355095	51.624996	0	0.24	0.262	2.127	2.162	1111.0
0.0	0.0	2	2	300.99503	300.99503	1	2	2	49.355095	51.624996	0	0.24	0.251	1.937	1.867	1111.0
0.0	0.0	2	2	300.99503	300.99503	1	2	2	49.355095	51.624996	0	0.24	0.24	1.68	1.736	1111.0
0.0	0.0	2	2	300.99503	300.99503	1	2	2	49.355095	51.624996	0	0.24	0.232	1.7	1.736	1111.0
0.0	0.0	2	2	300.99503	300.99503	1	2	2	49.355095	51.624996	0	0.24	0.221	1.486	1.499	1111.0
0.0	0.0	2	2	300.99503	300.99503	1	2	2	49.355095	51.624996	0	0.24	0.211	1.518	1.392	1111.0
0.0	0.0	2	2	300.99503	300.99503	1	2	2	49.355095	51.624996	0	0.24	0.201	1.45	1.392	1111.0
0.0	0.0	2	2	300.99503	300.99503	1	2	2	49.355095	51.624996	0	0.24	0.191	1.276	1.203	1111.0
0.0	0.0	2	2	300.99503	300.99503	1	2	2	49.355095	51.624996	0	0.24	0.182	1.209	1.117	1111.0
0.0	0.0	2	2	300.99503	300.99503	1	2	2	49.355095	51.624996	0	0.24	0.173	1.138	1.117	1111.0
0.0	0.0	2	2	300.99503	300.99503	1	2	2	49.355095	51.624996	0	0.24	0.164	1.106	0.964	1111.0
0.0	0.0	2	2	300.99503	300.99503	1	2	2	49.355095	51.624996	0	0.24	0.156	0.92	0.964	1111.0
0.0	0.0	2	2	300.99503	300.99503	1	2	2	49.355095	51.624996	0	0.24	0.147	0.626	0.833	1111.0
0.0	0.0	2	2	300.99503	300.99503	1	2	2	49.355095	51.624996	0	0.24	0.139	0.842	0.774	1111.0
0.0	0.0	2	2	300.99503	300.99503	1	2	2	49.355095	51.624996	0	0.24	0.132	0.754	0.774	1111.0
0.0	0.0	2	2	300.99503	300.99503	1	2	2	49.355095	51.624996	0	0.24	0.123	0.48	0.668	1111.0
0.0	0.0	2	2	300.99503	300.99503	1	2	2	49.355095	51.624996	0	0.24	0.116	0.661	0.668	1135.0
0.0	0.0	2	2	300.99503	300.99503	1	2	2	49.355095	51.624996	0	0.24	0.11	0.724	0.621	1111.0
0.0	0.0	2	2	300.99503	300.99503	1	2	2	49.355095	51.624996	0	0.24	0.105	0.573	0.536	1111.0
0.0	0.0	2	2	300.99503	300.99503	1	2	2	49.355095	51.624996	0	0.24	0.099	0.558	0.536	1135.0
0.0	0.0	2	2	300.99503	300.99503	1	2	2	49.355095	51.624996	0	0.24	0.095	0.556	0.498	1111.0
0.0	0.0	2	2	300.99503	300.99503	1	2	2	49.355095	51.624996	0	0.24	0.089	0.413	0.43	1111.0
0.0	0.0	2	2	300.99503	300.99503	1	2	2	49.355095	51.624996	0	0.239	0.083	0.455	0.43	1111.0
0.0	0.0	2	2	300.99503	300.99503	1	2	2	49.355095	51.624996	0	0.239	0.078	0.374	0.399	1111.0
0.0	0.0	2	2	300.99503	300.99503	1	2	2	49.355095	51.624996	0	0.239	0.075	0.518	0.399	1111.0
0.0	0.0	2	2	300.99503	300.99503	1	2	2	49.355095	51.624996	0	0.239	0.071	0.342	0.345	1111.0
0.0	0.0	2	2	300.99503	300.99503	1	2	2	49.355095	51.624996	0	0.239	0.067	0.259	0.32	1111.0
0.0	0.0	2	2	300.99503	300.99503	1	2	2	49.355095	51.624996	0	0.239	0.063	0.3	0.32	1111.0
0.0	0.0	2	2	300.99503	300.99503	1	2	2	49.355095	51.624996	0	0.239	0.058	0.237	0.276	1111.0
0.0	0.0	2	2	300.99503	300.99503	1	2	2	49.355095	51.624996	0	0.239	0.056	0.284	0.257	1111.0
0.0	0.0	2	2	300.99503	300.99503	1	2	2	49.355095	51.624996	0	0.239	0.054	0.267	0.257	1111.0
0.0	0.0	2	2	300.99503	300.99503	1	2	2	49.355095	51.624996	0	0.239	0.051	0.264	0.221	1111.0
0.0	0.0	2	2	300.99503	300.99503	1	2	2	49.355095	51.624996	0	0.239	0.047	0.219	0.221	1111.0
0.0	0.0	2	2	300.99503	300.99503	1	2	2	49.355095	51.624996	0	0.239	0.043	0.24	0.206	1111.0
0.0	0.0	2	2	300.99503	300.99503	1	2	2	49.355095	51.624996	0	0.239	0.039	0.179	0.177	1111.0
0.0	0.0	2	2	300.99503	300.99503	1	2	2	49.355095	51.624996	0	0.239	0.038	0.315	0.177	1111.0
0.0	0.0	2	2	300.99503	300.99503	1	2	2	49.355095	51.624996	0	0.239	0.036	0.144	0.165	1111.0
0.0	0.0	2	2	300.99503	300.99503	1	2	2	49.355095	51.624996	0	0.239	0.034	0.157	0.142	1111.0
0.0	0.0	2	2	300.99503	300.99503	1	2	2	49.355095	51.624996	0	0.239	0.032	0.232	0.142	1111.0
0.0	0.0	2	2	300.99503	300.99503	1	2	2	49.355095	51.624996	0	0.239	0.03	0.149	0.132	1111.0
0.0	0.0	2	2	300.99503	300.99503	1	2	2	49.355095	51.624996	0	0.239	0.028	0.182	0.132	1111.0
0.0	0.0	2	2	300.99503	300.99503	1	2	2	49.355095	51.624996	0	0.239	0.026	0.126	0.114	1111.0
0.0	0.0	2	2	300.99503	300.99503	1	2	2	49.355095	51.624996	0	0.239	0.024	0.104	0.098	1101.0
0.0	0.0	2	2	300.99503	300.99503	1	2	2	49.355095	51.624996	0	0.239	0.022	0.108	0.098	1111.0
0.0	0.0	2	2	300.99503	300.99503	1	2	2	49.355095	51.624996	0	0.239	0.02	0.065	0.091	1111.0
0.0	0.0	2	2	300.99503	300.99503	1	2	2	49.355095	51.624996	0	0.239	0.02	0.056	0.084	1111.0
0.0	0.0	2	2	300.99503	300.99503	1	2	2	49.355095	51.624996	0	0.239	0.02	0.157	0.084	1111.0
0.0	0.0	2	2	300.99503	300.99503	1	2	2	49.355095	51.624996	0	0.239	0.02	0.006	0.073	1101.0
0.0	0.0	2	2	300.99503	300.99503	1	2	2	49.355095	51.624996	0	0.239	0.02	0.062	0.073	1111.0
0.0	0.0	2	2	300.99503	300.99503	1	2	2	49.355095	51.624996	0	0.239	0.02	0.038	0.063	1111.0
0.0	0.0	2	2	300.99503	300.99503	1	2	2	49.355095	51.624996	0	0.239	0.02	0.04	0.058	1101.0
0.0	0.0	2	2	300.99503	300.99503	1	2	2	49.355095	51.624996	0	0.239	0.02	0.049	0.058	1111.0
0.0	0.0	2	2	300.99503	300.99503	1	2	2	49.355095	51.624996	0	0.239	0.02	0.215	0.05	1101.0
0.0	0.0	2	2	300.99503	300.99503	1	2	2	49.355095	51.624996	0	0.239	0.02	0.046	0.043	1101.0
0.0	0.0	2	2	300.99503	300.99503	1	2	2	49.355095	51.624996	0	0.239	0.021	0.264	0.043	1111.0
0.0	0.0	2	2	300.99503	300.99503	1	2	2	49.355095	51.624996	0	0.239	0.019	0.033	0.04	1111.0
0.0	0.0	2	2	300.99503	300.99503	1	2	2	49.355095	51.624996	0	0.239	0.019	0.009	0.034	1111.0
0.0	0.0	2	2	300.99503	300.99503	1	2	2	49.355095	51.624996	0	0.239	0.019	0.018	0.034	1111.0
0.0	0.0	2	2	300.99503	300.99503	1	2	2	49.355095	51.624996	0	0.239	0.019	0.026	0.032	1111.0
0.0	0.0	2	2	300.99503	300.99503	1	2	2	49.355095	51.624996	0	0.239	0.019	0.046	0.032	1111.0
0.0	0.0	2	2	300.99503	300.99503	1	2	2	49.355095	51.624996	0	0.239	0.018	0.051	0.027	1111.0
0.0	0.0	2	2	300.99503	300.99503	1	2	2	49.355095	51.624996	0	0.239	0.016	-0.156	0.025	1111.0
0.0	0.0	2	2	300.99503	300.99503	1	2	2	49.355095	51.624996	0	0.239	0.016	-0.011	0.025	1111.0
0.0	0.0	2	2	300.99503	300.99503	1	2	2	49.355095	51.624996	0	0.239	0.016	0.044	0.021	1111.0
0.0	0.0	2	2	300.99503	300.99503	1	2	2	49.355095	51.624996	0	0.239	0.016	0.016	0.021	1111.0
0.0	0.0	2	2	300.99503	300.99503	1	2	2	49.355095	51.624996	0	0.239	0.015	-0.067	0.018	1111.0
0.0	0.0	2	2	300.99503	300.99503	1	2	2	49.355095	51.624996	0	0.239	0.015	-0.008	0.017	1111.0
0.0	0.0	2	2	300.99503	300.99503	1	2	2	49.355095	51.624996	0	0.239	0.015	0.041	0.017	1101.0
0.0	0.0	2	2	300.99503	300.99503	1	2	2	49.355095	51.624996	0	0.239	0.015	0.02	0.014	1111.0
0.0	0.0	2	2	300.99503	300.99503	1	2	2	49.355095	51.624996	0	0.239	0.014	0.007	0.013	1111.0
0.0	0.0	2	2	300.99503	300.99503	1	2	2	49.355095	51.624996	0	0.239	0.012	-0.013	0.013	1111.0
0.0	0.0	2	2	300.99503	300.99503	1	2	2	49.355095	51.624996	0	0.239	0.012	-0.004	0.011	1111.0
0.0	0.0	2	2	300.99503	300.99503	1	2	2	49.355095	51.624996	0	0.239	0.012	0.014	0.011	1111.0
0.0	0.0	2	2	300.99503	300.99503	1	2	2	49.355095	51.624996	0	0.239	0.011	0.038	0.01	1111.0
0.0	0.0	2	2	300.99503	300.99503	1	2	2	49.355095	51.624996	0	0.239	0.01	0.0	0.009	1101.0
0.0	0.0	2	2	300.99503	300.99503	1	2	2	49.355095	51.624996	0	0.239	0.009	0.0	0.009	1111.0
0.0	0.0	2	2	300.99503	300.99503	1	2	2	49.355095	51.624996	0	0.239	0.009	0.03	0.008	1111.0
0.0	0.0	2	2	300.99503	300.99503	1	2	2	49.355095	51.624996	0	0.239	0.008	0.043	0.007	1111.0
0.0	0.0	2	2	300.99503	300.99503	1	2	2	49.355095	51.624996	0	0.239	0.008	0.109	0.007	1111.0
0.0	0.0	2	2	300.99503	300.99503	1	2	2	49.355095	51.624996	0	0.239	0.007	-0.055	0.006	1111.0
0.0	0.0	2	2	300.99503	300.99503	1	2	2	49.355095	51.624996	0	0.239	0.006	-0.095	0.005	1111.0
0.0	0.0	2	2	300.99503	300.99503	1	2	2	49.355095	51.624996	0	0.239	0.005	0.017	0.005	1111.0
0.0	0.0	2	2	300.99503	300.99503	1	2	2	49.355095	51.624996	0	0.239	0.004	-0.019	0.004	1111.0
0.0	0.0	2	2	300.99503	300.99503	1	2	2	49.355095	51.624996	0	0.239	0.003	-0.05	0.004	1111.0
0.0	0.0	2	2	300.99503	300.99503	1	2	2	49.355095	51.624996	0	0.239	0.002	-0.017	0.004	1111.0
0.0	0.0	2	2	300.99503	300.99503	1	2	2	49.355095	51.624996	0	0.239	0.001	0.011	0.003	1111.0
0.0	0.0	2	2	300.99503	300.99503	1	2	2	49.355095	51.624996	0	0.239	0.001	-0.006	0.003	1111.0
0.0	0.0	2	2	300.99503	300.99503	1	2	2	49.355095	51.624996	0	0.239	0.001	0.018	0.003	1111.0
0.0	0.0	2	2	300.99503	300.99503	1	2	2	49.355095	51.624996	0	0.239	0.001	0.008	0.003	1111.0
0.0	0.0	2	2	300.99503	300.99503	1	2	2	49.355095	51.624996	0	0.239	0.001	0.003	0.002	1111.0
0.0	0.0	2	2	300.99503	300.99503	1	2	2	49.355095	51.624996	0	0.239	0.0	0.031	0.002	1111.0
0.0	0.0	2	2	300.99503	300.99503	1	2	2	49.355095	51.624996	0	0.239	0.0	0.003	0.002	1111.0
0.0	0.0	2	2	300.99503	300.99503	1	2	2	49.355095	51.624996	0	0.239	0.0	0.011	0.001	1111.0
0.0	0.0	2	2	300.99503	300.99503	1	2	2	49.355095	51.624996	0	0.239	-0.001	-0.014	0.001	1111.0
0.0	0.0	2	2	300.99503	300.99503	1	2	2	49.355095	51.624996	0	0.239	0.0	0.021	0.001	1111.0
0.0	0.0	2	2	300.99503	300.99503	1	2	2	49.355095	51.624996	0	0.239	0.0	-0.01	0.001	1111.0
0.0	0.0	2	2	300.99503	300.99503	1	2	2	49.355095	51.624996	0	0.239	0.0	0.058	0.001	87.0
0.0	0.0	2	2	300.99503	300.99503	1	2	2	49.355095	51.624996	0	0.239	0.0	0.011	0.001	1111.0
0.0	0.0	2	2	300.99503	300.99503	1	2	2	49.355095	51.624996	0	0.239	0.0	0.047	0.0	1111.0
0.0	0.0	2	2	300.99503	300.99503	1	2	2	49.355095	51.624996	0	0.239	-0.001	-0.018	0.0	1111.0
0.0	0.0	2	2	300.99503	300.99503	1	2	2	49.355095	51.624996	0	0.239	0.0	0.009	0.0	1111.0
0.0	0.0	2	2	300.99503	300.99503	1	2	2	49.355095	51.624996	0	0.239	-0.001	-0.014	0.0	1111.0
0.0	0.0	2	2	300.99503	300.99503	1	2	2	49.355095	51.624996	0	0.239	0.0	0.046	0.0	1111.0
0.0	0.0	2	2	300.99503	300.99503	1	2	2	49.355095	51.624996	0	0.239	0.0	0.0	0.0	1135.0
0.0	0.0	2	2	300.99503	300.99503	1	2	2	49.355095	51.624996	0	0.239	0.0	0.025	0.0	1111.0
0.0	0.0	2	2	300.99503	300.99503	1	2	2	49.355095	51.624996	0	0.239	-0.001	-0.013	0.0	1111.0
0.0	0.0	2	2	300.99503	300.99503	1	2	2	49.355095	51.624996	0	0.239	-0.001	-0.024	0.0	1111.0
0.0	0.0	2	2	300.99503	300.99503	1	2	2	49.355095	51.624996	0	0.239	0.0	-0.006	0.0	1101.0
0.0	0.0	2	2	300.99503	300.99503	1	2	2	49.355095	51.624996	0	0.239	-0.001	-0.015	0.0	1111.0
0.0	0.0	2	2	300.99503	300.99503	1	2	2	49.355095	51.624996	0	0.239	0.0	-0.011	0.0	1111.0
0.0	0.0	2	2	300.99503	300.99503	1	2	2	49.355095	51.624996	0	0.239	-0.001	-0.033	0.0	1101.0
0.0	0.0	2	2	300.99503	300.99503	1	2	2	49.355095	51.624996	0	0.239	0.0	0.022	0.0	1111.0
0.0	0.0	2	2	300.99503	300.99503	1	2	2	49.355095	51.624996	0	0.239	0.0	0.197	0.0	1111.0
0.0	0.0	2	2	300.99503	300.99503	1	2	2	49.355095	51.624996	0	0.239	0.0	0.24	0.0	1111.0
0.0	0.0	2	2	300.99503	300.99503	1	2	2	49.355095	51.624996	0	0.239	0.0	0.029	0.0	1111.0
0.0	0.0	2	2	300.99503	300.99503	1	2	2	49.355095	51.624996	0	0.239	0.0	0.015	0.0	1111.0
0.0	0.0	2	2	300.99503	300.99503	1	2	2	49.355095	51.624996	0	0.239	0.0	0.026	0.0	1111.0
0.0	0.0	2	2	300.99503	300.99503	1	2	2	49.355095	51.624996	0	0.239	-0.001	-0.016	0.0	1111.0
0.0	0.0	2	2	300.99503	300.99503	1	2	2	49.355095	51.624996	0	0.239	0.0	-0.002	0.0	1111.0
0.0	0.0	2	2	300.99503	300.99503	1	2	2	49.355095	51.624996	0	0.239	0.0	0.0	0.0	1101.0
0.0	0.0	2	2	300.99503	300.99503	1	2	2	49.355095	51.624996	0	0.239	-0.001	-0.027	0.0	1111.0
0.0	0.0	2	2	300.99503	300.99503	1	2	2	49.355095	51.624996	0	0.239	0.0	0.026	0.0	1111.0
0.0	0.0	2	2	300.99503	300.99503	1	2	2	49.355095	51.624996	0	0.239	-0.001	-0.049	0.0	1111.0
0.0	0.0	2	2	300.99503	300.99503	1	2	2	49.355095	51.624996	0	0.239	-0.001	-0.023	0.0	1101.0
0.0	0.0	2	2	300.99503	300.99503	1	2	2	49.355095	51.624996	0	0.239	0.0	-0.004	0.0	1111.0
0.0	0.0	2	2	300.99503	300.99503	1	2	2	49.355095	51.624996	0	0.239	-0.001	-0.012	0.0	1111.0
0.0	0.0	2	2	300.99503	300.99503	1	2	2	49.355095	51.624996	0	0.239	0.0	0.007	0.0	1111.0
0.0	0.0	2	2	300.99503	300.99503	1	2	2	49.355095	51.624996	0	0.239	-0.001	-0.029	0.0	1101.0
0.0	0.0	2	2	300.99503	300.99503	1	2	2	49.355095	51.624996	0	0.239	0.0	0.14	0.0	1111.0
0.0	0.0	2	2	300.99503	300.99503	1	2	2	49.355095	51.624996	0	0.239	0.0	-0.004	0.0	1111.0
0.0	0.0	2	2	300.99503	300.99503	1	2	2	49.355095	51.624996	0	0.239	0.0	0.015	0.0	1111.0
0.0	0.0	2	2	300.99503	300.99503	1	2	2	49.355095	51.624996	0	0.239	0.0	-0.001	0.0	1111.0
0.0	0.0	2	2	300.99503	300.99503	1	2	2	49.355095	51.624996	0	0.239	0.0	-0.011	0.0	1111.0
0.0	0.0	2	2	300.99503	300.99503	1	2	2	49.355095	51.624996	0	0.239	0.0	-0.009	0.0	1111.0
0.0	0.0	2	2	300.99503	300.99503	1	2	2	49.355095	51.624996	0	0.239	0.0	-0.004	0.0	1111.0
0.0	0.0	2	2	300.99503	300.99503	1	2	2	49.355095	51.624996	0	0.239	0.0	0.006	0.0	1111.0
0.0	0.0	2	2	300.99503	300.99503	1	2	2	49.355095	51.624996	0	0.239	0.0	0.043	0.0	1111.0
0.0	0.0	2	2	300.99503	300.99503	1	2	2	49.355095	51.624996	0	0.239	0.0	-0.008	0.0	1111.0
0.0	0.0	2	2	300.99503	300.99503	1	2	2	49.355095	51.624996	0	0.239	0.0	-0.006	0.0	1101.0
0.0	0.0	2	2	300.99503	300.99503	1	2	2	49.355095	51.624996	0	0.239	-0.001	-0.073	0.0	1111.0
0.0	0.0	2	2	300.99503	300.99503	1	2	2	49.355095	51.624996	0	0.239	0.0	0.018	0.0	1111.0
0.0	0.0	2	2	300.99503	300.99503	1	2	2	49.355095	51.624996	0	0.239	0.0	0.156	0.0	1111.0
0.0	0.0	2	2	300.99503	300.99503	1	2	2	49.355095	51.624996	0	0.239	0.0	-0.007	0.0	1111.0
0.0	0.0	2	2	300.99503	300.99503	1	2	2	49.355095	51.624996	0	0.239	0.0	0.0	0.0	1111.0
0.0	0.0	2	2	300.99503	300.99503	1	2	2	49.355095	51.624996	0	0.239	0.0	0.029	0.0	1101.0
0.0	0.0	2	2	300.99503	300.99503	1	2	2	49.355095	51.624996	0	0.239	0.0	0.031	0.0	1111.0
0.0	0.0	2	2	300.99503	300.99503	1	2	2	49.355095	51.624996	0	0.239	-0.001	-0.016	0.0	1111.0
0.0	0.0	2	2	300.99503	300.99503	1	2	2	49.355095	51.624996	0	0.239	0.0	0.009	0.0	1111.0
0.0	0.0	2	2	300.99503	300.99503	1	2	2	49.355095	51.624996	0	0.239	-0.001	-0.023	0.0	1111.0
0.0	0.0	2	2	300.99503	300.99503	1	2	2	49.355095	51.624996	0	0.239	0.0	-0.001	0.0	1111.0
0.0	0.0	2	2	300.99503	300.99503	1	2	2	49.355095	51.624996	0	0.239	0.0	-0.004	0.0	1111.0
0.0	0.0	2	2	300.99503	300.99503	1	2	2	49.355095	51.624996	0	0.239	0.0	0.037	0.0	1111.0
0.0	0.0	2	2	300.99503	300.99503	1	2	2	49.355095	51.624996	0	0.239	-0.001	-0.051	0.0	1111.0
0.0	0.0	2	2	300.99503	300.99503	1	2	2	49.355095	51.624996	0	0.239	-0.001	-0.07	0.0	1111.0
0.0	0.0	2	2	300.99503	300.99503	1	2	2	49.355095	51.624996	0	0.239	0.0	0.005	0.0	1111.0
0.0	0.0	2	2	300.99503	300.99503	1	2	2	49.355095	51.624996	0	0.239	-0.001	-0.077	0.0	1111.0
0.0	0.0	2	2	300.99503	300.99503	1	2	2	49.355095	51.624996	0	0.239	-0.001	-0.02	0.0	1101.0
0.0	0.0	2	2	300.99503	300.99503	1	2	2	49.355095	51.624996	0	0.239	-0.001	-0.142	0.0	1111.0
0.0	0.0	2	2	300.99503	300.99503	1	2	2	49.355095	51.624996	0	0.239	0.0	0.099	0.0	1111.0
0.0	0.0	2	2	300.99503	300.99503	1	2	2	49.355095	51.624996	0	0.239	-0.001	-0.021	0.0	1111.0
0.0	0.0	2	2	300.99503	300.99503	1	2	2	49.355095	51.624996	0	0.239	0.0	0.004	0.0	1111.0
0.0	0.0	2	2	300.99503	300.99503	1	2	2	49.355095	51.624996	0	0.239	-0.001	-0.012	0.0	1111.0
0.0	0.0	2	2	300.99503	300.99503	1	2	2	49.355095	51.624996	0	0.239	-0.001	-0.022	0.0	1111.0
0.0	0.0	2	2	300.99503	300.99503	1	2	2	49.355095	51.624996	0	0.239	0.0	0.091	0.0	1111.0
0.0	0.0	2	2	300.99503	300.99503	1	2	2	49.355095	51.624996	0	0.239	0.0	-0.002	0.0	1111.0
0.0	0.0	2	2	300.99503	300.99503	1	2	2	49.355095	51.624996	0	0.239	0.0	0.003	0.0	1111.0
0.0	0.0	2	2	300.99503	300.99503	1	2	2	49.355095	51.624996	0	0.239	-0.001	-0.02	0.0	1111.0
0.0	0.0	2	2	300.99503	300.99503	1	2	2	49.355095	51.624996	0	0.239	0.0	0.031	0.0	1111.0
0.0	0.0	2	2	300.99503	300.99503	1	2	2	49.355095	51.624996	0	0.239	0.0	0.016	0.0	1111.0
0.0	0.0	2	2	300.99503	300.99503	1	2	2	49.355095	51.624996	0	0.239	-0.001	-0.025	0.0	1111.0
0.0	0.0	2	2	300.99503	300.99503	1	2	2	49.355095	51.624996	0	0.239	0.0	0.018	0.0	1111.0
0.0	0.0	2	2	300.99503	300.99503	1	2	2	49.355095	51.624996	0	0.239	0.0	0.026	0.0	1111.0
0.0	0.0	2	2	300.99503	300.99503	1	2	2	49.355095	51.624996	0	0.239	0.0	0.0	0.0	1111.0
0.0	0.0	2	2	300.99503	300.99503	1	2	2	49.355095	51.624996	0	0.239	0.0	0.051	0.0	1111.0
0.0	0.0	2	2	300.99503	300.99503	1	2	2	49.355095	51.624996	0	0.239	0.0	0.003	0.0	1111.0
0.0	0.0	2	2	300.99503	300.99503	1	2	2	49.355095	51.624996	0	0.239	-0.001	-0.025	0.0	1111.0
0.0	0.0	2	2	300.99503	300.99503	1	2	2	49.355095	51.624996	0	0.239	0.0	0.001	0.0	1111.0
0.0	0.0	2	2	300.99503	300.99503	1	2	2	49.355095	51.624996	0	0.239	0.0	0.012	0.0	1111.0
0.0	0.0	2	2	300.99503	300.99503	1	2	2	49.355095	51.624996	0	0.239	0.0	0.0	0.0	1111.0
0.0	0.0	2	2	300.99503	300.99503	1	2	2	49.355095	51.624996	0	0.239	0.0	-0.004	0.0	1111.0
0.0	0.0	2	2	300.99503	300.99503	1	2	2	49.355095	51.624996	0	0.239	-0.001	-0.094	0.0	1111.0
0.0	0.0	2	2	300.99503	300.99503	1	2	2	49.355095	51.624996	0	0.239	0.0	-0.008	0.0	1111.0
0.0	0.0	2	2	300.99503	300.99503	1	2	2	49.355095	51.624996	0	0.239	0.0	0.018	0.0	1111.0
0.0	0.0	2	2	300.99503	300.99503	1	2	2	49.355095	51.624996	0	0.239	0.0	0.001	0.0	1111.0
0.0	0.0	2	2	300.99503	300.99503	1	2	2	49.355095	51.624996	0	0.239	0.0	-0.004	0.0	1111.0
0.0	0.0	2	2	300.99503	300.99503	1	2	2	49.355095	51.624996	0	0.239	-0.001	-0.102	0.0	1111.0
0.0	0.0	2	2	300.99503	300.99503	1	2	2	49.355095	51.624996	0	0.239	0.0	-0.005	0.0	1111.0
0.0	0.0	2	2	300.99503	300.99503	1	2	2	49.355095	51.624996	0	0.239	0.0	0.008	0.0	1101.0
0.0	0.0	2	2	300.99503	300.99503	1	2	2	49.355095	51.624996	0	0.239	0.0	-0.009	0.0	1111.0
0.0	0.0	2	2	300.99503	300.99503	1	2	2	49.355095	51.624996	0	0.239	0.0	-0.001	0.0	1111.0
0.0	0.0	2	2	300.99503	300.99503	1	2	2	49.355095	51.624996	0	0.239	0.0	0.132	0.0	1111.0
0.0	0.0	2	2	300.99503	300.99503	1	2	2	49.355095	51.624996	0	0.239	0.0	0.013	0.0	1111.0
0.0	0.0	2	2	300.99503	300.99503	1	2	2	49.355095	51.624996	0	0.239	0.0	0.07	0.0	1111.0
0.0	0.0	2	2	300.99503	300.99503	1	2	2	49.355095	51.624996	0	0.239	0.0	0.005	0.0	1111.0
0.0	0.0	2	2	300.99503	300.99503	1	2	2	49.355095	51.624996	0	0.239	0.0	0.004	0.0	1111.0
0.0	0.0	2	2	300.99503	300.99503	1	2	2	49.355095	51.624996	0	0.239	0.0	0.056	0.0	1111.0
0.0	0.0	2	2	300.99503	300.99503	1	2	2	49.355095	51.624996	0	0.239	-0.001	-0.045	0.0	1111.0
0.0	0.0	2	2	300.99503	300.99503	1	2	2	49.355095	51.624996	0	0.239	0.0	0.009	0.0	1111.0
0.0	0.0	2	2	300.99503	300.99503	1	2	2	49.355095	51.624996	0	0.239	0.0	0.013	0.0	1111.0
0.0	0.0	2	2	300.99503	300.99503	1	2	2	49.355095	51.624996	0	0.239	0.0	0.005	0.0	1111.0
0.0	0.0	2	2	300.99503	300.99503	1	2	2	49.355095	51.624996	0	0.239	-0.001	-0.018	0.0	1111.0
0.0	0.0	2	2	300.99503	300.99503	1	2	2	49.355095	51.624996	0	0.239	0.0	0.013	0.0	1111.0
0.0	0.0	2	2	300.99503	300.99503	1	2	2	49.355095	51.624996	0	0.239	-0.001	-0.016	0.0	1111.0
0.0	0.0	2	2	300.99503	300.99503	1	2	2	49.355095	51.624996	0	0.239	-0.001	-0.023	0.0	1111.0
0.0	0.0	2	2	300.99503	300.99503	1	2	2	49.355095	51.624996	0	0.239	-0.001	-0.037	0.0	1111.0
0.0	0.0	2	2	300.99503	300.99503	1	2	2	49.355095	51.624996	0	0.239	-0.001	-0.029	0.0	1111.0
0.0	0.0	2	2	300.99503	300.99503	1	2	2	49.355095	51.624996	0	0.239	0.0	0.04	0.0	1111.0
0.0	0.0	2	2	300.99503	300.99503	1	2	2	49.355095	51.624996	0	0.239	0.0	0.006	0.0	1111.0
0.0	0.0	2	2	300.99503	300.99503	1	2	2	49.355095	51.624996	0	0.239	0.0	0.145	0.0	1111.0
0.0	0.0	2	2	300.99503	300.99503	1	2	2	49.355095	51.624996	0	0.239	-0.001	-0.017	0.0	1111.0
0.0	0.0	2	2	300.99503	300.99503	1	2	2	49.355095	51.624996	0	0.239	-0.001	-0.024	0.0	1111.0
0.0	0.0	2	2	300.99503	300.99503	1	2	2	49.355095	51.624996	0	0.239	0.0	0.0	0.0	1111.0
0.0	0.0	2	2	300.99503	300.99503	1	2	2	49.355095	51.624996	0	0.239	0.0	0.009	0.0	1111.0
0.0	0.0	2	2	300.99503	300.99503	1	2	2	49.355095	51.624996	0	0.239	0.0	0.0	0.0	1111.0
0.0	0.0	2	2	300.99503	300.99503	1	2	2	49.355095	51.624996	0	0.239	-0.001	-0.012	0.0	1111.0
0.0	0.0	2	2	300.99503	300.99503	1	2	2	49.355095	51.624996	0	0.239	0.0	-0.011	0.0	1111.0
0.0	0.0	2	2	300.99503	300.99503	1	2	2	49.355095	51.624996	0	0.239	0.0	0.034	0.0	1111.0
0.0	0.0	2	2	300.99503	300.99503	1	2	2	49.355095	51.624996	0	0.239	0.0	0.047	0.0	1111.0
0.0	0.0	2	2	300.99503	300.99503	1	2	2	49.355095	51.624996	0	0.239	-0.001	-0.036	0.0	1101.0
0.0	0.0	2	2	300.99503	300.99503	1	2	2	49.355095	51.624996	0	0.239	-0.001	-0.198	0.0	1111.0
0.0	0.0	2	2	300.99503	300.99503	1	2	2	49.355095	51.624996	0	0.239	-0.001	-0.055	0.0	1111.0
0.0	0.0	2	2	300.99503	300.99503	1	2	2	49.355095	51.624996	0	0.239	0.0	0.016	0.0	1111.0
0.0	0.0	2	2	300.99503	300.99503	1	2	2	49.355095	51.624996	0	0.239	0.0	-0.009	0.0	1111.0
0.0	0.0	2	2	300.99503	300.99503	1	2	2	49.355095	51.624996	0	0.239	0.0	-0.003	0.0	1111.0
0.0	0.0	2	2	300.99503	300.99503	1	2	2	49.355095	51.624996	0	0.239	0.0	0.063	0.0	1111.0
0.0	0.0	2	2	300.99503	300.99503	1	2	2	49.355095	51.624996	0	0.239	0.0	0.001	0.0	1111.0
0.0	0.0	2	2	300.99503	300.99503	1	2	2	49.355095	51.624996	0	0.239	-0.001	-0.024	0.0	1111.0
0.0	0.0	2	2	300.99503	300.99503	1	2	2	49.355095	51.624996	0	0.239	0.0	0.002	0.0	1111.0
0.0	0.0	2	2	300.99503	300.99503	1	2	2	49.355095	51.624996	0	0.239	0.0	0.002	0.0	1111.0
0.0	0.0	2	2	300.99503	300.99503	1	2	2	49.355095	51.624996	0	0.239	0.0	0.056	0.0	1111.0
0.0	0.0	2	2	300.99503	300.99503	1	2	2	49.355095	51.624996	0	0.239	0.0	0.015	0.0	1111.0
0.0	0.0	2	2	300.99503	300.99503	1	2	2	49.355095	51.624996	0	0.239	0.0	0.049	0.0	1111.0
0.0	0.0	2	2	300.99503	300.99503	1	2	2	49.355095	51.624996	0	0.239	0.0	-0.008	0.0	1111.0
0.0	0.0	2	2	300.99503	300.99503	1	2	2	49.355095	51.624996	0	0.239	-0.001	-0.014	0.0	1111.0
0.0	0.0	2	2	300.99503	300.99503	1	2	2	49.355095	51.624996	0	0.239	-0.001	-0.015	0.0	1111.0
0.0	0.0	2	2	300.99503	300.99503	1	2	2	49.355095	51.624996	0	0.239	0.0	0.015	0.0	1111.0
0.0	0.0	2	2	300.99503	300.99503	1	2	2	49.355095	51.624996	0	0.239	0.0	0.0	0.0	1111.0
0.0	0.0	2	2	300.99503	300.99503	1	2	2	49.355095	51.624996	0	0.239	0.0	0.158	0.0	1111.0
0.0	0.0	2	2	300.99503	300.99503	1	2	2	49.355095	51.624996	0	0.239	0.0	0.026	0.0	1111.0
0.0	0.0	2	2	300.99503	300.99503	1	2	2	49.355095	51.624996	0	0.239	0.0	0.035	0.0	1111.0
0.0	0.0	2	2	300.99503	300.99503	1	2	2	49.355095	51.624996	0	0.239	0.0	0.067	0.0	1111.0
0.0	0.0	2	2	300.99503	300.99503	1	2	2	49.355095	51.624996	0	0.239	0.0	0.148	0.0	1111.0
0.0	0.0	2	2	300.99503	300.99503	1	2	2	49.355095	51.624996	0	0.239	0.0	0.009	0.0	1111.0
0.0	0.0	2	2	300.99503	300.99503	1	2	2	49.355095	51.624996	0	0.239	-0.001	-0.013	0.0	1111.0
0.0	0.0	2	2	300.99503	300.99503	1	2	2	49.355095	51.624996	0	0.239	0.0	0.021	0.0	1111.0
0.0	0.0	2	2	300.99503	300.99503	1	2	2	49.355095	51.624996	0	0.239	0.0	-0.011	0.0	1111.0
2805.4175	201.99005	3	2	300.99503	201.99005	1	2	2	49.355095	51.624996	1	0.239	0.0	0.107	0.0	1111.0
2805.4175	201.99005	3	2	300.99503	201.99005	0	2	2	49.355095	51.624996	1	0.239	0.0	0.01	0.0	1111.0
2805.4175	201.99005	3	2	300.99503	201.99005	0	2	2	49.355095	51.624996	1	0.239	0.0	0.009	0.0	1111.0
2805.4175	201.99005	3	2	300.99503	201.99005	0	2	2	49.355095	51.624996	1	0.239	0.0	-0.006	0.0	1111.0
2805.4175	201.99005	3	2	300.99503	201.99005	0	2	2	49.355095	51.624996	1	0.239	0.001	0.284	0.382	1111.0
2805.4175	201.99005	3	2	300.99503	201.99005	0	2	2	49.355095	51.624996	1	0.239	0.003	0.449	0.382	1111.0
2805.4175	201.99005	3	2	300.99503	201.99005	0	2	2	49.355095	51.624996	1	0.239	0.007	0.541	0.553	1111.0
2805.4175	201.99005	3	2	300.99503	201.99005	0	2	2	49.355095	51.624996	1	0.239	0.013	0.786	0.861	1111.0
2805.4175	201.99005	3	2	300.99503	201.99005	0	2	2	49.355095	51.624996	1	0.239	0.019	0.847	0.861	1111.0
2805.4175	201.99005	3	2	300.99503	201.99005	0	2	2	49.355095	51.624996	1	0.239	0.025	0.879	0.998	1111.0
2805.4175	201.99005	3	2	300.99503	201.99005	0	2	2	49.355095	51.624996	1	0.239	0.031	0.986	0.998	1111.0
2805.4175	201.99005	3	2	300.99503	201.99005	0	2	2	49.355095	51.624996	1	0.239	0.038	1.215	1.245	1111.0
2805.4175	201.99005	3	2	300.99503	201.99005	0	2	2	49.355095	51.624996	1	0.239	0.045	1.427	1.459	1111.0
2805.4175	201.99005	3	2	300.99503	201.99005	0	2	2	49.355095	51.624996	1	0.239	0.052	1.495	1.459	1111.0
2805.4175	201.99005	3	2	300.99503	201.99005	0	2	2	49.355095	51.624996	1	0.239	0.06	1.613	1.554	1111.0
2805.4175	201.99005	3	2	300.99503	201.99005	0	2	2	49.355095	51.624996	1	0.239	0.067	1.689	1.725	1111.0
2805.4175	201.99005	3	2	300.99503	201.99005	0	2	2	49.355095	51.624996	1	0.239	0.074	1.727	1.725	1111.0
2805.4175	201.99005	3	2	300.99503	201.99005	0	2	2	49.355095	51.624996	1	0.239	0.081	1.788	1.801	1111.0
2805.4175	201.99005	3	2	300.99503	201.99005	0	2	2	49.355095	51.624996	1	0.239	0.087	1.822	1.938	1111.0
2805.4175	201.99005	3	2	300.99503	201.99005	0	2	2	49.355095	51.624996	1	0.239	0.095	1.95	1.938	1111.0
2805.4175	201.99005	3	2	300.99503	201.99005	0	2	2	49.355095	51.624996	1	0.239	0.103	1.96	2.0	1111.0
2805.4175	201.99005	3	2	300.99503	201.99005	0	2	2	49.355095	51.624996	1	0.239	0.108	1.999	2.0	1111.0
2805.4175	201.99005	3	2	300.99503	201.99005	0	2	2	49.355095	51.624996	1	0.239	0.114	2.133	2.111	1111.0
2805.4175	201.99005	3	2	300.99503	201.99005	0	2	2	49.355095	51.624996	1	0.239	0.121	2.186	2.159	1111.0
2805.4175	201.99005	3	2	300.99503	201.99005	0	2	2	49.355095	51.624996	1	0.239	0.126	2.103	2.159	1111.0
2805.4175	201.99005	3	2	300.99503	201.99005	0	2	2	49.355095	51.624996	1	0.24	0.132	2.228	2.249	1111.0
2805.4175	201.99005	3	2	300.99503	201.99005	0	2	2	49.355095	51.624996	1	0.24	0.138	2.231	2.249	1111.0
2805.4175	201.99005	3	2	300.99503	201.99005	0	2	2	49.355095	51.624996	1	0.24	0.143	2.261	2.288	1111.0
2805.4175	201.99005	3	2	300.99503	201.99005	0	2	2	49.355095	51.624996	1	0.24	0.147	2.341	2.358	1111.0
2805.4175	201.99005	3	2	300.99503	201.99005	0	2	2	49.355095	51.624996	1	0.24	0.151	2.329	2.358	1111.0
2805.4175	201.99005	3	2	300.99503	201.99005	0	2	2	49.355095	51.624996	1	0.24	0.157	2.424	2.42	1111.0
2805.4175	201.99005	3	2	300.99503	201.99005	0	2	2	49.355095	51.624996	1	0.24	0.163	2.447	2.448	1111.0
2805.4175	201.99005	3	2	300.99503	201.99005	0	2	2	49.355095	51.624996	1	0.24	0.167	2.429	2.448	1111.0
2805.4175	201.99005	3	2	300.99503	201.99005	0	2	2	49.355095	51.624996	1	0.24	0.171	2.492	2.496	1111.0
2805.4175	201.99005	3	2	300.99503	201.99005	0	2	2	49.355095	51.624996	1	0.24	0.175	2.527	2.518	1111.0
2805.4175	201.99005	3	2	300.99503	201.99005	0	2	2	49.355095	51.624996	1	0.24	0.179	2.516	2.518	1111.0
2805.4175	201.99005	3	2	300.99503	201.99005	0	2	2	49.355095	51.624996	1	0.24	0.182	2.588	2.558	1111.0
2805.4175	201.99005	3	2	300.99503	201.99005	0	2	2	49.355095	51.624996	1	0.24	0.184	2.635	2.558	1111.0
2805.4175	201.99005	3	2	300.99503	201.99005	0	2	2	49.355095	51.624996	1	0.24	0.186	2.615	2.592	1111.0
2805.4175	201.99005	3	2	300.99503	201.99005	0	2	2	49.355095	51.624996	1	0.24	0.188	2.555	2.607	1111.0
2805.4175	201.99005	3	2	300.99503	201.99005	0	2	2	49.355095	51.624996	1	0.24	0.191	2.597	2.607	1111.0
2805.4175	201.99005	3	2	300.99503	201.99005	0	2	2	49.355095	51.624996	1	0.24	0.194	2.67	2.634	1111.0
2805.4175	201.99005	3	2	300.99503	201.99005	0	2	2	49.355095	51.624996	1	0.24	0.197	2.603	2.634	1111.0
2805.4175	201.99005	3	2	300.99503	201.99005	0	2	2	49.355095	51.624996	1	0.24	0.199	2.618	2.647	1111.0
2805.4175	201.99005	3	2	300.99503	201.99005	0	2	2	49.355095	51.624996	1	0.24	0.202	2.743	2.668	1111.0
2805.4175	201.99005	3	2	300.99503	201.99005	0	2	2	49.355095	51.624996	1	0.24	0.203	2.645	2.668	1111.0
2805.4175	201.99005	3	2	300.99503	201.99005	0	2	2	49.355095	51.624996	1	0.24	0.205	2.688	2.678	1111.0
2805.4175	201.99005	3	2	300.99503	201.99005	0	2	2	49.355095	51.624996	1	0.24	0.205	2.596	2.696	1111.0
2805.4175	201.99005	3	2	300.99503	201.99005	0	2	2	49.355095	51.624996	1	0.24	0.207	2.682	2.696	1111.0
2805.4175	201.99005	3	2	300.99503	201.99005	0	2	2	49.355095	51.624996	1	0.24	0.208	2.649	2.711	1111.0
2805.4175	201.99005	3	2	300.99503	201.99005	0	2	2	49.355095	51.624996	1	0.24	0.21	2.668	2.711	1111.0
2805.4175	201.99005	3	2	300.99503	201.99005	0	2	2	49.355095	51.624996	1	0.24	0.212	2.713	2.718	1111.0
2805.4175	201.99005	3	2	300.99503	201.99005	0	2	2	49.355095	51.624996	1	0.24	0.214	2.881	2.73	1111.0
2805.4175	201.99005	3	2	300.99503	201.99005	0	2	2	49.355095	51.624996	1	0.24	0.216	2.718	2.73	1111.0
2805.4175	201.99005	3	2	300.99503	201.99005	0	2	2	49.355095	51.624996	1	0.24	0.218	2.698	2.736	1111.0
2805.4175	201.99005	3	2	300.99503	201.99005	0	2	2	49.355095	51.624996	1	0.24	0.22	2.776	2.745	1111.0
2805.4175	201.99005	3	2	300.99503	201.99005	0	2	2	49.355095	51.624996	1	0.24	0.221	2.734	2.745	1111.0
2805.4175	201.99005	3	2	300.99503	201.99005	0	2	2	49.355095	51.624996	1	0.24	0.221	2.723	2.754	1111.0
2805.4175	201.99005	3	2	300.99503	201.99005	0	2	2	49.355095	51.624996	1	0.24	0.221	2.711	2.758	1111.0
2805.4175	201.99005	3	2	300.99503	201.99005	0	2	2	49.355095	51.624996	1	0.24	0.221	2.746	2.758	1111.0
2805.4175	201.99005	3	2	300.99503	201.99005	0	2	2	49.355095	51.624996	1	0.24	0.221	2.88	2.764	1111.0
2805.4175	201.99005	3	2	300.99503	201.99005	0	2	2	49.355095	51.624996	1	0.24	0.221	2.787	2.764	1111.0
2805.4175	201.99005	3	2	300.99503	201.99005	0	2	2	49.355095	51.624996	1	0.24	0.221	2.784	2.768	1111.0
2805.4175	201.99005	3	2	300.99503	201.99005	0	2	2	49.355095	51.624996	1	0.24	0.221	2.751	2.773	1111.0
2805.4175	201.99005	3	2	300.99503	201.99005	0	2	2	49.355095	51.624996	1	0.24	0.221	2.758	2.773	1111.0
2805.4175	201.99005	3	2	300.99503	201.99005	0	2	2	49.355095	51.624996	1	0.24	0.221	2.718	2.775	1111.0
2805.4175	201.99005	3	2	300.99503	201.99005	0	2	2	49.355095	51.624996	1	0.24	0.221	2.768	2.781	1111.0
2805.4175	201.99005	3	2	300.99503	201.99005	0	2	2	49.355095	51.624996	1	0.24	0.221	2.78	2.781	1111.0
2805.4175	201.99005	3	2	300.99503	201.99005	0	2	2	49.355095	51.624996	1	0.24	0.221	2.807	2.783	1111.0
2805.4175	201.99005	3	2	300.99503	201.99005	0	2	2	49.355095	51.624996	1	0.24	0.221	2.744	2.783	1111.0
2805.4175	201.99005	3	2	300.99503	201.99005	0	2	2	49.355095	51.624996	1	0.24	0.221	2.777	2.785	1111.0
2805.4175	201.99005	3	2	300.99503	201.99005	0	2	2	49.355095	51.624996	1	0.24	0.221	2.819	2.787	1111.0
2805.4175	201.99005	3	2	300.99503	201.99005	0	2	2	49.355095	51.624996	1	0.24	0.221	2.753	2.787	1111.0
2805.4175	201.99005	3	2	300.99503	201.99005	0	2	2	49.355095	51.624996	1	0.24	0.221	2.718	2.79	1111.0
2805.4175	201.99005	3	2	300.99503	201.99005	0	2	2	49.355095	51.624996	1	0.24	0.221	2.736	2.79	1111.0
2805.4175	201.99005	3	2	300.99503	201.99005	0	2	2	49.355095	51.624996	1	0.24	0.221	2.812	2.791	1111.0
2805.4175	201.99005	3	2	300.99503	201.99005	0	2	2	49.355095	51.624996	1	0.24	0.221	2.67	2.793	1111.0
2805.4175	201.99005	3	2	300.99503	201.99005	0	2	2	49.355095	51.624996	1	0.24	0.221	2.753	2.793	1111.0
2805.4175	201.99005	3	2	300.99503	201.99005	0	2	2	49.355095	51.624996	1	0.24	0.221	2.83	2.794	1111.0
2805.4175	201.99005	3	2	300.99503	201.99005	0	2	2	49.355095	51.624996	1	0.24	0.221	2.808	2.796	1111.0
2805.4175	201.99005	3	2	300.99503	201.99005	0	2	2	49.355095	51.624996	1	0.24	0.221	2.781	2.796	1111.0
2805.4175	201.99005	3	2	300.99503	201.99005	0	2	2	49.355095	51.624996	1	0.24	0.221	2.782	2.798	1111.0
2805.4175	201.99005	3	2	300.99503	201.99005	0	2	2	49.355095	51.624996	1	0.24	0.221	2.762	2.798	1111.0
2805.4175	201.99005	3	2	300.99503	201.99005	0	2	2	49.355095	51.624996	1	0.24	0.221	2.807	2.798	1111.0
2805.4175	201.99005	3	2	300.99503	201.99005	0	2	2	49.355095	51.624996	1	0.24	0.221	2.799	2.801	1111.0
2805.4175	201.99005	3	2	300.99503	201.99005	0	2	2	49.355095	51.624996	1	0.24	0.221	2.827	2.801	1111.0
2805.4175	201.99005	3	2	300.99503	201.99005	0	2	2	49.355095	51.624996	1	0.24	0.221	2.769	2.801	1111.0
2805.4175	201.99005	3	2	300.99503	201.99005	0	2	2	49.355095	51.624996	1	0.24	0.221	2.79	2.802	1111.0
2805.4175	201.99005	3	2	300.99503	201.99005	0	2	2	49.355095	51.624996	1	0.24	0.221	2.846	2.802	1111.0
2805.4175	201.99005	3	2	300.99503	201.99005	0	2	2	49.355095	51.624996	1	0.24	0.221	2.792	2.803	1111.0
2805.4175	201.99005	3	2	300.99503	201.99005	0	2	2	49.355095	51.624996	1	0.24	0.221	2.684	2.803	1111.0
2805.4175	201.99005	3	2	300.99503	201.99005	0	2	2	49.355095	51.624996	1	0.24	0.221	2.824	2.803	1111.0
2805.4175	201.99005	3	2	300.99503	201.99005	0	2	2	49.355095	51.624996	1	0.24	0.222	2.944	2.803	1111.0
2805.4175	201.99005	3	2	300.99503	201.99005	0	2	2	49.355095	51.624996	1	0.24	0.222	2.8	2.803	1111.0
2805.4175	201.99005	3	2	300.99503	201.99005	0	2	2	49.355095	51.624996	1	0.24	0.222	2.802	2.803	1111.0
2805.4175	201.99005	3	2	300.99503	201.99005	0	2	2	49.355095	51.624996	1	0.24	0.222	2.805	2.804	1111.0
2805.4175	201.99005	3	2	300.99503	201.99005	0	2	2	49.355095	51.624996	1	0.24	0.222	2.835	2.804	1111.0
2805.4175	201.99005	3	2	300.99503	201.99005	0	2	2	49.355095	51.624996	1	0.24	0.222	2.848	2.804	1111.0
2805.4175	201.99005	3	2	300.99503	201.99005	0	2	2	49.355095	51.624996	1	0.24	0.222	2.817	2.804	1111.0
2805.4175	201.99005	3	2	300.99503	201.99005	0	2	2	49.355095	51.624996	1	0.24	0.222	2.785	2.805	1111.0
2805.4175	201.99005	3	2	300.99503	201.99005	0	2	2	49.355095	51.624996	1	0.24	0.222	2.84	2.805	1111.0
2805.4175	201.99005	3	2	300.99503	201.99005	0	2	2	49.355095	51.624996	1	0.24	0.222	2.821	2.805	1111.0
2805.4175	201.99005	3	2	300.99503	201.99005	0	2	2	49.355095	51.624996	1	0.24	0.222	2.807	2.805	1111.0
2805.4175	201.99005	3	2	300.99503	201.99005	0	2	2	49.355095	51.624996	1	0.24	0.222	2.822	2.805	1111.0
2805.4175	201.99005	3	2	300.99503	201.99005	0	2	2	49.355095	51.624996	1	0.24	0.222	2.877	2.805	1111.0
2805.4175	201.99005	3	2	300.99503	201.99005	0	2	2	49.355095	51.624996	1	0.24	0.222	2.752	2.806	1111.0
2805.4175	201.99005	3	2	300.99503	201.99005	0	2	2	49.355095	51.624996	1	0.24	0.222	2.705	2.806	1111.0
2805.4175	201.99005	3	2	300.99503	201.99005	0	2	2	49.355095	51.624996	1	0.24	0.222	2.844	2.806	1111.0
2805.4175	201.99005	3	2	300.99503	201.99005	0	2	2	49.355095	51.624996	1	0.24	0.222	2.776	2.806	1111.0
2805.4175	201.99005	3	2	300.99503	201.99005	0	2	2	49.355095	51.624996	1	0.24	0.222	2.843	2.806	1111.0
2805.4175	201.99005	3	2	300.99503	201.99005	0	2	2	49.355095	51.624996	1	0.24	0.221	2.855	2.806	1111.0
2805.4175	201.99005	3	2	300.99503	201.99005	0	2	2	49.355095	51.624996	1	0.24	0.221	2.82	2.806	1111.0
2805.4175	201.99005	3	2	300.99503	201.99005	0	2	2	49.355095	51.624996	1	0.24	0.222	2.924	2.806	1111.0
2805.4175	201.99005	3	2	300.99503	201.99005	0	2	2	49.355095	51.624996	1	0.24	0.222	2.845	2.806	1111.0
2805.4175	201.99005	3	2	300.99503	201.99005	0	2	2	49.355095	51.624996	1	0.24	0.222	2.841	2.806	1111.0
2805.4175	201.99005	3	2	300.99503	201.99005	0	2	2	49.355095	51.624996	1	0.24	0.221	2.559	2.807	1111.0
2805.4175	201.99005	3	2	300.99503	201.99005	0	2	2	49.355095	51.624996	1	0.24	0.221	2.873	2.807	1111.0
2805.4175	201.99005	3	2	300.99503	201.99005	0	2	2	49.355095	51.624996	1	0.24	0.221	2.809	2.807	1111.0
2805.4175	201.99005	3	2	300.99503	201.99005	0	2	2	49.355095	51.624996	1	0.24	0.221	2.803	2.807	1111.0
2805.4175	201.99005	3	2	300.99503	201.99005	0	2	2	49.355095	51.624996	1	0.24	0.221	2.821	2.807	1111.0
2805.4175	201.99005	3	2	300.99503	201.99005	0	2	2	49.355095	51.624996	1	0.24	0.221	2.85	2.807	1111.0
2805.4175	201.99005	3	2	300.99503	201.99005	0	2	2	49.355095	51.624996	1	0.24	0.221	2.785	2.807	1111.0
2805.4175	201.99005	3	2	300.99503	201.99005	0	2	2	49.355095	51.624996	1	0.24	0.221	2.766	2.807	1111.0
2805.4175	201.99005	3	2	300.99503	201.99005	0	2	2	49.355095	51.624996	1	0.24	0.222	2.923	2.807	1111.0
2805.4175	201.99005	3	2	300.99503	201.99005	0	2	2	49.355095	51.624996	1	0.24	0.222	2.822	2.807	1111.0
2805.4175	201.99005	3	2	300.99503	201.99005	0	2	2	49.355095	51.624996	1	0.24	0.222	2.754	2.807	1111.0
2805.4175	201.99005	3	2	300.99503	201.99005	0	2	2	49.355095	51.624996	1	0.24	0.222	2.81	2.807	1111.0
2805.4175	201.99005	3	2	300.99503	201.99005	0	2	2	49.355095	51.624996	1	0.24	0.222	2.802	2.807	1111.0
2805.4175	201.99005	3	2	300.99503	201.99005	0	2	2	49.355095	51.624996	1	0.24	0.222	2.799	2.807	1111.0
2805.4175	201.99005	3	2	300.99503	201.99005	0	2	2	49.355095	51.624996	1	0.24	0.222	2.866	2.807	1111.0
2805.4175	201.99005	3	2	300.99503	201.99005	0	2	2	49.355095	51.624996	1	0.24	0.222	2.823	2.807	1111.0
2805.4175	201.99005	3	2	300.99503	201.99005	0	2	2	49.355095	51.624996	1	0.24	0.222	2.848	2.807	1111.0
2805.4175	201.99005	3	2	300.99503	201.99005	0	2	2	49.355095	51.624996	1	0.24	0.222	2.834	2.807	1111.0
2805.4175	201.99005	3	2	300.99503	201.99005	0	2	2	49.355095	51.624996	1	0.24	0.221	2.868	2.807	1111.0
2805.4175	201.99005	3	2	300.99503	201.99005	0	2	2	49.355095	51.624996	1	0.24	0.221	2.837	2.807	1111.0
2805.4175	201.99005	3	2	300.99503	201.99005	0	2	2	49.355095	51.624996	1	0.24	0.221	2.881	2.807	1111.0
2805.4175	201.99005	3	2	300.99503	201.99005	0	2	2	49.355095	51.624996	1	0.24	0.221	2.805	2.807	1111.0
2805.4175	201.99005	3	2	300.99503	201.99005	0	2	2	49.355095	51.624996	1	0.24	0.221	2.875	2.807	1111.0
2805.4175	201.99005	3	2	300.99503	201.99005	0	2	2	49.355095	51.624996	1	0.24	0.221	2.819	2.807	1111.0
2805.4175	201.99005	3	2	300.99503	201.99005	0	2	2	49.355095	51.624996	1	0.24	0.221	2.855	2.807	1111.0
2805.4175	201.99005	3	2	300.99503	201.99005	0	2	2	49.355095	51.624996	1	0.24	0.221	2.813	2.807	1111.0
2805.4175	201.99005	3	2	300.99503	201.99005	0	2	2	49.355095	51.624996	1	0.24	0.221	2.86	2.807	1111.0
2805.4175	201.99005	3	2	300.99503	201.99005	0	2	2	49.355095	51.624996	1	0.24	0.221	2.888	2.807	1111.0
2805.4175	201.99005	3	2	300.99503	201.99005	0	2	2	49.355095	51.624996	1	0.24	0.222	2.927	2.807	1111.0
2805.4175	201.99005	3	2	300.99503	201.99005	0	2	2	49.355095	51.624996	1	0.24	0.222	2.73	2.807	1111.0
2805.4175	201.99005	3	2	300.99503	201.99005	0	2	2	49.355095	51.624996	1	0.24	0.222	2.819	2.807	1111.0
2805.4175	201.99005	3	2	300.99503	201.99005	0	2	2	49.355095	51.624996	1	0.24	0.223	2.798	2.807	1111.0
2805.4175	201.99005	3	2	300.99503	201.99005	0	2	2	49.355095	51.624996	1	0.24	0.223	2.827	2.807	1111.0
2805.4175	201.99005	3	2	300.99503	201.99005	0	2	2	49.355095	51.624996	1	0.24	0.223	2.817	2.807	1111.0
2805.4175	201.99005	3	2	300.99503	201.99005	0	2	2	49.355095	51.624996	1	0.24	0.223	2.803	2.807	1111.0
2805.4175	201.99005	3	2	300.99503	201.99005	0	2	2	49.355095	51.624996	1	0.24	0.223	2.729	2.807	1111.0
2805.4175	201.99005	3	2	300.99503	201.99005	0	2	2	49.355095	51.624996	1	0.24	0.223	2.786	2.807	1111.0
2805.4175	201.99005	3	2	300.99503	201.99005	0	2	2	49.355095	51.624996	1	0.24	0.223	2.765	2.807	1111.0
2805.4175	201.99005	3	2	300.99503	201.99005	0	2	2	49.355095	51.624996	1	0.24	0.223	2.827	2.807	1111.0
2805.4175	201.99005	3	2	300.99503	201.99005	0	2	2	49.355095	51.624996	1	0.24	0.223	2.825	2.807	1111.0
2805.4175	201.99005	3	2	300.99503	201.99005	1	2	2	49.355095	51.624996	1	0.24	0.224	2.945	2.807	1111.0
2805.4175	201.99005	3	2	300.99503	201.99005	1	2	2	49.355095	51.624996	1	0.24	0.224	2.812	2.807	1111.0
2805.4175	201.99005	3	2	300.99503	201.99005	1	2	2	49.355095	51.624996	1	0.24	0.224	2.789	2.807	1111.0
2805.4175	201.99005	3	2	300.99503	201.99005	1	2	2	49.355095	51.624996	1	0.24	0.224	2.895	2.807	1111.0
2805.4175	201.99005	3	2	300.99503	201.99005	1	2	2	49.355095	51.624996	1	0.24	0.224	2.819	2.807	1111.0
2805.4175	201.99005	3	2	300.99503	201.99005	1	2	2	49.355095	51.624996	1	0.24	0.224	2.777	2.807	1111.0
2805.4175	201.99005	3	2	300.99503	201.99005	1	2	2	49.355095	51.624996	1	0.24	0.224	2.842	2.807	1111.0
2805.4175	201.99005	3	2	300.99503	201.99005	1	2	2	49.355095	51.624996	1	0.24	0.224	2.753	2.807	1111.0
2805.4175	201.99005	3	2	300.99503	201.99005	1	2	2	49.355095	51.624996	1	0.24	0.225	2.804	2.807	1111.0
2805.4175	201.99005	3	2	300.99503	201.99005	1	2	2	49.355095	51.624996	1	0.24	0.225	2.743	2.807	1111.0
2805.4175	201.99005	3	2	300.99503	201.99005	1	2	2	49.355095	51.624996	1	0.24	0.225	2.815	2.807	1111.0
2805.4175	201.99005	3	2	300.99503	201.99005	1	2	2	49.355095	51.624996	1	0.24	0.225	2.781	2.807	1111.0
2805.4175	201.99005	3	2	300.99503	201.99005	1	2	2	49.355095	51.624996	1	0.24	0.225	2.803	2.807	1111.0
2805.4175	201.99005	3	2	300.99503	201.99005	1	2	2	49.355095	51.624996	1	0.24	0.225	2.784	2.807	1111.0
2805.4175	201.99005	3	2	300.99503	201.99005	1	2	2	49.355095	51.624996	1	0.24	0.225	2.796	2.807	1111.0
2805.4175	201.99005	3	2	300.99503	201.99005	1	2	2	49.355095	51.624996	1	0.24	0.225	2.846	2.807	1111.0
2805.4175	201.99005	3	2	300.99503	201.99005	1	2	2	49.355095	51.624996	1	0.24	0.225	2.809	2.807	1111.0
2805.4175	201.99005	3	2	300.99503	201.99005	1	2	2	49.355095	51.624996	1	0.24	0.225	2.819	2.807	1111.0
2805.4175	201.99005	3	2	300.99503	201.99005	1	2	2	49.355095	51.624996	1	0.24	0.225	2.825	2.807	1111.0
2805.4175	201.99005	3	2	300.99503	201.99005	1	2	2	49.355095	51.624996	1	0.24	0.225	2.834	2.807	1111.0
2805.4175	201.99005	3	2	300.99503	201.99005	1	2	2	49.355095	51.624996	1	0.24	0.225	2.769	2.807	1111.0
2805.4175	201.99005	3	2	300.99503	201.99005	1	2	2	49.355095	51.624996	1	0.24	0.225	2.785	2.807	1111.0
2805.4175	201.99005	3	2	300.99503	201.99005	1	2	2	49.355095	51.624996	1	0.24	0.225	2.721	2.807	1111.0
2805.4175	201.99005	3	2	300.99503	201.99005	1	2	2	49.355095	51.624996	1	0.24	0.225	2.794	2.807	1111.0
2805.4175	201.99005	3	2	300.99503	201.99005	1	2	2	49.355095	51.624996	1	0.24	0.225	2.83	2.807	1111.0
2805.4175	201.99005	3	2	300.99503	201.99005	1	2	2	49.355095	51.624996	1	0.24	0.225	2.774	2.807	1111.0
2805.4175	201.99005	3	2	300.99503	201.99005	1	2	2	49.355095	51.624996	1	0.24	0.225	2.807	2.807	1111.0
2805.4175	201.99005	3	2	300.99503	201.99005	1	2	2	49.355095	51.624996	1	0.24	0.225	2.807	2.807	1111.0
2805.4175	201.99005	3	2	300.99503	201.99005	1	2	2	49.355095	51.624996	1	0.24	0.225	2.773	2.807	1111.0
2805.4175	201.99005	3	2	300.99503	201.99005	1	2	2	49.355095	51.624996	1	0.24	0.226	2.765	2.807	1111.0
2805.4175	201.99005	3	2	300.99503	201.99005	1	2	2	49.355095	51.624996	1	0.24	0.226	2.766	2.807	1111.0
2805.4175	201.99005	3	2	300.99503	201.99005	1	2	2	49.355095	51.624996	1	0.24	0.225	2.564	2.807	1111.0
2805.4175	201.99005	3	2	300.99503	201.99005	1	2	2	49.355095	51.624996	1	0.24	0.225	2.845	2.807	1111.0
2805.4175	201.99005	3	2	300.99503	201.99005	1	2	2	49.355095	51.624996	1	0.24	0.225	2.817	2.807	1111.0
2805.4175	201.99005	3	2	300.99503	201.99005	1	2	2	49.355095	51.624996	1	0.24	0.225	2.845	2.807	1111.0
2805.4175	201.99005	3	2	300.99503	201.99005	1	2	2	49.355095	51.624996	1	0.24	0.225	2.84	2.807	1111.0
2805.4175	201.99005	3	2	300.99503	201.99005	1	2	2	49.355095	51.624996	1	0.24	0.225	2.783	2.807	1111.0
2805.4175	201.99005	3	2	300.99503	201.99005	1	2	2	49.355095	51.624996	1	0.24	0.225	2.757	2.807	1111.0
2805.4175	201.99005	3	2	300.99503	201.99005	1	2	2	49.355095	51.624996	1	0.24	0.225	2.804	2.807	1111.0
2805.4175	201.99005	3	2	300.99503	201.99005	1	2	2	49.355095	51.624996	1	0.24	0.225	2.794	2.807	1111.0
2805.4175	201.99005	3	2	300.99503	201.99005	1	2	2	49.355095	51.624996	1	0.24	0.226	3.069	2.807	1111.0
2805.4175	201.99005	3	2	300.99503	201.99005	1	2	2	49.355095	51.624996	1	0.24	0.226	2.8	2.807	1111.0
2805.4175	201.99005	3	2	300.99503	201.99005	1	2	2	49.355095	51.624996	1	0.24	0.226	2.799	2.807	1111.0
2805.4175	201.99005	3	2	300.99503	201.99005	1	2	2	49.355095	51.624996	1	0.24	0.226	2.84	2.807	1111.0
2805.4175	201.99005	3	2	300.99503	201.99005	1	2	2	49.355095	51.624996	1	0.24	0.226	2.784	2.807	1111.0
2805.4175	201.99005	3	2	300.99503	201.99005	1	2	2	49.355095	51.624996	1	0.24	0.226	2.819	2.807	1111.0
2805.4175	201.99005	3	2	300.99503	201.99005	1	2	2	49.355095	51.624996	1	0.24	0.226	2.777	2.807	1111.0
2805.4175	201.99005	3	2	300.99503	201.99005	1	2	2	49.355095	51.624996	1	0.24	0.227	3.062	2.807	1111.0
2805.4175	201.99005	3	2	300.99503	201.99005	1	2	2	49.355095	51.624996	1	0.24	0.227	2.858	2.807	1111.0
2805.4175	201.99005	3	2	300.99503	201.99005	1	2	2	49.355095	51.624996	1	0.24	0.228	2.91	2.807	1111.0
2805.4175	201.99005	3	2	300.99503	201.99005	1	2	2	49.355095	51.624996	1	0.24	0.228	2.818	2.807	1111.0
2805.4175	201.99005	3	2	300.99503	201.99005	1	2	2	49.355095	51.624996	1	0.24	0.228	2.785	2.807	1111.0
0.0	0.0	3	2	300.99503	201.99005	1	2	2	49.355095	51.624996	0	0.24	0.228	2.834	2.807	1111.0
0.0	0.0	3	2	300.99503	201.99005	1	2	2	49.355095	51.624996	0	0.24	0.228	2.777	2.807	1111.0
0.0	0.0	3	2	300.99503	201.99005	1	2	2	49.355095	51.624996	0	0.24	0.228	2.877	2.807	1111.0
0.0	0.0	3	2	300.99503	201.99005	1	2	2	49.355095	51.624996	0	0.24	0.228	2.682	2.609	1111.0
0.0	0.0	3	2	300.99503	201.99005	1	2	2	49.355095	51.624996	0	0.24	0.227	2.641	2.609	1111.0
0.0	0.0	3	2	300.99503	201.99005	1	2	2	49.355095	51.624996	0	0.24	0.223	2.337	2.253	1111.0
0.0	0.0	3	2	300.99503	201.99005	1	2	2	49.355095	51.624996	0	0.24	0.219	2.21	2.253	1111.0
0.0	0.0	3	2	300.99503	201.99005	1	2	2	49.355095	51.624996	0	0.24	0.215	2.115	2.093	1111.0
0.0	0.0	3	2	300.99503	201.99005	1	2	2	49.355095	51.624996	0	0.24	0.209	1.784	1.808	1111.0
0.0	0.0	3	2	300.99503	201.99005	1	2	2	49.355095	51.624996	0	0.24	0.203	1.801	1.808	1111.0
0.0	0.0	3	2	300.99503	201.99005	1	2	2	49.355095	51.624996	0	0.24	0.197	1.698	1.68	1111.0
0.0	0.0	3	2	300.99503	201.99005	1	2	2	49.355095	51.624996	0	0.24	0.191	1.658	1.45	1111.0
0.0	0.0	3	2	300.99503	201.99005	1	2	2	49.355095	51.624996	0	0.24	0.184	1.44	1.45	1111.0
0.0	0.0	3	2	300.99503	201.99005	1	2	2	49.355095	51.624996	0	0.24	0.177	1.369	1.348	1111.0
0.0	0.0	3	2	300.99503	201.99005	1	2	2	49.355095	51.624996	0	0.24	0.171	1.337	1.348	1111.0
0.0	0.0	3	2	300.99503	201.99005	1	2	2	49.355095	51.624996	0	0.24	0.163	1.163	1.164	1111.0
0.0	0.0	3	2	300.99503	201.99005	1	2	2	49.355095	51.624996	0	0.24	0.156	1.128	1.081	1111.0
0.0	0.0	3	2	300.99503	201.99005	1	2	2	49.355095	51.624996	0	0.24	0.15	1.121	1.081	1111.0
0.0	0.0	3	2	300.99503	201.99005	1	2	2	49.355095	51.624996	0	0.24	0.142	0.741	0.934	1111.0
0.0	0.0	3	2	300.99503	201.99005	1	2	2	49.355095	51.624996	0	0.239	0.135	0.88	0.868	1111.0
0.0	0.0	3	2	300.99503	201.99005	1	2	2	49.355095	51.624996	0	0.239	0.129	0.892	0.868	1111.0
0.0	0.0	3	2	300.99503	201.99005	1	2	2	49.355095	51.624996	0	0.239	0.122	0.764	0.75	1111.0
0.0	0.0	3	2	300.99503	201.99005	1	2	2	49.355095	51.624996	0	0.239	0.116	0.712	0.75	1111.0
0.0	0.0	3	2	300.99503	201.99005	1	2	2	49.355095	51.624996	0	0.239	0.11	0.611	0.647	1111.0
0.0	0.0	3	2	300.99503	201.99005	1	2	2	49.355095	51.624996	0	0.239	0.104	0.634	0.601	1111.0
0.0	0.0	3	2	300.99503	201.99005	1	2	2	49.355095	51.624996	0	0.239	0.098	0.571	0.601	1111.0
0.0	0.0	3	2	300.99503	201.99005	1	2	2	49.355095	51.624996	0	0.239	0.094	0.512	0.519	1111.0
0.0	0.0	3	2	300.99503	201.99005	1	2	2	49.355095	51.624996	0	0.239	0.09	0.502	0.482	1111.0
0.0	0.0	3	2	300.99503	201.99005	1	2	2	49.355095	51.624996	0	0.239	0.085	0.498	0.482	1111.0
0.0	0.0	3	2	300.99503	201.99005	1	2	2	49.355095	51.624996	0	0.239	0.079	0.47	0.416	1111.0
0.0	0.0	3	2	300.99503	201.99005	1	2	2	49.355095	51.624996	0	0.239	0.075	0.425	0.416	1111.0
0.0	0.0	3	2	300.99503	201.99005	1	2	2	49.355095	51.624996	0	0.239	0.071	0.383	0.359	1111.0
0.0	0.0	3	2	300.99503	201.99005	1	2	2	49.355095	51.624996	0	0.239	0.067	0.288	0.334	1111.0
0.0	0.0	3	2	300.99503	201.99005	1	2	2	49.355095	51.624996	0	0.239	0.063	0.328	0.334	1111.0
0.0	0.0	3	2	300.99503	201.99005	1	2	2	49.355095	51.624996	0	0.239	0.059	0.316	0.288	1111.0
0.0	0.0	3	2	300.99503	201.99005	1	2	2	49.355095	51.624996	0	0.239	0.057	0.3	0.267	1111.0
0.0	0.0	3	2	300.99503	201.99005	1	2	2	49.355095	51.624996	0	0.239	0.055	0.268	0.267	1111.0
0.0	0.0	3	2	300.99503	201.99005	1	2	2	49.355095	51.624996	0	0.239	0.052	0.231	0.231	1111.0
0.0	0.0	3	2	300.99503	201.99005	1	2	2	49.355095	51.624996	0	0.239	0.049	0.325	0.231	1111.0
0.0	0.0	3	2	300.99503	201.99005	1	2	2	49.355095	51.624996	0	0.239	0.046	0.257	0.214	1111.0
0.0	0.0	3	2	300.99503	201.99005	1	2	2	49.355095	51.624996	0	0.239	0.042	0.203	0.185	1111.0
0.0	0.0	3	2	300.99503	201.99005	1	2	2	49.355095	51.624996	0	0.239	0.039	0.228	0.185	1111.0
0.0	0.0	3	2	300.99503	201.99005	1	2	2	49.355095	51.624996	0	0.239	0.038	0.311	0.172	1111.0
0.0	0.0	3	2	300.99503	201.99005	1	2	2	49.355095	51.624996	0	0.239	0.036	0.169	0.148	1111.0
0.0	0.0	3	2	300.99503	201.99005	1	2	2	49.355095	51.624996	0	0.239	0.034	0.16	0.148	1111.0
0.0	0.0	3	2	300.99503	201.99005	1	2	2	49.355095	51.624996	0	0.239	0.032	0.126	0.128	1111.0
0.0	0.0	3	2	300.99503	201.99005	1	2	2	49.355095	51.624996	0	0.239	0.03	0.138	0.128	1111.0
0.0	0.0	3	2	300.99503	201.99005	1	2	2	49.355095	51.624996	0	0.239	0.028	0.144	0.119	1111.0
0.0	0.0	3	2	300.99503	201.99005	1	2	2	49.355095	51.624996	0	0.239	0.026	0.091	0.102	1111.0
0.0	0.0	3	2	300.99503	201.99005	1	2	2	49.355095	51.624996	0	0.239	0.024	0.033	0.102	1111.0
0.0	0.0	3	2	300.99503	201.99005	1	2	2	49.355095	51.624996	0	0.239	0.022	0.247	0.095	1111.0
0.0	0.0	3	2	300.99503	201.99005	1	2	2	49.355095	51.624996	0	0.239	0.02	0.144	0.082	1111.0
0.0	0.0	3	2	300.99503	201.99005	1	2	2	49.355095	51.624996	0	0.239	0.02	0.08	0.082	1111.0
0.0	0.0	3	2	300.99503	201.99005	1	2	2	49.355095	51.624996	0	0.239	0.02	0.101	0.076	1111.0
0.0	0.0	3	2	300.99503	201.99005	1	2	2	49.355095	51.624996	0	0.239	0.019	-0.04	0.076	1111.0
0.0	0.0	3	2	300.99503	201.99005	1	2	2	49.355095	51.624996	0	0.239	0.019	0.088	0.065	1101.0
0.0	0.0	3	2	300.99503	201.99005	1	2	2	49.355095	51.624996	0	0.239	0.019	0.044	0.061	1111.0
0.0	0.0	3	2	300.99503	201.99005	1	2	2	49.355095	51.624996	0	0.239	0.019	0.035	0.061	1111.0
0.0	0.0	3	2	300.99503	201.99005	1	2	2	49.355095	51.624996	0	0.239	0.019	0.03	0.052	1101.0
0.0	0.0	3	2	300.99503	201.99005	1	2	2	49.355095	51.624996	0	0.239	0.019	0.046	0.045	1111.0
0.0	0.0	3	2	300.99503	201.99005	1	2	2	49.355095	51.624996	0	0.239	0.019	0.067	0.045	1111.0
0.0	0.0	3	2	300.99503	201.99005	1	2	2	49.355095	51.624996	0	0.239	0.019	-0.006	0.041	1111.0
0.0	0.0	3	2	300.99503	201.99005	1	2	2	49.355095	51.624996	0	0.239	0.019	0.025	0.041	1111.0
0.0	0.0	3	2	300.99503	201.99005	1	2	2	49.355095	51.624996	0	0.239	0.018	0.04	0.036	1111.0
0.0	0.0	3	2	300.99503	201.99005	1	2	2	49.355095	51.624996	0	0.239	0.018	0.046	0.033	1111.0
0.0	0.0	3	2	300.99503	201.99005	1	2	2	49.355095	51.624996	0	0.239	0.017	0.013	0.033	1111.0
0.0	0.0	3	2	300.99503	201.99005	1	2	2	49.355095	51.624996	0	0.239	0.017	0.033	0.028	1111.0
0.0	0.0	3	2	300.99503	201.99005	1	2	2	49.355095	51.624996	0	0.239	0.017	0.032	0.026	1111.0
0.0	0.0	3	2	300.99503	201.99005	1	2	2	49.355095	51.624996	0	0.239	0.017	0.203	0.026	1111.0
0.0	0.0	3	2	300.99503	201.99005	1	2	2	49.355095	51.624996	0	0.239	0.017	0.033	0.022	1111.0
0.0	0.0	3	2	300.99503	201.99005	1	2	2	49.355095	51.624996	0	0.239	0.017	0.036	0.022	1111.0
0.0	0.0	3	2	300.99503	201.99005	1	2	2	49.355095	51.624996	0	0.239	0.016	-0.053	0.021	1111.0
0.0	0.0	3	2	300.99503	201.99005	1	2	2	49.355095	51.624996	0	0.239	0.016	0.031	0.018	1111.0
0.0	0.0	3	2	300.99503	201.99005	1	2	2	49.355095	51.624996	0	0.239	0.016	-0.008	0.018	1111.0
0.0	0.0	3	2	300.99503	201.99005	1	2	2	49.355095	51.624996	0	0.239	0.015	-0.034	0.015	1111.0
0.0	0.0	3	2	300.99503	201.99005	1	2	2	49.355095	51.624996	0	0.239	0.013	-0.299	0.014	1111.0
0.0	0.0	3	2	300.99503	201.99005	1	2	2	49.355095	51.624996	0	0.239	0.013	0.014	0.014	1111.0
0.0	0.0	3	2	300.99503	201.99005	1	2	2	49.355095	51.624996	0	0.239	0.012	0.005	0.012	1111.0
0.0	0.0	3	2	300.99503	201.99005	1	2	2	49.355095	51.624996	0	0.239	0.012	-0.009	0.012	1111.0
0.0	0.0	3	2	300.99503	201.99005	1	2	2	49.355095	51.624996	0	0.239	0.012	0.018	0.011	1111.0
0.0	0.0	3	2	300.99503	201.99005	1	2	2	49.355095	51.624996	0	0.239	0.011	-0.083	0.01	1111.0
0.0	0.0	3	2	300.99503	201.99005	1	2	2	49.355095	51.624996	0	0.239	0.01	-0.045	0.01	1111.0
0.0	0.0	3	2	300.99503	201.99005	1	2	2	49.355095	51.624996	0	0.239	0.01	0.073	0.008	1111.0
0.0	0.0	3	2	300.99503	201.99005	1	2	2	49.355095	51.624996	0	0.239	0.009	-0.021	0.007	1111.0
0.0	0.0	3	2	300.99503	201.99005	1	2	2	49.355095	51.624996	0	0.239	0.009	-0.011	0.007	1111.0
0.0	0.0	3	2	300.99503	201.99005	1	2	2	49.355095	51.624996	0	0.239	0.009	-0.004	0.006	1111.0
0.0	0.0	3	2	300.99503	201.99005	1	2	2	49.355095	51.624996	0	0.239	0.009	0.001	0.006	1111.0
0.0	0.0	3	2	300.99503	201.99005	1	2	2	49.355095	51.624996	0	0.239	0.009	0.006	0.005	1111.0
0.0	0.0	3	2	300.99503	201.99005	1	2	2	49.355095	51.624996	0	0.239	0.009	0.008	0.005	1111.0
0.0	0.0	3	2	300.99503	201.99005	1	2	2	49.355095	51.624996	0	0.239	0.009	-0.008	0.005	1111.0
0.0	0.0	3	2	300.99503	201.99005	1	2	2	49.355095	51.624996	0	0.239	0.007	-0.044	0.004	1111.0
0.0	0.0	3	2	300.99503	201.99005	1	2	2	49.355095	51.624996	0	0.239	0.006	-0.039	0.004	1111.0
0.0	0.0	3	2	300.99503	201.99005	1	2	2	49.355095	51.624996	0	0.239	0.004	-0.014	0.004	1111.0
0.0	0.0	3	2	300.99503	201.99005	1	2	2	49.355095	51.624996	0	0.239	0.004	0.015	0.003	1111.0
0.0	0.0	3	2	300.99503	201.99005	1	2	2	49.355095	51.624996	0	0.239	0.003	-0.006	0.003	1111.0
0.0	0.0	3	2	300.99503	201.99005	1	2	2	49.355095	51.624996	0	0.239	0.003	0.009	0.003	1111.0
0.0	0.0	3	2	300.99503	201.99005	1	2	2	49.355095	51.624996	0	0.239	0.003	0.021	0.002	1111.0
0.0	0.0	3	2	300.99503	201.99005	1	2	2	49.355095	51.624996	0	0.239	0.002	-0.013	0.002	1111.0
0.0	0.0	3	2	300.99503	201.99005	1	2	2	49.355095	51.624996	0	0.239	0.001	-0.032	0.002	1111.0
0.0	0.0	3	2	300.99503	201.99005	1	2	2	49.355095	51.624996	0	0.239	0.001	0.003	0.002	1111.0
0.0	0.0	3	2	300.99503	201.99005	1	2	2	49.355095	51.624996	0	0.239	0.001	0.01	0.001	1111.0
0.0	0.0	3	2	300.99503	201.99005	1	2	2	49.355095	51.624996	0	0.239	0.001	-0.011	0.001	1111.0
0.0	0.0	3	2	300.99503	201.99005	1	2	2	49.355095	51.624996	0	0.239	0.001	0.0	0.001	1111.0
0.0	0.0	3	2	300.99503	201.99005	1	2	2	49.355095	51.624996	0	0.239	-0.001	-0.015	0.001	1111.0
0.0	0.0	3	2	300.99503	201.99005	1	2	2	49.355095	51.624996	0	0.239	-0.001	-0.036	0.001	1111.0
0.0	0.0	3	2	300.99503	201.99005	1	2	2	49.355095	51.624996	0	0.239	0.0	0.014	0.001	1111.0
0.0	0.0	3	2	300.99503	201.99005	1	2	2	49.355095	51.624996	0	0.239	0.0	0.017	0.0	1111.0
0.0	0.0	3	2	300.99503	201.99005	1	2	2	49.355095	51.624996	0	0.239	0.0	0.001	0.0	1111.0
0.0	0.0	3	2	300.99503	201.99005	1	2	2	49.355095	51.624996	0	0.239	0.0	0.084	0.0	1111.0
0.0	0.0	3	2	300.99503	201.99005	1	2	2	49.355095	51.624996	0	0.239	0.0	0.008	0.0	1111.0
0.0	0.0	3	2	300.99503	201.99005	1	2	2	49.355095	51.624996	0	0.239	-0.001	-0.017	0.0	1111.0
0.0	0.0	3	2	300.99503	201.99005	1	2	2	49.355095	51.624996	0	0.239	-0.001	-0.026	0.0	1111.0
[truncated: 10,257 more rows]
