# Supplementary material for: Just noticeable differences for elbow joint torque feedback
Source: Sci Rep. 2021 Dec 7;11:23553. doi: 10.1038/s41598-021-02630-3 (PMC8651665; doi:10.1038/s41598-021-02630-3)
Supplement: Supplementary file 2 — Supplementary Information. [file 41598_2021_2630_MOESM2_ESM.zip › SupplementaryData_ScientificReports_KimAsbeck2021/S4_W2F.csv]

data 1	data 2	data 3	data 4	data 5	data 6	data 7	data 8	data 9	data 10	data 11	data 12	data 13	data 14	data 15	data 16	data 17
0.0	0.0	1	1	400.0	400.0	0	1	1	40.529213	92.319565	0	0.221	-0.001	-0.033	0.0	111.0
0.0	0.0	1	1	400.0	400.0	0	1	1	40.529213	92.319565	0	0.221	0.0	0.033	0.0	111.0
0.0	0.0	1	1	400.0	400.0	0	1	1	40.529213	92.319565	0	0.221	0.0	0.013	0.0	111.0
0.0	0.0	1	1	400.0	400.0	0	1	1	40.529213	92.319565	0	0.221	0.0	0.013	0.0	111.0
0.0	0.0	1	1	400.0	400.0	0	1	1	40.529213	92.319565	0	0.221	0.0	0.0	0.0	111.0
0.0	0.0	1	1	400.0	400.0	0	1	1	40.529213	92.319565	0	0.221	0.0	0.011	0.0	111.0
0.0	0.0	1	1	400.0	400.0	0	1	1	40.529213	92.319565	0	0.221	-0.001	-0.014	0.0	111.0
0.0	0.0	1	1	400.0	400.0	0	1	1	40.529213	92.319565	0	0.221	0.0	0.089	0.0	111.0
0.0	0.0	1	1	400.0	400.0	0	1	1	40.529213	92.319565	0	0.221	0.0	0.01	0.0	111.0
0.0	0.0	1	1	400.0	400.0	0	1	1	40.529213	92.319565	0	0.221	-0.001	-0.024	0.0	111.0
0.0	0.0	1	1	400.0	400.0	0	1	1	40.529213	92.319565	0	0.221	0.0	0.009	0.0	111.0
0.0	0.0	1	1	400.0	400.0	0	1	1	40.529213	92.319565	0	0.221	-0.001	-0.042	0.0	111.0
0.0	0.0	1	1	400.0	400.0	0	1	1	40.529213	92.319565	0	0.221	0.0	0.009	0.0	111.0
0.0	0.0	1	1	400.0	400.0	0	1	1	40.529213	92.319565	0	0.221	0.0	-0.001	0.0	111.0
0.0	0.0	1	1	400.0	400.0	0	1	1	40.529213	92.319565	0	0.221	0.0	0.007	0.0	111.0
0.0	0.0	1	1	400.0	400.0	0	1	1	40.529213	92.319565	0	0.221	-0.001	-0.09	0.0	111.0
0.0	0.0	1	1	400.0	400.0	0	1	1	40.529213	92.319565	0	0.221	0.0	0.036	0.0	111.0
0.0	0.0	1	1	400.0	400.0	0	1	1	40.529213	92.319565	0	0.221	-0.001	-0.057	0.0	111.0
0.0	0.0	1	1	400.0	400.0	0	1	1	40.529213	92.319565	0	0.221	0.0	0.166	0.0	111.0
0.0	0.0	1	1	400.0	400.0	0	1	1	40.529213	92.319565	0	0.221	-0.001	-0.013	0.0	111.0
0.0	0.0	1	1	400.0	400.0	0	1	1	40.529213	92.319565	0	0.221	-0.001	-0.034	0.0	111.0
0.0	0.0	1	1	400.0	400.0	0	1	1	40.529213	92.319565	0	0.221	0.0	-0.01	0.0	111.0
0.0	0.0	1	1	400.0	400.0	0	1	1	40.529213	92.319565	0	0.221	0.0	-0.001	0.0	111.0
0.0	0.0	1	1	400.0	400.0	0	1	1	40.529213	92.319565	0	0.221	0.0	0.012	0.0	111.0
0.0	0.0	1	1	400.0	400.0	0	1	1	40.529213	92.319565	0	0.221	0.0	0.006	0.0	111.0
0.0	0.0	1	1	400.0	400.0	0	1	1	40.529213	92.319565	0	0.221	0.0	0.0	0.0	111.0
0.0	0.0	1	1	400.0	400.0	0	1	1	40.529213	92.319565	0	0.221	0.0	-0.005	0.0	111.0
0.0	0.0	1	1	400.0	400.0	0	1	1	40.529213	92.319565	0	0.221	-0.001	-0.05	0.0	111.0
0.0	0.0	1	1	400.0	400.0	0	1	1	40.529213	92.319565	0	0.221	-0.001	-0.021	0.0	111.0
0.0	0.0	1	1	400.0	400.0	0	1	1	40.529213	92.319565	0	0.221	0.0	0.024	0.0	111.0
0.0	0.0	1	1	400.0	400.0	0	1	1	40.529213	92.319565	0	0.221	-0.001	-0.046	0.0	111.0
0.0	0.0	1	1	400.0	400.0	0	1	1	40.529213	92.319565	0	0.221	-0.001	-0.198	0.0	111.0
0.0	0.0	1	1	400.0	400.0	0	1	1	40.529213	92.319565	0	0.221	0.0	-0.003	0.0	111.0
0.0	0.0	1	1	400.0	400.0	0	1	1	40.529213	92.319565	0	0.221	0.0	0.024	0.0	111.0
0.0	0.0	1	1	400.0	400.0	0	1	1	40.529213	92.319565	0	0.221	0.0	0.001	0.0	111.0
0.0	0.0	1	1	400.0	400.0	0	1	1	40.529213	92.319565	0	0.221	0.0	0.016	0.0	111.0
0.0	0.0	1	1	400.0	400.0	0	1	1	40.529213	92.319565	0	0.221	-0.001	-0.027	0.0	111.0
0.0	0.0	1	1	400.0	400.0	0	1	1	40.529213	92.319565	0	0.221	0.0	0.056	0.0	111.0
0.0	0.0	1	1	400.0	400.0	0	1	1	40.529213	92.319565	0	0.221	0.0	0.0	0.0	111.0
0.0	0.0	1	1	400.0	400.0	0	1	1	40.529213	92.319565	0	0.221	0.0	0.034	0.0	111.0
0.0	0.0	1	1	400.0	400.0	0	1	1	40.529213	92.319565	0	0.221	0.0	-0.001	0.0	111.0
0.0	0.0	1	1	400.0	400.0	0	1	1	40.529213	92.319565	0	0.221	0.0	0.003	0.0	111.0
0.0	0.0	1	1	400.0	400.0	0	1	1	40.529213	92.319565	0	0.221	0.0	0.003	0.0	111.0
0.0	0.0	1	1	400.0	400.0	0	1	1	40.529213	92.319565	0	0.221	0.0	0.004	0.0	111.0
0.0	0.0	1	1	400.0	400.0	0	1	1	40.529213	92.319565	0	0.221	-0.001	-0.035	0.0	111.0
0.0	0.0	1	1	400.0	400.0	0	1	1	40.529213	92.319565	0	0.221	0.0	0.013	0.0	111.0
0.0	0.0	1	1	400.0	400.0	0	1	1	40.529213	92.319565	0	0.221	0.0	0.216	0.0	111.0
0.0	0.0	1	1	400.0	400.0	0	1	1	40.529213	92.319565	0	0.221	0.0	0.009	0.0	111.0
0.0	0.0	1	1	400.0	400.0	0	1	1	40.529213	92.319565	0	0.221	0.0	-0.004	0.0	111.0
0.0	0.0	1	1	400.0	400.0	0	1	1	40.529213	92.319565	0	0.221	0.0	-0.011	0.0	111.0
0.0	0.0	1	1	400.0	400.0	0	1	1	40.529213	92.319565	0	0.221	0.0	-0.003	0.0	111.0
0.0	0.0	1	1	400.0	400.0	0	1	1	40.529213	92.319565	0	0.221	-0.001	-0.017	0.0	111.0
0.0	0.0	1	1	400.0	400.0	0	1	1	40.529213	92.319565	0	0.221	0.0	0.015	0.0	111.0
0.0	0.0	1	1	400.0	400.0	0	1	1	40.529213	92.319565	0	0.221	-0.001	-0.028	0.0	111.0
0.0	0.0	1	1	400.0	400.0	0	1	1	40.529213	92.319565	0	0.221	0.0	0.027	0.0	111.0
0.0	0.0	1	1	400.0	400.0	0	1	1	40.529213	92.319565	0	0.221	-0.001	-0.092	0.0	111.0
0.0	0.0	1	1	400.0	400.0	0	1	1	40.529213	92.319565	0	0.221	0.0	0.076	0.0	111.0
0.0	0.0	1	1	400.0	400.0	0	1	1	40.529213	92.319565	0	0.221	0.0	0.035	0.0	111.0
0.0	0.0	1	1	400.0	400.0	0	1	1	40.529213	92.319565	0	0.221	0.0	0.025	0.0	111.0
0.0	0.0	1	1	400.0	400.0	0	1	1	40.529213	92.319565	0	0.221	-0.001	-0.19	0.0	111.0
0.0	0.0	1	1	400.0	400.0	0	1	1	40.529213	92.319565	0	0.221	-0.001	-0.082	0.0	111.0
0.0	0.0	1	1	400.0	400.0	0	1	1	40.529213	92.319565	0	0.221	-0.001	-0.014	0.0	111.0
0.0	0.0	1	1	400.0	400.0	0	1	1	40.529213	92.319565	0	0.221	-0.001	-0.026	0.0	111.0
0.0	0.0	1	1	400.0	400.0	0	1	1	40.529213	92.319565	0	0.221	0.0	0.036	0.0	111.0
0.0	0.0	1	1	400.0	400.0	0	1	1	40.529213	92.319565	0	0.221	0.0	0.0	0.0	111.0
0.0	0.0	1	1	400.0	400.0	0	1	1	40.529213	92.319565	0	0.221	0.0	0.048	0.0	111.0
0.0	0.0	1	1	400.0	400.0	0	1	1	40.529213	92.319565	0	0.221	0.0	0.004	0.0	111.0
0.0	0.0	1	1	400.0	400.0	0	1	1	40.529213	92.319565	0	0.221	0.0	-0.005	0.0	111.0
0.0	0.0	1	1	400.0	400.0	0	1	1	40.529213	92.319565	0	0.221	-0.001	-0.036	0.0	111.0
0.0	0.0	1	1	400.0	400.0	0	1	1	40.529213	92.319565	0	0.221	0.0	-0.009	0.0	111.0
0.0	0.0	1	1	400.0	400.0	0	1	1	40.529213	92.319565	0	0.221	-0.001	-0.021	0.0	111.0
0.0	0.0	1	1	400.0	400.0	0	1	1	40.529213	92.319565	0	0.221	0.0	0.024	0.0	111.0
0.0	0.0	1	1	400.0	400.0	0	1	1	40.529213	92.319565	0	0.221	-0.001	-0.017	0.0	111.0
0.0	0.0	1	1	400.0	400.0	0	1	1	40.529213	92.319565	0	0.221	0.0	0.024	0.0	111.0
0.0	0.0	1	1	400.0	400.0	0	1	1	40.529213	92.319565	0	0.221	0.0	0.015	0.0	111.0
0.0	0.0	1	1	400.0	400.0	0	1	1	40.529213	92.319565	0	0.221	-0.001	-0.091	0.0	111.0
0.0	0.0	1	1	400.0	400.0	0	1	1	40.529213	92.319565	0	0.221	0.0	0.015	0.0	111.0
0.0	0.0	1	1	400.0	400.0	0	1	1	40.529213	92.319565	0	0.221	-0.001	-0.023	0.0	111.0
0.0	0.0	1	1	400.0	400.0	0	1	1	40.529213	92.319565	0	0.221	0.0	0.003	0.0	111.0
0.0	0.0	1	1	400.0	400.0	0	1	1	40.529213	92.319565	0	0.221	0.0	-0.007	0.0	111.0
0.0	0.0	1	1	400.0	400.0	0	1	1	40.529213	92.319565	0	0.221	-0.001	-0.096	0.0	111.0
0.0	0.0	1	1	400.0	400.0	0	1	1	40.529213	92.319565	0	0.221	0.0	0.007	0.0	111.0
0.0	0.0	1	1	400.0	400.0	0	1	1	40.529213	92.319565	0	0.221	0.0	0.023	0.0	111.0
0.0	0.0	1	1	400.0	400.0	0	1	1	40.529213	92.319565	0	0.221	-0.001	-0.022	0.0	111.0
0.0	0.0	1	1	400.0	400.0	0	1	1	40.529213	92.319565	0	0.221	0.0	-0.004	0.0	111.0
0.0	0.0	1	1	400.0	400.0	0	1	1	40.529213	92.319565	0	0.221	-0.001	-0.021	0.0	111.0
0.0	0.0	1	1	400.0	400.0	0	1	1	40.529213	92.319565	0	0.221	0.0	0.033	0.0	111.0
0.0	0.0	1	1	400.0	400.0	0	1	1	40.529213	92.319565	0	0.221	-0.001	-0.027	0.0	111.0
0.0	0.0	1	1	400.0	400.0	0	1	1	40.529213	92.319565	0	0.221	0.0	0.012	0.0	111.0
0.0	0.0	1	1	400.0	400.0	0	1	1	40.529213	92.319565	0	0.221	-0.001	-0.025	0.0	111.0
0.0	0.0	1	1	400.0	400.0	0	1	1	40.529213	92.319565	0	0.221	-0.001	-0.023	0.0	111.0
0.0	0.0	1	1	400.0	400.0	0	1	1	40.529213	92.319565	0	0.221	-0.001	-0.025	0.0	111.0
0.0	0.0	1	1	400.0	400.0	0	1	1	40.529213	92.319565	0	0.221	-0.001	-0.026	0.0	111.0
0.0	0.0	1	1	400.0	400.0	0	1	1	40.529213	92.319565	0	0.221	0.0	0.003	0.0	111.0
0.0	0.0	1	1	400.0	400.0	0	1	1	40.529213	92.319565	0	0.221	0.0	0.007	0.0	111.0
0.0	0.0	1	1	400.0	400.0	0	1	1	40.529213	92.319565	0	0.221	-0.001	-0.019	0.0	111.0
0.0	0.0	1	1	400.0	400.0	0	1	1	40.529213	92.319565	0	0.221	-0.001	-0.02	0.0	111.0
0.0	0.0	1	1	400.0	400.0	0	1	1	40.529213	92.319565	0	0.221	-0.001	-0.027	0.0	111.0
0.0	0.0	1	1	400.0	400.0	0	1	1	40.529213	92.319565	0	0.221	0.0	-0.009	0.0	111.0
0.0	0.0	1	1	400.0	400.0	0	1	1	40.529213	92.319565	0	0.221	-0.001	-0.012	0.0	111.0
0.0	0.0	1	1	400.0	400.0	0	1	1	40.529213	92.319565	0	0.221	0.0	0.013	0.0	111.0
0.0	0.0	1	1	400.0	400.0	0	1	1	40.529213	92.319565	0	0.221	-0.001	-0.08	0.0	111.0
0.0	0.0	1	1	400.0	400.0	0	1	1	40.529213	92.319565	0	0.221	0.0	0.006	0.0	111.0
0.0	0.0	1	1	400.0	400.0	0	1	1	40.529213	92.319565	0	0.221	-0.001	-0.135	0.0	111.0
0.0	0.0	1	1	400.0	400.0	0	1	1	40.529213	92.319565	0	0.221	0.0	0.0	0.0	111.0
0.0	0.0	1	1	400.0	400.0	0	1	1	40.529213	92.319565	0	0.221	0.0	0.058	0.0	111.0
0.0	0.0	1	1	400.0	400.0	0	1	1	40.529213	92.319565	0	0.221	0.0	-0.002	0.0	111.0
0.0	0.0	1	1	400.0	400.0	0	1	1	40.529213	92.319565	0	0.221	-0.001	-0.031	0.0	111.0
0.0	0.0	1	1	400.0	400.0	0	1	1	40.529213	92.319565	0	0.221	0.0	0.007	0.0	111.0
0.0	0.0	1	1	400.0	400.0	0	1	1	40.529213	92.319565	0	0.221	0.0	0.009	0.0	111.0
0.0	0.0	1	1	400.0	400.0	0	1	1	40.529213	92.319565	0	0.221	0.0	0.124	0.0	111.0
0.0	0.0	1	1	400.0	400.0	0	1	1	40.529213	92.319565	0	0.221	0.0	0.065	0.0	111.0
0.0	0.0	1	1	400.0	400.0	0	1	1	40.529213	92.319565	0	0.221	0.0	-0.003	0.0	111.0
0.0	0.0	1	1	400.0	400.0	0	1	1	40.529213	92.319565	0	0.221	0.0	-0.007	0.0	111.0
0.0	0.0	1	1	400.0	400.0	0	1	1	40.529213	92.319565	0	0.221	-0.001	-0.029	0.0	111.0
0.0	0.0	1	1	400.0	400.0	0	1	1	40.529213	92.319565	0	0.221	0.0	0.018	0.0	111.0
0.0	0.0	1	1	400.0	400.0	0	1	1	40.529213	92.319565	0	0.221	0.0	0.0	0.0	111.0
0.0	0.0	1	1	400.0	400.0	0	1	1	40.529213	92.319565	0	0.221	-0.001	-0.037	0.0	111.0
0.0	0.0	1	1	400.0	400.0	0	1	1	40.529213	92.319565	0	0.221	-0.001	-0.037	0.0	111.0
0.0	0.0	1	1	400.0	400.0	0	1	1	40.529213	92.319565	0	0.221	-0.001	-0.05	0.0	111.0
0.0	0.0	1	1	400.0	400.0	0	1	1	40.529213	92.319565	0	0.221	-0.001	-0.038	0.0	111.0
0.0	0.0	1	1	400.0	400.0	0	1	1	40.529213	92.319565	0	0.221	0.0	-0.002	0.0	111.0
0.0	0.0	1	1	400.0	400.0	0	1	1	40.529213	92.319565	0	0.221	-0.001	-0.014	0.0	111.0
0.0	0.0	1	1	400.0	400.0	0	1	1	40.529213	92.319565	0	0.221	0.0	0.003	0.0	111.0
0.0	0.0	1	1	400.0	400.0	0	1	1	40.529213	92.319565	0	0.221	0.0	0.117	0.0	111.0
0.0	0.0	1	1	400.0	400.0	0	1	1	40.529213	92.319565	0	0.221	-0.001	-0.022	0.0	111.0
0.0	0.0	1	1	400.0	400.0	0	1	1	40.529213	92.319565	0	0.221	-0.001	-0.029	0.0	111.0
0.0	0.0	1	1	400.0	400.0	0	1	1	40.529213	92.319565	0	0.221	0.0	0.006	0.0	111.0
0.0	0.0	1	1	400.0	400.0	0	1	1	40.529213	92.319565	0	0.221	0.0	0.017	0.0	111.0
0.0	0.0	1	1	400.0	400.0	0	1	1	40.529213	92.319565	0	0.221	0.0	-0.006	0.0	111.0
0.0	0.0	1	1	400.0	400.0	0	1	1	40.529213	92.319565	0	0.221	-0.001	-0.029	0.0	111.0
0.0	0.0	1	1	400.0	400.0	0	1	1	40.529213	92.319565	0	0.221	-0.001	-0.015	0.0	111.0
0.0	0.0	1	1	400.0	400.0	0	1	1	40.529213	92.319565	0	0.221	0.0	0.0	0.0	111.0
0.0	0.0	1	1	400.0	400.0	0	1	1	40.529213	92.319565	0	0.221	-0.001	-0.029	0.0	111.0
0.0	0.0	1	1	400.0	400.0	0	1	1	40.529213	92.319565	0	0.221	-0.001	-0.021	0.0	111.0
0.0	0.0	1	1	400.0	400.0	0	1	1	40.529213	92.319565	0	0.221	-0.001	-0.026	0.0	111.0
0.0	0.0	1	1	400.0	400.0	0	1	1	40.529213	92.319565	0	0.221	0.0	-0.008	0.0	111.0
0.0	0.0	1	1	400.0	400.0	0	1	1	40.529213	92.319565	0	0.221	-0.001	-0.014	0.0	111.0
0.0	0.0	1	1	400.0	400.0	0	1	1	40.529213	92.319565	0	0.221	0.0	0.128	0.0	111.0
0.0	0.0	1	1	400.0	400.0	0	1	1	40.529213	92.319565	0	0.221	0.0	0.012	0.0	111.0
0.0	0.0	1	1	400.0	400.0	0	1	1	40.529213	92.319565	0	0.221	0.0	0.035	0.0	111.0
0.0	0.0	1	1	400.0	400.0	0	1	1	40.529213	92.319565	0	0.221	0.0	-0.003	0.0	111.0
0.0	0.0	1	1	400.0	400.0	0	1	1	40.529213	92.319565	0	0.221	-0.001	-0.033	0.0	111.0
0.0	0.0	1	1	400.0	400.0	0	1	1	40.529213	92.319565	0	0.221	0.0	0.01	0.0	111.0
0.0	0.0	1	1	400.0	400.0	0	1	1	40.529213	92.319565	0	0.221	0.0	-0.007	0.0	111.0
0.0	0.0	1	1	400.0	400.0	0	1	1	40.529213	92.319565	0	0.221	-0.001	-0.024	0.0	111.0
0.0	0.0	1	1	400.0	400.0	0	1	1	40.529213	92.319565	0	0.221	0.0	-0.011	0.0	111.0
0.0	0.0	1	1	400.0	400.0	0	1	1	40.529213	92.319565	0	0.221	0.0	0.0	0.0	111.0
0.0	0.0	1	1	400.0	400.0	0	1	1	40.529213	92.319565	0	0.221	0.0	0.103	0.0	111.0
0.0	0.0	1	1	400.0	400.0	0	1	1	40.529213	92.319565	0	0.221	-0.001	-0.016	0.0	111.0
0.0	0.0	1	1	400.0	400.0	0	1	1	40.529213	92.319565	0	0.221	0.0	0.013	0.0	111.0
0.0	0.0	1	1	400.0	400.0	0	1	1	40.529213	92.319565	0	0.221	0.0	-0.002	0.0	111.0
0.0	0.0	1	1	400.0	400.0	0	1	1	40.529213	92.319565	0	0.221	-0.001	-0.208	0.0	111.0
0.0	0.0	1	1	400.0	400.0	0	1	1	40.529213	92.319565	0	0.221	-0.001	-0.025	0.0	111.0
0.0	0.0	1	1	400.0	400.0	0	1	1	40.529213	92.319565	0	0.221	0.0	0.004	0.0	111.0
0.0	0.0	1	1	400.0	400.0	0	1	1	40.529213	92.319565	0	0.221	-0.001	-0.027	0.0	111.0
0.0	0.0	1	1	400.0	400.0	0	1	1	40.529213	92.319565	0	0.221	0.0	-0.003	0.0	111.0
0.0	0.0	1	1	400.0	400.0	0	1	1	40.529213	92.319565	0	0.221	-0.001	-0.025	0.0	111.0
0.0	0.0	1	1	400.0	400.0	0	1	1	40.529213	92.319565	0	0.221	0.0	0.049	0.0	111.0
0.0	0.0	1	1	400.0	400.0	0	1	1	40.529213	92.319565	0	0.221	0.0	-0.004	0.0	111.0
0.0	0.0	1	1	400.0	400.0	0	1	1	40.529213	92.319565	0	0.221	0.0	0.023	0.0	111.0
0.0	0.0	1	1	400.0	400.0	0	1	1	40.529213	92.319565	0	0.221	0.0	-0.01	0.0	111.0
0.0	0.0	1	1	400.0	400.0	0	1	1	40.529213	92.319565	0	0.221	0.0	0.046	0.0	111.0
0.0	0.0	1	1	400.0	400.0	0	1	1	40.529213	92.319565	0	0.221	-0.001	-0.037	0.0	111.0
0.0	0.0	1	1	400.0	400.0	0	1	1	40.529213	92.319565	0	0.221	0.0	0.012	0.0	111.0
0.0	0.0	1	1	400.0	400.0	0	1	1	40.529213	92.319565	0	0.221	0.0	0.008	0.0	111.0
0.0	0.0	1	1	400.0	400.0	0	1	1	40.529213	92.319565	0	0.221	-0.001	-0.021	0.0	111.0
0.0	0.0	1	1	400.0	400.0	0	1	1	40.529213	92.319565	0	0.221	-0.001	-0.127	0.0	111.0
0.0	0.0	1	1	400.0	400.0	0	1	1	40.529213	92.319565	0	0.221	0.0	0.006	0.0	111.0
0.0	0.0	1	1	400.0	400.0	0	1	1	40.529213	92.319565	0	0.221	0.0	0.024	0.0	111.0
0.0	0.0	1	1	400.0	400.0	0	1	1	40.529213	92.319565	0	0.221	0.0	0.004	0.0	111.0
0.0	0.0	1	1	400.0	400.0	0	1	1	40.529213	92.319565	0	0.221	0.0	0.026	0.0	111.0
0.0	0.0	1	1	400.0	400.0	0	1	1	40.529213	92.319565	0	0.221	-0.001	-0.018	0.0	111.0
0.0	0.0	1	1	400.0	400.0	0	1	1	40.529213	92.319565	0	0.221	0.0	0.005	0.0	111.0
0.0	0.0	1	1	400.0	400.0	0	1	1	40.529213	92.319565	0	0.221	-0.001	-0.019	0.0	111.0
0.0	0.0	1	1	400.0	400.0	0	1	1	40.529213	92.319565	0	0.221	0.0	0.024	0.0	111.0
0.0	0.0	1	1	400.0	400.0	0	1	1	40.529213	92.319565	0	0.221	0.0	0.026	0.0	111.0
0.0	0.0	1	1	400.0	400.0	0	1	1	40.529213	92.319565	0	0.221	0.0	0.01	0.0	111.0
0.0	0.0	1	1	400.0	400.0	0	1	1	40.529213	92.319565	0	0.221	0.0	-0.003	0.0	111.0
0.0	0.0	1	1	400.0	400.0	0	1	1	40.529213	92.319565	0	0.221	0.0	0.038	0.0	111.0
0.0	0.0	1	1	400.0	400.0	0	1	1	40.529213	92.319565	0	0.221	0.0	0.021	0.0	111.0
0.0	0.0	1	1	400.0	400.0	0	1	1	40.529213	92.319565	0	0.221	0.0	0.008	0.0	111.0
0.0	0.0	1	1	400.0	400.0	0	1	1	40.529213	92.319565	0	0.221	0.0	0.001	0.0	111.0
0.0	0.0	1	1	400.0	400.0	0	1	1	40.529213	92.319565	0	0.221	-0.001	-0.021	0.0	111.0
0.0	0.0	1	1	400.0	400.0	0	1	1	40.529213	92.319565	0	0.221	0.0	0.039	0.0	111.0
0.0	0.0	1	1	400.0	400.0	0	1	1	40.529213	92.319565	0	0.221	0.0	0.003	0.0	111.0
0.0	0.0	1	1	400.0	400.0	0	1	1	40.529213	92.319565	0	0.221	0.0	-0.009	0.0	111.0
0.0	0.0	1	1	400.0	400.0	0	1	1	40.529213	92.319565	0	0.221	0.0	0.013	0.0	111.0
0.0	0.0	1	1	400.0	400.0	0	1	1	40.529213	92.319565	0	0.221	-0.001	-0.028	0.0	111.0
0.0	0.0	1	1	400.0	400.0	0	1	1	40.529213	92.319565	0	0.221	-0.001	-0.155	0.0	111.0
0.0	0.0	1	1	400.0	400.0	0	1	1	40.529213	92.319565	0	0.221	0.0	0.014	0.0	111.0
0.0	0.0	1	1	400.0	400.0	0	1	1	40.529213	92.319565	0	0.221	-0.001	-0.102	0.0	111.0
0.0	0.0	1	1	400.0	400.0	0	1	1	40.529213	92.319565	0	0.221	0.0	0.021	0.0	111.0
0.0	0.0	1	1	400.0	400.0	0	1	1	40.529213	92.319565	0	0.221	0.0	0.019	0.0	111.0
0.0	0.0	1	1	400.0	400.0	0	1	1	40.529213	92.319565	0	0.221	0.0	0.104	0.0	111.0
0.0	0.0	1	1	400.0	400.0	0	1	1	40.529213	92.319565	0	0.221	0.0	0.003	0.0	111.0
0.0	0.0	1	1	400.0	400.0	0	1	1	40.529213	92.319565	0	0.221	0.0	-0.003	0.0	111.0
0.0	0.0	1	1	400.0	400.0	0	1	1	40.529213	92.319565	0	0.221	0.0	0.024	0.0	111.0
0.0	0.0	1	1	400.0	400.0	0	1	1	40.529213	92.319565	0	0.221	-0.001	-0.015	0.0	111.0
0.0	0.0	1	1	400.0	400.0	0	1	1	40.529213	92.319565	0	0.221	0.0	0.001	0.0	111.0
0.0	0.0	1	1	400.0	400.0	0	1	1	40.529213	92.319565	0	0.221	0.0	0.033	0.0	111.0
0.0	0.0	1	1	400.0	400.0	0	1	1	40.529213	92.319565	0	0.221	0.0	0.066	0.0	111.0
0.0	0.0	1	1	400.0	400.0	0	1	1	40.529213	92.319565	0	0.221	0.0	0.005	0.0	111.0
0.0	0.0	1	1	400.0	400.0	0	1	1	40.529213	92.319565	0	0.221	0.0	0.011	0.0	111.0
0.0	0.0	1	1	400.0	400.0	0	1	1	40.529213	92.319565	0	0.221	0.0	-0.007	0.0	111.0
0.0	0.0	1	1	400.0	400.0	0	1	1	40.529213	92.319565	0	0.221	0.0	-0.006	0.0	111.0
0.0	0.0	1	1	400.0	400.0	0	1	1	40.529213	92.319565	0	0.221	-0.001	-0.023	0.0	111.0
0.0	0.0	1	1	400.0	400.0	0	1	1	40.529213	92.319565	0	0.221	-0.001	-0.031	0.0	111.0
5555.5557	400.0	1	1	400.0	400.0	0	1	1	40.529213	92.319565	1	0.221	0.0	0.007	0.0	111.0
5555.5557	400.0	1	1	400.0	400.0	0	1	1	40.529213	92.319565	1	0.221	-0.001	-0.017	0.0	111.0
5555.5557	400.0	1	1	400.0	400.0	0	1	1	40.529213	92.319565	1	0.221	0.0	-0.011	0.0	111.0
5555.5557	400.0	1	1	400.0	400.0	0	1	1	40.529213	92.319565	1	0.221	0.002	0.371	0.392	111.0
5555.5557	400.0	1	1	400.0	400.0	0	1	1	40.529213	92.319565	1	0.221	0.006	0.608	0.757	111.0
5555.5557	400.0	1	1	400.0	400.0	0	1	1	40.529213	92.319565	1	0.221	0.012	0.785	0.757	111.0
5555.5557	400.0	1	1	400.0	400.0	0	1	1	40.529213	92.319565	1	0.221	0.022	1.452	1.413	111.0
5555.5557	400.0	1	1	400.0	400.0	0	1	1	40.529213	92.319565	1	0.221	0.032	1.693	1.706	111.0
5555.5557	400.0	1	1	400.0	400.0	0	1	1	40.529213	92.319565	1	0.221	0.044	1.724	1.706	111.0
5555.5557	400.0	1	1	400.0	400.0	0	1	1	40.529213	92.319565	1	0.221	0.058	2.224	2.232	111.0
5555.5557	400.0	1	1	400.0	400.0	0	1	1	40.529213	92.319565	1	0.221	0.071	2.285	2.232	111.0
5555.5557	400.0	1	1	400.0	400.0	0	1	1	40.529213	92.319565	1	0.222	0.085	2.659	2.686	111.0
5555.5557	400.0	1	1	400.0	400.0	0	1	1	40.529213	92.319565	1	0.222	0.101	2.913	2.889	111.0
5555.5557	400.0	1	1	400.0	400.0	0	1	1	40.529213	92.319565	1	0.222	0.113	2.86	2.889	111.0
5555.5557	400.0	1	1	400.0	400.0	0	1	1	40.529213	92.319565	1	0.222	0.128	3.215	3.255	111.0
5555.5557	400.0	1	1	400.0	400.0	0	1	1	40.529213	92.319565	1	0.222	0.143	3.259	3.417	111.0
5555.5557	400.0	1	1	400.0	400.0	0	1	1	40.529213	92.319565	1	0.222	0.156	3.437	3.417	111.0
5555.5557	400.0	1	1	400.0	400.0	0	1	1	40.529213	92.319565	1	0.222	0.171	3.703	3.71	111.0
5555.5557	400.0	1	1	400.0	400.0	0	1	1	40.529213	92.319565	1	0.222	0.184	3.615	3.71	111.0
5555.5557	400.0	1	1	400.0	400.0	0	1	1	40.529213	92.319565	1	0.223	0.198	3.999	3.963	111.0
5555.5557	400.0	1	1	400.0	400.0	0	1	1	40.529213	92.319565	1	0.223	0.212	4.014	4.075	111.0
5555.5557	400.0	1	1	400.0	400.0	0	1	1	40.529213	92.319565	1	0.223	0.224	4.055	4.075	111.0
5555.5557	400.0	1	1	400.0	400.0	0	1	1	40.529213	92.319565	1	0.223	0.237	4.428	4.279	111.0
5555.5557	400.0	1	1	400.0	400.0	0	1	1	40.529213	92.319565	1	0.223	0.25	4.368	4.369	111.0
5555.5557	400.0	1	1	400.0	400.0	0	1	1	40.529213	92.319565	1	0.223	0.261	4.417	4.369	111.0
5555.5557	400.0	1	1	400.0	400.0	0	1	1	40.529213	92.319565	1	0.223	0.271	4.499	4.531	111.0
5555.5557	400.0	1	1	400.0	400.0	0	1	1	40.529213	92.319565	1	0.223	0.281	4.514	4.531	111.0
5555.5557	400.0	1	1	400.0	400.0	0	1	1	40.529213	92.319565	1	0.223	0.29	4.621	4.604	111.0
5555.5557	400.0	1	1	400.0	400.0	0	1	1	40.529213	92.319565	1	0.224	0.3	4.786	4.736	111.0
5555.5557	400.0	1	1	400.0	400.0	0	1	1	40.529213	92.319565	1	0.224	0.309	4.745	4.736	111.0
5555.5557	400.0	1	1	400.0	400.0	0	1	1	40.529213	92.319565	1	0.224	0.317	4.777	4.794	111.0
5555.5557	400.0	1	1	400.0	400.0	0	1	1	40.529213	92.319565	1	0.224	0.326	4.835	4.898	111.0
5555.5557	400.0	1	1	400.0	400.0	0	1	1	40.529213	92.319565	1	0.224	0.334	4.877	4.898	111.0
5555.5557	400.0	1	1	400.0	400.0	0	1	1	40.529213	92.319565	1	0.224	0.342	4.984	4.989	111.0
5555.5557	400.0	1	1	400.0	400.0	0	1	1	40.529213	92.319565	1	0.224	0.35	5.086	4.989	111.0
5555.5557	400.0	1	1	400.0	400.0	0	1	1	40.529213	92.319565	1	0.224	0.356	5.014	5.03	111.0
5555.5557	400.0	1	1	400.0	400.0	0	1	1	40.529213	92.319565	1	0.224	0.363	5.071	5.102	111.0
5555.5557	400.0	1	1	400.0	400.0	0	1	1	40.529213	92.319565	1	0.225	0.369	5.128	5.102	111.0
5555.5557	400.0	1	1	400.0	400.0	0	1	1	40.529213	92.319565	1	0.225	0.375	5.146	5.134	111.0
5555.5557	400.0	1	1	400.0	400.0	0	1	1	40.529213	92.319565	1	0.225	0.381	5.21	5.192	111.0
5555.5557	400.0	1	1	400.0	400.0	0	1	1	40.529213	92.319565	1	0.225	0.385	5.299	5.192	111.0
5555.5557	400.0	1	1	400.0	400.0	0	1	1	40.529213	92.319565	1	0.225	0.389	5.23	5.244	111.0
5555.5557	400.0	1	1	400.0	400.0	0	1	1	40.529213	92.319565	1	0.225	0.394	5.442	5.244	111.0
5555.5557	400.0	1	1	400.0	400.0	0	1	1	40.529213	92.319565	1	0.225	0.398	5.26	5.266	111.0
5555.5557	400.0	1	1	400.0	400.0	0	1	1	40.529213	92.319565	1	0.225	0.403	5.322	5.307	111.0
5555.5557	400.0	1	1	400.0	400.0	0	1	1	40.529213	92.319565	1	0.225	0.405	5.276	5.307	111.0
5555.5557	400.0	1	1	400.0	400.0	0	1	1	40.529213	92.319565	1	0.225	0.409	5.332	5.325	111.0
5555.5557	400.0	1	1	400.0	400.0	0	1	1	40.529213	92.319565	1	0.225	0.413	5.437	5.356	111.0
5555.5557	400.0	1	1	400.0	400.0	0	1	1	40.529213	92.319565	1	0.225	0.417	5.422	5.356	111.0
5555.5557	400.0	1	1	400.0	400.0	0	1	1	40.529213	92.319565	1	0.225	0.421	5.385	5.371	111.0
5555.5557	400.0	1	1	400.0	400.0	0	1	1	40.529213	92.319565	1	0.225	0.423	5.398	5.371	111.0
5555.5557	400.0	1	1	400.0	400.0	0	1	1	40.529213	92.319565	1	0.225	0.425	5.423	5.397	111.0
5555.5557	400.0	1	1	400.0	400.0	0	1	1	40.529213	92.319565	1	0.225	0.427	5.44	5.409	111.0
5555.5557	400.0	1	1	400.0	400.0	0	1	1	40.529213	92.319565	1	0.225	0.429	5.469	5.409	111.0
5555.5557	400.0	1	1	400.0	400.0	0	1	1	40.529213	92.319565	1	0.225	0.431	5.454	5.429	111.0
5555.5557	400.0	1	1	400.0	400.0	0	1	1	40.529213	92.319565	1	0.225	0.434	5.415	5.438	111.0
5555.5557	400.0	1	1	400.0	400.0	0	1	1	40.529213	92.319565	1	0.225	0.436	5.407	5.438	111.0
5555.5557	400.0	1	1	400.0	400.0	0	1	1	40.529213	92.319565	1	0.225	0.438	5.446	5.455	111.0
5555.5557	400.0	1	1	400.0	400.0	0	1	1	40.529213	92.319565	1	0.225	0.44	5.325	5.455	111.0
5555.5557	400.0	1	1	400.0	400.0	0	1	1	40.529213	92.319565	1	0.225	0.441	5.457	5.464	111.0
5555.5557	400.0	1	1	400.0	400.0	0	1	1	40.529213	92.319565	1	0.225	0.441	5.516	5.476	111.0
5555.5557	400.0	1	1	400.0	400.0	0	1	1	40.529213	92.319565	1	0.225	0.441	5.395	5.476	111.0
5555.5557	400.0	1	1	400.0	400.0	0	1	1	40.529213	92.319565	1	0.225	0.441	5.484	5.483	111.0
5555.5557	400.0	1	1	400.0	400.0	0	1	1	40.529213	92.319565	1	0.225	0.441	5.433	5.493	111.0
5555.5557	400.0	1	1	400.0	400.0	0	1	1	40.529213	92.319565	1	0.225	0.441	5.427	5.493	111.0
5555.5557	400.0	1	1	400.0	400.0	1	1	1	40.529213	92.319565	1	0.225	0.442	5.477	5.503	111.0
5555.5557	400.0	1	1	400.0	400.0	1	1	1	40.529213	92.319565	1	0.225	0.442	5.509	5.503	111.0
5555.5557	400.0	1	1	400.0	400.0	1	1	1	40.529213	92.319565	1	0.225	0.442	5.525	5.508	111.0
5555.5557	400.0	1	1	400.0	400.0	1	1	1	40.529213	92.319565	1	0.225	0.442	5.413	5.514	111.0
5555.5557	400.0	1	1	400.0	400.0	1	1	1	40.529213	92.319565	1	0.225	0.442	5.437	5.514	111.0
5555.5557	400.0	1	1	400.0	400.0	1	1	1	40.529213	92.319565	1	0.225	0.442	5.513	5.517	111.0
5555.5557	400.0	1	1	400.0	400.0	1	1	1	40.529213	92.319565	1	0.225	0.443	5.612	5.524	111.0
5555.5557	400.0	1	1	400.0	400.0	1	1	1	40.529213	92.319565	1	0.225	0.444	5.436	5.524	111.0
5555.5557	400.0	1	1	400.0	400.0	1	1	1	40.529213	92.319565	1	0.225	0.444	5.523	5.527	111.0
5555.5557	400.0	1	1	400.0	400.0	1	1	1	40.529213	92.319565	1	0.225	0.445	5.561	5.527	111.0
5555.5557	400.0	1	1	400.0	400.0	1	1	1	40.529213	92.319565	1	0.225	0.445	5.514	5.531	111.0
5555.5557	400.0	1	1	400.0	400.0	1	1	1	40.529213	92.319565	1	0.225	0.445	5.548	5.535	111.0
5555.5557	400.0	1	1	400.0	400.0	1	1	1	40.529213	92.319565	1	0.225	0.445	5.494	5.535	111.0
5555.5557	400.0	1	1	400.0	400.0	1	1	1	40.529213	92.319565	1	0.225	0.446	5.609	5.537	111.0
5555.5557	400.0	1	1	400.0	400.0	1	1	1	40.529213	92.319565	1	0.225	0.447	5.571	5.541	111.0
5555.5557	400.0	1	1	400.0	400.0	1	1	1	40.529213	92.319565	1	0.225	0.449	5.571	5.541	111.0
5555.5557	400.0	1	1	400.0	400.0	1	1	1	40.529213	92.319565	1	0.225	0.449	5.478	5.543	111.0
5555.5557	400.0	1	1	400.0	400.0	1	1	1	40.529213	92.319565	1	0.225	0.45	5.517	5.543	111.0
5555.5557	400.0	1	1	400.0	400.0	1	1	1	40.529213	92.319565	1	0.225	0.45	5.467	5.545	111.0
5555.5557	400.0	1	1	400.0	400.0	1	1	1	40.529213	92.319565	1	0.225	0.451	5.643	5.547	111.0
5555.5557	400.0	1	1	400.0	400.0	1	1	1	40.529213	92.319565	1	0.225	0.453	5.736	5.547	111.0
5555.5557	400.0	1	1	400.0	400.0	1	1	1	40.529213	92.319565	1	0.225	0.454	5.551	5.548	111.0
5555.5557	400.0	1	1	400.0	400.0	1	1	1	40.529213	92.319565	1	0.225	0.455	5.566	5.549	111.0
5555.5557	400.0	1	1	400.0	400.0	1	1	1	40.529213	92.319565	1	0.225	0.456	5.574	5.549	111.0
5555.5557	400.0	1	1	400.0	400.0	1	1	1	40.529213	92.319565	1	0.225	0.456	5.49	5.55	111.0
5555.5557	400.0	1	1	400.0	400.0	1	1	1	40.529213	92.319565	1	0.225	0.457	5.517	5.55	111.0
5555.5557	400.0	1	1	400.0	400.0	1	1	1	40.529213	92.319565	1	0.225	0.457	5.536	5.552	111.0
5555.5557	400.0	1	1	400.0	400.0	1	1	1	40.529213	92.319565	1	0.225	0.457	5.504	5.553	111.0
5555.5557	400.0	1	1	400.0	400.0	1	1	1	40.529213	92.319565	1	0.225	0.458	5.562	5.553	111.0
5555.5557	400.0	1	1	400.0	400.0	1	1	1	40.529213	92.319565	1	0.225	0.459	5.488	5.554	111.0
5555.5557	400.0	1	1	400.0	400.0	1	1	1	40.529213	92.319565	1	0.225	0.459	5.438	5.554	111.0
5555.5557	400.0	1	1	400.0	400.0	1	1	1	40.529213	92.319565	1	0.225	0.46	5.52	5.554	111.0
5555.5557	400.0	1	1	400.0	400.0	1	1	1	40.529213	92.319565	1	0.225	0.46	5.554	5.555	111.0
5555.5557	400.0	1	1	400.0	400.0	1	1	1	40.529213	92.319565	1	0.225	0.461	5.559	5.555	111.0
5555.5557	400.0	1	1	400.0	400.0	1	1	1	40.529213	92.319565	1	0.225	0.461	5.562	5.556	111.0
5555.5557	400.0	1	1	400.0	400.0	1	1	1	40.529213	92.319565	1	0.225	0.461	5.631	5.556	111.0
5555.5557	400.0	1	1	400.0	400.0	1	1	1	40.529213	92.319565	1	0.225	0.461	5.573	5.556	111.0
5555.5557	400.0	1	1	400.0	400.0	1	1	1	40.529213	92.319565	1	0.225	0.46	5.554	5.557	111.0
5555.5557	400.0	1	1	400.0	400.0	1	1	1	40.529213	92.319565	1	0.226	0.46	5.547	5.557	111.0
5555.5557	400.0	1	1	400.0	400.0	1	1	1	40.529213	92.319565	1	0.226	0.46	5.482	5.557	111.0
5555.5557	400.0	1	1	400.0	400.0	1	1	1	40.529213	92.319565	1	0.226	0.461	5.616	5.559	111.0
5555.5557	400.0	1	1	400.0	400.0	1	1	1	40.529213	92.319565	1	0.226	0.46	5.539	5.559	111.0
5555.5557	400.0	1	1	400.0	400.0	1	1	1	40.529213	92.319565	1	0.226	0.46	5.493	5.559	111.0
5555.5557	400.0	1	1	400.0	400.0	1	1	1	40.529213	92.319565	1	0.226	0.46	5.52	5.56	111.0
5555.5557	400.0	1	1	400.0	400.0	1	1	1	40.529213	92.319565	1	0.226	0.46	5.551	5.56	111.0
5555.5557	400.0	1	1	400.0	400.0	1	1	1	40.529213	92.319565	1	0.226	0.461	5.634	5.56	111.0
5555.5557	400.0	1	1	400.0	400.0	1	1	1	40.529213	92.319565	1	0.226	0.46	5.49	5.56	111.0
5555.5557	400.0	1	1	400.0	400.0	1	1	1	40.529213	92.319565	1	0.226	0.461	5.563	5.56	111.0
5555.5557	400.0	1	1	400.0	400.0	1	1	1	40.529213	92.319565	1	0.226	0.46	5.55	5.56	111.0
5555.5557	400.0	1	1	400.0	400.0	1	1	1	40.529213	92.319565	1	0.226	0.46	5.504	5.56	111.0
5555.5557	400.0	1	1	400.0	400.0	1	1	1	40.529213	92.319565	1	0.226	0.461	5.605	5.561	111.0
5555.5557	400.0	1	1	400.0	400.0	1	1	1	40.529213	92.319565	1	0.226	0.46	5.533	5.561	111.0
5555.5557	400.0	1	1	400.0	400.0	1	1	1	40.529213	92.319565	1	0.226	0.46	5.517	5.561	111.0
5555.5557	400.0	1	1	400.0	400.0	1	1	1	40.529213	92.319565	1	0.226	0.461	5.597	5.561	111.0
5555.5557	400.0	1	1	400.0	400.0	1	1	1	40.529213	92.319565	1	0.226	0.46	5.525	5.561	111.0
5555.5557	400.0	1	1	400.0	400.0	1	1	1	40.529213	92.319565	1	0.226	0.461	5.566	5.561	111.0
5555.5557	400.0	1	1	400.0	400.0	1	1	1	40.529213	92.319565	1	0.226	0.461	5.596	5.561	111.0
5555.5557	400.0	1	1	400.0	400.0	1	1	1	40.529213	92.319565	1	0.226	0.46	5.537	5.561	111.0
5555.5557	400.0	1	1	400.0	400.0	1	1	1	40.529213	92.319565	1	0.226	0.461	5.59	5.561	111.0
5555.5557	400.0	1	1	400.0	400.0	1	1	1	40.529213	92.319565	1	0.226	0.46	5.544	5.561	111.0
5555.5557	400.0	1	1	400.0	400.0	1	1	1	40.529213	92.319565	1	0.226	0.461	5.559	5.561	111.0
5555.5557	400.0	1	1	400.0	400.0	1	1	1	40.529213	92.319565	1	0.226	0.461	5.586	5.562	111.0
5555.5557	400.0	1	1	400.0	400.0	1	1	1	40.529213	92.319565	1	0.226	0.46	5.552	5.562	111.0
5555.5557	400.0	1	1	400.0	400.0	1	1	1	40.529213	92.319565	1	0.226	0.461	5.571	5.562	111.0
5555.5557	400.0	1	1	400.0	400.0	1	1	1	40.529213	92.319565	1	0.226	0.46	5.509	5.562	111.0
5555.5557	400.0	1	1	400.0	400.0	1	1	1	40.529213	92.319565	1	0.226	0.46	5.521	5.562	111.0
5555.5557	400.0	1	1	400.0	400.0	1	1	1	40.529213	92.319565	1	0.226	0.46	5.509	5.562	111.0
5555.5557	400.0	1	1	400.0	400.0	1	1	1	40.529213	92.319565	1	0.226	0.46	5.528	5.562	111.0
5555.5557	400.0	1	1	400.0	400.0	1	1	1	40.529213	92.319565	1	0.226	0.46	5.513	5.562	111.0
5555.5557	400.0	1	1	400.0	400.0	1	1	1	40.529213	92.319565	1	0.226	0.46	5.504	5.562	111.0
5555.5557	400.0	1	1	400.0	400.0	1	1	1	40.529213	92.319565	1	0.226	0.461	5.57	5.562	111.0
5555.5557	400.0	1	1	400.0	400.0	1	1	1	40.529213	92.319565	1	0.226	0.46	5.544	5.562	111.0
5555.5557	400.0	1	1	400.0	400.0	1	1	1	40.529213	92.319565	1	0.226	0.461	5.612	5.562	111.0
5555.5557	400.0	1	1	400.0	400.0	1	1	1	40.529213	92.319565	1	0.226	0.461	5.57	5.562	111.0
5555.5557	400.0	1	1	400.0	400.0	1	1	1	40.529213	92.319565	1	0.226	0.46	5.551	5.562	111.0
5555.5557	400.0	1	1	400.0	400.0	1	1	1	40.529213	92.319565	1	0.226	0.46	5.555	5.562	111.0
5555.5557	400.0	1	1	400.0	400.0	1	1	1	40.529213	92.319565	1	0.226	0.461	5.621	5.562	111.0
5555.5557	400.0	1	1	400.0	400.0	1	1	1	40.529213	92.319565	1	0.226	0.461	5.561	5.562	111.0
5555.5557	400.0	1	1	400.0	400.0	1	1	1	40.529213	92.319565	1	0.226	0.46	5.498	5.562	111.0
5555.5557	400.0	1	1	400.0	400.0	1	1	1	40.529213	92.319565	1	0.226	0.461	5.639	5.562	111.0
5555.5557	400.0	1	1	400.0	400.0	1	1	1	40.529213	92.319565	1	0.226	0.461	5.604	5.562	111.0
5555.5557	400.0	1	1	400.0	400.0	1	1	1	40.529213	92.319565	1	0.226	0.46	5.554	5.562	111.0
5555.5557	400.0	1	1	400.0	400.0	1	1	1	40.529213	92.319565	1	0.226	0.46	5.551	5.562	111.0
5555.5557	400.0	1	1	400.0	400.0	1	1	1	40.529213	92.319565	1	0.226	0.461	5.578	5.562	111.0
5555.5557	400.0	1	1	400.0	400.0	1	1	1	40.529213	92.319565	1	0.226	0.46	5.554	5.562	111.0
5555.5557	400.0	1	1	400.0	400.0	1	1	1	40.529213	92.319565	1	0.226	0.461	5.559	5.562	111.0
5555.5557	400.0	1	1	400.0	400.0	1	1	1	40.529213	92.319565	1	0.226	0.461	5.616	5.562	111.0
5555.5557	400.0	1	1	400.0	400.0	1	1	1	40.529213	92.319565	1	0.226	0.46	5.528	5.562	111.0
5555.5557	400.0	1	1	400.0	400.0	1	1	1	40.529213	92.319565	1	0.226	0.46	5.528	5.562	111.0
5555.5557	400.0	1	1	400.0	400.0	1	1	1	40.529213	92.319565	1	0.226	0.461	5.624	5.562	111.0
5555.5557	400.0	1	1	400.0	400.0	1	1	1	40.529213	92.319565	1	0.226	0.46	5.532	5.562	111.0
5555.5557	400.0	1	1	400.0	400.0	1	1	1	40.529213	92.319565	1	0.226	0.461	5.566	5.562	111.0
5555.5557	400.0	1	1	400.0	400.0	1	1	1	40.529213	92.319565	1	0.226	0.461	5.589	5.562	111.0
5555.5557	400.0	1	1	400.0	400.0	1	1	1	40.529213	92.319565	1	0.226	0.461	5.586	5.562	111.0
5555.5557	400.0	1	1	400.0	400.0	1	1	1	40.529213	92.319565	1	0.226	0.461	5.6	5.562	111.0
5555.5557	400.0	1	1	400.0	400.0	1	1	1	40.529213	92.319565	1	0.226	0.46	5.554	5.562	111.0
5555.5557	400.0	1	1	400.0	400.0	1	1	1	40.529213	92.319565	1	0.226	0.46	5.505	5.562	111.0
5555.5557	400.0	1	1	400.0	400.0	1	1	1	40.529213	92.319565	1	0.226	0.46	5.554	5.562	111.0
5555.5557	400.0	1	1	400.0	400.0	1	1	1	40.529213	92.319565	1	0.226	0.461	5.574	5.562	111.0
5555.5557	400.0	1	1	400.0	400.0	1	1	1	40.529213	92.319565	1	0.226	0.461	5.623	5.562	111.0
5555.5557	400.0	1	1	400.0	400.0	1	1	1	40.529213	92.319565	1	0.226	0.46	5.527	5.562	111.0
5555.5557	400.0	1	1	400.0	400.0	1	1	1	40.529213	92.319565	1	0.226	0.461	5.574	5.562	111.0
5555.5557	400.0	1	1	400.0	400.0	1	1	1	40.529213	92.319565	1	0.226	0.461	5.601	5.562	111.0
5555.5557	400.0	1	1	400.0	400.0	1	1	1	40.529213	92.319565	1	0.226	0.461	5.585	5.562	111.0
5555.5557	400.0	1	1	400.0	400.0	1	1	1	40.529213	92.319565	1	0.226	0.46	5.528	5.562	111.0
5555.5557	400.0	1	1	400.0	400.0	1	1	1	40.529213	92.319565	1	0.226	0.461	5.601	5.562	111.0
5555.5557	400.0	1	1	400.0	400.0	1	1	1	40.529213	92.319565	1	0.226	0.461	5.585	5.562	111.0
5555.5557	400.0	1	1	400.0	400.0	1	1	1	40.529213	92.319565	1	0.226	0.46	5.512	5.562	111.0
5555.5557	400.0	1	1	400.0	400.0	1	1	1	40.529213	92.319565	1	0.226	0.46	5.547	5.562	111.0
5555.5557	400.0	1	1	400.0	400.0	1	1	1	40.529213	92.319565	1	0.226	0.461	5.574	5.562	111.0
5555.5557	400.0	1	1	400.0	400.0	1	1	1	40.529213	92.319565	1	0.226	0.461	5.578	5.562	111.0
5555.5557	400.0	1	1	400.0	400.0	1	1	1	40.529213	92.319565	1	0.226	0.461	5.616	5.562	111.0
5555.5557	400.0	1	1	400.0	400.0	1	1	1	40.529213	92.319565	1	0.226	0.461	5.612	5.562	111.0
5555.5557	400.0	1	1	400.0	400.0	1	1	1	40.529213	92.319565	1	0.226	0.46	5.509	5.562	111.0
5555.5557	400.0	1	1	400.0	400.0	1	1	1	40.529213	92.319565	1	0.226	0.46	5.512	5.562	111.0
5555.5557	400.0	1	1	400.0	400.0	1	1	1	40.529213	92.319565	1	0.226	0.461	5.589	5.562	111.0
5555.5557	400.0	1	1	400.0	400.0	1	1	1	40.529213	92.319565	1	0.226	0.461	5.585	5.562	111.0
5555.5557	400.0	1	1	400.0	400.0	1	1	1	40.529213	92.319565	1	0.226	0.461	5.577	5.562	111.0
5555.5557	400.0	1	1	400.0	400.0	1	1	1	40.529213	92.319565	1	0.226	0.46	5.536	5.562	111.0
5555.5557	400.0	1	1	400.0	400.0	1	1	1	40.529213	92.319565	1	0.226	0.46	5.317	5.562	111.0
5555.5557	400.0	1	1	400.0	400.0	1	1	1	40.529213	92.319565	1	0.226	0.46	5.547	5.562	111.0
5555.5557	400.0	1	1	400.0	400.0	1	1	1	40.529213	92.319565	1	0.226	0.46	5.532	5.562	111.0
5555.5557	400.0	1	1	400.0	400.0	1	1	1	40.529213	92.319565	1	0.226	0.461	5.672	5.562	111.0
5555.5557	400.0	1	1	400.0	400.0	1	1	1	40.529213	92.319565	1	0.226	0.46	5.528	5.562	111.0
5555.5557	400.0	1	1	400.0	400.0	1	1	1	40.529213	92.319565	1	0.226	0.46	5.547	5.562	111.0
5555.5557	400.0	1	1	400.0	400.0	1	1	1	40.529213	92.319565	1	0.226	0.461	5.604	5.562	111.0
5555.5557	400.0	1	1	400.0	400.0	1	1	1	40.529213	92.319565	1	0.226	0.461	5.566	5.562	111.0
5555.5557	400.0	1	1	400.0	400.0	1	1	1	40.529213	92.319565	1	0.226	0.46	5.489	5.562	111.0
5555.5557	400.0	1	1	400.0	400.0	1	1	1	40.529213	92.319565	1	0.226	0.46	5.521	5.562	111.0
5555.5557	400.0	1	1	400.0	400.0	1	1	1	40.529213	92.319565	1	0.226	0.46	5.457	5.562	111.0
5555.5557	400.0	1	1	400.0	400.0	1	1	1	40.529213	92.319565	1	0.226	0.461	5.589	5.562	111.0
5555.5557	400.0	1	1	400.0	400.0	1	1	1	40.529213	92.319565	1	0.226	0.46	5.524	5.562	111.0
5555.5557	400.0	1	1	400.0	400.0	1	1	1	40.529213	92.319565	1	0.226	0.461	5.589	5.562	111.0
5555.5557	400.0	1	1	400.0	400.0	1	1	1	40.529213	92.319565	1	0.226	0.46	5.543	5.562	111.0
5555.5557	400.0	1	1	400.0	400.0	1	1	1	40.529213	92.319565	1	0.226	0.46	5.509	5.562	111.0
5555.5557	400.0	1	1	400.0	400.0	1	1	1	40.529213	92.319565	1	0.226	0.461	5.612	5.562	111.0
5555.5557	400.0	1	1	400.0	400.0	1	1	1	40.529213	92.319565	1	0.226	0.461	5.593	5.562	111.0
5555.5557	400.0	1	1	400.0	400.0	1	1	1	40.529213	92.319565	1	0.226	0.46	5.528	5.562	111.0
5555.5557	400.0	1	1	400.0	400.0	1	1	1	40.529213	92.319565	1	0.226	0.461	5.616	5.562	111.0
5555.5557	400.0	1	1	400.0	400.0	1	1	1	40.529213	92.319565	1	0.226	0.461	5.631	5.562	111.0
5555.5557	400.0	1	1	400.0	400.0	1	1	1	40.529213	92.319565	1	0.226	0.459	5.551	5.562	111.0
5555.5557	400.0	1	1	400.0	400.0	1	1	1	40.529213	92.319565	1	0.226	0.46	5.551	5.562	111.0
5555.5557	400.0	1	1	400.0	400.0	1	1	1	40.529213	92.319565	1	0.226	0.461	5.608	5.562	111.0
5555.5557	400.0	1	1	400.0	400.0	1	1	1	40.529213	92.319565	1	0.226	0.461	5.593	5.562	111.0
5555.5557	400.0	1	1	400.0	400.0	1	1	1	40.529213	92.319565	1	0.226	0.46	5.536	5.562	111.0
5555.5557	400.0	1	1	400.0	400.0	1	1	1	40.529213	92.319565	1	0.226	0.461	5.612	5.562	111.0
5555.5557	400.0	1	1	400.0	400.0	1	1	1	40.529213	92.319565	1	0.226	0.461	5.57	5.562	111.0
5555.5557	400.0	1	1	400.0	400.0	1	1	1	40.529213	92.319565	1	0.226	0.461	5.601	5.562	111.0
5555.5557	400.0	1	1	400.0	400.0	1	1	1	40.529213	92.319565	1	0.226	0.461	5.627	5.562	111.0
5555.5557	400.0	1	1	400.0	400.0	1	1	1	40.529213	92.319565	1	0.226	0.461	5.688	5.562	111.0
5555.5557	400.0	1	1	400.0	400.0	1	1	1	40.529213	92.319565	1	0.226	0.46	5.489	5.562	111.0
5555.5557	400.0	1	1	400.0	400.0	1	1	1	40.529213	92.319565	1	0.226	0.461	5.585	5.562	111.0
5555.5557	400.0	1	1	400.0	400.0	1	1	1	40.529213	92.319565	1	0.226	0.46	5.479	5.562	111.0
5555.5557	400.0	1	1	400.0	400.0	1	1	1	40.529213	92.319565	1	0.226	0.461	5.562	5.562	111.0
5555.5557	400.0	1	1	400.0	400.0	1	1	1	40.529213	92.319565	1	0.226	0.46	5.524	5.562	111.0
5555.5557	400.0	1	1	400.0	400.0	1	1	1	40.529213	92.319565	1	0.226	0.461	5.577	5.562	111.0
5555.5557	400.0	1	1	400.0	400.0	1	1	1	40.529213	92.319565	1	0.226	0.461	5.581	5.562	111.0
5555.5557	400.0	1	1	400.0	400.0	1	1	1	40.529213	92.319565	1	0.226	0.461	5.566	5.562	111.0
5555.5557	400.0	1	1	400.0	400.0	1	1	1	40.529213	92.319565	1	0.226	0.461	5.601	5.562	111.0
5555.5557	400.0	1	1	400.0	400.0	1	1	1	40.529213	92.319565	1	0.226	0.46	5.547	5.562	111.0
5555.5557	400.0	1	1	400.0	400.0	1	1	1	40.529213	92.319565	1	0.226	0.461	5.57	5.562	111.0
5555.5557	400.0	1	1	400.0	400.0	1	1	1	40.529213	92.319565	1	0.226	0.461	5.562	5.562	111.0
5555.5557	400.0	1	1	400.0	400.0	1	1	1	40.529213	92.319565	1	0.226	0.461	5.574	5.562	111.0
5555.5557	400.0	1	1	400.0	400.0	1	1	1	40.529213	92.319565	1	0.226	0.46	5.416	5.562	111.0
5555.5557	400.0	1	1	400.0	400.0	1	1	1	40.529213	92.319565	1	0.226	0.46	5.524	5.562	111.0
5555.5557	400.0	1	1	400.0	400.0	1	1	1	40.529213	92.319565	1	0.226	0.461	5.577	5.562	111.0
5555.5557	400.0	1	1	400.0	400.0	1	1	1	40.529213	92.319565	1	0.226	0.461	5.581	5.562	111.0
5555.5557	400.0	1	1	400.0	400.0	1	1	1	40.529213	92.319565	1	0.226	0.461	5.593	5.562	111.0
5555.5557	400.0	1	1	400.0	400.0	1	1	1	40.529213	92.319565	1	0.226	0.461	5.577	5.562	111.0
5555.5557	400.0	1	1	400.0	400.0	1	1	1	40.529213	92.319565	1	0.226	0.46	5.524	5.562	111.0
5555.5557	400.0	1	1	400.0	400.0	1	1	1	40.529213	92.319565	1	0.226	0.46	5.547	5.562	111.0
5555.5557	400.0	1	1	400.0	400.0	1	1	1	40.529213	92.319565	1	0.226	0.46	5.524	5.562	111.0
5555.5557	400.0	1	1	400.0	400.0	1	1	1	40.529213	92.319565	1	0.226	0.46	5.489	5.562	111.0
5555.5557	400.0	1	1	400.0	400.0	1	1	1	40.529213	92.319565	1	0.226	0.46	5.539	5.562	111.0
5555.5557	400.0	1	1	400.0	400.0	1	1	1	40.529213	92.319565	1	0.226	0.46	5.543	5.562	111.0
5555.5557	400.0	1	1	400.0	400.0	1	1	1	40.529213	92.319565	1	0.226	0.46	5.462	5.562	111.0
5555.5557	400.0	1	1	400.0	400.0	1	1	1	40.529213	92.319565	1	0.226	0.46	5.535	5.562	111.0
5555.5557	400.0	1	1	400.0	400.0	1	1	1	40.529213	92.319565	1	0.226	0.461	5.573	5.562	111.0
5555.5557	400.0	1	1	400.0	400.0	1	1	1	40.529213	92.319565	1	0.226	0.46	5.543	5.562	111.0
5555.5557	400.0	1	1	400.0	400.0	1	1	1	40.529213	92.319565	1	0.226	0.461	5.562	5.562	111.0
5555.5557	400.0	1	1	400.0	400.0	1	1	1	40.529213	92.319565	1	0.226	0.46	5.467	5.562	111.0
5555.5557	400.0	1	1	400.0	400.0	1	1	1	40.529213	92.319565	1	0.226	0.461	5.566	5.562	111.0
5555.5557	400.0	1	1	400.0	400.0	1	1	1	40.529213	92.319565	1	0.226	0.461	5.562	5.562	111.0
5555.5557	400.0	1	1	400.0	400.0	1	1	1	40.529213	92.319565	1	0.226	0.461	5.57	5.562	111.0
5555.5557	400.0	1	1	400.0	400.0	1	1	1	40.529213	92.319565	1	0.226	0.461	5.562	5.562	111.0
5555.5557	400.0	1	1	400.0	400.0	1	1	1	40.529213	92.319565	1	0.226	0.461	5.585	5.562	111.0
5555.5557	400.0	1	1	400.0	400.0	1	1	1	40.529213	92.319565	1	0.226	0.46	5.497	5.562	111.0
5555.5557	400.0	1	1	400.0	400.0	1	1	1	40.529213	92.319565	1	0.226	0.46	5.524	5.562	111.0
5555.5557	400.0	1	1	400.0	400.0	1	1	1	40.529213	92.319565	1	0.226	0.461	5.608	5.562	111.0
5555.5557	400.0	1	1	400.0	400.0	1	1	1	40.529213	92.319565	1	0.226	0.461	5.612	5.562	111.0
5555.5557	400.0	1	1	400.0	400.0	1	1	1	40.529213	92.319565	1	0.226	0.461	5.62	5.562	111.0
5555.5557	400.0	1	1	400.0	400.0	1	1	1	40.529213	92.319565	1	0.226	0.461	5.57	5.562	111.0
0.0	0.0	1	1	400.0	400.0	1	1	1	40.529213	92.319565	0	0.226	0.461	5.566	5.562	111.0
0.0	0.0	1	1	400.0	400.0	1	1	1	40.529213	92.319565	0	0.226	0.46	5.517	5.562	111.0
0.0	0.0	1	1	400.0	400.0	1	1	1	40.529213	92.319565	0	0.226	0.461	5.566	5.562	111.0
0.0	0.0	1	1	400.0	400.0	1	1	1	40.529213	92.319565	0	0.226	0.458	5.129	5.169	111.0
0.0	0.0	1	1	400.0	400.0	1	1	1	40.529213	92.319565	0	0.225	0.456	5.159	5.169	111.0
0.0	0.0	1	1	400.0	400.0	1	1	1	40.529213	92.319565	0	0.225	0.448	4.457	4.463	111.0
0.0	0.0	1	1	400.0	400.0	1	1	1	40.529213	92.319565	0	0.225	0.438	4.206	4.147	111.0
0.0	0.0	1	1	400.0	400.0	1	1	1	40.529213	92.319565	0	0.225	0.429	4.103	4.147	111.0
0.0	0.0	1	1	400.0	400.0	1	1	1	40.529213	92.319565	0	0.225	0.417	3.68	3.581	111.0
0.0	0.0	1	1	400.0	400.0	1	1	1	40.529213	92.319565	0	0.225	0.405	3.58	3.581	111.0
0.0	0.0	1	1	400.0	400.0	1	1	1	40.529213	92.319565	0	0.225	0.392	3.315	3.328	111.0
0.0	0.0	1	1	400.0	400.0	1	1	1	40.529213	92.319565	0	0.225	0.378	2.957	2.874	111.0
0.0	0.0	1	1	400.0	400.0	1	1	1	40.529213	92.319565	0	0.225	0.364	2.852	2.874	111.0
0.0	0.0	1	1	400.0	400.0	1	1	1	40.529213	92.319565	0	0.224	0.351	2.7	2.671	111.0
0.0	0.0	1	1	400.0	400.0	1	1	1	40.529213	92.319565	0	0.224	0.335	2.271	2.307	111.0
0.0	0.0	1	1	400.0	400.0	1	1	1	40.529213	92.319565	0	0.224	0.321	2.301	2.307	111.0
0.0	0.0	1	1	400.0	400.0	1	1	1	40.529213	92.319565	0	0.224	0.306	1.97	1.992	111.0
0.0	0.0	1	1	400.0	400.0	1	1	1	40.529213	92.319565	0	0.224	0.292	1.937	1.992	111.0
0.0	0.0	1	1	400.0	400.0	1	1	1	40.529213	92.319565	0	0.224	0.278	1.89	1.85	111.0
0.0	0.0	1	1	400.0	400.0	1	1	1	40.529213	92.319565	0	0.224	0.264	1.622	1.599	111.0
0.0	0.0	1	1	400.0	400.0	1	1	1	40.529213	92.319565	0	0.223	0.251	1.546	1.599	111.0
0.0	0.0	1	1	400.0	400.0	1	1	1	40.529213	92.319565	0	0.223	0.238	1.433	1.485	111.0
0.0	0.0	1	1	400.0	400.0	1	1	1	40.529213	92.319565	0	0.223	0.226	1.357	1.283	111.0
0.0	0.0	1	1	400.0	400.0	1	1	1	40.529213	92.319565	0	0.223	0.215	1.247	1.283	111.0
0.0	0.0	1	1	400.0	400.0	1	1	1	40.529213	92.319565	0	0.223	0.204	1.189	1.191	111.0
0.0	0.0	1	1	400.0	400.0	1	1	1	40.529213	92.319565	0	0.223	0.193	1.167	1.191	111.0
0.0	0.0	1	1	400.0	400.0	1	1	1	40.529213	92.319565	0	0.223	0.183	1.172	1.029	111.0
0.0	0.0	1	1	400.0	400.0	1	1	1	40.529213	92.319565	0	0.223	0.172	0.973	0.956	111.0
0.0	0.0	1	1	400.0	400.0	1	1	1	40.529213	92.319565	0	0.222	0.162	0.972	0.956	111.0
0.0	0.0	1	1	400.0	400.0	1	1	1	40.529213	92.319565	0	0.222	0.153	0.833	0.825	111.0
0.0	0.0	1	1	400.0	400.0	1	1	1	40.529213	92.319565	0	0.222	0.145	0.741	0.712	111.0
0.0	0.0	1	1	400.0	400.0	1	1	1	40.529213	92.319565	0	0.222	0.136	0.706	0.712	111.0
0.0	0.0	1	1	400.0	400.0	1	1	1	40.529213	92.319565	0	0.222	0.128	0.657	0.662	111.0
0.0	0.0	1	1	400.0	400.0	1	1	1	40.529213	92.319565	0	0.222	0.12	0.664	0.662	111.0
0.0	0.0	1	1	400.0	400.0	1	1	1	40.529213	92.319565	0	0.222	0.113	0.587	0.572	111.0
0.0	0.0	1	1	400.0	400.0	1	1	1	40.529213	92.319565	0	0.222	0.107	0.532	0.531	111.0
0.0	0.0	1	1	400.0	400.0	1	1	1	40.529213	92.319565	0	0.222	0.101	0.558	0.531	111.0
0.0	0.0	1	1	400.0	400.0	1	1	1	40.529213	92.319565	0	0.222	0.095	0.502	0.458	111.0
0.0	0.0	1	1	400.0	400.0	1	1	1	40.529213	92.319565	0	0.221	0.089	0.448	0.426	111.0
0.0	0.0	1	1	400.0	400.0	1	1	1	40.529213	92.319565	0	0.221	0.083	0.455	0.426	111.0
0.0	0.0	1	1	400.0	400.0	1	1	1	40.529213	92.319565	0	0.221	0.077	0.393	0.368	111.0
0.0	0.0	1	1	400.0	400.0	1	1	1	40.529213	92.319565	0	0.221	0.074	0.52	0.368	111.0
0.0	0.0	1	1	400.0	400.0	1	1	1	40.529213	92.319565	0	0.221	0.069	0.339	0.317	111.0
0.0	0.0	1	1	400.0	400.0	1	1	1	40.529213	92.319565	0	0.221	0.065	0.302	0.296	111.0
0.0	0.0	1	1	400.0	400.0	1	1	1	40.529213	92.319565	0	0.221	0.061	0.306	0.296	111.0
0.0	0.0	1	1	400.0	400.0	1	1	1	40.529213	92.319565	0	0.221	0.057	0.282	0.254	111.0
0.0	0.0	1	1	400.0	400.0	1	1	1	40.529213	92.319565	0	0.221	0.055	0.281	0.236	111.0
0.0	0.0	1	1	400.0	400.0	1	1	1	40.529213	92.319565	0	0.221	0.052	0.255	0.236	111.0
0.0	0.0	1	1	400.0	400.0	1	1	1	40.529213	92.319565	0	0.221	0.047	-0.037	0.204	111.0
0.0	0.0	1	1	400.0	400.0	1	1	1	40.529213	92.319565	0	0.221	0.044	0.235	0.204	111.0
0.0	0.0	1	1	400.0	400.0	1	1	1	40.529213	92.319565	0	0.221	0.04	0.146	0.176	111.0
0.0	0.0	1	1	400.0	400.0	1	1	1	40.529213	92.319565	0	0.221	0.038	0.176	0.163	111.0
0.0	0.0	1	1	400.0	400.0	1	1	1	40.529213	92.319565	0	0.221	0.036	0.163	0.163	111.0
0.0	0.0	1	1	400.0	400.0	1	1	1	40.529213	92.319565	0	0.221	0.034	0.161	0.141	111.0
0.0	0.0	1	1	400.0	400.0	1	1	1	40.529213	92.319565	0	0.221	0.032	0.114	0.131	111.0
0.0	0.0	1	1	400.0	400.0	1	1	1	40.529213	92.319565	0	0.221	0.03	0.199	0.131	111.0
0.0	0.0	1	1	400.0	400.0	1	1	1	40.529213	92.319565	0	0.221	0.028	0.095	0.113	111.0
0.0	0.0	1	1	400.0	400.0	1	1	1	40.529213	92.319565	0	0.221	0.026	0.126	0.113	111.0
0.0	0.0	1	1	400.0	400.0	1	1	1	40.529213	92.319565	0	0.221	0.024	0.096	0.105	101.0
0.0	0.0	1	1	400.0	400.0	1	1	1	40.529213	92.319565	0	0.221	0.022	0.065	0.09	111.0
0.0	0.0	1	1	400.0	400.0	1	1	1	40.529213	92.319565	0	0.221	0.02	0.118	0.09	111.0
0.0	0.0	1	1	400.0	400.0	1	1	1	40.529213	92.319565	0	0.221	0.02	0.059	0.084	111.0
0.0	0.0	1	1	400.0	400.0	1	1	1	40.529213	92.319565	0	0.221	0.02	0.057	0.072	111.0
0.0	0.0	1	1	400.0	400.0	1	1	1	40.529213	92.319565	0	0.221	0.019	0.126	0.072	111.0
0.0	0.0	1	1	400.0	400.0	1	1	1	40.529213	92.319565	0	0.221	0.019	0.07	0.067	111.0
0.0	0.0	1	1	400.0	400.0	1	1	1	40.529213	92.319565	0	0.221	0.018	0.099	0.067	111.0
0.0	0.0	1	1	400.0	400.0	1	1	1	40.529213	92.319565	0	0.221	0.018	0.065	0.058	111.0
0.0	0.0	1	1	400.0	400.0	1	1	1	40.529213	92.319565	0	0.221	0.018	0.048	0.049	111.0
0.0	0.0	1	1	400.0	400.0	1	1	1	40.529213	92.319565	0	0.221	0.017	-0.113	0.049	111.0
0.0	0.0	1	1	400.0	400.0	1	1	1	40.529213	92.319565	0	0.221	0.017	0.012	0.046	111.0
0.0	0.0	1	1	400.0	400.0	1	1	1	40.529213	92.319565	0	0.221	0.017	0.051	0.039	111.0
0.0	0.0	1	1	400.0	400.0	1	1	1	40.529213	92.319565	0	0.221	0.017	0.046	0.039	111.0
0.0	0.0	1	1	400.0	400.0	1	1	1	40.529213	92.319565	0	0.221	0.017	0.038	0.037	101.0
0.0	0.0	1	1	400.0	400.0	1	1	1	40.529213	92.319565	0	0.221	0.017	0.049	0.037	111.0
0.0	0.0	1	1	400.0	400.0	1	1	1	40.529213	92.319565	0	0.221	0.017	0.054	0.031	111.0
0.0	0.0	1	1	400.0	400.0	1	1	1	40.529213	92.319565	0	0.221	0.017	0.016	0.029	111.0
0.0	0.0	1	1	400.0	400.0	1	1	1	40.529213	92.319565	0	0.221	0.017	0.107	0.029	111.0
0.0	0.0	1	1	400.0	400.0	1	1	1	40.529213	92.319565	0	0.221	0.017	0.044	0.025	101.0
0.0	0.0	1	1	400.0	400.0	1	1	1	40.529213	92.319565	0	0.221	0.017	0.092	0.021	111.0
0.0	0.0	1	1	400.0	400.0	1	1	1	40.529213	92.319565	0	0.221	0.017	0.037	0.021	101.0
0.0	0.0	1	1	400.0	400.0	1	1	1	40.529213	92.319565	0	0.221	0.017	0.023	0.02	101.0
0.0	0.0	1	1	400.0	400.0	1	1	1	40.529213	92.319565	0	0.221	0.016	0.006	0.02	111.0
0.0	0.0	1	1	400.0	400.0	1	1	1	40.529213	92.319565	0	0.221	0.016	0.003	0.017	111.0
0.0	0.0	1	1	400.0	400.0	1	1	1	40.529213	92.319565	0	0.221	0.016	-0.004	0.015	111.0
0.0	0.0	1	1	400.0	400.0	1	1	1	40.529213	92.319565	0	0.221	0.016	0.055	0.015	111.0
0.0	0.0	1	1	400.0	400.0	1	1	1	40.529213	92.319565	0	0.221	0.015	-0.012	0.013	111.0
0.0	0.0	1	1	400.0	400.0	1	1	1	40.529213	92.319565	0	0.221	0.015	0.02	0.012	111.0
0.0	0.0	1	1	400.0	400.0	1	1	1	40.529213	92.319565	0	0.221	0.014	-0.09	0.012	111.0
0.0	0.0	1	1	400.0	400.0	1	1	1	40.529213	92.319565	0	0.221	0.013	-0.019	0.01	111.0
0.0	0.0	1	1	400.0	400.0	1	1	1	40.529213	92.319565	0	0.221	0.013	0.009	0.01	111.0
0.0	0.0	1	1	400.0	400.0	1	1	1	40.529213	92.319565	0	0.221	0.013	0.008	0.009	111.0
0.0	0.0	1	1	400.0	400.0	1	1	1	40.529213	92.319565	0	0.221	0.013	-0.002	0.008	111.0
0.0	0.0	1	1	400.0	400.0	1	1	1	40.529213	92.319565	0	0.221	0.013	0.006	0.008	111.0
0.0	0.0	1	1	400.0	400.0	1	1	1	40.529213	92.319565	0	0.221	0.013	0.029	0.007	111.0
0.0	0.0	1	1	400.0	400.0	1	1	1	40.529213	92.319565	0	0.221	0.012	0.01	0.006	111.0
0.0	0.0	1	1	400.0	400.0	1	1	1	40.529213	92.319565	0	0.221	0.011	-0.032	0.006	111.0
0.0	0.0	1	1	400.0	400.0	1	1	1	40.529213	92.319565	0	0.221	0.011	0.026	0.006	111.0
0.0	0.0	1	1	400.0	400.0	1	1	1	40.529213	92.319565	0	0.221	0.01	0.034	0.006	111.0
0.0	0.0	1	1	400.0	400.0	1	1	1	40.529213	92.319565	0	0.221	0.008	-0.035	0.005	111.0
0.0	0.0	1	1	400.0	400.0	1	1	1	40.529213	92.319565	0	0.221	0.008	0.009	0.004	111.0
0.0	0.0	1	1	400.0	400.0	1	1	1	40.529213	92.319565	0	0.221	0.008	0.011	0.004	111.0
0.0	0.0	1	1	400.0	400.0	1	1	1	40.529213	92.319565	0	0.221	0.008	0.111	0.003	111.0
0.0	0.0	1	1	400.0	400.0	1	1	1	40.529213	92.319565	0	0.221	0.006	-0.018	0.003	111.0
0.0	0.0	1	1	400.0	400.0	1	1	1	40.529213	92.319565	0	0.221	0.005	-0.012	0.003	111.0
0.0	0.0	1	1	400.0	400.0	1	1	1	40.529213	92.319565	0	0.221	0.005	0.003	0.002	111.0
0.0	0.0	1	1	400.0	400.0	1	1	1	40.529213	92.319565	0	0.221	0.004	-0.013	0.002	111.0
0.0	0.0	1	1	400.0	400.0	1	1	1	40.529213	92.319565	0	0.221	0.004	0.021	0.002	111.0
0.0	0.0	1	1	400.0	400.0	1	1	1	40.529213	92.319565	0	0.221	0.004	0.0	0.002	111.0
0.0	0.0	1	1	400.0	400.0	1	1	1	40.529213	92.319565	0	0.221	0.003	-0.021	0.002	111.0
0.0	0.0	1	1	400.0	400.0	1	1	1	40.529213	92.319565	0	0.221	0.002	0.014	0.001	111.0
0.0	0.0	1	1	400.0	400.0	1	1	1	40.529213	92.319565	0	0.221	0.001	-0.015	0.001	111.0
0.0	0.0	1	1	400.0	400.0	1	1	1	40.529213	92.319565	0	0.221	-0.001	-0.087	0.001	111.0
0.0	0.0	1	1	400.0	400.0	1	1	1	40.529213	92.319565	0	0.221	-0.001	-0.025	0.001	111.0
0.0	0.0	1	1	400.0	400.0	1	1	1	40.529213	92.319565	0	0.221	0.0	0.0	0.001	111.0
0.0	0.0	1	1	400.0	400.0	1	1	1	40.529213	92.319565	0	0.221	0.0	-0.011	0.001	111.0
0.0	0.0	1	1	400.0	400.0	1	1	1	40.529213	92.319565	0	0.221	0.0	0.035	0.0	111.0
0.0	0.0	1	1	400.0	400.0	1	1	1	40.529213	92.319565	0	0.221	-0.001	-0.037	0.0	111.0
0.0	0.0	1	1	400.0	400.0	1	1	1	40.529213	92.319565	0	0.221	0.0	0.006	0.0	111.0
0.0	0.0	1	1	400.0	400.0	1	1	1	40.529213	92.319565	0	0.221	-0.001	-0.014	0.0	111.0
0.0	0.0	1	1	400.0	400.0	1	1	1	40.529213	92.319565	0	0.221	-0.001	-0.033	0.0	111.0
0.0	0.0	1	1	400.0	400.0	1	1	1	40.529213	92.319565	0	0.221	-0.001	-0.024	0.0	111.0
0.0	0.0	1	1	400.0	400.0	1	1	1	40.529213	92.319565	0	0.221	0.0	0.174	0.0	111.0
0.0	0.0	1	1	400.0	400.0	1	1	1	40.529213	92.319565	0	0.221	0.0	0.132	0.0	111.0
0.0	0.0	1	1	400.0	400.0	1	1	1	40.529213	92.319565	0	0.221	0.0	0.047	0.0	111.0
0.0	0.0	1	1	400.0	400.0	1	1	1	40.529213	92.319565	0	0.221	-0.001	-0.035	0.0	111.0
0.0	0.0	1	1	400.0	400.0	1	1	1	40.529213	92.319565	0	0.221	-0.001	-0.12	0.0	111.0
0.0	0.0	1	1	400.0	400.0	1	1	1	40.529213	92.319565	0	0.221	0.0	0.006	0.0	111.0
0.0	0.0	1	1	400.0	400.0	1	1	1	40.529213	92.319565	0	0.221	0.0	0.01	0.0	111.0
0.0	0.0	1	1	400.0	400.0	1	1	1	40.529213	92.319565	0	0.221	0.0	-0.002	0.0	111.0
0.0	0.0	1	1	400.0	400.0	1	1	1	40.529213	92.319565	0	0.221	0.0	0.037	0.0	111.0
0.0	0.0	1	1	400.0	400.0	1	1	1	40.529213	92.319565	0	0.221	-0.001	-0.016	0.0	111.0
0.0	0.0	1	1	400.0	400.0	1	1	1	40.529213	92.319565	0	0.221	0.0	0.02	0.0	111.0
0.0	0.0	1	1	400.0	400.0	1	1	1	40.529213	92.319565	0	0.221	0.0	0.178	0.0	111.0
0.0	0.0	1	1	400.0	400.0	1	1	1	40.529213	92.319565	0	0.221	0.0	-0.003	0.0	111.0
0.0	0.0	1	1	400.0	400.0	1	1	1	40.529213	92.319565	0	0.221	-0.001	-0.024	0.0	111.0
0.0	0.0	1	1	400.0	400.0	1	1	1	40.529213	92.319565	0	0.221	-0.001	-0.024	0.0	111.0
0.0	0.0	1	1	400.0	400.0	1	1	1	40.529213	92.319565	0	0.221	0.0	-0.011	0.0	111.0
0.0	0.0	1	1	400.0	400.0	1	1	1	40.529213	92.319565	0	0.221	0.0	-0.008	0.0	111.0
0.0	0.0	1	1	400.0	400.0	1	1	1	40.529213	92.319565	0	0.221	0.0	0.0	0.0	111.0
0.0	0.0	1	1	400.0	400.0	1	1	1	40.529213	92.319565	0	0.221	-0.001	-0.007	0.0	111.0
0.0	0.0	1	1	400.0	400.0	1	1	1	40.529213	92.319565	0	0.221	0.0	0.023	0.0	111.0
0.0	0.0	1	1	400.0	400.0	1	1	1	40.529213	92.319565	0	0.221	0.0	0.006	0.0	111.0
0.0	0.0	1	1	400.0	400.0	1	1	1	40.529213	92.319565	0	0.221	0.0	0.075	0.0	111.0
0.0	0.0	1	1	400.0	400.0	1	1	1	40.529213	92.319565	0	0.221	0.0	0.017	0.0	111.0
0.0	0.0	1	1	400.0	400.0	1	1	1	40.529213	92.319565	0	0.221	-0.001	-0.215	0.0	111.0
0.0	0.0	1	1	400.0	400.0	1	1	1	40.529213	92.319565	0	0.221	0.0	0.016	0.0	111.0
0.0	0.0	1	1	400.0	400.0	1	1	1	40.529213	92.319565	0	0.221	0.0	0.008	0.0	111.0
0.0	0.0	1	1	400.0	400.0	1	1	1	40.529213	92.319565	0	0.221	0.0	0.006	0.0	111.0
0.0	0.0	1	1	400.0	400.0	1	1	1	40.529213	92.319565	0	0.221	0.0	-0.01	0.0	111.0
0.0	0.0	1	1	400.0	400.0	1	1	1	40.529213	92.319565	0	0.221	-0.001	-0.017	0.0	111.0
0.0	0.0	1	1	400.0	400.0	1	1	1	40.529213	92.319565	0	0.221	0.0	-0.002	0.0	111.0
0.0	0.0	1	1	400.0	400.0	1	1	1	40.529213	92.319565	0	0.221	0.0	-0.007	0.0	111.0
0.0	0.0	1	1	400.0	400.0	1	1	1	40.529213	92.319565	0	0.221	0.0	0.023	0.0	111.0
0.0	0.0	1	1	400.0	400.0	1	1	1	40.529213	92.319565	0	0.221	0.0	0.044	0.0	111.0
0.0	0.0	1	1	400.0	400.0	1	1	1	40.529213	92.319565	0	0.221	0.0	-0.01	0.0	111.0
0.0	0.0	1	1	400.0	400.0	1	1	1	40.529213	92.319565	0	0.221	0.0	0.019	0.0	111.0
0.0	0.0	1	1	400.0	400.0	1	1	1	40.529213	92.319565	0	0.221	0.0	0.024	0.0	111.0
0.0	0.0	1	1	400.0	400.0	1	1	1	40.529213	92.319565	0	0.221	0.0	0.011	0.0	111.0
0.0	0.0	1	1	400.0	400.0	1	1	1	40.529213	92.319565	0	0.221	-0.001	-0.022	0.0	111.0
0.0	0.0	1	1	400.0	400.0	1	1	1	40.529213	92.319565	0	0.221	0.0	0.018	0.0	111.0
0.0	0.0	1	1	400.0	400.0	1	1	1	40.529213	92.319565	0	0.221	0.0	0.021	0.0	111.0
0.0	0.0	1	1	400.0	400.0	1	1	1	40.529213	92.319565	0	0.221	0.0	0.102	0.0	111.0
0.0	0.0	1	1	400.0	400.0	1	1	1	40.529213	92.319565	0	0.221	0.0	0.038	0.0	111.0
0.0	0.0	1	1	400.0	400.0	1	1	1	40.529213	92.319565	0	0.221	0.0	0.025	0.0	111.0
0.0	0.0	1	1	400.0	400.0	1	1	1	40.529213	92.319565	0	0.221	0.0	-0.003	0.0	111.0
0.0	0.0	1	1	400.0	400.0	1	1	1	40.529213	92.319565	0	0.221	0.0	-0.008	0.0	111.0
0.0	0.0	1	1	400.0	400.0	1	1	1	40.529213	92.319565	0	0.221	-0.001	-0.024	0.0	111.0
0.0	0.0	1	1	400.0	400.0	1	1	1	40.529213	92.319565	0	0.221	0.0	0.016	0.0	111.0
0.0	0.0	1	1	400.0	400.0	1	1	1	40.529213	92.319565	0	0.221	0.0	-0.007	0.0	111.0
0.0	0.0	1	1	400.0	400.0	1	1	1	40.529213	92.319565	0	0.221	0.0	-0.008	0.0	111.0
0.0	0.0	1	1	400.0	400.0	1	1	1	40.529213	92.319565	0	0.221	0.0	-0.006	0.0	111.0
0.0	0.0	1	1	400.0	400.0	1	1	1	40.529213	92.319565	0	0.221	-0.001	-0.027	0.0	111.0
0.0	0.0	1	1	400.0	400.0	1	1	1	40.529213	92.319565	0	0.221	0.0	-0.009	0.0	111.0
0.0	0.0	1	1	400.0	400.0	1	1	1	40.529213	92.319565	0	0.221	-0.001	-0.025	0.0	111.0
0.0	0.0	1	1	400.0	400.0	1	1	1	40.529213	92.319565	0	0.221	0.0	-0.001	0.0	111.0
0.0	0.0	1	1	400.0	400.0	1	1	1	40.529213	92.319565	0	0.221	-0.001	-0.03	0.0	111.0
0.0	0.0	1	1	400.0	400.0	1	1	1	40.529213	92.319565	0	0.221	0.0	0.031	0.0	111.0
0.0	0.0	1	1	400.0	400.0	1	1	1	40.529213	92.319565	0	0.221	0.0	0.023	0.0	111.0
0.0	0.0	1	1	400.0	400.0	1	1	1	40.529213	92.319565	0	0.221	0.0	0.01	0.0	111.0
0.0	0.0	1	1	400.0	400.0	1	1	1	40.529213	92.319565	0	0.221	0.0	-0.008	0.0	111.0
0.0	0.0	1	1	400.0	400.0	1	1	1	40.529213	92.319565	0	0.221	0.0	0.0	0.0	111.0
0.0	0.0	1	1	400.0	400.0	1	1	1	40.529213	92.319565	0	0.221	0.0	0.012	0.0	111.0
0.0	0.0	1	1	400.0	400.0	1	1	1	40.529213	92.319565	0	0.221	0.0	0.017	0.0	111.0
0.0	0.0	1	1	400.0	400.0	1	1	1	40.529213	92.319565	0	0.221	0.0	0.019	0.0	111.0
0.0	0.0	1	1	400.0	400.0	1	1	1	40.529213	92.319565	0	0.221	-0.001	-0.033	0.0	111.0
0.0	0.0	1	1	400.0	400.0	1	1	1	40.529213	92.319565	0	0.221	0.0	0.022	0.0	111.0
0.0	0.0	1	1	400.0	400.0	1	1	1	40.529213	92.319565	0	0.221	-0.001	-0.021	0.0	111.0
0.0	0.0	1	1	400.0	400.0	1	1	1	40.529213	92.319565	0	0.221	0.0	0.084	0.0	111.0
0.0	0.0	1	1	400.0	400.0	1	1	1	40.529213	92.319565	0	0.221	0.0	0.005	0.0	111.0
0.0	0.0	1	1	400.0	400.0	1	1	1	40.529213	92.319565	0	0.221	0.0	0.017	0.0	111.0
0.0	0.0	1	1	400.0	400.0	1	1	1	40.529213	92.319565	0	0.221	-0.001	-0.035	0.0	111.0
0.0	0.0	1	1	400.0	400.0	1	1	1	40.529213	92.319565	0	0.221	0.0	0.003	0.0	111.0
0.0	0.0	1	1	400.0	400.0	1	1	1	40.529213	92.319565	0	0.221	0.0	0.025	0.0	111.0
0.0	0.0	1	1	400.0	400.0	1	1	1	40.529213	92.319565	0	0.221	0.0	-0.003	0.0	111.0
0.0	0.0	1	1	400.0	400.0	1	1	1	40.529213	92.319565	0	0.221	0.0	0.021	0.0	111.0
0.0	0.0	1	1	400.0	400.0	1	1	1	40.529213	92.319565	0	0.221	0.0	0.004	0.0	111.0
0.0	0.0	1	1	400.0	400.0	1	1	1	40.529213	92.319565	0	0.221	-0.001	-0.027	0.0	111.0
0.0	0.0	1	1	400.0	400.0	1	1	1	40.529213	92.319565	0	0.221	0.0	0.016	0.0	111.0
0.0	0.0	1	1	400.0	400.0	1	1	1	40.529213	92.319565	0	0.221	0.0	-0.003	0.0	111.0
0.0	0.0	1	1	400.0	400.0	1	1	1	40.529213	92.319565	0	0.221	0.0	0.003	0.0	111.0
0.0	0.0	1	1	400.0	400.0	1	1	1	40.529213	92.319565	0	0.221	0.0	0.004	0.0	111.0
0.0	0.0	1	1	400.0	400.0	1	1	1	40.529213	92.319565	0	0.221	0.0	0.111	0.0	111.0
0.0	0.0	1	1	400.0	400.0	1	1	1	40.529213	92.319565	0	0.221	0.0	0.001	0.0	111.0
0.0	0.0	1	1	400.0	400.0	1	1	1	40.529213	92.319565	0	0.221	-0.001	-0.016	0.0	111.0
0.0	0.0	1	1	400.0	400.0	1	1	1	40.529213	92.319565	0	0.221	0.0	0.0	0.0	111.0
0.0	0.0	1	1	400.0	400.0	1	1	1	40.529213	92.319565	0	0.221	-0.001	-0.157	0.0	111.0
0.0	0.0	1	1	400.0	400.0	1	1	1	40.529213	92.319565	0	0.221	0.0	-0.007	0.0	111.0
0.0	0.0	1	1	400.0	400.0	1	1	1	40.529213	92.319565	0	0.221	-0.001	-0.028	0.0	111.0
0.0	0.0	1	1	400.0	400.0	1	1	1	40.529213	92.319565	0	0.221	0.0	0.091	0.0	111.0
0.0	0.0	1	1	400.0	400.0	1	1	1	40.529213	92.319565	0	0.221	0.0	0.016	0.0	111.0
0.0	0.0	1	1	400.0	400.0	1	1	1	40.529213	92.319565	0	0.221	-0.001	-0.045	0.0	111.0
0.0	0.0	1	1	400.0	400.0	1	1	1	40.529213	92.319565	0	0.221	0.0	0.025	0.0	111.0
0.0	0.0	1	1	400.0	400.0	1	1	1	40.529213	92.319565	0	0.221	0.0	0.014	0.0	111.0
0.0	0.0	1	1	400.0	400.0	1	1	1	40.529213	92.319565	0	0.221	-0.001	-0.128	0.0	111.0
0.0	0.0	1	1	400.0	400.0	1	1	1	40.529213	92.319565	0	0.221	0.0	0.001	0.0	111.0
0.0	0.0	1	1	400.0	400.0	1	1	1	40.529213	92.319565	0	0.221	0.0	0.009	0.0	111.0
0.0	0.0	1	1	400.0	400.0	1	1	1	40.529213	92.319565	0	0.221	0.0	0.0	0.0	111.0
0.0	0.0	1	1	400.0	400.0	1	1	1	40.529213	92.319565	0	0.221	0.0	0.017	0.0	111.0
0.0	0.0	1	1	400.0	400.0	1	1	1	40.529213	92.319565	0	0.221	-0.001	-0.043	0.0	111.0
0.0	0.0	1	1	400.0	400.0	1	1	1	40.529213	92.319565	0	0.221	0.0	0.003	0.0	111.0
0.0	0.0	1	1	400.0	400.0	1	1	1	40.529213	92.319565	0	0.221	0.0	-0.007	0.0	111.0
0.0	0.0	1	1	400.0	400.0	1	1	1	40.529213	92.319565	0	0.221	0.0	0.036	0.0	111.0
0.0	0.0	1	1	400.0	400.0	1	1	1	40.529213	92.319565	0	0.221	0.0	0.011	0.0	111.0
0.0	0.0	1	1	400.0	400.0	1	1	1	40.529213	92.319565	0	0.221	0.0	0.003	0.0	111.0
0.0	0.0	1	1	400.0	400.0	1	1	1	40.529213	92.319565	0	0.221	0.0	0.017	0.0	111.0
0.0	0.0	1	1	400.0	400.0	1	1	1	40.529213	92.319565	0	0.221	0.0	-0.011	0.0	111.0
0.0	0.0	1	1	400.0	400.0	1	1	1	40.529213	92.319565	0	0.221	-0.001	-0.07	0.0	111.0
0.0	0.0	1	1	400.0	400.0	1	1	1	40.529213	92.319565	0	0.221	0.0	-0.01	0.0	111.0
0.0	0.0	1	1	400.0	400.0	1	1	1	40.529213	92.319565	0	0.221	0.0	0.027	0.0	111.0
0.0	0.0	1	1	400.0	400.0	1	1	1	40.529213	92.319565	0	0.221	-0.001	-0.028	0.0	111.0
0.0	0.0	1	1	400.0	400.0	1	1	1	40.529213	92.319565	0	0.221	-0.001	-0.083	0.0	111.0
0.0	0.0	1	1	400.0	400.0	1	1	1	40.529213	92.319565	0	0.221	0.0	-0.011	0.0	111.0
0.0	0.0	1	1	400.0	400.0	1	1	1	40.529213	92.319565	0	0.221	0.0	-0.01	0.0	111.0
0.0	0.0	1	1	400.0	400.0	1	1	1	40.529213	92.319565	0	0.221	0.0	-0.001	0.0	111.0
0.0	0.0	1	1	400.0	400.0	1	1	1	40.529213	92.319565	0	0.221	-0.001	-0.014	0.0	111.0
0.0	0.0	1	1	400.0	400.0	1	1	1	40.529213	92.319565	0	0.221	-0.001	-0.017	0.0	111.0
0.0	0.0	1	1	400.0	400.0	1	1	1	40.529213	92.319565	0	0.221	-0.001	-0.014	0.0	111.0
0.0	0.0	1	1	400.0	400.0	1	1	1	40.529213	92.319565	0	0.221	0.0	0.012	0.0	111.0
0.0	0.0	1	1	400.0	400.0	1	1	1	40.529213	92.319565	0	0.221	0.0	0.034	0.0	111.0
0.0	0.0	1	1	400.0	400.0	1	1	1	40.529213	92.319565	0	0.221	0.0	-0.007	0.0	111.0
0.0	0.0	1	1	400.0	400.0	1	1	1	40.529213	92.319565	0	0.221	0.0	-0.007	0.0	111.0
0.0	0.0	1	1	400.0	400.0	1	1	1	40.529213	92.319565	0	0.221	-0.001	-0.028	0.0	111.0
0.0	0.0	1	1	400.0	400.0	1	1	1	40.529213	92.319565	0	0.221	0.0	-0.004	0.0	111.0
0.0	0.0	1	1	400.0	400.0	1	1	1	40.529213	92.319565	0	0.221	0.0	0.024	0.0	111.0
0.0	0.0	1	1	400.0	400.0	1	1	1	40.529213	92.319565	0	0.221	0.0	0.048	0.0	111.0
0.0	0.0	1	1	400.0	400.0	1	1	1	40.529213	92.319565	0	0.221	-0.001	-0.014	0.0	111.0
0.0	0.0	1	1	400.0	400.0	1	1	1	40.529213	92.319565	0	0.221	0.0	0.004	0.0	111.0
0.0	0.0	1	1	400.0	400.0	1	1	1	40.529213	92.319565	0	0.221	0.0	0.006	0.0	111.0
0.0	0.0	1	1	400.0	400.0	1	1	1	40.529213	92.319565	0	0.221	0.0	0.007	0.0	111.0
0.0	0.0	1	1	400.0	400.0	1	1	1	40.529213	92.319565	0	0.221	0.0	0.0	0.0	111.0
0.0	0.0	1	1	400.0	400.0	1	1	1	40.529213	92.319565	0	0.221	0.0	0.033	0.0	111.0
0.0	0.0	1	1	400.0	400.0	1	1	1	40.529213	92.319565	0	0.221	0.0	-0.008	0.0	111.0
0.0	0.0	1	1	400.0	400.0	1	1	1	40.529213	92.319565	0	0.221	-0.001	-0.014	0.0	111.0
0.0	0.0	1	1	400.0	400.0	1	1	1	40.529213	92.319565	0	0.221	0.0	0.017	0.0	111.0
0.0	0.0	1	1	400.0	400.0	1	1	1	40.529213	92.319565	0	0.221	0.0	0.024	0.0	111.0
0.0	0.0	1	1	400.0	400.0	1	1	1	40.529213	92.319565	0	0.221	0.0	-0.007	0.0	111.0
0.0	0.0	1	1	400.0	400.0	1	1	1	40.529213	92.319565	0	0.221	0.0	0.008	0.0	111.0
0.0	0.0	1	1	400.0	400.0	1	1	1	40.529213	92.319565	0	0.221	0.0	0.014	0.0	111.0
4180.487	300.99503	2	1	400.0	300.99503	0	2	1	40.529213	92.319565	1	0.221	-0.001	-0.071	0.0	111.0
4180.487	300.99503	2	1	400.0	300.99503	0	2	1	40.529213	92.319565	1	0.221	0.0	0.011	0.0	111.0
4180.487	300.99503	2	1	400.0	300.99503	0	2	1	40.529213	92.319565	1	0.221	-0.001	-0.109	0.0	111.0
4180.487	300.99503	2	1	400.0	300.99503	0	2	1	40.529213	92.319565	1	0.221	0.002	0.276	0.294	111.0
4180.487	300.99503	2	1	400.0	300.99503	0	2	1	40.529213	92.319565	1	0.221	0.004	0.372	0.569	111.0
4180.487	300.99503	2	1	400.0	300.99503	0	2	1	40.529213	92.319565	1	0.221	0.008	0.571	0.569	111.0
4180.487	300.99503	2	1	400.0	300.99503	0	2	1	40.529213	92.319565	1	0.221	0.016	1.086	1.063	111.0
4180.487	300.99503	2	1	400.0	300.99503	0	2	1	40.529213	92.319565	1	0.221	0.024	1.062	1.488	111.0
4180.487	300.99503	2	1	400.0	300.99503	0	2	1	40.529213	92.319565	1	0.221	0.034	1.471	1.488	111.0
4180.487	300.99503	2	1	400.0	300.99503	0	2	1	40.529213	92.319565	1	0.221	0.044	1.69	1.679	111.0
4180.487	300.99503	2	1	400.0	300.99503	0	2	1	40.529213	92.319565	1	0.221	0.052	1.679	1.679	111.0
4180.487	300.99503	2	1	400.0	300.99503	0	2	1	40.529213	92.319565	1	0.221	0.064	1.948	2.021	111.0
4180.487	300.99503	2	1	400.0	300.99503	0	2	1	40.529213	92.319565	1	0.221	0.074	2.093	2.174	111.0
4180.487	300.99503	2	1	400.0	300.99503	0	2	1	40.529213	92.319565	1	0.221	0.086	2.189	2.174	111.0
4180.487	300.99503	2	1	400.0	300.99503	0	2	1	40.529213	92.319565	1	0.222	0.098	2.538	2.448	111.0
4180.487	300.99503	2	1	400.0	300.99503	0	2	1	40.529213	92.319565	1	0.222	0.109	2.466	2.571	111.0
4180.487	300.99503	2	1	400.0	300.99503	0	2	1	40.529213	92.319565	1	0.222	0.119	2.56	2.571	111.0
4180.487	300.99503	2	1	400.0	300.99503	0	2	1	40.529213	92.319565	1	0.222	0.13	2.791	2.791	111.0
4180.487	300.99503	2	1	400.0	300.99503	0	2	1	40.529213	92.319565	1	0.222	0.14	2.821	2.791	111.0
4180.487	300.99503	2	1	400.0	300.99503	0	2	1	40.529213	92.319565	1	0.222	0.151	2.989	2.981	111.0
4180.487	300.99503	2	1	400.0	300.99503	0	2	1	40.529213	92.319565	1	0.222	0.161	3.089	3.066	111.0
4180.487	300.99503	2	1	400.0	300.99503	0	2	1	40.529213	92.319565	1	0.222	0.169	3.037	3.066	111.0
4180.487	300.99503	2	1	400.0	300.99503	0	2	1	40.529213	92.319565	1	0.222	0.179	3.2	3.219	111.0
4180.487	300.99503	2	1	400.0	300.99503	0	2	1	40.529213	92.319565	1	0.222	0.188	3.222	3.219	111.0
4180.487	300.99503	2	1	400.0	300.99503	0	2	1	40.529213	92.319565	1	0.222	0.196	3.318	3.287	111.0
4180.487	300.99503	2	1	400.0	300.99503	0	2	1	40.529213	92.319565	1	0.222	0.205	3.421	3.409	111.0
4180.487	300.99503	2	1	400.0	300.99503	0	2	1	40.529213	92.319565	1	0.222	0.212	3.234	3.409	111.0
4180.487	300.99503	2	1	400.0	300.99503	0	2	1	40.529213	92.319565	1	0.222	0.22	3.464	3.464	111.0
4180.487	300.99503	2	1	400.0	300.99503	0	2	1	40.529213	92.319565	1	0.222	0.227	3.55	3.562	111.0
4180.487	300.99503	2	1	400.0	300.99503	0	2	1	40.529213	92.319565	1	0.222	0.233	3.546	3.562	111.0
4180.487	300.99503	2	1	400.0	300.99503	0	2	1	40.529213	92.319565	1	0.222	0.239	3.617	3.606	111.0
4180.487	300.99503	2	1	400.0	300.99503	0	2	1	40.529213	92.319565	1	0.222	0.245	3.704	3.606	111.0
4180.487	300.99503	2	1	400.0	300.99503	0	2	1	40.529213	92.319565	1	0.222	0.251	3.673	3.685	111.0
4180.487	300.99503	2	1	400.0	300.99503	0	2	1	40.529213	92.319565	1	0.223	0.257	3.798	3.753	111.0
4180.487	300.99503	2	1	400.0	300.99503	0	2	1	40.529213	92.319565	1	0.223	0.263	3.717	3.753	111.0
4180.487	300.99503	2	1	400.0	300.99503	0	2	1	40.529213	92.319565	1	0.223	0.267	3.787	3.784	111.0
4180.487	300.99503	2	1	400.0	300.99503	0	2	1	40.529213	92.319565	1	0.223	0.271	3.858	3.838	111.0
4180.487	300.99503	2	1	400.0	300.99503	0	2	1	40.529213	92.319565	1	0.223	0.275	3.84	3.838	111.0
4180.487	300.99503	2	1	400.0	300.99503	0	2	1	40.529213	92.319565	1	0.223	0.281	3.901	3.863	111.0
4180.487	300.99503	2	1	400.0	300.99503	0	2	1	40.529213	92.319565	1	0.223	0.284	4.087	3.863	111.0
4180.487	300.99503	2	1	400.0	300.99503	0	2	1	40.529213	92.319565	1	0.223	0.288	3.923	3.908	111.0
4180.487	300.99503	2	1	400.0	300.99503	0	2	1	40.529213	92.319565	1	0.223	0.292	3.978	3.927	111.0
4180.487	300.99503	2	1	400.0	300.99503	0	2	1	40.529213	92.319565	1	0.223	0.296	3.934	3.927	111.0
4180.487	300.99503	2	1	400.0	300.99503	0	2	1	40.529213	92.319565	1	0.223	0.3	3.925	3.963	111.0
4180.487	300.99503	2	1	400.0	300.99503	0	2	1	40.529213	92.319565	1	0.223	0.303	4.011	3.977	111.0
4180.487	300.99503	2	1	400.0	300.99503	0	2	1	40.529213	92.319565	1	0.223	0.305	3.971	3.977	111.0
4180.487	300.99503	2	1	400.0	300.99503	0	2	1	40.529213	92.319565	1	0.223	0.307	4.056	4.007	111.0
4180.487	300.99503	2	1	400.0	300.99503	0	2	1	40.529213	92.319565	1	0.223	0.309	3.904	4.007	111.0
4180.487	300.99503	2	1	400.0	300.99503	0	2	1	40.529213	92.319565	1	0.223	0.311	3.976	4.018	111.0
4180.487	300.99503	2	1	400.0	300.99503	0	2	1	40.529213	92.319565	1	0.223	0.313	4.002	4.042	111.0
4180.487	300.99503	2	1	400.0	300.99503	0	2	1	40.529213	92.319565	1	0.223	0.315	4.028	4.042	111.0
4180.487	300.99503	2	1	400.0	300.99503	0	2	1	40.529213	92.319565	1	0.223	0.317	4.051	4.051	111.0
4180.487	300.99503	2	1	400.0	300.99503	0	2	1	40.529213	92.319565	1	0.223	0.319	4.077	4.069	111.0
4180.487	300.99503	2	1	400.0	300.99503	0	2	1	40.529213	92.319565	1	0.223	0.321	3.991	4.069	111.0
4180.487	300.99503	2	1	400.0	300.99503	1	2	1	40.529213	92.319565	1	0.223	0.321	4.099	4.086	111.0
4180.487	300.99503	2	1	400.0	300.99503	1	2	1	40.529213	92.319565	1	0.223	0.321	3.987	4.086	111.0
4180.487	300.99503	2	1	400.0	300.99503	1	2	1	40.529213	92.319565	1	0.223	0.321	4.068	4.092	111.0
4180.487	300.99503	2	1	400.0	300.99503	1	2	1	40.529213	92.319565	1	0.223	0.322	4.095	4.106	111.0
4180.487	300.99503	2	1	400.0	300.99503	1	2	1	40.529213	92.319565	1	0.223	0.323	4.192	4.106	111.0
4180.487	300.99503	2	1	400.0	300.99503	1	2	1	40.529213	92.319565	1	0.223	0.324	4.35	4.11	111.0
4180.487	300.99503	2	1	400.0	300.99503	1	2	1	40.529213	92.319565	1	0.223	0.325	4.143	4.121	111.0
4180.487	300.99503	2	1	400.0	300.99503	1	2	1	40.529213	92.319565	1	0.223	0.327	4.181	4.121	111.0
4180.487	300.99503	2	1	400.0	300.99503	1	2	1	40.529213	92.319565	1	0.223	0.329	4.135	4.126	111.0
4180.487	300.99503	2	1	400.0	300.99503	1	2	1	40.529213	92.319565	1	0.223	0.331	4.151	4.126	111.0
4180.487	300.99503	2	1	400.0	300.99503	1	2	1	40.529213	92.319565	1	0.223	0.332	4.077	4.133	111.0
4180.487	300.99503	2	1	400.0	300.99503	1	2	1	40.529213	92.319565	1	0.223	0.333	4.14	4.137	111.0
4180.487	300.99503	2	1	400.0	300.99503	1	2	1	40.529213	92.319565	1	0.223	0.335	4.132	4.137	111.0
4180.487	300.99503	2	1	400.0	300.99503	1	2	1	40.529213	92.319565	1	0.223	0.337	4.219	4.144	111.0
4180.487	300.99503	2	1	400.0	300.99503	1	2	1	40.529213	92.319565	1	0.223	0.339	4.181	4.146	111.0
4180.487	300.99503	2	1	400.0	300.99503	1	2	1	40.529213	92.319565	1	0.223	0.34	4.047	4.146	111.0
4180.487	300.99503	2	1	400.0	300.99503	1	2	1	40.529213	92.319565	1	0.223	0.341	4.163	4.151	111.0
4180.487	300.99503	2	1	400.0	300.99503	1	2	1	40.529213	92.319565	1	0.223	0.341	4.232	4.151	111.0
4180.487	300.99503	2	1	400.0	300.99503	1	2	1	40.529213	92.319565	1	0.223	0.341	4.157	4.156	111.0
4180.487	300.99503	2	1	400.0	300.99503	1	2	1	40.529213	92.319565	1	0.223	0.341	4.221	4.159	111.0
4180.487	300.99503	2	1	400.0	300.99503	1	2	1	40.529213	92.319565	1	0.223	0.341	4.169	4.159	111.0
4180.487	300.99503	2	1	400.0	300.99503	1	2	1	40.529213	92.319565	1	0.223	0.341	4.246	4.162	111.0
4180.487	300.99503	2	1	400.0	300.99503	1	2	1	40.529213	92.319565	1	0.223	0.341	4.112	4.164	111.0
4180.487	300.99503	2	1	400.0	300.99503	1	2	1	40.529213	92.319565	1	0.223	0.341	4.177	4.164	111.0
4180.487	300.99503	2	1	400.0	300.99503	1	2	1	40.529213	92.319565	1	0.223	0.341	4.164	4.166	111.0
4180.487	300.99503	2	1	400.0	300.99503	1	2	1	40.529213	92.319565	1	0.223	0.341	4.212	4.167	111.0
4180.487	300.99503	2	1	400.0	300.99503	1	2	1	40.529213	92.319565	1	0.223	0.341	4.204	4.167	111.0
4180.487	300.99503	2	1	400.0	300.99503	1	2	1	40.529213	92.319565	1	0.223	0.34	4.096	4.17	111.0
4180.487	300.99503	2	1	400.0	300.99503	1	2	1	40.529213	92.319565	1	0.223	0.341	4.184	4.17	111.0
4180.487	300.99503	2	1	400.0	300.99503	1	2	1	40.529213	92.319565	1	0.223	0.341	4.115	4.172	111.0
4180.487	300.99503	2	1	400.0	300.99503	1	2	1	40.529213	92.319565	1	0.223	0.341	4.191	4.173	111.0
4180.487	300.99503	2	1	400.0	300.99503	1	2	1	40.529213	92.319565	1	0.223	0.341	4.183	4.173	111.0
4180.487	300.99503	2	1	400.0	300.99503	1	2	1	40.529213	92.319565	1	0.223	0.342	4.425	4.174	111.0
4180.487	300.99503	2	1	400.0	300.99503	1	2	1	40.529213	92.319565	1	0.223	0.342	4.185	4.175	111.0
4180.487	300.99503	2	1	400.0	300.99503	1	2	1	40.529213	92.319565	1	0.223	0.342	4.176	4.175	111.0
4180.487	300.99503	2	1	400.0	300.99503	1	2	1	40.529213	92.319565	1	0.223	0.342	4.194	4.176	111.0
4180.487	300.99503	2	1	400.0	300.99503	1	2	1	40.529213	92.319565	1	0.223	0.342	4.224	4.176	111.0
4180.487	300.99503	2	1	400.0	300.99503	1	2	1	40.529213	92.319565	1	0.223	0.342	4.194	4.177	111.0
4180.487	300.99503	2	1	400.0	300.99503	1	2	1	40.529213	92.319565	1	0.223	0.342	4.184	4.179	111.0
4180.487	300.99503	2	1	400.0	300.99503	1	2	1	40.529213	92.319565	1	0.223	0.341	4.013	4.179	111.0
4180.487	300.99503	2	1	400.0	300.99503	1	2	1	40.529213	92.319565	1	0.223	0.341	4.214	4.18	111.0
4180.487	300.99503	2	1	400.0	300.99503	1	2	1	40.529213	92.319565	1	0.223	0.34	4.108	4.18	111.0
4180.487	300.99503	2	1	400.0	300.99503	1	2	1	40.529213	92.319565	1	0.223	0.341	4.167	4.18	111.0
4180.487	300.99503	2	1	400.0	300.99503	1	2	1	40.529213	92.319565	1	0.223	0.341	4.202	4.181	111.0
4180.487	300.99503	2	1	400.0	300.99503	1	2	1	40.529213	92.319565	1	0.223	0.341	4.319	4.181	111.0
4180.487	300.99503	2	1	400.0	300.99503	1	2	1	40.529213	92.319565	1	0.223	0.341	4.177	4.181	111.0
4180.487	300.99503	2	1	400.0	300.99503	1	2	1	40.529213	92.319565	1	0.223	0.34	4.11	4.182	111.0
4180.487	300.99503	2	1	400.0	300.99503	1	2	1	40.529213	92.319565	1	0.223	0.341	4.164	4.182	111.0
4180.487	300.99503	2	1	400.0	300.99503	1	2	1	40.529213	92.319565	1	0.223	0.341	4.209	4.182	111.0
4180.487	300.99503	2	1	400.0	300.99503	1	2	1	40.529213	92.319565	1	0.223	0.341	4.169	4.182	111.0
4180.487	300.99503	2	1	400.0	300.99503	1	2	1	40.529213	92.319565	1	0.223	0.34	4.083	4.182	111.0
4180.487	300.99503	2	1	400.0	300.99503	1	2	1	40.529213	92.319565	1	0.223	0.341	4.196	4.183	111.0
4180.487	300.99503	2	1	400.0	300.99503	1	2	1	40.529213	92.319565	1	0.223	0.341	4.224	4.183	111.0
4180.487	300.99503	2	1	400.0	300.99503	1	2	1	40.529213	92.319565	1	0.223	0.341	4.162	4.183	111.0
4180.487	300.99503	2	1	400.0	300.99503	1	2	1	40.529213	92.319565	1	0.223	0.341	4.191	4.183	111.0
4180.487	300.99503	2	1	400.0	300.99503	1	2	1	40.529213	92.319565	1	0.223	0.341	4.193	4.183	111.0
4180.487	300.99503	2	1	400.0	300.99503	1	2	1	40.529213	92.319565	1	0.223	0.34	4.074	4.184	111.0
4180.487	300.99503	2	1	400.0	300.99503	1	2	1	40.529213	92.319565	1	0.223	0.341	4.156	4.184	111.0
4180.487	300.99503	2	1	400.0	300.99503	1	2	1	40.529213	92.319565	1	0.223	0.341	4.169	4.184	111.0
4180.487	300.99503	2	1	400.0	300.99503	1	2	1	40.529213	92.319565	1	0.223	0.341	4.179	4.184	111.0
4180.487	300.99503	2	1	400.0	300.99503	1	2	1	40.529213	92.319565	1	0.223	0.341	4.214	4.184	111.0
4180.487	300.99503	2	1	400.0	300.99503	1	2	1	40.529213	92.319565	1	0.223	0.341	4.21	4.184	111.0
4180.487	300.99503	2	1	400.0	300.99503	1	2	1	40.529213	92.319565	1	0.223	0.341	4.179	4.184	111.0
4180.487	300.99503	2	1	400.0	300.99503	1	2	1	40.529213	92.319565	1	0.223	0.341	4.25	4.184	111.0
4180.487	300.99503	2	1	400.0	300.99503	1	2	1	40.529213	92.319565	1	0.223	0.34	3.988	4.184	111.0
4180.487	300.99503	2	1	400.0	300.99503	1	2	1	40.529213	92.319565	1	0.223	0.341	4.182	4.184	111.0
4180.487	300.99503	2	1	400.0	300.99503	1	2	1	40.529213	92.319565	1	0.223	0.341	4.159	4.184	111.0
4180.487	300.99503	2	1	400.0	300.99503	1	2	1	40.529213	92.319565	1	0.223	0.341	4.131	4.185	111.0
4180.487	300.99503	2	1	400.0	300.99503	1	2	1	40.529213	92.319565	1	0.223	0.34	4.101	4.185	111.0
4180.487	300.99503	2	1	400.0	300.99503	1	2	1	40.529213	92.319565	1	0.223	0.341	4.17	4.185	111.0
4180.487	300.99503	2	1	400.0	300.99503	1	2	1	40.529213	92.319565	1	0.223	0.341	4.125	4.185	111.0
4180.487	300.99503	2	1	400.0	300.99503	1	2	1	40.529213	92.319565	1	0.223	0.341	4.16	4.185	111.0
4180.487	300.99503	2	1	400.0	300.99503	1	2	1	40.529213	92.319565	1	0.223	0.341	4.194	4.185	111.0
4180.487	300.99503	2	1	400.0	300.99503	1	2	1	40.529213	92.319565	1	0.223	0.341	4.182	4.185	111.0
4180.487	300.99503	2	1	400.0	300.99503	1	2	1	40.529213	92.319565	1	0.223	0.341	4.161	4.185	111.0
4180.487	300.99503	2	1	400.0	300.99503	1	2	1	40.529213	92.319565	1	0.223	0.341	4.136	4.185	111.0
4180.487	300.99503	2	1	400.0	300.99503	1	2	1	40.529213	92.319565	1	0.223	0.341	4.173	4.185	111.0
4180.487	300.99503	2	1	400.0	300.99503	1	2	1	40.529213	92.319565	1	0.223	0.341	4.174	4.185	111.0
4180.487	300.99503	2	1	400.0	300.99503	1	2	1	40.529213	92.319565	1	0.223	0.341	4.2	4.185	111.0
4180.487	300.99503	2	1	400.0	300.99503	1	2	1	40.529213	92.319565	1	0.223	0.341	4.222	4.185	111.0
4180.487	300.99503	2	1	400.0	300.99503	1	2	1	40.529213	92.319565	1	0.223	0.341	4.204	4.185	111.0
4180.487	300.99503	2	1	400.0	300.99503	1	2	1	40.529213	92.319565	1	0.223	0.341	4.199	4.185	111.0
4180.487	300.99503	2	1	400.0	300.99503	1	2	1	40.529213	92.319565	1	0.223	0.341	4.107	4.185	111.0
4180.487	300.99503	2	1	400.0	300.99503	1	2	1	40.529213	92.319565	1	0.223	0.341	4.194	4.185	111.0
4180.487	300.99503	2	1	400.0	300.99503	1	2	1	40.529213	92.319565	1	0.223	0.341	4.184	4.185	111.0
4180.487	300.99503	2	1	400.0	300.99503	1	2	1	40.529213	92.319565	1	0.223	0.342	4.429	4.185	111.0
4180.487	300.99503	2	1	400.0	300.99503	1	2	1	40.529213	92.319565	1	0.223	0.342	4.204	4.185	111.0
4180.487	300.99503	2	1	400.0	300.99503	1	2	1	40.529213	92.319565	1	0.223	0.342	4.182	4.185	111.0
4180.487	300.99503	2	1	400.0	300.99503	1	2	1	40.529213	92.319565	1	0.223	0.342	4.194	4.185	111.0
4180.487	300.99503	2	1	400.0	300.99503	1	2	1	40.529213	92.319565	1	0.223	0.342	4.187	4.185	111.0
4180.487	300.99503	2	1	400.0	300.99503	1	2	1	40.529213	92.319565	1	0.223	0.342	4.264	4.185	111.0
4180.487	300.99503	2	1	400.0	300.99503	1	2	1	40.529213	92.319565	1	0.223	0.343	4.191	4.185	111.0
4180.487	300.99503	2	1	400.0	300.99503	1	2	1	40.529213	92.319565	1	0.223	0.343	4.142	4.185	111.0
4180.487	300.99503	2	1	400.0	300.99503	1	2	1	40.529213	92.319565	1	0.223	0.343	4.179	4.185	111.0
4180.487	300.99503	2	1	400.0	300.99503	1	2	1	40.529213	92.319565	1	0.223	0.343	4.146	4.185	111.0
4180.487	300.99503	2	1	400.0	300.99503	1	2	1	40.529213	92.319565	1	0.223	0.343	4.176	4.185	111.0
4180.487	300.99503	2	1	400.0	300.99503	1	2	1	40.529213	92.319565	1	0.223	0.342	3.905	4.185	111.0
4180.487	300.99503	2	1	400.0	300.99503	1	2	1	40.529213	92.319565	1	0.223	0.342	4.181	4.185	111.0
4180.487	300.99503	2	1	400.0	300.99503	1	2	1	40.529213	92.319565	1	0.223	0.342	4.191	4.185	111.0
4180.487	300.99503	2	1	400.0	300.99503	1	2	1	40.529213	92.319565	1	0.223	0.342	4.212	4.185	111.0
4180.487	300.99503	2	1	400.0	300.99503	1	2	1	40.529213	92.319565	1	0.223	0.342	4.255	4.185	111.0
4180.487	300.99503	2	1	400.0	300.99503	1	2	1	40.529213	92.319565	1	0.223	0.342	4.116	4.185	111.0
4180.487	300.99503	2	1	400.0	300.99503	1	2	1	40.529213	92.319565	1	0.223	0.342	4.158	4.185	111.0
4180.487	300.99503	2	1	400.0	300.99503	1	2	1	40.529213	92.319565	1	0.223	0.342	4.175	4.185	111.0
4180.487	300.99503	2	1	400.0	300.99503	1	2	1	40.529213	92.319565	1	0.223	0.342	4.172	4.185	111.0
4180.487	300.99503	2	1	400.0	300.99503	1	2	1	40.529213	92.319565	1	0.223	0.342	4.169	4.185	111.0
4180.487	300.99503	2	1	400.0	300.99503	1	2	1	40.529213	92.319565	1	0.223	0.342	4.171	4.185	111.0
4180.487	300.99503	2	1	400.0	300.99503	1	2	1	40.529213	92.319565	1	0.223	0.342	4.21	4.185	111.0
4180.487	300.99503	2	1	400.0	300.99503	1	2	1	40.529213	92.319565	1	0.223	0.342	4.286	4.185	111.0
4180.487	300.99503	2	1	400.0	300.99503	1	2	1	40.529213	92.319565	1	0.223	0.342	4.174	4.185	111.0
4180.487	300.99503	2	1	400.0	300.99503	1	2	1	40.529213	92.319565	1	0.223	0.342	4.204	4.185	111.0
4180.487	300.99503	2	1	400.0	300.99503	1	2	1	40.529213	92.319565	1	0.223	0.342	4.194	4.185	111.0
4180.487	300.99503	2	1	400.0	300.99503	1	2	1	40.529213	92.319565	1	0.223	0.342	4.219	4.185	111.0
4180.487	300.99503	2	1	400.0	300.99503	1	2	1	40.529213	92.319565	1	0.223	0.342	4.21	4.185	111.0
4180.487	300.99503	2	1	400.0	300.99503	1	2	1	40.529213	92.319565	1	0.223	0.342	4.192	4.185	111.0
4180.487	300.99503	2	1	400.0	300.99503	1	2	1	40.529213	92.319565	1	0.223	0.342	4.208	4.185	111.0
4180.487	300.99503	2	1	400.0	300.99503	1	2	1	40.529213	92.319565	1	0.223	0.342	4.261	4.185	111.0
4180.487	300.99503	2	1	400.0	300.99503	1	2	1	40.529213	92.319565	1	0.223	0.342	4.175	4.185	111.0
4180.487	300.99503	2	1	400.0	300.99503	1	2	1	40.529213	92.319565	1	0.223	0.342	4.164	4.185	111.0
4180.487	300.99503	2	1	400.0	300.99503	1	2	1	40.529213	92.319565	1	0.223	0.342	4.194	4.185	111.0
4180.487	300.99503	2	1	400.0	300.99503	1	2	1	40.529213	92.319565	1	0.223	0.342	4.129	4.185	111.0
4180.487	300.99503	2	1	400.0	300.99503	1	2	1	40.529213	92.319565	1	0.223	0.342	4.215	4.185	111.0
4180.487	300.99503	2	1	400.0	300.99503	1	2	1	40.529213	92.319565	1	0.223	0.342	4.205	4.185	111.0
4180.487	300.99503	2	1	400.0	300.99503	1	2	1	40.529213	92.319565	1	0.223	0.342	4.235	4.185	111.0
4180.487	300.99503	2	1	400.0	300.99503	1	2	1	40.529213	92.319565	1	0.223	0.342	4.22	4.185	111.0
4180.487	300.99503	2	1	400.0	300.99503	1	2	1	40.529213	92.319565	1	0.223	0.342	4.22	4.185	111.0
4180.487	300.99503	2	1	400.0	300.99503	1	2	1	40.529213	92.319565	1	0.223	0.342	4.134	4.185	111.0
4180.487	300.99503	2	1	400.0	300.99503	1	2	1	40.529213	92.319565	1	0.223	0.342	4.174	4.185	111.0
4180.487	300.99503	2	1	400.0	300.99503	1	2	1	40.529213	92.319565	1	0.223	0.342	4.193	4.185	111.0
4180.487	300.99503	2	1	400.0	300.99503	1	2	1	40.529213	92.319565	1	0.223	0.342	4.154	4.185	111.0
4180.487	300.99503	2	1	400.0	300.99503	1	2	1	40.529213	92.319565	1	0.223	0.342	4.156	4.185	111.0
4180.487	300.99503	2	1	400.0	300.99503	1	2	1	40.529213	92.319565	1	0.223	0.342	4.202	4.185	111.0
4180.487	300.99503	2	1	400.0	300.99503	1	2	1	40.529213	92.319565	1	0.223	0.342	4.202	4.185	111.0
4180.487	300.99503	2	1	400.0	300.99503	1	2	1	40.529213	92.319565	1	0.223	0.342	4.179	4.185	111.0
4180.487	300.99503	2	1	400.0	300.99503	1	2	1	40.529213	92.319565	1	0.223	0.342	4.2	4.185	111.0
4180.487	300.99503	2	1	400.0	300.99503	1	2	1	40.529213	92.319565	1	0.223	0.341	4.257	4.185	111.0
4180.487	300.99503	2	1	400.0	300.99503	1	2	1	40.529213	92.319565	1	0.223	0.341	4.19	4.185	111.0
4180.487	300.99503	2	1	400.0	300.99503	1	2	1	40.529213	92.319565	1	0.223	0.34	4.059	4.185	111.0
4180.487	300.99503	2	1	400.0	300.99503	1	2	1	40.529213	92.319565	1	0.223	0.341	4.167	4.185	111.0
4180.487	300.99503	2	1	400.0	300.99503	1	2	1	40.529213	92.319565	1	0.223	0.341	4.178	4.185	111.0
4180.487	300.99503	2	1	400.0	300.99503	1	2	1	40.529213	92.319565	1	0.223	0.341	4.173	4.185	111.0
4180.487	300.99503	2	1	400.0	300.99503	1	2	1	40.529213	92.319565	1	0.223	0.341	4.269	4.185	111.0
4180.487	300.99503	2	1	400.0	300.99503	1	2	1	40.529213	92.319565	1	0.223	0.341	4.174	4.185	111.0
4180.487	300.99503	2	1	400.0	300.99503	1	2	1	40.529213	92.319565	1	0.223	0.341	4.183	4.185	111.0
4180.487	300.99503	2	1	400.0	300.99503	1	2	1	40.529213	92.319565	1	0.223	0.341	4.156	4.185	111.0
4180.487	300.99503	2	1	400.0	300.99503	1	2	1	40.529213	92.319565	1	0.223	0.341	4.224	4.185	111.0
4180.487	300.99503	2	1	400.0	300.99503	1	2	1	40.529213	92.319565	1	0.223	0.341	4.168	4.185	111.0
4180.487	300.99503	2	1	400.0	300.99503	1	2	1	40.529213	92.319565	1	0.223	0.341	4.174	4.185	111.0
4180.487	300.99503	2	1	400.0	300.99503	1	2	1	40.529213	92.319565	1	0.223	0.341	4.111	4.185	111.0
4180.487	300.99503	2	1	400.0	300.99503	1	2	1	40.529213	92.319565	1	0.223	0.341	4.137	4.185	111.0
4180.487	300.99503	2	1	400.0	300.99503	1	2	1	40.529213	92.319565	1	0.223	0.341	4.179	4.185	111.0
4180.487	300.99503	2	1	400.0	300.99503	1	2	1	40.529213	92.319565	1	0.223	0.341	4.166	4.185	111.0
4180.487	300.99503	2	1	400.0	300.99503	1	2	1	40.529213	92.319565	1	0.223	0.341	4.149	4.185	111.0
4180.487	300.99503	2	1	400.0	300.99503	1	2	1	40.529213	92.319565	1	0.223	0.341	4.198	4.185	111.0
4180.487	300.99503	2	1	400.0	300.99503	1	2	1	40.529213	92.319565	1	0.223	0.341	4.221	4.185	111.0
4180.487	300.99503	2	1	400.0	300.99503	1	2	1	40.529213	92.319565	1	0.223	0.341	4.179	4.185	111.0
4180.487	300.99503	2	1	400.0	300.99503	1	2	1	40.529213	92.319565	1	0.223	0.341	4.131	4.185	111.0
4180.487	300.99503	2	1	400.0	300.99503	1	2	1	40.529213	92.319565	1	0.223	0.341	4.141	4.185	111.0
4180.487	300.99503	2	1	400.0	300.99503	1	2	1	40.529213	92.319565	1	0.223	0.342	4.402	4.185	111.0
4180.487	300.99503	2	1	400.0	300.99503	1	2	1	40.529213	92.319565	1	0.223	0.341	4.051	4.185	111.0
4180.487	300.99503	2	1	400.0	300.99503	1	2	1	40.529213	92.319565	1	0.223	0.341	4.177	4.185	111.0
4180.487	300.99503	2	1	400.0	300.99503	1	2	1	40.529213	92.319565	1	0.223	0.341	4.124	4.185	111.0
4180.487	300.99503	2	1	400.0	300.99503	1	2	1	40.529213	92.319565	1	0.223	0.34	4.064	4.185	111.0
4180.487	300.99503	2	1	400.0	300.99503	1	2	1	40.529213	92.319565	1	0.223	0.341	4.229	4.185	111.0
4180.487	300.99503	2	1	400.0	300.99503	1	2	1	40.529213	92.319565	1	0.223	0.341	4.204	4.185	111.0
4180.487	300.99503	2	1	400.0	300.99503	1	2	1	40.529213	92.319565	1	0.223	0.341	4.127	4.185	111.0
4180.487	300.99503	2	1	400.0	300.99503	1	2	1	40.529213	92.319565	1	0.223	0.341	4.168	4.185	111.0
4180.487	300.99503	2	1	400.0	300.99503	1	2	1	40.529213	92.319565	1	0.223	0.341	4.233	4.185	111.0
4180.487	300.99503	2	1	400.0	300.99503	1	2	1	40.529213	92.319565	1	0.223	0.341	4.23	4.185	111.0
4180.487	300.99503	2	1	400.0	300.99503	1	2	1	40.529213	92.319565	1	0.223	0.341	4.21	4.185	111.0
4180.487	300.99503	2	1	400.0	300.99503	1	2	1	40.529213	92.319565	1	0.223	0.341	4.195	4.185	111.0
4180.487	300.99503	2	1	400.0	300.99503	1	2	1	40.529213	92.319565	1	0.223	0.341	4.185	4.185	111.0
4180.487	300.99503	2	1	400.0	300.99503	1	2	1	40.529213	92.319565	1	0.223	0.341	4.165	4.185	111.0
4180.487	300.99503	2	1	400.0	300.99503	1	2	1	40.529213	92.319565	1	0.223	0.341	4.164	4.185	111.0
4180.487	300.99503	2	1	400.0	300.99503	1	2	1	40.529213	92.319565	1	0.223	0.341	4.198	4.185	111.0
4180.487	300.99503	2	1	400.0	300.99503	1	2	1	40.529213	92.319565	1	0.223	0.341	4.191	4.185	111.0
4180.487	300.99503	2	1	400.0	300.99503	1	2	1	40.529213	92.319565	1	0.223	0.341	4.167	4.185	111.0
4180.487	300.99503	2	1	400.0	300.99503	1	2	1	40.529213	92.319565	1	0.223	0.341	4.179	4.185	111.0
0.0	0.0	2	1	400.0	300.99503	1	2	1	40.529213	92.319565	0	0.223	0.341	4.24	4.185	111.0
0.0	0.0	2	1	400.0	300.99503	1	2	1	40.529213	92.319565	0	0.223	0.341	4.296	4.185	111.0
0.0	0.0	2	1	400.0	300.99503	1	2	1	40.529213	92.319565	0	0.223	0.341	4.191	4.185	111.0
0.0	0.0	2	1	400.0	300.99503	1	2	1	40.529213	92.319565	0	0.223	0.341	4.178	4.185	111.0
0.0	0.0	2	1	400.0	300.99503	1	2	1	40.529213	92.319565	0	0.223	0.337	3.622	3.613	111.0
0.0	0.0	2	1	400.0	300.99503	1	2	1	40.529213	92.319565	0	0.223	0.333	3.474	3.613	111.0
0.0	0.0	2	1	400.0	300.99503	1	2	1	40.529213	92.319565	0	0.223	0.327	3.276	3.358	111.0
0.0	0.0	2	1	400.0	300.99503	1	2	1	40.529213	92.319565	0	0.223	0.322	3.392	2.901	111.0
0.0	0.0	2	1	400.0	300.99503	1	2	1	40.529213	92.319565	0	0.223	0.313	2.848	2.901	111.0
0.0	0.0	2	1	400.0	300.99503	1	2	1	40.529213	92.319565	0	0.222	0.304	2.702	2.695	111.0
0.0	0.0	2	1	400.0	300.99503	1	2	1	40.529213	92.319565	0	0.222	0.296	2.663	2.695	111.0
0.0	0.0	2	1	400.0	300.99503	1	2	1	40.529213	92.319565	0	0.222	0.286	2.37	2.328	111.0
0.0	0.0	2	1	400.0	300.99503	1	2	1	40.529213	92.319565	0	0.222	0.275	2.106	2.162	111.0
0.0	0.0	2	1	400.0	300.99503	1	2	1	40.529213	92.319565	0	0.222	0.266	2.185	2.162	111.0
0.0	0.0	2	1	400.0	300.99503	1	2	1	40.529213	92.319565	0	0.222	0.255	1.87	1.867	111.0
0.0	0.0	2	1	400.0	300.99503	1	2	1	40.529213	92.319565	0	0.222	0.245	1.878	1.867	111.0
0.0	0.0	2	1	400.0	300.99503	1	2	1	40.529213	92.319565	0	0.222	0.236	1.701	1.736	111.0
0.0	0.0	2	1	400.0	300.99503	1	2	1	40.529213	92.319565	0	0.222	0.226	1.672	1.499	111.0
0.0	0.0	2	1	400.0	300.99503	1	2	1	40.529213	92.319565	0	0.222	0.215	1.457	1.499	111.0
0.0	0.0	2	1	400.0	300.99503	1	2	1	40.529213	92.319565	0	0.221	0.205	1.309	1.294	111.0
0.0	0.0	2	1	400.0	300.99503	1	2	1	40.529213	92.319565	0	0.221	0.195	1.081	1.203	111.0
0.0	0.0	2	1	400.0	300.99503	1	2	1	40.529213	92.319565	0	0.221	0.186	1.315	1.203	111.0
0.0	0.0	2	1	400.0	300.99503	1	2	1	40.529213	92.319565	0	0.221	0.176	1.039	1.038	111.0
0.0	0.0	2	1	400.0	300.99503	1	2	1	40.529213	92.319565	0	0.221	0.168	1.052	1.038	111.0
0.0	0.0	2	1	400.0	300.99503	1	2	1	40.529213	92.319565	0	0.221	0.16	1.088	0.964	111.0
0.0	0.0	2	1	400.0	300.99503	1	2	1	40.529213	92.319565	0	0.221	0.152	0.855	0.833	111.0
0.0	0.0	2	1	400.0	300.99503	1	2	1	40.529213	92.319565	0	0.221	0.144	0.807	0.833	111.0
0.0	0.0	2	1	400.0	300.99503	1	2	1	40.529213	92.319565	0	0.221	0.136	0.703	0.719	111.0
0.0	0.0	2	1	400.0	300.99503	1	2	1	40.529213	92.319565	0	0.221	0.129	0.676	0.668	111.0
0.0	0.0	2	1	400.0	300.99503	1	2	1	40.529213	92.319565	0	0.221	0.121	0.699	0.668	111.0
0.0	0.0	2	1	400.0	300.99503	1	2	1	40.529213	92.319565	0	0.221	0.114	0.572	0.577	111.0
0.0	0.0	2	1	400.0	300.99503	1	2	1	40.529213	92.319565	0	0.221	0.108	0.59	0.536	111.0
0.0	0.0	2	1	400.0	300.99503	1	2	1	40.529213	92.319565	0	0.221	0.102	0.524	0.536	111.0
0.0	0.0	2	1	400.0	300.99503	1	2	1	40.529213	92.319565	0	0.221	0.096	0.494	0.462	111.0
0.0	0.0	2	1	400.0	300.99503	1	2	1	40.529213	92.319565	0	0.221	0.09	0.485	0.462	111.0
0.0	0.0	2	1	400.0	300.99503	1	2	1	40.529213	92.319565	0	0.221	0.084	0.37	0.399	111.0
0.0	0.0	2	1	400.0	300.99503	1	2	1	40.529213	92.319565	0	0.221	0.078	0.386	0.371	111.0
0.0	0.0	2	1	400.0	300.99503	1	2	1	40.529213	92.319565	0	0.221	0.074	0.377	0.371	111.0
0.0	0.0	2	1	400.0	300.99503	1	2	1	40.529213	92.319565	0	0.221	0.07	0.361	0.32	111.0
0.0	0.0	2	1	400.0	300.99503	1	2	1	40.529213	92.319565	0	0.221	0.066	0.324	0.32	111.0
0.0	0.0	2	1	400.0	300.99503	1	2	1	40.529213	92.319565	0	0.221	0.062	0.312	0.297	111.0
0.0	0.0	2	1	400.0	300.99503	1	2	1	40.529213	92.319565	0	0.221	0.058	0.047	0.257	111.0
0.0	0.0	2	1	400.0	300.99503	1	2	1	40.529213	92.319565	0	0.221	0.056	0.298	0.257	111.0
0.0	0.0	2	1	400.0	300.99503	1	2	1	40.529213	92.319565	0	0.221	0.053	0.237	0.238	111.0
0.0	0.0	2	1	400.0	300.99503	1	2	1	40.529213	92.319565	0	0.221	0.05	0.263	0.206	111.0
0.0	0.0	2	1	400.0	300.99503	1	2	1	40.529213	92.319565	0	0.221	0.046	0.206	0.206	111.0
0.0	0.0	2	1	400.0	300.99503	1	2	1	40.529213	92.319565	0	0.221	0.042	0.212	0.177	111.0
0.0	0.0	2	1	400.0	300.99503	1	2	1	40.529213	92.319565	0	0.221	0.039	0.25	0.177	111.0
0.0	0.0	2	1	400.0	300.99503	1	2	1	40.529213	92.319565	0	0.221	0.037	0.19	0.165	111.0
0.0	0.0	2	1	400.0	300.99503	1	2	1	40.529213	92.319565	0	0.221	0.035	0.131	0.142	111.0
0.0	0.0	2	1	400.0	300.99503	1	2	1	40.529213	92.319565	0	0.221	0.033	0.131	0.142	111.0
0.0	0.0	2	1	400.0	300.99503	1	2	1	40.529213	92.319565	0	0.221	0.031	0.168	0.132	111.0
0.0	0.0	2	1	400.0	300.99503	1	2	1	40.529213	92.319565	0	0.221	0.029	0.164	0.114	111.0
0.0	0.0	2	1	400.0	300.99503	1	2	1	40.529213	92.319565	0	0.221	0.027	0.123	0.114	101.0
0.0	0.0	2	1	400.0	300.99503	1	2	1	40.529213	92.319565	0	0.221	0.025	0.004	0.106	111.0
0.0	0.0	2	1	400.0	300.99503	1	2	1	40.529213	92.319565	0	0.221	0.024	0.34	0.091	111.0
0.0	0.0	2	1	400.0	300.99503	1	2	1	40.529213	92.319565	0	0.221	0.022	0.105	0.091	111.0
0.0	0.0	2	1	400.0	300.99503	1	2	1	40.529213	92.319565	0	0.221	0.02	0.102	0.084	111.0
0.0	0.0	2	1	400.0	300.99503	1	2	1	40.529213	92.319565	0	0.221	0.02	0.108	0.084	111.0
0.0	0.0	2	1	400.0	300.99503	1	2	1	40.529213	92.319565	0	0.221	0.02	0.113	0.073	111.0
0.0	0.0	2	1	400.0	300.99503	1	2	1	40.529213	92.319565	0	0.221	0.02	0.078	0.063	111.0
0.0	0.0	2	1	400.0	300.99503	1	2	1	40.529213	92.319565	0	0.221	0.02	0.074	0.063	111.0
0.0	0.0	2	1	400.0	300.99503	1	2	1	40.529213	92.319565	0	0.221	0.02	0.06	0.058	111.0
0.0	0.0	2	1	400.0	300.99503	1	2	1	40.529213	92.319565	0	0.221	0.02	0.075	0.05	111.0
0.0	0.0	2	1	400.0	300.99503	1	2	1	40.529213	92.319565	0	0.221	0.02	0.066	0.05	111.0
0.0	0.0	2	1	400.0	300.99503	1	2	1	40.529213	92.319565	0	0.221	0.02	0.05	0.046	111.0
0.0	0.0	2	1	400.0	300.99503	1	2	1	40.529213	92.319565	0	0.221	0.02	0.013	0.046	111.0
0.0	0.0	2	1	400.0	300.99503	1	2	1	40.529213	92.319565	0	0.221	0.02	0.058	0.04	111.0
0.0	0.0	2	1	400.0	300.99503	1	2	1	40.529213	92.319565	0	0.221	0.02	0.054	0.037	111.0
0.0	0.0	2	1	400.0	300.99503	1	2	1	40.529213	92.319565	0	0.221	0.02	0.017	0.037	111.0
0.0	0.0	2	1	400.0	300.99503	1	2	1	40.529213	92.319565	0	0.22	0.02	0.024	0.032	101.0
0.0	0.0	2	1	400.0	300.99503	1	2	1	40.529213	92.319565	0	0.22	0.019	-0.016	0.032	111.0
0.0	0.0	2	1	400.0	300.99503	1	2	1	40.529213	92.319565	0	0.22	0.019	0.05	0.029	111.0
0.0	0.0	2	1	400.0	300.99503	1	2	1	40.529213	92.319565	0	0.22	0.019	0.07	0.025	111.0
0.0	0.0	2	1	400.0	300.99503	1	2	1	40.529213	92.319565	0	0.22	0.019	0.024	0.025	111.0
0.0	0.0	2	1	400.0	300.99503	1	2	1	40.529213	92.319565	0	0.22	0.018	-0.016	0.021	111.0
0.0	0.0	2	1	400.0	300.99503	1	2	1	40.529213	92.319565	0	0.22	0.017	-0.015	0.02	111.0
0.0	0.0	2	1	400.0	300.99503	1	2	1	40.529213	92.319565	0	0.22	0.017	0.002	0.02	111.0
0.0	0.0	2	1	400.0	300.99503	1	2	1	40.529213	92.319565	0	0.22	0.017	0.06	0.017	111.0
0.0	0.0	2	1	400.0	300.99503	1	2	1	40.529213	92.319565	0	0.22	0.017	0.011	0.016	111.0
0.0	0.0	2	1	400.0	300.99503	1	2	1	40.529213	92.319565	0	0.22	0.017	0.004	0.016	111.0
0.0	0.0	2	1	400.0	300.99503	1	2	1	40.529213	92.319565	0	0.22	0.017	0.031	0.013	111.0
0.0	0.0	2	1	400.0	300.99503	1	2	1	40.529213	92.319565	0	0.22	0.017	0.013	0.013	111.0
0.0	0.0	2	1	400.0	300.99503	1	2	1	40.529213	92.319565	0	0.22	0.016	0.123	0.012	111.0
0.0	0.0	2	1	400.0	300.99503	1	2	1	40.529213	92.319565	0	0.22	0.016	0.065	0.01	111.0
0.0	0.0	2	1	400.0	300.99503	1	2	1	40.529213	92.319565	0	0.22	0.016	0.031	0.01	111.0
0.0	0.0	2	1	400.0	300.99503	1	2	1	40.529213	92.319565	0	0.22	0.016	0.009	0.01	111.0
0.0	0.0	2	1	400.0	300.99503	1	2	1	40.529213	92.319565	0	0.22	0.016	0.009	0.01	111.0
0.0	0.0	2	1	400.0	300.99503	1	2	1	40.529213	92.319565	0	0.22	0.016	0.089	0.008	111.0
0.0	0.0	2	1	400.0	300.99503	1	2	1	40.529213	92.319565	0	0.22	0.016	-0.003	0.007	111.0
0.0	0.0	2	1	400.0	300.99503	1	2	1	40.529213	92.319565	0	0.22	0.015	-0.017	0.007	111.0
0.0	0.0	2	1	400.0	300.99503	1	2	1	40.529213	92.319565	0	0.22	0.014	-0.224	0.006	111.0
0.0	0.0	2	1	400.0	300.99503	1	2	1	40.529213	92.319565	0	0.22	0.014	0.117	0.005	111.0
0.0	0.0	2	1	400.0	300.99503	1	2	1	40.529213	92.319565	0	0.22	0.012	-0.02	0.005	111.0
0.0	0.0	2	1	400.0	300.99503	1	2	1	40.529213	92.319565	0	0.22	0.012	0.004	0.005	111.0
0.0	0.0	2	1	400.0	300.99503	1	2	1	40.529213	92.319565	0	0.22	0.011	-0.018	0.004	111.0
0.0	0.0	2	1	400.0	300.99503	1	2	1	40.529213	92.319565	0	0.22	0.011	0.018	0.004	111.0
0.0	0.0	2	1	400.0	300.99503	1	2	1	40.529213	92.319565	0	0.22	0.011	0.039	0.003	111.0
0.0	0.0	2	1	400.0	300.99503	1	2	1	40.529213	92.319565	0	0.22	0.01	-0.036	0.003	111.0
0.0	0.0	2	1	400.0	300.99503	1	2	1	40.529213	92.319565	0	0.22	0.01	0.002	0.003	111.0
0.0	0.0	2	1	400.0	300.99503	1	2	1	40.529213	92.319565	0	0.22	0.01	0.011	0.002	111.0
0.0	0.0	2	1	400.0	300.99503	1	2	1	40.529213	92.319565	0	0.22	0.009	-0.027	0.002	111.0
0.0	0.0	2	1	400.0	300.99503	1	2	1	40.529213	92.319565	0	0.22	0.008	-0.009	0.002	111.0
0.0	0.0	2	1	400.0	300.99503	1	2	1	40.529213	92.319565	0	0.22	0.008	-0.001	0.001	111.0
0.0	0.0	2	1	400.0	300.99503	1	2	1	40.529213	92.319565	0	0.22	0.008	0.032	0.001	111.0
0.0	0.0	2	1	400.0	300.99503	1	2	1	40.529213	92.319565	0	0.22	0.007	-0.007	0.001	111.0
0.0	0.0	2	1	400.0	300.99503	1	2	1	40.529213	92.319565	0	0.22	0.006	-0.185	0.001	111.0
0.0	0.0	2	1	400.0	300.99503	1	2	1	40.529213	92.319565	0	0.22	0.006	0.024	0.001	111.0
0.0	0.0	2	1	400.0	300.99503	1	2	1	40.529213	92.319565	0	0.22	0.004	-0.048	0.001	111.0
0.0	0.0	2	1	400.0	300.99503	1	2	1	40.529213	92.319565	0	0.22	0.003	0.024	0.001	111.0
0.0	0.0	2	1	400.0	300.99503	1	2	1	40.529213	92.319565	0	0.22	0.003	-0.008	0.0	111.0
0.0	0.0	2	1	400.0	300.99503	1	2	1	40.529213	92.319565	0	0.22	0.003	0.03	0.0	111.0
0.0	0.0	2	1	400.0	300.99503	1	2	1	40.529213	92.319565	0	0.22	0.002	-0.008	0.0	111.0
0.0	0.0	2	1	400.0	300.99503	1	2	1	40.529213	92.319565	0	0.22	0.002	0.018	0.0	111.0
0.0	0.0	2	1	400.0	300.99503	1	2	1	40.529213	92.319565	0	0.22	0.002	-0.003	0.0	111.0
0.0	0.0	2	1	400.0	300.99503	1	2	1	40.529213	92.319565	0	0.22	0.002	0.02	0.0	111.0
0.0	0.0	2	1	400.0	300.99503	1	2	1	40.529213	92.319565	0	0.22	0.002	0.066	0.0	111.0
0.0	0.0	2	1	400.0	300.99503	1	2	1	40.529213	92.319565	0	0.22	0.001	-0.006	0.0	111.0
0.0	0.0	2	1	400.0	300.99503	1	2	1	40.529213	92.319565	0	0.22	0.001	0.0	0.0	111.0
0.0	0.0	2	1	400.0	300.99503	1	2	1	40.529213	92.319565	0	0.22	-0.001	-0.028	0.0	111.0
0.0	0.0	2	1	400.0	300.99503	1	2	1	40.529213	92.319565	0	0.22	-0.001	-0.021	0.0	111.0
0.0	0.0	2	1	400.0	300.99503	1	2	1	40.529213	92.319565	0	0.22	-0.001	-0.04	0.0	111.0
0.0	0.0	2	1	400.0	300.99503	1	2	1	40.529213	92.319565	0	0.22	-0.001	-0.014	0.0	111.0
0.0	0.0	2	1	400.0	300.99503	1	2	1	40.529213	92.319565	0	0.22	-0.001	-0.125	0.0	111.0
0.0	0.0	2	1	400.0	300.99503	1	2	1	40.529213	92.319565	0	0.22	0.0	-0.009	0.0	111.0
0.0	0.0	2	1	400.0	300.99503	1	2	1	40.529213	92.319565	0	0.22	0.0	0.037	0.0	111.0
0.0	0.0	2	1	400.0	300.99503	1	2	1	40.529213	92.319565	0	0.22	0.0	0.012	0.0	111.0
0.0	0.0	2	1	400.0	300.99503	1	2	1	40.529213	92.319565	0	0.22	0.0	-0.008	0.0	111.0
0.0	0.0	2	1	400.0	300.99503	1	2	1	40.529213	92.319565	0	0.22	0.0	-0.002	0.0	111.0
0.0	0.0	2	1	400.0	300.99503	1	2	1	40.529213	92.319565	0	0.22	-0.001	-0.021	0.0	111.0
0.0	0.0	2	1	400.0	300.99503	1	2	1	40.529213	92.319565	0	0.22	0.0	0.018	0.0	111.0
0.0	0.0	2	1	400.0	300.99503	1	2	1	40.529213	92.319565	0	0.22	0.0	0.024	0.0	111.0
0.0	0.0	2	1	400.0	300.99503	1	2	1	40.529213	92.319565	0	0.22	0.0	0.013	0.0	111.0
0.0	0.0	2	1	400.0	300.99503	1	2	1	40.529213	92.319565	0	0.22	0.0	0.017	0.0	111.0
0.0	0.0	2	1	400.0	300.99503	1	2	1	40.529213	92.319565	0	0.22	-0.001	-0.026	0.0	111.0
0.0	0.0	2	1	400.0	300.99503	1	2	1	40.529213	92.319565	0	0.22	0.0	0.005	0.0	111.0
0.0	0.0	2	1	400.0	300.99503	1	2	1	40.529213	92.319565	0	0.22	0.0	0.002	0.0	111.0
0.0	0.0	2	1	400.0	300.99503	1	2	1	40.529213	92.319565	0	0.22	0.0	-0.001	0.0	111.0
0.0	0.0	2	1	400.0	300.99503	1	2	1	40.529213	92.319565	0	0.22	-0.001	-0.021	0.0	111.0
0.0	0.0	2	1	400.0	300.99503	1	2	1	40.529213	92.319565	0	0.22	0.0	0.001	0.0	111.0
0.0	0.0	2	1	400.0	300.99503	1	2	1	40.529213	92.319565	0	0.22	0.0	0.019	0.0	111.0
0.0	0.0	2	1	400.0	300.99503	1	2	1	40.529213	92.319565	0	0.22	0.0	0.03	0.0	111.0
0.0	0.0	2	1	400.0	300.99503	1	2	1	40.529213	92.319565	0	0.22	-0.001	-0.02	0.0	111.0
0.0	0.0	2	1	400.0	300.99503	1	2	1	40.529213	92.319565	0	0.22	0.0	0.002	0.0	111.0
0.0	0.0	2	1	400.0	300.99503	1	2	1	40.529213	92.319565	0	0.22	-0.001	-0.027	0.0	111.0
0.0	0.0	2	1	400.0	300.99503	1	2	1	40.529213	92.319565	0	0.22	-0.001	-0.022	0.0	111.0
0.0	0.0	2	1	400.0	300.99503	1	2	1	40.529213	92.319565	0	0.22	0.0	-0.001	0.0	111.0
0.0	0.0	2	1	400.0	300.99503	1	2	1	40.529213	92.319565	0	0.22	0.0	-0.008	0.0	111.0
0.0	0.0	2	1	400.0	300.99503	1	2	1	40.529213	92.319565	0	0.22	-0.001	-0.041	0.0	111.0
0.0	0.0	2	1	400.0	300.99503	1	2	1	40.529213	92.319565	0	0.22	0.0	0.023	0.0	111.0
0.0	0.0	2	1	400.0	300.99503	1	2	1	40.529213	92.319565	0	0.22	0.0	-0.001	0.0	111.0
0.0	0.0	2	1	400.0	300.99503	1	2	1	40.529213	92.319565	0	0.22	0.0	0.003	0.0	111.0
0.0	0.0	2	1	400.0	300.99503	1	2	1	40.529213	92.319565	0	0.22	0.0	0.016	0.0	111.0
0.0	0.0	2	1	400.0	300.99503	1	2	1	40.529213	92.319565	0	0.22	0.0	0.015	0.0	111.0
0.0	0.0	2	1	400.0	300.99503	1	2	1	40.529213	92.319565	0	0.22	0.0	0.0	0.0	111.0
0.0	0.0	2	1	400.0	300.99503	1	2	1	40.529213	92.319565	0	0.22	0.0	0.006	0.0	111.0
0.0	0.0	2	1	400.0	300.99503	1	2	1	40.529213	92.319565	0	0.22	-0.001	-0.048	0.0	111.0
0.0	0.0	2	1	400.0	300.99503	1	2	1	40.529213	92.319565	0	0.22	0.0	0.005	0.0	111.0
0.0	0.0	2	1	400.0	300.99503	1	2	1	40.529213	92.319565	0	0.22	0.0	-0.01	0.0	111.0
0.0	0.0	2	1	400.0	300.99503	1	2	1	40.529213	92.319565	0	0.22	-0.001	-0.017	0.0	111.0
0.0	0.0	2	1	400.0	300.99503	1	2	1	40.529213	92.319565	0	0.22	0.0	0.005	0.0	111.0
0.0	0.0	2	1	400.0	300.99503	1	2	1	40.529213	92.319565	0	0.22	0.0	0.005	0.0	111.0
0.0	0.0	2	1	400.0	300.99503	1	2	1	40.529213	92.319565	0	0.22	0.0	0.019	0.0	111.0
0.0	0.0	2	1	400.0	300.99503	1	2	1	40.529213	92.319565	0	0.22	0.0	0.004	0.0	111.0
0.0	0.0	2	1	400.0	300.99503	1	2	1	40.529213	92.319565	0	0.22	0.0	0.024	0.0	111.0
0.0	0.0	2	1	400.0	300.99503	1	2	1	40.529213	92.319565	0	0.22	-0.001	-0.15	0.0	111.0
0.0	0.0	2	1	400.0	300.99503	1	2	1	40.529213	92.319565	0	0.22	0.0	0.032	0.0	111.0
0.0	0.0	2	1	400.0	300.99503	1	2	1	40.529213	92.319565	0	0.22	-0.001	-0.035	0.0	111.0
0.0	0.0	2	1	400.0	300.99503	1	2	1	40.529213	92.319565	0	0.22	0.0	0.035	0.0	111.0
0.0	0.0	2	1	400.0	300.99503	1	2	1	40.529213	92.319565	0	0.22	-0.001	-0.021	0.0	111.0
0.0	0.0	2	1	400.0	300.99503	1	2	1	40.529213	92.319565	0	0.22	0.0	0.011	0.0	111.0
0.0	0.0	2	1	400.0	300.99503	1	2	1	40.529213	92.319565	0	0.22	0.0	0.057	0.0	111.0
0.0	0.0	2	1	400.0	300.99503	1	2	1	40.529213	92.319565	0	0.22	-0.001	-0.077	0.0	111.0
0.0	0.0	2	1	400.0	300.99503	1	2	1	40.529213	92.319565	0	0.22	0.0	0.018	0.0	111.0
0.0	0.0	2	1	400.0	300.99503	1	2	1	40.529213	92.319565	0	0.22	0.0	0.016	0.0	111.0
0.0	0.0	2	1	400.0	300.99503	1	2	1	40.529213	92.319565	0	0.22	0.0	-0.009	0.0	111.0
0.0	0.0	2	1	400.0	300.99503	1	2	1	40.529213	92.319565	0	0.22	-0.001	-0.015	0.0	111.0
0.0	0.0	2	1	400.0	300.99503	1	2	1	40.529213	92.319565	0	0.22	0.0	0.015	0.0	111.0
0.0	0.0	2	1	400.0	300.99503	1	2	1	40.529213	92.319565	0	0.22	0.0	0.011	0.0	111.0
0.0	0.0	2	1	400.0	300.99503	1	2	1	40.529213	92.319565	0	0.22	-0.001	-0.015	0.0	111.0
0.0	0.0	2	1	400.0	300.99503	1	2	1	40.529213	92.319565	0	0.22	0.0	-0.011	0.0	111.0
0.0	0.0	2	1	400.0	300.99503	1	2	1	40.529213	92.319565	0	0.22	0.0	0.016	0.0	111.0
0.0	0.0	2	1	400.0	300.99503	1	2	1	40.529213	92.319565	0	0.22	-0.001	-0.029	0.0	111.0
0.0	0.0	2	1	400.0	300.99503	1	2	1	40.529213	92.319565	0	0.22	0.0	-0.002	0.0	111.0
0.0	0.0	2	1	400.0	300.99503	1	2	1	40.529213	92.319565	0	0.22	0.0	0.017	0.0	111.0
0.0	0.0	2	1	400.0	300.99503	1	2	1	40.529213	92.319565	0	0.22	0.0	0.058	0.0	111.0
0.0	0.0	2	1	400.0	300.99503	1	2	1	40.529213	92.319565	0	0.22	0.0	0.024	0.0	111.0
0.0	0.0	2	1	400.0	300.99503	1	2	1	40.529213	92.319565	0	0.22	0.0	0.024	0.0	111.0
0.0	0.0	2	1	400.0	300.99503	1	2	1	40.529213	92.319565	0	0.22	0.0	0.004	0.0	111.0
0.0	0.0	2	1	400.0	300.99503	1	2	1	40.529213	92.319565	0	0.22	-0.001	-0.039	0.0	111.0
0.0	0.0	2	1	400.0	300.99503	1	2	1	40.529213	92.319565	0	0.22	0.0	0.031	0.0	111.0
0.0	0.0	2	1	400.0	300.99503	1	2	1	40.529213	92.319565	0	0.22	0.0	0.038	0.0	111.0
0.0	0.0	2	1	400.0	300.99503	1	2	1	40.529213	92.319565	0	0.22	0.0	-0.001	0.0	111.0
0.0	0.0	2	1	400.0	300.99503	1	2	1	40.529213	92.319565	0	0.22	-0.001	-0.193	0.0	111.0
0.0	0.0	2	1	400.0	300.99503	1	2	1	40.529213	92.319565	0	0.22	0.0	0.242	0.0	111.0
0.0	0.0	2	1	400.0	300.99503	1	2	1	40.529213	92.319565	0	0.22	0.0	0.011	0.0	111.0
0.0	0.0	2	1	400.0	300.99503	1	2	1	40.529213	92.319565	0	0.22	0.0	0.036	0.0	111.0
0.0	0.0	2	1	400.0	300.99503	1	2	1	40.529213	92.319565	0	0.22	-0.001	-0.015	0.0	111.0
0.0	0.0	2	1	400.0	300.99503	1	2	1	40.529213	92.319565	0	0.22	-0.001	-0.137	0.0	111.0
0.0	0.0	2	1	400.0	300.99503	1	2	1	40.529213	92.319565	0	0.22	-0.001	-0.034	0.0	111.0
0.0	0.0	2	1	400.0	300.99503	1	2	1	40.529213	92.319565	0	0.22	-0.001	-0.035	0.0	111.0
0.0	0.0	2	1	400.0	300.99503	1	2	1	40.529213	92.319565	0	0.22	0.0	0.033	0.0	111.0
0.0	0.0	2	1	400.0	300.99503	1	2	1	40.529213	92.319565	0	0.22	-0.001	-0.104	0.0	111.0
0.0	0.0	2	1	400.0	300.99503	1	2	1	40.529213	92.319565	0	0.22	0.0	0.024	0.0	111.0
0.0	0.0	2	1	400.0	300.99503	1	2	1	40.529213	92.319565	0	0.22	-0.001	-0.033	0.0	111.0
0.0	0.0	2	1	400.0	300.99503	1	2	1	40.529213	92.319565	0	0.22	-0.001	-0.035	0.0	111.0
0.0	0.0	2	1	400.0	300.99503	1	2	1	40.529213	92.319565	0	0.22	0.0	0.036	0.0	111.0
0.0	0.0	2	1	400.0	300.99503	1	2	1	40.529213	92.319565	0	0.22	0.0	0.035	0.0	111.0
0.0	0.0	2	1	400.0	300.99503	1	2	1	40.529213	92.319565	0	0.22	0.0	0.027	0.0	111.0
0.0	0.0	2	1	400.0	300.99503	1	2	1	40.529213	92.319565	0	0.22	0.0	0.012	0.0	111.0
0.0	0.0	2	1	400.0	300.99503	1	2	1	40.529213	92.319565	0	0.22	0.0	0.019	0.0	111.0
0.0	0.0	2	1	400.0	300.99503	1	2	1	40.529213	92.319565	0	0.22	0.0	0.016	0.0	111.0
0.0	0.0	2	1	400.0	300.99503	1	2	1	40.529213	92.319565	0	0.22	-0.001	-0.021	0.0	111.0
0.0	0.0	2	1	400.0	300.99503	1	2	1	40.529213	92.319565	0	0.22	-0.001	-0.021	0.0	111.0
0.0	0.0	2	1	400.0	300.99503	1	2	1	40.529213	92.319565	0	0.22	0.0	0.006	0.0	111.0
0.0	0.0	2	1	400.0	300.99503	1	2	1	40.529213	92.319565	0	0.22	0.0	0.011	0.0	111.0
0.0	0.0	2	1	400.0	300.99503	1	2	1	40.529213	92.319565	0	0.22	0.0	0.011	0.0	111.0
0.0	0.0	2	1	400.0	300.99503	1	2	1	40.529213	92.319565	0	0.22	-0.001	-0.015	0.0	111.0
0.0	0.0	2	1	400.0	300.99503	1	2	1	40.529213	92.319565	0	0.22	0.0	-0.003	0.0	111.0
0.0	0.0	2	1	400.0	300.99503	1	2	1	40.529213	92.319565	0	0.22	-0.001	-0.097	0.0	111.0
0.0	0.0	2	1	400.0	300.99503	1	2	1	40.529213	92.319565	0	0.22	0.0	0.046	0.0	111.0
0.0	0.0	2	1	400.0	300.99503	1	2	1	40.529213	92.319565	0	0.22	0.0	0.004	0.0	111.0
0.0	0.0	2	1	400.0	300.99503	1	2	1	40.529213	92.319565	0	0.22	-0.001	-0.167	0.0	111.0
0.0	0.0	2	1	400.0	300.99503	1	2	1	40.529213	92.319565	0	0.22	0.0	-0.008	0.0	111.0
0.0	0.0	2	1	400.0	300.99503	1	2	1	40.529213	92.319565	0	0.22	0.0	0.017	0.0	111.0
0.0	0.0	2	1	400.0	300.99503	1	2	1	40.529213	92.319565	0	0.22	0.0	0.017	0.0	111.0
0.0	0.0	2	1	400.0	300.99503	1	2	1	40.529213	92.319565	0	0.22	-0.001	-0.02	0.0	111.0
0.0	0.0	2	1	400.0	300.99503	1	2	1	40.529213	92.319565	0	0.22	0.0	-0.006	0.0	111.0
0.0	0.0	2	1	400.0	300.99503	1	2	1	40.529213	92.319565	0	0.22	0.0	0.083	0.0	111.0
0.0	0.0	2	1	400.0	300.99503	1	2	1	40.529213	92.319565	0	0.22	0.0	0.003	0.0	111.0
0.0	0.0	2	1	400.0	300.99503	1	2	1	40.529213	92.319565	0	0.22	0.0	0.016	0.0	111.0
0.0	0.0	2	1	400.0	300.99503	1	2	1	40.529213	92.319565	0	0.22	-0.001	-0.019	0.0	111.0
0.0	0.0	2	1	400.0	300.99503	1	2	1	40.529213	92.319565	0	0.22	0.0	-0.001	0.0	111.0
0.0	0.0	2	1	400.0	300.99503	1	2	1	40.529213	92.319565	0	0.22	0.0	-0.009	0.0	111.0
0.0	0.0	2	1	400.0	300.99503	1	2	1	40.529213	92.319565	0	0.22	-0.001	-0.016	0.0	111.0
0.0	0.0	2	1	400.0	300.99503	1	2	1	40.529213	92.319565	0	0.22	-0.001	-0.021	0.0	111.0
0.0	0.0	2	1	400.0	300.99503	1	2	1	40.529213	92.319565	0	0.22	0.0	0.004	0.0	111.0
0.0	0.0	2	1	400.0	300.99503	1	2	1	40.529213	92.319565	0	0.22	0.0	-0.01	0.0	111.0
0.0	0.0	2	1	400.0	300.99503	1	2	1	40.529213	92.319565	0	0.22	0.0	0.023	0.0	111.0
0.0	0.0	2	1	400.0	300.99503	1	2	1	40.529213	92.319565	0	0.22	-0.001	-0.021	0.0	111.0
0.0	0.0	2	1	400.0	300.99503	1	2	1	40.529213	92.319565	0	0.22	0.0	0.006	0.0	111.0
0.0	0.0	2	1	400.0	300.99503	1	2	1	40.529213	92.319565	0	0.22	0.0	0.0	0.0	111.0
0.0	0.0	2	1	400.0	300.99503	1	2	1	40.529213	92.319565	0	0.22	0.0	0.038	0.0	111.0
0.0	0.0	2	1	400.0	300.99503	1	2	1	40.529213	92.319565	0	0.22	-0.001	-0.04	0.0	111.0
0.0	0.0	2	1	400.0	300.99503	1	2	1	40.529213	92.319565	0	0.22	0.0	0.004	0.0	111.0
0.0	0.0	2	1	400.0	300.99503	1	2	1	40.529213	92.319565	0	0.22	-0.001	-0.018	0.0	111.0
0.0	0.0	2	1	400.0	300.99503	1	2	1	40.529213	92.319565	0	0.22	0.0	0.036	0.0	111.0
0.0	0.0	2	1	400.0	300.99503	1	2	1	40.529213	92.319565	0	0.22	0.0	0.023	0.0	111.0
0.0	0.0	2	1	400.0	300.99503	1	2	1	40.529213	92.319565	0	0.22	-0.001	-0.014	0.0	111.0
0.0	0.0	2	1	400.0	300.99503	1	2	1	40.529213	92.319565	0	0.22	0.0	0.108	0.0	111.0
0.0	0.0	2	1	400.0	300.99503	1	2	1	40.529213	92.319565	0	0.22	-0.001	-0.138	0.0	111.0
0.0	0.0	2	1	400.0	300.99503	1	2	1	40.529213	92.319565	0	0.22	-0.001	-0.015	0.0	111.0
0.0	0.0	2	1	400.0	300.99503	1	2	1	40.529213	92.319565	0	0.22	0.0	0.019	0.0	111.0
0.0	0.0	2	1	400.0	300.99503	1	2	1	40.529213	92.319565	0	0.22	0.0	0.032	0.0	111.0
0.0	0.0	2	1	400.0	300.99503	1	2	1	40.529213	92.319565	0	0.22	-0.001	-0.014	0.0	111.0
0.0	0.0	2	1	400.0	300.99503	1	2	1	40.529213	92.319565	0	0.22	0.0	0.011	0.0	111.0
0.0	0.0	2	1	400.0	300.99503	1	2	1	40.529213	92.319565	0	0.22	-0.001	-0.021	0.0	111.0
0.0	0.0	2	1	400.0	300.99503	1	2	1	40.529213	92.319565	0	0.22	0.0	0.017	0.0	111.0
2805.4175	201.99005	3	1	400.0	201.99005	1	2	1	40.529213	92.319565	1	0.22	-0.001	-0.024	0.0	111.0
2805.4175	201.99005	3	1	400.0	201.99005	0	2	1	40.529213	92.319565	1	0.22	-0.001	-0.023	0.0	111.0
2805.4175	201.99005	3	1	400.0	201.99005	0	2	1	40.529213	92.319565	1	0.22	-0.001	-0.015	0.0	111.0
2805.4175	201.99005	3	1	400.0	201.99005	0	2	1	40.529213	92.319565	1	0.22	-0.001	-0.026	0.0	111.0
2805.4175	201.99005	3	1	400.0	201.99005	0	2	1	40.529213	92.319565	1	0.22	0.002	0.369	0.382	111.0
2805.4175	201.99005	3	1	400.0	201.99005	0	2	1	40.529213	92.319565	1	0.22	0.004	0.402	0.553	111.0
2805.4175	201.99005	3	1	400.0	201.99005	0	2	1	40.529213	92.319565	1	0.22	0.008	0.544	0.553	111.0
2805.4175	201.99005	3	1	400.0	201.99005	0	2	1	40.529213	92.319565	1	0.22	0.014	0.953	0.861	111.0
2805.4175	201.99005	3	1	400.0	201.99005	0	2	1	40.529213	92.319565	1	0.22	0.019	0.83	0.861	111.0
2805.4175	201.99005	3	1	400.0	201.99005	0	2	1	40.529213	92.319565	1	0.22	0.027	1.098	1.126	111.0
2805.4175	201.99005	3	1	400.0	201.99005	0	2	1	40.529213	92.319565	1	0.22	0.035	1.237	1.245	111.0
2805.4175	201.99005	3	1	400.0	201.99005	0	2	1	40.529213	92.319565	1	0.22	0.043	1.218	1.245	111.0
2805.4175	201.99005	3	1	400.0	201.99005	0	2	1	40.529213	92.319565	1	0.221	0.05	1.478	1.459	111.0
2805.4175	201.99005	3	1	400.0	201.99005	0	2	1	40.529213	92.319565	1	0.221	0.057	1.533	1.554	111.0
2805.4175	201.99005	3	1	400.0	201.99005	0	2	1	40.529213	92.319565	1	0.221	0.064	1.556	1.554	111.0
2805.4175	201.99005	3	1	400.0	201.99005	0	2	1	40.529213	92.319565	1	0.221	0.072	1.745	1.725	111.0
2805.4175	201.99005	3	1	400.0	201.99005	0	2	1	40.529213	92.319565	1	0.221	0.08	1.703	1.725	111.0
2805.4175	201.99005	3	1	400.0	201.99005	0	2	1	40.529213	92.319565	1	0.221	0.087	1.799	1.801	111.0
2805.4175	201.99005	3	1	400.0	201.99005	0	2	1	40.529213	92.319565	1	0.221	0.093	1.866	1.938	111.0
2805.4175	201.99005	3	1	400.0	201.99005	0	2	1	40.529213	92.319565	1	0.221	0.101	1.988	1.938	111.0
2805.4175	201.99005	3	1	400.0	201.99005	0	2	1	40.529213	92.319565	1	0.221	0.106	1.905	2.0	111.0
2805.4175	201.99005	3	1	400.0	201.99005	0	2	1	40.529213	92.319565	1	0.221	0.112	2.0	2.111	111.0
2805.4175	201.99005	3	1	400.0	201.99005	0	2	1	40.529213	92.319565	1	0.221	0.118	2.093	2.111	111.0
2805.4175	201.99005	3	1	400.0	201.99005	0	2	1	40.529213	92.319565	1	0.221	0.123	2.137	2.159	111.0
2805.4175	201.99005	3	1	400.0	201.99005	0	2	1	40.529213	92.319565	1	0.221	0.127	2.018	2.159	111.0
2805.4175	201.99005	3	1	400.0	201.99005	0	2	1	40.529213	92.319565	1	0.221	0.133	2.271	2.249	111.0
2805.4175	201.99005	3	1	400.0	201.99005	0	2	1	40.529213	92.319565	1	0.221	0.139	2.326	2.324	111.0
2805.4175	201.99005	3	1	400.0	201.99005	0	2	1	40.529213	92.319565	1	0.221	0.144	2.31	2.324	111.0
2805.4175	201.99005	3	1	400.0	201.99005	0	2	1	40.529213	92.319565	1	0.221	0.15	2.437	2.358	111.0
2805.4175	201.99005	3	1	400.0	201.99005	0	2	1	40.529213	92.319565	1	0.221	0.154	2.341	2.39	111.0
2805.4175	201.99005	3	1	400.0	201.99005	0	2	1	40.529213	92.319565	1	0.221	0.158	2.38	2.39	111.0
2805.4175	201.99005	3	1	400.0	201.99005	0	2	1	40.529213	92.319565	1	0.221	0.163	2.49	2.448	111.0
2805.4175	201.99005	3	1	400.0	201.99005	0	2	1	40.529213	92.319565	1	0.221	0.166	2.422	2.448	111.0
2805.4175	201.99005	3	1	400.0	201.99005	0	2	1	40.529213	92.319565	1	0.221	0.17	2.475	2.496	111.0
2805.4175	201.99005	3	1	400.0	201.99005	0	2	1	40.529213	92.319565	1	0.221	0.174	2.521	2.518	111.0
2805.4175	201.99005	3	1	400.0	201.99005	0	2	1	40.529213	92.319565	1	0.221	0.178	2.508	2.518	111.0
2805.4175	201.99005	3	1	400.0	201.99005	0	2	1	40.529213	92.319565	1	0.221	0.182	2.578	2.558	111.0
2805.4175	201.99005	3	1	400.0	201.99005	0	2	1	40.529213	92.319565	1	0.221	0.184	2.61	2.575	111.0
2805.4175	201.99005	3	1	400.0	201.99005	0	2	1	40.529213	92.319565	1	0.221	0.187	2.778	2.575	111.0
2805.4175	201.99005	3	1	400.0	201.99005	0	2	1	40.529213	92.319565	1	0.221	0.189	2.654	2.607	111.0
2805.4175	201.99005	3	1	400.0	201.99005	0	2	1	40.529213	92.319565	1	0.221	0.191	2.621	2.607	111.0
2805.4175	201.99005	3	1	400.0	201.99005	0	2	1	40.529213	92.319565	1	0.221	0.193	2.659	2.634	111.0
2805.4175	201.99005	3	1	400.0	201.99005	0	2	1	40.529213	92.319565	1	0.221	0.195	2.629	2.647	111.0
2805.4175	201.99005	3	1	400.0	201.99005	0	2	1	40.529213	92.319565	1	0.221	0.197	2.639	2.647	111.0
2805.4175	201.99005	3	1	400.0	201.99005	0	2	1	40.529213	92.319565	1	0.221	0.199	2.614	2.658	111.0
2805.4175	201.99005	3	1	400.0	201.99005	0	2	1	40.529213	92.319565	1	0.221	0.201	2.638	2.678	111.0
2805.4175	201.99005	3	1	400.0	201.99005	0	2	1	40.529213	92.319565	1	0.221	0.203	2.74	2.678	111.0
2805.4175	201.99005	3	1	400.0	201.99005	0	2	1	40.529213	92.319565	1	0.221	0.205	2.732	2.687	111.0
2805.4175	201.99005	3	1	400.0	201.99005	0	2	1	40.529213	92.319565	1	0.221	0.207	2.681	2.687	111.0
2805.4175	201.99005	3	1	400.0	201.99005	0	2	1	40.529213	92.319565	1	0.221	0.209	2.664	2.704	111.0
2805.4175	201.99005	3	1	400.0	201.99005	0	2	1	40.529213	92.319565	1	0.221	0.211	2.721	2.711	111.0
2805.4175	201.99005	3	1	400.0	201.99005	0	2	1	40.529213	92.319565	1	0.221	0.213	2.703	2.711	111.0
2805.4175	201.99005	3	1	400.0	201.99005	0	2	1	40.529213	92.319565	1	0.221	0.215	2.732	2.724	111.0
2805.4175	201.99005	3	1	400.0	201.99005	0	2	1	40.529213	92.319565	1	0.221	0.217	2.701	2.736	111.0
2805.4175	201.99005	3	1	400.0	201.99005	0	2	1	40.529213	92.319565	1	0.221	0.219	2.681	2.736	111.0
2805.4175	201.99005	3	1	400.0	201.99005	0	2	1	40.529213	92.319565	1	0.221	0.221	2.813	2.742	111.0
2805.4175	201.99005	3	1	400.0	201.99005	0	2	1	40.529213	92.319565	1	0.221	0.221	2.741	2.742	111.0
2805.4175	201.99005	3	1	400.0	201.99005	0	2	1	40.529213	92.319565	1	0.221	0.221	2.789	2.75	111.0
2805.4175	201.99005	3	1	400.0	201.99005	0	2	1	40.529213	92.319565	1	0.221	0.221	2.771	2.754	111.0
2805.4175	201.99005	3	1	400.0	201.99005	0	2	1	40.529213	92.319565	1	0.221	0.221	2.759	2.754	111.0
2805.4175	201.99005	3	1	400.0	201.99005	0	2	1	40.529213	92.319565	1	0.221	0.221	2.714	2.762	111.0
2805.4175	201.99005	3	1	400.0	201.99005	0	2	1	40.529213	92.319565	1	0.221	0.22	2.653	2.764	111.0
2805.4175	201.99005	3	1	400.0	201.99005	0	2	1	40.529213	92.319565	1	0.221	0.221	2.697	2.764	111.0
2805.4175	201.99005	3	1	400.0	201.99005	0	2	1	40.529213	92.319565	1	0.221	0.221	2.792	2.77	111.0
2805.4175	201.99005	3	1	400.0	201.99005	1	2	1	40.529213	92.319565	1	0.221	0.221	2.705	2.77	111.0
2805.4175	201.99005	3	1	400.0	201.99005	1	2	1	40.529213	92.319565	1	0.221	0.221	2.8	2.775	111.0
2805.4175	201.99005	3	1	400.0	201.99005	1	2	1	40.529213	92.319565	1	0.221	0.221	2.749	2.778	111.0
2805.4175	201.99005	3	1	400.0	201.99005	1	2	1	40.529213	92.319565	1	0.221	0.222	2.807	2.778	111.0
2805.4175	201.99005	3	1	400.0	201.99005	1	2	1	40.529213	92.319565	1	0.221	0.221	2.641	2.783	111.0
2805.4175	201.99005	3	1	400.0	201.99005	1	2	1	40.529213	92.319565	1	0.221	0.221	2.737	2.784	111.0
2805.4175	201.99005	3	1	400.0	201.99005	1	2	1	40.529213	92.319565	1	0.221	0.221	2.806	2.784	111.0
2805.4175	201.99005	3	1	400.0	201.99005	1	2	1	40.529213	92.319565	1	0.221	0.221	2.861	2.787	111.0
2805.4175	201.99005	3	1	400.0	201.99005	1	2	1	40.529213	92.319565	1	0.221	0.221	2.882	2.787	111.0
2805.4175	201.99005	3	1	400.0	201.99005	1	2	1	40.529213	92.319565	1	0.221	0.221	2.801	2.788	111.0
2805.4175	201.99005	3	1	400.0	201.99005	1	2	1	40.529213	92.319565	1	0.221	0.221	2.764	2.791	111.0
2805.4175	201.99005	3	1	400.0	201.99005	1	2	1	40.529213	92.319565	1	0.221	0.221	2.874	2.791	111.0
2805.4175	201.99005	3	1	400.0	201.99005	1	2	1	40.529213	92.319565	1	0.221	0.221	2.812	2.792	111.0
2805.4175	201.99005	3	1	400.0	201.99005	1	2	1	40.529213	92.319565	1	0.221	0.221	2.754	2.794	111.0
2805.4175	201.99005	3	1	400.0	201.99005	1	2	1	40.529213	92.319565	1	0.221	0.221	2.809	2.794	111.0
2805.4175	201.99005	3	1	400.0	201.99005	1	2	1	40.529213	92.319565	1	0.221	0.221	2.783	2.795	111.0
2805.4175	201.99005	3	1	400.0	201.99005	1	2	1	40.529213	92.319565	1	0.221	0.221	2.791	2.795	111.0
2805.4175	201.99005	3	1	400.0	201.99005	1	2	1	40.529213	92.319565	1	0.221	0.221	2.795	2.797	111.0
2805.4175	201.99005	3	1	400.0	201.99005	1	2	1	40.529213	92.319565	1	0.221	0.221	2.789	2.798	111.0
2805.4175	201.99005	3	1	400.0	201.99005	1	2	1	40.529213	92.319565	1	0.221	0.221	2.785	2.798	111.0
2805.4175	201.99005	3	1	400.0	201.99005	1	2	1	40.529213	92.319565	1	0.221	0.221	2.784	2.8	111.0
2805.4175	201.99005	3	1	400.0	201.99005	1	2	1	40.529213	92.319565	1	0.221	0.222	2.807	2.801	111.0
2805.4175	201.99005	3	1	400.0	201.99005	1	2	1	40.529213	92.319565	1	0.221	0.222	2.829	2.801	111.0
2805.4175	201.99005	3	1	400.0	201.99005	1	2	1	40.529213	92.319565	1	0.221	0.222	2.81	2.802	111.0
2805.4175	201.99005	3	1	400.0	201.99005	1	2	1	40.529213	92.319565	1	0.221	0.222	2.761	2.802	111.0
2805.4175	201.99005	3	1	400.0	201.99005	1	2	1	40.529213	92.319565	1	0.221	0.222	2.832	2.803	111.0
2805.4175	201.99005	3	1	400.0	201.99005	1	2	1	40.529213	92.319565	1	0.221	0.222	2.851	2.803	111.0
2805.4175	201.99005	3	1	400.0	201.99005	1	2	1	40.529213	92.319565	1	0.221	0.222	2.786	2.803	111.0
2805.4175	201.99005	3	1	400.0	201.99005	1	2	1	40.529213	92.319565	1	0.221	0.222	2.749	2.803	111.0
2805.4175	201.99005	3	1	400.0	201.99005	1	2	1	40.529213	92.319565	1	0.221	0.222	2.778	2.803	111.0
2805.4175	201.99005	3	1	400.0	201.99005	1	2	1	40.529213	92.319565	1	0.221	0.222	2.859	2.803	111.0
2805.4175	201.99005	3	1	400.0	201.99005	1	2	1	40.529213	92.319565	1	0.221	0.222	2.691	2.804	111.0
2805.4175	201.99005	3	1	400.0	201.99005	1	2	1	40.529213	92.319565	1	0.221	0.222	2.779	2.804	111.0
2805.4175	201.99005	3	1	400.0	201.99005	1	2	1	40.529213	92.319565	1	0.221	0.222	2.853	2.804	111.0
2805.4175	201.99005	3	1	400.0	201.99005	1	2	1	40.529213	92.319565	1	0.221	0.222	2.786	2.804	111.0
2805.4175	201.99005	3	1	400.0	201.99005	1	2	1	40.529213	92.319565	1	0.221	0.222	2.841	2.804	111.0
2805.4175	201.99005	3	1	400.0	201.99005	1	2	1	40.529213	92.319565	1	0.221	0.222	2.755	2.805	111.0
2805.4175	201.99005	3	1	400.0	201.99005	1	2	1	40.529213	92.319565	1	0.221	0.221	2.656	2.805	111.0
2805.4175	201.99005	3	1	400.0	201.99005	1	2	1	40.529213	92.319565	1	0.221	0.221	2.836	2.805	111.0
2805.4175	201.99005	3	1	400.0	201.99005	1	2	1	40.529213	92.319565	1	0.221	0.221	2.879	2.805	111.0
2805.4175	201.99005	3	1	400.0	201.99005	1	2	1	40.529213	92.319565	1	0.221	0.221	2.761	2.805	111.0
2805.4175	201.99005	3	1	400.0	201.99005	1	2	1	40.529213	92.319565	1	0.221	0.221	2.775	2.805	111.0
2805.4175	201.99005	3	1	400.0	201.99005	1	2	1	40.529213	92.319565	1	0.221	0.221	2.834	2.806	111.0
2805.4175	201.99005	3	1	400.0	201.99005	1	2	1	40.529213	92.319565	1	0.221	0.222	2.947	2.806	111.0
2805.4175	201.99005	3	1	400.0	201.99005	1	2	1	40.529213	92.319565	1	0.221	0.222	2.845	2.806	111.0
2805.4175	201.99005	3	1	400.0	201.99005	1	2	1	40.529213	92.319565	1	0.221	0.222	2.8	2.806	111.0
2805.4175	201.99005	3	1	400.0	201.99005	1	2	1	40.529213	92.319565	1	0.221	0.222	2.87	2.806	111.0
2805.4175	201.99005	3	1	400.0	201.99005	1	2	1	40.529213	92.319565	1	0.221	0.222	2.785	2.806	111.0
2805.4175	201.99005	3	1	400.0	201.99005	1	2	1	40.529213	92.319565	1	0.221	0.221	2.874	2.806	111.0
2805.4175	201.99005	3	1	400.0	201.99005	1	2	1	40.529213	92.319565	1	0.221	0.221	2.835	2.806	111.0
2805.4175	201.99005	3	1	400.0	201.99005	1	2	1	40.529213	92.319565	1	0.221	0.221	2.808	2.806	111.0
2805.4175	201.99005	3	1	400.0	201.99005	1	2	1	40.529213	92.319565	1	0.221	0.221	2.801	2.806	111.0
2805.4175	201.99005	3	1	400.0	201.99005	1	2	1	40.529213	92.319565	1	0.221	0.221	2.738	2.807	111.0
2805.4175	201.99005	3	1	400.0	201.99005	1	2	1	40.529213	92.319565	1	0.221	0.221	2.807	2.807	111.0
2805.4175	201.99005	3	1	400.0	201.99005	1	2	1	40.529213	92.319565	1	0.221	0.221	2.763	2.807	111.0
2805.4175	201.99005	3	1	400.0	201.99005	1	2	1	40.529213	92.319565	1	0.221	0.221	2.853	2.807	111.0
2805.4175	201.99005	3	1	400.0	201.99005	1	2	1	40.529213	92.319565	1	0.221	0.221	2.724	2.807	111.0
2805.4175	201.99005	3	1	400.0	201.99005	1	2	1	40.529213	92.319565	1	0.221	0.221	2.825	2.807	111.0
2805.4175	201.99005	3	1	400.0	201.99005	1	2	1	40.529213	92.319565	1	0.221	0.221	2.807	2.807	111.0
2805.4175	201.99005	3	1	400.0	201.99005	1	2	1	40.529213	92.319565	1	0.221	0.221	2.738	2.807	111.0
2805.4175	201.99005	3	1	400.0	201.99005	1	2	1	40.529213	92.319565	1	0.221	0.221	2.77	2.807	111.0
2805.4175	201.99005	3	1	400.0	201.99005	1	2	1	40.529213	92.319565	1	0.221	0.221	2.804	2.807	111.0
2805.4175	201.99005	3	1	400.0	201.99005	1	2	1	40.529213	92.319565	1	0.221	0.221	2.78	2.807	111.0
2805.4175	201.99005	3	1	400.0	201.99005	1	2	1	40.529213	92.319565	1	0.221	0.221	2.756	2.807	111.0
2805.4175	201.99005	3	1	400.0	201.99005	1	2	1	40.529213	92.319565	1	0.221	0.221	2.799	2.807	111.0
2805.4175	201.99005	3	1	400.0	201.99005	1	2	1	40.529213	92.319565	1	0.221	0.221	2.829	2.807	111.0
2805.4175	201.99005	3	1	400.0	201.99005	1	2	1	40.529213	92.319565	1	0.221	0.221	2.851	2.807	111.0
2805.4175	201.99005	3	1	400.0	201.99005	1	2	1	40.529213	92.319565	1	0.221	0.221	2.84	2.807	111.0
2805.4175	201.99005	3	1	400.0	201.99005	1	2	1	40.529213	92.319565	1	0.221	0.222	2.811	2.807	111.0
2805.4175	201.99005	3	1	400.0	201.99005	1	2	1	40.529213	92.319565	1	0.221	0.222	2.76	2.807	111.0
2805.4175	201.99005	3	1	400.0	201.99005	1	2	1	40.529213	92.319565	1	0.221	0.222	2.812	2.807	111.0
2805.4175	201.99005	3	1	400.0	201.99005	1	2	1	40.529213	92.319565	1	0.221	0.222	2.776	2.807	111.0
2805.4175	201.99005	3	1	400.0	201.99005	1	2	1	40.529213	92.319565	1	0.221	0.222	2.853	2.807	111.0
2805.4175	201.99005	3	1	400.0	201.99005	1	2	1	40.529213	92.319565	1	0.221	0.222	2.835	2.807	111.0
2805.4175	201.99005	3	1	400.0	201.99005	1	2	1	40.529213	92.319565	1	0.221	0.222	2.84	2.807	111.0
2805.4175	201.99005	3	1	400.0	201.99005	1	2	1	40.529213	92.319565	1	0.221	0.222	2.794	2.807	111.0
2805.4175	201.99005	3	1	400.0	201.99005	1	2	1	40.529213	92.319565	1	0.221	0.222	2.8	2.807	111.0
2805.4175	201.99005	3	1	400.0	201.99005	1	2	1	40.529213	92.319565	1	0.221	0.222	2.853	2.807	111.0
2805.4175	201.99005	3	1	400.0	201.99005	1	2	1	40.529213	92.319565	1	0.221	0.222	2.828	2.807	111.0
2805.4175	201.99005	3	1	400.0	201.99005	1	2	1	40.529213	92.319565	1	0.221	0.222	2.821	2.807	111.0
2805.4175	201.99005	3	1	400.0	201.99005	1	2	1	40.529213	92.319565	1	0.221	0.222	2.781	2.807	111.0
2805.4175	201.99005	3	1	400.0	201.99005	1	2	1	40.529213	92.319565	1	0.221	0.222	2.838	2.807	111.0
2805.4175	201.99005	3	1	400.0	201.99005	1	2	1	40.529213	92.319565	1	0.221	0.222	2.821	2.807	111.0
2805.4175	201.99005	3	1	400.0	201.99005	1	2	1	40.529213	92.319565	1	0.221	0.222	2.794	2.807	111.0
2805.4175	201.99005	3	1	400.0	201.99005	1	2	1	40.529213	92.319565	1	0.221	0.222	2.842	2.807	111.0
2805.4175	201.99005	3	1	400.0	201.99005	1	2	1	40.529213	92.319565	1	0.221	0.222	2.727	2.807	111.0
2805.4175	201.99005	3	1	400.0	201.99005	1	2	1	40.529213	92.319565	1	0.221	0.222	2.76	2.807	111.0
2805.4175	201.99005	3	1	400.0	201.99005	1	2	1	40.529213	92.319565	1	0.221	0.222	2.802	2.807	111.0
2805.4175	201.99005	3	1	400.0	201.99005	1	2	1	40.529213	92.319565	1	0.221	0.222	2.796	2.807	111.0
2805.4175	201.99005	3	1	400.0	201.99005	1	2	1	40.529213	92.319565	1	0.221	0.222	2.79	2.807	111.0
2805.4175	201.99005	3	1	400.0	201.99005	1	2	1	40.529213	92.319565	1	0.221	0.222	2.854	2.807	111.0
2805.4175	201.99005	3	1	400.0	201.99005	1	2	1	40.529213	92.319565	1	0.221	0.222	2.748	2.807	111.0
2805.4175	201.99005	3	1	400.0	201.99005	1	2	1	40.529213	92.319565	1	0.221	0.222	2.782	2.807	111.0
2805.4175	201.99005	3	1	400.0	201.99005	1	2	1	40.529213	92.319565	1	0.221	0.222	2.769	2.807	111.0
2805.4175	201.99005	3	1	400.0	201.99005	1	2	1	40.529213	92.319565	1	0.221	0.222	2.809	2.807	111.0
2805.4175	201.99005	3	1	400.0	201.99005	1	2	1	40.529213	92.319565	1	0.221	0.222	2.825	2.807	111.0
2805.4175	201.99005	3	1	400.0	201.99005	1	2	1	40.529213	92.319565	1	0.221	0.223	2.812	2.807	111.0
2805.4175	201.99005	3	1	400.0	201.99005	1	2	1	40.529213	92.319565	1	0.221	0.223	2.74	2.807	111.0
2805.4175	201.99005	3	1	400.0	201.99005	1	2	1	40.529213	92.319565	1	0.221	0.223	2.84	2.807	111.0
2805.4175	201.99005	3	1	400.0	201.99005	1	2	1	40.529213	92.319565	1	0.221	0.223	2.849	2.807	111.0
2805.4175	201.99005	3	1	400.0	201.99005	1	2	1	40.529213	92.319565	1	0.221	0.223	2.774	2.807	111.0
2805.4175	201.99005	3	1	400.0	201.99005	1	2	1	40.529213	92.319565	1	0.221	0.223	2.802	2.807	111.0
2805.4175	201.99005	3	1	400.0	201.99005	1	2	1	40.529213	92.319565	1	0.221	0.223	2.79	2.807	111.0
2805.4175	201.99005	3	1	400.0	201.99005	1	2	1	40.529213	92.319565	1	0.221	0.223	2.84	2.807	111.0
2805.4175	201.99005	3	1	400.0	201.99005	1	2	1	40.529213	92.319565	1	0.221	0.223	2.781	2.807	111.0
2805.4175	201.99005	3	1	400.0	201.99005	1	2	1	40.529213	92.319565	1	0.221	0.224	2.956	2.807	111.0
2805.4175	201.99005	3	1	400.0	201.99005	1	2	1	40.529213	92.319565	1	0.221	0.224	2.72	2.807	111.0
2805.4175	201.99005	3	1	400.0	201.99005	1	2	1	40.529213	92.319565	1	0.221	0.224	2.784	2.807	111.0
2805.4175	201.99005	3	1	400.0	201.99005	1	2	1	40.529213	92.319565	1	0.221	0.224	2.774	2.807	111.0
2805.4175	201.99005	3	1	400.0	201.99005	1	2	1	40.529213	92.319565	1	0.221	0.224	2.815	2.807	111.0
2805.4175	201.99005	3	1	400.0	201.99005	1	2	1	40.529213	92.319565	1	0.221	0.224	2.792	2.807	111.0
2805.4175	201.99005	3	1	400.0	201.99005	1	2	1	40.529213	92.319565	1	0.221	0.224	2.784	2.807	111.0
2805.4175	201.99005	3	1	400.0	201.99005	1	2	1	40.529213	92.319565	1	0.221	0.224	2.808	2.807	111.0
2805.4175	201.99005	3	1	400.0	201.99005	1	2	1	40.529213	92.319565	1	0.221	0.224	2.816	2.807	111.0
2805.4175	201.99005	3	1	400.0	201.99005	1	2	1	40.529213	92.319565	1	0.221	0.225	2.831	2.807	111.0
2805.4175	201.99005	3	1	400.0	201.99005	1	2	1	40.529213	92.319565	1	0.221	0.225	2.788	2.807	111.0
2805.4175	201.99005	3	1	400.0	201.99005	1	2	1	40.529213	92.319565	1	0.221	0.225	2.797	2.807	111.0
2805.4175	201.99005	3	1	400.0	201.99005	1	2	1	40.529213	92.319565	1	0.221	0.225	2.817	2.807	111.0
2805.4175	201.99005	3	1	400.0	201.99005	1	2	1	40.529213	92.319565	1	0.221	0.225	2.819	2.807	111.0
2805.4175	201.99005	3	1	400.0	201.99005	1	2	1	40.529213	92.319565	1	0.221	0.226	2.919	2.807	111.0
2805.4175	201.99005	3	1	400.0	201.99005	1	2	1	40.529213	92.319565	1	0.221	0.226	2.779	2.807	111.0
2805.4175	201.99005	3	1	400.0	201.99005	1	2	1	40.529213	92.319565	1	0.221	0.226	2.814	2.807	111.0
2805.4175	201.99005	3	1	400.0	201.99005	1	2	1	40.529213	92.319565	1	0.221	0.226	2.817	2.807	111.0
2805.4175	201.99005	3	1	400.0	201.99005	1	2	1	40.529213	92.319565	1	0.221	0.226	2.702	2.807	111.0
2805.4175	201.99005	3	1	400.0	201.99005	1	2	1	40.529213	92.319565	1	0.221	0.226	2.794	2.807	111.0
2805.4175	201.99005	3	1	400.0	201.99005	1	2	1	40.529213	92.319565	1	0.221	0.227	2.72	2.807	111.0
2805.4175	201.99005	3	1	400.0	201.99005	1	2	1	40.529213	92.319565	1	0.221	0.227	2.764	2.807	111.0
2805.4175	201.99005	3	1	400.0	201.99005	1	2	1	40.529213	92.319565	1	0.221	0.227	2.813	2.807	111.0
2805.4175	201.99005	3	1	400.0	201.99005	1	2	1	40.529213	92.319565	1	0.221	0.227	2.823	2.807	111.0
2805.4175	201.99005	3	1	400.0	201.99005	1	2	1	40.529213	92.319565	1	0.221	0.227	2.778	2.807	111.0
2805.4175	201.99005	3	1	400.0	201.99005	1	2	1	40.529213	92.319565	1	0.221	0.227	2.829	2.807	111.0
2805.4175	201.99005	3	1	400.0	201.99005	1	2	1	40.529213	92.319565	1	0.221	0.227	2.769	2.807	111.0
2805.4175	201.99005	3	1	400.0	201.99005	1	2	1	40.529213	92.319565	1	0.221	0.227	2.751	2.807	111.0
2805.4175	201.99005	3	1	400.0	201.99005	1	2	1	40.529213	92.319565	1	0.221	0.227	2.819	2.807	111.0
2805.4175	201.99005	3	1	400.0	201.99005	1	2	1	40.529213	92.319565	1	0.221	0.227	2.834	2.807	111.0
2805.4175	201.99005	3	1	400.0	201.99005	1	2	1	40.529213	92.319565	1	0.221	0.226	2.658	2.807	111.0
2805.4175	201.99005	3	1	400.0	201.99005	1	2	1	40.529213	92.319565	1	0.221	0.226	2.879	2.807	111.0
2805.4175	201.99005	3	1	400.0	201.99005	1	2	1	40.529213	92.319565	1	0.221	0.226	2.845	2.807	111.0
2805.4175	201.99005	3	1	400.0	201.99005	1	2	1	40.529213	92.319565	1	0.221	0.226	2.825	2.807	111.0
2805.4175	201.99005	3	1	400.0	201.99005	1	2	1	40.529213	92.319565	1	0.221	0.226	2.782	2.807	111.0
2805.4175	201.99005	3	1	400.0	201.99005	1	2	1	40.529213	92.319565	1	0.221	0.226	2.763	2.807	111.0
2805.4175	201.99005	3	1	400.0	201.99005	1	2	1	40.529213	92.319565	1	0.221	0.226	2.754	2.807	111.0
2805.4175	201.99005	3	1	400.0	201.99005	1	2	1	40.529213	92.319565	1	0.221	0.226	2.811	2.807	111.0
2805.4175	201.99005	3	1	400.0	201.99005	1	2	1	40.529213	92.319565	1	0.221	0.226	2.783	2.807	111.0
0.0	0.0	3	1	400.0	201.99005	1	2	1	40.529213	92.319565	0	0.221	0.226	2.829	2.807	111.0
0.0	0.0	3	1	400.0	201.99005	1	2	1	40.529213	92.319565	0	0.221	0.227	3.023	2.807	111.0
0.0	0.0	3	1	400.0	201.99005	1	2	1	40.529213	92.319565	0	0.221	0.227	2.83	2.807	111.0
0.0	0.0	3	1	400.0	201.99005	1	2	1	40.529213	92.319565	0	0.221	0.227	2.818	2.807	111.0
0.0	0.0	3	1	400.0	201.99005	1	2	1	40.529213	92.319565	0	0.221	0.225	2.431	2.425	111.0
0.0	0.0	3	1	400.0	201.99005	1	2	1	40.529213	92.319565	0	0.221	0.222	2.391	2.253	111.0
0.0	0.0	3	1	400.0	201.99005	1	2	1	40.529213	92.319565	0	0.221	0.219	2.211	2.253	111.0
0.0	0.0	3	1	400.0	201.99005	1	2	1	40.529213	92.319565	0	0.221	0.215	1.946	1.945	111.0
0.0	0.0	3	1	400.0	201.99005	1	2	1	40.529213	92.319565	0	0.221	0.21	1.956	1.945	111.0
0.0	0.0	3	1	400.0	201.99005	1	2	1	40.529213	92.319565	0	0.221	0.204	1.809	1.808	111.0
0.0	0.0	3	1	400.0	201.99005	1	2	1	40.529213	92.319565	0	0.221	0.197	1.595	1.561	111.0
0.0	0.0	3	1	400.0	201.99005	1	2	1	40.529213	92.319565	0	0.221	0.191	1.565	1.561	111.0
0.0	0.0	3	1	400.0	201.99005	1	2	1	40.529213	92.319565	0	0.221	0.184	1.538	1.45	111.0
0.0	0.0	3	1	400.0	201.99005	1	2	1	40.529213	92.319565	0	0.221	0.178	1.469	1.45	111.0
0.0	0.0	3	1	400.0	201.99005	1	2	1	40.529213	92.319565	0	0.221	0.172	1.259	1.252	111.0
0.0	0.0	3	1	400.0	201.99005	1	2	1	40.529213	92.319565	0	0.22	0.164	1.091	1.081	111.0
0.0	0.0	3	1	400.0	201.99005	1	2	1	40.529213	92.319565	0	0.22	0.157	1.129	1.081	111.0
0.0	0.0	3	1	400.0	201.99005	1	2	1	40.529213	92.319565	0	0.22	0.151	0.993	1.006	111.0
0.0	0.0	3	1	400.0	201.99005	1	2	1	40.529213	92.319565	0	0.22	0.143	0.902	0.868	111.0
0.0	0.0	3	1	400.0	201.99005	1	2	1	40.529213	92.319565	0	0.22	0.136	0.774	0.868	111.0
0.0	0.0	3	1	400.0	201.99005	1	2	1	40.529213	92.319565	0	0.22	0.13	0.756	0.806	111.0
0.0	0.0	3	1	400.0	201.99005	1	2	1	40.529213	92.319565	0	0.22	0.124	0.803	0.696	111.0
0.0	0.0	3	1	400.0	201.99005	1	2	1	40.529213	92.319565	0	0.22	0.117	0.67	0.696	111.0
0.0	0.0	3	1	400.0	201.99005	1	2	1	40.529213	92.319565	0	0.22	0.111	0.68	0.647	111.0
0.0	0.0	3	1	400.0	201.99005	1	2	1	40.529213	92.319565	0	0.22	0.105	0.67	0.647	111.0
0.0	0.0	3	1	400.0	201.99005	1	2	1	40.529213	92.319565	0	0.22	0.099	0.549	0.558	111.0
0.0	0.0	3	1	400.0	201.99005	1	2	1	40.529213	92.319565	0	0.22	0.095	0.518	0.519	111.0
0.0	0.0	3	1	400.0	201.99005	1	2	1	40.529213	92.319565	0	0.22	0.091	0.503	0.519	111.0
0.0	0.0	3	1	400.0	201.99005	1	2	1	40.529213	92.319565	0	0.22	0.085	0.465	0.448	111.0
0.0	0.0	3	1	400.0	201.99005	1	2	1	40.529213	92.319565	0	0.22	0.079	0.457	0.416	111.0
0.0	0.0	3	1	400.0	201.99005	1	2	1	40.529213	92.319565	0	0.22	0.076	0.443	0.416	111.0
0.0	0.0	3	1	400.0	201.99005	1	2	1	40.529213	92.319565	0	0.22	0.072	0.35	0.359	111.0
0.0	0.0	3	1	400.0	201.99005	1	2	1	40.529213	92.319565	0	0.22	0.068	0.344	0.359	111.0
0.0	0.0	3	1	400.0	201.99005	1	2	1	40.529213	92.319565	0	0.22	0.064	0.291	0.31	111.0
0.0	0.0	3	1	400.0	201.99005	1	2	1	40.529213	92.319565	0	0.22	0.06	0.317	0.288	111.0
0.0	0.0	3	1	400.0	201.99005	1	2	1	40.529213	92.319565	0	0.22	0.058	0.314	0.288	111.0
0.0	0.0	3	1	400.0	201.99005	1	2	1	40.529213	92.319565	0	0.22	0.055	0.228	0.248	111.0
0.0	0.0	3	1	400.0	201.99005	1	2	1	40.529213	92.319565	0	0.22	0.051	0.223	0.231	111.0
0.0	0.0	3	1	400.0	201.99005	1	2	1	40.529213	92.319565	0	0.22	0.048	0.238	0.231	111.0
0.0	0.0	3	1	400.0	201.99005	1	2	1	40.529213	92.319565	0	0.22	0.044	0.204	0.199	111.0
0.0	0.0	3	1	400.0	201.99005	1	2	1	40.529213	92.319565	0	0.22	0.04	0.202	0.199	111.0
0.0	0.0	3	1	400.0	201.99005	1	2	1	40.529213	92.319565	0	0.22	0.038	0.184	0.185	111.0
0.0	0.0	3	1	400.0	201.99005	1	2	1	40.529213	92.319565	0	0.22	0.036	0.202	0.159	111.0
0.0	0.0	3	1	400.0	201.99005	1	2	1	40.529213	92.319565	0	0.22	0.034	0.197	0.159	111.0
0.0	0.0	3	1	400.0	201.99005	1	2	1	40.529213	92.319565	0	0.22	0.032	0.162	0.148	111.0
0.0	0.0	3	1	400.0	201.99005	1	2	1	40.529213	92.319565	0	0.22	0.03	0.098	0.128	111.0
0.0	0.0	3	1	400.0	201.99005	1	2	1	40.529213	92.319565	0	0.22	0.028	0.084	0.128	111.0
0.0	0.0	3	1	400.0	201.99005	1	2	1	40.529213	92.319565	0	0.22	0.026	0.124	0.119	111.0
0.0	0.0	3	1	400.0	201.99005	1	2	1	40.529213	92.319565	0	0.22	0.024	0.089	0.119	111.0
0.0	0.0	3	1	400.0	201.99005	1	2	1	40.529213	92.319565	0	0.22	0.022	0.083	0.102	111.0
0.0	0.0	3	1	400.0	201.99005	1	2	1	40.529213	92.319565	0	0.22	0.02	0.09	0.088	111.0
0.0	0.0	3	1	400.0	201.99005	1	2	1	40.529213	92.319565	0	0.22	0.02	0.118	0.088	111.0
0.0	0.0	3	1	400.0	201.99005	1	2	1	40.529213	92.319565	0	0.22	0.02	0.042	0.082	111.0
0.0	0.0	3	1	400.0	201.99005	1	2	1	40.529213	92.319565	0	0.22	0.02	0.071	0.07	111.0
0.0	0.0	3	1	400.0	201.99005	1	2	1	40.529213	92.319565	0	0.22	0.02	0.089	0.07	111.0
0.0	0.0	3	1	400.0	201.99005	1	2	1	40.529213	92.319565	0	0.22	0.02	0.056	0.065	111.0
0.0	0.0	3	1	400.0	201.99005	1	2	1	40.529213	92.319565	0	0.22	0.02	0.073	0.065	111.0
0.0	0.0	3	1	400.0	201.99005	1	2	1	40.529213	92.319565	0	0.22	0.02	0.038	0.056	111.0
0.0	0.0	3	1	400.0	201.99005	1	2	1	40.529213	92.319565	0	0.22	0.02	0.038	0.052	111.0
0.0	0.0	3	1	400.0	201.99005	1	2	1	40.529213	92.319565	0	0.22	0.02	0.038	0.052	111.0
0.0	0.0	3	1	400.0	201.99005	1	2	1	40.529213	92.319565	0	0.22	0.02	0.043	0.045	111.0
0.0	0.0	3	1	400.0	201.99005	1	2	1	40.529213	92.319565	0	0.22	0.02	0.063	0.041	111.0
0.0	0.0	3	1	400.0	201.99005	1	2	1	40.529213	92.319565	0	0.22	0.02	0.03	0.041	111.0
0.0	0.0	3	1	400.0	201.99005	1	2	1	40.529213	92.319565	0	0.22	0.02	0.044	0.036	111.0
0.0	0.0	3	1	400.0	201.99005	1	2	1	40.529213	92.319565	0	0.22	0.02	-0.007	0.036	111.0
0.0	0.0	3	1	400.0	201.99005	1	2	1	40.529213	92.319565	0	0.22	0.02	0.017	0.033	111.0
0.0	0.0	3	1	400.0	201.99005	1	2	1	40.529213	92.319565	0	0.22	0.02	0.024	0.028	111.0
0.0	0.0	3	1	400.0	201.99005	1	2	1	40.529213	92.319565	0	0.22	0.02	0.026	0.028	111.0
0.0	0.0	3	1	400.0	201.99005	1	2	1	40.529213	92.319565	0	0.22	0.02	0.003	0.024	111.0
0.0	0.0	3	1	400.0	201.99005	1	2	1	40.529213	92.319565	0	0.22	0.02	0.03	0.022	111.0
0.0	0.0	3	1	400.0	201.99005	1	2	1	40.529213	92.319565	0	0.22	0.02	0.036	0.022	111.0
0.0	0.0	3	1	400.0	201.99005	1	2	1	40.529213	92.319565	0	0.22	0.02	0.024	0.019	111.0
0.0	0.0	3	1	400.0	201.99005	1	2	1	40.529213	92.319565	0	0.22	0.02	0.031	0.019	111.0
0.0	0.0	3	1	400.0	201.99005	1	2	1	40.529213	92.319565	0	0.22	0.02	-0.001	0.018	111.0
0.0	0.0	3	1	400.0	201.99005	1	2	1	40.529213	92.319565	0	0.22	0.019	0.052	0.015	111.0
0.0	0.0	3	1	400.0	201.99005	1	2	1	40.529213	92.319565	0	0.22	0.018	0.024	0.015	111.0
0.0	0.0	3	1	400.0	201.99005	1	2	1	40.529213	92.319565	0	0.22	0.018	0.024	0.014	111.0
0.0	0.0	3	1	400.0	201.99005	1	2	1	40.529213	92.319565	0	0.22	0.018	0.004	0.012	111.0
0.0	0.0	3	1	400.0	201.99005	1	2	1	40.529213	92.319565	0	0.22	0.017	-0.034	0.012	111.0
0.0	0.0	3	1	400.0	201.99005	1	2	1	40.529213	92.319565	0	0.22	0.016	-0.022	0.011	111.0
0.0	0.0	3	1	400.0	201.99005	1	2	1	40.529213	92.319565	0	0.22	0.016	-0.002	0.011	111.0
0.0	0.0	3	1	400.0	201.99005	1	2	1	40.529213	92.319565	0	0.22	0.015	-0.015	0.009	111.0
0.0	0.0	3	1	400.0	201.99005	1	2	1	40.529213	92.319565	0	0.22	0.014	-0.009	0.008	111.0
0.0	0.0	3	1	400.0	201.99005	1	2	1	40.529213	92.319565	0	0.22	0.014	0.01	0.008	111.0
0.0	0.0	3	1	400.0	201.99005	1	2	1	40.529213	92.319565	0	0.22	0.012	-0.025	0.007	111.0
0.0	0.0	3	1	400.0	201.99005	1	2	1	40.529213	92.319565	0	0.22	0.012	0.004	0.006	111.0
0.0	0.0	3	1	400.0	201.99005	1	2	1	40.529213	92.319565	0	0.22	0.012	0.036	0.006	111.0
0.0	0.0	3	1	400.0	201.99005	1	2	1	40.529213	92.319565	0	0.22	0.011	-0.001	0.005	111.0
0.0	0.0	3	1	400.0	201.99005	1	2	1	40.529213	92.319565	0	0.22	0.011	-0.008	0.005	111.0
0.0	0.0	3	1	400.0	201.99005	1	2	1	40.529213	92.319565	0	0.22	0.01	0.058	0.004	111.0
0.0	0.0	3	1	400.0	201.99005	1	2	1	40.529213	92.319565	0	0.22	0.01	-0.001	0.004	111.0
0.0	0.0	3	1	400.0	201.99005	1	2	1	40.529213	92.319565	0	0.22	0.01	0.01	0.004	111.0
0.0	0.0	3	1	400.0	201.99005	1	2	1	40.529213	92.319565	0	0.22	0.009	-0.015	0.003	111.0
0.0	0.0	3	1	400.0	201.99005	1	2	1	40.529213	92.319565	0	0.22	0.009	-0.007	0.003	111.0
0.0	0.0	3	1	400.0	201.99005	1	2	1	40.529213	92.319565	0	0.22	0.009	0.037	0.003	111.0
0.0	0.0	3	1	400.0	201.99005	1	2	1	40.529213	92.319565	0	0.22	0.009	0.03	0.002	111.0
0.0	0.0	3	1	400.0	201.99005	1	2	1	40.529213	92.319565	0	0.22	0.009	0.01	0.002	111.0
0.0	0.0	3	1	400.0	201.99005	1	2	1	40.529213	92.319565	0	0.22	0.009	0.005	0.002	111.0
0.0	0.0	3	1	400.0	201.99005	1	2	1	40.529213	92.319565	0	0.22	0.008	-0.006	0.002	111.0
0.0	0.0	3	1	400.0	201.99005	1	2	1	40.529213	92.319565	0	0.22	0.007	-0.041	0.002	111.0
0.0	0.0	3	1	400.0	201.99005	1	2	1	40.529213	92.319565	0	0.22	0.007	0.024	0.001	111.0
0.0	0.0	3	1	400.0	201.99005	1	2	1	40.529213	92.319565	0	0.22	0.007	-0.002	0.001	111.0
0.0	0.0	3	1	400.0	201.99005	1	2	1	40.529213	92.319565	0	0.22	0.006	-0.022	0.001	111.0
0.0	0.0	3	1	400.0	201.99005	1	2	1	40.529213	92.319565	0	0.22	0.006	0.019	0.001	111.0
0.0	0.0	3	1	400.0	201.99005	1	2	1	40.529213	92.319565	0	0.22	0.005	0.031	0.001	111.0
0.0	0.0	3	1	400.0	201.99005	1	2	1	40.529213	92.319565	0	0.22	0.005	0.018	0.0	111.0
0.0	0.0	3	1	400.0	201.99005	1	2	1	40.529213	92.319565	0	0.22	0.005	0.017	0.0	111.0
0.0	0.0	3	1	400.0	201.99005	1	2	1	40.529213	92.319565	0	0.22	0.005	0.004	0.0	111.0
0.0	0.0	3	1	400.0	201.99005	1	2	1	40.529213	92.319565	0	0.22	0.004	-0.007	0.0	111.0
0.0	0.0	3	1	400.0	201.99005	1	2	1	40.529213	92.319565	0	0.22	0.004	0.031	0.0	111.0
0.0	0.0	3	1	400.0	201.99005	1	2	1	40.529213	92.319565	0	0.22	0.003	-0.218	0.0	111.0
0.0	0.0	3	1	400.0	201.99005	1	2	1	40.529213	92.319565	0	0.22	0.002	0.024	0.0	111.0
0.0	0.0	3	1	400.0	201.99005	1	2	1	40.529213	92.319565	0	0.22	0.002	0.011	0.0	111.0
0.0	0.0	3	1	400.0	201.99005	1	2	1	40.529213	92.319565	0	0.22	0.002	0.031	0.0	111.0
0.0	0.0	3	1	400.0	201.99005	1	2	1	40.529213	92.319565	0	0.22	0.002	-0.008	0.0	111.0
0.0	0.0	3	1	400.0	201.99005	1	2	1	40.529213	92.319565	0	0.22	0.0	-0.014	0.0	111.0
0.0	0.0	3	1	400.0	201.99005	1	2	1	40.529213	92.319565	0	0.22	-0.001	-0.015	0.0	111.0
0.0	0.0	3	1	400.0	201.99005	1	2	1	40.529213	92.319565	0	0.22	-0.001	-0.033	0.0	111.0
0.0	0.0	3	1	400.0	201.99005	1	2	1	40.529213	92.319565	0	0.22	0.0	-0.008	0.0	111.0
0.0	0.0	3	1	400.0	201.99005	1	2	1	40.529213	92.319565	0	0.22	0.0	-0.001	0.0	111.0
0.0	0.0	3	1	400.0	201.99005	1	2	1	40.529213	92.319565	0	0.22	0.0	0.01	0.0	111.0
0.0	0.0	3	1	400.0	201.99005	1	2	1	40.529213	92.319565	0	0.22	0.0	0.01	0.0	111.0
0.0	0.0	3	1	400.0	201.99005	1	2	1	40.529213	92.319565	0	0.22	-0.001	-0.047	0.0	111.0
0.0	0.0	3	1	400.0	201.99005	1	2	1	40.529213	92.319565	0	0.22	0.0	0.16	0.0	111.0
0.0	0.0	3	1	400.0	201.99005	1	2	1	40.529213	92.319565	0	0.22	-0.001	-0.014	0.0	111.0
0.0	0.0	3	1	400.0	201.99005	1	2	1	40.529213	92.319565	0	0.22	-0.001	-0.014	0.0	111.0
0.0	0.0	3	1	400.0	201.99005	1	2	1	40.529213	92.319565	0	0.22	0.0	0.003	0.0	111.0
0.0	0.0	3	1	400.0	201.99005	1	2	1	40.529213	92.319565	0	0.22	0.0	0.043	0.0	111.0
0.0	0.0	3	1	400.0	201.99005	1	2	1	40.529213	92.319565	0	0.22	-0.001	-0.137	0.0	111.0
0.0	0.0	3	1	400.0	201.99005	1	2	1	40.529213	92.319565	0	0.22	0.0	0.01	0.0	111.0
0.0	0.0	3	1	400.0	201.99005	1	2	1	40.529213	92.319565	0	0.22	0.0	-0.002	0.0	111.0
0.0	0.0	3	1	400.0	201.99005	1	2	1	40.529213	92.319565	0	0.22	0.0	-0.001	0.0	111.0
0.0	0.0	3	1	400.0	201.99005	1	2	1	40.529213	92.319565	0	0.22	-0.001	-0.048	0.0	111.0
0.0	0.0	3	1	400.0	201.99005	1	2	1	40.529213	92.319565	0	0.22	0.0	0.01	0.0	111.0
0.0	0.0	3	1	400.0	201.99005	1	2	1	40.529213	92.319565	0	0.22	0.0	0.037	0.0	111.0
0.0	0.0	3	1	400.0	201.99005	1	2	1	40.529213	92.319565	0	0.22	0.0	0.01	0.0	111.0
0.0	0.0	3	1	400.0	201.99005	1	2	1	40.529213	92.319565	0	0.22	0.0	0.004	0.0	111.0
0.0	0.0	3	1	400.0	201.99005	1	2	1	40.529213	92.319565	0	0.22	-0.001	-0.018	0.0	111.0
0.0	0.0	3	1	400.0	201.99005	1	2	1	40.529213	92.319565	0	0.22	0.0	0.018	0.0	111.0
0.0	0.0	3	1	400.0	201.99005	1	2	1	40.529213	92.319565	0	0.22	-0.001	-0.015	0.0	111.0
0.0	0.0	3	1	400.0	201.99005	1	2	1	40.529213	92.319565	0	0.22	0.0	-0.008	0.0	111.0
0.0	0.0	3	1	400.0	201.99005	1	2	1	40.529213	92.319565	0	0.22	0.0	-0.003	0.0	111.0
0.0	0.0	3	1	400.0	201.99005	1	2	1	40.529213	92.319565	0	0.22	-0.001	-0.018	0.0	111.0
0.0	0.0	3	1	400.0	201.99005	1	2	1	40.529213	92.319565	0	0.22	-0.001	-0.028	0.0	111.0
0.0	0.0	3	1	400.0	201.99005	1	2	1	40.529213	92.319565	0	0.22	0.0	-0.001	0.0	111.0
0.0	0.0	3	1	400.0	201.99005	1	2	1	40.529213	92.319565	0	0.22	0.0	0.044	0.0	111.0
0.0	0.0	3	1	400.0	201.99005	1	2	1	40.529213	92.319565	0	0.22	-0.001	-0.018	0.0	111.0
0.0	0.0	3	1	400.0	201.99005	1	2	1	40.529213	92.319565	0	0.22	-0.001	-0.014	0.0	111.0
0.0	0.0	3	1	400.0	201.99005	1	2	1	40.529213	92.319565	0	0.22	0.0	0.011	0.0	111.0
0.0	0.0	3	1	400.0	201.99005	1	2	1	40.529213	92.319565	0	0.22	0.0	-0.008	0.0	111.0
0.0	0.0	3	1	400.0	201.99005	1	2	1	40.529213	92.319565	0	0.22	-0.001	-0.015	0.0	111.0
0.0	0.0	3	1	400.0	201.99005	1	2	1	40.529213	92.319565	0	0.22	-0.001	-0.096	0.0	111.0
0.0	0.0	3	1	400.0	201.99005	1	2	1	40.529213	92.319565	0	0.22	-0.001	-0.036	0.0	111.0
0.0	0.0	3	1	400.0	201.99005	1	2	1	40.529213	92.319565	0	0.22	0.0	-0.001	0.0	111.0
0.0	0.0	3	1	400.0	201.99005	1	2	1	40.529213	92.319565	0	0.22	0.0	0.05	0.0	111.0
0.0	0.0	3	1	400.0	201.99005	1	2	1	40.529213	92.319565	0	0.22	-0.002	-0.021	0.0	111.0
0.0	0.0	3	1	400.0	201.99005	1	2	1	40.529213	92.319565	0	0.22	-0.001	-0.018	0.0	111.0
0.0	0.0	3	1	400.0	201.99005	1	2	1	40.529213	92.319565	0	0.22	0.0	0.051	0.0	111.0
0.0	0.0	3	1	400.0	201.99005	1	2	1	40.529213	92.319565	0	0.22	-0.001	-0.027	0.0	111.0
0.0	0.0	3	1	400.0	201.99005	1	2	1	40.529213	92.319565	0	0.22	0.0	0.004	0.0	111.0
0.0	0.0	3	1	400.0	201.99005	1	2	1	40.529213	92.319565	0	0.22	0.0	0.024	0.0	111.0
0.0	0.0	3	1	400.0	201.99005	1	2	1	40.529213	92.319565	0	0.22	0.0	0.004	0.0	111.0
0.0	0.0	3	1	400.0	201.99005	1	2	1	40.529213	92.319565	0	0.22	0.0	0.004	0.0	111.0
0.0	0.0	3	1	400.0	201.99005	1	2	1	40.529213	92.319565	0	0.22	0.0	-0.008	0.0	111.0
0.0	0.0	3	1	400.0	201.99005	1	2	1	40.529213	92.319565	0	0.22	0.0	0.004	0.0	111.0
0.0	0.0	3	1	400.0	201.99005	1	2	1	40.529213	92.319565	0	0.22	-0.001	-0.047	0.0	111.0
0.0	0.0	3	1	400.0	201.99005	1	2	1	40.529213	92.319565	0	0.22	0.0	0.045	0.0	111.0
0.0	0.0	3	1	400.0	201.99005	1	2	1	40.529213	92.319565	0	0.22	-0.001	-0.021	0.0	111.0
0.0	0.0	3	1	400.0	201.99005	1	2	1	40.529213	92.319565	0	0.22	0.0	-0.007	0.0	111.0
0.0	0.0	3	1	400.0	201.99005	1	2	1	40.529213	92.319565	0	0.22	0.0	0.005	0.0	111.0
0.0	0.0	3	1	400.0	201.99005	1	2	1	40.529213	92.319565	0	0.22	0.0	-0.008	0.0	111.0
0.0	0.0	3	1	400.0	201.99005	1	2	1	40.529213	92.319565	0	0.22	-0.001	-0.109	0.0	111.0
0.0	0.0	3	1	400.0	201.99005	1	2	1	40.529213	92.319565	0	0.22	0.0	0.037	0.0	111.0
0.0	0.0	3	1	400.0	201.99005	1	2	1	40.529213	92.319565	0	0.22	-0.001	-0.049	0.0	111.0
0.0	0.0	3	1	400.0	201.99005	1	2	1	40.529213	92.319565	0	0.22	0.0	-0.008	0.0	111.0
0.0	0.0	3	1	400.0	201.99005	1	2	1	40.529213	92.319565	0	0.22	0.0	0.105	0.0	111.0
0.0	0.0	3	1	400.0	201.99005	1	2	1	40.529213	92.319565	0	0.22	0.0	0.025	0.0	111.0
0.0	0.0	3	1	400.0	201.99005	1	2	1	40.529213	92.319565	0	0.22	0.0	-0.008	0.0	111.0
0.0	0.0	3	1	400.0	201.99005	1	2	1	40.529213	92.319565	0	0.22	0.0	0.004	0.0	111.0
0.0	0.0	3	1	400.0	201.99005	1	2	1	40.529213	92.319565	0	0.22	-0.001	-0.035	0.0	111.0
0.0	0.0	3	1	400.0	201.99005	1	2	1	40.529213	92.319565	0	0.22	-0.001	-0.014	0.0	111.0
0.0	0.0	3	1	400.0	201.99005	1	2	1	40.529213	92.319565	0	0.22	-0.001	-0.036	0.0	111.0
0.0	0.0	3	1	400.0	201.99005	1	2	1	40.529213	92.319565	0	0.22	0.0	0.018	0.0	111.0
0.0	0.0	3	1	400.0	201.99005	1	2	1	40.529213	92.319565	0	0.22	0.0	-0.008	0.0	111.0
0.0	0.0	3	1	400.0	201.99005	1	2	1	40.529213	92.319565	0	0.22	0.0	0.003	0.0	111.0
0.0	0.0	3	1	400.0	201.99005	1	2	1	40.529213	92.319565	0	0.22	0.0	0.011	0.0	111.0
0.0	0.0	3	1	400.0	201.99005	1	2	1	40.529213	92.319565	0	0.22	0.0	-0.008	0.0	111.0
0.0	0.0	3	1	400.0	201.99005	1	2	1	40.529213	92.319565	0	0.22	0.0	0.004	0.0	111.0
0.0	0.0	3	1	400.0	201.99005	1	2	1	40.529213	92.319565	0	0.22	-0.001	-0.093	0.0	111.0
0.0	0.0	3	1	400.0	201.99005	1	2	1	40.529213	92.319565	0	0.22	-0.001	-0.016	0.0	111.0
0.0	0.0	3	1	400.0	201.99005	1	2	1	40.529213	92.319565	0	0.22	0.0	-0.007	0.0	111.0
0.0	0.0	3	1	400.0	201.99005	1	2	1	40.529213	92.319565	0	0.22	-0.001	-0.022	0.0	111.0
0.0	0.0	3	1	400.0	201.99005	1	2	1	40.529213	92.319565	0	0.22	0.0	0.017	0.0	111.0
0.0	0.0	3	1	400.0	201.99005	1	2	1	40.529213	92.319565	0	0.22	-0.001	-0.123	0.0	111.0
0.0	0.0	3	1	400.0	201.99005	1	2	1	40.529213	92.319565	0	0.22	0.0	-0.008	0.0	111.0
0.0	0.0	3	1	400.0	201.99005	1	2	1	40.529213	92.319565	0	0.22	-0.001	-0.027	0.0	111.0
0.0	0.0	3	1	400.0	201.99005	1	2	1	40.529213	92.319565	0	0.22	-0.001	-0.028	0.0	111.0
0.0	0.0	3	1	400.0	201.99005	1	2	1	40.529213	92.319565	0	0.22	0.0	-0.01	0.0	111.0
0.0	0.0	3	1	400.0	201.99005	1	2	1	40.529213	92.319565	0	0.22	-0.001	-0.042	0.0	111.0
0.0	0.0	3	1	400.0	201.99005	1	2	1	40.529213	92.319565	0	0.22	-0.001	-0.027	0.0	111.0
0.0	0.0	3	1	400.0	201.99005	1	2	1	40.529213	92.319565	0	0.22	0.0	-0.009	0.0	111.0
0.0	0.0	3	1	400.0	201.99005	1	2	1	40.529213	92.319565	0	0.22	-0.001	-0.015	0.0	111.0
0.0	0.0	3	1	400.0	201.99005	1	2	1	40.529213	92.319565	0	0.22	0.0	0.017	0.0	111.0
0.0	0.0	3	1	400.0	201.99005	1	2	1	40.529213	92.319565	0	0.22	-0.001	-0.081	0.0	111.0
0.0	0.0	3	1	400.0	201.99005	1	2	1	40.529213	92.319565	0	0.22	-0.001	-0.055	0.0	111.0
0.0	0.0	3	1	400.0	201.99005	1	2	1	40.529213	92.319565	0	0.22	0.0	0.012	0.0	111.0
0.0	0.0	3	1	400.0	201.99005	1	2	1	40.529213	92.319565	0	0.22	0.0	-0.008	0.0	111.0
0.0	0.0	3	1	400.0	201.99005	1	2	1	40.529213	92.319565	0	0.22	0.0	0.011	0.0	111.0
0.0	0.0	3	1	400.0	201.99005	1	2	1	40.529213	92.319565	0	0.22	0.0	-0.001	0.0	111.0
0.0	0.0	3	1	400.0	201.99005	1	2	1	40.529213	92.319565	0	0.22	-0.001	-0.183	0.0	111.0
0.0	0.0	3	1	400.0	201.99005	1	2	1	40.529213	92.319565	0	0.22	0.0	-0.008	0.0	111.0
0.0	0.0	3	1	400.0	201.99005	1	2	1	40.529213	92.319565	0	0.22	0.0	-0.002	0.0	111.0
0.0	0.0	3	1	400.0	201.99005	1	2	1	40.529213	92.319565	0	0.22	0.0	0.03	0.0	111.0
0.0	0.0	3	1	400.0	201.99005	1	2	1	40.529213	92.319565	0	0.22	0.0	-0.002	0.0	111.0
0.0	0.0	3	1	400.0	201.99005	1	2	1	40.529213	92.319565	0	0.22	-0.001	-0.027	0.0	111.0
0.0	0.0	3	1	400.0	201.99005	1	2	1	40.529213	92.319565	0	0.22	0.0	0.004	0.0	111.0
0.0	0.0	3	1	400.0	201.99005	1	2	1	40.529213	92.319565	0	0.22	0.0	0.024	0.0	111.0
0.0	0.0	3	1	400.0	201.99005	1	2	1	40.529213	92.319565	0	0.22	0.0	0.004	0.0	111.0
0.0	0.0	3	1	400.0	201.99005	1	2	1	40.529213	92.319565	0	0.22	0.0	0.031	0.0	111.0
0.0	0.0	3	1	400.0	201.99005	1	2	1	40.529213	92.319565	0	0.22	0.0	0.011	0.0	111.0
0.0	0.0	3	1	400.0	201.99005	1	2	1	40.529213	92.319565	0	0.22	0.0	0.003	0.0	111.0
0.0	0.0	3	1	400.0	201.99005	1	2	1	40.529213	92.319565	0	0.22	0.0	-0.008	0.0	111.0
0.0	0.0	3	1	400.0	201.99005	1	2	1	40.529213	92.319565	0	0.22	-0.001	-0.015	0.0	111.0
0.0	0.0	3	1	400.0	201.99005	1	2	1	40.529213	92.319565	0	0.22	0.0	-0.003	0.0	111.0
0.0	0.0	3	1	400.0	201.99005	1	2	1	40.529213	92.319565	0	0.22	0.0	0.017	0.0	111.0
0.0	0.0	3	1	400.0	201.99005	1	2	1	40.529213	92.319565	0	0.22	0.0	-0.009	0.0	111.0
0.0	0.0	3	1	400.0	201.99005	1	2	1	40.529213	92.319565	0	0.22	-0.001	-0.034	0.0	111.0
0.0	0.0	3	1	400.0	201.99005	1	2	1	40.529213	92.319565	0	0.22	0.0	0.018	0.0	111.0
0.0	0.0	3	1	400.0	201.99005	1	2	1	40.529213	92.319565	0	0.22	0.0	0.116	0.0	111.0
0.0	0.0	3	1	400.0	201.99005	1	2	1	40.529213	92.319565	0	0.22	-0.001	-0.029	0.0	111.0
0.0	0.0	3	1	400.0	201.99005	1	2	1	40.529213	92.319565	0	0.22	0.0	0.004	0.0	111.0
0.0	0.0	3	1	400.0	201.99005	1	2	1	40.529213	92.319565	0	0.22	0.0	0.01	0.0	111.0
0.0	0.0	3	1	400.0	201.99005	1	2	1	40.529213	92.319565	0	0.22	0.0	0.011	0.0	111.0
1430.3483	102.98507	4	1	400.0	102.98507	1	2	1	40.529213	92.319565	1	0.22	0.0	0.011	0.0	111.0
1430.3483	102.98507	4	1	400.0	102.98507	1	2	1	40.529213	92.319565	1	0.22	-0.001	-0.022	0.0	111.0
1430.3483	102.98507	4	1	400.0	102.98507	0	2	1	40.529213	92.319565	1	0.22	-0.001	-0.013	0.0	111.0
1430.3483	102.98507	4	1	400.0	102.98507	0	2	1	40.529213	92.319565	1	0.22	-0.001	-0.035	0.0	111.0
1430.3483	102.98507	4	1	400.0	102.98507	0	2	1	40.529213	92.319565	1	0.22	0.0	0.044	0.194	111.0
1430.3483	102.98507	4	1	400.0	102.98507	0	2	1	40.529213	92.319565	1	0.22	0.001	0.276	0.194	111.0
1430.3483	102.98507	4	1	400.0	102.98507	0	2	1	40.529213	92.319565	1	0.22	0.001	0.211	0.281	111.0
1430.3483	102.98507	4	1	400.0	102.98507	0	2	1	40.529213	92.319565	1	0.22	0.003	0.27	0.281	111.0
1430.3483	102.98507	4	1	400.0	102.98507	0	2	1	40.529213	92.319565	1	0.22	0.005	0.416	0.438	111.0
1430.3483	102.98507	4	1	400.0	102.98507	0	2	1	40.529213	92.319565	1	0.22	0.007	0.424	0.508	111.0
1430.3483	102.98507	4	1	400.0	102.98507	0	2	1	40.529213	92.319565	1	0.22	0.011	0.606	0.508	111.0
1430.3483	102.98507	4	1	400.0	102.98507	0	2	1	40.529213	92.319565	1	0.22	0.015	0.602	0.634	111.0
1430.3483	102.98507	4	1	400.0	102.98507	0	2	1	40.529213	92.319565	1	0.22	0.019	0.676	0.743	111.0
1430.3483	102.98507	4	1	400.0	102.98507	0	2	1	40.529213	92.319565	1	0.22	0.023	0.729	0.743	111.0
1430.3483	102.98507	4	1	400.0	102.98507	0	2	1	40.529213	92.319565	1	0.22	0.027	0.894	0.791	111.0
1430.3483	102.98507	4	1	400.0	102.98507	0	2	1	40.529213	92.319565	1	0.22	0.031	0.788	0.791	111.0
1430.3483	102.98507	4	1	400.0	102.98507	0	2	1	40.529213	92.319565	1	0.22	0.035	0.862	0.878	111.0
1430.3483	102.98507	4	1	400.0	102.98507	0	2	1	40.529213	92.319565	1	0.22	0.04	0.922	0.918	111.0
1430.3483	102.98507	4	1	400.0	102.98507	0	2	1	40.529213	92.319565	1	0.22	0.043	0.876	0.918	111.0
1430.3483	102.98507	4	1	400.0	102.98507	0	2	1	40.529213	92.319565	1	0.22	0.046	0.942	0.987	111.0
1430.3483	102.98507	4	1	400.0	102.98507	0	2	1	40.529213	92.319565	1	0.22	0.05	1.023	1.019	111.0
1430.3483	102.98507	4	1	400.0	102.98507	0	2	1	40.529213	92.319565	1	0.22	0.054	1.102	1.019	111.0
1430.3483	102.98507	4	1	400.0	102.98507	0	2	1	40.529213	92.319565	1	0.22	0.058	1.023	1.075	111.0
1430.3483	102.98507	4	1	400.0	102.98507	0	2	1	40.529213	92.319565	1	0.22	0.062	1.062	1.075	111.0
1430.3483	102.98507	4	1	400.0	102.98507	0	2	1	40.529213	92.319565	1	0.22	0.064	1.109	1.1	111.0
1430.3483	102.98507	4	1	400.0	102.98507	0	2	1	40.529213	92.319565	1	0.22	0.066	1.149	1.145	111.0
1430.3483	102.98507	4	1	400.0	102.98507	0	2	1	40.529213	92.319565	1	0.22	0.068	1.096	1.145	111.0
1430.3483	102.98507	4	1	400.0	102.98507	0	2	1	40.529213	92.319565	1	0.22	0.07	1.186	1.184	111.0
1430.3483	102.98507	4	1	400.0	102.98507	0	2	1	40.529213	92.319565	1	0.22	0.072	1.169	1.203	111.0
1430.3483	102.98507	4	1	400.0	102.98507	0	2	1	40.529213	92.319565	1	0.22	0.075	1.225	1.203	111.0
1430.3483	102.98507	4	1	400.0	102.98507	0	2	1	40.529213	92.319565	1	0.22	0.079	1.276	1.233	111.0
1430.3483	102.98507	4	1	400.0	102.98507	0	2	1	40.529213	92.319565	1	0.22	0.082	1.242	1.233	111.0
1430.3483	102.98507	4	1	400.0	102.98507	0	2	1	40.529213	92.319565	1	0.22	0.084	1.311	1.247	111.0
1430.3483	102.98507	4	1	400.0	102.98507	0	2	1	40.529213	92.319565	1	0.22	0.085	1.371	1.272	111.0
1430.3483	102.98507	4	1	400.0	102.98507	0	2	1	40.529213	92.319565	1	0.22	0.087	1.247	1.272	111.0
1430.3483	102.98507	4	1	400.0	102.98507	0	2	1	40.529213	92.319565	1	0.22	0.089	1.359	1.293	111.0
1430.3483	102.98507	4	1	400.0	102.98507	0	2	1	40.529213	92.319565	1	0.22	0.091	1.288	1.303	111.0
1430.3483	102.98507	4	1	400.0	102.98507	0	2	1	40.529213	92.319565	1	0.22	0.093	1.281	1.303	111.0
1430.3483	102.98507	4	1	400.0	102.98507	0	2	1	40.529213	92.319565	1	0.22	0.095	1.361	1.322	111.0
1430.3483	102.98507	4	1	400.0	102.98507	0	2	1	40.529213	92.319565	1	0.22	0.097	1.299	1.322	111.0
1430.3483	102.98507	4	1	400.0	102.98507	0	2	1	40.529213	92.319565	1	0.22	0.1	1.537	1.328	111.0
1430.3483	102.98507	4	1	400.0	102.98507	0	2	1	40.529213	92.319565	1	0.22	0.101	1.322	1.342	111.0
1430.3483	102.98507	4	1	400.0	102.98507	0	2	1	40.529213	92.319565	1	0.22	0.101	1.334	1.342	111.0
1430.3483	102.98507	4	1	400.0	102.98507	0	2	1	40.529213	92.319565	1	0.22	0.101	1.309	1.348	111.0
1430.3483	102.98507	4	1	400.0	102.98507	0	2	1	40.529213	92.319565	1	0.22	0.102	1.283	1.361	111.0
1430.3483	102.98507	4	1	400.0	102.98507	0	2	1	40.529213	92.319565	1	0.22	0.102	1.382	1.361	111.0
1430.3483	102.98507	4	1	400.0	102.98507	0	2	1	40.529213	92.319565	1	0.22	0.102	1.348	1.365	111.0
1430.3483	102.98507	4	1	400.0	102.98507	0	2	1	40.529213	92.319565	1	0.22	0.102	1.289	1.365	111.0
1430.3483	102.98507	4	1	400.0	102.98507	0	2	1	40.529213	92.319565	1	0.22	0.102	1.4	1.374	111.0
1430.3483	102.98507	4	1	400.0	102.98507	0	2	1	40.529213	92.319565	1	0.22	0.102	1.402	1.378	111.0
1430.3483	102.98507	4	1	400.0	102.98507	0	2	1	40.529213	92.319565	1	0.22	0.102	1.349	1.378	111.0
1430.3483	102.98507	4	1	400.0	102.98507	0	2	1	40.529213	92.319565	1	0.22	0.102	1.368	1.385	111.0
1430.3483	102.98507	4	1	400.0	102.98507	0	2	1	40.529213	92.319565	1	0.22	0.102	1.389	1.388	111.0
1430.3483	102.98507	4	1	400.0	102.98507	0	2	1	40.529213	92.319565	1	0.22	0.103	1.382	1.388	111.0
1430.3483	102.98507	4	1	400.0	102.98507	0	2	1	40.529213	92.319565	1	0.22	0.103	1.388	1.394	111.0
1430.3483	102.98507	4	1	400.0	102.98507	0	2	1	40.529213	92.319565	1	0.22	0.103	1.38	1.394	111.0
1430.3483	102.98507	4	1	400.0	102.98507	0	2	1	40.529213	92.319565	1	0.22	0.103	1.394	1.4	111.0
1430.3483	102.98507	4	1	400.0	102.98507	0	2	1	40.529213	92.319565	1	0.22	0.103	1.382	1.401	111.0
1430.3483	102.98507	4	1	400.0	102.98507	0	2	1	40.529213	92.319565	1	0.22	0.103	1.408	1.401	111.0
1430.3483	102.98507	4	1	400.0	102.98507	0	2	1	40.529213	92.319565	1	0.22	0.103	1.426	1.405	111.0
1430.3483	102.98507	4	1	400.0	102.98507	0	2	1	40.529213	92.319565	1	0.22	0.104	1.471	1.407	111.0
1430.3483	102.98507	4	1	400.0	102.98507	0	2	1	40.529213	92.319565	1	0.22	0.104	1.407	1.407	111.0
1430.3483	102.98507	4	1	400.0	102.98507	0	2	1	40.529213	92.319565	1	0.22	0.105	1.408	1.41	111.0
1430.3483	102.98507	4	1	400.0	102.98507	0	2	1	40.529213	92.319565	1	0.22	0.106	1.608	1.41	111.0
1430.3483	102.98507	4	1	400.0	102.98507	0	2	1	40.529213	92.319565	1	0.22	0.107	1.426	1.412	111.0
1430.3483	102.98507	4	1	400.0	102.98507	0	2	1	40.529213	92.319565	1	0.22	0.107	1.425	1.414	111.0
1430.3483	102.98507	4	1	400.0	102.98507	0	2	1	40.529213	92.319565	1	0.22	0.107	1.388	1.414	111.0
1430.3483	102.98507	4	1	400.0	102.98507	0	2	1	40.529213	92.319565	1	0.22	0.108	1.535	1.415	111.0
1430.3483	102.98507	4	1	400.0	102.98507	0	2	1	40.529213	92.319565	1	0.22	0.109	1.462	1.417	111.0
1430.3483	102.98507	4	1	400.0	102.98507	0	2	1	40.529213	92.319565	1	0.22	0.109	1.39	1.417	111.0
1430.3483	102.98507	4	1	400.0	102.98507	0	2	1	40.529213	92.319565	1	0.22	0.109	1.414	1.42	111.0
1430.3483	102.98507	4	1	400.0	102.98507	0	2	1	40.529213	92.319565	1	0.22	0.109	1.409	1.42	111.0
1430.3483	102.98507	4	1	400.0	102.98507	0	2	1	40.529213	92.319565	1	0.22	0.109	1.436	1.421	111.0
1430.3483	102.98507	4	1	400.0	102.98507	0	2	1	40.529213	92.319565	1	0.22	0.109	1.443	1.421	111.0
1430.3483	102.98507	4	1	400.0	102.98507	0	2	1	40.529213	92.319565	1	0.22	0.109	1.383	1.421	111.0
1430.3483	102.98507	4	1	400.0	102.98507	0	2	1	40.529213	92.319565	1	0.22	0.109	1.437	1.422	111.0
1430.3483	102.98507	4	1	400.0	102.98507	0	2	1	40.529213	92.319565	1	0.22	0.11	1.517	1.423	111.0
1430.3483	102.98507	4	1	400.0	102.98507	0	2	1	40.529213	92.319565	1	0.22	0.11	1.416	1.423	111.0
1430.3483	102.98507	4	1	400.0	102.98507	0	2	1	40.529213	92.319565	1	0.22	0.11	1.374	1.424	111.0
1430.3483	102.98507	4	1	400.0	102.98507	0	2	1	40.529213	92.319565	1	0.22	0.111	1.553	1.424	111.0
1430.3483	102.98507	4	1	400.0	102.98507	0	2	1	40.529213	92.319565	1	0.22	0.111	1.299	1.425	111.0
1430.3483	102.98507	4	1	400.0	102.98507	0	2	1	40.529213	92.319565	1	0.22	0.111	1.442	1.425	111.0
1430.3483	102.98507	4	1	400.0	102.98507	0	2	1	40.529213	92.319565	1	0.22	0.111	1.429	1.425	111.0
1430.3483	102.98507	4	1	400.0	102.98507	1	2	1	40.529213	92.319565	1	0.22	0.111	1.359	1.426	111.0
1430.3483	102.98507	4	1	400.0	102.98507	1	2	1	40.529213	92.319565	1	0.22	0.111	1.447	1.426	111.0
1430.3483	102.98507	4	1	400.0	102.98507	1	2	1	40.529213	92.319565	1	0.22	0.111	1.434	1.426	111.0
1430.3483	102.98507	4	1	400.0	102.98507	1	2	1	40.529213	92.319565	1	0.22	0.111	1.423	1.427	111.0
1430.3483	102.98507	4	1	400.0	102.98507	1	2	1	40.529213	92.319565	1	0.22	0.111	1.354	1.427	111.0
1430.3483	102.98507	4	1	400.0	102.98507	1	2	1	40.529213	92.319565	1	0.22	0.111	1.442	1.427	111.0
1430.3483	102.98507	4	1	400.0	102.98507	1	2	1	40.529213	92.319565	1	0.22	0.112	1.45	1.427	111.0
1430.3483	102.98507	4	1	400.0	102.98507	1	2	1	40.529213	92.319565	1	0.22	0.113	1.462	1.427	111.0
1430.3483	102.98507	4	1	400.0	102.98507	1	2	1	40.529213	92.319565	1	0.22	0.114	1.476	1.428	111.0
1430.3483	102.98507	4	1	400.0	102.98507	1	2	1	40.529213	92.319565	1	0.22	0.114	1.447	1.428	111.0
1430.3483	102.98507	4	1	400.0	102.98507	1	2	1	40.529213	92.319565	1	0.22	0.114	1.448	1.428	111.0
1430.3483	102.98507	4	1	400.0	102.98507	1	2	1	40.529213	92.319565	1	0.22	0.114	1.41	1.428	111.0
1430.3483	102.98507	4	1	400.0	102.98507	1	2	1	40.529213	92.319565	1	0.22	0.114	1.429	1.428	111.0
1430.3483	102.98507	4	1	400.0	102.98507	1	2	1	40.529213	92.319565	1	0.22	0.114	1.446	1.429	111.0
1430.3483	102.98507	4	1	400.0	102.98507	1	2	1	40.529213	92.319565	1	0.22	0.114	1.422	1.429	111.0
1430.3483	102.98507	4	1	400.0	102.98507	1	2	1	40.529213	92.319565	1	0.22	0.115	1.468	1.429	111.0
1430.3483	102.98507	4	1	400.0	102.98507	1	2	1	40.529213	92.319565	1	0.22	0.115	1.434	1.429	111.0
1430.3483	102.98507	4	1	400.0	102.98507	1	2	1	40.529213	92.319565	1	0.22	0.115	1.421	1.429	111.0
1430.3483	102.98507	4	1	400.0	102.98507	1	2	1	40.529213	92.319565	1	0.22	0.115	1.408	1.429	111.0
1430.3483	102.98507	4	1	400.0	102.98507	1	2	1	40.529213	92.319565	1	0.22	0.116	1.429	1.429	111.0
1430.3483	102.98507	4	1	400.0	102.98507	1	2	1	40.529213	92.319565	1	0.22	0.117	1.462	1.429	111.0
1430.3483	102.98507	4	1	400.0	102.98507	1	2	1	40.529213	92.319565	1	0.22	0.117	1.429	1.429	111.0
1430.3483	102.98507	4	1	400.0	102.98507	1	2	1	40.529213	92.319565	1	0.22	0.117	1.4	1.43	111.0
1430.3483	102.98507	4	1	400.0	102.98507	1	2	1	40.529213	92.319565	1	0.22	0.118	1.549	1.43	111.0
1430.3483	102.98507	4	1	400.0	102.98507	1	2	1	40.529213	92.319565	1	0.22	0.118	1.414	1.43	111.0
1430.3483	102.98507	4	1	400.0	102.98507	1	2	1	40.529213	92.319565	1	0.22	0.118	1.453	1.43	111.0
1430.3483	102.98507	4	1	400.0	102.98507	1	2	1	40.529213	92.319565	1	0.22	0.118	1.417	1.43	111.0
1430.3483	102.98507	4	1	400.0	102.98507	1	2	1	40.529213	92.319565	1	0.22	0.118	1.435	1.43	111.0
1430.3483	102.98507	4	1	400.0	102.98507	1	2	1	40.529213	92.319565	1	0.22	0.118	1.362	1.43	111.0
1430.3483	102.98507	4	1	400.0	102.98507	1	2	1	40.529213	92.319565	1	0.22	0.118	1.39	1.43	111.0
1430.3483	102.98507	4	1	400.0	102.98507	1	2	1	40.529213	92.319565	1	0.22	0.118	1.445	1.43	111.0
1430.3483	102.98507	4	1	400.0	102.98507	1	2	1	40.529213	92.319565	1	0.22	0.118	1.429	1.43	111.0
1430.3483	102.98507	4	1	400.0	102.98507	1	2	1	40.529213	92.319565	1	0.22	0.118	1.394	1.43	111.0
1430.3483	102.98507	4	1	400.0	102.98507	1	2	1	40.529213	92.319565	1	0.22	0.119	1.408	1.43	111.0
1430.3483	102.98507	4	1	400.0	102.98507	1	2	1	40.529213	92.319565	1	0.22	0.119	1.45	1.43	111.0
1430.3483	102.98507	4	1	400.0	102.98507	1	2	1	40.529213	92.319565	1	0.22	0.12	1.461	1.43	111.0
1430.3483	102.98507	4	1	400.0	102.98507	1	2	1	40.529213	92.319565	1	0.22	0.12	1.399	1.43	111.0
1430.3483	102.98507	4	1	400.0	102.98507	1	2	1	40.529213	92.319565	1	0.22	0.121	1.474	1.43	111.0
1430.3483	102.98507	4	1	400.0	102.98507	1	2	1	40.529213	92.319565	1	0.22	0.12	1.435	1.43	111.0
1430.3483	102.98507	4	1	400.0	102.98507	1	2	1	40.529213	92.319565	1	0.22	0.12	1.401	1.43	111.0
1430.3483	102.98507	4	1	400.0	102.98507	1	2	1	40.529213	92.319565	1	0.22	0.12	1.395	1.43	111.0
1430.3483	102.98507	4	1	400.0	102.98507	1	2	1	40.529213	92.319565	1	0.22	0.121	1.468	1.43	111.0
1430.3483	102.98507	4	1	400.0	102.98507	1	2	1	40.529213	92.319565	1	0.22	0.12	1.343	1.43	111.0
1430.3483	102.98507	4	1	400.0	102.98507	1	2	1	40.529213	92.319565	1	0.22	0.121	1.611	1.43	111.0
1430.3483	102.98507	4	1	400.0	102.98507	1	2	1	40.529213	92.319565	1	0.22	0.12	1.282	1.43	111.0
1430.3483	102.98507	4	1	400.0	102.98507	1	2	1	40.529213	92.319565	1	0.22	0.12	1.402	1.43	111.0
1430.3483	102.98507	4	1	400.0	102.98507	1	2	1	40.529213	92.319565	1	0.22	0.12	1.449	1.43	111.0
1430.3483	102.98507	4	1	400.0	102.98507	1	2	1	40.529213	92.319565	1	0.22	0.12	1.456	1.43	111.0
1430.3483	102.98507	4	1	400.0	102.98507	1	2	1	40.529213	92.319565	1	0.22	0.12	1.441	1.43	111.0
1430.3483	102.98507	4	1	400.0	102.98507	1	2	1	40.529213	92.319565	1	0.22	0.12	1.362	1.43	111.0
1430.3483	102.98507	4	1	400.0	102.98507	1	2	1	40.529213	92.319565	1	0.22	0.121	1.476	1.43	111.0
1430.3483	102.98507	4	1	400.0	102.98507	1	2	1	40.529213	92.319565	1	0.22	0.121	1.469	1.43	111.0
1430.3483	102.98507	4	1	400.0	102.98507	1	2	1	40.529213	92.319565	1	0.22	0.12	1.433	1.43	111.0
1430.3483	102.98507	4	1	400.0	102.98507	1	2	1	40.529213	92.319565	1	0.22	0.121	1.514	1.43	111.0
1430.3483	102.98507	4	1	400.0	102.98507	1	2	1	40.529213	92.319565	1	0.22	0.12	1.372	1.43	111.0
1430.3483	102.98507	4	1	400.0	102.98507	1	2	1	40.529213	92.319565	1	0.22	0.121	1.474	1.43	111.0
1430.3483	102.98507	4	1	400.0	102.98507	1	2	1	40.529213	92.319565	1	0.22	0.12	1.422	1.43	111.0
1430.3483	102.98507	4	1	400.0	102.98507	1	2	1	40.529213	92.319565	1	0.22	0.12	1.424	1.43	111.0
1430.3483	102.98507	4	1	400.0	102.98507	1	2	1	40.529213	92.319565	1	0.22	0.12	1.452	1.43	111.0
1430.3483	102.98507	4	1	400.0	102.98507	1	2	1	40.529213	92.319565	1	0.22	0.12	1.451	1.43	111.0
1430.3483	102.98507	4	1	400.0	102.98507	1	2	1	40.529213	92.319565	1	0.22	0.121	1.469	1.43	111.0
1430.3483	102.98507	4	1	400.0	102.98507	1	2	1	40.529213	92.319565	1	0.22	0.119	1.449	1.43	111.0
1430.3483	102.98507	4	1	400.0	102.98507	1	2	1	40.529213	92.319565	1	0.22	0.119	1.421	1.43	111.0
1430.3483	102.98507	4	1	400.0	102.98507	1	2	1	40.529213	92.319565	1	0.22	0.12	1.414	1.43	111.0
1430.3483	102.98507	4	1	400.0	102.98507	1	2	1	40.529213	92.319565	1	0.22	0.12	1.402	1.43	111.0
1430.3483	102.98507	4	1	400.0	102.98507	1	2	1	40.529213	92.319565	1	0.22	0.12	1.408	1.43	111.0
1430.3483	102.98507	4	1	400.0	102.98507	1	2	1	40.529213	92.319565	1	0.22	0.12	1.414	1.43	111.0
1430.3483	102.98507	4	1	400.0	102.98507	1	2	1	40.529213	92.319565	1	0.22	0.121	1.472	1.43	111.0
1430.3483	102.98507	4	1	400.0	102.98507	1	2	1	40.529213	92.319565	1	0.22	0.12	1.442	1.43	111.0
1430.3483	102.98507	4	1	400.0	102.98507	1	2	1	40.529213	92.319565	1	0.22	0.12	1.429	1.43	111.0
1430.3483	102.98507	4	1	400.0	102.98507	1	2	1	40.529213	92.319565	1	0.22	0.12	1.444	1.43	111.0
1430.3483	102.98507	4	1	400.0	102.98507	1	2	1	40.529213	92.319565	1	0.22	0.12	1.421	1.43	111.0
1430.3483	102.98507	4	1	400.0	102.98507	1	2	1	40.529213	92.319565	1	0.22	0.12	1.429	1.43	111.0
1430.3483	102.98507	4	1	400.0	102.98507	1	2	1	40.529213	92.319565	1	0.22	0.12	1.402	1.43	111.0
1430.3483	102.98507	4	1	400.0	102.98507	1	2	1	40.529213	92.319565	1	0.22	0.12	1.397	1.43	111.0
1430.3483	102.98507	4	1	400.0	102.98507	1	2	1	40.529213	92.319565	1	0.22	0.12	1.431	1.43	111.0
1430.3483	102.98507	4	1	400.0	102.98507	1	2	1	40.529213	92.319565	1	0.22	0.12	1.403	1.43	111.0
1430.3483	102.98507	4	1	400.0	102.98507	1	2	1	40.529213	92.319565	1	0.22	0.121	1.476	1.431	111.0
1430.3483	102.98507	4	1	400.0	102.98507	1	2	1	40.529213	92.319565	1	0.22	0.12	1.42	1.431	111.0
1430.3483	102.98507	4	1	400.0	102.98507	1	2	1	40.529213	92.319565	1	0.22	0.12	1.387	1.431	111.0
1430.3483	102.98507	4	1	400.0	102.98507	1	2	1	40.529213	92.319565	1	0.22	0.12	1.455	1.431	111.0
1430.3483	102.98507	4	1	400.0	102.98507	1	2	1	40.529213	92.319565	1	0.22	0.12	1.398	1.431	111.0
1430.3483	102.98507	4	1	400.0	102.98507	1	2	1	40.529213	92.319565	1	0.22	0.121	1.475	1.431	111.0
1430.3483	102.98507	4	1	400.0	102.98507	1	2	1	40.529213	92.319565	1	0.22	0.12	1.388	1.431	111.0
1430.3483	102.98507	4	1	400.0	102.98507	1	2	1	40.529213	92.319565	1	0.22	0.12	1.435	1.431	111.0
1430.3483	102.98507	4	1	400.0	102.98507	1	2	1	40.529213	92.319565	1	0.22	0.12	1.449	1.431	111.0
1430.3483	102.98507	4	1	400.0	102.98507	1	2	1	40.529213	92.319565	1	0.22	0.12	1.428	1.431	111.0
1430.3483	102.98507	4	1	400.0	102.98507	1	2	1	40.529213	92.319565	1	0.22	0.12	1.413	1.431	111.0
1430.3483	102.98507	4	1	400.0	102.98507	1	2	1	40.529213	92.319565	1	0.22	0.12	1.444	1.431	111.0
1430.3483	102.98507	4	1	400.0	102.98507	1	2	1	40.529213	92.319565	1	0.22	0.121	1.553	1.431	111.0
1430.3483	102.98507	4	1	400.0	102.98507	1	2	1	40.529213	92.319565	1	0.22	0.121	1.481	1.431	111.0
1430.3483	102.98507	4	1	400.0	102.98507	1	2	1	40.529213	92.319565	1	0.22	0.119	1.197	1.431	111.0
1430.3483	102.98507	4	1	400.0	102.98507	1	2	1	40.529213	92.319565	1	0.22	0.119	1.272	1.431	111.0
1430.3483	102.98507	4	1	400.0	102.98507	1	2	1	40.529213	92.319565	1	0.22	0.119	1.394	1.431	111.0
1430.3483	102.98507	4	1	400.0	102.98507	1	2	1	40.529213	92.319565	1	0.22	0.119	1.434	1.431	111.0
1430.3483	102.98507	4	1	400.0	102.98507	1	2	1	40.529213	92.319565	1	0.22	0.12	1.421	1.431	111.0
1430.3483	102.98507	4	1	400.0	102.98507	1	2	1	40.529213	92.319565	1	0.22	0.12	1.388	1.431	111.0
1430.3483	102.98507	4	1	400.0	102.98507	1	2	1	40.529213	92.319565	1	0.22	0.12	1.433	1.431	111.0
1430.3483	102.98507	4	1	400.0	102.98507	1	2	1	40.529213	92.319565	1	0.22	0.12	1.421	1.431	111.0
1430.3483	102.98507	4	1	400.0	102.98507	1	2	1	40.529213	92.319565	1	0.22	0.12	1.447	1.431	111.0
1430.3483	102.98507	4	1	400.0	102.98507	1	2	1	40.529213	92.319565	1	0.22	0.12	1.414	1.431	111.0
1430.3483	102.98507	4	1	400.0	102.98507	1	2	1	40.529213	92.319565	1	0.22	0.12	1.367	1.431	111.0
1430.3483	102.98507	4	1	400.0	102.98507	1	2	1	40.529213	92.319565	1	0.22	0.12	1.422	1.431	111.0
1430.3483	102.98507	4	1	400.0	102.98507	1	2	1	40.529213	92.319565	1	0.22	0.12	1.434	1.431	111.0
1430.3483	102.98507	4	1	400.0	102.98507	1	2	1	40.529213	92.319565	1	0.22	0.12	1.413	1.431	111.0
1430.3483	102.98507	4	1	400.0	102.98507	1	2	1	40.529213	92.319565	1	0.22	0.121	1.461	1.431	111.0
1430.3483	102.98507	4	1	400.0	102.98507	1	2	1	40.529213	92.319565	1	0.22	0.12	1.362	1.431	111.0
1430.3483	102.98507	4	1	400.0	102.98507	1	2	1	40.529213	92.319565	1	0.22	0.12	1.445	1.431	111.0
1430.3483	102.98507	4	1	400.0	102.98507	1	2	1	40.529213	92.319565	1	0.22	0.12	1.44	1.431	111.0
1430.3483	102.98507	4	1	400.0	102.98507	1	2	1	40.529213	92.319565	1	0.22	0.121	1.507	1.431	111.0
1430.3483	102.98507	4	1	400.0	102.98507	1	2	1	40.529213	92.319565	1	0.22	0.12	1.378	1.431	111.0
1430.3483	102.98507	4	1	400.0	102.98507	1	2	1	40.529213	92.319565	1	0.22	0.12	1.338	1.431	111.0
1430.3483	102.98507	4	1	400.0	102.98507	1	2	1	40.529213	92.319565	1	0.22	0.121	1.48	1.431	111.0
1430.3483	102.98507	4	1	400.0	102.98507	1	2	1	40.529213	92.319565	1	0.22	0.121	1.495	1.431	111.0
1430.3483	102.98507	4	1	400.0	102.98507	1	2	1	40.529213	92.319565	1	0.22	0.12	1.455	1.431	111.0
1430.3483	102.98507	4	1	400.0	102.98507	1	2	1	40.529213	92.319565	1	0.22	0.12	1.39	1.431	111.0
1430.3483	102.98507	4	1	400.0	102.98507	1	2	1	40.529213	92.319565	1	0.22	0.12	1.454	1.431	111.0
1430.3483	102.98507	4	1	400.0	102.98507	1	2	1	40.529213	92.319565	1	0.22	0.12	1.427	1.431	111.0
1430.3483	102.98507	4	1	400.0	102.98507	1	2	1	40.529213	92.319565	1	0.22	0.12	1.221	1.431	111.0
1430.3483	102.98507	4	1	400.0	102.98507	1	2	1	40.529213	92.319565	1	0.22	0.12	1.435	1.431	111.0
1430.3483	102.98507	4	1	400.0	102.98507	1	2	1	40.529213	92.319565	1	0.22	0.12	1.416	1.431	111.0
1430.3483	102.98507	4	1	400.0	102.98507	1	2	1	40.529213	92.319565	1	0.22	0.121	1.474	1.431	111.0
1430.3483	102.98507	4	1	400.0	102.98507	1	2	1	40.529213	92.319565	1	0.22	0.12	1.442	1.431	111.0
1430.3483	102.98507	4	1	400.0	102.98507	1	2	1	40.529213	92.319565	1	0.22	0.12	1.421	1.431	111.0
1430.3483	102.98507	4	1	400.0	102.98507	1	2	1	40.529213	92.319565	1	0.22	0.12	1.266	1.431	111.0
0.0	0.0	4	1	400.0	102.98507	1	2	1	40.529213	92.319565	0	0.22	0.12	1.422	1.431	111.0
0.0	0.0	4	1	400.0	102.98507	1	2	1	40.529213	92.319565	0	0.22	0.121	1.524	1.431	111.0
0.0	0.0	4	1	400.0	102.98507	1	2	1	40.529213	92.319565	0	0.22	0.12	1.447	1.431	111.0
0.0	0.0	4	1	400.0	102.98507	1	2	1	40.529213	92.319565	0	0.22	0.12	1.435	1.431	111.0
0.0	0.0	4	1	400.0	102.98507	1	2	1	40.529213	92.319565	0	0.22	0.12	1.316	1.235	111.0
0.0	0.0	4	1	400.0	102.98507	1	2	1	40.529213	92.319565	0	0.22	0.12	1.447	1.235	111.0
0.0	0.0	4	1	400.0	102.98507	1	2	1	40.529213	92.319565	0	0.22	0.118	1.147	1.148	111.0
0.0	0.0	4	1	400.0	102.98507	1	2	1	40.529213	92.319565	0	0.22	0.116	1.114	1.148	111.0
0.0	0.0	4	1	400.0	102.98507	1	2	1	40.529213	92.319565	0	0.22	0.113	0.969	0.991	111.0
0.0	0.0	4	1	400.0	102.98507	1	2	1	40.529213	92.319565	0	0.22	0.109	0.948	0.921	111.0
0.0	0.0	4	1	400.0	102.98507	1	2	1	40.529213	92.319565	0	0.22	0.105	0.962	0.921	111.0
0.0	0.0	4	1	400.0	102.98507	1	2	1	40.529213	92.319565	0	0.22	0.101	0.808	0.795	111.0
0.0	0.0	4	1	400.0	102.98507	1	2	1	40.529213	92.319565	0	0.22	0.098	0.757	0.739	111.0
0.0	0.0	4	1	400.0	102.98507	1	2	1	40.529213	92.319565	0	0.22	0.096	0.761	0.739	111.0
0.0	0.0	4	1	400.0	102.98507	1	2	1	40.529213	92.319565	0	0.22	0.091	0.655	0.638	111.0
0.0	0.0	4	1	400.0	102.98507	1	2	1	40.529213	92.319565	0	0.22	0.087	0.622	0.638	111.0
0.0	0.0	4	1	400.0	102.98507	1	2	1	40.529213	92.319565	0	0.22	0.083	0.576	0.552	111.0
0.0	0.0	4	1	400.0	102.98507	1	2	1	40.529213	92.319565	0	0.22	0.079	0.523	0.513	111.0
0.0	0.0	4	1	400.0	102.98507	1	2	1	40.529213	92.319565	0	0.22	0.076	0.442	0.513	111.0
0.0	0.0	4	1	400.0	102.98507	1	2	1	40.529213	92.319565	0	0.22	0.072	0.43	0.442	111.0
0.0	0.0	4	1	400.0	102.98507	1	2	1	40.529213	92.319565	0	0.22	0.068	0.422	0.41	111.0
0.0	0.0	4	1	400.0	102.98507	1	2	1	40.529213	92.319565	0	0.22	0.064	0.436	0.41	111.0
0.0	0.0	4	1	400.0	102.98507	1	2	1	40.529213	92.319565	0	0.22	0.06	0.343	0.355	111.0
0.0	0.0	4	1	400.0	102.98507	1	2	1	40.529213	92.319565	0	0.22	0.058	0.37	0.355	111.0
0.0	0.0	4	1	400.0	102.98507	1	2	1	40.529213	92.319565	0	0.22	0.056	0.33	0.329	111.0
0.0	0.0	4	1	400.0	102.98507	1	2	1	40.529213	92.319565	0	0.22	0.054	0.277	0.284	111.0
0.0	0.0	4	1	400.0	102.98507	1	2	1	40.529213	92.319565	0	0.22	0.052	0.303	0.284	111.0
0.0	0.0	4	1	400.0	102.98507	1	2	1	40.529213	92.319565	0	0.22	0.048	0.23	0.245	111.0
0.0	0.0	4	1	400.0	102.98507	1	2	1	40.529213	92.319565	0	0.22	0.044	0.237	0.228	111.0
0.0	0.0	4	1	400.0	102.98507	1	2	1	40.529213	92.319565	0	0.22	0.041	0.31	0.228	111.0
0.0	0.0	4	1	400.0	102.98507	1	2	1	40.529213	92.319565	0	0.219	0.038	0.183	0.196	111.0
0.0	0.0	4	1	400.0	102.98507	1	2	1	40.529213	92.319565	0	0.219	0.036	0.204	0.196	111.0
0.0	0.0	4	1	400.0	102.98507	1	2	1	40.529213	92.319565	0	0.219	0.034	0.204	0.182	111.0
0.0	0.0	4	1	400.0	102.98507	1	2	1	40.529213	92.319565	0	0.219	0.032	0.104	0.157	111.0
0.0	0.0	4	1	400.0	102.98507	1	2	1	40.529213	92.319565	0	0.219	0.03	0.091	0.157	111.0
0.0	0.0	4	1	400.0	102.98507	1	2	1	40.529213	92.319565	0	0.219	0.028	0.184	0.146	111.0
0.0	0.0	4	1	400.0	102.98507	1	2	1	40.529213	92.319565	0	0.219	0.026	0.11	0.126	111.0
0.0	0.0	4	1	400.0	102.98507	1	2	1	40.529213	92.319565	0	0.219	0.025	0.291	0.126	111.0
0.0	0.0	4	1	400.0	102.98507	1	2	1	40.529213	92.319565	0	0.219	0.023	0.131	0.117	111.0
0.0	0.0	4	1	400.0	102.98507	1	2	1	40.529213	92.319565	0	0.219	0.021	0.11	0.117	111.0
0.0	0.0	4	1	400.0	102.98507	1	2	1	40.529213	92.319565	0	0.219	0.02	0.13	0.101	111.0
0.0	0.0	4	1	400.0	102.98507	1	2	1	40.529213	92.319565	0	0.219	0.02	0.044	0.093	111.0
0.0	0.0	4	1	400.0	102.98507	1	2	1	40.529213	92.319565	0	0.219	0.02	0.084	0.093	111.0
0.0	0.0	4	1	400.0	102.98507	1	2	1	40.529213	92.319565	0	0.219	0.019	-0.089	0.081	111.0
0.0	0.0	4	1	400.0	102.98507	1	2	1	40.529213	92.319565	0	0.219	0.019	0.117	0.075	111.0
0.0	0.0	4	1	400.0	102.98507	1	2	1	40.529213	92.319565	0	0.219	0.019	0.078	0.075	111.0
0.0	0.0	4	1	400.0	102.98507	1	2	1	40.529213	92.319565	0	0.219	0.019	0.111	0.064	111.0
0.0	0.0	4	1	400.0	102.98507	1	2	1	40.529213	92.319565	0	0.219	0.019	0.178	0.064	111.0
0.0	0.0	4	1	400.0	102.98507	1	2	1	40.529213	92.319565	0	0.219	0.019	0.071	0.055	111.0
0.0	0.0	4	1	400.0	102.98507	1	2	1	40.529213	92.319565	0	0.219	0.019	0.164	0.051	111.0
0.0	0.0	4	1	400.0	102.98507	1	2	1	40.529213	92.319565	0	0.219	0.019	0.037	0.051	111.0
0.0	0.0	4	1	400.0	102.98507	1	2	1	40.529213	92.319565	0	0.219	0.019	0.017	0.044	111.0
0.0	0.0	4	1	400.0	102.98507	1	2	1	40.529213	92.319565	0	0.219	0.019	0.03	0.041	111.0
0.0	0.0	4	1	400.0	102.98507	1	2	1	40.529213	92.319565	0	0.219	0.019	0.018	0.041	111.0
0.0	0.0	4	1	400.0	102.98507	1	2	1	40.529213	92.319565	0	0.219	0.019	0.03	0.035	111.0
0.0	0.0	4	1	400.0	102.98507	1	2	1	40.529213	92.319565	0	0.219	0.019	0.038	0.035	111.0
0.0	0.0	4	1	400.0	102.98507	1	2	1	40.529213	92.319565	0	0.219	0.019	0.044	0.033	111.0
0.0	0.0	4	1	400.0	102.98507	1	2	1	40.529213	92.319565	0	0.219	0.019	0.097	0.03	111.0
0.0	0.0	4	1	400.0	102.98507	1	2	1	40.529213	92.319565	0	0.219	0.019	0.037	0.03	111.0
0.0	0.0	4	1	400.0	102.98507	1	2	1	40.529213	92.319565	0	0.219	0.018	0.024	0.026	111.0
0.0	0.0	4	1	400.0	102.98507	1	2	1	40.529213	92.319565	0	0.219	0.018	0.018	0.022	111.0
0.0	0.0	4	1	400.0	102.98507	1	2	1	40.529213	92.319565	0	0.219	0.018	0.018	0.022	111.0
0.0	0.0	4	1	400.0	102.98507	1	2	1	40.529213	92.319565	0	0.219	0.018	-0.001	0.02	111.0
0.0	0.0	4	1	400.0	102.98507	1	2	1	40.529213	92.319565	0	0.219	0.018	-0.001	0.02	111.0
0.0	0.0	4	1	400.0	102.98507	1	2	1	40.529213	92.319565	0	0.219	0.018	0.038	0.017	111.0
0.0	0.0	4	1	400.0	102.98507	1	2	1	40.529213	92.319565	0	0.219	0.018	0.024	0.016	111.0
0.0	0.0	4	1	400.0	102.98507	1	2	1	40.529213	92.319565	0	0.219	0.018	0.031	0.016	111.0
0.0	0.0	4	1	400.0	102.98507	1	2	1	40.529213	92.319565	0	0.219	0.018	0.018	0.014	111.0
0.0	0.0	4	1	400.0	102.98507	1	2	1	40.529213	92.319565	0	0.219	0.018	0.038	0.012	111.0
0.0	0.0	4	1	400.0	102.98507	1	2	1	40.529213	92.319565	0	0.219	0.017	-0.048	0.012	111.0
0.0	0.0	4	1	400.0	102.98507	1	2	1	40.529213	92.319565	0	0.219	0.017	0.031	0.011	111.0
0.0	0.0	4	1	400.0	102.98507	1	2	1	40.529213	92.319565	0	0.219	0.016	0.044	0.011	111.0
0.0	0.0	4	1	400.0	102.98507	1	2	1	40.529213	92.319565	0	0.219	0.015	-0.155	0.009	111.0
0.0	0.0	4	1	400.0	102.98507	1	2	1	40.529213	92.319565	0	0.219	0.014	-0.236	0.008	111.0
0.0	0.0	4	1	400.0	102.98507	1	2	1	40.529213	92.319565	0	0.219	0.013	-0.001	0.008	111.0
0.0	0.0	4	1	400.0	102.98507	1	2	1	40.529213	92.319565	0	0.219	0.013	0.018	0.007	111.0
0.0	0.0	4	1	400.0	102.98507	1	2	1	40.529213	92.319565	0	0.219	0.012	-0.034	0.006	111.0
0.0	0.0	4	1	400.0	102.98507	1	2	1	40.529213	92.319565	0	0.219	0.011	-0.146	0.006	111.0
0.0	0.0	4	1	400.0	102.98507	1	2	1	40.529213	92.319565	0	0.219	0.011	0.199	0.005	111.0
0.0	0.0	4	1	400.0	102.98507	1	2	1	40.529213	92.319565	0	0.219	0.011	-0.008	0.005	111.0
0.0	0.0	4	1	400.0	102.98507	1	2	1	40.529213	92.319565	0	0.219	0.011	0.018	0.005	111.0
0.0	0.0	4	1	400.0	102.98507	1	2	1	40.529213	92.319565	0	0.219	0.01	-0.015	0.004	111.0
0.0	0.0	4	1	400.0	102.98507	1	2	1	40.529213	92.319565	0	0.219	0.01	0.057	0.004	111.0
0.0	0.0	4	1	400.0	102.98507	1	2	1	40.529213	92.319565	0	0.219	0.01	0.011	0.003	111.0
0.0	0.0	4	1	400.0	102.98507	1	2	1	40.529213	92.319565	0	0.219	0.01	0.051	0.003	111.0
0.0	0.0	4	1	400.0	102.98507	1	2	1	40.529213	92.319565	0	0.219	0.009	0.083	0.003	111.0
0.0	0.0	4	1	400.0	102.98507	1	2	1	40.529213	92.319565	0	0.219	0.007	-0.015	0.002	111.0
0.0	0.0	4	1	400.0	102.98507	1	2	1	40.529213	92.319565	0	0.219	0.006	0.004	0.002	111.0
0.0	0.0	4	1	400.0	102.98507	1	2	1	40.529213	92.319565	0	0.219	0.006	0.011	0.002	111.0
0.0	0.0	4	1	400.0	102.98507	1	2	1	40.529213	92.319565	0	0.219	0.006	0.246	0.002	111.0
0.0	0.0	4	1	400.0	102.98507	1	2	1	40.529213	92.319565	0	0.219	0.005	-0.021	0.002	111.0
0.0	0.0	4	1	400.0	102.98507	1	2	1	40.529213	92.319565	0	0.219	0.005	0.003	0.001	111.0
0.0	0.0	4	1	400.0	102.98507	1	2	1	40.529213	92.319565	0	0.219	0.005	0.018	0.001	111.0
0.0	0.0	4	1	400.0	102.98507	1	2	1	40.529213	92.319565	0	0.219	0.004	0.044	0.001	111.0
0.0	0.0	4	1	400.0	102.98507	1	2	1	40.529213	92.319565	0	0.219	0.003	-0.021	0.001	111.0
0.0	0.0	4	1	400.0	102.98507	1	2	1	40.529213	92.319565	0	0.219	0.002	0.011	0.001	111.0
0.0	0.0	4	1	400.0	102.98507	1	2	1	40.529213	92.319565	0	0.219	0.002	-0.008	0.0	111.0
0.0	0.0	4	1	400.0	102.98507	1	2	1	40.529213	92.319565	0	0.219	0.002	0.024	0.0	111.0
0.0	0.0	4	1	400.0	102.98507	1	2	1	40.529213	92.319565	0	0.219	0.002	0.017	0.0	111.0
0.0	0.0	4	1	400.0	102.98507	1	2	1	40.529213	92.319565	0	0.219	0.0	-0.041	0.0	111.0
0.0	0.0	4	1	400.0	102.98507	1	2	1	40.529213	92.319565	0	0.219	0.0	0.031	0.0	111.0
0.0	0.0	4	1	400.0	102.98507	1	2	1	40.529213	92.319565	0	0.219	0.0	0.004	0.0	111.0
0.0	0.0	4	1	400.0	102.98507	1	2	1	40.529213	92.319565	0	0.219	0.0	-0.002	0.0	111.0
0.0	0.0	4	1	400.0	102.98507	1	2	1	40.529213	92.319565	0	0.219	0.0	0.032	0.0	111.0
0.0	0.0	4	1	400.0	102.98507	1	2	1	40.529213	92.319565	0	0.219	0.0	0.024	0.0	111.0
0.0	0.0	4	1	400.0	102.98507	1	2	1	40.529213	92.319565	0	0.219	-0.001	-0.015	0.0	111.0
0.0	0.0	4	1	400.0	102.98507	1	2	1	40.529213	92.319565	0	0.219	-0.001	-0.035	0.0	111.0
0.0	0.0	4	1	400.0	102.98507	1	2	1	40.529213	92.319565	0	0.219	0.0	-0.002	0.0	111.0
0.0	0.0	4	1	400.0	102.98507	1	2	1	40.529213	92.319565	0	0.219	0.0	0.011	0.0	111.0
0.0	0.0	4	1	400.0	102.98507	1	2	1	40.529213	92.319565	0	0.219	-0.001	-0.021	0.0	111.0
0.0	0.0	4	1	400.0	102.98507	1	2	1	40.529213	92.319565	0	0.219	-0.001	-0.028	0.0	111.0
0.0	0.0	4	1	400.0	102.98507	1	2	1	40.529213	92.319565	0	0.219	0.0	0.011	0.0	111.0
0.0	0.0	4	1	400.0	102.98507	1	2	1	40.529213	92.319565	0	0.219	0.0	0.031	0.0	111.0
0.0	0.0	4	1	400.0	102.98507	1	2	1	40.529213	92.319565	0	0.219	0.0	0.011	0.0	111.0
0.0	0.0	4	1	400.0	102.98507	1	2	1	40.529213	92.319565	0	0.219	-0.002	-0.028	0.0	111.0
0.0	0.0	4	1	400.0	102.98507	1	2	1	40.529213	92.319565	0	0.219	0.0	0.145	0.0	111.0
0.0	0.0	4	1	400.0	102.98507	1	2	1	40.529213	92.319565	0	0.219	0.0	0.004	0.0	111.0
0.0	0.0	4	1	400.0	102.98507	1	2	1	40.529213	92.319565	0	0.219	-0.001	-0.022	0.0	111.0
0.0	0.0	4	1	400.0	102.98507	1	2	1	40.529213	92.319565	0	0.219	0.0	-0.021	0.0	111.0
0.0	0.0	4	1	400.0	102.98507	1	2	1	40.529213	92.319565	0	0.219	-0.001	-0.015	0.0	111.0
0.0	0.0	4	1	400.0	102.98507	1	2	1	40.529213	92.319565	0	0.219	-0.001	-0.014	0.0	111.0
0.0	0.0	4	1	400.0	102.98507	1	2	1	40.529213	92.319565	0	0.219	0.0	0.005	0.0	111.0
0.0	0.0	4	1	400.0	102.98507	1	2	1	40.529213	92.319565	0	0.219	-0.001	-0.041	0.0	111.0
0.0	0.0	4	1	400.0	102.98507	1	2	1	40.529213	92.319565	0	0.219	0.0	0.024	0.0	111.0
0.0	0.0	4	1	400.0	102.98507	1	2	1	40.529213	92.319565	0	0.219	0.0	0.011	0.0	111.0
0.0	0.0	4	1	400.0	102.98507	1	2	1	40.529213	92.319565	0	0.219	0.0	-0.007	0.0	111.0
0.0	0.0	4	1	400.0	102.98507	1	2	1	40.529213	92.319565	0	0.219	-0.001	-0.012	0.0	111.0
0.0	0.0	4	1	400.0	102.98507	1	2	1	40.529213	92.319565	0	0.219	0.0	-0.008	0.0	111.0
0.0	0.0	4	1	400.0	102.98507	1	2	1	40.529213	92.319565	0	0.219	0.0	-0.008	0.0	111.0
0.0	0.0	4	1	400.0	102.98507	1	2	1	40.529213	92.319565	0	0.219	-0.001	-0.021	0.0	111.0
0.0	0.0	4	1	400.0	102.98507	1	2	1	40.529213	92.319565	0	0.219	-0.001	-0.035	0.0	111.0
0.0	0.0	4	1	400.0	102.98507	1	2	1	40.529213	92.319565	0	0.219	0.0	0.017	0.0	111.0
0.0	0.0	4	1	400.0	102.98507	1	2	1	40.529213	92.319565	0	0.219	-0.001	-0.028	0.0	111.0
0.0	0.0	4	1	400.0	102.98507	1	2	1	40.529213	92.319565	0	0.219	0.0	0.011	0.0	111.0
0.0	0.0	4	1	400.0	102.98507	1	2	1	40.529213	92.319565	0	0.219	-0.001	-0.015	0.0	111.0
0.0	0.0	4	1	400.0	102.98507	1	2	1	40.529213	92.319565	0	0.219	0.0	0.051	0.0	111.0
0.0	0.0	4	1	400.0	102.98507	1	2	1	40.529213	92.319565	0	0.219	0.0	-0.002	0.0	111.0
[truncated: 10,001 more rows]
