# Supplementary material for: Just noticeable differences for elbow joint torque feedback
Source: Sci Rep. 2021 Dec 7;11:23553. doi: 10.1038/s41598-021-02630-3 (PMC8651665; doi:10.1038/s41598-021-02630-3)
Supplement: Supplementary file 2 — Supplementary Information. [file 41598_2021_2630_MOESM2_ESM.zip › SupplementaryData_ScientificReports_KimAsbeck2021/S5_NTR.csv]

data 1	data 2	data 3	data 4	data 5	data 6	data 7	data 8	data 9	data 10	data 11	data 12	data 13	data 14	data 15	data 16	data 17
0.0	0.0	1	1	400.0	400.0	0	1	1	0.0	0.0	0	0.212	-0.001	-0.024	0.0	111.0
0.0	0.0	1	1	400.0	400.0	0	1	1	0.0	0.0	0	0.212	0.0	0.114	0.0	111.0
-5555.5557	-400.0	1	1	400.0	400.0	0	1	1	0.0	0.0	1	0.212	-0.001	-0.013	0.0	111.0
-5555.5557	-400.0	1	1	400.0	400.0	0	1	1	0.0	0.0	1	0.212	-0.001	-0.034	0.0	111.0
-5555.5557	-400.0	1	1	400.0	400.0	0	1	1	0.0	0.0	1	0.212	-0.001	-0.114	-0.39	111.0
-5555.5557	-400.0	1	1	400.0	400.0	0	1	1	0.0	0.0	1	0.212	-0.002	-0.161	-0.39	111.0
-5555.5557	-400.0	1	1	400.0	400.0	0	1	1	0.0	0.0	1	0.212	-0.007	-0.721	-0.756	111.0
-5555.5557	-400.0	1	1	400.0	400.0	0	1	1	0.0	0.0	1	0.212	-0.012	-0.721	-0.756	111.0
-5555.5557	-400.0	1	1	400.0	400.0	0	1	1	0.0	0.0	1	0.211	-0.023	-1.489	-1.411	111.0
-5555.5557	-400.0	1	1	400.0	400.0	0	1	1	0.0	0.0	1	0.211	-0.033	-1.691	-1.704	111.0
-5555.5557	-400.0	1	1	400.0	400.0	0	1	1	0.0	0.0	1	0.211	-0.045	-1.705	-1.704	111.0
-5555.5557	-400.0	1	1	400.0	400.0	0	1	1	0.0	0.0	1	0.211	-0.058	-2.145	-2.231	111.0
-5555.5557	-400.0	1	1	400.0	400.0	0	1	1	0.0	0.0	1	0.211	-0.073	-2.632	-2.685	111.0
-5555.5557	-400.0	1	1	400.0	400.0	0	1	1	0.0	0.0	1	0.211	-0.087	-2.66	-2.685	111.0
-5555.5557	-400.0	1	1	400.0	400.0	0	1	1	0.0	0.0	1	0.211	-0.102	-2.915	-2.888	111.0
-5555.5557	-400.0	1	1	400.0	400.0	0	1	1	0.0	0.0	1	0.21	-0.115	-2.925	-2.888	111.0
-5555.5557	-400.0	1	1	400.0	400.0	0	1	1	0.0	0.0	1	0.21	-0.13	-3.314	-3.254	111.0
-5555.5557	-400.0	1	1	400.0	400.0	0	1	1	0.0	0.0	1	0.21	-0.145	-3.445	-3.416	111.0
-5555.5557	-400.0	1	1	400.0	400.0	0	1	1	0.0	0.0	1	0.21	-0.159	-3.427	-3.416	111.0
-5555.5557	-400.0	1	1	400.0	400.0	0	1	1	0.0	0.0	1	0.21	-0.174	-3.685	-3.709	111.0
-5555.5557	-400.0	1	1	400.0	400.0	0	1	1	0.0	0.0	1	0.21	-0.187	-3.819	-3.84	111.0
-5555.5557	-400.0	1	1	400.0	400.0	0	1	1	0.0	0.0	1	0.21	-0.199	-3.863	-3.84	111.0
-5555.5557	-400.0	1	1	400.0	400.0	0	1	1	0.0	0.0	1	0.21	-0.211	-3.936	-3.84	111.0
-5555.5557	-400.0	1	1	400.0	400.0	0	1	1	0.0	0.0	1	0.21	-0.222	-3.869	-4.075	111.0
-5555.5557	-400.0	1	1	400.0	400.0	0	1	1	0.0	0.0	1	0.21	-0.233	-4.233	-4.18	111.0
-5555.5557	-400.0	1	1	400.0	400.0	0	1	1	0.0	0.0	1	0.21	-0.247	-4.39	-4.368	111.0
-5555.5557	-400.0	1	1	400.0	400.0	0	1	1	0.0	0.0	1	0.21	-0.259	-4.454	-4.368	111.0
-5555.5557	-400.0	1	1	400.0	400.0	0	1	1	0.0	0.0	1	0.21	-0.27	-4.439	-4.452	111.0
-5555.5557	-400.0	1	1	400.0	400.0	0	1	1	0.0	0.0	1	0.209	-0.281	-4.597	-4.604	111.0
-5555.5557	-400.0	1	1	400.0	400.0	0	1	1	0.0	0.0	1	0.209	-0.29	-4.614	-4.604	111.0
-5555.5557	-400.0	1	1	400.0	400.0	0	1	1	0.0	0.0	1	0.209	-0.3	-4.673	-4.672	111.0
-5555.5557	-400.0	1	1	400.0	400.0	0	1	1	0.0	0.0	1	0.209	-0.309	-4.649	-4.672	111.0
-5555.5557	-400.0	1	1	400.0	400.0	0	1	1	0.0	0.0	1	0.209	-0.317	-4.749	-4.793	111.0
-5555.5557	-400.0	1	1	400.0	400.0	0	1	1	0.0	0.0	1	0.209	-0.327	-4.895	-4.898	111.0
-5555.5557	-400.0	1	1	400.0	400.0	0	1	1	0.0	0.0	1	0.209	-0.335	-4.864	-4.898	111.0
-5555.5557	-400.0	1	1	400.0	400.0	0	1	1	0.0	0.0	1	0.209	-0.343	-4.976	-4.945	111.0
-5555.5557	-400.0	1	1	400.0	400.0	0	1	1	0.0	0.0	1	0.209	-0.349	-4.993	-5.029	111.0
-5555.5557	-400.0	1	1	400.0	400.0	0	1	1	0.0	0.0	1	0.209	-0.355	-5.031	-5.029	111.0
-5555.5557	-400.0	1	1	400.0	400.0	0	1	1	0.0	0.0	1	0.209	-0.362	-5.062	-5.067	111.0
-5555.5557	-400.0	1	1	400.0	400.0	0	1	1	0.0	0.0	1	0.208	-0.367	-5.076	-5.067	111.0
-5555.5557	-400.0	1	1	400.0	400.0	0	1	1	0.0	0.0	1	0.208	-0.372	-5.148	-5.134	111.0
-5555.5557	-400.0	1	1	400.0	400.0	0	1	1	0.0	0.0	1	0.208	-0.378	-5.145	-5.192	111.0
-5555.5557	-400.0	1	1	400.0	400.0	0	1	1	0.0	0.0	1	0.208	-0.383	-5.242	-5.192	111.0
-5555.5557	-400.0	1	1	400.0	400.0	0	1	1	0.0	0.0	1	0.208	-0.388	-5.179	-5.218	111.0
-5555.5557	-400.0	1	1	400.0	400.0	0	1	1	0.0	0.0	1	0.208	-0.392	-5.252	-5.265	111.0
-5555.5557	-400.0	1	1	400.0	400.0	0	1	1	0.0	0.0	1	0.208	-0.396	-5.256	-5.265	111.0
-5555.5557	-400.0	1	1	400.0	400.0	0	1	1	0.0	0.0	1	0.208	-0.401	-5.375	-5.286	111.0
-5555.5557	-400.0	1	1	400.0	400.0	0	1	1	0.0	0.0	1	0.208	-0.403	-5.282	-5.286	111.0
-5555.5557	-400.0	1	1	400.0	400.0	0	1	1	0.0	0.0	1	0.208	-0.407	-5.331	-5.324	111.0
-5555.5557	-400.0	1	1	400.0	400.0	0	1	1	0.0	0.0	1	0.208	-0.41	-5.297	-5.34	111.0
-5555.5557	-400.0	1	1	400.0	400.0	0	1	1	0.0	0.0	1	0.208	-0.413	-5.302	-5.34	111.0
-5555.5557	-400.0	1	1	400.0	400.0	0	1	1	0.0	0.0	1	0.208	-0.417	-5.341	-5.371	111.0
-5555.5557	-400.0	1	1	400.0	400.0	0	1	1	0.0	0.0	1	0.208	-0.421	-5.373	-5.397	111.0
-5555.5557	-400.0	1	1	400.0	400.0	0	1	1	0.0	0.0	1	0.208	-0.423	-5.399	-5.397	111.0
-5555.5557	-400.0	1	1	400.0	400.0	0	1	1	0.0	0.0	1	0.208	-0.426	-5.403	-5.408	111.0
-5555.5557	-400.0	1	1	400.0	400.0	0	1	1	0.0	0.0	1	0.208	-0.428	-5.432	-5.408	111.0
-5555.5557	-400.0	1	1	400.0	400.0	0	1	1	0.0	0.0	1	0.208	-0.429	-5.458	-5.429	111.0
-5555.5557	-400.0	1	1	400.0	400.0	0	1	1	0.0	0.0	1	0.208	-0.431	-5.498	-5.438	111.0
-5555.5557	-400.0	1	1	400.0	400.0	0	1	1	0.0	0.0	1	0.208	-0.433	-5.418	-5.438	111.0
-5555.5557	-400.0	1	1	400.0	400.0	0	1	1	0.0	0.0	1	0.208	-0.435	-5.451	-5.455	111.0
-5555.5557	-400.0	1	1	400.0	400.0	0	1	1	0.0	0.0	1	0.208	-0.437	-5.53	-5.463	111.0
-5555.5557	-400.0	1	1	400.0	400.0	0	1	1	0.0	0.0	1	0.208	-0.439	-5.49	-5.463	111.0
-5555.5557	-400.0	1	1	400.0	400.0	0	1	1	0.0	0.0	1	0.208	-0.441	-5.47	-5.476	111.0
-5555.5557	-400.0	1	1	400.0	400.0	0	1	1	0.0	0.0	1	0.208	-0.441	-5.516	-5.476	111.0
-5555.5557	-400.0	1	1	400.0	400.0	0	1	1	0.0	0.0	1	0.208	-0.441	-5.49	-5.482	111.0
-5555.5557	-400.0	1	1	400.0	400.0	0	1	1	0.0	0.0	1	0.208	-0.441	-5.523	-5.493	111.0
-5555.5557	-400.0	1	1	400.0	400.0	0	1	1	0.0	0.0	1	0.208	-0.441	-5.464	-5.493	111.0
-5555.5557	-400.0	1	1	400.0	400.0	0	1	1	0.0	0.0	1	0.208	-0.441	-5.517	-5.498	111.0
-5555.5557	-400.0	1	1	400.0	400.0	0	1	1	0.0	0.0	1	0.208	-0.441	-5.523	-5.506	111.0
-5555.5557	-400.0	1	1	400.0	400.0	1	1	1	0.0	0.0	1	0.208	-0.441	-5.47	-5.506	111.0
-5555.5557	-400.0	1	1	400.0	400.0	1	1	1	0.0	0.0	1	0.208	-0.441	-5.53	-5.51	111.0
-5555.5557	-400.0	1	1	400.0	400.0	1	1	1	0.0	0.0	1	0.208	-0.442	-5.523	-5.51	111.0
-5555.5557	-400.0	1	1	400.0	400.0	1	1	1	0.0	0.0	1	0.208	-0.442	-5.523	-5.517	111.0
-5555.5557	-400.0	1	1	400.0	400.0	1	1	1	0.0	0.0	1	0.208	-0.442	-5.503	-5.521	111.0
-5555.5557	-400.0	1	1	400.0	400.0	1	1	1	0.0	0.0	1	0.208	-0.443	-5.45	-5.521	111.0
-5555.5557	-400.0	1	1	400.0	400.0	1	1	1	0.0	0.0	1	0.208	-0.443	-5.53	-5.526	111.0
-5555.5557	-400.0	1	1	400.0	400.0	1	1	1	0.0	0.0	1	0.208	-0.443	-5.53	-5.531	111.0
-5555.5557	-400.0	1	1	400.0	400.0	1	1	1	0.0	0.0	1	0.208	-0.443	-5.483	-5.531	111.0
-5555.5557	-400.0	1	1	400.0	400.0	1	1	1	0.0	0.0	1	0.208	-0.443	-5.477	-5.533	111.0
-5555.5557	-400.0	1	1	400.0	400.0	1	1	1	0.0	0.0	1	0.208	-0.443	-5.556	-5.533	111.0
-5555.5557	-400.0	1	1	400.0	400.0	1	1	1	0.0	0.0	1	0.208	-0.443	-5.371	-5.537	111.0
-5555.5557	-400.0	1	1	400.0	400.0	1	1	1	0.0	0.0	1	0.208	-0.444	-5.57	-5.54	111.0
-5555.5557	-400.0	1	1	400.0	400.0	1	1	1	0.0	0.0	1	0.208	-0.445	-5.576	-5.54	111.0
-5555.5557	-400.0	1	1	400.0	400.0	1	1	1	0.0	0.0	1	0.208	-0.445	-5.537	-5.542	111.0
-5555.5557	-400.0	1	1	400.0	400.0	1	1	1	0.0	0.0	1	0.208	-0.445	-5.503	-5.543	111.0
-5555.5557	-400.0	1	1	400.0	400.0	1	1	1	0.0	0.0	1	0.208	-0.446	-5.537	-5.543	111.0
-5555.5557	-400.0	1	1	400.0	400.0	1	1	1	0.0	0.0	1	0.208	-0.447	-5.537	-5.546	111.0
-5555.5557	-400.0	1	1	400.0	400.0	1	1	1	0.0	0.0	1	0.208	-0.447	-5.523	-5.546	111.0
-5555.5557	-400.0	1	1	400.0	400.0	1	1	1	0.0	0.0	1	0.208	-0.448	-5.583	-5.547	111.0
-5555.5557	-400.0	1	1	400.0	400.0	1	1	1	0.0	0.0	1	0.208	-0.449	-5.623	-5.549	111.0
-5555.5557	-400.0	1	1	400.0	400.0	1	1	1	0.0	0.0	1	0.208	-0.45	-5.583	-5.549	111.0
-5555.5557	-400.0	1	1	400.0	400.0	1	1	1	0.0	0.0	1	0.208	-0.45	-5.557	-5.55	111.0
-5555.5557	-400.0	1	1	400.0	400.0	1	1	1	0.0	0.0	1	0.208	-0.452	-5.603	-5.55	111.0
-5555.5557	-400.0	1	1	400.0	400.0	1	1	1	0.0	0.0	1	0.208	-0.454	-5.57	-5.551	111.0
-5555.5557	-400.0	1	1	400.0	400.0	1	1	1	0.0	0.0	1	0.207	-0.454	-5.537	-5.553	111.0
-5555.5557	-400.0	1	1	400.0	400.0	1	1	1	0.0	0.0	1	0.207	-0.454	-5.556	-5.553	111.0
-5555.5557	-400.0	1	1	400.0	400.0	1	1	1	0.0	0.0	1	0.207	-0.454	-5.544	-5.553	111.0
-5555.5557	-400.0	1	1	400.0	400.0	1	1	1	0.0	0.0	1	0.207	-0.455	-5.577	-5.554	111.0
-5555.5557	-400.0	1	1	400.0	400.0	1	1	1	0.0	0.0	1	0.207	-0.456	-5.57	-5.554	111.0
-5555.5557	-400.0	1	1	400.0	400.0	1	1	1	0.0	0.0	1	0.207	-0.457	-5.517	-5.555	111.0
-5555.5557	-400.0	1	1	400.0	400.0	1	1	1	0.0	0.0	1	0.207	-0.458	-5.59	-5.555	111.0
-5555.5557	-400.0	1	1	400.0	400.0	1	1	1	0.0	0.0	1	0.207	-0.459	-5.537	-5.555	111.0
-5555.5557	-400.0	1	1	400.0	400.0	1	1	1	0.0	0.0	1	0.207	-0.46	-5.59	-5.556	111.0
-5555.5557	-400.0	1	1	400.0	400.0	1	1	1	0.0	0.0	1	0.207	-0.461	-5.57	-5.556	111.0
-5555.5557	-400.0	1	1	400.0	400.0	1	1	1	0.0	0.0	1	0.207	-0.46	-5.55	-5.557	111.0
-5555.5557	-400.0	1	1	400.0	400.0	1	1	1	0.0	0.0	1	0.207	-0.461	-5.591	-5.557	111.0
-5555.5557	-400.0	1	1	400.0	400.0	1	1	1	0.0	0.0	1	0.207	-0.46	-5.537	-5.557	111.0
-5555.5557	-400.0	1	1	400.0	400.0	1	1	1	0.0	0.0	1	0.207	-0.46	-5.543	-5.559	111.0
-5555.5557	-400.0	1	1	400.0	400.0	1	1	1	0.0	0.0	1	0.207	-0.46	-5.518	-5.559	111.0
-5555.5557	-400.0	1	1	400.0	400.0	1	1	1	0.0	0.0	1	0.207	-0.46	-5.537	-5.559	111.0
-5555.5557	-400.0	1	1	400.0	400.0	1	1	1	0.0	0.0	1	0.207	-0.461	-5.57	-5.559	111.0
-5555.5557	-400.0	1	1	400.0	400.0	1	1	1	0.0	0.0	1	0.207	-0.461	-5.59	-5.559	111.0
-5555.5557	-400.0	1	1	400.0	400.0	1	1	1	0.0	0.0	1	0.207	-0.461	-5.603	-5.56	111.0
-5555.5557	-400.0	1	1	400.0	400.0	1	1	1	0.0	0.0	1	0.207	-0.46	-5.524	-5.56	111.0
-5555.5557	-400.0	1	1	400.0	400.0	1	1	1	0.0	0.0	1	0.207	-0.461	-5.563	-5.56	111.0
-5555.5557	-400.0	1	1	400.0	400.0	1	1	1	0.0	0.0	1	0.207	-0.46	-5.431	-5.56	111.0
-5555.5557	-400.0	1	1	400.0	400.0	1	1	1	0.0	0.0	1	0.207	-0.46	-5.55	-5.56	111.0
-5555.5557	-400.0	1	1	400.0	400.0	1	1	1	0.0	0.0	1	0.207	-0.461	-5.597	-5.56	111.0
-5555.5557	-400.0	1	1	400.0	400.0	1	1	1	0.0	0.0	1	0.207	-0.461	-5.563	-5.56	111.0
-5555.5557	-400.0	1	1	400.0	400.0	1	1	1	0.0	0.0	1	0.207	-0.46	-5.524	-5.56	111.0
-5555.5557	-400.0	1	1	400.0	400.0	1	1	1	0.0	0.0	1	0.207	-0.461	-5.557	-5.56	111.0
-5555.5557	-400.0	1	1	400.0	400.0	1	1	1	0.0	0.0	1	0.207	-0.46	-5.557	-5.56	111.0
-5555.5557	-400.0	1	1	400.0	400.0	1	1	1	0.0	0.0	1	0.207	-0.461	-5.604	-5.56	111.0
-5555.5557	-400.0	1	1	400.0	400.0	1	1	1	0.0	0.0	1	0.207	-0.461	-5.557	-5.56	111.0
-5555.5557	-400.0	1	1	400.0	400.0	1	1	1	0.0	0.0	1	0.207	-0.461	-5.591	-5.56	111.0
-5555.5557	-400.0	1	1	400.0	400.0	1	1	1	0.0	0.0	1	0.207	-0.46	-5.354	-5.56	111.0
-5555.5557	-400.0	1	1	400.0	400.0	1	1	1	0.0	0.0	1	0.207	-0.461	-5.564	-5.56	111.0
-5555.5557	-400.0	1	1	400.0	400.0	1	1	1	0.0	0.0	1	0.207	-0.461	-5.582	-5.56	111.0
-5555.5557	-400.0	1	1	400.0	400.0	1	1	1	0.0	0.0	1	0.207	-0.46	-5.525	-5.561	111.0
-5555.5557	-400.0	1	1	400.0	400.0	1	1	1	0.0	0.0	1	0.207	-0.46	-5.434	-5.561	111.0
-5555.5557	-400.0	1	1	400.0	400.0	1	1	1	0.0	0.0	1	0.207	-0.461	-5.578	-5.561	111.0
-5555.5557	-400.0	1	1	400.0	400.0	1	1	1	0.0	0.0	1	0.207	-0.46	-5.545	-5.561	111.0
-5555.5557	-400.0	1	1	400.0	400.0	1	1	1	0.0	0.0	1	0.207	-0.46	-5.525	-5.561	111.0
-5555.5557	-400.0	1	1	400.0	400.0	1	1	1	0.0	0.0	1	0.207	-0.461	-5.558	-5.561	111.0
-5555.5557	-400.0	1	1	400.0	400.0	1	1	1	0.0	0.0	1	0.207	-0.46	-5.538	-5.561	111.0
-5555.5557	-400.0	1	1	400.0	400.0	1	1	1	0.0	0.0	1	0.207	-0.461	-5.586	-5.561	111.0
-5555.5557	-400.0	1	1	400.0	400.0	1	1	1	0.0	0.0	1	0.207	-0.46	-5.539	-5.561	111.0
-5555.5557	-400.0	1	1	400.0	400.0	1	1	1	0.0	0.0	1	0.207	-0.46	-5.545	-5.561	111.0
-5555.5557	-400.0	1	1	400.0	400.0	1	1	1	0.0	0.0	1	0.207	-0.461	-5.579	-5.561	111.0
-5555.5557	-400.0	1	1	400.0	400.0	1	1	1	0.0	0.0	1	0.207	-0.461	-5.592	-5.561	111.0
-5555.5557	-400.0	1	1	400.0	400.0	1	1	1	0.0	0.0	1	0.207	-0.461	-5.581	-5.561	111.0
-5555.5557	-400.0	1	1	400.0	400.0	1	1	1	0.0	0.0	1	0.207	-0.461	-5.668	-5.561	111.0
-5555.5557	-400.0	1	1	400.0	400.0	1	1	1	0.0	0.0	1	0.207	-0.461	-5.578	-5.561	111.0
-5555.5557	-400.0	1	1	400.0	400.0	1	1	1	0.0	0.0	1	0.207	-0.46	-5.553	-5.561	111.0
-5555.5557	-400.0	1	1	400.0	400.0	1	1	1	0.0	0.0	1	0.207	-0.461	-5.591	-5.561	111.0
-5555.5557	-400.0	1	1	400.0	400.0	1	1	1	0.0	0.0	1	0.207	-0.461	-5.559	-5.561	111.0
-5555.5557	-400.0	1	1	400.0	400.0	1	1	1	0.0	0.0	1	0.207	-0.46	-5.545	-5.561	111.0
-5555.5557	-400.0	1	1	400.0	400.0	1	1	1	0.0	0.0	1	0.207	-0.46	-5.519	-5.561	111.0
-5555.5557	-400.0	1	1	400.0	400.0	1	1	1	0.0	0.0	1	0.207	-0.461	-5.558	-5.561	111.0
-5555.5557	-400.0	1	1	400.0	400.0	1	1	1	0.0	0.0	1	0.207	-0.461	-5.572	-5.561	111.0
-5555.5557	-400.0	1	1	400.0	400.0	1	1	1	0.0	0.0	1	0.207	-0.461	-5.559	-5.561	111.0
-5555.5557	-400.0	1	1	400.0	400.0	1	1	1	0.0	0.0	1	0.207	-0.46	-5.546	-5.561	111.0
-5555.5557	-400.0	1	1	400.0	400.0	1	1	1	0.0	0.0	1	0.207	-0.461	-5.565	-5.561	111.0
-5555.5557	-400.0	1	1	400.0	400.0	1	1	1	0.0	0.0	1	0.207	-0.46	-5.487	-5.561	111.0
-5555.5557	-400.0	1	1	400.0	400.0	1	1	1	0.0	0.0	1	0.207	-0.461	-5.566	-5.561	111.0
-5555.5557	-400.0	1	1	400.0	400.0	1	1	1	0.0	0.0	1	0.207	-0.46	-5.546	-5.561	111.0
-5555.5557	-400.0	1	1	400.0	400.0	1	1	1	0.0	0.0	1	0.207	-0.461	-5.578	-5.561	111.0
-5555.5557	-400.0	1	1	400.0	400.0	1	1	1	0.0	0.0	1	0.207	-0.46	-5.552	-5.561	111.0
-5555.5557	-400.0	1	1	400.0	400.0	1	1	1	0.0	0.0	1	0.207	-0.461	-5.683	-5.561	111.0
-5555.5557	-400.0	1	1	400.0	400.0	1	1	1	0.0	0.0	1	0.207	-0.46	-5.54	-5.561	111.0
-5555.5557	-400.0	1	1	400.0	400.0	1	1	1	0.0	0.0	1	0.207	-0.461	-5.573	-5.561	111.0
-5555.5557	-400.0	1	1	400.0	400.0	1	1	1	0.0	0.0	1	0.207	-0.461	-5.566	-5.561	111.0
-5555.5557	-400.0	1	1	400.0	400.0	1	1	1	0.0	0.0	1	0.207	-0.46	-5.54	-5.561	111.0
-5555.5557	-400.0	1	1	400.0	400.0	1	1	1	0.0	0.0	1	0.207	-0.46	-5.521	-5.561	111.0
-5555.5557	-400.0	1	1	400.0	400.0	1	1	1	0.0	0.0	1	0.207	-0.46	-5.553	-5.561	111.0
-5555.5557	-400.0	1	1	400.0	400.0	1	1	1	0.0	0.0	1	0.207	-0.461	-5.584	-5.561	111.0
-5555.5557	-400.0	1	1	400.0	400.0	1	1	1	0.0	0.0	1	0.207	-0.46	-5.528	-5.561	111.0
-5555.5557	-400.0	1	1	400.0	400.0	1	1	1	0.0	0.0	1	0.207	-0.461	-5.561	-5.561	111.0
-5555.5557	-400.0	1	1	400.0	400.0	1	1	1	0.0	0.0	1	0.207	-0.461	-5.586	-5.561	111.0
-5555.5557	-400.0	1	1	400.0	400.0	1	1	1	0.0	0.0	1	0.207	-0.46	-5.533	-5.561	111.0
-5555.5557	-400.0	1	1	400.0	400.0	1	1	1	0.0	0.0	1	0.207	-0.461	-5.573	-5.561	111.0
-5555.5557	-400.0	1	1	400.0	400.0	1	1	1	0.0	0.0	1	0.207	-0.461	-5.606	-5.561	111.0
-5555.5557	-400.0	1	1	400.0	400.0	1	1	1	0.0	0.0	1	0.207	-0.46	-5.499	-5.561	111.0
-5555.5557	-400.0	1	1	400.0	400.0	1	1	1	0.0	0.0	1	0.207	-0.46	-5.554	-5.561	111.0
-5555.5557	-400.0	1	1	400.0	400.0	1	1	1	0.0	0.0	1	0.207	-0.461	-5.579	-5.561	111.0
-5555.5557	-400.0	1	1	400.0	400.0	1	1	1	0.0	0.0	1	0.207	-0.46	-5.54	-5.561	111.0
-5555.5557	-400.0	1	1	400.0	400.0	1	1	1	0.0	0.0	1	0.207	-0.461	-5.574	-5.561	111.0
-5555.5557	-400.0	1	1	400.0	400.0	1	1	1	0.0	0.0	1	0.207	-0.46	-5.472	-5.561	111.0
-5555.5557	-400.0	1	1	400.0	400.0	1	1	1	0.0	0.0	1	0.207	-0.46	-5.548	-5.561	111.0
-5555.5557	-400.0	1	1	400.0	400.0	1	1	1	0.0	0.0	1	0.207	-0.461	-5.568	-5.561	111.0
-5555.5557	-400.0	1	1	400.0	400.0	1	1	1	0.0	0.0	1	0.207	-0.461	-5.567	-5.561	111.0
-5555.5557	-400.0	1	1	400.0	400.0	1	1	1	0.0	0.0	1	0.207	-0.46	-5.547	-5.561	111.0
-5555.5557	-400.0	1	1	400.0	400.0	1	1	1	0.0	0.0	1	0.207	-0.461	-5.598	-5.561	111.0
-5555.5557	-400.0	1	1	400.0	400.0	1	1	1	0.0	0.0	1	0.207	-0.461	-5.643	-5.561	111.0
-5555.5557	-400.0	1	1	400.0	400.0	1	1	1	0.0	0.0	1	0.207	-0.461	-5.568	-5.561	111.0
-5555.5557	-400.0	1	1	400.0	400.0	1	1	1	0.0	0.0	1	0.207	-0.461	-5.588	-5.561	111.0
-5555.5557	-400.0	1	1	400.0	400.0	1	1	1	0.0	0.0	1	0.207	-0.46	-5.554	-5.561	111.0
-5555.5557	-400.0	1	1	400.0	400.0	1	1	1	0.0	0.0	1	0.207	-0.461	-5.603	-5.561	111.0
-5555.5557	-400.0	1	1	400.0	400.0	1	1	1	0.0	0.0	1	0.207	-0.461	-5.561	-5.561	111.0
-5555.5557	-400.0	1	1	400.0	400.0	1	1	1	0.0	0.0	1	0.207	-0.461	-5.561	-5.561	111.0
-5555.5557	-400.0	1	1	400.0	400.0	1	1	1	0.0	0.0	1	0.207	-0.461	-5.561	-5.561	111.0
-5555.5557	-400.0	1	1	400.0	400.0	1	1	1	0.0	0.0	1	0.207	-0.46	-5.541	-5.561	111.0
-5555.5557	-400.0	1	1	400.0	400.0	1	1	1	0.0	0.0	1	0.207	-0.461	-5.576	-5.561	111.0
-5555.5557	-400.0	1	1	400.0	400.0	1	1	1	0.0	0.0	1	0.207	-0.461	-5.6	-5.561	111.0
-5555.5557	-400.0	1	1	400.0	400.0	1	1	1	0.0	0.0	1	0.207	-0.461	-5.569	-5.561	111.0
-5555.5557	-400.0	1	1	400.0	400.0	1	1	1	0.0	0.0	1	0.207	-0.46	-5.549	-5.561	111.0
-5555.5557	-400.0	1	1	400.0	400.0	1	1	1	0.0	0.0	1	0.207	-0.461	-5.613	-5.561	111.0
-5555.5557	-400.0	1	1	400.0	400.0	1	1	1	0.0	0.0	1	0.207	-0.46	-5.522	-5.561	111.0
-5555.5557	-400.0	1	1	400.0	400.0	1	1	1	0.0	0.0	1	0.207	-0.461	-5.576	-5.561	111.0
-5555.5557	-400.0	1	1	400.0	400.0	1	1	1	0.0	0.0	1	0.207	-0.461	-5.762	-5.561	111.0
-5555.5557	-400.0	1	1	400.0	400.0	1	1	1	0.0	0.0	1	0.207	-0.46	-5.548	-5.561	111.0
-5555.5557	-400.0	1	1	400.0	400.0	1	1	1	0.0	0.0	1	0.207	-0.461	-5.683	-5.561	111.0
-5555.5557	-400.0	1	1	400.0	400.0	1	1	1	0.0	0.0	1	0.207	-0.46	-5.542	-5.561	111.0
-5555.5557	-400.0	1	1	400.0	400.0	1	1	1	0.0	0.0	1	0.207	-0.46	-5.555	-5.561	111.0
-5555.5557	-400.0	1	1	400.0	400.0	1	1	1	0.0	0.0	1	0.207	-0.46	-5.536	-5.561	111.0
-5555.5557	-400.0	1	1	400.0	400.0	1	1	1	0.0	0.0	1	0.207	-0.461	-5.561	-5.561	111.0
-5555.5557	-400.0	1	1	400.0	400.0	1	1	1	0.0	0.0	1	0.207	-0.461	-5.568	-5.561	111.0
-5555.5557	-400.0	1	1	400.0	400.0	1	1	1	0.0	0.0	1	0.207	-0.46	-5.453	-5.561	111.0
-5555.5557	-400.0	1	1	400.0	400.0	1	1	1	0.0	0.0	1	0.207	-0.46	-5.557	-5.561	111.0
-5555.5557	-400.0	1	1	400.0	400.0	1	1	1	0.0	0.0	1	0.207	-0.46	-5.459	-5.561	111.0
-5555.5557	-400.0	1	1	400.0	400.0	1	1	1	0.0	0.0	1	0.207	-0.461	-5.588	-5.561	111.0
-5555.5557	-400.0	1	1	400.0	400.0	1	1	1	0.0	0.0	1	0.207	-0.461	-5.582	-5.561	111.0
-5555.5557	-400.0	1	1	400.0	400.0	1	1	1	0.0	0.0	1	0.207	-0.461	-5.737	-5.561	111.0
-5555.5557	-400.0	1	1	400.0	400.0	1	1	1	0.0	0.0	1	0.207	-0.461	-5.594	-5.561	111.0
-5555.5557	-400.0	1	1	400.0	400.0	1	1	1	0.0	0.0	1	0.207	-0.461	-5.568	-5.561	111.0
-5555.5557	-400.0	1	1	400.0	400.0	1	1	1	0.0	0.0	1	0.207	-0.461	-5.567	-5.561	111.0
-5555.5557	-400.0	1	1	400.0	400.0	1	1	1	0.0	0.0	1	0.207	-0.461	-5.581	-5.561	111.0
-5555.5557	-400.0	1	1	400.0	400.0	1	1	1	0.0	0.0	1	0.207	-0.46	-5.548	-5.561	111.0
-5555.5557	-400.0	1	1	400.0	400.0	1	1	1	0.0	0.0	1	0.207	-0.461	-5.614	-5.561	111.0
-5555.5557	-400.0	1	1	400.0	400.0	1	1	1	0.0	0.0	1	0.207	-0.46	-5.555	-5.561	111.0
-5555.5557	-400.0	1	1	400.0	400.0	1	1	1	0.0	0.0	1	0.207	-0.46	-5.392	-5.561	111.0
-5555.5557	-400.0	1	1	400.0	400.0	1	1	1	0.0	0.0	1	0.207	-0.461	-5.655	-5.561	111.0
-5555.5557	-400.0	1	1	400.0	400.0	1	1	1	0.0	0.0	1	0.207	-0.461	-5.562	-5.561	111.0
-5555.5557	-400.0	1	1	400.0	400.0	1	1	1	0.0	0.0	1	0.207	-0.461	-5.583	-5.561	111.0
-5555.5557	-400.0	1	1	400.0	400.0	1	1	1	0.0	0.0	1	0.207	-0.46	-5.549	-5.561	111.0
-5555.5557	-400.0	1	1	400.0	400.0	1	1	1	0.0	0.0	1	0.207	-0.461	-5.562	-5.561	111.0
-5555.5557	-400.0	1	1	400.0	400.0	1	1	1	0.0	0.0	1	0.207	-0.461	-5.574	-5.561	111.0
-5555.5557	-400.0	1	1	400.0	400.0	1	1	1	0.0	0.0	1	0.207	-0.461	-5.568	-5.561	111.0
-5555.5557	-400.0	1	1	400.0	400.0	1	1	1	0.0	0.0	1	0.207	-0.461	-5.573	-5.561	111.0
-5555.5557	-400.0	1	1	400.0	400.0	1	1	1	0.0	0.0	1	0.207	-0.46	-5.533	-5.561	111.0
-5555.5557	-400.0	1	1	400.0	400.0	1	1	1	0.0	0.0	1	0.207	-0.46	-5.528	-5.561	111.0
-5555.5557	-400.0	1	1	400.0	400.0	1	1	1	0.0	0.0	1	0.207	-0.46	-5.55	-5.561	111.0
-5555.5557	-400.0	1	1	400.0	400.0	1	1	1	0.0	0.0	1	0.207	-0.46	-5.541	-5.561	111.0
-5555.5557	-400.0	1	1	400.0	400.0	1	1	1	0.0	0.0	1	0.207	-0.46	-5.521	-5.561	111.0
-5555.5557	-400.0	1	1	400.0	400.0	1	1	1	0.0	0.0	1	0.207	-0.461	-5.567	-5.561	111.0
-5555.5557	-400.0	1	1	400.0	400.0	1	1	1	0.0	0.0	1	0.207	-0.46	-5.54	-5.561	111.0
-5555.5557	-400.0	1	1	400.0	400.0	1	1	1	0.0	0.0	1	0.207	-0.461	-5.586	-5.561	111.0
-5555.5557	-400.0	1	1	400.0	400.0	1	1	1	0.0	0.0	1	0.207	-0.461	-5.567	-5.561	111.0
-5555.5557	-400.0	1	1	400.0	400.0	1	1	1	0.0	0.0	1	0.207	-0.46	-5.521	-5.561	111.0
-5555.5557	-400.0	1	1	400.0	400.0	1	1	1	0.0	0.0	1	0.207	-0.46	-5.533	-5.561	111.0
-5555.5557	-400.0	1	1	400.0	400.0	1	1	1	0.0	0.0	1	0.207	-0.461	-5.574	-5.561	111.0
-5555.5557	-400.0	1	1	400.0	400.0	1	1	1	0.0	0.0	1	0.207	-0.461	-5.58	-5.561	111.0
-5555.5557	-400.0	1	1	400.0	400.0	1	1	1	0.0	0.0	1	0.207	-0.461	-5.56	-5.561	111.0
-5555.5557	-400.0	1	1	400.0	400.0	1	1	1	0.0	0.0	1	0.207	-0.461	-5.588	-5.561	111.0
-5555.5557	-400.0	1	1	400.0	400.0	1	1	1	0.0	0.0	1	0.207	-0.46	-5.554	-5.561	111.0
-5555.5557	-400.0	1	1	400.0	400.0	1	1	1	0.0	0.0	1	0.207	-0.461	-5.567	-5.561	111.0
-5555.5557	-400.0	1	1	400.0	400.0	1	1	1	0.0	0.0	1	0.207	-0.46	-5.494	-5.561	111.0
-5555.5557	-400.0	1	1	400.0	400.0	1	1	1	0.0	0.0	1	0.207	-0.461	-5.587	-5.561	111.0
-5555.5557	-400.0	1	1	400.0	400.0	1	1	1	0.0	0.0	1	0.207	-0.46	-5.554	-5.561	111.0
-5555.5557	-400.0	1	1	400.0	400.0	1	1	1	0.0	0.0	1	0.207	-0.46	-5.521	-5.561	111.0
-5555.5557	-400.0	1	1	400.0	400.0	1	1	1	0.0	0.0	1	0.207	-0.46	-5.542	-5.561	111.0
-5555.5557	-400.0	1	1	400.0	400.0	1	1	1	0.0	0.0	1	0.207	-0.461	-5.575	-5.561	111.0
-5555.5557	-400.0	1	1	400.0	400.0	1	1	1	0.0	0.0	1	0.207	-0.461	-5.588	-5.561	111.0
-5555.5557	-400.0	1	1	400.0	400.0	1	1	1	0.0	0.0	1	0.207	-0.461	-5.574	-5.561	111.0
-5555.5557	-400.0	1	1	400.0	400.0	1	1	1	0.0	0.0	1	0.207	-0.461	-5.594	-5.561	111.0
-5555.5557	-400.0	1	1	400.0	400.0	1	1	1	0.0	0.0	1	0.207	-0.46	-5.529	-5.561	111.0
-5555.5557	-400.0	1	1	400.0	400.0	1	1	1	0.0	0.0	1	0.207	-0.461	-5.587	-5.561	111.0
-5555.5557	-400.0	1	1	400.0	400.0	1	1	1	0.0	0.0	1	0.207	-0.461	-5.586	-5.561	111.0
-5555.5557	-400.0	1	1	400.0	400.0	1	1	1	0.0	0.0	1	0.207	-0.46	-5.507	-5.561	111.0
-5555.5557	-400.0	1	1	400.0	400.0	1	1	1	0.0	0.0	1	0.207	-0.46	-5.553	-5.561	111.0
-5555.5557	-400.0	1	1	400.0	400.0	1	1	1	0.0	0.0	1	0.207	-0.461	-5.613	-5.561	111.0
0.0	0.0	1	1	400.0	400.0	1	1	1	0.0	0.0	0	0.207	-0.461	-5.56	-5.561	111.0
0.0	0.0	1	1	400.0	400.0	1	1	1	0.0	0.0	0	0.207	-0.461	-5.622	-5.561	111.0
0.0	0.0	1	1	400.0	400.0	1	1	1	0.0	0.0	0	0.207	-0.462	-5.814	-5.561	111.0
0.0	0.0	1	1	400.0	400.0	1	1	1	0.0	0.0	0	0.207	-0.459	-5.108	-5.168	111.0
0.0	0.0	1	1	400.0	400.0	1	1	1	0.0	0.0	0	0.207	-0.453	-4.541	-4.463	111.0
0.0	0.0	1	1	400.0	400.0	1	1	1	0.0	0.0	0	0.207	-0.445	-4.46	-4.463	111.0
0.0	0.0	1	1	400.0	400.0	1	1	1	0.0	0.0	0	0.208	-0.435	-4.141	-4.147	111.0
0.0	0.0	1	1	400.0	400.0	1	1	1	0.0	0.0	0	0.208	-0.427	-4.154	-4.147	111.0
0.0	0.0	1	1	400.0	400.0	1	1	1	0.0	0.0	0	0.208	-0.414	-3.596	-3.581	111.0
0.0	0.0	1	1	400.0	400.0	1	1	1	0.0	0.0	0	0.208	-0.4	-3.305	-3.328	111.0
0.0	0.0	1	1	400.0	400.0	1	1	1	0.0	0.0	0	0.208	-0.388	-3.319	-3.328	111.0
0.0	0.0	1	1	400.0	400.0	1	1	1	0.0	0.0	0	0.208	-0.373	-2.836	-2.874	111.0
0.0	0.0	1	1	400.0	400.0	1	1	1	0.0	0.0	0	0.208	-0.359	-2.825	-2.671	111.0
0.0	0.0	1	1	400.0	400.0	1	1	1	0.0	0.0	0	0.208	-0.347	-2.665	-2.671	111.0
0.0	0.0	1	1	400.0	400.0	1	1	1	0.0	0.0	0	0.208	-0.332	-2.328	-2.306	111.0
0.0	0.0	1	1	400.0	400.0	1	1	1	0.0	0.0	0	0.209	-0.318	-2.287	-2.306	111.0
0.0	0.0	1	1	400.0	400.0	1	1	1	0.0	0.0	0	0.209	-0.304	-1.952	-1.992	111.0
0.0	0.0	1	1	400.0	400.0	1	1	1	0.0	0.0	0	0.209	-0.289	-1.843	-1.85	111.0
0.0	0.0	1	1	400.0	400.0	1	1	1	0.0	0.0	0	0.209	-0.275	-1.846	-1.85	111.0
0.0	0.0	1	1	400.0	400.0	1	1	1	0.0	0.0	0	0.209	-0.262	-1.753	-1.72	111.0
0.0	0.0	1	1	400.0	400.0	1	1	1	0.0	0.0	0	0.209	-0.251	-1.71	-1.72	111.0
0.0	0.0	1	1	400.0	400.0	1	1	1	0.0	0.0	0	0.209	-0.239	-1.541	-1.485	111.0
0.0	0.0	1	1	400.0	400.0	1	1	1	0.0	0.0	0	0.209	-0.227	-1.299	-1.282	111.0
0.0	0.0	1	1	400.0	400.0	1	1	1	0.0	0.0	0	0.209	-0.214	-1.186	-1.282	111.0
0.0	0.0	1	1	400.0	400.0	1	1	1	0.0	0.0	0	0.209	-0.203	-1.214	-1.191	111.0
0.0	0.0	1	1	400.0	400.0	1	1	1	0.0	0.0	0	0.209	-0.192	-1.093	-1.107	111.0
0.0	0.0	1	1	400.0	400.0	1	1	1	0.0	0.0	0	0.209	-0.182	-1.101	-1.107	111.0
0.0	0.0	1	1	400.0	400.0	1	1	1	0.0	0.0	0	0.209	-0.172	-1.007	-0.956	111.0
0.0	0.0	1	1	400.0	400.0	1	1	1	0.0	0.0	0	0.209	-0.162	-0.914	-0.956	111.0
0.0	0.0	1	1	400.0	400.0	1	1	1	0.0	0.0	0	0.209	-0.153	-0.845	-0.825	111.0
0.0	0.0	1	1	400.0	400.0	1	1	1	0.0	0.0	0	0.209	-0.145	-0.737	-0.767	111.0
0.0	0.0	1	1	400.0	400.0	1	1	1	0.0	0.0	0	0.21	-0.137	-0.766	-0.767	111.0
0.0	0.0	1	1	400.0	400.0	1	1	1	0.0	0.0	0	0.21	-0.129	-0.709	-0.662	111.0
0.0	0.0	1	1	400.0	400.0	1	1	1	0.0	0.0	0	0.21	-0.12	-0.394	-0.615	111.0
0.0	0.0	1	1	400.0	400.0	1	1	1	0.0	0.0	0	0.21	-0.114	-0.627	-0.615	111.0
0.0	0.0	1	1	400.0	400.0	1	1	1	0.0	0.0	0	0.21	-0.108	-0.542	-0.531	111.0
0.0	0.0	1	1	400.0	400.0	1	1	1	0.0	0.0	0	0.21	-0.102	-0.539	-0.458	111.0
0.0	0.0	1	1	400.0	400.0	1	1	1	0.0	0.0	0	0.21	-0.095	-0.459	-0.458	111.0
0.0	0.0	1	1	400.0	400.0	1	1	1	0.0	0.0	0	0.21	-0.089	-0.403	-0.426	111.0
0.0	0.0	1	1	400.0	400.0	1	1	1	0.0	0.0	0	0.21	-0.083	-0.408	-0.426	111.0
0.0	0.0	1	1	400.0	400.0	1	1	1	0.0	0.0	0	0.21	-0.078	-0.356	-0.368	111.0
0.0	0.0	1	1	400.0	400.0	1	1	1	0.0	0.0	0	0.21	-0.074	-0.391	-0.341	111.0
0.0	0.0	1	1	400.0	400.0	1	1	1	0.0	0.0	0	0.21	-0.07	-0.333	-0.341	111.0
0.0	0.0	1	1	400.0	400.0	1	1	1	0.0	0.0	0	0.21	-0.067	-0.5	-0.295	111.0
0.0	0.0	1	1	400.0	400.0	1	1	1	0.0	0.0	0	0.21	-0.063	-0.313	-0.295	111.0
0.0	0.0	1	1	400.0	400.0	1	1	1	0.0	0.0	0	0.21	-0.059	-0.262	-0.274	111.0
0.0	0.0	1	1	400.0	400.0	1	1	1	0.0	0.0	0	0.21	-0.057	-0.275	-0.236	111.0
0.0	0.0	1	1	400.0	400.0	1	1	1	0.0	0.0	0	0.21	-0.053	-0.239	-0.236	111.0
0.0	0.0	1	1	400.0	400.0	1	1	1	0.0	0.0	0	0.21	-0.049	-0.249	-0.219	111.0
0.0	0.0	1	1	400.0	400.0	1	1	1	0.0	0.0	0	0.21	-0.045	-0.233	-0.189	111.0
0.0	0.0	1	1	400.0	400.0	1	1	1	0.0	0.0	0	0.21	-0.041	-0.21	-0.189	111.0
0.0	0.0	1	1	400.0	400.0	1	1	1	0.0	0.0	0	0.21	-0.039	-0.324	-0.176	111.0
0.0	0.0	1	1	400.0	400.0	1	1	1	0.0	0.0	0	0.21	-0.037	-0.145	-0.176	111.0
0.0	0.0	1	1	400.0	400.0	1	1	1	0.0	0.0	0	0.21	-0.035	-0.075	-0.152	111.0
0.0	0.0	1	1	400.0	400.0	1	1	1	0.0	0.0	0	0.21	-0.033	-0.244	-0.141	111.0
0.0	0.0	1	1	400.0	400.0	1	1	1	0.0	0.0	0	0.21	-0.031	-0.127	-0.141	111.0
0.0	0.0	1	1	400.0	400.0	1	1	1	0.0	0.0	0	0.21	-0.029	-0.124	-0.121	111.0
0.0	0.0	1	1	400.0	400.0	1	1	1	0.0	0.0	0	0.21	-0.027	-0.122	-0.113	111.0
0.0	0.0	1	1	400.0	400.0	1	1	1	0.0	0.0	0	0.21	-0.025	-0.104	-0.113	111.0
0.0	0.0	1	1	400.0	400.0	1	1	1	0.0	0.0	0	0.21	-0.023	-0.122	-0.097	111.0
0.0	0.0	1	1	400.0	400.0	1	1	1	0.0	0.0	0	0.21	-0.021	-0.116	-0.097	111.0
0.0	0.0	1	1	400.0	400.0	1	1	1	0.0	0.0	0	0.21	-0.02	-0.141	-0.09	111.0
0.0	0.0	1	1	400.0	400.0	1	1	1	0.0	0.0	0	0.21	-0.02	-0.076	-0.078	111.0
0.0	0.0	1	1	400.0	400.0	1	1	1	0.0	0.0	0	0.21	-0.02	-0.092	-0.078	111.0
0.0	0.0	1	1	400.0	400.0	1	1	1	0.0	0.0	0	0.21	-0.02	-0.086	-0.067	111.0
0.0	0.0	1	1	400.0	400.0	1	1	1	0.0	0.0	0	0.21	-0.02	-0.082	-0.062	111.0
0.0	0.0	1	1	400.0	400.0	1	1	1	0.0	0.0	0	0.21	-0.02	-0.086	-0.062	111.0
0.0	0.0	1	1	400.0	400.0	1	1	1	0.0	0.0	0	0.21	-0.02	-0.055	-0.053	111.0
0.0	0.0	1	1	400.0	400.0	1	1	1	0.0	0.0	0	0.21	-0.02	-0.064	-0.053	111.0
0.0	0.0	1	1	400.0	400.0	1	1	1	0.0	0.0	0	0.21	-0.02	-0.037	-0.046	111.0
0.0	0.0	1	1	400.0	400.0	1	1	1	0.0	0.0	0	0.21	-0.02	-0.021	-0.043	111.0
0.0	0.0	1	1	400.0	400.0	1	1	1	0.0	0.0	0	0.21	-0.02	-0.035	-0.043	111.0
0.0	0.0	1	1	400.0	400.0	1	1	1	0.0	0.0	0	0.21	-0.02	-0.021	-0.037	111.0
0.0	0.0	1	1	400.0	400.0	1	1	1	0.0	0.0	0	0.21	-0.02	-0.025	-0.034	111.0
0.0	0.0	1	1	400.0	400.0	1	1	1	0.0	0.0	0	0.21	-0.02	-0.034	-0.034	111.0
0.0	0.0	1	1	400.0	400.0	1	1	1	0.0	0.0	0	0.21	-0.02	-0.043	-0.029	111.0
0.0	0.0	1	1	400.0	400.0	1	1	1	0.0	0.0	0	0.21	-0.02	-0.071	-0.027	111.0
0.0	0.0	1	1	400.0	400.0	1	1	1	0.0	0.0	0	0.21	-0.02	-0.019	-0.027	111.0
0.0	0.0	1	1	400.0	400.0	1	1	1	0.0	0.0	0	0.21	-0.02	-0.028	-0.023	111.0
0.0	0.0	1	1	400.0	400.0	1	1	1	0.0	0.0	0	0.21	-0.019	-0.038	-0.023	111.0
0.0	0.0	1	1	400.0	400.0	1	1	1	0.0	0.0	0	0.21	-0.019	-0.017	-0.02	111.0
0.0	0.0	1	1	400.0	400.0	1	1	1	0.0	0.0	0	0.21	-0.018	-0.006	-0.018	111.0
0.0	0.0	1	1	400.0	400.0	1	1	1	0.0	0.0	0	0.21	-0.017	-0.052	-0.018	111.0
0.0	0.0	1	1	400.0	400.0	1	1	1	0.0	0.0	0	0.21	-0.016	0.026	-0.015	111.0
0.0	0.0	1	1	400.0	400.0	1	1	1	0.0	0.0	0	0.21	-0.015	-0.006	-0.014	111.0
0.0	0.0	1	1	400.0	400.0	1	1	1	0.0	0.0	0	0.21	-0.015	-0.043	-0.014	111.0
0.0	0.0	1	1	400.0	400.0	1	1	1	0.0	0.0	0	0.21	-0.014	0.004	-0.012	111.0
0.0	0.0	1	1	400.0	400.0	1	1	1	0.0	0.0	0	0.21	-0.012	0.005	-0.012	111.0
0.0	0.0	1	1	400.0	400.0	1	1	1	0.0	0.0	0	0.21	-0.012	-0.027	-0.011	111.0
0.0	0.0	1	1	400.0	400.0	1	1	1	0.0	0.0	0	0.21	-0.012	-0.047	-0.009	111.0
0.0	0.0	1	1	400.0	400.0	1	1	1	0.0	0.0	0	0.21	-0.012	-0.023	-0.009	111.0
0.0	0.0	1	1	400.0	400.0	1	1	1	0.0	0.0	0	0.21	-0.01	-0.011	-0.008	111.0
0.0	0.0	1	1	400.0	400.0	1	1	1	0.0	0.0	0	0.21	-0.01	-0.045	-0.008	111.0
0.0	0.0	1	1	400.0	400.0	1	1	1	0.0	0.0	0	0.21	-0.008	-0.005	-0.007	111.0
0.0	0.0	1	1	400.0	400.0	1	1	1	0.0	0.0	0	0.21	-0.007	0.028	-0.006	111.0
0.0	0.0	1	1	400.0	400.0	1	1	1	0.0	0.0	0	0.21	-0.005	0.196	-0.006	111.0
0.0	0.0	1	1	400.0	400.0	1	1	1	0.0	0.0	0	0.21	-0.004	0.005	-0.006	111.0
0.0	0.0	1	1	400.0	400.0	1	1	1	0.0	0.0	0	0.21	-0.003	0.02	-0.005	111.0
0.0	0.0	1	1	400.0	400.0	1	1	1	0.0	0.0	0	0.21	-0.002	-0.021	-0.005	111.0
0.0	0.0	1	1	400.0	400.0	1	1	1	0.0	0.0	0	0.21	0.0	-0.008	-0.004	111.0
0.0	0.0	1	1	400.0	400.0	1	1	1	0.0	0.0	0	0.21	0.0	0.033	-0.003	111.0
0.0	0.0	1	1	400.0	400.0	1	1	1	0.0	0.0	0	0.21	0.0	-0.002	-0.003	111.0
0.0	0.0	1	1	400.0	400.0	1	1	1	0.0	0.0	0	0.21	-0.001	-0.144	-0.003	111.0
0.0	0.0	1	1	400.0	400.0	1	1	1	0.0	0.0	0	0.21	0.0	0.0	-0.003	111.0
0.0	0.0	1	1	400.0	400.0	1	1	1	0.0	0.0	0	0.21	0.0	0.037	-0.002	111.0
0.0	0.0	1	1	400.0	400.0	1	1	1	0.0	0.0	0	0.21	0.0	0.013	-0.002	111.0
0.0	0.0	1	1	400.0	400.0	1	1	1	0.0	0.0	0	0.21	-0.001	-0.023	-0.002	111.0
0.0	0.0	1	1	400.0	400.0	1	1	1	0.0	0.0	0	0.21	-0.001	-0.036	-0.002	111.0
0.0	0.0	1	1	400.0	400.0	1	1	1	0.0	0.0	0	0.21	0.0	0.016	-0.002	111.0
0.0	0.0	1	1	400.0	400.0	1	1	1	0.0	0.0	0	0.21	-0.001	-0.028	-0.001	111.0
0.0	0.0	1	1	400.0	400.0	1	1	1	0.0	0.0	0	0.21	0.0	0.022	-0.001	111.0
0.0	0.0	1	1	400.0	400.0	1	1	1	0.0	0.0	0	0.21	0.0	-0.004	-0.001	111.0
0.0	0.0	1	1	400.0	400.0	1	1	1	0.0	0.0	0	0.21	-0.001	-0.033	-0.001	111.0
0.0	0.0	1	1	400.0	400.0	1	1	1	0.0	0.0	0	0.21	0.0	0.008	-0.001	111.0
0.0	0.0	1	1	400.0	400.0	1	1	1	0.0	0.0	0	0.21	0.0	0.023	-0.001	111.0
0.0	0.0	1	1	400.0	400.0	1	1	1	0.0	0.0	0	0.21	-0.001	-0.017	0.0	111.0
0.0	0.0	1	1	400.0	400.0	1	1	1	0.0	0.0	0	0.21	0.0	-0.003	0.0	111.0
0.0	0.0	1	1	400.0	400.0	1	1	1	0.0	0.0	0	0.21	-0.001	-0.034	0.0	111.0
0.0	0.0	1	1	400.0	400.0	1	1	1	0.0	0.0	0	0.21	-0.001	-0.019	0.0	111.0
0.0	0.0	1	1	400.0	400.0	1	1	1	0.0	0.0	0	0.21	-0.001	-0.015	0.0	111.0
0.0	0.0	1	1	400.0	400.0	1	1	1	0.0	0.0	0	0.21	0.0	0.005	0.0	111.0
0.0	0.0	1	1	400.0	400.0	1	1	1	0.0	0.0	0	0.21	0.0	-0.008	0.0	111.0
0.0	0.0	1	1	400.0	400.0	1	1	1	0.0	0.0	0	0.21	0.0	0.062	0.0	111.0
0.0	0.0	1	1	400.0	400.0	1	1	1	0.0	0.0	0	0.21	0.0	0.026	0.0	111.0
0.0	0.0	1	1	400.0	400.0	1	1	1	0.0	0.0	0	0.21	0.0	-0.002	0.0	111.0
0.0	0.0	1	1	400.0	400.0	1	1	1	0.0	0.0	0	0.21	0.0	0.0	0.0	111.0
0.0	0.0	1	1	400.0	400.0	1	1	1	0.0	0.0	0	0.21	0.0	-0.003	0.0	111.0
0.0	0.0	1	1	400.0	400.0	1	1	1	0.0	0.0	0	0.21	0.0	0.026	0.0	111.0
0.0	0.0	1	1	400.0	400.0	1	1	1	0.0	0.0	0	0.21	0.0	0.002	0.0	111.0
0.0	0.0	1	1	400.0	400.0	1	1	1	0.0	0.0	0	0.21	-0.001	-0.032	0.0	111.0
0.0	0.0	1	1	400.0	400.0	1	1	1	0.0	0.0	0	0.21	0.0	0.024	0.0	111.0
0.0	0.0	1	1	400.0	400.0	1	1	1	0.0	0.0	0	0.21	0.0	0.022	0.0	111.0
0.0	0.0	1	1	400.0	400.0	1	1	1	0.0	0.0	0	0.21	0.0	0.0	0.0	111.0
0.0	0.0	1	1	400.0	400.0	1	1	1	0.0	0.0	0	0.21	0.0	-0.003	0.0	111.0
0.0	0.0	1	1	400.0	400.0	1	1	1	0.0	0.0	0	0.21	0.0	0.0	0.0	111.0
0.0	0.0	1	1	400.0	400.0	1	1	1	0.0	0.0	0	0.21	0.0	0.03	0.0	111.0
0.0	0.0	1	1	400.0	400.0	1	1	1	0.0	0.0	0	0.21	-0.001	-0.028	0.0	111.0
0.0	0.0	1	1	400.0	400.0	1	1	1	0.0	0.0	0	0.21	0.0	0.021	0.0	111.0
0.0	0.0	1	1	400.0	400.0	1	1	1	0.0	0.0	0	0.21	0.0	-0.004	0.0	111.0
0.0	0.0	1	1	400.0	400.0	1	1	1	0.0	0.0	0	0.21	0.0	0.013	0.0	111.0
0.0	0.0	1	1	400.0	400.0	1	1	1	0.0	0.0	0	0.21	-0.001	-0.021	0.0	111.0
0.0	0.0	1	1	400.0	400.0	1	1	1	0.0	0.0	0	0.21	-0.001	-0.04	0.0	111.0
0.0	0.0	1	1	400.0	400.0	1	1	1	0.0	0.0	0	0.21	0.0	-0.003	0.0	111.0
0.0	0.0	1	1	400.0	400.0	1	1	1	0.0	0.0	0	0.21	0.0	0.065	0.0	111.0
0.0	0.0	1	1	400.0	400.0	1	1	1	0.0	0.0	0	0.21	0.0	0.002	0.0	111.0
0.0	0.0	1	1	400.0	400.0	1	1	1	0.0	0.0	0	0.21	-0.001	-0.025	0.0	111.0
0.0	0.0	1	1	400.0	400.0	1	1	1	0.0	0.0	0	0.21	0.0	0.057	0.0	111.0
0.0	0.0	1	1	400.0	400.0	1	1	1	0.0	0.0	0	0.21	-0.001	-0.012	0.0	111.0
0.0	0.0	1	1	400.0	400.0	1	1	1	0.0	0.0	0	0.21	0.0	0.127	0.0	111.0
0.0	0.0	1	1	400.0	400.0	1	1	1	0.0	0.0	0	0.21	0.0	0.109	0.0	111.0
0.0	0.0	1	1	400.0	400.0	1	1	1	0.0	0.0	0	0.21	0.0	0.02	0.0	111.0
0.0	0.0	1	1	400.0	400.0	1	1	1	0.0	0.0	0	0.21	0.0	0.009	0.0	111.0
0.0	0.0	1	1	400.0	400.0	1	1	1	0.0	0.0	0	0.21	0.0	-0.008	0.0	111.0
0.0	0.0	1	1	400.0	400.0	1	1	1	0.0	0.0	0	0.21	-0.001	-0.023	0.0	111.0
0.0	0.0	1	1	400.0	400.0	1	1	1	0.0	0.0	0	0.21	0.0	-0.008	0.0	111.0
0.0	0.0	1	1	400.0	400.0	1	1	1	0.0	0.0	0	0.21	0.0	0.032	0.0	111.0
0.0	0.0	1	1	400.0	400.0	1	1	1	0.0	0.0	0	0.21	0.0	-0.01	0.0	111.0
0.0	0.0	1	1	400.0	400.0	1	1	1	0.0	0.0	0	0.21	-0.001	-0.028	0.0	111.0
0.0	0.0	1	1	400.0	400.0	1	1	1	0.0	0.0	0	0.21	0.0	-0.004	0.0	111.0
0.0	0.0	1	1	400.0	400.0	1	1	1	0.0	0.0	0	0.21	0.0	0.003	0.0	111.0
0.0	0.0	1	1	400.0	400.0	1	1	1	0.0	0.0	0	0.21	0.0	0.009	0.0	111.0
0.0	0.0	1	1	400.0	400.0	1	1	1	0.0	0.0	0	0.21	-0.001	-0.013	0.0	111.0
0.0	0.0	1	1	400.0	400.0	1	1	1	0.0	0.0	0	0.21	0.0	-0.01	0.0	111.0
0.0	0.0	1	1	400.0	400.0	1	1	1	0.0	0.0	0	0.21	0.0	0.015	0.0	111.0
0.0	0.0	1	1	400.0	400.0	1	1	1	0.0	0.0	0	0.21	-0.001	-0.012	0.0	111.0
0.0	0.0	1	1	400.0	400.0	1	1	1	0.0	0.0	0	0.21	-0.001	-0.031	0.0	111.0
0.0	0.0	1	1	400.0	400.0	1	1	1	0.0	0.0	0	0.21	0.0	0.235	0.0	111.0
0.0	0.0	1	1	400.0	400.0	1	1	1	0.0	0.0	0	0.21	0.0	0.106	0.0	111.0
0.0	0.0	1	1	400.0	400.0	1	1	1	0.0	0.0	0	0.21	0.0	-0.008	0.0	111.0
0.0	0.0	1	1	400.0	400.0	1	1	1	0.0	0.0	0	0.21	0.0	0.0	0.0	111.0
0.0	0.0	1	1	400.0	400.0	1	1	1	0.0	0.0	0	0.21	0.0	-0.011	0.0	111.0
0.0	0.0	1	1	400.0	400.0	1	1	1	0.0	0.0	0	0.21	0.0	0.015	0.0	111.0
0.0	0.0	1	1	400.0	400.0	1	1	1	0.0	0.0	0	0.21	0.0	0.0	0.0	111.0
0.0	0.0	1	1	400.0	400.0	1	1	1	0.0	0.0	0	0.21	-0.001	-0.049	0.0	111.0
0.0	0.0	1	1	400.0	400.0	1	1	1	0.0	0.0	0	0.21	-0.001	-0.015	0.0	111.0
0.0	0.0	1	1	400.0	400.0	1	1	1	0.0	0.0	0	0.21	-0.001	-0.025	0.0	111.0
0.0	0.0	1	1	400.0	400.0	1	1	1	0.0	0.0	0	0.21	0.0	-0.005	0.0	111.0
0.0	0.0	1	1	400.0	400.0	1	1	1	0.0	0.0	0	0.21	-0.001	-0.029	0.0	111.0
0.0	0.0	1	1	400.0	400.0	1	1	1	0.0	0.0	0	0.21	-0.001	-0.024	0.0	111.0
0.0	0.0	1	1	400.0	400.0	1	1	1	0.0	0.0	0	0.21	0.0	0.015	0.0	111.0
0.0	0.0	1	1	400.0	400.0	1	1	1	0.0	0.0	0	0.21	0.0	0.035	0.0	111.0
0.0	0.0	1	1	400.0	400.0	1	1	1	0.0	0.0	0	0.21	0.0	0.009	0.0	111.0
0.0	0.0	1	1	400.0	400.0	1	1	1	0.0	0.0	0	0.21	0.0	0.002	0.0	111.0
0.0	0.0	1	1	400.0	400.0	1	1	1	0.0	0.0	0	0.21	0.0	0.012	0.0	111.0
0.0	0.0	1	1	400.0	400.0	1	1	1	0.0	0.0	0	0.21	0.0	-0.01	0.0	111.0
0.0	0.0	1	1	400.0	400.0	1	1	1	0.0	0.0	0	0.21	0.0	-0.01	0.0	111.0
0.0	0.0	1	1	400.0	400.0	1	1	1	0.0	0.0	0	0.21	0.0	0.0	0.0	111.0
0.0	0.0	1	1	400.0	400.0	1	1	1	0.0	0.0	0	0.21	0.0	0.004	0.0	111.0
0.0	0.0	1	1	400.0	400.0	1	1	1	0.0	0.0	0	0.21	0.0	0.018	0.0	111.0
0.0	0.0	1	1	400.0	400.0	1	1	1	0.0	0.0	0	0.21	-0.001	-0.036	0.0	111.0
0.0	0.0	1	1	400.0	400.0	1	1	1	0.0	0.0	0	0.21	0.0	0.085	0.0	111.0
0.0	0.0	1	1	400.0	400.0	1	1	1	0.0	0.0	0	0.21	0.0	-0.001	0.0	111.0
0.0	0.0	1	1	400.0	400.0	1	1	1	0.0	0.0	0	0.21	-0.001	-0.017	0.0	111.0
0.0	0.0	1	1	400.0	400.0	1	1	1	0.0	0.0	0	0.21	0.0	0.015	0.0	111.0
0.0	0.0	1	1	400.0	400.0	1	1	1	0.0	0.0	0	0.21	0.0	-0.008	0.0	111.0
0.0	0.0	1	1	400.0	400.0	1	1	1	0.0	0.0	0	0.21	0.0	0.002	0.0	111.0
0.0	0.0	1	1	400.0	400.0	1	1	1	0.0	0.0	0	0.21	0.0	0.082	0.0	111.0
0.0	0.0	1	1	400.0	400.0	1	1	1	0.0	0.0	0	0.21	0.0	-0.009	0.0	111.0
0.0	0.0	1	1	400.0	400.0	1	1	1	0.0	0.0	0	0.21	0.0	0.11	0.0	111.0
0.0	0.0	1	1	400.0	400.0	1	1	1	0.0	0.0	0	0.21	-0.001	-0.028	0.0	111.0
0.0	0.0	1	1	400.0	400.0	1	1	1	0.0	0.0	0	0.21	0.0	0.0	0.0	111.0
0.0	0.0	1	1	400.0	400.0	1	1	1	0.0	0.0	0	0.21	0.0	0.026	0.0	111.0
0.0	0.0	1	1	400.0	400.0	1	1	1	0.0	0.0	0	0.21	0.0	0.022	0.0	111.0
0.0	0.0	1	1	400.0	400.0	1	1	1	0.0	0.0	0	0.21	0.0	-0.011	0.0	111.0
0.0	0.0	1	1	400.0	400.0	1	1	1	0.0	0.0	0	0.21	0.0	0.115	0.0	111.0
0.0	0.0	1	1	400.0	400.0	1	1	1	0.0	0.0	0	0.21	-0.001	-0.017	0.0	111.0
0.0	0.0	1	1	400.0	400.0	1	1	1	0.0	0.0	0	0.21	0.0	0.0	0.0	111.0
0.0	0.0	1	1	400.0	400.0	1	1	1	0.0	0.0	0	0.21	0.0	0.002	0.0	111.0
0.0	0.0	1	1	400.0	400.0	1	1	1	0.0	0.0	0	0.21	0.0	-0.003	0.0	111.0
0.0	0.0	1	1	400.0	400.0	1	1	1	0.0	0.0	0	0.21	-0.001	-0.083	0.0	111.0
0.0	0.0	1	1	400.0	400.0	1	1	1	0.0	0.0	0	0.21	0.0	0.011	0.0	111.0
0.0	0.0	1	1	400.0	400.0	1	1	1	0.0	0.0	0	0.21	0.0	0.018	0.0	111.0
0.0	0.0	1	1	400.0	400.0	1	1	1	0.0	0.0	0	0.21	-0.001	-0.012	0.0	111.0
0.0	0.0	1	1	400.0	400.0	1	1	1	0.0	0.0	0	0.21	-0.001	-0.053	0.0	111.0
0.0	0.0	1	1	400.0	400.0	1	1	1	0.0	0.0	0	0.21	-0.001	-0.014	0.0	111.0
0.0	0.0	1	1	400.0	400.0	1	1	1	0.0	0.0	0	0.21	0.0	-0.003	0.0	111.0
0.0	0.0	1	1	400.0	400.0	1	1	1	0.0	0.0	0	0.21	0.0	0.021	0.0	111.0
0.0	0.0	1	1	400.0	400.0	1	1	1	0.0	0.0	0	0.21	-0.001	-0.032	0.0	111.0
0.0	0.0	1	1	400.0	400.0	1	1	1	0.0	0.0	0	0.21	0.0	0.0	0.0	111.0
0.0	0.0	1	1	400.0	400.0	1	1	1	0.0	0.0	0	0.21	-0.001	-0.02	0.0	111.0
0.0	0.0	1	1	400.0	400.0	1	1	1	0.0	0.0	0	0.21	0.0	0.239	0.0	111.0
0.0	0.0	1	1	400.0	400.0	1	1	1	0.0	0.0	0	0.21	-0.001	-0.086	0.0	111.0
0.0	0.0	1	1	400.0	400.0	1	1	1	0.0	0.0	0	0.21	0.0	0.004	0.0	111.0
0.0	0.0	1	1	400.0	400.0	1	1	1	0.0	0.0	0	0.21	-0.001	-0.025	0.0	111.0
0.0	0.0	1	1	400.0	400.0	1	1	1	0.0	0.0	0	0.21	0.0	-0.006	0.0	111.0
0.0	0.0	1	1	400.0	400.0	1	1	1	0.0	0.0	0	0.21	-0.001	-0.018	0.0	111.0
0.0	0.0	1	1	400.0	400.0	1	1	1	0.0	0.0	0	0.21	0.0	0.092	0.0	111.0
0.0	0.0	1	1	400.0	400.0	1	1	1	0.0	0.0	0	0.21	0.0	0.011	0.0	111.0
0.0	0.0	1	1	400.0	400.0	1	1	1	0.0	0.0	0	0.21	0.0	0.026	0.0	111.0
0.0	0.0	1	1	400.0	400.0	1	1	1	0.0	0.0	0	0.21	0.0	0.0	0.0	111.0
0.0	0.0	1	1	400.0	400.0	1	1	1	0.0	0.0	0	0.21	-0.001	-0.023	0.0	111.0
0.0	0.0	1	1	400.0	400.0	1	1	1	0.0	0.0	0	0.21	-0.001	-0.036	0.0	111.0
-4180.487	-300.99503	1	2	300.99503	400.0	1	1	2	0.0	0.0	1	0.21	0.0	-0.005	0.0	111.0
-4180.487	-300.99503	1	2	300.99503	400.0	1	1	2	0.0	0.0	1	0.21	0.0	0.004	0.0	111.0
-4180.487	-300.99503	1	2	300.99503	400.0	0	1	2	0.0	0.0	1	0.21	0.0	-0.005	0.0	111.0
-4180.487	-300.99503	1	2	300.99503	400.0	0	1	2	0.0	0.0	1	0.21	0.0	0.037	0.0	111.0
-4180.487	-300.99503	1	2	300.99503	400.0	0	1	2	0.0	0.0	1	0.21	0.0	0.011	0.0	111.0
-4180.487	-300.99503	1	2	300.99503	400.0	0	1	2	0.0	0.0	1	0.21	-0.003	-0.351	-0.569	111.0
-4180.487	-300.99503	1	2	300.99503	400.0	0	1	2	0.0	0.0	1	0.21	-0.009	-0.778	-0.825	111.0
-4180.487	-300.99503	1	2	300.99503	400.0	0	1	2	0.0	0.0	1	0.21	-0.015	-0.815	-0.825	111.0
-4180.487	-300.99503	1	2	300.99503	400.0	0	1	2	0.0	0.0	1	0.21	-0.025	-1.274	-1.283	111.0
-4180.487	-300.99503	1	2	300.99503	400.0	0	1	2	0.0	0.0	1	0.21	-0.033	-1.275	-1.283	111.0
-4180.487	-300.99503	1	2	300.99503	400.0	0	1	2	0.0	0.0	1	0.21	-0.042	-1.535	-1.488	111.0
-4180.487	-300.99503	1	2	300.99503	400.0	0	1	2	0.0	0.0	1	0.21	-0.052	-1.833	-1.856	111.0
-4180.487	-300.99503	1	2	300.99503	400.0	0	1	2	0.0	0.0	1	0.21	-0.063	-1.963	-1.856	111.0
-4180.487	-300.99503	1	2	300.99503	400.0	0	1	2	0.0	0.0	1	0.21	-0.073	-2.018	-2.021	111.0
-4180.487	-300.99503	1	2	300.99503	400.0	0	1	2	0.0	0.0	1	0.209	-0.085	-2.307	-2.316	111.0
-4180.487	-300.99503	1	2	300.99503	400.0	0	1	2	0.0	0.0	1	0.209	-0.095	-2.313	-2.316	111.0
-4180.487	-300.99503	1	2	300.99503	400.0	0	1	2	0.0	0.0	1	0.209	-0.106	-2.572	-2.571	111.0
-4180.487	-300.99503	1	2	300.99503	400.0	0	1	2	0.0	0.0	1	0.209	-0.115	-2.349	-2.685	111.0
-4180.487	-300.99503	1	2	300.99503	400.0	0	1	2	0.0	0.0	1	0.209	-0.127	-2.943	-2.685	111.0
-4180.487	-300.99503	1	2	300.99503	400.0	0	1	2	0.0	0.0	1	0.209	-0.139	-2.927	-2.889	111.0
-4180.487	-300.99503	1	2	300.99503	400.0	0	1	2	0.0	0.0	1	0.209	-0.149	-2.914	-2.889	111.0
-4180.487	-300.99503	1	2	300.99503	400.0	0	1	2	0.0	0.0	1	0.209	-0.159	-2.936	-2.981	111.0
-4180.487	-300.99503	1	2	300.99503	400.0	0	1	2	0.0	0.0	1	0.209	-0.169	-3.153	-3.145	111.0
-4180.487	-300.99503	1	2	300.99503	400.0	0	1	2	0.0	0.0	1	0.209	-0.177	-3.129	-3.145	111.0
-4180.487	-300.99503	1	2	300.99503	400.0	0	1	2	0.0	0.0	1	0.209	-0.186	-3.284	-3.287	111.0
-4180.487	-300.99503	1	2	300.99503	400.0	0	1	2	0.0	0.0	1	0.209	-0.194	-3.295	-3.287	111.0
-4180.487	-300.99503	1	2	300.99503	400.0	0	1	2	0.0	0.0	1	0.209	-0.202	-3.358	-3.35	111.0
-4180.487	-300.99503	1	2	300.99503	400.0	0	1	2	0.0	0.0	1	0.209	-0.21	-3.599	-3.464	111.0
-4180.487	-300.99503	1	2	300.99503	400.0	0	1	2	0.0	0.0	1	0.209	-0.218	-3.429	-3.464	111.0
-4180.487	-300.99503	1	2	300.99503	400.0	0	1	2	0.0	0.0	1	0.209	-0.225	-3.513	-3.515	111.0
-4180.487	-300.99503	1	2	300.99503	400.0	0	1	2	0.0	0.0	1	0.209	-0.232	-3.639	-3.606	111.0
-4180.487	-300.99503	1	2	300.99503	400.0	0	1	2	0.0	0.0	1	0.209	-0.239	-3.63	-3.606	111.0
-4180.487	-300.99503	1	2	300.99503	400.0	0	1	2	0.0	0.0	1	0.209	-0.245	-3.622	-3.648	111.0
-4180.487	-300.99503	1	2	300.99503	400.0	0	1	2	0.0	0.0	1	0.209	-0.25	-3.661	-3.648	111.0
-4180.487	-300.99503	1	2	300.99503	400.0	0	1	2	0.0	0.0	1	0.209	-0.256	-3.686	-3.72	111.0
-4180.487	-300.99503	1	2	300.99503	400.0	0	1	2	0.0	0.0	1	0.209	-0.262	-3.752	-3.753	111.0
-4180.487	-300.99503	1	2	300.99503	400.0	0	1	2	0.0	0.0	1	0.208	-0.266	-3.769	-3.753	111.0
-4180.487	-300.99503	1	2	300.99503	400.0	0	1	2	0.0	0.0	1	0.208	-0.27	-3.795	-3.812	111.0
-4180.487	-300.99503	1	2	300.99503	400.0	0	1	2	0.0	0.0	1	0.208	-0.274	-3.851	-3.838	111.0
-4180.487	-300.99503	1	2	300.99503	400.0	0	1	2	0.0	0.0	1	0.208	-0.278	-3.8	-3.838	111.0
-4180.487	-300.99503	1	2	300.99503	400.0	0	1	2	0.0	0.0	1	0.208	-0.283	-3.926	-3.886	111.0
-4180.487	-300.99503	1	2	300.99503	400.0	0	1	2	0.0	0.0	1	0.208	-0.286	-3.859	-3.886	111.0
-4180.487	-300.99503	1	2	300.99503	400.0	0	1	2	0.0	0.0	1	0.208	-0.29	-3.906	-3.907	111.0
-4180.487	-300.99503	1	2	300.99503	400.0	0	1	2	0.0	0.0	1	0.208	-0.293	-3.919	-3.945	111.0
-4180.487	-300.99503	1	2	300.99503	400.0	0	1	2	0.0	0.0	1	0.208	-0.297	-3.937	-3.945	111.0
-4180.487	-300.99503	1	2	300.99503	400.0	0	1	2	0.0	0.0	1	0.208	-0.301	-3.938	-3.963	111.0
-4180.487	-300.99503	1	2	300.99503	400.0	0	1	2	0.0	0.0	1	0.208	-0.303	-4.042	-3.992	111.0
-4180.487	-300.99503	1	2	300.99503	400.0	0	1	2	0.0	0.0	1	0.208	-0.305	-3.957	-3.992	111.0
-4180.487	-300.99503	1	2	300.99503	400.0	0	1	2	0.0	0.0	1	0.208	-0.307	-4.001	-4.006	111.0
-4180.487	-300.99503	1	2	300.99503	400.0	0	1	2	0.0	0.0	1	0.208	-0.308	-3.832	-4.006	111.0
-4180.487	-300.99503	1	2	300.99503	400.0	0	1	2	0.0	0.0	1	0.208	-0.31	-4.037	-4.03	111.0
-4180.487	-300.99503	1	2	300.99503	400.0	0	1	2	0.0	0.0	1	0.208	-0.312	-4.049	-4.041	111.0
-4180.487	-300.99503	1	2	300.99503	400.0	0	1	2	0.0	0.0	1	0.208	-0.314	-3.972	-4.041	111.0
-4180.487	-300.99503	1	2	300.99503	400.0	0	1	2	0.0	0.0	1	0.208	-0.316	-4.026	-4.06	111.0
-4180.487	-300.99503	1	2	300.99503	400.0	0	1	2	0.0	0.0	1	0.208	-0.32	-4.132	-4.069	111.0
-4180.487	-300.99503	1	2	300.99503	400.0	0	1	2	0.0	0.0	1	0.208	-0.321	-4.07	-4.069	111.0
-4180.487	-300.99503	1	2	300.99503	400.0	0	1	2	0.0	0.0	1	0.208	-0.321	-4.064	-4.085	111.0
-4180.487	-300.99503	1	2	300.99503	400.0	0	1	2	0.0	0.0	1	0.208	-0.321	-4.026	-4.085	111.0
-4180.487	-300.99503	1	2	300.99503	400.0	0	1	2	0.0	0.0	1	0.208	-0.321	-3.979	-4.092	111.0
-4180.487	-300.99503	1	2	300.99503	400.0	0	1	2	0.0	0.0	1	0.208	-0.323	-4.115	-4.105	111.0
-4180.487	-300.99503	1	2	300.99503	400.0	0	1	2	0.0	0.0	1	0.208	-0.324	-4.097	-4.105	111.0
-4180.487	-300.99503	1	2	300.99503	400.0	0	1	2	0.0	0.0	1	0.208	-0.326	-4.123	-4.115	111.0
-4180.487	-300.99503	1	2	300.99503	400.0	0	1	2	0.0	0.0	1	0.208	-0.328	-4.189	-4.12	111.0
-4180.487	-300.99503	1	2	300.99503	400.0	0	1	2	0.0	0.0	1	0.208	-0.328	-4.076	-4.12	111.0
-4180.487	-300.99503	1	2	300.99503	400.0	0	1	2	0.0	0.0	1	0.208	-0.33	-4.123	-4.129	111.0
-4180.487	-300.99503	1	2	300.99503	400.0	0	1	2	0.0	0.0	1	0.208	-0.332	-4.123	-4.129	111.0
-4180.487	-300.99503	1	2	300.99503	400.0	0	1	2	0.0	0.0	1	0.208	-0.334	-4.149	-4.133	111.0
-4180.487	-300.99503	1	2	300.99503	400.0	0	1	2	0.0	0.0	1	0.208	-0.336	-4.13	-4.14	111.0
-4180.487	-300.99503	1	2	300.99503	400.0	0	1	2	0.0	0.0	1	0.208	-0.336	-4.11	-4.14	111.0
-4180.487	-300.99503	1	2	300.99503	400.0	1	1	2	0.0	0.0	1	0.208	-0.337	-4.082	-4.146	111.0
-4180.487	-300.99503	1	2	300.99503	400.0	1	1	2	0.0	0.0	1	0.208	-0.339	-4.169	-4.149	111.0
-4180.487	-300.99503	1	2	300.99503	400.0	1	1	2	0.0	0.0	1	0.208	-0.341	-4.142	-4.149	111.0
-4180.487	-300.99503	1	2	300.99503	400.0	1	1	2	0.0	0.0	1	0.208	-0.34	-3.945	-4.154	111.0
-4180.487	-300.99503	1	2	300.99503	400.0	1	1	2	0.0	0.0	1	0.208	-0.341	-4.168	-4.154	111.0
-4180.487	-300.99503	1	2	300.99503	400.0	1	1	2	0.0	0.0	1	0.208	-0.341	-4.135	-4.156	111.0
-4180.487	-300.99503	1	2	300.99503	400.0	1	1	2	0.0	0.0	1	0.208	-0.341	-4.174	-4.16	111.0
-4180.487	-300.99503	1	2	300.99503	400.0	1	1	2	0.0	0.0	1	0.208	-0.341	-4.168	-4.16	111.0
-4180.487	-300.99503	1	2	300.99503	400.0	1	1	2	0.0	0.0	1	0.208	-0.341	-4.115	-4.161	111.0
-4180.487	-300.99503	1	2	300.99503	400.0	1	1	2	0.0	0.0	1	0.208	-0.341	-4.162	-4.165	111.0
-4180.487	-300.99503	1	2	300.99503	400.0	1	1	2	0.0	0.0	1	0.208	-0.341	-4.188	-4.165	111.0
-4180.487	-300.99503	1	2	300.99503	400.0	1	1	2	0.0	0.0	1	0.208	-0.341	-4.142	-4.166	111.0
-4180.487	-300.99503	1	2	300.99503	400.0	1	1	2	0.0	0.0	1	0.208	-0.341	-4.208	-4.166	111.0
-4180.487	-300.99503	1	2	300.99503	400.0	1	1	2	0.0	0.0	1	0.208	-0.341	-4.175	-4.169	111.0
-4180.487	-300.99503	1	2	300.99503	400.0	1	1	2	0.0	0.0	1	0.208	-0.341	-4.155	-4.17	111.0
-4180.487	-300.99503	1	2	300.99503	400.0	1	1	2	0.0	0.0	1	0.208	-0.341	-4.155	-4.17	111.0
-4180.487	-300.99503	1	2	300.99503	400.0	1	1	2	0.0	0.0	1	0.208	-0.341	-4.202	-4.172	111.0
-4180.487	-300.99503	1	2	300.99503	400.0	1	1	2	0.0	0.0	1	0.208	-0.341	-4.194	-4.173	111.0
-4180.487	-300.99503	1	2	300.99503	400.0	1	1	2	0.0	0.0	1	0.208	-0.341	-4.181	-4.173	111.0
-4180.487	-300.99503	1	2	300.99503	400.0	1	1	2	0.0	0.0	1	0.208	-0.341	-4.175	-4.174	111.0
-4180.487	-300.99503	1	2	300.99503	400.0	1	1	2	0.0	0.0	1	0.208	-0.341	-4.175	-4.174	111.0
-4180.487	-300.99503	1	2	300.99503	400.0	1	1	2	0.0	0.0	1	0.208	-0.341	-4.242	-4.175	111.0
-4180.487	-300.99503	1	2	300.99503	400.0	1	1	2	0.0	0.0	1	0.208	-0.341	-4.134	-4.176	111.0
-4180.487	-300.99503	1	2	300.99503	400.0	1	1	2	0.0	0.0	1	0.208	-0.342	-4.214	-4.176	111.0
-4180.487	-300.99503	1	2	300.99503	400.0	1	1	2	0.0	0.0	1	0.208	-0.342	-4.188	-4.177	111.0
-4180.487	-300.99503	1	2	300.99503	400.0	1	1	2	0.0	0.0	1	0.208	-0.342	-4.173	-4.179	111.0
-4180.487	-300.99503	1	2	300.99503	400.0	1	1	2	0.0	0.0	1	0.208	-0.342	-4.201	-4.179	111.0
-4180.487	-300.99503	1	2	300.99503	400.0	1	1	2	0.0	0.0	1	0.208	-0.342	-4.208	-4.179	111.0
-4180.487	-300.99503	1	2	300.99503	400.0	1	1	2	0.0	0.0	1	0.208	-0.342	-4.155	-4.179	111.0
-4180.487	-300.99503	1	2	300.99503	400.0	1	1	2	0.0	0.0	1	0.208	-0.342	-4.181	-4.179	111.0
-4180.487	-300.99503	1	2	300.99503	400.0	1	1	2	0.0	0.0	1	0.208	-0.342	-4.195	-4.18	111.0
-4180.487	-300.99503	1	2	300.99503	400.0	1	1	2	0.0	0.0	1	0.208	-0.341	-4.209	-4.18	111.0
-4180.487	-300.99503	1	2	300.99503	400.0	1	1	2	0.0	0.0	1	0.208	-0.341	-4.188	-4.18	111.0
-4180.487	-300.99503	1	2	300.99503	400.0	1	1	2	0.0	0.0	1	0.208	-0.341	-4.168	-4.181	111.0
-4180.487	-300.99503	1	2	300.99503	400.0	1	1	2	0.0	0.0	1	0.208	-0.341	-4.161	-4.181	111.0
-4180.487	-300.99503	1	2	300.99503	400.0	1	1	2	0.0	0.0	1	0.208	-0.341	-4.194	-4.181	111.0
-4180.487	-300.99503	1	2	300.99503	400.0	1	1	2	0.0	0.0	1	0.208	-0.341	-4.3	-4.181	111.0
-4180.487	-300.99503	1	2	300.99503	400.0	1	1	2	0.0	0.0	1	0.208	-0.341	-4.129	-4.181	111.0
-4180.487	-300.99503	1	2	300.99503	400.0	1	1	2	0.0	0.0	1	0.208	-0.341	-4.181	-4.182	111.0
-4180.487	-300.99503	1	2	300.99503	400.0	1	1	2	0.0	0.0	1	0.208	-0.341	-4.181	-4.182	111.0
-4180.487	-300.99503	1	2	300.99503	400.0	1	1	2	0.0	0.0	1	0.208	-0.341	-4.168	-4.182	111.0
-4180.487	-300.99503	1	2	300.99503	400.0	1	1	2	0.0	0.0	1	0.208	-0.341	-4.176	-4.182	111.0
-4180.487	-300.99503	1	2	300.99503	400.0	1	1	2	0.0	0.0	1	0.208	-0.341	-4.208	-4.182	111.0
-4180.487	-300.99503	1	2	300.99503	400.0	1	1	2	0.0	0.0	1	0.208	-0.34	-4.089	-4.183	111.0
-4180.487	-300.99503	1	2	300.99503	400.0	1	1	2	0.0	0.0	1	0.208	-0.341	-4.32	-4.183	111.0
-4180.487	-300.99503	1	2	300.99503	400.0	1	1	2	0.0	0.0	1	0.208	-0.341	-4.262	-4.183	111.0
-4180.487	-300.99503	1	2	300.99503	400.0	1	1	2	0.0	0.0	1	0.208	-0.341	-4.275	-4.183	111.0
-4180.487	-300.99503	1	2	300.99503	400.0	1	1	2	0.0	0.0	1	0.208	-0.341	-4.181	-4.183	111.0
-4180.487	-300.99503	1	2	300.99503	400.0	1	1	2	0.0	0.0	1	0.208	-0.341	-4.175	-4.183	111.0
-4180.487	-300.99503	1	2	300.99503	400.0	1	1	2	0.0	0.0	1	0.208	-0.341	-4.188	-4.183	111.0
-4180.487	-300.99503	1	2	300.99503	400.0	1	1	2	0.0	0.0	1	0.208	-0.341	-4.215	-4.183	111.0
-4180.487	-300.99503	1	2	300.99503	400.0	1	1	2	0.0	0.0	1	0.208	-0.341	-4.181	-4.183	111.0
-4180.487	-300.99503	1	2	300.99503	400.0	1	1	2	0.0	0.0	1	0.208	-0.341	-4.155	-4.183	111.0
-4180.487	-300.99503	1	2	300.99503	400.0	1	1	2	0.0	0.0	1	0.208	-0.341	-4.208	-4.183	111.0
-4180.487	-300.99503	1	2	300.99503	400.0	1	1	2	0.0	0.0	1	0.208	-0.341	-4.162	-4.184	111.0
-4180.487	-300.99503	1	2	300.99503	400.0	1	1	2	0.0	0.0	1	0.208	-0.341	-4.162	-4.184	111.0
-4180.487	-300.99503	1	2	300.99503	400.0	1	1	2	0.0	0.0	1	0.208	-0.341	-4.177	-4.184	111.0
-4180.487	-300.99503	1	2	300.99503	400.0	1	1	2	0.0	0.0	1	0.208	-0.34	-4.108	-4.184	111.0
-4180.487	-300.99503	1	2	300.99503	400.0	1	1	2	0.0	0.0	1	0.208	-0.341	-4.214	-4.184	111.0
-4180.487	-300.99503	1	2	300.99503	400.0	1	1	2	0.0	0.0	1	0.208	-0.341	-4.129	-4.184	111.0
-4180.487	-300.99503	1	2	300.99503	400.0	1	1	2	0.0	0.0	1	0.208	-0.341	-4.248	-4.184	111.0
-4180.487	-300.99503	1	2	300.99503	400.0	1	1	2	0.0	0.0	1	0.208	-0.341	-4.289	-4.184	111.0
-4180.487	-300.99503	1	2	300.99503	400.0	1	1	2	0.0	0.0	1	0.208	-0.341	-4.188	-4.184	111.0
-4180.487	-300.99503	1	2	300.99503	400.0	1	1	2	0.0	0.0	1	0.208	-0.341	-4.256	-4.184	111.0
-4180.487	-300.99503	1	2	300.99503	400.0	1	1	2	0.0	0.0	1	0.208	-0.341	-4.197	-4.184	111.0
-4180.487	-300.99503	1	2	300.99503	400.0	1	1	2	0.0	0.0	1	0.208	-0.341	-4.148	-4.184	111.0
-4180.487	-300.99503	1	2	300.99503	400.0	1	1	2	0.0	0.0	1	0.208	-0.341	-4.169	-4.184	111.0
-4180.487	-300.99503	1	2	300.99503	400.0	1	1	2	0.0	0.0	1	0.208	-0.341	-4.182	-4.184	111.0
-4180.487	-300.99503	1	2	300.99503	400.0	1	1	2	0.0	0.0	1	0.208	-0.341	-4.151	-4.184	111.0
-4180.487	-300.99503	1	2	300.99503	400.0	1	1	2	0.0	0.0	1	0.208	-0.341	-4.182	-4.184	111.0
-4180.487	-300.99503	1	2	300.99503	400.0	1	1	2	0.0	0.0	1	0.208	-0.341	-4.222	-4.184	111.0
-4180.487	-300.99503	1	2	300.99503	400.0	1	1	2	0.0	0.0	1	0.208	-0.341	-4.15	-4.184	111.0
-4180.487	-300.99503	1	2	300.99503	400.0	1	1	2	0.0	0.0	1	0.208	-0.341	-4.182	-4.184	111.0
-4180.487	-300.99503	1	2	300.99503	400.0	1	1	2	0.0	0.0	1	0.208	-0.34	-3.913	-4.184	111.0
-4180.487	-300.99503	1	2	300.99503	400.0	1	1	2	0.0	0.0	1	0.208	-0.341	-4.215	-4.184	111.0
-4180.487	-300.99503	1	2	300.99503	400.0	1	1	2	0.0	0.0	1	0.208	-0.341	-4.309	-4.184	111.0
-4180.487	-300.99503	1	2	300.99503	400.0	1	1	2	0.0	0.0	1	0.208	-0.341	-4.197	-4.184	111.0
-4180.487	-300.99503	1	2	300.99503	400.0	1	1	2	0.0	0.0	1	0.208	-0.341	-4.188	-4.184	111.0
-4180.487	-300.99503	1	2	300.99503	400.0	1	1	2	0.0	0.0	1	0.208	-0.341	-4.242	-4.184	111.0
-4180.487	-300.99503	1	2	300.99503	400.0	1	1	2	0.0	0.0	1	0.208	-0.341	-4.181	-4.184	111.0
-4180.487	-300.99503	1	2	300.99503	400.0	1	1	2	0.0	0.0	1	0.208	-0.341	-4.176	-4.184	111.0
-4180.487	-300.99503	1	2	300.99503	400.0	1	1	2	0.0	0.0	1	0.208	-0.341	-4.187	-4.184	111.0
-4180.487	-300.99503	1	2	300.99503	400.0	1	1	2	0.0	0.0	1	0.208	-0.341	-4.201	-4.184	111.0
-4180.487	-300.99503	1	2	300.99503	400.0	1	1	2	0.0	0.0	1	0.208	-0.341	-4.215	-4.184	111.0
-4180.487	-300.99503	1	2	300.99503	400.0	1	1	2	0.0	0.0	1	0.208	-0.341	-4.202	-4.184	111.0
-4180.487	-300.99503	1	2	300.99503	400.0	1	1	2	0.0	0.0	1	0.208	-0.341	-4.162	-4.184	111.0
-4180.487	-300.99503	1	2	300.99503	400.0	1	1	2	0.0	0.0	1	0.208	-0.341	-4.162	-4.184	111.0
-4180.487	-300.99503	1	2	300.99503	400.0	1	1	2	0.0	0.0	1	0.208	-0.341	-4.168	-4.184	111.0
-4180.487	-300.99503	1	2	300.99503	400.0	1	1	2	0.0	0.0	1	0.208	-0.34	-3.997	-4.184	111.0
-4180.487	-300.99503	1	2	300.99503	400.0	1	1	2	0.0	0.0	1	0.208	-0.341	-4.141	-4.184	111.0
-4180.487	-300.99503	1	2	300.99503	400.0	1	1	2	0.0	0.0	1	0.208	-0.341	-4.161	-4.184	111.0
-4180.487	-300.99503	1	2	300.99503	400.0	1	1	2	0.0	0.0	1	0.208	-0.341	-4.161	-4.184	111.0
-4180.487	-300.99503	1	2	300.99503	400.0	1	1	2	0.0	0.0	1	0.208	-0.341	-4.188	-4.184	111.0
-4180.487	-300.99503	1	2	300.99503	400.0	1	1	2	0.0	0.0	1	0.208	-0.341	-4.195	-4.184	111.0
-4180.487	-300.99503	1	2	300.99503	400.0	1	1	2	0.0	0.0	1	0.208	-0.341	-4.228	-4.184	111.0
-4180.487	-300.99503	1	2	300.99503	400.0	1	1	2	0.0	0.0	1	0.208	-0.341	-4.142	-4.184	111.0
-4180.487	-300.99503	1	2	300.99503	400.0	1	1	2	0.0	0.0	1	0.208	-0.341	-4.214	-4.184	111.0
-4180.487	-300.99503	1	2	300.99503	400.0	1	1	2	0.0	0.0	1	0.208	-0.341	-4.161	-4.184	111.0
-4180.487	-300.99503	1	2	300.99503	400.0	1	1	2	0.0	0.0	1	0.208	-0.34	-4.088	-4.184	111.0
-4180.487	-300.99503	1	2	300.99503	400.0	1	1	2	0.0	0.0	1	0.208	-0.341	-4.148	-4.184	111.0
-4180.487	-300.99503	1	2	300.99503	400.0	1	1	2	0.0	0.0	1	0.208	-0.341	-4.181	-4.184	111.0
-4180.487	-300.99503	1	2	300.99503	400.0	1	1	2	0.0	0.0	1	0.208	-0.341	-4.181	-4.184	111.0
-4180.487	-300.99503	1	2	300.99503	400.0	1	1	2	0.0	0.0	1	0.208	-0.341	-4.188	-4.184	111.0
-4180.487	-300.99503	1	2	300.99503	400.0	1	1	2	0.0	0.0	1	0.208	-0.341	-4.162	-4.184	111.0
-4180.487	-300.99503	1	2	300.99503	400.0	1	1	2	0.0	0.0	1	0.208	-0.34	-4.016	-4.184	111.0
-4180.487	-300.99503	1	2	300.99503	400.0	1	1	2	0.0	0.0	1	0.208	-0.341	-4.141	-4.184	111.0
-4180.487	-300.99503	1	2	300.99503	400.0	1	1	2	0.0	0.0	1	0.208	-0.341	-4.195	-4.184	111.0
-4180.487	-300.99503	1	2	300.99503	400.0	1	1	2	0.0	0.0	1	0.208	-0.341	-4.215	-4.184	111.0
-4180.487	-300.99503	1	2	300.99503	400.0	1	1	2	0.0	0.0	1	0.208	-0.341	-4.189	-4.184	111.0
-4180.487	-300.99503	1	2	300.99503	400.0	1	1	2	0.0	0.0	1	0.208	-0.34	-4.094	-4.184	111.0
-4180.487	-300.99503	1	2	300.99503	400.0	1	1	2	0.0	0.0	1	0.208	-0.341	-4.187	-4.184	111.0
-4180.487	-300.99503	1	2	300.99503	400.0	1	1	2	0.0	0.0	1	0.208	-0.341	-4.168	-4.184	111.0
-4180.487	-300.99503	1	2	300.99503	400.0	1	1	2	0.0	0.0	1	0.208	-0.341	-4.268	-4.184	111.0
-4180.487	-300.99503	1	2	300.99503	400.0	1	1	2	0.0	0.0	1	0.208	-0.341	-4.235	-4.184	111.0
-4180.487	-300.99503	1	2	300.99503	400.0	1	1	2	0.0	0.0	1	0.208	-0.341	-4.215	-4.184	111.0
-4180.487	-300.99503	1	2	300.99503	400.0	1	1	2	0.0	0.0	1	0.208	-0.341	-4.201	-4.184	111.0
-4180.487	-300.99503	1	2	300.99503	400.0	1	1	2	0.0	0.0	1	0.208	-0.341	-4.195	-4.184	111.0
-4180.487	-300.99503	1	2	300.99503	400.0	1	1	2	0.0	0.0	1	0.208	-0.341	-4.188	-4.184	111.0
-4180.487	-300.99503	1	2	300.99503	400.0	1	1	2	0.0	0.0	1	0.208	-0.341	-4.175	-4.184	111.0
-4180.487	-300.99503	1	2	300.99503	400.0	1	1	2	0.0	0.0	1	0.208	-0.341	-4.154	-4.184	111.0
-4180.487	-300.99503	1	2	300.99503	400.0	1	1	2	0.0	0.0	1	0.208	-0.341	-4.208	-4.184	111.0
-4180.487	-300.99503	1	2	300.99503	400.0	1	1	2	0.0	0.0	1	0.208	-0.341	-4.175	-4.184	111.0
-4180.487	-300.99503	1	2	300.99503	400.0	1	1	2	0.0	0.0	1	0.208	-0.341	-4.182	-4.184	111.0
-4180.487	-300.99503	1	2	300.99503	400.0	1	1	2	0.0	0.0	1	0.208	-0.341	-4.333	-4.184	111.0
-4180.487	-300.99503	1	2	300.99503	400.0	1	1	2	0.0	0.0	1	0.208	-0.341	-4.168	-4.184	111.0
-4180.487	-300.99503	1	2	300.99503	400.0	1	1	2	0.0	0.0	1	0.208	-0.341	-4.215	-4.184	111.0
-4180.487	-300.99503	1	2	300.99503	400.0	1	1	2	0.0	0.0	1	0.208	-0.341	-4.241	-4.184	111.0
-4180.487	-300.99503	1	2	300.99503	400.0	1	1	2	0.0	0.0	1	0.208	-0.341	-4.115	-4.184	111.0
-4180.487	-300.99503	1	2	300.99503	400.0	1	1	2	0.0	0.0	1	0.208	-0.341	-4.176	-4.184	111.0
-4180.487	-300.99503	1	2	300.99503	400.0	1	1	2	0.0	0.0	1	0.208	-0.34	-4.014	-4.184	111.0
-4180.487	-300.99503	1	2	300.99503	400.0	1	1	2	0.0	0.0	1	0.208	-0.341	-4.188	-4.184	111.0
-4180.487	-300.99503	1	2	300.99503	400.0	1	1	2	0.0	0.0	1	0.208	-0.341	-4.221	-4.184	111.0
-4180.487	-300.99503	1	2	300.99503	400.0	1	1	2	0.0	0.0	1	0.208	-0.341	-4.188	-4.184	111.0
-4180.487	-300.99503	1	2	300.99503	400.0	1	1	2	0.0	0.0	1	0.208	-0.341	-4.221	-4.184	111.0
-4180.487	-300.99503	1	2	300.99503	400.0	1	1	2	0.0	0.0	1	0.208	-0.341	-4.161	-4.184	111.0
-4180.487	-300.99503	1	2	300.99503	400.0	1	1	2	0.0	0.0	1	0.208	-0.341	-4.168	-4.184	111.0
-4180.487	-300.99503	1	2	300.99503	400.0	1	1	2	0.0	0.0	1	0.208	-0.341	-4.174	-4.184	111.0
-4180.487	-300.99503	1	2	300.99503	400.0	1	1	2	0.0	0.0	1	0.208	-0.341	-4.208	-4.184	111.0
-4180.487	-300.99503	1	2	300.99503	400.0	1	1	2	0.0	0.0	1	0.208	-0.341	-4.134	-4.184	111.0
-4180.487	-300.99503	1	2	300.99503	400.0	1	1	2	0.0	0.0	1	0.208	-0.341	-4.208	-4.184	111.0
0.0	0.0	1	2	300.99503	400.0	1	1	2	0.0	0.0	0	0.208	-0.341	-4.188	-4.184	111.0
0.0	0.0	1	2	300.99503	400.0	1	1	2	0.0	0.0	0	0.208	-0.341	-4.154	-4.184	111.0
0.0	0.0	1	2	300.99503	400.0	1	1	2	0.0	0.0	0	0.208	-0.341	-4.201	-4.184	111.0
0.0	0.0	1	2	300.99503	400.0	1	1	2	0.0	0.0	0	0.208	-0.341	-4.181	-4.184	111.0
0.0	0.0	1	2	300.99503	400.0	1	1	2	0.0	0.0	0	0.208	-0.337	-3.689	-3.613	111.0
0.0	0.0	1	2	300.99503	400.0	1	1	2	0.0	0.0	0	0.208	-0.333	-3.623	-3.613	111.0
0.0	0.0	1	2	300.99503	400.0	1	1	2	0.0	0.0	0	0.208	-0.327	-3.364	-3.358	111.0
0.0	0.0	1	2	300.99503	400.0	1	1	2	0.0	0.0	0	0.208	-0.319	-3.194	-2.9	111.0
0.0	0.0	1	2	300.99503	400.0	1	1	2	0.0	0.0	0	0.208	-0.312	-2.913	-2.9	111.0
0.0	0.0	1	2	300.99503	400.0	1	1	2	0.0	0.0	0	0.208	-0.302	-2.488	-2.504	111.0
0.0	0.0	1	2	300.99503	400.0	1	1	2	0.0	0.0	0	0.208	-0.291	-2.322	-2.327	111.0
0.0	0.0	1	2	300.99503	400.0	1	1	2	0.0	0.0	0	0.208	-0.281	-2.367	-2.327	111.0
0.0	0.0	1	2	300.99503	400.0	1	1	2	0.0	0.0	0	0.208	-0.269	-2.011	-2.009	111.0
0.0	0.0	1	2	300.99503	400.0	1	1	2	0.0	0.0	0	0.208	-0.259	-1.967	-2.009	111.0
0.0	0.0	1	2	300.99503	400.0	1	1	2	0.0	0.0	0	0.208	-0.249	-1.859	-1.867	111.0
0.0	0.0	1	2	300.99503	400.0	1	1	2	0.0	0.0	0	0.209	-0.237	-1.64	-1.612	111.0
0.0	0.0	1	2	300.99503	400.0	1	1	2	0.0	0.0	0	0.209	-0.227	-1.484	-1.612	111.0
0.0	0.0	1	2	300.99503	400.0	1	1	2	0.0	0.0	0	0.209	-0.215	-1.396	-1.392	111.0
0.0	0.0	1	2	300.99503	400.0	1	1	2	0.0	0.0	0	0.209	-0.204	-1.284	-1.294	111.0
0.0	0.0	1	2	300.99503	400.0	1	1	2	0.0	0.0	0	0.209	-0.195	-1.354	-1.294	111.0
0.0	0.0	1	2	300.99503	400.0	1	1	2	0.0	0.0	0	0.209	-0.185	-1.139	-1.117	111.0
0.0	0.0	1	2	300.99503	400.0	1	1	2	0.0	0.0	0	0.209	-0.176	-1.164	-1.117	111.0
0.0	0.0	1	2	300.99503	400.0	1	1	2	0.0	0.0	0	0.209	-0.168	-1.07	-1.038	111.0
0.0	0.0	1	2	300.99503	400.0	1	1	2	0.0	0.0	0	0.209	-0.158	-0.944	-0.896	111.0
0.0	0.0	1	2	300.99503	400.0	1	1	2	0.0	0.0	0	0.209	-0.15	-0.914	-0.896	111.0
0.0	0.0	1	2	300.99503	400.0	1	1	2	0.0	0.0	0	0.209	-0.143	-0.753	-0.833	111.0
0.0	0.0	1	2	300.99503	400.0	1	1	2	0.0	0.0	0	0.209	-0.136	-0.808	-0.719	111.0
0.0	0.0	1	2	300.99503	400.0	1	1	2	0.0	0.0	0	0.209	-0.128	-0.637	-0.719	111.0
0.0	0.0	1	2	300.99503	400.0	1	1	2	0.0	0.0	0	0.209	-0.12	-0.692	-0.668	111.0
0.0	0.0	1	2	300.99503	400.0	1	1	2	0.0	0.0	0	0.209	-0.114	-0.658	-0.668	111.0
0.0	0.0	1	2	300.99503	400.0	1	1	2	0.0	0.0	0	0.209	-0.108	-0.538	-0.577	111.0
0.0	0.0	1	2	300.99503	400.0	1	1	2	0.0	0.0	0	0.209	-0.102	-0.55	-0.536	111.0
0.0	0.0	1	2	300.99503	400.0	1	1	2	0.0	0.0	0	0.209	-0.096	-0.536	-0.536	111.0
0.0	0.0	1	2	300.99503	400.0	1	1	2	0.0	0.0	0	0.209	-0.09	-0.471	-0.462	111.0
0.0	0.0	1	2	300.99503	400.0	1	1	2	0.0	0.0	0	0.209	-0.084	-0.445	-0.399	111.0
0.0	0.0	1	2	300.99503	400.0	1	1	2	0.0	0.0	0	0.209	-0.078	-0.38	-0.399	111.0
0.0	0.0	1	2	300.99503	400.0	1	1	2	0.0	0.0	0	0.21	-0.074	-0.373	-0.371	111.0
0.0	0.0	1	2	300.99503	400.0	1	1	2	0.0	0.0	0	0.21	-0.07	-0.358	-0.371	111.0
0.0	0.0	1	2	300.99503	400.0	1	1	2	0.0	0.0	0	0.21	-0.066	-0.359	-0.32	111.0
0.0	0.0	1	2	300.99503	400.0	1	1	2	0.0	0.0	0	0.21	-0.062	-0.313	-0.276	111.0
0.0	0.0	1	2	300.99503	400.0	1	1	2	0.0	0.0	0	0.21	-0.059	-0.298	-0.276	111.0
0.0	0.0	1	2	300.99503	400.0	1	1	2	0.0	0.0	0	0.21	-0.056	-0.259	-0.257	111.0
0.0	0.0	1	2	300.99503	400.0	1	1	2	0.0	0.0	0	0.21	-0.052	-0.233	-0.221	111.0
0.0	0.0	1	2	300.99503	400.0	1	1	2	0.0	0.0	0	0.21	-0.048	-0.237	-0.221	111.0
0.0	0.0	1	2	300.99503	400.0	1	1	2	0.0	0.0	0	0.21	-0.044	-0.185	-0.206	111.0
0.0	0.0	1	2	300.99503	400.0	1	1	2	0.0	0.0	0	0.21	-0.04	-0.227	-0.206	111.0
0.0	0.0	1	2	300.99503	400.0	1	1	2	0.0	0.0	0	0.21	-0.038	-0.217	-0.191	111.0
0.0	0.0	1	2	300.99503	400.0	1	1	2	0.0	0.0	0	0.21	-0.036	-0.181	-0.165	111.0
0.0	0.0	1	2	300.99503	400.0	1	1	2	0.0	0.0	0	0.21	-0.034	-0.183	-0.165	111.0
0.0	0.0	1	2	300.99503	400.0	1	1	2	0.0	0.0	0	0.21	-0.032	-0.169	-0.142	111.0
0.0	0.0	1	2	300.99503	400.0	1	1	2	0.0	0.0	0	0.21	-0.03	-0.116	-0.132	111.0
0.0	0.0	1	2	300.99503	400.0	1	1	2	0.0	0.0	0	0.21	-0.028	-0.124	-0.132	111.0
0.0	0.0	1	2	300.99503	400.0	1	1	2	0.0	0.0	0	0.21	-0.026	-0.128	-0.114	111.0
0.0	0.0	1	2	300.99503	400.0	1	1	2	0.0	0.0	0	0.21	-0.024	-0.14	-0.114	111.0
0.0	0.0	1	2	300.99503	400.0	1	1	2	0.0	0.0	0	0.21	-0.022	-0.096	-0.106	111.0
0.0	0.0	1	2	300.99503	400.0	1	1	2	0.0	0.0	0	0.21	-0.02	-0.112	-0.091	111.0
0.0	0.0	1	2	300.99503	400.0	1	1	2	0.0	0.0	0	0.21	-0.02	-0.086	-0.091	111.0
0.0	0.0	1	2	300.99503	400.0	1	1	2	0.0	0.0	0	0.21	-0.02	-0.071	-0.084	111.0
0.0	0.0	1	2	300.99503	400.0	1	1	2	0.0	0.0	0	0.21	-0.02	-0.099	-0.073	111.0
0.0	0.0	1	2	300.99503	400.0	1	1	2	0.0	0.0	0	0.21	-0.02	-0.091	-0.073	111.0
0.0	0.0	1	2	300.99503	400.0	1	1	2	0.0	0.0	0	0.21	-0.02	-0.076	-0.063	111.0
0.0	0.0	1	2	300.99503	400.0	1	1	2	0.0	0.0	0	0.21	-0.02	-0.053	-0.063	111.0
0.0	0.0	1	2	300.99503	400.0	1	1	2	0.0	0.0	0	0.21	-0.02	-0.041	-0.058	111.0
0.0	0.0	1	2	300.99503	400.0	1	1	2	0.0	0.0	0	0.21	-0.02	-0.061	-0.05	111.0
0.0	0.0	1	2	300.99503	400.0	1	1	2	0.0	0.0	0	0.21	-0.02	-0.033	-0.05	111.0
0.0	0.0	1	2	300.99503	400.0	1	1	2	0.0	0.0	0	0.21	-0.02	-0.041	-0.046	111.0
0.0	0.0	1	2	300.99503	400.0	1	1	2	0.0	0.0	0	0.21	-0.02	-0.034	-0.04	111.0
0.0	0.0	1	2	300.99503	400.0	1	1	2	0.0	0.0	0	0.21	-0.02	-0.051	-0.04	111.0
0.0	0.0	1	2	300.99503	400.0	1	1	2	0.0	0.0	0	0.21	-0.02	-0.062	-0.037	111.0
0.0	0.0	1	2	300.99503	400.0	1	1	2	0.0	0.0	0	0.21	-0.02	-0.047	-0.037	111.0
0.0	0.0	1	2	300.99503	400.0	1	1	2	0.0	0.0	0	0.21	-0.02	-0.019	-0.032	111.0
0.0	0.0	1	2	300.99503	400.0	1	1	2	0.0	0.0	0	0.21	-0.019	-0.024	-0.027	111.0
0.0	0.0	1	2	300.99503	400.0	1	1	2	0.0	0.0	0	0.21	-0.019	-0.03	-0.027	111.0
0.0	0.0	1	2	300.99503	400.0	1	1	2	0.0	0.0	0	0.21	-0.018	-0.054	-0.025	111.0
0.0	0.0	1	2	300.99503	400.0	1	1	2	0.0	0.0	0	0.21	-0.018	-0.041	-0.021	111.0
0.0	0.0	1	2	300.99503	400.0	1	1	2	0.0	0.0	0	0.21	-0.018	-0.023	-0.021	111.0
0.0	0.0	1	2	300.99503	400.0	1	1	2	0.0	0.0	0	0.21	-0.018	-0.023	-0.02	111.0
0.0	0.0	1	2	300.99503	400.0	1	1	2	0.0	0.0	0	0.21	-0.018	-0.053	-0.02	111.0
0.0	0.0	1	2	300.99503	400.0	1	1	2	0.0	0.0	0	0.21	-0.018	-0.054	-0.017	111.0
0.0	0.0	1	2	300.99503	400.0	1	1	2	0.0	0.0	0	0.21	-0.018	-0.043	-0.016	111.0
0.0	0.0	1	2	300.99503	400.0	1	1	2	0.0	0.0	0	0.21	-0.017	-0.023	-0.016	111.0
0.0	0.0	1	2	300.99503	400.0	1	1	2	0.0	0.0	0	0.21	-0.016	0.022	-0.013	111.0
0.0	0.0	1	2	300.99503	400.0	1	1	2	0.0	0.0	0	0.21	-0.015	-0.008	-0.011	111.0
0.0	0.0	1	2	300.99503	400.0	1	1	2	0.0	0.0	0	0.21	-0.013	-0.005	-0.011	111.0
0.0	0.0	1	2	300.99503	400.0	1	1	2	0.0	0.0	0	0.21	-0.011	-0.002	-0.01	111.0
0.0	0.0	1	2	300.99503	400.0	1	1	2	0.0	0.0	0	0.21	-0.011	-0.031	-0.01	111.0
0.0	0.0	1	2	300.99503	400.0	1	1	2	0.0	0.0	0	0.21	-0.01	-0.002	-0.009	111.0
0.0	0.0	1	2	300.99503	400.0	1	1	2	0.0	0.0	0	0.21	-0.009	0.018	-0.008	111.0
0.0	0.0	1	2	300.99503	400.0	1	1	2	0.0	0.0	0	0.21	-0.009	-0.041	-0.008	111.0
0.0	0.0	1	2	300.99503	400.0	1	1	2	0.0	0.0	0	0.21	-0.007	-0.008	-0.007	111.0
0.0	0.0	1	2	300.99503	400.0	1	1	2	0.0	0.0	0	0.21	-0.006	-0.015	-0.006	111.0
0.0	0.0	1	2	300.99503	400.0	1	1	2	0.0	0.0	0	0.21	-0.005	-0.038	-0.006	111.0
0.0	0.0	1	2	300.99503	400.0	1	1	2	0.0	0.0	0	0.21	-0.004	0.0	-0.005	111.0
0.0	0.0	1	2	300.99503	400.0	1	1	2	0.0	0.0	0	0.21	-0.003	0.002	-0.005	111.0
0.0	0.0	1	2	300.99503	400.0	1	1	2	0.0	0.0	0	0.21	-0.002	0.02	-0.005	111.0
0.0	0.0	1	2	300.99503	400.0	1	1	2	0.0	0.0	0	0.21	0.0	0.02	-0.004	111.0
0.0	0.0	1	2	300.99503	400.0	1	1	2	0.0	0.0	0	0.21	0.0	0.195	-0.004	111.0
0.0	0.0	1	2	300.99503	400.0	1	1	2	0.0	0.0	0	0.21	0.0	0.096	-0.003	111.0
0.0	0.0	1	2	300.99503	400.0	1	1	2	0.0	0.0	0	0.21	0.0	0.125	-0.003	111.0
0.0	0.0	1	2	300.99503	400.0	1	1	2	0.0	0.0	0	0.21	0.0	-0.006	-0.003	111.0
0.0	0.0	1	2	300.99503	400.0	1	1	2	0.0	0.0	0	0.21	0.0	0.006	-0.002	111.0
0.0	0.0	1	2	300.99503	400.0	1	1	2	0.0	0.0	0	0.21	0.0	0.009	-0.002	111.0
0.0	0.0	1	2	300.99503	400.0	1	1	2	0.0	0.0	0	0.21	0.001	0.281	-0.002	111.0
0.0	0.0	1	2	300.99503	400.0	1	1	2	0.0	0.0	0	0.21	0.0	0.022	-0.002	111.0
0.0	0.0	1	2	300.99503	400.0	1	1	2	0.0	0.0	0	0.21	0.001	0.012	-0.002	111.0
0.0	0.0	1	2	300.99503	400.0	1	1	2	0.0	0.0	0	0.21	0.0	-0.122	-0.001	111.0
0.0	0.0	1	2	300.99503	400.0	1	1	2	0.0	0.0	0	0.21	-0.001	-0.042	-0.001	111.0
0.0	0.0	1	2	300.99503	400.0	1	1	2	0.0	0.0	0	0.21	0.0	0.06	-0.001	111.0
0.0	0.0	1	2	300.99503	400.0	1	1	2	0.0	0.0	0	0.21	0.0	0.004	-0.001	111.0
0.0	0.0	1	2	300.99503	400.0	1	1	2	0.0	0.0	0	0.21	0.0	0.015	-0.001	111.0
0.0	0.0	1	2	300.99503	400.0	1	1	2	0.0	0.0	0	0.21	0.0	0.037	0.0	111.0
0.0	0.0	1	2	300.99503	400.0	1	1	2	0.0	0.0	0	0.21	-0.001	-0.027	0.0	111.0
0.0	0.0	1	2	300.99503	400.0	1	1	2	0.0	0.0	0	0.21	-0.001	-0.019	0.0	111.0
0.0	0.0	1	2	300.99503	400.0	1	1	2	0.0	0.0	0	0.21	-0.001	-0.018	0.0	111.0
0.0	0.0	1	2	300.99503	400.0	1	1	2	0.0	0.0	0	0.21	0.0	0.101	0.0	111.0
0.0	0.0	1	2	300.99503	400.0	1	1	2	0.0	0.0	0	0.21	-0.001	-0.018	0.0	111.0
0.0	0.0	1	2	300.99503	400.0	1	1	2	0.0	0.0	0	0.21	0.0	0.016	0.0	111.0
0.0	0.0	1	2	300.99503	400.0	1	1	2	0.0	0.0	0	0.21	0.0	0.016	0.0	111.0
0.0	0.0	1	2	300.99503	400.0	1	1	2	0.0	0.0	0	0.21	0.0	0.002	0.0	111.0
0.0	0.0	1	2	300.99503	400.0	1	1	2	0.0	0.0	0	0.21	-0.001	-0.012	0.0	111.0
0.0	0.0	1	2	300.99503	400.0	1	1	2	0.0	0.0	0	0.21	0.0	0.009	0.0	111.0
0.0	0.0	1	2	300.99503	400.0	1	1	2	0.0	0.0	0	0.21	0.0	0.005	0.0	111.0
0.0	0.0	1	2	300.99503	400.0	1	1	2	0.0	0.0	0	0.21	-0.001	-0.014	0.0	111.0
0.0	0.0	1	2	300.99503	400.0	1	1	2	0.0	0.0	0	0.21	0.0	0.118	0.0	111.0
0.0	0.0	1	2	300.99503	400.0	1	1	2	0.0	0.0	0	0.21	-0.001	-0.02	0.0	111.0
0.0	0.0	1	2	300.99503	400.0	1	1	2	0.0	0.0	0	0.21	-0.001	-0.018	0.0	111.0
0.0	0.0	1	2	300.99503	400.0	1	1	2	0.0	0.0	0	0.21	0.0	0.016	0.0	111.0
0.0	0.0	1	2	300.99503	400.0	1	1	2	0.0	0.0	0	0.21	-0.001	-0.012	0.0	111.0
0.0	0.0	1	2	300.99503	400.0	1	1	2	0.0	0.0	0	0.21	-0.001	-0.012	0.0	111.0
0.0	0.0	1	2	300.99503	400.0	1	1	2	0.0	0.0	0	0.21	0.0	0.025	0.0	111.0
0.0	0.0	1	2	300.99503	400.0	1	1	2	0.0	0.0	0	0.21	0.0	0.011	0.0	111.0
0.0	0.0	1	2	300.99503	400.0	1	1	2	0.0	0.0	0	0.21	-0.001	-0.023	0.0	111.0
0.0	0.0	1	2	300.99503	400.0	1	1	2	0.0	0.0	0	0.21	0.0	0.009	0.0	111.0
0.0	0.0	1	2	300.99503	400.0	1	1	2	0.0	0.0	0	0.21	-0.001	-0.013	0.0	111.0
0.0	0.0	1	2	300.99503	400.0	1	1	2	0.0	0.0	0	0.21	0.0	-0.005	0.0	111.0
0.0	0.0	1	2	300.99503	400.0	1	1	2	0.0	0.0	0	0.21	0.0	-0.009	0.0	111.0
0.0	0.0	1	2	300.99503	400.0	1	1	2	0.0	0.0	0	0.21	0.0	0.017	0.0	111.0
0.0	0.0	1	2	300.99503	400.0	1	1	2	0.0	0.0	0	0.21	0.0	0.0	0.0	111.0
0.0	0.0	1	2	300.99503	400.0	1	1	2	0.0	0.0	0	0.21	0.0	0.0	0.0	111.0
0.0	0.0	1	2	300.99503	400.0	1	1	2	0.0	0.0	0	0.21	0.0	0.012	0.0	111.0
0.0	0.0	1	2	300.99503	400.0	1	1	2	0.0	0.0	0	0.21	-0.001	-0.087	0.0	111.0
0.0	0.0	1	2	300.99503	400.0	1	1	2	0.0	0.0	0	0.21	0.0	0.004	0.0	111.0
0.0	0.0	1	2	300.99503	400.0	1	1	2	0.0	0.0	0	0.21	-0.001	-0.074	0.0	111.0
0.0	0.0	1	2	300.99503	400.0	1	1	2	0.0	0.0	0	0.21	0.001	0.001	0.0	111.0
0.0	0.0	1	2	300.99503	400.0	1	1	2	0.0	0.0	0	0.21	0.001	-0.003	0.0	111.0
0.0	0.0	1	2	300.99503	400.0	1	1	2	0.0	0.0	0	0.21	0.0	0.015	0.0	111.0
0.0	0.0	1	2	300.99503	400.0	1	1	2	0.0	0.0	0	0.21	-0.001	-0.157	0.0	111.0
0.0	0.0	1	2	300.99503	400.0	1	1	2	0.0	0.0	0	0.21	-0.001	-0.215	0.0	111.0
0.0	0.0	1	2	300.99503	400.0	1	1	2	0.0	0.0	0	0.21	0.0	0.02	0.0	111.0
0.0	0.0	1	2	300.99503	400.0	1	1	2	0.0	0.0	0	0.21	0.0	0.011	0.0	111.0
0.0	0.0	1	2	300.99503	400.0	1	1	2	0.0	0.0	0	0.21	-0.001	-0.012	0.0	111.0
0.0	0.0	1	2	300.99503	400.0	1	1	2	0.0	0.0	0	0.21	-0.001	-0.014	0.0	111.0
0.0	0.0	1	2	300.99503	400.0	1	1	2	0.0	0.0	0	0.21	0.0	-0.002	0.0	111.0
0.0	0.0	1	2	300.99503	400.0	1	1	2	0.0	0.0	0	0.21	0.0	0.004	0.0	111.0
0.0	0.0	1	2	300.99503	400.0	1	1	2	0.0	0.0	0	0.21	-0.001	-0.044	0.0	111.0
0.0	0.0	1	2	300.99503	400.0	1	1	2	0.0	0.0	0	0.21	-0.001	-0.021	0.0	111.0
0.0	0.0	1	2	300.99503	400.0	1	1	2	0.0	0.0	0	0.21	0.0	-0.006	0.0	111.0
0.0	0.0	1	2	300.99503	400.0	1	1	2	0.0	0.0	0	0.21	-0.001	-0.012	0.0	111.0
0.0	0.0	1	2	300.99503	400.0	1	1	2	0.0	0.0	0	0.21	0.0	0.134	0.0	111.0
0.0	0.0	1	2	300.99503	400.0	1	1	2	0.0	0.0	0	0.21	0.0	0.008	0.0	111.0
0.0	0.0	1	2	300.99503	400.0	1	1	2	0.0	0.0	0	0.21	0.0	0.007	0.0	111.0
0.0	0.0	1	2	300.99503	400.0	1	1	2	0.0	0.0	0	0.21	0.0	-0.008	0.0	111.0
0.0	0.0	1	2	300.99503	400.0	1	1	2	0.0	0.0	0	0.21	-0.001	-0.025	0.0	111.0
0.0	0.0	1	2	300.99503	400.0	1	1	2	0.0	0.0	0	0.21	-0.001	-0.014	0.0	111.0
0.0	0.0	1	2	300.99503	400.0	1	1	2	0.0	0.0	0	0.21	0.0	0.017	0.0	111.0
0.0	0.0	1	2	300.99503	400.0	1	1	2	0.0	0.0	0	0.21	0.0	-0.007	0.0	111.0
0.0	0.0	1	2	300.99503	400.0	1	1	2	0.0	0.0	0	0.21	0.0	0.016	0.0	111.0
0.0	0.0	1	2	300.99503	400.0	1	1	2	0.0	0.0	0	0.21	-0.001	-0.076	0.0	111.0
0.0	0.0	1	2	300.99503	400.0	1	1	2	0.0	0.0	0	0.21	-0.001	-0.036	0.0	111.0
0.0	0.0	1	2	300.99503	400.0	1	1	2	0.0	0.0	0	0.21	0.0	-0.004	0.0	111.0
0.0	0.0	1	2	300.99503	400.0	1	1	2	0.0	0.0	0	0.21	0.0	-0.01	0.0	111.0
0.0	0.0	1	2	300.99503	400.0	1	1	2	0.0	0.0	0	0.21	0.0	0.137	0.0	111.0
0.0	0.0	1	2	300.99503	400.0	1	1	2	0.0	0.0	0	0.21	0.0	-0.009	0.0	111.0
0.0	0.0	1	2	300.99503	400.0	1	1	2	0.0	0.0	0	0.21	0.0	0.009	0.0	111.0
0.0	0.0	1	2	300.99503	400.0	1	1	2	0.0	0.0	0	0.21	-0.001	-0.044	0.0	111.0
0.0	0.0	1	2	300.99503	400.0	1	1	2	0.0	0.0	0	0.21	0.0	0.003	0.0	111.0
0.0	0.0	1	2	300.99503	400.0	1	1	2	0.0	0.0	0	0.21	0.0	0.013	0.0	111.0
0.0	0.0	1	2	300.99503	400.0	1	1	2	0.0	0.0	0	0.21	0.0	0.015	0.0	111.0
0.0	0.0	1	2	300.99503	400.0	1	1	2	0.0	0.0	0	0.21	-0.001	-0.081	0.0	111.0
0.0	0.0	1	2	300.99503	400.0	1	1	2	0.0	0.0	0	0.21	0.0	-0.005	0.0	111.0
0.0	0.0	1	2	300.99503	400.0	1	1	2	0.0	0.0	0	0.21	0.0	-0.01	0.0	111.0
0.0	0.0	1	2	300.99503	400.0	1	1	2	0.0	0.0	0	0.21	0.0	0.017	0.0	111.0
0.0	0.0	1	2	300.99503	400.0	1	1	2	0.0	0.0	0	0.21	0.0	0.007	0.0	111.0
0.0	0.0	1	2	300.99503	400.0	1	1	2	0.0	0.0	0	0.21	0.0	0.009	0.0	111.0
0.0	0.0	1	2	300.99503	400.0	1	1	2	0.0	0.0	0	0.21	-0.001	-0.023	0.0	111.0
0.0	0.0	1	2	300.99503	400.0	1	1	2	0.0	0.0	0	0.21	0.0	-0.008	0.0	111.0
0.0	0.0	1	2	300.99503	400.0	1	1	2	0.0	0.0	0	0.21	0.0	0.024	0.0	111.0
0.0	0.0	1	2	300.99503	400.0	1	1	2	0.0	0.0	0	0.21	0.0	-0.01	0.0	111.0
0.0	0.0	1	2	300.99503	400.0	1	1	2	0.0	0.0	0	0.21	0.0	0.022	0.0	111.0
0.0	0.0	1	2	300.99503	400.0	1	1	2	0.0	0.0	0	0.21	0.0	0.008	0.0	111.0
0.0	0.0	1	2	300.99503	400.0	1	1	2	0.0	0.0	0	0.21	0.0	-0.002	0.0	111.0
0.0	0.0	1	2	300.99503	400.0	1	1	2	0.0	0.0	0	0.21	0.0	0.033	0.0	111.0
0.0	0.0	1	2	300.99503	400.0	1	1	2	0.0	0.0	0	0.21	0.0	0.003	0.0	111.0
0.0	0.0	1	2	300.99503	400.0	1	1	2	0.0	0.0	0	0.21	0.0	0.092	0.0	111.0
0.0	0.0	1	2	300.99503	400.0	1	1	2	0.0	0.0	0	0.21	0.0	0.035	0.0	111.0
0.0	0.0	1	2	300.99503	400.0	1	1	2	0.0	0.0	0	0.21	0.0	-0.011	0.0	111.0
0.0	0.0	1	2	300.99503	400.0	1	1	2	0.0	0.0	0	0.21	0.0	0.007	0.0	111.0
0.0	0.0	1	2	300.99503	400.0	1	1	2	0.0	0.0	0	0.21	0.0	0.036	0.0	111.0
0.0	0.0	1	2	300.99503	400.0	1	1	2	0.0	0.0	0	0.21	-0.001	-0.054	0.0	111.0
0.0	0.0	1	2	300.99503	400.0	1	1	2	0.0	0.0	0	0.21	-0.001	-0.033	0.0	111.0
0.0	0.0	1	2	300.99503	400.0	1	1	2	0.0	0.0	0	0.21	0.0	0.0	0.0	111.0
0.0	0.0	1	2	300.99503	400.0	1	1	2	0.0	0.0	0	0.21	0.0	-0.011	0.0	111.0
0.0	0.0	1	2	300.99503	400.0	1	1	2	0.0	0.0	0	0.21	0.0	-0.006	0.0	111.0
0.0	0.0	1	2	300.99503	400.0	1	1	2	0.0	0.0	0	0.21	0.0	0.011	0.0	111.0
0.0	0.0	1	2	300.99503	400.0	1	1	2	0.0	0.0	0	0.21	-0.001	-0.015	0.0	111.0
0.0	0.0	1	2	300.99503	400.0	1	1	2	0.0	0.0	0	0.21	-0.001	-0.028	0.0	111.0
0.0	0.0	1	2	300.99503	400.0	1	1	2	0.0	0.0	0	0.21	0.0	0.004	0.0	111.0
0.0	0.0	1	2	300.99503	400.0	1	1	2	0.0	0.0	0	0.21	0.0	0.022	0.0	111.0
0.0	0.0	1	2	300.99503	400.0	1	1	2	0.0	0.0	0	0.21	0.0	0.104	0.0	111.0
0.0	0.0	1	2	300.99503	400.0	1	1	2	0.0	0.0	0	0.21	-0.001	-0.023	0.0	111.0
0.0	0.0	1	2	300.99503	400.0	1	1	2	0.0	0.0	0	0.21	0.0	0.088	0.0	111.0
0.0	0.0	1	2	300.99503	400.0	1	1	2	0.0	0.0	0	0.21	0.0	0.074	0.0	111.0
0.0	0.0	1	2	300.99503	400.0	1	1	2	0.0	0.0	0	0.21	-0.001	-0.018	0.0	111.0
0.0	0.0	1	2	300.99503	400.0	1	1	2	0.0	0.0	0	0.21	0.0	-0.004	0.0	111.0
0.0	0.0	1	2	300.99503	400.0	1	1	2	0.0	0.0	0	0.21	0.0	0.022	0.0	111.0
0.0	0.0	1	2	300.99503	400.0	1	1	2	0.0	0.0	0	0.21	0.0	0.01	0.0	111.0
0.0	0.0	1	2	300.99503	400.0	1	1	2	0.0	0.0	0	0.21	0.0	0.011	0.0	111.0
0.0	0.0	1	2	300.99503	400.0	1	1	2	0.0	0.0	0	0.21	0.0	-0.006	0.0	111.0
0.0	0.0	1	2	300.99503	400.0	1	1	2	0.0	0.0	0	0.21	-0.001	-0.055	0.0	111.0
0.0	0.0	1	2	300.99503	400.0	1	1	2	0.0	0.0	0	0.21	-0.001	-0.016	0.0	111.0
0.0	0.0	1	2	300.99503	400.0	1	1	2	0.0	0.0	0	0.21	0.0	0.012	0.0	111.0
0.0	0.0	1	2	300.99503	400.0	1	1	2	0.0	0.0	0	0.21	0.0	0.061	0.0	111.0
0.0	0.0	1	2	300.99503	400.0	1	1	2	0.0	0.0	0	0.21	0.0	0.005	0.0	111.0
0.0	0.0	1	2	300.99503	400.0	1	1	2	0.0	0.0	0	0.21	-0.001	-0.166	0.0	111.0
0.0	0.0	1	2	300.99503	400.0	1	1	2	0.0	0.0	0	0.21	0.0	-0.008	0.0	111.0
0.0	0.0	1	2	300.99503	400.0	1	1	2	0.0	0.0	0	0.21	0.0	0.015	0.0	111.0
0.0	0.0	1	2	300.99503	400.0	1	1	2	0.0	0.0	0	0.21	0.0	0.007	0.0	111.0
0.0	0.0	1	2	300.99503	400.0	1	1	2	0.0	0.0	0	0.21	-0.001	-0.021	0.0	111.0
0.0	0.0	1	2	300.99503	400.0	1	1	2	0.0	0.0	0	0.21	-0.001	-0.045	0.0	111.0
0.0	0.0	1	2	300.99503	400.0	1	1	2	0.0	0.0	0	0.21	-0.001	-0.025	0.0	111.0
0.0	0.0	1	2	300.99503	400.0	1	1	2	0.0	0.0	0	0.21	0.0	0.031	0.0	111.0
0.0	0.0	1	2	300.99503	400.0	1	1	2	0.0	0.0	0	0.21	0.0	0.028	0.0	111.0
0.0	0.0	1	2	300.99503	400.0	1	1	2	0.0	0.0	0	0.21	-0.001	-0.088	0.0	111.0
0.0	0.0	1	2	300.99503	400.0	1	1	2	0.0	0.0	0	0.21	0.0	0.016	0.0	111.0
0.0	0.0	1	2	300.99503	400.0	1	1	2	0.0	0.0	0	0.21	0.0	-0.008	0.0	111.0
0.0	0.0	1	2	300.99503	400.0	1	1	2	0.0	0.0	0	0.21	0.0	-0.011	0.0	111.0
0.0	0.0	1	2	300.99503	400.0	1	1	2	0.0	0.0	0	0.21	0.0	0.008	0.0	111.0
0.0	0.0	1	2	300.99503	400.0	1	1	2	0.0	0.0	0	0.21	0.0	0.025	0.0	111.0
0.0	0.0	1	2	300.99503	400.0	1	1	2	0.0	0.0	0	0.21	0.0	-0.01	0.0	111.0
0.0	0.0	1	2	300.99503	400.0	1	1	2	0.0	0.0	0	0.21	-0.001	-0.023	0.0	111.0
0.0	0.0	1	2	300.99503	400.0	1	1	2	0.0	0.0	0	0.21	0.0	0.013	0.0	111.0
0.0	0.0	1	2	300.99503	400.0	1	1	2	0.0	0.0	0	0.21	0.0	0.013	0.0	111.0
0.0	0.0	1	2	300.99503	400.0	1	1	2	0.0	0.0	0	0.21	0.0	0.007	0.0	111.0
0.0	0.0	1	2	300.99503	400.0	1	1	2	0.0	0.0	0	0.21	0.0	0.056	0.0	111.0
0.0	0.0	1	2	300.99503	400.0	1	1	2	0.0	0.0	0	0.21	-0.001	-0.049	0.0	111.0
0.0	0.0	1	2	300.99503	400.0	1	1	2	0.0	0.0	0	0.21	0.0	-0.004	0.0	111.0
0.0	0.0	1	2	300.99503	400.0	1	1	2	0.0	0.0	0	0.21	0.0	0.001	0.0	111.0
0.0	0.0	1	2	300.99503	400.0	1	1	2	0.0	0.0	0	0.21	-0.001	-0.195	0.0	111.0
0.0	0.0	1	2	300.99503	400.0	1	1	2	0.0	0.0	0	0.21	0.0	-0.01	0.0	111.0
0.0	0.0	1	2	300.99503	400.0	1	1	2	0.0	0.0	0	0.21	0.0	-0.006	0.0	111.0
0.0	0.0	1	2	300.99503	400.0	1	1	2	0.0	0.0	0	0.21	-0.001	-0.023	0.0	111.0
0.0	0.0	1	2	300.99503	400.0	1	1	2	0.0	0.0	0	0.21	0.0	-0.003	0.0	111.0
0.0	0.0	1	2	300.99503	400.0	1	1	2	0.0	0.0	0	0.21	-0.001	-0.034	0.0	111.0
0.0	0.0	1	2	300.99503	400.0	1	1	2	0.0	0.0	0	0.21	0.0	0.018	0.0	111.0
0.0	0.0	1	2	300.99503	400.0	1	1	2	0.0	0.0	0	0.21	0.0	-0.011	0.0	111.0
0.0	0.0	1	2	300.99503	400.0	1	1	2	0.0	0.0	0	0.21	-0.001	-0.03	0.0	111.0
0.0	0.0	1	2	300.99503	400.0	1	1	2	0.0	0.0	0	0.21	0.0	0.051	0.0	111.0
0.0	0.0	1	2	300.99503	400.0	1	1	2	0.0	0.0	0	0.21	0.0	0.037	0.0	111.0
5555.5557	400.0	1	3	201.99005	400.0	1	1	2	0.0	0.0	1	0.21	0.0	0.004	0.0	111.0
5555.5557	400.0	1	3	201.99005	400.0	0	1	2	0.0	0.0	1	0.21	0.0	0.0	0.0	111.0
5555.5557	400.0	1	3	201.99005	400.0	0	1	2	0.0	0.0	1	0.21	0.0	-0.001	0.0	111.0
5555.5557	400.0	1	3	201.99005	400.0	0	1	2	0.0	0.0	1	0.21	0.0	0.017	0.0	111.0
5555.5557	400.0	1	3	201.99005	400.0	0	1	2	0.0	0.0	1	0.21	0.001	0.202	0.392	111.0
5555.5557	400.0	1	3	201.99005	400.0	0	1	2	0.0	0.0	1	0.21	0.003	0.258	1.097	111.0
5555.5557	400.0	1	3	201.99005	400.0	0	1	2	0.0	0.0	1	0.21	0.011	1.115	1.097	111.0
5555.5557	400.0	1	3	201.99005	400.0	0	1	2	0.0	0.0	1	0.21	0.023	1.681	1.706	111.0
5555.5557	400.0	1	3	201.99005	400.0	0	1	2	0.0	0.0	1	0.211	0.034	1.751	1.706	111.0
5555.5557	400.0	1	3	201.99005	400.0	0	1	2	0.0	0.0	1	0.211	0.047	1.984	1.978	111.0
5555.5557	400.0	1	3	201.99005	400.0	0	1	2	0.0	0.0	1	0.211	0.061	2.267	2.232	111.0
5555.5557	400.0	1	3	201.99005	400.0	0	1	2	0.0	0.0	1	0.211	0.072	2.219	2.232	111.0
5555.5557	400.0	1	3	201.99005	400.0	0	1	2	0.0	0.0	1	0.211	0.087	2.684	2.686	111.0
5555.5557	400.0	1	3	201.99005	400.0	0	1	2	0.0	0.0	1	0.211	0.1	2.804	2.889	111.0
5555.5557	400.0	1	3	201.99005	400.0	0	1	2	0.0	0.0	1	0.211	0.113	2.816	2.889	111.0
5555.5557	400.0	1	3	201.99005	400.0	0	1	2	0.0	0.0	1	0.211	0.128	3.239	3.255	111.0
5555.5557	400.0	1	3	201.99005	400.0	0	1	2	0.0	0.0	1	0.212	0.142	3.227	3.255	111.0
5555.5557	400.0	1	3	201.99005	400.0	0	1	2	0.0	0.0	1	0.212	0.156	3.619	3.569	111.0
5555.5557	400.0	1	3	201.99005	400.0	0	1	2	0.0	0.0	1	0.212	0.171	3.739	3.71	111.0
5555.5557	400.0	1	3	201.99005	400.0	0	1	2	0.0	0.0	1	0.212	0.185	3.749	3.71	111.0
5555.5557	400.0	1	3	201.99005	400.0	0	1	2	0.0	0.0	1	0.212	0.198	3.867	3.963	111.0
5555.5557	400.0	1	3	201.99005	400.0	0	1	2	0.0	0.0	1	0.212	0.211	3.926	3.963	111.0
5555.5557	400.0	1	3	201.99005	400.0	0	1	2	0.0	0.0	1	0.212	0.223	4.073	4.075	111.0
5555.5557	400.0	1	3	201.99005	400.0	0	1	2	0.0	0.0	1	0.212	0.235	4.148	4.279	111.0
5555.5557	400.0	1	3	201.99005	400.0	0	1	2	0.0	0.0	1	0.212	0.246	4.246	4.279	111.0
5555.5557	400.0	1	3	201.99005	400.0	0	1	2	0.0	0.0	1	0.212	0.258	4.429	4.453	111.0
5555.5557	400.0	1	3	201.99005	400.0	0	1	2	0.0	0.0	1	0.213	0.269	4.567	4.531	111.0
5555.5557	400.0	1	3	201.99005	400.0	0	1	2	0.0	0.0	1	0.213	0.279	4.472	4.531	111.0
5555.5557	400.0	1	3	201.99005	400.0	0	1	2	0.0	0.0	1	0.213	0.289	4.583	4.604	111.0
5555.5557	400.0	1	3	201.99005	400.0	0	1	2	0.0	0.0	1	0.213	0.298	4.58	4.736	111.0
5555.5557	400.0	1	3	201.99005	400.0	0	1	2	0.0	0.0	1	0.213	0.307	4.65	4.736	111.0
5555.5557	400.0	1	3	201.99005	400.0	0	1	2	0.0	0.0	1	0.213	0.316	4.833	4.847	111.0
5555.5557	400.0	1	3	201.99005	400.0	0	1	2	0.0	0.0	1	0.213	0.324	4.815	4.847	111.0
5555.5557	400.0	1	3	201.99005	400.0	0	1	2	0.0	0.0	1	0.213	0.332	4.911	4.898	111.0
5555.5557	400.0	1	3	201.99005	400.0	0	1	2	0.0	0.0	1	0.213	0.34	5.04	4.989	111.0
5555.5557	400.0	1	3	201.99005	400.0	0	1	2	0.0	0.0	1	0.213	0.347	4.996	4.989	111.0
5555.5557	400.0	1	3	201.99005	400.0	0	1	2	0.0	0.0	1	0.213	0.355	5.089	5.068	111.0
5555.5557	400.0	1	3	201.99005	400.0	0	1	2	0.0	0.0	1	0.213	0.362	5.057	5.102	111.0
5555.5557	400.0	1	3	201.99005	400.0	0	1	2	0.0	0.0	1	0.213	0.368	5.118	5.102	111.0
5555.5557	400.0	1	3	201.99005	400.0	0	1	2	0.0	0.0	1	0.214	0.374	5.209	5.165	111.0
5555.5557	400.0	1	3	201.99005	400.0	0	1	2	0.0	0.0	1	0.214	0.38	5.205	5.165	111.0
5555.5557	400.0	1	3	201.99005	400.0	0	1	2	0.0	0.0	1	0.214	0.385	5.182	5.192	111.0
5555.5557	400.0	1	3	201.99005	400.0	0	1	2	0.0	0.0	1	0.214	0.389	5.248	5.244	111.0
5555.5557	400.0	1	3	201.99005	400.0	0	1	2	0.0	0.0	1	0.214	0.395	5.562	5.244	111.0
5555.5557	400.0	1	3	201.99005	400.0	0	1	2	0.0	0.0	1	0.214	0.399	5.292	5.266	111.0
5555.5557	400.0	1	3	201.99005	400.0	0	1	2	0.0	0.0	1	0.214	0.402	5.273	5.307	111.0
5555.5557	400.0	1	3	201.99005	400.0	0	1	2	0.0	0.0	1	0.214	0.404	5.275	5.307	111.0
5555.5557	400.0	1	3	201.99005	400.0	0	1	2	0.0	0.0	1	0.214	0.408	5.335	5.34	111.0
5555.5557	400.0	1	3	201.99005	400.0	0	1	2	0.0	0.0	1	0.214	0.411	5.368	5.34	111.0
5555.5557	400.0	1	3	201.99005	400.0	0	1	2	0.0	0.0	1	0.214	0.414	5.183	5.356	111.0
5555.5557	400.0	1	3	201.99005	400.0	0	1	2	0.0	0.0	1	0.214	0.417	5.449	5.385	111.0
5555.5557	400.0	1	3	201.99005	400.0	0	1	2	0.0	0.0	1	0.214	0.421	5.426	5.385	111.0
5555.5557	400.0	1	3	201.99005	400.0	0	1	2	0.0	0.0	1	0.214	0.423	5.388	5.397	111.0
5555.5557	400.0	1	3	201.99005	400.0	0	1	2	0.0	0.0	1	0.214	0.425	5.432	5.419	111.0
5555.5557	400.0	1	3	201.99005	400.0	0	1	2	0.0	0.0	1	0.214	0.427	5.405	5.419	111.0
5555.5557	400.0	1	3	201.99005	400.0	0	1	2	0.0	0.0	1	0.214	0.429	5.474	5.438	111.0
5555.5557	400.0	1	3	201.99005	400.0	0	1	2	0.0	0.0	1	0.214	0.431	5.387	5.438	111.0
5555.5557	400.0	1	3	201.99005	400.0	0	1	2	0.0	0.0	1	0.214	0.433	5.446	5.448	111.0
5555.5557	400.0	1	3	201.99005	400.0	0	1	2	0.0	0.0	1	0.214	0.435	5.503	5.464	111.0
5555.5557	400.0	1	3	201.99005	400.0	0	1	2	0.0	0.0	1	0.214	0.437	5.463	5.464	111.0
5555.5557	400.0	1	3	201.99005	400.0	1	1	2	0.0	0.0	1	0.214	0.439	5.435	5.47	111.0
5555.5557	400.0	1	3	201.99005	400.0	1	1	2	0.0	0.0	1	0.214	0.441	5.501	5.483	111.0
5555.5557	400.0	1	3	201.99005	400.0	1	1	2	0.0	0.0	1	0.214	0.441	5.478	5.483	111.0
5555.5557	400.0	1	3	201.99005	400.0	1	1	2	0.0	0.0	1	0.215	0.441	5.466	5.488	111.0
5555.5557	400.0	1	3	201.99005	400.0	1	1	2	0.0	0.0	1	0.215	0.442	5.613	5.488	111.0
5555.5557	400.0	1	3	201.99005	400.0	1	1	2	0.0	0.0	1	0.215	0.442	5.458	5.498	111.0
5555.5557	400.0	1	3	201.99005	400.0	1	1	2	0.0	0.0	1	0.215	0.442	5.456	5.503	111.0
5555.5557	400.0	1	3	201.99005	400.0	1	1	2	0.0	0.0	1	0.215	0.442	5.542	5.503	111.0
5555.5557	400.0	1	3	201.99005	400.0	1	1	2	0.0	0.0	1	0.215	0.442	5.481	5.51	111.0
5555.5557	400.0	1	3	201.99005	400.0	1	1	2	0.0	0.0	1	0.215	0.442	5.488	5.51	111.0
5555.5557	400.0	1	3	201.99005	400.0	1	1	2	0.0	0.0	1	0.215	0.442	5.496	5.514	111.0
5555.5557	400.0	1	3	201.99005	400.0	1	1	2	0.0	0.0	1	0.215	0.442	5.464	5.521	111.0
5555.5557	400.0	1	3	201.99005	400.0	1	1	2	0.0	0.0	1	0.215	0.442	5.476	5.521	111.0
5555.5557	400.0	1	3	201.99005	400.0	1	1	2	0.0	0.0	1	0.215	0.443	5.626	5.524	111.0
5555.5557	400.0	1	3	201.99005	400.0	1	1	2	0.0	0.0	1	0.215	0.443	5.481	5.524	111.0
5555.5557	400.0	1	3	201.99005	400.0	1	1	2	0.0	0.0	1	0.215	0.443	5.537	5.529	111.0
5555.5557	400.0	1	3	201.99005	400.0	1	1	2	0.0	0.0	1	0.215	0.443	5.525	5.533	111.0
5555.5557	400.0	1	3	201.99005	400.0	1	1	2	0.0	0.0	1	0.215	0.443	5.552	5.535	111.0
5555.5557	400.0	1	3	201.99005	400.0	1	1	2	0.0	0.0	1	0.215	0.443	5.525	5.535	111.0
5555.5557	400.0	1	3	201.99005	400.0	1	1	2	0.0	0.0	1	0.215	0.443	5.514	5.54	111.0
5555.5557	400.0	1	3	201.99005	400.0	1	1	2	0.0	0.0	1	0.215	0.444	5.608	5.54	111.0
5555.5557	400.0	1	3	201.99005	400.0	1	1	2	0.0	0.0	1	0.215	0.445	5.612	5.541	111.0
5555.5557	400.0	1	3	201.99005	400.0	1	1	2	0.0	0.0	1	0.215	0.446	5.602	5.544	111.0
5555.5557	400.0	1	3	201.99005	400.0	1	1	2	0.0	0.0	1	0.215	0.446	5.532	5.544	111.0
5555.5557	400.0	1	3	201.99005	400.0	1	1	2	0.0	0.0	1	0.215	0.447	5.486	5.547	111.0
5555.5557	400.0	1	3	201.99005	400.0	1	1	2	0.0	0.0	1	0.215	0.449	5.614	5.547	111.0
5555.5557	400.0	1	3	201.99005	400.0	1	1	2	0.0	0.0	1	0.215	0.449	5.436	5.547	111.0
5555.5557	400.0	1	3	201.99005	400.0	1	1	2	0.0	0.0	1	0.215	0.45	5.523	5.549	111.0
5555.5557	400.0	1	3	201.99005	400.0	1	1	2	0.0	0.0	1	0.215	0.451	5.489	5.549	111.0
5555.5557	400.0	1	3	201.99005	400.0	1	1	2	0.0	0.0	1	0.215	0.452	5.589	5.55	111.0
5555.5557	400.0	1	3	201.99005	400.0	1	1	2	0.0	0.0	1	0.215	0.453	5.589	5.55	111.0
5555.5557	400.0	1	3	201.99005	400.0	1	1	2	0.0	0.0	1	0.215	0.453	5.489	5.55	111.0
5555.5557	400.0	1	3	201.99005	400.0	1	1	2	0.0	0.0	1	0.215	0.453	5.333	5.552	111.0
5555.5557	400.0	1	3	201.99005	400.0	1	1	2	0.0	0.0	1	0.215	0.454	5.532	5.552	111.0
5555.5557	400.0	1	3	201.99005	400.0	1	1	2	0.0	0.0	1	0.215	0.455	5.542	5.553	111.0
5555.5557	400.0	1	3	201.99005	400.0	1	1	2	0.0	0.0	1	0.215	0.456	5.544	5.554	111.0
5555.5557	400.0	1	3	201.99005	400.0	1	1	2	0.0	0.0	1	0.215	0.457	5.545	5.554	111.0
5555.5557	400.0	1	3	201.99005	400.0	1	1	2	0.0	0.0	1	0.215	0.458	5.586	5.555	111.0
5555.5557	400.0	1	3	201.99005	400.0	1	1	2	0.0	0.0	1	0.215	0.46	5.57	5.555	111.0
5555.5557	400.0	1	3	201.99005	400.0	1	1	2	0.0	0.0	1	0.215	0.46	5.491	5.555	111.0
5555.5557	400.0	1	3	201.99005	400.0	1	1	2	0.0	0.0	1	0.215	0.46	5.523	5.556	111.0
5555.5557	400.0	1	3	201.99005	400.0	1	1	2	0.0	0.0	1	0.215	0.461	5.651	5.556	111.0
5555.5557	400.0	1	3	201.99005	400.0	1	1	2	0.0	0.0	1	0.215	0.46	5.495	5.556	111.0
5555.5557	400.0	1	3	201.99005	400.0	1	1	2	0.0	0.0	1	0.215	0.461	5.578	5.557	111.0
5555.5557	400.0	1	3	201.99005	400.0	1	1	2	0.0	0.0	1	0.215	0.46	5.478	5.557	111.0
5555.5557	400.0	1	3	201.99005	400.0	1	1	2	0.0	0.0	1	0.215	0.461	5.594	5.559	111.0
5555.5557	400.0	1	3	201.99005	400.0	1	1	2	0.0	0.0	1	0.215	0.46	5.551	5.559	111.0
5555.5557	400.0	1	3	201.99005	400.0	1	1	2	0.0	0.0	1	0.215	0.46	5.544	5.559	111.0
5555.5557	400.0	1	3	201.99005	400.0	1	1	2	0.0	0.0	1	0.215	0.461	5.607	5.559	111.0
5555.5557	400.0	1	3	201.99005	400.0	1	1	2	0.0	0.0	1	0.215	0.46	5.507	5.559	111.0
5555.5557	400.0	1	3	201.99005	400.0	1	1	2	0.0	0.0	1	0.215	0.46	5.547	5.56	111.0
5555.5557	400.0	1	3	201.99005	400.0	1	1	2	0.0	0.0	1	0.215	0.46	5.546	5.56	111.0
5555.5557	400.0	1	3	201.99005	400.0	1	1	2	0.0	0.0	1	0.215	0.461	5.56	5.56	111.0
5555.5557	400.0	1	3	201.99005	400.0	1	1	2	0.0	0.0	1	0.215	0.46	5.39	5.56	111.0
5555.5557	400.0	1	3	201.99005	400.0	1	1	2	0.0	0.0	1	0.215	0.461	5.635	5.56	111.0
5555.5557	400.0	1	3	201.99005	400.0	1	1	2	0.0	0.0	1	0.215	0.461	5.596	5.56	111.0
5555.5557	400.0	1	3	201.99005	400.0	1	1	2	0.0	0.0	1	0.215	0.461	5.569	5.561	111.0
5555.5557	400.0	1	3	201.99005	400.0	1	1	2	0.0	0.0	1	0.215	0.461	5.573	5.561	111.0
5555.5557	400.0	1	3	201.99005	400.0	1	1	2	0.0	0.0	1	0.215	0.46	5.538	5.561	111.0
5555.5557	400.0	1	3	201.99005	400.0	1	1	2	0.0	0.0	1	0.215	0.461	5.562	5.561	111.0
5555.5557	400.0	1	3	201.99005	400.0	1	1	2	0.0	0.0	1	0.215	0.46	5.517	5.561	111.0
5555.5557	400.0	1	3	201.99005	400.0	1	1	2	0.0	0.0	1	0.215	0.461	5.624	5.561	111.0
5555.5557	400.0	1	3	201.99005	400.0	1	1	2	0.0	0.0	1	0.215	0.461	5.623	5.561	111.0
5555.5557	400.0	1	3	201.99005	400.0	1	1	2	0.0	0.0	1	0.215	0.461	5.571	5.561	111.0
5555.5557	400.0	1	3	201.99005	400.0	1	1	2	0.0	0.0	1	0.215	0.461	5.586	5.561	111.0
5555.5557	400.0	1	3	201.99005	400.0	1	1	2	0.0	0.0	1	0.215	0.46	5.527	5.562	111.0
5555.5557	400.0	1	3	201.99005	400.0	1	1	2	0.0	0.0	1	0.215	0.461	5.588	5.562	111.0
5555.5557	400.0	1	3	201.99005	400.0	1	1	2	0.0	0.0	1	0.215	0.461	5.605	5.562	111.0
5555.5557	400.0	1	3	201.99005	400.0	1	1	2	0.0	0.0	1	0.215	0.46	5.476	5.562	111.0
5555.5557	400.0	1	3	201.99005	400.0	1	1	2	0.0	0.0	1	0.215	0.461	5.584	5.562	111.0
5555.5557	400.0	1	3	201.99005	400.0	1	1	2	0.0	0.0	1	0.215	0.461	5.606	5.562	111.0
5555.5557	400.0	1	3	201.99005	400.0	1	1	2	0.0	0.0	1	0.215	0.461	5.579	5.562	111.0
5555.5557	400.0	1	3	201.99005	400.0	1	1	2	0.0	0.0	1	0.215	0.46	5.515	5.562	111.0
5555.5557	400.0	1	3	201.99005	400.0	1	1	2	0.0	0.0	1	0.215	0.461	5.6	5.562	111.0
5555.5557	400.0	1	3	201.99005	400.0	1	1	2	0.0	0.0	1	0.215	0.46	5.528	5.562	111.0
5555.5557	400.0	1	3	201.99005	400.0	1	1	2	0.0	0.0	1	0.215	0.46	5.488	5.562	111.0
5555.5557	400.0	1	3	201.99005	400.0	1	1	2	0.0	0.0	1	0.215	0.46	5.55	5.562	111.0
5555.5557	400.0	1	3	201.99005	400.0	1	1	2	0.0	0.0	1	0.215	0.46	5.486	5.562	111.0
5555.5557	400.0	1	3	201.99005	400.0	1	1	2	0.0	0.0	1	0.215	0.46	5.498	5.562	111.0
5555.5557	400.0	1	3	201.99005	400.0	1	1	2	0.0	0.0	1	0.215	0.46	5.517	5.562	111.0
5555.5557	400.0	1	3	201.99005	400.0	1	1	2	0.0	0.0	1	0.215	0.46	5.53	5.562	111.0
5555.5557	400.0	1	3	201.99005	400.0	1	1	2	0.0	0.0	1	0.215	0.461	5.587	5.562	111.0
5555.5557	400.0	1	3	201.99005	400.0	1	1	2	0.0	0.0	1	0.215	0.46	5.504	5.562	111.0
5555.5557	400.0	1	3	201.99005	400.0	1	1	2	0.0	0.0	1	0.215	0.461	5.599	5.562	111.0
5555.5557	400.0	1	3	201.99005	400.0	1	1	2	0.0	0.0	1	0.215	0.461	5.632	5.562	111.0
5555.5557	400.0	1	3	201.99005	400.0	1	1	2	0.0	0.0	1	0.215	0.461	5.628	5.562	111.0
5555.5557	400.0	1	3	201.99005	400.0	1	1	2	0.0	0.0	1	0.215	0.46	5.534	5.562	111.0
5555.5557	400.0	1	3	201.99005	400.0	1	1	2	0.0	0.0	1	0.215	0.46	5.53	5.562	111.0
5555.5557	400.0	1	3	201.99005	400.0	1	1	2	0.0	0.0	1	0.215	0.461	5.598	5.562	111.0
5555.5557	400.0	1	3	201.99005	400.0	1	1	2	0.0	0.0	1	0.215	0.461	5.612	5.562	111.0
5555.5557	400.0	1	3	201.99005	400.0	1	1	2	0.0	0.0	1	0.215	0.461	5.588	5.562	111.0
5555.5557	400.0	1	3	201.99005	400.0	1	1	2	0.0	0.0	1	0.215	0.461	5.563	5.562	111.0
5555.5557	400.0	1	3	201.99005	400.0	1	1	2	0.0	0.0	1	0.215	0.46	5.55	5.562	111.0
5555.5557	400.0	1	3	201.99005	400.0	1	1	2	0.0	0.0	1	0.215	0.462	5.821	5.562	111.0
5555.5557	400.0	1	3	201.99005	400.0	1	1	2	0.0	0.0	1	0.215	0.461	5.624	5.562	111.0
5555.5557	400.0	1	3	201.99005	400.0	1	1	2	0.0	0.0	1	0.215	0.46	5.552	5.562	111.0
5555.5557	400.0	1	3	201.99005	400.0	1	1	2	0.0	0.0	1	0.215	0.46	5.552	5.562	111.0
5555.5557	400.0	1	3	201.99005	400.0	1	1	2	0.0	0.0	1	0.215	0.46	5.556	5.562	111.0
5555.5557	400.0	1	3	201.99005	400.0	1	1	2	0.0	0.0	1	0.215	0.46	5.555	5.562	111.0
5555.5557	400.0	1	3	201.99005	400.0	1	1	2	0.0	0.0	1	0.215	0.461	5.583	5.562	111.0
5555.5557	400.0	1	3	201.99005	400.0	1	1	2	0.0	0.0	1	0.215	0.46	5.556	5.562	111.0
5555.5557	400.0	1	3	201.99005	400.0	1	1	2	0.0	0.0	1	0.215	0.461	5.602	5.562	111.0
5555.5557	400.0	1	3	201.99005	400.0	1	1	2	0.0	0.0	1	0.215	0.461	5.569	5.562	111.0
5555.5557	400.0	1	3	201.99005	400.0	1	1	2	0.0	0.0	1	0.215	0.461	5.597	5.562	111.0
5555.5557	400.0	1	3	201.99005	400.0	1	1	2	0.0	0.0	1	0.215	0.461	5.614	5.562	111.0
5555.5557	400.0	1	3	201.99005	400.0	1	1	2	0.0	0.0	1	0.215	0.46	5.524	5.562	111.0
5555.5557	400.0	1	3	201.99005	400.0	1	1	2	0.0	0.0	1	0.215	0.46	5.532	5.562	111.0
5555.5557	400.0	1	3	201.99005	400.0	1	1	2	0.0	0.0	1	0.215	0.461	5.648	5.562	111.0
5555.5557	400.0	1	3	201.99005	400.0	1	1	2	0.0	0.0	1	0.215	0.461	5.561	5.562	111.0
5555.5557	400.0	1	3	201.99005	400.0	1	1	2	0.0	0.0	1	0.215	0.46	5.545	5.562	111.0
5555.5557	400.0	1	3	201.99005	400.0	1	1	2	0.0	0.0	1	0.215	0.461	5.581	5.562	111.0
5555.5557	400.0	1	3	201.99005	400.0	1	1	2	0.0	0.0	1	0.215	0.461	5.602	5.562	111.0
5555.5557	400.0	1	3	201.99005	400.0	1	1	2	0.0	0.0	1	0.215	0.46	5.515	5.562	111.0
5555.5557	400.0	1	3	201.99005	400.0	1	1	2	0.0	0.0	1	0.215	0.461	5.677	5.562	111.0
5555.5557	400.0	1	3	201.99005	400.0	1	1	2	0.0	0.0	1	0.215	0.461	5.64	5.562	111.0
5555.5557	400.0	1	3	201.99005	400.0	1	1	2	0.0	0.0	1	0.215	0.461	5.576	5.562	111.0
5555.5557	400.0	1	3	201.99005	400.0	1	1	2	0.0	0.0	1	0.215	0.46	5.548	5.562	111.0
5555.5557	400.0	1	3	201.99005	400.0	1	1	2	0.0	0.0	1	0.215	0.46	5.533	5.562	111.0
5555.5557	400.0	1	3	201.99005	400.0	1	1	2	0.0	0.0	1	0.215	0.461	5.56	5.562	111.0
5555.5557	400.0	1	3	201.99005	400.0	1	1	2	0.0	0.0	1	0.215	0.461	5.558	5.562	111.0
5555.5557	400.0	1	3	201.99005	400.0	1	1	2	0.0	0.0	1	0.215	0.461	5.573	5.562	111.0
5555.5557	400.0	1	3	201.99005	400.0	1	1	2	0.0	0.0	1	0.215	0.46	5.472	5.562	111.0
5555.5557	400.0	1	3	201.99005	400.0	1	1	2	0.0	0.0	1	0.215	0.461	5.597	5.562	111.0
5555.5557	400.0	1	3	201.99005	400.0	1	1	2	0.0	0.0	1	0.215	0.46	5.532	5.562	111.0
5555.5557	400.0	1	3	201.99005	400.0	1	1	2	0.0	0.0	1	0.215	0.461	5.568	5.562	111.0
5555.5557	400.0	1	3	201.99005	400.0	1	1	2	0.0	0.0	1	0.215	0.46	5.521	5.562	111.0
5555.5557	400.0	1	3	201.99005	400.0	1	1	2	0.0	0.0	1	0.215	0.46	5.553	5.562	111.0
5555.5557	400.0	1	3	201.99005	400.0	1	1	2	0.0	0.0	1	0.215	0.46	5.498	5.562	111.0
5555.5557	400.0	1	3	201.99005	400.0	1	1	2	0.0	0.0	1	0.215	0.46	5.539	5.562	111.0
5555.5557	400.0	1	3	201.99005	400.0	1	1	2	0.0	0.0	1	0.215	0.46	5.379	5.562	111.0
5555.5557	400.0	1	3	201.99005	400.0	1	1	2	0.0	0.0	1	0.215	0.461	5.583	5.562	111.0
5555.5557	400.0	1	3	201.99005	400.0	1	1	2	0.0	0.0	1	0.215	0.461	5.567	5.562	111.0
5555.5557	400.0	1	3	201.99005	400.0	1	1	2	0.0	0.0	1	0.215	0.461	5.645	5.562	111.0
5555.5557	400.0	1	3	201.99005	400.0	1	1	2	0.0	0.0	1	0.215	0.46	5.528	5.562	111.0
5555.5557	400.0	1	3	201.99005	400.0	1	1	2	0.0	0.0	1	0.215	0.461	5.581	5.562	111.0
5555.5557	400.0	1	3	201.99005	400.0	1	1	2	0.0	0.0	1	0.215	0.461	5.585	5.562	111.0
5555.5557	400.0	1	3	201.99005	400.0	1	1	2	0.0	0.0	1	0.215	0.46	5.521	5.562	111.0
5555.5557	400.0	1	3	201.99005	400.0	1	1	2	0.0	0.0	1	0.215	0.461	5.606	5.562	111.0
5555.5557	400.0	1	3	201.99005	400.0	1	1	2	0.0	0.0	1	0.215	0.46	5.522	5.562	111.0
5555.5557	400.0	1	3	201.99005	400.0	1	1	2	0.0	0.0	1	0.215	0.46	5.475	5.562	111.0
5555.5557	400.0	1	3	201.99005	400.0	1	1	2	0.0	0.0	1	0.215	0.46	5.552	5.562	111.0
5555.5557	400.0	1	3	201.99005	400.0	1	1	2	0.0	0.0	1	0.215	0.461	5.566	5.562	111.0
5555.5557	400.0	1	3	201.99005	400.0	1	1	2	0.0	0.0	1	0.215	0.461	5.569	5.562	111.0
5555.5557	400.0	1	3	201.99005	400.0	1	1	2	0.0	0.0	1	0.215	0.46	5.525	5.562	111.0
5555.5557	400.0	1	3	201.99005	400.0	1	1	2	0.0	0.0	1	0.215	0.46	5.519	5.562	111.0
5555.5557	400.0	1	3	201.99005	400.0	1	1	2	0.0	0.0	1	0.215	0.461	5.561	5.562	111.0
0.0	0.0	1	3	201.99005	400.0	1	1	2	0.0	0.0	0	0.215	0.46	5.508	5.562	111.0
0.0	0.0	1	3	201.99005	400.0	1	1	2	0.0	0.0	0	0.215	0.46	5.537	5.562	111.0
0.0	0.0	1	3	201.99005	400.0	1	1	2	0.0	0.0	0	0.215	0.46	5.467	5.562	111.0
0.0	0.0	1	3	201.99005	400.0	1	1	2	0.0	0.0	0	0.215	0.461	5.562	5.562	111.0
0.0	0.0	1	3	201.99005	400.0	1	1	2	0.0	0.0	0	0.215	0.461	5.582	5.562	111.0
0.0	0.0	1	3	201.99005	400.0	1	1	2	0.0	0.0	0	0.215	0.458	5.106	5.169	111.0
0.0	0.0	1	3	201.99005	400.0	1	1	2	0.0	0.0	0	0.214	0.45	4.408	4.463	111.0
0.0	0.0	1	3	201.99005	400.0	1	1	2	0.0	0.0	0	0.214	0.442	4.463	4.463	111.0
0.0	0.0	1	3	201.99005	400.0	1	1	2	0.0	0.0	0	0.214	0.43	3.901	3.854	111.0
0.0	0.0	1	3	201.99005	400.0	1	1	2	0.0	0.0	0	0.214	0.417	3.577	3.581	111.0
0.0	0.0	1	3	201.99005	400.0	1	1	2	0.0	0.0	0	0.214	0.405	3.607	3.581	111.0
0.0	0.0	1	3	201.99005	400.0	1	1	2	0.0	0.0	0	0.214	0.39	3.111	3.093	111.0
0.0	0.0	1	3	201.99005	400.0	1	1	2	0.0	0.0	0	0.214	0.376	3.099	3.093	111.0
0.0	0.0	1	3	201.99005	400.0	1	1	2	0.0	0.0	0	0.214	0.362	2.787	2.874	111.0
0.0	0.0	1	3	201.99005	400.0	1	1	2	0.0	0.0	0	0.214	0.347	2.451	2.482	111.0
0.0	0.0	1	3	201.99005	400.0	1	1	2	0.0	0.0	0	0.214	0.334	2.473	2.482	111.0
0.0	0.0	1	3	201.99005	400.0	1	1	2	0.0	0.0	0	0.213	0.318	2.117	2.143	111.0
0.0	0.0	1	3	201.99005	400.0	1	1	2	0.0	0.0	0	0.213	0.303	1.861	1.992	111.0
0.0	0.0	1	3	201.99005	400.0	1	1	2	0.0	0.0	0	0.213	0.29	2.013	1.992	111.0
0.0	0.0	1	3	201.99005	400.0	1	1	2	0.0	0.0	0	0.213	0.275	1.619	1.72	111.0
0.0	0.0	1	3	201.99005	400.0	1	1	2	0.0	0.0	0	0.213	0.263	1.774	1.599	111.0
0.0	0.0	1	3	201.99005	400.0	1	1	2	0.0	0.0	0	0.213	0.25	1.564	1.599	111.0
0.0	0.0	1	3	201.99005	400.0	1	1	2	0.0	0.0	0	0.213	0.235	1.191	1.381	111.0
0.0	0.0	1	3	201.99005	400.0	1	1	2	0.0	0.0	0	0.213	0.223	1.336	1.381	111.0
0.0	0.0	1	3	201.99005	400.0	1	1	2	0.0	0.0	0	0.213	0.211	1.281	1.283	111.0
0.0	0.0	1	3	201.99005	400.0	1	1	2	0.0	0.0	0	0.213	0.199	1.119	1.107	111.0
0.0	0.0	1	3	201.99005	400.0	1	1	2	0.0	0.0	0	0.213	0.188	1.155	1.107	111.0
0.0	0.0	1	3	201.99005	400.0	1	1	2	0.0	0.0	0	0.213	0.178	1.053	1.029	111.0
0.0	0.0	1	3	201.99005	400.0	1	1	2	0.0	0.0	0	0.212	0.169	0.957	0.888	111.0
0.0	0.0	1	3	201.99005	400.0	1	1	2	0.0	0.0	0	0.212	0.158	0.929	0.888	111.0
0.0	0.0	1	3	201.99005	400.0	1	1	2	0.0	0.0	0	0.212	0.15	0.778	0.767	111.0
0.0	0.0	1	3	201.99005	400.0	1	1	2	0.0	0.0	0	0.212	0.142	0.752	0.767	111.0
0.0	0.0	1	3	201.99005	400.0	1	1	2	0.0	0.0	0	0.212	0.133	0.717	0.712	111.0
0.0	0.0	1	3	201.99005	400.0	1	1	2	0.0	0.0	0	0.212	0.126	0.563	0.615	111.0
0.0	0.0	1	3	201.99005	400.0	1	1	2	0.0	0.0	0	0.212	0.118	0.604	0.615	111.0
0.0	0.0	1	3	201.99005	400.0	1	1	2	0.0	0.0	0	0.212	0.112	0.614	0.572	111.0
0.0	0.0	1	3	201.99005	400.0	1	1	2	0.0	0.0	0	0.212	0.106	0.532	0.572	111.0
0.0	0.0	1	3	201.99005	400.0	1	1	2	0.0	0.0	0	0.212	0.099	0.486	0.493	111.0
0.0	0.0	1	3	201.99005	400.0	1	1	2	0.0	0.0	0	0.212	0.093	0.266	0.458	111.0
0.0	0.0	1	3	201.99005	400.0	1	1	2	0.0	0.0	0	0.212	0.087	0.458	0.458	111.0
0.0	0.0	1	3	201.99005	400.0	1	1	2	0.0	0.0	0	0.212	0.081	0.418	0.396	111.0
0.0	0.0	1	3	201.99005	400.0	1	1	2	0.0	0.0	0	0.212	0.077	0.484	0.368	111.0
0.0	0.0	1	3	201.99005	400.0	1	1	2	0.0	0.0	0	0.212	0.073	0.38	0.368	111.0
0.0	0.0	1	3	201.99005	400.0	1	1	2	0.0	0.0	0	0.212	0.069	0.315	0.317	111.0
0.0	0.0	1	3	201.99005	400.0	1	1	2	0.0	0.0	0	0.211	0.065	0.36	0.317	111.0
0.0	0.0	1	3	201.99005	400.0	1	1	2	0.0	0.0	0	0.211	0.061	0.262	0.296	111.0
0.0	0.0	1	3	201.99005	400.0	1	1	2	0.0	0.0	0	0.211	0.057	0.079	0.254	111.0
0.0	0.0	1	3	201.99005	400.0	1	1	2	0.0	0.0	0	0.211	0.053	0.225	0.254	111.0
0.0	0.0	1	3	201.99005	400.0	1	1	2	0.0	0.0	0	0.211	0.049	0.242	0.236	111.0
0.0	0.0	1	3	201.99005	400.0	1	1	2	0.0	0.0	0	0.211	0.045	0.207	0.204	111.0
0.0	0.0	1	3	201.99005	400.0	1	1	2	0.0	0.0	0	0.211	0.041	0.242	0.204	111.0
0.0	0.0	1	3	201.99005	400.0	1	1	2	0.0	0.0	0	0.211	0.038	0.227	0.189	111.0
0.0	0.0	1	3	201.99005	400.0	1	1	2	0.0	0.0	0	0.211	0.036	0.178	0.189	111.0
0.0	0.0	1	3	201.99005	400.0	1	1	2	0.0	0.0	0	0.211	0.034	0.171	0.189	111.0
0.0	0.0	1	3	201.99005	400.0	1	1	2	0.0	0.0	0	0.211	0.033	0.137	0.152	111.0
0.0	0.0	1	3	201.99005	400.0	1	1	2	0.0	0.0	0	0.211	0.031	0.073	0.152	111.0
0.0	0.0	1	3	201.99005	400.0	1	1	2	0.0	0.0	0	0.211	0.029	0.174	0.141	111.0
0.0	0.0	1	3	201.99005	400.0	1	1	2	0.0	0.0	0	0.211	0.027	0.139	0.121	111.0
0.0	0.0	1	3	201.99005	400.0	1	1	2	0.0	0.0	0	0.211	0.025	0.078	0.121	111.0
0.0	0.0	1	3	201.99005	400.0	1	1	2	0.0	0.0	0	0.211	0.023	0.108	0.113	111.0
0.0	0.0	1	3	201.99005	400.0	1	1	2	0.0	0.0	0	0.211	0.021	0.211	0.097	111.0
0.0	0.0	1	3	201.99005	400.0	1	1	2	0.0	0.0	0	0.211	0.02	0.174	0.097	111.0
0.0	0.0	1	3	201.99005	400.0	1	1	2	0.0	0.0	0	0.211	0.02	0.074	0.084	111.0
0.0	0.0	1	3	201.99005	400.0	1	1	2	0.0	0.0	0	0.211	0.02	0.039	0.084	111.0
0.0	0.0	1	3	201.99005	400.0	1	1	2	0.0	0.0	0	0.211	0.019	-0.018	0.078	111.0
0.0	0.0	1	3	201.99005	400.0	1	1	2	0.0	0.0	0	0.211	0.019	0.098	0.067	111.0
0.0	0.0	1	3	201.99005	400.0	1	1	2	0.0	0.0	0	0.211	0.019	0.1	0.067	111.0
0.0	0.0	1	3	201.99005	400.0	1	1	2	0.0	0.0	0	0.211	0.019	0.055	0.062	111.0
0.0	0.0	1	3	201.99005	400.0	1	1	2	0.0	0.0	0	0.211	0.019	0.069	0.053	111.0
0.0	0.0	1	3	201.99005	400.0	1	1	2	0.0	0.0	0	0.211	0.019	0.061	0.053	111.0
0.0	0.0	1	3	201.99005	400.0	1	1	2	0.0	0.0	0	0.211	0.019	0.062	0.049	111.0
0.0	0.0	1	3	201.99005	400.0	1	1	2	0.0	0.0	0	0.211	0.019	0.028	0.049	111.0
0.0	0.0	1	3	201.99005	400.0	1	1	2	0.0	0.0	0	0.211	0.019	0.0	0.043	111.0
0.0	0.0	1	3	201.99005	400.0	1	1	2	0.0	0.0	0	0.211	0.019	0.085	0.039	111.0
0.0	0.0	1	3	201.99005	400.0	1	1	2	0.0	0.0	0	0.211	0.018	0.07	0.039	111.0
0.0	0.0	1	3	201.99005	400.0	1	1	2	0.0	0.0	0	0.211	0.018	0.033	0.034	111.0
0.0	0.0	1	3	201.99005	400.0	1	1	2	0.0	0.0	0	0.211	0.018	0.055	0.034	111.0
0.0	0.0	1	3	201.99005	400.0	1	1	2	0.0	0.0	0	0.211	0.018	0.147	0.031	111.0
0.0	0.0	1	3	201.99005	400.0	1	1	2	0.0	0.0	0	0.211	0.018	0.028	0.027	111.0
0.0	0.0	1	3	201.99005	400.0	1	1	2	0.0	0.0	0	0.211	0.018	0.059	0.027	111.0
0.0	0.0	1	3	201.99005	400.0	1	1	2	0.0	0.0	0	0.211	0.017	0.004	0.025	111.0
0.0	0.0	1	3	201.99005	400.0	1	1	2	0.0	0.0	0	0.211	0.017	0.026	0.021	111.0
0.0	0.0	1	3	201.99005	400.0	1	1	2	0.0	0.0	0	0.211	0.017	0.028	0.021	111.0
0.0	0.0	1	3	201.99005	400.0	1	1	2	0.0	0.0	0	0.211	0.017	0.046	0.018	111.0
0.0	0.0	1	3	201.99005	400.0	1	1	2	0.0	0.0	0	0.21	0.017	0.02	0.018	111.0
0.0	0.0	1	3	201.99005	400.0	1	1	2	0.0	0.0	0	0.21	0.015	-0.025	0.017	111.0
0.0	0.0	1	3	201.99005	400.0	1	1	2	0.0	0.0	0	0.21	0.015	0.039	0.014	111.0
0.0	0.0	1	3	201.99005	400.0	1	1	2	0.0	0.0	0	0.21	0.014	-0.077	0.014	111.0
0.0	0.0	1	3	201.99005	400.0	1	1	2	0.0	0.0	0	0.21	0.014	0.024	0.013	111.0
0.0	0.0	1	3	201.99005	400.0	1	1	2	0.0	0.0	0	0.21	0.014	-0.001	0.011	111.0
0.0	0.0	1	3	201.99005	400.0	1	1	2	0.0	0.0	0	0.21	0.013	-0.085	0.011	111.0
0.0	0.0	1	3	201.99005	400.0	1	1	2	0.0	0.0	0	0.21	0.012	0.073	0.009	111.0
0.0	0.0	1	3	201.99005	400.0	1	1	2	0.0	0.0	0	0.21	0.011	-0.015	0.009	111.0
0.0	0.0	1	3	201.99005	400.0	1	1	2	0.0	0.0	0	0.21	0.011	0.011	0.009	111.0
0.0	0.0	1	3	201.99005	400.0	1	1	2	0.0	0.0	0	0.21	0.011	0.011	0.007	111.0
0.0	0.0	1	3	201.99005	400.0	1	1	2	0.0	0.0	0	0.21	0.011	-0.006	0.007	111.0
0.0	0.0	1	3	201.99005	400.0	1	1	2	0.0	0.0	0	0.21	0.011	0.006	0.007	111.0
0.0	0.0	1	3	201.99005	400.0	1	1	2	0.0	0.0	0	0.21	0.011	0.02	0.006	111.0
0.0	0.0	1	3	201.99005	400.0	1	1	2	0.0	0.0	0	0.21	0.01	-0.021	0.006	111.0
0.0	0.0	1	3	201.99005	400.0	1	1	2	0.0	0.0	0	0.21	0.01	0.026	0.005	111.0
0.0	0.0	1	3	201.99005	400.0	1	1	2	0.0	0.0	0	0.21	0.01	-0.006	0.005	111.0
0.0	0.0	1	3	201.99005	400.0	1	1	2	0.0	0.0	0	0.21	0.01	0.028	0.004	111.0
0.0	0.0	1	3	201.99005	400.0	1	1	2	0.0	0.0	0	0.21	0.01	0.028	0.003	111.0
0.0	0.0	1	3	201.99005	400.0	1	1	2	0.0	0.0	0	0.21	0.01	0.006	0.003	111.0
0.0	0.0	1	3	201.99005	400.0	1	1	2	0.0	0.0	0	0.21	0.009	-0.019	0.003	111.0
0.0	0.0	1	3	201.99005	400.0	1	1	2	0.0	0.0	0	0.21	0.008	0.0	0.002	111.0
0.0	0.0	1	3	201.99005	400.0	1	1	2	0.0	0.0	0	0.21	0.007	-0.03	0.002	111.0
0.0	0.0	1	3	201.99005	400.0	1	1	2	0.0	0.0	0	0.21	0.006	0.0	0.002	111.0
0.0	0.0	1	3	201.99005	400.0	1	1	2	0.0	0.0	0	0.21	0.006	0.015	0.002	111.0
0.0	0.0	1	3	201.99005	400.0	1	1	2	0.0	0.0	0	0.21	0.006	-0.003	0.002	111.0
0.0	0.0	1	3	201.99005	400.0	1	1	2	0.0	0.0	0	0.21	0.006	0.02	0.001	111.0
0.0	0.0	1	3	201.99005	400.0	1	1	2	0.0	0.0	0	0.21	0.006	0.017	0.001	111.0
0.0	0.0	1	3	201.99005	400.0	1	1	2	0.0	0.0	0	0.21	0.006	0.009	0.001	111.0
0.0	0.0	1	3	201.99005	400.0	1	1	2	0.0	0.0	0	0.21	0.006	0.013	0.001	111.0
0.0	0.0	1	3	201.99005	400.0	1	1	2	0.0	0.0	0	0.21	0.006	0.039	0.001	111.0
0.0	0.0	1	3	201.99005	400.0	1	1	2	0.0	0.0	0	0.21	0.006	0.006	0.001	111.0
0.0	0.0	1	3	201.99005	400.0	1	1	2	0.0	0.0	0	0.21	0.004	-0.019	0.001	111.0
0.0	0.0	1	3	201.99005	400.0	1	1	2	0.0	0.0	0	0.21	0.003	-0.034	0.0	111.0
0.0	0.0	1	3	201.99005	400.0	1	1	2	0.0	0.0	0	0.21	0.002	-0.027	0.0	111.0
0.0	0.0	1	3	201.99005	400.0	1	1	2	0.0	0.0	0	0.21	0.001	-0.017	0.0	111.0
0.0	0.0	1	3	201.99005	400.0	1	1	2	0.0	0.0	0	0.21	0.001	-0.01	0.0	111.0
0.0	0.0	1	3	201.99005	400.0	1	1	2	0.0	0.0	0	0.21	0.001	0.114	0.0	111.0
0.0	0.0	1	3	201.99005	400.0	1	1	2	0.0	0.0	0	0.21	0.0	-0.019	0.0	111.0
0.0	0.0	1	3	201.99005	400.0	1	1	2	0.0	0.0	0	0.21	0.0	0.039	0.0	111.0
0.0	0.0	1	3	201.99005	400.0	1	1	2	0.0	0.0	0	0.21	-0.001	-0.028	0.0	111.0
0.0	0.0	1	3	201.99005	400.0	1	1	2	0.0	0.0	0	0.21	0.0	0.004	0.0	111.0
0.0	0.0	1	3	201.99005	400.0	1	1	2	0.0	0.0	0	0.21	0.0	-0.004	0.0	111.0
0.0	0.0	1	3	201.99005	400.0	1	1	2	0.0	0.0	0	0.21	0.0	-0.002	0.0	111.0
0.0	0.0	1	3	201.99005	400.0	1	1	2	0.0	0.0	0	0.21	0.0	0.022	0.0	111.0
0.0	0.0	1	3	201.99005	400.0	1	1	2	0.0	0.0	0	0.21	0.0	0.002	0.0	111.0
0.0	0.0	1	3	201.99005	400.0	1	1	2	0.0	0.0	0	0.21	0.0	0.017	0.0	111.0
0.0	0.0	1	3	201.99005	400.0	1	1	2	0.0	0.0	0	0.21	0.0	-0.01	0.0	111.0
0.0	0.0	1	3	201.99005	400.0	1	1	2	0.0	0.0	0	0.21	-0.001	-0.019	0.0	111.0
0.0	0.0	1	3	201.99005	400.0	1	1	2	0.0	0.0	0	0.21	0.0	-0.008	0.0	111.0
0.0	0.0	1	3	201.99005	400.0	1	1	2	0.0	0.0	0	0.21	-0.001	-0.019	0.0	111.0
0.0	0.0	1	3	201.99005	400.0	1	1	2	0.0	0.0	0	0.21	-0.001	-0.015	0.0	111.0
0.0	0.0	1	3	201.99005	400.0	1	1	2	0.0	0.0	0	0.21	0.0	0.009	0.0	111.0
0.0	0.0	1	3	201.99005	400.0	1	1	2	0.0	0.0	0	0.21	-0.001	-0.015	0.0	111.0
0.0	0.0	1	3	201.99005	400.0	1	1	2	0.0	0.0	0	0.21	0.0	0.039	0.0	111.0
0.0	0.0	1	3	201.99005	400.0	1	1	2	0.0	0.0	0	0.21	0.0	0.002	0.0	111.0
0.0	0.0	1	3	201.99005	400.0	1	1	2	0.0	0.0	0	0.21	0.0	0.007	0.0	111.0
0.0	0.0	1	3	201.99005	400.0	1	1	2	0.0	0.0	0	0.21	0.0	-0.008	0.0	111.0
0.0	0.0	1	3	201.99005	400.0	1	1	2	0.0	0.0	0	0.21	0.0	0.06	0.0	111.0
0.0	0.0	1	3	201.99005	400.0	1	1	2	0.0	0.0	0	0.21	0.0	0.03	0.0	111.0
0.0	0.0	1	3	201.99005	400.0	1	1	2	0.0	0.0	0	0.21	-0.001	-0.029	0.0	111.0
0.0	0.0	1	3	201.99005	400.0	1	1	2	0.0	0.0	0	0.21	-0.001	-0.025	0.0	111.0
0.0	0.0	1	3	201.99005	400.0	1	1	2	0.0	0.0	0	0.21	0.0	-0.008	0.0	111.0
0.0	0.0	1	3	201.99005	400.0	1	1	2	0.0	0.0	0	0.21	0.0	0.004	0.0	111.0
0.0	0.0	1	3	201.99005	400.0	1	1	2	0.0	0.0	0	0.21	-0.001	-0.112	0.0	111.0
0.0	0.0	1	3	201.99005	400.0	1	1	2	0.0	0.0	0	0.21	0.0	0.004	0.0	111.0
0.0	0.0	1	3	201.99005	400.0	1	1	2	0.0	0.0	0	0.21	0.0	0.003	0.0	111.0
0.0	0.0	1	3	201.99005	400.0	1	1	2	0.0	0.0	0	0.21	-0.001	-0.015	0.0	111.0
0.0	0.0	1	3	201.99005	400.0	1	1	2	0.0	0.0	0	0.21	0.0	0.078	0.0	111.0
0.0	0.0	1	3	201.99005	400.0	1	1	2	0.0	0.0	0	0.21	0.0	0.011	0.0	111.0
0.0	0.0	1	3	201.99005	400.0	1	1	2	0.0	0.0	0	0.21	0.0	0.045	0.0	111.0
0.0	0.0	1	3	201.99005	400.0	1	1	2	0.0	0.0	0	0.21	0.0	0.022	0.0	111.0
0.0	0.0	1	3	201.99005	400.0	1	1	2	0.0	0.0	0	0.21	-0.001	-0.018	0.0	111.0
0.0	0.0	1	3	201.99005	400.0	1	1	2	0.0	0.0	0	0.211	0.0	0.046	0.0	111.0
0.0	0.0	1	3	201.99005	400.0	1	1	2	0.0	0.0	0	0.211	0.0	-0.006	0.0	111.0
0.0	0.0	1	3	201.99005	400.0	1	1	2	0.0	0.0	0	0.211	0.0	0.019	0.0	111.0
0.0	0.0	1	3	201.99005	400.0	1	1	2	0.0	0.0	0	0.211	0.0	-0.01	0.0	111.0
0.0	0.0	1	3	201.99005	400.0	1	1	2	0.0	0.0	0	0.211	0.0	-0.008	0.0	111.0
0.0	0.0	1	3	201.99005	400.0	1	1	2	0.0	0.0	0	0.211	-0.001	-0.024	0.0	111.0
0.0	0.0	1	3	201.99005	400.0	1	1	2	0.0	0.0	0	0.211	0.0	0.006	0.0	111.0
0.0	0.0	1	3	201.99005	400.0	1	1	2	0.0	0.0	0	0.211	-0.001	-0.015	0.0	111.0
0.0	0.0	1	3	201.99005	400.0	1	1	2	0.0	0.0	0	0.211	-0.001	-0.03	0.0	111.0
0.0	0.0	1	3	201.99005	400.0	1	1	2	0.0	0.0	0	0.211	0.0	0.0	0.0	111.0
0.0	0.0	1	3	201.99005	400.0	1	1	2	0.0	0.0	0	0.211	0.0	0.041	0.0	111.0
0.0	0.0	1	3	201.99005	400.0	1	1	2	0.0	0.0	0	0.211	0.0	0.019	0.0	111.0
0.0	0.0	1	3	201.99005	400.0	1	1	2	0.0	0.0	0	0.211	0.0	0.002	0.0	111.0
0.0	0.0	1	3	201.99005	400.0	1	1	2	0.0	0.0	0	0.211	0.0	0.006	0.0	111.0
0.0	0.0	1	3	201.99005	400.0	1	1	2	0.0	0.0	0	0.211	0.0	0.008	0.0	111.0
0.0	0.0	1	3	201.99005	400.0	1	1	2	0.0	0.0	0	0.211	-0.001	-0.014	0.0	111.0
0.0	0.0	1	3	201.99005	400.0	1	1	2	0.0	0.0	0	0.211	0.0	-0.005	0.0	111.0
0.0	0.0	1	3	201.99005	400.0	1	1	2	0.0	0.0	0	0.211	0.0	0.024	0.0	111.0
0.0	0.0	1	3	201.99005	400.0	1	1	2	0.0	0.0	0	0.211	0.0	0.031	0.0	111.0
0.0	0.0	1	3	201.99005	400.0	1	1	2	0.0	0.0	0	0.211	-0.001	-0.03	0.0	111.0
0.0	0.0	1	3	201.99005	400.0	1	1	2	0.0	0.0	0	0.211	0.0	0.016	0.0	111.0
0.0	0.0	1	3	201.99005	400.0	1	1	2	0.0	0.0	0	0.211	-0.001	-0.064	0.0	111.0
0.0	0.0	1	3	201.99005	400.0	1	1	2	0.0	0.0	0	0.211	0.0	0.002	0.0	111.0
0.0	0.0	1	3	201.99005	400.0	1	1	2	0.0	0.0	0	0.211	-0.001	-0.038	0.0	111.0
0.0	0.0	1	3	201.99005	400.0	1	1	2	0.0	0.0	0	0.211	0.0	0.011	0.0	111.0
0.0	0.0	1	3	201.99005	400.0	1	1	2	0.0	0.0	0	0.211	0.0	0.109	0.0	111.0
0.0	0.0	1	3	201.99005	400.0	1	1	2	0.0	0.0	0	0.211	0.0	-0.001	0.0	111.0
0.0	0.0	1	3	201.99005	400.0	1	1	2	0.0	0.0	0	0.211	-0.001	-0.029	0.0	111.0
0.0	0.0	1	3	201.99005	400.0	1	1	2	0.0	0.0	0	0.211	0.0	0.013	0.0	111.0
0.0	0.0	1	3	201.99005	400.0	1	1	2	0.0	0.0	0	0.211	0.0	-0.003	0.0	111.0
0.0	0.0	1	3	201.99005	400.0	1	1	2	0.0	0.0	0	0.211	-0.001	-0.016	0.0	111.0
0.0	0.0	1	3	201.99005	400.0	1	1	2	0.0	0.0	0	0.211	0.0	-0.003	0.0	111.0
0.0	0.0	1	3	201.99005	400.0	1	1	2	0.0	0.0	0	0.211	0.0	0.019	0.0	111.0
0.0	0.0	1	3	201.99005	400.0	1	1	2	0.0	0.0	0	0.211	-0.001	-0.018	0.0	111.0
0.0	0.0	1	3	201.99005	400.0	1	1	2	0.0	0.0	0	0.211	0.0	0.006	0.0	111.0
0.0	0.0	1	3	201.99005	400.0	1	1	2	0.0	0.0	0	0.211	0.0	-0.01	0.0	111.0
0.0	0.0	1	3	201.99005	400.0	1	1	2	0.0	0.0	0	0.211	0.0	0.026	0.0	111.0
0.0	0.0	1	3	201.99005	400.0	1	1	2	0.0	0.0	0	0.211	0.0	-0.012	0.0	111.0
0.0	0.0	1	3	201.99005	400.0	1	1	2	0.0	0.0	0	0.211	0.0	0.002	0.0	111.0
0.0	0.0	1	3	201.99005	400.0	1	1	2	0.0	0.0	0	0.211	0.0	0.048	0.0	111.0
0.0	0.0	1	3	201.99005	400.0	1	1	2	0.0	0.0	0	0.211	0.0	-0.006	0.0	111.0
0.0	0.0	1	3	201.99005	400.0	1	1	2	0.0	0.0	0	0.211	-0.001	-0.016	0.0	111.0
0.0	0.0	1	3	201.99005	400.0	1	1	2	0.0	0.0	0	0.211	-0.001	-0.017	0.0	111.0
0.0	0.0	1	3	201.99005	400.0	1	1	2	0.0	0.0	0	0.211	-0.001	-0.042	0.0	111.0
0.0	0.0	1	3	201.99005	400.0	1	1	2	0.0	0.0	0	0.211	-0.001	-0.015	0.0	111.0
0.0	0.0	1	3	201.99005	400.0	1	1	2	0.0	0.0	0	0.211	0.0	0.035	0.0	111.0
0.0	0.0	1	3	201.99005	400.0	1	1	2	0.0	0.0	0	0.211	0.0	-0.005	0.0	111.0
0.0	0.0	1	3	201.99005	400.0	1	1	2	0.0	0.0	0	0.211	-0.001	-0.015	0.0	111.0
0.0	0.0	1	3	201.99005	400.0	1	1	2	0.0	0.0	0	0.211	0.0	0.046	0.0	111.0
0.0	0.0	1	3	201.99005	400.0	1	1	2	0.0	0.0	0	0.211	0.0	0.048	0.0	111.0
0.0	0.0	1	3	201.99005	400.0	1	1	2	0.0	0.0	0	0.211	0.0	0.024	0.0	111.0
-2805.4175	-201.99005	2	3	201.99005	300.99503	0	2	2	0.0	0.0	1	0.211	0.0	-0.004	0.0	111.0
-2805.4175	-201.99005	2	3	201.99005	300.99503	0	2	2	0.0	0.0	1	0.211	-0.001	-0.05	0.0	111.0
-2805.4175	-201.99005	2	3	201.99005	300.99503	0	2	2	0.0	0.0	1	0.211	0.0	0.033	0.0	111.0
-2805.4175	-201.99005	2	3	201.99005	300.99503	0	2	2	0.0	0.0	1	0.211	-0.001	-0.176	-0.197	111.0
-2805.4175	-201.99005	2	3	201.99005	300.99503	0	2	2	0.0	0.0	1	0.211	-0.001	-0.182	-0.197	111.0
-2805.4175	-201.99005	2	3	201.99005	300.99503	0	2	2	0.0	0.0	1	0.211	-0.003	-0.364	-0.382	111.0
-2805.4175	-201.99005	2	3	201.99005	300.99503	0	2	2	0.0	0.0	1	0.211	-0.007	-0.629	-0.713	111.0
-2805.4175	-201.99005	2	3	201.99005	300.99503	0	2	2	0.0	0.0	1	0.21	-0.011	-0.717	-0.713	111.0
-2805.4175	-201.99005	2	3	201.99005	300.99503	0	2	2	0.0	0.0	1	0.21	-0.017	-0.883	-0.861	111.0
-2805.4175	-201.99005	2	3	201.99005	300.99503	0	2	2	0.0	0.0	1	0.21	-0.023	-0.955	-1.126	111.0
-2805.4175	-201.99005	2	3	201.99005	300.99503	0	2	2	0.0	0.0	1	0.21	-0.029	-1.119	-1.126	111.0
-2805.4175	-201.99005	2	3	201.99005	300.99503	0	2	2	0.0	0.0	1	0.21	-0.036	-1.209	-1.245	111.0
-2805.4175	-201.99005	2	3	201.99005	300.99503	0	2	2	0.0	0.0	1	0.21	-0.044	-1.238	-1.245	111.0
-2805.4175	-201.99005	2	3	201.99005	300.99503	0	2	2	0.0	0.0	1	0.21	-0.051	-1.46	-1.459	111.0
-2805.4175	-201.99005	2	3	201.99005	300.99503	0	2	2	0.0	0.0	1	0.21	-0.059	-1.626	-1.642	111.0
-2805.4175	-201.99005	2	3	201.99005	300.99503	0	2	2	0.0	0.0	1	0.21	-0.066	-1.642	-1.642	111.0
-2805.4175	-201.99005	2	3	201.99005	300.99503	0	2	2	0.0	0.0	1	0.21	-0.074	-1.73	-1.725	111.0
-2805.4175	-201.99005	2	3	201.99005	300.99503	0	2	2	0.0	0.0	1	0.21	-0.081	-1.769	-1.725	111.0
-2805.4175	-201.99005	2	3	201.99005	300.99503	0	2	2	0.0	0.0	1	0.21	-0.088	-1.754	-1.873	111.0
-2805.4175	-201.99005	2	3	201.99005	300.99503	0	2	2	0.0	0.0	1	0.21	-0.095	-1.928	-1.938	111.0
-2805.4175	-201.99005	2	3	201.99005	300.99503	0	2	2	0.0	0.0	1	0.21	-0.102	-1.97	-1.938	111.0
-2805.4175	-201.99005	2	3	201.99005	300.99503	0	2	2	0.0	0.0	1	0.21	-0.108	-2.044	-2.057	111.0
-2805.4175	-201.99005	2	3	201.99005	300.99503	0	2	2	0.0	0.0	1	0.21	-0.114	-2.076	-2.11	111.0
-2805.4175	-201.99005	2	3	201.99005	300.99503	0	2	2	0.0	0.0	1	0.21	-0.12	-2.102	-2.11	111.0
-2805.4175	-201.99005	2	3	201.99005	300.99503	0	2	2	0.0	0.0	1	0.21	-0.127	-2.234	-2.205	111.0
-2805.4175	-201.99005	2	3	201.99005	300.99503	0	2	2	0.0	0.0	1	0.21	-0.133	-2.209	-2.248	111.0
-2805.4175	-201.99005	2	3	201.99005	300.99503	0	2	2	0.0	0.0	1	0.21	-0.139	-2.257	-2.248	111.0
-2805.4175	-201.99005	2	3	201.99005	300.99503	0	2	2	0.0	0.0	1	0.21	-0.145	-2.489	-2.324	111.0
-2805.4175	-201.99005	2	3	201.99005	300.99503	0	2	2	0.0	0.0	1	0.209	-0.149	-2.278	-2.324	111.0
-2805.4175	-201.99005	2	3	201.99005	300.99503	0	2	2	0.0	0.0	1	0.209	-0.153	-2.397	-2.39	111.0
-2805.4175	-201.99005	2	3	201.99005	300.99503	0	2	2	0.0	0.0	1	0.209	-0.159	-2.443	-2.42	111.0
-2805.4175	-201.99005	2	3	201.99005	300.99503	0	2	2	0.0	0.0	1	0.209	-0.163	-2.419	-2.42	111.0
-2805.4175	-201.99005	2	3	201.99005	300.99503	0	2	2	0.0	0.0	1	0.209	-0.167	-2.476	-2.472	111.0
-2805.4175	-201.99005	2	3	201.99005	300.99503	0	2	2	0.0	0.0	1	0.209	-0.171	-2.471	-2.496	111.0
-2805.4175	-201.99005	2	3	201.99005	300.99503	0	2	2	0.0	0.0	1	0.209	-0.175	-2.523	-2.496	111.0
-2805.4175	-201.99005	2	3	201.99005	300.99503	0	2	2	0.0	0.0	1	0.209	-0.179	-2.643	-2.539	111.0
-2805.4175	-201.99005	2	3	201.99005	300.99503	0	2	2	0.0	0.0	1	0.209	-0.182	-2.564	-2.539	111.0
-2805.4175	-201.99005	2	3	201.99005	300.99503	0	2	2	0.0	0.0	1	0.209	-0.184	-2.571	-2.558	111.0
-2805.4175	-201.99005	2	3	201.99005	300.99503	0	2	2	0.0	0.0	1	0.209	-0.186	-2.588	-2.592	111.0
-2805.4175	-201.99005	2	3	201.99005	300.99503	0	2	2	0.0	0.0	1	0.209	-0.188	-2.569	-2.592	111.0
-2805.4175	-201.99005	2	3	201.99005	300.99503	0	2	2	0.0	0.0	1	0.209	-0.19	-2.627	-2.607	111.0
-2805.4175	-201.99005	2	3	201.99005	300.99503	0	2	2	0.0	0.0	1	0.209	-0.192	-2.642	-2.607	111.0
-2805.4175	-201.99005	2	3	201.99005	300.99503	0	2	2	0.0	0.0	1	0.209	-0.194	-2.648	-2.634	111.0
-2805.4175	-201.99005	2	3	201.99005	300.99503	0	2	2	0.0	0.0	1	0.209	-0.197	-2.635	-2.658	111.0
-2805.4175	-201.99005	2	3	201.99005	300.99503	0	2	2	0.0	0.0	1	0.209	-0.199	-2.568	-2.658	111.0
-2805.4175	-201.99005	2	3	201.99005	300.99503	0	2	2	0.0	0.0	1	0.209	-0.201	-2.641	-2.668	111.0
-2805.4175	-201.99005	2	3	201.99005	300.99503	0	2	2	0.0	0.0	1	0.209	-0.203	-2.683	-2.687	111.0
-2805.4175	-201.99005	2	3	201.99005	300.99503	0	2	2	0.0	0.0	1	0.209	-0.205	-2.79	-2.687	111.0
-2805.4175	-201.99005	2	3	201.99005	300.99503	0	2	2	0.0	0.0	1	0.209	-0.207	-2.667	-2.696	111.0
-2805.4175	-201.99005	2	3	201.99005	300.99503	0	2	2	0.0	0.0	1	0.209	-0.209	-2.71	-2.696	111.0
-2805.4175	-201.99005	2	3	201.99005	300.99503	0	2	2	0.0	0.0	1	0.209	-0.211	-2.693	-2.711	111.0
-2805.4175	-201.99005	2	3	201.99005	300.99503	0	2	2	0.0	0.0	1	0.209	-0.213	-2.735	-2.724	111.0
-2805.4175	-201.99005	2	3	201.99005	300.99503	0	2	2	0.0	0.0	1	0.209	-0.215	-2.75	-2.724	111.0
-2805.4175	-201.99005	2	3	201.99005	300.99503	0	2	2	0.0	0.0	1	0.209	-0.216	-2.639	-2.73	111.0
-2805.4175	-201.99005	2	3	201.99005	300.99503	0	2	2	0.0	0.0	1	0.209	-0.218	-2.82	-2.741	111.0
-2805.4175	-201.99005	2	3	201.99005	300.99503	1	2	2	0.0	0.0	1	0.209	-0.221	-2.918	-2.741	111.0
-2805.4175	-201.99005	2	3	201.99005	300.99503	1	2	2	0.0	0.0	1	0.209	-0.221	-2.75	-2.745	111.0
-2805.4175	-201.99005	2	3	201.99005	300.99503	1	2	2	0.0	0.0	1	0.209	-0.221	-2.747	-2.745	111.0
-2805.4175	-201.99005	2	3	201.99005	300.99503	1	2	2	0.0	0.0	1	0.209	-0.221	-2.882	-2.754	111.0
-2805.4175	-201.99005	2	3	201.99005	300.99503	1	2	2	0.0	0.0	1	0.209	-0.221	-2.727	-2.758	111.0
-2805.4175	-201.99005	2	3	201.99005	300.99503	1	2	2	0.0	0.0	1	0.209	-0.22	-2.64	-2.758	111.0
-2805.4175	-201.99005	2	3	201.99005	300.99503	1	2	2	0.0	0.0	1	0.209	-0.221	-2.808	-2.764	111.0
-2805.4175	-201.99005	2	3	201.99005	300.99503	1	2	2	0.0	0.0	1	0.209	-0.221	-2.774	-2.768	111.0
-2805.4175	-201.99005	2	3	201.99005	300.99503	1	2	2	0.0	0.0	1	0.209	-0.221	-2.784	-2.768	111.0
-2805.4175	-201.99005	2	3	201.99005	300.99503	1	2	2	0.0	0.0	1	0.209	-0.221	-2.818	-2.773	111.0
-2805.4175	-201.99005	2	3	201.99005	300.99503	1	2	2	0.0	0.0	1	0.209	-0.221	-2.779	-2.773	111.0
-2805.4175	-201.99005	2	3	201.99005	300.99503	1	2	2	0.0	0.0	1	0.209	-0.221	-2.802	-2.778	111.0
-2805.4175	-201.99005	2	3	201.99005	300.99503	1	2	2	0.0	0.0	1	0.209	-0.221	-2.709	-2.78	111.0
-2805.4175	-201.99005	2	3	201.99005	300.99503	1	2	2	0.0	0.0	1	0.209	-0.221	-2.787	-2.78	111.0
-2805.4175	-201.99005	2	3	201.99005	300.99503	1	2	2	0.0	0.0	1	0.209	-0.221	-2.779	-2.784	111.0
-2805.4175	-201.99005	2	3	201.99005	300.99503	1	2	2	0.0	0.0	1	0.209	-0.222	-2.759	-2.785	111.0
-2805.4175	-201.99005	2	3	201.99005	300.99503	1	2	2	0.0	0.0	1	0.209	-0.222	-2.79	-2.785	111.0
-2805.4175	-201.99005	2	3	201.99005	300.99503	1	2	2	0.0	0.0	1	0.209	-0.222	-2.8	-2.788	111.0
-2805.4175	-201.99005	2	3	201.99005	300.99503	1	2	2	0.0	0.0	1	0.209	-0.222	-2.825	-2.79	111.0
-2805.4175	-201.99005	2	3	201.99005	300.99503	1	2	2	0.0	0.0	1	0.209	-0.222	-2.871	-2.79	111.0
-2805.4175	-201.99005	2	3	201.99005	300.99503	1	2	2	0.0	0.0	1	0.209	-0.222	-2.828	-2.792	111.0
-2805.4175	-201.99005	2	3	201.99005	300.99503	1	2	2	0.0	0.0	1	0.209	-0.222	-2.774	-2.792	111.0
-2805.4175	-201.99005	2	3	201.99005	300.99503	1	2	2	0.0	0.0	1	0.209	-0.223	-2.811	-2.793	111.0
-2805.4175	-201.99005	2	3	201.99005	300.99503	1	2	2	0.0	0.0	1	0.209	-0.223	-2.793	-2.795	111.0
-2805.4175	-201.99005	2	3	201.99005	300.99503	1	2	2	0.0	0.0	1	0.209	-0.223	-2.766	-2.795	111.0
-2805.4175	-201.99005	2	3	201.99005	300.99503	1	2	2	0.0	0.0	1	0.209	-0.223	-2.759	-2.796	111.0
-2805.4175	-201.99005	2	3	201.99005	300.99503	1	2	2	0.0	0.0	1	0.209	-0.223	-2.889	-2.796	111.0
-2805.4175	-201.99005	2	3	201.99005	300.99503	1	2	2	0.0	0.0	1	0.209	-0.223	-2.811	-2.798	111.0
-2805.4175	-201.99005	2	3	201.99005	300.99503	1	2	2	0.0	0.0	1	0.209	-0.223	-2.771	-2.8	111.0
-2805.4175	-201.99005	2	3	201.99005	300.99503	1	2	2	0.0	0.0	1	0.209	-0.223	-2.811	-2.8	111.0
-2805.4175	-201.99005	2	3	201.99005	300.99503	1	2	2	0.0	0.0	1	0.209	-0.223	-2.812	-2.8	111.0
-2805.4175	-201.99005	2	3	201.99005	300.99503	1	2	2	0.0	0.0	1	0.209	-0.222	-2.644	-2.801	111.0
-2805.4175	-201.99005	2	3	201.99005	300.99503	1	2	2	0.0	0.0	1	0.209	-0.222	-2.763	-2.801	111.0
-2805.4175	-201.99005	2	3	201.99005	300.99503	1	2	2	0.0	0.0	1	0.209	-0.221	-2.844	-2.801	111.0
-2805.4175	-201.99005	2	3	201.99005	300.99503	1	2	2	0.0	0.0	1	0.209	-0.221	-2.773	-2.802	111.0
-2805.4175	-201.99005	2	3	201.99005	300.99503	1	2	2	0.0	0.0	1	0.209	-0.221	-2.829	-2.802	111.0
-2805.4175	-201.99005	2	3	201.99005	300.99503	1	2	2	0.0	0.0	1	0.209	-0.221	-2.851	-2.802	111.0
-2805.4175	-201.99005	2	3	201.99005	300.99503	1	2	2	0.0	0.0	1	0.209	-0.221	-2.799	-2.802	111.0
-2805.4175	-201.99005	2	3	201.99005	300.99503	1	2	2	0.0	0.0	1	0.209	-0.221	-2.823	-2.803	111.0
-2805.4175	-201.99005	2	3	201.99005	300.99503	1	2	2	0.0	0.0	1	0.209	-0.221	-2.798	-2.803	111.0
-2805.4175	-201.99005	2	3	201.99005	300.99503	1	2	2	0.0	0.0	1	0.209	-0.221	-2.832	-2.803	111.0
-2805.4175	-201.99005	2	3	201.99005	300.99503	1	2	2	0.0	0.0	1	0.209	-0.221	-2.863	-2.804	111.0
-2805.4175	-201.99005	2	3	201.99005	300.99503	1	2	2	0.0	0.0	1	0.209	-0.221	-2.788	-2.804	111.0
-2805.4175	-201.99005	2	3	201.99005	300.99503	1	2	2	0.0	0.0	1	0.209	-0.221	-2.783	-2.804	111.0
-2805.4175	-201.99005	2	3	201.99005	300.99503	1	2	2	0.0	0.0	1	0.209	-0.221	-2.788	-2.805	111.0
-2805.4175	-201.99005	2	3	201.99005	300.99503	1	2	2	0.0	0.0	1	0.209	-0.221	-2.776	-2.805	111.0
-2805.4175	-201.99005	2	3	201.99005	300.99503	1	2	2	0.0	0.0	1	0.209	-0.221	-2.841	-2.805	111.0
-2805.4175	-201.99005	2	3	201.99005	300.99503	1	2	2	0.0	0.0	1	0.209	-0.221	-2.795	-2.805	111.0
-2805.4175	-201.99005	2	3	201.99005	300.99503	1	2	2	0.0	0.0	1	0.209	-0.221	-2.797	-2.805	111.0
-2805.4175	-201.99005	2	3	201.99005	300.99503	1	2	2	0.0	0.0	1	0.209	-0.221	-2.782	-2.805	111.0
-2805.4175	-201.99005	2	3	201.99005	300.99503	1	2	2	0.0	0.0	1	0.209	-0.221	-2.809	-2.805	111.0
-2805.4175	-201.99005	2	3	201.99005	300.99503	1	2	2	0.0	0.0	1	0.209	-0.221	-2.792	-2.806	111.0
-2805.4175	-201.99005	2	3	201.99005	300.99503	1	2	2	0.0	0.0	1	0.209	-0.221	-2.798	-2.806	111.0
-2805.4175	-201.99005	2	3	201.99005	300.99503	1	2	2	0.0	0.0	1	0.209	-0.221	-2.814	-2.806	111.0
-2805.4175	-201.99005	2	3	201.99005	300.99503	1	2	2	0.0	0.0	1	0.209	-0.221	-2.783	-2.806	111.0
-2805.4175	-201.99005	2	3	201.99005	300.99503	1	2	2	0.0	0.0	1	0.209	-0.221	-2.772	-2.806	111.0
-2805.4175	-201.99005	2	3	201.99005	300.99503	1	2	2	0.0	0.0	1	0.209	-0.221	-2.822	-2.806	111.0
-2805.4175	-201.99005	2	3	201.99005	300.99503	1	2	2	0.0	0.0	1	0.209	-0.221	-2.824	-2.806	111.0
-2805.4175	-201.99005	2	3	201.99005	300.99503	1	2	2	0.0	0.0	1	0.209	-0.221	-2.865	-2.806	111.0
-2805.4175	-201.99005	2	3	201.99005	300.99503	1	2	2	0.0	0.0	1	0.209	-0.221	-2.692	-2.806	111.0
-2805.4175	-201.99005	2	3	201.99005	300.99503	1	2	2	0.0	0.0	1	0.209	-0.221	-2.749	-2.807	111.0
-2805.4175	-201.99005	2	3	201.99005	300.99503	1	2	2	0.0	0.0	1	0.209	-0.221	-2.83	-2.807	111.0
-2805.4175	-201.99005	2	3	201.99005	300.99503	1	2	2	0.0	0.0	1	0.209	-0.221	-2.834	-2.807	111.0
-2805.4175	-201.99005	2	3	201.99005	300.99503	1	2	2	0.0	0.0	1	0.209	-0.221	-2.85	-2.807	111.0
-2805.4175	-201.99005	2	3	201.99005	300.99503	1	2	2	0.0	0.0	1	0.209	-0.221	-2.82	-2.807	111.0
-2805.4175	-201.99005	2	3	201.99005	300.99503	1	2	2	0.0	0.0	1	0.209	-0.221	-2.862	-2.807	111.0
-2805.4175	-201.99005	2	3	201.99005	300.99503	1	2	2	0.0	0.0	1	0.209	-0.221	-2.822	-2.807	111.0
-2805.4175	-201.99005	2	3	201.99005	300.99503	1	2	2	0.0	0.0	1	0.209	-0.221	-2.732	-2.807	111.0
-2805.4175	-201.99005	2	3	201.99005	300.99503	1	2	2	0.0	0.0	1	0.209	-0.221	-2.814	-2.807	111.0
-2805.4175	-201.99005	2	3	201.99005	300.99503	1	2	2	0.0	0.0	1	0.209	-0.221	-2.815	-2.807	111.0
-2805.4175	-201.99005	2	3	201.99005	300.99503	1	2	2	0.0	0.0	1	0.209	-0.221	-2.905	-2.807	111.0
-2805.4175	-201.99005	2	3	201.99005	300.99503	1	2	2	0.0	0.0	1	0.209	-0.222	-2.845	-2.807	111.0
-2805.4175	-201.99005	2	3	201.99005	300.99503	1	2	2	0.0	0.0	1	0.209	-0.222	-2.785	-2.807	111.0
-2805.4175	-201.99005	2	3	201.99005	300.99503	1	2	2	0.0	0.0	1	0.209	-0.222	-2.835	-2.807	111.0
-2805.4175	-201.99005	2	3	201.99005	300.99503	1	2	2	0.0	0.0	1	0.209	-0.222	-2.818	-2.807	111.0
-2805.4175	-201.99005	2	3	201.99005	300.99503	1	2	2	0.0	0.0	1	0.209	-0.222	-2.862	-2.807	111.0
-2805.4175	-201.99005	2	3	201.99005	300.99503	1	2	2	0.0	0.0	1	0.209	-0.222	-2.805	-2.807	111.0
-2805.4175	-201.99005	2	3	201.99005	300.99503	1	2	2	0.0	0.0	1	0.209	-0.222	-2.81	-2.807	111.0
-2805.4175	-201.99005	2	3	201.99005	300.99503	1	2	2	0.0	0.0	1	0.209	-0.222	-2.784	-2.807	111.0
-2805.4175	-201.99005	2	3	201.99005	300.99503	1	2	2	0.0	0.0	1	0.209	-0.222	-2.841	-2.807	111.0
-2805.4175	-201.99005	2	3	201.99005	300.99503	1	2	2	0.0	0.0	1	0.209	-0.222	-2.844	-2.807	111.0
-2805.4175	-201.99005	2	3	201.99005	300.99503	1	2	2	0.0	0.0	1	0.209	-0.222	-2.822	-2.807	111.0
-2805.4175	-201.99005	2	3	201.99005	300.99503	1	2	2	0.0	0.0	1	0.209	-0.222	-2.904	-2.807	111.0
-2805.4175	-201.99005	2	3	201.99005	300.99503	1	2	2	0.0	0.0	1	0.209	-0.222	-2.8	-2.807	111.0
-2805.4175	-201.99005	2	3	201.99005	300.99503	1	2	2	0.0	0.0	1	0.209	-0.222	-2.821	-2.807	111.0
-2805.4175	-201.99005	2	3	201.99005	300.99503	1	2	2	0.0	0.0	1	0.209	-0.222	-2.797	-2.807	111.0
-2805.4175	-201.99005	2	3	201.99005	300.99503	1	2	2	0.0	0.0	1	0.209	-0.222	-2.774	-2.807	111.0
-2805.4175	-201.99005	2	3	201.99005	300.99503	1	2	2	0.0	0.0	1	0.209	-0.222	-2.805	-2.807	111.0
-2805.4175	-201.99005	2	3	201.99005	300.99503	1	2	2	0.0	0.0	1	0.209	-0.222	-2.816	-2.807	111.0
-2805.4175	-201.99005	2	3	201.99005	300.99503	1	2	2	0.0	0.0	1	0.209	-0.222	-2.834	-2.807	111.0
-2805.4175	-201.99005	2	3	201.99005	300.99503	1	2	2	0.0	0.0	1	0.209	-0.222	-2.794	-2.807	111.0
-2805.4175	-201.99005	2	3	201.99005	300.99503	1	2	2	0.0	0.0	1	0.209	-0.222	-2.81	-2.807	111.0
-2805.4175	-201.99005	2	3	201.99005	300.99503	1	2	2	0.0	0.0	1	0.209	-0.222	-2.849	-2.807	111.0
-2805.4175	-201.99005	2	3	201.99005	300.99503	1	2	2	0.0	0.0	1	0.209	-0.222	-2.856	-2.807	111.0
-2805.4175	-201.99005	2	3	201.99005	300.99503	1	2	2	0.0	0.0	1	0.209	-0.222	-2.807	-2.807	111.0
-2805.4175	-201.99005	2	3	201.99005	300.99503	1	2	2	0.0	0.0	1	0.209	-0.222	-2.859	-2.807	111.0
-2805.4175	-201.99005	2	3	201.99005	300.99503	1	2	2	0.0	0.0	1	0.209	-0.222	-2.772	-2.807	111.0
-2805.4175	-201.99005	2	3	201.99005	300.99503	1	2	2	0.0	0.0	1	0.209	-0.223	-2.786	-2.807	111.0
-2805.4175	-201.99005	2	3	201.99005	300.99503	1	2	2	0.0	0.0	1	0.209	-0.223	-2.884	-2.807	111.0
-2805.4175	-201.99005	2	3	201.99005	300.99503	1	2	2	0.0	0.0	1	0.209	-0.223	-2.794	-2.807	111.0
-2805.4175	-201.99005	2	3	201.99005	300.99503	1	2	2	0.0	0.0	1	0.209	-0.223	-2.772	-2.807	111.0
-2805.4175	-201.99005	2	3	201.99005	300.99503	1	2	2	0.0	0.0	1	0.209	-0.223	-2.843	-2.807	111.0
-2805.4175	-201.99005	2	3	201.99005	300.99503	1	2	2	0.0	0.0	1	0.209	-0.223	-2.823	-2.807	111.0
-2805.4175	-201.99005	2	3	201.99005	300.99503	1	2	2	0.0	0.0	1	0.209	-0.223	-2.822	-2.807	111.0
-2805.4175	-201.99005	2	3	201.99005	300.99503	1	2	2	0.0	0.0	1	0.209	-0.223	-2.779	-2.807	111.0
-2805.4175	-201.99005	2	3	201.99005	300.99503	1	2	2	0.0	0.0	1	0.209	-0.223	-2.769	-2.807	111.0
-2805.4175	-201.99005	2	3	201.99005	300.99503	1	2	2	0.0	0.0	1	0.209	-0.223	-2.791	-2.807	111.0
-2805.4175	-201.99005	2	3	201.99005	300.99503	1	2	2	0.0	0.0	1	0.209	-0.224	-2.906	-2.807	111.0
-2805.4175	-201.99005	2	3	201.99005	300.99503	1	2	2	0.0	0.0	1	0.209	-0.224	-2.856	-2.807	111.0
-2805.4175	-201.99005	2	3	201.99005	300.99503	1	2	2	0.0	0.0	1	0.209	-0.224	-2.791	-2.807	111.0
-2805.4175	-201.99005	2	3	201.99005	300.99503	1	2	2	0.0	0.0	1	0.209	-0.224	-2.834	-2.807	111.0
-2805.4175	-201.99005	2	3	201.99005	300.99503	1	2	2	0.0	0.0	1	0.209	-0.224	-2.828	-2.807	111.0
-2805.4175	-201.99005	2	3	201.99005	300.99503	1	2	2	0.0	0.0	1	0.209	-0.224	-2.814	-2.807	111.0
-2805.4175	-201.99005	2	3	201.99005	300.99503	1	2	2	0.0	0.0	1	0.209	-0.224	-2.778	-2.807	111.0
-2805.4175	-201.99005	2	3	201.99005	300.99503	1	2	2	0.0	0.0	1	0.209	-0.224	-2.781	-2.807	111.0
-2805.4175	-201.99005	2	3	201.99005	300.99503	1	2	2	0.0	0.0	1	0.209	-0.224	-2.794	-2.807	111.0
-2805.4175	-201.99005	2	3	201.99005	300.99503	1	2	2	0.0	0.0	1	0.209	-0.224	-2.797	-2.807	111.0
-2805.4175	-201.99005	2	3	201.99005	300.99503	1	2	2	0.0	0.0	1	0.209	-0.224	-2.798	-2.807	111.0
-2805.4175	-201.99005	2	3	201.99005	300.99503	1	2	2	0.0	0.0	1	0.209	-0.224	-2.695	-2.807	111.0
-2805.4175	-201.99005	2	3	201.99005	300.99503	1	2	2	0.0	0.0	1	0.209	-0.224	-2.756	-2.807	111.0
-2805.4175	-201.99005	2	3	201.99005	300.99503	1	2	2	0.0	0.0	1	0.209	-0.224	-2.84	-2.807	111.0
-2805.4175	-201.99005	2	3	201.99005	300.99503	1	2	2	0.0	0.0	1	0.209	-0.224	-2.804	-2.807	111.0
-2805.4175	-201.99005	2	3	201.99005	300.99503	1	2	2	0.0	0.0	1	0.209	-0.224	-2.791	-2.807	111.0
-2805.4175	-201.99005	2	3	201.99005	300.99503	1	2	2	0.0	0.0	1	0.209	-0.224	-2.858	-2.807	111.0
-2805.4175	-201.99005	2	3	201.99005	300.99503	1	2	2	0.0	0.0	1	0.209	-0.224	-2.763	-2.807	111.0
-2805.4175	-201.99005	2	3	201.99005	300.99503	1	2	2	0.0	0.0	1	0.209	-0.224	-2.775	-2.807	111.0
-2805.4175	-201.99005	2	3	201.99005	300.99503	1	2	2	0.0	0.0	1	0.209	-0.224	-2.799	-2.807	111.0
-2805.4175	-201.99005	2	3	201.99005	300.99503	1	2	2	0.0	0.0	1	0.209	-0.224	-2.823	-2.807	111.0
-2805.4175	-201.99005	2	3	201.99005	300.99503	1	2	2	0.0	0.0	1	0.209	-0.224	-2.785	-2.807	111.0
-2805.4175	-201.99005	2	3	201.99005	300.99503	1	2	2	0.0	0.0	1	0.209	-0.224	-2.841	-2.807	111.0
-2805.4175	-201.99005	2	3	201.99005	300.99503	1	2	2	0.0	0.0	1	0.209	-0.224	-2.719	-2.807	111.0
-2805.4175	-201.99005	2	3	201.99005	300.99503	1	2	2	0.0	0.0	1	0.209	-0.225	-2.772	-2.807	111.0
-2805.4175	-201.99005	2	3	201.99005	300.99503	1	2	2	0.0	0.0	1	0.209	-0.225	-2.797	-2.807	111.0
-2805.4175	-201.99005	2	3	201.99005	300.99503	1	2	2	0.0	0.0	1	0.209	-0.225	-2.798	-2.807	111.0
-2805.4175	-201.99005	2	3	201.99005	300.99503	1	2	2	0.0	0.0	1	0.209	-0.225	-2.794	-2.807	111.0
-2805.4175	-201.99005	2	3	201.99005	300.99503	1	2	2	0.0	0.0	1	0.209	-0.226	-2.819	-2.807	111.0
-2805.4175	-201.99005	2	3	201.99005	300.99503	1	2	2	0.0	0.0	1	0.209	-0.226	-2.862	-2.807	111.0
-2805.4175	-201.99005	2	3	201.99005	300.99503	1	2	2	0.0	0.0	1	0.209	-0.226	-2.748	-2.807	111.0
-2805.4175	-201.99005	2	3	201.99005	300.99503	1	2	2	0.0	0.0	1	0.209	-0.227	-2.985	-2.807	111.0
-2805.4175	-201.99005	2	3	201.99005	300.99503	1	2	2	0.0	0.0	1	0.209	-0.227	-2.778	-2.807	111.0
-2805.4175	-201.99005	2	3	201.99005	300.99503	1	2	2	0.0	0.0	1	0.209	-0.227	-2.78	-2.807	111.0
-2805.4175	-201.99005	2	3	201.99005	300.99503	1	2	2	0.0	0.0	1	0.209	-0.227	-2.838	-2.807	111.0
-2805.4175	-201.99005	2	3	201.99005	300.99503	1	2	2	0.0	0.0	1	0.209	-0.227	-2.808	-2.807	111.0
-2805.4175	-201.99005	2	3	201.99005	300.99503	1	2	2	0.0	0.0	1	0.209	-0.227	-2.801	-2.807	111.0
-2805.4175	-201.99005	2	3	201.99005	300.99503	1	2	2	0.0	0.0	1	0.209	-0.227	-2.722	-2.807	111.0
-2805.4175	-201.99005	2	3	201.99005	300.99503	1	2	2	0.0	0.0	1	0.209	-0.227	-2.77	-2.807	111.0
-2805.4175	-201.99005	2	3	201.99005	300.99503	1	2	2	0.0	0.0	1	0.209	-0.227	-2.817	-2.807	111.0
-2805.4175	-201.99005	2	3	201.99005	300.99503	1	2	2	0.0	0.0	1	0.209	-0.227	-2.803	-2.807	111.0
-2805.4175	-201.99005	2	3	201.99005	300.99503	1	2	2	0.0	0.0	1	0.209	-0.227	-2.789	-2.807	111.0
-2805.4175	-201.99005	2	3	201.99005	300.99503	1	2	2	0.0	0.0	1	0.209	-0.227	-2.821	-2.807	111.0
-2805.4175	-201.99005	2	3	201.99005	300.99503	1	2	2	0.0	0.0	1	0.209	-0.227	-2.816	-2.807	111.0
-2805.4175	-201.99005	2	3	201.99005	300.99503	1	2	2	0.0	0.0	1	0.209	-0.227	-2.787	-2.807	111.0
0.0	0.0	2	3	201.99005	300.99503	1	2	2	0.0	0.0	0	0.209	-0.227	-2.817	-2.807	111.0
0.0	0.0	2	3	201.99005	300.99503	1	2	2	0.0	0.0	0	0.209	-0.227	-2.843	-2.807	111.0
0.0	0.0	2	3	201.99005	300.99503	1	2	2	0.0	0.0	0	0.209	-0.227	-2.832	-2.807	111.0
0.0	0.0	2	3	201.99005	300.99503	1	2	2	0.0	0.0	0	0.209	-0.227	-2.817	-2.807	111.0
0.0	0.0	2	3	201.99005	300.99503	1	2	2	0.0	0.0	0	0.209	-0.225	-2.454	-2.425	111.0
0.0	0.0	2	3	201.99005	300.99503	1	2	2	0.0	0.0	0	0.209	-0.223	-2.459	-2.425	111.0
0.0	0.0	2	3	201.99005	300.99503	1	2	2	0.0	0.0	0	0.209	-0.218	-2.078	-2.093	111.0
0.0	0.0	2	3	201.99005	300.99503	1	2	2	0.0	0.0	0	0.209	-0.214	-2.116	-1.945	111.0
0.0	0.0	2	3	201.99005	300.99503	1	2	2	0.0	0.0	0	0.209	-0.21	-1.953	-1.945	111.0
0.0	0.0	2	3	201.99005	300.99503	1	2	2	0.0	0.0	0	0.209	-0.202	-1.66	-1.68	111.0
0.0	0.0	2	3	201.99005	300.99503	1	2	2	0.0	0.0	0	0.209	-0.196	-1.673	-1.68	111.0
0.0	0.0	2	3	201.99005	300.99503	1	2	2	0.0	0.0	0	0.209	-0.19	-1.615	-1.561	111.0
0.0	0.0	2	3	201.99005	300.99503	1	2	2	0.0	0.0	0	0.209	-0.182	-1.395	-1.348	111.0
0.0	0.0	2	3	201.99005	300.99503	1	2	2	0.0	0.0	0	0.209	-0.174	-1.348	-1.348	111.0
0.0	0.0	2	3	201.99005	300.99503	1	2	2	0.0	0.0	0	0.209	-0.168	-1.269	-1.252	111.0
0.0	0.0	2	3	201.99005	300.99503	1	2	2	0.0	0.0	0	0.209	-0.16	-1.181	-1.081	111.0
0.0	0.0	2	3	201.99005	300.99503	1	2	2	0.0	0.0	0	0.209	-0.154	-1.072	-1.081	111.0
0.0	0.0	2	3	201.99005	300.99503	1	2	2	0.0	0.0	0	0.209	-0.148	-1.044	-1.005	111.0
0.0	0.0	2	3	201.99005	300.99503	1	2	2	0.0	0.0	0	0.209	-0.142	-1.058	-1.005	111.0
0.0	0.0	2	3	201.99005	300.99503	1	2	2	0.0	0.0	0	0.21	-0.135	-0.88	-0.868	111.0
0.0	0.0	2	3	201.99005	300.99503	1	2	2	0.0	0.0	0	0.21	-0.129	-0.766	-0.749	111.0
0.0	0.0	2	3	201.99005	300.99503	1	2	2	0.0	0.0	0	0.21	-0.122	-0.723	-0.749	111.0
0.0	0.0	2	3	201.99005	300.99503	1	2	2	0.0	0.0	0	0.21	-0.115	-0.723	-0.696	111.0
0.0	0.0	2	3	201.99005	300.99503	1	2	2	0.0	0.0	0	0.21	-0.109	-0.69	-0.601	111.0
0.0	0.0	2	3	201.99005	300.99503	1	2	2	0.0	0.0	0	0.21	-0.102	-0.627	-0.601	111.0
0.0	0.0	2	3	201.99005	300.99503	1	2	2	0.0	0.0	0	0.21	-0.097	-0.561	-0.558	111.0
0.0	0.0	2	3	201.99005	300.99503	1	2	2	0.0	0.0	0	0.21	-0.093	-0.546	-0.558	111.0
0.0	0.0	2	3	201.99005	300.99503	1	2	2	0.0	0.0	0	0.21	-0.087	-0.469	-0.482	111.0
0.0	0.0	2	3	201.99005	300.99503	1	2	2	0.0	0.0	0	0.21	-0.081	-0.474	-0.448	111.0
0.0	0.0	2	3	201.99005	300.99503	1	2	2	0.0	0.0	0	0.21	-0.076	-0.396	-0.448	111.0
0.0	0.0	2	3	201.99005	300.99503	1	2	2	0.0	0.0	0	0.21	-0.072	-0.474	-0.386	111.0
0.0	0.0	2	3	201.99005	300.99503	1	2	2	0.0	0.0	0	0.21	-0.068	-0.369	-0.359	111.0
0.0	0.0	2	3	201.99005	300.99503	1	2	2	0.0	0.0	0	0.21	-0.064	-0.387	-0.359	111.0
0.0	0.0	2	3	201.99005	300.99503	1	2	2	0.0	0.0	0	0.21	-0.06	-0.304	-0.31	111.0
0.0	0.0	2	3	201.99005	300.99503	1	2	2	0.0	0.0	0	0.21	-0.058	-0.321	-0.31	111.0
0.0	0.0	2	3	201.99005	300.99503	1	2	2	0.0	0.0	0	0.21	-0.056	-0.261	-0.267	111.0
0.0	0.0	2	3	201.99005	300.99503	1	2	2	0.0	0.0	0	0.21	-0.054	-0.278	-0.248	111.0
0.0	0.0	2	3	201.99005	300.99503	1	2	2	0.0	0.0	0	0.21	-0.052	-0.3	-0.248	111.0
0.0	0.0	2	3	201.99005	300.99503	1	2	2	0.0	0.0	0	0.21	-0.049	-0.198	-0.214	111.0
0.0	0.0	2	3	201.99005	300.99503	1	2	2	0.0	0.0	0	0.21	-0.045	-0.216	-0.214	111.0
0.0	0.0	2	3	201.99005	300.99503	1	2	2	0.0	0.0	0	0.21	-0.041	-0.176	-0.199	111.0
0.0	0.0	2	3	201.99005	300.99503	1	2	2	0.0	0.0	0	0.21	-0.039	-0.19	-0.172	111.0
0.0	0.0	2	3	201.99005	300.99503	1	2	2	0.0	0.0	0	0.21	-0.037	-0.198	-0.172	111.0
0.0	0.0	2	3	201.99005	300.99503	1	2	2	0.0	0.0	0	0.21	-0.036	-0.14	-0.159	111.0
0.0	0.0	2	3	201.99005	300.99503	1	2	2	0.0	0.0	0	0.21	-0.034	-0.163	-0.138	111.0
0.0	0.0	2	3	201.99005	300.99503	1	2	2	0.0	0.0	0	0.21	-0.032	-0.164	-0.138	111.0
0.0	0.0	2	3	201.99005	300.99503	1	2	2	0.0	0.0	0	0.21	-0.03	-0.131	-0.128	111.0
0.0	0.0	2	3	201.99005	300.99503	1	2	2	0.0	0.0	0	0.21	-0.028	-0.136	-0.128	111.0
0.0	0.0	2	3	201.99005	300.99503	1	2	2	0.0	0.0	0	0.21	-0.026	-0.141	-0.11	111.0
0.0	0.0	2	3	201.99005	300.99503	1	2	2	0.0	0.0	0	0.21	-0.024	-0.089	-0.095	111.0
0.0	0.0	2	3	201.99005	300.99503	1	2	2	0.0	0.0	0	0.21	-0.022	-0.108	-0.095	111.0
0.0	0.0	2	3	201.99005	300.99503	1	2	2	0.0	0.0	0	0.21	-0.02	-0.078	-0.088	111.0
0.0	0.0	2	3	201.99005	300.99503	1	2	2	0.0	0.0	0	0.21	-0.019	-0.052	-0.082	111.0
0.0	0.0	2	3	201.99005	300.99503	1	2	2	0.0	0.0	0	0.21	-0.019	-0.105	-0.082	111.0
0.0	0.0	2	3	201.99005	300.99503	1	2	2	0.0	0.0	0	0.21	-0.019	-0.115	-0.07	111.0
0.0	0.0	2	3	201.99005	300.99503	1	2	2	0.0	0.0	0	0.21	-0.019	-0.143	-0.07	111.0
0.0	0.0	2	3	201.99005	300.99503	1	2	2	0.0	0.0	0	0.21	-0.019	-0.145	-0.061	111.0
0.0	0.0	2	3	201.99005	300.99503	1	2	2	0.0	0.0	0	0.21	-0.019	-0.043	-0.056	111.0
0.0	0.0	2	3	201.99005	300.99503	1	2	2	0.0	0.0	0	0.21	-0.019	-0.045	-0.056	111.0
0.0	0.0	2	3	201.99005	300.99503	1	2	2	0.0	0.0	0	0.21	-0.019	-0.045	-0.048	111.0
0.0	0.0	2	3	201.99005	300.99503	1	2	2	0.0	0.0	0	0.21	-0.019	-0.058	-0.045	111.0
0.0	0.0	2	3	201.99005	300.99503	1	2	2	0.0	0.0	0	0.21	-0.019	-0.059	-0.045	111.0
0.0	0.0	2	3	201.99005	300.99503	1	2	2	0.0	0.0	0	0.21	-0.019	-0.033	-0.038	111.0
0.0	0.0	2	3	201.99005	300.99503	1	2	2	0.0	0.0	0	0.21	-0.019	-0.072	-0.038	111.0
0.0	0.0	2	3	201.99005	300.99503	1	2	2	0.0	0.0	0	0.21	-0.019	-0.193	-0.033	111.0
0.0	0.0	2	3	201.99005	300.99503	1	2	2	0.0	0.0	0	0.21	-0.018	-0.058	-0.031	111.0
0.0	0.0	2	3	201.99005	300.99503	1	2	2	0.0	0.0	0	0.21	-0.018	-0.028	-0.031	111.0
0.0	0.0	2	3	201.99005	300.99503	1	2	2	0.0	0.0	0	0.21	-0.018	-0.05	-0.026	111.0
0.0	0.0	2	3	201.99005	300.99503	1	2	2	0.0	0.0	0	0.21	-0.017	-0.024	-0.024	111.0
0.0	0.0	2	3	201.99005	300.99503	1	2	2	0.0	0.0	0	0.21	-0.017	-0.052	-0.024	111.0
0.0	0.0	2	3	201.99005	300.99503	1	2	2	0.0	0.0	0	0.21	-0.017	-0.039	-0.021	111.0
0.0	0.0	2	3	201.99005	300.99503	1	2	2	0.0	0.0	0	0.21	-0.017	-0.021	-0.021	111.0
0.0	0.0	2	3	201.99005	300.99503	1	2	2	0.0	0.0	0	0.21	-0.015	0.045	-0.019	111.0
0.0	0.0	2	3	201.99005	300.99503	1	2	2	0.0	0.0	0	0.21	-0.014	-0.01	-0.016	111.0
0.0	0.0	2	3	201.99005	300.99503	1	2	2	0.0	0.0	0	0.21	-0.014	-0.04	-0.016	111.0
0.0	0.0	2	3	201.99005	300.99503	1	2	2	0.0	0.0	0	0.21	-0.013	0.007	-0.014	111.0
0.0	0.0	2	3	201.99005	300.99503	1	2	2	0.0	0.0	0	0.21	-0.013	-0.03	-0.013	111.0
0.0	0.0	2	3	201.99005	300.99503	1	2	2	0.0	0.0	0	0.21	-0.012	0.04	-0.013	111.0
0.0	0.0	2	3	201.99005	300.99503	1	2	2	0.0	0.0	0	0.21	-0.011	-0.007	-0.011	111.0
0.0	0.0	2	3	201.99005	300.99503	1	2	2	0.0	0.0	0	0.21	-0.01	0.029	-0.011	111.0
0.0	0.0	2	3	201.99005	300.99503	1	2	2	0.0	0.0	0	0.21	-0.01	-0.091	-0.01	111.0
0.0	0.0	2	3	201.99005	300.99503	1	2	2	0.0	0.0	0	0.21	-0.008	-0.002	-0.008	111.0
0.0	0.0	2	3	201.99005	300.99503	1	2	2	0.0	0.0	0	0.21	-0.006	0.013	-0.008	111.0
0.0	0.0	2	3	201.99005	300.99503	1	2	2	0.0	0.0	0	0.21	-0.006	-0.029	-0.008	111.0
0.0	0.0	2	3	201.99005	300.99503	1	2	2	0.0	0.0	0	0.21	-0.005	0.01	-0.006	111.0
0.0	0.0	2	3	201.99005	300.99503	1	2	2	0.0	0.0	0	0.21	-0.003	0.017	-0.006	111.0
0.0	0.0	2	3	201.99005	300.99503	1	2	2	0.0	0.0	0	0.21	-0.002	-0.019	-0.006	111.0
0.0	0.0	2	3	201.99005	300.99503	1	2	2	0.0	0.0	0	0.21	0.0	0.016	-0.006	111.0
0.0	0.0	2	3	201.99005	300.99503	1	2	2	0.0	0.0	0	0.21	0.0	0.018	-0.005	111.0
0.0	0.0	2	3	201.99005	300.99503	1	2	2	0.0	0.0	0	0.21	-0.001	-0.03	-0.004	111.0
0.0	0.0	2	3	201.99005	300.99503	1	2	2	0.0	0.0	0	0.21	-0.001	-0.029	-0.004	111.0
0.0	0.0	2	3	201.99005	300.99503	1	2	2	0.0	0.0	0	0.21	0.0	0.03	-0.004	111.0
0.0	0.0	2	3	201.99005	300.99503	1	2	2	0.0	0.0	0	0.21	0.0	0.004	-0.003	111.0
0.0	0.0	2	3	201.99005	300.99503	1	2	2	0.0	0.0	0	0.21	0.0	-0.002	-0.003	111.0
0.0	0.0	2	3	201.99005	300.99503	1	2	2	0.0	0.0	0	0.21	0.0	0.02	-0.003	111.0
0.0	0.0	2	3	201.99005	300.99503	1	2	2	0.0	0.0	0	0.21	0.0	-0.01	-0.003	111.0
0.0	0.0	2	3	201.99005	300.99503	1	2	2	0.0	0.0	0	0.21	0.0	0.005	-0.002	111.0
0.0	0.0	2	3	201.99005	300.99503	1	2	2	0.0	0.0	0	0.21	0.0	0.023	-0.002	111.0
0.0	0.0	2	3	201.99005	300.99503	1	2	2	0.0	0.0	0	0.21	-0.001	-0.017	-0.002	111.0
0.0	0.0	2	3	201.99005	300.99503	1	2	2	0.0	0.0	0	0.21	0.0	-0.009	-0.001	111.0
0.0	0.0	2	3	201.99005	300.99503	1	2	2	0.0	0.0	0	0.21	-0.001	-0.015	-0.001	111.0
0.0	0.0	2	3	201.99005	300.99503	1	2	2	0.0	0.0	0	0.21	-0.001	-0.019	-0.001	111.0
0.0	0.0	2	3	201.99005	300.99503	1	2	2	0.0	0.0	0	0.21	-0.001	-0.035	-0.001	111.0
0.0	0.0	2	3	201.99005	300.99503	1	2	2	0.0	0.0	0	0.21	-0.001	-0.046	-0.001	111.0
0.0	0.0	2	3	201.99005	300.99503	1	2	2	0.0	0.0	0	0.21	0.0	0.004	-0.001	111.0
0.0	0.0	2	3	201.99005	300.99503	1	2	2	0.0	0.0	0	0.21	0.0	-0.007	0.0	111.0
0.0	0.0	2	3	201.99005	300.99503	1	2	2	0.0	0.0	0	0.21	0.0	0.023	0.0	111.0
0.0	0.0	2	3	201.99005	300.99503	1	2	2	0.0	0.0	0	0.21	0.0	0.198	0.0	111.0
0.0	0.0	2	3	201.99005	300.99503	1	2	2	0.0	0.0	0	0.21	0.0	0.017	0.0	111.0
0.0	0.0	2	3	201.99005	300.99503	1	2	2	0.0	0.0	0	0.21	-0.001	-0.045	0.0	111.0
0.0	0.0	2	3	201.99005	300.99503	1	2	2	0.0	0.0	0	0.21	0.0	0.006	0.0	111.0
0.0	0.0	2	3	201.99005	300.99503	1	2	2	0.0	0.0	0	0.21	0.0	0.012	0.0	111.0
0.0	0.0	2	3	201.99005	300.99503	1	2	2	0.0	0.0	0	0.21	0.0	-0.011	0.0	111.0
0.0	0.0	2	3	201.99005	300.99503	1	2	2	0.0	0.0	0	0.21	0.0	0.014	0.0	111.0
0.0	0.0	2	3	201.99005	300.99503	1	2	2	0.0	0.0	0	0.21	-0.001	-0.021	0.0	111.0
0.0	0.0	2	3	201.99005	300.99503	1	2	2	0.0	0.0	0	0.21	-0.001	-0.012	0.0	111.0
0.0	0.0	2	3	201.99005	300.99503	1	2	2	0.0	0.0	0	0.21	0.0	-0.004	0.0	111.0
0.0	0.0	2	3	201.99005	300.99503	1	2	2	0.0	0.0	0	0.21	-0.001	-0.045	0.0	111.0
0.0	0.0	2	3	201.99005	300.99503	1	2	2	0.0	0.0	0	0.21	-0.001	-0.013	0.0	111.0
0.0	0.0	2	3	201.99005	300.99503	1	2	2	0.0	0.0	0	0.21	0.0	0.008	0.0	111.0
0.0	0.0	2	3	201.99005	300.99503	1	2	2	0.0	0.0	0	0.21	0.0	0.014	0.0	111.0
0.0	0.0	2	3	201.99005	300.99503	1	2	2	0.0	0.0	0	0.21	0.0	0.022	0.0	111.0
0.0	0.0	2	3	201.99005	300.99503	1	2	2	0.0	0.0	0	0.21	-0.001	-0.033	0.0	111.0
0.0	0.0	2	3	201.99005	300.99503	1	2	2	0.0	0.0	0	0.21	0.0	0.018	0.0	111.0
0.0	0.0	2	3	201.99005	300.99503	1	2	2	0.0	0.0	0	0.21	0.0	-0.007	0.0	111.0
0.0	0.0	2	3	201.99005	300.99503	1	2	2	0.0	0.0	0	0.21	0.0	0.033	0.0	111.0
0.0	0.0	2	3	201.99005	300.99503	1	2	2	0.0	0.0	0	0.21	0.0	-0.001	0.0	111.0
0.0	0.0	2	3	201.99005	300.99503	1	2	2	0.0	0.0	0	0.21	0.0	0.12	0.0	111.0
0.0	0.0	2	3	201.99005	300.99503	1	2	2	0.0	0.0	0	0.21	0.0	0.12	0.0	111.0
0.0	0.0	2	3	201.99005	300.99503	1	2	2	0.0	0.0	0	0.21	-0.001	-0.026	0.0	111.0
0.0	0.0	2	3	201.99005	300.99503	1	2	2	0.0	0.0	0	0.21	-0.001	-0.043	0.0	111.0
0.0	0.0	2	3	201.99005	300.99503	1	2	2	0.0	0.0	0	0.21	0.0	0.025	0.0	111.0
0.0	0.0	2	3	201.99005	300.99503	1	2	2	0.0	0.0	0	0.21	0.0	0.002	0.0	111.0
0.0	0.0	2	3	201.99005	300.99503	1	2	2	0.0	0.0	0	0.21	0.0	-0.002	0.0	111.0
0.0	0.0	2	3	201.99005	300.99503	1	2	2	0.0	0.0	0	0.21	-0.001	-0.129	0.0	111.0
0.0	0.0	2	3	201.99005	300.99503	1	2	2	0.0	0.0	0	0.21	0.0	0.095	0.0	111.0
0.0	0.0	2	3	201.99005	300.99503	1	2	2	0.0	0.0	0	0.21	-0.001	-0.025	0.0	111.0
0.0	0.0	2	3	201.99005	300.99503	1	2	2	0.0	0.0	0	0.21	-0.001	-0.033	0.0	111.0
0.0	0.0	2	3	201.99005	300.99503	1	2	2	0.0	0.0	0	0.21	-0.001	-0.028	0.0	111.0
0.0	0.0	2	3	201.99005	300.99503	1	2	2	0.0	0.0	0	0.21	0.0	0.005	0.0	111.0
0.0	0.0	2	3	201.99005	300.99503	1	2	2	0.0	0.0	0	0.21	0.0	0.011	0.0	111.0
0.0	0.0	2	3	201.99005	300.99503	1	2	2	0.0	0.0	0	0.21	-0.001	-0.015	0.0	111.0
0.0	0.0	2	3	201.99005	300.99503	1	2	2	0.0	0.0	0	0.21	-0.001	-0.177	0.0	111.0
0.0	0.0	2	3	201.99005	300.99503	1	2	2	0.0	0.0	0	0.21	0.0	-0.009	0.0	111.0
0.0	0.0	2	3	201.99005	300.99503	1	2	2	0.0	0.0	0	0.21	-0.001	-0.105	0.0	111.0
0.0	0.0	2	3	201.99005	300.99503	1	2	2	0.0	0.0	0	0.21	0.0	0.01	0.0	111.0
0.0	0.0	2	3	201.99005	300.99503	1	2	2	0.0	0.0	0	0.21	0.0	0.008	0.0	111.0
0.0	0.0	2	3	201.99005	300.99503	1	2	2	0.0	0.0	0	0.21	0.0	0.14	0.0	111.0
0.0	0.0	2	3	201.99005	300.99503	1	2	2	0.0	0.0	0	0.21	0.0	0.0	0.0	111.0
0.0	0.0	2	3	201.99005	300.99503	1	2	2	0.0	0.0	0	0.21	0.0	0.031	0.0	111.0
0.0	0.0	2	3	201.99005	300.99503	1	2	2	0.0	0.0	0	0.21	0.0	0.009	0.0	111.0
0.0	0.0	2	3	201.99005	300.99503	1	2	2	0.0	0.0	0	0.21	0.0	0.027	0.0	111.0
0.0	0.0	2	3	201.99005	300.99503	1	2	2	0.0	0.0	0	0.21	0.0	-0.002	0.0	111.0
0.0	0.0	2	3	201.99005	300.99503	1	2	2	0.0	0.0	0	0.21	-0.001	-0.022	0.0	111.0
0.0	0.0	2	3	201.99005	300.99503	1	2	2	0.0	0.0	0	0.21	0.0	0.002	0.0	111.0
0.0	0.0	2	3	201.99005	300.99503	1	2	2	0.0	0.0	0	0.21	0.0	0.007	0.0	111.0
0.0	0.0	2	3	201.99005	300.99503	1	2	2	0.0	0.0	0	0.21	0.0	0.073	0.0	111.0
0.0	0.0	2	3	201.99005	300.99503	1	2	2	0.0	0.0	0	0.21	0.0	0.041	0.0	111.0
0.0	0.0	2	3	201.99005	300.99503	1	2	2	0.0	0.0	0	0.21	-0.001	-0.024	0.0	111.0
0.0	0.0	2	3	201.99005	300.99503	1	2	2	0.0	0.0	0	0.21	0.0	0.005	0.0	111.0
0.0	0.0	2	3	201.99005	300.99503	1	2	2	0.0	0.0	0	0.21	-0.001	-0.036	0.0	111.0
0.0	0.0	2	3	201.99005	300.99503	1	2	2	0.0	0.0	0	0.21	0.0	-0.009	0.0	111.0
0.0	0.0	2	3	201.99005	300.99503	1	2	2	0.0	0.0	0	0.21	-0.001	-0.017	0.0	111.0
0.0	0.0	2	3	201.99005	300.99503	1	2	2	0.0	0.0	0	0.21	0.0	0.021	0.0	111.0
0.0	0.0	2	3	201.99005	300.99503	1	2	2	0.0	0.0	0	0.21	0.0	0.024	0.0	111.0
0.0	0.0	2	3	201.99005	300.99503	1	2	2	0.0	0.0	0	0.21	-0.001	-0.03	0.0	111.0
0.0	0.0	2	3	201.99005	300.99503	1	2	2	0.0	0.0	0	0.21	0.0	0.018	0.0	111.0
0.0	0.0	2	3	201.99005	300.99503	1	2	2	0.0	0.0	0	0.21	0.0	0.004	0.0	111.0
0.0	0.0	2	3	201.99005	300.99503	1	2	2	0.0	0.0	0	0.21	0.0	-0.002	0.0	111.0
0.0	0.0	2	3	201.99005	300.99503	1	2	2	0.0	0.0	0	0.21	0.0	0.014	0.0	111.0
0.0	0.0	2	3	201.99005	300.99503	1	2	2	0.0	0.0	0	0.21	-0.001	-0.018	0.0	111.0
0.0	0.0	2	3	201.99005	300.99503	1	2	2	0.0	0.0	0	0.21	0.0	0.102	0.0	111.0
0.0	0.0	2	3	201.99005	300.99503	1	2	2	0.0	0.0	0	0.21	0.0	0.03	0.0	111.0
0.0	0.0	2	3	201.99005	300.99503	1	2	2	0.0	0.0	0	0.21	0.0	0.032	0.0	111.0
0.0	0.0	2	3	201.99005	300.99503	1	2	2	0.0	0.0	0	0.21	0.0	0.076	0.0	111.0
0.0	0.0	2	3	201.99005	300.99503	1	2	2	0.0	0.0	0	0.21	0.0	0.007	0.0	111.0
0.0	0.0	2	3	201.99005	300.99503	1	2	2	0.0	0.0	0	0.21	0.0	0.018	0.0	111.0
0.0	0.0	2	3	201.99005	300.99503	1	2	2	0.0	0.0	0	0.21	0.0	0.01	0.0	111.0
0.0	0.0	2	3	201.99005	300.99503	1	2	2	0.0	0.0	0	0.21	-0.001	-0.017	0.0	111.0
0.0	0.0	2	3	201.99005	300.99503	1	2	2	0.0	0.0	0	0.21	0.0	0.053	0.0	111.0
0.0	0.0	2	3	201.99005	300.99503	1	2	2	0.0	0.0	0	0.21	-0.001	-0.027	0.0	111.0
0.0	0.0	2	3	201.99005	300.99503	1	2	2	0.0	0.0	0	0.21	-0.001	-0.021	0.0	111.0
0.0	0.0	2	3	201.99005	300.99503	1	2	2	0.0	0.0	0	0.21	0.0	0.024	0.0	111.0
0.0	0.0	2	3	201.99005	300.99503	1	2	2	0.0	0.0	0	0.21	0.0	0.111	0.0	111.0
0.0	0.0	2	3	201.99005	300.99503	1	2	2	0.0	0.0	0	0.21	-0.001	-0.018	0.0	111.0
0.0	0.0	2	3	201.99005	300.99503	1	2	2	0.0	0.0	0	0.21	-0.001	-0.013	0.0	111.0
0.0	0.0	2	3	201.99005	300.99503	1	2	2	0.0	0.0	0	0.21	0.0	0.037	0.0	111.0
0.0	0.0	2	3	201.99005	300.99503	1	2	2	0.0	0.0	0	0.21	-0.001	-0.17	0.0	111.0
0.0	0.0	2	3	201.99005	300.99503	1	2	2	0.0	0.0	0	0.21	0.0	0.027	0.0	111.0
0.0	0.0	2	3	201.99005	300.99503	1	2	2	0.0	0.0	0	0.21	0.0	-0.002	0.0	111.0
0.0	0.0	2	3	201.99005	300.99503	1	2	2	0.0	0.0	0	0.21	0.0	0.001	0.0	111.0
0.0	0.0	2	3	201.99005	300.99503	1	2	2	0.0	0.0	0	0.21	-0.001	-0.11	0.0	111.0
0.0	0.0	2	3	201.99005	300.99503	1	2	2	0.0	0.0	0	0.21	0.0	0.032	0.0	111.0
0.0	0.0	2	3	201.99005	300.99503	1	2	2	0.0	0.0	0	0.21	0.0	0.003	0.0	111.0
0.0	0.0	2	3	201.99005	300.99503	1	2	2	0.0	0.0	0	0.21	0.0	0.026	0.0	111.0
0.0	0.0	2	3	201.99005	300.99503	1	2	2	0.0	0.0	0	0.21	0.0	0.027	0.0	111.0
0.0	0.0	2	3	201.99005	300.99503	1	2	2	0.0	0.0	0	0.21	0.0	0.062	0.0	111.0
0.0	0.0	2	3	201.99005	300.99503	1	2	2	0.0	0.0	0	0.21	0.0	0.005	0.0	111.0
0.0	0.0	2	3	201.99005	300.99503	1	2	2	0.0	0.0	0	0.21	0.0	-0.002	0.0	111.0
0.0	0.0	2	3	201.99005	300.99503	1	2	2	0.0	0.0	0	0.21	0.0	-0.005	0.0	111.0
0.0	0.0	2	3	201.99005	300.99503	1	2	2	0.0	0.0	0	0.21	0.0	-0.005	0.0	111.0
0.0	0.0	2	3	201.99005	300.99503	1	2	2	0.0	0.0	0	0.21	-0.001	-0.014	0.0	111.0
0.0	0.0	2	3	201.99005	300.99503	1	2	2	0.0	0.0	0	0.21	-0.001	-0.027	0.0	111.0
0.0	0.0	2	3	201.99005	300.99503	1	2	2	0.0	0.0	0	0.21	-0.001	-0.018	0.0	111.0
0.0	0.0	2	3	201.99005	300.99503	1	2	2	0.0	0.0	0	0.21	0.0	0.136	0.0	111.0
0.0	0.0	2	3	201.99005	300.99503	1	2	2	0.0	0.0	0	0.21	-0.001	-0.023	0.0	111.0
0.0	0.0	2	3	201.99005	300.99503	1	2	2	0.0	0.0	0	0.21	0.0	0.01	0.0	111.0
-1430.3483	-102.98507	2	4	102.98507	300.99503	1	2	2	0.0	0.0	1	0.21	0.0	-0.008	0.0	111.0
-1430.3483	-102.98507	2	4	102.98507	300.99503	0	2	2	0.0	0.0	1	0.21	0.0	-0.005	0.0	111.0
-1430.3483	-102.98507	2	4	102.98507	300.99503	0	2	2	0.0	0.0	1	0.21	0.0	0.001	0.0	111.0
-1430.3483	-102.98507	2	4	102.98507	300.99503	0	2	2	0.0	0.0	1	0.21	0.0	0.0	0.0	111.0
-1430.3483	-102.98507	2	4	102.98507	300.99503	0	2	2	0.0	0.0	1	0.21	-0.001	-0.133	-0.194	111.0
-1430.3483	-102.98507	2	4	102.98507	300.99503	0	2	2	0.0	0.0	1	0.21	-0.001	-0.197	-0.194	111.0
-1430.3483	-102.98507	2	4	102.98507	300.99503	0	2	2	0.0	0.0	1	0.21	-0.004	-0.365	-0.363	111.0
-1430.3483	-102.98507	2	4	102.98507	300.99503	0	2	2	0.0	0.0	1	0.21	-0.006	-0.384	-0.438	111.0
-1430.3483	-102.98507	2	4	102.98507	300.99503	0	2	2	0.0	0.0	1	0.21	-0.008	-0.417	-0.438	111.0
-1430.3483	-102.98507	2	4	102.98507	300.99503	0	2	2	0.0	0.0	1	0.21	-0.012	-0.581	-0.573	111.0
-1430.3483	-102.98507	2	4	102.98507	300.99503	0	2	2	0.0	0.0	1	0.21	-0.017	-0.521	-0.634	111.0
-1430.3483	-102.98507	2	4	102.98507	300.99503	0	2	2	0.0	0.0	1	0.21	-0.021	-0.652	-0.634	111.0
-1430.3483	-102.98507	2	4	102.98507	300.99503	0	2	2	0.0	0.0	1	0.21	-0.025	-0.752	-0.743	111.0
-1430.3483	-102.98507	2	4	102.98507	300.99503	0	2	2	0.0	0.0	1	0.21	-0.029	-0.813	-0.791	111.0
-1430.3483	-102.98507	2	4	102.98507	300.99503	0	2	2	0.0	0.0	1	0.21	-0.033	-0.759	-0.791	111.0
-1430.3483	-102.98507	2	4	102.98507	300.99503	0	2	2	0.0	0.0	1	0.21	-0.037	-0.839	-0.878	111.0
-1430.3483	-102.98507	2	4	102.98507	300.99503	0	2	2	0.0	0.0	1	0.21	-0.041	-0.855	-0.878	111.0
-1430.3483	-102.98507	2	4	102.98507	300.99503	0	2	2	0.0	0.0	1	0.21	-0.043	-0.923	-0.954	111.0
-1430.3483	-102.98507	2	4	102.98507	300.99503	0	2	2	0.0	0.0	1	0.21	-0.045	-0.959	-0.987	111.0
-1430.3483	-102.98507	2	4	102.98507	300.99503	0	2	2	0.0	0.0	1	0.21	-0.047	-0.946	-0.987	111.0
-1430.3483	-102.98507	2	4	102.98507	300.99503	0	2	2	0.0	0.0	1	0.21	-0.051	-1.05	-1.048	111.0
-1430.3483	-102.98507	2	4	102.98507	300.99503	0	2	2	0.0	0.0	1	0.21	-0.054	-0.903	-1.048	111.0
-1430.3483	-102.98507	2	4	102.98507	300.99503	0	2	2	0.0	0.0	1	0.21	-0.058	-1.062	-1.075	111.0
-1430.3483	-102.98507	2	4	102.98507	300.99503	0	2	2	0.0	0.0	1	0.21	-0.062	-1.124	-1.123	111.0
-1430.3483	-102.98507	2	4	102.98507	300.99503	0	2	2	0.0	0.0	1	0.209	-0.064	-1.14	-1.123	111.0
-1430.3483	-102.98507	2	4	102.98507	300.99503	0	2	2	0.0	0.0	1	0.209	-0.066	-1.142	-1.165	111.0
-1430.3483	-102.98507	2	4	102.98507	300.99503	0	2	2	0.0	0.0	1	0.209	-0.069	-1.185	-1.184	111.0
-1430.3483	-102.98507	2	4	102.98507	300.99503	0	2	2	0.0	0.0	1	0.209	-0.072	-1.109	-1.184	111.0
-1430.3483	-102.98507	2	4	102.98507	300.99503	0	2	2	0.0	0.0	1	0.209	-0.074	-1.168	-1.218	111.0
-1430.3483	-102.98507	2	4	102.98507	300.99503	0	2	2	0.0	0.0	1	0.209	-0.078	-1.236	-1.218	111.0
-1430.3483	-102.98507	2	4	102.98507	300.99503	0	2	2	0.0	0.0	1	0.209	-0.08	-1.182	-1.233	111.0
-1430.3483	-102.98507	2	4	102.98507	300.99503	0	2	2	0.0	0.0	1	0.209	-0.082	-1.248	-1.26	111.0
-1430.3483	-102.98507	2	4	102.98507	300.99503	0	2	2	0.0	0.0	1	0.209	-0.084	-1.289	-1.26	111.0
-1430.3483	-102.98507	2	4	102.98507	300.99503	0	2	2	0.0	0.0	1	0.209	-0.086	-1.274	-1.272	111.0
-1430.3483	-102.98507	2	4	102.98507	300.99503	0	2	2	0.0	0.0	1	0.209	-0.088	-1.274	-1.293	111.0
-1430.3483	-102.98507	2	4	102.98507	300.99503	0	2	2	0.0	0.0	1	0.209	-0.09	-1.31	-1.293	111.0
-1430.3483	-102.98507	2	4	102.98507	300.99503	0	2	2	0.0	0.0	1	0.209	-0.092	-1.288	-1.312	111.0
-1430.3483	-102.98507	2	4	102.98507	300.99503	0	2	2	0.0	0.0	1	0.209	-0.094	-1.304	-1.321	111.0
-1430.3483	-102.98507	2	4	102.98507	300.99503	0	2	2	0.0	0.0	1	0.209	-0.096	-1.302	-1.321	111.0
-1430.3483	-102.98507	2	4	102.98507	300.99503	0	2	2	0.0	0.0	1	0.209	-0.098	-1.316	-1.336	111.0
-1430.3483	-102.98507	2	4	102.98507	300.99503	0	2	2	0.0	0.0	1	0.209	-0.1	-1.324	-1.336	111.0
-1430.3483	-102.98507	2	4	102.98507	300.99503	0	2	2	0.0	0.0	1	0.209	-0.101	-1.365	-1.342	111.0
-1430.3483	-102.98507	2	4	102.98507	300.99503	0	2	2	0.0	0.0	1	0.209	-0.101	-1.373	-1.354	111.0
-1430.3483	-102.98507	2	4	102.98507	300.99503	0	2	2	0.0	0.0	1	0.209	-0.101	-1.371	-1.354	111.0
-1430.3483	-102.98507	2	4	102.98507	300.99503	0	2	2	0.0	0.0	1	0.209	-0.101	-1.313	-1.36	111.0
-1430.3483	-102.98507	2	4	102.98507	300.99503	0	2	2	0.0	0.0	1	0.209	-0.101	-1.411	-1.36	111.0
-1430.3483	-102.98507	2	4	102.98507	300.99503	0	2	2	0.0	0.0	1	0.209	-0.101	-1.385	-1.369	111.0
-1430.3483	-102.98507	2	4	102.98507	300.99503	0	2	2	0.0	0.0	1	0.209	-0.101	-1.383	-1.374	111.0
-1430.3483	-102.98507	2	4	102.98507	300.99503	0	2	2	0.0	0.0	1	0.209	-0.101	-1.424	-1.374	111.0
-1430.3483	-102.98507	2	4	102.98507	300.99503	0	2	2	0.0	0.0	1	0.209	-0.101	-1.363	-1.381	111.0
-1430.3483	-102.98507	2	4	102.98507	300.99503	0	2	2	0.0	0.0	1	0.209	-0.101	-1.338	-1.385	111.0
-1430.3483	-102.98507	2	4	102.98507	300.99503	0	2	2	0.0	0.0	1	0.209	-0.101	-1.356	-1.385	111.0
-1430.3483	-102.98507	2	4	102.98507	300.99503	0	2	2	0.0	0.0	1	0.209	-0.101	-1.25	-1.391	111.0
-1430.3483	-102.98507	2	4	102.98507	300.99503	0	2	2	0.0	0.0	1	0.209	-0.101	-1.414	-1.391	111.0
-1430.3483	-102.98507	2	4	102.98507	300.99503	0	2	2	0.0	0.0	1	0.209	-0.102	-1.389	-1.394	111.0
-1430.3483	-102.98507	2	4	102.98507	300.99503	0	2	2	0.0	0.0	1	0.209	-0.102	-1.311	-1.4	111.0
-1430.3483	-102.98507	2	4	102.98507	300.99503	0	2	2	0.0	0.0	1	0.209	-0.102	-1.421	-1.4	111.0
-1430.3483	-102.98507	2	4	102.98507	300.99503	0	2	2	0.0	0.0	1	0.209	-0.102	-1.443	-1.401	111.0
-1430.3483	-102.98507	2	4	102.98507	300.99503	0	2	2	0.0	0.0	1	0.209	-0.102	-1.382	-1.405	111.0
-1430.3483	-102.98507	2	4	102.98507	300.99503	0	2	2	0.0	0.0	1	0.209	-0.103	-1.568	-1.405	111.0
-1430.3483	-102.98507	2	4	102.98507	300.99503	0	2	2	0.0	0.0	1	0.209	-0.103	-1.417	-1.407	111.0
-1430.3483	-102.98507	2	4	102.98507	300.99503	0	2	2	0.0	0.0	1	0.209	-0.104	-1.475	-1.407	111.0
-1430.3483	-102.98507	2	4	102.98507	300.99503	0	2	2	0.0	0.0	1	0.209	-0.105	-1.51	-1.41	111.0
-1430.3483	-102.98507	2	4	102.98507	300.99503	0	2	2	0.0	0.0	1	0.209	-0.105	-1.373	-1.413	111.0
-1430.3483	-102.98507	2	4	102.98507	300.99503	0	2	2	0.0	0.0	1	0.209	-0.105	-1.353	-1.413	111.0
-1430.3483	-102.98507	2	4	102.98507	300.99503	0	2	2	0.0	0.0	1	0.209	-0.105	-1.419	-1.414	111.0
-1430.3483	-102.98507	2	4	102.98507	300.99503	0	2	2	0.0	0.0	1	0.209	-0.106	-1.459	-1.416	111.0
-1430.3483	-102.98507	2	4	102.98507	300.99503	0	2	2	0.0	0.0	1	0.209	-0.106	-1.421	-1.416	111.0
-1430.3483	-102.98507	2	4	102.98507	300.99503	0	2	2	0.0	0.0	1	0.209	-0.106	-1.362	-1.417	111.0
-1430.3483	-102.98507	2	4	102.98507	300.99503	0	2	2	0.0	0.0	1	0.209	-0.106	-1.358	-1.417	111.0
-1430.3483	-102.98507	2	4	102.98507	300.99503	0	2	2	0.0	0.0	1	0.209	-0.106	-1.409	-1.419	111.0
-1430.3483	-102.98507	2	4	102.98507	300.99503	0	2	2	0.0	0.0	1	0.209	-0.106	-1.404	-1.42	111.0
-1430.3483	-102.98507	2	4	102.98507	300.99503	0	2	2	0.0	0.0	1	0.209	-0.106	-1.422	-1.42	111.0
-1430.3483	-102.98507	2	4	102.98507	300.99503	0	2	2	0.0	0.0	1	0.209	-0.106	-1.432	-1.421	111.0
-1430.3483	-102.98507	2	4	102.98507	300.99503	0	2	2	0.0	0.0	1	0.209	-0.106	-1.393	-1.423	111.0
-1430.3483	-102.98507	2	4	102.98507	300.99503	0	2	2	0.0	0.0	1	0.209	-0.107	-1.406	-1.423	111.0
-1430.3483	-102.98507	2	4	102.98507	300.99503	0	2	2	0.0	0.0	1	0.209	-0.108	-1.533	-1.423	111.0
-1430.3483	-102.98507	2	4	102.98507	300.99503	0	2	2	0.0	0.0	1	0.209	-0.109	-1.464	-1.423	111.0
-1430.3483	-102.98507	2	4	102.98507	300.99503	0	2	2	0.0	0.0	1	0.209	-0.109	-1.455	-1.424	111.0
-1430.3483	-102.98507	2	4	102.98507	300.99503	0	2	2	0.0	0.0	1	0.209	-0.109	-1.355	-1.425	111.0
-1430.3483	-102.98507	2	4	102.98507	300.99503	0	2	2	0.0	0.0	1	0.209	-0.109	-1.445	-1.425	111.0
-1430.3483	-102.98507	2	4	102.98507	300.99503	0	2	2	0.0	0.0	1	0.209	-0.109	-1.325	-1.425	111.0
-1430.3483	-102.98507	2	4	102.98507	300.99503	0	2	2	0.0	0.0	1	0.209	-0.109	-1.413	-1.426	111.0
-1430.3483	-102.98507	2	4	102.98507	300.99503	0	2	2	0.0	0.0	1	0.209	-0.11	-1.469	-1.426	111.0
-1430.3483	-102.98507	2	4	102.98507	300.99503	0	2	2	0.0	0.0	1	0.209	-0.11	-1.401	-1.426	111.0
-1430.3483	-102.98507	2	4	102.98507	300.99503	0	2	2	0.0	0.0	1	0.209	-0.11	-1.425	-1.426	111.0
-1430.3483	-102.98507	2	4	102.98507	300.99503	0	2	2	0.0	0.0	1	0.209	-0.112	-1.53	-1.427	111.0
-1430.3483	-102.98507	2	4	102.98507	300.99503	0	2	2	0.0	0.0	1	0.209	-0.112	-1.424	-1.427	111.0
-1430.3483	-102.98507	2	4	102.98507	300.99503	0	2	2	0.0	0.0	1	0.209	-0.113	-1.465	-1.427	111.0
-1430.3483	-102.98507	2	4	102.98507	300.99503	0	2	2	0.0	0.0	1	0.209	-0.114	-1.422	-1.428	111.0
-1430.3483	-102.98507	2	4	102.98507	300.99503	0	2	2	0.0	0.0	1	0.209	-0.114	-1.434	-1.428	111.0
-1430.3483	-102.98507	2	4	102.98507	300.99503	0	2	2	0.0	0.0	1	0.209	-0.114	-1.428	-1.428	111.0
-1430.3483	-102.98507	2	4	102.98507	300.99503	0	2	2	0.0	0.0	1	0.209	-0.115	-1.471	-1.428	111.0
-1430.3483	-102.98507	2	4	102.98507	300.99503	0	2	2	0.0	0.0	1	0.209	-0.115	-1.428	-1.428	111.0
-1430.3483	-102.98507	2	4	102.98507	300.99503	0	2	2	0.0	0.0	1	0.209	-0.115	-1.433	-1.428	111.0
-1430.3483	-102.98507	2	4	102.98507	300.99503	0	2	2	0.0	0.0	1	0.209	-0.115	-1.389	-1.429	111.0
-1430.3483	-102.98507	2	4	102.98507	300.99503	0	2	2	0.0	0.0	1	0.209	-0.116	-1.44	-1.429	111.0
-1430.3483	-102.98507	2	4	102.98507	300.99503	0	2	2	0.0	0.0	1	0.209	-0.116	-1.423	-1.429	111.0
-1430.3483	-102.98507	2	4	102.98507	300.99503	0	2	2	0.0	0.0	1	0.209	-0.116	-1.414	-1.429	111.0
-1430.3483	-102.98507	2	4	102.98507	300.99503	0	2	2	0.0	0.0	1	0.209	-0.116	-1.408	-1.429	111.0
-1430.3483	-102.98507	2	4	102.98507	300.99503	0	2	2	0.0	0.0	1	0.209	-0.117	-1.398	-1.429	111.0
-1430.3483	-102.98507	2	4	102.98507	300.99503	0	2	2	0.0	0.0	1	0.209	-0.118	-1.471	-1.429	111.0
-1430.3483	-102.98507	2	4	102.98507	300.99503	0	2	2	0.0	0.0	1	0.209	-0.118	-1.422	-1.429	111.0
-1430.3483	-102.98507	2	4	102.98507	300.99503	0	2	2	0.0	0.0	1	0.209	-0.119	-1.435	-1.43	111.0
-1430.3483	-102.98507	2	4	102.98507	300.99503	0	2	2	0.0	0.0	1	0.209	-0.119	-1.409	-1.43	111.0
-1430.3483	-102.98507	2	4	102.98507	300.99503	0	2	2	0.0	0.0	1	0.209	-0.119	-1.437	-1.43	111.0
-1430.3483	-102.98507	2	4	102.98507	300.99503	0	2	2	0.0	0.0	1	0.209	-0.119	-1.394	-1.43	111.0
-1430.3483	-102.98507	2	4	102.98507	300.99503	0	2	2	0.0	0.0	1	0.209	-0.119	-1.419	-1.43	111.0
-1430.3483	-102.98507	2	4	102.98507	300.99503	0	2	2	0.0	0.0	1	0.209	-0.119	-1.408	-1.43	111.0
-1430.3483	-102.98507	2	4	102.98507	300.99503	0	2	2	0.0	0.0	1	0.209	-0.12	-1.465	-1.43	111.0
-1430.3483	-102.98507	2	4	102.98507	300.99503	0	2	2	0.0	0.0	1	0.209	-0.121	-1.463	-1.43	111.0
-1430.3483	-102.98507	2	4	102.98507	300.99503	0	2	2	0.0	0.0	1	0.209	-0.121	-1.459	-1.43	111.0
-1430.3483	-102.98507	2	4	102.98507	300.99503	0	2	2	0.0	0.0	1	0.209	-0.121	-1.48	-1.43	111.0
-1430.3483	-102.98507	2	4	102.98507	300.99503	0	2	2	0.0	0.0	1	0.209	-0.12	-1.442	-1.43	111.0
-1430.3483	-102.98507	2	4	102.98507	300.99503	0	2	2	0.0	0.0	1	0.209	-0.12	-1.36	-1.43	111.0
-1430.3483	-102.98507	2	4	102.98507	300.99503	0	2	2	0.0	0.0	1	0.209	-0.12	-1.451	-1.43	111.0
-1430.3483	-102.98507	2	4	102.98507	300.99503	0	2	2	0.0	0.0	1	0.209	-0.12	-1.388	-1.43	111.0
-1430.3483	-102.98507	2	4	102.98507	300.99503	0	2	2	0.0	0.0	1	0.209	-0.12	-1.433	-1.43	111.0
-1430.3483	-102.98507	2	4	102.98507	300.99503	0	2	2	0.0	0.0	1	0.209	-0.12	-1.453	-1.43	111.0
-1430.3483	-102.98507	2	4	102.98507	300.99503	0	2	2	0.0	0.0	1	0.209	-0.12	-1.441	-1.43	111.0
-1430.3483	-102.98507	2	4	102.98507	300.99503	0	2	2	0.0	0.0	1	0.209	-0.12	-1.432	-1.43	111.0
-1430.3483	-102.98507	2	4	102.98507	300.99503	0	2	2	0.0	0.0	1	0.209	-0.12	-1.415	-1.43	111.0
-1430.3483	-102.98507	2	4	102.98507	300.99503	0	2	2	0.0	0.0	1	0.209	-0.12	-1.422	-1.43	111.0
-1430.3483	-102.98507	2	4	102.98507	300.99503	0	2	2	0.0	0.0	1	0.209	-0.121	-1.534	-1.43	111.0
-1430.3483	-102.98507	2	4	102.98507	300.99503	0	2	2	0.0	0.0	1	0.209	-0.12	-1.422	-1.43	111.0
-1430.3483	-102.98507	2	4	102.98507	300.99503	0	2	2	0.0	0.0	1	0.209	-0.12	-1.394	-1.43	111.0
-1430.3483	-102.98507	2	4	102.98507	300.99503	0	2	2	0.0	0.0	1	0.209	-0.121	-1.492	-1.43	111.0
-1430.3483	-102.98507	2	4	102.98507	300.99503	0	2	2	0.0	0.0	1	0.209	-0.121	-1.484	-1.43	111.0
-1430.3483	-102.98507	2	4	102.98507	300.99503	0	2	2	0.0	0.0	1	0.209	-0.121	-1.47	-1.43	111.0
-1430.3483	-102.98507	2	4	102.98507	300.99503	0	2	2	0.0	0.0	1	0.209	-0.12	-1.413	-1.43	111.0
-1430.3483	-102.98507	2	4	102.98507	300.99503	0	2	2	0.0	0.0	1	0.209	-0.12	-1.375	-1.43	111.0
-1430.3483	-102.98507	2	4	102.98507	300.99503	0	2	2	0.0	0.0	1	0.209	-0.121	-1.473	-1.43	111.0
-1430.3483	-102.98507	2	4	102.98507	300.99503	0	2	2	0.0	0.0	1	0.209	-0.12	-1.399	-1.43	111.0
-1430.3483	-102.98507	2	4	102.98507	300.99503	0	2	2	0.0	0.0	1	0.209	-0.12	-1.396	-1.43	111.0
-1430.3483	-102.98507	2	4	102.98507	300.99503	0	2	2	0.0	0.0	1	0.209	-0.12	-1.418	-1.43	111.0
-1430.3483	-102.98507	2	4	102.98507	300.99503	0	2	2	0.0	0.0	1	0.209	-0.119	-1.088	-1.43	111.0
-1430.3483	-102.98507	2	4	102.98507	300.99503	0	2	2	0.0	0.0	1	0.209	-0.119	-1.438	-1.43	111.0
-1430.3483	-102.98507	2	4	102.98507	300.99503	0	2	2	0.0	0.0	1	0.209	-0.119	-1.409	-1.43	111.0
-1430.3483	-102.98507	2	4	102.98507	300.99503	0	2	2	0.0	0.0	1	0.209	-0.119	-1.355	-1.43	111.0
-1430.3483	-102.98507	2	4	102.98507	300.99503	0	2	2	0.0	0.0	1	0.209	-0.119	-1.334	-1.43	111.0
-1430.3483	-102.98507	2	4	102.98507	300.99503	0	2	2	0.0	0.0	1	0.209	-0.12	-1.468	-1.43	111.0
-1430.3483	-102.98507	2	4	102.98507	300.99503	0	2	2	0.0	0.0	1	0.209	-0.12	-1.377	-1.43	111.0
-1430.3483	-102.98507	2	4	102.98507	300.99503	0	2	2	0.0	0.0	1	0.209	-0.12	-1.387	-1.43	111.0
-1430.3483	-102.98507	2	4	102.98507	300.99503	0	2	2	0.0	0.0	1	0.209	-0.12	-1.409	-1.43	111.0
-1430.3483	-102.98507	2	4	102.98507	300.99503	0	2	2	0.0	0.0	1	0.209	-0.12	-1.424	-1.43	111.0
-1430.3483	-102.98507	2	4	102.98507	300.99503	0	2	2	0.0	0.0	1	0.209	-0.121	-1.53	-1.43	111.0
-1430.3483	-102.98507	2	4	102.98507	300.99503	0	2	2	0.0	0.0	1	0.209	-0.12	-1.385	-1.43	111.0
-1430.3483	-102.98507	2	4	102.98507	300.99503	0	2	2	0.0	0.0	1	0.209	-0.12	-1.401	-1.43	111.0
-1430.3483	-102.98507	2	4	102.98507	300.99503	0	2	2	0.0	0.0	1	0.209	-0.12	-1.402	-1.43	111.0
-1430.3483	-102.98507	2	4	102.98507	300.99503	0	2	2	0.0	0.0	1	0.209	-0.12	-1.442	-1.43	111.0
-1430.3483	-102.98507	2	4	102.98507	300.99503	0	2	2	0.0	0.0	1	0.209	-0.12	-1.373	-1.43	111.0
-1430.3483	-102.98507	2	4	102.98507	300.99503	0	2	2	0.0	0.0	1	0.209	-0.12	-1.421	-1.43	111.0
-1430.3483	-102.98507	2	4	102.98507	300.99503	0	2	2	0.0	0.0	1	0.209	-0.12	-1.39	-1.43	111.0
-1430.3483	-102.98507	2	4	102.98507	300.99503	0	2	2	0.0	0.0	1	0.209	-0.12	-1.389	-1.43	111.0
-1430.3483	-102.98507	2	4	102.98507	300.99503	0	2	2	0.0	0.0	1	0.209	-0.12	-1.226	-1.43	111.0
-1430.3483	-102.98507	2	4	102.98507	300.99503	0	2	2	0.0	0.0	1	0.209	-0.12	-1.439	-1.43	111.0
-1430.3483	-102.98507	2	4	102.98507	300.99503	0	2	2	0.0	0.0	1	0.209	-0.12	-1.408	-1.43	111.0
-1430.3483	-102.98507	2	4	102.98507	300.99503	0	2	2	0.0	0.0	1	0.209	-0.12	-1.4	-1.43	111.0
-1430.3483	-102.98507	2	4	102.98507	300.99503	0	2	2	0.0	0.0	1	0.209	-0.12	-1.452	-1.431	111.0
-1430.3483	-102.98507	2	4	102.98507	300.99503	0	2	2	0.0	0.0	1	0.209	-0.12	-1.414	-1.431	111.0
-1430.3483	-102.98507	2	4	102.98507	300.99503	0	2	2	0.0	0.0	1	0.209	-0.12	-1.445	-1.431	111.0
-1430.3483	-102.98507	2	4	102.98507	300.99503	0	2	2	0.0	0.0	1	0.209	-0.12	-1.43	-1.431	111.0
-1430.3483	-102.98507	2	4	102.98507	300.99503	0	2	2	0.0	0.0	1	0.209	-0.12	-1.432	-1.431	111.0
-1430.3483	-102.98507	2	4	102.98507	300.99503	0	2	2	0.0	0.0	1	0.209	-0.121	-1.468	-1.431	111.0
-1430.3483	-102.98507	2	4	102.98507	300.99503	0	2	2	0.0	0.0	1	0.209	-0.121	-1.555	-1.431	111.0
-1430.3483	-102.98507	2	4	102.98507	300.99503	0	2	2	0.0	0.0	1	0.209	-0.12	-1.455	-1.431	111.0
-1430.3483	-102.98507	2	4	102.98507	300.99503	0	2	2	0.0	0.0	1	0.209	-0.12	-1.438	-1.431	111.0
-1430.3483	-102.98507	2	4	102.98507	300.99503	0	2	2	0.0	0.0	1	0.209	-0.12	-1.262	-1.431	111.0
-1430.3483	-102.98507	2	4	102.98507	300.99503	0	2	2	0.0	0.0	1	0.209	-0.12	-1.353	-1.431	111.0
-1430.3483	-102.98507	2	4	102.98507	300.99503	0	2	2	0.0	0.0	1	0.209	-0.121	-1.461	-1.431	111.0
-1430.3483	-102.98507	2	4	102.98507	300.99503	0	2	2	0.0	0.0	1	0.209	-0.12	-1.455	-1.431	111.0
-1430.3483	-102.98507	2	4	102.98507	300.99503	0	2	2	0.0	0.0	1	0.209	-0.12	-1.389	-1.431	111.0
-1430.3483	-102.98507	2	4	102.98507	300.99503	0	2	2	0.0	0.0	1	0.209	-0.12	-1.45	-1.431	111.0
-1430.3483	-102.98507	2	4	102.98507	300.99503	0	2	2	0.0	0.0	1	0.209	-0.12	-1.443	-1.431	111.0
-1430.3483	-102.98507	2	4	102.98507	300.99503	0	2	2	0.0	0.0	1	0.209	-0.12	-1.389	-1.431	111.0
-1430.3483	-102.98507	2	4	102.98507	300.99503	0	2	2	0.0	0.0	1	0.209	-0.12	-1.37	-1.431	111.0
-1430.3483	-102.98507	2	4	102.98507	300.99503	0	2	2	0.0	0.0	1	0.209	-0.12	-1.229	-1.431	111.0
-1430.3483	-102.98507	2	4	102.98507	300.99503	0	2	2	0.0	0.0	1	0.209	-0.12	-1.452	-1.431	111.0
-1430.3483	-102.98507	2	4	102.98507	300.99503	0	2	2	0.0	0.0	1	0.209	-0.121	-1.481	-1.431	111.0
-1430.3483	-102.98507	2	4	102.98507	300.99503	0	2	2	0.0	0.0	1	0.209	-0.12	-1.425	-1.431	111.0
-1430.3483	-102.98507	2	4	102.98507	300.99503	0	2	2	0.0	0.0	1	0.209	-0.121	-1.476	-1.431	111.0
-1430.3483	-102.98507	2	4	102.98507	300.99503	0	2	2	0.0	0.0	1	0.209	-0.12	-1.407	-1.431	111.0
-1430.3483	-102.98507	2	4	102.98507	300.99503	0	2	2	0.0	0.0	1	0.209	-0.121	-1.468	-1.431	111.0
-1430.3483	-102.98507	2	4	102.98507	300.99503	0	2	2	0.0	0.0	1	0.209	-0.12	-1.451	-1.431	111.0
-1430.3483	-102.98507	2	4	102.98507	300.99503	0	2	2	0.0	0.0	1	0.209	-0.12	-1.444	-1.431	111.0
-1430.3483	-102.98507	2	4	102.98507	300.99503	0	2	2	0.0	0.0	1	0.209	-0.12	-1.457	-1.431	111.0
-1430.3483	-102.98507	2	4	102.98507	300.99503	0	2	2	0.0	0.0	1	0.209	-0.12	-1.428	-1.431	111.0
-1430.3483	-102.98507	2	4	102.98507	300.99503	0	2	2	0.0	0.0	1	0.209	-0.12	-1.447	-1.431	111.0
-1430.3483	-102.98507	2	4	102.98507	300.99503	0	2	2	0.0	0.0	1	0.209	-0.12	-1.4	-1.431	111.0
-1430.3483	-102.98507	2	4	102.98507	300.99503	0	2	2	0.0	0.0	1	0.209	-0.12	-1.416	-1.431	111.0
-1430.3483	-102.98507	2	4	102.98507	300.99503	0	2	2	0.0	0.0	1	0.209	-0.12	-1.438	-1.431	111.0
-1430.3483	-102.98507	2	4	102.98507	300.99503	0	2	2	0.0	0.0	1	0.209	-0.12	-1.436	-1.431	111.0
-1430.3483	-102.98507	2	4	102.98507	300.99503	0	2	2	0.0	0.0	1	0.209	-0.12	-1.419	-1.431	111.0
-1430.3483	-102.98507	2	4	102.98507	300.99503	0	2	2	0.0	0.0	1	0.209	-0.12	-1.413	-1.431	111.0
-1430.3483	-102.98507	2	4	102.98507	300.99503	0	2	2	0.0	0.0	1	0.209	-0.12	-1.416	-1.431	111.0
-1430.3483	-102.98507	2	4	102.98507	300.99503	0	2	2	0.0	0.0	1	0.209	-0.121	-1.495	-1.431	111.0
-1430.3483	-102.98507	2	4	102.98507	300.99503	0	2	2	0.0	0.0	1	0.209	-0.12	-1.452	-1.431	111.0
-1430.3483	-102.98507	2	4	102.98507	300.99503	0	2	2	0.0	0.0	1	0.209	-0.12	-1.378	-1.431	111.0
-1430.3483	-102.98507	2	4	102.98507	300.99503	0	2	2	0.0	0.0	1	0.209	-0.121	-1.468	-1.431	111.0
-1430.3483	-102.98507	2	4	102.98507	300.99503	0	2	2	0.0	0.0	1	0.209	-0.12	-1.446	-1.431	111.0
-1430.3483	-102.98507	2	4	102.98507	300.99503	0	2	2	0.0	0.0	1	0.209	-0.12	-1.446	-1.431	111.0
-1430.3483	-102.98507	2	4	102.98507	300.99503	0	2	2	0.0	0.0	1	0.209	-0.12	-1.407	-1.431	111.0
-1430.3483	-102.98507	2	4	102.98507	300.99503	0	2	2	0.0	0.0	1	0.209	-0.121	-1.509	-1.431	111.0
-1430.3483	-102.98507	2	4	102.98507	300.99503	0	2	2	0.0	0.0	1	0.209	-0.121	-1.483	-1.431	111.0
-1430.3483	-102.98507	2	4	102.98507	300.99503	0	2	2	0.0	0.0	1	0.209	-0.121	-1.459	-1.431	111.0
-1430.3483	-102.98507	2	4	102.98507	300.99503	0	2	2	0.0	0.0	1	0.209	-0.12	-1.401	-1.431	111.0
0.0	0.0	2	4	102.98507	300.99503	0	2	2	0.0	0.0	0	0.209	-0.12	-1.449	-1.431	111.0
0.0	0.0	2	4	102.98507	300.99503	0	2	2	0.0	0.0	0	0.209	-0.12	-1.37	-1.431	111.0
0.0	0.0	2	4	102.98507	300.99503	0	2	2	0.0	0.0	0	0.209	-0.12	-1.397	-1.431	111.0
0.0	0.0	2	4	102.98507	300.99503	0	2	2	0.0	0.0	0	0.209	-0.12	-1.417	-1.431	111.0
0.0	0.0	2	4	102.98507	300.99503	0	2	2	0.0	0.0	0	0.209	-0.12	-1.4	-1.431	111.0
[truncated: 8,108 more rows]
