# Supplementary material for: Just noticeable differences for elbow joint torque feedback
Source: Sci Rep. 2021 Dec 7;11:23553. doi: 10.1038/s41598-021-02630-3 (PMC8651665; doi:10.1038/s41598-021-02630-3)
Supplement: Supplementary file 2 — Supplementary Information. [file 41598_2021_2630_MOESM2_ESM.zip › SupplementaryData_ScientificReports_KimAsbeck2021/S5_S1A.csv]

data 1	data 2	data 3	data 4	data 5	data 6	data 7	data 8	data 9	data 10	data 11	data 12	data 13	data 14	data 15	data 16	data 17
0.0	0.0	100.0	100.0	2	0.0	0.0	0.062	1.0	97.952515	0.0	0	0.0	0.0	0.0	0.0	0.0
0.0	0.0	100.0	100.0	2	0.0	0.0	0.06	1.0	97.952515	0.0	0	0.0	0.0	0.0	0.0	0.0
0.0	0.0	100.0	100.0	2	0.0	0.0	0.059	1.0	97.28978	0.0	0	0.0	0.0	0.0	0.0	0.0
0.0	0.0	100.0	100.0	2	0.0	0.0	0.057	1.0	98.31923	0.0	0	0.0	0.0	0.0	0.0	0.0
0.0	0.0	100.0	100.0	2	0.0	0.0	0.056	1.0	98.31923	0.0	0	0.0	0.0	0.0	0.0	0.0
0.0	0.0	100.0	100.0	2	0.0	0.0	0.054	1.0	98.17097	0.0	0	0.0	0.0	0.0	0.0	0.0
0.0	0.0	100.0	100.0	2	0.0	0.0	0.053	1.0	98.17097	0.0	0	0.0	0.0	0.0	0.0	0.0
0.0	0.0	100.0	100.0	2	0.0	0.0	0.051	1.0	98.71493	0.0	0	0.0	0.0	0.0	0.0	0.0
0.0	0.0	100.0	100.0	2	0.0	0.0	0.049	1.0	99.41813	0.0	0	0.0	0.0	0.0	0.0	0.0
0.0	0.0	100.0	100.0	2	0.0	0.0	0.048	1.0	99.41813	0.0	0	0.0	0.0	0.0	0.0	0.0
0.0	0.0	100.0	100.0	2	0.0	0.0	0.046	1.0	98.84918	0.0	0	0.0	0.0	0.0	0.0	0.0
0.0	0.0	100.0	100.0	2	0.0	0.0	0.045	1.0	98.495094	0.0	0	0.0	0.0	0.0	0.0	0.0
0.0	0.0	100.0	100.0	2	0.0	0.0	0.043	1.0	98.495094	0.0	0	0.0	0.0	0.0	0.0	0.0
0.0	0.0	100.0	100.0	2	0.0	0.0	0.041	1.0	98.05044	0.0	0	0.0	0.0	0.0	0.0	0.0
0.0	0.0	100.0	100.0	2	0.0	0.0	0.04	1.0	98.05044	0.0	0	0.0	0.0	0.0	0.0	0.0
0.0	0.0	100.0	100.0	2	0.0	0.0	0.038	1.0	97.30827	0.0	0	0.0	0.0	0.0	0.0	0.0
0.0	0.0	100.0	100.0	2	0.0	0.0	0.036	1.0	97.5299	0.0	0	0.0	0.0	0.0	0.0	0.0
0.0	0.0	100.0	100.0	2	0.0	0.0	0.035	1.0	97.36084	0.0	0	0.0	0.0	0.0	0.0	0.0
0.0	0.0	100.0	100.0	2	0.0	0.0	0.033	1.0	98.150116	0.0	0	0.0	0.0	0.0	0.0	0.0
0.0	0.0	100.0	100.0	2	0.0	0.0	0.032	1.0	98.03823	0.0	0	0.0	0.0	0.0	0.0	0.0
0.0	0.0	100.0	100.0	2	0.0	0.0	0.03	1.0	98.03823	0.0	0	0.0	0.0	0.0	0.0	0.0
0.0	0.0	100.0	100.0	2	0.0	0.0	0.028	1.0	98.684364	0.0	0	0.0	0.0	0.0	0.0	0.0
0.0	0.0	100.0	100.0	2	0.0	0.0	0.027	1.0	98.684364	0.0	0	0.0	0.0	0.0	0.0	0.0
0.0	0.0	100.0	100.0	2	0.0	0.0	0.025	1.0	99.44192	0.0	0	0.0	0.0	0.0	0.0	0.0
0.0	0.0	100.0	100.0	2	0.0	0.0	0.024	1.0	99.540306	0.0	0	0.0	0.0	0.0	0.0	0.0
0.0	0.0	100.0	100.0	2	0.0	0.0	0.022	1.0	99.312004	0.0	0	0.0	0.0	0.0	0.0	0.0
0.0	0.0	100.0	100.0	2	0.0	0.0	0.021	1.0	99.706955	0.0	0	0.0	0.0	0.0	0.0	0.0
0.0	0.0	100.0	100.0	2	0.0	0.0	0.019	1.0	99.27047	0.0	0	0.0	0.0	0.0	0.0	0.0
0.0	0.0	100.0	100.0	2	0.0	0.0	0.018	1.0	99.27047	0.0	0	0.0	0.0	0.0	0.0	0.0
0.0	0.0	100.0	100.0	2	0.0	0.0	0.017	1.0	99.32939	0.0	0	0.0	0.0	0.0	0.0	0.0
0.0	0.0	100.0	100.0	2	0.0	0.0	0.015	1.0	99.32939	0.0	0	0.0	0.0	0.0	0.0	0.0
0.0	0.0	100.0	100.0	2	0.0	0.0	0.014	1.0	98.18314	0.0	0	0.0	0.0	0.0	0.0	0.0
0.0	0.0	100.0	100.0	2	0.0	0.0	0.012	1.0	98.29518	0.0	0	0.0	0.0	0.0	0.0	0.0
0.0	0.0	100.0	100.0	2	0.0	0.0	0.011	1.0	98.864235	0.0	0	0.0	0.0	0.0	0.0	0.0
0.0	0.0	100.0	100.0	2	0.0	0.0	0.01	1.0	98.34778	0.0	0	0.0	0.0	0.0	0.0	0.0
0.0	0.0	100.0	100.0	2	0.0	0.0	0.009	1.0	97.98414	0.0	0	0.0	0.0	0.0	0.0	0.0
0.0	0.0	100.0	100.0	2	0.0	0.0	0.007	1.0	97.847725	0.0	0	0.0	0.0	0.0	0.0	0.0
0.0	0.0	100.0	100.0	2	0.0	0.0	0.006	1.0	98.040886	0.0	0	0.0	0.0	0.0	0.0	0.0
0.0	0.0	100.0	100.0	2	0.0	0.0	0.005	1.0	98.040886	0.0	0	0.0	0.0	0.0	0.0	0.0
0.0	0.0	100.0	100.0	2	0.0	0.0	0.004	1.0	96.725395	0.0	0	0.0	0.0	0.0	0.0	0.0
0.0	0.0	100.0	100.0	2	0.0	0.0	0.003	1.0	95.68806	0.0	0	0.0	0.0	0.0	0.0	0.0
0.0	0.0	100.0	100.0	2	0.0	0.0	0.001	1.0	95.68806	0.0	0	0.0	0.0	0.0	0.0	0.0
0.0	0.0	100.0	100.0	2	0.0	0.0	0.0	1.0	97.18838	0.0	0	0.0	0.0	0.0	0.0	0.0
0.0	0.0	100.0	100.0	2	0.0	0.0	0.0	1.0	97.20707	0.0	0	0.0	0.0	0.0	0.0	0.0
0.0	0.0	100.0	100.0	2	0.0	0.0	-0.001	1.0	97.20707	0.0	0	0.0	0.0	0.0	0.0	0.0
0.0	0.0	100.0	100.0	2	0.0	0.0	-0.002	1.0	97.36694	0.0	0	0.0	0.0	0.0	0.0	0.0
0.0	0.0	100.0	100.0	2	0.0	0.0	-0.004	1.0	97.36694	0.0	0	0.0	0.0	0.0	0.0	0.0
0.0	0.0	100.0	100.0	2	0.0	0.0	-0.005	1.0	97.1533	0.0	0	0.0	0.0	0.0	0.0	0.0
0.0	0.0	100.0	100.0	2	0.0	0.0	-0.006	1.0	97.87909	0.0	0	0.0	0.0	0.0	0.0	0.0
0.0	0.0	100.0	100.0	2	0.0	0.0	-0.007	1.0	97.87909	0.0	0	0.0	0.0	0.0	0.0	0.0
0.0	0.0	100.0	100.0	2	0.0	0.0	-0.008	1.0	97.66402	0.0	0	0.0	0.0	0.0	0.0	0.0
0.0	0.0	100.0	100.0	2	0.0	0.0	-0.01	1.0	96.65869	0.0	0	0.0	0.0	1.0	0.0	0.0
0.0	0.0	100.0	100.0	2	0.0	0.0	-0.011	1.0	96.65869	0.0	0	0.0	0.0	1.0	0.0	0.0
0.0	0.0	100.0	100.0	2	0.0	0.0	-0.012	1.0	96.564316	0.0	0	0.0	0.0	0.0	0.0	0.0
0.0	0.0	100.0	100.0	2	0.0	0.0	-0.014	1.0	96.50193	0.0	0	0.0	0.0	0.0	0.0	0.0
0.0	0.0	100.0	100.0	2	0.0	0.0	-0.015	1.0	96.009705	0.0	0	0.0	0.0	0.0	0.0	0.0
0.0	0.0	100.0	100.0	2	0.0	0.0	-0.016	1.0	96.347404	0.0	0	0.0	0.0	0.0	0.0	0.0
0.0	0.0	100.0	100.0	2	0.0	0.0	-0.017	1.0	97.04781	0.0	0	0.0	0.0	0.0	0.0	0.0
0.0	0.0	100.0	100.0	2	0.0	0.0	-0.018	1.0	97.430916	0.0	0	0.0	0.0	0.0	0.0	0.0
0.0	0.0	100.0	100.0	2	0.0	0.0	-0.02	1.0	97.86774	0.0	0	0.0	0.0	0.0	0.0	0.0
0.0	0.0	100.0	100.0	2	0.0	0.0	-0.021	1.0	97.86774	0.0	0	0.0	0.0	0.0	0.0	0.0
0.0	0.0	100.0	100.0	2	0.0	0.0	-0.022	1.0	98.08267	0.0	0	0.0	0.0	0.0	0.0	0.0
0.0	0.0	100.0	100.0	2	0.0	0.0	-0.023	1.0	98.08267	0.0	0	0.0	0.0	0.0	0.0	0.0
0.0	0.0	100.0	100.0	2	0.0	0.0	-0.024	1.0	98.00823	0.0	0	0.0	0.0	0.0	0.0	0.0
0.0	0.0	100.0	100.0	2	0.0	0.0	-0.024	1.0	98.25627	0.0	0	0.0	0.0	0.0	0.0	0.0
0.0	0.0	100.0	100.0	2	0.0	0.0	-0.025	1.0	98.25627	0.0	0	0.0	0.0	0.0	0.0	0.0
0.0	0.0	100.0	100.0	2	0.0	0.0	-0.026	1.0	98.042496	0.0	0	0.0	0.0	0.0	0.0	0.0
0.0	0.0	100.0	100.0	2	0.0	0.0	-0.026	1.0	99.17642	0.0	0	0.0	0.0	0.0	0.0	0.0
0.0	0.0	100.0	100.0	2	0.0	0.0	-0.027	1.0	99.17642	0.0	0	0.0	0.0	0.0	0.0	0.0
0.0	0.0	100.0	100.0	2	0.0	0.0	-0.027	1.0	99.24803	0.0	0	0.0	0.0	0.0	0.0	0.0
0.0	0.0	100.0	100.0	2	0.0	0.0	-0.028	1.0	99.24803	0.0	0	0.0	0.0	0.0	0.0	0.0
0.0	0.0	100.0	100.0	2	0.0	0.0	-0.028	1.0	98.45263	0.0	0	0.0	0.0	0.0	0.0	0.0
0.0	0.0	100.0	100.0	2	0.0	0.0	-0.029	1.0	97.8654	0.0	0	0.0	0.0	0.0	0.0	0.0
0.0	0.0	100.0	100.0	2	0.0	0.0	-0.029	1.0	97.8654	0.0	0	0.0	0.0	0.0	0.0	0.0
0.0	0.0	100.0	100.0	2	0.0	0.0	-0.029	1.0	98.425026	0.0	0	0.0	0.0	0.0	0.0	0.0
0.0	0.0	100.0	100.0	2	0.0	0.0	-0.029	1.0	98.312065	0.0	0	0.0	0.0	0.0	0.0	0.0
0.0	0.0	100.0	100.0	2	0.0	0.0	-0.029	1.0	98.312065	0.0	0	0.0	0.0	0.0	0.0	0.0
0.0	0.0	100.0	100.0	2	0.0	0.0	-0.029	1.0	98.56067	0.0	0	0.0	0.0	0.0	0.0	0.0
0.0	0.0	100.0	100.0	2	0.0	0.0	-0.029	1.0	98.56067	0.0	0	0.0	0.0	0.0	0.0	0.0
0.0	0.0	100.0	100.0	2	0.0	0.0	-0.029	1.0	98.20311	0.0	0	0.0	0.0	0.0	0.0	0.0
0.0	0.0	100.0	100.0	2	0.0	0.0	-0.029	1.0	97.65112	0.0	0	0.0	0.0	0.0	0.0	0.0
0.0	0.0	100.0	100.0	2	0.0	0.0	-0.029	1.0	97.65112	0.0	0	0.0	0.0	0.0	0.0	0.0
0.0	0.0	100.0	100.0	2	0.0	0.0	-0.029	1.0	97.35415	0.0	0	0.0	0.0	0.0	0.0	0.0
0.0	0.0	100.0	100.0	2	0.0	0.0	-0.029	1.0	96.98548	0.0	0	0.0	0.0	0.0	0.0	0.0
0.0	0.0	100.0	100.0	2	0.0	0.0	-0.029	1.0	96.98548	0.0	0	0.0	0.0	0.0	0.0	0.0
0.0	0.0	100.0	100.0	2	0.0	0.0	-0.029	1.0	97.781525	0.0	0	0.0	0.0	0.0	0.0	0.0
0.0	0.0	100.0	100.0	2	0.0	0.0	-0.029	1.0	97.781525	0.0	0	0.0	0.0	0.0	0.0	0.0
0.0	0.0	100.0	100.0	2	0.0	0.0	-0.029	1.0	97.45253	0.0	0	0.0	0.0	0.0	0.0	0.0
0.0	0.0	100.0	100.0	2	0.0	0.0	-0.029	1.0	97.01824	0.0	0	0.0	0.0	0.0	0.0	0.0
0.0	0.0	100.0	100.0	2	0.0	0.0	-0.029	1.0	97.01824	0.0	0	0.0	0.0	0.0	0.0	0.0
0.0	0.0	100.0	100.0	2	0.0	0.0	-0.029	1.0	97.323265	0.0	0	0.0	0.0	0.0	0.0	0.0
0.0	0.0	100.0	100.0	2	0.0	0.0	-0.029	1.0	95.995285	0.0	0	0.0	0.0	0.0	0.0	0.0
0.0	0.0	100.0	100.0	2	0.0	0.0	-0.029	1.0	95.995285	0.0	0	0.0	0.0	0.0	0.0	0.0
0.0	0.0	100.0	100.0	2	0.0	0.0	-0.029	1.0	95.49325	0.0	0	0.0	0.0	0.0	0.0	0.0
0.0	0.0	100.0	100.0	2	0.0	0.0	-0.028	1.0	95.49325	0.0	0	0.0	0.0	0.0	0.0	0.0
0.0	0.0	100.0	100.0	2	0.0	0.0	-0.028	1.0	95.07472	0.0	0	0.0	0.0	0.0	0.0	0.0
0.0	0.0	100.0	100.0	2	0.0	0.0	-0.028	1.0	94.10393	0.0	0	0.0	0.0	0.0	0.0	0.0
0.0	0.0	100.0	100.0	2	0.0	0.0	-0.028	1.0	94.10393	0.0	0	0.0	0.0	0.0	0.0	0.0
0.0	0.0	100.0	100.0	2	0.0	0.0	-0.028	1.0	95.72112	0.0	0	0.0	0.0	0.0	0.0	0.0
0.0	0.0	100.0	100.0	2	0.0	0.0	-0.028	1.0	95.90186	0.0	0	0.0	0.0	0.0	0.0	0.0
0.0	0.0	100.0	100.0	2	0.0	0.0	-0.028	1.0	95.90186	0.0	0	0.0	0.0	0.0	0.0	0.0
0.0	0.0	100.0	100.0	2	0.0	0.0	-0.028	1.0	96.256065	0.0	0	0.0	0.0	0.0	0.0	0.0
0.0	0.0	100.0	100.0	2	0.0	0.0	-0.028	1.0	96.256065	0.0	0	0.0	0.0	0.0	0.0	0.0
0.0	0.0	100.0	100.0	2	0.0	0.0	-0.029	1.0	95.50424	0.0	0	0.0	0.0	0.0	0.0	0.0
0.0	0.0	100.0	100.0	2	0.0	0.0	-0.029	1.0	95.88722	0.0	0	0.0	0.0	0.0	0.0	0.0
0.0	0.0	100.0	100.0	2	0.0	0.0	-0.029	1.0	95.88722	0.0	0	0.0	0.0	0.0	0.0	0.0
0.0	0.0	100.0	100.0	2	0.0	0.0	-0.029	1.0	95.17401	0.0	0	0.0	0.0	0.0	0.0	0.0
0.0	0.0	100.0	100.0	2	0.0	0.0	-0.029	1.0	97.69087	0.0	0	0.0	0.0	0.0	0.0	0.0
0.0	0.0	100.0	100.0	2	0.0	0.0	-0.029	1.0	97.69087	0.0	0	0.0	0.0	0.0	0.0	0.0
0.0	0.0	100.0	100.0	2	0.0	0.0	-0.029	1.0	97.77881	0.0	0	0.0	0.0	0.0	0.0	0.0
0.0	0.0	100.0	100.0	2	0.0	0.0	-0.029	1.0	97.77881	0.0	0	0.0	0.0	0.0	0.0	0.0
0.0	0.0	100.0	100.0	2	0.0	0.0	-0.029	1.0	97.54329	0.0	0	0.0	0.0	0.0	0.0	0.0
0.0	0.0	100.0	100.0	2	0.0	0.0	-0.029	1.0	96.84022	0.0	0	0.0	0.0	0.0	0.0	0.0
0.0	0.0	100.0	100.0	2	0.0	0.0	-0.029	1.0	96.84022	0.0	0	0.0	0.0	0.0	0.0	0.0
0.0	0.0	100.0	100.0	2	0.0	0.0	-0.029	1.0	98.43107	0.0	0	0.0	0.0	0.0	0.0	0.0
0.0	0.0	100.0	100.0	2	0.0	0.0	-0.029	1.0	97.90491	0.0	0	0.0	0.0	0.0	0.0	0.0
0.0	0.0	100.0	100.0	2	0.0	0.0	-0.028	1.0	97.90491	0.0	0	0.0	0.0	0.0	0.0	0.0
0.0	0.0	100.0	100.0	2	0.0	0.0	-0.028	1.0	96.72764	0.0	0	0.0	0.0	0.0	0.0	0.0
0.0	0.0	100.0	100.0	2	0.0	0.0	-0.028	1.0	97.128975	0.0	0	0.0	0.0	0.0	0.0	0.0
0.0	0.0	100.0	100.0	2	0.0	0.0	-0.027	1.0	97.022964	0.0	0	0.0	0.0	0.0	0.0	0.0
0.0	0.0	100.0	100.0	2	0.0	0.0	-0.027	1.0	97.626274	0.0	0	0.0	0.0	0.0	0.0	0.0
0.0	0.0	100.0	100.0	2	0.0	0.0	-0.026	1.0	97.626274	0.0	0	0.0	0.0	0.0	0.0	0.0
0.0	0.0	100.0	100.0	2	0.0	0.0	-0.026	1.0	97.30267	0.0	0	0.0	0.0	0.0	0.0	0.0
0.0	0.0	100.0	100.0	2	0.0	0.0	-0.025	1.0	97.25297	0.0	0	0.0	0.0	0.0	0.0	0.0
0.0	0.0	100.0	100.0	2	0.0	0.0	-0.024	1.0	97.25297	0.0	0	0.0	0.0	0.0	0.0	0.0
0.0	0.0	100.0	100.0	2	0.0	0.0	-0.024	1.0	96.8261	0.0	0	0.0	0.0	0.0	0.0	0.0
0.0	0.0	100.0	100.0	2	0.0	0.0	-0.023	1.0	96.8261	0.0	0	0.0	0.0	0.0	0.0	0.0
0.0	0.0	100.0	100.0	2	0.0	0.0	-0.022	1.0	96.53718	0.0	0	0.0	0.0	0.0	0.0	0.0
0.0	0.0	100.0	100.0	2	0.0	0.0	-0.021	1.0	96.09524	0.0	0	0.0	0.0	0.0	0.0	0.0
0.0	0.0	100.0	100.0	2	0.0	0.0	-0.02	1.0	96.09524	0.0	0	0.0	0.0	0.0	0.0	0.0
0.0	0.0	100.0	100.0	2	0.0	0.0	-0.02	1.0	96.59698	0.0	0	0.0	0.0	0.0	0.0	0.0
0.0	0.0	100.0	100.0	2	0.0	0.0	-0.019	1.0	96.59698	0.0	0	0.0	0.0	0.0	0.0	0.0
0.0	0.0	100.0	100.0	2	0.0	0.0	-0.017	1.0	96.723366	0.0	0	0.0	0.0	0.0	0.0	0.0
0.0	0.0	100.0	100.0	2	0.0	0.0	-0.016	1.0	96.39305	0.0	0	0.0	0.0	0.0	0.0	0.0
0.0	0.0	100.0	100.0	2	0.0	0.0	-0.015	1.0	96.39305	0.0	0	0.0	0.0	0.0	0.0	0.0
0.0	0.0	100.0	100.0	2	0.0	0.0	-0.014	1.0	95.79756	0.0	0	0.0	0.0	0.0	0.0	0.0
0.0	0.0	100.0	100.0	2	0.0	0.0	-0.013	1.0	95.76815	0.0	0	0.0	0.0	0.0	0.0	0.0
0.0	0.0	100.0	100.0	2	0.0	0.0	-0.012	1.0	95.76815	0.0	0	0.0	0.0	0.0	0.0	0.0
0.0	0.0	100.0	100.0	2	0.0	0.0	-0.011	1.0	95.900444	0.0	0	0.0	0.0	0.0	0.0	0.0
0.0	0.0	100.0	100.0	2	0.0	0.0	-0.01	1.0	95.900444	0.0	0	0.0	0.0	0.0	0.0	0.0
0.0	0.0	100.0	100.0	2	0.0	0.0	-0.008	1.0	95.87976	0.0	0	0.0	0.0	0.0	0.0	0.0
0.0	0.0	100.0	100.0	2	0.0	0.0	-0.007	1.0	95.05188	0.0	0	0.0	0.0	0.0	0.0	0.0
0.0	0.0	100.0	100.0	2	0.0	0.0	-0.006	1.0	95.68971	0.0	0	0.0	0.0	0.0	0.0	0.0
0.0	0.0	100.0	100.0	2	0.0	0.0	-0.005	1.0	95.54412	0.0	0	0.0	0.0	0.0	0.0	0.0
0.0	0.0	100.0	100.0	2	0.0	0.0	-0.004	1.0	96.06601	0.0	0	0.0	0.0	0.0	0.0	0.0
0.0	0.0	100.0	100.0	2	0.0	0.0	-0.003	1.0	96.06601	0.0	0	0.0	0.0	0.0	0.0	0.0
0.0	0.0	100.0	100.0	2	0.0	0.0	-0.001	1.0	95.39334	0.0	0	0.0	0.0	0.0	0.0	0.0
0.0	0.0	100.0	100.0	2	0.0	0.0	0.0	1.0	95.39334	0.0	0	0.0	0.0	0.0	0.0	0.0
0.0	0.0	100.0	100.0	2	0.0	0.0	0.0	1.0	96.33986	0.0	0	0.0	0.0	0.0	0.0	0.0
0.0	0.0	100.0	100.0	2	0.0	0.0	0.001	1.0	97.16705	0.0	0	0.0	0.0	0.0	0.0	0.0
0.0	0.0	100.0	100.0	2	0.0	0.0	0.002	1.0	97.16705	0.0	0	0.0	0.0	0.0	0.0	0.0
0.0	0.0	100.0	100.0	2	0.0	0.0	0.003	1.0	96.998184	0.0	0	0.0	0.0	0.0	0.0	0.0
0.0	0.0	100.0	100.0	2	0.0	0.0	0.004	1.0	95.815056	0.0	0	0.0	0.0	0.0	0.0	0.0
0.0	0.0	100.0	100.0	2	0.0	0.0	0.005	1.0	95.815056	0.0	0	0.0	0.0	0.0	0.0	0.0
0.0	0.0	100.0	100.0	2	0.0	0.0	0.007	1.0	95.671776	0.0	0	0.0	0.0	0.0	0.0	0.0
0.0	0.0	100.0	100.0	2	0.0	0.0	0.008	1.0	95.671776	0.0	0	0.0	0.0	0.0	0.0	0.0
0.0	0.0	100.0	100.0	2	0.0	0.0	0.008	1.0	96.776535	0.0	0	0.0	0.0	0.0	0.0	0.0
0.0	0.0	100.0	100.0	2	0.0	0.0	0.009	1.0	98.180016	0.0	0	0.0	0.0	0.0	0.0	0.0
0.0	0.0	100.0	100.0	2	0.0	0.0	0.01	1.0	98.180016	0.0	0	0.0	0.0	0.0	0.0	0.0
0.0	0.0	100.0	100.0	2	0.0	0.0	0.011	1.0	96.92388	0.0	0	0.0	0.0	0.0	0.0	0.0
0.0	0.0	100.0	100.0	2	0.0	0.0	0.013	1.0	98.01994	0.0	0	0.0	0.0	0.0	0.0	0.0
0.0	0.0	100.0	100.0	2	0.0	0.0	0.013	1.0	98.01994	0.0	0	0.0	0.0	0.0	0.0	0.0
0.0	0.0	100.0	100.0	2	0.0	0.0	0.014	1.0	98.12796	0.0	0	0.0	0.0	0.0	0.0	0.0
0.0	0.0	100.0	100.0	2	0.0	0.0	0.015	1.0	98.12796	0.0	0	0.0	0.0	0.0	0.0	0.0
0.0	0.0	100.0	100.0	2	0.0	0.0	0.017	1.0	98.09003	0.0	0	0.0	0.0	0.0	0.0	0.0
0.0	0.0	100.0	100.0	2	0.0	0.0	0.018	1.0	97.558365	0.0	0	0.0	0.0	0.0	0.0	0.0
0.0	0.0	100.0	100.0	2	0.0	0.0	0.019	1.0	97.558365	0.0	0	0.0	0.0	0.0	0.0	0.0
0.0	0.0	100.0	100.0	2	0.0	0.0	0.02	1.0	97.13436	0.0	0	0.0	0.0	0.0	0.0	0.0
0.0	0.0	100.0	100.0	2	0.0	0.0	0.021	1.0	97.26228	0.0	0	0.0	0.0	0.0	0.0	0.0
0.0	0.0	100.0	100.0	2	0.0	0.0	0.022	1.0	97.26228	0.0	0	0.0	0.0	0.0	0.0	0.0
0.0	0.0	100.0	100.0	2	0.0	0.0	0.024	1.0	97.52165	0.0	0	0.0	0.0	0.0	0.0	0.0
0.0	0.0	100.0	100.0	2	0.0	0.0	0.025	1.0	97.52165	0.0	0	0.0	0.0	0.0	0.0	0.0
0.0	0.0	100.0	100.0	2	0.0	0.0	0.026	1.0	97.57214	0.0	0	0.0	0.0	0.0	0.0	0.0
0.0	0.0	100.0	100.0	2	0.0	0.0	0.027	1.0	97.58454	0.0	0	0.0	0.0	0.0	0.0	0.0
0.0	0.0	100.0	100.0	2	0.0	0.0	0.028	1.0	96.89787	0.0	0	0.0	0.0	0.0	0.0	0.0
0.0	0.0	100.0	100.0	2	0.0	0.0	0.029	1.0	96.53066	0.0	0	0.0	0.0	0.0	0.0	0.0
0.0	0.0	100.0	100.0	2	0.0	0.0	0.031	1.0	95.931015	0.0	0	0.0	0.0	0.0	0.0	0.0
0.0	0.0	100.0	100.0	2	0.0	0.0	0.032	1.0	95.931015	0.0	0	0.0	0.0	0.0	0.0	0.0
0.0	0.0	100.0	100.0	2	0.0	0.0	0.033	1.0	95.050705	0.0	0	0.0	0.0	0.0	0.0	0.0
0.0	0.0	100.0	100.0	2	0.0	0.0	0.034	1.0	95.050705	0.0	0	0.0	0.0	0.0	0.0	0.0
0.0	0.0	100.0	100.0	2	0.0	0.0	0.036	1.0	95.91851	0.0	0	0.0	0.0	0.0	0.0	0.0
0.0	0.0	100.0	100.0	2	0.0	0.0	0.037	1.0	95.13168	0.0	0	0.0	0.0	0.0	0.0	0.0
0.0	0.0	100.0	100.0	2	0.0	0.0	0.038	1.0	95.13168	0.0	0	0.0	0.0	0.0	0.0	0.0
0.0	0.0	100.0	100.0	2	0.0	0.0	0.039	1.0	97.85314	0.0	0	0.0	0.0	0.0	0.0	0.0
0.0	0.0	100.0	100.0	2	0.0	0.0	0.041	1.0	97.92854	0.0	0	0.0	0.0	0.0	0.0	0.0
0.0	0.0	100.0	100.0	2	0.0	0.0	0.042	1.0	97.92854	0.0	0	0.0	0.0	0.0	0.0	0.0
0.0	0.0	100.0	100.0	2	0.0	0.0	0.044	1.0	96.116516	0.0	0	0.0	0.0	0.0	0.0	0.0
0.0	0.0	100.0	100.0	2	0.0	0.0	0.045	1.0	96.116516	0.0	0	0.0	0.0	0.0	0.0	0.0
0.0	0.0	100.0	100.0	2	0.0	0.0	0.046	1.0	98.5159	0.0	0	0.0	0.0	0.0	0.0	0.0
0.0	0.0	100.0	100.0	2	0.0	0.0	0.048	1.0	96.986916	0.0	0	0.0	0.0	0.0	0.0	0.0
0.0	0.0	100.0	100.0	2	0.0	0.0	0.049	1.0	96.986916	0.0	0	0.0	0.0	0.0	0.0	0.0
0.0	0.0	100.0	100.0	2	0.0	0.0	0.05	1.0	97.369774	0.0	0	0.0	0.0	0.0	0.0	0.0
0.0	0.0	100.0	100.0	2	0.0	0.0	0.052	1.0	97.029785	0.0	0	0.0	0.0	0.0	0.0	0.0
0.0	0.0	100.0	100.0	2	0.0	0.0	0.053	1.0	97.029785	0.0	0	0.0	0.0	0.0	0.0	0.0
0.0	0.0	100.0	100.0	2	0.0	0.0	0.055	1.0	97.157326	0.0	0	0.0	0.0	0.0	0.0	0.0
0.0	0.0	100.0	100.0	2	0.0	0.0	0.056	1.0	97.157326	0.0	0	0.0	0.0	0.0	0.0	0.0
0.0	0.0	100.0	100.0	2	0.0	0.0	0.058	1.0	97.17613	0.0	0	0.0	0.0	0.0	0.0	0.0
0.0	0.0	100.0	100.0	2	0.0	0.0	0.059	1.0	97.08507	0.0	0	0.0	0.0	0.0	0.0	0.0
0.0	0.0	100.0	100.0	2	0.0	0.0	0.061	1.0	97.08878	0.0	0	0.0	0.0	0.0	0.0	0.0
0.0	0.0	100.0	100.0	2	0.0	0.0	0.062	1.0	97.27604	0.0	0	0.0	0.0	0.0	0.0	0.0
0.0	0.0	100.0	100.0	2	0.0	0.0	0.064	1.0	97.31617	0.0	0	0.0	0.0	0.0	0.0	0.0
0.0	0.0	100.0	100.0	2	0.0	0.0	0.066	1.0	97.31617	0.0	0	0.0	0.0	0.0	0.0	0.0
0.0	0.0	100.0	100.0	2	0.0	0.0	0.067	1.0	97.16108	0.0	0	0.0	0.0	0.0	0.0	0.0
0.0	0.0	100.0	100.0	2	0.0	0.0	0.069	1.0	97.16108	0.0	0	0.0	0.0	0.0	0.0	0.0
0.0	0.0	100.0	100.0	2	0.0	0.0	0.07	1.0	97.22228	0.0	0	0.0	0.0	0.0	0.0	0.0
0.0	0.0	100.0	100.0	2	0.0	0.0	0.072	1.0	97.920876	0.0	0	0.0	0.0	0.0	0.0	0.0
0.0	0.0	100.0	100.0	2	0.0	0.0	0.074	1.0	97.920876	0.0	0	0.0	0.0	0.0	0.0	0.0
0.0	0.0	100.0	100.0	2	0.0	0.0	0.075	1.0	97.60584	0.0	0	0.0	0.0	0.0	0.0	0.0
0.0	0.0	100.0	100.0	2	0.0	0.0	0.077	1.0	97.60264	0.0	0	0.0	0.0	0.0	0.0	0.0
0.0	0.0	100.0	100.0	2	0.0	0.0	0.079	1.0	97.60264	0.0	0	0.0	0.0	0.0	0.0	0.0
0.0	0.0	100.0	100.0	2	0.0	0.0	0.08	1.0	96.49597	0.0	0	0.0	0.0	0.0	0.0	0.0
0.0	0.0	100.0	100.0	2	0.0	0.0	0.082	1.0	96.49597	0.0	0	0.0	0.0	0.0	0.0	0.0
0.0	0.0	100.0	100.0	2	0.0	0.0	0.084	1.0	96.38807	0.0	0	0.0	0.0	0.0	0.0	0.0
0.0	0.0	100.0	100.0	2	0.0	0.0	0.085	1.0	96.59846	0.0	0	0.0	0.0	0.0	0.0	0.0
0.0	0.0	100.0	100.0	2	0.0	0.0	0.087	1.0	96.59846	0.0	0	0.0	0.0	0.0	0.0	0.0
0.0	0.0	100.0	100.0	2	0.0	0.0	0.089	1.0	95.83351	0.0	0	0.0	0.0	0.0	0.0	0.0
0.0	0.0	100.0	100.0	2	0.0	0.0	0.09	1.0	96.92442	0.0	0	0.0	0.0	0.0	0.0	0.0
0.0	0.0	100.0	100.0	2	0.0	0.0	0.092	1.0	96.92442	0.0	0	0.0	0.0	0.0	0.0	0.0
0.0	0.0	100.0	100.0	2	0.0	0.0	0.094	1.0	96.92442	0.0	0	0.0	0.0	0.0	0.0	0.0
0.0	0.0	100.0	100.0	2	0.0	0.0	0.096	1.0	96.92442	0.0	0	0.0	0.0	0.0	0.0	0.0
0.0	0.0	100.0	100.0	2	0.0	0.0	0.097	1.0	94.2207	0.0	0	0.0	0.0	0.0	0.0	0.0
0.0	0.0	100.0	100.0	2	0.0	0.0	0.099	1.0	94.33499	0.0	0	0.0	0.0	0.0	0.0	0.0
0.0	0.0	100.0	100.0	2	0.0	0.0	0.1	1.0	94.33499	0.0	0	0.0	0.0	0.0	0.0	0.0
0.0	0.0	100.0	100.0	2	0.0	0.0	0.102	1.0	96.13017	0.0	0	0.0	0.0	0.0	0.0	0.0
0.0	0.0	100.0	100.0	2	0.0	0.0	0.104	1.0	96.52143	0.0	0	0.0	0.0	0.0	0.0	0.0
0.0	0.0	100.0	100.0	2	0.0	0.0	0.105	1.0	96.52143	0.0	0	0.0	0.0	0.0	0.0	0.0
0.0	0.0	100.0	100.0	2	0.0	0.0	0.107	1.0	96.444115	0.0	0	0.0	0.0	0.0	0.0	0.0
0.0	0.0	100.0	100.0	2	0.0	0.0	0.108	1.0	96.444115	0.0	0	0.0	0.0	0.0	0.0	0.0
0.0	0.0	100.0	100.0	2	0.0	0.0	0.11	1.0	96.451805	0.0	0	0.0	0.0	0.0	0.0	0.0
0.0	0.0	100.0	100.0	2	0.0	0.0	0.111	1.0	97.228645	0.0	0	0.0	0.0	0.0	0.0	0.0
0.0	0.0	100.0	100.0	2	0.0	0.0	0.113	1.0	97.228645	0.0	0	0.0	0.0	0.0	0.0	0.0
0.0	0.0	100.0	100.0	2	0.0	0.0	0.114	1.0	98.100296	0.0	0	0.0	0.0	0.0	0.0	0.0
0.0	0.0	100.0	100.0	2	0.0	0.0	0.116	1.0	97.5323	0.0	0	0.0	0.0	0.0	0.0	0.0
0.0	0.0	100.0	100.0	2	0.0	0.0	0.117	1.0	97.5323	0.0	0	0.0	0.0	0.0	0.0	0.0
0.0	0.0	100.0	100.0	2	0.0	0.0	0.118	1.0	98.181854	0.0	0	0.0	0.0	0.0	0.0	0.0
0.0	0.0	100.0	100.0	2	0.0	0.0	0.12	1.0	98.181854	0.0	0	0.0	0.0	0.0	0.0	0.0
0.0	0.0	100.0	100.0	2	0.0	0.0	0.121	1.0	98.82307	0.0	0	0.0	0.0	0.0	0.0	0.0
0.0	0.0	100.0	100.0	2	0.0	0.0	0.123	1.0	99.42808	0.0	0	0.0	0.0	0.0	0.0	0.0
0.0	0.0	100.0	100.0	2	0.0	0.0	0.124	1.0	99.42808	0.0	0	0.0	0.0	0.0	0.0	0.0
0.0	0.0	100.0	100.0	2	0.0	0.0	0.125	1.0	99.28271	0.0	0	0.0	0.0	0.0	0.0	0.0
0.0	0.0	100.0	100.0	2	0.0	0.0	0.127	1.0	98.655716	0.0	0	0.0	0.0	0.0	0.0	0.0
0.0	0.0	100.0	100.0	2	0.0	0.0	0.128	1.0	98.655716	0.0	0	0.0	0.0	0.0	0.0	0.0
0.0	0.0	100.0	100.0	2	0.0	0.0	0.129	1.0	97.95167	0.0	0	0.0	0.0	0.0	0.0	0.0
0.0	0.0	100.0	100.0	2	0.0	0.0	0.131	1.0	97.95167	0.0	0	0.0	0.0	0.0	0.0	0.0
0.0	0.0	100.0	100.0	2	0.0	0.0	0.132	1.0	97.5802	0.0	0	0.0	0.0	0.0	0.0	0.0
0.0	0.0	100.0	100.0	2	0.0	0.0	0.133	1.0	96.07662	0.0	0	0.0	0.0	0.0	0.0	0.0
0.0	0.0	100.0	100.0	2	0.0	0.0	0.135	1.0	96.07662	0.0	0	0.0	0.0	0.0	0.0	0.0
0.0	0.0	100.0	100.0	2	0.0	0.0	0.136	1.0	95.82415	0.0	0	0.0	0.0	0.0	0.0	0.0
0.0	0.0	100.0	100.0	2	0.0	0.0	0.137	1.0	96.66563	0.0	0	0.0	0.0	0.0	0.0	0.0
0.0	0.0	100.0	100.0	2	0.0	0.0	0.138	1.0	96.66563	0.0	0	0.0	0.0	0.0	0.0	0.0
0.0	0.0	100.0	100.0	2	0.0	0.0	0.14	1.0	96.33185	0.0	0	0.0	0.0	0.0	0.0	0.0
0.0	0.0	100.0	100.0	2	0.0	0.0	0.141	1.0	96.43272	0.0	0	0.0	0.0	0.0	0.0	0.0
0.0	0.0	100.0	100.0	2	0.0	0.0	0.142	1.0	97.127335	0.0	0	0.0	0.0	0.0	0.0	0.0
0.0	0.0	100.0	100.0	2	0.0	0.0	0.144	1.0	96.86932	0.0	0	0.0	0.0	0.0	0.0	0.0
0.0	0.0	100.0	100.0	2	0.0	0.0	0.145	1.0	96.53501	0.0	0	0.0	0.0	0.0	0.0	0.0
0.0	0.0	100.0	100.0	2	0.0	0.0	0.146	1.0	97.7516	0.0	0	0.0	0.0	0.0	0.0	0.0
0.0	0.0	100.0	100.0	2	0.0	0.0	0.147	1.0	98.234955	0.0	0	0.0	0.0	0.0	0.0	0.0
0.0	0.0	100.0	100.0	2	0.0	0.0	0.149	1.0	98.234955	0.0	0	0.0	0.0	0.0	0.0	0.0
0.0	0.0	100.0	100.0	2	0.0	0.0	0.15	1.0	98.42418	0.0	0	0.0	0.0	0.0	0.0	0.0
0.0	0.0	100.0	100.0	2	0.0	0.0	0.152	1.0	98.42418	0.0	0	0.0	0.0	0.0	0.0	0.0
0.0	0.0	100.0	100.0	2	0.0	0.0	0.153	1.0	98.146706	0.0	0	0.0	0.0	0.0	0.0	0.0
0.0	0.0	100.0	100.0	2	0.0	0.0	0.154	1.0	98.061226	0.0	0	0.0	0.0	8.0	0.0	0.0
0.0	0.0	100.0	100.0	2	0.0	0.0	0.156	1.0	98.061226	0.0	0	0.0	0.0	8.0	0.0	0.0
0.0	0.0	100.0	100.0	2	0.0	0.0	0.157	1.0	98.17777	0.0	0	0.0	0.0	11.0	0.0	0.0
-6944.445	500.0	100.0	100.0	2	0.0	0.0	0.158	1.0	97.82886	0.0	0	0.0	0.0	11.0	0.0	0.0
-6944.445	500.0	100.0	100.0	2	0.0	0.0	0.159	1.0	97.82886	0.0	0	0.0	0.0	11.0	0.0	0.0
-6944.445	500.0	100.0	100.0	2	0.0	0.0	0.161	1.0	98.32737	0.0	0	0.0	0.0	11.0	0.0	0.0
-6944.445	500.0	100.0	100.0	2	0.0	0.0	0.162	1.0	98.32737	0.0	0	0.0	0.0	11.0	0.0	0.0
-6944.445	500.0	100.0	100.0	2	0.0	0.0	0.163	1.0	98.13205	0.0	0	0.0	0.0	11.0	0.0	0.0
-6944.445	500.0	100.0	100.0	2	0.0	0.0	0.165	1.0	94.575584	-0.947	0	0.0	0.0	11.0	0.0	0.0
-6944.445	500.0	100.0	100.0	2	0.0	0.0	0.166	1.0	94.575584	-0.947	0	0.0	0.0	11.0	0.0	0.0
-6944.445	500.0	100.0	100.0	2	0.0	0.0	0.167	1.0	97.552025	-1.372	0	0.0	0.0	11.0	0.0	0.0
-6944.445	500.0	100.0	100.0	2	0.0	0.0	0.168	1.0	97.552025	-1.766	0	0.0	0.0	11.0	0.0	0.0
-6944.445	500.0	100.0	100.0	2	0.0	0.0	0.169	1.0	97.35557	-1.766	0	0.0	0.0	11.0	0.0	0.0
-6944.445	500.0	100.0	100.0	2	0.0	0.0	0.169	1.0	97.43026	-2.474	0	0.0	0.0	11.0	0.0	0.0
-6944.445	500.0	100.0	100.0	2	0.0	0.0	0.17	1.0	97.43026	-3.084	0	0.0	0.0	11.0	0.0	0.0
-6944.445	500.0	100.0	100.0	2	0.0	0.0	0.171	1.0	98.65257	-3.084	0	0.0	0.0	11.0	0.0	0.0
-6944.445	500.0	100.0	100.0	2	0.0	0.0	0.172	1.0	98.18134	-3.358	0	0.0	0.0	11.0	0.0	0.0
-6944.445	500.0	100.0	100.0	2	0.0	0.0	0.173	1.0	98.18134	-3.848	0	0.0	0.0	11.0	0.0	0.0
-6944.445	500.0	100.0	100.0	2	0.0	0.0	0.174	1.0	97.98975	-3.848	0	0.0	0.0	11.0	0.0	0.0
-6944.445	500.0	100.0	100.0	2	0.0	0.0	0.174	1.0	98.17784	-4.272	0	0.0	0.0	11.0	0.0	0.0
-6944.445	500.0	100.0	100.0	2	0.0	0.0	0.175	1.0	97.83185	-4.272	0	0.0	0.0	11.0	0.0	0.0
-6944.445	500.0	100.0	100.0	2	0.0	0.0	0.175	1.0	98.22953	-4.461	0	0.0	0.0	11.0	0.0	0.0
-6944.445	500.0	100.0	100.0	2	0.0	0.0	0.176	1.0	97.601585	-4.637	0	0.0	0.0	11.0	0.0	0.0
-6944.445	500.0	100.0	100.0	2	0.0	0.0	0.177	1.0	97.72357	-4.637	0	0.0	0.0	11.0	0.0	0.0
-6944.445	500.0	100.0	100.0	2	0.0	0.0	0.177	1.0	97.918015	-4.953	0	0.0	0.0	11.0	0.0	0.0
-6944.445	500.0	100.0	100.0	2	0.0	0.0	0.178	1.0	97.918015	-5.226	0	0.0	0.0	11.0	0.0	0.0
-6944.445	500.0	100.0	100.0	2	0.0	0.0	0.179	1.0	97.79164	-5.226	0	0.0	0.0	11.0	0.0	0.0
-6944.445	500.0	100.0	100.0	2	0.0	0.0	0.179	1.0	97.79164	-5.348	0	0.0	0.0	11.0	0.0	0.0
-6944.445	500.0	100.0	100.0	2	0.0	0.0	0.18	1.0	98.15469	-5.348	0	0.0	0.0	11.0	0.0	0.0
-6944.445	500.0	100.0	100.0	2	0.0	0.0	0.18	1.0	98.451035	-5.567	0	0.0	0.0	11.0	0.0	0.0
-6944.445	500.0	100.0	100.0	2	0.0	0.0	0.18	1.0	99.038704	-5.665	0	0.0	0.0	11.0	0.0	0.0
-6944.445	500.0	100.0	100.0	2	0.0	0.0	0.181	1.0	99.24853	-5.665	0	0.0	0.0	11.0	0.0	0.0
-6944.445	500.0	100.0	100.0	2	0.0	0.0	0.181	1.0	99.355225	-5.84	0	0.0	0.0	11.0	0.0	0.0
-6944.445	500.0	100.0	100.0	2	0.0	0.0	0.181	1.0	99.355225	-5.993	0	0.0	0.0	11.0	0.0	0.0
-6944.445	500.0	100.0	100.0	2	0.0	0.0	0.182	1.0	98.95239	-5.993	0	0.0	0.0	11.0	0.0	0.0
-6944.445	500.0	100.0	100.0	2	0.0	0.0	0.182	1.0	98.95239	-6.06	0	0.0	0.0	11.0	0.0	0.0
-6944.445	500.0	100.0	100.0	2	0.0	0.0	0.182	1.0	98.9897	-6.06	0	0.0	0.0	11.0	0.0	0.0
-6944.445	500.0	100.0	100.0	2	0.0	0.0	0.183	1.0	99.05882	-6.182	0	0.0	0.0	11.0	0.0	0.0
-6944.445	500.0	100.0	100.0	2	0.0	0.0	0.183	1.0	99.05882	-6.287	0	0.0	0.0	11.0	0.0	0.0
-6944.445	500.0	100.0	100.0	2	0.0	0.0	0.183	1.0	100.1432	-6.287	0	0.0	0.0	11.0	0.0	0.0
-6944.445	500.0	100.0	100.0	2	0.0	0.0	0.183	1.0	100.39021	-6.334	0	0.0	0.0	11.0	0.0	0.0
-6944.445	500.0	100.0	100.0	2	0.0	0.0	0.183	1.0	100.39021	-6.418	0	0.0	0.0	11.0	0.0	0.0
-6944.445	500.0	100.0	100.0	2	0.0	0.0	0.184	1.0	99.890884	-6.418	0	0.0	0.0	11.0	0.0	0.0
-6944.445	500.0	100.0	100.0	2	0.0	0.0	0.184	1.0	99.890884	-6.491	0	0.0	0.0	11.0	0.0	0.0
-6944.445	500.0	100.0	100.0	2	0.0	0.0	0.184	1.0	98.89199	-6.491	0	0.0	0.0	11.0	0.0	0.0
-6944.445	500.0	100.0	100.0	2	0.0	0.0	0.184	1.0	100.87893	-6.524	0	0.0	0.0	11.0	0.0	0.0
-6944.445	500.0	100.0	100.0	2	0.0	0.0	0.184	1.0	100.87893	-6.582	0	0.0	0.0	11.0	0.0	0.0
-6944.445	500.0	100.0	100.0	2	0.0	0.0	0.184	1.0	99.644035	-6.582	0	0.0	0.0	11.0	0.0	0.0
-6944.445	500.0	100.0	100.0	2	0.0	0.0	0.184	1.0	99.22633	-6.608	0	0.0	0.0	11.0	0.0	0.0
-6944.445	500.0	100.0	100.0	2	0.0	0.0	0.183	1.0	99.22633	-6.655	0	0.0	0.0	11.0	0.0	0.0
-6944.445	500.0	100.0	100.0	2	0.0	0.0	0.183	1.0	98.44672	-6.655	0	0.0	0.0	11.0	0.0	0.0
-6944.445	500.0	100.0	100.0	2	0.0	0.0	0.183	1.0	98.44672	-6.676	0	0.0	0.0	11.0	0.0	0.0
-6944.445	500.0	100.0	100.0	2	0.0	0.0	0.183	1.0	98.49917	-6.676	0	0.0	0.0	11.0	0.0	0.0
-6944.445	500.0	100.0	100.0	2	0.0	0.0	0.182	1.0	98.14809	-6.714	0	0.0	0.0	11.0	0.0	0.0
-6944.445	500.0	100.0	100.0	2	0.0	0.0	0.182	1.0	98.14809	-6.731	0	0.0	0.0	11.0	0.0	0.0
-6944.445	500.0	100.0	100.0	2	0.0	0.0	0.181	1.0	96.931114	-6.731	0	0.0	0.0	11.0	0.0	0.0
-6944.445	500.0	100.0	100.0	2	0.0	0.0	0.181	1.0	95.83846	-6.761	0	0.0	0.0	11.0	0.0	0.0
-6944.445	500.0	100.0	100.0	2	0.0	0.0	0.18	1.0	95.83846	-6.761	0	0.0	0.0	11.0	0.0	0.0
-6944.445	500.0	100.0	100.0	2	0.0	0.0	0.18	1.0	95.82846	-6.774	0	0.0	0.0	11.0	0.0	0.0
-6944.445	500.0	100.0	100.0	2	0.0	0.0	0.179	1.0	95.792656	-6.799	0	0.0	0.0	11.0	0.0	0.0
-6944.445	500.0	100.0	100.0	1	0.0	0.0	0.179	1.0	97.57702	-6.799	0	0.0	0.0	11.0	0.0	0.0
-6944.445	500.0	100.0	100.0	1	0.0	0.0	0.178	1.0	96.9319	-6.81	0	0.0	0.0	11.0	0.0	0.0
-6944.445	500.0	100.0	100.0	1	0.0	0.0	0.177	1.0	96.9319	-6.829	0	0.0	0.0	11.0	0.0	0.0
-6944.445	500.0	100.0	100.0	1	0.0	0.0	0.176	1.0	97.93114	-6.829	0	0.0	0.0	11.0	0.0	0.0
-6944.445	500.0	100.0	100.0	1	0.0	0.0	0.175	1.0	98.81489	-6.838	0	0.0	0.0	11.0	0.0	0.0
-6944.445	500.0	100.0	100.0	1	0.0	0.0	0.174	1.0	98.81489	-6.853	0	0.0	0.0	11.0	0.0	0.0
-6944.445	500.0	100.0	100.0	1	0.0	0.0	0.173	1.0	98.90894	-6.853	0	0.0	0.0	11.0	0.0	0.0
-6944.445	500.0	100.0	100.0	1	0.0	0.0	0.172	1.0	98.90894	-6.867	0	0.0	0.0	11.0	0.0	0.0
-6944.445	500.0	100.0	100.0	1	0.0	0.0	0.171	1.0	98.56241	-6.867	0	0.0	0.0	11.0	0.0	0.0
-6944.445	500.0	100.0	100.0	1	0.0	0.0	0.17	1.0	98.92889	-6.873	0	0.0	0.0	11.0	0.0	0.0
-6944.445	500.0	100.0	100.0	1	0.0	0.0	0.169	1.0	98.92889	-6.884	0	0.0	0.0	11.0	0.0	0.0
-6944.445	500.0	100.0	100.0	1	0.0	0.0	0.168	1.0	99.015755	-6.884	0	0.0	0.0	11.0	0.0	0.0
-6944.445	500.0	100.0	100.0	1	0.0	0.0	0.167	1.0	98.26641	-6.893	0	0.0	0.0	11.0	0.0	0.0
-6944.445	500.0	100.0	100.0	1	0.0	0.0	0.166	1.0	98.26641	-6.897	0	0.0	0.0	11.0	0.0	0.0
-6944.445	500.0	100.0	100.0	1	0.0	0.0	0.164	1.0	98.93637	-6.897	0	0.0	0.0	11.0	0.0	0.0
-6944.445	500.0	100.0	100.0	1	0.0	0.0	0.163	1.0	98.93637	-6.905	0	0.0	0.0	11.0	0.0	0.0
-6944.445	500.0	100.0	100.0	1	0.0	0.0	0.161	1.0	98.90919	-6.905	0	0.0	0.0	11.0	0.0	0.0
-6944.445	500.0	100.0	100.0	1	0.0	0.0	0.16	1.0	99.495514	-6.908	0	0.0	0.0	11.0	0.0	0.0
-6944.445	500.0	100.0	100.0	1	0.0	0.0	0.158	1.0	98.02401	-6.914	0	0.0	0.0	11.0	0.0	0.0
-6944.445	500.0	100.0	100.0	1	0.0	0.0	0.157	1.0	97.73004	-6.914	0	0.0	0.0	11.0	0.0	0.0
-6944.445	500.0	100.0	100.0	1	0.0	0.0	0.155	1.0	97.86371	-6.917	0	0.0	0.0	11.0	0.0	0.0
-6944.445	500.0	100.0	100.0	1	0.0	0.0	0.154	1.0	97.86371	-6.917	0	0.0	0.0	11.0	0.0	0.0
-6944.445	500.0	100.0	100.0	1	0.0	0.0	0.152	1.0	97.42387	-6.922	0	0.0	0.0	12.0	0.0	0.0
-6944.445	500.0	100.0	100.0	1	0.0	0.0	0.15	1.0	97.42387	-6.924	0	0.0	0.0	12.0	0.0	0.0
-6944.445	500.0	100.0	100.0	1	0.0	0.0	0.149	1.0	97.1411	-6.924	0	0.0	0.0	12.0	0.0	0.0
-6944.445	500.0	100.0	100.0	1	0.0	0.0	0.147	1.0	96.232315	-6.928	0	0.0	0.0	12.0	0.0	0.0
-6944.445	500.0	100.0	100.0	1	0.0	0.0	0.145	1.0	96.232315	-6.931	0	0.0	0.0	12.0	0.0	0.0
-6944.445	500.0	100.0	100.0	1	0.0	0.0	0.143	1.0	96.08519	-6.931	0	0.0	0.0	12.0	0.0	0.0
-6944.445	500.0	100.0	100.0	1	0.0	0.0	0.142	1.0	96.019035	-6.933	0	0.0	0.0	12.0	0.0	0.0
-6944.445	500.0	100.0	100.0	1	0.0	0.0	0.14	1.0	96.019035	-6.933	0	0.0	0.0	12.0	0.0	0.0
-6944.445	500.0	100.0	100.0	1	0.0	0.0	0.138	1.0	96.13041	-6.935	0	0.0	0.0	12.0	0.0	0.0
-6944.445	500.0	100.0	100.0	1	0.0	0.0	0.136	1.0	96.13041	-6.936	0	0.0	0.0	12.0	0.0	0.0
-6944.445	500.0	100.0	100.0	1	0.0	0.0	0.135	1.0	95.98292	-6.936	0	0.0	0.0	12.0	0.0	0.0
-6944.445	500.0	100.0	100.0	1	0.0	0.0	0.133	1.0	95.626564	-6.94	0	0.0	0.0	12.0	0.0	0.0
-6944.445	500.0	100.0	100.0	1	0.0	0.0	0.131	1.0	95.626564	-6.941	0	0.0	0.0	12.0	0.0	0.0
-6944.445	500.0	100.0	100.0	1	0.0	0.0	0.129	1.0	95.78166	-6.941	0	0.0	0.0	12.0	0.0	0.0
-6944.445	500.0	100.0	100.0	1	0.0	0.0	0.128	1.0	95.966156	-6.942	0	0.0	0.0	12.0	0.0	0.0
-6944.445	500.0	100.0	100.0	1	0.0	0.0	0.126	1.0	95.966156	-6.942	0	0.0	0.0	12.0	0.0	0.0
-6944.445	500.0	100.0	100.0	1	0.0	0.0	0.124	1.0	95.55371	-6.942	0	0.0	0.0	12.0	0.0	0.0
-6944.445	500.0	100.0	100.0	1	0.0	0.0	0.123	1.0	95.55371	-6.944	0	0.0	0.0	12.0	0.0	0.0
-6944.445	500.0	100.0	100.0	1	0.0	0.0	0.121	1.0	95.89431	-6.944	0	0.0	0.0	12.0	0.0	0.0
-6944.445	500.0	100.0	100.0	1	0.0	0.0	0.119	1.0	95.99193	-6.944	0	0.0	0.0	12.0	0.0	0.0
-6944.445	500.0	100.0	100.0	1	0.0	0.0	0.118	1.0	95.9341	-6.945	0	0.0	0.0	12.0	0.0	0.0
-6944.445	500.0	100.0	100.0	1	0.0	0.0	0.117	1.0	95.7229	-6.945	0	0.0	0.0	12.0	0.0	0.0
-6944.445	500.0	100.0	100.0	1	0.0	0.0	0.115	1.0	95.342834	-6.946	0	0.0	0.0	12.0	0.0	0.0
-6944.445	500.0	100.0	100.0	1	0.0	0.0	0.113	1.0	95.342834	-6.946	0	0.0	0.0	12.0	0.0	0.0
-6944.445	500.0	100.0	100.0	1	0.0	0.0	0.112	1.0	96.1294	-6.947	0	0.0	0.0	12.0	0.0	0.0
-6944.445	500.0	100.0	100.0	1	0.0	0.0	0.111	1.0	96.1294	-6.947	0	0.0	0.0	12.0	0.0	0.0
-6944.445	500.0	100.0	100.0	1	0.0	0.0	0.109	1.0	96.289604	-6.947	0	0.0	0.0	12.0	0.0	0.0
-6944.445	500.0	100.0	100.0	1	0.0	0.0	0.108	1.0	96.24054	-6.948	0	0.0	0.0	12.0	0.0	0.0
-6944.445	500.0	100.0	100.0	1	0.0	0.0	0.106	1.0	96.24054	-6.948	0	0.0	0.0	12.0	0.0	0.0
-6944.445	500.0	100.0	100.0	1	0.0	0.0	0.105	1.0	96.59534	-6.948	0	0.0	0.0	12.0	0.0	0.0
-6944.445	500.0	100.0	100.0	1	0.0	0.0	0.104	1.0	96.923965	-6.949	0	0.0	0.0	12.0	0.0	0.0
-6944.445	500.0	100.0	100.0	1	0.0	0.0	0.102	1.0	96.923965	-6.949	0	0.0	0.0	12.0	0.0	0.0
-6944.445	500.0	100.0	100.0	1	0.0	0.0	0.101	1.0	97.11004	-6.949	0	0.0	0.0	12.0	0.0	0.0
-6944.445	500.0	100.0	100.0	1	0.0	0.0	0.1	1.0	97.11004	-6.949	0	0.0	0.0	12.0	0.0	0.0
-6944.445	500.0	100.0	100.0	1	0.0	0.0	0.099	1.0	97.88434	-6.949	0	0.0	0.0	12.0	0.0	0.0
-6944.445	500.0	100.0	100.0	1	0.0	0.0	0.097	1.0	97.58816	-6.95	0	0.0	0.0	12.0	0.0	0.0
-6944.445	500.0	100.0	100.0	1	0.0	0.0	0.096	1.0	97.58816	-6.95	0	0.0	0.0	12.0	0.0	0.0
-6944.445	500.0	100.0	100.0	1	0.0	0.0	0.095	1.0	97.84023	-6.95	0	0.0	0.0	12.0	0.0	0.0
-6944.445	500.0	100.0	100.0	1	0.0	0.0	0.094	1.0	97.54579	-6.95	0	0.0	0.0	12.0	0.0	0.0
-6944.445	500.0	100.0	100.0	1	0.0	0.0	0.093	1.0	97.54579	-6.95	0	0.0	0.0	12.0	0.0	0.0
-6944.445	500.0	100.0	100.0	1	0.0	0.0	0.091	1.0	97.72452	-6.95	0	0.0	0.0	12.0	0.0	0.0
-6944.445	500.0	100.0	100.0	1	0.0	0.0	0.09	1.0	97.72452	-6.951	0	0.0	0.0	12.0	0.0	0.0
-6944.445	500.0	100.0	100.0	1	0.0	0.0	0.089	1.0	97.93913	-6.951	0	0.0	0.0	12.0	0.0	0.0
-6944.445	500.0	100.0	100.0	1	0.0	0.0	0.088	1.0	97.87442	-6.951	0	0.0	0.0	12.0	0.0	0.0
-6944.445	500.0	100.0	100.0	1	0.0	0.0	0.086	1.0	97.87442	-6.951	0	0.0	0.0	12.0	0.0	0.0
-6944.445	500.0	100.0	100.0	1	0.0	0.0	0.085	1.0	97.118515	-6.951	0	0.0	0.0	12.0	0.0	0.0
-6944.445	500.0	100.0	100.0	1	0.0	0.0	0.084	1.0	98.58007	-6.951	0	0.0	0.0	12.0	0.0	0.0
-6944.445	500.0	100.0	100.0	1	0.0	0.0	0.083	1.0	98.58007	-6.951	0	0.0	0.0	12.0	0.0	0.0
-6944.445	500.0	100.0	100.0	1	0.0	0.0	0.082	1.0	99.08255	-6.951	0	0.0	0.0	12.0	0.0	0.0
-6944.445	500.0	100.0	100.0	1	0.0	0.0	0.081	1.0	99.08255	-6.951	0	0.0	0.0	12.0	0.0	0.0
-6944.445	500.0	100.0	100.0	1	0.0	0.0	0.079	1.0	98.66124	-6.951	0	0.0	0.0	12.0	0.0	0.0
-6944.445	500.0	100.0	100.0	1	0.0	0.0	0.078	1.0	97.55739	-6.951	0	0.0	0.0	12.0	0.0	0.0
-6944.445	500.0	100.0	100.0	1	0.0	0.0	0.077	1.0	97.55739	-6.952	0	0.0	0.0	12.0	0.0	0.0
-6944.445	500.0	100.0	100.0	1	0.0	0.0	0.076	1.0	97.10769	-6.952	0	0.0	0.0	12.0	0.0	0.0
-6944.445	500.0	100.0	100.0	1	0.0	0.0	0.074	1.0	96.88859	-6.952	0	0.0	0.0	12.0	0.0	0.0
-6944.445	500.0	100.0	100.0	1	0.0	0.0	0.073	1.0	96.88859	-6.952	0	0.0	0.0	12.0	0.0	0.0
-6944.445	500.0	100.0	100.0	1	0.0	0.0	0.072	1.0	96.363235	-6.952	0	0.0	0.0	12.0	0.0	0.0
-6944.445	500.0	100.0	100.0	1	0.0	0.0	0.071	1.0	96.363235	-6.952	0	0.0	0.0	12.0	0.0	0.0
-6944.445	500.0	100.0	100.0	1	0.0	0.0	0.069	1.0	96.27763	-6.952	0	0.0	0.0	12.0	0.0	0.0
-6944.445	500.0	100.0	100.0	1	0.0	0.0	0.068	1.0	96.69208	-6.952	0	0.0	0.0	12.0	0.0	0.0
-6944.445	500.0	100.0	100.0	1	0.0	0.0	0.067	1.0	96.69208	-6.952	0	0.0	0.0	12.0	0.0	0.0
-6944.445	500.0	100.0	100.0	1	0.0	0.0	0.066	1.0	96.53714	-6.952	0	0.0	0.0	12.0	0.0	0.0
-6944.445	500.0	100.0	100.0	1	0.0	0.0	0.065	1.0	96.53714	-6.952	0	0.0	0.0	12.0	0.0	0.0
-6944.445	500.0	100.0	100.0	1	0.0	0.0	0.064	1.0	98.44463	-6.952	0	0.0	0.0	12.0	0.0	0.0
-6944.445	500.0	100.0	100.0	1	0.0	0.0	0.062	1.0	98.17233	-6.952	0	0.0	0.0	12.0	0.0	0.0
-6944.445	500.0	100.0	100.0	1	0.0	0.0	0.061	1.0	98.17233	-6.952	0	0.0	0.0	12.0	0.0	0.0
-6944.445	500.0	100.0	100.0	1	0.0	0.0	0.06	1.0	97.20699	-6.952	0	0.0	0.0	12.0	0.0	0.0
-6944.445	500.0	100.0	100.0	1	0.0	0.0	0.059	1.0	97.82378	-6.952	0	0.0	0.0	12.0	0.0	0.0
-6944.445	500.0	100.0	100.0	1	0.0	0.0	0.058	1.0	97.82378	-6.952	0	0.0	0.0	12.0	0.0	0.0
-6944.445	500.0	100.0	100.0	1	0.0	0.0	0.057	1.0	98.176735	-6.952	0	0.0	0.0	12.0	0.0	0.0
-6944.445	500.0	100.0	100.0	1	0.0	0.0	0.055	1.0	98.176735	-6.952	0	0.0	0.0	12.0	0.0	0.0
-6944.445	500.0	100.0	100.0	1	0.0	0.0	0.054	1.0	97.65654	-6.952	0	0.0	0.0	12.0	0.0	0.0
-6944.445	500.0	100.0	100.0	1	0.0	0.0	0.053	1.0	97.39187	-6.952	0	0.0	0.0	12.0	0.0	0.0
-6944.445	500.0	100.0	100.0	1	0.0	0.0	0.052	1.0	97.39187	-6.952	0	0.0	0.0	12.0	0.0	0.0
-6944.445	500.0	100.0	100.0	1	0.0	0.0	0.051	1.0	97.385	-6.952	0	0.0	0.0	12.0	0.0	0.0
-6944.445	500.0	100.0	100.0	1	0.0	0.0	0.05	1.0	96.80361	-6.952	0	0.0	0.0	12.0	0.0	0.0
-6944.445	500.0	100.0	100.0	1	0.0	0.0	0.049	1.0	96.80361	-6.952	0	0.0	0.0	12.0	0.0	0.0
-6944.445	500.0	100.0	100.0	1	0.0	0.0	0.048	1.0	93.50932	-6.952	0	0.0	0.0	12.0	0.0	0.0
-6944.445	500.0	100.0	100.0	1	0.0	0.0	0.047	1.0	93.50932	-6.952	0	0.0	0.0	12.0	0.0	0.0
-6944.445	500.0	100.0	100.0	1	0.0	0.0	0.046	1.0	96.91383	-6.952	0	0.0	0.0	12.0	0.0	0.0
-6944.445	500.0	100.0	100.0	1	0.0	0.0	0.045	1.0	96.784546	-6.952	0	0.0	0.0	12.0	0.0	0.0
-6944.445	500.0	100.0	100.0	1	0.0	0.0	0.044	1.0	96.784546	-6.952	0	0.0	0.0	12.0	0.0	0.0
-6944.445	500.0	100.0	100.0	1	0.0	0.0	0.042	1.0	95.61461	-6.952	0	0.0	0.0	12.0	0.0	0.0
-6944.445	500.0	100.0	100.0	1	0.0	0.0	0.041	1.0	95.44699	-6.952	0	0.0	0.0	12.0	0.0	0.0
-6944.445	500.0	100.0	100.0	1	0.0	0.0	0.04	1.0	95.44699	-6.952	0	0.0	0.0	12.0	0.0	0.0
-6944.445	500.0	100.0	100.0	1	0.0	0.0	0.039	1.0	97.12685	-6.952	0	0.0	0.0	12.0	0.0	0.0
-6944.445	500.0	100.0	100.0	1	0.0	0.0	0.038	1.0	97.12685	-6.952	0	0.0	0.0	12.0	0.0	0.0
-6944.445	500.0	100.0	100.0	1	0.0	0.0	0.037	1.0	97.175385	-6.952	0	0.0	0.0	12.0	0.0	0.0
-6944.445	500.0	100.0	100.0	1	0.0	0.0	0.036	1.0	98.26651	-6.952	0	0.0	0.0	12.0	0.0	0.0
-6944.445	500.0	100.0	100.0	1	0.0	0.0	0.035	1.0	98.26651	-6.952	0	0.0	0.0	12.0	0.0	0.0
-6944.445	500.0	100.0	100.0	1	0.0	0.0	0.033	1.0	98.13848	-6.952	0	0.0	0.0	12.0	0.0	0.0
-6944.445	500.0	100.0	100.0	1	0.0	0.0	0.032	1.0	97.76921	-6.952	0	0.0	0.0	12.0	0.0	0.0
-6944.445	500.0	100.0	100.0	1	0.0	0.0	0.031	1.0	97.76921	-6.952	0	0.0	0.0	12.0	0.0	0.0
-6944.445	500.0	100.0	100.0	1	0.0	0.0	0.03	1.0	97.3475	-6.952	0	0.0	0.0	12.0	0.0	0.0
-6944.445	500.0	100.0	100.0	1	0.0	0.0	0.028	1.0	97.3475	-6.952	0	0.0	0.0	12.0	0.0	0.0
-6944.445	500.0	100.0	100.0	1	0.0	0.0	0.027	1.0	97.65643	-6.952	0	0.0	0.0	12.0	0.0	0.0
-6944.445	500.0	100.0	100.0	1	0.0	0.0	0.026	1.0	98.059235	-6.952	0	0.0	0.0	12.0	0.0	0.0
-6944.445	500.0	100.0	100.0	1	0.0	0.0	0.025	1.0	98.059235	-6.952	0	0.0	0.0	12.0	0.0	0.0
-6944.445	500.0	100.0	100.0	1	0.0	0.0	0.023	1.0	98.328156	-6.952	0	0.0	0.0	12.0	0.0	0.0
-6944.445	500.0	100.0	100.0	1	0.0	0.0	0.022	1.0	97.36828	-6.952	0	0.0	0.0	12.0	0.0	0.0
-6944.445	500.0	100.0	100.0	1	0.0	0.0	0.021	1.0	97.36828	-6.952	0	0.0	0.0	12.0	0.0	0.0
-6944.445	500.0	100.0	100.0	1	0.0	0.0	0.02	1.0	98.41406	-6.952	0	0.0	0.0	12.0	0.0	0.0
-6944.445	500.0	100.0	100.0	1	0.0	0.0	0.018	1.0	98.41406	-6.952	0	0.0	0.0	12.0	0.0	0.0
-6944.445	500.0	100.0	100.0	1	0.0	0.0	0.017	1.0	98.26659	-6.952	0	0.0	0.0	12.0	0.0	0.0
-6944.445	500.0	100.0	100.0	1	0.0	0.0	0.016	1.0	98.09216	-6.952	0	0.0	0.0	12.0	0.0	0.0
-6944.445	500.0	100.0	100.0	1	0.0	0.0	0.014	1.0	98.09216	-6.952	0	0.0	0.0	12.0	0.0	0.0
-6944.445	500.0	100.0	100.0	1	0.0	0.0	0.013	1.0	98.35481	-6.952	0	0.0	0.0	12.0	0.0	0.0
-6944.445	500.0	100.0	100.0	1	0.0	0.0	0.011	1.0	96.803696	-6.952	0	0.0	0.0	12.0	0.0	0.0
-6944.445	500.0	100.0	100.0	1	0.0	0.0	0.01	1.0	96.803696	-6.952	0	0.0	0.0	12.0	0.0	0.0
-6944.445	500.0	100.0	100.0	1	0.0	0.0	0.009	1.0	95.61932	-6.952	0	0.0	0.0	12.0	0.0	0.0
-6944.445	500.0	100.0	100.0	1	0.0	0.0	0.007	1.0	95.61932	-6.952	0	0.0	0.0	12.0	0.0	0.0
-6944.445	500.0	100.0	100.0	1	0.0	0.0	0.006	1.0	96.53763	-6.952	0	0.0	0.0	12.0	0.0	0.0
-6944.445	500.0	100.0	100.0	1	0.0	0.0	0.005	1.0	96.43592	-6.952	0	0.0	0.0	12.0	0.0	0.0
-6944.445	500.0	100.0	100.0	1	0.0	0.0	0.004	1.0	96.43592	-6.952	0	0.0	0.0	12.0	0.0	0.0
-6944.445	500.0	100.0	100.0	1	0.0	0.0	0.002	1.0	97.118256	-6.952	0	0.0	0.0	12.0	0.0	0.0
-6944.445	500.0	100.0	100.0	1	0.0	0.0	0.001	1.0	96.85068	-6.952	0	0.0	0.0	12.0	0.0	0.0
-6944.445	500.0	100.0	100.0	1	0.0	0.0	0.0	1.0	96.85068	-6.952	0	0.0	0.0	12.0	0.0	0.0
-6944.445	500.0	100.0	100.0	1	0.0	0.0	0.0	1.0	96.60485	-6.952	0	0.0	0.0	12.0	0.0	0.0
-6944.445	500.0	100.0	100.0	1	0.0	0.0	-0.001	1.0	96.60485	-6.952	0	0.0	0.0	12.0	0.0	0.0
-6944.445	500.0	100.0	100.0	1	0.0	0.0	-0.002	1.0	96.58691	-6.952	0	0.0	0.0	12.0	0.0	0.0
-6944.445	500.0	100.0	100.0	1	0.0	0.0	-0.003	1.0	95.744156	-6.952	0	0.0	0.0	12.0	0.0	0.0
-6944.445	500.0	100.0	100.0	1	0.0	0.0	-0.004	1.0	95.744156	-6.952	0	0.0	0.0	12.0	0.0	0.0
-6944.445	500.0	100.0	100.0	1	0.0	0.0	-0.005	1.0	95.63693	-6.952	0	0.0	0.0	12.0	0.0	0.0
-6944.445	500.0	100.0	100.0	1	0.0	0.0	-0.006	1.0	95.735344	-6.952	0	0.0	0.0	12.0	0.0	0.0
-6944.445	500.0	100.0	100.0	1	0.0	0.0	-0.007	1.0	95.735344	-6.952	0	0.0	0.0	12.0	0.0	0.0
-6944.445	500.0	100.0	100.0	1	0.0	0.0	-0.008	1.0	95.62539	-6.952	0	0.0	0.0	12.0	0.0	0.0
-6944.445	500.0	100.0	100.0	1	0.0	0.0	-0.009	1.0	95.60789	-6.952	0	0.0	0.0	12.0	0.0	0.0
-6944.445	500.0	100.0	100.0	1	0.0	0.0	-0.011	1.0	97.116104	-6.952	0	0.0	0.0	13.0	0.0	0.0
-6944.445	500.0	100.0	100.0	0	0.0	0.0	-0.012	1.0	97.172005	-6.952	0	0.0	1.0	14.0	0.0	0.0
-6944.445	500.0	100.0	100.0	0	0.0	0.0	-0.013	1.0	97.172005	-6.952	0	0.0	1.0	14.0	0.0	0.0
0.0	500.0	100.0	100.0	0	0.0	0.0	-0.014	1.0	97.11989	-6.952	0	0.0	1.0	0.0	0.0	0.0
0.0	500.0	100.0	100.0	0	0.0	0.0	-0.015	1.0	95.67494	-6.952	0	0.0	1.0	0.0	0.0	0.0
0.0	500.0	100.0	100.0	0	0.0	0.0	-0.016	1.0	95.67494	-6.952	0	0.0	1.0	0.0	0.0	0.0
0.0	500.0	100.0	100.0	0	0.0	0.0	-0.017	1.0	95.165375	-6.461	0	0.0	1.0	0.0	0.0	0.0
0.0	500.0	100.0	100.0	0	0.0	0.0	-0.018	1.0	95.165375	-6.004	0	0.0	1.0	0.0	0.0	0.0
0.0	500.0	100.0	100.0	0	0.0	0.0	-0.019	1.0	96.60496	-6.004	0	0.0	1.0	0.0	0.0	0.0
0.0	500.0	100.0	100.0	0	0.0	0.0	-0.02	1.0	97.101456	-5.185	0	0.0	1.0	0.0	0.0	0.0
0.0	500.0	100.0	100.0	0	0.0	0.0	-0.021	1.0	97.101456	-4.818	0	0.0	1.0	0.0	0.0	0.0
0.0	500.0	100.0	100.0	0	0.0	0.0	-0.022	1.0	97.35137	-4.818	0	0.0	1.0	0.0	0.0	0.0
0.0	500.0	100.0	100.0	0	0.0	0.0	-0.023	1.0	96.928635	-4.161	0	0.0	1.0	0.0	0.0	0.0
0.0	500.0	100.0	100.0	0	0.0	0.0	-0.024	1.0	98.10846	-3.593	0	0.0	1.0	0.0	0.0	0.0
0.0	500.0	100.0	100.0	0	0.0	0.0	-0.024	1.0	98.22398	-3.593	0	0.0	1.0	0.0	0.0	0.0
0.0	500.0	100.0	100.0	0	0.0	0.0	-0.025	1.0	98.22398	-3.339	0	0.0	1.0	0.0	0.0	0.0
0.0	500.0	100.0	100.0	0	0.0	0.0	-0.026	1.0	98.35593	-3.339	0	0.0	1.0	0.0	0.0	0.0
0.0	500.0	100.0	100.0	0	0.0	0.0	-0.026	1.0	98.43661	-2.883	0	0.0	1.0	0.0	0.0	0.0
0.0	500.0	100.0	100.0	0	0.0	0.0	-0.027	1.0	98.43661	-2.49	0	0.0	1.0	0.0	0.0	0.0
0.0	500.0	100.0	100.0	0	0.0	0.0	-0.027	1.0	98.266426	-2.49	0	0.0	1.0	0.0	0.0	0.0
0.0	500.0	100.0	100.0	0	0.0	0.0	-0.028	1.0	98.37194	-2.314	0	0.0	1.0	0.0	0.0	0.0
0.0	500.0	100.0	100.0	0	0.0	0.0	-0.028	1.0	98.37194	-2.314	0	0.0	1.0	0.0	0.0	0.0
0.0	500.0	100.0	100.0	0	0.0	0.0	-0.029	1.0	97.75016	-2.15	0	0.0	1.0	0.0	0.0	0.0
0.0	500.0	100.0	100.0	0	0.0	0.0	-0.029	1.0	97.75016	-1.856	0	0.0	1.0	0.0	0.0	0.0
0.0	500.0	100.0	100.0	0	0.0	0.0	-0.029	1.0	97.14512	-1.856	0	0.0	1.0	0.0	0.0	0.0
0.0	500.0	100.0	100.0	0	0.0	0.0	-0.03	1.0	97.20273	-1.603	0	0.0	1.0	0.0	0.0	0.0
0.0	500.0	100.0	100.0	0	0.0	0.0	-0.03	1.0	97.20273	-1.49	0	0.0	1.0	0.0	0.0	0.0
0.0	500.0	100.0	100.0	0	0.0	0.0	-0.03	1.0	96.818985	-1.49	0	0.0	1.0	0.0	0.0	0.0
0.0	500.0	100.0	100.0	0	0.0	0.0	-0.03	1.0	97.59025	-1.286	0	0.0	1.0	0.0	0.0	0.0
0.0	500.0	100.0	100.0	0	0.0	0.0	-0.03	1.0	97.59025	-1.286	0	0.0	1.0	0.0	0.0	0.0
0.0	500.0	100.0	100.0	0	0.0	0.0	-0.03	1.0	97.91514	-1.195	0	0.0	1.0	0.0	0.0	0.0
0.0	500.0	100.0	100.0	0	0.0	0.0	-0.03	1.0	97.91514	-1.032	0	0.0	1.0	0.0	0.0	0.0
0.0	500.0	100.0	100.0	0	0.0	0.0	-0.03	1.0	97.48234	-1.032	0	0.0	1.0	0.0	0.0	0.0
0.0	500.0	100.0	100.0	0	0.0	0.0	-0.03	1.0	96.63891	-0.959	0	0.0	1.0	0.0	0.0	0.0
0.0	500.0	100.0	100.0	0	0.0	0.0	-0.03	1.0	96.63891	-0.828	0	0.0	1.0	0.0	0.0	0.0
0.0	500.0	100.0	100.0	0	0.0	0.0	-0.03	1.0	97.55138	-0.828	0	0.0	1.0	0.0	0.0	0.0
0.0	500.0	100.0	100.0	0	0.0	0.0	-0.03	1.0	97.823	-0.769	0	0.0	1.0	0.0	0.0	0.0
0.0	500.0	100.0	100.0	0	0.0	0.0	-0.03	1.0	97.823	-0.769	0	0.0	1.0	0.0	0.0	0.0
0.0	500.0	100.0	100.0	0	0.0	0.0	-0.03	1.0	97.38115	-0.664	0	0.0	1.0	0.0	0.0	0.0
0.0	500.0	100.0	100.0	0	0.0	0.0	-0.03	1.0	97.38115	-0.573	0	0.0	1.0	0.0	0.0	0.0
0.0	500.0	100.0	100.0	0	0.0	0.0	-0.03	1.0	96.69996	-0.573	0	0.0	1.0	0.0	0.0	0.0
0.0	500.0	100.0	100.0	0	0.0	0.0	-0.029	1.0	97.88321	-0.533	0	0.0	1.0	1.0	0.0	0.0
0.0	500.0	100.0	100.0	0	0.0	0.0	-0.029	1.0	97.88321	-0.46	0	0.0	1.0	1.0	0.0	0.0
0.0	500.0	100.0	100.0	0	0.0	0.0	-0.029	1.0	97.69197	-0.46	0	0.0	1.0	0.0	0.0	0.0
0.0	500.0	100.0	100.0	0	0.0	0.0	-0.029	1.0	97.52588	-0.427	0	0.0	1.0	0.0	0.0	0.0
0.0	500.0	100.0	100.0	0	0.0	0.0	-0.029	1.0	97.52588	-0.427	0	0.0	1.0	0.0	0.0	0.0
0.0	500.0	100.0	100.0	0	0.0	0.0	-0.029	1.0	99.11282	-0.369	0	0.0	1.0	0.0	0.0	0.0
0.0	500.0	100.0	100.0	0	0.0	0.0	-0.029	1.0	99.11282	-0.318	0	0.0	1.0	0.0	0.0	0.0
0.0	500.0	100.0	100.0	0	0.0	0.0	-0.029	1.0	98.47917	-0.318	0	0.0	1.0	0.0	0.0	0.0
0.0	500.0	100.0	100.0	0	0.0	0.0	-0.029	1.0	98.33173	-0.296	0	0.0	1.0	0.0	0.0	0.0
0.0	500.0	100.0	100.0	0	0.0	0.0	-0.029	1.0	98.33173	-0.255	0	0.0	1.0	0.0	0.0	0.0
0.0	500.0	100.0	100.0	0	0.0	0.0	-0.029	1.0	98.96908	-0.255	0	0.0	1.0	0.0	0.0	0.0
0.0	500.0	100.0	100.0	0	0.0	0.0	-0.029	1.0	99.511856	-0.237	0	0.0	1.0	0.0	0.0	0.0
0.0	500.0	100.0	100.0	0	0.0	0.0	-0.029	1.0	99.511856	-0.204	0	0.0	1.0	0.0	0.0	0.0
0.0	500.0	100.0	100.0	0	0.0	0.0	-0.028	1.0	99.07442	-0.204	0	0.0	1.0	0.0	0.0	0.0
0.0	500.0	100.0	100.0	0	0.0	0.0	-0.028	1.0	99.07442	-0.176	0	0.0	1.0	0.0	0.0	0.0
0.0	500.0	100.0	100.0	0	0.0	0.0	-0.028	1.0	98.56244	-0.176	0	0.0	1.0	0.0	0.0	0.0
0.0	500.0	100.0	100.0	0	0.0	0.0	-0.028	1.0	99.16417	-0.164	0	0.0	1.0	0.0	0.0	0.0
0.0	500.0	100.0	100.0	0	0.0	0.0	-0.027	1.0	99.16417	-0.141	0	0.0	1.0	0.0	0.0	0.0
0.0	500.0	100.0	100.0	0	0.0	0.0	-0.027	1.0	99.44836	-0.141	0	0.0	1.0	0.0	0.0	0.0
0.0	500.0	100.0	100.0	0	0.0	0.0	-0.027	1.0	98.43862	-0.131	0	0.0	1.0	0.0	0.0	0.0
0.0	500.0	100.0	100.0	0	0.0	0.0	-0.026	1.0	98.43862	-0.131	0	0.0	1.0	0.0	0.0	0.0
0.0	500.0	100.0	100.0	0	0.0	0.0	-0.026	1.0	97.55126	-0.113	0	0.0	1.0	0.0	0.0	0.0
0.0	500.0	100.0	100.0	0	0.0	0.0	-0.025	1.0	97.55126	-0.105	0	0.0	1.0	0.0	0.0	0.0
0.0	500.0	100.0	100.0	0	0.0	0.0	-0.025	1.0	97.715515	-0.105	0	0.0	1.0	0.0	0.0	0.0
0.0	500.0	100.0	100.0	0	0.0	0.0	-0.024	1.0	98.520325	-0.09	0	0.0	1.0	0.0	0.0	0.0
0.0	500.0	100.0	100.0	0	0.0	0.0	-0.023	1.0	98.520325	-0.084	0	0.0	1.0	0.0	0.0	0.0
0.0	500.0	100.0	100.0	0	0.0	0.0	-0.022	1.0	98.968994	-0.084	0	0.0	1.0	0.0	0.0	0.0
0.0	500.0	100.0	100.0	0	0.0	0.0	-0.022	1.0	98.85923	-0.072	0	0.0	1.0	0.0	0.0	0.0
0.0	500.0	100.0	100.0	0	0.0	0.0	-0.021	1.0	98.85923	-0.072	0	0.0	1.0	0.0	0.0	0.0
0.0	500.0	100.0	100.0	0	0.0	0.0	-0.02	1.0	97.75937	-0.062	0	0.0	1.0	0.0	0.0	0.0
0.0	500.0	100.0	100.0	0	0.0	0.0	-0.019	1.0	97.75937	-0.058	0	0.0	1.0	0.0	0.0	0.0
0.0	500.0	100.0	100.0	0	0.0	0.0	-0.018	1.0	96.543144	-0.058	0	0.0	1.0	0.0	0.0	0.0
0.0	500.0	100.0	100.0	0	0.0	0.0	-0.017	1.0	97.951416	-0.05	0	0.0	1.0	0.0	0.0	0.0
0.0	500.0	100.0	100.0	0	0.0	0.0	-0.015	1.0	97.951416	-0.046	0	0.0	1.0	0.0	0.0	0.0
0.0	500.0	100.0	100.0	0	0.0	0.0	-0.014	1.0	98.24453	-0.046	0	0.0	1.0	0.0	0.0	0.0
0.0	500.0	100.0	100.0	0	0.0	0.0	-0.013	1.0	97.86498	-0.04	0	0.0	1.0	0.0	0.0	0.0
0.0	500.0	100.0	100.0	0	0.0	0.0	-0.012	1.0	97.886734	-0.04	0	0.0	1.0	0.0	0.0	0.0
0.0	500.0	100.0	100.0	0	0.0	0.0	-0.011	1.0	99.21771	-0.037	0	0.0	1.0	0.0	0.0	0.0
0.0	500.0	100.0	100.0	0	0.0	0.0	-0.009	1.0	99.21771	-0.031	0	0.0	1.0	0.0	0.0	0.0
0.0	500.0	100.0	100.0	0	0.0	0.0	-0.008	1.0	99.25748	-0.031	0	0.0	1.0	0.0	0.0	0.0
0.0	500.0	100.0	100.0	0	0.0	0.0	-0.007	1.0	100.05983	-0.027	0	0.0	1.0	0.0	0.0	0.0
0.0	500.0	100.0	100.0	0	0.0	0.0	-0.006	1.0	100.05983	-0.025	0	0.0	1.0	0.0	0.0	0.0
0.0	500.0	100.0	100.0	0	0.0	0.0	-0.004	1.0	99.74847	-0.025	0	0.0	1.0	0.0	0.0	0.0
0.0	500.0	100.0	100.0	0	0.0	0.0	-0.003	1.0	99.74847	-0.021	0	0.0	1.0	0.0	0.0	0.0
0.0	500.0	100.0	100.0	0	0.0	0.0	-0.002	1.0	99.791046	-0.021	0	0.0	1.0	0.0	0.0	0.0
0.0	500.0	100.0	100.0	0	0.0	0.0	0.0	1.0	98.832275	-0.02	0	0.0	1.0	0.0	0.0	0.0
0.0	500.0	100.0	100.0	0	0.0	0.0	0.0	1.0	98.832275	-0.017	0	0.0	1.0	0.0	0.0	0.0
0.0	500.0	100.0	100.0	0	0.0	0.0	0.002	1.0	98.561005	-0.017	0	0.0	1.0	0.0	0.0	0.0
0.0	500.0	100.0	100.0	0	0.0	0.0	0.003	1.0	97.69833	-0.014	0	0.0	1.0	0.0	0.0	0.0
0.0	500.0	100.0	100.0	0	0.0	0.0	0.004	1.0	96.89503	-0.013	0	0.0	1.0	0.0	0.0	0.0
0.0	500.0	100.0	100.0	0	0.0	0.0	0.006	1.0	96.98459	-0.013	0	0.0	1.0	0.0	0.0	0.0
0.0	500.0	100.0	100.0	0	0.0	0.0	0.007	1.0	96.98459	-0.011	0	0.0	1.0	0.0	0.0	0.0
0.0	500.0	100.0	100.0	0	0.0	0.0	0.008	1.0	96.92967	-0.011	0	0.0	1.0	0.0	0.0	0.0
0.0	500.0	100.0	100.0	0	0.0	0.0	0.009	1.0	96.83514	-0.01	0	0.0	1.0	0.0	0.0	0.0
0.0	500.0	100.0	100.0	0	0.0	0.0	0.01	1.0	96.83514	-0.009	0	0.0	1.0	0.0	0.0	0.0
0.0	500.0	100.0	100.0	0	0.0	0.0	0.011	1.0	96.126236	-0.009	0	0.0	1.0	0.0	0.0	0.0
0.0	500.0	100.0	100.0	0	0.0	0.0	0.013	1.0	96.46026	-0.008	0	0.0	1.0	0.0	0.0	0.0
0.0	500.0	100.0	100.0	0	0.0	0.0	0.014	1.0	96.46026	-0.008	0	0.0	1.0	0.0	0.0	0.0
0.0	500.0	100.0	100.0	0	0.0	0.0	0.015	1.0	96.34247	-0.007	0	0.0	1.0	0.0	0.0	0.0
0.0	500.0	100.0	100.0	0	0.0	0.0	0.016	1.0	96.34247	-0.006	0	0.0	1.0	0.0	0.0	0.0
0.0	500.0	100.0	100.0	0	0.0	0.0	0.017	1.0	96.1922	-0.006	0	0.0	1.0	0.0	0.0	0.0
0.0	500.0	100.0	100.0	0	0.0	0.0	0.018	1.0	96.74233	-0.005	0	0.0	1.0	0.0	0.0	0.0
0.0	500.0	100.0	100.0	0	0.0	0.0	0.019	1.0	96.74233	-0.005	0	0.0	1.0	0.0	0.0	0.0
0.0	500.0	100.0	100.0	0	0.0	0.0	0.02	1.0	96.669914	-0.005	0	0.0	1.0	0.0	0.0	0.0
0.0	500.0	100.0	100.0	0	0.0	0.0	0.021	1.0	95.66098	-0.004	0	0.0	1.0	0.0	0.0	0.0
0.0	500.0	100.0	100.0	0	0.0	0.0	0.022	1.0	95.66098	-0.004	0	0.0	1.0	0.0	0.0	0.0
0.0	500.0	100.0	100.0	0	0.0	0.0	0.023	1.0	95.03848	-0.003	0	0.0	1.0	0.0	0.0	0.0
0.0	500.0	100.0	100.0	0	0.0	0.0	0.024	1.0	95.03848	-0.003	0	0.0	1.0	0.0	0.0	0.0
0.0	500.0	100.0	100.0	0	0.0	0.0	0.025	1.0	96.09213	-0.003	0	0.0	1.0	0.0	0.0	0.0
0.0	500.0	100.0	100.0	0	0.0	0.0	0.026	1.0	95.44032	-0.002	0	0.0	1.0	0.0	0.0	0.0
0.0	500.0	100.0	100.0	0	0.0	0.0	0.027	1.0	95.46845	-0.002	0	0.0	1.0	0.0	0.0	0.0
0.0	500.0	100.0	100.0	0	0.0	0.0	0.028	1.0	96.06236	-0.002	0	0.0	1.0	0.0	0.0	0.0
0.0	500.0	100.0	100.0	0	0.0	0.0	0.029	1.0	97.59737	-0.002	0	0.0	1.0	0.0	0.0	0.0
0.0	500.0	100.0	100.0	0	0.0	0.0	0.03	1.0	97.59737	-0.001	0	0.0	1.0	0.0	0.0	0.0
0.0	500.0	100.0	100.0	0	0.0	0.0	0.031	1.0	97.81921	-0.001	0	0.0	1.0	0.0	0.0	0.0
0.0	500.0	100.0	100.0	0	0.0	0.0	0.032	1.0	97.81921	-0.001	0	0.0	1.0	0.0	0.0	0.0
0.0	500.0	100.0	100.0	0	0.0	0.0	0.033	1.0	97.42924	-0.001	0	0.0	1.0	0.0	0.0	0.0
0.0	500.0	100.0	100.0	0	0.0	0.0	0.034	1.0	97.78615	-0.001	0	0.0	1.0	0.0	0.0	0.0
0.0	500.0	100.0	100.0	0	0.0	0.0	0.035	1.0	97.78615	0.0	0	0.0	1.0	0.0	0.0	0.0
0.0	500.0	100.0	100.0	0	0.0	0.0	0.036	1.0	97.29328	0.0	0	0.0	1.0	0.0	0.0	0.0
0.0	500.0	100.0	100.0	0	0.0	0.0	0.037	1.0	97.0341	0.0	0	0.0	1.0	0.0	0.0	0.0
0.0	500.0	100.0	100.0	0	0.0	0.0	0.038	1.0	97.0341	0.0	0	0.0	1.0	0.0	0.0	0.0
0.0	500.0	100.0	100.0	0	0.0	0.0	0.039	1.0	97.79603	0.0	0	0.0	1.0	0.0	0.0	0.0
0.0	500.0	100.0	100.0	0	0.0	0.0	0.04	1.0	97.79603	0.0	0	0.0	1.0	0.0	0.0	0.0
0.0	500.0	100.0	100.0	0	0.0	0.0	0.041	1.0	98.20646	0.0	0	0.0	1.0	0.0	0.0	0.0
0.0	500.0	100.0	100.0	0	0.0	0.0	0.042	1.0	98.908325	0.0	0	0.0	1.0	0.0	0.0	0.0
0.0	500.0	100.0	100.0	0	0.0	0.0	0.043	1.0	98.908325	0.0	0	0.0	1.0	0.0	0.0	0.0
0.0	500.0	100.0	100.0	0	0.0	0.0	0.044	1.0	98.28677	0.0	0	0.0	1.0	0.0	0.0	0.0
0.0	500.0	100.0	100.0	0	0.0	0.0	0.045	1.0	98.47854	0.0	0	0.0	1.0	0.0	0.0	0.0
0.0	500.0	100.0	100.0	0	0.0	0.0	0.046	1.0	98.47854	0.0	0	0.0	1.0	0.0	0.0	0.0
0.0	500.0	100.0	100.0	0	0.0	0.0	0.047	1.0	98.85444	0.0	0	0.0	1.0	0.0	0.0	0.0
0.0	500.0	100.0	100.0	0	0.0	0.0	0.048	1.0	98.85444	0.0	0	0.0	1.0	0.0	0.0	0.0
0.0	500.0	100.0	100.0	0	0.0	0.0	0.049	1.0	98.966354	0.0	0	0.0	1.0	0.0	0.0	0.0
0.0	500.0	100.0	100.0	0	0.0	0.0	0.05	1.0	98.87057	0.0	0	0.0	1.0	0.0	0.0	0.0
0.0	500.0	100.0	100.0	0	0.0	0.0	0.051	1.0	98.87057	0.0	0	0.0	1.0	0.0	0.0	0.0
0.0	500.0	100.0	100.0	0	0.0	0.0	0.051	1.0	97.88056	0.0	0	0.0	1.0	0.0	0.0	0.0
0.0	500.0	100.0	100.0	0	0.0	0.0	0.053	1.0	97.85863	0.0	0	0.0	1.0	0.0	0.0	0.0
0.0	500.0	100.0	100.0	0	0.0	0.0	0.054	1.0	97.85863	0.0	0	0.0	1.0	0.0	0.0	0.0
0.0	500.0	100.0	100.0	0	0.0	0.0	0.055	1.0	98.671776	0.0	0	0.0	1.0	0.0	0.0	0.0
0.0	500.0	100.0	100.0	0	0.0	0.0	0.055	1.0	98.671776	0.0	0	0.0	1.0	0.0	0.0	0.0
0.0	500.0	100.0	100.0	0	0.0	0.0	0.056	1.0	98.02384	0.0	0	0.0	1.0	0.0	0.0	0.0
0.0	500.0	100.0	100.0	0	0.0	0.0	0.057	1.0	95.303116	0.0	0	0.0	1.0	0.0	0.0	0.0
0.0	500.0	100.0	100.0	0	0.0	0.0	0.058	1.0	95.303116	0.0	0	0.0	1.0	0.0	0.0	0.0
0.0	500.0	100.0	100.0	0	0.0	0.0	0.059	1.0	93.85122	0.0	0	0.0	1.0	0.0	0.0	0.0
0.0	500.0	100.0	100.0	0	0.0	0.0	0.06	1.0	95.12136	0.0	0	0.0	1.0	0.0	0.0	0.0
0.0	500.0	100.0	100.0	0	0.0	0.0	0.061	1.0	96.19256	0.0	0	0.0	1.0	0.0	0.0	0.0
0.0	500.0	100.0	100.0	0	0.0	0.0	0.061	1.0	96.837685	0.0	0	0.0	1.0	0.0	0.0	0.0
0.0	500.0	100.0	100.0	0	0.0	0.0	0.062	1.0	96.837685	0.0	0	0.0	1.0	0.0	0.0	0.0
0.0	500.0	100.0	100.0	0	0.0	0.0	0.063	1.0	97.91207	0.0	0	0.0	1.0	0.0	0.0	0.0
0.0	500.0	100.0	100.0	0	0.0	0.0	0.064	1.0	97.64391	0.0	0	0.0	1.0	0.0	0.0	0.0
0.0	500.0	100.0	100.0	0	0.0	0.0	0.065	1.0	97.64391	0.0	0	0.0	1.0	0.0	0.0	0.0
0.0	500.0	100.0	100.0	0	0.0	0.0	0.066	1.0	97.65201	0.0	0	0.0	1.0	0.0	0.0	0.0
0.0	500.0	100.0	100.0	0	0.0	0.0	0.067	1.0	97.55394	0.0	0	0.0	1.0	0.0	0.0	0.0
0.0	500.0	100.0	100.0	0	0.0	0.0	0.067	1.0	97.55394	0.0	0	0.0	1.0	0.0	0.0	0.0
0.0	500.0	100.0	100.0	0	0.0	0.0	0.068	1.0	96.5157	0.0	0	0.0	1.0	0.0	0.0	0.0
0.0	500.0	100.0	100.0	0	0.0	0.0	0.069	1.0	96.5157	0.0	0	0.0	1.0	0.0	0.0	0.0
0.0	500.0	100.0	100.0	0	0.0	0.0	0.07	1.0	96.18639	0.0	0	0.0	1.0	0.0	0.0	0.0
0.0	500.0	100.0	100.0	0	0.0	0.0	0.072	1.0	95.711044	0.0	0	0.0	1.0	0.0	0.0	0.0
0.0	500.0	100.0	100.0	0	0.0	0.0	0.073	1.0	95.711044	0.0	0	0.0	1.0	0.0	0.0	0.0
0.0	500.0	100.0	100.0	0	0.0	0.0	0.073	1.0	96.13579	0.0	0	0.0	1.0	0.0	0.0	0.0
0.0	500.0	100.0	100.0	0	0.0	0.0	0.074	1.0	95.52204	0.0	0	0.0	1.0	0.0	0.0	0.0
0.0	500.0	100.0	100.0	0	0.0	0.0	0.076	1.0	95.52204	0.0	0	0.0	1.0	0.0	0.0	0.0
0.0	500.0	100.0	100.0	0	0.0	0.0	0.077	1.0	96.84746	0.0	0	0.0	1.0	0.0	0.0	0.0
0.0	500.0	100.0	100.0	0	0.0	0.0	0.078	1.0	96.84746	0.0	0	0.0	1.0	0.0	0.0	0.0
0.0	500.0	100.0	100.0	0	0.0	0.0	0.079	1.0	97.05239	0.0	0	0.0	1.0	0.0	0.0	0.0
0.0	500.0	100.0	100.0	0	0.0	0.0	0.08	1.0	96.86706	0.0	0	0.0	1.0	0.0	0.0	0.0
0.0	500.0	100.0	100.0	0	0.0	0.0	0.081	1.0	96.86706	0.0	0	0.0	1.0	0.0	0.0	0.0
0.0	500.0	100.0	100.0	0	0.0	0.0	0.082	1.0	95.8965	0.0	0	0.0	1.0	0.0	0.0	0.0
0.0	500.0	100.0	100.0	0	0.0	0.0	0.084	1.0	97.08491	0.0	0	0.0	1.0	0.0	0.0	0.0
0.0	500.0	100.0	100.0	0	0.0	0.0	0.085	1.0	97.08491	0.0	0	0.0	1.0	0.0	0.0	0.0
0.0	500.0	100.0	100.0	0	0.0	0.0	0.086	1.0	96.33147	0.0	0	0.0	1.0	0.0	0.0	0.0
0.0	500.0	100.0	100.0	0	0.0	0.0	0.087	1.0	96.33147	0.0	0	0.0	1.0	0.0	0.0	0.0
0.0	500.0	100.0	100.0	0	0.0	0.0	0.088	1.0	96.70783	0.0	0	0.0	1.0	0.0	0.0	0.0
0.0	500.0	100.0	100.0	0	0.0	0.0	0.09	1.0	96.70783	0.0	0	0.0	1.0	0.0	0.0	0.0
0.0	500.0	100.0	100.0	0	0.0	0.0	0.091	1.0	96.70783	0.0	0	0.0	1.0	0.0	0.0	0.0
0.0	500.0	100.0	100.0	0	0.0	0.0	0.092	1.0	94.698524	0.0	0	0.0	1.0	0.0	0.0	0.0
0.0	500.0	100.0	100.0	0	0.0	0.0	0.093	1.0	95.68383	0.0	0	0.0	1.0	0.0	0.0	0.0
0.0	500.0	100.0	100.0	0	0.0	0.0	0.095	1.0	95.68383	0.0	0	0.0	1.0	0.0	0.0	0.0
0.0	500.0	100.0	100.0	0	0.0	0.0	0.096	1.0	96.60802	0.0	0	0.0	1.0	0.0	0.0	0.0
0.0	500.0	100.0	100.0	0	0.0	0.0	0.097	1.0	96.60802	0.0	0	0.0	1.0	0.0	0.0	0.0
0.0	500.0	100.0	100.0	0	0.0	0.0	0.098	1.0	96.80272	0.0	0	0.0	1.0	0.0	0.0	0.0
0.0	500.0	100.0	100.0	0	0.0	0.0	0.099	1.0	97.41393	0.0	0	0.0	1.0	0.0	0.0	0.0
0.0	500.0	100.0	100.0	0	0.0	0.0	0.101	1.0	97.41393	0.0	0	0.0	1.0	0.0	0.0	0.0
0.0	500.0	100.0	100.0	0	0.0	0.0	0.102	1.0	97.51446	0.0	0	0.0	1.0	0.0	0.0	0.0
0.0	500.0	100.0	100.0	0	0.0	0.0	0.103	1.0	97.91414	0.0	0	0.0	1.0	0.0	0.0	0.0
0.0	500.0	100.0	100.0	0	0.0	0.0	0.104	1.0	97.91414	0.0	0	0.0	1.0	0.0	0.0	0.0
0.0	500.0	100.0	100.0	0	0.0	0.0	0.105	1.0	98.07699	0.0	0	0.0	1.0	0.0	0.0	0.0
0.0	500.0	100.0	100.0	0	0.0	0.0	0.107	1.0	98.07699	0.0	0	0.0	1.0	0.0	0.0	0.0
0.0	500.0	100.0	100.0	0	0.0	0.0	0.108	1.0	97.73374	0.0	0	0.0	1.0	0.0	0.0	0.0
0.0	500.0	100.0	100.0	0	0.0	0.0	0.109	1.0	97.50073	0.0	0	0.0	1.0	0.0	0.0	0.0
0.0	500.0	100.0	100.0	0	0.0	0.0	0.11	1.0	97.50073	0.0	0	0.0	1.0	0.0	0.0	0.0
0.0	500.0	100.0	100.0	0	0.0	0.0	0.111	1.0	96.74004	0.0	0	0.0	1.0	0.0	0.0	0.0
0.0	500.0	100.0	100.0	0	0.0	0.0	0.112	1.0	95.71586	0.0	0	0.0	1.0	0.0	0.0	0.0
0.0	500.0	100.0	100.0	0	0.0	0.0	0.113	1.0	95.71586	0.0	0	0.0	1.0	0.0	0.0	0.0
0.0	500.0	100.0	100.0	0	0.0	0.0	0.115	1.0	97.84306	0.0	0	0.0	1.0	0.0	0.0	0.0
0.0	500.0	100.0	100.0	0	0.0	0.0	0.115	1.0	97.84306	0.0	0	0.0	1.0	0.0	0.0	0.0
0.0	500.0	100.0	100.0	0	0.0	0.0	0.116	1.0	97.046555	0.0	0	0.0	1.0	0.0	0.0	0.0
0.0	500.0	100.0	100.0	0	0.0	0.0	0.117	1.0	96.67082	0.0	0	0.0	1.0	0.0	0.0	0.0
0.0	500.0	100.0	100.0	0	0.0	0.0	0.118	1.0	96.67082	0.0	0	0.0	1.0	0.0	0.0	0.0
0.0	500.0	100.0	100.0	0	0.0	0.0	0.12	1.0	96.45879	0.0	0	0.0	1.0	0.0	0.0	0.0
0.0	500.0	100.0	100.0	0	0.0	0.0	0.12	1.0	97.28898	0.0	0	0.0	1.0	0.0	0.0	0.0
0.0	500.0	100.0	100.0	0	0.0	0.0	0.121	1.0	97.28898	0.0	0	0.0	1.0	0.0	0.0	0.0
0.0	500.0	100.0	100.0	0	0.0	0.0	0.122	1.0	96.98398	0.0	0	0.0	1.0	0.0	0.0	0.0
0.0	500.0	100.0	100.0	0	0.0	0.0	0.123	1.0	96.98398	0.0	0	0.0	1.0	0.0	0.0	0.0
0.0	500.0	100.0	100.0	0	0.0	0.0	0.124	1.0	95.62242	0.0	0	0.0	1.0	0.0	0.0	0.0
0.0	500.0	100.0	100.0	0	0.0	0.0	0.125	1.0	96.248085	0.0	0	0.0	1.0	0.0	0.0	0.0
0.0	500.0	100.0	100.0	0	0.0	0.0	0.127	1.0	96.248085	0.0	0	0.0	1.0	0.0	0.0	0.0
0.0	500.0	100.0	100.0	0	0.0	0.0	0.127	1.0	95.705025	0.0	0	0.0	1.0	0.0	0.0	0.0
0.0	500.0	100.0	100.0	0	0.0	0.0	0.128	1.0	95.705025	0.0	0	0.0	1.0	0.0	0.0	0.0
0.0	500.0	100.0	100.0	0	0.0	0.0	0.13	1.0	95.20893	0.0	0	0.0	1.0	0.0	0.0	0.0
0.0	500.0	100.0	100.0	0	0.0	0.0	0.131	1.0	95.736534	0.0	0	0.0	1.0	0.0	0.0	0.0
0.0	500.0	100.0	100.0	0	0.0	0.0	0.132	1.0	95.736534	0.0	0	0.0	1.0	0.0	0.0	0.0
0.0	500.0	100.0	100.0	0	0.0	0.0	0.133	1.0	95.70918	0.0	0	0.0	1.0	0.0	0.0	0.0
0.0	500.0	100.0	100.0	0	0.0	0.0	0.134	1.0	96.08164	0.0	0	0.0	1.0	0.0	0.0	0.0
0.0	500.0	100.0	100.0	0	0.0	0.0	0.135	1.0	96.08164	0.0	0	0.0	1.0	0.0	0.0	0.0
0.0	500.0	100.0	100.0	0	0.0	0.0	0.136	1.0	95.73247	0.0	0	0.0	1.0	0.0	0.0	0.0
0.0	500.0	100.0	100.0	0	0.0	0.0	0.137	1.0	95.73247	0.0	0	0.0	1.0	0.0	0.0	0.0
0.0	500.0	100.0	100.0	0	0.0	0.0	0.138	1.0	95.867645	0.0	0	0.0	1.0	0.0	0.0	0.0
0.0	500.0	100.0	100.0	0	0.0	0.0	0.139	1.0	95.46934	0.0	0	0.0	1.0	0.0	0.0	0.0
0.0	500.0	100.0	100.0	0	0.0	0.0	0.14	1.0	95.46934	0.0	0	0.0	1.0	0.0	0.0	0.0
0.0	500.0	100.0	100.0	0	0.0	0.0	0.141	1.0	95.94579	0.0	0	0.0	1.0	0.0	0.0	0.0
0.0	500.0	100.0	100.0	0	0.0	0.0	0.142	1.0	95.73009	0.0	0	0.0	1.0	0.0	0.0	0.0
0.0	500.0	100.0	100.0	0	0.0	0.0	0.144	1.0	95.73009	0.0	0	0.0	1.0	0.0	0.0	0.0
0.0	500.0	100.0	100.0	0	0.0	0.0	0.145	1.0	97.38516	0.0	0	0.0	1.0	0.0	0.0	0.0
0.0	500.0	100.0	100.0	0	0.0	0.0	0.146	1.0	97.38516	0.0	0	0.0	1.0	0.0	0.0	0.0
0.0	500.0	100.0	100.0	0	0.0	0.0	0.147	1.0	97.98846	0.0	0	0.0	1.0	0.0	0.0	0.0
0.0	500.0	100.0	100.0	0	0.0	0.0	0.148	1.0	97.02341	0.0	0	0.0	1.0	0.0	0.0	0.0
0.0	500.0	100.0	100.0	0	0.0	0.0	0.149	1.0	97.02341	0.0	0	0.0	1.0	0.0	0.0	0.0
0.0	500.0	100.0	100.0	0	0.0	0.0	0.15	1.0	93.49721	0.0	0	0.0	1.0	0.0	0.0	0.0
0.0	500.0	100.0	100.0	0	0.0	0.0	0.151	1.0	111.43139	0.0	0	0.0	1.0	0.0	0.0	0.0
0.0	500.0	100.0	100.0	0	0.0	0.0	0.152	1.0	111.43139	0.0	0	0.0	1.0	0.0	0.0	0.0
0.0	500.0	100.0	100.0	0	0.0	0.0	0.153	1.0	109.81795	0.0	0	0.0	1.0	0.0	0.0	0.0
0.0	500.0	100.0	100.0	0	0.0	0.0	0.154	1.0	109.81795	0.0	0	0.0	1.0	0.0	0.0	0.0
0.0	500.0	100.0	100.0	0	0.0	0.0	0.156	1.0	107.50171	0.0	0	0.0	1.0	0.0	0.0	0.0
0.0	500.0	100.0	100.0	0	0.0	0.0	0.157	1.0	104.26376	0.0	0	0.0	1.0	0.0	0.0	0.0
0.0	500.0	100.0	100.0	0	0.0	0.0	0.158	1.0	104.26376	0.0	0	0.0	1.0	0.0	0.0	0.0
0.0	500.0	100.0	100.0	0	0.0	0.0	0.159	1.0	107.52464	0.0	0	0.0	1.0	0.0	0.0	0.0
0.0	500.0	100.0	100.0	0	0.0	0.0	0.16	1.0	106.40961	0.0	0	0.0	1.0	0.0	0.0	0.0
0.0	500.0	100.0	100.0	0	0.0	0.0	0.161	1.0	105.57161	0.0	0	0.0	1.0	0.0	0.0	0.0
0.0	500.0	100.0	100.0	0	0.0	0.0	0.162	1.0	104.58594	0.0	0	0.0	1.0	0.0	0.0	0.0
0.0	500.0	100.0	100.0	0	0.0	0.0	0.163	1.0	104.58594	0.0	0	0.0	1.0	0.0	0.0	0.0
0.0	500.0	100.0	100.0	0	0.0	0.0	0.164	1.0	103.10792	0.0	0	0.0	1.0	0.0	0.0	0.0
0.0	500.0	100.0	100.0	0	0.0	0.0	0.165	1.0	102.74015	0.0	0	0.0	1.0	0.0	0.0	0.0
0.0	500.0	100.0	100.0	0	0.0	0.0	0.166	1.0	102.74015	0.0	0	0.0	1.0	0.0	0.0	0.0
0.0	500.0	100.0	100.0	0	0.0	0.0	0.167	1.0	101.14944	0.0	0	0.0	1.0	0.0	0.0	0.0
0.0	500.0	100.0	100.0	0	0.0	0.0	0.168	1.0	100.480385	0.0	0	0.0	1.0	0.0	0.0	0.0
0.0	500.0	100.0	100.0	0	0.0	0.0	0.169	1.0	100.480385	0.0	0	0.0	1.0	0.0	0.0	0.0
0.0	500.0	100.0	100.0	0	0.0	0.0	0.17	1.0	99.28311	0.0	0	0.0	1.0	0.0	0.0	0.0
0.0	500.0	100.0	100.0	0	0.0	0.0	0.171	1.0	99.28311	0.0	0	0.0	1.0	0.0	0.0	0.0
0.0	500.0	100.0	100.0	0	0.0	0.0	0.172	1.0	99.33894	0.0	0	0.0	1.0	0.0	0.0	0.0
0.0	500.0	100.0	100.0	0	0.0	0.0	0.173	1.0	99.382256	0.0	0	0.0	1.0	0.0	0.0	0.0
0.0	500.0	100.0	100.0	0	0.0	0.0	0.174	1.0	99.382256	0.0	0	0.0	1.0	0.0	0.0	0.0
0.0	500.0	100.0	100.0	0	0.0	0.0	0.175	1.0	99.4929	0.0	0	0.0	1.0	0.0	0.0	0.0
0.0	500.0	100.0	100.0	0	0.0	0.0	0.176	1.0	99.0459	0.0	0	0.0	1.0	0.0	0.0	0.0
0.0	500.0	100.0	100.0	0	0.0	0.0	0.176	1.0	99.0459	0.0	0	0.0	1.0	0.0	0.0	0.0
0.0	500.0	100.0	100.0	0	0.0	0.0	0.177	1.0	98.86212	0.0	0	0.0	1.0	0.0	0.0	0.0
0.0	500.0	100.0	100.0	0	0.0	0.0	0.178	1.0	98.86212	0.0	0	0.0	1.0	0.0	0.0	0.0
0.0	500.0	100.0	100.0	0	0.0	0.0	0.179	1.0	98.064316	0.0	0	0.0	1.0	0.0	0.0	0.0
0.0	500.0	100.0	100.0	0	0.0	0.0	0.179	1.0	98.56898	0.0	0	0.0	1.0	0.0	0.0	0.0
0.0	500.0	100.0	100.0	0	0.0	0.0	0.18	1.0	98.56898	0.0	0	0.0	1.0	0.0	0.0	0.0
0.0	500.0	100.0	100.0	0	0.0	0.0	0.18	1.0	98.45343	0.0	0	0.0	1.0	0.0	0.0	0.0
0.0	500.0	100.0	100.0	0	0.0	0.0	0.181	1.0	98.22653	0.0	0	0.0	1.0	0.0	0.0	0.0
0.0	500.0	100.0	100.0	0	0.0	0.0	0.181	1.0	98.22653	0.0	0	0.0	1.0	0.0	0.0	0.0
0.0	500.0	100.0	100.0	0	0.0	0.0	0.182	1.0	98.073074	0.0	0	0.0	1.0	0.0	0.0	0.0
0.0	500.0	100.0	100.0	0	0.0	0.0	0.182	1.0	98.073074	0.0	0	0.0	1.0	0.0	0.0	0.0
0.0	500.0	100.0	100.0	0	0.0	0.0	0.182	1.0	99.195206	0.0	0	0.0	1.0	0.0	0.0	0.0
0.0	500.0	100.0	100.0	0	0.0	0.0	0.182	1.0	99.10301	0.0	0	0.0	1.0	0.0	0.0	0.0
0.0	500.0	100.0	100.0	0	0.0	0.0	0.183	1.0	99.169914	0.0	0	0.0	1.0	0.0	0.0	0.0
0.0	500.0	100.0	100.0	0	0.0	0.0	0.183	1.0	98.74747	0.0	0	0.0	1.0	0.0	0.0	0.0
0.0	500.0	100.0	100.0	0	0.0	0.0	0.182	1.0	99.12836	0.0	0	0.0	1.0	9.0	0.0	0.0
0.0	500.0	100.0	100.0	0	0.0	0.0	0.182	1.0	99.12836	0.0	0	0.0	1.0	9.0	0.0	0.0
0.0	500.0	100.0	100.0	0	0.0	0.0	0.182	1.0	100.01717	0.0	0	0.0	1.0	11.0	0.0	0.0
0.0	500.0	100.0	100.0	0	0.0	0.0	0.182	1.0	100.01717	0.0	0	0.0	1.0	11.0	0.0	0.0
-5555.5557	400.0	100.0	100.0	0	0.0	0.0	0.181	1.0	99.669525	0.0	0	0.0	1.0	11.0	0.0	0.0
-5555.5557	400.0	100.0	100.0	0	0.0	0.0	0.181	1.0	100.183846	0.0	0	0.0	1.0	11.0	0.0	0.0
-5555.5557	400.0	100.0	100.0	0	0.0	0.0	0.18	1.0	100.183846	-0.392	0	0.0	1.0	11.0	0.0	0.0
-5555.5557	400.0	100.0	100.0	0	0.0	0.0	0.179	1.0	99.22788	-0.392	0	0.0	1.0	11.0	0.0	0.0
-5555.5557	400.0	100.0	100.0	0	0.0	0.0	0.179	1.0	98.28992	-0.757	0	0.0	1.0	11.0	0.0	0.0
-5555.5557	400.0	100.0	100.0	0	0.0	0.0	0.178	1.0	98.28992	-1.413	0	0.0	1.0	11.0	0.0	0.0
-5555.5557	400.0	100.0	100.0	0	0.0	0.0	0.177	1.0	97.81932	-1.413	0	0.0	1.0	11.0	0.0	0.0
-5555.5557	400.0	100.0	100.0	0	0.0	0.0	0.176	1.0	97.81932	-1.706	0	0.0	1.0	11.0	0.0	0.0
-5555.5557	400.0	100.0	100.0	0	0.0	0.0	0.174	1.0	96.85895	-1.706	0	0.0	1.0	11.0	0.0	0.0
-5555.5557	400.0	100.0	100.0	0	0.0	0.0	0.173	1.0	96.35074	-2.232	0	0.0	1.0	11.0	0.0	0.0
-5555.5557	400.0	100.0	100.0	0	0.0	0.0	0.172	1.0	96.35074	-2.467	0	0.0	1.0	11.0	0.0	0.0
-5555.5557	400.0	100.0	100.0	0	0.0	0.0	0.171	1.0	95.85168	-2.467	0	0.0	1.0	11.0	0.0	0.0
-5555.5557	400.0	100.0	100.0	0	0.0	0.0	0.169	1.0	95.69216	-2.889	0	0.0	1.0	11.0	0.0	0.0
-5555.5557	400.0	100.0	100.0	0	0.0	0.0	0.168	1.0	95.69216	-2.889	0	0.0	1.0	11.0	0.0	0.0
-5555.5557	400.0	100.0	100.0	0	0.0	0.0	0.166	1.0	95.85371	-3.078	0	0.0	1.0	11.0	0.0	0.0
-5555.5557	400.0	100.0	100.0	0	0.0	0.0	0.165	1.0	95.85371	-3.417	0	0.0	1.0	11.0	0.0	0.0
-5555.5557	400.0	100.0	100.0	0	0.0	0.0	0.163	1.0	95.383766	-3.417	0	0.0	1.0	11.0	0.0	0.0
-5555.5557	400.0	100.0	100.0	0	0.0	0.0	0.162	1.0	94.69442	-3.569	0	0.0	1.0	11.0	0.0	0.0
-5555.5557	400.0	100.0	100.0	0	0.0	0.0	0.16	1.0	94.92787	-3.84	0	0.0	1.0	11.0	0.0	0.0
-5555.5557	400.0	100.0	100.0	0	0.0	0.0	0.158	1.0	95.42434	-3.84	0	0.0	1.0	11.0	0.0	0.0
-5555.5557	400.0	100.0	100.0	0	0.0	0.0	0.157	1.0	96.230255	-3.963	0	0.0	1.0	11.0	0.0	0.0
-5555.5557	400.0	100.0	100.0	0	0.0	0.0	0.155	1.0	96.230255	-3.963	0	0.0	1.0	11.0	0.0	0.0
-5555.5557	400.0	100.0	100.0	0	0.0	0.0	0.153	1.0	96.68504	-4.18	0	0.0	1.0	11.0	0.0	0.0
-5555.5557	400.0	100.0	100.0	0	0.0	0.0	0.151	1.0	96.68504	-4.278	0	0.0	1.0	11.0	0.0	0.0
-5555.5557	400.0	100.0	100.0	0	0.0	0.0	0.149	1.0	97.49388	-4.278	0	0.0	1.0	12.0	0.0	0.0
-5555.5557	400.0	100.0	100.0	0	0.0	0.0	0.148	1.0	97.385666	-4.453	0	0.0	1.0	12.0	0.0	0.0
-5555.5557	400.0	100.0	100.0	0	0.0	0.0	0.146	1.0	97.385666	-4.604	0	0.0	1.0	12.0	0.0	0.0
-5555.5557	400.0	100.0	100.0	0	0.0	0.0	0.144	1.0	97.70929	-4.604	0	0.0	1.0	12.0	0.0	0.0
-5555.5557	400.0	100.0	100.0	0	0.0	0.0	0.142	1.0	97.75341	-4.672	0	0.0	1.0	12.0	0.0	0.0
-5555.5557	400.0	100.0	100.0	0	0.0	0.0	0.14	1.0	97.75341	-4.793	0	0.0	1.0	12.0	0.0	0.0
-5555.5557	400.0	100.0	100.0	0	0.0	0.0	0.138	1.0	97.62231	-4.793	0	0.0	1.0	12.0	0.0	0.0
-5555.5557	400.0	100.0	100.0	0	0.0	0.0	0.137	1.0	97.62231	-4.898	0	0.0	1.0	12.0	0.0	0.0
-5555.5557	400.0	100.0	100.0	0	0.0	0.0	0.135	1.0	96.89785	-4.898	0	0.0	1.0	12.0	0.0	0.0
-5555.5557	400.0	100.0	100.0	0	0.0	0.0	0.133	1.0	96.74542	-4.945	0	0.0	1.0	12.0	0.0	0.0
-5555.5557	400.0	100.0	100.0	0	0.0	0.0	0.131	1.0	96.74542	-5.029	0	0.0	1.0	12.0	0.0	0.0
-5555.5557	400.0	100.0	100.0	0	0.0	0.0	0.13	1.0	96.790085	-5.029	0	0.0	1.0	12.0	0.0	0.0
-5555.5557	400.0	100.0	100.0	0	0.0	0.0	0.128	1.0	97.11132	-5.067	0	0.0	1.0	12.0	0.0	0.0
-5555.5557	400.0	100.0	100.0	0	0.0	0.0	0.126	1.0	97.11132	-5.067	0	0.0	1.0	12.0	0.0	0.0
-5555.5557	400.0	100.0	100.0	0	0.0	0.0	0.124	1.0	96.66496	-5.134	0	0.0	1.0	12.0	0.0	0.0
-5555.5557	400.0	100.0	100.0	0	0.0	0.0	0.123	1.0	96.66496	-5.165	0	0.0	1.0	12.0	0.0	0.0
-5555.5557	400.0	100.0	100.0	0	0.0	0.0	0.121	1.0	96.14477	-5.165	0	0.0	1.0	12.0	0.0	0.0
-5555.5557	400.0	100.0	100.0	0	0.0	0.0	0.119	1.0	95.23748	-5.218	0	0.0	1.0	12.0	0.0	0.0
-5555.5557	400.0	100.0	100.0	0	0.0	0.0	0.118	1.0	95.23748	-5.244	0	0.0	1.0	12.0	0.0	0.0
-5555.5557	400.0	100.0	100.0	0	0.0	0.0	0.116	1.0	95.32908	-5.244	0	0.0	1.0	12.0	0.0	0.0
-5555.5557	400.0	100.0	100.0	0	0.0	0.0	0.115	1.0	96.21843	-5.286	0	0.0	1.0	12.0	0.0	0.0
-5555.5557	400.0	100.0	100.0	0	0.0	0.0	0.113	1.0	96.21843	-5.286	0	0.0	1.0	12.0	0.0	0.0
-5555.5557	400.0	100.0	100.0	0	0.0	0.0	0.112	1.0	97.072624	-5.306	0	0.0	1.0	12.0	0.0	0.0
-5555.5557	400.0	100.0	100.0	0	0.0	0.0	0.11	1.0	96.5043	-5.34	0	0.0	1.0	12.0	0.0	0.0
-5555.5557	400.0	100.0	100.0	0	0.0	0.0	0.108	1.0	96.339165	-5.34	0	0.0	1.0	12.0	0.0	0.0
-5555.5557	400.0	100.0	100.0	0	0.0	0.0	0.107	1.0	97.286514	-5.356	0	0.0	1.0	12.0	0.0	0.0
-5555.5557	400.0	100.0	100.0	1	0.0	0.0	0.106	1.0	97.286514	-5.384	0	0.0	1.0	12.0	0.0	0.0
-5555.5557	400.0	100.0	100.0	1	0.0	0.0	0.104	1.0	96.00703	-5.384	0	0.0	1.0	12.0	0.0	0.0
-5555.5557	400.0	100.0	100.0	1	0.0	0.0	0.103	1.0	96.60584	-5.408	0	0.0	1.0	12.0	0.0	0.0
-5555.5557	400.0	100.0	100.0	1	0.0	0.0	0.101	1.0	95.65528	-5.408	0	0.0	1.0	12.0	0.0	0.0
-5555.5557	400.0	100.0	100.0	1	0.0	0.0	0.1	1.0	95.58066	-5.419	0	0.0	1.0	12.0	0.0	0.0
-5555.5557	400.0	100.0	100.0	1	0.0	0.0	0.099	1.0	95.58066	-5.429	0	0.0	1.0	12.0	0.0	0.0
-5555.5557	400.0	100.0	100.0	1	0.0	0.0	0.097	1.0	95.81111	-5.429	0	0.0	1.0	12.0	0.0	0.0
-5555.5557	400.0	100.0	100.0	1	0.0	0.0	0.096	1.0	95.809555	-5.447	0	0.0	1.0	12.0	0.0	0.0
-5555.5557	400.0	100.0	100.0	1	0.0	0.0	0.095	1.0	95.809555	-5.455	0	0.0	1.0	12.0	0.0	0.0
-5555.5557	400.0	100.0	100.0	1	0.0	0.0	0.094	1.0	95.670006	-5.455	0	0.0	1.0	12.0	0.0	0.0
-5555.5557	400.0	100.0	100.0	1	0.0	0.0	0.093	1.0	96.6373	-5.47	0	0.0	1.0	12.0	0.0	0.0
-5555.5557	400.0	100.0	100.0	1	0.0	0.0	0.091	1.0	96.6373	-5.47	0	0.0	1.0	12.0	0.0	0.0
-5555.5557	400.0	100.0	100.0	1	0.0	0.0	0.09	1.0	95.50292	-5.476	0	0.0	1.0	12.0	0.0	0.0
-5555.5557	400.0	100.0	100.0	1	0.0	0.0	0.089	1.0	95.50292	-5.488	0	0.0	1.0	12.0	0.0	0.0
-5555.5557	400.0	100.0	100.0	1	0.0	0.0	0.088	1.0	96.1225	-5.488	0	0.0	1.0	12.0	0.0	0.0
-5555.5557	400.0	100.0	100.0	1	0.0	0.0	0.087	1.0	95.7937	-5.493	0	0.0	1.0	12.0	0.0	0.0
-5555.5557	400.0	100.0	100.0	1	0.0	0.0	0.086	1.0	95.7937	-5.502	0	0.0	1.0	12.0	0.0	0.0
-5555.5557	400.0	100.0	100.0	1	0.0	0.0	0.085	1.0	96.344925	-5.502	0	0.0	1.0	12.0	0.0	0.0
-5555.5557	400.0	100.0	100.0	1	0.0	0.0	0.084	1.0	96.344925	-5.51	0	0.0	1.0	12.0	0.0	0.0
-5555.5557	400.0	100.0	100.0	1	0.0	0.0	0.083	1.0	96.2752	-5.51	0	0.0	1.0	12.0	0.0	0.0
-5555.5557	400.0	100.0	100.0	1	0.0	0.0	0.082	1.0	95.820114	-5.514	0	0.0	1.0	12.0	0.0	0.0
-5555.5557	400.0	100.0	100.0	1	0.0	0.0	0.081	1.0	95.820114	-5.521	0	0.0	1.0	12.0	0.0	0.0
-5555.5557	400.0	100.0	100.0	1	0.0	0.0	0.08	1.0	95.09462	-5.521	0	0.0	1.0	12.0	0.0	0.0
-5555.5557	400.0	100.0	100.0	1	0.0	0.0	0.079	1.0	96.62773	-5.523	0	0.0	1.0	12.0	0.0	0.0
-5555.5557	400.0	100.0	100.0	1	0.0	0.0	0.078	1.0	96.62773	-5.529	0	0.0	1.0	12.0	0.0	0.0
-5555.5557	400.0	100.0	100.0	1	0.0	0.0	0.077	1.0	96.85717	-5.529	0	0.0	1.0	12.0	0.0	0.0
-5555.5557	400.0	100.0	100.0	1	0.0	0.0	0.077	1.0	96.85717	-5.531	0	0.0	1.0	12.0	0.0	0.0
-5555.5557	400.0	100.0	100.0	1	0.0	0.0	0.076	1.0	97.40926	-5.531	0	0.0	1.0	12.0	0.0	0.0
-5555.5557	400.0	100.0	100.0	1	0.0	0.0	0.075	1.0	96.584755	-5.535	0	0.0	1.0	12.0	0.0	0.0
-5555.5557	400.0	100.0	100.0	1	0.0	0.0	0.074	1.0	96.584755	-5.537	0	0.0	1.0	12.0	0.0	0.0
-5555.5557	400.0	100.0	100.0	1	0.0	0.0	0.073	1.0	96.86635	-5.537	0	0.0	1.0	12.0	0.0	0.0
-5555.5557	400.0	100.0	100.0	1	0.0	0.0	0.072	1.0	97.00775	-5.541	0	0.0	1.0	12.0	0.0	0.0
-5555.5557	400.0	100.0	100.0	1	0.0	0.0	0.072	1.0	97.00775	-5.543	0	0.0	1.0	12.0	0.0	0.0
-5555.5557	400.0	100.0	100.0	1	0.0	0.0	0.071	1.0	96.34283	-5.543	0	0.0	1.0	12.0	0.0	0.0
-5555.5557	400.0	100.0	100.0	1	0.0	0.0	0.07	1.0	96.34283	-5.544	0	0.0	1.0	12.0	0.0	0.0
-5555.5557	400.0	100.0	100.0	1	0.0	0.0	0.069	1.0	96.11372	-5.544	0	0.0	1.0	12.0	0.0	0.0
-5555.5557	400.0	100.0	100.0	1	0.0	0.0	0.069	1.0	97.22485	-5.546	0	0.0	1.0	12.0	0.0	0.0
-5555.5557	400.0	100.0	100.0	1	0.0	0.0	0.068	1.0	97.22485	-5.548	0	0.0	1.0	12.0	0.0	0.0
-5555.5557	400.0	100.0	100.0	1	0.0	0.0	0.067	1.0	96.60047	-5.548	0	0.0	1.0	12.0	0.0	0.0
-5555.5557	400.0	100.0	100.0	1	0.0	0.0	0.066	1.0	97.2582	-5.55	0	0.0	1.0	12.0	0.0	0.0
-5555.5557	400.0	100.0	100.0	1	0.0	0.0	0.065	1.0	97.2582	-5.55	0	0.0	1.0	12.0	0.0	0.0
-5555.5557	400.0	100.0	100.0	1	0.0	0.0	0.065	1.0	98.42957	-5.55	0	0.0	1.0	12.0	0.0	0.0
-5555.5557	400.0	100.0	100.0	1	0.0	0.0	0.064	1.0	98.42957	-5.552	0	0.0	1.0	12.0	0.0	0.0
-5555.5557	400.0	100.0	100.0	1	0.0	0.0	0.063	1.0	97.51471	-5.552	0	0.0	1.0	12.0	0.0	0.0
-5555.5557	400.0	100.0	100.0	1	0.0	0.0	0.062	1.0	97.28825	-5.553	0	0.0	1.0	12.0	0.0	0.0
-5555.5557	400.0	100.0	100.0	1	0.0	0.0	0.061	1.0	97.28825	-5.554	0	0.0	1.0	12.0	0.0	0.0
-5555.5557	400.0	100.0	100.0	1	0.0	0.0	0.06	1.0	97.532616	-5.554	0	0.0	1.0	12.0	0.0	0.0
-5555.5557	400.0	100.0	100.0	1	0.0	0.0	0.059	1.0	97.872505	-5.554	0	0.0	1.0	12.0	0.0	0.0
-5555.5557	400.0	100.0	100.0	1	0.0	0.0	0.058	1.0	97.872505	-5.555	0	0.0	1.0	12.0	0.0	0.0
-5555.5557	400.0	100.0	100.0	1	0.0	0.0	0.058	1.0	101.35965	-5.555	0	0.0	1.0	12.0	0.0	0.0
-5555.5557	400.0	100.0	100.0	1	0.0	0.0	0.057	1.0	101.35965	-5.556	0	0.0	1.0	12.0	0.0	0.0
-5555.5557	400.0	100.0	100.0	1	0.0	0.0	0.055	1.0	100.76638	-5.556	0	0.0	1.0	12.0	0.0	0.0
-5555.5557	400.0	100.0	100.0	1	0.0	0.0	0.054	1.0	101.0516	-5.557	0	0.0	1.0	12.0	0.0	0.0
-5555.5557	400.0	100.0	100.0	1	0.0	0.0	0.053	1.0	101.0516	-5.557	0	0.0	1.0	12.0	0.0	0.0
-5555.5557	400.0	100.0	100.0	1	0.0	0.0	0.052	1.0	100.75011	-5.557	0	0.0	1.0	12.0	0.0	0.0
-5555.5557	400.0	100.0	100.0	1	0.0	0.0	0.051	1.0	99.91541	-5.559	0	0.0	1.0	12.0	0.0	0.0
-5555.5557	400.0	100.0	100.0	1	0.0	0.0	0.05	1.0	99.91541	-5.559	0	0.0	1.0	12.0	0.0	0.0
-5555.5557	400.0	100.0	100.0	1	0.0	0.0	0.049	1.0	99.46156	-5.559	0	0.0	1.0	12.0	0.0	0.0
-5555.5557	400.0	100.0	100.0	1	0.0	0.0	0.048	1.0	99.361534	-5.559	0	0.0	1.0	12.0	0.0	0.0
-5555.5557	400.0	100.0	100.0	1	0.0	0.0	0.047	1.0	97.98428	-5.559	0	0.0	1.0	12.0	0.0	0.0
-5555.5557	400.0	100.0	100.0	1	0.0	0.0	0.046	1.0	100.03576	-5.56	0	0.0	1.0	12.0	0.0	0.0
-5555.5557	400.0	100.0	100.0	1	0.0	0.0	0.045	1.0	100.03576	-5.56	0	0.0	1.0	12.0	0.0	0.0
-5555.5557	400.0	100.0	100.0	1	0.0	0.0	0.044	1.0	100.30081	-5.56	0	0.0	1.0	12.0	0.0	0.0
-5555.5557	400.0	100.0	100.0	1	0.0	0.0	0.043	1.0	100.32312	-5.56	0	0.0	1.0	12.0	0.0	0.0
-5555.5557	400.0	100.0	100.0	1	0.0	0.0	0.042	1.0	100.32312	-5.56	0	0.0	1.0	12.0	0.0	0.0
-5555.5557	400.0	100.0	100.0	1	0.0	0.0	0.041	1.0	99.73048	-5.56	0	0.0	1.0	12.0	0.0	0.0
-5555.5557	400.0	100.0	100.0	1	0.0	0.0	0.04	1.0	99.9749	-5.56	0	0.0	1.0	12.0	0.0	0.0
-5555.5557	400.0	100.0	100.0	1	0.0	0.0	0.039	1.0	99.3677	-5.56	0	0.0	1.0	12.0	0.0	0.0
-5555.5557	400.0	100.0	100.0	1	0.0	0.0	0.037	1.0	99.49796	-5.56	0	0.0	1.0	12.0	0.0	0.0
-5555.5557	400.0	100.0	100.0	1	0.0	0.0	0.036	1.0	99.04304	-5.56	0	0.0	1.0	12.0	0.0	0.0
-5555.5557	400.0	100.0	100.0	1	0.0	0.0	0.035	1.0	99.7192	-5.56	0	0.0	1.0	12.0	0.0	0.0
-5555.5557	400.0	100.0	100.0	1	0.0	0.0	0.034	1.0	98.89981	-5.56	0	0.0	1.0	12.0	0.0	0.0
-5555.5557	400.0	100.0	100.0	1	0.0	0.0	0.033	1.0	98.89981	-5.56	0	0.0	1.0	12.0	0.0	0.0
-5555.5557	400.0	100.0	100.0	1	0.0	0.0	0.032	1.0	98.107025	-5.56	0	0.0	1.0	12.0	0.0	0.0
-5555.5557	400.0	100.0	100.0	1	0.0	0.0	0.031	1.0	98.107025	-5.56	0	0.0	1.0	12.0	0.0	0.0
-5555.5557	400.0	100.0	100.0	1	0.0	0.0	0.03	1.0	98.73517	-5.56	0	0.0	1.0	12.0	0.0	0.0
-5555.5557	400.0	100.0	100.0	1	0.0	0.0	0.029	1.0	98.26197	-5.561	0	0.0	1.0	12.0	0.0	0.0
-5555.5557	400.0	100.0	100.0	1	0.0	0.0	0.028	1.0	98.26197	-5.561	0	0.0	1.0	12.0	0.0	0.0
-5555.5557	400.0	100.0	100.0	1	0.0	0.0	0.027	1.0	97.98388	-5.561	0	0.0	1.0	12.0	0.0	0.0
-5555.5557	400.0	100.0	100.0	1	0.0	0.0	0.026	1.0	98.71003	-5.561	0	0.0	1.0	12.0	0.0	0.0
-5555.5557	400.0	100.0	100.0	1	0.0	0.0	0.025	1.0	98.98507	-5.561	0	0.0	1.0	12.0	0.0	0.0
-5555.5557	400.0	100.0	100.0	1	0.0	0.0	0.024	1.0	98.64766	-5.561	0	0.0	1.0	12.0	0.0	0.0
-5555.5557	400.0	100.0	100.0	1	0.0	0.0	0.023	1.0	98.64766	-5.561	0	0.0	1.0	12.0	0.0	0.0
-5555.5557	400.0	100.0	100.0	1	0.0	0.0	0.022	1.0	98.09386	-5.561	0	0.0	1.0	12.0	0.0	0.0
-5555.5557	400.0	100.0	100.0	1	0.0	0.0	0.021	1.0	97.293045	-5.561	0	0.0	1.0	12.0	0.0	0.0
-5555.5557	400.0	100.0	100.0	1	0.0	0.0	0.02	1.0	97.293045	-5.561	0	0.0	1.0	12.0	0.0	0.0
-5555.5557	400.0	100.0	100.0	1	0.0	0.0	0.019	1.0	96.90497	-5.561	0	0.0	1.0	12.0	0.0	0.0
-5555.5557	400.0	100.0	100.0	1	0.0	0.0	0.018	1.0	96.012985	-5.561	0	0.0	1.0	12.0	0.0	0.0
-5555.5557	400.0	100.0	100.0	1	0.0	0.0	0.018	1.0	96.012985	-5.561	0	0.0	1.0	12.0	0.0	0.0
-5555.5557	400.0	100.0	100.0	1	0.0	0.0	0.017	1.0	97.40334	-5.561	0	0.0	1.0	12.0	0.0	0.0
-5555.5557	400.0	100.0	100.0	1	0.0	0.0	0.016	1.0	97.40334	-5.561	0	0.0	1.0	12.0	0.0	0.0
-5555.5557	400.0	100.0	100.0	1	0.0	0.0	0.015	1.0	96.71913	-5.561	0	0.0	1.0	12.0	0.0	0.0
-5555.5557	400.0	100.0	100.0	1	0.0	0.0	0.014	1.0	98.22157	-5.561	0	0.0	1.0	12.0	0.0	0.0
-5555.5557	400.0	100.0	100.0	1	0.0	0.0	0.013	1.0	98.22157	-5.561	0	0.0	1.0	12.0	0.0	0.0
-5555.5557	400.0	100.0	100.0	1	0.0	0.0	0.012	1.0	98.43867	-5.561	0	0.0	1.0	12.0	0.0	0.0
-5555.5557	400.0	100.0	100.0	1	0.0	0.0	0.011	1.0	98.70766	-5.561	0	0.0	1.0	12.0	0.0	0.0
-5555.5557	400.0	100.0	100.0	1	0.0	0.0	0.01	1.0	98.70766	-5.561	0	0.0	1.0	12.0	0.0	0.0
-5555.5557	400.0	100.0	100.0	1	0.0	0.0	0.009	1.0	99.332054	-5.561	0	0.0	1.0	12.0	0.0	0.0
-5555.5557	400.0	100.0	100.0	1	0.0	0.0	0.008	1.0	99.332054	-5.561	0	0.0	1.0	12.0	0.0	0.0
-5555.5557	400.0	100.0	100.0	1	0.0	0.0	0.007	1.0	99.41782	-5.561	0	0.0	1.0	12.0	0.0	0.0
-5555.5557	400.0	100.0	100.0	1	0.0	0.0	0.006	1.0	99.32605	-5.561	0	0.0	1.0	12.0	0.0	0.0
-5555.5557	400.0	100.0	100.0	1	0.0	0.0	0.005	1.0	99.32605	-5.561	0	0.0	1.0	12.0	0.0	0.0
-5555.5557	400.0	100.0	100.0	1	0.0	0.0	0.004	1.0	99.42679	-5.561	0	0.0	1.0	12.0	0.0	0.0
-5555.5557	400.0	100.0	100.0	1	0.0	0.0	0.003	1.0	99.21007	-5.561	0	0.0	1.0	12.0	0.0	0.0
-5555.5557	400.0	100.0	100.0	1	0.0	0.0	0.002	1.0	99.21007	-5.561	0	0.0	1.0	12.0	0.0	0.0
-5555.5557	400.0	100.0	100.0	1	0.0	0.0	0.001	1.0	98.94969	-5.561	0	0.0	1.0	12.0	0.0	0.0
-5555.5557	400.0	100.0	100.0	1	0.0	0.0	0.0	1.0	98.94969	-5.561	0	0.0	1.0	12.0	0.0	0.0
-5555.5557	400.0	100.0	100.0	1	0.0	0.0	0.0	1.0	98.02095	-5.561	0	0.0	1.0	12.0	0.0	0.0
-5555.5557	400.0	100.0	100.0	1	0.0	0.0	0.0	1.0	97.24304	-5.561	0	0.0	1.0	12.0	0.0	0.0
-5555.5557	400.0	100.0	100.0	1	0.0	0.0	-0.001	1.0	97.24304	-5.561	0	0.0	1.0	12.0	0.0	0.0
-5555.5557	400.0	100.0	100.0	1	0.0	0.0	-0.002	1.0	96.97806	-5.561	0	0.0	1.0	12.0	0.0	0.0
-5555.5557	400.0	100.0	100.0	1	0.0	0.0	-0.003	1.0	97.92007	-5.561	0	0.0	1.0	12.0	0.0	0.0
-5555.5557	400.0	100.0	100.0	1	0.0	0.0	-0.004	1.0	97.92007	-5.561	0	0.0	1.0	12.0	0.0	0.0
-5555.5557	400.0	100.0	100.0	1	0.0	0.0	-0.005	1.0	97.57984	-5.561	0	0.0	1.0	12.0	0.0	0.0
-5555.5557	400.0	100.0	100.0	1	0.0	0.0	-0.006	1.0	97.57984	-5.561	0	0.0	1.0	12.0	0.0	0.0
-5555.5557	400.0	100.0	100.0	1	0.0	0.0	-0.006	1.0	97.70334	-5.561	0	0.0	1.0	12.0	0.0	0.0
-5555.5557	400.0	100.0	100.0	1	0.0	0.0	-0.007	1.0	97.545296	-5.561	0	0.0	1.0	12.0	0.0	0.0
-5555.5557	400.0	100.0	100.0	1	0.0	0.0	-0.008	1.0	97.71353	-5.561	0	0.0	1.0	12.0	0.0	0.0
-5555.5557	400.0	100.0	100.0	1	0.0	0.0	-0.009	1.0	97.20022	-5.561	0	0.0	1.0	13.0	0.0	0.0
-5555.5557	400.0	100.0	100.0	0	0.0	0.0	-0.01	1.0	98.82964	-5.561	0	0.0	2.0	14.0	0.0	0.0
-5555.5557	400.0	100.0	100.0	0	0.0	0.0	-0.011	1.0	97.77223	-5.561	0	0.0	2.0	14.0	0.0	0.0
0.0	400.0	100.0	100.0	0	0.0	0.0	-0.012	1.0	99.16233	-5.561	0	0.0	2.0	0.0	0.0	0.0
0.0	400.0	100.0	100.0	0	0.0	0.0	-0.013	1.0	99.16233	-5.561	0	0.0	2.0	0.0	0.0	0.0
0.0	400.0	100.0	100.0	0	0.0	0.0	-0.014	1.0	98.98366	-5.561	0	0.0	2.0	0.0	0.0	0.0
0.0	400.0	100.0	100.0	0	0.0	0.0	-0.015	1.0	96.314064	-5.168	0	0.0	2.0	0.0	0.0	0.0
0.0	400.0	100.0	100.0	0	0.0	0.0	-0.016	1.0	96.314064	-4.803	0	0.0	2.0	0.0	0.0	0.0
0.0	400.0	100.0	100.0	0	0.0	0.0	-0.017	1.0	101.08295	-4.803	0	0.0	2.0	0.0	0.0	0.0
0.0	400.0	100.0	100.0	0	0.0	0.0	-0.018	1.0	100.90247	-4.147	0	0.0	2.0	0.0	0.0	0.0
0.0	400.0	100.0	100.0	0	0.0	0.0	-0.019	1.0	100.90247	-4.147	0	0.0	2.0	0.0	0.0	0.0
0.0	400.0	100.0	100.0	0	0.0	0.0	-0.019	1.0	100.506645	-3.581	0	0.0	2.0	0.0	0.0	0.0
0.0	400.0	100.0	100.0	0	0.0	0.0	-0.02	1.0	100.506645	-3.328	0	0.0	2.0	0.0	0.0	0.0
0.0	400.0	100.0	100.0	0	0.0	0.0	-0.021	1.0	99.75515	-3.328	0	0.0	2.0	0.0	0.0	0.0
0.0	400.0	100.0	100.0	0	0.0	0.0	-0.021	1.0	99.69122	-2.874	0	0.0	2.0	0.0	0.0	0.0
0.0	400.0	100.0	100.0	0	0.0	0.0	-0.022	1.0	99.69122	-2.671	0	0.0	2.0	0.0	0.0	0.0
0.0	400.0	100.0	100.0	0	0.0	0.0	-0.022	1.0	98.192116	-2.671	0	0.0	2.0	0.0	0.0	0.0
0.0	400.0	100.0	100.0	0	0.0	0.0	-0.022	1.0	98.3399	-2.306	0	0.0	2.0	0.0	0.0	0.0
0.0	400.0	100.0	100.0	0	0.0	0.0	-0.022	1.0	98.3399	-2.306	0	0.0	2.0	0.0	0.0	0.0
0.0	400.0	100.0	100.0	0	0.0	0.0	-0.023	1.0	97.88711	-2.143	0	0.0	2.0	0.0	0.0	0.0
0.0	400.0	100.0	100.0	0	0.0	0.0	-0.023	1.0	97.88711	-1.85	0	0.0	2.0	0.0	0.0	0.0
0.0	400.0	100.0	100.0	0	0.0	0.0	-0.023	1.0	97.477066	-1.85	0	0.0	2.0	0.0	0.0	0.0
0.0	400.0	100.0	100.0	0	0.0	0.0	-0.023	1.0	97.45123	-1.72	0	0.0	2.0	0.0	0.0	0.0
0.0	400.0	100.0	100.0	0	0.0	0.0	-0.023	1.0	97.45123	-1.485	0	0.0	2.0	0.0	0.0	0.0
0.0	400.0	100.0	100.0	0	0.0	0.0	-0.023	1.0	97.38148	-1.485	0	0.0	2.0	0.0	0.0	0.0
0.0	400.0	100.0	100.0	0	0.0	0.0	-0.023	1.0	97.24992	-1.38	0	0.0	2.0	0.0	0.0	0.0
0.0	400.0	100.0	100.0	0	0.0	0.0	-0.023	1.0	97.24992	-1.38	0	0.0	2.0	0.0	0.0	0.0
0.0	400.0	100.0	100.0	0	0.0	0.0	-0.023	1.0	96.69768	-1.191	0	0.0	2.0	0.0	0.0	0.0
0.0	400.0	100.0	100.0	0	0.0	0.0	-0.023	1.0	96.69768	-1.029	0	0.0	2.0	0.0	0.0	0.0
0.0	400.0	100.0	100.0	0	0.0	0.0	-0.023	1.0	97.42911	-1.029	0	0.0	2.0	0.0	0.0	0.0
0.0	400.0	100.0	100.0	0	0.0	0.0	-0.023	1.0	96.88896	-0.956	0	0.0	2.0	0.0	0.0	0.0
0.0	400.0	100.0	100.0	0	0.0	0.0	-0.023	1.0	97.018906	-0.888	0	0.0	2.0	0.0	0.0	0.0
0.0	400.0	100.0	100.0	0	0.0	0.0	-0.023	1.0	96.64374	-0.888	0	0.0	2.0	0.0	0.0	0.0
0.0	400.0	100.0	100.0	0	0.0	0.0	-0.023	1.0	96.92057	-0.767	0	0.0	2.0	0.0	0.0	0.0
0.0	400.0	100.0	100.0	0	0.0	0.0	-0.023	1.0	97.183136	-0.767	0	0.0	2.0	0.0	0.0	0.0
0.0	400.0	100.0	100.0	0	0.0	0.0	-0.023	1.0	97.34375	-0.662	0	0.0	2.0	0.0	0.0	0.0
0.0	400.0	100.0	100.0	0	0.0	0.0	-0.023	1.0	97.34375	-0.615	0	0.0	2.0	0.0	0.0	0.0
0.0	400.0	100.0	100.0	0	0.0	0.0	-0.023	1.0	98.019806	-0.615	0	0.0	2.0	0.0	0.0	0.0
0.0	400.0	100.0	100.0	0	0.0	0.0	-0.023	1.0	98.17318	-0.531	0	0.0	2.0	0.0	0.0	0.0
0.0	400.0	100.0	100.0	0	0.0	0.0	-0.022	1.0	98.17318	-0.458	0	0.0	2.0	0.0	0.0	0.0
0.0	400.0	100.0	100.0	0	0.0	0.0	-0.022	1.0	98.53563	-0.458	0	0.0	2.0	7.0	0.0	0.0
0.0	400.0	100.0	100.0	0	0.0	0.0	-0.022	1.0	98.53563	-0.426	0	0.0	2.0	7.0	0.0	0.0
0.0	400.0	100.0	100.0	0	0.0	0.0	-0.021	1.0	98.32221	-0.426	0	0.0	2.0	0.0	0.0	0.0
0.0	400.0	100.0	100.0	0	0.0	0.0	-0.02	1.0	97.68823	-0.368	0	0.0	2.0	0.0	0.0	0.0
0.0	400.0	100.0	100.0	0	0.0	0.0	-0.02	1.0	97.68823	-0.341	0	0.0	2.0	0.0	0.0	0.0
0.0	400.0	100.0	100.0	0	0.0	0.0	-0.019	1.0	98.21446	-0.341	0	0.0	2.0	0.0	0.0	0.0
0.0	400.0	100.0	100.0	0	0.0	0.0	-0.018	1.0	97.23459	-0.295	0	0.0	2.0	0.0	0.0	0.0
0.0	400.0	100.0	100.0	0	0.0	0.0	-0.017	1.0	97.23459	-0.274	0	0.0	2.0	0.0	0.0	0.0
0.0	400.0	100.0	100.0	0	0.0	0.0	-0.016	1.0	97.164566	-0.274	0	0.0	2.0	0.0	0.0	0.0
0.0	400.0	100.0	100.0	0	0.0	0.0	-0.015	1.0	97.164566	-0.236	0	0.0	2.0	0.0	0.0	0.0
0.0	400.0	100.0	100.0	0	0.0	0.0	-0.014	1.0	97.913704	-0.236	0	0.0	2.0	0.0	0.0	0.0
0.0	400.0	100.0	100.0	0	0.0	0.0	-0.013	1.0	98.82314	-0.219	0	0.0	2.0	0.0	0.0	0.0
0.0	400.0	100.0	100.0	0	0.0	0.0	-0.011	1.0	98.82314	-0.189	0	0.0	2.0	0.0	0.0	0.0
0.0	400.0	100.0	100.0	0	0.0	0.0	-0.01	1.0	98.43835	-0.189	0	0.0	2.0	0.0	0.0	0.0
0.0	400.0	100.0	100.0	0	0.0	0.0	-0.009	1.0	98.622246	-0.163	0	0.0	2.0	0.0	0.0	0.0
0.0	400.0	100.0	100.0	0	0.0	0.0	-0.008	1.0	98.622246	-0.152	0	0.0	2.0	0.0	0.0	0.0
0.0	400.0	100.0	100.0	0	0.0	0.0	-0.007	1.0	98.3919	-0.152	0	0.0	2.0	0.0	0.0	0.0
0.0	400.0	100.0	100.0	0	0.0	0.0	-0.005	1.0	98.3919	-0.131	0	0.0	2.0	0.0	0.0	0.0
0.0	400.0	100.0	100.0	0	0.0	0.0	-0.004	1.0	98.26251	-0.131	0	0.0	2.0	0.0	0.0	0.0
0.0	400.0	100.0	100.0	0	0.0	0.0	-0.003	1.0	98.34357	-0.113	0	0.0	2.0	0.0	0.0	0.0
0.0	400.0	100.0	100.0	0	0.0	0.0	-0.002	1.0	98.34357	-0.105	0	0.0	2.0	0.0	0.0	0.0
0.0	400.0	100.0	100.0	0	0.0	0.0	0.0	1.0	98.52745	-0.105	0	0.0	2.0	0.0	0.0	0.0
0.0	400.0	100.0	100.0	0	0.0	0.0	0.0	1.0	98.26814	-0.09	0	0.0	2.0	0.0	0.0	0.0
0.0	400.0	100.0	100.0	0	0.0	0.0	0.001	1.0	98.26814	-0.084	0	0.0	2.0	0.0	0.0	0.0
0.0	400.0	100.0	100.0	0	0.0	0.0	0.002	1.0	98.096146	-0.084	0	0.0	2.0	0.0	0.0	0.0
0.0	400.0	100.0	100.0	0	0.0	0.0	0.004	1.0	98.253525	-0.072	0	0.0	2.0	0.0	0.0	0.0
0.0	400.0	100.0	100.0	0	0.0	0.0	0.005	1.0	98.657906	-0.072	0	0.0	2.0	0.0	0.0	0.0
0.0	400.0	100.0	100.0	0	0.0	0.0	0.006	1.0	98.07267	-0.067	0	0.0	2.0	0.0	0.0	0.0
0.0	400.0	100.0	100.0	0	0.0	0.0	0.008	1.0	98.07267	-0.058	0	0.0	2.0	0.0	0.0	0.0
0.0	400.0	100.0	100.0	0	0.0	0.0	0.009	1.0	97.67935	-0.058	0	0.0	2.0	0.0	0.0	0.0
0.0	400.0	100.0	100.0	0	0.0	0.0	0.01	1.0	99.40811	-0.049	0	0.0	2.0	0.0	0.0	0.0
0.0	400.0	100.0	100.0	0	0.0	0.0	0.011	1.0	99.40811	-0.046	0	0.0	2.0	0.0	0.0	0.0
0.0	400.0	100.0	100.0	0	0.0	0.0	0.012	1.0	99.40272	-0.046	0	0.0	2.0	0.0	0.0	0.0
0.0	400.0	100.0	100.0	0	0.0	0.0	0.013	1.0	99.40272	-0.039	0	0.0	2.0	0.0	0.0	0.0
0.0	400.0	100.0	100.0	0	0.0	0.0	0.014	1.0	99.93549	-0.039	0	0.0	2.0	0.0	0.0	0.0
0.0	400.0	100.0	100.0	0	0.0	0.0	0.015	1.0	99.50691	-0.037	0	0.0	2.0	0.0	0.0	0.0
0.0	400.0	100.0	100.0	0	0.0	0.0	0.016	1.0	99.50691	-0.031	0	0.0	2.0	0.0	0.0	0.0
0.0	400.0	100.0	100.0	0	0.0	0.0	0.017	1.0	99.07694	-0.031	0	0.0	2.0	0.0	0.0	0.0
0.0	400.0	100.0	100.0	0	0.0	0.0	0.018	1.0	99.046005	-0.027	0	0.0	2.0	0.0	0.0	0.0
0.0	400.0	100.0	100.0	0	0.0	0.0	0.019	1.0	99.046005	-0.025	0	0.0	2.0	0.0	0.0	0.0
0.0	400.0	100.0	100.0	0	0.0	0.0	0.02	1.0	99.01962	-0.025	0	0.0	2.0	0.0	0.0	0.0
0.0	400.0	100.0	100.0	0	0.0	0.0	0.021	1.0	99.01962	-0.021	0	0.0	2.0	0.0	0.0	0.0
0.0	400.0	100.0	100.0	0	0.0	0.0	0.022	1.0	97.89031	-0.021	0	0.0	2.0	0.0	0.0	0.0
0.0	400.0	100.0	100.0	0	0.0	0.0	0.023	1.0	97.52986	-0.02	0	0.0	2.0	0.0	0.0	0.0
0.0	400.0	100.0	100.0	0	0.0	0.0	0.024	1.0	97.52986	-0.017	0	0.0	2.0	0.0	0.0	0.0
0.0	400.0	100.0	100.0	0	0.0	0.0	0.024	1.0	95.67804	-0.017	0	0.0	2.0	0.0	0.0	0.0
0.0	400.0	100.0	100.0	0	0.0	0.0	0.025	1.0	96.00852	-0.015	0	0.0	2.0	0.0	0.0	0.0
0.0	400.0	100.0	100.0	0	0.0	0.0	0.026	1.0	96.00852	-0.015	0	0.0	2.0	0.0	0.0	0.0
0.0	400.0	100.0	100.0	0	0.0	0.0	0.026	1.0	96.559616	-0.014	0	0.0	2.0	0.0	0.0	0.0
0.0	400.0	100.0	100.0	0	0.0	0.0	0.027	1.0	96.559616	-0.012	0	0.0	2.0	0.0	0.0	0.0
0.0	400.0	100.0	100.0	0	0.0	0.0	0.028	1.0	96.17144	-0.012	0	0.0	2.0	0.0	0.0	0.0
0.0	400.0	100.0	100.0	0	0.0	0.0	0.028	1.0	94.79406	-0.01	0	0.0	2.0	0.0	0.0	0.0
0.0	400.0	100.0	100.0	0	0.0	0.0	0.029	1.0	94.79406	-0.009	0	0.0	2.0	0.0	0.0	0.0
0.0	400.0	100.0	100.0	0	0.0	0.0	0.03	1.0	96.45144	-0.009	0	0.0	2.0	0.0	0.0	0.0
0.0	400.0	100.0	100.0	0	0.0	0.0	0.03	1.0	96.19245	-0.008	0	0.0	2.0	0.0	0.0	0.0
0.0	400.0	100.0	100.0	0	0.0	0.0	0.031	1.0	96.19245	-0.008	0	0.0	2.0	0.0	0.0	0.0
0.0	400.0	100.0	100.0	0	0.0	0.0	0.031	1.0	96.9319	-0.007	0	0.0	2.0	0.0	0.0	0.0
0.0	400.0	100.0	100.0	0	0.0	0.0	0.032	1.0	96.81659	-0.006	0	0.0	2.0	0.0	0.0	0.0
0.0	400.0	100.0	100.0	0	0.0	0.0	0.032	1.0	97.406265	-0.006	0	0.0	2.0	0.0	0.0	0.0
0.0	400.0	100.0	100.0	0	0.0	0.0	0.033	1.0	97.13779	-0.006	0	0.0	2.0	0.0	0.0	0.0
0.0	400.0	100.0	100.0	0	0.0	0.0	0.033	1.0	97.13779	-0.005	0	0.0	2.0	0.0	0.0	0.0
0.0	400.0	100.0	100.0	0	0.0	0.0	0.034	1.0	97.13588	-0.005	0	0.0	2.0	0.0	0.0	0.0
0.0	400.0	100.0	100.0	0	0.0	0.0	0.035	1.0	98.10599	-0.004	0	0.0	2.0	0.0	0.0	0.0
0.0	400.0	100.0	100.0	0	0.0	0.0	0.035	1.0	98.10599	-0.004	0	0.0	2.0	0.0	0.0	0.0
0.0	400.0	100.0	100.0	0	0.0	0.0	0.036	1.0	97.407166	-0.003	0	0.0	2.0	0.0	0.0	0.0
0.0	400.0	100.0	100.0	0	0.0	0.0	0.036	1.0	97.407166	-0.003	0	0.0	2.0	0.0	0.0	0.0
0.0	400.0	100.0	100.0	0	0.0	0.0	0.037	1.0	97.24066	-0.003	0	0.0	2.0	0.0	0.0	0.0
0.0	400.0	100.0	100.0	0	0.0	0.0	0.037	1.0	97.486145	-0.002	0	0.0	2.0	0.0	0.0	0.0
0.0	400.0	100.0	100.0	0	0.0	0.0	0.038	1.0	97.486145	-0.002	0	0.0	2.0	0.0	0.0	0.0
0.0	400.0	100.0	100.0	0	0.0	0.0	0.039	1.0	96.2767	-0.002	0	0.0	2.0	0.0	0.0	0.0
0.0	400.0	100.0	100.0	0	0.0	0.0	0.039	1.0	95.53582	-0.002	0	0.0	2.0	0.0	0.0	0.0
0.0	400.0	100.0	100.0	0	0.0	0.0	0.04	1.0	95.53582	-0.002	0	0.0	2.0	0.0	0.0	0.0
0.0	400.0	100.0	100.0	0	0.0	0.0	0.041	1.0	94.82082	-0.001	0	0.0	2.0	0.0	0.0	0.0
0.0	400.0	100.0	100.0	0	0.0	0.0	0.042	1.0	94.82082	-0.001	0	0.0	2.0	0.0	0.0	0.0
0.0	400.0	100.0	100.0	0	0.0	0.0	0.042	1.0	95.30209	-0.001	0	0.0	2.0	0.0	0.0	0.0
0.0	400.0	100.0	100.0	0	0.0	0.0	0.043	1.0	95.59593	-0.001	0	0.0	2.0	0.0	0.0	0.0
0.0	400.0	100.0	100.0	0	0.0	0.0	0.044	1.0	95.59593	-0.001	0	0.0	2.0	0.0	0.0	0.0
0.0	400.0	100.0	100.0	0	0.0	0.0	0.044	1.0	96.00006	-0.001	0	0.0	2.0	0.0	0.0	0.0
0.0	400.0	100.0	100.0	0	0.0	0.0	0.045	1.0	96.902115	0.0	0	0.0	2.0	0.0	0.0	0.0
0.0	400.0	100.0	100.0	0	0.0	0.0	0.046	1.0	96.902115	0.0	0	0.0	2.0	0.0	0.0	0.0
0.0	400.0	100.0	100.0	0	0.0	0.0	0.047	1.0	96.710075	0.0	0	0.0	2.0	0.0	0.0	0.0
0.0	400.0	100.0	100.0	0	0.0	0.0	0.048	1.0	97.051056	0.0	0	0.0	2.0	0.0	0.0	0.0
0.0	400.0	100.0	100.0	0	0.0	0.0	0.048	1.0	96.937294	0.0	0	0.0	2.0	0.0	0.0	0.0
0.0	400.0	100.0	100.0	0	0.0	0.0	0.049	1.0	96.65174	0.0	0	0.0	2.0	0.0	0.0	0.0
0.0	400.0	100.0	100.0	0	0.0	0.0	0.05	1.0	96.65174	0.0	0	0.0	2.0	0.0	0.0	0.0
0.0	400.0	100.0	100.0	0	0.0	0.0	0.051	1.0	96.33022	0.0	0	0.0	2.0	0.0	0.0	0.0
0.0	400.0	100.0	100.0	0	0.0	0.0	0.052	1.0	97.20105	0.0	0	0.0	2.0	0.0	0.0	0.0
0.0	400.0	100.0	100.0	0	0.0	0.0	0.052	1.0	97.20105	0.0	0	0.0	2.0	0.0	0.0	0.0
0.0	400.0	100.0	100.0	0	0.0	0.0	0.053	1.0	96.83742	0.0	0	0.0	2.0	0.0	0.0	0.0
0.0	400.0	100.0	100.0	0	0.0	0.0	0.054	1.0	96.83742	0.0	0	0.0	2.0	0.0	0.0	0.0
0.0	400.0	100.0	100.0	0	0.0	0.0	0.055	1.0	97.92266	0.0	0	0.0	2.0	0.0	0.0	0.0
0.0	400.0	100.0	100.0	0	0.0	0.0	0.056	1.0	97.63486	0.0	0	0.0	2.0	0.0	0.0	0.0
0.0	400.0	100.0	100.0	0	0.0	0.0	0.057	1.0	97.63486	0.0	0	0.0	2.0	0.0	0.0	0.0
0.0	400.0	100.0	100.0	0	0.0	0.0	0.058	1.0	97.975586	0.0	0	0.0	2.0	0.0	0.0	0.0
0.0	400.0	100.0	100.0	0	0.0	0.0	0.059	1.0	98.12612	0.0	0	0.0	2.0	0.0	0.0	0.0
0.0	400.0	100.0	100.0	0	0.0	0.0	0.06	1.0	97.64214	0.0	0	0.0	2.0	0.0	0.0	0.0
0.0	400.0	100.0	100.0	0	0.0	0.0	0.061	1.0	96.91815	0.0	0	0.0	2.0	0.0	0.0	0.0
0.0	400.0	100.0	100.0	0	0.0	0.0	0.061	1.0	96.91815	0.0	0	0.0	2.0	0.0	0.0	0.0
0.0	400.0	100.0	100.0	0	0.0	0.0	0.062	1.0	96.56789	0.0	0	0.0	2.0	0.0	0.0	0.0
0.0	400.0	100.0	100.0	0	0.0	0.0	0.063	1.0	96.21397	0.0	0	0.0	2.0	0.0	0.0	0.0
0.0	400.0	100.0	100.0	0	0.0	0.0	0.064	1.0	96.21397	0.0	0	0.0	2.0	0.0	0.0	0.0
0.0	400.0	100.0	100.0	0	0.0	0.0	0.065	1.0	96.673	0.0	0	0.0	2.0	0.0	0.0	0.0
0.0	400.0	100.0	100.0	0	0.0	0.0	0.066	1.0	95.955025	0.0	0	0.0	2.0	0.0	0.0	0.0
0.0	400.0	100.0	100.0	0	0.0	0.0	0.067	1.0	95.955025	0.0	0	0.0	2.0	0.0	0.0	0.0
0.0	400.0	100.0	100.0	0	0.0	0.0	0.068	1.0	95.89688	0.0	0	0.0	2.0	0.0	0.0	0.0
0.0	400.0	100.0	100.0	0	0.0	0.0	0.068	1.0	95.89688	0.0	0	0.0	2.0	0.0	0.0	0.0
0.0	400.0	100.0	100.0	0	0.0	0.0	0.069	1.0	96.02019	0.0	0	0.0	2.0	0.0	0.0	0.0
0.0	400.0	100.0	100.0	0	0.0	0.0	0.071	1.0	97.2147	0.0	0	0.0	2.0	0.0	0.0	0.0
0.0	400.0	100.0	100.0	0	0.0	0.0	0.072	1.0	96.63922	0.0	0	0.0	2.0	0.0	0.0	0.0
0.0	400.0	100.0	100.0	0	0.0	0.0	0.073	1.0	97.07887	0.0	0	0.0	2.0	0.0	0.0	0.0
0.0	400.0	100.0	100.0	0	0.0	0.0	0.074	1.0	97.1452	0.0	0	0.0	2.0	0.0	0.0	0.0
0.0	400.0	100.0	100.0	0	0.0	0.0	0.074	1.0	97.1452	0.0	0	0.0	2.0	0.0	0.0	0.0
0.0	400.0	100.0	100.0	0	0.0	0.0	0.076	1.0	96.55862	0.0	0	0.0	2.0	0.0	0.0	0.0
0.0	400.0	100.0	100.0	0	0.0	0.0	0.077	1.0	96.55862	0.0	0	0.0	2.0	0.0	0.0	0.0
0.0	400.0	100.0	100.0	0	0.0	0.0	0.078	1.0	97.63498	0.0	0	0.0	2.0	0.0	0.0	0.0
0.0	400.0	100.0	100.0	0	0.0	0.0	0.079	1.0	97.107574	0.0	0	0.0	2.0	0.0	0.0	0.0
0.0	400.0	100.0	100.0	0	0.0	0.0	0.08	1.0	97.107574	0.0	0	0.0	2.0	0.0	0.0	0.0
0.0	400.0	100.0	100.0	0	0.0	0.0	0.081	1.0	97.325806	0.0	0	0.0	2.0	0.0	0.0	0.0
0.0	400.0	100.0	100.0	0	0.0	0.0	0.082	1.0	97.68446	0.0	0	0.0	2.0	0.0	0.0	0.0
0.0	400.0	100.0	100.0	0	0.0	0.0	0.083	1.0	97.480125	0.0	0	0.0	2.0	0.0	0.0	0.0
0.0	400.0	100.0	100.0	0	0.0	0.0	0.085	1.0	97.91184	0.0	0	0.0	2.0	0.0	0.0	0.0
0.0	400.0	100.0	100.0	0	0.0	0.0	0.086	1.0	97.91184	0.0	0	0.0	2.0	0.0	0.0	0.0
0.0	400.0	100.0	100.0	0	0.0	0.0	0.087	1.0	98.82203	0.0	0	0.0	2.0	0.0	0.0	0.0
0.0	400.0	100.0	100.0	0	0.0	0.0	0.088	1.0	98.2237	0.0	0	0.0	2.0	0.0	0.0	0.0
0.0	400.0	100.0	100.0	0	0.0	0.0	0.089	1.0	98.2237	0.0	0	0.0	2.0	0.0	0.0	0.0
0.0	400.0	100.0	100.0	0	0.0	0.0	0.09	1.0	97.6041	0.0	0	0.0	2.0	0.0	0.0	0.0
0.0	400.0	100.0	100.0	0	0.0	0.0	0.091	1.0	96.74236	0.0	0	0.0	2.0	0.0	0.0	0.0
0.0	400.0	100.0	100.0	0	0.0	0.0	0.092	1.0	96.74236	0.0	0	0.0	2.0	0.0	0.0	0.0
0.0	400.0	100.0	100.0	0	0.0	0.0	0.094	1.0	97.26897	0.0	0	0.0	2.0	0.0	0.0	0.0
0.0	400.0	100.0	100.0	0	0.0	0.0	0.095	1.0	97.26897	0.0	0	0.0	2.0	0.0	0.0	0.0
0.0	400.0	100.0	100.0	0	0.0	0.0	0.096	1.0	97.58761	0.0	0	0.0	2.0	0.0	0.0	0.0
0.0	400.0	100.0	100.0	0	0.0	0.0	0.097	1.0	97.5193	0.0	0	0.0	2.0	0.0	0.0	0.0
0.0	400.0	100.0	100.0	0	0.0	0.0	0.098	1.0	97.5193	0.0	0	0.0	2.0	0.0	0.0	0.0
0.0	400.0	100.0	100.0	0	0.0	0.0	0.099	1.0	98.792885	0.0	0	0.0	2.0	0.0	0.0	0.0
0.0	400.0	100.0	100.0	0	0.0	0.0	0.101	1.0	98.792885	0.0	0	0.0	2.0	0.0	0.0	0.0
0.0	400.0	100.0	100.0	0	0.0	0.0	0.102	1.0	98.830956	0.0	0	0.0	2.0	0.0	0.0	0.0
0.0	400.0	100.0	100.0	0	0.0	0.0	0.103	1.0	98.24635	0.0	0	0.0	2.0	0.0	0.0	0.0
0.0	400.0	100.0	100.0	0	0.0	0.0	0.104	1.0	98.24635	0.0	0	0.0	2.0	0.0	0.0	0.0
0.0	400.0	100.0	100.0	0	0.0	0.0	0.105	1.0	98.23737	0.0	0	0.0	2.0	0.0	0.0	0.0
0.0	400.0	100.0	100.0	0	0.0	0.0	0.106	1.0	98.73852	0.0	0	0.0	2.0	0.0	0.0	0.0
0.0	400.0	100.0	100.0	0	0.0	0.0	0.108	1.0	98.73852	0.0	0	0.0	2.0	0.0	0.0	0.0
0.0	400.0	100.0	100.0	0	0.0	0.0	0.109	1.0	98.59768	0.0	0	0.0	2.0	0.0	0.0	0.0
0.0	400.0	100.0	100.0	0	0.0	0.0	0.11	1.0	97.59642	0.0	0	0.0	2.0	0.0	0.0	0.0
0.0	400.0	100.0	100.0	0	0.0	0.0	0.111	1.0	98.4721	0.0	0	0.0	2.0	0.0	0.0	0.0
0.0	400.0	100.0	100.0	0	0.0	0.0	0.112	1.0	98.57991	0.0	0	0.0	2.0	0.0	0.0	0.0
0.0	400.0	100.0	100.0	0	0.0	0.0	0.114	1.0	98.57991	0.0	0	0.0	2.0	0.0	0.0	0.0
0.0	400.0	100.0	100.0	0	0.0	0.0	0.115	1.0	98.738686	0.0	0	0.0	2.0	0.0	0.0	0.0
0.0	400.0	100.0	100.0	0	0.0	0.0	0.116	1.0	98.68121	0.0	0	0.0	2.0	0.0	0.0	0.0
0.0	400.0	100.0	100.0	0	0.0	0.0	0.117	1.0	98.68121	0.0	0	0.0	2.0	0.0	0.0	0.0
0.0	400.0	100.0	100.0	0	0.0	0.0	0.118	1.0	98.75031	0.0	0	0.0	2.0	0.0	0.0	0.0
0.0	400.0	100.0	100.0	0	0.0	0.0	0.12	1.0	98.75031	0.0	0	0.0	2.0	0.0	0.0	0.0
0.0	400.0	100.0	100.0	0	0.0	0.0	0.121	1.0	99.01185	0.0	0	0.0	2.0	0.0	0.0	0.0
0.0	400.0	100.0	100.0	0	0.0	0.0	0.122	1.0	99.14318	0.0	0	0.0	2.0	0.0	0.0	0.0
0.0	400.0	100.0	100.0	0	0.0	0.0	0.123	1.0	99.14318	0.0	0	0.0	2.0	0.0	0.0	0.0
0.0	400.0	100.0	100.0	0	0.0	0.0	0.124	1.0	99.223976	0.0	0	0.0	2.0	0.0	0.0	0.0
0.0	400.0	100.0	100.0	0	0.0	0.0	0.126	1.0	99.26951	0.0	0	0.0	2.0	0.0	0.0	0.0
0.0	400.0	100.0	100.0	0	0.0	0.0	0.127	1.0	99.26951	0.0	0	0.0	2.0	0.0	0.0	0.0
0.0	400.0	100.0	100.0	0	0.0	0.0	0.128	1.0	99.023415	0.0	0	0.0	2.0	0.0	0.0	0.0
0.0	400.0	100.0	100.0	0	0.0	0.0	0.129	1.0	99.023415	0.0	0	0.0	2.0	0.0	0.0	0.0
0.0	400.0	100.0	100.0	0	0.0	0.0	0.13	1.0	99.15176	0.0	0	0.0	2.0	0.0	0.0	0.0
0.0	400.0	100.0	100.0	0	0.0	0.0	0.132	1.0	98.67757	0.0	0	0.0	2.0	0.0	0.0	0.0
0.0	400.0	100.0	100.0	0	0.0	0.0	0.133	1.0	98.67757	0.0	0	0.0	2.0	0.0	0.0	0.0
0.0	400.0	100.0	100.0	0	0.0	0.0	0.134	1.0	97.78388	0.0	0	0.0	2.0	0.0	0.0	0.0
0.0	400.0	100.0	100.0	0	0.0	0.0	0.135	1.0	98.545685	0.0	0	0.0	2.0	0.0	0.0	0.0
0.0	400.0	100.0	100.0	0	0.0	0.0	0.136	1.0	98.545685	0.0	0	0.0	2.0	0.0	0.0	0.0
0.0	400.0	100.0	100.0	0	0.0	0.0	0.137	1.0	98.37129	0.0	0	0.0	2.0	0.0	0.0	0.0
0.0	400.0	100.0	100.0	0	0.0	0.0	0.138	1.0	98.37129	0.0	0	0.0	2.0	0.0	0.0	0.0
0.0	400.0	100.0	100.0	0	0.0	0.0	0.139	1.0	98.06641	0.0	0	0.0	2.0	0.0	0.0	0.0
0.0	400.0	100.0	100.0	0	0.0	0.0	0.14	1.0	97.458496	0.0	0	0.0	2.0	0.0	0.0	0.0
0.0	400.0	100.0	100.0	0	0.0	0.0	0.141	1.0	97.458496	0.0	0	0.0	2.0	0.0	0.0	0.0
0.0	400.0	100.0	100.0	0	0.0	0.0	0.142	1.0	97.920525	0.0	0	0.0	2.0	0.0	0.0	0.0
0.0	400.0	100.0	100.0	0	0.0	0.0	0.143	1.0	97.92264	0.0	0	0.0	2.0	0.0	0.0	0.0
0.0	400.0	100.0	100.0	0	0.0	0.0	0.144	1.0	97.92264	0.0	0	0.0	2.0	0.0	0.0	0.0
0.0	400.0	100.0	100.0	0	0.0	0.0	0.145	1.0	97.87077	0.0	0	0.0	2.0	0.0	0.0	0.0
0.0	400.0	100.0	100.0	0	0.0	0.0	0.146	1.0	97.87077	0.0	0	0.0	2.0	0.0	0.0	0.0
0.0	400.0	100.0	100.0	0	0.0	0.0	0.147	1.0	97.12841	0.0	0	0.0	2.0	0.0	0.0	0.0
0.0	400.0	100.0	100.0	0	0.0	0.0	0.149	1.0	97.02399	0.0	0	0.0	2.0	0.0	0.0	0.0
0.0	400.0	100.0	100.0	0	0.0	0.0	0.15	1.0	97.02399	0.0	0	0.0	2.0	0.0	0.0	0.0
0.0	400.0	100.0	100.0	0	0.0	0.0	0.151	1.0	97.19585	0.0	0	0.0	2.0	0.0	0.0	0.0
0.0	400.0	100.0	100.0	0	0.0	0.0	0.152	1.0	97.44799	0.0	0	0.0	2.0	0.0	0.0	0.0
0.0	400.0	100.0	100.0	0	0.0	0.0	0.153	1.0	97.44799	0.0	0	0.0	2.0	0.0	0.0	0.0
0.0	400.0	100.0	100.0	0	0.0	0.0	0.154	1.0	95.6737	0.0	0	0.0	2.0	0.0	0.0	0.0
0.0	400.0	100.0	100.0	0	0.0	0.0	0.155	1.0	96.07769	0.0	0	0.0	2.0	0.0	0.0	0.0
0.0	400.0	100.0	100.0	0	0.0	0.0	0.156	1.0	97.49197	0.0	0	0.0	2.0	0.0	0.0	0.0
0.0	400.0	100.0	100.0	0	0.0	0.0	0.157	1.0	98.13184	0.0	0	0.0	2.0	0.0	0.0	0.0
0.0	400.0	100.0	100.0	0	0.0	0.0	0.158	1.0	96.373184	0.0	0	0.0	2.0	0.0	0.0	0.0
0.0	400.0	100.0	100.0	0	0.0	0.0	0.159	1.0	98.4438	0.0	0	0.0	2.0	0.0	0.0	0.0
0.0	400.0	100.0	100.0	0	0.0	0.0	0.161	1.0	96.97696	0.0	0	0.0	2.0	0.0	0.0	0.0
0.0	400.0	100.0	100.0	0	0.0	0.0	0.162	1.0	96.97696	0.0	0	0.0	2.0	0.0	0.0	0.0
0.0	400.0	100.0	100.0	0	0.0	0.0	0.163	1.0	96.84471	0.0	0	0.0	2.0	0.0	0.0	0.0
0.0	400.0	100.0	100.0	0	0.0	0.0	0.164	1.0	96.84471	0.0	0	0.0	2.0	0.0	0.0	0.0
0.0	400.0	100.0	100.0	0	0.0	0.0	0.165	1.0	96.588196	0.0	0	0.0	2.0	0.0	0.0	0.0
0.0	400.0	100.0	100.0	0	0.0	0.0	0.166	1.0	96.19025	0.0	0	0.0	2.0	0.0	0.0	0.0
0.0	400.0	100.0	100.0	0	0.0	0.0	0.168	1.0	96.19025	0.0	0	0.0	2.0	0.0	0.0	0.0
0.0	400.0	100.0	100.0	0	0.0	0.0	0.169	1.0	96.66607	0.0	0	0.0	2.0	0.0	0.0	0.0
0.0	400.0	100.0	100.0	0	0.0	0.0	0.169	1.0	96.70823	0.0	0	0.0	2.0	0.0	0.0	0.0
0.0	400.0	100.0	100.0	0	0.0	0.0	0.17	1.0	97.06301	0.0	0	0.0	2.0	0.0	0.0	0.0
0.0	400.0	100.0	100.0	0	0.0	0.0	0.172	1.0	97.24065	0.0	0	0.0	2.0	0.0	0.0	0.0
0.0	400.0	100.0	100.0	0	0.0	0.0	0.173	1.0	97.24065	0.0	0	0.0	2.0	0.0	0.0	0.0
0.0	400.0	100.0	100.0	0	0.0	0.0	0.173	1.0	97.45562	0.0	0	0.0	2.0	0.0	0.0	0.0
0.0	400.0	100.0	100.0	0	0.0	0.0	0.174	1.0	96.93965	0.0	0	0.0	2.0	0.0	0.0	0.0
0.0	400.0	100.0	100.0	0	0.0	0.0	0.175	1.0	96.93965	0.0	0	0.0	2.0	0.0	0.0	0.0
0.0	400.0	100.0	100.0	0	0.0	0.0	0.176	1.0	96.64238	0.0	0	0.0	2.0	0.0	0.0	0.0
0.0	400.0	100.0	100.0	0	0.0	0.0	0.176	1.0	96.048416	0.0	0	0.0	2.0	0.0	0.0	0.0
0.0	400.0	100.0	100.0	0	0.0	0.0	0.177	1.0	96.048416	0.0	0	0.0	2.0	0.0	0.0	0.0
0.0	400.0	100.0	100.0	0	0.0	0.0	0.178	1.0	96.81853	0.0	0	0.0	2.0	0.0	0.0	0.0
0.0	400.0	100.0	100.0	0	0.0	0.0	0.179	1.0	96.81853	0.0	0	0.0	2.0	0.0	0.0	0.0
0.0	400.0	100.0	100.0	0	0.0	0.0	0.179	1.0	96.13336	0.0	0	0.0	2.0	0.0	0.0	0.0
0.0	400.0	100.0	100.0	0	0.0	0.0	0.18	1.0	96.78707	0.0	0	0.0	2.0	0.0	0.0	0.0
0.0	400.0	100.0	100.0	0	0.0	0.0	0.18	1.0	96.78707	0.0	0	0.0	2.0	0.0	0.0	0.0
0.0	400.0	100.0	100.0	0	0.0	0.0	0.18	1.0	97.37931	0.0	0	0.0	2.0	0.0	0.0	0.0
0.0	400.0	100.0	100.0	0	0.0	0.0	0.181	1.0	97.68747	0.0	0	0.0	2.0	0.0	0.0	0.0
0.0	400.0	100.0	100.0	0	0.0	0.0	0.181	1.0	97.68747	0.0	0	0.0	2.0	0.0	0.0	0.0
0.0	400.0	100.0	100.0	0	0.0	0.0	0.181	1.0	97.99687	0.0	0	0.0	2.0	0.0	0.0	0.0
0.0	400.0	100.0	100.0	0	0.0	0.0	0.181	1.0	97.99687	0.0	0	0.0	2.0	0.0	0.0	0.0
0.0	400.0	100.0	100.0	0	0.0	0.0	0.181	1.0	98.13368	0.0	0	0.0	2.0	0.0	0.0	0.0
0.0	400.0	100.0	100.0	0	0.0	0.0	0.181	1.0	98.84552	0.0	0	0.0	2.0	0.0	0.0	0.0
0.0	400.0	100.0	100.0	0	0.0	0.0	0.181	1.0	98.84552	0.0	0	0.0	2.0	0.0	0.0	0.0
0.0	400.0	100.0	100.0	0	0.0	0.0	0.181	1.0	99.53241	0.0	0	0.0	2.0	0.0	0.0	0.0
0.0	400.0	100.0	100.0	0	0.0	0.0	0.18	1.0	98.727585	0.0	0	0.0	2.0	9.0	0.0	0.0
0.0	400.0	100.0	100.0	0	0.0	0.0	0.18	1.0	98.727585	0.0	0	0.0	2.0	9.0	0.0	0.0
0.0	400.0	100.0	100.0	0	0.0	0.0	0.18	1.0	98.313484	0.0	0	0.0	2.0	11.0	0.0	0.0
0.0	400.0	100.0	100.0	0	0.0	0.0	0.179	1.0	98.313484	0.0	0	0.0	2.0	11.0	0.0	0.0
-4166.667	300.0	100.0	100.0	0	0.0	0.0	0.179	1.0	97.776184	0.0	0	0.0	2.0	11.0	0.0	0.0
-4166.667	300.0	100.0	100.0	0	0.0	0.0	0.178	1.0	97.49542	0.0	0	0.0	2.0	11.0	0.0	0.0
-4166.667	300.0	100.0	100.0	0	0.0	0.0	0.177	1.0	97.49542	-0.293	0	0.0	2.0	11.0	0.0	0.0
-4166.667	300.0	100.0	100.0	0	0.0	0.0	0.176	1.0	98.09947	-0.293	0	0.0	2.0	11.0	0.0	0.0
-4166.667	300.0	100.0	100.0	0	0.0	0.0	0.175	1.0	98.09373	-0.568	0	0.0	2.0	11.0	0.0	0.0
-4166.667	300.0	100.0	100.0	0	0.0	0.0	0.174	1.0	98.09373	-0.568	0	0.0	2.0	11.0	0.0	0.0
-4166.667	300.0	100.0	100.0	0	0.0	0.0	0.173	1.0	98.74875	-1.059	0	0.0	2.0	11.0	0.0	0.0
-4166.667	300.0	100.0	100.0	0	0.0	0.0	0.172	1.0	98.74875	-1.279	0	0.0	2.0	11.0	0.0	0.0
-4166.667	300.0	100.0	100.0	0	0.0	0.0	0.171	1.0	98.76538	-1.279	0	0.0	2.0	11.0	0.0	0.0
-4166.667	300.0	100.0	100.0	0	0.0	0.0	0.169	1.0	98.86021	-1.673	0	0.0	2.0	11.0	0.0	0.0
-4166.667	300.0	100.0	100.0	0	0.0	0.0	0.168	1.0	98.86021	-2.014	0	0.0	2.0	11.0	0.0	0.0
-4166.667	300.0	100.0	100.0	0	0.0	0.0	0.166	1.0	99.50834	-2.014	0	0.0	2.0	11.0	0.0	0.0
-4166.667	300.0	100.0	100.0	0	0.0	0.0	0.165	1.0	99.085526	-2.166	0	0.0	2.0	11.0	0.0	0.0
-4166.667	300.0	100.0	100.0	0	0.0	0.0	0.163	1.0	99.085526	-2.44	0	0.0	2.0	11.0	0.0	0.0
-4166.667	300.0	100.0	100.0	0	0.0	0.0	0.162	1.0	98.53601	-2.44	0	0.0	2.0	11.0	0.0	0.0
-4166.667	300.0	100.0	100.0	0	0.0	0.0	0.16	1.0	98.53601	-2.563	0	0.0	2.0	11.0	0.0	0.0
-4166.667	300.0	100.0	100.0	0	0.0	0.0	0.158	1.0	97.008354	-2.563	0	0.0	2.0	11.0	0.0	0.0
-4166.667	300.0	100.0	100.0	0	0.0	0.0	0.156	1.0	96.7557	-2.781	0	0.0	2.0	11.0	0.0	0.0
-4166.667	300.0	100.0	100.0	0	0.0	0.0	0.155	1.0	96.7557	-2.88	0	0.0	2.0	11.0	0.0	0.0
-4166.667	300.0	100.0	100.0	0	0.0	0.0	0.153	1.0	96.72109	-2.88	0	0.0	2.0	11.0	0.0	0.0
-4166.667	300.0	100.0	100.0	0	0.0	0.0	0.151	1.0	97.0562	-3.056	0	0.0	2.0	12.0	0.0	0.0
-4166.667	300.0	100.0	100.0	0	0.0	0.0	0.149	1.0	97.0562	-3.056	0	0.0	2.0	12.0	0.0	0.0
-4166.667	300.0	100.0	100.0	0	0.0	0.0	0.147	1.0	97.41324	-3.135	0	0.0	2.0	12.0	0.0	0.0
-4166.667	300.0	100.0	100.0	0	0.0	0.0	0.145	1.0	97.41324	-3.276	0	0.0	2.0	12.0	0.0	0.0
-4166.667	300.0	100.0	100.0	0	0.0	0.0	0.143	1.0	97.56625	-3.276	0	0.0	2.0	12.0	0.0	0.0
-4166.667	300.0	100.0	100.0	0	0.0	0.0	0.142	1.0	98.25836	-3.398	0	0.0	2.0	12.0	0.0	0.0
-4166.667	300.0	100.0	100.0	0	0.0	0.0	0.14	1.0	98.25836	-3.452	0	0.0	2.0	12.0	0.0	0.0
-4166.667	300.0	100.0	100.0	0	0.0	0.0	0.138	1.0	97.57365	-3.452	0	0.0	2.0	12.0	0.0	0.0
-4166.667	300.0	100.0	100.0	0	0.0	0.0	0.136	1.0	98.657	-3.55	0	0.0	2.0	12.0	0.0	0.0
-4166.667	300.0	100.0	100.0	0	0.0	0.0	0.134	1.0	98.657	-3.55	0	0.0	2.0	12.0	0.0	0.0
-4166.667	300.0	100.0	100.0	0	0.0	0.0	0.132	1.0	97.54779	-3.594	0	0.0	2.0	12.0	0.0	0.0
-4166.667	300.0	100.0	100.0	0	0.0	0.0	0.131	1.0	97.54779	-3.673	0	0.0	2.0	12.0	0.0	0.0
-4166.667	300.0	100.0	100.0	0	0.0	0.0	0.129	1.0	98.023895	-3.673	0	0.0	2.0	12.0	0.0	0.0
-4166.667	300.0	100.0	100.0	0	0.0	0.0	0.127	1.0	98.215385	-3.741	0	0.0	2.0	12.0	0.0	0.0
-4166.667	300.0	100.0	100.0	0	0.0	0.0	0.126	1.0	98.215385	-3.771	0	0.0	2.0	12.0	0.0	0.0
-4166.667	300.0	100.0	100.0	0	0.0	0.0	0.124	1.0	99.56089	-3.771	0	0.0	2.0	12.0	0.0	0.0
-4166.667	300.0	100.0	100.0	0	0.0	0.0	0.122	1.0	99.502365	-3.826	0	0.0	2.0	12.0	0.0	0.0
-4166.667	300.0	100.0	100.0	0	0.0	0.0	0.121	1.0	99.502365	-3.826	0	0.0	2.0	12.0	0.0	0.0
-4166.667	300.0	100.0	100.0	0	0.0	0.0	0.119	1.0	98.69649	-3.85	0	0.0	2.0	12.0	0.0	0.0
-4166.667	300.0	100.0	100.0	0	0.0	0.0	0.118	1.0	98.69649	-3.894	0	0.0	2.0	12.0	0.0	0.0
-4166.667	300.0	100.0	100.0	0	0.0	0.0	0.116	1.0	101.00788	-3.894	0	0.0	2.0	12.0	0.0	0.0
-4166.667	300.0	100.0	100.0	0	0.0	0.0	0.114	1.0	102.52124	-3.931	0	0.0	2.0	12.0	0.0	0.0
-4166.667	300.0	100.0	100.0	0	0.0	0.0	0.113	1.0	102.52124	-3.948	0	0.0	2.0	12.0	0.0	0.0
-4166.667	300.0	100.0	100.0	0	0.0	0.0	0.111	1.0	101.35631	-3.948	0	0.0	2.0	12.0	0.0	0.0
-4166.667	300.0	100.0	100.0	0	0.0	0.0	0.11	1.0	101.35631	-3.979	0	0.0	2.0	12.0	0.0	0.0
-4166.667	300.0	100.0	100.0	0	0.0	0.0	0.108	1.0	100.859634	-3.979	0	0.0	2.0	12.0	0.0	0.0
-4166.667	300.0	100.0	100.0	0	0.0	0.0	0.107	1.0	100.78659	-3.992	0	0.0	2.0	12.0	0.0	0.0
-4166.667	300.0	100.0	100.0	0	0.0	0.0	0.105	1.0	100.78659	-4.016	0	0.0	2.0	12.0	0.0	0.0
-4166.667	300.0	100.0	100.0	0	0.0	0.0	0.103	1.0	100.117004	-4.016	0	0.0	2.0	12.0	0.0	0.0
-4166.667	300.0	100.0	100.0	1	0.0	0.0	0.102	1.0	99.202194	-4.037	0	0.0	2.0	12.0	0.0	0.0
-4166.667	300.0	100.0	100.0	1	0.0	0.0	0.1	1.0	99.202194	-4.047	0	0.0	2.0	12.0	0.0	0.0
-4166.667	300.0	100.0	100.0	1	0.0	0.0	0.099	1.0	98.89902	-4.047	0	0.0	2.0	12.0	0.0	0.0
-4166.667	300.0	100.0	100.0	1	0.0	0.0	0.097	1.0	98.89902	-4.064	0	0.0	2.0	12.0	0.0	0.0
-4166.667	300.0	100.0	100.0	1	0.0	0.0	0.096	1.0	98.50648	-4.064	0	0.0	2.0	12.0	0.0	0.0
-4166.667	300.0	100.0	100.0	1	0.0	0.0	0.094	1.0	99.427635	-4.071	0	0.0	2.0	12.0	0.0	0.0
-4166.667	300.0	100.0	100.0	1	0.0	0.0	0.093	1.0	99.427635	-4.078	0	0.0	2.0	12.0	0.0	0.0
-4166.667	300.0	100.0	100.0	1	0.0	0.0	0.092	1.0	98.90177	-4.078	0	0.0	2.0	12.0	0.0	0.0
-4166.667	300.0	100.0	100.0	1	0.0	0.0	0.09	1.0	99.8309	-4.091	0	0.0	2.0	12.0	0.0	0.0
-4166.667	300.0	100.0	100.0	1	0.0	0.0	0.089	1.0	99.8309	-4.091	0	0.0	2.0	12.0	0.0	0.0
-4166.667	300.0	100.0	100.0	1	0.0	0.0	0.087	1.0	98.490234	-4.096	0	0.0	2.0	12.0	0.0	0.0
-4166.667	300.0	100.0	100.0	1	0.0	0.0	0.086	1.0	98.490234	-4.107	0	0.0	2.0	12.0	0.0	0.0
-4166.667	300.0	100.0	100.0	1	0.0	0.0	0.085	1.0	98.818665	-4.107	0	0.0	2.0	12.0	0.0	0.0
-4166.667	300.0	100.0	100.0	1	0.0	0.0	0.083	1.0	98.041885	-4.115	0	0.0	2.0	12.0	0.0	0.0
-4166.667	300.0	100.0	100.0	1	0.0	0.0	0.082	1.0	98.041885	-4.12	0	0.0	2.0	12.0	0.0	0.0
-4166.667	300.0	100.0	100.0	1	0.0	0.0	0.081	1.0	97.717316	-4.12	0	0.0	2.0	12.0	0.0	0.0
-4166.667	300.0	100.0	100.0	1	0.0	0.0	0.08	1.0	98.21344	-4.126	0	0.0	2.0	12.0	0.0	0.0
-4166.667	300.0	100.0	100.0	1	0.0	0.0	0.079	1.0	98.21344	-4.129	0	0.0	2.0	12.0	0.0	0.0
-4166.667	300.0	100.0	100.0	1	0.0	0.0	0.078	1.0	98.51346	-4.129	0	0.0	2.0	12.0	0.0	0.0
-4166.667	300.0	100.0	100.0	1	0.0	0.0	0.077	1.0	98.51346	-4.135	0	0.0	2.0	12.0	0.0	0.0
-4166.667	300.0	100.0	100.0	1	0.0	0.0	0.076	1.0	99.451805	-4.135	0	0.0	2.0	12.0	0.0	0.0
-4166.667	300.0	100.0	100.0	1	0.0	0.0	0.075	1.0	98.95898	-4.14	0	0.0	2.0	12.0	0.0	0.0
-4166.667	300.0	100.0	100.0	1	0.0	0.0	0.074	1.0	98.95898	-4.142	0	0.0	2.0	12.0	0.0	0.0
-4166.667	300.0	100.0	100.0	1	0.0	0.0	0.072	1.0	99.22856	-4.142	0	0.0	2.0	12.0	0.0	0.0
-4166.667	300.0	100.0	100.0	1	0.0	0.0	0.072	1.0	99.192154	-4.146	0	0.0	2.0	12.0	0.0	0.0
-4166.667	300.0	100.0	100.0	1	0.0	0.0	0.071	1.0	99.192154	-4.148	0	0.0	2.0	12.0	0.0	0.0
-4166.667	300.0	100.0	100.0	1	0.0	0.0	0.07	1.0	99.85851	-4.148	0	0.0	2.0	12.0	0.0	0.0
-4166.667	300.0	100.0	100.0	1	0.0	0.0	0.069	1.0	99.85851	-4.151	0	0.0	2.0	12.0	0.0	0.0
-4166.667	300.0	100.0	100.0	1	0.0	0.0	0.068	1.0	99.8909	-4.151	0	0.0	2.0	12.0	0.0	0.0
-4166.667	300.0	100.0	100.0	1	0.0	0.0	0.067	1.0	98.32239	-4.153	0	0.0	2.0	12.0	0.0	0.0
-4166.667	300.0	100.0	100.0	1	0.0	0.0	0.066	1.0	98.32239	-4.155	0	0.0	2.0	12.0	0.0	0.0
-4166.667	300.0	100.0	100.0	1	0.0	0.0	0.065	1.0	98.58325	-4.155	0	0.0	2.0	12.0	0.0	0.0
-4166.667	300.0	100.0	100.0	1	0.0	0.0	0.065	1.0	97.282166	-4.157	0	0.0	2.0	12.0	0.0	0.0
-4166.667	300.0	100.0	100.0	1	0.0	0.0	0.064	1.0	97.282166	-4.159	0	0.0	2.0	12.0	0.0	0.0
-4166.667	300.0	100.0	100.0	1	0.0	0.0	0.063	1.0	98.67092	-4.159	0	0.0	2.0	12.0	0.0	0.0
-4166.667	300.0	100.0	100.0	1	0.0	0.0	0.062	1.0	98.67092	-4.159	0	0.0	2.0	12.0	0.0	0.0
-4166.667	300.0	100.0	100.0	1	0.0	0.0	0.061	1.0	98.25037	-4.159	0	0.0	2.0	12.0	0.0	0.0
-4166.667	300.0	100.0	100.0	1	0.0	0.0	0.06	1.0	98.6635	-4.16	0	0.0	2.0	12.0	0.0	0.0
-4166.667	300.0	100.0	100.0	1	0.0	0.0	0.059	1.0	98.6635	-4.162	0	0.0	2.0	12.0	0.0	0.0
-4166.667	300.0	100.0	100.0	1	0.0	0.0	0.058	1.0	97.954185	-4.162	0	0.0	2.0	12.0	0.0	0.0
-4166.667	300.0	100.0	100.0	1	0.0	0.0	0.058	1.0	98.0622	-4.163	0	0.0	2.0	12.0	0.0	0.0
-4166.667	300.0	100.0	100.0	1	0.0	0.0	0.056	1.0	98.0622	-4.163	0	0.0	2.0	12.0	0.0	0.0
-4166.667	300.0	100.0	100.0	1	0.0	0.0	0.055	1.0	97.78136	-4.163	0	0.0	2.0	12.0	0.0	0.0
-4166.667	300.0	100.0	100.0	1	0.0	0.0	0.054	1.0	98.058754	-4.164	0	0.0	2.0	12.0	0.0	0.0
-4166.667	300.0	100.0	100.0	1	0.0	0.0	0.053	1.0	97.84726	-4.164	0	0.0	2.0	12.0	0.0	0.0
-4166.667	300.0	100.0	100.0	1	0.0	0.0	0.052	1.0	97.66603	-4.165	0	0.0	2.0	12.0	0.0	0.0
-4166.667	300.0	100.0	100.0	1	0.0	0.0	0.051	1.0	96.93305	-4.165	0	0.0	2.0	12.0	0.0	0.0
-4166.667	300.0	100.0	100.0	1	0.0	0.0	0.05	1.0	96.803185	-4.165	0	0.0	2.0	12.0	0.0	0.0
-4166.667	300.0	100.0	100.0	1	0.0	0.0	0.048	1.0	96.24531	-4.166	0	0.0	2.0	12.0	0.0	0.0
-4166.667	300.0	100.0	100.0	1	0.0	0.0	0.047	1.0	96.465836	-4.166	0	0.0	2.0	12.0	0.0	0.0
-4166.667	300.0	100.0	100.0	1	0.0	0.0	0.046	1.0	96.062546	-4.166	0	0.0	2.0	12.0	0.0	0.0
-4166.667	300.0	100.0	100.0	1	0.0	0.0	0.045	1.0	96.062546	-4.167	0	0.0	2.0	12.0	0.0	0.0
-4166.667	300.0	100.0	100.0	1	0.0	0.0	0.044	1.0	96.93606	-4.167	0	0.0	2.0	12.0	0.0	0.0
-4166.667	300.0	100.0	100.0	1	0.0	0.0	0.043	1.0	96.72115	-4.167	0	0.0	2.0	12.0	0.0	0.0
-4166.667	300.0	100.0	100.0	1	0.0	0.0	0.041	1.0	96.72115	-4.168	0	0.0	2.0	12.0	0.0	0.0
-4166.667	300.0	100.0	100.0	1	0.0	0.0	0.04	1.0	100.56687	-4.168	0	0.0	2.0	12.0	0.0	0.0
-4166.667	300.0	100.0	100.0	1	0.0	0.0	0.039	1.0	100.13639	-4.168	0	0.0	2.0	12.0	0.0	0.0
-4166.667	300.0	100.0	100.0	1	0.0	0.0	0.038	1.0	100.13639	-4.168	0	0.0	2.0	12.0	0.0	0.0
-4166.667	300.0	100.0	100.0	1	0.0	0.0	0.037	1.0	100.163315	-4.168	0	0.0	2.0	12.0	0.0	0.0
-4166.667	300.0	100.0	100.0	1	0.0	0.0	0.036	1.0	100.163315	-4.168	0	0.0	2.0	12.0	0.0	0.0
-4166.667	300.0	100.0	100.0	1	0.0	0.0	0.034	1.0	100.21068	-4.168	0	0.0	2.0	12.0	0.0	0.0
-4166.667	300.0	100.0	100.0	1	0.0	0.0	0.033	1.0	99.61058	-4.169	0	0.0	2.0	12.0	0.0	0.0
-4166.667	300.0	100.0	100.0	1	0.0	0.0	0.032	1.0	99.61058	-4.169	0	0.0	2.0	12.0	0.0	0.0
-4166.667	300.0	100.0	100.0	1	0.0	0.0	0.031	1.0	99.74188	-4.169	0	0.0	2.0	12.0	0.0	0.0
-4166.667	300.0	100.0	100.0	1	0.0	0.0	0.03	1.0	98.80553	-4.169	0	0.0	2.0	12.0	0.0	0.0
-4166.667	300.0	100.0	100.0	1	0.0	0.0	0.029	1.0	98.80553	-4.169	0	0.0	2.0	12.0	0.0	0.0
-4166.667	300.0	100.0	100.0	1	0.0	0.0	0.028	1.0	98.84978	-4.169	0	0.0	2.0	12.0	0.0	0.0
-4166.667	300.0	100.0	100.0	1	0.0	0.0	0.027	1.0	98.84978	-4.169	0	0.0	2.0	12.0	0.0	0.0
-4166.667	300.0	100.0	100.0	1	0.0	0.0	0.025	1.0	99.38244	-4.169	0	0.0	2.0	12.0	0.0	0.0
-4166.667	300.0	100.0	100.0	1	0.0	0.0	0.024	1.0	97.83924	-4.169	0	0.0	2.0	12.0	0.0	0.0
-4166.667	300.0	100.0	100.0	1	0.0	0.0	0.023	1.0	97.83924	-4.169	0	0.0	2.0	12.0	0.0	0.0
-4166.667	300.0	100.0	100.0	1	0.0	0.0	0.022	1.0	98.21495	-4.169	0	0.0	2.0	12.0	0.0	0.0
-4166.667	300.0	100.0	100.0	1	0.0	0.0	0.021	1.0	96.19516	-4.17	0	0.0	2.0	12.0	0.0	0.0
-4166.667	300.0	100.0	100.0	1	0.0	0.0	0.02	1.0	96.19516	-4.17	0	0.0	2.0	12.0	0.0	0.0
-4166.667	300.0	100.0	100.0	1	0.0	0.0	0.019	1.0	98.75016	-4.17	0	0.0	2.0	12.0	0.0	0.0
-4166.667	300.0	100.0	100.0	1	0.0	0.0	0.018	1.0	98.75016	-4.17	0	0.0	2.0	12.0	0.0	0.0
-4166.667	300.0	100.0	100.0	1	0.0	0.0	0.017	1.0	98.5264	-4.17	0	0.0	2.0	12.0	0.0	0.0
-4166.667	300.0	100.0	100.0	1	0.0	0.0	0.016	1.0	98.812805	-4.17	0	0.0	2.0	12.0	0.0	0.0
-4166.667	300.0	100.0	100.0	1	0.0	0.0	0.015	1.0	98.812805	-4.17	0	0.0	2.0	12.0	0.0	0.0
-4166.667	300.0	100.0	100.0	1	0.0	0.0	0.014	1.0	98.71655	-4.17	0	0.0	2.0	12.0	0.0	0.0
-4166.667	300.0	100.0	100.0	1	0.0	0.0	0.013	1.0	99.179245	-4.17	0	0.0	2.0	12.0	0.0	0.0
-4166.667	300.0	100.0	100.0	1	0.0	0.0	0.012	1.0	99.179245	-4.17	0	0.0	2.0	12.0	0.0	0.0
-4166.667	300.0	100.0	100.0	1	0.0	0.0	0.011	1.0	99.2689	-4.17	0	0.0	2.0	12.0	0.0	0.0
-4166.667	300.0	100.0	100.0	1	0.0	0.0	0.01	1.0	99.51035	-4.17	0	0.0	2.0	12.0	0.0	0.0
-4166.667	300.0	100.0	100.0	1	0.0	0.0	0.009	1.0	98.833725	-4.17	0	0.0	2.0	12.0	0.0	0.0
-4166.667	300.0	100.0	100.0	1	0.0	0.0	0.008	1.0	97.856865	-4.17	0	0.0	2.0	12.0	0.0	0.0
-4166.667	300.0	100.0	100.0	1	0.0	0.0	0.007	1.0	97.856865	-4.17	0	0.0	2.0	12.0	0.0	0.0
-4166.667	300.0	100.0	100.0	1	0.0	0.0	0.006	1.0	96.968475	-4.17	0	0.0	2.0	12.0	0.0	0.0
-4166.667	300.0	100.0	100.0	1	0.0	0.0	0.005	1.0	97.733604	-4.17	0	0.0	2.0	12.0	0.0	0.0
-4166.667	300.0	100.0	100.0	1	0.0	0.0	0.004	1.0	97.36607	-4.17	0	0.0	2.0	12.0	0.0	0.0
-4166.667	300.0	100.0	100.0	1	0.0	0.0	0.003	1.0	97.30038	-4.17	0	0.0	2.0	12.0	0.0	0.0
-4166.667	300.0	100.0	100.0	1	0.0	0.0	0.002	1.0	97.30038	-4.17	0	0.0	2.0	12.0	0.0	0.0
-4166.667	300.0	100.0	100.0	1	0.0	0.0	0.001	1.0	97.78049	-4.17	0	0.0	2.0	12.0	0.0	0.0
-4166.667	300.0	100.0	100.0	1	0.0	0.0	0.0	1.0	98.05908	-4.17	0	0.0	2.0	12.0	0.0	0.0
-4166.667	300.0	100.0	100.0	1	0.0	0.0	0.0	1.0	98.05908	-4.17	0	0.0	2.0	12.0	0.0	0.0
-4166.667	300.0	100.0	100.0	1	0.0	0.0	-0.001	1.0	98.90015	-4.17	0	0.0	2.0	12.0	0.0	0.0
-4166.667	300.0	100.0	100.0	1	0.0	0.0	-0.002	1.0	98.52587	-4.17	0	0.0	2.0	12.0	0.0	0.0
-4166.667	300.0	100.0	100.0	1	0.0	0.0	-0.003	1.0	98.52587	-4.17	0	0.0	2.0	12.0	0.0	0.0
-4166.667	300.0	100.0	100.0	1	0.0	0.0	-0.004	1.0	98.36448	-4.17	0	0.0	2.0	12.0	0.0	0.0
-4166.667	300.0	100.0	100.0	1	0.0	0.0	-0.005	1.0	98.36448	-4.17	0	0.0	2.0	12.0	0.0	0.0
-4166.667	300.0	100.0	100.0	1	0.0	0.0	-0.006	1.0	97.62796	-4.17	0	0.0	2.0	12.0	0.0	0.0
-4166.667	300.0	100.0	100.0	1	0.0	0.0	-0.007	1.0	97.90578	-4.17	0	0.0	2.0	12.0	0.0	0.0
-4166.667	300.0	100.0	100.0	1	0.0	0.0	-0.008	1.0	97.90578	-4.17	0	0.0	2.0	12.0	0.0	0.0
-4166.667	300.0	100.0	100.0	1	0.0	0.0	-0.009	1.0	98.1637	-4.17	0	0.0	2.0	13.0	0.0	0.0
0.0	300.0	100.0	100.0	0	0.0	0.0	-0.01	1.0	97.775856	-4.17	0	0.0	3.0	0.0	0.0	0.0
0.0	300.0	100.0	100.0	0	0.0	0.0	-0.011	1.0	97.775856	-4.17	0	0.0	3.0	0.0	0.0	0.0
0.0	300.0	100.0	100.0	0	0.0	0.0	-0.012	1.0	97.26721	-4.17	0	0.0	3.0	0.0	0.0	0.0
0.0	300.0	100.0	100.0	0	0.0	0.0	-0.014	1.0	97.26721	-4.17	0	0.0	3.0	0.0	0.0	0.0
0.0	300.0	100.0	100.0	0	0.0	0.0	-0.015	1.0	96.73488	-4.17	0	0.0	3.0	0.0	0.0	0.0
0.0	300.0	100.0	100.0	0	0.0	0.0	-0.016	1.0	98.27863	-3.875	0	0.0	3.0	0.0	0.0	0.0
0.0	300.0	100.0	100.0	0	0.0	0.0	-0.017	1.0	98.27863	-3.347	0	0.0	3.0	0.0	0.0	0.0
0.0	300.0	100.0	100.0	0	0.0	0.0	-0.018	1.0	97.90025	-3.347	0	0.0	3.0	0.0	0.0	0.0
0.0	300.0	100.0	100.0	0	0.0	0.0	-0.019	1.0	98.035385	-2.89	0	0.0	3.0	0.0	0.0	0.0
0.0	300.0	100.0	100.0	0	0.0	0.0	-0.02	1.0	98.035385	-2.89	0	0.0	3.0	0.0	0.0	0.0
0.0	300.0	100.0	100.0	0	0.0	0.0	-0.021	1.0	98.1456	-2.685	0	0.0	3.0	0.0	0.0	0.0
0.0	300.0	100.0	100.0	0	0.0	0.0	-0.022	1.0	98.1456	-2.319	0	0.0	3.0	0.0	0.0	0.0
0.0	300.0	100.0	100.0	0	0.0	0.0	-0.023	1.0	97.70103	-2.319	0	0.0	3.0	0.0	0.0	0.0
0.0	300.0	100.0	100.0	0	0.0	0.0	-0.024	1.0	97.944016	-2.155	0	0.0	3.0	0.0	0.0	0.0
0.0	300.0	100.0	100.0	0	0.0	0.0	-0.024	1.0	97.27267	-2.002	0	0.0	3.0	0.0	0.0	0.0
0.0	300.0	100.0	100.0	0	0.0	0.0	-0.025	1.0	97.800514	-2.002	0	0.0	3.0	0.0	0.0	0.0
0.0	300.0	100.0	100.0	0	0.0	0.0	-0.025	1.0	98.36434	-1.729	0	0.0	3.0	0.0	0.0	0.0
0.0	300.0	100.0	100.0	0	0.0	0.0	-0.026	1.0	98.36434	-1.729	0	0.0	3.0	0.0	0.0	0.0
0.0	300.0	100.0	100.0	0	0.0	0.0	-0.026	1.0	94.804665	-1.493	0	0.0	3.0	0.0	0.0	0.0
0.0	300.0	100.0	100.0	0	0.0	0.0	-0.027	1.0	94.804665	-1.493	0	0.0	3.0	0.0	0.0	0.0
0.0	300.0	100.0	100.0	0	0.0	0.0	-0.027	1.0	96.45262	-1.387	0	0.0	3.0	0.0	0.0	0.0
0.0	300.0	100.0	100.0	0	0.0	0.0	-0.027	1.0	96.88779	-1.289	0	0.0	3.0	0.0	0.0	0.0
0.0	300.0	100.0	100.0	0	0.0	0.0	-0.027	1.0	96.88779	-1.289	0	0.0	3.0	0.0	0.0	0.0
0.0	300.0	100.0	100.0	0	0.0	0.0	-0.028	1.0	97.31395	-1.113	0	0.0	3.0	0.0	0.0	0.0
0.0	300.0	100.0	100.0	0	0.0	0.0	-0.028	1.0	97.146324	-0.961	0	0.0	3.0	0.0	0.0	0.0
0.0	300.0	100.0	100.0	0	0.0	0.0	-0.027	1.0	97.146324	-0.961	0	0.0	3.0	0.0	0.0	0.0
0.0	300.0	100.0	100.0	0	0.0	0.0	-0.027	1.0	97.96532	-0.893	0	0.0	3.0	1.0	0.0	0.0
0.0	300.0	100.0	100.0	0	0.0	0.0	-0.027	1.0	97.96532	-0.771	1	0.0	3.0	2.0	0.0	0.0
0.0	300.0	100.0	100.0	0	0.0	0.0	-0.026	1.0	97.20481	-0.771	1	0.0	3.0	4.0	0.0	0.0
6944.445	500.0	100.0	100.0	0	0.0	0.0	-0.026	1.0	95.91321	-0.666	1	0.0	3.0	4.0	0.0	0.0
6944.445	500.0	100.0	100.0	0	0.0	0.0	-0.025	1.0	95.91321	-0.618	1	0.0	3.0	4.0	0.0	0.0
6944.445	500.0	100.0	100.0	0	0.0	0.0	-0.024	1.0	99.23581	-0.618	1	0.0	3.0	4.0	0.0	0.0
6944.445	500.0	100.0	100.0	0	0.0	0.0	-0.024	1.0	99.23581	-0.575	1	0.0	3.0	4.0	0.0	0.0
6944.445	500.0	100.0	100.0	0	0.0	0.0	-0.023	1.0	98.52515	-0.575	1	0.0	3.0	4.0	0.0	0.0
6944.445	500.0	100.0	100.0	0	0.0	0.0	-0.022	1.0	99.16111	0.449	1	0.0	3.0	4.0	0.0	0.0
6944.445	500.0	100.0	100.0	0	0.0	0.0	-0.021	1.0	99.16111	1.336	1	0.0	3.0	4.0	0.0	0.0
6944.445	500.0	100.0	100.0	0	0.0	0.0	-0.02	1.0	99.29942	1.336	1	0.0	3.0	4.0	0.0	0.0
6944.445	500.0	100.0	100.0	0	0.0	0.0	-0.018	1.0	98.67648	1.733	1	0.0	3.0	4.0	0.0	0.0
6944.445	500.0	100.0	100.0	0	0.0	0.0	-0.017	1.0	98.67648	2.446	1	0.0	3.0	4.0	0.0	0.0
6944.445	500.0	100.0	100.0	0	0.0	0.0	-0.016	1.0	97.57962	2.446	1	0.0	3.0	4.0	0.0	0.0
6944.445	500.0	100.0	100.0	0	0.0	0.0	-0.015	1.0	97.57962	3.06	1	0.0	3.0	4.0	0.0	0.0
6944.445	500.0	100.0	100.0	0	0.0	0.0	-0.013	1.0	97.95723	3.06	1	0.0	3.0	4.0	0.0	0.0
6944.445	500.0	100.0	100.0	0	0.0	0.0	-0.012	1.0	97.8862	3.336	1	0.0	3.0	4.0	0.0	0.0
6944.445	500.0	100.0	100.0	0	0.0	0.0	-0.011	1.0	97.8862	3.592	1	0.0	3.0	4.0	0.0	0.0
6944.445	500.0	100.0	100.0	0	0.0	0.0	-0.009	1.0	96.55906	3.592	1	0.0	3.0	4.0	0.0	0.0
6944.445	500.0	100.0	100.0	0	0.0	0.0	-0.008	1.0	96.36149	4.049	1	0.0	3.0	5.0	0.0	0.0
6944.445	500.0	100.0	100.0	0	0.0	0.0	-0.007	1.0	96.36149	4.255	1	0.0	3.0	5.0	0.0	0.0
6944.445	500.0	100.0	100.0	0	0.0	0.0	-0.005	1.0	96.656685	4.255	1	0.0	3.0	5.0	0.0	0.0
6944.445	500.0	100.0	100.0	0	0.0	0.0	-0.004	1.0	96.656685	4.623	1	0.0	3.0	5.0	0.0	0.0
6944.445	500.0	100.0	100.0	0	0.0	0.0	-0.003	1.0	95.905685	4.623	1	0.0	3.0	5.0	0.0	0.0
6944.445	500.0	100.0	100.0	0	0.0	0.0	-0.001	1.0	95.499954	4.94	1	0.0	3.0	5.0	0.0	0.0
6944.445	500.0	100.0	100.0	0	0.0	0.0	0.0	1.0	95.499954	5.083	1	0.0	3.0	5.0	0.0	0.0
6944.445	500.0	100.0	100.0	0	0.0	0.0	0.001	1.0	96.914856	5.083	1	0.0	3.0	5.0	0.0	0.0
6944.445	500.0	100.0	100.0	0	0.0	0.0	0.003	1.0	97.19654	5.338	1	0.0	3.0	5.0	0.0	0.0
6944.445	500.0	100.0	100.0	0	0.0	0.0	0.004	1.0	97.19654	5.452	1	0.0	3.0	5.0	0.0	0.0
6944.445	500.0	100.0	100.0	0	0.0	0.0	0.006	1.0	98.26252	5.452	1	0.0	3.0	5.0	0.0	0.0
6944.445	500.0	100.0	100.0	0	0.0	0.0	0.007	1.0	98.26252	5.658	1	0.0	3.0	5.0	0.0	0.0
6944.445	500.0	100.0	100.0	0	0.0	0.0	0.009	1.0	97.53164	5.658	1	0.0	3.0	5.0	0.0	0.0
6944.445	500.0	100.0	100.0	0	0.0	0.0	0.01	1.0	97.267715	5.833	1	0.0	3.0	5.0	0.0	0.0
6944.445	500.0	100.0	100.0	0	0.0	0.0	0.012	1.0	97.267715	5.912	1	0.0	3.0	5.0	0.0	0.0
6944.445	500.0	100.0	100.0	0	0.0	0.0	0.013	1.0	97.568016	5.912	1	0.0	3.0	5.0	0.0	0.0
6944.445	500.0	100.0	100.0	0	0.0	0.0	0.015	1.0	96.618576	6.055	1	0.0	3.0	5.0	0.0	0.0
6944.445	500.0	100.0	100.0	0	0.0	0.0	0.016	1.0	96.618576	6.119	1	0.0	3.0	5.0	0.0	0.0
6944.445	500.0	100.0	100.0	0	0.0	0.0	0.018	1.0	97.3111	6.119	1	0.0	3.0	5.0	0.0	0.0
6944.445	500.0	100.0	100.0	0	0.0	0.0	0.019	1.0	97.3111	6.233	1	0.0	3.0	5.0	0.0	0.0
6944.445	500.0	100.0	100.0	0	0.0	0.0	0.02	1.0	97.34251	6.233	1	0.0	3.0	5.0	0.0	0.0
6944.445	500.0	100.0	100.0	0	0.0	0.0	0.022	1.0	97.21311	6.283	1	0.0	3.0	5.0	0.0	0.0
6944.445	500.0	100.0	100.0	0	0.0	0.0	0.023	1.0	98.15748	6.375	1	0.0	3.0	5.0	0.0	0.0
6944.445	500.0	100.0	100.0	0	0.0	0.0	0.025	1.0	97.80236	6.375	1	0.0	3.0	5.0	0.0	0.0
6944.445	500.0	100.0	100.0	0	0.0	0.0	0.026	1.0	97.527756	6.454	1	0.0	3.0	5.0	0.0	0.0
6944.445	500.0	100.0	100.0	0	0.0	0.0	0.027	1.0	97.527756	6.489	1	0.0	3.0	5.0	0.0	0.0
6944.445	500.0	100.0	100.0	0	0.0	0.0	0.029	1.0	97.75036	6.489	1	0.0	3.0	5.0	0.0	0.0
6944.445	500.0	100.0	100.0	0	0.0	0.0	0.03	1.0	97.75036	6.552	1	0.0	3.0	5.0	0.0	0.0
6944.445	500.0	100.0	100.0	0	0.0	0.0	0.031	1.0	97.996185	6.552	1	0.0	3.0	5.0	0.0	0.0
6944.445	500.0	100.0	100.0	0	0.0	0.0	0.032	1.0	97.530945	6.58	1	0.0	3.0	5.0	0.0	0.0
6944.445	500.0	100.0	100.0	0	0.0	0.0	0.034	1.0	97.530945	6.632	1	0.0	3.0	5.0	0.0	0.0
6944.445	500.0	100.0	100.0	0	0.0	0.0	0.035	1.0	97.98303	6.632	1	0.0	3.0	5.0	0.0	0.0
6944.445	500.0	100.0	100.0	0	0.0	0.0	0.036	1.0	97.74079	6.653	1	0.0	3.0	5.0	0.0	0.0
6944.445	500.0	100.0	100.0	0	0.0	0.0	0.038	1.0	97.74079	6.694	1	0.0	3.0	5.0	0.0	0.0
6944.445	500.0	100.0	100.0	0	0.0	0.0	0.039	1.0	98.2507	6.694	1	0.0	3.0	5.0	0.0	0.0
6944.445	500.0	100.0	100.0	0	0.0	0.0	0.04	1.0	98.2507	6.712	1	0.0	3.0	5.0	0.0	0.0
6944.445	500.0	100.0	100.0	0	0.0	0.0	0.041	1.0	97.510704	6.712	1	0.0	3.0	5.0	0.0	0.0
6944.445	500.0	100.0	100.0	0	0.0	0.0	0.042	1.0	97.29763	6.746	1	0.0	3.0	5.0	0.0	0.0
6944.445	500.0	100.0	100.0	0	0.0	0.0	0.044	1.0	97.29763	6.76	1	0.0	3.0	5.0	0.0	0.0
6944.445	500.0	100.0	100.0	0	0.0	0.0	0.045	1.0	97.34413	6.76	1	0.0	3.0	5.0	0.0	0.0
6944.445	500.0	100.0	100.0	0	0.0	0.0	0.046	1.0	96.93571	6.787	1	0.0	3.0	5.0	0.0	0.0
6944.445	500.0	100.0	100.0	0	0.0	0.0	0.047	1.0	96.93571	6.798	1	0.0	3.0	5.0	0.0	0.0
6944.445	500.0	100.0	100.0	1	0.0	0.0	0.048	1.0	96.00445	6.798	1	0.0	3.0	5.0	0.0	0.0
6944.445	500.0	100.0	100.0	1	0.0	0.0	0.049	1.0	96.00445	6.819	1	0.0	3.0	5.0	0.0	0.0
6944.445	500.0	100.0	100.0	1	0.0	0.0	0.05	1.0	95.9407	6.819	1	0.0	3.0	5.0	0.0	0.0
6944.445	500.0	100.0	100.0	1	0.0	0.0	0.051	1.0	97.30966	6.829	1	0.0	3.0	5.0	0.0	0.0
6944.445	500.0	100.0	100.0	1	0.0	0.0	0.052	1.0	97.30966	6.846	1	0.0	3.0	5.0	0.0	0.0
6944.445	500.0	100.0	100.0	1	0.0	0.0	0.053	1.0	96.96252	6.846	1	0.0	3.0	5.0	0.0	0.0
6944.445	500.0	100.0	100.0	1	0.0	0.0	0.054	1.0	97.55005	6.853	1	0.0	3.0	5.0	0.0	0.0
6944.445	500.0	100.0	100.0	1	0.0	0.0	0.055	1.0	97.55005	6.853	1	0.0	3.0	5.0	0.0	0.0
6944.445	500.0	100.0	100.0	1	0.0	0.0	0.056	1.0	97.78613	6.867	1	0.0	3.0	5.0	0.0	0.0
6944.445	500.0	100.0	100.0	1	0.0	0.0	0.057	1.0	97.57364	6.878	1	0.0	3.0	5.0	0.0	0.0
6944.445	500.0	100.0	100.0	1	0.0	0.0	0.058	1.0	98.50451	6.878	1	0.0	3.0	5.0	0.0	0.0
6944.445	500.0	100.0	100.0	1	0.0	0.0	0.059	1.0	98.52174	6.884	1	0.0	3.0	5.0	0.0	0.0
6944.445	500.0	100.0	100.0	1	0.0	0.0	0.06	1.0	98.52174	6.893	1	0.0	3.0	5.0	0.0	0.0
6944.445	500.0	100.0	100.0	1	0.0	0.0	0.061	1.0	97.88788	6.893	1	0.0	3.0	5.0	0.0	0.0
6944.445	500.0	100.0	100.0	1	0.0	0.0	0.062	1.0	99.21616	6.897	1	0.0	3.0	5.0	0.0	0.0
6944.445	500.0	100.0	100.0	1	0.0	0.0	0.063	1.0	99.21616	6.906	1	0.0	3.0	5.0	0.0	0.0
6944.445	500.0	100.0	100.0	1	0.0	0.0	0.064	1.0	98.13469	6.906	1	0.0	3.0	5.0	0.0	0.0
6944.445	500.0	100.0	100.0	1	0.0	0.0	0.064	1.0	100.32169	6.911	1	0.0	3.0	5.0	0.0	0.0
6944.445	500.0	100.0	100.0	1	0.0	0.0	0.065	1.0	99.2384	6.911	1	0.0	3.0	5.0	0.0	0.0
6944.445	500.0	100.0	100.0	1	0.0	0.0	0.066	1.0	99.87986	6.914	1	0.0	3.0	5.0	0.0	0.0
6944.445	500.0	100.0	100.0	1	0.0	0.0	0.067	1.0	99.87986	6.92	1	0.0	3.0	5.0	0.0	0.0
6944.445	500.0	100.0	100.0	1	0.0	0.0	0.068	1.0	99.87645	6.92	1	0.0	3.0	5.0	0.0	0.0
6944.445	500.0	100.0	100.0	1	0.0	0.0	0.068	1.0	99.890564	6.923	1	0.0	3.0	5.0	0.0	0.0
6944.445	500.0	100.0	100.0	1	0.0	0.0	0.069	1.0	99.890564	6.927	1	0.0	3.0	5.0	0.0	0.0
6944.445	500.0	100.0	100.0	1	0.0	0.0	0.07	1.0	99.90652	6.927	1	0.0	3.0	5.0	0.0	0.0
6944.445	500.0	100.0	100.0	1	0.0	0.0	0.071	1.0	99.90652	6.929	1	0.0	3.0	5.0	0.0	0.0
6944.445	500.0	100.0	100.0	1	0.0	0.0	0.072	1.0	99.824005	6.929	1	0.0	3.0	5.0	0.0	0.0
6944.445	500.0	100.0	100.0	1	0.0	0.0	0.073	1.0	98.78344	6.931	1	0.0	3.0	5.0	0.0	0.0
6944.445	500.0	100.0	100.0	1	0.0	0.0	0.074	1.0	98.38018	6.934	1	0.0	3.0	5.0	0.0	0.0
6944.445	500.0	100.0	100.0	1	0.0	0.0	0.075	1.0	98.52374	6.934	1	0.0	3.0	5.0	0.0	0.0
6944.445	500.0	100.0	100.0	1	0.0	0.0	0.076	1.0	98.58312	6.935	1	0.0	3.0	5.0	0.0	0.0
6944.445	500.0	100.0	100.0	1	0.0	0.0	0.077	1.0	98.58312	6.935	1	0.0	3.0	5.0	0.0	0.0
6944.445	500.0	100.0	100.0	1	0.0	0.0	0.078	1.0	99.25341	6.936	1	0.0	3.0	5.0	0.0	0.0
6944.445	500.0	100.0	100.0	1	0.0	0.0	0.079	1.0	99.25341	6.94	1	0.0	3.0	5.0	0.0	0.0
6944.445	500.0	100.0	100.0	1	0.0	0.0	0.08	1.0	99.249176	6.94	1	0.0	3.0	5.0	0.0	0.0
6944.445	500.0	100.0	100.0	1	0.0	0.0	0.081	1.0	99.33478	6.941	1	0.0	3.0	5.0	0.0	0.0
6944.445	500.0	100.0	100.0	1	0.0	0.0	0.082	1.0	99.46908	6.942	1	0.0	3.0	5.0	0.0	0.0
6944.445	500.0	100.0	100.0	1	0.0	0.0	0.083	1.0	99.38538	6.942	1	0.0	3.0	5.0	0.0	0.0
6944.445	500.0	100.0	100.0	1	0.0	0.0	0.084	1.0	99.263214	6.944	1	0.0	3.0	5.0	0.0	0.0
6944.445	500.0	100.0	100.0	1	0.0	0.0	0.085	1.0	98.553024	6.944	1	0.0	3.0	5.0	0.0	0.0
6944.445	500.0	100.0	100.0	1	0.0	0.0	0.086	1.0	99.16492	6.945	1	0.0	3.0	5.0	0.0	0.0
6944.445	500.0	100.0	100.0	1	0.0	0.0	0.087	1.0	99.16492	6.946	1	0.0	3.0	5.0	0.0	0.0
6944.445	500.0	100.0	100.0	1	0.0	0.0	0.089	1.0	98.83044	6.946	1	0.0	3.0	5.0	0.0	0.0
6944.445	500.0	100.0	100.0	1	0.0	0.0	0.09	1.0	99.39895	6.947	1	0.0	3.0	5.0	0.0	0.0
6944.445	500.0	100.0	100.0	1	0.0	0.0	0.091	1.0	99.39895	6.947	1	0.0	3.0	5.0	0.0	0.0
6944.445	500.0	100.0	100.0	1	0.0	0.0	0.092	1.0	99.26448	6.947	1	0.0	3.0	5.0	0.0	0.0
6944.445	500.0	100.0	100.0	1	0.0	0.0	0.093	1.0	99.32758	6.948	1	0.0	3.0	5.0	0.0	0.0
6944.445	500.0	100.0	100.0	1	0.0	0.0	0.094	1.0	99.32758	6.948	1	0.0	3.0	5.0	0.0	0.0
6944.445	500.0	100.0	100.0	1	0.0	0.0	0.096	1.0	99.679634	6.948	1	0.0	3.0	5.0	0.0	0.0
6944.445	500.0	100.0	100.0	1	0.0	0.0	0.097	1.0	99.679634	6.949	1	0.0	3.0	5.0	0.0	0.0
6944.445	500.0	100.0	100.0	1	0.0	0.0	0.098	1.0	99.73396	6.949	1	0.0	3.0	5.0	0.0	0.0
6944.445	500.0	100.0	100.0	1	0.0	0.0	0.099	1.0	99.78402	6.949	1	0.0	3.0	5.0	0.0	0.0
6944.445	500.0	100.0	100.0	1	0.0	0.0	0.1	1.0	99.78402	6.949	1	0.0	3.0	5.0	0.0	0.0
6944.445	500.0	100.0	100.0	1	0.0	0.0	0.102	1.0	99.97265	6.949	1	0.0	3.0	5.0	0.0	0.0
6944.445	500.0	100.0	100.0	1	0.0	0.0	0.103	1.0	99.89454	6.949	1	0.0	3.0	5.0	0.0	0.0
6944.445	500.0	100.0	100.0	1	0.0	0.0	0.104	1.0	99.89454	6.949	1	0.0	3.0	5.0	0.0	0.0
6944.445	500.0	100.0	100.0	1	0.0	0.0	0.105	1.0	99.07554	6.95	1	0.0	3.0	5.0	0.0	0.0
6944.445	500.0	100.0	100.0	1	0.0	0.0	0.107	1.0	99.07554	6.95	1	0.0	3.0	5.0	0.0	0.0
6944.445	500.0	100.0	100.0	1	0.0	0.0	0.108	1.0	99.14227	6.95	1	0.0	3.0	5.0	0.0	0.0
6944.445	500.0	100.0	100.0	1	0.0	0.0	0.109	1.0	99.894165	6.95	1	0.0	3.0	5.0	0.0	0.0
6944.445	500.0	100.0	100.0	1	0.0	0.0	0.11	1.0	99.894165	6.95	1	0.0	3.0	5.0	0.0	0.0
6944.445	500.0	100.0	100.0	1	0.0	0.0	0.112	1.0	98.45561	6.95	1	0.0	3.0	5.0	0.0	0.0
6944.445	500.0	100.0	100.0	1	0.0	0.0	0.113	1.0	99.30074	6.951	1	0.0	3.0	5.0	0.0	0.0
6944.445	500.0	100.0	100.0	1	0.0	0.0	0.114	1.0	99.30074	6.951	1	0.0	3.0	5.0	0.0	0.0
6944.445	500.0	100.0	100.0	1	0.0	0.0	0.116	1.0	98.805305	6.951	1	0.0	3.0	5.0	0.0	0.0
6944.445	500.0	100.0	100.0	1	0.0	0.0	0.117	1.0	98.805305	6.951	1	0.0	3.0	5.0	0.0	0.0
6944.445	500.0	100.0	100.0	1	0.0	0.0	0.118	1.0	99.5988	6.951	1	0.0	3.0	5.0	0.0	0.0
6944.445	500.0	100.0	100.0	1	0.0	0.0	0.12	1.0	99.77246	6.951	1	0.0	3.0	5.0	0.0	0.0
6944.445	500.0	100.0	100.0	1	0.0	0.0	0.121	1.0	99.77246	6.951	1	0.0	3.0	5.0	0.0	0.0
6944.445	500.0	100.0	100.0	1	0.0	0.0	0.122	1.0	99.61759	6.951	1	0.0	3.0	5.0	0.0	0.0
6944.445	500.0	100.0	100.0	1	0.0	0.0	0.123	1.0	99.79209	6.951	1	0.0	3.0	5.0	0.0	0.0
6944.445	500.0	100.0	100.0	1	0.0	0.0	0.125	1.0	99.79209	6.951	1	0.0	3.0	5.0	0.0	0.0
6944.445	500.0	100.0	100.0	1	0.0	0.0	0.126	1.0	99.5348	6.951	1	0.0	3.0	5.0	0.0	0.0
6944.445	500.0	100.0	100.0	1	0.0	0.0	0.127	1.0	99.03637	6.952	1	0.0	3.0	5.0	0.0	0.0
6944.445	500.0	100.0	100.0	1	0.0	0.0	0.128	1.0	99.21614	6.952	1	0.0	3.0	5.0	0.0	0.0
6944.445	500.0	100.0	100.0	1	0.0	0.0	0.129	1.0	99.64662	6.952	1	0.0	3.0	5.0	0.0	0.0
6944.445	500.0	100.0	100.0	1	0.0	0.0	0.131	1.0	99.64662	6.952	1	0.0	3.0	5.0	0.0	0.0
6944.445	500.0	100.0	100.0	1	0.0	0.0	0.132	1.0	99.0603	6.952	1	0.0	3.0	5.0	0.0	0.0
6944.445	500.0	100.0	100.0	1	0.0	0.0	0.133	1.0	97.59581	6.952	1	0.0	3.0	5.0	0.0	0.0
6944.445	500.0	100.0	100.0	1	0.0	0.0	0.134	1.0	97.59581	6.952	1	0.0	3.0	5.0	0.0	0.0
6944.445	500.0	100.0	100.0	1	0.0	0.0	0.135	1.0	98.03308	6.952	1	0.0	3.0	5.0	0.0	0.0
6944.445	500.0	100.0	100.0	1	0.0	0.0	0.137	1.0	98.03308	6.952	1	0.0	3.0	5.0	0.0	0.0
6944.445	500.0	100.0	100.0	1	0.0	0.0	0.138	1.0	97.5716	6.952	1	0.0	3.0	5.0	0.0	0.0
6944.445	500.0	100.0	100.0	1	0.0	0.0	0.139	1.0	98.09933	6.952	1	0.0	3.0	5.0	0.0	0.0
6944.445	500.0	100.0	100.0	1	0.0	0.0	0.14	1.0	98.07618	6.952	1	0.0	3.0	5.0	0.0	0.0
6944.445	500.0	100.0	100.0	1	0.0	0.0	0.141	1.0	97.5436	6.952	1	0.0	3.0	5.0	0.0	0.0
6944.445	500.0	100.0	100.0	1	0.0	0.0	0.142	1.0	97.5436	6.952	1	0.0	3.0	5.0	0.0	0.0
6944.445	500.0	100.0	100.0	1	0.0	0.0	0.143	1.0	99.44894	6.952	1	0.0	3.0	5.0	0.0	0.0
6944.445	500.0	100.0	100.0	1	0.0	0.0	0.144	1.0	99.30173	6.952	1	0.0	3.0	5.0	0.0	0.0
6944.445	500.0	100.0	100.0	1	0.0	0.0	0.145	1.0	99.30173	6.952	1	0.0	3.0	5.0	0.0	0.0
6944.445	500.0	100.0	100.0	1	0.0	0.0	0.147	1.0	99.38891	6.952	1	0.0	3.0	5.0	0.0	0.0
6944.445	500.0	100.0	100.0	1	0.0	0.0	0.148	1.0	99.97253	6.952	1	0.0	3.0	5.0	0.0	0.0
6944.445	500.0	100.0	100.0	1	0.0	0.0	0.149	1.0	99.97253	6.952	1	0.0	3.0	5.0	0.0	0.0
6944.445	500.0	100.0	100.0	1	0.0	0.0	0.15	1.0	100.04501	6.952	1	0.0	3.0	5.0	0.0	0.0
6944.445	500.0	100.0	100.0	1	0.0	0.0	0.151	1.0	100.04501	6.952	1	0.0	3.0	5.0	0.0	0.0
6944.445	500.0	100.0	100.0	1	0.0	0.0	0.152	1.0	98.81119	6.952	1	0.0	3.0	5.0	0.0	0.0
6944.445	500.0	100.0	100.0	1	0.0	0.0	0.154	1.0	98.024536	6.952	1	0.0	3.0	6.0	0.0	0.0
6944.445	500.0	100.0	100.0	1	0.0	0.0	0.155	1.0	98.024536	6.952	1	0.0	3.0	6.0	0.0	0.0
6944.445	500.0	100.0	100.0	0	0.0	0.0	0.156	1.0	98.14609	6.952	1	1.0	3.0	7.0	0.0	0.0
0.0	500.0	100.0	100.0	0	0.0	0.0	0.157	1.0	98.118965	6.952	1	1.0	3.0	0.0	0.0	0.0
0.0	500.0	100.0	100.0	0	0.0	0.0	0.158	1.0	98.118965	6.952	1	1.0	3.0	0.0	0.0	0.0
0.0	500.0	100.0	100.0	0	0.0	0.0	0.16	1.0	97.399414	6.952	1	1.0	3.0	0.0	0.0	0.0
0.0	500.0	100.0	100.0	0	0.0	0.0	0.161	1.0	97.399414	6.461	1	1.0	3.0	0.0	0.0	0.0
0.0	500.0	100.0	100.0	0	0.0	0.0	0.162	1.0	96.71612	6.461	1	1.0	3.0	0.0	0.0	0.0
0.0	500.0	100.0	100.0	0	0.0	0.0	0.163	1.0	96.05482	6.004	1	1.0	3.0	0.0	0.0	0.0
0.0	500.0	100.0	100.0	0	0.0	0.0	0.164	1.0	96.05482	5.186	1	1.0	3.0	0.0	0.0	0.0
0.0	500.0	100.0	100.0	0	0.0	0.0	0.165	1.0	96.42143	5.186	1	1.0	3.0	0.0	0.0	0.0
0.0	500.0	100.0	100.0	0	0.0	0.0	0.166	1.0	96.48045	4.818	1	1.0	3.0	0.0	0.0	0.0
0.0	500.0	100.0	100.0	0	0.0	0.0	0.167	1.0	96.48045	4.162	1	1.0	3.0	0.0	0.0	0.0
0.0	500.0	100.0	100.0	0	0.0	0.0	0.168	1.0	96.80122	4.162	1	1.0	3.0	0.0	0.0	0.0
0.0	500.0	100.0	100.0	0	0.0	0.0	0.169	1.0	97.83958	3.867	1	1.0	3.0	0.0	0.0	0.0
0.0	500.0	100.0	100.0	0	0.0	0.0	0.17	1.0	98.458954	3.867	1	1.0	3.0	0.0	0.0	0.0
0.0	500.0	100.0	100.0	0	0.0	0.0	0.171	1.0	97.91244	3.339	1	1.0	3.0	0.0	0.0	0.0
0.0	500.0	100.0	100.0	0	0.0	0.0	0.172	1.0	97.14795	2.883	1	1.0	3.0	0.0	0.0	0.0
0.0	500.0	100.0	100.0	0	0.0	0.0	0.173	1.0	97.02348	2.883	1	1.0	3.0	0.0	0.0	0.0
0.0	500.0	100.0	100.0	0	0.0	0.0	0.174	1.0	97.31808	2.679	1	1.0	3.0	0.0	0.0	0.0
0.0	500.0	100.0	100.0	0	0.0	0.0	0.174	1.0	97.096695	2.314	1	1.0	3.0	0.0	0.0	0.0
0.0	500.0	100.0	100.0	0	0.0	0.0	0.175	1.0	96.59507	2.314	1	1.0	3.0	0.0	0.0	0.0
0.0	500.0	100.0	100.0	0	0.0	0.0	0.176	1.0	96.59507	2.151	1	1.0	3.0	0.0	0.0	0.0
0.0	500.0	100.0	100.0	0	0.0	0.0	0.176	1.0	97.06386	2.151	1	1.0	3.0	0.0	0.0	0.0
0.0	500.0	100.0	100.0	0	0.0	0.0	0.177	1.0	97.449455	1.856	1	1.0	3.0	0.0	0.0	0.0
0.0	500.0	100.0	100.0	0	0.0	0.0	0.178	1.0	97.449455	1.725	1	1.0	3.0	0.0	0.0	0.0
0.0	500.0	100.0	100.0	0	0.0	0.0	0.178	1.0	98.036446	1.725	1	1.0	3.0	0.0	0.0	0.0
0.0	500.0	100.0	100.0	0	0.0	0.0	0.179	1.0	99.12328	1.49	1	1.0	3.0	0.0	0.0	0.0
0.0	500.0	100.0	100.0	0	0.0	0.0	0.179	1.0	98.67388	1.384	1	1.0	3.0	0.0	0.0	0.0
0.0	500.0	100.0	100.0	0	0.0	0.0	0.179	1.0	98.85832	1.384	1	1.0	3.0	0.0	0.0	0.0
0.0	500.0	100.0	100.0	0	0.0	0.0	0.179	1.0	98.85832	1.195	1	1.0	3.0	0.0	0.0	0.0
0.0	500.0	100.0	100.0	0	0.0	0.0	0.179	1.0	99.06979	1.195	1	1.0	3.0	0.0	0.0	0.0
0.0	500.0	100.0	100.0	0	0.0	0.0	0.18	1.0	99.08197	1.032	1	1.0	3.0	0.0	0.0	0.0
0.0	500.0	100.0	100.0	0	0.0	0.0	0.18	1.0	99.08197	0.959	1	1.0	3.0	0.0	0.0	0.0
0.0	500.0	100.0	100.0	0	0.0	0.0	0.179	0.0	99.52954	0.959	1	1.0	3.0	14.0	0.0	0.0
0.0	500.0	100.0	100.0	0	0.0	0.0	0.179	0.0	98.0816	0.829	1	1.0	3.0	0.0	0.0	0.0
0.0	500.0	100.0	100.0	0	0.0	0.0	0.179	0.0	98.0816	0.715	1	1.0	3.0	0.0	0.0	0.0
0.0	500.0	100.0	100.0	0	0.0	0.0	0.179	0.0	98.888916	0.715	1	1.0	3.0	0.0	0.0	0.0
0.0	500.0	100.0	100.0	0	0.0	0.0	0.178	0.0	98.888916	0.664	1	1.0	3.0	0.0	0.0	0.0
0.0	500.0	100.0	100.0	0	0.0	0.0	0.178	0.0	99.076355	0.664	1	1.0	3.0	0.0	0.0	0.0
0.0	500.0	100.0	100.0	0	0.0	0.0	0.178	0.0	97.05307	0.573	1	1.0	3.0	0.0	0.0	0.0
0.0	500.0	100.0	100.0	0	0.0	0.0	0.177	0.0	97.05307	0.533	1	1.0	3.0	0.0	0.0	0.0
0.0	500.0	100.0	100.0	0	0.0	0.0	0.176	0.0	97.68605	0.533	1	1.0	3.0	0.0	0.0	0.0
0.0	500.0	100.0	100.0	0	0.0	0.0	0.176	0.0	97.849075	0.46	1	1.0	3.0	0.0	0.0	0.0
0.0	500.0	100.0	100.0	0	0.0	0.0	0.175	0.0	97.849075	0.427	1	1.0	3.0	0.0	0.0	0.0
0.0	500.0	100.0	100.0	0	0.0	0.0	0.174	0.0	97.64522	0.427	1	1.0	3.0	0.0	0.0	0.0
0.0	500.0	100.0	100.0	0	0.0	0.0	0.173	0.0	97.64522	0.369	1	1.0	3.0	0.0	0.0	0.0
0.0	500.0	100.0	100.0	0	0.0	0.0	0.173	0.0	98.43414	0.369	1	1.0	3.0	0.0	0.0	0.0
0.0	500.0	100.0	100.0	0	0.0	0.0	0.172	0.0	97.32912	0.343	1	1.0	3.0	0.0	0.0	0.0
0.0	500.0	100.0	100.0	0	0.0	0.0	0.171	0.0	97.32912	0.296	1	1.0	3.0	0.0	0.0	0.0
0.0	500.0	100.0	100.0	0	0.0	0.0	0.17	0.0	96.51203	0.296	1	1.0	3.0	0.0	0.0	0.0
0.0	500.0	100.0	100.0	0	0.0	0.0	0.169	0.0	96.43092	0.255	1	1.0	3.0	0.0	0.0	0.0
0.0	500.0	100.0	100.0	0	0.0	0.0	0.168	0.0	96.43092	0.237	1	1.0	3.0	0.0	0.0	0.0
0.0	500.0	100.0	100.0	0	0.0	0.0	0.167	0.0	96.5358	0.237	1	1.0	3.0	0.0	0.0	0.0
0.0	500.0	100.0	100.0	0	0.0	0.0	0.166	0.0	96.5358	0.22	1	1.0	3.0	0.0	0.0	0.0
0.0	500.0	100.0	100.0	0	0.0	0.0	0.166	0.0	95.57905	0.22	1	1.0	3.0	0.0	0.0	0.0
0.0	500.0	100.0	100.0	0	0.0	0.0	0.165	0.0	95.92877	0.19	1	1.0	3.0	0.0	0.0	0.0
0.0	500.0	100.0	100.0	0	0.0	0.0	0.164	0.0	95.92877	0.176	1	1.0	3.0	0.0	0.0	0.0
0.0	500.0	100.0	100.0	0	0.0	0.0	0.163	0.0	95.9106	0.176	1	1.0	3.0	0.0	0.0	0.0
0.0	500.0	100.0	100.0	0	0.0	0.0	0.162	0.0	96.29565	0.152	1	1.0	3.0	0.0	0.0	0.0
0.0	500.0	100.0	100.0	0	0.0	0.0	0.161	0.0	96.29565	0.152	1	1.0	3.0	0.0	0.0	0.0
0.0	500.0	100.0	100.0	0	0.0	0.0	0.16	0.0	97.41798	0.141	1	1.0	3.0	0.0	0.0	0.0
0.0	500.0	100.0	100.0	0	0.0	0.0	0.159	0.0	97.41798	0.122	1	1.0	3.0	0.0	0.0	0.0
0.0	500.0	100.0	100.0	0	0.0	0.0	0.158	0.0	97.63008	0.122	1	1.0	3.0	0.0	0.0	0.0
0.0	500.0	100.0	100.0	0	0.0	0.0	0.157	0.0	98.85794	0.105	1	1.0	3.0	0.0	0.0	0.0
0.0	500.0	100.0	100.0	0	0.0	0.0	0.156	0.0	98.85794	0.097	1	1.0	3.0	0.0	0.0	0.0
0.0	500.0	100.0	100.0	0	0.0	0.0	0.156	0.0	98.49802	0.097	1	1.0	3.0	0.0	0.0	0.0
0.0	500.0	100.0	100.0	0	0.0	0.0	0.155	0.0	97.53471	0.084	1	1.0	3.0	0.0	0.0	0.0
0.0	500.0	100.0	100.0	0	0.0	0.0	0.154	0.0	97.53471	0.078	1	1.0	3.0	0.0	0.0	0.0
0.0	500.0	100.0	100.0	0	0.0	0.0	0.153	0.0	98.6722	0.078	1	1.0	3.0	0.0	0.0	0.0
0.0	500.0	100.0	100.0	0	0.0	0.0	0.152	0.0	98.6722	0.067	1	1.0	3.0	0.0	0.0	0.0
0.0	500.0	100.0	100.0	0	0.0	0.0	0.151	0.0	99.31654	0.067	1	1.0	3.0	0.0	0.0	0.0
0.0	500.0	100.0	100.0	0	0.0	0.0	0.15	0.0	98.20978	0.058	1	1.0	3.0	0.0	0.0	0.0
0.0	500.0	100.0	100.0	0	0.0	0.0	0.149	0.0	98.20978	0.054	1	1.0	3.0	0.0	0.0	0.0
0.0	500.0	100.0	100.0	0	0.0	0.0	0.148	0.0	97.990265	0.054	1	1.0	3.0	0.0	0.0	0.0
0.0	500.0	100.0	100.0	0	0.0	0.0	0.148	0.0	97.180466	0.046	1	1.0	3.0	0.0	0.0	0.0
0.0	500.0	100.0	100.0	0	0.0	0.0	0.147	0.0	97.180466	0.046	1	1.0	3.0	0.0	0.0	0.0
0.0	500.0	100.0	100.0	0	0.0	0.0	0.146	0.0	96.241394	0.043	1	1.0	3.0	0.0	0.0	0.0
0.0	500.0	100.0	100.0	0	0.0	0.0	0.144	0.0	96.241394	0.037	1	1.0	3.0	0.0	0.0	0.0
0.0	500.0	100.0	100.0	0	0.0	0.0	0.143	0.0	95.9118	0.037	1	1.0	3.0	0.0	0.0	0.0
0.0	500.0	100.0	100.0	0	0.0	0.0	0.143	0.0	96.28252	0.034	1	1.0	3.0	0.0	0.0	0.0
0.0	500.0	100.0	100.0	0	0.0	0.0	0.142	0.0	96.23281	0.029	1	1.0	3.0	0.0	0.0	0.0
0.0	500.0	100.0	100.0	0	0.0	0.0	0.141	0.0	95.73106	0.029	1	1.0	3.0	0.0	0.0	0.0
0.0	500.0	100.0	100.0	0	0.0	0.0	0.14	0.0	95.443726	0.027	1	1.0	3.0	0.0	0.0	0.0
0.0	500.0	100.0	100.0	0	0.0	0.0	0.138	0.0	95.73483	0.027	1	1.0	3.0	0.0	0.0	0.0
0.0	500.0	100.0	100.0	0	0.0	0.0	0.137	0.0	96.06934	0.023	1	1.0	3.0	0.0	0.0	0.0
0.0	500.0	100.0	100.0	0	0.0	0.0	0.136	0.0	96.06934	0.021	1	1.0	3.0	0.0	0.0	0.0
0.0	500.0	100.0	100.0	0	0.0	0.0	0.135	0.0	95.88153	0.021	1	1.0	3.0	0.0	0.0	0.0
0.0	500.0	100.0	100.0	0	0.0	0.0	0.134	0.0	95.88068	0.018	1	1.0	3.0	0.0	0.0	0.0
0.0	500.0	100.0	100.0	0	0.0	0.0	0.133	0.0	95.88068	0.017	1	1.0	3.0	0.0	0.0	0.0
0.0	500.0	100.0	100.0	0	0.0	0.0	0.132	0.0	95.687546	0.017	1	1.0	3.0	0.0	0.0	0.0
0.0	500.0	100.0	100.0	0	0.0	0.0	0.131	0.0	95.98343	0.014	1	1.0	3.0	0.0	0.0	0.0
0.0	500.0	100.0	100.0	0	0.0	0.0	0.13	0.0	95.98343	0.014	1	1.0	3.0	0.0	0.0	0.0
0.0	500.0	100.0	100.0	0	0.0	0.0	0.129	0.0	96.59212	0.013	1	1.0	3.0	0.0	0.0	0.0
0.0	500.0	100.0	100.0	0	0.0	0.0	0.128	0.0	96.59212	0.011	1	1.0	3.0	0.0	0.0	0.0
0.0	500.0	100.0	100.0	0	0.0	0.0	0.127	0.0	96.50809	0.011	1	1.0	3.0	0.0	0.0	0.0
0.0	500.0	100.0	100.0	0	0.0	0.0	0.125	0.0	97.393135	0.009	1	1.0	3.0	0.0	0.0	0.0
0.0	500.0	100.0	100.0	0	0.0	0.0	0.124	0.0	97.393135	0.009	1	1.0	3.0	0.0	0.0	0.0
0.0	500.0	100.0	100.0	0	0.0	0.0	0.123	0.0	97.535965	0.009	1	1.0	3.0	0.0	0.0	0.0
0.0	500.0	100.0	100.0	0	0.0	0.0	0.122	0.0	97.77805	0.007	1	1.0	3.0	0.0	0.0	0.0
0.0	500.0	100.0	100.0	0	0.0	0.0	0.121	0.0	97.77805	0.007	1	1.0	3.0	0.0	0.0	0.0
0.0	500.0	100.0	100.0	0	0.0	0.0	0.119	0.0	97.62656	0.007	1	1.0	3.0	0.0	0.0	0.0
0.0	500.0	100.0	100.0	0	0.0	0.0	0.118	0.0	97.62656	0.006	1	1.0	3.0	0.0	0.0	0.0
0.0	500.0	100.0	100.0	0	0.0	0.0	0.117	0.0	99.08867	0.006	1	1.0	3.0	0.0	0.0	0.0
0.0	500.0	100.0	100.0	0	0.0	0.0	0.116	0.0	99.170616	0.005	1	1.0	3.0	0.0	0.0	0.0
0.0	500.0	100.0	100.0	0	0.0	0.0	0.114	0.0	99.170616	0.004	1	1.0	3.0	0.0	0.0	0.0
0.0	500.0	100.0	100.0	0	0.0	0.0	0.113	0.0	99.1307	0.004	1	1.0	3.0	0.0	0.0	0.0
0.0	500.0	100.0	100.0	0	0.0	0.0	0.112	0.0	99.03375	0.003	1	1.0	3.0	0.0	0.0	0.0
0.0	500.0	100.0	100.0	0	0.0	0.0	0.111	0.0	99.03375	0.003	1	1.0	3.0	0.0	0.0	0.0
0.0	500.0	100.0	100.0	0	0.0	0.0	0.11	0.0	99.15552	0.003	1	1.0	3.0	0.0	0.0	0.0
0.0	500.0	100.0	100.0	0	0.0	0.0	0.108	0.0	99.15552	0.002	1	1.0	3.0	0.0	0.0	0.0
0.0	500.0	100.0	100.0	0	0.0	0.0	0.107	0.0	99.378456	0.002	1	1.0	3.0	0.0	0.0	0.0
0.0	500.0	100.0	100.0	0	0.0	0.0	0.106	0.0	98.29212	0.002	1	1.0	3.0	0.0	0.0	0.0
0.0	500.0	100.0	100.0	0	0.0	0.0	0.105	0.0	98.29212	0.002	1	1.0	3.0	0.0	0.0	0.0
0.0	500.0	100.0	100.0	0	0.0	0.0	0.104	0.0	97.93437	0.002	1	1.0	3.0	0.0	0.0	0.0
0.0	500.0	100.0	100.0	0	0.0	0.0	0.102	0.0	98.448814	0.001	1	1.0	3.0	0.0	0.0	0.0
0.0	500.0	100.0	100.0	0	0.0	0.0	0.101	0.0	98.448814	0.001	1	1.0	3.0	0.0	0.0	0.0
0.0	500.0	100.0	100.0	0	0.0	0.0	0.1	0.0	97.599434	0.001	1	1.0	3.0	0.0	0.0	0.0
0.0	500.0	100.0	100.0	0	0.0	0.0	0.099	0.0	97.599434	0.001	1	1.0	3.0	0.0	0.0	0.0
0.0	500.0	100.0	100.0	0	0.0	0.0	0.098	0.0	97.82165	0.001	1	1.0	3.0	0.0	0.0	0.0
0.0	500.0	100.0	100.0	0	0.0	0.0	0.097	0.0	98.49906	0.001	1	1.0	3.0	0.0	0.0	0.0
0.0	500.0	100.0	100.0	0	0.0	0.0	0.096	0.0	98.49906	0.0	1	1.0	3.0	0.0	0.0	0.0
0.0	500.0	100.0	100.0	0	0.0	0.0	0.095	0.0	98.257225	0.0	1	1.0	3.0	0.0	0.0	0.0
0.0	500.0	100.0	100.0	0	0.0	0.0	0.094	0.0	99.292046	0.0	1	1.0	3.0	0.0	0.0	0.0
0.0	500.0	100.0	100.0	0	0.0	0.0	0.093	0.0	99.292046	0.0	1	1.0	3.0	0.0	0.0	0.0
0.0	500.0	100.0	100.0	0	0.0	0.0	0.092	0.0	98.23662	0.0	1	1.0	3.0	0.0	0.0	0.0
0.0	500.0	100.0	100.0	0	0.0	0.0	0.091	0.0	98.23662	0.0	1	1.0	3.0	0.0	0.0	0.0
0.0	500.0	100.0	100.0	0	0.0	0.0	0.09	0.0	98.3138	0.0	1	1.0	3.0	0.0	0.0	0.0
0.0	500.0	100.0	100.0	0	0.0	0.0	0.089	0.0	98.48816	0.0	1	1.0	3.0	0.0	0.0	0.0
0.0	500.0	100.0	100.0	0	0.0	0.0	0.088	0.0	99.03356	0.0	1	1.0	3.0	0.0	0.0	0.0
0.0	500.0	100.0	100.0	0	0.0	0.0	0.087	0.0	98.110016	0.0	1	1.0	3.0	0.0	0.0	0.0
0.0	500.0	100.0	100.0	0	0.0	0.0	0.086	0.0	98.110016	0.0	1	1.0	3.0	0.0	0.0	0.0
0.0	500.0	100.0	100.0	0	0.0	0.0	0.084	0.0	97.71978	0.0	1	1.0	3.0	0.0	0.0	0.0
0.0	500.0	100.0	100.0	0	0.0	0.0	0.083	0.0	95.53821	0.0	1	1.0	3.0	0.0	0.0	0.0
0.0	500.0	100.0	100.0	0	0.0	0.0	0.082	0.0	95.53821	0.0	1	1.0	3.0	0.0	0.0	0.0
0.0	500.0	100.0	100.0	0	0.0	0.0	0.081	0.0	97.82033	0.0	1	1.0	3.0	0.0	0.0	0.0
0.0	500.0	100.0	100.0	0	0.0	0.0	0.08	0.0	94.64816	0.0	1	1.0	3.0	0.0	0.0	0.0
0.0	500.0	100.0	100.0	0	0.0	0.0	0.079	0.0	94.64816	0.0	1	1.0	3.0	0.0	0.0	0.0
0.0	500.0	100.0	100.0	0	0.0	0.0	0.078	0.0	96.53468	0.0	1	1.0	3.0	0.0	0.0	0.0
0.0	500.0	100.0	100.0	0	0.0	0.0	0.077	0.0	96.53468	0.0	1	1.0	3.0	0.0	0.0	0.0
0.0	500.0	100.0	100.0	0	0.0	0.0	0.076	0.0	94.89304	0.0	1	1.0	3.0	0.0	0.0	0.0
0.0	500.0	100.0	100.0	0	0.0	0.0	0.075	0.0	98.619835	0.0	1	1.0	3.0	0.0	0.0	0.0
0.0	500.0	100.0	100.0	0	0.0	0.0	0.074	0.0	98.619835	0.0	1	1.0	3.0	0.0	0.0	0.0
0.0	500.0	100.0	100.0	0	0.0	0.0	0.072	0.0	98.46524	0.0	1	1.0	3.0	0.0	0.0	0.0
0.0	500.0	100.0	100.0	0	0.0	0.0	0.071	0.0	99.164	0.0	1	1.0	3.0	0.0	0.0	0.0
0.0	500.0	100.0	100.0	0	0.0	0.0	0.07	0.0	98.38226	0.0	1	1.0	3.0	0.0	0.0	0.0
0.0	500.0	100.0	100.0	0	0.0	0.0	0.069	0.0	98.05314	0.0	1	1.0	3.0	0.0	0.0	0.0
0.0	500.0	100.0	100.0	0	0.0	0.0	0.068	0.0	98.05314	0.0	1	1.0	3.0	0.0	0.0	0.0
0.0	500.0	100.0	100.0	0	0.0	0.0	0.067	0.0	98.67277	0.0	1	1.0	3.0	0.0	0.0	0.0
0.0	500.0	100.0	100.0	0	0.0	0.0	0.066	0.0	97.92488	0.0	1	1.0	3.0	0.0	0.0	0.0
0.0	500.0	100.0	100.0	0	0.0	0.0	0.065	0.0	97.92488	0.0	1	1.0	3.0	0.0	0.0	0.0
0.0	500.0	100.0	100.0	0	0.0	0.0	0.064	0.0	97.578674	0.0	1	1.0	3.0	0.0	0.0	0.0
0.0	500.0	100.0	100.0	0	0.0	0.0	0.063	0.0	97.69294	0.0	1	1.0	3.0	0.0	0.0	0.0
0.0	500.0	100.0	100.0	0	0.0	0.0	0.061	0.0	97.69294	0.0	1	1.0	3.0	0.0	0.0	0.0
0.0	500.0	100.0	100.0	0	0.0	0.0	0.06	0.0	96.769455	0.0	1	1.0	3.0	0.0	0.0	0.0
0.0	500.0	100.0	100.0	0	0.0	0.0	0.059	0.0	96.769455	0.0	1	1.0	3.0	0.0	0.0	0.0
0.0	500.0	100.0	100.0	0	0.0	0.0	0.058	0.0	96.4657	0.0	1	1.0	3.0	0.0	0.0	0.0
0.0	500.0	100.0	100.0	0	0.0	0.0	0.057	0.0	97.03882	0.0	1	1.0	3.0	0.0	0.0	0.0
0.0	500.0	100.0	100.0	0	0.0	0.0	0.056	0.0	97.03882	0.0	1	1.0	3.0	0.0	0.0	0.0
0.0	500.0	100.0	100.0	0	0.0	0.0	0.055	0.0	97.0031	0.0	1	1.0	3.0	0.0	0.0	0.0
0.0	500.0	100.0	100.0	0	0.0	0.0	0.054	0.0	96.96517	0.0	1	1.0	3.0	0.0	0.0	0.0
0.0	500.0	100.0	100.0	0	0.0	0.0	0.052	0.0	96.96517	0.0	1	1.0	3.0	0.0	0.0	0.0
0.0	500.0	100.0	100.0	0	0.0	0.0	0.051	0.0	96.94162	0.0	1	1.0	3.0	0.0	0.0	0.0
0.0	500.0	100.0	100.0	0	0.0	0.0	0.05	0.0	96.37661	0.0	1	1.0	3.0	0.0	0.0	0.0
0.0	500.0	100.0	100.0	0	0.0	0.0	0.049	0.0	96.51661	0.0	1	1.0	3.0	0.0	0.0	0.0
0.0	500.0	100.0	100.0	0	0.0	0.0	0.048	0.0	96.77305	0.0	1	1.0	3.0	0.0	0.0	0.0
0.0	500.0	100.0	100.0	0	0.0	0.0	0.047	0.0	96.77305	0.0	1	1.0	3.0	0.0	0.0	0.0
0.0	500.0	100.0	100.0	0	0.0	0.0	0.046	0.0	97.53291	0.0	1	1.0	3.0	0.0	0.0	0.0
0.0	500.0	100.0	100.0	0	0.0	0.0	0.045	0.0	97.474815	0.0	1	1.0	3.0	0.0	0.0	0.0
0.0	500.0	100.0	100.0	0	0.0	0.0	0.044	0.0	97.474815	0.0	1	1.0	3.0	0.0	0.0	0.0
0.0	500.0	100.0	100.0	0	0.0	0.0	0.043	0.0	96.86812	0.0	1	1.0	3.0	0.0	0.0	0.0
0.0	500.0	100.0	100.0	0	0.0	0.0	0.042	0.0	96.86812	0.0	1	1.0	3.0	0.0	0.0	0.0
0.0	500.0	100.0	100.0	0	0.0	0.0	0.041	0.0	96.78838	0.0	1	1.0	3.0	0.0	0.0	0.0
0.0	500.0	100.0	100.0	0	0.0	0.0	0.04	0.0	97.09551	0.0	1	1.0	3.0	0.0	0.0	0.0
0.0	500.0	100.0	100.0	0	0.0	0.0	0.039	0.0	97.09551	0.0	1	1.0	3.0	0.0	0.0	0.0
0.0	500.0	100.0	100.0	0	0.0	0.0	0.038	0.0	97.014534	0.0	1	1.0	3.0	0.0	0.0	0.0
0.0	500.0	100.0	100.0	0	0.0	0.0	0.036	0.0	97.318825	0.0	1	1.0	3.0	0.0	0.0	0.0
0.0	500.0	100.0	100.0	0	0.0	0.0	0.035	0.0	97.318825	0.0	1	1.0	3.0	0.0	0.0	0.0
0.0	500.0	100.0	100.0	0	0.0	0.0	0.034	0.0	96.66191	0.0	1	1.0	3.0	0.0	0.0	0.0
0.0	500.0	100.0	100.0	0	0.0	0.0	0.033	0.0	96.66191	0.0	1	1.0	3.0	0.0	0.0	0.0
0.0	500.0	100.0	100.0	0	0.0	0.0	0.032	0.0	97.441444	0.0	1	1.0	3.0	0.0	0.0	0.0
0.0	500.0	100.0	100.0	0	0.0	0.0	0.031	0.0	97.29607	0.0	1	1.0	3.0	0.0	0.0	0.0
0.0	500.0	100.0	100.0	0	0.0	0.0	0.03	0.0	97.29607	0.0	1	1.0	3.0	0.0	0.0	0.0
0.0	500.0	100.0	100.0	0	0.0	0.0	0.029	0.0	96.991844	0.0	1	1.0	3.0	0.0	0.0	0.0
0.0	500.0	100.0	100.0	0	0.0	0.0	0.028	0.0	96.355095	0.0	1	1.0	3.0	0.0	0.0	0.0
0.0	500.0	100.0	100.0	0	0.0	0.0	0.027	0.0	96.355095	0.0	1	1.0	3.0	0.0	0.0	0.0
0.0	500.0	100.0	100.0	0	0.0	0.0	0.026	0.0	96.64848	0.0	1	1.0	3.0	0.0	0.0	0.0
0.0	500.0	100.0	100.0	0	0.0	0.0	0.025	0.0	96.64848	0.0	1	1.0	3.0	0.0	0.0	0.0
0.0	500.0	100.0	100.0	0	0.0	0.0	0.024	0.0	96.38298	0.0	1	1.0	3.0	0.0	0.0	0.0
0.0	500.0	100.0	100.0	0	0.0	0.0	0.023	0.0	97.13837	0.0	1	1.0	3.0	0.0	0.0	0.0
0.0	500.0	100.0	100.0	0	0.0	0.0	0.023	0.0	97.13837	0.0	1	1.0	3.0	0.0	0.0	0.0
0.0	500.0	100.0	100.0	0	0.0	0.0	0.022	0.0	96.95756	0.0	1	1.0	3.0	0.0	0.0	0.0
0.0	500.0	100.0	100.0	0	0.0	0.0	0.021	0.0	97.500854	0.0	1	1.0	3.0	0.0	0.0	0.0
0.0	500.0	100.0	100.0	0	0.0	0.0	0.02	0.0	97.500854	0.0	1	1.0	3.0	0.0	0.0	0.0
0.0	500.0	100.0	100.0	0	0.0	0.0	0.019	0.0	97.75981	0.0	1	1.0	3.0	0.0	0.0	0.0
0.0	500.0	100.0	100.0	0	0.0	0.0	0.018	0.0	97.53622	0.0	1	1.0	3.0	0.0	0.0	0.0
0.0	500.0	100.0	100.0	0	0.0	0.0	0.017	0.0	97.66188	0.0	1	1.0	3.0	0.0	0.0	0.0
0.0	500.0	100.0	100.0	0	0.0	0.0	0.016	0.0	97.16181	0.0	1	1.0	3.0	0.0	0.0	0.0
0.0	500.0	100.0	100.0	0	0.0	0.0	0.016	0.0	97.16181	0.0	1	1.0	3.0	0.0	0.0	0.0
0.0	500.0	100.0	100.0	0	0.0	0.0	0.015	0.0	96.98566	0.0	1	1.0	3.0	0.0	0.0	0.0
0.0	500.0	100.0	100.0	0	0.0	0.0	0.014	0.0	97.3908	0.0	1	1.0	3.0	0.0	0.0	0.0
0.0	500.0	100.0	100.0	0	0.0	0.0	0.013	0.0	97.3908	0.0	1	1.0	3.0	0.0	0.0	0.0
0.0	500.0	100.0	100.0	0	0.0	0.0	0.012	0.0	97.501755	0.0	1	1.0	3.0	0.0	0.0	0.0
0.0	500.0	100.0	100.0	0	0.0	0.0	0.011	0.0	97.501755	0.0	1	1.0	3.0	0.0	0.0	0.0
0.0	500.0	100.0	100.0	0	0.0	0.0	0.011	0.0	99.15428	0.0	1	1.0	3.0	0.0	0.0	0.0
0.0	500.0	100.0	100.0	0	0.0	0.0	0.01	0.0	98.732735	0.0	1	1.0	3.0	0.0	0.0	0.0
0.0	500.0	100.0	100.0	0	0.0	0.0	0.009	0.0	98.450806	0.0	1	1.0	3.0	0.0	0.0	0.0
0.0	500.0	100.0	100.0	0	0.0	0.0	0.009	0.0	98.47714	0.0	1	1.0	3.0	0.0	0.0	0.0
0.0	500.0	100.0	100.0	0	0.0	0.0	0.008	0.0	97.93134	0.0	1	1.0	3.0	0.0	0.0	0.0
0.0	500.0	100.0	100.0	0	0.0	0.0	0.007	0.0	97.74171	0.0	1	1.0	3.0	0.0	0.0	0.0
0.0	500.0	100.0	100.0	0	0.0	0.0	0.006	0.0	98.2138	0.0	1	1.0	3.0	0.0	0.0	0.0
0.0	500.0	100.0	100.0	0	0.0	0.0	0.005	0.0	98.2138	0.0	1	1.0	3.0	0.0	0.0	0.0
0.0	500.0	100.0	100.0	0	0.0	0.0	0.005	0.0	98.175964	0.0	1	1.0	3.0	0.0	0.0	0.0
0.0	500.0	100.0	100.0	0	0.0	0.0	0.004	0.0	99.04829	0.0	1	1.0	3.0	0.0	0.0	0.0
0.0	500.0	100.0	100.0	0	0.0	0.0	0.003	0.0	99.04829	0.0	1	1.0	3.0	0.0	0.0	0.0
0.0	500.0	100.0	100.0	0	0.0	0.0	0.002	0.0	98.39183	0.0	1	1.0	3.0	0.0	0.0	0.0
0.0	500.0	100.0	100.0	0	0.0	0.0	0.001	0.0	98.04025	0.0	1	1.0	3.0	0.0	0.0	0.0
0.0	500.0	100.0	100.0	0	0.0	0.0	0.0	0.0	98.04025	0.0	1	1.0	3.0	0.0	0.0	0.0
0.0	500.0	100.0	100.0	0	0.0	0.0	0.0	0.0	98.37971	0.0	1	1.0	3.0	0.0	0.0	0.0
0.0	500.0	100.0	100.0	0	0.0	0.0	0.0	0.0	98.37971	0.0	1	1.0	3.0	0.0	0.0	0.0
0.0	500.0	100.0	100.0	0	0.0	0.0	-0.001	0.0	98.27128	0.0	1	1.0	3.0	0.0	0.0	0.0
0.0	500.0	100.0	100.0	0	0.0	0.0	-0.002	0.0	97.79899	0.0	1	1.0	3.0	0.0	0.0	0.0
0.0	500.0	100.0	100.0	0	0.0	0.0	-0.003	0.0	97.79899	0.0	1	1.0	3.0	0.0	0.0	0.0
0.0	500.0	100.0	100.0	0	0.0	0.0	-0.004	0.0	97.403694	0.0	1	1.0	3.0	0.0	0.0	0.0
0.0	500.0	100.0	100.0	0	0.0	0.0	-0.005	0.0	97.50519	0.0	1	1.0	3.0	0.0	0.0	0.0
0.0	500.0	100.0	100.0	0	0.0	0.0	-0.006	0.0	97.50519	0.0	1	1.0	3.0	0.0	0.0	0.0
0.0	500.0	100.0	100.0	0	0.0	0.0	-0.007	0.0	97.83963	0.0	1	1.0	3.0	0.0	0.0	0.0
0.0	500.0	100.0	100.0	0	0.0	0.0	-0.008	0.0	97.83963	0.0	1	1.0	3.0	0.0	0.0	0.0
0.0	500.0	100.0	100.0	0	0.0	0.0	-0.009	0.0	98.00921	0.0	1	1.0	3.0	0.0	0.0	0.0
0.0	500.0	100.0	100.0	0	0.0	0.0	-0.01	0.0	97.97646	0.0	1	1.0	3.0	0.0	0.0	0.0
0.0	500.0	100.0	100.0	0	0.0	0.0	-0.011	0.0	97.97646	0.0	1	1.0	3.0	0.0	0.0	0.0
0.0	500.0	100.0	100.0	0	0.0	0.0	-0.012	0.0	97.7302	0.0	1	1.0	3.0	0.0	0.0	0.0
0.0	500.0	100.0	100.0	0	0.0	0.0	-0.013	0.0	98.20518	0.0	1	1.0	3.0	0.0	0.0	0.0
0.0	500.0	100.0	100.0	0	0.0	0.0	-0.014	0.0	98.20518	0.0	1	1.0	3.0	0.0	0.0	0.0
0.0	500.0	100.0	100.0	0	0.0	0.0	-0.015	0.0	98.329315	0.0	1	1.0	3.0	0.0	0.0	0.0
0.0	500.0	100.0	100.0	0	0.0	0.0	-0.016	0.0	98.329315	0.0	1	1.0	3.0	0.0	0.0	0.0
0.0	500.0	100.0	100.0	0	0.0	0.0	-0.017	0.0	98.81902	0.0	1	1.0	3.0	0.0	0.0	0.0
0.0	500.0	100.0	100.0	0	0.0	0.0	-0.018	0.0	98.95998	0.0	1	1.0	3.0	0.0	0.0	0.0
0.0	500.0	100.0	100.0	0	0.0	0.0	-0.019	0.0	98.95998	0.0	1	1.0	3.0	0.0	0.0	0.0
0.0	500.0	100.0	100.0	0	0.0	0.0	-0.02	0.0	99.0266	0.0	1	1.0	3.0	0.0	0.0	0.0
0.0	500.0	100.0	100.0	0	0.0	0.0	-0.022	0.0	99.02728	0.0	1	1.0	3.0	0.0	0.0	0.0
0.0	500.0	100.0	100.0	0	0.0	0.0	-0.023	0.0	99.02728	0.0	1	1.0	3.0	0.0	0.0	0.0
0.0	500.0	100.0	100.0	0	0.0	0.0	-0.024	0.0	99.19018	0.0	1	1.0	3.0	0.0	0.0	0.0
0.0	500.0	100.0	100.0	0	0.0	0.0	-0.025	0.0	99.19018	0.0	1	1.0	3.0	0.0	0.0	0.0
0.0	500.0	100.0	100.0	0	0.0	0.0	-0.026	0.0	99.40815	0.0	1	1.0	3.0	0.0	0.0	0.0
0.0	500.0	100.0	100.0	0	0.0	0.0	-0.027	0.0	100.09296	0.0	1	1.0	3.0	0.0	0.0	0.0
0.0	500.0	100.0	100.0	0	0.0	0.0	-0.028	0.0	100.09296	0.0	1	1.0	3.0	0.0	0.0	0.0
0.0	500.0	100.0	100.0	0	0.0	0.0	-0.029	0.0	100.38408	0.0	1	1.0	3.0	0.0	0.0	0.0
0.0	500.0	100.0	100.0	0	0.0	0.0	-0.03	0.0	100.968956	0.0	1	1.0	3.0	0.0	0.0	0.0
0.0	500.0	100.0	100.0	0	0.0	0.0	-0.03	0.0	100.968956	0.0	1	1.0	3.0	0.0	0.0	0.0
0.0	500.0	100.0	100.0	0	0.0	0.0	-0.031	0.0	100.02378	0.0	1	1.0	3.0	0.0	0.0	0.0
0.0	500.0	100.0	100.0	0	0.0	0.0	-0.031	0.0	100.02378	0.0	1	1.0	3.0	0.0	0.0	0.0
0.0	500.0	100.0	100.0	0	0.0	0.0	-0.031	0.0	99.408134	0.0	1	1.0	3.0	0.0	0.0	0.0
0.0	500.0	100.0	100.0	0	0.0	0.0	-0.031	0.0	98.94693	0.0	1	1.0	3.0	0.0	0.0	0.0
0.0	500.0	100.0	100.0	0	0.0	0.0	-0.032	0.0	98.94693	0.0	1	1.0	3.0	0.0	0.0	0.0
0.0	500.0	100.0	100.0	0	0.0	0.0	-0.032	0.0	99.134895	0.0	1	1.0	3.0	0.0	0.0	0.0
0.0	500.0	100.0	100.0	0	0.0	0.0	-0.032	0.0	99.051956	0.0	1	1.0	3.0	0.0	0.0	0.0
0.0	500.0	100.0	100.0	0	0.0	0.0	-0.032	0.0	99.051956	0.0	1	1.0	3.0	0.0	0.0	0.0
0.0	500.0	100.0	100.0	0	0.0	0.0	-0.031	0.0	98.27959	0.0	1	1.0	3.0	1.0	0.0	0.0
0.0	500.0	100.0	100.0	0	0.0	0.0	-0.031	0.0	98.27959	0.0	1	1.0	3.0	1.0	0.0	0.0
0.0	500.0	100.0	100.0	0	0.0	0.0	-0.031	0.0	98.3872	0.0	1	1.0	3.0	4.0	0.0	0.0
5555.5557	400.0	100.0	100.0	0	0.0	0.0	-0.031	0.0	99.44302	0.0	1	1.0	3.0	4.0	0.0	0.0
5555.5557	400.0	100.0	100.0	0	0.0	0.0	-0.03	0.0	99.44302	0.0	1	1.0	3.0	4.0	0.0	0.0
5555.5557	400.0	100.0	100.0	0	0.0	0.0	-0.03	0.0	99.01545	0.0	1	1.0	3.0	4.0	0.0	0.0
5555.5557	400.0	100.0	100.0	0	0.0	0.0	-0.029	0.0	98.7216	0.392	1	1.0	3.0	4.0	0.0	0.0
5555.5557	400.0	100.0	100.0	0	0.0	0.0	-0.029	0.0	98.7216	0.392	1	1.0	3.0	4.0	0.0	0.0
5555.5557	400.0	100.0	100.0	0	0.0	0.0	-0.028	0.0	98.34927	0.757	1	1.0	3.0	4.0	0.0	0.0
5555.5557	400.0	100.0	100.0	0	0.0	0.0	-0.028	0.0	98.34927	1.413	1	1.0	3.0	4.0	0.0	0.0
5555.5557	400.0	100.0	100.0	0	0.0	0.0	-0.027	0.0	97.876015	1.413	1	1.0	3.0	4.0	0.0	0.0
5555.5557	400.0	100.0	100.0	0	0.0	0.0	-0.026	0.0	97.774086	1.706	1	1.0	3.0	4.0	0.0	0.0
5555.5557	400.0	100.0	100.0	0	0.0	0.0	-0.025	0.0	97.774086	2.232	1	1.0	3.0	4.0	0.0	0.0
5555.5557	400.0	100.0	100.0	0	0.0	0.0	-0.024	0.0	97.08987	2.232	1	1.0	3.0	4.0	0.0	0.0
5555.5557	400.0	100.0	100.0	0	0.0	0.0	-0.023	0.0	97.08987	2.467	1	1.0	3.0	4.0	0.0	0.0
5555.5557	400.0	100.0	100.0	0	0.0	0.0	-0.022	0.0	97.092064	2.467	1	1.0	3.0	4.0	0.0	0.0
5555.5557	400.0	100.0	100.0	0	0.0	0.0	-0.021	0.0	97.02572	2.889	1	1.0	3.0	4.0	0.0	0.0
5555.5557	400.0	100.0	100.0	0	0.0	0.0	-0.02	0.0	97.02572	3.079	1	1.0	3.0	4.0	0.0	0.0
5555.5557	400.0	100.0	100.0	0	0.0	0.0	-0.018	0.0	97.48876	3.079	1	1.0	3.0	4.0	0.0	0.0
5555.5557	400.0	100.0	100.0	0	0.0	0.0	-0.017	0.0	95.53548	3.417	1	1.0	3.0	4.0	0.0	0.0
5555.5557	400.0	100.0	100.0	0	0.0	0.0	-0.015	0.0	95.53548	3.417	1	1.0	3.0	4.0	0.0	0.0
5555.5557	400.0	100.0	100.0	0	0.0	0.0	-0.014	0.0	95.967896	3.569	1	1.0	3.0	4.0	0.0	0.0
5555.5557	400.0	100.0	100.0	0	0.0	0.0	-0.013	0.0	95.967896	3.84	1	1.0	3.0	4.0	0.0	0.0
5555.5557	400.0	100.0	100.0	0	0.0	0.0	-0.011	0.0	95.939896	3.84	1	1.0	3.0	4.0	0.0	0.0
5555.5557	400.0	100.0	100.0	0	0.0	0.0	-0.009	0.0	96.77416	3.963	1	1.0	3.0	4.0	0.0	0.0
5555.5557	400.0	100.0	100.0	0	0.0	0.0	-0.008	0.0	96.77416	4.181	1	1.0	3.0	4.0	0.0	0.0
5555.5557	400.0	100.0	100.0	0	0.0	0.0	-0.006	0.0	95.97052	4.181	1	1.0	3.0	5.0	0.0	0.0
5555.5557	400.0	100.0	100.0	0	0.0	0.0	-0.005	0.0	97.18797	4.279	1	1.0	3.0	5.0	0.0	0.0
5555.5557	400.0	100.0	100.0	0	0.0	0.0	-0.003	0.0	97.18797	4.453	1	1.0	3.0	5.0	0.0	0.0
5555.5557	400.0	100.0	100.0	0	0.0	0.0	-0.002	0.0	96.60078	4.453	1	1.0	3.0	5.0	0.0	0.0
5555.5557	400.0	100.0	100.0	0	0.0	0.0	0.0	0.0	96.60078	4.604	1	1.0	3.0	5.0	0.0	0.0
5555.5557	400.0	100.0	100.0	0	0.0	0.0	0.001	0.0	96.02614	4.604	1	1.0	3.0	5.0	0.0	0.0
5555.5557	400.0	100.0	100.0	0	0.0	0.0	0.002	0.0	96.6798	4.673	1	1.0	3.0	5.0	0.0	0.0
5555.5557	400.0	100.0	100.0	0	0.0	0.0	0.004	0.0	96.6798	4.794	1	1.0	3.0	5.0	0.0	0.0
5555.5557	400.0	100.0	100.0	0	0.0	0.0	0.006	0.0	95.73713	4.794	1	1.0	3.0	5.0	0.0	0.0
5555.5557	400.0	100.0	100.0	0	0.0	0.0	0.007	0.0	96.18497	4.847	1	1.0	3.0	5.0	0.0	0.0
5555.5557	400.0	100.0	100.0	0	0.0	0.0	0.009	0.0	96.18497	4.945	1	1.0	3.0	5.0	0.0	0.0
5555.5557	400.0	100.0	100.0	0	0.0	0.0	0.01	0.0	96.26962	4.945	1	1.0	3.0	5.0	0.0	0.0
5555.5557	400.0	100.0	100.0	0	0.0	0.0	0.012	0.0	96.26962	4.989	1	1.0	3.0	5.0	0.0	0.0
5555.5557	400.0	100.0	100.0	0	0.0	0.0	0.013	0.0	96.93104	4.989	1	1.0	3.0	5.0	0.0	0.0
5555.5557	400.0	100.0	100.0	0	0.0	0.0	0.015	0.0	97.740974	5.068	1	1.0	3.0	5.0	0.0	0.0
5555.5557	400.0	100.0	100.0	0	0.0	0.0	0.016	0.0	97.740974	5.102	1	1.0	3.0	5.0	0.0	0.0
5555.5557	400.0	100.0	100.0	0	0.0	0.0	0.018	0.0	96.39115	5.102	1	1.0	3.0	5.0	0.0	0.0
5555.5557	400.0	100.0	100.0	0	0.0	0.0	0.019	0.0	95.611694	5.165	1	1.0	3.0	5.0	0.0	0.0
5555.5557	400.0	100.0	100.0	0	0.0	0.0	0.021	0.0	95.611694	5.165	1	1.0	3.0	5.0	0.0	0.0
5555.5557	400.0	100.0	100.0	0	0.0	0.0	0.022	0.0	96.31992	5.192	1	1.0	3.0	5.0	0.0	0.0
5555.5557	400.0	100.0	100.0	0	0.0	0.0	0.024	0.0	96.31992	5.244	1	1.0	3.0	5.0	0.0	0.0
5555.5557	400.0	100.0	100.0	0	0.0	0.0	0.025	0.0	96.46209	5.244	1	1.0	3.0	5.0	0.0	0.0
5555.5557	400.0	100.0	100.0	0	0.0	0.0	0.027	0.0	95.56556	5.287	1	1.0	3.0	5.0	0.0	0.0
5555.5557	400.0	100.0	100.0	0	0.0	0.0	0.028	0.0	95.56556	5.307	1	1.0	3.0	5.0	0.0	0.0
5555.5557	400.0	100.0	100.0	0	0.0	0.0	0.029	0.0	96.629005	5.307	1	1.0	3.0	5.0	0.0	0.0
5555.5557	400.0	100.0	100.0	0	0.0	0.0	0.031	0.0	96.86621	5.34	1	1.0	3.0	5.0	0.0	0.0
5555.5557	400.0	100.0	100.0	0	0.0	0.0	0.032	0.0	96.86621	5.356	1	1.0	3.0	5.0	0.0	0.0
5555.5557	400.0	100.0	100.0	0	0.0	0.0	0.033	0.0	97.16848	5.356	1	1.0	3.0	5.0	0.0	0.0
5555.5557	400.0	100.0	100.0	0	0.0	0.0	0.034	0.0	97.51347	5.385	1	1.0	3.0	5.0	0.0	0.0
5555.5557	400.0	100.0	100.0	0	0.0	0.0	0.036	0.0	98.28342	5.385	1	1.0	3.0	5.0	0.0	0.0
5555.5557	400.0	100.0	100.0	0	0.0	0.0	0.037	0.0	99.192184	5.397	1	1.0	3.0	5.0	0.0	0.0
5555.5557	400.0	100.0	100.0	0	0.0	0.0	0.038	0.0	99.192184	5.419	1	1.0	3.0	5.0	0.0	0.0
5555.5557	400.0	100.0	100.0	0	0.0	0.0	0.04	0.0	99.20874	5.419	1	1.0	3.0	5.0	0.0	0.0
5555.5557	400.0	100.0	100.0	0	0.0	0.0	0.041	0.0	99.10614	5.438	1	1.0	3.0	5.0	0.0	0.0
5555.5557	400.0	100.0	100.0	0	0.0	0.0	0.042	0.0	99.10614	5.448	1	1.0	3.0	5.0	0.0	0.0
5555.5557	400.0	100.0	100.0	0	0.0	0.0	0.043	0.0	98.656815	5.448	1	1.0	3.0	5.0	0.0	0.0
5555.5557	400.0	100.0	100.0	0	0.0	0.0	0.045	0.0	98.656815	5.464	1	1.0	3.0	5.0	0.0	0.0
5555.5557	400.0	100.0	100.0	0	0.0	0.0	0.046	0.0	98.59084	5.464	1	1.0	3.0	5.0	0.0	0.0
5555.5557	400.0	100.0	100.0	0	0.0	0.0	0.047	0.0	98.681305	5.47	1	1.0	3.0	5.0	0.0	0.0
5555.5557	400.0	100.0	100.0	0	0.0	0.0	0.048	0.0	98.681305	5.483	1	1.0	3.0	5.0	0.0	0.0
5555.5557	400.0	100.0	100.0	0	0.0	0.0	0.05	0.0	98.082756	5.483	1	1.0	3.0	5.0	0.0	0.0
5555.5557	400.0	100.0	100.0	0	0.0	0.0	0.051	0.0	97.787224	5.488	1	1.0	3.0	5.0	0.0	0.0
5555.5557	400.0	100.0	100.0	0	0.0	0.0	0.052	0.0	97.93922	5.498	1	1.0	3.0	5.0	0.0	0.0
5555.5557	400.0	100.0	100.0	0	0.0	0.0	0.053	0.0	97.79397	5.498	1	1.0	3.0	5.0	0.0	0.0
5555.5557	400.0	100.0	100.0	0	0.0	0.0	0.054	0.0	97.79397	5.503	1	1.0	3.0	5.0	0.0	0.0
5555.5557	400.0	100.0	100.0	0	0.0	0.0	0.056	0.0	97.709114	5.503	1	1.0	3.0	5.0	0.0	0.0
5555.5557	400.0	100.0	100.0	0	0.0	0.0	0.057	0.0	98.704056	5.51	1	1.0	3.0	5.0	0.0	0.0
5555.5557	400.0	100.0	100.0	0	0.0	0.0	0.058	0.0	98.704056	5.514	1	1.0	3.0	5.0	0.0	0.0
5555.5557	400.0	100.0	100.0	0	0.0	0.0	0.06	0.0	98.63017	5.514	1	1.0	3.0	5.0	0.0	0.0
5555.5557	400.0	100.0	100.0	0	0.0	0.0	0.061	0.0	98.6076	5.521	1	1.0	3.0	5.0	0.0	0.0
5555.5557	400.0	100.0	100.0	0	0.0	0.0	0.062	0.0	99.51014	5.527	1	1.0	3.0	5.0	0.0	0.0
5555.5557	400.0	100.0	100.0	1	0.0	0.0	0.063	0.0	99.63806	5.527	1	1.0	3.0	5.0	0.0	0.0
5555.5557	400.0	100.0	100.0	1	0.0	0.0	0.065	0.0	99.63806	5.529	1	1.0	3.0	5.0	0.0	0.0
5555.5557	400.0	100.0	100.0	1	0.0	0.0	0.066	0.0	98.27718	5.529	1	1.0	3.0	5.0	0.0	0.0
5555.5557	400.0	100.0	100.0	1	0.0	0.0	0.067	0.0	97.60743	5.533	1	1.0	3.0	5.0	0.0	0.0
5555.5557	400.0	100.0	100.0	1	0.0	0.0	0.068	0.0	97.60743	5.535	1	1.0	3.0	5.0	0.0	0.0
5555.5557	400.0	100.0	100.0	1	0.0	0.0	0.07	0.0	97.97787	5.535	1	1.0	3.0	5.0	0.0	0.0
5555.5557	400.0	100.0	100.0	1	0.0	0.0	0.071	0.0	97.96967	5.54	1	1.0	3.0	5.0	0.0	0.0
5555.5557	400.0	100.0	100.0	1	0.0	0.0	0.073	0.0	97.96967	5.541	1	1.0	3.0	5.0	0.0	0.0
5555.5557	400.0	100.0	100.0	1	0.0	0.0	0.074	0.0	97.58467	5.541	1	1.0	3.0	5.0	0.0	0.0
5555.5557	400.0	100.0	100.0	1	0.0	0.0	0.075	0.0	97.58467	5.544	1	1.0	3.0	5.0	0.0	0.0
5555.5557	400.0	100.0	100.0	1	0.0	0.0	0.077	0.0	97.46125	5.544	1	1.0	3.0	5.0	0.0	0.0
5555.5557	400.0	100.0	100.0	1	0.0	0.0	0.078	0.0	97.32663	5.545	1	1.0	3.0	5.0	0.0	0.0
5555.5557	400.0	100.0	100.0	1	0.0	0.0	0.08	0.0	97.32663	5.547	1	1.0	3.0	5.0	0.0	0.0
5555.5557	400.0	100.0	100.0	1	0.0	0.0	0.081	0.0	97.26727	5.547	1	1.0	3.0	5.0	0.0	0.0
5555.5557	400.0	100.0	100.0	1	0.0	0.0	0.082	0.0	96.75644	5.549	1	1.0	3.0	5.0	0.0	0.0
5555.5557	400.0	100.0	100.0	1	0.0	0.0	0.084	0.0	96.75644	5.549	1	1.0	3.0	5.0	0.0	0.0
5555.5557	400.0	100.0	100.0	1	0.0	0.0	0.085	0.0	96.035255	5.55	1	1.0	3.0	5.0	0.0	0.0
5555.5557	400.0	100.0	100.0	1	0.0	0.0	0.086	0.0	97.38034	5.55	1	1.0	3.0	5.0	0.0	0.0
5555.5557	400.0	100.0	100.0	1	0.0	0.0	0.088	0.0	97.89088	5.55	1	1.0	3.0	5.0	0.0	0.0
5555.5557	400.0	100.0	100.0	1	0.0	0.0	0.089	0.0	98.85428	5.552	1	1.0	3.0	5.0	0.0	0.0
5555.5557	400.0	100.0	100.0	1	0.0	0.0	0.09	0.0	98.85428	5.553	1	1.0	3.0	5.0	0.0	0.0
5555.5557	400.0	100.0	100.0	1	0.0	0.0	0.092	0.0	98.90391	5.553	1	1.0	3.0	5.0	0.0	0.0
5555.5557	400.0	100.0	100.0	1	0.0	0.0	0.093	0.0	98.49779	5.554	1	1.0	3.0	5.0	0.0	0.0
5555.5557	400.0	100.0	100.0	1	0.0	0.0	0.094	0.0	98.49779	5.554	1	1.0	3.0	5.0	0.0	0.0
5555.5557	400.0	100.0	100.0	1	0.0	0.0	0.096	0.0	96.781044	5.555	1	1.0	3.0	5.0	0.0	0.0
5555.5557	400.0	100.0	100.0	1	0.0	0.0	0.097	0.0	96.781044	5.555	1	1.0	3.0	5.0	0.0	0.0
5555.5557	400.0	100.0	100.0	1	0.0	0.0	0.098	0.0	98.88862	5.555	1	1.0	3.0	5.0	0.0	0.0
5555.5557	400.0	100.0	100.0	1	0.0	0.0	0.099	0.0	98.43845	5.556	1	1.0	3.0	5.0	0.0	0.0
5555.5557	400.0	100.0	100.0	1	0.0	0.0	0.101	0.0	98.43845	5.557	1	1.0	3.0	5.0	0.0	0.0
5555.5557	400.0	100.0	100.0	1	0.0	0.0	0.102	0.0	97.2578	5.557	1	1.0	3.0	5.0	0.0	0.0
5555.5557	400.0	100.0	100.0	1	0.0	0.0	0.103	0.0	96.841866	5.557	1	1.0	3.0	5.0	0.0	0.0
5555.5557	400.0	100.0	100.0	1	0.0	0.0	0.104	0.0	96.841866	5.557	1	1.0	3.0	5.0	0.0	0.0
5555.5557	400.0	100.0	100.0	1	0.0	0.0	0.106	0.0	96.20667	5.559	1	1.0	3.0	5.0	0.0	0.0
5555.5557	400.0	100.0	100.0	1	0.0	0.0	0.107	0.0	96.20667	5.559	1	1.0	3.0	5.0	0.0	0.0
5555.5557	400.0	100.0	100.0	1	0.0	0.0	0.109	0.0	96.365074	5.559	1	1.0	3.0	5.0	0.0	0.0
5555.5557	400.0	100.0	100.0	1	0.0	0.0	0.11	0.0	97.41214	5.559	1	1.0	3.0	5.0	0.0	0.0
5555.5557	400.0	100.0	100.0	1	0.0	0.0	0.111	0.0	97.41214	5.56	1	1.0	3.0	5.0	0.0	0.0
5555.5557	400.0	100.0	100.0	1	0.0	0.0	0.112	0.0	97.98169	5.56	1	1.0	3.0	5.0	0.0	0.0
5555.5557	400.0	100.0	100.0	1	0.0	0.0	0.114	0.0	97.41493	5.56	1	1.0	3.0	5.0	0.0	0.0
5555.5557	400.0	100.0	100.0	1	0.0	0.0	0.115	0.0	97.41493	5.56	1	1.0	3.0	5.0	0.0	0.0
5555.5557	400.0	100.0	100.0	1	0.0	0.0	0.116	0.0	97.3559	5.56	1	1.0	3.0	5.0	0.0	0.0
5555.5557	400.0	100.0	100.0	1	0.0	0.0	0.117	0.0	97.3559	5.56	1	1.0	3.0	5.0	0.0	0.0
5555.5557	400.0	100.0	100.0	1	0.0	0.0	0.119	0.0	97.22077	5.56	1	1.0	3.0	5.0	0.0	0.0
5555.5557	400.0	100.0	100.0	1	0.0	0.0	0.12	0.0	97.4773	5.561	1	1.0	3.0	5.0	0.0	0.0
5555.5557	400.0	100.0	100.0	1	0.0	0.0	0.121	0.0	97.4773	5.561	1	1.0	3.0	5.0	0.0	0.0
5555.5557	400.0	100.0	100.0	1	0.0	0.0	0.122	0.0	98.16993	5.561	1	1.0	3.0	5.0	0.0	0.0
5555.5557	400.0	100.0	100.0	1	0.0	0.0	0.123	0.0	97.961624	5.561	1	1.0	3.0	5.0	0.0	0.0
5555.5557	400.0	100.0	100.0	1	0.0	0.0	0.125	0.0	97.961624	5.561	1	1.0	3.0	5.0	0.0	0.0
5555.5557	400.0	100.0	100.0	1	0.0	0.0	0.126	0.0	97.94105	5.561	1	1.0	3.0	5.0	0.0	0.0
5555.5557	400.0	100.0	100.0	1	0.0	0.0	0.127	0.0	97.94105	5.561	1	1.0	3.0	5.0	0.0	0.0
5555.5557	400.0	100.0	100.0	1	0.0	0.0	0.128	0.0	98.304695	5.561	1	1.0	3.0	5.0	0.0	0.0
5555.5557	400.0	100.0	100.0	1	0.0	0.0	0.129	0.0	98.7815	5.561	1	1.0	3.0	5.0	0.0	0.0
5555.5557	400.0	100.0	100.0	1	0.0	0.0	0.13	0.0	98.7815	5.562	1	1.0	3.0	5.0	0.0	0.0
5555.5557	400.0	100.0	100.0	1	0.0	0.0	0.132	0.0	98.573235	5.562	1	1.0	3.0	5.0	0.0	0.0
5555.5557	400.0	100.0	100.0	1	0.0	0.0	0.133	0.0	98.98573	5.562	1	1.0	3.0	5.0	0.0	0.0
5555.5557	400.0	100.0	100.0	1	0.0	0.0	0.134	0.0	98.98573	5.562	1	1.0	3.0	5.0	0.0	0.0
5555.5557	400.0	100.0	100.0	1	0.0	0.0	0.135	0.0	98.42378	5.562	1	1.0	3.0	5.0	0.0	0.0
5555.5557	400.0	100.0	100.0	1	0.0	0.0	0.136	0.0	98.42378	5.562	1	1.0	3.0	5.0	0.0	0.0
5555.5557	400.0	100.0	100.0	1	0.0	0.0	0.137	0.0	97.009544	5.562	1	1.0	3.0	5.0	0.0	0.0
5555.5557	400.0	100.0	100.0	1	0.0	0.0	0.138	0.0	96.89522	5.562	1	1.0	3.0	5.0	0.0	0.0
5555.5557	400.0	100.0	100.0	1	0.0	0.0	0.138	0.0	96.89522	5.562	1	1.0	3.0	5.0	0.0	0.0
5555.5557	400.0	100.0	100.0	1	0.0	0.0	0.139	0.0	97.45263	5.562	1	1.0	3.0	5.0	0.0	0.0
5555.5557	400.0	100.0	100.0	1	0.0	0.0	0.14	0.0	97.13581	5.562	1	1.0	3.0	5.0	0.0	0.0
5555.5557	400.0	100.0	100.0	1	0.0	0.0	0.141	0.0	97.13581	5.562	1	1.0	3.0	5.0	0.0	0.0
5555.5557	400.0	100.0	100.0	1	0.0	0.0	0.142	0.0	97.45668	5.562	1	1.0	3.0	5.0	0.0	0.0
5555.5557	400.0	100.0	100.0	1	0.0	0.0	0.143	0.0	97.45668	5.562	1	1.0	3.0	5.0	0.0	0.0
5555.5557	400.0	100.0	100.0	1	0.0	0.0	0.144	0.0	98.17112	5.562	1	1.0	3.0	5.0	0.0	0.0
5555.5557	400.0	100.0	100.0	1	0.0	0.0	0.145	0.0	98.043465	5.562	1	1.0	3.0	5.0	0.0	0.0
5555.5557	400.0	100.0	100.0	1	0.0	0.0	0.146	0.0	98.043465	5.562	1	1.0	3.0	5.0	0.0	0.0
5555.5557	400.0	100.0	100.0	1	0.0	0.0	0.146	0.0	98.186646	5.562	1	1.0	3.0	5.0	0.0	0.0
5555.5557	400.0	100.0	100.0	1	0.0	0.0	0.148	0.0	97.97419	5.562	1	1.0	3.0	5.0	0.0	0.0
5555.5557	400.0	100.0	100.0	1	0.0	0.0	0.148	0.0	97.97419	5.562	1	1.0	3.0	5.0	0.0	0.0
5555.5557	400.0	100.0	100.0	1	0.0	0.0	0.149	0.0	97.48997	5.562	1	1.0	3.0	5.0	0.0	0.0
5555.5557	400.0	100.0	100.0	1	0.0	0.0	0.15	0.0	97.48997	5.562	1	1.0	3.0	5.0	0.0	0.0
5555.5557	400.0	100.0	100.0	1	0.0	0.0	0.151	0.0	96.700134	5.562	1	1.0	3.0	5.0	0.0	0.0
5555.5557	400.0	100.0	100.0	1	0.0	0.0	0.152	0.0	96.14032	5.562	1	1.0	3.0	5.0	0.0	0.0
5555.5557	400.0	100.0	100.0	1	0.0	0.0	0.153	0.0	96.14032	5.562	1	1.0	3.0	5.0	0.0	0.0
5555.5557	400.0	100.0	100.0	1	0.0	0.0	0.154	0.0	96.55189	5.562	1	1.0	3.0	6.0	0.0	0.0
5555.5557	400.0	100.0	100.0	1	0.0	0.0	0.155	0.0	95.93632	5.562	1	1.0	3.0	6.0	0.0	0.0
0.0	400.0	100.0	100.0	0	0.0	0.0	0.156	0.0	96.29187	5.562	1	2.0	3.0	0.0	0.0	0.0
0.0	400.0	100.0	100.0	0	0.0	0.0	0.156	0.0	96.31477	5.562	1	2.0	3.0	0.0	0.0	0.0
0.0	400.0	100.0	100.0	0	0.0	0.0	0.157	0.0	96.31477	5.562	1	2.0	3.0	0.0	0.0	0.0
0.0	400.0	100.0	100.0	0	0.0	0.0	0.158	0.0	94.8029	5.562	1	2.0	3.0	0.0	0.0	0.0
0.0	400.0	100.0	100.0	0	0.0	0.0	0.159	0.0	94.76915	5.169	1	2.0	3.0	0.0	0.0	0.0
0.0	400.0	100.0	100.0	0	0.0	0.0	0.16	0.0	94.76915	4.802	1	2.0	3.0	0.0	0.0	0.0
0.0	400.0	100.0	100.0	0	0.0	0.0	0.161	0.0	94.834526	4.802	1	2.0	3.0	0.0	0.0	0.0
0.0	400.0	100.0	100.0	0	0.0	0.0	0.162	0.0	94.834526	4.147	1	2.0	3.0	0.0	0.0	0.0
0.0	400.0	100.0	100.0	0	0.0	0.0	0.163	0.0	95.357925	4.147	1	2.0	3.0	0.0	0.0	0.0
0.0	400.0	100.0	100.0	0	0.0	0.0	0.164	0.0	97.7985	3.581	1	2.0	3.0	0.0	0.0	0.0
0.0	400.0	100.0	100.0	0	0.0	0.0	0.165	0.0	97.7985	3.328	1	2.0	3.0	0.0	0.0	0.0
0.0	400.0	100.0	100.0	0	0.0	0.0	0.166	0.0	97.780045	3.328	1	2.0	3.0	0.0	0.0	0.0
0.0	400.0	100.0	100.0	0	0.0	0.0	0.166	0.0	98.63985	2.874	1	2.0	3.0	0.0	0.0	0.0
0.0	400.0	100.0	100.0	0	0.0	0.0	0.167	0.0	98.63985	2.671	1	2.0	3.0	0.0	0.0	0.0
0.0	400.0	100.0	100.0	0	0.0	0.0	0.168	0.0	97.67085	2.671	1	2.0	3.0	0.0	0.0	0.0
0.0	400.0	100.0	100.0	0	0.0	0.0	0.169	0.0	97.67085	2.307	1	2.0	3.0	0.0	0.0	0.0
0.0	400.0	100.0	100.0	0	0.0	0.0	0.169	0.0	97.93674	2.307	1	2.0	3.0	0.0	0.0	0.0
0.0	400.0	100.0	100.0	0	0.0	0.0	0.17	0.0	97.35824	1.992	1	2.0	3.0	0.0	0.0	0.0
0.0	400.0	100.0	100.0	0	0.0	0.0	0.171	0.0	97.35824	1.85	1	2.0	3.0	0.0	0.0	0.0
0.0	400.0	100.0	100.0	0	0.0	0.0	0.172	0.0	97.306366	1.85	1	2.0	3.0	0.0	0.0	0.0
0.0	400.0	100.0	100.0	0	0.0	0.0	0.173	0.0	97.01665	1.599	1	2.0	3.0	0.0	0.0	0.0
0.0	400.0	100.0	100.0	0	0.0	0.0	0.173	0.0	97.01665	1.485	1	2.0	3.0	0.0	0.0	0.0
0.0	400.0	100.0	100.0	0	0.0	0.0	0.174	0.0	96.78415	1.485	1	2.0	3.0	0.0	0.0	0.0
0.0	400.0	100.0	100.0	0	0.0	0.0	0.175	0.0	97.16126	1.283	1	2.0	3.0	0.0	0.0	0.0
0.0	400.0	100.0	100.0	0	0.0	0.0	0.175	0.0	97.030754	1.283	1	2.0	3.0	0.0	0.0	0.0
0.0	400.0	100.0	100.0	0	0.0	0.0	0.176	0.0	96.94709	1.191	1	2.0	3.0	0.0	0.0	0.0
0.0	400.0	100.0	100.0	0	0.0	0.0	0.177	0.0	96.25204	1.029	1	2.0	3.0	0.0	0.0	0.0
0.0	400.0	100.0	100.0	0	0.0	0.0	0.178	0.0	96.39995	1.029	1	2.0	3.0	0.0	0.0	0.0
0.0	400.0	100.0	100.0	0	0.0	0.0	0.179	0.0	96.047935	0.956	1	2.0	3.0	0.0	0.0	0.0
0.0	400.0	100.0	100.0	0	0.0	0.0	0.179	0.0	94.89964	0.956	1	2.0	3.0	0.0	0.0	0.0
0.0	400.0	100.0	100.0	0	0.0	0.0	0.18	0.0	95.74013	0.825	1	2.0	3.0	0.0	0.0	0.0
0.0	400.0	100.0	100.0	0	0.0	0.0	0.181	0.0	95.74013	0.767	1	2.0	3.0	0.0	0.0	0.0
0.0	400.0	100.0	100.0	0	0.0	0.0	0.181	0.0	97.21023	0.767	1	2.0	3.0	0.0	0.0	0.0
0.0	400.0	100.0	100.0	0	0.0	0.0	0.182	0.0	97.27178	0.662	1	2.0	3.0	0.0	0.0	0.0
0.0	400.0	100.0	100.0	0	0.0	0.0	0.183	0.0	97.27178	0.615	1	2.0	3.0	0.0	0.0	0.0
0.0	400.0	100.0	100.0	0	0.0	0.0	0.183	0.0	98.1132	0.615	1	2.0	3.0	0.0	0.0	0.0
0.0	400.0	100.0	100.0	0	0.0	0.0	0.184	0.0	98.042534	0.531	1	2.0	3.0	0.0	0.0	0.0
0.0	400.0	100.0	100.0	0	0.0	0.0	0.185	0.0	98.11364	0.458	1	2.0	3.0	0.0	0.0	0.0
0.0	400.0	100.0	100.0	0	0.0	0.0	0.185	0.0	97.87612	0.458	1	2.0	3.0	0.0	0.0	0.0
0.0	400.0	100.0	100.0	0	0.0	0.0	0.185	0.0	97.87612	0.426	1	2.0	3.0	0.0	0.0	0.0
0.0	400.0	100.0	100.0	0	0.0	0.0	0.186	0.0	97.74646	0.426	1	2.0	3.0	0.0	0.0	0.0
0.0	400.0	100.0	100.0	0	0.0	0.0	0.186	0.0	97.293755	0.368	1	2.0	3.0	0.0	0.0	0.0
0.0	400.0	100.0	100.0	0	0.0	0.0	0.186	0.0	97.293755	0.341	1	2.0	3.0	0.0	0.0	0.0
0.0	400.0	100.0	100.0	0	0.0	0.0	0.186	0.0	96.47631	0.341	1	2.0	3.0	0.0	0.0	0.0
0.0	400.0	100.0	100.0	0	0.0	0.0	0.186	0.0	96.95701	0.296	1	2.0	3.0	0.0	0.0	0.0
0.0	400.0	100.0	100.0	0	0.0	0.0	0.186	0.0	96.95701	0.274	1	2.0	3.0	0.0	0.0	0.0
0.0	400.0	100.0	100.0	0	0.0	0.0	0.186	0.0	97.37359	0.274	1	2.0	3.0	0.0	0.0	0.0
0.0	400.0	100.0	100.0	0	0.0	0.0	0.186	0.0	97.37359	0.236	1	2.0	3.0	0.0	0.0	0.0
0.0	400.0	100.0	100.0	0	0.0	0.0	0.185	0.0	97.18093	0.236	1	2.0	3.0	0.0	0.0	0.0
0.0	400.0	100.0	100.0	0	0.0	0.0	0.185	0.0	97.1185	0.219	1	2.0	3.0	14.0	0.0	0.0
0.0	400.0	100.0	100.0	0	0.0	0.0	0.184	0.0	97.1185	0.189	1	2.0	3.0	14.0	0.0	0.0
0.0	400.0	100.0	100.0	0	0.0	0.0	0.184	0.0	96.89657	0.189	1	2.0	3.0	0.0	0.0	0.0
0.0	400.0	100.0	100.0	0	0.0	0.0	0.183	0.0	96.64938	0.163	1	2.0	3.0	0.0	0.0	0.0
0.0	400.0	100.0	100.0	0	0.0	0.0	0.183	0.0	96.64938	0.152	1	2.0	3.0	0.0	0.0	0.0
0.0	400.0	100.0	100.0	0	0.0	0.0	0.182	0.0	97.043686	0.152	1	2.0	3.0	0.0	0.0	0.0
0.0	400.0	100.0	100.0	0	0.0	0.0	0.181	0.0	97.68623	0.131	1	2.0	3.0	0.0	0.0	0.0
0.0	400.0	100.0	100.0	0	0.0	0.0	0.18	0.0	97.662796	0.131	1	2.0	3.0	0.0	0.0	0.0
0.0	400.0	100.0	100.0	0	0.0	0.0	0.179	0.0	97.71603	0.121	1	2.0	3.0	0.0	0.0	0.0
0.0	400.0	100.0	100.0	0	0.0	0.0	0.178	0.0	97.71603	0.105	1	2.0	3.0	0.0	0.0	0.0
0.0	400.0	100.0	100.0	0	0.0	0.0	0.177	0.0	97.9715	0.105	1	2.0	3.0	0.0	0.0	0.0
0.0	400.0	100.0	100.0	0	0.0	0.0	0.176	0.0	98.89664	0.097	1	2.0	3.0	0.0	0.0	0.0
0.0	400.0	100.0	100.0	0	0.0	0.0	0.175	0.0	98.89664	0.097	1	2.0	3.0	0.0	0.0	0.0
0.0	400.0	100.0	100.0	0	0.0	0.0	0.174	0.0	97.291664	0.084	1	2.0	3.0	0.0	0.0	0.0
0.0	400.0	100.0	100.0	0	0.0	0.0	0.173	0.0	97.291664	0.072	1	2.0	3.0	0.0	0.0	0.0
0.0	400.0	100.0	100.0	0	0.0	0.0	0.172	0.0	97.94107	0.072	1	2.0	3.0	0.0	0.0	0.0
0.0	400.0	100.0	100.0	0	0.0	0.0	0.17	0.0	99.184166	0.067	1	2.0	3.0	0.0	0.0	0.0
0.0	400.0	100.0	100.0	0	0.0	0.0	0.169	0.0	99.184166	0.058	1	2.0	3.0	0.0	0.0	0.0
0.0	400.0	100.0	100.0	0	0.0	0.0	0.168	0.0	98.86527	0.058	1	2.0	3.0	0.0	0.0	0.0
0.0	400.0	100.0	100.0	0	0.0	0.0	0.166	0.0	98.93042	0.053	1	2.0	3.0	0.0	0.0	0.0
0.0	400.0	100.0	100.0	0	0.0	0.0	0.165	0.0	98.93042	0.046	1	2.0	3.0	0.0	0.0	0.0
0.0	400.0	100.0	100.0	0	0.0	0.0	0.164	0.0	99.06482	0.046	1	2.0	3.0	0.0	0.0	0.0
0.0	400.0	100.0	100.0	0	0.0	0.0	0.162	0.0	99.06482	0.039	1	2.0	3.0	0.0	0.0	0.0
0.0	400.0	100.0	100.0	0	0.0	0.0	0.161	0.0	98.786125	0.039	1	2.0	3.0	0.0	0.0	0.0
0.0	400.0	100.0	100.0	0	0.0	0.0	0.16	0.0	98.35962	0.037	1	2.0	3.0	0.0	0.0	0.0
[truncated: 11,467 more rows]
