# Supplementary material for: Just noticeable differences for elbow joint torque feedback
Source: Sci Rep. 2021 Dec 7;11:23553. doi: 10.1038/s41598-021-02630-3 (PMC8651665; doi:10.1038/s41598-021-02630-3)
Supplement: Supplementary file 2 — Supplementary Information. [file 41598_2021_2630_MOESM2_ESM.zip › SupplementaryData_ScientificReports_KimAsbeck2021/S5_S1O.csv]

data 1	data 2	data 3	data 4	data 5	data 6	data 7	data 8	data 9	data 10	data 11	data 12	data 13	data 14	data 15	data 16	data 17
0.0	0.0	100.0	100.0	2	0.0	0.0	-0.015	1.0	98.08243	0.0	0	0.0	0.0	0.0	0.0	0.0
0.0	0.0	100.0	100.0	2	0.0	0.0	-0.014	1.0	98.08243	0.0	0	0.0	0.0	0.0	0.0	0.0
0.0	0.0	100.0	100.0	2	0.0	0.0	-0.014	1.0	97.94561	0.0	0	0.0	0.0	7.0	0.0	0.0
0.0	0.0	100.0	100.0	2	0.0	0.0	-0.013	1.0	97.94561	0.0	0	0.0	0.0	7.0	0.0	0.0
0.0	0.0	100.0	100.0	2	0.0	0.0	-0.012	1.0	98.123146	0.0	0	0.0	0.0	0.0	0.0	0.0
0.0	0.0	100.0	100.0	2	0.0	0.0	-0.011	1.0	97.96138	0.0	0	0.0	0.0	0.0	0.0	0.0
0.0	0.0	100.0	100.0	2	0.0	0.0	-0.01	1.0	97.96138	0.0	0	0.0	0.0	0.0	0.0	0.0
0.0	0.0	100.0	100.0	2	0.0	0.0	-0.009	1.0	97.75456	0.0	0	0.0	0.0	0.0	0.0	0.0
0.0	0.0	100.0	100.0	2	0.0	0.0	-0.008	1.0	98.043045	0.0	0	0.0	0.0	0.0	0.0	0.0
0.0	0.0	100.0	100.0	2	0.0	0.0	-0.006	1.0	98.043045	0.0	0	0.0	0.0	0.0	0.0	0.0
0.0	0.0	100.0	100.0	2	0.0	0.0	-0.005	1.0	98.954414	0.0	0	0.0	0.0	0.0	0.0	0.0
0.0	0.0	100.0	100.0	2	0.0	0.0	-0.003	1.0	98.954414	0.0	0	0.0	0.0	0.0	0.0	0.0
0.0	0.0	100.0	100.0	2	0.0	0.0	-0.002	1.0	98.62375	0.0	0	0.0	0.0	0.0	0.0	0.0
0.0	0.0	100.0	100.0	2	0.0	0.0	0.0	1.0	97.68443	0.0	0	0.0	0.0	0.0	0.0	0.0
0.0	0.0	100.0	100.0	2	0.0	0.0	0.0	1.0	97.68443	0.0	0	0.0	0.0	0.0	0.0	0.0
0.0	0.0	100.0	100.0	2	0.0	0.0	0.002	1.0	97.296265	0.0	0	0.0	0.0	0.0	0.0	0.0
0.0	0.0	100.0	100.0	2	0.0	0.0	0.004	1.0	96.93229	0.0	0	0.0	0.0	0.0	0.0	0.0
0.0	0.0	100.0	100.0	2	0.0	0.0	0.006	1.0	96.93229	0.0	0	0.0	0.0	0.0	0.0	0.0
0.0	0.0	100.0	100.0	2	0.0	0.0	0.007	1.0	96.99191	0.0	0	0.0	0.0	0.0	0.0	0.0
0.0	0.0	100.0	100.0	2	0.0	0.0	0.009	1.0	96.99191	0.0	0	0.0	0.0	0.0	0.0	0.0
0.0	0.0	100.0	100.0	2	0.0	0.0	0.011	1.0	96.15652	0.0	0	0.0	0.0	0.0	0.0	0.0
0.0	0.0	100.0	100.0	2	0.0	0.0	0.013	1.0	96.99924	0.0	0	0.0	0.0	0.0	0.0	0.0
0.0	0.0	100.0	100.0	2	0.0	0.0	0.015	1.0	96.99924	0.0	0	0.0	0.0	0.0	0.0	0.0
0.0	0.0	100.0	100.0	2	0.0	0.0	0.016	1.0	97.69921	0.0	0	0.0	0.0	0.0	0.0	0.0
0.0	0.0	100.0	100.0	2	0.0	0.0	0.019	1.0	98.023895	0.0	0	0.0	0.0	0.0	0.0	0.0
0.0	0.0	100.0	100.0	2	0.0	0.0	0.02	1.0	98.023895	0.0	0	0.0	0.0	0.0	0.0	0.0
0.0	0.0	100.0	100.0	2	0.0	0.0	0.022	1.0	98.285805	0.0	0	0.0	0.0	0.0	0.0	0.0
0.0	0.0	100.0	100.0	2	0.0	0.0	0.025	1.0	98.285805	0.0	0	0.0	0.0	0.0	0.0	0.0
0.0	0.0	100.0	100.0	2	0.0	0.0	0.026	1.0	98.68348	0.0	0	0.0	0.0	0.0	0.0	0.0
0.0	0.0	100.0	100.0	2	0.0	0.0	0.028	1.0	98.800735	0.0	0	0.0	0.0	0.0	0.0	0.0
0.0	0.0	100.0	100.0	2	0.0	0.0	0.03	1.0	98.800735	0.0	0	0.0	0.0	0.0	0.0	0.0
0.0	0.0	100.0	100.0	2	0.0	0.0	0.032	1.0	99.46739	0.0	0	0.0	0.0	0.0	0.0	0.0
0.0	0.0	100.0	100.0	2	0.0	0.0	0.034	1.0	98.53131	0.0	0	0.0	0.0	0.0	0.0	0.0
0.0	0.0	100.0	100.0	2	0.0	0.0	0.036	1.0	98.53131	0.0	0	0.0	0.0	0.0	0.0	0.0
0.0	0.0	100.0	100.0	2	0.0	0.0	0.037	1.0	97.82731	0.0	0	0.0	0.0	0.0	0.0	0.0
0.0	0.0	100.0	100.0	2	0.0	0.0	0.039	1.0	97.82731	0.0	0	0.0	0.0	0.0	0.0	0.0
0.0	0.0	100.0	100.0	2	0.0	0.0	0.041	1.0	97.80161	0.0	0	0.0	0.0	0.0	0.0	0.0
0.0	0.0	100.0	100.0	2	0.0	0.0	0.043	1.0	96.96919	0.0	0	0.0	0.0	0.0	0.0	0.0
0.0	0.0	100.0	100.0	2	0.0	0.0	0.045	1.0	96.96919	0.0	0	0.0	0.0	0.0	0.0	0.0
0.0	0.0	100.0	100.0	2	0.0	0.0	0.046	1.0	97.7604	0.0	0	0.0	0.0	0.0	0.0	0.0
0.0	0.0	100.0	100.0	2	0.0	0.0	0.048	1.0	96.75107	0.0	0	0.0	0.0	0.0	0.0	0.0
0.0	0.0	100.0	100.0	2	0.0	0.0	0.05	1.0	96.75107	0.0	0	0.0	0.0	0.0	0.0	0.0
0.0	0.0	100.0	100.0	2	0.0	0.0	0.051	1.0	98.4606	0.0	0	0.0	0.0	0.0	0.0	0.0
0.0	0.0	100.0	100.0	2	0.0	0.0	0.053	1.0	98.4606	0.0	0	0.0	0.0	0.0	0.0	0.0
0.0	0.0	100.0	100.0	2	0.0	0.0	0.054	1.0	97.58343	0.0	0	0.0	0.0	0.0	0.0	0.0
0.0	0.0	100.0	100.0	2	0.0	0.0	0.056	1.0	99.35935	0.0	0	0.0	0.0	0.0	0.0	0.0
0.0	0.0	100.0	100.0	2	0.0	0.0	0.058	1.0	99.35935	0.0	0	0.0	0.0	0.0	0.0	0.0
0.0	0.0	100.0	100.0	2	0.0	0.0	0.059	1.0	98.566345	0.0	0	0.0	0.0	0.0	0.0	0.0
0.0	0.0	100.0	100.0	2	0.0	0.0	0.061	1.0	98.76523	0.0	0	0.0	0.0	0.0	0.0	0.0
0.0	0.0	100.0	100.0	2	0.0	0.0	0.063	1.0	98.76523	0.0	0	0.0	0.0	0.0	0.0	0.0
0.0	0.0	100.0	100.0	2	0.0	0.0	0.064	1.0	98.87723	0.0	0	0.0	0.0	0.0	0.0	0.0
0.0	0.0	100.0	100.0	2	0.0	0.0	0.066	1.0	98.51388	0.0	0	0.0	0.0	0.0	0.0	0.0
0.0	0.0	100.0	100.0	2	0.0	0.0	0.067	1.0	98.52143	0.0	0	0.0	0.0	0.0	0.0	0.0
0.0	0.0	100.0	100.0	2	0.0	0.0	0.069	1.0	98.8272	0.0	0	0.0	0.0	0.0	0.0	0.0
0.0	0.0	100.0	100.0	2	0.0	0.0	0.07	1.0	98.8272	0.0	0	0.0	0.0	0.0	0.0	0.0
0.0	0.0	100.0	100.0	2	0.0	0.0	0.072	1.0	99.51019	0.0	0	0.0	0.0	0.0	0.0	0.0
0.0	0.0	100.0	100.0	2	0.0	0.0	0.074	1.0	98.94817	0.0	0	0.0	0.0	0.0	0.0	0.0
0.0	0.0	100.0	100.0	2	0.0	0.0	0.075	1.0	97.57883	0.0	0	0.0	0.0	0.0	0.0	0.0
0.0	0.0	100.0	100.0	2	0.0	0.0	0.077	1.0	97.28846	0.0	0	0.0	0.0	0.0	0.0	0.0
0.0	0.0	100.0	100.0	2	0.0	0.0	0.079	1.0	97.28846	0.0	0	0.0	0.0	0.0	0.0	0.0
0.0	0.0	100.0	100.0	2	0.0	0.0	0.081	1.0	97.392105	0.0	0	0.0	0.0	0.0	0.0	0.0
0.0	0.0	100.0	100.0	2	0.0	0.0	0.082	1.0	97.86349	0.0	0	0.0	0.0	0.0	0.0	0.0
0.0	0.0	100.0	100.0	2	0.0	0.0	0.084	1.0	97.86349	0.0	0	0.0	0.0	0.0	0.0	0.0
0.0	0.0	100.0	100.0	2	0.0	0.0	0.086	1.0	98.246315	0.0	0	0.0	0.0	0.0	0.0	0.0
0.0	0.0	100.0	100.0	2	0.0	0.0	0.087	1.0	98.00865	0.0	0	0.0	0.0	0.0	0.0	0.0
0.0	0.0	100.0	100.0	2	0.0	0.0	0.089	1.0	98.00865	0.0	0	0.0	0.0	0.0	0.0	0.0
0.0	0.0	100.0	100.0	2	0.0	0.0	0.091	1.0	97.10584	0.0	0	0.0	0.0	0.0	0.0	0.0
0.0	0.0	100.0	100.0	2	0.0	0.0	0.092	1.0	97.10584	0.0	0	0.0	0.0	0.0	0.0	0.0
0.0	0.0	100.0	100.0	2	0.0	0.0	0.094	1.0	97.06788	0.0	0	0.0	0.0	0.0	0.0	0.0
0.0	0.0	100.0	100.0	2	0.0	0.0	0.096	1.0	96.89433	0.0	0	0.0	0.0	0.0	0.0	0.0
0.0	0.0	100.0	100.0	2	0.0	0.0	0.097	1.0	96.89433	0.0	0	0.0	0.0	0.0	0.0	0.0
0.0	0.0	100.0	100.0	2	0.0	0.0	0.099	1.0	98.1862	0.0	0	0.0	0.0	0.0	0.0	0.0
0.0	0.0	100.0	100.0	2	0.0	0.0	0.1	1.0	97.640724	0.0	0	0.0	0.0	0.0	0.0	0.0
0.0	0.0	100.0	100.0	2	0.0	0.0	0.102	1.0	97.640724	0.0	0	0.0	0.0	0.0	0.0	0.0
0.0	0.0	100.0	100.0	2	0.0	0.0	0.104	1.0	98.33488	0.0	0	0.0	0.0	0.0	0.0	0.0
0.0	0.0	100.0	100.0	2	0.0	0.0	0.105	1.0	98.33488	0.0	0	0.0	0.0	0.0	0.0	0.0
0.0	0.0	100.0	100.0	2	0.0	0.0	0.107	1.0	98.53843	0.0	0	0.0	0.0	0.0	0.0	0.0
0.0	0.0	100.0	100.0	2	0.0	0.0	0.108	1.0	99.48814	0.0	0	0.0	0.0	0.0	0.0	0.0
0.0	0.0	100.0	100.0	2	0.0	0.0	0.11	1.0	99.48814	0.0	0	0.0	0.0	0.0	0.0	0.0
0.0	0.0	100.0	100.0	2	0.0	0.0	0.111	1.0	98.60598	0.0	0	0.0	0.0	0.0	0.0	0.0
0.0	0.0	100.0	100.0	2	0.0	0.0	0.113	1.0	98.83951	0.0	0	0.0	0.0	0.0	0.0	0.0
0.0	0.0	100.0	100.0	2	0.0	0.0	0.114	1.0	98.83951	0.0	0	0.0	0.0	0.0	0.0	0.0
0.0	0.0	100.0	100.0	2	0.0	0.0	0.116	1.0	98.11211	0.0	0	0.0	0.0	0.0	0.0	0.0
0.0	0.0	100.0	100.0	2	0.0	0.0	0.117	1.0	98.11211	0.0	0	0.0	0.0	0.0	0.0	0.0
0.0	0.0	100.0	100.0	2	0.0	0.0	0.118	1.0	97.98657	0.0	0	0.0	0.0	0.0	0.0	0.0
0.0	0.0	100.0	100.0	2	0.0	0.0	0.12	1.0	97.71003	0.0	0	0.0	0.0	0.0	0.0	0.0
0.0	0.0	100.0	100.0	2	0.0	0.0	0.121	1.0	97.71003	0.0	0	0.0	0.0	0.0	0.0	0.0
0.0	0.0	100.0	100.0	2	0.0	0.0	0.122	1.0	98.17375	0.0	0	0.0	0.0	0.0	0.0	0.0
0.0	0.0	100.0	100.0	2	0.0	0.0	0.123	1.0	98.29979	0.0	0	0.0	0.0	0.0	0.0	0.0
0.0	0.0	100.0	100.0	2	0.0	0.0	0.124	1.0	98.29979	0.0	0	0.0	0.0	0.0	0.0	0.0
0.0	0.0	100.0	100.0	2	0.0	0.0	0.125	1.0	99.25603	0.0	0	0.0	0.0	0.0	0.0	0.0
0.0	0.0	100.0	100.0	2	0.0	0.0	0.127	1.0	99.25603	0.0	0	0.0	0.0	0.0	0.0	0.0
0.0	0.0	100.0	100.0	2	0.0	0.0	0.128	1.0	98.410355	0.0	0	0.0	0.0	0.0	0.0	0.0
0.0	0.0	100.0	100.0	2	0.0	0.0	0.128	1.0	97.71101	0.0	0	0.0	0.0	0.0	0.0	0.0
0.0	0.0	100.0	100.0	2	0.0	0.0	0.129	1.0	97.576996	0.0	0	0.0	0.0	0.0	0.0	0.0
0.0	0.0	100.0	100.0	2	0.0	0.0	0.13	1.0	97.90606	0.0	0	0.0	0.0	0.0	0.0	0.0
0.0	0.0	100.0	100.0	2	0.0	0.0	0.132	1.0	97.19439	0.0	0	0.0	0.0	0.0	0.0	0.0
0.0	0.0	100.0	100.0	2	0.0	0.0	0.133	1.0	97.19439	0.0	0	0.0	0.0	0.0	0.0	0.0
0.0	0.0	100.0	100.0	2	0.0	0.0	0.133	1.0	97.971146	0.0	0	0.0	0.0	0.0	0.0	0.0
0.0	0.0	100.0	100.0	2	0.0	0.0	0.134	1.0	97.971146	0.0	0	0.0	0.0	0.0	0.0	0.0
0.0	0.0	100.0	100.0	2	0.0	0.0	0.135	1.0	98.354256	0.0	0	0.0	0.0	0.0	0.0	0.0
0.0	0.0	100.0	100.0	2	0.0	0.0	0.136	1.0	97.79892	0.0	0	0.0	0.0	0.0	0.0	0.0
0.0	0.0	100.0	100.0	2	0.0	0.0	0.137	1.0	97.79892	0.0	0	0.0	0.0	0.0	0.0	0.0
0.0	0.0	100.0	100.0	2	0.0	0.0	0.138	1.0	96.81922	0.0	0	0.0	0.0	0.0	0.0	0.0
0.0	0.0	100.0	100.0	2	0.0	0.0	0.139	1.0	96.81922	0.0	0	0.0	0.0	0.0	0.0	0.0
0.0	0.0	100.0	100.0	2	0.0	0.0	0.139	1.0	97.80673	0.0	0	0.0	0.0	0.0	0.0	0.0
0.0	0.0	100.0	100.0	2	0.0	0.0	0.14	1.0	98.14897	0.0	0	0.0	0.0	0.0	0.0	0.0
0.0	0.0	100.0	100.0	2	0.0	0.0	0.141	1.0	98.14897	0.0	0	0.0	0.0	0.0	0.0	0.0
0.0	0.0	100.0	100.0	2	0.0	0.0	0.142	1.0	98.23981	0.0	0	0.0	0.0	0.0	0.0	0.0
0.0	0.0	100.0	100.0	2	0.0	0.0	0.142	1.0	97.58888	0.0	0	0.0	0.0	0.0	0.0	0.0
0.0	0.0	100.0	100.0	2	0.0	0.0	0.143	1.0	97.58888	0.0	0	0.0	0.0	0.0	0.0	0.0
0.0	0.0	100.0	100.0	2	0.0	0.0	0.144	1.0	96.70798	0.0	0	0.0	0.0	0.0	0.0	0.0
0.0	0.0	100.0	100.0	2	0.0	0.0	0.145	1.0	96.70798	0.0	0	0.0	0.0	0.0	0.0	0.0
0.0	0.0	100.0	100.0	2	0.0	0.0	0.146	1.0	97.47954	0.0	0	0.0	0.0	0.0	0.0	0.0
0.0	0.0	100.0	100.0	2	0.0	0.0	0.146	1.0	97.29252	0.0	0	0.0	0.0	0.0	0.0	0.0
0.0	0.0	100.0	100.0	2	0.0	0.0	0.147	1.0	97.29252	0.0	0	0.0	0.0	0.0	0.0	0.0
0.0	0.0	100.0	100.0	2	0.0	0.0	0.148	1.0	97.029144	0.0	0	0.0	0.0	0.0	0.0	0.0
0.0	0.0	100.0	100.0	2	0.0	0.0	0.149	1.0	97.37492	0.0	0	0.0	0.0	0.0	0.0	0.0
0.0	0.0	100.0	100.0	2	0.0	0.0	0.149	1.0	97.37492	0.0	0	0.0	0.0	0.0	0.0	0.0
0.0	0.0	100.0	100.0	2	0.0	0.0	0.15	1.0	97.09445	0.0	0	0.0	0.0	0.0	0.0	0.0
0.0	0.0	100.0	100.0	2	0.0	0.0	0.151	1.0	97.48858	0.0	0	0.0	0.0	0.0	0.0	0.0
0.0	0.0	100.0	100.0	2	0.0	0.0	0.152	1.0	97.67694	0.0	0	0.0	0.0	0.0	0.0	0.0
0.0	0.0	100.0	100.0	2	0.0	0.0	0.152	1.0	97.99725	0.0	0	0.0	0.0	0.0	0.0	0.0
0.0	0.0	100.0	100.0	2	0.0	0.0	0.153	1.0	97.99725	0.0	0	0.0	0.0	0.0	0.0	0.0
0.0	0.0	100.0	100.0	2	0.0	0.0	0.154	1.0	98.26345	0.0	0	0.0	0.0	0.0	0.0	0.0
0.0	0.0	100.0	100.0	2	0.0	0.0	0.154	1.0	98.42957	0.0	0	0.0	0.0	0.0	0.0	0.0
0.0	0.0	100.0	100.0	2	0.0	0.0	0.155	1.0	98.42957	0.0	0	0.0	0.0	0.0	0.0	0.0
0.0	0.0	100.0	100.0	2	0.0	0.0	0.156	1.0	99.329155	0.0	0	0.0	0.0	0.0	0.0	0.0
0.0	0.0	100.0	100.0	2	0.0	0.0	0.157	1.0	98.83363	0.0	0	0.0	0.0	0.0	0.0	0.0
0.0	0.0	100.0	100.0	2	0.0	0.0	0.157	1.0	98.82669	0.0	0	0.0	0.0	0.0	0.0	0.0
0.0	0.0	100.0	100.0	2	0.0	0.0	0.158	1.0	99.2228	0.0	0	0.0	0.0	0.0	0.0	0.0
0.0	0.0	100.0	100.0	2	0.0	0.0	0.159	1.0	99.2228	0.0	0	0.0	0.0	0.0	0.0	0.0
0.0	0.0	100.0	100.0	2	0.0	0.0	0.159	1.0	99.85316	0.0	0	0.0	0.0	0.0	0.0	0.0
0.0	0.0	100.0	100.0	2	0.0	0.0	0.16	1.0	100.27016	0.0	0	0.0	0.0	0.0	0.0	0.0
0.0	0.0	100.0	100.0	2	0.0	0.0	0.161	1.0	100.27016	0.0	0	0.0	0.0	0.0	0.0	0.0
0.0	0.0	100.0	100.0	2	0.0	0.0	0.161	1.0	100.28831	0.0	0	0.0	0.0	0.0	0.0	0.0
0.0	0.0	100.0	100.0	2	0.0	0.0	0.162	1.0	99.748405	0.0	0	0.0	0.0	0.0	0.0	0.0
0.0	0.0	100.0	100.0	2	0.0	0.0	0.163	1.0	99.73364	0.0	0	0.0	0.0	0.0	0.0	0.0
0.0	0.0	100.0	100.0	2	0.0	0.0	0.164	1.0	99.336235	0.0	0	0.0	0.0	0.0	0.0	0.0
0.0	0.0	100.0	100.0	2	0.0	0.0	0.164	1.0	99.336235	0.0	0	0.0	0.0	0.0	0.0	0.0
0.0	0.0	100.0	100.0	2	0.0	0.0	0.165	1.0	98.50436	0.0	0	0.0	0.0	0.0	0.0	0.0
0.0	0.0	100.0	100.0	2	0.0	0.0	0.166	1.0	97.565216	0.0	0	0.0	0.0	0.0	0.0	0.0
0.0	0.0	100.0	100.0	2	0.0	0.0	0.166	1.0	97.565216	0.0	0	0.0	0.0	0.0	0.0	0.0
0.0	0.0	100.0	100.0	2	0.0	0.0	0.167	1.0	99.679146	0.0	0	0.0	0.0	0.0	0.0	0.0
0.0	0.0	100.0	100.0	2	0.0	0.0	0.168	1.0	99.679146	0.0	0	0.0	0.0	0.0	0.0	0.0
0.0	0.0	100.0	100.0	2	0.0	0.0	0.169	1.0	99.74727	0.0	0	0.0	0.0	0.0	0.0	0.0
0.0	0.0	100.0	100.0	2	0.0	0.0	0.169	1.0	99.645035	0.0	0	0.0	0.0	0.0	0.0	0.0
0.0	0.0	100.0	100.0	2	0.0	0.0	0.17	1.0	99.645035	0.0	0	0.0	0.0	0.0	0.0	0.0
0.0	0.0	100.0	100.0	2	0.0	0.0	0.17	1.0	100.14635	0.0	0	0.0	0.0	0.0	0.0	0.0
0.0	0.0	100.0	100.0	2	0.0	0.0	0.171	1.0	99.30669	0.0	0	0.0	0.0	0.0	0.0	0.0
0.0	0.0	100.0	100.0	2	0.0	0.0	0.172	1.0	99.30669	0.0	0	0.0	0.0	0.0	0.0	0.0
0.0	0.0	100.0	100.0	2	0.0	0.0	0.172	1.0	100.0538	0.0	0	0.0	0.0	0.0	0.0	0.0
0.0	0.0	100.0	100.0	2	0.0	0.0	0.173	1.0	100.0538	0.0	0	0.0	0.0	0.0	0.0	0.0
0.0	0.0	100.0	100.0	2	0.0	0.0	0.174	1.0	98.22367	0.0	0	0.0	0.0	0.0	0.0	0.0
0.0	0.0	100.0	100.0	2	0.0	0.0	0.174	1.0	98.284164	0.0	0	0.0	0.0	0.0	0.0	0.0
0.0	0.0	100.0	100.0	2	0.0	0.0	0.175	1.0	98.284164	0.0	0	0.0	0.0	0.0	0.0	0.0
0.0	0.0	100.0	100.0	2	0.0	0.0	0.176	1.0	97.84437	0.0	0	0.0	0.0	0.0	0.0	0.0
0.0	0.0	100.0	100.0	2	0.0	0.0	0.176	1.0	96.951065	0.0	0	0.0	0.0	0.0	0.0	0.0
0.0	0.0	100.0	100.0	2	0.0	0.0	0.177	1.0	96.951065	0.0	0	0.0	0.0	0.0	0.0	0.0
0.0	0.0	100.0	100.0	2	0.0	0.0	0.177	1.0	96.42683	0.0	0	0.0	0.0	0.0	0.0	0.0
0.0	0.0	100.0	100.0	2	0.0	0.0	0.178	1.0	96.42683	0.0	0	0.0	0.0	0.0	0.0	0.0
0.0	0.0	100.0	100.0	2	0.0	0.0	0.179	1.0	96.88323	0.0	0	0.0	0.0	0.0	0.0	0.0
0.0	0.0	100.0	100.0	2	0.0	0.0	0.18	1.0	96.94924	0.0	0	0.0	0.0	0.0	0.0	0.0
0.0	0.0	100.0	100.0	2	0.0	0.0	0.18	1.0	96.94924	0.0	0	0.0	0.0	0.0	0.0	0.0
0.0	0.0	100.0	100.0	2	0.0	0.0	0.181	1.0	97.09086	0.0	0	0.0	0.0	0.0	0.0	0.0
0.0	0.0	100.0	100.0	2	0.0	0.0	0.181	1.0	97.45109	0.0	0	0.0	0.0	0.0	0.0	0.0
0.0	0.0	100.0	100.0	2	0.0	0.0	0.182	1.0	97.45109	0.0	0	0.0	0.0	0.0	0.0	0.0
0.0	0.0	100.0	100.0	2	0.0	0.0	0.182	1.0	98.020775	0.0	0	0.0	0.0	0.0	0.0	0.0
0.0	0.0	100.0	100.0	2	0.0	0.0	0.183	1.0	98.020775	0.0	0	0.0	0.0	0.0	0.0	0.0
0.0	0.0	100.0	100.0	2	0.0	0.0	0.183	1.0	98.342896	0.0	0	0.0	0.0	0.0	0.0	0.0
0.0	0.0	100.0	100.0	2	0.0	0.0	0.184	1.0	97.52677	0.0	0	0.0	0.0	0.0	0.0	0.0
0.0	0.0	100.0	100.0	2	0.0	0.0	0.185	1.0	97.52677	0.0	0	0.0	0.0	0.0	0.0	0.0
0.0	0.0	100.0	100.0	2	0.0	0.0	0.185	1.0	98.49257	0.0	0	0.0	0.0	0.0	0.0	0.0
0.0	0.0	100.0	100.0	2	0.0	0.0	0.186	1.0	99.04495	0.0	0	0.0	0.0	0.0	0.0	0.0
0.0	0.0	100.0	100.0	2	0.0	0.0	0.187	1.0	99.04495	0.0	0	0.0	0.0	0.0	0.0	0.0
0.0	0.0	100.0	100.0	2	0.0	0.0	0.187	1.0	100.42302	0.0	0	0.0	0.0	0.0	0.0	0.0
0.0	0.0	100.0	100.0	2	0.0	0.0	0.187	1.0	100.42302	0.0	0	0.0	0.0	0.0	0.0	0.0
0.0	0.0	100.0	100.0	2	0.0	0.0	0.188	1.0	100.56121	0.0	0	0.0	0.0	0.0	0.0	0.0
0.0	0.0	100.0	100.0	2	0.0	0.0	0.188	1.0	99.63099	0.0	0	0.0	0.0	0.0	0.0	0.0
0.0	0.0	100.0	100.0	2	0.0	0.0	0.188	1.0	99.63099	0.0	0	0.0	0.0	0.0	0.0	0.0
0.0	0.0	100.0	100.0	2	0.0	0.0	0.189	1.0	99.17765	0.0	0	0.0	0.0	0.0	0.0	0.0
0.0	0.0	100.0	100.0	2	0.0	0.0	0.189	1.0	98.00701	0.0	0	0.0	0.0	0.0	0.0	0.0
0.0	0.0	100.0	100.0	2	0.0	0.0	0.189	1.0	98.00701	0.0	0	0.0	0.0	0.0	0.0	0.0
0.0	0.0	100.0	100.0	2	0.0	0.0	0.19	1.0	96.91411	0.0	0	0.0	0.0	0.0	0.0	0.0
0.0	0.0	100.0	100.0	2	0.0	0.0	0.19	1.0	96.91411	0.0	0	0.0	0.0	0.0	0.0	0.0
0.0	0.0	100.0	100.0	2	0.0	0.0	0.19	1.0	96.87166	0.0	0	0.0	0.0	0.0	0.0	0.0
0.0	0.0	100.0	100.0	2	0.0	0.0	0.19	1.0	98.17545	0.0	0	0.0	0.0	0.0	0.0	0.0
0.0	0.0	100.0	100.0	2	0.0	0.0	0.19	1.0	98.26482	0.0	0	0.0	0.0	0.0	0.0	0.0
0.0	0.0	100.0	100.0	2	0.0	0.0	0.19	1.0	97.8983	0.0	0	0.0	0.0	0.0	0.0	0.0
0.0	0.0	100.0	100.0	2	0.0	0.0	0.191	1.0	97.7883	0.0	0	0.0	0.0	0.0	0.0	0.0
0.0	0.0	100.0	100.0	2	0.0	0.0	0.191	1.0	97.35857	0.0	0	0.0	0.0	0.0	0.0	0.0
0.0	0.0	100.0	100.0	2	0.0	0.0	0.191	1.0	98.22455	0.0	0	0.0	0.0	0.0	0.0	0.0
0.0	0.0	100.0	100.0	2	0.0	0.0	0.191	1.0	98.22455	0.0	0	0.0	0.0	0.0	0.0	0.0
0.0	0.0	100.0	100.0	2	0.0	0.0	0.19	1.0	98.2685	0.0	0	0.0	0.0	0.0	0.0	0.0
0.0	0.0	100.0	100.0	2	0.0	0.0	0.19	1.0	97.38848	0.0	0	0.0	0.0	8.0	0.0	0.0
0.0	0.0	100.0	100.0	2	0.0	0.0	0.19	1.0	97.38848	0.0	0	0.0	0.0	8.0	0.0	0.0
0.0	0.0	100.0	100.0	2	0.0	0.0	0.19	1.0	96.93517	0.0	0	0.0	0.0	9.0	0.0	0.0
6944.445	500.0	100.0	100.0	2	0.0	0.0	0.19	1.0	97.267624	0.0	0	0.0	0.0	10.0	0.0	0.0
6944.445	500.0	100.0	100.0	2	0.0	0.0	0.189	1.0	97.267624	0.0	0	0.0	0.0	10.0	0.0	0.0
6944.445	500.0	100.0	100.0	2	0.0	0.0	0.189	1.0	98.045204	0.0	0	0.0	0.0	10.0	0.0	0.0
6944.445	500.0	100.0	100.0	2	0.0	0.0	0.189	1.0	98.045204	0.0	0	0.0	0.0	10.0	0.0	0.0
6944.445	500.0	100.0	100.0	2	0.0	0.0	0.188	1.0	98.129585	0.0	0	0.0	0.0	10.0	0.0	0.0
6944.445	500.0	100.0	100.0	2	0.0	0.0	0.188	1.0	98.501686	0.947	0	0.0	0.0	10.0	0.0	0.0
6944.445	500.0	100.0	100.0	2	0.0	0.0	0.188	1.0	98.501686	1.372	0	0.0	0.0	10.0	0.0	0.0
6944.445	500.0	100.0	100.0	2	0.0	0.0	0.187	1.0	99.5074	1.372	0	0.0	0.0	10.0	0.0	0.0
6944.445	500.0	100.0	100.0	2	0.0	0.0	0.187	1.0	99.02254	2.133	0	0.0	0.0	10.0	0.0	0.0
6944.445	500.0	100.0	100.0	2	0.0	0.0	0.186	1.0	99.02254	2.133	0	0.0	0.0	10.0	0.0	0.0
6944.445	500.0	100.0	100.0	2	0.0	0.0	0.186	1.0	99.89401	2.79	0	0.0	0.0	10.0	0.0	0.0
6944.445	500.0	100.0	100.0	2	0.0	0.0	0.185	1.0	99.89401	3.084	0	0.0	0.0	10.0	0.0	0.0
6944.445	500.0	100.0	100.0	2	0.0	0.0	0.185	1.0	99.40043	3.084	0	0.0	0.0	10.0	0.0	0.0
6944.445	500.0	100.0	100.0	2	0.0	0.0	0.184	1.0	99.20243	3.612	0	0.0	0.0	10.0	0.0	0.0
6944.445	500.0	100.0	100.0	2	0.0	0.0	0.184	1.0	99.20243	3.849	0	0.0	0.0	10.0	0.0	0.0
6944.445	500.0	100.0	100.0	2	0.0	0.0	0.183	1.0	98.70805	3.849	0	0.0	0.0	10.0	0.0	0.0
6944.445	500.0	100.0	100.0	2	0.0	0.0	0.183	1.0	98.4037	4.272	0	0.0	0.0	10.0	0.0	0.0
6944.445	500.0	100.0	100.0	2	0.0	0.0	0.182	1.0	98.4037	4.638	0	0.0	0.0	10.0	0.0	0.0
6944.445	500.0	100.0	100.0	2	0.0	0.0	0.181	1.0	98.80673	4.638	0	0.0	0.0	10.0	0.0	0.0
6944.445	500.0	100.0	100.0	2	0.0	0.0	0.181	1.0	98.80673	4.801	0	0.0	0.0	10.0	0.0	0.0
6944.445	500.0	100.0	100.0	2	0.0	0.0	0.18	1.0	98.48313	4.801	0	0.0	0.0	10.0	0.0	0.0
6944.445	500.0	100.0	100.0	2	0.0	0.0	0.18	1.0	98.640366	5.094	0	0.0	0.0	10.0	0.0	0.0
6944.445	500.0	100.0	100.0	2	0.0	0.0	0.179	1.0	98.640366	5.227	0	0.0	0.0	10.0	0.0	0.0
6944.445	500.0	100.0	100.0	2	0.0	0.0	0.178	1.0	98.06685	5.227	0	0.0	0.0	10.0	0.0	0.0
6944.445	500.0	100.0	100.0	2	0.0	0.0	0.178	1.0	97.67033	5.462	0	0.0	0.0	10.0	0.0	0.0
6944.445	500.0	100.0	100.0	2	0.0	0.0	0.177	1.0	97.67033	5.462	0	0.0	0.0	10.0	0.0	0.0
6944.445	500.0	100.0	100.0	2	0.0	0.0	0.176	1.0	97.73277	5.567	0	0.0	0.0	10.0	0.0	0.0
6944.445	500.0	100.0	100.0	2	0.0	0.0	0.176	1.0	97.73277	5.757	0	0.0	0.0	10.0	0.0	0.0
6944.445	500.0	100.0	100.0	2	0.0	0.0	0.175	1.0	98.39267	5.757	0	0.0	0.0	10.0	0.0	0.0
6944.445	500.0	100.0	100.0	2	0.0	0.0	0.174	1.0	98.13474	5.841	0	0.0	0.0	10.0	0.0	0.0
6944.445	500.0	100.0	100.0	2	0.0	0.0	0.173	1.0	98.13474	5.993	0	0.0	0.0	10.0	0.0	0.0
6944.445	500.0	100.0	100.0	2	0.0	0.0	0.173	1.0	97.66844	5.993	0	0.0	0.0	10.0	0.0	0.0
6944.445	500.0	100.0	100.0	2	0.0	0.0	0.172	1.0	96.94136	6.123	0	0.0	0.0	10.0	0.0	0.0
6944.445	500.0	100.0	100.0	2	0.0	0.0	0.171	1.0	96.94136	6.123	0	0.0	0.0	10.0	0.0	0.0
6944.445	500.0	100.0	100.0	2	0.0	0.0	0.17	1.0	97.23027	6.182	0	0.0	0.0	10.0	0.0	0.0
6944.445	500.0	100.0	100.0	2	0.0	0.0	0.169	1.0	97.23027	6.237	0	0.0	0.0	10.0	0.0	0.0
6944.445	500.0	100.0	100.0	2	0.0	0.0	0.168	1.0	97.67229	6.237	0	0.0	0.0	10.0	0.0	0.0
6944.445	500.0	100.0	100.0	2	0.0	0.0	0.167	1.0	97.044304	6.335	0	0.0	0.0	10.0	0.0	0.0
6944.445	500.0	100.0	100.0	2	0.0	0.0	0.166	1.0	97.376175	6.418	0	0.0	0.0	10.0	0.0	0.0
6944.445	500.0	100.0	100.0	2	0.0	0.0	0.165	1.0	97.55916	6.418	0	0.0	0.0	10.0	0.0	0.0
6944.445	500.0	100.0	100.0	2	0.0	0.0	0.164	1.0	99.33472	6.456	0	0.0	0.0	10.0	0.0	0.0
6944.445	500.0	100.0	100.0	2	0.0	0.0	0.163	1.0	99.33472	6.456	0	0.0	0.0	10.0	0.0	0.0
6944.445	500.0	100.0	100.0	2	0.0	0.0	0.162	1.0	97.999	6.524	0	0.0	0.0	10.0	0.0	0.0
6944.445	500.0	100.0	100.0	2	0.0	0.0	0.161	1.0	97.999	6.554	0	0.0	0.0	10.0	0.0	0.0
6944.445	500.0	100.0	100.0	2	0.0	0.0	0.16	1.0	97.75507	6.554	0	0.0	0.0	10.0	0.0	0.0
6944.445	500.0	100.0	100.0	2	0.0	0.0	0.158	1.0	98.320984	6.609	0	0.0	0.0	10.0	0.0	0.0
6944.445	500.0	100.0	100.0	2	0.0	0.0	0.157	1.0	98.320984	6.633	0	0.0	0.0	10.0	0.0	0.0
6944.445	500.0	100.0	100.0	2	0.0	0.0	0.155	1.0	97.78724	6.633	0	0.0	0.0	10.0	0.0	0.0
6944.445	500.0	100.0	100.0	1	0.0	0.0	0.154	1.0	97.05773	6.676	0	0.0	0.0	10.0	0.0	0.0
6944.445	500.0	100.0	100.0	1	0.0	0.0	0.152	1.0	97.05773	6.676	0	0.0	0.0	10.0	0.0	0.0
6944.445	500.0	100.0	100.0	1	0.0	0.0	0.151	1.0	97.53717	6.696	0	0.0	0.0	12.0	0.0	0.0
6944.445	500.0	100.0	100.0	1	0.0	0.0	0.149	1.0	97.53717	6.731	0	0.0	0.0	12.0	0.0	0.0
6944.445	500.0	100.0	100.0	1	0.0	0.0	0.148	1.0	98.24182	6.731	0	0.0	0.0	12.0	0.0	0.0
6944.445	500.0	100.0	100.0	1	0.0	0.0	0.146	1.0	96.99409	6.761	0	0.0	0.0	12.0	0.0	0.0
6944.445	500.0	100.0	100.0	1	0.0	0.0	0.144	1.0	96.99409	6.774	0	0.0	0.0	12.0	0.0	0.0
6944.445	500.0	100.0	100.0	1	0.0	0.0	0.142	1.0	97.352066	6.774	0	0.0	0.0	12.0	0.0	0.0
6944.445	500.0	100.0	100.0	1	0.0	0.0	0.141	1.0	97.120636	6.799	0	0.0	0.0	12.0	0.0	0.0
6944.445	500.0	100.0	100.0	1	0.0	0.0	0.139	1.0	97.120636	6.799	0	0.0	0.0	12.0	0.0	0.0
6944.445	500.0	100.0	100.0	1	0.0	0.0	0.137	1.0	97.37945	6.81	0	0.0	0.0	12.0	0.0	0.0
6944.445	500.0	100.0	100.0	1	0.0	0.0	0.135	1.0	97.37945	6.83	0	0.0	0.0	12.0	0.0	0.0
6944.445	500.0	100.0	100.0	1	0.0	0.0	0.134	1.0	97.790184	6.83	0	0.0	0.0	12.0	0.0	0.0
6944.445	500.0	100.0	100.0	1	0.0	0.0	0.132	1.0	98.487335	6.847	0	0.0	0.0	12.0	0.0	0.0
6944.445	500.0	100.0	100.0	1	0.0	0.0	0.13	1.0	98.487335	6.853	0	0.0	0.0	12.0	0.0	0.0
6944.445	500.0	100.0	100.0	1	0.0	0.0	0.128	1.0	97.55414	6.853	0	0.0	0.0	12.0	0.0	0.0
6944.445	500.0	100.0	100.0	1	0.0	0.0	0.127	1.0	98.261505	6.868	0	0.0	0.0	12.0	0.0	0.0
6944.445	500.0	100.0	100.0	1	0.0	0.0	0.125	1.0	98.32718	6.868	0	0.0	0.0	12.0	0.0	0.0
6944.445	500.0	100.0	100.0	1	0.0	0.0	0.123	1.0	97.63219	6.873	0	0.0	0.0	12.0	0.0	0.0
6944.445	500.0	100.0	100.0	1	0.0	0.0	0.122	1.0	98.16473	6.885	0	0.0	0.0	12.0	0.0	0.0
6944.445	500.0	100.0	100.0	1	0.0	0.0	0.12	1.0	97.59343	6.885	0	0.0	0.0	12.0	0.0	0.0
6944.445	500.0	100.0	100.0	1	0.0	0.0	0.118	1.0	98.393105	6.893	0	0.0	0.0	12.0	0.0	0.0
6944.445	500.0	100.0	100.0	1	0.0	0.0	0.117	1.0	98.393105	6.897	0	0.0	0.0	12.0	0.0	0.0
6944.445	500.0	100.0	100.0	1	0.0	0.0	0.115	1.0	97.865875	6.897	0	0.0	0.0	12.0	0.0	0.0
6944.445	500.0	100.0	100.0	1	0.0	0.0	0.113	1.0	97.865875	6.906	0	0.0	0.0	12.0	0.0	0.0
6944.445	500.0	100.0	100.0	1	0.0	0.0	0.112	1.0	96.8268	6.906	0	0.0	0.0	12.0	0.0	0.0
6944.445	500.0	100.0	100.0	1	0.0	0.0	0.11	1.0	97.27508	6.909	0	0.0	0.0	12.0	0.0	0.0
6944.445	500.0	100.0	100.0	1	0.0	0.0	0.108	1.0	97.27508	6.914	0	0.0	0.0	12.0	0.0	0.0
6944.445	500.0	100.0	100.0	1	0.0	0.0	0.107	1.0	97.821884	6.914	0	0.0	0.0	12.0	0.0	0.0
6944.445	500.0	100.0	100.0	1	0.0	0.0	0.105	1.0	97.73363	6.917	0	0.0	0.0	12.0	0.0	0.0
6944.445	500.0	100.0	100.0	1	0.0	0.0	0.104	1.0	97.93345	6.923	0	0.0	0.0	12.0	0.0	0.0
6944.445	500.0	100.0	100.0	1	0.0	0.0	0.102	1.0	98.298225	6.923	0	0.0	0.0	12.0	0.0	0.0
6944.445	500.0	100.0	100.0	1	0.0	0.0	0.101	1.0	98.298225	6.925	0	0.0	0.0	12.0	0.0	0.0
6944.445	500.0	100.0	100.0	1	0.0	0.0	0.099	1.0	98.88657	6.925	0	0.0	0.0	12.0	0.0	0.0
6944.445	500.0	100.0	100.0	1	0.0	0.0	0.098	1.0	98.45166	6.929	0	0.0	0.0	12.0	0.0	0.0
6944.445	500.0	100.0	100.0	1	0.0	0.0	0.096	1.0	98.45166	6.931	0	0.0	0.0	12.0	0.0	0.0
6944.445	500.0	100.0	100.0	1	0.0	0.0	0.095	1.0	98.43193	6.931	0	0.0	0.0	12.0	0.0	0.0
6944.445	500.0	100.0	100.0	1	0.0	0.0	0.094	1.0	98.444824	6.933	0	0.0	0.0	12.0	0.0	0.0
6944.445	500.0	100.0	100.0	1	0.0	0.0	0.092	1.0	98.444824	6.935	0	0.0	0.0	12.0	0.0	0.0
6944.445	500.0	100.0	100.0	1	0.0	0.0	0.091	1.0	98.61277	6.935	0	0.0	0.0	12.0	0.0	0.0
6944.445	500.0	100.0	100.0	1	0.0	0.0	0.09	1.0	98.61277	6.936	0	0.0	0.0	12.0	0.0	0.0
6944.445	500.0	100.0	100.0	1	0.0	0.0	0.089	1.0	97.843834	6.936	0	0.0	0.0	12.0	0.0	0.0
6944.445	500.0	100.0	100.0	1	0.0	0.0	0.087	1.0	97.20669	6.94	0	0.0	0.0	12.0	0.0	0.0
6944.445	500.0	100.0	100.0	1	0.0	0.0	0.086	1.0	97.20669	6.941	0	0.0	0.0	12.0	0.0	0.0
6944.445	500.0	100.0	100.0	1	0.0	0.0	0.085	1.0	97.02905	6.941	0	0.0	0.0	12.0	0.0	0.0
6944.445	500.0	100.0	100.0	1	0.0	0.0	0.083	1.0	96.77485	6.942	0	0.0	0.0	12.0	0.0	0.0
6944.445	500.0	100.0	100.0	1	0.0	0.0	0.082	1.0	96.77485	6.943	0	0.0	0.0	12.0	0.0	0.0
6944.445	500.0	100.0	100.0	1	0.0	0.0	0.081	1.0	98.6643	6.943	0	0.0	0.0	12.0	0.0	0.0
6944.445	500.0	100.0	100.0	1	0.0	0.0	0.08	1.0	98.6643	6.945	0	0.0	0.0	12.0	0.0	0.0
6944.445	500.0	100.0	100.0	1	0.0	0.0	0.079	1.0	98.80398	6.945	0	0.0	0.0	12.0	0.0	0.0
6944.445	500.0	100.0	100.0	1	0.0	0.0	0.078	1.0	99.23685	6.946	0	0.0	0.0	12.0	0.0	0.0
6944.445	500.0	100.0	100.0	1	0.0	0.0	0.077	1.0	99.23685	6.946	0	0.0	0.0	12.0	0.0	0.0
6944.445	500.0	100.0	100.0	1	0.0	0.0	0.076	1.0	99.760315	6.946	0	0.0	0.0	12.0	0.0	0.0
6944.445	500.0	100.0	100.0	1	0.0	0.0	0.075	1.0	98.24428	6.947	0	0.0	0.0	12.0	0.0	0.0
6944.445	500.0	100.0	100.0	1	0.0	0.0	0.073	1.0	98.24428	6.948	0	0.0	0.0	12.0	0.0	0.0
6944.445	500.0	100.0	100.0	1	0.0	0.0	0.072	1.0	98.38721	6.948	0	0.0	0.0	12.0	0.0	0.0
6944.445	500.0	100.0	100.0	1	0.0	0.0	0.071	1.0	98.38721	6.948	0	0.0	0.0	12.0	0.0	0.0
6944.445	500.0	100.0	100.0	1	0.0	0.0	0.07	1.0	97.87985	6.948	0	0.0	0.0	12.0	0.0	0.0
6944.445	500.0	100.0	100.0	1	0.0	0.0	0.068	1.0	98.4674	6.949	0	0.0	0.0	12.0	0.0	0.0
6944.445	500.0	100.0	100.0	1	0.0	0.0	0.067	1.0	98.4674	6.949	0	0.0	0.0	12.0	0.0	0.0
6944.445	500.0	100.0	100.0	1	0.0	0.0	0.065	1.0	98.48708	6.949	0	0.0	0.0	12.0	0.0	0.0
6944.445	500.0	100.0	100.0	1	0.0	0.0	0.064	1.0	98.79356	6.949	0	0.0	0.0	12.0	0.0	0.0
6944.445	500.0	100.0	100.0	1	0.0	0.0	0.063	1.0	98.79356	6.949	0	0.0	0.0	12.0	0.0	0.0
6944.445	500.0	100.0	100.0	1	0.0	0.0	0.061	1.0	98.937225	6.949	0	0.0	0.0	12.0	0.0	0.0
6944.445	500.0	100.0	100.0	1	0.0	0.0	0.06	1.0	98.89745	6.95	0	0.0	0.0	12.0	0.0	0.0
6944.445	500.0	100.0	100.0	1	0.0	0.0	0.059	1.0	99.682144	6.95	0	0.0	0.0	12.0	0.0	0.0
6944.445	500.0	100.0	100.0	1	0.0	0.0	0.057	1.0	99.45814	6.95	0	0.0	0.0	12.0	0.0	0.0
6944.445	500.0	100.0	100.0	1	0.0	0.0	0.056	1.0	99.45814	6.95	0	0.0	0.0	12.0	0.0	0.0
6944.445	500.0	100.0	100.0	1	0.0	0.0	0.054	1.0	98.63782	6.95	0	0.0	0.0	12.0	0.0	0.0
6944.445	500.0	100.0	100.0	1	0.0	0.0	0.053	1.0	99.01218	6.95	0	0.0	0.0	12.0	0.0	0.0
6944.445	500.0	100.0	100.0	1	0.0	0.0	0.052	1.0	99.01218	6.951	0	0.0	0.0	12.0	0.0	0.0
6944.445	500.0	100.0	100.0	1	0.0	0.0	0.05	1.0	98.22669	6.951	0	0.0	0.0	12.0	0.0	0.0
6944.445	500.0	100.0	100.0	1	0.0	0.0	0.049	1.0	98.22669	6.951	0	0.0	0.0	12.0	0.0	0.0
6944.445	500.0	100.0	100.0	1	0.0	0.0	0.047	1.0	98.32548	6.951	0	0.0	0.0	12.0	0.0	0.0
6944.445	500.0	100.0	100.0	1	0.0	0.0	0.046	1.0	98.478165	6.951	0	0.0	0.0	12.0	0.0	0.0
6944.445	500.0	100.0	100.0	1	0.0	0.0	0.045	1.0	98.478165	6.951	0	0.0	0.0	12.0	0.0	0.0
6944.445	500.0	100.0	100.0	1	0.0	0.0	0.043	1.0	98.28743	6.951	0	0.0	0.0	12.0	0.0	0.0
6944.445	500.0	100.0	100.0	1	0.0	0.0	0.042	1.0	98.27132	6.951	0	0.0	0.0	12.0	0.0	0.0
6944.445	500.0	100.0	100.0	1	0.0	0.0	0.041	1.0	98.27132	6.951	0	0.0	0.0	12.0	0.0	0.0
6944.445	500.0	100.0	100.0	1	0.0	0.0	0.039	1.0	97.31739	6.951	0	0.0	0.0	12.0	0.0	0.0
6944.445	500.0	100.0	100.0	1	0.0	0.0	0.038	1.0	97.31739	6.951	0	0.0	0.0	12.0	0.0	0.0
6944.445	500.0	100.0	100.0	1	0.0	0.0	0.037	1.0	98.74718	6.951	0	0.0	0.0	12.0	0.0	0.0
6944.445	500.0	100.0	100.0	1	0.0	0.0	0.036	1.0	98.91171	6.952	0	0.0	0.0	12.0	0.0	0.0
6944.445	500.0	100.0	100.0	1	0.0	0.0	0.035	1.0	98.91171	6.952	0	0.0	0.0	12.0	0.0	0.0
6944.445	500.0	100.0	100.0	1	0.0	0.0	0.033	1.0	97.89655	6.952	0	0.0	0.0	12.0	0.0	0.0
6944.445	500.0	100.0	100.0	1	0.0	0.0	0.032	1.0	97.555725	6.952	0	0.0	0.0	12.0	0.0	0.0
6944.445	500.0	100.0	100.0	1	0.0	0.0	0.031	1.0	97.555725	6.952	0	0.0	0.0	12.0	0.0	0.0
6944.445	500.0	100.0	100.0	1	0.0	0.0	0.03	1.0	97.48144	6.952	0	0.0	0.0	12.0	0.0	0.0
6944.445	500.0	100.0	100.0	1	0.0	0.0	0.029	1.0	97.48144	6.952	0	0.0	0.0	12.0	0.0	0.0
6944.445	500.0	100.0	100.0	1	0.0	0.0	0.028	1.0	97.19064	6.952	0	0.0	0.0	12.0	0.0	0.0
6944.445	500.0	100.0	100.0	1	0.0	0.0	0.027	1.0	96.7537	6.952	0	0.0	0.0	12.0	0.0	0.0
6944.445	500.0	100.0	100.0	1	0.0	0.0	0.026	1.0	96.7537	6.952	0	0.0	0.0	12.0	0.0	0.0
6944.445	500.0	100.0	100.0	1	0.0	0.0	0.025	1.0	97.26502	6.952	0	0.0	0.0	12.0	0.0	0.0
6944.445	500.0	100.0	100.0	1	0.0	0.0	0.024	1.0	97.68494	6.952	0	0.0	0.0	12.0	0.0	0.0
6944.445	500.0	100.0	100.0	1	0.0	0.0	0.023	1.0	97.68494	6.952	0	0.0	0.0	12.0	0.0	0.0
6944.445	500.0	100.0	100.0	1	0.0	0.0	0.022	1.0	97.92338	6.952	0	0.0	0.0	12.0	0.0	0.0
6944.445	500.0	100.0	100.0	1	0.0	0.0	0.021	1.0	97.92338	6.952	0	0.0	0.0	12.0	0.0	0.0
6944.445	500.0	100.0	100.0	1	0.0	0.0	0.02	1.0	97.99354	6.952	0	0.0	0.0	12.0	0.0	0.0
6944.445	500.0	100.0	100.0	1	0.0	0.0	0.019	1.0	96.65502	6.952	0	0.0	0.0	12.0	0.0	0.0
6944.445	500.0	100.0	100.0	1	0.0	0.0	0.018	1.0	96.65502	6.952	0	0.0	0.0	12.0	0.0	0.0
6944.445	500.0	100.0	100.0	1	0.0	0.0	0.017	1.0	96.29874	6.952	0	0.0	0.0	12.0	0.0	0.0
6944.445	500.0	100.0	100.0	1	0.0	0.0	0.016	1.0	97.150406	6.952	0	0.0	0.0	12.0	0.0	0.0
6944.445	500.0	100.0	100.0	1	0.0	0.0	0.015	1.0	97.150406	6.952	0	0.0	0.0	12.0	0.0	0.0
6944.445	500.0	100.0	100.0	1	0.0	0.0	0.014	1.0	97.5184	6.952	0	0.0	0.0	12.0	0.0	0.0
6944.445	500.0	100.0	100.0	1	0.0	0.0	0.013	1.0	97.74777	6.952	0	0.0	0.0	12.0	0.0	0.0
6944.445	500.0	100.0	100.0	1	0.0	0.0	0.012	1.0	98.036316	6.952	0	0.0	0.0	12.0	0.0	0.0
6944.445	500.0	100.0	100.0	1	0.0	0.0	0.011	1.0	98.44739	6.952	0	0.0	0.0	12.0	0.0	0.0
6944.445	500.0	100.0	100.0	1	0.0	0.0	0.01	1.0	98.44739	6.952	0	0.0	0.0	12.0	0.0	0.0
6944.445	500.0	100.0	100.0	1	0.0	0.0	0.009	1.0	98.95545	6.952	0	0.0	0.0	12.0	0.0	0.0
6944.445	500.0	100.0	100.0	1	0.0	0.0	0.008	1.0	99.07504	6.952	0	0.0	0.0	12.0	0.0	0.0
6944.445	500.0	100.0	100.0	1	0.0	0.0	0.007	1.0	99.07504	6.952	0	0.0	0.0	12.0	0.0	0.0
6944.445	500.0	100.0	100.0	1	0.0	0.0	0.006	1.0	99.944016	6.952	0	0.0	0.0	12.0	0.0	0.0
6944.445	500.0	100.0	100.0	1	0.0	0.0	0.005	1.0	99.944016	6.952	0	0.0	0.0	12.0	0.0	0.0
6944.445	500.0	100.0	100.0	1	0.0	0.0	0.005	1.0	99.53583	6.952	0	0.0	0.0	12.0	0.0	0.0
6944.445	500.0	100.0	100.0	1	0.0	0.0	0.004	1.0	99.61181	6.952	0	0.0	0.0	12.0	0.0	0.0
6944.445	500.0	100.0	100.0	1	0.0	0.0	0.003	1.0	99.61181	6.952	0	0.0	0.0	12.0	0.0	0.0
6944.445	500.0	100.0	100.0	1	0.0	0.0	0.002	1.0	99.67034	6.952	0	0.0	0.0	12.0	0.0	0.0
6944.445	500.0	100.0	100.0	1	0.0	0.0	0.001	1.0	99.4555	6.952	0	0.0	0.0	12.0	0.0	0.0
6944.445	500.0	100.0	100.0	1	0.0	0.0	0.001	1.0	99.4555	6.952	0	0.0	0.0	12.0	0.0	0.0
6944.445	500.0	100.0	100.0	1	0.0	0.0	0.0	1.0	99.619514	6.952	0	0.0	0.0	12.0	0.0	0.0
6944.445	500.0	100.0	100.0	1	0.0	0.0	0.0	1.0	99.96343	6.952	0	0.0	0.0	12.0	0.0	0.0
6944.445	500.0	100.0	100.0	1	0.0	0.0	-0.001	1.0	99.9765	6.952	0	0.0	0.0	12.0	0.0	0.0
6944.445	500.0	100.0	100.0	1	0.0	0.0	-0.002	1.0	99.981224	6.952	0	0.0	0.0	12.0	0.0	0.0
6944.445	500.0	100.0	100.0	1	0.0	0.0	-0.002	1.0	99.981224	6.952	0	0.0	0.0	12.0	0.0	0.0
6944.445	500.0	100.0	100.0	1	0.0	0.0	-0.003	1.0	99.83634	6.952	0	0.0	0.0	12.0	0.0	0.0
6944.445	500.0	100.0	100.0	1	0.0	0.0	-0.004	1.0	100.31083	6.952	0	0.0	0.0	12.0	0.0	0.0
6944.445	500.0	100.0	100.0	1	0.0	0.0	-0.005	1.0	100.31083	6.952	0	0.0	0.0	12.0	0.0	0.0
6944.445	500.0	100.0	100.0	1	0.0	0.0	-0.005	1.0	99.770325	6.952	0	0.0	0.0	12.0	0.0	0.0
6944.445	500.0	100.0	100.0	1	0.0	0.0	-0.006	1.0	99.770325	6.952	0	0.0	0.0	12.0	0.0	0.0
6944.445	500.0	100.0	100.0	1	0.0	0.0	-0.007	1.0	99.557014	6.952	0	0.0	0.0	12.0	0.0	0.0
6944.445	500.0	100.0	100.0	1	0.0	0.0	-0.007	1.0	99.09825	6.952	0	0.0	0.0	12.0	0.0	0.0
6944.445	500.0	100.0	100.0	1	0.0	0.0	-0.008	1.0	99.09825	6.952	0	0.0	0.0	12.0	0.0	0.0
6944.445	500.0	100.0	100.0	1	0.0	0.0	-0.008	1.0	98.31819	6.952	0	0.0	0.0	12.0	0.0	0.0
6944.445	500.0	100.0	100.0	1	0.0	0.0	-0.009	1.0	97.66706	6.952	0	0.0	0.0	13.0	0.0	0.0
6944.445	500.0	100.0	100.0	1	0.0	0.0	-0.009	1.0	97.66706	6.952	0	0.0	0.0	13.0	0.0	0.0
0.0	500.0	100.0	100.0	0	0.0	0.0	-0.01	1.0	97.91565	6.952	0	0.0	1.0	0.0	0.0	0.0
0.0	500.0	100.0	100.0	0	0.0	0.0	-0.01	1.0	97.91565	6.952	0	0.0	1.0	0.0	0.0	0.0
0.0	500.0	100.0	100.0	0	0.0	0.0	-0.01	1.0	97.821075	6.952	0	0.0	1.0	0.0	0.0	0.0
0.0	500.0	100.0	100.0	0	0.0	0.0	-0.011	1.0	97.1301	6.952	0	0.0	1.0	0.0	0.0	0.0
0.0	500.0	100.0	100.0	0	0.0	0.0	-0.011	1.0	97.1301	6.461	0	0.0	1.0	0.0	0.0	0.0
0.0	500.0	100.0	100.0	0	0.0	0.0	-0.011	1.0	97.57467	6.461	0	0.0	1.0	0.0	0.0	0.0
0.0	500.0	100.0	100.0	0	0.0	0.0	-0.012	1.0	96.699936	5.58	0	0.0	1.0	0.0	0.0	0.0
0.0	500.0	100.0	100.0	0	0.0	0.0	-0.012	1.0	96.699936	5.58	0	0.0	1.0	0.0	0.0	0.0
0.0	500.0	100.0	100.0	0	0.0	0.0	-0.013	1.0	98.65138	5.186	0	0.0	1.0	0.0	0.0	0.0
0.0	500.0	100.0	100.0	0	0.0	0.0	-0.013	1.0	98.65138	4.478	0	0.0	1.0	0.0	0.0	0.0
0.0	500.0	100.0	100.0	0	0.0	0.0	-0.014	1.0	98.813095	4.478	0	0.0	1.0	0.0	0.0	0.0
0.0	500.0	100.0	100.0	0	0.0	0.0	-0.014	1.0	98.85347	3.867	0	0.0	1.0	0.0	0.0	0.0
0.0	500.0	100.0	100.0	0	0.0	0.0	-0.015	1.0	98.85347	3.593	0	0.0	1.0	0.0	0.0	0.0
0.0	500.0	100.0	100.0	0	0.0	0.0	-0.015	1.0	99.77315	3.593	0	0.0	1.0	0.0	0.0	0.0
0.0	500.0	100.0	100.0	0	0.0	0.0	-0.016	1.0	98.49336	3.103	0	0.0	1.0	0.0	0.0	0.0
0.0	500.0	100.0	100.0	0	0.0	0.0	-0.016	1.0	98.49336	3.103	0	0.0	1.0	0.0	0.0	0.0
0.0	500.0	100.0	100.0	0	0.0	0.0	-0.017	1.0	97.90398	2.679	0	0.0	1.0	0.0	0.0	0.0
0.0	500.0	100.0	100.0	0	0.0	0.0	-0.017	1.0	97.90398	2.49	0	0.0	1.0	0.0	0.0	0.0
0.0	500.0	100.0	100.0	0	0.0	0.0	-0.018	1.0	97.77558	2.49	0	0.0	1.0	0.0	0.0	0.0
0.0	500.0	100.0	100.0	0	0.0	0.0	-0.018	1.0	98.03311	2.151	0	0.0	1.0	0.0	0.0	0.0
0.0	500.0	100.0	100.0	0	0.0	0.0	-0.019	1.0	98.03311	1.998	0	0.0	1.0	0.0	0.0	0.0
0.0	500.0	100.0	100.0	0	0.0	0.0	-0.019	1.0	98.131676	1.998	0	0.0	1.0	0.0	0.0	0.0
0.0	500.0	100.0	100.0	0	0.0	0.0	-0.02	1.0	97.82529	1.725	0	0.0	1.0	0.0	0.0	0.0
0.0	500.0	100.0	100.0	0	0.0	0.0	-0.02	1.0	97.8864	1.725	0	0.0	1.0	0.0	0.0	0.0
0.0	500.0	100.0	100.0	0	0.0	0.0	-0.02	1.0	97.74165	1.603	0	0.0	1.0	0.0	0.0	0.0
0.0	500.0	100.0	100.0	0	0.0	0.0	-0.02	1.0	97.302826	1.384	0	0.0	1.0	0.0	0.0	0.0
0.0	500.0	100.0	100.0	0	0.0	0.0	-0.02	1.0	98.08978	1.384	0	0.0	1.0	0.0	0.0	0.0
0.0	500.0	100.0	100.0	0	0.0	0.0	-0.021	1.0	98.27575	1.286	0	0.0	1.0	0.0	0.0	0.0
0.0	500.0	100.0	100.0	0	0.0	0.0	-0.02	1.0	98.27575	1.111	0	0.0	1.0	0.0	0.0	0.0
0.0	500.0	100.0	100.0	0	0.0	0.0	-0.02	1.0	98.366615	1.111	0	0.0	1.0	1.0	0.0	0.0
0.0	500.0	100.0	100.0	0	0.0	0.0	-0.02	1.0	98.366615	0.959	0	0.0	1.0	1.0	0.0	0.0
0.0	500.0	100.0	100.0	0	0.0	0.0	-0.02	1.0	97.58359	0.959	1	0.0	1.0	3.0	0.0	0.0
-6944.445	500.0	100.0	100.0	0	0.0	0.0	-0.019	1.0	97.81339	0.891	1	0.0	1.0	3.0	0.0	0.0
-6944.445	500.0	100.0	100.0	0	0.0	0.0	-0.019	1.0	97.946884	0.769	1	0.0	1.0	3.0	0.0	0.0
-6944.445	500.0	100.0	100.0	0	0.0	0.0	-0.019	1.0	97.73175	0.769	1	0.0	1.0	3.0	0.0	0.0
-6944.445	500.0	100.0	100.0	0	0.0	0.0	-0.018	1.0	97.49627	0.715	1	0.0	1.0	3.0	0.0	0.0
-6944.445	500.0	100.0	100.0	0	0.0	0.0	-0.017	1.0	97.49627	0.172	1	0.0	1.0	3.0	0.0	0.0
-6944.445	500.0	100.0	100.0	0	0.0	0.0	-0.017	1.0	97.24827	0.172	1	0.0	1.0	3.0	0.0	0.0
-6944.445	500.0	100.0	100.0	0	0.0	0.0	-0.016	1.0	97.24827	-0.797	1	0.0	1.0	3.0	0.0	0.0
-6944.445	500.0	100.0	100.0	0	0.0	0.0	-0.016	1.0	97.09077	-0.797	1	0.0	1.0	3.0	0.0	0.0
-6944.445	500.0	100.0	100.0	0	0.0	0.0	-0.016	1.0	97.46063	-1.636	1	0.0	1.0	3.0	0.0	0.0
-6944.445	500.0	100.0	100.0	0	0.0	0.0	-0.015	1.0	97.46063	-2.012	1	0.0	1.0	3.0	0.0	0.0
-6944.445	500.0	100.0	100.0	0	0.0	0.0	-0.015	1.0	97.04662	-2.012	1	0.0	1.0	3.0	0.0	0.0
-6944.445	500.0	100.0	100.0	0	0.0	0.0	-0.014	1.0	98.9261	-2.686	1	0.0	1.0	3.0	0.0	0.0
-6944.445	500.0	100.0	100.0	0	0.0	0.0	-0.014	1.0	98.9261	-2.988	1	0.0	1.0	3.0	0.0	0.0
-6944.445	500.0	100.0	100.0	0	0.0	0.0	-0.013	1.0	99.32581	-2.988	1	0.0	1.0	3.0	0.0	0.0
-6944.445	500.0	100.0	100.0	0	0.0	0.0	-0.012	1.0	99.32581	-3.529	1	0.0	1.0	3.0	0.0	0.0
-6944.445	500.0	100.0	100.0	0	0.0	0.0	-0.011	1.0	99.35818	-3.529	1	0.0	1.0	3.0	0.0	0.0
-6944.445	500.0	100.0	100.0	0	0.0	0.0	-0.011	1.0	99.77909	-3.995	1	0.0	1.0	3.0	0.0	0.0
-6944.445	500.0	100.0	100.0	0	0.0	0.0	-0.01	1.0	99.77909	-4.399	1	0.0	1.0	3.0	0.0	0.0
-6944.445	500.0	100.0	100.0	0	0.0	0.0	-0.009	1.0	99.268745	-4.399	1	0.0	1.0	3.0	0.0	0.0
-6944.445	500.0	100.0	100.0	0	0.0	0.0	-0.009	1.0	99.050285	-4.579	1	0.0	1.0	3.0	0.0	0.0
-6944.445	500.0	100.0	100.0	0	0.0	0.0	-0.008	1.0	99.050285	-4.903	1	0.0	1.0	3.0	0.0	0.0
-6944.445	500.0	100.0	100.0	0	0.0	0.0	-0.007	1.0	99.2283	-4.903	1	0.0	1.0	5.0	0.0	0.0
-6944.445	500.0	100.0	100.0	0	0.0	0.0	-0.006	1.0	99.2283	-5.048	1	0.0	1.0	5.0	0.0	0.0
-6944.445	500.0	100.0	100.0	0	0.0	0.0	-0.005	1.0	99.08769	-5.048	1	0.0	1.0	5.0	0.0	0.0
-6944.445	500.0	100.0	100.0	0	0.0	0.0	-0.004	1.0	98.4794	-5.308	1	0.0	1.0	5.0	0.0	0.0
-6944.445	500.0	100.0	100.0	0	0.0	0.0	-0.004	1.0	98.4794	-5.424	1	0.0	1.0	5.0	0.0	0.0
-6944.445	500.0	100.0	100.0	0	0.0	0.0	-0.003	1.0	97.66	-5.424	1	0.0	1.0	5.0	0.0	0.0
-6944.445	500.0	100.0	100.0	0	0.0	0.0	-0.002	1.0	97.943504	-5.632	1	0.0	1.0	5.0	0.0	0.0
-6944.445	500.0	100.0	100.0	0	0.0	0.0	-0.001	1.0	97.943504	-5.726	1	0.0	1.0	5.0	0.0	0.0
-6944.445	500.0	100.0	100.0	0	0.0	0.0	0.0	1.0	98.107475	-5.726	1	0.0	1.0	5.0	0.0	0.0
-6944.445	500.0	100.0	100.0	0	0.0	0.0	0.0	1.0	98.107475	-5.893	1	0.0	1.0	5.0	0.0	0.0
-6944.445	500.0	100.0	100.0	0	0.0	0.0	0.001	1.0	98.85344	-5.893	1	0.0	1.0	5.0	0.0	0.0
-6944.445	500.0	100.0	100.0	0	0.0	0.0	0.002	1.0	98.60066	-6.038	1	0.0	1.0	5.0	0.0	0.0
-6944.445	500.0	100.0	100.0	0	0.0	0.0	0.002	1.0	98.60066	-6.102	1	0.0	1.0	5.0	0.0	0.0
-6944.445	500.0	100.0	100.0	0	0.0	0.0	0.003	1.0	98.12216	-6.102	1	0.0	1.0	5.0	0.0	0.0
-6944.445	500.0	100.0	100.0	0	0.0	0.0	0.004	1.0	97.99746	-6.218	1	0.0	1.0	5.0	0.0	0.0
-6944.445	500.0	100.0	100.0	0	0.0	0.0	0.005	1.0	97.99746	-6.271	1	0.0	1.0	5.0	0.0	0.0
-6944.445	500.0	100.0	100.0	0	0.0	0.0	0.007	1.0	97.818825	-6.271	1	0.0	1.0	5.0	0.0	0.0
-6944.445	500.0	100.0	100.0	0	0.0	0.0	0.007	1.0	97.818825	-6.363	1	0.0	1.0	5.0	0.0	0.0
-6944.445	500.0	100.0	100.0	0	0.0	0.0	0.008	1.0	97.216324	-6.363	1	0.0	1.0	5.0	0.0	0.0
-6944.445	500.0	100.0	100.0	0	0.0	0.0	0.009	1.0	97.053085	-6.405	1	0.0	1.0	5.0	0.0	0.0
-6944.445	500.0	100.0	100.0	0	0.0	0.0	0.01	1.0	97.053085	-6.479	1	0.0	1.0	5.0	0.0	0.0
-6944.445	500.0	100.0	100.0	0	0.0	0.0	0.011	1.0	96.425896	-6.479	1	0.0	1.0	5.0	0.0	0.0
-6944.445	500.0	100.0	100.0	0	0.0	0.0	0.012	1.0	97.02667	-6.544	1	0.0	1.0	5.0	0.0	0.0
-6944.445	500.0	100.0	100.0	0	0.0	0.0	0.013	1.0	97.02667	-6.544	1	0.0	1.0	5.0	0.0	0.0
-6944.445	500.0	100.0	100.0	0	0.0	0.0	0.014	1.0	97.36991	-6.573	1	0.0	1.0	5.0	0.0	0.0
-6944.445	500.0	100.0	100.0	0	0.0	0.0	0.015	1.0	97.36991	-6.626	1	0.0	1.0	5.0	0.0	0.0
-6944.445	500.0	100.0	100.0	0	0.0	0.0	0.016	1.0	97.71309	-6.626	1	0.0	1.0	5.0	0.0	0.0
-6944.445	500.0	100.0	100.0	0	0.0	0.0	0.017	1.0	97.61852	-6.648	1	0.0	1.0	5.0	0.0	0.0
-6944.445	500.0	100.0	100.0	0	0.0	0.0	0.018	1.0	98.825096	-6.689	1	0.0	1.0	5.0	0.0	0.0
-6944.445	500.0	100.0	100.0	0	0.0	0.0	0.019	1.0	97.69059	-6.689	1	0.0	1.0	5.0	0.0	0.0
-6944.445	500.0	100.0	100.0	0	0.0	0.0	0.02	1.0	97.724846	-6.725	1	0.0	1.0	5.0	0.0	0.0
-6944.445	500.0	100.0	100.0	0	0.0	0.0	0.021	1.0	97.71883	-6.725	1	0.0	1.0	5.0	0.0	0.0
-6944.445	500.0	100.0	100.0	1	0.0	0.0	0.022	1.0	98.48693	-6.741	1	0.0	1.0	5.0	0.0	0.0
-6944.445	500.0	100.0	100.0	1	0.0	0.0	0.023	1.0	98.48693	-6.756	1	0.0	1.0	5.0	0.0	0.0
-6944.445	500.0	100.0	100.0	1	0.0	0.0	0.024	1.0	97.824936	-6.756	1	0.0	1.0	5.0	0.0	0.0
-6944.445	500.0	100.0	100.0	1	0.0	0.0	0.026	1.0	98.23892	-6.784	1	0.0	1.0	5.0	0.0	0.0
-6944.445	500.0	100.0	100.0	1	0.0	0.0	0.027	1.0	98.23892	-6.806	1	0.0	1.0	5.0	0.0	0.0
-6944.445	500.0	100.0	100.0	1	0.0	0.0	0.028	1.0	98.6067	-6.806	1	0.0	1.0	5.0	0.0	0.0
-6944.445	500.0	100.0	100.0	1	0.0	0.0	0.029	1.0	98.891685	-6.816	1	0.0	1.0	5.0	0.0	0.0
-6944.445	500.0	100.0	100.0	1	0.0	0.0	0.031	1.0	99.10572	-6.816	1	0.0	1.0	5.0	0.0	0.0
-6944.445	500.0	100.0	100.0	1	0.0	0.0	0.032	1.0	98.9015	-6.835	1	0.0	1.0	5.0	0.0	0.0
-6944.445	500.0	100.0	100.0	1	0.0	0.0	0.033	1.0	98.9015	-6.843	1	0.0	1.0	5.0	0.0	0.0
-6944.445	500.0	100.0	100.0	1	0.0	0.0	0.035	1.0	98.312904	-6.843	1	0.0	1.0	5.0	0.0	0.0
-6944.445	500.0	100.0	100.0	1	0.0	0.0	0.036	1.0	97.92456	-6.858	1	0.0	1.0	5.0	0.0	0.0
-6944.445	500.0	100.0	100.0	1	0.0	0.0	0.038	1.0	97.92456	-6.865	1	0.0	1.0	5.0	0.0	0.0
-6944.445	500.0	100.0	100.0	1	0.0	0.0	0.039	1.0	97.835915	-6.865	1	0.0	1.0	5.0	0.0	0.0
-6944.445	500.0	100.0	100.0	1	0.0	0.0	0.04	1.0	97.121994	-6.877	1	0.0	1.0	5.0	0.0	0.0
-6944.445	500.0	100.0	100.0	1	0.0	0.0	0.042	1.0	97.121994	-6.887	1	0.0	1.0	5.0	0.0	0.0
-6944.445	500.0	100.0	100.0	1	0.0	0.0	0.044	1.0	97.75314	-6.887	1	0.0	1.0	5.0	0.0	0.0
-6944.445	500.0	100.0	100.0	1	0.0	0.0	0.045	1.0	97.75314	-6.892	1	0.0	1.0	5.0	0.0	0.0
-6944.445	500.0	100.0	100.0	1	0.0	0.0	0.046	1.0	97.41979	-6.892	1	0.0	1.0	5.0	0.0	0.0
-6944.445	500.0	100.0	100.0	1	0.0	0.0	0.048	1.0	96.479485	-6.901	1	0.0	1.0	5.0	0.0	0.0
-6944.445	500.0	100.0	100.0	1	0.0	0.0	0.05	1.0	96.479485	-6.904	1	0.0	1.0	5.0	0.0	0.0
-6944.445	500.0	100.0	100.0	1	0.0	0.0	0.051	1.0	97.0406	-6.904	1	0.0	1.0	5.0	0.0	0.0
-6944.445	500.0	100.0	100.0	1	0.0	0.0	0.052	1.0	98.04171	-6.907	1	0.0	1.0	5.0	0.0	0.0
-6944.445	500.0	100.0	100.0	1	0.0	0.0	0.054	1.0	98.04171	-6.907	1	0.0	1.0	5.0	0.0	0.0
-6944.445	500.0	100.0	100.0	1	0.0	0.0	0.056	1.0	97.48177	-6.913	1	0.0	1.0	5.0	0.0	0.0
-6944.445	500.0	100.0	100.0	1	0.0	0.0	0.057	1.0	97.48177	-6.916	1	0.0	1.0	5.0	0.0	0.0
-6944.445	500.0	100.0	100.0	1	0.0	0.0	0.059	1.0	97.15172	-6.916	1	0.0	1.0	5.0	0.0	0.0
-6944.445	500.0	100.0	100.0	1	0.0	0.0	0.06	1.0	96.94201	-6.922	1	0.0	1.0	5.0	0.0	0.0
-6944.445	500.0	100.0	100.0	1	0.0	0.0	0.062	1.0	97.307785	-6.923	1	0.0	1.0	5.0	0.0	0.0
-6944.445	500.0	100.0	100.0	1	0.0	0.0	0.063	1.0	97.771194	-6.923	1	0.0	1.0	5.0	0.0	0.0
-6944.445	500.0	100.0	100.0	1	0.0	0.0	0.065	1.0	97.964485	-6.927	1	0.0	1.0	5.0	0.0	0.0
-6944.445	500.0	100.0	100.0	1	0.0	0.0	0.067	1.0	97.964485	-6.927	1	0.0	1.0	5.0	0.0	0.0
-6944.445	500.0	100.0	100.0	1	0.0	0.0	0.068	1.0	98.66343	-6.931	1	0.0	1.0	5.0	0.0	0.0
-6944.445	500.0	100.0	100.0	1	0.0	0.0	0.07	1.0	98.66343	-6.932	1	0.0	1.0	5.0	0.0	0.0
-6944.445	500.0	100.0	100.0	1	0.0	0.0	0.071	1.0	98.53307	-6.932	1	0.0	1.0	5.0	0.0	0.0
-6944.445	500.0	100.0	100.0	1	0.0	0.0	0.073	1.0	98.810356	-6.935	1	0.0	1.0	5.0	0.0	0.0
-6944.445	500.0	100.0	100.0	1	0.0	0.0	0.074	1.0	98.810356	-6.937	1	0.0	1.0	5.0	0.0	0.0
-6944.445	500.0	100.0	100.0	1	0.0	0.0	0.076	1.0	98.14407	-6.937	1	0.0	1.0	5.0	0.0	0.0
-6944.445	500.0	100.0	100.0	1	0.0	0.0	0.078	1.0	97.86936	-6.938	1	0.0	1.0	5.0	0.0	0.0
-6944.445	500.0	100.0	100.0	1	0.0	0.0	0.079	1.0	97.86936	-6.941	1	0.0	1.0	5.0	0.0	0.0
-6944.445	500.0	100.0	100.0	1	0.0	0.0	0.081	1.0	97.271805	-6.941	1	0.0	1.0	5.0	0.0	0.0
-6944.445	500.0	100.0	100.0	1	0.0	0.0	0.082	1.0	97.271805	-6.942	1	0.0	1.0	5.0	0.0	0.0
-6944.445	500.0	100.0	100.0	1	0.0	0.0	0.084	1.0	97.641846	-6.942	1	0.0	1.0	5.0	0.0	0.0
-6944.445	500.0	100.0	100.0	1	0.0	0.0	0.086	1.0	97.814156	-6.943	1	0.0	1.0	5.0	0.0	0.0
-6944.445	500.0	100.0	100.0	1	0.0	0.0	0.087	1.0	97.814156	-6.943	1	0.0	1.0	5.0	0.0	0.0
-6944.445	500.0	100.0	100.0	1	0.0	0.0	0.089	1.0	98.27695	-6.943	1	0.0	1.0	5.0	0.0	0.0
-6944.445	500.0	100.0	100.0	1	0.0	0.0	0.091	1.0	98.39735	-6.945	1	0.0	1.0	5.0	0.0	0.0
-6944.445	500.0	100.0	100.0	1	0.0	0.0	0.092	1.0	98.39735	-6.946	1	0.0	1.0	5.0	0.0	0.0
-6944.445	500.0	100.0	100.0	1	0.0	0.0	0.094	1.0	98.698364	-6.946	1	0.0	1.0	5.0	0.0	0.0
-6944.445	500.0	100.0	100.0	1	0.0	0.0	0.096	1.0	98.698364	-6.946	1	0.0	1.0	5.0	0.0	0.0
-6944.445	500.0	100.0	100.0	1	0.0	0.0	0.097	1.0	99.53473	-6.946	1	0.0	1.0	5.0	0.0	0.0
-6944.445	500.0	100.0	100.0	1	0.0	0.0	0.099	1.0	99.15308	-6.947	1	0.0	1.0	5.0	0.0	0.0
-6944.445	500.0	100.0	100.0	1	0.0	0.0	0.1	1.0	99.15308	-6.947	1	0.0	1.0	5.0	0.0	0.0
-6944.445	500.0	100.0	100.0	1	0.0	0.0	0.102	1.0	99.313614	-6.947	1	0.0	1.0	5.0	0.0	0.0
-6944.445	500.0	100.0	100.0	1	0.0	0.0	0.104	1.0	98.29867	-6.948	1	0.0	1.0	5.0	0.0	0.0
-6944.445	500.0	100.0	100.0	1	0.0	0.0	0.105	1.0	98.29867	-6.948	1	0.0	1.0	5.0	0.0	0.0
-6944.445	500.0	100.0	100.0	1	0.0	0.0	0.107	1.0	98.44947	-6.949	1	0.0	1.0	5.0	0.0	0.0
-6944.445	500.0	100.0	100.0	1	0.0	0.0	0.108	1.0	98.44947	-6.949	1	0.0	1.0	5.0	0.0	0.0
-6944.445	500.0	100.0	100.0	1	0.0	0.0	0.11	1.0	98.1299	-6.949	1	0.0	1.0	5.0	0.0	0.0
-6944.445	500.0	100.0	100.0	1	0.0	0.0	0.111	1.0	98.367004	-6.949	1	0.0	1.0	5.0	0.0	0.0
-6944.445	500.0	100.0	100.0	1	0.0	0.0	0.113	1.0	98.367004	-6.95	1	0.0	1.0	5.0	0.0	0.0
-6944.445	500.0	100.0	100.0	1	0.0	0.0	0.114	1.0	97.881004	-6.95	1	0.0	1.0	5.0	0.0	0.0
-6944.445	500.0	100.0	100.0	1	0.0	0.0	0.116	1.0	97.750015	-6.95	1	0.0	1.0	5.0	0.0	0.0
-6944.445	500.0	100.0	100.0	1	0.0	0.0	0.117	1.0	97.750015	-6.95	1	0.0	1.0	5.0	0.0	0.0
-6944.445	500.0	100.0	100.0	1	0.0	0.0	0.118	1.0	97.720375	-6.95	1	0.0	1.0	5.0	0.0	0.0
-6944.445	500.0	100.0	100.0	1	0.0	0.0	0.119	1.0	97.720375	-6.95	1	0.0	1.0	5.0	0.0	0.0
-6944.445	500.0	100.0	100.0	1	0.0	0.0	0.121	1.0	97.64158	-6.95	1	0.0	1.0	5.0	0.0	0.0
-6944.445	500.0	100.0	100.0	1	0.0	0.0	0.122	1.0	97.24994	-6.951	1	0.0	1.0	5.0	0.0	0.0
-6944.445	500.0	100.0	100.0	1	0.0	0.0	0.123	1.0	97.24994	-6.951	1	0.0	1.0	5.0	0.0	0.0
-6944.445	500.0	100.0	100.0	1	0.0	0.0	0.124	1.0	96.37196	-6.951	1	0.0	1.0	5.0	0.0	0.0
-6944.445	500.0	100.0	100.0	1	0.0	0.0	0.125	1.0	95.91395	-6.951	1	0.0	1.0	5.0	0.0	0.0
-6944.445	500.0	100.0	100.0	1	0.0	0.0	0.127	1.0	95.91395	-6.951	1	0.0	1.0	5.0	0.0	0.0
-6944.445	500.0	100.0	100.0	1	0.0	0.0	0.127	1.0	95.47345	-6.951	1	0.0	1.0	5.0	0.0	0.0
-6944.445	500.0	100.0	100.0	1	0.0	0.0	0.128	1.0	95.47345	-6.951	1	0.0	1.0	5.0	0.0	0.0
-6944.445	500.0	100.0	100.0	1	0.0	0.0	0.129	1.0	96.32744	-6.951	1	0.0	1.0	5.0	0.0	0.0
-6944.445	500.0	100.0	100.0	1	0.0	0.0	0.13	1.0	97.60129	-6.951	1	0.0	1.0	5.0	0.0	0.0
-6944.445	500.0	100.0	100.0	1	0.0	0.0	0.131	1.0	98.270744	-6.951	1	0.0	1.0	5.0	0.0	0.0
-6944.445	500.0	100.0	100.0	1	0.0	0.0	0.132	1.0	98.18919	-6.951	1	0.0	1.0	5.0	0.0	0.0
-6944.445	500.0	100.0	100.0	1	0.0	0.0	0.133	1.0	98.43768	-6.952	1	0.0	1.0	5.0	0.0	0.0
-6944.445	500.0	100.0	100.0	1	0.0	0.0	0.134	1.0	98.064064	-6.952	1	0.0	1.0	5.0	0.0	0.0
-6944.445	500.0	100.0	100.0	1	0.0	0.0	0.134	1.0	98.54138	-6.952	1	0.0	1.0	5.0	0.0	0.0
-6944.445	500.0	100.0	100.0	1	0.0	0.0	0.135	1.0	98.54138	-6.952	1	0.0	1.0	5.0	0.0	0.0
-6944.445	500.0	100.0	100.0	1	0.0	0.0	0.136	1.0	98.40455	-6.952	1	0.0	1.0	5.0	0.0	0.0
-6944.445	500.0	100.0	100.0	1	0.0	0.0	0.137	1.0	98.77889	-6.952	1	0.0	1.0	5.0	0.0	0.0
-6944.445	500.0	100.0	100.0	1	0.0	0.0	0.138	1.0	98.77889	-6.952	1	0.0	1.0	5.0	0.0	0.0
-6944.445	500.0	100.0	100.0	1	0.0	0.0	0.138	1.0	97.87179	-6.952	1	0.0	1.0	5.0	0.0	0.0
-6944.445	500.0	100.0	100.0	1	0.0	0.0	0.139	1.0	97.68744	-6.952	1	0.0	1.0	5.0	0.0	0.0
-6944.445	500.0	100.0	100.0	1	0.0	0.0	0.14	1.0	97.68744	-6.952	1	0.0	1.0	5.0	0.0	0.0
-6944.445	500.0	100.0	100.0	1	0.0	0.0	0.14	1.0	96.910866	-6.952	1	0.0	1.0	5.0	0.0	0.0
-6944.445	500.0	100.0	100.0	1	0.0	0.0	0.141	1.0	96.910866	-6.952	1	0.0	1.0	5.0	0.0	0.0
-6944.445	500.0	100.0	100.0	1	0.0	0.0	0.142	1.0	97.06555	-6.952	1	0.0	1.0	5.0	0.0	0.0
-6944.445	500.0	100.0	100.0	1	0.0	0.0	0.143	1.0	97.82068	-6.952	1	0.0	1.0	5.0	0.0	0.0
-6944.445	500.0	100.0	100.0	1	0.0	0.0	0.144	1.0	97.82068	-6.952	1	0.0	1.0	5.0	0.0	0.0
-6944.445	500.0	100.0	100.0	1	0.0	0.0	0.145	1.0	97.52654	-6.952	1	0.0	1.0	5.0	0.0	0.0
-6944.445	500.0	100.0	100.0	1	0.0	0.0	0.145	1.0	96.89328	-6.952	1	0.0	1.0	5.0	0.0	0.0
-6944.445	500.0	100.0	100.0	1	0.0	0.0	0.146	1.0	96.79563	-6.952	1	0.0	1.0	5.0	0.0	0.0
-6944.445	500.0	100.0	100.0	1	0.0	0.0	0.147	1.0	96.59939	-6.952	1	0.0	1.0	5.0	0.0	0.0
-6944.445	500.0	100.0	100.0	1	0.0	0.0	0.147	1.0	95.65755	-6.952	1	0.0	1.0	5.0	0.0	0.0
-6944.445	500.0	100.0	100.0	1	0.0	0.0	0.148	1.0	95.97322	-6.952	1	0.0	1.0	5.0	0.0	0.0
-6944.445	500.0	100.0	100.0	1	0.0	0.0	0.149	1.0	96.95132	-6.952	1	0.0	1.0	5.0	0.0	0.0
-6944.445	500.0	100.0	100.0	1	0.0	0.0	0.15	1.0	96.95132	-6.952	1	0.0	1.0	5.0	0.0	0.0
-6944.445	500.0	100.0	100.0	1	0.0	0.0	0.151	1.0	97.19703	-6.952	1	0.0	1.0	5.0	0.0	0.0
-6944.445	500.0	100.0	100.0	1	0.0	0.0	0.152	1.0	97.19703	-6.952	1	0.0	1.0	5.0	0.0	0.0
-6944.445	500.0	100.0	100.0	1	0.0	0.0	0.153	1.0	98.17017	-6.952	1	0.0	1.0	5.0	0.0	0.0
-6944.445	500.0	100.0	100.0	1	0.0	0.0	0.153	1.0	98.00832	-6.952	1	0.0	1.0	6.0	0.0	0.0
-6944.445	500.0	100.0	100.0	1	0.0	0.0	0.154	1.0	98.801926	-6.952	1	0.0	1.0	6.0	0.0	0.0
0.0	500.0	100.0	100.0	0	0.0	0.0	0.155	1.0	98.36827	-6.952	1	1.0	1.0	0.0	0.0	0.0
0.0	500.0	100.0	100.0	0	0.0	0.0	0.156	1.0	99.30521	-6.952	1	1.0	1.0	0.0	0.0	0.0
0.0	500.0	100.0	100.0	0	0.0	0.0	0.157	1.0	99.30521	-6.952	1	1.0	1.0	0.0	0.0	0.0
0.0	500.0	100.0	100.0	0	0.0	0.0	0.158	1.0	98.804565	-6.952	1	1.0	1.0	0.0	0.0	0.0
0.0	500.0	100.0	100.0	0	0.0	0.0	0.159	1.0	98.804565	-6.461	1	1.0	1.0	0.0	0.0	0.0
0.0	500.0	100.0	100.0	0	0.0	0.0	0.16	1.0	99.737625	-6.461	1	1.0	1.0	0.0	0.0	0.0
0.0	500.0	100.0	100.0	0	0.0	0.0	0.161	1.0	99.80977	-5.58	1	1.0	1.0	0.0	0.0	0.0
0.0	500.0	100.0	100.0	0	0.0	0.0	0.163	1.0	99.979355	-4.818	1	1.0	1.0	0.0	0.0	0.0
0.0	500.0	100.0	100.0	0	0.0	0.0	0.164	1.0	98.80354	-4.818	1	1.0	1.0	0.0	0.0	0.0
0.0	500.0	100.0	100.0	0	0.0	0.0	0.165	1.0	98.87782	-4.477	1	1.0	1.0	0.0	0.0	0.0
0.0	500.0	100.0	100.0	0	0.0	0.0	0.166	1.0	98.65478	-3.866	1	1.0	1.0	0.0	0.0	0.0
0.0	500.0	100.0	100.0	0	0.0	0.0	0.167	1.0	98.93383	-3.866	1	1.0	1.0	0.0	0.0	0.0
0.0	500.0	100.0	100.0	0	0.0	0.0	0.169	1.0	98.93383	-3.593	1	1.0	1.0	0.0	0.0	0.0
0.0	500.0	100.0	100.0	0	0.0	0.0	0.17	1.0	99.6658	-3.593	1	1.0	1.0	0.0	0.0	0.0
0.0	500.0	100.0	100.0	0	0.0	0.0	0.171	1.0	98.37269	-3.103	1	1.0	1.0	0.0	0.0	0.0
0.0	500.0	100.0	100.0	0	0.0	0.0	0.172	1.0	98.37269	-2.679	1	1.0	1.0	0.0	0.0	0.0
0.0	500.0	100.0	100.0	0	0.0	0.0	0.173	1.0	98.33965	-2.679	1	1.0	1.0	0.0	0.0	0.0
0.0	500.0	100.0	100.0	0	0.0	0.0	0.175	1.0	98.48946	-2.49	1	1.0	1.0	0.0	0.0	0.0
0.0	500.0	100.0	100.0	0	0.0	0.0	0.176	1.0	98.48946	-2.15	1	1.0	1.0	0.0	0.0	0.0
0.0	500.0	100.0	100.0	0	0.0	0.0	0.176	1.0	98.47267	-2.15	1	1.0	1.0	0.0	0.0	0.0
0.0	500.0	100.0	100.0	0	0.0	0.0	0.177	1.0	98.47267	-1.998	1	1.0	1.0	0.0	0.0	0.0
0.0	500.0	100.0	100.0	0	0.0	0.0	0.178	1.0	99.3251	-1.998	1	1.0	1.0	0.0	0.0	0.0
0.0	500.0	100.0	100.0	0	0.0	0.0	0.179	1.0	98.407715	-1.725	1	1.0	1.0	0.0	0.0	0.0
0.0	500.0	100.0	100.0	0	0.0	0.0	0.18	1.0	98.407715	-1.603	1	1.0	1.0	0.0	0.0	0.0
0.0	500.0	100.0	100.0	0	0.0	0.0	0.181	1.0	97.403534	-1.603	1	1.0	1.0	0.0	0.0	0.0
0.0	500.0	100.0	100.0	0	0.0	0.0	0.182	1.0	97.636734	-1.384	1	1.0	1.0	0.0	0.0	0.0
0.0	500.0	100.0	100.0	0	0.0	0.0	0.182	1.0	97.636734	-1.286	1	1.0	1.0	0.0	0.0	0.0
0.0	500.0	100.0	100.0	0	0.0	0.0	0.183	1.0	97.02374	-1.286	1	1.0	1.0	0.0	0.0	0.0
0.0	500.0	100.0	100.0	0	0.0	0.0	0.184	1.0	97.02374	-1.111	1	1.0	1.0	0.0	0.0	0.0
0.0	500.0	100.0	100.0	0	0.0	0.0	0.184	1.0	96.76431	-1.111	1	1.0	1.0	0.0	0.0	0.0
0.0	500.0	100.0	100.0	0	0.0	0.0	0.185	1.0	97.26244	-0.959	1	1.0	1.0	0.0	0.0	0.0
0.0	500.0	100.0	100.0	0	0.0	0.0	0.185	1.0	97.26244	-0.891	1	1.0	1.0	0.0	0.0	0.0
0.0	500.0	100.0	100.0	0	0.0	0.0	0.185	1.0	97.49955	-0.891	1	1.0	1.0	0.0	0.0	0.0
0.0	500.0	100.0	100.0	0	0.0	0.0	0.185	1.0	96.63154	-0.828	1	1.0	1.0	0.0	0.0	0.0
0.0	500.0	100.0	100.0	0	0.0	0.0	0.185	1.0	96.63154	-0.715	1	1.0	1.0	0.0	0.0	0.0
0.0	500.0	100.0	100.0	0	0.0	0.0	0.185	1.0	97.17096	-0.715	1	1.0	1.0	0.0	0.0	0.0
0.0	500.0	100.0	100.0	0	0.0	0.0	0.185	1.0	97.837395	-0.664	1	1.0	1.0	0.0	0.0	0.0
0.0	500.0	100.0	100.0	0	0.0	0.0	0.185	1.0	97.503136	-0.664	1	1.0	1.0	0.0	0.0	0.0
0.0	500.0	100.0	100.0	0	0.0	0.0	0.184	1.0	97.47058	-0.573	1	1.0	1.0	8.0	0.0	0.0
0.0	500.0	100.0	100.0	0	0.0	0.0	0.184	1.0	96.62481	-0.495	1	1.0	1.0	8.0	0.0	0.0
0.0	500.0	100.0	100.0	0	0.0	0.0	0.183	1.0	96.84233	-0.495	1	1.0	1.0	10.0	0.0	0.0
5555.5557	400.0	100.0	100.0	0	0.0	0.0	0.182	1.0	96.84061	-0.46	1	1.0	1.0	10.0	0.0	0.0
5555.5557	400.0	100.0	100.0	0	0.0	0.0	0.181	1.0	96.84061	-0.397	1	1.0	1.0	10.0	0.0	0.0
5555.5557	400.0	100.0	100.0	0	0.0	0.0	0.181	1.0	99.25172	-0.397	1	1.0	1.0	10.0	0.0	0.0
5555.5557	400.0	100.0	100.0	0	0.0	0.0	0.18	1.0	99.25172	-0.369	1	1.0	1.0	10.0	0.0	0.0
5555.5557	400.0	100.0	100.0	0	0.0	0.0	0.179	1.0	99.35515	-0.369	1	1.0	1.0	10.0	0.0	0.0
5555.5557	400.0	100.0	100.0	0	0.0	0.0	0.178	1.0	99.04754	0.438	1	1.0	1.0	10.0	0.0	0.0
5555.5557	400.0	100.0	100.0	0	0.0	0.0	0.177	1.0	99.04754	1.136	1	1.0	1.0	10.0	0.0	0.0
5555.5557	400.0	100.0	100.0	0	0.0	0.0	0.176	1.0	99.39577	1.136	1	1.0	1.0	10.0	0.0	0.0
5555.5557	400.0	100.0	100.0	0	0.0	0.0	0.175	1.0	98.58219	1.449	1	1.0	1.0	10.0	0.0	0.0
5555.5557	400.0	100.0	100.0	0	0.0	0.0	0.174	1.0	98.58219	2.01	1	1.0	1.0	10.0	0.0	0.0
5555.5557	400.0	100.0	100.0	0	0.0	0.0	0.173	1.0	98.705185	2.01	1	1.0	1.0	10.0	0.0	0.0
5555.5557	400.0	100.0	100.0	0	0.0	0.0	0.172	1.0	98.705185	2.261	1	1.0	1.0	10.0	0.0	0.0
5555.5557	400.0	100.0	100.0	0	0.0	0.0	0.171	1.0	98.5395	2.261	1	1.0	1.0	10.0	0.0	0.0
5555.5557	400.0	100.0	100.0	0	0.0	0.0	0.17	1.0	98.1086	2.711	1	1.0	1.0	10.0	0.0	0.0
5555.5557	400.0	100.0	100.0	0	0.0	0.0	0.169	1.0	98.1086	2.913	1	1.0	1.0	10.0	0.0	0.0
5555.5557	400.0	100.0	100.0	0	0.0	0.0	0.168	1.0	97.76611	2.913	1	1.0	1.0	10.0	0.0	0.0
5555.5557	400.0	100.0	100.0	0	0.0	0.0	0.167	1.0	97.679306	3.275	1	1.0	1.0	10.0	0.0	0.0
5555.5557	400.0	100.0	100.0	0	0.0	0.0	0.166	1.0	97.679306	3.436	1	1.0	1.0	10.0	0.0	0.0
5555.5557	400.0	100.0	100.0	0	0.0	0.0	0.165	1.0	97.650925	3.436	1	1.0	1.0	10.0	0.0	0.0
5555.5557	400.0	100.0	100.0	0	0.0	0.0	0.164	1.0	97.650925	3.727	1	1.0	1.0	10.0	0.0	0.0
5555.5557	400.0	100.0	100.0	0	0.0	0.0	0.163	1.0	97.47751	3.727	1	1.0	1.0	10.0	0.0	0.0
5555.5557	400.0	100.0	100.0	0	0.0	0.0	0.162	1.0	97.62731	3.976	1	1.0	1.0	10.0	0.0	0.0
5555.5557	400.0	100.0	100.0	0	0.0	0.0	0.161	1.0	97.62731	4.088	1	1.0	1.0	10.0	0.0	0.0
5555.5557	400.0	100.0	100.0	0	0.0	0.0	0.161	1.0	98.14216	4.088	1	1.0	1.0	10.0	0.0	0.0
5555.5557	400.0	100.0	100.0	0	0.0	0.0	0.16	1.0	98.44614	4.289	1	1.0	1.0	10.0	0.0	0.0
5555.5557	400.0	100.0	100.0	0	0.0	0.0	0.159	1.0	98.44614	4.38	1	1.0	1.0	10.0	0.0	0.0
5555.5557	400.0	100.0	100.0	0	0.0	0.0	0.157	1.0	98.72773	4.38	1	1.0	1.0	10.0	0.0	0.0
5555.5557	400.0	100.0	100.0	0	0.0	0.0	0.156	1.0	98.72773	4.541	1	1.0	1.0	10.0	0.0	0.0
5555.5557	400.0	100.0	100.0	0	0.0	0.0	0.155	1.0	98.77701	4.541	1	1.0	1.0	10.0	0.0	0.0
5555.5557	400.0	100.0	100.0	0	0.0	0.0	0.154	1.0	98.94391	4.68	1	1.0	1.0	10.0	0.0	0.0
5555.5557	400.0	100.0	100.0	0	0.0	0.0	0.153	1.0	98.94391	4.742	1	1.0	1.0	10.0	0.0	0.0
5555.5557	400.0	100.0	100.0	0	0.0	0.0	0.152	1.0	99.15496	4.742	1	1.0	1.0	12.0	0.0	0.0
5555.5557	400.0	100.0	100.0	0	0.0	0.0	0.151	1.0	100.68801	4.855	1	1.0	1.0	12.0	0.0	0.0
5555.5557	400.0	100.0	100.0	0	0.0	0.0	0.15	1.0	100.68801	4.855	1	1.0	1.0	12.0	0.0	0.0
5555.5557	400.0	100.0	100.0	0	0.0	0.0	0.149	1.0	99.732475	4.904	1	1.0	1.0	12.0	0.0	0.0
5555.5557	400.0	100.0	100.0	0	0.0	0.0	0.148	1.0	99.732475	4.994	1	1.0	1.0	12.0	0.0	0.0
5555.5557	400.0	100.0	100.0	0	0.0	0.0	0.147	1.0	100.634514	4.994	1	1.0	1.0	12.0	0.0	0.0
5555.5557	400.0	100.0	100.0	0	0.0	0.0	0.146	1.0	99.19494	5.072	1	1.0	1.0	12.0	0.0	0.0
5555.5557	400.0	100.0	100.0	0	0.0	0.0	0.145	1.0	99.19494	5.107	1	1.0	1.0	12.0	0.0	0.0
5555.5557	400.0	100.0	100.0	0	0.0	0.0	0.143	1.0	98.95253	5.107	1	1.0	1.0	12.0	0.0	0.0
5555.5557	400.0	100.0	100.0	0	0.0	0.0	0.142	1.0	98.24496	5.169	1	1.0	1.0	12.0	0.0	0.0
5555.5557	400.0	100.0	100.0	0	0.0	0.0	0.141	1.0	98.24496	5.196	1	1.0	1.0	12.0	0.0	0.0
5555.5557	400.0	100.0	100.0	0	0.0	0.0	0.14	1.0	97.73635	5.196	1	1.0	1.0	12.0	0.0	0.0
5555.5557	400.0	100.0	100.0	0	0.0	0.0	0.138	1.0	97.73635	5.246	1	1.0	1.0	12.0	0.0	0.0
5555.5557	400.0	100.0	100.0	0	0.0	0.0	0.137	1.0	98.05502	5.246	1	1.0	1.0	12.0	0.0	0.0
5555.5557	400.0	100.0	100.0	0	0.0	0.0	0.136	1.0	98.82588	5.269	1	1.0	1.0	12.0	0.0	0.0
5555.5557	400.0	100.0	100.0	0	0.0	0.0	0.135	1.0	98.82588	5.309	1	1.0	1.0	12.0	0.0	0.0
5555.5557	400.0	100.0	100.0	0	0.0	0.0	0.133	1.0	98.29179	5.309	1	1.0	1.0	12.0	0.0	0.0
5555.5557	400.0	100.0	100.0	1	0.0	0.0	0.132	1.0	97.31067	5.327	1	1.0	1.0	12.0	0.0	0.0
5555.5557	400.0	100.0	100.0	1	0.0	0.0	0.13	1.0	97.31067	5.358	1	1.0	1.0	12.0	0.0	0.0
5555.5557	400.0	100.0	100.0	1	0.0	0.0	0.129	1.0	96.74772	5.358	1	1.0	1.0	12.0	0.0	0.0
5555.5557	400.0	100.0	100.0	1	0.0	0.0	0.127	1.0	96.74772	5.387	1	1.0	1.0	12.0	0.0	0.0
5555.5557	400.0	100.0	100.0	1	0.0	0.0	0.125	1.0	97.214806	5.387	1	1.0	1.0	12.0	0.0	0.0
5555.5557	400.0	100.0	100.0	1	0.0	0.0	0.124	1.0	97.99882	5.398	1	1.0	1.0	12.0	0.0	0.0
5555.5557	400.0	100.0	100.0	1	0.0	0.0	0.122	1.0	97.99882	5.421	1	1.0	1.0	12.0	0.0	0.0
5555.5557	400.0	100.0	100.0	1	0.0	0.0	0.12	1.0	98.06085	5.421	1	1.0	1.0	12.0	0.0	0.0
5555.5557	400.0	100.0	100.0	1	0.0	0.0	0.119	1.0	97.854546	5.43	1	1.0	1.0	12.0	0.0	0.0
5555.5557	400.0	100.0	100.0	1	0.0	0.0	0.117	1.0	97.854546	5.43	1	1.0	1.0	12.0	0.0	0.0
5555.5557	400.0	100.0	100.0	1	0.0	0.0	0.115	1.0	97.59461	5.449	1	1.0	1.0	12.0	0.0	0.0
5555.5557	400.0	100.0	100.0	1	0.0	0.0	0.113	1.0	97.59461	5.456	1	1.0	1.0	12.0	0.0	0.0
5555.5557	400.0	100.0	100.0	1	0.0	0.0	0.112	1.0	97.10797	5.456	1	1.0	1.0	12.0	0.0	0.0
5555.5557	400.0	100.0	100.0	1	0.0	0.0	0.11	1.0	97.607765	5.471	1	1.0	1.0	12.0	0.0	0.0
5555.5557	400.0	100.0	100.0	1	0.0	0.0	0.108	1.0	97.607765	5.477	1	1.0	1.0	12.0	0.0	0.0
5555.5557	400.0	100.0	100.0	1	0.0	0.0	0.107	1.0	97.88745	5.477	1	1.0	1.0	12.0	0.0	0.0
5555.5557	400.0	100.0	100.0	1	0.0	0.0	0.105	1.0	97.99555	5.488	1	1.0	1.0	12.0	0.0	0.0
5555.5557	400.0	100.0	100.0	1	0.0	0.0	0.103	1.0	97.99555	5.488	1	1.0	1.0	12.0	0.0	0.0
5555.5557	400.0	100.0	100.0	1	0.0	0.0	0.101	1.0	96.96679	5.498	1	1.0	1.0	12.0	0.0	0.0
5555.5557	400.0	100.0	100.0	1	0.0	0.0	0.1	1.0	96.96679	5.504	1	1.0	1.0	12.0	0.0	0.0
5555.5557	400.0	100.0	100.0	1	0.0	0.0	0.098	1.0	96.702286	5.504	1	1.0	1.0	12.0	0.0	0.0
5555.5557	400.0	100.0	100.0	1	0.0	0.0	0.097	1.0	97.120224	5.511	1	1.0	1.0	12.0	0.0	0.0
5555.5557	400.0	100.0	100.0	1	0.0	0.0	0.095	1.0	97.120224	5.514	1	1.0	1.0	12.0	0.0	0.0
5555.5557	400.0	100.0	100.0	1	0.0	0.0	0.093	1.0	96.36178	5.514	1	1.0	1.0	12.0	0.0	0.0
5555.5557	400.0	100.0	100.0	1	0.0	0.0	0.092	1.0	96.01077	5.518	1	1.0	1.0	12.0	0.0	0.0
5555.5557	400.0	100.0	100.0	1	0.0	0.0	0.09	1.0	96.01077	5.518	1	1.0	1.0	12.0	0.0	0.0
5555.5557	400.0	100.0	100.0	1	0.0	0.0	0.089	1.0	94.814606	5.525	1	1.0	1.0	12.0	0.0	0.0
5555.5557	400.0	100.0	100.0	1	0.0	0.0	0.087	1.0	94.814606	5.527	1	1.0	1.0	12.0	0.0	0.0
5555.5557	400.0	100.0	100.0	1	0.0	0.0	0.086	1.0	96.61824	5.527	1	1.0	1.0	12.0	0.0	0.0
5555.5557	400.0	100.0	100.0	1	0.0	0.0	0.084	1.0	97.05102	5.531	1	1.0	1.0	12.0	0.0	0.0
5555.5557	400.0	100.0	100.0	1	0.0	0.0	0.083	1.0	98.00784	5.535	1	1.0	1.0	12.0	0.0	0.0
5555.5557	400.0	100.0	100.0	1	0.0	0.0	0.082	1.0	97.74842	5.535	1	1.0	1.0	12.0	0.0	0.0
5555.5557	400.0	100.0	100.0	1	0.0	0.0	0.081	1.0	98.173164	5.537	1	1.0	1.0	12.0	0.0	0.0
5555.5557	400.0	100.0	100.0	1	0.0	0.0	0.08	1.0	98.173164	5.537	1	1.0	1.0	12.0	0.0	0.0
5555.5557	400.0	100.0	100.0	1	0.0	0.0	0.078	1.0	98.27176	5.541	1	1.0	1.0	12.0	0.0	0.0
5555.5557	400.0	100.0	100.0	1	0.0	0.0	0.077	1.0	98.27176	5.544	1	1.0	1.0	12.0	0.0	0.0
5555.5557	400.0	100.0	100.0	1	0.0	0.0	0.077	1.0	98.84106	5.544	1	1.0	1.0	12.0	0.0	0.0
5555.5557	400.0	100.0	100.0	1	0.0	0.0	0.076	1.0	98.71294	5.546	1	1.0	1.0	12.0	0.0	0.0
5555.5557	400.0	100.0	100.0	1	0.0	0.0	0.074	1.0	98.71294	5.547	1	1.0	1.0	12.0	0.0	0.0
5555.5557	400.0	100.0	100.0	1	0.0	0.0	0.073	1.0	99.240074	5.547	1	1.0	1.0	12.0	0.0	0.0
5555.5557	400.0	100.0	100.0	1	0.0	0.0	0.072	1.0	99.21889	5.548	1	1.0	1.0	12.0	0.0	0.0
5555.5557	400.0	100.0	100.0	1	0.0	0.0	0.071	1.0	99.21889	5.548	1	1.0	1.0	12.0	0.0	0.0
5555.5557	400.0	100.0	100.0	1	0.0	0.0	0.07	1.0	99.19385	5.55	1	1.0	1.0	12.0	0.0	0.0
5555.5557	400.0	100.0	100.0	1	0.0	0.0	0.07	1.0	99.19385	5.551	1	1.0	1.0	12.0	0.0	0.0
5555.5557	400.0	100.0	100.0	1	0.0	0.0	0.068	1.0	99.70725	5.551	1	1.0	1.0	12.0	0.0	0.0
5555.5557	400.0	100.0	100.0	1	0.0	0.0	0.067	1.0	100.18488	5.552	1	1.0	1.0	12.0	0.0	0.0
5555.5557	400.0	100.0	100.0	1	0.0	0.0	0.066	1.0	99.61031	5.553	1	1.0	1.0	12.0	0.0	0.0
5555.5557	400.0	100.0	100.0	1	0.0	0.0	0.066	1.0	100.04785	5.553	1	1.0	1.0	12.0	0.0	0.0
5555.5557	400.0	100.0	100.0	1	0.0	0.0	0.065	1.0	100.22609	5.554	1	1.0	1.0	12.0	0.0	0.0
5555.5557	400.0	100.0	100.0	1	0.0	0.0	0.064	1.0	100.22609	5.554	1	1.0	1.0	12.0	0.0	0.0
5555.5557	400.0	100.0	100.0	1	0.0	0.0	0.063	1.0	99.69868	5.555	1	1.0	1.0	12.0	0.0	0.0
5555.5557	400.0	100.0	100.0	1	0.0	0.0	0.062	1.0	99.69868	5.555	1	1.0	1.0	12.0	0.0	0.0
5555.5557	400.0	100.0	100.0	1	0.0	0.0	0.061	1.0	99.44777	5.555	1	1.0	1.0	12.0	0.0	0.0
5555.5557	400.0	100.0	100.0	1	0.0	0.0	0.06	1.0	99.47655	5.556	1	1.0	1.0	12.0	0.0	0.0
5555.5557	400.0	100.0	100.0	1	0.0	0.0	0.059	1.0	99.47655	5.557	1	1.0	1.0	12.0	0.0	0.0
5555.5557	400.0	100.0	100.0	1	0.0	0.0	0.059	1.0	98.89168	5.557	1	1.0	1.0	12.0	0.0	0.0
5555.5557	400.0	100.0	100.0	1	0.0	0.0	0.058	1.0	98.89168	5.557	1	1.0	1.0	12.0	0.0	0.0
5555.5557	400.0	100.0	100.0	1	0.0	0.0	0.056	1.0	98.773735	5.557	1	1.0	1.0	12.0	0.0	0.0
5555.5557	400.0	100.0	100.0	1	0.0	0.0	0.055	1.0	98.91534	5.559	1	1.0	1.0	12.0	0.0	0.0
5555.5557	400.0	100.0	100.0	1	0.0	0.0	0.054	1.0	98.91534	5.559	1	1.0	1.0	12.0	0.0	0.0
5555.5557	400.0	100.0	100.0	1	0.0	0.0	0.053	1.0	99.41949	5.559	1	1.0	1.0	12.0	0.0	0.0
5555.5557	400.0	100.0	100.0	1	0.0	0.0	0.052	1.0	98.72742	5.559	1	1.0	1.0	12.0	0.0	0.0
5555.5557	400.0	100.0	100.0	1	0.0	0.0	0.051	1.0	98.72742	5.56	1	1.0	1.0	12.0	0.0	0.0
5555.5557	400.0	100.0	100.0	1	0.0	0.0	0.05	1.0	98.098404	5.56	1	1.0	1.0	12.0	0.0	0.0
5555.5557	400.0	100.0	100.0	1	0.0	0.0	0.049	1.0	98.098404	5.56	1	1.0	1.0	12.0	0.0	0.0
5555.5557	400.0	100.0	100.0	1	0.0	0.0	0.048	1.0	98.303856	5.56	1	1.0	1.0	12.0	0.0	0.0
5555.5557	400.0	100.0	100.0	1	0.0	0.0	0.047	1.0	97.39673	5.56	1	1.0	1.0	12.0	0.0	0.0
5555.5557	400.0	100.0	100.0	1	0.0	0.0	0.046	1.0	97.39673	5.56	1	1.0	1.0	12.0	0.0	0.0
5555.5557	400.0	100.0	100.0	1	0.0	0.0	0.045	1.0	97.3925	5.56	1	1.0	1.0	12.0	0.0	0.0
5555.5557	400.0	100.0	100.0	1	0.0	0.0	0.043	1.0	97.444	5.561	1	1.0	1.0	12.0	0.0	0.0
5555.5557	400.0	100.0	100.0	1	0.0	0.0	0.042	1.0	97.444	5.561	1	1.0	1.0	12.0	0.0	0.0
5555.5557	400.0	100.0	100.0	1	0.0	0.0	0.041	1.0	96.91044	5.561	1	1.0	1.0	12.0	0.0	0.0
5555.5557	400.0	100.0	100.0	1	0.0	0.0	0.04	1.0	96.91044	5.561	1	1.0	1.0	12.0	0.0	0.0
5555.5557	400.0	100.0	100.0	1	0.0	0.0	0.039	1.0	96.89745	5.561	1	1.0	1.0	12.0	0.0	0.0
5555.5557	400.0	100.0	100.0	1	0.0	0.0	0.038	1.0	96.73075	5.561	1	1.0	1.0	12.0	0.0	0.0
5555.5557	400.0	100.0	100.0	1	0.0	0.0	0.037	1.0	96.73075	5.561	1	1.0	1.0	12.0	0.0	0.0
5555.5557	400.0	100.0	100.0	1	0.0	0.0	0.036	1.0	97.69315	5.561	1	1.0	1.0	12.0	0.0	0.0
5555.5557	400.0	100.0	100.0	1	0.0	0.0	0.035	1.0	98.00056	5.561	1	1.0	1.0	12.0	0.0	0.0
5555.5557	400.0	100.0	100.0	1	0.0	0.0	0.034	1.0	98.00056	5.562	1	1.0	1.0	12.0	0.0	0.0
5555.5557	400.0	100.0	100.0	1	0.0	0.0	0.033	1.0	98.26197	5.562	1	1.0	1.0	12.0	0.0	0.0
5555.5557	400.0	100.0	100.0	1	0.0	0.0	0.031	1.0	98.26197	5.562	1	1.0	1.0	12.0	0.0	0.0
5555.5557	400.0	100.0	100.0	1	0.0	0.0	0.03	1.0	98.551285	5.562	1	1.0	1.0	12.0	0.0	0.0
5555.5557	400.0	100.0	100.0	1	0.0	0.0	0.029	1.0	98.72618	5.562	1	1.0	1.0	12.0	0.0	0.0
5555.5557	400.0	100.0	100.0	1	0.0	0.0	0.028	1.0	98.72618	5.562	1	1.0	1.0	12.0	0.0	0.0
5555.5557	400.0	100.0	100.0	1	0.0	0.0	0.027	1.0	98.176506	5.562	1	1.0	1.0	12.0	0.0	0.0
5555.5557	400.0	100.0	100.0	1	0.0	0.0	0.026	1.0	97.717896	5.562	1	1.0	1.0	12.0	0.0	0.0
5555.5557	400.0	100.0	100.0	1	0.0	0.0	0.025	1.0	97.55875	5.562	1	1.0	1.0	12.0	0.0	0.0
5555.5557	400.0	100.0	100.0	1	0.0	0.0	0.025	1.0	97.068146	5.562	1	1.0	1.0	12.0	0.0	0.0
5555.5557	400.0	100.0	100.0	1	0.0	0.0	0.024	1.0	97.068146	5.562	1	1.0	1.0	12.0	0.0	0.0
5555.5557	400.0	100.0	100.0	1	0.0	0.0	0.023	1.0	97.85004	5.562	1	1.0	1.0	12.0	0.0	0.0
5555.5557	400.0	100.0	100.0	1	0.0	0.0	0.022	1.0	97.79353	5.562	1	1.0	1.0	12.0	0.0	0.0
5555.5557	400.0	100.0	100.0	1	0.0	0.0	0.021	1.0	97.79353	5.562	1	1.0	1.0	12.0	0.0	0.0
5555.5557	400.0	100.0	100.0	1	0.0	0.0	0.021	1.0	98.55671	5.562	1	1.0	1.0	12.0	0.0	0.0
5555.5557	400.0	100.0	100.0	1	0.0	0.0	0.02	1.0	98.6004	5.562	1	1.0	1.0	12.0	0.0	0.0
5555.5557	400.0	100.0	100.0	1	0.0	0.0	0.019	1.0	98.6004	5.562	1	1.0	1.0	12.0	0.0	0.0
5555.5557	400.0	100.0	100.0	1	0.0	0.0	0.018	1.0	98.35604	5.562	1	1.0	1.0	12.0	0.0	0.0
5555.5557	400.0	100.0	100.0	1	0.0	0.0	0.017	1.0	98.35604	5.562	1	1.0	1.0	12.0	0.0	0.0
5555.5557	400.0	100.0	100.0	1	0.0	0.0	0.017	1.0	96.99006	5.562	1	1.0	1.0	12.0	0.0	0.0
5555.5557	400.0	100.0	100.0	1	0.0	0.0	0.016	1.0	96.67424	5.562	1	1.0	1.0	12.0	0.0	0.0
5555.5557	400.0	100.0	100.0	1	0.0	0.0	0.015	1.0	96.67424	5.562	1	1.0	1.0	12.0	0.0	0.0
5555.5557	400.0	100.0	100.0	1	0.0	0.0	0.014	1.0	98.959366	5.562	1	1.0	1.0	12.0	0.0	0.0
5555.5557	400.0	100.0	100.0	1	0.0	0.0	0.013	1.0	99.41034	5.562	1	1.0	1.0	12.0	0.0	0.0
5555.5557	400.0	100.0	100.0	1	0.0	0.0	0.013	1.0	99.41034	5.562	1	1.0	1.0	12.0	0.0	0.0
5555.5557	400.0	100.0	100.0	1	0.0	0.0	0.012	1.0	102.88153	5.562	1	1.0	1.0	12.0	0.0	0.0
5555.5557	400.0	100.0	100.0	1	0.0	0.0	0.011	1.0	102.88153	5.562	1	1.0	1.0	12.0	0.0	0.0
5555.5557	400.0	100.0	100.0	1	0.0	0.0	0.011	1.0	100.829544	5.562	1	1.0	1.0	12.0	0.0	0.0
5555.5557	400.0	100.0	100.0	1	0.0	0.0	0.01	1.0	101.831696	5.562	1	1.0	1.0	12.0	0.0	0.0
5555.5557	400.0	100.0	100.0	1	0.0	0.0	0.009	1.0	101.831696	5.562	1	1.0	1.0	12.0	0.0	0.0
5555.5557	400.0	100.0	100.0	1	0.0	0.0	0.008	1.0	101.28221	5.562	1	1.0	1.0	12.0	0.0	0.0
5555.5557	400.0	100.0	100.0	1	0.0	0.0	0.007	1.0	100.47835	5.562	1	1.0	1.0	12.0	0.0	0.0
5555.5557	400.0	100.0	100.0	1	0.0	0.0	0.007	1.0	100.47835	5.562	1	1.0	1.0	12.0	0.0	0.0
5555.5557	400.0	100.0	100.0	1	0.0	0.0	0.006	1.0	100.2171	5.562	1	1.0	1.0	12.0	0.0	0.0
5555.5557	400.0	100.0	100.0	1	0.0	0.0	0.005	1.0	100.2171	5.562	1	1.0	1.0	12.0	0.0	0.0
5555.5557	400.0	100.0	100.0	1	0.0	0.0	0.005	1.0	100.18758	5.562	1	1.0	1.0	12.0	0.0	0.0
5555.5557	400.0	100.0	100.0	1	0.0	0.0	0.004	1.0	99.17278	5.562	1	1.0	1.0	12.0	0.0	0.0
5555.5557	400.0	100.0	100.0	1	0.0	0.0	0.003	1.0	99.17278	5.562	1	1.0	1.0	12.0	0.0	0.0
5555.5557	400.0	100.0	100.0	1	0.0	0.0	0.002	1.0	98.730255	5.562	1	1.0	1.0	12.0	0.0	0.0
5555.5557	400.0	100.0	100.0	1	0.0	0.0	0.001	1.0	98.603745	5.562	1	1.0	1.0	12.0	0.0	0.0
5555.5557	400.0	100.0	100.0	1	0.0	0.0	0.0	1.0	98.603745	5.562	1	1.0	1.0	12.0	0.0	0.0
5555.5557	400.0	100.0	100.0	1	0.0	0.0	0.0	1.0	97.83814	5.562	1	1.0	1.0	12.0	0.0	0.0
5555.5557	400.0	100.0	100.0	1	0.0	0.0	-0.001	1.0	97.83814	5.562	1	1.0	1.0	12.0	0.0	0.0
5555.5557	400.0	100.0	100.0	1	0.0	0.0	-0.002	1.0	97.8624	5.562	1	1.0	1.0	12.0	0.0	0.0
5555.5557	400.0	100.0	100.0	1	0.0	0.0	-0.003	1.0	97.84018	5.562	1	1.0	1.0	12.0	0.0	0.0
5555.5557	400.0	100.0	100.0	1	0.0	0.0	-0.004	1.0	98.18562	5.562	1	1.0	1.0	12.0	0.0	0.0
5555.5557	400.0	100.0	100.0	1	0.0	0.0	-0.005	1.0	98.87903	5.562	1	1.0	1.0	12.0	0.0	0.0
5555.5557	400.0	100.0	100.0	1	0.0	0.0	-0.006	1.0	98.66979	5.562	1	1.0	1.0	12.0	0.0	0.0
5555.5557	400.0	100.0	100.0	1	0.0	0.0	-0.007	1.0	98.66979	5.562	1	1.0	1.0	12.0	0.0	0.0
5555.5557	400.0	100.0	100.0	1	0.0	0.0	-0.007	1.0	98.94923	5.562	1	1.0	1.0	12.0	0.0	0.0
5555.5557	400.0	100.0	100.0	1	0.0	0.0	-0.008	1.0	98.94923	5.562	1	1.0	1.0	12.0	0.0	0.0
5555.5557	400.0	100.0	100.0	1	0.0	0.0	-0.009	1.0	99.00484	5.562	1	1.0	1.0	12.0	0.0	0.0
5555.5557	400.0	100.0	100.0	1	0.0	0.0	-0.009	1.0	99.08192	5.562	1	1.0	1.0	13.0	0.0	0.0
5555.5557	400.0	100.0	100.0	1	0.0	0.0	-0.01	1.0	99.08192	5.562	1	1.0	1.0	13.0	0.0	0.0
0.0	400.0	100.0	100.0	0	0.0	0.0	-0.01	1.0	98.27828	5.562	1	1.0	2.0	0.0	0.0	0.0
0.0	400.0	100.0	100.0	0	0.0	0.0	-0.01	1.0	97.89896	5.562	1	1.0	2.0	0.0	0.0	0.0
0.0	400.0	100.0	100.0	0	0.0	0.0	-0.01	1.0	98.79311	5.562	1	1.0	2.0	0.0	0.0	0.0
0.0	400.0	100.0	100.0	0	0.0	0.0	-0.011	1.0	98.120605	5.562	1	1.0	2.0	0.0	0.0	0.0
0.0	400.0	100.0	100.0	0	0.0	0.0	-0.011	1.0	98.120605	5.169	1	1.0	2.0	0.0	0.0	0.0
0.0	400.0	100.0	100.0	0	0.0	0.0	-0.011	1.0	98.52257	5.169	1	1.0	2.0	0.0	0.0	0.0
0.0	400.0	100.0	100.0	0	0.0	0.0	-0.011	1.0	98.6224	4.463	1	1.0	2.0	0.0	0.0	0.0
0.0	400.0	100.0	100.0	0	0.0	0.0	-0.011	1.0	98.6224	4.147	1	1.0	2.0	0.0	0.0	0.0
0.0	400.0	100.0	100.0	0	0.0	0.0	-0.012	1.0	99.14189	4.147	1	1.0	2.0	0.0	0.0	0.0
0.0	400.0	100.0	100.0	0	0.0	0.0	-0.012	1.0	99.236015	3.581	1	1.0	2.0	0.0	0.0	0.0
0.0	400.0	100.0	100.0	0	0.0	0.0	-0.012	1.0	99.236015	3.093	1	1.0	2.0	0.0	0.0	0.0
0.0	400.0	100.0	100.0	0	0.0	0.0	-0.012	1.0	98.95679	3.093	1	1.0	2.0	0.0	0.0	0.0
0.0	400.0	100.0	100.0	0	0.0	0.0	-0.013	1.0	98.95679	2.874	1	1.0	2.0	0.0	0.0	0.0
0.0	400.0	100.0	100.0	0	0.0	0.0	-0.013	1.0	98.58714	2.874	1	1.0	2.0	0.0	0.0	0.0
0.0	400.0	100.0	100.0	0	0.0	0.0	-0.014	1.0	98.40276	2.482	1	1.0	2.0	0.0	0.0	0.0
0.0	400.0	100.0	100.0	0	0.0	0.0	-0.014	1.0	98.40276	2.307	1	1.0	2.0	0.0	0.0	0.0
0.0	400.0	100.0	100.0	0	0.0	0.0	-0.015	1.0	99.25172	2.307	1	1.0	2.0	0.0	0.0	0.0
0.0	400.0	100.0	100.0	0	0.0	0.0	-0.015	1.0	98.740166	1.992	1	1.0	2.0	0.0	0.0	0.0
0.0	400.0	100.0	100.0	0	0.0	0.0	-0.016	1.0	98.740166	1.992	1	1.0	2.0	0.0	0.0	0.0
0.0	400.0	100.0	100.0	0	0.0	0.0	-0.016	1.0	99.50801	1.72	1	1.0	2.0	0.0	0.0	0.0
0.0	400.0	100.0	100.0	0	0.0	0.0	-0.016	1.0	99.50801	1.599	1	1.0	2.0	0.0	0.0	0.0
0.0	400.0	100.0	100.0	0	0.0	0.0	-0.016	1.0	98.73242	1.599	1	1.0	2.0	0.0	0.0	0.0
0.0	400.0	100.0	100.0	0	0.0	0.0	-0.017	1.0	98.18089	1.381	1	1.0	2.0	0.0	0.0	0.0
0.0	400.0	100.0	100.0	0	0.0	0.0	-0.017	1.0	98.18089	1.283	1	1.0	2.0	0.0	0.0	0.0
0.0	400.0	100.0	100.0	0	0.0	0.0	-0.017	1.0	97.8915	1.283	1	1.0	2.0	0.0	0.0	0.0
0.0	400.0	100.0	100.0	0	0.0	0.0	-0.017	1.0	98.29633	1.107	1	1.0	2.0	0.0	0.0	0.0
0.0	400.0	100.0	100.0	0	0.0	0.0	-0.017	1.0	98.29633	1.029	1	1.0	2.0	0.0	0.0	0.0
0.0	400.0	100.0	100.0	0	0.0	0.0	-0.016	1.0	98.15471	1.029	1	1.0	2.0	1.0	0.0	0.0
0.0	400.0	100.0	100.0	0	0.0	0.0	-0.016	1.0	98.15471	0.888	0	1.0	2.0	7.0	0.0	0.0
0.0	400.0	100.0	100.0	0	0.0	0.0	-0.016	1.0	97.735344	0.888	0	1.0	2.0	0.0	0.0	0.0
0.0	400.0	100.0	100.0	0	0.0	0.0	-0.015	1.0	98.84214	0.767	0	1.0	2.0	0.0	0.0	0.0
0.0	400.0	100.0	100.0	0	0.0	0.0	-0.015	1.0	98.84214	0.712	0	1.0	2.0	0.0	0.0	0.0
0.0	400.0	100.0	100.0	0	0.0	0.0	-0.015	1.0	98.46537	0.712	0	1.0	2.0	0.0	0.0	0.0
0.0	400.0	100.0	100.0	0	0.0	0.0	-0.014	1.0	97.85798	0.615	0	1.0	2.0	0.0	0.0	0.0
0.0	400.0	100.0	100.0	0	0.0	0.0	-0.013	1.0	97.85798	0.572	0	1.0	2.0	0.0	0.0	0.0
0.0	400.0	100.0	100.0	0	0.0	0.0	-0.012	1.0	97.61956	0.572	0	1.0	2.0	0.0	0.0	0.0
0.0	400.0	100.0	100.0	0	0.0	0.0	-0.011	1.0	97.61956	0.493	0	1.0	2.0	0.0	0.0	0.0
0.0	400.0	100.0	100.0	0	0.0	0.0	-0.01	1.0	98.10749	0.493	0	1.0	2.0	0.0	0.0	0.0
0.0	400.0	100.0	100.0	0	0.0	0.0	-0.009	1.0	96.9367	0.458	0	1.0	2.0	0.0	0.0	0.0
0.0	400.0	100.0	100.0	0	0.0	0.0	-0.008	1.0	97.78873	0.396	0	1.0	2.0	0.0	0.0	0.0
0.0	400.0	100.0	100.0	0	0.0	0.0	-0.007	1.0	98.05169	0.396	0	1.0	2.0	0.0	0.0	0.0
0.0	400.0	100.0	100.0	0	0.0	0.0	-0.006	1.0	97.981766	0.368	0	1.0	2.0	0.0	0.0	0.0
0.0	400.0	100.0	100.0	0	0.0	0.0	-0.005	1.0	97.981766	0.368	0	1.0	2.0	0.0	0.0	0.0
0.0	400.0	100.0	100.0	0	0.0	0.0	-0.003	1.0	98.12806	0.317	0	1.0	2.0	0.0	0.0	0.0
0.0	400.0	100.0	100.0	0	0.0	0.0	-0.002	1.0	98.12806	0.274	0	1.0	2.0	0.0	0.0	0.0
0.0	400.0	100.0	100.0	0	0.0	0.0	0.0	1.0	98.54992	0.274	0	1.0	2.0	0.0	0.0	0.0
0.0	400.0	100.0	100.0	0	0.0	0.0	0.0	1.0	99.131294	0.254	0	1.0	2.0	0.0	0.0	0.0
0.0	400.0	100.0	100.0	0	0.0	0.0	0.002	1.0	99.27963	0.219	0	1.0	2.0	0.0	0.0	0.0
0.0	400.0	100.0	100.0	0	0.0	0.0	0.004	1.0	98.827415	0.219	0	1.0	2.0	0.0	0.0	0.0
0.0	400.0	100.0	100.0	0	0.0	0.0	0.005	1.0	98.63524	0.189	0	1.0	2.0	0.0	0.0	0.0
0.0	400.0	100.0	100.0	0	0.0	0.0	0.007	1.0	98.63524	0.176	0	1.0	2.0	0.0	0.0	0.0
0.0	400.0	100.0	100.0	0	0.0	0.0	0.009	1.0	98.261635	0.176	0	1.0	2.0	0.0	0.0	0.0
0.0	400.0	100.0	100.0	0	0.0	0.0	0.011	1.0	98.261635	0.152	0	1.0	2.0	0.0	0.0	0.0
0.0	400.0	100.0	100.0	0	0.0	0.0	0.012	1.0	98.506386	0.152	0	1.0	2.0	0.0	0.0	0.0
0.0	400.0	100.0	100.0	0	0.0	0.0	0.014	1.0	98.65599	0.141	0	1.0	2.0	0.0	0.0	0.0
0.0	400.0	100.0	100.0	0	0.0	0.0	0.016	1.0	98.65599	0.121	0	1.0	2.0	0.0	0.0	0.0
0.0	400.0	100.0	100.0	0	0.0	0.0	0.018	1.0	98.40777	0.121	0	1.0	2.0	0.0	0.0	0.0
0.0	400.0	100.0	100.0	0	0.0	0.0	0.02	1.0	98.86037	0.113	0	1.0	2.0	0.0	0.0	0.0
0.0	400.0	100.0	100.0	0	0.0	0.0	0.022	1.0	98.86037	0.113	0	1.0	2.0	0.0	0.0	0.0
0.0	400.0	100.0	100.0	0	0.0	0.0	0.024	1.0	98.82188	0.097	0	1.0	2.0	0.0	0.0	0.0
0.0	400.0	100.0	100.0	0	0.0	0.0	0.026	1.0	98.82188	0.084	0	1.0	2.0	0.0	0.0	0.0
0.0	400.0	100.0	100.0	0	0.0	0.0	0.028	1.0	99.032715	0.084	0	1.0	2.0	0.0	0.0	0.0
0.0	400.0	100.0	100.0	0	0.0	0.0	0.03	1.0	98.5786	0.078	0	1.0	2.0	0.0	0.0	0.0
0.0	400.0	100.0	100.0	0	0.0	0.0	0.032	1.0	98.5786	0.067	0	1.0	2.0	0.0	0.0	0.0
0.0	400.0	100.0	100.0	0	0.0	0.0	0.034	1.0	98.42904	0.067	0	1.0	2.0	0.0	0.0	0.0
0.0	400.0	100.0	100.0	0	0.0	0.0	0.036	1.0	98.36661	0.062	0	1.0	2.0	0.0	0.0	0.0
0.0	400.0	100.0	100.0	0	0.0	0.0	0.038	1.0	98.416756	0.062	0	1.0	2.0	0.0	0.0	0.0
0.0	400.0	100.0	100.0	0	0.0	0.0	0.04	1.0	97.915855	0.053	0	1.0	2.0	0.0	0.0	0.0
0.0	400.0	100.0	100.0	0	0.0	0.0	0.042	1.0	97.915855	0.049	0	1.0	2.0	0.0	0.0	0.0
0.0	400.0	100.0	100.0	0	0.0	0.0	0.044	1.0	98.398834	0.049	0	1.0	2.0	0.0	0.0	0.0
0.0	400.0	100.0	100.0	0	0.0	0.0	0.046	1.0	98.67151	0.043	0	1.0	2.0	0.0	0.0	0.0
0.0	400.0	100.0	100.0	0	0.0	0.0	0.048	1.0	98.67151	0.039	0	1.0	2.0	0.0	0.0	0.0
0.0	400.0	100.0	100.0	0	0.0	0.0	0.049	1.0	99.175476	0.039	0	1.0	2.0	0.0	0.0	0.0
0.0	400.0	100.0	100.0	0	0.0	0.0	0.051	1.0	99.175476	0.034	0	1.0	2.0	0.0	0.0	0.0
0.0	400.0	100.0	100.0	0	0.0	0.0	0.053	1.0	99.31346	0.034	0	1.0	2.0	0.0	0.0	0.0
0.0	400.0	100.0	100.0	0	0.0	0.0	0.055	1.0	99.453186	0.029	0	1.0	2.0	0.0	0.0	0.0
0.0	400.0	100.0	100.0	0	0.0	0.0	0.056	1.0	99.453186	0.027	0	1.0	2.0	0.0	0.0	0.0
0.0	400.0	100.0	100.0	0	0.0	0.0	0.058	1.0	99.4745	0.027	0	1.0	2.0	0.0	0.0	0.0
0.0	400.0	100.0	100.0	0	0.0	0.0	0.06	1.0	98.80713	0.023	0	1.0	2.0	0.0	0.0	0.0
0.0	400.0	100.0	100.0	0	0.0	0.0	0.061	1.0	98.80713	0.021	0	1.0	2.0	0.0	0.0	0.0
0.0	400.0	100.0	100.0	0	0.0	0.0	0.063	1.0	99.10594	0.021	0	1.0	2.0	0.0	0.0	0.0
0.0	400.0	100.0	100.0	0	0.0	0.0	0.064	1.0	99.10594	0.018	0	1.0	2.0	0.0	0.0	0.0
0.0	400.0	100.0	100.0	0	0.0	0.0	0.066	1.0	99.08574	0.018	0	1.0	2.0	0.0	0.0	0.0
0.0	400.0	100.0	100.0	0	0.0	0.0	0.067	1.0	98.8156	0.015	0	1.0	2.0	0.0	0.0	0.0
0.0	400.0	100.0	100.0	0	0.0	0.0	0.069	1.0	98.8156	0.014	0	1.0	2.0	0.0	0.0	0.0
0.0	400.0	100.0	100.0	0	0.0	0.0	0.07	1.0	98.1427	0.014	0	1.0	2.0	0.0	0.0	0.0
0.0	400.0	100.0	100.0	0	0.0	0.0	0.071	1.0	98.866	0.012	0	1.0	2.0	0.0	0.0	0.0
0.0	400.0	100.0	100.0	0	0.0	0.0	0.073	1.0	98.866	0.011	0	1.0	2.0	0.0	0.0	0.0
0.0	400.0	100.0	100.0	0	0.0	0.0	0.074	1.0	99.45653	0.011	0	1.0	2.0	0.0	0.0	0.0
0.0	400.0	100.0	100.0	0	0.0	0.0	0.075	1.0	99.45653	0.009	0	1.0	2.0	0.0	0.0	0.0
0.0	400.0	100.0	100.0	0	0.0	0.0	0.076	1.0	99.24423	0.009	0	1.0	2.0	0.0	0.0	0.0
0.0	400.0	100.0	100.0	0	0.0	0.0	0.078	1.0	100.01546	0.009	0	1.0	2.0	0.0	0.0	0.0
0.0	400.0	100.0	100.0	0	0.0	0.0	0.079	1.0	100.01546	0.007	0	1.0	2.0	0.0	0.0	0.0
0.0	400.0	100.0	100.0	0	0.0	0.0	0.08	1.0	99.15714	0.007	0	1.0	2.0	0.0	0.0	0.0
0.0	400.0	100.0	100.0	0	0.0	0.0	0.081	1.0	98.52906	0.006	0	1.0	2.0	0.0	0.0	0.0
0.0	400.0	100.0	100.0	0	0.0	0.0	0.082	1.0	98.52906	0.006	0	1.0	2.0	0.0	0.0	0.0
0.0	400.0	100.0	100.0	0	0.0	0.0	0.083	1.0	98.05998	0.006	0	1.0	2.0	0.0	0.0	0.0
0.0	400.0	100.0	100.0	0	0.0	0.0	0.085	1.0	98.05998	0.005	0	1.0	2.0	0.0	0.0	0.0
0.0	400.0	100.0	100.0	0	0.0	0.0	0.086	1.0	98.9579	0.005	0	1.0	2.0	0.0	0.0	0.0
0.0	400.0	100.0	100.0	0	0.0	0.0	0.087	1.0	98.76034	0.004	0	1.0	2.0	0.0	0.0	0.0
0.0	400.0	100.0	100.0	0	0.0	0.0	0.087	1.0	98.76034	0.003	0	1.0	2.0	0.0	0.0	0.0
0.0	400.0	100.0	100.0	0	0.0	0.0	0.089	1.0	98.59169	0.003	0	1.0	2.0	0.0	0.0	0.0
0.0	400.0	100.0	100.0	0	0.0	0.0	0.09	1.0	97.70039	0.003	0	1.0	2.0	0.0	0.0	0.0
0.0	400.0	100.0	100.0	0	0.0	0.0	0.091	1.0	97.70039	0.002	0	1.0	2.0	0.0	0.0	0.0
0.0	400.0	100.0	100.0	0	0.0	0.0	0.092	1.0	97.68459	0.002	0	1.0	2.0	0.0	0.0	0.0
0.0	400.0	100.0	100.0	0	0.0	0.0	0.093	1.0	97.68459	0.002	0	1.0	2.0	0.0	0.0	0.0
0.0	400.0	100.0	100.0	0	0.0	0.0	0.093	1.0	97.24068	0.002	0	1.0	2.0	0.0	0.0	0.0
0.0	400.0	100.0	100.0	0	0.0	0.0	0.094	1.0	98.1201	0.002	0	1.0	2.0	0.0	0.0	0.0
0.0	400.0	100.0	100.0	0	0.0	0.0	0.095	1.0	98.1201	0.001	0	1.0	2.0	0.0	0.0	0.0
0.0	400.0	100.0	100.0	0	0.0	0.0	0.096	1.0	98.09418	0.001	0	1.0	2.0	0.0	0.0	0.0
0.0	400.0	100.0	100.0	0	0.0	0.0	0.097	1.0	99.51906	0.001	0	1.0	2.0	0.0	0.0	0.0
0.0	400.0	100.0	100.0	0	0.0	0.0	0.098	1.0	99.51906	0.001	0	1.0	2.0	0.0	0.0	0.0
0.0	400.0	100.0	100.0	0	0.0	0.0	0.098	1.0	100.66298	0.001	0	1.0	2.0	0.0	0.0	0.0
0.0	400.0	100.0	100.0	0	0.0	0.0	0.099	1.0	100.66298	0.001	0	1.0	2.0	0.0	0.0	0.0
0.0	400.0	100.0	100.0	0	0.0	0.0	0.099	1.0	99.96375	0.001	0	1.0	2.0	0.0	0.0	0.0
0.0	400.0	100.0	100.0	0	0.0	0.0	0.1	1.0	98.79949	0.0	0	1.0	2.0	0.0	0.0	0.0
0.0	400.0	100.0	100.0	0	0.0	0.0	0.101	1.0	98.79949	0.0	0	1.0	2.0	0.0	0.0	0.0
0.0	400.0	100.0	100.0	0	0.0	0.0	0.101	1.0	98.49191	0.0	0	1.0	2.0	0.0	0.0	0.0
0.0	400.0	100.0	100.0	0	0.0	0.0	0.102	1.0	98.843	0.0	0	1.0	2.0	0.0	0.0	0.0
0.0	400.0	100.0	100.0	0	0.0	0.0	0.102	1.0	98.843	0.0	0	1.0	2.0	0.0	0.0	0.0
0.0	400.0	100.0	100.0	0	0.0	0.0	0.103	1.0	98.96999	0.0	0	1.0	2.0	0.0	0.0	0.0
0.0	400.0	100.0	100.0	0	0.0	0.0	0.103	1.0	98.96999	0.0	0	1.0	2.0	0.0	0.0	0.0
0.0	400.0	100.0	100.0	0	0.0	0.0	0.103	1.0	98.68766	0.0	0	1.0	2.0	0.0	0.0	0.0
0.0	400.0	100.0	100.0	0	0.0	0.0	0.104	1.0	98.9415	0.0	0	1.0	2.0	0.0	0.0	0.0
0.0	400.0	100.0	100.0	0	0.0	0.0	0.104	1.0	98.9415	0.0	0	1.0	2.0	0.0	0.0	0.0
0.0	400.0	100.0	100.0	0	0.0	0.0	0.104	1.0	98.90593	0.0	0	1.0	2.0	0.0	0.0	0.0
0.0	400.0	100.0	100.0	0	0.0	0.0	0.105	1.0	98.459175	0.0	0	1.0	2.0	0.0	0.0	0.0
0.0	400.0	100.0	100.0	0	0.0	0.0	0.105	1.0	98.459175	0.0	0	1.0	2.0	0.0	0.0	0.0
0.0	400.0	100.0	100.0	0	0.0	0.0	0.106	1.0	98.498825	0.0	0	1.0	2.0	0.0	0.0	0.0
0.0	400.0	100.0	100.0	0	0.0	0.0	0.107	1.0	98.498825	0.0	0	1.0	2.0	0.0	0.0	0.0
0.0	400.0	100.0	100.0	0	0.0	0.0	0.107	1.0	98.48833	0.0	0	1.0	2.0	0.0	0.0	0.0
0.0	400.0	100.0	100.0	0	0.0	0.0	0.108	1.0	98.76044	0.0	0	1.0	2.0	0.0	0.0	0.0
0.0	400.0	100.0	100.0	0	0.0	0.0	0.108	1.0	98.76044	0.0	0	1.0	2.0	0.0	0.0	0.0
0.0	400.0	100.0	100.0	0	0.0	0.0	0.109	1.0	98.48283	0.0	0	1.0	2.0	0.0	0.0	0.0
0.0	400.0	100.0	100.0	0	0.0	0.0	0.11	1.0	96.72962	0.0	0	1.0	2.0	0.0	0.0	0.0
0.0	400.0	100.0	100.0	0	0.0	0.0	0.11	1.0	96.72962	0.0	0	1.0	2.0	0.0	0.0	0.0
0.0	400.0	100.0	100.0	0	0.0	0.0	0.111	1.0	97.162476	0.0	0	1.0	2.0	0.0	0.0	0.0
0.0	400.0	100.0	100.0	0	0.0	0.0	0.112	1.0	97.162476	0.0	0	1.0	2.0	0.0	0.0	0.0
0.0	400.0	100.0	100.0	0	0.0	0.0	0.113	1.0	97.25882	0.0	0	1.0	2.0	0.0	0.0	0.0
0.0	400.0	100.0	100.0	0	0.0	0.0	0.114	1.0	97.75041	0.0	0	1.0	2.0	0.0	0.0	0.0
0.0	400.0	100.0	100.0	0	0.0	0.0	0.115	1.0	98.280846	0.0	0	1.0	2.0	0.0	0.0	0.0
0.0	400.0	100.0	100.0	0	0.0	0.0	0.116	1.0	98.10143	0.0	0	1.0	2.0	0.0	0.0	0.0
0.0	400.0	100.0	100.0	0	0.0	0.0	0.117	1.0	98.775856	0.0	0	1.0	2.0	0.0	0.0	0.0
0.0	400.0	100.0	100.0	0	0.0	0.0	0.118	1.0	98.775856	0.0	0	1.0	2.0	0.0	0.0	0.0
0.0	400.0	100.0	100.0	0	0.0	0.0	0.119	1.0	98.72949	0.0	0	1.0	2.0	0.0	0.0	0.0
0.0	400.0	100.0	100.0	0	0.0	0.0	0.12	1.0	98.72949	0.0	0	1.0	2.0	0.0	0.0	0.0
0.0	400.0	100.0	100.0	0	0.0	0.0	0.121	1.0	98.98695	0.0	0	1.0	2.0	0.0	0.0	0.0
0.0	400.0	100.0	100.0	0	0.0	0.0	0.122	1.0	99.75727	0.0	0	1.0	2.0	0.0	0.0	0.0
0.0	400.0	100.0	100.0	0	0.0	0.0	0.123	1.0	99.75727	0.0	0	1.0	2.0	0.0	0.0	0.0
0.0	400.0	100.0	100.0	0	0.0	0.0	0.124	1.0	98.88064	0.0	0	1.0	2.0	0.0	0.0	0.0
0.0	400.0	100.0	100.0	0	0.0	0.0	0.125	1.0	98.68755	0.0	0	1.0	2.0	0.0	0.0	0.0
0.0	400.0	100.0	100.0	0	0.0	0.0	0.127	1.0	98.68755	0.0	0	1.0	2.0	0.0	0.0	0.0
0.0	400.0	100.0	100.0	0	0.0	0.0	0.128	1.0	98.40374	0.0	0	1.0	2.0	0.0	0.0	0.0
0.0	400.0	100.0	100.0	0	0.0	0.0	0.129	1.0	98.40374	0.0	0	1.0	2.0	0.0	0.0	0.0
0.0	400.0	100.0	100.0	0	0.0	0.0	0.13	1.0	96.92279	0.0	0	1.0	2.0	0.0	0.0	0.0
0.0	400.0	100.0	100.0	0	0.0	0.0	0.131	1.0	97.350204	0.0	0	1.0	2.0	0.0	0.0	0.0
0.0	400.0	100.0	100.0	0	0.0	0.0	0.132	1.0	97.350204	0.0	0	1.0	2.0	0.0	0.0	0.0
0.0	400.0	100.0	100.0	0	0.0	0.0	0.133	1.0	97.23024	0.0	0	1.0	2.0	0.0	0.0	0.0
0.0	400.0	100.0	100.0	0	0.0	0.0	0.134	1.0	98.1525	0.0	0	1.0	2.0	0.0	0.0	0.0
0.0	400.0	100.0	100.0	0	0.0	0.0	0.135	1.0	98.1525	0.0	0	1.0	2.0	0.0	0.0	0.0
0.0	400.0	100.0	100.0	0	0.0	0.0	0.136	1.0	98.25071	0.0	0	1.0	2.0	0.0	0.0	0.0
0.0	400.0	100.0	100.0	0	0.0	0.0	0.137	1.0	98.25071	0.0	0	1.0	2.0	0.0	0.0	0.0
0.0	400.0	100.0	100.0	0	0.0	0.0	0.138	1.0	99.53437	0.0	0	1.0	2.0	0.0	0.0	0.0
0.0	400.0	100.0	100.0	0	0.0	0.0	0.139	1.0	99.48856	0.0	0	1.0	2.0	0.0	0.0	0.0
0.0	400.0	100.0	100.0	0	0.0	0.0	0.14	1.0	99.48856	0.0	0	1.0	2.0	0.0	0.0	0.0
0.0	400.0	100.0	100.0	0	0.0	0.0	0.141	1.0	99.12062	0.0	0	1.0	2.0	0.0	0.0	0.0
0.0	400.0	100.0	100.0	0	0.0	0.0	0.142	1.0	99.60238	0.0	0	1.0	2.0	0.0	0.0	0.0
0.0	400.0	100.0	100.0	0	0.0	0.0	0.143	1.0	99.60238	0.0	0	1.0	2.0	0.0	0.0	0.0
0.0	400.0	100.0	100.0	0	0.0	0.0	0.145	1.0	99.40084	0.0	0	1.0	2.0	0.0	0.0	0.0
0.0	400.0	100.0	100.0	0	0.0	0.0	0.146	1.0	99.40084	0.0	0	1.0	2.0	0.0	0.0	0.0
0.0	400.0	100.0	100.0	0	0.0	0.0	0.147	1.0	99.03763	0.0	0	1.0	2.0	0.0	0.0	0.0
0.0	400.0	100.0	100.0	0	0.0	0.0	0.148	1.0	98.17772	0.0	0	1.0	2.0	0.0	0.0	0.0
0.0	400.0	100.0	100.0	0	0.0	0.0	0.149	1.0	98.17772	0.0	0	1.0	2.0	0.0	0.0	0.0
0.0	400.0	100.0	100.0	0	0.0	0.0	0.15	1.0	98.78232	0.0	0	1.0	2.0	0.0	0.0	0.0
0.0	400.0	100.0	100.0	0	0.0	0.0	0.151	1.0	98.42314	0.0	0	1.0	2.0	0.0	0.0	0.0
0.0	400.0	100.0	100.0	0	0.0	0.0	0.152	1.0	98.42314	0.0	0	1.0	2.0	0.0	0.0	0.0
0.0	400.0	100.0	100.0	0	0.0	0.0	0.153	1.0	98.632324	0.0	0	1.0	2.0	0.0	0.0	0.0
0.0	400.0	100.0	100.0	0	0.0	0.0	0.154	1.0	98.632324	0.0	0	1.0	2.0	0.0	0.0	0.0
0.0	400.0	100.0	100.0	0	0.0	0.0	0.155	1.0	98.739365	0.0	0	1.0	2.0	0.0	0.0	0.0
0.0	400.0	100.0	100.0	0	0.0	0.0	0.156	1.0	98.65821	0.0	0	1.0	2.0	0.0	0.0	0.0
0.0	400.0	100.0	100.0	0	0.0	0.0	0.157	1.0	98.65821	0.0	0	1.0	2.0	0.0	0.0	0.0
0.0	400.0	100.0	100.0	0	0.0	0.0	0.158	1.0	98.219345	0.0	0	1.0	2.0	0.0	0.0	0.0
0.0	400.0	100.0	100.0	0	0.0	0.0	0.159	1.0	96.67224	0.0	0	1.0	2.0	0.0	0.0	0.0
0.0	400.0	100.0	100.0	0	0.0	0.0	0.16	1.0	96.67224	0.0	0	1.0	2.0	0.0	0.0	0.0
0.0	400.0	100.0	100.0	0	0.0	0.0	0.161	1.0	96.003784	0.0	0	1.0	2.0	0.0	0.0	0.0
0.0	400.0	100.0	100.0	0	0.0	0.0	0.162	1.0	96.003784	0.0	0	1.0	2.0	0.0	0.0	0.0
0.0	400.0	100.0	100.0	0	0.0	0.0	0.163	1.0	95.396095	0.0	0	1.0	2.0	0.0	0.0	0.0
0.0	400.0	100.0	100.0	0	0.0	0.0	0.164	1.0	98.1147	0.0	0	1.0	2.0	0.0	0.0	0.0
0.0	400.0	100.0	100.0	0	0.0	0.0	0.165	1.0	97.74781	0.0	0	1.0	2.0	0.0	0.0	0.0
0.0	400.0	100.0	100.0	0	0.0	0.0	0.166	1.0	98.19128	0.0	0	1.0	2.0	0.0	0.0	0.0
0.0	400.0	100.0	100.0	0	0.0	0.0	0.167	1.0	97.68423	0.0	0	1.0	2.0	0.0	0.0	0.0
0.0	400.0	100.0	100.0	0	0.0	0.0	0.168	1.0	97.68423	0.0	0	1.0	2.0	0.0	0.0	0.0
0.0	400.0	100.0	100.0	0	0.0	0.0	0.169	1.0	97.44084	0.0	0	1.0	2.0	0.0	0.0	0.0
0.0	400.0	100.0	100.0	0	0.0	0.0	0.17	1.0	97.44084	0.0	0	1.0	2.0	0.0	0.0	0.0
0.0	400.0	100.0	100.0	0	0.0	0.0	0.17	1.0	97.703384	0.0	0	1.0	2.0	0.0	0.0	0.0
0.0	400.0	100.0	100.0	0	0.0	0.0	0.171	1.0	97.86701	0.0	0	1.0	2.0	0.0	0.0	0.0
0.0	400.0	100.0	100.0	0	0.0	0.0	0.172	1.0	97.86701	0.0	0	1.0	2.0	0.0	0.0	0.0
0.0	400.0	100.0	100.0	0	0.0	0.0	0.173	1.0	97.86877	0.0	0	1.0	2.0	0.0	0.0	0.0
0.0	400.0	100.0	100.0	0	0.0	0.0	0.174	1.0	97.018456	0.0	0	1.0	2.0	0.0	0.0	0.0
0.0	400.0	100.0	100.0	0	0.0	0.0	0.175	1.0	97.018456	0.0	0	1.0	2.0	0.0	0.0	0.0
0.0	400.0	100.0	100.0	0	0.0	0.0	0.176	1.0	96.82763	0.0	0	1.0	2.0	0.0	0.0	0.0
0.0	400.0	100.0	100.0	0	0.0	0.0	0.177	1.0	96.82763	0.0	0	1.0	2.0	0.0	0.0	0.0
0.0	400.0	100.0	100.0	0	0.0	0.0	0.178	1.0	97.56131	0.0	0	1.0	2.0	0.0	0.0	0.0
0.0	400.0	100.0	100.0	0	0.0	0.0	0.178	1.0	97.51846	0.0	0	1.0	2.0	0.0	0.0	0.0
0.0	400.0	100.0	100.0	0	0.0	0.0	0.179	1.0	97.51846	0.0	0	1.0	2.0	0.0	0.0	0.0
0.0	400.0	100.0	100.0	0	0.0	0.0	0.18	1.0	97.25932	0.0	0	1.0	2.0	0.0	0.0	0.0
0.0	400.0	100.0	100.0	0	0.0	0.0	0.181	1.0	97.49165	0.0	0	1.0	2.0	0.0	0.0	0.0
0.0	400.0	100.0	100.0	0	0.0	0.0	0.182	1.0	97.49165	0.0	0	1.0	2.0	0.0	0.0	0.0
0.0	400.0	100.0	100.0	0	0.0	0.0	0.182	1.0	97.61125	0.0	0	1.0	2.0	0.0	0.0	0.0
0.0	400.0	100.0	100.0	0	0.0	0.0	0.183	1.0	97.61125	0.0	0	1.0	2.0	0.0	0.0	0.0
0.0	400.0	100.0	100.0	0	0.0	0.0	0.184	1.0	97.28784	0.0	0	1.0	2.0	0.0	0.0	0.0
0.0	400.0	100.0	100.0	0	0.0	0.0	0.184	1.0	96.95531	0.0	0	1.0	2.0	0.0	0.0	0.0
0.0	400.0	100.0	100.0	0	0.0	0.0	0.185	1.0	96.95531	0.0	0	1.0	2.0	0.0	0.0	0.0
0.0	400.0	100.0	100.0	0	0.0	0.0	0.186	1.0	96.832275	0.0	0	1.0	2.0	0.0	0.0	0.0
0.0	400.0	100.0	100.0	0	0.0	0.0	0.186	1.0	96.65213	0.0	0	1.0	2.0	0.0	0.0	0.0
0.0	400.0	100.0	100.0	0	0.0	0.0	0.187	1.0	96.65213	0.0	0	1.0	2.0	0.0	0.0	0.0
0.0	400.0	100.0	100.0	0	0.0	0.0	0.187	1.0	96.03073	0.0	0	1.0	2.0	0.0	0.0	0.0
0.0	400.0	100.0	100.0	0	0.0	0.0	0.188	1.0	96.03073	0.0	0	1.0	2.0	0.0	0.0	0.0
0.0	400.0	100.0	100.0	0	0.0	0.0	0.188	1.0	96.98322	0.0	0	1.0	2.0	0.0	0.0	0.0
0.0	400.0	100.0	100.0	0	0.0	0.0	0.188	1.0	96.97298	0.0	0	1.0	2.0	0.0	0.0	0.0
0.0	400.0	100.0	100.0	0	0.0	0.0	0.189	1.0	97.372894	0.0	0	1.0	2.0	0.0	0.0	0.0
0.0	400.0	100.0	100.0	0	0.0	0.0	0.189	1.0	98.04291	0.0	0	1.0	2.0	0.0	0.0	0.0
0.0	400.0	100.0	100.0	0	0.0	0.0	0.189	1.0	98.00097	0.0	0	1.0	2.0	0.0	0.0	0.0
0.0	400.0	100.0	100.0	0	0.0	0.0	0.19	1.0	98.00097	0.0	0	1.0	2.0	0.0	0.0	0.0
0.0	400.0	100.0	100.0	0	0.0	0.0	0.19	1.0	98.43636	0.0	0	1.0	2.0	0.0	0.0	0.0
0.0	400.0	100.0	100.0	0	0.0	0.0	0.19	1.0	98.43636	0.0	0	1.0	2.0	0.0	0.0	0.0
0.0	400.0	100.0	100.0	0	0.0	0.0	0.19	1.0	98.272995	0.0	0	1.0	2.0	0.0	0.0	0.0
0.0	400.0	100.0	100.0	0	0.0	0.0	0.189	1.0	98.18531	0.0	0	1.0	2.0	8.0	0.0	0.0
0.0	400.0	100.0	100.0	0	0.0	0.0	0.189	1.0	98.18531	0.0	0	1.0	2.0	8.0	0.0	0.0
0.0	400.0	100.0	100.0	0	0.0	0.0	0.189	1.0	97.193726	0.0	0	1.0	2.0	10.0	0.0	0.0
0.0	400.0	100.0	100.0	0	0.0	0.0	0.189	1.0	97.193726	0.0	0	1.0	2.0	10.0	0.0	0.0
4166.667	300.0	100.0	100.0	0	0.0	0.0	0.188	1.0	97.47386	0.0	0	1.0	2.0	10.0	0.0	0.0
4166.667	300.0	100.0	100.0	0	0.0	0.0	0.188	1.0	98.238396	0.0	0	1.0	2.0	10.0	0.0	0.0
4166.667	300.0	100.0	100.0	0	0.0	0.0	0.187	1.0	98.238396	0.0	0	1.0	2.0	10.0	0.0	0.0
4166.667	300.0	100.0	100.0	0	0.0	0.0	0.187	1.0	97.87204	0.0	0	1.0	2.0	10.0	0.0	0.0
4166.667	300.0	100.0	100.0	0	0.0	0.0	0.186	1.0	99.24942	0.568	0	1.0	2.0	10.0	0.0	0.0
4166.667	300.0	100.0	100.0	0	0.0	0.0	0.186	1.0	99.24942	0.822	0	1.0	2.0	10.0	0.0	0.0
4166.667	300.0	100.0	100.0	0	0.0	0.0	0.185	1.0	98.953835	0.822	0	1.0	2.0	10.0	0.0	0.0
4166.667	300.0	100.0	100.0	0	0.0	0.0	0.185	1.0	98.953835	1.279	0	1.0	2.0	10.0	0.0	0.0
4166.667	300.0	100.0	100.0	0	0.0	0.0	0.184	1.0	98.798416	1.279	0	1.0	2.0	10.0	0.0	0.0
4166.667	300.0	100.0	100.0	0	0.0	0.0	0.183	1.0	97.77614	1.673	0	1.0	2.0	10.0	0.0	0.0
4166.667	300.0	100.0	100.0	0	0.0	0.0	0.182	1.0	97.77614	1.85	0	1.0	2.0	10.0	0.0	0.0
4166.667	300.0	100.0	100.0	0	0.0	0.0	0.181	1.0	98.10884	1.85	0	1.0	2.0	10.0	0.0	0.0
4166.667	300.0	100.0	100.0	0	0.0	0.0	0.181	1.0	98.363235	2.166	0	1.0	2.0	10.0	0.0	0.0
4166.667	300.0	100.0	100.0	0	0.0	0.0	0.18	1.0	98.363235	2.309	0	1.0	2.0	10.0	0.0	0.0
4166.667	300.0	100.0	100.0	0	0.0	0.0	0.179	1.0	97.865456	2.309	0	1.0	2.0	10.0	0.0	0.0
4166.667	300.0	100.0	100.0	0	0.0	0.0	0.179	1.0	97.865456	2.563	0	1.0	2.0	10.0	0.0	0.0
4166.667	300.0	100.0	100.0	0	0.0	0.0	0.178	1.0	98.70264	2.563	0	1.0	2.0	10.0	0.0	0.0
4166.667	300.0	100.0	100.0	0	0.0	0.0	0.177	1.0	99.30436	2.676	0	1.0	2.0	10.0	0.0	0.0
4166.667	300.0	100.0	100.0	0	0.0	0.0	0.176	1.0	99.30436	2.881	0	1.0	2.0	10.0	0.0	0.0
4166.667	300.0	100.0	100.0	0	0.0	0.0	0.175	1.0	99.25107	2.881	0	1.0	2.0	10.0	0.0	0.0
4166.667	300.0	100.0	100.0	0	0.0	0.0	0.174	1.0	100.14241	3.057	0	1.0	2.0	10.0	0.0	0.0
4166.667	300.0	100.0	100.0	0	0.0	0.0	0.174	1.0	100.14241	3.136	0	1.0	2.0	10.0	0.0	0.0
4166.667	300.0	100.0	100.0	0	0.0	0.0	0.173	1.0	99.35244	3.136	0	1.0	2.0	10.0	0.0	0.0
4166.667	300.0	100.0	100.0	0	0.0	0.0	0.172	1.0	99.35244	3.277	0	1.0	2.0	10.0	0.0	0.0
4166.667	300.0	100.0	100.0	0	0.0	0.0	0.171	1.0	99.790855	3.277	0	1.0	2.0	10.0	0.0	0.0
4166.667	300.0	100.0	100.0	0	0.0	0.0	0.17	1.0	100.23332	3.398	0	1.0	2.0	10.0	0.0	0.0
4166.667	300.0	100.0	100.0	0	0.0	0.0	0.169	1.0	100.23332	3.453	0	1.0	2.0	10.0	0.0	0.0
4166.667	300.0	100.0	100.0	0	0.0	0.0	0.168	1.0	99.15828	3.453	0	1.0	2.0	10.0	0.0	0.0
4166.667	300.0	100.0	100.0	0	0.0	0.0	0.167	1.0	99.25306	3.551	0	1.0	2.0	10.0	0.0	0.0
4166.667	300.0	100.0	100.0	0	0.0	0.0	0.166	1.0	99.25306	3.594	0	1.0	2.0	10.0	0.0	0.0
4166.667	300.0	100.0	100.0	0	0.0	0.0	0.165	1.0	98.88313	3.594	0	1.0	2.0	10.0	0.0	0.0
4166.667	300.0	100.0	100.0	0	0.0	0.0	0.163	1.0	98.88313	3.673	0	1.0	2.0	10.0	0.0	0.0
4166.667	300.0	100.0	100.0	0	0.0	0.0	0.162	1.0	98.18271	3.673	0	1.0	2.0	10.0	0.0	0.0
4166.667	300.0	100.0	100.0	0	0.0	0.0	0.161	1.0	97.57625	3.709	0	1.0	2.0	10.0	0.0	0.0
4166.667	300.0	100.0	100.0	0	0.0	0.0	0.16	1.0	97.57625	3.771	0	1.0	2.0	10.0	0.0	0.0
4166.667	300.0	100.0	100.0	0	0.0	0.0	0.158	1.0	97.276955	3.771	0	1.0	2.0	10.0	0.0	0.0
4166.667	300.0	100.0	100.0	0	0.0	0.0	0.157	1.0	97.7725	3.799	0	1.0	2.0	10.0	0.0	0.0
4166.667	300.0	100.0	100.0	0	0.0	0.0	0.155	1.0	97.7725	3.799	0	1.0	2.0	10.0	0.0	0.0
4166.667	300.0	100.0	100.0	0	0.0	0.0	0.154	1.0	98.415276	3.85	0	1.0	2.0	10.0	0.0	0.0
4166.667	300.0	100.0	100.0	0	0.0	0.0	0.152	1.0	98.415276	3.873	0	1.0	2.0	10.0	0.0	0.0
4166.667	300.0	100.0	100.0	0	0.0	0.0	0.151	1.0	98.95845	3.873	0	1.0	2.0	12.0	0.0	0.0
4166.667	300.0	100.0	100.0	0	0.0	0.0	0.149	1.0	98.46787	3.913	0	1.0	2.0	12.0	0.0	0.0
4166.667	300.0	100.0	100.0	0	0.0	0.0	0.148	1.0	98.46787	3.948	0	1.0	2.0	12.0	0.0	0.0
4166.667	300.0	100.0	100.0	0	0.0	0.0	0.146	1.0	97.737434	3.948	0	1.0	2.0	12.0	0.0	0.0
4166.667	300.0	100.0	100.0	0	0.0	0.0	0.144	1.0	96.888275	3.979	0	1.0	2.0	12.0	0.0	0.0
4166.667	300.0	100.0	100.0	0	0.0	0.0	0.142	1.0	96.722496	3.992	0	1.0	2.0	12.0	0.0	0.0
4166.667	300.0	100.0	100.0	0	0.0	0.0	0.141	1.0	96.81741	3.992	0	1.0	2.0	12.0	0.0	0.0
4166.667	300.0	100.0	100.0	0	0.0	0.0	0.139	1.0	96.81741	4.006	0	1.0	2.0	12.0	0.0	0.0
4166.667	300.0	100.0	100.0	0	0.0	0.0	0.137	1.0	97.52108	4.006	0	1.0	2.0	12.0	0.0	0.0
4166.667	300.0	100.0	100.0	0	0.0	0.0	0.136	1.0	97.756035	4.028	0	1.0	2.0	12.0	0.0	0.0
4166.667	300.0	100.0	100.0	0	0.0	0.0	0.134	1.0	97.756035	4.047	0	1.0	2.0	12.0	0.0	0.0
4166.667	300.0	100.0	100.0	0	0.0	0.0	0.132	1.0	96.36041	4.047	0	1.0	2.0	12.0	0.0	0.0
4166.667	300.0	100.0	100.0	0	0.0	0.0	0.131	1.0	98.08516	4.056	0	1.0	2.0	12.0	0.0	0.0
4166.667	300.0	100.0	100.0	0	0.0	0.0	0.129	1.0	98.08516	4.056	0	1.0	2.0	12.0	0.0	0.0
4166.667	300.0	100.0	100.0	0	0.0	0.0	0.127	1.0	97.56536	4.071	0	1.0	2.0	12.0	0.0	0.0
4166.667	300.0	100.0	100.0	0	0.0	0.0	0.125	1.0	97.56536	4.078	0	1.0	2.0	12.0	0.0	0.0
4166.667	300.0	100.0	100.0	0	0.0	0.0	0.124	1.0	97.75257	4.078	0	1.0	2.0	12.0	0.0	0.0
4166.667	300.0	100.0	100.0	1	0.0	0.0	0.122	1.0	98.14592	4.091	0	1.0	2.0	12.0	0.0	0.0
4166.667	300.0	100.0	100.0	1	0.0	0.0	0.12	1.0	98.14592	4.096	0	1.0	2.0	12.0	0.0	0.0
4166.667	300.0	100.0	100.0	1	0.0	0.0	0.119	1.0	99.195564	4.096	0	1.0	2.0	12.0	0.0	0.0
4166.667	300.0	100.0	100.0	1	0.0	0.0	0.117	1.0	99.20817	4.107	0	1.0	2.0	12.0	0.0	0.0
4166.667	300.0	100.0	100.0	1	0.0	0.0	0.115	1.0	99.20817	4.107	0	1.0	2.0	12.0	0.0	0.0
4166.667	300.0	100.0	100.0	1	0.0	0.0	0.114	1.0	99.02035	4.115	0	1.0	2.0	12.0	0.0	0.0
4166.667	300.0	100.0	100.0	1	0.0	0.0	0.112	1.0	99.02035	4.12	0	1.0	2.0	12.0	0.0	0.0
4166.667	300.0	100.0	100.0	1	0.0	0.0	0.111	1.0	99.16237	4.12	0	1.0	2.0	12.0	0.0	0.0
4166.667	300.0	100.0	100.0	1	0.0	0.0	0.109	1.0	98.55045	4.126	0	1.0	2.0	12.0	0.0	0.0
4166.667	300.0	100.0	100.0	1	0.0	0.0	0.108	1.0	98.55045	4.129	0	1.0	2.0	12.0	0.0	0.0
4166.667	300.0	100.0	100.0	1	0.0	0.0	0.106	1.0	98.55577	4.129	0	1.0	2.0	12.0	0.0	0.0
4166.667	300.0	100.0	100.0	1	0.0	0.0	0.105	1.0	97.870605	4.135	0	1.0	2.0	12.0	0.0	0.0
4166.667	300.0	100.0	100.0	1	0.0	0.0	0.104	1.0	97.870605	4.137	0	1.0	2.0	12.0	0.0	0.0
4166.667	300.0	100.0	100.0	1	0.0	0.0	0.102	1.0	98.31918	4.137	0	1.0	2.0	12.0	0.0	0.0
4166.667	300.0	100.0	100.0	1	0.0	0.0	0.101	1.0	98.31918	4.143	0	1.0	2.0	12.0	0.0	0.0
4166.667	300.0	100.0	100.0	1	0.0	0.0	0.1	1.0	97.89698	4.143	0	1.0	2.0	12.0	0.0	0.0
4166.667	300.0	100.0	100.0	1	0.0	0.0	0.098	1.0	97.04637	4.146	0	1.0	2.0	12.0	0.0	0.0
4166.667	300.0	100.0	100.0	1	0.0	0.0	0.097	1.0	97.04637	4.148	0	1.0	2.0	12.0	0.0	0.0
4166.667	300.0	100.0	100.0	1	0.0	0.0	0.095	1.0	97.98494	4.148	0	1.0	2.0	12.0	0.0	0.0
4166.667	300.0	100.0	100.0	1	0.0	0.0	0.094	1.0	97.89302	4.149	0	1.0	2.0	12.0	0.0	0.0
4166.667	300.0	100.0	100.0	1	0.0	0.0	0.093	1.0	97.89302	4.152	0	1.0	2.0	12.0	0.0	0.0
4166.667	300.0	100.0	100.0	1	0.0	0.0	0.092	1.0	98.16333	4.152	0	1.0	2.0	12.0	0.0	0.0
4166.667	300.0	100.0	100.0	1	0.0	0.0	0.09	1.0	98.16333	4.155	0	1.0	2.0	12.0	0.0	0.0
4166.667	300.0	100.0	100.0	1	0.0	0.0	0.089	1.0	97.9407	4.155	0	1.0	2.0	12.0	0.0	0.0
4166.667	300.0	100.0	100.0	1	0.0	0.0	0.088	1.0	98.23553	4.156	0	1.0	2.0	12.0	0.0	0.0
4166.667	300.0	100.0	100.0	1	0.0	0.0	0.087	1.0	98.23553	4.159	0	1.0	2.0	12.0	0.0	0.0
4166.667	300.0	100.0	100.0	1	0.0	0.0	0.085	1.0	97.77294	4.159	0	1.0	2.0	12.0	0.0	0.0
4166.667	300.0	100.0	100.0	1	0.0	0.0	0.084	1.0	96.93763	4.16	0	1.0	2.0	12.0	0.0	0.0
4166.667	300.0	100.0	100.0	1	0.0	0.0	0.083	1.0	96.93763	4.16	0	1.0	2.0	12.0	0.0	0.0
4166.667	300.0	100.0	100.0	1	0.0	0.0	0.082	1.0	96.70712	4.161	0	1.0	2.0	12.0	0.0	0.0
4166.667	300.0	100.0	100.0	1	0.0	0.0	0.081	1.0	96.70712	4.162	0	1.0	2.0	12.0	0.0	0.0
4166.667	300.0	100.0	100.0	1	0.0	0.0	0.079	1.0	96.33584	4.162	0	1.0	2.0	12.0	0.0	0.0
4166.667	300.0	100.0	100.0	1	0.0	0.0	0.078	1.0	96.73265	4.163	0	1.0	2.0	12.0	0.0	0.0
4166.667	300.0	100.0	100.0	1	0.0	0.0	0.077	1.0	96.73265	4.164	0	1.0	2.0	12.0	0.0	0.0
4166.667	300.0	100.0	100.0	1	0.0	0.0	0.076	1.0	96.82505	4.164	0	1.0	2.0	12.0	0.0	0.0
4166.667	300.0	100.0	100.0	1	0.0	0.0	0.075	1.0	97.07181	4.165	0	1.0	2.0	12.0	0.0	0.0
4166.667	300.0	100.0	100.0	1	0.0	0.0	0.074	1.0	97.07181	4.165	0	1.0	2.0	12.0	0.0	0.0
4166.667	300.0	100.0	100.0	1	0.0	0.0	0.072	1.0	97.633514	4.165	0	1.0	2.0	12.0	0.0	0.0
4166.667	300.0	100.0	100.0	1	0.0	0.0	0.071	1.0	97.633514	4.166	0	1.0	2.0	12.0	0.0	0.0
4166.667	300.0	100.0	100.0	1	0.0	0.0	0.07	1.0	94.62498	4.166	0	1.0	2.0	12.0	0.0	0.0
4166.667	300.0	100.0	100.0	1	0.0	0.0	0.069	1.0	94.76385	4.166	0	1.0	2.0	12.0	0.0	0.0
4166.667	300.0	100.0	100.0	1	0.0	0.0	0.067	1.0	94.76385	4.166	0	1.0	2.0	12.0	0.0	0.0
4166.667	300.0	100.0	100.0	1	0.0	0.0	0.066	1.0	96.27532	4.166	0	1.0	2.0	12.0	0.0	0.0
4166.667	300.0	100.0	100.0	1	0.0	0.0	0.065	1.0	97.60552	4.166	0	1.0	2.0	12.0	0.0	0.0
4166.667	300.0	100.0	100.0	1	0.0	0.0	0.064	1.0	97.60552	4.166	0	1.0	2.0	12.0	0.0	0.0
4166.667	300.0	100.0	100.0	1	0.0	0.0	0.063	1.0	97.15356	4.167	0	1.0	2.0	12.0	0.0	0.0
4166.667	300.0	100.0	100.0	1	0.0	0.0	0.061	1.0	97.15356	4.167	0	1.0	2.0	12.0	0.0	0.0
4166.667	300.0	100.0	100.0	1	0.0	0.0	0.06	1.0	99.20257	4.167	0	1.0	2.0	12.0	0.0	0.0
4166.667	300.0	100.0	100.0	1	0.0	0.0	0.059	1.0	100.71582	4.168	0	1.0	2.0	12.0	0.0	0.0
4166.667	300.0	100.0	100.0	1	0.0	0.0	0.058	1.0	100.71582	4.168	0	1.0	2.0	12.0	0.0	0.0
4166.667	300.0	100.0	100.0	1	0.0	0.0	0.056	1.0	100.102234	4.168	0	1.0	2.0	12.0	0.0	0.0
4166.667	300.0	100.0	100.0	1	0.0	0.0	0.055	1.0	99.9192	4.168	0	1.0	2.0	12.0	0.0	0.0
4166.667	300.0	100.0	100.0	1	0.0	0.0	0.054	1.0	99.9192	4.169	0	1.0	2.0	12.0	0.0	0.0
4166.667	300.0	100.0	100.0	1	0.0	0.0	0.052	1.0	99.9001	4.169	0	1.0	2.0	12.0	0.0	0.0
4166.667	300.0	100.0	100.0	1	0.0	0.0	0.051	1.0	99.9001	4.169	0	1.0	2.0	12.0	0.0	0.0
4166.667	300.0	100.0	100.0	1	0.0	0.0	0.05	1.0	98.69749	4.169	0	1.0	2.0	12.0	0.0	0.0
4166.667	300.0	100.0	100.0	1	0.0	0.0	0.048	1.0	98.086716	4.169	0	1.0	2.0	12.0	0.0	0.0
4166.667	300.0	100.0	100.0	1	0.0	0.0	0.047	1.0	98.31249	4.169	0	1.0	2.0	12.0	0.0	0.0
4166.667	300.0	100.0	100.0	1	0.0	0.0	0.046	1.0	98.47416	4.169	0	1.0	2.0	12.0	0.0	0.0
4166.667	300.0	100.0	100.0	1	0.0	0.0	0.045	1.0	98.16444	4.169	0	1.0	2.0	12.0	0.0	0.0
4166.667	300.0	100.0	100.0	1	0.0	0.0	0.044	1.0	97.45551	4.169	0	1.0	2.0	12.0	0.0	0.0
4166.667	300.0	100.0	100.0	1	0.0	0.0	0.042	1.0	96.76549	4.169	0	1.0	2.0	12.0	0.0	0.0
4166.667	300.0	100.0	100.0	1	0.0	0.0	0.041	1.0	96.76549	4.169	0	1.0	2.0	12.0	0.0	0.0
4166.667	300.0	100.0	100.0	1	0.0	0.0	0.041	1.0	96.07269	4.169	0	1.0	2.0	12.0	0.0	0.0
4166.667	300.0	100.0	100.0	1	0.0	0.0	0.04	1.0	96.84462	4.17	0	1.0	2.0	12.0	0.0	0.0
4166.667	300.0	100.0	100.0	1	0.0	0.0	0.039	1.0	96.84462	4.17	0	1.0	2.0	12.0	0.0	0.0
4166.667	300.0	100.0	100.0	1	0.0	0.0	0.037	1.0	97.12907	4.17	0	1.0	2.0	12.0	0.0	0.0
4166.667	300.0	100.0	100.0	1	0.0	0.0	0.036	1.0	97.46133	4.17	0	1.0	2.0	12.0	0.0	0.0
4166.667	300.0	100.0	100.0	1	0.0	0.0	0.035	1.0	97.46133	4.17	0	1.0	2.0	12.0	0.0	0.0
4166.667	300.0	100.0	100.0	1	0.0	0.0	0.035	1.0	98.139885	4.17	0	1.0	2.0	12.0	0.0	0.0
4166.667	300.0	100.0	100.0	1	0.0	0.0	0.034	1.0	98.139885	4.17	0	1.0	2.0	12.0	0.0	0.0
4166.667	300.0	100.0	100.0	1	0.0	0.0	0.033	1.0	98.194466	4.17	0	1.0	2.0	12.0	0.0	0.0
4166.667	300.0	100.0	100.0	1	0.0	0.0	0.031	1.0	98.59076	4.17	0	1.0	2.0	12.0	0.0	0.0
4166.667	300.0	100.0	100.0	1	0.0	0.0	0.03	1.0	98.59076	4.17	0	1.0	2.0	12.0	0.0	0.0
4166.667	300.0	100.0	100.0	1	0.0	0.0	0.03	1.0	97.781456	4.17	0	1.0	2.0	12.0	0.0	0.0
4166.667	300.0	100.0	100.0	1	0.0	0.0	0.029	1.0	98.4987	4.17	0	1.0	2.0	12.0	0.0	0.0
4166.667	300.0	100.0	100.0	1	0.0	0.0	0.028	1.0	98.4987	4.17	0	1.0	2.0	12.0	0.0	0.0
4166.667	300.0	100.0	100.0	1	0.0	0.0	0.027	1.0	98.68369	4.17	0	1.0	2.0	12.0	0.0	0.0
4166.667	300.0	100.0	100.0	1	0.0	0.0	0.026	1.0	98.68369	4.17	0	1.0	2.0	12.0	0.0	0.0
4166.667	300.0	100.0	100.0	1	0.0	0.0	0.025	1.0	98.87197	4.17	0	1.0	2.0	12.0	0.0	0.0
4166.667	300.0	100.0	100.0	1	0.0	0.0	0.025	1.0	98.6488	4.17	0	1.0	2.0	12.0	0.0	0.0
4166.667	300.0	100.0	100.0	1	0.0	0.0	0.024	1.0	98.6488	4.17	0	1.0	2.0	12.0	0.0	0.0
4166.667	300.0	100.0	100.0	1	0.0	0.0	0.023	1.0	98.73347	4.17	0	1.0	2.0	12.0	0.0	0.0
4166.667	300.0	100.0	100.0	1	0.0	0.0	0.023	1.0	97.58715	4.17	0	1.0	2.0	12.0	0.0	0.0
4166.667	300.0	100.0	100.0	1	0.0	0.0	0.022	1.0	97.58715	4.17	0	1.0	2.0	12.0	0.0	0.0
4166.667	300.0	100.0	100.0	1	0.0	0.0	0.021	1.0	97.63432	4.17	0	1.0	2.0	12.0	0.0	0.0
4166.667	300.0	100.0	100.0	1	0.0	0.0	0.02	1.0	97.63432	4.17	0	1.0	2.0	12.0	0.0	0.0
4166.667	300.0	100.0	100.0	1	0.0	0.0	0.019	1.0	97.322014	4.17	0	1.0	2.0	12.0	0.0	0.0
4166.667	300.0	100.0	100.0	1	0.0	0.0	0.018	1.0	97.81204	4.17	0	1.0	2.0	12.0	0.0	0.0
4166.667	300.0	100.0	100.0	1	0.0	0.0	0.017	1.0	97.81204	4.17	0	1.0	2.0	12.0	0.0	0.0
4166.667	300.0	100.0	100.0	1	0.0	0.0	0.016	1.0	98.474	4.17	0	1.0	2.0	12.0	0.0	0.0
4166.667	300.0	100.0	100.0	1	0.0	0.0	0.016	1.0	98.474	4.17	0	1.0	2.0	12.0	0.0	0.0
4166.667	300.0	100.0	100.0	1	0.0	0.0	0.015	1.0	98.308495	4.17	0	1.0	2.0	12.0	0.0	0.0
4166.667	300.0	100.0	100.0	1	0.0	0.0	0.013	1.0	98.494415	4.17	0	1.0	2.0	12.0	0.0	0.0
4166.667	300.0	100.0	100.0	1	0.0	0.0	0.012	1.0	98.494415	4.17	0	1.0	2.0	12.0	0.0	0.0
4166.667	300.0	100.0	100.0	1	0.0	0.0	0.011	1.0	98.68222	4.17	0	1.0	2.0	12.0	0.0	0.0
4166.667	300.0	100.0	100.0	1	0.0	0.0	0.01	1.0	99.12515	4.17	0	1.0	2.0	12.0	0.0	0.0
4166.667	300.0	100.0	100.0	1	0.0	0.0	0.009	1.0	99.12515	4.17	0	1.0	2.0	12.0	0.0	0.0
4166.667	300.0	100.0	100.0	1	0.0	0.0	0.008	1.0	99.237495	4.17	0	1.0	2.0	12.0	0.0	0.0
4166.667	300.0	100.0	100.0	1	0.0	0.0	0.007	1.0	99.237495	4.17	0	1.0	2.0	12.0	0.0	0.0
4166.667	300.0	100.0	100.0	1	0.0	0.0	0.006	1.0	98.381996	4.17	0	1.0	2.0	12.0	0.0	0.0
4166.667	300.0	100.0	100.0	1	0.0	0.0	0.005	1.0	98.29559	4.17	0	1.0	2.0	12.0	0.0	0.0
4166.667	300.0	100.0	100.0	1	0.0	0.0	0.004	1.0	98.29559	4.17	0	1.0	2.0	12.0	0.0	0.0
4166.667	300.0	100.0	100.0	1	0.0	0.0	0.003	1.0	97.87028	4.17	0	1.0	2.0	12.0	0.0	0.0
4166.667	300.0	100.0	100.0	1	0.0	0.0	0.002	1.0	98.03134	4.17	0	1.0	2.0	12.0	0.0	0.0
4166.667	300.0	100.0	100.0	1	0.0	0.0	0.001	1.0	98.42544	4.17	0	1.0	2.0	12.0	0.0	0.0
4166.667	300.0	100.0	100.0	1	0.0	0.0	0.0	1.0	98.11792	4.17	0	1.0	2.0	12.0	0.0	0.0
4166.667	300.0	100.0	100.0	1	0.0	0.0	0.0	1.0	98.11792	4.17	0	1.0	2.0	12.0	0.0	0.0
4166.667	300.0	100.0	100.0	1	0.0	0.0	-0.001	1.0	98.329605	4.17	0	1.0	2.0	12.0	0.0	0.0
4166.667	300.0	100.0	100.0	1	0.0	0.0	-0.002	1.0	97.93501	4.17	0	1.0	2.0	12.0	0.0	0.0
4166.667	300.0	100.0	100.0	1	0.0	0.0	-0.003	1.0	97.93501	4.17	0	1.0	2.0	12.0	0.0	0.0
4166.667	300.0	100.0	100.0	1	0.0	0.0	-0.004	1.0	98.19289	4.17	0	1.0	2.0	12.0	0.0	0.0
4166.667	300.0	100.0	100.0	1	0.0	0.0	-0.005	1.0	98.19244	4.17	0	1.0	2.0	12.0	0.0	0.0
4166.667	300.0	100.0	100.0	1	0.0	0.0	-0.005	1.0	98.62292	4.17	0	1.0	2.0	12.0	0.0	0.0
4166.667	300.0	100.0	100.0	1	0.0	0.0	-0.006	1.0	95.89618	4.17	0	1.0	2.0	12.0	0.0	0.0
4166.667	300.0	100.0	100.0	1	0.0	0.0	-0.007	1.0	95.89618	4.17	0	1.0	2.0	12.0	0.0	0.0
4166.667	300.0	100.0	100.0	1	0.0	0.0	-0.007	1.0	102.45566	4.17	0	1.0	2.0	12.0	0.0	0.0
4166.667	300.0	100.0	100.0	1	0.0	0.0	-0.008	1.0	102.55888	4.17	0	1.0	2.0	12.0	0.0	0.0
4166.667	300.0	100.0	100.0	1	0.0	0.0	-0.009	1.0	102.55888	4.17	0	1.0	2.0	12.0	0.0	0.0
4166.667	300.0	100.0	100.0	1	0.0	0.0	-0.01	1.0	100.20494	4.17	0	1.0	2.0	13.0	0.0	0.0
0.0	300.0	100.0	100.0	0	0.0	0.0	-0.01	1.0	100.95784	4.17	0	1.0	3.0	0.0	0.0	0.0
0.0	300.0	100.0	100.0	0	0.0	0.0	-0.011	1.0	100.95784	4.17	0	1.0	3.0	0.0	0.0	0.0
0.0	300.0	100.0	100.0	0	0.0	0.0	-0.011	1.0	99.6373	4.17	0	1.0	3.0	0.0	0.0	0.0
0.0	300.0	100.0	100.0	0	0.0	0.0	-0.012	1.0	99.6373	4.17	0	1.0	3.0	0.0	0.0	0.0
0.0	300.0	100.0	100.0	0	0.0	0.0	-0.012	1.0	99.63038	4.17	0	1.0	3.0	0.0	0.0	0.0
0.0	300.0	100.0	100.0	0	0.0	0.0	-0.013	1.0	99.36687	3.875	0	1.0	3.0	0.0	0.0	0.0
0.0	300.0	100.0	100.0	0	0.0	0.0	-0.014	1.0	99.36687	3.347	0	1.0	3.0	0.0	0.0	0.0
0.0	300.0	100.0	100.0	0	0.0	0.0	-0.014	1.0	98.92142	3.347	0	1.0	3.0	0.0	0.0	0.0
0.0	300.0	100.0	100.0	0	0.0	0.0	-0.015	1.0	98.11703	3.11	0	1.0	3.0	0.0	0.0	0.0
0.0	300.0	100.0	100.0	0	0.0	0.0	-0.016	1.0	98.11703	2.685	0	1.0	3.0	0.0	0.0	0.0
0.0	300.0	100.0	100.0	0	0.0	0.0	-0.016	1.0	97.46483	2.685	0	1.0	3.0	0.0	0.0	0.0
0.0	300.0	100.0	100.0	0	0.0	0.0	-0.017	1.0	97.46483	2.496	0	1.0	3.0	0.0	0.0	0.0
0.0	300.0	100.0	100.0	0	0.0	0.0	-0.018	1.0	97.14345	2.496	0	1.0	3.0	0.0	0.0	0.0
0.0	300.0	100.0	100.0	0	0.0	0.0	-0.018	1.0	97.42788	2.155	0	1.0	3.0	0.0	0.0	0.0
0.0	300.0	100.0	100.0	0	0.0	0.0	-0.019	1.0	97.42788	2.002	0	1.0	3.0	0.0	0.0	0.0
0.0	300.0	100.0	100.0	0	0.0	0.0	-0.019	1.0	96.67053	2.002	0	1.0	3.0	0.0	0.0	0.0
0.0	300.0	100.0	100.0	0	0.0	0.0	-0.02	1.0	94.45946	1.729	0	1.0	3.0	0.0	0.0	0.0
0.0	300.0	100.0	100.0	0	0.0	0.0	-0.021	1.0	94.45946	1.729	0	1.0	3.0	0.0	0.0	0.0
0.0	300.0	100.0	100.0	0	0.0	0.0	-0.021	1.0	98.36512	1.607	0	1.0	3.0	0.0	0.0	0.0
0.0	300.0	100.0	100.0	0	0.0	0.0	-0.021	1.0	98.36512	1.387	0	1.0	3.0	0.0	0.0	0.0
0.0	300.0	100.0	100.0	0	0.0	0.0	-0.022	1.0	97.41655	1.387	0	1.0	3.0	0.0	0.0	0.0
0.0	300.0	100.0	100.0	0	0.0	0.0	-0.022	1.0	96.36963	1.198	0	1.0	3.0	0.0	0.0	0.0
0.0	300.0	100.0	100.0	0	0.0	0.0	-0.022	1.0	96.36963	1.113	0	1.0	3.0	0.0	0.0	0.0
0.0	300.0	100.0	100.0	0	0.0	0.0	-0.022	1.0	96.480286	1.113	0	1.0	3.0	0.0	0.0	0.0
0.0	300.0	100.0	100.0	0	0.0	0.0	-0.022	1.0	97.03431	1.034	0	1.0	3.0	0.0	0.0	0.0
0.0	300.0	100.0	100.0	0	0.0	0.0	-0.022	1.0	97.03431	0.893	0	1.0	3.0	0.0	0.0	0.0
0.0	300.0	100.0	100.0	0	0.0	0.0	-0.022	1.0	97.72125	0.893	0	1.0	3.0	0.0	0.0	0.0
0.0	300.0	100.0	100.0	0	0.0	0.0	-0.021	1.0	97.72125	0.771	0	1.0	3.0	0.0	0.0	0.0
0.0	300.0	100.0	100.0	0	0.0	0.0	-0.021	1.0	98.49564	0.771	0	1.0	3.0	1.0	0.0	0.0
0.0	300.0	100.0	100.0	0	0.0	0.0	-0.021	1.0	96.99495	0.716	0	1.0	3.0	7.0	0.0	0.0
0.0	300.0	100.0	100.0	0	0.0	0.0	-0.021	1.0	96.99495	0.618	0	1.0	3.0	7.0	0.0	0.0
0.0	300.0	100.0	100.0	0	0.0	0.0	-0.02	1.0	96.77712	0.618	0	1.0	3.0	0.0	0.0	0.0
0.0	300.0	100.0	100.0	0	0.0	0.0	-0.02	1.0	96.278496	0.575	0	1.0	3.0	0.0	0.0	0.0
0.0	300.0	100.0	100.0	0	0.0	0.0	-0.02	1.0	96.278496	0.496	0	1.0	3.0	0.0	0.0	0.0
0.0	300.0	100.0	100.0	0	0.0	0.0	-0.02	1.0	95.46422	0.496	0	1.0	3.0	0.0	0.0	0.0
0.0	300.0	100.0	100.0	0	0.0	0.0	-0.019	1.0	95.46422	0.461	0	1.0	3.0	0.0	0.0	0.0
0.0	300.0	100.0	100.0	0	0.0	0.0	-0.019	1.0	95.193146	0.461	0	1.0	3.0	0.0	0.0	0.0
0.0	300.0	100.0	100.0	0	0.0	0.0	-0.018	1.0	95.27716	0.398	0	1.0	3.0	0.0	0.0	0.0
0.0	300.0	100.0	100.0	0	0.0	0.0	-0.018	1.0	95.27716	0.37	0	1.0	3.0	0.0	0.0	0.0
0.0	300.0	100.0	100.0	0	0.0	0.0	-0.017	1.0	95.495605	0.37	0	1.0	3.0	0.0	0.0	0.0
0.0	300.0	100.0	100.0	0	0.0	0.0	-0.017	1.0	95.490746	0.319	0	1.0	3.0	0.0	0.0	0.0
0.0	300.0	100.0	100.0	0	0.0	0.0	-0.016	1.0	95.490746	0.296	0	1.0	3.0	0.0	0.0	0.0
0.0	300.0	100.0	100.0	0	0.0	0.0	-0.016	1.0	96.91582	0.296	0	1.0	3.0	0.0	0.0	0.0
0.0	300.0	100.0	100.0	0	0.0	0.0	-0.015	1.0	96.91582	0.256	0	1.0	3.0	0.0	0.0	0.0
0.0	300.0	100.0	100.0	0	0.0	0.0	-0.014	1.0	96.76393	0.256	0	1.0	3.0	0.0	0.0	0.0
0.0	300.0	100.0	100.0	0	0.0	0.0	-0.014	1.0	97.30365	0.221	0	1.0	3.0	0.0	0.0	0.0
0.0	300.0	100.0	100.0	0	0.0	0.0	-0.012	1.0	97.30365	0.205	0	1.0	3.0	0.0	0.0	0.0
0.0	300.0	100.0	100.0	0	0.0	0.0	-0.011	1.0	98.04693	0.205	0	1.0	3.0	0.0	0.0	0.0
0.0	300.0	100.0	100.0	0	0.0	0.0	-0.01	1.0	99.00129	0.177	0	1.0	3.0	0.0	0.0	0.0
0.0	300.0	100.0	100.0	0	0.0	0.0	-0.009	1.0	99.00129	0.177	0	1.0	3.0	0.0	0.0	0.0
0.0	300.0	100.0	100.0	0	0.0	0.0	-0.008	1.0	98.792534	0.164	0	1.0	3.0	0.0	0.0	0.0
0.0	300.0	100.0	100.0	0	0.0	0.0	-0.007	1.0	98.792534	0.142	0	1.0	3.0	0.0	0.0	0.0
0.0	300.0	100.0	100.0	0	0.0	0.0	-0.005	1.0	98.92894	0.142	0	1.0	3.0	0.0	0.0	0.0
0.0	300.0	100.0	100.0	0	0.0	0.0	-0.004	1.0	97.72037	0.122	0	1.0	3.0	0.0	0.0	0.0
0.0	300.0	100.0	100.0	0	0.0	0.0	-0.003	1.0	97.72037	0.113	0	1.0	3.0	0.0	0.0	0.0
0.0	300.0	100.0	100.0	0	0.0	0.0	-0.001	1.0	96.74542	0.113	0	1.0	3.0	0.0	0.0	0.0
0.0	300.0	100.0	100.0	0	0.0	0.0	0.0	1.0	97.45326	0.098	0	1.0	3.0	0.0	0.0	0.0
0.0	300.0	100.0	100.0	0	0.0	0.0	0.001	1.0	97.45326	0.098	0	1.0	3.0	0.0	0.0	0.0
0.0	300.0	100.0	100.0	0	0.0	0.0	0.003	1.0	97.19719	0.091	0	1.0	3.0	0.0	0.0	0.0
0.0	300.0	100.0	100.0	0	0.0	0.0	0.004	1.0	97.4924	0.078	0	1.0	3.0	0.0	0.0	0.0
0.0	300.0	100.0	100.0	0	0.0	0.0	0.006	1.0	97.96753	0.078	0	1.0	3.0	0.0	0.0	0.0
0.0	300.0	100.0	100.0	0	0.0	0.0	0.008	1.0	97.853485	0.067	0	1.0	3.0	0.0	0.0	0.0
0.0	300.0	100.0	100.0	0	0.0	0.0	0.009	1.0	97.853485	0.062	0	1.0	3.0	0.0	0.0	0.0
0.0	300.0	100.0	100.0	0	0.0	0.0	0.011	1.0	97.350426	0.062	0	1.0	3.0	0.0	0.0	0.0
0.0	300.0	100.0	100.0	0	0.0	0.0	0.013	1.0	98.29826	0.054	0	1.0	3.0	0.0	0.0	0.0
0.0	300.0	100.0	100.0	0	0.0	0.0	0.014	1.0	98.29826	0.054	0	1.0	3.0	0.0	0.0	0.0
0.0	300.0	100.0	100.0	0	0.0	0.0	0.016	1.0	98.55222	0.05	0	1.0	3.0	0.0	0.0	0.0
0.0	300.0	100.0	100.0	0	0.0	0.0	0.018	1.0	98.55222	0.043	0	1.0	3.0	0.0	0.0	0.0
0.0	300.0	100.0	100.0	0	0.0	0.0	0.02	1.0	99.00818	0.043	0	1.0	3.0	0.0	0.0	0.0
0.0	300.0	100.0	100.0	0	0.0	0.0	0.021	1.0	99.83882	0.04	0	1.0	3.0	0.0	0.0	0.0
0.0	300.0	100.0	100.0	0	0.0	0.0	0.023	1.0	99.83882	0.034	0	1.0	3.0	0.0	0.0	0.0
0.0	300.0	100.0	100.0	0	0.0	0.0	0.025	1.0	99.12777	0.034	0	1.0	3.0	0.0	0.0	0.0
0.0	300.0	100.0	100.0	0	0.0	0.0	0.027	1.0	99.68346	0.029	0	1.0	3.0	0.0	0.0	0.0
0.0	300.0	100.0	100.0	0	0.0	0.0	0.028	1.0	99.68346	0.029	0	1.0	3.0	0.0	0.0	0.0
0.0	300.0	100.0	100.0	0	0.0	0.0	0.03	1.0	100.16507	0.027	0	1.0	3.0	0.0	0.0	0.0
0.0	300.0	100.0	100.0	0	0.0	0.0	0.032	1.0	100.16507	0.023	0	1.0	3.0	0.0	0.0	0.0
0.0	300.0	100.0	100.0	0	0.0	0.0	0.033	1.0	99.72549	0.023	0	1.0	3.0	0.0	0.0	0.0
0.0	300.0	100.0	100.0	0	0.0	0.0	0.035	1.0	99.14161	0.021	0	1.0	3.0	0.0	0.0	0.0
0.0	300.0	100.0	100.0	0	0.0	0.0	0.037	1.0	98.04018	0.018	0	1.0	3.0	0.0	0.0	0.0
0.0	300.0	100.0	100.0	0	0.0	0.0	0.038	1.0	97.49325	0.018	0	1.0	3.0	0.0	0.0	0.0
0.0	300.0	100.0	100.0	0	0.0	0.0	0.04	1.0	97.85761	0.017	0	1.0	3.0	0.0	0.0	0.0
0.0	300.0	100.0	100.0	0	0.0	0.0	0.042	1.0	97.73693	0.017	0	1.0	3.0	0.0	0.0	0.0
0.0	300.0	100.0	100.0	0	0.0	0.0	0.043	1.0	97.63654	0.014	0	1.0	3.0	0.0	0.0	0.0
0.0	300.0	100.0	100.0	0	0.0	0.0	0.045	1.0	97.63654	0.012	0	1.0	3.0	0.0	0.0	0.0
0.0	300.0	100.0	100.0	0	0.0	0.0	0.046	1.0	96.76803	0.012	0	1.0	3.0	0.0	0.0	0.0
0.0	300.0	100.0	100.0	0	0.0	0.0	0.048	1.0	96.65903	0.011	0	1.0	3.0	0.0	0.0	0.0
0.0	300.0	100.0	100.0	0	0.0	0.0	0.05	1.0	96.65903	0.01	0	1.0	3.0	0.0	0.0	0.0
0.0	300.0	100.0	100.0	0	0.0	0.0	0.051	1.0	96.84421	0.01	0	1.0	3.0	0.0	0.0	0.0
0.0	300.0	100.0	100.0	0	0.0	0.0	0.053	1.0	96.55557	0.009	0	1.0	3.0	0.0	0.0	0.0
0.0	300.0	100.0	100.0	0	0.0	0.0	0.054	1.0	96.55557	0.009	0	1.0	3.0	0.0	0.0	0.0
0.0	300.0	100.0	100.0	0	0.0	0.0	0.056	1.0	97.28125	0.008	0	1.0	3.0	0.0	0.0	0.0
0.0	300.0	100.0	100.0	0	0.0	0.0	0.057	1.0	97.28125	0.007	0	1.0	3.0	0.0	0.0	0.0
0.0	300.0	100.0	100.0	0	0.0	0.0	0.058	1.0	96.958954	0.007	0	1.0	3.0	0.0	0.0	0.0
0.0	300.0	100.0	100.0	0	0.0	0.0	0.06	1.0	97.5776	0.006	0	1.0	3.0	0.0	0.0	0.0
0.0	300.0	100.0	100.0	0	0.0	0.0	0.061	1.0	97.5776	0.005	0	1.0	3.0	0.0	0.0	0.0
0.0	300.0	100.0	100.0	0	0.0	0.0	0.063	1.0	98.2456	0.005	0	1.0	3.0	0.0	0.0	0.0
0.0	300.0	100.0	100.0	0	0.0	0.0	0.064	1.0	98.476944	0.004	0	1.0	3.0	0.0	0.0	0.0
0.0	300.0	100.0	100.0	0	0.0	0.0	0.065	1.0	98.476944	0.004	0	1.0	3.0	0.0	0.0	0.0
0.0	300.0	100.0	100.0	0	0.0	0.0	0.067	1.0	98.075874	0.004	0	1.0	3.0	0.0	0.0	0.0
0.0	300.0	100.0	100.0	0	0.0	0.0	0.068	1.0	98.075874	0.003	0	1.0	3.0	0.0	0.0	0.0
0.0	300.0	100.0	100.0	0	0.0	0.0	0.069	1.0	98.37785	0.003	0	1.0	3.0	0.0	0.0	0.0
0.0	300.0	100.0	100.0	0	0.0	0.0	0.071	1.0	98.19118	0.003	0	1.0	3.0	0.0	0.0	0.0
0.0	300.0	100.0	100.0	0	0.0	0.0	0.072	1.0	98.19118	0.002	0	1.0	3.0	0.0	0.0	0.0
0.0	300.0	100.0	100.0	0	0.0	0.0	0.073	1.0	98.892944	0.002	0	1.0	3.0	0.0	0.0	0.0
0.0	300.0	100.0	100.0	0	0.0	0.0	0.075	1.0	99.23192	0.002	0	1.0	3.0	0.0	0.0	0.0
0.0	300.0	100.0	100.0	0	0.0	0.0	0.076	1.0	99.23192	0.002	0	1.0	3.0	0.0	0.0	0.0
0.0	300.0	100.0	100.0	0	0.0	0.0	0.077	1.0	98.4202	0.001	0	1.0	3.0	0.0	0.0	0.0
0.0	300.0	100.0	100.0	0	0.0	0.0	0.079	1.0	98.4202	0.001	0	1.0	3.0	0.0	0.0	0.0
0.0	300.0	100.0	100.0	0	0.0	0.0	0.08	1.0	98.00438	0.001	0	1.0	3.0	0.0	0.0	0.0
0.0	300.0	100.0	100.0	0	0.0	0.0	0.081	1.0	96.564804	0.001	0	1.0	3.0	0.0	0.0	0.0
0.0	300.0	100.0	100.0	0	0.0	0.0	0.082	1.0	97.929474	0.001	0	1.0	3.0	0.0	0.0	0.0
0.0	300.0	100.0	100.0	0	0.0	0.0	0.083	1.0	98.21509	0.001	0	1.0	3.0	0.0	0.0	0.0
0.0	300.0	100.0	100.0	0	0.0	0.0	0.085	1.0	98.620056	0.0	0	1.0	3.0	0.0	0.0	0.0
0.0	300.0	100.0	100.0	0	0.0	0.0	0.086	1.0	98.620056	0.0	0	1.0	3.0	0.0	0.0	0.0
0.0	300.0	100.0	100.0	0	0.0	0.0	0.087	1.0	98.12159	0.0	0	1.0	3.0	0.0	0.0	0.0
0.0	300.0	100.0	100.0	0	0.0	0.0	0.088	1.0	98.12159	0.0	0	1.0	3.0	0.0	0.0	0.0
0.0	300.0	100.0	100.0	0	0.0	0.0	0.089	1.0	97.78443	0.0	0	1.0	3.0	0.0	0.0	0.0
0.0	300.0	100.0	100.0	0	0.0	0.0	0.091	1.0	98.51067	0.0	0	1.0	3.0	0.0	0.0	0.0
0.0	300.0	100.0	100.0	0	0.0	0.0	0.092	1.0	98.51067	0.0	0	1.0	3.0	0.0	0.0	0.0
0.0	300.0	100.0	100.0	0	0.0	0.0	0.093	1.0	98.17105	0.0	0	1.0	3.0	0.0	0.0	0.0
0.0	300.0	100.0	100.0	0	0.0	0.0	0.094	1.0	98.17105	0.0	0	1.0	3.0	0.0	0.0	0.0
0.0	300.0	100.0	100.0	0	0.0	0.0	0.096	1.0	98.12521	0.0	0	1.0	3.0	0.0	0.0	0.0
0.0	300.0	100.0	100.0	0	0.0	0.0	0.097	1.0	98.05823	0.0	0	1.0	3.0	0.0	0.0	0.0
0.0	300.0	100.0	100.0	0	0.0	0.0	0.098	1.0	98.05823	0.0	0	1.0	3.0	0.0	0.0	0.0
0.0	300.0	100.0	100.0	0	0.0	0.0	0.099	1.0	97.620895	0.0	0	1.0	3.0	0.0	0.0	0.0
0.0	300.0	100.0	100.0	0	0.0	0.0	0.1	1.0	97.64208	0.0	0	1.0	3.0	0.0	0.0	0.0
0.0	300.0	100.0	100.0	0	0.0	0.0	0.101	1.0	97.64208	0.0	0	1.0	3.0	0.0	0.0	0.0
0.0	300.0	100.0	100.0	0	0.0	0.0	0.102	1.0	95.701904	0.0	0	1.0	3.0	0.0	0.0	0.0
0.0	300.0	100.0	100.0	0	0.0	0.0	0.104	1.0	95.701904	0.0	0	1.0	3.0	0.0	0.0	0.0
0.0	300.0	100.0	100.0	0	0.0	0.0	0.105	1.0	96.01637	0.0	0	1.0	3.0	0.0	0.0	0.0
0.0	300.0	100.0	100.0	0	0.0	0.0	0.106	1.0	95.38983	0.0	0	1.0	3.0	0.0	0.0	0.0
0.0	300.0	100.0	100.0	0	0.0	0.0	0.107	1.0	95.38983	0.0	0	1.0	3.0	0.0	0.0	0.0
0.0	300.0	100.0	100.0	0	0.0	0.0	0.108	1.0	96.21348	0.0	0	1.0	3.0	0.0	0.0	0.0
0.0	300.0	100.0	100.0	0	0.0	0.0	0.109	1.0	96.888855	0.0	0	1.0	3.0	0.0	0.0	0.0
0.0	300.0	100.0	100.0	0	0.0	0.0	0.11	1.0	96.888855	0.0	0	1.0	3.0	0.0	0.0	0.0
0.0	300.0	100.0	100.0	0	0.0	0.0	0.111	1.0	97.32492	0.0	0	1.0	3.0	0.0	0.0	0.0
0.0	300.0	100.0	100.0	0	0.0	0.0	0.112	1.0	97.32492	0.0	0	1.0	3.0	0.0	0.0	0.0
0.0	300.0	100.0	100.0	0	0.0	0.0	0.114	1.0	97.24754	0.0	0	1.0	3.0	0.0	0.0	0.0
0.0	300.0	100.0	100.0	0	0.0	0.0	0.115	1.0	98.39118	0.0	0	1.0	3.0	0.0	0.0	0.0
0.0	300.0	100.0	100.0	0	0.0	0.0	0.116	1.0	98.39118	0.0	0	1.0	3.0	0.0	0.0	0.0
0.0	300.0	100.0	100.0	0	0.0	0.0	0.117	1.0	98.54718	0.0	0	1.0	3.0	0.0	0.0	0.0
0.0	300.0	100.0	100.0	0	0.0	0.0	0.118	1.0	97.202644	0.0	0	1.0	3.0	0.0	0.0	0.0
0.0	300.0	100.0	100.0	0	0.0	0.0	0.119	1.0	97.202644	0.0	0	1.0	3.0	0.0	0.0	0.0
0.0	300.0	100.0	100.0	0	0.0	0.0	0.12	1.0	97.02775	0.0	0	1.0	3.0	0.0	0.0	0.0
0.0	300.0	100.0	100.0	0	0.0	0.0	0.121	1.0	97.02775	0.0	0	1.0	3.0	0.0	0.0	0.0
0.0	300.0	100.0	100.0	0	0.0	0.0	0.122	1.0	97.57083	0.0	0	1.0	3.0	0.0	0.0	0.0
0.0	300.0	100.0	100.0	0	0.0	0.0	0.123	1.0	97.291466	0.0	0	1.0	3.0	0.0	0.0	0.0
0.0	300.0	100.0	100.0	0	0.0	0.0	0.124	1.0	97.291466	0.0	0	1.0	3.0	0.0	0.0	0.0
0.0	300.0	100.0	100.0	0	0.0	0.0	0.126	1.0	97.252235	0.0	0	1.0	3.0	0.0	0.0	0.0
0.0	300.0	100.0	100.0	0	0.0	0.0	0.127	1.0	98.5406	0.0	0	1.0	3.0	0.0	0.0	0.0
0.0	300.0	100.0	100.0	0	0.0	0.0	0.128	1.0	98.332146	0.0	0	1.0	3.0	0.0	0.0	0.0
0.0	300.0	100.0	100.0	0	0.0	0.0	0.129	1.0	97.84003	0.0	0	1.0	3.0	0.0	0.0	0.0
0.0	300.0	100.0	100.0	0	0.0	0.0	0.13	1.0	97.84003	0.0	0	1.0	3.0	0.0	0.0	0.0
0.0	300.0	100.0	100.0	0	0.0	0.0	0.131	1.0	97.48986	0.0	0	1.0	3.0	0.0	0.0	0.0
0.0	300.0	100.0	100.0	0	0.0	0.0	0.132	1.0	97.751396	0.0	0	1.0	3.0	0.0	0.0	0.0
0.0	300.0	100.0	100.0	0	0.0	0.0	0.133	1.0	97.751396	0.0	0	1.0	3.0	0.0	0.0	0.0
0.0	300.0	100.0	100.0	0	0.0	0.0	0.134	1.0	97.743454	0.0	0	1.0	3.0	0.0	0.0	0.0
0.0	300.0	100.0	100.0	0	0.0	0.0	0.135	1.0	98.28472	0.0	0	1.0	3.0	0.0	0.0	0.0
0.0	300.0	100.0	100.0	0	0.0	0.0	0.136	1.0	98.28472	0.0	0	1.0	3.0	0.0	0.0	0.0
0.0	300.0	100.0	100.0	0	0.0	0.0	0.137	1.0	97.86218	0.0	0	1.0	3.0	0.0	0.0	0.0
0.0	300.0	100.0	100.0	0	0.0	0.0	0.138	1.0	97.86218	0.0	0	1.0	3.0	0.0	0.0	0.0
0.0	300.0	100.0	100.0	0	0.0	0.0	0.139	1.0	97.70658	0.0	0	1.0	3.0	0.0	0.0	0.0
0.0	300.0	100.0	100.0	0	0.0	0.0	0.14	1.0	96.63075	0.0	0	1.0	3.0	0.0	0.0	0.0
0.0	300.0	100.0	100.0	0	0.0	0.0	0.141	1.0	96.63075	0.0	0	1.0	3.0	0.0	0.0	0.0
0.0	300.0	100.0	100.0	0	0.0	0.0	0.142	1.0	95.77215	0.0	0	1.0	3.0	0.0	0.0	0.0
0.0	300.0	100.0	100.0	0	0.0	0.0	0.143	1.0	95.10204	0.0	0	1.0	3.0	0.0	0.0	0.0
0.0	300.0	100.0	100.0	0	0.0	0.0	0.144	1.0	95.10204	0.0	0	1.0	3.0	0.0	0.0	0.0
0.0	300.0	100.0	100.0	0	0.0	0.0	0.145	1.0	94.993774	0.0	0	1.0	3.0	0.0	0.0	0.0
0.0	300.0	100.0	100.0	0	0.0	0.0	0.146	1.0	94.993774	0.0	0	1.0	3.0	0.0	0.0	0.0
0.0	300.0	100.0	100.0	0	0.0	0.0	0.147	1.0	95.93081	0.0	0	1.0	3.0	0.0	0.0	0.0
0.0	300.0	100.0	100.0	0	0.0	0.0	0.148	1.0	96.4608	0.0	0	1.0	3.0	0.0	0.0	0.0
0.0	300.0	100.0	100.0	0	0.0	0.0	0.149	1.0	96.9168	0.0	0	1.0	3.0	0.0	0.0	0.0
0.0	300.0	100.0	100.0	0	0.0	0.0	0.15	1.0	97.61301	0.0	0	1.0	3.0	0.0	0.0	0.0
0.0	300.0	100.0	100.0	0	0.0	0.0	0.151	1.0	97.60135	0.0	0	1.0	3.0	0.0	0.0	0.0
0.0	300.0	100.0	100.0	0	0.0	0.0	0.152	1.0	97.60135	0.0	0	1.0	3.0	0.0	0.0	0.0
0.0	300.0	100.0	100.0	0	0.0	0.0	0.153	1.0	97.49603	0.0	0	1.0	3.0	0.0	0.0	0.0
0.0	300.0	100.0	100.0	0	0.0	0.0	0.154	1.0	97.49603	0.0	0	1.0	3.0	0.0	0.0	0.0
0.0	300.0	100.0	100.0	0	0.0	0.0	0.155	1.0	97.9433	0.0	0	1.0	3.0	0.0	0.0	0.0
0.0	300.0	100.0	100.0	0	0.0	0.0	0.156	1.0	98.016815	0.0	0	1.0	3.0	0.0	0.0	0.0
0.0	300.0	100.0	100.0	0	0.0	0.0	0.157	1.0	98.016815	0.0	0	1.0	3.0	0.0	0.0	0.0
0.0	300.0	100.0	100.0	0	0.0	0.0	0.158	1.0	98.301216	0.0	0	1.0	3.0	0.0	0.0	0.0
0.0	300.0	100.0	100.0	0	0.0	0.0	0.158	1.0	99.16172	0.0	0	1.0	3.0	0.0	0.0	0.0
0.0	300.0	100.0	100.0	0	0.0	0.0	0.159	1.0	99.16172	0.0	0	1.0	3.0	0.0	0.0	0.0
0.0	300.0	100.0	100.0	0	0.0	0.0	0.16	1.0	98.58536	0.0	0	1.0	3.0	0.0	0.0	0.0
0.0	300.0	100.0	100.0	0	0.0	0.0	0.161	1.0	98.58536	0.0	0	1.0	3.0	0.0	0.0	0.0
0.0	300.0	100.0	100.0	0	0.0	0.0	0.162	1.0	97.99444	0.0	0	1.0	3.0	0.0	0.0	0.0
0.0	300.0	100.0	100.0	0	0.0	0.0	0.163	1.0	97.71837	0.0	0	1.0	3.0	0.0	0.0	0.0
0.0	300.0	100.0	100.0	0	0.0	0.0	0.164	1.0	97.71837	0.0	0	1.0	3.0	0.0	0.0	0.0
0.0	300.0	100.0	100.0	0	0.0	0.0	0.165	1.0	98.54697	0.0	0	1.0	3.0	0.0	0.0	0.0
0.0	300.0	100.0	100.0	0	0.0	0.0	0.166	1.0	98.78463	0.0	0	1.0	3.0	0.0	0.0	0.0
0.0	300.0	100.0	100.0	0	0.0	0.0	0.167	1.0	98.78463	0.0	0	1.0	3.0	0.0	0.0	0.0
0.0	300.0	100.0	100.0	0	0.0	0.0	0.167	1.0	97.37906	0.0	0	1.0	3.0	0.0	0.0	0.0
0.0	300.0	100.0	100.0	0	0.0	0.0	0.168	1.0	97.37906	0.0	0	1.0	3.0	0.0	0.0	0.0
0.0	300.0	100.0	100.0	0	0.0	0.0	0.169	1.0	96.99281	0.0	0	1.0	3.0	0.0	0.0	0.0
0.0	300.0	100.0	100.0	0	0.0	0.0	0.17	1.0	95.48519	0.0	0	1.0	3.0	0.0	0.0	0.0
0.0	300.0	100.0	100.0	0	0.0	0.0	0.17	1.0	95.48519	0.0	0	1.0	3.0	0.0	0.0	0.0
0.0	300.0	100.0	100.0	0	0.0	0.0	0.171	1.0	95.18467	0.0	0	1.0	3.0	0.0	0.0	0.0
0.0	300.0	100.0	100.0	0	0.0	0.0	0.172	1.0	95.80673	0.0	0	1.0	3.0	0.0	0.0	0.0
0.0	300.0	100.0	100.0	0	0.0	0.0	0.173	1.0	95.80673	0.0	0	1.0	3.0	0.0	0.0	0.0
0.0	300.0	100.0	100.0	0	0.0	0.0	0.174	1.0	95.31901	0.0	0	1.0	3.0	0.0	0.0	0.0
0.0	300.0	100.0	100.0	0	0.0	0.0	0.175	1.0	95.940315	0.0	0	1.0	3.0	0.0	0.0	0.0
0.0	300.0	100.0	100.0	0	0.0	0.0	0.175	1.0	95.19445	0.0	0	1.0	3.0	0.0	0.0	0.0
0.0	300.0	100.0	100.0	0	0.0	0.0	0.176	1.0	95.68259	0.0	0	1.0	3.0	0.0	0.0	0.0
0.0	300.0	100.0	100.0	0	0.0	0.0	0.176	1.0	96.15802	0.0	0	1.0	3.0	0.0	0.0	0.0
0.0	300.0	100.0	100.0	0	0.0	0.0	0.177	1.0	96.49068	0.0	0	1.0	3.0	0.0	0.0	0.0
0.0	300.0	100.0	100.0	0	0.0	0.0	0.178	1.0	95.91158	0.0	0	1.0	3.0	0.0	0.0	0.0
0.0	300.0	100.0	100.0	0	0.0	0.0	0.179	1.0	95.39673	0.0	0	1.0	3.0	0.0	0.0	0.0
0.0	300.0	100.0	100.0	0	0.0	0.0	0.179	1.0	94.43453	0.0	0	1.0	3.0	0.0	0.0	0.0
0.0	300.0	100.0	100.0	0	0.0	0.0	0.18	1.0	94.43453	0.0	0	1.0	3.0	0.0	0.0	0.0
0.0	300.0	100.0	100.0	0	0.0	0.0	0.181	1.0	94.43565	0.0	0	1.0	3.0	0.0	0.0	0.0
0.0	300.0	100.0	100.0	0	0.0	0.0	0.181	1.0	94.23974	0.0	0	1.0	3.0	0.0	0.0	0.0
0.0	300.0	100.0	100.0	0	0.0	0.0	0.182	1.0	94.23974	0.0	0	1.0	3.0	0.0	0.0	0.0
0.0	300.0	100.0	100.0	0	0.0	0.0	0.183	1.0	94.29019	0.0	0	1.0	3.0	0.0	0.0	0.0
0.0	300.0	100.0	100.0	0	0.0	0.0	0.183	1.0	96.00835	0.0	0	1.0	3.0	0.0	0.0	0.0
0.0	300.0	100.0	100.0	0	0.0	0.0	0.184	1.0	96.00835	0.0	0	1.0	3.0	0.0	0.0	0.0
0.0	300.0	100.0	100.0	0	0.0	0.0	0.185	1.0	96.18676	0.0	0	1.0	3.0	0.0	0.0	0.0
0.0	300.0	100.0	100.0	0	0.0	0.0	0.186	1.0	96.18676	0.0	0	1.0	3.0	0.0	0.0	0.0
0.0	300.0	100.0	100.0	0	0.0	0.0	0.187	1.0	95.90822	0.0	0	1.0	3.0	0.0	0.0	0.0
0.0	300.0	100.0	100.0	0	0.0	0.0	0.187	1.0	96.11743	0.0	0	1.0	3.0	0.0	0.0	0.0
0.0	300.0	100.0	100.0	0	0.0	0.0	0.188	1.0	96.11743	0.0	0	1.0	3.0	0.0	0.0	0.0
0.0	300.0	100.0	100.0	0	0.0	0.0	0.188	1.0	96.503	0.0	0	1.0	3.0	0.0	0.0	0.0
0.0	300.0	100.0	100.0	0	0.0	0.0	0.189	1.0	95.75288	0.0	0	1.0	3.0	0.0	0.0	0.0
0.0	300.0	100.0	100.0	0	0.0	0.0	0.189	1.0	95.75288	0.0	0	1.0	3.0	0.0	0.0	0.0
0.0	300.0	100.0	100.0	0	0.0	0.0	0.19	1.0	95.81944	0.0	0	1.0	3.0	0.0	0.0	0.0
0.0	300.0	100.0	100.0	0	0.0	0.0	0.19	1.0	95.81944	0.0	0	1.0	3.0	0.0	0.0	0.0
0.0	300.0	100.0	100.0	0	0.0	0.0	0.191	1.0	95.9897	0.0	0	1.0	3.0	0.0	0.0	0.0
0.0	300.0	100.0	100.0	0	0.0	0.0	0.191	1.0	96.291176	0.0	0	1.0	3.0	0.0	0.0	0.0
0.0	300.0	100.0	100.0	0	0.0	0.0	0.191	1.0	96.291176	0.0	0	1.0	3.0	0.0	0.0	0.0
0.0	300.0	100.0	100.0	0	0.0	0.0	0.192	1.0	96.1445	0.0	0	1.0	3.0	0.0	0.0	0.0
0.0	300.0	100.0	100.0	0	0.0	0.0	0.192	1.0	95.76239	0.0	0	1.0	3.0	0.0	0.0	0.0
0.0	300.0	100.0	100.0	0	0.0	0.0	0.192	1.0	95.76239	0.0	0	1.0	3.0	0.0	0.0	0.0
0.0	300.0	100.0	100.0	0	0.0	0.0	0.191	1.0	95.52862	0.0	0	1.0	3.0	8.0	0.0	0.0
0.0	300.0	100.0	100.0	0	0.0	0.0	0.191	1.0	95.52862	0.0	0	1.0	3.0	9.0	0.0	0.0
0.0	300.0	100.0	100.0	0	0.0	0.0	0.191	1.0	95.8354	0.0	0	1.0	3.0	10.0	0.0	0.0
2777.7778	200.0	100.0	100.0	0	0.0	0.0	0.19	1.0	96.458984	0.0	0	1.0	3.0	10.0	0.0	0.0
2777.7778	200.0	100.0	100.0	0	0.0	0.0	0.19	1.0	96.458984	0.0	0	1.0	3.0	10.0	0.0	0.0
2777.7778	200.0	100.0	100.0	0	0.0	0.0	0.189	1.0	96.08213	0.0	0	1.0	3.0	10.0	0.0	0.0
2777.7778	200.0	100.0	100.0	0	0.0	0.0	0.188	1.0	96.221664	0.195	0	1.0	3.0	10.0	0.0	0.0
2777.7778	200.0	100.0	100.0	0	0.0	0.0	0.188	1.0	96.221664	0.195	0	1.0	3.0	10.0	0.0	0.0
2777.7778	200.0	100.0	100.0	0	0.0	0.0	0.187	1.0	96.31413	0.378	0	1.0	3.0	10.0	0.0	0.0
2777.7778	200.0	100.0	100.0	0	0.0	0.0	0.186	1.0	96.31413	0.705	0	1.0	3.0	10.0	0.0	0.0
2777.7778	200.0	100.0	100.0	0	0.0	0.0	0.185	1.0	96.1113	0.705	0	1.0	3.0	10.0	0.0	0.0
2777.7778	200.0	100.0	100.0	0	0.0	0.0	0.184	1.0	96.33862	0.852	0	1.0	3.0	10.0	0.0	0.0
2777.7778	200.0	100.0	100.0	0	0.0	0.0	0.183	1.0	96.33862	1.115	0	1.0	3.0	10.0	0.0	0.0
2777.7778	200.0	100.0	100.0	0	0.0	0.0	0.182	1.0	96.614914	1.115	0	1.0	3.0	10.0	0.0	0.0
2777.7778	200.0	100.0	100.0	0	0.0	0.0	0.181	1.0	96.3801	1.233	0	1.0	3.0	10.0	0.0	0.0
2777.7778	200.0	100.0	100.0	0	0.0	0.0	0.18	1.0	96.3801	1.444	0	1.0	3.0	10.0	0.0	0.0
2777.7778	200.0	100.0	100.0	0	0.0	0.0	0.179	1.0	97.38778	1.444	0	1.0	3.0	10.0	0.0	0.0
2777.7778	200.0	100.0	100.0	0	0.0	0.0	0.178	1.0	97.38778	1.626	0	1.0	3.0	10.0	0.0	0.0
2777.7778	200.0	100.0	100.0	0	0.0	0.0	0.177	1.0	97.45602	1.626	0	1.0	3.0	10.0	0.0	0.0
2777.7778	200.0	100.0	100.0	0	0.0	0.0	0.175	1.0	97.72528	1.707	0	1.0	3.0	10.0	0.0	0.0
2777.7778	200.0	100.0	100.0	0	0.0	0.0	0.174	1.0	97.72528	1.855	0	1.0	3.0	10.0	0.0	0.0
2777.7778	200.0	100.0	100.0	0	0.0	0.0	0.173	1.0	97.45325	1.855	0	1.0	3.0	10.0	0.0	0.0
2777.7778	200.0	100.0	100.0	0	0.0	0.0	0.172	1.0	97.478294	1.919	0	1.0	3.0	10.0	0.0	0.0
2777.7778	200.0	100.0	100.0	0	0.0	0.0	0.171	1.0	97.478294	1.919	0	1.0	3.0	10.0	0.0	0.0
2777.7778	200.0	100.0	100.0	0	0.0	0.0	0.169	1.0	97.43646	2.036	0	1.0	3.0	10.0	0.0	0.0
2777.7778	200.0	100.0	100.0	0	0.0	0.0	0.168	1.0	97.43646	2.138	0	1.0	3.0	10.0	0.0	0.0
2777.7778	200.0	100.0	100.0	0	0.0	0.0	0.167	1.0	96.61342	2.138	0	1.0	3.0	10.0	0.0	0.0
2777.7778	200.0	100.0	100.0	0	0.0	0.0	0.166	1.0	97.198715	2.183	0	1.0	3.0	10.0	0.0	0.0
2777.7778	200.0	100.0	100.0	0	0.0	0.0	0.164	1.0	97.198715	2.264	0	1.0	3.0	10.0	0.0	0.0
2777.7778	200.0	100.0	100.0	0	0.0	0.0	0.163	1.0	97.532425	2.264	0	1.0	3.0	10.0	0.0	0.0
2777.7778	200.0	100.0	100.0	0	0.0	0.0	0.162	1.0	96.846146	2.301	0	1.0	3.0	10.0	0.0	0.0
2777.7778	200.0	100.0	100.0	0	0.0	0.0	0.16	1.0	96.846146	2.301	0	1.0	3.0	10.0	0.0	0.0
2777.7778	200.0	100.0	100.0	0	0.0	0.0	0.159	1.0	96.74468	2.367	0	1.0	3.0	10.0	0.0	0.0
2777.7778	200.0	100.0	100.0	0	0.0	0.0	0.158	1.0	96.74468	2.395	0	1.0	3.0	10.0	0.0	0.0
2777.7778	200.0	100.0	100.0	0	0.0	0.0	0.156	1.0	96.18869	2.395	0	1.0	3.0	10.0	0.0	0.0
2777.7778	200.0	100.0	100.0	0	0.0	0.0	0.155	1.0	96.52425	2.448	0	1.0	3.0	10.0	0.0	0.0
2777.7778	200.0	100.0	100.0	0	0.0	0.0	0.153	1.0	96.52425	2.471	0	1.0	3.0	10.0	0.0	0.0
2777.7778	200.0	100.0	100.0	0	0.0	0.0	0.152	1.0	96.48514	2.471	0	1.0	3.0	12.0	0.0	0.0
2777.7778	200.0	100.0	100.0	0	0.0	0.0	0.15	1.0	96.81967	2.513	0	1.0	3.0	12.0	0.0	0.0
2777.7778	200.0	100.0	100.0	0	0.0	0.0	0.149	1.0	96.46315	2.513	0	1.0	3.0	12.0	0.0	0.0
2777.7778	200.0	100.0	100.0	0	0.0	0.0	0.147	1.0	95.63982	2.55	0	1.0	3.0	12.0	0.0	0.0
2777.7778	200.0	100.0	100.0	0	0.0	0.0	0.145	1.0	95.32195	2.566	0	1.0	3.0	12.0	0.0	0.0
2777.7778	200.0	100.0	100.0	0	0.0	0.0	0.144	1.0	95.24121	2.566	0	1.0	3.0	12.0	0.0	0.0
2777.7778	200.0	100.0	100.0	0	0.0	0.0	0.142	1.0	95.11773	2.581	0	1.0	3.0	12.0	0.0	0.0
2777.7778	200.0	100.0	100.0	0	0.0	0.0	0.141	1.0	95.20912	2.581	0	1.0	3.0	12.0	0.0	0.0
2777.7778	200.0	100.0	100.0	0	0.0	0.0	0.139	1.0	95.697624	2.608	0	1.0	3.0	12.0	0.0	0.0
2777.7778	200.0	100.0	100.0	0	0.0	0.0	0.137	1.0	95.697624	2.62	0	1.0	3.0	12.0	0.0	0.0
2777.7778	200.0	100.0	100.0	0	0.0	0.0	0.136	1.0	96.98778	2.62	0	1.0	3.0	12.0	0.0	0.0
2777.7778	200.0	100.0	100.0	0	0.0	0.0	0.134	1.0	97.29401	2.643	0	1.0	3.0	12.0	0.0	0.0
2777.7778	200.0	100.0	100.0	0	0.0	0.0	0.132	1.0	97.29401	2.662	0	1.0	3.0	12.0	0.0	0.0
2777.7778	200.0	100.0	100.0	0	0.0	0.0	0.131	1.0	97.99211	2.662	0	1.0	3.0	12.0	0.0	0.0
2777.7778	200.0	100.0	100.0	0	0.0	0.0	0.129	1.0	98.708916	2.669	0	1.0	3.0	12.0	0.0	0.0
2777.7778	200.0	100.0	100.0	0	0.0	0.0	0.127	1.0	98.708916	2.685	0	1.0	3.0	12.0	0.0	0.0
2777.7778	200.0	100.0	100.0	0	0.0	0.0	0.126	1.0	97.58605	2.685	0	1.0	3.0	12.0	0.0	0.0
2777.7778	200.0	100.0	100.0	0	0.0	0.0	0.124	1.0	97.58605	2.691	0	1.0	3.0	12.0	0.0	0.0
2777.7778	200.0	100.0	100.0	0	0.0	0.0	0.123	1.0	97.2717	2.691	0	1.0	3.0	12.0	0.0	0.0
2777.7778	200.0	100.0	100.0	0	0.0	0.0	0.121	1.0	96.84454	2.704	0	1.0	3.0	12.0	0.0	0.0
2777.7778	200.0	100.0	100.0	0	0.0	0.0	0.119	1.0	96.84454	2.708	0	1.0	3.0	12.0	0.0	0.0
2777.7778	200.0	100.0	100.0	0	0.0	0.0	0.118	1.0	96.275185	2.708	0	1.0	3.0	12.0	0.0	0.0
2777.7778	200.0	100.0	100.0	0	0.0	0.0	0.116	1.0	96.06096	2.718	0	1.0	3.0	12.0	0.0	0.0
2777.7778	200.0	100.0	100.0	0	0.0	0.0	0.115	1.0	96.06096	2.723	0	1.0	3.0	12.0	0.0	0.0
2777.7778	200.0	100.0	100.0	0	0.0	0.0	0.113	1.0	96.24182	2.723	0	1.0	3.0	12.0	0.0	0.0
2777.7778	200.0	100.0	100.0	0	0.0	0.0	0.112	1.0	96.24182	2.73	0	1.0	3.0	12.0	0.0	0.0
2777.7778	200.0	100.0	100.0	0	0.0	0.0	0.11	1.0	96.03353	2.73	0	1.0	3.0	12.0	0.0	0.0
2777.7778	200.0	100.0	100.0	0	0.0	0.0	0.109	1.0	97.13922	2.737	0	1.0	3.0	12.0	0.0	0.0
2777.7778	200.0	100.0	100.0	0	0.0	0.0	0.107	1.0	97.13922	2.741	0	1.0	3.0	12.0	0.0	0.0
2777.7778	200.0	100.0	100.0	0	0.0	0.0	0.106	1.0	97.52401	2.741	0	1.0	3.0	12.0	0.0	0.0
2777.7778	200.0	100.0	100.0	0	0.0	0.0	0.104	1.0	97.52013	2.745	0	1.0	3.0	12.0	0.0	0.0
2777.7778	200.0	100.0	100.0	0	0.0	0.0	0.103	1.0	97.52013	2.745	0	1.0	3.0	12.0	0.0	0.0
2777.7778	200.0	100.0	100.0	0	0.0	0.0	0.101	1.0	98.46708	2.748	0	1.0	3.0	12.0	0.0	0.0
2777.7778	200.0	100.0	100.0	0	0.0	0.0	0.1	1.0	98.46708	2.752	0	1.0	3.0	12.0	0.0	0.0
2777.7778	200.0	100.0	100.0	0	0.0	0.0	0.099	1.0	98.930916	2.752	0	1.0	3.0	12.0	0.0	0.0
2777.7778	200.0	100.0	100.0	0	0.0	0.0	0.098	1.0	98.846634	2.756	0	1.0	3.0	12.0	0.0	0.0
2777.7778	200.0	100.0	100.0	0	0.0	0.0	0.096	1.0	98.846634	2.757	0	1.0	3.0	12.0	0.0	0.0
2777.7778	200.0	100.0	100.0	0	0.0	0.0	0.095	1.0	99.35421	2.757	0	1.0	3.0	12.0	0.0	0.0
2777.7778	200.0	100.0	100.0	0	0.0	0.0	0.094	1.0	99.4734	2.76	0	1.0	3.0	12.0	0.0	0.0
2777.7778	200.0	100.0	100.0	0	0.0	0.0	0.093	1.0	99.4734	2.76	0	1.0	3.0	12.0	0.0	0.0
2777.7778	200.0	100.0	100.0	0	0.0	0.0	0.092	1.0	99.31839	2.763	0	1.0	3.0	12.0	0.0	0.0
2777.7778	200.0	100.0	100.0	0	0.0	0.0	0.091	1.0	99.31839	2.764	0	1.0	3.0	12.0	0.0	0.0
2777.7778	200.0	100.0	100.0	0	0.0	0.0	0.09	1.0	99.600204	2.764	0	1.0	3.0	12.0	0.0	0.0
2777.7778	200.0	100.0	100.0	0	0.0	0.0	0.089	1.0	98.389565	2.765	0	1.0	3.0	12.0	0.0	0.0
2777.7778	200.0	100.0	100.0	0	0.0	0.0	0.088	1.0	98.389565	2.767	0	1.0	3.0	12.0	0.0	0.0
2777.7778	200.0	100.0	100.0	0	0.0	0.0	0.087	1.0	98.050766	2.767	0	1.0	3.0	12.0	0.0	0.0
2777.7778	200.0	100.0	100.0	0	0.0	0.0	0.085	1.0	98.49447	2.768	0	1.0	3.0	12.0	0.0	0.0
2777.7778	200.0	100.0	100.0	0	0.0	0.0	0.084	1.0	98.49447	2.768	0	1.0	3.0	12.0	0.0	0.0
2777.7778	200.0	100.0	100.0	0	0.0	0.0	0.083	1.0	98.88782	2.77	0	1.0	3.0	12.0	0.0	0.0
2777.7778	200.0	100.0	100.0	0	0.0	0.0	0.082	1.0	98.88782	2.771	0	1.0	3.0	12.0	0.0	0.0
2777.7778	200.0	100.0	100.0	0	0.0	0.0	0.081	1.0	97.94306	2.771	0	1.0	3.0	12.0	0.0	0.0
2777.7778	200.0	100.0	100.0	0	0.0	0.0	0.08	1.0	98.14094	2.772	0	1.0	3.0	12.0	0.0	0.0
2777.7778	200.0	100.0	100.0	0	0.0	0.0	0.079	1.0	98.14094	2.773	0	1.0	3.0	12.0	0.0	0.0
2777.7778	200.0	100.0	100.0	0	0.0	0.0	0.078	1.0	97.4239	2.773	0	1.0	3.0	12.0	0.0	0.0
2777.7778	200.0	100.0	100.0	0	0.0	0.0	0.077	1.0	97.12903	2.773	0	1.0	3.0	12.0	0.0	0.0
2777.7778	200.0	100.0	100.0	0	0.0	0.0	0.075	1.0	97.218735	2.774	0	1.0	3.0	12.0	0.0	0.0
2777.7778	200.0	100.0	100.0	0	0.0	0.0	0.074	1.0	96.98282	2.774	0	1.0	3.0	12.0	0.0	0.0
2777.7778	200.0	100.0	100.0	0	0.0	0.0	0.072	1.0	96.98282	2.774	0	1.0	3.0	12.0	0.0	0.0
2777.7778	200.0	100.0	100.0	0	0.0	0.0	0.071	1.0	96.77574	2.774	0	1.0	3.0	12.0	0.0	0.0
2777.7778	200.0	100.0	100.0	0	0.0	0.0	0.07	1.0	97.841125	2.775	0	1.0	3.0	12.0	0.0	0.0
2777.7778	200.0	100.0	100.0	0	0.0	0.0	0.069	1.0	97.841125	2.775	0	1.0	3.0	12.0	0.0	0.0
2777.7778	200.0	100.0	100.0	0	0.0	0.0	0.067	1.0	97.10377	2.775	0	1.0	3.0	12.0	0.0	0.0
2777.7778	200.0	100.0	100.0	0	0.0	0.0	0.066	1.0	96.77141	2.776	0	1.0	3.0	12.0	0.0	0.0
2777.7778	200.0	100.0	100.0	0	0.0	0.0	0.065	1.0	96.77141	2.776	0	1.0	3.0	12.0	0.0	0.0
2777.7778	200.0	100.0	100.0	0	0.0	0.0	0.064	1.0	97.092705	2.776	0	1.0	3.0	12.0	0.0	0.0
2777.7778	200.0	100.0	100.0	0	0.0	0.0	0.062	1.0	97.092705	2.777	0	1.0	3.0	12.0	0.0	0.0
2777.7778	200.0	100.0	100.0	0	0.0	0.0	0.061	1.0	96.89287	2.777	0	1.0	3.0	12.0	0.0	0.0
2777.7778	200.0	100.0	100.0	0	0.0	0.0	0.06	1.0	97.425674	2.777	0	1.0	3.0	12.0	0.0	0.0
2777.7778	200.0	100.0	100.0	0	0.0	0.0	0.059	1.0	97.425674	2.777	0	1.0	3.0	12.0	0.0	0.0
2777.7778	200.0	100.0	100.0	0	0.0	0.0	0.058	1.0	97.60263	2.777	0	1.0	3.0	12.0	0.0	0.0
2777.7778	200.0	100.0	100.0	0	0.0	0.0	0.056	1.0	96.44817	2.777	0	1.0	3.0	12.0	0.0	0.0
2777.7778	200.0	100.0	100.0	0	0.0	0.0	0.055	1.0	96.44817	2.778	0	1.0	3.0	12.0	0.0	0.0
2777.7778	200.0	100.0	100.0	0	0.0	0.0	0.054	1.0	96.1202	2.778	0	1.0	3.0	12.0	0.0	0.0
2777.7778	200.0	100.0	100.0	0	0.0	0.0	0.053	1.0	96.275696	2.778	0	1.0	3.0	12.0	0.0	0.0
2777.7778	200.0	100.0	100.0	0	0.0	0.0	0.052	1.0	95.814095	2.778	0	1.0	3.0	12.0	0.0	0.0
2777.7778	200.0	100.0	100.0	0	0.0	0.0	0.051	1.0	95.94353	2.778	0	1.0	3.0	12.0	0.0	0.0
2777.7778	200.0	100.0	100.0	0	0.0	0.0	0.05	1.0	96.55672	2.778	0	1.0	3.0	12.0	0.0	0.0
2777.7778	200.0	100.0	100.0	0	0.0	0.0	0.049	1.0	96.61915	2.778	0	1.0	3.0	12.0	0.0	0.0
2777.7778	200.0	100.0	100.0	0	0.0	0.0	0.048	1.0	96.125305	2.778	0	1.0	3.0	12.0	0.0	0.0
2777.7778	200.0	100.0	100.0	0	0.0	0.0	0.047	1.0	96.125305	2.778	0	1.0	3.0	12.0	0.0	0.0
2777.7778	200.0	100.0	100.0	0	0.0	0.0	0.046	1.0	97.35478	2.778	0	1.0	3.0	12.0	0.0	0.0
2777.7778	200.0	100.0	100.0	0	0.0	0.0	0.045	1.0	97.35478	2.778	0	1.0	3.0	12.0	0.0	0.0
2777.7778	200.0	100.0	100.0	0	0.0	0.0	0.044	1.0	98.36252	2.778	0	1.0	3.0	12.0	0.0	0.0
2777.7778	200.0	100.0	100.0	0	0.0	0.0	0.043	1.0	98.12402	2.78	0	1.0	3.0	12.0	0.0	0.0
2777.7778	200.0	100.0	100.0	0	0.0	0.0	0.042	1.0	98.12402	2.78	0	1.0	3.0	12.0	0.0	0.0
2777.7778	200.0	100.0	100.0	0	0.0	0.0	0.041	1.0	98.01639	2.78	0	1.0	3.0	12.0	0.0	0.0
2777.7778	200.0	100.0	100.0	0	0.0	0.0	0.04	1.0	98.764824	2.78	0	1.0	3.0	12.0	0.0	0.0
2777.7778	200.0	100.0	100.0	0	0.0	0.0	0.039	1.0	98.764824	2.78	0	1.0	3.0	12.0	0.0	0.0
2777.7778	200.0	100.0	100.0	0	0.0	0.0	0.038	1.0	98.5319	2.78	0	1.0	3.0	12.0	0.0	0.0
2777.7778	200.0	100.0	100.0	0	0.0	0.0	0.037	1.0	98.5319	2.78	0	1.0	3.0	12.0	0.0	0.0
2777.7778	200.0	100.0	100.0	0	0.0	0.0	0.036	1.0	97.40386	2.78	0	1.0	3.0	12.0	0.0	0.0
2777.7778	200.0	100.0	100.0	0	0.0	0.0	0.035	1.0	97.673996	2.78	0	1.0	3.0	12.0	0.0	0.0
2777.7778	200.0	100.0	100.0	0	0.0	0.0	0.034	1.0	97.673996	2.78	0	1.0	3.0	12.0	0.0	0.0
2777.7778	200.0	100.0	100.0	0	0.0	0.0	0.033	1.0	97.23944	2.78	0	1.0	3.0	12.0	0.0	0.0
2777.7778	200.0	100.0	100.0	0	0.0	0.0	0.032	1.0	97.44007	2.78	0	1.0	3.0	12.0	0.0	0.0
2777.7778	200.0	100.0	100.0	0	0.0	0.0	0.031	1.0	97.44007	2.78	0	1.0	3.0	12.0	0.0	0.0
2777.7778	200.0	100.0	100.0	0	0.0	0.0	0.03	1.0	97.81323	2.78	0	1.0	3.0	12.0	0.0	0.0
2777.7778	200.0	100.0	100.0	0	0.0	0.0	0.029	1.0	97.81323	2.78	0	1.0	3.0	12.0	0.0	0.0
2777.7778	200.0	100.0	100.0	0	0.0	0.0	0.028	1.0	97.947464	2.78	0	1.0	3.0	12.0	0.0	0.0
2777.7778	200.0	100.0	100.0	0	0.0	0.0	0.027	1.0	98.486626	2.78	0	1.0	3.0	12.0	0.0	0.0
2777.7778	200.0	100.0	100.0	0	0.0	0.0	0.026	1.0	98.486626	2.78	0	1.0	3.0	12.0	0.0	0.0
2777.7778	200.0	100.0	100.0	0	0.0	0.0	0.025	1.0	97.7763	2.78	0	1.0	3.0	12.0	0.0	0.0
2777.7778	200.0	100.0	100.0	0	0.0	0.0	0.024	1.0	96.02327	2.78	0	1.0	3.0	12.0	0.0	0.0
2777.7778	200.0	100.0	100.0	0	0.0	0.0	0.023	1.0	96.02327	2.78	0	1.0	3.0	12.0	0.0	0.0
2777.7778	200.0	100.0	100.0	0	0.0	0.0	0.022	1.0	95.616875	2.78	0	1.0	3.0	12.0	0.0	0.0
2777.7778	200.0	100.0	100.0	0	0.0	0.0	0.021	1.0	96.244804	2.78	0	1.0	3.0	12.0	0.0	0.0
2777.7778	200.0	100.0	100.0	0	0.0	0.0	0.019	1.0	95.5789	2.78	0	1.0	3.0	12.0	0.0	0.0
2777.7778	200.0	100.0	100.0	0	0.0	0.0	0.018	1.0	95.3185	2.78	0	1.0	3.0	12.0	0.0	0.0
2777.7778	200.0	100.0	100.0	0	0.0	0.0	0.018	1.0	95.3185	2.78	0	1.0	3.0	12.0	0.0	0.0
2777.7778	200.0	100.0	100.0	0	0.0	0.0	0.017	1.0	95.40175	2.78	0	1.0	3.0	12.0	0.0	0.0
2777.7778	200.0	100.0	100.0	0	0.0	0.0	0.016	1.0	94.88893	2.78	0	1.0	3.0	12.0	0.0	0.0
2777.7778	200.0	100.0	100.0	0	0.0	0.0	0.015	1.0	94.88893	2.78	0	1.0	3.0	12.0	0.0	0.0
2777.7778	200.0	100.0	100.0	0	0.0	0.0	0.014	1.0	96.03887	2.78	0	1.0	3.0	12.0	0.0	0.0
2777.7778	200.0	100.0	100.0	0	0.0	0.0	0.013	1.0	96.03887	2.78	0	1.0	3.0	12.0	0.0	0.0
2777.7778	200.0	100.0	100.0	0	0.0	0.0	0.012	1.0	96.32483	2.78	0	1.0	3.0	12.0	0.0	0.0
2777.7778	200.0	100.0	100.0	0	0.0	0.0	0.011	1.0	96.153305	2.78	0	1.0	3.0	12.0	0.0	0.0
2777.7778	200.0	100.0	100.0	0	0.0	0.0	0.01	1.0	96.153305	2.78	0	1.0	3.0	12.0	0.0	0.0
2777.7778	200.0	100.0	100.0	0	0.0	0.0	0.009	1.0	96.8728	2.78	0	1.0	3.0	12.0	0.0	0.0
2777.7778	200.0	100.0	100.0	0	0.0	0.0	0.008	1.0	97.11334	2.78	0	1.0	3.0	12.0	0.0	0.0
2777.7778	200.0	100.0	100.0	0	0.0	0.0	0.007	1.0	97.11334	2.78	0	1.0	3.0	12.0	0.0	0.0
2777.7778	200.0	100.0	100.0	0	0.0	0.0	0.006	1.0	97.871796	2.78	0	1.0	3.0	12.0	0.0	0.0
2777.7778	200.0	100.0	100.0	0	0.0	0.0	0.005	1.0	97.871796	2.78	0	1.0	3.0	12.0	0.0	0.0
2777.7778	200.0	100.0	100.0	0	0.0	0.0	0.004	1.0	98.50384	2.78	0	1.0	3.0	12.0	0.0	0.0
2777.7778	200.0	100.0	100.0	0	0.0	0.0	0.004	1.0	98.15961	2.78	0	1.0	3.0	12.0	0.0	0.0
2777.7778	200.0	100.0	100.0	0	0.0	0.0	0.002	1.0	98.15961	2.78	0	1.0	3.0	12.0	0.0	0.0
2777.7778	200.0	100.0	100.0	0	0.0	0.0	0.001	1.0	98.02024	2.78	0	1.0	3.0	12.0	0.0	0.0
2777.7778	200.0	100.0	100.0	0	0.0	0.0	0.0	1.0	98.229836	2.78	0	1.0	3.0	12.0	0.0	0.0
2777.7778	200.0	100.0	100.0	0	0.0	0.0	0.0	1.0	98.229836	2.78	0	1.0	3.0	12.0	0.0	0.0
2777.7778	200.0	100.0	100.0	0	0.0	0.0	-0.001	1.0	97.82293	2.78	0	1.0	3.0	12.0	0.0	0.0
2777.7778	200.0	100.0	100.0	0	0.0	0.0	-0.002	1.0	97.82293	2.78	0	1.0	3.0	12.0	0.0	0.0
2777.7778	200.0	100.0	100.0	0	0.0	0.0	-0.003	1.0	97.263306	2.78	0	1.0	3.0	12.0	0.0	0.0
2777.7778	200.0	100.0	100.0	0	0.0	0.0	-0.004	1.0	97.60545	2.78	0	1.0	3.0	12.0	0.0	0.0
2777.7778	200.0	100.0	100.0	0	0.0	0.0	-0.005	1.0	97.60545	2.78	0	1.0	3.0	12.0	0.0	0.0
2777.7778	200.0	100.0	100.0	0	0.0	0.0	-0.006	1.0	97.73028	2.78	0	1.0	3.0	12.0	0.0	0.0
2777.7778	200.0	100.0	100.0	0	0.0	0.0	-0.007	1.0	97.07149	2.78	0	1.0	3.0	12.0	0.0	0.0
2777.7778	200.0	100.0	100.0	0	0.0	0.0	-0.008	1.0	97.07149	2.78	0	1.0	3.0	12.0	0.0	0.0
2777.7778	200.0	100.0	100.0	0	0.0	0.0	-0.009	1.0	98.795105	2.78	0	1.0	3.0	13.0	0.0	0.0
2777.7778	200.0	100.0	100.0	0	0.0	0.0	-0.01	1.0	98.795105	2.78	0	1.0	3.0	13.0	0.0	0.0
0.0	200.0	100.0	100.0	0	0.0	0.0	-0.01	1.0	98.149956	2.78	0	1.0	2.0	0.0	1.0	0.0
0.0	200.0	100.0	100.0	0	0.0	0.0	-0.011	1.0	98.42778	2.78	0	1.0	2.0	0.0	1.0	0.0
0.0	200.0	100.0	100.0	0	0.0	0.0	-0.011	1.0	98.42778	2.78	0	1.0	2.0	0.0	1.0	0.0
0.0	200.0	100.0	100.0	0	0.0	0.0	-0.012	1.0	98.35916	2.78	0	1.0	2.0	0.0	1.0	0.0
0.0	200.0	100.0	100.0	0	0.0	0.0	-0.012	1.0	98.35916	2.584	0	1.0	2.0	0.0	1.0	0.0
0.0	200.0	100.0	100.0	0	0.0	0.0	-0.013	1.0	96.03237	2.584	0	1.0	2.0	0.0	1.0	0.0
0.0	200.0	100.0	100.0	0	0.0	0.0	-0.013	1.0	96.963745	2.231	0	1.0	2.0	0.0	1.0	0.0
0.0	200.0	100.0	100.0	0	0.0	0.0	-0.014	1.0	96.963745	2.073	0	1.0	2.0	0.0	1.0	0.0
0.0	200.0	100.0	100.0	0	0.0	0.0	-0.015	1.0	96.725426	2.073	0	1.0	2.0	0.0	1.0	0.0
0.0	200.0	100.0	100.0	0	0.0	0.0	-0.015	1.0	96.72208	1.79	0	1.0	2.0	0.0	1.0	0.0
0.0	200.0	100.0	100.0	0	0.0	0.0	-0.016	1.0	96.72208	1.663	0	1.0	2.0	0.0	1.0	0.0
0.0	200.0	100.0	100.0	0	0.0	0.0	-0.016	1.0	95.319626	1.663	0	1.0	2.0	0.0	1.0	0.0
0.0	200.0	100.0	100.0	0	0.0	0.0	-0.017	1.0	95.319626	1.436	0	1.0	2.0	0.0	1.0	0.0
0.0	200.0	100.0	100.0	0	0.0	0.0	-0.017	1.0	96.44875	1.436	0	1.0	2.0	0.0	1.0	0.0
0.0	200.0	100.0	100.0	0	0.0	0.0	-0.018	1.0	96.39622	1.334	0	1.0	2.0	0.0	1.0	0.0
0.0	200.0	100.0	100.0	0	0.0	0.0	-0.018	1.0	96.39622	1.152	0	1.0	2.0	0.0	1.0	0.0
0.0	200.0	100.0	100.0	0	0.0	0.0	-0.019	1.0	97.179405	1.152	0	1.0	2.0	0.0	1.0	0.0
0.0	200.0	100.0	100.0	0	0.0	0.0	-0.019	1.0	98.547455	1.071	0	1.0	2.0	0.0	1.0	0.0
0.0	200.0	100.0	100.0	0	0.0	0.0	-0.02	1.0	98.547455	0.924	0	1.0	2.0	0.0	1.0	0.0
0.0	200.0	100.0	100.0	0	0.0	0.0	-0.02	1.0	98.71978	0.924	0	1.0	2.0	0.0	1.0	0.0
0.0	200.0	100.0	100.0	0	0.0	0.0	-0.021	1.0	97.368484	0.798	0	1.0	2.0	0.0	1.0	0.0
0.0	200.0	100.0	100.0	0	0.0	0.0	-0.021	1.0	97.54755	0.798	0	1.0	2.0	0.0	1.0	0.0
0.0	200.0	100.0	100.0	0	0.0	0.0	-0.022	1.0	99.11218	0.742	0	1.0	2.0	0.0	1.0	0.0
0.0	200.0	100.0	100.0	0	0.0	0.0	-0.022	1.0	99.11218	0.64	0	1.0	2.0	0.0	1.0	0.0
0.0	200.0	100.0	100.0	0	0.0	0.0	-0.022	1.0	98.652084	0.64	0	1.0	2.0	0.0	1.0	0.0
0.0	200.0	100.0	100.0	0	0.0	0.0	-0.023	1.0	98.39628	0.553	0	1.0	2.0	0.0	1.0	0.0
0.0	200.0	100.0	100.0	0	0.0	0.0	-0.023	1.0	98.39628	0.513	0	1.0	2.0	0.0	1.0	0.0
0.0	200.0	100.0	100.0	0	0.0	0.0	-0.023	1.0	98.31368	0.513	0	1.0	2.0	0.0	1.0	0.0
0.0	200.0	100.0	100.0	0	0.0	0.0	-0.023	1.0	98.15048	0.443	0	1.0	2.0	0.0	1.0	0.0
0.0	200.0	100.0	100.0	0	0.0	0.0	-0.023	1.0	98.434525	0.443	0	1.0	2.0	0.0	1.0	0.0
0.0	200.0	100.0	100.0	0	0.0	0.0	-0.023	1.0	97.95972	0.412	0	1.0	2.0	0.0	1.0	0.0
0.0	200.0	100.0	100.0	0	0.0	0.0	-0.023	1.0	97.95972	0.355	0	1.0	2.0	0.0	1.0	0.0
0.0	200.0	100.0	100.0	0	0.0	0.0	-0.023	1.0	98.128555	0.355	0	1.0	2.0	0.0	1.0	0.0
0.0	200.0	100.0	100.0	0	0.0	0.0	-0.023	1.0	98.52378	0.33	0	1.0	2.0	0.0	1.0	0.0
0.0	200.0	100.0	100.0	0	0.0	0.0	-0.023	1.0	98.52378	0.33	0	1.0	2.0	0.0	1.0	0.0
0.0	200.0	100.0	100.0	0	0.0	0.0	-0.023	1.0	98.625305	0.285	0	1.0	2.0	0.0	1.0	0.0
0.0	200.0	100.0	100.0	0	0.0	0.0	-0.023	1.0	98.625305	0.265	0	1.0	2.0	0.0	1.0	0.0
0.0	200.0	100.0	100.0	0	0.0	0.0	-0.022	1.0	98.03875	0.265	0	1.0	2.0	0.0	1.0	0.0
0.0	200.0	100.0	100.0	0	0.0	0.0	-0.022	1.0	98.11667	0.228	0	1.0	2.0	1.0	1.0	0.0
0.0	200.0	100.0	100.0	0	0.0	0.0	-0.022	1.0	98.11667	0.212	0	1.0	2.0	1.0	1.0	0.0
0.0	200.0	100.0	100.0	0	0.0	0.0	-0.021	1.0	97.34712	0.212	1	1.0	2.0	3.0	1.0	0.0
-5555.5557	400.0	100.0	100.0	0	0.0	0.0	-0.021	1.0	98.587006	0.183	1	1.0	2.0	3.0	1.0	0.0
-5555.5557	400.0	100.0	100.0	0	0.0	0.0	-0.02	1.0	97.81338	0.158	1	1.0	2.0	3.0	1.0	0.0
-5555.5557	400.0	100.0	100.0	0	0.0	0.0	-0.02	1.0	97.94579	0.158	1	1.0	2.0	3.0	1.0	0.0
-5555.5557	400.0	100.0	100.0	0	0.0	0.0	-0.019	1.0	97.94579	0.147	1	1.0	2.0	3.0	1.0	0.0
-5555.5557	400.0	100.0	100.0	0	0.0	0.0	-0.018	1.0	96.90849	0.147	1	1.0	2.0	3.0	1.0	0.0
-5555.5557	400.0	100.0	100.0	0	0.0	0.0	-0.017	1.0	96.9103	-0.629	1	1.0	2.0	3.0	1.0	0.0
-5555.5557	400.0	100.0	100.0	0	0.0	0.0	-0.017	1.0	96.9103	-0.978	1	1.0	2.0	3.0	1.0	0.0
-5555.5557	400.0	100.0	100.0	0	0.0	0.0	-0.016	1.0	96.69463	-0.978	1	1.0	2.0	3.0	1.0	0.0
-5555.5557	400.0	100.0	100.0	0	0.0	0.0	-0.015	1.0	96.11055	-1.603	1	1.0	2.0	3.0	1.0	0.0
-5555.5557	400.0	100.0	100.0	0	0.0	0.0	-0.015	1.0	96.11055	-1.883	1	1.0	2.0	3.0	1.0	0.0
-5555.5557	400.0	100.0	100.0	0	0.0	0.0	-0.014	1.0	96.490845	-1.883	1	1.0	2.0	3.0	1.0	0.0
-5555.5557	400.0	100.0	100.0	0	0.0	0.0	-0.013	1.0	96.490845	-2.385	1	1.0	2.0	3.0	1.0	0.0
-5555.5557	400.0	100.0	100.0	0	0.0	0.0	-0.011	1.0	97.3513	-2.385	1	1.0	2.0	3.0	1.0	0.0
-5555.5557	400.0	100.0	100.0	0	0.0	0.0	-0.01	1.0	97.15528	-2.609	1	1.0	2.0	3.0	1.0	0.0
-5555.5557	400.0	100.0	100.0	0	0.0	0.0	-0.009	1.0	97.15528	-3.012	1	1.0	2.0	3.0	1.0	0.0
-5555.5557	400.0	100.0	100.0	0	0.0	0.0	-0.008	1.0	97.36396	-3.012	1	1.0	2.0	5.0	1.0	0.0
-5555.5557	400.0	100.0	100.0	0	0.0	0.0	-0.007	1.0	97.12754	-3.36	1	1.0	2.0	5.0	1.0	0.0
-5555.5557	400.0	100.0	100.0	0	0.0	0.0	-0.006	1.0	97.12754	-3.515	1	1.0	2.0	5.0	1.0	0.0
-5555.5557	400.0	100.0	100.0	0	0.0	0.0	-0.005	1.0	95.817116	-3.515	1	1.0	2.0	5.0	1.0	0.0
-5555.5557	400.0	100.0	100.0	0	0.0	0.0	-0.003	1.0	95.817116	-3.795	1	1.0	2.0	5.0	1.0	0.0
-5555.5557	400.0	100.0	100.0	0	0.0	0.0	-0.002	1.0	96.94654	-3.795	1	1.0	2.0	5.0	1.0	0.0
-5555.5557	400.0	100.0	100.0	0	0.0	0.0	-0.001	1.0	98.31721	-3.919	1	1.0	2.0	5.0	1.0	0.0
-5555.5557	400.0	100.0	100.0	0	0.0	0.0	0.0	1.0	98.31721	-4.143	1	1.0	2.0	5.0	1.0	0.0
-5555.5557	400.0	100.0	100.0	0	0.0	0.0	0.001	1.0	97.7041	-4.143	1	1.0	2.0	5.0	1.0	0.0
-5555.5557	400.0	100.0	100.0	0	0.0	0.0	0.002	1.0	98.19124	-4.337	1	1.0	2.0	5.0	1.0	0.0
-5555.5557	400.0	100.0	100.0	0	0.0	0.0	0.003	1.0	98.19124	-4.423	1	1.0	2.0	5.0	1.0	0.0
-5555.5557	400.0	100.0	100.0	0	0.0	0.0	0.004	1.0	98.92352	-4.423	1	1.0	2.0	5.0	1.0	0.0
-5555.5557	400.0	100.0	100.0	0	0.0	0.0	0.006	1.0	98.92352	-4.579	1	1.0	2.0	5.0	1.0	0.0
-5555.5557	400.0	100.0	100.0	0	0.0	0.0	0.008	1.0	98.32208	-4.579	1	1.0	2.0	5.0	1.0	0.0
-5555.5557	400.0	100.0	100.0	0	0.0	0.0	0.009	1.0	97.90414	-4.648	1	1.0	2.0	5.0	1.0	0.0
-5555.5557	400.0	100.0	100.0	0	0.0	0.0	0.01	1.0	97.90414	-4.773	1	1.0	2.0	5.0	1.0	0.0
-5555.5557	400.0	100.0	100.0	0	0.0	0.0	0.012	1.0	98.39449	-4.773	1	1.0	2.0	5.0	1.0	0.0
-5555.5557	400.0	100.0	100.0	0	0.0	0.0	0.013	1.0	98.593605	-4.828	1	1.0	2.0	5.0	1.0	0.0
-5555.5557	400.0	100.0	100.0	0	0.0	0.0	0.015	1.0	98.593605	-4.929	1	1.0	2.0	5.0	1.0	0.0
-5555.5557	400.0	100.0	100.0	0	0.0	0.0	0.016	1.0	97.99983	-4.929	1	1.0	2.0	5.0	1.0	0.0
-5555.5557	400.0	100.0	100.0	0	0.0	0.0	0.017	1.0	97.99983	-5.015	1	1.0	2.0	5.0	1.0	0.0
-5555.5557	400.0	100.0	100.0	0	0.0	0.0	0.019	1.0	97.81446	-5.015	1	1.0	2.0	5.0	1.0	0.0
-5555.5557	400.0	100.0	100.0	0	0.0	0.0	0.02	1.0	97.23733	-5.053	1	1.0	2.0	5.0	1.0	0.0
-5555.5557	400.0	100.0	100.0	0	0.0	0.0	0.022	1.0	97.23733	-5.123	1	1.0	2.0	5.0	1.0	0.0
-5555.5557	400.0	100.0	100.0	0	0.0	0.0	0.023	1.0	96.99217	-5.123	1	1.0	2.0	5.0	1.0	0.0
-5555.5557	400.0	100.0	100.0	0	0.0	0.0	0.025	1.0	97.24976	-5.154	1	1.0	2.0	5.0	1.0	0.0
-5555.5557	400.0	100.0	100.0	0	0.0	0.0	0.026	1.0	97.24976	-5.154	1	1.0	2.0	5.0	1.0	0.0
-5555.5557	400.0	100.0	100.0	0	0.0	0.0	0.027	1.0	97.91455	-5.209	1	1.0	2.0	5.0	1.0	0.0
-5555.5557	400.0	100.0	100.0	0	0.0	0.0	0.028	1.0	97.91455	-5.234	1	1.0	2.0	5.0	1.0	0.0
-5555.5557	400.0	100.0	100.0	0	0.0	0.0	0.03	1.0	98.691666	-5.234	1	1.0	2.0	5.0	1.0	0.0
-5555.5557	400.0	100.0	100.0	0	0.0	0.0	0.031	1.0	98.399025	-5.279	1	1.0	2.0	5.0	1.0	0.0
-5555.5557	400.0	100.0	100.0	0	0.0	0.0	0.032	1.0	98.399025	-5.299	1	1.0	2.0	5.0	1.0	0.0
-5555.5557	400.0	100.0	100.0	0	0.0	0.0	0.034	1.0	98.35776	-5.299	1	1.0	2.0	5.0	1.0	0.0
-5555.5557	400.0	100.0	100.0	0	0.0	0.0	0.035	1.0	96.920944	-5.335	1	1.0	2.0	5.0	1.0	0.0
-5555.5557	400.0	100.0	100.0	0	0.0	0.0	0.036	1.0	96.920944	-5.335	1	1.0	2.0	5.0	1.0	0.0
-5555.5557	400.0	100.0	100.0	0	0.0	0.0	0.038	1.0	99.014305	-5.351	1	1.0	2.0	5.0	1.0	0.0
-5555.5557	400.0	100.0	100.0	0	0.0	0.0	0.039	1.0	99.014305	-5.379	1	1.0	2.0	5.0	1.0	0.0
-5555.5557	400.0	100.0	100.0	0	0.0	0.0	0.04	1.0	99.20635	-5.379	1	1.0	2.0	5.0	1.0	0.0
-5555.5557	400.0	100.0	100.0	0	0.0	0.0	0.042	1.0	98.5894	-5.404	1	1.0	2.0	5.0	1.0	0.0
-5555.5557	400.0	100.0	100.0	0	0.0	0.0	0.043	1.0	98.5894	-5.415	1	1.0	2.0	5.0	1.0	0.0
-5555.5557	400.0	100.0	100.0	0	0.0	0.0	0.044	1.0	97.70407	-5.415	1	1.0	2.0	5.0	1.0	0.0
-5555.5557	400.0	100.0	100.0	0	0.0	0.0	0.046	1.0	98.34813	-5.435	1	1.0	2.0	5.0	1.0	0.0
-5555.5557	400.0	100.0	100.0	0	0.0	0.0	0.047	1.0	98.34813	-5.444	1	1.0	2.0	5.0	1.0	0.0
-5555.5557	400.0	100.0	100.0	0	0.0	0.0	0.049	1.0	98.68584	-5.444	1	1.0	2.0	5.0	1.0	0.0
-5555.5557	400.0	100.0	100.0	0	0.0	0.0	0.05	1.0	98.52153	-5.461	1	1.0	2.0	5.0	1.0	0.0
-5555.5557	400.0	100.0	100.0	0	0.0	0.0	0.051	1.0	98.04772	-5.461	1	1.0	2.0	5.0	1.0	0.0
-5555.5557	400.0	100.0	100.0	0	0.0	0.0	0.053	1.0	97.781265	-5.467	1	1.0	2.0	5.0	1.0	0.0
-5555.5557	400.0	100.0	100.0	0	0.0	0.0	0.055	1.0	97.781265	-5.481	1	1.0	2.0	5.0	1.0	0.0
-5555.5557	400.0	100.0	100.0	0	0.0	0.0	0.056	1.0	97.3022	-5.481	1	1.0	2.0	5.0	1.0	0.0
-5555.5557	400.0	100.0	100.0	0	0.0	0.0	0.058	1.0	97.552155	-5.486	1	1.0	2.0	5.0	1.0	0.0
-5555.5557	400.0	100.0	100.0	0	0.0	0.0	0.059	1.0	97.552155	-5.486	1	1.0	2.0	5.0	1.0	0.0
-5555.5557	400.0	100.0	100.0	1	0.0	0.0	0.061	1.0	97.34799	-5.496	1	1.0	2.0	5.0	1.0	0.0
-5555.5557	400.0	100.0	100.0	1	0.0	0.0	0.063	1.0	97.34799	-5.501	1	1.0	2.0	5.0	1.0	0.0
-5555.5557	400.0	100.0	100.0	1	0.0	0.0	0.064	1.0	97.28265	-5.501	1	1.0	2.0	5.0	1.0	0.0
-5555.5557	400.0	100.0	100.0	1	0.0	0.0	0.066	1.0	97.20272	-5.509	1	1.0	2.0	5.0	1.0	0.0
-5555.5557	400.0	100.0	100.0	1	0.0	0.0	0.068	1.0	97.20272	-5.513	1	1.0	2.0	5.0	1.0	0.0
-5555.5557	400.0	100.0	100.0	1	0.0	0.0	0.069	1.0	96.686195	-5.513	1	1.0	2.0	5.0	1.0	0.0
-5555.5557	400.0	100.0	100.0	1	0.0	0.0	0.071	1.0	96.79069	-5.52	1	1.0	2.0	5.0	1.0	0.0
-5555.5557	400.0	100.0	100.0	1	0.0	0.0	0.073	1.0	96.79069	-5.52	1	1.0	2.0	5.0	1.0	0.0
-5555.5557	400.0	100.0	100.0	1	0.0	0.0	0.074	1.0	96.30395	-5.522	1	1.0	2.0	5.0	1.0	0.0
-5555.5557	400.0	100.0	100.0	1	0.0	0.0	0.076	1.0	96.30395	-5.528	1	1.0	2.0	5.0	1.0	0.0
-5555.5557	400.0	100.0	100.0	1	0.0	0.0	0.078	1.0	95.74503	-5.528	1	1.0	2.0	5.0	1.0	0.0
-5555.5557	400.0	100.0	100.0	1	0.0	0.0	0.08	1.0	94.86349	-5.532	1	1.0	2.0	5.0	1.0	0.0
-5555.5557	400.0	100.0	100.0	1	0.0	0.0	0.081	1.0	94.86349	-5.534	1	1.0	2.0	5.0	1.0	0.0
-5555.5557	400.0	100.0	100.0	1	0.0	0.0	0.083	1.0	95.18256	-5.534	1	1.0	2.0	5.0	1.0	0.0
-5555.5557	400.0	100.0	100.0	1	0.0	0.0	0.084	1.0	95.120255	-5.536	1	1.0	2.0	5.0	1.0	0.0
-5555.5557	400.0	100.0	100.0	1	0.0	0.0	0.086	1.0	95.120255	-5.536	1	1.0	2.0	5.0	1.0	0.0
-5555.5557	400.0	100.0	100.0	1	0.0	0.0	0.087	1.0	95.72267	-5.541	1	1.0	2.0	5.0	1.0	0.0
-5555.5557	400.0	100.0	100.0	1	0.0	0.0	0.088	1.0	95.72267	-5.543	1	1.0	2.0	5.0	1.0	0.0
-5555.5557	400.0	100.0	100.0	1	0.0	0.0	0.09	1.0	96.489586	-5.543	1	1.0	2.0	5.0	1.0	0.0
-5555.5557	400.0	100.0	100.0	1	0.0	0.0	0.092	1.0	96.56566	-5.544	1	1.0	2.0	5.0	1.0	0.0
-5555.5557	400.0	100.0	100.0	1	0.0	0.0	0.093	1.0	96.56566	-5.546	1	1.0	2.0	5.0	1.0	0.0
-5555.5557	400.0	100.0	100.0	1	0.0	0.0	0.094	1.0	97.167496	-5.546	1	1.0	2.0	5.0	1.0	0.0
-5555.5557	400.0	100.0	100.0	1	0.0	0.0	0.095	1.0	97.632614	-5.547	1	1.0	2.0	5.0	1.0	0.0
-5555.5557	400.0	100.0	100.0	1	0.0	0.0	0.097	1.0	97.632614	-5.547	1	1.0	2.0	5.0	1.0	0.0
-5555.5557	400.0	100.0	100.0	1	0.0	0.0	0.098	1.0	98.41708	-5.549	1	1.0	2.0	5.0	1.0	0.0
-5555.5557	400.0	100.0	100.0	1	0.0	0.0	0.099	1.0	98.41708	-5.55	1	1.0	2.0	5.0	1.0	0.0
-5555.5557	400.0	100.0	100.0	1	0.0	0.0	0.1	1.0	97.54945	-5.55	1	1.0	2.0	5.0	1.0	0.0
-5555.5557	400.0	100.0	100.0	1	0.0	0.0	0.102	1.0	97.92923	-5.552	1	1.0	2.0	5.0	1.0	0.0
-5555.5557	400.0	100.0	100.0	1	0.0	0.0	0.103	1.0	97.92923	-5.553	1	1.0	2.0	5.0	1.0	0.0
-5555.5557	400.0	100.0	100.0	1	0.0	0.0	0.104	1.0	98.00705	-5.553	1	1.0	2.0	5.0	1.0	0.0
-5555.5557	400.0	100.0	100.0	1	0.0	0.0	0.105	1.0	98.09961	-5.554	1	1.0	2.0	5.0	1.0	0.0
-5555.5557	400.0	100.0	100.0	1	0.0	0.0	0.106	1.0	98.09961	-5.555	1	1.0	2.0	5.0	1.0	0.0
-5555.5557	400.0	100.0	100.0	1	0.0	0.0	0.108	1.0	98.063644	-5.555	1	1.0	2.0	5.0	1.0	0.0
-5555.5557	400.0	100.0	100.0	1	0.0	0.0	0.109	1.0	98.063644	-5.555	1	1.0	2.0	5.0	1.0	0.0
-5555.5557	400.0	100.0	100.0	1	0.0	0.0	0.11	1.0	98.59798	-5.555	1	1.0	2.0	5.0	1.0	0.0
-5555.5557	400.0	100.0	100.0	1	0.0	0.0	0.111	1.0	98.81786	-5.556	1	1.0	2.0	5.0	1.0	0.0
-5555.5557	400.0	100.0	100.0	1	0.0	0.0	0.113	1.0	98.81786	-5.557	1	1.0	2.0	5.0	1.0	0.0
-5555.5557	400.0	100.0	100.0	1	0.0	0.0	0.114	1.0	98.37062	-5.557	1	1.0	2.0	5.0	1.0	0.0
-5555.5557	400.0	100.0	100.0	1	0.0	0.0	0.116	1.0	98.557686	-5.557	1	1.0	2.0	5.0	1.0	0.0
-5555.5557	400.0	100.0	100.0	1	0.0	0.0	0.117	1.0	98.557686	-5.557	1	1.0	2.0	5.0	1.0	0.0
-5555.5557	400.0	100.0	100.0	1	0.0	0.0	0.118	1.0	98.593216	-5.559	1	1.0	2.0	5.0	1.0	0.0
-5555.5557	400.0	100.0	100.0	1	0.0	0.0	0.119	1.0	98.593216	-5.559	1	1.0	2.0	5.0	1.0	0.0
-5555.5557	400.0	100.0	100.0	1	0.0	0.0	0.121	1.0	98.703804	-5.559	1	1.0	2.0	5.0	1.0	0.0
-5555.5557	400.0	100.0	100.0	1	0.0	0.0	0.122	1.0	98.07733	-5.559	1	1.0	2.0	5.0	1.0	0.0
-5555.5557	400.0	100.0	100.0	1	0.0	0.0	0.123	1.0	98.07733	-5.56	1	1.0	2.0	5.0	1.0	0.0
-5555.5557	400.0	100.0	100.0	1	0.0	0.0	0.124	1.0	98.24697	-5.56	1	1.0	2.0	5.0	1.0	0.0
-5555.5557	400.0	100.0	100.0	1	0.0	0.0	0.125	1.0	98.47114	-5.56	1	1.0	2.0	5.0	1.0	0.0
-5555.5557	400.0	100.0	100.0	1	0.0	0.0	0.127	1.0	98.47114	-5.56	1	1.0	2.0	5.0	1.0	0.0
-5555.5557	400.0	100.0	100.0	1	0.0	0.0	0.128	1.0	97.389534	-5.56	1	1.0	2.0	5.0	1.0	0.0
-5555.5557	400.0	100.0	100.0	1	0.0	0.0	0.129	1.0	97.389534	-5.56	1	1.0	2.0	5.0	1.0	0.0
-5555.5557	400.0	100.0	100.0	1	0.0	0.0	0.13	1.0	99.04411	-5.56	1	1.0	2.0	5.0	1.0	0.0
-5555.5557	400.0	100.0	100.0	1	0.0	0.0	0.131	1.0	97.45548	-5.56	1	1.0	2.0	5.0	1.0	0.0
-5555.5557	400.0	100.0	100.0	1	0.0	0.0	0.132	1.0	97.45548	-5.56	1	1.0	2.0	5.0	1.0	0.0
-5555.5557	400.0	100.0	100.0	1	0.0	0.0	0.133	1.0	97.59746	-5.56	1	1.0	2.0	5.0	1.0	0.0
-5555.5557	400.0	100.0	100.0	1	0.0	0.0	0.134	1.0	99.20266	-5.56	1	1.0	2.0	5.0	1.0	0.0
-5555.5557	400.0	100.0	100.0	1	0.0	0.0	0.135	1.0	99.20266	-5.56	1	1.0	2.0	5.0	1.0	0.0
-5555.5557	400.0	100.0	100.0	1	0.0	0.0	0.136	1.0	99.42855	-5.56	1	1.0	2.0	5.0	1.0	0.0
-5555.5557	400.0	100.0	100.0	1	0.0	0.0	0.137	1.0	99.42855	-5.56	1	1.0	2.0	5.0	1.0	0.0
-5555.5557	400.0	100.0	100.0	1	0.0	0.0	0.138	1.0	99.10511	-5.56	1	1.0	2.0	5.0	1.0	0.0
-5555.5557	400.0	100.0	100.0	1	0.0	0.0	0.139	1.0	99.046585	-5.56	1	1.0	2.0	5.0	1.0	0.0
-5555.5557	400.0	100.0	100.0	1	0.0	0.0	0.14	1.0	99.046585	-5.56	1	1.0	2.0	5.0	1.0	0.0
-5555.5557	400.0	100.0	100.0	1	0.0	0.0	0.14	1.0	99.34602	-5.56	1	1.0	2.0	5.0	1.0	0.0
-5555.5557	400.0	100.0	100.0	1	0.0	0.0	0.141	1.0	99.34602	-5.561	1	1.0	2.0	5.0	1.0	0.0
-5555.5557	400.0	100.0	100.0	1	0.0	0.0	0.142	1.0	98.350815	-5.561	1	1.0	2.0	5.0	1.0	0.0
-5555.5557	400.0	100.0	100.0	1	0.0	0.0	0.143	1.0	97.98621	-5.561	1	1.0	2.0	5.0	1.0	0.0
-5555.5557	400.0	100.0	100.0	1	0.0	0.0	0.144	1.0	97.98621	-5.561	1	1.0	2.0	5.0	1.0	0.0
-5555.5557	400.0	100.0	100.0	1	0.0	0.0	0.145	1.0	97.87433	-5.561	1	1.0	2.0	5.0	1.0	0.0
-5555.5557	400.0	100.0	100.0	1	0.0	0.0	0.145	1.0	97.37899	-5.561	1	1.0	2.0	5.0	1.0	0.0
-5555.5557	400.0	100.0	100.0	1	0.0	0.0	0.146	1.0	97.31029	-5.561	1	1.0	2.0	5.0	1.0	0.0
-5555.5557	400.0	100.0	100.0	1	0.0	0.0	0.146	1.0	97.438194	-5.561	1	1.0	2.0	5.0	1.0	0.0
-5555.5557	400.0	100.0	100.0	1	0.0	0.0	0.147	1.0	97.438194	-5.561	1	1.0	2.0	5.0	1.0	0.0
-5555.5557	400.0	100.0	100.0	1	0.0	0.0	0.148	1.0	96.62445	-5.561	1	1.0	2.0	5.0	1.0	0.0
-5555.5557	400.0	100.0	100.0	1	0.0	0.0	0.149	1.0	98.0382	-5.561	1	1.0	2.0	5.0	1.0	0.0
-5555.5557	400.0	100.0	100.0	1	0.0	0.0	0.15	1.0	98.0382	-5.561	1	1.0	2.0	5.0	1.0	0.0
-5555.5557	400.0	100.0	100.0	1	0.0	0.0	0.151	1.0	97.452774	-5.561	1	1.0	2.0	5.0	1.0	0.0
-5555.5557	400.0	100.0	100.0	1	0.0	0.0	0.151	1.0	97.69602	-5.561	1	1.0	2.0	5.0	1.0	0.0
-5555.5557	400.0	100.0	100.0	1	0.0	0.0	0.152	1.0	97.69602	-5.561	1	1.0	2.0	5.0	1.0	0.0
-5555.5557	400.0	100.0	100.0	1	0.0	0.0	0.153	1.0	96.25596	-5.561	1	1.0	2.0	6.0	1.0	0.0
-5555.5557	400.0	100.0	100.0	1	0.0	0.0	0.153	1.0	96.25596	-5.561	1	1.0	2.0	6.0	1.0	0.0
0.0	400.0	100.0	100.0	0	0.0	0.0	0.154	1.0	96.524345	-5.561	1	2.0	2.0	0.0	1.0	0.0
0.0	400.0	100.0	100.0	0	0.0	0.0	0.155	1.0	95.964485	-5.561	1	2.0	2.0	0.0	1.0	0.0
0.0	400.0	100.0	100.0	0	0.0	0.0	0.156	1.0	95.964485	-5.561	1	2.0	2.0	0.0	1.0	0.0
0.0	400.0	100.0	100.0	0	0.0	0.0	0.157	1.0	97.00046	-5.561	1	2.0	2.0	0.0	1.0	0.0
0.0	400.0	100.0	100.0	0	0.0	0.0	0.158	1.0	97.16239	-5.168	1	2.0	2.0	0.0	1.0	0.0
0.0	400.0	100.0	100.0	0	0.0	0.0	0.158	1.0	97.16239	-4.463	1	2.0	2.0	0.0	1.0	0.0
0.0	400.0	100.0	100.0	0	0.0	0.0	0.159	1.0	96.951614	-4.463	1	2.0	2.0	0.0	1.0	0.0
0.0	400.0	100.0	100.0	0	0.0	0.0	0.161	1.0	96.667145	-3.854	1	2.0	2.0	0.0	1.0	0.0
0.0	400.0	100.0	100.0	0	0.0	0.0	0.162	1.0	96.77179	-3.854	1	2.0	2.0	0.0	1.0	0.0
0.0	400.0	100.0	100.0	0	0.0	0.0	0.163	1.0	97.575676	-3.581	1	2.0	2.0	0.0	1.0	0.0
0.0	400.0	100.0	100.0	0	0.0	0.0	0.164	1.0	97.575676	-3.093	1	2.0	2.0	0.0	1.0	0.0
0.0	400.0	100.0	100.0	0	0.0	0.0	0.165	1.0	97.28563	-3.093	1	2.0	2.0	0.0	1.0	0.0
0.0	400.0	100.0	100.0	0	0.0	0.0	0.166	1.0	96.89371	-2.874	1	2.0	2.0	0.0	1.0	0.0
0.0	400.0	100.0	100.0	0	0.0	0.0	0.167	1.0	96.89371	-2.482	1	2.0	2.0	0.0	1.0	0.0
0.0	400.0	100.0	100.0	0	0.0	0.0	0.168	1.0	96.67481	-2.482	1	2.0	2.0	0.0	1.0	0.0
0.0	400.0	100.0	100.0	0	0.0	0.0	0.169	1.0	96.67481	-2.143	1	2.0	2.0	0.0	1.0	0.0
0.0	400.0	100.0	100.0	0	0.0	0.0	0.17	1.0	97.35348	-2.143	1	2.0	2.0	0.0	1.0	0.0
0.0	400.0	100.0	100.0	0	0.0	0.0	0.171	1.0	97.22467	-1.992	1	2.0	2.0	0.0	1.0	0.0
0.0	400.0	100.0	100.0	0	0.0	0.0	0.171	1.0	97.22467	-1.719	1	2.0	2.0	0.0	1.0	0.0
0.0	400.0	100.0	100.0	0	0.0	0.0	0.172	1.0	97.04872	-1.719	1	2.0	2.0	0.0	1.0	0.0
0.0	400.0	100.0	100.0	0	0.0	0.0	0.173	1.0	96.87388	-1.598	1	2.0	2.0	0.0	1.0	0.0
0.0	400.0	100.0	100.0	0	0.0	0.0	0.174	1.0	96.87388	-1.38	1	2.0	2.0	0.0	1.0	0.0
0.0	400.0	100.0	100.0	0	0.0	0.0	0.175	1.0	96.9833	-1.38	1	2.0	2.0	0.0	1.0	0.0
0.0	400.0	100.0	100.0	0	0.0	0.0	0.176	1.0	96.9833	-1.282	1	2.0	2.0	0.0	1.0	0.0
0.0	400.0	100.0	100.0	0	0.0	0.0	0.177	1.0	97.78869	-1.282	1	2.0	2.0	0.0	1.0	0.0
0.0	400.0	100.0	100.0	0	0.0	0.0	0.178	1.0	95.94163	-1.107	1	2.0	2.0	0.0	1.0	0.0
0.0	400.0	100.0	100.0	0	0.0	0.0	0.179	1.0	95.94163	-1.029	1	2.0	2.0	0.0	1.0	0.0
0.0	400.0	100.0	100.0	0	0.0	0.0	0.18	1.0	96.98481	-1.029	1	2.0	2.0	0.0	1.0	0.0
0.0	400.0	100.0	100.0	0	0.0	0.0	0.18	1.0	96.34786	-0.888	1	2.0	2.0	0.0	1.0	0.0
0.0	400.0	100.0	100.0	0	0.0	0.0	0.181	1.0	96.34786	-0.825	1	2.0	2.0	0.0	1.0	0.0
0.0	400.0	100.0	100.0	0	0.0	0.0	0.182	1.0	96.19607	-0.825	1	2.0	2.0	0.0	1.0	0.0
0.0	400.0	100.0	100.0	0	0.0	0.0	0.183	1.0	95.651566	-0.712	1	2.0	2.0	0.0	1.0	0.0
0.0	400.0	100.0	100.0	0	0.0	0.0	0.184	1.0	96.14529	-0.712	1	2.0	2.0	0.0	1.0	0.0
0.0	400.0	100.0	100.0	0	0.0	0.0	0.184	1.0	96.897675	-0.662	1	2.0	2.0	0.0	1.0	0.0
0.0	400.0	100.0	100.0	0	0.0	0.0	0.185	1.0	96.897675	-0.571	1	2.0	2.0	0.0	1.0	0.0
0.0	400.0	100.0	100.0	0	0.0	0.0	0.186	1.0	96.91805	-0.571	1	2.0	2.0	0.0	1.0	0.0
0.0	400.0	100.0	100.0	0	0.0	0.0	0.187	1.0	96.29879	-0.493	1	2.0	2.0	0.0	1.0	0.0
0.0	400.0	100.0	100.0	0	0.0	0.0	0.188	1.0	96.29879	-0.458	1	2.0	2.0	0.0	1.0	0.0
0.0	400.0	100.0	100.0	0	0.0	0.0	0.188	1.0	96.22799	-0.458	1	2.0	2.0	0.0	1.0	0.0
0.0	400.0	100.0	100.0	0	0.0	0.0	0.189	1.0	96.22799	-0.396	1	2.0	2.0	0.0	1.0	0.0
0.0	400.0	100.0	100.0	0	0.0	0.0	0.19	1.0	95.7952	-0.396	1	2.0	2.0	0.0	1.0	0.0
0.0	400.0	100.0	100.0	0	0.0	0.0	0.19	1.0	95.57986	-0.368	1	2.0	2.0	0.0	1.0	0.0
0.0	400.0	100.0	100.0	0	0.0	0.0	0.191	1.0	95.88294	-0.341	1	2.0	2.0	0.0	1.0	0.0
0.0	400.0	100.0	100.0	0	0.0	0.0	0.191	1.0	95.7278	-0.341	1	2.0	2.0	0.0	1.0	0.0
0.0	400.0	100.0	100.0	0	0.0	0.0	0.192	1.0	95.70072	-0.295	1	2.0	2.0	0.0	1.0	0.0
0.0	400.0	100.0	100.0	0	0.0	0.0	0.192	1.0	95.70072	-0.295	1	2.0	2.0	0.0	1.0	0.0
0.0	400.0	100.0	100.0	0	0.0	0.0	0.192	1.0	94.77266	-0.274	1	2.0	2.0	0.0	1.0	0.0
0.0	400.0	100.0	100.0	0	0.0	0.0	0.192	1.0	94.77266	-0.236	1	2.0	2.0	0.0	1.0	0.0
0.0	400.0	100.0	100.0	0	0.0	0.0	0.192	1.0	95.6075	-0.236	1	2.0	2.0	0.0	1.0	0.0
0.0	400.0	100.0	100.0	0	0.0	0.0	0.192	1.0	96.93245	-0.219	1	2.0	2.0	0.0	1.0	0.0
0.0	400.0	100.0	100.0	0	0.0	0.0	0.192	1.0	96.93245	-0.189	1	2.0	2.0	0.0	1.0	0.0
0.0	400.0	100.0	100.0	0	0.0	0.0	0.192	1.0	97.29659	-0.189	1	2.0	2.0	0.0	1.0	0.0
0.0	400.0	100.0	100.0	0	0.0	0.0	0.191	1.0	99.25806	-0.163	1	2.0	2.0	9.0	1.0	0.0
0.0	400.0	100.0	100.0	0	0.0	0.0	0.191	1.0	99.25806	-0.152	1	2.0	2.0	9.0	1.0	0.0
0.0	400.0	100.0	100.0	0	0.0	0.0	0.19	1.0	98.252014	-0.152	1	2.0	2.0	10.0	1.0	0.0
0.0	400.0	100.0	100.0	0	0.0	0.0	0.19	1.0	98.252014	-0.131	1	2.0	2.0	10.0	1.0	0.0
4166.667	300.0	100.0	100.0	0	0.0	0.0	0.189	1.0	98.843254	-0.131	1	2.0	2.0	10.0	1.0	0.0
4166.667	300.0	100.0	100.0	0	0.0	0.0	0.188	1.0	99.76384	-0.121	1	2.0	2.0	10.0	1.0	0.0
4166.667	300.0	100.0	100.0	0	0.0	0.0	0.187	1.0	99.76384	0.187	1	2.0	2.0	10.0	1.0	0.0
4166.667	300.0	100.0	100.0	0	0.0	0.0	0.187	1.0	99.692345	0.187	1	2.0	2.0	10.0	1.0	0.0
4166.667	300.0	100.0	100.0	0	0.0	0.0	0.186	1.0	99.67956	0.731	1	2.0	2.0	10.0	1.0	0.0
4166.667	300.0	100.0	100.0	0	0.0	0.0	0.185	1.0	99.67956	0.974	1	2.0	2.0	10.0	1.0	0.0
4166.667	300.0	100.0	100.0	0	0.0	0.0	0.184	1.0	99.02049	0.974	1	2.0	2.0	10.0	1.0	0.0
4166.667	300.0	100.0	100.0	0	0.0	0.0	0.183	1.0	99.02049	1.41	1	2.0	2.0	10.0	1.0	0.0
4166.667	300.0	100.0	100.0	0	0.0	0.0	0.182	1.0	98.25585	1.41	1	2.0	2.0	10.0	1.0	0.0
4166.667	300.0	100.0	100.0	0	0.0	0.0	0.181	1.0	98.37913	1.605	1	2.0	2.0	10.0	1.0	0.0
4166.667	300.0	100.0	100.0	0	0.0	0.0	0.18	1.0	98.37913	1.955	1	2.0	2.0	10.0	1.0	0.0
4166.667	300.0	100.0	100.0	0	0.0	0.0	0.179	1.0	97.813416	1.955	1	2.0	2.0	10.0	1.0	0.0
4166.667	300.0	100.0	100.0	0	0.0	0.0	0.179	1.0	97.68938	2.257	1	2.0	2.0	10.0	1.0	0.0
4166.667	300.0	100.0	100.0	0	0.0	0.0	0.178	1.0	97.68938	2.392	1	2.0	2.0	10.0	1.0	0.0
4166.667	300.0	100.0	100.0	0	0.0	0.0	0.176	1.0	98.17825	2.392	1	2.0	2.0	10.0	1.0	0.0
4166.667	300.0	100.0	100.0	0	0.0	0.0	0.175	1.0	98.17825	2.635	1	2.0	2.0	10.0	1.0	0.0
4166.667	300.0	100.0	100.0	0	0.0	0.0	0.174	1.0	98.40581	2.635	1	2.0	2.0	10.0	1.0	0.0
4166.667	300.0	100.0	100.0	0	0.0	0.0	0.173	1.0	97.965454	2.744	1	2.0	2.0	10.0	1.0	0.0
4166.667	300.0	100.0	100.0	0	0.0	0.0	0.172	1.0	97.965454	2.939	1	2.0	2.0	10.0	1.0	0.0
4166.667	300.0	100.0	100.0	0	0.0	0.0	0.171	1.0	97.102844	2.939	1	2.0	2.0	10.0	1.0	0.0
4166.667	300.0	100.0	100.0	0	0.0	0.0	0.17	1.0	97.37377	3.025	1	2.0	2.0	10.0	1.0	0.0
4166.667	300.0	100.0	100.0	0	0.0	0.0	0.169	1.0	96.780235	3.025	1	2.0	2.0	10.0	1.0	0.0
4166.667	300.0	100.0	100.0	0	0.0	0.0	0.168	1.0	97.00589	3.106	1	2.0	2.0	10.0	1.0	0.0
4166.667	300.0	100.0	100.0	0	0.0	0.0	0.167	1.0	97.00589	3.251	1	2.0	2.0	10.0	1.0	0.0
4166.667	300.0	100.0	100.0	0	0.0	0.0	0.166	1.0	96.7742	3.251	1	2.0	2.0	10.0	1.0	0.0
4166.667	300.0	100.0	100.0	0	0.0	0.0	0.164	1.0	96.95679	3.377	1	2.0	2.0	10.0	1.0	0.0
4166.667	300.0	100.0	100.0	0	0.0	0.0	0.163	1.0	96.95679	3.434	1	2.0	2.0	10.0	1.0	0.0
4166.667	300.0	100.0	100.0	0	0.0	0.0	0.162	1.0	97.27468	3.434	1	2.0	2.0	10.0	1.0	0.0
4166.667	300.0	100.0	100.0	0	0.0	0.0	0.161	1.0	97.065605	3.533	1	2.0	2.0	10.0	1.0	0.0
4166.667	300.0	100.0	100.0	0	0.0	0.0	0.16	1.0	97.065605	3.533	1	2.0	2.0	10.0	1.0	0.0
4166.667	300.0	100.0	100.0	0	0.0	0.0	0.158	1.0	97.373	3.578	1	2.0	2.0	10.0	1.0	0.0
4166.667	300.0	100.0	100.0	0	0.0	0.0	0.157	1.0	97.373	3.659	1	2.0	2.0	10.0	1.0	0.0
4166.667	300.0	100.0	100.0	0	0.0	0.0	0.156	1.0	98.10973	3.659	1	2.0	2.0	10.0	1.0	0.0
4166.667	300.0	100.0	100.0	0	0.0	0.0	0.155	1.0	96.46577	3.73	1	2.0	2.0	10.0	1.0	0.0
4166.667	300.0	100.0	100.0	0	0.0	0.0	0.154	1.0	96.46577	3.76	1	2.0	2.0	10.0	1.0	0.0
4166.667	300.0	100.0	100.0	0	0.0	0.0	0.152	1.0	96.83192	3.76	1	2.0	2.0	12.0	1.0	0.0
4166.667	300.0	100.0	100.0	0	0.0	0.0	0.151	1.0	96.937325	3.816	1	2.0	2.0	12.0	1.0	0.0
4166.667	300.0	100.0	100.0	0	0.0	0.0	0.15	1.0	96.937325	3.841	1	2.0	2.0	12.0	1.0	0.0
4166.667	300.0	100.0	100.0	0	0.0	0.0	0.149	1.0	96.84304	3.841	1	2.0	2.0	12.0	1.0	0.0
4166.667	300.0	100.0	100.0	0	0.0	0.0	0.147	1.0	96.84304	3.887	1	2.0	2.0	12.0	1.0	0.0
4166.667	300.0	100.0	100.0	0	0.0	0.0	0.146	1.0	97.20289	3.887	1	2.0	2.0	12.0	1.0	0.0
4166.667	300.0	100.0	100.0	0	0.0	0.0	0.144	1.0	97.62927	3.907	1	2.0	2.0	12.0	1.0	0.0
4166.667	300.0	100.0	100.0	0	0.0	0.0	0.143	1.0	97.62927	3.942	1	2.0	2.0	12.0	1.0	0.0
4166.667	300.0	100.0	100.0	0	0.0	0.0	0.142	1.0	97.607	3.942	1	2.0	2.0	12.0	1.0	0.0
4166.667	300.0	100.0	100.0	0	0.0	0.0	0.14	1.0	98.173355	3.973	1	2.0	2.0	12.0	1.0	0.0
4166.667	300.0	100.0	100.0	0	0.0	0.0	0.138	1.0	98.173355	3.973	1	2.0	2.0	12.0	1.0	0.0
4166.667	300.0	100.0	100.0	1	0.0	0.0	0.137	1.0	97.40283	3.987	1	2.0	2.0	12.0	1.0	0.0
4166.667	300.0	100.0	100.0	1	0.0	0.0	0.136	1.0	97.40283	4.012	1	2.0	2.0	12.0	1.0	0.0
4166.667	300.0	100.0	100.0	1	0.0	0.0	0.134	1.0	97.82901	4.012	1	2.0	2.0	12.0	1.0	0.0
4166.667	300.0	100.0	100.0	1	0.0	0.0	0.133	1.0	97.97899	4.024	1	2.0	2.0	12.0	1.0	0.0
4166.667	300.0	100.0	100.0	1	0.0	0.0	0.131	1.0	97.97899	4.044	1	2.0	2.0	12.0	1.0	0.0
4166.667	300.0	100.0	100.0	1	0.0	0.0	0.13	1.0	98.128815	4.044	1	2.0	2.0	12.0	1.0	0.0
4166.667	300.0	100.0	100.0	1	0.0	0.0	0.128	1.0	97.38509	4.052	1	2.0	2.0	12.0	1.0	0.0
4166.667	300.0	100.0	100.0	1	0.0	0.0	0.126	1.0	97.38509	4.052	1	2.0	2.0	12.0	1.0	0.0
4166.667	300.0	100.0	100.0	1	0.0	0.0	0.124	1.0	97.37891	4.069	1	2.0	2.0	12.0	1.0	0.0
4166.667	300.0	100.0	100.0	1	0.0	0.0	0.123	1.0	97.37891	4.083	1	2.0	2.0	12.0	1.0	0.0
4166.667	300.0	100.0	100.0	1	0.0	0.0	0.121	1.0	97.95657	4.083	1	2.0	2.0	12.0	1.0	0.0
4166.667	300.0	100.0	100.0	1	0.0	0.0	0.119	1.0	97.642586	4.089	1	2.0	2.0	12.0	1.0	0.0
4166.667	300.0	100.0	100.0	1	0.0	0.0	0.118	1.0	97.642586	4.101	1	2.0	2.0	12.0	1.0	0.0
4166.667	300.0	100.0	100.0	1	0.0	0.0	0.116	1.0	97.30016	4.101	1	2.0	2.0	12.0	1.0	0.0
4166.667	300.0	100.0	100.0	1	0.0	0.0	0.114	1.0	97.56563	4.106	1	2.0	2.0	12.0	1.0	0.0
4166.667	300.0	100.0	100.0	1	0.0	0.0	0.113	1.0	97.56563	4.106	1	2.0	2.0	12.0	1.0	0.0
4166.667	300.0	100.0	100.0	1	0.0	0.0	0.111	1.0	98.7672	4.114	1	2.0	2.0	12.0	1.0	0.0
4166.667	300.0	100.0	100.0	1	0.0	0.0	0.109	1.0	98.7672	4.118	1	2.0	2.0	12.0	1.0	0.0
4166.667	300.0	100.0	100.0	1	0.0	0.0	0.108	1.0	98.49884	4.118	1	2.0	2.0	12.0	1.0	0.0
4166.667	300.0	100.0	100.0	1	0.0	0.0	0.106	1.0	98.69524	4.126	1	2.0	2.0	12.0	1.0	0.0
4166.667	300.0	100.0	100.0	1	0.0	0.0	0.104	1.0	98.69524	4.128	1	2.0	2.0	12.0	1.0	0.0
4166.667	300.0	100.0	100.0	1	0.0	0.0	0.103	1.0	98.91413	4.128	1	2.0	2.0	12.0	1.0	0.0
4166.667	300.0	100.0	100.0	1	0.0	0.0	0.101	1.0	98.89628	4.134	1	2.0	2.0	12.0	1.0	0.0
4166.667	300.0	100.0	100.0	1	0.0	0.0	0.1	1.0	98.89628	4.134	1	2.0	2.0	12.0	1.0	0.0
4166.667	300.0	100.0	100.0	1	0.0	0.0	0.099	1.0	98.92506	4.14	1	2.0	2.0	12.0	1.0	0.0
4166.667	300.0	100.0	100.0	1	0.0	0.0	0.097	1.0	98.92506	4.142	1	2.0	2.0	12.0	1.0	0.0
4166.667	300.0	100.0	100.0	1	0.0	0.0	0.096	1.0	98.468636	4.142	1	2.0	2.0	12.0	1.0	0.0
4166.667	300.0	100.0	100.0	1	0.0	0.0	0.095	1.0	97.947815	4.146	1	2.0	2.0	12.0	1.0	0.0
4166.667	300.0	100.0	100.0	1	0.0	0.0	0.094	1.0	97.947815	4.147	1	2.0	2.0	12.0	1.0	0.0
4166.667	300.0	100.0	100.0	1	0.0	0.0	0.093	1.0	97.33627	4.147	1	2.0	2.0	12.0	1.0	0.0
4166.667	300.0	100.0	100.0	1	0.0	0.0	0.092	1.0	96.79649	4.15	1	2.0	2.0	12.0	1.0	0.0
4166.667	300.0	100.0	100.0	1	0.0	0.0	0.091	1.0	96.79649	4.15	1	2.0	2.0	12.0	1.0	0.0
4166.667	300.0	100.0	100.0	1	0.0	0.0	0.09	1.0	97.30303	4.152	1	2.0	2.0	12.0	1.0	0.0
4166.667	300.0	100.0	100.0	1	0.0	0.0	0.089	1.0	97.30303	4.154	1	2.0	2.0	12.0	1.0	0.0
4166.667	300.0	100.0	100.0	1	0.0	0.0	0.088	1.0	97.34199	4.154	1	2.0	2.0	12.0	1.0	0.0
4166.667	300.0	100.0	100.0	1	0.0	0.0	0.088	1.0	97.71564	4.155	1	2.0	2.0	12.0	1.0	0.0
4166.667	300.0	100.0	100.0	1	0.0	0.0	0.087	1.0	97.71564	4.157	1	2.0	2.0	12.0	1.0	0.0
4166.667	300.0	100.0	100.0	1	0.0	0.0	0.086	1.0	97.722435	4.157	1	2.0	2.0	12.0	1.0	0.0
4166.667	300.0	100.0	100.0	1	0.0	0.0	0.085	1.0	97.722435	4.16	1	2.0	2.0	12.0	1.0	0.0
4166.667	300.0	100.0	100.0	1	0.0	0.0	0.084	1.0	97.486176	4.16	1	2.0	2.0	12.0	1.0	0.0
4166.667	300.0	100.0	100.0	1	0.0	0.0	0.084	1.0	97.393745	4.161	1	2.0	2.0	12.0	1.0	0.0
4166.667	300.0	100.0	100.0	1	0.0	0.0	0.083	1.0	97.393745	4.162	1	2.0	2.0	12.0	1.0	0.0
4166.667	300.0	100.0	100.0	1	0.0	0.0	0.082	1.0	97.52519	4.162	1	2.0	2.0	12.0	1.0	0.0
4166.667	300.0	100.0	100.0	1	0.0	0.0	0.081	1.0	97.332756	4.163	1	2.0	2.0	12.0	1.0	0.0
4166.667	300.0	100.0	100.0	1	0.0	0.0	0.08	1.0	97.103615	4.164	1	2.0	2.0	12.0	1.0	0.0
4166.667	300.0	100.0	100.0	1	0.0	0.0	0.079	1.0	97.1034	4.164	1	2.0	2.0	12.0	1.0	0.0
4166.667	300.0	100.0	100.0	1	0.0	0.0	0.079	1.0	97.1034	4.165	1	2.0	2.0	12.0	1.0	0.0
4166.667	300.0	100.0	100.0	1	0.0	0.0	0.078	1.0	97.485916	4.165	1	2.0	2.0	12.0	1.0	0.0
4166.667	300.0	100.0	100.0	1	0.0	0.0	0.077	1.0	97.2867	4.166	1	2.0	2.0	12.0	1.0	0.0
4166.667	300.0	100.0	100.0	1	0.0	0.0	0.076	1.0	97.2867	4.166	1	2.0	2.0	12.0	1.0	0.0
4166.667	300.0	100.0	100.0	1	0.0	0.0	0.075	1.0	97.38615	4.166	1	2.0	2.0	12.0	1.0	0.0
4166.667	300.0	100.0	100.0	1	0.0	0.0	0.073	1.0	97.26424	4.166	1	2.0	2.0	12.0	1.0	0.0
4166.667	300.0	100.0	100.0	1	0.0	0.0	0.072	1.0	97.26424	4.166	1	2.0	2.0	12.0	1.0	0.0
4166.667	300.0	100.0	100.0	1	0.0	0.0	0.071	1.0	97.77183	4.166	1	2.0	2.0	12.0	1.0	0.0
4166.667	300.0	100.0	100.0	1	0.0	0.0	0.07	1.0	97.77183	4.167	1	2.0	2.0	12.0	1.0	0.0
4166.667	300.0	100.0	100.0	1	0.0	0.0	0.069	1.0	98.23821	4.167	1	2.0	2.0	12.0	1.0	0.0
4166.667	300.0	100.0	100.0	1	0.0	0.0	0.067	1.0	98.08731	4.167	1	2.0	2.0	12.0	1.0	0.0
4166.667	300.0	100.0	100.0	1	0.0	0.0	0.066	1.0	98.08731	4.167	1	2.0	2.0	12.0	1.0	0.0
4166.667	300.0	100.0	100.0	1	0.0	0.0	0.065	1.0	97.82562	4.167	1	2.0	2.0	12.0	1.0	0.0
4166.667	300.0	100.0	100.0	1	0.0	0.0	0.064	1.0	97.63699	4.168	1	2.0	2.0	12.0	1.0	0.0
4166.667	300.0	100.0	100.0	1	0.0	0.0	0.063	1.0	97.63699	4.168	1	2.0	2.0	12.0	1.0	0.0
4166.667	300.0	100.0	100.0	1	0.0	0.0	0.061	1.0	98.068695	4.168	1	2.0	2.0	12.0	1.0	0.0
4166.667	300.0	100.0	100.0	1	0.0	0.0	0.06	1.0	98.068695	4.168	1	2.0	2.0	12.0	1.0	0.0
4166.667	300.0	100.0	100.0	1	0.0	0.0	0.059	1.0	97.60292	4.168	1	2.0	2.0	12.0	1.0	0.0
4166.667	300.0	100.0	100.0	1	0.0	0.0	0.057	1.0	97.769844	4.169	1	2.0	2.0	12.0	1.0	0.0
4166.667	300.0	100.0	100.0	1	0.0	0.0	0.056	1.0	97.769844	4.169	1	2.0	2.0	12.0	1.0	0.0
4166.667	300.0	100.0	100.0	1	0.0	0.0	0.054	1.0	97.65213	4.169	1	2.0	2.0	12.0	1.0	0.0
4166.667	300.0	100.0	100.0	1	0.0	0.0	0.053	1.0	99.04782	4.169	1	2.0	2.0	12.0	1.0	0.0
4166.667	300.0	100.0	100.0	1	0.0	0.0	0.052	1.0	99.04782	4.169	1	2.0	2.0	12.0	1.0	0.0
4166.667	300.0	100.0	100.0	1	0.0	0.0	0.05	1.0	99.2888	4.169	1	2.0	2.0	12.0	1.0	0.0
4166.667	300.0	100.0	100.0	1	0.0	0.0	0.049	1.0	99.2888	4.169	1	2.0	2.0	12.0	1.0	0.0
4166.667	300.0	100.0	100.0	1	0.0	0.0	0.047	1.0	99.68451	4.169	1	2.0	2.0	12.0	1.0	0.0
4166.667	300.0	100.0	100.0	1	0.0	0.0	0.046	1.0	99.26282	4.169	1	2.0	2.0	12.0	1.0	0.0
4166.667	300.0	100.0	100.0	1	0.0	0.0	0.045	1.0	99.26282	4.169	1	2.0	2.0	12.0	1.0	0.0
4166.667	300.0	100.0	100.0	1	0.0	0.0	0.043	1.0	99.334946	4.169	1	2.0	2.0	12.0	1.0	0.0
4166.667	300.0	100.0	100.0	1	0.0	0.0	0.042	1.0	98.642975	4.17	1	2.0	2.0	12.0	1.0	0.0
4166.667	300.0	100.0	100.0	1	0.0	0.0	0.041	1.0	98.642975	4.17	1	2.0	2.0	12.0	1.0	0.0
4166.667	300.0	100.0	100.0	1	0.0	0.0	0.04	1.0	98.59822	4.17	1	2.0	2.0	12.0	1.0	0.0
4166.667	300.0	100.0	100.0	1	0.0	0.0	0.039	1.0	98.709404	4.17	1	2.0	2.0	12.0	1.0	0.0
4166.667	300.0	100.0	100.0	1	0.0	0.0	0.037	1.0	98.73065	4.17	1	2.0	2.0	12.0	1.0	0.0
4166.667	300.0	100.0	100.0	1	0.0	0.0	0.036	1.0	98.73384	4.17	1	2.0	2.0	12.0	1.0	0.0
4166.667	300.0	100.0	100.0	1	0.0	0.0	0.035	1.0	98.73384	4.17	1	2.0	2.0	12.0	1.0	0.0
4166.667	300.0	100.0	100.0	1	0.0	0.0	0.034	1.0	99.22033	4.17	1	2.0	2.0	12.0	1.0	0.0
4166.667	300.0	100.0	100.0	1	0.0	0.0	0.033	1.0	99.03429	4.17	1	2.0	2.0	12.0	1.0	0.0
4166.667	300.0	100.0	100.0	1	0.0	0.0	0.032	1.0	99.03429	4.17	1	2.0	2.0	12.0	1.0	0.0
4166.667	300.0	100.0	100.0	1	0.0	0.0	0.03	1.0	99.06012	4.17	1	2.0	2.0	12.0	1.0	0.0
4166.667	300.0	100.0	100.0	1	0.0	0.0	0.029	1.0	99.16683	4.17	1	2.0	2.0	12.0	1.0	0.0
4166.667	300.0	100.0	100.0	1	0.0	0.0	0.028	1.0	98.88996	4.17	1	2.0	2.0	12.0	1.0	0.0
4166.667	300.0	100.0	100.0	1	0.0	0.0	0.027	1.0	98.84415	4.17	1	2.0	2.0	12.0	1.0	0.0
4166.667	300.0	100.0	100.0	1	0.0	0.0	0.026	1.0	98.84415	4.17	1	2.0	2.0	12.0	1.0	0.0
4166.667	300.0	100.0	100.0	1	0.0	0.0	0.025	1.0	98.840096	4.17	1	2.0	2.0	12.0	1.0	0.0
4166.667	300.0	100.0	100.0	1	0.0	0.0	0.024	1.0	98.96784	4.17	1	2.0	2.0	12.0	1.0	0.0
4166.667	300.0	100.0	100.0	1	0.0	0.0	0.023	1.0	98.96784	4.17	1	2.0	2.0	12.0	1.0	0.0
4166.667	300.0	100.0	100.0	1	0.0	0.0	0.022	1.0	98.989494	4.17	1	2.0	2.0	12.0	1.0	0.0
4166.667	300.0	100.0	100.0	1	0.0	0.0	0.021	1.0	98.989494	4.17	1	2.0	2.0	12.0	1.0	0.0
4166.667	300.0	100.0	100.0	1	0.0	0.0	0.02	1.0	98.74147	4.17	1	2.0	2.0	12.0	1.0	0.0
4166.667	300.0	100.0	100.0	1	0.0	0.0	0.019	1.0	97.5361	4.17	1	2.0	2.0	12.0	1.0	0.0
4166.667	300.0	100.0	100.0	1	0.0	0.0	0.018	1.0	97.5361	4.17	1	2.0	2.0	12.0	1.0	0.0
4166.667	300.0	100.0	100.0	1	0.0	0.0	0.017	1.0	100.45287	4.17	1	2.0	2.0	12.0	1.0	0.0
4166.667	300.0	100.0	100.0	1	0.0	0.0	0.016	1.0	99.429214	4.17	1	2.0	2.0	12.0	1.0	0.0
4166.667	300.0	100.0	100.0	1	0.0	0.0	0.015	1.0	99.429214	4.17	1	2.0	2.0	12.0	1.0	0.0
4166.667	300.0	100.0	100.0	1	0.0	0.0	0.014	1.0	98.62034	4.17	1	2.0	2.0	12.0	1.0	0.0
4166.667	300.0	100.0	100.0	1	0.0	0.0	0.012	1.0	98.62034	4.17	1	2.0	2.0	12.0	1.0	0.0
4166.667	300.0	100.0	100.0	1	0.0	0.0	0.011	1.0	97.74512	4.17	1	2.0	2.0	12.0	1.0	0.0
4166.667	300.0	100.0	100.0	1	0.0	0.0	0.01	1.0	96.04898	4.17	1	2.0	2.0	12.0	1.0	0.0
[truncated: 12,574 more rows]
