# Supplementary material for: Just noticeable differences for elbow joint torque feedback
Source: Sci Rep. 2021 Dec 7;11:23553. doi: 10.1038/s41598-021-02630-3 (PMC8651665; doi:10.1038/s41598-021-02630-3)
Supplement: Supplementary file 2 — Supplementary Information. [file 41598_2021_2630_MOESM2_ESM.zip › SupplementaryData_ScientificReports_KimAsbeck2021/S5_S2A.csv]

data 1	data 2	data 3	data 4	data 5	data 6	data 7	data 8	data 9	data 10	data 11	data 12	data 13	data 14	data 15	data 16	data 17
0.0	0.0	100.0	100.0	2	0.0	0.0	0.022	1.0	97.296646	0.0	1	0.0	0.0	0.0	0.0	0.0
0.0	0.0	100.0	100.0	2	0.0	0.0	0.025	1.0	97.296646	0.0	1	0.0	0.0	0.0	0.0	0.0
0.0	0.0	100.0	100.0	2	0.0	0.0	0.028	1.0	97.67665	0.0	1	0.0	0.0	0.0	0.0	0.0
0.0	0.0	100.0	100.0	2	0.0	0.0	0.03	1.0	97.93606	0.0	1	0.0	0.0	0.0	0.0	0.0
0.0	0.0	100.0	100.0	2	0.0	0.0	0.033	1.0	97.93606	0.0	1	0.0	0.0	0.0	0.0	0.0
0.0	0.0	100.0	100.0	2	0.0	0.0	0.036	1.0	96.869865	0.0	1	0.0	0.0	0.0	0.0	0.0
0.0	0.0	100.0	100.0	2	0.0	0.0	0.039	1.0	97.65651	0.0	1	0.0	0.0	0.0	0.0	0.0
0.0	0.0	100.0	100.0	2	0.0	0.0	0.041	1.0	97.65651	0.0	1	0.0	0.0	0.0	0.0	0.0
0.0	0.0	100.0	100.0	2	0.0	0.0	0.044	1.0	97.780495	0.0	1	0.0	0.0	0.0	0.0	0.0
0.0	0.0	100.0	100.0	2	0.0	0.0	0.046	1.0	97.780495	0.0	1	0.0	0.0	0.0	0.0	0.0
0.0	0.0	100.0	100.0	2	0.0	0.0	0.049	1.0	96.98166	0.0	1	0.0	0.0	0.0	0.0	0.0
0.0	0.0	100.0	100.0	2	0.0	0.0	0.051	1.0	96.49947	0.0	1	0.0	0.0	0.0	0.0	0.0
0.0	0.0	100.0	100.0	2	0.0	0.0	0.054	1.0	96.49947	0.0	1	0.0	0.0	0.0	0.0	0.0
0.0	0.0	100.0	100.0	2	0.0	0.0	0.056	1.0	96.30098	0.0	1	0.0	0.0	0.0	0.0	0.0
0.0	0.0	100.0	100.0	2	0.0	0.0	0.059	1.0	97.05465	0.0	1	0.0	0.0	0.0	0.0	0.0
0.0	0.0	100.0	100.0	2	0.0	0.0	0.061	1.0	97.05465	0.0	1	0.0	0.0	0.0	0.0	0.0
0.0	0.0	100.0	100.0	2	0.0	0.0	0.063	1.0	97.219894	0.0	1	0.0	0.0	0.0	0.0	0.0
0.0	0.0	100.0	100.0	2	0.0	0.0	0.066	1.0	97.219894	0.0	1	0.0	0.0	0.0	0.0	0.0
0.0	0.0	100.0	100.0	2	0.0	0.0	0.068	1.0	97.19002	0.0	1	0.0	0.0	0.0	0.0	0.0
0.0	0.0	100.0	100.0	2	0.0	0.0	0.07	1.0	97.02283	0.0	1	0.0	0.0	0.0	0.0	0.0
0.0	0.0	100.0	100.0	2	0.0	0.0	0.073	1.0	97.02283	0.0	1	0.0	0.0	0.0	0.0	0.0
0.0	0.0	100.0	100.0	2	0.0	0.0	0.075	1.0	96.870926	0.0	1	0.0	0.0	0.0	0.0	0.0
0.0	0.0	100.0	100.0	2	0.0	0.0	0.077	1.0	96.896774	0.0	1	0.0	0.0	0.0	0.0	0.0
0.0	0.0	100.0	100.0	2	0.0	0.0	0.079	1.0	96.896774	0.0	1	0.0	0.0	0.0	0.0	0.0
0.0	0.0	100.0	100.0	2	0.0	0.0	0.082	1.0	97.1313	0.0	1	0.0	0.0	0.0	0.0	0.0
0.0	0.0	100.0	100.0	2	0.0	0.0	0.084	1.0	97.1313	0.0	1	0.0	0.0	0.0	0.0	0.0
0.0	0.0	100.0	100.0	2	0.0	0.0	0.086	1.0	96.82331	0.0	1	0.0	0.0	0.0	0.0	0.0
0.0	0.0	100.0	100.0	2	0.0	0.0	0.088	1.0	94.79613	0.0	1	0.0	0.0	0.0	0.0	0.0
0.0	0.0	100.0	100.0	2	0.0	0.0	0.09	1.0	94.79613	0.0	1	0.0	0.0	0.0	0.0	0.0
0.0	0.0	100.0	100.0	2	0.0	0.0	0.092	1.0	97.04889	0.0	1	0.0	0.0	0.0	0.0	0.0
0.0	0.0	100.0	100.0	2	0.0	0.0	0.095	1.0	96.33061	0.0	1	0.0	0.0	0.0	0.0	0.0
0.0	0.0	100.0	100.0	2	0.0	0.0	0.097	1.0	96.33061	0.0	1	0.0	0.0	0.0	0.0	0.0
0.0	0.0	100.0	100.0	2	0.0	0.0	0.099	1.0	96.81658	0.0	1	0.0	0.0	0.0	0.0	0.0
0.0	0.0	100.0	100.0	2	0.0	0.0	0.101	1.0	96.81658	0.0	1	0.0	0.0	0.0	0.0	0.0
0.0	0.0	100.0	100.0	2	0.0	0.0	0.103	1.0	96.52521	0.0	1	0.0	0.0	0.0	0.0	0.0
0.0	0.0	100.0	100.0	2	0.0	0.0	0.105	1.0	99.05297	0.0	1	0.0	0.0	0.0	0.0	0.0
0.0	0.0	100.0	100.0	2	0.0	0.0	0.107	1.0	99.05297	0.0	1	0.0	0.0	0.0	0.0	0.0
0.0	0.0	100.0	100.0	2	0.0	0.0	0.109	1.0	98.895546	0.0	1	0.0	0.0	0.0	0.0	0.0
0.0	0.0	100.0	100.0	2	0.0	0.0	0.112	1.0	98.89352	0.0	1	0.0	0.0	0.0	0.0	0.0
0.0	0.0	100.0	100.0	2	0.0	0.0	0.114	1.0	98.89352	0.0	1	0.0	0.0	0.0	0.0	0.0
0.0	0.0	100.0	100.0	2	0.0	0.0	0.116	1.0	97.90557	0.0	1	0.0	0.0	0.0	0.0	0.0
0.0	0.0	100.0	100.0	2	0.0	0.0	0.118	1.0	97.90557	0.0	1	0.0	0.0	0.0	0.0	0.0
0.0	0.0	100.0	100.0	2	0.0	0.0	0.12	1.0	99.46446	0.0	1	0.0	0.0	0.0	0.0	0.0
0.0	0.0	100.0	100.0	2	0.0	0.0	0.122	1.0	98.76186	0.0	1	0.0	0.0	0.0	0.0	0.0
0.0	0.0	100.0	100.0	2	0.0	0.0	0.124	1.0	98.76186	0.0	1	0.0	0.0	0.0	0.0	0.0
0.0	0.0	100.0	100.0	2	0.0	0.0	0.127	1.0	98.35735	0.0	1	0.0	0.0	0.0	0.0	0.0
0.0	0.0	100.0	100.0	2	0.0	0.0	0.129	1.0	97.800125	0.0	1	0.0	0.0	0.0	0.0	0.0
0.0	0.0	100.0	100.0	2	0.0	0.0	0.131	1.0	97.800125	0.0	1	0.0	0.0	0.0	0.0	0.0
0.0	0.0	100.0	100.0	2	0.0	0.0	0.133	1.0	97.97563	0.0	1	0.0	0.0	0.0	0.0	0.0
0.0	0.0	100.0	100.0	2	0.0	0.0	0.135	1.0	97.97563	0.0	1	0.0	0.0	0.0	0.0	0.0
0.0	0.0	100.0	100.0	2	0.0	0.0	0.137	1.0	97.857895	0.0	1	0.0	0.0	0.0	0.0	0.0
0.0	0.0	100.0	100.0	2	0.0	0.0	0.139	1.0	97.76785	0.0	1	0.0	0.0	0.0	0.0	0.0
0.0	0.0	100.0	100.0	2	0.0	0.0	0.141	1.0	97.76785	0.0	1	0.0	0.0	0.0	0.0	0.0
0.0	0.0	100.0	100.0	2	0.0	0.0	0.143	1.0	97.52843	0.0	1	0.0	0.0	0.0	0.0	0.0
0.0	0.0	100.0	100.0	2	0.0	0.0	0.145	1.0	97.52843	0.0	1	0.0	0.0	0.0	0.0	0.0
0.0	0.0	100.0	100.0	2	0.0	0.0	0.147	1.0	97.52225	0.0	1	0.0	0.0	0.0	0.0	0.0
0.0	0.0	100.0	100.0	2	0.0	0.0	0.149	1.0	97.77907	0.0	1	0.0	0.0	0.0	0.0	0.0
0.0	0.0	100.0	100.0	2	0.0	0.0	0.151	1.0	97.82	0.0	1	0.0	0.0	0.0	0.0	0.0
0.0	0.0	100.0	100.0	2	0.0	0.0	0.153	1.0	97.18062	0.0	1	0.0	0.0	0.0	0.0	0.0
0.0	0.0	100.0	100.0	2	0.0	0.0	0.155	1.0	96.23363	0.0	1	0.0	0.0	0.0	0.0	0.0
0.0	0.0	100.0	100.0	2	0.0	0.0	0.157	1.0	96.23363	0.0	1	0.0	0.0	0.0	0.0	0.0
0.0	0.0	100.0	100.0	2	0.0	0.0	0.159	1.0	96.46812	0.0	1	0.0	0.0	0.0	0.0	0.0
0.0	0.0	100.0	100.0	2	0.0	0.0	0.161	1.0	96.46812	0.0	1	0.0	0.0	0.0	0.0	0.0
0.0	0.0	100.0	100.0	2	0.0	0.0	0.163	1.0	96.68343	0.0	1	0.0	0.0	0.0	0.0	0.0
0.0	0.0	100.0	100.0	2	0.0	0.0	0.165	1.0	97.8296	0.0	1	0.0	0.0	0.0	0.0	0.0
0.0	0.0	100.0	100.0	2	0.0	0.0	0.167	1.0	97.8296	0.0	1	0.0	0.0	0.0	0.0	0.0
0.0	0.0	100.0	100.0	2	0.0	0.0	0.168	1.0	97.72196	0.0	1	0.0	0.0	0.0	0.0	0.0
0.0	0.0	100.0	100.0	2	0.0	0.0	0.17	1.0	98.77628	0.0	1	0.0	0.0	0.0	0.0	0.0
0.0	0.0	100.0	100.0	2	0.0	0.0	0.171	1.0	98.77628	0.0	1	0.0	0.0	0.0	0.0	0.0
0.0	0.0	100.0	100.0	2	0.0	0.0	0.173	1.0	99.3335	0.0	1	0.0	0.0	0.0	0.0	0.0
0.0	0.0	100.0	100.0	2	0.0	0.0	0.174	1.0	99.3335	0.0	1	0.0	0.0	0.0	0.0	0.0
0.0	0.0	100.0	100.0	2	0.0	0.0	0.176	1.0	98.50616	0.0	1	0.0	0.0	0.0	0.0	0.0
0.0	0.0	100.0	100.0	2	0.0	0.0	0.177	1.0	97.86231	0.0	1	0.0	0.0	0.0	0.0	0.0
0.0	0.0	100.0	100.0	2	0.0	0.0	0.178	1.0	97.86231	0.0	1	0.0	0.0	0.0	0.0	0.0
0.0	0.0	100.0	100.0	2	0.0	0.0	0.179	1.0	97.517395	0.0	1	0.0	0.0	0.0	0.0	0.0
0.0	0.0	100.0	100.0	2	0.0	0.0	0.18	1.0	96.08981	0.0	1	0.0	0.0	0.0	0.0	0.0
0.0	0.0	100.0	100.0	2	0.0	0.0	0.181	1.0	96.08981	0.0	1	0.0	0.0	0.0	0.0	0.0
0.0	0.0	100.0	100.0	2	0.0	0.0	0.181	1.0	98.775986	0.0	1	0.0	0.0	0.0	0.0	0.0
0.0	0.0	100.0	100.0	2	0.0	0.0	0.182	1.0	98.775986	0.0	1	0.0	0.0	0.0	0.0	0.0
0.0	0.0	100.0	100.0	2	0.0	0.0	0.182	1.0	99.13196	0.0	1	0.0	0.0	0.0	0.0	0.0
0.0	0.0	100.0	100.0	2	0.0	0.0	0.182	1.0	98.6962	0.0	1	0.0	0.0	0.0	0.0	0.0
0.0	0.0	100.0	100.0	2	0.0	0.0	0.182	1.0	98.6962	0.0	1	0.0	0.0	0.0	0.0	0.0
0.0	0.0	100.0	100.0	2	0.0	0.0	0.182	1.0	99.30785	0.0	1	0.0	0.0	0.0	0.0	0.0
0.0	0.0	100.0	100.0	2	0.0	0.0	0.181	1.0	99.23981	0.0	1	0.0	0.0	9.0	0.0	0.0
0.0	0.0	100.0	100.0	2	0.0	0.0	0.181	1.0	99.23981	0.0	1	0.0	0.0	9.0	0.0	0.0
0.0	0.0	100.0	100.0	2	0.0	0.0	0.18	1.0	99.219124	0.0	1	0.0	0.0	11.0	0.0	0.0
0.0	0.0	100.0	100.0	2	0.0	0.0	0.18	1.0	99.219124	0.0	1	0.0	0.0	11.0	0.0	0.0
-12500.001	900.0	100.0	100.0	2	0.0	0.0	0.179	1.0	99.89617	0.0	1	0.0	0.0	11.0	0.0	0.0
-12500.001	900.0	100.0	100.0	2	0.0	0.0	0.178	1.0	99.32677	0.0	1	0.0	0.0	11.0	0.0	0.0
-12500.001	900.0	100.0	100.0	2	0.0	0.0	0.176	1.0	99.32677	-0.884	1	0.0	0.0	11.0	0.0	0.0
-12500.001	900.0	100.0	100.0	2	0.0	0.0	0.175	1.0	98.44661	-0.884	1	0.0	0.0	11.0	0.0	0.0
-12500.001	900.0	100.0	100.0	2	0.0	0.0	0.173	1.0	97.604454	-2.47	1	0.0	0.0	11.0	0.0	0.0
-12500.001	900.0	100.0	100.0	2	0.0	0.0	0.171	1.0	97.604454	-2.47	1	0.0	0.0	11.0	0.0	0.0
-12500.001	900.0	100.0	100.0	2	0.0	0.0	0.168	1.0	97.84279	-3.18	1	0.0	0.0	11.0	0.0	0.0
-12500.001	900.0	100.0	100.0	2	0.0	0.0	0.166	1.0	97.84279	-3.841	1	0.0	0.0	11.0	0.0	0.0
-12500.001	900.0	100.0	100.0	2	0.0	0.0	0.164	1.0	97.21687	-3.841	1	0.0	0.0	11.0	0.0	0.0
-12500.001	900.0	100.0	100.0	2	0.0	0.0	0.161	1.0	96.5724	-5.024	1	0.0	0.0	11.0	0.0	0.0
-12500.001	900.0	100.0	100.0	2	0.0	0.0	0.159	1.0	96.5724	-5.554	1	0.0	0.0	11.0	0.0	0.0
-12500.001	900.0	100.0	100.0	2	0.0	0.0	0.156	1.0	96.309456	-5.554	1	0.0	0.0	11.0	0.0	0.0
-12500.001	900.0	100.0	100.0	2	0.0	0.0	0.153	1.0	96.24899	-6.503	1	0.0	0.0	11.0	0.0	0.0
-12500.001	900.0	100.0	100.0	2	0.0	0.0	0.149	1.0	96.24899	-6.928	1	0.0	0.0	11.0	0.0	0.0
-12500.001	900.0	100.0	100.0	2	0.0	0.0	0.146	1.0	95.55389	-6.928	1	0.0	0.0	12.0	0.0	0.0
-12500.001	900.0	100.0	100.0	2	0.0	0.0	0.143	1.0	95.55389	-7.692	1	0.0	0.0	12.0	0.0	0.0
-12500.001	900.0	100.0	100.0	2	0.0	0.0	0.139	1.0	96.64171	-7.692	1	0.0	0.0	12.0	0.0	0.0
-12500.001	900.0	100.0	100.0	2	0.0	0.0	0.135	1.0	96.64002	-8.349	1	0.0	0.0	12.0	0.0	0.0
-12500.001	900.0	100.0	100.0	2	0.0	0.0	0.132	1.0	96.64002	-8.643	1	0.0	0.0	12.0	0.0	0.0
-12500.001	900.0	100.0	100.0	2	0.0	0.0	0.128	1.0	96.202126	-8.643	1	0.0	0.0	12.0	0.0	0.0
-12500.001	900.0	100.0	100.0	2	0.0	0.0	0.124	1.0	96.65724	-9.172	1	0.0	0.0	12.0	0.0	0.0
-12500.001	900.0	100.0	100.0	2	0.0	0.0	0.12	1.0	96.65724	-9.172	1	0.0	0.0	12.0	0.0	0.0
-12500.001	900.0	100.0	100.0	2	0.0	0.0	0.116	1.0	97.2638	-9.408	1	0.0	0.0	12.0	0.0	0.0
-12500.001	900.0	100.0	100.0	2	0.0	0.0	0.112	1.0	97.2638	-9.832	1	0.0	0.0	12.0	0.0	0.0
-12500.001	900.0	100.0	100.0	2	0.0	0.0	0.108	1.0	96.74577	-9.832	1	0.0	0.0	12.0	0.0	0.0
-12500.001	900.0	100.0	100.0	2	0.0	0.0	0.104	1.0	96.87979	-10.198	1	0.0	0.0	12.0	0.0	0.0
-12500.001	900.0	100.0	100.0	2	0.0	0.0	0.099	1.0	96.87979	-10.362	1	0.0	0.0	12.0	0.0	0.0
-12500.001	900.0	100.0	100.0	2	0.0	0.0	0.095	1.0	98.33132	-10.362	1	0.0	0.0	12.0	0.0	0.0
-12500.001	900.0	100.0	100.0	2	0.0	0.0	0.09	1.0	98.144775	-10.656	1	0.0	0.0	12.0	0.0	0.0
-12500.001	900.0	100.0	100.0	2	0.0	0.0	0.086	1.0	98.144775	-10.656	1	0.0	0.0	12.0	0.0	0.0
-12500.001	900.0	100.0	100.0	2	0.0	0.0	0.082	1.0	98.648834	-10.787	1	0.0	0.0	12.0	0.0	0.0
-12500.001	900.0	100.0	100.0	2	0.0	0.0	0.077	1.0	98.648834	-11.023	1	0.0	0.0	12.0	0.0	0.0
-12500.001	900.0	100.0	100.0	1	0.0	0.0	0.073	1.0	98.72154	-11.023	1	0.0	0.0	12.0	0.0	0.0
-12500.001	900.0	100.0	100.0	1	0.0	0.0	0.069	1.0	98.11378	-11.129	1	0.0	0.0	12.0	0.0	0.0
-12500.001	900.0	100.0	100.0	1	0.0	0.0	0.064	1.0	98.11378	-11.318	1	0.0	0.0	12.0	0.0	0.0
-12500.001	900.0	100.0	100.0	1	0.0	0.0	0.06	1.0	97.62084	-11.318	1	0.0	0.0	12.0	0.0	0.0
-12500.001	900.0	100.0	100.0	1	0.0	0.0	0.056	1.0	96.3541	-11.403	1	0.0	0.0	12.0	0.0	0.0
-12500.001	900.0	100.0	100.0	1	0.0	0.0	0.052	1.0	96.3541	-11.556	1	0.0	0.0	12.0	0.0	0.0
-12500.001	900.0	100.0	100.0	1	0.0	0.0	0.048	1.0	95.76761	-11.556	1	0.0	0.0	12.0	0.0	0.0
-12500.001	900.0	100.0	100.0	1	0.0	0.0	0.044	1.0	95.76761	-11.623	1	0.0	0.0	12.0	0.0	0.0
-12500.001	900.0	100.0	100.0	1	0.0	0.0	0.04	1.0	95.490906	-11.623	1	0.0	0.0	12.0	0.0	0.0
-12500.001	900.0	100.0	100.0	1	0.0	0.0	0.036	1.0	95.75924	-11.744	1	0.0	0.0	12.0	0.0	0.0
-12500.001	900.0	100.0	100.0	1	0.0	0.0	0.033	1.0	95.75924	-11.851	1	0.0	0.0	12.0	0.0	0.0
-12500.001	900.0	100.0	100.0	1	0.0	0.0	0.029	1.0	95.090576	-11.851	1	0.0	0.0	12.0	0.0	0.0
-12500.001	900.0	100.0	100.0	1	0.0	0.0	0.026	1.0	95.394714	-11.898	1	0.0	0.0	12.0	0.0	0.0
-12500.001	900.0	100.0	100.0	1	0.0	0.0	0.023	1.0	95.394714	-11.898	1	0.0	0.0	12.0	0.0	0.0
-12500.001	900.0	100.0	100.0	1	0.0	0.0	0.019	1.0	95.44554	-11.981	1	0.0	0.0	12.0	0.0	0.0
-12500.001	900.0	100.0	100.0	1	0.0	0.0	0.016	1.0	95.44554	-12.019	1	0.0	0.0	12.0	0.0	0.0
-12500.001	900.0	100.0	100.0	1	0.0	0.0	0.013	1.0	95.88732	-12.019	1	0.0	0.0	12.0	0.0	0.0
-12500.001	900.0	100.0	100.0	1	0.0	0.0	0.01	1.0	96.20961	-12.087	1	0.0	0.0	12.0	0.0	0.0
-12500.001	900.0	100.0	100.0	1	0.0	0.0	0.008	1.0	96.20961	-12.117	1	0.0	0.0	12.0	0.0	0.0
-12500.001	900.0	100.0	100.0	1	0.0	0.0	0.005	1.0	97.45612	-12.117	1	0.0	0.0	12.0	0.0	0.0
-12500.001	900.0	100.0	100.0	1	0.0	0.0	0.003	1.0	97.3201	-12.172	1	0.0	0.0	12.0	0.0	0.0
-12500.001	900.0	100.0	100.0	1	0.0	0.0	0.0	1.0	97.3201	-12.172	1	0.0	0.0	12.0	0.0	0.0
-12500.001	900.0	100.0	100.0	1	0.0	0.0	-0.001	1.0	97.61201	-12.196	1	0.0	0.0	12.0	0.0	0.0
-12500.001	900.0	100.0	100.0	1	0.0	0.0	-0.003	1.0	97.61201	-12.24	1	0.0	0.0	12.0	0.0	0.0
-12500.001	900.0	100.0	100.0	1	0.0	0.0	-0.005	1.0	97.89857	-12.24	1	0.0	0.0	12.0	0.0	0.0
-12500.001	900.0	100.0	100.0	1	0.0	0.0	-0.007	1.0	97.80157	-12.277	1	0.0	0.0	12.0	0.0	0.0
-12500.001	900.0	100.0	100.0	1	0.0	0.0	-0.009	1.0	97.80157	-12.294	1	0.0	0.0	12.0	0.0	0.0
-12500.001	900.0	100.0	100.0	1	0.0	0.0	-0.011	1.0	98.068054	-12.294	1	0.0	0.0	13.0	0.0	0.0
0.0	900.0	100.0	100.0	0	0.0	0.0	-0.013	1.0	98.09572	-12.325	1	0.0	1.0	0.0	0.0	0.0
0.0	900.0	100.0	100.0	0	0.0	0.0	-0.014	1.0	98.09572	-12.325	1	0.0	1.0	0.0	0.0	0.0
0.0	900.0	100.0	100.0	0	0.0	0.0	-0.016	1.0	97.365776	-12.338	1	0.0	1.0	0.0	0.0	0.0
0.0	900.0	100.0	100.0	0	0.0	0.0	-0.018	1.0	97.365776	-12.363	1	0.0	1.0	0.0	0.0	0.0
0.0	900.0	100.0	100.0	0	0.0	0.0	-0.019	1.0	96.745895	-12.363	1	0.0	1.0	0.0	0.0	0.0
0.0	900.0	100.0	100.0	0	0.0	0.0	-0.021	1.0	97.35116	-11.488	1	0.0	1.0	0.0	0.0	0.0
0.0	900.0	100.0	100.0	0	0.0	0.0	-0.022	1.0	97.35116	-9.922	1	0.0	1.0	0.0	0.0	0.0
0.0	900.0	100.0	100.0	0	0.0	0.0	-0.023	1.0	97.393326	-9.922	1	0.0	1.0	0.0	0.0	0.0
0.0	900.0	100.0	100.0	0	0.0	0.0	-0.024	1.0	98.46375	-9.22	1	0.0	1.0	0.0	0.0	0.0
0.0	900.0	100.0	100.0	0	0.0	0.0	-0.025	1.0	98.46375	-9.22	1	0.0	1.0	0.0	0.0	0.0
0.0	900.0	100.0	100.0	0	0.0	0.0	-0.026	1.0	98.69893	-7.962	1	0.0	1.0	0.0	0.0	0.0
0.0	900.0	100.0	100.0	0	0.0	0.0	-0.026	1.0	98.69893	-6.876	1	0.0	1.0	0.0	0.0	0.0
0.0	900.0	100.0	100.0	0	0.0	0.0	-0.027	1.0	97.32925	-6.876	1	0.0	1.0	0.0	0.0	0.0
0.0	900.0	100.0	100.0	0	0.0	0.0	-0.028	1.0	98.04989	-6.389	1	0.0	1.0	0.0	0.0	0.0
0.0	900.0	100.0	100.0	0	0.0	0.0	-0.029	1.0	98.04989	-5.518	1	0.0	1.0	0.0	0.0	0.0
0.0	900.0	100.0	100.0	0	0.0	0.0	-0.029	1.0	97.90629	-5.518	1	0.0	1.0	0.0	0.0	0.0
0.0	900.0	100.0	100.0	0	0.0	0.0	-0.03	1.0	98.916916	-5.127	1	0.0	1.0	0.0	0.0	0.0
0.0	900.0	100.0	100.0	0	0.0	0.0	-0.031	1.0	98.916916	-5.127	1	0.0	1.0	0.0	0.0	0.0
0.0	900.0	100.0	100.0	0	0.0	0.0	-0.031	1.0	99.27457	-4.428	1	0.0	1.0	0.0	0.0	0.0
0.0	900.0	100.0	100.0	0	0.0	0.0	-0.032	1.0	99.27457	-4.115	1	0.0	1.0	0.0	0.0	0.0
0.0	900.0	100.0	100.0	0	0.0	0.0	-0.032	1.0	98.95515	-4.115	1	0.0	1.0	0.0	0.0	0.0
0.0	900.0	100.0	100.0	0	0.0	0.0	-0.033	1.0	98.4778	-3.553	1	0.0	1.0	0.0	0.0	0.0
0.0	900.0	100.0	100.0	0	0.0	0.0	-0.033	1.0	98.4778	-3.068	1	0.0	1.0	0.0	0.0	0.0
0.0	900.0	100.0	100.0	0	0.0	0.0	-0.034	1.0	98.65565	-3.068	1	0.0	1.0	0.0	0.0	0.0
0.0	900.0	100.0	100.0	0	0.0	0.0	-0.034	1.0	99.55393	-2.851	1	0.0	1.0	0.0	0.0	0.0
0.0	900.0	100.0	100.0	0	0.0	0.0	-0.034	1.0	99.55393	-2.851	1	0.0	1.0	0.0	0.0	0.0
0.0	900.0	100.0	100.0	0	0.0	0.0	-0.034	1.0	99.07593	-2.462	1	0.0	1.0	0.0	0.0	0.0
0.0	900.0	100.0	100.0	0	0.0	0.0	-0.034	1.0	99.07593	-2.288	1	0.0	1.0	0.0	0.0	0.0
0.0	900.0	100.0	100.0	0	0.0	0.0	-0.034	1.0	98.576675	-2.288	1	0.0	1.0	0.0	0.0	0.0
0.0	900.0	100.0	100.0	0	0.0	0.0	-0.033	1.0	98.11285	-1.976	1	0.0	1.0	1.0	0.0	0.0
0.0	900.0	100.0	100.0	0	0.0	0.0	-0.033	1.0	98.11285	-1.836	1	0.0	1.0	1.0	0.0	0.0
0.0	900.0	100.0	100.0	0	0.0	0.0	-0.032	1.0	98.52977	-1.836	1	0.0	1.0	2.0	0.0	0.0
12500.001	900.0	100.0	100.0	0	0.0	0.0	-0.031	1.0	98.77663	-1.585	1	0.0	1.0	4.0	0.0	0.0
12500.001	900.0	100.0	100.0	0	0.0	0.0	-0.03	1.0	98.77663	-1.585	1	0.0	1.0	4.0	0.0	0.0
12500.001	900.0	100.0	100.0	0	0.0	0.0	-0.029	1.0	99.4675	-1.473	1	0.0	1.0	4.0	0.0	0.0
12500.001	900.0	100.0	100.0	0	0.0	0.0	-0.028	1.0	99.4675	-1.272	1	0.0	1.0	4.0	0.0	0.0
12500.001	900.0	100.0	100.0	0	0.0	0.0	-0.027	1.0	99.657684	-1.272	1	0.0	1.0	4.0	0.0	0.0
12500.001	900.0	100.0	100.0	0	0.0	0.0	-0.025	1.0	99.06413	0.606	1	0.0	1.0	4.0	0.0	0.0
12500.001	900.0	100.0	100.0	0	0.0	0.0	-0.023	1.0	99.06413	1.448	1	0.0	1.0	4.0	0.0	0.0
12500.001	900.0	100.0	100.0	0	0.0	0.0	-0.021	1.0	98.96228	1.448	1	0.0	1.0	4.0	0.0	0.0
12500.001	900.0	100.0	100.0	0	0.0	0.0	-0.019	1.0	98.96228	2.959	1	0.0	1.0	4.0	0.0	0.0
12500.001	900.0	100.0	100.0	0	0.0	0.0	-0.017	1.0	98.93283	2.959	1	0.0	1.0	4.0	0.0	0.0
12500.001	900.0	100.0	100.0	0	0.0	0.0	-0.014	1.0	97.21179	3.634	1	0.0	1.0	4.0	0.0	0.0
12500.001	900.0	100.0	100.0	0	0.0	0.0	-0.012	1.0	97.21179	4.845	1	0.0	1.0	4.0	0.0	0.0
12500.001	900.0	100.0	100.0	0	0.0	0.0	-0.009	1.0	96.577805	4.845	1	0.0	1.0	4.0	0.0	0.0
12500.001	900.0	100.0	100.0	0	0.0	0.0	-0.006	1.0	96.68733	5.389	1	0.0	1.0	5.0	0.0	0.0
12500.001	900.0	100.0	100.0	0	0.0	0.0	-0.003	1.0	96.68733	6.36	1	0.0	1.0	5.0	0.0	0.0
12500.001	900.0	100.0	100.0	0	0.0	0.0	-0.001	1.0	97.29612	6.36	1	0.0	1.0	5.0	0.0	0.0
12500.001	900.0	100.0	100.0	0	0.0	0.0	0.002	1.0	97.29612	7.201	1	0.0	1.0	5.0	0.0	0.0
12500.001	900.0	100.0	100.0	0	0.0	0.0	0.005	1.0	96.28706	7.201	1	0.0	1.0	5.0	0.0	0.0
12500.001	900.0	100.0	100.0	0	0.0	0.0	0.008	1.0	95.64704	7.577	1	0.0	1.0	5.0	0.0	0.0
12500.001	900.0	100.0	100.0	0	0.0	0.0	0.011	1.0	95.64704	8.25	1	0.0	1.0	5.0	0.0	0.0
12500.001	900.0	100.0	100.0	0	0.0	0.0	0.014	1.0	96.55417	8.25	1	0.0	1.0	5.0	0.0	0.0
12500.001	900.0	100.0	100.0	0	0.0	0.0	0.018	1.0	96.89094	8.551	1	0.0	1.0	5.0	0.0	0.0
12500.001	900.0	100.0	100.0	0	0.0	0.0	0.021	1.0	96.89094	9.093	1	0.0	1.0	5.0	0.0	0.0
12500.001	900.0	100.0	100.0	0	0.0	0.0	0.024	1.0	95.995155	9.093	1	0.0	1.0	5.0	0.0	0.0
12500.001	900.0	100.0	100.0	0	0.0	0.0	0.027	1.0	95.995155	9.335	1	0.0	1.0	5.0	0.0	0.0
12500.001	900.0	100.0	100.0	0	0.0	0.0	0.03	1.0	96.78471	9.335	1	0.0	1.0	5.0	0.0	0.0
12500.001	900.0	100.0	100.0	0	0.0	0.0	0.034	1.0	96.866684	9.769	1	0.0	1.0	5.0	0.0	0.0
12500.001	900.0	100.0	100.0	0	0.0	0.0	0.037	1.0	96.866684	9.963	1	0.0	1.0	5.0	0.0	0.0
12500.001	900.0	100.0	100.0	0	0.0	0.0	0.04	1.0	96.30673	9.963	1	0.0	1.0	5.0	0.0	0.0
12500.001	900.0	100.0	100.0	0	0.0	0.0	0.044	1.0	96.176384	10.311	1	0.0	1.0	5.0	0.0	0.0
12500.001	900.0	100.0	100.0	0	0.0	0.0	0.047	1.0	96.176384	10.311	1	0.0	1.0	5.0	0.0	0.0
12500.001	900.0	100.0	100.0	0	0.0	0.0	0.05	1.0	97.043915	10.467	1	0.0	1.0	5.0	0.0	0.0
12500.001	900.0	100.0	100.0	0	0.0	0.0	0.053	1.0	97.043915	10.747	1	0.0	1.0	5.0	0.0	0.0
12500.001	900.0	100.0	100.0	0	0.0	0.0	0.056	1.0	97.30616	10.747	1	0.0	1.0	5.0	0.0	0.0
12500.001	900.0	100.0	100.0	1	0.0	0.0	0.059	1.0	98.175644	10.871	1	0.0	1.0	5.0	0.0	0.0
12500.001	900.0	100.0	100.0	1	0.0	0.0	0.062	1.0	98.175644	11.096	1	0.0	1.0	5.0	0.0	0.0
12500.001	900.0	100.0	100.0	1	0.0	0.0	0.065	1.0	98.368965	11.096	1	0.0	1.0	5.0	0.0	0.0
12500.001	900.0	100.0	100.0	1	0.0	0.0	0.068	1.0	98.91424	11.29	1	0.0	1.0	5.0	0.0	0.0
12500.001	900.0	100.0	100.0	1	0.0	0.0	0.071	1.0	98.91424	11.377	1	0.0	1.0	5.0	0.0	0.0
12500.001	900.0	100.0	100.0	1	0.0	0.0	0.075	1.0	99.60855	11.377	1	0.0	1.0	5.0	0.0	0.0
12500.001	900.0	100.0	100.0	1	0.0	0.0	0.078	1.0	99.60855	11.533	1	0.0	1.0	5.0	0.0	0.0
12500.001	900.0	100.0	100.0	1	0.0	0.0	0.081	1.0	99.165085	11.533	1	0.0	1.0	5.0	0.0	0.0
12500.001	900.0	100.0	100.0	1	0.0	0.0	0.084	1.0	99.20968	11.667	1	0.0	1.0	5.0	0.0	0.0
12500.001	900.0	100.0	100.0	1	0.0	0.0	0.087	1.0	99.20968	11.726	1	0.0	1.0	5.0	0.0	0.0
12500.001	900.0	100.0	100.0	1	0.0	0.0	0.09	1.0	97.97793	11.726	1	0.0	1.0	5.0	0.0	0.0
12500.001	900.0	100.0	100.0	1	0.0	0.0	0.093	1.0	97.84354	11.835	1	0.0	1.0	5.0	0.0	0.0
12500.001	900.0	100.0	100.0	1	0.0	0.0	0.096	1.0	97.84354	11.882	1	0.0	1.0	5.0	0.0	0.0
12500.001	900.0	100.0	100.0	1	0.0	0.0	0.1	1.0	97.102394	11.882	1	0.0	1.0	5.0	0.0	0.0
12500.001	900.0	100.0	100.0	1	0.0	0.0	0.103	1.0	97.102394	11.969	1	0.0	1.0	5.0	0.0	0.0
12500.001	900.0	100.0	100.0	1	0.0	0.0	0.105	1.0	97.80057	11.969	1	0.0	1.0	5.0	0.0	0.0
12500.001	900.0	100.0	100.0	1	0.0	0.0	0.108	1.0	97.516045	12.007	1	0.0	1.0	5.0	0.0	0.0
12500.001	900.0	100.0	100.0	1	0.0	0.0	0.111	1.0	97.516045	12.078	1	0.0	1.0	5.0	0.0	0.0
12500.001	900.0	100.0	100.0	1	0.0	0.0	0.114	1.0	97.48036	12.078	1	0.0	1.0	5.0	0.0	0.0
12500.001	900.0	100.0	100.0	1	0.0	0.0	0.117	1.0	97.643555	12.108	1	0.0	1.0	5.0	0.0	0.0
12500.001	900.0	100.0	100.0	1	0.0	0.0	0.12	1.0	97.601456	12.163	1	0.0	1.0	5.0	0.0	0.0
12500.001	900.0	100.0	100.0	1	0.0	0.0	0.122	1.0	98.3464	12.163	1	0.0	1.0	5.0	0.0	0.0
12500.001	900.0	100.0	100.0	1	0.0	0.0	0.125	1.0	98.3464	12.188	1	0.0	1.0	5.0	0.0	0.0
12500.001	900.0	100.0	100.0	1	0.0	0.0	0.128	1.0	98.15091	12.188	1	0.0	1.0	5.0	0.0	0.0
12500.001	900.0	100.0	100.0	1	0.0	0.0	0.13	1.0	98.02493	12.234	1	0.0	1.0	5.0	0.0	0.0
12500.001	900.0	100.0	100.0	1	0.0	0.0	0.133	1.0	98.02493	12.273	1	0.0	1.0	5.0	0.0	0.0
12500.001	900.0	100.0	100.0	1	0.0	0.0	0.136	1.0	96.21238	12.273	1	0.0	1.0	5.0	0.0	0.0
12500.001	900.0	100.0	100.0	1	0.0	0.0	0.138	1.0	96.42059	12.29	1	0.0	1.0	5.0	0.0	0.0
12500.001	900.0	100.0	100.0	1	0.0	0.0	0.141	1.0	96.42059	12.29	1	0.0	1.0	5.0	0.0	0.0
12500.001	900.0	100.0	100.0	1	0.0	0.0	0.143	1.0	95.7814	12.321	1	0.0	1.0	5.0	0.0	0.0
12500.001	900.0	100.0	100.0	1	0.0	0.0	0.146	1.0	95.7814	12.335	1	0.0	1.0	5.0	0.0	0.0
12500.001	900.0	100.0	100.0	1	0.0	0.0	0.149	1.0	96.59234	12.335	1	0.0	1.0	5.0	0.0	0.0
12500.001	900.0	100.0	100.0	1	0.0	0.0	0.151	1.0	96.95777	12.359	1	0.0	1.0	5.0	0.0	0.0
12500.001	900.0	100.0	100.0	1	0.0	0.0	0.154	1.0	96.95777	12.371	1	0.0	1.0	5.0	0.0	0.0
12500.001	900.0	100.0	100.0	1	0.0	0.0	0.156	1.0	96.25039	12.371	1	0.0	1.0	6.0	0.0	0.0
12500.001	900.0	100.0	100.0	0	0.0	0.0	0.159	1.0	95.29169	12.391	1	1.0	1.0	7.0	0.0	0.0
12500.001	900.0	100.0	100.0	0	0.0	0.0	0.161	1.0	95.29169	12.391	1	1.0	1.0	7.0	0.0	0.0
0.0	900.0	100.0	100.0	0	0.0	0.0	0.164	1.0	94.73967	12.399	1	1.0	1.0	0.0	0.0	0.0
0.0	900.0	100.0	100.0	0	0.0	0.0	0.166	1.0	94.73967	12.408	1	1.0	1.0	0.0	0.0	0.0
0.0	900.0	100.0	100.0	0	0.0	0.0	0.169	1.0	96.245285	12.408	1	1.0	1.0	0.0	0.0	0.0
0.0	900.0	100.0	100.0	0	0.0	0.0	0.171	1.0	95.826614	11.537	1	1.0	1.0	0.0	0.0	0.0
0.0	900.0	100.0	100.0	0	0.0	0.0	0.174	1.0	95.826614	10.721	1	1.0	1.0	0.0	0.0	0.0
0.0	900.0	100.0	100.0	0	0.0	0.0	0.176	1.0	95.59005	10.721	1	1.0	1.0	0.0	0.0	0.0
0.0	900.0	100.0	100.0	0	0.0	0.0	0.178	1.0	98.36231	9.259	1	1.0	1.0	0.0	0.0	0.0
0.0	900.0	100.0	100.0	0	0.0	0.0	0.18	1.0	98.36231	7.995	1	1.0	1.0	0.0	0.0	0.0
0.0	900.0	100.0	100.0	0	0.0	0.0	0.181	1.0	98.10396	7.995	1	1.0	1.0	0.0	0.0	0.0
0.0	900.0	100.0	100.0	0	0.0	0.0	0.183	1.0	98.10396	6.906	1	1.0	1.0	0.0	0.0	0.0
0.0	900.0	100.0	100.0	0	0.0	0.0	0.185	1.0	97.555595	6.906	1	1.0	1.0	0.0	0.0	0.0
0.0	900.0	100.0	100.0	0	0.0	0.0	0.186	1.0	97.64332	6.416	1	1.0	1.0	0.0	0.0	0.0
0.0	900.0	100.0	100.0	0	0.0	0.0	0.187	1.0	98.28828	5.963	1	1.0	1.0	0.0	0.0	0.0
0.0	900.0	100.0	100.0	0	0.0	0.0	0.189	1.0	97.9319	5.963	1	1.0	1.0	0.0	0.0	0.0
0.0	900.0	100.0	100.0	0	0.0	0.0	0.19	1.0	98.38574	5.15	1	1.0	1.0	0.0	0.0	0.0
0.0	900.0	100.0	100.0	0	0.0	0.0	0.191	1.0	98.601585	5.15	1	1.0	1.0	0.0	0.0	0.0
0.0	900.0	100.0	100.0	0	0.0	0.0	0.192	1.0	97.93303	4.785	1	1.0	1.0	0.0	0.0	0.0
0.0	900.0	100.0	100.0	0	0.0	0.0	0.192	1.0	97.93303	4.132	1	1.0	1.0	0.0	0.0	0.0
0.0	900.0	100.0	100.0	0	0.0	0.0	0.193	1.0	97.46421	4.132	1	1.0	1.0	0.0	0.0	0.0
0.0	900.0	100.0	100.0	0	0.0	0.0	0.193	1.0	97.45671	3.569	1	1.0	1.0	0.0	0.0	0.0
0.0	900.0	100.0	100.0	0	0.0	0.0	0.193	1.0	97.45671	3.316	1	1.0	1.0	0.0	0.0	0.0
0.0	900.0	100.0	100.0	0	0.0	0.0	0.193	1.0	97.3283	3.316	1	1.0	1.0	0.0	0.0	0.0
0.0	900.0	100.0	100.0	0	0.0	0.0	0.193	1.0	96.98511	2.863	1	1.0	1.0	0.0	0.0	0.0
0.0	900.0	100.0	100.0	0	0.0	0.0	0.192	1.0	96.98511	2.863	1	1.0	1.0	0.0	0.0	0.0
0.0	900.0	100.0	100.0	0	0.0	0.0	0.192	1.0	97.94243	2.662	1	1.0	1.0	8.0	0.0	0.0
0.0	900.0	100.0	100.0	0	0.0	0.0	0.191	1.0	97.94243	2.298	1	1.0	1.0	8.0	0.0	0.0
0.0	900.0	100.0	100.0	0	0.0	0.0	0.19	0.0	98.194466	2.298	1	1.0	1.0	0.0	0.0	0.0
0.0	900.0	100.0	100.0	0	0.0	0.0	0.189	0.0	97.755646	2.135	1	1.0	1.0	0.0	0.0	0.0
0.0	900.0	100.0	100.0	0	0.0	0.0	0.188	0.0	97.755646	1.844	1	1.0	1.0	0.0	0.0	0.0
0.0	900.0	100.0	100.0	0	0.0	0.0	0.186	0.0	97.14235	1.844	1	1.0	1.0	0.0	0.0	0.0
0.0	900.0	100.0	100.0	0	0.0	0.0	0.185	0.0	97.54744	1.713	1	1.0	1.0	0.0	0.0	0.0
0.0	900.0	100.0	100.0	0	0.0	0.0	0.183	0.0	97.54744	1.713	1	1.0	1.0	0.0	0.0	0.0
0.0	900.0	100.0	100.0	0	0.0	0.0	0.181	0.0	97.41585	1.48	1	1.0	1.0	0.0	0.0	0.0
0.0	900.0	100.0	100.0	0	0.0	0.0	0.179	0.0	97.20796	1.277	1	1.0	1.0	0.0	0.0	0.0
0.0	900.0	100.0	100.0	0	0.0	0.0	0.177	0.0	98.01048	1.277	1	1.0	1.0	0.0	0.0	0.0
0.0	900.0	100.0	100.0	0	0.0	0.0	0.175	0.0	98.185455	1.187	1	1.0	1.0	0.0	0.0	0.0
0.0	900.0	100.0	100.0	0	0.0	0.0	0.173	0.0	98.185455	1.026	1	1.0	1.0	0.0	0.0	0.0
0.0	900.0	100.0	100.0	0	0.0	0.0	0.171	0.0	97.40682	1.026	1	1.0	1.0	0.0	0.0	0.0
0.0	900.0	100.0	100.0	0	0.0	0.0	0.168	0.0	96.32487	0.952	1	1.0	1.0	0.0	0.0	0.0
0.0	900.0	100.0	100.0	0	0.0	0.0	0.166	0.0	96.32487	0.952	1	1.0	1.0	0.0	0.0	0.0
0.0	900.0	100.0	100.0	0	0.0	0.0	0.164	0.0	96.03827	0.822	1	1.0	1.0	0.0	0.0	0.0
0.0	900.0	100.0	100.0	0	0.0	0.0	0.161	0.0	96.03827	0.764	1	1.0	1.0	0.0	0.0	0.0
0.0	900.0	100.0	100.0	0	0.0	0.0	0.159	0.0	95.65495	0.764	1	1.0	1.0	0.0	0.0	0.0
0.0	900.0	100.0	100.0	0	0.0	0.0	0.156	0.0	96.00177	0.66	1	1.0	1.0	0.0	0.0	0.0
0.0	900.0	100.0	100.0	0	0.0	0.0	0.154	0.0	96.00177	0.613	1	1.0	1.0	0.0	0.0	0.0
0.0	900.0	100.0	100.0	0	0.0	0.0	0.151	0.0	96.609276	0.613	1	1.0	1.0	0.0	0.0	0.0
0.0	900.0	100.0	100.0	0	0.0	0.0	0.149	0.0	96.89101	0.529	1	1.0	1.0	0.0	0.0	0.0
0.0	900.0	100.0	100.0	0	0.0	0.0	0.146	0.0	96.89101	0.529	1	1.0	1.0	0.0	0.0	0.0
0.0	900.0	100.0	100.0	0	0.0	0.0	0.143	0.0	97.2484	0.457	1	1.0	1.0	0.0	0.0	0.0
0.0	900.0	100.0	100.0	0	0.0	0.0	0.141	0.0	97.2484	0.424	1	1.0	1.0	0.0	0.0	0.0
0.0	900.0	100.0	100.0	0	0.0	0.0	0.138	0.0	96.776566	0.424	1	1.0	1.0	0.0	0.0	0.0
0.0	900.0	100.0	100.0	0	0.0	0.0	0.135	0.0	96.784904	0.366	1	1.0	1.0	0.0	0.0	0.0
0.0	900.0	100.0	100.0	0	0.0	0.0	0.132	0.0	96.784904	0.34	1	1.0	1.0	0.0	0.0	0.0
0.0	900.0	100.0	100.0	0	0.0	0.0	0.13	0.0	96.27361	0.34	1	1.0	1.0	0.0	0.0	0.0
0.0	900.0	100.0	100.0	0	0.0	0.0	0.127	0.0	96.058945	0.294	1	1.0	1.0	0.0	0.0	0.0
0.0	900.0	100.0	100.0	0	0.0	0.0	0.124	0.0	96.058945	0.294	1	1.0	1.0	0.0	0.0	0.0
0.0	900.0	100.0	100.0	0	0.0	0.0	0.122	0.0	96.528595	0.273	1	1.0	1.0	0.0	0.0	0.0
0.0	900.0	100.0	100.0	0	0.0	0.0	0.119	0.0	96.528595	0.235	1	1.0	1.0	0.0	0.0	0.0
0.0	900.0	100.0	100.0	0	0.0	0.0	0.116	0.0	97.84681	0.235	1	1.0	1.0	0.0	0.0	0.0
0.0	900.0	100.0	100.0	0	0.0	0.0	0.113	0.0	97.816414	0.203	1	1.0	1.0	0.0	0.0	0.0
0.0	900.0	100.0	100.0	0	0.0	0.0	0.111	0.0	97.816414	0.189	1	1.0	1.0	0.0	0.0	0.0
0.0	900.0	100.0	100.0	0	0.0	0.0	0.108	0.0	97.6978	0.189	1	1.0	1.0	0.0	0.0	0.0
0.0	900.0	100.0	100.0	0	0.0	0.0	0.105	0.0	97.6978	0.163	1	1.0	1.0	0.0	0.0	0.0
0.0	900.0	100.0	100.0	0	0.0	0.0	0.102	0.0	96.877205	0.163	1	1.0	1.0	0.0	0.0	0.0
0.0	900.0	100.0	100.0	0	0.0	0.0	0.1	0.0	96.907936	0.151	1	1.0	1.0	0.0	0.0	0.0
0.0	900.0	100.0	100.0	0	0.0	0.0	0.097	0.0	96.93975	0.13	1	1.0	1.0	0.0	0.0	0.0
0.0	900.0	100.0	100.0	0	0.0	0.0	0.094	0.0	97.551254	0.13	1	1.0	1.0	0.0	0.0	0.0
0.0	900.0	100.0	100.0	0	0.0	0.0	0.092	0.0	97.94679	0.121	1	1.0	1.0	0.0	0.0	0.0
0.0	900.0	100.0	100.0	0	0.0	0.0	0.089	0.0	97.94679	0.104	1	1.0	1.0	0.0	0.0	0.0
0.0	900.0	100.0	100.0	0	0.0	0.0	0.087	0.0	98.05902	0.104	1	1.0	1.0	0.0	0.0	0.0
0.0	900.0	100.0	100.0	0	0.0	0.0	0.084	0.0	98.05902	0.097	1	1.0	1.0	0.0	0.0	0.0
0.0	900.0	100.0	100.0	0	0.0	0.0	0.082	0.0	97.91194	0.097	1	1.0	1.0	0.0	0.0	0.0
0.0	900.0	100.0	100.0	0	0.0	0.0	0.079	0.0	97.21097	0.083	1	1.0	1.0	0.0	0.0	0.0
0.0	900.0	100.0	100.0	0	0.0	0.0	0.077	0.0	97.21097	0.077	1	1.0	1.0	0.0	0.0	0.0
0.0	900.0	100.0	100.0	0	0.0	0.0	0.075	0.0	95.990074	0.077	1	1.0	1.0	0.0	0.0	0.0
0.0	900.0	100.0	100.0	0	0.0	0.0	0.072	0.0	97.021835	0.067	1	1.0	1.0	0.0	0.0	0.0
0.0	900.0	100.0	100.0	0	0.0	0.0	0.07	0.0	97.021835	0.062	1	1.0	1.0	0.0	0.0	0.0
0.0	900.0	100.0	100.0	0	0.0	0.0	0.068	0.0	97.33558	0.062	1	1.0	1.0	0.0	0.0	0.0
0.0	900.0	100.0	100.0	0	0.0	0.0	0.065	0.0	97.33558	0.053	1	1.0	1.0	0.0	0.0	0.0
0.0	900.0	100.0	100.0	0	0.0	0.0	0.063	0.0	97.65089	0.053	1	1.0	1.0	0.0	0.0	0.0
0.0	900.0	100.0	100.0	0	0.0	0.0	0.061	0.0	96.66342	0.046	1	1.0	1.0	0.0	0.0	0.0
0.0	900.0	100.0	100.0	0	0.0	0.0	0.059	0.0	96.66342	0.042	1	1.0	1.0	0.0	0.0	0.0
0.0	900.0	100.0	100.0	0	0.0	0.0	0.057	0.0	99.85148	0.042	1	1.0	1.0	0.0	0.0	0.0
0.0	900.0	100.0	100.0	0	0.0	0.0	0.055	0.0	98.76733	0.039	1	1.0	1.0	0.0	0.0	0.0
0.0	900.0	100.0	100.0	0	0.0	0.0	0.052	0.0	98.76733	0.031	1	1.0	1.0	0.0	0.0	0.0
0.0	900.0	100.0	100.0	0	0.0	0.0	0.05	0.0	98.33466	0.031	1	1.0	1.0	0.0	0.0	0.0
0.0	900.0	100.0	100.0	0	0.0	0.0	0.048	0.0	98.33466	0.029	1	1.0	1.0	0.0	0.0	0.0
0.0	900.0	100.0	100.0	0	0.0	0.0	0.046	0.0	98.47075	0.029	1	1.0	1.0	0.0	0.0	0.0
0.0	900.0	100.0	100.0	0	0.0	0.0	0.044	0.0	97.80112	0.025	1	1.0	1.0	0.0	0.0	0.0
0.0	900.0	100.0	100.0	0	0.0	0.0	0.042	0.0	97.80112	0.023	1	1.0	1.0	0.0	0.0	0.0
0.0	900.0	100.0	100.0	0	0.0	0.0	0.04	0.0	97.44177	0.023	1	1.0	1.0	0.0	0.0	0.0
0.0	900.0	100.0	100.0	0	0.0	0.0	0.038	0.0	96.88103	0.02	1	1.0	1.0	0.0	0.0	0.0
0.0	900.0	100.0	100.0	0	0.0	0.0	0.036	0.0	96.88103	0.02	1	1.0	1.0	0.0	0.0	0.0
0.0	900.0	100.0	100.0	0	0.0	0.0	0.034	0.0	97.15846	0.018	1	1.0	1.0	0.0	0.0	0.0
0.0	900.0	100.0	100.0	0	0.0	0.0	0.032	0.0	96.894394	0.015	1	1.0	1.0	0.0	0.0	0.0
0.0	900.0	100.0	100.0	0	0.0	0.0	0.03	0.0	96.26859	0.015	1	1.0	1.0	0.0	0.0	0.0
0.0	900.0	100.0	100.0	0	0.0	0.0	0.028	0.0	96.09679	0.014	1	1.0	1.0	0.0	0.0	0.0
0.0	900.0	100.0	100.0	0	0.0	0.0	0.026	0.0	96.466866	0.012	1	1.0	1.0	0.0	0.0	0.0
0.0	900.0	100.0	100.0	0	0.0	0.0	0.024	0.0	96.73609	0.012	1	1.0	1.0	0.0	0.0	0.0
0.0	900.0	100.0	100.0	0	0.0	0.0	0.022	0.0	97.01998	0.011	1	1.0	1.0	0.0	0.0	0.0
0.0	900.0	100.0	100.0	0	0.0	0.0	0.02	0.0	97.01998	0.011	1	1.0	1.0	0.0	0.0	0.0
0.0	900.0	100.0	100.0	0	0.0	0.0	0.018	0.0	96.85068	0.009	1	1.0	1.0	0.0	0.0	0.0
0.0	900.0	100.0	100.0	0	0.0	0.0	0.016	0.0	96.85068	0.008	1	1.0	1.0	0.0	0.0	0.0
0.0	900.0	100.0	100.0	0	0.0	0.0	0.013	0.0	96.42943	0.008	1	1.0	1.0	0.0	0.0	0.0
0.0	900.0	100.0	100.0	0	0.0	0.0	0.011	0.0	97.01124	0.007	1	1.0	1.0	0.0	0.0	0.0
0.0	900.0	100.0	100.0	0	0.0	0.0	0.009	0.0	97.01124	0.006	1	1.0	1.0	0.0	0.0	0.0
0.0	900.0	100.0	100.0	0	0.0	0.0	0.007	0.0	96.086136	0.006	1	1.0	1.0	0.0	0.0	0.0
0.0	900.0	100.0	100.0	0	0.0	0.0	0.005	0.0	96.34216	0.006	1	1.0	1.0	0.0	0.0	0.0
0.0	900.0	100.0	100.0	0	0.0	0.0	0.003	0.0	96.34216	0.006	1	1.0	1.0	0.0	0.0	0.0
0.0	900.0	100.0	100.0	0	0.0	0.0	0.001	0.0	96.32452	0.005	1	1.0	1.0	0.0	0.0	0.0
0.0	900.0	100.0	100.0	0	0.0	0.0	0.0	0.0	96.32452	0.004	1	1.0	1.0	0.0	0.0	0.0
0.0	900.0	100.0	100.0	0	0.0	0.0	-0.002	0.0	96.20879	0.004	1	1.0	1.0	0.0	0.0	0.0
0.0	900.0	100.0	100.0	0	0.0	0.0	-0.004	0.0	96.33138	0.003	1	1.0	1.0	0.0	0.0	0.0
0.0	900.0	100.0	100.0	0	0.0	0.0	-0.006	0.0	96.33138	0.003	1	1.0	1.0	0.0	0.0	0.0
0.0	900.0	100.0	100.0	0	0.0	0.0	-0.008	0.0	96.67362	0.003	1	1.0	1.0	0.0	0.0	0.0
0.0	900.0	100.0	100.0	0	0.0	0.0	-0.01	0.0	97.82607	0.002	1	1.0	1.0	0.0	0.0	0.0
0.0	900.0	100.0	100.0	0	0.0	0.0	-0.011	0.0	97.82607	0.002	1	1.0	1.0	0.0	0.0	0.0
0.0	900.0	100.0	100.0	0	0.0	0.0	-0.013	0.0	97.21868	0.002	1	1.0	1.0	0.0	0.0	0.0
0.0	900.0	100.0	100.0	0	0.0	0.0	-0.015	0.0	97.21868	0.002	1	1.0	1.0	0.0	0.0	0.0
0.0	900.0	100.0	100.0	0	0.0	0.0	-0.017	0.0	96.46707	0.002	1	1.0	1.0	0.0	0.0	0.0
0.0	900.0	100.0	100.0	0	0.0	0.0	-0.019	0.0	97.724205	0.001	1	1.0	1.0	0.0	0.0	0.0
0.0	900.0	100.0	100.0	0	0.0	0.0	-0.02	0.0	97.724205	0.001	1	1.0	1.0	0.0	0.0	0.0
0.0	900.0	100.0	100.0	0	0.0	0.0	-0.022	0.0	97.073006	0.001	1	1.0	1.0	0.0	0.0	0.0
0.0	900.0	100.0	100.0	0	0.0	0.0	-0.024	0.0	98.567604	0.001	1	1.0	1.0	0.0	0.0	0.0
0.0	900.0	100.0	100.0	0	0.0	0.0	-0.025	0.0	98.567604	0.001	1	1.0	1.0	0.0	0.0	0.0
0.0	900.0	100.0	100.0	0	0.0	0.0	-0.026	0.0	98.17475	0.001	1	1.0	1.0	0.0	0.0	0.0
0.0	900.0	100.0	100.0	0	0.0	0.0	-0.028	0.0	98.17475	0.0	1	1.0	1.0	0.0	0.0	0.0
0.0	900.0	100.0	100.0	0	0.0	0.0	-0.029	0.0	98.90943	0.0	1	1.0	1.0	0.0	0.0	0.0
0.0	900.0	100.0	100.0	0	0.0	0.0	-0.03	0.0	98.0707	0.0	1	1.0	1.0	0.0	0.0	0.0
0.0	900.0	100.0	100.0	0	0.0	0.0	-0.031	0.0	98.0707	0.0	1	1.0	1.0	0.0	0.0	0.0
0.0	900.0	100.0	100.0	0	0.0	0.0	-0.031	0.0	97.295845	0.0	1	1.0	1.0	0.0	0.0	0.0
0.0	900.0	100.0	100.0	0	0.0	0.0	-0.032	0.0	97.26502	0.0	1	1.0	1.0	0.0	0.0	0.0
0.0	900.0	100.0	100.0	0	0.0	0.0	-0.032	0.0	97.249016	0.0	1	1.0	1.0	0.0	0.0	0.0
0.0	900.0	100.0	100.0	0	0.0	0.0	-0.033	0.0	97.434265	0.0	1	1.0	1.0	0.0	0.0	0.0
0.0	900.0	100.0	100.0	0	0.0	0.0	-0.033	0.0	97.434265	0.0	1	1.0	1.0	0.0	0.0	0.0
0.0	900.0	100.0	100.0	0	0.0	0.0	-0.033	0.0	96.65131	0.0	1	1.0	1.0	0.0	0.0	0.0
0.0	900.0	100.0	100.0	0	0.0	0.0	-0.032	0.0	97.02914	0.0	1	1.0	1.0	1.0	0.0	0.0
0.0	900.0	100.0	100.0	0	0.0	0.0	-0.032	0.0	97.02914	0.0	1	1.0	1.0	1.0	0.0	0.0
0.0	900.0	100.0	100.0	0	0.0	0.0	-0.031	0.0	97.0943	0.0	1	1.0	1.0	2.0	0.0	0.0
11111.111	800.0	100.0	100.0	0	0.0	0.0	-0.031	0.0	97.39759	0.0	1	1.0	1.0	4.0	0.0	0.0
11111.111	800.0	100.0	100.0	0	0.0	0.0	-0.03	0.0	97.39759	0.0	1	1.0	1.0	4.0	0.0	0.0
11111.111	800.0	100.0	100.0	0	0.0	0.0	-0.029	0.0	98.05704	0.0	1	1.0	1.0	4.0	0.0	0.0
11111.111	800.0	100.0	100.0	0	0.0	0.0	-0.028	0.0	98.05704	0.0	1	1.0	1.0	4.0	0.0	0.0
11111.111	800.0	100.0	100.0	0	0.0	0.0	-0.026	0.0	97.30805	0.0	1	1.0	1.0	4.0	0.0	0.0
11111.111	800.0	100.0	100.0	0	0.0	0.0	-0.025	0.0	97.86272	1.518	1	1.0	1.0	4.0	0.0	0.0
11111.111	800.0	100.0	100.0	0	0.0	0.0	-0.023	0.0	97.86272	2.196	1	1.0	1.0	4.0	0.0	0.0
11111.111	800.0	100.0	100.0	0	0.0	0.0	-0.021	0.0	97.67251	2.196	1	1.0	1.0	4.0	0.0	0.0
11111.111	800.0	100.0	100.0	0	0.0	0.0	-0.019	0.0	96.349266	3.415	1	1.0	1.0	4.0	0.0	0.0
11111.111	800.0	100.0	100.0	0	0.0	0.0	-0.016	0.0	96.349266	3.959	1	1.0	1.0	4.0	0.0	0.0
11111.111	800.0	100.0	100.0	0	0.0	0.0	-0.014	0.0	96.37727	3.959	1	1.0	1.0	4.0	0.0	0.0
11111.111	800.0	100.0	100.0	0	0.0	0.0	-0.012	0.0	96.37727	4.937	1	1.0	1.0	4.0	0.0	0.0
11111.111	800.0	100.0	100.0	0	0.0	0.0	-0.009	0.0	96.2779	4.937	1	1.0	1.0	4.0	0.0	0.0
11111.111	800.0	100.0	100.0	0	0.0	0.0	-0.006	0.0	97.17059	5.374	1	1.0	1.0	5.0	0.0	0.0
11111.111	800.0	100.0	100.0	0	0.0	0.0	-0.004	0.0	97.17059	6.159	1	1.0	1.0	5.0	0.0	0.0
11111.111	800.0	100.0	100.0	0	0.0	0.0	-0.001	0.0	100.56805	6.159	1	1.0	1.0	5.0	0.0	0.0
11111.111	800.0	100.0	100.0	0	0.0	0.0	0.001	0.0	99.0408	6.511	1	1.0	1.0	5.0	0.0	0.0
11111.111	800.0	100.0	100.0	0	0.0	0.0	0.004	0.0	99.0408	6.511	1	1.0	1.0	5.0	0.0	0.0
11111.111	800.0	100.0	100.0	0	0.0	0.0	0.007	0.0	99.35573	7.14	1	1.0	1.0	5.0	0.0	0.0
11111.111	800.0	100.0	100.0	0	0.0	0.0	0.01	0.0	99.35573	7.683	1	1.0	1.0	5.0	0.0	0.0
11111.111	800.0	100.0	100.0	0	0.0	0.0	0.013	0.0	99.00477	7.683	1	1.0	1.0	5.0	0.0	0.0
11111.111	800.0	100.0	100.0	0	0.0	0.0	0.016	0.0	98.54952	7.927	1	1.0	1.0	5.0	0.0	0.0
11111.111	800.0	100.0	100.0	0	0.0	0.0	0.019	0.0	98.442184	8.364	1	1.0	1.0	5.0	0.0	0.0
11111.111	800.0	100.0	100.0	0	0.0	0.0	0.023	0.0	98.00314	8.364	1	1.0	1.0	5.0	0.0	0.0
11111.111	800.0	100.0	100.0	0	0.0	0.0	0.026	0.0	97.322525	8.558	1	1.0	1.0	5.0	0.0	0.0
11111.111	800.0	100.0	100.0	0	0.0	0.0	0.029	0.0	97.20698	8.558	1	1.0	1.0	5.0	0.0	0.0
11111.111	800.0	100.0	100.0	0	0.0	0.0	0.032	0.0	97.093834	8.908	1	1.0	1.0	5.0	0.0	0.0
11111.111	800.0	100.0	100.0	0	0.0	0.0	0.035	0.0	97.093834	9.212	1	1.0	1.0	5.0	0.0	0.0
11111.111	800.0	100.0	100.0	0	0.0	0.0	0.039	0.0	97.16072	9.212	1	1.0	1.0	5.0	0.0	0.0
11111.111	800.0	100.0	100.0	0	0.0	0.0	0.042	0.0	96.764046	9.346	1	1.0	1.0	5.0	0.0	0.0
11111.111	800.0	100.0	100.0	0	0.0	0.0	0.045	0.0	96.764046	9.59	1	1.0	1.0	5.0	0.0	0.0
11111.111	800.0	100.0	100.0	0	0.0	0.0	0.048	0.0	96.42961	9.59	1	1.0	1.0	5.0	0.0	0.0
11111.111	800.0	100.0	100.0	0	0.0	0.0	0.051	0.0	96.77773	9.698	1	1.0	1.0	5.0	0.0	0.0
11111.111	800.0	100.0	100.0	0	0.0	0.0	0.055	0.0	96.77773	9.698	1	1.0	1.0	5.0	0.0	0.0
11111.111	800.0	100.0	100.0	0	0.0	0.0	0.058	0.0	95.64049	9.799	1	1.0	1.0	5.0	0.0	0.0
11111.111	800.0	100.0	100.0	0	0.0	0.0	0.061	0.0	95.64049	9.98	1	1.0	1.0	5.0	0.0	0.0
11111.111	800.0	100.0	100.0	0	0.0	0.0	0.064	0.0	94.59446	9.98	1	1.0	1.0	5.0	0.0	0.0
11111.111	800.0	100.0	100.0	0	0.0	0.0	0.067	0.0	96.1563	10.061	1	1.0	1.0	5.0	0.0	0.0
11111.111	800.0	100.0	100.0	0	0.0	0.0	0.07	0.0	96.1563	10.207	1	1.0	1.0	5.0	0.0	0.0
11111.111	800.0	100.0	100.0	0	0.0	0.0	0.073	0.0	95.80878	10.207	1	1.0	1.0	5.0	0.0	0.0
11111.111	800.0	100.0	100.0	0	0.0	0.0	0.077	0.0	95.28721	10.271	1	1.0	1.0	5.0	0.0	0.0
11111.111	800.0	100.0	100.0	0	0.0	0.0	0.08	0.0	95.28721	10.271	1	1.0	1.0	5.0	0.0	0.0
11111.111	800.0	100.0	100.0	1	0.0	0.0	0.083	0.0	96.518394	10.387	1	1.0	1.0	5.0	0.0	0.0
11111.111	800.0	100.0	100.0	1	0.0	0.0	0.086	0.0	96.518394	10.439	1	1.0	1.0	5.0	0.0	0.0
11111.111	800.0	100.0	100.0	1	0.0	0.0	0.089	0.0	96.819016	10.439	1	1.0	1.0	5.0	0.0	0.0
11111.111	800.0	100.0	100.0	1	0.0	0.0	0.092	0.0	97.85685	10.534	1	1.0	1.0	5.0	0.0	0.0
11111.111	800.0	100.0	100.0	1	0.0	0.0	0.095	0.0	97.85685	10.615	1	1.0	1.0	5.0	0.0	0.0
11111.111	800.0	100.0	100.0	1	0.0	0.0	0.098	0.0	98.3005	10.615	1	1.0	1.0	5.0	0.0	0.0
11111.111	800.0	100.0	100.0	1	0.0	0.0	0.101	0.0	98.3005	10.651	1	1.0	1.0	5.0	0.0	0.0
11111.111	800.0	100.0	100.0	1	0.0	0.0	0.104	0.0	97.95158	10.651	1	1.0	1.0	5.0	0.0	0.0
11111.111	800.0	100.0	100.0	1	0.0	0.0	0.107	0.0	97.628876	10.715	1	1.0	1.0	5.0	0.0	0.0
11111.111	800.0	100.0	100.0	1	0.0	0.0	0.11	0.0	97.628876	10.772	1	1.0	1.0	5.0	0.0	0.0
11111.111	800.0	100.0	100.0	1	0.0	0.0	0.113	0.0	97.58237	10.772	1	1.0	1.0	5.0	0.0	0.0
11111.111	800.0	100.0	100.0	1	0.0	0.0	0.115	0.0	97.50877	10.797	1	1.0	1.0	5.0	0.0	0.0
11111.111	800.0	100.0	100.0	1	0.0	0.0	0.118	0.0	97.50877	10.842	1	1.0	1.0	5.0	0.0	0.0
11111.111	800.0	100.0	100.0	1	0.0	0.0	0.121	0.0	98.378975	10.842	1	1.0	1.0	5.0	0.0	0.0
11111.111	800.0	100.0	100.0	1	0.0	0.0	0.124	0.0	98.378975	10.861	1	1.0	1.0	5.0	0.0	0.0
11111.111	800.0	100.0	100.0	1	0.0	0.0	0.126	0.0	99.098526	10.861	1	1.0	1.0	5.0	0.0	0.0
11111.111	800.0	100.0	100.0	1	0.0	0.0	0.129	0.0	97.23179	10.898	1	1.0	1.0	5.0	0.0	0.0
11111.111	800.0	100.0	100.0	1	0.0	0.0	0.131	0.0	97.23179	10.929	1	1.0	1.0	5.0	0.0	0.0
11111.111	800.0	100.0	100.0	1	0.0	0.0	0.134	0.0	97.72838	10.929	1	1.0	1.0	5.0	0.0	0.0
11111.111	800.0	100.0	100.0	1	0.0	0.0	0.136	0.0	97.481186	10.943	1	1.0	1.0	5.0	0.0	0.0
11111.111	800.0	100.0	100.0	1	0.0	0.0	0.139	0.0	97.481186	10.955	1	1.0	1.0	5.0	0.0	0.0
11111.111	800.0	100.0	100.0	1	0.0	0.0	0.141	0.0	96.935455	10.955	1	1.0	1.0	5.0	0.0	0.0
11111.111	800.0	100.0	100.0	1	0.0	0.0	0.144	0.0	96.935455	10.978	1	1.0	1.0	5.0	0.0	0.0
11111.111	800.0	100.0	100.0	1	0.0	0.0	0.146	0.0	97.285965	10.978	1	1.0	1.0	5.0	0.0	0.0
11111.111	800.0	100.0	100.0	1	0.0	0.0	0.149	0.0	96.33726	10.998	1	1.0	1.0	5.0	0.0	0.0
11111.111	800.0	100.0	100.0	1	0.0	0.0	0.151	0.0	96.33726	11.008	1	1.0	1.0	5.0	0.0	0.0
11111.111	800.0	100.0	100.0	1	0.0	0.0	0.154	0.0	96.42337	11.008	1	1.0	1.0	6.0	0.0	0.0
11111.111	800.0	100.0	100.0	0	0.0	0.0	0.156	0.0	96.1837	11.023	1	2.0	1.0	7.0	0.0	0.0
11111.111	800.0	100.0	100.0	0	0.0	0.0	0.158	0.0	96.1837	11.023	1	2.0	1.0	7.0	0.0	0.0
0.0	800.0	100.0	100.0	0	0.0	0.0	0.161	0.0	97.06921	11.031	1	2.0	1.0	0.0	0.0	0.0
0.0	800.0	100.0	100.0	0	0.0	0.0	0.163	0.0	97.06921	11.037	1	2.0	1.0	0.0	0.0	0.0
0.0	800.0	100.0	100.0	0	0.0	0.0	0.165	0.0	97.84369	11.037	1	2.0	1.0	0.0	0.0	0.0
0.0	800.0	100.0	100.0	0	0.0	0.0	0.167	0.0	97.0816	10.264	1	2.0	1.0	0.0	0.0	0.0
0.0	800.0	100.0	100.0	0	0.0	0.0	0.169	0.0	96.95939	9.537	1	2.0	1.0	0.0	0.0	0.0
0.0	800.0	100.0	100.0	0	0.0	0.0	0.171	0.0	96.28902	9.537	1	2.0	1.0	0.0	0.0	0.0
0.0	800.0	100.0	100.0	0	0.0	0.0	0.172	0.0	95.95189	8.236	1	2.0	1.0	0.0	0.0	0.0
0.0	800.0	100.0	100.0	0	0.0	0.0	0.174	0.0	95.95189	7.654	1	2.0	1.0	0.0	0.0	0.0
0.0	800.0	100.0	100.0	0	0.0	0.0	0.175	0.0	97.55286	7.654	1	2.0	1.0	0.0	0.0	0.0
0.0	800.0	100.0	100.0	0	0.0	0.0	0.177	0.0	97.55286	6.61	1	2.0	1.0	0.0	0.0	0.0
0.0	800.0	100.0	100.0	0	0.0	0.0	0.178	0.0	98.45335	6.61	1	2.0	1.0	0.0	0.0	0.0
0.0	800.0	100.0	100.0	0	0.0	0.0	0.18	0.0	98.25191	6.142	1	2.0	1.0	0.0	0.0	0.0
0.0	800.0	100.0	100.0	0	0.0	0.0	0.181	0.0	98.25191	5.305	1	2.0	1.0	0.0	0.0	0.0
0.0	800.0	100.0	100.0	0	0.0	0.0	0.182	0.0	97.85571	5.305	1	2.0	1.0	0.0	0.0	0.0
0.0	800.0	100.0	100.0	0	0.0	0.0	0.183	0.0	98.57118	4.58	1	2.0	1.0	0.0	0.0	0.0
0.0	800.0	100.0	100.0	0	0.0	0.0	0.184	0.0	98.57118	3.955	1	2.0	1.0	0.0	0.0	0.0
0.0	800.0	100.0	100.0	0	0.0	0.0	0.185	0.0	98.292755	3.955	1	2.0	1.0	0.0	0.0	0.0
0.0	800.0	100.0	100.0	0	0.0	0.0	0.186	0.0	98.292755	3.676	1	2.0	1.0	0.0	0.0	0.0
0.0	800.0	100.0	100.0	0	0.0	0.0	0.186	0.0	97.998505	3.676	1	2.0	1.0	0.0	0.0	0.0
0.0	800.0	100.0	100.0	0	0.0	0.0	0.187	0.0	97.474556	3.175	1	2.0	1.0	0.0	0.0	0.0
0.0	800.0	100.0	100.0	0	0.0	0.0	0.188	0.0	97.474556	2.949	1	2.0	1.0	0.0	0.0	0.0
0.0	800.0	100.0	100.0	0	0.0	0.0	0.188	0.0	97.071396	2.949	1	2.0	1.0	0.0	0.0	0.0
0.0	800.0	100.0	100.0	0	0.0	0.0	0.189	0.0	97.21153	2.547	1	2.0	1.0	0.0	0.0	0.0
0.0	800.0	100.0	100.0	0	0.0	0.0	0.19	0.0	97.21153	2.547	1	2.0	1.0	0.0	0.0	0.0
0.0	800.0	100.0	100.0	0	0.0	0.0	0.19	0.0	97.11997	2.368	1	2.0	1.0	0.0	0.0	0.0
0.0	800.0	100.0	100.0	0	0.0	0.0	0.191	0.0	97.11997	2.044	1	2.0	1.0	0.0	0.0	0.0
0.0	800.0	100.0	100.0	0	0.0	0.0	0.191	0.0	96.4112	2.044	1	2.0	1.0	0.0	0.0	0.0
0.0	800.0	100.0	100.0	0	0.0	0.0	0.192	0.0	97.05845	1.899	1	2.0	1.0	0.0	0.0	0.0
0.0	800.0	100.0	100.0	0	0.0	0.0	0.192	0.0	97.05845	1.64	1	2.0	1.0	0.0	0.0	0.0
0.0	800.0	100.0	100.0	0	0.0	0.0	0.193	0.0	96.9666	1.64	1	2.0	1.0	0.0	0.0	0.0
0.0	800.0	100.0	100.0	0	0.0	0.0	0.193	0.0	96.168625	1.524	1	2.0	1.0	0.0	0.0	0.0
0.0	800.0	100.0	100.0	0	0.0	0.0	0.194	0.0	96.168625	1.316	1	2.0	1.0	0.0	0.0	0.0
0.0	800.0	100.0	100.0	0	0.0	0.0	0.194	0.0	96.60026	1.316	1	2.0	1.0	0.0	0.0	0.0
0.0	800.0	100.0	100.0	0	0.0	0.0	0.194	0.0	96.60026	1.224	1	2.0	1.0	0.0	0.0	0.0
0.0	800.0	100.0	100.0	0	0.0	0.0	0.195	0.0	97.48918	1.224	1	2.0	1.0	0.0	0.0	0.0
0.0	800.0	100.0	100.0	0	0.0	0.0	0.195	0.0	97.6587	1.056	1	2.0	1.0	0.0	0.0	0.0
0.0	800.0	100.0	100.0	0	0.0	0.0	0.196	0.0	97.6587	0.911	1	2.0	1.0	0.0	0.0	0.0
0.0	800.0	100.0	100.0	0	0.0	0.0	0.196	0.0	96.4923	0.911	1	2.0	1.0	0.0	0.0	0.0
0.0	800.0	100.0	100.0	0	0.0	0.0	0.196	0.0	96.38444	0.848	1	2.0	1.0	0.0	0.0	0.0
0.0	800.0	100.0	100.0	0	0.0	0.0	0.196	0.0	96.38444	0.731	1	2.0	1.0	0.0	0.0	0.0
0.0	800.0	100.0	100.0	0	0.0	0.0	0.196	0.0	97.52067	0.731	1	2.0	1.0	0.0	0.0	0.0
0.0	800.0	100.0	100.0	0	0.0	0.0	0.196	0.0	97.52067	0.679	1	2.0	1.0	0.0	0.0	0.0
0.0	800.0	100.0	100.0	0	0.0	0.0	0.196	0.0	98.13286	0.679	1	2.0	1.0	0.0	0.0	0.0
0.0	800.0	100.0	100.0	0	0.0	0.0	0.196	0.0	98.16855	0.587	1	2.0	1.0	0.0	0.0	0.0
0.0	800.0	100.0	100.0	0	0.0	0.0	0.196	0.0	98.16855	0.545	1	2.0	1.0	0.0	0.0	0.0
0.0	800.0	100.0	100.0	0	0.0	0.0	0.195	0.0	98.3787	0.545	1	2.0	1.0	14.0	0.0	0.0
0.0	800.0	100.0	100.0	0	0.0	0.0	0.195	0.0	98.56054	0.47	1	2.0	1.0	0.0	0.0	0.0
0.0	800.0	100.0	100.0	0	0.0	0.0	0.194	0.0	98.56054	0.406	1	2.0	1.0	0.0	0.0	0.0
0.0	800.0	100.0	100.0	0	0.0	0.0	0.194	0.0	98.304955	0.406	1	2.0	1.0	0.0	0.0	0.0
0.0	800.0	100.0	100.0	0	0.0	0.0	0.193	0.0	98.304955	0.377	1	2.0	1.0	0.0	0.0	0.0
0.0	800.0	100.0	100.0	0	0.0	0.0	0.192	0.0	98.52782	0.377	1	2.0	1.0	0.0	0.0	0.0
0.0	800.0	100.0	100.0	0	0.0	0.0	0.191	0.0	98.52472	0.326	1	2.0	1.0	0.0	0.0	0.0
0.0	800.0	100.0	100.0	0	0.0	0.0	0.191	0.0	98.52472	0.302	1	2.0	1.0	0.0	0.0	0.0
0.0	800.0	100.0	100.0	0	0.0	0.0	0.19	0.0	99.07009	0.302	1	2.0	1.0	0.0	0.0	0.0
0.0	800.0	100.0	100.0	0	0.0	0.0	0.189	0.0	98.27882	0.261	1	2.0	1.0	0.0	0.0	0.0
0.0	800.0	100.0	100.0	0	0.0	0.0	0.188	0.0	98.27882	0.242	1	2.0	1.0	0.0	0.0	0.0
0.0	800.0	100.0	100.0	0	0.0	0.0	0.186	0.0	97.05205	0.242	1	2.0	1.0	0.0	0.0	0.0
0.0	800.0	100.0	100.0	0	0.0	0.0	0.185	0.0	97.05205	0.209	1	2.0	1.0	0.0	0.0	0.0
0.0	800.0	100.0	100.0	0	0.0	0.0	0.184	0.0	96.59547	0.209	1	2.0	1.0	0.0	0.0	0.0
0.0	800.0	100.0	100.0	0	0.0	0.0	0.182	0.0	95.55219	0.194	1	2.0	1.0	0.0	0.0	0.0
0.0	800.0	100.0	100.0	0	0.0	0.0	0.18	0.0	95.55219	0.168	1	2.0	1.0	0.0	0.0	0.0
0.0	800.0	100.0	100.0	0	0.0	0.0	0.178	0.0	94.72064	0.168	1	2.0	1.0	0.0	0.0	0.0
0.0	800.0	100.0	100.0	0	0.0	0.0	0.177	0.0	95.470406	0.156	1	2.0	1.0	0.0	0.0	0.0
0.0	800.0	100.0	100.0	0	0.0	0.0	0.175	0.0	95.470406	0.134	1	2.0	1.0	0.0	0.0	0.0
0.0	800.0	100.0	100.0	0	0.0	0.0	0.173	0.0	95.409325	0.134	1	2.0	1.0	0.0	0.0	0.0
0.0	800.0	100.0	100.0	0	0.0	0.0	0.171	0.0	95.409325	0.125	1	2.0	1.0	0.0	0.0	0.0
0.0	800.0	100.0	100.0	0	0.0	0.0	0.169	0.0	95.47039	0.125	1	2.0	1.0	0.0	0.0	0.0
0.0	800.0	100.0	100.0	0	0.0	0.0	0.167	0.0	95.980736	0.107	1	2.0	1.0	0.0	0.0	0.0
0.0	800.0	100.0	100.0	0	0.0	0.0	0.165	0.0	95.980736	0.093	1	2.0	1.0	0.0	0.0	0.0
0.0	800.0	100.0	100.0	0	0.0	0.0	0.162	0.0	96.33563	0.093	1	2.0	1.0	0.0	0.0	0.0
0.0	800.0	100.0	100.0	0	0.0	0.0	0.16	0.0	97.14403	0.086	1	2.0	1.0	0.0	0.0	0.0
0.0	800.0	100.0	100.0	0	0.0	0.0	0.158	0.0	97.14403	0.086	1	2.0	1.0	0.0	0.0	0.0
0.0	800.0	100.0	100.0	0	0.0	0.0	0.155	0.0	96.928116	0.074	1	2.0	1.0	0.0	0.0	0.0
0.0	800.0	100.0	100.0	0	0.0	0.0	0.153	0.0	96.928116	0.069	1	2.0	1.0	0.0	0.0	0.0
0.0	800.0	100.0	100.0	0	0.0	0.0	0.151	0.0	97.20552	0.069	1	2.0	1.0	0.0	0.0	0.0
0.0	800.0	100.0	100.0	0	0.0	0.0	0.148	0.0	96.728264	0.059	1	2.0	1.0	0.0	0.0	0.0
0.0	800.0	100.0	100.0	0	0.0	0.0	0.146	0.0	96.728264	0.055	1	2.0	1.0	0.0	0.0	0.0
0.0	800.0	100.0	100.0	0	0.0	0.0	0.143	0.0	97.17946	0.055	1	2.0	1.0	0.0	0.0	0.0
0.0	800.0	100.0	100.0	0	0.0	0.0	0.141	0.0	96.58029	0.047	1	2.0	1.0	0.0	0.0	0.0
0.0	800.0	100.0	100.0	0	0.0	0.0	0.138	0.0	96.58029	0.047	1	2.0	1.0	0.0	0.0	0.0
0.0	800.0	100.0	100.0	0	0.0	0.0	0.136	0.0	97.24481	0.04	1	2.0	1.0	0.0	0.0	0.0
0.0	800.0	100.0	100.0	0	0.0	0.0	0.133	0.0	97.24481	0.038	1	2.0	1.0	0.0	0.0	0.0
0.0	800.0	100.0	100.0	0	0.0	0.0	0.13	0.0	96.71347	0.038	1	2.0	1.0	0.0	0.0	0.0
0.0	800.0	100.0	100.0	0	0.0	0.0	0.128	0.0	95.75319	0.032	1	2.0	1.0	0.0	0.0	0.0
0.0	800.0	100.0	100.0	0	0.0	0.0	0.125	0.0	95.75319	0.03	1	2.0	1.0	0.0	0.0	0.0
0.0	800.0	100.0	100.0	0	0.0	0.0	0.123	0.0	95.5993	0.03	1	2.0	1.0	0.0	0.0	0.0
0.0	800.0	100.0	100.0	0	0.0	0.0	0.12	0.0	95.08738	0.026	1	2.0	1.0	0.0	0.0	0.0
0.0	800.0	100.0	100.0	0	0.0	0.0	0.118	0.0	95.08738	0.026	1	2.0	1.0	0.0	0.0	0.0
0.0	800.0	100.0	100.0	0	0.0	0.0	0.115	0.0	97.38845	0.024	1	2.0	1.0	0.0	0.0	0.0
0.0	800.0	100.0	100.0	0	0.0	0.0	0.112	0.0	97.38845	0.02	1	2.0	1.0	0.0	0.0	0.0
0.0	800.0	100.0	100.0	0	0.0	0.0	0.11	0.0	96.91497	0.02	1	2.0	1.0	0.0	0.0	0.0
0.0	800.0	100.0	100.0	0	0.0	0.0	0.107	0.0	94.23235	0.019	1	2.0	1.0	0.0	0.0	0.0
0.0	800.0	100.0	100.0	0	0.0	0.0	0.104	0.0	103.85986	0.016	1	2.0	1.0	0.0	0.0	0.0
0.0	800.0	100.0	100.0	0	0.0	0.0	0.102	0.0	102.12754	0.016	1	2.0	1.0	0.0	0.0	0.0
0.0	800.0	100.0	100.0	0	0.0	0.0	0.099	0.0	103.23292	0.015	1	2.0	1.0	0.0	0.0	0.0
0.0	800.0	100.0	100.0	0	0.0	0.0	0.096	0.0	103.23292	0.015	1	2.0	1.0	0.0	0.0	0.0
0.0	800.0	100.0	100.0	0	0.0	0.0	0.094	0.0	103.32169	0.012	1	2.0	1.0	0.0	0.0	0.0
0.0	800.0	100.0	100.0	0	0.0	0.0	0.091	0.0	103.32169	0.011	1	2.0	1.0	0.0	0.0	0.0
0.0	800.0	100.0	100.0	0	0.0	0.0	0.089	0.0	102.48168	0.011	1	2.0	1.0	0.0	0.0	0.0
0.0	800.0	100.0	100.0	0	0.0	0.0	0.086	0.0	102.00068	0.01	1	2.0	1.0	0.0	0.0	0.0
0.0	800.0	100.0	100.0	0	0.0	0.0	0.084	0.0	101.723015	0.008	1	2.0	1.0	0.0	0.0	0.0
0.0	800.0	100.0	100.0	0	0.0	0.0	0.081	0.0	101.451515	0.008	1	2.0	1.0	0.0	0.0	0.0
0.0	800.0	100.0	100.0	0	0.0	0.0	0.078	0.0	100.94055	0.008	1	2.0	1.0	0.0	0.0	0.0
0.0	800.0	100.0	100.0	0	0.0	0.0	0.076	0.0	100.94055	0.008	1	2.0	1.0	0.0	0.0	0.0
0.0	800.0	100.0	100.0	0	0.0	0.0	0.073	0.0	100.228386	0.006	1	2.0	1.0	0.0	0.0	0.0
0.0	800.0	100.0	100.0	0	0.0	0.0	0.071	0.0	100.228386	0.006	1	2.0	1.0	0.0	0.0	0.0
0.0	800.0	100.0	100.0	0	0.0	0.0	0.068	0.0	99.62035	0.006	1	2.0	1.0	0.0	0.0	0.0
0.0	800.0	100.0	100.0	0	0.0	0.0	0.065	0.0	99.95446	0.005	1	2.0	1.0	0.0	0.0	0.0
0.0	800.0	100.0	100.0	0	0.0	0.0	0.063	0.0	99.95446	0.004	1	2.0	1.0	0.0	0.0	0.0
0.0	800.0	100.0	100.0	0	0.0	0.0	0.06	0.0	99.81296	0.004	1	2.0	1.0	0.0	0.0	0.0
0.0	800.0	100.0	100.0	0	0.0	0.0	0.058	0.0	99.81296	0.004	1	2.0	1.0	0.0	0.0	0.0
0.0	800.0	100.0	100.0	0	0.0	0.0	0.055	0.0	99.96677	0.004	1	2.0	1.0	0.0	0.0	0.0
0.0	800.0	100.0	100.0	0	0.0	0.0	0.052	0.0	99.23428	0.003	1	2.0	1.0	0.0	0.0	0.0
0.0	800.0	100.0	100.0	0	0.0	0.0	0.05	0.0	99.23428	0.003	1	2.0	1.0	0.0	0.0	0.0
0.0	800.0	100.0	100.0	0	0.0	0.0	0.047	0.0	98.527435	0.003	1	2.0	1.0	0.0	0.0	0.0
0.0	800.0	100.0	100.0	0	0.0	0.0	0.044	0.0	97.78434	0.002	1	2.0	1.0	0.0	0.0	0.0
0.0	800.0	100.0	100.0	0	0.0	0.0	0.042	0.0	97.78434	0.002	1	2.0	1.0	0.0	0.0	0.0
0.0	800.0	100.0	100.0	0	0.0	0.0	0.039	0.0	97.27988	0.002	1	2.0	1.0	0.0	0.0	0.0
0.0	800.0	100.0	100.0	0	0.0	0.0	0.036	0.0	97.27988	0.001	1	2.0	1.0	0.0	0.0	0.0
0.0	800.0	100.0	100.0	0	0.0	0.0	0.034	0.0	96.89906	0.001	1	2.0	1.0	0.0	0.0	0.0
0.0	800.0	100.0	100.0	0	0.0	0.0	0.031	0.0	96.21119	0.001	1	2.0	1.0	0.0	0.0	0.0
0.0	800.0	100.0	100.0	0	0.0	0.0	0.028	0.0	96.21119	0.001	1	2.0	1.0	0.0	0.0	0.0
0.0	800.0	100.0	100.0	0	0.0	0.0	0.026	0.0	97.14031	0.001	1	2.0	1.0	0.0	0.0	0.0
0.0	800.0	100.0	100.0	0	0.0	0.0	0.023	0.0	96.76034	0.001	1	2.0	1.0	0.0	0.0	0.0
0.0	800.0	100.0	100.0	0	0.0	0.0	0.02	0.0	96.76034	0.001	1	2.0	1.0	0.0	0.0	0.0
0.0	800.0	100.0	100.0	0	0.0	0.0	0.018	0.0	97.5136	0.0	1	2.0	1.0	0.0	0.0	0.0
0.0	800.0	100.0	100.0	0	0.0	0.0	0.015	0.0	97.5136	0.0	1	2.0	1.0	0.0	0.0	0.0
0.0	800.0	100.0	100.0	0	0.0	0.0	0.013	0.0	97.6351	0.0	1	2.0	1.0	0.0	0.0	0.0
0.0	800.0	100.0	100.0	0	0.0	0.0	0.01	0.0	97.38699	0.0	1	2.0	1.0	0.0	0.0	0.0
0.0	800.0	100.0	100.0	0	0.0	0.0	0.008	0.0	97.38699	0.0	1	2.0	1.0	0.0	0.0	0.0
0.0	800.0	100.0	100.0	0	0.0	0.0	0.006	0.0	97.83303	0.0	1	2.0	1.0	0.0	0.0	0.0
0.0	800.0	100.0	100.0	0	0.0	0.0	0.003	0.0	97.76957	0.0	1	2.0	1.0	0.0	0.0	0.0
0.0	800.0	100.0	100.0	0	0.0	0.0	0.001	0.0	97.76957	0.0	1	2.0	1.0	0.0	0.0	0.0
0.0	800.0	100.0	100.0	0	0.0	0.0	0.0	0.0	98.20856	0.0	1	2.0	1.0	0.0	0.0	0.0
0.0	800.0	100.0	100.0	0	0.0	0.0	-0.003	0.0	98.20856	0.0	1	2.0	1.0	0.0	0.0	0.0
0.0	800.0	100.0	100.0	0	0.0	0.0	-0.005	0.0	98.08646	0.0	1	2.0	1.0	0.0	0.0	0.0
0.0	800.0	100.0	100.0	0	0.0	0.0	-0.007	0.0	98.28136	0.0	1	2.0	1.0	0.0	0.0	0.0
0.0	800.0	100.0	100.0	0	0.0	0.0	-0.009	0.0	98.28136	0.0	1	2.0	1.0	0.0	0.0	0.0
0.0	800.0	100.0	100.0	0	0.0	0.0	-0.011	0.0	97.881294	0.0	1	2.0	1.0	0.0	0.0	0.0
0.0	800.0	100.0	100.0	0	0.0	0.0	-0.013	0.0	98.37883	0.0	1	2.0	1.0	0.0	0.0	0.0
0.0	800.0	100.0	100.0	0	0.0	0.0	-0.015	0.0	98.37883	0.0	1	2.0	1.0	0.0	0.0	0.0
0.0	800.0	100.0	100.0	0	0.0	0.0	-0.018	0.0	99.11336	0.0	1	2.0	1.0	0.0	0.0	0.0
0.0	800.0	100.0	100.0	0	0.0	0.0	-0.019	0.0	99.11336	0.0	1	2.0	1.0	0.0	0.0	0.0
0.0	800.0	100.0	100.0	0	0.0	0.0	-0.021	0.0	98.66659	0.0	1	2.0	1.0	0.0	0.0	0.0
0.0	800.0	100.0	100.0	0	0.0	0.0	-0.023	0.0	98.30034	0.0	1	2.0	1.0	0.0	0.0	0.0
0.0	800.0	100.0	100.0	0	0.0	0.0	-0.025	0.0	98.30034	0.0	1	2.0	1.0	0.0	0.0	0.0
0.0	800.0	100.0	100.0	0	0.0	0.0	-0.026	0.0	98.402565	0.0	1	2.0	1.0	0.0	0.0	0.0
0.0	800.0	100.0	100.0	0	0.0	0.0	-0.028	0.0	97.742775	0.0	1	2.0	1.0	0.0	0.0	0.0
0.0	800.0	100.0	100.0	0	0.0	0.0	-0.029	0.0	97.742775	0.0	1	2.0	1.0	0.0	0.0	0.0
0.0	800.0	100.0	100.0	0	0.0	0.0	-0.03	0.0	97.08302	0.0	1	2.0	1.0	0.0	0.0	0.0
0.0	800.0	100.0	100.0	0	0.0	0.0	-0.03	0.0	97.08302	0.0	1	2.0	1.0	0.0	0.0	0.0
0.0	800.0	100.0	100.0	0	0.0	0.0	-0.031	0.0	96.86893	0.0	1	2.0	1.0	0.0	0.0	0.0
0.0	800.0	100.0	100.0	0	0.0	0.0	-0.031	0.0	97.722946	0.0	1	2.0	1.0	0.0	0.0	0.0
0.0	800.0	100.0	100.0	0	0.0	0.0	-0.031	0.0	97.722946	0.0	1	2.0	1.0	0.0	0.0	0.0
0.0	800.0	100.0	100.0	0	0.0	0.0	-0.031	0.0	96.62136	0.0	1	2.0	1.0	0.0	0.0	0.0
0.0	800.0	100.0	100.0	0	0.0	0.0	-0.031	0.0	97.1571	0.0	1	2.0	1.0	0.0	0.0	0.0
0.0	800.0	100.0	100.0	0	0.0	0.0	-0.031	0.0	97.1571	0.0	1	2.0	1.0	0.0	0.0	0.0
0.0	800.0	100.0	100.0	0	0.0	0.0	-0.03	0.0	97.39239	0.0	1	2.0	1.0	1.0	0.0	0.0
0.0	800.0	100.0	100.0	0	0.0	0.0	-0.03	0.0	97.39239	0.0	1	2.0	1.0	1.0	0.0	0.0
0.0	800.0	100.0	100.0	0	0.0	0.0	-0.029	0.0	98.26719	0.0	1	2.0	1.0	4.0	0.0	0.0
9722.223	700.0	100.0	100.0	0	0.0	0.0	-0.028	0.0	97.6395	0.0	1	2.0	1.0	4.0	0.0	0.0
9722.223	700.0	100.0	100.0	0	0.0	0.0	-0.027	0.0	97.6395	0.0	1	2.0	1.0	4.0	0.0	0.0
9722.223	700.0	100.0	100.0	0	0.0	0.0	-0.026	0.0	97.88686	0.0	1	2.0	1.0	4.0	0.0	0.0
9722.223	700.0	100.0	100.0	0	0.0	0.0	-0.024	0.0	97.589745	0.0	1	2.0	1.0	4.0	0.0	0.0
9722.223	700.0	100.0	100.0	0	0.0	0.0	-0.023	0.0	97.589745	1.327	1	2.0	1.0	4.0	0.0	0.0
9722.223	700.0	100.0	100.0	0	0.0	0.0	-0.021	0.0	97.36758	1.327	1	2.0	1.0	4.0	0.0	0.0
9722.223	700.0	100.0	100.0	0	0.0	0.0	-0.019	0.0	97.36758	1.921	1	2.0	1.0	4.0	0.0	0.0
9722.223	700.0	100.0	100.0	0	0.0	0.0	-0.017	0.0	97.63097	1.921	1	2.0	1.0	4.0	0.0	0.0
9722.223	700.0	100.0	100.0	0	0.0	0.0	-0.015	0.0	97.73037	2.987	1	2.0	1.0	4.0	0.0	0.0
9722.223	700.0	100.0	100.0	0	0.0	0.0	-0.012	0.0	97.73037	3.464	1	2.0	1.0	4.0	0.0	0.0
9722.223	700.0	100.0	100.0	0	0.0	0.0	-0.01	0.0	97.29911	3.464	1	2.0	1.0	4.0	0.0	0.0
9722.223	700.0	100.0	100.0	0	0.0	0.0	-0.008	0.0	96.97308	4.32	1	2.0	1.0	5.0	0.0	0.0
9722.223	700.0	100.0	100.0	0	0.0	0.0	-0.005	0.0	96.97308	4.32	1	2.0	1.0	5.0	0.0	0.0
9722.223	700.0	100.0	100.0	0	0.0	0.0	-0.003	0.0	96.09996	4.702	1	2.0	1.0	5.0	0.0	0.0
9722.223	700.0	100.0	100.0	0	0.0	0.0	0.0	0.0	96.09996	5.389	1	2.0	1.0	5.0	0.0	0.0
9722.223	700.0	100.0	100.0	0	0.0	0.0	0.002	0.0	96.34747	5.389	1	2.0	1.0	5.0	0.0	0.0
9722.223	700.0	100.0	100.0	0	0.0	0.0	0.005	0.0	96.58009	5.981	1	2.0	1.0	5.0	0.0	0.0
9722.223	700.0	100.0	100.0	0	0.0	0.0	0.007	0.0	96.58009	6.246	1	2.0	1.0	5.0	0.0	0.0
9722.223	700.0	100.0	100.0	0	0.0	0.0	0.01	0.0	96.37451	6.246	1	2.0	1.0	5.0	0.0	0.0
9722.223	700.0	100.0	100.0	0	0.0	0.0	0.013	0.0	96.22279	6.723	1	2.0	1.0	5.0	0.0	0.0
9722.223	700.0	100.0	100.0	0	0.0	0.0	0.016	0.0	96.22279	6.723	1	2.0	1.0	5.0	0.0	0.0
9722.223	700.0	100.0	100.0	0	0.0	0.0	0.019	0.0	96.65764	6.935	1	2.0	1.0	5.0	0.0	0.0
9722.223	700.0	100.0	100.0	0	0.0	0.0	0.022	0.0	96.65764	7.318	1	2.0	1.0	5.0	0.0	0.0
9722.223	700.0	100.0	100.0	0	0.0	0.0	0.026	0.0	97.24391	7.318	1	2.0	1.0	5.0	0.0	0.0
9722.223	700.0	100.0	100.0	0	0.0	0.0	0.029	0.0	96.287125	7.647	1	2.0	1.0	5.0	0.0	0.0
9722.223	700.0	100.0	100.0	0	0.0	0.0	0.032	0.0	96.287125	7.795	1	2.0	1.0	5.0	0.0	0.0
9722.223	700.0	100.0	100.0	0	0.0	0.0	0.035	0.0	96.46842	7.795	1	2.0	1.0	5.0	0.0	0.0
9722.223	700.0	100.0	100.0	0	0.0	0.0	0.038	0.0	96.40645	8.059	1	2.0	1.0	5.0	0.0	0.0
9722.223	700.0	100.0	100.0	0	0.0	0.0	0.042	0.0	96.40645	8.059	1	2.0	1.0	5.0	0.0	0.0
9722.223	700.0	100.0	100.0	0	0.0	0.0	0.045	0.0	95.74768	8.177	1	2.0	1.0	5.0	0.0	0.0
9722.223	700.0	100.0	100.0	0	0.0	0.0	0.048	0.0	95.74768	8.391	1	2.0	1.0	5.0	0.0	0.0
9722.223	700.0	100.0	100.0	0	0.0	0.0	0.051	0.0	95.890594	8.391	1	2.0	1.0	5.0	0.0	0.0
9722.223	700.0	100.0	100.0	0	0.0	0.0	0.054	0.0	95.9996	8.486	1	2.0	1.0	5.0	0.0	0.0
9722.223	700.0	100.0	100.0	0	0.0	0.0	0.057	0.0	95.9996	8.573	1	2.0	1.0	5.0	0.0	0.0
9722.223	700.0	100.0	100.0	0	0.0	0.0	0.06	0.0	97.24479	8.573	1	2.0	1.0	5.0	0.0	0.0
9722.223	700.0	100.0	100.0	0	0.0	0.0	0.063	0.0	97.35224	8.731	1	2.0	1.0	5.0	0.0	0.0
9722.223	700.0	100.0	100.0	0	0.0	0.0	0.066	0.0	97.35224	8.731	1	2.0	1.0	5.0	0.0	0.0
9722.223	700.0	100.0	100.0	0	0.0	0.0	0.068	0.0	97.3346	8.802	1	2.0	1.0	5.0	0.0	0.0
9722.223	700.0	100.0	100.0	0	0.0	0.0	0.071	0.0	97.3346	8.929	1	2.0	1.0	5.0	0.0	0.0
9722.223	700.0	100.0	100.0	0	0.0	0.0	0.074	0.0	97.70809	8.929	1	2.0	1.0	5.0	0.0	0.0
9722.223	700.0	100.0	100.0	0	0.0	0.0	0.077	0.0	97.007286	9.04	1	2.0	1.0	5.0	0.0	0.0
9722.223	700.0	100.0	100.0	0	0.0	0.0	0.079	0.0	97.007286	9.089	1	2.0	1.0	5.0	0.0	0.0
9722.223	700.0	100.0	100.0	0	0.0	0.0	0.082	0.0	97.80549	9.089	1	2.0	1.0	5.0	0.0	0.0
9722.223	700.0	100.0	100.0	0	0.0	0.0	0.084	0.0	97.14342	9.177	1	2.0	1.0	5.0	0.0	0.0
9722.223	700.0	100.0	100.0	0	0.0	0.0	0.087	0.0	97.14342	9.217	1	2.0	1.0	5.0	0.0	0.0
9722.223	700.0	100.0	100.0	0	0.0	0.0	0.089	0.0	96.347015	9.217	1	2.0	1.0	5.0	0.0	0.0
9722.223	700.0	100.0	100.0	0	0.0	0.0	0.091	0.0	96.347015	9.287	1	2.0	1.0	5.0	0.0	0.0
9722.223	700.0	100.0	100.0	0	0.0	0.0	0.094	0.0	96.83688	9.287	1	2.0	1.0	5.0	0.0	0.0
9722.223	700.0	100.0	100.0	0	0.0	0.0	0.096	0.0	97.940544	9.348	1	2.0	1.0	5.0	0.0	0.0
9722.223	700.0	100.0	100.0	0	0.0	0.0	0.098	0.0	97.940544	9.375	1	2.0	1.0	5.0	0.0	0.0
9722.223	700.0	100.0	100.0	0	0.0	0.0	0.1	0.0	98.63502	9.375	1	2.0	1.0	5.0	0.0	0.0
9722.223	700.0	100.0	100.0	0	0.0	0.0	0.102	0.0	97.54683	9.424	1	2.0	1.0	5.0	0.0	0.0
9722.223	700.0	100.0	100.0	0	0.0	0.0	0.104	0.0	97.54683	9.424	1	2.0	1.0	5.0	0.0	0.0
9722.223	700.0	100.0	100.0	0	0.0	0.0	0.106	0.0	98.58143	9.447	1	2.0	1.0	5.0	0.0	0.0
9722.223	700.0	100.0	100.0	0	0.0	0.0	0.108	0.0	98.58143	9.485	1	2.0	1.0	5.0	0.0	0.0
9722.223	700.0	100.0	100.0	0	0.0	0.0	0.11	0.0	98.775856	9.485	1	2.0	1.0	5.0	0.0	0.0
9722.223	700.0	100.0	100.0	0	0.0	0.0	0.112	0.0	98.129555	9.519	1	2.0	1.0	5.0	0.0	0.0
9722.223	700.0	100.0	100.0	0	0.0	0.0	0.114	0.0	98.129555	9.535	1	2.0	1.0	5.0	0.0	0.0
9722.223	700.0	100.0	100.0	0	0.0	0.0	0.116	0.0	98.03194	9.535	1	2.0	1.0	5.0	0.0	0.0
9722.223	700.0	100.0	100.0	0	0.0	0.0	0.118	0.0	97.46319	9.563	1	2.0	1.0	5.0	0.0	0.0
9722.223	700.0	100.0	100.0	0	0.0	0.0	0.12	0.0	97.46319	9.563	1	2.0	1.0	5.0	0.0	0.0
9722.223	700.0	100.0	100.0	0	0.0	0.0	0.121	0.0	97.65301	9.575	1	2.0	1.0	5.0	0.0	0.0
9722.223	700.0	100.0	100.0	0	0.0	0.0	0.123	0.0	97.65301	9.596	1	2.0	1.0	5.0	0.0	0.0
9722.223	700.0	100.0	100.0	0	0.0	0.0	0.125	0.0	98.02381	9.596	1	2.0	1.0	5.0	0.0	0.0
9722.223	700.0	100.0	100.0	0	0.0	0.0	0.127	0.0	97.70772	9.607	1	2.0	1.0	5.0	0.0	0.0
9722.223	700.0	100.0	100.0	0	0.0	0.0	0.129	0.0	97.41532	9.624	1	2.0	1.0	5.0	0.0	0.0
9722.223	700.0	100.0	100.0	0	0.0	0.0	0.131	0.0	97.66378	9.624	1	2.0	1.0	5.0	0.0	0.0
9722.223	700.0	100.0	100.0	0	0.0	0.0	0.133	0.0	97.07385	9.632	1	2.0	1.0	5.0	0.0	0.0
9722.223	700.0	100.0	100.0	0	0.0	0.0	0.134	0.0	97.07385	9.632	1	2.0	1.0	5.0	0.0	0.0
9722.223	700.0	100.0	100.0	0	0.0	0.0	0.136	0.0	95.9722	9.646	1	2.0	1.0	5.0	0.0	0.0
9722.223	700.0	100.0	100.0	0	0.0	0.0	0.138	0.0	95.9722	9.651	1	2.0	1.0	5.0	0.0	0.0
9722.223	700.0	100.0	100.0	0	0.0	0.0	0.14	0.0	96.70606	9.651	1	2.0	1.0	5.0	0.0	0.0
9722.223	700.0	100.0	100.0	0	0.0	0.0	0.142	0.0	96.99226	9.664	1	2.0	1.0	5.0	0.0	0.0
9722.223	700.0	100.0	100.0	0	0.0	0.0	0.144	0.0	96.99226	9.668	1	2.0	1.0	5.0	0.0	0.0
9722.223	700.0	100.0	100.0	0	0.0	0.0	0.146	0.0	98.235306	9.668	1	2.0	1.0	5.0	0.0	0.0
9722.223	700.0	100.0	100.0	0	0.0	0.0	0.148	0.0	98.235306	9.677	1	2.0	1.0	5.0	0.0	0.0
9722.223	700.0	100.0	100.0	0	0.0	0.0	0.15	0.0	98.94852	9.677	1	2.0	1.0	5.0	0.0	0.0
9722.223	700.0	100.0	100.0	0	0.0	0.0	0.151	0.0	98.82234	9.686	1	2.0	1.0	5.0	0.0	0.0
9722.223	700.0	100.0	100.0	0	0.0	0.0	0.153	0.0	98.82234	9.689	1	2.0	1.0	5.0	0.0	0.0
9722.223	700.0	100.0	100.0	0	0.0	0.0	0.155	0.0	99.43549	9.689	1	2.0	1.0	6.0	0.0	0.0
0.0	700.0	100.0	100.0	0	0.0	0.0	0.157	0.0	99.312294	9.694	1	2.0	1.0	0.0	0.0	1.0
0.0	700.0	100.0	100.0	0	0.0	0.0	0.159	0.0	99.312294	9.698	1	2.0	1.0	0.0	0.0	1.0
0.0	700.0	100.0	100.0	0	0.0	0.0	0.16	0.0	98.60342	9.698	1	2.0	1.0	0.0	0.0	1.0
0.0	700.0	100.0	100.0	0	0.0	0.0	0.162	0.0	98.60342	9.702	1	2.0	1.0	0.0	0.0	1.0
0.0	700.0	100.0	100.0	0	0.0	0.0	0.164	0.0	98.382545	9.702	1	2.0	1.0	0.0	0.0	1.0
0.0	700.0	100.0	100.0	0	0.0	0.0	0.165	0.0	98.256386	9.017	1	2.0	1.0	0.0	0.0	1.0
0.0	700.0	100.0	100.0	0	0.0	0.0	0.167	0.0	98.256386	7.786	1	2.0	1.0	0.0	0.0	1.0
0.0	700.0	100.0	100.0	0	0.0	0.0	0.168	0.0	98.85078	7.786	1	2.0	1.0	0.0	0.0	1.0
0.0	700.0	100.0	100.0	0	0.0	0.0	0.169	0.0	99.0103	7.237	1	2.0	1.0	0.0	0.0	1.0
0.0	700.0	100.0	100.0	0	0.0	0.0	0.171	0.0	99.0103	6.248	1	2.0	1.0	0.0	0.0	1.0
0.0	700.0	100.0	100.0	0	0.0	0.0	0.172	0.0	99.52253	6.248	1	2.0	1.0	0.0	0.0	1.0
0.0	700.0	100.0	100.0	0	0.0	0.0	0.173	0.0	98.724556	5.396	1	2.0	1.0	0.0	0.0	1.0
0.0	700.0	100.0	100.0	0	0.0	0.0	0.174	0.0	97.938385	5.396	1	2.0	1.0	0.0	0.0	1.0
0.0	700.0	100.0	100.0	0	0.0	0.0	0.175	0.0	97.33862	5.014	1	2.0	1.0	0.0	0.0	1.0
0.0	700.0	100.0	100.0	0	0.0	0.0	0.176	0.0	97.33862	4.33	1	2.0	1.0	0.0	0.0	1.0
0.0	700.0	100.0	100.0	0	0.0	0.0	0.177	0.0	97.51629	4.33	1	2.0	1.0	0.0	0.0	1.0
0.0	700.0	100.0	100.0	0	0.0	0.0	0.178	0.0	97.05196	4.025	1	2.0	1.0	0.0	0.0	1.0
0.0	700.0	100.0	100.0	0	0.0	0.0	0.179	0.0	97.05196	3.475	1	2.0	1.0	0.0	0.0	1.0
0.0	700.0	100.0	100.0	0	0.0	0.0	0.179	0.0	97.30357	3.475	1	2.0	1.0	0.0	0.0	1.0
0.0	700.0	100.0	100.0	0	0.0	0.0	0.18	0.0	97.30357	3.229	1	2.0	1.0	0.0	0.0	1.0
0.0	700.0	100.0	100.0	0	0.0	0.0	0.18	0.0	96.56475	3.229	1	2.0	1.0	0.0	0.0	1.0
0.0	700.0	100.0	100.0	0	0.0	0.0	0.18	0.0	97.52663	2.788	1	2.0	1.0	0.0	0.0	1.0
0.0	700.0	100.0	100.0	0	0.0	0.0	0.18	0.0	97.52663	2.591	1	2.0	1.0	0.0	0.0	1.0
0.0	700.0	100.0	100.0	0	0.0	0.0	0.18	0.0	96.62263	2.591	1	2.0	1.0	0.0	0.0	1.0
0.0	700.0	100.0	100.0	0	0.0	0.0	0.18	0.0	96.27086	2.238	1	2.0	1.0	0.0	0.0	1.0
0.0	700.0	100.0	100.0	0	0.0	0.0	0.18	0.0	96.27086	2.079	1	2.0	1.0	0.0	0.0	1.0
0.0	700.0	100.0	100.0	0	0.0	0.0	0.18	0.0	96.273964	2.079	1	2.0	1.0	0.0	0.0	1.0
0.0	700.0	100.0	100.0	0	0.0	0.0	0.179	0.0	96.273964	1.796	1	2.0	1.0	0.0	0.0	1.0
0.0	700.0	100.0	100.0	0	0.0	0.0	0.179	0.0	96.28366	1.796	1	2.0	1.0	8.0	0.0	1.0
0.0	700.0	100.0	100.0	0	0.0	0.0	0.178	0.0	97.41886	1.668	1	2.0	1.0	0.0	0.0	1.0
0.0	700.0	100.0	100.0	0	0.0	0.0	0.177	0.0	97.41886	1.441	1	2.0	1.0	0.0	0.0	1.0
0.0	700.0	100.0	100.0	0	0.0	0.0	0.176	0.0	97.51904	1.441	1	2.0	1.0	0.0	0.0	1.0
0.0	700.0	100.0	100.0	0	0.0	0.0	0.174	0.0	98.22391	1.244	1	2.0	1.0	0.0	0.0	1.0
0.0	700.0	100.0	100.0	0	0.0	0.0	0.173	0.0	98.22391	1.156	1	2.0	1.0	0.0	0.0	1.0
0.0	700.0	100.0	100.0	0	0.0	0.0	0.171	0.0	98.66866	1.156	1	2.0	1.0	0.0	0.0	1.0
0.0	700.0	100.0	100.0	0	0.0	0.0	0.169	0.0	98.66866	0.998	1	2.0	1.0	0.0	0.0	1.0
0.0	700.0	100.0	100.0	0	0.0	0.0	0.167	0.0	98.905	0.998	1	2.0	1.0	0.0	0.0	1.0
0.0	700.0	100.0	100.0	0	0.0	0.0	0.165	0.0	98.229805	0.862	1	2.0	1.0	0.0	0.0	1.0
0.0	700.0	100.0	100.0	0	0.0	0.0	0.163	0.0	98.229805	0.801	1	2.0	1.0	0.0	0.0	1.0
0.0	700.0	100.0	100.0	0	0.0	0.0	0.161	0.0	98.408165	0.801	1	2.0	1.0	0.0	0.0	1.0
0.0	700.0	100.0	100.0	0	0.0	0.0	0.159	0.0	97.32191	0.691	1	2.0	1.0	0.0	0.0	1.0
0.0	700.0	100.0	100.0	0	0.0	0.0	0.156	0.0	97.32191	0.642	1	2.0	1.0	0.0	0.0	1.0
0.0	700.0	100.0	100.0	0	0.0	0.0	0.154	0.0	98.274185	0.642	1	2.0	1.0	0.0	0.0	1.0
0.0	700.0	100.0	100.0	0	0.0	0.0	0.151	0.0	97.90116	0.554	1	2.0	1.0	0.0	0.0	1.0
0.0	700.0	100.0	100.0	0	0.0	0.0	0.148	0.0	98.720314	0.554	1	2.0	1.0	0.0	0.0	1.0
0.0	700.0	100.0	100.0	0	0.0	0.0	0.146	0.0	99.16087	0.515	1	2.0	1.0	0.0	0.0	1.0
0.0	700.0	100.0	100.0	0	0.0	0.0	0.143	0.0	99.16087	0.445	1	2.0	1.0	0.0	0.0	1.0
0.0	700.0	100.0	100.0	0	0.0	0.0	0.14	0.0	99.34013	0.445	1	2.0	1.0	0.0	0.0	1.0
0.0	700.0	100.0	100.0	0	0.0	0.0	0.137	0.0	98.57279	0.384	1	2.0	1.0	0.0	0.0	1.0
0.0	700.0	100.0	100.0	0	0.0	0.0	0.135	0.0	98.57279	0.357	1	2.0	1.0	0.0	0.0	1.0
0.0	700.0	100.0	100.0	0	0.0	0.0	0.132	0.0	98.74222	0.357	1	2.0	1.0	0.0	0.0	1.0
0.0	700.0	100.0	100.0	0	0.0	0.0	0.129	0.0	98.74222	0.308	1	2.0	1.0	0.0	0.0	1.0
0.0	700.0	100.0	100.0	0	0.0	0.0	0.126	0.0	98.555405	0.308	1	2.0	1.0	0.0	0.0	1.0
0.0	700.0	100.0	100.0	0	0.0	0.0	0.123	0.0	98.65552	0.286	1	2.0	1.0	0.0	0.0	1.0
0.0	700.0	100.0	100.0	0	0.0	0.0	0.12	0.0	98.65552	0.247	1	2.0	1.0	0.0	0.0	1.0
0.0	700.0	100.0	100.0	0	0.0	0.0	0.117	0.0	96.42263	0.247	1	2.0	1.0	0.0	0.0	1.0
0.0	700.0	100.0	100.0	0	0.0	0.0	0.114	0.0	99.02221	0.247	1	2.0	1.0	0.0	0.0	1.0
0.0	700.0	100.0	100.0	0	0.0	0.0	0.111	0.0	99.02221	0.213	1	2.0	1.0	0.0	0.0	1.0
0.0	700.0	100.0	100.0	0	0.0	0.0	0.108	0.0	99.04998	0.198	1	2.0	1.0	0.0	0.0	1.0
0.0	700.0	100.0	100.0	0	0.0	0.0	0.106	0.0	99.65655	0.17	1	2.0	1.0	0.0	0.0	1.0
0.0	700.0	100.0	100.0	0	0.0	0.0	0.103	0.0	99.09704	0.17	1	2.0	1.0	0.0	0.0	1.0
0.0	700.0	100.0	100.0	0	0.0	0.0	0.1	0.0	99.622505	0.158	1	2.0	1.0	0.0	0.0	1.0
0.0	700.0	100.0	100.0	0	0.0	0.0	0.097	0.0	98.969475	0.138	1	2.0	1.0	0.0	0.0	1.0
0.0	700.0	100.0	100.0	0	0.0	0.0	0.094	0.0	99.288475	0.138	1	2.0	1.0	0.0	0.0	1.0
0.0	700.0	100.0	100.0	0	0.0	0.0	0.091	0.0	98.93448	0.118	1	2.0	1.0	0.0	0.0	1.0
0.0	700.0	100.0	100.0	0	0.0	0.0	0.088	0.0	97.647736	0.118	1	2.0	1.0	0.0	0.0	1.0
0.0	700.0	100.0	100.0	0	0.0	0.0	0.086	0.0	96.76252	0.109	1	2.0	1.0	0.0	0.0	1.0
0.0	700.0	100.0	100.0	0	0.0	0.0	0.083	0.0	96.76252	0.101	1	2.0	1.0	0.0	0.0	1.0
0.0	700.0	100.0	100.0	0	0.0	0.0	0.08	0.0	96.019325	0.101	1	2.0	1.0	0.0	0.0	1.0
0.0	700.0	100.0	100.0	0	0.0	0.0	0.077	0.0	96.70849	0.087	1	2.0	1.0	0.0	0.0	1.0
0.0	700.0	100.0	100.0	0	0.0	0.0	0.074	0.0	96.70849	0.081	1	2.0	1.0	0.0	0.0	1.0
0.0	700.0	100.0	100.0	0	0.0	0.0	0.071	0.0	94.09019	0.081	1	2.0	1.0	0.0	0.0	1.0
0.0	700.0	100.0	100.0	0	0.0	0.0	0.068	0.0	95.47825	0.07	1	2.0	1.0	0.0	0.0	1.0
0.0	700.0	100.0	100.0	0	0.0	0.0	0.065	0.0	95.47825	0.07	1	2.0	1.0	0.0	0.0	1.0
0.0	700.0	100.0	100.0	0	0.0	0.0	0.062	0.0	96.28558	0.065	1	2.0	1.0	0.0	0.0	1.0
0.0	700.0	100.0	100.0	0	0.0	0.0	0.06	0.0	96.28558	0.056	1	2.0	1.0	0.0	0.0	1.0
0.0	700.0	100.0	100.0	0	0.0	0.0	0.057	0.0	97.55456	0.056	1	2.0	1.0	0.0	0.0	1.0
0.0	700.0	100.0	100.0	0	0.0	0.0	0.054	0.0	98.00781	0.052	1	2.0	1.0	0.0	0.0	1.0
0.0	700.0	100.0	100.0	0	0.0	0.0	0.051	0.0	98.00781	0.044	1	2.0	1.0	0.0	0.0	1.0
0.0	700.0	100.0	100.0	0	0.0	0.0	0.049	0.0	97.35978	0.044	1	2.0	1.0	0.0	0.0	1.0
0.0	700.0	100.0	100.0	0	0.0	0.0	0.046	0.0	97.00156	0.038	1	2.0	1.0	0.0	0.0	1.0
0.0	700.0	100.0	100.0	0	0.0	0.0	0.043	0.0	97.00156	0.038	1	2.0	1.0	0.0	0.0	1.0
0.0	700.0	100.0	100.0	0	0.0	0.0	0.041	0.0	97.693245	0.035	1	2.0	1.0	0.0	0.0	1.0
0.0	700.0	100.0	100.0	0	0.0	0.0	0.038	0.0	97.693245	0.03	1	2.0	1.0	0.0	0.0	1.0
0.0	700.0	100.0	100.0	0	0.0	0.0	0.035	0.0	97.43761	0.03	1	2.0	1.0	0.0	0.0	1.0
0.0	700.0	100.0	100.0	0	0.0	0.0	0.033	0.0	96.62018	0.028	1	2.0	1.0	0.0	0.0	1.0
0.0	700.0	100.0	100.0	0	0.0	0.0	0.03	0.0	96.62018	0.024	1	2.0	1.0	0.0	0.0	1.0
0.0	700.0	100.0	100.0	0	0.0	0.0	0.027	0.0	97.41949	0.024	1	2.0	1.0	0.0	0.0	1.0
0.0	700.0	100.0	100.0	0	0.0	0.0	0.024	0.0	97.479095	0.022	1	2.0	1.0	0.0	0.0	1.0
0.0	700.0	100.0	100.0	0	0.0	0.0	0.022	0.0	97.51166	0.022	1	2.0	1.0	0.0	0.0	1.0
0.0	700.0	100.0	100.0	0	0.0	0.0	0.019	0.0	97.75268	0.019	1	2.0	1.0	0.0	0.0	1.0
0.0	700.0	100.0	100.0	0	0.0	0.0	0.017	0.0	97.75268	0.016	1	2.0	1.0	0.0	0.0	1.0
0.0	700.0	100.0	100.0	0	0.0	0.0	0.014	0.0	97.70607	0.016	1	2.0	1.0	0.0	0.0	1.0
0.0	700.0	100.0	100.0	0	0.0	0.0	0.011	0.0	96.585556	0.015	1	2.0	1.0	0.0	0.0	1.0
0.0	700.0	100.0	100.0	0	0.0	0.0	0.009	0.0	96.585556	0.013	1	2.0	1.0	0.0	0.0	1.0
0.0	700.0	100.0	100.0	0	0.0	0.0	0.006	0.0	97.603096	0.013	1	2.0	1.0	0.0	0.0	1.0
0.0	700.0	100.0	100.0	0	0.0	0.0	0.004	0.0	97.07326	0.012	1	2.0	1.0	0.0	0.0	1.0
0.0	700.0	100.0	100.0	0	0.0	0.0	0.001	0.0	97.07326	0.012	1	2.0	1.0	0.0	0.0	1.0
0.0	700.0	100.0	100.0	0	0.0	0.0	0.0	0.0	97.18422	0.01	1	2.0	1.0	0.0	0.0	1.0
0.0	700.0	100.0	100.0	0	0.0	0.0	-0.002	0.0	97.18422	0.009	1	2.0	1.0	0.0	0.0	1.0
0.0	700.0	100.0	100.0	0	0.0	0.0	-0.005	0.0	97.052765	0.009	1	2.0	1.0	0.0	0.0	1.0
0.0	700.0	100.0	100.0	0	0.0	0.0	-0.007	0.0	96.8255	0.008	1	2.0	1.0	0.0	0.0	1.0
0.0	700.0	100.0	100.0	0	0.0	0.0	-0.009	0.0	96.8255	0.007	1	2.0	1.0	0.0	0.0	1.0
0.0	700.0	100.0	100.0	0	0.0	0.0	-0.011	0.0	96.85621	0.007	1	2.0	1.0	0.0	0.0	1.0
0.0	700.0	100.0	100.0	0	0.0	0.0	-0.013	0.0	96.5877	0.006	1	2.0	1.0	0.0	0.0	1.0
0.0	700.0	100.0	100.0	0	0.0	0.0	-0.015	0.0	96.5877	0.005	1	2.0	1.0	0.0	0.0	1.0
0.0	700.0	100.0	100.0	0	0.0	0.0	-0.017	0.0	97.05613	0.005	1	2.0	1.0	0.0	0.0	1.0
0.0	700.0	100.0	100.0	0	0.0	0.0	-0.019	0.0	97.05613	0.004	1	2.0	1.0	0.0	0.0	1.0
0.0	700.0	100.0	100.0	0	0.0	0.0	-0.02	0.0	97.09903	0.004	1	2.0	1.0	0.0	0.0	1.0
0.0	700.0	100.0	100.0	0	0.0	0.0	-0.022	0.0	97.23089	0.004	1	2.0	1.0	0.0	0.0	1.0
0.0	700.0	100.0	100.0	0	0.0	0.0	-0.023	0.0	97.23089	0.003	1	2.0	1.0	0.0	0.0	1.0
0.0	700.0	100.0	100.0	0	0.0	0.0	-0.024	0.0	97.41076	0.003	1	2.0	1.0	0.0	0.0	1.0
0.0	700.0	100.0	100.0	0	0.0	0.0	-0.025	0.0	97.75945	0.003	1	2.0	1.0	0.0	0.0	1.0
0.0	700.0	100.0	100.0	0	0.0	0.0	-0.025	0.0	97.75945	0.003	1	2.0	1.0	0.0	0.0	1.0
0.0	700.0	100.0	100.0	0	0.0	0.0	-0.026	0.0	98.12841	0.002	1	2.0	1.0	0.0	0.0	1.0
0.0	700.0	100.0	100.0	0	0.0	0.0	-0.026	0.0	98.12841	0.002	1	2.0	1.0	0.0	0.0	1.0
0.0	700.0	100.0	100.0	0	0.0	0.0	-0.027	0.0	97.334694	0.002	1	2.0	1.0	0.0	0.0	1.0
0.0	700.0	100.0	100.0	0	0.0	0.0	-0.027	0.0	98.11036	0.002	1	2.0	1.0	0.0	0.0	1.0
0.0	700.0	100.0	100.0	0	0.0	0.0	-0.027	0.0	98.11036	0.001	1	2.0	1.0	0.0	0.0	1.0
0.0	700.0	100.0	100.0	0	0.0	0.0	-0.027	0.0	97.19467	0.001	1	2.0	1.0	0.0	0.0	1.0
0.0	700.0	100.0	100.0	0	0.0	0.0	-0.027	0.0	96.876175	0.001	1	2.0	1.0	0.0	0.0	1.0
0.0	700.0	100.0	100.0	0	0.0	0.0	-0.026	0.0	96.876175	0.001	1	2.0	1.0	0.0	0.0	1.0
0.0	700.0	100.0	100.0	0	0.0	0.0	-0.026	0.0	97.535675	0.001	1	2.0	1.0	2.0	0.0	1.0
0.0	700.0	100.0	100.0	0	0.0	0.0	-0.025	0.0	97.535675	0.0	1	2.0	1.0	2.0	0.0	1.0
0.0	700.0	100.0	100.0	0	0.0	0.0	-0.024	0.0	97.54912	0.0	1	2.0	1.0	4.0	0.0	1.0
11111.111	800.0	100.0	100.0	0	0.0	0.0	-0.024	0.0	97.614815	0.0	1	2.0	1.0	4.0	0.0	1.0
11111.111	800.0	100.0	100.0	0	0.0	0.0	-0.023	0.0	97.614815	0.0	1	2.0	1.0	4.0	0.0	1.0
11111.111	800.0	100.0	100.0	0	0.0	0.0	-0.022	0.0	96.99661	0.0	1	2.0	1.0	4.0	0.0	1.0
11111.111	800.0	100.0	100.0	0	0.0	0.0	-0.021	0.0	96.99661	0.787	1	2.0	1.0	4.0	0.0	1.0
11111.111	800.0	100.0	100.0	0	0.0	0.0	-0.02	0.0	97.58999	0.787	1	2.0	1.0	4.0	0.0	1.0
11111.111	800.0	100.0	100.0	0	0.0	0.0	-0.018	0.0	97.054245	1.518	1	2.0	1.0	4.0	0.0	1.0
11111.111	800.0	100.0	100.0	0	0.0	0.0	-0.017	0.0	97.054245	2.828	1	2.0	1.0	4.0	0.0	1.0
11111.111	800.0	100.0	100.0	0	0.0	0.0	-0.015	0.0	97.31217	2.828	1	2.0	1.0	4.0	0.0	1.0
11111.111	800.0	100.0	100.0	0	0.0	0.0	-0.013	0.0	97.7678	3.415	1	2.0	1.0	4.0	0.0	1.0
11111.111	800.0	100.0	100.0	0	0.0	0.0	-0.011	0.0	97.7678	3.415	1	2.0	1.0	4.0	0.0	1.0
11111.111	800.0	100.0	100.0	0	0.0	0.0	-0.01	0.0	98.54995	4.466	1	2.0	1.0	4.0	0.0	1.0
11111.111	800.0	100.0	100.0	0	0.0	0.0	-0.008	0.0	98.54995	5.375	1	2.0	1.0	4.0	0.0	1.0
11111.111	800.0	100.0	100.0	0	0.0	0.0	-0.005	0.0	98.23065	5.375	1	2.0	1.0	4.0	0.0	1.0
11111.111	800.0	100.0	100.0	0	0.0	0.0	-0.003	0.0	94.15052	5.782	1	2.0	1.0	5.0	0.0	1.0
11111.111	800.0	100.0	100.0	0	0.0	0.0	-0.001	0.0	94.15052	5.782	1	2.0	1.0	5.0	0.0	1.0
11111.111	800.0	100.0	100.0	0	0.0	0.0	0.0	0.0	96.85037	6.159	1	2.0	1.0	5.0	0.0	1.0
11111.111	800.0	100.0	100.0	0	0.0	0.0	0.002	0.0	96.00833	6.836	1	2.0	1.0	5.0	0.0	1.0
11111.111	800.0	100.0	100.0	0	0.0	0.0	0.005	0.0	96.00833	7.422	1	2.0	1.0	5.0	0.0	1.0
11111.111	800.0	100.0	100.0	0	0.0	0.0	0.007	0.0	96.24829	7.422	1	2.0	1.0	5.0	0.0	1.0
11111.111	800.0	100.0	100.0	0	0.0	0.0	0.01	0.0	96.24829	7.683	1	2.0	1.0	5.0	0.0	1.0
11111.111	800.0	100.0	100.0	0	0.0	0.0	0.012	0.0	95.75537	7.683	1	2.0	1.0	5.0	0.0	1.0
11111.111	800.0	100.0	100.0	0	0.0	0.0	0.015	0.0	97.96012	8.153	1	2.0	1.0	5.0	0.0	1.0
11111.111	800.0	100.0	100.0	0	0.0	0.0	0.017	0.0	97.96012	8.364	1	2.0	1.0	5.0	0.0	1.0
11111.111	800.0	100.0	100.0	0	0.0	0.0	0.02	0.0	98.24369	8.364	1	2.0	1.0	5.0	0.0	1.0
11111.111	800.0	100.0	100.0	0	0.0	0.0	0.022	0.0	98.413704	8.741	1	2.0	1.0	5.0	0.0	1.0
11111.111	800.0	100.0	100.0	0	0.0	0.0	0.025	0.0	98.413704	9.065	1	2.0	1.0	5.0	0.0	1.0
11111.111	800.0	100.0	100.0	0	0.0	0.0	0.027	0.0	97.75188	9.065	1	2.0	1.0	5.0	0.0	1.0
11111.111	800.0	100.0	100.0	0	0.0	0.0	0.03	0.0	97.75188	9.212	1	2.0	1.0	5.0	0.0	1.0
11111.111	800.0	100.0	100.0	0	0.0	0.0	0.032	0.0	99.222275	9.212	1	2.0	1.0	5.0	0.0	1.0
11111.111	800.0	100.0	100.0	0	0.0	0.0	0.035	0.0	99.307076	9.472	1	2.0	1.0	5.0	0.0	1.0
11111.111	800.0	100.0	100.0	0	0.0	0.0	0.037	0.0	99.307076	9.59	1	2.0	1.0	5.0	0.0	1.0
11111.111	800.0	100.0	100.0	0	0.0	0.0	0.04	0.0	98.26692	9.59	1	2.0	1.0	5.0	0.0	1.0
11111.111	800.0	100.0	100.0	1	0.0	0.0	0.043	0.0	98.31234	9.799	1	2.0	1.0	5.0	0.0	1.0
11111.111	800.0	100.0	100.0	1	0.0	0.0	0.045	0.0	98.31234	9.892	1	2.0	1.0	5.0	0.0	1.0
11111.111	800.0	100.0	100.0	1	0.0	0.0	0.048	0.0	97.652306	9.892	1	2.0	1.0	5.0	0.0	1.0
11111.111	800.0	100.0	100.0	1	0.0	0.0	0.051	0.0	96.60127	10.061	1	2.0	1.0	5.0	0.0	1.0
11111.111	800.0	100.0	100.0	1	0.0	0.0	0.054	0.0	96.60896	10.061	1	2.0	1.0	5.0	0.0	1.0
11111.111	800.0	100.0	100.0	1	0.0	0.0	0.056	0.0	97.61654	10.136	1	2.0	1.0	5.0	0.0	1.0
11111.111	800.0	100.0	100.0	1	0.0	0.0	0.059	0.0	97.61654	10.271	1	2.0	1.0	5.0	0.0	1.0
11111.111	800.0	100.0	100.0	1	0.0	0.0	0.062	0.0	96.91732	10.271	1	2.0	1.0	5.0	0.0	1.0
11111.111	800.0	100.0	100.0	1	0.0	0.0	0.065	0.0	97.68458	10.332	1	2.0	1.0	5.0	0.0	1.0
11111.111	800.0	100.0	100.0	1	0.0	0.0	0.068	0.0	97.68458	10.439	1	2.0	1.0	5.0	0.0	1.0
11111.111	800.0	100.0	100.0	1	0.0	0.0	0.071	0.0	96.862946	10.439	1	2.0	1.0	5.0	0.0	1.0
11111.111	800.0	100.0	100.0	1	0.0	0.0	0.074	0.0	96.862946	10.488	1	2.0	1.0	5.0	0.0	1.0
11111.111	800.0	100.0	100.0	1	0.0	0.0	0.077	0.0	97.2587	10.488	1	2.0	1.0	5.0	0.0	1.0
11111.111	800.0	100.0	100.0	1	0.0	0.0	0.08	0.0	97.71217	10.576	1	2.0	1.0	5.0	0.0	1.0
11111.111	800.0	100.0	100.0	1	0.0	0.0	0.083	0.0	98.14964	10.615	1	2.0	1.0	5.0	0.0	1.0
11111.111	800.0	100.0	100.0	1	0.0	0.0	0.086	0.0	97.75415	10.615	1	2.0	1.0	5.0	0.0	1.0
11111.111	800.0	100.0	100.0	1	0.0	0.0	0.089	0.0	97.915955	10.684	1	2.0	1.0	5.0	0.0	1.0
11111.111	800.0	100.0	100.0	1	0.0	0.0	0.092	0.0	97.68847	10.745	1	2.0	1.0	5.0	0.0	1.0
11111.111	800.0	100.0	100.0	1	0.0	0.0	0.094	0.0	97.988884	10.745	1	2.0	1.0	5.0	0.0	1.0
11111.111	800.0	100.0	100.0	1	0.0	0.0	0.097	0.0	97.988884	10.772	1	2.0	1.0	5.0	0.0	1.0
11111.111	800.0	100.0	100.0	1	0.0	0.0	0.1	0.0	98.438194	10.772	1	2.0	1.0	5.0	0.0	1.0
11111.111	800.0	100.0	100.0	1	0.0	0.0	0.103	0.0	99.15886	10.819	1	2.0	1.0	5.0	0.0	1.0
11111.111	800.0	100.0	100.0	1	0.0	0.0	0.105	0.0	99.15886	10.861	1	2.0	1.0	5.0	0.0	1.0
11111.111	800.0	100.0	100.0	1	0.0	0.0	0.108	0.0	98.554985	10.861	1	2.0	1.0	5.0	0.0	1.0
11111.111	800.0	100.0	100.0	1	0.0	0.0	0.111	0.0	97.79426	10.88	1	2.0	1.0	5.0	0.0	1.0
11111.111	800.0	100.0	100.0	1	0.0	0.0	0.114	0.0	97.79426	10.913	1	2.0	1.0	5.0	0.0	1.0
11111.111	800.0	100.0	100.0	1	0.0	0.0	0.116	0.0	97.68767	10.913	1	2.0	1.0	5.0	0.0	1.0
11111.111	800.0	100.0	100.0	1	0.0	0.0	0.119	0.0	97.68767	10.929	1	2.0	1.0	5.0	0.0	1.0
11111.111	800.0	100.0	100.0	1	0.0	0.0	0.122	0.0	97.88517	10.929	1	2.0	1.0	5.0	0.0	1.0
11111.111	800.0	100.0	100.0	1	0.0	0.0	0.124	0.0	97.531685	10.955	1	2.0	1.0	5.0	0.0	1.0
11111.111	800.0	100.0	100.0	1	0.0	0.0	0.127	0.0	97.531685	10.968	1	2.0	1.0	5.0	0.0	1.0
11111.111	800.0	100.0	100.0	1	0.0	0.0	0.129	0.0	98.242874	10.968	1	2.0	1.0	5.0	0.0	1.0
11111.111	800.0	100.0	100.0	1	0.0	0.0	0.132	0.0	96.821686	10.99	1	2.0	1.0	5.0	0.0	1.0
11111.111	800.0	100.0	100.0	1	0.0	0.0	0.134	0.0	96.821686	11.008	1	2.0	1.0	5.0	0.0	1.0
11111.111	800.0	100.0	100.0	1	0.0	0.0	0.136	0.0	97.04391	11.008	1	2.0	1.0	5.0	0.0	1.0
11111.111	800.0	100.0	100.0	1	0.0	0.0	0.139	0.0	96.677734	11.016	1	2.0	1.0	5.0	0.0	1.0
11111.111	800.0	100.0	100.0	1	0.0	0.0	0.141	0.0	97.34707	11.016	1	2.0	1.0	5.0	0.0	1.0
11111.111	800.0	100.0	100.0	1	0.0	0.0	0.144	0.0	97.366035	11.031	1	2.0	1.0	5.0	0.0	1.0
11111.111	800.0	100.0	100.0	1	0.0	0.0	0.146	0.0	97.366035	11.037	1	2.0	1.0	5.0	0.0	1.0
11111.111	800.0	100.0	100.0	1	0.0	0.0	0.148	0.0	97.538506	11.037	1	2.0	1.0	5.0	0.0	1.0
11111.111	800.0	100.0	100.0	1	0.0	0.0	0.151	0.0	97.513374	11.05	1	2.0	1.0	5.0	0.0	1.0
11111.111	800.0	100.0	100.0	1	0.0	0.0	0.153	0.0	97.513374	11.056	1	2.0	1.0	5.0	0.0	1.0
11111.111	800.0	100.0	100.0	1	0.0	0.0	0.155	0.0	97.25492	11.056	1	2.0	1.0	6.0	0.0	1.0
11111.111	800.0	100.0	100.0	1	0.0	0.0	0.158	0.0	97.88498	11.065	1	2.0	1.0	6.0	0.0	1.0
11111.111	800.0	99.00498	100.0	0	0.0	0.0	0.16	0.0	97.03217	11.065	1	2.0	1.0	7.0	0.0	2.0
0.0	800.0	99.00498	100.0	0	0.0	0.0	0.162	0.0	97.3612	11.069	1	2.0	1.0	0.0	0.0	2.0
0.0	800.0	99.00498	100.0	0	0.0	0.0	0.164	0.0	96.91464	11.073	1	2.0	1.0	0.0	0.0	2.0
0.0	800.0	99.00498	100.0	0	0.0	0.0	0.167	0.0	97.47021	11.073	1	2.0	1.0	0.0	0.0	2.0
0.0	800.0	99.00498	100.0	0	0.0	0.0	0.169	0.0	97.41705	10.294	1	2.0	1.0	0.0	0.0	2.0
0.0	800.0	99.00498	100.0	0	0.0	0.0	0.17	0.0	97.41705	10.294	1	2.0	1.0	0.0	0.0	2.0
0.0	800.0	99.00498	100.0	0	0.0	0.0	0.172	0.0	96.81154	8.889	1	2.0	1.0	0.0	0.0	2.0
0.0	800.0	99.00498	100.0	0	0.0	0.0	0.174	0.0	96.81154	8.261	1	2.0	1.0	0.0	0.0	2.0
0.0	800.0	99.00498	100.0	0	0.0	0.0	0.175	0.0	96.07617	8.261	1	2.0	1.0	0.0	0.0	2.0
0.0	800.0	99.00498	100.0	0	0.0	0.0	0.176	0.0	96.63652	7.133	1	2.0	1.0	0.0	0.0	2.0
0.0	800.0	99.00498	100.0	0	0.0	0.0	0.178	0.0	96.63652	6.63	1	2.0	1.0	0.0	0.0	2.0
0.0	800.0	99.00498	100.0	0	0.0	0.0	0.179	0.0	96.356	6.63	1	2.0	1.0	0.0	0.0	2.0
0.0	800.0	99.00498	100.0	0	0.0	0.0	0.18	0.0	96.7615	5.725	1	2.0	1.0	0.0	0.0	2.0
0.0	800.0	99.00498	100.0	0	0.0	0.0	0.181	0.0	96.7615	5.725	1	2.0	1.0	0.0	0.0	2.0
0.0	800.0	99.00498	100.0	0	0.0	0.0	0.182	0.0	94.81052	5.32	1	2.0	1.0	0.0	0.0	2.0
0.0	800.0	99.00498	100.0	0	0.0	0.0	0.182	0.0	94.81052	4.595	1	2.0	1.0	0.0	0.0	2.0
0.0	800.0	99.00498	100.0	0	0.0	0.0	0.183	0.0	97.44128	4.595	1	2.0	1.0	0.0	0.0	2.0
0.0	800.0	99.00498	100.0	0	0.0	0.0	0.183	0.0	98.16825	4.269	1	2.0	1.0	0.0	0.0	2.0
0.0	800.0	99.00498	100.0	0	0.0	0.0	0.183	0.0	98.16825	3.687	1	2.0	1.0	0.0	0.0	2.0
0.0	800.0	99.00498	100.0	0	0.0	0.0	0.183	0.0	97.40485	3.687	1	2.0	1.0	0.0	0.0	2.0
0.0	800.0	99.00498	100.0	0	0.0	0.0	0.183	0.0	96.65205	3.183	1	2.0	1.0	0.0	0.0	2.0
0.0	800.0	99.00498	100.0	0	0.0	0.0	0.183	0.0	96.65205	3.183	1	2.0	1.0	0.0	0.0	2.0
0.0	800.0	99.00498	100.0	0	0.0	0.0	0.182	0.0	96.496605	2.959	1	2.0	1.0	8.0	0.0	2.0
0.0	800.0	99.00498	100.0	0	0.0	0.0	0.181	0.0	96.95801	2.555	1	2.0	1.0	8.0	0.0	2.0
0.0	800.0	99.00498	100.0	0	0.0	0.0	0.18	1.0	96.61419	2.555	1	2.0	1.0	11.0	0.0	2.0
-11111.111	800.0	99.00498	100.0	0	0.0	0.0	0.179	1.0	96.504486	2.374	1	2.0	1.0	11.0	0.0	2.0
-11111.111	800.0	99.00498	100.0	0	0.0	0.0	0.178	1.0	96.504486	2.051	1	2.0	1.0	11.0	0.0	2.0
-11111.111	800.0	99.00498	100.0	0	0.0	0.0	0.177	1.0	94.925674	2.051	1	2.0	1.0	11.0	0.0	2.0
-11111.111	800.0	99.00498	100.0	0	0.0	0.0	0.175	1.0	95.304886	1.905	1	2.0	1.0	11.0	0.0	2.0
-11111.111	800.0	99.00498	100.0	0	0.0	0.0	0.174	1.0	95.304886	1.905	1	2.0	1.0	11.0	0.0	2.0
-11111.111	800.0	99.00498	100.0	0	0.0	0.0	0.172	1.0	95.43105	0.983	1	2.0	1.0	11.0	0.0	2.0
-11111.111	800.0	99.00498	100.0	0	0.0	0.0	0.17	1.0	95.43105	-0.666	1	2.0	1.0	11.0	0.0	2.0
-11111.111	800.0	99.00498	100.0	0	0.0	0.0	0.167	1.0	95.38183	-0.666	1	2.0	1.0	11.0	0.0	2.0
-11111.111	800.0	99.00498	100.0	0	0.0	0.0	0.165	1.0	96.05215	-2.092	1	2.0	1.0	11.0	0.0	2.0
-11111.111	800.0	99.00498	100.0	0	0.0	0.0	0.162	1.0	96.05215	-2.731	1	2.0	1.0	11.0	0.0	2.0
-11111.111	800.0	99.00498	100.0	0	0.0	0.0	0.16	1.0	95.400215	-2.731	1	2.0	1.0	11.0	0.0	2.0
-11111.111	800.0	99.00498	100.0	0	0.0	0.0	0.157	1.0	95.82515	-3.876	1	2.0	1.0	11.0	0.0	2.0
-11111.111	800.0	99.00498	100.0	0	0.0	0.0	0.154	1.0	95.82515	-3.876	1	2.0	1.0	11.0	0.0	2.0
-11111.111	800.0	99.00498	100.0	0	0.0	0.0	0.15	1.0	97.12294	-4.388	1	2.0	1.0	12.0	0.0	2.0
-11111.111	800.0	99.00498	100.0	0	0.0	0.0	0.147	1.0	97.12294	-5.307	1	2.0	1.0	12.0	0.0	2.0
-11111.111	800.0	99.00498	100.0	0	0.0	0.0	0.143	1.0	97.3244	-5.307	1	2.0	1.0	12.0	0.0	2.0
-11111.111	800.0	99.00498	100.0	0	0.0	0.0	0.14	1.0	97.02173	-6.101	1	2.0	1.0	12.0	0.0	2.0
-11111.111	800.0	99.00498	100.0	0	0.0	0.0	0.136	1.0	97.02173	-6.456	1	2.0	1.0	12.0	0.0	2.0
-11111.111	800.0	99.00498	100.0	0	0.0	0.0	0.132	1.0	97.22215	-6.456	1	2.0	1.0	12.0	0.0	2.0
-11111.111	800.0	99.00498	100.0	0	0.0	0.0	0.128	1.0	97.538635	-7.093	1	2.0	1.0	12.0	0.0	2.0
-11111.111	800.0	99.00498	100.0	0	0.0	0.0	0.124	1.0	97.538635	-7.093	1	2.0	1.0	12.0	0.0	2.0
-11111.111	800.0	99.00498	100.0	1	0.0	0.0	0.12	1.0	97.37982	-7.378	1	2.0	1.0	12.0	0.0	2.0
-11111.111	800.0	99.00498	100.0	1	0.0	0.0	0.116	1.0	98.02103	-7.889	1	2.0	1.0	12.0	0.0	2.0
-11111.111	800.0	99.00498	100.0	1	0.0	0.0	0.111	1.0	98.82447	-7.889	1	2.0	1.0	12.0	0.0	2.0
-11111.111	800.0	99.00498	100.0	1	0.0	0.0	0.107	1.0	98.92682	-8.331	1	2.0	1.0	12.0	0.0	2.0
-11111.111	800.0	99.00498	100.0	1	0.0	0.0	0.103	1.0	98.92682	-8.528	1	2.0	1.0	12.0	0.0	2.0
-11111.111	800.0	99.00498	100.0	1	0.0	0.0	0.099	1.0	99.53316	-8.528	1	2.0	1.0	12.0	0.0	2.0
-11111.111	800.0	99.00498	100.0	1	0.0	0.0	0.095	1.0	98.798615	-8.882	1	2.0	1.0	12.0	0.0	2.0
-11111.111	800.0	99.00498	100.0	1	0.0	0.0	0.091	1.0	98.798615	-8.882	1	2.0	1.0	12.0	0.0	2.0
-11111.111	800.0	99.00498	100.0	1	0.0	0.0	0.086	1.0	98.9102	-9.041	1	2.0	1.0	12.0	0.0	2.0
-11111.111	800.0	99.00498	100.0	1	0.0	0.0	0.082	1.0	98.9102	-9.325	1	2.0	1.0	12.0	0.0	2.0
-11111.111	800.0	99.00498	100.0	1	0.0	0.0	0.078	1.0	97.43778	-9.325	1	2.0	1.0	12.0	0.0	2.0
-11111.111	800.0	99.00498	100.0	1	0.0	0.0	0.074	1.0	97.02647	-9.453	1	2.0	1.0	12.0	0.0	2.0
-11111.111	800.0	99.00498	100.0	1	0.0	0.0	0.07	1.0	97.02647	-9.681	1	2.0	1.0	12.0	0.0	2.0
-11111.111	800.0	99.00498	100.0	1	0.0	0.0	0.066	1.0	96.05759	-9.681	1	2.0	1.0	12.0	0.0	2.0
-11111.111	800.0	99.00498	100.0	1	0.0	0.0	0.062	1.0	96.05759	-9.783	1	2.0	1.0	12.0	0.0	2.0
-11111.111	800.0	99.00498	100.0	1	0.0	0.0	0.058	1.0	98.11061	-9.783	1	2.0	1.0	12.0	0.0	2.0
-11111.111	800.0	99.00498	100.0	1	0.0	0.0	0.054	1.0	97.95915	-9.966	1	2.0	1.0	12.0	0.0	2.0
-11111.111	800.0	99.00498	100.0	1	0.0	0.0	0.051	1.0	97.95915	-10.048	1	2.0	1.0	12.0	0.0	2.0
-11111.111	800.0	99.00498	100.0	1	0.0	0.0	0.047	1.0	97.64732	-10.048	1	2.0	1.0	12.0	0.0	2.0
-11111.111	800.0	99.00498	100.0	1	0.0	0.0	0.043	1.0	97.322266	-10.195	1	2.0	1.0	12.0	0.0	2.0
-11111.111	800.0	99.00498	100.0	1	0.0	0.0	0.04	1.0	97.322266	-10.195	1	2.0	1.0	12.0	0.0	2.0
-11111.111	800.0	99.00498	100.0	1	0.0	0.0	0.037	1.0	98.05641	-10.322	1	2.0	1.0	12.0	0.0	2.0
-11111.111	800.0	99.00498	100.0	1	0.0	0.0	0.034	1.0	98.05641	-10.379	1	2.0	1.0	12.0	0.0	2.0
-11111.111	800.0	99.00498	100.0	1	0.0	0.0	0.03	1.0	97.714355	-10.379	1	2.0	1.0	12.0	0.0	2.0
-11111.111	800.0	99.00498	100.0	1	0.0	0.0	0.027	1.0	97.27819	-10.48	1	2.0	1.0	12.0	0.0	2.0
-11111.111	800.0	99.00498	100.0	1	0.0	0.0	0.025	1.0	97.27819	-10.526	1	2.0	1.0	12.0	0.0	2.0
-11111.111	800.0	99.00498	100.0	1	0.0	0.0	0.022	1.0	97.030396	-10.526	1	2.0	1.0	12.0	0.0	2.0
-11111.111	800.0	99.00498	100.0	1	0.0	0.0	0.019	1.0	97.03161	-10.608	1	2.0	1.0	12.0	0.0	2.0
-11111.111	800.0	99.00498	100.0	1	0.0	0.0	0.017	1.0	97.03161	-10.644	1	2.0	1.0	12.0	0.0	2.0
-11111.111	800.0	99.00498	100.0	1	0.0	0.0	0.014	1.0	97.51921	-10.644	1	2.0	1.0	12.0	0.0	2.0
-11111.111	800.0	99.00498	100.0	1	0.0	0.0	0.011	1.0	96.71617	-10.71	1	2.0	1.0	12.0	0.0	2.0
-11111.111	800.0	99.00498	100.0	1	0.0	0.0	0.009	1.0	96.141136	-10.71	1	2.0	1.0	12.0	0.0	2.0
-11111.111	800.0	99.00498	100.0	1	0.0	0.0	0.006	1.0	96.717865	-10.739	1	2.0	1.0	12.0	0.0	2.0
-11111.111	800.0	99.00498	100.0	1	0.0	0.0	0.004	1.0	96.717865	-10.792	1	2.0	1.0	12.0	0.0	2.0
-11111.111	800.0	99.00498	100.0	1	0.0	0.0	0.001	1.0	95.82138	-10.792	1	2.0	1.0	12.0	0.0	2.0
-11111.111	800.0	99.00498	100.0	1	0.0	0.0	0.0	1.0	96.27739	-10.837	1	2.0	1.0	12.0	0.0	2.0
-11111.111	800.0	99.00498	100.0	1	0.0	0.0	-0.002	1.0	96.0828	-10.858	1	2.0	1.0	12.0	0.0	2.0
-11111.111	800.0	99.00498	100.0	1	0.0	0.0	-0.004	1.0	96.472565	-10.858	1	2.0	1.0	12.0	0.0	2.0
-11111.111	800.0	99.00498	100.0	1	0.0	0.0	-0.006	1.0	96.472565	-10.894	1	2.0	1.0	12.0	0.0	2.0
-11111.111	800.0	99.00498	100.0	1	0.0	0.0	-0.008	1.0	96.40291	-10.894	1	2.0	1.0	12.0	0.0	2.0
-11111.111	800.0	99.00498	100.0	1	0.0	0.0	-0.011	1.0	95.17219	-10.911	1	2.0	1.0	13.0	0.0	2.0
-11111.111	800.0	99.00498	100.0	1	0.0	0.0	-0.013	1.0	95.17219	-10.941	1	2.0	1.0	13.0	0.0	2.0
-11111.111	800.0	99.00498	100.0	0	0.0	0.0	-0.015	1.0	95.495384	-10.941	1	2.0	2.0	14.0	0.0	2.0
0.0	800.0	99.00498	100.0	0	0.0	0.0	-0.017	1.0	96.511154	-10.953	1	2.0	2.0	0.0	0.0	2.0
0.0	800.0	99.00498	100.0	0	0.0	0.0	-0.019	1.0	96.511154	-10.965	1	2.0	2.0	0.0	0.0	2.0
0.0	800.0	99.00498	100.0	0	0.0	0.0	-0.021	1.0	97.40531	-10.965	1	2.0	2.0	0.0	0.0	2.0
0.0	800.0	99.00498	100.0	0	0.0	0.0	-0.023	1.0	97.40531	-10.2	1	2.0	2.0	0.0	0.0	2.0
0.0	800.0	99.00498	100.0	0	0.0	0.0	-0.025	1.0	97.74707	-10.2	1	2.0	2.0	0.0	0.0	2.0
0.0	800.0	99.00498	100.0	0	0.0	0.0	-0.027	1.0	97.97963	-8.809	1	2.0	2.0	0.0	0.0	2.0
0.0	800.0	99.00498	100.0	0	0.0	0.0	-0.028	1.0	97.97963	-8.186	1	2.0	2.0	0.0	0.0	2.0
0.0	800.0	99.00498	100.0	0	0.0	0.0	-0.03	1.0	98.5744	-8.186	1	2.0	2.0	0.0	0.0	2.0
0.0	800.0	99.00498	100.0	0	0.0	0.0	-0.031	1.0	99.2476	-7.069	1	2.0	2.0	0.0	0.0	2.0
0.0	800.0	99.00498	100.0	0	0.0	0.0	-0.032	1.0	99.2476	-6.569	1	2.0	2.0	0.0	0.0	2.0
0.0	800.0	99.00498	100.0	0	0.0	0.0	-0.033	1.0	99.342926	-6.569	1	2.0	2.0	0.0	0.0	2.0
0.0	800.0	99.00498	100.0	0	0.0	0.0	-0.034	1.0	99.342926	-5.673	1	2.0	2.0	0.0	0.0	2.0
0.0	800.0	99.00498	100.0	0	0.0	0.0	-0.035	1.0	99.06824	-5.673	1	2.0	2.0	0.0	0.0	2.0
0.0	800.0	99.00498	100.0	0	0.0	0.0	-0.035	1.0	98.31564	-4.899	1	2.0	2.0	0.0	0.0	2.0
0.0	800.0	99.00498	100.0	0	0.0	0.0	-0.036	1.0	98.31564	-4.553	1	2.0	2.0	0.0	0.0	2.0
0.0	800.0	99.00498	100.0	0	0.0	0.0	-0.036	1.0	98.45325	-4.553	1	2.0	2.0	0.0	0.0	2.0
0.0	800.0	99.00498	100.0	0	0.0	0.0	-0.036	1.0	98.747925	-3.931	1	2.0	2.0	0.0	0.0	2.0
0.0	800.0	99.00498	100.0	0	0.0	0.0	-0.035	1.0	98.747925	-3.653	1	2.0	2.0	0.0	0.0	2.0
0.0	800.0	99.00498	100.0	0	0.0	0.0	-0.035	1.0	98.03939	-3.653	1	2.0	2.0	1.0	0.0	2.0
0.0	800.0	99.00498	100.0	0	0.0	0.0	-0.035	1.0	98.03939	-3.155	1	2.0	2.0	1.0	0.0	2.0
0.0	800.0	99.00498	100.0	0	0.0	0.0	-0.034	1.0	97.236595	-3.155	1	2.0	2.0	4.0	0.0	2.0
9736.042	700.995	99.00498	100.0	0	0.0	0.0	-0.034	1.0	97.24829	-2.932	1	2.0	2.0	4.0	0.0	2.0
9736.042	700.995	99.00498	100.0	0	0.0	0.0	-0.033	1.0	97.24829	-2.932	1	2.0	2.0	4.0	0.0	2.0
9736.042	700.995	99.00498	100.0	0	0.0	0.0	-0.032	1.0	96.675896	-2.532	1	2.0	2.0	4.0	0.0	2.0
9736.042	700.995	99.00498	100.0	0	0.0	0.0	-0.031	1.0	96.07134	-2.352	1	2.0	2.0	4.0	0.0	2.0
9736.042	700.995	99.00498	100.0	0	0.0	0.0	-0.029	1.0	95.590004	-0.701	1	2.0	2.0	4.0	0.0	2.0
9736.042	700.995	99.00498	100.0	0	0.0	0.0	-0.028	1.0	96.25844	-0.701	1	2.0	2.0	4.0	0.0	2.0
9736.042	700.995	99.00498	100.0	0	0.0	0.0	-0.026	1.0	96.25844	0.035	1	2.0	2.0	4.0	0.0	2.0
9736.042	700.995	99.00498	100.0	0	0.0	0.0	-0.024	1.0	95.63047	0.035	1	2.0	2.0	4.0	0.0	2.0
9736.042	700.995	99.00498	100.0	0	0.0	0.0	-0.022	1.0	96.0137	1.361	1	2.0	2.0	4.0	0.0	2.0
9736.042	700.995	99.00498	100.0	0	0.0	0.0	-0.02	1.0	96.0137	1.954	1	2.0	2.0	4.0	0.0	2.0
9736.042	700.995	99.00498	100.0	0	0.0	0.0	-0.018	1.0	95.34597	1.954	1	2.0	2.0	4.0	0.0	2.0
9736.042	700.995	99.00498	100.0	0	0.0	0.0	-0.015	1.0	95.830345	3.017	1	2.0	2.0	4.0	0.0	2.0
9736.042	700.995	99.00498	100.0	0	0.0	0.0	-0.013	1.0	95.830345	3.017	1	2.0	2.0	4.0	0.0	2.0
9736.042	700.995	99.00498	100.0	0	0.0	0.0	-0.011	1.0	95.6167	3.493	1	2.0	2.0	4.0	0.0	2.0
9736.042	700.995	99.00498	100.0	0	0.0	0.0	-0.008	1.0	95.6167	4.345	1	2.0	2.0	4.0	0.0	2.0
9736.042	700.995	99.00498	100.0	0	0.0	0.0	-0.005	1.0	96.98698	4.345	1	2.0	2.0	5.0	0.0	2.0
9736.042	700.995	99.00498	100.0	0	0.0	0.0	-0.003	1.0	96.2497	4.727	1	2.0	2.0	5.0	0.0	2.0
9736.042	700.995	99.00498	100.0	0	0.0	0.0	0.0	1.0	96.2497	5.412	1	2.0	2.0	5.0	0.0	2.0
9736.042	700.995	99.00498	100.0	0	0.0	0.0	0.002	1.0	96.14678	5.412	1	2.0	2.0	5.0	0.0	2.0
9736.042	700.995	99.00498	100.0	0	0.0	0.0	0.005	1.0	96.24187	6.004	1	2.0	2.0	5.0	0.0	2.0
9736.042	700.995	99.00498	100.0	0	0.0	0.0	0.008	1.0	96.24187	6.269	1	2.0	2.0	5.0	0.0	2.0
9736.042	700.995	99.00498	100.0	0	0.0	0.0	0.011	1.0	96.1714	6.269	1	2.0	2.0	5.0	0.0	2.0
9736.042	700.995	99.00498	100.0	0	0.0	0.0	0.014	1.0	96.1714	6.744	1	2.0	2.0	5.0	0.0	2.0
9736.042	700.995	99.00498	100.0	0	0.0	0.0	0.017	1.0	97.23051	6.744	1	2.0	2.0	5.0	0.0	2.0
9736.042	700.995	99.00498	100.0	0	0.0	0.0	0.02	1.0	97.27882	6.955	1	2.0	2.0	5.0	0.0	2.0
9736.042	700.995	99.00498	100.0	0	0.0	0.0	0.023	1.0	97.30448	7.337	1	2.0	2.0	5.0	0.0	2.0
9736.042	700.995	99.00498	100.0	0	0.0	0.0	0.026	1.0	97.58712	7.337	1	2.0	2.0	5.0	0.0	2.0
9736.042	700.995	99.00498	100.0	0	0.0	0.0	0.029	1.0	98.08168	7.507	1	2.0	2.0	5.0	0.0	2.0
9736.042	700.995	99.00498	100.0	0	0.0	0.0	0.032	1.0	98.08168	7.814	1	2.0	2.0	5.0	0.0	2.0
9736.042	700.995	99.00498	100.0	1	0.0	0.0	0.035	1.0	98.21001	7.814	1	2.0	2.0	5.0	0.0	2.0
9736.042	700.995	99.00498	100.0	1	0.0	0.0	0.038	1.0	98.21001	8.077	1	2.0	2.0	5.0	0.0	2.0
9736.042	700.995	99.00498	100.0	1	0.0	0.0	0.041	1.0	97.241356	8.077	1	2.0	2.0	5.0	0.0	2.0
9736.042	700.995	99.00498	100.0	1	0.0	0.0	0.044	1.0	96.808365	8.195	1	2.0	2.0	5.0	0.0	2.0
9736.042	700.995	99.00498	100.0	1	0.0	0.0	0.047	1.0	96.808365	8.408	1	2.0	2.0	5.0	0.0	2.0
9736.042	700.995	99.00498	100.0	1	0.0	0.0	0.049	1.0	97.18523	8.408	1	2.0	2.0	5.0	0.0	2.0
9736.042	700.995	99.00498	100.0	1	0.0	0.0	0.052	1.0	96.354645	8.503	1	2.0	2.0	5.0	0.0	2.0
9736.042	700.995	99.00498	100.0	1	0.0	0.0	0.054	1.0	96.354645	8.503	1	2.0	2.0	5.0	0.0	2.0
9736.042	700.995	99.00498	100.0	1	0.0	0.0	0.057	1.0	96.04133	8.672	1	2.0	2.0	5.0	0.0	2.0
9736.042	700.995	99.00498	100.0	1	0.0	0.0	0.059	1.0	96.04133	8.748	1	2.0	2.0	5.0	0.0	2.0
9736.042	700.995	99.00498	100.0	1	0.0	0.0	0.062	1.0	96.19946	8.748	1	2.0	2.0	5.0	0.0	2.0
9736.042	700.995	99.00498	100.0	1	0.0	0.0	0.064	1.0	96.24926	8.884	1	2.0	2.0	5.0	0.0	2.0
9736.042	700.995	99.00498	100.0	1	0.0	0.0	0.066	1.0	96.24926	8.945	1	2.0	2.0	5.0	0.0	2.0
9736.042	700.995	99.00498	100.0	1	0.0	0.0	0.068	1.0	95.722435	8.945	1	2.0	2.0	5.0	0.0	2.0
9736.042	700.995	99.00498	100.0	1	0.0	0.0	0.071	1.0	91.97591	9.056	1	2.0	2.0	5.0	0.0	2.0
9736.042	700.995	99.00498	100.0	1	0.0	0.0	0.073	1.0	91.97591	9.056	1	2.0	2.0	5.0	0.0	2.0
9736.042	700.995	99.00498	100.0	1	0.0	0.0	0.076	1.0	92.71535	9.104	1	2.0	2.0	5.0	0.0	2.0
9736.042	700.995	99.00498	100.0	1	0.0	0.0	0.078	1.0	92.71535	9.15	1	2.0	2.0	5.0	0.0	2.0
9736.042	700.995	99.00498	100.0	1	0.0	0.0	0.08	1.0	91.713936	9.15	1	2.0	2.0	5.0	0.0	2.0
9736.042	700.995	99.00498	100.0	1	0.0	0.0	0.082	1.0	91.08761	9.232	1	2.0	2.0	5.0	0.0	2.0
9736.042	700.995	99.00498	100.0	1	0.0	0.0	0.084	1.0	91.08761	9.268	1	2.0	2.0	5.0	0.0	2.0
9736.042	700.995	99.00498	100.0	1	0.0	0.0	0.087	1.0	93.48094	9.268	1	2.0	2.0	5.0	0.0	2.0
9736.042	700.995	99.00498	100.0	1	0.0	0.0	0.089	1.0	94.22073	9.302	1	2.0	2.0	5.0	0.0	2.0
9736.042	700.995	99.00498	100.0	1	0.0	0.0	0.091	1.0	92.32873	9.302	1	2.0	2.0	5.0	0.0	2.0
9736.042	700.995	99.00498	100.0	1	0.0	0.0	0.093	1.0	97.08953	9.363	1	2.0	2.0	5.0	0.0	2.0
9736.042	700.995	99.00498	100.0	1	0.0	0.0	0.096	1.0	97.08953	9.391	1	2.0	2.0	5.0	0.0	2.0
9736.042	700.995	99.00498	100.0	1	0.0	0.0	0.098	1.0	98.28394	9.391	1	2.0	2.0	5.0	0.0	2.0
9736.042	700.995	99.00498	100.0	1	0.0	0.0	0.1	1.0	98.26111	9.439	1	2.0	2.0	5.0	0.0	2.0
9736.042	700.995	99.00498	100.0	1	0.0	0.0	0.103	1.0	98.26111	9.481	1	2.0	2.0	5.0	0.0	2.0
9736.042	700.995	99.00498	100.0	1	0.0	0.0	0.105	1.0	98.26339	9.481	1	2.0	2.0	5.0	0.0	2.0
9736.042	700.995	99.00498	100.0	1	0.0	0.0	0.107	1.0	97.9459	9.517	1	2.0	2.0	5.0	0.0	2.0
9736.042	700.995	99.00498	100.0	1	0.0	0.0	0.11	1.0	97.9459	9.517	1	2.0	2.0	5.0	0.0	2.0
9736.042	700.995	99.00498	100.0	1	0.0	0.0	0.112	1.0	97.40997	9.535	1	2.0	2.0	5.0	0.0	2.0
9736.042	700.995	99.00498	100.0	1	0.0	0.0	0.115	1.0	98.2865	9.563	1	2.0	2.0	5.0	0.0	2.0
9736.042	700.995	99.00498	100.0	1	0.0	0.0	0.117	1.0	97.47327	9.563	1	2.0	2.0	5.0	0.0	2.0
9736.042	700.995	99.00498	100.0	1	0.0	0.0	0.12	1.0	97.694756	9.576	1	2.0	2.0	5.0	0.0	2.0
9736.042	700.995	99.00498	100.0	1	0.0	0.0	0.122	1.0	97.171394	9.601	1	2.0	2.0	5.0	0.0	2.0
9736.042	700.995	99.00498	100.0	1	0.0	0.0	0.125	1.0	96.37884	9.601	1	2.0	2.0	5.0	0.0	2.0
9736.042	700.995	99.00498	100.0	1	0.0	0.0	0.127	1.0	96.26899	9.611	1	2.0	2.0	5.0	0.0	2.0
9736.042	700.995	99.00498	100.0	1	0.0	0.0	0.129	1.0	96.26899	9.611	1	2.0	2.0	5.0	0.0	2.0
9736.042	700.995	99.00498	100.0	1	0.0	0.0	0.132	1.0	95.66659	9.63	1	2.0	2.0	5.0	0.0	2.0
9736.042	700.995	99.00498	100.0	1	0.0	0.0	0.134	1.0	95.66659	9.637	1	2.0	2.0	5.0	0.0	2.0
9736.042	700.995	99.00498	100.0	1	0.0	0.0	0.137	1.0	96.05383	9.637	1	2.0	2.0	5.0	0.0	2.0
9736.042	700.995	99.00498	100.0	1	0.0	0.0	0.139	1.0	95.0852	9.653	1	2.0	2.0	5.0	0.0	2.0
9736.042	700.995	99.00498	100.0	1	0.0	0.0	0.141	1.0	95.0852	9.66	1	2.0	2.0	5.0	0.0	2.0
9736.042	700.995	99.00498	100.0	1	0.0	0.0	0.144	1.0	95.57802	9.66	1	2.0	2.0	5.0	0.0	2.0
9736.042	700.995	99.00498	100.0	1	0.0	0.0	0.146	1.0	96.10794	9.672	1	2.0	2.0	5.0	0.0	2.0
9736.042	700.995	99.00498	100.0	1	0.0	0.0	0.149	1.0	96.10794	9.672	1	2.0	2.0	5.0	0.0	2.0
9736.042	700.995	99.00498	100.0	1	0.0	0.0	0.151	1.0	97.21038	9.677	1	2.0	2.0	5.0	0.0	2.0
9736.042	700.995	99.00498	100.0	1	0.0	0.0	0.153	1.0	97.21038	9.687	1	2.0	2.0	5.0	0.0	2.0
9736.042	700.995	99.00498	100.0	1	0.0	0.0	0.155	1.0	97.049095	9.687	1	2.0	2.0	6.0	0.0	2.0
9736.042	700.995	99.00498	100.0	0	0.0	0.0	0.158	1.0	98.16954	9.695	1	3.0	2.0	7.0	0.0	2.0
9736.042	700.995	99.00498	100.0	0	0.0	0.0	0.16	1.0	98.16954	9.7	1	3.0	2.0	7.0	0.0	2.0
0.0	700.995	99.00498	100.0	0	0.0	0.0	0.162	1.0	98.307945	9.7	1	3.0	2.0	0.0	0.0	2.0
0.0	700.995	99.00498	100.0	0	0.0	0.0	0.164	1.0	98.05738	9.702	1	3.0	2.0	0.0	0.0	2.0
0.0	700.995	99.00498	100.0	0	0.0	0.0	0.166	1.0	99.09279	9.702	1	3.0	2.0	0.0	0.0	2.0
0.0	700.995	99.00498	100.0	0	0.0	0.0	0.168	1.0	98.26647	9.019	1	3.0	2.0	0.0	0.0	2.0
0.0	700.995	99.00498	100.0	0	0.0	0.0	0.17	1.0	98.039604	7.79	1	3.0	2.0	0.0	0.0	2.0
0.0	700.995	99.00498	100.0	0	0.0	0.0	0.172	1.0	98.9009	7.79	1	3.0	2.0	0.0	0.0	2.0
0.0	700.995	99.00498	100.0	0	0.0	0.0	0.173	1.0	98.86537	7.239	1	3.0	2.0	0.0	0.0	2.0
0.0	700.995	99.00498	100.0	0	0.0	0.0	0.175	1.0	98.86537	6.252	1	3.0	2.0	0.0	0.0	2.0
0.0	700.995	99.00498	100.0	0	0.0	0.0	0.176	1.0	98.42439	6.252	1	3.0	2.0	0.0	0.0	2.0
0.0	700.995	99.00498	100.0	0	0.0	0.0	0.178	1.0	98.42439	5.398	1	3.0	2.0	0.0	0.0	2.0
0.0	700.995	99.00498	100.0	0	0.0	0.0	0.179	1.0	98.02445	5.398	1	3.0	2.0	0.0	0.0	2.0
0.0	700.995	99.00498	100.0	0	0.0	0.0	0.18	1.0	98.1596	5.016	1	3.0	2.0	0.0	0.0	2.0
0.0	700.995	99.00498	100.0	0	0.0	0.0	0.181	1.0	98.1596	4.332	1	3.0	2.0	0.0	0.0	2.0
0.0	700.995	99.00498	100.0	0	0.0	0.0	0.183	1.0	98.6152	4.332	1	3.0	2.0	0.0	0.0	2.0
0.0	700.995	99.00498	100.0	0	0.0	0.0	0.184	1.0	98.72991	4.026	1	3.0	2.0	0.0	0.0	2.0
0.0	700.995	99.00498	100.0	0	0.0	0.0	0.185	1.0	98.72991	3.476	1	3.0	2.0	0.0	0.0	2.0
0.0	700.995	99.00498	100.0	0	0.0	0.0	0.186	1.0	97.96687	3.476	1	3.0	2.0	0.0	0.0	2.0
0.0	700.995	99.00498	100.0	0	0.0	0.0	0.186	1.0	97.96687	3.23	1	3.0	2.0	0.0	0.0	2.0
0.0	700.995	99.00498	100.0	0	0.0	0.0	0.187	1.0	98.669334	3.23	1	3.0	2.0	0.0	0.0	2.0
0.0	700.995	99.00498	100.0	0	0.0	0.0	0.187	1.0	98.3072	2.789	1	3.0	2.0	0.0	0.0	2.0
0.0	700.995	99.00498	100.0	0	0.0	0.0	0.187	1.0	98.3072	2.409	1	3.0	2.0	0.0	0.0	2.0
0.0	700.995	99.00498	100.0	0	0.0	0.0	0.187	1.0	98.62116	2.409	1	3.0	2.0	0.0	0.0	2.0
0.0	700.995	99.00498	100.0	0	0.0	0.0	0.187	1.0	99.22785	2.238	1	3.0	2.0	0.0	0.0	2.0
0.0	700.995	99.00498	100.0	0	0.0	0.0	0.187	1.0	99.22785	1.934	1	3.0	2.0	0.0	0.0	2.0
0.0	700.995	99.00498	100.0	0	0.0	0.0	0.187	1.0	97.571754	1.934	1	3.0	2.0	0.0	0.0	2.0
0.0	700.995	99.00498	100.0	0	0.0	0.0	0.186	1.0	97.571754	1.796	1	3.0	2.0	0.0	0.0	2.0
0.0	700.995	99.00498	100.0	0	0.0	0.0	0.186	1.0	97.22722	1.796	1	3.0	2.0	8.0	0.0	2.0
0.0	700.995	99.00498	100.0	0	0.0	0.0	0.185	0.0	97.29499	1.551	1	3.0	2.0	0.0	0.0	2.0
0.0	700.995	99.00498	100.0	0	0.0	0.0	0.184	0.0	97.29499	1.441	1	3.0	2.0	0.0	0.0	2.0
0.0	700.995	99.00498	100.0	0	0.0	0.0	0.183	0.0	97.579124	1.441	1	3.0	2.0	0.0	0.0	2.0
0.0	700.995	99.00498	100.0	0	0.0	0.0	0.181	0.0	97.67125	1.244	1	3.0	2.0	0.0	0.0	2.0
0.0	700.995	99.00498	100.0	0	0.0	0.0	0.18	0.0	97.67125	1.156	1	3.0	2.0	0.0	0.0	2.0
0.0	700.995	99.00498	100.0	0	0.0	0.0	0.178	0.0	97.53848	1.156	1	3.0	2.0	0.0	0.0	2.0
0.0	700.995	99.00498	100.0	0	0.0	0.0	0.177	0.0	97.53848	0.998	1	3.0	2.0	0.0	0.0	2.0
0.0	700.995	99.00498	100.0	0	0.0	0.0	0.175	0.0	97.836464	0.998	1	3.0	2.0	0.0	0.0	2.0
0.0	700.995	99.00498	100.0	0	0.0	0.0	0.173	0.0	97.871735	0.928	1	3.0	2.0	0.0	0.0	2.0
0.0	700.995	99.00498	100.0	0	0.0	0.0	0.171	0.0	97.871735	0.801	1	3.0	2.0	0.0	0.0	2.0
0.0	700.995	99.00498	100.0	0	0.0	0.0	0.169	0.0	97.51021	0.801	1	3.0	2.0	0.0	0.0	2.0
0.0	700.995	99.00498	100.0	0	0.0	0.0	0.166	0.0	98.557396	0.691	1	3.0	2.0	0.0	0.0	2.0
0.0	700.995	99.00498	100.0	0	0.0	0.0	0.164	0.0	98.557396	0.642	1	3.0	2.0	0.0	0.0	2.0
0.0	700.995	99.00498	100.0	0	0.0	0.0	0.162	0.0	99.80981	0.642	1	3.0	2.0	0.0	0.0	2.0
0.0	700.995	99.00498	100.0	0	0.0	0.0	0.16	0.0	99.80981	0.555	1	3.0	2.0	0.0	0.0	2.0
0.0	700.995	99.00498	100.0	0	0.0	0.0	0.157	0.0	97.78864	0.555	1	3.0	2.0	0.0	0.0	2.0
0.0	700.995	99.00498	100.0	0	0.0	0.0	0.155	0.0	98.95213	0.479	1	3.0	2.0	0.0	0.0	2.0
0.0	700.995	99.00498	100.0	0	0.0	0.0	0.152	0.0	98.95213	0.445	1	3.0	2.0	0.0	0.0	2.0
0.0	700.995	99.00498	100.0	0	0.0	0.0	0.15	0.0	98.72097	0.445	1	3.0	2.0	0.0	0.0	2.0
0.0	700.995	99.00498	100.0	0	0.0	0.0	0.147	0.0	98.014824	0.384	1	3.0	2.0	0.0	0.0	2.0
0.0	700.995	99.00498	100.0	0	0.0	0.0	0.144	0.0	98.014824	0.357	1	3.0	2.0	0.0	0.0	2.0
0.0	700.995	99.00498	100.0	0	0.0	0.0	0.142	0.0	98.05237	0.357	1	3.0	2.0	0.0	0.0	2.0
0.0	700.995	99.00498	100.0	0	0.0	0.0	0.139	0.0	98.05237	0.308	1	3.0	2.0	0.0	0.0	2.0
0.0	700.995	99.00498	100.0	0	0.0	0.0	0.136	0.0	98.37336	0.308	1	3.0	2.0	0.0	0.0	2.0
0.0	700.995	99.00498	100.0	0	0.0	0.0	0.134	0.0	98.22156	0.286	1	3.0	2.0	0.0	0.0	2.0
0.0	700.995	99.00498	100.0	0	0.0	0.0	0.131	0.0	98.22156	0.247	1	3.0	2.0	0.0	0.0	2.0
0.0	700.995	99.00498	100.0	0	0.0	0.0	0.128	0.0	98.65722	0.247	1	3.0	2.0	0.0	0.0	2.0
0.0	700.995	99.00498	100.0	0	0.0	0.0	0.126	0.0	98.871284	0.213	1	3.0	2.0	0.0	0.0	2.0
0.0	700.995	99.00498	100.0	0	0.0	0.0	0.123	0.0	98.871284	0.213	1	3.0	2.0	0.0	0.0	2.0
0.0	700.995	99.00498	100.0	0	0.0	0.0	0.12	0.0	98.99872	0.198	1	3.0	2.0	0.0	0.0	2.0
0.0	700.995	99.00498	100.0	0	0.0	0.0	0.118	0.0	98.99872	0.171	1	3.0	2.0	0.0	0.0	2.0
0.0	700.995	99.00498	100.0	0	0.0	0.0	0.115	0.0	97.401085	0.171	1	3.0	2.0	0.0	0.0	2.0
0.0	700.995	99.00498	100.0	0	0.0	0.0	0.113	0.0	97.7243	0.158	1	3.0	2.0	0.0	0.0	2.0
0.0	700.995	99.00498	100.0	0	0.0	0.0	0.11	0.0	97.7243	0.138	1	3.0	2.0	0.0	0.0	2.0
0.0	700.995	99.00498	100.0	0	0.0	0.0	0.108	0.0	98.29303	0.138	1	3.0	2.0	0.0	0.0	2.0
0.0	700.995	99.00498	100.0	0	0.0	0.0	0.105	0.0	98.40602	0.127	1	3.0	2.0	0.0	0.0	2.0
0.0	700.995	99.00498	100.0	0	0.0	0.0	0.103	0.0	98.29184	0.127	1	3.0	2.0	0.0	0.0	2.0
0.0	700.995	99.00498	100.0	0	0.0	0.0	0.1	0.0	98.707375	0.109	1	3.0	2.0	0.0	0.0	2.0
0.0	700.995	99.00498	100.0	0	0.0	0.0	0.098	0.0	98.707375	0.094	1	3.0	2.0	0.0	0.0	2.0
0.0	700.995	99.00498	100.0	0	0.0	0.0	0.095	0.0	97.206635	0.094	1	3.0	2.0	0.0	0.0	2.0
0.0	700.995	99.00498	100.0	0	0.0	0.0	0.093	0.0	97.46865	0.087	1	3.0	2.0	0.0	0.0	2.0
0.0	700.995	99.00498	100.0	0	0.0	0.0	0.091	0.0	97.46865	0.081	1	3.0	2.0	0.0	0.0	2.0
0.0	700.995	99.00498	100.0	0	0.0	0.0	0.088	0.0	97.97978	0.081	1	3.0	2.0	0.0	0.0	2.0
0.0	700.995	99.00498	100.0	0	0.0	0.0	0.086	0.0	98.15828	0.07	1	3.0	2.0	0.0	0.0	2.0
0.0	700.995	99.00498	100.0	0	0.0	0.0	0.084	0.0	98.15828	0.07	1	3.0	2.0	0.0	0.0	2.0
0.0	700.995	99.00498	100.0	0	0.0	0.0	0.081	0.0	97.584404	0.065	1	3.0	2.0	0.0	0.0	2.0
0.0	700.995	99.00498	100.0	0	0.0	0.0	0.079	0.0	97.584404	0.056	1	3.0	2.0	0.0	0.0	2.0
0.0	700.995	99.00498	100.0	0	0.0	0.0	0.077	0.0	97.12756	0.056	1	3.0	2.0	0.0	0.0	2.0
0.0	700.995	99.00498	100.0	0	0.0	0.0	0.074	0.0	96.42214	0.052	1	3.0	2.0	0.0	0.0	2.0
0.0	700.995	99.00498	100.0	0	0.0	0.0	0.072	0.0	96.42214	0.044	1	3.0	2.0	0.0	0.0	2.0
0.0	700.995	99.00498	100.0	0	0.0	0.0	0.069	0.0	97.379295	0.044	1	3.0	2.0	0.0	0.0	2.0
0.0	700.995	99.00498	100.0	0	0.0	0.0	0.067	0.0	97.636635	0.041	1	3.0	2.0	0.0	0.0	2.0
0.0	700.995	99.00498	100.0	0	0.0	0.0	0.065	0.0	97.636635	0.041	1	3.0	2.0	0.0	0.0	2.0
0.0	700.995	99.00498	100.0	0	0.0	0.0	0.062	0.0	98.73236	0.035	1	3.0	2.0	0.0	0.0	2.0
0.0	700.995	99.00498	100.0	0	0.0	0.0	0.06	0.0	98.73236	0.03	1	3.0	2.0	0.0	0.0	2.0
0.0	700.995	99.00498	100.0	0	0.0	0.0	0.058	0.0	98.768196	0.03	1	3.0	2.0	0.0	0.0	2.0
0.0	700.995	99.00498	100.0	0	0.0	0.0	0.055	0.0	98.26772	0.026	1	3.0	2.0	0.0	0.0	2.0
0.0	700.995	99.00498	100.0	0	0.0	0.0	0.053	0.0	98.26772	0.024	1	3.0	2.0	0.0	0.0	2.0
0.0	700.995	99.00498	100.0	0	0.0	0.0	0.05	0.0	98.4105	0.024	1	3.0	2.0	0.0	0.0	2.0
0.0	700.995	99.00498	100.0	0	0.0	0.0	0.048	0.0	98.458206	0.021	1	3.0	2.0	0.0	0.0	2.0
0.0	700.995	99.00498	100.0	0	0.0	0.0	0.045	0.0	98.458206	0.019	1	3.0	2.0	0.0	0.0	2.0
0.0	700.995	99.00498	100.0	0	0.0	0.0	0.043	0.0	97.87797	0.019	1	3.0	2.0	0.0	0.0	2.0
0.0	700.995	99.00498	100.0	0	0.0	0.0	0.04	0.0	97.87797	0.016	1	3.0	2.0	0.0	0.0	2.0
0.0	700.995	99.00498	100.0	0	0.0	0.0	0.038	0.0	97.23006	0.016	1	3.0	2.0	0.0	0.0	2.0
0.0	700.995	99.00498	100.0	0	0.0	0.0	0.035	0.0	96.37506	0.015	1	3.0	2.0	0.0	0.0	2.0
0.0	700.995	99.00498	100.0	0	0.0	0.0	0.033	0.0	96.37506	0.013	1	3.0	2.0	0.0	0.0	2.0
0.0	700.995	99.00498	100.0	0	0.0	0.0	0.03	0.0	97.12379	0.013	1	3.0	2.0	0.0	0.0	2.0
0.0	700.995	99.00498	100.0	0	0.0	0.0	0.028	0.0	97.4928	0.012	1	3.0	2.0	0.0	0.0	2.0
0.0	700.995	99.00498	100.0	0	0.0	0.0	0.025	0.0	97.4928	0.012	1	3.0	2.0	0.0	0.0	2.0
0.0	700.995	99.00498	100.0	0	0.0	0.0	0.023	0.0	97.33284	0.01	1	3.0	2.0	0.0	0.0	2.0
0.0	700.995	99.00498	100.0	0	0.0	0.0	0.02	0.0	97.33284	0.008	1	3.0	2.0	0.0	0.0	2.0
0.0	700.995	99.00498	100.0	0	0.0	0.0	0.018	0.0	96.776924	0.008	1	3.0	2.0	0.0	0.0	2.0
0.0	700.995	99.00498	100.0	0	0.0	0.0	0.016	0.0	97.68256	0.008	1	3.0	2.0	0.0	0.0	2.0
0.0	700.995	99.00498	100.0	0	0.0	0.0	0.013	0.0	97.68256	0.006	1	3.0	2.0	0.0	0.0	2.0
0.0	700.995	99.00498	100.0	0	0.0	0.0	0.011	0.0	97.17297	0.006	1	3.0	2.0	0.0	0.0	2.0
0.0	700.995	99.00498	100.0	0	0.0	0.0	0.009	0.0	97.07001	0.006	1	3.0	2.0	0.0	0.0	2.0
0.0	700.995	99.00498	100.0	0	0.0	0.0	0.006	0.0	97.07001	0.006	1	3.0	2.0	0.0	0.0	2.0
0.0	700.995	99.00498	100.0	0	0.0	0.0	0.004	0.0	97.5113	0.005	1	3.0	2.0	0.0	0.0	2.0
0.0	700.995	99.00498	100.0	0	0.0	0.0	0.002	0.0	97.5113	0.004	1	3.0	2.0	0.0	0.0	2.0
0.0	700.995	99.00498	100.0	0	0.0	0.0	0.0	0.0	97.676445	0.004	1	3.0	2.0	0.0	0.0	2.0
0.0	700.995	99.00498	100.0	0	0.0	0.0	-0.001	0.0	97.65415	0.004	1	3.0	2.0	0.0	0.0	2.0
0.0	700.995	99.00498	100.0	0	0.0	0.0	-0.003	0.0	97.65415	0.003	1	3.0	2.0	0.0	0.0	2.0
0.0	700.995	99.00498	100.0	0	0.0	0.0	-0.005	0.0	97.370544	0.003	1	3.0	2.0	0.0	0.0	2.0
0.0	700.995	99.00498	100.0	0	0.0	0.0	-0.007	0.0	96.46132	0.003	1	3.0	2.0	0.0	0.0	2.0
0.0	700.995	99.00498	100.0	0	0.0	0.0	-0.009	0.0	96.46132	0.003	1	3.0	2.0	0.0	0.0	2.0
0.0	700.995	99.00498	100.0	0	0.0	0.0	-0.011	0.0	99.1953	0.002	1	3.0	2.0	0.0	0.0	2.0
0.0	700.995	99.00498	100.0	0	0.0	0.0	-0.012	0.0	99.1953	0.002	1	3.0	2.0	0.0	0.0	2.0
0.0	700.995	99.00498	100.0	0	0.0	0.0	-0.014	0.0	99.2235	0.002	1	3.0	2.0	0.0	0.0	2.0
0.0	700.995	99.00498	100.0	0	0.0	0.0	-0.016	0.0	99.02634	0.001	1	3.0	2.0	0.0	0.0	2.0
0.0	700.995	99.00498	100.0	0	0.0	0.0	-0.018	0.0	99.02634	0.001	1	3.0	2.0	0.0	0.0	2.0
0.0	700.995	99.00498	100.0	0	0.0	0.0	-0.019	0.0	98.93718	0.001	1	3.0	2.0	0.0	0.0	2.0
0.0	700.995	99.00498	100.0	0	0.0	0.0	-0.021	0.0	99.05912	0.001	1	3.0	2.0	0.0	0.0	2.0
0.0	700.995	99.00498	100.0	0	0.0	0.0	-0.023	0.0	99.05912	0.001	1	3.0	2.0	0.0	0.0	2.0
0.0	700.995	99.00498	100.0	0	0.0	0.0	-0.024	0.0	98.71712	0.001	1	3.0	2.0	0.0	0.0	2.0
0.0	700.995	99.00498	100.0	0	0.0	0.0	-0.025	0.0	98.71712	0.0	1	3.0	2.0	0.0	0.0	2.0
0.0	700.995	99.00498	100.0	0	0.0	0.0	-0.026	0.0	98.499886	0.0	1	3.0	2.0	0.0	0.0	2.0
0.0	700.995	99.00498	100.0	0	0.0	0.0	-0.028	0.0	97.61821	0.0	1	3.0	2.0	0.0	0.0	2.0
0.0	700.995	99.00498	100.0	0	0.0	0.0	-0.029	0.0	97.61821	0.0	1	3.0	2.0	0.0	0.0	2.0
0.0	700.995	99.00498	100.0	0	0.0	0.0	-0.029	0.0	94.23127	0.0	1	3.0	2.0	0.0	0.0	2.0
0.0	700.995	99.00498	100.0	0	0.0	0.0	-0.03	0.0	94.23127	0.0	1	3.0	2.0	0.0	0.0	2.0
0.0	700.995	99.00498	100.0	0	0.0	0.0	-0.03	0.0	95.97593	0.0	1	3.0	2.0	0.0	0.0	2.0
0.0	700.995	99.00498	100.0	0	0.0	0.0	-0.031	0.0	96.01665	0.0	1	3.0	2.0	0.0	0.0	2.0
0.0	700.995	99.00498	100.0	0	0.0	0.0	-0.031	0.0	96.01665	0.0	1	3.0	2.0	0.0	0.0	2.0
0.0	700.995	99.00498	100.0	0	0.0	0.0	-0.031	0.0	96.87343	0.0	1	3.0	2.0	0.0	0.0	2.0
0.0	700.995	99.00498	100.0	0	0.0	0.0	-0.03	0.0	97.030075	0.0	1	3.0	2.0	1.0	0.0	2.0
0.0	700.995	99.00498	100.0	0	0.0	0.0	-0.03	0.0	97.030075	0.0	1	3.0	2.0	1.0	0.0	2.0
0.0	700.995	99.00498	100.0	0	0.0	0.0	-0.03	0.0	97.7608	0.0	1	3.0	2.0	4.0	0.0	2.0
0.0	700.995	99.00498	100.0	0	0.0	0.0	-0.029	0.0	97.7608	0.0	1	3.0	2.0	4.0	0.0	2.0
8360.973	601.99	99.00498	100.0	0	0.0	0.0	-0.028	0.0	97.76169	0.0	1	3.0	2.0	4.0	0.0	2.0
8360.973	601.99	99.00498	100.0	0	0.0	0.0	-0.027	0.0	97.61303	0.0	1	3.0	2.0	4.0	0.0	2.0
8360.973	601.99	99.00498	100.0	0	0.0	0.0	-0.026	0.0	97.61303	0.0	1	3.0	2.0	4.0	0.0	2.0
8360.973	601.99	99.00498	100.0	0	0.0	0.0	-0.025	0.0	97.41885	0.0	1	3.0	2.0	4.0	0.0	2.0
8360.973	601.99	99.00498	100.0	0	0.0	0.0	-0.023	0.0	97.51813	1.141	1	3.0	2.0	4.0	0.0	2.0
8360.973	601.99	99.00498	100.0	0	0.0	0.0	-0.021	0.0	97.51813	1.652	1	3.0	2.0	4.0	0.0	2.0
8360.973	601.99	99.00498	100.0	0	0.0	0.0	-0.02	0.0	98.58955	1.652	1	3.0	2.0	4.0	0.0	2.0
8360.973	601.99	99.00498	100.0	0	0.0	0.0	-0.018	0.0	98.58955	2.568	1	3.0	2.0	4.0	0.0	2.0
8360.973	601.99	99.00498	100.0	0	0.0	0.0	-0.016	0.0	98.71583	2.568	1	3.0	2.0	4.0	0.0	2.0
8360.973	601.99	99.00498	100.0	0	0.0	0.0	-0.014	0.0	97.74101	2.98	1	3.0	2.0	4.0	0.0	2.0
8360.973	601.99	99.00498	100.0	0	0.0	0.0	-0.011	0.0	97.74101	3.714	1	3.0	2.0	4.0	0.0	2.0
8360.973	601.99	99.00498	100.0	0	0.0	0.0	-0.009	0.0	98.8072	3.714	1	3.0	2.0	4.0	0.0	2.0
8360.973	601.99	99.00498	100.0	0	0.0	0.0	-0.007	0.0	98.50176	4.044	1	3.0	2.0	5.0	0.0	2.0
8360.973	601.99	99.00498	100.0	0	0.0	0.0	-0.005	0.0	98.50176	4.634	1	3.0	2.0	5.0	0.0	2.0
8360.973	601.99	99.00498	100.0	0	0.0	0.0	-0.002	0.0	98.84112	4.634	1	3.0	2.0	5.0	0.0	2.0
8360.973	601.99	99.00498	100.0	0	0.0	0.0	0.0	0.0	98.84112	5.143	1	3.0	2.0	5.0	0.0	2.0
8360.973	601.99	99.00498	100.0	0	0.0	0.0	0.002	0.0	98.865715	5.143	1	3.0	2.0	5.0	0.0	2.0
8360.973	601.99	99.00498	100.0	0	0.0	0.0	0.004	0.0	97.84253	5.584	1	3.0	2.0	5.0	0.0	2.0
8360.973	601.99	99.00498	100.0	0	0.0	0.0	0.007	0.0	97.84253	5.781	1	3.0	2.0	5.0	0.0	2.0
8360.973	601.99	99.00498	100.0	0	0.0	0.0	0.009	0.0	97.969864	5.781	1	3.0	2.0	5.0	0.0	2.0
8360.973	601.99	99.00498	100.0	0	0.0	0.0	0.012	0.0	97.64103	6.135	1	3.0	2.0	5.0	0.0	2.0
8360.973	601.99	99.00498	100.0	0	0.0	0.0	0.014	0.0	97.64103	6.293	1	3.0	2.0	5.0	0.0	2.0
8360.973	601.99	99.00498	100.0	0	0.0	0.0	0.016	0.0	98.16142	6.293	1	3.0	2.0	5.0	0.0	2.0
8360.973	601.99	99.00498	100.0	0	0.0	0.0	0.019	0.0	98.16142	6.575	1	3.0	2.0	5.0	0.0	2.0
8360.973	601.99	99.00498	100.0	0	0.0	0.0	0.021	0.0	97.397736	6.575	1	3.0	2.0	5.0	0.0	2.0
8360.973	601.99	99.00498	100.0	0	0.0	0.0	0.024	0.0	97.76378	6.703	1	3.0	2.0	5.0	0.0	2.0
8360.973	601.99	99.00498	100.0	0	0.0	0.0	0.026	0.0	97.76378	6.93	1	3.0	2.0	5.0	0.0	2.0
8360.973	601.99	99.00498	100.0	0	0.0	0.0	0.029	0.0	97.38951	6.93	1	3.0	2.0	5.0	0.0	2.0
8360.973	601.99	99.00498	100.0	0	0.0	0.0	0.031	0.0	97.49562	7.032	1	3.0	2.0	5.0	0.0	2.0
8360.973	601.99	99.00498	100.0	0	0.0	0.0	0.033	0.0	97.49562	7.214	1	3.0	2.0	5.0	0.0	2.0
8360.973	601.99	99.00498	100.0	0	0.0	0.0	0.036	0.0	97.70448	7.214	1	3.0	2.0	5.0	0.0	2.0
8360.973	601.99	99.00498	100.0	0	0.0	0.0	0.038	0.0	97.70448	7.297	1	3.0	2.0	5.0	0.0	2.0
8360.973	601.99	99.00498	100.0	0	0.0	0.0	0.041	0.0	97.602715	7.297	1	3.0	2.0	5.0	0.0	2.0
8360.973	601.99	99.00498	100.0	0	0.0	0.0	0.043	0.0	97.29782	7.442	1	3.0	2.0	5.0	0.0	2.0
8360.973	601.99	99.00498	100.0	0	0.0	0.0	0.046	0.0	97.29782	7.569	1	3.0	2.0	5.0	0.0	2.0
8360.973	601.99	99.00498	100.0	0	0.0	0.0	0.048	0.0	97.26805	7.569	1	3.0	2.0	5.0	0.0	2.0
8360.973	601.99	99.00498	100.0	0	0.0	0.0	0.051	0.0	97.60012	7.626	1	3.0	2.0	5.0	0.0	2.0
8360.973	601.99	99.00498	100.0	0	0.0	0.0	0.053	0.0	97.60012	7.626	1	3.0	2.0	5.0	0.0	2.0
8360.973	601.99	99.00498	100.0	0	0.0	0.0	0.055	0.0	96.42799	7.679	1	3.0	2.0	5.0	0.0	2.0
8360.973	601.99	99.00498	100.0	0	0.0	0.0	0.058	0.0	96.42799	7.774	1	3.0	2.0	5.0	0.0	2.0
8360.973	601.99	99.00498	100.0	1	0.0	0.0	0.06	0.0	95.60333	7.774	1	3.0	2.0	5.0	0.0	2.0
8360.973	601.99	99.00498	100.0	1	0.0	0.0	0.062	0.0	95.96455	7.816	1	3.0	2.0	5.0	0.0	2.0
8360.973	601.99	99.00498	100.0	1	0.0	0.0	0.065	0.0	95.96455	7.892	1	3.0	2.0	5.0	0.0	2.0
8360.973	601.99	99.00498	100.0	1	0.0	0.0	0.067	0.0	95.24274	7.892	1	3.0	2.0	5.0	0.0	2.0
8360.973	601.99	99.00498	100.0	1	0.0	0.0	0.07	0.0	96.80184	7.926	1	3.0	2.0	5.0	0.0	2.0
8360.973	601.99	99.00498	100.0	1	0.0	0.0	0.072	0.0	96.80184	7.926	1	3.0	2.0	5.0	0.0	2.0
8360.973	601.99	99.00498	100.0	1	0.0	0.0	0.075	0.0	96.6301	7.986	1	3.0	2.0	5.0	0.0	2.0
8360.973	601.99	99.00498	100.0	1	0.0	0.0	0.077	0.0	97.56358	8.038	1	3.0	2.0	5.0	0.0	2.0
8360.973	601.99	99.00498	100.0	1	0.0	0.0	0.08	0.0	97.29615	8.038	1	3.0	2.0	5.0	0.0	2.0
8360.973	601.99	99.00498	100.0	1	0.0	0.0	0.082	0.0	97.66488	8.061	1	3.0	2.0	5.0	0.0	2.0
8360.973	601.99	99.00498	100.0	1	0.0	0.0	0.085	0.0	97.66488	8.105	1	3.0	2.0	5.0	0.0	2.0
8360.973	601.99	99.00498	100.0	1	0.0	0.0	0.087	0.0	98.20703	8.105	1	3.0	2.0	5.0	0.0	2.0
8360.973	601.99	99.00498	100.0	1	0.0	0.0	0.09	0.0	98.491875	8.122	1	3.0	2.0	5.0	0.0	2.0
8360.973	601.99	99.00498	100.0	1	0.0	0.0	0.092	0.0	98.491875	8.156	1	3.0	2.0	5.0	0.0	2.0
8360.973	601.99	99.00498	100.0	1	0.0	0.0	0.094	0.0	97.94238	8.156	1	3.0	2.0	5.0	0.0	2.0
8360.973	601.99	99.00498	100.0	1	0.0	0.0	0.097	0.0	97.94238	8.185	1	3.0	2.0	5.0	0.0	2.0
8360.973	601.99	99.00498	100.0	1	0.0	0.0	0.099	0.0	97.49959	8.185	1	3.0	2.0	5.0	0.0	2.0
8360.973	601.99	99.00498	100.0	1	0.0	0.0	0.101	0.0	97.33389	8.2	1	3.0	2.0	5.0	0.0	2.0
8360.973	601.99	99.00498	100.0	1	0.0	0.0	0.104	0.0	97.33389	8.223	1	3.0	2.0	5.0	0.0	2.0
8360.973	601.99	99.00498	100.0	1	0.0	0.0	0.106	0.0	97.42038	8.223	1	3.0	2.0	5.0	0.0	2.0
8360.973	601.99	99.00498	100.0	1	0.0	0.0	0.108	0.0	97.24547	8.233	1	3.0	2.0	5.0	0.0	2.0
8360.973	601.99	99.00498	100.0	1	0.0	0.0	0.111	0.0	96.804794	8.233	1	3.0	2.0	5.0	0.0	2.0
8360.973	601.99	99.00498	100.0	1	0.0	0.0	0.113	0.0	96.50976	8.252	1	3.0	2.0	5.0	0.0	2.0
8360.973	601.99	99.00498	100.0	1	0.0	0.0	0.115	0.0	96.50976	8.261	1	3.0	2.0	5.0	0.0	2.0
8360.973	601.99	99.00498	100.0	1	0.0	0.0	0.118	0.0	96.16387	8.261	1	3.0	2.0	5.0	0.0	2.0
8360.973	601.99	99.00498	100.0	1	0.0	0.0	0.12	0.0	95.68109	8.275	1	3.0	2.0	5.0	0.0	2.0
8360.973	601.99	99.00498	100.0	1	0.0	0.0	0.122	0.0	95.68109	8.282	1	3.0	2.0	5.0	0.0	2.0
8360.973	601.99	99.00498	100.0	1	0.0	0.0	0.125	0.0	96.441734	8.282	1	3.0	2.0	5.0	0.0	2.0
8360.973	601.99	99.00498	100.0	1	0.0	0.0	0.127	0.0	97.335526	8.294	1	3.0	2.0	5.0	0.0	2.0
8360.973	601.99	99.00498	100.0	1	0.0	0.0	0.129	0.0	97.335526	8.294	1	3.0	2.0	5.0	0.0	2.0
8360.973	601.99	99.00498	100.0	1	0.0	0.0	0.132	0.0	97.0508	8.299	1	3.0	2.0	5.0	0.0	2.0
8360.973	601.99	99.00498	100.0	1	0.0	0.0	0.134	0.0	94.861046	8.309	1	3.0	2.0	5.0	0.0	2.0
8360.973	601.99	99.00498	100.0	1	0.0	0.0	0.136	0.0	96.59924	8.309	1	3.0	2.0	5.0	0.0	2.0
8360.973	601.99	99.00498	100.0	1	0.0	0.0	0.139	0.0	97.69463	8.313	1	3.0	2.0	5.0	0.0	2.0
8360.973	601.99	99.00498	100.0	1	0.0	0.0	0.141	0.0	97.69463	8.322	1	3.0	2.0	5.0	0.0	2.0
8360.973	601.99	99.00498	100.0	1	0.0	0.0	0.143	0.0	97.78625	8.322	1	3.0	2.0	5.0	0.0	2.0
8360.973	601.99	99.00498	100.0	1	0.0	0.0	0.146	0.0	97.61778	8.328	1	3.0	2.0	5.0	0.0	2.0
8360.973	601.99	99.00498	100.0	1	0.0	0.0	0.148	0.0	97.61778	8.328	1	3.0	2.0	5.0	0.0	2.0
8360.973	601.99	99.00498	100.0	1	0.0	0.0	0.151	0.0	96.77796	8.332	1	3.0	2.0	5.0	0.0	2.0
8360.973	601.99	99.00498	100.0	1	0.0	0.0	0.153	0.0	96.77796	8.337	1	3.0	2.0	5.0	0.0	2.0
8360.973	601.99	99.00498	100.0	1	0.0	0.0	0.155	0.0	96.2776	8.337	1	3.0	2.0	6.0	0.0	2.0
0.0	601.99	99.00498	100.0	0	0.0	0.0	0.157	0.0	96.73213	8.339	1	4.0	2.0	0.0	0.0	2.0
0.0	601.99	99.00498	100.0	0	0.0	0.0	0.16	0.0	97.21439	8.341	1	4.0	2.0	0.0	0.0	2.0
0.0	601.99	99.00498	100.0	0	0.0	0.0	0.162	0.0	97.290985	8.341	1	4.0	2.0	0.0	0.0	2.0
0.0	601.99	99.00498	100.0	0	0.0	0.0	0.164	0.0	97.49368	8.345	1	4.0	2.0	0.0	0.0	2.0
0.0	601.99	99.00498	100.0	0	0.0	0.0	0.167	0.0	97.18627	8.345	1	4.0	2.0	0.0	0.0	2.0
0.0	601.99	99.00498	100.0	0	0.0	0.0	0.168	0.0	98.392586	7.206	1	4.0	2.0	0.0	0.0	2.0
0.0	601.99	99.00498	100.0	0	0.0	0.0	0.17	0.0	98.392586	6.697	1	4.0	2.0	0.0	0.0	2.0
0.0	601.99	99.00498	100.0	0	0.0	0.0	0.172	0.0	98.7061	6.697	1	4.0	2.0	0.0	0.0	2.0
0.0	601.99	99.00498	100.0	0	0.0	0.0	0.174	0.0	98.195496	5.784	1	4.0	2.0	0.0	0.0	2.0
0.0	601.99	99.00498	100.0	0	0.0	0.0	0.175	0.0	98.195496	4.995	1	4.0	2.0	0.0	0.0	2.0
0.0	601.99	99.00498	100.0	0	0.0	0.0	0.177	0.0	97.91415	4.995	1	4.0	2.0	0.0	0.0	2.0
0.0	601.99	99.00498	100.0	0	0.0	0.0	0.178	0.0	97.729614	4.641	1	4.0	2.0	0.0	0.0	2.0
0.0	601.99	99.00498	100.0	0	0.0	0.0	0.18	0.0	97.729614	4.008	1	4.0	2.0	0.0	0.0	2.0
0.0	601.99	99.00498	100.0	0	0.0	0.0	0.181	0.0	98.880585	4.008	1	4.0	2.0	0.0	0.0	2.0
0.0	601.99	99.00498	100.0	0	0.0	0.0	0.182	0.0	98.880585	3.724	1	4.0	2.0	0.0	0.0	2.0
0.0	601.99	99.00498	100.0	0	0.0	0.0	0.183	0.0	99.25745	3.724	1	4.0	2.0	0.0	0.0	2.0
0.0	601.99	99.00498	100.0	0	0.0	0.0	0.184	0.0	98.43891	3.217	1	4.0	2.0	0.0	0.0	2.0
0.0	601.99	99.00498	100.0	0	0.0	0.0	0.184	0.0	98.43891	2.777	1	4.0	2.0	0.0	0.0	2.0
0.0	601.99	99.00498	100.0	0	0.0	0.0	0.185	0.0	98.47129	2.777	1	4.0	2.0	0.0	0.0	2.0
0.0	601.99	99.00498	100.0	0	0.0	0.0	0.185	0.0	97.83874	2.581	1	4.0	2.0	0.0	0.0	2.0
0.0	601.99	99.00498	100.0	0	0.0	0.0	0.185	0.0	97.83874	2.581	1	4.0	2.0	0.0	0.0	2.0
0.0	601.99	99.00498	100.0	0	0.0	0.0	0.185	0.0	96.655304	2.229	1	4.0	2.0	0.0	0.0	2.0
0.0	601.99	99.00498	100.0	0	0.0	0.0	0.185	0.0	96.655304	2.072	1	4.0	2.0	0.0	0.0	2.0
0.0	601.99	99.00498	100.0	0	0.0	0.0	0.184	0.0	96.01802	2.072	1	4.0	2.0	0.0	0.0	2.0
0.0	601.99	99.00498	100.0	0	0.0	0.0	0.184	0.0	96.323204	1.788	1	4.0	2.0	8.0	0.0	2.0
0.0	601.99	99.00498	100.0	0	0.0	0.0	0.183	1.0	96.323204	1.662	1	4.0	2.0	9.0	0.0	2.0
0.0	601.99	99.00498	100.0	0	0.0	0.0	0.182	1.0	95.650345	1.662	1	4.0	2.0	11.0	0.0	2.0
-9722.223	700.0	99.00498	100.0	0	0.0	0.0	0.18	1.0	97.01985	1.435	1	4.0	2.0	11.0	0.0	2.0
-9722.223	700.0	99.00498	100.0	0	0.0	0.0	0.179	1.0	97.01985	1.435	1	4.0	2.0	11.0	0.0	2.0
-9722.223	700.0	99.00498	100.0	0	0.0	0.0	0.177	1.0	96.97542	1.333	1	4.0	2.0	11.0	0.0	2.0
-9722.223	700.0	99.00498	100.0	0	0.0	0.0	0.175	1.0	96.97542	0.463	1	4.0	2.0	11.0	0.0	2.0
-9722.223	700.0	99.00498	100.0	0	0.0	0.0	0.173	1.0	96.77677	0.463	1	4.0	2.0	11.0	0.0	2.0
-9722.223	700.0	99.00498	100.0	0	0.0	0.0	0.171	1.0	97.384155	-0.255	1	4.0	2.0	11.0	0.0	2.0
-9722.223	700.0	99.00498	100.0	0	0.0	0.0	0.169	1.0	97.384155	-1.548	1	4.0	2.0	11.0	0.0	2.0
-9722.223	700.0	99.00498	100.0	0	0.0	0.0	0.166	1.0	97.637924	-1.548	1	4.0	2.0	11.0	0.0	2.0
-9722.223	700.0	99.00498	100.0	0	0.0	0.0	0.164	1.0	97.214836	-2.127	1	4.0	2.0	11.0	0.0	2.0
-9722.223	700.0	99.00498	100.0	0	0.0	0.0	0.161	1.0	97.214836	-2.127	1	4.0	2.0	11.0	0.0	2.0
-9722.223	700.0	99.00498	100.0	0	0.0	0.0	0.158	1.0	97.53112	-3.165	1	4.0	2.0	11.0	0.0	2.0
-9722.223	700.0	99.00498	100.0	0	0.0	0.0	0.155	1.0	97.53112	-3.629	1	4.0	2.0	11.0	0.0	2.0
-9722.223	700.0	99.00498	100.0	0	0.0	0.0	0.152	1.0	97.471466	-3.629	1	4.0	2.0	12.0	0.0	2.0
-9722.223	700.0	99.00498	100.0	0	0.0	0.0	0.148	1.0	96.30504	-4.462	1	4.0	2.0	12.0	0.0	2.0
-9722.223	700.0	99.00498	100.0	0	0.0	0.0	0.145	1.0	96.30504	-5.181	1	4.0	2.0	12.0	0.0	2.0
-9722.223	700.0	99.00498	100.0	0	0.0	0.0	0.141	1.0	96.66165	-5.181	1	4.0	2.0	12.0	0.0	2.0
-9722.223	700.0	99.00498	100.0	0	0.0	0.0	0.137	1.0	96.66165	-5.503	1	4.0	2.0	12.0	0.0	2.0
-9722.223	700.0	99.00498	100.0	0	0.0	0.0	0.134	1.0	99.27406	-5.503	1	4.0	2.0	12.0	0.0	2.0
-9722.223	700.0	99.00498	100.0	0	0.0	0.0	0.13	1.0	99.38739	-6.08	1	4.0	2.0	12.0	0.0	2.0
-9722.223	700.0	99.00498	100.0	0	0.0	0.0	0.126	1.0	99.38739	-6.338	1	4.0	2.0	12.0	0.0	2.0
-9722.223	700.0	99.00498	100.0	1	0.0	0.0	0.122	1.0	100.201004	-6.338	1	4.0	2.0	12.0	0.0	2.0
-9722.223	700.0	99.00498	100.0	1	0.0	0.0	0.118	1.0	100.234955	-6.803	1	4.0	2.0	12.0	0.0	2.0
-9722.223	700.0	99.00498	100.0	1	0.0	0.0	0.114	1.0	100.234955	-7.202	1	4.0	2.0	12.0	0.0	2.0
-9722.223	700.0	99.00498	100.0	1	0.0	0.0	0.11	1.0	99.72208	-7.202	1	4.0	2.0	12.0	0.0	2.0
-9722.223	700.0	99.00498	100.0	1	0.0	0.0	0.106	1.0	99.72208	-7.381	1	4.0	2.0	12.0	0.0	2.0
-9722.223	700.0	99.00498	100.0	1	0.0	0.0	0.101	1.0	99.20033	-7.381	1	4.0	2.0	12.0	0.0	2.0
-9722.223	700.0	99.00498	100.0	1	0.0	0.0	0.097	1.0	98.04097	-7.702	1	4.0	2.0	12.0	0.0	2.0
-9722.223	700.0	99.00498	100.0	1	0.0	0.0	0.093	1.0	98.04097	-7.845	1	4.0	2.0	12.0	0.0	2.0
-9722.223	700.0	99.00498	100.0	1	0.0	0.0	0.089	1.0	97.36481	-7.845	1	4.0	2.0	12.0	0.0	2.0
-9722.223	700.0	99.00498	100.0	1	0.0	0.0	0.085	1.0	96.8403	-8.103	1	4.0	2.0	12.0	0.0	2.0
-9722.223	700.0	99.00498	100.0	1	0.0	0.0	0.081	1.0	96.8403	-8.219	1	4.0	2.0	12.0	0.0	2.0
-9722.223	700.0	99.00498	100.0	1	0.0	0.0	0.077	1.0	96.23228	-8.219	1	4.0	2.0	12.0	0.0	2.0
-9722.223	700.0	99.00498	100.0	1	0.0	0.0	0.073	1.0	96.23228	-8.425	1	4.0	2.0	12.0	0.0	2.0
-9722.223	700.0	99.00498	100.0	1	0.0	0.0	0.069	1.0	96.473694	-8.425	1	4.0	2.0	12.0	0.0	2.0
-9722.223	700.0	99.00498	100.0	1	0.0	0.0	0.065	1.0	97.122696	-8.518	1	4.0	2.0	12.0	0.0	2.0
-9722.223	700.0	99.00498	100.0	1	0.0	0.0	0.061	1.0	97.122696	-8.684	1	4.0	2.0	12.0	0.0	2.0
-9722.223	700.0	99.00498	100.0	1	0.0	0.0	0.057	1.0	96.53165	-8.684	1	4.0	2.0	12.0	0.0	2.0
-9722.223	700.0	99.00498	100.0	1	0.0	0.0	0.054	1.0	96.077515	-8.759	1	4.0	2.0	12.0	0.0	2.0
-9722.223	700.0	99.00498	100.0	1	0.0	0.0	0.05	1.0	96.077515	-8.891	1	4.0	2.0	12.0	0.0	2.0
-9722.223	700.0	99.00498	100.0	1	0.0	0.0	0.047	1.0	95.110374	-8.891	1	4.0	2.0	12.0	0.0	2.0
-9722.223	700.0	99.00498	100.0	1	0.0	0.0	0.044	1.0	95.110374	-8.951	1	4.0	2.0	12.0	0.0	2.0
-9722.223	700.0	99.00498	100.0	1	0.0	0.0	0.04	1.0	94.58832	-8.951	1	4.0	2.0	12.0	0.0	2.0
-9722.223	700.0	99.00498	100.0	1	0.0	0.0	0.037	1.0	95.32158	-9.058	1	4.0	2.0	12.0	0.0	2.0
-9722.223	700.0	99.00498	100.0	1	0.0	0.0	0.034	1.0	95.32158	-9.106	1	4.0	2.0	12.0	0.0	2.0
-9722.223	700.0	99.00498	100.0	1	0.0	0.0	0.032	1.0	95.57	-9.106	1	4.0	2.0	12.0	0.0	2.0
-9722.223	700.0	99.00498	100.0	1	0.0	0.0	0.029	1.0	96.53024	-9.191	1	4.0	2.0	12.0	0.0	2.0
-9722.223	700.0	99.00498	100.0	1	0.0	0.0	0.026	1.0	96.53024	-9.231	1	4.0	2.0	12.0	0.0	2.0
-9722.223	700.0	99.00498	100.0	1	0.0	0.0	0.024	1.0	96.04928	-9.231	1	4.0	2.0	12.0	0.0	2.0
-9722.223	700.0	99.00498	100.0	1	0.0	0.0	0.022	1.0	96.04928	-9.298	1	4.0	2.0	12.0	0.0	2.0
-9722.223	700.0	99.00498	100.0	1	0.0	0.0	0.019	1.0	96.32257	-9.298	1	4.0	2.0	12.0	0.0	2.0
-9722.223	700.0	99.00498	100.0	1	0.0	0.0	0.017	1.0	97.879875	-9.358	1	4.0	2.0	12.0	0.0	2.0
-9722.223	700.0	99.00498	100.0	1	0.0	0.0	0.015	1.0	97.879875	-9.384	1	4.0	2.0	12.0	0.0	2.0
-9722.223	700.0	99.00498	100.0	1	0.0	0.0	0.013	1.0	97.1396	-9.384	1	4.0	2.0	12.0	0.0	2.0
-9722.223	700.0	99.00498	100.0	1	0.0	0.0	0.011	1.0	97.74169	-9.432	1	4.0	2.0	12.0	0.0	2.0
-9722.223	700.0	99.00498	100.0	1	0.0	0.0	0.009	1.0	97.74169	-9.454	1	4.0	2.0	12.0	0.0	2.0
-9722.223	700.0	99.00498	100.0	1	0.0	0.0	0.007	1.0	97.64255	-9.454	1	4.0	2.0	12.0	0.0	2.0
-9722.223	700.0	99.00498	100.0	1	0.0	0.0	0.005	1.0	97.64255	-9.492	1	4.0	2.0	12.0	0.0	2.0
-9722.223	700.0	99.00498	100.0	1	0.0	0.0	0.004	1.0	97.031944	-9.492	1	4.0	2.0	12.0	0.0	2.0
-9722.223	700.0	99.00498	100.0	1	0.0	0.0	0.002	1.0	97.63929	-9.509	1	4.0	2.0	12.0	0.0	2.0
-9722.223	700.0	99.00498	100.0	1	0.0	0.0	0.0	1.0	97.63929	-9.54	1	4.0	2.0	12.0	0.0	2.0
-9722.223	700.0	99.00498	100.0	1	0.0	0.0	-0.001	1.0	98.412506	-9.54	1	4.0	2.0	12.0	0.0	2.0
-9722.223	700.0	99.00498	100.0	1	0.0	0.0	-0.002	1.0	96.922516	-9.566	1	4.0	2.0	12.0	0.0	2.0
-9722.223	700.0	99.00498	100.0	1	0.0	0.0	-0.004	1.0	96.922516	-9.578	1	4.0	2.0	12.0	0.0	2.0
-9722.223	700.0	99.00498	100.0	1	0.0	0.0	-0.006	1.0	97.36989	-9.578	1	4.0	2.0	12.0	0.0	2.0
-9722.223	700.0	99.00498	100.0	1	0.0	0.0	-0.007	1.0	97.36989	-9.599	1	4.0	2.0	12.0	0.0	2.0
-9722.223	700.0	99.00498	100.0	1	0.0	0.0	-0.009	1.0	95.716644	-9.599	1	4.0	2.0	12.0	0.0	2.0
-9722.223	700.0	99.00498	100.0	1	0.0	0.0	-0.011	1.0	95.43012	-9.609	1	4.0	2.0	13.0	0.0	2.0
-9722.223	700.0	99.00498	100.0	1	0.0	0.0	-0.013	1.0	95.43012	-9.627	1	4.0	2.0	13.0	0.0	2.0
0.0	700.0	99.00498	100.0	0	0.0	0.0	-0.015	1.0	95.39773	-9.627	1	4.0	3.0	0.0	0.0	2.0
0.0	700.0	99.00498	100.0	0	0.0	0.0	-0.017	1.0	95.78903	-9.634	1	4.0	3.0	0.0	0.0	2.0
0.0	700.0	99.00498	100.0	0	0.0	0.0	-0.019	1.0	95.78903	-9.648	1	4.0	3.0	0.0	0.0	2.0
0.0	700.0	99.00498	100.0	0	0.0	0.0	-0.02	1.0	96.47861	-9.648	1	4.0	3.0	0.0	0.0	2.0
0.0	700.0	99.00498	100.0	0	0.0	0.0	-0.022	1.0	96.47861	-8.965	1	4.0	3.0	0.0	0.0	2.0
0.0	700.0	99.00498	100.0	0	0.0	0.0	-0.024	1.0	96.48693	-8.965	1	4.0	3.0	0.0	0.0	2.0
0.0	700.0	99.00498	100.0	0	0.0	0.0	-0.026	1.0	97.43193	-7.742	1	4.0	3.0	0.0	0.0	2.0
0.0	700.0	99.00498	100.0	0	0.0	0.0	-0.027	1.0	97.43193	-7.196	1	4.0	3.0	0.0	0.0	2.0
0.0	700.0	99.00498	100.0	0	0.0	0.0	-0.029	1.0	97.811615	-7.196	1	4.0	3.0	0.0	0.0	2.0
0.0	700.0	99.00498	100.0	0	0.0	0.0	-0.03	1.0	96.87604	-6.213	1	4.0	3.0	0.0	0.0	2.0
0.0	700.0	99.00498	100.0	0	0.0	0.0	-0.031	1.0	96.87604	-6.213	1	4.0	3.0	0.0	0.0	2.0
0.0	700.0	99.00498	100.0	0	0.0	0.0	-0.032	1.0	97.206825	-5.774	1	4.0	3.0	0.0	0.0	2.0
0.0	700.0	99.00498	100.0	0	0.0	0.0	-0.033	1.0	97.206825	-4.987	1	4.0	3.0	0.0	0.0	2.0
0.0	700.0	99.00498	100.0	0	0.0	0.0	-0.034	1.0	98.142235	-4.987	1	4.0	3.0	0.0	0.0	2.0
0.0	700.0	99.00498	100.0	0	0.0	0.0	-0.035	1.0	96.87155	-4.633	1	4.0	3.0	0.0	0.0	2.0
0.0	700.0	99.00498	100.0	0	0.0	0.0	-0.035	1.0	96.87155	-4.001	1	4.0	3.0	0.0	0.0	2.0
0.0	700.0	99.00498	100.0	0	0.0	0.0	-0.036	1.0	95.659546	-4.001	1	4.0	3.0	0.0	0.0	2.0
0.0	700.0	99.00498	100.0	0	0.0	0.0	-0.036	1.0	94.14621	-3.718	1	4.0	3.0	0.0	0.0	2.0
0.0	700.0	99.00498	100.0	0	0.0	0.0	-0.036	1.0	94.14621	-3.718	1	4.0	3.0	0.0	0.0	2.0
0.0	700.0	99.00498	100.0	0	0.0	0.0	-0.036	1.0	95.796684	-3.211	1	4.0	3.0	0.0	0.0	2.0
0.0	700.0	99.00498	100.0	0	0.0	0.0	-0.036	1.0	95.796684	-2.984	1	4.0	3.0	0.0	0.0	2.0
0.0	700.0	99.00498	100.0	0	0.0	0.0	-0.035	1.0	96.82727	-2.984	1	4.0	3.0	0.0	0.0	2.0
0.0	700.0	99.00498	100.0	0	0.0	0.0	-0.035	1.0	97.182686	-2.577	1	4.0	3.0	1.0	0.0	2.0
0.0	700.0	99.00498	100.0	0	0.0	0.0	-0.034	1.0	97.182686	-2.225	1	4.0	3.0	1.0	0.0	2.0
0.0	700.0	99.00498	100.0	0	0.0	0.0	-0.033	1.0	97.19747	-2.225	0	4.0	3.0	0.0	0.0	2.0
0.0	700.0	99.00498	100.0	0	0.0	0.0	-0.032	1.0	96.51884	-2.067	0	4.0	3.0	0.0	0.0	2.0
0.0	700.0	99.00498	100.0	0	0.0	0.0	-0.031	1.0	96.51884	-1.785	0	4.0	3.0	0.0	0.0	2.0
0.0	700.0	99.00498	100.0	0	0.0	0.0	-0.029	1.0	96.20871	-1.785	0	4.0	3.0	0.0	0.0	2.0
0.0	700.0	99.00498	100.0	0	0.0	0.0	-0.028	1.0	96.20871	-1.659	0	4.0	3.0	0.0	0.0	2.0
0.0	700.0	99.00498	100.0	0	0.0	0.0	-0.026	1.0	96.29833	-1.659	0	4.0	3.0	0.0	0.0	2.0
0.0	700.0	99.00498	100.0	0	0.0	0.0	-0.025	1.0	96.09942	-1.432	0	4.0	3.0	0.0	0.0	2.0
0.0	700.0	99.00498	100.0	0	0.0	0.0	-0.023	1.0	96.09942	-1.331	0	4.0	3.0	0.0	0.0	2.0
0.0	700.0	99.00498	100.0	0	0.0	0.0	-0.021	1.0	95.45983	-1.331	0	4.0	3.0	0.0	0.0	2.0
0.0	700.0	99.00498	100.0	0	0.0	0.0	-0.02	1.0	95.911705	-1.149	0	4.0	3.0	0.0	0.0	2.0
0.0	700.0	99.00498	100.0	0	0.0	0.0	-0.018	1.0	95.911705	-1.149	0	4.0	3.0	0.0	0.0	2.0
0.0	700.0	99.00498	100.0	0	0.0	0.0	-0.016	1.0	96.14584	-1.068	0	4.0	3.0	0.0	0.0	2.0
0.0	700.0	99.00498	100.0	0	0.0	0.0	-0.014	1.0	96.14584	-0.922	0	4.0	3.0	0.0	0.0	2.0
0.0	700.0	99.00498	100.0	0	0.0	0.0	-0.011	1.0	97.1364	-0.922	0	4.0	3.0	0.0	0.0	2.0
0.0	700.0	99.00498	100.0	0	0.0	0.0	-0.009	1.0	96.842	-0.857	0	4.0	3.0	0.0	0.0	2.0
0.0	700.0	99.00498	100.0	0	0.0	0.0	-0.007	1.0	96.842	-0.74	0	4.0	3.0	0.0	0.0	2.0
0.0	700.0	99.00498	100.0	0	0.0	0.0	-0.005	1.0	96.57109	-0.74	0	4.0	3.0	0.0	0.0	2.0
0.0	700.0	99.00498	100.0	0	0.0	0.0	-0.003	1.0	96.233284	-0.687	0	4.0	3.0	0.0	0.0	2.0
0.0	700.0	99.00498	100.0	0	0.0	0.0	0.0	1.0	96.233284	-0.687	0	4.0	3.0	0.0	0.0	2.0
0.0	700.0	99.00498	100.0	0	0.0	0.0	0.001	1.0	96.901054	-0.593	0	4.0	3.0	0.0	0.0	2.0
0.0	700.0	99.00498	100.0	0	0.0	0.0	0.003	1.0	96.901054	-0.512	0	4.0	3.0	0.0	0.0	2.0
0.0	700.0	99.00498	100.0	0	0.0	0.0	0.005	1.0	96.209915	-0.512	0	4.0	3.0	0.0	0.0	2.0
0.0	700.0	99.00498	100.0	0	0.0	0.0	0.008	1.0	95.667046	-0.476	0	4.0	3.0	0.0	0.0	2.0
0.0	700.0	99.00498	100.0	0	0.0	0.0	0.01	1.0	95.667046	-0.411	0	4.0	3.0	0.0	0.0	2.0
0.0	700.0	99.00498	100.0	0	0.0	0.0	0.012	1.0	96.30189	-0.411	0	4.0	3.0	0.0	0.0	2.0
0.0	700.0	99.00498	100.0	0	0.0	0.0	0.014	1.0	96.41932	-0.382	0	4.0	3.0	0.0	0.0	2.0
0.0	700.0	99.00498	100.0	0	0.0	0.0	0.016	1.0	96.80077	-0.382	0	4.0	3.0	0.0	0.0	2.0
0.0	700.0	99.00498	100.0	0	0.0	0.0	0.018	1.0	96.55254	-0.329	0	4.0	3.0	0.0	0.0	2.0
0.0	700.0	99.00498	100.0	0	0.0	0.0	0.02	1.0	96.55254	-0.306	0	4.0	3.0	0.0	0.0	2.0
0.0	700.0	99.00498	100.0	0	0.0	0.0	0.023	1.0	93.96481	-0.306	0	4.0	3.0	0.0	0.0	2.0
0.0	700.0	99.00498	100.0	0	0.0	0.0	0.025	1.0	94.97239	-0.264	0	4.0	3.0	0.0	0.0	2.0
0.0	700.0	99.00498	100.0	0	0.0	0.0	0.027	1.0	94.97239	-0.245	0	4.0	3.0	0.0	0.0	2.0
0.0	700.0	99.00498	100.0	0	0.0	0.0	0.029	1.0	95.40514	-0.245	0	4.0	3.0	0.0	0.0	2.0
0.0	700.0	99.00498	100.0	0	0.0	0.0	0.031	1.0	95.386086	-0.212	0	4.0	3.0	0.0	0.0	2.0
0.0	700.0	99.00498	100.0	0	0.0	0.0	0.032	1.0	95.386086	-0.212	0	4.0	3.0	0.0	0.0	2.0
0.0	700.0	99.00498	100.0	0	0.0	0.0	0.034	1.0	95.815926	-0.197	0	4.0	3.0	0.0	0.0	2.0
0.0	700.0	99.00498	100.0	0	0.0	0.0	0.036	1.0	95.815926	-0.17	0	4.0	3.0	0.0	0.0	2.0
0.0	700.0	99.00498	100.0	0	0.0	0.0	0.038	1.0	96.32473	-0.17	0	4.0	3.0	0.0	0.0	2.0
0.0	700.0	99.00498	100.0	0	0.0	0.0	0.04	1.0	96.85681	-0.157	0	4.0	3.0	0.0	0.0	2.0
0.0	700.0	99.00498	100.0	0	0.0	0.0	0.042	1.0	97.198204	-0.136	0	4.0	3.0	0.0	0.0	2.0
0.0	700.0	99.00498	100.0	0	0.0	0.0	0.044	1.0	97.34302	-0.136	0	4.0	3.0	0.0	0.0	2.0
0.0	700.0	99.00498	100.0	0	0.0	0.0	0.045	1.0	97.164764	-0.117	0	4.0	3.0	0.0	0.0	2.0
0.0	700.0	99.00498	100.0	0	0.0	0.0	0.047	1.0	97.164764	-0.117	0	4.0	3.0	0.0	0.0	2.0
0.0	700.0	99.00498	100.0	0	0.0	0.0	0.049	1.0	99.0482	-0.109	0	4.0	3.0	0.0	0.0	2.0
0.0	700.0	99.00498	100.0	0	0.0	0.0	0.051	1.0	99.0482	-0.094	0	4.0	3.0	0.0	0.0	2.0
0.0	700.0	99.00498	100.0	0	0.0	0.0	0.053	1.0	99.68428	-0.094	0	4.0	3.0	0.0	0.0	2.0
0.0	700.0	99.00498	100.0	0	0.0	0.0	0.055	1.0	99.726006	-0.087	0	4.0	3.0	0.0	0.0	2.0
0.0	700.0	99.00498	100.0	0	0.0	0.0	0.056	1.0	98.80983	-0.075	0	4.0	3.0	0.0	0.0	2.0
0.0	700.0	99.00498	100.0	0	0.0	0.0	0.058	1.0	98.46754	-0.075	0	4.0	3.0	0.0	0.0	2.0
0.0	700.0	99.00498	100.0	0	0.0	0.0	0.06	1.0	98.46754	-0.069	0	4.0	3.0	0.0	0.0	2.0
0.0	700.0	99.00498	100.0	0	0.0	0.0	0.062	1.0	98.70217	-0.069	0	4.0	3.0	0.0	0.0	2.0
0.0	700.0	99.00498	100.0	0	0.0	0.0	0.064	1.0	98.23616	-0.06	0	4.0	3.0	0.0	0.0	2.0
0.0	700.0	99.00498	100.0	0	0.0	0.0	0.065	1.0	98.23616	-0.051	0	4.0	3.0	0.0	0.0	2.0
0.0	700.0	99.00498	100.0	0	0.0	0.0	0.067	1.0	98.32975	-0.051	0	4.0	3.0	0.0	0.0	2.0
0.0	700.0	99.00498	100.0	0	0.0	0.0	0.069	1.0	98.40873	-0.048	0	4.0	3.0	0.0	0.0	2.0
0.0	700.0	99.00498	100.0	0	0.0	0.0	0.071	1.0	98.40873	-0.041	0	4.0	3.0	0.0	0.0	2.0
0.0	700.0	99.00498	100.0	0	0.0	0.0	0.073	1.0	97.921646	-0.041	0	4.0	3.0	0.0	0.0	2.0
0.0	700.0	99.00498	100.0	0	0.0	0.0	0.074	1.0	97.921646	-0.038	0	4.0	3.0	0.0	0.0	2.0
0.0	700.0	99.00498	100.0	0	0.0	0.0	0.076	1.0	97.6482	-0.038	0	4.0	3.0	0.0	0.0	2.0
0.0	700.0	99.00498	100.0	0	0.0	0.0	0.078	1.0	97.03992	-0.033	0	4.0	3.0	0.0	0.0	2.0
0.0	700.0	99.00498	100.0	0	0.0	0.0	0.08	1.0	97.03992	-0.03	0	4.0	3.0	0.0	0.0	2.0
0.0	700.0	99.00498	100.0	0	0.0	0.0	0.082	1.0	96.82915	-0.03	0	4.0	3.0	0.0	0.0	2.0
0.0	700.0	99.00498	100.0	0	0.0	0.0	0.084	1.0	96.91354	-0.026	0	4.0	3.0	0.0	0.0	2.0
0.0	700.0	99.00498	100.0	0	0.0	0.0	0.086	1.0	96.91354	-0.024	0	4.0	3.0	0.0	0.0	2.0
0.0	700.0	99.00498	100.0	0	0.0	0.0	0.088	1.0	96.5604	-0.024	0	4.0	3.0	0.0	0.0	2.0
0.0	700.0	99.00498	100.0	0	0.0	0.0	0.09	1.0	96.27047	-0.02	0	4.0	3.0	0.0	0.0	2.0
0.0	700.0	99.00498	100.0	0	0.0	0.0	0.092	1.0	97.2432	-0.02	0	4.0	3.0	0.0	0.0	2.0
0.0	700.0	99.00498	100.0	0	0.0	0.0	0.094	1.0	96.822395	-0.019	0	4.0	3.0	0.0	0.0	2.0
0.0	700.0	99.00498	100.0	0	0.0	0.0	0.096	1.0	96.822395	-0.016	0	4.0	3.0	0.0	0.0	2.0
0.0	700.0	99.00498	100.0	0	0.0	0.0	0.097	1.0	97.34082	-0.016	0	4.0	3.0	0.0	0.0	2.0
0.0	700.0	99.00498	100.0	0	0.0	0.0	0.099	1.0	98.76454	-0.015	0	4.0	3.0	0.0	0.0	2.0
0.0	700.0	99.00498	100.0	0	0.0	0.0	0.102	1.0	98.76454	-0.013	0	4.0	3.0	0.0	0.0	2.0
0.0	700.0	99.00498	100.0	0	0.0	0.0	0.103	1.0	99.1048	-0.013	0	4.0	3.0	0.0	0.0	2.0
0.0	700.0	99.00498	100.0	0	0.0	0.0	0.105	1.0	99.1048	-0.011	0	4.0	3.0	0.0	0.0	2.0
0.0	700.0	99.00498	100.0	0	0.0	0.0	0.108	1.0	98.0881	-0.011	0	4.0	3.0	0.0	0.0	2.0
0.0	700.0	99.00498	100.0	0	0.0	0.0	0.11	1.0	97.45542	-0.01	0	4.0	3.0	0.0	0.0	2.0
0.0	700.0	99.00498	100.0	0	0.0	0.0	0.112	1.0	97.45542	-0.008	0	4.0	3.0	0.0	0.0	2.0
0.0	700.0	99.00498	100.0	0	0.0	0.0	0.114	1.0	96.68361	-0.008	0	4.0	3.0	0.0	0.0	2.0
0.0	700.0	99.00498	100.0	0	0.0	0.0	0.116	1.0	96.26983	-0.008	0	4.0	3.0	0.0	0.0	2.0
0.0	700.0	99.00498	100.0	0	0.0	0.0	0.118	1.0	96.72924	-0.008	0	4.0	3.0	0.0	0.0	2.0
0.0	700.0	99.00498	100.0	0	0.0	0.0	0.12	1.0	96.94312	-0.006	0	4.0	3.0	0.0	0.0	2.0
0.0	700.0	99.00498	100.0	0	0.0	0.0	0.123	1.0	96.94312	-0.006	0	4.0	3.0	0.0	0.0	2.0
0.0	700.0	99.00498	100.0	0	0.0	0.0	0.125	1.0	97.63895	-0.006	0	4.0	3.0	0.0	0.0	2.0
0.0	700.0	99.00498	100.0	0	0.0	0.0	0.127	1.0	98.389854	-0.005	0	4.0	3.0	0.0	0.0	2.0
0.0	700.0	99.00498	100.0	0	0.0	0.0	0.129	1.0	98.389854	-0.004	0	4.0	3.0	0.0	0.0	2.0
0.0	700.0	99.00498	100.0	0	0.0	0.0	0.132	1.0	98.470116	-0.004	0	4.0	3.0	0.0	0.0	2.0
0.0	700.0	99.00498	100.0	0	0.0	0.0	0.134	1.0	98.67456	-0.004	0	4.0	3.0	0.0	0.0	2.0
0.0	700.0	99.00498	100.0	0	0.0	0.0	0.136	1.0	98.834175	-0.004	0	4.0	3.0	0.0	0.0	2.0
0.0	700.0	99.00498	100.0	0	0.0	0.0	0.138	1.0	98.83792	-0.003	0	4.0	3.0	0.0	0.0	2.0
0.0	700.0	99.00498	100.0	0	0.0	0.0	0.14	1.0	98.83792	-0.003	0	4.0	3.0	0.0	0.0	2.0
0.0	700.0	99.00498	100.0	0	0.0	0.0	0.143	1.0	98.94148	-0.003	0	4.0	3.0	0.0	0.0	2.0
0.0	700.0	99.00498	100.0	0	0.0	0.0	0.145	1.0	98.217926	-0.002	0	4.0	3.0	0.0	0.0	2.0
0.0	700.0	99.00498	100.0	0	0.0	0.0	0.147	1.0	98.217926	-0.002	0	4.0	3.0	0.0	0.0	2.0
0.0	700.0	99.00498	100.0	0	0.0	0.0	0.15	1.0	97.44783	-0.002	0	4.0	3.0	0.0	0.0	2.0
0.0	700.0	99.00498	100.0	0	0.0	0.0	0.152	1.0	98.1494	-0.001	0	4.0	3.0	0.0	0.0	2.0
0.0	700.0	99.00498	100.0	0	0.0	0.0	0.154	1.0	98.1494	-0.001	0	4.0	3.0	0.0	0.0	2.0
0.0	700.0	99.00498	100.0	0	0.0	0.0	0.156	1.0	98.29167	-0.001	0	4.0	3.0	0.0	0.0	2.0
0.0	700.0	99.00498	100.0	0	0.0	0.0	0.157	1.0	98.29167	-0.001	0	4.0	3.0	0.0	0.0	2.0
0.0	700.0	99.00498	100.0	0	0.0	0.0	0.159	1.0	98.42222	-0.001	0	4.0	3.0	0.0	0.0	2.0
0.0	700.0	99.00498	100.0	0	0.0	0.0	0.161	1.0	97.742256	-0.001	0	4.0	3.0	0.0	0.0	2.0
0.0	700.0	99.00498	100.0	0	0.0	0.0	0.162	1.0	97.742256	0.0	0	4.0	3.0	0.0	0.0	2.0
0.0	700.0	99.00498	100.0	0	0.0	0.0	0.164	1.0	98.66938	0.0	0	4.0	3.0	0.0	0.0	2.0
0.0	700.0	99.00498	100.0	0	0.0	0.0	0.165	1.0	98.78987	0.0	0	4.0	3.0	0.0	0.0	2.0
0.0	700.0	99.00498	100.0	0	0.0	0.0	0.166	1.0	98.78987	0.0	0	4.0	3.0	0.0	0.0	2.0
0.0	700.0	99.00498	100.0	0	0.0	0.0	0.167	1.0	99.59301	0.0	0	4.0	3.0	0.0	0.0	2.0
0.0	700.0	99.00498	100.0	0	0.0	0.0	0.168	1.0	99.59301	0.0	0	4.0	3.0	0.0	0.0	2.0
0.0	700.0	99.00498	100.0	0	0.0	0.0	0.169	1.0	99.40297	0.0	0	4.0	3.0	0.0	0.0	2.0
0.0	700.0	99.00498	100.0	0	0.0	0.0	0.169	1.0	99.85473	0.0	0	4.0	3.0	0.0	0.0	2.0
0.0	700.0	99.00498	100.0	0	0.0	0.0	0.169	1.0	99.85473	0.0	0	4.0	3.0	0.0	0.0	2.0
0.0	700.0	99.00498	100.0	0	0.0	0.0	0.169	1.0	99.972084	0.0	0	4.0	3.0	0.0	0.0	2.0
0.0	700.0	99.00498	100.0	0	0.0	0.0	0.169	1.0	98.283035	0.0	0	4.0	3.0	0.0	0.0	2.0
0.0	700.0	99.00498	100.0	0	0.0	0.0	0.169	1.0	98.283035	0.0	0	4.0	3.0	0.0	0.0	2.0
0.0	700.0	99.00498	100.0	0	0.0	0.0	0.168	1.0	98.17599	0.0	0	4.0	3.0	8.0	0.0	2.0
0.0	700.0	99.00498	100.0	0	0.0	0.0	0.168	1.0	98.17599	0.0	0	4.0	3.0	8.0	0.0	2.0
0.0	700.0	99.00498	100.0	0	0.0	0.0	0.167	1.0	97.45588	0.0	0	4.0	3.0	11.0	0.0	2.0
-8333.334	600.0	99.00498	100.0	0	0.0	0.0	0.166	1.0	98.51162	0.0	0	4.0	3.0	11.0	0.0	2.0
-8333.334	600.0	99.00498	100.0	0	0.0	0.0	0.164	1.0	98.51162	0.0	0	4.0	3.0	11.0	0.0	2.0
-8333.334	600.0	99.00498	100.0	0	0.0	0.0	0.163	1.0	97.7531	0.0	0	4.0	3.0	11.0	0.0	2.0
-8333.334	600.0	99.00498	100.0	0	0.0	0.0	0.161	1.0	96.683624	-0.589	0	4.0	3.0	11.0	0.0	2.0
-8333.334	600.0	99.00498	100.0	0	0.0	0.0	0.159	1.0	96.683624	-1.137	0	4.0	3.0	11.0	0.0	2.0
-8333.334	600.0	99.00498	100.0	0	0.0	0.0	0.157	1.0	97.23427	-1.137	0	4.0	3.0	11.0	0.0	2.0
-8333.334	600.0	99.00498	100.0	0	0.0	0.0	0.155	1.0	97.23427	-1.647	0	4.0	3.0	11.0	0.0	2.0
-8333.334	600.0	99.00498	100.0	0	0.0	0.0	0.152	1.0	98.34307	-1.647	0	4.0	3.0	11.0	0.0	2.0
-8333.334	600.0	99.00498	100.0	0	0.0	0.0	0.15	1.0	97.97398	-2.56	0	4.0	3.0	12.0	0.0	2.0
-8333.334	600.0	99.00498	100.0	0	0.0	0.0	0.147	1.0	97.97398	-3.349	0	4.0	3.0	12.0	0.0	2.0
-8333.334	600.0	99.00498	100.0	0	0.0	0.0	0.144	1.0	97.74758	-3.349	0	4.0	3.0	12.0	0.0	2.0
-8333.334	600.0	99.00498	100.0	0	0.0	0.0	0.142	1.0	97.54298	-3.702	0	4.0	3.0	12.0	0.0	2.0
-8333.334	600.0	99.00498	100.0	0	0.0	0.0	0.139	1.0	97.794785	-4.336	0	4.0	3.0	12.0	0.0	2.0
-8333.334	600.0	99.00498	100.0	0	0.0	0.0	0.136	1.0	97.69376	-4.336	0	4.0	3.0	12.0	0.0	2.0
-8333.334	600.0	99.00498	100.0	0	0.0	0.0	0.133	1.0	97.69376	-4.882	0	4.0	3.0	12.0	0.0	2.0
-8333.334	600.0	99.00498	100.0	0	0.0	0.0	0.13	1.0	98.055954	-4.882	0	4.0	3.0	12.0	0.0	2.0
-8333.334	600.0	99.00498	100.0	0	0.0	0.0	0.127	1.0	97.77042	-5.127	0	4.0	3.0	12.0	0.0	2.0
-8333.334	600.0	99.00498	100.0	0	0.0	0.0	0.124	1.0	97.77042	-5.565	0	4.0	3.0	12.0	0.0	2.0
-8333.334	600.0	99.00498	100.0	0	0.0	0.0	0.121	1.0	98.114265	-5.565	0	4.0	3.0	12.0	0.0	2.0
-8333.334	600.0	99.00498	100.0	0	0.0	0.0	0.118	1.0	98.82778	-5.762	0	4.0	3.0	12.0	0.0	2.0
-8333.334	600.0	99.00498	100.0	0	0.0	0.0	0.115	1.0	98.54208	-5.762	0	4.0	3.0	12.0	0.0	2.0
-8333.334	600.0	99.00498	100.0	0	0.0	0.0	0.112	1.0	98.684456	-6.114	0	4.0	3.0	12.0	0.0	2.0
-8333.334	600.0	99.00498	100.0	0	0.0	0.0	0.108	1.0	98.684456	-6.271	0	4.0	3.0	12.0	0.0	2.0
-8333.334	600.0	99.00498	100.0	0	0.0	0.0	0.105	1.0	98.7335	-6.271	0	4.0	3.0	12.0	0.0	2.0
-8333.334	600.0	99.00498	100.0	0	0.0	0.0	0.102	1.0	98.851234	-6.554	0	4.0	3.0	12.0	0.0	2.0
-8333.334	600.0	99.00498	100.0	0	0.0	0.0	0.099	1.0	98.851234	-6.798	0	4.0	3.0	12.0	0.0	2.0
-8333.334	600.0	99.00498	100.0	0	0.0	0.0	0.096	1.0	98.953445	-6.798	0	4.0	3.0	12.0	0.0	2.0
-8333.334	600.0	99.00498	100.0	0	0.0	0.0	0.093	1.0	99.36163	-6.907	0	4.0	3.0	12.0	0.0	2.0
-8333.334	600.0	99.00498	100.0	0	0.0	0.0	0.091	1.0	99.36163	-6.907	0	4.0	3.0	12.0	0.0	2.0
-8333.334	600.0	99.00498	100.0	0	0.0	0.0	0.088	1.0	99.404526	-7.009	0	4.0	3.0	12.0	0.0	2.0
-8333.334	600.0	99.00498	100.0	0	0.0	0.0	0.084	1.0	99.404526	-7.191	0	4.0	3.0	12.0	0.0	2.0
-8333.334	600.0	99.00498	100.0	0	0.0	0.0	0.081	1.0	98.78159	-7.191	0	4.0	3.0	12.0	0.0	2.0
-8333.334	600.0	99.00498	100.0	1	0.0	0.0	0.078	1.0	99.40933	-7.348	0	4.0	3.0	12.0	0.0	2.0
-8333.334	600.0	99.00498	100.0	1	0.0	0.0	0.076	1.0	99.40933	-7.418	0	4.0	3.0	12.0	0.0	2.0
-8333.334	600.0	99.00498	100.0	1	0.0	0.0	0.073	1.0	99.9361	-7.418	0	4.0	3.0	12.0	0.0	2.0
-8333.334	600.0	99.00498	100.0	1	0.0	0.0	0.07	1.0	99.41461	-7.545	0	4.0	3.0	12.0	0.0	2.0
-8333.334	600.0	99.00498	100.0	1	0.0	0.0	0.067	1.0	99.41461	-7.545	0	4.0	3.0	12.0	0.0	2.0
-8333.334	600.0	99.00498	100.0	1	0.0	0.0	0.064	1.0	98.72652	-7.654	0	4.0	3.0	12.0	0.0	2.0
-8333.334	600.0	99.00498	100.0	1	0.0	0.0	0.061	1.0	98.72652	-7.702	0	4.0	3.0	12.0	0.0	2.0
-8333.334	600.0	99.00498	100.0	1	0.0	0.0	0.059	1.0	98.83435	-7.702	0	4.0	3.0	12.0	0.0	2.0
-8333.334	600.0	99.00498	100.0	1	0.0	0.0	0.056	1.0	98.11787	-7.791	0	4.0	3.0	12.0	0.0	2.0
-8333.334	600.0	99.00498	100.0	1	0.0	0.0	0.053	1.0	98.11787	-7.83	0	4.0	3.0	12.0	0.0	2.0
-8333.334	600.0	99.00498	100.0	1	0.0	0.0	0.05	1.0	98.28657	-7.83	0	4.0	3.0	12.0	0.0	2.0
-8333.334	600.0	99.00498	100.0	1	0.0	0.0	0.047	1.0	97.62704	-7.899	0	4.0	3.0	12.0	0.0	2.0
-8333.334	600.0	99.00498	100.0	1	0.0	0.0	0.045	1.0	97.62704	-7.899	0	4.0	3.0	12.0	0.0	2.0
-8333.334	600.0	99.00498	100.0	1	0.0	0.0	0.042	1.0	98.07814	-7.93	0	4.0	3.0	12.0	0.0	2.0
-8333.334	600.0	99.00498	100.0	1	0.0	0.0	0.039	1.0	98.07814	-7.988	0	4.0	3.0	12.0	0.0	2.0
-8333.334	600.0	99.00498	100.0	1	0.0	0.0	0.036	1.0	98.133896	-7.988	0	4.0	3.0	12.0	0.0	2.0
-8333.334	600.0	99.00498	100.0	1	0.0	0.0	0.034	1.0	98.80906	-8.035	0	4.0	3.0	12.0	0.0	2.0
-8333.334	600.0	99.00498	100.0	1	0.0	0.0	0.031	1.0	98.80906	-8.057	0	4.0	3.0	12.0	0.0	2.0
-8333.334	600.0	99.00498	100.0	1	0.0	0.0	0.028	1.0	97.88409	-8.057	0	4.0	3.0	12.0	0.0	2.0
-8333.334	600.0	99.00498	100.0	1	0.0	0.0	0.025	1.0	98.14809	-8.096	0	4.0	3.0	12.0	0.0	2.0
-8333.334	600.0	99.00498	100.0	1	0.0	0.0	0.023	1.0	98.14809	-8.096	0	4.0	3.0	12.0	0.0	2.0
-8333.334	600.0	99.00498	100.0	1	0.0	0.0	0.02	1.0	98.62253	-8.114	0	4.0	3.0	12.0	0.0	2.0
-8333.334	600.0	99.00498	100.0	1	0.0	0.0	0.018	1.0	98.62253	-8.145	0	4.0	3.0	12.0	0.0	2.0
-8333.334	600.0	99.00498	100.0	1	0.0	0.0	0.015	1.0	98.21205	-8.145	0	4.0	3.0	12.0	0.0	2.0
-8333.334	600.0	99.00498	100.0	1	0.0	0.0	0.012	1.0	98.17543	-8.172	0	4.0	3.0	12.0	0.0	2.0
-8333.334	600.0	99.00498	100.0	1	0.0	0.0	0.01	1.0	98.17543	-8.184	0	4.0	3.0	12.0	0.0	2.0
-8333.334	600.0	99.00498	100.0	1	0.0	0.0	0.007	1.0	98.336914	-8.184	0	4.0	3.0	12.0	0.0	2.0
-8333.334	600.0	99.00498	100.0	1	0.0	0.0	0.004	1.0	98.47036	-8.207	0	4.0	3.0	12.0	0.0	2.0
-8333.334	600.0	99.00498	100.0	1	0.0	0.0	0.002	1.0	98.47036	-8.207	0	4.0	3.0	12.0	0.0	2.0
-8333.334	600.0	99.00498	100.0	1	0.0	0.0	0.0	1.0	98.637886	-8.216	0	4.0	3.0	12.0	0.0	2.0
-8333.334	600.0	99.00498	100.0	1	0.0	0.0	-0.002	1.0	98.637886	-8.233	0	4.0	3.0	12.0	0.0	2.0
-8333.334	600.0	99.00498	100.0	1	0.0	0.0	-0.005	1.0	98.25731	-8.233	0	4.0	3.0	12.0	0.0	2.0
-8333.334	600.0	99.00498	100.0	1	0.0	0.0	-0.007	1.0	98.7419	-8.241	0	4.0	3.0	12.0	0.0	2.0
-8333.334	600.0	99.00498	100.0	1	0.0	0.0	-0.009	1.0	98.7419	-8.255	0	4.0	3.0	12.0	0.0	2.0
-8333.334	600.0	99.00498	100.0	1	0.0	0.0	-0.012	1.0	98.340164	-8.255	0	4.0	3.0	13.0	0.0	2.0
-8333.334	600.0	99.00498	100.0	1	0.0	0.0	-0.014	1.0	98.340164	-8.267	0	4.0	3.0	13.0	0.0	2.0
0.0	600.0	99.00498	100.0	0	0.0	0.0	-0.016	1.0	98.610146	-8.267	0	4.0	4.0	0.0	0.0	2.0
0.0	600.0	99.00498	100.0	0	0.0	0.0	-0.019	1.0	98.32264	-8.272	0	4.0	4.0	0.0	0.0	2.0
0.0	600.0	99.00498	100.0	0	0.0	0.0	-0.021	1.0	98.32264	-8.282	0	4.0	4.0	0.0	0.0	2.0
0.0	600.0	99.00498	100.0	0	0.0	0.0	-0.023	1.0	98.25157	-8.282	0	4.0	4.0	0.0	0.0	2.0
0.0	600.0	99.00498	100.0	0	0.0	0.0	-0.025	1.0	97.851746	-7.696	0	4.0	4.0	0.0	0.0	2.0
0.0	600.0	99.00498	100.0	0	0.0	0.0	-0.027	1.0	97.851746	-6.646	0	4.0	4.0	0.0	0.0	2.0
0.0	600.0	99.00498	100.0	0	0.0	0.0	-0.028	1.0	98.008545	-6.646	0	4.0	4.0	0.0	0.0	2.0
0.0	600.0	99.00498	100.0	0	0.0	0.0	-0.03	1.0	98.008545	-6.176	0	4.0	4.0	0.0	0.0	2.0
0.0	600.0	99.00498	100.0	0	0.0	0.0	-0.031	1.0	97.32891	-6.176	0	4.0	4.0	0.0	0.0	2.0
0.0	600.0	99.00498	100.0	0	0.0	0.0	-0.032	1.0	97.52722	-5.334	0	4.0	4.0	0.0	0.0	2.0
0.0	600.0	99.00498	100.0	0	0.0	0.0	-0.033	1.0	97.52722	-4.956	0	4.0	4.0	0.0	0.0	2.0
0.0	600.0	99.00498	100.0	0	0.0	0.0	-0.034	1.0	97.962036	-4.956	0	4.0	4.0	0.0	0.0	2.0
0.0	600.0	99.00498	100.0	0	0.0	0.0	-0.035	1.0	97.63664	-4.28	0	4.0	4.0	0.0	0.0	2.0
0.0	600.0	99.00498	100.0	0	0.0	0.0	-0.035	1.0	97.63664	-3.977	0	4.0	4.0	0.0	0.0	2.0
0.0	600.0	99.00498	100.0	0	0.0	0.0	-0.035	1.0	98.359604	-3.977	0	4.0	4.0	0.0	0.0	2.0
0.0	600.0	99.00498	100.0	0	0.0	0.0	-0.035	1.0	98.359604	-3.435	0	4.0	4.0	0.0	0.0	2.0
0.0	600.0	99.00498	100.0	0	0.0	0.0	-0.035	1.0	97.722374	-3.435	0	4.0	4.0	0.0	0.0	2.0
0.0	600.0	99.00498	100.0	0	0.0	0.0	-0.035	1.0	97.46988	-2.966	0	4.0	4.0	0.0	0.0	2.0
0.0	600.0	99.00498	100.0	0	0.0	0.0	-0.035	1.0	97.46988	-2.756	0	4.0	4.0	0.0	0.0	2.0
0.0	600.0	99.00498	100.0	0	0.0	0.0	-0.035	1.0	96.78834	-2.756	0	4.0	4.0	0.0	0.0	2.0
0.0	600.0	99.00498	100.0	0	0.0	0.0	-0.034	1.0	96.384735	-2.561	0	4.0	4.0	1.0	0.0	2.0
0.0	600.0	99.00498	100.0	0	0.0	0.0	-0.033	1.0	96.384735	-2.561	0	4.0	4.0	1.0	0.0	2.0
0.0	600.0	99.00498	100.0	0	0.0	0.0	-0.032	1.0	95.75692	-2.212	1	4.0	4.0	4.0	0.0	2.0
0.0	600.0	99.00498	100.0	0	0.0	0.0	-0.031	1.0	95.75692	-2.055	1	4.0	4.0	4.0	0.0	2.0
6985.9033	502.98502	99.00498	100.0	0	0.0	0.0	-0.029	1.0	96.229195	-2.055	1	4.0	4.0	4.0	0.0	2.0
6985.9033	502.98502	99.00498	100.0	0	0.0	0.0	-0.028	1.0	96.96182	-1.775	1	4.0	4.0	4.0	0.0	2.0
6985.9033	502.98502	99.00498	100.0	0	0.0	0.0	-0.026	1.0	96.83546	-1.649	1	4.0	4.0	4.0	0.0	2.0
6985.9033	502.98502	99.00498	100.0	0	0.0	0.0	-0.025	1.0	96.763535	-1.649	1	4.0	4.0	4.0	0.0	2.0
6985.9033	502.98502	99.00498	100.0	0	0.0	0.0	-0.023	1.0	97.15571	-0.47	1	4.0	4.0	4.0	0.0	2.0
6985.9033	502.98502	99.00498	100.0	0	0.0	0.0	-0.021	1.0	95.99743	-0.47	1	4.0	4.0	4.0	0.0	2.0
6985.9033	502.98502	99.00498	100.0	0	0.0	0.0	-0.018	1.0	96.194664	0.055	1	4.0	4.0	4.0	0.0	2.0
6985.9033	502.98502	99.00498	100.0	0	0.0	0.0	-0.016	1.0	96.194664	1.001	1	4.0	4.0	4.0	0.0	2.0
6985.9033	502.98502	99.00498	100.0	0	0.0	0.0	-0.013	1.0	95.380806	1.001	1	4.0	4.0	4.0	0.0	2.0
6985.9033	502.98502	99.00498	100.0	0	0.0	0.0	-0.011	1.0	96.691345	1.819	1	4.0	4.0	4.0	0.0	2.0
6985.9033	502.98502	99.00498	100.0	0	0.0	0.0	-0.008	1.0	96.691345	2.185	1	4.0	4.0	4.0	0.0	2.0
6985.9033	502.98502	99.00498	100.0	0	0.0	0.0	-0.005	1.0	97.9621	2.185	1	4.0	4.0	5.0	0.0	2.0
6985.9033	502.98502	99.00498	100.0	0	0.0	0.0	-0.002	1.0	97.83988	2.842	1	4.0	4.0	5.0	0.0	2.0
6985.9033	502.98502	99.00498	100.0	0	0.0	0.0	0.0	1.0	97.83988	3.407	1	4.0	4.0	5.0	0.0	2.0
6985.9033	502.98502	99.00498	100.0	0	0.0	0.0	0.003	1.0	97.38212	3.407	1	4.0	4.0	5.0	0.0	2.0
6985.9033	502.98502	99.00498	100.0	0	0.0	0.0	0.006	1.0	97.38212	3.661	1	4.0	4.0	5.0	0.0	2.0
6985.9033	502.98502	99.00498	100.0	0	0.0	0.0	0.009	1.0	97.12031	3.661	1	4.0	4.0	5.0	0.0	2.0
6985.9033	502.98502	99.00498	100.0	0	0.0	0.0	0.012	1.0	96.209885	4.115	1	4.0	4.0	5.0	0.0	2.0
6985.9033	502.98502	99.00498	100.0	0	0.0	0.0	0.015	1.0	96.209885	4.32	1	4.0	4.0	5.0	0.0	2.0
6985.9033	502.98502	99.00498	100.0	0	0.0	0.0	0.018	1.0	96.56208	4.32	1	4.0	4.0	5.0	0.0	2.0
6985.9033	502.98502	99.00498	100.0	0	0.0	0.0	0.021	1.0	96.31127	4.683	1	4.0	4.0	5.0	0.0	2.0
6985.9033	502.98502	99.00498	100.0	0	0.0	0.0	0.024	1.0	96.31127	4.683	1	4.0	4.0	5.0	0.0	2.0
6985.9033	502.98502	99.00498	100.0	0	0.0	0.0	0.027	1.0	96.00177	4.847	1	4.0	4.0	5.0	0.0	2.0
6985.9033	502.98502	99.00498	100.0	0	0.0	0.0	0.03	1.0	96.02168	5.14	1	4.0	4.0	5.0	0.0	2.0
6985.9033	502.98502	99.00498	100.0	0	0.0	0.0	0.033	1.0	95.53921	5.14	1	4.0	4.0	5.0	0.0	2.0
6985.9033	502.98502	99.00498	100.0	0	0.0	0.0	0.036	1.0	95.9236	5.271	1	4.0	4.0	5.0	0.0	2.0
6985.9033	502.98502	99.00498	100.0	0	0.0	0.0	0.04	1.0	96.067726	5.507	1	4.0	4.0	5.0	0.0	2.0
6985.9033	502.98502	99.00498	100.0	0	0.0	0.0	0.043	1.0	95.36893	5.507	1	4.0	4.0	5.0	0.0	2.0
6985.9033	502.98502	99.00498	100.0	0	0.0	0.0	0.045	1.0	91.892784	5.709	1	4.0	4.0	5.0	0.0	2.0
6985.9033	502.98502	99.00498	100.0	0	0.0	0.0	0.048	1.0	91.892784	5.709	1	4.0	4.0	5.0	0.0	2.0
6985.9033	502.98502	99.00498	100.0	0	0.0	0.0	0.051	1.0	97.03203	5.8	1	4.0	4.0	5.0	0.0	2.0
6985.9033	502.98502	99.00498	100.0	0	0.0	0.0	0.054	1.0	97.03203	5.884	1	4.0	4.0	5.0	0.0	2.0
6985.9033	502.98502	99.00498	100.0	0	0.0	0.0	0.057	1.0	97.35958	5.884	1	4.0	4.0	5.0	0.0	2.0
6985.9033	502.98502	99.00498	100.0	0	0.0	0.0	0.06	1.0	97.832306	6.036	1	4.0	4.0	5.0	0.0	2.0
6985.9033	502.98502	99.00498	100.0	0	0.0	0.0	0.062	1.0	97.832306	6.103	1	4.0	4.0	5.0	0.0	2.0
6985.9033	502.98502	99.00498	100.0	0	0.0	0.0	0.065	1.0	98.2639	6.103	1	4.0	4.0	5.0	0.0	2.0
6985.9033	502.98502	99.00498	100.0	0	0.0	0.0	0.067	1.0	98.581665	6.224	1	4.0	4.0	5.0	0.0	2.0
6985.9033	502.98502	99.00498	100.0	0	0.0	0.0	0.07	1.0	98.581665	6.279	1	4.0	4.0	5.0	0.0	2.0
6985.9033	502.98502	99.00498	100.0	0	0.0	0.0	0.073	1.0	98.57385	6.279	1	4.0	4.0	5.0	0.0	2.0
6985.9033	502.98502	99.00498	100.0	0	0.0	0.0	0.075	1.0	98.57385	6.376	1	4.0	4.0	5.0	0.0	2.0
6985.9033	502.98502	99.00498	100.0	1	0.0	0.0	0.078	1.0	99.4751	6.376	1	4.0	4.0	5.0	0.0	2.0
6985.9033	502.98502	99.00498	100.0	1	0.0	0.0	0.08	1.0	99.144684	6.46	1	4.0	4.0	5.0	0.0	2.0
6985.9033	502.98502	99.00498	100.0	1	0.0	0.0	0.083	1.0	99.144684	6.498	1	4.0	4.0	5.0	0.0	2.0
6985.9033	502.98502	99.00498	100.0	1	0.0	0.0	0.086	1.0	99.98255	6.498	1	4.0	4.0	5.0	0.0	2.0
6985.9033	502.98502	99.00498	100.0	1	0.0	0.0	0.088	1.0	99.04132	6.567	1	4.0	4.0	5.0	0.0	2.0
6985.9033	502.98502	99.00498	100.0	1	0.0	0.0	0.091	1.0	99.04132	6.596	1	4.0	4.0	5.0	0.0	2.0
6985.9033	502.98502	99.00498	100.0	1	0.0	0.0	0.093	1.0	99.52467	6.596	1	4.0	4.0	5.0	0.0	2.0
6985.9033	502.98502	99.00498	100.0	1	0.0	0.0	0.096	1.0	99.52467	6.651	1	4.0	4.0	5.0	0.0	2.0
6985.9033	502.98502	99.00498	100.0	1	0.0	0.0	0.098	1.0	99.48344	6.651	1	4.0	4.0	5.0	0.0	2.0
6985.9033	502.98502	99.00498	100.0	1	0.0	0.0	0.101	1.0	99.20773	6.697	1	4.0	4.0	5.0	0.0	2.0
6985.9033	502.98502	99.00498	100.0	1	0.0	0.0	0.103	1.0	99.20773	6.718	1	4.0	4.0	5.0	0.0	2.0
6985.9033	502.98502	99.00498	100.0	1	0.0	0.0	0.106	1.0	99.30225	6.718	1	4.0	4.0	5.0	0.0	2.0
6985.9033	502.98502	99.00498	100.0	1	0.0	0.0	0.108	1.0	98.372025	6.755	1	4.0	4.0	5.0	0.0	2.0
6985.9033	502.98502	99.00498	100.0	1	0.0	0.0	0.111	1.0	98.372025	6.755	1	4.0	4.0	5.0	0.0	2.0
6985.9033	502.98502	99.00498	100.0	1	0.0	0.0	0.114	1.0	97.21022	6.772	1	4.0	4.0	5.0	0.0	2.0
6985.9033	502.98502	99.00498	100.0	1	0.0	0.0	0.116	1.0	97.21022	6.803	1	4.0	4.0	5.0	0.0	2.0
6985.9033	502.98502	99.00498	100.0	1	0.0	0.0	0.119	1.0	97.58563	6.803	1	4.0	4.0	5.0	0.0	2.0
6985.9033	502.98502	99.00498	100.0	1	0.0	0.0	0.122	1.0	98.35744	6.816	1	4.0	4.0	5.0	0.0	2.0
6985.9033	502.98502	99.00498	100.0	1	0.0	0.0	0.125	1.0	98.35744	6.841	1	4.0	4.0	5.0	0.0	2.0
6985.9033	502.98502	99.00498	100.0	1	0.0	0.0	0.127	1.0	98.06172	6.841	1	4.0	4.0	5.0	0.0	2.0
6985.9033	502.98502	99.00498	100.0	1	0.0	0.0	0.13	1.0	97.60956	6.862	1	4.0	4.0	5.0	0.0	2.0
6985.9033	502.98502	99.00498	100.0	1	0.0	0.0	0.133	1.0	97.60956	6.87	1	4.0	4.0	5.0	0.0	2.0
6985.9033	502.98502	99.00498	100.0	1	0.0	0.0	0.136	1.0	97.87789	6.87	1	4.0	4.0	5.0	0.0	2.0
6985.9033	502.98502	99.00498	100.0	1	0.0	0.0	0.139	1.0	97.87789	6.888	1	4.0	4.0	5.0	0.0	2.0
6985.9033	502.98502	99.00498	100.0	1	0.0	0.0	0.141	1.0	97.88628	6.888	1	4.0	4.0	5.0	0.0	2.0
6985.9033	502.98502	99.00498	100.0	1	0.0	0.0	0.144	1.0	97.71198	6.895	1	4.0	4.0	5.0	0.0	2.0
6985.9033	502.98502	99.00498	100.0	1	0.0	0.0	0.147	1.0	97.71198	6.909	1	4.0	4.0	5.0	0.0	2.0
6985.9033	502.98502	99.00498	100.0	1	0.0	0.0	0.15	1.0	97.60109	6.909	1	4.0	4.0	5.0	0.0	2.0
6985.9033	502.98502	99.00498	100.0	1	0.0	0.0	0.152	1.0	97.66689	6.914	1	4.0	4.0	5.0	0.0	2.0
6985.9033	502.98502	99.00498	100.0	1	0.0	0.0	0.155	1.0	97.07696	6.914	1	4.0	4.0	5.0	0.0	2.0
6985.9033	502.98502	99.00498	100.0	1	0.0	0.0	0.157	1.0	97.798454	6.926	1	4.0	4.0	6.0	0.0	2.0
6985.9033	502.98502	99.00498	100.0	1	0.0	0.0	0.159	1.0	97.798454	6.93	1	4.0	4.0	6.0	0.0	2.0
6985.9033	502.98502	99.00498	100.0	1	0.0	0.0	0.162	1.0	98.1368	6.93	1	4.0	4.0	6.0	0.0	2.0
0.0	502.98502	99.00498	100.0	0	0.0	0.0	0.164	1.0	92.93945	6.938	1	5.0	4.0	0.0	0.0	2.0
0.0	502.98502	99.00498	100.0	0	0.0	0.0	0.166	1.0	92.93945	6.938	1	5.0	4.0	0.0	0.0	2.0
0.0	502.98502	99.00498	100.0	0	0.0	0.0	0.168	1.0	94.29152	6.938	1	5.0	4.0	0.0	0.0	2.0
0.0	502.98502	99.00498	100.0	0	0.0	0.0	0.17	1.0	95.949814	6.947	1	5.0	4.0	0.0	0.0	2.0
0.0	502.98502	99.00498	100.0	0	0.0	0.0	0.171	1.0	95.949814	6.947	1	5.0	4.0	0.0	0.0	2.0
0.0	502.98502	99.00498	100.0	0	0.0	0.0	0.173	1.0	96.86034	6.455	1	5.0	4.0	0.0	0.0	2.0
0.0	502.98502	99.00498	100.0	0	0.0	0.0	0.174	1.0	96.86034	5.574	1	5.0	4.0	0.0	0.0	2.0
0.0	502.98502	99.00498	100.0	0	0.0	0.0	0.175	1.0	97.459564	5.574	1	5.0	4.0	0.0	0.0	2.0
0.0	502.98502	99.00498	100.0	0	0.0	0.0	0.176	1.0	97.24497	4.815	1	5.0	4.0	0.0	0.0	2.0
0.0	502.98502	99.00498	100.0	0	0.0	0.0	0.177	1.0	97.24497	4.473	1	5.0	4.0	0.0	0.0	2.0
0.0	502.98502	99.00498	100.0	0	0.0	0.0	0.178	1.0	97.22018	4.473	1	5.0	4.0	0.0	0.0	2.0
0.0	502.98502	99.00498	100.0	0	0.0	0.0	0.178	1.0	97.51272	3.863	1	5.0	4.0	0.0	0.0	2.0
0.0	502.98502	99.00498	100.0	0	0.0	0.0	0.179	1.0	97.51272	3.863	1	5.0	4.0	0.0	0.0	2.0
0.0	502.98502	99.00498	100.0	0	0.0	0.0	0.179	1.0	97.24798	3.591	1	5.0	4.0	0.0	0.0	2.0
0.0	502.98502	99.00498	100.0	0	0.0	0.0	0.179	1.0	97.24798	3.1	1	5.0	4.0	0.0	0.0	2.0
0.0	502.98502	99.00498	100.0	0	0.0	0.0	0.179	1.0	97.00749	3.1	1	5.0	4.0	0.0	0.0	2.0
0.0	502.98502	99.00498	100.0	0	0.0	0.0	0.178	1.0	97.09384	2.677	1	5.0	4.0	8.0	0.0	2.0
0.0	502.98502	99.00498	100.0	0	0.0	0.0	0.178	0.0	97.09384	2.487	1	5.0	4.0	14.0	0.0	2.0
0.0	502.98502	99.00498	100.0	0	0.0	0.0	0.177	0.0	96.97782	2.487	1	5.0	4.0	0.0	0.0	2.0
0.0	502.98502	99.00498	100.0	0	0.0	0.0	0.176	0.0	97.380165	2.149	1	5.0	4.0	0.0	0.0	2.0
0.0	502.98502	99.00498	100.0	0	0.0	0.0	0.175	0.0	97.380165	2.149	1	5.0	4.0	0.0	0.0	2.0
0.0	502.98502	99.00498	100.0	0	0.0	0.0	0.174	0.0	98.85746	1.996	1	5.0	4.0	0.0	0.0	2.0
0.0	502.98502	99.00498	100.0	0	0.0	0.0	0.173	0.0	98.85746	1.724	1	5.0	4.0	0.0	0.0	2.0
0.0	502.98502	99.00498	100.0	0	0.0	0.0	0.171	0.0	98.555984	1.724	1	5.0	4.0	0.0	0.0	2.0
0.0	502.98502	99.00498	100.0	0	0.0	0.0	0.17	0.0	98.31575	1.488	1	5.0	4.0	0.0	0.0	2.0
0.0	502.98502	99.00498	100.0	0	0.0	0.0	0.168	0.0	98.31575	1.383	1	5.0	4.0	0.0	0.0	2.0
0.0	502.98502	99.00498	100.0	0	0.0	0.0	0.166	0.0	98.772934	1.383	1	5.0	4.0	0.0	0.0	2.0
0.0	502.98502	99.00498	100.0	0	0.0	0.0	0.164	0.0	99.24962	1.194	1	5.0	4.0	0.0	0.0	2.0
0.0	502.98502	99.00498	100.0	0	0.0	0.0	0.162	0.0	98.77905	1.194	1	5.0	4.0	0.0	0.0	2.0
0.0	502.98502	99.00498	100.0	0	0.0	0.0	0.16	0.0	99.04655	1.11	1	5.0	4.0	0.0	0.0	2.0
0.0	502.98502	99.00498	100.0	0	0.0	0.0	0.158	0.0	99.04655	0.958	1	5.0	4.0	0.0	0.0	2.0
0.0	502.98502	99.00498	100.0	0	0.0	0.0	0.156	0.0	96.49755	0.958	1	5.0	4.0	0.0	0.0	2.0
0.0	502.98502	99.00498	100.0	0	0.0	0.0	0.154	0.0	99.68838	0.89	1	5.0	4.0	0.0	0.0	2.0
0.0	502.98502	99.00498	100.0	0	0.0	0.0	0.151	0.0	99.68838	0.828	1	5.0	4.0	0.0	0.0	2.0
0.0	502.98502	99.00498	100.0	0	0.0	0.0	0.149	0.0	99.14454	0.828	1	5.0	4.0	0.0	0.0	2.0
0.0	502.98502	99.00498	100.0	0	0.0	0.0	0.146	0.0	99.14454	0.663	1	5.0	4.0	0.0	0.0	2.0
0.0	502.98502	99.00498	100.0	0	0.0	0.0	0.144	0.0	98.49553	0.663	1	5.0	4.0	0.0	0.0	2.0
0.0	502.98502	99.00498	100.0	0	0.0	0.0	0.141	0.0	98.79692	0.616	1	5.0	4.0	0.0	0.0	2.0
0.0	502.98502	99.00498	100.0	0	0.0	0.0	0.139	0.0	98.79692	0.533	1	5.0	4.0	0.0	0.0	2.0
0.0	502.98502	99.00498	100.0	0	0.0	0.0	0.136	0.0	98.444466	0.533	1	5.0	4.0	0.0	0.0	2.0
0.0	502.98502	99.00498	100.0	0	0.0	0.0	0.134	0.0	99.32279	0.494	1	5.0	4.0	0.0	0.0	2.0
0.0	502.98502	99.00498	100.0	0	0.0	0.0	0.131	0.0	99.32279	0.427	1	5.0	4.0	0.0	0.0	2.0
0.0	502.98502	99.00498	100.0	0	0.0	0.0	0.129	0.0	99.89358	0.427	1	5.0	4.0	0.0	0.0	2.0
0.0	502.98502	99.00498	100.0	0	0.0	0.0	0.126	0.0	99.89358	0.368	1	5.0	4.0	0.0	0.0	2.0
0.0	502.98502	99.00498	100.0	0	0.0	0.0	0.124	0.0	99.64971	0.368	1	5.0	4.0	0.0	0.0	2.0
0.0	502.98502	99.00498	100.0	0	0.0	0.0	0.121	0.0	100.097206	0.342	1	5.0	4.0	0.0	0.0	2.0
0.0	502.98502	99.00498	100.0	0	0.0	0.0	0.119	0.0	100.097206	0.296	1	5.0	4.0	0.0	0.0	2.0
0.0	502.98502	99.00498	100.0	0	0.0	0.0	0.116	0.0	99.94343	0.296	1	5.0	4.0	0.0	0.0	2.0
0.0	502.98502	99.00498	100.0	0	0.0	0.0	0.114	0.0	99.55495	0.274	1	5.0	4.0	0.0	0.0	2.0
0.0	502.98502	99.00498	100.0	0	0.0	0.0	0.111	0.0	99.388695	0.237	1	5.0	4.0	0.0	0.0	2.0
0.0	502.98502	99.00498	100.0	0	0.0	0.0	0.109	0.0	99.69608	0.237	1	5.0	4.0	0.0	0.0	2.0
0.0	502.98502	99.00498	100.0	0	0.0	0.0	0.106	0.0	99.69608	0.22	1	5.0	4.0	0.0	0.0	2.0
0.0	502.98502	99.00498	100.0	0	0.0	0.0	0.104	0.0	99.06378	0.22	1	5.0	4.0	0.0	0.0	2.0
0.0	502.98502	99.00498	100.0	0	0.0	0.0	0.102	0.0	99.117485	0.19	1	5.0	4.0	0.0	0.0	2.0
0.0	502.98502	99.00498	100.0	0	0.0	0.0	0.1	0.0	99.117485	0.164	1	5.0	4.0	0.0	0.0	2.0
0.0	502.98502	99.00498	100.0	0	0.0	0.0	0.098	0.0	98.62636	0.164	1	5.0	4.0	0.0	0.0	2.0
0.0	502.98502	99.00498	100.0	0	0.0	0.0	0.096	0.0	98.3453	0.152	1	5.0	4.0	0.0	0.0	2.0
0.0	502.98502	99.00498	100.0	0	0.0	0.0	0.094	0.0	98.3453	0.131	1	5.0	4.0	0.0	0.0	2.0
0.0	502.98502	99.00498	100.0	0	0.0	0.0	0.092	0.0	99.431435	0.131	1	5.0	4.0	0.0	0.0	2.0
0.0	502.98502	99.00498	100.0	0	0.0	0.0	0.09	0.0	99.431435	0.122	1	5.0	4.0	0.0	0.0	2.0
0.0	502.98502	99.00498	100.0	0	0.0	0.0	0.088	0.0	98.52072	0.122	1	5.0	4.0	0.0	0.0	2.0
0.0	502.98502	99.00498	100.0	0	0.0	0.0	0.086	0.0	98.26396	0.105	1	5.0	4.0	0.0	0.0	2.0
0.0	502.98502	99.00498	100.0	0	0.0	0.0	0.084	0.0	98.26396	0.097	1	5.0	4.0	0.0	0.0	2.0
0.0	502.98502	99.00498	100.0	0	0.0	0.0	0.082	0.0	98.79725	0.097	1	5.0	4.0	0.0	0.0	2.0
0.0	502.98502	99.00498	100.0	0	0.0	0.0	0.081	0.0	98.94238	0.084	1	5.0	4.0	0.0	0.0	2.0
0.0	502.98502	99.00498	100.0	0	0.0	0.0	0.079	0.0	98.94238	0.078	1	5.0	4.0	0.0	0.0	2.0
0.0	502.98502	99.00498	100.0	0	0.0	0.0	0.077	0.0	97.27368	0.078	1	5.0	4.0	0.0	0.0	2.0
0.0	502.98502	99.00498	100.0	0	0.0	0.0	0.075	0.0	97.27368	0.067	1	5.0	4.0	0.0	0.0	2.0
0.0	502.98502	99.00498	100.0	0	0.0	0.0	0.073	0.0	98.26058	0.067	1	5.0	4.0	0.0	0.0	2.0
0.0	502.98502	99.00498	100.0	0	0.0	0.0	0.071	0.0	98.67968	0.062	1	5.0	4.0	0.0	0.0	2.0
0.0	502.98502	99.00498	100.0	0	0.0	0.0	0.07	0.0	98.67968	0.053	1	5.0	4.0	0.0	0.0	2.0
0.0	502.98502	99.00498	100.0	0	0.0	0.0	0.067	0.0	97.76323	0.053	1	5.0	4.0	0.0	0.0	2.0
0.0	502.98502	99.00498	100.0	0	0.0	0.0	0.065	0.0	98.06076	0.046	1	5.0	4.0	0.0	0.0	2.0
0.0	502.98502	99.00498	100.0	0	0.0	0.0	0.063	0.0	98.06076	0.043	1	5.0	4.0	0.0	0.0	2.0
0.0	502.98502	99.00498	100.0	0	0.0	0.0	0.061	0.0	99.91234	0.043	1	5.0	4.0	0.0	0.0	2.0
0.0	502.98502	99.00498	100.0	0	0.0	0.0	0.059	0.0	99.91234	0.037	1	5.0	4.0	0.0	0.0	2.0
0.0	502.98502	99.00498	100.0	0	0.0	0.0	0.057	0.0	99.48555	0.037	1	5.0	4.0	0.0	0.0	2.0
0.0	502.98502	99.00498	100.0	0	0.0	0.0	0.055	0.0	98.41598	0.031	1	5.0	4.0	0.0	0.0	2.0
0.0	502.98502	99.00498	100.0	0	0.0	0.0	0.053	0.0	98.41598	0.029	1	5.0	4.0	0.0	0.0	2.0
0.0	502.98502	99.00498	100.0	0	0.0	0.0	0.051	0.0	99.995575	0.029	1	5.0	4.0	0.0	0.0	2.0
0.0	502.98502	99.00498	100.0	0	0.0	0.0	0.048	0.0	100.39987	0.025	1	5.0	4.0	0.0	0.0	2.0
0.0	502.98502	99.00498	100.0	0	0.0	0.0	0.046	0.0	100.39987	0.023	1	5.0	4.0	0.0	0.0	2.0
0.0	502.98502	99.00498	100.0	0	0.0	0.0	0.044	0.0	99.290276	0.023	1	5.0	4.0	0.0	0.0	2.0
0.0	502.98502	99.00498	100.0	0	0.0	0.0	0.042	0.0	99.290276	0.02	1	5.0	4.0	0.0	0.0	2.0
0.0	502.98502	99.00498	100.0	0	0.0	0.0	0.04	0.0	98.890945	0.02	1	5.0	4.0	0.0	0.0	2.0
0.0	502.98502	99.00498	100.0	0	0.0	0.0	0.038	0.0	99.144356	0.017	1	5.0	4.0	0.0	0.0	2.0
0.0	502.98502	99.00498	100.0	0	0.0	0.0	0.036	0.0	99.144356	0.016	1	5.0	4.0	0.0	0.0	2.0
0.0	502.98502	99.00498	100.0	0	0.0	0.0	0.034	0.0	99.52529	0.016	1	5.0	4.0	0.0	0.0	2.0
0.0	502.98502	99.00498	100.0	0	0.0	0.0	0.031	0.0	98.31255	0.013	1	5.0	4.0	0.0	0.0	2.0
0.0	502.98502	99.00498	100.0	0	0.0	0.0	0.029	0.0	98.31255	0.013	1	5.0	4.0	0.0	0.0	2.0
0.0	502.98502	99.00498	100.0	0	0.0	0.0	0.027	0.0	98.39901	0.012	1	5.0	4.0	0.0	0.0	2.0
0.0	502.98502	99.00498	100.0	0	0.0	0.0	0.025	0.0	98.64475	0.01	1	5.0	4.0	0.0	0.0	2.0
0.0	502.98502	99.00498	100.0	0	0.0	0.0	0.023	0.0	98.714966	0.01	1	5.0	4.0	0.0	0.0	2.0
0.0	502.98502	99.00498	100.0	0	0.0	0.0	0.021	0.0	99.03091	0.009	1	5.0	4.0	0.0	0.0	2.0
0.0	502.98502	99.00498	100.0	0	0.0	0.0	0.019	0.0	99.03091	0.008	1	5.0	4.0	0.0	0.0	2.0
0.0	502.98502	99.00498	100.0	0	0.0	0.0	0.017	0.0	99.16522	0.008	1	5.0	4.0	0.0	0.0	2.0
0.0	502.98502	99.00498	100.0	0	0.0	0.0	0.015	0.0	99.17998	0.007	1	5.0	4.0	0.0	0.0	2.0
0.0	502.98502	99.00498	100.0	0	0.0	0.0	0.012	0.0	99.17998	0.007	1	5.0	4.0	0.0	0.0	2.0
0.0	502.98502	99.00498	100.0	0	0.0	0.0	0.01	0.0	99.2359	0.006	1	5.0	4.0	0.0	0.0	2.0
0.0	502.98502	99.00498	100.0	0	0.0	0.0	0.008	0.0	98.999016	0.005	1	5.0	4.0	0.0	0.0	2.0
0.0	502.98502	99.00498	100.0	0	0.0	0.0	0.006	0.0	98.44053	0.005	1	5.0	4.0	0.0	0.0	2.0
0.0	502.98502	99.00498	100.0	0	0.0	0.0	0.004	0.0	98.84865	0.005	1	5.0	4.0	0.0	0.0	2.0
0.0	502.98502	99.00498	100.0	0	0.0	0.0	0.002	0.0	98.84865	0.004	1	5.0	4.0	0.0	0.0	2.0
0.0	502.98502	99.00498	100.0	0	0.0	0.0	0.0	0.0	98.86746	0.004	1	5.0	4.0	0.0	0.0	2.0
0.0	502.98502	99.00498	100.0	0	0.0	0.0	-0.001	0.0	98.26184	0.003	1	5.0	4.0	0.0	0.0	2.0
0.0	502.98502	99.00498	100.0	0	0.0	0.0	-0.003	0.0	98.26184	0.003	1	5.0	4.0	0.0	0.0	2.0
0.0	502.98502	99.00498	100.0	0	0.0	0.0	-0.005	0.0	97.762695	0.003	1	5.0	4.0	0.0	0.0	2.0
0.0	502.98502	99.00498	100.0	0	0.0	0.0	-0.007	0.0	97.762695	0.002	1	5.0	4.0	0.0	0.0	2.0
0.0	502.98502	99.00498	100.0	0	0.0	0.0	-0.009	0.0	97.903	0.002	1	5.0	4.0	0.0	0.0	2.0
0.0	502.98502	99.00498	100.0	0	0.0	0.0	-0.011	0.0	98.07933	0.002	1	5.0	4.0	0.0	0.0	2.0
0.0	502.98502	99.00498	100.0	0	0.0	0.0	-0.013	0.0	98.598724	0.001	1	5.0	4.0	0.0	0.0	2.0
0.0	502.98502	99.00498	100.0	0	0.0	0.0	-0.014	0.0	98.936844	0.001	1	5.0	4.0	0.0	0.0	2.0
0.0	502.98502	99.00498	100.0	0	0.0	0.0	-0.016	0.0	98.54068	0.001	1	5.0	4.0	0.0	0.0	2.0
0.0	502.98502	99.00498	100.0	0	0.0	0.0	-0.018	0.0	98.91405	0.001	1	5.0	4.0	0.0	0.0	2.0
0.0	502.98502	99.00498	100.0	0	0.0	0.0	-0.019	0.0	98.642395	0.001	1	5.0	4.0	0.0	0.0	2.0
0.0	502.98502	99.00498	100.0	0	0.0	0.0	-0.021	0.0	98.642395	0.001	1	5.0	4.0	0.0	0.0	2.0
0.0	502.98502	99.00498	100.0	0	0.0	0.0	-0.022	0.0	99.00523	0.001	1	5.0	4.0	0.0	0.0	2.0
0.0	502.98502	99.00498	100.0	0	0.0	0.0	-0.024	0.0	98.58078	0.0	1	5.0	4.0	0.0	0.0	2.0
0.0	502.98502	99.00498	100.0	0	0.0	0.0	-0.025	0.0	98.58078	0.0	1	5.0	4.0	0.0	0.0	2.0
0.0	502.98502	99.00498	100.0	0	0.0	0.0	-0.026	0.0	99.21013	0.0	1	5.0	4.0	0.0	0.0	2.0
0.0	502.98502	99.00498	100.0	0	0.0	0.0	-0.028	0.0	99.18022	0.0	1	5.0	4.0	0.0	0.0	2.0
0.0	502.98502	99.00498	100.0	0	0.0	0.0	-0.029	0.0	99.18022	0.0	1	5.0	4.0	0.0	0.0	2.0
0.0	502.98502	99.00498	100.0	0	0.0	0.0	-0.03	0.0	98.95766	0.0	1	5.0	4.0	0.0	0.0	2.0
0.0	502.98502	99.00498	100.0	0	0.0	0.0	-0.031	0.0	98.95766	0.0	1	5.0	4.0	0.0	0.0	2.0
0.0	502.98502	99.00498	100.0	0	0.0	0.0	-0.032	0.0	97.77025	0.0	1	5.0	4.0	0.0	0.0	2.0
0.0	502.98502	99.00498	100.0	0	0.0	0.0	-0.033	0.0	98.606834	0.0	1	5.0	4.0	0.0	0.0	2.0
0.0	502.98502	99.00498	100.0	0	0.0	0.0	-0.034	0.0	98.606834	0.0	1	5.0	4.0	0.0	0.0	2.0
0.0	502.98502	99.00498	100.0	0	0.0	0.0	-0.034	0.0	99.185165	0.0	1	5.0	4.0	0.0	0.0	2.0
0.0	502.98502	99.00498	100.0	0	0.0	0.0	-0.035	0.0	99.219826	0.0	1	5.0	4.0	0.0	0.0	2.0
0.0	502.98502	99.00498	100.0	0	0.0	0.0	-0.035	0.0	99.219826	0.0	1	5.0	4.0	0.0	0.0	2.0
0.0	502.98502	99.00498	100.0	0	0.0	0.0	-0.035	0.0	98.96229	0.0	1	5.0	4.0	0.0	0.0	2.0
0.0	502.98502	99.00498	100.0	0	0.0	0.0	-0.035	0.0	98.96229	0.0	1	5.0	4.0	0.0	0.0	2.0
0.0	502.98502	99.00498	100.0	0	0.0	0.0	-0.035	0.0	99.49046	0.0	1	5.0	4.0	0.0	0.0	2.0
0.0	502.98502	99.00498	100.0	0	0.0	0.0	-0.035	0.0	99.712036	0.0	1	5.0	4.0	0.0	0.0	2.0
0.0	502.98502	99.00498	100.0	0	0.0	0.0	-0.035	0.0	99.712036	0.0	1	5.0	4.0	0.0	0.0	2.0
0.0	502.98502	99.00498	100.0	0	0.0	0.0	-0.034	0.0	98.80516	0.0	1	5.0	4.0	1.0	0.0	2.0
0.0	502.98502	99.00498	100.0	0	0.0	0.0	-0.034	0.0	98.87057	0.0	1	5.0	4.0	4.0	0.0	2.0
0.0	502.98502	99.00498	100.0	0	0.0	0.0	-0.033	0.0	98.87057	0.0	1	5.0	4.0	4.0	0.0	2.0
5610.834	403.98004	99.00498	100.0	0	0.0	0.0	-0.032	0.0	97.9411	0.0	1	5.0	4.0	4.0	0.0	2.0
5610.834	403.98004	99.00498	100.0	0	0.0	0.0	-0.031	0.0	97.9411	0.0	1	5.0	4.0	4.0	0.0	2.0
5610.834	403.98004	99.00498	100.0	0	0.0	0.0	-0.029	0.0	97.738	0.0	1	5.0	4.0	4.0	0.0	2.0
5610.834	403.98004	99.00498	100.0	0	0.0	0.0	-0.028	0.0	97.86931	0.0	1	5.0	4.0	4.0	0.0	2.0
5610.834	403.98004	99.00498	100.0	0	0.0	0.0	-0.027	0.0	97.86931	0.765	1	5.0	4.0	4.0	0.0	2.0
5610.834	403.98004	99.00498	100.0	0	0.0	0.0	-0.025	0.0	97.57163	0.765	1	5.0	4.0	4.0	0.0	2.0
5610.834	403.98004	99.00498	100.0	0	0.0	0.0	-0.023	0.0	95.71412	1.108	1	5.0	4.0	4.0	0.0	2.0
5610.834	403.98004	99.00498	100.0	0	0.0	0.0	-0.021	0.0	95.71412	1.108	1	5.0	4.0	4.0	0.0	2.0
5610.834	403.98004	99.00498	100.0	0	0.0	0.0	-0.019	0.0	96.082466	1.723	1	5.0	4.0	4.0	0.0	2.0
5610.834	403.98004	99.00498	100.0	0	0.0	0.0	-0.017	0.0	96.082466	1.998	1	5.0	4.0	4.0	0.0	2.0
5610.834	403.98004	99.00498	100.0	0	0.0	0.0	-0.014	0.0	96.31491	1.998	1	5.0	4.0	4.0	0.0	2.0
5610.834	403.98004	99.00498	100.0	0	0.0	0.0	-0.012	0.0	96.60583	2.492	1	5.0	4.0	4.0	0.0	2.0
5610.834	403.98004	99.00498	100.0	0	0.0	0.0	-0.009	0.0	96.60583	2.713	1	5.0	4.0	4.0	0.0	2.0
5610.834	403.98004	99.00498	100.0	0	0.0	0.0	-0.007	0.0	98.258316	2.713	1	5.0	4.0	5.0	0.0	2.0
5610.834	403.98004	99.00498	100.0	0	0.0	0.0	-0.004	0.0	98.258316	3.109	1	5.0	4.0	5.0	0.0	2.0
5610.834	403.98004	99.00498	100.0	0	0.0	0.0	-0.002	0.0	98.16133	3.109	1	5.0	4.0	5.0	0.0	2.0
5610.834	403.98004	99.00498	100.0	0	0.0	0.0	0.0	0.0	97.68468	3.452	1	5.0	4.0	5.0	0.0	2.0
5610.834	403.98004	99.00498	100.0	0	0.0	0.0	0.003	0.0	97.68468	3.604	1	5.0	4.0	5.0	0.0	2.0
5610.834	403.98004	99.00498	100.0	0	0.0	0.0	0.006	0.0	98.076225	3.604	1	5.0	4.0	5.0	0.0	2.0
5610.834	403.98004	99.00498	100.0	0	0.0	0.0	0.009	0.0	96.309006	3.878	1	5.0	4.0	5.0	0.0	2.0
5610.834	403.98004	99.00498	100.0	0	0.0	0.0	0.012	0.0	96.309006	4.001	1	5.0	4.0	5.0	0.0	2.0
5610.834	403.98004	99.00498	100.0	0	0.0	0.0	0.014	0.0	95.61175	4.001	1	5.0	4.0	5.0	0.0	2.0
5610.834	403.98004	99.00498	100.0	0	0.0	0.0	0.017	0.0	95.58593	4.223	1	5.0	4.0	5.0	0.0	2.0
5610.834	403.98004	99.00498	100.0	0	0.0	0.0	0.02	0.0	96.18395	4.223	1	5.0	4.0	5.0	0.0	2.0
5610.834	403.98004	99.00498	100.0	0	0.0	0.0	0.023	0.0	96.77028	4.412	1	5.0	4.0	5.0	0.0	2.0
5610.834	403.98004	99.00498	100.0	0	0.0	0.0	0.026	0.0	96.77028	4.498	1	5.0	4.0	5.0	0.0	2.0
5610.834	403.98004	99.00498	100.0	0	0.0	0.0	0.028	0.0	96.947556	4.498	1	5.0	4.0	5.0	0.0	2.0
5610.834	403.98004	99.00498	100.0	0	0.0	0.0	0.031	0.0	97.24036	4.65	1	5.0	4.0	5.0	0.0	2.0
5610.834	403.98004	99.00498	100.0	0	0.0	0.0	0.034	0.0	97.24036	4.718	1	5.0	4.0	5.0	0.0	2.0
5610.834	403.98004	99.00498	100.0	0	0.0	0.0	0.037	0.0	96.97761	4.718	1	5.0	4.0	5.0	0.0	2.0
5610.834	403.98004	99.00498	100.0	0	0.0	0.0	0.04	0.0	96.97761	4.841	1	5.0	4.0	5.0	0.0	2.0
5610.834	403.98004	99.00498	100.0	0	0.0	0.0	0.042	0.0	97.35368	4.841	1	5.0	4.0	5.0	0.0	2.0
5610.834	403.98004	99.00498	100.0	0	0.0	0.0	0.045	0.0	98.38569	4.896	1	5.0	4.0	5.0	0.0	2.0
5610.834	403.98004	99.00498	100.0	0	0.0	0.0	0.048	0.0	98.38569	4.995	1	5.0	4.0	5.0	0.0	2.0
5610.834	403.98004	99.00498	100.0	0	0.0	0.0	0.05	0.0	98.67245	4.995	1	5.0	4.0	5.0	0.0	2.0
5610.834	403.98004	99.00498	100.0	0	0.0	0.0	0.053	0.0	98.23046	5.079	1	5.0	4.0	5.0	0.0	2.0
5610.834	403.98004	99.00498	100.0	0	0.0	0.0	0.056	0.0	98.23046	5.079	1	5.0	4.0	5.0	0.0	2.0
5610.834	403.98004	99.00498	100.0	0	0.0	0.0	0.058	0.0	98.393745	5.117	1	5.0	4.0	5.0	0.0	2.0
5610.834	403.98004	99.00498	100.0	0	0.0	0.0	0.061	0.0	98.393745	5.153	1	5.0	4.0	5.0	0.0	2.0
5610.834	403.98004	99.00498	100.0	0	0.0	0.0	0.064	0.0	99.423996	5.153	1	5.0	4.0	5.0	0.0	2.0
5610.834	403.98004	99.00498	100.0	0	0.0	0.0	0.066	0.0	99.54529	5.215	1	5.0	4.0	5.0	0.0	2.0
5610.834	403.98004	99.00498	100.0	0	0.0	0.0	0.068	0.0	99.54529	5.271	1	5.0	4.0	5.0	0.0	2.0
5610.834	403.98004	99.00498	100.0	1	0.0	0.0	0.071	0.0	98.34577	5.271	1	5.0	4.0	5.0	0.0	2.0
5610.834	403.98004	99.00498	100.0	1	0.0	0.0	0.074	0.0	98.322266	5.295	1	5.0	4.0	5.0	0.0	2.0
5610.834	403.98004	99.00498	100.0	1	0.0	0.0	0.076	0.0	98.089485	5.338	1	5.0	4.0	5.0	0.0	2.0
5610.834	403.98004	99.00498	100.0	1	0.0	0.0	0.079	0.0	97.82356	5.338	1	5.0	4.0	5.0	0.0	2.0
5610.834	403.98004	99.00498	100.0	1	0.0	0.0	0.081	0.0	97.82356	5.358	1	5.0	4.0	5.0	0.0	2.0
5610.834	403.98004	99.00498	100.0	1	0.0	0.0	0.084	0.0	98.43982	5.358	1	5.0	4.0	5.0	0.0	2.0
5610.834	403.98004	99.00498	100.0	1	0.0	0.0	0.087	0.0	99.11875	5.393	1	5.0	4.0	5.0	0.0	2.0
5610.834	403.98004	99.00498	100.0	1	0.0	0.0	0.089	0.0	99.11875	5.409	1	5.0	4.0	5.0	0.0	2.0
5610.834	403.98004	99.00498	100.0	1	0.0	0.0	0.092	0.0	98.0525	5.409	1	5.0	4.0	5.0	0.0	2.0
5610.834	403.98004	99.00498	100.0	1	0.0	0.0	0.094	0.0	98.1899	5.437	1	5.0	4.0	5.0	0.0	2.0
5610.834	403.98004	99.00498	100.0	1	0.0	0.0	0.096	0.0	98.1899	5.463	1	5.0	4.0	5.0	0.0	2.0
5610.834	403.98004	99.00498	100.0	1	0.0	0.0	0.099	0.0	98.33146	5.463	1	5.0	4.0	5.0	0.0	2.0
5610.834	403.98004	99.00498	100.0	1	0.0	0.0	0.101	0.0	98.33146	5.473	1	5.0	4.0	5.0	0.0	2.0
5610.834	403.98004	99.00498	100.0	1	0.0	0.0	0.104	0.0	98.56981	5.473	1	5.0	4.0	5.0	0.0	2.0
5610.834	403.98004	99.00498	100.0	1	0.0	0.0	0.106	0.0	98.01987	5.492	1	5.0	4.0	5.0	0.0	2.0
5610.834	403.98004	99.00498	100.0	1	0.0	0.0	0.108	0.0	98.01987	5.502	1	5.0	4.0	5.0	0.0	2.0
5610.834	403.98004	99.00498	100.0	1	0.0	0.0	0.111	0.0	98.21153	5.502	1	5.0	4.0	5.0	0.0	2.0
5610.834	403.98004	99.00498	100.0	1	0.0	0.0	0.113	0.0	97.06082	5.517	1	5.0	4.0	5.0	0.0	2.0
5610.834	403.98004	99.00498	100.0	1	0.0	0.0	0.116	0.0	97.06082	5.525	1	5.0	4.0	5.0	0.0	2.0
5610.834	403.98004	99.00498	100.0	1	0.0	0.0	0.118	0.0	97.122284	5.525	1	5.0	4.0	5.0	0.0	2.0
5610.834	403.98004	99.00498	100.0	1	0.0	0.0	0.12	0.0	97.122284	5.537	1	5.0	4.0	5.0	0.0	2.0
5610.834	403.98004	99.00498	100.0	1	0.0	0.0	0.123	0.0	97.2544	5.537	1	5.0	4.0	5.0	0.0	2.0
5610.834	403.98004	99.00498	100.0	1	0.0	0.0	0.125	0.0	97.66867	5.547	1	5.0	4.0	5.0	0.0	2.0
5610.834	403.98004	99.00498	100.0	1	0.0	0.0	0.127	0.0	97.66867	5.552	1	5.0	4.0	5.0	0.0	2.0
5610.834	403.98004	99.00498	100.0	1	0.0	0.0	0.13	0.0	97.941055	5.552	1	5.0	4.0	5.0	0.0	2.0
5610.834	403.98004	99.00498	100.0	1	0.0	0.0	0.132	0.0	98.3633	5.562	1	5.0	4.0	5.0	0.0	2.0
5610.834	403.98004	99.00498	100.0	1	0.0	0.0	0.134	0.0	98.3633	5.566	1	5.0	4.0	5.0	0.0	2.0
5610.834	403.98004	99.00498	100.0	1	0.0	0.0	0.137	0.0	98.640854	5.566	1	5.0	4.0	5.0	0.0	2.0
5610.834	403.98004	99.00498	100.0	1	0.0	0.0	0.139	0.0	98.640854	5.572	1	5.0	4.0	5.0	0.0	2.0
5610.834	403.98004	99.00498	100.0	1	0.0	0.0	0.141	0.0	98.70676	5.572	1	5.0	4.0	5.0	0.0	2.0
5610.834	403.98004	99.00498	100.0	1	0.0	0.0	0.143	0.0	98.51867	5.579	1	5.0	4.0	5.0	0.0	2.0
5610.834	403.98004	99.00498	100.0	1	0.0	0.0	0.146	0.0	98.51867	5.582	1	5.0	4.0	5.0	0.0	2.0
5610.834	403.98004	99.00498	100.0	1	0.0	0.0	0.148	0.0	98.60005	5.582	1	5.0	4.0	5.0	0.0	2.0
5610.834	403.98004	99.00498	100.0	1	0.0	0.0	0.151	0.0	98.821754	5.587	1	5.0	4.0	5.0	0.0	2.0
5610.834	403.98004	99.00498	100.0	1	0.0	0.0	0.153	0.0	98.821754	5.587	1	5.0	4.0	5.0	0.0	2.0
5610.834	403.98004	99.00498	100.0	1	0.0	0.0	0.155	0.0	99.73844	5.588	1	5.0	4.0	6.0	0.0	2.0
5610.834	403.98004	99.00498	100.0	1	0.0	0.0	0.157	0.0	99.73844	5.592	1	5.0	4.0	6.0	0.0	2.0
0.0	403.98004	99.00498	100.0	0	0.0	0.0	0.159	0.0	99.142296	5.592	1	6.0	4.0	0.0	0.0	2.0
0.0	403.98004	99.00498	100.0	0	0.0	0.0	0.161	0.0	98.78877	5.593	1	6.0	4.0	0.0	0.0	2.0
0.0	403.98004	99.00498	100.0	0	0.0	0.0	0.163	0.0	98.78877	5.597	1	6.0	4.0	0.0	0.0	2.0
0.0	403.98004	99.00498	100.0	0	0.0	0.0	0.166	0.0	98.303734	5.597	1	6.0	4.0	0.0	0.0	2.0
0.0	403.98004	99.00498	100.0	0	0.0	0.0	0.167	0.0	98.83974	5.201	1	6.0	4.0	0.0	0.0	2.0
0.0	403.98004	99.00498	100.0	0	0.0	0.0	0.169	0.0	98.83974	5.201	1	6.0	4.0	0.0	0.0	2.0
0.0	403.98004	99.00498	100.0	0	0.0	0.0	0.171	0.0	98.87636	4.491	1	6.0	4.0	0.0	0.0	2.0
0.0	403.98004	99.00498	100.0	0	0.0	0.0	0.172	0.0	98.87636	3.878	1	6.0	4.0	0.0	0.0	2.0
0.0	403.98004	99.00498	100.0	0	0.0	0.0	0.173	0.0	97.401215	3.878	1	6.0	4.0	0.0	0.0	2.0
0.0	403.98004	99.00498	100.0	0	0.0	0.0	0.174	0.0	99.22559	3.604	1	6.0	4.0	0.0	0.0	2.0
0.0	403.98004	99.00498	100.0	0	0.0	0.0	0.175	0.0	99.22559	3.112	1	6.0	4.0	0.0	0.0	2.0
0.0	403.98004	99.00498	100.0	0	0.0	0.0	0.176	0.0	98.268524	3.112	1	6.0	4.0	0.0	0.0	2.0
0.0	403.98004	99.00498	100.0	0	0.0	0.0	0.176	0.0	98.02156	2.892	1	6.0	4.0	0.0	0.0	2.0
0.0	403.98004	99.00498	100.0	0	0.0	0.0	0.177	0.0	97.58744	2.497	1	6.0	4.0	0.0	0.0	2.0
0.0	403.98004	99.00498	100.0	0	0.0	0.0	0.177	0.0	97.684784	2.497	1	6.0	4.0	0.0	0.0	2.0
0.0	403.98004	99.00498	100.0	0	0.0	0.0	0.177	0.0	97.684784	2.321	1	6.0	4.0	0.0	0.0	2.0
0.0	403.98004	99.00498	100.0	0	0.0	0.0	0.177	0.0	98.6309	2.321	1	6.0	4.0	0.0	0.0	2.0
0.0	403.98004	99.00498	100.0	0	0.0	0.0	0.176	0.0	98.43769	2.004	1	6.0	4.0	8.0	0.0	2.0
0.0	403.98004	99.00498	100.0	0	0.0	0.0	0.176	0.0	98.43769	1.862	1	6.0	4.0	8.0	0.0	2.0
0.0	403.98004	99.00498	100.0	0	0.0	0.0	0.175	1.0	98.52166	1.862	1	6.0	4.0	11.0	0.0	2.0
-6944.445	500.0	99.00498	100.0	0	0.0	0.0	0.174	1.0	98.701	1.608	1	6.0	4.0	11.0	0.0	2.0
-6944.445	500.0	99.00498	100.0	0	0.0	0.0	0.173	1.0	98.8624	1.608	1	6.0	4.0	11.0	0.0	2.0
-6944.445	500.0	99.00498	100.0	0	0.0	0.0	0.172	1.0	98.838295	1.388	1	6.0	4.0	11.0	0.0	2.0
-6944.445	500.0	99.00498	100.0	0	0.0	0.0	0.17	1.0	98.838295	1.29	1	6.0	4.0	11.0	0.0	2.0
-6944.445	500.0	99.00498	100.0	0	0.0	0.0	0.168	1.0	98.421684	1.29	1	6.0	4.0	11.0	0.0	2.0
-6944.445	500.0	99.00498	100.0	0	0.0	0.0	0.167	1.0	98.56329	0.165	1	6.0	4.0	11.0	0.0	2.0
-6944.445	500.0	99.00498	100.0	0	0.0	0.0	0.165	1.0	98.56329	-0.335	1	6.0	4.0	11.0	0.0	2.0
-6944.445	500.0	99.00498	100.0	0	0.0	0.0	0.162	1.0	98.75644	-0.335	1	6.0	4.0	11.0	0.0	2.0
-6944.445	500.0	99.00498	100.0	0	0.0	0.0	0.16	1.0	99.37941	-1.238	1	6.0	4.0	11.0	0.0	2.0
-6944.445	500.0	99.00498	100.0	0	0.0	0.0	0.158	1.0	99.37941	-1.238	1	6.0	4.0	11.0	0.0	2.0
-6944.445	500.0	99.00498	100.0	0	0.0	0.0	0.155	1.0	99.18429	-1.642	1	6.0	4.0	11.0	0.0	2.0
-6944.445	500.0	99.00498	100.0	0	0.0	0.0	0.153	1.0	99.18429	-2.366	1	6.0	4.0	11.0	0.0	2.0
-6944.445	500.0	99.00498	100.0	0	0.0	0.0	0.15	1.0	98.68751	-2.366	1	6.0	4.0	11.0	0.0	2.0
-6944.445	500.0	99.00498	100.0	0	0.0	0.0	0.147	1.0	99.19203	-2.992	1	6.0	4.0	12.0	0.0	2.0
-6944.445	500.0	99.00498	100.0	0	0.0	0.0	0.144	1.0	99.19203	-3.273	1	6.0	4.0	12.0	0.0	2.0
-6944.445	500.0	99.00498	100.0	0	0.0	0.0	0.141	1.0	99.27988	-3.273	1	6.0	4.0	12.0	0.0	2.0
-6944.445	500.0	99.00498	100.0	0	0.0	0.0	0.138	1.0	98.89592	-3.774	1	6.0	4.0	12.0	0.0	2.0
-6944.445	500.0	99.00498	100.0	0	0.0	0.0	0.135	1.0	98.89592	-3.774	1	6.0	4.0	12.0	0.0	2.0
-6944.445	500.0	99.00498	100.0	0	0.0	0.0	0.132	1.0	98.773384	-4.207	1	6.0	4.0	12.0	0.0	2.0
-6944.445	500.0	99.00498	100.0	0	0.0	0.0	0.129	1.0	98.773384	-4.401	1	6.0	4.0	12.0	0.0	2.0
-6944.445	500.0	99.00498	100.0	0	0.0	0.0	0.126	1.0	98.886765	-4.401	1	6.0	4.0	12.0	0.0	2.0
-6944.445	500.0	99.00498	100.0	0	0.0	0.0	0.122	1.0	99.47897	-4.749	1	6.0	4.0	12.0	0.0	2.0
-6944.445	500.0	99.00498	100.0	0	0.0	0.0	0.119	1.0	99.47897	-4.905	1	6.0	4.0	12.0	0.0	2.0
-6944.445	500.0	99.00498	100.0	0	0.0	0.0	0.116	1.0	100.187256	-4.905	1	6.0	4.0	12.0	0.0	2.0
-6944.445	500.0	99.00498	100.0	0	0.0	0.0	0.113	1.0	99.48824	-5.185	1	6.0	4.0	12.0	0.0	2.0
-6944.445	500.0	99.00498	100.0	0	0.0	0.0	0.109	1.0	99.48824	-5.185	1	6.0	4.0	12.0	0.0	2.0
-6944.445	500.0	99.00498	100.0	0	0.0	0.0	0.106	1.0	100.13907	-5.425	1	6.0	4.0	12.0	0.0	2.0
-6944.445	500.0	99.00498	100.0	0	0.0	0.0	0.102	1.0	100.13907	-5.533	1	6.0	4.0	12.0	0.0	2.0
-6944.445	500.0	99.00498	100.0	0	0.0	0.0	0.098	1.0	99.70405	-5.533	1	6.0	4.0	12.0	0.0	2.0
-6944.445	500.0	99.00498	100.0	0	0.0	0.0	0.095	1.0	98.707535	-5.727	1	6.0	4.0	12.0	0.0	2.0
-6944.445	500.0	99.00498	100.0	0	0.0	0.0	0.091	1.0	98.707535	-5.814	1	6.0	4.0	12.0	0.0	2.0
-6944.445	500.0	99.00498	100.0	0	0.0	0.0	0.087	1.0	99.63203	-5.814	1	6.0	4.0	12.0	0.0	2.0
-6944.445	500.0	99.00498	100.0	0	0.0	0.0	0.084	1.0	98.142944	-5.969	1	6.0	4.0	12.0	0.0	2.0
-6944.445	500.0	99.00498	100.0	0	0.0	0.0	0.08	1.0	98.142944	-5.969	1	6.0	4.0	12.0	0.0	2.0
-6944.445	500.0	99.00498	100.0	0	0.0	0.0	0.076	1.0	99.57085	-6.038	1	6.0	4.0	12.0	0.0	2.0
-6944.445	500.0	99.00498	100.0	0	0.0	0.0	0.073	1.0	99.57085	-6.163	1	6.0	4.0	12.0	0.0	2.0
-6944.445	500.0	99.00498	100.0	0	0.0	0.0	0.069	1.0	98.61134	-6.163	1	6.0	4.0	12.0	0.0	2.0
-6944.445	500.0	99.00498	100.0	0	0.0	0.0	0.066	1.0	99.50675	-6.271	1	6.0	4.0	12.0	0.0	2.0
-6944.445	500.0	99.00498	100.0	0	0.0	0.0	0.062	1.0	99.50675	-6.319	1	6.0	4.0	12.0	0.0	2.0
-6944.445	500.0	99.00498	100.0	1	0.0	0.0	0.059	1.0	99.496925	-6.319	1	6.0	4.0	12.0	0.0	2.0
-6944.445	500.0	99.00498	100.0	1	0.0	0.0	0.056	1.0	99.602455	-6.405	1	6.0	4.0	12.0	0.0	2.0
-6944.445	500.0	99.00498	100.0	1	0.0	0.0	0.052	1.0	99.602455	-6.405	1	6.0	4.0	12.0	0.0	2.0
-6944.445	500.0	99.00498	100.0	1	0.0	0.0	0.049	1.0	99.579575	-6.444	1	6.0	4.0	12.0	0.0	2.0
-6944.445	500.0	99.00498	100.0	1	0.0	0.0	0.046	1.0	99.579575	-6.513	1	6.0	4.0	12.0	0.0	2.0
-6944.445	500.0	99.00498	100.0	1	0.0	0.0	0.043	1.0	99.62736	-6.513	1	6.0	4.0	12.0	0.0	2.0
-6944.445	500.0	99.00498	100.0	1	0.0	0.0	0.04	1.0	99.562546	-6.573	1	6.0	4.0	12.0	0.0	2.0
-6944.445	500.0	99.00498	100.0	1	0.0	0.0	0.037	1.0	99.562546	-6.6	1	6.0	4.0	12.0	0.0	2.0
-6944.445	500.0	99.00498	100.0	1	0.0	0.0	0.034	1.0	99.28234	-6.6	1	6.0	4.0	12.0	0.0	2.0
-6944.445	500.0	99.00498	100.0	1	0.0	0.0	0.031	1.0	99.28234	-6.648	1	6.0	4.0	12.0	0.0	2.0
-6944.445	500.0	99.00498	100.0	1	0.0	0.0	0.028	1.0	98.13524	-6.648	1	6.0	4.0	12.0	0.0	2.0
-6944.445	500.0	99.00498	100.0	1	0.0	0.0	0.026	1.0	97.65194	-6.67	1	6.0	4.0	12.0	0.0	2.0
-6944.445	500.0	99.00498	100.0	1	0.0	0.0	0.023	1.0	97.183586	-6.708	1	6.0	4.0	12.0	0.0	2.0
-6944.445	500.0	99.00498	100.0	1	0.0	0.0	0.02	1.0	96.89185	-6.708	1	6.0	4.0	12.0	0.0	2.0
-6944.445	500.0	99.00498	100.0	1	0.0	0.0	0.018	1.0	96.67348	-6.725	1	6.0	4.0	12.0	0.0	2.0
[truncated: 5,803 more rows]
