# Supplementary material for: Just noticeable differences for elbow joint torque feedback
Source: Sci Rep. 2021 Dec 7;11:23553. doi: 10.1038/s41598-021-02630-3 (PMC8651665; doi:10.1038/s41598-021-02630-3)
Supplement: Supplementary file 2 — Supplementary Information. [file 41598_2021_2630_MOESM2_ESM.zip › SupplementaryData_ScientificReports_KimAsbeck2021/S5_S2O.csv]

data 1	data 2	data 3	data 4	data 5	data 6	data 7	data 8	data 9	data 10	data 11	data 12	data 13	data 14	data 15	data 16	data 17
0.0	0.0	100.0	100.0	2	0.0	0.0	0.004	1.0	97.24316	0.0	1	0.0	0.0	0.0	0.0	0.0
0.0	0.0	100.0	100.0	2	0.0	0.0	0.007	1.0	97.24316	0.0	1	0.0	0.0	0.0	0.0	0.0
0.0	0.0	100.0	100.0	2	0.0	0.0	0.009	1.0	97.3967	0.0	1	0.0	0.0	0.0	0.0	0.0
0.0	0.0	100.0	100.0	2	0.0	0.0	0.012	1.0	97.3967	0.0	1	0.0	0.0	0.0	0.0	0.0
0.0	0.0	100.0	100.0	2	0.0	0.0	0.014	1.0	97.85561	0.0	1	0.0	0.0	0.0	0.0	0.0
0.0	0.0	100.0	100.0	2	0.0	0.0	0.017	1.0	98.19388	0.0	1	0.0	0.0	0.0	0.0	0.0
0.0	0.0	100.0	100.0	2	0.0	0.0	0.02	1.0	97.757996	0.0	1	0.0	0.0	0.0	0.0	0.0
0.0	0.0	100.0	100.0	2	0.0	0.0	0.022	1.0	99.26919	0.0	1	0.0	0.0	0.0	0.0	0.0
0.0	0.0	100.0	100.0	2	0.0	0.0	0.025	1.0	99.33539	0.0	1	0.0	0.0	0.0	0.0	0.0
0.0	0.0	100.0	100.0	2	0.0	0.0	0.027	1.0	99.33539	0.0	1	0.0	0.0	0.0	0.0	0.0
0.0	0.0	100.0	100.0	2	0.0	0.0	0.03	1.0	99.66083	0.0	1	0.0	0.0	0.0	0.0	0.0
0.0	0.0	100.0	100.0	2	0.0	0.0	0.032	1.0	99.66083	0.0	1	0.0	0.0	0.0	0.0	0.0
0.0	0.0	100.0	100.0	2	0.0	0.0	0.035	1.0	99.95138	0.0	1	0.0	0.0	0.0	0.0	0.0
0.0	0.0	100.0	100.0	2	0.0	0.0	0.037	1.0	100.375465	0.0	1	0.0	0.0	0.0	0.0	0.0
0.0	0.0	100.0	100.0	2	0.0	0.0	0.04	1.0	100.39419	0.0	1	0.0	0.0	0.0	0.0	0.0
0.0	0.0	100.0	100.0	2	0.0	0.0	0.043	1.0	99.58743	0.0	1	0.0	0.0	0.0	0.0	0.0
0.0	0.0	100.0	100.0	2	0.0	0.0	0.045	1.0	99.71772	0.0	1	0.0	0.0	0.0	0.0	0.0
0.0	0.0	100.0	100.0	2	0.0	0.0	0.047	1.0	99.71772	0.0	1	0.0	0.0	0.0	0.0	0.0
0.0	0.0	100.0	100.0	2	0.0	0.0	0.05	1.0	99.947	0.0	1	0.0	0.0	0.0	0.0	0.0
0.0	0.0	100.0	100.0	2	0.0	0.0	0.052	1.0	99.947	0.0	1	0.0	0.0	0.0	0.0	0.0
0.0	0.0	100.0	100.0	2	0.0	0.0	0.054	1.0	99.834854	0.0	1	0.0	0.0	0.0	0.0	0.0
0.0	0.0	100.0	100.0	2	0.0	0.0	0.057	1.0	99.90579	0.0	1	0.0	0.0	0.0	0.0	0.0
0.0	0.0	100.0	100.0	2	0.0	0.0	0.059	1.0	99.90579	0.0	1	0.0	0.0	0.0	0.0	0.0
0.0	0.0	100.0	100.0	2	0.0	0.0	0.062	1.0	100.25508	0.0	1	0.0	0.0	0.0	0.0	0.0
0.0	0.0	100.0	100.0	2	0.0	0.0	0.064	1.0	100.168015	0.0	1	0.0	0.0	0.0	0.0	0.0
0.0	0.0	100.0	100.0	2	0.0	0.0	0.067	1.0	100.168015	0.0	1	0.0	0.0	0.0	0.0	0.0
0.0	0.0	100.0	100.0	2	0.0	0.0	0.069	1.0	99.649055	0.0	1	0.0	0.0	0.0	0.0	0.0
0.0	0.0	100.0	100.0	2	0.0	0.0	0.071	1.0	99.649055	0.0	1	0.0	0.0	0.0	0.0	0.0
0.0	0.0	100.0	100.0	2	0.0	0.0	0.074	1.0	99.0176	0.0	1	0.0	0.0	0.0	0.0	0.0
0.0	0.0	100.0	100.0	2	0.0	0.0	0.076	1.0	99.11902	0.0	1	0.0	0.0	0.0	0.0	0.0
0.0	0.0	100.0	100.0	2	0.0	0.0	0.079	1.0	99.11902	0.0	1	0.0	0.0	0.0	0.0	0.0
0.0	0.0	100.0	100.0	2	0.0	0.0	0.082	1.0	98.80091	0.0	1	0.0	0.0	0.0	0.0	0.0
0.0	0.0	100.0	100.0	2	0.0	0.0	0.084	1.0	98.30077	0.0	1	0.0	0.0	0.0	0.0	0.0
0.0	0.0	100.0	100.0	2	0.0	0.0	0.087	1.0	98.30077	0.0	1	0.0	0.0	0.0	0.0	0.0
0.0	0.0	100.0	100.0	2	0.0	0.0	0.089	1.0	99.17093	0.0	1	0.0	0.0	0.0	0.0	0.0
0.0	0.0	100.0	100.0	2	0.0	0.0	0.092	1.0	99.17093	0.0	1	0.0	0.0	0.0	0.0	0.0
0.0	0.0	100.0	100.0	2	0.0	0.0	0.094	1.0	99.091125	0.0	1	0.0	0.0	0.0	0.0	0.0
0.0	0.0	100.0	100.0	2	0.0	0.0	0.097	1.0	99.15994	0.0	1	0.0	0.0	0.0	0.0	0.0
0.0	0.0	100.0	100.0	2	0.0	0.0	0.1	1.0	99.15994	0.0	1	0.0	0.0	0.0	0.0	0.0
0.0	0.0	100.0	100.0	2	0.0	0.0	0.102	1.0	100.03268	0.0	1	0.0	0.0	0.0	0.0	0.0
0.0	0.0	100.0	100.0	2	0.0	0.0	0.105	1.0	99.52659	0.0	1	0.0	0.0	0.0	0.0	0.0
0.0	0.0	100.0	100.0	2	0.0	0.0	0.107	1.0	99.52659	0.0	1	0.0	0.0	0.0	0.0	0.0
0.0	0.0	100.0	100.0	2	0.0	0.0	0.11	1.0	98.753395	0.0	1	0.0	0.0	0.0	0.0	0.0
0.0	0.0	100.0	100.0	2	0.0	0.0	0.113	1.0	98.753395	0.0	1	0.0	0.0	0.0	0.0	0.0
0.0	0.0	100.0	100.0	2	0.0	0.0	0.115	1.0	97.9075	0.0	1	0.0	0.0	0.0	0.0	0.0
0.0	0.0	100.0	100.0	2	0.0	0.0	0.118	1.0	96.755646	0.0	1	0.0	0.0	0.0	0.0	0.0
0.0	0.0	100.0	100.0	2	0.0	0.0	0.121	1.0	96.755646	0.0	1	0.0	0.0	0.0	0.0	0.0
0.0	0.0	100.0	100.0	2	0.0	0.0	0.124	1.0	98.10769	0.0	1	0.0	0.0	0.0	0.0	0.0
0.0	0.0	100.0	100.0	2	0.0	0.0	0.126	1.0	98.10769	0.0	1	0.0	0.0	0.0	0.0	0.0
0.0	0.0	100.0	100.0	2	0.0	0.0	0.129	1.0	98.530495	0.0	1	0.0	0.0	0.0	0.0	0.0
0.0	0.0	100.0	100.0	2	0.0	0.0	0.132	1.0	100.13099	0.0	1	0.0	0.0	0.0	0.0	0.0
0.0	0.0	100.0	100.0	2	0.0	0.0	0.135	1.0	100.13099	0.0	1	0.0	0.0	0.0	0.0	0.0
0.0	0.0	100.0	100.0	2	0.0	0.0	0.137	1.0	100.09181	0.0	1	0.0	0.0	0.0	0.0	0.0
0.0	0.0	100.0	100.0	2	0.0	0.0	0.14	1.0	99.60881	0.0	1	0.0	0.0	0.0	0.0	0.0
0.0	0.0	100.0	100.0	2	0.0	0.0	0.142	1.0	99.60881	0.0	1	0.0	0.0	0.0	0.0	0.0
0.0	0.0	100.0	100.0	2	0.0	0.0	0.145	1.0	99.3531	0.0	1	0.0	0.0	0.0	0.0	0.0
0.0	0.0	100.0	100.0	2	0.0	0.0	0.148	1.0	99.3531	0.0	1	0.0	0.0	0.0	0.0	0.0
0.0	0.0	100.0	100.0	2	0.0	0.0	0.151	1.0	99.31572	0.0	1	0.0	0.0	0.0	0.0	0.0
0.0	0.0	100.0	100.0	2	0.0	0.0	0.153	1.0	97.651695	0.0	1	0.0	0.0	0.0	0.0	0.0
0.0	0.0	100.0	100.0	2	0.0	0.0	0.156	1.0	97.651695	0.0	1	0.0	0.0	0.0	0.0	0.0
0.0	0.0	100.0	100.0	2	0.0	0.0	0.158	1.0	97.65788	0.0	1	0.0	0.0	0.0	0.0	0.0
0.0	0.0	100.0	100.0	2	0.0	0.0	0.161	1.0	97.40587	0.0	1	0.0	0.0	0.0	0.0	0.0
0.0	0.0	100.0	100.0	2	0.0	0.0	0.163	1.0	97.40587	0.0	1	0.0	0.0	0.0	0.0	0.0
0.0	0.0	100.0	100.0	2	0.0	0.0	0.166	1.0	98.15462	0.0	1	0.0	0.0	0.0	0.0	0.0
0.0	0.0	100.0	100.0	2	0.0	0.0	0.168	1.0	98.15462	0.0	1	0.0	0.0	0.0	0.0	0.0
0.0	0.0	100.0	100.0	2	0.0	0.0	0.171	1.0	97.19832	0.0	1	0.0	0.0	0.0	0.0	0.0
0.0	0.0	100.0	100.0	2	0.0	0.0	0.173	1.0	97.430214	0.0	1	0.0	0.0	0.0	0.0	0.0
0.0	0.0	100.0	100.0	2	0.0	0.0	0.175	1.0	97.89778	0.0	1	0.0	0.0	0.0	0.0	0.0
0.0	0.0	100.0	100.0	2	0.0	0.0	0.177	1.0	97.93144	0.0	1	0.0	0.0	0.0	0.0	0.0
0.0	0.0	100.0	100.0	2	0.0	0.0	0.178	1.0	98.238594	0.0	1	0.0	0.0	0.0	0.0	0.0
0.0	0.0	100.0	100.0	2	0.0	0.0	0.18	1.0	98.238594	0.0	1	0.0	0.0	0.0	0.0	0.0
0.0	0.0	100.0	100.0	2	0.0	0.0	0.181	1.0	98.93522	0.0	1	0.0	0.0	0.0	0.0	0.0
0.0	0.0	100.0	100.0	2	0.0	0.0	0.183	1.0	98.93522	0.0	1	0.0	0.0	0.0	0.0	0.0
0.0	0.0	100.0	100.0	2	0.0	0.0	0.184	1.0	98.51044	0.0	1	0.0	0.0	0.0	0.0	0.0
0.0	0.0	100.0	100.0	2	0.0	0.0	0.185	1.0	98.69348	0.0	1	0.0	0.0	0.0	0.0	0.0
0.0	0.0	100.0	100.0	2	0.0	0.0	0.185	1.0	98.69348	0.0	1	0.0	0.0	0.0	0.0	0.0
0.0	0.0	100.0	100.0	2	0.0	0.0	0.186	1.0	98.20847	0.0	1	0.0	0.0	0.0	0.0	0.0
0.0	0.0	100.0	100.0	2	0.0	0.0	0.187	1.0	98.31256	0.0	1	0.0	0.0	0.0	0.0	0.0
0.0	0.0	100.0	100.0	2	0.0	0.0	0.187	1.0	98.31256	0.0	1	0.0	0.0	0.0	0.0	0.0
0.0	0.0	100.0	100.0	2	0.0	0.0	0.187	1.0	98.17704	0.0	1	0.0	0.0	0.0	0.0	0.0
0.0	0.0	100.0	100.0	2	0.0	0.0	0.187	1.0	98.17704	0.0	1	0.0	0.0	0.0	0.0	0.0
0.0	0.0	100.0	100.0	2	0.0	0.0	0.186	1.0	98.1314	0.0	1	0.0	0.0	0.0	0.0	0.0
0.0	0.0	100.0	100.0	2	0.0	0.0	0.185	0.0	97.57313	0.0	1	0.0	0.0	14.0	0.0	0.0
0.0	0.0	100.0	100.0	2	0.0	0.0	0.184	0.0	97.57313	0.0	1	0.0	0.0	14.0	0.0	0.0
0.0	0.0	100.0	100.0	2	0.0	0.0	0.183	0.0	98.36845	0.0	1	0.0	0.0	0.0	0.0	0.0
0.0	0.0	100.0	100.0	2	0.0	0.0	0.181	0.0	97.40408	0.0	1	0.0	0.0	0.0	0.0	0.0
0.0	0.0	100.0	100.0	2	0.0	0.0	0.18	0.0	97.40408	0.0	1	0.0	0.0	0.0	0.0	0.0
0.0	0.0	100.0	100.0	2	0.0	0.0	0.178	0.0	98.302315	0.0	1	0.0	0.0	0.0	0.0	0.0
0.0	0.0	100.0	100.0	2	0.0	0.0	0.175	0.0	98.302315	0.0	1	0.0	0.0	0.0	0.0	0.0
0.0	0.0	100.0	100.0	2	0.0	0.0	0.173	0.0	98.08714	0.0	1	0.0	0.0	0.0	0.0	0.0
0.0	0.0	100.0	100.0	2	0.0	0.0	0.17	0.0	98.03437	0.0	1	0.0	0.0	0.0	0.0	0.0
0.0	0.0	100.0	100.0	2	0.0	0.0	0.168	0.0	98.03437	0.0	1	0.0	0.0	0.0	0.0	0.0
0.0	0.0	100.0	100.0	2	0.0	0.0	0.165	0.0	97.93797	0.0	1	0.0	0.0	0.0	0.0	0.0
0.0	0.0	100.0	100.0	2	0.0	0.0	0.162	0.0	98.79053	0.0	1	0.0	0.0	0.0	0.0	0.0
0.0	0.0	100.0	100.0	2	0.0	0.0	0.16	0.0	98.79053	0.0	1	0.0	0.0	0.0	0.0	0.0
0.0	0.0	100.0	100.0	2	0.0	0.0	0.156	0.0	98.92529	0.0	1	0.0	0.0	0.0	0.0	0.0
0.0	0.0	100.0	100.0	2	0.0	0.0	0.153	0.0	98.92529	0.0	1	0.0	0.0	0.0	0.0	0.0
0.0	0.0	100.0	100.0	2	0.0	0.0	0.15	0.0	98.95382	0.0	1	0.0	0.0	0.0	0.0	0.0
0.0	0.0	100.0	100.0	2	0.0	0.0	0.147	0.0	99.72946	0.0	1	0.0	0.0	0.0	0.0	0.0
0.0	0.0	100.0	100.0	2	0.0	0.0	0.144	0.0	99.72946	0.0	1	0.0	0.0	0.0	0.0	0.0
0.0	0.0	100.0	100.0	2	0.0	0.0	0.14	0.0	99.24644	0.0	1	0.0	0.0	0.0	0.0	0.0
0.0	0.0	100.0	100.0	2	0.0	0.0	0.137	0.0	99.244705	0.0	1	0.0	0.0	0.0	0.0	0.0
0.0	0.0	100.0	100.0	2	0.0	0.0	0.134	0.0	99.244705	0.0	1	0.0	0.0	0.0	0.0	0.0
0.0	0.0	100.0	100.0	2	0.0	0.0	0.131	0.0	99.28249	0.0	1	0.0	0.0	0.0	0.0	0.0
0.0	0.0	100.0	100.0	2	0.0	0.0	0.128	0.0	99.28249	0.0	1	0.0	0.0	0.0	0.0	0.0
0.0	0.0	100.0	100.0	2	0.0	0.0	0.125	0.0	98.58926	0.0	1	0.0	0.0	0.0	0.0	0.0
0.0	0.0	100.0	100.0	2	0.0	0.0	0.121	0.0	98.130974	0.0	1	0.0	0.0	0.0	0.0	0.0
0.0	0.0	100.0	100.0	2	0.0	0.0	0.118	0.0	98.05749	0.0	1	0.0	0.0	0.0	0.0	0.0
0.0	0.0	100.0	100.0	2	0.0	0.0	0.115	0.0	97.51922	0.0	1	0.0	0.0	0.0	0.0	0.0
0.0	0.0	100.0	100.0	2	0.0	0.0	0.112	0.0	97.677086	0.0	1	0.0	0.0	0.0	0.0	0.0
0.0	0.0	100.0	100.0	2	0.0	0.0	0.108	0.0	97.542046	0.0	1	0.0	0.0	0.0	0.0	0.0
0.0	0.0	100.0	100.0	2	0.0	0.0	0.105	0.0	97.998055	0.0	1	0.0	0.0	0.0	0.0	0.0
0.0	0.0	100.0	100.0	2	0.0	0.0	0.102	0.0	97.998055	0.0	1	0.0	0.0	0.0	0.0	0.0
0.0	0.0	100.0	100.0	2	0.0	0.0	0.098	0.0	96.7352	0.0	1	0.0	0.0	0.0	0.0	0.0
0.0	0.0	100.0	100.0	2	0.0	0.0	0.095	0.0	96.78649	0.0	1	0.0	0.0	0.0	0.0	0.0
0.0	0.0	100.0	100.0	2	0.0	0.0	0.092	0.0	96.78649	0.0	1	0.0	0.0	0.0	0.0	0.0
0.0	0.0	100.0	100.0	2	0.0	0.0	0.089	0.0	95.25473	0.0	1	0.0	0.0	0.0	0.0	0.0
0.0	0.0	100.0	100.0	2	0.0	0.0	0.086	0.0	95.44346	0.0	1	0.0	0.0	0.0	0.0	0.0
0.0	0.0	100.0	100.0	2	0.0	0.0	0.083	0.0	95.44346	0.0	1	0.0	0.0	0.0	0.0	0.0
0.0	0.0	100.0	100.0	2	0.0	0.0	0.079	0.0	95.36795	0.0	1	0.0	0.0	0.0	0.0	0.0
0.0	0.0	100.0	100.0	2	0.0	0.0	0.077	0.0	95.84718	0.0	1	0.0	0.0	0.0	0.0	0.0
0.0	0.0	100.0	100.0	2	0.0	0.0	0.073	0.0	94.48053	0.0	1	0.0	0.0	0.0	0.0	0.0
0.0	0.0	100.0	100.0	2	0.0	0.0	0.07	0.0	97.546875	0.0	1	0.0	0.0	0.0	0.0	0.0
0.0	0.0	100.0	100.0	2	0.0	0.0	0.068	0.0	97.546875	0.0	1	0.0	0.0	0.0	0.0	0.0
0.0	0.0	100.0	100.0	2	0.0	0.0	0.065	0.0	97.32488	0.0	1	0.0	0.0	0.0	0.0	0.0
0.0	0.0	100.0	100.0	2	0.0	0.0	0.062	0.0	97.81985	0.0	1	0.0	0.0	0.0	0.0	0.0
0.0	0.0	100.0	100.0	2	0.0	0.0	0.059	0.0	97.81985	0.0	1	0.0	0.0	0.0	0.0	0.0
0.0	0.0	100.0	100.0	2	0.0	0.0	0.057	0.0	97.79105	0.0	1	0.0	0.0	0.0	0.0	0.0
0.0	0.0	100.0	100.0	2	0.0	0.0	0.054	0.0	97.79105	0.0	1	0.0	0.0	0.0	0.0	0.0
0.0	0.0	100.0	100.0	2	0.0	0.0	0.051	0.0	97.49984	0.0	1	0.0	0.0	0.0	0.0	0.0
0.0	0.0	100.0	100.0	2	0.0	0.0	0.048	0.0	97.04575	0.0	1	0.0	0.0	0.0	0.0	0.0
0.0	0.0	100.0	100.0	2	0.0	0.0	0.045	0.0	97.04575	0.0	1	0.0	0.0	0.0	0.0	0.0
0.0	0.0	100.0	100.0	2	0.0	0.0	0.043	0.0	96.4323	0.0	1	0.0	0.0	0.0	0.0	0.0
0.0	0.0	100.0	100.0	2	0.0	0.0	0.04	0.0	96.33209	0.0	1	0.0	0.0	0.0	0.0	0.0
0.0	0.0	100.0	100.0	2	0.0	0.0	0.037	0.0	96.27576	0.0	1	0.0	0.0	0.0	0.0	0.0
0.0	0.0	100.0	100.0	2	0.0	0.0	0.035	0.0	95.90905	0.0	1	0.0	0.0	0.0	0.0	0.0
0.0	0.0	100.0	100.0	2	0.0	0.0	0.032	0.0	95.90905	0.0	1	0.0	0.0	0.0	0.0	0.0
0.0	0.0	100.0	100.0	2	0.0	0.0	0.029	0.0	96.62238	0.0	1	0.0	0.0	0.0	0.0	0.0
0.0	0.0	100.0	100.0	2	0.0	0.0	0.027	0.0	96.21002	0.0	1	0.0	0.0	0.0	0.0	0.0
0.0	0.0	100.0	100.0	2	0.0	0.0	0.024	0.0	96.21002	0.0	1	0.0	0.0	0.0	0.0	0.0
0.0	0.0	100.0	100.0	2	0.0	0.0	0.022	0.0	97.04541	0.0	1	0.0	0.0	0.0	0.0	0.0
0.0	0.0	100.0	100.0	2	0.0	0.0	0.019	0.0	97.29695	0.0	1	0.0	0.0	0.0	0.0	0.0
0.0	0.0	100.0	100.0	2	0.0	0.0	0.017	0.0	97.29695	0.0	1	0.0	0.0	0.0	0.0	0.0
0.0	0.0	100.0	100.0	2	0.0	0.0	0.014	0.0	97.991615	0.0	1	0.0	0.0	0.0	0.0	0.0
0.0	0.0	100.0	100.0	2	0.0	0.0	0.012	0.0	97.991615	0.0	1	0.0	0.0	0.0	0.0	0.0
0.0	0.0	100.0	100.0	2	0.0	0.0	0.01	0.0	97.92686	0.0	1	0.0	0.0	0.0	0.0	0.0
0.0	0.0	100.0	100.0	2	0.0	0.0	0.007	0.0	97.28284	0.0	1	0.0	0.0	0.0	0.0	0.0
0.0	0.0	100.0	100.0	2	0.0	0.0	0.005	0.0	97.28284	0.0	1	0.0	0.0	0.0	0.0	0.0
0.0	0.0	100.0	100.0	2	0.0	0.0	0.002	0.0	96.92645	0.0	1	0.0	0.0	0.0	0.0	0.0
0.0	0.0	100.0	100.0	2	0.0	0.0	0.0	0.0	97.62255	0.0	1	0.0	0.0	0.0	0.0	0.0
0.0	0.0	100.0	100.0	2	0.0	0.0	-0.001	0.0	97.62255	0.0	1	0.0	0.0	0.0	0.0	0.0
0.0	0.0	100.0	100.0	2	0.0	0.0	-0.004	0.0	97.63707	0.0	1	0.0	0.0	0.0	0.0	0.0
0.0	0.0	100.0	100.0	2	0.0	0.0	-0.006	0.0	97.63707	0.0	1	0.0	0.0	0.0	0.0	0.0
0.0	0.0	100.0	100.0	2	0.0	0.0	-0.008	0.0	97.369225	0.0	1	0.0	0.0	0.0	0.0	0.0
0.0	0.0	100.0	100.0	2	0.0	0.0	-0.011	0.0	98.16572	0.0	1	0.0	0.0	0.0	0.0	0.0
0.0	0.0	100.0	100.0	2	0.0	0.0	-0.013	0.0	98.16572	0.0	1	0.0	0.0	0.0	0.0	0.0
0.0	0.0	100.0	100.0	2	0.0	0.0	-0.015	0.0	98.23273	0.0	1	0.0	0.0	0.0	0.0	0.0
0.0	0.0	100.0	100.0	2	0.0	0.0	-0.017	0.0	97.195305	0.0	1	0.0	0.0	0.0	0.0	0.0
0.0	0.0	100.0	100.0	2	0.0	0.0	-0.019	0.0	97.195305	0.0	1	0.0	0.0	0.0	0.0	0.0
0.0	0.0	100.0	100.0	2	0.0	0.0	-0.021	0.0	97.19561	0.0	1	0.0	0.0	0.0	0.0	0.0
0.0	0.0	100.0	100.0	2	0.0	0.0	-0.023	0.0	97.19561	0.0	1	0.0	0.0	0.0	0.0	0.0
0.0	0.0	100.0	100.0	2	0.0	0.0	-0.024	0.0	96.563156	0.0	1	0.0	0.0	0.0	0.0	0.0
0.0	0.0	100.0	100.0	2	0.0	0.0	-0.025	0.0	96.45488	0.0	1	0.0	0.0	0.0	0.0	0.0
0.0	0.0	100.0	100.0	2	0.0	0.0	-0.027	0.0	96.45488	0.0	1	0.0	0.0	0.0	0.0	0.0
0.0	0.0	100.0	100.0	2	0.0	0.0	-0.028	0.0	96.53262	0.0	1	0.0	0.0	0.0	0.0	0.0
0.0	0.0	100.0	100.0	2	0.0	0.0	-0.028	0.0	97.05947	0.0	1	0.0	0.0	0.0	0.0	0.0
0.0	0.0	100.0	100.0	2	0.0	0.0	-0.029	0.0	97.05947	0.0	1	0.0	0.0	0.0	0.0	0.0
0.0	0.0	100.0	100.0	2	0.0	0.0	-0.029	0.0	97.426125	0.0	1	0.0	0.0	0.0	0.0	0.0
0.0	0.0	100.0	100.0	2	0.0	0.0	-0.03	0.0	97.426125	0.0	1	0.0	0.0	0.0	0.0	0.0
0.0	0.0	100.0	100.0	2	0.0	0.0	-0.03	0.0	97.62099	0.0	1	0.0	0.0	0.0	0.0	0.0
0.0	0.0	100.0	100.0	2	0.0	0.0	-0.03	0.0	98.22624	0.0	1	0.0	0.0	0.0	0.0	0.0
0.0	0.0	100.0	100.0	2	0.0	0.0	-0.03	0.0	98.22624	0.0	1	0.0	0.0	0.0	0.0	0.0
0.0	0.0	100.0	100.0	2	0.0	0.0	-0.03	0.0	98.37093	0.0	1	0.0	0.0	0.0	0.0	0.0
0.0	0.0	100.0	100.0	2	0.0	0.0	-0.03	0.0	98.56055	0.0	1	0.0	0.0	0.0	0.0	0.0
0.0	0.0	100.0	100.0	2	0.0	0.0	-0.03	0.0	98.56055	0.0	1	0.0	0.0	0.0	0.0	0.0
0.0	0.0	100.0	100.0	2	0.0	0.0	-0.029	0.0	98.24798	0.0	1	0.0	0.0	2.0	0.0	0.0
0.0	0.0	100.0	100.0	2	0.0	0.0	-0.029	0.0	98.24798	0.0	1	0.0	0.0	2.0	0.0	0.0
0.0	0.0	100.0	100.0	2	0.0	0.0	-0.028	0.0	98.311424	0.0	1	0.0	0.0	3.0	0.0	0.0
-6944.445	500.0	100.0	100.0	2	0.0	0.0	-0.027	0.0	98.03237	0.0	1	0.0	0.0	3.0	0.0	0.0
-6944.445	500.0	100.0	100.0	2	0.0	0.0	-0.026	0.0	98.03237	0.0	1	0.0	0.0	3.0	0.0	0.0
-6944.445	500.0	100.0	100.0	2	0.0	0.0	-0.025	0.0	97.42602	0.0	1	0.0	0.0	3.0	0.0	0.0
-6944.445	500.0	100.0	100.0	2	0.0	0.0	-0.024	0.0	96.807686	-0.49	1	0.0	0.0	3.0	0.0	0.0
-6944.445	500.0	100.0	100.0	2	0.0	0.0	-0.023	0.0	96.807686	-0.49	1	0.0	0.0	3.0	0.0	0.0
-6944.445	500.0	100.0	100.0	2	0.0	0.0	-0.022	0.0	96.40772	-0.947	1	0.0	0.0	3.0	0.0	0.0
-6944.445	500.0	100.0	100.0	2	0.0	0.0	-0.021	0.0	96.40772	-1.766	1	0.0	0.0	3.0	0.0	0.0
-6944.445	500.0	100.0	100.0	2	0.0	0.0	-0.02	0.0	96.22757	-1.766	1	0.0	0.0	3.0	0.0	0.0
-6944.445	500.0	100.0	100.0	2	0.0	0.0	-0.018	0.0	96.99962	-2.133	1	0.0	0.0	3.0	0.0	0.0
-6944.445	500.0	100.0	100.0	2	0.0	0.0	-0.017	0.0	96.99962	-2.79	1	0.0	0.0	3.0	0.0	0.0
-6944.445	500.0	100.0	100.0	2	0.0	0.0	-0.015	0.0	98.054474	-2.79	1	0.0	0.0	3.0	0.0	0.0
-6944.445	500.0	100.0	100.0	2	0.0	0.0	-0.014	0.0	97.566025	-3.084	1	0.0	0.0	3.0	0.0	0.0
-6944.445	500.0	100.0	100.0	2	0.0	0.0	-0.012	0.0	97.566025	-3.084	1	0.0	0.0	3.0	0.0	0.0
-6944.445	500.0	100.0	100.0	2	0.0	0.0	-0.011	0.0	95.312355	-3.612	1	0.0	0.0	3.0	0.0	0.0
-6944.445	500.0	100.0	100.0	2	0.0	0.0	-0.009	0.0	95.312355	-3.848	1	0.0	0.0	3.0	0.0	0.0
-6944.445	500.0	100.0	100.0	2	0.0	0.0	-0.007	0.0	96.32235	-3.848	1	0.0	0.0	3.0	0.0	0.0
-6944.445	500.0	100.0	100.0	2	0.0	0.0	-0.006	0.0	96.71092	-4.272	1	0.0	0.0	5.0	0.0	0.0
-6944.445	500.0	100.0	100.0	2	0.0	0.0	-0.004	0.0	97.853905	-4.461	1	0.0	0.0	5.0	0.0	0.0
-6944.445	500.0	100.0	100.0	2	0.0	0.0	-0.002	0.0	98.08786	-4.461	1	0.0	0.0	5.0	0.0	0.0
-6944.445	500.0	100.0	100.0	2	0.0	0.0	0.0	0.0	98.08786	-4.801	1	0.0	0.0	5.0	0.0	0.0
-6944.445	500.0	100.0	100.0	2	0.0	0.0	0.001	0.0	98.2017	-4.801	1	0.0	0.0	5.0	0.0	0.0
-6944.445	500.0	100.0	100.0	2	0.0	0.0	0.002	0.0	97.1605	-5.094	1	0.0	0.0	5.0	0.0	0.0
-6944.445	500.0	100.0	100.0	2	0.0	0.0	0.004	0.0	97.1605	-5.348	1	0.0	0.0	5.0	0.0	0.0
-6944.445	500.0	100.0	100.0	2	0.0	0.0	0.006	0.0	98.535866	-5.348	1	0.0	0.0	5.0	0.0	0.0
-6944.445	500.0	100.0	100.0	2	0.0	0.0	0.008	0.0	98.62747	-5.462	1	0.0	0.0	5.0	0.0	0.0
-6944.445	500.0	100.0	100.0	2	0.0	0.0	0.01	0.0	98.62747	-5.665	1	0.0	0.0	5.0	0.0	0.0
-6944.445	500.0	100.0	100.0	2	0.0	0.0	0.012	0.0	97.649185	-5.665	1	0.0	0.0	5.0	0.0	0.0
-6944.445	500.0	100.0	100.0	2	0.0	0.0	0.014	0.0	97.649185	-5.757	1	0.0	0.0	5.0	0.0	0.0
-6944.445	500.0	100.0	100.0	2	0.0	0.0	0.016	0.0	97.326225	-5.757	1	0.0	0.0	5.0	0.0	0.0
-6944.445	500.0	100.0	100.0	2	0.0	0.0	0.018	0.0	97.41007	-5.919	1	0.0	0.0	5.0	0.0	0.0
-6944.445	500.0	100.0	100.0	2	0.0	0.0	0.02	0.0	97.41007	-5.993	1	0.0	0.0	5.0	0.0	0.0
-6944.445	500.0	100.0	100.0	2	0.0	0.0	0.021	0.0	96.73451	-5.993	1	0.0	0.0	5.0	0.0	0.0
-6944.445	500.0	100.0	100.0	2	0.0	0.0	0.023	0.0	95.8306	-6.123	1	0.0	0.0	5.0	0.0	0.0
-6944.445	500.0	100.0	100.0	2	0.0	0.0	0.025	0.0	95.8306	-6.123	1	0.0	0.0	5.0	0.0	0.0
-6944.445	500.0	100.0	100.0	2	0.0	0.0	0.027	0.0	95.447815	-6.182	1	0.0	0.0	5.0	0.0	0.0
-6944.445	500.0	100.0	100.0	2	0.0	0.0	0.029	0.0	96.059265	-6.287	1	0.0	0.0	5.0	0.0	0.0
-6944.445	500.0	100.0	100.0	2	0.0	0.0	0.031	0.0	96.09997	-6.287	1	0.0	0.0	5.0	0.0	0.0
-6944.445	500.0	100.0	100.0	2	0.0	0.0	0.033	0.0	94.98306	-6.334	1	0.0	0.0	5.0	0.0	0.0
-6944.445	500.0	100.0	100.0	2	0.0	0.0	0.034	0.0	97.00093	-6.334	1	0.0	0.0	5.0	0.0	0.0
-6944.445	500.0	100.0	100.0	2	0.0	0.0	0.036	0.0	96.99856	-6.418	1	0.0	0.0	5.0	0.0	0.0
-6944.445	500.0	100.0	100.0	2	0.0	0.0	0.038	0.0	97.23579	-6.456	1	0.0	0.0	5.0	0.0	0.0
-6944.445	500.0	100.0	100.0	1	0.0	0.0	0.04	0.0	97.23579	-6.524	1	0.0	0.0	5.0	0.0	0.0
-6944.445	500.0	100.0	100.0	1	0.0	0.0	0.043	0.0	96.97776	-6.524	1	0.0	0.0	5.0	0.0	0.0
-6944.445	500.0	100.0	100.0	1	0.0	0.0	0.045	0.0	96.97776	-6.582	1	0.0	0.0	5.0	0.0	0.0
-6944.445	500.0	100.0	100.0	1	0.0	0.0	0.047	0.0	97.00243	-6.582	1	0.0	0.0	5.0	0.0	0.0
-6944.445	500.0	100.0	100.0	1	0.0	0.0	0.049	0.0	97.48154	-6.608	1	0.0	0.0	5.0	0.0	0.0
-6944.445	500.0	100.0	100.0	1	0.0	0.0	0.052	0.0	97.48154	-6.655	1	0.0	0.0	5.0	0.0	0.0
-6944.445	500.0	100.0	100.0	1	0.0	0.0	0.054	0.0	95.82754	-6.655	1	0.0	0.0	5.0	0.0	0.0
-6944.445	500.0	100.0	100.0	1	0.0	0.0	0.057	0.0	96.13805	-6.676	1	0.0	0.0	5.0	0.0	0.0
-6944.445	500.0	100.0	100.0	1	0.0	0.0	0.059	0.0	96.13805	-6.696	1	0.0	0.0	5.0	0.0	0.0
-6944.445	500.0	100.0	100.0	1	0.0	0.0	0.062	0.0	96.54554	-6.696	1	0.0	0.0	5.0	0.0	0.0
-6944.445	500.0	100.0	100.0	1	0.0	0.0	0.065	0.0	96.54554	-6.731	1	0.0	0.0	5.0	0.0	0.0
-6944.445	500.0	100.0	100.0	1	0.0	0.0	0.068	0.0	96.780304	-6.731	1	0.0	0.0	5.0	0.0	0.0
-6944.445	500.0	100.0	100.0	1	0.0	0.0	0.071	0.0	96.989265	-6.761	1	0.0	0.0	5.0	0.0	0.0
-6944.445	500.0	100.0	100.0	1	0.0	0.0	0.074	0.0	96.989265	-6.774	1	0.0	0.0	5.0	0.0	0.0
-6944.445	500.0	100.0	100.0	1	0.0	0.0	0.077	0.0	97.13647	-6.774	1	0.0	0.0	5.0	0.0	0.0
-6944.445	500.0	100.0	100.0	1	0.0	0.0	0.08	0.0	96.81075	-6.799	1	0.0	0.0	5.0	0.0	0.0
-6944.445	500.0	100.0	100.0	1	0.0	0.0	0.084	0.0	96.81075	-6.81	1	0.0	0.0	5.0	0.0	0.0
-6944.445	500.0	100.0	100.0	1	0.0	0.0	0.087	0.0	97.46494	-6.81	1	0.0	0.0	5.0	0.0	0.0
-6944.445	500.0	100.0	100.0	1	0.0	0.0	0.09	0.0	97.46494	-6.829	1	0.0	0.0	5.0	0.0	0.0
-6944.445	500.0	100.0	100.0	1	0.0	0.0	0.094	0.0	97.831764	-6.829	1	0.0	0.0	5.0	0.0	0.0
-6944.445	500.0	100.0	100.0	1	0.0	0.0	0.097	0.0	97.7588	-6.838	1	0.0	0.0	5.0	0.0	0.0
-6944.445	500.0	100.0	100.0	1	0.0	0.0	0.1	0.0	97.7588	-6.853	1	0.0	0.0	5.0	0.0	0.0
-6944.445	500.0	100.0	100.0	1	0.0	0.0	0.103	0.0	97.740654	-6.853	1	0.0	0.0	5.0	0.0	0.0
-6944.445	500.0	100.0	100.0	1	0.0	0.0	0.107	0.0	97.978325	-6.867	1	0.0	0.0	5.0	0.0	0.0
-6944.445	500.0	100.0	100.0	1	0.0	0.0	0.11	0.0	97.978325	-6.873	1	0.0	0.0	5.0	0.0	0.0
-6944.445	500.0	100.0	100.0	1	0.0	0.0	0.113	0.0	98.147484	-6.873	1	0.0	0.0	5.0	0.0	0.0
-6944.445	500.0	100.0	100.0	1	0.0	0.0	0.116	0.0	98.147484	-6.884	1	0.0	0.0	5.0	0.0	0.0
-6944.445	500.0	100.0	100.0	1	0.0	0.0	0.119	0.0	97.989944	-6.884	1	0.0	0.0	5.0	0.0	0.0
-6944.445	500.0	100.0	100.0	1	0.0	0.0	0.122	0.0	98.26059	-6.889	1	0.0	0.0	5.0	0.0	0.0
-6944.445	500.0	100.0	100.0	1	0.0	0.0	0.125	0.0	98.26059	-6.897	1	0.0	0.0	5.0	0.0	0.0
-6944.445	500.0	100.0	100.0	1	0.0	0.0	0.128	0.0	98.01947	-6.897	1	0.0	0.0	5.0	0.0	0.0
-6944.445	500.0	100.0	100.0	1	0.0	0.0	0.13	0.0	98.15972	-6.905	1	0.0	0.0	5.0	0.0	0.0
-6944.445	500.0	100.0	100.0	1	0.0	0.0	0.133	0.0	98.15972	-6.905	1	0.0	0.0	5.0	0.0	0.0
-6944.445	500.0	100.0	100.0	1	0.0	0.0	0.136	0.0	98.643005	-6.908	1	0.0	0.0	5.0	0.0	0.0
-6944.445	500.0	100.0	100.0	1	0.0	0.0	0.139	0.0	98.643005	-6.914	1	0.0	0.0	5.0	0.0	0.0
-6944.445	500.0	100.0	100.0	1	0.0	0.0	0.141	0.0	98.40518	-6.914	1	0.0	0.0	5.0	0.0	0.0
-6944.445	500.0	100.0	100.0	1	0.0	0.0	0.143	0.0	99.28189	-6.917	1	0.0	0.0	5.0	0.0	0.0
-6944.445	500.0	100.0	100.0	1	0.0	0.0	0.146	0.0	99.28189	-6.922	1	0.0	0.0	5.0	0.0	0.0
-6944.445	500.0	100.0	100.0	1	0.0	0.0	0.148	0.0	98.394516	-6.922	1	0.0	0.0	5.0	0.0	0.0
-6944.445	500.0	100.0	100.0	1	0.0	0.0	0.151	0.0	98.569	-6.926	1	0.0	0.0	5.0	0.0	0.0
-6944.445	500.0	100.0	100.0	1	0.0	0.0	0.153	0.0	98.569	-6.926	1	0.0	0.0	5.0	0.0	0.0
-6944.445	500.0	100.0	100.0	1	0.0	0.0	0.155	0.0	98.80297	-6.928	1	0.0	0.0	6.0	0.0	0.0
-6944.445	500.0	100.0	100.0	1	0.0	0.0	0.158	0.0	98.80297	-6.931	1	0.0	0.0	6.0	0.0	0.0
-6944.445	500.0	100.0	100.0	0	0.0	0.0	0.16	0.0	97.69098	-6.931	1	1.0	0.0	7.0	0.0	0.0
0.0	500.0	100.0	100.0	0	0.0	0.0	0.162	0.0	98.17045	-6.933	1	1.0	0.0	0.0	0.0	0.0
0.0	500.0	100.0	100.0	0	0.0	0.0	0.164	0.0	98.17045	-6.934	1	1.0	0.0	0.0	0.0	0.0
0.0	500.0	100.0	100.0	0	0.0	0.0	0.166	0.0	98.95617	-6.934	1	1.0	0.0	0.0	0.0	0.0
0.0	500.0	100.0	100.0	0	0.0	0.0	0.169	0.0	102.26521	-6.445	1	1.0	0.0	0.0	0.0	0.0
0.0	500.0	100.0	100.0	0	0.0	0.0	0.171	0.0	102.26521	-5.566	1	1.0	0.0	0.0	0.0	0.0
0.0	500.0	100.0	100.0	0	0.0	0.0	0.173	0.0	101.548454	-5.566	1	1.0	0.0	0.0	0.0	0.0
0.0	500.0	100.0	100.0	0	0.0	0.0	0.175	0.0	101.548454	-5.172	1	1.0	0.0	0.0	0.0	0.0
0.0	500.0	100.0	100.0	0	0.0	0.0	0.177	0.0	100.99895	-5.172	1	1.0	0.0	0.0	0.0	0.0
0.0	500.0	100.0	100.0	0	0.0	0.0	0.179	0.0	100.22227	-4.466	1	1.0	0.0	0.0	0.0	0.0
0.0	500.0	100.0	100.0	0	0.0	0.0	0.181	0.0	100.22227	-3.857	1	1.0	0.0	0.0	0.0	0.0
0.0	500.0	100.0	100.0	0	0.0	0.0	0.182	0.0	98.938515	-3.857	1	1.0	0.0	0.0	0.0	0.0
0.0	500.0	100.0	100.0	0	0.0	0.0	0.184	0.0	98.14732	-3.584	1	1.0	0.0	0.0	0.0	0.0
0.0	500.0	100.0	100.0	0	0.0	0.0	0.185	0.0	98.14732	-3.584	1	1.0	0.0	0.0	0.0	0.0
0.0	500.0	100.0	100.0	0	0.0	0.0	0.187	0.0	98.83277	-3.332	1	1.0	0.0	0.0	0.0	0.0
0.0	500.0	100.0	100.0	0	0.0	0.0	0.188	0.0	98.83277	-2.876	1	1.0	0.0	0.0	0.0	0.0
0.0	500.0	100.0	100.0	0	0.0	0.0	0.188	0.0	98.43381	-2.876	1	1.0	0.0	0.0	0.0	0.0
0.0	500.0	100.0	100.0	0	0.0	0.0	0.189	0.0	98.28263	-2.484	1	1.0	0.0	0.0	0.0	0.0
0.0	500.0	100.0	100.0	0	0.0	0.0	0.189	0.0	98.28263	-2.308	1	1.0	0.0	0.0	0.0	0.0
0.0	500.0	100.0	100.0	0	0.0	0.0	0.189	0.0	98.013115	-2.308	1	1.0	0.0	0.0	0.0	0.0
0.0	500.0	100.0	100.0	0	0.0	0.0	0.189	0.0	97.0234	-1.993	1	1.0	0.0	0.0	0.0	0.0
0.0	500.0	100.0	100.0	0	0.0	0.0	0.189	0.0	97.0234	-1.993	1	1.0	0.0	0.0	0.0	0.0
0.0	500.0	100.0	100.0	0	0.0	0.0	0.188	0.0	97.23012	-1.852	1	1.0	0.0	8.0	0.0	0.0
0.0	500.0	100.0	100.0	0	0.0	0.0	0.187	0.0	97.23012	-1.599	1	1.0	0.0	8.0	0.0	0.0
0.0	500.0	100.0	100.0	0	0.0	0.0	0.186	1.0	97.295296	-1.599	1	1.0	0.0	10.0	0.0	0.0
6944.445	500.0	100.0	100.0	0	0.0	0.0	0.184	1.0	97.44084	-1.486	1	1.0	0.0	10.0	0.0	0.0
6944.445	500.0	100.0	100.0	0	0.0	0.0	0.182	1.0	97.44084	-1.283	1	1.0	0.0	10.0	0.0	0.0
6944.445	500.0	100.0	100.0	0	0.0	0.0	0.18	1.0	97.12436	-1.283	1	1.0	0.0	10.0	0.0	0.0
6944.445	500.0	100.0	100.0	0	0.0	0.0	0.178	1.0	97.19549	-1.192	1	1.0	0.0	10.0	0.0	0.0
6944.445	500.0	100.0	100.0	0	0.0	0.0	0.175	1.0	97.19549	-1.192	1	1.0	0.0	10.0	0.0	0.0
6944.445	500.0	100.0	100.0	0	0.0	0.0	0.173	1.0	97.01463	-0.081	1	1.0	0.0	10.0	0.0	0.0
6944.445	500.0	100.0	100.0	0	0.0	0.0	0.171	1.0	97.01463	0.414	1	1.0	0.0	10.0	0.0	0.0
6944.445	500.0	100.0	100.0	0	0.0	0.0	0.168	1.0	97.107925	0.414	1	1.0	0.0	10.0	0.0	0.0
6944.445	500.0	100.0	100.0	0	0.0	0.0	0.166	1.0	97.58865	1.305	1	1.0	0.0	10.0	0.0	0.0
6944.445	500.0	100.0	100.0	0	0.0	0.0	0.163	1.0	97.232704	1.705	1	1.0	0.0	10.0	0.0	0.0
6944.445	500.0	100.0	100.0	0	0.0	0.0	0.16	1.0	97.12783	1.705	1	1.0	0.0	10.0	0.0	0.0
6944.445	500.0	100.0	100.0	0	0.0	0.0	0.158	1.0	94.86512	2.42	1	1.0	0.0	10.0	0.0	0.0
6944.445	500.0	100.0	100.0	0	0.0	0.0	0.155	1.0	94.86512	2.42	1	1.0	0.0	10.0	0.0	0.0
6944.445	500.0	100.0	100.0	0	0.0	0.0	0.152	1.0	95.110504	3.04	1	1.0	0.0	12.0	0.0	0.0
6944.445	500.0	100.0	100.0	0	0.0	0.0	0.149	1.0	95.110504	3.316	1	1.0	0.0	12.0	0.0	0.0
6944.445	500.0	100.0	100.0	0	0.0	0.0	0.146	1.0	95.29373	3.316	1	1.0	0.0	12.0	0.0	0.0
6944.445	500.0	100.0	100.0	0	0.0	0.0	0.143	1.0	96.48341	3.811	1	1.0	0.0	12.0	0.0	0.0
6944.445	500.0	100.0	100.0	0	0.0	0.0	0.14	1.0	96.48341	4.033	1	1.0	0.0	12.0	0.0	0.0
6944.445	500.0	100.0	100.0	0	0.0	0.0	0.137	1.0	97.686295	4.033	1	1.0	0.0	12.0	0.0	0.0
6944.445	500.0	100.0	100.0	0	0.0	0.0	0.134	1.0	97.484795	4.432	1	1.0	0.0	12.0	0.0	0.0
6944.445	500.0	100.0	100.0	0	0.0	0.0	0.131	1.0	97.484795	4.432	1	1.0	0.0	12.0	0.0	0.0
6944.445	500.0	100.0	100.0	0	0.0	0.0	0.128	1.0	98.48941	4.776	1	1.0	0.0	12.0	0.0	0.0
6944.445	500.0	100.0	100.0	0	0.0	0.0	0.125	1.0	98.48941	4.93	1	1.0	0.0	12.0	0.0	0.0
6944.445	500.0	100.0	100.0	0	0.0	0.0	0.123	1.0	97.98092	4.93	1	1.0	0.0	12.0	0.0	0.0
6944.445	500.0	100.0	100.0	0	0.0	0.0	0.119	1.0	98.71199	5.206	1	1.0	0.0	12.0	0.0	0.0
6944.445	500.0	100.0	100.0	0	0.0	0.0	0.116	1.0	98.71199	5.33	1	1.0	0.0	12.0	0.0	0.0
6944.445	500.0	100.0	100.0	0	0.0	0.0	0.113	1.0	98.60733	5.33	1	1.0	0.0	12.0	0.0	0.0
6944.445	500.0	100.0	100.0	0	0.0	0.0	0.111	1.0	98.75271	5.55	1	1.0	0.0	12.0	0.0	0.0
6944.445	500.0	100.0	100.0	0	0.0	0.0	0.108	1.0	98.75271	5.55	1	1.0	0.0	12.0	0.0	0.0
6944.445	500.0	100.0	100.0	0	0.0	0.0	0.105	1.0	97.76048	5.649	1	1.0	0.0	12.0	0.0	0.0
6944.445	500.0	100.0	100.0	0	0.0	0.0	0.102	1.0	97.76048	5.827	1	1.0	0.0	12.0	0.0	0.0
6944.445	500.0	100.0	100.0	0	0.0	0.0	0.099	1.0	96.77925	5.827	1	1.0	0.0	12.0	0.0	0.0
6944.445	500.0	100.0	100.0	0	0.0	0.0	0.097	1.0	96.3156	5.981	1	1.0	0.0	12.0	0.0	0.0
6944.445	500.0	100.0	100.0	0	0.0	0.0	0.094	1.0	96.3156	6.049	1	1.0	0.0	12.0	0.0	0.0
6944.445	500.0	100.0	100.0	1	0.0	0.0	0.092	1.0	96.764465	6.049	1	1.0	0.0	12.0	0.0	0.0
6944.445	500.0	100.0	100.0	1	0.0	0.0	0.089	1.0	97.54077	6.114	1	1.0	0.0	12.0	0.0	0.0
6944.445	500.0	100.0	100.0	1	0.0	0.0	0.087	1.0	97.54077	6.114	1	1.0	0.0	12.0	0.0	0.0
6944.445	500.0	100.0	100.0	1	0.0	0.0	0.084	1.0	98.22186	6.228	1	1.0	0.0	12.0	0.0	0.0
6944.445	500.0	100.0	100.0	1	0.0	0.0	0.081	1.0	98.22186	6.326	1	1.0	0.0	12.0	0.0	0.0
6944.445	500.0	100.0	100.0	1	0.0	0.0	0.079	1.0	98.768616	6.326	1	1.0	0.0	12.0	0.0	0.0
6944.445	500.0	100.0	100.0	1	0.0	0.0	0.076	1.0	98.406166	6.372	1	1.0	0.0	12.0	0.0	0.0
6944.445	500.0	100.0	100.0	1	0.0	0.0	0.074	1.0	98.406166	6.451	1	1.0	0.0	12.0	0.0	0.0
6944.445	500.0	100.0	100.0	1	0.0	0.0	0.072	1.0	98.456375	6.451	1	1.0	0.0	12.0	0.0	0.0
6944.445	500.0	100.0	100.0	1	0.0	0.0	0.069	1.0	98.09261	6.487	1	1.0	0.0	12.0	0.0	0.0
6944.445	500.0	100.0	100.0	1	0.0	0.0	0.067	1.0	98.09261	6.487	1	1.0	0.0	12.0	0.0	0.0
6944.445	500.0	100.0	100.0	1	0.0	0.0	0.064	1.0	98.175896	6.55	1	1.0	0.0	12.0	0.0	0.0
6944.445	500.0	100.0	100.0	1	0.0	0.0	0.062	1.0	98.175896	6.605	1	1.0	0.0	12.0	0.0	0.0
6944.445	500.0	100.0	100.0	1	0.0	0.0	0.06	1.0	98.094475	6.605	1	1.0	0.0	12.0	0.0	0.0
6944.445	500.0	100.0	100.0	1	0.0	0.0	0.058	1.0	98.22117	6.63	1	1.0	0.0	12.0	0.0	0.0
6944.445	500.0	100.0	100.0	1	0.0	0.0	0.056	1.0	98.22117	6.653	1	1.0	0.0	12.0	0.0	0.0
6944.445	500.0	100.0	100.0	1	0.0	0.0	0.053	1.0	97.055595	6.653	1	1.0	0.0	12.0	0.0	0.0
6944.445	500.0	100.0	100.0	1	0.0	0.0	0.051	1.0	97.055595	6.693	1	1.0	0.0	12.0	0.0	0.0
6944.445	500.0	100.0	100.0	1	0.0	0.0	0.049	1.0	97.37343	6.693	1	1.0	0.0	12.0	0.0	0.0
6944.445	500.0	100.0	100.0	1	0.0	0.0	0.046	1.0	97.43025	6.712	1	1.0	0.0	12.0	0.0	0.0
6944.445	500.0	100.0	100.0	1	0.0	0.0	0.044	1.0	97.43025	6.745	1	1.0	0.0	12.0	0.0	0.0
6944.445	500.0	100.0	100.0	1	0.0	0.0	0.041	1.0	97.07403	6.745	1	1.0	0.0	12.0	0.0	0.0
6944.445	500.0	100.0	100.0	1	0.0	0.0	0.039	1.0	98.12526	6.772	1	1.0	0.0	12.0	0.0	0.0
6944.445	500.0	100.0	100.0	1	0.0	0.0	0.037	1.0	98.12526	6.786	1	1.0	0.0	12.0	0.0	0.0
6944.445	500.0	100.0	100.0	1	0.0	0.0	0.035	1.0	98.49999	6.786	1	1.0	0.0	12.0	0.0	0.0
6944.445	500.0	100.0	100.0	1	0.0	0.0	0.033	1.0	98.49999	6.809	1	1.0	0.0	12.0	0.0	0.0
6944.445	500.0	100.0	100.0	1	0.0	0.0	0.031	1.0	96.995255	6.809	1	1.0	0.0	12.0	0.0	0.0
6944.445	500.0	100.0	100.0	1	0.0	0.0	0.028	1.0	98.83434	6.829	1	1.0	0.0	12.0	0.0	0.0
6944.445	500.0	100.0	100.0	1	0.0	0.0	0.026	1.0	98.83434	6.836	1	1.0	0.0	12.0	0.0	0.0
6944.445	500.0	100.0	100.0	1	0.0	0.0	0.024	1.0	99.73149	6.836	1	1.0	0.0	12.0	0.0	0.0
6944.445	500.0	100.0	100.0	1	0.0	0.0	0.022	1.0	99.13088	6.852	1	1.0	0.0	12.0	0.0	0.0
6944.445	500.0	100.0	100.0	1	0.0	0.0	0.02	1.0	99.13088	6.859	1	1.0	0.0	12.0	0.0	0.0
6944.445	500.0	100.0	100.0	1	0.0	0.0	0.018	1.0	100.16049	6.859	1	1.0	0.0	12.0	0.0	0.0
6944.445	500.0	100.0	100.0	1	0.0	0.0	0.016	1.0	100.16049	6.872	1	1.0	0.0	12.0	0.0	0.0
6944.445	500.0	100.0	100.0	1	0.0	0.0	0.014	1.0	98.41056	6.872	1	1.0	0.0	12.0	0.0	0.0
6944.445	500.0	100.0	100.0	1	0.0	0.0	0.012	1.0	99.129135	6.884	1	1.0	0.0	12.0	0.0	0.0
6944.445	500.0	100.0	100.0	1	0.0	0.0	0.01	1.0	99.129135	6.889	1	1.0	0.0	12.0	0.0	0.0
6944.445	500.0	100.0	100.0	1	0.0	0.0	0.008	1.0	98.71738	6.889	1	1.0	0.0	12.0	0.0	0.0
6944.445	500.0	100.0	100.0	1	0.0	0.0	0.006	1.0	98.12383	6.897	1	1.0	0.0	12.0	0.0	0.0
6944.445	500.0	100.0	100.0	1	0.0	0.0	0.004	1.0	98.12383	6.902	1	1.0	0.0	12.0	0.0	0.0
6944.445	500.0	100.0	100.0	1	0.0	0.0	0.003	1.0	98.82219	6.902	1	1.0	0.0	12.0	0.0	0.0
6944.445	500.0	100.0	100.0	1	0.0	0.0	0.001	1.0	98.82219	6.909	1	1.0	0.0	12.0	0.0	0.0
6944.445	500.0	100.0	100.0	1	0.0	0.0	0.0	1.0	98.437485	6.909	1	1.0	0.0	12.0	0.0	0.0
6944.445	500.0	100.0	100.0	1	0.0	0.0	-0.002	1.0	97.60127	6.914	1	1.0	0.0	12.0	0.0	0.0
6944.445	500.0	100.0	100.0	1	0.0	0.0	-0.004	1.0	97.60127	6.916	1	1.0	0.0	12.0	0.0	0.0
6944.445	500.0	100.0	100.0	1	0.0	0.0	-0.006	1.0	98.10475	6.916	1	1.0	0.0	12.0	0.0	0.0
6944.445	500.0	100.0	100.0	1	0.0	0.0	-0.007	1.0	98.42296	6.922	1	1.0	0.0	12.0	0.0	0.0
6944.445	500.0	100.0	100.0	1	0.0	0.0	-0.009	1.0	98.42296	6.925	1	1.0	0.0	12.0	0.0	0.0
6944.445	500.0	100.0	100.0	1	0.0	0.0	-0.01	1.0	98.63249	6.925	1	1.0	0.0	13.0	0.0	0.0
6944.445	500.0	100.0	100.0	1	0.0	0.0	-0.011	1.0	99.23685	6.928	1	1.0	0.0	13.0	0.0	0.0
6944.445	500.0	100.0	100.0	0	0.0	0.0	-0.012	1.0	98.73523	6.928	1	1.0	1.0	14.0	0.0	0.0
0.0	500.0	100.0	100.0	0	0.0	0.0	-0.013	1.0	100.096405	6.929	1	1.0	1.0	0.0	0.0	0.0
0.0	500.0	100.0	100.0	0	0.0	0.0	-0.014	1.0	100.096405	6.931	1	1.0	1.0	0.0	0.0	0.0
0.0	500.0	100.0	100.0	0	0.0	0.0	-0.015	1.0	99.578	6.931	1	1.0	1.0	0.0	0.0	0.0
0.0	500.0	100.0	100.0	0	0.0	0.0	-0.016	1.0	99.22512	6.442	1	1.0	1.0	0.0	0.0	0.0
0.0	500.0	100.0	100.0	0	0.0	0.0	-0.016	1.0	99.22512	5.564	1	1.0	1.0	0.0	0.0	0.0
0.0	500.0	100.0	100.0	0	0.0	0.0	-0.017	1.0	99.01587	5.564	1	1.0	1.0	0.0	0.0	0.0
0.0	500.0	100.0	100.0	0	0.0	0.0	-0.018	1.0	99.01587	5.171	1	1.0	1.0	0.0	0.0	0.0
0.0	500.0	100.0	100.0	0	0.0	0.0	-0.018	1.0	99.13042	5.171	1	1.0	1.0	0.0	0.0	0.0
0.0	500.0	100.0	100.0	0	0.0	0.0	-0.019	1.0	99.253296	4.464	1	1.0	1.0	0.0	0.0	0.0
0.0	500.0	100.0	100.0	0	0.0	0.0	-0.02	1.0	99.35983	4.149	1	1.0	1.0	0.0	0.0	0.0
0.0	500.0	100.0	100.0	0	0.0	0.0	-0.02	1.0	99.55293	4.149	1	1.0	1.0	0.0	0.0	0.0
0.0	500.0	100.0	100.0	0	0.0	0.0	-0.02	1.0	99.75296	3.583	1	1.0	1.0	0.0	0.0	0.0
0.0	500.0	100.0	100.0	0	0.0	0.0	-0.021	1.0	99.75296	3.583	1	1.0	1.0	0.0	0.0	0.0
0.0	500.0	100.0	100.0	0	0.0	0.0	-0.021	1.0	100.25371	3.094	1	1.0	1.0	0.0	0.0	0.0
0.0	500.0	100.0	100.0	0	0.0	0.0	-0.021	1.0	100.25371	2.875	1	1.0	1.0	0.0	0.0	0.0
0.0	500.0	100.0	100.0	0	0.0	0.0	-0.02	1.0	99.72779	2.875	1	1.0	1.0	0.0	0.0	0.0
0.0	500.0	100.0	100.0	0	0.0	0.0	-0.02	1.0	100.48952	2.484	1	1.0	1.0	1.0	0.0	0.0
0.0	500.0	100.0	100.0	0	0.0	0.0	-0.019	1.0	99.928825	2.144	1	1.0	1.0	1.0	0.0	0.0
0.0	500.0	100.0	100.0	0	0.0	0.0	-0.019	1.0	100.277756	2.144	1	1.0	1.0	3.0	0.0	0.0
-5555.5557	400.0	100.0	100.0	0	0.0	0.0	-0.018	1.0	100.209816	1.993	1	1.0	1.0	3.0	0.0	0.0
-5555.5557	400.0	100.0	100.0	0	0.0	0.0	-0.017	1.0	100.209816	1.72	1	1.0	1.0	3.0	0.0	0.0
-5555.5557	400.0	100.0	100.0	0	0.0	0.0	-0.016	1.0	99.52386	1.72	1	1.0	1.0	3.0	0.0	0.0
-5555.5557	400.0	100.0	100.0	0	0.0	0.0	-0.015	1.0	99.52386	1.092	1	1.0	1.0	3.0	0.0	0.0
-5555.5557	400.0	100.0	100.0	0	0.0	0.0	-0.013	1.0	100.32097	1.092	1	1.0	1.0	3.0	0.0	0.0
-5555.5557	400.0	100.0	100.0	0	0.0	0.0	-0.012	1.0	99.90286	0.621	1	1.0	1.0	3.0	0.0	0.0
-5555.5557	400.0	100.0	100.0	0	0.0	0.0	-0.01	1.0	99.90286	-0.219	1	1.0	1.0	3.0	0.0	0.0
-5555.5557	400.0	100.0	100.0	0	0.0	0.0	-0.008	1.0	98.93719	-0.219	1	1.0	1.0	5.0	0.0	0.0
-5555.5557	400.0	100.0	100.0	0	0.0	0.0	-0.007	1.0	98.23073	-0.597	1	1.0	1.0	5.0	0.0	0.0
-5555.5557	400.0	100.0	100.0	0	0.0	0.0	-0.005	1.0	98.23073	-1.274	1	1.0	1.0	5.0	0.0	0.0
-5555.5557	400.0	100.0	100.0	0	0.0	0.0	-0.003	1.0	98.35253	-1.274	1	1.0	1.0	5.0	0.0	0.0
-5555.5557	400.0	100.0	100.0	0	0.0	0.0	0.0	1.0	98.35253	-1.577	1	1.0	1.0	5.0	0.0	0.0
-5555.5557	400.0	100.0	100.0	0	0.0	0.0	0.001	1.0	98.74859	-1.577	1	1.0	1.0	5.0	0.0	0.0
-5555.5557	400.0	100.0	100.0	0	0.0	0.0	0.003	1.0	97.84114	-2.121	1	1.0	1.0	5.0	0.0	0.0
-5555.5557	400.0	100.0	100.0	0	0.0	0.0	0.006	1.0	97.84114	-2.59	1	1.0	1.0	5.0	0.0	0.0
-5555.5557	400.0	100.0	100.0	0	0.0	0.0	0.009	1.0	96.779274	-2.59	1	1.0	1.0	5.0	0.0	0.0
-5555.5557	400.0	100.0	100.0	0	0.0	0.0	0.012	1.0	97.108925	-2.8	1	1.0	1.0	5.0	0.0	0.0
-5555.5557	400.0	100.0	100.0	0	0.0	0.0	0.015	1.0	97.108925	-2.8	1	1.0	1.0	5.0	0.0	0.0
-5555.5557	400.0	100.0	100.0	0	0.0	0.0	0.018	1.0	96.03733	-3.177	1	1.0	1.0	5.0	0.0	0.0
-5555.5557	400.0	100.0	100.0	0	0.0	0.0	0.021	1.0	96.03733	-3.345	1	1.0	1.0	5.0	0.0	0.0
-5555.5557	400.0	100.0	100.0	0	0.0	0.0	0.025	1.0	95.811295	-3.345	1	1.0	1.0	5.0	0.0	0.0
-5555.5557	400.0	100.0	100.0	0	0.0	0.0	0.028	1.0	95.278175	-3.648	1	1.0	1.0	5.0	0.0	0.0
-5555.5557	400.0	100.0	100.0	0	0.0	0.0	0.031	1.0	94.45677	-3.783	1	1.0	1.0	5.0	0.0	0.0
-5555.5557	400.0	100.0	100.0	0	0.0	0.0	0.035	1.0	95.49519	-3.783	1	1.0	1.0	5.0	0.0	0.0
-5555.5557	400.0	100.0	100.0	1	0.0	0.0	0.038	1.0	95.5712	-4.025	1	1.0	1.0	5.0	0.0	0.0
-5555.5557	400.0	100.0	100.0	1	0.0	0.0	0.042	1.0	95.5712	-4.025	1	1.0	1.0	5.0	0.0	0.0
-5555.5557	400.0	100.0	100.0	1	0.0	0.0	0.045	1.0	95.000694	-4.134	1	1.0	1.0	5.0	0.0	0.0
-5555.5557	400.0	100.0	100.0	1	0.0	0.0	0.049	1.0	95.000694	-4.329	1	1.0	1.0	5.0	0.0	0.0
-5555.5557	400.0	100.0	100.0	1	0.0	0.0	0.052	1.0	96.41533	-4.329	1	1.0	1.0	5.0	0.0	0.0
-5555.5557	400.0	100.0	100.0	1	0.0	0.0	0.055	1.0	97.208565	-4.416	1	1.0	1.0	5.0	0.0	0.0
-5555.5557	400.0	100.0	100.0	1	0.0	0.0	0.058	1.0	97.208565	-4.497	1	1.0	1.0	5.0	0.0	0.0
-5555.5557	400.0	100.0	100.0	1	0.0	0.0	0.062	1.0	98.01193	-4.497	1	1.0	1.0	5.0	0.0	0.0
-5555.5557	400.0	100.0	100.0	1	0.0	0.0	0.065	1.0	97.752106	-4.642	1	1.0	1.0	5.0	0.0	0.0
-5555.5557	400.0	100.0	100.0	1	0.0	0.0	0.068	1.0	97.752106	-4.767	1	1.0	1.0	5.0	0.0	0.0
-5555.5557	400.0	100.0	100.0	1	0.0	0.0	0.071	1.0	96.74669	-4.767	1	1.0	1.0	5.0	0.0	0.0
-5555.5557	400.0	100.0	100.0	1	0.0	0.0	0.074	1.0	96.74669	-4.824	1	1.0	1.0	5.0	0.0	0.0
-5555.5557	400.0	100.0	100.0	1	0.0	0.0	0.076	1.0	97.28888	-4.824	1	1.0	1.0	5.0	0.0	0.0
-5555.5557	400.0	100.0	100.0	1	0.0	0.0	0.079	1.0	97.07971	-4.924	1	1.0	1.0	5.0	0.0	0.0
-5555.5557	400.0	100.0	100.0	1	0.0	0.0	0.082	1.0	97.07971	-4.969	1	1.0	1.0	5.0	0.0	0.0
-5555.5557	400.0	100.0	100.0	1	0.0	0.0	0.085	1.0	96.374954	-4.969	1	1.0	1.0	5.0	0.0	0.0
-5555.5557	400.0	100.0	100.0	1	0.0	0.0	0.088	1.0	96.33826	-5.05	1	1.0	1.0	5.0	0.0	0.0
-5555.5557	400.0	100.0	100.0	1	0.0	0.0	0.09	1.0	96.33826	-5.05	1	1.0	1.0	5.0	0.0	0.0
-5555.5557	400.0	100.0	100.0	1	0.0	0.0	0.093	1.0	95.90417	-5.087	1	1.0	1.0	5.0	0.0	0.0
-5555.5557	400.0	100.0	100.0	1	0.0	0.0	0.095	1.0	95.90417	-5.151	1	1.0	1.0	5.0	0.0	0.0
-5555.5557	400.0	100.0	100.0	1	0.0	0.0	0.098	1.0	96.32868	-5.151	1	1.0	1.0	5.0	0.0	0.0
-5555.5557	400.0	100.0	100.0	1	0.0	0.0	0.1	1.0	96.382286	-5.18	1	1.0	1.0	5.0	0.0	0.0
-5555.5557	400.0	100.0	100.0	1	0.0	0.0	0.102	1.0	96.382286	-5.232	1	1.0	1.0	5.0	0.0	0.0
-5555.5557	400.0	100.0	100.0	1	0.0	0.0	0.104	1.0	96.25615	-5.232	1	1.0	1.0	5.0	0.0	0.0
-5555.5557	400.0	100.0	100.0	1	0.0	0.0	0.106	1.0	96.46129	-5.277	1	1.0	1.0	5.0	0.0	0.0
-5555.5557	400.0	100.0	100.0	1	0.0	0.0	0.108	1.0	96.46129	-5.277	1	1.0	1.0	5.0	0.0	0.0
-5555.5557	400.0	100.0	100.0	1	0.0	0.0	0.111	1.0	96.382286	-5.297	1	1.0	1.0	5.0	0.0	0.0
-5555.5557	400.0	100.0	100.0	1	0.0	0.0	0.112	1.0	97.05616	-5.333	1	1.0	1.0	5.0	0.0	0.0
-5555.5557	400.0	100.0	100.0	1	0.0	0.0	0.115	1.0	95.39082	-5.333	1	1.0	1.0	5.0	0.0	0.0
-5555.5557	400.0	100.0	100.0	1	0.0	0.0	0.117	1.0	96.75616	-5.349	1	1.0	1.0	5.0	0.0	0.0
-5555.5557	400.0	100.0	100.0	1	0.0	0.0	0.119	1.0	97.105034	-5.378	1	1.0	1.0	5.0	0.0	0.0
-5555.5557	400.0	100.0	100.0	1	0.0	0.0	0.121	1.0	97.877014	-5.378	1	1.0	1.0	5.0	0.0	0.0
-5555.5557	400.0	100.0	100.0	1	0.0	0.0	0.123	1.0	97.73891	-5.391	1	1.0	1.0	5.0	0.0	0.0
-5555.5557	400.0	100.0	100.0	1	0.0	0.0	0.124	1.0	97.73891	-5.391	1	1.0	1.0	5.0	0.0	0.0
-5555.5557	400.0	100.0	100.0	1	0.0	0.0	0.126	1.0	97.50604	-5.414	1	1.0	1.0	5.0	0.0	0.0
-5555.5557	400.0	100.0	100.0	1	0.0	0.0	0.128	1.0	97.50604	-5.434	1	1.0	1.0	5.0	0.0	0.0
-5555.5557	400.0	100.0	100.0	1	0.0	0.0	0.13	1.0	97.29543	-5.434	1	1.0	1.0	5.0	0.0	0.0
-5555.5557	400.0	100.0	100.0	1	0.0	0.0	0.132	1.0	97.41344	-5.443	1	1.0	1.0	5.0	0.0	0.0
-5555.5557	400.0	100.0	100.0	1	0.0	0.0	0.134	1.0	97.41344	-5.459	1	1.0	1.0	5.0	0.0	0.0
-5555.5557	400.0	100.0	100.0	1	0.0	0.0	0.136	1.0	98.00493	-5.459	1	1.0	1.0	5.0	0.0	0.0
-5555.5557	400.0	100.0	100.0	1	0.0	0.0	0.138	1.0	97.38984	-5.467	1	1.0	1.0	5.0	0.0	0.0
-5555.5557	400.0	100.0	100.0	1	0.0	0.0	0.14	1.0	97.56353	-5.467	1	1.0	1.0	5.0	0.0	0.0
-5555.5557	400.0	100.0	100.0	1	0.0	0.0	0.141	1.0	97.63628	-5.481	1	1.0	1.0	5.0	0.0	0.0
-5555.5557	400.0	100.0	100.0	1	0.0	0.0	0.143	1.0	97.63628	-5.485	1	1.0	1.0	5.0	0.0	0.0
-5555.5557	400.0	100.0	100.0	1	0.0	0.0	0.145	1.0	98.6089	-5.485	1	1.0	1.0	5.0	0.0	0.0
-5555.5557	400.0	100.0	100.0	1	0.0	0.0	0.147	1.0	98.42441	-5.496	1	1.0	1.0	5.0	0.0	0.0
-5555.5557	400.0	100.0	100.0	1	0.0	0.0	0.148	1.0	98.42441	-5.505	1	1.0	1.0	5.0	0.0	0.0
-5555.5557	400.0	100.0	100.0	1	0.0	0.0	0.15	1.0	98.000984	-5.505	1	1.0	1.0	5.0	0.0	0.0
-5555.5557	400.0	100.0	100.0	1	0.0	0.0	0.152	1.0	97.62751	-5.509	1	1.0	1.0	5.0	0.0	0.0
-5555.5557	400.0	100.0	100.0	1	0.0	0.0	0.154	1.0	97.62751	-5.509	1	1.0	1.0	5.0	0.0	0.0
-5555.5557	400.0	100.0	100.0	0	0.0	0.0	0.155	1.0	97.68971	-5.516	1	2.0	1.0	7.0	0.0	0.0
-5555.5557	400.0	100.0	100.0	0	0.0	0.0	0.157	1.0	97.68971	-5.52	1	2.0	1.0	7.0	0.0	0.0
0.0	400.0	100.0	100.0	0	0.0	0.0	0.159	1.0	96.79654	-5.52	1	2.0	1.0	0.0	0.0	0.0
0.0	400.0	100.0	100.0	0	0.0	0.0	0.16	1.0	96.91025	-5.525	1	2.0	1.0	0.0	0.0	0.0
0.0	400.0	100.0	100.0	0	0.0	0.0	0.162	1.0	96.91025	-5.527	1	2.0	1.0	0.0	0.0	0.0
0.0	400.0	100.0	100.0	0	0.0	0.0	0.163	1.0	97.71259	-5.527	1	2.0	1.0	0.0	0.0	0.0
0.0	400.0	100.0	100.0	0	0.0	0.0	0.165	1.0	97.19914	-4.773	1	2.0	1.0	0.0	0.0	0.0
0.0	400.0	100.0	100.0	0	0.0	0.0	0.167	1.0	97.19914	-4.773	1	2.0	1.0	0.0	0.0	0.0
0.0	400.0	100.0	100.0	0	0.0	0.0	0.169	1.0	96.931335	-4.436	1	2.0	1.0	0.0	0.0	0.0
0.0	400.0	100.0	100.0	0	0.0	0.0	0.17	1.0	96.931335	-3.83	1	2.0	1.0	0.0	0.0	0.0
0.0	400.0	100.0	100.0	0	0.0	0.0	0.172	1.0	98.02601	-3.83	1	2.0	1.0	0.0	0.0	0.0
0.0	400.0	100.0	100.0	0	0.0	0.0	0.173	1.0	98.013336	-3.56	1	2.0	1.0	0.0	0.0	0.0
0.0	400.0	100.0	100.0	0	0.0	0.0	0.175	1.0	98.013336	-3.074	1	2.0	1.0	0.0	0.0	0.0
0.0	400.0	100.0	100.0	0	0.0	0.0	0.176	1.0	98.21774	-3.074	1	2.0	1.0	0.0	0.0	0.0
0.0	400.0	100.0	100.0	0	0.0	0.0	0.177	1.0	98.407906	-2.654	1	2.0	1.0	0.0	0.0	0.0
0.0	400.0	100.0	100.0	0	0.0	0.0	0.179	1.0	98.407906	-2.654	1	2.0	1.0	0.0	0.0	0.0
0.0	400.0	100.0	100.0	0	0.0	0.0	0.18	1.0	98.12888	-2.467	1	2.0	1.0	0.0	0.0	0.0
0.0	400.0	100.0	100.0	0	0.0	0.0	0.181	1.0	98.308914	-2.13	1	2.0	1.0	0.0	0.0	0.0
0.0	400.0	100.0	100.0	0	0.0	0.0	0.182	1.0	98.38709	-2.13	1	2.0	1.0	0.0	0.0	0.0
0.0	400.0	100.0	100.0	0	0.0	0.0	0.183	1.0	97.8183	-1.979	1	2.0	1.0	0.0	0.0	0.0
0.0	400.0	100.0	100.0	0	0.0	0.0	0.183	1.0	97.8183	-1.709	1	2.0	1.0	0.0	0.0	0.0
0.0	400.0	100.0	100.0	0	0.0	0.0	0.184	1.0	97.84472	-1.709	1	2.0	1.0	0.0	0.0	0.0
0.0	400.0	100.0	100.0	0	0.0	0.0	0.184	1.0	98.369514	-1.588	1	2.0	1.0	0.0	0.0	0.0
0.0	400.0	100.0	100.0	0	0.0	0.0	0.184	1.0	98.369514	-1.588	1	2.0	1.0	0.0	0.0	0.0
0.0	400.0	100.0	100.0	0	0.0	0.0	0.184	1.0	94.40291	-1.371	1	2.0	1.0	0.0	0.0	0.0
0.0	400.0	100.0	100.0	0	0.0	0.0	0.184	1.0	94.40291	-1.274	1	2.0	1.0	0.0	0.0	0.0
0.0	400.0	100.0	100.0	0	0.0	0.0	0.183	1.0	96.43424	-1.274	1	2.0	1.0	0.0	0.0	0.0
0.0	400.0	100.0	100.0	0	0.0	0.0	0.183	0.0	96.28032	-1.184	1	2.0	1.0	14.0	0.0	0.0
0.0	400.0	100.0	100.0	0	0.0	0.0	0.182	0.0	96.28032	-1.022	1	2.0	1.0	14.0	0.0	0.0
0.0	400.0	100.0	100.0	0	0.0	0.0	0.181	0.0	97.03622	-1.022	1	2.0	1.0	0.0	0.0	0.0
0.0	400.0	100.0	100.0	0	0.0	0.0	0.179	0.0	97.03622	-0.883	1	2.0	1.0	0.0	0.0	0.0
0.0	400.0	100.0	100.0	0	0.0	0.0	0.178	0.0	97.43645	-0.883	1	2.0	1.0	0.0	0.0	0.0
0.0	400.0	100.0	100.0	0	0.0	0.0	0.176	0.0	97.49208	-0.82	1	2.0	1.0	0.0	0.0	0.0
0.0	400.0	100.0	100.0	0	0.0	0.0	0.174	0.0	97.49208	-0.708	1	2.0	1.0	0.0	0.0	0.0
0.0	400.0	100.0	100.0	0	0.0	0.0	0.172	0.0	98.305305	-0.708	1	2.0	1.0	0.0	0.0	0.0
0.0	400.0	100.0	100.0	0	0.0	0.0	0.17	0.0	98.12906	-0.658	1	2.0	1.0	0.0	0.0	0.0
0.0	400.0	100.0	100.0	0	0.0	0.0	0.167	0.0	98.12906	-0.568	1	2.0	1.0	0.0	0.0	0.0
0.0	400.0	100.0	100.0	0	0.0	0.0	0.165	0.0	97.73595	-0.568	1	2.0	1.0	0.0	0.0	0.0
0.0	400.0	100.0	100.0	0	0.0	0.0	0.162	0.0	97.73595	-0.528	1	2.0	1.0	0.0	0.0	0.0
0.0	400.0	100.0	100.0	0	0.0	0.0	0.16	0.0	97.93594	-0.528	1	2.0	1.0	0.0	0.0	0.0
0.0	400.0	100.0	100.0	0	0.0	0.0	0.157	0.0	97.5667	-0.456	1	2.0	1.0	0.0	0.0	0.0
0.0	400.0	100.0	100.0	0	0.0	0.0	0.155	0.0	97.910614	-0.393	1	2.0	1.0	0.0	0.0	0.0
0.0	400.0	100.0	100.0	0	0.0	0.0	0.152	0.0	97.96249	-0.393	1	2.0	1.0	0.0	0.0	0.0
0.0	400.0	100.0	100.0	0	0.0	0.0	0.149	0.0	97.80503	-0.365	1	2.0	1.0	0.0	0.0	0.0
0.0	400.0	100.0	100.0	0	0.0	0.0	0.147	0.0	97.80503	-0.315	1	2.0	1.0	0.0	0.0	0.0
0.0	400.0	100.0	100.0	0	0.0	0.0	0.144	0.0	97.84479	-0.315	1	2.0	1.0	0.0	0.0	0.0
0.0	400.0	100.0	100.0	0	0.0	0.0	0.141	0.0	97.84479	-0.272	1	2.0	1.0	0.0	0.0	0.0
0.0	400.0	100.0	100.0	0	0.0	0.0	0.138	0.0	96.85341	-0.272	1	2.0	1.0	0.0	0.0	0.0
0.0	400.0	100.0	100.0	0	0.0	0.0	0.136	0.0	96.61428	-0.253	1	2.0	1.0	0.0	0.0	0.0
0.0	400.0	100.0	100.0	0	0.0	0.0	0.133	0.0	96.61428	-0.218	1	2.0	1.0	0.0	0.0	0.0
0.0	400.0	100.0	100.0	0	0.0	0.0	0.13	0.0	97.20436	-0.218	1	2.0	1.0	0.0	0.0	0.0
0.0	400.0	100.0	100.0	0	0.0	0.0	0.127	0.0	97.43747	-0.203	1	2.0	1.0	0.0	0.0	0.0
0.0	400.0	100.0	100.0	0	0.0	0.0	0.124	0.0	97.43747	-0.175	1	2.0	1.0	0.0	0.0	0.0
0.0	400.0	100.0	100.0	0	0.0	0.0	0.121	0.0	97.47672	-0.175	1	2.0	1.0	0.0	0.0	0.0
0.0	400.0	100.0	100.0	0	0.0	0.0	0.119	0.0	97.47672	-0.162	1	2.0	1.0	0.0	0.0	0.0
0.0	400.0	100.0	100.0	0	0.0	0.0	0.116	0.0	97.657234	-0.162	1	2.0	1.0	0.0	0.0	0.0
0.0	400.0	100.0	100.0	0	0.0	0.0	0.113	0.0	97.851425	-0.14	1	2.0	1.0	0.0	0.0	0.0
0.0	400.0	100.0	100.0	0	0.0	0.0	0.11	0.0	97.851425	-0.13	1	2.0	1.0	0.0	0.0	0.0
0.0	400.0	100.0	100.0	0	0.0	0.0	0.107	0.0	98.81094	-0.13	1	2.0	1.0	0.0	0.0	0.0
0.0	400.0	100.0	100.0	0	0.0	0.0	0.104	0.0	98.69072	-0.112	1	2.0	1.0	0.0	0.0	0.0
0.0	400.0	100.0	100.0	0	0.0	0.0	0.101	0.0	98.69072	-0.096	1	2.0	1.0	0.0	0.0	0.0
0.0	400.0	100.0	100.0	0	0.0	0.0	0.098	0.0	98.72386	-0.096	1	2.0	1.0	0.0	0.0	0.0
0.0	400.0	100.0	100.0	0	0.0	0.0	0.095	0.0	98.72386	-0.09	1	2.0	1.0	0.0	0.0	0.0
0.0	400.0	100.0	100.0	0	0.0	0.0	0.093	0.0	98.959915	-0.09	1	2.0	1.0	0.0	0.0	0.0
0.0	400.0	100.0	100.0	0	0.0	0.0	0.09	0.0	99.35495	-0.077	1	2.0	1.0	0.0	0.0	0.0
0.0	400.0	100.0	100.0	0	0.0	0.0	0.087	0.0	99.35495	-0.072	1	2.0	1.0	0.0	0.0	0.0
0.0	400.0	100.0	100.0	0	0.0	0.0	0.084	0.0	99.525604	-0.072	1	2.0	1.0	0.0	0.0	0.0
0.0	400.0	100.0	100.0	0	0.0	0.0	0.082	0.0	99.080826	-0.062	1	2.0	1.0	0.0	0.0	0.0
0.0	400.0	100.0	100.0	0	0.0	0.0	0.079	0.0	99.080826	-0.057	1	2.0	1.0	0.0	0.0	0.0
0.0	400.0	100.0	100.0	0	0.0	0.0	0.076	0.0	100.34666	-0.057	1	2.0	1.0	0.0	0.0	0.0
0.0	400.0	100.0	100.0	0	0.0	0.0	0.072	0.0	100.34666	-0.049	1	2.0	1.0	0.0	0.0	0.0
0.0	400.0	100.0	100.0	0	0.0	0.0	0.069	0.0	100.29649	-0.049	1	2.0	1.0	0.0	0.0	0.0
0.0	400.0	100.0	100.0	0	0.0	0.0	0.066	0.0	100.10507	-0.042	1	2.0	1.0	0.0	0.0	0.0
0.0	400.0	100.0	100.0	0	0.0	0.0	0.063	0.0	100.10507	-0.039	1	2.0	1.0	0.0	0.0	0.0
0.0	400.0	100.0	100.0	0	0.0	0.0	0.06	0.0	99.40255	-0.039	1	2.0	1.0	0.0	0.0	0.0
0.0	400.0	100.0	100.0	0	0.0	0.0	0.058	0.0	98.65111	-0.034	1	2.0	1.0	0.0	0.0	0.0
0.0	400.0	100.0	100.0	0	0.0	0.0	0.054	0.0	98.65111	-0.031	1	2.0	1.0	0.0	0.0	0.0
0.0	400.0	100.0	100.0	0	0.0	0.0	0.051	0.0	97.293655	-0.031	1	2.0	1.0	0.0	0.0	0.0
0.0	400.0	100.0	100.0	0	0.0	0.0	0.048	0.0	97.23931	-0.027	1	2.0	1.0	0.0	0.0	0.0
0.0	400.0	100.0	100.0	0	0.0	0.0	0.045	0.0	96.7961	-0.027	1	2.0	1.0	0.0	0.0	0.0
0.0	400.0	100.0	100.0	0	0.0	0.0	0.043	0.0	97.65144	-0.025	1	2.0	1.0	0.0	0.0	0.0
0.0	400.0	100.0	100.0	0	0.0	0.0	0.04	0.0	97.65144	-0.021	1	2.0	1.0	0.0	0.0	0.0
0.0	400.0	100.0	100.0	0	0.0	0.0	0.038	0.0	97.82896	-0.021	1	2.0	1.0	0.0	0.0	0.0
0.0	400.0	100.0	100.0	0	0.0	0.0	0.035	0.0	98.279	-0.018	1	2.0	1.0	0.0	0.0	0.0
0.0	400.0	100.0	100.0	0	0.0	0.0	0.033	0.0	98.279	-0.017	1	2.0	1.0	0.0	0.0	0.0
0.0	400.0	100.0	100.0	0	0.0	0.0	0.031	0.0	98.09875	-0.017	1	2.0	1.0	0.0	0.0	0.0
0.0	400.0	100.0	100.0	0	0.0	0.0	0.029	0.0	98.09875	-0.014	1	2.0	1.0	0.0	0.0	0.0
0.0	400.0	100.0	100.0	0	0.0	0.0	0.026	0.0	98.04917	-0.014	1	2.0	1.0	0.0	0.0	0.0
0.0	400.0	100.0	100.0	0	0.0	0.0	0.024	0.0	97.68392	-0.013	1	2.0	1.0	0.0	0.0	0.0
0.0	400.0	100.0	100.0	0	0.0	0.0	0.022	0.0	97.68392	-0.011	1	2.0	1.0	0.0	0.0	0.0
0.0	400.0	100.0	100.0	0	0.0	0.0	0.02	0.0	97.82784	-0.011	1	2.0	1.0	0.0	0.0	0.0
0.0	400.0	100.0	100.0	0	0.0	0.0	0.018	0.0	97.85105	-0.009	1	2.0	1.0	0.0	0.0	0.0
0.0	400.0	100.0	100.0	0	0.0	0.0	0.015	0.0	97.85105	-0.009	1	2.0	1.0	0.0	0.0	0.0
0.0	400.0	100.0	100.0	0	0.0	0.0	0.013	0.0	97.63374	-0.009	1	2.0	1.0	0.0	0.0	0.0
0.0	400.0	100.0	100.0	0	0.0	0.0	0.011	0.0	97.63374	-0.007	1	2.0	1.0	0.0	0.0	0.0
0.0	400.0	100.0	100.0	0	0.0	0.0	0.009	0.0	96.84237	-0.007	1	2.0	1.0	0.0	0.0	0.0
0.0	400.0	100.0	100.0	0	0.0	0.0	0.006	0.0	96.48708	-0.007	1	2.0	1.0	0.0	0.0	0.0
0.0	400.0	100.0	100.0	0	0.0	0.0	0.004	0.0	96.48708	-0.005	1	2.0	1.0	0.0	0.0	0.0
0.0	400.0	100.0	100.0	0	0.0	0.0	0.002	0.0	95.79285	-0.005	1	2.0	1.0	0.0	0.0	0.0
0.0	400.0	100.0	100.0	0	0.0	0.0	0.0	0.0	94.74223	-0.005	1	2.0	1.0	0.0	0.0	0.0
0.0	400.0	100.0	100.0	0	0.0	0.0	-0.001	0.0	94.74223	-0.005	1	2.0	1.0	0.0	0.0	0.0
0.0	400.0	100.0	100.0	0	0.0	0.0	-0.003	0.0	95.70458	-0.004	1	2.0	1.0	0.0	0.0	0.0
0.0	400.0	100.0	100.0	0	0.0	0.0	-0.006	0.0	95.70458	-0.004	1	2.0	1.0	0.0	0.0	0.0
0.0	400.0	100.0	100.0	0	0.0	0.0	-0.008	0.0	95.71032	-0.004	1	2.0	1.0	0.0	0.0	0.0
0.0	400.0	100.0	100.0	0	0.0	0.0	-0.01	0.0	96.049904	-0.003	1	2.0	1.0	0.0	0.0	0.0
0.0	400.0	100.0	100.0	0	0.0	0.0	-0.012	0.0	96.049904	-0.003	1	2.0	1.0	0.0	0.0	0.0
0.0	400.0	100.0	100.0	0	0.0	0.0	-0.014	0.0	96.34355	-0.003	1	2.0	1.0	0.0	0.0	0.0
0.0	400.0	100.0	100.0	0	0.0	0.0	-0.016	0.0	96.299866	-0.002	1	2.0	1.0	0.0	0.0	0.0
0.0	400.0	100.0	100.0	0	0.0	0.0	-0.018	0.0	96.299866	-0.002	1	2.0	1.0	0.0	0.0	0.0
0.0	400.0	100.0	100.0	0	0.0	0.0	-0.02	0.0	96.04726	-0.002	1	2.0	1.0	0.0	0.0	0.0
0.0	400.0	100.0	100.0	0	0.0	0.0	-0.022	0.0	96.04726	-0.001	1	2.0	1.0	0.0	0.0	0.0
0.0	400.0	100.0	100.0	0	0.0	0.0	-0.023	0.0	96.73532	-0.001	1	2.0	1.0	0.0	0.0	0.0
0.0	400.0	100.0	100.0	0	0.0	0.0	-0.024	0.0	97.10932	-0.001	1	2.0	1.0	0.0	0.0	0.0
0.0	400.0	100.0	100.0	0	0.0	0.0	-0.025	0.0	97.10932	-0.001	1	2.0	1.0	0.0	0.0	0.0
0.0	400.0	100.0	100.0	0	0.0	0.0	-0.025	0.0	96.4874	-0.001	1	2.0	1.0	0.0	0.0	0.0
0.0	400.0	100.0	100.0	0	0.0	0.0	-0.026	0.0	95.35322	-0.001	1	2.0	1.0	0.0	0.0	0.0
0.0	400.0	100.0	100.0	0	0.0	0.0	-0.026	0.0	95.89386	0.0	1	2.0	1.0	0.0	0.0	0.0
0.0	400.0	100.0	100.0	0	0.0	0.0	-0.027	0.0	95.85619	0.0	1	2.0	1.0	0.0	0.0	0.0
0.0	400.0	100.0	100.0	0	0.0	0.0	-0.027	0.0	95.85619	0.0	1	2.0	1.0	0.0	0.0	0.0
0.0	400.0	100.0	100.0	0	0.0	0.0	-0.027	0.0	96.094444	0.0	1	2.0	1.0	0.0	0.0	0.0
0.0	400.0	100.0	100.0	0	0.0	0.0	-0.027	0.0	96.18687	0.0	1	2.0	1.0	0.0	0.0	0.0
0.0	400.0	100.0	100.0	0	0.0	0.0	-0.027	0.0	96.18687	0.0	1	2.0	1.0	0.0	0.0	0.0
0.0	400.0	100.0	100.0	0	0.0	0.0	-0.027	0.0	95.739174	0.0	1	2.0	1.0	0.0	0.0	0.0
0.0	400.0	100.0	100.0	0	0.0	0.0	-0.027	0.0	95.21387	0.0	1	2.0	1.0	0.0	0.0	0.0
0.0	400.0	100.0	100.0	0	0.0	0.0	-0.026	0.0	95.21387	0.0	1	2.0	1.0	0.0	0.0	0.0
0.0	400.0	100.0	100.0	0	0.0	0.0	-0.025	0.0	95.966415	0.0	1	2.0	1.0	1.0	0.0	0.0
0.0	400.0	100.0	100.0	0	0.0	0.0	-0.024	0.0	95.966415	0.0	1	2.0	1.0	1.0	0.0	0.0
0.0	400.0	100.0	100.0	0	0.0	0.0	-0.023	0.0	95.77528	0.0	1	2.0	1.0	3.0	0.0	0.0
-4166.667	300.0	100.0	100.0	0	0.0	0.0	-0.022	0.0	95.641205	0.0	1	2.0	1.0	3.0	0.0	0.0
-4166.667	300.0	100.0	100.0	0	0.0	0.0	-0.021	0.0	95.641205	0.0	1	2.0	1.0	3.0	0.0	0.0
-4166.667	300.0	100.0	100.0	0	0.0	0.0	-0.02	0.0	95.21664	0.0	1	2.0	1.0	3.0	0.0	0.0
-4166.667	300.0	100.0	100.0	0	0.0	0.0	-0.019	0.0	95.19681	0.0	1	2.0	1.0	3.0	0.0	0.0
-4166.667	300.0	100.0	100.0	0	0.0	0.0	-0.017	0.0	95.19681	0.0	1	2.0	1.0	3.0	0.0	0.0
-4166.667	300.0	100.0	100.0	0	0.0	0.0	-0.016	0.0	95.57075	-0.568	1	2.0	1.0	3.0	0.0	0.0
-4166.667	300.0	100.0	100.0	0	0.0	0.0	-0.015	0.0	95.57075	-0.823	1	2.0	1.0	3.0	0.0	0.0
-4166.667	300.0	100.0	100.0	0	0.0	0.0	-0.013	0.0	95.55835	-0.823	1	2.0	1.0	3.0	0.0	0.0
-4166.667	300.0	100.0	100.0	0	0.0	0.0	-0.012	0.0	95.75815	-1.279	1	2.0	1.0	3.0	0.0	0.0
-4166.667	300.0	100.0	100.0	0	0.0	0.0	-0.01	0.0	95.75815	-1.484	1	2.0	1.0	3.0	0.0	0.0
-4166.667	300.0	100.0	100.0	0	0.0	0.0	-0.008	0.0	96.038086	-1.484	1	2.0	1.0	5.0	0.0	0.0
-4166.667	300.0	100.0	100.0	0	0.0	0.0	-0.006	0.0	96.47796	-1.85	1	2.0	1.0	5.0	0.0	0.0
-4166.667	300.0	100.0	100.0	0	0.0	0.0	-0.004	0.0	96.47796	-2.168	1	2.0	1.0	5.0	0.0	0.0
-4166.667	300.0	100.0	100.0	0	0.0	0.0	-0.003	0.0	96.63593	-2.168	1	2.0	1.0	5.0	0.0	0.0
-4166.667	300.0	100.0	100.0	0	0.0	0.0	0.0	0.0	96.63593	-2.308	1	2.0	1.0	5.0	0.0	0.0
-4166.667	300.0	100.0	100.0	0	0.0	0.0	0.001	0.0	96.672745	-2.308	1	2.0	1.0	5.0	0.0	0.0
-4166.667	300.0	100.0	100.0	0	0.0	0.0	0.003	0.0	97.17686	-2.563	1	2.0	1.0	5.0	0.0	0.0
-4166.667	300.0	100.0	100.0	0	0.0	0.0	0.005	0.0	97.17686	-2.782	1	2.0	1.0	5.0	0.0	0.0
-4166.667	300.0	100.0	100.0	0	0.0	0.0	0.008	0.0	97.056046	-2.782	1	2.0	1.0	5.0	0.0	0.0
-4166.667	300.0	100.0	100.0	0	0.0	0.0	0.01	0.0	97.003555	-2.88	1	2.0	1.0	5.0	0.0	0.0
-4166.667	300.0	100.0	100.0	0	0.0	0.0	0.012	0.0	97.003555	-2.88	1	2.0	1.0	5.0	0.0	0.0
-4166.667	300.0	100.0	100.0	0	0.0	0.0	0.015	0.0	95.81106	-3.056	1	2.0	1.0	5.0	0.0	0.0
-4166.667	300.0	100.0	100.0	0	0.0	0.0	0.018	0.0	95.81106	-3.135	1	2.0	1.0	5.0	0.0	0.0
-4166.667	300.0	100.0	100.0	0	0.0	0.0	0.02	0.0	95.806145	-3.135	1	2.0	1.0	5.0	0.0	0.0
-4166.667	300.0	100.0	100.0	0	0.0	0.0	0.023	0.0	96.77344	-3.276	1	2.0	1.0	5.0	0.0	0.0
-4166.667	300.0	100.0	100.0	0	0.0	0.0	0.026	0.0	96.77344	-3.339	1	2.0	1.0	5.0	0.0	0.0
-4166.667	300.0	100.0	100.0	0	0.0	0.0	0.028	0.0	97.09707	-3.339	1	2.0	1.0	5.0	0.0	0.0
-4166.667	300.0	100.0	100.0	0	0.0	0.0	0.031	0.0	98.13197	-3.453	1	2.0	1.0	5.0	0.0	0.0
-4166.667	300.0	100.0	100.0	0	0.0	0.0	0.033	0.0	98.13197	-3.453	1	2.0	1.0	5.0	0.0	0.0
-4166.667	300.0	100.0	100.0	0	0.0	0.0	0.036	0.0	97.9369	-3.503	1	2.0	1.0	5.0	0.0	0.0
-4166.667	300.0	100.0	100.0	0	0.0	0.0	0.038	0.0	97.9369	-3.594	1	2.0	1.0	5.0	0.0	0.0
-4166.667	300.0	100.0	100.0	0	0.0	0.0	0.041	0.0	98.023926	-3.594	1	2.0	1.0	5.0	0.0	0.0
-4166.667	300.0	100.0	100.0	0	0.0	0.0	0.043	0.0	98.21481	-3.673	1	2.0	1.0	5.0	0.0	0.0
-4166.667	300.0	100.0	100.0	0	0.0	0.0	0.045	0.0	98.21481	-3.708	1	2.0	1.0	5.0	0.0	0.0
-4166.667	300.0	100.0	100.0	0	0.0	0.0	0.048	0.0	97.483246	-3.708	1	2.0	1.0	5.0	0.0	0.0
-4166.667	300.0	100.0	100.0	0	0.0	0.0	0.05	0.0	97.91051	-3.771	1	2.0	1.0	5.0	0.0	0.0
-4166.667	300.0	100.0	100.0	0	0.0	0.0	0.052	0.0	97.91051	-3.771	1	2.0	1.0	5.0	0.0	0.0
-4166.667	300.0	100.0	100.0	0	0.0	0.0	0.055	0.0	99.06816	-3.799	1	2.0	1.0	5.0	0.0	0.0
-4166.667	300.0	100.0	100.0	0	0.0	0.0	0.057	0.0	99.06816	-3.85	1	2.0	1.0	5.0	0.0	0.0
-4166.667	300.0	100.0	100.0	0	0.0	0.0	0.059	0.0	98.68305	-3.85	1	2.0	1.0	5.0	0.0	0.0
-4166.667	300.0	100.0	100.0	0	0.0	0.0	0.062	0.0	97.83846	-3.873	1	2.0	1.0	5.0	0.0	0.0
-4166.667	300.0	100.0	100.0	0	0.0	0.0	0.064	0.0	97.83846	-3.913	1	2.0	1.0	5.0	0.0	0.0
-4166.667	300.0	100.0	100.0	0	0.0	0.0	0.066	0.0	97.87098	-3.913	1	2.0	1.0	5.0	0.0	0.0
-4166.667	300.0	100.0	100.0	0	0.0	0.0	0.068	0.0	96.27772	-3.931	1	2.0	1.0	5.0	0.0	0.0
-4166.667	300.0	100.0	100.0	0	0.0	0.0	0.07	0.0	96.27772	-3.931	1	2.0	1.0	5.0	0.0	0.0
-4166.667	300.0	100.0	100.0	0	0.0	0.0	0.073	0.0	96.793335	-3.964	1	2.0	1.0	5.0	0.0	0.0
-4166.667	300.0	100.0	100.0	0	0.0	0.0	0.075	0.0	96.793335	-3.979	1	2.0	1.0	5.0	0.0	0.0
-4166.667	300.0	100.0	100.0	0	0.0	0.0	0.077	0.0	94.52602	-3.979	1	2.0	1.0	5.0	0.0	0.0
-4166.667	300.0	100.0	100.0	0	0.0	0.0	0.08	0.0	95.15444	-4.005	1	2.0	1.0	5.0	0.0	0.0
-4166.667	300.0	100.0	100.0	0	0.0	0.0	0.082	0.0	95.15444	-4.016	1	2.0	1.0	5.0	0.0	0.0
-4166.667	300.0	100.0	100.0	0	0.0	0.0	0.084	0.0	96.240486	-4.016	1	2.0	1.0	5.0	0.0	0.0
-4166.667	300.0	100.0	100.0	0	0.0	0.0	0.086	0.0	96.240486	-4.037	1	2.0	1.0	5.0	0.0	0.0
-4166.667	300.0	100.0	100.0	0	0.0	0.0	0.089	0.0	96.64204	-4.037	1	2.0	1.0	5.0	0.0	0.0
-4166.667	300.0	100.0	100.0	0	0.0	0.0	0.091	0.0	97.50066	-4.047	1	2.0	1.0	5.0	0.0	0.0
-4166.667	300.0	100.0	100.0	0	0.0	0.0	0.093	0.0	97.50066	-4.064	1	2.0	1.0	5.0	0.0	0.0
-4166.667	300.0	100.0	100.0	0	0.0	0.0	0.096	0.0	97.227325	-4.064	1	2.0	1.0	5.0	0.0	0.0
-4166.667	300.0	100.0	100.0	0	0.0	0.0	0.098	0.0	97.598404	-4.078	1	2.0	1.0	5.0	0.0	0.0
-4166.667	300.0	100.0	100.0	0	0.0	0.0	0.1	0.0	97.598404	-4.085	1	2.0	1.0	5.0	0.0	0.0
-4166.667	300.0	100.0	100.0	0	0.0	0.0	0.103	0.0	97.00053	-4.085	1	2.0	1.0	5.0	0.0	0.0
-4166.667	300.0	100.0	100.0	0	0.0	0.0	0.105	0.0	97.00053	-4.096	1	2.0	1.0	5.0	0.0	0.0
-4166.667	300.0	100.0	100.0	0	0.0	0.0	0.107	0.0	97.42527	-4.096	1	2.0	1.0	5.0	0.0	0.0
-4166.667	300.0	100.0	100.0	0	0.0	0.0	0.11	0.0	97.08857	-4.102	1	2.0	1.0	5.0	0.0	0.0
-4166.667	300.0	100.0	100.0	0	0.0	0.0	0.112	0.0	96.21727	-4.111	1	2.0	1.0	5.0	0.0	0.0
-4166.667	300.0	100.0	100.0	0	0.0	0.0	0.114	0.0	95.48813	-4.111	1	2.0	1.0	5.0	0.0	0.0
-4166.667	300.0	100.0	100.0	0	0.0	0.0	0.117	0.0	95.90959	-4.12	1	2.0	1.0	5.0	0.0	0.0
-4166.667	300.0	100.0	100.0	0	0.0	0.0	0.119	0.0	95.37266	-4.123	1	2.0	1.0	5.0	0.0	0.0
-4166.667	300.0	100.0	100.0	0	0.0	0.0	0.121	0.0	95.87058	-4.123	1	2.0	1.0	5.0	0.0	0.0
-4166.667	300.0	100.0	100.0	0	0.0	0.0	0.124	0.0	95.87058	-4.126	1	2.0	1.0	5.0	0.0	0.0
-4166.667	300.0	100.0	100.0	0	0.0	0.0	0.126	0.0	96.216545	-4.126	1	2.0	1.0	5.0	0.0	0.0
-4166.667	300.0	100.0	100.0	0	0.0	0.0	0.128	0.0	96.41868	-4.132	1	2.0	1.0	5.0	0.0	0.0
-4166.667	300.0	100.0	100.0	0	0.0	0.0	0.131	0.0	96.41868	-4.135	1	2.0	1.0	5.0	0.0	0.0
-4166.667	300.0	100.0	100.0	0	0.0	0.0	0.133	0.0	96.864136	-4.135	1	2.0	1.0	5.0	0.0	0.0
-4166.667	300.0	100.0	100.0	0	0.0	0.0	0.135	0.0	96.8387	-4.14	1	2.0	1.0	5.0	0.0	0.0
-4166.667	300.0	100.0	100.0	0	0.0	0.0	0.137	0.0	96.8387	-4.14	1	2.0	1.0	5.0	0.0	0.0
-4166.667	300.0	100.0	100.0	0	0.0	0.0	0.14	0.0	97.57977	-4.144	1	2.0	1.0	5.0	0.0	0.0
-4166.667	300.0	100.0	100.0	0	0.0	0.0	0.142	0.0	97.57977	-4.146	1	2.0	1.0	5.0	0.0	0.0
-4166.667	300.0	100.0	100.0	0	0.0	0.0	0.144	0.0	97.22438	-4.146	1	2.0	1.0	5.0	0.0	0.0
-4166.667	300.0	100.0	100.0	0	0.0	0.0	0.146	0.0	96.72091	-4.149	1	2.0	1.0	5.0	0.0	0.0
-4166.667	300.0	100.0	100.0	0	0.0	0.0	0.149	0.0	96.72091	-4.151	1	2.0	1.0	5.0	0.0	0.0
-4166.667	300.0	100.0	100.0	0	0.0	0.0	0.151	0.0	94.927025	-4.151	1	2.0	1.0	5.0	0.0	0.0
-4166.667	300.0	100.0	100.0	0	0.0	0.0	0.153	0.0	96.715515	-4.153	1	2.0	1.0	6.0	0.0	0.0
-4166.667	300.0	100.0	100.0	0	0.0	0.0	0.155	0.0	96.715515	-4.153	1	2.0	1.0	7.0	0.0	1.0
0.0	300.0	100.0	100.0	0	0.0	0.0	0.157	0.0	96.59836	-4.155	1	2.0	1.0	0.0	0.0	1.0
0.0	300.0	100.0	100.0	0	0.0	0.0	0.159	0.0	96.59836	-4.157	1	2.0	1.0	0.0	0.0	1.0
0.0	300.0	100.0	100.0	0	0.0	0.0	0.161	0.0	96.20718	-4.157	1	2.0	1.0	0.0	0.0	1.0
0.0	300.0	100.0	100.0	0	0.0	0.0	0.162	0.0	95.62398	-4.159	1	2.0	1.0	0.0	0.0	1.0
0.0	300.0	100.0	100.0	0	0.0	0.0	0.164	0.0	95.62398	-3.59	1	2.0	1.0	0.0	0.0	1.0
0.0	300.0	100.0	100.0	0	0.0	0.0	0.166	0.0	96.69497	-3.59	1	2.0	1.0	0.0	0.0	1.0
0.0	300.0	100.0	100.0	0	0.0	0.0	0.168	0.0	96.12115	-3.336	1	2.0	1.0	0.0	0.0	1.0
0.0	300.0	100.0	100.0	0	0.0	0.0	0.169	0.0	96.12115	-2.881	1	2.0	1.0	0.0	0.0	1.0
0.0	300.0	100.0	100.0	0	0.0	0.0	0.171	0.0	96.27548	-2.881	1	2.0	1.0	0.0	0.0	1.0
0.0	300.0	100.0	100.0	0	0.0	0.0	0.172	0.0	96.27548	-2.677	1	2.0	1.0	0.0	0.0	1.0
0.0	300.0	100.0	100.0	0	0.0	0.0	0.174	0.0	96.12077	-2.677	1	2.0	1.0	0.0	0.0	1.0
0.0	300.0	100.0	100.0	0	0.0	0.0	0.175	0.0	97.75845	-2.312	1	2.0	1.0	0.0	0.0	1.0
0.0	300.0	100.0	100.0	0	0.0	0.0	0.176	0.0	97.75845	-2.148	1	2.0	1.0	0.0	0.0	1.0
0.0	300.0	100.0	100.0	0	0.0	0.0	0.177	0.0	98.40679	-2.148	1	2.0	1.0	0.0	0.0	1.0
0.0	300.0	100.0	100.0	0	0.0	0.0	0.177	0.0	99.09593	-1.855	1	2.0	1.0	0.0	0.0	1.0
0.0	300.0	100.0	100.0	0	0.0	0.0	0.178	0.0	99.09593	-1.602	1	2.0	1.0	0.0	0.0	1.0
0.0	300.0	100.0	100.0	0	0.0	0.0	0.178	0.0	97.81798	-1.602	1	2.0	1.0	0.0	0.0	1.0
0.0	300.0	100.0	100.0	0	0.0	0.0	0.178	0.0	97.81798	-1.489	1	2.0	1.0	0.0	0.0	1.0
0.0	300.0	100.0	100.0	0	0.0	0.0	0.178	0.0	98.28855	-1.489	1	2.0	1.0	0.0	0.0	1.0
0.0	300.0	100.0	100.0	0	0.0	0.0	0.178	0.0	98.444565	-1.285	1	2.0	1.0	0.0	0.0	1.0
0.0	300.0	100.0	100.0	0	0.0	0.0	0.177	0.0	98.444565	-1.194	1	2.0	1.0	0.0	0.0	1.0
0.0	300.0	100.0	100.0	0	0.0	0.0	0.177	1.0	98.8343	-1.194	1	2.0	1.0	9.0	0.0	1.0
0.0	300.0	100.0	100.0	0	0.0	0.0	0.176	1.0	98.61424	-1.031	1	2.0	1.0	10.0	0.0	1.0
0.0	300.0	100.0	100.0	0	0.0	0.0	0.175	1.0	98.61424	-0.89	1	2.0	1.0	10.0	0.0	1.0
5555.5557	400.0	100.0	100.0	0	0.0	0.0	0.174	1.0	97.99581	-0.89	1	2.0	1.0	10.0	0.0	1.0
5555.5557	400.0	100.0	100.0	0	0.0	0.0	0.172	1.0	97.99581	-0.828	1	2.0	1.0	10.0	0.0	1.0
5555.5557	400.0	100.0	100.0	0	0.0	0.0	0.17	1.0	97.63329	-0.828	1	2.0	1.0	10.0	0.0	1.0
5555.5557	400.0	100.0	100.0	0	0.0	0.0	0.169	1.0	98.02698	-0.321	1	2.0	1.0	10.0	0.0	1.0
5555.5557	400.0	100.0	100.0	0	0.0	0.0	0.167	1.0	98.02698	0.092	1	2.0	1.0	10.0	0.0	1.0
5555.5557	400.0	100.0	100.0	0	0.0	0.0	0.165	1.0	98.14199	0.092	1	2.0	1.0	10.0	0.0	1.0
5555.5557	400.0	100.0	100.0	0	0.0	0.0	0.163	1.0	98.34947	0.838	1	2.0	1.0	10.0	0.0	1.0
5555.5557	400.0	100.0	100.0	0	0.0	0.0	0.161	1.0	98.34947	1.172	1	2.0	1.0	10.0	0.0	1.0
5555.5557	400.0	100.0	100.0	0	0.0	0.0	0.16	1.0	98.00722	1.172	1	2.0	1.0	10.0	0.0	1.0
5555.5557	400.0	100.0	100.0	0	0.0	0.0	0.158	1.0	98.00722	1.771	1	2.0	1.0	10.0	0.0	1.0
5555.5557	400.0	100.0	100.0	0	0.0	0.0	0.156	1.0	98.49022	1.771	1	2.0	1.0	10.0	0.0	1.0
5555.5557	400.0	100.0	100.0	0	0.0	0.0	0.154	1.0	100.22357	2.289	1	2.0	1.0	10.0	0.0	1.0
5555.5557	400.0	100.0	100.0	0	0.0	0.0	0.152	1.0	100.22357	2.519	1	2.0	1.0	10.0	0.0	1.0
5555.5557	400.0	100.0	100.0	0	0.0	0.0	0.15	1.0	99.653786	2.519	1	2.0	1.0	12.0	0.0	1.0
5555.5557	400.0	100.0	100.0	0	0.0	0.0	0.148	1.0	100.08501	2.934	1	2.0	1.0	12.0	0.0	1.0
5555.5557	400.0	100.0	100.0	0	0.0	0.0	0.146	1.0	100.08501	3.12	1	2.0	1.0	12.0	0.0	1.0
5555.5557	400.0	100.0	100.0	0	0.0	0.0	0.144	1.0	100.05398	3.12	1	2.0	1.0	12.0	0.0	1.0
5555.5557	400.0	100.0	100.0	0	0.0	0.0	0.142	1.0	100.05398	3.454	1	2.0	1.0	12.0	0.0	1.0
5555.5557	400.0	100.0	100.0	0	0.0	0.0	0.14	1.0	99.997765	3.454	1	2.0	1.0	12.0	0.0	1.0
5555.5557	400.0	100.0	100.0	0	0.0	0.0	0.138	1.0	99.62411	3.741	1	2.0	1.0	12.0	0.0	1.0
5555.5557	400.0	100.0	100.0	0	0.0	0.0	0.136	1.0	99.62411	3.869	1	2.0	1.0	12.0	0.0	1.0
5555.5557	400.0	100.0	100.0	0	0.0	0.0	0.135	1.0	99.54205	3.869	1	2.0	1.0	12.0	0.0	1.0
5555.5557	400.0	100.0	100.0	0	0.0	0.0	0.133	1.0	99.21677	4.101	1	2.0	1.0	12.0	0.0	1.0
5555.5557	400.0	100.0	100.0	0	0.0	0.0	0.131	1.0	99.21677	4.101	1	2.0	1.0	12.0	0.0	1.0
5555.5557	400.0	100.0	100.0	0	0.0	0.0	0.129	1.0	98.47336	4.204	1	2.0	1.0	12.0	0.0	1.0
5555.5557	400.0	100.0	100.0	0	0.0	0.0	0.128	1.0	98.47336	4.389	1	2.0	1.0	12.0	0.0	1.0
5555.5557	400.0	100.0	100.0	0	0.0	0.0	0.126	1.0	98.259026	4.389	1	2.0	1.0	12.0	0.0	1.0
5555.5557	400.0	100.0	100.0	0	0.0	0.0	0.124	1.0	97.19931	4.549	1	2.0	1.0	12.0	0.0	1.0
5555.5557	400.0	100.0	100.0	0	0.0	0.0	0.122	1.0	97.19931	4.62	1	2.0	1.0	12.0	0.0	1.0
5555.5557	400.0	100.0	100.0	0	0.0	0.0	0.121	1.0	97.33262	4.62	1	2.0	1.0	12.0	0.0	1.0
5555.5557	400.0	100.0	100.0	0	0.0	0.0	0.119	1.0	97.30635	4.749	1	2.0	1.0	12.0	0.0	1.0
5555.5557	400.0	100.0	100.0	0	0.0	0.0	0.118	1.0	97.30635	4.749	1	2.0	1.0	12.0	0.0	1.0
5555.5557	400.0	100.0	100.0	0	0.0	0.0	0.116	1.0	97.48587	4.806	1	2.0	1.0	12.0	0.0	1.0
5555.5557	400.0	100.0	100.0	0	0.0	0.0	0.114	1.0	98.39921	4.91	1	2.0	1.0	12.0	0.0	1.0
5555.5557	400.0	100.0	100.0	0	0.0	0.0	0.113	1.0	97.857086	4.91	1	2.0	1.0	12.0	0.0	1.0
5555.5557	400.0	100.0	100.0	0	0.0	0.0	0.112	1.0	97.13231	4.955	1	2.0	1.0	12.0	0.0	1.0
5555.5557	400.0	100.0	100.0	0	0.0	0.0	0.11	1.0	96.99158	5.038	1	2.0	1.0	12.0	0.0	1.0
5555.5557	400.0	100.0	100.0	0	0.0	0.0	0.108	1.0	97.68387	5.038	1	2.0	1.0	12.0	0.0	1.0
5555.5557	400.0	100.0	100.0	0	0.0	0.0	0.107	1.0	97.22407	5.075	1	2.0	1.0	12.0	0.0	1.0
5555.5557	400.0	100.0	100.0	0	0.0	0.0	0.105	1.0	97.4847	5.075	1	2.0	1.0	12.0	0.0	1.0
5555.5557	400.0	100.0	100.0	0	0.0	0.0	0.103	1.0	96.721664	5.141	1	2.0	1.0	12.0	0.0	1.0
5555.5557	400.0	100.0	100.0	0	0.0	0.0	0.102	1.0	96.721664	5.199	1	2.0	1.0	12.0	0.0	1.0
5555.5557	400.0	100.0	100.0	0	0.0	0.0	0.1	1.0	96.18293	5.199	1	2.0	1.0	12.0	0.0	1.0
5555.5557	400.0	100.0	100.0	0	0.0	0.0	0.099	1.0	95.828384	5.225	1	2.0	1.0	12.0	0.0	1.0
5555.5557	400.0	100.0	100.0	0	0.0	0.0	0.097	1.0	95.828384	5.249	1	2.0	1.0	12.0	0.0	1.0
5555.5557	400.0	100.0	100.0	0	0.0	0.0	0.096	1.0	95.88086	5.249	1	2.0	1.0	12.0	0.0	1.0
5555.5557	400.0	100.0	100.0	0	0.0	0.0	0.094	1.0	96.43617	5.291	1	2.0	1.0	12.0	0.0	1.0
5555.5557	400.0	100.0	100.0	0	0.0	0.0	0.093	1.0	96.43617	5.291	1	2.0	1.0	12.0	0.0	1.0
5555.5557	400.0	100.0	100.0	0	0.0	0.0	0.091	1.0	96.45208	5.31	1	2.0	1.0	12.0	0.0	1.0
5555.5557	400.0	100.0	100.0	0	0.0	0.0	0.089	1.0	96.45208	5.345	1	2.0	1.0	12.0	0.0	1.0
5555.5557	400.0	100.0	100.0	0	0.0	0.0	0.088	1.0	96.63243	5.345	1	2.0	1.0	12.0	0.0	1.0
5555.5557	400.0	100.0	100.0	0	0.0	0.0	0.086	1.0	97.84506	5.36	1	2.0	1.0	12.0	0.0	1.0
5555.5557	400.0	100.0	100.0	0	0.0	0.0	0.085	1.0	97.84506	5.388	1	2.0	1.0	12.0	0.0	1.0
5555.5557	400.0	100.0	100.0	1	0.0	0.0	0.083	1.0	97.651566	5.388	1	2.0	1.0	12.0	0.0	1.0
5555.5557	400.0	100.0	100.0	1	0.0	0.0	0.082	1.0	97.931725	5.411	1	2.0	1.0	12.0	0.0	1.0
5555.5557	400.0	100.0	100.0	1	0.0	0.0	0.08	1.0	97.931725	5.411	1	2.0	1.0	12.0	0.0	1.0
5555.5557	400.0	100.0	100.0	1	0.0	0.0	0.078	1.0	96.61475	5.422	1	2.0	1.0	12.0	0.0	1.0
5555.5557	400.0	100.0	100.0	1	0.0	0.0	0.077	1.0	96.61475	5.442	1	2.0	1.0	12.0	0.0	1.0
5555.5557	400.0	100.0	100.0	1	0.0	0.0	0.075	1.0	96.19725	5.442	1	2.0	1.0	12.0	0.0	1.0
5555.5557	400.0	100.0	100.0	1	0.0	0.0	0.073	1.0	96.6312	5.449	1	2.0	1.0	12.0	0.0	1.0
5555.5557	400.0	100.0	100.0	1	0.0	0.0	0.071	1.0	96.6312	5.465	1	2.0	1.0	12.0	0.0	1.0
5555.5557	400.0	100.0	100.0	1	0.0	0.0	0.07	1.0	97.33226	5.465	1	2.0	1.0	12.0	0.0	1.0
5555.5557	400.0	100.0	100.0	1	0.0	0.0	0.068	1.0	97.039154	5.471	1	2.0	1.0	12.0	0.0	1.0
5555.5557	400.0	100.0	100.0	1	0.0	0.0	0.066	1.0	97.039154	5.471	1	2.0	1.0	12.0	0.0	1.0
5555.5557	400.0	100.0	100.0	1	0.0	0.0	0.064	1.0	96.47418	5.485	1	2.0	1.0	12.0	0.0	1.0
5555.5557	400.0	100.0	100.0	1	0.0	0.0	0.062	1.0	96.47418	5.489	1	2.0	1.0	12.0	0.0	1.0
5555.5557	400.0	100.0	100.0	1	0.0	0.0	0.06	1.0	97.19037	5.489	1	2.0	1.0	12.0	0.0	1.0
5555.5557	400.0	100.0	100.0	1	0.0	0.0	0.059	1.0	97.96591	5.5	1	2.0	1.0	12.0	0.0	1.0
5555.5557	400.0	100.0	100.0	1	0.0	0.0	0.057	1.0	97.96591	5.508	1	2.0	1.0	12.0	0.0	1.0
5555.5557	400.0	100.0	100.0	1	0.0	0.0	0.054	1.0	97.73286	5.508	1	2.0	1.0	12.0	0.0	1.0
5555.5557	400.0	100.0	100.0	1	0.0	0.0	0.052	1.0	97.89318	5.511	1	2.0	1.0	12.0	0.0	1.0
5555.5557	400.0	100.0	100.0	1	0.0	0.0	0.05	1.0	97.89318	5.518	1	2.0	1.0	12.0	0.0	1.0
5555.5557	400.0	100.0	100.0	1	0.0	0.0	0.048	1.0	98.2692	5.518	1	2.0	1.0	12.0	0.0	1.0
5555.5557	400.0	100.0	100.0	1	0.0	0.0	0.045	1.0	98.2692	5.522	1	2.0	1.0	12.0	0.0	1.0
5555.5557	400.0	100.0	100.0	1	0.0	0.0	0.043	1.0	98.84941	5.522	1	2.0	1.0	12.0	0.0	1.0
5555.5557	400.0	100.0	100.0	1	0.0	0.0	0.04	1.0	98.42904	5.528	1	2.0	1.0	12.0	0.0	1.0
5555.5557	400.0	100.0	100.0	1	0.0	0.0	0.037	1.0	98.42904	5.531	1	2.0	1.0	12.0	0.0	1.0
5555.5557	400.0	100.0	100.0	1	0.0	0.0	0.034	1.0	97.83017	5.531	1	2.0	1.0	12.0	0.0	1.0
5555.5557	400.0	100.0	100.0	1	0.0	0.0	0.031	1.0	97.474106	5.533	1	2.0	1.0	12.0	0.0	1.0
5555.5557	400.0	100.0	100.0	1	0.0	0.0	0.028	1.0	97.474106	5.533	1	2.0	1.0	12.0	0.0	1.0
5555.5557	400.0	100.0	100.0	1	0.0	0.0	0.025	1.0	97.51377	5.537	1	2.0	1.0	12.0	0.0	1.0
5555.5557	400.0	100.0	100.0	1	0.0	0.0	0.022	1.0	97.51377	5.54	1	2.0	1.0	12.0	0.0	1.0
5555.5557	400.0	100.0	100.0	1	0.0	0.0	0.019	1.0	96.57141	5.54	1	2.0	1.0	12.0	0.0	1.0
5555.5557	400.0	100.0	100.0	1	0.0	0.0	0.017	1.0	96.89472	5.543	1	2.0	1.0	12.0	0.0	1.0
5555.5557	400.0	100.0	100.0	1	0.0	0.0	0.014	1.0	96.89472	5.544	1	2.0	1.0	12.0	0.0	1.0
5555.5557	400.0	100.0	100.0	1	0.0	0.0	0.011	1.0	96.59166	5.544	1	2.0	1.0	12.0	0.0	1.0
5555.5557	400.0	100.0	100.0	1	0.0	0.0	0.008	1.0	96.577415	5.547	1	2.0	1.0	12.0	0.0	1.0
5555.5557	400.0	100.0	100.0	1	0.0	0.0	0.006	1.0	97.83063	5.547	1	2.0	1.0	12.0	0.0	1.0
5555.5557	400.0	100.0	100.0	1	0.0	0.0	0.003	1.0	98.573975	5.547	1	2.0	1.0	12.0	0.0	1.0
5555.5557	400.0	100.0	100.0	1	0.0	0.0	0.001	1.0	98.573975	5.549	1	2.0	1.0	12.0	0.0	1.0
5555.5557	400.0	100.0	100.0	1	0.0	0.0	-0.001	1.0	98.60231	5.549	1	2.0	1.0	12.0	0.0	1.0
5555.5557	400.0	100.0	100.0	1	0.0	0.0	-0.003	1.0	98.9841	5.551	1	2.0	1.0	12.0	0.0	1.0
5555.5557	400.0	100.0	100.0	1	0.0	0.0	-0.006	1.0	98.9841	5.551	1	2.0	1.0	12.0	0.0	1.0
5555.5557	400.0	100.0	100.0	1	0.0	0.0	-0.008	1.0	98.44923	5.551	1	2.0	1.0	12.0	0.0	1.0
5555.5557	400.0	100.0	100.0	1	0.0	0.0	-0.009	1.0	98.44923	5.553	1	2.0	1.0	12.0	0.0	1.0
5555.5557	400.0	100.0	100.0	0	0.0	0.0	-0.011	1.0	98.659584	5.553	1	2.0	2.0	14.0	0.0	1.0
0.0	400.0	100.0	100.0	0	0.0	0.0	-0.012	1.0	98.30339	5.553	1	2.0	2.0	0.0	0.0	1.0
0.0	400.0	100.0	100.0	0	0.0	0.0	-0.014	1.0	98.32308	5.554	1	2.0	2.0	0.0	0.0	1.0
0.0	400.0	100.0	100.0	0	0.0	0.0	-0.015	1.0	98.10205	5.554	1	2.0	2.0	0.0	0.0	1.0
0.0	400.0	100.0	100.0	0	0.0	0.0	-0.016	1.0	98.2316	5.555	1	2.0	2.0	0.0	0.0	1.0
0.0	400.0	100.0	100.0	0	0.0	0.0	-0.017	1.0	97.17331	4.797	1	2.0	2.0	0.0	0.0	1.0
0.0	400.0	100.0	100.0	0	0.0	0.0	-0.018	1.0	97.76029	4.797	1	2.0	2.0	0.0	0.0	1.0
0.0	400.0	100.0	100.0	0	0.0	0.0	-0.019	1.0	97.76029	4.459	1	2.0	2.0	0.0	0.0	1.0
0.0	400.0	100.0	100.0	0	0.0	0.0	-0.02	1.0	97.35207	4.459	1	2.0	2.0	0.0	0.0	1.0
0.0	400.0	100.0	100.0	0	0.0	0.0	-0.021	1.0	98.15971	3.85	1	2.0	2.0	0.0	0.0	1.0
0.0	400.0	100.0	100.0	0	0.0	0.0	-0.021	1.0	98.15971	3.577	1	2.0	2.0	0.0	0.0	1.0
0.0	400.0	100.0	100.0	0	0.0	0.0	-0.021	1.0	97.1909	3.577	1	2.0	2.0	0.0	0.0	1.0
0.0	400.0	100.0	100.0	0	0.0	0.0	-0.02	1.0	97.077	3.089	1	2.0	2.0	1.0	0.0	1.0
0.0	400.0	100.0	100.0	0	0.0	0.0	-0.019	1.0	97.077	2.871	1	2.0	2.0	1.0	0.0	1.0
0.0	400.0	100.0	100.0	0	0.0	0.0	-0.018	1.0	97.28572	2.871	1	2.0	2.0	2.0	0.0	1.0
0.0	400.0	100.0	100.0	0	0.0	0.0	-0.017	1.0	97.28572	2.479	1	2.0	2.0	3.0	0.0	1.0
-5555.5557	400.0	100.0	100.0	0	0.0	0.0	-0.015	1.0	97.61962	2.479	1	2.0	2.0	3.0	0.0	1.0
-5555.5557	400.0	100.0	100.0	0	0.0	0.0	-0.014	1.0	97.82502	2.141	1	2.0	2.0	3.0	0.0	1.0
-5555.5557	400.0	100.0	100.0	0	0.0	0.0	-0.012	1.0	97.82502	1.989	1	2.0	2.0	3.0	0.0	1.0
-5555.5557	400.0	100.0	100.0	0	0.0	0.0	-0.009	1.0	97.8215	1.989	1	2.0	2.0	3.0	0.0	1.0
-5555.5557	400.0	100.0	100.0	0	0.0	0.0	-0.007	1.0	98.0429	0.959	1	2.0	2.0	5.0	0.0	1.0
-5555.5557	400.0	100.0	100.0	0	0.0	0.0	-0.005	1.0	98.0429	0.959	1	2.0	2.0	5.0	0.0	1.0
-5555.5557	400.0	100.0	100.0	0	0.0	0.0	-0.002	1.0	98.25888	0.498	1	2.0	2.0	5.0	0.0	1.0
-5555.5557	400.0	100.0	100.0	0	0.0	0.0	0.0	1.0	98.25888	-0.326	1	2.0	2.0	5.0	0.0	1.0
-5555.5557	400.0	100.0	100.0	0	0.0	0.0	0.003	1.0	98.0176	-0.326	1	2.0	2.0	5.0	0.0	1.0
-5555.5557	400.0	100.0	100.0	0	0.0	0.0	0.006	1.0	98.54632	-1.04	1	2.0	2.0	5.0	0.0	1.0
-5555.5557	400.0	100.0	100.0	0	0.0	0.0	0.009	1.0	98.54632	-1.36	1	2.0	2.0	5.0	0.0	1.0
-5555.5557	400.0	100.0	100.0	0	0.0	0.0	0.012	1.0	98.40979	-1.36	1	2.0	2.0	5.0	0.0	1.0
-5555.5557	400.0	100.0	100.0	0	0.0	0.0	0.014	1.0	98.904274	-1.933	1	2.0	2.0	5.0	0.0	1.0
-5555.5557	400.0	100.0	100.0	0	0.0	0.0	0.018	1.0	98.904274	-2.19	1	2.0	2.0	5.0	0.0	1.0
-5555.5557	400.0	100.0	100.0	0	0.0	0.0	0.021	1.0	99.185165	-2.19	1	2.0	2.0	5.0	0.0	1.0
-5555.5557	400.0	100.0	100.0	0	0.0	0.0	0.024	1.0	99.185165	-2.649	1	2.0	2.0	5.0	0.0	1.0
-5555.5557	400.0	100.0	100.0	0	0.0	0.0	0.028	1.0	99.3322	-2.649	1	2.0	2.0	5.0	0.0	1.0
-5555.5557	400.0	100.0	100.0	0	0.0	0.0	0.031	1.0	98.69005	-3.047	1	2.0	2.0	5.0	0.0	1.0
-5555.5557	400.0	100.0	100.0	0	0.0	0.0	0.034	1.0	98.69005	-3.224	1	2.0	2.0	5.0	0.0	1.0
-5555.5557	400.0	100.0	100.0	0	0.0	0.0	0.038	1.0	98.65156	-3.224	1	2.0	2.0	5.0	0.0	1.0
-5555.5557	400.0	100.0	100.0	0	0.0	0.0	0.041	1.0	99.13588	-3.543	1	2.0	2.0	5.0	0.0	1.0
-5555.5557	400.0	100.0	100.0	0	0.0	0.0	0.044	1.0	99.13588	-3.687	1	2.0	2.0	5.0	0.0	1.0
-5555.5557	400.0	100.0	100.0	0	0.0	0.0	0.048	1.0	98.74948	-3.687	1	2.0	2.0	5.0	0.0	1.0
-5555.5557	400.0	100.0	100.0	0	0.0	0.0	0.051	1.0	98.74948	-3.942	1	2.0	2.0	5.0	0.0	1.0
-5555.5557	400.0	100.0	100.0	0	0.0	0.0	0.054	1.0	98.96614	-3.942	1	2.0	2.0	5.0	0.0	1.0
-5555.5557	400.0	100.0	100.0	0	0.0	0.0	0.057	1.0	98.15084	-4.056	1	2.0	2.0	5.0	0.0	1.0
-5555.5557	400.0	100.0	100.0	0	0.0	0.0	0.059	1.0	98.15084	-4.262	1	2.0	2.0	5.0	0.0	1.0
-5555.5557	400.0	100.0	100.0	0	0.0	0.0	0.062	1.0	98.66973	-4.262	1	2.0	2.0	5.0	0.0	1.0
-5555.5557	400.0	100.0	100.0	0	0.0	0.0	0.064	1.0	98.06782	-4.439	1	2.0	2.0	5.0	0.0	1.0
-5555.5557	400.0	100.0	100.0	0	0.0	0.0	0.067	1.0	98.06782	-4.518	1	2.0	2.0	5.0	0.0	1.0
-5555.5557	400.0	100.0	100.0	0	0.0	0.0	0.069	1.0	97.50903	-4.518	1	2.0	2.0	5.0	0.0	1.0
-5555.5557	400.0	100.0	100.0	0	0.0	0.0	0.071	1.0	97.50903	-4.66	1	2.0	2.0	5.0	0.0	1.0
-5555.5557	400.0	100.0	100.0	0	0.0	0.0	0.073	1.0	96.675545	-4.66	1	2.0	2.0	5.0	0.0	1.0
-5555.5557	400.0	100.0	100.0	0	0.0	0.0	0.076	1.0	96.09791	-4.724	1	2.0	2.0	5.0	0.0	1.0
-5555.5557	400.0	100.0	100.0	0	0.0	0.0	0.078	1.0	96.09791	-4.838	1	2.0	2.0	5.0	0.0	1.0
-5555.5557	400.0	100.0	100.0	0	0.0	0.0	0.08	1.0	95.644104	-4.838	1	2.0	2.0	5.0	0.0	1.0
-5555.5557	400.0	100.0	100.0	0	0.0	0.0	0.082	1.0	95.55708	-4.889	1	2.0	2.0	5.0	0.0	1.0
-5555.5557	400.0	100.0	100.0	0	0.0	0.0	0.084	1.0	95.55708	-4.937	1	2.0	2.0	5.0	0.0	1.0
-5555.5557	400.0	100.0	100.0	0	0.0	0.0	0.086	1.0	97.24027	-4.937	1	2.0	2.0	5.0	0.0	1.0
-5555.5557	400.0	100.0	100.0	0	0.0	0.0	0.087	1.0	97.24027	-5.022	1	2.0	2.0	5.0	0.0	1.0
-5555.5557	400.0	100.0	100.0	0	0.0	0.0	0.089	1.0	97.33658	-5.022	1	2.0	2.0	5.0	0.0	1.0
-5555.5557	400.0	100.0	100.0	0	0.0	0.0	0.091	1.0	97.24512	-5.096	1	2.0	2.0	5.0	0.0	1.0
-5555.5557	400.0	100.0	100.0	0	0.0	0.0	0.093	1.0	97.24512	-5.129	1	2.0	2.0	5.0	0.0	1.0
-5555.5557	400.0	100.0	100.0	0	0.0	0.0	0.095	1.0	97.893	-5.129	1	2.0	2.0	5.0	0.0	1.0
-5555.5557	400.0	100.0	100.0	0	0.0	0.0	0.097	1.0	96.177055	-5.188	1	2.0	2.0	5.0	0.0	1.0
-5555.5557	400.0	100.0	100.0	0	0.0	0.0	0.099	1.0	96.177055	-5.188	1	2.0	2.0	5.0	0.0	1.0
-5555.5557	400.0	100.0	100.0	0	0.0	0.0	0.1	1.0	96.45975	-5.214	1	2.0	2.0	5.0	0.0	1.0
-5555.5557	400.0	100.0	100.0	0	0.0	0.0	0.102	1.0	96.45975	-5.261	1	2.0	2.0	5.0	0.0	1.0
-5555.5557	400.0	100.0	100.0	0	0.0	0.0	0.104	1.0	96.41896	-5.261	1	2.0	2.0	5.0	0.0	1.0
-5555.5557	400.0	100.0	100.0	0	0.0	0.0	0.105	1.0	96.062584	-5.303	1	2.0	2.0	5.0	0.0	1.0
-5555.5557	400.0	100.0	100.0	0	0.0	0.0	0.107	1.0	96.062584	-5.321	1	2.0	2.0	5.0	0.0	1.0
-5555.5557	400.0	100.0	100.0	0	0.0	0.0	0.109	1.0	96.61899	-5.321	1	2.0	2.0	5.0	0.0	1.0
-5555.5557	400.0	100.0	100.0	0	0.0	0.0	0.111	1.0	97.86817	-5.353	1	2.0	2.0	5.0	0.0	1.0
-5555.5557	400.0	100.0	100.0	0	0.0	0.0	0.113	1.0	97.86817	-5.353	1	2.0	2.0	5.0	0.0	1.0
-5555.5557	400.0	100.0	100.0	0	0.0	0.0	0.115	1.0	98.09371	-5.368	1	2.0	2.0	5.0	0.0	1.0
-5555.5557	400.0	100.0	100.0	0	0.0	0.0	0.117	1.0	98.09371	-5.395	1	2.0	2.0	5.0	0.0	1.0
-5555.5557	400.0	100.0	100.0	0	0.0	0.0	0.118	1.0	98.01238	-5.395	1	2.0	2.0	5.0	0.0	1.0
-5555.5557	400.0	100.0	100.0	0	0.0	0.0	0.12	1.0	98.708954	-5.406	1	2.0	2.0	5.0	0.0	1.0
-5555.5557	400.0	100.0	100.0	0	0.0	0.0	0.122	1.0	98.708954	-5.427	1	2.0	2.0	5.0	0.0	1.0
-5555.5557	400.0	100.0	100.0	0	0.0	0.0	0.124	1.0	99.283615	-5.427	1	2.0	2.0	5.0	0.0	1.0
-5555.5557	400.0	100.0	100.0	0	0.0	0.0	0.126	1.0	99.054695	-5.446	1	2.0	2.0	5.0	0.0	1.0
-5555.5557	400.0	100.0	100.0	0	0.0	0.0	0.127	1.0	99.054695	-5.454	1	2.0	2.0	5.0	0.0	1.0
-5555.5557	400.0	100.0	100.0	0	0.0	0.0	0.129	1.0	98.57683	-5.454	1	2.0	2.0	5.0	0.0	1.0
-5555.5557	400.0	100.0	100.0	0	0.0	0.0	0.131	1.0	98.30307	-5.469	1	2.0	2.0	5.0	0.0	1.0
-5555.5557	400.0	100.0	100.0	0	0.0	0.0	0.133	1.0	97.88736	-5.469	1	2.0	2.0	5.0	0.0	1.0
-5555.5557	400.0	100.0	100.0	0	0.0	0.0	0.134	1.0	97.59614	-5.475	1	2.0	2.0	5.0	0.0	1.0
-5555.5557	400.0	100.0	100.0	0	0.0	0.0	0.136	1.0	97.59614	-5.487	1	2.0	2.0	5.0	0.0	1.0
-5555.5557	400.0	100.0	100.0	0	0.0	0.0	0.138	1.0	96.720345	-5.487	1	2.0	2.0	5.0	0.0	1.0
-5555.5557	400.0	100.0	100.0	0	0.0	0.0	0.139	1.0	97.15638	-5.492	1	2.0	2.0	5.0	0.0	1.0
-5555.5557	400.0	100.0	100.0	0	0.0	0.0	0.141	1.0	96.9598	-5.492	1	2.0	2.0	5.0	0.0	1.0
-5555.5557	400.0	100.0	100.0	0	0.0	0.0	0.142	1.0	96.222694	-5.502	1	2.0	2.0	5.0	0.0	1.0
-5555.5557	400.0	100.0	100.0	0	0.0	0.0	0.144	1.0	96.222694	-5.506	1	2.0	2.0	5.0	0.0	1.0
-5555.5557	400.0	100.0	100.0	0	0.0	0.0	0.146	1.0	95.710686	-5.506	1	2.0	2.0	5.0	0.0	1.0
-5555.5557	400.0	100.0	100.0	0	0.0	0.0	0.147	1.0	95.67653	-5.513	1	2.0	2.0	5.0	0.0	1.0
-5555.5557	400.0	100.0	100.0	0	0.0	0.0	0.148	1.0	95.67653	-5.517	1	2.0	2.0	5.0	0.0	1.0
-5555.5557	400.0	100.0	100.0	0	0.0	0.0	0.15	1.0	96.38588	-5.517	1	2.0	2.0	5.0	0.0	1.0
-5555.5557	400.0	100.0	100.0	0	0.0	0.0	0.152	1.0	95.78751	-5.523	1	2.0	2.0	5.0	0.0	1.0
-5555.5557	400.0	100.0	100.0	0	0.0	0.0	0.153	1.0	95.78751	-5.523	1	2.0	2.0	5.0	0.0	1.0
-5555.5557	400.0	100.0	100.0	0	0.0	0.0	0.155	1.0	96.223236	-5.526	1	2.0	2.0	6.0	0.0	1.0
-5555.5557	400.0	100.0	100.0	0	0.0	0.0	0.156	1.0	96.223236	-5.53	1	2.0	2.0	6.0	0.0	1.0
0.0	400.0	100.0	100.0	0	0.0	0.0	0.158	1.0	96.56572	-5.53	1	3.0	2.0	0.0	0.0	1.0
0.0	400.0	100.0	100.0	0	0.0	0.0	0.159	1.0	97.11942	-5.533	1	3.0	2.0	0.0	0.0	1.0
0.0	400.0	100.0	100.0	0	0.0	0.0	0.16	1.0	97.11942	-5.537	1	3.0	2.0	0.0	0.0	1.0
0.0	400.0	100.0	100.0	0	0.0	0.0	0.162	1.0	96.903015	-5.537	1	3.0	2.0	0.0	0.0	1.0
0.0	400.0	100.0	100.0	0	0.0	0.0	0.164	1.0	98.9235	-5.146	1	3.0	2.0	0.0	0.0	1.0
0.0	400.0	100.0	100.0	0	0.0	0.0	0.165	1.0	98.9235	-4.443	1	3.0	2.0	0.0	0.0	1.0
0.0	400.0	100.0	100.0	0	0.0	0.0	0.167	1.0	98.87482	-4.443	1	3.0	2.0	0.0	0.0	1.0
0.0	400.0	100.0	100.0	0	0.0	0.0	0.168	1.0	98.87482	-3.837	1	3.0	2.0	0.0	0.0	1.0
0.0	400.0	100.0	100.0	0	0.0	0.0	0.17	1.0	98.97623	-3.837	1	3.0	2.0	0.0	0.0	1.0
0.0	400.0	100.0	100.0	0	0.0	0.0	0.171	1.0	99.510284	-3.565	1	3.0	2.0	0.0	0.0	1.0
0.0	400.0	100.0	100.0	0	0.0	0.0	0.172	1.0	99.510284	-3.079	1	3.0	2.0	0.0	0.0	1.0
0.0	400.0	100.0	100.0	0	0.0	0.0	0.173	1.0	98.988815	-3.079	1	3.0	2.0	0.0	0.0	1.0
0.0	400.0	100.0	100.0	0	0.0	0.0	0.175	1.0	98.66888	-2.659	1	3.0	2.0	0.0	0.0	1.0
0.0	400.0	100.0	100.0	0	0.0	0.0	0.176	1.0	98.66888	-2.659	1	3.0	2.0	0.0	0.0	1.0
0.0	400.0	100.0	100.0	0	0.0	0.0	0.176	1.0	99.259155	-2.471	1	3.0	2.0	0.0	0.0	1.0
0.0	400.0	100.0	100.0	0	0.0	0.0	0.177	1.0	99.259155	-2.133	1	3.0	2.0	0.0	0.0	1.0
0.0	400.0	100.0	100.0	0	0.0	0.0	0.178	1.0	98.74603	-2.133	1	3.0	2.0	0.0	0.0	1.0
0.0	400.0	100.0	100.0	0	0.0	0.0	0.178	1.0	99.58901	-1.982	1	3.0	2.0	0.0	0.0	1.0
0.0	400.0	100.0	100.0	0	0.0	0.0	0.178	1.0	99.58901	-1.712	1	3.0	2.0	0.0	0.0	1.0
0.0	400.0	100.0	100.0	0	0.0	0.0	0.179	1.0	98.60372	-1.712	1	3.0	2.0	0.0	0.0	1.0
0.0	400.0	100.0	100.0	0	0.0	0.0	0.179	1.0	98.11986	-1.479	1	3.0	2.0	0.0	0.0	1.0
0.0	400.0	100.0	100.0	0	0.0	0.0	0.178	1.0	98.11986	-1.479	1	3.0	2.0	0.0	0.0	1.0
0.0	400.0	100.0	100.0	0	0.0	0.0	0.178	1.0	98.971466	-1.374	1	3.0	2.0	8.0	0.0	1.0
0.0	400.0	100.0	100.0	0	0.0	0.0	0.177	1.0	98.971466	-1.186	1	3.0	2.0	8.0	0.0	1.0
0.0	400.0	100.0	100.0	0	0.0	0.0	0.176	0.0	99.167206	-1.186	1	3.0	2.0	0.0	0.0	1.0
0.0	400.0	100.0	100.0	0	0.0	0.0	0.175	0.0	98.8199	-1.102	1	3.0	2.0	0.0	0.0	1.0
0.0	400.0	100.0	100.0	0	0.0	0.0	0.173	0.0	98.8199	-0.952	1	3.0	2.0	0.0	0.0	1.0
0.0	400.0	100.0	100.0	0	0.0	0.0	0.171	0.0	98.45696	-0.952	1	3.0	2.0	0.0	0.0	1.0
0.0	400.0	100.0	100.0	0	0.0	0.0	0.169	0.0	98.266716	-0.884	1	3.0	2.0	0.0	0.0	1.0
0.0	400.0	100.0	100.0	0	0.0	0.0	0.167	0.0	98.266716	-0.884	1	3.0	2.0	0.0	0.0	1.0
0.0	400.0	100.0	100.0	0	0.0	0.0	0.165	0.0	97.47936	-0.763	1	3.0	2.0	0.0	0.0	1.0
0.0	400.0	100.0	100.0	0	0.0	0.0	0.162	0.0	97.47936	-0.709	1	3.0	2.0	0.0	0.0	1.0
0.0	400.0	100.0	100.0	0	0.0	0.0	0.16	0.0	97.66771	-0.709	1	3.0	2.0	0.0	0.0	1.0
0.0	400.0	100.0	100.0	0	0.0	0.0	0.157	0.0	96.41922	-0.612	1	3.0	2.0	0.0	0.0	1.0
0.0	400.0	100.0	100.0	0	0.0	0.0	0.154	0.0	96.41922	-0.612	1	3.0	2.0	0.0	0.0	1.0
0.0	400.0	100.0	100.0	0	0.0	0.0	0.151	0.0	99.03275	-0.569	1	3.0	2.0	0.0	0.0	1.0
0.0	400.0	100.0	100.0	0	0.0	0.0	0.148	0.0	99.03275	-0.491	1	3.0	2.0	0.0	0.0	1.0
0.0	400.0	100.0	100.0	0	0.0	0.0	0.145	0.0	98.20217	-0.491	1	3.0	2.0	0.0	0.0	1.0
0.0	400.0	100.0	100.0	0	0.0	0.0	0.142	0.0	96.79721	-0.424	1	3.0	2.0	0.0	0.0	1.0
0.0	400.0	100.0	100.0	0	0.0	0.0	0.138	0.0	96.79721	-0.394	1	3.0	2.0	0.0	0.0	1.0
0.0	400.0	100.0	100.0	0	0.0	0.0	0.135	0.0	97.10455	-0.394	1	3.0	2.0	0.0	0.0	1.0
0.0	400.0	100.0	100.0	0	0.0	0.0	0.132	0.0	96.31892	-0.34	1	3.0	2.0	0.0	0.0	1.0
0.0	400.0	100.0	100.0	0	0.0	0.0	0.129	0.0	96.31892	-0.316	1	3.0	2.0	0.0	0.0	1.0
0.0	400.0	100.0	100.0	0	0.0	0.0	0.125	0.0	96.352104	-0.316	1	3.0	2.0	0.0	0.0	1.0
0.0	400.0	100.0	100.0	0	0.0	0.0	0.122	0.0	96.04872	-0.273	1	3.0	2.0	0.0	0.0	1.0
0.0	400.0	100.0	100.0	0	0.0	0.0	0.118	0.0	95.150536	-0.273	1	3.0	2.0	0.0	0.0	1.0
0.0	400.0	100.0	100.0	0	0.0	0.0	0.115	0.0	95.819016	-0.253	1	3.0	2.0	0.0	0.0	1.0
0.0	400.0	100.0	100.0	0	0.0	0.0	0.111	0.0	95.46353	-0.218	1	3.0	2.0	0.0	0.0	1.0
0.0	400.0	100.0	100.0	0	0.0	0.0	0.108	0.0	96.04852	-0.218	1	3.0	2.0	0.0	0.0	1.0
0.0	400.0	100.0	100.0	0	0.0	0.0	0.104	0.0	96.61243	-0.203	1	3.0	2.0	0.0	0.0	1.0
0.0	400.0	100.0	100.0	0	0.0	0.0	0.101	0.0	96.61243	-0.175	1	3.0	2.0	0.0	0.0	1.0
0.0	400.0	100.0	100.0	0	0.0	0.0	0.097	0.0	98.150604	-0.175	1	3.0	2.0	0.0	0.0	1.0
0.0	400.0	100.0	100.0	0	0.0	0.0	0.094	0.0	98.150604	-0.151	1	3.0	2.0	0.0	0.0	1.0
0.0	400.0	100.0	100.0	0	0.0	0.0	0.091	0.0	99.34023	-0.151	1	3.0	2.0	0.0	0.0	1.0
0.0	400.0	100.0	100.0	0	0.0	0.0	0.088	0.0	99.448784	-0.14	1	3.0	2.0	0.0	0.0	1.0
0.0	400.0	100.0	100.0	0	0.0	0.0	0.084	0.0	99.448784	-0.121	1	3.0	2.0	0.0	0.0	1.0
0.0	400.0	100.0	100.0	0	0.0	0.0	0.081	0.0	98.79173	-0.121	1	3.0	2.0	0.0	0.0	1.0
0.0	400.0	100.0	100.0	0	0.0	0.0	0.078	0.0	97.79414	-0.112	1	3.0	2.0	0.0	0.0	1.0
0.0	400.0	100.0	100.0	0	0.0	0.0	0.075	0.0	97.79414	-0.097	1	3.0	2.0	0.0	0.0	1.0
0.0	400.0	100.0	100.0	0	0.0	0.0	0.072	0.0	97.75734	-0.097	1	3.0	2.0	0.0	0.0	1.0
0.0	400.0	100.0	100.0	0	0.0	0.0	0.069	0.0	97.75734	-0.09	1	3.0	2.0	0.0	0.0	1.0
0.0	400.0	100.0	100.0	0	0.0	0.0	0.066	0.0	97.31375	-0.09	1	3.0	2.0	0.0	0.0	1.0
0.0	400.0	100.0	100.0	0	0.0	0.0	0.063	0.0	97.433525	-0.077	1	3.0	2.0	0.0	0.0	1.0
0.0	400.0	100.0	100.0	0	0.0	0.0	0.06	0.0	97.433525	-0.072	1	3.0	2.0	0.0	0.0	1.0
0.0	400.0	100.0	100.0	0	0.0	0.0	0.057	0.0	97.939445	-0.072	1	3.0	2.0	0.0	0.0	1.0
0.0	400.0	100.0	100.0	0	0.0	0.0	0.054	0.0	98.09723	-0.062	1	3.0	2.0	0.0	0.0	1.0
0.0	400.0	100.0	100.0	0	0.0	0.0	0.052	0.0	98.09723	-0.057	1	3.0	2.0	0.0	0.0	1.0
0.0	400.0	100.0	100.0	0	0.0	0.0	0.049	0.0	97.81604	-0.057	1	3.0	2.0	0.0	0.0	1.0
0.0	400.0	100.0	100.0	0	0.0	0.0	0.046	0.0	97.81604	-0.049	1	3.0	2.0	0.0	0.0	1.0
0.0	400.0	100.0	100.0	0	0.0	0.0	0.044	0.0	97.59117	-0.049	1	3.0	2.0	0.0	0.0	1.0
0.0	400.0	100.0	100.0	0	0.0	0.0	0.041	0.0	98.36781	-0.046	1	3.0	2.0	0.0	0.0	1.0
0.0	400.0	100.0	100.0	0	0.0	0.0	0.039	0.0	98.36781	-0.039	1	3.0	2.0	0.0	0.0	1.0
0.0	400.0	100.0	100.0	0	0.0	0.0	0.036	0.0	98.82018	-0.039	1	3.0	2.0	0.0	0.0	1.0
0.0	400.0	100.0	100.0	0	0.0	0.0	0.034	0.0	98.84973	-0.034	1	3.0	2.0	0.0	0.0	1.0
0.0	400.0	100.0	100.0	0	0.0	0.0	0.031	0.0	98.84973	-0.034	1	3.0	2.0	0.0	0.0	1.0
0.0	400.0	100.0	100.0	0	0.0	0.0	0.029	0.0	99.4527	-0.031	1	3.0	2.0	0.0	0.0	1.0
0.0	400.0	100.0	100.0	0	0.0	0.0	0.027	0.0	99.4527	-0.027	1	3.0	2.0	0.0	0.0	1.0
0.0	400.0	100.0	100.0	0	0.0	0.0	0.024	0.0	98.99932	-0.027	1	3.0	2.0	0.0	0.0	1.0
0.0	400.0	100.0	100.0	0	0.0	0.0	0.022	0.0	99.44453	-0.023	1	3.0	2.0	0.0	0.0	1.0
0.0	400.0	100.0	100.0	0	0.0	0.0	0.02	0.0	99.44453	-0.021	1	3.0	2.0	0.0	0.0	1.0
0.0	400.0	100.0	100.0	0	0.0	0.0	0.018	0.0	98.98306	-0.021	1	3.0	2.0	0.0	0.0	1.0
0.0	400.0	100.0	100.0	0	0.0	0.0	0.016	0.0	97.62411	-0.018	1	3.0	2.0	0.0	0.0	1.0
0.0	400.0	100.0	100.0	0	0.0	0.0	0.013	0.0	97.62411	-0.017	1	3.0	2.0	0.0	0.0	1.0
0.0	400.0	100.0	100.0	0	0.0	0.0	0.011	0.0	99.0815	-0.017	1	3.0	2.0	0.0	0.0	1.0
0.0	400.0	100.0	100.0	0	0.0	0.0	0.009	0.0	99.0815	-0.014	1	3.0	2.0	0.0	0.0	1.0
0.0	400.0	100.0	100.0	0	0.0	0.0	0.007	0.0	98.98195	-0.014	1	3.0	2.0	0.0	0.0	1.0
0.0	400.0	100.0	100.0	0	0.0	0.0	0.006	0.0	97.60483	-0.012	1	3.0	2.0	0.0	0.0	1.0
0.0	400.0	100.0	100.0	0	0.0	0.0	0.004	0.0	97.60483	-0.011	1	3.0	2.0	0.0	0.0	1.0
0.0	400.0	100.0	100.0	0	0.0	0.0	0.002	0.0	99.63323	-0.011	1	3.0	2.0	0.0	0.0	1.0
0.0	400.0	100.0	100.0	0	0.0	0.0	0.001	0.0	98.85222	-0.009	1	3.0	2.0	0.0	0.0	1.0
0.0	400.0	100.0	100.0	0	0.0	0.0	0.0	0.0	98.85222	-0.009	1	3.0	2.0	0.0	0.0	1.0
0.0	400.0	100.0	100.0	0	0.0	0.0	-0.001	0.0	98.92345	-0.009	1	3.0	2.0	0.0	0.0	1.0
0.0	400.0	100.0	100.0	0	0.0	0.0	-0.003	0.0	98.92345	-0.007	1	3.0	2.0	0.0	0.0	1.0
0.0	400.0	100.0	100.0	0	0.0	0.0	-0.004	0.0	98.62361	-0.007	1	3.0	2.0	0.0	0.0	1.0
0.0	400.0	100.0	100.0	0	0.0	0.0	-0.006	0.0	100.01444	-0.007	1	3.0	2.0	0.0	0.0	1.0
0.0	400.0	100.0	100.0	0	0.0	0.0	-0.007	0.0	100.01444	-0.006	1	3.0	2.0	0.0	0.0	1.0
0.0	400.0	100.0	100.0	0	0.0	0.0	-0.008	0.0	99.240036	-0.006	1	3.0	2.0	0.0	0.0	1.0
0.0	400.0	100.0	100.0	0	0.0	0.0	-0.01	0.0	98.80064	-0.005	1	3.0	2.0	0.0	0.0	1.0
0.0	400.0	100.0	100.0	0	0.0	0.0	-0.011	0.0	98.80064	-0.004	1	3.0	2.0	0.0	0.0	1.0
0.0	400.0	100.0	100.0	0	0.0	0.0	-0.011	0.0	98.85526	-0.004	1	3.0	2.0	0.0	0.0	1.0
0.0	400.0	100.0	100.0	0	0.0	0.0	-0.012	0.0	98.85526	-0.003	1	3.0	2.0	0.0	0.0	1.0
0.0	400.0	100.0	100.0	0	0.0	0.0	-0.013	0.0	99.05979	-0.003	1	3.0	2.0	0.0	0.0	1.0
0.0	400.0	100.0	100.0	0	0.0	0.0	-0.013	0.0	98.99142	-0.003	1	3.0	2.0	0.0	0.0	1.0
0.0	400.0	100.0	100.0	0	0.0	0.0	-0.014	0.0	98.99142	-0.002	1	3.0	2.0	0.0	0.0	1.0
0.0	400.0	100.0	100.0	0	0.0	0.0	-0.014	0.0	98.544365	-0.002	1	3.0	2.0	0.0	0.0	1.0
0.0	400.0	100.0	100.0	0	0.0	0.0	-0.014	0.0	98.01661	-0.002	1	3.0	2.0	0.0	0.0	1.0
0.0	400.0	100.0	100.0	0	0.0	0.0	-0.014	0.0	98.01661	-0.002	1	3.0	2.0	0.0	0.0	1.0
0.0	400.0	100.0	100.0	0	0.0	0.0	-0.014	0.0	98.30134	-0.002	1	3.0	2.0	0.0	0.0	1.0
0.0	400.0	100.0	100.0	0	0.0	0.0	-0.014	0.0	98.30134	-0.001	1	3.0	2.0	0.0	0.0	1.0
0.0	400.0	100.0	100.0	0	0.0	0.0	-0.013	0.0	98.63478	-0.001	1	3.0	2.0	0.0	0.0	1.0
0.0	400.0	100.0	100.0	0	0.0	0.0	-0.013	0.0	97.99647	-0.001	1	3.0	2.0	1.0	0.0	1.0
0.0	400.0	100.0	100.0	0	0.0	0.0	-0.012	0.0	97.99647	-0.001	1	3.0	2.0	1.0	0.0	1.0
0.0	400.0	100.0	100.0	0	0.0	0.0	-0.012	0.0	97.626656	-0.001	1	3.0	2.0	2.0	0.0	1.0
-6944.445	500.0	100.0	100.0	0	0.0	0.0	-0.011	0.0	97.71687	-0.001	1	3.0	2.0	3.0	0.0	1.0
-6944.445	500.0	100.0	100.0	0	0.0	0.0	-0.01	0.0	97.71687	-0.001	1	3.0	2.0	3.0	0.0	1.0
-6944.445	500.0	100.0	100.0	0	0.0	0.0	-0.009	0.0	97.59755	0.0	1	3.0	2.0	3.0	0.0	1.0
-6944.445	500.0	100.0	100.0	0	0.0	0.0	-0.008	0.0	97.59755	0.0	1	3.0	2.0	3.0	0.0	1.0
-6944.445	500.0	100.0	100.0	0	0.0	0.0	-0.006	0.0	98.81008	0.0	1	3.0	2.0	5.0	0.0	1.0
-6944.445	500.0	100.0	100.0	0	0.0	0.0	-0.005	0.0	98.53731	-0.948	1	3.0	2.0	5.0	0.0	1.0
-6944.445	500.0	100.0	100.0	0	0.0	0.0	-0.004	0.0	98.53731	-1.767	1	3.0	2.0	5.0	0.0	1.0
-6944.445	500.0	100.0	100.0	0	0.0	0.0	-0.002	0.0	99.54535	-1.767	1	3.0	2.0	5.0	0.0	1.0
-6944.445	500.0	100.0	100.0	0	0.0	0.0	-0.001	0.0	99.10589	-2.134	1	3.0	2.0	5.0	0.0	1.0
-6944.445	500.0	100.0	100.0	0	0.0	0.0	0.0	0.0	99.10589	-2.134	1	3.0	2.0	5.0	0.0	1.0
-6944.445	500.0	100.0	100.0	0	0.0	0.0	0.001	0.0	99.64397	-2.791	1	3.0	2.0	5.0	0.0	1.0
-6944.445	500.0	100.0	100.0	0	0.0	0.0	0.003	0.0	99.64397	-3.085	1	3.0	2.0	5.0	0.0	1.0
-6944.445	500.0	100.0	100.0	0	0.0	0.0	0.005	0.0	98.70991	-3.085	1	3.0	2.0	5.0	0.0	1.0
-6944.445	500.0	100.0	100.0	0	0.0	0.0	0.007	0.0	98.52932	-3.613	1	3.0	2.0	5.0	0.0	1.0
-6944.445	500.0	100.0	100.0	0	0.0	0.0	0.009	0.0	98.52932	-3.849	1	3.0	2.0	5.0	0.0	1.0
-6944.445	500.0	100.0	100.0	0	0.0	0.0	0.011	0.0	97.91461	-3.849	1	3.0	2.0	5.0	0.0	1.0
-6944.445	500.0	100.0	100.0	0	0.0	0.0	0.013	0.0	96.47429	-4.272	1	3.0	2.0	5.0	0.0	1.0
-6944.445	500.0	100.0	100.0	0	0.0	0.0	0.016	0.0	96.47429	-4.272	1	3.0	2.0	5.0	0.0	1.0
-6944.445	500.0	100.0	100.0	0	0.0	0.0	0.018	0.0	99.25303	-4.462	1	3.0	2.0	5.0	0.0	1.0
-6944.445	500.0	100.0	100.0	0	0.0	0.0	0.021	0.0	99.25303	-4.801	1	3.0	2.0	5.0	0.0	1.0
-6944.445	500.0	100.0	100.0	0	0.0	0.0	0.023	0.0	99.27582	-4.801	1	3.0	2.0	5.0	0.0	1.0
-6944.445	500.0	100.0	100.0	0	0.0	0.0	0.026	0.0	98.46732	-5.095	1	3.0	2.0	5.0	0.0	1.0
-6944.445	500.0	100.0	100.0	0	0.0	0.0	0.028	0.0	98.46732	-5.226	1	3.0	2.0	5.0	0.0	1.0
-6944.445	500.0	100.0	100.0	0	0.0	0.0	0.031	0.0	98.69432	-5.226	1	3.0	2.0	5.0	0.0	1.0
-6944.445	500.0	100.0	100.0	0	0.0	0.0	0.033	0.0	97.75786	-5.462	1	3.0	2.0	5.0	0.0	1.0
-6944.445	500.0	100.0	100.0	0	0.0	0.0	0.035	0.0	97.75786	-5.462	1	3.0	2.0	5.0	0.0	1.0
-6944.445	500.0	100.0	100.0	0	0.0	0.0	0.038	0.0	98.30744	-5.567	1	3.0	2.0	5.0	0.0	1.0
-6944.445	500.0	100.0	100.0	0	0.0	0.0	0.04	0.0	98.14075	-5.757	1	3.0	2.0	5.0	0.0	1.0
-6944.445	500.0	100.0	100.0	0	0.0	0.0	0.042	0.0	98.489334	-5.757	1	3.0	2.0	5.0	0.0	1.0
-6944.445	500.0	100.0	100.0	0	0.0	0.0	0.044	0.0	98.70942	-5.919	1	3.0	2.0	5.0	0.0	1.0
-6944.445	500.0	100.0	100.0	0	0.0	0.0	0.046	0.0	98.70942	-5.993	1	3.0	2.0	5.0	0.0	1.0
-6944.445	500.0	100.0	100.0	0	0.0	0.0	0.048	0.0	97.89551	-5.993	1	3.0	2.0	5.0	0.0	1.0
-6944.445	500.0	100.0	100.0	0	0.0	0.0	0.05	0.0	97.80385	-6.123	1	3.0	2.0	5.0	0.0	1.0
-6944.445	500.0	100.0	100.0	0	0.0	0.0	0.052	0.0	97.80385	-6.123	1	3.0	2.0	5.0	0.0	1.0
-6944.445	500.0	100.0	100.0	0	0.0	0.0	0.054	0.0	97.60134	-6.182	1	3.0	2.0	5.0	0.0	1.0
-6944.445	500.0	100.0	100.0	0	0.0	0.0	0.055	0.0	97.60134	-6.236	1	3.0	2.0	5.0	0.0	1.0
-6944.445	500.0	100.0	100.0	0	0.0	0.0	0.057	0.0	97.502396	-6.236	1	3.0	2.0	5.0	0.0	1.0
-6944.445	500.0	100.0	100.0	0	0.0	0.0	0.058	0.0	97.391624	-6.334	1	3.0	2.0	5.0	0.0	1.0
-6944.445	500.0	100.0	100.0	0	0.0	0.0	0.06	0.0	97.491486	-6.378	1	3.0	2.0	5.0	0.0	1.0
-6944.445	500.0	100.0	100.0	0	0.0	0.0	0.061	0.0	98.51371	-6.378	1	3.0	2.0	5.0	0.0	1.0
-6944.445	500.0	100.0	100.0	0	0.0	0.0	0.063	0.0	98.202545	-6.456	1	3.0	2.0	5.0	0.0	1.0
-6944.445	500.0	100.0	100.0	0	0.0	0.0	0.064	0.0	98.202545	-6.456	1	3.0	2.0	5.0	0.0	1.0
-6944.445	500.0	100.0	100.0	0	0.0	0.0	0.065	0.0	98.31373	-6.524	1	3.0	2.0	5.0	0.0	1.0
-6944.445	500.0	100.0	100.0	0	0.0	0.0	0.066	0.0	98.31373	-6.554	1	3.0	2.0	5.0	0.0	1.0
-6944.445	500.0	100.0	100.0	0	0.0	0.0	0.067	0.0	98.34428	-6.554	1	3.0	2.0	5.0	0.0	1.0
-6944.445	500.0	100.0	100.0	0	0.0	0.0	0.068	0.0	97.96392	-6.608	1	3.0	2.0	5.0	0.0	1.0
-6944.445	500.0	100.0	100.0	0	0.0	0.0	0.069	0.0	97.96392	-6.655	1	3.0	2.0	5.0	0.0	1.0
-6944.445	500.0	100.0	100.0	0	0.0	0.0	0.07	0.0	97.95198	-6.655	1	3.0	2.0	5.0	0.0	1.0
-6944.445	500.0	100.0	100.0	0	0.0	0.0	0.072	0.0	98.0998	-6.676	1	3.0	2.0	5.0	0.0	1.0
-6944.445	500.0	100.0	100.0	0	0.0	0.0	0.073	0.0	98.0998	-6.676	1	3.0	2.0	5.0	0.0	1.0
-6944.445	500.0	100.0	100.0	0	0.0	0.0	0.074	0.0	97.568275	-6.714	1	3.0	2.0	5.0	0.0	1.0
-6944.445	500.0	100.0	100.0	0	0.0	0.0	0.075	0.0	97.568275	-6.731	1	3.0	2.0	5.0	0.0	1.0
-6944.445	500.0	100.0	100.0	0	0.0	0.0	0.076	0.0	97.28851	-6.731	1	3.0	2.0	5.0	0.0	1.0
-6944.445	500.0	100.0	100.0	0	0.0	0.0	0.077	0.0	95.79737	-6.761	1	3.0	2.0	5.0	0.0	1.0
-6944.445	500.0	100.0	100.0	0	0.0	0.0	0.079	0.0	95.79737	-6.775	1	3.0	2.0	5.0	0.0	1.0
-6944.445	500.0	100.0	100.0	0	0.0	0.0	0.08	0.0	95.59565	-6.775	1	3.0	2.0	5.0	0.0	1.0
-6944.445	500.0	100.0	100.0	0	0.0	0.0	0.081	0.0	95.221436	-6.799	1	3.0	2.0	5.0	0.0	1.0
-6944.445	500.0	100.0	100.0	0	0.0	0.0	0.083	0.0	95.221436	-6.799	1	3.0	2.0	5.0	0.0	1.0
-6944.445	500.0	100.0	100.0	0	0.0	0.0	0.085	0.0	95.710175	-6.81	1	3.0	2.0	5.0	0.0	1.0
-6944.445	500.0	100.0	100.0	0	0.0	0.0	0.086	0.0	95.710175	-6.829	1	3.0	2.0	5.0	0.0	1.0
-6944.445	500.0	100.0	100.0	0	0.0	0.0	0.088	0.0	96.038536	-6.829	1	3.0	2.0	5.0	0.0	1.0
-6944.445	500.0	100.0	100.0	0	0.0	0.0	0.09	0.0	95.57638	-6.838	1	3.0	2.0	5.0	0.0	1.0
-6944.445	500.0	100.0	100.0	0	0.0	0.0	0.092	0.0	95.57638	-6.853	1	3.0	2.0	5.0	0.0	1.0
-6944.445	500.0	100.0	100.0	0	0.0	0.0	0.094	0.0	95.63308	-6.853	1	3.0	2.0	5.0	0.0	1.0
-6944.445	500.0	100.0	100.0	0	0.0	0.0	0.096	0.0	95.63308	-6.861	1	3.0	2.0	5.0	0.0	1.0
-6944.445	500.0	100.0	100.0	0	0.0	0.0	0.098	0.0	95.37582	-6.861	1	3.0	2.0	5.0	0.0	1.0
-6944.445	500.0	100.0	100.0	0	0.0	0.0	0.1	0.0	94.47009	-6.873	1	3.0	2.0	5.0	0.0	1.0
-6944.445	500.0	100.0	100.0	0	0.0	0.0	0.102	0.0	94.47009	-6.879	1	3.0	2.0	5.0	0.0	1.0
-6944.445	500.0	100.0	100.0	0	0.0	0.0	0.104	0.0	95.46782	-6.879	1	3.0	2.0	5.0	0.0	1.0
-6944.445	500.0	100.0	100.0	0	0.0	0.0	0.106	0.0	95.40798	-6.889	1	3.0	2.0	5.0	0.0	1.0
-6944.445	500.0	100.0	100.0	0	0.0	0.0	0.108	0.0	95.40798	-6.893	1	3.0	2.0	5.0	0.0	1.0
-6944.445	500.0	100.0	100.0	0	0.0	0.0	0.11	0.0	96.59534	-6.893	1	3.0	2.0	5.0	0.0	1.0
-6944.445	500.0	100.0	100.0	0	0.0	0.0	0.113	0.0	96.59534	-6.902	1	3.0	2.0	5.0	0.0	1.0
-6944.445	500.0	100.0	100.0	0	0.0	0.0	0.115	0.0	96.34131	-6.902	1	3.0	2.0	5.0	0.0	1.0
-6944.445	500.0	100.0	100.0	0	0.0	0.0	0.117	0.0	97.11152	-6.908	1	3.0	2.0	5.0	0.0	1.0
-6944.445	500.0	100.0	100.0	0	0.0	0.0	0.119	0.0	97.11152	-6.911	1	3.0	2.0	5.0	0.0	1.0
-6944.445	500.0	100.0	100.0	0	0.0	0.0	0.122	0.0	96.32204	-6.911	1	3.0	2.0	5.0	0.0	1.0
-6944.445	500.0	100.0	100.0	0	0.0	0.0	0.124	0.0	94.560715	-6.917	1	3.0	2.0	5.0	0.0	1.0
-6944.445	500.0	100.0	100.0	0	0.0	0.0	0.126	0.0	94.560715	-6.92	1	3.0	2.0	5.0	0.0	1.0
-6944.445	500.0	100.0	100.0	0	0.0	0.0	0.128	0.0	94.71694	-6.92	1	3.0	2.0	5.0	0.0	1.0
-6944.445	500.0	100.0	100.0	0	0.0	0.0	0.13	0.0	94.71694	-6.924	1	3.0	2.0	5.0	0.0	1.0
-6944.445	500.0	100.0	100.0	0	0.0	0.0	0.133	0.0	96.60933	-6.924	1	3.0	2.0	5.0	0.0	1.0
-6944.445	500.0	100.0	100.0	0	0.0	0.0	0.135	0.0	96.43007	-6.926	1	3.0	2.0	5.0	0.0	1.0
-6944.445	500.0	100.0	100.0	0	0.0	0.0	0.137	0.0	97.27236	-6.929	1	3.0	2.0	5.0	0.0	1.0
-6944.445	500.0	100.0	100.0	0	0.0	0.0	0.139	0.0	97.05224	-6.929	1	3.0	2.0	5.0	0.0	1.0
-6944.445	500.0	100.0	100.0	0	0.0	0.0	0.141	0.0	98.64024	-6.931	1	3.0	2.0	5.0	0.0	1.0
-6944.445	500.0	100.0	100.0	0	0.0	0.0	0.143	0.0	98.64024	-6.934	1	3.0	2.0	5.0	0.0	1.0
-6944.445	500.0	100.0	100.0	0	0.0	0.0	0.145	0.0	98.17783	-6.934	1	3.0	2.0	5.0	0.0	1.0
-6944.445	500.0	100.0	100.0	0	0.0	0.0	0.147	0.0	98.17783	-6.937	1	3.0	2.0	5.0	0.0	1.0
-6944.445	500.0	100.0	100.0	0	0.0	0.0	0.149	0.0	98.45409	-6.937	1	3.0	2.0	5.0	0.0	1.0
-6944.445	500.0	100.0	100.0	0	0.0	0.0	0.151	0.0	97.23852	-6.938	1	3.0	2.0	5.0	0.0	1.0
-6944.445	500.0	100.0	100.0	0	0.0	0.0	0.153	0.0	97.23852	-6.941	1	3.0	2.0	5.0	0.0	1.0
-6944.445	500.0	100.0	100.0	0	0.0	0.0	0.154	0.0	98.73682	-6.941	1	4.0	2.0	7.0	0.0	1.0
0.0	500.0	100.0	100.0	0	0.0	0.0	0.156	0.0	98.248245	-6.942	1	4.0	2.0	0.0	0.0	1.0
0.0	500.0	100.0	100.0	0	0.0	0.0	0.158	0.0	98.248245	-6.942	1	4.0	2.0	0.0	0.0	1.0
0.0	500.0	100.0	100.0	0	0.0	0.0	0.16	0.0	97.30081	-6.942	1	4.0	2.0	0.0	0.0	1.0
0.0	500.0	100.0	100.0	0	0.0	0.0	0.162	0.0	97.30081	-6.943	1	4.0	2.0	0.0	0.0	1.0
0.0	500.0	100.0	100.0	0	0.0	0.0	0.163	0.0	97.66166	-6.943	1	4.0	2.0	0.0	0.0	1.0
0.0	500.0	100.0	100.0	0	0.0	0.0	0.165	0.0	97.26482	-5.996	1	4.0	2.0	0.0	0.0	1.0
0.0	500.0	100.0	100.0	0	0.0	0.0	0.167	0.0	97.26482	-5.572	1	4.0	2.0	0.0	0.0	1.0
0.0	500.0	100.0	100.0	0	0.0	0.0	0.169	0.0	97.46638	-5.572	1	4.0	2.0	0.0	0.0	1.0
0.0	500.0	100.0	100.0	0	0.0	0.0	0.171	0.0	97.23481	-4.811	1	4.0	2.0	0.0	0.0	1.0
0.0	500.0	100.0	100.0	0	0.0	0.0	0.172	0.0	97.23481	-4.811	1	4.0	2.0	0.0	0.0	1.0
0.0	500.0	100.0	100.0	0	0.0	0.0	0.173	0.0	96.23913	-4.471	1	4.0	2.0	0.0	0.0	1.0
0.0	500.0	100.0	100.0	0	0.0	0.0	0.175	0.0	96.23913	-3.861	1	4.0	2.0	0.0	0.0	1.0
0.0	500.0	100.0	100.0	0	0.0	0.0	0.176	0.0	97.90828	-3.861	1	4.0	2.0	0.0	0.0	1.0
0.0	500.0	100.0	100.0	0	0.0	0.0	0.177	0.0	97.49409	-3.589	1	4.0	2.0	0.0	0.0	1.0
0.0	500.0	100.0	100.0	0	0.0	0.0	0.178	0.0	97.49409	-3.098	1	4.0	2.0	0.0	0.0	1.0
0.0	500.0	100.0	100.0	0	0.0	0.0	0.178	0.0	96.88546	-3.098	1	4.0	2.0	0.0	0.0	1.0
0.0	500.0	100.0	100.0	0	0.0	0.0	0.179	0.0	97.38815	-2.676	1	4.0	2.0	0.0	0.0	1.0
0.0	500.0	100.0	100.0	0	0.0	0.0	0.179	0.0	97.38815	-2.676	1	4.0	2.0	0.0	0.0	1.0
0.0	500.0	100.0	100.0	0	0.0	0.0	0.179	0.0	97.136284	-2.486	1	4.0	2.0	0.0	0.0	1.0
0.0	500.0	100.0	100.0	0	0.0	0.0	0.179	0.0	97.136284	-2.147	1	4.0	2.0	0.0	0.0	1.0
0.0	500.0	100.0	100.0	0	0.0	0.0	0.179	0.0	96.97756	-2.147	1	4.0	2.0	0.0	0.0	1.0
0.0	500.0	100.0	100.0	0	0.0	0.0	0.178	0.0	98.03909	-1.995	1	4.0	2.0	8.0	0.0	1.0
0.0	500.0	100.0	100.0	0	0.0	0.0	0.177	0.0	98.03909	-1.723	1	4.0	2.0	8.0	0.0	1.0
0.0	500.0	100.0	100.0	0	0.0	0.0	0.176	1.0	97.64426	-1.723	1	4.0	2.0	10.0	0.0	1.0
4166.667	300.0	100.0	100.0	0	0.0	0.0	0.175	1.0	97.45907	-1.601	1	4.0	2.0	10.0	0.0	1.0
4166.667	300.0	100.0	100.0	0	0.0	0.0	0.173	1.0	97.45907	-1.382	1	4.0	2.0	10.0	0.0	1.0
4166.667	300.0	100.0	100.0	0	0.0	0.0	0.171	1.0	96.2469	-1.382	1	4.0	2.0	10.0	0.0	1.0
4166.667	300.0	100.0	100.0	0	0.0	0.0	0.169	1.0	96.2469	-1.284	1	4.0	2.0	10.0	0.0	1.0
4166.667	300.0	100.0	100.0	0	0.0	0.0	0.168	1.0	97.2038	-1.284	1	4.0	2.0	10.0	0.0	1.0
4166.667	300.0	100.0	100.0	0	0.0	0.0	0.165	1.0	98.100525	-0.54	1	4.0	2.0	10.0	0.0	1.0
4166.667	300.0	100.0	100.0	0	0.0	0.0	0.163	1.0	98.100525	-0.207	1	4.0	2.0	10.0	0.0	1.0
4166.667	300.0	100.0	100.0	0	0.0	0.0	0.161	1.0	98.6931	-0.207	1	4.0	2.0	10.0	0.0	1.0
4166.667	300.0	100.0	100.0	1	0.0	0.0	0.159	1.0	97.79444	0.388	1	4.0	2.0	10.0	0.0	1.0
4166.667	300.0	100.0	100.0	1	0.0	0.0	0.156	1.0	97.79444	0.904	1	4.0	2.0	10.0	0.0	1.0
4166.667	300.0	100.0	100.0	1	0.0	0.0	0.154	1.0	97.51552	0.904	1	4.0	2.0	10.0	0.0	1.0
4166.667	300.0	100.0	100.0	1	0.0	0.0	0.151	1.0	97.51552	1.135	1	4.0	2.0	10.0	0.0	1.0
4166.667	300.0	100.0	100.0	1	0.0	0.0	0.149	1.0	98.038155	1.135	1	4.0	2.0	12.0	0.0	1.0
4166.667	300.0	100.0	100.0	1	0.0	0.0	0.146	1.0	97.71601	1.549	1	4.0	2.0	12.0	0.0	1.0
4166.667	300.0	100.0	100.0	1	0.0	0.0	0.143	1.0	97.71601	1.906	1	4.0	2.0	12.0	0.0	1.0
4166.667	300.0	100.0	100.0	1	0.0	0.0	0.141	1.0	97.723206	1.906	1	4.0	2.0	12.0	0.0	1.0
4166.667	300.0	100.0	100.0	1	0.0	0.0	0.138	1.0	97.72154	2.066	1	4.0	2.0	12.0	0.0	1.0
4166.667	300.0	100.0	100.0	1	0.0	0.0	0.135	1.0	97.72154	2.066	1	4.0	2.0	12.0	0.0	1.0
4166.667	300.0	100.0	100.0	1	0.0	0.0	0.133	1.0	96.90524	2.353	1	4.0	2.0	12.0	0.0	1.0
4166.667	300.0	100.0	100.0	1	0.0	0.0	0.13	1.0	96.90524	2.482	1	4.0	2.0	12.0	0.0	1.0
4166.667	300.0	100.0	100.0	1	0.0	0.0	0.128	1.0	96.14865	2.482	1	4.0	2.0	12.0	0.0	1.0
4166.667	300.0	100.0	100.0	1	0.0	0.0	0.125	1.0	95.02701	2.712	1	4.0	2.0	12.0	0.0	1.0
4166.667	300.0	100.0	100.0	1	0.0	0.0	0.122	1.0	95.02701	2.815	1	4.0	2.0	12.0	0.0	1.0
4166.667	300.0	100.0	100.0	1	0.0	0.0	0.12	1.0	93.42786	2.815	1	4.0	2.0	12.0	0.0	1.0
4166.667	300.0	100.0	100.0	1	0.0	0.0	0.117	1.0	94.67356	3.0	1	4.0	2.0	12.0	0.0	1.0
4166.667	300.0	100.0	100.0	1	0.0	0.0	0.114	1.0	94.67356	3.0	1	4.0	2.0	12.0	0.0	1.0
4166.667	300.0	100.0	100.0	1	0.0	0.0	0.112	1.0	94.50653	3.083	1	4.0	2.0	12.0	0.0	1.0
4166.667	300.0	100.0	100.0	1	0.0	0.0	0.109	1.0	94.50653	3.231	1	4.0	2.0	12.0	0.0	1.0
4166.667	300.0	100.0	100.0	1	0.0	0.0	0.107	1.0	94.686775	3.231	1	4.0	2.0	12.0	0.0	1.0
4166.667	300.0	100.0	100.0	1	0.0	0.0	0.104	1.0	95.66086	3.298	1	4.0	2.0	12.0	0.0	1.0
4166.667	300.0	100.0	100.0	1	0.0	0.0	0.101	1.0	95.66086	3.417	1	4.0	2.0	12.0	0.0	1.0
4166.667	300.0	100.0	100.0	1	0.0	0.0	0.099	1.0	96.0507	3.417	1	4.0	2.0	12.0	0.0	1.0
4166.667	300.0	100.0	100.0	1	0.0	0.0	0.096	1.0	95.74532	3.471	1	4.0	2.0	12.0	0.0	1.0
4166.667	300.0	100.0	100.0	1	0.0	0.0	0.094	1.0	95.74532	3.471	1	4.0	2.0	12.0	0.0	1.0
4166.667	300.0	100.0	100.0	1	0.0	0.0	0.092	1.0	95.227486	3.519	1	4.0	2.0	12.0	0.0	1.0
4166.667	300.0	100.0	100.0	1	0.0	0.0	0.089	1.0	95.227486	3.609	1	4.0	2.0	12.0	0.0	1.0
4166.667	300.0	100.0	100.0	1	0.0	0.0	0.087	1.0	95.10765	3.609	1	4.0	2.0	12.0	0.0	1.0
4166.667	300.0	100.0	100.0	1	0.0	0.0	0.084	1.0	95.906136	3.649	1	4.0	2.0	12.0	0.0	1.0
4166.667	300.0	100.0	100.0	1	0.0	0.0	0.082	1.0	95.906136	3.719	1	4.0	2.0	12.0	0.0	1.0
4166.667	300.0	100.0	100.0	1	0.0	0.0	0.08	1.0	96.327515	3.719	1	4.0	2.0	12.0	0.0	1.0
4166.667	300.0	100.0	100.0	1	0.0	0.0	0.077	1.0	97.40892	3.781	1	4.0	2.0	12.0	0.0	1.0
4166.667	300.0	100.0	100.0	1	0.0	0.0	0.075	1.0	97.40892	3.809	1	4.0	2.0	12.0	0.0	1.0
4166.667	300.0	100.0	100.0	1	0.0	0.0	0.073	1.0	96.746445	3.809	1	4.0	2.0	12.0	0.0	1.0
4166.667	300.0	100.0	100.0	1	0.0	0.0	0.07	1.0	96.51148	3.858	1	4.0	2.0	12.0	0.0	1.0
4166.667	300.0	100.0	100.0	1	0.0	0.0	0.068	1.0	96.37076	3.858	1	4.0	2.0	12.0	0.0	1.0
4166.667	300.0	100.0	100.0	1	0.0	0.0	0.066	1.0	96.52664	3.88	1	4.0	2.0	12.0	0.0	1.0
4166.667	300.0	100.0	100.0	1	0.0	0.0	0.064	1.0	96.52664	3.919	1	4.0	2.0	12.0	0.0	1.0
4166.667	300.0	100.0	100.0	1	0.0	0.0	0.061	1.0	96.33494	3.919	1	4.0	2.0	12.0	0.0	1.0
4166.667	300.0	100.0	100.0	1	0.0	0.0	0.059	1.0	96.91853	3.937	1	4.0	2.0	12.0	0.0	1.0
4166.667	300.0	100.0	100.0	1	0.0	0.0	0.058	1.0	96.91853	3.937	1	4.0	2.0	12.0	0.0	1.0
4166.667	300.0	100.0	100.0	1	0.0	0.0	0.056	1.0	97.7626	3.969	1	4.0	2.0	12.0	0.0	1.0
4166.667	300.0	100.0	100.0	1	0.0	0.0	0.053	1.0	97.7626	3.984	1	4.0	2.0	12.0	0.0	1.0
4166.667	300.0	100.0	100.0	1	0.0	0.0	0.052	1.0	97.296196	3.984	1	4.0	2.0	12.0	0.0	1.0
4166.667	300.0	100.0	100.0	1	0.0	0.0	0.049	1.0	98.15566	4.009	1	4.0	2.0	12.0	0.0	1.0
4166.667	300.0	100.0	100.0	1	0.0	0.0	0.047	1.0	97.38271	4.02	1	4.0	2.0	12.0	0.0	1.0
4166.667	300.0	100.0	100.0	1	0.0	0.0	0.045	1.0	96.622185	4.02	1	4.0	2.0	12.0	0.0	1.0
4166.667	300.0	100.0	100.0	1	0.0	0.0	0.043	1.0	96.79935	4.042	1	4.0	2.0	12.0	0.0	1.0
4166.667	300.0	100.0	100.0	1	0.0	0.0	0.041	1.0	97.004425	4.042	1	4.0	2.0	12.0	0.0	1.0
4166.667	300.0	100.0	100.0	1	0.0	0.0	0.039	1.0	97.67449	4.058	1	4.0	2.0	12.0	0.0	1.0
4166.667	300.0	100.0	100.0	1	0.0	0.0	0.037	1.0	97.67449	4.074	1	4.0	2.0	12.0	0.0	1.0
4166.667	300.0	100.0	100.0	1	0.0	0.0	0.035	1.0	96.3342	4.074	1	4.0	2.0	12.0	0.0	1.0
4166.667	300.0	100.0	100.0	1	0.0	0.0	0.032	1.0	95.92376	4.08	1	4.0	2.0	12.0	0.0	1.0
4166.667	300.0	100.0	100.0	1	0.0	0.0	0.03	1.0	95.92376	4.087	1	4.0	2.0	12.0	0.0	1.0
4166.667	300.0	100.0	100.0	1	0.0	0.0	0.028	1.0	95.348595	4.087	1	4.0	2.0	12.0	0.0	1.0
4166.667	300.0	100.0	100.0	1	0.0	0.0	0.026	1.0	96.101074	4.098	1	4.0	2.0	12.0	0.0	1.0
4166.667	300.0	100.0	100.0	1	0.0	0.0	0.024	1.0	96.101074	4.098	1	4.0	2.0	12.0	0.0	1.0
4166.667	300.0	100.0	100.0	1	0.0	0.0	0.022	1.0	97.09671	4.104	1	4.0	2.0	12.0	0.0	1.0
4166.667	300.0	100.0	100.0	1	0.0	0.0	0.02	1.0	97.09671	4.112	1	4.0	2.0	12.0	0.0	1.0
4166.667	300.0	100.0	100.0	1	0.0	0.0	0.019	1.0	97.323906	4.112	1	4.0	2.0	12.0	0.0	1.0
4166.667	300.0	100.0	100.0	1	0.0	0.0	0.017	1.0	98.62209	4.121	1	4.0	2.0	12.0	0.0	1.0
4166.667	300.0	100.0	100.0	1	0.0	0.0	0.015	1.0	98.62209	4.125	1	4.0	2.0	12.0	0.0	1.0
4166.667	300.0	100.0	100.0	1	0.0	0.0	0.014	1.0	97.8016	4.125	1	4.0	2.0	12.0	0.0	1.0
4166.667	300.0	100.0	100.0	1	0.0	0.0	0.012	1.0	98.29079	4.13	1	4.0	2.0	12.0	0.0	1.0
4166.667	300.0	100.0	100.0	1	0.0	0.0	0.01	1.0	98.29079	4.13	1	4.0	2.0	12.0	0.0	1.0
4166.667	300.0	100.0	100.0	1	0.0	0.0	0.008	1.0	98.10403	4.133	1	4.0	2.0	12.0	0.0	1.0
4166.667	300.0	100.0	100.0	1	0.0	0.0	0.006	1.0	98.10403	4.139	1	4.0	2.0	12.0	0.0	1.0
4166.667	300.0	100.0	100.0	1	0.0	0.0	0.005	1.0	98.25916	4.139	1	4.0	2.0	12.0	0.0	1.0
4166.667	300.0	100.0	100.0	1	0.0	0.0	0.003	1.0	98.63602	4.144	1	4.0	2.0	12.0	0.0	1.0
4166.667	300.0	100.0	100.0	1	0.0	0.0	0.001	1.0	98.63602	4.146	1	4.0	2.0	12.0	0.0	1.0
4166.667	300.0	100.0	100.0	1	0.0	0.0	0.0	1.0	98.625656	4.146	1	4.0	2.0	12.0	0.0	1.0
4166.667	300.0	100.0	100.0	1	0.0	0.0	-0.002	1.0	98.99902	4.148	1	4.0	2.0	12.0	0.0	1.0
4166.667	300.0	100.0	100.0	1	0.0	0.0	-0.004	1.0	98.99902	4.148	1	4.0	2.0	12.0	0.0	1.0
4166.667	300.0	100.0	100.0	1	0.0	0.0	-0.006	1.0	98.89751	4.15	1	4.0	2.0	12.0	0.0	1.0
4166.667	300.0	100.0	100.0	1	0.0	0.0	-0.007	1.0	98.71617	4.152	1	4.0	2.0	12.0	0.0	1.0
4166.667	300.0	100.0	100.0	1	0.0	0.0	-0.009	1.0	98.17606	4.152	1	4.0	2.0	12.0	0.0	1.0
4166.667	300.0	100.0	100.0	1	0.0	0.0	-0.011	1.0	98.022995	4.154	1	4.0	2.0	13.0	0.0	1.0
4166.667	300.0	100.0	100.0	1	0.0	0.0	-0.013	1.0	98.022995	4.156	1	4.0	2.0	13.0	0.0	1.0
0.0	300.0	100.0	100.0	0	0.0	0.0	-0.014	1.0	98.1648	4.156	1	4.0	3.0	0.0	0.0	1.0
0.0	300.0	100.0	100.0	0	0.0	0.0	-0.016	1.0	98.408	4.157	1	4.0	3.0	0.0	0.0	1.0
0.0	300.0	100.0	100.0	0	0.0	0.0	-0.017	1.0	98.408	4.157	1	4.0	3.0	0.0	0.0	1.0
0.0	300.0	100.0	100.0	0	0.0	0.0	-0.018	1.0	98.36629	4.16	1	4.0	3.0	0.0	0.0	1.0
0.0	300.0	100.0	100.0	0	0.0	0.0	-0.019	1.0	98.36629	3.592	1	4.0	3.0	0.0	0.0	1.0
0.0	300.0	100.0	100.0	0	0.0	0.0	-0.02	1.0	98.044106	3.592	1	4.0	3.0	0.0	0.0	1.0
0.0	300.0	100.0	100.0	0	0.0	0.0	-0.021	1.0	97.768394	3.337	1	4.0	3.0	0.0	0.0	1.0
0.0	300.0	100.0	100.0	0	0.0	0.0	-0.022	1.0	97.768394	2.882	1	4.0	3.0	0.0	0.0	1.0
0.0	300.0	100.0	100.0	0	0.0	0.0	-0.022	1.0	96.99218	2.882	1	4.0	3.0	0.0	0.0	1.0
0.0	300.0	100.0	100.0	0	0.0	0.0	-0.023	1.0	96.99218	2.678	1	4.0	3.0	0.0	0.0	1.0
0.0	300.0	100.0	100.0	0	0.0	0.0	-0.023	1.0	96.41998	2.678	1	4.0	3.0	0.0	0.0	1.0
0.0	300.0	100.0	100.0	0	0.0	0.0	-0.023	1.0	95.81243	2.313	1	4.0	3.0	0.0	0.0	1.0
0.0	300.0	100.0	100.0	0	0.0	0.0	-0.023	1.0	95.81243	2.15	1	4.0	3.0	0.0	0.0	1.0
0.0	300.0	100.0	100.0	0	0.0	0.0	-0.022	1.0	94.997185	2.15	1	4.0	3.0	1.0	0.0	1.0
0.0	300.0	100.0	100.0	0	0.0	0.0	-0.022	1.0	96.95655	1.856	1	4.0	3.0	3.0	0.0	1.0
0.0	300.0	100.0	100.0	0	0.0	0.0	-0.021	1.0	96.95655	1.724	1	4.0	3.0	3.0	0.0	1.0
-8333.334	600.0	100.0	100.0	0	0.0	0.0	-0.021	1.0	97.607765	1.724	1	4.0	3.0	3.0	0.0	1.0
-8333.334	600.0	100.0	100.0	0	0.0	0.0	-0.02	1.0	97.607765	1.489	1	4.0	3.0	3.0	0.0	1.0
-8333.334	600.0	100.0	100.0	0	0.0	0.0	-0.018	1.0	97.937485	1.489	1	4.0	3.0	3.0	0.0	1.0
-8333.334	600.0	100.0	100.0	0	0.0	0.0	-0.017	1.0	98.21486	1.384	1	4.0	3.0	3.0	0.0	1.0
-8333.334	600.0	100.0	100.0	0	0.0	0.0	-0.015	1.0	98.21486	0.056	1	4.0	3.0	3.0	0.0	1.0
-8333.334	600.0	100.0	100.0	0	0.0	0.0	-0.014	1.0	97.764305	0.056	1	4.0	3.0	3.0	0.0	1.0
-8333.334	600.0	100.0	100.0	0	0.0	0.0	-0.012	1.0	98.146225	-1.087	1	4.0	3.0	3.0	0.0	1.0
-8333.334	600.0	100.0	100.0	0	0.0	0.0	-0.011	1.0	98.146225	-1.6	1	4.0	3.0	3.0	0.0	1.0
-8333.334	600.0	100.0	100.0	0	0.0	0.0	-0.009	1.0	98.1763	-1.6	1	4.0	3.0	3.0	0.0	1.0
-8333.334	600.0	100.0	100.0	0	0.0	0.0	-0.007	1.0	97.77456	-2.52	1	4.0	3.0	3.0	0.0	1.0
-8333.334	600.0	100.0	100.0	0	0.0	0.0	-0.005	1.0	96.89984	-2.52	1	4.0	3.0	5.0	0.0	1.0
-8333.334	600.0	100.0	100.0	0	0.0	0.0	-0.003	1.0	96.16315	-2.931	1	4.0	3.0	5.0	0.0	1.0
-8333.334	600.0	100.0	100.0	0	0.0	0.0	-0.001	1.0	97.05111	-3.67	1	4.0	3.0	5.0	0.0	1.0
-8333.334	600.0	100.0	100.0	0	0.0	0.0	0.0	1.0	96.502426	-3.67	1	4.0	3.0	5.0	0.0	1.0
-8333.334	600.0	100.0	100.0	1	0.0	0.0	0.003	1.0	96.00554	-4.0	1	4.0	3.0	5.0	0.0	1.0
-8333.334	600.0	100.0	100.0	1	0.0	0.0	0.005	1.0	95.37682	-4.593	1	4.0	3.0	5.0	0.0	1.0
-8333.334	600.0	100.0	100.0	1	0.0	0.0	0.008	1.0	95.77999	-4.593	1	4.0	3.0	5.0	0.0	1.0
-8333.334	600.0	100.0	100.0	1	0.0	0.0	0.01	1.0	95.77999	-4.858	1	4.0	3.0	5.0	0.0	1.0
-8333.334	600.0	100.0	100.0	1	0.0	0.0	0.013	1.0	96.803444	-4.858	1	4.0	3.0	5.0	0.0	1.0
-8333.334	600.0	100.0	100.0	1	0.0	0.0	0.016	1.0	97.51455	-5.333	1	4.0	3.0	5.0	0.0	1.0
-8333.334	600.0	100.0	100.0	1	0.0	0.0	0.019	1.0	97.51455	-5.744	1	4.0	3.0	5.0	0.0	1.0
-8333.334	600.0	100.0	100.0	1	0.0	0.0	0.022	1.0	96.16821	-5.744	1	4.0	3.0	5.0	0.0	1.0
-8333.334	600.0	100.0	100.0	1	0.0	0.0	0.025	1.0	95.386665	-5.927	1	4.0	3.0	5.0	0.0	1.0
-8333.334	600.0	100.0	100.0	1	0.0	0.0	0.028	1.0	95.386665	-6.257	1	4.0	3.0	5.0	0.0	1.0
-8333.334	600.0	100.0	100.0	1	0.0	0.0	0.031	1.0	96.19388	-6.257	1	4.0	3.0	5.0	0.0	1.0
-8333.334	600.0	100.0	100.0	1	0.0	0.0	0.033	1.0	96.19388	-6.404	1	4.0	3.0	5.0	0.0	1.0
-8333.334	600.0	100.0	100.0	1	0.0	0.0	0.036	1.0	96.75384	-6.404	1	4.0	3.0	5.0	0.0	1.0
-8333.334	600.0	100.0	100.0	1	0.0	0.0	0.039	1.0	95.72247	-6.669	1	4.0	3.0	5.0	0.0	1.0
-8333.334	600.0	100.0	100.0	1	0.0	0.0	0.041	1.0	95.72247	-6.787	1	4.0	3.0	5.0	0.0	1.0
-8333.334	600.0	100.0	100.0	1	0.0	0.0	0.044	1.0	95.42999	-6.787	1	4.0	3.0	5.0	0.0	1.0
-8333.334	600.0	100.0	100.0	1	0.0	0.0	0.046	1.0	95.41041	-7.001	1	4.0	3.0	5.0	0.0	1.0
-8333.334	600.0	100.0	100.0	1	0.0	0.0	0.048	1.0	95.41041	-7.001	1	4.0	3.0	5.0	0.0	1.0
-8333.334	600.0	100.0	100.0	1	0.0	0.0	0.05	1.0	95.304146	-7.095	1	4.0	3.0	5.0	0.0	1.0
-8333.334	600.0	100.0	100.0	1	0.0	0.0	0.052	1.0	95.304146	-7.265	1	4.0	3.0	5.0	0.0	1.0
-8333.334	600.0	100.0	100.0	1	0.0	0.0	0.055	1.0	95.71574	-7.265	1	4.0	3.0	5.0	0.0	1.0
-8333.334	600.0	100.0	100.0	1	0.0	0.0	0.056	1.0	95.67053	-7.341	1	4.0	3.0	5.0	0.0	1.0
-8333.334	600.0	100.0	100.0	1	0.0	0.0	0.058	1.0	95.67053	-7.413	1	4.0	3.0	5.0	0.0	1.0
-8333.334	600.0	100.0	100.0	1	0.0	0.0	0.06	1.0	96.782364	-7.413	1	4.0	3.0	5.0	0.0	1.0
-8333.334	600.0	100.0	100.0	1	0.0	0.0	0.062	1.0	97.12366	-7.539	1	4.0	3.0	5.0	0.0	1.0
-8333.334	600.0	100.0	100.0	1	0.0	0.0	0.063	1.0	97.12366	-7.65	1	4.0	3.0	5.0	0.0	1.0
-8333.334	600.0	100.0	100.0	1	0.0	0.0	0.065	1.0	96.48458	-7.65	1	4.0	3.0	5.0	0.0	1.0
-8333.334	600.0	100.0	100.0	1	0.0	0.0	0.067	1.0	96.48458	-7.698	1	4.0	3.0	5.0	0.0	1.0
-8333.334	600.0	100.0	100.0	1	0.0	0.0	0.068	1.0	96.352196	-7.698	1	4.0	3.0	5.0	0.0	1.0
-8333.334	600.0	100.0	100.0	1	0.0	0.0	0.07	1.0	97.23868	-7.786	1	4.0	3.0	5.0	0.0	1.0
-8333.334	600.0	100.0	100.0	1	0.0	0.0	0.071	1.0	97.23868	-7.825	1	4.0	3.0	5.0	0.0	1.0
-8333.334	600.0	100.0	100.0	1	0.0	0.0	0.073	1.0	97.339485	-7.825	1	4.0	3.0	5.0	0.0	1.0
-8333.334	600.0	100.0	100.0	1	0.0	0.0	0.074	1.0	97.26036	-7.896	1	4.0	3.0	5.0	0.0	1.0
-8333.334	600.0	100.0	100.0	1	0.0	0.0	0.076	1.0	97.26036	-7.929	1	4.0	3.0	5.0	0.0	1.0
-8333.334	600.0	100.0	100.0	1	0.0	0.0	0.077	1.0	97.046234	-7.929	1	4.0	3.0	5.0	0.0	1.0
-8333.334	600.0	100.0	100.0	1	0.0	0.0	0.079	1.0	97.046234	-7.985	1	4.0	3.0	5.0	0.0	1.0
-8333.334	600.0	100.0	100.0	1	0.0	0.0	0.081	1.0	98.76943	-7.985	1	4.0	3.0	5.0	0.0	1.0
-8333.334	600.0	100.0	100.0	1	0.0	0.0	0.082	1.0	98.42485	-8.033	1	4.0	3.0	5.0	0.0	1.0
-8333.334	600.0	100.0	100.0	1	0.0	0.0	0.084	1.0	98.42485	-8.055	1	4.0	3.0	5.0	0.0	1.0
-8333.334	600.0	100.0	100.0	1	0.0	0.0	0.086	1.0	98.51547	-8.055	1	4.0	3.0	5.0	0.0	1.0
-8333.334	600.0	100.0	100.0	1	0.0	0.0	0.088	1.0	98.65318	-8.094	1	4.0	3.0	5.0	0.0	1.0
-8333.334	600.0	100.0	100.0	1	0.0	0.0	0.089	1.0	98.65318	-8.128	1	4.0	3.0	5.0	0.0	1.0
-8333.334	600.0	100.0	100.0	1	0.0	0.0	0.091	1.0	98.93995	-8.128	1	4.0	3.0	5.0	0.0	1.0
-8333.334	600.0	100.0	100.0	1	0.0	0.0	0.093	1.0	98.93995	-8.144	1	4.0	3.0	5.0	0.0	1.0
-8333.334	600.0	100.0	100.0	1	0.0	0.0	0.095	1.0	98.84012	-8.144	1	4.0	3.0	5.0	0.0	1.0
-8333.334	600.0	100.0	100.0	1	0.0	0.0	0.097	1.0	98.32105	-8.171	1	4.0	3.0	5.0	0.0	1.0
-8333.334	600.0	100.0	100.0	1	0.0	0.0	0.099	1.0	98.32105	-8.183	1	4.0	3.0	5.0	0.0	1.0
-8333.334	600.0	100.0	100.0	1	0.0	0.0	0.101	1.0	97.46019	-8.183	1	4.0	3.0	5.0	0.0	1.0
-8333.334	600.0	100.0	100.0	1	0.0	0.0	0.103	1.0	96.63218	-8.205	1	4.0	3.0	5.0	0.0	1.0
-8333.334	600.0	100.0	100.0	1	0.0	0.0	0.105	1.0	96.63218	-8.215	1	4.0	3.0	5.0	0.0	1.0
-8333.334	600.0	100.0	100.0	1	0.0	0.0	0.107	1.0	96.89064	-8.215	1	4.0	3.0	5.0	0.0	1.0
-8333.334	600.0	100.0	100.0	1	0.0	0.0	0.109	1.0	96.54875	-8.232	1	4.0	3.0	5.0	0.0	1.0
-8333.334	600.0	100.0	100.0	1	0.0	0.0	0.111	1.0	96.13749	-8.232	1	4.0	3.0	5.0	0.0	1.0
-8333.334	600.0	100.0	100.0	1	0.0	0.0	0.114	1.0	96.624214	-8.247	1	4.0	3.0	5.0	0.0	1.0
-8333.334	600.0	100.0	100.0	1	0.0	0.0	0.116	1.0	96.624214	-8.254	1	4.0	3.0	5.0	0.0	1.0
-8333.334	600.0	100.0	100.0	1	0.0	0.0	0.118	1.0	96.98077	-8.254	1	4.0	3.0	5.0	0.0	1.0
-8333.334	600.0	100.0	100.0	1	0.0	0.0	0.12	1.0	96.58951	-8.266	1	4.0	3.0	5.0	0.0	1.0
-8333.334	600.0	100.0	100.0	1	0.0	0.0	0.122	1.0	96.58951	-8.266	1	4.0	3.0	5.0	0.0	1.0
-8333.334	600.0	100.0	100.0	1	0.0	0.0	0.124	1.0	96.167595	-8.272	1	4.0	3.0	5.0	0.0	1.0
-8333.334	600.0	100.0	100.0	1	0.0	0.0	0.127	1.0	96.167595	-8.282	1	4.0	3.0	5.0	0.0	1.0
-8333.334	600.0	100.0	100.0	1	0.0	0.0	0.129	1.0	97.51166	-8.282	1	4.0	3.0	5.0	0.0	1.0
-8333.334	600.0	100.0	100.0	1	0.0	0.0	0.131	1.0	96.75333	-8.286	1	4.0	3.0	5.0	0.0	1.0
-8333.334	600.0	100.0	100.0	1	0.0	0.0	0.133	1.0	96.75333	-8.294	1	4.0	3.0	5.0	0.0	1.0
-8333.334	600.0	100.0	100.0	1	0.0	0.0	0.135	1.0	95.6801	-8.294	1	4.0	3.0	5.0	0.0	1.0
-8333.334	600.0	100.0	100.0	1	0.0	0.0	0.137	1.0	96.35566	-8.297	1	4.0	3.0	5.0	0.0	1.0
-8333.334	600.0	100.0	100.0	1	0.0	0.0	0.139	1.0	96.35566	-8.297	1	4.0	3.0	5.0	0.0	1.0
-8333.334	600.0	100.0	100.0	1	0.0	0.0	0.141	1.0	95.854485	-8.304	1	4.0	3.0	5.0	0.0	1.0
-8333.334	600.0	100.0	100.0	1	0.0	0.0	0.143	1.0	95.854485	-8.306	1	4.0	3.0	5.0	0.0	1.0
-8333.334	600.0	100.0	100.0	1	0.0	0.0	0.146	1.0	95.97366	-8.306	1	4.0	3.0	5.0	0.0	1.0
-8333.334	600.0	100.0	100.0	1	0.0	0.0	0.148	1.0	96.61829	-8.311	1	4.0	3.0	5.0	0.0	1.0
-8333.334	600.0	100.0	100.0	1	0.0	0.0	0.15	1.0	96.61829	-8.314	1	4.0	3.0	5.0	0.0	1.0
-8333.334	600.0	100.0	100.0	1	0.0	0.0	0.152	1.0	97.94122	-8.314	1	4.0	3.0	5.0	0.0	1.0
-8333.334	600.0	100.0	100.0	1	0.0	0.0	0.154	1.0	98.388	-8.318	1	4.0	3.0	6.0	0.0	1.0
-8333.334	600.0	100.0	100.0	1	0.0	0.0	0.156	1.0	98.388	-8.319	1	4.0	3.0	6.0	0.0	1.0
-8333.334	600.0	99.00498	100.0	0	0.0	0.0	0.158	1.0	97.62878	-8.319	1	2.0	3.0	7.0	0.0	2.0
0.0	600.0	99.00498	100.0	0	0.0	0.0	0.16	1.0	97.62878	-8.323	1	2.0	3.0	0.0	0.0	2.0
0.0	600.0	99.00498	100.0	0	0.0	0.0	0.162	1.0	97.185295	-8.323	1	2.0	3.0	0.0	0.0	2.0
0.0	600.0	99.00498	100.0	0	0.0	0.0	0.164	1.0	97.62039	-8.326	1	2.0	3.0	0.0	0.0	2.0
0.0	600.0	99.00498	100.0	0	0.0	0.0	0.166	1.0	97.62039	-7.737	1	2.0	3.0	0.0	0.0	2.0
0.0	600.0	99.00498	100.0	0	0.0	0.0	0.167	1.0	98.36546	-7.737	1	2.0	3.0	0.0	0.0	2.0
0.0	600.0	99.00498	100.0	0	0.0	0.0	0.169	1.0	98.067276	-7.19	1	2.0	3.0	0.0	0.0	2.0
0.0	600.0	99.00498	100.0	0	0.0	0.0	0.171	1.0	98.067276	-7.19	1	2.0	3.0	0.0	0.0	2.0
0.0	600.0	99.00498	100.0	0	0.0	0.0	0.173	1.0	98.863014	-6.21	1	2.0	3.0	0.0	0.0	2.0
0.0	600.0	99.00498	100.0	0	0.0	0.0	0.175	1.0	98.863014	-5.77	1	2.0	3.0	0.0	0.0	2.0
0.0	600.0	99.00498	100.0	0	0.0	0.0	0.176	1.0	99.53976	-5.77	1	2.0	3.0	0.0	0.0	2.0
0.0	600.0	99.00498	100.0	0	0.0	0.0	0.178	1.0	99.26733	-4.983	1	2.0	3.0	0.0	0.0	2.0
0.0	600.0	99.00498	100.0	0	0.0	0.0	0.179	1.0	99.26733	-4.63	1	2.0	3.0	0.0	0.0	2.0
0.0	600.0	99.00498	100.0	0	0.0	0.0	0.181	1.0	98.43199	-4.63	1	2.0	3.0	0.0	0.0	2.0
0.0	600.0	99.00498	100.0	0	0.0	0.0	0.182	1.0	97.35564	-3.998	1	2.0	3.0	0.0	0.0	2.0
0.0	600.0	99.00498	100.0	0	0.0	0.0	0.183	1.0	97.35564	-3.998	1	2.0	3.0	0.0	0.0	2.0
0.0	600.0	99.00498	100.0	0	0.0	0.0	0.183	1.0	97.78916	-3.453	1	2.0	3.0	0.0	0.0	2.0
0.0	600.0	99.00498	100.0	0	0.0	0.0	0.184	1.0	97.78916	-3.209	1	2.0	3.0	0.0	0.0	2.0
0.0	600.0	99.00498	100.0	0	0.0	0.0	0.184	1.0	97.207115	-3.209	1	2.0	3.0	0.0	0.0	2.0
0.0	600.0	99.00498	100.0	0	0.0	0.0	0.184	1.0	97.36237	-2.771	1	2.0	3.0	0.0	0.0	2.0
0.0	600.0	99.00498	100.0	0	0.0	0.0	0.184	1.0	97.36237	-2.575	1	2.0	3.0	0.0	0.0	2.0
0.0	600.0	99.00498	100.0	0	0.0	0.0	0.183	1.0	98.20291	-2.575	1	2.0	3.0	8.0	0.0	2.0
0.0	600.0	99.00498	100.0	0	0.0	0.0	0.183	0.0	97.25001	-2.223	1	2.0	3.0	0.0	0.0	2.0
0.0	600.0	99.00498	100.0	0	0.0	0.0	0.182	0.0	97.25001	-2.066	1	2.0	3.0	0.0	0.0	2.0
0.0	600.0	99.00498	100.0	0	0.0	0.0	0.181	0.0	97.75567	-2.066	1	2.0	3.0	0.0	0.0	2.0
0.0	600.0	99.00498	100.0	0	0.0	0.0	0.18	0.0	97.75567	-1.784	1	2.0	3.0	0.0	0.0	2.0
0.0	600.0	99.00498	100.0	0	0.0	0.0	0.178	0.0	98.42566	-1.784	1	2.0	3.0	0.0	0.0	2.0
0.0	600.0	99.00498	100.0	0	0.0	0.0	0.177	0.0	97.89616	-1.54	1	2.0	3.0	0.0	0.0	2.0
0.0	600.0	99.00498	100.0	0	0.0	0.0	0.175	0.0	97.89616	-1.431	1	2.0	3.0	0.0	0.0	2.0
0.0	600.0	99.00498	100.0	0	0.0	0.0	0.173	0.0	97.797714	-1.431	1	2.0	3.0	0.0	0.0	2.0
0.0	600.0	99.00498	100.0	0	0.0	0.0	0.17	0.0	98.238304	-1.236	1	2.0	3.0	0.0	0.0	2.0
0.0	600.0	99.00498	100.0	0	0.0	0.0	0.168	0.0	98.238304	-1.236	1	2.0	3.0	0.0	0.0	2.0
0.0	600.0	99.00498	100.0	0	0.0	0.0	0.166	0.0	98.79485	-1.149	1	2.0	3.0	0.0	0.0	2.0
0.0	600.0	99.00498	100.0	0	0.0	0.0	0.163	0.0	98.79485	-0.992	1	2.0	3.0	0.0	0.0	2.0
0.0	600.0	99.00498	100.0	0	0.0	0.0	0.161	0.0	97.83482	-0.992	1	2.0	3.0	0.0	0.0	2.0
0.0	600.0	99.00498	100.0	0	0.0	0.0	0.159	0.0	98.05488	-0.921	1	2.0	3.0	0.0	0.0	2.0
0.0	600.0	99.00498	100.0	0	0.0	0.0	0.156	0.0	98.05488	-0.796	1	2.0	3.0	0.0	0.0	2.0
0.0	600.0	99.00498	100.0	0	0.0	0.0	0.153	0.0	97.26571	-0.796	1	2.0	3.0	0.0	0.0	2.0
0.0	600.0	99.00498	100.0	0	0.0	0.0	0.151	0.0	96.97433	-0.739	1	2.0	3.0	0.0	0.0	2.0
0.0	600.0	99.00498	100.0	0	0.0	0.0	0.148	0.0	96.97433	-0.739	1	2.0	3.0	0.0	0.0	2.0
0.0	600.0	99.00498	100.0	0	0.0	0.0	0.145	0.0	97.26981	-0.638	1	2.0	3.0	0.0	0.0	2.0
0.0	600.0	99.00498	100.0	0	0.0	0.0	0.142	0.0	97.26981	-0.552	1	2.0	3.0	0.0	0.0	2.0
0.0	600.0	99.00498	100.0	0	0.0	0.0	0.138	0.0	97.611435	-0.552	1	2.0	3.0	0.0	0.0	2.0
0.0	600.0	99.00498	100.0	0	0.0	0.0	0.135	0.0	97.61326	-0.512	1	2.0	3.0	0.0	0.0	2.0
0.0	600.0	99.00498	100.0	0	0.0	0.0	0.132	0.0	97.61326	-0.442	1	2.0	3.0	0.0	0.0	2.0
0.0	600.0	99.00498	100.0	0	0.0	0.0	0.13	0.0	97.02391	-0.442	1	2.0	3.0	0.0	0.0	2.0
0.0	600.0	99.00498	100.0	0	0.0	0.0	0.126	0.0	96.429344	-0.41	1	2.0	3.0	0.0	0.0	2.0
0.0	600.0	99.00498	100.0	0	0.0	0.0	0.123	0.0	96.429344	-0.41	1	2.0	3.0	0.0	0.0	2.0
0.0	600.0	99.00498	100.0	0	0.0	0.0	0.12	0.0	96.0741	-0.354	1	2.0	3.0	0.0	0.0	2.0
0.0	600.0	99.00498	100.0	0	0.0	0.0	0.117	0.0	96.0741	-0.329	1	2.0	3.0	0.0	0.0	2.0
0.0	600.0	99.00498	100.0	0	0.0	0.0	0.114	0.0	96.47279	-0.329	1	2.0	3.0	0.0	0.0	2.0
0.0	600.0	99.00498	100.0	0	0.0	0.0	0.111	0.0	96.009026	-0.284	1	2.0	3.0	0.0	0.0	2.0
0.0	600.0	99.00498	100.0	0	0.0	0.0	0.107	0.0	96.009026	-0.264	1	2.0	3.0	0.0	0.0	2.0
0.0	600.0	99.00498	100.0	0	0.0	0.0	0.104	0.0	97.09064	-0.264	1	2.0	3.0	0.0	0.0	2.0
0.0	600.0	99.00498	100.0	0	0.0	0.0	0.1	0.0	97.09064	-0.228	1	2.0	3.0	0.0	0.0	2.0
0.0	600.0	99.00498	100.0	0	0.0	0.0	0.097	0.0	97.633224	-0.228	1	2.0	3.0	0.0	0.0	2.0
0.0	600.0	99.00498	100.0	0	0.0	0.0	0.094	0.0	97.97946	-0.196	1	2.0	3.0	0.0	0.0	2.0
0.0	600.0	99.00498	100.0	0	0.0	0.0	0.091	0.0	97.97946	-0.182	1	2.0	3.0	0.0	0.0	2.0
0.0	600.0	99.00498	100.0	0	0.0	0.0	0.088	0.0	98.8011	-0.182	1	2.0	3.0	0.0	0.0	2.0
0.0	600.0	99.00498	100.0	0	0.0	0.0	0.085	0.0	99.47743	-0.157	1	2.0	3.0	0.0	0.0	2.0
0.0	600.0	99.00498	100.0	0	0.0	0.0	0.082	0.0	99.47743	-0.146	1	2.0	3.0	0.0	0.0	2.0
0.0	600.0	99.00498	100.0	0	0.0	0.0	0.079	0.0	99.579544	-0.146	1	2.0	3.0	0.0	0.0	2.0
0.0	600.0	99.00498	100.0	0	0.0	0.0	0.075	0.0	99.579544	-0.126	1	2.0	3.0	0.0	0.0	2.0
0.0	600.0	99.00498	100.0	0	0.0	0.0	0.072	0.0	98.97903	-0.126	1	2.0	3.0	0.0	0.0	2.0
0.0	600.0	99.00498	100.0	0	0.0	0.0	0.069	0.0	98.06898	-0.109	1	2.0	3.0	0.0	0.0	2.0
0.0	600.0	99.00498	100.0	0	0.0	0.0	0.066	0.0	98.06898	-0.101	1	2.0	3.0	0.0	0.0	2.0
0.0	600.0	99.00498	100.0	0	0.0	0.0	0.063	0.0	98.23454	-0.101	1	2.0	3.0	0.0	0.0	2.0
0.0	600.0	99.00498	100.0	0	0.0	0.0	0.06	0.0	98.049034	-0.094	1	2.0	3.0	0.0	0.0	2.0
0.0	600.0	99.00498	100.0	0	0.0	0.0	0.057	0.0	98.049034	-0.081	1	2.0	3.0	0.0	0.0	2.0
0.0	600.0	99.00498	100.0	0	0.0	0.0	0.054	0.0	98.664154	-0.081	1	2.0	3.0	0.0	0.0	2.0
0.0	600.0	99.00498	100.0	0	0.0	0.0	0.051	0.0	98.28766	-0.075	1	2.0	3.0	0.0	0.0	2.0
0.0	600.0	99.00498	100.0	0	0.0	0.0	0.048	0.0	98.668724	-0.075	1	2.0	3.0	0.0	0.0	2.0
0.0	600.0	99.00498	100.0	0	0.0	0.0	0.046	0.0	97.99686	-0.064	1	2.0	3.0	0.0	0.0	2.0
0.0	600.0	99.00498	100.0	0	0.0	0.0	0.043	0.0	97.62445	-0.055	1	2.0	3.0	0.0	0.0	2.0
0.0	600.0	99.00498	100.0	0	0.0	0.0	0.04	0.0	96.99483	-0.055	1	2.0	3.0	0.0	0.0	2.0
0.0	600.0	99.00498	100.0	0	0.0	0.0	0.037	0.0	97.12161	-0.051	1	2.0	3.0	0.0	0.0	2.0
0.0	600.0	99.00498	100.0	0	0.0	0.0	0.035	0.0	97.25842	-0.044	1	2.0	3.0	0.0	0.0	2.0
0.0	600.0	99.00498	100.0	0	0.0	0.0	0.032	0.0	97.331665	-0.044	1	2.0	3.0	0.0	0.0	2.0
0.0	600.0	99.00498	100.0	0	0.0	0.0	0.029	0.0	97.331665	-0.038	1	2.0	3.0	0.0	0.0	2.0
0.0	600.0	99.00498	100.0	0	0.0	0.0	0.027	0.0	97.30078	-0.038	1	2.0	3.0	0.0	0.0	2.0
0.0	600.0	99.00498	100.0	0	0.0	0.0	0.024	0.0	97.63366	-0.035	1	2.0	3.0	0.0	0.0	2.0
0.0	600.0	99.00498	100.0	0	0.0	0.0	0.022	0.0	97.63366	-0.03	1	2.0	3.0	0.0	0.0	2.0
0.0	600.0	99.00498	100.0	0	0.0	0.0	0.02	0.0	97.58511	-0.03	1	2.0	3.0	0.0	0.0	2.0
0.0	600.0	99.00498	100.0	0	0.0	0.0	0.017	0.0	97.62956	-0.028	1	2.0	3.0	0.0	0.0	2.0
0.0	600.0	99.00498	100.0	0	0.0	0.0	0.015	0.0	97.62956	-0.024	1	2.0	3.0	0.0	0.0	2.0
0.0	600.0	99.00498	100.0	0	0.0	0.0	0.013	0.0	97.67607	-0.024	1	2.0	3.0	0.0	0.0	2.0
0.0	600.0	99.00498	100.0	0	0.0	0.0	0.01	0.0	97.67607	-0.022	1	2.0	3.0	0.0	0.0	2.0
0.0	600.0	99.00498	100.0	0	0.0	0.0	0.008	0.0	97.3117	-0.022	1	2.0	3.0	0.0	0.0	2.0
0.0	600.0	99.00498	100.0	0	0.0	0.0	0.006	0.0	96.89717	-0.019	1	2.0	3.0	0.0	0.0	2.0
0.0	600.0	99.00498	100.0	0	0.0	0.0	0.004	0.0	96.89717	-0.017	1	2.0	3.0	0.0	0.0	2.0
0.0	600.0	99.00498	100.0	0	0.0	0.0	0.001	0.0	97.44716	-0.017	1	2.0	3.0	0.0	0.0	2.0
0.0	600.0	99.00498	100.0	0	0.0	0.0	0.0	0.0	97.76985	-0.015	1	2.0	3.0	0.0	0.0	2.0
0.0	600.0	99.00498	100.0	0	0.0	0.0	-0.002	0.0	97.76985	-0.015	1	2.0	3.0	0.0	0.0	2.0
0.0	600.0	99.00498	100.0	0	0.0	0.0	-0.004	0.0	98.29317	-0.014	1	2.0	3.0	0.0	0.0	2.0
0.0	600.0	99.00498	100.0	0	0.0	0.0	-0.006	0.0	98.29317	-0.012	1	2.0	3.0	0.0	0.0	2.0
0.0	600.0	99.00498	100.0	0	0.0	0.0	-0.009	0.0	97.52207	-0.012	1	2.0	3.0	0.0	0.0	2.0
0.0	600.0	99.00498	100.0	0	0.0	0.0	-0.011	0.0	98.45955	-0.01	1	2.0	3.0	0.0	0.0	2.0
0.0	600.0	99.00498	100.0	0	0.0	0.0	-0.013	0.0	98.45955	-0.009	1	2.0	3.0	0.0	0.0	2.0
0.0	600.0	99.00498	100.0	0	0.0	0.0	-0.015	0.0	98.63809	-0.009	1	2.0	3.0	0.0	0.0	2.0
0.0	600.0	99.00498	100.0	0	0.0	0.0	-0.017	0.0	98.57302	-0.008	1	2.0	3.0	0.0	0.0	2.0
0.0	600.0	99.00498	100.0	0	0.0	0.0	-0.018	0.0	98.57302	-0.007	1	2.0	3.0	0.0	0.0	2.0
0.0	600.0	99.00498	100.0	0	0.0	0.0	-0.02	0.0	98.14244	-0.007	1	2.0	3.0	0.0	0.0	2.0
0.0	600.0	99.00498	100.0	0	0.0	0.0	-0.021	0.0	98.14244	-0.006	1	2.0	3.0	0.0	0.0	2.0
0.0	600.0	99.00498	100.0	0	0.0	0.0	-0.022	0.0	98.10796	-0.006	1	2.0	3.0	0.0	0.0	2.0
0.0	600.0	99.00498	100.0	0	0.0	0.0	-0.023	0.0	98.90219	-0.005	1	2.0	3.0	0.0	0.0	2.0
0.0	600.0	99.00498	100.0	0	0.0	0.0	-0.024	0.0	98.90219	-0.004	1	2.0	3.0	0.0	0.0	2.0
0.0	600.0	99.00498	100.0	0	0.0	0.0	-0.025	0.0	98.60838	-0.004	1	2.0	3.0	0.0	0.0	2.0
0.0	600.0	99.00498	100.0	0	0.0	0.0	-0.026	0.0	99.28373	-0.004	1	2.0	3.0	0.0	0.0	2.0
0.0	600.0	99.00498	100.0	0	0.0	0.0	-0.026	0.0	99.28373	-0.003	1	2.0	3.0	0.0	0.0	2.0
0.0	600.0	99.00498	100.0	0	0.0	0.0	-0.027	0.0	99.871376	-0.003	1	2.0	3.0	0.0	0.0	2.0
0.0	600.0	99.00498	100.0	0	0.0	0.0	-0.027	0.0	99.871376	-0.003	1	2.0	3.0	0.0	0.0	2.0
0.0	600.0	99.00498	100.0	0	0.0	0.0	-0.027	0.0	98.37623	-0.003	1	2.0	3.0	0.0	0.0	2.0
0.0	600.0	99.00498	100.0	0	0.0	0.0	-0.027	0.0	97.65709	-0.002	1	2.0	3.0	0.0	0.0	2.0
0.0	600.0	99.00498	100.0	0	0.0	0.0	-0.027	0.0	97.65709	-0.002	1	2.0	3.0	0.0	0.0	2.0
0.0	600.0	99.00498	100.0	0	0.0	0.0	-0.026	0.0	97.667786	-0.002	1	2.0	3.0	2.0	0.0	2.0
0.0	600.0	99.00498	100.0	0	0.0	0.0	-0.026	0.0	97.49403	-0.002	1	2.0	3.0	3.0	0.0	2.0
0.0	600.0	99.00498	100.0	0	0.0	0.0	-0.025	0.0	97.49403	-0.001	1	2.0	3.0	3.0	0.0	2.0
-6958.2646	500.99503	99.00498	100.0	0	0.0	0.0	-0.025	0.0	97.048004	-0.001	1	2.0	3.0	3.0	0.0	2.0
-6958.2646	500.99503	99.00498	100.0	0	0.0	0.0	-0.024	0.0	97.048004	-0.001	1	2.0	3.0	3.0	0.0	2.0
-6958.2646	500.99503	99.00498	100.0	0	0.0	0.0	-0.023	0.0	96.251114	-0.001	1	2.0	3.0	3.0	0.0	2.0
-6958.2646	500.99503	99.00498	100.0	0	0.0	0.0	-0.022	0.0	95.777824	-0.493	1	2.0	3.0	3.0	0.0	2.0
-6958.2646	500.99503	99.00498	100.0	0	0.0	0.0	-0.021	0.0	95.777824	-0.951	1	2.0	3.0	3.0	0.0	2.0
-6958.2646	500.99503	99.00498	100.0	0	0.0	0.0	-0.02	0.0	95.84633	-0.951	1	2.0	3.0	3.0	0.0	2.0
-6958.2646	500.99503	99.00498	100.0	0	0.0	0.0	-0.02	0.0	96.061806	-1.771	1	2.0	3.0	3.0	0.0	2.0
-6958.2646	500.99503	99.00498	100.0	0	0.0	0.0	-0.019	0.0	96.061806	-2.139	1	2.0	3.0	3.0	0.0	2.0
-6958.2646	500.99503	99.00498	100.0	0	0.0	0.0	-0.018	0.0	95.431885	-2.139	1	2.0	3.0	3.0	0.0	2.0
-6958.2646	500.99503	99.00498	100.0	0	0.0	0.0	-0.016	0.0	95.09829	-2.797	1	2.0	3.0	3.0	0.0	2.0
-6958.2646	500.99503	99.00498	100.0	0	0.0	0.0	-0.015	0.0	94.92508	-2.797	1	2.0	3.0	3.0	0.0	2.0
-6958.2646	500.99503	99.00498	100.0	0	0.0	0.0	-0.014	0.0	97.2761	-3.092	1	2.0	3.0	3.0	0.0	2.0
-6958.2646	500.99503	99.00498	100.0	0	0.0	0.0	-0.013	0.0	97.2761	-3.62	1	2.0	3.0	3.0	0.0	2.0
-6958.2646	500.99503	99.00498	100.0	0	0.0	0.0	-0.011	0.0	97.04501	-3.62	1	2.0	3.0	3.0	0.0	2.0
-6958.2646	500.99503	99.00498	100.0	0	0.0	0.0	-0.01	0.0	98.0164	-4.077	1	2.0	3.0	3.0	0.0	2.0
-6958.2646	500.99503	99.00498	100.0	0	0.0	0.0	-0.008	0.0	98.0164	-4.281	1	2.0	3.0	3.0	0.0	2.0
-6958.2646	500.99503	99.00498	100.0	0	0.0	0.0	-0.007	0.0	99.102356	-4.281	1	2.0	3.0	5.0	0.0	2.0
-6958.2646	500.99503	99.00498	100.0	0	0.0	0.0	-0.005	0.0	99.102356	-4.647	1	2.0	3.0	5.0	0.0	2.0
-6958.2646	500.99503	99.00498	100.0	0	0.0	0.0	-0.004	0.0	98.50038	-4.647	1	2.0	3.0	5.0	0.0	2.0
-6958.2646	500.99503	99.00498	100.0	0	0.0	0.0	-0.002	0.0	97.534744	-4.964	1	2.0	3.0	5.0	0.0	2.0
-6958.2646	500.99503	99.00498	100.0	0	0.0	0.0	0.0	0.0	97.534744	-5.106	1	2.0	3.0	5.0	0.0	2.0
-6958.2646	500.99503	99.00498	100.0	0	0.0	0.0	0.001	0.0	97.10927	-5.106	1	2.0	3.0	5.0	0.0	2.0
-6958.2646	500.99503	99.00498	100.0	0	0.0	0.0	0.002	0.0	98.20517	-5.359	1	2.0	3.0	5.0	0.0	2.0
-6958.2646	500.99503	99.00498	100.0	0	0.0	0.0	0.004	0.0	98.20517	-5.359	1	2.0	3.0	5.0	0.0	2.0
-6958.2646	500.99503	99.00498	100.0	0	0.0	0.0	0.007	0.0	97.04436	-5.473	1	2.0	3.0	5.0	0.0	2.0
-6958.2646	500.99503	99.00498	100.0	0	0.0	0.0	0.009	0.0	97.04436	-5.676	1	2.0	3.0	5.0	0.0	2.0
-6958.2646	500.99503	99.00498	100.0	0	0.0	0.0	0.011	0.0	96.63047	-5.676	1	2.0	3.0	5.0	0.0	2.0
-6958.2646	500.99503	99.00498	100.0	0	0.0	0.0	0.013	0.0	97.44387	-5.768	1	2.0	3.0	5.0	0.0	2.0
-6958.2646	500.99503	99.00498	100.0	0	0.0	0.0	0.014	0.0	97.44387	-5.931	1	2.0	3.0	5.0	0.0	2.0
-6958.2646	500.99503	99.00498	100.0	0	0.0	0.0	0.016	0.0	96.61821	-5.931	1	2.0	3.0	5.0	0.0	2.0
-6958.2646	500.99503	99.00498	100.0	0	0.0	0.0	0.019	0.0	97.22308	-6.004	1	2.0	3.0	5.0	0.0	2.0
-6958.2646	500.99503	99.00498	100.0	0	0.0	0.0	0.02	0.0	97.53854	-6.004	1	2.0	3.0	5.0	0.0	2.0
-6958.2646	500.99503	99.00498	100.0	0	0.0	0.0	0.022	0.0	97.85061	-6.136	1	2.0	3.0	5.0	0.0	2.0
-6958.2646	500.99503	99.00498	100.0	0	0.0	0.0	0.025	0.0	97.85061	-6.194	1	2.0	3.0	5.0	0.0	2.0
-6958.2646	500.99503	99.00498	100.0	0	0.0	0.0	0.026	0.0	97.880486	-6.194	1	2.0	3.0	5.0	0.0	2.0
-6958.2646	500.99503	99.00498	100.0	0	0.0	0.0	0.028	0.0	97.703384	-6.3	1	2.0	3.0	5.0	0.0	2.0
-6958.2646	500.99503	99.00498	100.0	0	0.0	0.0	0.03	0.0	97.703384	-6.348	1	2.0	3.0	5.0	0.0	2.0
-6958.2646	500.99503	99.00498	100.0	0	0.0	0.0	0.032	0.0	96.8016	-6.348	1	2.0	3.0	5.0	0.0	2.0
-6958.2646	500.99503	99.00498	100.0	0	0.0	0.0	0.034	0.0	96.69999	-6.431	1	2.0	3.0	5.0	0.0	2.0
-6958.2646	500.99503	99.00498	100.0	0	0.0	0.0	0.036	0.0	96.69999	-6.431	1	2.0	3.0	5.0	0.0	2.0
-6958.2646	500.99503	99.00498	100.0	0	0.0	0.0	0.038	0.0	95.44888	-6.469	1	2.0	3.0	5.0	0.0	2.0
-6958.2646	500.99503	99.00498	100.0	0	0.0	0.0	0.04	0.0	95.44888	-6.537	1	2.0	3.0	5.0	0.0	2.0
-6958.2646	500.99503	99.00498	100.0	0	0.0	0.0	0.042	0.0	95.92187	-6.537	1	2.0	3.0	5.0	0.0	2.0
-6958.2646	500.99503	99.00498	100.0	0	0.0	0.0	0.044	0.0	96.095116	-6.595	1	2.0	3.0	5.0	0.0	2.0
-6958.2646	500.99503	99.00498	100.0	0	0.0	0.0	0.046	0.0	96.095116	-6.622	1	2.0	3.0	5.0	0.0	2.0
-6958.2646	500.99503	99.00498	100.0	0	0.0	0.0	0.049	0.0	95.52463	-6.622	1	2.0	3.0	5.0	0.0	2.0
-6958.2646	500.99503	99.00498	100.0	0	0.0	0.0	0.051	0.0	95.324615	-6.669	1	2.0	3.0	5.0	0.0	2.0
-6958.2646	500.99503	99.00498	100.0	0	0.0	0.0	0.053	0.0	95.324615	-6.669	1	2.0	3.0	5.0	0.0	2.0
-6958.2646	500.99503	99.00498	100.0	1	0.0	0.0	0.055	0.0	94.997086	-6.69	1	2.0	3.0	5.0	0.0	2.0
-6958.2646	500.99503	99.00498	100.0	1	0.0	0.0	0.057	0.0	94.997086	-6.709	1	2.0	3.0	5.0	0.0	2.0
-6958.2646	500.99503	99.00498	100.0	1	0.0	0.0	0.06	0.0	94.82104	-6.709	1	2.0	3.0	5.0	0.0	2.0
-6958.2646	500.99503	99.00498	100.0	1	0.0	0.0	0.062	0.0	96.04941	-6.745	1	2.0	3.0	5.0	0.0	2.0
-6958.2646	500.99503	99.00498	100.0	1	0.0	0.0	0.064	0.0	96.04941	-6.76	1	2.0	3.0	5.0	0.0	2.0
-6958.2646	500.99503	99.00498	100.0	1	0.0	0.0	0.067	0.0	97.18758	-6.76	1	2.0	3.0	5.0	0.0	2.0
-6958.2646	500.99503	99.00498	100.0	1	0.0	0.0	0.069	0.0	97.00318	-6.788	1	2.0	3.0	5.0	0.0	2.0
-6958.2646	500.99503	99.00498	100.0	1	0.0	0.0	0.072	0.0	97.00318	-6.788	1	2.0	3.0	5.0	0.0	2.0
-6958.2646	500.99503	99.00498	100.0	1	0.0	0.0	0.074	0.0	98.21905	-6.812	1	2.0	3.0	5.0	0.0	2.0
-6958.2646	500.99503	99.00498	100.0	1	0.0	0.0	0.077	0.0	98.21905	-6.824	1	2.0	3.0	5.0	0.0	2.0
-6958.2646	500.99503	99.00498	100.0	1	0.0	0.0	0.08	0.0	98.28368	-6.824	1	2.0	3.0	5.0	0.0	2.0
-6958.2646	500.99503	99.00498	100.0	1	0.0	0.0	0.082	0.0	98.01808	-6.843	1	2.0	3.0	5.0	0.0	2.0
-6958.2646	500.99503	99.00498	100.0	1	0.0	0.0	0.085	0.0	98.01808	-6.852	1	2.0	3.0	5.0	0.0	2.0
-6958.2646	500.99503	99.00498	100.0	1	0.0	0.0	0.088	0.0	97.89772	-6.852	1	2.0	3.0	5.0	0.0	2.0
-6958.2646	500.99503	99.00498	100.0	1	0.0	0.0	0.091	0.0	98.011986	-6.867	1	2.0	3.0	5.0	0.0	2.0
-6958.2646	500.99503	99.00498	100.0	1	0.0	0.0	0.093	0.0	98.011986	-6.867	1	2.0	3.0	5.0	0.0	2.0
-6958.2646	500.99503	99.00498	100.0	1	0.0	0.0	0.096	0.0	97.89644	-6.882	1	2.0	3.0	5.0	0.0	2.0
-6958.2646	500.99503	99.00498	100.0	1	0.0	0.0	0.099	0.0	97.89644	-6.887	1	2.0	3.0	5.0	0.0	2.0
-6958.2646	500.99503	99.00498	100.0	1	0.0	0.0	0.102	0.0	98.210365	-6.887	1	2.0	3.0	5.0	0.0	2.0
-6958.2646	500.99503	99.00498	100.0	1	0.0	0.0	0.105	0.0	98.05872	-6.898	1	2.0	3.0	5.0	0.0	2.0
-6958.2646	500.99503	99.00498	100.0	1	0.0	0.0	0.107	0.0	98.05872	-6.903	1	2.0	3.0	5.0	0.0	2.0
-6958.2646	500.99503	99.00498	100.0	1	0.0	0.0	0.11	0.0	98.73729	-6.903	1	2.0	3.0	5.0	0.0	2.0
-6958.2646	500.99503	99.00498	100.0	1	0.0	0.0	0.113	0.0	98.9102	-6.911	1	2.0	3.0	5.0	0.0	2.0
-6958.2646	500.99503	99.00498	100.0	1	0.0	0.0	0.116	0.0	98.9102	-6.92	1	2.0	3.0	5.0	0.0	2.0
-6958.2646	500.99503	99.00498	100.0	1	0.0	0.0	0.119	0.0	98.50269	-6.92	1	2.0	3.0	5.0	0.0	2.0
-6958.2646	500.99503	99.00498	100.0	1	0.0	0.0	0.122	0.0	98.50269	-6.922	1	2.0	3.0	5.0	0.0	2.0
-6958.2646	500.99503	99.00498	100.0	1	0.0	0.0	0.124	0.0	98.57266	-6.922	1	2.0	3.0	5.0	0.0	2.0
-6958.2646	500.99503	99.00498	100.0	1	0.0	0.0	0.127	0.0	97.481384	-6.928	1	2.0	3.0	5.0	0.0	2.0
-6958.2646	500.99503	99.00498	100.0	1	0.0	0.0	0.13	0.0	97.481384	-6.931	1	2.0	3.0	5.0	0.0	2.0
-6958.2646	500.99503	99.00498	100.0	1	0.0	0.0	0.132	0.0	96.831955	-6.931	1	2.0	3.0	5.0	0.0	2.0
-6958.2646	500.99503	99.00498	100.0	1	0.0	0.0	0.135	0.0	95.539536	-6.936	1	2.0	3.0	5.0	0.0	2.0
-6958.2646	500.99503	99.00498	100.0	1	0.0	0.0	0.137	0.0	95.539536	-6.936	1	2.0	3.0	5.0	0.0	2.0
-6958.2646	500.99503	99.00498	100.0	1	0.0	0.0	0.14	0.0	96.011185	-6.938	1	2.0	3.0	5.0	0.0	2.0
-6958.2646	500.99503	99.00498	100.0	1	0.0	0.0	0.142	0.0	96.011185	-6.942	1	2.0	3.0	5.0	0.0	2.0
-6958.2646	500.99503	99.00498	100.0	1	0.0	0.0	0.145	0.0	95.95807	-6.942	1	2.0	3.0	5.0	0.0	2.0
-6958.2646	500.99503	99.00498	100.0	1	0.0	0.0	0.147	0.0	95.84393	-6.943	1	2.0	3.0	5.0	0.0	2.0
-6958.2646	500.99503	99.00498	100.0	1	0.0	0.0	0.149	0.0	96.89237	-6.947	1	2.0	3.0	5.0	0.0	2.0
-6958.2646	500.99503	99.00498	100.0	1	0.0	0.0	0.152	0.0	96.796844	-6.947	1	2.0	3.0	5.0	0.0	2.0
-6958.2646	500.99503	99.00498	100.0	1	0.0	0.0	0.154	0.0	96.796844	-6.948	1	2.0	3.0	5.0	0.0	2.0
-6958.2646	500.99503	99.00498	100.0	1	0.0	0.0	0.156	0.0	97.13472	-6.948	1	2.0	3.0	6.0	0.0	2.0
0.0	500.99503	99.00498	100.0	0	0.0	0.0	0.158	0.0	97.05697	-6.95	1	3.0	3.0	0.0	0.0	2.0
0.0	500.99503	99.00498	100.0	0	0.0	0.0	0.16	0.0	97.05697	-6.952	1	3.0	3.0	0.0	0.0	2.0
0.0	500.99503	99.00498	100.0	0	0.0	0.0	0.162	0.0	97.98038	-6.952	1	3.0	3.0	0.0	0.0	2.0
0.0	500.99503	99.00498	100.0	0	0.0	0.0	0.164	0.0	98.087036	-6.954	1	3.0	3.0	0.0	0.0	2.0
0.0	500.99503	99.00498	100.0	0	0.0	0.0	0.165	0.0	98.087036	-6.462	1	3.0	3.0	0.0	0.0	2.0
0.0	500.99503	99.00498	100.0	0	0.0	0.0	0.168	0.0	98.68883	-6.462	1	3.0	3.0	0.0	0.0	2.0
0.0	500.99503	99.00498	100.0	0	0.0	0.0	0.17	0.0	98.68883	-5.58	1	3.0	3.0	0.0	0.0	2.0
0.0	500.99503	99.00498	100.0	0	0.0	0.0	0.172	0.0	98.87066	-5.58	1	3.0	3.0	0.0	0.0	2.0
0.0	500.99503	99.00498	100.0	0	0.0	0.0	0.174	0.0	99.17909	-4.819	1	3.0	3.0	0.0	0.0	2.0
0.0	500.99503	99.00498	100.0	0	0.0	0.0	0.176	0.0	99.17909	-4.478	1	3.0	3.0	0.0	0.0	2.0
0.0	500.99503	99.00498	100.0	0	0.0	0.0	0.177	0.0	98.37842	-4.478	1	3.0	3.0	0.0	0.0	2.0
0.0	500.99503	99.00498	100.0	0	0.0	0.0	0.179	0.0	97.4349	-3.867	1	3.0	3.0	0.0	0.0	2.0
0.0	500.99503	99.00498	100.0	0	0.0	0.0	0.181	0.0	97.4349	-3.867	1	3.0	3.0	0.0	0.0	2.0
0.0	500.99503	99.00498	100.0	0	0.0	0.0	0.182	0.0	98.44113	-3.594	1	3.0	3.0	0.0	0.0	2.0
0.0	500.99503	99.00498	100.0	0	0.0	0.0	0.183	0.0	98.44113	-3.103	1	3.0	3.0	0.0	0.0	2.0
0.0	500.99503	99.00498	100.0	0	0.0	0.0	0.185	0.0	98.64588	-3.103	1	3.0	3.0	0.0	0.0	2.0
0.0	500.99503	99.00498	100.0	0	0.0	0.0	0.186	0.0	98.711494	-2.884	1	3.0	3.0	0.0	0.0	2.0
0.0	500.99503	99.00498	100.0	0	0.0	0.0	0.187	0.0	98.711494	-2.49	1	3.0	3.0	0.0	0.0	2.0
0.0	500.99503	99.00498	100.0	0	0.0	0.0	0.187	0.0	98.41822	-2.49	1	3.0	3.0	0.0	0.0	2.0
0.0	500.99503	99.00498	100.0	0	0.0	0.0	0.188	0.0	98.059944	-2.15	1	3.0	3.0	0.0	0.0	2.0
0.0	500.99503	99.00498	100.0	0	0.0	0.0	0.188	0.0	98.059944	-1.998	1	3.0	3.0	0.0	0.0	2.0
0.0	500.99503	99.00498	100.0	0	0.0	0.0	0.187	0.0	97.57016	-1.998	1	3.0	3.0	8.0	0.0	2.0
0.0	500.99503	99.00498	100.0	0	0.0	0.0	0.187	0.0	97.7388	-1.725	1	3.0	3.0	8.0	0.0	2.0
0.0	500.99503	99.00498	100.0	0	0.0	0.0	0.186	1.0	96.683014	-1.725	1	3.0	3.0	9.0	0.0	2.0
2777.7778	200.0	99.00498	100.0	0	0.0	0.0	0.185	1.0	95.67909	-1.603	1	3.0	3.0	10.0	0.0	2.0
2777.7778	200.0	99.00498	100.0	0	0.0	0.0	0.184	1.0	95.67909	-1.49	1	3.0	3.0	10.0	0.0	2.0
2777.7778	200.0	99.00498	100.0	0	0.0	0.0	0.182	1.0	96.49625	-1.49	1	3.0	3.0	10.0	0.0	2.0
2777.7778	200.0	99.00498	100.0	0	0.0	0.0	0.18	1.0	97.36995	-1.286	1	3.0	3.0	10.0	0.0	2.0
2777.7778	200.0	99.00498	100.0	0	0.0	0.0	0.177	1.0	97.36995	-1.286	1	3.0	3.0	10.0	0.0	2.0
2777.7778	200.0	99.00498	100.0	0	0.0	0.0	0.175	1.0	96.61572	-0.999	1	3.0	3.0	10.0	0.0	2.0
2777.7778	200.0	99.00498	100.0	0	0.0	0.0	0.172	1.0	96.61572	-0.483	1	3.0	3.0	10.0	0.0	2.0
2777.7778	200.0	99.00498	100.0	0	0.0	0.0	0.169	1.0	96.24921	-0.483	1	3.0	3.0	10.0	0.0	2.0
2777.7778	200.0	99.00498	100.0	0	0.0	0.0	0.166	1.0	96.82228	-0.038	1	3.0	3.0	10.0	0.0	2.0
2777.7778	200.0	99.00498	100.0	0	0.0	0.0	0.163	1.0	96.82228	0.159	1	3.0	3.0	10.0	0.0	2.0
2777.7778	200.0	99.00498	100.0	0	0.0	0.0	0.16	1.0	96.90068	0.159	1	3.0	3.0	10.0	0.0	2.0
2777.7778	200.0	99.00498	100.0	0	0.0	0.0	0.156	1.0	96.15979	0.516	1	3.0	3.0	10.0	0.0	2.0
2777.7778	200.0	99.00498	100.0	0	0.0	0.0	0.153	1.0	96.15979	0.516	1	3.0	3.0	10.0	0.0	2.0
2777.7778	200.0	99.00498	100.0	0	0.0	0.0	0.149	1.0	97.64793	0.676	1	3.0	3.0	12.0	0.0	2.0
2777.7778	200.0	99.00498	100.0	0	0.0	0.0	0.145	1.0	97.64793	0.963	1	3.0	3.0	12.0	0.0	2.0
2777.7778	200.0	99.00498	100.0	0	0.0	0.0	0.141	1.0	97.86728	0.963	1	3.0	3.0	12.0	0.0	2.0
2777.7778	200.0	99.00498	100.0	0	0.0	0.0	0.137	1.0	98.29026	1.211	1	3.0	3.0	12.0	0.0	2.0
2777.7778	200.0	99.00498	100.0	0	0.0	0.0	0.133	1.0	98.29026	1.322	1	3.0	3.0	12.0	0.0	2.0
2777.7778	200.0	99.00498	100.0	0	0.0	0.0	0.129	1.0	97.9959	1.322	1	3.0	3.0	12.0	0.0	2.0
2777.7778	200.0	99.00498	100.0	0	0.0	0.0	0.125	1.0	98.138245	1.521	1	3.0	3.0	12.0	0.0	2.0
2777.7778	200.0	99.00498	100.0	0	0.0	0.0	0.121	1.0	98.138245	1.692	1	3.0	3.0	12.0	0.0	2.0
2777.7778	200.0	99.00498	100.0	0	0.0	0.0	0.117	1.0	97.93607	1.692	1	3.0	3.0	12.0	0.0	2.0
2777.7778	200.0	99.00498	100.0	0	0.0	0.0	0.114	1.0	97.93607	1.769	1	3.0	3.0	12.0	0.0	2.0
2777.7778	200.0	99.00498	100.0	0	0.0	0.0	0.11	1.0	98.07173	1.769	1	3.0	3.0	12.0	0.0	2.0
2777.7778	200.0	99.00498	100.0	0	0.0	0.0	0.106	1.0	98.276276	1.907	1	3.0	3.0	12.0	0.0	2.0
2777.7778	200.0	99.00498	100.0	0	0.0	0.0	0.102	1.0	98.276276	1.969	1	3.0	3.0	12.0	0.0	2.0
2777.7778	200.0	99.00498	100.0	1	0.0	0.0	0.098	1.0	97.53403	1.969	1	3.0	3.0	12.0	0.0	2.0
2777.7778	200.0	99.00498	100.0	1	0.0	0.0	0.095	1.0	96.34492	2.079	1	3.0	3.0	12.0	0.0	2.0
2777.7778	200.0	99.00498	100.0	1	0.0	0.0	0.091	1.0	96.34492	2.13	1	3.0	3.0	12.0	0.0	2.0
2777.7778	200.0	99.00498	100.0	1	0.0	0.0	0.088	1.0	95.87824	2.13	1	3.0	3.0	12.0	0.0	2.0
2777.7778	200.0	99.00498	100.0	1	0.0	0.0	0.085	1.0	95.87824	2.217	1	3.0	3.0	12.0	0.0	2.0
2777.7778	200.0	99.00498	100.0	1	0.0	0.0	0.082	1.0	95.62253	2.217	1	3.0	3.0	12.0	0.0	2.0
2777.7778	200.0	99.00498	100.0	1	0.0	0.0	0.079	1.0	96.01854	2.257	1	3.0	3.0	12.0	0.0	2.0
2777.7778	200.0	99.00498	100.0	1	0.0	0.0	0.076	1.0	96.01854	2.329	1	3.0	3.0	12.0	0.0	2.0
2777.7778	200.0	99.00498	100.0	1	0.0	0.0	0.073	1.0	96.61636	2.329	1	3.0	3.0	12.0	0.0	2.0
2777.7778	200.0	99.00498	100.0	1	0.0	0.0	0.07	1.0	96.55383	2.36	1	3.0	3.0	12.0	0.0	2.0
2777.7778	200.0	99.00498	100.0	1	0.0	0.0	0.067	1.0	96.140175	2.418	1	3.0	3.0	12.0	0.0	2.0
2777.7778	200.0	99.00498	100.0	1	0.0	0.0	0.064	1.0	96.39508	2.418	1	3.0	3.0	12.0	0.0	2.0
2777.7778	200.0	99.00498	100.0	1	0.0	0.0	0.062	1.0	96.39508	2.443	1	3.0	3.0	12.0	0.0	2.0
2777.7778	200.0	99.00498	100.0	1	0.0	0.0	0.059	1.0	96.403046	2.443	1	3.0	3.0	12.0	0.0	2.0
2777.7778	200.0	99.00498	100.0	1	0.0	0.0	0.056	1.0	95.97109	2.489	1	3.0	3.0	12.0	0.0	2.0
2777.7778	200.0	99.00498	100.0	1	0.0	0.0	0.054	1.0	95.97109	2.51	1	3.0	3.0	12.0	0.0	2.0
2777.7778	200.0	99.00498	100.0	1	0.0	0.0	0.051	1.0	95.40312	2.51	1	3.0	3.0	12.0	0.0	2.0
2777.7778	200.0	99.00498	100.0	1	0.0	0.0	0.048	1.0	94.99161	2.546	1	3.0	3.0	12.0	0.0	2.0
2777.7778	200.0	99.00498	100.0	1	0.0	0.0	0.045	1.0	94.99161	2.546	1	3.0	3.0	12.0	0.0	2.0
2777.7778	200.0	99.00498	100.0	1	0.0	0.0	0.043	1.0	97.32966	2.564	1	3.0	3.0	12.0	0.0	2.0
2777.7778	200.0	99.00498	100.0	1	0.0	0.0	0.041	1.0	97.32966	2.592	1	3.0	3.0	12.0	0.0	2.0
2777.7778	200.0	99.00498	100.0	1	0.0	0.0	0.038	1.0	97.15912	2.592	1	3.0	3.0	12.0	0.0	2.0
2777.7778	200.0	99.00498	100.0	1	0.0	0.0	0.036	1.0	98.40517	2.618	1	3.0	3.0	12.0	0.0	2.0
2777.7778	200.0	99.00498	100.0	1	0.0	0.0	0.034	1.0	98.40517	2.629	1	3.0	3.0	12.0	0.0	2.0
2777.7778	200.0	99.00498	100.0	1	0.0	0.0	0.031	1.0	97.94944	2.629	1	3.0	3.0	12.0	0.0	2.0
2777.7778	200.0	99.00498	100.0	1	0.0	0.0	0.029	1.0	98.14814	2.65	1	3.0	3.0	12.0	0.0	2.0
2777.7778	200.0	99.00498	100.0	1	0.0	0.0	0.027	1.0	98.14814	2.659	1	3.0	3.0	12.0	0.0	2.0
2777.7778	200.0	99.00498	100.0	1	0.0	0.0	0.024	1.0	98.14016	2.659	1	3.0	3.0	12.0	0.0	2.0
2777.7778	200.0	99.00498	100.0	1	0.0	0.0	0.023	1.0	98.14016	2.675	1	3.0	3.0	12.0	0.0	2.0
2777.7778	200.0	99.00498	100.0	1	0.0	0.0	0.021	1.0	97.88656	2.675	1	3.0	3.0	12.0	0.0	2.0
2777.7778	200.0	99.00498	100.0	1	0.0	0.0	0.019	1.0	97.3182	2.684	1	3.0	3.0	12.0	0.0	2.0
2777.7778	200.0	99.00498	100.0	1	0.0	0.0	0.017	1.0	97.3182	2.696	1	3.0	3.0	12.0	0.0	2.0
2777.7778	200.0	99.00498	100.0	1	0.0	0.0	0.015	1.0	97.11342	2.696	1	3.0	3.0	12.0	0.0	2.0
2777.7778	200.0	99.00498	100.0	1	0.0	0.0	0.014	1.0	97.1596	2.707	1	3.0	3.0	12.0	0.0	2.0
2777.7778	200.0	99.00498	100.0	1	0.0	0.0	0.012	1.0	97.1596	2.707	1	3.0	3.0	12.0	0.0	2.0
2777.7778	200.0	99.00498	100.0	1	0.0	0.0	0.01	1.0	97.52891	2.712	1	3.0	3.0	12.0	0.0	2.0
2777.7778	200.0	99.00498	100.0	1	0.0	0.0	0.008	1.0	97.52891	2.723	1	3.0	3.0	12.0	0.0	2.0
2777.7778	200.0	99.00498	100.0	1	0.0	0.0	0.007	1.0	96.52863	2.723	1	3.0	3.0	12.0	0.0	2.0
2777.7778	200.0	99.00498	100.0	1	0.0	0.0	0.005	1.0	95.82495	2.726	1	3.0	3.0	12.0	0.0	2.0
2777.7778	200.0	99.00498	100.0	1	0.0	0.0	0.004	1.0	95.82495	2.733	1	3.0	3.0	12.0	0.0	2.0
2777.7778	200.0	99.00498	100.0	1	0.0	0.0	0.002	1.0	96.85147	2.733	1	3.0	3.0	12.0	0.0	2.0
2777.7778	200.0	99.00498	100.0	1	0.0	0.0	0.001	1.0	96.00045	2.736	1	3.0	3.0	12.0	0.0	2.0
2777.7778	200.0	99.00498	100.0	1	0.0	0.0	0.0	1.0	96.00045	2.736	1	3.0	3.0	12.0	0.0	2.0
2777.7778	200.0	99.00498	100.0	1	0.0	0.0	-0.001	1.0	96.940636	2.743	1	3.0	3.0	12.0	0.0	2.0
2777.7778	200.0	99.00498	100.0	1	0.0	0.0	-0.003	1.0	96.940636	2.745	1	3.0	3.0	12.0	0.0	2.0
2777.7778	200.0	99.00498	100.0	1	0.0	0.0	-0.004	1.0	96.53613	2.745	1	3.0	3.0	12.0	0.0	2.0
2777.7778	200.0	99.00498	100.0	1	0.0	0.0	-0.006	1.0	96.141975	2.75	1	3.0	3.0	12.0	0.0	2.0
2777.7778	200.0	99.00498	100.0	1	0.0	0.0	-0.007	1.0	96.141975	2.752	1	3.0	3.0	12.0	0.0	2.0
2777.7778	200.0	99.00498	100.0	1	0.0	0.0	-0.009	1.0	95.66703	2.752	1	3.0	3.0	13.0	0.0	2.0
2777.7778	200.0	99.00498	100.0	0	0.0	0.0	-0.011	1.0	95.61228	2.755	1	3.0	4.0	14.0	0.0	2.0
0.0	200.0	99.00498	100.0	0	0.0	0.0	-0.012	1.0	95.61228	2.755	1	3.0	4.0	0.0	0.0	2.0
0.0	200.0	99.00498	100.0	0	0.0	0.0	-0.014	1.0	96.43202	2.757	1	3.0	4.0	0.0	0.0	2.0
0.0	200.0	99.00498	100.0	0	0.0	0.0	-0.015	1.0	96.43202	2.761	1	3.0	4.0	0.0	0.0	2.0
0.0	200.0	99.00498	100.0	0	0.0	0.0	-0.017	1.0	96.25142	2.761	1	3.0	4.0	0.0	0.0	2.0
0.0	200.0	99.00498	100.0	0	0.0	0.0	-0.018	1.0	96.62601	2.566	1	3.0	4.0	0.0	0.0	2.0
0.0	200.0	99.00498	100.0	0	0.0	0.0	-0.019	1.0	96.62601	2.215	1	3.0	4.0	0.0	0.0	2.0
0.0	200.0	99.00498	100.0	0	0.0	0.0	-0.02	1.0	96.50643	2.215	1	3.0	4.0	0.0	0.0	2.0
0.0	200.0	99.00498	100.0	0	0.0	0.0	-0.021	1.0	96.37485	2.058	1	3.0	4.0	0.0	0.0	2.0
0.0	200.0	99.00498	100.0	0	0.0	0.0	-0.022	1.0	93.99768	2.058	1	3.0	4.0	0.0	0.0	2.0
0.0	200.0	99.00498	100.0	0	0.0	0.0	-0.023	1.0	94.91664	1.777	1	3.0	4.0	0.0	0.0	2.0
0.0	200.0	99.00498	100.0	0	0.0	0.0	-0.024	1.0	94.91664	1.651	1	3.0	4.0	0.0	0.0	2.0
0.0	200.0	99.00498	100.0	0	0.0	0.0	-0.024	1.0	95.1677	1.651	1	3.0	4.0	0.0	0.0	2.0
0.0	200.0	99.00498	100.0	0	0.0	0.0	-0.024	1.0	95.25545	1.426	1	3.0	4.0	0.0	0.0	2.0
0.0	200.0	99.00498	100.0	0	0.0	0.0	-0.024	1.0	95.25545	1.325	1	3.0	4.0	0.0	0.0	2.0
0.0	200.0	99.00498	100.0	0	0.0	0.0	-0.024	1.0	96.166855	1.325	1	3.0	4.0	0.0	0.0	2.0
0.0	200.0	99.00498	100.0	0	0.0	0.0	-0.023	1.0	96.2355	1.145	1	3.0	4.0	1.0	0.0	2.0
0.0	200.0	99.00498	100.0	0	0.0	0.0	-0.023	1.0	96.2355	1.145	1	3.0	4.0	1.0	0.0	2.0
0.0	200.0	99.00498	100.0	0	0.0	0.0	-0.022	1.0	96.00246	1.063	0	3.0	4.0	0.0	0.0	2.0
0.0	200.0	99.00498	100.0	0	0.0	0.0	-0.021	1.0	96.00246	0.918	0	3.0	4.0	0.0	0.0	2.0
0.0	200.0	99.00498	100.0	0	0.0	0.0	-0.02	1.0	96.33039	0.918	0	3.0	4.0	0.0	0.0	2.0
0.0	200.0	99.00498	100.0	0	0.0	0.0	-0.019	1.0	97.0237	0.793	0	3.0	4.0	0.0	0.0	2.0
0.0	200.0	99.00498	100.0	0	0.0	0.0	-0.017	1.0	97.0237	0.736	0	3.0	4.0	0.0	0.0	2.0
0.0	200.0	99.00498	100.0	0	0.0	0.0	-0.016	1.0	97.23616	0.736	0	3.0	4.0	0.0	0.0	2.0
0.0	200.0	99.00498	100.0	0	0.0	0.0	-0.014	1.0	97.37268	0.636	0	3.0	4.0	0.0	0.0	2.0
0.0	200.0	99.00498	100.0	0	0.0	0.0	-0.012	1.0	97.37268	0.636	0	3.0	4.0	0.0	0.0	2.0
0.0	200.0	99.00498	100.0	0	0.0	0.0	-0.01	1.0	97.14352	0.592	0	3.0	4.0	0.0	0.0	2.0
0.0	200.0	99.00498	100.0	0	0.0	0.0	-0.008	1.0	96.33539	0.51	0	3.0	4.0	0.0	0.0	2.0
0.0	200.0	99.00498	100.0	0	0.0	0.0	-0.006	1.0	97.758286	0.51	0	3.0	4.0	0.0	0.0	2.0
0.0	200.0	99.00498	100.0	0	0.0	0.0	-0.003	1.0	97.717964	0.474	0	3.0	4.0	0.0	0.0	2.0
0.0	200.0	99.00498	100.0	0	0.0	0.0	-0.001	1.0	97.717964	0.409	0	3.0	4.0	0.0	0.0	2.0
0.0	200.0	99.00498	100.0	0	0.0	0.0	0.001	1.0	97.91863	0.409	0	3.0	4.0	0.0	0.0	2.0
0.0	200.0	99.00498	100.0	0	0.0	0.0	0.004	1.0	97.84598	0.353	0	3.0	4.0	0.0	0.0	2.0
0.0	200.0	99.00498	100.0	0	0.0	0.0	0.007	1.0	97.84598	0.353	0	3.0	4.0	0.0	0.0	2.0
0.0	200.0	99.00498	100.0	0	0.0	0.0	0.01	1.0	97.04385	0.328	0	3.0	4.0	0.0	0.0	2.0
0.0	200.0	99.00498	100.0	0	0.0	0.0	0.013	1.0	97.04385	0.283	0	3.0	4.0	0.0	0.0	2.0
0.0	200.0	99.00498	100.0	0	0.0	0.0	0.016	1.0	96.86393	0.283	0	3.0	4.0	0.0	0.0	2.0
0.0	200.0	99.00498	100.0	0	0.0	0.0	0.019	1.0	97.823586	0.263	0	3.0	4.0	0.0	0.0	2.0
0.0	200.0	99.00498	100.0	0	0.0	0.0	0.022	1.0	97.823586	0.227	0	3.0	4.0	0.0	0.0	2.0
0.0	200.0	99.00498	100.0	0	0.0	0.0	0.026	1.0	96.966095	0.227	0	3.0	4.0	0.0	0.0	2.0
0.0	200.0	99.00498	100.0	0	0.0	0.0	0.029	1.0	97.626915	0.196	0	3.0	4.0	0.0	0.0	2.0
0.0	200.0	99.00498	100.0	0	0.0	0.0	0.032	1.0	97.626915	0.196	0	3.0	4.0	0.0	0.0	2.0
0.0	200.0	99.00498	100.0	0	0.0	0.0	0.036	1.0	96.98057	0.182	0	3.0	4.0	0.0	0.0	2.0
0.0	200.0	99.00498	100.0	0	0.0	0.0	0.04	1.0	96.98057	0.157	0	3.0	4.0	0.0	0.0	2.0
0.0	200.0	99.00498	100.0	0	0.0	0.0	0.044	1.0	95.54118	0.157	0	3.0	4.0	0.0	0.0	2.0
0.0	200.0	99.00498	100.0	0	0.0	0.0	0.047	1.0	96.15617	0.146	0	3.0	4.0	0.0	0.0	2.0
0.0	200.0	99.00498	100.0	0	0.0	0.0	0.051	1.0	96.15617	0.135	0	3.0	4.0	0.0	0.0	2.0
0.0	200.0	99.00498	100.0	0	0.0	0.0	0.054	1.0	96.38709	0.135	0	3.0	4.0	0.0	0.0	2.0
0.0	200.0	99.00498	100.0	0	0.0	0.0	0.058	1.0	96.38709	0.116	0	3.0	4.0	0.0	0.0	2.0
0.0	200.0	99.00498	100.0	0	0.0	0.0	0.061	1.0	97.2458	0.116	0	3.0	4.0	0.0	0.0	2.0
0.0	200.0	99.00498	100.0	0	0.0	0.0	0.065	1.0	96.43058	0.108	0	3.0	4.0	0.0	0.0	2.0
0.0	200.0	99.00498	100.0	0	0.0	0.0	0.068	1.0	96.43058	0.093	0	3.0	4.0	0.0	0.0	2.0
0.0	200.0	99.00498	100.0	0	0.0	0.0	0.072	1.0	95.4081	0.093	0	3.0	4.0	0.0	0.0	2.0
0.0	200.0	99.00498	100.0	0	0.0	0.0	0.075	1.0	97.416145	0.08	0	3.0	4.0	0.0	0.0	2.0
0.0	200.0	99.00498	100.0	0	0.0	0.0	0.079	1.0	97.416145	0.074	0	3.0	4.0	0.0	0.0	2.0
0.0	200.0	99.00498	100.0	0	0.0	0.0	0.082	1.0	97.51107	0.074	0	3.0	4.0	0.0	0.0	2.0
0.0	200.0	99.00498	100.0	0	0.0	0.0	0.085	1.0	97.51107	0.064	0	3.0	4.0	0.0	0.0	2.0
0.0	200.0	99.00498	100.0	0	0.0	0.0	0.088	1.0	97.54932	0.064	0	3.0	4.0	0.0	0.0	2.0
0.0	200.0	99.00498	100.0	0	0.0	0.0	0.091	1.0	97.31447	0.059	0	3.0	4.0	0.0	0.0	2.0
0.0	200.0	99.00498	100.0	0	0.0	0.0	0.094	1.0	97.31447	0.051	0	3.0	4.0	0.0	0.0	2.0
0.0	200.0	99.00498	100.0	0	0.0	0.0	0.097	1.0	97.54855	0.051	0	3.0	4.0	0.0	0.0	2.0
0.0	200.0	99.00498	100.0	0	0.0	0.0	0.1	1.0	96.31043	0.047	0	3.0	4.0	0.0	0.0	2.0
0.0	200.0	99.00498	100.0	0	0.0	0.0	0.103	1.0	96.31043	0.041	0	3.0	4.0	0.0	0.0	2.0
0.0	200.0	99.00498	100.0	0	0.0	0.0	0.105	1.0	96.292366	0.041	0	3.0	4.0	0.0	0.0	2.0
0.0	200.0	99.00498	100.0	0	0.0	0.0	0.108	1.0	96.292366	0.035	0	3.0	4.0	0.0	0.0	2.0
0.0	200.0	99.00498	100.0	0	0.0	0.0	0.111	1.0	97.72996	0.035	0	3.0	4.0	0.0	0.0	2.0
0.0	200.0	99.00498	100.0	0	0.0	0.0	0.113	1.0	97.302536	0.032	0	3.0	4.0	0.0	0.0	2.0
0.0	200.0	99.00498	100.0	0	0.0	0.0	0.116	1.0	97.302536	0.028	0	3.0	4.0	0.0	0.0	2.0
0.0	200.0	99.00498	100.0	0	0.0	0.0	0.118	1.0	96.38204	0.028	0	3.0	4.0	0.0	0.0	2.0
0.0	200.0	99.00498	100.0	0	0.0	0.0	0.121	1.0	97.21787	0.026	0	3.0	4.0	0.0	0.0	2.0
0.0	200.0	99.00498	100.0	0	0.0	0.0	0.124	1.0	97.21787	0.022	0	3.0	4.0	0.0	0.0	2.0
0.0	200.0	99.00498	100.0	0	0.0	0.0	0.126	1.0	95.86484	0.022	0	3.0	4.0	0.0	0.0	2.0
0.0	200.0	99.00498	100.0	0	0.0	0.0	0.129	1.0	95.86484	0.02	0	3.0	4.0	0.0	0.0	2.0
0.0	200.0	99.00498	100.0	0	0.0	0.0	0.131	1.0	96.78628	0.02	0	3.0	4.0	0.0	0.0	2.0
0.0	200.0	99.00498	100.0	0	0.0	0.0	0.134	1.0	95.99138	0.017	0	3.0	4.0	0.0	0.0	2.0
0.0	200.0	99.00498	100.0	0	0.0	0.0	0.136	1.0	95.99138	0.016	0	3.0	4.0	0.0	0.0	2.0
0.0	200.0	99.00498	100.0	0	0.0	0.0	0.139	1.0	96.880775	0.016	0	3.0	4.0	0.0	0.0	2.0
0.0	200.0	99.00498	100.0	0	0.0	0.0	0.141	1.0	96.043396	0.014	0	3.0	4.0	0.0	0.0	2.0
0.0	200.0	99.00498	100.0	0	0.0	0.0	0.144	1.0	96.043396	0.013	0	3.0	4.0	0.0	0.0	2.0
0.0	200.0	99.00498	100.0	0	0.0	0.0	0.146	1.0	96.937675	0.013	0	3.0	4.0	0.0	0.0	2.0
0.0	200.0	99.00498	100.0	0	0.0	0.0	0.148	1.0	96.43179	0.011	0	3.0	4.0	0.0	0.0	2.0
0.0	200.0	99.00498	100.0	0	0.0	0.0	0.151	1.0	96.30534	0.011	0	3.0	4.0	0.0	0.0	2.0
0.0	200.0	99.00498	100.0	0	0.0	0.0	0.153	1.0	96.855194	0.01	0	3.0	4.0	0.0	0.0	2.0
0.0	200.0	99.00498	100.0	0	0.0	0.0	0.155	1.0	96.855194	0.008	0	3.0	4.0	0.0	0.0	2.0
0.0	200.0	99.00498	100.0	0	0.0	0.0	0.157	1.0	97.200066	0.008	0	3.0	4.0	0.0	0.0	2.0
0.0	200.0	99.00498	100.0	0	0.0	0.0	0.159	1.0	98.553795	0.008	0	3.0	4.0	0.0	0.0	2.0
0.0	200.0	99.00498	100.0	0	0.0	0.0	0.162	1.0	98.553795	0.006	0	3.0	4.0	0.0	0.0	2.0
0.0	200.0	99.00498	100.0	0	0.0	0.0	0.164	1.0	98.65886	0.006	0	3.0	4.0	0.0	0.0	2.0
0.0	200.0	99.00498	100.0	0	0.0	0.0	0.166	1.0	98.739975	0.005	0	3.0	4.0	0.0	0.0	2.0
0.0	200.0	99.00498	100.0	0	0.0	0.0	0.168	1.0	99.12225	0.005	0	3.0	4.0	0.0	0.0	2.0
0.0	200.0	99.00498	100.0	0	0.0	0.0	0.169	1.0	98.891594	0.005	0	3.0	4.0	0.0	0.0	2.0
0.0	200.0	99.00498	100.0	0	0.0	0.0	0.171	1.0	98.891594	0.004	0	3.0	4.0	0.0	0.0	2.0
0.0	200.0	99.00498	100.0	0	0.0	0.0	0.173	1.0	99.406166	0.004	0	3.0	4.0	0.0	0.0	2.0
0.0	200.0	99.00498	100.0	0	0.0	0.0	0.174	1.0	98.77945	0.003	0	3.0	4.0	0.0	0.0	2.0
0.0	200.0	99.00498	100.0	0	0.0	0.0	0.176	1.0	98.77945	0.003	0	3.0	4.0	0.0	0.0	2.0
0.0	200.0	99.00498	100.0	0	0.0	0.0	0.177	1.0	98.48006	0.003	0	3.0	4.0	0.0	0.0	2.0
0.0	200.0	99.00498	100.0	0	0.0	0.0	0.178	1.0	98.48006	0.002	0	3.0	4.0	0.0	0.0	2.0
0.0	200.0	99.00498	100.0	0	0.0	0.0	0.179	1.0	98.63641	0.002	0	3.0	4.0	0.0	0.0	2.0
0.0	200.0	99.00498	100.0	0	0.0	0.0	0.18	1.0	97.92551	0.002	0	3.0	4.0	0.0	0.0	2.0
0.0	200.0	99.00498	100.0	0	0.0	0.0	0.181	1.0	97.92551	0.002	0	3.0	4.0	0.0	0.0	2.0
0.0	200.0	99.00498	100.0	0	0.0	0.0	0.182	1.0	98.173004	0.002	0	3.0	4.0	0.0	0.0	2.0
0.0	200.0	99.00498	100.0	0	0.0	0.0	0.183	1.0	98.544266	0.001	0	3.0	4.0	0.0	0.0	2.0
0.0	200.0	99.00498	100.0	0	0.0	0.0	0.184	1.0	98.544266	0.001	0	3.0	4.0	0.0	0.0	2.0
0.0	200.0	99.00498	100.0	0	0.0	0.0	0.184	1.0	98.2222	0.001	0	3.0	4.0	0.0	0.0	2.0
0.0	200.0	99.00498	100.0	0	0.0	0.0	0.185	1.0	98.2222	0.001	0	3.0	4.0	0.0	0.0	2.0
0.0	200.0	99.00498	100.0	0	0.0	0.0	0.185	1.0	97.84272	0.001	0	3.0	4.0	0.0	0.0	2.0
0.0	200.0	99.00498	100.0	0	0.0	0.0	0.185	1.0	97.87093	0.0	0	3.0	4.0	0.0	0.0	2.0
0.0	200.0	99.00498	100.0	0	0.0	0.0	0.185	1.0	97.87093	0.0	0	3.0	4.0	0.0	0.0	2.0
0.0	200.0	99.00498	100.0	0	0.0	0.0	0.186	1.0	97.78219	0.0	0	3.0	4.0	0.0	0.0	2.0
0.0	200.0	99.00498	100.0	0	0.0	0.0	0.185	1.0	97.69136	0.0	0	3.0	4.0	8.0	0.0	2.0
0.0	200.0	99.00498	100.0	0	0.0	0.0	0.185	1.0	97.69136	0.0	0	3.0	4.0	8.0	0.0	2.0
0.0	200.0	99.00498	100.0	0	0.0	0.0	0.184	1.0	97.471	0.0	0	3.0	4.0	10.0	0.0	2.0
0.0	200.0	99.00498	100.0	0	0.0	0.0	0.184	1.0	97.471	0.0	0	3.0	4.0	10.0	0.0	2.0
1388.8889	100.0	99.00498	100.0	0	0.0	0.0	0.183	1.0	97.11225	0.0	0	3.0	4.0	10.0	0.0	2.0
1388.8889	100.0	99.00498	100.0	0	0.0	0.0	0.181	1.0	95.77824	0.0	0	3.0	4.0	10.0	0.0	2.0
1388.8889	100.0	99.00498	100.0	0	0.0	0.0	0.18	1.0	95.77824	0.0	0	3.0	4.0	10.0	0.0	2.0
1388.8889	100.0	99.00498	100.0	0	0.0	0.0	0.179	1.0	96.38166	0.0	0	3.0	4.0	10.0	0.0	2.0
1388.8889	100.0	99.00498	100.0	0	0.0	0.0	0.178	1.0	95.88975	0.189	0	3.0	4.0	10.0	0.0	2.0
1388.8889	100.0	99.00498	100.0	0	0.0	0.0	0.176	1.0	95.88975	0.189	0	3.0	4.0	10.0	0.0	2.0
1388.8889	100.0	99.00498	100.0	0	0.0	0.0	0.174	1.0	96.63162	0.274	0	3.0	4.0	10.0	0.0	2.0
1388.8889	100.0	99.00498	100.0	0	0.0	0.0	0.172	1.0	95.906784	0.426	0	3.0	4.0	10.0	0.0	2.0
1388.8889	100.0	99.00498	100.0	0	0.0	0.0	0.17	1.0	93.36137	0.426	0	3.0	4.0	10.0	0.0	2.0
1388.8889	100.0	99.00498	100.0	0	0.0	0.0	0.168	1.0	94.13892	0.494	0	3.0	4.0	10.0	0.0	2.0
1388.8889	100.0	99.00498	100.0	0	0.0	0.0	0.165	1.0	94.13892	0.557	0	3.0	4.0	10.0	0.0	2.0
1388.8889	100.0	99.00498	100.0	0	0.0	0.0	0.163	1.0	96.259155	0.557	0	3.0	4.0	10.0	0.0	2.0
1388.8889	100.0	99.00498	100.0	0	0.0	0.0	0.16	1.0	96.08502	0.671	0	3.0	4.0	10.0	0.0	2.0
1388.8889	100.0	99.00498	100.0	0	0.0	0.0	0.157	1.0	96.08502	0.671	0	3.0	4.0	10.0	0.0	2.0
1388.8889	100.0	99.00498	100.0	0	0.0	0.0	0.154	1.0	96.72686	0.769	0	3.0	4.0	10.0	0.0	2.0
1388.8889	100.0	99.00498	100.0	0	0.0	0.0	0.151	1.0	96.72686	0.812	0	3.0	4.0	10.0	0.0	2.0
1388.8889	100.0	99.00498	100.0	0	0.0	0.0	0.148	1.0	98.17152	0.812	0	3.0	4.0	12.0	0.0	2.0
1388.8889	100.0	99.00498	100.0	0	0.0	0.0	0.145	1.0	97.947395	0.891	0	3.0	4.0	12.0	0.0	2.0
1388.8889	100.0	99.00498	100.0	0	0.0	0.0	0.141	1.0	97.947395	0.959	0	3.0	4.0	12.0	0.0	2.0
1388.8889	100.0	99.00498	100.0	0	0.0	0.0	0.138	1.0	97.788895	0.959	0	3.0	4.0	12.0	0.0	2.0
1388.8889	100.0	99.00498	100.0	0	0.0	0.0	0.135	1.0	97.61756	0.989	0	3.0	4.0	12.0	0.0	2.0
1388.8889	100.0	99.00498	100.0	0	0.0	0.0	0.131	1.0	97.61756	1.045	0	3.0	4.0	12.0	0.0	2.0
1388.8889	100.0	99.00498	100.0	0	0.0	0.0	0.128	1.0	97.682106	1.045	0	3.0	4.0	12.0	0.0	2.0
1388.8889	100.0	99.00498	100.0	0	0.0	0.0	0.125	1.0	97.682106	1.068	0	3.0	4.0	12.0	0.0	2.0
1388.8889	100.0	99.00498	100.0	0	0.0	0.0	0.121	1.0	97.16126	1.068	0	3.0	4.0	12.0	0.0	2.0
1388.8889	100.0	99.00498	100.0	0	0.0	0.0	0.118	1.0	96.73642	1.112	0	3.0	4.0	12.0	0.0	2.0
1388.8889	100.0	99.00498	100.0	0	0.0	0.0	0.114	1.0	96.73642	1.131	0	3.0	4.0	12.0	0.0	2.0
1388.8889	100.0	99.00498	100.0	0	0.0	0.0	0.111	1.0	97.788506	1.131	0	3.0	4.0	12.0	0.0	2.0
1388.8889	100.0	99.00498	100.0	0	0.0	0.0	0.108	1.0	98.136856	1.166	0	3.0	4.0	12.0	0.0	2.0
1388.8889	100.0	99.00498	100.0	0	0.0	0.0	0.104	1.0	98.136856	1.166	0	3.0	4.0	12.0	0.0	2.0
1388.8889	100.0	99.00498	100.0	0	0.0	0.0	0.101	1.0	98.04363	1.183	0	3.0	4.0	12.0	0.0	2.0
1388.8889	100.0	99.00498	100.0	0	0.0	0.0	0.097	1.0	98.04363	1.21	0	3.0	4.0	12.0	0.0	2.0
1388.8889	100.0	99.00498	100.0	0	0.0	0.0	0.094	1.0	98.53619	1.21	0	3.0	4.0	12.0	0.0	2.0
1388.8889	100.0	99.00498	100.0	0	0.0	0.0	0.091	1.0	98.10068	1.235	0	3.0	4.0	12.0	0.0	2.0
1388.8889	100.0	99.00498	100.0	0	0.0	0.0	0.088	1.0	98.10068	1.245	0	3.0	4.0	12.0	0.0	2.0
1388.8889	100.0	99.00498	100.0	0	0.0	0.0	0.085	1.0	98.29892	1.245	0	3.0	4.0	12.0	0.0	2.0
1388.8889	100.0	99.00498	100.0	0	0.0	0.0	0.082	1.0	99.43672	1.256	0	3.0	4.0	12.0	0.0	2.0
1388.8889	100.0	99.00498	100.0	0	0.0	0.0	0.078	1.0	99.43672	1.256	0	3.0	4.0	12.0	0.0	2.0
1388.8889	100.0	99.00498	100.0	0	0.0	0.0	0.076	1.0	98.74963	1.274	0	3.0	4.0	12.0	0.0	2.0
1388.8889	100.0	99.00498	100.0	0	0.0	0.0	0.073	1.0	98.74963	1.289	0	3.0	4.0	12.0	0.0	2.0
1388.8889	100.0	99.00498	100.0	0	0.0	0.0	0.07	1.0	98.86429	1.289	0	3.0	4.0	12.0	0.0	2.0
1388.8889	100.0	99.00498	100.0	0	0.0	0.0	0.067	1.0	98.27919	1.296	0	3.0	4.0	12.0	0.0	2.0
1388.8889	100.0	99.00498	100.0	0	0.0	0.0	0.064	1.0	98.27919	1.309	0	3.0	4.0	12.0	0.0	2.0
1388.8889	100.0	99.00498	100.0	0	0.0	0.0	0.061	1.0	98.66148	1.309	0	3.0	4.0	12.0	0.0	2.0
1388.8889	100.0	99.00498	100.0	0	0.0	0.0	0.059	1.0	99.38054	1.315	0	3.0	4.0	12.0	0.0	2.0
1388.8889	100.0	99.00498	100.0	0	0.0	0.0	0.056	1.0	99.38054	1.315	0	3.0	4.0	12.0	0.0	2.0
1388.8889	100.0	99.00498	100.0	0	0.0	0.0	0.053	1.0	98.925804	1.325	0	3.0	4.0	12.0	0.0	2.0
1388.8889	100.0	99.00498	100.0	0	0.0	0.0	0.051	1.0	98.56425	1.333	0	3.0	4.0	12.0	0.0	2.0
1388.8889	100.0	99.00498	100.0	0	0.0	0.0	0.048	1.0	97.92177	1.333	0	3.0	4.0	12.0	0.0	2.0
1388.8889	100.0	99.00498	100.0	0	0.0	0.0	0.045	1.0	97.1785	1.337	0	3.0	4.0	12.0	0.0	2.0
1388.8889	100.0	99.00498	100.0	0	0.0	0.0	0.043	1.0	97.1785	1.344	0	3.0	4.0	12.0	0.0	2.0
1388.8889	100.0	99.00498	100.0	0	0.0	0.0	0.04	1.0	97.181786	1.344	0	3.0	4.0	12.0	0.0	2.0
1388.8889	100.0	99.00498	100.0	0	0.0	0.0	0.037	1.0	97.281906	1.347	0	3.0	4.0	12.0	0.0	2.0
1388.8889	100.0	99.00498	100.0	0	0.0	0.0	0.035	1.0	97.281906	1.347	0	3.0	4.0	12.0	0.0	2.0
1388.8889	100.0	99.00498	100.0	0	0.0	0.0	0.032	1.0	97.83821	1.353	0	3.0	4.0	12.0	0.0	2.0
1388.8889	100.0	99.00498	100.0	0	0.0	0.0	0.03	1.0	97.83821	1.358	0	3.0	4.0	12.0	0.0	2.0
1388.8889	100.0	99.00498	100.0	0	0.0	0.0	0.027	1.0	97.48008	1.358	0	3.0	4.0	12.0	0.0	2.0
1388.8889	100.0	99.00498	100.0	0	0.0	0.0	0.025	1.0	97.27978	1.361	0	3.0	4.0	12.0	0.0	2.0
1388.8889	100.0	99.00498	100.0	0	0.0	0.0	0.023	1.0	97.27978	1.364	0	3.0	4.0	12.0	0.0	2.0
1388.8889	100.0	99.00498	100.0	0	0.0	0.0	0.02	1.0	97.923065	1.364	0	3.0	4.0	12.0	0.0	2.0
1388.8889	100.0	99.00498	100.0	0	0.0	0.0	0.018	1.0	98.1387	1.366	0	3.0	4.0	12.0	0.0	2.0
1388.8889	100.0	99.00498	100.0	0	0.0	0.0	0.016	1.0	98.1387	1.366	0	3.0	4.0	12.0	0.0	2.0
1388.8889	100.0	99.00498	100.0	0	0.0	0.0	0.013	1.0	97.73678	1.369	0	3.0	4.0	12.0	0.0	2.0
1388.8889	100.0	99.00498	100.0	0	0.0	0.0	0.011	1.0	97.73678	1.37	0	3.0	4.0	12.0	0.0	2.0
1388.8889	100.0	99.00498	100.0	0	0.0	0.0	0.009	1.0	99.24236	1.37	0	3.0	4.0	12.0	0.0	2.0
1388.8889	100.0	99.00498	100.0	0	0.0	0.0	0.007	1.0	98.76892	1.373	0	3.0	4.0	12.0	0.0	2.0
1388.8889	100.0	99.00498	100.0	0	0.0	0.0	0.005	1.0	98.76892	1.375	0	3.0	4.0	12.0	0.0	2.0
1388.8889	100.0	99.00498	100.0	0	0.0	0.0	0.003	1.0	98.069046	1.375	0	3.0	4.0	12.0	0.0	2.0
1388.8889	100.0	99.00498	100.0	0	0.0	0.0	0.001	1.0	98.255424	1.376	0	3.0	4.0	12.0	0.0	2.0
1388.8889	100.0	99.00498	100.0	0	0.0	0.0	0.0	1.0	98.255424	1.376	0	3.0	4.0	12.0	0.0	2.0
1388.8889	100.0	99.00498	100.0	0	0.0	0.0	-0.002	1.0	98.135086	1.377	0	3.0	4.0	12.0	0.0	2.0
1388.8889	100.0	99.00498	100.0	0	0.0	0.0	-0.003	1.0	98.135086	1.378	0	3.0	4.0	12.0	0.0	2.0
1388.8889	100.0	99.00498	100.0	0	0.0	0.0	-0.005	1.0	96.07594	1.378	0	3.0	4.0	12.0	0.0	2.0
1388.8889	100.0	99.00498	100.0	0	0.0	0.0	-0.007	1.0	99.14176	1.381	0	3.0	4.0	12.0	0.0	2.0
1388.8889	100.0	99.00498	100.0	0	0.0	0.0	-0.008	1.0	99.14176	1.381	0	3.0	4.0	12.0	0.0	2.0
1388.8889	100.0	99.00498	100.0	0	0.0	0.0	-0.01	1.0	100.02069	1.381	0	3.0	4.0	13.0	0.0	2.0
1388.8889	100.0	99.00498	100.0	0	0.0	0.0	-0.011	1.0	100.02069	1.382	0	3.0	4.0	13.0	0.0	2.0
0.0	100.0	99.00498	100.0	0	0.0	0.0	-0.012	1.0	100.13906	1.382	0	3.0	2.0	0.0	1.0	2.0
0.0	100.0	99.00498	100.0	0	0.0	0.0	-0.014	1.0	99.631424	1.382	0	3.0	2.0	0.0	1.0	2.0
0.0	100.0	99.00498	100.0	0	0.0	0.0	-0.015	1.0	99.631424	1.383	0	3.0	2.0	0.0	1.0	2.0
0.0	100.0	99.00498	100.0	0	0.0	0.0	-0.016	1.0	98.743385	1.383	0	3.0	2.0	0.0	1.0	2.0
0.0	100.0	99.00498	100.0	0	0.0	0.0	-0.017	1.0	99.29311	1.194	0	3.0	2.0	0.0	1.0	2.0
0.0	100.0	99.00498	100.0	0	0.0	0.0	-0.018	1.0	99.29311	1.109	0	3.0	2.0	0.0	1.0	2.0
0.0	100.0	99.00498	100.0	0	0.0	0.0	-0.019	1.0	101.02591	1.109	0	3.0	2.0	0.0	1.0	2.0
0.0	100.0	99.00498	100.0	0	0.0	0.0	-0.02	1.0	101.02591	0.958	0	3.0	2.0	0.0	1.0	2.0
0.0	100.0	99.00498	100.0	0	0.0	0.0	-0.021	1.0	100.56279	0.958	0	3.0	2.0	0.0	1.0	2.0
0.0	100.0	99.00498	100.0	0	0.0	0.0	-0.022	1.0	100.494156	0.89	0	3.0	2.0	0.0	1.0	2.0
0.0	100.0	99.00498	100.0	0	0.0	0.0	-0.023	1.0	100.494156	0.769	0	3.0	2.0	0.0	1.0	2.0
0.0	100.0	99.00498	100.0	0	0.0	0.0	-0.023	1.0	100.08183	0.769	0	3.0	2.0	0.0	1.0	2.0
0.0	100.0	99.00498	100.0	0	0.0	0.0	-0.024	1.0	99.39883	0.663	0	3.0	2.0	0.0	1.0	2.0
0.0	100.0	99.00498	100.0	0	0.0	0.0	-0.024	1.0	99.39883	0.616	0	3.0	2.0	0.0	1.0	2.0
0.0	100.0	99.00498	100.0	0	0.0	0.0	-0.025	1.0	99.208305	0.616	0	3.0	2.0	0.0	1.0	2.0
0.0	100.0	99.00498	100.0	0	0.0	0.0	-0.025	1.0	99.208305	0.533	0	3.0	2.0	0.0	1.0	2.0
0.0	100.0	99.00498	100.0	0	0.0	0.0	-0.025	1.0	98.89642	0.533	0	3.0	2.0	0.0	1.0	2.0
0.0	100.0	99.00498	100.0	0	0.0	0.0	-0.025	1.0	99.16656	0.494	0	3.0	2.0	0.0	1.0	2.0
0.0	100.0	99.00498	100.0	0	0.0	0.0	-0.024	1.0	99.16656	0.459	0	3.0	2.0	0.0	1.0	2.0
0.0	100.0	99.00498	100.0	0	0.0	0.0	-0.024	1.0	99.215805	0.459	0	3.0	2.0	1.0	1.0	2.0
0.0	100.0	99.00498	100.0	0	0.0	0.0	-0.023	1.0	99.33551	0.396	1	3.0	2.0	2.0	1.0	2.0
0.0	100.0	99.00498	100.0	0	0.0	0.0	-0.022	1.0	99.33551	0.342	1	3.0	2.0	2.0	1.0	2.0
-5583.1953	401.99005	99.00498	100.0	0	0.0	0.0	-0.022	1.0	99.86996	0.342	1	3.0	2.0	3.0	1.0	2.0
-5583.1953	401.99005	99.00498	100.0	0	0.0	0.0	-0.02	1.0	99.86996	0.318	1	3.0	2.0	3.0	1.0	2.0
-5583.1953	401.99005	99.00498	100.0	0	0.0	0.0	-0.019	1.0	100.06315	0.318	1	3.0	2.0	3.0	1.0	2.0
-5583.1953	401.99005	99.00498	100.0	0	0.0	0.0	-0.017	1.0	100.18667	0.274	1	3.0	2.0	3.0	1.0	2.0
-5583.1953	401.99005	99.00498	100.0	0	0.0	0.0	-0.016	1.0	99.54635	-0.523	1	3.0	2.0	3.0	1.0	2.0
-5583.1953	401.99005	99.00498	100.0	0	0.0	0.0	-0.014	1.0	98.87306	-0.523	1	3.0	2.0	3.0	1.0	2.0
-5583.1953	401.99005	99.00498	100.0	0	0.0	0.0	-0.012	1.0	99.06125	-0.881	1	3.0	2.0	3.0	1.0	2.0
-5583.1953	401.99005	99.00498	100.0	0	0.0	0.0	-0.01	1.0	99.06125	-1.523	1	3.0	2.0	3.0	1.0	2.0
-5583.1953	401.99005	99.00498	100.0	0	0.0	0.0	-0.008	1.0	98.97008	-1.523	1	3.0	2.0	5.0	1.0	2.0
-5583.1953	401.99005	99.00498	100.0	0	0.0	0.0	-0.006	1.0	98.97008	-1.811	1	3.0	2.0	5.0	1.0	2.0
-5583.1953	401.99005	99.00498	100.0	0	0.0	0.0	-0.004	1.0	99.091835	-1.811	1	3.0	2.0	5.0	1.0	2.0
-5583.1953	401.99005	99.00498	100.0	0	0.0	0.0	-0.002	1.0	98.62102	-2.326	1	3.0	2.0	5.0	1.0	2.0
-5583.1953	401.99005	99.00498	100.0	0	0.0	0.0	0.0	1.0	98.62102	-2.771	1	3.0	2.0	5.0	1.0	2.0
-5583.1953	401.99005	99.00498	100.0	0	0.0	0.0	0.002	1.0	98.38124	-2.771	1	3.0	2.0	5.0	1.0	2.0
-5583.1953	401.99005	99.00498	100.0	0	0.0	0.0	0.004	1.0	99.330284	-2.971	1	3.0	2.0	5.0	1.0	2.0
-5583.1953	401.99005	99.00498	100.0	0	0.0	0.0	0.007	1.0	99.330284	-2.971	1	3.0	2.0	5.0	1.0	2.0
-5583.1953	401.99005	99.00498	100.0	0	0.0	0.0	0.01	1.0	98.887505	-3.328	1	3.0	2.0	5.0	1.0	2.0
-5583.1953	401.99005	99.00498	100.0	0	0.0	0.0	0.013	1.0	98.887505	-3.636	1	3.0	2.0	5.0	1.0	2.0
-5583.1953	401.99005	99.00498	100.0	0	0.0	0.0	0.016	1.0	98.66917	-3.636	1	3.0	2.0	5.0	1.0	2.0
-5583.1953	401.99005	99.00498	100.0	0	0.0	0.0	0.019	1.0	98.48723	-3.774	1	3.0	2.0	5.0	1.0	2.0
-5583.1953	401.99005	99.00498	100.0	0	0.0	0.0	0.022	1.0	98.48723	-4.022	1	3.0	2.0	5.0	1.0	2.0
-5583.1953	401.99005	99.00498	100.0	0	0.0	0.0	0.024	1.0	98.809006	-4.022	1	3.0	2.0	5.0	1.0	2.0
-5583.1953	401.99005	99.00498	100.0	0	0.0	0.0	0.027	1.0	98.76287	-4.133	1	3.0	2.0	5.0	1.0	2.0
-5583.1953	401.99005	99.00498	100.0	0	0.0	0.0	0.03	1.0	98.76287	-4.331	1	3.0	2.0	5.0	1.0	2.0
-5583.1953	401.99005	99.00498	100.0	0	0.0	0.0	0.033	1.0	99.84531	-4.331	1	3.0	2.0	5.0	1.0	2.0
-5583.1953	401.99005	99.00498	100.0	0	0.0	0.0	0.036	1.0	99.84531	-4.42	1	3.0	2.0	5.0	1.0	2.0
-5583.1953	401.99005	99.00498	100.0	0	0.0	0.0	0.039	1.0	99.61881	-4.42	1	3.0	2.0	5.0	1.0	2.0
-5583.1953	401.99005	99.00498	100.0	0	0.0	0.0	0.041	1.0	99.97918	-4.58	1	3.0	2.0	5.0	1.0	2.0
-5583.1953	401.99005	99.00498	100.0	0	0.0	0.0	0.044	1.0	99.97918	-4.718	1	3.0	2.0	5.0	1.0	2.0
-5583.1953	401.99005	99.00498	100.0	0	0.0	0.0	0.047	1.0	99.99821	-4.718	1	3.0	2.0	5.0	1.0	2.0
-5583.1953	401.99005	99.00498	100.0	0	0.0	0.0	0.05	1.0	99.94939	-4.779	1	3.0	2.0	5.0	1.0	2.0
-5583.1953	401.99005	99.00498	100.0	0	0.0	0.0	0.052	1.0	99.94939	-4.89	1	3.0	2.0	5.0	1.0	2.0
-5583.1953	401.99005	99.00498	100.0	0	0.0	0.0	0.055	1.0	99.42746	-4.89	1	3.0	2.0	5.0	1.0	2.0
-5583.1953	401.99005	99.00498	100.0	0	0.0	0.0	0.058	1.0	99.42746	-4.939	1	3.0	2.0	5.0	1.0	2.0
-5583.1953	401.99005	99.00498	100.0	0	0.0	0.0	0.06	1.0	99.70385	-4.939	1	3.0	2.0	5.0	1.0	2.0
-5583.1953	401.99005	99.00498	100.0	0	0.0	0.0	0.063	1.0	100.75417	-5.028	1	3.0	2.0	5.0	1.0	2.0
-5583.1953	401.99005	99.00498	100.0	0	0.0	0.0	0.066	1.0	100.75417	-5.068	1	3.0	2.0	5.0	1.0	2.0
-5583.1953	401.99005	99.00498	100.0	0	0.0	0.0	0.068	1.0	99.79937	-5.068	1	3.0	2.0	5.0	1.0	2.0
-5583.1953	401.99005	99.00498	100.0	0	0.0	0.0	0.071	1.0	99.54585	-5.139	1	3.0	2.0	5.0	1.0	2.0
-5583.1953	401.99005	99.00498	100.0	0	0.0	0.0	0.073	1.0	99.54585	-5.2	1	3.0	2.0	5.0	1.0	2.0
-5583.1953	401.99005	99.00498	100.0	0	0.0	0.0	0.076	1.0	100.01128	-5.2	1	3.0	2.0	5.0	1.0	2.0
-5583.1953	401.99005	99.00498	100.0	0	0.0	0.0	0.079	1.0	100.01128	-5.228	1	3.0	2.0	5.0	1.0	2.0
-5583.1953	401.99005	99.00498	100.0	0	0.0	0.0	0.081	1.0	99.37402	-5.228	1	3.0	2.0	5.0	1.0	2.0
-5583.1953	401.99005	99.00498	100.0	0	0.0	0.0	0.084	1.0	99.50551	-5.277	1	3.0	2.0	5.0	1.0	2.0
-5583.1953	401.99005	99.00498	100.0	0	0.0	0.0	0.087	1.0	99.50551	-5.299	1	3.0	2.0	5.0	1.0	2.0
-5583.1953	401.99005	99.00498	100.0	0	0.0	0.0	0.089	1.0	98.459526	-5.299	1	3.0	2.0	5.0	1.0	2.0
-5583.1953	401.99005	99.00498	100.0	0	0.0	0.0	0.092	1.0	98.368164	-5.339	1	3.0	2.0	5.0	1.0	2.0
-5583.1953	401.99005	99.00498	100.0	0	0.0	0.0	0.094	1.0	98.368164	-5.339	1	3.0	2.0	5.0	1.0	2.0
-5583.1953	401.99005	99.00498	100.0	0	0.0	0.0	0.097	1.0	97.940605	-5.356	1	3.0	2.0	5.0	1.0	2.0
-5583.1953	401.99005	99.00498	100.0	0	0.0	0.0	0.099	1.0	97.940605	-5.388	1	3.0	2.0	5.0	1.0	2.0
-5583.1953	401.99005	99.00498	100.0	0	0.0	0.0	0.102	1.0	97.75749	-5.388	1	3.0	2.0	5.0	1.0	2.0
-5583.1953	401.99005	99.00498	100.0	0	0.0	0.0	0.105	1.0	97.00992	-5.416	1	3.0	2.0	5.0	1.0	2.0
-5583.1953	401.99005	99.00498	100.0	0	0.0	0.0	0.107	1.0	97.00992	-5.428	1	3.0	2.0	5.0	1.0	2.0
-5583.1953	401.99005	99.00498	100.0	0	0.0	0.0	0.109	1.0	96.42649	-5.428	1	3.0	2.0	5.0	1.0	2.0
-5583.1953	401.99005	99.00498	100.0	0	0.0	0.0	0.112	1.0	97.51736	-5.45	1	3.0	2.0	5.0	1.0	2.0
-5583.1953	401.99005	99.00498	100.0	0	0.0	0.0	0.115	1.0	97.51736	-5.45	1	3.0	2.0	5.0	1.0	2.0
-5583.1953	401.99005	99.00498	100.0	0	0.0	0.0	0.117	1.0	98.9805	-5.461	1	3.0	2.0	5.0	1.0	2.0
-5583.1953	401.99005	99.00498	100.0	0	0.0	0.0	0.119	1.0	98.9805	-5.478	1	3.0	2.0	5.0	1.0	2.0
-5583.1953	401.99005	99.00498	100.0	0	0.0	0.0	0.122	1.0	96.17607	-5.478	1	3.0	2.0	5.0	1.0	2.0
-5583.1953	401.99005	99.00498	100.0	0	0.0	0.0	0.124	1.0	100.8102	-5.493	1	3.0	2.0	5.0	1.0	2.0
-5583.1953	401.99005	99.00498	100.0	0	0.0	0.0	0.127	1.0	99.567024	-5.501	1	3.0	2.0	5.0	1.0	2.0
-5583.1953	401.99005	99.00498	100.0	0	0.0	0.0	0.129	1.0	99.64035	-5.501	1	3.0	2.0	5.0	1.0	2.0
-5583.1953	401.99005	99.00498	100.0	0	0.0	0.0	0.131	1.0	99.164696	-5.512	1	3.0	2.0	5.0	1.0	2.0
-5583.1953	401.99005	99.00498	100.0	0	0.0	0.0	0.134	1.0	99.164696	-5.512	1	3.0	2.0	5.0	1.0	2.0
-5583.1953	401.99005	99.00498	100.0	0	0.0	0.0	0.136	1.0	99.23566	-5.517	1	3.0	2.0	5.0	1.0	2.0
-5583.1953	401.99005	99.00498	100.0	0	0.0	0.0	0.138	1.0	99.23566	-5.527	1	3.0	2.0	5.0	1.0	2.0
-5583.1953	401.99005	99.00498	100.0	1	0.0	0.0	0.141	1.0	98.15231	-5.527	1	3.0	2.0	5.0	1.0	2.0
-5583.1953	401.99005	99.00498	100.0	1	0.0	0.0	0.143	1.0	98.43505	-5.532	1	3.0	2.0	5.0	1.0	2.0
-5583.1953	401.99005	99.00498	100.0	1	0.0	0.0	0.145	1.0	98.43505	-5.54	1	3.0	2.0	5.0	1.0	2.0
-5583.1953	401.99005	99.00498	100.0	1	0.0	0.0	0.147	1.0	97.423386	-5.54	1	3.0	2.0	5.0	1.0	2.0
-5583.1953	401.99005	99.00498	100.0	1	0.0	0.0	0.15	1.0	98.14182	-5.543	1	3.0	2.0	5.0	1.0	2.0
-5583.1953	401.99005	99.00498	100.0	1	0.0	0.0	0.152	1.0	98.14182	-5.543	1	3.0	2.0	5.0	1.0	2.0
-5583.1953	401.99005	99.00498	100.0	1	0.0	0.0	0.154	1.0	97.331604	-5.549	1	3.0	2.0	6.0	1.0	2.0
-5583.1953	401.99005	99.00498	100.0	1	0.0	0.0	0.156	1.0	97.331604	-5.552	1	3.0	2.0	6.0	1.0	2.0
-5583.1953	401.99005	99.00498	100.0	0	0.0	0.0	0.158	1.0	96.70961	-5.552	1	4.0	2.0	7.0	1.0	2.0
0.0	401.99005	99.00498	100.0	0	0.0	0.0	0.16	1.0	97.8154	-5.557	1	4.0	2.0	0.0	1.0	2.0
0.0	401.99005	99.00498	100.0	0	0.0	0.0	0.162	1.0	97.8154	-5.56	1	4.0	2.0	0.0	1.0	2.0
0.0	401.99005	99.00498	100.0	0	0.0	0.0	0.163	1.0	98.316956	-5.56	1	4.0	2.0	0.0	1.0	2.0
0.0	401.99005	99.00498	100.0	0	0.0	0.0	0.165	1.0	97.44178	-5.168	1	4.0	2.0	0.0	1.0	2.0
0.0	401.99005	99.00498	100.0	0	0.0	0.0	0.167	1.0	97.44178	-5.168	1	4.0	2.0	0.0	1.0	2.0
0.0	401.99005	99.00498	100.0	0	0.0	0.0	0.168	1.0	97.7175	-4.803	1	4.0	2.0	0.0	1.0	2.0
0.0	401.99005	99.00498	100.0	0	0.0	0.0	0.17	1.0	97.7175	-4.147	1	4.0	2.0	0.0	1.0	2.0
0.0	401.99005	99.00498	100.0	0	0.0	0.0	0.171	1.0	98.34036	-4.147	1	4.0	2.0	0.0	1.0	2.0
0.0	401.99005	99.00498	100.0	0	0.0	0.0	0.172	1.0	98.77167	-3.582	1	4.0	2.0	0.0	1.0	2.0
0.0	401.99005	99.00498	100.0	0	0.0	0.0	0.173	1.0	98.77167	-3.328	1	4.0	2.0	0.0	1.0	2.0
0.0	401.99005	99.00498	100.0	0	0.0	0.0	0.174	1.0	98.876595	-3.328	1	4.0	2.0	0.0	1.0	2.0
0.0	401.99005	99.00498	100.0	0	0.0	0.0	0.175	1.0	98.579605	-2.874	1	4.0	2.0	0.0	1.0	2.0
0.0	401.99005	99.00498	100.0	0	0.0	0.0	0.176	1.0	98.579605	-2.671	1	4.0	2.0	0.0	1.0	2.0
0.0	401.99005	99.00498	100.0	0	0.0	0.0	0.176	1.0	95.31245	-2.671	1	4.0	2.0	0.0	1.0	2.0
0.0	401.99005	99.00498	100.0	0	0.0	0.0	0.176	1.0	95.31245	-2.671	1	4.0	2.0	0.0	1.0	2.0
0.0	401.99005	99.00498	100.0	0	0.0	0.0	0.176	1.0	97.4115	-2.306	1	4.0	2.0	0.0	1.0	2.0
0.0	401.99005	99.00498	100.0	0	0.0	0.0	0.176	1.0	98.42997	-2.143	1	4.0	2.0	0.0	1.0	2.0
0.0	401.99005	99.00498	100.0	0	0.0	0.0	0.176	1.0	98.42997	-1.992	1	4.0	2.0	0.0	1.0	2.0
0.0	401.99005	99.00498	100.0	0	0.0	0.0	0.176	1.0	98.228485	-1.992	1	4.0	2.0	0.0	1.0	2.0
0.0	401.99005	99.00498	100.0	0	0.0	0.0	0.176	1.0	99.0784	-1.72	1	4.0	2.0	0.0	1.0	2.0
0.0	401.99005	99.00498	100.0	0	0.0	0.0	0.175	1.0	99.0784	-1.72	1	4.0	2.0	0.0	1.0	2.0
0.0	401.99005	99.00498	100.0	0	0.0	0.0	0.175	1.0	99.4889	-1.485	1	4.0	2.0	8.0	1.0	2.0
0.0	401.99005	99.00498	100.0	0	0.0	0.0	0.174	1.0	99.4889	-1.38	1	4.0	2.0	8.0	1.0	2.0
0.0	401.99005	99.00498	100.0	0	0.0	0.0	0.173	0.0	99.10925	-1.38	1	4.0	2.0	0.0	1.0	2.0
0.0	401.99005	99.00498	100.0	0	0.0	0.0	0.172	0.0	98.8361	-1.191	1	4.0	2.0	0.0	1.0	2.0
0.0	401.99005	99.00498	100.0	0	0.0	0.0	0.171	0.0	98.8361	-1.029	1	4.0	2.0	0.0	1.0	2.0
0.0	401.99005	99.00498	100.0	0	0.0	0.0	0.17	0.0	98.67773	-1.029	1	4.0	2.0	0.0	1.0	2.0
0.0	401.99005	99.00498	100.0	0	0.0	0.0	0.168	0.0	98.46449	-0.956	1	4.0	2.0	0.0	1.0	2.0
0.0	401.99005	99.00498	100.0	0	0.0	0.0	0.167	0.0	98.46449	-0.956	1	4.0	2.0	0.0	1.0	2.0
0.0	401.99005	99.00498	100.0	0	0.0	0.0	0.165	0.0	98.68731	-0.825	1	4.0	2.0	0.0	1.0	2.0
0.0	401.99005	99.00498	100.0	0	0.0	0.0	0.163	0.0	98.68731	-0.767	1	4.0	2.0	0.0	1.0	2.0
0.0	401.99005	99.00498	100.0	0	0.0	0.0	0.161	0.0	97.4934	-0.767	1	4.0	2.0	0.0	1.0	2.0
0.0	401.99005	99.00498	100.0	0	0.0	0.0	0.158	0.0	98.37689	-0.662	1	4.0	2.0	0.0	1.0	2.0
0.0	401.99005	99.00498	100.0	0	0.0	0.0	0.155	0.0	98.37689	-0.615	1	4.0	2.0	0.0	1.0	2.0
0.0	401.99005	99.00498	100.0	0	0.0	0.0	0.153	0.0	98.11064	-0.615	1	4.0	2.0	0.0	1.0	2.0
0.0	401.99005	99.00498	100.0	0	0.0	0.0	0.15	0.0	98.8156	-0.531	1	4.0	2.0	0.0	1.0	2.0
0.0	401.99005	99.00498	100.0	0	0.0	0.0	0.147	0.0	98.8156	-0.531	1	4.0	2.0	0.0	1.0	2.0
0.0	401.99005	99.00498	100.0	0	0.0	0.0	0.144	0.0	98.176575	-0.458	1	4.0	2.0	0.0	1.0	2.0
0.0	401.99005	99.00498	100.0	0	0.0	0.0	0.141	0.0	98.176575	-0.426	1	4.0	2.0	0.0	1.0	2.0
0.0	401.99005	99.00498	100.0	0	0.0	0.0	0.138	0.0	97.40213	-0.426	1	4.0	2.0	0.0	1.0	2.0
0.0	401.99005	99.00498	100.0	0	0.0	0.0	0.134	0.0	97.903625	-0.368	1	4.0	2.0	0.0	1.0	2.0
0.0	401.99005	99.00498	100.0	0	0.0	0.0	0.131	0.0	97.903625	-0.341	1	4.0	2.0	0.0	1.0	2.0
0.0	401.99005	99.00498	100.0	0	0.0	0.0	0.128	0.0	98.21368	-0.341	1	4.0	2.0	0.0	1.0	2.0
0.0	401.99005	99.00498	100.0	0	0.0	0.0	0.125	0.0	98.21368	-0.295	1	4.0	2.0	0.0	1.0	2.0
0.0	401.99005	99.00498	100.0	0	0.0	0.0	0.121	0.0	97.94336	-0.295	1	4.0	2.0	0.0	1.0	2.0
0.0	401.99005	99.00498	100.0	0	0.0	0.0	0.118	0.0	95.7814	-0.254	1	4.0	2.0	0.0	1.0	2.0
0.0	401.99005	99.00498	100.0	0	0.0	0.0	0.114	0.0	95.7814	-0.236	1	4.0	2.0	0.0	1.0	2.0
0.0	401.99005	99.00498	100.0	0	0.0	0.0	0.111	0.0	96.78989	-0.236	1	4.0	2.0	0.0	1.0	2.0
0.0	401.99005	99.00498	100.0	0	0.0	0.0	0.107	0.0	95.23391	-0.204	1	4.0	2.0	0.0	1.0	2.0
0.0	401.99005	99.00498	100.0	0	0.0	0.0	0.103	0.0	95.23391	-0.189	1	4.0	2.0	0.0	1.0	2.0
0.0	401.99005	99.00498	100.0	0	0.0	0.0	0.1	0.0	97.90736	-0.189	1	4.0	2.0	0.0	1.0	2.0
0.0	401.99005	99.00498	100.0	0	0.0	0.0	0.096	0.0	97.90736	-0.163	1	4.0	2.0	0.0	1.0	2.0
0.0	401.99005	99.00498	100.0	0	0.0	0.0	0.093	0.0	98.21858	-0.163	1	4.0	2.0	0.0	1.0	2.0
0.0	401.99005	99.00498	100.0	0	0.0	0.0	0.089	0.0	96.17032	-0.152	1	4.0	2.0	0.0	1.0	2.0
0.0	401.99005	99.00498	100.0	0	0.0	0.0	0.086	0.0	96.17032	-0.141	1	4.0	2.0	0.0	1.0	2.0
0.0	401.99005	99.00498	100.0	0	0.0	0.0	0.082	0.0	99.080765	-0.141	1	4.0	2.0	0.0	1.0	2.0
0.0	401.99005	99.00498	100.0	0	0.0	0.0	0.079	0.0	97.930244	-0.121	1	4.0	2.0	0.0	1.0	2.0
0.0	401.99005	99.00498	100.0	0	0.0	0.0	0.076	0.0	97.930244	-0.105	1	4.0	2.0	0.0	1.0	2.0
0.0	401.99005	99.00498	100.0	0	0.0	0.0	0.072	0.0	97.17863	-0.105	1	4.0	2.0	0.0	1.0	2.0
0.0	401.99005	99.00498	100.0	0	0.0	0.0	0.069	0.0	97.17863	-0.097	1	4.0	2.0	0.0	1.0	2.0
0.0	401.99005	99.00498	100.0	0	0.0	0.0	0.066	0.0	98.316086	-0.097	1	4.0	2.0	0.0	1.0	2.0
0.0	401.99005	99.00498	100.0	0	0.0	0.0	0.063	0.0	98.617325	-0.084	1	4.0	2.0	0.0	1.0	2.0
0.0	401.99005	99.00498	100.0	0	0.0	0.0	0.06	0.0	98.617325	-0.078	1	4.0	2.0	0.0	1.0	2.0
0.0	401.99005	99.00498	100.0	0	0.0	0.0	0.057	0.0	98.93553	-0.078	1	4.0	2.0	0.0	1.0	2.0
0.0	401.99005	99.00498	100.0	0	0.0	0.0	0.054	0.0	98.81229	-0.067	1	4.0	2.0	0.0	1.0	2.0
0.0	401.99005	99.00498	100.0	0	0.0	0.0	0.052	0.0	98.81229	-0.058	1	4.0	2.0	0.0	1.0	2.0
0.0	401.99005	99.00498	100.0	0	0.0	0.0	0.049	0.0	97.84104	-0.058	1	4.0	2.0	0.0	1.0	2.0
0.0	401.99005	99.00498	100.0	0	0.0	0.0	0.047	0.0	97.84104	-0.053	1	4.0	2.0	0.0	1.0	2.0
0.0	401.99005	99.00498	100.0	0	0.0	0.0	0.044	0.0	98.26753	-0.053	1	4.0	2.0	0.0	1.0	2.0
0.0	401.99005	99.00498	100.0	0	0.0	0.0	0.042	0.0	97.478195	-0.046	1	4.0	2.0	0.0	1.0	2.0
0.0	401.99005	99.00498	100.0	0	0.0	0.0	0.04	0.0	97.478195	-0.043	1	4.0	2.0	0.0	1.0	2.0
0.0	401.99005	99.00498	100.0	0	0.0	0.0	0.037	0.0	97.942604	-0.043	1	4.0	2.0	0.0	1.0	2.0
0.0	401.99005	99.00498	100.0	0	0.0	0.0	0.035	0.0	97.96789	-0.037	1	4.0	2.0	0.0	1.0	2.0
0.0	401.99005	99.00498	100.0	0	0.0	0.0	0.033	0.0	97.96789	-0.034	1	4.0	2.0	0.0	1.0	2.0
0.0	401.99005	99.00498	100.0	0	0.0	0.0	0.031	0.0	97.800415	-0.034	1	4.0	2.0	0.0	1.0	2.0
0.0	401.99005	99.00498	100.0	0	0.0	0.0	0.029	0.0	97.800415	-0.029	1	4.0	2.0	0.0	1.0	2.0
0.0	401.99005	99.00498	100.0	0	0.0	0.0	0.027	0.0	97.98664	-0.029	1	4.0	2.0	0.0	1.0	2.0
0.0	401.99005	99.00498	100.0	0	0.0	0.0	0.025	0.0	97.21807	-0.025	1	4.0	2.0	0.0	1.0	2.0
0.0	401.99005	99.00498	100.0	0	0.0	0.0	0.023	0.0	97.21807	-0.023	1	4.0	2.0	0.0	1.0	2.0
0.0	401.99005	99.00498	100.0	0	0.0	0.0	0.021	0.0	97.340614	-0.023	1	4.0	2.0	0.0	1.0	2.0
0.0	401.99005	99.00498	100.0	0	0.0	0.0	0.019	0.0	97.64574	-0.02	1	4.0	2.0	0.0	1.0	2.0
0.0	401.99005	99.00498	100.0	0	0.0	0.0	0.017	0.0	97.64574	-0.02	1	4.0	2.0	0.0	1.0	2.0
0.0	401.99005	99.00498	100.0	0	0.0	0.0	0.014	0.0	97.23474	-0.018	1	4.0	2.0	0.0	1.0	2.0
0.0	401.99005	99.00498	100.0	0	0.0	0.0	0.012	0.0	97.30613	-0.015	1	4.0	2.0	0.0	1.0	2.0
0.0	401.99005	99.00498	100.0	0	0.0	0.0	0.01	0.0	96.936165	-0.015	1	4.0	2.0	0.0	1.0	2.0
0.0	401.99005	99.00498	100.0	0	0.0	0.0	0.008	0.0	96.45432	-0.014	1	4.0	2.0	0.0	1.0	2.0
0.0	401.99005	99.00498	100.0	0	0.0	0.0	0.006	0.0	96.26657	-0.012	1	4.0	2.0	0.0	1.0	2.0
0.0	401.99005	99.00498	100.0	0	0.0	0.0	0.004	0.0	95.60055	-0.012	1	4.0	2.0	0.0	1.0	2.0
0.0	401.99005	99.00498	100.0	0	0.0	0.0	0.002	0.0	95.38542	-0.011	1	4.0	2.0	0.0	1.0	2.0
0.0	401.99005	99.00498	100.0	0	0.0	0.0	0.0	0.0	95.8607	-0.009	1	4.0	2.0	0.0	1.0	2.0
0.0	401.99005	99.00498	100.0	0	0.0	0.0	-0.001	0.0	96.36065	-0.009	1	4.0	2.0	0.0	1.0	2.0
0.0	401.99005	99.00498	100.0	0	0.0	0.0	-0.003	0.0	96.36065	-0.009	1	4.0	2.0	0.0	1.0	2.0
0.0	401.99005	99.00498	100.0	0	0.0	0.0	-0.004	0.0	97.42394	-0.009	1	4.0	2.0	0.0	1.0	2.0
0.0	401.99005	99.00498	100.0	0	0.0	0.0	-0.006	0.0	98.10436	-0.007	1	4.0	2.0	0.0	1.0	2.0
0.0	401.99005	99.00498	100.0	0	0.0	0.0	-0.007	0.0	98.10436	-0.006	1	4.0	2.0	0.0	1.0	2.0
0.0	401.99005	99.00498	100.0	0	0.0	0.0	-0.009	0.0	96.26457	-0.006	1	4.0	2.0	0.0	1.0	2.0
0.0	401.99005	99.00498	100.0	0	0.0	0.0	-0.011	0.0	99.5999	-0.006	1	4.0	2.0	0.0	1.0	2.0
[truncated: 5,794 more rows]
