# Supplementary material for: Just noticeable differences for elbow joint torque feedback
Source: Sci Rep. 2021 Dec 7;11:23553. doi: 10.1038/s41598-021-02630-3 (PMC8651665; doi:10.1038/s41598-021-02630-3)
Supplement: Supplementary file 2 — Supplementary Information. [file 41598_2021_2630_MOESM2_ESM.zip › SupplementaryData_ScientificReports_KimAsbeck2021/S5_W1E.csv]

data 1	data 2	data 3	data 4	data 5	data 6	data 7	data 8	data 9	data 10	data 11	data 12	data 13	data 14	data 15	data 16	data 17
0.0	0.0	1	1	400.0	400.0	0	1	1	0.0	0.0	0	0.218	0.0	0.024	0.0	111.0
5555.5557	400.0	1	1	400.0	400.0	0	1	1	0.0	0.0	1	0.218	0.0	0.024	0.0	111.0
5555.5557	400.0	1	1	400.0	400.0	0	1	1	0.0	0.0	1	0.218	0.0	0.022	0.0	111.0
5555.5557	400.0	1	1	400.0	400.0	0	1	1	0.0	0.0	1	0.218	0.0	0.007	0.0	111.0
5555.5557	400.0	1	1	400.0	400.0	0	1	1	0.0	0.0	1	0.218	0.002	0.344	0.385	111.0
5555.5557	400.0	1	1	400.0	400.0	0	1	1	0.0	0.0	1	0.218	0.004	0.395	0.385	111.0
5555.5557	400.0	1	1	400.0	400.0	0	1	1	0.0	0.0	1	0.218	0.012	1.13	1.091	111.0
5555.5557	400.0	1	1	400.0	400.0	0	1	1	0.0	0.0	1	0.218	0.023	1.425	1.407	111.0
5555.5557	400.0	1	1	400.0	400.0	0	1	1	0.0	0.0	1	0.218	0.031	1.371	1.407	111.0
5555.5557	400.0	1	1	400.0	400.0	0	1	1	0.0	0.0	1	0.218	0.045	2.002	1.974	111.0
5555.5557	400.0	1	1	400.0	400.0	0	1	1	0.0	0.0	1	0.218	0.058	2.194	2.228	111.0
5555.5557	400.0	1	1	400.0	400.0	0	1	1	0.0	0.0	1	0.218	0.071	2.248	2.228	111.0
5555.5557	400.0	1	1	400.0	400.0	0	1	1	0.0	0.0	1	0.218	0.086	2.71	2.683	111.0
5555.5557	400.0	1	1	400.0	400.0	0	1	1	0.0	0.0	1	0.218	0.098	2.643	2.683	111.0
5555.5557	400.0	1	1	400.0	400.0	0	1	1	0.0	0.0	1	0.218	0.112	2.909	2.886	111.0
5555.5557	400.0	1	1	400.0	400.0	0	1	1	0.0	0.0	1	0.218	0.128	3.225	3.251	111.0
5555.5557	400.0	1	1	400.0	400.0	0	1	1	0.0	0.0	1	0.218	0.142	3.263	3.251	111.0
5555.5557	400.0	1	1	400.0	400.0	0	1	1	0.0	0.0	1	0.219	0.156	3.583	3.566	111.0
5555.5557	400.0	1	1	400.0	400.0	0	1	1	0.0	0.0	1	0.219	0.171	3.774	3.708	111.0
5555.5557	400.0	1	1	400.0	400.0	0	1	1	0.0	0.0	1	0.219	0.185	3.701	3.708	111.0
5555.5557	400.0	1	1	400.0	400.0	0	1	1	0.0	0.0	1	0.219	0.199	3.977	3.96	111.0
5555.5557	400.0	1	1	400.0	400.0	0	1	1	0.0	0.0	1	0.219	0.212	3.95	4.073	111.0
5555.5557	400.0	1	1	400.0	400.0	0	1	1	0.0	0.0	1	0.219	0.225	4.206	4.073	111.0
5555.5557	400.0	1	1	400.0	400.0	0	1	1	0.0	0.0	1	0.219	0.237	4.263	4.277	111.0
5555.5557	400.0	1	1	400.0	400.0	0	1	1	0.0	0.0	1	0.219	0.248	4.234	4.277	111.0
5555.5557	400.0	1	1	400.0	400.0	0	1	1	0.0	0.0	1	0.219	0.26	4.46	4.451	111.0
5555.5557	400.0	1	1	400.0	400.0	0	1	1	0.0	0.0	1	0.219	0.271	4.53	4.53	111.0
5555.5557	400.0	1	1	400.0	400.0	0	1	1	0.0	0.0	1	0.219	0.281	4.572	4.53	111.0
5555.5557	400.0	1	1	400.0	400.0	0	1	1	0.0	0.0	1	0.219	0.291	4.676	4.672	111.0
5555.5557	400.0	1	1	400.0	400.0	0	1	1	0.0	0.0	1	0.219	0.301	4.703	4.672	111.0
5555.5557	400.0	1	1	400.0	400.0	0	1	1	0.0	0.0	1	0.219	0.309	4.747	4.735	111.0
5555.5557	400.0	1	1	400.0	400.0	0	1	1	0.0	0.0	1	0.219	0.318	4.941	4.846	111.0
5555.5557	400.0	1	1	400.0	400.0	0	1	1	0.0	0.0	1	0.219	0.326	4.867	4.846	111.0
5555.5557	400.0	1	1	400.0	400.0	0	1	1	0.0	0.0	1	0.219	0.334	4.887	4.897	111.0
5555.5557	400.0	1	1	400.0	400.0	0	1	1	0.0	0.0	1	0.219	0.342	4.946	4.989	111.0
5555.5557	400.0	1	1	400.0	400.0	0	1	1	0.0	0.0	1	0.219	0.348	5.006	4.989	111.0
5555.5557	400.0	1	1	400.0	400.0	0	1	1	0.0	0.0	1	0.219	0.354	5.046	5.029	111.0
5555.5557	400.0	1	1	400.0	400.0	0	1	1	0.0	0.0	1	0.219	0.36	4.986	5.029	111.0
5555.5557	400.0	1	1	400.0	400.0	0	1	1	0.0	0.0	1	0.219	0.365	5.0	5.101	111.0
5555.5557	400.0	1	1	400.0	400.0	0	1	1	0.0	0.0	1	0.219	0.37	5.019	5.133	111.0
5555.5557	400.0	1	1	400.0	400.0	0	1	1	0.0	0.0	1	0.219	0.376	5.145	5.133	111.0
5555.5557	400.0	1	1	400.0	400.0	0	1	1	0.0	0.0	1	0.22	0.382	5.152	5.192	111.0
5555.5557	400.0	1	1	400.0	400.0	0	1	1	0.0	0.0	1	0.22	0.386	5.205	5.218	111.0
5555.5557	400.0	1	1	400.0	400.0	0	1	1	0.0	0.0	1	0.22	0.39	5.178	5.218	111.0
5555.5557	400.0	1	1	400.0	400.0	0	1	1	0.0	0.0	1	0.22	0.394	5.244	5.266	111.0
5555.5557	400.0	1	1	400.0	400.0	0	1	1	0.0	0.0	1	0.22	0.398	5.258	5.266	111.0
5555.5557	400.0	1	1	400.0	400.0	0	1	1	0.0	0.0	1	0.22	0.403	5.324	5.306	111.0
5555.5557	400.0	1	1	400.0	400.0	0	1	1	0.0	0.0	1	0.22	0.406	5.278	5.324	111.0
5555.5557	400.0	1	1	400.0	400.0	0	1	1	0.0	0.0	1	0.22	0.41	5.338	5.324	111.0
5555.5557	400.0	1	1	400.0	400.0	1	1	1	0.0	0.0	1	0.22	0.413	5.273	5.356	111.0
5555.5557	400.0	1	1	400.0	400.0	1	1	1	0.0	0.0	1	0.22	0.417	5.404	5.37	111.0
5555.5557	400.0	1	1	400.0	400.0	1	1	1	0.0	0.0	1	0.22	0.421	5.365	5.37	111.0
5555.5557	400.0	1	1	400.0	400.0	1	1	1	0.0	0.0	1	0.22	0.423	5.366	5.396	111.0
5555.5557	400.0	1	1	400.0	400.0	1	1	1	0.0	0.0	1	0.22	0.425	5.392	5.396	111.0
5555.5557	400.0	1	1	400.0	400.0	1	1	1	0.0	0.0	1	0.22	0.427	5.412	5.419	111.0
5555.5557	400.0	1	1	400.0	400.0	1	1	1	0.0	0.0	1	0.22	0.429	5.399	5.429	111.0
5555.5557	400.0	1	1	400.0	400.0	1	1	1	0.0	0.0	1	0.22	0.431	5.399	5.429	111.0
5555.5557	400.0	1	1	400.0	400.0	1	1	1	0.0	0.0	1	0.22	0.433	5.459	5.448	111.0
5555.5557	400.0	1	1	400.0	400.0	1	1	1	0.0	0.0	1	0.22	0.435	5.479	5.455	111.0
5555.5557	400.0	1	1	400.0	400.0	1	1	1	0.0	0.0	1	0.22	0.437	5.458	5.455	111.0
5555.5557	400.0	1	1	400.0	400.0	1	1	1	0.0	0.0	1	0.22	0.438	5.237	5.47	111.0
5555.5557	400.0	1	1	400.0	400.0	1	1	1	0.0	0.0	1	0.22	0.441	5.641	5.47	111.0
5555.5557	400.0	1	1	400.0	400.0	1	1	1	0.0	0.0	1	0.22	0.441	5.452	5.483	111.0
5555.5557	400.0	1	1	400.0	400.0	1	1	1	0.0	0.0	1	0.22	0.441	5.507	5.488	111.0
5555.5557	400.0	1	1	400.0	400.0	1	1	1	0.0	0.0	1	0.22	0.441	5.459	5.488	111.0
5555.5557	400.0	1	1	400.0	400.0	1	1	1	0.0	0.0	1	0.22	0.441	5.479	5.498	111.0
5555.5557	400.0	1	1	400.0	400.0	1	1	1	0.0	0.0	1	0.22	0.441	5.409	5.498	111.0
5555.5557	400.0	1	1	400.0	400.0	1	1	1	0.0	0.0	1	0.22	0.441	5.461	5.503	111.0
5555.5557	400.0	1	1	400.0	400.0	1	1	1	0.0	0.0	1	0.22	0.441	5.44	5.51	111.0
5555.5557	400.0	1	1	400.0	400.0	1	1	1	0.0	0.0	1	0.22	0.441	5.441	5.51	111.0
5555.5557	400.0	1	1	400.0	400.0	1	1	1	0.0	0.0	1	0.22	0.441	5.468	5.514	111.0
5555.5557	400.0	1	1	400.0	400.0	1	1	1	0.0	0.0	1	0.22	0.441	5.437	5.521	111.0
5555.5557	400.0	1	1	400.0	400.0	1	1	1	0.0	0.0	1	0.22	0.442	5.521	5.521	111.0
5555.5557	400.0	1	1	400.0	400.0	1	1	1	0.0	0.0	1	0.22	0.443	5.659	5.524	111.0
5555.5557	400.0	1	1	400.0	400.0	1	1	1	0.0	0.0	1	0.22	0.443	5.455	5.524	111.0
5555.5557	400.0	1	1	400.0	400.0	1	1	1	0.0	0.0	1	0.22	0.443	5.535	5.528	111.0
5555.5557	400.0	1	1	400.0	400.0	1	1	1	0.0	0.0	1	0.22	0.443	5.465	5.533	111.0
5555.5557	400.0	1	1	400.0	400.0	1	1	1	0.0	0.0	1	0.22	0.444	5.554	5.533	111.0
5555.5557	400.0	1	1	400.0	400.0	1	1	1	0.0	0.0	1	0.22	0.445	5.55	5.535	111.0
5555.5557	400.0	1	1	400.0	400.0	1	1	1	0.0	0.0	1	0.22	0.446	5.562	5.54	111.0
5555.5557	400.0	1	1	400.0	400.0	1	1	1	0.0	0.0	1	0.22	0.447	5.608	5.54	111.0
5555.5557	400.0	1	1	400.0	400.0	1	1	1	0.0	0.0	1	0.22	0.447	5.541	5.541	111.0
5555.5557	400.0	1	1	400.0	400.0	1	1	1	0.0	0.0	1	0.22	0.447	5.498	5.544	111.0
5555.5557	400.0	1	1	400.0	400.0	1	1	1	0.0	0.0	1	0.22	0.448	5.604	5.544	111.0
5555.5557	400.0	1	1	400.0	400.0	1	1	1	0.0	0.0	1	0.22	0.45	5.589	5.547	111.0
5555.5557	400.0	1	1	400.0	400.0	1	1	1	0.0	0.0	1	0.22	0.45	5.499	5.547	111.0
5555.5557	400.0	1	1	400.0	400.0	1	1	1	0.0	0.0	1	0.22	0.451	5.433	5.547	111.0
5555.5557	400.0	1	1	400.0	400.0	1	1	1	0.0	0.0	1	0.22	0.453	5.576	5.549	111.0
5555.5557	400.0	1	1	400.0	400.0	1	1	1	0.0	0.0	1	0.22	0.453	5.515	5.549	111.0
5555.5557	400.0	1	1	400.0	400.0	1	1	1	0.0	0.0	1	0.22	0.454	5.581	5.55	111.0
5555.5557	400.0	1	1	400.0	400.0	1	1	1	0.0	0.0	1	0.22	0.455	5.57	5.551	111.0
5555.5557	400.0	1	1	400.0	400.0	1	1	1	0.0	0.0	1	0.22	0.455	5.526	5.551	111.0
5555.5557	400.0	1	1	400.0	400.0	1	1	1	0.0	0.0	1	0.22	0.455	5.515	5.553	111.0
5555.5557	400.0	1	1	400.0	400.0	1	1	1	0.0	0.0	1	0.22	0.456	5.588	5.553	111.0
5555.5557	400.0	1	1	400.0	400.0	1	1	1	0.0	0.0	1	0.22	0.457	5.59	5.553	111.0
5555.5557	400.0	1	1	400.0	400.0	1	1	1	0.0	0.0	1	0.22	0.458	5.5	5.554	111.0
5555.5557	400.0	1	1	400.0	400.0	1	1	1	0.0	0.0	1	0.22	0.459	5.471	5.554	111.0
5555.5557	400.0	1	1	400.0	400.0	1	1	1	0.0	0.0	1	0.22	0.459	5.539	5.555	111.0
5555.5557	400.0	1	1	400.0	400.0	1	1	1	0.0	0.0	1	0.22	0.459	5.547	5.555	111.0
5555.5557	400.0	1	1	400.0	400.0	1	1	1	0.0	0.0	1	0.22	0.461	5.565	5.555	111.0
5555.5557	400.0	1	1	400.0	400.0	1	1	1	0.0	0.0	1	0.22	0.46	5.497	5.556	111.0
5555.5557	400.0	1	1	400.0	400.0	1	1	1	0.0	0.0	1	0.22	0.461	5.572	5.556	111.0
5555.5557	400.0	1	1	400.0	400.0	1	1	1	0.0	0.0	1	0.22	0.461	5.67	5.557	111.0
5555.5557	400.0	1	1	400.0	400.0	1	1	1	0.0	0.0	1	0.22	0.46	5.516	5.557	111.0
5555.5557	400.0	1	1	400.0	400.0	1	1	1	0.0	0.0	1	0.22	0.46	5.541	5.557	111.0
5555.5557	400.0	1	1	400.0	400.0	1	1	1	0.0	0.0	1	0.22	0.46	5.501	5.559	111.0
5555.5557	400.0	1	1	400.0	400.0	1	1	1	0.0	0.0	1	0.22	0.461	5.57	5.559	111.0
5555.5557	400.0	1	1	400.0	400.0	1	1	1	0.0	0.0	1	0.22	0.461	5.564	5.559	111.0
5555.5557	400.0	1	1	400.0	400.0	1	1	1	0.0	0.0	1	0.22	0.46	5.524	5.559	111.0
5555.5557	400.0	1	1	400.0	400.0	1	1	1	0.0	0.0	1	0.22	0.461	5.582	5.559	111.0
5555.5557	400.0	1	1	400.0	400.0	1	1	1	0.0	0.0	1	0.22	0.46	5.471	5.56	111.0
5555.5557	400.0	1	1	400.0	400.0	1	1	1	0.0	0.0	1	0.22	0.461	5.605	5.56	111.0
5555.5557	400.0	1	1	400.0	400.0	1	1	1	0.0	0.0	1	0.22	0.46	5.541	5.56	111.0
5555.5557	400.0	1	1	400.0	400.0	1	1	1	0.0	0.0	1	0.22	0.46	5.496	5.56	111.0
5555.5557	400.0	1	1	400.0	400.0	1	1	1	0.0	0.0	1	0.22	0.46	5.542	5.56	111.0
5555.5557	400.0	1	1	400.0	400.0	1	1	1	0.0	0.0	1	0.22	0.461	5.59	5.56	111.0
5555.5557	400.0	1	1	400.0	400.0	1	1	1	0.0	0.0	1	0.22	0.461	5.628	5.561	111.0
5555.5557	400.0	1	1	400.0	400.0	1	1	1	0.0	0.0	1	0.22	0.461	5.628	5.561	111.0
5555.5557	400.0	1	1	400.0	400.0	1	1	1	0.0	0.0	1	0.22	0.46	5.556	5.561	111.0
5555.5557	400.0	1	1	400.0	400.0	1	1	1	0.0	0.0	1	0.22	0.461	5.567	5.561	111.0
5555.5557	400.0	1	1	400.0	400.0	1	1	1	0.0	0.0	1	0.22	0.46	5.331	5.561	111.0
5555.5557	400.0	1	1	400.0	400.0	1	1	1	0.0	0.0	1	0.22	0.461	5.568	5.561	111.0
5555.5557	400.0	1	1	400.0	400.0	1	1	1	0.0	0.0	1	0.22	0.461	5.584	5.561	111.0
5555.5557	400.0	1	1	400.0	400.0	1	1	1	0.0	0.0	1	0.22	0.461	5.592	5.561	111.0
5555.5557	400.0	1	1	400.0	400.0	1	1	1	0.0	0.0	1	0.22	0.461	5.578	5.561	111.0
5555.5557	400.0	1	1	400.0	400.0	1	1	1	0.0	0.0	1	0.22	0.461	5.586	5.561	111.0
5555.5557	400.0	1	1	400.0	400.0	1	1	1	0.0	0.0	1	0.22	0.461	5.584	5.562	111.0
5555.5557	400.0	1	1	400.0	400.0	1	1	1	0.0	0.0	1	0.22	0.461	5.59	5.562	111.0
5555.5557	400.0	1	1	400.0	400.0	1	1	1	0.0	0.0	1	0.22	0.461	5.595	5.562	111.0
5555.5557	400.0	1	1	400.0	400.0	1	1	1	0.0	0.0	1	0.22	0.46	5.403	5.562	111.0
5555.5557	400.0	1	1	400.0	400.0	1	1	1	0.0	0.0	1	0.22	0.461	5.568	5.562	111.0
5555.5557	400.0	1	1	400.0	400.0	1	1	1	0.0	0.0	1	0.22	0.461	5.565	5.562	111.0
5555.5557	400.0	1	1	400.0	400.0	1	1	1	0.0	0.0	1	0.22	0.46	5.55	5.562	111.0
5555.5557	400.0	1	1	400.0	400.0	1	1	1	0.0	0.0	1	0.22	0.461	5.584	5.562	111.0
5555.5557	400.0	1	1	400.0	400.0	1	1	1	0.0	0.0	1	0.22	0.461	5.629	5.562	111.0
5555.5557	400.0	1	1	400.0	400.0	1	1	1	0.0	0.0	1	0.22	0.461	5.752	5.562	111.0
5555.5557	400.0	1	1	400.0	400.0	1	1	1	0.0	0.0	1	0.22	0.46	5.532	5.562	111.0
5555.5557	400.0	1	1	400.0	400.0	1	1	1	0.0	0.0	1	0.22	0.46	5.531	5.562	111.0
5555.5557	400.0	1	1	400.0	400.0	1	1	1	0.0	0.0	1	0.22	0.46	5.545	5.562	111.0
5555.5557	400.0	1	1	400.0	400.0	1	1	1	0.0	0.0	1	0.22	0.461	5.578	5.562	111.0
5555.5557	400.0	1	1	400.0	400.0	1	1	1	0.0	0.0	1	0.22	0.46	5.461	5.562	111.0
5555.5557	400.0	1	1	400.0	400.0	1	1	1	0.0	0.0	1	0.22	0.461	5.57	5.562	111.0
5555.5557	400.0	1	1	400.0	400.0	1	1	1	0.0	0.0	1	0.22	0.461	5.571	5.562	111.0
5555.5557	400.0	1	1	400.0	400.0	1	1	1	0.0	0.0	1	0.22	0.461	5.58	5.562	111.0
5555.5557	400.0	1	1	400.0	400.0	1	1	1	0.0	0.0	1	0.22	0.46	5.544	5.562	111.0
5555.5557	400.0	1	1	400.0	400.0	1	1	1	0.0	0.0	1	0.22	0.461	5.575	5.562	111.0
5555.5557	400.0	1	1	400.0	400.0	1	1	1	0.0	0.0	1	0.22	0.46	5.542	5.562	111.0
5555.5557	400.0	1	1	400.0	400.0	1	1	1	0.0	0.0	1	0.22	0.461	5.579	5.562	111.0
5555.5557	400.0	1	1	400.0	400.0	1	1	1	0.0	0.0	1	0.22	0.46	5.557	5.562	111.0
5555.5557	400.0	1	1	400.0	400.0	1	1	1	0.0	0.0	1	0.22	0.461	5.59	5.562	111.0
5555.5557	400.0	1	1	400.0	400.0	1	1	1	0.0	0.0	1	0.22	0.461	5.608	5.562	111.0
5555.5557	400.0	1	1	400.0	400.0	1	1	1	0.0	0.0	1	0.22	0.461	5.572	5.562	111.0
5555.5557	400.0	1	1	400.0	400.0	1	1	1	0.0	0.0	1	0.22	0.461	5.597	5.562	111.0
5555.5557	400.0	1	1	400.0	400.0	1	1	1	0.0	0.0	1	0.22	0.461	5.572	5.562	111.0
5555.5557	400.0	1	1	400.0	400.0	1	1	1	0.0	0.0	1	0.22	0.461	5.578	5.562	111.0
5555.5557	400.0	1	1	400.0	400.0	1	1	1	0.0	0.0	1	0.22	0.46	5.538	5.562	111.0
5555.5557	400.0	1	1	400.0	400.0	1	1	1	0.0	0.0	1	0.22	0.46	5.556	5.562	111.0
5555.5557	400.0	1	1	400.0	400.0	1	1	1	0.0	0.0	1	0.22	0.46	5.549	5.562	111.0
5555.5557	400.0	1	1	400.0	400.0	1	1	1	0.0	0.0	1	0.22	0.461	5.626	5.562	111.0
5555.5557	400.0	1	1	400.0	400.0	1	1	1	0.0	0.0	1	0.22	0.461	5.603	5.562	111.0
5555.5557	400.0	1	1	400.0	400.0	1	1	1	0.0	0.0	1	0.22	0.46	5.525	5.562	111.0
5555.5557	400.0	1	1	400.0	400.0	1	1	1	0.0	0.0	1	0.22	0.46	5.535	5.562	111.0
5555.5557	400.0	1	1	400.0	400.0	1	1	1	0.0	0.0	1	0.22	0.461	5.573	5.562	111.0
5555.5557	400.0	1	1	400.0	400.0	1	1	1	0.0	0.0	1	0.22	0.461	5.558	5.562	111.0
5555.5557	400.0	1	1	400.0	400.0	1	1	1	0.0	0.0	1	0.22	0.461	5.571	5.562	111.0
5555.5557	400.0	1	1	400.0	400.0	1	1	1	0.0	0.0	1	0.22	0.461	5.64	5.562	111.0
5555.5557	400.0	1	1	400.0	400.0	1	1	1	0.0	0.0	1	0.22	0.461	5.557	5.562	111.0
5555.5557	400.0	1	1	400.0	400.0	1	1	1	0.0	0.0	1	0.22	0.461	5.559	5.562	111.0
5555.5557	400.0	1	1	400.0	400.0	1	1	1	0.0	0.0	1	0.22	0.46	5.547	5.562	111.0
5555.5557	400.0	1	1	400.0	400.0	1	1	1	0.0	0.0	1	0.22	0.461	5.563	5.562	111.0
5555.5557	400.0	1	1	400.0	400.0	1	1	1	0.0	0.0	1	0.22	0.461	5.593	5.562	111.0
5555.5557	400.0	1	1	400.0	400.0	1	1	1	0.0	0.0	1	0.22	0.461	5.599	5.562	111.0
5555.5557	400.0	1	1	400.0	400.0	1	1	1	0.0	0.0	1	0.22	0.46	5.533	5.562	111.0
5555.5557	400.0	1	1	400.0	400.0	1	1	1	0.0	0.0	1	0.22	0.46	5.539	5.562	111.0
5555.5557	400.0	1	1	400.0	400.0	1	1	1	0.0	0.0	1	0.22	0.461	5.578	5.562	111.0
5555.5557	400.0	1	1	400.0	400.0	1	1	1	0.0	0.0	1	0.22	0.46	5.507	5.562	111.0
5555.5557	400.0	1	1	400.0	400.0	1	1	1	0.0	0.0	1	0.22	0.46	5.546	5.562	111.0
5555.5557	400.0	1	1	400.0	400.0	1	1	1	0.0	0.0	1	0.22	0.46	5.321	5.562	111.0
5555.5557	400.0	1	1	400.0	400.0	1	1	1	0.0	0.0	1	0.22	0.461	5.61	5.562	111.0
5555.5557	400.0	1	1	400.0	400.0	1	1	1	0.0	0.0	1	0.22	0.461	5.606	5.562	111.0
5555.5557	400.0	1	1	400.0	400.0	1	1	1	0.0	0.0	1	0.22	0.46	5.552	5.562	111.0
5555.5557	400.0	1	1	400.0	400.0	1	1	1	0.0	0.0	1	0.22	0.461	5.559	5.562	111.0
5555.5557	400.0	1	1	400.0	400.0	1	1	1	0.0	0.0	1	0.22	0.461	5.623	5.562	111.0
5555.5557	400.0	1	1	400.0	400.0	1	1	1	0.0	0.0	1	0.22	0.461	5.569	5.562	111.0
5555.5557	400.0	1	1	400.0	400.0	1	1	1	0.0	0.0	1	0.22	0.461	5.592	5.562	111.0
5555.5557	400.0	1	1	400.0	400.0	1	1	1	0.0	0.0	1	0.22	0.461	5.566	5.562	111.0
5555.5557	400.0	1	1	400.0	400.0	1	1	1	0.0	0.0	1	0.22	0.461	5.616	5.562	111.0
5555.5557	400.0	1	1	400.0	400.0	1	1	1	0.0	0.0	1	0.22	0.46	5.494	5.562	111.0
5555.5557	400.0	1	1	400.0	400.0	1	1	1	0.0	0.0	1	0.22	0.46	5.388	5.562	111.0
5555.5557	400.0	1	1	400.0	400.0	1	1	1	0.0	0.0	1	0.22	0.46	5.54	5.562	111.0
5555.5557	400.0	1	1	400.0	400.0	1	1	1	0.0	0.0	1	0.22	0.461	5.559	5.562	111.0
5555.5557	400.0	1	1	400.0	400.0	1	1	1	0.0	0.0	1	0.22	0.461	5.562	5.562	111.0
5555.5557	400.0	1	1	400.0	400.0	1	1	1	0.0	0.0	1	0.22	0.46	5.545	5.562	111.0
5555.5557	400.0	1	1	400.0	400.0	1	1	1	0.0	0.0	1	0.22	0.461	5.629	5.562	111.0
5555.5557	400.0	1	1	400.0	400.0	1	1	1	0.0	0.0	1	0.22	0.461	5.597	5.562	111.0
5555.5557	400.0	1	1	400.0	400.0	1	1	1	0.0	0.0	1	0.22	0.46	5.539	5.562	111.0
5555.5557	400.0	1	1	400.0	400.0	1	1	1	0.0	0.0	1	0.22	0.461	5.592	5.562	111.0
5555.5557	400.0	1	1	400.0	400.0	1	1	1	0.0	0.0	1	0.22	0.461	5.605	5.562	111.0
5555.5557	400.0	1	1	400.0	400.0	1	1	1	0.0	0.0	1	0.22	0.461	5.584	5.562	111.0
5555.5557	400.0	1	1	400.0	400.0	1	1	1	0.0	0.0	1	0.22	0.461	5.686	5.562	111.0
5555.5557	400.0	1	1	400.0	400.0	1	1	1	0.0	0.0	1	0.22	0.46	5.533	5.562	111.0
5555.5557	400.0	1	1	400.0	400.0	1	1	1	0.0	0.0	1	0.22	0.46	5.514	5.562	111.0
5555.5557	400.0	1	1	400.0	400.0	1	1	1	0.0	0.0	1	0.22	0.46	5.512	5.562	111.0
5555.5557	400.0	1	1	400.0	400.0	1	1	1	0.0	0.0	1	0.22	0.46	5.546	5.562	111.0
5555.5557	400.0	1	1	400.0	400.0	1	1	1	0.0	0.0	1	0.22	0.46	5.521	5.562	111.0
5555.5557	400.0	1	1	400.0	400.0	1	1	1	0.0	0.0	1	0.22	0.461	5.6	5.562	111.0
5555.5557	400.0	1	1	400.0	400.0	1	1	1	0.0	0.0	1	0.22	0.461	5.593	5.562	111.0
5555.5557	400.0	1	1	400.0	400.0	1	1	1	0.0	0.0	1	0.22	0.461	5.566	5.562	111.0
0.0	0.0	1	1	400.0	400.0	1	1	1	0.0	0.0	0	0.22	0.46	5.373	5.562	111.0
0.0	0.0	1	1	400.0	400.0	1	1	1	0.0	0.0	0	0.22	0.461	5.605	5.562	111.0
0.0	0.0	1	1	400.0	400.0	1	1	1	0.0	0.0	0	0.22	0.46	5.507	5.562	111.0
0.0	0.0	1	1	400.0	400.0	1	1	1	0.0	0.0	0	0.22	0.457	5.205	5.169	111.0
0.0	0.0	1	1	400.0	400.0	1	1	1	0.0	0.0	0	0.22	0.452	4.667	4.803	111.0
0.0	0.0	1	1	400.0	400.0	1	1	1	0.0	0.0	0	0.22	0.446	4.786	4.803	111.0
0.0	0.0	1	1	400.0	400.0	1	1	1	0.0	0.0	0	0.22	0.435	4.084	4.147	111.0
0.0	0.0	1	1	400.0	400.0	1	1	1	0.0	0.0	0	0.22	0.424	3.63	3.581	111.0
0.0	0.0	1	1	400.0	400.0	1	1	1	0.0	0.0	0	0.22	0.411	3.587	3.581	111.0
0.0	0.0	1	1	400.0	400.0	1	1	1	0.0	0.0	0	0.22	0.397	3.217	3.328	111.0
0.0	0.0	1	1	400.0	400.0	1	1	1	0.0	0.0	0	0.22	0.385	3.341	3.328	111.0
0.0	0.0	1	1	400.0	400.0	1	1	1	0.0	0.0	0	0.22	0.37	2.861	2.874	111.0
0.0	0.0	1	1	400.0	400.0	1	1	1	0.0	0.0	0	0.22	0.354	2.579	2.671	111.0
0.0	0.0	1	1	400.0	400.0	1	1	1	0.0	0.0	0	0.22	0.341	2.589	2.671	111.0
0.0	0.0	1	1	400.0	400.0	1	1	1	0.0	0.0	0	0.22	0.326	2.383	2.307	111.0
0.0	0.0	1	1	400.0	400.0	1	1	1	0.0	0.0	0	0.22	0.311	2.115	2.143	111.0
0.0	0.0	1	1	400.0	400.0	1	1	1	0.0	0.0	0	0.22	0.298	2.182	2.143	111.0
0.0	0.0	1	1	400.0	400.0	1	1	1	0.0	0.0	0	0.22	0.284	1.915	1.85	111.0
0.0	0.0	1	1	400.0	400.0	1	1	1	0.0	0.0	0	0.22	0.271	1.829	1.85	111.0
0.0	0.0	1	1	400.0	400.0	1	1	1	0.0	0.0	0	0.22	0.258	1.75	1.72	111.0
0.0	0.0	1	1	400.0	400.0	1	1	1	0.0	0.0	0	0.219	0.246	1.477	1.485	111.0
0.0	0.0	1	1	400.0	400.0	1	1	1	0.0	0.0	0	0.219	0.235	1.471	1.485	111.0
0.0	0.0	1	1	400.0	400.0	1	1	1	0.0	0.0	0	0.219	0.223	1.377	1.381	111.0
0.0	0.0	1	1	400.0	400.0	1	1	1	0.0	0.0	0	0.219	0.211	1.021	1.191	111.0
0.0	0.0	1	1	400.0	400.0	1	1	1	0.0	0.0	0	0.219	0.199	1.198	1.191	111.0
0.0	0.0	1	1	400.0	400.0	1	1	1	0.0	0.0	0	0.219	0.189	0.987	1.029	111.0
0.0	0.0	1	1	400.0	400.0	1	1	1	0.0	0.0	0	0.219	0.179	1.038	1.029	111.0
0.0	0.0	1	1	400.0	400.0	1	1	1	0.0	0.0	0	0.219	0.169	0.953	0.956	111.0
0.0	0.0	1	1	400.0	400.0	1	1	1	0.0	0.0	0	0.219	0.159	0.873	0.825	111.0
0.0	0.0	1	1	400.0	400.0	1	1	1	0.0	0.0	0	0.219	0.151	0.807	0.825	111.0
0.0	0.0	1	1	400.0	400.0	1	1	1	0.0	0.0	0	0.219	0.142	0.821	0.767	111.0
0.0	0.0	1	1	400.0	400.0	1	1	1	0.0	0.0	0	0.219	0.133	0.666	0.662	111.0
0.0	0.0	1	1	400.0	400.0	1	1	1	0.0	0.0	0	0.219	0.125	0.668	0.662	111.0
0.0	0.0	1	1	400.0	400.0	1	1	1	0.0	0.0	0	0.219	0.116	0.469	0.572	111.0
0.0	0.0	1	1	400.0	400.0	1	1	1	0.0	0.0	0	0.219	0.11	0.566	0.572	111.0
0.0	0.0	1	1	400.0	400.0	1	1	1	0.0	0.0	0	0.219	0.104	0.557	0.531	111.0
0.0	0.0	1	1	400.0	400.0	1	1	1	0.0	0.0	0	0.219	0.097	0.455	0.458	111.0
0.0	0.0	1	1	400.0	400.0	1	1	1	0.0	0.0	0	0.219	0.091	0.467	0.458	111.0
0.0	0.0	1	1	400.0	400.0	1	1	1	0.0	0.0	0	0.219	0.085	0.412	0.426	111.0
0.0	0.0	1	1	400.0	400.0	1	1	1	0.0	0.0	0	0.219	0.079	0.287	0.368	111.0
0.0	0.0	1	1	400.0	400.0	1	1	1	0.0	0.0	0	0.219	0.075	0.382	0.368	111.0
0.0	0.0	1	1	400.0	400.0	1	1	1	0.0	0.0	0	0.219	0.071	0.342	0.341	111.0
0.0	0.0	1	1	400.0	400.0	1	1	1	0.0	0.0	0	0.219	0.067	0.317	0.341	111.0
0.0	0.0	1	1	400.0	400.0	1	1	1	0.0	0.0	0	0.219	0.062	0.246	0.296	111.0
0.0	0.0	1	1	400.0	400.0	1	1	1	0.0	0.0	0	0.219	0.059	0.282	0.274	111.0
0.0	0.0	1	1	400.0	400.0	1	1	1	0.0	0.0	0	0.219	0.057	0.308	0.274	111.0
0.0	0.0	1	1	400.0	400.0	1	1	1	0.0	0.0	0	0.219	0.054	0.248	0.236	111.0
0.0	0.0	1	1	400.0	400.0	1	1	1	0.0	0.0	0	0.219	0.051	0.219	0.204	111.0
0.0	0.0	1	1	400.0	400.0	1	1	1	0.0	0.0	0	0.219	0.047	0.23	0.204	111.0
0.0	0.0	1	1	400.0	400.0	1	1	1	0.0	0.0	0	0.219	0.044	0.169	0.189	111.0
0.0	0.0	1	1	400.0	400.0	1	1	1	0.0	0.0	0	0.219	0.04	0.208	0.189	111.0
0.0	0.0	1	1	400.0	400.0	1	1	1	0.0	0.0	0	0.219	0.038	0.177	0.163	111.0
0.0	0.0	1	1	400.0	400.0	1	1	1	0.0	0.0	0	0.219	0.036	0.137	0.152	111.0
0.0	0.0	1	1	400.0	400.0	1	1	1	0.0	0.0	0	0.219	0.034	0.208	0.152	111.0
0.0	0.0	1	1	400.0	400.0	1	1	1	0.0	0.0	0	0.219	0.032	0.135	0.131	111.0
0.0	0.0	1	1	400.0	400.0	1	1	1	0.0	0.0	0	0.219	0.03	0.144	0.121	111.0
0.0	0.0	1	1	400.0	400.0	1	1	1	0.0	0.0	0	0.218	0.028	0.134	0.121	111.0
0.0	0.0	1	1	400.0	400.0	1	1	1	0.0	0.0	0	0.218	0.026	0.151	0.105	111.0
0.0	0.0	1	1	400.0	400.0	1	1	1	0.0	0.0	0	0.218	0.024	0.089	0.105	111.0
0.0	0.0	1	1	400.0	400.0	1	1	1	0.0	0.0	0	0.218	0.022	0.109	0.097	111.0
0.0	0.0	1	1	400.0	400.0	1	1	1	0.0	0.0	0	0.218	0.019	-0.044	0.084	111.0
0.0	0.0	1	1	400.0	400.0	1	1	1	0.0	0.0	0	0.218	0.019	0.096	0.084	111.0
0.0	0.0	1	1	400.0	400.0	1	1	1	0.0	0.0	0	0.218	0.019	0.075	0.078	111.0
0.0	0.0	1	1	400.0	400.0	1	1	1	0.0	0.0	0	0.218	0.019	0.071	0.067	111.0
0.0	0.0	1	1	400.0	400.0	1	1	1	0.0	0.0	0	0.218	0.019	0.215	0.067	111.0
0.0	0.0	1	1	400.0	400.0	1	1	1	0.0	0.0	0	0.218	0.019	0.06	0.058	111.0
0.0	0.0	1	1	400.0	400.0	1	1	1	0.0	0.0	0	0.218	0.019	0.061	0.058	111.0
0.0	0.0	1	1	400.0	400.0	1	1	1	0.0	0.0	0	0.218	0.019	0.087	0.053	111.0
0.0	0.0	1	1	400.0	400.0	1	1	1	0.0	0.0	0	0.218	0.019	0.085	0.046	111.0
0.0	0.0	1	1	400.0	400.0	1	1	1	0.0	0.0	0	0.218	0.019	0.08	0.046	111.0
0.0	0.0	1	1	400.0	400.0	1	1	1	0.0	0.0	0	0.218	0.019	0.035	0.043	111.0
0.0	0.0	1	1	400.0	400.0	1	1	1	0.0	0.0	0	0.218	0.018	-0.012	0.037	111.0
0.0	0.0	1	1	400.0	400.0	1	1	1	0.0	0.0	0	0.218	0.018	0.022	0.037	111.0
0.0	0.0	1	1	400.0	400.0	1	1	1	0.0	0.0	0	0.218	0.018	0.246	0.031	111.0
0.0	0.0	1	1	400.0	400.0	1	1	1	0.0	0.0	0	0.218	0.018	0.008	0.031	111.0
0.0	0.0	1	1	400.0	400.0	1	1	1	0.0	0.0	0	0.218	0.018	0.034	0.029	111.0
0.0	0.0	1	1	400.0	400.0	1	1	1	0.0	0.0	0	0.218	0.018	0.034	0.025	111.0
0.0	0.0	1	1	400.0	400.0	1	1	1	0.0	0.0	0	0.218	0.017	0.042	0.025	111.0
0.0	0.0	1	1	400.0	400.0	1	1	1	0.0	0.0	0	0.218	0.017	-0.003	0.023	111.0
0.0	0.0	1	1	400.0	400.0	1	1	1	0.0	0.0	0	0.218	0.017	0.026	0.023	111.0
0.0	0.0	1	1	400.0	400.0	1	1	1	0.0	0.0	0	0.218	0.017	0.063	0.02	111.0
0.0	0.0	1	1	400.0	400.0	1	1	1	0.0	0.0	0	0.218	0.017	0.029	0.018	111.0
0.0	0.0	1	1	400.0	400.0	1	1	1	0.0	0.0	0	0.218	0.016	-0.078	0.018	111.0
0.0	0.0	1	1	400.0	400.0	1	1	1	0.0	0.0	0	0.218	0.016	0.019	0.015	111.0
0.0	0.0	1	1	400.0	400.0	1	1	1	0.0	0.0	0	0.218	0.015	-0.015	0.014	111.0
0.0	0.0	1	1	400.0	400.0	1	1	1	0.0	0.0	0	0.218	0.014	-0.084	0.014	111.0
0.0	0.0	1	1	400.0	400.0	1	1	1	0.0	0.0	0	0.218	0.014	0.001	0.012	111.0
0.0	0.0	1	1	400.0	400.0	1	1	1	0.0	0.0	0	0.218	0.014	0.015	0.011	111.0
0.0	0.0	1	1	400.0	400.0	1	1	1	0.0	0.0	0	0.218	0.014	0.036	0.011	111.0
0.0	0.0	1	1	400.0	400.0	1	1	1	0.0	0.0	0	0.218	0.014	0.018	0.009	111.0
0.0	0.0	1	1	400.0	400.0	1	1	1	0.0	0.0	0	0.218	0.013	-0.021	0.009	111.0
0.0	0.0	1	1	400.0	400.0	1	1	1	0.0	0.0	0	0.218	0.013	0.004	0.008	111.0
0.0	0.0	1	1	400.0	400.0	1	1	1	0.0	0.0	0	0.218	0.013	0.002	0.007	111.0
0.0	0.0	1	1	400.0	400.0	1	1	1	0.0	0.0	0	0.218	0.013	-0.001	0.007	111.0
0.0	0.0	1	1	400.0	400.0	1	1	1	0.0	0.0	0	0.218	0.013	0.028	0.006	111.0
0.0	0.0	1	1	400.0	400.0	1	1	1	0.0	0.0	0	0.218	0.013	0.031	0.006	111.0
0.0	0.0	1	1	400.0	400.0	1	1	1	0.0	0.0	0	0.218	0.012	-0.144	0.006	111.0
0.0	0.0	1	1	400.0	400.0	1	1	1	0.0	0.0	0	0.218	0.011	-0.026	0.005	111.0
0.0	0.0	1	1	400.0	400.0	1	1	1	0.0	0.0	0	0.218	0.01	-0.022	0.005	111.0
0.0	0.0	1	1	400.0	400.0	1	1	1	0.0	0.0	0	0.218	0.01	0.007	0.004	111.0
0.0	0.0	1	1	400.0	400.0	1	1	1	0.0	0.0	0	0.218	0.01	-0.01	0.003	111.0
0.0	0.0	1	1	400.0	400.0	1	1	1	0.0	0.0	0	0.218	0.009	-0.019	0.003	111.0
0.0	0.0	1	1	400.0	400.0	1	1	1	0.0	0.0	0	0.218	0.008	-0.012	0.003	111.0
0.0	0.0	1	1	400.0	400.0	1	1	1	0.0	0.0	0	0.218	0.007	-0.015	0.002	111.0
0.0	0.0	1	1	400.0	400.0	1	1	1	0.0	0.0	0	0.218	0.006	-0.012	0.002	111.0
0.0	0.0	1	1	400.0	400.0	1	1	1	0.0	0.0	0	0.218	0.006	0.03	0.002	111.0
0.0	0.0	1	1	400.0	400.0	1	1	1	0.0	0.0	0	0.218	0.005	-0.015	0.002	111.0
0.0	0.0	1	1	400.0	400.0	1	1	1	0.0	0.0	0	0.218	0.004	-0.01	0.001	111.0
0.0	0.0	1	1	400.0	400.0	1	1	1	0.0	0.0	0	0.218	0.003	0.022	0.001	111.0
0.0	0.0	1	1	400.0	400.0	1	1	1	0.0	0.0	0	0.218	0.003	0.01	0.001	111.0
0.0	0.0	1	1	400.0	400.0	1	1	1	0.0	0.0	0	0.218	0.003	0.027	0.001	111.0
0.0	0.0	1	1	400.0	400.0	1	1	1	0.0	0.0	0	0.218	0.002	0.022	0.001	111.0
0.0	0.0	1	1	400.0	400.0	1	1	1	0.0	0.0	0	0.218	0.001	0.016	0.001	111.0
0.0	0.0	1	1	400.0	400.0	1	1	1	0.0	0.0	0	0.218	0.001	0.017	0.0	111.0
0.0	0.0	1	1	400.0	400.0	1	1	1	0.0	0.0	0	0.218	0.0	0.015	0.0	111.0
0.0	0.0	1	1	400.0	400.0	1	1	1	0.0	0.0	0	0.218	-0.001	-0.05	0.0	111.0
0.0	0.0	1	1	400.0	400.0	1	1	1	0.0	0.0	0	0.218	0.0	-0.01	0.0	111.0
0.0	0.0	1	1	400.0	400.0	1	1	1	0.0	0.0	0	0.218	0.0	-0.009	0.0	111.0
0.0	0.0	1	1	400.0	400.0	1	1	1	0.0	0.0	0	0.218	0.0	0.016	0.0	111.0
0.0	0.0	1	1	400.0	400.0	1	1	1	0.0	0.0	0	0.218	-0.001	-0.02	0.0	111.0
0.0	0.0	1	1	400.0	400.0	1	1	1	0.0	0.0	0	0.218	0.0	0.007	0.0	111.0
0.0	0.0	1	1	400.0	400.0	1	1	1	0.0	0.0	0	0.218	0.0	0.039	0.0	111.0
0.0	0.0	1	1	400.0	400.0	1	1	1	0.0	0.0	0	0.218	0.0	-0.005	0.0	111.0
0.0	0.0	1	1	400.0	400.0	1	1	1	0.0	0.0	0	0.218	0.0	0.017	0.0	111.0
0.0	0.0	1	1	400.0	400.0	1	1	1	0.0	0.0	0	0.218	0.0	0.004	0.0	111.0
0.0	0.0	1	1	400.0	400.0	1	1	1	0.0	0.0	0	0.218	0.0	0.009	0.0	111.0
0.0	0.0	1	1	400.0	400.0	1	1	1	0.0	0.0	0	0.218	0.0	0.0	0.0	111.0
0.0	0.0	1	1	400.0	400.0	1	1	1	0.0	0.0	0	0.218	0.0	0.049	0.0	111.0
0.0	0.0	1	1	400.0	400.0	1	1	1	0.0	0.0	0	0.218	0.0	0.218	0.0	111.0
0.0	0.0	1	1	400.0	400.0	1	1	1	0.0	0.0	0	0.218	0.0	0.007	0.0	111.0
0.0	0.0	1	1	400.0	400.0	1	1	1	0.0	0.0	0	0.218	-0.001	-0.023	0.0	111.0
0.0	0.0	1	1	400.0	400.0	1	1	1	0.0	0.0	0	0.218	0.0	-0.005	0.0	111.0
0.0	0.0	1	1	400.0	400.0	1	1	1	0.0	0.0	0	0.218	0.0	0.012	0.0	111.0
0.0	0.0	1	1	400.0	400.0	1	1	1	0.0	0.0	0	0.218	0.0	-0.007	0.0	111.0
0.0	0.0	1	1	400.0	400.0	1	1	1	0.0	0.0	0	0.218	0.0	0.019	0.0	111.0
0.0	0.0	1	1	400.0	400.0	1	1	1	0.0	0.0	0	0.218	-0.001	-0.04	0.0	111.0
0.0	0.0	1	1	400.0	400.0	1	1	1	0.0	0.0	0	0.218	0.0	0.022	0.0	111.0
0.0	0.0	1	1	400.0	400.0	1	1	1	0.0	0.0	0	0.218	0.0	0.002	0.0	111.0
0.0	0.0	1	1	400.0	400.0	1	1	1	0.0	0.0	0	0.218	0.0	0.011	0.0	111.0
0.0	0.0	1	1	400.0	400.0	1	1	1	0.0	0.0	0	0.218	0.0	-0.005	0.0	111.0
0.0	0.0	1	1	400.0	400.0	1	1	1	0.0	0.0	0	0.218	0.0	0.024	0.0	111.0
0.0	0.0	1	1	400.0	400.0	1	1	1	0.0	0.0	0	0.218	0.0	0.013	0.0	111.0
0.0	0.0	1	1	400.0	400.0	1	1	1	0.0	0.0	0	0.218	0.0	0.008	0.0	111.0
0.0	0.0	1	1	400.0	400.0	1	1	1	0.0	0.0	0	0.218	0.0	0.001	0.0	111.0
0.0	0.0	1	1	400.0	400.0	1	1	1	0.0	0.0	0	0.218	0.0	-0.005	0.0	111.0
0.0	0.0	1	1	400.0	400.0	1	1	1	0.0	0.0	0	0.218	0.0	0.013	0.0	111.0
0.0	0.0	1	1	400.0	400.0	1	1	1	0.0	0.0	0	0.218	0.0	0.046	0.0	111.0
0.0	0.0	1	1	400.0	400.0	1	1	1	0.0	0.0	0	0.218	-0.001	-0.012	0.0	111.0
0.0	0.0	1	1	400.0	400.0	1	1	1	0.0	0.0	0	0.218	-0.001	-0.012	0.0	111.0
0.0	0.0	1	1	400.0	400.0	1	1	1	0.0	0.0	0	0.218	-0.001	-0.023	0.0	111.0
0.0	0.0	1	1	400.0	400.0	1	1	1	0.0	0.0	0	0.218	0.0	0.0	0.0	111.0
0.0	0.0	1	1	400.0	400.0	1	1	1	0.0	0.0	0	0.218	0.0	-0.008	0.0	111.0
0.0	0.0	1	1	400.0	400.0	1	1	1	0.0	0.0	0	0.218	0.0	-0.002	0.0	111.0
0.0	0.0	1	1	400.0	400.0	1	1	1	0.0	0.0	0	0.218	-0.001	-0.198	0.0	111.0
0.0	0.0	1	1	400.0	400.0	1	1	1	0.0	0.0	0	0.218	0.0	0.036	0.0	111.0
0.0	0.0	1	1	400.0	400.0	1	1	1	0.0	0.0	0	0.218	0.0	-0.011	0.0	111.0
0.0	0.0	1	1	400.0	400.0	1	1	1	0.0	0.0	0	0.218	0.0	0.111	0.0	111.0
0.0	0.0	1	1	400.0	400.0	1	1	1	0.0	0.0	0	0.218	-0.001	-0.024	0.0	111.0
0.0	0.0	1	1	400.0	400.0	1	1	1	0.0	0.0	0	0.218	0.0	0.0	0.0	111.0
0.0	0.0	1	1	400.0	400.0	1	1	1	0.0	0.0	0	0.218	0.0	0.009	0.0	111.0
0.0	0.0	1	1	400.0	400.0	1	1	1	0.0	0.0	0	0.218	0.0	-0.01	0.0	111.0
0.0	0.0	1	1	400.0	400.0	1	1	1	0.0	0.0	0	0.218	-0.001	-0.164	0.0	111.0
0.0	0.0	1	1	400.0	400.0	1	1	1	0.0	0.0	0	0.218	0.0	-0.009	0.0	111.0
0.0	0.0	1	1	400.0	400.0	1	1	1	0.0	0.0	0	0.218	0.0	0.016	0.0	111.0
0.0	0.0	1	1	400.0	400.0	1	1	1	0.0	0.0	0	0.218	-0.001	-0.013	0.0	111.0
0.0	0.0	1	1	400.0	400.0	1	1	1	0.0	0.0	0	0.218	-0.001	-0.016	0.0	111.0
0.0	0.0	1	1	400.0	400.0	1	1	1	0.0	0.0	0	0.218	0.0	0.004	0.0	111.0
0.0	0.0	1	1	400.0	400.0	1	1	1	0.0	0.0	0	0.218	0.0	0.071	0.0	111.0
0.0	0.0	1	1	400.0	400.0	1	1	1	0.0	0.0	0	0.218	0.0	0.008	0.0	111.0
0.0	0.0	1	1	400.0	400.0	1	1	1	0.0	0.0	0	0.218	-0.001	-0.025	0.0	111.0
0.0	0.0	1	1	400.0	400.0	1	1	1	0.0	0.0	0	0.218	0.0	0.013	0.0	111.0
0.0	0.0	1	1	400.0	400.0	1	1	1	0.0	0.0	0	0.218	-0.001	-0.108	0.0	111.0
0.0	0.0	1	1	400.0	400.0	1	1	1	0.0	0.0	0	0.218	0.0	0.0	0.0	111.0
0.0	0.0	1	1	400.0	400.0	1	1	1	0.0	0.0	0	0.218	-0.001	-0.207	0.0	111.0
0.0	0.0	1	1	400.0	400.0	1	1	1	0.0	0.0	0	0.218	0.0	0.003	0.0	111.0
0.0	0.0	1	1	400.0	400.0	1	1	1	0.0	0.0	0	0.218	0.0	0.026	0.0	111.0
0.0	0.0	1	1	400.0	400.0	1	1	1	0.0	0.0	0	0.218	0.0	0.03	0.0	111.0
0.0	0.0	1	1	400.0	400.0	1	1	1	0.0	0.0	0	0.218	0.0	-0.003	0.0	111.0
0.0	0.0	1	1	400.0	400.0	1	1	1	0.0	0.0	0	0.218	0.0	0.013	0.0	111.0
0.0	0.0	1	1	400.0	400.0	1	1	1	0.0	0.0	0	0.218	-0.001	-0.023	0.0	111.0
0.0	0.0	1	1	400.0	400.0	1	1	1	0.0	0.0	0	0.218	-0.001	-0.016	0.0	111.0
0.0	0.0	1	1	400.0	400.0	1	1	1	0.0	0.0	0	0.218	0.0	0.002	0.0	111.0
0.0	0.0	1	1	400.0	400.0	1	1	1	0.0	0.0	0	0.218	0.0	-0.003	0.0	111.0
0.0	0.0	1	1	400.0	400.0	1	1	1	0.0	0.0	0	0.218	0.0	0.129	0.0	111.0
0.0	0.0	1	1	400.0	400.0	1	1	1	0.0	0.0	0	0.218	0.0	0.004	0.0	111.0
0.0	0.0	1	1	400.0	400.0	1	1	1	0.0	0.0	0	0.218	0.0	0.029	0.0	111.0
0.0	0.0	1	1	400.0	400.0	1	1	1	0.0	0.0	0	0.218	-0.001	-0.012	0.0	111.0
0.0	0.0	1	1	400.0	400.0	1	1	1	0.0	0.0	0	0.218	-0.001	-0.013	0.0	111.0
0.0	0.0	1	1	400.0	400.0	1	1	1	0.0	0.0	0	0.218	-0.001	-0.089	0.0	111.0
0.0	0.0	1	1	400.0	400.0	1	1	1	0.0	0.0	0	0.218	-0.001	-0.115	0.0	111.0
0.0	0.0	1	1	400.0	400.0	1	1	1	0.0	0.0	0	0.218	0.0	0.021	0.0	111.0
0.0	0.0	1	1	400.0	400.0	1	1	1	0.0	0.0	0	0.218	-0.001	-0.015	0.0	111.0
0.0	0.0	1	1	400.0	400.0	1	1	1	0.0	0.0	0	0.218	-0.001	-0.026	0.0	111.0
0.0	0.0	1	1	400.0	400.0	1	1	1	0.0	0.0	0	0.218	-0.001	-0.017	0.0	111.0
0.0	0.0	1	1	400.0	400.0	1	1	1	0.0	0.0	0	0.218	-0.001	-0.02	0.0	111.0
0.0	0.0	1	1	400.0	400.0	1	1	1	0.0	0.0	0	0.218	0.0	0.015	0.0	111.0
0.0	0.0	1	1	400.0	400.0	1	1	1	0.0	0.0	0	0.218	-0.001	-0.044	0.0	111.0
0.0	0.0	1	1	400.0	400.0	1	1	1	0.0	0.0	0	0.218	0.0	0.009	0.0	111.0
0.0	0.0	1	1	400.0	400.0	1	1	1	0.0	0.0	0	0.218	0.0	0.015	0.0	111.0
0.0	0.0	1	1	400.0	400.0	1	1	1	0.0	0.0	0	0.218	-0.001	-0.017	0.0	111.0
0.0	0.0	1	1	400.0	400.0	1	1	1	0.0	0.0	0	0.218	-0.001	-0.013	0.0	111.0
0.0	0.0	1	1	400.0	400.0	1	1	1	0.0	0.0	0	0.218	0.0	-0.004	0.0	111.0
0.0	0.0	1	1	400.0	400.0	1	1	1	0.0	0.0	0	0.218	-0.001	-0.014	0.0	111.0
0.0	0.0	1	1	400.0	400.0	1	1	1	0.0	0.0	0	0.218	-0.001	-0.044	0.0	111.0
0.0	0.0	1	1	400.0	400.0	1	1	1	0.0	0.0	0	0.218	-0.001	-0.034	0.0	111.0
0.0	0.0	1	1	400.0	400.0	1	1	1	0.0	0.0	0	0.218	0.0	0.008	0.0	111.0
0.0	0.0	1	1	400.0	400.0	1	1	1	0.0	0.0	0	0.218	0.0	0.001	0.0	111.0
0.0	0.0	1	1	400.0	400.0	1	1	1	0.0	0.0	0	0.218	0.0	0.209	0.0	111.0
0.0	0.0	1	1	400.0	400.0	1	1	1	0.0	0.0	0	0.218	0.0	0.017	0.0	111.0
0.0	0.0	1	1	400.0	400.0	1	1	1	0.0	0.0	0	0.218	-0.001	-0.04	0.0	111.0
0.0	0.0	1	1	400.0	400.0	1	1	1	0.0	0.0	0	0.218	-0.001	-0.031	0.0	111.0
0.0	0.0	1	1	400.0	400.0	1	1	1	0.0	0.0	0	0.218	0.0	0.001	0.0	111.0
0.0	0.0	1	1	400.0	400.0	1	1	1	0.0	0.0	0	0.218	-0.001	-0.036	0.0	111.0
0.0	0.0	1	1	400.0	400.0	1	1	1	0.0	0.0	0	0.218	-0.001	-0.027	0.0	111.0
0.0	0.0	1	1	400.0	400.0	1	1	1	0.0	0.0	0	0.218	-0.001	-0.014	0.0	111.0
0.0	0.0	1	1	400.0	400.0	1	1	1	0.0	0.0	0	0.218	-0.001	-0.019	0.0	111.0
0.0	0.0	1	1	400.0	400.0	1	1	1	0.0	0.0	0	0.218	0.0	0.096	0.0	111.0
0.0	0.0	1	1	400.0	400.0	1	1	1	0.0	0.0	0	0.218	0.0	0.006	0.0	111.0
0.0	0.0	1	1	400.0	400.0	1	1	1	0.0	0.0	0	0.218	0.0	0.005	0.0	111.0
0.0	0.0	1	1	400.0	400.0	1	1	1	0.0	0.0	0	0.218	0.0	0.009	0.0	111.0
0.0	0.0	1	1	400.0	400.0	1	1	1	0.0	0.0	0	0.218	0.0	0.002	0.0	111.0
0.0	0.0	1	1	400.0	400.0	1	1	1	0.0	0.0	0	0.218	0.0	0.014	0.0	111.0
0.0	0.0	1	1	400.0	400.0	1	1	1	0.0	0.0	0	0.218	-0.001	-0.212	0.0	111.0
0.0	0.0	1	1	400.0	400.0	1	1	1	0.0	0.0	0	0.218	-0.001	-0.036	0.0	111.0
0.0	0.0	1	1	400.0	400.0	1	1	1	0.0	0.0	0	0.218	0.0	-0.005	0.0	111.0
0.0	0.0	1	1	400.0	400.0	1	1	1	0.0	0.0	0	0.218	0.0	-0.011	0.0	111.0
0.0	0.0	1	1	400.0	400.0	1	1	1	0.0	0.0	0	0.218	0.0	0.033	0.0	111.0
0.0	0.0	1	1	400.0	400.0	1	1	1	0.0	0.0	0	0.218	-0.001	-0.129	0.0	111.0
0.0	0.0	1	1	400.0	400.0	1	1	1	0.0	0.0	0	0.218	0.0	0.009	0.0	111.0
0.0	0.0	1	1	400.0	400.0	1	1	1	0.0	0.0	0	0.218	0.0	0.002	0.0	111.0
0.0	0.0	1	1	400.0	400.0	1	1	1	0.0	0.0	0	0.218	0.0	0.004	0.0	111.0
0.0	0.0	1	1	400.0	400.0	1	1	1	0.0	0.0	0	0.218	0.0	0.023	0.0	111.0
0.0	0.0	1	1	400.0	400.0	1	1	1	0.0	0.0	0	0.218	0.0	0.02	0.0	111.0
0.0	0.0	1	1	400.0	400.0	1	1	1	0.0	0.0	0	0.218	0.0	-0.01	0.0	111.0
0.0	0.0	1	1	400.0	400.0	1	1	1	0.0	0.0	0	0.218	-0.001	-0.035	0.0	111.0
0.0	0.0	1	1	400.0	400.0	1	1	1	0.0	0.0	0	0.218	0.0	0.015	0.0	111.0
0.0	0.0	1	1	400.0	400.0	1	1	1	0.0	0.0	0	0.218	-0.001	-0.073	0.0	111.0
0.0	0.0	1	1	400.0	400.0	1	1	1	0.0	0.0	0	0.218	-0.001	-0.013	0.0	111.0
0.0	0.0	1	1	400.0	400.0	1	1	1	0.0	0.0	0	0.218	0.0	-0.004	0.0	111.0
0.0	0.0	1	1	400.0	400.0	1	1	1	0.0	0.0	0	0.218	0.0	0.007	0.0	111.0
0.0	0.0	1	1	400.0	400.0	1	1	1	0.0	0.0	0	0.218	-0.001	-0.015	0.0	111.0
0.0	0.0	1	1	400.0	400.0	1	1	1	0.0	0.0	0	0.218	0.0	0.074	0.0	111.0
0.0	0.0	1	1	400.0	400.0	1	1	1	0.0	0.0	0	0.218	0.0	-0.007	0.0	111.0
0.0	0.0	1	1	400.0	400.0	1	1	1	0.0	0.0	0	0.218	-0.001	-0.081	0.0	111.0
0.0	0.0	1	1	400.0	400.0	1	1	1	0.0	0.0	0	0.218	-0.001	-0.02	0.0	111.0
0.0	0.0	1	1	400.0	400.0	1	1	1	0.0	0.0	0	0.218	-0.001	-0.015	0.0	111.0
0.0	0.0	1	1	400.0	400.0	1	1	1	0.0	0.0	0	0.218	0.0	0.015	0.0	111.0
0.0	0.0	1	1	400.0	400.0	1	1	1	0.0	0.0	0	0.218	0.0	0.0	0.0	111.0
0.0	0.0	1	1	400.0	400.0	1	1	1	0.0	0.0	0	0.218	0.0	0.03	0.0	111.0
0.0	0.0	1	1	400.0	400.0	1	1	1	0.0	0.0	0	0.218	-0.001	-0.013	0.0	111.0
0.0	0.0	1	1	400.0	400.0	1	1	1	0.0	0.0	0	0.218	-0.001	-0.066	0.0	111.0
0.0	0.0	1	1	400.0	400.0	1	1	1	0.0	0.0	0	0.218	-0.001	-0.025	0.0	111.0
0.0	0.0	1	1	400.0	400.0	1	1	1	0.0	0.0	0	0.218	0.0	-0.004	0.0	111.0
0.0	0.0	1	1	400.0	400.0	1	1	1	0.0	0.0	0	0.218	-0.001	-0.087	0.0	111.0
0.0	0.0	1	1	400.0	400.0	1	1	1	0.0	0.0	0	0.218	0.0	0.007	0.0	111.0
0.0	0.0	1	1	400.0	400.0	1	1	1	0.0	0.0	0	0.218	0.0	0.07	0.0	111.0
4180.487	300.99503	2	1	400.0	300.99503	0	2	1	0.0	0.0	1	0.218	-0.001	-0.191	0.0	111.0
4180.487	300.99503	2	1	400.0	300.99503	0	2	1	0.0	0.0	1	0.218	0.0	0.005	0.0	111.0
4180.487	300.99503	2	1	400.0	300.99503	0	2	1	0.0	0.0	1	0.218	0.0	0.008	0.0	111.0
4180.487	300.99503	2	1	400.0	300.99503	0	2	1	0.0	0.0	1	0.218	0.001	0.29	0.294	111.0
4180.487	300.99503	2	1	400.0	300.99503	0	2	1	0.0	0.0	1	0.218	0.003	0.338	0.569	111.0
4180.487	300.99503	2	1	400.0	300.99503	0	2	1	0.0	0.0	1	0.218	0.006	0.537	0.569	111.0
4180.487	300.99503	2	1	400.0	300.99503	0	2	1	0.0	0.0	1	0.218	0.015	1.23	1.063	111.0
4180.487	300.99503	2	1	400.0	300.99503	0	2	1	0.0	0.0	1	0.218	0.023	1.082	1.063	111.0
4180.487	300.99503	2	1	400.0	300.99503	0	2	1	0.0	0.0	1	0.218	0.031	1.259	1.283	111.0
4180.487	300.99503	2	1	400.0	300.99503	0	2	1	0.0	0.0	1	0.218	0.042	1.718	1.679	111.0
4180.487	300.99503	2	1	400.0	300.99503	0	2	1	0.0	0.0	1	0.218	0.05	1.683	1.679	111.0
4180.487	300.99503	2	1	400.0	300.99503	0	2	1	0.0	0.0	1	0.218	0.06	1.808	1.856	111.0
4180.487	300.99503	2	1	400.0	300.99503	0	2	1	0.0	0.0	1	0.218	0.071	2.149	2.174	111.0
4180.487	300.99503	2	1	400.0	300.99503	0	2	1	0.0	0.0	1	0.219	0.082	2.153	2.174	111.0
4180.487	300.99503	2	1	400.0	300.99503	0	2	1	0.0	0.0	1	0.219	0.094	2.428	2.448	111.0
4180.487	300.99503	2	1	400.0	300.99503	0	2	1	0.0	0.0	1	0.219	0.106	2.449	2.448	111.0
4180.487	300.99503	2	1	400.0	300.99503	0	2	1	0.0	0.0	1	0.219	0.116	2.596	2.571	111.0
4180.487	300.99503	2	1	400.0	300.99503	0	2	1	0.0	0.0	1	0.219	0.127	2.827	2.791	111.0
4180.487	300.99503	2	1	400.0	300.99503	0	2	1	0.0	0.0	1	0.219	0.137	2.798	2.791	111.0
4180.487	300.99503	2	1	400.0	300.99503	0	2	1	0.0	0.0	1	0.219	0.147	2.915	2.889	111.0
4180.487	300.99503	2	1	400.0	300.99503	0	2	1	0.0	0.0	1	0.219	0.155	2.899	3.066	111.0
4180.487	300.99503	2	1	400.0	300.99503	0	2	1	0.0	0.0	1	0.219	0.165	3.068	3.066	111.0
4180.487	300.99503	2	1	400.0	300.99503	0	2	1	0.0	0.0	1	0.219	0.173	3.139	3.145	111.0
4180.487	300.99503	2	1	400.0	300.99503	0	2	1	0.0	0.0	1	0.219	0.182	3.128	3.145	111.0
4180.487	300.99503	2	1	400.0	300.99503	0	2	1	0.0	0.0	1	0.219	0.19	3.222	3.287	111.0
4180.487	300.99503	2	1	400.0	300.99503	0	2	1	0.0	0.0	1	0.219	0.198	3.357	3.35	111.0
4180.487	300.99503	2	1	400.0	300.99503	0	2	1	0.0	0.0	1	0.219	0.206	3.468	3.35	111.0
4180.487	300.99503	2	1	400.0	300.99503	0	2	1	0.0	0.0	1	0.219	0.214	3.44	3.464	111.0
4180.487	300.99503	2	1	400.0	300.99503	0	2	1	0.0	0.0	1	0.219	0.222	3.556	3.562	111.0
4180.487	300.99503	2	1	400.0	300.99503	0	2	1	0.0	0.0	1	0.219	0.228	3.543	3.562	111.0
4180.487	300.99503	2	1	400.0	300.99503	0	2	1	0.0	0.0	1	0.219	0.234	3.593	3.606	111.0
4180.487	300.99503	2	1	400.0	300.99503	0	2	1	0.0	0.0	1	0.219	0.241	3.555	3.606	111.0
4180.487	300.99503	2	1	400.0	300.99503	0	2	1	0.0	0.0	1	0.219	0.247	3.703	3.685	111.0
4180.487	300.99503	2	1	400.0	300.99503	0	2	1	0.0	0.0	1	0.219	0.252	3.502	3.753	111.0
4180.487	300.99503	2	1	400.0	300.99503	0	2	1	0.0	0.0	1	0.219	0.258	3.753	3.753	111.0
4180.487	300.99503	2	1	400.0	300.99503	0	2	1	0.0	0.0	1	0.219	0.263	3.815	3.784	111.0
4180.487	300.99503	2	1	400.0	300.99503	0	2	1	0.0	0.0	1	0.219	0.267	3.818	3.838	111.0
4180.487	300.99503	2	1	400.0	300.99503	0	2	1	0.0	0.0	1	0.219	0.271	3.806	3.838	111.0
4180.487	300.99503	2	1	400.0	300.99503	0	2	1	0.0	0.0	1	0.219	0.276	3.88	3.863	111.0
4180.487	300.99503	2	1	400.0	300.99503	0	2	1	0.0	0.0	1	0.219	0.281	3.743	3.863	111.0
4180.487	300.99503	2	1	400.0	300.99503	0	2	1	0.0	0.0	1	0.219	0.284	3.856	3.908	111.0
4180.487	300.99503	2	1	400.0	300.99503	0	2	1	0.0	0.0	1	0.219	0.288	3.933	3.927	111.0
4180.487	300.99503	2	1	400.0	300.99503	0	2	1	0.0	0.0	1	0.219	0.291	3.912	3.927	111.0
4180.487	300.99503	2	1	400.0	300.99503	0	2	1	0.0	0.0	1	0.219	0.295	3.87	3.963	111.0
4180.487	300.99503	2	1	400.0	300.99503	0	2	1	0.0	0.0	1	0.219	0.299	3.951	3.977	111.0
4180.487	300.99503	2	1	400.0	300.99503	0	2	1	0.0	0.0	1	0.219	0.302	3.963	3.977	111.0
4180.487	300.99503	2	1	400.0	300.99503	0	2	1	0.0	0.0	1	0.219	0.304	4.07	4.007	111.0
4180.487	300.99503	2	1	400.0	300.99503	0	2	1	0.0	0.0	1	0.219	0.306	4.012	4.007	111.0
4180.487	300.99503	2	1	400.0	300.99503	0	2	1	0.0	0.0	1	0.219	0.308	3.997	4.018	111.0
4180.487	300.99503	2	1	400.0	300.99503	0	2	1	0.0	0.0	1	0.219	0.31	4.006	4.042	111.0
4180.487	300.99503	2	1	400.0	300.99503	0	2	1	0.0	0.0	1	0.219	0.312	4.011	4.042	111.0
4180.487	300.99503	2	1	400.0	300.99503	0	2	1	0.0	0.0	1	0.219	0.314	4.03	4.051	111.0
4180.487	300.99503	2	1	400.0	300.99503	0	2	1	0.0	0.0	1	0.219	0.316	4.07	4.051	111.0
4180.487	300.99503	2	1	400.0	300.99503	0	2	1	0.0	0.0	1	0.219	0.318	4.071	4.069	111.0
4180.487	300.99503	2	1	400.0	300.99503	0	2	1	0.0	0.0	1	0.219	0.32	4.03	4.086	111.0
4180.487	300.99503	2	1	400.0	300.99503	0	2	1	0.0	0.0	1	0.219	0.321	4.023	4.086	111.0
4180.487	300.99503	2	1	400.0	300.99503	0	2	1	0.0	0.0	1	0.219	0.322	4.075	4.092	111.0
4180.487	300.99503	2	1	400.0	300.99503	0	2	1	0.0	0.0	1	0.219	0.323	4.163	4.106	111.0
4180.487	300.99503	2	1	400.0	300.99503	0	2	1	0.0	0.0	1	0.219	0.324	3.956	4.106	111.0
4180.487	300.99503	2	1	400.0	300.99503	1	2	1	0.0	0.0	1	0.219	0.324	4.056	4.11	111.0
4180.487	300.99503	2	1	400.0	300.99503	1	2	1	0.0	0.0	1	0.219	0.325	4.204	4.11	111.0
4180.487	300.99503	2	1	400.0	300.99503	1	2	1	0.0	0.0	1	0.219	0.326	4.149	4.121	111.0
4180.487	300.99503	2	1	400.0	300.99503	1	2	1	0.0	0.0	1	0.219	0.326	4.103	4.126	111.0
4180.487	300.99503	2	1	400.0	300.99503	1	2	1	0.0	0.0	1	0.219	0.327	4.045	4.126	111.0
4180.487	300.99503	2	1	400.0	300.99503	1	2	1	0.0	0.0	1	0.219	0.329	4.129	4.133	111.0
4180.487	300.99503	2	1	400.0	300.99503	1	2	1	0.0	0.0	1	0.219	0.331	4.143	4.137	111.0
4180.487	300.99503	2	1	400.0	300.99503	1	2	1	0.0	0.0	1	0.219	0.333	4.139	4.137	111.0
4180.487	300.99503	2	1	400.0	300.99503	1	2	1	0.0	0.0	1	0.219	0.335	4.163	4.144	111.0
4180.487	300.99503	2	1	400.0	300.99503	1	2	1	0.0	0.0	1	0.219	0.337	4.176	4.149	111.0
4180.487	300.99503	2	1	400.0	300.99503	1	2	1	0.0	0.0	1	0.219	0.338	4.149	4.149	111.0
4180.487	300.99503	2	1	400.0	300.99503	1	2	1	0.0	0.0	1	0.219	0.339	4.049	4.151	111.0
4180.487	300.99503	2	1	400.0	300.99503	1	2	1	0.0	0.0	1	0.219	0.341	4.183	4.151	111.0
4180.487	300.99503	2	1	400.0	300.99503	1	2	1	0.0	0.0	1	0.219	0.341	4.182	4.156	111.0
4180.487	300.99503	2	1	400.0	300.99503	1	2	1	0.0	0.0	1	0.219	0.341	4.122	4.159	111.0
4180.487	300.99503	2	1	400.0	300.99503	1	2	1	0.0	0.0	1	0.219	0.341	4.149	4.159	111.0
4180.487	300.99503	2	1	400.0	300.99503	1	2	1	0.0	0.0	1	0.219	0.341	4.162	4.162	111.0
4180.487	300.99503	2	1	400.0	300.99503	1	2	1	0.0	0.0	1	0.219	0.341	4.183	4.164	111.0
4180.487	300.99503	2	1	400.0	300.99503	1	2	1	0.0	0.0	1	0.219	0.341	4.215	4.164	111.0
4180.487	300.99503	2	1	400.0	300.99503	1	2	1	0.0	0.0	1	0.219	0.341	4.169	4.166	111.0
4180.487	300.99503	2	1	400.0	300.99503	1	2	1	0.0	0.0	1	0.219	0.341	4.195	4.166	111.0
4180.487	300.99503	2	1	400.0	300.99503	1	2	1	0.0	0.0	1	0.219	0.341	4.155	4.169	111.0
4180.487	300.99503	2	1	400.0	300.99503	1	2	1	0.0	0.0	1	0.219	0.341	4.181	4.17	111.0
4180.487	300.99503	2	1	400.0	300.99503	1	2	1	0.0	0.0	1	0.219	0.341	4.324	4.17	111.0
4180.487	300.99503	2	1	400.0	300.99503	1	2	1	0.0	0.0	1	0.219	0.341	4.135	4.172	111.0
4180.487	300.99503	2	1	400.0	300.99503	1	2	1	0.0	0.0	1	0.219	0.341	4.229	4.173	111.0
4180.487	300.99503	2	1	400.0	300.99503	1	2	1	0.0	0.0	1	0.219	0.341	4.175	4.173	111.0
4180.487	300.99503	2	1	400.0	300.99503	1	2	1	0.0	0.0	1	0.219	0.341	4.256	4.174	111.0
4180.487	300.99503	2	1	400.0	300.99503	1	2	1	0.0	0.0	1	0.219	0.341	4.169	4.174	111.0
4180.487	300.99503	2	1	400.0	300.99503	1	2	1	0.0	0.0	1	0.219	0.341	4.163	4.175	111.0
4180.487	300.99503	2	1	400.0	300.99503	1	2	1	0.0	0.0	1	0.219	0.341	4.234	4.176	111.0
4180.487	300.99503	2	1	400.0	300.99503	1	2	1	0.0	0.0	1	0.219	0.341	4.182	4.176	111.0
4180.487	300.99503	2	1	400.0	300.99503	1	2	1	0.0	0.0	1	0.219	0.341	4.169	4.177	111.0
4180.487	300.99503	2	1	400.0	300.99503	1	2	1	0.0	0.0	1	0.219	0.341	4.128	4.179	111.0
4180.487	300.99503	2	1	400.0	300.99503	1	2	1	0.0	0.0	1	0.219	0.341	4.203	4.179	111.0
4180.487	300.99503	2	1	400.0	300.99503	1	2	1	0.0	0.0	1	0.219	0.341	4.209	4.179	111.0
4180.487	300.99503	2	1	400.0	300.99503	1	2	1	0.0	0.0	1	0.219	0.341	4.235	4.179	111.0
4180.487	300.99503	2	1	400.0	300.99503	1	2	1	0.0	0.0	1	0.219	0.341	4.148	4.18	111.0
4180.487	300.99503	2	1	400.0	300.99503	1	2	1	0.0	0.0	1	0.219	0.341	4.215	4.181	111.0
4180.487	300.99503	2	1	400.0	300.99503	1	2	1	0.0	0.0	1	0.219	0.341	4.175	4.181	111.0
4180.487	300.99503	2	1	400.0	300.99503	1	2	1	0.0	0.0	1	0.219	0.341	4.209	4.181	111.0
4180.487	300.99503	2	1	400.0	300.99503	1	2	1	0.0	0.0	1	0.219	0.341	4.155	4.181	111.0
4180.487	300.99503	2	1	400.0	300.99503	1	2	1	0.0	0.0	1	0.219	0.341	4.215	4.182	111.0
4180.487	300.99503	2	1	400.0	300.99503	1	2	1	0.0	0.0	1	0.219	0.341	4.148	4.182	111.0
4180.487	300.99503	2	1	400.0	300.99503	1	2	1	0.0	0.0	1	0.219	0.341	4.215	4.182	111.0
4180.487	300.99503	2	1	400.0	300.99503	1	2	1	0.0	0.0	1	0.219	0.341	4.195	4.182	111.0
4180.487	300.99503	2	1	400.0	300.99503	1	2	1	0.0	0.0	1	0.219	0.341	4.189	4.183	111.0
4180.487	300.99503	2	1	400.0	300.99503	1	2	1	0.0	0.0	1	0.219	0.341	4.254	4.183	111.0
4180.487	300.99503	2	1	400.0	300.99503	1	2	1	0.0	0.0	1	0.219	0.341	4.182	4.183	111.0
4180.487	300.99503	2	1	400.0	300.99503	1	2	1	0.0	0.0	1	0.219	0.341	4.142	4.183	111.0
4180.487	300.99503	2	1	400.0	300.99503	1	2	1	0.0	0.0	1	0.219	0.341	4.162	4.183	111.0
4180.487	300.99503	2	1	400.0	300.99503	1	2	1	0.0	0.0	1	0.219	0.341	4.202	4.184	111.0
4180.487	300.99503	2	1	400.0	300.99503	1	2	1	0.0	0.0	1	0.219	0.341	4.208	4.184	111.0
4180.487	300.99503	2	1	400.0	300.99503	1	2	1	0.0	0.0	1	0.219	0.341	4.202	4.184	111.0
4180.487	300.99503	2	1	400.0	300.99503	1	2	1	0.0	0.0	1	0.219	0.341	4.208	4.184	111.0
4180.487	300.99503	2	1	400.0	300.99503	1	2	1	0.0	0.0	1	0.219	0.341	4.142	4.184	111.0
4180.487	300.99503	2	1	400.0	300.99503	1	2	1	0.0	0.0	1	0.219	0.341	4.142	4.184	111.0
4180.487	300.99503	2	1	400.0	300.99503	1	2	1	0.0	0.0	1	0.219	0.341	4.175	4.184	111.0
4180.487	300.99503	2	1	400.0	300.99503	1	2	1	0.0	0.0	1	0.219	0.341	4.195	4.184	111.0
4180.487	300.99503	2	1	400.0	300.99503	1	2	1	0.0	0.0	1	0.219	0.341	4.189	4.184	111.0
4180.487	300.99503	2	1	400.0	300.99503	1	2	1	0.0	0.0	1	0.219	0.341	4.182	4.184	111.0
4180.487	300.99503	2	1	400.0	300.99503	1	2	1	0.0	0.0	1	0.219	0.34	3.954	4.184	111.0
4180.487	300.99503	2	1	400.0	300.99503	1	2	1	0.0	0.0	1	0.219	0.341	4.222	4.185	111.0
4180.487	300.99503	2	1	400.0	300.99503	1	2	1	0.0	0.0	1	0.219	0.341	4.202	4.185	111.0
4180.487	300.99503	2	1	400.0	300.99503	1	2	1	0.0	0.0	1	0.219	0.341	4.169	4.185	111.0
4180.487	300.99503	2	1	400.0	300.99503	1	2	1	0.0	0.0	1	0.219	0.341	4.175	4.185	111.0
4180.487	300.99503	2	1	400.0	300.99503	1	2	1	0.0	0.0	1	0.219	0.341	4.123	4.185	111.0
4180.487	300.99503	2	1	400.0	300.99503	1	2	1	0.0	0.0	1	0.219	0.341	4.202	4.185	111.0
4180.487	300.99503	2	1	400.0	300.99503	1	2	1	0.0	0.0	1	0.219	0.341	4.222	4.185	111.0
4180.487	300.99503	2	1	400.0	300.99503	1	2	1	0.0	0.0	1	0.219	0.341	4.188	4.185	111.0
4180.487	300.99503	2	1	400.0	300.99503	1	2	1	0.0	0.0	1	0.219	0.341	4.115	4.185	111.0
4180.487	300.99503	2	1	400.0	300.99503	1	2	1	0.0	0.0	1	0.219	0.341	4.156	4.185	111.0
4180.487	300.99503	2	1	400.0	300.99503	1	2	1	0.0	0.0	1	0.219	0.341	4.148	4.185	111.0
4180.487	300.99503	2	1	400.0	300.99503	1	2	1	0.0	0.0	1	0.219	0.341	4.208	4.185	111.0
4180.487	300.99503	2	1	400.0	300.99503	1	2	1	0.0	0.0	1	0.219	0.341	4.228	4.185	111.0
4180.487	300.99503	2	1	400.0	300.99503	1	2	1	0.0	0.0	1	0.219	0.341	4.122	4.185	111.0
4180.487	300.99503	2	1	400.0	300.99503	1	2	1	0.0	0.0	1	0.219	0.341	4.182	4.185	111.0
4180.487	300.99503	2	1	400.0	300.99503	1	2	1	0.0	0.0	1	0.219	0.34	4.102	4.185	111.0
4180.487	300.99503	2	1	400.0	300.99503	1	2	1	0.0	0.0	1	0.219	0.341	4.175	4.185	111.0
4180.487	300.99503	2	1	400.0	300.99503	1	2	1	0.0	0.0	1	0.219	0.341	4.215	4.185	111.0
4180.487	300.99503	2	1	400.0	300.99503	1	2	1	0.0	0.0	1	0.219	0.342	4.209	4.185	111.0
4180.487	300.99503	2	1	400.0	300.99503	1	2	1	0.0	0.0	1	0.219	0.342	4.168	4.185	111.0
4180.487	300.99503	2	1	400.0	300.99503	1	2	1	0.0	0.0	1	0.219	0.342	4.208	4.185	111.0
4180.487	300.99503	2	1	400.0	300.99503	1	2	1	0.0	0.0	1	0.219	0.342	4.149	4.185	111.0
4180.487	300.99503	2	1	400.0	300.99503	1	2	1	0.0	0.0	1	0.219	0.342	4.208	4.185	111.0
4180.487	300.99503	2	1	400.0	300.99503	1	2	1	0.0	0.0	1	0.219	0.342	4.155	4.185	111.0
4180.487	300.99503	2	1	400.0	300.99503	1	2	1	0.0	0.0	1	0.219	0.342	4.181	4.185	111.0
4180.487	300.99503	2	1	400.0	300.99503	1	2	1	0.0	0.0	1	0.219	0.342	4.155	4.185	111.0
4180.487	300.99503	2	1	400.0	300.99503	1	2	1	0.0	0.0	1	0.219	0.342	4.215	4.185	111.0
4180.487	300.99503	2	1	400.0	300.99503	1	2	1	0.0	0.0	1	0.219	0.342	4.149	4.185	111.0
4180.487	300.99503	2	1	400.0	300.99503	1	2	1	0.0	0.0	1	0.219	0.342	4.195	4.185	111.0
4180.487	300.99503	2	1	400.0	300.99503	1	2	1	0.0	0.0	1	0.219	0.342	4.128	4.185	111.0
4180.487	300.99503	2	1	400.0	300.99503	1	2	1	0.0	0.0	1	0.219	0.342	4.182	4.185	111.0
4180.487	300.99503	2	1	400.0	300.99503	1	2	1	0.0	0.0	1	0.219	0.342	4.149	4.185	111.0
4180.487	300.99503	2	1	400.0	300.99503	1	2	1	0.0	0.0	1	0.219	0.342	4.205	4.185	111.0
4180.487	300.99503	2	1	400.0	300.99503	1	2	1	0.0	0.0	1	0.219	0.342	4.22	4.185	111.0
4180.487	300.99503	2	1	400.0	300.99503	1	2	1	0.0	0.0	1	0.219	0.342	4.195	4.185	111.0
4180.487	300.99503	2	1	400.0	300.99503	1	2	1	0.0	0.0	1	0.219	0.342	4.182	4.185	111.0
4180.487	300.99503	2	1	400.0	300.99503	1	2	1	0.0	0.0	1	0.219	0.342	4.188	4.185	111.0
4180.487	300.99503	2	1	400.0	300.99503	1	2	1	0.0	0.0	1	0.219	0.342	4.178	4.185	111.0
4180.487	300.99503	2	1	400.0	300.99503	1	2	1	0.0	0.0	1	0.219	0.342	4.188	4.185	111.0
4180.487	300.99503	2	1	400.0	300.99503	1	2	1	0.0	0.0	1	0.219	0.342	4.328	4.185	111.0
4180.487	300.99503	2	1	400.0	300.99503	1	2	1	0.0	0.0	1	0.219	0.342	4.142	4.185	111.0
4180.487	300.99503	2	1	400.0	300.99503	1	2	1	0.0	0.0	1	0.219	0.342	4.215	4.185	111.0
4180.487	300.99503	2	1	400.0	300.99503	1	2	1	0.0	0.0	1	0.219	0.342	4.155	4.185	111.0
4180.487	300.99503	2	1	400.0	300.99503	1	2	1	0.0	0.0	1	0.219	0.341	4.088	4.185	111.0
4180.487	300.99503	2	1	400.0	300.99503	1	2	1	0.0	0.0	1	0.219	0.341	4.176	4.185	111.0
4180.487	300.99503	2	1	400.0	300.99503	1	2	1	0.0	0.0	1	0.219	0.342	4.216	4.185	111.0
4180.487	300.99503	2	1	400.0	300.99503	1	2	1	0.0	0.0	1	0.219	0.341	4.054	4.185	111.0
4180.487	300.99503	2	1	400.0	300.99503	1	2	1	0.0	0.0	1	0.219	0.341	4.222	4.185	111.0
4180.487	300.99503	2	1	400.0	300.99503	1	2	1	0.0	0.0	1	0.219	0.341	4.149	4.185	111.0
4180.487	300.99503	2	1	400.0	300.99503	1	2	1	0.0	0.0	1	0.219	0.341	4.129	4.185	111.0
4180.487	300.99503	2	1	400.0	300.99503	1	2	1	0.0	0.0	1	0.219	0.341	4.162	4.185	111.0
4180.487	300.99503	2	1	400.0	300.99503	1	2	1	0.0	0.0	1	0.219	0.34	4.055	4.185	111.0
4180.487	300.99503	2	1	400.0	300.99503	1	2	1	0.0	0.0	1	0.219	0.341	4.181	4.185	111.0
4180.487	300.99503	2	1	400.0	300.99503	1	2	1	0.0	0.0	1	0.219	0.341	4.195	4.185	111.0
4180.487	300.99503	2	1	400.0	300.99503	1	2	1	0.0	0.0	1	0.219	0.341	4.156	4.185	111.0
4180.487	300.99503	2	1	400.0	300.99503	1	2	1	0.0	0.0	1	0.219	0.341	4.196	4.185	111.0
4180.487	300.99503	2	1	400.0	300.99503	1	2	1	0.0	0.0	1	0.219	0.341	4.195	4.185	111.0
4180.487	300.99503	2	1	400.0	300.99503	1	2	1	0.0	0.0	1	0.219	0.341	4.244	4.185	111.0
4180.487	300.99503	2	1	400.0	300.99503	1	2	1	0.0	0.0	1	0.219	0.341	4.215	4.185	111.0
4180.487	300.99503	2	1	400.0	300.99503	1	2	1	0.0	0.0	1	0.219	0.341	4.202	4.185	111.0
4180.487	300.99503	2	1	400.0	300.99503	1	2	1	0.0	0.0	1	0.219	0.341	4.149	4.185	111.0
4180.487	300.99503	2	1	400.0	300.99503	1	2	1	0.0	0.0	1	0.219	0.341	4.169	4.185	111.0
4180.487	300.99503	2	1	400.0	300.99503	1	2	1	0.0	0.0	1	0.219	0.341	4.141	4.185	111.0
4180.487	300.99503	2	1	400.0	300.99503	1	2	1	0.0	0.0	1	0.219	0.341	4.202	4.185	111.0
4180.487	300.99503	2	1	400.0	300.99503	1	2	1	0.0	0.0	1	0.219	0.34	4.102	4.185	111.0
4180.487	300.99503	2	1	400.0	300.99503	1	2	1	0.0	0.0	1	0.219	0.341	4.182	4.185	111.0
4180.487	300.99503	2	1	400.0	300.99503	1	2	1	0.0	0.0	1	0.219	0.341	4.162	4.185	111.0
4180.487	300.99503	2	1	400.0	300.99503	1	2	1	0.0	0.0	1	0.219	0.341	4.242	4.185	111.0
4180.487	300.99503	2	1	400.0	300.99503	1	2	1	0.0	0.0	1	0.219	0.341	4.294	4.185	111.0
4180.487	300.99503	2	1	400.0	300.99503	1	2	1	0.0	0.0	1	0.219	0.341	4.175	4.185	111.0
4180.487	300.99503	2	1	400.0	300.99503	1	2	1	0.0	0.0	1	0.219	0.341	4.189	4.185	111.0
4180.487	300.99503	2	1	400.0	300.99503	1	2	1	0.0	0.0	1	0.219	0.341	4.175	4.185	111.0
4180.487	300.99503	2	1	400.0	300.99503	1	2	1	0.0	0.0	1	0.219	0.341	4.327	4.185	111.0
4180.487	300.99503	2	1	400.0	300.99503	1	2	1	0.0	0.0	1	0.219	0.341	4.215	4.185	111.0
4180.487	300.99503	2	1	400.0	300.99503	1	2	1	0.0	0.0	1	0.219	0.341	4.163	4.185	111.0
4180.487	300.99503	2	1	400.0	300.99503	1	2	1	0.0	0.0	1	0.219	0.341	4.203	4.185	111.0
4180.487	300.99503	2	1	400.0	300.99503	1	2	1	0.0	0.0	1	0.219	0.34	4.063	4.185	111.0
4180.487	300.99503	2	1	400.0	300.99503	1	2	1	0.0	0.0	1	0.219	0.341	4.199	4.185	111.0
4180.487	300.99503	2	1	400.0	300.99503	1	2	1	0.0	0.0	1	0.219	0.341	4.135	4.185	111.0
4180.487	300.99503	2	1	400.0	300.99503	1	2	1	0.0	0.0	1	0.219	0.341	4.135	4.185	111.0
4180.487	300.99503	2	1	400.0	300.99503	1	2	1	0.0	0.0	1	0.219	0.341	4.248	4.185	111.0
4180.487	300.99503	2	1	400.0	300.99503	1	2	1	0.0	0.0	1	0.219	0.341	4.182	4.185	111.0
4180.487	300.99503	2	1	400.0	300.99503	1	2	1	0.0	0.0	1	0.219	0.341	4.208	4.185	111.0
4180.487	300.99503	2	1	400.0	300.99503	1	2	1	0.0	0.0	1	0.219	0.341	4.202	4.185	111.0
4180.487	300.99503	2	1	400.0	300.99503	1	2	1	0.0	0.0	1	0.219	0.341	4.189	4.185	111.0
4180.487	300.99503	2	1	400.0	300.99503	1	2	1	0.0	0.0	1	0.219	0.341	4.215	4.185	111.0
0.0	0.0	2	1	400.0	300.99503	1	2	1	0.0	0.0	0	0.219	0.341	4.181	4.185	111.0
0.0	0.0	2	1	400.0	300.99503	1	2	1	0.0	0.0	0	0.219	0.341	4.175	4.185	111.0
0.0	0.0	2	1	400.0	300.99503	1	2	1	0.0	0.0	0	0.219	0.34	3.875	3.889	111.0
0.0	0.0	2	1	400.0	300.99503	1	2	1	0.0	0.0	0	0.219	0.339	3.877	3.889	111.0
0.0	0.0	2	1	400.0	300.99503	1	2	1	0.0	0.0	0	0.219	0.335	3.425	3.358	111.0
0.0	0.0	2	1	400.0	300.99503	1	2	1	0.0	0.0	0	0.219	0.329	3.367	3.358	111.0
0.0	0.0	2	1	400.0	300.99503	1	2	1	0.0	0.0	0	0.219	0.321	3.091	3.12	111.0
0.0	0.0	2	1	400.0	300.99503	1	2	1	0.0	0.0	0	0.219	0.311	2.701	2.695	111.0
0.0	0.0	2	1	400.0	300.99503	1	2	1	0.0	0.0	0	0.219	0.303	2.694	2.695	111.0
0.0	0.0	2	1	400.0	300.99503	1	2	1	0.0	0.0	0	0.219	0.292	2.207	2.328	111.0
0.0	0.0	2	1	400.0	300.99503	1	2	1	0.0	0.0	0	0.219	0.28	2.163	2.162	111.0
0.0	0.0	2	1	400.0	300.99503	1	2	1	0.0	0.0	0	0.219	0.272	2.185	2.162	111.0
0.0	0.0	2	1	400.0	300.99503	1	2	1	0.0	0.0	0	0.219	0.26	1.835	1.867	111.0
0.0	0.0	2	1	400.0	300.99503	1	2	1	0.0	0.0	0	0.219	0.25	1.886	1.867	111.0
0.0	0.0	2	1	400.0	300.99503	1	2	1	0.0	0.0	0	0.219	0.239	1.746	1.736	111.0
0.0	0.0	2	1	400.0	300.99503	1	2	1	0.0	0.0	0	0.219	0.229	1.522	1.499	111.0
0.0	0.0	2	1	400.0	300.99503	1	2	1	0.0	0.0	0	0.219	0.219	1.494	1.499	111.0
0.0	0.0	2	1	400.0	300.99503	1	2	1	0.0	0.0	0	0.219	0.208	1.2	1.294	111.0
0.0	0.0	2	1	400.0	300.99503	1	2	1	0.0	0.0	0	0.219	0.197	1.214	1.203	111.0
0.0	0.0	2	1	400.0	300.99503	1	2	1	0.0	0.0	0	0.219	0.187	1.193	1.203	111.0
0.0	0.0	2	1	400.0	300.99503	1	2	1	0.0	0.0	0	0.219	0.177	1.015	1.038	111.0
0.0	0.0	2	1	400.0	300.99503	1	2	1	0.0	0.0	0	0.219	0.169	1.059	1.038	111.0
0.0	0.0	2	1	400.0	300.99503	1	2	1	0.0	0.0	0	0.219	0.159	0.975	0.964	111.0
0.0	0.0	2	1	400.0	300.99503	1	2	1	0.0	0.0	0	0.219	0.151	0.875	0.833	111.0
0.0	0.0	2	1	400.0	300.99503	1	2	1	0.0	0.0	0	0.219	0.143	0.838	0.833	111.0
0.0	0.0	2	1	400.0	300.99503	1	2	1	0.0	0.0	0	0.219	0.136	0.735	0.774	111.0
0.0	0.0	2	1	400.0	300.99503	1	2	1	0.0	0.0	0	0.219	0.129	0.723	0.668	111.0
0.0	0.0	2	1	400.0	300.99503	1	2	1	0.0	0.0	0	0.219	0.121	0.697	0.668	111.0
0.0	0.0	2	1	400.0	300.99503	1	2	1	0.0	0.0	0	0.218	0.114	0.651	0.621	111.0
0.0	0.0	2	1	400.0	300.99503	1	2	1	0.0	0.0	0	0.218	0.108	0.591	0.621	111.0
0.0	0.0	2	1	400.0	300.99503	1	2	1	0.0	0.0	0	0.218	0.102	0.557	0.536	111.0
0.0	0.0	2	1	400.0	300.99503	1	2	1	0.0	0.0	0	0.218	0.097	0.502	0.498	111.0
0.0	0.0	2	1	400.0	300.99503	1	2	1	0.0	0.0	0	0.218	0.092	0.476	0.498	111.0
0.0	0.0	2	1	400.0	300.99503	1	2	1	0.0	0.0	0	0.218	0.086	0.47	0.43	111.0
0.0	0.0	2	1	400.0	300.99503	1	2	1	0.0	0.0	0	0.218	0.08	0.395	0.371	111.0
0.0	0.0	2	1	400.0	300.99503	1	2	1	0.0	0.0	0	0.218	0.076	0.373	0.371	111.0
0.0	0.0	2	1	400.0	300.99503	1	2	1	0.0	0.0	0	0.218	0.072	0.343	0.345	111.0
0.0	0.0	2	1	400.0	300.99503	1	2	1	0.0	0.0	0	0.218	0.068	0.319	0.345	111.0
0.0	0.0	2	1	400.0	300.99503	1	2	1	0.0	0.0	0	0.218	0.064	0.361	0.32	111.0
0.0	0.0	2	1	400.0	300.99503	1	2	1	0.0	0.0	0	0.218	0.06	0.305	0.276	111.0
0.0	0.0	2	1	400.0	300.99503	1	2	1	0.0	0.0	0	0.218	0.058	0.287	0.276	111.0
0.0	0.0	2	1	400.0	300.99503	1	2	1	0.0	0.0	0	0.218	0.054	0.215	0.238	111.0
0.0	0.0	2	1	400.0	300.99503	1	2	1	0.0	0.0	0	0.218	0.05	0.215	0.221	111.0
0.0	0.0	2	1	400.0	300.99503	1	2	1	0.0	0.0	0	0.218	0.046	0.227	0.221	111.0
0.0	0.0	2	1	400.0	300.99503	1	2	1	0.0	0.0	0	0.218	0.042	0.195	0.191	111.0
0.0	0.0	2	1	400.0	300.99503	1	2	1	0.0	0.0	0	0.218	0.04	0.434	0.191	111.0
0.0	0.0	2	1	400.0	300.99503	1	2	1	0.0	0.0	0	0.218	0.038	0.16	0.165	111.0
0.0	0.0	2	1	400.0	300.99503	1	2	1	0.0	0.0	0	0.218	0.036	0.232	0.153	111.0
0.0	0.0	2	1	400.0	300.99503	1	2	1	0.0	0.0	0	0.218	0.034	0.121	0.153	111.0
0.0	0.0	2	1	400.0	300.99503	1	2	1	0.0	0.0	0	0.218	0.032	0.112	0.132	111.0
0.0	0.0	2	1	400.0	300.99503	1	2	1	0.0	0.0	0	0.218	0.03	0.166	0.122	111.0
0.0	0.0	2	1	400.0	300.99503	1	2	1	0.0	0.0	0	0.218	0.028	0.139	0.122	111.0
0.0	0.0	2	1	400.0	300.99503	1	2	1	0.0	0.0	0	0.218	0.026	0.094	0.106	111.0
0.0	0.0	2	1	400.0	300.99503	1	2	1	0.0	0.0	0	0.218	0.024	0.092	0.106	111.0
0.0	0.0	2	1	400.0	300.99503	1	2	1	0.0	0.0	0	0.218	0.022	0.102	0.098	111.0
0.0	0.0	2	1	400.0	300.99503	1	2	1	0.0	0.0	0	0.218	0.02	0.089	0.084	111.0
0.0	0.0	2	1	400.0	300.99503	1	2	1	0.0	0.0	0	0.218	0.02	0.05	0.084	111.0
0.0	0.0	2	1	400.0	300.99503	1	2	1	0.0	0.0	0	0.218	0.02	0.092	0.073	111.0
0.0	0.0	2	1	400.0	300.99503	1	2	1	0.0	0.0	0	0.218	0.02	0.059	0.067	111.0
0.0	0.0	2	1	400.0	300.99503	1	2	1	0.0	0.0	0	0.218	0.02	0.023	0.067	111.0
0.0	0.0	2	1	400.0	300.99503	1	2	1	0.0	0.0	0	0.218	0.02	0.093	0.058	111.0
0.0	0.0	2	1	400.0	300.99503	1	2	1	0.0	0.0	0	0.218	0.02	0.075	0.058	111.0
0.0	0.0	2	1	400.0	300.99503	1	2	1	0.0	0.0	0	0.218	0.02	0.076	0.054	111.0
0.0	0.0	2	1	400.0	300.99503	1	2	1	0.0	0.0	0	0.218	0.02	0.236	0.046	111.0
0.0	0.0	2	1	400.0	300.99503	1	2	1	0.0	0.0	0	0.218	0.02	0.086	0.046	111.0
0.0	0.0	2	1	400.0	300.99503	1	2	1	0.0	0.0	0	0.218	0.02	0.067	0.043	111.0
0.0	0.0	2	1	400.0	300.99503	1	2	1	0.0	0.0	0	0.218	0.02	0.024	0.037	111.0
0.0	0.0	2	1	400.0	300.99503	1	2	1	0.0	0.0	0	0.218	0.019	-0.13	0.037	111.0
0.0	0.0	2	1	400.0	300.99503	1	2	1	0.0	0.0	0	0.218	0.019	0.013	0.034	111.0
0.0	0.0	2	1	400.0	300.99503	1	2	1	0.0	0.0	0	0.218	0.018	0.021	0.034	111.0
0.0	0.0	2	1	400.0	300.99503	1	2	1	0.0	0.0	0	0.218	0.018	0.058	0.029	111.0
0.0	0.0	2	1	400.0	300.99503	1	2	1	0.0	0.0	0	0.218	0.018	0.013	0.027	111.0
0.0	0.0	2	1	400.0	300.99503	1	2	1	0.0	0.0	0	0.218	0.018	0.042	0.027	111.0
0.0	0.0	2	1	400.0	300.99503	1	2	1	0.0	0.0	0	0.218	0.018	0.039	0.023	111.0
0.0	0.0	2	1	400.0	300.99503	1	2	1	0.0	0.0	0	0.218	0.017	-0.019	0.02	111.0
0.0	0.0	2	1	400.0	300.99503	1	2	1	0.0	0.0	0	0.218	0.016	-0.053	0.02	111.0
0.0	0.0	2	1	400.0	300.99503	1	2	1	0.0	0.0	0	0.218	0.016	0.036	0.018	111.0
0.0	0.0	2	1	400.0	300.99503	1	2	1	0.0	0.0	0	0.218	0.016	0.039	0.018	111.0
0.0	0.0	2	1	400.0	300.99503	1	2	1	0.0	0.0	0	0.218	0.016	0.033	0.017	111.0
0.0	0.0	2	1	400.0	300.99503	1	2	1	0.0	0.0	0	0.218	0.016	0.034	0.014	111.0
0.0	0.0	2	1	400.0	300.99503	1	2	1	0.0	0.0	0	0.218	0.016	0.027	0.014	111.0
0.0	0.0	2	1	400.0	300.99503	1	2	1	0.0	0.0	0	0.218	0.015	0.019	0.012	111.0
0.0	0.0	2	1	400.0	300.99503	1	2	1	0.0	0.0	0	0.218	0.015	0.014	0.01	111.0
0.0	0.0	2	1	400.0	300.99503	1	2	1	0.0	0.0	0	0.218	0.015	0.019	0.01	111.0
0.0	0.0	2	1	400.0	300.99503	1	2	1	0.0	0.0	0	0.218	0.014	-0.027	0.01	111.0
0.0	0.0	2	1	400.0	300.99503	1	2	1	0.0	0.0	0	0.218	0.014	0.018	0.01	111.0
0.0	0.0	2	1	400.0	300.99503	1	2	1	0.0	0.0	0	0.218	0.014	0.074	0.008	111.0
0.0	0.0	2	1	400.0	300.99503	1	2	1	0.0	0.0	0	0.218	0.014	0.01	0.007	111.0
0.0	0.0	2	1	400.0	300.99503	1	2	1	0.0	0.0	0	0.218	0.014	0.014	0.007	111.0
0.0	0.0	2	1	400.0	300.99503	1	2	1	0.0	0.0	0	0.218	0.013	-0.023	0.006	111.0
0.0	0.0	2	1	400.0	300.99503	1	2	1	0.0	0.0	0	0.218	0.012	0.06	0.006	111.0
0.0	0.0	2	1	400.0	300.99503	1	2	1	0.0	0.0	0	0.218	0.011	0.008	0.006	111.0
0.0	0.0	2	1	400.0	300.99503	1	2	1	0.0	0.0	0	0.218	0.01	0.001	0.005	111.0
0.0	0.0	2	1	400.0	300.99503	1	2	1	0.0	0.0	0	0.218	0.01	0.026	0.005	111.0
0.0	0.0	2	1	400.0	300.99503	1	2	1	0.0	0.0	0	0.218	0.01	0.023	0.004	111.0
0.0	0.0	2	1	400.0	300.99503	1	2	1	0.0	0.0	0	0.218	0.009	0.0	0.003	111.0
0.0	0.0	2	1	400.0	300.99503	1	2	1	0.0	0.0	0	0.218	0.008	-0.033	0.003	111.0
0.0	0.0	2	1	400.0	300.99503	1	2	1	0.0	0.0	0	0.218	0.007	-0.019	0.003	111.0
0.0	0.0	2	1	400.0	300.99503	1	2	1	0.0	0.0	0	0.218	0.007	0.021	0.002	111.0
0.0	0.0	2	1	400.0	300.99503	1	2	1	0.0	0.0	0	0.218	0.007	0.008	0.002	111.0
0.0	0.0	2	1	400.0	300.99503	1	2	1	0.0	0.0	0	0.218	0.007	-0.002	0.002	111.0
0.0	0.0	2	1	400.0	300.99503	1	2	1	0.0	0.0	0	0.218	0.007	-0.011	0.002	111.0
0.0	0.0	2	1	400.0	300.99503	1	2	1	0.0	0.0	0	0.218	0.007	0.005	0.002	111.0
0.0	0.0	2	1	400.0	300.99503	1	2	1	0.0	0.0	0	0.218	0.007	-0.003	0.001	111.0
0.0	0.0	2	1	400.0	300.99503	1	2	1	0.0	0.0	0	0.218	0.007	0.029	0.001	111.0
0.0	0.0	2	1	400.0	300.99503	1	2	1	0.0	0.0	0	0.218	0.005	-0.035	0.001	111.0
0.0	0.0	2	1	400.0	300.99503	1	2	1	0.0	0.0	0	0.218	0.005	0.008	0.001	111.0
0.0	0.0	2	1	400.0	300.99503	1	2	1	0.0	0.0	0	0.218	0.003	-0.178	0.001	111.0
0.0	0.0	2	1	400.0	300.99503	1	2	1	0.0	0.0	0	0.218	0.003	0.007	0.001	111.0
0.0	0.0	2	1	400.0	300.99503	1	2	1	0.0	0.0	0	0.218	0.001	-0.038	0.001	111.0
0.0	0.0	2	1	400.0	300.99503	1	2	1	0.0	0.0	0	0.218	-0.001	-0.109	0.0	111.0
0.0	0.0	2	1	400.0	300.99503	1	2	1	0.0	0.0	0	0.218	-0.001	-0.046	0.0	111.0
0.0	0.0	2	1	400.0	300.99503	1	2	1	0.0	0.0	0	0.218	0.0	-0.002	0.0	111.0
0.0	0.0	2	1	400.0	300.99503	1	2	1	0.0	0.0	0	0.218	-0.001	-0.013	0.0	111.0
0.0	0.0	2	1	400.0	300.99503	1	2	1	0.0	0.0	0	0.218	0.0	0.016	0.0	111.0
0.0	0.0	2	1	400.0	300.99503	1	2	1	0.0	0.0	0	0.218	0.0	0.023	0.0	111.0
0.0	0.0	2	1	400.0	300.99503	1	2	1	0.0	0.0	0	0.218	0.0	0.042	0.0	111.0
0.0	0.0	2	1	400.0	300.99503	1	2	1	0.0	0.0	0	0.218	0.0	0.013	0.0	111.0
0.0	0.0	2	1	400.0	300.99503	1	2	1	0.0	0.0	0	0.218	0.0	0.037	0.0	111.0
0.0	0.0	2	1	400.0	300.99503	1	2	1	0.0	0.0	0	0.218	-0.001	-0.012	0.0	111.0
0.0	0.0	2	1	400.0	300.99503	1	2	1	0.0	0.0	0	0.218	0.0	0.027	0.0	111.0
0.0	0.0	2	1	400.0	300.99503	1	2	1	0.0	0.0	0	0.218	-0.001	-0.018	0.0	111.0
0.0	0.0	2	1	400.0	300.99503	1	2	1	0.0	0.0	0	0.218	0.0	0.024	0.0	111.0
0.0	0.0	2	1	400.0	300.99503	1	2	1	0.0	0.0	0	0.218	0.0	0.0	0.0	111.0
0.0	0.0	2	1	400.0	300.99503	1	2	1	0.0	0.0	0	0.218	0.0	-0.004	0.0	111.0
0.0	0.0	2	1	400.0	300.99503	1	2	1	0.0	0.0	0	0.218	0.0	0.008	0.0	111.0
0.0	0.0	2	1	400.0	300.99503	1	2	1	0.0	0.0	0	0.218	0.0	0.0	0.0	111.0
0.0	0.0	2	1	400.0	300.99503	1	2	1	0.0	0.0	0	0.218	-0.001	-0.024	0.0	111.0
0.0	0.0	2	1	400.0	300.99503	1	2	1	0.0	0.0	0	0.218	-0.001	-0.024	0.0	111.0
0.0	0.0	2	1	400.0	300.99503	1	2	1	0.0	0.0	0	0.218	0.0	0.082	0.0	111.0
0.0	0.0	2	1	400.0	300.99503	1	2	1	0.0	0.0	0	0.218	-0.001	-0.016	0.0	111.0
0.0	0.0	2	1	400.0	300.99503	1	2	1	0.0	0.0	0	0.218	0.0	0.034	0.0	111.0
0.0	0.0	2	1	400.0	300.99503	1	2	1	0.0	0.0	0	0.218	-0.001	-0.03	0.0	111.0
0.0	0.0	2	1	400.0	300.99503	1	2	1	0.0	0.0	0	0.218	0.0	0.002	0.0	111.0
0.0	0.0	2	1	400.0	300.99503	1	2	1	0.0	0.0	0	0.218	-0.001	-0.024	0.0	111.0
0.0	0.0	2	1	400.0	300.99503	1	2	1	0.0	0.0	0	0.218	0.0	-0.01	0.0	111.0
0.0	0.0	2	1	400.0	300.99503	1	2	1	0.0	0.0	0	0.218	0.0	0.0	0.0	111.0
0.0	0.0	2	1	400.0	300.99503	1	2	1	0.0	0.0	0	0.218	0.0	0.024	0.0	111.0
0.0	0.0	2	1	400.0	300.99503	1	2	1	0.0	0.0	0	0.218	-0.001	-0.019	0.0	111.0
0.0	0.0	2	1	400.0	300.99503	1	2	1	0.0	0.0	0	0.218	0.0	-0.001	0.0	111.0
0.0	0.0	2	1	400.0	300.99503	1	2	1	0.0	0.0	0	0.218	0.0	-0.011	0.0	111.0
0.0	0.0	2	1	400.0	300.99503	1	2	1	0.0	0.0	0	0.218	-0.001	-0.014	0.0	111.0
0.0	0.0	2	1	400.0	300.99503	1	2	1	0.0	0.0	0	0.218	0.0	0.0	0.0	111.0
0.0	0.0	2	1	400.0	300.99503	1	2	1	0.0	0.0	0	0.218	0.0	0.006	0.0	111.0
0.0	0.0	2	1	400.0	300.99503	1	2	1	0.0	0.0	0	0.218	0.0	0.008	0.0	111.0
0.0	0.0	2	1	400.0	300.99503	1	2	1	0.0	0.0	0	0.218	-0.001	-0.145	0.0	111.0
0.0	0.0	2	1	400.0	300.99503	1	2	1	0.0	0.0	0	0.218	0.0	0.033	0.0	111.0
0.0	0.0	2	1	400.0	300.99503	1	2	1	0.0	0.0	0	0.218	0.0	0.119	0.0	111.0
0.0	0.0	2	1	400.0	300.99503	1	2	1	0.0	0.0	0	0.218	0.0	0.025	0.0	111.0
0.0	0.0	2	1	400.0	300.99503	1	2	1	0.0	0.0	0	0.218	-0.001	-0.027	0.0	111.0
0.0	0.0	2	1	400.0	300.99503	1	2	1	0.0	0.0	0	0.218	0.0	0.016	0.0	111.0
0.0	0.0	2	1	400.0	300.99503	1	2	1	0.0	0.0	0	0.218	0.0	0.007	0.0	111.0
0.0	0.0	2	1	400.0	300.99503	1	2	1	0.0	0.0	0	0.218	-0.001	-0.034	0.0	111.0
0.0	0.0	2	1	400.0	300.99503	1	2	1	0.0	0.0	0	0.218	-0.001	-0.015	0.0	111.0
0.0	0.0	2	1	400.0	300.99503	1	2	1	0.0	0.0	0	0.218	0.0	-0.004	0.0	111.0
0.0	0.0	2	1	400.0	300.99503	1	2	1	0.0	0.0	0	0.218	0.0	-0.011	0.0	111.0
0.0	0.0	2	1	400.0	300.99503	1	2	1	0.0	0.0	0	0.218	-0.001	-0.013	0.0	111.0
0.0	0.0	2	1	400.0	300.99503	1	2	1	0.0	0.0	0	0.218	0.0	0.014	0.0	111.0
0.0	0.0	2	1	400.0	300.99503	1	2	1	0.0	0.0	0	0.218	0.0	-0.007	0.0	111.0
0.0	0.0	2	1	400.0	300.99503	1	2	1	0.0	0.0	0	0.218	-0.001	-0.015	0.0	111.0
0.0	0.0	2	1	400.0	300.99503	1	2	1	0.0	0.0	0	0.218	0.0	0.121	0.0	111.0
0.0	0.0	2	1	400.0	300.99503	1	2	1	0.0	0.0	0	0.218	-0.001	-0.031	0.0	111.0
0.0	0.0	2	1	400.0	300.99503	1	2	1	0.0	0.0	0	0.218	0.0	0.155	0.0	111.0
0.0	0.0	2	1	400.0	300.99503	1	2	1	0.0	0.0	0	0.218	0.0	0.028	0.0	111.0
0.0	0.0	2	1	400.0	300.99503	1	2	1	0.0	0.0	0	0.218	-0.001	-0.107	0.0	111.0
0.0	0.0	2	1	400.0	300.99503	1	2	1	0.0	0.0	0	0.218	-0.001	-0.035	0.0	111.0
0.0	0.0	2	1	400.0	300.99503	1	2	1	0.0	0.0	0	0.218	0.0	-0.006	0.0	111.0
0.0	0.0	2	1	400.0	300.99503	1	2	1	0.0	0.0	0	0.218	-0.001	-0.041	0.0	111.0
0.0	0.0	2	1	400.0	300.99503	1	2	1	0.0	0.0	0	0.218	0.0	-0.002	0.0	111.0
0.0	0.0	2	1	400.0	300.99503	1	2	1	0.0	0.0	0	0.218	-0.001	-0.017	0.0	111.0
0.0	0.0	2	1	400.0	300.99503	1	2	1	0.0	0.0	0	0.218	-0.001	-0.014	0.0	111.0
0.0	0.0	2	1	400.0	300.99503	1	2	1	0.0	0.0	0	0.218	0.0	0.008	0.0	111.0
0.0	0.0	2	1	400.0	300.99503	1	2	1	0.0	0.0	0	0.218	0.0	-0.007	0.0	111.0
0.0	0.0	2	1	400.0	300.99503	1	2	1	0.0	0.0	0	0.218	0.0	0.007	0.0	111.0
0.0	0.0	2	1	400.0	300.99503	1	2	1	0.0	0.0	0	0.218	0.0	0.009	0.0	111.0
0.0	0.0	2	1	400.0	300.99503	1	2	1	0.0	0.0	0	0.218	0.0	0.099	0.0	111.0
0.0	0.0	2	1	400.0	300.99503	1	2	1	0.0	0.0	0	0.218	0.0	-0.01	0.0	111.0
0.0	0.0	2	1	400.0	300.99503	1	2	1	0.0	0.0	0	0.218	0.0	-0.006	0.0	111.0
0.0	0.0	2	1	400.0	300.99503	1	2	1	0.0	0.0	0	0.218	0.0	-0.005	0.0	111.0
0.0	0.0	2	1	400.0	300.99503	1	2	1	0.0	0.0	0	0.218	0.0	0.037	0.0	111.0
0.0	0.0	2	1	400.0	300.99503	1	2	1	0.0	0.0	0	0.218	-0.001	-0.013	0.0	111.0
0.0	0.0	2	1	400.0	300.99503	1	2	1	0.0	0.0	0	0.218	-0.001	-0.015	0.0	111.0
0.0	0.0	2	1	400.0	300.99503	1	2	1	0.0	0.0	0	0.218	-0.001	-0.049	0.0	111.0
0.0	0.0	2	1	400.0	300.99503	1	2	1	0.0	0.0	0	0.218	-0.001	-0.025	0.0	111.0
0.0	0.0	2	1	400.0	300.99503	1	2	1	0.0	0.0	0	0.218	0.0	-0.01	0.0	111.0
0.0	0.0	2	1	400.0	300.99503	1	2	1	0.0	0.0	0	0.218	-0.001	-0.03	0.0	111.0
0.0	0.0	2	1	400.0	300.99503	1	2	1	0.0	0.0	0	0.218	-0.001	-0.027	0.0	111.0
0.0	0.0	2	1	400.0	300.99503	1	2	1	0.0	0.0	0	0.218	0.0	0.001	0.0	111.0
0.0	0.0	2	1	400.0	300.99503	1	2	1	0.0	0.0	0	0.218	0.0	0.034	0.0	111.0
0.0	0.0	2	1	400.0	300.99503	1	2	1	0.0	0.0	0	0.218	-0.001	-0.016	0.0	111.0
0.0	0.0	2	1	400.0	300.99503	1	2	1	0.0	0.0	0	0.218	0.0	-0.004	0.0	111.0
0.0	0.0	2	1	400.0	300.99503	1	2	1	0.0	0.0	0	0.218	0.0	0.06	0.0	111.0
0.0	0.0	2	1	400.0	300.99503	1	2	1	0.0	0.0	0	0.218	-0.001	-0.102	0.0	111.0
0.0	0.0	2	1	400.0	300.99503	1	2	1	0.0	0.0	0	0.218	0.0	0.0	0.0	111.0
0.0	0.0	2	1	400.0	300.99503	1	2	1	0.0	0.0	0	0.218	0.0	0.007	0.0	111.0
0.0	0.0	2	1	400.0	300.99503	1	2	1	0.0	0.0	0	0.218	-0.001	-0.03	0.0	111.0
0.0	0.0	2	1	400.0	300.99503	1	2	1	0.0	0.0	0	0.218	0.0	0.008	0.0	111.0
0.0	0.0	2	1	400.0	300.99503	1	2	1	0.0	0.0	0	0.218	0.0	0.026	0.0	111.0
0.0	0.0	2	1	400.0	300.99503	1	2	1	0.0	0.0	0	0.218	0.0	-0.004	0.0	111.0
0.0	0.0	2	1	400.0	300.99503	1	2	1	0.0	0.0	0	0.218	-0.001	-0.129	0.0	111.0
0.0	0.0	2	1	400.0	300.99503	1	2	1	0.0	0.0	0	0.218	0.0	0.001	0.0	111.0
0.0	0.0	2	1	400.0	300.99503	1	2	1	0.0	0.0	0	0.218	-0.001	-0.02	0.0	111.0
0.0	0.0	2	1	400.0	300.99503	1	2	1	0.0	0.0	0	0.218	0.0	-0.003	0.0	111.0
0.0	0.0	2	1	400.0	300.99503	1	2	1	0.0	0.0	0	0.218	0.0	0.012	0.0	111.0
0.0	0.0	2	1	400.0	300.99503	1	2	1	0.0	0.0	0	0.218	0.0	0.004	0.0	111.0
0.0	0.0	2	1	400.0	300.99503	1	2	1	0.0	0.0	0	0.218	-0.001	-0.021	0.0	111.0
0.0	0.0	2	1	400.0	300.99503	1	2	1	0.0	0.0	0	0.218	0.0	0.146	0.0	111.0
0.0	0.0	2	1	400.0	300.99503	1	2	1	0.0	0.0	0	0.218	0.0	-0.004	0.0	111.0
0.0	0.0	2	1	400.0	300.99503	1	2	1	0.0	0.0	0	0.218	0.0	0.002	0.0	111.0
0.0	0.0	2	1	400.0	300.99503	1	2	1	0.0	0.0	0	0.218	0.0	-0.004	0.0	111.0
0.0	0.0	2	1	400.0	300.99503	1	2	1	0.0	0.0	0	0.218	0.0	0.019	0.0	111.0
0.0	0.0	2	1	400.0	300.99503	1	2	1	0.0	0.0	0	0.218	-0.001	-0.018	0.0	111.0
0.0	0.0	2	1	400.0	300.99503	1	2	1	0.0	0.0	0	0.218	0.0	0.02	0.0	111.0
0.0	0.0	2	1	400.0	300.99503	1	2	1	0.0	0.0	0	0.218	0.0	0.011	0.0	111.0
0.0	0.0	2	1	400.0	300.99503	1	2	1	0.0	0.0	0	0.218	-0.001	-0.017	0.0	111.0
0.0	0.0	2	1	400.0	300.99503	1	2	1	0.0	0.0	0	0.218	-0.001	-0.018	0.0	111.0
0.0	0.0	2	1	400.0	300.99503	1	2	1	0.0	0.0	0	0.218	0.0	0.011	0.0	111.0
0.0	0.0	2	1	400.0	300.99503	1	2	1	0.0	0.0	0	0.218	0.0	-0.002	0.0	111.0
0.0	0.0	2	1	400.0	300.99503	1	2	1	0.0	0.0	0	0.218	0.0	0.024	0.0	111.0
0.0	0.0	2	1	400.0	300.99503	1	2	1	0.0	0.0	0	0.218	0.0	0.027	0.0	111.0
0.0	0.0	2	1	400.0	300.99503	1	2	1	0.0	0.0	0	0.218	-0.001	-0.033	0.0	111.0
0.0	0.0	2	1	400.0	300.99503	1	2	1	0.0	0.0	0	0.218	0.0	0.017	0.0	111.0
0.0	0.0	2	1	400.0	300.99503	1	2	1	0.0	0.0	0	0.218	-0.001	-0.014	0.0	111.0
0.0	0.0	2	1	400.0	300.99503	1	2	1	0.0	0.0	0	0.218	-0.001	-0.013	0.0	111.0
0.0	0.0	2	1	400.0	300.99503	1	2	1	0.0	0.0	0	0.218	-0.001	-0.03	0.0	111.0
0.0	0.0	2	1	400.0	300.99503	1	2	1	0.0	0.0	0	0.218	0.0	0.001	0.0	111.0
0.0	0.0	2	1	400.0	300.99503	1	2	1	0.0	0.0	0	0.218	-0.001	-0.037	0.0	111.0
0.0	0.0	2	1	400.0	300.99503	1	2	1	0.0	0.0	0	0.218	0.0	0.035	0.0	111.0
0.0	0.0	2	1	400.0	300.99503	1	2	1	0.0	0.0	0	0.218	-0.001	-0.014	0.0	111.0
0.0	0.0	2	1	400.0	300.99503	1	2	1	0.0	0.0	0	0.218	0.0	0.008	0.0	111.0
2805.4175	201.99005	3	1	400.0	201.99005	1	2	1	0.0	0.0	1	0.218	0.0	0.005	0.0	111.0
2805.4175	201.99005	3	1	400.0	201.99005	0	2	1	0.0	0.0	1	0.218	-0.001	-0.014	0.0	111.0
2805.4175	201.99005	3	1	400.0	201.99005	0	2	1	0.0	0.0	1	0.218	0.0	0.009	0.0	111.0
2805.4175	201.99005	3	1	400.0	201.99005	0	2	1	0.0	0.0	1	0.218	0.0	0.179	0.197	111.0
2805.4175	201.99005	3	1	400.0	201.99005	0	2	1	0.0	0.0	1	0.218	0.0	0.159	0.197	111.0
2805.4175	201.99005	3	1	400.0	201.99005	0	2	1	0.0	0.0	1	0.218	0.002	0.331	0.382	111.0
2805.4175	201.99005	3	1	400.0	201.99005	0	2	1	0.0	0.0	1	0.218	0.006	0.577	0.713	111.0
2805.4175	201.99005	3	1	400.0	201.99005	0	2	1	0.0	0.0	1	0.218	0.01	0.721	0.713	111.0
2805.4175	201.99005	3	1	400.0	201.99005	0	2	1	0.0	0.0	1	0.218	0.016	0.876	0.861	111.0
2805.4175	201.99005	3	1	400.0	201.99005	0	2	1	0.0	0.0	1	0.218	0.023	0.91	1.126	111.0
2805.4175	201.99005	3	1	400.0	201.99005	0	2	1	0.0	0.0	1	0.218	0.029	1.053	1.126	111.0
2805.4175	201.99005	3	1	400.0	201.99005	0	2	1	0.0	0.0	1	0.218	0.036	1.256	1.245	111.0
2805.4175	201.99005	3	1	400.0	201.99005	0	2	1	0.0	0.0	1	0.218	0.043	1.24	1.245	111.0
2805.4175	201.99005	3	1	400.0	201.99005	0	2	1	0.0	0.0	1	0.218	0.051	1.47	1.459	111.0
2805.4175	201.99005	3	1	400.0	201.99005	0	2	1	0.0	0.0	1	0.218	0.059	1.624	1.642	111.0
2805.4175	201.99005	3	1	400.0	201.99005	0	2	1	0.0	0.0	1	0.218	0.067	1.565	1.642	111.0
2805.4175	201.99005	3	1	400.0	201.99005	0	2	1	0.0	0.0	1	0.218	0.074	1.683	1.725	111.0
2805.4175	201.99005	3	1	400.0	201.99005	0	2	1	0.0	0.0	1	0.218	0.082	1.87	1.873	111.0
2805.4175	201.99005	3	1	400.0	201.99005	0	2	1	0.0	0.0	1	0.218	0.087	1.902	1.873	111.0
2805.4175	201.99005	3	1	400.0	201.99005	0	2	1	0.0	0.0	1	0.218	0.095	1.957	1.938	111.0
2805.4175	201.99005	3	1	400.0	201.99005	0	2	1	0.0	0.0	1	0.218	0.102	1.928	1.938	111.0
2805.4175	201.99005	3	1	400.0	201.99005	0	2	1	0.0	0.0	1	0.218	0.108	2.092	2.057	111.0
2805.4175	201.99005	3	1	400.0	201.99005	0	2	1	0.0	0.0	1	0.218	0.114	2.038	2.111	111.0
2805.4175	201.99005	3	1	400.0	201.99005	0	2	1	0.0	0.0	1	0.218	0.12	2.127	2.111	111.0
2805.4175	201.99005	3	1	400.0	201.99005	0	2	1	0.0	0.0	1	0.218	0.127	2.227	2.205	111.0
2805.4175	201.99005	3	1	400.0	201.99005	0	2	1	0.0	0.0	1	0.218	0.133	2.248	2.288	111.0
2805.4175	201.99005	3	1	400.0	201.99005	0	2	1	0.0	0.0	1	0.218	0.139	2.282	2.288	111.0
2805.4175	201.99005	3	1	400.0	201.99005	0	2	1	0.0	0.0	1	0.218	0.144	2.321	2.324	111.0
2805.4175	201.99005	3	1	400.0	201.99005	0	2	1	0.0	0.0	1	0.218	0.147	2.147	2.324	111.0
2805.4175	201.99005	3	1	400.0	201.99005	0	2	1	0.0	0.0	1	0.218	0.152	2.445	2.39	111.0
2805.4175	201.99005	3	1	400.0	201.99005	0	2	1	0.0	0.0	1	0.218	0.157	2.418	2.42	111.0
2805.4175	201.99005	3	1	400.0	201.99005	0	2	1	0.0	0.0	1	0.218	0.162	2.441	2.42	111.0
2805.4175	201.99005	3	1	400.0	201.99005	0	2	1	0.0	0.0	1	0.218	0.166	2.506	2.472	111.0
2805.4175	201.99005	3	1	400.0	201.99005	0	2	1	0.0	0.0	1	0.218	0.17	2.447	2.496	111.0
2805.4175	201.99005	3	1	400.0	201.99005	0	2	1	0.0	0.0	1	0.218	0.174	2.507	2.496	111.0
2805.4175	201.99005	3	1	400.0	201.99005	0	2	1	0.0	0.0	1	0.218	0.178	2.498	2.539	111.0
2805.4175	201.99005	3	1	400.0	201.99005	0	2	1	0.0	0.0	1	0.218	0.182	2.474	2.539	111.0
2805.4175	201.99005	3	1	400.0	201.99005	0	2	1	0.0	0.0	1	0.218	0.184	2.564	2.575	111.0
2805.4175	201.99005	3	1	400.0	201.99005	0	2	1	0.0	0.0	1	0.218	0.186	2.431	2.592	111.0
2805.4175	201.99005	3	1	400.0	201.99005	0	2	1	0.0	0.0	1	0.218	0.189	2.573	2.592	111.0
2805.4175	201.99005	3	1	400.0	201.99005	0	2	1	0.0	0.0	1	0.218	0.192	2.706	2.622	111.0
2805.4175	201.99005	3	1	400.0	201.99005	0	2	1	0.0	0.0	1	0.218	0.194	2.503	2.634	111.0
2805.4175	201.99005	3	1	400.0	201.99005	0	2	1	0.0	0.0	1	0.218	0.196	2.656	2.634	111.0
2805.4175	201.99005	3	1	400.0	201.99005	0	2	1	0.0	0.0	1	0.218	0.199	2.66	2.658	111.0
2805.4175	201.99005	3	1	400.0	201.99005	0	2	1	0.0	0.0	1	0.218	0.202	2.759	2.658	111.0
2805.4175	201.99005	3	1	400.0	201.99005	0	2	1	0.0	0.0	1	0.218	0.204	2.809	2.668	111.0
2805.4175	201.99005	3	1	400.0	201.99005	0	2	1	0.0	0.0	1	0.218	0.204	2.65	2.687	111.0
2805.4175	201.99005	3	1	400.0	201.99005	0	2	1	0.0	0.0	1	0.218	0.205	2.509	2.687	111.0
2805.4175	201.99005	3	1	400.0	201.99005	0	2	1	0.0	0.0	1	0.218	0.206	2.647	2.696	111.0
2805.4175	201.99005	3	1	400.0	201.99005	0	2	1	0.0	0.0	1	0.218	0.208	2.726	2.711	111.0
2805.4175	201.99005	3	1	400.0	201.99005	0	2	1	0.0	0.0	1	0.218	0.21	2.71	2.711	111.0
2805.4175	201.99005	3	1	400.0	201.99005	0	2	1	0.0	0.0	1	0.218	0.212	2.721	2.718	111.0
2805.4175	201.99005	3	1	400.0	201.99005	0	2	1	0.0	0.0	1	0.218	0.214	2.767	2.718	111.0
2805.4175	201.99005	3	1	400.0	201.99005	0	2	1	0.0	0.0	1	0.218	0.216	2.719	2.73	111.0
2805.4175	201.99005	3	1	400.0	201.99005	0	2	1	0.0	0.0	1	0.218	0.217	2.65	2.742	111.0
2805.4175	201.99005	3	1	400.0	201.99005	0	2	1	0.0	0.0	1	0.218	0.219	2.748	2.742	111.0
2805.4175	201.99005	3	1	400.0	201.99005	0	2	1	0.0	0.0	1	0.218	0.221	2.784	2.745	111.0
2805.4175	201.99005	3	1	400.0	201.99005	0	2	1	0.0	0.0	1	0.218	0.221	2.735	2.754	111.0
2805.4175	201.99005	3	1	400.0	201.99005	0	2	1	0.0	0.0	1	0.218	0.22	2.651	2.754	111.0
2805.4175	201.99005	3	1	400.0	201.99005	0	2	1	0.0	0.0	1	0.218	0.221	2.731	2.758	111.0
2805.4175	201.99005	3	1	400.0	201.99005	0	2	1	0.0	0.0	1	0.218	0.221	2.793	2.758	111.0
2805.4175	201.99005	3	1	400.0	201.99005	0	2	1	0.0	0.0	1	0.218	0.221	2.798	2.764	111.0
2805.4175	201.99005	3	1	400.0	201.99005	0	2	1	0.0	0.0	1	0.219	0.221	2.77	2.768	111.0
2805.4175	201.99005	3	1	400.0	201.99005	0	2	1	0.0	0.0	1	0.219	0.221	2.735	2.768	111.0
2805.4175	201.99005	3	1	400.0	201.99005	0	2	1	0.0	0.0	1	0.219	0.221	2.782	2.773	111.0
2805.4175	201.99005	3	1	400.0	201.99005	0	2	1	0.0	0.0	1	0.219	0.221	2.779	2.775	111.0
2805.4175	201.99005	3	1	400.0	201.99005	0	2	1	0.0	0.0	1	0.219	0.221	2.725	2.775	111.0
2805.4175	201.99005	3	1	400.0	201.99005	0	2	1	0.0	0.0	1	0.219	0.221	2.775	2.781	111.0
2805.4175	201.99005	3	1	400.0	201.99005	0	2	1	0.0	0.0	1	0.219	0.221	2.765	2.781	111.0
2805.4175	201.99005	3	1	400.0	201.99005	0	2	1	0.0	0.0	1	0.219	0.221	2.818	2.783	111.0
2805.4175	201.99005	3	1	400.0	201.99005	0	2	1	0.0	0.0	1	0.219	0.221	2.81	2.785	111.0
2805.4175	201.99005	3	1	400.0	201.99005	0	2	1	0.0	0.0	1	0.219	0.222	2.76	2.785	111.0
2805.4175	201.99005	3	1	400.0	201.99005	0	2	1	0.0	0.0	1	0.219	0.222	2.798	2.787	111.0
2805.4175	201.99005	3	1	400.0	201.99005	0	2	1	0.0	0.0	1	0.219	0.222	2.769	2.787	111.0
2805.4175	201.99005	3	1	400.0	201.99005	0	2	1	0.0	0.0	1	0.219	0.222	2.768	2.79	111.0
2805.4175	201.99005	3	1	400.0	201.99005	0	2	1	0.0	0.0	1	0.219	0.222	2.791	2.791	111.0
2805.4175	201.99005	3	1	400.0	201.99005	0	2	1	0.0	0.0	1	0.219	0.222	2.795	2.791	111.0
2805.4175	201.99005	3	1	400.0	201.99005	0	2	1	0.0	0.0	1	0.219	0.222	2.804	2.793	111.0
2805.4175	201.99005	3	1	400.0	201.99005	0	2	1	0.0	0.0	1	0.219	0.222	2.798	2.795	111.0
2805.4175	201.99005	3	1	400.0	201.99005	0	2	1	0.0	0.0	1	0.219	0.222	2.706	2.795	111.0
2805.4175	201.99005	3	1	400.0	201.99005	0	2	1	0.0	0.0	1	0.219	0.221	2.802	2.796	111.0
2805.4175	201.99005	3	1	400.0	201.99005	0	2	1	0.0	0.0	1	0.219	0.222	2.788	2.798	111.0
2805.4175	201.99005	3	1	400.0	201.99005	0	2	1	0.0	0.0	1	0.219	0.222	2.754	2.798	111.0
2805.4175	201.99005	3	1	400.0	201.99005	0	2	1	0.0	0.0	1	0.219	0.222	2.806	2.798	111.0
2805.4175	201.99005	3	1	400.0	201.99005	0	2	1	0.0	0.0	1	0.219	0.222	2.857	2.798	111.0
2805.4175	201.99005	3	1	400.0	201.99005	1	2	1	0.0	0.0	1	0.219	0.222	2.782	2.801	111.0
2805.4175	201.99005	3	1	400.0	201.99005	1	2	1	0.0	0.0	1	0.219	0.222	2.798	2.801	111.0
2805.4175	201.99005	3	1	400.0	201.99005	1	2	1	0.0	0.0	1	0.219	0.222	2.761	2.801	111.0
2805.4175	201.99005	3	1	400.0	201.99005	1	2	1	0.0	0.0	1	0.219	0.222	2.797	2.802	111.0
2805.4175	201.99005	3	1	400.0	201.99005	1	2	1	0.0	0.0	1	0.219	0.222	2.79	2.803	111.0
2805.4175	201.99005	3	1	400.0	201.99005	1	2	1	0.0	0.0	1	0.219	0.222	2.801	2.803	111.0
2805.4175	201.99005	3	1	400.0	201.99005	1	2	1	0.0	0.0	1	0.219	0.222	2.848	2.803	111.0
2805.4175	201.99005	3	1	400.0	201.99005	1	2	1	0.0	0.0	1	0.219	0.222	2.783	2.803	111.0
2805.4175	201.99005	3	1	400.0	201.99005	1	2	1	0.0	0.0	1	0.219	0.222	2.81	2.803	111.0
2805.4175	201.99005	3	1	400.0	201.99005	1	2	1	0.0	0.0	1	0.219	0.222	2.826	2.803	111.0
2805.4175	201.99005	3	1	400.0	201.99005	1	2	1	0.0	0.0	1	0.219	0.222	2.811	2.803	111.0
2805.4175	201.99005	3	1	400.0	201.99005	1	2	1	0.0	0.0	1	0.219	0.222	2.761	2.804	111.0
2805.4175	201.99005	3	1	400.0	201.99005	1	2	1	0.0	0.0	1	0.219	0.222	2.777	2.804	111.0
2805.4175	201.99005	3	1	400.0	201.99005	1	2	1	0.0	0.0	1	0.219	0.222	2.719	2.804	111.0
2805.4175	201.99005	3	1	400.0	201.99005	1	2	1	0.0	0.0	1	0.219	0.222	2.823	2.805	111.0
2805.4175	201.99005	3	1	400.0	201.99005	1	2	1	0.0	0.0	1	0.219	0.222	2.826	2.805	111.0
2805.4175	201.99005	3	1	400.0	201.99005	1	2	1	0.0	0.0	1	0.219	0.222	2.808	2.805	111.0
2805.4175	201.99005	3	1	400.0	201.99005	1	2	1	0.0	0.0	1	0.219	0.222	2.817	2.805	111.0
2805.4175	201.99005	3	1	400.0	201.99005	1	2	1	0.0	0.0	1	0.219	0.223	2.77	2.805	111.0
2805.4175	201.99005	3	1	400.0	201.99005	1	2	1	0.0	0.0	1	0.219	0.223	2.77	2.805	111.0
2805.4175	201.99005	3	1	400.0	201.99005	1	2	1	0.0	0.0	1	0.219	0.223	2.811	2.806	111.0
2805.4175	201.99005	3	1	400.0	201.99005	1	2	1	0.0	0.0	1	0.219	0.223	2.818	2.806	111.0
2805.4175	201.99005	3	1	400.0	201.99005	1	2	1	0.0	0.0	1	0.219	0.223	2.79	2.806	111.0
2805.4175	201.99005	3	1	400.0	201.99005	1	2	1	0.0	0.0	1	0.219	0.224	2.749	2.806	111.0
2805.4175	201.99005	3	1	400.0	201.99005	1	2	1	0.0	0.0	1	0.219	0.225	2.821	2.806	111.0
2805.4175	201.99005	3	1	400.0	201.99005	1	2	1	0.0	0.0	1	0.219	0.225	2.784	2.806	111.0
2805.4175	201.99005	3	1	400.0	201.99005	1	2	1	0.0	0.0	1	0.219	0.225	2.77	2.806	111.0
2805.4175	201.99005	3	1	400.0	201.99005	1	2	1	0.0	0.0	1	0.219	0.225	2.832	2.806	111.0
2805.4175	201.99005	3	1	400.0	201.99005	1	2	1	0.0	0.0	1	0.219	0.225	2.814	2.806	111.0
2805.4175	201.99005	3	1	400.0	201.99005	1	2	1	0.0	0.0	1	0.219	0.225	2.787	2.806	111.0
2805.4175	201.99005	3	1	400.0	201.99005	1	2	1	0.0	0.0	1	0.219	0.226	2.732	2.807	111.0
2805.4175	201.99005	3	1	400.0	201.99005	1	2	1	0.0	0.0	1	0.219	0.226	2.823	2.807	111.0
2805.4175	201.99005	3	1	400.0	201.99005	1	2	1	0.0	0.0	1	0.219	0.226	2.776	2.807	111.0
2805.4175	201.99005	3	1	400.0	201.99005	1	2	1	0.0	0.0	1	0.219	0.226	2.814	2.807	111.0
2805.4175	201.99005	3	1	400.0	201.99005	1	2	1	0.0	0.0	1	0.219	0.226	2.826	2.807	111.0
2805.4175	201.99005	3	1	400.0	201.99005	1	2	1	0.0	0.0	1	0.219	0.226	2.773	2.807	111.0
2805.4175	201.99005	3	1	400.0	201.99005	1	2	1	0.0	0.0	1	0.219	0.226	2.77	2.807	111.0
2805.4175	201.99005	3	1	400.0	201.99005	1	2	1	0.0	0.0	1	0.219	0.226	2.81	2.807	111.0
2805.4175	201.99005	3	1	400.0	201.99005	1	2	1	0.0	0.0	1	0.219	0.226	2.834	2.807	111.0
2805.4175	201.99005	3	1	400.0	201.99005	1	2	1	0.0	0.0	1	0.219	0.226	2.817	2.807	111.0
2805.4175	201.99005	3	1	400.0	201.99005	1	2	1	0.0	0.0	1	0.219	0.226	2.776	2.807	111.0
2805.4175	201.99005	3	1	400.0	201.99005	1	2	1	0.0	0.0	1	0.219	0.226	2.87	2.807	111.0
2805.4175	201.99005	3	1	400.0	201.99005	1	2	1	0.0	0.0	1	0.219	0.226	2.842	2.807	111.0
2805.4175	201.99005	3	1	400.0	201.99005	1	2	1	0.0	0.0	1	0.219	0.226	2.828	2.807	111.0
2805.4175	201.99005	3	1	400.0	201.99005	1	2	1	0.0	0.0	1	0.219	0.226	2.796	2.807	111.0
2805.4175	201.99005	3	1	400.0	201.99005	1	2	1	0.0	0.0	1	0.219	0.226	2.845	2.807	111.0
2805.4175	201.99005	3	1	400.0	201.99005	1	2	1	0.0	0.0	1	0.219	0.226	2.768	2.807	111.0
2805.4175	201.99005	3	1	400.0	201.99005	1	2	1	0.0	0.0	1	0.219	0.226	2.842	2.807	111.0
2805.4175	201.99005	3	1	400.0	201.99005	1	2	1	0.0	0.0	1	0.219	0.226	2.862	2.807	111.0
2805.4175	201.99005	3	1	400.0	201.99005	1	2	1	0.0	0.0	1	0.219	0.226	2.824	2.807	111.0
2805.4175	201.99005	3	1	400.0	201.99005	1	2	1	0.0	0.0	1	0.219	0.226	2.79	2.807	111.0
2805.4175	201.99005	3	1	400.0	201.99005	1	2	1	0.0	0.0	1	0.219	0.226	2.816	2.807	111.0
2805.4175	201.99005	3	1	400.0	201.99005	1	2	1	0.0	0.0	1	0.219	0.227	2.806	2.807	111.0
2805.4175	201.99005	3	1	400.0	201.99005	1	2	1	0.0	0.0	1	0.219	0.227	2.828	2.807	111.0
2805.4175	201.99005	3	1	400.0	201.99005	1	2	1	0.0	0.0	1	0.219	0.227	2.753	2.807	111.0
2805.4175	201.99005	3	1	400.0	201.99005	1	2	1	0.0	0.0	1	0.219	0.227	2.756	2.807	111.0
2805.4175	201.99005	3	1	400.0	201.99005	1	2	1	0.0	0.0	1	0.219	0.227	2.862	2.807	111.0
2805.4175	201.99005	3	1	400.0	201.99005	1	2	1	0.0	0.0	1	0.219	0.227	2.787	2.807	111.0
2805.4175	201.99005	3	1	400.0	201.99005	1	2	1	0.0	0.0	1	0.219	0.227	2.815	2.807	111.0
2805.4175	201.99005	3	1	400.0	201.99005	1	2	1	0.0	0.0	1	0.219	0.227	2.811	2.807	111.0
2805.4175	201.99005	3	1	400.0	201.99005	1	2	1	0.0	0.0	1	0.219	0.227	2.822	2.807	111.0
2805.4175	201.99005	3	1	400.0	201.99005	1	2	1	0.0	0.0	1	0.219	0.227	2.828	2.807	111.0
2805.4175	201.99005	3	1	400.0	201.99005	1	2	1	0.0	0.0	1	0.219	0.227	2.814	2.807	111.0
2805.4175	201.99005	3	1	400.0	201.99005	1	2	1	0.0	0.0	1	0.219	0.227	2.79	2.807	111.0
2805.4175	201.99005	3	1	400.0	201.99005	1	2	1	0.0	0.0	1	0.219	0.227	2.796	2.807	111.0
2805.4175	201.99005	3	1	400.0	201.99005	1	2	1	0.0	0.0	1	0.219	0.227	2.795	2.807	111.0
2805.4175	201.99005	3	1	400.0	201.99005	1	2	1	0.0	0.0	1	0.219	0.227	2.772	2.807	111.0
2805.4175	201.99005	3	1	400.0	201.99005	1	2	1	0.0	0.0	1	0.219	0.227	2.78	2.807	111.0
2805.4175	201.99005	3	1	400.0	201.99005	1	2	1	0.0	0.0	1	0.219	0.228	2.956	2.807	111.0
2805.4175	201.99005	3	1	400.0	201.99005	1	2	1	0.0	0.0	1	0.219	0.229	2.825	2.807	111.0
2805.4175	201.99005	3	1	400.0	201.99005	1	2	1	0.0	0.0	1	0.219	0.229	2.789	2.807	111.0
2805.4175	201.99005	3	1	400.0	201.99005	1	2	1	0.0	0.0	1	0.219	0.229	2.854	2.807	111.0
2805.4175	201.99005	3	1	400.0	201.99005	1	2	1	0.0	0.0	1	0.219	0.229	2.806	2.807	111.0
2805.4175	201.99005	3	1	400.0	201.99005	1	2	1	0.0	0.0	1	0.219	0.229	2.806	2.807	111.0
2805.4175	201.99005	3	1	400.0	201.99005	1	2	1	0.0	0.0	1	0.219	0.23	2.91	2.807	111.0
2805.4175	201.99005	3	1	400.0	201.99005	1	2	1	0.0	0.0	1	0.219	0.23	2.785	2.807	111.0
2805.4175	201.99005	3	1	400.0	201.99005	1	2	1	0.0	0.0	1	0.219	0.23	2.831	2.807	111.0
2805.4175	201.99005	3	1	400.0	201.99005	1	2	1	0.0	0.0	1	0.219	0.23	2.845	2.807	111.0
2805.4175	201.99005	3	1	400.0	201.99005	1	2	1	0.0	0.0	1	0.219	0.23	2.836	2.807	111.0
2805.4175	201.99005	3	1	400.0	201.99005	1	2	1	0.0	0.0	1	0.219	0.23	2.828	2.807	111.0
2805.4175	201.99005	3	1	400.0	201.99005	1	2	1	0.0	0.0	1	0.219	0.23	2.882	2.807	111.0
2805.4175	201.99005	3	1	400.0	201.99005	1	2	1	0.0	0.0	1	0.219	0.23	2.823	2.807	111.0
2805.4175	201.99005	3	1	400.0	201.99005	1	2	1	0.0	0.0	1	0.219	0.23	2.816	2.807	111.0
2805.4175	201.99005	3	1	400.0	201.99005	1	2	1	0.0	0.0	1	0.219	0.23	2.762	2.807	111.0
2805.4175	201.99005	3	1	400.0	201.99005	1	2	1	0.0	0.0	1	0.219	0.232	3.024	2.807	111.0
2805.4175	201.99005	3	1	400.0	201.99005	1	2	1	0.0	0.0	1	0.219	0.232	2.796	2.807	111.0
2805.4175	201.99005	3	1	400.0	201.99005	1	2	1	0.0	0.0	1	0.219	0.232	2.799	2.807	111.0
2805.4175	201.99005	3	1	400.0	201.99005	1	2	1	0.0	0.0	1	0.219	0.232	2.778	2.807	111.0
2805.4175	201.99005	3	1	400.0	201.99005	1	2	1	0.0	0.0	1	0.219	0.231	2.741	2.807	111.0
2805.4175	201.99005	3	1	400.0	201.99005	1	2	1	0.0	0.0	1	0.219	0.232	2.795	2.807	111.0
2805.4175	201.99005	3	1	400.0	201.99005	1	2	1	0.0	0.0	1	0.219	0.232	2.772	2.807	111.0
2805.4175	201.99005	3	1	400.0	201.99005	1	2	1	0.0	0.0	1	0.219	0.232	2.802	2.807	111.0
2805.4175	201.99005	3	1	400.0	201.99005	1	2	1	0.0	0.0	1	0.219	0.232	2.886	2.807	111.0
2805.4175	201.99005	3	1	400.0	201.99005	1	2	1	0.0	0.0	1	0.219	0.233	2.801	2.807	111.0
2805.4175	201.99005	3	1	400.0	201.99005	1	2	1	0.0	0.0	1	0.219	0.233	2.778	2.807	111.0
2805.4175	201.99005	3	1	400.0	201.99005	1	2	1	0.0	0.0	1	0.219	0.234	2.719	2.807	111.0
2805.4175	201.99005	3	1	400.0	201.99005	1	2	1	0.0	0.0	1	0.219	0.234	2.784	2.807	111.0
2805.4175	201.99005	3	1	400.0	201.99005	1	2	1	0.0	0.0	1	0.219	0.234	2.797	2.807	111.0
2805.4175	201.99005	3	1	400.0	201.99005	1	2	1	0.0	0.0	1	0.219	0.234	2.802	2.807	111.0
2805.4175	201.99005	3	1	400.0	201.99005	1	2	1	0.0	0.0	1	0.219	0.234	2.823	2.807	111.0
2805.4175	201.99005	3	1	400.0	201.99005	1	2	1	0.0	0.0	1	0.219	0.234	2.831	2.807	111.0
2805.4175	201.99005	3	1	400.0	201.99005	1	2	1	0.0	0.0	1	0.219	0.234	2.821	2.807	111.0
2805.4175	201.99005	3	1	400.0	201.99005	1	2	1	0.0	0.0	1	0.219	0.234	2.829	2.807	111.0
2805.4175	201.99005	3	1	400.0	201.99005	1	2	1	0.0	0.0	1	0.219	0.234	2.78	2.807	111.0
2805.4175	201.99005	3	1	400.0	201.99005	1	2	1	0.0	0.0	1	0.219	0.234	2.829	2.807	111.0
2805.4175	201.99005	3	1	400.0	201.99005	1	2	1	0.0	0.0	1	0.219	0.234	2.828	2.807	111.0
2805.4175	201.99005	3	1	400.0	201.99005	1	2	1	0.0	0.0	1	0.219	0.234	2.853	2.807	111.0
2805.4175	201.99005	3	1	400.0	201.99005	1	2	1	0.0	0.0	1	0.219	0.235	2.818	2.807	111.0
2805.4175	201.99005	3	1	400.0	201.99005	1	2	1	0.0	0.0	1	0.219	0.235	2.803	2.807	111.0
2805.4175	201.99005	3	1	400.0	201.99005	1	2	1	0.0	0.0	1	0.219	0.235	2.855	2.807	111.0
2805.4175	201.99005	3	1	400.0	201.99005	1	2	1	0.0	0.0	1	0.219	0.234	2.761	2.807	111.0
2805.4175	201.99005	3	1	400.0	201.99005	1	2	1	0.0	0.0	1	0.219	0.234	2.842	2.807	111.0
2805.4175	201.99005	3	1	400.0	201.99005	1	2	1	0.0	0.0	1	0.219	0.234	2.823	2.807	111.0
2805.4175	201.99005	3	1	400.0	201.99005	1	2	1	0.0	0.0	1	0.219	0.234	2.844	2.807	111.0
2805.4175	201.99005	3	1	400.0	201.99005	1	2	1	0.0	0.0	1	0.219	0.234	2.775	2.807	111.0
2805.4175	201.99005	3	1	400.0	201.99005	1	2	1	0.0	0.0	1	0.219	0.234	2.814	2.807	111.0
2805.4175	201.99005	3	1	400.0	201.99005	1	2	1	0.0	0.0	1	0.219	0.235	2.712	2.807	111.0
2805.4175	201.99005	3	1	400.0	201.99005	1	2	1	0.0	0.0	1	0.219	0.235	2.807	2.807	111.0
2805.4175	201.99005	3	1	400.0	201.99005	1	2	1	0.0	0.0	1	0.219	0.235	2.81	2.807	111.0
2805.4175	201.99005	3	1	400.0	201.99005	1	2	1	0.0	0.0	1	0.219	0.235	2.838	2.807	111.0
2805.4175	201.99005	3	1	400.0	201.99005	1	2	1	0.0	0.0	1	0.219	0.235	2.855	2.807	111.0
2805.4175	201.99005	3	1	400.0	201.99005	1	2	1	0.0	0.0	1	0.219	0.236	2.936	2.807	111.0
2805.4175	201.99005	3	1	400.0	201.99005	1	2	1	0.0	0.0	1	0.219	0.236	2.788	2.807	111.0
2805.4175	201.99005	3	1	400.0	201.99005	1	2	1	0.0	0.0	1	0.219	0.236	2.787	2.807	111.0
2805.4175	201.99005	3	1	400.0	201.99005	1	2	1	0.0	0.0	1	0.219	0.236	2.788	2.807	111.0
2805.4175	201.99005	3	1	400.0	201.99005	1	2	1	0.0	0.0	1	0.219	0.236	2.84	2.807	111.0
2805.4175	201.99005	3	1	400.0	201.99005	1	2	1	0.0	0.0	1	0.219	0.237	2.8	2.807	111.0
2805.4175	201.99005	3	1	400.0	201.99005	1	2	1	0.0	0.0	1	0.219	0.237	2.782	2.807	111.0
2805.4175	201.99005	3	1	400.0	201.99005	1	2	1	0.0	0.0	1	0.219	0.237	2.836	2.807	111.0
2805.4175	201.99005	3	1	400.0	201.99005	1	2	1	0.0	0.0	1	0.219	0.237	2.83	2.807	111.0
2805.4175	201.99005	3	1	400.0	201.99005	1	2	1	0.0	0.0	1	0.219	0.237	2.69	2.807	111.0
2805.4175	201.99005	3	1	400.0	201.99005	1	2	1	0.0	0.0	1	0.219	0.237	2.724	2.807	111.0
2805.4175	201.99005	3	1	400.0	201.99005	1	2	1	0.0	0.0	1	0.219	0.237	2.821	2.807	111.0
2805.4175	201.99005	3	1	400.0	201.99005	1	2	1	0.0	0.0	1	0.219	0.237	2.765	2.807	111.0
2805.4175	201.99005	3	1	400.0	201.99005	1	2	1	0.0	0.0	1	0.219	0.238	2.751	2.807	111.0
2805.4175	201.99005	3	1	400.0	201.99005	1	2	1	0.0	0.0	1	0.219	0.238	2.793	2.807	111.0
2805.4175	201.99005	3	1	400.0	201.99005	1	2	1	0.0	0.0	1	0.219	0.238	2.803	2.807	111.0
2805.4175	201.99005	3	1	400.0	201.99005	1	2	1	0.0	0.0	1	0.219	0.238	2.85	2.807	111.0
2805.4175	201.99005	3	1	400.0	201.99005	1	2	1	0.0	0.0	1	0.219	0.238	2.802	2.807	111.0
2805.4175	201.99005	3	1	400.0	201.99005	1	2	1	0.0	0.0	1	0.219	0.238	2.833	2.807	111.0
2805.4175	201.99005	3	1	400.0	201.99005	1	2	1	0.0	0.0	1	0.219	0.237	2.58	2.807	111.0
2805.4175	201.99005	3	1	400.0	201.99005	1	2	1	0.0	0.0	1	0.219	0.237	2.808	2.807	111.0
2805.4175	201.99005	3	1	400.0	201.99005	1	2	1	0.0	0.0	1	0.219	0.237	2.749	2.807	111.0
2805.4175	201.99005	3	1	400.0	201.99005	1	2	1	0.0	0.0	1	0.219	0.237	2.83	2.807	111.0
2805.4175	201.99005	3	1	400.0	201.99005	1	2	1	0.0	0.0	1	0.219	0.237	2.756	2.807	111.0
2805.4175	201.99005	3	1	400.0	201.99005	1	2	1	0.0	0.0	1	0.219	0.237	2.817	2.807	111.0
2805.4175	201.99005	3	1	400.0	201.99005	1	2	1	0.0	0.0	1	0.219	0.237	2.814	2.807	111.0
2805.4175	201.99005	3	1	400.0	201.99005	1	2	1	0.0	0.0	1	0.219	0.237	2.792	2.807	111.0
0.0	0.0	3	1	400.0	201.99005	1	2	1	0.0	0.0	0	0.219	0.237	2.793	2.807	111.0
0.0	0.0	3	1	400.0	201.99005	1	2	1	0.0	0.0	0	0.219	0.237	2.804	2.807	111.0
0.0	0.0	3	1	400.0	201.99005	1	2	1	0.0	0.0	0	0.219	0.235	2.598	2.609	111.0
0.0	0.0	3	1	400.0	201.99005	1	2	1	0.0	0.0	0	0.219	0.233	2.639	2.609	111.0
0.0	0.0	3	1	400.0	201.99005	1	2	1	0.0	0.0	0	0.219	0.229	2.263	2.253	111.0
0.0	0.0	3	1	400.0	201.99005	1	2	1	0.0	0.0	0	0.219	0.223	2.083	2.093	111.0
0.0	0.0	3	1	400.0	201.99005	1	2	1	0.0	0.0	0	0.218	0.218	2.077	2.093	111.0
0.0	0.0	3	1	400.0	201.99005	1	2	1	0.0	0.0	0	0.218	0.212	1.7	1.808	111.0
0.0	0.0	3	1	400.0	201.99005	1	2	1	0.0	0.0	0	0.218	0.206	1.831	1.808	111.0
0.0	0.0	3	1	400.0	201.99005	1	2	1	0.0	0.0	0	0.218	0.199	1.671	1.68	111.0
0.0	0.0	3	1	400.0	201.99005	1	2	1	0.0	0.0	0	0.218	0.192	1.467	1.45	111.0
0.0	0.0	3	1	400.0	201.99005	1	2	1	0.0	0.0	0	0.218	0.185	1.443	1.45	111.0
0.0	0.0	3	1	400.0	201.99005	1	2	1	0.0	0.0	0	0.218	0.177	1.224	1.252	111.0
0.0	0.0	3	1	400.0	201.99005	1	2	1	0.0	0.0	0	0.218	0.169	1.169	1.164	111.0
0.0	0.0	3	1	400.0	201.99005	1	2	1	0.0	0.0	0	0.218	0.161	1.18	1.164	111.0
0.0	0.0	3	1	400.0	201.99005	1	2	1	0.0	0.0	0	0.218	0.154	1.039	1.006	111.0
0.0	0.0	3	1	400.0	201.99005	1	2	1	0.0	0.0	0	0.218	0.148	1.049	1.006	111.0
0.0	0.0	3	1	400.0	201.99005	1	2	1	0.0	0.0	0	0.218	0.14	0.93	0.934	111.0
0.0	0.0	3	1	400.0	201.99005	1	2	1	0.0	0.0	0	0.218	0.134	0.872	0.806	111.0
0.0	0.0	3	1	400.0	201.99005	1	2	1	0.0	0.0	0	0.218	0.128	0.841	0.806	111.0
0.0	0.0	3	1	400.0	201.99005	1	2	1	0.0	0.0	0	0.218	0.121	0.758	0.75	111.0
0.0	0.0	3	1	400.0	201.99005	1	2	1	0.0	0.0	0	0.218	0.115	0.709	0.647	111.0
0.0	0.0	3	1	400.0	201.99005	1	2	1	0.0	0.0	0	0.218	0.109	0.634	0.647	111.0
0.0	0.0	3	1	400.0	201.99005	1	2	1	0.0	0.0	0	0.218	0.103	0.624	0.601	111.0
0.0	0.0	3	1	400.0	201.99005	1	2	1	0.0	0.0	0	0.218	0.098	0.62	0.601	111.0
0.0	0.0	3	1	400.0	201.99005	1	2	1	0.0	0.0	0	0.218	0.094	0.541	0.519	111.0
0.0	0.0	3	1	400.0	201.99005	1	2	1	0.0	0.0	0	0.218	0.089	0.487	0.448	111.0
0.0	0.0	3	1	400.0	201.99005	1	2	1	0.0	0.0	0	0.218	0.083	0.451	0.448	111.0
0.0	0.0	3	1	400.0	201.99005	1	2	1	0.0	0.0	0	0.218	0.078	0.43	0.416	111.0
0.0	0.0	3	1	400.0	201.99005	1	2	1	0.0	0.0	0	0.218	0.075	0.393	0.359	111.0
0.0	0.0	3	1	400.0	201.99005	1	2	1	0.0	0.0	0	0.218	0.071	0.342	0.359	111.0
0.0	0.0	3	1	400.0	201.99005	1	2	1	0.0	0.0	0	0.218	0.067	0.343	0.334	111.0
0.0	0.0	3	1	400.0	201.99005	1	2	1	0.0	0.0	0	0.218	0.062	0.343	0.334	111.0
0.0	0.0	3	1	400.0	201.99005	1	2	1	0.0	0.0	0	0.218	0.059	0.353	0.288	111.0
0.0	0.0	3	1	400.0	201.99005	1	2	1	0.0	0.0	0	0.218	0.055	0.236	0.248	111.0
0.0	0.0	3	1	400.0	201.99005	1	2	1	0.0	0.0	0	0.218	0.051	0.241	0.248	111.0
0.0	0.0	3	1	400.0	201.99005	1	2	1	0.0	0.0	0	0.218	0.047	0.215	0.231	111.0
0.0	0.0	3	1	400.0	201.99005	1	2	1	0.0	0.0	0	0.218	0.043	0.226	0.199	111.0
0.0	0.0	3	1	400.0	201.99005	1	2	1	0.0	0.0	0	0.218	0.039	0.196	0.199	111.0
0.0	0.0	3	1	400.0	201.99005	1	2	1	0.0	0.0	0	0.218	0.037	0.218	0.185	111.0
0.0	0.0	3	1	400.0	201.99005	1	2	1	0.0	0.0	0	0.218	0.035	0.175	0.185	111.0
0.0	0.0	3	1	400.0	201.99005	1	2	1	0.0	0.0	0	0.218	0.033	0.202	0.159	111.0
0.0	0.0	3	1	400.0	201.99005	1	2	1	0.0	0.0	0	0.218	0.031	0.142	0.148	111.0
0.0	0.0	3	1	400.0	201.99005	1	2	1	0.0	0.0	0	0.218	0.029	0.166	0.148	111.0
0.0	0.0	3	1	400.0	201.99005	1	2	1	0.0	0.0	0	0.218	0.027	0.121	0.128	111.0
0.0	0.0	3	1	400.0	201.99005	1	2	1	0.0	0.0	0	0.218	0.025	0.128	0.128	111.0
0.0	0.0	3	1	400.0	201.99005	1	2	1	0.0	0.0	0	0.218	0.023	0.081	0.119	111.0
0.0	0.0	3	1	400.0	201.99005	1	2	1	0.0	0.0	0	0.218	0.021	0.113	0.102	111.0
0.0	0.0	3	1	400.0	201.99005	1	2	1	0.0	0.0	0	0.218	0.02	0.143	0.102	111.0
0.0	0.0	3	1	400.0	201.99005	1	2	1	0.0	0.0	0	0.218	0.02	0.116	0.088	111.0
0.0	0.0	3	1	400.0	201.99005	1	2	1	0.0	0.0	0	0.218	0.02	0.062	0.082	111.0
0.0	0.0	3	1	400.0	201.99005	1	2	1	0.0	0.0	0	0.218	0.02	0.086	0.082	111.0
0.0	0.0	3	1	400.0	201.99005	1	2	1	0.0	0.0	0	0.218	0.02	0.075	0.07	111.0
0.0	0.0	3	1	400.0	201.99005	1	2	1	0.0	0.0	0	0.218	0.02	0.028	0.07	111.0
0.0	0.0	3	1	400.0	201.99005	1	2	1	0.0	0.0	0	0.218	0.02	0.094	0.065	111.0
0.0	0.0	3	1	400.0	201.99005	1	2	1	0.0	0.0	0	0.218	0.02	0.072	0.061	111.0
0.0	0.0	3	1	400.0	201.99005	1	2	1	0.0	0.0	0	0.218	0.02	0.055	0.061	111.0
0.0	0.0	3	1	400.0	201.99005	1	2	1	0.0	0.0	0	0.218	0.02	0.069	0.052	111.0
0.0	0.0	3	1	400.0	201.99005	1	2	1	0.0	0.0	0	0.218	0.02	0.011	0.045	111.0
0.0	0.0	3	1	400.0	201.99005	1	2	1	0.0	0.0	0	0.218	0.019	0.038	0.045	111.0
0.0	0.0	3	1	400.0	201.99005	1	2	1	0.0	0.0	0	0.218	0.019	0.039	0.041	111.0
0.0	0.0	3	1	400.0	201.99005	1	2	1	0.0	0.0	0	0.218	0.019	0.057	0.036	111.0
0.0	0.0	3	1	400.0	201.99005	1	2	1	0.0	0.0	0	0.218	0.019	0.03	0.036	111.0
0.0	0.0	3	1	400.0	201.99005	1	2	1	0.0	0.0	0	0.218	0.018	0.038	0.033	111.0
0.0	0.0	3	1	400.0	201.99005	1	2	1	0.0	0.0	0	0.218	0.017	0.039	0.033	111.0
0.0	0.0	3	1	400.0	201.99005	1	2	1	0.0	0.0	0	0.218	0.016	0.024	0.028	111.0
0.0	0.0	3	1	400.0	201.99005	1	2	1	0.0	0.0	0	0.218	0.015	-0.118	0.026	111.0
0.0	0.0	3	1	400.0	201.99005	1	2	1	0.0	0.0	0	0.218	0.015	0.207	0.026	111.0
0.0	0.0	3	1	400.0	201.99005	1	2	1	0.0	0.0	0	0.218	0.015	0.007	0.022	111.0
0.0	0.0	3	1	400.0	201.99005	1	2	1	0.0	0.0	0	0.218	0.015	0.022	0.021	111.0
0.0	0.0	3	1	400.0	201.99005	1	2	1	0.0	0.0	0	0.218	0.014	-0.015	0.021	111.0
0.0	0.0	3	1	400.0	201.99005	1	2	1	0.0	0.0	0	0.218	0.014	0.002	0.018	111.0
0.0	0.0	3	1	400.0	201.99005	1	2	1	0.0	0.0	0	0.218	0.014	0.019	0.018	111.0
0.0	0.0	3	1	400.0	201.99005	1	2	1	0.0	0.0	0	0.218	0.014	0.0	0.015	111.0
0.0	0.0	3	1	400.0	201.99005	1	2	1	0.0	0.0	0	0.218	0.014	0.063	0.014	111.0
0.0	0.0	3	1	400.0	201.99005	1	2	1	0.0	0.0	0	0.218	0.014	0.0	0.014	111.0
0.0	0.0	3	1	400.0	201.99005	1	2	1	0.0	0.0	0	0.218	0.014	0.022	0.012	111.0
0.0	0.0	3	1	400.0	201.99005	1	2	1	0.0	0.0	0	0.218	0.014	-0.005	0.011	111.0
0.0	0.0	3	1	400.0	201.99005	1	2	1	0.0	0.0	0	0.218	0.014	0.032	0.011	111.0
0.0	0.0	3	1	400.0	201.99005	1	2	1	0.0	0.0	0	0.218	0.013	-0.118	0.009	111.0
0.0	0.0	3	1	400.0	201.99005	1	2	1	0.0	0.0	0	0.218	0.012	0.054	0.009	111.0
0.0	0.0	3	1	400.0	201.99005	1	2	1	0.0	0.0	0	0.218	0.012	0.008	0.008	111.0
0.0	0.0	3	1	400.0	201.99005	1	2	1	0.0	0.0	0	0.218	0.011	-0.039	0.007	111.0
0.0	0.0	3	1	400.0	201.99005	1	2	1	0.0	0.0	0	0.218	0.011	0.005	0.007	111.0
0.0	0.0	3	1	400.0	201.99005	1	2	1	0.0	0.0	0	0.218	0.011	0.008	0.006	111.0
0.0	0.0	3	1	400.0	201.99005	1	2	1	0.0	0.0	0	0.218	0.011	0.003	0.005	111.0
0.0	0.0	3	1	400.0	201.99005	1	2	1	0.0	0.0	0	0.218	0.01	-0.031	0.005	111.0
0.0	0.0	3	1	400.0	201.99005	1	2	1	0.0	0.0	0	0.218	0.01	0.076	0.005	111.0
0.0	0.0	3	1	400.0	201.99005	1	2	1	0.0	0.0	0	0.218	0.009	-0.007	0.005	111.0
0.0	0.0	3	1	400.0	201.99005	1	2	1	0.0	0.0	0	0.218	0.009	0.008	0.004	111.0
0.0	0.0	3	1	400.0	201.99005	1	2	1	0.0	0.0	0	0.218	0.007	-0.024	0.004	111.0
0.0	0.0	3	1	400.0	201.99005	1	2	1	0.0	0.0	0	0.218	0.007	0.005	0.004	111.0
0.0	0.0	3	1	400.0	201.99005	1	2	1	0.0	0.0	0	0.218	0.007	-0.004	0.003	111.0
0.0	0.0	3	1	400.0	201.99005	1	2	1	0.0	0.0	0	0.218	0.006	0.019	0.003	111.0
0.0	0.0	3	1	400.0	201.99005	1	2	1	0.0	0.0	0	0.218	0.006	0.002	0.003	111.0
0.0	0.0	3	1	400.0	201.99005	1	2	1	0.0	0.0	0	0.218	0.005	0.032	0.002	111.0
0.0	0.0	3	1	400.0	201.99005	1	2	1	0.0	0.0	0	0.218	0.004	-0.005	0.002	111.0
0.0	0.0	3	1	400.0	201.99005	1	2	1	0.0	0.0	0	0.218	0.003	0.001	0.002	111.0
0.0	0.0	3	1	400.0	201.99005	1	2	1	0.0	0.0	0	0.218	0.002	-0.006	0.001	111.0
0.0	0.0	3	1	400.0	201.99005	1	2	1	0.0	0.0	0	0.218	0.001	-0.009	0.001	111.0
0.0	0.0	3	1	400.0	201.99005	1	2	1	0.0	0.0	0	0.218	0.001	0.028	0.001	111.0
0.0	0.0	3	1	400.0	201.99005	1	2	1	0.0	0.0	0	0.218	0.001	0.006	0.001	111.0
0.0	0.0	3	1	400.0	201.99005	1	2	1	0.0	0.0	0	0.218	0.001	0.001	0.001	111.0
0.0	0.0	3	1	400.0	201.99005	1	2	1	0.0	0.0	0	0.218	0.0	0.017	0.0	111.0
0.0	0.0	3	1	400.0	201.99005	1	2	1	0.0	0.0	0	0.218	0.0	0.005	0.0	111.0
0.0	0.0	3	1	400.0	201.99005	1	2	1	0.0	0.0	0	0.218	0.0	0.001	0.0	111.0
0.0	0.0	3	1	400.0	201.99005	1	2	1	0.0	0.0	0	0.218	0.0	-0.005	0.0	111.0
0.0	0.0	3	1	400.0	201.99005	1	2	1	0.0	0.0	0	0.218	-0.001	-0.031	0.0	111.0
0.0	0.0	3	1	400.0	201.99005	1	2	1	0.0	0.0	0	0.218	-0.001	-0.021	0.0	111.0
0.0	0.0	3	1	400.0	201.99005	1	2	1	0.0	0.0	0	0.218	0.0	-0.003	0.0	111.0
0.0	0.0	3	1	400.0	201.99005	1	2	1	0.0	0.0	0	0.218	0.0	0.025	0.0	111.0
0.0	0.0	3	1	400.0	201.99005	1	2	1	0.0	0.0	0	0.218	-0.001	-0.087	0.0	111.0
0.0	0.0	3	1	400.0	201.99005	1	2	1	0.0	0.0	0	0.218	0.0	0.098	0.0	111.0
0.0	0.0	3	1	400.0	201.99005	1	2	1	0.0	0.0	0	0.218	-0.001	-0.023	0.0	111.0
0.0	0.0	3	1	400.0	201.99005	1	2	1	0.0	0.0	0	0.218	0.0	0.046	0.0	111.0
0.0	0.0	3	1	400.0	201.99005	1	2	1	0.0	0.0	0	0.218	0.0	0.0	0.0	111.0
0.0	0.0	3	1	400.0	201.99005	1	2	1	0.0	0.0	0	0.218	0.0	0.013	0.0	111.0
0.0	0.0	3	1	400.0	201.99005	1	2	1	0.0	0.0	0	0.218	0.0	0.029	0.0	111.0
0.0	0.0	3	1	400.0	201.99005	1	2	1	0.0	0.0	0	0.218	-0.001	-0.03	0.0	111.0
0.0	0.0	3	1	400.0	201.99005	1	2	1	0.0	0.0	0	0.218	-0.001	-0.023	0.0	111.0
0.0	0.0	3	1	400.0	201.99005	1	2	1	0.0	0.0	0	0.218	0.0	0.018	0.0	111.0
0.0	0.0	3	1	400.0	201.99005	1	2	1	0.0	0.0	0	0.218	-0.001	-0.055	0.0	111.0
0.0	0.0	3	1	400.0	201.99005	1	2	1	0.0	0.0	0	0.218	0.0	0.005	0.0	111.0
0.0	0.0	3	1	400.0	201.99005	1	2	1	0.0	0.0	0	0.218	0.0	0.017	0.0	111.0
0.0	0.0	3	1	400.0	201.99005	1	2	1	0.0	0.0	0	0.218	0.0	-0.007	0.0	111.0
0.0	0.0	3	1	400.0	201.99005	1	2	1	0.0	0.0	0	0.218	0.0	0.02	0.0	111.0
0.0	0.0	3	1	400.0	201.99005	1	2	1	0.0	0.0	0	0.218	0.0	0.01	0.0	111.0
0.0	0.0	3	1	400.0	201.99005	1	2	1	0.0	0.0	0	0.218	-0.001	-0.022	0.0	111.0
0.0	0.0	3	1	400.0	201.99005	1	2	1	0.0	0.0	0	0.218	0.0	0.027	0.0	111.0
0.0	0.0	3	1	400.0	201.99005	1	2	1	0.0	0.0	0	0.218	0.0	0.004	0.0	111.0
0.0	0.0	3	1	400.0	201.99005	1	2	1	0.0	0.0	0	0.218	0.0	0.039	0.0	111.0
0.0	0.0	3	1	400.0	201.99005	1	2	1	0.0	0.0	0	0.218	-0.001	-0.034	0.0	111.0
0.0	0.0	3	1	400.0	201.99005	1	2	1	0.0	0.0	0	0.218	0.0	0.004	0.0	111.0
0.0	0.0	3	1	400.0	201.99005	1	2	1	0.0	0.0	0	0.218	0.0	0.065	0.0	111.0
0.0	0.0	3	1	400.0	201.99005	1	2	1	0.0	0.0	0	0.218	0.0	0.017	0.0	111.0
0.0	0.0	3	1	400.0	201.99005	1	2	1	0.0	0.0	0	0.218	-0.001	-0.149	0.0	111.0
0.0	0.0	3	1	400.0	201.99005	1	2	1	0.0	0.0	0	0.218	0.0	0.045	0.0	111.0
0.0	0.0	3	1	400.0	201.99005	1	2	1	0.0	0.0	0	0.218	0.0	0.001	0.0	111.0
0.0	0.0	3	1	400.0	201.99005	1	2	1	0.0	0.0	0	0.218	0.0	0.024	0.0	111.0
0.0	0.0	3	1	400.0	201.99005	1	2	1	0.0	0.0	0	0.218	0.0	0.01	0.0	111.0
0.0	0.0	3	1	400.0	201.99005	1	2	1	0.0	0.0	0	0.218	0.0	0.024	0.0	111.0
0.0	0.0	3	1	400.0	201.99005	1	2	1	0.0	0.0	0	0.218	0.0	-0.005	0.0	111.0
0.0	0.0	3	1	400.0	201.99005	1	2	1	0.0	0.0	0	0.218	-0.001	-0.036	0.0	111.0
0.0	0.0	3	1	400.0	201.99005	1	2	1	0.0	0.0	0	0.218	0.0	0.155	0.0	111.0
0.0	0.0	3	1	400.0	201.99005	1	2	1	0.0	0.0	0	0.218	0.0	0.011	0.0	111.0
0.0	0.0	3	1	400.0	201.99005	1	2	1	0.0	0.0	0	0.218	0.0	-0.01	0.0	111.0
0.0	0.0	3	1	400.0	201.99005	1	2	1	0.0	0.0	0	0.218	-0.001	-0.013	0.0	111.0
0.0	0.0	3	1	400.0	201.99005	1	2	1	0.0	0.0	0	0.218	-0.001	-0.085	0.0	111.0
0.0	0.0	3	1	400.0	201.99005	1	2	1	0.0	0.0	0	0.218	-0.001	-0.025	0.0	111.0
0.0	0.0	3	1	400.0	201.99005	1	2	1	0.0	0.0	0	0.218	0.0	0.033	0.0	111.0
0.0	0.0	3	1	400.0	201.99005	1	2	1	0.0	0.0	0	0.218	0.0	0.008	0.0	111.0
0.0	0.0	3	1	400.0	201.99005	1	2	1	0.0	0.0	0	0.218	0.0	-0.007	0.0	111.0
0.0	0.0	3	1	400.0	201.99005	1	2	1	0.0	0.0	0	0.218	0.0	0.001	0.0	111.0
0.0	0.0	3	1	400.0	201.99005	1	2	1	0.0	0.0	0	0.218	0.0	0.011	0.0	111.0
0.0	0.0	3	1	400.0	201.99005	1	2	1	0.0	0.0	0	0.218	0.0	-0.005	0.0	111.0
0.0	0.0	3	1	400.0	201.99005	1	2	1	0.0	0.0	0	0.218	-0.001	-0.102	0.0	111.0
0.0	0.0	3	1	400.0	201.99005	1	2	1	0.0	0.0	0	0.218	0.0	0.017	0.0	111.0
0.0	0.0	3	1	400.0	201.99005	1	2	1	0.0	0.0	0	0.218	0.0	0.012	0.0	111.0
0.0	0.0	3	1	400.0	201.99005	1	2	1	0.0	0.0	0	0.218	0.0	0.018	0.0	111.0
0.0	0.0	3	1	400.0	201.99005	1	2	1	0.0	0.0	0	0.218	-0.001	-0.044	0.0	111.0
0.0	0.0	3	1	400.0	201.99005	1	2	1	0.0	0.0	0	0.218	0.0	-0.006	0.0	111.0
0.0	0.0	3	1	400.0	201.99005	1	2	1	0.0	0.0	0	0.218	-0.001	-0.044	0.0	111.0
0.0	0.0	3	1	400.0	201.99005	1	2	1	0.0	0.0	0	0.218	-0.001	-0.023	0.0	111.0
0.0	0.0	3	1	400.0	201.99005	1	2	1	0.0	0.0	0	0.218	0.0	0.006	0.0	111.0
0.0	0.0	3	1	400.0	201.99005	1	2	1	0.0	0.0	0	0.218	0.0	0.013	0.0	111.0
0.0	0.0	3	1	400.0	201.99005	1	2	1	0.0	0.0	0	0.218	0.0	-0.004	0.0	111.0
0.0	0.0	3	1	400.0	201.99005	1	2	1	0.0	0.0	0	0.218	0.0	0.008	0.0	111.0
0.0	0.0	3	1	400.0	201.99005	1	2	1	0.0	0.0	0	0.218	-0.001	-0.059	0.0	111.0
0.0	0.0	3	1	400.0	201.99005	1	2	1	0.0	0.0	0	0.218	0.0	-0.003	0.0	111.0
0.0	0.0	3	1	400.0	201.99005	1	2	1	0.0	0.0	0	0.218	-0.001	-0.028	0.0	111.0
0.0	0.0	3	1	400.0	201.99005	1	2	1	0.0	0.0	0	0.218	0.0	-0.004	0.0	111.0
0.0	0.0	3	1	400.0	201.99005	1	2	1	0.0	0.0	0	0.218	-0.001	-0.031	0.0	111.0
0.0	0.0	3	1	400.0	201.99005	1	2	1	0.0	0.0	0	0.218	0.0	0.032	0.0	111.0
0.0	0.0	3	1	400.0	201.99005	1	2	1	0.0	0.0	0	0.218	-0.001	-0.047	0.0	111.0
0.0	0.0	3	1	400.0	201.99005	1	2	1	0.0	0.0	0	0.218	0.0	0.047	0.0	111.0
0.0	0.0	3	1	400.0	201.99005	1	2	1	0.0	0.0	0	0.218	0.0	0.075	0.0	111.0
0.0	0.0	3	1	400.0	201.99005	1	2	1	0.0	0.0	0	0.218	-0.001	-0.088	0.0	111.0
0.0	0.0	3	1	400.0	201.99005	1	2	1	0.0	0.0	0	0.218	0.0	0.006	0.0	111.0
0.0	0.0	3	1	400.0	201.99005	1	2	1	0.0	0.0	0	0.218	-0.001	-0.027	0.0	111.0
0.0	0.0	3	1	400.0	201.99005	1	2	1	0.0	0.0	0	0.218	-0.001	-0.028	0.0	111.0
0.0	0.0	3	1	400.0	201.99005	1	2	1	0.0	0.0	0	0.218	0.0	0.002	0.0	111.0
0.0	0.0	3	1	400.0	201.99005	1	2	1	0.0	0.0	0	0.218	0.0	0.016	0.0	111.0
0.0	0.0	3	1	400.0	201.99005	1	2	1	0.0	0.0	0	0.218	0.0	0.0	0.0	111.0
0.0	0.0	3	1	400.0	201.99005	1	2	1	0.0	0.0	0	0.218	0.0	0.016	0.0	111.0
0.0	0.0	3	1	400.0	201.99005	1	2	1	0.0	0.0	0	0.218	0.0	0.156	0.0	111.0
0.0	0.0	3	1	400.0	201.99005	1	2	1	0.0	0.0	0	0.218	0.0	-0.007	0.0	111.0
0.0	0.0	3	1	400.0	201.99005	1	2	1	0.0	0.0	0	0.218	-0.001	-0.041	0.0	111.0
0.0	0.0	3	1	400.0	201.99005	1	2	1	0.0	0.0	0	0.218	0.0	0.002	0.0	111.0
0.0	0.0	3	1	400.0	201.99005	1	2	1	0.0	0.0	0	0.218	-0.001	-0.012	0.0	111.0
0.0	0.0	3	1	400.0	201.99005	1	2	1	0.0	0.0	0	0.218	-0.001	-0.032	0.0	111.0
0.0	0.0	3	1	400.0	201.99005	1	2	1	0.0	0.0	0	0.218	-0.001	-0.037	0.0	111.0
0.0	0.0	3	1	400.0	201.99005	1	2	1	0.0	0.0	0	0.218	0.0	0.009	0.0	111.0
0.0	0.0	3	1	400.0	201.99005	1	2	1	0.0	0.0	0	0.218	0.0	0.018	0.0	111.0
0.0	0.0	3	1	400.0	201.99005	1	2	1	0.0	0.0	0	0.218	-0.001	-0.025	0.0	111.0
0.0	0.0	3	1	400.0	201.99005	1	2	1	0.0	0.0	0	0.218	0.0	0.005	0.0	111.0
0.0	0.0	3	1	400.0	201.99005	1	2	1	0.0	0.0	0	0.218	-0.001	-0.013	0.0	111.0
0.0	0.0	3	1	400.0	201.99005	1	2	1	0.0	0.0	0	0.218	0.0	0.149	0.0	111.0
0.0	0.0	3	1	400.0	201.99005	1	2	1	0.0	0.0	0	0.218	0.0	0.011	0.0	111.0
0.0	0.0	3	1	400.0	201.99005	1	2	1	0.0	0.0	0	0.218	0.0	-0.002	0.0	111.0
0.0	0.0	3	1	400.0	201.99005	1	2	1	0.0	0.0	0	0.218	0.0	0.016	0.0	111.0
0.0	0.0	3	1	400.0	201.99005	1	2	1	0.0	0.0	0	0.218	0.0	0.0	0.0	111.0
0.0	0.0	3	1	400.0	201.99005	1	2	1	0.0	0.0	0	0.218	-0.001	-0.023	0.0	111.0
0.0	0.0	3	1	400.0	201.99005	1	2	1	0.0	0.0	0	0.218	0.0	0.001	0.0	111.0
0.0	0.0	3	1	400.0	201.99005	1	2	1	0.0	0.0	0	0.218	0.0	0.027	0.0	111.0
0.0	0.0	3	1	400.0	201.99005	1	2	1	0.0	0.0	0	0.218	-0.001	-0.016	0.0	111.0
0.0	0.0	3	1	400.0	201.99005	1	2	1	0.0	0.0	0	0.218	0.0	0.026	0.0	111.0
0.0	0.0	3	1	400.0	201.99005	1	2	1	0.0	0.0	0	0.218	0.0	0.012	0.0	111.0
0.0	0.0	3	1	400.0	201.99005	1	2	1	0.0	0.0	0	0.218	0.0	-0.004	0.0	111.0
0.0	0.0	3	1	400.0	201.99005	1	2	1	0.0	0.0	0	0.218	0.0	0.0	0.0	111.0
0.0	0.0	3	1	400.0	201.99005	1	2	1	0.0	0.0	0	0.218	0.0	0.002	0.0	111.0
0.0	0.0	3	1	400.0	201.99005	1	2	1	0.0	0.0	0	0.218	0.0	0.014	0.0	111.0
0.0	0.0	3	1	400.0	201.99005	1	2	1	0.0	0.0	0	0.218	-0.001	-0.021	0.0	111.0
0.0	0.0	3	1	400.0	201.99005	1	2	1	0.0	0.0	0	0.218	0.0	0.007	0.0	111.0
0.0	0.0	3	1	400.0	201.99005	1	2	1	0.0	0.0	0	0.218	0.0	0.01	0.0	111.0
0.0	0.0	3	1	400.0	201.99005	1	2	1	0.0	0.0	0	0.218	0.0	-0.002	0.0	111.0
0.0	0.0	3	1	400.0	201.99005	1	2	1	0.0	0.0	0	0.218	0.0	0.027	0.0	111.0
0.0	0.0	3	1	400.0	201.99005	1	2	1	0.0	0.0	0	0.218	0.0	0.006	0.0	111.0
0.0	0.0	3	1	400.0	201.99005	1	2	1	0.0	0.0	0	0.218	-0.001	-0.017	0.0	111.0
0.0	0.0	3	1	400.0	201.99005	1	2	1	0.0	0.0	0	0.218	0.0	-0.005	0.0	111.0
0.0	0.0	3	1	400.0	201.99005	1	2	1	0.0	0.0	0	0.218	-0.001	-0.026	0.0	111.0
0.0	0.0	3	1	400.0	201.99005	1	2	1	0.0	0.0	0	0.218	0.0	0.016	0.0	111.0
0.0	0.0	3	1	400.0	201.99005	1	2	1	0.0	0.0	0	0.218	0.0	0.016	0.0	111.0
0.0	0.0	3	1	400.0	201.99005	1	2	1	0.0	0.0	0	0.218	-0.001	-0.109	0.0	111.0
0.0	0.0	3	1	400.0	201.99005	1	2	1	0.0	0.0	0	0.218	0.0	0.024	0.0	111.0
0.0	0.0	3	1	400.0	201.99005	1	2	1	0.0	0.0	0	0.218	0.0	0.144	0.0	111.0
0.0	0.0	3	1	400.0	201.99005	1	2	1	0.0	0.0	0	0.218	-0.001	-0.016	0.0	111.0
0.0	0.0	3	1	400.0	201.99005	1	2	1	0.0	0.0	0	0.218	0.0	0.012	0.0	111.0
0.0	0.0	3	1	400.0	201.99005	1	2	1	0.0	0.0	0	0.218	0.0	0.004	0.0	111.0
0.0	0.0	3	1	400.0	201.99005	1	2	1	0.0	0.0	0	0.218	-0.001	-0.217	0.0	111.0
0.0	0.0	3	1	400.0	201.99005	1	2	1	0.0	0.0	0	0.218	0.0	0.019	0.0	111.0
0.0	0.0	3	1	400.0	201.99005	1	2	1	0.0	0.0	0	0.218	-0.001	-0.063	0.0	111.0
0.0	0.0	3	1	400.0	201.99005	1	2	1	0.0	0.0	0	0.218	0.0	0.036	0.0	111.0
0.0	0.0	3	1	400.0	201.99005	1	2	1	0.0	0.0	0	0.218	0.0	0.042	0.0	111.0
0.0	0.0	3	1	400.0	201.99005	1	2	1	0.0	0.0	0	0.218	0.0	0.005	0.0	111.0
0.0	0.0	3	1	400.0	201.99005	1	2	1	0.0	0.0	0	0.218	0.0	0.05	0.0	111.0
0.0	0.0	3	1	400.0	201.99005	1	2	1	0.0	0.0	0	0.218	0.0	0.017	0.0	111.0
0.0	0.0	3	1	400.0	201.99005	1	2	1	0.0	0.0	0	0.218	0.0	-0.011	0.0	111.0
0.0	0.0	3	1	400.0	201.99005	1	2	1	0.0	0.0	0	0.218	-0.001	-0.024	0.0	111.0
0.0	0.0	3	1	400.0	201.99005	1	2	1	0.0	0.0	0	0.218	-0.001	-0.025	0.0	111.0
0.0	0.0	3	1	400.0	201.99005	1	2	1	0.0	0.0	0	0.218	0.0	-0.002	0.0	111.0
0.0	0.0	3	1	400.0	201.99005	1	2	1	0.0	0.0	0	0.218	0.0	0.012	0.0	111.0
0.0	0.0	3	1	400.0	201.99005	1	2	1	0.0	0.0	0	0.218	0.0	-0.004	0.0	111.0
0.0	0.0	3	1	400.0	201.99005	1	2	1	0.0	0.0	0	0.218	0.0	0.023	0.0	111.0
0.0	0.0	3	1	400.0	201.99005	1	2	1	0.0	0.0	0	0.218	0.0	-0.011	0.0	111.0
0.0	0.0	3	1	400.0	201.99005	1	2	1	0.0	0.0	0	0.218	-0.001	-0.021	0.0	111.0
0.0	0.0	3	1	400.0	201.99005	1	2	1	0.0	0.0	0	0.218	0.0	0.0	0.0	111.0
0.0	0.0	3	1	400.0	201.99005	1	2	1	0.0	0.0	0	0.218	-0.001	-0.089	0.0	111.0
0.0	0.0	3	1	400.0	201.99005	1	2	1	0.0	0.0	0	0.218	0.0	0.007	0.0	111.0
0.0	0.0	3	1	400.0	201.99005	1	2	1	0.0	0.0	0	0.218	-0.001	-0.033	0.0	111.0
0.0	0.0	3	1	400.0	201.99005	1	2	1	0.0	0.0	0	0.218	-0.001	-0.027	0.0	111.0
0.0	0.0	3	1	400.0	201.99005	1	2	1	0.0	0.0	0	0.218	0.0	0.008	0.0	111.0
0.0	0.0	3	1	400.0	201.99005	1	2	1	0.0	0.0	0	0.218	0.0	0.018	0.0	111.0
0.0	0.0	3	1	400.0	201.99005	1	2	1	0.0	0.0	0	0.218	-0.001	-0.023	0.0	111.0
0.0	0.0	3	1	400.0	201.99005	1	2	1	0.0	0.0	0	0.218	-0.001	-0.191	0.0	111.0
0.0	0.0	3	1	400.0	201.99005	1	2	1	0.0	0.0	0	0.218	0.0	0.012	0.0	111.0
0.0	0.0	3	1	400.0	201.99005	1	2	1	0.0	0.0	0	0.218	0.0	0.031	0.0	111.0
0.0	0.0	3	1	400.0	201.99005	1	2	1	0.0	0.0	0	0.218	-0.001	-0.048	0.0	111.0
-5555.5557	-400.0	4	1	400.0	102.98507	0	2	1	0.0	0.0	1	0.218	0.0	0.023	0.0	111.0
-5555.5557	-400.0	4	1	400.0	102.98507	0	2	1	0.0	0.0	1	0.218	0.0	-0.004	0.0	111.0
-5555.5557	-400.0	4	1	400.0	102.98507	0	2	1	0.0	0.0	1	0.218	0.0	0.006	0.0	111.0
-5555.5557	-400.0	4	1	400.0	102.98507	0	2	1	0.0	0.0	1	0.218	-0.001	-0.235	-0.392	111.0
-5555.5557	-400.0	4	1	400.0	102.98507	0	2	1	0.0	0.0	1	0.218	-0.003	-0.335	-0.392	111.0
-5555.5557	-400.0	4	1	400.0	102.98507	0	2	1	0.0	0.0	1	0.217	-0.009	-0.745	-0.757	111.0
-5555.5557	-400.0	4	1	400.0	102.98507	0	2	1	0.0	0.0	1	0.217	-0.019	-1.374	-1.413	111.0
-5555.5557	-400.0	4	1	400.0	102.98507	0	2	1	0.0	0.0	1	0.217	-0.028	-1.429	-1.413	111.0
-5555.5557	-400.0	4	1	400.0	102.98507	0	2	1	0.0	0.0	1	0.217	-0.042	-1.953	-1.978	111.0
-5555.5557	-400.0	4	1	400.0	102.98507	0	2	1	0.0	0.0	1	0.217	-0.054	-2.005	-1.978	111.0
-5555.5557	-400.0	4	1	400.0	102.98507	0	2	1	0.0	0.0	1	0.217	-0.067	-2.189	-2.232	111.0
-5555.5557	-400.0	4	1	400.0	102.98507	0	2	1	0.0	0.0	1	0.217	-0.083	-2.838	-2.686	111.0
-5555.5557	-400.0	4	1	400.0	102.98507	0	2	1	0.0	0.0	1	0.217	-0.095	-2.573	-2.686	111.0
-5555.5557	-400.0	4	1	400.0	102.98507	0	2	1	0.0	0.0	1	0.217	-0.11	-2.956	-2.889	111.0
-5555.5557	-400.0	4	1	400.0	102.98507	0	2	1	0.0	0.0	1	0.217	-0.126	-3.277	-3.254	111.0
-5555.5557	-400.0	4	1	400.0	102.98507	0	2	1	0.0	0.0	1	0.216	-0.14	-3.318	-3.254	111.0
-5555.5557	-400.0	4	1	400.0	102.98507	0	2	1	0.0	0.0	1	0.216	-0.155	-3.6	-3.569	111.0
-5555.5557	-400.0	4	1	400.0	102.98507	0	2	1	0.0	0.0	1	0.216	-0.169	-3.494	-3.709	111.0
-5555.5557	-400.0	4	1	400.0	102.98507	0	2	1	0.0	0.0	1	0.216	-0.183	-3.698	-3.709	111.0
-5555.5557	-400.0	4	1	400.0	102.98507	0	2	1	0.0	0.0	1	0.216	-0.196	-3.947	-3.963	111.0
-5555.5557	-400.0	4	1	400.0	102.98507	0	2	1	0.0	0.0	1	0.216	-0.209	-4.062	-3.963	111.0
-5555.5557	-400.0	4	1	400.0	102.98507	0	2	1	0.0	0.0	1	0.216	-0.221	-4.065	-4.075	111.0
-5555.5557	-400.0	4	1	400.0	102.98507	0	2	1	0.0	0.0	1	0.216	-0.233	-4.218	-4.278	111.0
-5555.5557	-400.0	4	1	400.0	102.98507	0	2	1	0.0	0.0	1	0.216	-0.245	-4.274	-4.278	111.0
-5555.5557	-400.0	4	1	400.0	102.98507	0	2	1	0.0	0.0	1	0.215	-0.256	-4.359	-4.369	111.0
-5555.5557	-400.0	4	1	400.0	102.98507	0	2	1	0.0	0.0	1	0.215	-0.266	-4.324	-4.369	111.0
-5555.5557	-400.0	4	1	400.0	102.98507	0	2	1	0.0	0.0	1	0.215	-0.276	-4.517	-4.531	111.0
-5555.5557	-400.0	4	1	400.0	102.98507	0	2	1	0.0	0.0	1	0.215	-0.285	-4.544	-4.604	111.0
-5555.5557	-400.0	4	1	400.0	102.98507	0	2	1	0.0	0.0	1	0.215	-0.294	-4.777	-4.604	111.0
-5555.5557	-400.0	4	1	400.0	102.98507	0	2	1	0.0	0.0	1	0.215	-0.304	-4.756	-4.735	111.0
-5555.5557	-400.0	4	1	400.0	102.98507	0	2	1	0.0	0.0	1	0.215	-0.312	-4.818	-4.847	111.0
-5555.5557	-400.0	4	1	400.0	102.98507	0	2	1	0.0	0.0	1	0.215	-0.322	-4.843	-4.847	111.0
-5555.5557	-400.0	4	1	400.0	102.98507	0	2	1	0.0	0.0	1	0.215	-0.33	-4.835	-4.898	111.0
-5555.5557	-400.0	4	1	400.0	102.98507	0	2	1	0.0	0.0	1	0.215	-0.338	-4.954	-4.988	111.0
-5555.5557	-400.0	4	1	400.0	102.98507	0	2	1	0.0	0.0	1	0.215	-0.345	-4.992	-4.988	111.0
-5555.5557	-400.0	4	1	400.0	102.98507	0	2	1	0.0	0.0	1	0.215	-0.353	-5.08	-5.067	111.0
-5555.5557	-400.0	4	1	400.0	102.98507	0	2	1	0.0	0.0	1	0.215	-0.359	-5.046	-5.067	111.0
-5555.5557	-400.0	4	1	400.0	102.98507	0	2	1	0.0	0.0	1	0.215	-0.365	-5.078	-5.102	111.0
-5555.5557	-400.0	4	1	400.0	102.98507	0	2	1	0.0	0.0	1	0.215	-0.371	-5.096	-5.165	111.0
-5555.5557	-400.0	4	1	400.0	102.98507	0	2	1	0.0	0.0	1	0.215	-0.377	-5.153	-5.165	111.0
-5555.5557	-400.0	4	1	400.0	102.98507	0	2	1	0.0	0.0	1	0.215	-0.383	-5.203	-5.192	111.0
-5555.5557	-400.0	4	1	400.0	102.98507	0	2	1	0.0	0.0	1	0.215	-0.387	-5.17	-5.244	111.0
-5555.5557	-400.0	4	1	400.0	102.98507	0	2	1	0.0	0.0	1	0.215	-0.391	-5.267	-5.244	111.0
-5555.5557	-400.0	4	1	400.0	102.98507	0	2	1	0.0	0.0	1	0.215	-0.395	-5.293	-5.286	111.0
-5555.5557	-400.0	4	1	400.0	102.98507	0	2	1	0.0	0.0	1	0.215	-0.399	-5.313	-5.286	111.0
-5555.5557	-400.0	4	1	400.0	102.98507	0	2	1	0.0	0.0	1	0.215	-0.403	-5.325	-5.306	111.0
-5555.5557	-400.0	4	1	400.0	102.98507	0	2	1	0.0	0.0	1	0.215	-0.407	-5.47	-5.34	111.0
-5555.5557	-400.0	4	1	400.0	102.98507	0	2	1	0.0	0.0	1	0.215	-0.411	-5.355	-5.34	111.0
-5555.5557	-400.0	4	1	400.0	102.98507	0	2	1	0.0	0.0	1	0.215	-0.415	-5.385	-5.356	111.0
-5555.5557	-400.0	4	1	400.0	102.98507	0	2	1	0.0	0.0	1	0.215	-0.419	-5.437	-5.384	111.0
-5555.5557	-400.0	4	1	400.0	102.98507	0	2	1	0.0	0.0	1	0.215	-0.422	-5.414	-5.384	111.0
-5555.5557	-400.0	4	1	400.0	102.98507	0	2	1	0.0	0.0	1	0.215	-0.424	-5.355	-5.397	111.0
-5555.5557	-400.0	4	1	400.0	102.98507	0	2	1	0.0	0.0	1	0.215	-0.426	-5.478	-5.397	111.0
-5555.5557	-400.0	4	1	400.0	102.98507	0	2	1	0.0	0.0	1	0.215	-0.428	-5.418	-5.419	111.0
-5555.5557	-400.0	4	1	400.0	102.98507	0	2	1	0.0	0.0	1	0.215	-0.43	-5.407	-5.429	111.0
-5555.5557	-400.0	4	1	400.0	102.98507	0	2	1	0.0	0.0	1	0.215	-0.432	-5.407	-5.429	111.0
-5555.5557	-400.0	4	1	400.0	102.98507	1	2	1	0.0	0.0	1	0.215	-0.434	-5.474	-5.447	111.0
-5555.5557	-400.0	4	1	400.0	102.98507	1	2	1	0.0	0.0	1	0.215	-0.436	-5.53	-5.447	111.0
-5555.5557	-400.0	4	1	400.0	102.98507	1	2	1	0.0	0.0	1	0.215	-0.438	-5.414	-5.455	111.0
-5555.5557	-400.0	4	1	400.0	102.98507	1	2	1	0.0	0.0	1	0.215	-0.441	-5.516	-5.47	111.0
-5555.5557	-400.0	4	1	400.0	102.98507	1	2	1	0.0	0.0	1	0.215	-0.441	-5.458	-5.47	111.0
-5555.5557	-400.0	4	1	400.0	102.98507	1	2	1	0.0	0.0	1	0.215	-0.441	-5.445	-5.482	111.0
-5555.5557	-400.0	4	1	400.0	102.98507	1	2	1	0.0	0.0	1	0.215	-0.441	-5.545	-5.488	111.0
-5555.5557	-400.0	4	1	400.0	102.98507	1	2	1	0.0	0.0	1	0.215	-0.441	-5.481	-5.488	111.0
-5555.5557	-400.0	4	1	400.0	102.98507	1	2	1	0.0	0.0	1	0.215	-0.441	-5.507	-5.498	111.0
-5555.5557	-400.0	4	1	400.0	102.98507	1	2	1	0.0	0.0	1	0.215	-0.442	-5.589	-5.502	111.0
-5555.5557	-400.0	4	1	400.0	102.98507	1	2	1	0.0	0.0	1	0.215	-0.442	-5.472	-5.502	111.0
-5555.5557	-400.0	4	1	400.0	102.98507	1	2	1	0.0	0.0	1	0.215	-0.442	-5.498	-5.51	111.0
-5555.5557	-400.0	4	1	400.0	102.98507	1	2	1	0.0	0.0	1	0.215	-0.442	-5.526	-5.51	111.0
-5555.5557	-400.0	4	1	400.0	102.98507	1	2	1	0.0	0.0	1	0.215	-0.442	-5.536	-5.514	111.0
-5555.5557	-400.0	4	1	400.0	102.98507	1	2	1	0.0	0.0	1	0.214	-0.442	-5.517	-5.521	111.0
-5555.5557	-400.0	4	1	400.0	102.98507	1	2	1	0.0	0.0	1	0.214	-0.442	-5.518	-5.521	111.0
-5555.5557	-400.0	4	1	400.0	102.98507	1	2	1	0.0	0.0	1	0.214	-0.442	-5.358	-5.523	111.0
-5555.5557	-400.0	4	1	400.0	102.98507	1	2	1	0.0	0.0	1	0.214	-0.442	-5.522	-5.529	111.0
-5555.5557	-400.0	4	1	400.0	102.98507	1	2	1	0.0	0.0	1	0.214	-0.442	-5.5	-5.529	111.0
-5555.5557	-400.0	4	1	400.0	102.98507	1	2	1	0.0	0.0	1	0.214	-0.442	-5.54	-5.533	111.0
-5555.5557	-400.0	4	1	400.0	102.98507	1	2	1	0.0	0.0	1	0.214	-0.444	-5.59	-5.533	111.0
-5555.5557	-400.0	4	1	400.0	102.98507	1	2	1	0.0	0.0	1	0.214	-0.444	-5.528	-5.535	111.0
-5555.5557	-400.0	4	1	400.0	102.98507	1	2	1	0.0	0.0	1	0.214	-0.444	-5.464	-5.54	111.0
-5555.5557	-400.0	4	1	400.0	102.98507	1	2	1	0.0	0.0	1	0.214	-0.445	-5.52	-5.54	111.0
-5555.5557	-400.0	4	1	400.0	102.98507	1	2	1	0.0	0.0	1	0.214	-0.445	-5.489	-5.541	111.0
-5555.5557	-400.0	4	1	400.0	102.98507	1	2	1	0.0	0.0	1	0.214	-0.447	-5.569	-5.541	111.0
-5555.5557	-400.0	4	1	400.0	102.98507	1	2	1	0.0	0.0	1	0.214	-0.447	-5.534	-5.543	111.0
-5555.5557	-400.0	4	1	400.0	102.98507	1	2	1	0.0	0.0	1	0.214	-0.447	-5.554	-5.546	111.0
-5555.5557	-400.0	4	1	400.0	102.98507	1	2	1	0.0	0.0	1	0.214	-0.447	-5.545	-5.546	111.0
-5555.5557	-400.0	4	1	400.0	102.98507	1	2	1	0.0	0.0	1	0.214	-0.447	-5.535	-5.547	111.0
-5555.5557	-400.0	4	1	400.0	102.98507	1	2	1	0.0	0.0	1	0.214	-0.448	-5.567	-5.549	111.0
-5555.5557	-400.0	4	1	400.0	102.98507	1	2	1	0.0	0.0	1	0.214	-0.448	-5.535	-5.549	111.0
-5555.5557	-400.0	4	1	400.0	102.98507	1	2	1	0.0	0.0	1	0.214	-0.448	-5.531	-5.55	111.0
-5555.5557	-400.0	4	1	400.0	102.98507	1	2	1	0.0	0.0	1	0.214	-0.449	-5.547	-5.55	111.0
-5555.5557	-400.0	4	1	400.0	102.98507	1	2	1	0.0	0.0	1	0.214	-0.45	-5.627	-5.551	111.0
-5555.5557	-400.0	4	1	400.0	102.98507	1	2	1	0.0	0.0	1	0.214	-0.45	-5.556	-5.552	111.0
-5555.5557	-400.0	4	1	400.0	102.98507	1	2	1	0.0	0.0	1	0.214	-0.451	-5.537	-5.552	111.0
-5555.5557	-400.0	4	1	400.0	102.98507	1	2	1	0.0	0.0	1	0.214	-0.453	-5.571	-5.553	111.0
-5555.5557	-400.0	4	1	400.0	102.98507	1	2	1	0.0	0.0	1	0.214	-0.455	-5.593	-5.553	111.0
-5555.5557	-400.0	4	1	400.0	102.98507	1	2	1	0.0	0.0	1	0.214	-0.457	-5.564	-5.554	111.0
-5555.5557	-400.0	4	1	400.0	102.98507	1	2	1	0.0	0.0	1	0.214	-0.457	-5.537	-5.555	111.0
-5555.5557	-400.0	4	1	400.0	102.98507	1	2	1	0.0	0.0	1	0.214	-0.458	-5.508	-5.555	111.0
-5555.5557	-400.0	4	1	400.0	102.98507	1	2	1	0.0	0.0	1	0.214	-0.459	-5.564	-5.556	111.0
-5555.5557	-400.0	4	1	400.0	102.98507	1	2	1	0.0	0.0	1	0.214	-0.46	-5.704	-5.556	111.0
-5555.5557	-400.0	4	1	400.0	102.98507	1	2	1	0.0	0.0	1	0.214	-0.46	-5.496	-5.556	111.0
-5555.5557	-400.0	4	1	400.0	102.98507	1	2	1	0.0	0.0	1	0.214	-0.461	-5.644	-5.557	111.0
-5555.5557	-400.0	4	1	400.0	102.98507	1	2	1	0.0	0.0	1	0.214	-0.461	-5.588	-5.557	111.0
-5555.5557	-400.0	4	1	400.0	102.98507	1	2	1	0.0	0.0	1	0.214	-0.46	-5.553	-5.557	111.0
-5555.5557	-400.0	4	1	400.0	102.98507	1	2	1	0.0	0.0	1	0.214	-0.461	-5.579	-5.559	111.0
-5555.5557	-400.0	4	1	400.0	102.98507	1	2	1	0.0	0.0	1	0.214	-0.461	-5.599	-5.559	111.0
-5555.5557	-400.0	4	1	400.0	102.98507	1	2	1	0.0	0.0	1	0.214	-0.46	-5.544	-5.559	111.0
-5555.5557	-400.0	4	1	400.0	102.98507	1	2	1	0.0	0.0	1	0.214	-0.461	-5.696	-5.559	111.0
-5555.5557	-400.0	4	1	400.0	102.98507	1	2	1	0.0	0.0	1	0.214	-0.461	-5.598	-5.559	111.0
-5555.5557	-400.0	4	1	400.0	102.98507	1	2	1	0.0	0.0	1	0.214	-0.46	-5.55	-5.56	111.0
-5555.5557	-400.0	4	1	400.0	102.98507	1	2	1	0.0	0.0	1	0.214	-0.461	-5.584	-5.56	111.0
-5555.5557	-400.0	4	1	400.0	102.98507	1	2	1	0.0	0.0	1	0.214	-0.461	-5.588	-5.56	111.0
-5555.5557	-400.0	4	1	400.0	102.98507	1	2	1	0.0	0.0	1	0.214	-0.461	-5.579	-5.56	111.0
-5555.5557	-400.0	4	1	400.0	102.98507	1	2	1	0.0	0.0	1	0.214	-0.461	-5.58	-5.56	111.0
-5555.5557	-400.0	4	1	400.0	102.98507	1	2	1	0.0	0.0	1	0.214	-0.46	-5.542	-5.56	111.0
-5555.5557	-400.0	4	1	400.0	102.98507	1	2	1	0.0	0.0	1	0.214	-0.46	-5.468	-5.56	111.0
-5555.5557	-400.0	4	1	400.0	102.98507	1	2	1	0.0	0.0	1	0.214	-0.46	-5.548	-5.56	111.0
-5555.5557	-400.0	4	1	400.0	102.98507	1	2	1	0.0	0.0	1	0.214	-0.46	-5.545	-5.56	111.0
-5555.5557	-400.0	4	1	400.0	102.98507	1	2	1	0.0	0.0	1	0.214	-0.461	-5.571	-5.56	111.0
-5555.5557	-400.0	4	1	400.0	102.98507	1	2	1	0.0	0.0	1	0.214	-0.46	-5.555	-5.56	111.0
-5555.5557	-400.0	4	1	400.0	102.98507	1	2	1	0.0	0.0	1	0.214	-0.461	-5.562	-5.56	111.0
-5555.5557	-400.0	4	1	400.0	102.98507	1	2	1	0.0	0.0	1	0.214	-0.46	-5.504	-5.56	111.0
-5555.5557	-400.0	4	1	400.0	102.98507	1	2	1	0.0	0.0	1	0.214	-0.461	-5.562	-5.56	111.0
-5555.5557	-400.0	4	1	400.0	102.98507	1	2	1	0.0	0.0	1	0.214	-0.46	-5.546	-5.56	111.0
-5555.5557	-400.0	4	1	400.0	102.98507	1	2	1	0.0	0.0	1	0.214	-0.46	-5.533	-5.56	111.0
-5555.5557	-400.0	4	1	400.0	102.98507	1	2	1	0.0	0.0	1	0.214	-0.462	-5.813	-5.561	111.0
-5555.5557	-400.0	4	1	400.0	102.98507	1	2	1	0.0	0.0	1	0.214	-0.461	-5.547	-5.561	111.0
-5555.5557	-400.0	4	1	400.0	102.98507	1	2	1	0.0	0.0	1	0.214	-0.46	-5.528	-5.561	111.0
-5555.5557	-400.0	4	1	400.0	102.98507	1	2	1	0.0	0.0	1	0.214	-0.46	-5.536	-5.561	111.0
-5555.5557	-400.0	4	1	400.0	102.98507	1	2	1	0.0	0.0	1	0.214	-0.461	-5.563	-5.561	111.0
-5555.5557	-400.0	4	1	400.0	102.98507	1	2	1	0.0	0.0	1	0.214	-0.461	-5.571	-5.561	111.0
-5555.5557	-400.0	4	1	400.0	102.98507	1	2	1	0.0	0.0	1	0.214	-0.46	-5.553	-5.561	111.0
-5555.5557	-400.0	4	1	400.0	102.98507	1	2	1	0.0	0.0	1	0.214	-0.461	-5.563	-5.561	111.0
-5555.5557	-400.0	4	1	400.0	102.98507	1	2	1	0.0	0.0	1	0.214	-0.461	-5.613	-5.561	111.0
-5555.5557	-400.0	4	1	400.0	102.98507	1	2	1	0.0	0.0	1	0.214	-0.461	-5.584	-5.561	111.0
-5555.5557	-400.0	4	1	400.0	102.98507	1	2	1	0.0	0.0	1	0.214	-0.46	-5.522	-5.561	111.0
-5555.5557	-400.0	4	1	400.0	102.98507	1	2	1	0.0	0.0	1	0.214	-0.461	-5.565	-5.561	111.0
-5555.5557	-400.0	4	1	400.0	102.98507	1	2	1	0.0	0.0	1	0.214	-0.461	-5.583	-5.561	111.0
-5555.5557	-400.0	4	1	400.0	102.98507	1	2	1	0.0	0.0	1	0.214	-0.46	-5.516	-5.561	111.0
-5555.5557	-400.0	4	1	400.0	102.98507	1	2	1	0.0	0.0	1	0.214	-0.46	-5.548	-5.561	111.0
-5555.5557	-400.0	4	1	400.0	102.98507	1	2	1	0.0	0.0	1	0.214	-0.46	-5.538	-5.561	111.0
-5555.5557	-400.0	4	1	400.0	102.98507	1	2	1	0.0	0.0	1	0.214	-0.461	-5.621	-5.561	111.0
-5555.5557	-400.0	4	1	400.0	102.98507	1	2	1	0.0	0.0	1	0.214	-0.46	-5.53	-5.561	111.0
-5555.5557	-400.0	4	1	400.0	102.98507	1	2	1	0.0	0.0	1	0.214	-0.46	-5.547	-5.561	111.0
-5555.5557	-400.0	4	1	400.0	102.98507	1	2	1	0.0	0.0	1	0.214	-0.461	-5.569	-5.561	111.0
-5555.5557	-400.0	4	1	400.0	102.98507	1	2	1	0.0	0.0	1	0.214	-0.46	-5.54	-5.561	111.0
-5555.5557	-400.0	4	1	400.0	102.98507	1	2	1	0.0	0.0	1	0.214	-0.461	-5.641	-5.561	111.0
-5555.5557	-400.0	4	1	400.0	102.98507	1	2	1	0.0	0.0	1	0.214	-0.461	-5.567	-5.561	111.0
-5555.5557	-400.0	4	1	400.0	102.98507	1	2	1	0.0	0.0	1	0.214	-0.46	-5.541	-5.561	111.0
-5555.5557	-400.0	4	1	400.0	102.98507	1	2	1	0.0	0.0	1	0.214	-0.46	-5.503	-5.561	111.0
-5555.5557	-400.0	4	1	400.0	102.98507	1	2	1	0.0	0.0	1	0.214	-0.461	-5.63	-5.561	111.0
-5555.5557	-400.0	4	1	400.0	102.98507	1	2	1	0.0	0.0	1	0.214	-0.46	-5.552	-5.561	111.0
-5555.5557	-400.0	4	1	400.0	102.98507	1	2	1	0.0	0.0	1	0.214	-0.461	-5.57	-5.561	111.0
-5555.5557	-400.0	4	1	400.0	102.98507	1	2	1	0.0	0.0	1	0.214	-0.46	-5.531	-5.561	111.0
-5555.5557	-400.0	4	1	400.0	102.98507	1	2	1	0.0	0.0	1	0.214	-0.461	-5.566	-5.561	111.0
-5555.5557	-400.0	4	1	400.0	102.98507	1	2	1	0.0	0.0	1	0.214	-0.461	-5.583	-5.561	111.0
-5555.5557	-400.0	4	1	400.0	102.98507	1	2	1	0.0	0.0	1	0.214	-0.46	-5.498	-5.561	111.0
-5555.5557	-400.0	4	1	400.0	102.98507	1	2	1	0.0	0.0	1	0.214	-0.46	-5.513	-5.561	111.0
-5555.5557	-400.0	4	1	400.0	102.98507	1	2	1	0.0	0.0	1	0.214	-0.461	-5.738	-5.561	111.0
-5555.5557	-400.0	4	1	400.0	102.98507	1	2	1	0.0	0.0	1	0.214	-0.461	-5.578	-5.561	111.0
-5555.5557	-400.0	4	1	400.0	102.98507	1	2	1	0.0	0.0	1	0.214	-0.46	-5.545	-5.561	111.0
-5555.5557	-400.0	4	1	400.0	102.98507	1	2	1	0.0	0.0	1	0.214	-0.46	-5.526	-5.561	111.0
-5555.5557	-400.0	4	1	400.0	102.98507	1	2	1	0.0	0.0	1	0.214	-0.46	-5.524	-5.561	111.0
-5555.5557	-400.0	4	1	400.0	102.98507	1	2	1	0.0	0.0	1	0.214	-0.461	-5.571	-5.561	111.0
-5555.5557	-400.0	4	1	400.0	102.98507	1	2	1	0.0	0.0	1	0.214	-0.46	-5.521	-5.561	111.0
-5555.5557	-400.0	4	1	400.0	102.98507	1	2	1	0.0	0.0	1	0.214	-0.46	-5.542	-5.561	111.0
-5555.5557	-400.0	4	1	400.0	102.98507	1	2	1	0.0	0.0	1	0.214	-0.46	-5.547	-5.561	111.0
-5555.5557	-400.0	4	1	400.0	102.98507	1	2	1	0.0	0.0	1	0.214	-0.46	-5.545	-5.561	111.0
-5555.5557	-400.0	4	1	400.0	102.98507	1	2	1	0.0	0.0	1	0.214	-0.461	-5.585	-5.561	111.0
-5555.5557	-400.0	4	1	400.0	102.98507	1	2	1	0.0	0.0	1	0.214	-0.461	-5.57	-5.561	111.0
-5555.5557	-400.0	4	1	400.0	102.98507	1	2	1	0.0	0.0	1	0.214	-0.46	-5.503	-5.561	111.0
-5555.5557	-400.0	4	1	400.0	102.98507	1	2	1	0.0	0.0	1	0.214	-0.461	-5.567	-5.561	111.0
-5555.5557	-400.0	4	1	400.0	102.98507	1	2	1	0.0	0.0	1	0.214	-0.46	-5.557	-5.561	111.0
-5555.5557	-400.0	4	1	400.0	102.98507	1	2	1	0.0	0.0	1	0.214	-0.46	-5.555	-5.561	111.0
-5555.5557	-400.0	4	1	400.0	102.98507	1	2	1	0.0	0.0	1	0.214	-0.46	-5.552	-5.561	111.0
-5555.5557	-400.0	4	1	400.0	102.98507	1	2	1	0.0	0.0	1	0.214	-0.46	-5.554	-5.561	111.0
-5555.5557	-400.0	4	1	400.0	102.98507	1	2	1	0.0	0.0	1	0.214	-0.46	-5.552	-5.561	111.0
-5555.5557	-400.0	4	1	400.0	102.98507	1	2	1	0.0	0.0	1	0.214	-0.461	-5.607	-5.561	111.0
-5555.5557	-400.0	4	1	400.0	102.98507	1	2	1	0.0	0.0	1	0.214	-0.46	-5.538	-5.561	111.0
-5555.5557	-400.0	4	1	400.0	102.98507	1	2	1	0.0	0.0	1	0.214	-0.461	-5.582	-5.561	111.0
-5555.5557	-400.0	4	1	400.0	102.98507	1	2	1	0.0	0.0	1	0.214	-0.46	-5.541	-5.561	111.0
-5555.5557	-400.0	4	1	400.0	102.98507	1	2	1	0.0	0.0	1	0.214	-0.461	-5.563	-5.561	111.0
-5555.5557	-400.0	4	1	400.0	102.98507	1	2	1	0.0	0.0	1	0.214	-0.461	-5.566	-5.561	111.0
-5555.5557	-400.0	4	1	400.0	102.98507	1	2	1	0.0	0.0	1	0.214	-0.461	-5.596	-5.561	111.0
-5555.5557	-400.0	4	1	400.0	102.98507	1	2	1	0.0	0.0	1	0.214	-0.46	-5.532	-5.561	111.0
-5555.5557	-400.0	4	1	400.0	102.98507	1	2	1	0.0	0.0	1	0.214	-0.461	-5.575	-5.561	111.0
-5555.5557	-400.0	4	1	400.0	102.98507	1	2	1	0.0	0.0	1	0.214	-0.461	-5.649	-5.561	111.0
-5555.5557	-400.0	4	1	400.0	102.98507	1	2	1	0.0	0.0	1	0.214	-0.46	-5.545	-5.561	111.0
-5555.5557	-400.0	4	1	400.0	102.98507	1	2	1	0.0	0.0	1	0.214	-0.461	-5.618	-5.561	111.0
-5555.5557	-400.0	4	1	400.0	102.98507	1	2	1	0.0	0.0	1	0.214	-0.461	-5.59	-5.561	111.0
-5555.5557	-400.0	4	1	400.0	102.98507	1	2	1	0.0	0.0	1	0.214	-0.46	-5.518	-5.561	111.0
-5555.5557	-400.0	4	1	400.0	102.98507	1	2	1	0.0	0.0	1	0.214	-0.461	-5.575	-5.561	111.0
-5555.5557	-400.0	4	1	400.0	102.98507	1	2	1	0.0	0.0	1	0.214	-0.461	-5.623	-5.561	111.0
-5555.5557	-400.0	4	1	400.0	102.98507	1	2	1	0.0	0.0	1	0.214	-0.461	-5.582	-5.561	111.0
-5555.5557	-400.0	4	1	400.0	102.98507	1	2	1	0.0	0.0	1	0.214	-0.461	-5.569	-5.561	111.0
-5555.5557	-400.0	4	1	400.0	102.98507	1	2	1	0.0	0.0	1	0.214	-0.461	-5.583	-5.561	111.0
-5555.5557	-400.0	4	1	400.0	102.98507	1	2	1	0.0	0.0	1	0.214	-0.46	-5.334	-5.561	111.0
-5555.5557	-400.0	4	1	400.0	102.98507	1	2	1	0.0	0.0	1	0.214	-0.46	-5.534	-5.561	111.0
-5555.5557	-400.0	4	1	400.0	102.98507	1	2	1	0.0	0.0	1	0.214	-0.46	-5.518	-5.561	111.0
-5555.5557	-400.0	4	1	400.0	102.98507	1	2	1	0.0	0.0	1	0.214	-0.461	-5.56	-5.561	111.0
-5555.5557	-400.0	4	1	400.0	102.98507	1	2	1	0.0	0.0	1	0.214	-0.46	-5.411	-5.561	111.0
-5555.5557	-400.0	4	1	400.0	102.98507	1	2	1	0.0	0.0	1	0.214	-0.46	-5.522	-5.561	111.0
-5555.5557	-400.0	4	1	400.0	102.98507	1	2	1	0.0	0.0	1	0.214	-0.461	-5.564	-5.561	111.0
-5555.5557	-400.0	4	1	400.0	102.98507	1	2	1	0.0	0.0	1	0.214	-0.46	-5.517	-5.561	111.0
-5555.5557	-400.0	4	1	400.0	102.98507	1	2	1	0.0	0.0	1	0.214	-0.46	-5.549	-5.561	111.0
0.0	0.0	4	1	400.0	102.98507	1	2	1	0.0	0.0	0	0.214	-0.46	-5.534	-5.561	111.0
0.0	0.0	4	1	400.0	102.98507	1	2	1	0.0	0.0	0	0.214	-0.46	-5.541	-5.561	111.0
0.0	0.0	4	1	400.0	102.98507	1	2	1	0.0	0.0	0	0.214	-0.461	-5.591	-5.561	111.0
0.0	0.0	4	1	400.0	102.98507	1	2	1	0.0	0.0	0	0.214	-0.46	-5.457	-5.561	111.0
0.0	0.0	4	1	400.0	102.98507	1	2	1	0.0	0.0	0	0.214	-0.46	-5.539	-5.561	111.0
0.0	0.0	4	1	400.0	102.98507	1	2	1	0.0	0.0	0	0.214	-0.455	-4.832	-4.803	111.0
0.0	0.0	4	1	400.0	102.98507	1	2	1	0.0	0.0	0	0.214	-0.447	-4.44	-4.463	111.0
0.0	0.0	4	1	400.0	102.98507	1	2	1	0.0	0.0	0	0.214	-0.439	-4.449	-4.463	111.0
0.0	0.0	4	1	400.0	102.98507	1	2	1	0.0	0.0	0	0.214	-0.428	-3.861	-3.854	111.0
0.0	0.0	4	1	400.0	102.98507	1	2	1	0.0	0.0	0	0.214	-0.416	-3.75	-3.581	111.0
0.0	0.0	4	1	400.0	102.98507	1	2	1	0.0	0.0	0	0.214	-0.404	-3.58	-3.581	111.0
0.0	0.0	4	1	400.0	102.98507	1	2	1	0.0	0.0	0	0.214	-0.389	-3.071	-3.093	111.0
0.0	0.0	4	1	400.0	102.98507	1	2	1	0.0	0.0	0	0.215	-0.375	-3.0	-3.093	111.0
0.0	0.0	4	1	400.0	102.98507	1	2	1	0.0	0.0	0	0.215	-0.36	-2.665	-2.671	111.0
0.0	0.0	4	1	400.0	102.98507	1	2	1	0.0	0.0	0	0.215	-0.346	-2.43	-2.482	111.0
0.0	0.0	4	1	400.0	102.98507	1	2	1	0.0	0.0	0	0.215	-0.333	-2.499	-2.482	111.0
0.0	0.0	4	1	400.0	102.98507	1	2	1	0.0	0.0	0	0.215	-0.318	-2.122	-2.143	111.0
0.0	0.0	4	1	400.0	102.98507	1	2	1	0.0	0.0	0	0.215	-0.305	-1.996	-1.992	111.0
0.0	0.0	4	1	400.0	102.98507	1	2	1	0.0	0.0	0	0.215	-0.292	-2.065	-1.992	111.0
0.0	0.0	4	1	400.0	102.98507	1	2	1	0.0	0.0	0	0.215	-0.278	-1.701	-1.72	111.0
0.0	0.0	4	1	400.0	102.98507	1	2	1	0.0	0.0	0	0.215	-0.265	-1.688	-1.72	111.0
0.0	0.0	4	1	400.0	102.98507	1	2	1	0.0	0.0	0	0.215	-0.252	-1.498	-1.485	111.0
0.0	0.0	4	1	400.0	102.98507	1	2	1	0.0	0.0	0	0.215	-0.238	-1.356	-1.38	111.0
0.0	0.0	4	1	400.0	102.98507	1	2	1	0.0	0.0	0	0.215	-0.226	-1.388	-1.38	111.0
0.0	0.0	4	1	400.0	102.98507	1	2	1	0.0	0.0	0	0.215	-0.214	-1.218	-1.191	111.0
0.0	0.0	4	1	400.0	102.98507	1	2	1	0.0	0.0	0	0.215	-0.202	-1.103	-1.107	111.0
0.0	0.0	4	1	400.0	102.98507	1	2	1	0.0	0.0	0	0.215	-0.191	-1.146	-1.107	111.0
0.0	0.0	4	1	400.0	102.98507	1	2	1	0.0	0.0	0	0.215	-0.179	-0.967	-0.956	111.0
0.0	0.0	4	1	400.0	102.98507	1	2	1	0.0	0.0	0	0.215	-0.17	-0.844	-0.956	111.0
0.0	0.0	4	1	400.0	102.98507	1	2	1	0.0	0.0	0	0.215	-0.16	-0.879	-0.888	111.0
0.0	0.0	4	1	400.0	102.98507	1	2	1	0.0	0.0	0	0.215	-0.152	-0.766	-0.767	111.0
0.0	0.0	4	1	400.0	102.98507	1	2	1	0.0	0.0	0	0.215	-0.144	-0.77	-0.767	111.0
0.0	0.0	4	1	400.0	102.98507	1	2	1	0.0	0.0	0	0.215	-0.135	-0.733	-0.712	111.0
0.0	0.0	4	1	400.0	102.98507	1	2	1	0.0	0.0	0	0.215	-0.127	-0.691	-0.712	111.0
0.0	0.0	4	1	400.0	102.98507	1	2	1	0.0	0.0	0	0.215	-0.119	-0.632	-0.615	111.0
0.0	0.0	4	1	400.0	102.98507	1	2	1	0.0	0.0	0	0.215	-0.113	-0.598	-0.571	111.0
0.0	0.0	4	1	400.0	102.98507	1	2	1	0.0	0.0	0	0.215	-0.107	-0.548	-0.571	111.0
0.0	0.0	4	1	400.0	102.98507	1	2	1	0.0	0.0	0	0.215	-0.101	-0.529	-0.493	111.0
0.0	0.0	4	1	400.0	102.98507	1	2	1	0.0	0.0	0	0.215	-0.095	-0.514	-0.458	111.0
0.0	0.0	4	1	400.0	102.98507	1	2	1	0.0	0.0	0	0.215	-0.09	-0.459	-0.458	111.0
0.0	0.0	4	1	400.0	102.98507	1	2	1	0.0	0.0	0	0.215	-0.084	-0.414	-0.396	111.0
0.0	0.0	4	1	400.0	102.98507	1	2	1	0.0	0.0	0	0.215	-0.078	-0.299	-0.396	111.0
0.0	0.0	4	1	400.0	102.98507	1	2	1	0.0	0.0	0	0.215	-0.074	-0.44	-0.368	111.0
0.0	0.0	4	1	400.0	102.98507	1	2	1	0.0	0.0	0	0.215	-0.07	-0.34	-0.317	111.0
0.0	0.0	4	1	400.0	102.98507	1	2	1	0.0	0.0	0	0.215	-0.065	-0.097	-0.317	111.0
0.0	0.0	4	1	400.0	102.98507	1	2	1	0.0	0.0	0	0.215	-0.061	-0.303	-0.274	111.0
0.0	0.0	4	1	400.0	102.98507	1	2	1	0.0	0.0	0	0.215	-0.057	-0.252	-0.254	111.0
0.0	0.0	4	1	400.0	102.98507	1	2	1	0.0	0.0	0	0.215	-0.054	-0.232	-0.254	111.0
0.0	0.0	4	1	400.0	102.98507	1	2	1	0.0	0.0	0	0.215	-0.05	-0.235	-0.219	111.0
0.0	0.0	4	1	400.0	102.98507	1	2	1	0.0	0.0	0	0.215	-0.046	-0.251	-0.204	111.0
0.0	0.0	4	1	400.0	102.98507	1	2	1	0.0	0.0	0	0.215	-0.042	-0.182	-0.204	111.0
0.0	0.0	4	1	400.0	102.98507	1	2	1	0.0	0.0	0	0.215	-0.039	-0.225	-0.176	111.0
0.0	0.0	4	1	400.0	102.98507	1	2	1	0.0	0.0	0	0.215	-0.037	-0.188	-0.176	111.0
0.0	0.0	4	1	400.0	102.98507	1	2	1	0.0	0.0	0	0.215	-0.035	-0.153	-0.152	111.0
0.0	0.0	4	1	400.0	102.98507	1	2	1	0.0	0.0	0	0.215	-0.033	-0.115	-0.141	111.0
0.0	0.0	4	1	400.0	102.98507	1	2	1	0.0	0.0	0	0.215	-0.031	-0.137	-0.141	111.0
0.0	0.0	4	1	400.0	102.98507	1	2	1	0.0	0.0	0	0.215	-0.029	-0.124	-0.121	111.0
0.0	0.0	4	1	400.0	102.98507	1	2	1	0.0	0.0	0	0.215	-0.027	-0.109	-0.113	111.0
0.0	0.0	4	1	400.0	102.98507	1	2	1	0.0	0.0	0	0.215	-0.025	-0.137	-0.113	111.0
0.0	0.0	4	1	400.0	102.98507	1	2	1	0.0	0.0	0	0.215	-0.023	-0.122	-0.097	111.0
0.0	0.0	4	1	400.0	102.98507	1	2	1	0.0	0.0	0	0.215	-0.021	-0.069	-0.097	111.0
0.0	0.0	4	1	400.0	102.98507	1	2	1	0.0	0.0	0	0.215	-0.02	-0.097	-0.09	111.0
0.0	0.0	4	1	400.0	102.98507	1	2	1	0.0	0.0	0	0.215	-0.02	-0.122	-0.078	111.0
0.0	0.0	4	1	400.0	102.98507	1	2	1	0.0	0.0	0	0.215	-0.02	-0.097	-0.078	111.0
0.0	0.0	4	1	400.0	102.98507	1	2	1	0.0	0.0	0	0.215	-0.02	-0.091	-0.067	111.0
0.0	0.0	4	1	400.0	102.98507	1	2	1	0.0	0.0	0	0.215	-0.02	-0.21	-0.067	111.0
0.0	0.0	4	1	400.0	102.98507	1	2	1	0.0	0.0	0	0.215	-0.021	-0.289	-0.062	111.0
0.0	0.0	4	1	400.0	102.98507	1	2	1	0.0	0.0	0	0.215	-0.02	-0.059	-0.053	111.0
0.0	0.0	4	1	400.0	102.98507	1	2	1	0.0	0.0	0	0.215	-0.02	-0.037	-0.053	111.0
0.0	0.0	4	1	400.0	102.98507	1	2	1	0.0	0.0	0	0.215	-0.02	-0.087	-0.049	111.0
0.0	0.0	4	1	400.0	102.98507	1	2	1	0.0	0.0	0	0.215	-0.02	-0.067	-0.043	111.0
0.0	0.0	4	1	400.0	102.98507	1	2	1	0.0	0.0	0	0.215	-0.02	-0.012	-0.043	111.0
0.0	0.0	4	1	400.0	102.98507	1	2	1	0.0	0.0	0	0.215	-0.02	-0.037	-0.037	111.0
0.0	0.0	4	1	400.0	102.98507	1	2	1	0.0	0.0	0	0.215	-0.02	-0.095	-0.034	111.0
0.0	0.0	4	1	400.0	102.98507	1	2	1	0.0	0.0	0	0.215	-0.02	-0.019	-0.034	111.0
0.0	0.0	4	1	400.0	102.98507	1	2	1	0.0	0.0	0	0.215	-0.02	-0.092	-0.029	111.0
0.0	0.0	4	1	400.0	102.98507	1	2	1	0.0	0.0	0	0.215	-0.019	0.02	-0.029	111.0
0.0	0.0	4	1	400.0	102.98507	1	2	1	0.0	0.0	0	0.215	-0.019	-0.027	-0.027	111.0
0.0	0.0	4	1	400.0	102.98507	1	2	1	0.0	0.0	0	0.215	-0.019	-0.08	-0.023	111.0
0.0	0.0	4	1	400.0	102.98507	1	2	1	0.0	0.0	0	0.215	-0.019	-0.042	-0.023	111.0
0.0	0.0	4	1	400.0	102.98507	1	2	1	0.0	0.0	0	0.215	-0.018	-0.031	-0.021	111.0
0.0	0.0	4	1	400.0	102.98507	1	2	1	0.0	0.0	0	0.215	-0.018	-0.044	-0.021	111.0
0.0	0.0	4	1	400.0	102.98507	1	2	1	0.0	0.0	0	0.215	-0.018	-0.05	-0.018	111.0
0.0	0.0	4	1	400.0	102.98507	1	2	1	0.0	0.0	0	0.215	-0.018	-0.074	-0.017	111.0
0.0	0.0	4	1	400.0	102.98507	1	2	1	0.0	0.0	0	0.215	-0.017	0.008	-0.017	111.0
0.0	0.0	4	1	400.0	102.98507	1	2	1	0.0	0.0	0	0.215	-0.016	-0.054	-0.014	111.0
0.0	0.0	4	1	400.0	102.98507	1	2	1	0.0	0.0	0	0.215	-0.014	0.021	-0.013	111.0
0.0	0.0	4	1	400.0	102.98507	1	2	1	0.0	0.0	0	0.215	-0.013	-0.008	-0.013	111.0
0.0	0.0	4	1	400.0	102.98507	1	2	1	0.0	0.0	0	0.215	-0.012	-0.026	-0.011	111.0
0.0	0.0	4	1	400.0	102.98507	1	2	1	0.0	0.0	0	0.215	-0.011	-0.039	-0.011	111.0
0.0	0.0	4	1	400.0	102.98507	1	2	1	0.0	0.0	0	0.215	-0.01	-0.065	-0.01	111.0
0.0	0.0	4	1	400.0	102.98507	1	2	1	0.0	0.0	0	0.215	-0.01	-0.013	-0.009	111.0
0.0	0.0	4	1	400.0	102.98507	1	2	1	0.0	0.0	0	0.215	-0.009	-0.032	-0.009	111.0
0.0	0.0	4	1	400.0	102.98507	1	2	1	0.0	0.0	0	0.215	-0.007	0.021	-0.007	111.0
0.0	0.0	4	1	400.0	102.98507	1	2	1	0.0	0.0	0	0.215	-0.007	-0.239	-0.007	111.0
0.0	0.0	4	1	400.0	102.98507	1	2	1	0.0	0.0	0	0.215	-0.006	-0.035	-0.007	111.0
0.0	0.0	4	1	400.0	102.98507	1	2	1	0.0	0.0	0	0.215	-0.005	-0.031	-0.006	111.0
0.0	0.0	4	1	400.0	102.98507	1	2	1	0.0	0.0	0	0.215	-0.004	-0.017	-0.006	111.0
0.0	0.0	4	1	400.0	102.98507	1	2	1	0.0	0.0	0	0.215	-0.004	-0.019	-0.005	111.0
0.0	0.0	4	1	400.0	102.98507	1	2	1	0.0	0.0	0	0.215	-0.002	0.004	-0.004	111.0
0.0	0.0	4	1	400.0	102.98507	1	2	1	0.0	0.0	0	0.215	-0.001	-0.011	-0.004	111.0
0.0	0.0	4	1	400.0	102.98507	1	2	1	0.0	0.0	0	0.215	0.0	-0.009	-0.004	111.0
0.0	0.0	4	1	400.0	102.98507	1	2	1	0.0	0.0	0	0.215	0.0	0.021	-0.003	111.0
0.0	0.0	4	1	400.0	102.98507	1	2	1	0.0	0.0	0	0.215	0.0	0.002	-0.003	111.0
0.0	0.0	4	1	400.0	102.98507	1	2	1	0.0	0.0	0	0.215	0.0	-0.006	-0.002	111.0
0.0	0.0	4	1	400.0	102.98507	1	2	1	0.0	0.0	0	0.215	0.0	0.006	-0.002	111.0
0.0	0.0	4	1	400.0	102.98507	1	2	1	0.0	0.0	0	0.215	-0.001	-0.014	-0.002	111.0
0.0	0.0	4	1	400.0	102.98507	1	2	1	0.0	0.0	0	0.215	-0.001	-0.016	-0.002	111.0
0.0	0.0	4	1	400.0	102.98507	1	2	1	0.0	0.0	0	0.215	0.0	-0.011	-0.002	111.0
0.0	0.0	4	1	400.0	102.98507	1	2	1	0.0	0.0	0	0.215	-0.001	-0.018	-0.001	111.0
0.0	0.0	4	1	400.0	102.98507	1	2	1	0.0	0.0	0	0.215	0.0	0.005	-0.001	111.0
0.0	0.0	4	1	400.0	102.98507	1	2	1	0.0	0.0	0	0.215	-0.001	-0.019	-0.001	111.0
0.0	0.0	4	1	400.0	102.98507	1	2	1	0.0	0.0	0	0.215	-0.001	-0.017	-0.001	111.0
0.0	0.0	4	1	400.0	102.98507	1	2	1	0.0	0.0	0	0.215	0.0	0.121	-0.001	111.0
0.0	0.0	4	1	400.0	102.98507	1	2	1	0.0	0.0	0	0.215	-0.001	-0.014	-0.001	111.0
0.0	0.0	4	1	400.0	102.98507	1	2	1	0.0	0.0	0	0.215	0.0	0.001	0.0	111.0
0.0	0.0	4	1	400.0	102.98507	1	2	1	0.0	0.0	0	0.215	-0.001	-0.016	0.0	111.0
0.0	0.0	4	1	400.0	102.98507	1	2	1	0.0	0.0	0	0.215	-0.001	-0.026	0.0	111.0
0.0	0.0	4	1	400.0	102.98507	1	2	1	0.0	0.0	0	0.215	0.0	0.031	0.0	111.0
0.0	0.0	4	1	400.0	102.98507	1	2	1	0.0	0.0	0	0.215	0.0	-0.001	0.0	111.0
0.0	0.0	4	1	400.0	102.98507	1	2	1	0.0	0.0	0	0.215	-0.001	-0.012	0.0	111.0
0.0	0.0	4	1	400.0	102.98507	1	2	1	0.0	0.0	0	0.215	-0.001	-0.025	0.0	111.0
0.0	0.0	4	1	400.0	102.98507	1	2	1	0.0	0.0	0	0.215	0.0	0.008	0.0	111.0
0.0	0.0	4	1	400.0	102.98507	1	2	1	0.0	0.0	0	0.215	-0.001	-0.052	0.0	111.0
0.0	0.0	4	1	400.0	102.98507	1	2	1	0.0	0.0	0	0.215	0.0	0.002	0.0	111.0
0.0	0.0	4	1	400.0	102.98507	1	2	1	0.0	0.0	0	0.215	-0.001	-0.051	0.0	111.0
0.0	0.0	4	1	400.0	102.98507	1	2	1	0.0	0.0	0	0.215	0.0	0.021	0.0	111.0
0.0	0.0	4	1	400.0	102.98507	1	2	1	0.0	0.0	0	0.215	0.0	-0.011	0.0	111.0
0.0	0.0	4	1	400.0	102.98507	1	2	1	0.0	0.0	0	0.215	0.0	0.005	0.0	111.0
0.0	0.0	4	1	400.0	102.98507	1	2	1	0.0	0.0	0	0.215	-0.001	-0.107	0.0	111.0
0.0	0.0	4	1	400.0	102.98507	1	2	1	0.0	0.0	0	0.215	-0.001	-0.019	0.0	111.0
0.0	0.0	4	1	400.0	102.98507	1	2	1	0.0	0.0	0	0.215	0.0	0.076	0.0	111.0
0.0	0.0	4	1	400.0	102.98507	1	2	1	0.0	0.0	0	0.215	0.0	0.013	0.0	111.0
0.0	0.0	4	1	400.0	102.98507	1	2	1	0.0	0.0	0	0.215	0.0	0.005	0.0	111.0
0.0	0.0	4	1	400.0	102.98507	1	2	1	0.0	0.0	0	0.215	0.0	-0.008	0.0	111.0
0.0	0.0	4	1	400.0	102.98507	1	2	1	0.0	0.0	0	0.215	0.0	-0.001	0.0	111.0
0.0	0.0	4	1	400.0	102.98507	1	2	1	0.0	0.0	0	0.215	0.0	0.025	0.0	111.0
0.0	0.0	4	1	400.0	102.98507	1	2	1	0.0	0.0	0	0.215	0.0	0.086	0.0	111.0
0.0	0.0	4	1	400.0	102.98507	1	2	1	0.0	0.0	0	0.215	0.0	-0.007	0.0	111.0
0.0	0.0	4	1	400.0	102.98507	1	2	1	0.0	0.0	0	0.215	-0.001	-0.032	0.0	111.0
0.0	0.0	4	1	400.0	102.98507	1	2	1	0.0	0.0	0	0.215	-0.001	-0.022	0.0	111.0
0.0	0.0	4	1	400.0	102.98507	1	2	1	0.0	0.0	0	0.215	0.0	0.008	0.0	111.0
0.0	0.0	4	1	400.0	102.98507	1	2	1	0.0	0.0	0	0.215	0.0	0.026	0.0	111.0
0.0	0.0	4	1	400.0	102.98507	1	2	1	0.0	0.0	0	0.215	-0.001	-0.026	0.0	111.0
0.0	0.0	4	1	400.0	102.98507	1	2	1	0.0	0.0	0	0.215	-0.001	-0.051	0.0	111.0
0.0	0.0	4	1	400.0	102.98507	1	2	1	0.0	0.0	0	0.215	-0.001	-0.034	0.0	111.0
0.0	0.0	4	1	400.0	102.98507	1	2	1	0.0	0.0	0	0.215	0.001	0.031	0.0	111.0
0.0	0.0	4	1	400.0	102.98507	1	2	1	0.0	0.0	0	0.215	0.001	0.005	0.0	111.0
0.0	0.0	4	1	400.0	102.98507	1	2	1	0.0	0.0	0	0.215	0.0	0.01	0.0	111.0
0.0	0.0	4	1	400.0	102.98507	1	2	1	0.0	0.0	0	0.215	-0.001	-0.021	0.0	111.0
0.0	0.0	4	1	400.0	102.98507	1	2	1	0.0	0.0	0	0.215	0.0	0.016	0.0	111.0
0.0	0.0	4	1	400.0	102.98507	1	2	1	0.0	0.0	0	0.215	0.0	0.026	0.0	111.0
0.0	0.0	4	1	400.0	102.98507	1	2	1	0.0	0.0	0	0.215	-0.001	-0.034	0.0	111.0
0.0	0.0	4	1	400.0	102.98507	1	2	1	0.0	0.0	0	0.215	-0.001	-0.018	0.0	111.0
0.0	0.0	4	1	400.0	102.98507	1	2	1	0.0	0.0	0	0.215	0.0	0.008	0.0	111.0
0.0	0.0	4	1	400.0	102.98507	1	2	1	0.0	0.0	0	0.215	0.0	0.003	0.0	111.0
0.0	0.0	4	1	400.0	102.98507	1	2	1	0.0	0.0	0	0.215	0.0	0.038	0.0	111.0
0.0	0.0	4	1	400.0	102.98507	1	2	1	0.0	0.0	0	0.215	0.0	0.026	0.0	111.0
0.0	0.0	4	1	400.0	102.98507	1	2	1	0.0	0.0	0	0.215	0.0	0.003	0.0	111.0
0.0	0.0	4	1	400.0	102.98507	1	2	1	0.0	0.0	0	0.215	0.0	0.046	0.0	111.0
0.0	0.0	4	1	400.0	102.98507	1	2	1	0.0	0.0	0	0.215	0.0	0.038	0.0	111.0
0.0	0.0	4	1	400.0	102.98507	1	2	1	0.0	0.0	0	0.215	0.0	0.018	0.0	111.0
0.0	0.0	4	1	400.0	102.98507	1	2	1	0.0	0.0	0	0.215	0.0	0.03	0.0	111.0
0.0	0.0	4	1	400.0	102.98507	1	2	1	0.0	0.0	0	0.215	0.0	-0.009	0.0	111.0
0.0	0.0	4	1	400.0	102.98507	1	2	1	0.0	0.0	0	0.215	0.0	0.01	0.0	111.0
0.0	0.0	4	1	400.0	102.98507	1	2	1	0.0	0.0	0	0.215	0.0	0.0	0.0	111.0
0.0	0.0	4	1	400.0	102.98507	1	2	1	0.0	0.0	0	0.215	-0.001	-0.014	0.0	111.0
0.0	0.0	4	1	400.0	102.98507	1	2	1	0.0	0.0	0	0.215	0.0	0.009	0.0	111.0
0.0	0.0	4	1	400.0	102.98507	1	2	1	0.0	0.0	0	0.215	-0.001	-0.07	0.0	111.0
0.0	0.0	4	1	400.0	102.98507	1	2	1	0.0	0.0	0	0.215	0.0	0.01	0.0	111.0
0.0	0.0	4	1	400.0	102.98507	1	2	1	0.0	0.0	0	0.215	0.0	0.047	0.0	111.0
0.0	0.0	4	1	400.0	102.98507	1	2	1	0.0	0.0	0	0.215	0.0	0.016	0.0	111.0
0.0	0.0	4	1	400.0	102.98507	1	2	1	0.0	0.0	0	0.215	0.0	0.014	0.0	111.0
0.0	0.0	4	1	400.0	102.98507	1	2	1	0.0	0.0	0	0.215	0.0	0.023	0.0	111.0
0.0	0.0	4	1	400.0	102.98507	1	2	1	0.0	0.0	0	0.215	-0.001	-0.03	0.0	111.0
0.0	0.0	4	1	400.0	102.98507	1	2	1	0.0	0.0	0	0.215	0.0	0.0	0.0	111.0
0.0	0.0	4	1	400.0	102.98507	1	2	1	0.0	0.0	0	0.216	0.0	0.084	0.0	111.0
0.0	0.0	4	1	400.0	102.98507	1	2	1	0.0	0.0	0	0.216	-0.001	-0.034	0.0	111.0
0.0	0.0	4	1	400.0	102.98507	1	2	1	0.0	0.0	0	0.216	0.0	-0.004	0.0	111.0
0.0	0.0	4	1	400.0	102.98507	1	2	1	0.0	0.0	0	0.216	0.0	0.005	0.0	111.0
0.0	0.0	4	1	400.0	102.98507	1	2	1	0.0	0.0	0	0.216	-0.001	-0.017	0.0	111.0
0.0	0.0	4	1	400.0	102.98507	1	2	1	0.0	0.0	0	0.216	0.0	-0.006	0.0	111.0
0.0	0.0	4	1	400.0	102.98507	1	2	1	0.0	0.0	0	0.216	0.0	0.041	0.0	111.0
0.0	0.0	4	1	400.0	102.98507	1	2	1	0.0	0.0	0	0.216	0.0	0.026	0.0	111.0
0.0	0.0	4	1	400.0	102.98507	1	2	1	0.0	0.0	0	0.216	0.0	0.045	0.0	111.0
0.0	0.0	4	1	400.0	102.98507	1	2	1	0.0	0.0	0	0.216	0.0	0.017	0.0	111.0
0.0	0.0	4	1	400.0	102.98507	1	2	1	0.0	0.0	0	0.216	0.0	0.023	0.0	111.0
0.0	0.0	4	1	400.0	102.98507	1	2	1	0.0	0.0	0	0.216	-0.001	-0.021	0.0	111.0
0.0	0.0	4	1	400.0	102.98507	1	2	1	0.0	0.0	0	0.216	0.0	0.025	0.0	111.0
0.0	0.0	4	1	400.0	102.98507	1	2	1	0.0	0.0	0	0.216	-0.001	-0.034	0.0	111.0
0.0	0.0	4	1	400.0	102.98507	1	2	1	0.0	0.0	0	0.216	0.0	0.023	0.0	111.0
0.0	0.0	4	1	400.0	102.98507	1	2	1	0.0	0.0	0	0.216	0.0	-0.004	0.0	111.0
0.0	0.0	4	1	400.0	102.98507	1	2	1	0.0	0.0	0	0.216	0.0	-0.001	0.0	111.0
0.0	0.0	4	1	400.0	102.98507	1	2	1	0.0	0.0	0	0.216	-0.001	-0.021	0.0	111.0
0.0	0.0	4	1	400.0	102.98507	1	2	1	0.0	0.0	0	0.216	-0.002	-0.261	0.0	111.0
0.0	0.0	4	1	400.0	102.98507	1	2	1	0.0	0.0	0	0.216	-0.001	0.049	0.0	111.0
0.0	0.0	4	1	400.0	102.98507	1	2	1	0.0	0.0	0	0.216	0.0	0.016	0.0	111.0
0.0	0.0	4	1	400.0	102.98507	1	2	1	0.0	0.0	0	0.216	-0.001	-0.039	0.0	111.0
0.0	0.0	4	1	400.0	102.98507	1	2	1	0.0	0.0	0	0.216	0.0	-0.011	0.0	111.0
0.0	0.0	4	1	400.0	102.98507	1	2	1	0.0	0.0	0	0.216	-0.001	-0.031	0.0	111.0
0.0	0.0	4	1	400.0	102.98507	1	2	1	0.0	0.0	0	0.216	0.0	-0.007	0.0	111.0
0.0	0.0	4	1	400.0	102.98507	1	2	1	0.0	0.0	0	0.216	0.0	0.079	0.0	111.0
0.0	0.0	4	1	400.0	102.98507	1	2	1	0.0	0.0	0	0.216	0.0	0.006	0.0	111.0
0.0	0.0	4	1	400.0	102.98507	1	2	1	0.0	0.0	0	0.216	0.0	0.02	0.0	111.0
0.0	0.0	4	1	400.0	102.98507	1	2	1	0.0	0.0	0	0.216	-0.001	-0.024	0.0	111.0
0.0	0.0	4	1	400.0	102.98507	1	2	1	0.0	0.0	0	0.216	-0.001	-0.014	0.0	111.0
0.0	0.0	4	1	400.0	102.98507	1	2	1	0.0	0.0	0	0.216	0.0	0.02	0.0	111.0
0.0	0.0	4	1	400.0	102.98507	1	2	1	0.0	0.0	0	0.216	0.0	0.169	0.0	111.0
0.0	0.0	4	1	400.0	102.98507	1	2	1	0.0	0.0	0	0.216	-0.001	-0.024	0.0	111.0
0.0	0.0	4	1	400.0	102.98507	1	2	1	0.0	0.0	0	0.216	0.0	0.006	0.0	111.0
0.0	0.0	4	1	400.0	102.98507	1	2	1	0.0	0.0	0	0.216	0.0	0.025	0.0	111.0
0.0	0.0	4	1	400.0	102.98507	1	2	1	0.0	0.0	0	0.216	0.0	-0.001	0.0	111.0
0.0	0.0	4	1	400.0	102.98507	1	2	1	0.0	0.0	0	0.216	-0.001	-0.029	0.0	111.0
0.0	0.0	4	1	400.0	102.98507	1	2	1	0.0	0.0	0	0.216	-0.001	-0.024	0.0	111.0
0.0	0.0	4	1	400.0	102.98507	1	2	1	0.0	0.0	0	0.216	0.0	-0.006	0.0	111.0
0.0	0.0	4	1	400.0	102.98507	1	2	1	0.0	0.0	0	0.216	-0.001	-0.014	0.0	111.0
0.0	0.0	4	1	400.0	102.98507	1	2	1	0.0	0.0	0	0.216	0.0	-0.004	0.0	111.0
0.0	0.0	4	1	400.0	102.98507	1	2	1	0.0	0.0	0	0.216	0.0	0.008	0.0	111.0
0.0	0.0	4	1	400.0	102.98507	1	2	1	0.0	0.0	0	0.216	-0.001	-0.012	0.0	111.0
0.0	0.0	4	1	400.0	102.98507	1	2	1	0.0	0.0	0	0.216	0.0	-0.001	0.0	111.0
0.0	0.0	4	1	400.0	102.98507	1	2	1	0.0	0.0	0	0.216	0.0	-0.006	0.0	111.0
0.0	0.0	4	1	400.0	102.98507	1	2	1	0.0	0.0	0	0.216	-0.001	-0.018	0.0	111.0
0.0	0.0	4	1	400.0	102.98507	1	2	1	0.0	0.0	0	0.216	0.0	0.005	0.0	111.0
0.0	0.0	4	1	400.0	102.98507	1	2	1	0.0	0.0	0	0.216	0.0	0.015	0.0	111.0
0.0	0.0	4	1	400.0	102.98507	1	2	1	0.0	0.0	0	0.216	0.0	0.025	0.0	111.0
0.0	0.0	4	1	400.0	102.98507	1	2	1	0.0	0.0	0	0.216	-0.001	-0.049	0.0	111.0
0.0	0.0	4	1	400.0	102.98507	1	2	1	0.0	0.0	0	0.216	0.0	0.0	0.0	111.0
0.0	0.0	4	1	400.0	102.98507	1	2	1	0.0	0.0	0	0.216	0.0	0.009	0.0	111.0
0.0	0.0	4	1	400.0	102.98507	1	2	1	0.0	0.0	0	0.216	0.0	0.003	0.0	111.0
0.0	0.0	4	1	400.0	102.98507	1	2	1	0.0	0.0	0	0.216	0.0	0.013	0.0	111.0
0.0	0.0	4	1	400.0	102.98507	1	2	1	0.0	0.0	0	0.216	0.0	0.02	0.0	111.0
0.0	0.0	4	1	400.0	102.98507	1	2	1	0.0	0.0	0	0.216	-0.001	-0.056	0.0	111.0
0.0	0.0	4	1	400.0	102.98507	1	2	1	0.0	0.0	0	0.216	0.0	0.021	0.0	111.0
0.0	0.0	4	1	400.0	102.98507	1	2	1	0.0	0.0	0	0.216	0.0	0.018	0.0	111.0
0.0	0.0	4	1	400.0	102.98507	1	2	1	0.0	0.0	0	0.216	-0.001	-0.014	0.0	111.0
0.0	0.0	4	1	400.0	102.98507	1	2	1	0.0	0.0	0	0.216	-0.001	-0.029	0.0	111.0
0.0	0.0	4	1	400.0	102.98507	1	2	1	0.0	0.0	0	0.216	0.0	0.028	0.0	111.0
0.0	0.0	4	1	400.0	102.98507	1	2	1	0.0	0.0	0	0.216	0.0	0.012	0.0	111.0
0.0	0.0	4	1	400.0	102.98507	1	2	1	0.0	0.0	0	0.216	-0.001	-0.055	0.0	111.0
0.0	0.0	4	1	400.0	102.98507	1	2	1	0.0	0.0	0	0.216	0.0	0.108	0.0	111.0
0.0	0.0	4	1	400.0	102.98507	1	2	1	0.0	0.0	0	0.216	0.0	-0.006	0.0	111.0
0.0	0.0	4	1	400.0	102.98507	1	2	1	0.0	0.0	0	0.216	0.0	0.018	0.0	111.0
0.0	0.0	4	1	400.0	102.98507	1	2	1	0.0	0.0	0	0.216	-0.001	-0.035	0.0	111.0
0.0	0.0	4	1	400.0	102.98507	1	2	1	0.0	0.0	0	0.216	-0.001	-0.018	0.0	111.0
0.0	0.0	4	1	400.0	102.98507	1	2	1	0.0	0.0	0	0.216	0.0	0.028	0.0	111.0
0.0	0.0	4	1	400.0	102.98507	1	2	1	0.0	0.0	0	0.216	0.0	0.023	0.0	111.0
0.0	0.0	4	1	400.0	102.98507	1	2	1	0.0	0.0	0	0.216	0.0	-0.004	0.0	111.0
0.0	0.0	4	1	400.0	102.98507	1	2	1	0.0	0.0	0	0.216	0.0	-0.01	0.0	111.0
0.0	0.0	4	1	400.0	102.98507	1	2	1	0.0	0.0	0	0.216	0.0	-0.004	0.0	111.0
0.0	0.0	4	1	400.0	102.98507	1	2	1	0.0	0.0	0	0.216	0.0	0.019	0.0	111.0
0.0	0.0	4	1	400.0	102.98507	1	2	1	0.0	0.0	0	0.216	0.0	0.0	0.0	111.0
0.0	0.0	4	1	400.0	102.98507	1	2	1	0.0	0.0	0	0.216	0.0	0.006	0.0	111.0
0.0	0.0	4	1	400.0	102.98507	1	2	1	0.0	0.0	0	0.216	0.0	0.025	0.0	111.0
0.0	0.0	4	1	400.0	102.98507	1	2	1	0.0	0.0	0	0.216	0.0	-0.007	0.0	111.0
0.0	0.0	4	1	400.0	102.98507	1	2	1	0.0	0.0	0	0.216	0.0	0.015	0.0	111.0
0.0	0.0	4	1	400.0	102.98507	1	2	1	0.0	0.0	0	0.216	0.0	-0.001	0.0	111.0
0.0	0.0	4	1	400.0	102.98507	1	2	1	0.0	0.0	0	0.216	0.0	0.094	0.0	111.0
0.0	0.0	4	1	400.0	102.98507	1	2	1	0.0	0.0	0	0.216	0.0	0.037	0.0	111.0
1430.3483	102.98507	4	2	300.99503	102.98507	1	2	2	0.0	0.0	1	0.216	-0.001	-0.022	0.0	111.0
1430.3483	102.98507	4	2	300.99503	102.98507	1	2	2	0.0	0.0	1	0.216	0.0	0.003	0.0	111.0
1430.3483	102.98507	4	2	300.99503	102.98507	0	2	2	0.0	0.0	1	0.216	0.0	0.02	0.0	111.0
1430.3483	102.98507	4	2	300.99503	102.98507	0	2	2	0.0	0.0	1	0.216	0.0	0.018	0.0	111.0
1430.3483	102.98507	4	2	300.99503	102.98507	0	2	2	0.0	0.0	1	0.216	0.0	0.006	0.0	111.0
1430.3483	102.98507	4	2	300.99503	102.98507	0	2	2	0.0	0.0	1	0.216	0.0	0.176	0.194	111.0
1430.3483	102.98507	4	2	300.99503	102.98507	0	2	2	0.0	0.0	1	0.216	0.001	0.254	0.281	111.0
1430.3483	102.98507	4	2	300.99503	102.98507	0	2	2	0.0	0.0	1	0.216	0.002	0.266	0.281	111.0
1430.3483	102.98507	4	2	300.99503	102.98507	0	2	2	0.0	0.0	1	0.216	0.004	0.413	0.438	111.0
1430.3483	102.98507	4	2	300.99503	102.98507	0	2	2	0.0	0.0	1	0.216	0.006	0.452	0.508	111.0
1430.3483	102.98507	4	2	300.99503	102.98507	0	2	2	0.0	0.0	1	0.216	0.01	0.535	0.508	111.0
1430.3483	102.98507	4	2	300.99503	102.98507	0	2	2	0.0	0.0	1	0.216	0.014	0.613	0.634	111.0
1430.3483	102.98507	4	2	300.99503	102.98507	0	2	2	0.0	0.0	1	0.216	0.019	0.658	0.634	111.0
1430.3483	102.98507	4	2	300.99503	102.98507	0	2	2	0.0	0.0	1	0.216	0.022	0.681	0.691	111.0
1430.3483	102.98507	4	2	300.99503	102.98507	0	2	2	0.0	0.0	1	0.216	0.026	0.801	0.791	111.0
1430.3483	102.98507	4	2	300.99503	102.98507	0	2	2	0.0	0.0	1	0.216	0.03	1.003	0.791	111.0
1430.3483	102.98507	4	2	300.99503	102.98507	0	2	2	0.0	0.0	1	0.216	0.034	0.892	0.878	111.0
1430.3483	102.98507	4	2	300.99503	102.98507	0	2	2	0.0	0.0	1	0.216	0.038	0.889	0.918	111.0
1430.3483	102.98507	4	2	300.99503	102.98507	0	2	2	0.0	0.0	1	0.216	0.042	0.91	0.918	111.0
1430.3483	102.98507	4	2	300.99503	102.98507	0	2	2	0.0	0.0	1	0.216	0.045	1.002	0.987	111.0
1430.3483	102.98507	4	2	300.99503	102.98507	0	2	2	0.0	0.0	1	0.216	0.049	1.036	0.987	111.0
1430.3483	102.98507	4	2	300.99503	102.98507	0	2	2	0.0	0.0	1	0.216	0.054	1.0	1.019	111.0
1430.3483	102.98507	4	2	300.99503	102.98507	0	2	2	0.0	0.0	1	0.216	0.058	1.055	1.075	111.0
1430.3483	102.98507	4	2	300.99503	102.98507	0	2	2	0.0	0.0	1	0.216	0.061	1.063	1.075	111.0
1430.3483	102.98507	4	2	300.99503	102.98507	0	2	2	0.0	0.0	1	0.216	0.063	1.095	1.1	111.0
1430.3483	102.98507	4	2	300.99503	102.98507	0	2	2	0.0	0.0	1	0.216	0.065	1.088	1.145	111.0
1430.3483	102.98507	4	2	300.99503	102.98507	0	2	2	0.0	0.0	1	0.216	0.067	1.118	1.145	111.0
1430.3483	102.98507	4	2	300.99503	102.98507	0	2	2	0.0	0.0	1	0.216	0.07	1.196	1.184	111.0
1430.3483	102.98507	4	2	300.99503	102.98507	0	2	2	0.0	0.0	1	0.216	0.072	1.151	1.203	111.0
1430.3483	102.98507	4	2	300.99503	102.98507	0	2	2	0.0	0.0	1	0.216	0.074	1.173	1.203	111.0
1430.3483	102.98507	4	2	300.99503	102.98507	0	2	2	0.0	0.0	1	0.216	0.076	1.176	1.233	111.0
1430.3483	102.98507	4	2	300.99503	102.98507	0	2	2	0.0	0.0	1	0.216	0.079	1.233	1.233	111.0
1430.3483	102.98507	4	2	300.99503	102.98507	0	2	2	0.0	0.0	1	0.216	0.081	1.208	1.247	111.0
1430.3483	102.98507	4	2	300.99503	102.98507	0	2	2	0.0	0.0	1	0.216	0.083	1.266	1.272	111.0
1430.3483	102.98507	4	2	300.99503	102.98507	0	2	2	0.0	0.0	1	0.216	0.085	1.328	1.272	111.0
1430.3483	102.98507	4	2	300.99503	102.98507	0	2	2	0.0	0.0	1	0.216	0.087	1.264	1.283	111.0
1430.3483	102.98507	4	2	300.99503	102.98507	0	2	2	0.0	0.0	1	0.216	0.089	1.363	1.303	111.0
1430.3483	102.98507	4	2	300.99503	102.98507	0	2	2	0.0	0.0	1	0.216	0.091	1.311	1.303	111.0
1430.3483	102.98507	4	2	300.99503	102.98507	0	2	2	0.0	0.0	1	0.216	0.093	1.294	1.312	111.0
1430.3483	102.98507	4	2	300.99503	102.98507	0	2	2	0.0	0.0	1	0.216	0.094	1.193	1.312	111.0
1430.3483	102.98507	4	2	300.99503	102.98507	0	2	2	0.0	0.0	1	0.216	0.096	1.314	1.328	111.0
1430.3483	102.98507	4	2	300.99503	102.98507	0	2	2	0.0	0.0	1	0.216	0.098	1.324	1.336	111.0
1430.3483	102.98507	4	2	300.99503	102.98507	0	2	2	0.0	0.0	1	0.216	0.1	1.336	1.336	111.0
1430.3483	102.98507	4	2	300.99503	102.98507	0	2	2	0.0	0.0	1	0.216	0.101	1.376	1.348	111.0
1430.3483	102.98507	4	2	300.99503	102.98507	0	2	2	0.0	0.0	1	0.216	0.101	1.397	1.348	111.0
1430.3483	102.98507	4	2	300.99503	102.98507	0	2	2	0.0	0.0	1	0.216	0.101	1.344	1.361	111.0
1430.3483	102.98507	4	2	300.99503	102.98507	0	2	2	0.0	0.0	1	0.216	0.101	1.379	1.365	111.0
1430.3483	102.98507	4	2	300.99503	102.98507	0	2	2	0.0	0.0	1	0.216	0.101	1.424	1.365	111.0
1430.3483	102.98507	4	2	300.99503	102.98507	0	2	2	0.0	0.0	1	0.216	0.101	1.364	1.374	111.0
1430.3483	102.98507	4	2	300.99503	102.98507	0	2	2	0.0	0.0	1	0.216	0.101	1.369	1.378	111.0
1430.3483	102.98507	4	2	300.99503	102.98507	0	2	2	0.0	0.0	1	0.216	0.101	1.379	1.378	111.0
1430.3483	102.98507	4	2	300.99503	102.98507	0	2	2	0.0	0.0	1	0.216	0.101	1.432	1.385	111.0
1430.3483	102.98507	4	2	300.99503	102.98507	0	2	2	0.0	0.0	1	0.216	0.102	1.379	1.385	111.0
1430.3483	102.98507	4	2	300.99503	102.98507	0	2	2	0.0	0.0	1	0.216	0.102	1.399	1.388	111.0
1430.3483	102.98507	4	2	300.99503	102.98507	0	2	2	0.0	0.0	1	0.216	0.102	1.397	1.394	111.0
1430.3483	102.98507	4	2	300.99503	102.98507	0	2	2	0.0	0.0	1	0.216	0.102	1.379	1.394	111.0
1430.3483	102.98507	4	2	300.99503	102.98507	0	2	2	0.0	0.0	1	0.216	0.102	1.336	1.4	111.0
1430.3483	102.98507	4	2	300.99503	102.98507	0	2	2	0.0	0.0	1	0.216	0.102	1.364	1.401	111.0
1430.3483	102.98507	4	2	300.99503	102.98507	0	2	2	0.0	0.0	1	0.216	0.102	1.311	1.401	111.0
1430.3483	102.98507	4	2	300.99503	102.98507	0	2	2	0.0	0.0	1	0.216	0.103	1.362	1.405	111.0
1430.3483	102.98507	4	2	300.99503	102.98507	0	2	2	0.0	0.0	1	0.216	0.103	1.246	1.405	111.0
1430.3483	102.98507	4	2	300.99503	102.98507	0	2	2	0.0	0.0	1	0.216	0.103	1.429	1.407	111.0
1430.3483	102.98507	4	2	300.99503	102.98507	0	2	2	0.0	0.0	1	0.216	0.103	1.364	1.41	111.0
1430.3483	102.98507	4	2	300.99503	102.98507	0	2	2	0.0	0.0	1	0.216	0.103	1.389	1.41	111.0
1430.3483	102.98507	4	2	300.99503	102.98507	0	2	2	0.0	0.0	1	0.216	0.103	1.362	1.412	111.0
1430.3483	102.98507	4	2	300.99503	102.98507	0	2	2	0.0	0.0	1	0.216	0.103	1.399	1.414	111.0
1430.3483	102.98507	4	2	300.99503	102.98507	0	2	2	0.0	0.0	1	0.216	0.103	1.394	1.414	111.0
1430.3483	102.98507	4	2	300.99503	102.98507	0	2	2	0.0	0.0	1	0.216	0.103	1.422	1.415	111.0
1430.3483	102.98507	4	2	300.99503	102.98507	0	2	2	0.0	0.0	1	0.216	0.103	1.434	1.415	111.0
1430.3483	102.98507	4	2	300.99503	102.98507	0	2	2	0.0	0.0	1	0.216	0.103	1.419	1.417	111.0
1430.3483	102.98507	4	2	300.99503	102.98507	0	2	2	0.0	0.0	1	0.216	0.103	1.457	1.418	111.0
1430.3483	102.98507	4	2	300.99503	102.98507	0	2	2	0.0	0.0	1	0.216	0.104	1.625	1.418	111.0
1430.3483	102.98507	4	2	300.99503	102.98507	0	2	2	0.0	0.0	1	0.216	0.104	1.447	1.421	111.0
1430.3483	102.98507	4	2	300.99503	102.98507	0	2	2	0.0	0.0	1	0.216	0.105	1.535	1.421	111.0
1430.3483	102.98507	4	2	300.99503	102.98507	0	2	2	0.0	0.0	1	0.216	0.105	1.457	1.421	111.0
1430.3483	102.98507	4	2	300.99503	102.98507	0	2	2	0.0	0.0	1	0.216	0.105	1.439	1.422	111.0
1430.3483	102.98507	4	2	300.99503	102.98507	0	2	2	0.0	0.0	1	0.216	0.105	1.427	1.422	111.0
1430.3483	102.98507	4	2	300.99503	102.98507	0	2	2	0.0	0.0	1	0.216	0.105	1.387	1.423	111.0
1430.3483	102.98507	4	2	300.99503	102.98507	0	2	2	0.0	0.0	1	0.216	0.105	1.429	1.424	111.0
1430.3483	102.98507	4	2	300.99503	102.98507	0	2	2	0.0	0.0	1	0.216	0.105	1.419	1.424	111.0
1430.3483	102.98507	4	2	300.99503	102.98507	0	2	2	0.0	0.0	1	0.216	0.105	1.404	1.425	111.0
1430.3483	102.98507	4	2	300.99503	102.98507	0	2	2	0.0	0.0	1	0.216	0.105	1.452	1.425	111.0
1430.3483	102.98507	4	2	300.99503	102.98507	0	2	2	0.0	0.0	1	0.216	0.105	1.349	1.425	111.0
1430.3483	102.98507	4	2	300.99503	102.98507	0	2	2	0.0	0.0	1	0.216	0.106	1.437	1.426	111.0
1430.3483	102.98507	4	2	300.99503	102.98507	0	2	2	0.0	0.0	1	0.216	0.106	1.454	1.426	111.0
1430.3483	102.98507	4	2	300.99503	102.98507	0	2	2	0.0	0.0	1	0.216	0.106	1.427	1.426	111.0
1430.3483	102.98507	4	2	300.99503	102.98507	0	2	2	0.0	0.0	1	0.216	0.106	1.407	1.427	111.0
1430.3483	102.98507	4	2	300.99503	102.98507	0	2	2	0.0	0.0	1	0.216	0.106	1.359	1.427	111.0
1430.3483	102.98507	4	2	300.99503	102.98507	0	2	2	0.0	0.0	1	0.216	0.106	1.447	1.427	111.0
1430.3483	102.98507	4	2	300.99503	102.98507	0	2	2	0.0	0.0	1	0.216	0.105	1.211	1.427	111.0
1430.3483	102.98507	4	2	300.99503	102.98507	0	2	2	0.0	0.0	1	0.216	0.105	1.437	1.427	111.0
1430.3483	102.98507	4	2	300.99503	102.98507	0	2	2	0.0	0.0	1	0.216	0.106	1.374	1.428	111.0
1430.3483	102.98507	4	2	300.99503	102.98507	0	2	2	0.0	0.0	1	0.216	0.107	1.419	1.428	111.0
1430.3483	102.98507	4	2	300.99503	102.98507	0	2	2	0.0	0.0	1	0.216	0.107	1.417	1.428	111.0
1430.3483	102.98507	4	2	300.99503	102.98507	0	2	2	0.0	0.0	1	0.216	0.108	1.464	1.428	111.0
1430.3483	102.98507	4	2	300.99503	102.98507	0	2	2	0.0	0.0	1	0.216	0.108	1.432	1.428	111.0
1430.3483	102.98507	4	2	300.99503	102.98507	0	2	2	0.0	0.0	1	0.216	0.108	1.434	1.429	111.0
1430.3483	102.98507	4	2	300.99503	102.98507	0	2	2	0.0	0.0	1	0.216	0.109	1.542	1.429	111.0
1430.3483	102.98507	4	2	300.99503	102.98507	0	2	2	0.0	0.0	1	0.216	0.109	1.399	1.429	111.0
1430.3483	102.98507	4	2	300.99503	102.98507	0	2	2	0.0	0.0	1	0.216	0.109	1.457	1.429	111.0
1430.3483	102.98507	4	2	300.99503	102.98507	0	2	2	0.0	0.0	1	0.216	0.109	1.429	1.429	111.0
1430.3483	102.98507	4	2	300.99503	102.98507	0	2	2	0.0	0.0	1	0.216	0.112	1.711	1.429	111.0
1430.3483	102.98507	4	2	300.99503	102.98507	0	2	2	0.0	0.0	1	0.216	0.112	1.432	1.429	111.0
1430.3483	102.98507	4	2	300.99503	102.98507	0	2	2	0.0	0.0	1	0.216	0.112	1.417	1.429	111.0
1430.3483	102.98507	4	2	300.99503	102.98507	0	2	2	0.0	0.0	1	0.216	0.112	1.422	1.429	111.0
1430.3483	102.98507	4	2	300.99503	102.98507	0	2	2	0.0	0.0	1	0.216	0.112	1.454	1.43	111.0
1430.3483	102.98507	4	2	300.99503	102.98507	0	2	2	0.0	0.0	1	0.216	0.112	1.427	1.43	111.0
1430.3483	102.98507	4	2	300.99503	102.98507	0	2	2	0.0	0.0	1	0.216	0.112	1.444	1.43	111.0
1430.3483	102.98507	4	2	300.99503	102.98507	0	2	2	0.0	0.0	1	0.216	0.113	1.45	1.43	111.0
1430.3483	102.98507	4	2	300.99503	102.98507	0	2	2	0.0	0.0	1	0.216	0.113	1.382	1.43	111.0
1430.3483	102.98507	4	2	300.99503	102.98507	0	2	2	0.0	0.0	1	0.216	0.113	1.346	1.43	111.0
1430.3483	102.98507	4	2	300.99503	102.98507	0	2	2	0.0	0.0	1	0.216	0.113	1.399	1.43	111.0
1430.3483	102.98507	4	2	300.99503	102.98507	0	2	2	0.0	0.0	1	0.216	0.114	1.432	1.43	111.0
1430.3483	102.98507	4	2	300.99503	102.98507	0	2	2	0.0	0.0	1	0.216	0.115	1.422	1.43	111.0
1430.3483	102.98507	4	2	300.99503	102.98507	0	2	2	0.0	0.0	1	0.216	0.115	1.432	1.43	111.0
1430.3483	102.98507	4	2	300.99503	102.98507	0	2	2	0.0	0.0	1	0.216	0.115	1.419	1.43	111.0
1430.3483	102.98507	4	2	300.99503	102.98507	0	2	2	0.0	0.0	1	0.216	0.115	1.434	1.43	111.0
1430.3483	102.98507	4	2	300.99503	102.98507	0	2	2	0.0	0.0	1	0.216	0.116	1.432	1.43	111.0
1430.3483	102.98507	4	2	300.99503	102.98507	0	2	2	0.0	0.0	1	0.216	0.117	1.502	1.43	111.0
1430.3483	102.98507	4	2	300.99503	102.98507	0	2	2	0.0	0.0	1	0.216	0.117	1.434	1.43	111.0
1430.3483	102.98507	4	2	300.99503	102.98507	0	2	2	0.0	0.0	1	0.216	0.117	1.372	1.43	111.0
1430.3483	102.98507	4	2	300.99503	102.98507	0	2	2	0.0	0.0	1	0.216	0.117	1.349	1.43	111.0
1430.3483	102.98507	4	2	300.99503	102.98507	0	2	2	0.0	0.0	1	0.216	0.117	1.384	1.43	111.0
1430.3483	102.98507	4	2	300.99503	102.98507	0	2	2	0.0	0.0	1	0.216	0.119	1.475	1.43	111.0
1430.3483	102.98507	4	2	300.99503	102.98507	0	2	2	0.0	0.0	1	0.216	0.119	1.442	1.43	111.0
1430.3483	102.98507	4	2	300.99503	102.98507	0	2	2	0.0	0.0	1	0.216	0.119	1.442	1.43	111.0
1430.3483	102.98507	4	2	300.99503	102.98507	0	2	2	0.0	0.0	1	0.216	0.119	1.274	1.43	111.0
1430.3483	102.98507	4	2	300.99503	102.98507	0	2	2	0.0	0.0	1	0.216	0.119	1.412	1.43	111.0
1430.3483	102.98507	4	2	300.99503	102.98507	0	2	2	0.0	0.0	1	0.216	0.119	1.394	1.43	111.0
1430.3483	102.98507	4	2	300.99503	102.98507	0	2	2	0.0	0.0	1	0.216	0.119	1.422	1.43	111.0
1430.3483	102.98507	4	2	300.99503	102.98507	0	2	2	0.0	0.0	1	0.216	0.119	1.414	1.43	111.0
1430.3483	102.98507	4	2	300.99503	102.98507	0	2	2	0.0	0.0	1	0.216	0.119	1.452	1.43	111.0
1430.3483	102.98507	4	2	300.99503	102.98507	0	2	2	0.0	0.0	1	0.216	0.119	1.429	1.43	111.0
1430.3483	102.98507	4	2	300.99503	102.98507	0	2	2	0.0	0.0	1	0.216	0.119	1.417	1.43	111.0
1430.3483	102.98507	4	2	300.99503	102.98507	0	2	2	0.0	0.0	1	0.216	0.119	1.434	1.43	111.0
1430.3483	102.98507	4	2	300.99503	102.98507	0	2	2	0.0	0.0	1	0.216	0.12	1.482	1.43	111.0
1430.3483	102.98507	4	2	300.99503	102.98507	0	2	2	0.0	0.0	1	0.216	0.12	1.399	1.43	111.0
1430.3483	102.98507	4	2	300.99503	102.98507	0	2	2	0.0	0.0	1	0.216	0.12	1.452	1.43	111.0
1430.3483	102.98507	4	2	300.99503	102.98507	0	2	2	0.0	0.0	1	0.216	0.12	1.439	1.43	111.0
1430.3483	102.98507	4	2	300.99503	102.98507	0	2	2	0.0	0.0	1	0.216	0.12	1.432	1.43	111.0
1430.3483	102.98507	4	2	300.99503	102.98507	0	2	2	0.0	0.0	1	0.216	0.121	1.467	1.43	111.0
1430.3483	102.98507	4	2	300.99503	102.98507	0	2	2	0.0	0.0	1	0.216	0.12	1.407	1.43	111.0
1430.3483	102.98507	4	2	300.99503	102.98507	0	2	2	0.0	0.0	1	0.216	0.12	1.452	1.43	111.0
1430.3483	102.98507	4	2	300.99503	102.98507	0	2	2	0.0	0.0	1	0.216	0.121	1.482	1.43	111.0
1430.3483	102.98507	4	2	300.99503	102.98507	0	2	2	0.0	0.0	1	0.216	0.12	1.447	1.43	111.0
[truncated: 10,632 more rows]
