# Supplementary material for: Just noticeable differences for elbow joint torque feedback
Source: Sci Rep. 2021 Dec 7;11:23553. doi: 10.1038/s41598-021-02630-3 (PMC8651665; doi:10.1038/s41598-021-02630-3)
Supplement: Supplementary file 2 — Supplementary Information. [file 41598_2021_2630_MOESM2_ESM.zip › SupplementaryData_ScientificReports_KimAsbeck2021/S5_W1F.csv]

data 1	data 2	data 3	data 4	data 5	data 6	data 7	data 8	data 9	data 10	data 11	data 12	data 13	data 14	data 15	data 16	data 17
0.0	0.0	1	1	400.0	400.0	0	1	1	0.0	0.0	1	0.201	-0.001	-0.036	0.0	111.0
0.0	0.0	1	1	400.0	400.0	0	1	1	0.0	0.0	1	0.201	0.0	0.021	0.0	111.0
0.0	0.0	1	1	400.0	400.0	0	1	1	0.0	0.0	0	0.201	-0.001	-0.067	0.0	111.0
0.0	0.0	1	1	400.0	400.0	0	1	1	0.0	0.0	0	0.201	-0.001	-0.012	0.0	111.0
0.0	0.0	1	1	400.0	400.0	0	1	1	0.0	0.0	0	0.201	0.0	0.02	0.0	111.0
0.0	0.0	1	1	400.0	400.0	0	1	1	0.0	0.0	0	0.201	-0.001	-0.034	0.0	111.0
0.0	0.0	1	1	400.0	400.0	0	1	1	0.0	0.0	0	0.201	-0.001	-0.017	0.0	111.0
0.0	0.0	1	1	400.0	400.0	0	1	1	0.0	0.0	0	0.201	-0.001	-0.012	0.0	111.0
0.0	0.0	1	1	400.0	400.0	0	1	1	0.0	0.0	0	0.201	-0.001	-0.029	0.0	111.0
0.0	0.0	1	1	400.0	400.0	0	1	1	0.0	0.0	0	0.201	-0.001	-0.047	0.0	111.0
0.0	0.0	1	1	400.0	400.0	0	1	1	0.0	0.0	0	0.201	0.0	-0.009	0.0	111.0
0.0	0.0	1	1	400.0	400.0	0	1	1	0.0	0.0	0	0.201	-0.001	-0.026	0.0	111.0
0.0	0.0	1	1	400.0	400.0	0	1	1	0.0	0.0	0	0.201	0.0	0.017	0.0	111.0
0.0	0.0	1	1	400.0	400.0	0	1	1	0.0	0.0	0	0.201	-0.001	-0.022	0.0	111.0
0.0	0.0	1	1	400.0	400.0	0	1	1	0.0	0.0	0	0.201	0.0	-0.002	0.0	111.0
0.0	0.0	1	1	400.0	400.0	0	1	1	0.0	0.0	0	0.201	-0.001	-0.027	0.0	111.0
0.0	0.0	1	1	400.0	400.0	0	1	1	0.0	0.0	0	0.201	0.0	0.013	0.0	111.0
0.0	0.0	1	1	400.0	400.0	0	1	1	0.0	0.0	0	0.201	-0.001	-0.132	0.0	111.0
0.0	0.0	1	1	400.0	400.0	0	1	1	0.0	0.0	0	0.201	0.0	0.01	0.0	111.0
0.0	0.0	1	1	400.0	400.0	0	1	1	0.0	0.0	0	0.201	-0.001	-0.049	0.0	111.0
0.0	0.0	1	1	400.0	400.0	0	1	1	0.0	0.0	0	0.201	0.0	0.004	0.0	111.0
0.0	0.0	1	1	400.0	400.0	0	1	1	0.0	0.0	0	0.201	0.0	0.01	0.0	111.0
0.0	0.0	1	1	400.0	400.0	0	1	1	0.0	0.0	0	0.201	-0.001	-0.03	0.0	111.0
0.0	0.0	1	1	400.0	400.0	0	1	1	0.0	0.0	0	0.201	-0.001	-0.025	0.0	111.0
0.0	0.0	1	1	400.0	400.0	0	1	1	0.0	0.0	0	0.201	0.0	-0.002	0.0	111.0
0.0	0.0	1	1	400.0	400.0	0	1	1	0.0	0.0	0	0.201	-0.001	-0.114	0.0	111.0
0.0	0.0	1	1	400.0	400.0	0	1	1	0.0	0.0	0	0.201	0.0	-0.001	0.0	111.0
0.0	0.0	1	1	400.0	400.0	0	1	1	0.0	0.0	0	0.201	0.0	-0.006	0.0	111.0
0.0	0.0	1	1	400.0	400.0	0	1	1	0.0	0.0	0	0.201	0.0	0.01	0.0	111.0
0.0	0.0	1	1	400.0	400.0	0	1	1	0.0	0.0	0	0.201	0.0	0.002	0.0	111.0
0.0	0.0	1	1	400.0	400.0	0	1	1	0.0	0.0	0	0.201	-0.001	-0.021	0.0	111.0
0.0	0.0	1	1	400.0	400.0	0	1	1	0.0	0.0	0	0.201	0.0	-0.011	0.0	111.0
0.0	0.0	1	1	400.0	400.0	0	1	1	0.0	0.0	0	0.201	0.0	-0.004	0.0	111.0
0.0	0.0	1	1	400.0	400.0	0	1	1	0.0	0.0	0	0.201	0.0	-0.004	0.0	111.0
0.0	0.0	1	1	400.0	400.0	0	1	1	0.0	0.0	0	0.201	-0.001	-0.022	0.0	111.0
0.0	0.0	1	1	400.0	400.0	0	1	1	0.0	0.0	0	0.201	0.0	0.02	0.0	111.0
0.0	0.0	1	1	400.0	400.0	0	1	1	0.0	0.0	0	0.201	0.0	0.049	0.0	111.0
0.0	0.0	1	1	400.0	400.0	0	1	1	0.0	0.0	0	0.201	0.0	0.133	0.0	111.0
0.0	0.0	1	1	400.0	400.0	0	1	1	0.0	0.0	0	0.201	0.0	0.024	0.0	111.0
0.0	0.0	1	1	400.0	400.0	0	1	1	0.0	0.0	0	0.201	0.0	-0.001	0.0	111.0
0.0	0.0	1	1	400.0	400.0	0	1	1	0.0	0.0	0	0.201	0.0	0.049	0.0	111.0
0.0	0.0	1	1	400.0	400.0	0	1	1	0.0	0.0	0	0.201	-0.001	-0.021	0.0	111.0
0.0	0.0	1	1	400.0	400.0	0	1	1	0.0	0.0	0	0.201	0.0	0.051	0.0	111.0
0.0	0.0	1	1	400.0	400.0	0	1	1	0.0	0.0	0	0.201	-0.001	-0.03	0.0	111.0
0.0	0.0	1	1	400.0	400.0	0	1	1	0.0	0.0	0	0.201	0.0	-0.002	0.0	111.0
0.0	0.0	1	1	400.0	400.0	0	1	1	0.0	0.0	0	0.201	-0.001	-0.019	0.0	111.0
0.0	0.0	1	1	400.0	400.0	0	1	1	0.0	0.0	0	0.201	0.0	0.013	0.0	111.0
0.0	0.0	1	1	400.0	400.0	0	1	1	0.0	0.0	0	0.201	0.0	0.053	0.0	111.0
0.0	0.0	1	1	400.0	400.0	0	1	1	0.0	0.0	0	0.201	0.0	0.007	0.0	111.0
0.0	0.0	1	1	400.0	400.0	0	1	1	0.0	0.0	0	0.201	0.0	0.042	0.0	111.0
0.0	0.0	1	1	400.0	400.0	0	1	1	0.0	0.0	0	0.201	0.0	0.032	0.0	111.0
0.0	0.0	1	1	400.0	400.0	0	1	1	0.0	0.0	0	0.201	-0.001	-0.051	0.0	111.0
0.0	0.0	1	1	400.0	400.0	0	1	1	0.0	0.0	0	0.201	-0.001	-0.039	0.0	111.0
0.0	0.0	1	1	400.0	400.0	0	1	1	0.0	0.0	0	0.201	-0.001	-0.014	0.0	111.0
0.0	0.0	1	1	400.0	400.0	0	1	1	0.0	0.0	0	0.201	0.0	0.008	0.0	111.0
0.0	0.0	1	1	400.0	400.0	0	1	1	0.0	0.0	0	0.201	0.0	0.001	0.0	111.0
0.0	0.0	1	1	400.0	400.0	0	1	1	0.0	0.0	0	0.201	-0.001	-0.024	0.0	111.0
0.0	0.0	1	1	400.0	400.0	0	1	1	0.0	0.0	0	0.201	-0.001	-0.031	0.0	111.0
0.0	0.0	1	1	400.0	400.0	0	1	1	0.0	0.0	0	0.201	0.0	-0.01	0.0	111.0
0.0	0.0	1	1	400.0	400.0	0	1	1	0.0	0.0	0	0.201	-0.001	-0.028	0.0	111.0
0.0	0.0	1	1	400.0	400.0	0	1	1	0.0	0.0	0	0.201	0.0	0.011	0.0	111.0
0.0	0.0	1	1	400.0	400.0	0	1	1	0.0	0.0	0	0.201	-0.001	-0.131	0.0	111.0
0.0	0.0	1	1	400.0	400.0	0	1	1	0.0	0.0	0	0.201	0.001	0.276	0.0	111.0
0.0	0.0	1	1	400.0	400.0	0	1	1	0.0	0.0	0	0.201	0.001	0.005	0.0	111.0
0.0	0.0	1	1	400.0	400.0	0	1	1	0.0	0.0	0	0.201	0.0	0.042	0.0	111.0
0.0	0.0	1	1	400.0	400.0	0	1	1	0.0	0.0	0	0.201	0.0	0.072	0.0	111.0
0.0	0.0	1	1	400.0	400.0	0	1	1	0.0	0.0	0	0.201	0.0	0.013	0.0	111.0
0.0	0.0	1	1	400.0	400.0	0	1	1	0.0	0.0	0	0.201	0.0	-0.003	0.0	111.0
0.0	0.0	1	1	400.0	400.0	0	1	1	0.0	0.0	0	0.201	-0.001	-0.055	0.0	111.0
0.0	0.0	1	1	400.0	400.0	0	1	1	0.0	0.0	0	0.201	-0.001	-0.021	0.0	111.0
0.0	0.0	1	1	400.0	400.0	0	1	1	0.0	0.0	0	0.201	0.0	0.004	0.0	111.0
0.0	0.0	1	1	400.0	400.0	0	1	1	0.0	0.0	0	0.201	0.0	0.037	0.0	111.0
0.0	0.0	1	1	400.0	400.0	0	1	1	0.0	0.0	0	0.201	0.0	-0.002	0.0	111.0
0.0	0.0	1	1	400.0	400.0	0	1	1	0.0	0.0	0	0.201	0.0	0.093	0.0	111.0
0.0	0.0	1	1	400.0	400.0	0	1	1	0.0	0.0	0	0.201	0.0	-0.003	0.0	111.0
0.0	0.0	1	1	400.0	400.0	0	1	1	0.0	0.0	0	0.201	-0.001	-0.033	0.0	111.0
0.0	0.0	1	1	400.0	400.0	0	1	1	0.0	0.0	0	0.201	0.0	0.098	0.0	111.0
0.0	0.0	1	1	400.0	400.0	0	1	1	0.0	0.0	0	0.201	0.0	0.0	0.0	111.0
0.0	0.0	1	1	400.0	400.0	0	1	1	0.0	0.0	0	0.201	-0.001	-0.022	0.0	111.0
0.0	0.0	1	1	400.0	400.0	0	1	1	0.0	0.0	0	0.201	-0.001	-0.025	0.0	111.0
0.0	0.0	1	1	400.0	400.0	0	1	1	0.0	0.0	0	0.201	0.0	-0.007	0.0	111.0
0.0	0.0	1	1	400.0	400.0	0	1	1	0.0	0.0	0	0.201	-0.001	-0.019	0.0	111.0
0.0	0.0	1	1	400.0	400.0	0	1	1	0.0	0.0	0	0.201	-0.001	-0.016	0.0	111.0
0.0	0.0	1	1	400.0	400.0	0	1	1	0.0	0.0	0	0.201	0.0	-0.002	0.0	111.0
0.0	0.0	1	1	400.0	400.0	0	1	1	0.0	0.0	0	0.201	-0.001	-0.02	0.0	111.0
0.0	0.0	1	1	400.0	400.0	0	1	1	0.0	0.0	0	0.201	-0.001	-0.016	0.0	111.0
0.0	0.0	1	1	400.0	400.0	0	1	1	0.0	0.0	0	0.201	0.0	0.013	0.0	111.0
0.0	0.0	1	1	400.0	400.0	0	1	1	0.0	0.0	0	0.201	-0.001	-0.021	0.0	111.0
0.0	0.0	1	1	400.0	400.0	0	1	1	0.0	0.0	0	0.201	0.0	0.074	0.0	111.0
0.0	0.0	1	1	400.0	400.0	0	1	1	0.0	0.0	0	0.201	0.0	0.02	0.0	111.0
0.0	0.0	1	1	400.0	400.0	0	1	1	0.0	0.0	0	0.201	0.0	0.021	0.0	111.0
0.0	0.0	1	1	400.0	400.0	0	1	1	0.0	0.0	0	0.201	0.0	0.025	0.0	111.0
0.0	0.0	1	1	400.0	400.0	0	1	1	0.0	0.0	0	0.201	0.0	0.108	0.0	111.0
0.0	0.0	1	1	400.0	400.0	0	1	1	0.0	0.0	0	0.201	-0.001	-0.029	0.0	111.0
0.0	0.0	1	1	400.0	400.0	0	1	1	0.0	0.0	0	0.201	0.0	0.012	0.0	111.0
0.0	0.0	1	1	400.0	400.0	0	1	1	0.0	0.0	0	0.201	0.0	0.03	0.0	111.0
0.0	0.0	1	1	400.0	400.0	0	1	1	0.0	0.0	0	0.201	0.0	-0.009	0.0	111.0
0.0	0.0	1	1	400.0	400.0	0	1	1	0.0	0.0	0	0.201	0.0	-0.001	0.0	111.0
0.0	0.0	1	1	400.0	400.0	0	1	1	0.0	0.0	0	0.201	-0.001	-0.032	0.0	111.0
0.0	0.0	1	1	400.0	400.0	0	1	1	0.0	0.0	0	0.201	-0.001	-0.021	0.0	111.0
0.0	0.0	1	1	400.0	400.0	0	1	1	0.0	0.0	0	0.201	0.0	0.006	0.0	111.0
0.0	0.0	1	1	400.0	400.0	0	1	1	0.0	0.0	0	0.201	0.0	0.051	0.0	111.0
0.0	0.0	1	1	400.0	400.0	0	1	1	0.0	0.0	0	0.201	0.0	0.021	0.0	111.0
0.0	0.0	1	1	400.0	400.0	0	1	1	0.0	0.0	0	0.201	0.0	0.181	0.0	111.0
0.0	0.0	1	1	400.0	400.0	0	1	1	0.0	0.0	0	0.201	-0.001	-0.028	0.0	111.0
0.0	0.0	1	1	400.0	400.0	0	1	1	0.0	0.0	0	0.201	-0.001	-0.047	0.0	111.0
0.0	0.0	1	1	400.0	400.0	0	1	1	0.0	0.0	0	0.201	-0.001	-0.049	0.0	111.0
0.0	0.0	1	1	400.0	400.0	0	1	1	0.0	0.0	0	0.201	0.0	0.013	0.0	111.0
0.0	0.0	1	1	400.0	400.0	0	1	1	0.0	0.0	0	0.201	0.0	0.048	0.0	111.0
0.0	0.0	1	1	400.0	400.0	0	1	1	0.0	0.0	0	0.201	0.0	0.004	0.0	111.0
0.0	0.0	1	1	400.0	400.0	0	1	1	0.0	0.0	0	0.201	-0.001	-0.017	0.0	111.0
0.0	0.0	1	1	400.0	400.0	0	1	1	0.0	0.0	0	0.201	-0.001	-0.036	0.0	111.0
0.0	0.0	1	1	400.0	400.0	0	1	1	0.0	0.0	0	0.201	0.0	0.075	0.0	111.0
0.0	0.0	1	1	400.0	400.0	0	1	1	0.0	0.0	0	0.201	0.0	-0.01	0.0	111.0
0.0	0.0	1	1	400.0	400.0	0	1	1	0.0	0.0	0	0.201	0.0	0.016	0.0	111.0
0.0	0.0	1	1	400.0	400.0	0	1	1	0.0	0.0	0	0.201	0.0	-0.001	0.0	111.0
0.0	0.0	1	1	400.0	400.0	0	1	1	0.0	0.0	0	0.201	0.0	0.018	0.0	111.0
0.0	0.0	1	1	400.0	400.0	0	1	1	0.0	0.0	0	0.201	-0.001	-0.028	0.0	111.0
0.0	0.0	1	1	400.0	400.0	0	1	1	0.0	0.0	0	0.201	0.0	-0.005	0.0	111.0
0.0	0.0	1	1	400.0	400.0	0	1	1	0.0	0.0	0	0.201	0.0	0.064	0.0	111.0
0.0	0.0	1	1	400.0	400.0	0	1	1	0.0	0.0	0	0.201	0.0	-0.004	0.0	111.0
0.0	0.0	1	1	400.0	400.0	0	1	1	0.0	0.0	0	0.201	-0.001	-0.032	0.0	111.0
0.0	0.0	1	1	400.0	400.0	0	1	1	0.0	0.0	0	0.201	0.0	-0.006	0.0	111.0
0.0	0.0	1	1	400.0	400.0	0	1	1	0.0	0.0	0	0.201	0.0	0.027	0.0	111.0
0.0	0.0	1	1	400.0	400.0	0	1	1	0.0	0.0	0	0.201	0.0	0.14	0.0	111.0
0.0	0.0	1	1	400.0	400.0	0	1	1	0.0	0.0	0	0.201	-0.001	-0.016	0.0	111.0
0.0	0.0	1	1	400.0	400.0	0	1	1	0.0	0.0	0	0.201	-0.001	-0.016	0.0	111.0
0.0	0.0	1	1	400.0	400.0	0	1	1	0.0	0.0	0	0.201	0.0	-0.001	0.0	111.0
0.0	0.0	1	1	400.0	400.0	0	1	1	0.0	0.0	0	0.201	0.0	0.097	0.0	111.0
0.0	0.0	1	1	400.0	400.0	0	1	1	0.0	0.0	0	0.201	0.0	0.034	0.0	111.0
0.0	0.0	1	1	400.0	400.0	0	1	1	0.0	0.0	0	0.201	0.0	0.013	0.0	111.0
0.0	0.0	1	1	400.0	400.0	0	1	1	0.0	0.0	0	0.201	-0.001	-0.013	0.0	111.0
0.0	0.0	1	1	400.0	400.0	0	1	1	0.0	0.0	0	0.201	-0.001	-0.013	0.0	111.0
0.0	0.0	1	1	400.0	400.0	0	1	1	0.0	0.0	0	0.201	0.0	0.003	0.0	111.0
0.0	0.0	1	1	400.0	400.0	0	1	1	0.0	0.0	0	0.201	-0.001	-0.012	0.0	111.0
0.0	0.0	1	1	400.0	400.0	0	1	1	0.0	0.0	0	0.201	-0.001	-0.019	0.0	111.0
0.0	0.0	1	1	400.0	400.0	0	1	1	0.0	0.0	0	0.201	-0.001	-0.023	0.0	111.0
0.0	0.0	1	1	400.0	400.0	0	1	1	0.0	0.0	0	0.201	0.0	0.02	0.0	111.0
0.0	0.0	1	1	400.0	400.0	0	1	1	0.0	0.0	0	0.201	0.0	0.145	0.0	111.0
0.0	0.0	1	1	400.0	400.0	0	1	1	0.0	0.0	0	0.201	0.0	0.017	0.0	111.0
0.0	0.0	1	1	400.0	400.0	0	1	1	0.0	0.0	0	0.201	0.0	0.043	0.0	111.0
0.0	0.0	1	1	400.0	400.0	0	1	1	0.0	0.0	0	0.201	0.0	0.02	0.0	111.0
0.0	0.0	1	1	400.0	400.0	0	1	1	0.0	0.0	0	0.201	-0.001	-0.014	0.0	111.0
0.0	0.0	1	1	400.0	400.0	0	1	1	0.0	0.0	0	0.201	0.0	0.006	0.0	111.0
0.0	0.0	1	1	400.0	400.0	0	1	1	0.0	0.0	0	0.201	0.0	0.173	0.0	111.0
0.0	0.0	1	1	400.0	400.0	0	1	1	0.0	0.0	0	0.201	0.0	0.001	0.0	111.0
0.0	0.0	1	1	400.0	400.0	0	1	1	0.0	0.0	0	0.201	-0.001	-0.041	0.0	111.0
0.0	0.0	1	1	400.0	400.0	0	1	1	0.0	0.0	0	0.201	-0.001	-0.085	0.0	111.0
0.0	0.0	1	1	400.0	400.0	0	1	1	0.0	0.0	0	0.201	0.0	0.005	0.0	111.0
0.0	0.0	1	1	400.0	400.0	0	1	1	0.0	0.0	0	0.201	-0.001	-0.026	0.0	111.0
0.0	0.0	1	1	400.0	400.0	0	1	1	0.0	0.0	0	0.201	0.0	-0.002	0.0	111.0
0.0	0.0	1	1	400.0	400.0	0	1	1	0.0	0.0	0	0.201	-0.001	-0.212	0.0	111.0
0.0	0.0	1	1	400.0	400.0	0	1	1	0.0	0.0	0	0.201	-0.001	-0.027	0.0	111.0
0.0	0.0	1	1	400.0	400.0	0	1	1	0.0	0.0	0	0.201	0.0	0.016	0.0	111.0
0.0	0.0	1	1	400.0	400.0	0	1	1	0.0	0.0	0	0.201	0.0	0.018	0.0	111.0
0.0	0.0	1	1	400.0	400.0	0	1	1	0.0	0.0	0	0.201	0.0	0.013	0.0	111.0
0.0	0.0	1	1	400.0	400.0	0	1	1	0.0	0.0	0	0.201	0.0	-0.005	0.0	111.0
0.0	0.0	1	1	400.0	400.0	0	1	1	0.0	0.0	0	0.201	0.0	0.003	0.0	111.0
0.0	0.0	1	1	400.0	400.0	0	1	1	0.0	0.0	0	0.201	-0.001	-0.034	0.0	111.0
0.0	0.0	1	1	400.0	400.0	0	1	1	0.0	0.0	0	0.201	-0.001	-0.039	0.0	111.0
0.0	0.0	1	1	400.0	400.0	0	1	1	0.0	0.0	0	0.201	0.0	-0.005	0.0	111.0
0.0	0.0	1	1	400.0	400.0	0	1	1	0.0	0.0	0	0.201	0.0	-0.003	0.0	111.0
0.0	0.0	1	1	400.0	400.0	0	1	1	0.0	0.0	0	0.201	0.0	0.036	0.0	111.0
0.0	0.0	1	1	400.0	400.0	0	1	1	0.0	0.0	0	0.201	0.0	0.0	0.0	111.0
0.0	0.0	1	1	400.0	400.0	0	1	1	0.0	0.0	0	0.201	0.0	-0.005	0.0	111.0
0.0	0.0	1	1	400.0	400.0	0	1	1	0.0	0.0	0	0.201	0.0	0.018	0.0	111.0
0.0	0.0	1	1	400.0	400.0	0	1	1	0.0	0.0	0	0.201	0.0	0.034	0.0	111.0
0.0	0.0	1	1	400.0	400.0	0	1	1	0.0	0.0	0	0.201	0.0	0.02	0.0	111.0
0.0	0.0	1	1	400.0	400.0	0	1	1	0.0	0.0	0	0.201	0.0	0.004	0.0	111.0
0.0	0.0	1	1	400.0	400.0	0	1	1	0.0	0.0	0	0.201	0.0	0.013	0.0	111.0
0.0	0.0	1	1	400.0	400.0	0	1	1	0.0	0.0	0	0.201	0.0	0.008	0.0	111.0
0.0	0.0	1	1	400.0	400.0	0	1	1	0.0	0.0	0	0.201	0.0	0.015	0.0	111.0
0.0	0.0	1	1	400.0	400.0	0	1	1	0.0	0.0	0	0.201	0.0	0.006	0.0	111.0
0.0	0.0	1	1	400.0	400.0	0	1	1	0.0	0.0	0	0.201	-0.001	-0.02	0.0	111.0
0.0	0.0	1	1	400.0	400.0	0	1	1	0.0	0.0	0	0.201	0.0	-0.004	0.0	111.0
0.0	0.0	1	1	400.0	400.0	0	1	1	0.0	0.0	0	0.201	-0.001	-0.026	0.0	111.0
0.0	0.0	1	1	400.0	400.0	0	1	1	0.0	0.0	0	0.201	0.0	0.013	0.0	111.0
0.0	0.0	1	1	400.0	400.0	0	1	1	0.0	0.0	0	0.201	-0.001	-0.017	0.0	111.0
0.0	0.0	1	1	400.0	400.0	0	1	1	0.0	0.0	0	0.201	0.0	-0.002	0.0	111.0
0.0	0.0	1	1	400.0	400.0	0	1	1	0.0	0.0	0	0.201	0.0	0.0	0.0	111.0
0.0	0.0	1	1	400.0	400.0	0	1	1	0.0	0.0	0	0.201	0.0	0.022	0.0	111.0
0.0	0.0	1	1	400.0	400.0	0	1	1	0.0	0.0	0	0.201	0.0	-0.001	0.0	111.0
0.0	0.0	1	1	400.0	400.0	0	1	1	0.0	0.0	0	0.201	0.0	0.024	0.0	111.0
0.0	0.0	1	1	400.0	400.0	0	1	1	0.0	0.0	0	0.201	0.0	0.018	0.0	111.0
0.0	0.0	1	1	400.0	400.0	0	1	1	0.0	0.0	0	0.201	0.0	0.002	0.0	111.0
0.0	0.0	1	1	400.0	400.0	0	1	1	0.0	0.0	0	0.201	0.0	0.021	0.0	111.0
0.0	0.0	1	1	400.0	400.0	0	1	1	0.0	0.0	0	0.201	0.0	0.018	0.0	111.0
0.0	0.0	1	1	400.0	400.0	0	1	1	0.0	0.0	0	0.201	-0.001	-0.021	0.0	111.0
0.0	0.0	1	1	400.0	400.0	0	1	1	0.0	0.0	0	0.201	0.0	0.024	0.0	111.0
0.0	0.0	1	1	400.0	400.0	0	1	1	0.0	0.0	0	0.201	0.0	0.001	0.0	111.0
0.0	0.0	1	1	400.0	400.0	0	1	1	0.0	0.0	0	0.201	0.0	0.002	0.0	111.0
0.0	0.0	1	1	400.0	400.0	0	1	1	0.0	0.0	0	0.201	-0.001	-0.016	0.0	111.0
0.0	0.0	1	1	400.0	400.0	0	1	1	0.0	0.0	0	0.201	-0.001	-0.071	0.0	111.0
0.0	0.0	1	1	400.0	400.0	0	1	1	0.0	0.0	0	0.201	0.0	0.076	0.0	111.0
0.0	0.0	1	1	400.0	400.0	0	1	1	0.0	0.0	0	0.201	0.0	0.056	0.0	111.0
0.0	0.0	1	1	400.0	400.0	0	1	1	0.0	0.0	0	0.201	0.0	-0.006	0.0	111.0
0.0	0.0	1	1	400.0	400.0	0	1	1	0.0	0.0	0	0.201	0.0	0.106	0.0	111.0
0.0	0.0	1	1	400.0	400.0	0	1	1	0.0	0.0	0	0.201	0.0	0.003	0.0	111.0
0.0	0.0	1	1	400.0	400.0	0	1	1	0.0	0.0	0	0.201	-0.001	-0.025	0.0	111.0
0.0	0.0	1	1	400.0	400.0	0	1	1	0.0	0.0	0	0.201	0.0	-0.006	0.0	111.0
0.0	0.0	1	1	400.0	400.0	0	1	1	0.0	0.0	0	0.201	0.0	0.007	0.0	111.0
0.0	0.0	1	1	400.0	400.0	0	1	1	0.0	0.0	0	0.201	0.0	0.02	0.0	111.0
0.0	0.0	1	1	400.0	400.0	0	1	1	0.0	0.0	0	0.201	0.0	0.025	0.0	111.0
0.0	0.0	1	1	400.0	400.0	0	1	1	0.0	0.0	0	0.201	-0.001	-0.034	0.0	111.0
0.0	0.0	1	1	400.0	400.0	0	1	1	0.0	0.0	0	0.201	0.0	0.05	0.0	111.0
0.0	0.0	1	1	400.0	400.0	0	1	1	0.0	0.0	0	0.201	0.0	-0.003	0.0	111.0
0.0	0.0	1	1	400.0	400.0	0	1	1	0.0	0.0	0	0.201	0.0	0.0	0.0	111.0
0.0	0.0	1	1	400.0	400.0	0	1	1	0.0	0.0	0	0.201	-0.001	-0.045	0.0	111.0
0.0	0.0	1	1	400.0	400.0	0	1	1	0.0	0.0	0	0.201	0.0	0.087	0.0	111.0
0.0	0.0	1	1	400.0	400.0	0	1	1	0.0	0.0	0	0.201	-0.001	-0.016	0.0	111.0
0.0	0.0	1	1	400.0	400.0	0	1	1	0.0	0.0	0	0.201	-0.001	-0.084	0.0	111.0
0.0	0.0	1	1	400.0	400.0	0	1	1	0.0	0.0	0	0.201	0.0	0.019	0.0	111.0
0.0	0.0	1	1	400.0	400.0	0	1	1	0.0	0.0	0	0.201	-0.001	-0.027	0.0	111.0
0.0	0.0	1	1	400.0	400.0	0	1	1	0.0	0.0	0	0.201	0.0	-0.011	0.0	111.0
0.0	0.0	1	1	400.0	400.0	0	1	1	0.0	0.0	0	0.201	0.0	0.018	0.0	111.0
0.0	0.0	1	1	400.0	400.0	0	1	1	0.0	0.0	0	0.201	0.0	0.033	0.0	111.0
0.0	0.0	1	1	400.0	400.0	0	1	1	0.0	0.0	0	0.201	0.0	-0.001	0.0	111.0
0.0	0.0	1	1	400.0	400.0	0	1	1	0.0	0.0	0	0.201	0.0	0.007	0.0	111.0
0.0	0.0	1	1	400.0	400.0	0	1	1	0.0	0.0	0	0.201	-0.001	-0.027	0.0	111.0
0.0	0.0	1	1	400.0	400.0	0	1	1	0.0	0.0	0	0.201	0.0	0.006	0.0	111.0
0.0	0.0	1	1	400.0	400.0	0	1	1	0.0	0.0	0	0.201	0.0	0.092	0.0	111.0
0.0	0.0	1	1	400.0	400.0	0	1	1	0.0	0.0	0	0.201	-0.001	-0.056	0.0	111.0
0.0	0.0	1	1	400.0	400.0	0	1	1	0.0	0.0	0	0.201	-0.001	-0.169	0.0	111.0
0.0	0.0	1	1	400.0	400.0	0	1	1	0.0	0.0	0	0.201	0.0	0.019	0.0	111.0
0.0	0.0	1	1	400.0	400.0	0	1	1	0.0	0.0	0	0.201	0.0	0.004	0.0	111.0
0.0	0.0	1	1	400.0	400.0	0	1	1	0.0	0.0	0	0.201	0.0	0.071	0.0	111.0
0.0	0.0	1	1	400.0	400.0	0	1	1	0.0	0.0	0	0.201	0.0	0.028	0.0	111.0
0.0	0.0	1	1	400.0	400.0	0	1	1	0.0	0.0	0	0.201	0.0	0.032	0.0	111.0
0.0	0.0	1	1	400.0	400.0	0	1	1	0.0	0.0	0	0.201	0.0	0.001	0.0	111.0
0.0	0.0	1	1	400.0	400.0	0	1	1	0.0	0.0	0	0.201	0.0	0.186	0.0	111.0
0.0	0.0	1	1	400.0	400.0	0	1	1	0.0	0.0	0	0.201	-0.001	-0.085	0.0	111.0
0.0	0.0	1	1	400.0	400.0	0	1	1	0.0	0.0	0	0.201	0.0	0.01	0.0	111.0
0.0	0.0	1	1	400.0	400.0	0	1	1	0.0	0.0	0	0.201	-0.001	-0.02	0.0	111.0
0.0	0.0	1	1	400.0	400.0	0	1	1	0.0	0.0	0	0.201	-0.001	-0.018	0.0	111.0
0.0	0.0	1	1	400.0	400.0	0	1	1	0.0	0.0	0	0.201	0.0	-0.009	0.0	111.0
0.0	0.0	1	1	400.0	400.0	0	1	1	0.0	0.0	0	0.201	0.0	0.005	0.0	111.0
0.0	0.0	1	1	400.0	400.0	0	1	1	0.0	0.0	0	0.201	0.0	0.004	0.0	111.0
0.0	0.0	1	1	400.0	400.0	0	1	1	0.0	0.0	0	0.201	0.0	0.011	0.0	111.0
0.0	0.0	1	1	400.0	400.0	0	1	1	0.0	0.0	0	0.201	0.0	0.035	0.0	111.0
0.0	0.0	1	1	400.0	400.0	0	1	1	0.0	0.0	0	0.201	-0.001	-0.075	0.0	111.0
0.0	0.0	1	1	400.0	400.0	0	1	1	0.0	0.0	0	0.201	0.0	0.005	0.0	111.0
0.0	0.0	1	1	400.0	400.0	0	1	1	0.0	0.0	0	0.201	0.0	0.016	0.0	111.0
0.0	0.0	1	1	400.0	400.0	0	1	1	0.0	0.0	0	0.201	0.0	-0.001	0.0	111.0
0.0	0.0	1	1	400.0	400.0	0	1	1	0.0	0.0	0	0.201	-0.001	-0.032	0.0	111.0
0.0	0.0	1	1	400.0	400.0	0	1	1	0.0	0.0	0	0.201	0.0	0.001	0.0	111.0
0.0	0.0	1	1	400.0	400.0	0	1	1	0.0	0.0	0	0.201	-0.001	-0.026	0.0	111.0
0.0	0.0	1	1	400.0	400.0	0	1	1	0.0	0.0	0	0.201	0.0	0.003	0.0	111.0
0.0	0.0	1	1	400.0	400.0	0	1	1	0.0	0.0	0	0.201	0.0	0.006	0.0	111.0
0.0	0.0	1	1	400.0	400.0	0	1	1	0.0	0.0	0	0.201	0.0	-0.008	0.0	111.0
0.0	0.0	1	1	400.0	400.0	0	1	1	0.0	0.0	0	0.201	-0.001	-0.045	0.0	111.0
0.0	0.0	1	1	400.0	400.0	0	1	1	0.0	0.0	0	0.201	0.0	-0.01	0.0	111.0
0.0	0.0	1	1	400.0	400.0	0	1	1	0.0	0.0	0	0.201	-0.001	-0.032	0.0	111.0
0.0	0.0	1	1	400.0	400.0	0	1	1	0.0	0.0	0	0.201	0.0	0.041	0.0	111.0
0.0	0.0	1	1	400.0	400.0	0	1	1	0.0	0.0	0	0.201	0.0	0.001	0.0	111.0
0.0	0.0	1	1	400.0	400.0	0	1	1	0.0	0.0	0	0.201	-0.001	-0.09	0.0	111.0
0.0	0.0	1	1	400.0	400.0	0	1	1	0.0	0.0	0	0.201	0.0	0.013	0.0	111.0
0.0	0.0	1	1	400.0	400.0	0	1	1	0.0	0.0	0	0.201	0.0	0.007	0.0	111.0
0.0	0.0	1	1	400.0	400.0	0	1	1	0.0	0.0	0	0.201	0.0	0.004	0.0	111.0
0.0	0.0	1	1	400.0	400.0	0	1	1	0.0	0.0	0	0.201	0.0	0.01	0.0	111.0
-5555.5557	-400.0	1	1	400.0	400.0	0	1	1	0.0	0.0	1	0.201	-0.001	-0.023	0.0	111.0
-5555.5557	-400.0	1	1	400.0	400.0	0	1	1	0.0	0.0	1	0.201	0.0	0.005	0.0	111.0
-5555.5557	-400.0	1	1	400.0	400.0	0	1	1	0.0	0.0	1	0.201	0.0	-0.002	0.0	111.0
-5555.5557	-400.0	1	1	400.0	400.0	0	1	1	0.0	0.0	1	0.201	0.0	0.028	0.0	111.0
-5555.5557	-400.0	1	1	400.0	400.0	0	1	1	0.0	0.0	1	0.201	-0.001	-0.148	-0.757	111.0
-5555.5557	-400.0	1	1	400.0	400.0	0	1	1	0.0	0.0	1	0.201	-0.007	-0.771	-0.757	111.0
-5555.5557	-400.0	1	1	400.0	400.0	0	1	1	0.0	0.0	1	0.201	-0.017	-1.43	-1.413	111.0
-5555.5557	-400.0	1	1	400.0	400.0	0	1	1	0.0	0.0	1	0.201	-0.026	-1.427	-1.413	111.0
-5555.5557	-400.0	1	1	400.0	400.0	0	1	1	0.0	0.0	1	0.2	-0.036	-1.659	-1.706	111.0
-5555.5557	-400.0	1	1	400.0	400.0	0	1	1	0.0	0.0	1	0.2	-0.051	-2.2	-2.232	111.0
-5555.5557	-400.0	1	1	400.0	400.0	0	1	1	0.0	0.0	1	0.2	-0.065	-2.225	-2.232	111.0
-5555.5557	-400.0	1	1	400.0	400.0	0	1	1	0.0	0.0	1	0.2	-0.079	-2.513	-2.467	111.0
-5555.5557	-400.0	1	1	400.0	400.0	0	1	1	0.0	0.0	1	0.2	-0.091	-2.405	-2.467	111.0
-5555.5557	-400.0	1	1	400.0	400.0	0	1	1	0.0	0.0	1	0.2	-0.106	-2.892	-2.889	111.0
-5555.5557	-400.0	1	1	400.0	400.0	0	1	1	0.0	0.0	1	0.2	-0.122	-3.219	-3.254	111.0
-5555.5557	-400.0	1	1	400.0	400.0	0	1	1	0.0	0.0	1	0.2	-0.136	-3.287	-3.254	111.0
-5555.5557	-400.0	1	1	400.0	400.0	0	1	1	0.0	0.0	1	0.2	-0.151	-3.453	-3.417	111.0
-5555.5557	-400.0	1	1	400.0	400.0	0	1	1	0.0	0.0	1	0.2	-0.167	-3.817	-3.709	111.0
-5555.5557	-400.0	1	1	400.0	400.0	0	1	1	0.0	0.0	1	0.199	-0.181	-3.767	-3.709	111.0
-5555.5557	-400.0	1	1	400.0	400.0	0	1	1	0.0	0.0	1	0.199	-0.193	-3.827	-3.84	111.0
-5555.5557	-400.0	1	1	400.0	400.0	0	1	1	0.0	0.0	1	0.199	-0.206	-3.923	-4.075	111.0
-5555.5557	-400.0	1	1	400.0	400.0	0	1	1	0.0	0.0	1	0.199	-0.219	-4.129	-4.075	111.0
-5555.5557	-400.0	1	1	400.0	400.0	0	1	1	0.0	0.0	1	0.199	-0.232	-4.179	-4.18	111.0
-5555.5557	-400.0	1	1	400.0	400.0	0	1	1	0.0	0.0	1	0.199	-0.244	-4.19	-4.18	111.0
-5555.5557	-400.0	1	1	400.0	400.0	0	1	1	0.0	0.0	1	0.199	-0.256	-4.366	-4.369	111.0
-5555.5557	-400.0	1	1	400.0	400.0	0	1	1	0.0	0.0	1	0.199	-0.267	-4.417	-4.531	111.0
-5555.5557	-400.0	1	1	400.0	400.0	0	1	1	0.0	0.0	1	0.199	-0.277	-4.507	-4.531	111.0
-5555.5557	-400.0	1	1	400.0	400.0	0	1	1	0.0	0.0	1	0.198	-0.288	-4.649	-4.604	111.0
-5555.5557	-400.0	1	1	400.0	400.0	0	1	1	0.0	0.0	1	0.198	-0.298	-4.689	-4.735	111.0
-5555.5557	-400.0	1	1	400.0	400.0	0	1	1	0.0	0.0	1	0.198	-0.307	-4.695	-4.735	111.0
-5555.5557	-400.0	1	1	400.0	400.0	0	1	1	0.0	0.0	1	0.198	-0.315	-4.807	-4.793	111.0
-5555.5557	-400.0	1	1	400.0	400.0	0	1	1	0.0	0.0	1	0.198	-0.324	-4.796	-4.793	111.0
-5555.5557	-400.0	1	1	400.0	400.0	0	1	1	0.0	0.0	1	0.198	-0.333	-5.097	-4.898	111.0
-5555.5557	-400.0	1	1	400.0	400.0	0	1	1	0.0	0.0	1	0.198	-0.341	-5.004	-4.988	111.0
-5555.5557	-400.0	1	1	400.0	400.0	0	1	1	0.0	0.0	1	0.197	-0.347	-5.017	-4.988	111.0
-5555.5557	-400.0	1	1	400.0	400.0	0	1	1	0.0	0.0	1	0.197	-0.354	-5.086	-5.029	111.0
-5555.5557	-400.0	1	1	400.0	400.0	0	1	1	0.0	0.0	1	0.197	-0.36	-5.041	-5.102	111.0
-5555.5557	-400.0	1	1	400.0	400.0	0	1	1	0.0	0.0	1	0.197	-0.367	-5.109	-5.102	111.0
-5555.5557	-400.0	1	1	400.0	400.0	0	1	1	0.0	0.0	1	0.197	-0.374	-5.321	-5.134	111.0
-5555.5557	-400.0	1	1	400.0	400.0	0	1	1	0.0	0.0	1	0.197	-0.379	-5.14	-5.134	111.0
-5555.5557	-400.0	1	1	400.0	400.0	0	1	1	0.0	0.0	1	0.197	-0.384	-5.193	-5.192	111.0
-5555.5557	-400.0	1	1	400.0	400.0	0	1	1	0.0	0.0	1	0.196	-0.388	-5.182	-5.218	111.0
-5555.5557	-400.0	1	1	400.0	400.0	0	1	1	0.0	0.0	1	0.196	-0.392	-5.181	-5.218	111.0
-5555.5557	-400.0	1	1	400.0	400.0	0	1	1	0.0	0.0	1	0.196	-0.396	-5.291	-5.265	111.0
-5555.5557	-400.0	1	1	400.0	400.0	0	1	1	0.0	0.0	1	0.196	-0.4	-5.262	-5.265	111.0
-5555.5557	-400.0	1	1	400.0	400.0	0	1	1	0.0	0.0	1	0.196	-0.403	-5.294	-5.286	111.0
-5555.5557	-400.0	1	1	400.0	400.0	0	1	1	0.0	0.0	1	0.196	-0.406	-5.247	-5.324	111.0
-5555.5557	-400.0	1	1	400.0	400.0	0	1	1	0.0	0.0	1	0.195	-0.41	-5.322	-5.324	111.0
-5555.5557	-400.0	1	1	400.0	400.0	0	1	1	0.0	0.0	1	0.195	-0.414	-5.365	-5.34	111.0
-5555.5557	-400.0	1	1	400.0	400.0	0	1	1	0.0	0.0	1	0.195	-0.419	-5.325	-5.371	111.0
-5555.5557	-400.0	1	1	400.0	400.0	0	1	1	0.0	0.0	1	0.195	-0.422	-5.376	-5.371	111.0
-5555.5557	-400.0	1	1	400.0	400.0	0	1	1	0.0	0.0	1	0.194	-0.423	-5.316	-5.384	111.0
-5555.5557	-400.0	1	1	400.0	400.0	0	1	1	0.0	0.0	1	0.194	-0.425	-5.408	-5.408	111.0
-5555.5557	-400.0	1	1	400.0	400.0	0	1	1	0.0	0.0	1	0.194	-0.427	-5.497	-5.408	111.0
-5555.5557	-400.0	1	1	400.0	400.0	0	1	1	0.0	0.0	1	0.194	-0.429	-5.519	-5.429	111.0
-5555.5557	-400.0	1	1	400.0	400.0	0	1	1	0.0	0.0	1	0.193	-0.431	-5.356	-5.429	111.0
-5555.5557	-400.0	1	1	400.0	400.0	0	1	1	0.0	0.0	1	0.193	-0.433	-5.418	-5.438	111.0
-5555.5557	-400.0	1	1	400.0	400.0	0	1	1	0.0	0.0	1	0.193	-0.435	-5.412	-5.455	111.0
-5555.5557	-400.0	1	1	400.0	400.0	1	1	1	0.0	0.0	1	0.193	-0.437	-5.446	-5.455	111.0
-5555.5557	-400.0	1	1	400.0	400.0	1	1	1	0.0	0.0	1	0.193	-0.439	-5.434	-5.463	111.0
-5555.5557	-400.0	1	1	400.0	400.0	1	1	1	0.0	0.0	1	0.193	-0.441	-5.478	-5.463	111.0
-5555.5557	-400.0	1	1	400.0	400.0	1	1	1	0.0	0.0	1	0.193	-0.441	-5.479	-5.47	111.0
-5555.5557	-400.0	1	1	400.0	400.0	1	1	1	0.0	0.0	1	0.192	-0.441	-5.435	-5.476	111.0
-5555.5557	-400.0	1	1	400.0	400.0	1	1	1	0.0	0.0	1	0.192	-0.441	-5.483	-5.476	111.0
-5555.5557	-400.0	1	1	400.0	400.0	1	1	1	0.0	0.0	1	0.192	-0.441	-5.471	-5.488	111.0
-5555.5557	-400.0	1	1	400.0	400.0	1	1	1	0.0	0.0	1	0.192	-0.442	-5.468	-5.498	111.0
-5555.5557	-400.0	1	1	400.0	400.0	1	1	1	0.0	0.0	1	0.192	-0.442	-5.428	-5.498	111.0
-5555.5557	-400.0	1	1	400.0	400.0	1	1	1	0.0	0.0	1	0.192	-0.442	-5.511	-5.502	111.0
-5555.5557	-400.0	1	1	400.0	400.0	1	1	1	0.0	0.0	1	0.192	-0.442	-5.502	-5.51	111.0
-5555.5557	-400.0	1	1	400.0	400.0	1	1	1	0.0	0.0	1	0.192	-0.442	-5.513	-5.51	111.0
-5555.5557	-400.0	1	1	400.0	400.0	1	1	1	0.0	0.0	1	0.192	-0.442	-5.499	-5.517	111.0
-5555.5557	-400.0	1	1	400.0	400.0	1	1	1	0.0	0.0	1	0.192	-0.442	-5.501	-5.517	111.0
-5555.5557	-400.0	1	1	400.0	400.0	1	1	1	0.0	0.0	1	0.192	-0.443	-5.534	-5.521	111.0
-5555.5557	-400.0	1	1	400.0	400.0	1	1	1	0.0	0.0	1	0.192	-0.444	-5.524	-5.526	111.0
-5555.5557	-400.0	1	1	400.0	400.0	1	1	1	0.0	0.0	1	0.192	-0.444	-5.397	-5.526	111.0
-5555.5557	-400.0	1	1	400.0	400.0	1	1	1	0.0	0.0	1	0.192	-0.444	-5.529	-5.529	111.0
-5555.5557	-400.0	1	1	400.0	400.0	1	1	1	0.0	0.0	1	0.192	-0.445	-5.529	-5.533	111.0
-5555.5557	-400.0	1	1	400.0	400.0	1	1	1	0.0	0.0	1	0.192	-0.445	-5.542	-5.533	111.0
-5555.5557	-400.0	1	1	400.0	400.0	1	1	1	0.0	0.0	1	0.192	-0.446	-5.578	-5.535	111.0
-5555.5557	-400.0	1	1	400.0	400.0	1	1	1	0.0	0.0	1	0.192	-0.447	-5.568	-5.535	111.0
-5555.5557	-400.0	1	1	400.0	400.0	1	1	1	0.0	0.0	1	0.191	-0.449	-5.608	-5.54	111.0
-5555.5557	-400.0	1	1	400.0	400.0	1	1	1	0.0	0.0	1	0.191	-0.449	-5.506	-5.542	111.0
-5555.5557	-400.0	1	1	400.0	400.0	1	1	1	0.0	0.0	1	0.191	-0.449	-5.499	-5.542	111.0
-5555.5557	-400.0	1	1	400.0	400.0	1	1	1	0.0	0.0	1	0.191	-0.449	-5.525	-5.543	111.0
-5555.5557	-400.0	1	1	400.0	400.0	1	1	1	0.0	0.0	1	0.191	-0.449	-5.554	-5.546	111.0
-5555.5557	-400.0	1	1	400.0	400.0	1	1	1	0.0	0.0	1	0.191	-0.449	-5.541	-5.546	111.0
-5555.5557	-400.0	1	1	400.0	400.0	1	1	1	0.0	0.0	1	0.191	-0.45	-5.541	-5.547	111.0
-5555.5557	-400.0	1	1	400.0	400.0	1	1	1	0.0	0.0	1	0.191	-0.45	-5.514	-5.547	111.0
-5555.5557	-400.0	1	1	400.0	400.0	1	1	1	0.0	0.0	1	0.191	-0.45	-5.556	-5.549	111.0
-5555.5557	-400.0	1	1	400.0	400.0	1	1	1	0.0	0.0	1	0.191	-0.452	-5.585	-5.55	111.0
-5555.5557	-400.0	1	1	400.0	400.0	1	1	1	0.0	0.0	1	0.191	-0.453	-5.784	-5.55	111.0
-5555.5557	-400.0	1	1	400.0	400.0	1	1	1	0.0	0.0	1	0.191	-0.454	-5.344	-5.551	111.0
-5555.5557	-400.0	1	1	400.0	400.0	1	1	1	0.0	0.0	1	0.191	-0.454	-5.513	-5.552	111.0
-5555.5557	-400.0	1	1	400.0	400.0	1	1	1	0.0	0.0	1	0.191	-0.455	-5.603	-5.552	111.0
-5555.5557	-400.0	1	1	400.0	400.0	1	1	1	0.0	0.0	1	0.191	-0.455	-5.552	-5.553	111.0
-5555.5557	-400.0	1	1	400.0	400.0	1	1	1	0.0	0.0	1	0.191	-0.455	-5.525	-5.553	111.0
-5555.5557	-400.0	1	1	400.0	400.0	1	1	1	0.0	0.0	1	0.191	-0.456	-5.506	-5.554	111.0
-5555.5557	-400.0	1	1	400.0	400.0	1	1	1	0.0	0.0	1	0.19	-0.456	-5.555	-5.555	111.0
-5555.5557	-400.0	1	1	400.0	400.0	1	1	1	0.0	0.0	1	0.19	-0.457	-5.495	-5.555	111.0
-5555.5557	-400.0	1	1	400.0	400.0	1	1	1	0.0	0.0	1	0.19	-0.457	-5.554	-5.555	111.0
-5555.5557	-400.0	1	1	400.0	400.0	1	1	1	0.0	0.0	1	0.19	-0.458	-5.58	-5.556	111.0
-5555.5557	-400.0	1	1	400.0	400.0	1	1	1	0.0	0.0	1	0.19	-0.458	-5.544	-5.556	111.0
-5555.5557	-400.0	1	1	400.0	400.0	1	1	1	0.0	0.0	1	0.19	-0.459	-5.59	-5.556	111.0
-5555.5557	-400.0	1	1	400.0	400.0	1	1	1	0.0	0.0	1	0.19	-0.46	-5.522	-5.556	111.0
-5555.5557	-400.0	1	1	400.0	400.0	1	1	1	0.0	0.0	1	0.19	-0.461	-5.584	-5.557	111.0
-5555.5557	-400.0	1	1	400.0	400.0	1	1	1	0.0	0.0	1	0.19	-0.46	-5.541	-5.559	111.0
-5555.5557	-400.0	1	1	400.0	400.0	1	1	1	0.0	0.0	1	0.19	-0.46	-5.553	-5.559	111.0
-5555.5557	-400.0	1	1	400.0	400.0	1	1	1	0.0	0.0	1	0.19	-0.461	-5.567	-5.559	111.0
-5555.5557	-400.0	1	1	400.0	400.0	1	1	1	0.0	0.0	1	0.19	-0.461	-5.58	-5.559	111.0
-5555.5557	-400.0	1	1	400.0	400.0	1	1	1	0.0	0.0	1	0.19	-0.461	-5.585	-5.559	111.0
-5555.5557	-400.0	1	1	400.0	400.0	1	1	1	0.0	0.0	1	0.19	-0.46	-5.538	-5.56	111.0
-5555.5557	-400.0	1	1	400.0	400.0	1	1	1	0.0	0.0	1	0.19	-0.461	-5.623	-5.56	111.0
-5555.5557	-400.0	1	1	400.0	400.0	1	1	1	0.0	0.0	1	0.19	-0.46	-5.459	-5.56	111.0
-5555.5557	-400.0	1	1	400.0	400.0	1	1	1	0.0	0.0	1	0.19	-0.461	-5.688	-5.56	111.0
-5555.5557	-400.0	1	1	400.0	400.0	1	1	1	0.0	0.0	1	0.19	-0.461	-5.557	-5.56	111.0
-5555.5557	-400.0	1	1	400.0	400.0	1	1	1	0.0	0.0	1	0.19	-0.461	-5.57	-5.56	111.0
-5555.5557	-400.0	1	1	400.0	400.0	1	1	1	0.0	0.0	1	0.19	-0.46	-5.552	-5.56	111.0
-5555.5557	-400.0	1	1	400.0	400.0	1	1	1	0.0	0.0	1	0.19	-0.46	-5.512	-5.56	111.0
-5555.5557	-400.0	1	1	400.0	400.0	1	1	1	0.0	0.0	1	0.19	-0.461	-5.653	-5.56	111.0
-5555.5557	-400.0	1	1	400.0	400.0	1	1	1	0.0	0.0	1	0.19	-0.461	-5.577	-5.56	111.0
-5555.5557	-400.0	1	1	400.0	400.0	1	1	1	0.0	0.0	1	0.19	-0.461	-5.6	-5.56	111.0
-5555.5557	-400.0	1	1	400.0	400.0	1	1	1	0.0	0.0	1	0.19	-0.46	-5.508	-5.56	111.0
-5555.5557	-400.0	1	1	400.0	400.0	1	1	1	0.0	0.0	1	0.19	-0.46	-5.544	-5.56	111.0
-5555.5557	-400.0	1	1	400.0	400.0	1	1	1	0.0	0.0	1	0.19	-0.461	-5.562	-5.56	111.0
-5555.5557	-400.0	1	1	400.0	400.0	1	1	1	0.0	0.0	1	0.19	-0.461	-5.575	-5.56	111.0
-5555.5557	-400.0	1	1	400.0	400.0	1	1	1	0.0	0.0	1	0.19	-0.461	-5.607	-5.56	111.0
-5555.5557	-400.0	1	1	400.0	400.0	1	1	1	0.0	0.0	1	0.19	-0.461	-5.601	-5.561	111.0
-5555.5557	-400.0	1	1	400.0	400.0	1	1	1	0.0	0.0	1	0.19	-0.46	-5.555	-5.561	111.0
-5555.5557	-400.0	1	1	400.0	400.0	1	1	1	0.0	0.0	1	0.19	-0.46	-5.513	-5.561	111.0
-5555.5557	-400.0	1	1	400.0	400.0	1	1	1	0.0	0.0	1	0.19	-0.461	-5.562	-5.561	111.0
-5555.5557	-400.0	1	1	400.0	400.0	1	1	1	0.0	0.0	1	0.19	-0.461	-5.618	-5.561	111.0
-5555.5557	-400.0	1	1	400.0	400.0	1	1	1	0.0	0.0	1	0.19	-0.461	-5.576	-5.561	111.0
-5555.5557	-400.0	1	1	400.0	400.0	1	1	1	0.0	0.0	1	0.19	-0.461	-5.559	-5.561	111.0
-5555.5557	-400.0	1	1	400.0	400.0	1	1	1	0.0	0.0	1	0.19	-0.461	-5.585	-5.561	111.0
-5555.5557	-400.0	1	1	400.0	400.0	1	1	1	0.0	0.0	1	0.19	-0.461	-5.597	-5.561	111.0
-5555.5557	-400.0	1	1	400.0	400.0	1	1	1	0.0	0.0	1	0.19	-0.461	-5.573	-5.561	111.0
-5555.5557	-400.0	1	1	400.0	400.0	1	1	1	0.0	0.0	1	0.19	-0.461	-5.598	-5.561	111.0
-5555.5557	-400.0	1	1	400.0	400.0	1	1	1	0.0	0.0	1	0.19	-0.46	-5.428	-5.561	111.0
-5555.5557	-400.0	1	1	400.0	400.0	1	1	1	0.0	0.0	1	0.19	-0.46	-5.506	-5.561	111.0
-5555.5557	-400.0	1	1	400.0	400.0	1	1	1	0.0	0.0	1	0.19	-0.461	-5.583	-5.561	111.0
-5555.5557	-400.0	1	1	400.0	400.0	1	1	1	0.0	0.0	1	0.19	-0.461	-5.565	-5.561	111.0
-5555.5557	-400.0	1	1	400.0	400.0	1	1	1	0.0	0.0	1	0.19	-0.46	-5.541	-5.561	111.0
-5555.5557	-400.0	1	1	400.0	400.0	1	1	1	0.0	0.0	1	0.19	-0.461	-5.592	-5.561	111.0
-5555.5557	-400.0	1	1	400.0	400.0	1	1	1	0.0	0.0	1	0.19	-0.461	-5.574	-5.561	111.0
-5555.5557	-400.0	1	1	400.0	400.0	1	1	1	0.0	0.0	1	0.19	-0.461	-5.57	-5.561	111.0
-5555.5557	-400.0	1	1	400.0	400.0	1	1	1	0.0	0.0	1	0.191	-0.461	-5.565	-5.561	111.0
-5555.5557	-400.0	1	1	400.0	400.0	1	1	1	0.0	0.0	1	0.191	-0.461	-5.567	-5.561	111.0
-5555.5557	-400.0	1	1	400.0	400.0	1	1	1	0.0	0.0	1	0.191	-0.461	-5.585	-5.561	111.0
-5555.5557	-400.0	1	1	400.0	400.0	1	1	1	0.0	0.0	1	0.191	-0.461	-5.598	-5.561	111.0
-5555.5557	-400.0	1	1	400.0	400.0	1	1	1	0.0	0.0	1	0.191	-0.461	-5.589	-5.561	111.0
-5555.5557	-400.0	1	1	400.0	400.0	1	1	1	0.0	0.0	1	0.191	-0.46	-5.55	-5.561	111.0
-5555.5557	-400.0	1	1	400.0	400.0	1	1	1	0.0	0.0	1	0.191	-0.461	-5.57	-5.561	111.0
-5555.5557	-400.0	1	1	400.0	400.0	1	1	1	0.0	0.0	1	0.191	-0.46	-5.583	-5.561	111.0
-5555.5557	-400.0	1	1	400.0	400.0	1	1	1	0.0	0.0	1	0.191	-0.46	-5.54	-5.561	111.0
-5555.5557	-400.0	1	1	400.0	400.0	1	1	1	0.0	0.0	1	0.191	-0.461	-5.59	-5.561	111.0
-5555.5557	-400.0	1	1	400.0	400.0	1	1	1	0.0	0.0	1	0.191	-0.46	-5.5	-5.561	111.0
-5555.5557	-400.0	1	1	400.0	400.0	1	1	1	0.0	0.0	1	0.191	-0.46	-5.517	-5.561	111.0
-5555.5557	-400.0	1	1	400.0	400.0	1	1	1	0.0	0.0	1	0.191	-0.46	-5.543	-5.561	111.0
-5555.5557	-400.0	1	1	400.0	400.0	1	1	1	0.0	0.0	1	0.191	-0.46	-5.542	-5.561	111.0
-5555.5557	-400.0	1	1	400.0	400.0	1	1	1	0.0	0.0	1	0.191	-0.46	-5.531	-5.561	111.0
-5555.5557	-400.0	1	1	400.0	400.0	1	1	1	0.0	0.0	1	0.191	-0.46	-5.521	-5.561	111.0
-5555.5557	-400.0	1	1	400.0	400.0	1	1	1	0.0	0.0	1	0.191	-0.46	-5.557	-5.561	111.0
-5555.5557	-400.0	1	1	400.0	400.0	1	1	1	0.0	0.0	1	0.191	-0.461	-5.757	-5.561	111.0
-5555.5557	-400.0	1	1	400.0	400.0	1	1	1	0.0	0.0	1	0.191	-0.461	-5.566	-5.561	111.0
-5555.5557	-400.0	1	1	400.0	400.0	1	1	1	0.0	0.0	1	0.191	-0.461	-5.561	-5.561	111.0
-5555.5557	-400.0	1	1	400.0	400.0	1	1	1	0.0	0.0	1	0.191	-0.46	-5.544	-5.561	111.0
-5555.5557	-400.0	1	1	400.0	400.0	1	1	1	0.0	0.0	1	0.191	-0.46	-5.546	-5.561	111.0
-5555.5557	-400.0	1	1	400.0	400.0	1	1	1	0.0	0.0	1	0.191	-0.462	-5.802	-5.561	111.0
-5555.5557	-400.0	1	1	400.0	400.0	1	1	1	0.0	0.0	1	0.191	-0.462	-5.621	-5.561	111.0
-5555.5557	-400.0	1	1	400.0	400.0	1	1	1	0.0	0.0	1	0.191	-0.462	-5.625	-5.561	111.0
-5555.5557	-400.0	1	1	400.0	400.0	1	1	1	0.0	0.0	1	0.191	-0.462	-5.576	-5.561	111.0
-5555.5557	-400.0	1	1	400.0	400.0	1	1	1	0.0	0.0	1	0.191	-0.461	-5.583	-5.561	111.0
-5555.5557	-400.0	1	1	400.0	400.0	1	1	1	0.0	0.0	1	0.191	-0.461	-5.56	-5.561	111.0
-5555.5557	-400.0	1	1	400.0	400.0	1	1	1	0.0	0.0	1	0.191	-0.461	-5.571	-5.561	111.0
-5555.5557	-400.0	1	1	400.0	400.0	1	1	1	0.0	0.0	1	0.191	-0.46	-5.544	-5.561	111.0
-5555.5557	-400.0	1	1	400.0	400.0	1	1	1	0.0	0.0	1	0.191	-0.46	-5.535	-5.561	111.0
-5555.5557	-400.0	1	1	400.0	400.0	1	1	1	0.0	0.0	1	0.191	-0.461	-5.602	-5.561	111.0
-5555.5557	-400.0	1	1	400.0	400.0	1	1	1	0.0	0.0	1	0.191	-0.46	-5.513	-5.561	111.0
-5555.5557	-400.0	1	1	400.0	400.0	1	1	1	0.0	0.0	1	0.191	-0.461	-5.563	-5.561	111.0
-5555.5557	-400.0	1	1	400.0	400.0	1	1	1	0.0	0.0	1	0.191	-0.461	-5.577	-5.561	111.0
-5555.5557	-400.0	1	1	400.0	400.0	1	1	1	0.0	0.0	1	0.191	-0.461	-5.584	-5.561	111.0
-5555.5557	-400.0	1	1	400.0	400.0	1	1	1	0.0	0.0	1	0.191	-0.46	-5.557	-5.561	111.0
-5555.5557	-400.0	1	1	400.0	400.0	1	1	1	0.0	0.0	1	0.191	-0.461	-5.574	-5.561	111.0
-5555.5557	-400.0	1	1	400.0	400.0	1	1	1	0.0	0.0	1	0.191	-0.46	-5.547	-5.561	111.0
-5555.5557	-400.0	1	1	400.0	400.0	1	1	1	0.0	0.0	1	0.191	-0.46	-5.549	-5.561	111.0
-5555.5557	-400.0	1	1	400.0	400.0	1	1	1	0.0	0.0	1	0.191	-0.461	-5.599	-5.561	111.0
-5555.5557	-400.0	1	1	400.0	400.0	1	1	1	0.0	0.0	1	0.191	-0.46	-5.554	-5.561	111.0
-5555.5557	-400.0	1	1	400.0	400.0	1	1	1	0.0	0.0	1	0.191	-0.461	-5.577	-5.561	111.0
-5555.5557	-400.0	1	1	400.0	400.0	1	1	1	0.0	0.0	1	0.191	-0.46	-5.418	-5.561	111.0
-5555.5557	-400.0	1	1	400.0	400.0	1	1	1	0.0	0.0	1	0.191	-0.461	-5.737	-5.561	111.0
-5555.5557	-400.0	1	1	400.0	400.0	1	1	1	0.0	0.0	1	0.191	-0.46	-5.537	-5.561	111.0
-5555.5557	-400.0	1	1	400.0	400.0	1	1	1	0.0	0.0	1	0.191	-0.461	-5.572	-5.561	111.0
-5555.5557	-400.0	1	1	400.0	400.0	1	1	1	0.0	0.0	1	0.191	-0.461	-5.572	-5.561	111.0
-5555.5557	-400.0	1	1	400.0	400.0	1	1	1	0.0	0.0	1	0.191	-0.46	-5.534	-5.561	111.0
-5555.5557	-400.0	1	1	400.0	400.0	1	1	1	0.0	0.0	1	0.191	-0.46	-5.489	-5.561	111.0
-5555.5557	-400.0	1	1	400.0	400.0	1	1	1	0.0	0.0	1	0.191	-0.46	-5.556	-5.561	111.0
-5555.5557	-400.0	1	1	400.0	400.0	1	1	1	0.0	0.0	1	0.191	-0.461	-5.582	-5.561	111.0
-5555.5557	-400.0	1	1	400.0	400.0	1	1	1	0.0	0.0	1	0.191	-0.46	-5.553	-5.561	111.0
-5555.5557	-400.0	1	1	400.0	400.0	1	1	1	0.0	0.0	1	0.191	-0.461	-5.606	-5.561	111.0
-5555.5557	-400.0	1	1	400.0	400.0	1	1	1	0.0	0.0	1	0.191	-0.461	-5.605	-5.561	111.0
-5555.5557	-400.0	1	1	400.0	400.0	1	1	1	0.0	0.0	1	0.191	-0.461	-5.558	-5.561	111.0
-5555.5557	-400.0	1	1	400.0	400.0	1	1	1	0.0	0.0	1	0.191	-0.461	-5.561	-5.561	111.0
-5555.5557	-400.0	1	1	400.0	400.0	1	1	1	0.0	0.0	1	0.191	-0.461	-5.646	-5.561	111.0
-5555.5557	-400.0	1	1	400.0	400.0	1	1	1	0.0	0.0	1	0.191	-0.46	-5.481	-5.561	111.0
-5555.5557	-400.0	1	1	400.0	400.0	1	1	1	0.0	0.0	1	0.191	-0.461	-5.611	-5.561	111.0
-5555.5557	-400.0	1	1	400.0	400.0	1	1	1	0.0	0.0	1	0.191	-0.461	-5.579	-5.561	111.0
-5555.5557	-400.0	1	1	400.0	400.0	1	1	1	0.0	0.0	1	0.191	-0.461	-5.574	-5.561	111.0
-5555.5557	-400.0	1	1	400.0	400.0	1	1	1	0.0	0.0	1	0.191	-0.46	-5.511	-5.561	111.0
0.0	0.0	1	1	400.0	400.0	1	1	1	0.0	0.0	0	0.191	-0.46	-5.548	-5.561	111.0
0.0	0.0	1	1	400.0	400.0	1	1	1	0.0	0.0	0	0.191	-0.461	-5.571	-5.561	111.0
0.0	0.0	1	1	400.0	400.0	1	1	1	0.0	0.0	0	0.191	-0.461	-5.589	-5.561	111.0
0.0	0.0	1	1	400.0	400.0	1	1	1	0.0	0.0	0	0.191	-0.458	-5.173	-5.168	111.0
0.0	0.0	1	1	400.0	400.0	1	1	1	0.0	0.0	0	0.191	-0.455	-4.934	-4.803	111.0
0.0	0.0	1	1	400.0	400.0	1	1	1	0.0	0.0	0	0.191	-0.45	-4.808	-4.803	111.0
0.0	0.0	1	1	400.0	400.0	1	1	1	0.0	0.0	0	0.191	-0.44	-4.153	-4.147	111.0
0.0	0.0	1	1	400.0	400.0	1	1	1	0.0	0.0	0	0.191	-0.433	-4.399	-4.147	111.0
0.0	0.0	1	1	400.0	400.0	1	1	1	0.0	0.0	0	0.191	-0.419	-3.608	-3.581	111.0
0.0	0.0	1	1	400.0	400.0	1	1	1	0.0	0.0	0	0.191	-0.405	-3.353	-3.328	111.0
0.0	0.0	1	1	400.0	400.0	1	1	1	0.0	0.0	0	0.191	-0.392	-3.312	-3.328	111.0
0.0	0.0	1	1	400.0	400.0	1	1	1	0.0	0.0	0	0.191	-0.376	-2.88	-2.874	111.0
0.0	0.0	1	1	400.0	400.0	1	1	1	0.0	0.0	0	0.191	-0.362	-2.887	-2.671	111.0
0.0	0.0	1	1	400.0	400.0	1	1	1	0.0	0.0	0	0.192	-0.347	-2.656	-2.671	111.0
0.0	0.0	1	1	400.0	400.0	1	1	1	0.0	0.0	0	0.192	-0.331	-2.303	-2.306	111.0
0.0	0.0	1	1	400.0	400.0	1	1	1	0.0	0.0	0	0.192	-0.318	-2.445	-2.306	111.0
0.0	0.0	1	1	400.0	400.0	1	1	1	0.0	0.0	0	0.192	-0.304	-2.098	-2.143	111.0
0.0	0.0	1	1	400.0	400.0	1	1	1	0.0	0.0	0	0.192	-0.289	-1.86	-1.85	111.0
0.0	0.0	1	1	400.0	400.0	1	1	1	0.0	0.0	0	0.192	-0.275	-1.853	-1.85	111.0
0.0	0.0	1	1	400.0	400.0	1	1	1	0.0	0.0	0	0.192	-0.261	-1.581	-1.598	111.0
0.0	0.0	1	1	400.0	400.0	1	1	1	0.0	0.0	0	0.192	-0.248	-1.525	-1.485	111.0
0.0	0.0	1	1	400.0	400.0	1	1	1	0.0	0.0	0	0.192	-0.236	-1.506	-1.485	111.0
0.0	0.0	1	1	400.0	400.0	1	1	1	0.0	0.0	0	0.192	-0.224	-1.248	-1.282	111.0
0.0	0.0	1	1	400.0	400.0	1	1	1	0.0	0.0	0	0.193	-0.213	-1.273	-1.282	111.0
0.0	0.0	1	1	400.0	400.0	1	1	1	0.0	0.0	0	0.193	-0.201	-1.158	-1.191	111.0
0.0	0.0	1	1	400.0	400.0	1	1	1	0.0	0.0	0	0.193	-0.191	-1.239	-1.029	111.0
0.0	0.0	1	1	400.0	400.0	1	1	1	0.0	0.0	0	0.193	-0.18	-1.018	-1.029	111.0
0.0	0.0	1	1	400.0	400.0	1	1	1	0.0	0.0	0	0.193	-0.171	-0.978	-0.888	111.0
0.0	0.0	1	1	400.0	400.0	1	1	1	0.0	0.0	0	0.193	-0.161	-0.835	-0.825	111.0
0.0	0.0	1	1	400.0	400.0	1	1	1	0.0	0.0	0	0.193	-0.151	-0.823	-0.825	111.0
0.0	0.0	1	1	400.0	400.0	1	1	1	0.0	0.0	0	0.193	-0.141	-0.724	-0.712	111.0
0.0	0.0	1	1	400.0	400.0	1	1	1	0.0	0.0	0	0.193	-0.133	-0.797	-0.712	111.0
0.0	0.0	1	1	400.0	400.0	1	1	1	0.0	0.0	0	0.194	-0.126	-0.816	-0.662	111.0
0.0	0.0	1	1	400.0	400.0	1	1	1	0.0	0.0	0	0.194	-0.118	-0.579	-0.571	111.0
0.0	0.0	1	1	400.0	400.0	1	1	1	0.0	0.0	0	0.194	-0.112	-0.62	-0.571	111.0
0.0	0.0	1	1	400.0	400.0	1	1	1	0.0	0.0	0	0.194	-0.106	-0.554	-0.531	111.0
0.0	0.0	1	1	400.0	400.0	1	1	1	0.0	0.0	0	0.194	-0.098	-0.481	-0.458	111.0
0.0	0.0	1	1	400.0	400.0	1	1	1	0.0	0.0	0	0.194	-0.092	-0.468	-0.458	111.0
0.0	0.0	1	1	400.0	400.0	1	1	1	0.0	0.0	0	0.194	-0.086	-0.44	-0.396	111.0
0.0	0.0	1	1	400.0	400.0	1	1	1	0.0	0.0	0	0.195	-0.08	-0.41	-0.396	111.0
0.0	0.0	1	1	400.0	400.0	1	1	1	0.0	0.0	0	0.195	-0.077	-0.502	-0.368	111.0
0.0	0.0	1	1	400.0	400.0	1	1	1	0.0	0.0	0	0.195	-0.072	-0.343	-0.317	111.0
0.0	0.0	1	1	400.0	400.0	1	1	1	0.0	0.0	0	0.195	-0.068	-0.343	-0.317	111.0
0.0	0.0	1	1	400.0	400.0	1	1	1	0.0	0.0	0	0.195	-0.064	-0.284	-0.295	111.0
0.0	0.0	1	1	400.0	400.0	1	1	1	0.0	0.0	0	0.195	-0.059	-0.074	-0.254	111.0
0.0	0.0	1	1	400.0	400.0	1	1	1	0.0	0.0	0	0.196	-0.056	-0.25	-0.254	111.0
0.0	0.0	1	1	400.0	400.0	1	1	1	0.0	0.0	0	0.196	-0.053	-0.045	-0.236	111.0
0.0	0.0	1	1	400.0	400.0	1	1	1	0.0	0.0	0	0.196	-0.049	-0.244	-0.236	111.0
0.0	0.0	1	1	400.0	400.0	1	1	1	0.0	0.0	0	0.196	-0.045	-0.086	-0.204	111.0
0.0	0.0	1	1	400.0	400.0	1	1	1	0.0	0.0	0	0.196	-0.041	-0.185	-0.189	111.0
0.0	0.0	1	1	400.0	400.0	1	1	1	0.0	0.0	0	0.196	-0.038	-0.238	-0.189	111.0
0.0	0.0	1	1	400.0	400.0	1	1	1	0.0	0.0	0	0.196	-0.036	-0.04	-0.163	111.0
0.0	0.0	1	1	400.0	400.0	1	1	1	0.0	0.0	0	0.197	-0.034	-0.151	-0.141	111.0
0.0	0.0	1	1	400.0	400.0	1	1	1	0.0	0.0	0	0.197	-0.032	-0.111	-0.141	111.0
0.0	0.0	1	1	400.0	400.0	1	1	1	0.0	0.0	0	0.197	-0.03	-0.132	-0.131	111.0
0.0	0.0	1	1	400.0	400.0	1	1	1	0.0	0.0	0	0.197	-0.028	-0.107	-0.131	111.0
0.0	0.0	1	1	400.0	400.0	1	1	1	0.0	0.0	0	0.197	-0.026	-0.143	-0.113	111.0
0.0	0.0	1	1	400.0	400.0	1	1	1	0.0	0.0	0	0.197	-0.023	-0.11	-0.105	111.0
0.0	0.0	1	1	400.0	400.0	1	1	1	0.0	0.0	0	0.197	-0.021	-0.1	-0.105	111.0
0.0	0.0	1	1	400.0	400.0	1	1	1	0.0	0.0	0	0.197	-0.02	-0.095	-0.09	111.0
0.0	0.0	1	1	400.0	400.0	1	1	1	0.0	0.0	0	0.197	-0.02	-0.128	-0.078	111.0
0.0	0.0	1	1	400.0	400.0	1	1	1	0.0	0.0	0	0.197	-0.02	-0.092	-0.078	111.0
0.0	0.0	1	1	400.0	400.0	1	1	1	0.0	0.0	0	0.197	-0.02	-0.071	-0.072	111.0
0.0	0.0	1	1	400.0	400.0	1	1	1	0.0	0.0	0	0.197	-0.02	-0.046	-0.072	111.0
0.0	0.0	1	1	400.0	400.0	1	1	1	0.0	0.0	0	0.197	-0.02	-0.017	-0.062	111.0
0.0	0.0	1	1	400.0	400.0	1	1	1	0.0	0.0	0	0.197	-0.02	-0.064	-0.058	111.0
0.0	0.0	1	1	400.0	400.0	1	1	1	0.0	0.0	0	0.197	-0.02	-0.05	-0.058	111.0
0.0	0.0	1	1	400.0	400.0	1	1	1	0.0	0.0	0	0.197	-0.02	-0.077	-0.049	111.0
0.0	0.0	1	1	400.0	400.0	1	1	1	0.0	0.0	0	0.197	-0.02	-0.017	-0.046	111.0
0.0	0.0	1	1	400.0	400.0	1	1	1	0.0	0.0	0	0.197	-0.02	-0.013	-0.046	111.0
0.0	0.0	1	1	400.0	400.0	1	1	1	0.0	0.0	0	0.197	-0.02	-0.067	-0.039	111.0
0.0	0.0	1	1	400.0	400.0	1	1	1	0.0	0.0	0	0.197	-0.02	-0.036	-0.039	111.0
0.0	0.0	1	1	400.0	400.0	1	1	1	0.0	0.0	0	0.197	-0.02	-0.059	-0.037	111.0
0.0	0.0	1	1	400.0	400.0	1	1	1	0.0	0.0	0	0.197	-0.02	-0.017	-0.031	111.0
0.0	0.0	1	1	400.0	400.0	1	1	1	0.0	0.0	0	0.197	-0.02	-0.06	-0.031	111.0
0.0	0.0	1	1	400.0	400.0	1	1	1	0.0	0.0	0	0.197	-0.019	-0.009	-0.029	111.0
0.0	0.0	1	1	400.0	400.0	1	1	1	0.0	0.0	0	0.197	-0.019	-0.018	-0.025	111.0
0.0	0.0	1	1	400.0	400.0	1	1	1	0.0	0.0	0	0.197	-0.019	-0.019	-0.025	111.0
0.0	0.0	1	1	400.0	400.0	1	1	1	0.0	0.0	0	0.197	-0.017	0.005	-0.021	111.0
0.0	0.0	1	1	400.0	400.0	1	1	1	0.0	0.0	0	0.197	-0.017	-0.168	-0.021	111.0
0.0	0.0	1	1	400.0	400.0	1	1	1	0.0	0.0	0	0.197	-0.017	-0.028	-0.02	111.0
0.0	0.0	1	1	400.0	400.0	1	1	1	0.0	0.0	0	0.197	-0.016	-0.024	-0.017	111.0
0.0	0.0	1	1	400.0	400.0	1	1	1	0.0	0.0	0	0.197	-0.016	-0.19	-0.017	111.0
0.0	0.0	1	1	400.0	400.0	1	1	1	0.0	0.0	0	0.197	-0.015	-0.03	-0.015	111.0
0.0	0.0	1	1	400.0	400.0	1	1	1	0.0	0.0	0	0.197	-0.015	-0.018	-0.013	111.0
0.0	0.0	1	1	400.0	400.0	1	1	1	0.0	0.0	0	0.197	-0.015	-0.021	-0.013	111.0
0.0	0.0	1	1	400.0	400.0	1	1	1	0.0	0.0	0	0.197	-0.014	0.011	-0.012	111.0
0.0	0.0	1	1	400.0	400.0	1	1	1	0.0	0.0	0	0.197	-0.013	-0.048	-0.012	111.0
0.0	0.0	1	1	400.0	400.0	1	1	1	0.0	0.0	0	0.197	-0.011	-0.003	-0.01	111.0
0.0	0.0	1	1	400.0	400.0	1	1	1	0.0	0.0	0	0.197	-0.009	0.02	-0.009	111.0
0.0	0.0	1	1	400.0	400.0	1	1	1	0.0	0.0	0	0.197	-0.008	0.033	-0.009	111.0
0.0	0.0	1	1	400.0	400.0	1	1	1	0.0	0.0	0	0.197	-0.007	0.035	-0.008	111.0
0.0	0.0	1	1	400.0	400.0	1	1	1	0.0	0.0	0	0.197	-0.006	-0.119	-0.007	111.0
0.0	0.0	1	1	400.0	400.0	1	1	1	0.0	0.0	0	0.197	-0.004	-0.006	-0.007	111.0
0.0	0.0	1	1	400.0	400.0	1	1	1	0.0	0.0	0	0.197	-0.004	-0.017	-0.006	111.0
0.0	0.0	1	1	400.0	400.0	1	1	1	0.0	0.0	0	0.197	-0.004	-0.019	-0.006	111.0
0.0	0.0	1	1	400.0	400.0	1	1	1	0.0	0.0	0	0.197	-0.002	0.006	-0.006	111.0
0.0	0.0	1	1	400.0	400.0	1	1	1	0.0	0.0	0	0.197	-0.002	-0.09	-0.005	111.0
0.0	0.0	1	1	400.0	400.0	1	1	1	0.0	0.0	0	0.197	-0.002	-0.018	-0.005	111.0
0.0	0.0	1	1	400.0	400.0	1	1	1	0.0	0.0	0	0.197	0.0	0.128	-0.004	111.0
0.0	0.0	1	1	400.0	400.0	1	1	1	0.0	0.0	0	0.197	0.0	0.021	-0.003	111.0
0.0	0.0	1	1	400.0	400.0	1	1	1	0.0	0.0	0	0.197	0.0	0.009	-0.003	111.0
0.0	0.0	1	1	400.0	400.0	1	1	1	0.0	0.0	0	0.197	0.0	-0.005	-0.003	111.0
0.0	0.0	1	1	400.0	400.0	1	1	1	0.0	0.0	0	0.197	0.0	0.003	-0.002	111.0
0.0	0.0	1	1	400.0	400.0	1	1	1	0.0	0.0	0	0.197	0.0	0.004	-0.002	111.0
0.0	0.0	1	1	400.0	400.0	1	1	1	0.0	0.0	0	0.197	0.0	0.005	-0.002	111.0
0.0	0.0	1	1	400.0	400.0	1	1	1	0.0	0.0	0	0.197	-0.001	-0.018	-0.002	111.0
0.0	0.0	1	1	400.0	400.0	1	1	1	0.0	0.0	0	0.197	0.0	0.001	-0.001	111.0
0.0	0.0	1	1	400.0	400.0	1	1	1	0.0	0.0	0	0.197	0.0	-0.009	-0.001	111.0
0.0	0.0	1	1	400.0	400.0	1	1	1	0.0	0.0	0	0.197	-0.001	-0.061	-0.001	111.0
0.0	0.0	1	1	400.0	400.0	1	1	1	0.0	0.0	0	0.197	0.0	0.008	-0.001	111.0
0.0	0.0	1	1	400.0	400.0	1	1	1	0.0	0.0	0	0.197	-0.001	-0.02	-0.001	111.0
0.0	0.0	1	1	400.0	400.0	1	1	1	0.0	0.0	0	0.197	-0.001	-0.087	-0.001	111.0
0.0	0.0	1	1	400.0	400.0	1	1	1	0.0	0.0	0	0.197	0.0	-0.003	0.0	111.0
0.0	0.0	1	1	400.0	400.0	1	1	1	0.0	0.0	0	0.197	-0.001	-0.089	0.0	111.0
0.0	0.0	1	1	400.0	400.0	1	1	1	0.0	0.0	0	0.197	-0.001	-0.015	0.0	111.0
0.0	0.0	1	1	400.0	400.0	1	1	1	0.0	0.0	0	0.197	0.0	0.018	0.0	111.0
0.0	0.0	1	1	400.0	400.0	1	1	1	0.0	0.0	0	0.197	-0.001	-0.133	0.0	111.0
0.0	0.0	1	1	400.0	400.0	1	1	1	0.0	0.0	0	0.197	0.0	0.031	0.0	111.0
0.0	0.0	1	1	400.0	400.0	1	1	1	0.0	0.0	0	0.197	0.0	0.0	0.0	111.0
0.0	0.0	1	1	400.0	400.0	1	1	1	0.0	0.0	0	0.197	0.0	0.054	0.0	111.0
0.0	0.0	1	1	400.0	400.0	1	1	1	0.0	0.0	0	0.197	0.0	0.024	0.0	111.0
0.0	0.0	1	1	400.0	400.0	1	1	1	0.0	0.0	0	0.197	0.0	0.0	0.0	111.0
0.0	0.0	1	1	400.0	400.0	1	1	1	0.0	0.0	0	0.197	0.0	0.014	0.0	111.0
0.0	0.0	1	1	400.0	400.0	1	1	1	0.0	0.0	0	0.197	0.0	-0.002	0.0	111.0
0.0	0.0	1	1	400.0	400.0	1	1	1	0.0	0.0	0	0.197	0.0	0.04	0.0	111.0
0.0	0.0	1	1	400.0	400.0	1	1	1	0.0	0.0	0	0.197	-0.001	-0.012	0.0	111.0
0.0	0.0	1	1	400.0	400.0	1	1	1	0.0	0.0	0	0.197	0.0	0.016	0.0	111.0
0.0	0.0	1	1	400.0	400.0	1	1	1	0.0	0.0	0	0.197	0.0	0.001	0.0	111.0
0.0	0.0	1	1	400.0	400.0	1	1	1	0.0	0.0	0	0.197	0.0	0.055	0.0	111.0
0.0	0.0	1	1	400.0	400.0	1	1	1	0.0	0.0	0	0.197	0.0	0.008	0.0	111.0
0.0	0.0	1	1	400.0	400.0	1	1	1	0.0	0.0	0	0.197	0.0	0.006	0.0	111.0
0.0	0.0	1	1	400.0	400.0	1	1	1	0.0	0.0	0	0.197	0.0	0.005	0.0	111.0
0.0	0.0	1	1	400.0	400.0	1	1	1	0.0	0.0	0	0.197	0.0	0.009	0.0	111.0
0.0	0.0	1	1	400.0	400.0	1	1	1	0.0	0.0	0	0.197	-0.001	-0.033	0.0	111.0
0.0	0.0	1	1	400.0	400.0	1	1	1	0.0	0.0	0	0.197	0.0	0.013	0.0	111.0
0.0	0.0	1	1	400.0	400.0	1	1	1	0.0	0.0	0	0.197	0.0	0.186	0.0	111.0
0.0	0.0	1	1	400.0	400.0	1	1	1	0.0	0.0	0	0.197	0.0	0.0	0.0	111.0
0.0	0.0	1	1	400.0	400.0	1	1	1	0.0	0.0	0	0.197	0.0	0.055	0.0	111.0
0.0	0.0	1	1	400.0	400.0	1	1	1	0.0	0.0	0	0.197	0.0	-0.001	0.0	111.0
0.0	0.0	1	1	400.0	400.0	1	1	1	0.0	0.0	0	0.197	-0.001	-0.036	0.0	111.0
0.0	0.0	1	1	400.0	400.0	1	1	1	0.0	0.0	0	0.197	0.0	0.026	0.0	111.0
0.0	0.0	1	1	400.0	400.0	1	1	1	0.0	0.0	0	0.197	0.0	0.021	0.0	111.0
0.0	0.0	1	1	400.0	400.0	1	1	1	0.0	0.0	0	0.197	0.0	0.035	0.0	111.0
0.0	0.0	1	1	400.0	400.0	1	1	1	0.0	0.0	0	0.197	0.0	0.008	0.0	111.0
0.0	0.0	1	1	400.0	400.0	1	1	1	0.0	0.0	0	0.197	0.0	0.01	0.0	111.0
0.0	0.0	1	1	400.0	400.0	1	1	1	0.0	0.0	0	0.197	-0.001	-0.026	0.0	111.0
0.0	0.0	1	1	400.0	400.0	1	1	1	0.0	0.0	0	0.197	-0.001	-0.024	0.0	111.0
0.0	0.0	1	1	400.0	400.0	1	1	1	0.0	0.0	0	0.197	0.0	0.027	0.0	111.0
0.0	0.0	1	1	400.0	400.0	1	1	1	0.0	0.0	0	0.197	0.0	0.006	0.0	111.0
0.0	0.0	1	1	400.0	400.0	1	1	1	0.0	0.0	0	0.197	0.0	-0.008	0.0	111.0
0.0	0.0	1	1	400.0	400.0	1	1	1	0.0	0.0	0	0.197	0.0	0.005	0.0	111.0
0.0	0.0	1	1	400.0	400.0	1	1	1	0.0	0.0	0	0.197	-0.001	-0.019	0.0	111.0
0.0	0.0	1	1	400.0	400.0	1	1	1	0.0	0.0	0	0.197	0.0	-0.003	0.0	111.0
0.0	0.0	1	1	400.0	400.0	1	1	1	0.0	0.0	0	0.197	-0.001	-0.187	0.0	111.0
0.0	0.0	1	1	400.0	400.0	1	1	1	0.0	0.0	0	0.197	-0.001	-0.023	0.0	111.0
0.0	0.0	1	1	400.0	400.0	1	1	1	0.0	0.0	0	0.197	0.0	-0.011	0.0	111.0
0.0	0.0	1	1	400.0	400.0	1	1	1	0.0	0.0	0	0.197	-0.001	-0.041	0.0	111.0
0.0	0.0	1	1	400.0	400.0	1	1	1	0.0	0.0	0	0.197	0.0	0.004	0.0	111.0
0.0	0.0	1	1	400.0	400.0	1	1	1	0.0	0.0	0	0.197	0.0	0.017	0.0	111.0
0.0	0.0	1	1	400.0	400.0	1	1	1	0.0	0.0	0	0.197	-0.001	-0.012	0.0	111.0
0.0	0.0	1	1	400.0	400.0	1	1	1	0.0	0.0	0	0.197	0.0	0.006	0.0	111.0
0.0	0.0	1	1	400.0	400.0	1	1	1	0.0	0.0	0	0.197	-0.001	-0.031	0.0	111.0
0.0	0.0	1	1	400.0	400.0	1	1	1	0.0	0.0	0	0.197	0.0	0.025	0.0	111.0
0.0	0.0	1	1	400.0	400.0	1	1	1	0.0	0.0	0	0.197	0.0	0.0	0.0	111.0
0.0	0.0	1	1	400.0	400.0	1	1	1	0.0	0.0	0	0.197	-0.001	-0.033	0.0	111.0
0.0	0.0	1	1	400.0	400.0	1	1	1	0.0	0.0	0	0.197	0.0	-0.003	0.0	111.0
0.0	0.0	1	1	400.0	400.0	1	1	1	0.0	0.0	0	0.197	0.0	-0.005	0.0	111.0
0.0	0.0	1	1	400.0	400.0	1	1	1	0.0	0.0	0	0.197	0.0	0.013	0.0	111.0
0.0	0.0	1	1	400.0	400.0	1	1	1	0.0	0.0	0	0.197	-0.001	-0.123	0.0	111.0
0.0	0.0	1	1	400.0	400.0	1	1	1	0.0	0.0	0	0.197	0.0	-0.005	0.0	111.0
0.0	0.0	1	1	400.0	400.0	1	1	1	0.0	0.0	0	0.197	-0.001	-0.02	0.0	111.0
0.0	0.0	1	1	400.0	400.0	1	1	1	0.0	0.0	0	0.197	0.0	0.041	0.0	111.0
0.0	0.0	1	1	400.0	400.0	1	1	1	0.0	0.0	0	0.197	0.0	-0.009	0.0	111.0
0.0	0.0	1	1	400.0	400.0	1	1	1	0.0	0.0	0	0.197	-0.001	-0.017	0.0	111.0
0.0	0.0	1	1	400.0	400.0	1	1	1	0.0	0.0	0	0.197	-0.001	-0.116	0.0	111.0
0.0	0.0	1	1	400.0	400.0	1	1	1	0.0	0.0	0	0.197	0.0	0.0	0.0	111.0
0.0	0.0	1	1	400.0	400.0	1	1	1	0.0	0.0	0	0.197	0.0	0.148	0.0	111.0
0.0	0.0	1	1	400.0	400.0	1	1	1	0.0	0.0	0	0.197	-0.001	-0.133	0.0	111.0
0.0	0.0	1	1	400.0	400.0	1	1	1	0.0	0.0	0	0.197	-0.001	-0.037	0.0	111.0
0.0	0.0	1	1	400.0	400.0	1	1	1	0.0	0.0	0	0.197	0.0	0.017	0.0	111.0
0.0	0.0	1	1	400.0	400.0	1	1	1	0.0	0.0	0	0.197	-0.001	-0.013	0.0	111.0
0.0	0.0	1	1	400.0	400.0	1	1	1	0.0	0.0	0	0.197	0.0	0.084	0.0	111.0
0.0	0.0	1	1	400.0	400.0	1	1	1	0.0	0.0	0	0.197	0.0	0.007	0.0	111.0
0.0	0.0	1	1	400.0	400.0	1	1	1	0.0	0.0	0	0.197	0.0	-0.002	0.0	111.0
0.0	0.0	1	1	400.0	400.0	1	1	1	0.0	0.0	0	0.197	-0.001	-0.061	0.0	111.0
0.0	0.0	1	1	400.0	400.0	1	1	1	0.0	0.0	0	0.197	0.0	0.143	0.0	111.0
0.0	0.0	1	1	400.0	400.0	1	1	1	0.0	0.0	0	0.197	-0.001	-0.111	0.0	111.0
0.0	0.0	1	1	400.0	400.0	1	1	1	0.0	0.0	0	0.197	0.0	-0.005	0.0	111.0
0.0	0.0	1	1	400.0	400.0	1	1	1	0.0	0.0	0	0.197	-0.001	-0.048	0.0	111.0
0.0	0.0	1	1	400.0	400.0	1	1	1	0.0	0.0	0	0.197	0.0	-0.006	0.0	111.0
0.0	0.0	1	1	400.0	400.0	1	1	1	0.0	0.0	0	0.197	0.0	0.013	0.0	111.0
0.0	0.0	1	1	400.0	400.0	1	1	1	0.0	0.0	0	0.197	0.0	0.015	0.0	111.0
0.0	0.0	1	1	400.0	400.0	1	1	1	0.0	0.0	0	0.197	0.0	0.012	0.0	111.0
0.0	0.0	1	1	400.0	400.0	1	1	1	0.0	0.0	0	0.197	-0.001	-0.025	0.0	111.0
0.0	0.0	1	1	400.0	400.0	1	1	1	0.0	0.0	0	0.197	-0.001	-0.014	0.0	111.0
0.0	0.0	1	1	400.0	400.0	1	1	1	0.0	0.0	0	0.197	0.0	0.037	0.0	111.0
0.0	0.0	1	1	400.0	400.0	1	1	1	0.0	0.0	0	0.197	-0.001	-0.012	0.0	111.0
0.0	0.0	1	1	400.0	400.0	1	1	1	0.0	0.0	0	0.197	0.0	0.047	0.0	111.0
0.0	0.0	1	1	400.0	400.0	1	1	1	0.0	0.0	0	0.197	0.0	0.005	0.0	111.0
0.0	0.0	1	1	400.0	400.0	1	1	1	0.0	0.0	0	0.197	0.0	0.007	0.0	111.0
0.0	0.0	1	1	400.0	400.0	1	1	1	0.0	0.0	0	0.197	0.0	0.028	0.0	111.0
0.0	0.0	1	1	400.0	400.0	1	1	1	0.0	0.0	0	0.197	0.0	0.004	0.0	111.0
0.0	0.0	1	1	400.0	400.0	1	1	1	0.0	0.0	0	0.197	-0.001	-0.021	0.0	111.0
0.0	0.0	1	1	400.0	400.0	1	1	1	0.0	0.0	0	0.197	-0.001	-0.03	0.0	111.0
0.0	0.0	1	1	400.0	400.0	1	1	1	0.0	0.0	0	0.197	-0.001	-0.023	0.0	111.0
-4180.487	-300.99503	1	2	300.99503	400.0	0	1	2	0.0	0.0	1	0.197	-0.001	-0.017	0.0	111.0
-4180.487	-300.99503	1	2	300.99503	400.0	0	1	2	0.0	0.0	1	0.197	0.0	-0.002	0.0	111.0
-4180.487	-300.99503	1	2	300.99503	400.0	0	1	2	0.0	0.0	1	0.197	0.0	0.014	0.0	111.0
-4180.487	-300.99503	1	2	300.99503	400.0	0	1	2	0.0	0.0	1	0.197	-0.001	-0.157	-0.294	111.0
-4180.487	-300.99503	1	2	300.99503	400.0	0	1	2	0.0	0.0	1	0.197	-0.002	-0.308	-0.294	111.0
-4180.487	-300.99503	1	2	300.99503	400.0	0	1	2	0.0	0.0	1	0.197	-0.006	-0.566	-0.569	111.0
-4180.487	-300.99503	1	2	300.99503	400.0	0	1	2	0.0	0.0	1	0.197	-0.012	-0.956	-1.063	111.0
-4180.487	-300.99503	1	2	300.99503	400.0	0	1	2	0.0	0.0	1	0.197	-0.02	-1.074	-1.063	111.0
-4180.487	-300.99503	1	2	300.99503	400.0	0	1	2	0.0	0.0	1	0.197	-0.029	-1.312	-1.283	111.0
-4180.487	-300.99503	1	2	300.99503	400.0	0	1	2	0.0	0.0	1	0.197	-0.037	-1.397	-1.679	111.0
-4180.487	-300.99503	1	2	300.99503	400.0	0	1	2	0.0	0.0	1	0.197	-0.047	-1.691	-1.679	111.0
-4180.487	-300.99503	1	2	300.99503	400.0	0	1	2	0.0	0.0	1	0.197	-0.057	-1.876	-1.856	111.0
-4180.487	-300.99503	1	2	300.99503	400.0	0	1	2	0.0	0.0	1	0.197	-0.066	-1.87	-1.856	111.0
-4180.487	-300.99503	1	2	300.99503	400.0	0	1	2	0.0	0.0	1	0.196	-0.077	-2.191	-2.174	111.0
-4180.487	-300.99503	1	2	300.99503	400.0	0	1	2	0.0	0.0	1	0.196	-0.09	-2.447	-2.448	111.0
-4180.487	-300.99503	1	2	300.99503	400.0	0	1	2	0.0	0.0	1	0.196	-0.101	-2.434	-2.448	111.0
-4180.487	-300.99503	1	2	300.99503	400.0	0	1	2	0.0	0.0	1	0.196	-0.111	-2.565	-2.571	111.0
-4180.487	-300.99503	1	2	300.99503	400.0	0	1	2	0.0	0.0	1	0.196	-0.122	-2.718	-2.791	111.0
-4180.487	-300.99503	1	2	300.99503	400.0	0	1	2	0.0	0.0	1	0.196	-0.133	-2.79	-2.791	111.0
-4180.487	-300.99503	1	2	300.99503	400.0	0	1	2	0.0	0.0	1	0.196	-0.143	-2.895	-2.889	111.0
-4180.487	-300.99503	1	2	300.99503	400.0	0	1	2	0.0	0.0	1	0.196	-0.152	-2.929	-2.889	111.0
-4180.487	-300.99503	1	2	300.99503	400.0	0	1	2	0.0	0.0	1	0.196	-0.161	-2.901	-3.066	111.0
-4180.487	-300.99503	1	2	300.99503	400.0	0	1	2	0.0	0.0	1	0.196	-0.17	-3.141	-3.145	111.0
-4180.487	-300.99503	1	2	300.99503	400.0	0	1	2	0.0	0.0	1	0.196	-0.18	-3.147	-3.145	111.0
-4180.487	-300.99503	1	2	300.99503	400.0	0	1	2	0.0	0.0	1	0.195	-0.189	-3.294	-3.287	111.0
-4180.487	-300.99503	1	2	300.99503	400.0	0	1	2	0.0	0.0	1	0.195	-0.197	-3.349	-3.287	111.0
-4180.487	-300.99503	1	2	300.99503	400.0	0	1	2	0.0	0.0	1	0.195	-0.204	-3.349	-3.35	111.0
-4180.487	-300.99503	1	2	300.99503	400.0	0	1	2	0.0	0.0	1	0.195	-0.212	-3.545	-3.464	111.0
-4180.487	-300.99503	1	2	300.99503	400.0	0	1	2	0.0	0.0	1	0.195	-0.22	-3.485	-3.464	111.0
-4180.487	-300.99503	1	2	300.99503	400.0	0	1	2	0.0	0.0	1	0.195	-0.227	-3.542	-3.562	111.0
-4180.487	-300.99503	1	2	300.99503	400.0	0	1	2	0.0	0.0	1	0.195	-0.233	-3.613	-3.606	111.0
-4180.487	-300.99503	1	2	300.99503	400.0	0	1	2	0.0	0.0	1	0.195	-0.239	-3.54	-3.606	111.0
-4180.487	-300.99503	1	2	300.99503	400.0	0	1	2	0.0	0.0	1	0.194	-0.245	-3.563	-3.685	111.0
-4180.487	-300.99503	1	2	300.99503	400.0	0	1	2	0.0	0.0	1	0.194	-0.251	-3.706	-3.72	111.0
-4180.487	-300.99503	1	2	300.99503	400.0	0	1	2	0.0	0.0	1	0.194	-0.257	-3.717	-3.72	111.0
-4180.487	-300.99503	1	2	300.99503	400.0	0	1	2	0.0	0.0	1	0.194	-0.263	-3.789	-3.784	111.0
-4180.487	-300.99503	1	2	300.99503	400.0	0	1	2	0.0	0.0	1	0.194	-0.267	-3.84	-3.784	111.0
-4180.487	-300.99503	1	2	300.99503	400.0	0	1	2	0.0	0.0	1	0.194	-0.272	-3.792	-3.812	111.0
-4180.487	-300.99503	1	2	300.99503	400.0	0	1	2	0.0	0.0	1	0.194	-0.276	-3.842	-3.863	111.0
-4180.487	-300.99503	1	2	300.99503	400.0	0	1	2	0.0	0.0	1	0.194	-0.282	-4.032	-3.863	111.0
-4180.487	-300.99503	1	2	300.99503	400.0	0	1	2	0.0	0.0	1	0.194	-0.286	-3.944	-3.907	111.0
-4180.487	-300.99503	1	2	300.99503	400.0	0	1	2	0.0	0.0	1	0.193	-0.289	-3.862	-3.907	111.0
-4180.487	-300.99503	1	2	300.99503	400.0	0	1	2	0.0	0.0	1	0.193	-0.292	-3.961	-3.926	111.0
-4180.487	-300.99503	1	2	300.99503	400.0	0	1	2	0.0	0.0	1	0.193	-0.296	-3.968	-3.963	111.0
-4180.487	-300.99503	1	2	300.99503	400.0	0	1	2	0.0	0.0	1	0.193	-0.3	-3.923	-3.963	111.0
-4180.487	-300.99503	1	2	300.99503	400.0	0	1	2	0.0	0.0	1	0.193	-0.303	-3.983	-3.992	111.0
-4180.487	-300.99503	1	2	300.99503	400.0	0	1	2	0.0	0.0	1	0.193	-0.305	-4.027	-4.006	111.0
-4180.487	-300.99503	1	2	300.99503	400.0	0	1	2	0.0	0.0	1	0.193	-0.307	-3.966	-4.006	111.0
-4180.487	-300.99503	1	2	300.99503	400.0	1	1	2	0.0	0.0	1	0.193	-0.309	-4.051	-4.03	111.0
-4180.487	-300.99503	1	2	300.99503	400.0	1	1	2	0.0	0.0	1	0.192	-0.311	-4.033	-4.041	111.0
-4180.487	-300.99503	1	2	300.99503	400.0	1	1	2	0.0	0.0	1	0.192	-0.313	-4.047	-4.041	111.0
-4180.487	-300.99503	1	2	300.99503	400.0	1	1	2	0.0	0.0	1	0.192	-0.315	-4.052	-4.06	111.0
-4180.487	-300.99503	1	2	300.99503	400.0	1	1	2	0.0	0.0	1	0.192	-0.317	-4.052	-4.06	111.0
-4180.487	-300.99503	1	2	300.99503	400.0	1	1	2	0.0	0.0	1	0.192	-0.319	-3.982	-4.069	111.0
-4180.487	-300.99503	1	2	300.99503	400.0	1	1	2	0.0	0.0	1	0.192	-0.321	-4.07	-4.085	111.0
-4180.487	-300.99503	1	2	300.99503	400.0	1	1	2	0.0	0.0	1	0.192	-0.322	-4.083	-4.085	111.0
-4180.487	-300.99503	1	2	300.99503	400.0	1	1	2	0.0	0.0	1	0.191	-0.323	-4.094	-4.092	111.0
-4180.487	-300.99503	1	2	300.99503	400.0	1	1	2	0.0	0.0	1	0.191	-0.323	-4.106	-4.105	111.0
-4180.487	-300.99503	1	2	300.99503	400.0	1	1	2	0.0	0.0	1	0.191	-0.324	-4.113	-4.105	111.0
-4180.487	-300.99503	1	2	300.99503	400.0	1	1	2	0.0	0.0	1	0.191	-0.325	-4.125	-4.115	111.0
-4180.487	-300.99503	1	2	300.99503	400.0	1	1	2	0.0	0.0	1	0.191	-0.326	-4.13	-4.115	111.0
-4180.487	-300.99503	1	2	300.99503	400.0	1	1	2	0.0	0.0	1	0.191	-0.327	-4.086	-4.12	111.0
-4180.487	-300.99503	1	2	300.99503	400.0	1	1	2	0.0	0.0	1	0.191	-0.329	-4.124	-4.129	111.0
-4180.487	-300.99503	1	2	300.99503	400.0	1	1	2	0.0	0.0	1	0.191	-0.33	-4.083	-4.129	111.0
-4180.487	-300.99503	1	2	300.99503	400.0	1	1	2	0.0	0.0	1	0.191	-0.331	-4.157	-4.133	111.0
-4180.487	-300.99503	1	2	300.99503	400.0	1	1	2	0.0	0.0	1	0.191	-0.332	-4.013	-4.14	111.0
-4180.487	-300.99503	1	2	300.99503	400.0	1	1	2	0.0	0.0	1	0.191	-0.334	-4.161	-4.14	111.0
-4180.487	-300.99503	1	2	300.99503	400.0	1	1	2	0.0	0.0	1	0.191	-0.336	-4.113	-4.143	111.0
-4180.487	-300.99503	1	2	300.99503	400.0	1	1	2	0.0	0.0	1	0.191	-0.338	-4.199	-4.143	111.0
-4180.487	-300.99503	1	2	300.99503	400.0	1	1	2	0.0	0.0	1	0.191	-0.34	-4.111	-4.149	111.0
-4180.487	-300.99503	1	2	300.99503	400.0	1	1	2	0.0	0.0	1	0.191	-0.34	-4.067	-4.151	111.0
-4180.487	-300.99503	1	2	300.99503	400.0	1	1	2	0.0	0.0	1	0.191	-0.341	-4.115	-4.151	111.0
-4180.487	-300.99503	1	2	300.99503	400.0	1	1	2	0.0	0.0	1	0.191	-0.341	-4.197	-4.156	111.0
-4180.487	-300.99503	1	2	300.99503	400.0	1	1	2	0.0	0.0	1	0.191	-0.341	-4.173	-4.16	111.0
-4180.487	-300.99503	1	2	300.99503	400.0	1	1	2	0.0	0.0	1	0.191	-0.341	-4.271	-4.16	111.0
-4180.487	-300.99503	1	2	300.99503	400.0	1	1	2	0.0	0.0	1	0.19	-0.341	-4.196	-4.161	111.0
-4180.487	-300.99503	1	2	300.99503	400.0	1	1	2	0.0	0.0	1	0.19	-0.341	-4.138	-4.161	111.0
-4180.487	-300.99503	1	2	300.99503	400.0	1	1	2	0.0	0.0	1	0.19	-0.341	-4.134	-4.165	111.0
-4180.487	-300.99503	1	2	300.99503	400.0	1	1	2	0.0	0.0	1	0.19	-0.341	-4.202	-4.167	111.0
-4180.487	-300.99503	1	2	300.99503	400.0	1	1	2	0.0	0.0	1	0.19	-0.341	-4.132	-4.167	111.0
-4180.487	-300.99503	1	2	300.99503	400.0	1	1	2	0.0	0.0	1	0.19	-0.341	-4.156	-4.169	111.0
-4180.487	-300.99503	1	2	300.99503	400.0	1	1	2	0.0	0.0	1	0.19	-0.341	-4.221	-4.171	111.0
-4180.487	-300.99503	1	2	300.99503	400.0	1	1	2	0.0	0.0	1	0.19	-0.341	-4.11	-4.171	111.0
-4180.487	-300.99503	1	2	300.99503	400.0	1	1	2	0.0	0.0	1	0.19	-0.341	-4.213	-4.172	111.0
-4180.487	-300.99503	1	2	300.99503	400.0	1	1	2	0.0	0.0	1	0.19	-0.341	-4.163	-4.172	111.0
-4180.487	-300.99503	1	2	300.99503	400.0	1	1	2	0.0	0.0	1	0.19	-0.341	-4.199	-4.173	111.0
-4180.487	-300.99503	1	2	300.99503	400.0	1	1	2	0.0	0.0	1	0.19	-0.341	-4.162	-4.174	111.0
-4180.487	-300.99503	1	2	300.99503	400.0	1	1	2	0.0	0.0	1	0.19	-0.341	-4.135	-4.174	111.0
-4180.487	-300.99503	1	2	300.99503	400.0	1	1	2	0.0	0.0	1	0.19	-0.341	-4.179	-4.176	111.0
-4180.487	-300.99503	1	2	300.99503	400.0	1	1	2	0.0	0.0	1	0.19	-0.341	-4.224	-4.176	111.0
-4180.487	-300.99503	1	2	300.99503	400.0	1	1	2	0.0	0.0	1	0.19	-0.341	-4.133	-4.176	111.0
-4180.487	-300.99503	1	2	300.99503	400.0	1	1	2	0.0	0.0	1	0.19	-0.341	-4.16	-4.177	111.0
-4180.487	-300.99503	1	2	300.99503	400.0	1	1	2	0.0	0.0	1	0.19	-0.341	-4.171	-4.177	111.0
-4180.487	-300.99503	1	2	300.99503	400.0	1	1	2	0.0	0.0	1	0.19	-0.341	-4.162	-4.179	111.0
-4180.487	-300.99503	1	2	300.99503	400.0	1	1	2	0.0	0.0	1	0.19	-0.341	-4.193	-4.179	111.0
-4180.487	-300.99503	1	2	300.99503	400.0	1	1	2	0.0	0.0	1	0.19	-0.341	-4.133	-4.179	111.0
-4180.487	-300.99503	1	2	300.99503	400.0	1	1	2	0.0	0.0	1	0.19	-0.341	-4.201	-4.179	111.0
-4180.487	-300.99503	1	2	300.99503	400.0	1	1	2	0.0	0.0	1	0.19	-0.341	-4.113	-4.18	111.0
-4180.487	-300.99503	1	2	300.99503	400.0	1	1	2	0.0	0.0	1	0.19	-0.341	-4.19	-4.18	111.0
-4180.487	-300.99503	1	2	300.99503	400.0	1	1	2	0.0	0.0	1	0.19	-0.341	-4.202	-4.18	111.0
-4180.487	-300.99503	1	2	300.99503	400.0	1	1	2	0.0	0.0	1	0.19	-0.342	-4.439	-4.18	111.0
-4180.487	-300.99503	1	2	300.99503	400.0	1	1	2	0.0	0.0	1	0.19	-0.342	-4.183	-4.181	111.0
-4180.487	-300.99503	1	2	300.99503	400.0	1	1	2	0.0	0.0	1	0.19	-0.342	-4.156	-4.181	111.0
-4180.487	-300.99503	1	2	300.99503	400.0	1	1	2	0.0	0.0	1	0.19	-0.342	-4.234	-4.181	111.0
-4180.487	-300.99503	1	2	300.99503	400.0	1	1	2	0.0	0.0	1	0.19	-0.342	-4.202	-4.181	111.0
-4180.487	-300.99503	1	2	300.99503	400.0	1	1	2	0.0	0.0	1	0.19	-0.342	-4.19	-4.182	111.0
-4180.487	-300.99503	1	2	300.99503	400.0	1	1	2	0.0	0.0	1	0.19	-0.342	-4.141	-4.182	111.0
-4180.487	-300.99503	1	2	300.99503	400.0	1	1	2	0.0	0.0	1	0.19	-0.342	-4.167	-4.182	111.0
-4180.487	-300.99503	1	2	300.99503	400.0	1	1	2	0.0	0.0	1	0.19	-0.342	-4.164	-4.182	111.0
-4180.487	-300.99503	1	2	300.99503	400.0	1	1	2	0.0	0.0	1	0.19	-0.342	-4.216	-4.182	111.0
-4180.487	-300.99503	1	2	300.99503	400.0	1	1	2	0.0	0.0	1	0.19	-0.342	-4.14	-4.183	111.0
-4180.487	-300.99503	1	2	300.99503	400.0	1	1	2	0.0	0.0	1	0.19	-0.342	-4.213	-4.183	111.0
-4180.487	-300.99503	1	2	300.99503	400.0	1	1	2	0.0	0.0	1	0.19	-0.342	-4.233	-4.183	111.0
-4180.487	-300.99503	1	2	300.99503	400.0	1	1	2	0.0	0.0	1	0.19	-0.342	-4.204	-4.183	111.0
-4180.487	-300.99503	1	2	300.99503	400.0	1	1	2	0.0	0.0	1	0.19	-0.341	-4.288	-4.183	111.0
-4180.487	-300.99503	1	2	300.99503	400.0	1	1	2	0.0	0.0	1	0.19	-0.341	-4.166	-4.183	111.0
-4180.487	-300.99503	1	2	300.99503	400.0	1	1	2	0.0	0.0	1	0.19	-0.341	-4.132	-4.183	111.0
-4180.487	-300.99503	1	2	300.99503	400.0	1	1	2	0.0	0.0	1	0.19	-0.341	-4.213	-4.183	111.0
-4180.487	-300.99503	1	2	300.99503	400.0	1	1	2	0.0	0.0	1	0.19	-0.341	-4.145	-4.183	111.0
-4180.487	-300.99503	1	2	300.99503	400.0	1	1	2	0.0	0.0	1	0.19	-0.341	-4.225	-4.183	111.0
-4180.487	-300.99503	1	2	300.99503	400.0	1	1	2	0.0	0.0	1	0.19	-0.341	-4.208	-4.184	111.0
-4180.487	-300.99503	1	2	300.99503	400.0	1	1	2	0.0	0.0	1	0.19	-0.341	-4.127	-4.184	111.0
-4180.487	-300.99503	1	2	300.99503	400.0	1	1	2	0.0	0.0	1	0.19	-0.341	-4.168	-4.184	111.0
-4180.487	-300.99503	1	2	300.99503	400.0	1	1	2	0.0	0.0	1	0.19	-0.341	-4.204	-4.184	111.0
-4180.487	-300.99503	1	2	300.99503	400.0	1	1	2	0.0	0.0	1	0.19	-0.341	-4.263	-4.184	111.0
-4180.487	-300.99503	1	2	300.99503	400.0	1	1	2	0.0	0.0	1	0.19	-0.341	-4.163	-4.184	111.0
-4180.487	-300.99503	1	2	300.99503	400.0	1	1	2	0.0	0.0	1	0.19	-0.341	-4.206	-4.184	111.0
-4180.487	-300.99503	1	2	300.99503	400.0	1	1	2	0.0	0.0	1	0.19	-0.341	-4.263	-4.184	111.0
-4180.487	-300.99503	1	2	300.99503	400.0	1	1	2	0.0	0.0	1	0.19	-0.341	-4.179	-4.184	111.0
-4180.487	-300.99503	1	2	300.99503	400.0	1	1	2	0.0	0.0	1	0.19	-0.341	-4.162	-4.184	111.0
-4180.487	-300.99503	1	2	300.99503	400.0	1	1	2	0.0	0.0	1	0.19	-0.341	-4.173	-4.184	111.0
-4180.487	-300.99503	1	2	300.99503	400.0	1	1	2	0.0	0.0	1	0.19	-0.341	-4.27	-4.184	111.0
-4180.487	-300.99503	1	2	300.99503	400.0	1	1	2	0.0	0.0	1	0.191	-0.341	-4.198	-4.184	111.0
-4180.487	-300.99503	1	2	300.99503	400.0	1	1	2	0.0	0.0	1	0.191	-0.342	-4.137	-4.184	111.0
-4180.487	-300.99503	1	2	300.99503	400.0	1	1	2	0.0	0.0	1	0.191	-0.342	-4.163	-4.184	111.0
-4180.487	-300.99503	1	2	300.99503	400.0	1	1	2	0.0	0.0	1	0.191	-0.342	-4.217	-4.184	111.0
-4180.487	-300.99503	1	2	300.99503	400.0	1	1	2	0.0	0.0	1	0.191	-0.342	-4.147	-4.184	111.0
-4180.487	-300.99503	1	2	300.99503	400.0	1	1	2	0.0	0.0	1	0.191	-0.342	-4.202	-4.184	111.0
-4180.487	-300.99503	1	2	300.99503	400.0	1	1	2	0.0	0.0	1	0.191	-0.342	-4.167	-4.184	111.0
-4180.487	-300.99503	1	2	300.99503	400.0	1	1	2	0.0	0.0	1	0.191	-0.341	-3.959	-4.184	111.0
-4180.487	-300.99503	1	2	300.99503	400.0	1	1	2	0.0	0.0	1	0.191	-0.341	-4.241	-4.184	111.0
-4180.487	-300.99503	1	2	300.99503	400.0	1	1	2	0.0	0.0	1	0.191	-0.341	-4.175	-4.184	111.0
-4180.487	-300.99503	1	2	300.99503	400.0	1	1	2	0.0	0.0	1	0.191	-0.341	-4.187	-4.184	111.0
-4180.487	-300.99503	1	2	300.99503	400.0	1	1	2	0.0	0.0	1	0.191	-0.341	-4.16	-4.184	111.0
-4180.487	-300.99503	1	2	300.99503	400.0	1	1	2	0.0	0.0	1	0.191	-0.341	-4.247	-4.184	111.0
-4180.487	-300.99503	1	2	300.99503	400.0	1	1	2	0.0	0.0	1	0.191	-0.341	-4.157	-4.184	111.0
-4180.487	-300.99503	1	2	300.99503	400.0	1	1	2	0.0	0.0	1	0.191	-0.341	-4.217	-4.184	111.0
-4180.487	-300.99503	1	2	300.99503	400.0	1	1	2	0.0	0.0	1	0.191	-0.341	-4.16	-4.184	111.0
-4180.487	-300.99503	1	2	300.99503	400.0	1	1	2	0.0	0.0	1	0.191	-0.341	-4.215	-4.184	111.0
-4180.487	-300.99503	1	2	300.99503	400.0	1	1	2	0.0	0.0	1	0.191	-0.341	-4.179	-4.184	111.0
-4180.487	-300.99503	1	2	300.99503	400.0	1	1	2	0.0	0.0	1	0.191	-0.341	-4.221	-4.184	111.0
-4180.487	-300.99503	1	2	300.99503	400.0	1	1	2	0.0	0.0	1	0.191	-0.341	-4.169	-4.184	111.0
-4180.487	-300.99503	1	2	300.99503	400.0	1	1	2	0.0	0.0	1	0.191	-0.341	-4.175	-4.184	111.0
-4180.487	-300.99503	1	2	300.99503	400.0	1	1	2	0.0	0.0	1	0.191	-0.341	-4.2	-4.184	111.0
-4180.487	-300.99503	1	2	300.99503	400.0	1	1	2	0.0	0.0	1	0.191	-0.341	-4.124	-4.184	111.0
-4180.487	-300.99503	1	2	300.99503	400.0	1	1	2	0.0	0.0	1	0.191	-0.341	-4.165	-4.184	111.0
-4180.487	-300.99503	1	2	300.99503	400.0	1	1	2	0.0	0.0	1	0.191	-0.341	-4.188	-4.184	111.0
-4180.487	-300.99503	1	2	300.99503	400.0	1	1	2	0.0	0.0	1	0.191	-0.341	-4.217	-4.184	111.0
-4180.487	-300.99503	1	2	300.99503	400.0	1	1	2	0.0	0.0	1	0.191	-0.341	-4.138	-4.184	111.0
-4180.487	-300.99503	1	2	300.99503	400.0	1	1	2	0.0	0.0	1	0.191	-0.34	-4.042	-4.184	111.0
-4180.487	-300.99503	1	2	300.99503	400.0	1	1	2	0.0	0.0	1	0.191	-0.341	-4.192	-4.184	111.0
-4180.487	-300.99503	1	2	300.99503	400.0	1	1	2	0.0	0.0	1	0.191	-0.341	-4.223	-4.184	111.0
-4180.487	-300.99503	1	2	300.99503	400.0	1	1	2	0.0	0.0	1	0.191	-0.341	-4.208	-4.184	111.0
-4180.487	-300.99503	1	2	300.99503	400.0	1	1	2	0.0	0.0	1	0.191	-0.341	-4.2	-4.184	111.0
-4180.487	-300.99503	1	2	300.99503	400.0	1	1	2	0.0	0.0	1	0.191	-0.341	-4.217	-4.184	111.0
-4180.487	-300.99503	1	2	300.99503	400.0	1	1	2	0.0	0.0	1	0.191	-0.34	-3.94	-4.184	111.0
-4180.487	-300.99503	1	2	300.99503	400.0	1	1	2	0.0	0.0	1	0.191	-0.341	-4.18	-4.184	111.0
-4180.487	-300.99503	1	2	300.99503	400.0	1	1	2	0.0	0.0	1	0.191	-0.341	-4.215	-4.184	111.0
-4180.487	-300.99503	1	2	300.99503	400.0	1	1	2	0.0	0.0	1	0.191	-0.341	-4.112	-4.184	111.0
-4180.487	-300.99503	1	2	300.99503	400.0	1	1	2	0.0	0.0	1	0.191	-0.341	-4.22	-4.184	111.0
-4180.487	-300.99503	1	2	300.99503	400.0	1	1	2	0.0	0.0	1	0.191	-0.341	-4.204	-4.184	111.0
-4180.487	-300.99503	1	2	300.99503	400.0	1	1	2	0.0	0.0	1	0.191	-0.342	-4.416	-4.184	111.0
-4180.487	-300.99503	1	2	300.99503	400.0	1	1	2	0.0	0.0	1	0.191	-0.342	-4.191	-4.184	111.0
-4180.487	-300.99503	1	2	300.99503	400.0	1	1	2	0.0	0.0	1	0.191	-0.342	-4.175	-4.184	111.0
-4180.487	-300.99503	1	2	300.99503	400.0	1	1	2	0.0	0.0	1	0.191	-0.342	-4.171	-4.184	111.0
-4180.487	-300.99503	1	2	300.99503	400.0	1	1	2	0.0	0.0	1	0.191	-0.342	-4.184	-4.184	111.0
-4180.487	-300.99503	1	2	300.99503	400.0	1	1	2	0.0	0.0	1	0.191	-0.342	-4.2	-4.184	111.0
-4180.487	-300.99503	1	2	300.99503	400.0	1	1	2	0.0	0.0	1	0.191	-0.342	-4.192	-4.184	111.0
-4180.487	-300.99503	1	2	300.99503	400.0	1	1	2	0.0	0.0	1	0.191	-0.342	-4.198	-4.184	111.0
-4180.487	-300.99503	1	2	300.99503	400.0	1	1	2	0.0	0.0	1	0.191	-0.342	-4.214	-4.184	111.0
-4180.487	-300.99503	1	2	300.99503	400.0	1	1	2	0.0	0.0	1	0.191	-0.342	-4.246	-4.184	111.0
-4180.487	-300.99503	1	2	300.99503	400.0	1	1	2	0.0	0.0	1	0.191	-0.342	-4.142	-4.184	111.0
-4180.487	-300.99503	1	2	300.99503	400.0	1	1	2	0.0	0.0	1	0.191	-0.342	-4.19	-4.184	111.0
-4180.487	-300.99503	1	2	300.99503	400.0	1	1	2	0.0	0.0	1	0.191	-0.342	-4.202	-4.184	111.0
-4180.487	-300.99503	1	2	300.99503	400.0	1	1	2	0.0	0.0	1	0.191	-0.342	-4.198	-4.184	111.0
-4180.487	-300.99503	1	2	300.99503	400.0	1	1	2	0.0	0.0	1	0.191	-0.342	-4.195	-4.184	111.0
-4180.487	-300.99503	1	2	300.99503	400.0	1	1	2	0.0	0.0	1	0.191	-0.342	-4.204	-4.184	111.0
-4180.487	-300.99503	1	2	300.99503	400.0	1	1	2	0.0	0.0	1	0.191	-0.342	-4.183	-4.184	111.0
-4180.487	-300.99503	1	2	300.99503	400.0	1	1	2	0.0	0.0	1	0.191	-0.342	-4.192	-4.184	111.0
-4180.487	-300.99503	1	2	300.99503	400.0	1	1	2	0.0	0.0	1	0.191	-0.342	-4.265	-4.184	111.0
-4180.487	-300.99503	1	2	300.99503	400.0	1	1	2	0.0	0.0	1	0.191	-0.342	-4.184	-4.184	111.0
-4180.487	-300.99503	1	2	300.99503	400.0	1	1	2	0.0	0.0	1	0.191	-0.341	-4.22	-4.184	111.0
-4180.487	-300.99503	1	2	300.99503	400.0	1	1	2	0.0	0.0	1	0.191	-0.341	-4.218	-4.184	111.0
-4180.487	-300.99503	1	2	300.99503	400.0	1	1	2	0.0	0.0	1	0.191	-0.341	-4.228	-4.184	111.0
-4180.487	-300.99503	1	2	300.99503	400.0	1	1	2	0.0	0.0	1	0.191	-0.341	-4.139	-4.184	111.0
-4180.487	-300.99503	1	2	300.99503	400.0	1	1	2	0.0	0.0	1	0.191	-0.341	-4.134	-4.184	111.0
-4180.487	-300.99503	1	2	300.99503	400.0	1	1	2	0.0	0.0	1	0.191	-0.341	-4.192	-4.184	111.0
-4180.487	-300.99503	1	2	300.99503	400.0	1	1	2	0.0	0.0	1	0.191	-0.341	-4.185	-4.184	111.0
-4180.487	-300.99503	1	2	300.99503	400.0	1	1	2	0.0	0.0	1	0.191	-0.341	-4.141	-4.184	111.0
-4180.487	-300.99503	1	2	300.99503	400.0	1	1	2	0.0	0.0	1	0.191	-0.341	-4.19	-4.184	111.0
-4180.487	-300.99503	1	2	300.99503	400.0	1	1	2	0.0	0.0	1	0.191	-0.341	-4.19	-4.184	111.0
-4180.487	-300.99503	1	2	300.99503	400.0	1	1	2	0.0	0.0	1	0.191	-0.341	-4.179	-4.184	111.0
-4180.487	-300.99503	1	2	300.99503	400.0	1	1	2	0.0	0.0	1	0.191	-0.341	-4.152	-4.184	111.0
-4180.487	-300.99503	1	2	300.99503	400.0	1	1	2	0.0	0.0	1	0.191	-0.341	-4.14	-4.184	111.0
-4180.487	-300.99503	1	2	300.99503	400.0	1	1	2	0.0	0.0	1	0.191	-0.341	-4.162	-4.184	111.0
-4180.487	-300.99503	1	2	300.99503	400.0	1	1	2	0.0	0.0	1	0.191	-0.341	-4.149	-4.184	111.0
-4180.487	-300.99503	1	2	300.99503	400.0	1	1	2	0.0	0.0	1	0.191	-0.341	-4.154	-4.184	111.0
-4180.487	-300.99503	1	2	300.99503	400.0	1	1	2	0.0	0.0	1	0.191	-0.341	-4.174	-4.184	111.0
-4180.487	-300.99503	1	2	300.99503	400.0	1	1	2	0.0	0.0	1	0.191	-0.341	-4.226	-4.184	111.0
-4180.487	-300.99503	1	2	300.99503	400.0	1	1	2	0.0	0.0	1	0.191	-0.341	-4.196	-4.184	111.0
-4180.487	-300.99503	1	2	300.99503	400.0	1	1	2	0.0	0.0	1	0.191	-0.341	-4.174	-4.184	111.0
-4180.487	-300.99503	1	2	300.99503	400.0	1	1	2	0.0	0.0	1	0.191	-0.341	-4.173	-4.184	111.0
-4180.487	-300.99503	1	2	300.99503	400.0	1	1	2	0.0	0.0	1	0.191	-0.341	-4.168	-4.184	111.0
-4180.487	-300.99503	1	2	300.99503	400.0	1	1	2	0.0	0.0	1	0.191	-0.341	-4.206	-4.184	111.0
-4180.487	-300.99503	1	2	300.99503	400.0	1	1	2	0.0	0.0	1	0.191	-0.341	-4.195	-4.184	111.0
-4180.487	-300.99503	1	2	300.99503	400.0	1	1	2	0.0	0.0	1	0.191	-0.341	-4.235	-4.184	111.0
-4180.487	-300.99503	1	2	300.99503	400.0	1	1	2	0.0	0.0	1	0.191	-0.341	-4.235	-4.184	111.0
-4180.487	-300.99503	1	2	300.99503	400.0	1	1	2	0.0	0.0	1	0.191	-0.341	-4.189	-4.184	111.0
-4180.487	-300.99503	1	2	300.99503	400.0	1	1	2	0.0	0.0	1	0.191	-0.341	-4.144	-4.184	111.0
-4180.487	-300.99503	1	2	300.99503	400.0	1	1	2	0.0	0.0	1	0.191	-0.341	-4.209	-4.184	111.0
-4180.487	-300.99503	1	2	300.99503	400.0	1	1	2	0.0	0.0	1	0.191	-0.341	-4.248	-4.184	111.0
-4180.487	-300.99503	1	2	300.99503	400.0	1	1	2	0.0	0.0	1	0.191	-0.341	-4.22	-4.184	111.0
-4180.487	-300.99503	1	2	300.99503	400.0	1	1	2	0.0	0.0	1	0.191	-0.341	-4.226	-4.184	111.0
-4180.487	-300.99503	1	2	300.99503	400.0	1	1	2	0.0	0.0	1	0.191	-0.341	-4.116	-4.184	111.0
-4180.487	-300.99503	1	2	300.99503	400.0	1	1	2	0.0	0.0	1	0.191	-0.341	-4.229	-4.184	111.0
-4180.487	-300.99503	1	2	300.99503	400.0	1	1	2	0.0	0.0	1	0.191	-0.341	-4.228	-4.184	111.0
-4180.487	-300.99503	1	2	300.99503	400.0	1	1	2	0.0	0.0	1	0.191	-0.341	-4.23	-4.184	111.0
-4180.487	-300.99503	1	2	300.99503	400.0	1	1	2	0.0	0.0	1	0.191	-0.341	-4.185	-4.184	111.0
-4180.487	-300.99503	1	2	300.99503	400.0	1	1	2	0.0	0.0	1	0.191	-0.341	-4.176	-4.184	111.0
-4180.487	-300.99503	1	2	300.99503	400.0	1	1	2	0.0	0.0	1	0.191	-0.341	-4.199	-4.184	111.0
-4180.487	-300.99503	1	2	300.99503	400.0	1	1	2	0.0	0.0	1	0.191	-0.341	-4.159	-4.184	111.0
-4180.487	-300.99503	1	2	300.99503	400.0	1	1	2	0.0	0.0	1	0.191	-0.341	-4.216	-4.184	111.0
-4180.487	-300.99503	1	2	300.99503	400.0	1	1	2	0.0	0.0	1	0.191	-0.341	-4.202	-4.184	111.0
-4180.487	-300.99503	1	2	300.99503	400.0	1	1	2	0.0	0.0	1	0.191	-0.341	-4.145	-4.184	111.0
-4180.487	-300.99503	1	2	300.99503	400.0	1	1	2	0.0	0.0	1	0.191	-0.341	-4.26	-4.184	111.0
-4180.487	-300.99503	1	2	300.99503	400.0	1	1	2	0.0	0.0	1	0.191	-0.341	-4.217	-4.184	111.0
-4180.487	-300.99503	1	2	300.99503	400.0	1	1	2	0.0	0.0	1	0.191	-0.341	-4.145	-4.184	111.0
-4180.487	-300.99503	1	2	300.99503	400.0	1	1	2	0.0	0.0	1	0.191	-0.341	-4.123	-4.184	111.0
-4180.487	-300.99503	1	2	300.99503	400.0	1	1	2	0.0	0.0	1	0.191	-0.341	-4.135	-4.184	111.0
-4180.487	-300.99503	1	2	300.99503	400.0	1	1	2	0.0	0.0	1	0.191	-0.341	-4.17	-4.184	111.0
-4180.487	-300.99503	1	2	300.99503	400.0	1	1	2	0.0	0.0	1	0.192	-0.341	-4.172	-4.184	111.0
-4180.487	-300.99503	1	2	300.99503	400.0	1	1	2	0.0	0.0	1	0.192	-0.341	-4.169	-4.184	111.0
-4180.487	-300.99503	1	2	300.99503	400.0	1	1	2	0.0	0.0	1	0.192	-0.341	-4.19	-4.184	111.0
-4180.487	-300.99503	1	2	300.99503	400.0	1	1	2	0.0	0.0	1	0.192	-0.341	-4.204	-4.184	111.0
-4180.487	-300.99503	1	2	300.99503	400.0	1	1	2	0.0	0.0	1	0.192	-0.341	-4.193	-4.184	111.0
-4180.487	-300.99503	1	2	300.99503	400.0	1	1	2	0.0	0.0	1	0.192	-0.341	-4.155	-4.184	111.0
-4180.487	-300.99503	1	2	300.99503	400.0	1	1	2	0.0	0.0	1	0.192	-0.341	-4.185	-4.184	111.0
-4180.487	-300.99503	1	2	300.99503	400.0	1	1	2	0.0	0.0	1	0.192	-0.341	-4.209	-4.184	111.0
-4180.487	-300.99503	1	2	300.99503	400.0	1	1	2	0.0	0.0	1	0.192	-0.341	-4.197	-4.184	111.0
-4180.487	-300.99503	1	2	300.99503	400.0	1	1	2	0.0	0.0	1	0.192	-0.341	-4.208	-4.184	111.0
-4180.487	-300.99503	1	2	300.99503	400.0	1	1	2	0.0	0.0	1	0.192	-0.341	-4.153	-4.184	111.0
-4180.487	-300.99503	1	2	300.99503	400.0	1	1	2	0.0	0.0	1	0.192	-0.341	-4.202	-4.184	111.0
-4180.487	-300.99503	1	2	300.99503	400.0	1	1	2	0.0	0.0	1	0.192	-0.341	-4.128	-4.184	111.0
-4180.487	-300.99503	1	2	300.99503	400.0	1	1	2	0.0	0.0	1	0.192	-0.341	-4.157	-4.184	111.0
-4180.487	-300.99503	1	2	300.99503	400.0	1	1	2	0.0	0.0	1	0.192	-0.341	-4.161	-4.184	111.0
-4180.487	-300.99503	1	2	300.99503	400.0	1	1	2	0.0	0.0	1	0.192	-0.341	-4.275	-4.184	111.0
-4180.487	-300.99503	1	2	300.99503	400.0	1	1	2	0.0	0.0	1	0.192	-0.341	-4.164	-4.184	111.0
-4180.487	-300.99503	1	2	300.99503	400.0	1	1	2	0.0	0.0	1	0.192	-0.341	-4.137	-4.184	111.0
0.0	0.0	1	2	300.99503	400.0	1	1	2	0.0	0.0	0	0.192	-0.341	-4.161	-4.184	111.0
0.0	0.0	1	2	300.99503	400.0	1	1	2	0.0	0.0	0	0.192	-0.341	-4.184	-4.184	111.0
0.0	0.0	1	2	300.99503	400.0	1	1	2	0.0	0.0	0	0.192	-0.341	-4.2	-4.184	111.0
0.0	0.0	1	2	300.99503	400.0	1	1	2	0.0	0.0	0	0.192	-0.339	-3.894	-3.888	111.0
0.0	0.0	1	2	300.99503	400.0	1	1	2	0.0	0.0	0	0.192	-0.336	-3.598	-3.613	111.0
0.0	0.0	1	2	300.99503	400.0	1	1	2	0.0	0.0	0	0.192	-0.334	-3.633	-3.613	111.0
0.0	0.0	1	2	300.99503	400.0	1	1	2	0.0	0.0	0	0.192	-0.326	-3.146	-3.12	111.0
0.0	0.0	1	2	300.99503	400.0	1	1	2	0.0	0.0	0	0.192	-0.316	-2.723	-2.695	111.0
0.0	0.0	1	2	300.99503	400.0	1	1	2	0.0	0.0	0	0.192	-0.307	-2.56	-2.695	111.0
0.0	0.0	1	2	300.99503	400.0	1	1	2	0.0	0.0	0	0.192	-0.297	-2.51	-2.504	111.0
0.0	0.0	1	2	300.99503	400.0	1	1	2	0.0	0.0	0	0.192	-0.289	-2.513	-2.162	111.0
0.0	0.0	1	2	300.99503	400.0	1	1	2	0.0	0.0	0	0.192	-0.278	-2.214	-2.162	111.0
0.0	0.0	1	2	300.99503	400.0	1	1	2	0.0	0.0	0	0.192	-0.267	-2.102	-2.009	111.0
0.0	0.0	1	2	300.99503	400.0	1	1	2	0.0	0.0	0	0.192	-0.257	-2.024	-2.009	111.0
0.0	0.0	1	2	300.99503	400.0	1	1	2	0.0	0.0	0	0.192	-0.246	-1.679	-1.735	111.0
0.0	0.0	1	2	300.99503	400.0	1	1	2	0.0	0.0	0	0.192	-0.236	-1.736	-1.612	111.0
0.0	0.0	1	2	300.99503	400.0	1	1	2	0.0	0.0	0	0.192	-0.226	-1.606	-1.612	111.0
0.0	0.0	1	2	300.99503	400.0	1	1	2	0.0	0.0	0	0.192	-0.215	-1.336	-1.392	111.0
0.0	0.0	1	2	300.99503	400.0	1	1	2	0.0	0.0	0	0.193	-0.205	-1.437	-1.392	111.0
0.0	0.0	1	2	300.99503	400.0	1	1	2	0.0	0.0	0	0.193	-0.196	-1.263	-1.294	111.0
0.0	0.0	1	2	300.99503	400.0	1	1	2	0.0	0.0	0	0.193	-0.186	-1.128	-1.117	111.0
0.0	0.0	1	2	300.99503	400.0	1	1	2	0.0	0.0	0	0.193	-0.176	-1.121	-1.117	111.0
0.0	0.0	1	2	300.99503	400.0	1	1	2	0.0	0.0	0	0.193	-0.167	-0.992	-0.964	111.0
0.0	0.0	1	2	300.99503	400.0	1	1	2	0.0	0.0	0	0.193	-0.158	-0.818	-0.896	111.0
0.0	0.0	1	2	300.99503	400.0	1	1	2	0.0	0.0	0	0.193	-0.15	-0.904	-0.896	111.0
0.0	0.0	1	2	300.99503	400.0	1	1	2	0.0	0.0	0	0.193	-0.141	-0.793	-0.774	111.0
0.0	0.0	1	2	300.99503	400.0	1	1	2	0.0	0.0	0	0.193	-0.134	-0.762	-0.774	111.0
0.0	0.0	1	2	300.99503	400.0	1	1	2	0.0	0.0	0	0.193	-0.126	-0.56	-0.719	111.0
0.0	0.0	1	2	300.99503	400.0	1	1	2	0.0	0.0	0	0.193	-0.118	-0.671	-0.621	111.0
0.0	0.0	1	2	300.99503	400.0	1	1	2	0.0	0.0	0	0.193	-0.112	-0.632	-0.621	111.0
0.0	0.0	1	2	300.99503	400.0	1	1	2	0.0	0.0	0	0.193	-0.106	-0.549	-0.536	111.0
0.0	0.0	1	2	300.99503	400.0	1	1	2	0.0	0.0	0	0.193	-0.099	-0.437	-0.498	111.0
0.0	0.0	1	2	300.99503	400.0	1	1	2	0.0	0.0	0	0.194	-0.094	-0.516	-0.498	111.0
0.0	0.0	1	2	300.99503	400.0	1	1	2	0.0	0.0	0	0.194	-0.088	-0.467	-0.43	111.0
0.0	0.0	1	2	300.99503	400.0	1	1	2	0.0	0.0	0	0.194	-0.082	-0.445	-0.43	111.0
0.0	0.0	1	2	300.99503	400.0	1	1	2	0.0	0.0	0	0.194	-0.076	-0.232	-0.399	111.0
0.0	0.0	1	2	300.99503	400.0	1	1	2	0.0	0.0	0	0.194	-0.072	-0.354	-0.345	111.0
0.0	0.0	1	2	300.99503	400.0	1	1	2	0.0	0.0	0	0.194	-0.068	-0.348	-0.345	111.0
0.0	0.0	1	2	300.99503	400.0	1	1	2	0.0	0.0	0	0.194	-0.064	-0.282	-0.32	111.0
0.0	0.0	1	2	300.99503	400.0	1	1	2	0.0	0.0	0	0.194	-0.06	-0.373	-0.276	111.0
0.0	0.0	1	2	300.99503	400.0	1	1	2	0.0	0.0	0	0.194	-0.058	-0.273	-0.276	111.0
0.0	0.0	1	2	300.99503	400.0	1	1	2	0.0	0.0	0	0.194	-0.055	-0.241	-0.257	111.0
0.0	0.0	1	2	300.99503	400.0	1	1	2	0.0	0.0	0	0.194	-0.052	-0.287	-0.221	111.0
0.0	0.0	1	2	300.99503	400.0	1	1	2	0.0	0.0	0	0.194	-0.049	-0.183	-0.221	111.0
0.0	0.0	1	2	300.99503	400.0	1	1	2	0.0	0.0	0	0.194	-0.046	-0.353	-0.191	111.0
0.0	0.0	1	2	300.99503	400.0	1	1	2	0.0	0.0	0	0.194	-0.042	-0.184	-0.191	111.0
0.0	0.0	1	2	300.99503	400.0	1	1	2	0.0	0.0	0	0.194	-0.039	-0.172	-0.177	111.0
0.0	0.0	1	2	300.99503	400.0	1	1	2	0.0	0.0	0	0.194	-0.037	-0.153	-0.165	111.0
0.0	0.0	1	2	300.99503	400.0	1	1	2	0.0	0.0	0	0.194	-0.035	-0.17	-0.165	111.0
0.0	0.0	1	2	300.99503	400.0	1	1	2	0.0	0.0	0	0.194	-0.033	-0.155	-0.142	111.0
0.0	0.0	1	2	300.99503	400.0	1	1	2	0.0	0.0	0	0.194	-0.031	-0.17	-0.142	111.0
0.0	0.0	1	2	300.99503	400.0	1	1	2	0.0	0.0	0	0.194	-0.029	-0.176	-0.132	111.0
0.0	0.0	1	2	300.99503	400.0	1	1	2	0.0	0.0	0	0.194	-0.027	-0.131	-0.114	111.0
0.0	0.0	1	2	300.99503	400.0	1	1	2	0.0	0.0	0	0.194	-0.024	-0.119	-0.114	111.0
0.0	0.0	1	2	300.99503	400.0	1	1	2	0.0	0.0	0	0.194	-0.023	-0.112	-0.106	111.0
0.0	0.0	1	2	300.99503	400.0	1	1	2	0.0	0.0	0	0.194	-0.021	-0.093	-0.091	111.0
0.0	0.0	1	2	300.99503	400.0	1	1	2	0.0	0.0	0	0.194	-0.02	-0.053	-0.091	111.0
0.0	0.0	1	2	300.99503	400.0	1	1	2	0.0	0.0	0	0.194	-0.02	-0.113	-0.084	111.0
0.0	0.0	1	2	300.99503	400.0	1	1	2	0.0	0.0	0	0.194	-0.019	0.005	-0.084	111.0
0.0	0.0	1	2	300.99503	400.0	1	1	2	0.0	0.0	0	0.194	-0.019	-0.148	-0.073	111.0
0.0	0.0	1	2	300.99503	400.0	1	1	2	0.0	0.0	0	0.194	-0.019	-0.06	-0.063	111.0
0.0	0.0	1	2	300.99503	400.0	1	1	2	0.0	0.0	0	0.194	-0.018	-0.051	-0.063	111.0
0.0	0.0	1	2	300.99503	400.0	1	1	2	0.0	0.0	0	0.194	-0.018	-0.213	-0.058	111.0
0.0	0.0	1	2	300.99503	400.0	1	1	2	0.0	0.0	0	0.194	-0.017	-0.003	-0.05	111.0
0.0	0.0	1	2	300.99503	400.0	1	1	2	0.0	0.0	0	0.194	-0.017	-0.081	-0.05	111.0
0.0	0.0	1	2	300.99503	400.0	1	1	2	0.0	0.0	0	0.194	-0.017	-0.035	-0.046	111.0
0.0	0.0	1	2	300.99503	400.0	1	1	2	0.0	0.0	0	0.194	-0.016	0.09	-0.046	111.0
0.0	0.0	1	2	300.99503	400.0	1	1	2	0.0	0.0	0	0.194	-0.016	-0.037	-0.04	111.0
0.0	0.0	1	2	300.99503	400.0	1	1	2	0.0	0.0	0	0.194	-0.016	-0.036	-0.037	111.0
0.0	0.0	1	2	300.99503	400.0	1	1	2	0.0	0.0	0	0.194	-0.016	-0.019	-0.037	111.0
0.0	0.0	1	2	300.99503	400.0	1	1	2	0.0	0.0	0	0.194	-0.016	-0.021	-0.032	111.0
0.0	0.0	1	2	300.99503	400.0	1	1	2	0.0	0.0	0	0.194	-0.015	-0.057	-0.027	111.0
0.0	0.0	1	2	300.99503	400.0	1	1	2	0.0	0.0	0	0.194	-0.015	-0.143	-0.027	111.0
0.0	0.0	1	2	300.99503	400.0	1	1	2	0.0	0.0	0	0.194	-0.015	-0.067	-0.025	111.0
0.0	0.0	1	2	300.99503	400.0	1	1	2	0.0	0.0	0	0.194	-0.014	0.058	-0.025	111.0
0.0	0.0	1	2	300.99503	400.0	1	1	2	0.0	0.0	0	0.194	-0.014	-0.041	-0.021	111.0
0.0	0.0	1	2	300.99503	400.0	1	1	2	0.0	0.0	0	0.194	-0.014	-0.231	-0.02	111.0
0.0	0.0	1	2	300.99503	400.0	1	1	2	0.0	0.0	0	0.194	-0.014	-0.102	-0.02	111.0
0.0	0.0	1	2	300.99503	400.0	1	1	2	0.0	0.0	0	0.194	-0.013	-0.045	-0.017	111.0
0.0	0.0	1	2	300.99503	400.0	1	1	2	0.0	0.0	0	0.194	-0.013	-0.013	-0.014	111.0
0.0	0.0	1	2	300.99503	400.0	1	1	2	0.0	0.0	0	0.194	-0.011	0.017	-0.014	111.0
0.0	0.0	1	2	300.99503	400.0	1	1	2	0.0	0.0	0	0.194	-0.01	0.017	-0.013	111.0
0.0	0.0	1	2	300.99503	400.0	1	1	2	0.0	0.0	0	0.194	-0.008	0.055	-0.011	111.0
0.0	0.0	1	2	300.99503	400.0	1	1	2	0.0	0.0	0	0.194	-0.006	0.136	-0.011	111.0
0.0	0.0	1	2	300.99503	400.0	1	1	2	0.0	0.0	0	0.194	-0.004	-0.009	-0.01	111.0
0.0	0.0	1	2	300.99503	400.0	1	1	2	0.0	0.0	0	0.194	-0.004	-0.038	-0.01	111.0
0.0	0.0	1	2	300.99503	400.0	1	1	2	0.0	0.0	0	0.194	-0.002	-0.006	-0.009	111.0
0.0	0.0	1	2	300.99503	400.0	1	1	2	0.0	0.0	0	0.194	-0.001	-0.01	-0.008	111.0
0.0	0.0	1	2	300.99503	400.0	1	1	2	0.0	0.0	0	0.194	0.0	0.035	-0.008	111.0
0.0	0.0	1	2	300.99503	400.0	1	1	2	0.0	0.0	0	0.194	0.0	0.017	-0.007	111.0
0.0	0.0	1	2	300.99503	400.0	1	1	2	0.0	0.0	0	0.194	0.0	0.001	-0.006	111.0
0.0	0.0	1	2	300.99503	400.0	1	1	2	0.0	0.0	0	0.194	-0.001	-0.024	-0.006	111.0
0.0	0.0	1	2	300.99503	400.0	1	1	2	0.0	0.0	0	0.194	-0.001	-0.057	-0.005	111.0
0.0	0.0	1	2	300.99503	400.0	1	1	2	0.0	0.0	0	0.194	-0.001	-0.046	-0.005	111.0
0.0	0.0	1	2	300.99503	400.0	1	1	2	0.0	0.0	0	0.194	0.0	0.008	-0.004	111.0
0.0	0.0	1	2	300.99503	400.0	1	1	2	0.0	0.0	0	0.194	-0.001	-0.117	-0.004	111.0
0.0	0.0	1	2	300.99503	400.0	1	1	2	0.0	0.0	0	0.194	-0.001	-0.033	-0.004	111.0
0.0	0.0	1	2	300.99503	400.0	1	1	2	0.0	0.0	0	0.194	-0.001	-0.018	-0.003	111.0
0.0	0.0	1	2	300.99503	400.0	1	1	2	0.0	0.0	0	0.194	0.0	-0.01	-0.003	111.0
0.0	0.0	1	2	300.99503	400.0	1	1	2	0.0	0.0	0	0.194	0.0	-0.004	-0.003	111.0
0.0	0.0	1	2	300.99503	400.0	1	1	2	0.0	0.0	0	0.194	0.0	0.025	-0.002	111.0
0.0	0.0	1	2	300.99503	400.0	1	1	2	0.0	0.0	0	0.194	0.0	0.0	-0.002	111.0
0.0	0.0	1	2	300.99503	400.0	1	1	2	0.0	0.0	0	0.194	-0.001	-0.037	-0.002	111.0
0.0	0.0	1	2	300.99503	400.0	1	1	2	0.0	0.0	0	0.194	0.0	0.012	-0.001	111.0
0.0	0.0	1	2	300.99503	400.0	1	1	2	0.0	0.0	0	0.194	0.0	-0.004	-0.001	111.0
0.0	0.0	1	2	300.99503	400.0	1	1	2	0.0	0.0	0	0.194	0.0	0.011	-0.001	111.0
0.0	0.0	1	2	300.99503	400.0	1	1	2	0.0	0.0	0	0.194	-0.001	-0.015	-0.001	111.0
0.0	0.0	1	2	300.99503	400.0	1	1	2	0.0	0.0	0	0.194	0.0	-0.008	-0.001	111.0
0.0	0.0	1	2	300.99503	400.0	1	1	2	0.0	0.0	0	0.194	0.0	0.011	-0.001	111.0
0.0	0.0	1	2	300.99503	400.0	1	1	2	0.0	0.0	0	0.194	0.0	0.128	-0.001	111.0
0.0	0.0	1	2	300.99503	400.0	1	1	2	0.0	0.0	0	0.194	0.0	0.01	0.0	111.0
0.0	0.0	1	2	300.99503	400.0	1	1	2	0.0	0.0	0	0.194	-0.001	-0.047	0.0	111.0
0.0	0.0	1	2	300.99503	400.0	1	1	2	0.0	0.0	0	0.194	0.0	0.0	0.0	111.0
0.0	0.0	1	2	300.99503	400.0	1	1	2	0.0	0.0	0	0.194	0.0	0.005	0.0	111.0
0.0	0.0	1	2	300.99503	400.0	1	1	2	0.0	0.0	0	0.194	0.0	0.01	0.0	111.0
0.0	0.0	1	2	300.99503	400.0	1	1	2	0.0	0.0	0	0.194	-0.001	-0.022	0.0	111.0
0.0	0.0	1	2	300.99503	400.0	1	1	2	0.0	0.0	0	0.194	0.0	-0.009	0.0	111.0
0.0	0.0	1	2	300.99503	400.0	1	1	2	0.0	0.0	0	0.194	-0.001	-0.012	0.0	111.0
0.0	0.0	1	2	300.99503	400.0	1	1	2	0.0	0.0	0	0.194	-0.001	-0.035	0.0	111.0
0.0	0.0	1	2	300.99503	400.0	1	1	2	0.0	0.0	0	0.194	0.0	0.007	0.0	111.0
0.0	0.0	1	2	300.99503	400.0	1	1	2	0.0	0.0	0	0.194	0.0	0.007	0.0	111.0
0.0	0.0	1	2	300.99503	400.0	1	1	2	0.0	0.0	0	0.194	0.0	0.016	0.0	111.0
0.0	0.0	1	2	300.99503	400.0	1	1	2	0.0	0.0	0	0.194	0.0	0.015	0.0	111.0
0.0	0.0	1	2	300.99503	400.0	1	1	2	0.0	0.0	0	0.194	0.0	-0.001	0.0	111.0
0.0	0.0	1	2	300.99503	400.0	1	1	2	0.0	0.0	0	0.194	0.0	-0.002	0.0	111.0
0.0	0.0	1	2	300.99503	400.0	1	1	2	0.0	0.0	0	0.194	-0.001	-0.026	0.0	111.0
0.0	0.0	1	2	300.99503	400.0	1	1	2	0.0	0.0	0	0.194	0.0	-0.007	0.0	111.0
0.0	0.0	1	2	300.99503	400.0	1	1	2	0.0	0.0	0	0.194	0.0	0.026	0.0	111.0
0.0	0.0	1	2	300.99503	400.0	1	1	2	0.0	0.0	0	0.194	0.0	-0.004	0.0	111.0
0.0	0.0	1	2	300.99503	400.0	1	1	2	0.0	0.0	0	0.194	-0.001	-0.149	0.0	111.0
0.0	0.0	1	2	300.99503	400.0	1	1	2	0.0	0.0	0	0.194	-0.001	-0.082	0.0	111.0
0.0	0.0	1	2	300.99503	400.0	1	1	2	0.0	0.0	0	0.194	-0.001	-0.03	0.0	111.0
0.0	0.0	1	2	300.99503	400.0	1	1	2	0.0	0.0	0	0.194	0.0	0.001	0.0	111.0
0.0	0.0	1	2	300.99503	400.0	1	1	2	0.0	0.0	0	0.194	0.0	0.015	0.0	111.0
0.0	0.0	1	2	300.99503	400.0	1	1	2	0.0	0.0	0	0.194	0.0	-0.01	0.0	111.0
0.0	0.0	1	2	300.99503	400.0	1	1	2	0.0	0.0	0	0.194	0.0	0.032	0.0	111.0
0.0	0.0	1	2	300.99503	400.0	1	1	2	0.0	0.0	0	0.194	0.0	0.027	0.0	111.0
0.0	0.0	1	2	300.99503	400.0	1	1	2	0.0	0.0	0	0.194	0.0	0.002	0.0	111.0
0.0	0.0	1	2	300.99503	400.0	1	1	2	0.0	0.0	0	0.194	-0.001	-0.023	0.0	111.0
0.0	0.0	1	2	300.99503	400.0	1	1	2	0.0	0.0	0	0.194	0.0	0.033	0.0	111.0
0.0	0.0	1	2	300.99503	400.0	1	1	2	0.0	0.0	0	0.194	0.0	0.015	0.0	111.0
0.0	0.0	1	2	300.99503	400.0	1	1	2	0.0	0.0	0	0.194	0.0	0.004	0.0	111.0
0.0	0.0	1	2	300.99503	400.0	1	1	2	0.0	0.0	0	0.194	0.0	-0.008	0.0	111.0
0.0	0.0	1	2	300.99503	400.0	1	1	2	0.0	0.0	0	0.194	0.0	0.003	0.0	111.0
0.0	0.0	1	2	300.99503	400.0	1	1	2	0.0	0.0	0	0.194	0.0	0.152	0.0	111.0
0.0	0.0	1	2	300.99503	400.0	1	1	2	0.0	0.0	0	0.194	0.0	-0.01	0.0	111.0
0.0	0.0	1	2	300.99503	400.0	1	1	2	0.0	0.0	0	0.194	-0.001	-0.013	0.0	111.0
0.0	0.0	1	2	300.99503	400.0	1	1	2	0.0	0.0	0	0.194	0.0	0.04	0.0	111.0
0.0	0.0	1	2	300.99503	400.0	1	1	2	0.0	0.0	0	0.194	0.0	0.001	0.0	111.0
0.0	0.0	1	2	300.99503	400.0	1	1	2	0.0	0.0	0	0.194	0.0	0.056	0.0	111.0
0.0	0.0	1	2	300.99503	400.0	1	1	2	0.0	0.0	0	0.194	-0.001	-0.035	0.0	111.0
0.0	0.0	1	2	300.99503	400.0	1	1	2	0.0	0.0	0	0.194	0.0	0.012	0.0	111.0
0.0	0.0	1	2	300.99503	400.0	1	1	2	0.0	0.0	0	0.194	-0.001	-0.037	0.0	111.0
0.0	0.0	1	2	300.99503	400.0	1	1	2	0.0	0.0	0	0.194	-0.001	-0.207	0.0	111.0
0.0	0.0	1	2	300.99503	400.0	1	1	2	0.0	0.0	0	0.194	-0.001	-0.027	0.0	111.0
0.0	0.0	1	2	300.99503	400.0	1	1	2	0.0	0.0	0	0.194	-0.001	-0.038	0.0	111.0
0.0	0.0	1	2	300.99503	400.0	1	1	2	0.0	0.0	0	0.194	0.0	0.009	0.0	111.0
0.0	0.0	1	2	300.99503	400.0	1	1	2	0.0	0.0	0	0.194	0.0	0.002	0.0	111.0
0.0	0.0	1	2	300.99503	400.0	1	1	2	0.0	0.0	0	0.194	0.0	-0.006	0.0	111.0
0.0	0.0	1	2	300.99503	400.0	1	1	2	0.0	0.0	0	0.194	-0.001	-0.021	0.0	111.0
0.0	0.0	1	2	300.99503	400.0	1	1	2	0.0	0.0	0	0.194	-0.001	-0.075	0.0	111.0
0.0	0.0	1	2	300.99503	400.0	1	1	2	0.0	0.0	0	0.194	0.0	0.01	0.0	111.0
0.0	0.0	1	2	300.99503	400.0	1	1	2	0.0	0.0	0	0.194	0.0	0.033	0.0	111.0
0.0	0.0	1	2	300.99503	400.0	1	1	2	0.0	0.0	0	0.194	-0.001	-0.028	0.0	111.0
0.0	0.0	1	2	300.99503	400.0	1	1	2	0.0	0.0	0	0.194	0.0	0.04	0.0	111.0
0.0	0.0	1	2	300.99503	400.0	1	1	2	0.0	0.0	0	0.194	0.0	0.03	0.0	111.0
0.0	0.0	1	2	300.99503	400.0	1	1	2	0.0	0.0	0	0.194	0.0	-0.01	0.0	111.0
0.0	0.0	1	2	300.99503	400.0	1	1	2	0.0	0.0	0	0.194	-0.001	-0.093	0.0	111.0
0.0	0.0	1	2	300.99503	400.0	1	1	2	0.0	0.0	0	0.194	-0.001	-0.028	0.0	111.0
0.0	0.0	1	2	300.99503	400.0	1	1	2	0.0	0.0	0	0.194	0.0	0.024	0.0	111.0
0.0	0.0	1	2	300.99503	400.0	1	1	2	0.0	0.0	0	0.194	0.0	0.015	0.0	111.0
0.0	0.0	1	2	300.99503	400.0	1	1	2	0.0	0.0	0	0.194	0.0	0.005	0.0	111.0
0.0	0.0	1	2	300.99503	400.0	1	1	2	0.0	0.0	0	0.194	0.0	0.067	0.0	111.0
0.0	0.0	1	2	300.99503	400.0	1	1	2	0.0	0.0	0	0.194	0.0	0.014	0.0	111.0
0.0	0.0	1	2	300.99503	400.0	1	1	2	0.0	0.0	0	0.194	0.0	0.027	0.0	111.0
0.0	0.0	1	2	300.99503	400.0	1	1	2	0.0	0.0	0	0.194	0.0	0.007	0.0	111.0
0.0	0.0	1	2	300.99503	400.0	1	1	2	0.0	0.0	0	0.194	0.0	-0.004	0.0	111.0
0.0	0.0	1	2	300.99503	400.0	1	1	2	0.0	0.0	0	0.194	0.0	0.009	0.0	111.0
0.0	0.0	1	2	300.99503	400.0	1	1	2	0.0	0.0	0	0.194	0.0	0.048	0.0	111.0
0.0	0.0	1	2	300.99503	400.0	1	1	2	0.0	0.0	0	0.194	0.0	0.026	0.0	111.0
0.0	0.0	1	2	300.99503	400.0	1	1	2	0.0	0.0	0	0.194	0.0	-0.003	0.0	111.0
0.0	0.0	1	2	300.99503	400.0	1	1	2	0.0	0.0	0	0.194	0.0	0.024	0.0	111.0
0.0	0.0	1	2	300.99503	400.0	1	1	2	0.0	0.0	0	0.194	0.0	0.015	0.0	111.0
0.0	0.0	1	2	300.99503	400.0	1	1	2	0.0	0.0	0	0.194	0.0	0.041	0.0	111.0
0.0	0.0	1	2	300.99503	400.0	1	1	2	0.0	0.0	0	0.194	-0.001	-0.064	0.0	111.0
0.0	0.0	1	2	300.99503	400.0	1	1	2	0.0	0.0	0	0.194	0.0	0.021	0.0	111.0
0.0	0.0	1	2	300.99503	400.0	1	1	2	0.0	0.0	0	0.194	-0.001	-0.151	0.0	111.0
0.0	0.0	1	2	300.99503	400.0	1	1	2	0.0	0.0	0	0.194	0.0	-0.004	0.0	111.0
0.0	0.0	1	2	300.99503	400.0	1	1	2	0.0	0.0	0	0.194	0.0	0.016	0.0	111.0
0.0	0.0	1	2	300.99503	400.0	1	1	2	0.0	0.0	0	0.194	-0.001	-0.026	0.0	111.0
0.0	0.0	1	2	300.99503	400.0	1	1	2	0.0	0.0	0	0.194	0.0	0.011	0.0	111.0
0.0	0.0	1	2	300.99503	400.0	1	1	2	0.0	0.0	0	0.194	0.0	0.004	0.0	111.0
0.0	0.0	1	2	300.99503	400.0	1	1	2	0.0	0.0	0	0.194	-0.001	-0.017	0.0	111.0
0.0	0.0	1	2	300.99503	400.0	1	1	2	0.0	0.0	0	0.194	0.0	0.009	0.0	111.0
0.0	0.0	1	2	300.99503	400.0	1	1	2	0.0	0.0	0	0.194	0.0	0.017	0.0	111.0
0.0	0.0	1	2	300.99503	400.0	1	1	2	0.0	0.0	0	0.194	0.0	-0.009	0.0	111.0
0.0	0.0	1	2	300.99503	400.0	1	1	2	0.0	0.0	0	0.194	0.0	0.005	0.0	111.0
0.0	0.0	1	2	300.99503	400.0	1	1	2	0.0	0.0	0	0.194	-0.001	-0.031	0.0	111.0
0.0	0.0	1	2	300.99503	400.0	1	1	2	0.0	0.0	0	0.194	0.0	-0.002	0.0	111.0
0.0	0.0	1	2	300.99503	400.0	1	1	2	0.0	0.0	0	0.194	0.0	0.026	0.0	111.0
0.0	0.0	1	2	300.99503	400.0	1	1	2	0.0	0.0	0	0.194	0.0	0.102	0.0	111.0
0.0	0.0	1	2	300.99503	400.0	1	1	2	0.0	0.0	0	0.194	0.0	0.021	0.0	111.0
0.0	0.0	1	2	300.99503	400.0	1	1	2	0.0	0.0	0	0.194	0.0	0.037	0.0	111.0
0.0	0.0	1	2	300.99503	400.0	1	1	2	0.0	0.0	0	0.194	-0.001	-0.014	0.0	111.0
0.0	0.0	1	2	300.99503	400.0	1	1	2	0.0	0.0	0	0.194	0.0	-0.004	0.0	111.0
5555.5557	400.0	1	3	201.99005	400.0	1	1	2	0.0	0.0	1	0.194	0.0	0.014	0.0	111.0
5555.5557	400.0	1	3	201.99005	400.0	0	1	2	0.0	0.0	1	0.194	0.0	-0.003	0.0	111.0
5555.5557	400.0	1	3	201.99005	400.0	0	1	2	0.0	0.0	1	0.194	0.0	0.013	0.0	111.0
5555.5557	400.0	1	3	201.99005	400.0	0	1	2	0.0	0.0	1	0.194	-0.001	-0.016	0.0	111.0
5555.5557	400.0	1	3	201.99005	400.0	0	1	2	0.0	0.0	1	0.194	0.002	0.281	0.392	111.0
5555.5557	400.0	1	3	201.99005	400.0	0	1	2	0.0	0.0	1	0.194	0.004	0.388	0.392	111.0
5555.5557	400.0	1	3	201.99005	400.0	0	1	2	0.0	0.0	1	0.194	0.012	1.081	1.097	111.0
5555.5557	400.0	1	3	201.99005	400.0	0	1	2	0.0	0.0	1	0.194	0.025	1.699	1.706	111.0
5555.5557	400.0	1	3	201.99005	400.0	0	1	2	0.0	0.0	1	0.194	0.036	1.694	1.706	111.0
5555.5557	400.0	1	3	201.99005	400.0	0	1	2	0.0	0.0	1	0.194	0.049	1.995	1.978	111.0
5555.5557	400.0	1	3	201.99005	400.0	0	1	2	0.0	0.0	1	0.194	0.064	2.476	2.467	111.0
5555.5557	400.0	1	3	201.99005	400.0	0	1	2	0.0	0.0	1	0.195	0.078	2.512	2.467	111.0
5555.5557	400.0	1	3	201.99005	400.0	0	1	2	0.0	0.0	1	0.195	0.093	2.702	2.686	111.0
5555.5557	400.0	1	3	201.99005	400.0	0	1	2	0.0	0.0	1	0.195	0.107	2.723	2.686	111.0
5555.5557	400.0	1	3	201.99005	400.0	0	1	2	0.0	0.0	1	0.195	0.121	3.068	3.079	111.0
5555.5557	400.0	1	3	201.99005	400.0	0	1	2	0.0	0.0	1	0.195	0.137	3.42	3.417	111.0
5555.5557	400.0	1	3	201.99005	400.0	0	1	2	0.0	0.0	1	0.195	0.152	3.399	3.417	111.0
5555.5557	400.0	1	3	201.99005	400.0	0	1	2	0.0	0.0	1	0.195	0.166	3.562	3.569	111.0
5555.5557	400.0	1	3	201.99005	400.0	0	1	2	0.0	0.0	1	0.195	0.181	3.913	3.84	111.0
5555.5557	400.0	1	3	201.99005	400.0	0	1	2	0.0	0.0	1	0.195	0.193	3.758	3.84	111.0
5555.5557	400.0	1	3	201.99005	400.0	0	1	2	0.0	0.0	1	0.195	0.207	4.031	3.963	111.0
5555.5557	400.0	1	3	201.99005	400.0	0	1	2	0.0	0.0	1	0.195	0.219	4.096	4.181	111.0
5555.5557	400.0	1	3	201.99005	400.0	0	1	2	0.0	0.0	1	0.195	0.231	4.188	4.181	111.0
5555.5557	400.0	1	3	201.99005	400.0	0	1	2	0.0	0.0	1	0.196	0.244	4.367	4.369	111.0
5555.5557	400.0	1	3	201.99005	400.0	0	1	2	0.0	0.0	1	0.196	0.255	4.38	4.369	111.0
5555.5557	400.0	1	3	201.99005	400.0	0	1	2	0.0	0.0	1	0.196	0.266	4.48	4.453	111.0
5555.5557	400.0	1	3	201.99005	400.0	0	1	2	0.0	0.0	1	0.196	0.277	4.566	4.604	111.0
5555.5557	400.0	1	3	201.99005	400.0	0	1	2	0.0	0.0	1	0.196	0.288	4.659	4.604	111.0
5555.5557	400.0	1	3	201.99005	400.0	0	1	2	0.0	0.0	1	0.196	0.298	4.659	4.673	111.0
5555.5557	400.0	1	3	201.99005	400.0	0	1	2	0.0	0.0	1	0.196	0.307	4.778	4.794	111.0
5555.5557	400.0	1	3	201.99005	400.0	0	1	2	0.0	0.0	1	0.196	0.315	4.793	4.794	111.0
5555.5557	400.0	1	3	201.99005	400.0	0	1	2	0.0	0.0	1	0.196	0.324	4.771	4.898	111.0
5555.5557	400.0	1	3	201.99005	400.0	0	1	2	0.0	0.0	1	0.196	0.332	4.927	4.898	111.0
5555.5557	400.0	1	3	201.99005	400.0	0	1	2	0.0	0.0	1	0.196	0.34	4.988	4.945	111.0
5555.5557	400.0	1	3	201.99005	400.0	0	1	2	0.0	0.0	1	0.196	0.347	5.061	5.03	111.0
5555.5557	400.0	1	3	201.99005	400.0	0	1	2	0.0	0.0	1	0.196	0.353	5.01	5.03	111.0
5555.5557	400.0	1	3	201.99005	400.0	0	1	2	0.0	0.0	1	0.196	0.36	5.064	5.068	111.0
5555.5557	400.0	1	3	201.99005	400.0	0	1	2	0.0	0.0	1	0.196	0.367	5.251	5.134	111.0
5555.5557	400.0	1	3	201.99005	400.0	0	1	2	0.0	0.0	1	0.196	0.373	5.191	5.134	111.0
5555.5557	400.0	1	3	201.99005	400.0	0	1	2	0.0	0.0	1	0.196	0.379	5.157	5.165	111.0
5555.5557	400.0	1	3	201.99005	400.0	0	1	2	0.0	0.0	1	0.196	0.384	5.207	5.165	111.0
5555.5557	400.0	1	3	201.99005	400.0	0	1	2	0.0	0.0	1	0.196	0.388	5.173	5.218	111.0
5555.5557	400.0	1	3	201.99005	400.0	0	1	2	0.0	0.0	1	0.197	0.393	5.105	5.244	111.0
5555.5557	400.0	1	3	201.99005	400.0	0	1	2	0.0	0.0	1	0.197	0.397	5.292	5.244	111.0
5555.5557	400.0	1	3	201.99005	400.0	0	1	2	0.0	0.0	1	0.197	0.401	5.293	5.287	111.0
5555.5557	400.0	1	3	201.99005	400.0	0	1	2	0.0	0.0	1	0.197	0.403	5.077	5.287	111.0
5555.5557	400.0	1	3	201.99005	400.0	0	1	2	0.0	0.0	1	0.197	0.407	5.352	5.325	111.0
5555.5557	400.0	1	3	201.99005	400.0	0	1	2	0.0	0.0	1	0.197	0.411	5.277	5.34	111.0
5555.5557	400.0	1	3	201.99005	400.0	0	1	2	0.0	0.0	1	0.197	0.414	5.341	5.34	111.0
5555.5557	400.0	1	3	201.99005	400.0	0	1	2	0.0	0.0	1	0.197	0.418	5.376	5.371	111.0
5555.5557	400.0	1	3	201.99005	400.0	0	1	2	0.0	0.0	1	0.197	0.422	5.356	5.385	111.0
5555.5557	400.0	1	3	201.99005	400.0	0	1	2	0.0	0.0	1	0.197	0.424	5.364	5.385	111.0
5555.5557	400.0	1	3	201.99005	400.0	0	1	2	0.0	0.0	1	0.197	0.426	5.383	5.409	111.0
5555.5557	400.0	1	3	201.99005	400.0	0	1	2	0.0	0.0	1	0.197	0.428	5.137	5.419	111.0
5555.5557	400.0	1	3	201.99005	400.0	1	1	2	0.0	0.0	1	0.197	0.43	5.392	5.419	111.0
5555.5557	400.0	1	3	201.99005	400.0	1	1	2	0.0	0.0	1	0.197	0.432	5.396	5.438	111.0
5555.5557	400.0	1	3	201.99005	400.0	1	1	2	0.0	0.0	1	0.197	0.434	5.4	5.438	111.0
5555.5557	400.0	1	3	201.99005	400.0	1	1	2	0.0	0.0	1	0.197	0.436	5.444	5.455	111.0
5555.5557	400.0	1	3	201.99005	400.0	1	1	2	0.0	0.0	1	0.197	0.438	5.436	5.464	111.0
5555.5557	400.0	1	3	201.99005	400.0	1	1	2	0.0	0.0	1	0.197	0.44	5.434	5.464	111.0
5555.5557	400.0	1	3	201.99005	400.0	1	1	2	0.0	0.0	1	0.197	0.442	5.494	5.476	111.0
5555.5557	400.0	1	3	201.99005	400.0	1	1	2	0.0	0.0	1	0.197	0.442	5.496	5.483	111.0
5555.5557	400.0	1	3	201.99005	400.0	1	1	2	0.0	0.0	1	0.197	0.442	5.457	5.483	111.0
5555.5557	400.0	1	3	201.99005	400.0	1	1	2	0.0	0.0	1	0.197	0.442	5.452	5.493	111.0
5555.5557	400.0	1	3	201.99005	400.0	1	1	2	0.0	0.0	1	0.197	0.442	5.414	5.493	111.0
5555.5557	400.0	1	3	201.99005	400.0	1	1	2	0.0	0.0	1	0.197	0.442	5.482	5.498	111.0
5555.5557	400.0	1	3	201.99005	400.0	1	1	2	0.0	0.0	1	0.197	0.443	5.667	5.508	111.0
5555.5557	400.0	1	3	201.99005	400.0	1	1	2	0.0	0.0	1	0.197	0.444	5.586	5.508	111.0
5555.5557	400.0	1	3	201.99005	400.0	1	1	2	0.0	0.0	1	0.197	0.444	5.459	5.514	111.0
5555.5557	400.0	1	3	201.99005	400.0	1	1	2	0.0	0.0	1	0.197	0.445	5.477	5.517	111.0
5555.5557	400.0	1	3	201.99005	400.0	1	1	2	0.0	0.0	1	0.197	0.446	5.558	5.517	111.0
5555.5557	400.0	1	3	201.99005	400.0	1	1	2	0.0	0.0	1	0.197	0.446	5.522	5.524	111.0
5555.5557	400.0	1	3	201.99005	400.0	1	1	2	0.0	0.0	1	0.197	0.446	5.512	5.524	111.0
5555.5557	400.0	1	3	201.99005	400.0	1	1	2	0.0	0.0	1	0.197	0.446	5.535	5.527	111.0
5555.5557	400.0	1	3	201.99005	400.0	1	1	2	0.0	0.0	1	0.197	0.448	5.563	5.529	111.0
5555.5557	400.0	1	3	201.99005	400.0	1	1	2	0.0	0.0	1	0.197	0.448	5.503	5.529	111.0
5555.5557	400.0	1	3	201.99005	400.0	1	1	2	0.0	0.0	1	0.197	0.449	5.565	5.533	111.0
5555.5557	400.0	1	3	201.99005	400.0	1	1	2	0.0	0.0	1	0.197	0.45	5.6	5.533	111.0
5555.5557	400.0	1	3	201.99005	400.0	1	1	2	0.0	0.0	1	0.197	0.451	5.561	5.537	111.0
5555.5557	400.0	1	3	201.99005	400.0	1	1	2	0.0	0.0	1	0.197	0.451	5.507	5.54	111.0
5555.5557	400.0	1	3	201.99005	400.0	1	1	2	0.0	0.0	1	0.197	0.452	5.516	5.54	111.0
5555.5557	400.0	1	3	201.99005	400.0	1	1	2	0.0	0.0	1	0.197	0.453	5.536	5.543	111.0
5555.5557	400.0	1	3	201.99005	400.0	1	1	2	0.0	0.0	1	0.197	0.454	5.549	5.544	111.0
5555.5557	400.0	1	3	201.99005	400.0	1	1	2	0.0	0.0	1	0.197	0.454	5.547	5.544	111.0
5555.5557	400.0	1	3	201.99005	400.0	1	1	2	0.0	0.0	1	0.197	0.456	5.715	5.547	111.0
5555.5557	400.0	1	3	201.99005	400.0	1	1	2	0.0	0.0	1	0.197	0.456	5.539	5.547	111.0
5555.5557	400.0	1	3	201.99005	400.0	1	1	2	0.0	0.0	1	0.197	0.457	5.436	5.547	111.0
5555.5557	400.0	1	3	201.99005	400.0	1	1	2	0.0	0.0	1	0.197	0.459	5.575	5.549	111.0
5555.5557	400.0	1	3	201.99005	400.0	1	1	2	0.0	0.0	1	0.197	0.46	5.605	5.549	111.0
5555.5557	400.0	1	3	201.99005	400.0	1	1	2	0.0	0.0	1	0.197	0.461	5.561	5.55	111.0
5555.5557	400.0	1	3	201.99005	400.0	1	1	2	0.0	0.0	1	0.197	0.46	5.51	5.551	111.0
5555.5557	400.0	1	3	201.99005	400.0	1	1	2	0.0	0.0	1	0.197	0.461	5.589	5.551	111.0
5555.5557	400.0	1	3	201.99005	400.0	1	1	2	0.0	0.0	1	0.197	0.461	5.589	5.553	111.0
5555.5557	400.0	1	3	201.99005	400.0	1	1	2	0.0	0.0	1	0.197	0.46	5.516	5.554	111.0
5555.5557	400.0	1	3	201.99005	400.0	1	1	2	0.0	0.0	1	0.197	0.461	5.564	5.554	111.0
5555.5557	400.0	1	3	201.99005	400.0	1	1	2	0.0	0.0	1	0.197	0.461	5.581	5.554	111.0
5555.5557	400.0	1	3	201.99005	400.0	1	1	2	0.0	0.0	1	0.197	0.461	5.602	5.554	111.0
5555.5557	400.0	1	3	201.99005	400.0	1	1	2	0.0	0.0	1	0.197	0.461	5.594	5.555	111.0
5555.5557	400.0	1	3	201.99005	400.0	1	1	2	0.0	0.0	1	0.197	0.46	5.514	5.556	111.0
5555.5557	400.0	1	3	201.99005	400.0	1	1	2	0.0	0.0	1	0.197	0.461	5.604	5.556	111.0
5555.5557	400.0	1	3	201.99005	400.0	1	1	2	0.0	0.0	1	0.197	0.46	5.551	5.556	111.0
5555.5557	400.0	1	3	201.99005	400.0	1	1	2	0.0	0.0	1	0.197	0.461	5.574	5.557	111.0
5555.5557	400.0	1	3	201.99005	400.0	1	1	2	0.0	0.0	1	0.197	0.461	5.56	5.557	111.0
5555.5557	400.0	1	3	201.99005	400.0	1	1	2	0.0	0.0	1	0.197	0.46	5.539	5.557	111.0
5555.5557	400.0	1	3	201.99005	400.0	1	1	2	0.0	0.0	1	0.197	0.46	5.489	5.557	111.0
5555.5557	400.0	1	3	201.99005	400.0	1	1	2	0.0	0.0	1	0.197	0.46	5.557	5.559	111.0
5555.5557	400.0	1	3	201.99005	400.0	1	1	2	0.0	0.0	1	0.197	0.46	5.541	5.559	111.0
5555.5557	400.0	1	3	201.99005	400.0	1	1	2	0.0	0.0	1	0.197	0.46	5.503	5.559	111.0
5555.5557	400.0	1	3	201.99005	400.0	1	1	2	0.0	0.0	1	0.197	0.46	5.475	5.56	111.0
5555.5557	400.0	1	3	201.99005	400.0	1	1	2	0.0	0.0	1	0.197	0.461	5.586	5.56	111.0
5555.5557	400.0	1	3	201.99005	400.0	1	1	2	0.0	0.0	1	0.197	0.46	5.511	5.56	111.0
5555.5557	400.0	1	3	201.99005	400.0	1	1	2	0.0	0.0	1	0.197	0.46	5.546	5.56	111.0
5555.5557	400.0	1	3	201.99005	400.0	1	1	2	0.0	0.0	1	0.197	0.461	5.612	5.56	111.0
5555.5557	400.0	1	3	201.99005	400.0	1	1	2	0.0	0.0	1	0.197	0.46	5.552	5.56	111.0
5555.5557	400.0	1	3	201.99005	400.0	1	1	2	0.0	0.0	1	0.197	0.461	5.639	5.561	111.0
5555.5557	400.0	1	3	201.99005	400.0	1	1	2	0.0	0.0	1	0.197	0.46	5.52	5.561	111.0
5555.5557	400.0	1	3	201.99005	400.0	1	1	2	0.0	0.0	1	0.197	0.46	5.531	5.561	111.0
5555.5557	400.0	1	3	201.99005	400.0	1	1	2	0.0	0.0	1	0.197	0.461	5.599	5.561	111.0
5555.5557	400.0	1	3	201.99005	400.0	1	1	2	0.0	0.0	1	0.197	0.46	5.551	5.561	111.0
5555.5557	400.0	1	3	201.99005	400.0	1	1	2	0.0	0.0	1	0.197	0.461	5.599	5.561	111.0
5555.5557	400.0	1	3	201.99005	400.0	1	1	2	0.0	0.0	1	0.197	0.461	5.568	5.561	111.0
5555.5557	400.0	1	3	201.99005	400.0	1	1	2	0.0	0.0	1	0.197	0.46	5.529	5.561	111.0
5555.5557	400.0	1	3	201.99005	400.0	1	1	2	0.0	0.0	1	0.197	0.461	5.566	5.561	111.0
5555.5557	400.0	1	3	201.99005	400.0	1	1	2	0.0	0.0	1	0.197	0.461	5.583	5.561	111.0
5555.5557	400.0	1	3	201.99005	400.0	1	1	2	0.0	0.0	1	0.197	0.46	5.55	5.561	111.0
5555.5557	400.0	1	3	201.99005	400.0	1	1	2	0.0	0.0	1	0.197	0.461	5.604	5.562	111.0
5555.5557	400.0	1	3	201.99005	400.0	1	1	2	0.0	0.0	1	0.197	0.461	5.559	5.562	111.0
5555.5557	400.0	1	3	201.99005	400.0	1	1	2	0.0	0.0	1	0.197	0.46	5.527	5.562	111.0
5555.5557	400.0	1	3	201.99005	400.0	1	1	2	0.0	0.0	1	0.197	0.461	5.579	5.562	111.0
5555.5557	400.0	1	3	201.99005	400.0	1	1	2	0.0	0.0	1	0.197	0.461	5.569	5.562	111.0
5555.5557	400.0	1	3	201.99005	400.0	1	1	2	0.0	0.0	1	0.197	0.46	5.425	5.562	111.0
5555.5557	400.0	1	3	201.99005	400.0	1	1	2	0.0	0.0	1	0.197	0.46	5.532	5.562	111.0
5555.5557	400.0	1	3	201.99005	400.0	1	1	2	0.0	0.0	1	0.197	0.46	5.514	5.562	111.0
5555.5557	400.0	1	3	201.99005	400.0	1	1	2	0.0	0.0	1	0.197	0.461	5.631	5.562	111.0
5555.5557	400.0	1	3	201.99005	400.0	1	1	2	0.0	0.0	1	0.197	0.461	5.585	5.562	111.0
5555.5557	400.0	1	3	201.99005	400.0	1	1	2	0.0	0.0	1	0.197	0.461	5.575	5.562	111.0
5555.5557	400.0	1	3	201.99005	400.0	1	1	2	0.0	0.0	1	0.197	0.46	5.508	5.562	111.0
5555.5557	400.0	1	3	201.99005	400.0	1	1	2	0.0	0.0	1	0.197	0.461	5.579	5.562	111.0
5555.5557	400.0	1	3	201.99005	400.0	1	1	2	0.0	0.0	1	0.197	0.461	5.648	5.562	111.0
5555.5557	400.0	1	3	201.99005	400.0	1	1	2	0.0	0.0	1	0.197	0.46	5.511	5.562	111.0
5555.5557	400.0	1	3	201.99005	400.0	1	1	2	0.0	0.0	1	0.197	0.461	5.575	5.562	111.0
5555.5557	400.0	1	3	201.99005	400.0	1	1	2	0.0	0.0	1	0.197	0.46	5.542	5.562	111.0
5555.5557	400.0	1	3	201.99005	400.0	1	1	2	0.0	0.0	1	0.197	0.46	5.485	5.562	111.0
5555.5557	400.0	1	3	201.99005	400.0	1	1	2	0.0	0.0	1	0.197	0.46	5.546	5.562	111.0
5555.5557	400.0	1	3	201.99005	400.0	1	1	2	0.0	0.0	1	0.197	0.46	5.551	5.562	111.0
5555.5557	400.0	1	3	201.99005	400.0	1	1	2	0.0	0.0	1	0.197	0.46	5.553	5.562	111.0
5555.5557	400.0	1	3	201.99005	400.0	1	1	2	0.0	0.0	1	0.197	0.46	5.524	5.562	111.0
5555.5557	400.0	1	3	201.99005	400.0	1	1	2	0.0	0.0	1	0.197	0.46	5.531	5.562	111.0
5555.5557	400.0	1	3	201.99005	400.0	1	1	2	0.0	0.0	1	0.197	0.46	5.545	5.562	111.0
5555.5557	400.0	1	3	201.99005	400.0	1	1	2	0.0	0.0	1	0.197	0.461	5.606	5.562	111.0
5555.5557	400.0	1	3	201.99005	400.0	1	1	2	0.0	0.0	1	0.197	0.46	5.55	5.562	111.0
5555.5557	400.0	1	3	201.99005	400.0	1	1	2	0.0	0.0	1	0.197	0.46	5.545	5.562	111.0
5555.5557	400.0	1	3	201.99005	400.0	1	1	2	0.0	0.0	1	0.197	0.461	5.599	5.562	111.0
5555.5557	400.0	1	3	201.99005	400.0	1	1	2	0.0	0.0	1	0.197	0.461	5.654	5.562	111.0
5555.5557	400.0	1	3	201.99005	400.0	1	1	2	0.0	0.0	1	0.197	0.461	5.574	5.562	111.0
5555.5557	400.0	1	3	201.99005	400.0	1	1	2	0.0	0.0	1	0.197	0.461	5.562	5.562	111.0
5555.5557	400.0	1	3	201.99005	400.0	1	1	2	0.0	0.0	1	0.197	0.461	5.577	5.562	111.0
5555.5557	400.0	1	3	201.99005	400.0	1	1	2	0.0	0.0	1	0.197	0.46	5.556	5.562	111.0
5555.5557	400.0	1	3	201.99005	400.0	1	1	2	0.0	0.0	1	0.197	0.461	5.561	5.562	111.0
5555.5557	400.0	1	3	201.99005	400.0	1	1	2	0.0	0.0	1	0.197	0.461	5.561	5.562	111.0
5555.5557	400.0	1	3	201.99005	400.0	1	1	2	0.0	0.0	1	0.197	0.46	5.394	5.562	111.0
5555.5557	400.0	1	3	201.99005	400.0	1	1	2	0.0	0.0	1	0.197	0.46	5.55	5.562	111.0
5555.5557	400.0	1	3	201.99005	400.0	1	1	2	0.0	0.0	1	0.197	0.461	5.623	5.562	111.0
5555.5557	400.0	1	3	201.99005	400.0	1	1	2	0.0	0.0	1	0.197	0.46	5.528	5.562	111.0
5555.5557	400.0	1	3	201.99005	400.0	1	1	2	0.0	0.0	1	0.197	0.461	5.576	5.562	111.0
5555.5557	400.0	1	3	201.99005	400.0	1	1	2	0.0	0.0	1	0.197	0.461	5.623	5.562	111.0
5555.5557	400.0	1	3	201.99005	400.0	1	1	2	0.0	0.0	1	0.197	0.46	5.485	5.562	111.0
5555.5557	400.0	1	3	201.99005	400.0	1	1	2	0.0	0.0	1	0.197	0.46	5.532	5.562	111.0
5555.5557	400.0	1	3	201.99005	400.0	1	1	2	0.0	0.0	1	0.197	0.461	5.557	5.562	111.0
5555.5557	400.0	1	3	201.99005	400.0	1	1	2	0.0	0.0	1	0.197	0.461	5.566	5.562	111.0
5555.5557	400.0	1	3	201.99005	400.0	1	1	2	0.0	0.0	1	0.197	0.461	5.582	5.562	111.0
5555.5557	400.0	1	3	201.99005	400.0	1	1	2	0.0	0.0	1	0.197	0.461	5.668	5.562	111.0
5555.5557	400.0	1	3	201.99005	400.0	1	1	2	0.0	0.0	1	0.197	0.46	5.514	5.562	111.0
5555.5557	400.0	1	3	201.99005	400.0	1	1	2	0.0	0.0	1	0.197	0.461	5.576	5.562	111.0
5555.5557	400.0	1	3	201.99005	400.0	1	1	2	0.0	0.0	1	0.197	0.46	5.52	5.562	111.0
5555.5557	400.0	1	3	201.99005	400.0	1	1	2	0.0	0.0	1	0.197	0.461	5.598	5.562	111.0
5555.5557	400.0	1	3	201.99005	400.0	1	1	2	0.0	0.0	1	0.197	0.46	5.543	5.562	111.0
5555.5557	400.0	1	3	201.99005	400.0	1	1	2	0.0	0.0	1	0.197	0.461	5.562	5.562	111.0
5555.5557	400.0	1	3	201.99005	400.0	1	1	2	0.0	0.0	1	0.197	0.461	5.583	5.562	111.0
5555.5557	400.0	1	3	201.99005	400.0	1	1	2	0.0	0.0	1	0.197	0.461	5.593	5.562	111.0
5555.5557	400.0	1	3	201.99005	400.0	1	1	2	0.0	0.0	1	0.197	0.46	5.554	5.562	111.0
5555.5557	400.0	1	3	201.99005	400.0	1	1	2	0.0	0.0	1	0.197	0.46	5.327	5.562	111.0
5555.5557	400.0	1	3	201.99005	400.0	1	1	2	0.0	0.0	1	0.197	0.461	5.562	5.562	111.0
5555.5557	400.0	1	3	201.99005	400.0	1	1	2	0.0	0.0	1	0.197	0.46	5.512	5.562	111.0
5555.5557	400.0	1	3	201.99005	400.0	1	1	2	0.0	0.0	1	0.197	0.46	5.533	5.562	111.0
5555.5557	400.0	1	3	201.99005	400.0	1	1	2	0.0	0.0	1	0.197	0.46	5.528	5.562	111.0
5555.5557	400.0	1	3	201.99005	400.0	1	1	2	0.0	0.0	1	0.197	0.46	5.548	5.562	111.0
5555.5557	400.0	1	3	201.99005	400.0	1	1	2	0.0	0.0	1	0.197	0.461	5.563	5.562	111.0
5555.5557	400.0	1	3	201.99005	400.0	1	1	2	0.0	0.0	1	0.197	0.46	5.52	5.562	111.0
5555.5557	400.0	1	3	201.99005	400.0	1	1	2	0.0	0.0	1	0.197	0.461	5.574	5.562	111.0
5555.5557	400.0	1	3	201.99005	400.0	1	1	2	0.0	0.0	1	0.197	0.46	5.521	5.562	111.0
5555.5557	400.0	1	3	201.99005	400.0	1	1	2	0.0	0.0	1	0.197	0.46	5.556	5.562	111.0
5555.5557	400.0	1	3	201.99005	400.0	1	1	2	0.0	0.0	1	0.197	0.461	5.629	5.562	111.0
5555.5557	400.0	1	3	201.99005	400.0	1	1	2	0.0	0.0	1	0.197	0.46	5.542	5.562	111.0
5555.5557	400.0	1	3	201.99005	400.0	1	1	2	0.0	0.0	1	0.197	0.461	5.579	5.562	111.0
5555.5557	400.0	1	3	201.99005	400.0	1	1	2	0.0	0.0	1	0.197	0.46	5.523	5.562	111.0
5555.5557	400.0	1	3	201.99005	400.0	1	1	2	0.0	0.0	1	0.197	0.46	5.48	5.562	111.0
5555.5557	400.0	1	3	201.99005	400.0	1	1	2	0.0	0.0	1	0.197	0.461	5.619	5.562	111.0
5555.5557	400.0	1	3	201.99005	400.0	1	1	2	0.0	0.0	1	0.197	0.46	5.552	5.562	111.0
5555.5557	400.0	1	3	201.99005	400.0	1	1	2	0.0	0.0	1	0.197	0.46	5.541	5.562	111.0
5555.5557	400.0	1	3	201.99005	400.0	1	1	2	0.0	0.0	1	0.197	0.461	5.612	5.562	111.0
5555.5557	400.0	1	3	201.99005	400.0	1	1	2	0.0	0.0	1	0.197	0.461	5.6	5.562	111.0
5555.5557	400.0	1	3	201.99005	400.0	1	1	2	0.0	0.0	1	0.197	0.461	5.593	5.562	111.0
5555.5557	400.0	1	3	201.99005	400.0	1	1	2	0.0	0.0	1	0.197	0.461	5.568	5.562	111.0
5555.5557	400.0	1	3	201.99005	400.0	1	1	2	0.0	0.0	1	0.197	0.46	5.554	5.562	111.0
5555.5557	400.0	1	3	201.99005	400.0	1	1	2	0.0	0.0	1	0.197	0.461	5.558	5.562	111.0
5555.5557	400.0	1	3	201.99005	400.0	1	1	2	0.0	0.0	1	0.197	0.46	5.553	5.562	111.0
5555.5557	400.0	1	3	201.99005	400.0	1	1	2	0.0	0.0	1	0.197	0.461	5.593	5.562	111.0
5555.5557	400.0	1	3	201.99005	400.0	1	1	2	0.0	0.0	1	0.197	0.46	5.546	5.562	111.0
5555.5557	400.0	1	3	201.99005	400.0	1	1	2	0.0	0.0	1	0.197	0.461	5.644	5.562	111.0
5555.5557	400.0	1	3	201.99005	400.0	1	1	2	0.0	0.0	1	0.197	0.46	5.542	5.562	111.0
5555.5557	400.0	1	3	201.99005	400.0	1	1	2	0.0	0.0	1	0.197	0.461	5.589	5.562	111.0
5555.5557	400.0	1	3	201.99005	400.0	1	1	2	0.0	0.0	1	0.197	0.46	5.533	5.562	111.0
5555.5557	400.0	1	3	201.99005	400.0	1	1	2	0.0	0.0	1	0.197	0.461	5.574	5.562	111.0
5555.5557	400.0	1	3	201.99005	400.0	1	1	2	0.0	0.0	1	0.197	0.461	5.559	5.562	111.0
5555.5557	400.0	1	3	201.99005	400.0	1	1	2	0.0	0.0	1	0.197	0.46	5.502	5.562	111.0
5555.5557	400.0	1	3	201.99005	400.0	1	1	2	0.0	0.0	1	0.197	0.461	5.619	5.562	111.0
5555.5557	400.0	1	3	201.99005	400.0	1	1	2	0.0	0.0	1	0.197	0.46	5.519	5.562	111.0
5555.5557	400.0	1	3	201.99005	400.0	1	1	2	0.0	0.0	1	0.197	0.46	5.487	5.562	111.0
5555.5557	400.0	1	3	201.99005	400.0	1	1	2	0.0	0.0	1	0.197	0.46	5.361	5.562	111.0
5555.5557	400.0	1	3	201.99005	400.0	1	1	2	0.0	0.0	1	0.197	0.461	5.558	5.562	111.0
5555.5557	400.0	1	3	201.99005	400.0	1	1	2	0.0	0.0	1	0.197	0.461	5.614	5.562	111.0
5555.5557	400.0	1	3	201.99005	400.0	1	1	2	0.0	0.0	1	0.197	0.461	5.739	5.562	111.0
5555.5557	400.0	1	3	201.99005	400.0	1	1	2	0.0	0.0	1	0.197	0.461	5.573	5.562	111.0
5555.5557	400.0	1	3	201.99005	400.0	1	1	2	0.0	0.0	1	0.197	0.46	5.53	5.562	111.0
5555.5557	400.0	1	3	201.99005	400.0	1	1	2	0.0	0.0	1	0.197	0.461	5.587	5.562	111.0
5555.5557	400.0	1	3	201.99005	400.0	1	1	2	0.0	0.0	1	0.197	0.46	5.495	5.562	111.0
5555.5557	400.0	1	3	201.99005	400.0	1	1	2	0.0	0.0	1	0.197	0.461	5.71	5.562	111.0
5555.5557	400.0	1	3	201.99005	400.0	1	1	2	0.0	0.0	1	0.197	0.461	5.568	5.562	111.0
5555.5557	400.0	1	3	201.99005	400.0	1	1	2	0.0	0.0	1	0.197	0.46	5.553	5.562	111.0
5555.5557	400.0	1	3	201.99005	400.0	1	1	2	0.0	0.0	1	0.197	0.461	5.631	5.562	111.0
5555.5557	400.0	1	3	201.99005	400.0	1	1	2	0.0	0.0	1	0.197	0.461	5.572	5.562	111.0
5555.5557	400.0	1	3	201.99005	400.0	1	1	2	0.0	0.0	1	0.197	0.461	5.559	5.562	111.0
5555.5557	400.0	1	3	201.99005	400.0	1	1	2	0.0	0.0	1	0.197	0.461	5.598	5.562	111.0
5555.5557	400.0	1	3	201.99005	400.0	1	1	2	0.0	0.0	1	0.197	0.46	5.539	5.562	111.0
5555.5557	400.0	1	3	201.99005	400.0	1	1	2	0.0	0.0	1	0.197	0.46	5.543	5.562	111.0
5555.5557	400.0	1	3	201.99005	400.0	1	1	2	0.0	0.0	1	0.197	0.461	5.577	5.562	111.0
5555.5557	400.0	1	3	201.99005	400.0	1	1	2	0.0	0.0	1	0.197	0.461	5.609	5.562	111.0
5555.5557	400.0	1	3	201.99005	400.0	1	1	2	0.0	0.0	1	0.197	0.461	5.564	5.562	111.0
5555.5557	400.0	1	3	201.99005	400.0	1	1	2	0.0	0.0	1	0.197	0.461	5.604	5.562	111.0
5555.5557	400.0	1	3	201.99005	400.0	1	1	2	0.0	0.0	1	0.197	0.461	5.576	5.562	111.0
5555.5557	400.0	1	3	201.99005	400.0	1	1	2	0.0	0.0	1	0.197	0.46	5.503	5.562	111.0
5555.5557	400.0	1	3	201.99005	400.0	1	1	2	0.0	0.0	1	0.197	0.461	5.574	5.562	111.0
5555.5557	400.0	1	3	201.99005	400.0	1	1	2	0.0	0.0	1	0.197	0.461	5.585	5.562	111.0
5555.5557	400.0	1	3	201.99005	400.0	1	1	2	0.0	0.0	1	0.197	0.461	5.572	5.562	111.0
5555.5557	400.0	1	3	201.99005	400.0	1	1	2	0.0	0.0	1	0.197	0.461	5.609	5.562	111.0
5555.5557	400.0	1	3	201.99005	400.0	1	1	2	0.0	0.0	1	0.197	0.46	5.549	5.562	111.0
5555.5557	400.0	1	3	201.99005	400.0	1	1	2	0.0	0.0	1	0.197	0.461	5.585	5.562	111.0
5555.5557	400.0	1	3	201.99005	400.0	1	1	2	0.0	0.0	1	0.197	0.461	5.568	5.562	111.0
5555.5557	400.0	1	3	201.99005	400.0	1	1	2	0.0	0.0	1	0.197	0.46	5.489	5.562	111.0
5555.5557	400.0	1	3	201.99005	400.0	1	1	2	0.0	0.0	1	0.197	0.461	5.598	5.562	111.0
5555.5557	400.0	1	3	201.99005	400.0	1	1	2	0.0	0.0	1	0.197	0.461	5.575	5.562	111.0
5555.5557	400.0	1	3	201.99005	400.0	1	1	2	0.0	0.0	1	0.197	0.46	5.366	5.562	111.0
5555.5557	400.0	1	3	201.99005	400.0	1	1	2	0.0	0.0	1	0.197	0.46	5.54	5.562	111.0
5555.5557	400.0	1	3	201.99005	400.0	1	1	2	0.0	0.0	1	0.197	0.461	5.597	5.562	111.0
0.0	0.0	1	3	201.99005	400.0	1	1	2	0.0	0.0	0	0.197	0.461	5.57	5.562	111.0
0.0	0.0	1	3	201.99005	400.0	1	1	2	0.0	0.0	0	0.197	0.461	5.564	5.562	111.0
0.0	0.0	1	3	201.99005	400.0	1	1	2	0.0	0.0	0	0.197	0.461	5.57	5.562	111.0
0.0	0.0	1	3	201.99005	400.0	1	1	2	0.0	0.0	0	0.197	0.46	5.405	5.562	111.0
0.0	0.0	1	3	201.99005	400.0	1	1	2	0.0	0.0	0	0.197	0.461	5.615	5.562	111.0
0.0	0.0	1	3	201.99005	400.0	1	1	2	0.0	0.0	0	0.197	0.454	4.829	4.803	111.0
0.0	0.0	1	3	201.99005	400.0	1	1	2	0.0	0.0	0	0.197	0.446	4.483	4.463	111.0
0.0	0.0	1	3	201.99005	400.0	1	1	2	0.0	0.0	0	0.197	0.438	4.437	4.463	111.0
0.0	0.0	1	3	201.99005	400.0	1	1	2	0.0	0.0	0	0.197	0.426	3.833	3.854	111.0
0.0	0.0	1	3	201.99005	400.0	1	1	2	0.0	0.0	0	0.197	0.415	3.851	3.854	111.0
0.0	0.0	1	3	201.99005	400.0	1	1	2	0.0	0.0	0	0.197	0.405	3.632	3.581	111.0
0.0	0.0	1	3	201.99005	400.0	1	1	2	0.0	0.0	0	0.197	0.39	2.961	3.093	111.0
0.0	0.0	1	3	201.99005	400.0	1	1	2	0.0	0.0	0	0.197	0.377	3.091	3.093	111.0
0.0	0.0	1	3	201.99005	400.0	1	1	2	0.0	0.0	0	0.196	0.362	2.647	2.671	111.0
0.0	0.0	1	3	201.99005	400.0	1	1	2	0.0	0.0	0	0.196	0.347	2.497	2.482	111.0
0.0	0.0	1	3	201.99005	400.0	1	1	2	0.0	0.0	0	0.196	0.334	2.522	2.482	111.0
0.0	0.0	1	3	201.99005	400.0	1	1	2	0.0	0.0	0	0.196	0.319	2.227	2.143	111.0
0.0	0.0	1	3	201.99005	400.0	1	1	2	0.0	0.0	0	0.196	0.306	2.142	2.143	111.0
0.0	0.0	1	3	201.99005	400.0	1	1	2	0.0	0.0	0	0.196	0.293	2.028	1.992	111.0
0.0	0.0	1	3	201.99005	400.0	1	1	2	0.0	0.0	0	0.196	0.279	1.803	1.72	111.0
0.0	0.0	1	3	201.99005	400.0	1	1	2	0.0	0.0	0	0.196	0.267	1.854	1.72	111.0
0.0	0.0	1	3	201.99005	400.0	1	1	2	0.0	0.0	0	0.196	0.254	1.496	1.485	111.0
0.0	0.0	1	3	201.99005	400.0	1	1	2	0.0	0.0	0	0.196	0.24	1.357	1.381	111.0
0.0	0.0	1	3	201.99005	400.0	1	1	2	0.0	0.0	0	0.196	0.228	1.41	1.381	111.0
0.0	0.0	1	3	201.99005	400.0	1	1	2	0.0	0.0	0	0.196	0.215	1.23	1.191	111.0
0.0	0.0	1	3	201.99005	400.0	1	1	2	0.0	0.0	0	0.196	0.205	1.237	1.191	111.0
0.0	0.0	1	3	201.99005	400.0	1	1	2	0.0	0.0	0	0.196	0.194	1.111	1.107	111.0
0.0	0.0	1	3	201.99005	400.0	1	1	2	0.0	0.0	0	0.196	0.183	0.938	0.956	111.0
0.0	0.0	1	3	201.99005	400.0	1	1	2	0.0	0.0	0	0.196	0.173	1.011	0.956	111.0
0.0	0.0	1	3	201.99005	400.0	1	1	2	0.0	0.0	0	0.195	0.164	0.898	0.888	111.0
0.0	0.0	1	3	201.99005	400.0	1	1	2	0.0	0.0	0	0.195	0.155	0.786	0.767	111.0
0.0	0.0	1	3	201.99005	400.0	1	1	2	0.0	0.0	0	0.195	0.147	0.772	0.767	111.0
0.0	0.0	1	3	201.99005	400.0	1	1	2	0.0	0.0	0	0.195	0.137	0.719	0.712	111.0
0.0	0.0	1	3	201.99005	400.0	1	1	2	0.0	0.0	0	0.195	0.129	0.684	0.712	111.0
0.0	0.0	1	3	201.99005	400.0	1	1	2	0.0	0.0	0	0.195	0.121	0.592	0.615	111.0
0.0	0.0	1	3	201.99005	400.0	1	1	2	0.0	0.0	0	0.195	0.114	0.587	0.572	111.0
0.0	0.0	1	3	201.99005	400.0	1	1	2	0.0	0.0	0	0.195	0.108	0.553	0.572	111.0
0.0	0.0	1	3	201.99005	400.0	1	1	2	0.0	0.0	0	0.195	0.101	0.5	0.493	111.0
0.0	0.0	1	3	201.99005	400.0	1	1	2	0.0	0.0	0	0.195	0.095	0.486	0.458	111.0
0.0	0.0	1	3	201.99005	400.0	1	1	2	0.0	0.0	0	0.195	0.089	0.41	0.458	111.0
0.0	0.0	1	3	201.99005	400.0	1	1	2	0.0	0.0	0	0.195	0.083	0.387	0.396	111.0
0.0	0.0	1	3	201.99005	400.0	1	1	2	0.0	0.0	0	0.195	0.078	0.394	0.396	111.0
0.0	0.0	1	3	201.99005	400.0	1	1	2	0.0	0.0	0	0.195	0.075	0.355	0.368	111.0
0.0	0.0	1	3	201.99005	400.0	1	1	2	0.0	0.0	0	0.195	0.071	0.323	0.317	111.0
0.0	0.0	1	3	201.99005	400.0	1	1	2	0.0	0.0	0	0.195	0.067	0.322	0.317	111.0
0.0	0.0	1	3	201.99005	400.0	1	1	2	0.0	0.0	0	0.195	0.063	0.254	0.274	111.0
0.0	0.0	1	3	201.99005	400.0	1	1	2	0.0	0.0	0	0.195	0.058	0.184	0.254	111.0
0.0	0.0	1	3	201.99005	400.0	1	1	2	0.0	0.0	0	0.195	0.055	0.248	0.254	111.0
0.0	0.0	1	3	201.99005	400.0	1	1	2	0.0	0.0	0	0.195	0.052	0.208	0.219	111.0
0.0	0.0	1	3	201.99005	400.0	1	1	2	0.0	0.0	0	0.195	0.048	0.228	0.204	111.0
0.0	0.0	1	3	201.99005	400.0	1	1	2	0.0	0.0	0	0.195	0.044	0.064	0.204	111.0
0.0	0.0	1	3	201.99005	400.0	1	1	2	0.0	0.0	0	0.195	0.04	0.179	0.176	111.0
0.0	0.0	1	3	201.99005	400.0	1	1	2	0.0	0.0	0	0.195	0.038	0.176	0.176	111.0
0.0	0.0	1	3	201.99005	400.0	1	1	2	0.0	0.0	0	0.195	0.036	0.177	0.163	111.0
0.0	0.0	1	3	201.99005	400.0	1	1	2	0.0	0.0	0	0.195	0.034	0.149	0.141	111.0
0.0	0.0	1	3	201.99005	400.0	1	1	2	0.0	0.0	0	0.195	0.032	0.127	0.141	111.0
0.0	0.0	1	3	201.99005	400.0	1	1	2	0.0	0.0	0	0.195	0.03	0.162	0.121	111.0
0.0	0.0	1	3	201.99005	400.0	1	1	2	0.0	0.0	0	0.195	0.028	0.114	0.113	111.0
0.0	0.0	1	3	201.99005	400.0	1	1	2	0.0	0.0	0	0.195	0.025	0.147	0.113	111.0
0.0	0.0	1	3	201.99005	400.0	1	1	2	0.0	0.0	0	0.195	0.023	0.003	0.097	111.0
0.0	0.0	1	3	201.99005	400.0	1	1	2	0.0	0.0	0	0.195	0.021	0.087	0.097	111.0
0.0	0.0	1	3	201.99005	400.0	1	1	2	0.0	0.0	0	0.195	0.02	0.082	0.09	111.0
0.0	0.0	1	3	201.99005	400.0	1	1	2	0.0	0.0	0	0.195	0.019	-0.038	0.078	111.0
0.0	0.0	1	3	201.99005	400.0	1	1	2	0.0	0.0	0	0.195	0.019	0.084	0.078	111.0
0.0	0.0	1	3	201.99005	400.0	1	1	2	0.0	0.0	0	0.195	0.019	0.049	0.067	111.0
0.0	0.0	1	3	201.99005	400.0	1	1	2	0.0	0.0	0	0.195	0.019	0.061	0.067	111.0
0.0	0.0	1	3	201.99005	400.0	1	1	2	0.0	0.0	0	0.195	0.019	0.053	0.062	111.0
0.0	0.0	1	3	201.99005	400.0	1	1	2	0.0	0.0	0	0.195	0.018	0.051	0.053	111.0
0.0	0.0	1	3	201.99005	400.0	1	1	2	0.0	0.0	0	0.195	0.018	0.034	0.053	111.0
0.0	0.0	1	3	201.99005	400.0	1	1	2	0.0	0.0	0	0.195	0.018	0.054	0.049	111.0
0.0	0.0	1	3	201.99005	400.0	1	1	2	0.0	0.0	0	0.195	0.018	0.068	0.043	111.0
0.0	0.0	1	3	201.99005	400.0	1	1	2	0.0	0.0	0	0.195	0.018	0.047	0.043	111.0
0.0	0.0	1	3	201.99005	400.0	1	1	2	0.0	0.0	0	0.195	0.018	0.032	0.039	111.0
0.0	0.0	1	3	201.99005	400.0	1	1	2	0.0	0.0	0	0.195	0.018	0.075	0.039	111.0
0.0	0.0	1	3	201.99005	400.0	1	1	2	0.0	0.0	0	0.195	0.018	0.076	0.034	111.0
0.0	0.0	1	3	201.99005	400.0	1	1	2	0.0	0.0	0	0.195	0.018	0.053	0.031	111.0
0.0	0.0	1	3	201.99005	400.0	1	1	2	0.0	0.0	0	0.195	0.017	0.109	0.031	111.0
0.0	0.0	1	3	201.99005	400.0	1	1	2	0.0	0.0	0	0.195	0.017	0.034	0.027	111.0
0.0	0.0	1	3	201.99005	400.0	1	1	2	0.0	0.0	0	0.195	0.017	0.014	0.025	111.0
0.0	0.0	1	3	201.99005	400.0	1	1	2	0.0	0.0	0	0.195	0.017	0.021	0.025	111.0
0.0	0.0	1	3	201.99005	400.0	1	1	2	0.0	0.0	0	0.195	0.017	0.048	0.021	111.0
0.0	0.0	1	3	201.99005	400.0	1	1	2	0.0	0.0	0	0.195	0.016	-0.039	0.021	111.0
0.0	0.0	1	3	201.99005	400.0	1	1	2	0.0	0.0	0	0.195	0.016	0.005	0.018	111.0
0.0	0.0	1	3	201.99005	400.0	1	1	2	0.0	0.0	0	0.195	0.016	0.002	0.017	111.0
0.0	0.0	1	3	201.99005	400.0	1	1	2	0.0	0.0	0	0.195	0.015	0.035	0.017	111.0
0.0	0.0	1	3	201.99005	400.0	1	1	2	0.0	0.0	0	0.195	0.014	0.01	0.014	111.0
0.0	0.0	1	3	201.99005	400.0	1	1	2	0.0	0.0	0	0.195	0.014	0.0	0.013	111.0
0.0	0.0	1	3	201.99005	400.0	1	1	2	0.0	0.0	0	0.195	0.014	0.011	0.013	111.0
0.0	0.0	1	3	201.99005	400.0	1	1	2	0.0	0.0	0	0.195	0.014	0.044	0.011	111.0
0.0	0.0	1	3	201.99005	400.0	1	1	2	0.0	0.0	0	0.195	0.014	0.034	0.011	111.0
0.0	0.0	1	3	201.99005	400.0	1	1	2	0.0	0.0	0	0.195	0.014	0.021	0.01	111.0
0.0	0.0	1	3	201.99005	400.0	1	1	2	0.0	0.0	0	0.195	0.013	-0.033	0.009	111.0
0.0	0.0	1	3	201.99005	400.0	1	1	2	0.0	0.0	0	0.195	0.011	-0.022	0.009	111.0
0.0	0.0	1	3	201.99005	400.0	1	1	2	0.0	0.0	0	0.195	0.011	0.081	0.007	111.0
0.0	0.0	1	3	201.99005	400.0	1	1	2	0.0	0.0	0	0.195	0.011	0.219	0.007	111.0
0.0	0.0	1	3	201.99005	400.0	1	1	2	0.0	0.0	0	0.195	0.011	0.019	0.007	111.0
0.0	0.0	1	3	201.99005	400.0	1	1	2	0.0	0.0	0	0.195	0.01	0.004	0.006	111.0
0.0	0.0	1	3	201.99005	400.0	1	1	2	0.0	0.0	0	0.194	0.01	0.014	0.005	111.0
0.0	0.0	1	3	201.99005	400.0	1	1	2	0.0	0.0	0	0.194	0.01	0.021	0.005	111.0
0.0	0.0	1	3	201.99005	400.0	1	1	2	0.0	0.0	0	0.194	0.01	0.02	0.004	111.0
0.0	0.0	1	3	201.99005	400.0	1	1	2	0.0	0.0	0	0.194	0.009	-0.014	0.004	111.0
0.0	0.0	1	3	201.99005	400.0	1	1	2	0.0	0.0	0	0.194	0.008	-0.019	0.003	111.0
0.0	0.0	1	3	201.99005	400.0	1	1	2	0.0	0.0	0	0.194	0.007	0.047	0.003	111.0
0.0	0.0	1	3	201.99005	400.0	1	1	2	0.0	0.0	0	0.194	0.007	0.013	0.003	111.0
0.0	0.0	1	3	201.99005	400.0	1	1	2	0.0	0.0	0	0.194	0.007	0.026	0.002	111.0
0.0	0.0	1	3	201.99005	400.0	1	1	2	0.0	0.0	0	0.194	0.007	0.026	0.002	111.0
0.0	0.0	1	3	201.99005	400.0	1	1	2	0.0	0.0	0	0.194	0.006	-0.003	0.002	111.0
0.0	0.0	1	3	201.99005	400.0	1	1	2	0.0	0.0	0	0.194	0.006	0.041	0.002	111.0
0.0	0.0	1	3	201.99005	400.0	1	1	2	0.0	0.0	0	0.194	0.004	-0.206	0.002	111.0
0.0	0.0	1	3	201.99005	400.0	1	1	2	0.0	0.0	0	0.194	0.004	0.013	0.001	111.0
0.0	0.0	1	3	201.99005	400.0	1	1	2	0.0	0.0	0	0.194	0.003	0.016	0.001	111.0
0.0	0.0	1	3	201.99005	400.0	1	1	2	0.0	0.0	0	0.194	0.002	-0.037	0.001	111.0
0.0	0.0	1	3	201.99005	400.0	1	1	2	0.0	0.0	0	0.194	0.002	0.0	0.001	111.0
0.0	0.0	1	3	201.99005	400.0	1	1	2	0.0	0.0	0	0.194	0.002	0.038	0.001	111.0
0.0	0.0	1	3	201.99005	400.0	1	1	2	0.0	0.0	0	0.194	0.0	-0.024	0.001	111.0
0.0	0.0	1	3	201.99005	400.0	1	1	2	0.0	0.0	0	0.194	0.0	0.054	0.0	111.0
0.0	0.0	1	3	201.99005	400.0	1	1	2	0.0	0.0	0	0.194	-0.001	-0.017	0.0	111.0
0.0	0.0	1	3	201.99005	400.0	1	1	2	0.0	0.0	0	0.194	0.0	0.013	0.0	111.0
0.0	0.0	1	3	201.99005	400.0	1	1	2	0.0	0.0	0	0.194	0.0	0.0	0.0	111.0
0.0	0.0	1	3	201.99005	400.0	1	1	2	0.0	0.0	0	0.194	0.0	-0.011	0.0	111.0
0.0	0.0	1	3	201.99005	400.0	1	1	2	0.0	0.0	0	0.194	0.0	0.001	0.0	111.0
0.0	0.0	1	3	201.99005	400.0	1	1	2	0.0	0.0	0	0.194	0.0	-0.011	0.0	111.0
0.0	0.0	1	3	201.99005	400.0	1	1	2	0.0	0.0	0	0.194	-0.001	-0.03	0.0	111.0
0.0	0.0	1	3	201.99005	400.0	1	1	2	0.0	0.0	0	0.194	0.0	0.002	0.0	111.0
0.0	0.0	1	3	201.99005	400.0	1	1	2	0.0	0.0	0	0.194	0.0	-0.011	0.0	111.0
0.0	0.0	1	3	201.99005	400.0	1	1	2	0.0	0.0	0	0.194	-0.001	-0.027	0.0	111.0
0.0	0.0	1	3	201.99005	400.0	1	1	2	0.0	0.0	0	0.194	-0.001	-0.025	0.0	111.0
0.0	0.0	1	3	201.99005	400.0	1	1	2	0.0	0.0	0	0.194	0.0	0.0	0.0	111.0
0.0	0.0	1	3	201.99005	400.0	1	1	2	0.0	0.0	0	0.194	0.0	-0.004	0.0	111.0
0.0	0.0	1	3	201.99005	400.0	1	1	2	0.0	0.0	0	0.194	0.0	0.001	0.0	111.0
0.0	0.0	1	3	201.99005	400.0	1	1	2	0.0	0.0	0	0.194	-0.001	-0.083	0.0	111.0
0.0	0.0	1	3	201.99005	400.0	1	1	2	0.0	0.0	0	0.194	-0.001	-0.016	0.0	111.0
0.0	0.0	1	3	201.99005	400.0	1	1	2	0.0	0.0	0	0.194	0.0	0.002	0.0	111.0
0.0	0.0	1	3	201.99005	400.0	1	1	2	0.0	0.0	0	0.194	0.0	0.0	0.0	111.0
0.0	0.0	1	3	201.99005	400.0	1	1	2	0.0	0.0	0	0.194	-0.001	-0.127	0.0	111.0
0.0	0.0	1	3	201.99005	400.0	1	1	2	0.0	0.0	0	0.194	0.0	0.024	0.0	111.0
0.0	0.0	1	3	201.99005	400.0	1	1	2	0.0	0.0	0	0.194	0.0	0.06	0.0	111.0
0.0	0.0	1	3	201.99005	400.0	1	1	2	0.0	0.0	0	0.194	0.0	0.011	0.0	111.0
0.0	0.0	1	3	201.99005	400.0	1	1	2	0.0	0.0	0	0.194	-0.001	-0.028	0.0	111.0
0.0	0.0	1	3	201.99005	400.0	1	1	2	0.0	0.0	0	0.194	0.0	0.001	0.0	111.0
0.0	0.0	1	3	201.99005	400.0	1	1	2	0.0	0.0	0	0.194	-0.001	-0.085	0.0	111.0
0.0	0.0	1	3	201.99005	400.0	1	1	2	0.0	0.0	0	0.194	-0.001	-0.032	0.0	111.0
0.0	0.0	1	3	201.99005	400.0	1	1	2	0.0	0.0	0	0.194	0.0	-0.006	0.0	111.0
0.0	0.0	1	3	201.99005	400.0	1	1	2	0.0	0.0	0	0.194	0.0	0.019	0.0	111.0
0.0	0.0	1	3	201.99005	400.0	1	1	2	0.0	0.0	0	0.194	0.0	-0.001	0.0	111.0
0.0	0.0	1	3	201.99005	400.0	1	1	2	0.0	0.0	0	0.194	0.0	0.171	0.0	111.0
0.0	0.0	1	3	201.99005	400.0	1	1	2	0.0	0.0	0	0.194	0.0	-0.01	0.0	111.0
0.0	0.0	1	3	201.99005	400.0	1	1	2	0.0	0.0	0	0.194	-0.001	-0.018	0.0	111.0
0.0	0.0	1	3	201.99005	400.0	1	1	2	0.0	0.0	0	0.194	0.0	-0.003	0.0	111.0
0.0	0.0	1	3	201.99005	400.0	1	1	2	0.0	0.0	0	0.194	-0.001	-0.19	0.0	111.0
0.0	0.0	1	3	201.99005	400.0	1	1	2	0.0	0.0	0	0.194	0.0	0.037	0.0	111.0
0.0	0.0	1	3	201.99005	400.0	1	1	2	0.0	0.0	0	0.194	0.0	0.086	0.0	111.0
0.0	0.0	1	3	201.99005	400.0	1	1	2	0.0	0.0	0	0.194	0.0	0.013	0.0	111.0
0.0	0.0	1	3	201.99005	400.0	1	1	2	0.0	0.0	0	0.194	0.0	0.06	0.0	111.0
0.0	0.0	1	3	201.99005	400.0	1	1	2	0.0	0.0	0	0.194	0.0	0.012	0.0	111.0
0.0	0.0	1	3	201.99005	400.0	1	1	2	0.0	0.0	0	0.194	0.0	0.019	0.0	111.0
0.0	0.0	1	3	201.99005	400.0	1	1	2	0.0	0.0	0	0.194	-0.001	-0.035	0.0	111.0
0.0	0.0	1	3	201.99005	400.0	1	1	2	0.0	0.0	0	0.194	-0.001	-0.022	0.0	111.0
0.0	0.0	1	3	201.99005	400.0	1	1	2	0.0	0.0	0	0.194	-0.001	-0.024	0.0	111.0
0.0	0.0	1	3	201.99005	400.0	1	1	2	0.0	0.0	0	0.194	-0.001	-0.082	0.0	111.0
0.0	0.0	1	3	201.99005	400.0	1	1	2	0.0	0.0	0	0.194	-0.001	-0.022	0.0	111.0
0.0	0.0	1	3	201.99005	400.0	1	1	2	0.0	0.0	0	0.194	0.0	0.02	0.0	111.0
0.0	0.0	1	3	201.99005	400.0	1	1	2	0.0	0.0	0	0.194	-0.001	-0.014	0.0	111.0
0.0	0.0	1	3	201.99005	400.0	1	1	2	0.0	0.0	0	0.194	0.0	0.033	0.0	111.0
0.0	0.0	1	3	201.99005	400.0	1	1	2	0.0	0.0	0	0.194	0.0	0.021	0.0	111.0
0.0	0.0	1	3	201.99005	400.0	1	1	2	0.0	0.0	0	0.194	0.0	-0.001	0.0	111.0
0.0	0.0	1	3	201.99005	400.0	1	1	2	0.0	0.0	0	0.194	0.0	0.042	0.0	111.0
0.0	0.0	1	3	201.99005	400.0	1	1	2	0.0	0.0	0	0.194	0.0	0.012	0.0	111.0
0.0	0.0	1	3	201.99005	400.0	1	1	2	0.0	0.0	0	0.194	0.0	0.021	0.0	111.0
0.0	0.0	1	3	201.99005	400.0	1	1	2	0.0	0.0	0	0.194	-0.001	-0.031	0.0	111.0
0.0	0.0	1	3	201.99005	400.0	1	1	2	0.0	0.0	0	0.194	0.0	-0.008	0.0	111.0
0.0	0.0	1	3	201.99005	400.0	1	1	2	0.0	0.0	0	0.194	0.0	0.019	0.0	111.0
0.0	0.0	1	3	201.99005	400.0	1	1	2	0.0	0.0	0	0.194	0.0	0.0	0.0	111.0
0.0	0.0	1	3	201.99005	400.0	1	1	2	0.0	0.0	0	0.194	0.0	0.026	0.0	111.0
0.0	0.0	1	3	201.99005	400.0	1	1	2	0.0	0.0	0	0.194	0.0	-0.002	0.0	111.0
0.0	0.0	1	3	201.99005	400.0	1	1	2	0.0	0.0	0	0.194	0.0	0.002	0.0	111.0
0.0	0.0	1	3	201.99005	400.0	1	1	2	0.0	0.0	0	0.194	0.0	0.019	0.0	111.0
0.0	0.0	1	3	201.99005	400.0	1	1	2	0.0	0.0	0	0.194	0.0	0.001	0.0	111.0
0.0	0.0	1	3	201.99005	400.0	1	1	2	0.0	0.0	0	0.194	-0.001	-0.015	0.0	111.0
0.0	0.0	1	3	201.99005	400.0	1	1	2	0.0	0.0	0	0.194	0.0	0.013	0.0	111.0
0.0	0.0	1	3	201.99005	400.0	1	1	2	0.0	0.0	0	0.194	0.0	0.024	0.0	111.0
0.0	0.0	1	3	201.99005	400.0	1	1	2	0.0	0.0	0	0.194	-0.001	-0.05	0.0	111.0
0.0	0.0	1	3	201.99005	400.0	1	1	2	0.0	0.0	0	0.194	-0.001	-0.02	0.0	111.0
0.0	0.0	1	3	201.99005	400.0	1	1	2	0.0	0.0	0	0.194	0.0	-0.007	0.0	111.0
0.0	0.0	1	3	201.99005	400.0	1	1	2	0.0	0.0	0	0.194	0.0	0.169	0.0	111.0
0.0	0.0	1	3	201.99005	400.0	1	1	2	0.0	0.0	0	0.194	-0.001	-0.165	0.0	111.0
0.0	0.0	1	3	201.99005	400.0	1	1	2	0.0	0.0	0	0.194	-0.001	-0.012	0.0	111.0
0.0	0.0	1	3	201.99005	400.0	1	1	2	0.0	0.0	0	0.194	0.0	0.011	0.0	111.0
0.0	0.0	1	3	201.99005	400.0	1	1	2	0.0	0.0	0	0.194	-0.001	-0.018	0.0	111.0
0.0	0.0	1	3	201.99005	400.0	1	1	2	0.0	0.0	0	0.194	0.0	-0.011	0.0	111.0
0.0	0.0	1	3	201.99005	400.0	1	1	2	0.0	0.0	0	0.194	0.0	-0.007	0.0	111.0
0.0	0.0	1	3	201.99005	400.0	1	1	2	0.0	0.0	0	0.194	0.0	0.019	0.0	111.0
0.0	0.0	1	3	201.99005	400.0	1	1	2	0.0	0.0	0	0.194	0.0	0.003	0.0	111.0
0.0	0.0	1	3	201.99005	400.0	1	1	2	0.0	0.0	0	0.194	0.0	-0.011	0.0	111.0
0.0	0.0	1	3	201.99005	400.0	1	1	2	0.0	0.0	0	0.194	-0.001	-0.013	0.0	111.0
0.0	0.0	1	3	201.99005	400.0	1	1	2	0.0	0.0	0	0.194	0.0	-0.004	0.0	111.0
0.0	0.0	1	3	201.99005	400.0	1	1	2	0.0	0.0	0	0.194	-0.001	-0.179	0.0	111.0
0.0	0.0	1	3	201.99005	400.0	1	1	2	0.0	0.0	0	0.194	0.0	0.0	0.0	111.0
0.0	0.0	1	3	201.99005	400.0	1	1	2	0.0	0.0	0	0.194	0.0	-0.007	0.0	111.0
0.0	0.0	1	3	201.99005	400.0	1	1	2	0.0	0.0	0	0.194	0.0	0.016	0.0	111.0
0.0	0.0	1	3	201.99005	400.0	1	1	2	0.0	0.0	0	0.194	0.0	0.025	0.0	111.0
0.0	0.0	1	3	201.99005	400.0	1	1	2	0.0	0.0	0	0.194	0.0	0.022	0.0	111.0
0.0	0.0	1	3	201.99005	400.0	1	1	2	0.0	0.0	0	0.194	0.0	0.022	0.0	111.0
0.0	0.0	1	3	201.99005	400.0	1	1	2	0.0	0.0	0	0.194	-0.001	-0.021	0.0	111.0
0.0	0.0	1	3	201.99005	400.0	1	1	2	0.0	0.0	0	0.194	-0.001	-0.148	0.0	111.0
0.0	0.0	1	3	201.99005	400.0	1	1	2	0.0	0.0	0	0.194	0.0	0.002	0.0	111.0
0.0	0.0	1	3	201.99005	400.0	1	1	2	0.0	0.0	0	0.194	0.0	0.024	0.0	111.0
-2805.4175	-201.99005	2	3	201.99005	300.99503	0	2	2	0.0	0.0	1	0.194	0.0	0.003	0.0	111.0
-2805.4175	-201.99005	2	3	201.99005	300.99503	0	2	2	0.0	0.0	1	0.194	0.0	-0.005	0.0	111.0
-2805.4175	-201.99005	2	3	201.99005	300.99503	0	2	2	0.0	0.0	1	0.194	-0.001	-0.053	-0.197	111.0
-2805.4175	-201.99005	2	3	201.99005	300.99503	0	2	2	0.0	0.0	1	0.194	-0.001	-0.185	-0.197	111.0
-2805.4175	-201.99005	2	3	201.99005	300.99503	0	2	2	0.0	0.0	1	0.194	-0.003	-0.339	-0.382	111.0
-2805.4175	-201.99005	2	3	201.99005	300.99503	0	2	2	0.0	0.0	1	0.194	-0.006	-0.529	-0.382	111.0
-2805.4175	-201.99005	2	3	201.99005	300.99503	0	2	2	0.0	0.0	1	0.194	-0.01	-0.731	-0.713	111.0
-2805.4175	-201.99005	2	3	201.99005	300.99503	0	2	2	0.0	0.0	1	0.194	-0.016	-0.789	-0.861	111.0
-2805.4175	-201.99005	2	3	201.99005	300.99503	0	2	2	0.0	0.0	1	0.194	-0.022	-0.803	-0.861	111.0
-2805.4175	-201.99005	2	3	201.99005	300.99503	0	2	2	0.0	0.0	1	0.194	-0.028	-1.082	-1.126	111.0
-2805.4175	-201.99005	2	3	201.99005	300.99503	0	2	2	0.0	0.0	1	0.194	-0.034	-1.13	-1.126	111.0
-2805.4175	-201.99005	2	3	201.99005	300.99503	0	2	2	0.0	0.0	1	0.194	-0.042	-1.283	-1.245	111.0
-2805.4175	-201.99005	2	3	201.99005	300.99503	0	2	2	0.0	0.0	1	0.194	-0.05	-1.503	-1.459	111.0
-2805.4175	-201.99005	2	3	201.99005	300.99503	0	2	2	0.0	0.0	1	0.194	-0.057	-1.463	-1.459	111.0
-2805.4175	-201.99005	2	3	201.99005	300.99503	0	2	2	0.0	0.0	1	0.194	-0.064	-1.652	-1.642	111.0
-2805.4175	-201.99005	2	3	201.99005	300.99503	0	2	2	0.0	0.0	1	0.194	-0.071	-1.683	-1.725	111.0
-2805.4175	-201.99005	2	3	201.99005	300.99503	0	2	2	0.0	0.0	1	0.194	-0.078	-1.675	-1.725	111.0
-2805.4175	-201.99005	2	3	201.99005	300.99503	0	2	2	0.0	0.0	1	0.194	-0.085	-1.867	-1.873	111.0
-2805.4175	-201.99005	2	3	201.99005	300.99503	0	2	2	0.0	0.0	1	0.194	-0.091	-1.863	-1.873	111.0
-2805.4175	-201.99005	2	3	201.99005	300.99503	0	2	2	0.0	0.0	1	0.194	-0.098	-1.933	-1.938	111.0
-2805.4175	-201.99005	2	3	201.99005	300.99503	0	2	2	0.0	0.0	1	0.194	-0.105	-1.999	-2.057	111.0
-2805.4175	-201.99005	2	3	201.99005	300.99503	0	2	2	0.0	0.0	1	0.194	-0.111	-2.067	-2.057	111.0
-2805.4175	-201.99005	2	3	201.99005	300.99503	0	2	2	0.0	0.0	1	0.194	-0.117	-2.127	-2.11	111.0
-2805.4175	-201.99005	2	3	201.99005	300.99503	0	2	2	0.0	0.0	1	0.194	-0.124	-2.231	-2.205	111.0
-2805.4175	-201.99005	2	3	201.99005	300.99503	0	2	2	0.0	0.0	1	0.193	-0.129	-2.202	-2.205	111.0
-2805.4175	-201.99005	2	3	201.99005	300.99503	0	2	2	0.0	0.0	1	0.193	-0.135	-2.297	-2.287	111.0
-2805.4175	-201.99005	2	3	201.99005	300.99503	0	2	2	0.0	0.0	1	0.193	-0.141	-2.29	-2.324	111.0
-2805.4175	-201.99005	2	3	201.99005	300.99503	0	2	2	0.0	0.0	1	0.193	-0.145	-2.301	-2.324	111.0
-2805.4175	-201.99005	2	3	201.99005	300.99503	0	2	2	0.0	0.0	1	0.193	-0.15	-2.429	-2.39	111.0
-2805.4175	-201.99005	2	3	201.99005	300.99503	0	2	2	0.0	0.0	1	0.193	-0.154	-2.35	-2.39	111.0
-2805.4175	-201.99005	2	3	201.99005	300.99503	0	2	2	0.0	0.0	1	0.193	-0.158	-2.391	-2.42	111.0
-2805.4175	-201.99005	2	3	201.99005	300.99503	0	2	2	0.0	0.0	1	0.193	-0.163	-2.474	-2.472	111.0
-2805.4175	-201.99005	2	3	201.99005	300.99503	0	2	2	0.0	0.0	1	0.193	-0.167	-2.438	-2.472	111.0
-2805.4175	-201.99005	2	3	201.99005	300.99503	0	2	2	0.0	0.0	1	0.193	-0.171	-2.574	-2.518	111.0
-2805.4175	-201.99005	2	3	201.99005	300.99503	0	2	2	0.0	0.0	1	0.193	-0.175	-2.548	-2.539	111.0
-2805.4175	-201.99005	2	3	201.99005	300.99503	0	2	2	0.0	0.0	1	0.193	-0.179	-2.545	-2.539	111.0
-2805.4175	-201.99005	2	3	201.99005	300.99503	0	2	2	0.0	0.0	1	0.193	-0.182	-2.575	-2.575	111.0
-2805.4175	-201.99005	2	3	201.99005	300.99503	0	2	2	0.0	0.0	1	0.193	-0.185	-2.705	-2.575	111.0
-2805.4175	-201.99005	2	3	201.99005	300.99503	0	2	2	0.0	0.0	1	0.193	-0.187	-2.606	-2.592	111.0
-2805.4175	-201.99005	2	3	201.99005	300.99503	0	2	2	0.0	0.0	1	0.193	-0.188	-2.616	-2.622	111.0
-2805.4175	-201.99005	2	3	201.99005	300.99503	0	2	2	0.0	0.0	1	0.193	-0.19	-2.649	-2.622	111.0
-2805.4175	-201.99005	2	3	201.99005	300.99503	0	2	2	0.0	0.0	1	0.193	-0.192	-2.523	-2.647	111.0
-2805.4175	-201.99005	2	3	201.99005	300.99503	0	2	2	0.0	0.0	1	0.193	-0.194	-2.612	-2.647	111.0
-2805.4175	-201.99005	2	3	201.99005	300.99503	0	2	2	0.0	0.0	1	0.193	-0.196	-2.624	-2.658	111.0
-2805.4175	-201.99005	2	3	201.99005	300.99503	0	2	2	0.0	0.0	1	0.193	-0.2	-2.667	-2.678	111.0
-2805.4175	-201.99005	2	3	201.99005	300.99503	0	2	2	0.0	0.0	1	0.193	-0.202	-2.686	-2.678	111.0
-2805.4175	-201.99005	2	3	201.99005	300.99503	1	2	2	0.0	0.0	1	0.193	-0.203	-2.648	-2.687	111.0
-2805.4175	-201.99005	2	3	201.99005	300.99503	1	2	2	0.0	0.0	1	0.193	-0.205	-2.702	-2.704	111.0
-2805.4175	-201.99005	2	3	201.99005	300.99503	1	2	2	0.0	0.0	1	0.193	-0.207	-2.715	-2.704	111.0
-2805.4175	-201.99005	2	3	201.99005	300.99503	1	2	2	0.0	0.0	1	0.193	-0.209	-2.8	-2.711	111.0
-2805.4175	-201.99005	2	3	201.99005	300.99503	1	2	2	0.0	0.0	1	0.193	-0.211	-2.699	-2.724	111.0
-2805.4175	-201.99005	2	3	201.99005	300.99503	1	2	2	0.0	0.0	1	0.193	-0.212	-2.732	-2.724	111.0
-2805.4175	-201.99005	2	3	201.99005	300.99503	1	2	2	0.0	0.0	1	0.193	-0.213	-2.656	-2.73	111.0
-2805.4175	-201.99005	2	3	201.99005	300.99503	1	2	2	0.0	0.0	1	0.193	-0.215	-2.738	-2.73	111.0
-2805.4175	-201.99005	2	3	201.99005	300.99503	1	2	2	0.0	0.0	1	0.193	-0.217	-2.761	-2.741	111.0
-2805.4175	-201.99005	2	3	201.99005	300.99503	1	2	2	0.0	0.0	1	0.193	-0.219	-2.708	-2.75	111.0
-2805.4175	-201.99005	2	3	201.99005	300.99503	1	2	2	0.0	0.0	1	0.193	-0.221	-2.746	-2.75	111.0
-2805.4175	-201.99005	2	3	201.99005	300.99503	1	2	2	0.0	0.0	1	0.193	-0.221	-2.703	-2.754	111.0
-2805.4175	-201.99005	2	3	201.99005	300.99503	1	2	2	0.0	0.0	1	0.193	-0.221	-2.764	-2.761	111.0
-2805.4175	-201.99005	2	3	201.99005	300.99503	1	2	2	0.0	0.0	1	0.193	-0.221	-2.796	-2.761	111.0
-2805.4175	-201.99005	2	3	201.99005	300.99503	1	2	2	0.0	0.0	1	0.192	-0.221	-2.779	-2.768	111.0
-2805.4175	-201.99005	2	3	201.99005	300.99503	1	2	2	0.0	0.0	1	0.192	-0.221	-2.798	-2.768	111.0
-2805.4175	-201.99005	2	3	201.99005	300.99503	1	2	2	0.0	0.0	1	0.192	-0.221	-2.769	-2.77	111.0
-2805.4175	-201.99005	2	3	201.99005	300.99503	1	2	2	0.0	0.0	1	0.192	-0.221	-2.711	-2.775	111.0
-2805.4175	-201.99005	2	3	201.99005	300.99503	1	2	2	0.0	0.0	1	0.192	-0.221	-2.82	-2.775	111.0
-2805.4175	-201.99005	2	3	201.99005	300.99503	1	2	2	0.0	0.0	1	0.192	-0.221	-2.899	-2.778	111.0
-2805.4175	-201.99005	2	3	201.99005	300.99503	1	2	2	0.0	0.0	1	0.192	-0.221	-2.783	-2.782	111.0
-2805.4175	-201.99005	2	3	201.99005	300.99503	1	2	2	0.0	0.0	1	0.192	-0.221	-2.788	-2.782	111.0
-2805.4175	-201.99005	2	3	201.99005	300.99503	1	2	2	0.0	0.0	1	0.192	-0.221	-2.714	-2.784	111.0
-2805.4175	-201.99005	2	3	201.99005	300.99503	1	2	2	0.0	0.0	1	0.192	-0.221	-2.785	-2.784	111.0
-2805.4175	-201.99005	2	3	201.99005	300.99503	1	2	2	0.0	0.0	1	0.192	-0.221	-2.83	-2.787	111.0
-2805.4175	-201.99005	2	3	201.99005	300.99503	1	2	2	0.0	0.0	1	0.192	-0.221	-2.753	-2.788	111.0
-2805.4175	-201.99005	2	3	201.99005	300.99503	1	2	2	0.0	0.0	1	0.192	-0.221	-2.813	-2.788	111.0
-2805.4175	-201.99005	2	3	201.99005	300.99503	1	2	2	0.0	0.0	1	0.192	-0.221	-2.818	-2.791	111.0
-2805.4175	-201.99005	2	3	201.99005	300.99503	1	2	2	0.0	0.0	1	0.192	-0.221	-2.811	-2.793	111.0
-2805.4175	-201.99005	2	3	201.99005	300.99503	1	2	2	0.0	0.0	1	0.192	-0.221	-2.904	-2.793	111.0
-2805.4175	-201.99005	2	3	201.99005	300.99503	1	2	2	0.0	0.0	1	0.192	-0.221	-2.806	-2.794	111.0
-2805.4175	-201.99005	2	3	201.99005	300.99503	1	2	2	0.0	0.0	1	0.192	-0.221	-2.774	-2.794	111.0
-2805.4175	-201.99005	2	3	201.99005	300.99503	1	2	2	0.0	0.0	1	0.192	-0.221	-2.803	-2.796	111.0
-2805.4175	-201.99005	2	3	201.99005	300.99503	1	2	2	0.0	0.0	1	0.192	-0.221	-2.815	-2.797	111.0
-2805.4175	-201.99005	2	3	201.99005	300.99503	1	2	2	0.0	0.0	1	0.192	-0.221	-2.676	-2.797	111.0
-2805.4175	-201.99005	2	3	201.99005	300.99503	1	2	2	0.0	0.0	1	0.192	-0.221	-2.82	-2.798	111.0
-2805.4175	-201.99005	2	3	201.99005	300.99503	1	2	2	0.0	0.0	1	0.192	-0.221	-2.793	-2.8	111.0
-2805.4175	-201.99005	2	3	201.99005	300.99503	1	2	2	0.0	0.0	1	0.192	-0.221	-2.813	-2.8	111.0
-2805.4175	-201.99005	2	3	201.99005	300.99503	1	2	2	0.0	0.0	1	0.192	-0.221	-2.813	-2.8	111.0
-2805.4175	-201.99005	2	3	201.99005	300.99503	1	2	2	0.0	0.0	1	0.192	-0.222	-2.795	-2.8	111.0
-2805.4175	-201.99005	2	3	201.99005	300.99503	1	2	2	0.0	0.0	1	0.192	-0.222	-2.845	-2.801	111.0
-2805.4175	-201.99005	2	3	201.99005	300.99503	1	2	2	0.0	0.0	1	0.192	-0.222	-2.834	-2.802	111.0
-2805.4175	-201.99005	2	3	201.99005	300.99503	1	2	2	0.0	0.0	1	0.192	-0.222	-2.807	-2.802	111.0
-2805.4175	-201.99005	2	3	201.99005	300.99503	1	2	2	0.0	0.0	1	0.192	-0.222	-2.821	-2.802	111.0
-2805.4175	-201.99005	2	3	201.99005	300.99503	1	2	2	0.0	0.0	1	0.192	-0.222	-2.841	-2.803	111.0
-2805.4175	-201.99005	2	3	201.99005	300.99503	1	2	2	0.0	0.0	1	0.192	-0.222	-2.731	-2.803	111.0
-2805.4175	-201.99005	2	3	201.99005	300.99503	1	2	2	0.0	0.0	1	0.192	-0.222	-2.83	-2.803	111.0
-2805.4175	-201.99005	2	3	201.99005	300.99503	1	2	2	0.0	0.0	1	0.192	-0.222	-2.735	-2.803	111.0
-2805.4175	-201.99005	2	3	201.99005	300.99503	1	2	2	0.0	0.0	1	0.192	-0.222	-2.765	-2.804	111.0
-2805.4175	-201.99005	2	3	201.99005	300.99503	1	2	2	0.0	0.0	1	0.192	-0.222	-2.827	-2.804	111.0
-2805.4175	-201.99005	2	3	201.99005	300.99503	1	2	2	0.0	0.0	1	0.192	-0.222	-2.795	-2.804	111.0
-2805.4175	-201.99005	2	3	201.99005	300.99503	1	2	2	0.0	0.0	1	0.192	-0.222	-2.786	-2.805	111.0
-2805.4175	-201.99005	2	3	201.99005	300.99503	1	2	2	0.0	0.0	1	0.192	-0.222	-2.791	-2.805	111.0
-2805.4175	-201.99005	2	3	201.99005	300.99503	1	2	2	0.0	0.0	1	0.192	-0.222	-2.861	-2.805	111.0
-2805.4175	-201.99005	2	3	201.99005	300.99503	1	2	2	0.0	0.0	1	0.192	-0.223	-2.786	-2.805	111.0
-2805.4175	-201.99005	2	3	201.99005	300.99503	1	2	2	0.0	0.0	1	0.192	-0.223	-2.833	-2.805	111.0
-2805.4175	-201.99005	2	3	201.99005	300.99503	1	2	2	0.0	0.0	1	0.192	-0.224	-2.92	-2.805	111.0
-2805.4175	-201.99005	2	3	201.99005	300.99503	1	2	2	0.0	0.0	1	0.192	-0.224	-2.752	-2.806	111.0
-2805.4175	-201.99005	2	3	201.99005	300.99503	1	2	2	0.0	0.0	1	0.192	-0.224	-2.808	-2.806	111.0
-2805.4175	-201.99005	2	3	201.99005	300.99503	1	2	2	0.0	0.0	1	0.192	-0.224	-2.796	-2.806	111.0
-2805.4175	-201.99005	2	3	201.99005	300.99503	1	2	2	0.0	0.0	1	0.192	-0.225	-3.038	-2.806	111.0
-2805.4175	-201.99005	2	3	201.99005	300.99503	1	2	2	0.0	0.0	1	0.192	-0.225	-2.841	-2.806	111.0
-2805.4175	-201.99005	2	3	201.99005	300.99503	1	2	2	0.0	0.0	1	0.192	-0.225	-2.815	-2.806	111.0
-2805.4175	-201.99005	2	3	201.99005	300.99503	1	2	2	0.0	0.0	1	0.192	-0.225	-2.77	-2.806	111.0
-2805.4175	-201.99005	2	3	201.99005	300.99503	1	2	2	0.0	0.0	1	0.192	-0.225	-2.774	-2.806	111.0
-2805.4175	-201.99005	2	3	201.99005	300.99503	1	2	2	0.0	0.0	1	0.192	-0.225	-2.792	-2.806	111.0
-2805.4175	-201.99005	2	3	201.99005	300.99503	1	2	2	0.0	0.0	1	0.192	-0.225	-2.883	-2.806	111.0
-2805.4175	-201.99005	2	3	201.99005	300.99503	1	2	2	0.0	0.0	1	0.192	-0.225	-2.8	-2.807	111.0
-2805.4175	-201.99005	2	3	201.99005	300.99503	1	2	2	0.0	0.0	1	0.192	-0.226	-2.773	-2.807	111.0
-2805.4175	-201.99005	2	3	201.99005	300.99503	1	2	2	0.0	0.0	1	0.192	-0.226	-2.82	-2.807	111.0
-2805.4175	-201.99005	2	3	201.99005	300.99503	1	2	2	0.0	0.0	1	0.192	-0.226	-2.836	-2.807	111.0
-2805.4175	-201.99005	2	3	201.99005	300.99503	1	2	2	0.0	0.0	1	0.192	-0.226	-2.692	-2.807	111.0
-2805.4175	-201.99005	2	3	201.99005	300.99503	1	2	2	0.0	0.0	1	0.192	-0.227	-2.983	-2.807	111.0
-2805.4175	-201.99005	2	3	201.99005	300.99503	1	2	2	0.0	0.0	1	0.192	-0.227	-2.851	-2.807	111.0
-2805.4175	-201.99005	2	3	201.99005	300.99503	1	2	2	0.0	0.0	1	0.192	-0.227	-2.778	-2.807	111.0
-2805.4175	-201.99005	2	3	201.99005	300.99503	1	2	2	0.0	0.0	1	0.192	-0.227	-2.785	-2.807	111.0
-2805.4175	-201.99005	2	3	201.99005	300.99503	1	2	2	0.0	0.0	1	0.192	-0.227	-2.78	-2.807	111.0
-2805.4175	-201.99005	2	3	201.99005	300.99503	1	2	2	0.0	0.0	1	0.192	-0.227	-2.859	-2.807	111.0
-2805.4175	-201.99005	2	3	201.99005	300.99503	1	2	2	0.0	0.0	1	0.192	-0.227	-2.821	-2.807	111.0
-2805.4175	-201.99005	2	3	201.99005	300.99503	1	2	2	0.0	0.0	1	0.192	-0.227	-2.85	-2.807	111.0
-2805.4175	-201.99005	2	3	201.99005	300.99503	1	2	2	0.0	0.0	1	0.192	-0.226	-2.789	-2.807	111.0
-2805.4175	-201.99005	2	3	201.99005	300.99503	1	2	2	0.0	0.0	1	0.192	-0.227	-2.684	-2.807	111.0
-2805.4175	-201.99005	2	3	201.99005	300.99503	1	2	2	0.0	0.0	1	0.192	-0.227	-2.807	-2.807	111.0
-2805.4175	-201.99005	2	3	201.99005	300.99503	1	2	2	0.0	0.0	1	0.192	-0.227	-2.856	-2.807	111.0
-2805.4175	-201.99005	2	3	201.99005	300.99503	1	2	2	0.0	0.0	1	0.192	-0.227	-2.814	-2.807	111.0
-2805.4175	-201.99005	2	3	201.99005	300.99503	1	2	2	0.0	0.0	1	0.192	-0.227	-2.816	-2.807	111.0
-2805.4175	-201.99005	2	3	201.99005	300.99503	1	2	2	0.0	0.0	1	0.192	-0.227	-2.801	-2.807	111.0
-2805.4175	-201.99005	2	3	201.99005	300.99503	1	2	2	0.0	0.0	1	0.192	-0.227	-2.815	-2.807	111.0
-2805.4175	-201.99005	2	3	201.99005	300.99503	1	2	2	0.0	0.0	1	0.192	-0.227	-2.819	-2.807	111.0
-2805.4175	-201.99005	2	3	201.99005	300.99503	1	2	2	0.0	0.0	1	0.192	-0.227	-2.803	-2.807	111.0
-2805.4175	-201.99005	2	3	201.99005	300.99503	1	2	2	0.0	0.0	1	0.192	-0.227	-2.773	-2.807	111.0
-2805.4175	-201.99005	2	3	201.99005	300.99503	1	2	2	0.0	0.0	1	0.192	-0.227	-2.853	-2.807	111.0
-2805.4175	-201.99005	2	3	201.99005	300.99503	1	2	2	0.0	0.0	1	0.192	-0.227	-2.897	-2.807	111.0
-2805.4175	-201.99005	2	3	201.99005	300.99503	1	2	2	0.0	0.0	1	0.192	-0.227	-2.826	-2.807	111.0
-2805.4175	-201.99005	2	3	201.99005	300.99503	1	2	2	0.0	0.0	1	0.192	-0.228	-2.775	-2.807	111.0
-2805.4175	-201.99005	2	3	201.99005	300.99503	1	2	2	0.0	0.0	1	0.192	-0.228	-2.749	-2.807	111.0
-2805.4175	-201.99005	2	3	201.99005	300.99503	1	2	2	0.0	0.0	1	0.192	-0.228	-2.738	-2.807	111.0
-2805.4175	-201.99005	2	3	201.99005	300.99503	1	2	2	0.0	0.0	1	0.192	-0.228	-2.8	-2.807	111.0
-2805.4175	-201.99005	2	3	201.99005	300.99503	1	2	2	0.0	0.0	1	0.192	-0.229	-2.737	-2.807	111.0
-2805.4175	-201.99005	2	3	201.99005	300.99503	1	2	2	0.0	0.0	1	0.192	-0.229	-2.832	-2.807	111.0
-2805.4175	-201.99005	2	3	201.99005	300.99503	1	2	2	0.0	0.0	1	0.192	-0.229	-2.837	-2.807	111.0
-2805.4175	-201.99005	2	3	201.99005	300.99503	1	2	2	0.0	0.0	1	0.192	-0.229	-2.761	-2.807	111.0
-2805.4175	-201.99005	2	3	201.99005	300.99503	1	2	2	0.0	0.0	1	0.192	-0.229	-2.828	-2.807	111.0
-2805.4175	-201.99005	2	3	201.99005	300.99503	1	2	2	0.0	0.0	1	0.192	-0.229	-2.733	-2.807	111.0
-2805.4175	-201.99005	2	3	201.99005	300.99503	1	2	2	0.0	0.0	1	0.192	-0.229	-2.78	-2.807	111.0
-2805.4175	-201.99005	2	3	201.99005	300.99503	1	2	2	0.0	0.0	1	0.192	-0.229	-2.759	-2.807	111.0
-2805.4175	-201.99005	2	3	201.99005	300.99503	1	2	2	0.0	0.0	1	0.192	-0.229	-2.833	-2.807	111.0
-2805.4175	-201.99005	2	3	201.99005	300.99503	1	2	2	0.0	0.0	1	0.192	-0.229	-2.808	-2.807	111.0
-2805.4175	-201.99005	2	3	201.99005	300.99503	1	2	2	0.0	0.0	1	0.192	-0.229	-2.838	-2.807	111.0
-2805.4175	-201.99005	2	3	201.99005	300.99503	1	2	2	0.0	0.0	1	0.192	-0.229	-2.825	-2.807	111.0
-2805.4175	-201.99005	2	3	201.99005	300.99503	1	2	2	0.0	0.0	1	0.192	-0.229	-2.821	-2.807	111.0
-2805.4175	-201.99005	2	3	201.99005	300.99503	1	2	2	0.0	0.0	1	0.192	-0.229	-2.783	-2.807	111.0
-2805.4175	-201.99005	2	3	201.99005	300.99503	1	2	2	0.0	0.0	1	0.192	-0.229	-2.791	-2.807	111.0
-2805.4175	-201.99005	2	3	201.99005	300.99503	1	2	2	0.0	0.0	1	0.192	-0.229	-2.827	-2.807	111.0
-2805.4175	-201.99005	2	3	201.99005	300.99503	1	2	2	0.0	0.0	1	0.192	-0.229	-2.789	-2.807	111.0
-2805.4175	-201.99005	2	3	201.99005	300.99503	1	2	2	0.0	0.0	1	0.192	-0.229	-2.726	-2.807	111.0
-2805.4175	-201.99005	2	3	201.99005	300.99503	1	2	2	0.0	0.0	1	0.192	-0.229	-2.812	-2.807	111.0
-2805.4175	-201.99005	2	3	201.99005	300.99503	1	2	2	0.0	0.0	1	0.192	-0.229	-2.856	-2.807	111.0
-2805.4175	-201.99005	2	3	201.99005	300.99503	1	2	2	0.0	0.0	1	0.192	-0.229	-2.874	-2.807	111.0
-2805.4175	-201.99005	2	3	201.99005	300.99503	1	2	2	0.0	0.0	1	0.192	-0.229	-2.831	-2.807	111.0
-2805.4175	-201.99005	2	3	201.99005	300.99503	1	2	2	0.0	0.0	1	0.192	-0.229	-2.775	-2.807	111.0
-2805.4175	-201.99005	2	3	201.99005	300.99503	1	2	2	0.0	0.0	1	0.192	-0.229	-2.77	-2.807	111.0
-2805.4175	-201.99005	2	3	201.99005	300.99503	1	2	2	0.0	0.0	1	0.192	-0.229	-2.792	-2.807	111.0
-2805.4175	-201.99005	2	3	201.99005	300.99503	1	2	2	0.0	0.0	1	0.192	-0.229	-2.795	-2.807	111.0
-2805.4175	-201.99005	2	3	201.99005	300.99503	1	2	2	0.0	0.0	1	0.192	-0.229	-2.849	-2.807	111.0
-2805.4175	-201.99005	2	3	201.99005	300.99503	1	2	2	0.0	0.0	1	0.192	-0.229	-2.838	-2.807	111.0
-2805.4175	-201.99005	2	3	201.99005	300.99503	1	2	2	0.0	0.0	1	0.192	-0.229	-2.735	-2.807	111.0
-2805.4175	-201.99005	2	3	201.99005	300.99503	1	2	2	0.0	0.0	1	0.192	-0.229	-2.728	-2.807	111.0
-2805.4175	-201.99005	2	3	201.99005	300.99503	1	2	2	0.0	0.0	1	0.192	-0.229	-2.882	-2.807	111.0
-2805.4175	-201.99005	2	3	201.99005	300.99503	1	2	2	0.0	0.0	1	0.192	-0.229	-2.785	-2.807	111.0
-2805.4175	-201.99005	2	3	201.99005	300.99503	1	2	2	0.0	0.0	1	0.192	-0.229	-2.8	-2.807	111.0
-2805.4175	-201.99005	2	3	201.99005	300.99503	1	2	2	0.0	0.0	1	0.192	-0.229	-2.806	-2.807	111.0
-2805.4175	-201.99005	2	3	201.99005	300.99503	1	2	2	0.0	0.0	1	0.192	-0.229	-2.815	-2.807	111.0
-2805.4175	-201.99005	2	3	201.99005	300.99503	1	2	2	0.0	0.0	1	0.192	-0.229	-2.788	-2.807	111.0
-2805.4175	-201.99005	2	3	201.99005	300.99503	1	2	2	0.0	0.0	1	0.192	-0.228	-2.802	-2.807	111.0
-2805.4175	-201.99005	2	3	201.99005	300.99503	1	2	2	0.0	0.0	1	0.192	-0.228	-2.818	-2.807	111.0
-2805.4175	-201.99005	2	3	201.99005	300.99503	1	2	2	0.0	0.0	1	0.192	-0.228	-2.809	-2.807	111.0
-2805.4175	-201.99005	2	3	201.99005	300.99503	1	2	2	0.0	0.0	1	0.192	-0.228	-2.832	-2.807	111.0
-2805.4175	-201.99005	2	3	201.99005	300.99503	1	2	2	0.0	0.0	1	0.192	-0.228	-2.861	-2.807	111.0
-2805.4175	-201.99005	2	3	201.99005	300.99503	1	2	2	0.0	0.0	1	0.192	-0.228	-2.809	-2.807	111.0
-2805.4175	-201.99005	2	3	201.99005	300.99503	1	2	2	0.0	0.0	1	0.192	-0.228	-2.726	-2.807	111.0
-2805.4175	-201.99005	2	3	201.99005	300.99503	1	2	2	0.0	0.0	1	0.192	-0.228	-2.781	-2.807	111.0
-2805.4175	-201.99005	2	3	201.99005	300.99503	1	2	2	0.0	0.0	1	0.192	-0.228	-2.832	-2.807	111.0
-2805.4175	-201.99005	2	3	201.99005	300.99503	1	2	2	0.0	0.0	1	0.192	-0.228	-2.838	-2.807	111.0
-2805.4175	-201.99005	2	3	201.99005	300.99503	1	2	2	0.0	0.0	1	0.192	-0.228	-2.82	-2.807	111.0
-2805.4175	-201.99005	2	3	201.99005	300.99503	1	2	2	0.0	0.0	1	0.192	-0.228	-2.787	-2.807	111.0
-2805.4175	-201.99005	2	3	201.99005	300.99503	1	2	2	0.0	0.0	1	0.192	-0.228	-2.826	-2.807	111.0
-2805.4175	-201.99005	2	3	201.99005	300.99503	1	2	2	0.0	0.0	1	0.192	-0.228	-2.779	-2.807	111.0
-2805.4175	-201.99005	2	3	201.99005	300.99503	1	2	2	0.0	0.0	1	0.192	-0.228	-2.821	-2.807	111.0
-2805.4175	-201.99005	2	3	201.99005	300.99503	1	2	2	0.0	0.0	1	0.192	-0.228	-2.803	-2.807	111.0
-2805.4175	-201.99005	2	3	201.99005	300.99503	1	2	2	0.0	0.0	1	0.192	-0.228	-2.831	-2.807	111.0
-2805.4175	-201.99005	2	3	201.99005	300.99503	1	2	2	0.0	0.0	1	0.192	-0.228	-2.774	-2.807	111.0
-2805.4175	-201.99005	2	3	201.99005	300.99503	1	2	2	0.0	0.0	1	0.192	-0.228	-2.788	-2.807	111.0
-2805.4175	-201.99005	2	3	201.99005	300.99503	1	2	2	0.0	0.0	1	0.192	-0.228	-2.778	-2.807	111.0
-2805.4175	-201.99005	2	3	201.99005	300.99503	1	2	2	0.0	0.0	1	0.192	-0.228	-2.767	-2.807	111.0
-2805.4175	-201.99005	2	3	201.99005	300.99503	1	2	2	0.0	0.0	1	0.192	-0.228	-2.826	-2.807	111.0
-2805.4175	-201.99005	2	3	201.99005	300.99503	1	2	2	0.0	0.0	1	0.192	-0.228	-2.742	-2.807	111.0
-2805.4175	-201.99005	2	3	201.99005	300.99503	1	2	2	0.0	0.0	1	0.192	-0.228	-2.774	-2.807	111.0
-2805.4175	-201.99005	2	3	201.99005	300.99503	1	2	2	0.0	0.0	1	0.192	-0.228	-2.767	-2.807	111.0
-2805.4175	-201.99005	2	3	201.99005	300.99503	1	2	2	0.0	0.0	1	0.192	-0.228	-2.785	-2.807	111.0
-2805.4175	-201.99005	2	3	201.99005	300.99503	1	2	2	0.0	0.0	1	0.192	-0.228	-2.668	-2.807	111.0
-2805.4175	-201.99005	2	3	201.99005	300.99503	1	2	2	0.0	0.0	1	0.192	-0.228	-2.788	-2.807	111.0
-2805.4175	-201.99005	2	3	201.99005	300.99503	1	2	2	0.0	0.0	1	0.192	-0.227	-2.6	-2.807	111.0
-2805.4175	-201.99005	2	3	201.99005	300.99503	1	2	2	0.0	0.0	1	0.192	-0.227	-2.716	-2.807	111.0
-2805.4175	-201.99005	2	3	201.99005	300.99503	1	2	2	0.0	0.0	1	0.192	-0.227	-2.811	-2.807	111.0
-2805.4175	-201.99005	2	3	201.99005	300.99503	1	2	2	0.0	0.0	1	0.192	-0.227	-2.794	-2.807	111.0
-2805.4175	-201.99005	2	3	201.99005	300.99503	1	2	2	0.0	0.0	1	0.192	-0.227	-2.8	-2.807	111.0
-2805.4175	-201.99005	2	3	201.99005	300.99503	1	2	2	0.0	0.0	1	0.192	-0.227	-2.876	-2.807	111.0
-2805.4175	-201.99005	2	3	201.99005	300.99503	1	2	2	0.0	0.0	1	0.192	-0.227	-2.821	-2.807	111.0
-2805.4175	-201.99005	2	3	201.99005	300.99503	1	2	2	0.0	0.0	1	0.192	-0.227	-2.835	-2.807	111.0
-2805.4175	-201.99005	2	3	201.99005	300.99503	1	2	2	0.0	0.0	1	0.192	-0.227	-2.818	-2.807	111.0
-2805.4175	-201.99005	2	3	201.99005	300.99503	1	2	2	0.0	0.0	1	0.192	-0.227	-2.819	-2.807	111.0
-2805.4175	-201.99005	2	3	201.99005	300.99503	1	2	2	0.0	0.0	1	0.192	-0.227	-2.768	-2.807	111.0
-2805.4175	-201.99005	2	3	201.99005	300.99503	1	2	2	0.0	0.0	1	0.192	-0.227	-2.813	-2.807	111.0
-2805.4175	-201.99005	2	3	201.99005	300.99503	1	2	2	0.0	0.0	1	0.192	-0.226	-2.805	-2.807	111.0
-2805.4175	-201.99005	2	3	201.99005	300.99503	1	2	2	0.0	0.0	1	0.192	-0.226	-2.79	-2.807	111.0
-2805.4175	-201.99005	2	3	201.99005	300.99503	1	2	2	0.0	0.0	1	0.192	-0.226	-2.79	-2.807	111.0
-2805.4175	-201.99005	2	3	201.99005	300.99503	1	2	2	0.0	0.0	1	0.192	-0.226	-2.801	-2.807	111.0
-2805.4175	-201.99005	2	3	201.99005	300.99503	1	2	2	0.0	0.0	1	0.192	-0.226	-2.784	-2.807	111.0
-2805.4175	-201.99005	2	3	201.99005	300.99503	1	2	2	0.0	0.0	1	0.192	-0.226	-2.74	-2.807	111.0
-2805.4175	-201.99005	2	3	201.99005	300.99503	1	2	2	0.0	0.0	1	0.192	-0.226	-2.871	-2.807	111.0
-2805.4175	-201.99005	2	3	201.99005	300.99503	1	2	2	0.0	0.0	1	0.192	-0.226	-2.759	-2.807	111.0
-2805.4175	-201.99005	2	3	201.99005	300.99503	1	2	2	0.0	0.0	1	0.192	-0.226	-2.819	-2.807	111.0
-2805.4175	-201.99005	2	3	201.99005	300.99503	1	2	2	0.0	0.0	1	0.192	-0.226	-2.803	-2.807	111.0
0.0	0.0	2	3	201.99005	300.99503	1	2	2	0.0	0.0	0	0.192	-0.226	-2.739	-2.807	111.0
0.0	0.0	2	3	201.99005	300.99503	1	2	2	0.0	0.0	0	0.192	-0.226	-2.789	-2.807	111.0
0.0	0.0	2	3	201.99005	300.99503	1	2	2	0.0	0.0	0	0.192	-0.227	-2.827	-2.807	111.0
0.0	0.0	2	3	201.99005	300.99503	1	2	2	0.0	0.0	0	0.192	-0.227	-2.806	-2.807	111.0
0.0	0.0	2	3	201.99005	300.99503	1	2	2	0.0	0.0	0	0.192	-0.227	-2.787	-2.609	111.0
0.0	0.0	2	3	201.99005	300.99503	1	2	2	0.0	0.0	0	0.192	-0.225	-2.526	-2.609	111.0
0.0	0.0	2	3	201.99005	300.99503	1	2	2	0.0	0.0	0	0.192	-0.221	-2.261	-2.253	111.0
0.0	0.0	2	3	201.99005	300.99503	1	2	2	0.0	0.0	0	0.192	-0.218	-2.284	-2.253	111.0
0.0	0.0	2	3	201.99005	300.99503	1	2	2	0.0	0.0	0	0.192	-0.213	-1.985	-1.945	111.0
0.0	0.0	2	3	201.99005	300.99503	1	2	2	0.0	0.0	0	0.192	-0.207	-1.799	-1.808	111.0
0.0	0.0	2	3	201.99005	300.99503	1	2	2	0.0	0.0	0	0.192	-0.201	-1.834	-1.808	111.0
0.0	0.0	2	3	201.99005	300.99503	1	2	2	0.0	0.0	0	0.192	-0.194	-1.603	-1.561	111.0
0.0	0.0	2	3	201.99005	300.99503	1	2	2	0.0	0.0	0	0.192	-0.186	-1.427	-1.348	111.0
0.0	0.0	2	3	201.99005	300.99503	1	2	2	0.0	0.0	0	0.192	-0.178	-1.367	-1.348	111.0
0.0	0.0	2	3	201.99005	300.99503	1	2	2	0.0	0.0	0	0.193	-0.172	-1.267	-1.252	111.0
0.0	0.0	2	3	201.99005	300.99503	1	2	2	0.0	0.0	0	0.193	-0.166	-1.242	-1.081	111.0
0.0	0.0	2	3	201.99005	300.99503	1	2	2	0.0	0.0	0	0.193	-0.157	-0.968	-1.081	111.0
0.0	0.0	2	3	201.99005	300.99503	1	2	2	0.0	0.0	0	0.193	-0.151	-1.011	-1.005	111.0
0.0	0.0	2	3	201.99005	300.99503	1	2	2	0.0	0.0	0	0.193	-0.144	-0.989	-1.005	111.0
0.0	0.0	2	3	201.99005	300.99503	1	2	2	0.0	0.0	0	0.193	-0.137	-0.88	-0.868	111.0
0.0	0.0	2	3	201.99005	300.99503	1	2	2	0.0	0.0	0	0.193	-0.13	-0.721	-0.749	111.0
0.0	0.0	2	3	201.99005	300.99503	1	2	2	0.0	0.0	0	0.193	-0.123	-0.739	-0.749	111.0
0.0	0.0	2	3	201.99005	300.99503	1	2	2	0.0	0.0	0	0.193	-0.116	-0.626	-0.696	111.0
0.0	0.0	2	3	201.99005	300.99503	1	2	2	0.0	0.0	0	0.193	-0.11	-0.622	-0.696	111.0
0.0	0.0	2	3	201.99005	300.99503	1	2	2	0.0	0.0	0	0.193	-0.104	-0.691	-0.647	111.0
0.0	0.0	2	3	201.99005	300.99503	1	2	2	0.0	0.0	0	0.193	-0.098	-0.581	-0.558	111.0
0.0	0.0	2	3	201.99005	300.99503	1	2	2	0.0	0.0	0	0.193	-0.094	-0.597	-0.558	111.0
0.0	0.0	2	3	201.99005	300.99503	1	2	2	0.0	0.0	0	0.193	-0.089	-0.498	-0.482	111.0
0.0	0.0	2	3	201.99005	300.99503	1	2	2	0.0	0.0	0	0.193	-0.083	-0.45	-0.448	111.0
0.0	0.0	2	3	201.99005	300.99503	1	2	2	0.0	0.0	0	0.193	-0.078	-0.452	-0.448	111.0
0.0	0.0	2	3	201.99005	300.99503	1	2	2	0.0	0.0	0	0.193	-0.074	-0.427	-0.386	111.0
0.0	0.0	2	3	201.99005	300.99503	1	2	2	0.0	0.0	0	0.193	-0.07	-0.395	-0.386	111.0
0.0	0.0	2	3	201.99005	300.99503	1	2	2	0.0	0.0	0	0.193	-0.066	-0.367	-0.359	111.0
0.0	0.0	2	3	201.99005	300.99503	1	2	2	0.0	0.0	0	0.193	-0.062	-0.325	-0.31	111.0
0.0	0.0	2	3	201.99005	300.99503	1	2	2	0.0	0.0	0	0.193	-0.059	-0.358	-0.31	111.0
0.0	0.0	2	3	201.99005	300.99503	1	2	2	0.0	0.0	0	0.193	-0.057	-0.284	-0.288	111.0
0.0	0.0	2	3	201.99005	300.99503	1	2	2	0.0	0.0	0	0.193	-0.054	-0.273	-0.248	111.0
0.0	0.0	2	3	201.99005	300.99503	1	2	2	0.0	0.0	0	0.193	-0.051	-0.244	-0.248	111.0
0.0	0.0	2	3	201.99005	300.99503	1	2	2	0.0	0.0	0	0.193	-0.048	-0.232	-0.214	111.0
0.0	0.0	2	3	201.99005	300.99503	1	2	2	0.0	0.0	0	0.193	-0.044	-0.201	-0.214	111.0
0.0	0.0	2	3	201.99005	300.99503	1	2	2	0.0	0.0	0	0.193	-0.04	-0.132	-0.199	111.0
0.0	0.0	2	3	201.99005	300.99503	1	2	2	0.0	0.0	0	0.193	-0.038	-0.194	-0.172	111.0
0.0	0.0	2	3	201.99005	300.99503	1	2	2	0.0	0.0	0	0.193	-0.036	-0.177	-0.172	111.0
0.0	0.0	2	3	201.99005	300.99503	1	2	2	0.0	0.0	0	0.193	-0.034	-0.158	-0.148	111.0
0.0	0.0	2	3	201.99005	300.99503	1	2	2	0.0	0.0	0	0.193	-0.032	-0.085	-0.138	111.0
0.0	0.0	2	3	201.99005	300.99503	1	2	2	0.0	0.0	0	0.193	-0.03	-0.113	-0.138	111.0
0.0	0.0	2	3	201.99005	300.99503	1	2	2	0.0	0.0	0	0.193	-0.028	-0.173	-0.119	111.0
0.0	0.0	2	3	201.99005	300.99503	1	2	2	0.0	0.0	0	0.193	-0.026	-0.082	-0.11	111.0
0.0	0.0	2	3	201.99005	300.99503	1	2	2	0.0	0.0	0	0.193	-0.024	-0.048	-0.11	111.0
0.0	0.0	2	3	201.99005	300.99503	1	2	2	0.0	0.0	0	0.193	-0.022	-0.064	-0.095	111.0
0.0	0.0	2	3	201.99005	300.99503	1	2	2	0.0	0.0	0	0.193	-0.02	-0.063	-0.095	111.0
0.0	0.0	2	3	201.99005	300.99503	1	2	2	0.0	0.0	0	0.193	-0.02	-0.104	-0.088	111.0
0.0	0.0	2	3	201.99005	300.99503	1	2	2	0.0	0.0	0	0.193	-0.02	-0.098	-0.076	111.0
0.0	0.0	2	3	201.99005	300.99503	1	2	2	0.0	0.0	0	0.193	-0.02	-0.058	-0.076	111.0
0.0	0.0	2	3	201.99005	300.99503	1	2	2	0.0	0.0	0	0.193	-0.02	-0.068	-0.065	111.0
0.0	0.0	2	3	201.99005	300.99503	1	2	2	0.0	0.0	0	0.193	-0.02	-0.046	-0.065	111.0
0.0	0.0	2	3	201.99005	300.99503	1	2	2	0.0	0.0	0	0.193	-0.019	0.132	-0.061	111.0
0.0	0.0	2	3	201.99005	300.99503	1	2	2	0.0	0.0	0	0.193	-0.018	0.018	-0.052	111.0
0.0	0.0	2	3	201.99005	300.99503	1	2	2	0.0	0.0	0	0.193	-0.018	-0.064	-0.052	111.0
0.0	0.0	2	3	201.99005	300.99503	1	2	2	0.0	0.0	0	0.193	-0.018	-0.042	-0.048	111.0
0.0	0.0	2	3	201.99005	300.99503	1	2	2	0.0	0.0	0	0.193	-0.018	-0.013	-0.041	111.0
0.0	0.0	2	3	201.99005	300.99503	1	2	2	0.0	0.0	0	0.193	-0.018	-0.032	-0.041	111.0
0.0	0.0	2	3	201.99005	300.99503	1	2	2	0.0	0.0	0	0.193	-0.017	0.022	-0.036	111.0
0.0	0.0	2	3	201.99005	300.99503	1	2	2	0.0	0.0	0	0.193	-0.017	-0.012	-0.033	111.0
0.0	0.0	2	3	201.99005	300.99503	1	2	2	0.0	0.0	0	0.193	-0.016	-0.026	-0.033	111.0
0.0	0.0	2	3	201.99005	300.99503	1	2	2	0.0	0.0	0	0.193	-0.015	-0.025	-0.028	111.0
0.0	0.0	2	3	201.99005	300.99503	1	2	2	0.0	0.0	0	0.193	-0.015	-0.023	-0.028	111.0
0.0	0.0	2	3	201.99005	300.99503	1	2	2	0.0	0.0	0	0.193	-0.015	-0.024	-0.026	111.0
0.0	0.0	2	3	201.99005	300.99503	1	2	2	0.0	0.0	0	0.193	-0.014	-0.011	-0.022	111.0
0.0	0.0	2	3	201.99005	300.99503	1	2	2	0.0	0.0	0	0.193	-0.014	-0.038	-0.022	111.0
0.0	0.0	2	3	201.99005	300.99503	1	2	2	0.0	0.0	0	0.193	-0.014	-0.037	-0.021	111.0
0.0	0.0	2	3	201.99005	300.99503	1	2	2	0.0	0.0	0	0.193	-0.013	0.026	-0.021	111.0
0.0	0.0	2	3	201.99005	300.99503	1	2	2	0.0	0.0	0	0.193	-0.011	-0.007	-0.018	111.0
0.0	0.0	2	3	201.99005	300.99503	1	2	2	0.0	0.0	0	0.193	-0.01	-0.006	-0.015	111.0
0.0	0.0	2	3	201.99005	300.99503	1	2	2	0.0	0.0	0	0.193	-0.009	-0.032	-0.015	111.0
0.0	0.0	2	3	201.99005	300.99503	1	2	2	0.0	0.0	0	0.193	-0.008	-0.004	-0.014	111.0
0.0	0.0	2	3	201.99005	300.99503	1	2	2	0.0	0.0	0	0.193	-0.008	-0.026	-0.012	111.0
0.0	0.0	2	3	201.99005	300.99503	1	2	2	0.0	0.0	0	0.193	-0.007	-0.029	-0.012	111.0
0.0	0.0	2	3	201.99005	300.99503	1	2	2	0.0	0.0	0	0.193	-0.007	-0.032	-0.011	111.0
0.0	0.0	2	3	201.99005	300.99503	1	2	2	0.0	0.0	0	0.193	-0.005	-0.009	-0.011	111.0
0.0	0.0	2	3	201.99005	300.99503	1	2	2	0.0	0.0	0	0.193	-0.004	-0.013	-0.009	111.0
0.0	0.0	2	3	201.99005	300.99503	1	2	2	0.0	0.0	0	0.193	-0.003	-0.003	-0.008	111.0
0.0	0.0	2	3	201.99005	300.99503	1	2	2	0.0	0.0	0	0.193	-0.001	0.012	-0.008	111.0
0.0	0.0	2	3	201.99005	300.99503	1	2	2	0.0	0.0	0	0.193	0.0	0.001	-0.007	111.0
0.0	0.0	2	3	201.99005	300.99503	1	2	2	0.0	0.0	0	0.193	-0.001	-0.029	-0.006	111.0
0.0	0.0	2	3	201.99005	300.99503	1	2	2	0.0	0.0	0	0.193	0.0	0.018	-0.006	111.0
0.0	0.0	2	3	201.99005	300.99503	1	2	2	0.0	0.0	0	0.193	-0.001	-0.04	-0.005	111.0
0.0	0.0	2	3	201.99005	300.99503	1	2	2	0.0	0.0	0	0.193	0.0	-0.01	-0.004	111.0
0.0	0.0	2	3	201.99005	300.99503	1	2	2	0.0	0.0	0	0.193	-0.001	-0.019	-0.004	111.0
0.0	0.0	2	3	201.99005	300.99503	1	2	2	0.0	0.0	0	0.193	0.0	-0.01	-0.004	111.0
0.0	0.0	2	3	201.99005	300.99503	1	2	2	0.0	0.0	0	0.193	0.0	0.015	-0.004	111.0
0.0	0.0	2	3	201.99005	300.99503	1	2	2	0.0	0.0	0	0.193	-0.001	-0.043	-0.003	111.0
0.0	0.0	2	3	201.99005	300.99503	1	2	2	0.0	0.0	0	0.193	0.0	0.0	-0.003	111.0
0.0	0.0	2	3	201.99005	300.99503	1	2	2	0.0	0.0	0	0.193	0.0	-0.007	-0.003	111.0
0.0	0.0	2	3	201.99005	300.99503	1	2	2	0.0	0.0	0	0.193	0.0	-0.006	-0.002	111.0
0.0	0.0	2	3	201.99005	300.99503	1	2	2	0.0	0.0	0	0.193	0.0	0.014	-0.002	111.0
0.0	0.0	2	3	201.99005	300.99503	1	2	2	0.0	0.0	0	0.193	0.0	0.014	-0.002	111.0
0.0	0.0	2	3	201.99005	300.99503	1	2	2	0.0	0.0	0	0.193	0.0	0.081	-0.002	111.0
0.0	0.0	2	3	201.99005	300.99503	1	2	2	0.0	0.0	0	0.193	-0.001	-0.04	-0.002	111.0
0.0	0.0	2	3	201.99005	300.99503	1	2	2	0.0	0.0	0	0.193	0.0	0.028	-0.001	111.0
0.0	0.0	2	3	201.99005	300.99503	1	2	2	0.0	0.0	0	0.193	-0.001	-0.017	-0.001	111.0
0.0	0.0	2	3	201.99005	300.99503	1	2	2	0.0	0.0	0	0.193	0.0	0.03	-0.001	111.0
0.0	0.0	2	3	201.99005	300.99503	1	2	2	0.0	0.0	0	0.193	0.0	0.031	-0.001	111.0
0.0	0.0	2	3	201.99005	300.99503	1	2	2	0.0	0.0	0	0.193	0.0	0.011	-0.001	111.0
0.0	0.0	2	3	201.99005	300.99503	1	2	2	0.0	0.0	0	0.193	-0.001	-0.016	0.0	111.0
0.0	0.0	2	3	201.99005	300.99503	1	2	2	0.0	0.0	0	0.193	0.0	-0.003	0.0	111.0
0.0	0.0	2	3	201.99005	300.99503	1	2	2	0.0	0.0	0	0.193	-0.001	-0.027	0.0	111.0
0.0	0.0	2	3	201.99005	300.99503	1	2	2	0.0	0.0	0	0.193	0.0	0.033	0.0	111.0
0.0	0.0	2	3	201.99005	300.99503	1	2	2	0.0	0.0	0	0.193	0.0	0.009	0.0	111.0
0.0	0.0	2	3	201.99005	300.99503	1	2	2	0.0	0.0	0	0.193	0.0	0.001	0.0	111.0
0.0	0.0	2	3	201.99005	300.99503	1	2	2	0.0	0.0	0	0.193	0.0	0.027	0.0	111.0
0.0	0.0	2	3	201.99005	300.99503	1	2	2	0.0	0.0	0	0.193	0.0	0.011	0.0	111.0
0.0	0.0	2	3	201.99005	300.99503	1	2	2	0.0	0.0	0	0.193	-0.001	-0.017	0.0	111.0
0.0	0.0	2	3	201.99005	300.99503	1	2	2	0.0	0.0	0	0.193	0.0	0.006	0.0	111.0
0.0	0.0	2	3	201.99005	300.99503	1	2	2	0.0	0.0	0	0.193	-0.001	-0.113	0.0	111.0
0.0	0.0	2	3	201.99005	300.99503	1	2	2	0.0	0.0	0	0.193	0.0	0.012	0.0	111.0
0.0	0.0	2	3	201.99005	300.99503	1	2	2	0.0	0.0	0	0.193	-0.001	-0.027	0.0	111.0
0.0	0.0	2	3	201.99005	300.99503	1	2	2	0.0	0.0	0	0.193	-0.001	-0.013	0.0	111.0
0.0	0.0	2	3	201.99005	300.99503	1	2	2	0.0	0.0	0	0.193	0.0	0.015	0.0	111.0
0.0	0.0	2	3	201.99005	300.99503	1	2	2	0.0	0.0	0	0.193	-0.001	-0.065	0.0	111.0
0.0	0.0	2	3	201.99005	300.99503	1	2	2	0.0	0.0	0	0.193	0.0	0.007	0.0	111.0
0.0	0.0	2	3	201.99005	300.99503	1	2	2	0.0	0.0	0	0.193	0.0	0.028	0.0	111.0
0.0	0.0	2	3	201.99005	300.99503	1	2	2	0.0	0.0	0	0.193	-0.001	-0.059	0.0	111.0
0.0	0.0	2	3	201.99005	300.99503	1	2	2	0.0	0.0	0	0.193	-0.001	-0.026	0.0	111.0
0.0	0.0	2	3	201.99005	300.99503	1	2	2	0.0	0.0	0	0.193	0.0	-0.001	0.0	111.0
0.0	0.0	2	3	201.99005	300.99503	1	2	2	0.0	0.0	0	0.193	0.0	-0.003	0.0	111.0
0.0	0.0	2	3	201.99005	300.99503	1	2	2	0.0	0.0	0	0.193	0.0	-0.006	0.0	111.0
0.0	0.0	2	3	201.99005	300.99503	1	2	2	0.0	0.0	0	0.193	0.0	-0.003	0.0	111.0
0.0	0.0	2	3	201.99005	300.99503	1	2	2	0.0	0.0	0	0.193	-0.001	-0.023	0.0	111.0
0.0	0.0	2	3	201.99005	300.99503	1	2	2	0.0	0.0	0	0.193	-0.001	-0.025	0.0	111.0
0.0	0.0	2	3	201.99005	300.99503	1	2	2	0.0	0.0	0	0.193	0.0	0.031	0.0	111.0
0.0	0.0	2	3	201.99005	300.99503	1	2	2	0.0	0.0	0	0.193	-0.001	-0.019	0.0	111.0
0.0	0.0	2	3	201.99005	300.99503	1	2	2	0.0	0.0	0	0.193	0.0	0.052	0.0	111.0
0.0	0.0	2	3	201.99005	300.99503	1	2	2	0.0	0.0	0	0.193	0.0	-0.01	0.0	111.0
0.0	0.0	2	3	201.99005	300.99503	1	2	2	0.0	0.0	0	0.193	-0.001	-0.022	0.0	111.0
0.0	0.0	2	3	201.99005	300.99503	1	2	2	0.0	0.0	0	0.193	0.0	0.0	0.0	111.0
0.0	0.0	2	3	201.99005	300.99503	1	2	2	0.0	0.0	0	0.193	0.0	0.09	0.0	111.0
0.0	0.0	2	3	201.99005	300.99503	1	2	2	0.0	0.0	0	0.193	-0.001	-0.033	0.0	111.0
0.0	0.0	2	3	201.99005	300.99503	1	2	2	0.0	0.0	0	0.193	0.0	0.028	0.0	111.0
0.0	0.0	2	3	201.99005	300.99503	1	2	2	0.0	0.0	0	0.193	-0.001	-0.014	0.0	111.0
0.0	0.0	2	3	201.99005	300.99503	1	2	2	0.0	0.0	0	0.193	0.0	0.001	0.0	111.0
0.0	0.0	2	3	201.99005	300.99503	1	2	2	0.0	0.0	0	0.193	0.0	0.006	0.0	111.0
0.0	0.0	2	3	201.99005	300.99503	1	2	2	0.0	0.0	0	0.193	-0.001	-0.026	0.0	111.0
0.0	0.0	2	3	201.99005	300.99503	1	2	2	0.0	0.0	0	0.193	0.0	0.013	0.0	111.0
0.0	0.0	2	3	201.99005	300.99503	1	2	2	0.0	0.0	0	0.193	0.0	0.042	0.0	111.0
0.0	0.0	2	3	201.99005	300.99503	1	2	2	0.0	0.0	0	0.193	-0.001	-0.023	0.0	111.0
0.0	0.0	2	3	201.99005	300.99503	1	2	2	0.0	0.0	0	0.193	0.0	0.018	0.0	111.0
0.0	0.0	2	3	201.99005	300.99503	1	2	2	0.0	0.0	0	0.193	0.0	0.112	0.0	111.0
0.0	0.0	2	3	201.99005	300.99503	1	2	2	0.0	0.0	0	0.193	-0.001	-0.014	0.0	111.0
0.0	0.0	2	3	201.99005	300.99503	1	2	2	0.0	0.0	0	0.193	-0.001	-0.025	0.0	111.0
0.0	0.0	2	3	201.99005	300.99503	1	2	2	0.0	0.0	0	0.193	0.0	-0.007	0.0	111.0
0.0	0.0	2	3	201.99005	300.99503	1	2	2	0.0	0.0	0	0.193	0.0	0.013	0.0	111.0
0.0	0.0	2	3	201.99005	300.99503	1	2	2	0.0	0.0	0	0.193	0.0	0.01	0.0	111.0
0.0	0.0	2	3	201.99005	300.99503	1	2	2	0.0	0.0	0	0.193	0.0	0.004	0.0	111.0
0.0	0.0	2	3	201.99005	300.99503	1	2	2	0.0	0.0	0	0.193	0.0	0.015	0.0	111.0
0.0	0.0	2	3	201.99005	300.99503	1	2	2	0.0	0.0	0	0.193	0.0	-0.01	0.0	111.0
0.0	0.0	2	3	201.99005	300.99503	1	2	2	0.0	0.0	0	0.193	-0.001	-0.026	0.0	111.0
0.0	0.0	2	3	201.99005	300.99503	1	2	2	0.0	0.0	0	0.193	-0.001	-0.033	0.0	111.0
0.0	0.0	2	3	201.99005	300.99503	1	2	2	0.0	0.0	0	0.193	0.0	0.143	0.0	111.0
0.0	0.0	2	3	201.99005	300.99503	1	2	2	0.0	0.0	0	0.193	0.0	-0.011	0.0	111.0
0.0	0.0	2	3	201.99005	300.99503	1	2	2	0.0	0.0	0	0.193	-0.001	-0.038	0.0	111.0
0.0	0.0	2	3	201.99005	300.99503	1	2	2	0.0	0.0	0	0.193	-0.001	-0.027	0.0	111.0
0.0	0.0	2	3	201.99005	300.99503	1	2	2	0.0	0.0	0	0.193	0.0	0.072	0.0	111.0
0.0	0.0	2	3	201.99005	300.99503	1	2	2	0.0	0.0	0	0.193	0.0	0.053	0.0	111.0
0.0	0.0	2	3	201.99005	300.99503	1	2	2	0.0	0.0	0	0.193	0.0	-0.009	0.0	111.0
0.0	0.0	2	3	201.99005	300.99503	1	2	2	0.0	0.0	0	0.193	0.0	-0.011	0.0	111.0
0.0	0.0	2	3	201.99005	300.99503	1	2	2	0.0	0.0	0	0.193	0.0	0.012	0.0	111.0
0.0	0.0	2	3	201.99005	300.99503	1	2	2	0.0	0.0	0	0.193	0.0	0.005	0.0	111.0
0.0	0.0	2	3	201.99005	300.99503	1	2	2	0.0	0.0	0	0.193	-0.001	-0.036	0.0	111.0
0.0	0.0	2	3	201.99005	300.99503	1	2	2	0.0	0.0	0	0.193	-0.001	-0.026	0.0	111.0
0.0	0.0	2	3	201.99005	300.99503	1	2	2	0.0	0.0	0	0.193	0.0	0.003	0.0	111.0
[truncated: 8,507 more rows]
