# Supplementary material for: Just noticeable differences for elbow joint torque feedback
Source: Sci Rep. 2021 Dec 7;11:23553. doi: 10.1038/s41598-021-02630-3 (PMC8651665; doi:10.1038/s41598-021-02630-3)
Supplement: Supplementary file 2 — Supplementary Information. [file 41598_2021_2630_MOESM2_ESM.zip › SupplementaryData_ScientificReports_KimAsbeck2021/S5_W2E.csv]

data 1	data 2	data 3	data 4	data 5	data 6	data 7	data 8	data 9	data 10	data 11	data 12	data 13	data 14	data 15	data 16	data 17
0.0	0.0	1	1	400.0	400.0	0	1	1	147.10263	81.02491	1	0.21	-0.001	-0.013	0.0	111.0
0.0	0.0	1	1	400.0	400.0	0	1	1	147.10263	81.02491	1	0.21	-0.001	-0.022	0.0	111.0
0.0	0.0	1	1	400.0	400.0	0	1	1	147.10263	81.02491	0	0.21	0.0	0.02	0.0	111.0
0.0	0.0	1	1	400.0	400.0	0	1	1	147.10263	81.02491	0	0.21	0.0	0.012	0.0	111.0
0.0	0.0	1	1	400.0	400.0	0	1	1	147.10263	81.02491	0	0.21	-0.001	-0.036	0.0	111.0
0.0	0.0	1	1	400.0	400.0	0	1	1	147.10263	81.02491	0	0.21	0.0	0.085	0.0	111.0
0.0	0.0	1	1	400.0	400.0	0	1	1	147.10263	81.02491	0	0.21	-0.001	-0.017	0.0	111.0
0.0	0.0	1	1	400.0	400.0	0	1	1	147.10263	81.02491	0	0.21	0.0	0.013	0.0	111.0
0.0	0.0	1	1	400.0	400.0	0	1	1	147.10263	81.02491	0	0.21	0.0	0.055	0.0	111.0
0.0	0.0	1	1	400.0	400.0	0	1	1	147.10263	81.02491	0	0.21	0.0	-0.011	0.0	111.0
0.0	0.0	1	1	400.0	400.0	0	1	1	147.10263	81.02491	0	0.21	0.0	0.008	0.0	111.0
0.0	0.0	1	1	400.0	400.0	0	1	1	147.10263	81.02491	0	0.21	0.0	-0.008	0.0	111.0
0.0	0.0	1	1	400.0	400.0	0	1	1	147.10263	81.02491	0	0.21	-0.001	-0.036	0.0	111.0
0.0	0.0	1	1	400.0	400.0	0	1	1	147.10263	81.02491	0	0.21	0.0	-0.008	0.0	111.0
0.0	0.0	1	1	400.0	400.0	0	1	1	147.10263	81.02491	0	0.21	-0.001	-0.028	0.0	111.0
0.0	0.0	1	1	400.0	400.0	0	1	1	147.10263	81.02491	0	0.21	0.0	-0.003	0.0	111.0
0.0	0.0	1	1	400.0	400.0	0	1	1	147.10263	81.02491	0	0.21	0.0	0.056	0.0	111.0
0.0	0.0	1	1	400.0	400.0	0	1	1	147.10263	81.02491	0	0.21	0.0	-0.009	0.0	111.0
0.0	0.0	1	1	400.0	400.0	0	1	1	147.10263	81.02491	0	0.21	-0.001	-0.16	0.0	111.0
0.0	0.0	1	1	400.0	400.0	0	1	1	147.10263	81.02491	0	0.21	0.0	0.215	0.0	111.0
0.0	0.0	1	1	400.0	400.0	0	1	1	147.10263	81.02491	0	0.21	-0.001	-0.029	0.0	111.0
0.0	0.0	1	1	400.0	400.0	0	1	1	147.10263	81.02491	0	0.21	0.0	0.123	0.0	111.0
0.0	0.0	1	1	400.0	400.0	0	1	1	147.10263	81.02491	0	0.21	0.0	-0.001	0.0	111.0
0.0	0.0	1	1	400.0	400.0	0	1	1	147.10263	81.02491	0	0.21	-0.001	-0.027	0.0	111.0
0.0	0.0	1	1	400.0	400.0	0	1	1	147.10263	81.02491	0	0.21	0.0	0.053	0.0	111.0
0.0	0.0	1	1	400.0	400.0	0	1	1	147.10263	81.02491	0	0.21	-0.001	-0.054	0.0	111.0
0.0	0.0	1	1	400.0	400.0	0	1	1	147.10263	81.02491	0	0.21	0.0	0.015	0.0	111.0
0.0	0.0	1	1	400.0	400.0	0	1	1	147.10263	81.02491	0	0.21	0.0	0.0	0.0	111.0
0.0	0.0	1	1	400.0	400.0	0	1	1	147.10263	81.02491	0	0.21	0.0	0.031	0.0	111.0
0.0	0.0	1	1	400.0	400.0	0	1	1	147.10263	81.02491	0	0.21	0.0	0.0	0.0	111.0
0.0	0.0	1	1	400.0	400.0	0	1	1	147.10263	81.02491	0	0.21	0.0	-0.004	0.0	111.0
0.0	0.0	1	1	400.0	400.0	0	1	1	147.10263	81.02491	0	0.21	0.0	0.025	0.0	111.0
0.0	0.0	1	1	400.0	400.0	0	1	1	147.10263	81.02491	0	0.21	-0.001	-0.023	0.0	111.0
0.0	0.0	1	1	400.0	400.0	0	1	1	147.10263	81.02491	0	0.21	0.0	0.001	0.0	111.0
0.0	0.0	1	1	400.0	400.0	0	1	1	147.10263	81.02491	0	0.21	0.0	0.007	0.0	111.0
0.0	0.0	1	1	400.0	400.0	0	1	1	147.10263	81.02491	0	0.21	0.0	-0.001	0.0	111.0
0.0	0.0	1	1	400.0	400.0	0	1	1	147.10263	81.02491	0	0.21	0.0	0.018	0.0	111.0
0.0	0.0	1	1	400.0	400.0	0	1	1	147.10263	81.02491	0	0.21	0.0	0.026	0.0	111.0
0.0	0.0	1	1	400.0	400.0	0	1	1	147.10263	81.02491	0	0.21	-0.001	-0.154	0.0	111.0
0.0	0.0	1	1	400.0	400.0	0	1	1	147.10263	81.02491	0	0.21	-0.001	-0.126	0.0	111.0
0.0	0.0	1	1	400.0	400.0	0	1	1	147.10263	81.02491	0	0.21	0.0	0.0	0.0	111.0
0.0	0.0	1	1	400.0	400.0	0	1	1	147.10263	81.02491	0	0.21	0.0	0.076	0.0	111.0
0.0	0.0	1	1	400.0	400.0	0	1	1	147.10263	81.02491	0	0.21	0.0	0.016	0.0	111.0
0.0	0.0	1	1	400.0	400.0	0	1	1	147.10263	81.02491	0	0.21	0.0	0.026	0.0	111.0
0.0	0.0	1	1	400.0	400.0	0	1	1	147.10263	81.02491	0	0.21	0.0	0.038	0.0	111.0
0.0	0.0	1	1	400.0	400.0	0	1	1	147.10263	81.02491	0	0.21	0.0	0.026	0.0	111.0
0.0	0.0	1	1	400.0	400.0	0	1	1	147.10263	81.02491	0	0.21	0.0	0.034	0.0	111.0
0.0	0.0	1	1	400.0	400.0	0	1	1	147.10263	81.02491	0	0.21	0.0	0.0	0.0	111.0
0.0	0.0	1	1	400.0	400.0	0	1	1	147.10263	81.02491	0	0.21	0.0	-0.007	0.0	111.0
0.0	0.0	1	1	400.0	400.0	0	1	1	147.10263	81.02491	0	0.21	0.0	-0.009	0.0	111.0
0.0	0.0	1	1	400.0	400.0	0	1	1	147.10263	81.02491	0	0.21	-0.001	-0.02	0.0	111.0
0.0	0.0	1	1	400.0	400.0	0	1	1	147.10263	81.02491	0	0.21	0.0	0.002	0.0	111.0
0.0	0.0	1	1	400.0	400.0	0	1	1	147.10263	81.02491	0	0.21	0.0	0.0	0.0	111.0
0.0	0.0	1	1	400.0	400.0	0	1	1	147.10263	81.02491	0	0.21	0.0	-0.007	0.0	111.0
0.0	0.0	1	1	400.0	400.0	0	1	1	147.10263	81.02491	0	0.21	0.0	0.012	0.0	111.0
0.0	0.0	1	1	400.0	400.0	0	1	1	147.10263	81.02491	0	0.21	0.0	-0.006	0.0	111.0
0.0	0.0	1	1	400.0	400.0	0	1	1	147.10263	81.02491	0	0.21	0.0	-0.009	0.0	111.0
0.0	0.0	1	1	400.0	400.0	0	1	1	147.10263	81.02491	0	0.21	-0.001	-0.019	0.0	111.0
0.0	0.0	1	1	400.0	400.0	0	1	1	147.10263	81.02491	0	0.21	0.0	0.002	0.0	111.0
0.0	0.0	1	1	400.0	400.0	0	1	1	147.10263	81.02491	0	0.21	0.0	0.016	0.0	111.0
0.0	0.0	1	1	400.0	400.0	0	1	1	147.10263	81.02491	0	0.21	0.0	0.003	0.0	111.0
0.0	0.0	1	1	400.0	400.0	0	1	1	147.10263	81.02491	0	0.21	0.0	0.197	0.0	111.0
0.0	0.0	1	1	400.0	400.0	0	1	1	147.10263	81.02491	0	0.21	0.0	-0.001	0.0	111.0
0.0	0.0	1	1	400.0	400.0	0	1	1	147.10263	81.02491	0	0.21	-0.001	-0.069	0.0	111.0
0.0	0.0	1	1	400.0	400.0	0	1	1	147.10263	81.02491	0	0.21	0.0	0.022	0.0	111.0
0.0	0.0	1	1	400.0	400.0	0	1	1	147.10263	81.02491	0	0.21	0.0	0.005	0.0	111.0
0.0	0.0	1	1	400.0	400.0	0	1	1	147.10263	81.02491	0	0.21	0.0	0.012	0.0	111.0
0.0	0.0	1	1	400.0	400.0	0	1	1	147.10263	81.02491	0	0.21	0.0	0.029	0.0	111.0
0.0	0.0	1	1	400.0	400.0	0	1	1	147.10263	81.02491	0	0.21	-0.001	-0.02	0.0	111.0
0.0	0.0	1	1	400.0	400.0	0	1	1	147.10263	81.02491	0	0.21	-0.001	-0.017	0.0	111.0
0.0	0.0	1	1	400.0	400.0	0	1	1	147.10263	81.02491	0	0.21	-0.001	-0.022	0.0	111.0
0.0	0.0	1	1	400.0	400.0	0	1	1	147.10263	81.02491	0	0.21	0.0	-0.001	0.0	111.0
0.0	0.0	1	1	400.0	400.0	0	1	1	147.10263	81.02491	0	0.21	0.0	0.007	0.0	111.0
0.0	0.0	1	1	400.0	400.0	0	1	1	147.10263	81.02491	0	0.21	-0.001	-0.018	0.0	111.0
0.0	0.0	1	1	400.0	400.0	0	1	1	147.10263	81.02491	0	0.21	0.0	0.165	0.0	111.0
0.0	0.0	1	1	400.0	400.0	0	1	1	147.10263	81.02491	0	0.21	0.0	0.002	0.0	111.0
0.0	0.0	1	1	400.0	400.0	0	1	1	147.10263	81.02491	0	0.21	0.0	0.001	0.0	111.0
0.0	0.0	1	1	400.0	400.0	0	1	1	147.10263	81.02491	0	0.21	0.0	0.038	0.0	111.0
0.0	0.0	1	1	400.0	400.0	0	1	1	147.10263	81.02491	0	0.21	-0.001	-0.014	0.0	111.0
0.0	0.0	1	1	400.0	400.0	0	1	1	147.10263	81.02491	0	0.21	0.0	0.14	0.0	111.0
0.0	0.0	1	1	400.0	400.0	0	1	1	147.10263	81.02491	0	0.21	0.0	0.001	0.0	111.0
0.0	0.0	1	1	400.0	400.0	0	1	1	147.10263	81.02491	0	0.21	0.0	0.008	0.0	111.0
0.0	0.0	1	1	400.0	400.0	0	1	1	147.10263	81.02491	0	0.21	0.0	0.0	0.0	111.0
0.0	0.0	1	1	400.0	400.0	0	1	1	147.10263	81.02491	0	0.21	0.0	0.007	0.0	111.0
0.0	0.0	1	1	400.0	400.0	0	1	1	147.10263	81.02491	0	0.21	0.0	-0.006	0.0	111.0
0.0	0.0	1	1	400.0	400.0	0	1	1	147.10263	81.02491	0	0.21	0.0	0.008	0.0	111.0
0.0	0.0	1	1	400.0	400.0	0	1	1	147.10263	81.02491	0	0.21	0.0	0.012	0.0	111.0
0.0	0.0	1	1	400.0	400.0	0	1	1	147.10263	81.02491	0	0.21	0.0	0.037	0.0	111.0
0.0	0.0	1	1	400.0	400.0	0	1	1	147.10263	81.02491	0	0.21	0.0	0.001	0.0	111.0
0.0	0.0	1	1	400.0	400.0	0	1	1	147.10263	81.02491	0	0.21	0.0	-0.011	0.0	111.0
0.0	0.0	1	1	400.0	400.0	0	1	1	147.10263	81.02491	0	0.21	0.0	0.008	0.0	111.0
0.0	0.0	1	1	400.0	400.0	0	1	1	147.10263	81.02491	0	0.21	0.0	0.003	0.0	111.0
0.0	0.0	1	1	400.0	400.0	0	1	1	147.10263	81.02491	0	0.21	0.0	0.033	0.0	111.0
0.0	0.0	1	1	400.0	400.0	0	1	1	147.10263	81.02491	0	0.21	0.0	0.029	0.0	111.0
0.0	0.0	1	1	400.0	400.0	0	1	1	147.10263	81.02491	0	0.21	0.0	0.021	0.0	111.0
0.0	0.0	1	1	400.0	400.0	0	1	1	147.10263	81.02491	0	0.21	0.0	0.015	0.0	111.0
0.0	0.0	1	1	400.0	400.0	0	1	1	147.10263	81.02491	0	0.21	-0.001	-0.075	0.0	111.0
0.0	0.0	1	1	400.0	400.0	0	1	1	147.10263	81.02491	0	0.21	-0.001	-0.121	0.0	111.0
0.0	0.0	1	1	400.0	400.0	0	1	1	147.10263	81.02491	0	0.21	0.0	0.088	0.0	111.0
0.0	0.0	1	1	400.0	400.0	0	1	1	147.10263	81.02491	0	0.21	-0.001	-0.014	0.0	111.0
0.0	0.0	1	1	400.0	400.0	0	1	1	147.10263	81.02491	0	0.21	-0.001	-0.027	0.0	111.0
0.0	0.0	1	1	400.0	400.0	0	1	1	147.10263	81.02491	0	0.21	-0.001	-0.039	0.0	111.0
0.0	0.0	1	1	400.0	400.0	0	1	1	147.10263	81.02491	0	0.21	-0.001	-0.013	0.0	111.0
0.0	0.0	1	1	400.0	400.0	0	1	1	147.10263	81.02491	0	0.21	0.0	0.034	0.0	111.0
0.0	0.0	1	1	400.0	400.0	0	1	1	147.10263	81.02491	0	0.21	0.0	-0.003	0.0	111.0
0.0	0.0	1	1	400.0	400.0	0	1	1	147.10263	81.02491	0	0.21	-0.001	-0.044	0.0	111.0
0.0	0.0	1	1	400.0	400.0	0	1	1	147.10263	81.02491	0	0.21	0.0	-0.006	0.0	111.0
0.0	0.0	1	1	400.0	400.0	0	1	1	147.10263	81.02491	0	0.21	0.0	0.062	0.0	111.0
0.0	0.0	1	1	400.0	400.0	0	1	1	147.10263	81.02491	0	0.21	0.0	0.0	0.0	111.0
0.0	0.0	1	1	400.0	400.0	0	1	1	147.10263	81.02491	0	0.21	-0.001	-0.063	0.0	111.0
0.0	0.0	1	1	400.0	400.0	0	1	1	147.10263	81.02491	0	0.21	0.0	0.0	0.0	111.0
0.0	0.0	1	1	400.0	400.0	0	1	1	147.10263	81.02491	0	0.21	0.0	0.002	0.0	111.0
0.0	0.0	1	1	400.0	400.0	0	1	1	147.10263	81.02491	0	0.21	-0.001	-0.025	0.0	111.0
0.0	0.0	1	1	400.0	400.0	0	1	1	147.10263	81.02491	0	0.21	0.0	0.019	0.0	111.0
0.0	0.0	1	1	400.0	400.0	0	1	1	147.10263	81.02491	0	0.21	0.0	-0.059	0.0	111.0
0.0	0.0	1	1	400.0	400.0	0	1	1	147.10263	81.02491	0	0.21	-0.001	-0.015	0.0	111.0
0.0	0.0	1	1	400.0	400.0	0	1	1	147.10263	81.02491	0	0.21	0.0	0.015	0.0	111.0
0.0	0.0	1	1	400.0	400.0	0	1	1	147.10263	81.02491	0	0.21	0.0	0.035	0.0	111.0
0.0	0.0	1	1	400.0	400.0	0	1	1	147.10263	81.02491	0	0.21	0.0	0.002	0.0	111.0
0.0	0.0	1	1	400.0	400.0	0	1	1	147.10263	81.02491	0	0.21	0.0	-0.01	0.0	111.0
0.0	0.0	1	1	400.0	400.0	0	1	1	147.10263	81.02491	0	0.21	-0.001	-0.034	0.0	111.0
0.0	0.0	1	1	400.0	400.0	0	1	1	147.10263	81.02491	0	0.21	-0.001	-0.037	0.0	111.0
0.0	0.0	1	1	400.0	400.0	0	1	1	147.10263	81.02491	0	0.21	0.0	0.0	0.0	111.0
0.0	0.0	1	1	400.0	400.0	0	1	1	147.10263	81.02491	0	0.21	0.0	-0.006	0.0	111.0
0.0	0.0	1	1	400.0	400.0	0	1	1	147.10263	81.02491	0	0.21	0.0	0.011	0.0	111.0
0.0	0.0	1	1	400.0	400.0	0	1	1	147.10263	81.02491	0	0.21	0.0	0.004	0.0	111.0
0.0	0.0	1	1	400.0	400.0	0	1	1	147.10263	81.02491	0	0.21	0.0	-0.007	0.0	111.0
0.0	0.0	1	1	400.0	400.0	0	1	1	147.10263	81.02491	0	0.21	-0.001	-0.027	0.0	111.0
0.0	0.0	1	1	400.0	400.0	0	1	1	147.10263	81.02491	0	0.21	0.0	0.027	0.0	111.0
0.0	0.0	1	1	400.0	400.0	0	1	1	147.10263	81.02491	0	0.21	0.0	0.048	0.0	111.0
0.0	0.0	1	1	400.0	400.0	0	1	1	147.10263	81.02491	0	0.21	0.0	0.0	0.0	111.0
0.0	0.0	1	1	400.0	400.0	0	1	1	147.10263	81.02491	0	0.21	0.0	0.005	0.0	111.0
0.0	0.0	1	1	400.0	400.0	0	1	1	147.10263	81.02491	0	0.21	0.0	-0.003	0.0	111.0
0.0	0.0	1	1	400.0	400.0	0	1	1	147.10263	81.02491	0	0.21	0.0	0.0	0.0	111.0
0.0	0.0	1	1	400.0	400.0	0	1	1	147.10263	81.02491	0	0.21	0.0	0.026	0.0	111.0
0.0	0.0	1	1	400.0	400.0	0	1	1	147.10263	81.02491	0	0.21	0.0	0.007	0.0	111.0
0.0	0.0	1	1	400.0	400.0	0	1	1	147.10263	81.02491	0	0.21	0.0	0.0	0.0	111.0
0.0	0.0	1	1	400.0	400.0	0	1	1	147.10263	81.02491	0	0.21	-0.001	-0.25	0.0	111.0
0.0	0.0	1	1	400.0	400.0	0	1	1	147.10263	81.02491	0	0.21	-0.001	-0.027	0.0	111.0
0.0	0.0	1	1	400.0	400.0	0	1	1	147.10263	81.02491	0	0.21	-0.001	-0.039	0.0	111.0
0.0	0.0	1	1	400.0	400.0	0	1	1	147.10263	81.02491	0	0.21	0.0	0.038	0.0	111.0
0.0	0.0	1	1	400.0	400.0	0	1	1	147.10263	81.02491	0	0.21	0.0	0.008	0.0	111.0
0.0	0.0	1	1	400.0	400.0	0	1	1	147.10263	81.02491	0	0.21	0.0	0.094	0.0	111.0
0.0	0.0	1	1	400.0	400.0	0	1	1	147.10263	81.02491	0	0.21	0.0	0.026	0.0	111.0
0.0	0.0	1	1	400.0	400.0	0	1	1	147.10263	81.02491	0	0.21	0.0	0.011	0.0	111.0
0.0	0.0	1	1	400.0	400.0	0	1	1	147.10263	81.02491	0	0.21	-0.001	-0.019	0.0	111.0
0.0	0.0	1	1	400.0	400.0	0	1	1	147.10263	81.02491	0	0.21	0.0	-0.015	0.0	111.0
0.0	0.0	1	1	400.0	400.0	0	1	1	147.10263	81.02491	0	0.21	0.0	0.009	0.0	111.0
0.0	0.0	1	1	400.0	400.0	0	1	1	147.10263	81.02491	0	0.21	-0.001	-0.013	0.0	111.0
0.0	0.0	1	1	400.0	400.0	0	1	1	147.10263	81.02491	0	0.21	0.0	-0.001	0.0	111.0
0.0	0.0	1	1	400.0	400.0	0	1	1	147.10263	81.02491	0	0.21	0.0	0.002	0.0	111.0
0.0	0.0	1	1	400.0	400.0	0	1	1	147.10263	81.02491	0	0.21	0.0	0.105	0.0	111.0
0.0	0.0	1	1	400.0	400.0	0	1	1	147.10263	81.02491	0	0.21	-0.001	-0.018	0.0	111.0
0.0	0.0	1	1	400.0	400.0	0	1	1	147.10263	81.02491	0	0.21	0.0	-0.006	0.0	111.0
0.0	0.0	1	1	400.0	400.0	0	1	1	147.10263	81.02491	0	0.21	0.0	0.005	0.0	111.0
0.0	0.0	1	1	400.0	400.0	0	1	1	147.10263	81.02491	0	0.21	-0.001	-0.194	0.0	111.0
0.0	0.0	1	1	400.0	400.0	0	1	1	147.10263	81.02491	0	0.21	-0.001	-0.023	0.0	111.0
0.0	0.0	1	1	400.0	400.0	0	1	1	147.10263	81.02491	0	0.21	0.0	0.021	0.0	111.0
0.0	0.0	1	1	400.0	400.0	0	1	1	147.10263	81.02491	0	0.21	0.0	-0.004	0.0	111.0
0.0	0.0	1	1	400.0	400.0	0	1	1	147.10263	81.02491	0	0.21	0.0	0.01	0.0	111.0
0.0	0.0	1	1	400.0	400.0	0	1	1	147.10263	81.02491	0	0.21	-0.001	-0.022	0.0	111.0
0.0	0.0	1	1	400.0	400.0	0	1	1	147.10263	81.02491	0	0.21	-0.001	-0.063	0.0	111.0
0.0	0.0	1	1	400.0	400.0	0	1	1	147.10263	81.02491	0	0.21	-0.001	-0.042	0.0	111.0
0.0	0.0	1	1	400.0	400.0	0	1	1	147.10263	81.02491	0	0.21	0.0	0.041	0.0	111.0
0.0	0.0	1	1	400.0	400.0	0	1	1	147.10263	81.02491	0	0.21	-0.001	-0.016	0.0	111.0
0.0	0.0	1	1	400.0	400.0	0	1	1	147.10263	81.02491	0	0.21	0.0	0.027	0.0	111.0
0.0	0.0	1	1	400.0	400.0	0	1	1	147.10263	81.02491	0	0.21	0.0	-0.004	0.0	111.0
0.0	0.0	1	1	400.0	400.0	0	1	1	147.10263	81.02491	0	0.21	0.0	0.0	0.0	111.0
0.0	0.0	1	1	400.0	400.0	0	1	1	147.10263	81.02491	0	0.21	-0.001	-0.014	0.0	111.0
0.0	0.0	1	1	400.0	400.0	0	1	1	147.10263	81.02491	0	0.21	0.0	0.006	0.0	111.0
0.0	0.0	1	1	400.0	400.0	0	1	1	147.10263	81.02491	0	0.21	0.0	0.001	0.0	111.0
0.0	0.0	1	1	400.0	400.0	0	1	1	147.10263	81.02491	0	0.21	-0.001	-0.022	0.0	111.0
0.0	0.0	1	1	400.0	400.0	0	1	1	147.10263	81.02491	0	0.21	0.0	0.024	0.0	111.0
0.0	0.0	1	1	400.0	400.0	0	1	1	147.10263	81.02491	0	0.21	-0.001	-0.034	0.0	111.0
0.0	0.0	1	1	400.0	400.0	0	1	1	147.10263	81.02491	0	0.21	0.0	0.0	0.0	111.0
0.0	0.0	1	1	400.0	400.0	0	1	1	147.10263	81.02491	0	0.21	-0.001	-0.028	0.0	111.0
0.0	0.0	1	1	400.0	400.0	0	1	1	147.10263	81.02491	0	0.21	0.0	-0.001	0.0	111.0
0.0	0.0	1	1	400.0	400.0	0	1	1	147.10263	81.02491	0	0.21	0.0	-0.004	0.0	111.0
0.0	0.0	1	1	400.0	400.0	0	1	1	147.10263	81.02491	0	0.21	0.0	0.022	0.0	111.0
0.0	0.0	1	1	400.0	400.0	0	1	1	147.10263	81.02491	0	0.21	0.0	0.005	0.0	111.0
0.0	0.0	1	1	400.0	400.0	0	1	1	147.10263	81.02491	0	0.21	-0.001	-0.036	0.0	111.0
0.0	0.0	1	1	400.0	400.0	0	1	1	147.10263	81.02491	0	0.21	0.0	0.023	0.0	111.0
0.0	0.0	1	1	400.0	400.0	0	1	1	147.10263	81.02491	0	0.21	0.0	-0.011	0.0	111.0
0.0	0.0	1	1	400.0	400.0	0	1	1	147.10263	81.02491	0	0.21	0.0	0.007	0.0	111.0
0.0	0.0	1	1	400.0	400.0	0	1	1	147.10263	81.02491	0	0.21	0.0	-0.011	0.0	111.0
0.0	0.0	1	1	400.0	400.0	0	1	1	147.10263	81.02491	0	0.21	-0.001	-0.012	0.0	111.0
0.0	0.0	1	1	400.0	400.0	0	1	1	147.10263	81.02491	0	0.21	-0.001	-0.035	0.0	111.0
0.0	0.0	1	1	400.0	400.0	0	1	1	147.10263	81.02491	0	0.21	0.0	0.038	0.0	111.0
0.0	0.0	1	1	400.0	400.0	0	1	1	147.10263	81.02491	0	0.21	0.0	0.049	0.0	111.0
0.0	0.0	1	1	400.0	400.0	0	1	1	147.10263	81.02491	0	0.21	0.0	-0.009	0.0	111.0
0.0	0.0	1	1	400.0	400.0	0	1	1	147.10263	81.02491	0	0.21	0.0	0.012	0.0	111.0
0.0	0.0	1	1	400.0	400.0	0	1	1	147.10263	81.02491	0	0.21	0.0	-0.003	0.0	111.0
0.0	0.0	1	1	400.0	400.0	0	1	1	147.10263	81.02491	0	0.21	0.0	0.025	0.0	111.0
0.0	0.0	1	1	400.0	400.0	0	1	1	147.10263	81.02491	0	0.21	0.0	0.001	0.0	111.0
0.0	0.0	1	1	400.0	400.0	0	1	1	147.10263	81.02491	0	0.21	0.0	-0.007	0.0	111.0
0.0	0.0	1	1	400.0	400.0	0	1	1	147.10263	81.02491	0	0.21	-0.001	-0.018	0.0	111.0
0.0	0.0	1	1	400.0	400.0	0	1	1	147.10263	81.02491	0	0.21	0.0	0.015	0.0	111.0
0.0	0.0	1	1	400.0	400.0	0	1	1	147.10263	81.02491	0	0.21	0.0	0.005	0.0	111.0
0.0	0.0	1	1	400.0	400.0	0	1	1	147.10263	81.02491	0	0.21	0.0	0.008	0.0	111.0
0.0	0.0	1	1	400.0	400.0	0	1	1	147.10263	81.02491	0	0.21	0.0	0.02	0.0	111.0
0.0	0.0	1	1	400.0	400.0	0	1	1	147.10263	81.02491	0	0.21	-0.001	-0.051	0.0	111.0
0.0	0.0	1	1	400.0	400.0	0	1	1	147.10263	81.02491	0	0.21	0.0	0.023	0.0	111.0
0.0	0.0	1	1	400.0	400.0	0	1	1	147.10263	81.02491	0	0.21	0.0	-0.003	0.0	111.0
0.0	0.0	1	1	400.0	400.0	0	1	1	147.10263	81.02491	0	0.21	-0.001	-0.015	0.0	111.0
0.0	0.0	1	1	400.0	400.0	0	1	1	147.10263	81.02491	0	0.21	0.0	0.0	0.0	111.0
0.0	0.0	1	1	400.0	400.0	0	1	1	147.10263	81.02491	0	0.21	-0.001	-0.013	0.0	111.0
0.0	0.0	1	1	400.0	400.0	0	1	1	147.10263	81.02491	0	0.21	0.0	0.007	0.0	111.0
0.0	0.0	1	1	400.0	400.0	0	1	1	147.10263	81.02491	0	0.21	0.0	-0.002	0.0	111.0
0.0	0.0	1	1	400.0	400.0	0	1	1	147.10263	81.02491	0	0.21	-0.001	-0.052	0.0	111.0
0.0	0.0	1	1	400.0	400.0	0	1	1	147.10263	81.02491	0	0.21	-0.001	-0.016	0.0	111.0
0.0	0.0	1	1	400.0	400.0	0	1	1	147.10263	81.02491	0	0.21	0.0	-0.006	0.0	111.0
0.0	0.0	1	1	400.0	400.0	0	1	1	147.10263	81.02491	0	0.21	0.0	0.031	0.0	111.0
0.0	0.0	1	1	400.0	400.0	0	1	1	147.10263	81.02491	0	0.21	-0.001	-0.019	0.0	111.0
0.0	0.0	1	1	400.0	400.0	0	1	1	147.10263	81.02491	0	0.21	0.0	0.013	0.0	111.0
0.0	0.0	1	1	400.0	400.0	0	1	1	147.10263	81.02491	0	0.21	-0.001	-0.043	0.0	111.0
0.0	0.0	1	1	400.0	400.0	0	1	1	147.10263	81.02491	0	0.21	0.0	0.02	0.0	111.0
0.0	0.0	1	1	400.0	400.0	0	1	1	147.10263	81.02491	0	0.21	-0.001	-0.037	0.0	111.0
0.0	0.0	1	1	400.0	400.0	0	1	1	147.10263	81.02491	0	0.21	-0.001	-0.016	0.0	111.0
0.0	0.0	1	1	400.0	400.0	0	1	1	147.10263	81.02491	0	0.21	0.0	0.018	0.0	111.0
0.0	0.0	1	1	400.0	400.0	0	1	1	147.10263	81.02491	0	0.21	0.0	0.009	0.0	111.0
0.0	0.0	1	1	400.0	400.0	0	1	1	147.10263	81.02491	0	0.21	0.0	0.012	0.0	111.0
0.0	0.0	1	1	400.0	400.0	0	1	1	147.10263	81.02491	0	0.21	0.0	-0.01	0.0	111.0
0.0	0.0	1	1	400.0	400.0	0	1	1	147.10263	81.02491	0	0.21	-0.001	-0.02	0.0	111.0
0.0	0.0	1	1	400.0	400.0	0	1	1	147.10263	81.02491	0	0.21	0.0	0.002	0.0	111.0
0.0	0.0	1	1	400.0	400.0	0	1	1	147.10263	81.02491	0	0.21	0.0	-0.003	0.0	111.0
0.0	0.0	1	1	400.0	400.0	0	1	1	147.10263	81.02491	0	0.21	0.0	0.029	0.0	111.0
0.0	0.0	1	1	400.0	400.0	0	1	1	147.10263	81.02491	0	0.21	-0.001	-0.022	0.0	111.0
0.0	0.0	1	1	400.0	400.0	0	1	1	147.10263	81.02491	0	0.21	-0.001	-0.029	0.0	111.0
0.0	0.0	1	1	400.0	400.0	0	1	1	147.10263	81.02491	0	0.21	-0.001	-0.02	0.0	111.0
0.0	0.0	1	1	400.0	400.0	0	1	1	147.10263	81.02491	0	0.21	-0.001	-0.053	0.0	111.0
0.0	0.0	1	1	400.0	400.0	0	1	1	147.10263	81.02491	0	0.21	0.0	-0.008	0.0	111.0
0.0	0.0	1	1	400.0	400.0	0	1	1	147.10263	81.02491	0	0.21	0.0	0.047	0.0	111.0
0.0	0.0	1	1	400.0	400.0	0	1	1	147.10263	81.02491	0	0.21	0.0	0.039	0.0	111.0
0.0	0.0	1	1	400.0	400.0	0	1	1	147.10263	81.02491	0	0.21	0.0	0.047	0.0	111.0
0.0	0.0	1	1	400.0	400.0	0	1	1	147.10263	81.02491	0	0.21	-0.001	-0.026	0.0	111.0
0.0	0.0	1	1	400.0	400.0	0	1	1	147.10263	81.02491	0	0.21	-0.001	-0.109	0.0	111.0
0.0	0.0	1	1	400.0	400.0	0	1	1	147.10263	81.02491	0	0.21	-0.001	-0.012	0.0	111.0
0.0	0.0	1	1	400.0	400.0	0	1	1	147.10263	81.02491	0	0.21	0.0	0.002	0.0	111.0
0.0	0.0	1	1	400.0	400.0	0	1	1	147.10263	81.02491	0	0.21	0.0	0.001	0.0	111.0
0.0	0.0	1	1	400.0	400.0	0	1	1	147.10263	81.02491	0	0.21	-0.001	-0.027	0.0	111.0
0.0	0.0	1	1	400.0	400.0	0	1	1	147.10263	81.02491	0	0.21	-0.001	-0.012	0.0	111.0
0.0	0.0	1	1	400.0	400.0	0	1	1	147.10263	81.02491	0	0.21	0.0	-0.003	0.0	111.0
0.0	0.0	1	1	400.0	400.0	0	1	1	147.10263	81.02491	0	0.21	-0.001	-0.024	0.0	111.0
0.0	0.0	1	1	400.0	400.0	0	1	1	147.10263	81.02491	0	0.21	0.0	0.003	0.0	111.0
0.0	0.0	1	1	400.0	400.0	0	1	1	147.10263	81.02491	0	0.21	-0.001	-0.237	0.0	111.0
0.0	0.0	1	1	400.0	400.0	0	1	1	147.10263	81.02491	0	0.21	-0.001	-0.018	0.0	111.0
0.0	0.0	1	1	400.0	400.0	0	1	1	147.10263	81.02491	0	0.21	-0.001	-0.014	0.0	111.0
0.0	0.0	1	1	400.0	400.0	0	1	1	147.10263	81.02491	0	0.21	0.0	0.057	0.0	111.0
0.0	0.0	1	1	400.0	400.0	0	1	1	147.10263	81.02491	0	0.21	0.0	0.119	0.0	111.0
0.0	0.0	1	1	400.0	400.0	0	1	1	147.10263	81.02491	0	0.21	0.0	0.001	0.0	111.0
0.0	0.0	1	1	400.0	400.0	0	1	1	147.10263	81.02491	0	0.21	0.0	0.114	0.0	111.0
0.0	0.0	1	1	400.0	400.0	0	1	1	147.10263	81.02491	0	0.21	0.0	0.003	0.0	111.0
0.0	0.0	1	1	400.0	400.0	0	1	1	147.10263	81.02491	0	0.21	0.0	0.127	0.0	111.0
0.0	0.0	1	1	400.0	400.0	0	1	1	147.10263	81.02491	0	0.21	0.0	0.036	0.0	111.0
0.0	0.0	1	1	400.0	400.0	0	1	1	147.10263	81.02491	0	0.21	0.0	0.006	0.0	111.0
0.0	0.0	1	1	400.0	400.0	0	1	1	147.10263	81.02491	0	0.21	0.0	0.173	0.0	111.0
0.0	0.0	1	1	400.0	400.0	0	1	1	147.10263	81.02491	0	0.21	0.0	-0.008	0.0	111.0
0.0	0.0	1	1	400.0	400.0	0	1	1	147.10263	81.02491	0	0.21	0.0	-0.01	0.0	111.0
0.0	0.0	1	1	400.0	400.0	0	1	1	147.10263	81.02491	0	0.21	0.0	-0.009	0.0	111.0
5555.5557	400.0	1	1	400.0	400.0	0	1	1	147.10263	81.02491	1	0.21	0.0	-0.009	0.0	111.0
5555.5557	400.0	1	1	400.0	400.0	0	1	1	147.10263	81.02491	1	0.21	-0.001	-0.029	0.0	111.0
5555.5557	400.0	1	1	400.0	400.0	0	1	1	147.10263	81.02491	1	0.21	0.0	-0.003	0.0	111.0
5555.5557	400.0	1	1	400.0	400.0	0	1	1	147.10263	81.02491	1	0.21	0.002	0.3	0.392	111.0
5555.5557	400.0	1	1	400.0	400.0	0	1	1	147.10263	81.02491	1	0.21	0.004	0.315	0.392	111.0
5555.5557	400.0	1	1	400.0	400.0	0	1	1	147.10263	81.02491	1	0.21	0.013	1.228	1.097	111.0
5555.5557	400.0	1	1	400.0	400.0	0	1	1	147.10263	81.02491	1	0.21	0.023	1.351	1.413	111.0
5555.5557	400.0	1	1	400.0	400.0	0	1	1	147.10263	81.02491	1	0.21	0.031	1.366	1.413	111.0
5555.5557	400.0	1	1	400.0	400.0	0	1	1	147.10263	81.02491	1	0.21	0.044	1.927	1.978	111.0
5555.5557	400.0	1	1	400.0	400.0	0	1	1	147.10263	81.02491	1	0.21	0.056	1.953	2.232	111.0
5555.5557	400.0	1	1	400.0	400.0	0	1	1	147.10263	81.02491	1	0.21	0.069	2.259	2.232	111.0
5555.5557	400.0	1	1	400.0	400.0	0	1	1	147.10263	81.02491	1	0.21	0.084	2.585	2.686	111.0
5555.5557	400.0	1	1	400.0	400.0	0	1	1	147.10263	81.02491	1	0.211	0.097	2.698	2.686	111.0
5555.5557	400.0	1	1	400.0	400.0	0	1	1	147.10263	81.02491	1	0.211	0.112	2.932	2.889	111.0
5555.5557	400.0	1	1	400.0	400.0	0	1	1	147.10263	81.02491	1	0.211	0.128	3.169	3.255	111.0
5555.5557	400.0	1	1	400.0	400.0	0	1	1	147.10263	81.02491	1	0.211	0.142	3.222	3.255	111.0
5555.5557	400.0	1	1	400.0	400.0	0	1	1	147.10263	81.02491	1	0.211	0.156	3.576	3.569	111.0
5555.5557	400.0	1	1	400.0	400.0	0	1	1	147.10263	81.02491	1	0.211	0.169	3.564	3.569	111.0
5555.5557	400.0	1	1	400.0	400.0	0	1	1	147.10263	81.02491	1	0.211	0.183	3.689	3.71	111.0
5555.5557	400.0	1	1	400.0	400.0	0	1	1	147.10263	81.02491	1	0.211	0.195	3.785	3.84	111.0
5555.5557	400.0	1	1	400.0	400.0	0	1	1	147.10263	81.02491	1	0.211	0.206	3.853	3.84	111.0
5555.5557	400.0	1	1	400.0	400.0	0	1	1	147.10263	81.02491	1	0.211	0.219	4.129	4.075	111.0
5555.5557	400.0	1	1	400.0	400.0	0	1	1	147.10263	81.02491	1	0.211	0.23	4.107	4.279	111.0
5555.5557	400.0	1	1	400.0	400.0	0	1	1	147.10263	81.02491	1	0.211	0.242	4.259	4.279	111.0
5555.5557	400.0	1	1	400.0	400.0	0	1	1	147.10263	81.02491	1	0.211	0.253	4.339	4.369	111.0
5555.5557	400.0	1	1	400.0	400.0	0	1	1	147.10263	81.02491	1	0.211	0.264	4.338	4.369	111.0
5555.5557	400.0	1	1	400.0	400.0	0	1	1	147.10263	81.02491	1	0.211	0.274	4.474	4.531	111.0
5555.5557	400.0	1	1	400.0	400.0	0	1	1	147.10263	81.02491	1	0.211	0.286	4.612	4.604	111.0
5555.5557	400.0	1	1	400.0	400.0	0	1	1	147.10263	81.02491	1	0.211	0.295	4.657	4.604	111.0
5555.5557	400.0	1	1	400.0	400.0	0	1	1	147.10263	81.02491	1	0.211	0.305	4.803	4.736	111.0
5555.5557	400.0	1	1	400.0	400.0	0	1	1	147.10263	81.02491	1	0.211	0.313	4.775	4.794	111.0
5555.5557	400.0	1	1	400.0	400.0	0	1	1	147.10263	81.02491	1	0.211	0.321	4.675	4.794	111.0
5555.5557	400.0	1	1	400.0	400.0	0	1	1	147.10263	81.02491	1	0.211	0.329	4.893	4.898	111.0
5555.5557	400.0	1	1	400.0	400.0	0	1	1	147.10263	81.02491	1	0.212	0.336	4.888	4.898	111.0
5555.5557	400.0	1	1	400.0	400.0	0	1	1	147.10263	81.02491	1	0.212	0.344	4.996	4.945	111.0
5555.5557	400.0	1	1	400.0	400.0	0	1	1	147.10263	81.02491	1	0.212	0.35	5.022	5.03	111.0
5555.5557	400.0	1	1	400.0	400.0	0	1	1	147.10263	81.02491	1	0.212	0.357	5.222	5.03	111.0
5555.5557	400.0	1	1	400.0	400.0	0	1	1	147.10263	81.02491	1	0.212	0.364	5.117	5.102	111.0
5555.5557	400.0	1	1	400.0	400.0	0	1	1	147.10263	81.02491	1	0.212	0.37	5.138	5.134	111.0
5555.5557	400.0	1	1	400.0	400.0	0	1	1	147.10263	81.02491	1	0.212	0.376	5.194	5.134	111.0
5555.5557	400.0	1	1	400.0	400.0	0	1	1	147.10263	81.02491	1	0.212	0.382	5.157	5.192	111.0
5555.5557	400.0	1	1	400.0	400.0	0	1	1	147.10263	81.02491	1	0.212	0.386	5.179	5.192	111.0
5555.5557	400.0	1	1	400.0	400.0	0	1	1	147.10263	81.02491	1	0.212	0.39	5.129	5.218	111.0
5555.5557	400.0	1	1	400.0	400.0	0	1	1	147.10263	81.02491	1	0.212	0.394	5.166	5.266	111.0
5555.5557	400.0	1	1	400.0	400.0	0	1	1	147.10263	81.02491	1	0.212	0.398	5.294	5.266	111.0
5555.5557	400.0	1	1	400.0	400.0	0	1	1	147.10263	81.02491	1	0.212	0.403	5.389	5.287	111.0
5555.5557	400.0	1	1	400.0	400.0	0	1	1	147.10263	81.02491	1	0.212	0.405	5.286	5.325	111.0
5555.5557	400.0	1	1	400.0	400.0	1	1	1	147.10263	81.02491	1	0.212	0.409	5.326	5.325	111.0
5555.5557	400.0	1	1	400.0	400.0	1	1	1	147.10263	81.02491	1	0.212	0.412	5.317	5.34	111.0
5555.5557	400.0	1	1	400.0	400.0	1	1	1	147.10263	81.02491	1	0.212	0.416	5.345	5.34	111.0
5555.5557	400.0	1	1	400.0	400.0	1	1	1	147.10263	81.02491	1	0.212	0.42	5.373	5.371	111.0
5555.5557	400.0	1	1	400.0	400.0	1	1	1	147.10263	81.02491	1	0.212	0.423	5.399	5.385	111.0
5555.5557	400.0	1	1	400.0	400.0	1	1	1	147.10263	81.02491	1	0.212	0.425	5.351	5.385	111.0
5555.5557	400.0	1	1	400.0	400.0	1	1	1	147.10263	81.02491	1	0.212	0.427	5.429	5.409	111.0
5555.5557	400.0	1	1	400.0	400.0	1	1	1	147.10263	81.02491	1	0.212	0.429	5.4	5.419	111.0
5555.5557	400.0	1	1	400.0	400.0	1	1	1	147.10263	81.02491	1	0.212	0.431	5.457	5.419	111.0
5555.5557	400.0	1	1	400.0	400.0	1	1	1	147.10263	81.02491	1	0.212	0.433	5.426	5.438	111.0
5555.5557	400.0	1	1	400.0	400.0	1	1	1	147.10263	81.02491	1	0.212	0.435	5.46	5.438	111.0
5555.5557	400.0	1	1	400.0	400.0	1	1	1	147.10263	81.02491	1	0.212	0.438	5.456	5.455	111.0
5555.5557	400.0	1	1	400.0	400.0	1	1	1	147.10263	81.02491	1	0.212	0.44	5.441	5.464	111.0
5555.5557	400.0	1	1	400.0	400.0	1	1	1	147.10263	81.02491	1	0.212	0.441	5.42	5.464	111.0
5555.5557	400.0	1	1	400.0	400.0	1	1	1	147.10263	81.02491	1	0.212	0.441	5.414	5.47	111.0
5555.5557	400.0	1	1	400.0	400.0	1	1	1	147.10263	81.02491	1	0.212	0.441	5.472	5.483	111.0
5555.5557	400.0	1	1	400.0	400.0	1	1	1	147.10263	81.02491	1	0.212	0.442	5.431	5.483	111.0
5555.5557	400.0	1	1	400.0	400.0	1	1	1	147.10263	81.02491	1	0.212	0.443	5.566	5.493	111.0
5555.5557	400.0	1	1	400.0	400.0	1	1	1	147.10263	81.02491	1	0.212	0.443	5.526	5.493	111.0
5555.5557	400.0	1	1	400.0	400.0	1	1	1	147.10263	81.02491	1	0.212	0.445	5.575	5.503	111.0
5555.5557	400.0	1	1	400.0	400.0	1	1	1	147.10263	81.02491	1	0.212	0.446	5.57	5.508	111.0
5555.5557	400.0	1	1	400.0	400.0	1	1	1	147.10263	81.02491	1	0.212	0.446	5.455	5.508	111.0
5555.5557	400.0	1	1	400.0	400.0	1	1	1	147.10263	81.02491	1	0.212	0.446	5.503	5.514	111.0
5555.5557	400.0	1	1	400.0	400.0	1	1	1	147.10263	81.02491	1	0.212	0.446	5.452	5.517	111.0
5555.5557	400.0	1	1	400.0	400.0	1	1	1	147.10263	81.02491	1	0.212	0.447	5.464	5.517	111.0
5555.5557	400.0	1	1	400.0	400.0	1	1	1	147.10263	81.02491	1	0.212	0.449	5.574	5.524	111.0
5555.5557	400.0	1	1	400.0	400.0	1	1	1	147.10263	81.02491	1	0.212	0.449	5.54	5.524	111.0
5555.5557	400.0	1	1	400.0	400.0	1	1	1	147.10263	81.02491	1	0.212	0.45	5.565	5.527	111.0
5555.5557	400.0	1	1	400.0	400.0	1	1	1	147.10263	81.02491	1	0.212	0.451	5.624	5.531	111.0
5555.5557	400.0	1	1	400.0	400.0	1	1	1	147.10263	81.02491	1	0.212	0.453	5.584	5.531	111.0
5555.5557	400.0	1	1	400.0	400.0	1	1	1	147.10263	81.02491	1	0.212	0.453	5.514	5.535	111.0
5555.5557	400.0	1	1	400.0	400.0	1	1	1	147.10263	81.02491	1	0.212	0.453	5.503	5.537	111.0
5555.5557	400.0	1	1	400.0	400.0	1	1	1	147.10263	81.02491	1	0.212	0.454	5.614	5.537	111.0
5555.5557	400.0	1	1	400.0	400.0	1	1	1	147.10263	81.02491	1	0.212	0.456	5.595	5.541	111.0
5555.5557	400.0	1	1	400.0	400.0	1	1	1	147.10263	81.02491	1	0.212	0.458	5.602	5.541	111.0
5555.5557	400.0	1	1	400.0	400.0	1	1	1	147.10263	81.02491	1	0.212	0.46	5.632	5.543	111.0
5555.5557	400.0	1	1	400.0	400.0	1	1	1	147.10263	81.02491	1	0.212	0.461	5.679	5.545	111.0
5555.5557	400.0	1	1	400.0	400.0	1	1	1	147.10263	81.02491	1	0.212	0.46	5.511	5.545	111.0
5555.5557	400.0	1	1	400.0	400.0	1	1	1	147.10263	81.02491	1	0.212	0.461	5.596	5.547	111.0
5555.5557	400.0	1	1	400.0	400.0	1	1	1	147.10263	81.02491	1	0.212	0.461	5.666	5.548	111.0
5555.5557	400.0	1	1	400.0	400.0	1	1	1	147.10263	81.02491	1	0.212	0.461	5.59	5.548	111.0
5555.5557	400.0	1	1	400.0	400.0	1	1	1	147.10263	81.02491	1	0.212	0.46	5.496	5.55	111.0
5555.5557	400.0	1	1	400.0	400.0	1	1	1	147.10263	81.02491	1	0.212	0.46	5.496	5.55	111.0
5555.5557	400.0	1	1	400.0	400.0	1	1	1	147.10263	81.02491	1	0.212	0.461	5.622	5.55	111.0
5555.5557	400.0	1	1	400.0	400.0	1	1	1	147.10263	81.02491	1	0.212	0.461	5.581	5.552	111.0
5555.5557	400.0	1	1	400.0	400.0	1	1	1	147.10263	81.02491	1	0.212	0.46	5.45	5.552	111.0
5555.5557	400.0	1	1	400.0	400.0	1	1	1	147.10263	81.02491	1	0.212	0.46	5.534	5.553	111.0
5555.5557	400.0	1	1	400.0	400.0	1	1	1	147.10263	81.02491	1	0.212	0.46	5.535	5.554	111.0
5555.5557	400.0	1	1	400.0	400.0	1	1	1	147.10263	81.02491	1	0.212	0.461	5.59	5.554	111.0
5555.5557	400.0	1	1	400.0	400.0	1	1	1	147.10263	81.02491	1	0.212	0.46	5.482	5.554	111.0
5555.5557	400.0	1	1	400.0	400.0	1	1	1	147.10263	81.02491	1	0.212	0.461	5.584	5.554	111.0
5555.5557	400.0	1	1	400.0	400.0	1	1	1	147.10263	81.02491	1	0.212	0.461	5.645	5.555	111.0
5555.5557	400.0	1	1	400.0	400.0	1	1	1	147.10263	81.02491	1	0.212	0.461	5.56	5.556	111.0
5555.5557	400.0	1	1	400.0	400.0	1	1	1	147.10263	81.02491	1	0.212	0.461	5.618	5.556	111.0
5555.5557	400.0	1	1	400.0	400.0	1	1	1	147.10263	81.02491	1	0.212	0.461	5.593	5.556	111.0
5555.5557	400.0	1	1	400.0	400.0	1	1	1	147.10263	81.02491	1	0.212	0.461	5.626	5.556	111.0
5555.5557	400.0	1	1	400.0	400.0	1	1	1	147.10263	81.02491	1	0.212	0.46	5.552	5.557	111.0
5555.5557	400.0	1	1	400.0	400.0	1	1	1	147.10263	81.02491	1	0.212	0.461	5.564	5.557	111.0
5555.5557	400.0	1	1	400.0	400.0	1	1	1	147.10263	81.02491	1	0.212	0.46	5.536	5.557	111.0
5555.5557	400.0	1	1	400.0	400.0	1	1	1	147.10263	81.02491	1	0.212	0.461	5.628	5.559	111.0
5555.5557	400.0	1	1	400.0	400.0	1	1	1	147.10263	81.02491	1	0.212	0.461	5.632	5.559	111.0
5555.5557	400.0	1	1	400.0	400.0	1	1	1	147.10263	81.02491	1	0.212	0.461	5.624	5.559	111.0
5555.5557	400.0	1	1	400.0	400.0	1	1	1	147.10263	81.02491	1	0.212	0.46	5.538	5.56	111.0
5555.5557	400.0	1	1	400.0	400.0	1	1	1	147.10263	81.02491	1	0.212	0.461	5.63	5.56	111.0
5555.5557	400.0	1	1	400.0	400.0	1	1	1	147.10263	81.02491	1	0.212	0.46	5.546	5.56	111.0
5555.5557	400.0	1	1	400.0	400.0	1	1	1	147.10263	81.02491	1	0.212	0.46	5.528	5.56	111.0
5555.5557	400.0	1	1	400.0	400.0	1	1	1	147.10263	81.02491	1	0.212	0.46	5.538	5.56	111.0
5555.5557	400.0	1	1	400.0	400.0	1	1	1	147.10263	81.02491	1	0.212	0.461	5.579	5.56	111.0
5555.5557	400.0	1	1	400.0	400.0	1	1	1	147.10263	81.02491	1	0.212	0.461	5.609	5.561	111.0
5555.5557	400.0	1	1	400.0	400.0	1	1	1	147.10263	81.02491	1	0.212	0.46	5.545	5.561	111.0
5555.5557	400.0	1	1	400.0	400.0	1	1	1	147.10263	81.02491	1	0.212	0.46	5.513	5.561	111.0
5555.5557	400.0	1	1	400.0	400.0	1	1	1	147.10263	81.02491	1	0.212	0.46	5.51	5.561	111.0
5555.5557	400.0	1	1	400.0	400.0	1	1	1	147.10263	81.02491	1	0.212	0.461	5.66	5.561	111.0
5555.5557	400.0	1	1	400.0	400.0	1	1	1	147.10263	81.02491	1	0.212	0.46	5.539	5.561	111.0
5555.5557	400.0	1	1	400.0	400.0	1	1	1	147.10263	81.02491	1	0.212	0.46	5.51	5.561	111.0
5555.5557	400.0	1	1	400.0	400.0	1	1	1	147.10263	81.02491	1	0.212	0.46	5.46	5.561	111.0
5555.5557	400.0	1	1	400.0	400.0	1	1	1	147.10263	81.02491	1	0.212	0.46	5.531	5.561	111.0
5555.5557	400.0	1	1	400.0	400.0	1	1	1	147.10263	81.02491	1	0.212	0.46	5.521	5.561	111.0
5555.5557	400.0	1	1	400.0	400.0	1	1	1	147.10263	81.02491	1	0.212	0.46	5.526	5.561	111.0
5555.5557	400.0	1	1	400.0	400.0	1	1	1	147.10263	81.02491	1	0.212	0.46	5.535	5.561	111.0
5555.5557	400.0	1	1	400.0	400.0	1	1	1	147.10263	81.02491	1	0.212	0.461	5.588	5.562	111.0
5555.5557	400.0	1	1	400.0	400.0	1	1	1	147.10263	81.02491	1	0.212	0.461	5.665	5.562	111.0
5555.5557	400.0	1	1	400.0	400.0	1	1	1	147.10263	81.02491	1	0.212	0.461	5.741	5.562	111.0
5555.5557	400.0	1	1	400.0	400.0	1	1	1	147.10263	81.02491	1	0.212	0.46	5.465	5.562	111.0
5555.5557	400.0	1	1	400.0	400.0	1	1	1	147.10263	81.02491	1	0.212	0.461	5.608	5.562	111.0
5555.5557	400.0	1	1	400.0	400.0	1	1	1	147.10263	81.02491	1	0.212	0.46	5.546	5.562	111.0
5555.5557	400.0	1	1	400.0	400.0	1	1	1	147.10263	81.02491	1	0.212	0.461	5.563	5.562	111.0
5555.5557	400.0	1	1	400.0	400.0	1	1	1	147.10263	81.02491	1	0.212	0.461	5.592	5.562	111.0
5555.5557	400.0	1	1	400.0	400.0	1	1	1	147.10263	81.02491	1	0.212	0.46	5.545	5.562	111.0
5555.5557	400.0	1	1	400.0	400.0	1	1	1	147.10263	81.02491	1	0.212	0.46	5.5	5.562	111.0
5555.5557	400.0	1	1	400.0	400.0	1	1	1	147.10263	81.02491	1	0.212	0.461	5.558	5.562	111.0
5555.5557	400.0	1	1	400.0	400.0	1	1	1	147.10263	81.02491	1	0.212	0.461	5.766	5.562	111.0
5555.5557	400.0	1	1	400.0	400.0	1	1	1	147.10263	81.02491	1	0.212	0.461	5.568	5.562	111.0
5555.5557	400.0	1	1	400.0	400.0	1	1	1	147.10263	81.02491	1	0.212	0.46	5.475	5.562	111.0
5555.5557	400.0	1	1	400.0	400.0	1	1	1	147.10263	81.02491	1	0.212	0.46	5.554	5.562	111.0
5555.5557	400.0	1	1	400.0	400.0	1	1	1	147.10263	81.02491	1	0.212	0.461	5.6	5.562	111.0
5555.5557	400.0	1	1	400.0	400.0	1	1	1	147.10263	81.02491	1	0.212	0.461	5.605	5.562	111.0
5555.5557	400.0	1	1	400.0	400.0	1	1	1	147.10263	81.02491	1	0.212	0.46	5.501	5.562	111.0
5555.5557	400.0	1	1	400.0	400.0	1	1	1	147.10263	81.02491	1	0.212	0.461	5.599	5.562	111.0
5555.5557	400.0	1	1	400.0	400.0	1	1	1	147.10263	81.02491	1	0.212	0.46	5.518	5.562	111.0
5555.5557	400.0	1	1	400.0	400.0	1	1	1	147.10263	81.02491	1	0.212	0.461	5.573	5.562	111.0
5555.5557	400.0	1	1	400.0	400.0	1	1	1	147.10263	81.02491	1	0.212	0.461	5.638	5.562	111.0
5555.5557	400.0	1	1	400.0	400.0	1	1	1	147.10263	81.02491	1	0.212	0.462	5.839	5.562	111.0
5555.5557	400.0	1	1	400.0	400.0	1	1	1	147.10263	81.02491	1	0.212	0.46	5.494	5.562	111.0
5555.5557	400.0	1	1	400.0	400.0	1	1	1	147.10263	81.02491	1	0.212	0.46	5.406	5.562	111.0
5555.5557	400.0	1	1	400.0	400.0	1	1	1	147.10263	81.02491	1	0.212	0.459	5.307	5.562	111.0
5555.5557	400.0	1	1	400.0	400.0	1	1	1	147.10263	81.02491	1	0.212	0.46	5.566	5.562	111.0
5555.5557	400.0	1	1	400.0	400.0	1	1	1	147.10263	81.02491	1	0.212	0.46	5.508	5.562	111.0
5555.5557	400.0	1	1	400.0	400.0	1	1	1	147.10263	81.02491	1	0.212	0.46	5.435	5.562	111.0
5555.5557	400.0	1	1	400.0	400.0	1	1	1	147.10263	81.02491	1	0.212	0.461	5.733	5.562	111.0
5555.5557	400.0	1	1	400.0	400.0	1	1	1	147.10263	81.02491	1	0.212	0.46	5.512	5.562	111.0
5555.5557	400.0	1	1	400.0	400.0	1	1	1	147.10263	81.02491	1	0.212	0.46	5.479	5.562	111.0
5555.5557	400.0	1	1	400.0	400.0	1	1	1	147.10263	81.02491	1	0.212	0.461	5.571	5.562	111.0
5555.5557	400.0	1	1	400.0	400.0	1	1	1	147.10263	81.02491	1	0.212	0.461	5.566	5.562	111.0
5555.5557	400.0	1	1	400.0	400.0	1	1	1	147.10263	81.02491	1	0.212	0.461	5.603	5.562	111.0
5555.5557	400.0	1	1	400.0	400.0	1	1	1	147.10263	81.02491	1	0.212	0.46	5.521	5.562	111.0
5555.5557	400.0	1	1	400.0	400.0	1	1	1	147.10263	81.02491	1	0.212	0.461	5.557	5.562	111.0
5555.5557	400.0	1	1	400.0	400.0	1	1	1	147.10263	81.02491	1	0.212	0.461	5.589	5.562	111.0
5555.5557	400.0	1	1	400.0	400.0	1	1	1	147.10263	81.02491	1	0.212	0.46	5.492	5.562	111.0
5555.5557	400.0	1	1	400.0	400.0	1	1	1	147.10263	81.02491	1	0.212	0.46	5.524	5.562	111.0
5555.5557	400.0	1	1	400.0	400.0	1	1	1	147.10263	81.02491	1	0.212	0.46	5.512	5.562	111.0
5555.5557	400.0	1	1	400.0	400.0	1	1	1	147.10263	81.02491	1	0.213	0.461	5.573	5.562	111.0
5555.5557	400.0	1	1	400.0	400.0	1	1	1	147.10263	81.02491	1	0.213	0.46	5.546	5.562	111.0
5555.5557	400.0	1	1	400.0	400.0	1	1	1	147.10263	81.02491	1	0.213	0.46	5.544	5.562	111.0
5555.5557	400.0	1	1	400.0	400.0	1	1	1	147.10263	81.02491	1	0.213	0.461	5.754	5.562	111.0
5555.5557	400.0	1	1	400.0	400.0	1	1	1	147.10263	81.02491	1	0.213	0.46	5.53	5.562	111.0
5555.5557	400.0	1	1	400.0	400.0	1	1	1	147.10263	81.02491	1	0.213	0.461	5.595	5.562	111.0
5555.5557	400.0	1	1	400.0	400.0	1	1	1	147.10263	81.02491	1	0.213	0.461	5.538	5.562	111.0
5555.5557	400.0	1	1	400.0	400.0	1	1	1	147.10263	81.02491	1	0.213	0.46	5.534	5.562	111.0
5555.5557	400.0	1	1	400.0	400.0	1	1	1	147.10263	81.02491	1	0.213	0.461	5.613	5.562	111.0
5555.5557	400.0	1	1	400.0	400.0	1	1	1	147.10263	81.02491	1	0.213	0.461	5.611	5.562	111.0
5555.5557	400.0	1	1	400.0	400.0	1	1	1	147.10263	81.02491	1	0.213	0.461	5.559	5.562	111.0
5555.5557	400.0	1	1	400.0	400.0	1	1	1	147.10263	81.02491	1	0.213	0.461	5.623	5.562	111.0
5555.5557	400.0	1	1	400.0	400.0	1	1	1	147.10263	81.02491	1	0.213	0.46	5.482	5.562	111.0
5555.5557	400.0	1	1	400.0	400.0	1	1	1	147.10263	81.02491	1	0.213	0.461	5.59	5.562	111.0
5555.5557	400.0	1	1	400.0	400.0	1	1	1	147.10263	81.02491	1	0.213	0.461	5.584	5.562	111.0
5555.5557	400.0	1	1	400.0	400.0	1	1	1	147.10263	81.02491	1	0.213	0.461	5.595	5.562	111.0
5555.5557	400.0	1	1	400.0	400.0	1	1	1	147.10263	81.02491	1	0.213	0.461	5.569	5.562	111.0
5555.5557	400.0	1	1	400.0	400.0	1	1	1	147.10263	81.02491	1	0.213	0.461	5.582	5.562	111.0
5555.5557	400.0	1	1	400.0	400.0	1	1	1	147.10263	81.02491	1	0.213	0.461	5.669	5.562	111.0
5555.5557	400.0	1	1	400.0	400.0	1	1	1	147.10263	81.02491	1	0.213	0.46	5.546	5.562	111.0
5555.5557	400.0	1	1	400.0	400.0	1	1	1	147.10263	81.02491	1	0.213	0.46	5.526	5.562	111.0
5555.5557	400.0	1	1	400.0	400.0	1	1	1	147.10263	81.02491	1	0.213	0.461	5.563	5.562	111.0
5555.5557	400.0	1	1	400.0	400.0	1	1	1	147.10263	81.02491	1	0.213	0.46	5.539	5.562	111.0
5555.5557	400.0	1	1	400.0	400.0	1	1	1	147.10263	81.02491	1	0.213	0.461	5.691	5.562	111.0
5555.5557	400.0	1	1	400.0	400.0	1	1	1	147.10263	81.02491	1	0.213	0.46	5.461	5.562	111.0
5555.5557	400.0	1	1	400.0	400.0	1	1	1	147.10263	81.02491	1	0.213	0.461	5.638	5.562	111.0
5555.5557	400.0	1	1	400.0	400.0	1	1	1	147.10263	81.02491	1	0.213	0.46	5.509	5.562	111.0
5555.5557	400.0	1	1	400.0	400.0	1	1	1	147.10263	81.02491	1	0.213	0.46	5.538	5.562	111.0
5555.5557	400.0	1	1	400.0	400.0	1	1	1	147.10263	81.02491	1	0.213	0.461	5.592	5.562	111.0
5555.5557	400.0	1	1	400.0	400.0	1	1	1	147.10263	81.02491	1	0.213	0.461	5.619	5.562	111.0
5555.5557	400.0	1	1	400.0	400.0	1	1	1	147.10263	81.02491	1	0.213	0.46	5.509	5.562	111.0
5555.5557	400.0	1	1	400.0	400.0	1	1	1	147.10263	81.02491	1	0.213	0.46	5.549	5.562	111.0
5555.5557	400.0	1	1	400.0	400.0	1	1	1	147.10263	81.02491	1	0.213	0.461	5.604	5.562	111.0
5555.5557	400.0	1	1	400.0	400.0	1	1	1	147.10263	81.02491	1	0.213	0.46	5.545	5.562	111.0
5555.5557	400.0	1	1	400.0	400.0	1	1	1	147.10263	81.02491	1	0.213	0.46	5.547	5.562	111.0
5555.5557	400.0	1	1	400.0	400.0	1	1	1	147.10263	81.02491	1	0.213	0.461	5.568	5.562	111.0
5555.5557	400.0	1	1	400.0	400.0	1	1	1	147.10263	81.02491	1	0.213	0.461	5.579	5.562	111.0
5555.5557	400.0	1	1	400.0	400.0	1	1	1	147.10263	81.02491	1	0.213	0.46	5.531	5.562	111.0
5555.5557	400.0	1	1	400.0	400.0	1	1	1	147.10263	81.02491	1	0.213	0.461	5.581	5.562	111.0
5555.5557	400.0	1	1	400.0	400.0	1	1	1	147.10263	81.02491	1	0.213	0.46	5.555	5.562	111.0
5555.5557	400.0	1	1	400.0	400.0	1	1	1	147.10263	81.02491	1	0.213	0.461	5.609	5.562	111.0
5555.5557	400.0	1	1	400.0	400.0	1	1	1	147.10263	81.02491	1	0.213	0.461	5.623	5.562	111.0
5555.5557	400.0	1	1	400.0	400.0	1	1	1	147.10263	81.02491	1	0.213	0.461	5.582	5.562	111.0
5555.5557	400.0	1	1	400.0	400.0	1	1	1	147.10263	81.02491	1	0.213	0.461	5.56	5.562	111.0
5555.5557	400.0	1	1	400.0	400.0	1	1	1	147.10263	81.02491	1	0.213	0.46	5.557	5.562	111.0
5555.5557	400.0	1	1	400.0	400.0	1	1	1	147.10263	81.02491	1	0.213	0.461	5.597	5.562	111.0
5555.5557	400.0	1	1	400.0	400.0	1	1	1	147.10263	81.02491	1	0.213	0.46	5.543	5.562	111.0
5555.5557	400.0	1	1	400.0	400.0	1	1	1	147.10263	81.02491	1	0.213	0.46	5.529	5.562	111.0
5555.5557	400.0	1	1	400.0	400.0	1	1	1	147.10263	81.02491	1	0.213	0.461	5.632	5.562	111.0
5555.5557	400.0	1	1	400.0	400.0	1	1	1	147.10263	81.02491	1	0.213	0.461	5.581	5.562	111.0
5555.5557	400.0	1	1	400.0	400.0	1	1	1	147.10263	81.02491	1	0.213	0.46	5.514	5.562	111.0
5555.5557	400.0	1	1	400.0	400.0	1	1	1	147.10263	81.02491	1	0.213	0.461	5.569	5.562	111.0
5555.5557	400.0	1	1	400.0	400.0	1	1	1	147.10263	81.02491	1	0.213	0.46	5.537	5.562	111.0
5555.5557	400.0	1	1	400.0	400.0	1	1	1	147.10263	81.02491	1	0.213	0.461	5.608	5.562	111.0
5555.5557	400.0	1	1	400.0	400.0	1	1	1	147.10263	81.02491	1	0.213	0.461	5.601	5.562	111.0
5555.5557	400.0	1	1	400.0	400.0	1	1	1	147.10263	81.02491	1	0.213	0.461	5.589	5.562	111.0
5555.5557	400.0	1	1	400.0	400.0	1	1	1	147.10263	81.02491	1	0.213	0.461	5.608	5.562	111.0
5555.5557	400.0	1	1	400.0	400.0	1	1	1	147.10263	81.02491	1	0.213	0.46	5.543	5.562	111.0
5555.5557	400.0	1	1	400.0	400.0	1	1	1	147.10263	81.02491	1	0.213	0.46	5.457	5.562	111.0
5555.5557	400.0	1	1	400.0	400.0	1	1	1	147.10263	81.02491	1	0.213	0.46	5.554	5.562	111.0
5555.5557	400.0	1	1	400.0	400.0	1	1	1	147.10263	81.02491	1	0.213	0.46	5.543	5.562	111.0
5555.5557	400.0	1	1	400.0	400.0	1	1	1	147.10263	81.02491	1	0.213	0.46	5.549	5.562	111.0
5555.5557	400.0	1	1	400.0	400.0	1	1	1	147.10263	81.02491	1	0.213	0.46	5.527	5.562	111.0
5555.5557	400.0	1	1	400.0	400.0	1	1	1	147.10263	81.02491	1	0.213	0.46	5.539	5.562	111.0
5555.5557	400.0	1	1	400.0	400.0	1	1	1	147.10263	81.02491	1	0.213	0.461	5.592	5.562	111.0
5555.5557	400.0	1	1	400.0	400.0	1	1	1	147.10263	81.02491	1	0.213	0.46	5.532	5.562	111.0
5555.5557	400.0	1	1	400.0	400.0	1	1	1	147.10263	81.02491	1	0.213	0.46	5.536	5.562	111.0
5555.5557	400.0	1	1	400.0	400.0	1	1	1	147.10263	81.02491	1	0.213	0.46	5.498	5.562	111.0
5555.5557	400.0	1	1	400.0	400.0	1	1	1	147.10263	81.02491	1	0.213	0.46	5.534	5.562	111.0
5555.5557	400.0	1	1	400.0	400.0	1	1	1	147.10263	81.02491	1	0.213	0.461	5.612	5.562	111.0
5555.5557	400.0	1	1	400.0	400.0	1	1	1	147.10263	81.02491	1	0.213	0.46	5.534	5.562	111.0
5555.5557	400.0	1	1	400.0	400.0	1	1	1	147.10263	81.02491	1	0.213	0.461	5.597	5.562	111.0
5555.5557	400.0	1	1	400.0	400.0	1	1	1	147.10263	81.02491	1	0.213	0.46	5.499	5.562	111.0
5555.5557	400.0	1	1	400.0	400.0	1	1	1	147.10263	81.02491	1	0.213	0.46	5.544	5.562	111.0
5555.5557	400.0	1	1	400.0	400.0	1	1	1	147.10263	81.02491	1	0.213	0.461	5.691	5.562	111.0
5555.5557	400.0	1	1	400.0	400.0	1	1	1	147.10263	81.02491	1	0.213	0.46	5.545	5.562	111.0
5555.5557	400.0	1	1	400.0	400.0	1	1	1	147.10263	81.02491	1	0.213	0.461	5.577	5.562	111.0
5555.5557	400.0	1	1	400.0	400.0	1	1	1	147.10263	81.02491	1	0.213	0.46	5.383	5.562	111.0
5555.5557	400.0	1	1	400.0	400.0	1	1	1	147.10263	81.02491	1	0.213	0.461	5.559	5.562	111.0
5555.5557	400.0	1	1	400.0	400.0	1	1	1	147.10263	81.02491	1	0.213	0.46	5.536	5.562	111.0
5555.5557	400.0	1	1	400.0	400.0	1	1	1	147.10263	81.02491	1	0.213	0.46	5.552	5.562	111.0
5555.5557	400.0	1	1	400.0	400.0	1	1	1	147.10263	81.02491	1	0.213	0.46	5.543	5.562	111.0
5555.5557	400.0	1	1	400.0	400.0	1	1	1	147.10263	81.02491	1	0.213	0.461	5.613	5.562	111.0
5555.5557	400.0	1	1	400.0	400.0	1	1	1	147.10263	81.02491	1	0.213	0.461	5.581	5.562	111.0
5555.5557	400.0	1	1	400.0	400.0	1	1	1	147.10263	81.02491	1	0.213	0.461	5.641	5.562	111.0
5555.5557	400.0	1	1	400.0	400.0	1	1	1	147.10263	81.02491	1	0.213	0.461	5.59	5.562	111.0
5555.5557	400.0	1	1	400.0	400.0	1	1	1	147.10263	81.02491	1	0.213	0.46	5.453	5.562	111.0
5555.5557	400.0	1	1	400.0	400.0	1	1	1	147.10263	81.02491	1	0.213	0.461	5.582	5.562	111.0
5555.5557	400.0	1	1	400.0	400.0	1	1	1	147.10263	81.02491	1	0.213	0.46	5.515	5.562	111.0
5555.5557	400.0	1	1	400.0	400.0	1	1	1	147.10263	81.02491	1	0.213	0.46	5.526	5.562	111.0
0.0	0.0	1	1	400.0	400.0	1	1	1	147.10263	81.02491	0	0.213	0.461	5.601	5.562	111.0
0.0	0.0	1	1	400.0	400.0	1	1	1	147.10263	81.02491	0	0.213	0.46	5.6	5.562	111.0
0.0	0.0	1	1	400.0	400.0	1	1	1	147.10263	81.02491	0	0.213	0.46	5.452	5.562	111.0
0.0	0.0	1	1	400.0	400.0	1	1	1	147.10263	81.02491	0	0.213	0.458	5.191	5.169	111.0
0.0	0.0	1	1	400.0	400.0	1	1	1	147.10263	81.02491	0	0.213	0.456	5.227	5.169	111.0
0.0	0.0	1	1	400.0	400.0	1	1	1	147.10263	81.02491	0	0.213	0.448	4.5	4.463	111.0
0.0	0.0	1	1	400.0	400.0	1	1	1	147.10263	81.02491	0	0.212	0.436	4.104	4.147	111.0
0.0	0.0	1	1	400.0	400.0	1	1	1	147.10263	81.02491	0	0.212	0.428	4.123	4.147	111.0
0.0	0.0	1	1	400.0	400.0	1	1	1	147.10263	81.02491	0	0.212	0.414	3.53	3.581	111.0
0.0	0.0	1	1	400.0	400.0	1	1	1	147.10263	81.02491	0	0.212	0.401	3.217	3.328	111.0
0.0	0.0	1	1	400.0	400.0	1	1	1	147.10263	81.02491	0	0.212	0.388	3.268	3.328	111.0
0.0	0.0	1	1	400.0	400.0	1	1	1	147.10263	81.02491	0	0.212	0.373	2.875	2.874	111.0
0.0	0.0	1	1	400.0	400.0	1	1	1	147.10263	81.02491	0	0.212	0.359	2.897	2.874	111.0
0.0	0.0	1	1	400.0	400.0	1	1	1	147.10263	81.02491	0	0.212	0.346	2.665	2.671	111.0
0.0	0.0	1	1	400.0	400.0	1	1	1	147.10263	81.02491	0	0.212	0.331	2.294	2.307	111.0
0.0	0.0	1	1	400.0	400.0	1	1	1	147.10263	81.02491	0	0.212	0.317	2.348	2.307	111.0
0.0	0.0	1	1	400.0	400.0	1	1	1	147.10263	81.02491	0	0.212	0.302	2.006	1.992	111.0
0.0	0.0	1	1	400.0	400.0	1	1	1	147.10263	81.02491	0	0.212	0.289	1.962	1.992	111.0
0.0	0.0	1	1	400.0	400.0	1	1	1	147.10263	81.02491	0	0.212	0.275	1.816	1.85	111.0
0.0	0.0	1	1	400.0	400.0	1	1	1	147.10263	81.02491	0	0.212	0.262	1.718	1.72	111.0
0.0	0.0	1	1	400.0	400.0	1	1	1	147.10263	81.02491	0	0.212	0.251	1.711	1.72	111.0
0.0	0.0	1	1	400.0	400.0	1	1	1	147.10263	81.02491	0	0.212	0.239	1.501	1.485	111.0
0.0	0.0	1	1	400.0	400.0	1	1	1	147.10263	81.02491	0	0.212	0.227	1.365	1.381	111.0
0.0	0.0	1	1	400.0	400.0	1	1	1	147.10263	81.02491	0	0.212	0.215	1.375	1.381	111.0
0.0	0.0	1	1	400.0	400.0	1	1	1	147.10263	81.02491	0	0.212	0.203	1.196	1.191	111.0
0.0	0.0	1	1	400.0	400.0	1	1	1	147.10263	81.02491	0	0.212	0.192	1.189	1.107	111.0
0.0	0.0	1	1	400.0	400.0	1	1	1	147.10263	81.02491	0	0.212	0.182	1.036	1.107	111.0
0.0	0.0	1	1	400.0	400.0	1	1	1	147.10263	81.02491	0	0.212	0.172	1.076	0.956	111.0
0.0	0.0	1	1	400.0	400.0	1	1	1	147.10263	81.02491	0	0.212	0.162	0.948	0.956	111.0
0.0	0.0	1	1	400.0	400.0	1	1	1	147.10263	81.02491	0	0.212	0.153	0.754	0.825	111.0
0.0	0.0	1	1	400.0	400.0	1	1	1	147.10263	81.02491	0	0.211	0.145	0.779	0.767	111.0
0.0	0.0	1	1	400.0	400.0	1	1	1	147.10263	81.02491	0	0.211	0.137	0.79	0.767	111.0
0.0	0.0	1	1	400.0	400.0	1	1	1	147.10263	81.02491	0	0.211	0.129	0.687	0.662	111.0
0.0	0.0	1	1	400.0	400.0	1	1	1	147.10263	81.02491	0	0.211	0.121	0.636	0.615	111.0
0.0	0.0	1	1	400.0	400.0	1	1	1	147.10263	81.02491	0	0.211	0.114	0.661	0.615	111.0
0.0	0.0	1	1	400.0	400.0	1	1	1	147.10263	81.02491	0	0.211	0.108	0.526	0.531	111.0
0.0	0.0	1	1	400.0	400.0	1	1	1	147.10263	81.02491	0	0.211	0.102	0.528	0.531	111.0
0.0	0.0	1	1	400.0	400.0	1	1	1	147.10263	81.02491	0	0.211	0.096	0.443	0.458	111.0
0.0	0.0	1	1	400.0	400.0	1	1	1	147.10263	81.02491	0	0.211	0.091	0.528	0.426	111.0
0.0	0.0	1	1	400.0	400.0	1	1	1	147.10263	81.02491	0	0.211	0.085	0.428	0.426	111.0
0.0	0.0	1	1	400.0	400.0	1	1	1	147.10263	81.02491	0	0.211	0.08	0.393	0.368	111.0
0.0	0.0	1	1	400.0	400.0	1	1	1	147.10263	81.02491	0	0.211	0.076	0.36	0.341	111.0
0.0	0.0	1	1	400.0	400.0	1	1	1	147.10263	81.02491	0	0.211	0.072	0.343	0.341	111.0
0.0	0.0	1	1	400.0	400.0	1	1	1	147.10263	81.02491	0	0.211	0.068	0.285	0.296	111.0
0.0	0.0	1	1	400.0	400.0	1	1	1	147.10263	81.02491	0	0.211	0.064	0.315	0.296	111.0
0.0	0.0	1	1	400.0	400.0	1	1	1	147.10263	81.02491	0	0.211	0.06	0.282	0.274	111.0
0.0	0.0	1	1	400.0	400.0	1	1	1	147.10263	81.02491	0	0.211	0.056	0.252	0.236	111.0
0.0	0.0	1	1	400.0	400.0	1	1	1	147.10263	81.02491	0	0.211	0.054	0.265	0.236	111.0
0.0	0.0	1	1	400.0	400.0	1	1	1	147.10263	81.02491	0	0.211	0.05	0.186	0.204	111.0
0.0	0.0	1	1	400.0	400.0	1	1	1	147.10263	81.02491	0	0.211	0.046	0.172	0.189	111.0
0.0	0.0	1	1	400.0	400.0	1	1	1	147.10263	81.02491	0	0.211	0.043	0.258	0.189	111.0
0.0	0.0	1	1	400.0	400.0	1	1	1	147.10263	81.02491	0	0.211	0.039	0.116	0.163	111.0
0.0	0.0	1	1	400.0	400.0	1	1	1	147.10263	81.02491	0	0.211	0.037	0.117	0.163	111.0
0.0	0.0	1	1	400.0	400.0	1	1	1	147.10263	81.02491	0	0.211	0.035	0.157	0.152	111.0
0.0	0.0	1	1	400.0	400.0	1	1	1	147.10263	81.02491	0	0.211	0.033	0.187	0.131	111.0
0.0	0.0	1	1	400.0	400.0	1	1	1	147.10263	81.02491	0	0.211	0.031	0.131	0.131	111.0
0.0	0.0	1	1	400.0	400.0	1	1	1	147.10263	81.02491	0	0.211	0.029	0.121	0.121	111.0
0.0	0.0	1	1	400.0	400.0	1	1	1	147.10263	81.02491	0	0.211	0.027	0.246	0.121	111.0
0.0	0.0	1	1	400.0	400.0	1	1	1	147.10263	81.02491	0	0.211	0.025	0.087	0.105	111.0
0.0	0.0	1	1	400.0	400.0	1	1	1	147.10263	81.02491	0	0.211	0.023	0.112	0.097	111.0
0.0	0.0	1	1	400.0	400.0	1	1	1	147.10263	81.02491	0	0.211	0.021	0.107	0.097	111.0
0.0	0.0	1	1	400.0	400.0	1	1	1	147.10263	81.02491	0	0.211	0.02	0.112	0.084	111.0
0.0	0.0	1	1	400.0	400.0	1	1	1	147.10263	81.02491	0	0.211	0.02	0.092	0.078	111.0
0.0	0.0	1	1	400.0	400.0	1	1	1	147.10263	81.02491	0	0.211	0.02	0.087	0.078	111.0
0.0	0.0	1	1	400.0	400.0	1	1	1	147.10263	81.02491	0	0.211	0.02	0.089	0.067	111.0
0.0	0.0	1	1	400.0	400.0	1	1	1	147.10263	81.02491	0	0.211	0.02	0.124	0.062	111.0
0.0	0.0	1	1	400.0	400.0	1	1	1	147.10263	81.02491	0	0.211	0.02	0.089	0.062	111.0
0.0	0.0	1	1	400.0	400.0	1	1	1	147.10263	81.02491	0	0.211	0.02	0.097	0.053	111.0
0.0	0.0	1	1	400.0	400.0	1	1	1	147.10263	81.02491	0	0.211	0.02	0.054	0.053	111.0
0.0	0.0	1	1	400.0	400.0	1	1	1	147.10263	81.02491	0	0.211	0.02	0.041	0.046	111.0
0.0	0.0	1	1	400.0	400.0	1	1	1	147.10263	81.02491	0	0.211	0.02	0.061	0.043	111.0
0.0	0.0	1	1	400.0	400.0	1	1	1	147.10263	81.02491	0	0.211	0.02	0.054	0.043	111.0
0.0	0.0	1	1	400.0	400.0	1	1	1	147.10263	81.02491	0	0.211	0.02	0.034	0.037	111.0
0.0	0.0	1	1	400.0	400.0	1	1	1	147.10263	81.02491	0	0.211	0.02	0.031	0.034	111.0
0.0	0.0	1	1	400.0	400.0	1	1	1	147.10263	81.02491	0	0.211	0.018	-0.018	0.034	111.0
0.0	0.0	1	1	400.0	400.0	1	1	1	147.10263	81.02491	0	0.211	0.018	0.026	0.029	111.0
0.0	0.0	1	1	400.0	400.0	1	1	1	147.10263	81.02491	0	0.211	0.018	0.088	0.029	111.0
0.0	0.0	1	1	400.0	400.0	1	1	1	147.10263	81.02491	0	0.211	0.017	-0.024	0.027	111.0
0.0	0.0	1	1	400.0	400.0	1	1	1	147.10263	81.02491	0	0.211	0.017	0.036	0.025	111.0
0.0	0.0	1	1	400.0	400.0	1	1	1	147.10263	81.02491	0	0.211	0.016	0.141	0.025	111.0
0.0	0.0	1	1	400.0	400.0	1	1	1	147.10263	81.02491	0	0.211	0.016	0.046	0.021	111.0
0.0	0.0	1	1	400.0	400.0	1	1	1	147.10263	81.02491	0	0.211	0.016	0.038	0.021	111.0
0.0	0.0	1	1	400.0	400.0	1	1	1	147.10263	81.02491	0	0.211	0.016	0.056	0.018	111.0
0.0	0.0	1	1	400.0	400.0	1	1	1	147.10263	81.02491	0	0.211	0.014	-0.026	0.017	111.0
0.0	0.0	1	1	400.0	400.0	1	1	1	147.10263	81.02491	0	0.211	0.014	0.016	0.017	111.0
0.0	0.0	1	1	400.0	400.0	1	1	1	147.10263	81.02491	0	0.211	0.015	0.114	0.014	111.0
0.0	0.0	1	1	400.0	400.0	1	1	1	147.10263	81.02491	0	0.211	0.015	0.016	0.013	111.0
0.0	0.0	1	1	400.0	400.0	1	1	1	147.10263	81.02491	0	0.211	0.014	-0.027	0.013	111.0
0.0	0.0	1	1	400.0	400.0	1	1	1	147.10263	81.02491	0	0.211	0.013	-0.013	0.011	111.0
0.0	0.0	1	1	400.0	400.0	1	1	1	147.10263	81.02491	0	0.211	0.012	-0.028	0.011	111.0
0.0	0.0	1	1	400.0	400.0	1	1	1	147.10263	81.02491	0	0.211	0.012	0.095	0.01	111.0
0.0	0.0	1	1	400.0	400.0	1	1	1	147.10263	81.02491	0	0.211	0.012	0.03	0.009	111.0
0.0	0.0	1	1	400.0	400.0	1	1	1	147.10263	81.02491	0	0.211	0.012	0.0	0.009	111.0
0.0	0.0	1	1	400.0	400.0	1	1	1	147.10263	81.02491	0	0.211	0.012	0.025	0.008	111.0
0.0	0.0	1	1	400.0	400.0	1	1	1	147.10263	81.02491	0	0.211	0.012	0.018	0.007	111.0
0.0	0.0	1	1	400.0	400.0	1	1	1	147.10263	81.02491	0	0.211	0.012	0.114	0.007	111.0
0.0	0.0	1	1	400.0	400.0	1	1	1	147.10263	81.02491	0	0.211	0.011	-0.028	0.006	111.0
0.0	0.0	1	1	400.0	400.0	1	1	1	147.10263	81.02491	0	0.211	0.011	-0.001	0.006	111.0
0.0	0.0	1	1	400.0	400.0	1	1	1	147.10263	81.02491	0	0.211	0.01	0.009	0.005	111.0
0.0	0.0	1	1	400.0	400.0	1	1	1	147.10263	81.02491	0	0.211	0.01	0.009	0.004	111.0
0.0	0.0	1	1	400.0	400.0	1	1	1	147.10263	81.02491	0	0.211	0.01	0.008	0.004	111.0
0.0	0.0	1	1	400.0	400.0	1	1	1	147.10263	81.02491	0	0.211	0.01	0.046	0.004	111.0
0.0	0.0	1	1	400.0	400.0	1	1	1	147.10263	81.02491	0	0.211	0.01	0.016	0.003	111.0
0.0	0.0	1	1	400.0	400.0	1	1	1	147.10263	81.02491	0	0.211	0.009	-0.011	0.003	111.0
0.0	0.0	1	1	400.0	400.0	1	1	1	147.10263	81.02491	0	0.211	0.007	-0.012	0.003	111.0
0.0	0.0	1	1	400.0	400.0	1	1	1	147.10263	81.02491	0	0.211	0.007	-0.003	0.003	111.0
0.0	0.0	1	1	400.0	400.0	1	1	1	147.10263	81.02491	0	0.211	0.007	0.071	0.002	111.0
0.0	0.0	1	1	400.0	400.0	1	1	1	147.10263	81.02491	0	0.211	0.007	0.042	0.002	111.0
0.0	0.0	1	1	400.0	400.0	1	1	1	147.10263	81.02491	0	0.211	0.006	-0.006	0.002	111.0
0.0	0.0	1	1	400.0	400.0	1	1	1	147.10263	81.02491	0	0.211	0.005	-0.007	0.001	111.0
0.0	0.0	1	1	400.0	400.0	1	1	1	147.10263	81.02491	0	0.211	0.004	-0.032	0.001	111.0
0.0	0.0	1	1	400.0	400.0	1	1	1	147.10263	81.02491	0	0.211	0.004	-0.011	0.001	111.0
0.0	0.0	1	1	400.0	400.0	1	1	1	147.10263	81.02491	0	0.211	0.004	0.015	0.001	111.0
0.0	0.0	1	1	400.0	400.0	1	1	1	147.10263	81.02491	0	0.211	0.004	0.0	0.001	111.0
0.0	0.0	1	1	400.0	400.0	1	1	1	147.10263	81.02491	0	0.211	0.004	-0.007	0.001	111.0
0.0	0.0	1	1	400.0	400.0	1	1	1	147.10263	81.02491	0	0.211	0.004	-0.011	0.0	111.0
0.0	0.0	1	1	400.0	400.0	1	1	1	147.10263	81.02491	0	0.211	0.004	-0.001	0.0	111.0
0.0	0.0	1	1	400.0	400.0	1	1	1	147.10263	81.02491	0	0.211	0.004	0.0	0.0	111.0
0.0	0.0	1	1	400.0	400.0	1	1	1	147.10263	81.02491	0	0.211	0.002	-0.019	0.0	111.0
0.0	0.0	1	1	400.0	400.0	1	1	1	147.10263	81.02491	0	0.211	0.001	-0.013	0.0	111.0
0.0	0.0	1	1	400.0	400.0	1	1	1	147.10263	81.02491	0	0.211	-0.001	-0.016	0.0	111.0
0.0	0.0	1	1	400.0	400.0	1	1	1	147.10263	81.02491	0	0.211	-0.001	-0.105	0.0	111.0
0.0	0.0	1	1	400.0	400.0	1	1	1	147.10263	81.02491	0	0.211	-0.001	-0.046	0.0	111.0
0.0	0.0	1	1	400.0	400.0	1	1	1	147.10263	81.02491	0	0.211	0.0	-0.011	0.0	111.0
0.0	0.0	1	1	400.0	400.0	1	1	1	147.10263	81.02491	0	0.211	0.0	0.006	0.0	111.0
0.0	0.0	1	1	400.0	400.0	1	1	1	147.10263	81.02491	0	0.211	-0.001	-0.013	0.0	111.0
0.0	0.0	1	1	400.0	400.0	1	1	1	147.10263	81.02491	0	0.211	0.0	0.009	0.0	111.0
0.0	0.0	1	1	400.0	400.0	1	1	1	147.10263	81.02491	0	0.211	0.0	0.02	0.0	111.0
0.0	0.0	1	1	400.0	400.0	1	1	1	147.10263	81.02491	0	0.211	0.0	-0.01	0.0	111.0
0.0	0.0	1	1	400.0	400.0	1	1	1	147.10263	81.02491	0	0.211	0.0	0.014	0.0	111.0
0.0	0.0	1	1	400.0	400.0	1	1	1	147.10263	81.02491	0	0.211	-0.001	-0.018	0.0	111.0
0.0	0.0	1	1	400.0	400.0	1	1	1	147.10263	81.02491	0	0.211	0.0	0.006	0.0	111.0
0.0	0.0	1	1	400.0	400.0	1	1	1	147.10263	81.02491	0	0.211	-0.001	-0.015	0.0	111.0
0.0	0.0	1	1	400.0	400.0	1	1	1	147.10263	81.02491	0	0.211	-0.001	-0.028	0.0	111.0
0.0	0.0	1	1	400.0	400.0	1	1	1	147.10263	81.02491	0	0.211	-0.001	-0.019	0.0	111.0
0.0	0.0	1	1	400.0	400.0	1	1	1	147.10263	81.02491	0	0.211	-0.001	-0.013	0.0	111.0
0.0	0.0	1	1	400.0	400.0	1	1	1	147.10263	81.02491	0	0.211	0.0	0.03	0.0	111.0
0.0	0.0	1	1	400.0	400.0	1	1	1	147.10263	81.02491	0	0.211	0.0	-0.003	0.0	111.0
0.0	0.0	1	1	400.0	400.0	1	1	1	147.10263	81.02491	0	0.211	0.0	0.054	0.0	111.0
0.0	0.0	1	1	400.0	400.0	1	1	1	147.10263	81.02491	0	0.211	0.0	0.04	0.0	111.0
0.0	0.0	1	1	400.0	400.0	1	1	1	147.10263	81.02491	0	0.211	-0.001	-0.078	0.0	111.0
0.0	0.0	1	1	400.0	400.0	1	1	1	147.10263	81.02491	0	0.211	0.0	-0.008	0.0	111.0
0.0	0.0	1	1	400.0	400.0	1	1	1	147.10263	81.02491	0	0.211	-0.001	-0.023	0.0	111.0
0.0	0.0	1	1	400.0	400.0	1	1	1	147.10263	81.02491	0	0.211	0.0	0.044	0.0	111.0
0.0	0.0	1	1	400.0	400.0	1	1	1	147.10263	81.02491	0	0.211	0.0	0.022	0.0	111.0
0.0	0.0	1	1	400.0	400.0	1	1	1	147.10263	81.02491	0	0.211	0.0	-0.005	0.0	111.0
0.0	0.0	1	1	400.0	400.0	1	1	1	147.10263	81.02491	0	0.211	0.0	0.003	0.0	111.0
0.0	0.0	1	1	400.0	400.0	1	1	1	147.10263	81.02491	0	0.211	-0.001	-0.079	0.0	111.0
0.0	0.0	1	1	400.0	400.0	1	1	1	147.10263	81.02491	0	0.211	0.0	0.154	0.0	111.0
0.0	0.0	1	1	400.0	400.0	1	1	1	147.10263	81.02491	0	0.211	0.0	-0.008	0.0	111.0
0.0	0.0	1	1	400.0	400.0	1	1	1	147.10263	81.02491	0	0.211	-0.001	-0.041	0.0	111.0
0.0	0.0	1	1	400.0	400.0	1	1	1	147.10263	81.02491	0	0.211	-0.001	-0.111	0.0	111.0
0.0	0.0	1	1	400.0	400.0	1	1	1	147.10263	81.02491	0	0.211	-0.001	-0.012	0.0	111.0
0.0	0.0	1	1	400.0	400.0	1	1	1	147.10263	81.02491	0	0.211	0.0	0.009	0.0	111.0
0.0	0.0	1	1	400.0	400.0	1	1	1	147.10263	81.02491	0	0.211	0.0	0.019	0.0	111.0
0.0	0.0	1	1	400.0	400.0	1	1	1	147.10263	81.02491	0	0.211	-0.001	-0.015	0.0	111.0
0.0	0.0	1	1	400.0	400.0	1	1	1	147.10263	81.02491	0	0.211	0.0	0.009	0.0	111.0
0.0	0.0	1	1	400.0	400.0	1	1	1	147.10263	81.02491	0	0.211	0.0	0.022	0.0	111.0
0.0	0.0	1	1	400.0	400.0	1	1	1	147.10263	81.02491	0	0.211	0.0	0.1	0.0	111.0
0.0	0.0	1	1	400.0	400.0	1	1	1	147.10263	81.02491	0	0.211	-0.001	-0.045	0.0	111.0
0.0	0.0	1	1	400.0	400.0	1	1	1	147.10263	81.02491	0	0.211	0.0	-0.003	0.0	111.0
0.0	0.0	1	1	400.0	400.0	1	1	1	147.10263	81.02491	0	0.211	0.0	0.017	0.0	111.0
0.0	0.0	1	1	400.0	400.0	1	1	1	147.10263	81.02491	0	0.211	0.0	0.024	0.0	111.0
0.0	0.0	1	1	400.0	400.0	1	1	1	147.10263	81.02491	0	0.211	0.0	0.024	0.0	111.0
0.0	0.0	1	1	400.0	400.0	1	1	1	147.10263	81.02491	0	0.211	0.0	0.013	0.0	111.0
0.0	0.0	1	1	400.0	400.0	1	1	1	147.10263	81.02491	0	0.211	0.0	0.065	0.0	111.0
0.0	0.0	1	1	400.0	400.0	1	1	1	147.10263	81.02491	0	0.211	0.0	0.012	0.0	111.0
0.0	0.0	1	1	400.0	400.0	1	1	1	147.10263	81.02491	0	0.211	0.0	0.017	0.0	111.0
0.0	0.0	1	1	400.0	400.0	1	1	1	147.10263	81.02491	0	0.211	-0.001	-0.031	0.0	111.0
0.0	0.0	1	1	400.0	400.0	1	1	1	147.10263	81.02491	0	0.211	0.0	0.189	0.0	111.0
0.0	0.0	1	1	400.0	400.0	1	1	1	147.10263	81.02491	0	0.211	0.0	0.006	0.0	111.0
0.0	0.0	1	1	400.0	400.0	1	1	1	147.10263	81.02491	0	0.211	-0.001	-0.016	0.0	111.0
0.0	0.0	1	1	400.0	400.0	1	1	1	147.10263	81.02491	0	0.211	0.0	0.011	0.0	111.0
0.0	0.0	1	1	400.0	400.0	1	1	1	147.10263	81.02491	0	0.211	0.0	0.018	0.0	111.0
0.0	0.0	1	1	400.0	400.0	1	1	1	147.10263	81.02491	0	0.211	0.0	-0.011	0.0	111.0
0.0	0.0	1	1	400.0	400.0	1	1	1	147.10263	81.02491	0	0.211	-0.001	-0.023	0.0	111.0
0.0	0.0	1	1	400.0	400.0	1	1	1	147.10263	81.02491	0	0.211	-0.001	-0.017	0.0	111.0
0.0	0.0	1	1	400.0	400.0	1	1	1	147.10263	81.02491	0	0.211	0.0	-0.006	0.0	111.0
0.0	0.0	1	1	400.0	400.0	1	1	1	147.10263	81.02491	0	0.211	0.0	-0.008	0.0	111.0
0.0	0.0	1	1	400.0	400.0	1	1	1	147.10263	81.02491	0	0.211	0.0	-0.034	0.0	111.0
0.0	0.0	1	1	400.0	400.0	1	1	1	147.10263	81.02491	0	0.211	-0.001	-0.032	0.0	111.0
0.0	0.0	1	1	400.0	400.0	1	1	1	147.10263	81.02491	0	0.211	-0.001	-0.104	0.0	111.0
0.0	0.0	1	1	400.0	400.0	1	1	1	147.10263	81.02491	0	0.211	0.0	0.016	0.0	111.0
0.0	0.0	1	1	400.0	400.0	1	1	1	147.10263	81.02491	0	0.211	0.0	-0.008	0.0	111.0
0.0	0.0	1	1	400.0	400.0	1	1	1	147.10263	81.02491	0	0.211	0.0	0.016	0.0	111.0
0.0	0.0	1	1	400.0	400.0	1	1	1	147.10263	81.02491	0	0.211	0.0	0.021	0.0	111.0
0.0	0.0	1	1	400.0	400.0	1	1	1	147.10263	81.02491	0	0.211	0.0	0.048	0.0	111.0
0.0	0.0	1	1	400.0	400.0	1	1	1	147.10263	81.02491	0	0.211	-0.001	-0.021	0.0	111.0
0.0	0.0	1	1	400.0	400.0	1	1	1	147.10263	81.02491	0	0.211	0.0	0.035	0.0	111.0
0.0	0.0	1	1	400.0	400.0	1	1	1	147.10263	81.02491	0	0.211	-0.001	-0.02	0.0	111.0
0.0	0.0	1	1	400.0	400.0	1	1	1	147.10263	81.02491	0	0.211	0.0	0.015	0.0	111.0
0.0	0.0	1	1	400.0	400.0	1	1	1	147.10263	81.02491	0	0.211	0.0	0.019	0.0	111.0
0.0	0.0	1	1	400.0	400.0	1	1	1	147.10263	81.02491	0	0.211	-0.001	-0.039	0.0	111.0
0.0	0.0	1	1	400.0	400.0	1	1	1	147.10263	81.02491	0	0.211	0.0	-0.008	0.0	111.0
0.0	0.0	1	1	400.0	400.0	1	1	1	147.10263	81.02491	0	0.211	-0.001	-0.051	0.0	111.0
0.0	0.0	1	1	400.0	400.0	1	1	1	147.10263	81.02491	0	0.211	0.0	0.028	0.0	111.0
0.0	0.0	1	1	400.0	400.0	1	1	1	147.10263	81.02491	0	0.211	-0.001	-0.021	0.0	111.0
0.0	0.0	1	1	400.0	400.0	1	1	1	147.10263	81.02491	0	0.211	-0.001	-0.029	0.0	111.0
0.0	0.0	1	1	400.0	400.0	1	1	1	147.10263	81.02491	0	0.211	0.0	0.01	0.0	111.0
0.0	0.0	1	1	400.0	400.0	1	1	1	147.10263	81.02491	0	0.211	0.0	0.034	0.0	111.0
0.0	0.0	1	1	400.0	400.0	1	1	1	147.10263	81.02491	0	0.211	-0.001	-0.029	0.0	111.0
0.0	0.0	1	1	400.0	400.0	1	1	1	147.10263	81.02491	0	0.211	-0.001	-0.028	0.0	111.0
0.0	0.0	1	1	400.0	400.0	1	1	1	147.10263	81.02491	0	0.211	0.0	0.006	0.0	111.0
0.0	0.0	1	1	400.0	400.0	1	1	1	147.10263	81.02491	0	0.211	0.0	0.048	0.0	111.0
0.0	0.0	1	1	400.0	400.0	1	1	1	147.10263	81.02491	0	0.211	-0.001	-0.016	0.0	111.0
0.0	0.0	1	1	400.0	400.0	1	1	1	147.10263	81.02491	0	0.211	0.0	0.027	0.0	111.0
0.0	0.0	1	1	400.0	400.0	1	1	1	147.10263	81.02491	0	0.211	-0.001	-0.023	0.0	111.0
0.0	0.0	1	1	400.0	400.0	1	1	1	147.10263	81.02491	0	0.211	0.0	-0.008	0.0	111.0
0.0	0.0	1	1	400.0	400.0	1	1	1	147.10263	81.02491	0	0.211	0.0	-0.009	0.0	111.0
0.0	0.0	1	1	400.0	400.0	1	1	1	147.10263	81.02491	0	0.211	-0.001	-0.024	0.0	111.0
0.0	0.0	1	1	400.0	400.0	1	1	1	147.10263	81.02491	0	0.211	0.0	0.011	0.0	111.0
0.0	0.0	1	1	400.0	400.0	1	1	1	147.10263	81.02491	0	0.211	0.0	0.063	0.0	111.0
0.0	0.0	1	1	400.0	400.0	1	1	1	147.10263	81.02491	0	0.211	-0.001	-0.022	0.0	111.0
0.0	0.0	1	1	400.0	400.0	1	1	1	147.10263	81.02491	0	0.211	-0.001	-0.013	0.0	111.0
0.0	0.0	1	1	400.0	400.0	1	1	1	147.10263	81.02491	0	0.211	-0.001	-0.063	0.0	111.0
0.0	0.0	1	1	400.0	400.0	1	1	1	147.10263	81.02491	0	0.211	0.0	0.008	0.0	111.0
0.0	0.0	1	1	400.0	400.0	1	1	1	147.10263	81.02491	0	0.211	0.0	-0.002	0.0	111.0
0.0	0.0	1	1	400.0	400.0	1	1	1	147.10263	81.02491	0	0.211	0.0	0.0	0.0	111.0
0.0	0.0	1	1	400.0	400.0	1	1	1	147.10263	81.02491	0	0.211	0.0	0.0	0.0	111.0
0.0	0.0	1	1	400.0	400.0	1	1	1	147.10263	81.02491	0	0.211	-0.001	-0.027	0.0	111.0
0.0	0.0	1	1	400.0	400.0	1	1	1	147.10263	81.02491	0	0.211	0.0	-0.009	0.0	111.0
0.0	0.0	1	1	400.0	400.0	1	1	1	147.10263	81.02491	0	0.211	0.0	0.013	0.0	111.0
0.0	0.0	1	1	400.0	400.0	1	1	1	147.10263	81.02491	0	0.211	-0.001	-0.018	0.0	111.0
0.0	0.0	1	1	400.0	400.0	1	1	1	147.10263	81.02491	0	0.211	-0.001	-0.143	0.0	111.0
0.0	0.0	1	1	400.0	400.0	1	1	1	147.10263	81.02491	0	0.211	0.0	0.021	0.0	111.0
0.0	0.0	1	1	400.0	400.0	1	1	1	147.10263	81.02491	0	0.211	0.0	0.029	0.0	111.0
0.0	0.0	1	1	400.0	400.0	1	1	1	147.10263	81.02491	0	0.211	0.0	0.039	0.0	111.0
0.0	0.0	1	1	400.0	400.0	1	1	1	147.10263	81.02491	0	0.211	-0.001	-0.013	0.0	111.0
0.0	0.0	1	1	400.0	400.0	1	1	1	147.10263	81.02491	0	0.211	-0.001	-0.013	0.0	111.0
0.0	0.0	1	1	400.0	400.0	1	1	1	147.10263	81.02491	0	0.211	0.0	0.008	0.0	111.0
0.0	0.0	1	1	400.0	400.0	1	1	1	147.10263	81.02491	0	0.211	-0.001	-0.016	0.0	111.0
0.0	0.0	1	1	400.0	400.0	1	1	1	147.10263	81.02491	0	0.211	0.0	0.009	0.0	111.0
0.0	0.0	1	1	400.0	400.0	1	1	1	147.10263	81.02491	0	0.211	0.0	0.013	0.0	111.0
-5555.5557	-400.0	2	1	400.0	300.99503	0	2	1	147.10263	81.02491	1	0.211	0.0	0.012	0.0	111.0
-5555.5557	-400.0	2	1	400.0	300.99503	0	2	1	147.10263	81.02491	1	0.211	0.0	0.019	0.0	111.0
-5555.5557	-400.0	2	1	400.0	300.99503	0	2	1	147.10263	81.02491	1	0.211	-0.001	-0.225	0.0	111.0
-5555.5557	-400.0	2	1	400.0	300.99503	0	2	1	147.10263	81.02491	1	0.211	0.0	0.006	0.0	111.0
-5555.5557	-400.0	2	1	400.0	300.99503	0	2	1	147.10263	81.02491	1	0.211	-0.005	-0.669	-0.757	111.0
-5555.5557	-400.0	2	1	400.0	300.99503	0	2	1	147.10263	81.02491	1	0.211	-0.01	-0.869	-1.413	111.0
-5555.5557	-400.0	2	1	400.0	300.99503	0	2	1	147.10263	81.02491	1	0.211	-0.02	-1.429	-1.413	111.0
-5555.5557	-400.0	2	1	400.0	300.99503	0	2	1	147.10263	81.02491	1	0.211	-0.032	-1.738	-1.706	111.0
-5555.5557	-400.0	2	1	400.0	300.99503	0	2	1	147.10263	81.02491	1	0.211	-0.044	-1.728	-1.706	111.0
-5555.5557	-400.0	2	1	400.0	300.99503	0	2	1	147.10263	81.02491	1	0.211	-0.058	-2.204	-2.232	111.0
-5555.5557	-400.0	2	1	400.0	300.99503	0	2	1	147.10263	81.02491	1	0.21	-0.072	-2.428	-2.467	111.0
-5555.5557	-400.0	2	1	400.0	300.99503	0	2	1	147.10263	81.02491	1	0.21	-0.086	-2.491	-2.467	111.0
-5555.5557	-400.0	2	1	400.0	300.99503	0	2	1	147.10263	81.02491	1	0.21	-0.1	-2.869	-2.889	111.0
-5555.5557	-400.0	2	1	400.0	300.99503	0	2	1	147.10263	81.02491	1	0.21	-0.114	-2.858	-2.889	111.0
-5555.5557	-400.0	2	1	400.0	300.99503	0	2	1	147.10263	81.02491	1	0.21	-0.128	-3.203	-3.078	111.0
-5555.5557	-400.0	2	1	400.0	300.99503	0	2	1	147.10263	81.02491	1	0.21	-0.144	-3.407	-3.417	111.0
-5555.5557	-400.0	2	1	400.0	300.99503	0	2	1	147.10263	81.02491	1	0.21	-0.158	-3.426	-3.417	111.0
-5555.5557	-400.0	2	1	400.0	300.99503	0	2	1	147.10263	81.02491	1	0.21	-0.171	-3.547	-3.569	111.0
-5555.5557	-400.0	2	1	400.0	300.99503	0	2	1	147.10263	81.02491	1	0.21	-0.186	-3.87	-3.84	111.0
-5555.5557	-400.0	2	1	400.0	300.99503	0	2	1	147.10263	81.02491	1	0.21	-0.199	-3.876	-3.84	111.0
-5555.5557	-400.0	2	1	400.0	300.99503	0	2	1	147.10263	81.02491	1	0.21	-0.212	-3.973	-3.963	111.0
-5555.5557	-400.0	2	1	400.0	300.99503	0	2	1	147.10263	81.02491	1	0.21	-0.225	-4.18	-4.18	111.0
-5555.5557	-400.0	2	1	400.0	300.99503	0	2	1	147.10263	81.02491	1	0.21	-0.237	-4.234	-4.18	111.0
-5555.5557	-400.0	2	1	400.0	300.99503	0	2	1	147.10263	81.02491	1	0.21	-0.248	-4.281	-4.278	111.0
-5555.5557	-400.0	2	1	400.0	300.99503	0	2	1	147.10263	81.02491	1	0.21	-0.258	-4.232	-4.278	111.0
-5555.5557	-400.0	2	1	400.0	300.99503	0	2	1	147.10263	81.02491	1	0.21	-0.269	-4.479	-4.453	111.0
-5555.5557	-400.0	2	1	400.0	300.99503	0	2	1	147.10263	81.02491	1	0.21	-0.281	-4.642	-4.604	111.0
-5555.5557	-400.0	2	1	400.0	300.99503	0	2	1	147.10263	81.02491	1	0.209	-0.29	-4.462	-4.604	111.0
-5555.5557	-400.0	2	1	400.0	300.99503	0	2	1	147.10263	81.02491	1	0.209	-0.3	-4.669	-4.672	111.0
-5555.5557	-400.0	2	1	400.0	300.99503	0	2	1	147.10263	81.02491	1	0.209	-0.309	-4.69	-4.793	111.0
-5555.5557	-400.0	2	1	400.0	300.99503	0	2	1	147.10263	81.02491	1	0.209	-0.317	-4.817	-4.793	111.0
-5555.5557	-400.0	2	1	400.0	300.99503	0	2	1	147.10263	81.02491	1	0.209	-0.325	-4.773	-4.847	111.0
-5555.5557	-400.0	2	1	400.0	300.99503	0	2	1	147.10263	81.02491	1	0.209	-0.331	-4.805	-4.847	111.0
-5555.5557	-400.0	2	1	400.0	300.99503	0	2	1	147.10263	81.02491	1	0.209	-0.339	-4.974	-4.945	111.0
-5555.5557	-400.0	2	1	400.0	300.99503	0	2	1	147.10263	81.02491	1	0.209	-0.347	-4.857	-4.988	111.0
-5555.5557	-400.0	2	1	400.0	300.99503	0	2	1	147.10263	81.02491	1	0.209	-0.353	-5.001	-4.988	111.0
-5555.5557	-400.0	2	1	400.0	300.99503	0	2	1	147.10263	81.02491	1	0.209	-0.36	-5.179	-5.067	111.0
-5555.5557	-400.0	2	1	400.0	300.99503	0	2	1	147.10263	81.02491	1	0.209	-0.367	-5.178	-5.134	111.0
-5555.5557	-400.0	2	1	400.0	300.99503	0	2	1	147.10263	81.02491	1	0.209	-0.373	-5.145	-5.134	111.0
-5555.5557	-400.0	2	1	400.0	300.99503	0	2	1	147.10263	81.02491	1	0.209	-0.379	-5.157	-5.165	111.0
-5555.5557	-400.0	2	1	400.0	300.99503	0	2	1	147.10263	81.02491	1	0.209	-0.384	-5.162	-5.165	111.0
-5555.5557	-400.0	2	1	400.0	300.99503	0	2	1	147.10263	81.02491	1	0.209	-0.387	-5.073	-5.218	111.0
-5555.5557	-400.0	2	1	400.0	300.99503	0	2	1	147.10263	81.02491	1	0.209	-0.391	-5.221	-5.244	111.0
-5555.5557	-400.0	2	1	400.0	300.99503	0	2	1	147.10263	81.02491	1	0.209	-0.396	-5.218	-5.244	111.0
-5555.5557	-400.0	2	1	400.0	300.99503	0	2	1	147.10263	81.02491	1	0.209	-0.4	-5.312	-5.286	111.0
-5555.5557	-400.0	2	1	400.0	300.99503	0	2	1	147.10263	81.02491	1	0.209	-0.403	-5.263	-5.286	111.0
-5555.5557	-400.0	2	1	400.0	300.99503	1	2	1	147.10263	81.02491	1	0.209	-0.406	-5.389	-5.306	111.0
-5555.5557	-400.0	2	1	400.0	300.99503	1	2	1	147.10263	81.02491	1	0.209	-0.41	-5.383	-5.34	111.0
-5555.5557	-400.0	2	1	400.0	300.99503	1	2	1	147.10263	81.02491	1	0.209	-0.414	-5.336	-5.34	111.0
-5555.5557	-400.0	2	1	400.0	300.99503	1	2	1	147.10263	81.02491	1	0.209	-0.418	-5.364	-5.356	111.0
-5555.5557	-400.0	2	1	400.0	300.99503	1	2	1	147.10263	81.02491	1	0.209	-0.422	-5.333	-5.384	111.0
-5555.5557	-400.0	2	1	400.0	300.99503	1	2	1	147.10263	81.02491	1	0.209	-0.424	-5.336	-5.384	111.0
-5555.5557	-400.0	2	1	400.0	300.99503	1	2	1	147.10263	81.02491	1	0.209	-0.426	-5.405	-5.397	111.0
-5555.5557	-400.0	2	1	400.0	300.99503	1	2	1	147.10263	81.02491	1	0.209	-0.428	-5.477	-5.397	111.0
-5555.5557	-400.0	2	1	400.0	300.99503	1	2	1	147.10263	81.02491	1	0.209	-0.43	-5.416	-5.419	111.0
-5555.5557	-400.0	2	1	400.0	300.99503	1	2	1	147.10263	81.02491	1	0.209	-0.432	-5.448	-5.429	111.0
-5555.5557	-400.0	2	1	400.0	300.99503	1	2	1	147.10263	81.02491	1	0.209	-0.434	-5.42	-5.429	111.0
-5555.5557	-400.0	2	1	400.0	300.99503	1	2	1	147.10263	81.02491	1	0.209	-0.436	-5.465	-5.447	111.0
-5555.5557	-400.0	2	1	400.0	300.99503	1	2	1	147.10263	81.02491	1	0.209	-0.438	-5.446	-5.455	111.0
-5555.5557	-400.0	2	1	400.0	300.99503	1	2	1	147.10263	81.02491	1	0.209	-0.44	-5.447	-5.455	111.0
-5555.5557	-400.0	2	1	400.0	300.99503	1	2	1	147.10263	81.02491	1	0.209	-0.441	-5.467	-5.47	111.0
-5555.5557	-400.0	2	1	400.0	300.99503	1	2	1	147.10263	81.02491	1	0.209	-0.441	-5.461	-5.47	111.0
-5555.5557	-400.0	2	1	400.0	300.99503	1	2	1	147.10263	81.02491	1	0.209	-0.441	-5.513	-5.476	111.0
-5555.5557	-400.0	2	1	400.0	300.99503	1	2	1	147.10263	81.02491	1	0.209	-0.441	-5.516	-5.488	111.0
-5555.5557	-400.0	2	1	400.0	300.99503	1	2	1	147.10263	81.02491	1	0.209	-0.441	-5.517	-5.488	111.0
-5555.5557	-400.0	2	1	400.0	300.99503	1	2	1	147.10263	81.02491	1	0.209	-0.441	-5.499	-5.498	111.0
-5555.5557	-400.0	2	1	400.0	300.99503	1	2	1	147.10263	81.02491	1	0.209	-0.441	-5.511	-5.502	111.0
-5555.5557	-400.0	2	1	400.0	300.99503	1	2	1	147.10263	81.02491	1	0.209	-0.441	-5.406	-5.502	111.0
-5555.5557	-400.0	2	1	400.0	300.99503	1	2	1	147.10263	81.02491	1	0.209	-0.441	-5.535	-5.51	111.0
-5555.5557	-400.0	2	1	400.0	300.99503	1	2	1	147.10263	81.02491	1	0.209	-0.441	-5.526	-5.51	111.0
-5555.5557	-400.0	2	1	400.0	300.99503	1	2	1	147.10263	81.02491	1	0.209	-0.441	-5.541	-5.514	111.0
-5555.5557	-400.0	2	1	400.0	300.99503	1	2	1	147.10263	81.02491	1	0.209	-0.441	-5.547	-5.521	111.0
-5555.5557	-400.0	2	1	400.0	300.99503	1	2	1	147.10263	81.02491	1	0.209	-0.441	-5.516	-5.521	111.0
-5555.5557	-400.0	2	1	400.0	300.99503	1	2	1	147.10263	81.02491	1	0.209	-0.442	-5.539	-5.523	111.0
-5555.5557	-400.0	2	1	400.0	300.99503	1	2	1	147.10263	81.02491	1	0.209	-0.442	-5.509	-5.529	111.0
-5555.5557	-400.0	2	1	400.0	300.99503	1	2	1	147.10263	81.02491	1	0.209	-0.443	-5.511	-5.529	111.0
-5555.5557	-400.0	2	1	400.0	300.99503	1	2	1	147.10263	81.02491	1	0.209	-0.443	-5.531	-5.531	111.0
-5555.5557	-400.0	2	1	400.0	300.99503	1	2	1	147.10263	81.02491	1	0.209	-0.444	-5.559	-5.531	111.0
-5555.5557	-400.0	2	1	400.0	300.99503	1	2	1	147.10263	81.02491	1	0.209	-0.445	-5.541	-5.535	111.0
-5555.5557	-400.0	2	1	400.0	300.99503	1	2	1	147.10263	81.02491	1	0.209	-0.445	-5.513	-5.537	111.0
-5555.5557	-400.0	2	1	400.0	300.99503	1	2	1	147.10263	81.02491	1	0.209	-0.445	-5.523	-5.537	111.0
-5555.5557	-400.0	2	1	400.0	300.99503	1	2	1	147.10263	81.02491	1	0.209	-0.445	-5.533	-5.541	111.0
-5555.5557	-400.0	2	1	400.0	300.99503	1	2	1	147.10263	81.02491	1	0.209	-0.445	-5.528	-5.542	111.0
-5555.5557	-400.0	2	1	400.0	300.99503	1	2	1	147.10263	81.02491	1	0.209	-0.445	-5.543	-5.542	111.0
-5555.5557	-400.0	2	1	400.0	300.99503	1	2	1	147.10263	81.02491	1	0.209	-0.446	-5.551	-5.544	111.0
-5555.5557	-400.0	2	1	400.0	300.99503	1	2	1	147.10263	81.02491	1	0.209	-0.447	-5.568	-5.544	111.0
-5555.5557	-400.0	2	1	400.0	300.99503	1	2	1	147.10263	81.02491	1	0.209	-0.447	-5.374	-5.546	111.0
-5555.5557	-400.0	2	1	400.0	300.99503	1	2	1	147.10263	81.02491	1	0.209	-0.448	-5.642	-5.548	111.0
-5555.5557	-400.0	2	1	400.0	300.99503	1	2	1	147.10263	81.02491	1	0.209	-0.449	-5.537	-5.548	111.0
-5555.5557	-400.0	2	1	400.0	300.99503	1	2	1	147.10263	81.02491	1	0.209	-0.449	-5.549	-5.549	111.0
-5555.5557	-400.0	2	1	400.0	300.99503	1	2	1	147.10263	81.02491	1	0.209	-0.45	-5.564	-5.549	111.0
-5555.5557	-400.0	2	1	400.0	300.99503	1	2	1	147.10263	81.02491	1	0.209	-0.451	-5.507	-5.55	111.0
-5555.5557	-400.0	2	1	400.0	300.99503	1	2	1	147.10263	81.02491	1	0.209	-0.452	-5.555	-5.551	111.0
-5555.5557	-400.0	2	1	400.0	300.99503	1	2	1	147.10263	81.02491	1	0.209	-0.452	-5.551	-5.553	111.0
-5555.5557	-400.0	2	1	400.0	300.99503	1	2	1	147.10263	81.02491	1	0.209	-0.454	-5.605	-5.553	111.0
-5555.5557	-400.0	2	1	400.0	300.99503	1	2	1	147.10263	81.02491	1	0.209	-0.454	-5.521	-5.554	111.0
-5555.5557	-400.0	2	1	400.0	300.99503	1	2	1	147.10263	81.02491	1	0.209	-0.455	-5.558	-5.554	111.0
-5555.5557	-400.0	2	1	400.0	300.99503	1	2	1	147.10263	81.02491	1	0.209	-0.456	-5.567	-5.554	111.0
-5555.5557	-400.0	2	1	400.0	300.99503	1	2	1	147.10263	81.02491	1	0.209	-0.456	-5.541	-5.555	111.0
-5555.5557	-400.0	2	1	400.0	300.99503	1	2	1	147.10263	81.02491	1	0.209	-0.456	-5.544	-5.555	111.0
-5555.5557	-400.0	2	1	400.0	300.99503	1	2	1	147.10263	81.02491	1	0.209	-0.458	-5.564	-5.556	111.0
-5555.5557	-400.0	2	1	400.0	300.99503	1	2	1	147.10263	81.02491	1	0.209	-0.46	-5.563	-5.556	111.0
-5555.5557	-400.0	2	1	400.0	300.99503	1	2	1	147.10263	81.02491	1	0.209	-0.46	-5.546	-5.556	111.0
-5555.5557	-400.0	2	1	400.0	300.99503	1	2	1	147.10263	81.02491	1	0.209	-0.46	-5.554	-5.557	111.0
-5555.5557	-400.0	2	1	400.0	300.99503	1	2	1	147.10263	81.02491	1	0.209	-0.461	-5.58	-5.557	111.0
-5555.5557	-400.0	2	1	400.0	300.99503	1	2	1	147.10263	81.02491	1	0.209	-0.46	-5.537	-5.557	111.0
-5555.5557	-400.0	2	1	400.0	300.99503	1	2	1	147.10263	81.02491	1	0.209	-0.461	-5.586	-5.559	111.0
-5555.5557	-400.0	2	1	400.0	300.99503	1	2	1	147.10263	81.02491	1	0.209	-0.46	-5.513	-5.559	111.0
-5555.5557	-400.0	2	1	400.0	300.99503	1	2	1	147.10263	81.02491	1	0.209	-0.461	-5.565	-5.559	111.0
-5555.5557	-400.0	2	1	400.0	300.99503	1	2	1	147.10263	81.02491	1	0.209	-0.46	-5.532	-5.559	111.0
-5555.5557	-400.0	2	1	400.0	300.99503	1	2	1	147.10263	81.02491	1	0.209	-0.46	-5.53	-5.56	111.0
-5555.5557	-400.0	2	1	400.0	300.99503	1	2	1	147.10263	81.02491	1	0.209	-0.461	-5.57	-5.56	111.0
-5555.5557	-400.0	2	1	400.0	300.99503	1	2	1	147.10263	81.02491	1	0.209	-0.462	-5.89	-5.56	111.0
-5555.5557	-400.0	2	1	400.0	300.99503	1	2	1	147.10263	81.02491	1	0.209	-0.462	-5.574	-5.56	111.0
-5555.5557	-400.0	2	1	400.0	300.99503	1	2	1	147.10263	81.02491	1	0.209	-0.46	-5.513	-5.56	111.0
-5555.5557	-400.0	2	1	400.0	300.99503	1	2	1	147.10263	81.02491	1	0.209	-0.46	-5.531	-5.56	111.0
-5555.5557	-400.0	2	1	400.0	300.99503	1	2	1	147.10263	81.02491	1	0.209	-0.46	-5.529	-5.56	111.0
-5555.5557	-400.0	2	1	400.0	300.99503	1	2	1	147.10263	81.02491	1	0.209	-0.461	-5.566	-5.56	111.0
-5555.5557	-400.0	2	1	400.0	300.99503	1	2	1	147.10263	81.02491	1	0.209	-0.461	-5.568	-5.56	111.0
-5555.5557	-400.0	2	1	400.0	300.99503	1	2	1	147.10263	81.02491	1	0.209	-0.461	-5.645	-5.56	111.0
-5555.5557	-400.0	2	1	400.0	300.99503	1	2	1	147.10263	81.02491	1	0.209	-0.461	-5.576	-5.56	111.0
-5555.5557	-400.0	2	1	400.0	300.99503	1	2	1	147.10263	81.02491	1	0.209	-0.461	-5.594	-5.56	111.0
-5555.5557	-400.0	2	1	400.0	300.99503	1	2	1	147.10263	81.02491	1	0.209	-0.46	-5.557	-5.56	111.0
-5555.5557	-400.0	2	1	400.0	300.99503	1	2	1	147.10263	81.02491	1	0.209	-0.46	-5.431	-5.56	111.0
-5555.5557	-400.0	2	1	400.0	300.99503	1	2	1	147.10263	81.02491	1	0.209	-0.461	-5.586	-5.56	111.0
-5555.5557	-400.0	2	1	400.0	300.99503	1	2	1	147.10263	81.02491	1	0.209	-0.461	-5.574	-5.56	111.0
-5555.5557	-400.0	2	1	400.0	300.99503	1	2	1	147.10263	81.02491	1	0.209	-0.461	-5.557	-5.56	111.0
-5555.5557	-400.0	2	1	400.0	300.99503	1	2	1	147.10263	81.02491	1	0.209	-0.46	-5.551	-5.561	111.0
-5555.5557	-400.0	2	1	400.0	300.99503	1	2	1	147.10263	81.02491	1	0.209	-0.46	-5.479	-5.561	111.0
-5555.5557	-400.0	2	1	400.0	300.99503	1	2	1	147.10263	81.02491	1	0.209	-0.46	-5.549	-5.561	111.0
-5555.5557	-400.0	2	1	400.0	300.99503	1	2	1	147.10263	81.02491	1	0.209	-0.46	-5.542	-5.561	111.0
-5555.5557	-400.0	2	1	400.0	300.99503	1	2	1	147.10263	81.02491	1	0.209	-0.461	-5.561	-5.561	111.0
-5555.5557	-400.0	2	1	400.0	300.99503	1	2	1	147.10263	81.02491	1	0.209	-0.461	-5.702	-5.561	111.0
-5555.5557	-400.0	2	1	400.0	300.99503	1	2	1	147.10263	81.02491	1	0.209	-0.461	-5.561	-5.561	111.0
-5555.5557	-400.0	2	1	400.0	300.99503	1	2	1	147.10263	81.02491	1	0.209	-0.461	-5.562	-5.561	111.0
-5555.5557	-400.0	2	1	400.0	300.99503	1	2	1	147.10263	81.02491	1	0.209	-0.46	-5.542	-5.561	111.0
-5555.5557	-400.0	2	1	400.0	300.99503	1	2	1	147.10263	81.02491	1	0.209	-0.46	-5.534	-5.561	111.0
-5555.5557	-400.0	2	1	400.0	300.99503	1	2	1	147.10263	81.02491	1	0.209	-0.461	-5.65	-5.561	111.0
-5555.5557	-400.0	2	1	400.0	300.99503	1	2	1	147.10263	81.02491	1	0.209	-0.461	-5.585	-5.561	111.0
-5555.5557	-400.0	2	1	400.0	300.99503	1	2	1	147.10263	81.02491	1	0.208	-0.46	-5.537	-5.561	111.0
-5555.5557	-400.0	2	1	400.0	300.99503	1	2	1	147.10263	81.02491	1	0.208	-0.46	-5.542	-5.561	111.0
-5555.5557	-400.0	2	1	400.0	300.99503	1	2	1	147.10263	81.02491	1	0.208	-0.46	-5.529	-5.561	111.0
-5555.5557	-400.0	2	1	400.0	300.99503	1	2	1	147.10263	81.02491	1	0.208	-0.461	-5.572	-5.561	111.0
-5555.5557	-400.0	2	1	400.0	300.99503	1	2	1	147.10263	81.02491	1	0.208	-0.46	-5.531	-5.561	111.0
-5555.5557	-400.0	2	1	400.0	300.99503	1	2	1	147.10263	81.02491	1	0.208	-0.461	-5.565	-5.561	111.0
-5555.5557	-400.0	2	1	400.0	300.99503	1	2	1	147.10263	81.02491	1	0.208	-0.46	-5.534	-5.561	111.0
-5555.5557	-400.0	2	1	400.0	300.99503	1	2	1	147.10263	81.02491	1	0.208	-0.461	-5.586	-5.561	111.0
-5555.5557	-400.0	2	1	400.0	300.99503	1	2	1	147.10263	81.02491	1	0.208	-0.46	-5.41	-5.561	111.0
-5555.5557	-400.0	2	1	400.0	300.99503	1	2	1	147.10263	81.02491	1	0.208	-0.46	-5.459	-5.561	111.0
-5555.5557	-400.0	2	1	400.0	300.99503	1	2	1	147.10263	81.02491	1	0.208	-0.461	-5.563	-5.561	111.0
-5555.5557	-400.0	2	1	400.0	300.99503	1	2	1	147.10263	81.02491	1	0.208	-0.461	-5.581	-5.561	111.0
-5555.5557	-400.0	2	1	400.0	300.99503	1	2	1	147.10263	81.02491	1	0.208	-0.461	-5.585	-5.561	111.0
-5555.5557	-400.0	2	1	400.0	300.99503	1	2	1	147.10263	81.02491	1	0.208	-0.461	-5.588	-5.561	111.0
-5555.5557	-400.0	2	1	400.0	300.99503	1	2	1	147.10263	81.02491	1	0.208	-0.461	-5.578	-5.561	111.0
-5555.5557	-400.0	2	1	400.0	300.99503	1	2	1	147.10263	81.02491	1	0.208	-0.461	-5.564	-5.561	111.0
-5555.5557	-400.0	2	1	400.0	300.99503	1	2	1	147.10263	81.02491	1	0.208	-0.461	-5.574	-5.561	111.0
-5555.5557	-400.0	2	1	400.0	300.99503	1	2	1	147.10263	81.02491	1	0.208	-0.461	-5.572	-5.561	111.0
-5555.5557	-400.0	2	1	400.0	300.99503	1	2	1	147.10263	81.02491	1	0.208	-0.46	-5.526	-5.561	111.0
-5555.5557	-400.0	2	1	400.0	300.99503	1	2	1	147.10263	81.02491	1	0.208	-0.461	-5.561	-5.561	111.0
-5555.5557	-400.0	2	1	400.0	300.99503	1	2	1	147.10263	81.02491	1	0.208	-0.46	-5.448	-5.561	111.0
-5555.5557	-400.0	2	1	400.0	300.99503	1	2	1	147.10263	81.02491	1	0.208	-0.461	-5.567	-5.561	111.0
-5555.5557	-400.0	2	1	400.0	300.99503	1	2	1	147.10263	81.02491	1	0.208	-0.461	-5.557	-5.561	111.0
-5555.5557	-400.0	2	1	400.0	300.99503	1	2	1	147.10263	81.02491	1	0.208	-0.46	-5.537	-5.561	111.0
-5555.5557	-400.0	2	1	400.0	300.99503	1	2	1	147.10263	81.02491	1	0.208	-0.46	-5.557	-5.561	111.0
-5555.5557	-400.0	2	1	400.0	300.99503	1	2	1	147.10263	81.02491	1	0.208	-0.461	-5.579	-5.561	111.0
-5555.5557	-400.0	2	1	400.0	300.99503	1	2	1	147.10263	81.02491	1	0.208	-0.46	-5.53	-5.561	111.0
-5555.5557	-400.0	2	1	400.0	300.99503	1	2	1	147.10263	81.02491	1	0.208	-0.461	-5.564	-5.561	111.0
-5555.5557	-400.0	2	1	400.0	300.99503	1	2	1	147.10263	81.02491	1	0.208	-0.46	-5.545	-5.561	111.0
-5555.5557	-400.0	2	1	400.0	300.99503	1	2	1	147.10263	81.02491	1	0.208	-0.461	-5.572	-5.561	111.0
-5555.5557	-400.0	2	1	400.0	300.99503	1	2	1	147.10263	81.02491	1	0.208	-0.461	-5.686	-5.561	111.0
-5555.5557	-400.0	2	1	400.0	300.99503	1	2	1	147.10263	81.02491	1	0.208	-0.461	-5.628	-5.561	111.0
-5555.5557	-400.0	2	1	400.0	300.99503	1	2	1	147.10263	81.02491	1	0.208	-0.46	-5.532	-5.561	111.0
-5555.5557	-400.0	2	1	400.0	300.99503	1	2	1	147.10263	81.02491	1	0.208	-0.46	-5.529	-5.561	111.0
-5555.5557	-400.0	2	1	400.0	300.99503	1	2	1	147.10263	81.02491	1	0.208	-0.461	-5.606	-5.561	111.0
-5555.5557	-400.0	2	1	400.0	300.99503	1	2	1	147.10263	81.02491	1	0.208	-0.461	-5.565	-5.561	111.0
-5555.5557	-400.0	2	1	400.0	300.99503	1	2	1	147.10263	81.02491	1	0.208	-0.46	-5.499	-5.561	111.0
-5555.5557	-400.0	2	1	400.0	300.99503	1	2	1	147.10263	81.02491	1	0.208	-0.46	-5.534	-5.561	111.0
-5555.5557	-400.0	2	1	400.0	300.99503	1	2	1	147.10263	81.02491	1	0.208	-0.46	-5.552	-5.561	111.0
-5555.5557	-400.0	2	1	400.0	300.99503	1	2	1	147.10263	81.02491	1	0.208	-0.461	-5.576	-5.561	111.0
-5555.5557	-400.0	2	1	400.0	300.99503	1	2	1	147.10263	81.02491	1	0.208	-0.46	-5.524	-5.561	111.0
-5555.5557	-400.0	2	1	400.0	300.99503	1	2	1	147.10263	81.02491	1	0.208	-0.46	-5.556	-5.561	111.0
-5555.5557	-400.0	2	1	400.0	300.99503	1	2	1	147.10263	81.02491	1	0.208	-0.461	-5.571	-5.561	111.0
-5555.5557	-400.0	2	1	400.0	300.99503	1	2	1	147.10263	81.02491	1	0.208	-0.46	-5.537	-5.561	111.0
-5555.5557	-400.0	2	1	400.0	300.99503	1	2	1	147.10263	81.02491	1	0.208	-0.461	-5.591	-5.561	111.0
-5555.5557	-400.0	2	1	400.0	300.99503	1	2	1	147.10263	81.02491	1	0.208	-0.461	-5.585	-5.561	111.0
-5555.5557	-400.0	2	1	400.0	300.99503	1	2	1	147.10263	81.02491	1	0.208	-0.461	-5.563	-5.561	111.0
-5555.5557	-400.0	2	1	400.0	300.99503	1	2	1	147.10263	81.02491	1	0.208	-0.46	-5.519	-5.561	111.0
-5555.5557	-400.0	2	1	400.0	300.99503	1	2	1	147.10263	81.02491	1	0.208	-0.46	-5.557	-5.561	111.0
-5555.5557	-400.0	2	1	400.0	300.99503	1	2	1	147.10263	81.02491	1	0.208	-0.461	-5.573	-5.561	111.0
-5555.5557	-400.0	2	1	400.0	300.99503	1	2	1	147.10263	81.02491	1	0.208	-0.46	-5.551	-5.561	111.0
-5555.5557	-400.0	2	1	400.0	300.99503	1	2	1	147.10263	81.02491	1	0.208	-0.46	-5.551	-5.561	111.0
-5555.5557	-400.0	2	1	400.0	300.99503	1	2	1	147.10263	81.02491	1	0.208	-0.461	-5.573	-5.561	111.0
-5555.5557	-400.0	2	1	400.0	300.99503	1	2	1	147.10263	81.02491	1	0.208	-0.461	-5.572	-5.561	111.0
-5555.5557	-400.0	2	1	400.0	300.99503	1	2	1	147.10263	81.02491	1	0.208	-0.461	-5.564	-5.561	111.0
-5555.5557	-400.0	2	1	400.0	300.99503	1	2	1	147.10263	81.02491	1	0.208	-0.46	-5.546	-5.561	111.0
-5555.5557	-400.0	2	1	400.0	300.99503	1	2	1	147.10263	81.02491	1	0.208	-0.461	-5.804	-5.561	111.0
-5555.5557	-400.0	2	1	400.0	300.99503	1	2	1	147.10263	81.02491	1	0.208	-0.461	-5.565	-5.561	111.0
-5555.5557	-400.0	2	1	400.0	300.99503	1	2	1	147.10263	81.02491	1	0.208	-0.46	-5.532	-5.561	111.0
-5555.5557	-400.0	2	1	400.0	300.99503	1	2	1	147.10263	81.02491	1	0.208	-0.461	-5.651	-5.561	111.0
-5555.5557	-400.0	2	1	400.0	300.99503	1	2	1	147.10263	81.02491	1	0.208	-0.461	-5.577	-5.561	111.0
-5555.5557	-400.0	2	1	400.0	300.99503	1	2	1	147.10263	81.02491	1	0.208	-0.461	-5.606	-5.561	111.0
-5555.5557	-400.0	2	1	400.0	300.99503	1	2	1	147.10263	81.02491	1	0.208	-0.461	-5.569	-5.561	111.0
-5555.5557	-400.0	2	1	400.0	300.99503	1	2	1	147.10263	81.02491	1	0.208	-0.46	-5.42	-5.561	111.0
-5555.5557	-400.0	2	1	400.0	300.99503	1	2	1	147.10263	81.02491	1	0.208	-0.46	-5.55	-5.561	111.0
-5555.5557	-400.0	2	1	400.0	300.99503	1	2	1	147.10263	81.02491	1	0.208	-0.46	-5.491	-5.561	111.0
-5555.5557	-400.0	2	1	400.0	300.99503	1	2	1	147.10263	81.02491	1	0.208	-0.461	-5.568	-5.561	111.0
-5555.5557	-400.0	2	1	400.0	300.99503	1	2	1	147.10263	81.02491	1	0.208	-0.46	-5.494	-5.561	111.0
-5555.5557	-400.0	2	1	400.0	300.99503	1	2	1	147.10263	81.02491	1	0.208	-0.461	-5.635	-5.561	111.0
-5555.5557	-400.0	2	1	400.0	300.99503	1	2	1	147.10263	81.02491	1	0.208	-0.46	-5.54	-5.561	111.0
-5555.5557	-400.0	2	1	400.0	300.99503	1	2	1	147.10263	81.02491	1	0.208	-0.461	-5.561	-5.561	111.0
-5555.5557	-400.0	2	1	400.0	300.99503	1	2	1	147.10263	81.02491	1	0.208	-0.461	-5.57	-5.561	111.0
-5555.5557	-400.0	2	1	400.0	300.99503	1	2	1	147.10263	81.02491	1	0.208	-0.461	-5.648	-5.561	111.0
-5555.5557	-400.0	2	1	400.0	300.99503	1	2	1	147.10263	81.02491	1	0.208	-0.46	-5.498	-5.561	111.0
-5555.5557	-400.0	2	1	400.0	300.99503	1	2	1	147.10263	81.02491	1	0.208	-0.461	-5.569	-5.561	111.0
-5555.5557	-400.0	2	1	400.0	300.99503	1	2	1	147.10263	81.02491	1	0.208	-0.461	-5.564	-5.561	111.0
-5555.5557	-400.0	2	1	400.0	300.99503	1	2	1	147.10263	81.02491	1	0.208	-0.46	-5.539	-5.561	111.0
-5555.5557	-400.0	2	1	400.0	300.99503	1	2	1	147.10263	81.02491	1	0.208	-0.461	-5.562	-5.561	111.0
-5555.5557	-400.0	2	1	400.0	300.99503	1	2	1	147.10263	81.02491	1	0.208	-0.461	-5.585	-5.561	111.0
-5555.5557	-400.0	2	1	400.0	300.99503	1	2	1	147.10263	81.02491	1	0.208	-0.46	-5.518	-5.561	111.0
-5555.5557	-400.0	2	1	400.0	300.99503	1	2	1	147.10263	81.02491	1	0.208	-0.46	-5.445	-5.561	111.0
-5555.5557	-400.0	2	1	400.0	300.99503	1	2	1	147.10263	81.02491	1	0.208	-0.461	-5.597	-5.561	111.0
-5555.5557	-400.0	2	1	400.0	300.99503	1	2	1	147.10263	81.02491	1	0.208	-0.46	-5.414	-5.561	111.0
-5555.5557	-400.0	2	1	400.0	300.99503	1	2	1	147.10263	81.02491	1	0.208	-0.461	-5.567	-5.561	111.0
-5555.5557	-400.0	2	1	400.0	300.99503	1	2	1	147.10263	81.02491	1	0.208	-0.461	-5.568	-5.561	111.0
-5555.5557	-400.0	2	1	400.0	300.99503	1	2	1	147.10263	81.02491	1	0.208	-0.461	-5.674	-5.561	111.0
-5555.5557	-400.0	2	1	400.0	300.99503	1	2	1	147.10263	81.02491	1	0.208	-0.46	-5.534	-5.561	111.0
-5555.5557	-400.0	2	1	400.0	300.99503	1	2	1	147.10263	81.02491	1	0.208	-0.461	-5.563	-5.561	111.0
-5555.5557	-400.0	2	1	400.0	300.99503	1	2	1	147.10263	81.02491	1	0.208	-0.46	-5.538	-5.561	111.0
-5555.5557	-400.0	2	1	400.0	300.99503	1	2	1	147.10263	81.02491	1	0.208	-0.46	-5.556	-5.561	111.0
-5555.5557	-400.0	2	1	400.0	300.99503	1	2	1	147.10263	81.02491	1	0.208	-0.461	-5.611	-5.561	111.0
-5555.5557	-400.0	2	1	400.0	300.99503	1	2	1	147.10263	81.02491	1	0.208	-0.46	-5.53	-5.561	111.0
-5555.5557	-400.0	2	1	400.0	300.99503	1	2	1	147.10263	81.02491	1	0.208	-0.461	-5.782	-5.561	111.0
-5555.5557	-400.0	2	1	400.0	300.99503	1	2	1	147.10263	81.02491	1	0.208	-0.461	-5.583	-5.561	111.0
0.0	0.0	2	1	400.0	300.99503	1	2	1	147.10263	81.02491	0	0.208	-0.46	-5.544	-5.561	111.0
0.0	0.0	2	1	400.0	300.99503	1	2	1	147.10263	81.02491	0	0.208	-0.461	-5.574	-5.561	111.0
0.0	0.0	2	1	400.0	300.99503	1	2	1	147.10263	81.02491	0	0.208	-0.46	-5.519	-5.561	111.0
0.0	0.0	2	1	400.0	300.99503	1	2	1	147.10263	81.02491	0	0.208	-0.458	-5.171	-5.168	111.0
0.0	0.0	2	1	400.0	300.99503	1	2	1	147.10263	81.02491	0	0.208	-0.456	-5.139	-5.168	111.0
0.0	0.0	2	1	400.0	300.99503	1	2	1	147.10263	81.02491	0	0.208	-0.448	-4.554	-4.463	111.0
0.0	0.0	2	1	400.0	300.99503	1	2	1	147.10263	81.02491	0	0.209	-0.438	-4.183	-4.147	111.0
0.0	0.0	2	1	400.0	300.99503	1	2	1	147.10263	81.02491	0	0.209	-0.43	-4.156	-4.147	111.0
0.0	0.0	2	1	400.0	300.99503	1	2	1	147.10263	81.02491	0	0.209	-0.416	-3.594	-3.581	111.0
0.0	0.0	2	1	400.0	300.99503	1	2	1	147.10263	81.02491	0	0.209	-0.404	-3.54	-3.328	111.0
0.0	0.0	2	1	400.0	300.99503	1	2	1	147.10263	81.02491	0	0.209	-0.391	-3.281	-3.328	111.0
0.0	0.0	2	1	400.0	300.99503	1	2	1	147.10263	81.02491	0	0.209	-0.375	-2.829	-2.874	111.0
0.0	0.0	2	1	400.0	300.99503	1	2	1	147.10263	81.02491	0	0.209	-0.361	-2.891	-2.874	111.0
0.0	0.0	2	1	400.0	300.99503	1	2	1	147.10263	81.02491	0	0.209	-0.346	-2.464	-2.482	111.0
0.0	0.0	2	1	400.0	300.99503	1	2	1	147.10263	81.02491	0	0.209	-0.331	-2.321	-2.306	111.0
0.0	0.0	2	1	400.0	300.99503	1	2	1	147.10263	81.02491	0	0.209	-0.317	-2.277	-2.306	111.0
0.0	0.0	2	1	400.0	300.99503	1	2	1	147.10263	81.02491	0	0.209	-0.303	-1.974	-1.992	111.0
0.0	0.0	2	1	400.0	300.99503	1	2	1	147.10263	81.02491	0	0.209	-0.29	-1.942	-1.992	111.0
0.0	0.0	2	1	400.0	300.99503	1	2	1	147.10263	81.02491	0	0.209	-0.276	-1.788	-1.85	111.0
0.0	0.0	2	1	400.0	300.99503	1	2	1	147.10263	81.02491	0	0.209	-0.262	-1.654	-1.598	111.0
0.0	0.0	2	1	400.0	300.99503	1	2	1	147.10263	81.02491	0	0.209	-0.25	-1.764	-1.598	111.0
0.0	0.0	2	1	400.0	300.99503	1	2	1	147.10263	81.02491	0	0.209	-0.237	-1.456	-1.485	111.0
0.0	0.0	2	1	400.0	300.99503	1	2	1	147.10263	81.02491	0	0.209	-0.225	-1.258	-1.282	111.0
0.0	0.0	2	1	400.0	300.99503	1	2	1	147.10263	81.02491	0	0.209	-0.214	-1.265	-1.282	111.0
0.0	0.0	2	1	400.0	300.99503	1	2	1	147.10263	81.02491	0	0.209	-0.202	-1.176	-1.191	111.0
0.0	0.0	2	1	400.0	300.99503	1	2	1	147.10263	81.02491	0	0.209	-0.191	-1.165	-1.191	111.0
0.0	0.0	2	1	400.0	300.99503	1	2	1	147.10263	81.02491	0	0.209	-0.181	-1.039	-1.029	111.0
0.0	0.0	2	1	400.0	300.99503	1	2	1	147.10263	81.02491	0	0.209	-0.17	-0.861	-0.888	111.0
0.0	0.0	2	1	400.0	300.99503	1	2	1	147.10263	81.02491	0	0.209	-0.16	-0.875	-0.888	111.0
0.0	0.0	2	1	400.0	300.99503	1	2	1	147.10263	81.02491	0	0.209	-0.152	-0.801	-0.825	111.0
0.0	0.0	2	1	400.0	300.99503	1	2	1	147.10263	81.02491	0	0.209	-0.144	-0.828	-0.712	111.0
0.0	0.0	2	1	400.0	300.99503	1	2	1	147.10263	81.02491	0	0.21	-0.135	-0.707	-0.712	111.0
0.0	0.0	2	1	400.0	300.99503	1	2	1	147.10263	81.02491	0	0.21	-0.127	-0.555	-0.662	111.0
0.0	0.0	2	1	400.0	300.99503	1	2	1	147.10263	81.02491	0	0.21	-0.119	-0.64	-0.571	111.0
0.0	0.0	2	1	400.0	300.99503	1	2	1	147.10263	81.02491	0	0.21	-0.113	-0.571	-0.571	111.0
0.0	0.0	2	1	400.0	300.99503	1	2	1	147.10263	81.02491	0	0.21	-0.107	-0.579	-0.531	111.0
0.0	0.0	2	1	400.0	300.99503	1	2	1	147.10263	81.02491	0	0.21	-0.1	-0.274	-0.531	111.0
0.0	0.0	2	1	400.0	300.99503	1	2	1	147.10263	81.02491	0	0.21	-0.094	-0.424	-0.458	111.0
0.0	0.0	2	1	400.0	300.99503	1	2	1	147.10263	81.02491	0	0.21	-0.088	-0.455	-0.426	111.0
0.0	0.0	2	1	400.0	300.99503	1	2	1	147.10263	81.02491	0	0.21	-0.083	-0.42	-0.426	111.0
0.0	0.0	2	1	400.0	300.99503	1	2	1	147.10263	81.02491	0	0.21	-0.078	-0.364	-0.368	111.0
0.0	0.0	2	1	400.0	300.99503	1	2	1	147.10263	81.02491	0	0.21	-0.074	-0.374	-0.368	111.0
0.0	0.0	2	1	400.0	300.99503	1	2	1	147.10263	81.02491	0	0.21	-0.07	-0.322	-0.341	111.0
0.0	0.0	2	1	400.0	300.99503	1	2	1	147.10263	81.02491	0	0.21	-0.066	-0.298	-0.295	111.0
0.0	0.0	2	1	400.0	300.99503	1	2	1	147.10263	81.02491	0	0.21	-0.062	-0.323	-0.295	111.0
0.0	0.0	2	1	400.0	300.99503	1	2	1	147.10263	81.02491	0	0.21	-0.057	-0.245	-0.254	111.0
0.0	0.0	2	1	400.0	300.99503	1	2	1	147.10263	81.02491	0	0.21	-0.054	-0.232	-0.236	111.0
0.0	0.0	2	1	400.0	300.99503	1	2	1	147.10263	81.02491	0	0.21	-0.051	-0.231	-0.236	111.0
0.0	0.0	2	1	400.0	300.99503	1	2	1	147.10263	81.02491	0	0.21	-0.047	-0.147	-0.219	111.0
0.0	0.0	2	1	400.0	300.99503	1	2	1	147.10263	81.02491	0	0.21	-0.043	-0.193	-0.204	111.0
0.0	0.0	2	1	400.0	300.99503	1	2	1	147.10263	81.02491	0	0.21	-0.039	-0.197	-0.189	111.0
0.0	0.0	2	1	400.0	300.99503	1	2	1	147.10263	81.02491	0	0.21	-0.037	-0.113	-0.163	111.0
0.0	0.0	2	1	400.0	300.99503	1	2	1	147.10263	81.02491	0	0.21	-0.035	-0.138	-0.163	111.0
0.0	0.0	2	1	400.0	300.99503	1	2	1	147.10263	81.02491	0	0.21	-0.033	-0.039	-0.152	111.0
0.0	0.0	2	1	400.0	300.99503	1	2	1	147.10263	81.02491	0	0.21	-0.031	-0.152	-0.131	111.0
0.0	0.0	2	1	400.0	300.99503	1	2	1	147.10263	81.02491	0	0.21	-0.03	-0.125	-0.131	111.0
0.0	0.0	2	1	400.0	300.99503	1	2	1	147.10263	81.02491	0	0.21	-0.028	-0.143	-0.121	111.0
0.0	0.0	2	1	400.0	300.99503	1	2	1	147.10263	81.02491	0	0.21	-0.025	-0.1	-0.121	111.0
0.0	0.0	2	1	400.0	300.99503	1	2	1	147.10263	81.02491	0	0.21	-0.023	-0.132	-0.105	111.0
0.0	0.0	2	1	400.0	300.99503	1	2	1	147.10263	81.02491	0	0.21	-0.021	-0.083	-0.09	111.0
0.0	0.0	2	1	400.0	300.99503	1	2	1	147.10263	81.02491	0	0.21	-0.02	-0.113	-0.09	111.0
0.0	0.0	2	1	400.0	300.99503	1	2	1	147.10263	81.02491	0	0.21	-0.02	-0.099	-0.084	111.0
0.0	0.0	2	1	400.0	300.99503	1	2	1	147.10263	81.02491	0	0.21	-0.02	-0.075	-0.078	111.0
0.0	0.0	2	1	400.0	300.99503	1	2	1	147.10263	81.02491	0	0.21	-0.02	-0.081	-0.078	111.0
0.0	0.0	2	1	400.0	300.99503	1	2	1	147.10263	81.02491	0	0.21	-0.02	-0.058	-0.067	111.0
0.0	0.0	2	1	400.0	300.99503	1	2	1	147.10263	81.02491	0	0.21	-0.02	-0.077	-0.067	111.0
0.0	0.0	2	1	400.0	300.99503	1	2	1	147.10263	81.02491	0	0.21	-0.02	-0.097	-0.062	111.0
0.0	0.0	2	1	400.0	300.99503	1	2	1	147.10263	81.02491	0	0.21	-0.02	-0.049	-0.053	111.0
0.0	0.0	2	1	400.0	300.99503	1	2	1	147.10263	81.02491	0	0.21	-0.019	-0.045	-0.053	111.0
0.0	0.0	2	1	400.0	300.99503	1	2	1	147.10263	81.02491	0	0.21	-0.019	-0.027	-0.049	111.0
0.0	0.0	2	1	400.0	300.99503	1	2	1	147.10263	81.02491	0	0.21	-0.017	0.025	-0.043	111.0
0.0	0.0	2	1	400.0	300.99503	1	2	1	147.10263	81.02491	0	0.21	-0.017	-0.18	-0.043	111.0
0.0	0.0	2	1	400.0	300.99503	1	2	1	147.10263	81.02491	0	0.21	-0.016	-0.022	-0.039	111.0
0.0	0.0	2	1	400.0	300.99503	1	2	1	147.10263	81.02491	0	0.21	-0.016	-0.039	-0.039	111.0
0.0	0.0	2	1	400.0	300.99503	1	2	1	147.10263	81.02491	0	0.21	-0.015	-0.019	-0.034	111.0
0.0	0.0	2	1	400.0	300.99503	1	2	1	147.10263	81.02491	0	0.21	-0.015	-0.042	-0.029	111.0
0.0	0.0	2	1	400.0	300.99503	1	2	1	147.10263	81.02491	0	0.21	-0.014	-0.001	-0.029	111.0
0.0	0.0	2	1	400.0	300.99503	1	2	1	147.10263	81.02491	0	0.21	-0.014	-0.019	-0.027	111.0
0.0	0.0	2	1	400.0	300.99503	1	2	1	147.10263	81.02491	0	0.21	-0.013	0.006	-0.023	111.0
0.0	0.0	2	1	400.0	300.99503	1	2	1	147.10263	81.02491	0	0.21	-0.013	-0.03	-0.023	111.0
0.0	0.0	2	1	400.0	300.99503	1	2	1	147.10263	81.02491	0	0.21	-0.012	0.038	-0.021	111.0
0.0	0.0	2	1	400.0	300.99503	1	2	1	147.10263	81.02491	0	0.21	-0.011	-0.013	-0.021	111.0
0.0	0.0	2	1	400.0	300.99503	1	2	1	147.10263	81.02491	0	0.21	-0.01	0.0	-0.018	111.0
0.0	0.0	2	1	400.0	300.99503	1	2	1	147.10263	81.02491	0	0.21	-0.009	-0.017	-0.015	111.0
0.0	0.0	2	1	400.0	300.99503	1	2	1	147.10263	81.02491	0	0.21	-0.007	0.016	-0.015	111.0
0.0	0.0	2	1	400.0	300.99503	1	2	1	147.10263	81.02491	0	0.21	-0.006	-0.016	-0.014	111.0
0.0	0.0	2	1	400.0	300.99503	1	2	1	147.10263	81.02491	0	0.21	-0.005	-0.152	-0.012	111.0
0.0	0.0	2	1	400.0	300.99503	1	2	1	147.10263	81.02491	0	0.21	-0.004	-0.025	-0.012	111.0
0.0	0.0	2	1	400.0	300.99503	1	2	1	147.10263	81.02491	0	0.21	-0.004	-0.049	-0.011	111.0
0.0	0.0	2	1	400.0	300.99503	1	2	1	147.10263	81.02491	0	0.21	-0.003	-0.025	-0.011	111.0
0.0	0.0	2	1	400.0	300.99503	1	2	1	147.10263	81.02491	0	0.21	-0.002	0.005	-0.009	111.0
0.0	0.0	2	1	400.0	300.99503	1	2	1	147.10263	81.02491	0	0.21	0.0	0.192	-0.009	111.0
0.0	0.0	2	1	400.0	300.99503	1	2	1	147.10263	81.02491	0	0.21	-0.001	-0.023	-0.009	111.0
0.0	0.0	2	1	400.0	300.99503	1	2	1	147.10263	81.02491	0	0.21	-0.001	-0.051	-0.007	111.0
0.0	0.0	2	1	400.0	300.99503	1	2	1	147.10263	81.02491	0	0.21	0.0	-0.012	-0.006	111.0
0.0	0.0	2	1	400.0	300.99503	1	2	1	147.10263	81.02491	0	0.21	0.0	0.011	-0.006	111.0
0.0	0.0	2	1	400.0	300.99503	1	2	1	147.10263	81.02491	0	0.21	-0.001	-0.055	-0.006	111.0
0.0	0.0	2	1	400.0	300.99503	1	2	1	147.10263	81.02491	0	0.21	0.0	-0.01	-0.006	111.0
0.0	0.0	2	1	400.0	300.99503	1	2	1	147.10263	81.02491	0	0.21	-0.001	-0.016	-0.005	111.0
0.0	0.0	2	1	400.0	300.99503	1	2	1	147.10263	81.02491	0	0.21	-0.001	-0.146	-0.004	111.0
0.0	0.0	2	1	400.0	300.99503	1	2	1	147.10263	81.02491	0	0.21	0.0	0.002	-0.004	111.0
0.0	0.0	2	1	400.0	300.99503	1	2	1	147.10263	81.02491	0	0.21	0.0	0.015	-0.003	111.0
0.0	0.0	2	1	400.0	300.99503	1	2	1	147.10263	81.02491	0	0.21	0.0	-0.006	-0.003	111.0
0.0	0.0	2	1	400.0	300.99503	1	2	1	147.10263	81.02491	0	0.21	-0.001	-0.051	-0.003	111.0
0.0	0.0	2	1	400.0	300.99503	1	2	1	147.10263	81.02491	0	0.21	0.0	0.008	-0.002	111.0
0.0	0.0	2	1	400.0	300.99503	1	2	1	147.10263	81.02491	0	0.21	0.0	0.003	-0.002	111.0
0.0	0.0	2	1	400.0	300.99503	1	2	1	147.10263	81.02491	0	0.21	-0.001	-0.026	-0.002	111.0
0.0	0.0	2	1	400.0	300.99503	1	2	1	147.10263	81.02491	0	0.21	0.0	0.012	-0.002	111.0
0.0	0.0	2	1	400.0	300.99503	1	2	1	147.10263	81.02491	0	0.21	0.0	0.089	-0.002	111.0
0.0	0.0	2	1	400.0	300.99503	1	2	1	147.10263	81.02491	0	0.21	-0.001	-0.016	-0.001	111.0
0.0	0.0	2	1	400.0	300.99503	1	2	1	147.10263	81.02491	0	0.21	0.0	0.005	-0.001	111.0
0.0	0.0	2	1	400.0	300.99503	1	2	1	147.10263	81.02491	0	0.21	-0.001	-0.046	-0.001	111.0
0.0	0.0	2	1	400.0	300.99503	1	2	1	147.10263	81.02491	0	0.21	-0.001	-0.045	-0.001	111.0
0.0	0.0	2	1	400.0	300.99503	1	2	1	147.10263	81.02491	0	0.21	-0.001	-0.23	-0.001	111.0
0.0	0.0	2	1	400.0	300.99503	1	2	1	147.10263	81.02491	0	0.21	-0.001	-0.029	-0.001	111.0
0.0	0.0	2	1	400.0	300.99503	1	2	1	147.10263	81.02491	0	0.21	-0.001	-0.054	0.0	111.0
0.0	0.0	2	1	400.0	300.99503	1	2	1	147.10263	81.02491	0	0.21	0.0	0.0	0.0	111.0
0.0	0.0	2	1	400.0	300.99503	1	2	1	147.10263	81.02491	0	0.21	-0.001	-0.025	0.0	111.0
0.0	0.0	2	1	400.0	300.99503	1	2	1	147.10263	81.02491	0	0.21	0.0	-0.01	0.0	111.0
0.0	0.0	2	1	400.0	300.99503	1	2	1	147.10263	81.02491	0	0.21	0.0	0.001	0.0	111.0
0.0	0.0	2	1	400.0	300.99503	1	2	1	147.10263	81.02491	0	0.21	0.0	-0.009	0.0	111.0
0.0	0.0	2	1	400.0	300.99503	1	2	1	147.10263	81.02491	0	0.21	0.0	0.024	0.0	111.0
0.0	0.0	2	1	400.0	300.99503	1	2	1	147.10263	81.02491	0	0.21	0.0	-0.01	0.0	111.0
0.0	0.0	2	1	400.0	300.99503	1	2	1	147.10263	81.02491	0	0.21	0.0	0.069	0.0	111.0
0.0	0.0	2	1	400.0	300.99503	1	2	1	147.10263	81.02491	0	0.21	-0.001	-0.035	0.0	111.0
0.0	0.0	2	1	400.0	300.99503	1	2	1	147.10263	81.02491	0	0.21	0.0	0.003	0.0	111.0
0.0	0.0	2	1	400.0	300.99503	1	2	1	147.10263	81.02491	0	0.21	-0.001	-0.013	0.0	111.0
0.0	0.0	2	1	400.0	300.99503	1	2	1	147.10263	81.02491	0	0.21	-0.001	-0.014	0.0	111.0
0.0	0.0	2	1	400.0	300.99503	1	2	1	147.10263	81.02491	0	0.21	0.0	0.008	0.0	111.0
0.0	0.0	2	1	400.0	300.99503	1	2	1	147.10263	81.02491	0	0.21	0.0	0.005	0.0	111.0
0.0	0.0	2	1	400.0	300.99503	1	2	1	147.10263	81.02491	0	0.21	0.0	0.027	0.0	111.0
0.0	0.0	2	1	400.0	300.99503	1	2	1	147.10263	81.02491	0	0.21	0.0	-0.009	0.0	111.0
0.0	0.0	2	1	400.0	300.99503	1	2	1	147.10263	81.02491	0	0.21	0.0	-0.009	0.0	111.0
0.0	0.0	2	1	400.0	300.99503	1	2	1	147.10263	81.02491	0	0.21	0.0	-0.006	0.0	111.0
0.0	0.0	2	1	400.0	300.99503	1	2	1	147.10263	81.02491	0	0.21	0.0	-0.009	0.0	111.0
0.0	0.0	2	1	400.0	300.99503	1	2	1	147.10263	81.02491	0	0.21	0.0	0.006	0.0	111.0
0.0	0.0	2	1	400.0	300.99503	1	2	1	147.10263	81.02491	0	0.21	-0.001	-0.151	0.0	111.0
0.0	0.0	2	1	400.0	300.99503	1	2	1	147.10263	81.02491	0	0.21	0.0	0.016	0.0	111.0
0.0	0.0	2	1	400.0	300.99503	1	2	1	147.10263	81.02491	0	0.21	0.0	-0.01	0.0	111.0
0.0	0.0	2	1	400.0	300.99503	1	2	1	147.10263	81.02491	0	0.21	0.0	0.005	0.0	111.0
0.0	0.0	2	1	400.0	300.99503	1	2	1	147.10263	81.02491	0	0.21	0.0	0.018	0.0	111.0
0.0	0.0	2	1	400.0	300.99503	1	2	1	147.10263	81.02491	0	0.21	0.0	-0.012	0.0	111.0
0.0	0.0	2	1	400.0	300.99503	1	2	1	147.10263	81.02491	0	0.21	0.0	0.04	0.0	111.0
0.0	0.0	2	1	400.0	300.99503	1	2	1	147.10263	81.02491	0	0.21	0.0	-0.004	0.0	111.0
0.0	0.0	2	1	400.0	300.99503	1	2	1	147.10263	81.02491	0	0.21	0.0	0.006	0.0	111.0
0.0	0.0	2	1	400.0	300.99503	1	2	1	147.10263	81.02491	0	0.21	0.0	-0.009	0.0	111.0
0.0	0.0	2	1	400.0	300.99503	1	2	1	147.10263	81.02491	0	0.21	0.0	-0.006	0.0	111.0
0.0	0.0	2	1	400.0	300.99503	1	2	1	147.10263	81.02491	0	0.21	-0.001	-0.02	0.0	111.0
0.0	0.0	2	1	400.0	300.99503	1	2	1	147.10263	81.02491	0	0.21	-0.001	-0.214	0.0	111.0
0.0	0.0	2	1	400.0	300.99503	1	2	1	147.10263	81.02491	0	0.21	-0.001	-0.023	0.0	111.0
0.0	0.0	2	1	400.0	300.99503	1	2	1	147.10263	81.02491	0	0.21	-0.001	-0.035	0.0	111.0
0.0	0.0	2	1	400.0	300.99503	1	2	1	147.10263	81.02491	0	0.21	-0.001	-0.062	0.0	111.0
0.0	0.0	2	1	400.0	300.99503	1	2	1	147.10263	81.02491	0	0.21	-0.001	-0.025	0.0	111.0
0.0	0.0	2	1	400.0	300.99503	1	2	1	147.10263	81.02491	0	0.21	0.0	-0.012	0.0	111.0
0.0	0.0	2	1	400.0	300.99503	1	2	1	147.10263	81.02491	0	0.21	0.0	0.005	0.0	111.0
0.0	0.0	2	1	400.0	300.99503	1	2	1	147.10263	81.02491	0	0.21	-0.001	-0.042	0.0	111.0
0.0	0.0	2	1	400.0	300.99503	1	2	1	147.10263	81.02491	0	0.21	-0.001	-0.019	0.0	111.0
0.0	0.0	2	1	400.0	300.99503	1	2	1	147.10263	81.02491	0	0.21	0.0	0.005	0.0	111.0
0.0	0.0	2	1	400.0	300.99503	1	2	1	147.10263	81.02491	0	0.21	0.0	0.0	0.0	111.0
0.0	0.0	2	1	400.0	300.99503	1	2	1	147.10263	81.02491	0	0.21	0.0	0.008	0.0	111.0
0.0	0.0	2	1	400.0	300.99503	1	2	1	147.10263	81.02491	0	0.21	0.0	0.018	0.0	111.0
0.0	0.0	2	1	400.0	300.99503	1	2	1	147.10263	81.02491	0	0.21	0.0	-0.001	0.0	111.0
0.0	0.0	2	1	400.0	300.99503	1	2	1	147.10263	81.02491	0	0.21	0.0	0.016	0.0	111.0
0.0	0.0	2	1	400.0	300.99503	1	2	1	147.10263	81.02491	0	0.21	0.0	0.035	0.0	111.0
0.0	0.0	2	1	400.0	300.99503	1	2	1	147.10263	81.02491	0	0.21	0.0	-0.003	0.0	111.0
0.0	0.0	2	1	400.0	300.99503	1	2	1	147.10263	81.02491	0	0.21	0.0	0.019	0.0	111.0
0.0	0.0	2	1	400.0	300.99503	1	2	1	147.10263	81.02491	0	0.21	-0.001	-0.022	0.0	111.0
0.0	0.0	2	1	400.0	300.99503	1	2	1	147.10263	81.02491	0	0.21	0.0	0.035	0.0	111.0
0.0	0.0	2	1	400.0	300.99503	1	2	1	147.10263	81.02491	0	0.21	0.0	0.099	0.0	111.0
0.0	0.0	2	1	400.0	300.99503	1	2	1	147.10263	81.02491	0	0.21	-0.001	-0.017	0.0	111.0
0.0	0.0	2	1	400.0	300.99503	1	2	1	147.10263	81.02491	0	0.21	0.0	0.051	0.0	111.0
0.0	0.0	2	1	400.0	300.99503	1	2	1	147.10263	81.02491	0	0.21	0.0	0.028	0.0	111.0
0.0	0.0	2	1	400.0	300.99503	1	2	1	147.10263	81.02491	0	0.21	-0.001	-0.02	0.0	111.0
0.0	0.0	2	1	400.0	300.99503	1	2	1	147.10263	81.02491	0	0.21	-0.001	-0.014	0.0	111.0
0.0	0.0	2	1	400.0	300.99503	1	2	1	147.10263	81.02491	0	0.21	0.0	0.025	0.0	111.0
0.0	0.0	2	1	400.0	300.99503	1	2	1	147.10263	81.02491	0	0.21	0.0	0.001	0.0	111.0
0.0	0.0	2	1	400.0	300.99503	1	2	1	147.10263	81.02491	0	0.21	0.0	-0.003	0.0	111.0
0.0	0.0	2	1	400.0	300.99503	1	2	1	147.10263	81.02491	0	0.21	-0.001	-0.035	0.0	111.0
0.0	0.0	2	1	400.0	300.99503	1	2	1	147.10263	81.02491	0	0.21	0.0	0.128	0.0	111.0
0.0	0.0	2	1	400.0	300.99503	1	2	1	147.10263	81.02491	0	0.21	-0.001	-0.148	0.0	111.0
0.0	0.0	2	1	400.0	300.99503	1	2	1	147.10263	81.02491	0	0.21	0.0	0.003	0.0	111.0
0.0	0.0	2	1	400.0	300.99503	1	2	1	147.10263	81.02491	0	0.21	0.0	-0.01	0.0	111.0
0.0	0.0	2	1	400.0	300.99503	1	2	1	147.10263	81.02491	0	0.21	0.0	0.012	0.0	111.0
0.0	0.0	2	1	400.0	300.99503	1	2	1	147.10263	81.02491	0	0.21	0.0	0.128	0.0	111.0
0.0	0.0	2	1	400.0	300.99503	1	2	1	147.10263	81.02491	0	0.21	0.0	0.012	0.0	111.0
0.0	0.0	2	1	400.0	300.99503	1	2	1	147.10263	81.02491	0	0.21	0.0	0.099	0.0	111.0
0.0	0.0	2	1	400.0	300.99503	1	2	1	147.10263	81.02491	0	0.21	-0.001	-0.02	0.0	111.0
0.0	0.0	2	1	400.0	300.99503	1	2	1	147.10263	81.02491	0	0.21	0.0	0.003	0.0	111.0
0.0	0.0	2	1	400.0	300.99503	1	2	1	147.10263	81.02491	0	0.21	-0.001	-0.014	0.0	111.0
0.0	0.0	2	1	400.0	300.99503	1	2	1	147.10263	81.02491	0	0.21	0.0	0.028	0.0	111.0
0.0	0.0	2	1	400.0	300.99503	1	2	1	147.10263	81.02491	0	0.21	0.0	-0.006	0.0	111.0
0.0	0.0	2	1	400.0	300.99503	1	2	1	147.10263	81.02491	0	0.21	0.0	0.012	0.0	111.0
0.0	0.0	2	1	400.0	300.99503	1	2	1	147.10263	81.02491	0	0.21	0.0	-0.006	0.0	111.0
0.0	0.0	2	1	400.0	300.99503	1	2	1	147.10263	81.02491	0	0.21	0.0	-0.003	0.0	111.0
0.0	0.0	2	1	400.0	300.99503	1	2	1	147.10263	81.02491	0	0.21	-0.001	-0.048	0.0	111.0
0.0	0.0	2	1	400.0	300.99503	1	2	1	147.10263	81.02491	0	0.21	0.0	-0.007	0.0	111.0
0.0	0.0	2	1	400.0	300.99503	1	2	1	147.10263	81.02491	0	0.21	0.0	0.031	0.0	111.0
0.0	0.0	2	1	400.0	300.99503	1	2	1	147.10263	81.02491	0	0.21	0.0	0.021	0.0	111.0
0.0	0.0	2	1	400.0	300.99503	1	2	1	147.10263	81.02491	0	0.21	0.0	-0.01	0.0	111.0
0.0	0.0	2	1	400.0	300.99503	1	2	1	147.10263	81.02491	0	0.21	0.0	0.011	0.0	111.0
0.0	0.0	2	1	400.0	300.99503	1	2	1	147.10263	81.02491	0	0.21	0.0	-0.007	0.0	111.0
0.0	0.0	2	1	400.0	300.99503	1	2	1	147.10263	81.02491	0	0.21	-0.001	-0.02	0.0	111.0
0.0	0.0	2	1	400.0	300.99503	1	2	1	147.10263	81.02491	0	0.21	0.0	0.06	0.0	111.0
0.0	0.0	2	1	400.0	300.99503	1	2	1	147.10263	81.02491	0	0.21	0.0	0.032	0.0	111.0
0.0	0.0	2	1	400.0	300.99503	1	2	1	147.10263	81.02491	0	0.21	0.0	0.014	0.0	111.0
0.0	0.0	2	1	400.0	300.99503	1	2	1	147.10263	81.02491	0	0.21	-0.001	-0.033	0.0	111.0
0.0	0.0	2	1	400.0	300.99503	1	2	1	147.10263	81.02491	0	0.21	0.0	-0.004	0.0	111.0
-4180.487	-300.99503	2	2	300.99503	300.99503	1	2	2	147.10263	81.02491	1	0.21	-0.001	-0.019	0.0	111.0
-4180.487	-300.99503	2	2	300.99503	300.99503	1	2	2	147.10263	81.02491	1	0.21	-0.001	-0.016	0.0	111.0
-4180.487	-300.99503	2	2	300.99503	300.99503	0	2	2	147.10263	81.02491	1	0.21	-0.001	-0.032	0.0	111.0
-4180.487	-300.99503	2	2	300.99503	300.99503	0	2	2	147.10263	81.02491	1	0.21	-0.001	-0.017	0.0	111.0
-4180.487	-300.99503	2	2	300.99503	300.99503	0	2	2	147.10263	81.02491	1	0.21	-0.002	-0.275	-0.569	111.0
-4180.487	-300.99503	2	2	300.99503	300.99503	0	2	2	147.10263	81.02491	1	0.21	-0.006	-0.571	-0.569	111.0
-4180.487	-300.99503	2	2	300.99503	300.99503	0	2	2	147.10263	81.02491	1	0.21	-0.014	-1.079	-1.063	111.0
-4180.487	-300.99503	2	2	300.99503	300.99503	0	2	2	147.10263	81.02491	1	0.21	-0.022	-1.071	-1.063	111.0
-4180.487	-300.99503	2	2	300.99503	300.99503	0	2	2	147.10263	81.02491	1	0.21	-0.029	-1.144	-1.283	111.0
-4180.487	-300.99503	2	2	300.99503	300.99503	0	2	2	147.10263	81.02491	1	0.21	-0.041	-1.702	-1.679	111.0
-4180.487	-300.99503	2	2	300.99503	300.99503	0	2	2	147.10263	81.02491	1	0.21	-0.049	-1.694	-1.679	111.0
-4180.487	-300.99503	2	2	300.99503	300.99503	0	2	2	147.10263	81.02491	1	0.21	-0.059	-1.854	-1.856	111.0
-4180.487	-300.99503	2	2	300.99503	300.99503	0	2	2	147.10263	81.02491	1	0.209	-0.071	-2.189	-2.174	111.0
-4180.487	-300.99503	2	2	300.99503	300.99503	0	2	2	147.10263	81.02491	1	0.209	-0.083	-2.195	-2.174	111.0
-4180.487	-300.99503	2	2	300.99503	300.99503	0	2	2	147.10263	81.02491	1	0.209	-0.092	-2.347	-2.316	111.0
-4180.487	-300.99503	2	2	300.99503	300.99503	0	2	2	147.10263	81.02491	1	0.209	-0.102	-2.379	-2.316	111.0
-4180.487	-300.99503	2	2	300.99503	300.99503	0	2	2	147.10263	81.02491	1	0.209	-0.112	-2.564	-2.571	111.0
-4180.487	-300.99503	2	2	300.99503	300.99503	0	2	2	147.10263	81.02491	1	0.209	-0.124	-2.684	-2.685	111.0
-4180.487	-300.99503	2	2	300.99503	300.99503	0	2	2	147.10263	81.02491	1	0.209	-0.134	-2.682	-2.685	111.0
-4180.487	-300.99503	2	2	300.99503	300.99503	0	2	2	147.10263	81.02491	1	0.209	-0.145	-2.839	-2.889	111.0
-4180.487	-300.99503	2	2	300.99503	300.99503	0	2	2	147.10263	81.02491	1	0.209	-0.154	-2.804	-2.981	111.0
-4180.487	-300.99503	2	2	300.99503	300.99503	0	2	2	147.10263	81.02491	1	0.209	-0.163	-2.808	-2.981	111.0
-4180.487	-300.99503	2	2	300.99503	300.99503	0	2	2	147.10263	81.02491	1	0.209	-0.173	-3.164	-3.145	111.0
-4180.487	-300.99503	2	2	300.99503	300.99503	0	2	2	147.10263	81.02491	1	0.209	-0.182	-3.131	-3.145	111.0
-4180.487	-300.99503	2	2	300.99503	300.99503	0	2	2	147.10263	81.02491	1	0.209	-0.19	-3.235	-3.219	111.0
-4180.487	-300.99503	2	2	300.99503	300.99503	0	2	2	147.10263	81.02491	1	0.209	-0.199	-3.339	-3.35	111.0
-4180.487	-300.99503	2	2	300.99503	300.99503	0	2	2	147.10263	81.02491	1	0.209	-0.206	-3.364	-3.35	111.0
-4180.487	-300.99503	2	2	300.99503	300.99503	0	2	2	147.10263	81.02491	1	0.209	-0.214	-3.46	-3.464	111.0
-4180.487	-300.99503	2	2	300.99503	300.99503	0	2	2	147.10263	81.02491	1	0.209	-0.222	-3.488	-3.515	111.0
-4180.487	-300.99503	2	2	300.99503	300.99503	0	2	2	147.10263	81.02491	1	0.209	-0.228	-3.501	-3.515	111.0
-4180.487	-300.99503	2	2	300.99503	300.99503	0	2	2	147.10263	81.02491	1	0.209	-0.234	-3.591	-3.606	111.0
-4180.487	-300.99503	2	2	300.99503	300.99503	0	2	2	147.10263	81.02491	1	0.209	-0.24	-3.554	-3.606	111.0
-4180.487	-300.99503	2	2	300.99503	300.99503	0	2	2	147.10263	81.02491	1	0.209	-0.247	-3.743	-3.648	111.0
-4180.487	-300.99503	2	2	300.99503	300.99503	0	2	2	147.10263	81.02491	1	0.209	-0.253	-3.657	-3.72	111.0
-4180.487	-300.99503	2	2	300.99503	300.99503	0	2	2	147.10263	81.02491	1	0.209	-0.259	-3.72	-3.72	111.0
-4180.487	-300.99503	2	2	300.99503	300.99503	0	2	2	147.10263	81.02491	1	0.209	-0.264	-3.806	-3.784	111.0
-4180.487	-300.99503	2	2	300.99503	300.99503	0	2	2	147.10263	81.02491	1	0.209	-0.268	-3.836	-3.812	111.0
-4180.487	-300.99503	2	2	300.99503	300.99503	0	2	2	147.10263	81.02491	1	0.209	-0.273	-3.813	-3.812	111.0
-4180.487	-300.99503	2	2	300.99503	300.99503	0	2	2	147.10263	81.02491	1	0.209	-0.277	-3.804	-3.863	111.0
-4180.487	-300.99503	2	2	300.99503	300.99503	0	2	2	147.10263	81.02491	1	0.209	-0.282	-3.907	-3.863	111.0
-4180.487	-300.99503	2	2	300.99503	300.99503	0	2	2	147.10263	81.02491	1	0.209	-0.285	-3.873	-3.886	111.0
-4180.487	-300.99503	2	2	300.99503	300.99503	0	2	2	147.10263	81.02491	1	0.209	-0.289	-3.921	-3.926	111.0
-4180.487	-300.99503	2	2	300.99503	300.99503	0	2	2	147.10263	81.02491	1	0.209	-0.292	-3.961	-3.926	111.0
-4180.487	-300.99503	2	2	300.99503	300.99503	0	2	2	147.10263	81.02491	1	0.209	-0.296	-3.96	-3.945	111.0
-4180.487	-300.99503	2	2	300.99503	300.99503	0	2	2	147.10263	81.02491	1	0.209	-0.3	-3.996	-3.977	111.0
-4180.487	-300.99503	2	2	300.99503	300.99503	0	2	2	147.10263	81.02491	1	0.209	-0.303	-3.994	-3.977	111.0
-4180.487	-300.99503	2	2	300.99503	300.99503	0	2	2	147.10263	81.02491	1	0.209	-0.305	-4.011	-4.006	111.0
-4180.487	-300.99503	2	2	300.99503	300.99503	0	2	2	147.10263	81.02491	1	0.209	-0.307	-3.984	-4.006	111.0
-4180.487	-300.99503	2	2	300.99503	300.99503	0	2	2	147.10263	81.02491	1	0.209	-0.309	-4.001	-4.018	111.0
-4180.487	-300.99503	2	2	300.99503	300.99503	0	2	2	147.10263	81.02491	1	0.209	-0.311	-3.988	-4.041	111.0
-4180.487	-300.99503	2	2	300.99503	300.99503	0	2	2	147.10263	81.02491	1	0.209	-0.313	-4.056	-4.041	111.0
-4180.487	-300.99503	2	2	300.99503	300.99503	0	2	2	147.10263	81.02491	1	0.209	-0.315	-4.014	-4.051	111.0
-4180.487	-300.99503	2	2	300.99503	300.99503	0	2	2	147.10263	81.02491	1	0.209	-0.317	-4.036	-4.069	111.0
-4180.487	-300.99503	2	2	300.99503	300.99503	0	2	2	147.10263	81.02491	1	0.209	-0.319	-4.023	-4.069	111.0
-4180.487	-300.99503	2	2	300.99503	300.99503	0	2	2	147.10263	81.02491	1	0.209	-0.321	-4.035	-4.077	111.0
-4180.487	-300.99503	2	2	300.99503	300.99503	0	2	2	147.10263	81.02491	1	0.209	-0.321	-4.067	-4.077	111.0
-4180.487	-300.99503	2	2	300.99503	300.99503	0	2	2	147.10263	81.02491	1	0.209	-0.321	-4.059	-4.092	111.0
-4180.487	-300.99503	2	2	300.99503	300.99503	0	2	2	147.10263	81.02491	1	0.209	-0.321	-4.063	-4.098	111.0
-4180.487	-300.99503	2	2	300.99503	300.99503	0	2	2	147.10263	81.02491	1	0.209	-0.323	-4.122	-4.098	111.0
-4180.487	-300.99503	2	2	300.99503	300.99503	1	2	2	147.10263	81.02491	1	0.209	-0.324	-4.05	-4.11	111.0
-4180.487	-300.99503	2	2	300.99503	300.99503	1	2	2	147.10263	81.02491	1	0.209	-0.325	-4.13	-4.115	111.0
-4180.487	-300.99503	2	2	300.99503	300.99503	1	2	2	147.10263	81.02491	1	0.209	-0.325	-4.106	-4.115	111.0
-4180.487	-300.99503	2	2	300.99503	300.99503	1	2	2	147.10263	81.02491	1	0.209	-0.326	-4.043	-4.125	111.0
-4180.487	-300.99503	2	2	300.99503	300.99503	1	2	2	147.10263	81.02491	1	0.209	-0.327	-4.162	-4.125	111.0
-4180.487	-300.99503	2	2	300.99503	300.99503	1	2	2	147.10263	81.02491	1	0.209	-0.329	-4.134	-4.129	111.0
-4180.487	-300.99503	2	2	300.99503	300.99503	1	2	2	147.10263	81.02491	1	0.209	-0.329	-4.1	-4.137	111.0
-4180.487	-300.99503	2	2	300.99503	300.99503	1	2	2	147.10263	81.02491	1	0.209	-0.331	-4.233	-4.137	111.0
-4180.487	-300.99503	2	2	300.99503	300.99503	1	2	2	147.10263	81.02491	1	0.209	-0.333	-4.124	-4.143	111.0
-4180.487	-300.99503	2	2	300.99503	300.99503	1	2	2	147.10263	81.02491	1	0.209	-0.335	-4.138	-4.146	111.0
-4180.487	-300.99503	2	2	300.99503	300.99503	1	2	2	147.10263	81.02491	1	0.209	-0.337	-4.229	-4.146	111.0
-4180.487	-300.99503	2	2	300.99503	300.99503	1	2	2	147.10263	81.02491	1	0.209	-0.338	-4.119	-4.151	111.0
-4180.487	-300.99503	2	2	300.99503	300.99503	1	2	2	147.10263	81.02491	1	0.209	-0.34	-4.169	-4.151	111.0
-4180.487	-300.99503	2	2	300.99503	300.99503	1	2	2	147.10263	81.02491	1	0.209	-0.341	-4.13	-4.154	111.0
-4180.487	-300.99503	2	2	300.99503	300.99503	1	2	2	147.10263	81.02491	1	0.209	-0.341	-4.114	-4.159	111.0
-4180.487	-300.99503	2	2	300.99503	300.99503	1	2	2	147.10263	81.02491	1	0.209	-0.341	-4.152	-4.159	111.0
-4180.487	-300.99503	2	2	300.99503	300.99503	1	2	2	147.10263	81.02491	1	0.209	-0.341	-4.15	-4.16	111.0
-4180.487	-300.99503	2	2	300.99503	300.99503	1	2	2	147.10263	81.02491	1	0.209	-0.341	-4.185	-4.163	111.0
-4180.487	-300.99503	2	2	300.99503	300.99503	1	2	2	147.10263	81.02491	1	0.209	-0.341	-4.162	-4.163	111.0
-4180.487	-300.99503	2	2	300.99503	300.99503	1	2	2	147.10263	81.02491	1	0.209	-0.341	-4.164	-4.165	111.0
-4180.487	-300.99503	2	2	300.99503	300.99503	1	2	2	147.10263	81.02491	1	0.209	-0.341	-4.148	-4.165	111.0
-4180.487	-300.99503	2	2	300.99503	300.99503	1	2	2	147.10263	81.02491	1	0.209	-0.341	-4.16	-4.167	111.0
-4180.487	-300.99503	2	2	300.99503	300.99503	1	2	2	147.10263	81.02491	1	0.209	-0.341	-4.149	-4.169	111.0
-4180.487	-300.99503	2	2	300.99503	300.99503	1	2	2	147.10263	81.02491	1	0.209	-0.341	-4.18	-4.169	111.0
-4180.487	-300.99503	2	2	300.99503	300.99503	1	2	2	147.10263	81.02491	1	0.209	-0.341	-4.155	-4.17	111.0
-4180.487	-300.99503	2	2	300.99503	300.99503	1	2	2	147.10263	81.02491	1	0.209	-0.341	-4.145	-4.17	111.0
-4180.487	-300.99503	2	2	300.99503	300.99503	1	2	2	147.10263	81.02491	1	0.209	-0.341	-4.174	-4.172	111.0
-4180.487	-300.99503	2	2	300.99503	300.99503	1	2	2	147.10263	81.02491	1	0.209	-0.341	-4.152	-4.173	111.0
-4180.487	-300.99503	2	2	300.99503	300.99503	1	2	2	147.10263	81.02491	1	0.209	-0.341	-4.18	-4.173	111.0
-4180.487	-300.99503	2	2	300.99503	300.99503	1	2	2	147.10263	81.02491	1	0.209	-0.341	-4.135	-4.175	111.0
-4180.487	-300.99503	2	2	300.99503	300.99503	1	2	2	147.10263	81.02491	1	0.209	-0.34	-4.107	-4.176	111.0
-4180.487	-300.99503	2	2	300.99503	300.99503	1	2	2	147.10263	81.02491	1	0.209	-0.341	-4.201	-4.176	111.0
-4180.487	-300.99503	2	2	300.99503	300.99503	1	2	2	147.10263	81.02491	1	0.209	-0.341	-4.169	-4.177	111.0
-4180.487	-300.99503	2	2	300.99503	300.99503	1	2	2	147.10263	81.02491	1	0.209	-0.341	-4.166	-4.177	111.0
-4180.487	-300.99503	2	2	300.99503	300.99503	1	2	2	147.10263	81.02491	1	0.209	-0.341	-4.155	-4.177	111.0
-4180.487	-300.99503	2	2	300.99503	300.99503	1	2	2	147.10263	81.02491	1	0.209	-0.341	-4.305	-4.179	111.0
-4180.487	-300.99503	2	2	300.99503	300.99503	1	2	2	147.10263	81.02491	1	0.209	-0.341	-4.176	-4.179	111.0
-4180.487	-300.99503	2	2	300.99503	300.99503	1	2	2	147.10263	81.02491	1	0.209	-0.341	-4.219	-4.179	111.0
-4180.487	-300.99503	2	2	300.99503	300.99503	1	2	2	147.10263	81.02491	1	0.209	-0.341	-4.195	-4.179	111.0
-4180.487	-300.99503	2	2	300.99503	300.99503	1	2	2	147.10263	81.02491	1	0.209	-0.341	-4.2	-4.179	111.0
-4180.487	-300.99503	2	2	300.99503	300.99503	1	2	2	147.10263	81.02491	1	0.209	-0.341	-4.315	-4.18	111.0
-4180.487	-300.99503	2	2	300.99503	300.99503	1	2	2	147.10263	81.02491	1	0.209	-0.341	-4.24	-4.18	111.0
-4180.487	-300.99503	2	2	300.99503	300.99503	1	2	2	147.10263	81.02491	1	0.209	-0.341	-4.259	-4.18	111.0
-4180.487	-300.99503	2	2	300.99503	300.99503	1	2	2	147.10263	81.02491	1	0.209	-0.341	-4.177	-4.181	111.0
-4180.487	-300.99503	2	2	300.99503	300.99503	1	2	2	147.10263	81.02491	1	0.209	-0.341	-4.222	-4.181	111.0
-4180.487	-300.99503	2	2	300.99503	300.99503	1	2	2	147.10263	81.02491	1	0.209	-0.341	-4.197	-4.181	111.0
-4180.487	-300.99503	2	2	300.99503	300.99503	1	2	2	147.10263	81.02491	1	0.209	-0.341	-4.17	-4.182	111.0
-4180.487	-300.99503	2	2	300.99503	300.99503	1	2	2	147.10263	81.02491	1	0.209	-0.342	-4.198	-4.182	111.0
-4180.487	-300.99503	2	2	300.99503	300.99503	1	2	2	147.10263	81.02491	1	0.209	-0.342	-4.173	-4.182	111.0
-4180.487	-300.99503	2	2	300.99503	300.99503	1	2	2	147.10263	81.02491	1	0.209	-0.342	-4.18	-4.182	111.0
-4180.487	-300.99503	2	2	300.99503	300.99503	1	2	2	147.10263	81.02491	1	0.209	-0.342	-4.199	-4.182	111.0
-4180.487	-300.99503	2	2	300.99503	300.99503	1	2	2	147.10263	81.02491	1	0.209	-0.342	-4.171	-4.182	111.0
-4180.487	-300.99503	2	2	300.99503	300.99503	1	2	2	147.10263	81.02491	1	0.209	-0.342	-4.149	-4.182	111.0
-4180.487	-300.99503	2	2	300.99503	300.99503	1	2	2	147.10263	81.02491	1	0.209	-0.342	-4.211	-4.183	111.0
-4180.487	-300.99503	2	2	300.99503	300.99503	1	2	2	147.10263	81.02491	1	0.209	-0.341	-4.106	-4.183	111.0
-4180.487	-300.99503	2	2	300.99503	300.99503	1	2	2	147.10263	81.02491	1	0.209	-0.341	-4.188	-4.183	111.0
-4180.487	-300.99503	2	2	300.99503	300.99503	1	2	2	147.10263	81.02491	1	0.209	-0.341	-4.16	-4.183	111.0
-4180.487	-300.99503	2	2	300.99503	300.99503	1	2	2	147.10263	81.02491	1	0.209	-0.341	-4.198	-4.183	111.0
-4180.487	-300.99503	2	2	300.99503	300.99503	1	2	2	147.10263	81.02491	1	0.209	-0.341	-4.156	-4.183	111.0
-4180.487	-300.99503	2	2	300.99503	300.99503	1	2	2	147.10263	81.02491	1	0.209	-0.341	-4.22	-4.183	111.0
-4180.487	-300.99503	2	2	300.99503	300.99503	1	2	2	147.10263	81.02491	1	0.209	-0.341	-4.158	-4.183	111.0
-4180.487	-300.99503	2	2	300.99503	300.99503	1	2	2	147.10263	81.02491	1	0.209	-0.341	-4.139	-4.183	111.0
-4180.487	-300.99503	2	2	300.99503	300.99503	1	2	2	147.10263	81.02491	1	0.209	-0.341	-4.205	-4.184	111.0
-4180.487	-300.99503	2	2	300.99503	300.99503	1	2	2	147.10263	81.02491	1	0.209	-0.341	-4.146	-4.184	111.0
-4180.487	-300.99503	2	2	300.99503	300.99503	1	2	2	147.10263	81.02491	1	0.209	-0.341	-4.183	-4.184	111.0
-4180.487	-300.99503	2	2	300.99503	300.99503	1	2	2	147.10263	81.02491	1	0.209	-0.341	-4.236	-4.184	111.0
-4180.487	-300.99503	2	2	300.99503	300.99503	1	2	2	147.10263	81.02491	1	0.209	-0.341	-4.198	-4.184	111.0
-4180.487	-300.99503	2	2	300.99503	300.99503	1	2	2	147.10263	81.02491	1	0.209	-0.341	-4.194	-4.184	111.0
-4180.487	-300.99503	2	2	300.99503	300.99503	1	2	2	147.10263	81.02491	1	0.209	-0.341	-4.167	-4.184	111.0
-4180.487	-300.99503	2	2	300.99503	300.99503	1	2	2	147.10263	81.02491	1	0.209	-0.341	-4.28	-4.184	111.0
-4180.487	-300.99503	2	2	300.99503	300.99503	1	2	2	147.10263	81.02491	1	0.209	-0.341	-4.194	-4.184	111.0
-4180.487	-300.99503	2	2	300.99503	300.99503	1	2	2	147.10263	81.02491	1	0.209	-0.341	-4.197	-4.184	111.0
-4180.487	-300.99503	2	2	300.99503	300.99503	1	2	2	147.10263	81.02491	1	0.209	-0.341	-4.201	-4.184	111.0
-4180.487	-300.99503	2	2	300.99503	300.99503	1	2	2	147.10263	81.02491	1	0.209	-0.341	-4.162	-4.184	111.0
-4180.487	-300.99503	2	2	300.99503	300.99503	1	2	2	147.10263	81.02491	1	0.209	-0.341	-4.201	-4.184	111.0
-4180.487	-300.99503	2	2	300.99503	300.99503	1	2	2	147.10263	81.02491	1	0.209	-0.341	-4.151	-4.184	111.0
-4180.487	-300.99503	2	2	300.99503	300.99503	1	2	2	147.10263	81.02491	1	0.209	-0.341	-4.148	-4.184	111.0
-4180.487	-300.99503	2	2	300.99503	300.99503	1	2	2	147.10263	81.02491	1	0.209	-0.341	-4.181	-4.184	111.0
-4180.487	-300.99503	2	2	300.99503	300.99503	1	2	2	147.10263	81.02491	1	0.209	-0.341	-4.165	-4.184	111.0
-4180.487	-300.99503	2	2	300.99503	300.99503	1	2	2	147.10263	81.02491	1	0.209	-0.341	-4.169	-4.184	111.0
-4180.487	-300.99503	2	2	300.99503	300.99503	1	2	2	147.10263	81.02491	1	0.209	-0.341	-4.185	-4.184	111.0
-4180.487	-300.99503	2	2	300.99503	300.99503	1	2	2	147.10263	81.02491	1	0.209	-0.341	-4.209	-4.184	111.0
-4180.487	-300.99503	2	2	300.99503	300.99503	1	2	2	147.10263	81.02491	1	0.209	-0.341	-4.185	-4.184	111.0
-4180.487	-300.99503	2	2	300.99503	300.99503	1	2	2	147.10263	81.02491	1	0.209	-0.341	-4.158	-4.184	111.0
-4180.487	-300.99503	2	2	300.99503	300.99503	1	2	2	147.10263	81.02491	1	0.209	-0.341	-4.17	-4.184	111.0
-4180.487	-300.99503	2	2	300.99503	300.99503	1	2	2	147.10263	81.02491	1	0.209	-0.341	-4.222	-4.184	111.0
-4180.487	-300.99503	2	2	300.99503	300.99503	1	2	2	147.10263	81.02491	1	0.209	-0.341	-4.196	-4.184	111.0
-4180.487	-300.99503	2	2	300.99503	300.99503	1	2	2	147.10263	81.02491	1	0.209	-0.341	-4.185	-4.184	111.0
-4180.487	-300.99503	2	2	300.99503	300.99503	1	2	2	147.10263	81.02491	1	0.209	-0.34	-4.08	-4.184	111.0
-4180.487	-300.99503	2	2	300.99503	300.99503	1	2	2	147.10263	81.02491	1	0.209	-0.341	-4.216	-4.184	111.0
-4180.487	-300.99503	2	2	300.99503	300.99503	1	2	2	147.10263	81.02491	1	0.209	-0.341	-4.161	-4.184	111.0
-4180.487	-300.99503	2	2	300.99503	300.99503	1	2	2	147.10263	81.02491	1	0.209	-0.341	-4.154	-4.184	111.0
-4180.487	-300.99503	2	2	300.99503	300.99503	1	2	2	147.10263	81.02491	1	0.209	-0.341	-4.212	-4.184	111.0
-4180.487	-300.99503	2	2	300.99503	300.99503	1	2	2	147.10263	81.02491	1	0.209	-0.341	-4.178	-4.184	111.0
-4180.487	-300.99503	2	2	300.99503	300.99503	1	2	2	147.10263	81.02491	1	0.209	-0.34	-3.958	-4.184	111.0
-4180.487	-300.99503	2	2	300.99503	300.99503	1	2	2	147.10263	81.02491	1	0.209	-0.341	-4.159	-4.184	111.0
-4180.487	-300.99503	2	2	300.99503	300.99503	1	2	2	147.10263	81.02491	1	0.209	-0.341	-4.137	-4.184	111.0
-4180.487	-300.99503	2	2	300.99503	300.99503	1	2	2	147.10263	81.02491	1	0.209	-0.341	-4.149	-4.184	111.0
-4180.487	-300.99503	2	2	300.99503	300.99503	1	2	2	147.10263	81.02491	1	0.209	-0.341	-4.177	-4.184	111.0
-4180.487	-300.99503	2	2	300.99503	300.99503	1	2	2	147.10263	81.02491	1	0.209	-0.341	-4.198	-4.184	111.0
-4180.487	-300.99503	2	2	300.99503	300.99503	1	2	2	147.10263	81.02491	1	0.209	-0.341	-4.176	-4.184	111.0
-4180.487	-300.99503	2	2	300.99503	300.99503	1	2	2	147.10263	81.02491	1	0.209	-0.341	-4.191	-4.184	111.0
-4180.487	-300.99503	2	2	300.99503	300.99503	1	2	2	147.10263	81.02491	1	0.209	-0.341	-4.153	-4.184	111.0
-4180.487	-300.99503	2	2	300.99503	300.99503	1	2	2	147.10263	81.02491	1	0.209	-0.341	-4.244	-4.184	111.0
-4180.487	-300.99503	2	2	300.99503	300.99503	1	2	2	147.10263	81.02491	1	0.209	-0.34	-4.104	-4.184	111.0
-4180.487	-300.99503	2	2	300.99503	300.99503	1	2	2	147.10263	81.02491	1	0.209	-0.341	-4.2	-4.184	111.0
-4180.487	-300.99503	2	2	300.99503	300.99503	1	2	2	147.10263	81.02491	1	0.209	-0.341	-4.173	-4.184	111.0
-4180.487	-300.99503	2	2	300.99503	300.99503	1	2	2	147.10263	81.02491	1	0.209	-0.342	-4.393	-4.184	111.0
-4180.487	-300.99503	2	2	300.99503	300.99503	1	2	2	147.10263	81.02491	1	0.209	-0.342	-4.195	-4.184	111.0
-4180.487	-300.99503	2	2	300.99503	300.99503	1	2	2	147.10263	81.02491	1	0.209	-0.342	-4.218	-4.184	111.0
-4180.487	-300.99503	2	2	300.99503	300.99503	1	2	2	147.10263	81.02491	1	0.209	-0.342	-4.134	-4.184	111.0
-4180.487	-300.99503	2	2	300.99503	300.99503	1	2	2	147.10263	81.02491	1	0.209	-0.342	-4.153	-4.184	111.0
-4180.487	-300.99503	2	2	300.99503	300.99503	1	2	2	147.10263	81.02491	1	0.209	-0.342	-4.192	-4.184	111.0
-4180.487	-300.99503	2	2	300.99503	300.99503	1	2	2	147.10263	81.02491	1	0.209	-0.342	-4.211	-4.184	111.0
-4180.487	-300.99503	2	2	300.99503	300.99503	1	2	2	147.10263	81.02491	1	0.209	-0.342	-4.2	-4.184	111.0
-4180.487	-300.99503	2	2	300.99503	300.99503	1	2	2	147.10263	81.02491	1	0.209	-0.342	-4.18	-4.184	111.0
-4180.487	-300.99503	2	2	300.99503	300.99503	1	2	2	147.10263	81.02491	1	0.209	-0.342	-4.208	-4.184	111.0
-4180.487	-300.99503	2	2	300.99503	300.99503	1	2	2	147.10263	81.02491	1	0.209	-0.342	-4.237	-4.184	111.0
-4180.487	-300.99503	2	2	300.99503	300.99503	1	2	2	147.10263	81.02491	1	0.209	-0.342	-4.165	-4.184	111.0
-4180.487	-300.99503	2	2	300.99503	300.99503	1	2	2	147.10263	81.02491	1	0.209	-0.341	-4.168	-4.184	111.0
-4180.487	-300.99503	2	2	300.99503	300.99503	1	2	2	147.10263	81.02491	1	0.209	-0.341	-4.218	-4.184	111.0
-4180.487	-300.99503	2	2	300.99503	300.99503	1	2	2	147.10263	81.02491	1	0.209	-0.341	-4.231	-4.184	111.0
-4180.487	-300.99503	2	2	300.99503	300.99503	1	2	2	147.10263	81.02491	1	0.209	-0.341	-4.175	-4.184	111.0
-4180.487	-300.99503	2	2	300.99503	300.99503	1	2	2	147.10263	81.02491	1	0.209	-0.341	-4.124	-4.184	111.0
-4180.487	-300.99503	2	2	300.99503	300.99503	1	2	2	147.10263	81.02491	1	0.209	-0.341	-4.2	-4.184	111.0
-4180.487	-300.99503	2	2	300.99503	300.99503	1	2	2	147.10263	81.02491	1	0.209	-0.341	-4.182	-4.184	111.0
-4180.487	-300.99503	2	2	300.99503	300.99503	1	2	2	147.10263	81.02491	1	0.209	-0.341	-4.167	-4.184	111.0
-4180.487	-300.99503	2	2	300.99503	300.99503	1	2	2	147.10263	81.02491	1	0.209	-0.341	-4.194	-4.184	111.0
-4180.487	-300.99503	2	2	300.99503	300.99503	1	2	2	147.10263	81.02491	1	0.209	-0.341	-4.165	-4.184	111.0
-4180.487	-300.99503	2	2	300.99503	300.99503	1	2	2	147.10263	81.02491	1	0.209	-0.34	-4.072	-4.184	111.0
-4180.487	-300.99503	2	2	300.99503	300.99503	1	2	2	147.10263	81.02491	1	0.209	-0.341	-4.213	-4.184	111.0
-4180.487	-300.99503	2	2	300.99503	300.99503	1	2	2	147.10263	81.02491	1	0.209	-0.341	-4.224	-4.184	111.0
-4180.487	-300.99503	2	2	300.99503	300.99503	1	2	2	147.10263	81.02491	1	0.209	-0.341	-4.19	-4.184	111.0
-4180.487	-300.99503	2	2	300.99503	300.99503	1	2	2	147.10263	81.02491	1	0.209	-0.341	-4.117	-4.184	111.0
-4180.487	-300.99503	2	2	300.99503	300.99503	1	2	2	147.10263	81.02491	1	0.209	-0.341	-4.162	-4.184	111.0
-4180.487	-300.99503	2	2	300.99503	300.99503	1	2	2	147.10263	81.02491	1	0.209	-0.341	-4.174	-4.184	111.0
-4180.487	-300.99503	2	2	300.99503	300.99503	1	2	2	147.10263	81.02491	1	0.209	-0.342	-4.395	-4.184	111.0
-4180.487	-300.99503	2	2	300.99503	300.99503	1	2	2	147.10263	81.02491	1	0.209	-0.342	-4.164	-4.184	111.0
-4180.487	-300.99503	2	2	300.99503	300.99503	1	2	2	147.10263	81.02491	1	0.209	-0.342	-4.186	-4.184	111.0
-4180.487	-300.99503	2	2	300.99503	300.99503	1	2	2	147.10263	81.02491	1	0.209	-0.341	-3.971	-4.184	111.0
-4180.487	-300.99503	2	2	300.99503	300.99503	1	2	2	147.10263	81.02491	1	0.209	-0.34	-3.986	-4.184	111.0
-4180.487	-300.99503	2	2	300.99503	300.99503	1	2	2	147.10263	81.02491	1	0.209	-0.341	-4.185	-4.184	111.0
-4180.487	-300.99503	2	2	300.99503	300.99503	1	2	2	147.10263	81.02491	1	0.209	-0.341	-4.18	-4.184	111.0
-4180.487	-300.99503	2	2	300.99503	300.99503	1	2	2	147.10263	81.02491	1	0.209	-0.341	-4.16	-4.184	111.0
-4180.487	-300.99503	2	2	300.99503	300.99503	1	2	2	147.10263	81.02491	1	0.209	-0.341	-4.234	-4.184	111.0
-4180.487	-300.99503	2	2	300.99503	300.99503	1	2	2	147.10263	81.02491	1	0.209	-0.341	-4.179	-4.184	111.0
-4180.487	-300.99503	2	2	300.99503	300.99503	1	2	2	147.10263	81.02491	1	0.209	-0.341	-4.163	-4.184	111.0
-4180.487	-300.99503	2	2	300.99503	300.99503	1	2	2	147.10263	81.02491	1	0.209	-0.341	-4.286	-4.184	111.0
0.0	0.0	2	2	300.99503	300.99503	1	2	2	147.10263	81.02491	0	0.209	-0.341	-4.188	-4.184	111.0
0.0	0.0	2	2	300.99503	300.99503	1	2	2	147.10263	81.02491	0	0.209	-0.341	-4.137	-4.184	111.0
0.0	0.0	2	2	300.99503	300.99503	1	2	2	147.10263	81.02491	0	0.209	-0.341	-4.142	-4.184	111.0
0.0	0.0	2	2	300.99503	300.99503	1	2	2	147.10263	81.02491	0	0.209	-0.341	-4.155	-4.184	111.0
0.0	0.0	2	2	300.99503	300.99503	1	2	2	147.10263	81.02491	0	0.209	-0.339	-3.788	-3.888	111.0
0.0	0.0	2	2	300.99503	300.99503	1	2	2	147.10263	81.02491	0	0.209	-0.338	-3.867	-3.888	111.0
0.0	0.0	2	2	300.99503	300.99503	1	2	2	147.10263	81.02491	0	0.209	-0.332	-3.379	-3.358	111.0
0.0	0.0	2	2	300.99503	300.99503	1	2	2	147.10263	81.02491	0	0.209	-0.325	-3.172	-3.12	111.0
0.0	0.0	2	2	300.99503	300.99503	1	2	2	147.10263	81.02491	0	0.209	-0.317	-3.132	-3.12	111.0
0.0	0.0	2	2	300.99503	300.99503	1	2	2	147.10263	81.02491	0	0.209	-0.309	-2.702	-2.695	111.0
0.0	0.0	2	2	300.99503	300.99503	1	2	2	147.10263	81.02491	0	0.209	-0.299	-2.443	-2.504	111.0
0.0	0.0	2	2	300.99503	300.99503	1	2	2	147.10263	81.02491	0	0.209	-0.291	-2.498	-2.504	111.0
0.0	0.0	2	2	300.99503	300.99503	1	2	2	147.10263	81.02491	0	0.209	-0.279	-2.167	-2.162	111.0
0.0	0.0	2	2	300.99503	300.99503	1	2	2	147.10263	81.02491	0	0.209	-0.269	-2.087	-2.162	111.0
0.0	0.0	2	2	300.99503	300.99503	1	2	2	147.10263	81.02491	0	0.209	-0.259	-2.025	-2.009	111.0
0.0	0.0	2	2	300.99503	300.99503	1	2	2	147.10263	81.02491	0	0.209	-0.249	-1.717	-1.735	111.0
0.0	0.0	2	2	300.99503	300.99503	1	2	2	147.10263	81.02491	0	0.209	-0.239	-1.711	-1.735	111.0
0.0	0.0	2	2	300.99503	300.99503	1	2	2	147.10263	81.02491	0	0.209	-0.229	-1.603	-1.612	111.0
0.0	0.0	2	2	300.99503	300.99503	1	2	2	147.10263	81.02491	0	0.209	-0.218	-1.457	-1.392	111.0
0.0	0.0	2	2	300.99503	300.99503	1	2	2	147.10263	81.02491	0	0.209	-0.208	-1.364	-1.392	111.0
0.0	0.0	2	2	300.99503	300.99503	1	2	2	147.10263	81.02491	0	0.209	-0.198	-1.287	-1.294	111.0
0.0	0.0	2	2	300.99503	300.99503	1	2	2	147.10263	81.02491	0	0.209	-0.19	-1.311	-1.294	111.0
0.0	0.0	2	2	300.99503	300.99503	1	2	2	147.10263	81.02491	0	0.209	-0.179	-1.146	-1.117	111.0
0.0	0.0	2	2	300.99503	300.99503	1	2	2	147.10263	81.02491	0	0.209	-0.171	-1.053	-1.038	111.0
0.0	0.0	2	2	300.99503	300.99503	1	2	2	147.10263	81.02491	0	0.209	-0.163	-1.069	-1.038	111.0
0.0	0.0	2	2	300.99503	300.99503	1	2	2	147.10263	81.02491	0	0.209	-0.154	-0.879	-0.896	111.0
0.0	0.0	2	2	300.99503	300.99503	1	2	2	147.10263	81.02491	0	0.209	-0.146	-0.875	-0.833	111.0
0.0	0.0	2	2	300.99503	300.99503	1	2	2	147.10263	81.02491	0	0.209	-0.138	-0.895	-0.833	111.0
0.0	0.0	2	2	300.99503	300.99503	1	2	2	147.10263	81.02491	0	0.209	-0.131	-0.768	-0.719	111.0
0.0	0.0	2	2	300.99503	300.99503	1	2	2	147.10263	81.02491	0	0.209	-0.123	-0.717	-0.719	111.0
0.0	0.0	2	2	300.99503	300.99503	1	2	2	147.10263	81.02491	0	0.209	-0.116	-0.621	-0.621	111.0
0.0	0.0	2	2	300.99503	300.99503	1	2	2	147.10263	81.02491	0	0.209	-0.111	-0.578	-0.577	111.0
0.0	0.0	2	2	300.99503	300.99503	1	2	2	147.10263	81.02491	0	0.209	-0.105	-0.604	-0.577	111.0
0.0	0.0	2	2	300.99503	300.99503	1	2	2	147.10263	81.02491	0	0.209	-0.098	-0.491	-0.498	111.0
0.0	0.0	2	2	300.99503	300.99503	1	2	2	147.10263	81.02491	0	0.209	-0.091	-0.222	-0.462	111.0
0.0	0.0	2	2	300.99503	300.99503	1	2	2	147.10263	81.02491	0	0.209	-0.086	-0.492	-0.462	111.0
0.0	0.0	2	2	300.99503	300.99503	1	2	2	147.10263	81.02491	0	0.209	-0.08	-0.411	-0.399	111.0
0.0	0.0	2	2	300.99503	300.99503	1	2	2	147.10263	81.02491	0	0.209	-0.076	-0.395	-0.399	111.0
0.0	0.0	2	2	300.99503	300.99503	1	2	2	147.10263	81.02491	0	0.209	-0.072	-0.382	-0.371	111.0
0.0	0.0	2	2	300.99503	300.99503	1	2	2	147.10263	81.02491	0	0.209	-0.068	-0.376	-0.32	111.0
0.0	0.0	2	2	300.99503	300.99503	1	2	2	147.10263	81.02491	0	0.209	-0.064	-0.323	-0.32	111.0
0.0	0.0	2	2	300.99503	300.99503	1	2	2	147.10263	81.02491	0	0.209	-0.06	-0.302	-0.297	111.0
0.0	0.0	2	2	300.99503	300.99503	1	2	2	147.10263	81.02491	0	0.209	-0.058	-0.306	-0.257	111.0
0.0	0.0	2	2	300.99503	300.99503	1	2	2	147.10263	81.02491	0	0.209	-0.056	-0.289	-0.257	111.0
0.0	0.0	2	2	300.99503	300.99503	1	2	2	147.10263	81.02491	0	0.209	-0.052	-0.215	-0.221	111.0
0.0	0.0	2	2	300.99503	300.99503	1	2	2	147.10263	81.02491	0	0.209	-0.048	-0.25	-0.221	111.0
0.0	0.0	2	2	300.99503	300.99503	1	2	2	147.10263	81.02491	0	0.209	-0.044	-0.212	-0.206	111.0
0.0	0.0	2	2	300.99503	300.99503	1	2	2	147.10263	81.02491	0	0.209	-0.04	-0.218	-0.177	111.0
0.0	0.0	2	2	300.99503	300.99503	1	2	2	147.10263	81.02491	0	0.209	-0.038	-0.148	-0.177	111.0
0.0	0.0	2	2	300.99503	300.99503	1	2	2	147.10263	81.02491	0	0.209	-0.036	-0.204	-0.165	111.0
0.0	0.0	2	2	300.99503	300.99503	1	2	2	147.10263	81.02491	0	0.209	-0.034	-0.167	-0.142	111.0
0.0	0.0	2	2	300.99503	300.99503	1	2	2	147.10263	81.02491	0	0.209	-0.032	-0.157	-0.142	111.0
0.0	0.0	2	2	300.99503	300.99503	1	2	2	147.10263	81.02491	0	0.209	-0.03	-0.155	-0.132	111.0
0.0	0.0	2	2	300.99503	300.99503	1	2	2	147.10263	81.02491	0	0.209	-0.028	-0.134	-0.132	111.0
0.0	0.0	2	2	300.99503	300.99503	1	2	2	147.10263	81.02491	0	0.209	-0.026	-0.101	-0.114	111.0
0.0	0.0	2	2	300.99503	300.99503	1	2	2	147.10263	81.02491	0	0.21	-0.024	-0.117	-0.106	111.0
0.0	0.0	2	2	300.99503	300.99503	1	2	2	147.10263	81.02491	0	0.21	-0.022	-0.124	-0.106	111.0
0.0	0.0	2	2	300.99503	300.99503	1	2	2	147.10263	81.02491	0	0.21	-0.02	-0.109	-0.091	111.0
0.0	0.0	2	2	300.99503	300.99503	1	2	2	147.10263	81.02491	0	0.21	-0.02	-0.081	-0.078	111.0
0.0	0.0	2	2	300.99503	300.99503	1	2	2	147.10263	81.02491	0	0.21	-0.02	-0.074	-0.078	111.0
0.0	0.0	2	2	300.99503	300.99503	1	2	2	147.10263	81.02491	0	0.21	-0.02	-0.045	-0.073	111.0
0.0	0.0	2	2	300.99503	300.99503	1	2	2	147.10263	81.02491	0	0.21	-0.019	-0.056	-0.073	111.0
0.0	0.0	2	2	300.99503	300.99503	1	2	2	147.10263	81.02491	0	0.21	-0.02	-0.308	-0.063	111.0
0.0	0.0	2	2	300.99503	300.99503	1	2	2	147.10263	81.02491	0	0.21	-0.02	-0.077	-0.058	111.0
0.0	0.0	2	2	300.99503	300.99503	1	2	2	147.10263	81.02491	0	0.21	-0.02	-0.084	-0.058	111.0
0.0	0.0	2	2	300.99503	300.99503	1	2	2	147.10263	81.02491	0	0.21	-0.02	-0.023	-0.05	111.0
0.0	0.0	2	2	300.99503	300.99503	1	2	2	147.10263	81.02491	0	0.21	-0.02	-0.039	-0.05	111.0
0.0	0.0	2	2	300.99503	300.99503	1	2	2	147.10263	81.02491	0	0.21	-0.02	-0.024	-0.046	111.0
0.0	0.0	2	2	300.99503	300.99503	1	2	2	147.10263	81.02491	0	0.21	-0.02	-0.037	-0.04	111.0
0.0	0.0	2	2	300.99503	300.99503	1	2	2	147.10263	81.02491	0	0.21	-0.02	-0.045	-0.04	111.0
0.0	0.0	2	2	300.99503	300.99503	1	2	2	147.10263	81.02491	0	0.21	-0.02	-0.037	-0.037	111.0
0.0	0.0	2	2	300.99503	300.99503	1	2	2	147.10263	81.02491	0	0.21	-0.018	0.09	-0.032	111.0
0.0	0.0	2	2	300.99503	300.99503	1	2	2	147.10263	81.02491	0	0.21	-0.018	-0.018	-0.032	111.0
0.0	0.0	2	2	300.99503	300.99503	1	2	2	147.10263	81.02491	0	0.21	-0.018	-0.021	-0.029	111.0
0.0	0.0	2	2	300.99503	300.99503	1	2	2	147.10263	81.02491	0	0.21	-0.018	-0.044	-0.025	111.0
0.0	0.0	2	2	300.99503	300.99503	1	2	2	147.10263	81.02491	0	0.21	-0.018	-0.016	-0.025	111.0
0.0	0.0	2	2	300.99503	300.99503	1	2	2	147.10263	81.02491	0	0.21	-0.018	-0.024	-0.023	111.0
0.0	0.0	2	2	300.99503	300.99503	1	2	2	147.10263	81.02491	0	0.21	-0.017	-0.067	-0.023	111.0
0.0	0.0	2	2	300.99503	300.99503	1	2	2	147.10263	81.02491	0	0.21	-0.017	-0.058	-0.02	111.0
0.0	0.0	2	2	300.99503	300.99503	1	2	2	147.10263	81.02491	0	0.21	-0.017	-0.023	-0.017	111.0
0.0	0.0	2	2	300.99503	300.99503	1	2	2	147.10263	81.02491	0	0.21	-0.016	0.232	-0.017	111.0
0.0	0.0	2	2	300.99503	300.99503	1	2	2	147.10263	81.02491	0	0.21	-0.016	-0.03	-0.016	111.0
0.0	0.0	2	2	300.99503	300.99503	1	2	2	147.10263	81.02491	0	0.21	-0.014	-0.007	-0.013	111.0
0.0	0.0	2	2	300.99503	300.99503	1	2	2	147.10263	81.02491	0	0.21	-0.013	-0.027	-0.013	111.0
0.0	0.0	2	2	300.99503	300.99503	1	2	2	147.10263	81.02491	0	0.21	-0.013	-0.239	-0.012	111.0
0.0	0.0	2	2	300.99503	300.99503	1	2	2	147.10263	81.02491	0	0.21	-0.012	0.0	-0.012	111.0
0.0	0.0	2	2	300.99503	300.99503	1	2	2	147.10263	81.02491	0	0.21	-0.01	0.0	-0.01	111.0
0.0	0.0	2	2	300.99503	300.99503	1	2	2	147.10263	81.02491	0	0.21	-0.008	0.02	-0.009	111.0
0.0	0.0	2	2	300.99503	300.99503	1	2	2	147.10263	81.02491	0	0.21	-0.006	-0.005	-0.009	111.0
0.0	0.0	2	2	300.99503	300.99503	1	2	2	147.10263	81.02491	0	0.21	-0.006	-0.023	-0.008	111.0
0.0	0.0	2	2	300.99503	300.99503	1	2	2	147.10263	81.02491	0	0.21	-0.004	0.003	-0.007	111.0
0.0	0.0	2	2	300.99503	300.99503	1	2	2	147.10263	81.02491	0	0.21	-0.004	-0.217	-0.007	111.0
0.0	0.0	2	2	300.99503	300.99503	1	2	2	147.10263	81.02491	0	0.21	-0.002	0.001	-0.006	111.0
0.0	0.0	2	2	300.99503	300.99503	1	2	2	147.10263	81.02491	0	0.21	-0.001	-0.004	-0.006	111.0
0.0	0.0	2	2	300.99503	300.99503	1	2	2	147.10263	81.02491	0	0.21	0.0	0.0	-0.005	111.0
0.0	0.0	2	2	300.99503	300.99503	1	2	2	147.10263	81.02491	0	0.21	-0.001	-0.015	-0.005	111.0
0.0	0.0	2	2	300.99503	300.99503	1	2	2	147.10263	81.02491	0	0.21	0.0	-0.004	-0.005	111.0
0.0	0.0	2	2	300.99503	300.99503	1	2	2	147.10263	81.02491	0	0.21	0.0	0.024	-0.004	111.0
0.0	0.0	2	2	300.99503	300.99503	1	2	2	147.10263	81.02491	0	0.21	-0.001	-0.016	-0.003	111.0
0.0	0.0	2	2	300.99503	300.99503	1	2	2	147.10263	81.02491	0	0.21	-0.001	-0.018	-0.003	111.0
0.0	0.0	2	2	300.99503	300.99503	1	2	2	147.10263	81.02491	0	0.21	0.0	-0.01	-0.003	111.0
0.0	0.0	2	2	300.99503	300.99503	1	2	2	147.10263	81.02491	0	0.21	0.0	-0.007	-0.003	111.0
0.0	0.0	2	2	300.99503	300.99503	1	2	2	147.10263	81.02491	0	0.21	0.0	-0.005	-0.002	111.0
0.0	0.0	2	2	300.99503	300.99503	1	2	2	147.10263	81.02491	0	0.21	0.0	-0.011	-0.002	111.0
0.0	0.0	2	2	300.99503	300.99503	1	2	2	147.10263	81.02491	0	0.21	-0.001	-0.082	-0.002	111.0
0.0	0.0	2	2	300.99503	300.99503	1	2	2	147.10263	81.02491	0	0.21	-0.001	-0.027	-0.002	111.0
0.0	0.0	2	2	300.99503	300.99503	1	2	2	147.10263	81.02491	0	0.21	0.0	0.131	-0.001	111.0
0.0	0.0	2	2	300.99503	300.99503	1	2	2	147.10263	81.02491	0	0.21	-0.001	-0.013	-0.001	111.0
0.0	0.0	2	2	300.99503	300.99503	1	2	2	147.10263	81.02491	0	0.21	-0.001	-0.018	-0.001	111.0
0.0	0.0	2	2	300.99503	300.99503	1	2	2	147.10263	81.02491	0	0.21	0.0	-0.01	-0.001	111.0
0.0	0.0	2	2	300.99503	300.99503	1	2	2	147.10263	81.02491	0	0.21	0.0	0.035	-0.001	111.0
0.0	0.0	2	2	300.99503	300.99503	1	2	2	147.10263	81.02491	0	0.21	-0.001	-0.016	-0.001	111.0
0.0	0.0	2	2	300.99503	300.99503	1	2	2	147.10263	81.02491	0	0.21	0.0	0.015	-0.001	111.0
0.0	0.0	2	2	300.99503	300.99503	1	2	2	147.10263	81.02491	0	0.21	0.0	0.052	0.0	111.0
0.0	0.0	2	2	300.99503	300.99503	1	2	2	147.10263	81.02491	0	0.21	0.0	0.002	0.0	111.0
0.0	0.0	2	2	300.99503	300.99503	1	2	2	147.10263	81.02491	0	0.21	0.0	0.035	0.0	111.0
0.0	0.0	2	2	300.99503	300.99503	1	2	2	147.10263	81.02491	0	0.21	0.0	0.009	0.0	111.0
0.0	0.0	2	2	300.99503	300.99503	1	2	2	147.10263	81.02491	0	0.21	0.0	0.022	0.0	111.0
0.0	0.0	2	2	300.99503	300.99503	1	2	2	147.10263	81.02491	0	0.21	-0.001	-0.019	0.0	111.0
0.0	0.0	2	2	300.99503	300.99503	1	2	2	147.10263	81.02491	0	0.21	0.0	0.002	0.0	111.0
0.0	0.0	2	2	300.99503	300.99503	1	2	2	147.10263	81.02491	0	0.21	0.0	0.015	0.0	111.0
0.0	0.0	2	2	300.99503	300.99503	1	2	2	147.10263	81.02491	0	0.21	0.0	0.0	0.0	111.0
0.0	0.0	2	2	300.99503	300.99503	1	2	2	147.10263	81.02491	0	0.21	0.0	-0.011	0.0	111.0
0.0	0.0	2	2	300.99503	300.99503	1	2	2	147.10263	81.02491	0	0.21	0.0	0.009	0.0	111.0
0.0	0.0	2	2	300.99503	300.99503	1	2	2	147.10263	81.02491	0	0.21	0.0	0.029	0.0	111.0
0.0	0.0	2	2	300.99503	300.99503	1	2	2	147.10263	81.02491	0	0.21	0.0	0.0	0.0	111.0
0.0	0.0	2	2	300.99503	300.99503	1	2	2	147.10263	81.02491	0	0.21	0.0	0.009	0.0	111.0
0.0	0.0	2	2	300.99503	300.99503	1	2	2	147.10263	81.02491	0	0.21	0.0	-0.009	0.0	111.0
0.0	0.0	2	2	300.99503	300.99503	1	2	2	147.10263	81.02491	0	0.21	0.0	0.001	0.0	111.0
0.0	0.0	2	2	300.99503	300.99503	1	2	2	147.10263	81.02491	0	0.21	0.0	0.001	0.0	111.0
0.0	0.0	2	2	300.99503	300.99503	1	2	2	147.10263	81.02491	0	0.21	-0.001	-0.175	0.0	111.0
0.0	0.0	2	2	300.99503	300.99503	1	2	2	147.10263	81.02491	0	0.21	0.0	0.005	0.0	111.0
0.0	0.0	2	2	300.99503	300.99503	1	2	2	147.10263	81.02491	0	0.21	0.0	0.017	0.0	111.0
0.0	0.0	2	2	300.99503	300.99503	1	2	2	147.10263	81.02491	0	0.21	-0.001	-0.013	0.0	111.0
0.0	0.0	2	2	300.99503	300.99503	1	2	2	147.10263	81.02491	0	0.21	-0.001	-0.02	0.0	111.0
0.0	0.0	2	2	300.99503	300.99503	1	2	2	147.10263	81.02491	0	0.21	0.0	-0.006	0.0	111.0
0.0	0.0	2	2	300.99503	300.99503	1	2	2	147.10263	81.02491	0	0.21	0.0	0.007	0.0	111.0
0.0	0.0	2	2	300.99503	300.99503	1	2	2	147.10263	81.02491	0	0.21	0.0	0.021	0.0	111.0
0.0	0.0	2	2	300.99503	300.99503	1	2	2	147.10263	81.02491	0	0.21	-0.001	-0.02	0.0	111.0
0.0	0.0	2	2	300.99503	300.99503	1	2	2	147.10263	81.02491	0	0.21	-0.001	-0.026	0.0	111.0
0.0	0.0	2	2	300.99503	300.99503	1	2	2	147.10263	81.02491	0	0.21	0.0	-0.007	0.0	111.0
0.0	0.0	2	2	300.99503	300.99503	1	2	2	147.10263	81.02491	0	0.21	0.0	-0.001	0.0	111.0
0.0	0.0	2	2	300.99503	300.99503	1	2	2	147.10263	81.02491	0	0.21	0.0	0.021	0.0	111.0
0.0	0.0	2	2	300.99503	300.99503	1	2	2	147.10263	81.02491	0	0.21	0.0	-0.002	0.0	111.0
0.0	0.0	2	2	300.99503	300.99503	1	2	2	147.10263	81.02491	0	0.21	0.0	0.014	0.0	111.0
0.0	0.0	2	2	300.99503	300.99503	1	2	2	147.10263	81.02491	0	0.21	0.0	0.012	0.0	111.0
0.0	0.0	2	2	300.99503	300.99503	1	2	2	147.10263	81.02491	0	0.21	0.0	-0.008	0.0	111.0
0.0	0.0	2	2	300.99503	300.99503	1	2	2	147.10263	81.02491	0	0.21	0.0	0.002	0.0	111.0
0.0	0.0	2	2	300.99503	300.99503	1	2	2	147.10263	81.02491	0	0.21	0.001	0.27	0.0	111.0
0.0	0.0	2	2	300.99503	300.99503	1	2	2	147.10263	81.02491	0	0.21	0.001	-0.004	0.0	111.0
0.0	0.0	2	2	300.99503	300.99503	1	2	2	147.10263	81.02491	0	0.21	0.0	0.028	0.0	111.0
0.0	0.0	2	2	300.99503	300.99503	1	2	2	147.10263	81.02491	0	0.21	0.0	0.021	0.0	111.0
0.0	0.0	2	2	300.99503	300.99503	1	2	2	147.10263	81.02491	0	0.21	0.0	0.233	0.0	111.0
0.0	0.0	2	2	300.99503	300.99503	1	2	2	147.10263	81.02491	0	0.21	0.0	0.162	0.0	111.0
0.0	0.0	2	2	300.99503	300.99503	1	2	2	147.10263	81.02491	0	0.21	0.0	0.047	0.0	111.0
0.0	0.0	2	2	300.99503	300.99503	1	2	2	147.10263	81.02491	0	0.21	0.0	0.041	0.0	111.0
0.0	0.0	2	2	300.99503	300.99503	1	2	2	147.10263	81.02491	0	0.21	0.0	0.001	0.0	111.0
0.0	0.0	2	2	300.99503	300.99503	1	2	2	147.10263	81.02491	0	0.21	-0.001	-0.041	0.0	111.0
0.0	0.0	2	2	300.99503	300.99503	1	2	2	147.10263	81.02491	0	0.21	-0.001	-0.042	0.0	111.0
0.0	0.0	2	2	300.99503	300.99503	1	2	2	147.10263	81.02491	0	0.21	0.0	0.04	0.0	111.0
0.0	0.0	2	2	300.99503	300.99503	1	2	2	147.10263	81.02491	0	0.21	0.0	-0.002	0.0	111.0
0.0	0.0	2	2	300.99503	300.99503	1	2	2	147.10263	81.02491	0	0.21	0.0	0.134	0.0	111.0
0.0	0.0	2	2	300.99503	300.99503	1	2	2	147.10263	81.02491	0	0.21	-0.001	-0.019	0.0	111.0
0.0	0.0	2	2	300.99503	300.99503	1	2	2	147.10263	81.02491	0	0.21	0.0	0.018	0.0	111.0
0.0	0.0	2	2	300.99503	300.99503	1	2	2	147.10263	81.02491	0	0.21	0.0	0.0	0.0	111.0
0.0	0.0	2	2	300.99503	300.99503	1	2	2	147.10263	81.02491	0	0.21	0.0	-0.01	0.0	111.0
0.0	0.0	2	2	300.99503	300.99503	1	2	2	147.10263	81.02491	0	0.21	0.0	0.016	0.0	111.0
0.0	0.0	2	2	300.99503	300.99503	1	2	2	147.10263	81.02491	0	0.21	0.0	0.028	0.0	111.0
0.0	0.0	2	2	300.99503	300.99503	1	2	2	147.10263	81.02491	0	0.21	0.0	0.002	0.0	111.0
0.0	0.0	2	2	300.99503	300.99503	1	2	2	147.10263	81.02491	0	0.21	0.0	0.021	0.0	111.0
0.0	0.0	2	2	300.99503	300.99503	1	2	2	147.10263	81.02491	0	0.21	-0.001	-0.068	0.0	111.0
0.0	0.0	2	2	300.99503	300.99503	1	2	2	147.10263	81.02491	0	0.21	0.0	-0.011	0.0	111.0
0.0	0.0	2	2	300.99503	300.99503	1	2	2	147.10263	81.02491	0	0.21	-0.001	-0.023	0.0	111.0
0.0	0.0	2	2	300.99503	300.99503	1	2	2	147.10263	81.02491	0	0.21	-0.001	-0.017	0.0	111.0
0.0	0.0	2	2	300.99503	300.99503	1	2	2	147.10263	81.02491	0	0.21	-0.001	-0.018	0.0	111.0
0.0	0.0	2	2	300.99503	300.99503	1	2	2	147.10263	81.02491	0	0.21	0.0	0.011	0.0	111.0
0.0	0.0	2	2	300.99503	300.99503	1	2	2	147.10263	81.02491	0	0.21	0.0	-0.011	0.0	111.0
0.0	0.0	2	2	300.99503	300.99503	1	2	2	147.10263	81.02491	0	0.21	0.0	0.043	0.0	111.0
0.0	0.0	2	2	300.99503	300.99503	1	2	2	147.10263	81.02491	0	0.21	0.0	0.021	0.0	111.0
0.0	0.0	2	2	300.99503	300.99503	1	2	2	147.10263	81.02491	0	0.21	0.0	0.014	0.0	111.0
0.0	0.0	2	2	300.99503	300.99503	1	2	2	147.10263	81.02491	0	0.21	0.0	0.001	0.0	111.0
0.0	0.0	2	2	300.99503	300.99503	1	2	2	147.10263	81.02491	0	0.21	0.0	0.002	0.0	111.0
0.0	0.0	2	2	300.99503	300.99503	1	2	2	147.10263	81.02491	0	0.21	0.0	-0.009	0.0	111.0
0.0	0.0	2	2	300.99503	300.99503	1	2	2	147.10263	81.02491	0	0.21	0.0	0.015	0.0	111.0
0.0	0.0	2	2	300.99503	300.99503	1	2	2	147.10263	81.02491	0	0.21	0.0	0.035	0.0	111.0
0.0	0.0	2	2	300.99503	300.99503	1	2	2	147.10263	81.02491	0	0.21	-0.001	-0.019	0.0	111.0
0.0	0.0	2	2	300.99503	300.99503	1	2	2	147.10263	81.02491	0	0.21	0.0	0.028	0.0	111.0
0.0	0.0	2	2	300.99503	300.99503	1	2	2	147.10263	81.02491	0	0.21	0.0	0.05	0.0	111.0
0.0	0.0	2	2	300.99503	300.99503	1	2	2	147.10263	81.02491	0	0.21	0.0	-0.003	0.0	111.0
0.0	0.0	2	2	300.99503	300.99503	1	2	2	147.10263	81.02491	0	0.21	-0.001	-0.001	0.0	111.0
0.0	0.0	2	2	300.99503	300.99503	1	2	2	147.10263	81.02491	0	0.21	-0.001	-0.066	0.0	111.0
0.0	0.0	2	2	300.99503	300.99503	1	2	2	147.10263	81.02491	0	0.21	0.0	0.003	0.0	111.0
0.0	0.0	2	2	300.99503	300.99503	1	2	2	147.10263	81.02491	0	0.21	0.0	0.05	0.0	111.0
0.0	0.0	2	2	300.99503	300.99503	1	2	2	147.10263	81.02491	0	0.21	0.0	0.018	0.0	111.0
0.0	0.0	2	2	300.99503	300.99503	1	2	2	147.10263	81.02491	0	0.21	0.0	0.005	0.0	111.0
0.0	0.0	2	2	300.99503	300.99503	1	2	2	147.10263	81.02491	0	0.21	0.0	0.005	0.0	111.0
0.0	0.0	2	2	300.99503	300.99503	1	2	2	147.10263	81.02491	0	0.21	0.0	0.011	0.0	111.0
0.0	0.0	2	2	300.99503	300.99503	1	2	2	147.10263	81.02491	0	0.21	0.0	0.003	0.0	111.0
0.0	0.0	2	2	300.99503	300.99503	1	2	2	147.10263	81.02491	0	0.21	0.0	0.025	0.0	111.0
0.0	0.0	2	2	300.99503	300.99503	1	2	2	147.10263	81.02491	0	0.21	0.0	0.021	0.0	111.0
0.0	0.0	2	2	300.99503	300.99503	1	2	2	147.10263	81.02491	0	0.21	0.0	0.028	0.0	111.0
0.0	0.0	2	2	300.99503	300.99503	1	2	2	147.10263	81.02491	0	0.21	0.0	0.003	0.0	111.0
0.0	0.0	2	2	300.99503	300.99503	1	2	2	147.10263	81.02491	0	0.21	0.0	0.021	0.0	111.0
0.0	0.0	2	2	300.99503	300.99503	1	2	2	147.10263	81.02491	0	0.21	0.0	0.02	0.0	111.0
0.0	0.0	2	2	300.99503	300.99503	1	2	2	147.10263	81.02491	0	0.21	0.0	-0.003	0.0	111.0
0.0	0.0	2	2	300.99503	300.99503	1	2	2	147.10263	81.02491	0	0.21	0.0	-0.001	0.0	111.0
0.0	0.0	2	2	300.99503	300.99503	1	2	2	147.10263	81.02491	0	0.21	-0.001	-0.012	0.0	111.0
0.0	0.0	2	2	300.99503	300.99503	1	2	2	147.10263	81.02491	0	0.21	-0.001	-0.029	0.0	111.0
0.0	0.0	2	2	300.99503	300.99503	1	2	2	147.10263	81.02491	0	0.21	0.0	-0.011	0.0	111.0
4180.487	300.99503	2	3	201.99005	300.99503	0	2	2	147.10263	81.02491	1	0.21	0.0	0.024	0.0	111.0
4180.487	300.99503	2	3	201.99005	300.99503	0	2	2	147.10263	81.02491	1	0.21	-0.001	-0.019	0.0	111.0
4180.487	300.99503	2	3	201.99005	300.99503	0	2	2	147.10263	81.02491	1	0.21	-0.001	-0.014	0.0	111.0
4180.487	300.99503	2	3	201.99005	300.99503	0	2	2	147.10263	81.02491	1	0.21	0.001	0.347	0.294	111.0
4180.487	300.99503	2	3	201.99005	300.99503	0	2	2	147.10263	81.02491	1	0.21	0.003	0.302	0.294	111.0
4180.487	300.99503	2	3	201.99005	300.99503	0	2	2	147.10263	81.02491	1	0.21	0.009	0.849	0.825	111.0
4180.487	300.99503	2	3	201.99005	300.99503	0	2	2	147.10263	81.02491	1	0.21	0.015	0.952	1.063	111.0
4180.487	300.99503	2	3	201.99005	300.99503	0	2	2	147.10263	81.02491	1	0.21	0.023	1.009	1.063	111.0
4180.487	300.99503	2	3	201.99005	300.99503	0	2	2	147.10263	81.02491	1	0.21	0.032	1.471	1.488	111.0
4180.487	300.99503	2	3	201.99005	300.99503	0	2	2	147.10263	81.02491	1	0.21	0.042	1.536	1.488	111.0
4180.487	300.99503	2	3	201.99005	300.99503	0	2	2	147.10263	81.02491	1	0.21	0.051	1.604	1.679	111.0
4180.487	300.99503	2	3	201.99005	300.99503	0	2	2	147.10263	81.02491	1	0.21	0.063	2.042	2.021	111.0
4180.487	300.99503	2	3	201.99005	300.99503	0	2	2	147.10263	81.02491	1	0.21	0.073	2.095	2.021	111.0
4180.487	300.99503	2	3	201.99005	300.99503	0	2	2	147.10263	81.02491	1	0.21	0.085	2.2	2.174	111.0
4180.487	300.99503	2	3	201.99005	300.99503	0	2	2	147.10263	81.02491	1	0.21	0.096	2.462	2.448	111.0
4180.487	300.99503	2	3	201.99005	300.99503	0	2	2	147.10263	81.02491	1	0.21	0.107	2.521	2.448	111.0
4180.487	300.99503	2	3	201.99005	300.99503	0	2	2	147.10263	81.02491	1	0.21	0.117	2.572	2.571	111.0
4180.487	300.99503	2	3	201.99005	300.99503	0	2	2	147.10263	81.02491	1	0.21	0.126	2.561	2.571	111.0
4180.487	300.99503	2	3	201.99005	300.99503	0	2	2	147.10263	81.02491	1	0.21	0.136	2.782	2.791	111.0
4180.487	300.99503	2	3	201.99005	300.99503	0	2	2	147.10263	81.02491	1	0.21	0.147	2.945	2.981	111.0
4180.487	300.99503	2	3	201.99005	300.99503	0	2	2	147.10263	81.02491	1	0.21	0.156	2.86	2.981	111.0
4180.487	300.99503	2	3	201.99005	300.99503	0	2	2	147.10263	81.02491	1	0.21	0.165	3.083	3.066	111.0
4180.487	300.99503	2	3	201.99005	300.99503	0	2	2	147.10263	81.02491	1	0.21	0.175	3.146	3.219	111.0
4180.487	300.99503	2	3	201.99005	300.99503	0	2	2	147.10263	81.02491	1	0.211	0.185	3.221	3.219	111.0
4180.487	300.99503	2	3	201.99005	300.99503	0	2	2	147.10263	81.02491	1	0.211	0.193	3.324	3.287	111.0
4180.487	300.99503	2	3	201.99005	300.99503	0	2	2	147.10263	81.02491	1	0.211	0.201	3.307	3.287	111.0
4180.487	300.99503	2	3	201.99005	300.99503	0	2	2	147.10263	81.02491	1	0.211	0.209	3.423	3.409	111.0
4180.487	300.99503	2	3	201.99005	300.99503	0	2	2	147.10263	81.02491	1	0.211	0.217	3.462	3.515	111.0
4180.487	300.99503	2	3	201.99005	300.99503	0	2	2	147.10263	81.02491	1	0.211	0.224	3.51	3.515	111.0
4180.487	300.99503	2	3	201.99005	300.99503	0	2	2	147.10263	81.02491	1	0.211	0.23	3.547	3.562	111.0
4180.487	300.99503	2	3	201.99005	300.99503	0	2	2	147.10263	81.02491	1	0.211	0.237	3.64	3.648	111.0
4180.487	300.99503	2	3	201.99005	300.99503	0	2	2	147.10263	81.02491	1	0.211	0.244	3.64	3.648	111.0
4180.487	300.99503	2	3	201.99005	300.99503	0	2	2	147.10263	81.02491	1	0.211	0.25	3.66	3.685	111.0
4180.487	300.99503	2	3	201.99005	300.99503	0	2	2	147.10263	81.02491	1	0.211	0.256	3.714	3.685	111.0
4180.487	300.99503	2	3	201.99005	300.99503	0	2	2	147.10263	81.02491	1	0.211	0.262	3.766	3.753	111.0
4180.487	300.99503	2	3	201.99005	300.99503	0	2	2	147.10263	81.02491	1	0.211	0.266	3.777	3.784	111.0
4180.487	300.99503	2	3	201.99005	300.99503	0	2	2	147.10263	81.02491	1	0.211	0.27	3.786	3.784	111.0
4180.487	300.99503	2	3	201.99005	300.99503	0	2	2	147.10263	81.02491	1	0.211	0.274	3.8	3.838	111.0
4180.487	300.99503	2	3	201.99005	300.99503	0	2	2	147.10263	81.02491	1	0.211	0.278	3.847	3.863	111.0
4180.487	300.99503	2	3	201.99005	300.99503	0	2	2	147.10263	81.02491	1	0.211	0.283	3.908	3.863	111.0
4180.487	300.99503	2	3	201.99005	300.99503	0	2	2	147.10263	81.02491	1	0.211	0.287	3.934	3.908	111.0
4180.487	300.99503	2	3	201.99005	300.99503	0	2	2	147.10263	81.02491	1	0.211	0.291	3.938	3.908	111.0
4180.487	300.99503	2	3	201.99005	300.99503	0	2	2	147.10263	81.02491	1	0.211	0.295	3.954	3.946	111.0
4180.487	300.99503	2	3	201.99005	300.99503	0	2	2	147.10263	81.02491	1	0.211	0.299	3.926	3.963	111.0
4180.487	300.99503	2	3	201.99005	300.99503	0	2	2	147.10263	81.02491	1	0.211	0.302	4.002	3.963	111.0
4180.487	300.99503	2	3	201.99005	300.99503	1	2	2	147.10263	81.02491	1	0.211	0.304	3.965	3.992	111.0
4180.487	300.99503	2	3	201.99005	300.99503	1	2	2	147.10263	81.02491	1	0.211	0.306	4.101	4.007	111.0
4180.487	300.99503	2	3	201.99005	300.99503	1	2	2	147.10263	81.02491	1	0.211	0.308	4.018	4.007	111.0
4180.487	300.99503	2	3	201.99005	300.99503	1	2	2	147.10263	81.02491	1	0.211	0.31	4.035	4.03	111.0
4180.487	300.99503	2	3	201.99005	300.99503	1	2	2	147.10263	81.02491	1	0.211	0.312	4.047	4.03	111.0
4180.487	300.99503	2	3	201.99005	300.99503	1	2	2	147.10263	81.02491	1	0.211	0.314	4.058	4.042	111.0
4180.487	300.99503	2	3	201.99005	300.99503	1	2	2	147.10263	81.02491	1	0.211	0.316	3.971	4.06	111.0
4180.487	300.99503	2	3	201.99005	300.99503	1	2	2	147.10263	81.02491	1	0.211	0.318	4.054	4.06	111.0
4180.487	300.99503	2	3	201.99005	300.99503	1	2	2	147.10263	81.02491	1	0.211	0.321	4.036	4.069	111.0
4180.487	300.99503	2	3	201.99005	300.99503	1	2	2	147.10263	81.02491	1	0.211	0.321	3.99	4.086	111.0
4180.487	300.99503	2	3	201.99005	300.99503	1	2	2	147.10263	81.02491	1	0.211	0.322	4.138	4.086	111.0
4180.487	300.99503	2	3	201.99005	300.99503	1	2	2	147.10263	81.02491	1	0.211	0.322	4.084	4.098	111.0
4180.487	300.99503	2	3	201.99005	300.99503	1	2	2	147.10263	81.02491	1	0.211	0.322	4.061	4.098	111.0
4180.487	300.99503	2	3	201.99005	300.99503	1	2	2	147.10263	81.02491	1	0.211	0.322	4.072	4.106	111.0
4180.487	300.99503	2	3	201.99005	300.99503	1	2	2	147.10263	81.02491	1	0.211	0.323	4.108	4.115	111.0
4180.487	300.99503	2	3	201.99005	300.99503	1	2	2	147.10263	81.02491	1	0.211	0.324	3.886	4.115	111.0
4180.487	300.99503	2	3	201.99005	300.99503	1	2	2	147.10263	81.02491	1	0.211	0.325	4.092	4.121	111.0
4180.487	300.99503	2	3	201.99005	300.99503	1	2	2	147.10263	81.02491	1	0.211	0.327	4.116	4.129	111.0
4180.487	300.99503	2	3	201.99005	300.99503	1	2	2	147.10263	81.02491	1	0.211	0.327	4.077	4.129	111.0
4180.487	300.99503	2	3	201.99005	300.99503	1	2	2	147.10263	81.02491	1	0.211	0.329	4.114	4.133	111.0
4180.487	300.99503	2	3	201.99005	300.99503	1	2	2	147.10263	81.02491	1	0.211	0.329	4.065	4.133	111.0
4180.487	300.99503	2	3	201.99005	300.99503	1	2	2	147.10263	81.02491	1	0.211	0.33	4.095	4.141	111.0
4180.487	300.99503	2	3	201.99005	300.99503	1	2	2	147.10263	81.02491	1	0.211	0.332	4.15	4.144	111.0
4180.487	300.99503	2	3	201.99005	300.99503	1	2	2	147.10263	81.02491	1	0.211	0.333	4.14	4.144	111.0
4180.487	300.99503	2	3	201.99005	300.99503	1	2	2	147.10263	81.02491	1	0.211	0.334	4.182	4.149	111.0
4180.487	300.99503	2	3	201.99005	300.99503	1	2	2	147.10263	81.02491	1	0.211	0.336	4.12	4.151	111.0
4180.487	300.99503	2	3	201.99005	300.99503	1	2	2	147.10263	81.02491	1	0.211	0.338	4.185	4.151	111.0
4180.487	300.99503	2	3	201.99005	300.99503	1	2	2	147.10263	81.02491	1	0.211	0.34	4.134	4.156	111.0
4180.487	300.99503	2	3	201.99005	300.99503	1	2	2	147.10263	81.02491	1	0.211	0.341	4.18	4.156	111.0
4180.487	300.99503	2	3	201.99005	300.99503	1	2	2	147.10263	81.02491	1	0.211	0.341	4.163	4.161	111.0
4180.487	300.99503	2	3	201.99005	300.99503	1	2	2	147.10263	81.02491	1	0.211	0.341	4.122	4.162	111.0
4180.487	300.99503	2	3	201.99005	300.99503	1	2	2	147.10263	81.02491	1	0.211	0.341	4.147	4.162	111.0
4180.487	300.99503	2	3	201.99005	300.99503	1	2	2	147.10263	81.02491	1	0.211	0.341	4.214	4.166	111.0
4180.487	300.99503	2	3	201.99005	300.99503	1	2	2	147.10263	81.02491	1	0.211	0.341	4.201	4.166	111.0
4180.487	300.99503	2	3	201.99005	300.99503	1	2	2	147.10263	81.02491	1	0.211	0.341	4.132	4.166	111.0
4180.487	300.99503	2	3	201.99005	300.99503	1	2	2	147.10263	81.02491	1	0.211	0.341	4.181	4.169	111.0
4180.487	300.99503	2	3	201.99005	300.99503	1	2	2	147.10263	81.02491	1	0.211	0.341	4.188	4.169	111.0
4180.487	300.99503	2	3	201.99005	300.99503	1	2	2	147.10263	81.02491	1	0.211	0.342	4.396	4.17	111.0
4180.487	300.99503	2	3	201.99005	300.99503	1	2	2	147.10263	81.02491	1	0.211	0.342	4.174	4.172	111.0
4180.487	300.99503	2	3	201.99005	300.99503	1	2	2	147.10263	81.02491	1	0.211	0.341	4.075	4.172	111.0
4180.487	300.99503	2	3	201.99005	300.99503	1	2	2	147.10263	81.02491	1	0.211	0.341	4.181	4.173	111.0
4180.487	300.99503	2	3	201.99005	300.99503	1	2	2	147.10263	81.02491	1	0.211	0.341	4.172	4.173	111.0
4180.487	300.99503	2	3	201.99005	300.99503	1	2	2	147.10263	81.02491	1	0.211	0.341	4.219	4.174	111.0
4180.487	300.99503	2	3	201.99005	300.99503	1	2	2	147.10263	81.02491	1	0.211	0.341	4.188	4.176	111.0
4180.487	300.99503	2	3	201.99005	300.99503	1	2	2	147.10263	81.02491	1	0.211	0.341	4.143	4.176	111.0
4180.487	300.99503	2	3	201.99005	300.99503	1	2	2	147.10263	81.02491	1	0.211	0.341	4.173	4.176	111.0
4180.487	300.99503	2	3	201.99005	300.99503	1	2	2	147.10263	81.02491	1	0.211	0.341	4.175	4.177	111.0
4180.487	300.99503	2	3	201.99005	300.99503	1	2	2	147.10263	81.02491	1	0.211	0.341	4.186	4.177	111.0
4180.487	300.99503	2	3	201.99005	300.99503	1	2	2	147.10263	81.02491	1	0.211	0.341	4.177	4.179	111.0
4180.487	300.99503	2	3	201.99005	300.99503	1	2	2	147.10263	81.02491	1	0.211	0.341	4.162	4.18	111.0
4180.487	300.99503	2	3	201.99005	300.99503	1	2	2	147.10263	81.02491	1	0.211	0.341	4.162	4.18	111.0
4180.487	300.99503	2	3	201.99005	300.99503	1	2	2	147.10263	81.02491	1	0.211	0.341	4.181	4.18	111.0
4180.487	300.99503	2	3	201.99005	300.99503	1	2	2	147.10263	81.02491	1	0.211	0.341	4.198	4.18	111.0
4180.487	300.99503	2	3	201.99005	300.99503	1	2	2	147.10263	81.02491	1	0.211	0.341	4.224	4.181	111.0
4180.487	300.99503	2	3	201.99005	300.99503	1	2	2	147.10263	81.02491	1	0.211	0.34	4.109	4.181	111.0
4180.487	300.99503	2	3	201.99005	300.99503	1	2	2	147.10263	81.02491	1	0.211	0.341	4.226	4.181	111.0
4180.487	300.99503	2	3	201.99005	300.99503	1	2	2	147.10263	81.02491	1	0.211	0.34	4.03	4.182	111.0
4180.487	300.99503	2	3	201.99005	300.99503	1	2	2	147.10263	81.02491	1	0.211	0.341	4.215	4.182	111.0
4180.487	300.99503	2	3	201.99005	300.99503	1	2	2	147.10263	81.02491	1	0.211	0.341	4.259	4.182	111.0
4180.487	300.99503	2	3	201.99005	300.99503	1	2	2	147.10263	81.02491	1	0.211	0.341	4.163	4.182	111.0
4180.487	300.99503	2	3	201.99005	300.99503	1	2	2	147.10263	81.02491	1	0.211	0.341	4.19	4.182	111.0
4180.487	300.99503	2	3	201.99005	300.99503	1	2	2	147.10263	81.02491	1	0.211	0.341	4.157	4.183	111.0
4180.487	300.99503	2	3	201.99005	300.99503	1	2	2	147.10263	81.02491	1	0.211	0.341	4.194	4.183	111.0
4180.487	300.99503	2	3	201.99005	300.99503	1	2	2	147.10263	81.02491	1	0.211	0.341	4.17	4.183	111.0
4180.487	300.99503	2	3	201.99005	300.99503	1	2	2	147.10263	81.02491	1	0.211	0.341	4.15	4.183	111.0
4180.487	300.99503	2	3	201.99005	300.99503	1	2	2	147.10263	81.02491	1	0.211	0.341	4.167	4.183	111.0
4180.487	300.99503	2	3	201.99005	300.99503	1	2	2	147.10263	81.02491	1	0.211	0.341	4.19	4.184	111.0
4180.487	300.99503	2	3	201.99005	300.99503	1	2	2	147.10263	81.02491	1	0.211	0.341	4.178	4.184	111.0
4180.487	300.99503	2	3	201.99005	300.99503	1	2	2	147.10263	81.02491	1	0.211	0.341	4.194	4.184	111.0
4180.487	300.99503	2	3	201.99005	300.99503	1	2	2	147.10263	81.02491	1	0.211	0.341	4.146	4.184	111.0
4180.487	300.99503	2	3	201.99005	300.99503	1	2	2	147.10263	81.02491	1	0.211	0.341	4.331	4.184	111.0
4180.487	300.99503	2	3	201.99005	300.99503	1	2	2	147.10263	81.02491	1	0.211	0.341	4.195	4.184	111.0
4180.487	300.99503	2	3	201.99005	300.99503	1	2	2	147.10263	81.02491	1	0.211	0.341	4.209	4.184	111.0
4180.487	300.99503	2	3	201.99005	300.99503	1	2	2	147.10263	81.02491	1	0.211	0.341	4.147	4.184	111.0
4180.487	300.99503	2	3	201.99005	300.99503	1	2	2	147.10263	81.02491	1	0.211	0.341	4.182	4.184	111.0
4180.487	300.99503	2	3	201.99005	300.99503	1	2	2	147.10263	81.02491	1	0.211	0.341	4.315	4.185	111.0
4180.487	300.99503	2	3	201.99005	300.99503	1	2	2	147.10263	81.02491	1	0.211	0.341	4.285	4.185	111.0
4180.487	300.99503	2	3	201.99005	300.99503	1	2	2	147.10263	81.02491	1	0.211	0.341	4.185	4.185	111.0
4180.487	300.99503	2	3	201.99005	300.99503	1	2	2	147.10263	81.02491	1	0.211	0.341	4.219	4.185	111.0
4180.487	300.99503	2	3	201.99005	300.99503	1	2	2	147.10263	81.02491	1	0.211	0.341	4.205	4.185	111.0
4180.487	300.99503	2	3	201.99005	300.99503	1	2	2	147.10263	81.02491	1	0.211	0.341	4.196	4.185	111.0
4180.487	300.99503	2	3	201.99005	300.99503	1	2	2	147.10263	81.02491	1	0.211	0.341	4.142	4.185	111.0
4180.487	300.99503	2	3	201.99005	300.99503	1	2	2	147.10263	81.02491	1	0.211	0.341	4.133	4.185	111.0
4180.487	300.99503	2	3	201.99005	300.99503	1	2	2	147.10263	81.02491	1	0.211	0.341	4.313	4.185	111.0
4180.487	300.99503	2	3	201.99005	300.99503	1	2	2	147.10263	81.02491	1	0.211	0.341	4.149	4.185	111.0
4180.487	300.99503	2	3	201.99005	300.99503	1	2	2	147.10263	81.02491	1	0.211	0.341	4.227	4.185	111.0
4180.487	300.99503	2	3	201.99005	300.99503	1	2	2	147.10263	81.02491	1	0.211	0.341	4.191	4.185	111.0
4180.487	300.99503	2	3	201.99005	300.99503	1	2	2	147.10263	81.02491	1	0.211	0.341	4.171	4.185	111.0
4180.487	300.99503	2	3	201.99005	300.99503	1	2	2	147.10263	81.02491	1	0.211	0.341	4.227	4.185	111.0
4180.487	300.99503	2	3	201.99005	300.99503	1	2	2	147.10263	81.02491	1	0.211	0.341	4.197	4.185	111.0
4180.487	300.99503	2	3	201.99005	300.99503	1	2	2	147.10263	81.02491	1	0.211	0.341	4.156	4.185	111.0
4180.487	300.99503	2	3	201.99005	300.99503	1	2	2	147.10263	81.02491	1	0.211	0.341	4.112	4.185	111.0
4180.487	300.99503	2	3	201.99005	300.99503	1	2	2	147.10263	81.02491	1	0.211	0.341	4.173	4.185	111.0
4180.487	300.99503	2	3	201.99005	300.99503	1	2	2	147.10263	81.02491	1	0.211	0.341	4.183	4.185	111.0
4180.487	300.99503	2	3	201.99005	300.99503	1	2	2	147.10263	81.02491	1	0.211	0.341	4.136	4.185	111.0
4180.487	300.99503	2	3	201.99005	300.99503	1	2	2	147.10263	81.02491	1	0.211	0.341	4.213	4.185	111.0
4180.487	300.99503	2	3	201.99005	300.99503	1	2	2	147.10263	81.02491	1	0.211	0.341	4.198	4.185	111.0
4180.487	300.99503	2	3	201.99005	300.99503	1	2	2	147.10263	81.02491	1	0.211	0.341	4.166	4.185	111.0
4180.487	300.99503	2	3	201.99005	300.99503	1	2	2	147.10263	81.02491	1	0.211	0.341	4.218	4.185	111.0
4180.487	300.99503	2	3	201.99005	300.99503	1	2	2	147.10263	81.02491	1	0.211	0.34	4.11	4.185	111.0
4180.487	300.99503	2	3	201.99005	300.99503	1	2	2	147.10263	81.02491	1	0.211	0.341	4.302	4.185	111.0
4180.487	300.99503	2	3	201.99005	300.99503	1	2	2	147.10263	81.02491	1	0.211	0.341	4.197	4.185	111.0
4180.487	300.99503	2	3	201.99005	300.99503	1	2	2	147.10263	81.02491	1	0.211	0.341	4.217	4.185	111.0
4180.487	300.99503	2	3	201.99005	300.99503	1	2	2	147.10263	81.02491	1	0.211	0.341	4.212	4.185	111.0
4180.487	300.99503	2	3	201.99005	300.99503	1	2	2	147.10263	81.02491	1	0.211	0.342	4.199	4.185	111.0
4180.487	300.99503	2	3	201.99005	300.99503	1	2	2	147.10263	81.02491	1	0.211	0.342	4.149	4.185	111.0
4180.487	300.99503	2	3	201.99005	300.99503	1	2	2	147.10263	81.02491	1	0.211	0.342	4.159	4.185	111.0
4180.487	300.99503	2	3	201.99005	300.99503	1	2	2	147.10263	81.02491	1	0.211	0.342	4.321	4.185	111.0
4180.487	300.99503	2	3	201.99005	300.99503	1	2	2	147.10263	81.02491	1	0.211	0.342	4.219	4.185	111.0
4180.487	300.99503	2	3	201.99005	300.99503	1	2	2	147.10263	81.02491	1	0.211	0.342	4.161	4.185	111.0
4180.487	300.99503	2	3	201.99005	300.99503	1	2	2	147.10263	81.02491	1	0.211	0.341	4.108	4.185	111.0
4180.487	300.99503	2	3	201.99005	300.99503	1	2	2	147.10263	81.02491	1	0.211	0.341	4.282	4.185	111.0
4180.487	300.99503	2	3	201.99005	300.99503	1	2	2	147.10263	81.02491	1	0.211	0.341	4.211	4.185	111.0
4180.487	300.99503	2	3	201.99005	300.99503	1	2	2	147.10263	81.02491	1	0.211	0.341	4.202	4.185	111.0
4180.487	300.99503	2	3	201.99005	300.99503	1	2	2	147.10263	81.02491	1	0.211	0.341	4.291	4.185	111.0
4180.487	300.99503	2	3	201.99005	300.99503	1	2	2	147.10263	81.02491	1	0.211	0.341	4.178	4.185	111.0
4180.487	300.99503	2	3	201.99005	300.99503	1	2	2	147.10263	81.02491	1	0.211	0.341	4.172	4.185	111.0
4180.487	300.99503	2	3	201.99005	300.99503	1	2	2	147.10263	81.02491	1	0.211	0.341	4.256	4.185	111.0
4180.487	300.99503	2	3	201.99005	300.99503	1	2	2	147.10263	81.02491	1	0.211	0.341	4.182	4.185	111.0
4180.487	300.99503	2	3	201.99005	300.99503	1	2	2	147.10263	81.02491	1	0.211	0.341	4.199	4.185	111.0
4180.487	300.99503	2	3	201.99005	300.99503	1	2	2	147.10263	81.02491	1	0.211	0.341	4.171	4.185	111.0
4180.487	300.99503	2	3	201.99005	300.99503	1	2	2	147.10263	81.02491	1	0.211	0.341	4.212	4.185	111.0
4180.487	300.99503	2	3	201.99005	300.99503	1	2	2	147.10263	81.02491	1	0.211	0.341	4.213	4.185	111.0
4180.487	300.99503	2	3	201.99005	300.99503	1	2	2	147.10263	81.02491	1	0.211	0.341	4.151	4.185	111.0
4180.487	300.99503	2	3	201.99005	300.99503	1	2	2	147.10263	81.02491	1	0.211	0.341	4.126	4.185	111.0
4180.487	300.99503	2	3	201.99005	300.99503	1	2	2	147.10263	81.02491	1	0.211	0.341	4.203	4.185	111.0
4180.487	300.99503	2	3	201.99005	300.99503	1	2	2	147.10263	81.02491	1	0.211	0.341	4.227	4.185	111.0
4180.487	300.99503	2	3	201.99005	300.99503	1	2	2	147.10263	81.02491	1	0.211	0.341	4.217	4.185	111.0
4180.487	300.99503	2	3	201.99005	300.99503	1	2	2	147.10263	81.02491	1	0.211	0.341	4.186	4.185	111.0
4180.487	300.99503	2	3	201.99005	300.99503	1	2	2	147.10263	81.02491	1	0.211	0.341	4.224	4.185	111.0
4180.487	300.99503	2	3	201.99005	300.99503	1	2	2	147.10263	81.02491	1	0.211	0.341	4.185	4.185	111.0
4180.487	300.99503	2	3	201.99005	300.99503	1	2	2	147.10263	81.02491	1	0.211	0.341	4.224	4.185	111.0
4180.487	300.99503	2	3	201.99005	300.99503	1	2	2	147.10263	81.02491	1	0.211	0.341	4.131	4.185	111.0
4180.487	300.99503	2	3	201.99005	300.99503	1	2	2	147.10263	81.02491	1	0.211	0.341	4.16	4.185	111.0
4180.487	300.99503	2	3	201.99005	300.99503	1	2	2	147.10263	81.02491	1	0.211	0.341	4.148	4.185	111.0
4180.487	300.99503	2	3	201.99005	300.99503	1	2	2	147.10263	81.02491	1	0.211	0.341	4.151	4.185	111.0
4180.487	300.99503	2	3	201.99005	300.99503	1	2	2	147.10263	81.02491	1	0.211	0.341	4.224	4.185	111.0
4180.487	300.99503	2	3	201.99005	300.99503	1	2	2	147.10263	81.02491	1	0.211	0.341	4.144	4.185	111.0
4180.487	300.99503	2	3	201.99005	300.99503	1	2	2	147.10263	81.02491	1	0.211	0.341	4.196	4.185	111.0
4180.487	300.99503	2	3	201.99005	300.99503	1	2	2	147.10263	81.02491	1	0.211	0.341	4.19	4.185	111.0
4180.487	300.99503	2	3	201.99005	300.99503	1	2	2	147.10263	81.02491	1	0.211	0.341	4.18	4.185	111.0
4180.487	300.99503	2	3	201.99005	300.99503	1	2	2	147.10263	81.02491	1	0.211	0.341	4.19	4.185	111.0
4180.487	300.99503	2	3	201.99005	300.99503	1	2	2	147.10263	81.02491	1	0.211	0.341	4.133	4.185	111.0
4180.487	300.99503	2	3	201.99005	300.99503	1	2	2	147.10263	81.02491	1	0.211	0.341	4.157	4.185	111.0
4180.487	300.99503	2	3	201.99005	300.99503	1	2	2	147.10263	81.02491	1	0.211	0.341	4.166	4.185	111.0
4180.487	300.99503	2	3	201.99005	300.99503	1	2	2	147.10263	81.02491	1	0.211	0.341	4.123	4.185	111.0
4180.487	300.99503	2	3	201.99005	300.99503	1	2	2	147.10263	81.02491	1	0.211	0.341	4.307	4.185	111.0
4180.487	300.99503	2	3	201.99005	300.99503	1	2	2	147.10263	81.02491	1	0.211	0.341	4.214	4.185	111.0
4180.487	300.99503	2	3	201.99005	300.99503	1	2	2	147.10263	81.02491	1	0.211	0.341	4.236	4.185	111.0
4180.487	300.99503	2	3	201.99005	300.99503	1	2	2	147.10263	81.02491	1	0.211	0.341	4.199	4.185	111.0
4180.487	300.99503	2	3	201.99005	300.99503	1	2	2	147.10263	81.02491	1	0.211	0.341	4.151	4.185	111.0
4180.487	300.99503	2	3	201.99005	300.99503	1	2	2	147.10263	81.02491	1	0.211	0.341	4.133	4.185	111.0
4180.487	300.99503	2	3	201.99005	300.99503	1	2	2	147.10263	81.02491	1	0.211	0.341	4.178	4.185	111.0
4180.487	300.99503	2	3	201.99005	300.99503	1	2	2	147.10263	81.02491	1	0.211	0.341	4.117	4.185	111.0
4180.487	300.99503	2	3	201.99005	300.99503	1	2	2	147.10263	81.02491	1	0.211	0.341	4.16	4.185	111.0
4180.487	300.99503	2	3	201.99005	300.99503	1	2	2	147.10263	81.02491	1	0.211	0.341	4.16	4.185	111.0
4180.487	300.99503	2	3	201.99005	300.99503	1	2	2	147.10263	81.02491	1	0.211	0.341	4.194	4.185	111.0
4180.487	300.99503	2	3	201.99005	300.99503	1	2	2	147.10263	81.02491	1	0.211	0.341	4.194	4.185	111.0
4180.487	300.99503	2	3	201.99005	300.99503	1	2	2	147.10263	81.02491	1	0.211	0.34	4.023	4.185	111.0
4180.487	300.99503	2	3	201.99005	300.99503	1	2	2	147.10263	81.02491	1	0.211	0.34	3.967	4.185	111.0
0.0	0.0	2	3	201.99005	300.99503	1	2	2	147.10263	81.02491	0	0.211	0.341	4.209	4.185	111.0
0.0	0.0	2	3	201.99005	300.99503	1	2	2	147.10263	81.02491	0	0.211	0.341	4.174	4.185	111.0
0.0	0.0	2	3	201.99005	300.99503	1	2	2	147.10263	81.02491	0	0.211	0.341	4.207	4.185	111.0
0.0	0.0	2	3	201.99005	300.99503	1	2	2	147.10263	81.02491	0	0.211	0.341	4.193	4.185	111.0
0.0	0.0	2	3	201.99005	300.99503	1	2	2	147.10263	81.02491	0	0.211	0.341	4.224	4.185	111.0
0.0	0.0	2	3	201.99005	300.99503	1	2	2	147.10263	81.02491	0	0.211	0.337	3.636	3.613	111.0
0.0	0.0	2	3	201.99005	300.99503	1	2	2	147.10263	81.02491	0	0.211	0.331	3.377	3.358	111.0
0.0	0.0	2	3	201.99005	300.99503	1	2	2	147.10263	81.02491	0	0.211	0.325	3.321	3.358	111.0
0.0	0.0	2	3	201.99005	300.99503	1	2	2	147.10263	81.02491	0	0.211	0.316	2.873	2.901	111.0
0.0	0.0	2	3	201.99005	300.99503	1	2	2	147.10263	81.02491	0	0.211	0.309	2.86	2.901	111.0
0.0	0.0	2	3	201.99005	300.99503	1	2	2	147.10263	81.02491	0	0.211	0.3	2.659	2.695	111.0
0.0	0.0	2	3	201.99005	300.99503	1	2	2	147.10263	81.02491	0	0.211	0.29	2.365	2.328	111.0
0.0	0.0	2	3	201.99005	300.99503	1	2	2	147.10263	81.02491	0	0.211	0.28	2.327	2.328	111.0
0.0	0.0	2	3	201.99005	300.99503	1	2	2	147.10263	81.02491	0	0.211	0.271	2.128	2.162	111.0
0.0	0.0	2	3	201.99005	300.99503	1	2	2	147.10263	81.02491	0	0.211	0.26	1.928	1.867	111.0
0.0	0.0	2	3	201.99005	300.99503	1	2	2	147.10263	81.02491	0	0.211	0.25	1.845	1.867	111.0
0.0	0.0	2	3	201.99005	300.99503	1	2	2	147.10263	81.02491	0	0.211	0.24	1.706	1.736	111.0
0.0	0.0	2	3	201.99005	300.99503	1	2	2	147.10263	81.02491	0	0.211	0.232	1.737	1.736	111.0
0.0	0.0	2	3	201.99005	300.99503	1	2	2	147.10263	81.02491	0	0.211	0.222	1.537	1.499	111.0
0.0	0.0	2	3	201.99005	300.99503	1	2	2	147.10263	81.02491	0	0.211	0.212	1.421	1.392	111.0
0.0	0.0	2	3	201.99005	300.99503	1	2	2	147.10263	81.02491	0	0.211	0.203	1.27	1.392	111.0
0.0	0.0	2	3	201.99005	300.99503	1	2	2	147.10263	81.02491	0	0.211	0.192	1.18	1.203	111.0
0.0	0.0	2	3	201.99005	300.99503	1	2	2	147.10263	81.02491	0	0.211	0.182	1.173	1.117	111.0
0.0	0.0	2	3	201.99005	300.99503	1	2	2	147.10263	81.02491	0	0.211	0.173	1.131	1.117	111.0
0.0	0.0	2	3	201.99005	300.99503	1	2	2	147.10263	81.02491	0	0.211	0.163	0.951	0.964	111.0
0.0	0.0	2	3	201.99005	300.99503	1	2	2	147.10263	81.02491	0	0.211	0.155	0.982	0.964	111.0
0.0	0.0	2	3	201.99005	300.99503	1	2	2	147.10263	81.02491	0	0.211	0.147	0.847	0.833	111.0
0.0	0.0	2	3	201.99005	300.99503	1	2	2	147.10263	81.02491	0	0.211	0.139	0.756	0.774	111.0
0.0	0.0	2	3	201.99005	300.99503	1	2	2	147.10263	81.02491	0	0.211	0.133	0.812	0.774	111.0
0.0	0.0	2	3	201.99005	300.99503	1	2	2	147.10263	81.02491	0	0.21	0.125	0.644	0.668	111.0
0.0	0.0	2	3	201.99005	300.99503	1	2	2	147.10263	81.02491	0	0.21	0.117	0.687	0.621	111.0
0.0	0.0	2	3	201.99005	300.99503	1	2	2	147.10263	81.02491	0	0.21	0.111	0.63	0.621	111.0
0.0	0.0	2	3	201.99005	300.99503	1	2	2	147.10263	81.02491	0	0.21	0.105	0.575	0.536	111.0
0.0	0.0	2	3	201.99005	300.99503	1	2	2	147.10263	81.02491	0	0.21	0.099	0.534	0.536	111.0
0.0	0.0	2	3	201.99005	300.99503	1	2	2	147.10263	81.02491	0	0.21	0.095	0.517	0.498	111.0
0.0	0.0	2	3	201.99005	300.99503	1	2	2	147.10263	81.02491	0	0.21	0.09	0.413	0.43	111.0
0.0	0.0	2	3	201.99005	300.99503	1	2	2	147.10263	81.02491	0	0.21	0.084	0.378	0.43	111.0
0.0	0.0	2	3	201.99005	300.99503	1	2	2	147.10263	81.02491	0	0.21	0.078	0.413	0.371	111.0
0.0	0.0	2	3	201.99005	300.99503	1	2	2	147.10263	81.02491	0	0.21	0.074	0.365	0.345	111.0
0.0	0.0	2	3	201.99005	300.99503	1	2	2	147.10263	81.02491	0	0.21	0.07	0.383	0.345	111.0
0.0	0.0	2	3	201.99005	300.99503	1	2	2	147.10263	81.02491	0	0.21	0.066	0.313	0.297	111.0
0.0	0.0	2	3	201.99005	300.99503	1	2	2	147.10263	81.02491	0	0.21	0.062	0.272	0.297	111.0
0.0	0.0	2	3	201.99005	300.99503	1	2	2	147.10263	81.02491	0	0.21	0.058	0.264	0.276	111.0
0.0	0.0	2	3	201.99005	300.99503	1	2	2	147.10263	81.02491	0	0.21	0.056	0.259	0.238	111.0
0.0	0.0	2	3	201.99005	300.99503	1	2	2	147.10263	81.02491	0	0.21	0.054	0.263	0.238	111.0
0.0	0.0	2	3	201.99005	300.99503	1	2	2	147.10263	81.02491	0	0.21	0.05	0.212	0.221	111.0
0.0	0.0	2	3	201.99005	300.99503	1	2	2	147.10263	81.02491	0	0.21	0.048	0.235	0.191	111.0
0.0	0.0	2	3	201.99005	300.99503	1	2	2	147.10263	81.02491	0	0.21	0.044	0.186	0.191	111.0
0.0	0.0	2	3	201.99005	300.99503	1	2	2	147.10263	81.02491	0	0.21	0.04	0.199	0.177	111.0
0.0	0.0	2	3	201.99005	300.99503	1	2	2	147.10263	81.02491	0	0.21	0.038	0.139	0.177	111.0
0.0	0.0	2	3	201.99005	300.99503	1	2	2	147.10263	81.02491	0	0.21	0.036	0.156	0.153	111.0
0.0	0.0	2	3	201.99005	300.99503	1	2	2	147.10263	81.02491	0	0.21	0.034	0.153	0.142	111.0
0.0	0.0	2	3	201.99005	300.99503	1	2	2	147.10263	81.02491	0	0.21	0.032	0.129	0.142	111.0
0.0	0.0	2	3	201.99005	300.99503	1	2	2	147.10263	81.02491	0	0.21	0.03	0.11	0.122	111.0
0.0	0.0	2	3	201.99005	300.99503	1	2	2	147.10263	81.02491	0	0.21	0.028	0.127	0.122	111.0
0.0	0.0	2	3	201.99005	300.99503	1	2	2	147.10263	81.02491	0	0.21	0.026	0.079	0.106	111.0
0.0	0.0	2	3	201.99005	300.99503	1	2	2	147.10263	81.02491	0	0.21	0.024	0.079	0.098	111.0
0.0	0.0	2	3	201.99005	300.99503	1	2	2	147.10263	81.02491	0	0.21	0.022	0.099	0.098	111.0
0.0	0.0	2	3	201.99005	300.99503	1	2	2	147.10263	81.02491	0	0.21	0.02	0.125	0.084	111.0
0.0	0.0	2	3	201.99005	300.99503	1	2	2	147.10263	81.02491	0	0.21	0.02	0.069	0.078	111.0
0.0	0.0	2	3	201.99005	300.99503	1	2	2	147.10263	81.02491	0	0.21	0.02	0.081	0.078	111.0
0.0	0.0	2	3	201.99005	300.99503	1	2	2	147.10263	81.02491	0	0.21	0.02	0.175	0.067	111.0
0.0	0.0	2	3	201.99005	300.99503	1	2	2	147.10263	81.02491	0	0.21	0.02	0.04	0.067	111.0
0.0	0.0	2	3	201.99005	300.99503	1	2	2	147.10263	81.02491	0	0.21	0.02	0.052	0.063	111.0
0.0	0.0	2	3	201.99005	300.99503	1	2	2	147.10263	81.02491	0	0.21	0.02	0.056	0.054	111.0
0.0	0.0	2	3	201.99005	300.99503	1	2	2	147.10263	81.02491	0	0.21	0.02	0.043	0.054	111.0
0.0	0.0	2	3	201.99005	300.99503	1	2	2	147.10263	81.02491	0	0.21	0.02	0.074	0.046	111.0
0.0	0.0	2	3	201.99005	300.99503	1	2	2	147.10263	81.02491	0	0.21	0.02	0.017	0.043	111.0
0.0	0.0	2	3	201.99005	300.99503	1	2	2	147.10263	81.02491	0	0.21	0.02	0.068	0.043	111.0
0.0	0.0	2	3	201.99005	300.99503	1	2	2	147.10263	81.02491	0	0.21	0.02	-0.011	0.037	111.0
0.0	0.0	2	3	201.99005	300.99503	1	2	2	147.10263	81.02491	0	0.21	0.02	0.023	0.034	111.0
0.0	0.0	2	3	201.99005	300.99503	1	2	2	147.10263	81.02491	0	0.21	0.02	0.023	0.034	111.0
0.0	0.0	2	3	201.99005	300.99503	1	2	2	147.10263	81.02491	0	0.21	0.02	0.064	0.029	111.0
0.0	0.0	2	3	201.99005	300.99503	1	2	2	147.10263	81.02491	0	0.21	0.02	0.046	0.029	111.0
0.0	0.0	2	3	201.99005	300.99503	1	2	2	147.10263	81.02491	0	0.21	0.02	-0.002	0.027	111.0
0.0	0.0	2	3	201.99005	300.99503	1	2	2	147.10263	81.02491	0	0.21	0.02	0.184	0.023	111.0
0.0	0.0	2	3	201.99005	300.99503	1	2	2	147.10263	81.02491	0	0.21	0.02	0.055	0.023	111.0
0.0	0.0	2	3	201.99005	300.99503	1	2	2	147.10263	81.02491	0	0.21	0.02	0.127	0.02	111.0
0.0	0.0	2	3	201.99005	300.99503	1	2	2	147.10263	81.02491	0	0.21	0.02	0.02	0.018	111.0
0.0	0.0	2	3	201.99005	300.99503	1	2	2	147.10263	81.02491	0	0.21	0.02	-0.009	0.018	111.0
0.0	0.0	2	3	201.99005	300.99503	1	2	2	147.10263	81.02491	0	0.21	0.02	0.006	0.016	111.0
0.0	0.0	2	3	201.99005	300.99503	1	2	2	147.10263	81.02491	0	0.21	0.019	-0.01	0.016	111.0
0.0	0.0	2	3	201.99005	300.99503	1	2	2	147.10263	81.02491	0	0.21	0.018	0.021	0.014	111.0
0.0	0.0	2	3	201.99005	300.99503	1	2	2	147.10263	81.02491	0	0.21	0.018	0.083	0.012	111.0
0.0	0.0	2	3	201.99005	300.99503	1	2	2	147.10263	81.02491	0	0.21	0.017	0.054	0.012	111.0
0.0	0.0	2	3	201.99005	300.99503	1	2	2	147.10263	81.02491	0	0.21	0.016	-0.027	0.01	111.0
0.0	0.0	2	3	201.99005	300.99503	1	2	2	147.10263	81.02491	0	0.21	0.016	0.049	0.01	111.0
0.0	0.0	2	3	201.99005	300.99503	1	2	2	147.10263	81.02491	0	0.21	0.016	0.012	0.01	111.0
0.0	0.0	2	3	201.99005	300.99503	1	2	2	147.10263	81.02491	0	0.21	0.016	0.005	0.008	111.0
0.0	0.0	2	3	201.99005	300.99503	1	2	2	147.10263	81.02491	0	0.21	0.015	-0.045	0.008	111.0
0.0	0.0	2	3	201.99005	300.99503	1	2	2	147.10263	81.02491	0	0.21	0.015	-0.003	0.007	111.0
0.0	0.0	2	3	201.99005	300.99503	1	2	2	147.10263	81.02491	0	0.21	0.014	-0.07	0.006	111.0
0.0	0.0	2	3	201.99005	300.99503	1	2	2	147.10263	81.02491	0	0.21	0.013	0.024	0.006	111.0
0.0	0.0	2	3	201.99005	300.99503	1	2	2	147.10263	81.02491	0	0.21	0.012	-0.016	0.006	111.0
0.0	0.0	2	3	201.99005	300.99503	1	2	2	147.10263	81.02491	0	0.21	0.012	0.008	0.005	111.0
0.0	0.0	2	3	201.99005	300.99503	1	2	2	147.10263	81.02491	0	0.21	0.012	0.031	0.005	111.0
0.0	0.0	2	3	201.99005	300.99503	1	2	2	147.10263	81.02491	0	0.21	0.012	0.002	0.004	111.0
0.0	0.0	2	3	201.99005	300.99503	1	2	2	147.10263	81.02491	0	0.21	0.011	-0.02	0.004	111.0
0.0	0.0	2	3	201.99005	300.99503	1	2	2	147.10263	81.02491	0	0.21	0.011	0.0	0.003	111.0
0.0	0.0	2	3	201.99005	300.99503	1	2	2	147.10263	81.02491	0	0.21	0.011	-0.005	0.003	111.0
0.0	0.0	2	3	201.99005	300.99503	1	2	2	147.10263	81.02491	0	0.21	0.01	-0.021	0.003	111.0
0.0	0.0	2	3	201.99005	300.99503	1	2	2	147.10263	81.02491	0	0.21	0.01	-0.01	0.002	111.0
0.0	0.0	2	3	201.99005	300.99503	1	2	2	147.10263	81.02491	0	0.21	0.009	0.006	0.002	111.0
0.0	0.0	2	3	201.99005	300.99503	1	2	2	147.10263	81.02491	0	0.21	0.009	0.013	0.002	111.0
0.0	0.0	2	3	201.99005	300.99503	1	2	2	147.10263	81.02491	0	0.21	0.008	0.0	0.002	111.0
0.0	0.0	2	3	201.99005	300.99503	1	2	2	147.10263	81.02491	0	0.21	0.007	-0.022	0.002	111.0
0.0	0.0	2	3	201.99005	300.99503	1	2	2	147.10263	81.02491	0	0.21	0.007	0.012	0.001	111.0
0.0	0.0	2	3	201.99005	300.99503	1	2	2	147.10263	81.02491	0	0.21	0.007	-0.001	0.001	111.0
0.0	0.0	2	3	201.99005	300.99503	1	2	2	147.10263	81.02491	0	0.21	0.006	0.002	0.001	111.0
0.0	0.0	2	3	201.99005	300.99503	1	2	2	147.10263	81.02491	0	0.21	0.006	-0.003	0.001	111.0
0.0	0.0	2	3	201.99005	300.99503	1	2	2	147.10263	81.02491	0	0.21	0.006	-0.009	0.001	111.0
0.0	0.0	2	3	201.99005	300.99503	1	2	2	147.10263	81.02491	0	0.21	0.004	-0.024	0.0	111.0
0.0	0.0	2	3	201.99005	300.99503	1	2	2	147.10263	81.02491	0	0.21	0.004	0.017	0.0	111.0
0.0	0.0	2	3	201.99005	300.99503	1	2	2	147.10263	81.02491	0	0.21	0.004	0.0	0.0	111.0
0.0	0.0	2	3	201.99005	300.99503	1	2	2	147.10263	81.02491	0	0.21	0.003	-0.063	0.0	111.0
0.0	0.0	2	3	201.99005	300.99503	1	2	2	147.10263	81.02491	0	0.21	0.002	0.011	0.0	111.0
0.0	0.0	2	3	201.99005	300.99503	1	2	2	147.10263	81.02491	0	0.21	0.002	0.051	0.0	111.0
0.0	0.0	2	3	201.99005	300.99503	1	2	2	147.10263	81.02491	0	0.21	0.001	-0.018	0.0	111.0
0.0	0.0	2	3	201.99005	300.99503	1	2	2	147.10263	81.02491	0	0.21	0.001	0.015	0.0	111.0
0.0	0.0	2	3	201.99005	300.99503	1	2	2	147.10263	81.02491	0	0.21	0.001	-0.003	0.0	111.0
0.0	0.0	2	3	201.99005	300.99503	1	2	2	147.10263	81.02491	0	0.21	0.001	-0.005	0.0	111.0
0.0	0.0	2	3	201.99005	300.99503	1	2	2	147.10263	81.02491	0	0.21	0.0	-0.008	0.0	111.0
0.0	0.0	2	3	201.99005	300.99503	1	2	2	147.10263	81.02491	0	0.21	0.0	-0.001	0.0	111.0
0.0	0.0	2	3	201.99005	300.99503	1	2	2	147.10263	81.02491	0	0.21	-0.001	-0.114	0.0	111.0
0.0	0.0	2	3	201.99005	300.99503	1	2	2	147.10263	81.02491	0	0.21	0.0	0.118	0.0	111.0
0.0	0.0	2	3	201.99005	300.99503	1	2	2	147.10263	81.02491	0	0.21	0.0	0.015	0.0	111.0
0.0	0.0	2	3	201.99005	300.99503	1	2	2	147.10263	81.02491	0	0.21	0.0	0.001	0.0	111.0
0.0	0.0	2	3	201.99005	300.99503	1	2	2	147.10263	81.02491	0	0.21	0.0	0.029	0.0	111.0
0.0	0.0	2	3	201.99005	300.99503	1	2	2	147.10263	81.02491	0	0.21	-0.001	-0.023	0.0	111.0
0.0	0.0	2	3	201.99005	300.99503	1	2	2	147.10263	81.02491	0	0.21	-0.001	-0.166	0.0	111.0
0.0	0.0	2	3	201.99005	300.99503	1	2	2	147.10263	81.02491	0	0.21	-0.001	-0.217	0.0	111.0
0.0	0.0	2	3	201.99005	300.99503	1	2	2	147.10263	81.02491	0	0.21	0.0	0.021	0.0	111.0
0.0	0.0	2	3	201.99005	300.99503	1	2	2	147.10263	81.02491	0	0.21	0.0	0.001	0.0	111.0
0.0	0.0	2	3	201.99005	300.99503	1	2	2	147.10263	81.02491	0	0.21	-0.001	-0.112	0.0	111.0
0.0	0.0	2	3	201.99005	300.99503	1	2	2	147.10263	81.02491	0	0.21	0.0	0.011	0.0	111.0
0.0	0.0	2	3	201.99005	300.99503	1	2	2	147.10263	81.02491	0	0.21	0.0	0.243	0.0	111.0
0.0	0.0	2	3	201.99005	300.99503	1	2	2	147.10263	81.02491	0	0.21	-0.001	-0.238	0.0	111.0
0.0	0.0	2	3	201.99005	300.99503	1	2	2	147.10263	81.02491	0	0.21	0.0	0.036	0.0	111.0
0.0	0.0	2	3	201.99005	300.99503	1	2	2	147.10263	81.02491	0	0.21	0.0	0.018	0.0	111.0
0.0	0.0	2	3	201.99005	300.99503	1	2	2	147.10263	81.02491	0	0.21	-0.001	-0.018	0.0	111.0
0.0	0.0	2	3	201.99005	300.99503	1	2	2	147.10263	81.02491	0	0.21	0.0	-0.007	0.0	111.0
0.0	0.0	2	3	201.99005	300.99503	1	2	2	147.10263	81.02491	0	0.21	0.0	0.039	0.0	111.0
0.0	0.0	2	3	201.99005	300.99503	1	2	2	147.10263	81.02491	0	0.21	0.0	0.168	0.0	111.0
0.0	0.0	2	3	201.99005	300.99503	1	2	2	147.10263	81.02491	0	0.21	0.0	0.001	0.0	111.0
0.0	0.0	2	3	201.99005	300.99503	1	2	2	147.10263	81.02491	0	0.21	-0.001	-0.013	0.0	111.0
0.0	0.0	2	3	201.99005	300.99503	1	2	2	147.10263	81.02491	0	0.21	0.0	-0.002	0.0	111.0
0.0	0.0	2	3	201.99005	300.99503	1	2	2	147.10263	81.02491	0	0.21	0.0	0.002	0.0	111.0
0.0	0.0	2	3	201.99005	300.99503	1	2	2	147.10263	81.02491	0	0.21	0.0	0.009	0.0	111.0
0.0	0.0	2	3	201.99005	300.99503	1	2	2	147.10263	81.02491	0	0.21	-0.001	-0.122	0.0	111.0
0.0	0.0	2	3	201.99005	300.99503	1	2	2	147.10263	81.02491	0	0.21	0.0	0.016	0.0	111.0
0.0	0.0	2	3	201.99005	300.99503	1	2	2	147.10263	81.02491	0	0.21	0.0	0.124	0.0	111.0
0.0	0.0	2	3	201.99005	300.99503	1	2	2	147.10263	81.02491	0	0.21	-0.001	-0.032	0.0	111.0
0.0	0.0	2	3	201.99005	300.99503	1	2	2	147.10263	81.02491	0	0.21	-0.001	-0.13	0.0	111.0
0.0	0.0	2	3	201.99005	300.99503	1	2	2	147.10263	81.02491	0	0.21	0.0	0.004	0.0	111.0
0.0	0.0	2	3	201.99005	300.99503	1	2	2	147.10263	81.02491	0	0.21	0.0	0.015	0.0	111.0
0.0	0.0	2	3	201.99005	300.99503	1	2	2	147.10263	81.02491	0	0.21	-0.001	-0.039	0.0	111.0
0.0	0.0	2	3	201.99005	300.99503	1	2	2	147.10263	81.02491	0	0.21	-0.001	-0.027	0.0	111.0
0.0	0.0	2	3	201.99005	300.99503	1	2	2	147.10263	81.02491	0	0.21	0.0	0.002	0.0	111.0
0.0	0.0	2	3	201.99005	300.99503	1	2	2	147.10263	81.02491	0	0.21	0.0	-0.008	0.0	111.0
0.0	0.0	2	3	201.99005	300.99503	1	2	2	147.10263	81.02491	0	0.21	0.0	0.007	0.0	111.0
0.0	0.0	2	3	201.99005	300.99503	1	2	2	147.10263	81.02491	0	0.21	-0.001	-0.014	0.0	111.0
0.0	0.0	2	3	201.99005	300.99503	1	2	2	147.10263	81.02491	0	0.21	-0.001	-0.027	0.0	111.0
0.0	0.0	2	3	201.99005	300.99503	1	2	2	147.10263	81.02491	0	0.21	0.0	0.077	0.0	111.0
0.0	0.0	2	3	201.99005	300.99503	1	2	2	147.10263	81.02491	0	0.21	0.0	-0.003	0.0	111.0
0.0	0.0	2	3	201.99005	300.99503	1	2	2	147.10263	81.02491	0	0.21	0.0	0.024	0.0	111.0
0.0	0.0	2	3	201.99005	300.99503	1	2	2	147.10263	81.02491	0	0.21	0.0	0.007	0.0	111.0
0.0	0.0	2	3	201.99005	300.99503	1	2	2	147.10263	81.02491	0	0.21	-0.001	-0.033	0.0	111.0
0.0	0.0	2	3	201.99005	300.99503	1	2	2	147.10263	81.02491	0	0.21	0.0	0.024	0.0	111.0
0.0	0.0	2	3	201.99005	300.99503	1	2	2	147.10263	81.02491	0	0.21	0.0	0.016	0.0	111.0
0.0	0.0	2	3	201.99005	300.99503	1	2	2	147.10263	81.02491	0	0.21	0.0	0.013	0.0	111.0
0.0	0.0	2	3	201.99005	300.99503	1	2	2	147.10263	81.02491	0	0.21	-0.001	-0.023	0.0	111.0
0.0	0.0	2	3	201.99005	300.99503	1	2	2	147.10263	81.02491	0	0.21	0.0	0.012	0.0	111.0
0.0	0.0	2	3	201.99005	300.99503	1	2	2	147.10263	81.02491	0	0.21	0.0	0.005	0.0	111.0
0.0	0.0	2	3	201.99005	300.99503	1	2	2	147.10263	81.02491	0	0.21	-0.001	-0.027	0.0	111.0
0.0	0.0	2	3	201.99005	300.99503	1	2	2	147.10263	81.02491	0	0.21	0.0	0.008	0.0	111.0
0.0	0.0	2	3	201.99005	300.99503	1	2	2	147.10263	81.02491	0	0.21	0.0	-0.001	0.0	111.0
0.0	0.0	2	3	201.99005	300.99503	1	2	2	147.10263	81.02491	0	0.21	-0.001	-0.119	0.0	111.0
0.0	0.0	2	3	201.99005	300.99503	1	2	2	147.10263	81.02491	0	0.21	0.0	0.0	0.0	111.0
0.0	0.0	2	3	201.99005	300.99503	1	2	2	147.10263	81.02491	0	0.21	-0.001	-0.029	0.0	111.0
0.0	0.0	2	3	201.99005	300.99503	1	2	2	147.10263	81.02491	0	0.21	0.0	0.01	0.0	111.0
0.0	0.0	2	3	201.99005	300.99503	1	2	2	147.10263	81.02491	0	0.21	0.0	0.001	0.0	111.0
0.0	0.0	2	3	201.99005	300.99503	1	2	2	147.10263	81.02491	0	0.21	-0.001	-0.013	0.0	111.0
0.0	0.0	2	3	201.99005	300.99503	1	2	2	147.10263	81.02491	0	0.21	0.0	0.01	0.0	111.0
0.0	0.0	2	3	201.99005	300.99503	1	2	2	147.10263	81.02491	0	0.21	0.0	0.016	0.0	111.0
0.0	0.0	2	3	201.99005	300.99503	1	2	2	147.10263	81.02491	0	0.21	-0.001	-0.02	0.0	111.0
0.0	0.0	2	3	201.99005	300.99503	1	2	2	147.10263	81.02491	0	0.21	-0.001	-0.019	0.0	111.0
0.0	0.0	2	3	201.99005	300.99503	1	2	2	147.10263	81.02491	0	0.21	0.0	0.0	0.0	111.0
0.0	0.0	2	3	201.99005	300.99503	1	2	2	147.10263	81.02491	0	0.21	0.0	0.012	0.0	111.0
[truncated: 8,490 more rows]
