# Supplementary material for: Just noticeable differences for elbow joint torque feedback
Source: Sci Rep. 2021 Dec 7;11:23553. doi: 10.1038/s41598-021-02630-3 (PMC8651665; doi:10.1038/s41598-021-02630-3)
Supplement: Supplementary file 2 — Supplementary Information. [file 41598_2021_2630_MOESM2_ESM.zip › SupplementaryData_ScientificReports_KimAsbeck2021/S5_W2F.csv]

data 1	data 2	data 3	data 4	data 5	data 6	data 7	data 8	data 9	data 10	data 11	data 12	data 13	data 14	data 15	data 16	data 17
0.0	0.0	1	1	400.0	400.0	0	1	1	105.25374	105.25374	1	0.199	-0.001	-0.104	0.0	111.0
0.0	0.0	1	1	400.0	400.0	0	1	1	105.25374	105.25374	0	0.199	-0.001	-0.025	0.0	111.0
0.0	0.0	1	1	400.0	400.0	0	1	1	105.25374	105.25374	0	0.199	0.0	0.03	0.0	111.0
0.0	0.0	1	1	400.0	400.0	0	1	1	105.25374	105.25374	0	0.199	0.0	0.025	0.0	111.0
0.0	0.0	1	1	400.0	400.0	0	1	1	105.25374	105.25374	0	0.199	0.0	0.007	0.0	111.0
0.0	0.0	1	1	400.0	400.0	0	1	1	105.25374	105.25374	0	0.199	0.0	0.018	0.0	111.0
0.0	0.0	1	1	400.0	400.0	0	1	1	105.25374	105.25374	0	0.199	0.0	0.029	0.0	111.0
0.0	0.0	1	1	400.0	400.0	0	1	1	105.25374	105.25374	0	0.199	0.0	0.014	0.0	111.0
0.0	0.0	1	1	400.0	400.0	0	1	1	105.25374	105.25374	0	0.199	0.0	0.025	0.0	111.0
0.0	0.0	1	1	400.0	400.0	0	1	1	105.25374	105.25374	0	0.199	0.0	0.021	0.0	111.0
0.0	0.0	1	1	400.0	400.0	0	1	1	105.25374	105.25374	0	0.199	-0.001	-0.013	0.0	111.0
0.0	0.0	1	1	400.0	400.0	0	1	1	105.25374	105.25374	0	0.199	0.0	0.038	0.0	111.0
0.0	0.0	1	1	400.0	400.0	0	1	1	105.25374	105.25374	0	0.199	-0.001	-0.052	0.0	111.0
0.0	0.0	1	1	400.0	400.0	0	1	1	105.25374	105.25374	0	0.199	0.0	0.022	0.0	111.0
0.0	0.0	1	1	400.0	400.0	0	1	1	105.25374	105.25374	0	0.199	0.0	-0.009	0.0	111.0
0.0	0.0	1	1	400.0	400.0	0	1	1	105.25374	105.25374	0	0.199	0.0	0.007	0.0	111.0
0.0	0.0	1	1	400.0	400.0	0	1	1	105.25374	105.25374	0	0.199	-0.001	-0.018	0.0	111.0
0.0	0.0	1	1	400.0	400.0	0	1	1	105.25374	105.25374	0	0.199	-0.001	-0.05	0.0	111.0
0.0	0.0	1	1	400.0	400.0	0	1	1	105.25374	105.25374	0	0.199	0.0	-0.007	0.0	111.0
0.0	0.0	1	1	400.0	400.0	0	1	1	105.25374	105.25374	0	0.199	-0.001	-0.018	0.0	111.0
0.0	0.0	1	1	400.0	400.0	0	1	1	105.25374	105.25374	0	0.199	-0.001	-0.02	0.0	111.0
0.0	0.0	1	1	400.0	400.0	0	1	1	105.25374	105.25374	0	0.199	0.0	0.019	0.0	111.0
0.0	0.0	1	1	400.0	400.0	0	1	1	105.25374	105.25374	0	0.199	0.0	0.056	0.0	111.0
0.0	0.0	1	1	400.0	400.0	0	1	1	105.25374	105.25374	0	0.199	-0.001	-0.014	0.0	111.0
0.0	0.0	1	1	400.0	400.0	0	1	1	105.25374	105.25374	0	0.199	0.0	0.001	0.0	111.0
0.0	0.0	1	1	400.0	400.0	0	1	1	105.25374	105.25374	0	0.199	-0.001	-0.081	0.0	111.0
0.0	0.0	1	1	400.0	400.0	0	1	1	105.25374	105.25374	0	0.199	0.0	0.087	0.0	111.0
0.0	0.0	1	1	400.0	400.0	0	1	1	105.25374	105.25374	0	0.199	0.0	-0.006	0.0	111.0
0.0	0.0	1	1	400.0	400.0	0	1	1	105.25374	105.25374	0	0.199	0.0	0.004	0.0	111.0
0.0	0.0	1	1	400.0	400.0	0	1	1	105.25374	105.25374	0	0.199	-0.001	-0.042	0.0	111.0
0.0	0.0	1	1	400.0	400.0	0	1	1	105.25374	105.25374	0	0.199	0.0	0.022	0.0	111.0
0.0	0.0	1	1	400.0	400.0	0	1	1	105.25374	105.25374	0	0.199	0.0	0.007	0.0	111.0
0.0	0.0	1	1	400.0	400.0	0	1	1	105.25374	105.25374	0	0.199	0.0	0.119	0.0	111.0
0.0	0.0	1	1	400.0	400.0	0	1	1	105.25374	105.25374	0	0.199	-0.001	-0.027	0.0	111.0
0.0	0.0	1	1	400.0	400.0	0	1	1	105.25374	105.25374	0	0.199	0.0	-0.006	0.0	111.0
0.0	0.0	1	1	400.0	400.0	0	1	1	105.25374	105.25374	0	0.199	0.0	0.002	0.0	111.0
0.0	0.0	1	1	400.0	400.0	0	1	1	105.25374	105.25374	0	0.199	-0.001	-0.075	0.0	111.0
0.0	0.0	1	1	400.0	400.0	0	1	1	105.25374	105.25374	0	0.199	-0.001	-0.025	0.0	111.0
0.0	0.0	1	1	400.0	400.0	0	1	1	105.25374	105.25374	0	0.199	0.0	0.015	0.0	111.0
0.0	0.0	1	1	400.0	400.0	0	1	1	105.25374	105.25374	0	0.199	0.0	0.019	0.0	111.0
0.0	0.0	1	1	400.0	400.0	0	1	1	105.25374	105.25374	0	0.199	0.0	0.009	0.0	111.0
0.0	0.0	1	1	400.0	400.0	0	1	1	105.25374	105.25374	0	0.199	-0.001	-0.033	0.0	111.0
0.0	0.0	1	1	400.0	400.0	0	1	1	105.25374	105.25374	0	0.199	-0.001	-0.021	0.0	111.0
0.0	0.0	1	1	400.0	400.0	0	1	1	105.25374	105.25374	0	0.199	0.0	-0.011	0.0	111.0
0.0	0.0	1	1	400.0	400.0	0	1	1	105.25374	105.25374	0	0.199	0.0	0.016	0.0	111.0
0.0	0.0	1	1	400.0	400.0	0	1	1	105.25374	105.25374	0	0.199	0.0	0.007	0.0	111.0
0.0	0.0	1	1	400.0	400.0	0	1	1	105.25374	105.25374	0	0.199	0.0	0.041	0.0	111.0
0.0	0.0	1	1	400.0	400.0	0	1	1	105.25374	105.25374	0	0.199	0.0	0.036	0.0	111.0
0.0	0.0	1	1	400.0	400.0	0	1	1	105.25374	105.25374	0	0.199	-0.001	-0.069	0.0	111.0
0.0	0.0	1	1	400.0	400.0	0	1	1	105.25374	105.25374	0	0.199	-0.001	-0.024	0.0	111.0
0.0	0.0	1	1	400.0	400.0	0	1	1	105.25374	105.25374	0	0.199	-0.001	-0.025	0.0	111.0
0.0	0.0	1	1	400.0	400.0	0	1	1	105.25374	105.25374	0	0.199	-0.001	-0.115	0.0	111.0
0.0	0.0	1	1	400.0	400.0	0	1	1	105.25374	105.25374	0	0.199	-0.001	-0.014	0.0	111.0
0.0	0.0	1	1	400.0	400.0	0	1	1	105.25374	105.25374	0	0.199	-0.001	-0.018	0.0	111.0
0.0	0.0	1	1	400.0	400.0	0	1	1	105.25374	105.25374	0	0.199	0.0	0.072	0.0	111.0
0.0	0.0	1	1	400.0	400.0	0	1	1	105.25374	105.25374	0	0.199	0.0	-0.005	0.0	111.0
0.0	0.0	1	1	400.0	400.0	0	1	1	105.25374	105.25374	0	0.199	0.0	0.033	0.0	111.0
0.0	0.0	1	1	400.0	400.0	0	1	1	105.25374	105.25374	0	0.199	-0.001	-0.023	0.0	111.0
0.0	0.0	1	1	400.0	400.0	0	1	1	105.25374	105.25374	0	0.199	0.0	0.008	0.0	111.0
0.0	0.0	1	1	400.0	400.0	0	1	1	105.25374	105.25374	0	0.199	-0.001	-0.024	0.0	111.0
0.0	0.0	1	1	400.0	400.0	0	1	1	105.25374	105.25374	0	0.199	-0.001	-0.044	0.0	111.0
0.0	0.0	1	1	400.0	400.0	0	1	1	105.25374	105.25374	0	0.199	0.0	0.009	0.0	111.0
0.0	0.0	1	1	400.0	400.0	0	1	1	105.25374	105.25374	0	0.199	0.0	0.106	0.0	111.0
0.0	0.0	1	1	400.0	400.0	0	1	1	105.25374	105.25374	0	0.199	-0.001	-0.024	0.0	111.0
0.0	0.0	1	1	400.0	400.0	0	1	1	105.25374	105.25374	0	0.199	-0.001	-0.214	0.0	111.0
0.0	0.0	1	1	400.0	400.0	0	1	1	105.25374	105.25374	0	0.199	0.0	0.0	0.0	111.0
0.0	0.0	1	1	400.0	400.0	0	1	1	105.25374	105.25374	0	0.199	0.0	0.015	0.0	111.0
0.0	0.0	1	1	400.0	400.0	0	1	1	105.25374	105.25374	0	0.199	0.0	-0.003	0.0	111.0
0.0	0.0	1	1	400.0	400.0	0	1	1	105.25374	105.25374	0	0.199	0.0	0.004	0.0	111.0
0.0	0.0	1	1	400.0	400.0	0	1	1	105.25374	105.25374	0	0.199	0.0	0.004	0.0	111.0
0.0	0.0	1	1	400.0	400.0	0	1	1	105.25374	105.25374	0	0.199	0.0	0.017	0.0	111.0
0.0	0.0	1	1	400.0	400.0	0	1	1	105.25374	105.25374	0	0.199	0.0	0.057	0.0	111.0
0.0	0.0	1	1	400.0	400.0	0	1	1	105.25374	105.25374	0	0.199	0.0	0.039	0.0	111.0
0.0	0.0	1	1	400.0	400.0	0	1	1	105.25374	105.25374	0	0.199	0.0	-0.003	0.0	111.0
0.0	0.0	1	1	400.0	400.0	0	1	1	105.25374	105.25374	0	0.199	0.0	-0.009	0.0	111.0
0.0	0.0	1	1	400.0	400.0	0	1	1	105.25374	105.25374	0	0.199	0.0	0.011	0.0	111.0
0.0	0.0	1	1	400.0	400.0	0	1	1	105.25374	105.25374	0	0.199	0.0	-0.003	0.0	111.0
0.0	0.0	1	1	400.0	400.0	0	1	1	105.25374	105.25374	0	0.199	-0.001	-0.029	0.0	111.0
0.0	0.0	1	1	400.0	400.0	0	1	1	105.25374	105.25374	0	0.199	-0.001	-0.038	0.0	111.0
0.0	0.0	1	1	400.0	400.0	0	1	1	105.25374	105.25374	0	0.199	0.0	0.011	0.0	111.0
0.0	0.0	1	1	400.0	400.0	0	1	1	105.25374	105.25374	0	0.199	0.0	0.11	0.0	111.0
0.0	0.0	1	1	400.0	400.0	0	1	1	105.25374	105.25374	0	0.199	0.0	-0.006	0.0	111.0
0.0	0.0	1	1	400.0	400.0	0	1	1	105.25374	105.25374	0	0.199	0.0	0.021	0.0	111.0
0.0	0.0	1	1	400.0	400.0	0	1	1	105.25374	105.25374	0	0.199	0.0	0.194	0.0	111.0
0.0	0.0	1	1	400.0	400.0	0	1	1	105.25374	105.25374	0	0.199	0.0	-0.004	0.0	111.0
0.0	0.0	1	1	400.0	400.0	0	1	1	105.25374	105.25374	0	0.199	0.0	0.008	0.0	111.0
0.0	0.0	1	1	400.0	400.0	0	1	1	105.25374	105.25374	0	0.199	-0.001	-0.015	0.0	111.0
0.0	0.0	1	1	400.0	400.0	0	1	1	105.25374	105.25374	0	0.199	-0.001	-0.052	0.0	111.0
0.0	0.0	1	1	400.0	400.0	0	1	1	105.25374	105.25374	0	0.199	0.0	0.017	0.0	111.0
0.0	0.0	1	1	400.0	400.0	0	1	1	105.25374	105.25374	0	0.199	0.0	0.01	0.0	111.0
0.0	0.0	1	1	400.0	400.0	0	1	1	105.25374	105.25374	0	0.199	0.0	0.005	0.0	111.0
0.0	0.0	1	1	400.0	400.0	0	1	1	105.25374	105.25374	0	0.199	0.0	0.018	0.0	111.0
0.0	0.0	1	1	400.0	400.0	0	1	1	105.25374	105.25374	0	0.199	-0.001	-0.106	0.0	111.0
0.0	0.0	1	1	400.0	400.0	0	1	1	105.25374	105.25374	0	0.199	0.0	0.023	0.0	111.0
0.0	0.0	1	1	400.0	400.0	0	1	1	105.25374	105.25374	0	0.199	-0.001	-0.016	0.0	111.0
0.0	0.0	1	1	400.0	400.0	0	1	1	105.25374	105.25374	0	0.199	0.0	-0.007	0.0	111.0
0.0	0.0	1	1	400.0	400.0	0	1	1	105.25374	105.25374	0	0.199	0.0	0.003	0.0	111.0
0.0	0.0	1	1	400.0	400.0	0	1	1	105.25374	105.25374	0	0.199	-0.001	-0.014	0.0	111.0
0.0	0.0	1	1	400.0	400.0	0	1	1	105.25374	105.25374	0	0.199	-0.001	-0.029	0.0	111.0
0.0	0.0	1	1	400.0	400.0	0	1	1	105.25374	105.25374	0	0.199	-0.001	-0.022	0.0	111.0
0.0	0.0	1	1	400.0	400.0	0	1	1	105.25374	105.25374	0	0.199	0.0	0.0	0.0	111.0
0.0	0.0	1	1	400.0	400.0	0	1	1	105.25374	105.25374	0	0.199	-0.001	-0.035	0.0	111.0
0.0	0.0	1	1	400.0	400.0	0	1	1	105.25374	105.25374	0	0.199	0.0	-0.009	0.0	111.0
0.0	0.0	1	1	400.0	400.0	0	1	1	105.25374	105.25374	0	0.199	0.0	-0.007	0.0	111.0
0.0	0.0	1	1	400.0	400.0	0	1	1	105.25374	105.25374	0	0.199	0.0	0.001	0.0	111.0
0.0	0.0	1	1	400.0	400.0	0	1	1	105.25374	105.25374	0	0.199	0.0	0.0	0.0	111.0
0.0	0.0	1	1	400.0	400.0	0	1	1	105.25374	105.25374	0	0.199	-0.001	-0.054	0.0	111.0
0.0	0.0	1	1	400.0	400.0	0	1	1	105.25374	105.25374	0	0.199	0.0	0.006	0.0	111.0
0.0	0.0	1	1	400.0	400.0	0	1	1	105.25374	105.25374	0	0.199	-0.001	-0.015	0.0	111.0
0.0	0.0	1	1	400.0	400.0	0	1	1	105.25374	105.25374	0	0.199	0.0	0.008	0.0	111.0
0.0	0.0	1	1	400.0	400.0	0	1	1	105.25374	105.25374	0	0.199	0.0	-0.005	0.0	111.0
0.0	0.0	1	1	400.0	400.0	0	1	1	105.25374	105.25374	0	0.199	-0.001	-0.018	0.0	111.0
0.0	0.0	1	1	400.0	400.0	0	1	1	105.25374	105.25374	0	0.199	0.0	0.007	0.0	111.0
0.0	0.0	1	1	400.0	400.0	0	1	1	105.25374	105.25374	0	0.199	-0.001	-0.013	0.0	111.0
0.0	0.0	1	1	400.0	400.0	0	1	1	105.25374	105.25374	0	0.199	-0.001	-0.036	0.0	111.0
0.0	0.0	1	1	400.0	400.0	0	1	1	105.25374	105.25374	0	0.199	0.0	0.007	0.0	111.0
0.0	0.0	1	1	400.0	400.0	0	1	1	105.25374	105.25374	0	0.199	-0.001	-0.046	0.0	111.0
0.0	0.0	1	1	400.0	400.0	0	1	1	105.25374	105.25374	0	0.199	-0.001	-0.028	0.0	111.0
0.0	0.0	1	1	400.0	400.0	0	1	1	105.25374	105.25374	0	0.199	0.0	0.013	0.0	111.0
0.0	0.0	1	1	400.0	400.0	0	1	1	105.25374	105.25374	0	0.199	0.0	-0.003	0.0	111.0
0.0	0.0	1	1	400.0	400.0	0	1	1	105.25374	105.25374	0	0.199	-0.001	-0.022	0.0	111.0
0.0	0.0	1	1	400.0	400.0	0	1	1	105.25374	105.25374	0	0.199	-0.001	-0.02	0.0	111.0
0.0	0.0	1	1	400.0	400.0	0	1	1	105.25374	105.25374	0	0.199	0.0	0.021	0.0	111.0
0.0	0.0	1	1	400.0	400.0	0	1	1	105.25374	105.25374	0	0.199	0.0	0.013	0.0	111.0
0.0	0.0	1	1	400.0	400.0	0	1	1	105.25374	105.25374	0	0.199	0.0	-0.003	0.0	111.0
0.0	0.0	1	1	400.0	400.0	0	1	1	105.25374	105.25374	0	0.199	0.0	0.04	0.0	111.0
0.0	0.0	1	1	400.0	400.0	0	1	1	105.25374	105.25374	0	0.199	0.0	0.007	0.0	111.0
0.0	0.0	1	1	400.0	400.0	0	1	1	105.25374	105.25374	0	0.199	-0.001	-0.041	0.0	111.0
0.0	0.0	1	1	400.0	400.0	0	1	1	105.25374	105.25374	0	0.199	-0.001	-0.029	0.0	111.0
0.0	0.0	1	1	400.0	400.0	0	1	1	105.25374	105.25374	0	0.199	0.0	0.016	0.0	111.0
0.0	0.0	1	1	400.0	400.0	0	1	1	105.25374	105.25374	0	0.199	0.0	0.052	0.0	111.0
0.0	0.0	1	1	400.0	400.0	0	1	1	105.25374	105.25374	0	0.199	0.0	-0.005	0.0	111.0
0.0	0.0	1	1	400.0	400.0	0	1	1	105.25374	105.25374	0	0.199	0.0	0.031	0.0	111.0
0.0	0.0	1	1	400.0	400.0	0	1	1	105.25374	105.25374	0	0.199	0.0	0.011	0.0	111.0
0.0	0.0	1	1	400.0	400.0	0	1	1	105.25374	105.25374	0	0.199	-0.001	-0.042	0.0	111.0
0.0	0.0	1	1	400.0	400.0	0	1	1	105.25374	105.25374	0	0.199	-0.001	-0.014	0.0	111.0
0.0	0.0	1	1	400.0	400.0	0	1	1	105.25374	105.25374	0	0.199	-0.001	-0.021	0.0	111.0
0.0	0.0	1	1	400.0	400.0	0	1	1	105.25374	105.25374	0	0.199	-0.001	-0.027	0.0	111.0
0.0	0.0	1	1	400.0	400.0	0	1	1	105.25374	105.25374	0	0.199	0.0	0.001	0.0	111.0
0.0	0.0	1	1	400.0	400.0	0	1	1	105.25374	105.25374	0	0.199	0.0	-0.006	0.0	111.0
0.0	0.0	1	1	400.0	400.0	0	1	1	105.25374	105.25374	0	0.199	0.0	0.023	0.0	111.0
0.0	0.0	1	1	400.0	400.0	0	1	1	105.25374	105.25374	0	0.199	0.0	-0.006	0.0	111.0
0.0	0.0	1	1	400.0	400.0	0	1	1	105.25374	105.25374	0	0.199	-0.001	-0.047	0.0	111.0
0.0	0.0	1	1	400.0	400.0	0	1	1	105.25374	105.25374	0	0.199	0.0	0.03	0.0	111.0
0.0	0.0	1	1	400.0	400.0	0	1	1	105.25374	105.25374	0	0.199	-0.001	-0.133	0.0	111.0
0.0	0.0	1	1	400.0	400.0	0	1	1	105.25374	105.25374	0	0.199	0.0	0.122	0.0	111.0
0.0	0.0	1	1	400.0	400.0	0	1	1	105.25374	105.25374	0	0.199	0.0	0.0	0.0	111.0
0.0	0.0	1	1	400.0	400.0	0	1	1	105.25374	105.25374	0	0.199	0.0	0.012	0.0	111.0
0.0	0.0	1	1	400.0	400.0	0	1	1	105.25374	105.25374	0	0.199	0.0	0.012	0.0	111.0
0.0	0.0	1	1	400.0	400.0	0	1	1	105.25374	105.25374	0	0.199	0.0	0.002	0.0	111.0
0.0	0.0	1	1	400.0	400.0	0	1	1	105.25374	105.25374	0	0.199	-0.001	-0.022	0.0	111.0
0.0	0.0	1	1	400.0	400.0	0	1	1	105.25374	105.25374	0	0.199	-0.001	-0.112	0.0	111.0
0.0	0.0	1	1	400.0	400.0	0	1	1	105.25374	105.25374	0	0.199	0.0	-0.01	0.0	111.0
0.0	0.0	1	1	400.0	400.0	0	1	1	105.25374	105.25374	0	0.199	0.0	0.049	0.0	111.0
0.0	0.0	1	1	400.0	400.0	0	1	1	105.25374	105.25374	0	0.199	0.0	0.005	0.0	111.0
0.0	0.0	1	1	400.0	400.0	0	1	1	105.25374	105.25374	0	0.199	0.0	0.042	0.0	111.0
0.0	0.0	1	1	400.0	400.0	0	1	1	105.25374	105.25374	0	0.199	0.0	-0.002	0.0	111.0
0.0	0.0	1	1	400.0	400.0	0	1	1	105.25374	105.25374	0	0.199	0.0	0.079	0.0	111.0
0.0	0.0	1	1	400.0	400.0	0	1	1	105.25374	105.25374	0	0.199	0.0	-0.003	0.0	111.0
0.0	0.0	1	1	400.0	400.0	0	1	1	105.25374	105.25374	0	0.199	0.0	0.011	0.0	111.0
0.0	0.0	1	1	400.0	400.0	0	1	1	105.25374	105.25374	0	0.199	0.0	0.004	0.0	111.0
0.0	0.0	1	1	400.0	400.0	0	1	1	105.25374	105.25374	0	0.199	0.0	0.008	0.0	111.0
0.0	0.0	1	1	400.0	400.0	0	1	1	105.25374	105.25374	0	0.199	0.0	-0.008	0.0	111.0
0.0	0.0	1	1	400.0	400.0	0	1	1	105.25374	105.25374	0	0.199	0.0	-0.008	0.0	111.0
0.0	0.0	1	1	400.0	400.0	0	1	1	105.25374	105.25374	0	0.199	-0.001	-0.029	0.0	111.0
0.0	0.0	1	1	400.0	400.0	0	1	1	105.25374	105.25374	0	0.199	-0.001	-0.088	0.0	111.0
0.0	0.0	1	1	400.0	400.0	0	1	1	105.25374	105.25374	0	0.199	0.0	-0.008	0.0	111.0
0.0	0.0	1	1	400.0	400.0	0	1	1	105.25374	105.25374	0	0.199	0.0	-0.005	0.0	111.0
0.0	0.0	1	1	400.0	400.0	0	1	1	105.25374	105.25374	0	0.199	0.0	0.005	0.0	111.0
0.0	0.0	1	1	400.0	400.0	0	1	1	105.25374	105.25374	0	0.199	0.0	0.005	0.0	111.0
0.0	0.0	1	1	400.0	400.0	0	1	1	105.25374	105.25374	0	0.199	-0.001	-0.06	0.0	111.0
0.0	0.0	1	1	400.0	400.0	0	1	1	105.25374	105.25374	0	0.199	0.0	0.011	0.0	111.0
0.0	0.0	1	1	400.0	400.0	0	1	1	105.25374	105.25374	0	0.199	-0.001	-0.013	0.0	111.0
0.0	0.0	1	1	400.0	400.0	0	1	1	105.25374	105.25374	0	0.199	0.0	-0.01	0.0	111.0
0.0	0.0	1	1	400.0	400.0	0	1	1	105.25374	105.25374	0	0.199	0.0	-0.011	0.0	111.0
0.0	0.0	1	1	400.0	400.0	0	1	1	105.25374	105.25374	0	0.199	0.0	0.016	0.0	111.0
0.0	0.0	1	1	400.0	400.0	0	1	1	105.25374	105.25374	0	0.199	0.0	0.057	0.0	111.0
0.0	0.0	1	1	400.0	400.0	0	1	1	105.25374	105.25374	0	0.199	0.0	0.038	0.0	111.0
0.0	0.0	1	1	400.0	400.0	0	1	1	105.25374	105.25374	0	0.199	-0.001	-0.025	0.0	111.0
0.0	0.0	1	1	400.0	400.0	0	1	1	105.25374	105.25374	0	0.199	-0.001	-0.021	0.0	111.0
0.0	0.0	1	1	400.0	400.0	0	1	1	105.25374	105.25374	0	0.199	-0.001	-0.054	0.0	111.0
0.0	0.0	1	1	400.0	400.0	0	1	1	105.25374	105.25374	0	0.199	-0.001	-0.021	0.0	111.0
0.0	0.0	1	1	400.0	400.0	0	1	1	105.25374	105.25374	0	0.199	0.0	-0.01	0.0	111.0
0.0	0.0	1	1	400.0	400.0	0	1	1	105.25374	105.25374	0	0.199	0.0	-0.001	0.0	111.0
0.0	0.0	1	1	400.0	400.0	0	1	1	105.25374	105.25374	0	0.199	0.0	0.051	0.0	111.0
0.0	0.0	1	1	400.0	400.0	0	1	1	105.25374	105.25374	0	0.199	-0.001	-0.162	0.0	111.0
0.0	0.0	1	1	400.0	400.0	0	1	1	105.25374	105.25374	0	0.199	-0.001	-0.025	0.0	111.0
0.0	0.0	1	1	400.0	400.0	0	1	1	105.25374	105.25374	0	0.199	0.0	0.026	0.0	111.0
0.0	0.0	1	1	400.0	400.0	0	1	1	105.25374	105.25374	0	0.199	0.0	-0.001	0.0	111.0
0.0	0.0	1	1	400.0	400.0	0	1	1	105.25374	105.25374	0	0.199	0.0	-0.01	0.0	111.0
0.0	0.0	1	1	400.0	400.0	0	1	1	105.25374	105.25374	0	0.199	0.0	0.022	0.0	111.0
0.0	0.0	1	1	400.0	400.0	0	1	1	105.25374	105.25374	0	0.199	-0.001	-0.018	0.0	111.0
0.0	0.0	1	1	400.0	400.0	0	1	1	105.25374	105.25374	0	0.199	0.0	0.018	0.0	111.0
0.0	0.0	1	1	400.0	400.0	0	1	1	105.25374	105.25374	0	0.199	0.0	0.043	0.0	111.0
0.0	0.0	1	1	400.0	400.0	0	1	1	105.25374	105.25374	0	0.199	0.0	0.127	0.0	111.0
0.0	0.0	1	1	400.0	400.0	0	1	1	105.25374	105.25374	0	0.199	0.0	0.012	0.0	111.0
0.0	0.0	1	1	400.0	400.0	0	1	1	105.25374	105.25374	0	0.199	0.0	0.001	0.0	111.0
0.0	0.0	1	1	400.0	400.0	0	1	1	105.25374	105.25374	0	0.199	0.0	0.003	0.0	111.0
0.0	0.0	1	1	400.0	400.0	0	1	1	105.25374	105.25374	0	0.199	0.0	0.013	0.0	111.0
0.0	0.0	1	1	400.0	400.0	0	1	1	105.25374	105.25374	0	0.199	0.0	-0.005	0.0	111.0
0.0	0.0	1	1	400.0	400.0	0	1	1	105.25374	105.25374	0	0.199	-0.001	-0.019	0.0	111.0
0.0	0.0	1	1	400.0	400.0	0	1	1	105.25374	105.25374	0	0.199	-0.001	-0.021	0.0	111.0
0.0	0.0	1	1	400.0	400.0	0	1	1	105.25374	105.25374	0	0.199	0.0	0.029	0.0	111.0
0.0	0.0	1	1	400.0	400.0	0	1	1	105.25374	105.25374	0	0.199	0.0	0.005	0.0	111.0
0.0	0.0	1	1	400.0	400.0	0	1	1	105.25374	105.25374	0	0.199	0.0	0.013	0.0	111.0
0.0	0.0	1	1	400.0	400.0	0	1	1	105.25374	105.25374	0	0.199	-0.001	-0.022	0.0	111.0
0.0	0.0	1	1	400.0	400.0	0	1	1	105.25374	105.25374	0	0.199	-0.001	-0.025	0.0	111.0
0.0	0.0	1	1	400.0	400.0	0	1	1	105.25374	105.25374	0	0.199	0.0	0.018	0.0	111.0
0.0	0.0	1	1	400.0	400.0	0	1	1	105.25374	105.25374	0	0.199	0.0	0.005	0.0	111.0
0.0	0.0	1	1	400.0	400.0	0	1	1	105.25374	105.25374	0	0.199	-0.001	-0.016	0.0	111.0
0.0	0.0	1	1	400.0	400.0	0	1	1	105.25374	105.25374	0	0.199	-0.001	-0.018	0.0	111.0
0.0	0.0	1	1	400.0	400.0	0	1	1	105.25374	105.25374	0	0.199	-0.001	-0.02	0.0	111.0
0.0	0.0	1	1	400.0	400.0	0	1	1	105.25374	105.25374	0	0.199	0.0	0.006	0.0	111.0
0.0	0.0	1	1	400.0	400.0	0	1	1	105.25374	105.25374	0	0.199	0.0	0.009	0.0	111.0
0.0	0.0	1	1	400.0	400.0	0	1	1	105.25374	105.25374	0	0.199	0.0	0.034	0.0	111.0
0.0	0.0	1	1	400.0	400.0	0	1	1	105.25374	105.25374	0	0.199	0.0	0.146	0.0	111.0
0.0	0.0	1	1	400.0	400.0	0	1	1	105.25374	105.25374	0	0.199	0.0	-0.007	0.0	111.0
0.0	0.0	1	1	400.0	400.0	0	1	1	105.25374	105.25374	0	0.199	0.0	0.024	0.0	111.0
0.0	0.0	1	1	400.0	400.0	0	1	1	105.25374	105.25374	0	0.199	0.0	0.006	0.0	111.0
0.0	0.0	1	1	400.0	400.0	0	1	1	105.25374	105.25374	0	0.199	-0.001	-0.113	0.0	111.0
0.0	0.0	1	1	400.0	400.0	0	1	1	105.25374	105.25374	0	0.199	0.0	-0.005	0.0	111.0
0.0	0.0	1	1	400.0	400.0	0	1	1	105.25374	105.25374	0	0.199	-0.001	-0.019	0.0	111.0
0.0	0.0	1	1	400.0	400.0	0	1	1	105.25374	105.25374	0	0.199	0.0	0.001	0.0	111.0
0.0	0.0	1	1	400.0	400.0	0	1	1	105.25374	105.25374	0	0.199	0.0	0.0	0.0	111.0
0.0	0.0	1	1	400.0	400.0	0	1	1	105.25374	105.25374	0	0.199	0.0	0.018	0.0	111.0
0.0	0.0	1	1	400.0	400.0	0	1	1	105.25374	105.25374	0	0.199	0.0	0.005	0.0	111.0
0.0	0.0	1	1	400.0	400.0	0	1	1	105.25374	105.25374	0	0.199	-0.001	-0.105	0.0	111.0
0.0	0.0	1	1	400.0	400.0	0	1	1	105.25374	105.25374	0	0.199	0.0	0.016	0.0	111.0
0.0	0.0	1	1	400.0	400.0	0	1	1	105.25374	105.25374	0	0.199	-0.001	-0.02	0.0	111.0
0.0	0.0	1	1	400.0	400.0	0	1	1	105.25374	105.25374	0	0.199	0.0	-0.003	0.0	111.0
0.0	0.0	1	1	400.0	400.0	0	1	1	105.25374	105.25374	0	0.199	0.0	-0.009	0.0	111.0
0.0	0.0	1	1	400.0	400.0	0	1	1	105.25374	105.25374	0	0.199	-0.001	-0.022	0.0	111.0
5555.5557	400.0	1	1	400.0	400.0	0	1	1	105.25374	105.25374	1	0.199	-0.001	-0.012	0.0	111.0
5555.5557	400.0	1	1	400.0	400.0	0	1	1	105.25374	105.25374	1	0.199	0.0	0.057	0.0	111.0
5555.5557	400.0	1	1	400.0	400.0	0	1	1	105.25374	105.25374	1	0.199	-0.001	-0.074	0.0	111.0
5555.5557	400.0	1	1	400.0	400.0	0	1	1	105.25374	105.25374	1	0.199	-0.001	-0.019	0.0	111.0
5555.5557	400.0	1	1	400.0	400.0	0	1	1	105.25374	105.25374	1	0.199	0.004	0.631	0.757	111.0
5555.5557	400.0	1	1	400.0	400.0	0	1	1	105.25374	105.25374	1	0.199	0.009	0.743	1.097	111.0
5555.5557	400.0	1	1	400.0	400.0	0	1	1	105.25374	105.25374	1	0.199	0.017	1.097	1.097	111.0
5555.5557	400.0	1	1	400.0	400.0	0	1	1	105.25374	105.25374	1	0.199	0.029	1.7	1.706	111.0
5555.5557	400.0	1	1	400.0	400.0	0	1	1	105.25374	105.25374	1	0.199	0.041	1.707	1.706	111.0
5555.5557	400.0	1	1	400.0	400.0	0	1	1	105.25374	105.25374	1	0.199	0.052	1.923	1.978	111.0
5555.5557	400.0	1	1	400.0	400.0	0	1	1	105.25374	105.25374	1	0.199	0.068	2.463	2.467	111.0
5555.5557	400.0	1	1	400.0	400.0	0	1	1	105.25374	105.25374	1	0.199	0.082	2.468	2.467	111.0
5555.5557	400.0	1	1	400.0	400.0	0	1	1	105.25374	105.25374	1	0.199	0.096	2.874	2.889	111.0
5555.5557	400.0	1	1	400.0	400.0	0	1	1	105.25374	105.25374	1	0.2	0.11	2.99	3.079	111.0
5555.5557	400.0	1	1	400.0	400.0	0	1	1	105.25374	105.25374	1	0.2	0.124	3.094	3.079	111.0
5555.5557	400.0	1	1	400.0	400.0	0	1	1	105.25374	105.25374	1	0.2	0.14	3.431	3.417	111.0
5555.5557	400.0	1	1	400.0	400.0	0	1	1	105.25374	105.25374	1	0.2	0.155	3.436	3.417	111.0
5555.5557	400.0	1	1	400.0	400.0	0	1	1	105.25374	105.25374	1	0.2	0.169	3.617	3.569	111.0
5555.5557	400.0	1	1	400.0	400.0	0	1	1	105.25374	105.25374	1	0.2	0.184	3.89	3.84	111.0
5555.5557	400.0	1	1	400.0	400.0	0	1	1	105.25374	105.25374	1	0.2	0.196	3.729	3.84	111.0
5555.5557	400.0	1	1	400.0	400.0	0	1	1	105.25374	105.25374	1	0.2	0.209	3.942	3.963	111.0
5555.5557	400.0	1	1	400.0	400.0	0	1	1	105.25374	105.25374	1	0.2	0.223	4.155	4.181	111.0
5555.5557	400.0	1	1	400.0	400.0	0	1	1	105.25374	105.25374	1	0.2	0.235	4.184	4.181	111.0
5555.5557	400.0	1	1	400.0	400.0	0	1	1	105.25374	105.25374	1	0.2	0.248	4.381	4.369	111.0
5555.5557	400.0	1	1	400.0	400.0	0	1	1	105.25374	105.25374	1	0.2	0.259	4.338	4.369	111.0
5555.5557	400.0	1	1	400.0	400.0	0	1	1	105.25374	105.25374	1	0.2	0.27	4.421	4.453	111.0
5555.5557	400.0	1	1	400.0	400.0	0	1	1	105.25374	105.25374	1	0.2	0.28	4.5	4.531	111.0
5555.5557	400.0	1	1	400.0	400.0	0	1	1	105.25374	105.25374	1	0.2	0.289	4.518	4.531	111.0
5555.5557	400.0	1	1	400.0	400.0	0	1	1	105.25374	105.25374	1	0.201	0.298	4.706	4.673	111.0
5555.5557	400.0	1	1	400.0	400.0	0	1	1	105.25374	105.25374	1	0.201	0.307	4.595	4.794	111.0
5555.5557	400.0	1	1	400.0	400.0	0	1	1	105.25374	105.25374	1	0.201	0.316	4.749	4.794	111.0
5555.5557	400.0	1	1	400.0	400.0	0	1	1	105.25374	105.25374	1	0.201	0.325	4.855	4.847	111.0
5555.5557	400.0	1	1	400.0	400.0	0	1	1	105.25374	105.25374	1	0.201	0.333	4.861	4.847	111.0
5555.5557	400.0	1	1	400.0	400.0	0	1	1	105.25374	105.25374	1	0.201	0.341	4.972	4.945	111.0
5555.5557	400.0	1	1	400.0	400.0	0	1	1	105.25374	105.25374	1	0.201	0.347	4.952	4.989	111.0
5555.5557	400.0	1	1	400.0	400.0	0	1	1	105.25374	105.25374	1	0.201	0.353	4.959	4.989	111.0
5555.5557	400.0	1	1	400.0	400.0	0	1	1	105.25374	105.25374	1	0.201	0.36	5.094	5.068	111.0
5555.5557	400.0	1	1	400.0	400.0	0	1	1	105.25374	105.25374	1	0.201	0.366	5.106	5.102	111.0
5555.5557	400.0	1	1	400.0	400.0	0	1	1	105.25374	105.25374	1	0.201	0.371	5.028	5.102	111.0
5555.5557	400.0	1	1	400.0	400.0	0	1	1	105.25374	105.25374	1	0.201	0.377	5.149	5.165	111.0
5555.5557	400.0	1	1	400.0	400.0	1	1	1	105.25374	105.25374	1	0.201	0.383	5.266	5.165	111.0
5555.5557	400.0	1	1	400.0	400.0	1	1	1	105.25374	105.25374	1	0.201	0.387	5.207	5.192	111.0
5555.5557	400.0	1	1	400.0	400.0	1	1	1	105.25374	105.25374	1	0.201	0.391	5.257	5.244	111.0
5555.5557	400.0	1	1	400.0	400.0	1	1	1	105.25374	105.25374	1	0.201	0.396	5.226	5.244	111.0
5555.5557	400.0	1	1	400.0	400.0	1	1	1	105.25374	105.25374	1	0.201	0.401	5.348	5.287	111.0
5555.5557	400.0	1	1	400.0	400.0	1	1	1	105.25374	105.25374	1	0.201	0.405	5.336	5.307	111.0
5555.5557	400.0	1	1	400.0	400.0	1	1	1	105.25374	105.25374	1	0.201	0.409	5.327	5.307	111.0
5555.5557	400.0	1	1	400.0	400.0	1	1	1	105.25374	105.25374	1	0.201	0.413	5.377	5.34	111.0
5555.5557	400.0	1	1	400.0	400.0	1	1	1	105.25374	105.25374	1	0.201	0.416	5.351	5.34	111.0
5555.5557	400.0	1	1	400.0	400.0	1	1	1	105.25374	105.25374	1	0.201	0.418	5.302	5.356	111.0
5555.5557	400.0	1	1	400.0	400.0	1	1	1	105.25374	105.25374	1	0.201	0.422	5.421	5.385	111.0
5555.5557	400.0	1	1	400.0	400.0	1	1	1	105.25374	105.25374	1	0.201	0.424	5.378	5.385	111.0
5555.5557	400.0	1	1	400.0	400.0	1	1	1	105.25374	105.25374	1	0.201	0.426	5.437	5.409	111.0
5555.5557	400.0	1	1	400.0	400.0	1	1	1	105.25374	105.25374	1	0.201	0.428	5.434	5.419	111.0
5555.5557	400.0	1	1	400.0	400.0	1	1	1	105.25374	105.25374	1	0.201	0.43	5.392	5.419	111.0
5555.5557	400.0	1	1	400.0	400.0	1	1	1	105.25374	105.25374	1	0.201	0.432	5.454	5.438	111.0
5555.5557	400.0	1	1	400.0	400.0	1	1	1	105.25374	105.25374	1	0.201	0.433	5.485	5.438	111.0
5555.5557	400.0	1	1	400.0	400.0	1	1	1	105.25374	105.25374	1	0.201	0.435	5.453	5.448	111.0
5555.5557	400.0	1	1	400.0	400.0	1	1	1	105.25374	105.25374	1	0.201	0.437	5.389	5.464	111.0
5555.5557	400.0	1	1	400.0	400.0	1	1	1	105.25374	105.25374	1	0.201	0.439	5.498	5.464	111.0
5555.5557	400.0	1	1	400.0	400.0	1	1	1	105.25374	105.25374	1	0.201	0.441	5.475	5.47	111.0
5555.5557	400.0	1	1	400.0	400.0	1	1	1	105.25374	105.25374	1	0.201	0.441	5.478	5.47	111.0
5555.5557	400.0	1	1	400.0	400.0	1	1	1	105.25374	105.25374	1	0.201	0.441	5.512	5.483	111.0
5555.5557	400.0	1	1	400.0	400.0	1	1	1	105.25374	105.25374	1	0.201	0.441	5.516	5.493	111.0
5555.5557	400.0	1	1	400.0	400.0	1	1	1	105.25374	105.25374	1	0.201	0.441	5.42	5.493	111.0
5555.5557	400.0	1	1	400.0	400.0	1	1	1	105.25374	105.25374	1	0.201	0.441	5.454	5.498	111.0
5555.5557	400.0	1	1	400.0	400.0	1	1	1	105.25374	105.25374	1	0.201	0.441	5.527	5.508	111.0
5555.5557	400.0	1	1	400.0	400.0	1	1	1	105.25374	105.25374	1	0.201	0.441	5.481	5.508	111.0
5555.5557	400.0	1	1	400.0	400.0	1	1	1	105.25374	105.25374	1	0.201	0.442	5.516	5.51	111.0
5555.5557	400.0	1	1	400.0	400.0	1	1	1	105.25374	105.25374	1	0.201	0.443	5.573	5.51	111.0
5555.5557	400.0	1	1	400.0	400.0	1	1	1	105.25374	105.25374	1	0.201	0.443	5.546	5.517	111.0
5555.5557	400.0	1	1	400.0	400.0	1	1	1	105.25374	105.25374	1	0.201	0.443	5.515	5.521	111.0
5555.5557	400.0	1	1	400.0	400.0	1	1	1	105.25374	105.25374	1	0.201	0.444	5.472	5.521	111.0
5555.5557	400.0	1	1	400.0	400.0	1	1	1	105.25374	105.25374	1	0.201	0.444	5.511	5.527	111.0
5555.5557	400.0	1	1	400.0	400.0	1	1	1	105.25374	105.25374	1	0.201	0.445	5.523	5.531	111.0
5555.5557	400.0	1	1	400.0	400.0	1	1	1	105.25374	105.25374	1	0.202	0.446	5.53	5.531	111.0
5555.5557	400.0	1	1	400.0	400.0	1	1	1	105.25374	105.25374	1	0.202	0.446	5.463	5.533	111.0
5555.5557	400.0	1	1	400.0	400.0	1	1	1	105.25374	105.25374	1	0.202	0.446	5.396	5.537	111.0
5555.5557	400.0	1	1	400.0	400.0	1	1	1	105.25374	105.25374	1	0.202	0.446	5.463	5.537	111.0
5555.5557	400.0	1	1	400.0	400.0	1	1	1	105.25374	105.25374	1	0.202	0.446	5.387	5.54	111.0
5555.5557	400.0	1	1	400.0	400.0	1	1	1	105.25374	105.25374	1	0.202	0.447	5.334	5.54	111.0
5555.5557	400.0	1	1	400.0	400.0	1	1	1	105.25374	105.25374	1	0.202	0.449	5.711	5.543	111.0
5555.5557	400.0	1	1	400.0	400.0	1	1	1	105.25374	105.25374	1	0.202	0.45	5.599	5.544	111.0
5555.5557	400.0	1	1	400.0	400.0	1	1	1	105.25374	105.25374	1	0.202	0.452	5.564	5.544	111.0
5555.5557	400.0	1	1	400.0	400.0	1	1	1	105.25374	105.25374	1	0.202	0.452	5.511	5.547	111.0
5555.5557	400.0	1	1	400.0	400.0	1	1	1	105.25374	105.25374	1	0.202	0.453	5.591	5.547	111.0
5555.5557	400.0	1	1	400.0	400.0	1	1	1	105.25374	105.25374	1	0.202	0.453	5.542	5.547	111.0
5555.5557	400.0	1	1	400.0	400.0	1	1	1	105.25374	105.25374	1	0.202	0.453	5.538	5.549	111.0
5555.5557	400.0	1	1	400.0	400.0	1	1	1	105.25374	105.25374	1	0.202	0.454	5.618	5.549	111.0
5555.5557	400.0	1	1	400.0	400.0	1	1	1	105.25374	105.25374	1	0.202	0.456	5.561	5.55	111.0
5555.5557	400.0	1	1	400.0	400.0	1	1	1	105.25374	105.25374	1	0.202	0.457	5.644	5.551	111.0
5555.5557	400.0	1	1	400.0	400.0	1	1	1	105.25374	105.25374	1	0.202	0.457	5.537	5.551	111.0
5555.5557	400.0	1	1	400.0	400.0	1	1	1	105.25374	105.25374	1	0.202	0.459	5.598	5.553	111.0
5555.5557	400.0	1	1	400.0	400.0	1	1	1	105.25374	105.25374	1	0.202	0.459	5.487	5.553	111.0
5555.5557	400.0	1	1	400.0	400.0	1	1	1	105.25374	105.25374	1	0.202	0.458	5.242	5.553	111.0
5555.5557	400.0	1	1	400.0	400.0	1	1	1	105.25374	105.25374	1	0.202	0.459	5.549	5.554	111.0
5555.5557	400.0	1	1	400.0	400.0	1	1	1	105.25374	105.25374	1	0.202	0.459	5.53	5.554	111.0
5555.5557	400.0	1	1	400.0	400.0	1	1	1	105.25374	105.25374	1	0.202	0.459	5.557	5.555	111.0
5555.5557	400.0	1	1	400.0	400.0	1	1	1	105.25374	105.25374	1	0.202	0.46	5.541	5.556	111.0
5555.5557	400.0	1	1	400.0	400.0	1	1	1	105.25374	105.25374	1	0.202	0.46	5.526	5.556	111.0
5555.5557	400.0	1	1	400.0	400.0	1	1	1	105.25374	105.25374	1	0.202	0.46	5.476	5.556	111.0
5555.5557	400.0	1	1	400.0	400.0	1	1	1	105.25374	105.25374	1	0.202	0.46	5.514	5.557	111.0
5555.5557	400.0	1	1	400.0	400.0	1	1	1	105.25374	105.25374	1	0.202	0.46	5.537	5.557	111.0
5555.5557	400.0	1	1	400.0	400.0	1	1	1	105.25374	105.25374	1	0.202	0.46	5.557	5.557	111.0
5555.5557	400.0	1	1	400.0	400.0	1	1	1	105.25374	105.25374	1	0.202	0.461	5.583	5.557	111.0
5555.5557	400.0	1	1	400.0	400.0	1	1	1	105.25374	105.25374	1	0.202	0.461	5.56	5.559	111.0
5555.5557	400.0	1	1	400.0	400.0	1	1	1	105.25374	105.25374	1	0.202	0.461	5.579	5.559	111.0
5555.5557	400.0	1	1	400.0	400.0	1	1	1	105.25374	105.25374	1	0.202	0.46	5.514	5.559	111.0
5555.5557	400.0	1	1	400.0	400.0	1	1	1	105.25374	105.25374	1	0.202	0.461	5.587	5.56	111.0
5555.5557	400.0	1	1	400.0	400.0	1	1	1	105.25374	105.25374	1	0.202	0.461	5.603	5.56	111.0
5555.5557	400.0	1	1	400.0	400.0	1	1	1	105.25374	105.25374	1	0.202	0.46	5.541	5.56	111.0
5555.5557	400.0	1	1	400.0	400.0	1	1	1	105.25374	105.25374	1	0.202	0.461	5.603	5.56	111.0
5555.5557	400.0	1	1	400.0	400.0	1	1	1	105.25374	105.25374	1	0.202	0.46	5.526	5.56	111.0
5555.5557	400.0	1	1	400.0	400.0	1	1	1	105.25374	105.25374	1	0.202	0.46	5.507	5.56	111.0
5555.5557	400.0	1	1	400.0	400.0	1	1	1	105.25374	105.25374	1	0.202	0.461	5.572	5.561	111.0
5555.5557	400.0	1	1	400.0	400.0	1	1	1	105.25374	105.25374	1	0.202	0.461	5.629	5.561	111.0
5555.5557	400.0	1	1	400.0	400.0	1	1	1	105.25374	105.25374	1	0.202	0.461	5.575	5.561	111.0
5555.5557	400.0	1	1	400.0	400.0	1	1	1	105.25374	105.25374	1	0.202	0.461	5.614	5.561	111.0
5555.5557	400.0	1	1	400.0	400.0	1	1	1	105.25374	105.25374	1	0.202	0.461	5.637	5.561	111.0
5555.5557	400.0	1	1	400.0	400.0	1	1	1	105.25374	105.25374	1	0.202	0.46	5.557	5.561	111.0
5555.5557	400.0	1	1	400.0	400.0	1	1	1	105.25374	105.25374	1	0.202	0.461	5.568	5.561	111.0
5555.5557	400.0	1	1	400.0	400.0	1	1	1	105.25374	105.25374	1	0.202	0.46	5.503	5.561	111.0
5555.5557	400.0	1	1	400.0	400.0	1	1	1	105.25374	105.25374	1	0.202	0.461	5.53	5.561	111.0
5555.5557	400.0	1	1	400.0	400.0	1	1	1	105.25374	105.25374	1	0.202	0.461	5.591	5.561	111.0
5555.5557	400.0	1	1	400.0	400.0	1	1	1	105.25374	105.25374	1	0.202	0.461	5.618	5.561	111.0
5555.5557	400.0	1	1	400.0	400.0	1	1	1	105.25374	105.25374	1	0.202	0.46	5.461	5.562	111.0
5555.5557	400.0	1	1	400.0	400.0	1	1	1	105.25374	105.25374	1	0.202	0.46	5.556	5.562	111.0
5555.5557	400.0	1	1	400.0	400.0	1	1	1	105.25374	105.25374	1	0.202	0.46	5.541	5.562	111.0
5555.5557	400.0	1	1	400.0	400.0	1	1	1	105.25374	105.25374	1	0.202	0.46	5.553	5.562	111.0
5555.5557	400.0	1	1	400.0	400.0	1	1	1	105.25374	105.25374	1	0.202	0.461	5.568	5.562	111.0
5555.5557	400.0	1	1	400.0	400.0	1	1	1	105.25374	105.25374	1	0.202	0.46	5.483	5.562	111.0
5555.5557	400.0	1	1	400.0	400.0	1	1	1	105.25374	105.25374	1	0.202	0.461	5.645	5.562	111.0
5555.5557	400.0	1	1	400.0	400.0	1	1	1	105.25374	105.25374	1	0.202	0.46	5.553	5.562	111.0
5555.5557	400.0	1	1	400.0	400.0	1	1	1	105.25374	105.25374	1	0.202	0.461	5.599	5.562	111.0
5555.5557	400.0	1	1	400.0	400.0	1	1	1	105.25374	105.25374	1	0.202	0.461	5.641	5.562	111.0
5555.5557	400.0	1	1	400.0	400.0	1	1	1	105.25374	105.25374	1	0.202	0.46	5.549	5.562	111.0
5555.5557	400.0	1	1	400.0	400.0	1	1	1	105.25374	105.25374	1	0.202	0.461	5.576	5.562	111.0
5555.5557	400.0	1	1	400.0	400.0	1	1	1	105.25374	105.25374	1	0.202	0.461	5.606	5.562	111.0
5555.5557	400.0	1	1	400.0	400.0	1	1	1	105.25374	105.25374	1	0.202	0.461	5.606	5.562	111.0
5555.5557	400.0	1	1	400.0	400.0	1	1	1	105.25374	105.25374	1	0.202	0.46	5.545	5.562	111.0
5555.5557	400.0	1	1	400.0	400.0	1	1	1	105.25374	105.25374	1	0.202	0.461	5.576	5.562	111.0
5555.5557	400.0	1	1	400.0	400.0	1	1	1	105.25374	105.25374	1	0.202	0.461	5.591	5.562	111.0
5555.5557	400.0	1	1	400.0	400.0	1	1	1	105.25374	105.25374	1	0.202	0.461	5.599	5.562	111.0
5555.5557	400.0	1	1	400.0	400.0	1	1	1	105.25374	105.25374	1	0.202	0.461	5.576	5.562	111.0
5555.5557	400.0	1	1	400.0	400.0	1	1	1	105.25374	105.25374	1	0.202	0.461	5.572	5.562	111.0
5555.5557	400.0	1	1	400.0	400.0	1	1	1	105.25374	105.25374	1	0.202	0.46	5.464	5.562	111.0
5555.5557	400.0	1	1	400.0	400.0	1	1	1	105.25374	105.25374	1	0.202	0.461	5.576	5.562	111.0
5555.5557	400.0	1	1	400.0	400.0	1	1	1	105.25374	105.25374	1	0.202	0.46	5.549	5.562	111.0
5555.5557	400.0	1	1	400.0	400.0	1	1	1	105.25374	105.25374	1	0.202	0.46	5.495	5.562	111.0
5555.5557	400.0	1	1	400.0	400.0	1	1	1	105.25374	105.25374	1	0.202	0.461	5.603	5.562	111.0
5555.5557	400.0	1	1	400.0	400.0	1	1	1	105.25374	105.25374	1	0.202	0.461	5.591	5.562	111.0
5555.5557	400.0	1	1	400.0	400.0	1	1	1	105.25374	105.25374	1	0.202	0.461	5.564	5.562	111.0
5555.5557	400.0	1	1	400.0	400.0	1	1	1	105.25374	105.25374	1	0.202	0.461	5.568	5.562	111.0
5555.5557	400.0	1	1	400.0	400.0	1	1	1	105.25374	105.25374	1	0.202	0.461	5.595	5.562	111.0
5555.5557	400.0	1	1	400.0	400.0	1	1	1	105.25374	105.25374	1	0.202	0.461	5.56	5.562	111.0
5555.5557	400.0	1	1	400.0	400.0	1	1	1	105.25374	105.25374	1	0.202	0.46	5.537	5.562	111.0
5555.5557	400.0	1	1	400.0	400.0	1	1	1	105.25374	105.25374	1	0.202	0.461	5.626	5.562	111.0
5555.5557	400.0	1	1	400.0	400.0	1	1	1	105.25374	105.25374	1	0.202	0.46	5.553	5.562	111.0
5555.5557	400.0	1	1	400.0	400.0	1	1	1	105.25374	105.25374	1	0.202	0.462	5.56	5.562	111.0
5555.5557	400.0	1	1	400.0	400.0	1	1	1	105.25374	105.25374	1	0.202	0.461	5.568	5.562	111.0
5555.5557	400.0	1	1	400.0	400.0	1	1	1	105.25374	105.25374	1	0.202	0.46	5.53	5.562	111.0
5555.5557	400.0	1	1	400.0	400.0	1	1	1	105.25374	105.25374	1	0.202	0.46	5.518	5.562	111.0
5555.5557	400.0	1	1	400.0	400.0	1	1	1	105.25374	105.25374	1	0.202	0.461	5.599	5.562	111.0
5555.5557	400.0	1	1	400.0	400.0	1	1	1	105.25374	105.25374	1	0.202	0.46	5.491	5.562	111.0
5555.5557	400.0	1	1	400.0	400.0	1	1	1	105.25374	105.25374	1	0.202	0.46	5.503	5.562	111.0
5555.5557	400.0	1	1	400.0	400.0	1	1	1	105.25374	105.25374	1	0.202	0.461	5.572	5.562	111.0
5555.5557	400.0	1	1	400.0	400.0	1	1	1	105.25374	105.25374	1	0.202	0.461	5.648	5.562	111.0
5555.5557	400.0	1	1	400.0	400.0	1	1	1	105.25374	105.25374	1	0.202	0.461	5.614	5.562	111.0
5555.5557	400.0	1	1	400.0	400.0	1	1	1	105.25374	105.25374	1	0.202	0.461	5.599	5.562	111.0
5555.5557	400.0	1	1	400.0	400.0	1	1	1	105.25374	105.25374	1	0.202	0.461	5.579	5.562	111.0
5555.5557	400.0	1	1	400.0	400.0	1	1	1	105.25374	105.25374	1	0.202	0.46	5.518	5.562	111.0
5555.5557	400.0	1	1	400.0	400.0	1	1	1	105.25374	105.25374	1	0.202	0.459	5.296	5.562	111.0
5555.5557	400.0	1	1	400.0	400.0	1	1	1	105.25374	105.25374	1	0.202	0.461	5.602	5.562	111.0
5555.5557	400.0	1	1	400.0	400.0	1	1	1	105.25374	105.25374	1	0.202	0.461	5.564	5.562	111.0
5555.5557	400.0	1	1	400.0	400.0	1	1	1	105.25374	105.25374	1	0.202	0.461	5.583	5.562	111.0
5555.5557	400.0	1	1	400.0	400.0	1	1	1	105.25374	105.25374	1	0.202	0.461	5.583	5.562	111.0
5555.5557	400.0	1	1	400.0	400.0	1	1	1	105.25374	105.25374	1	0.202	0.461	5.56	5.562	111.0
5555.5557	400.0	1	1	400.0	400.0	1	1	1	105.25374	105.25374	1	0.202	0.46	5.518	5.562	111.0
5555.5557	400.0	1	1	400.0	400.0	1	1	1	105.25374	105.25374	1	0.202	0.46	5.549	5.562	111.0
5555.5557	400.0	1	1	400.0	400.0	1	1	1	105.25374	105.25374	1	0.202	0.461	5.579	5.562	111.0
5555.5557	400.0	1	1	400.0	400.0	1	1	1	105.25374	105.25374	1	0.202	0.461	5.61	5.562	111.0
5555.5557	400.0	1	1	400.0	400.0	1	1	1	105.25374	105.25374	1	0.202	0.461	5.576	5.562	111.0
5555.5557	400.0	1	1	400.0	400.0	1	1	1	105.25374	105.25374	1	0.202	0.461	5.56	5.562	111.0
5555.5557	400.0	1	1	400.0	400.0	1	1	1	105.25374	105.25374	1	0.202	0.461	5.637	5.562	111.0
5555.5557	400.0	1	1	400.0	400.0	1	1	1	105.25374	105.25374	1	0.202	0.46	5.487	5.562	111.0
5555.5557	400.0	1	1	400.0	400.0	1	1	1	105.25374	105.25374	1	0.202	0.46	5.541	5.562	111.0
5555.5557	400.0	1	1	400.0	400.0	1	1	1	105.25374	105.25374	1	0.202	0.46	5.526	5.562	111.0
5555.5557	400.0	1	1	400.0	400.0	1	1	1	105.25374	105.25374	1	0.202	0.46	5.468	5.562	111.0
5555.5557	400.0	1	1	400.0	400.0	1	1	1	105.25374	105.25374	1	0.202	0.46	5.556	5.562	111.0
5555.5557	400.0	1	1	400.0	400.0	1	1	1	105.25374	105.25374	1	0.202	0.46	5.537	5.562	111.0
5555.5557	400.0	1	1	400.0	400.0	1	1	1	105.25374	105.25374	1	0.202	0.461	5.648	5.562	111.0
5555.5557	400.0	1	1	400.0	400.0	1	1	1	105.25374	105.25374	1	0.202	0.461	5.587	5.562	111.0
5555.5557	400.0	1	1	400.0	400.0	1	1	1	105.25374	105.25374	1	0.202	0.46	5.541	5.562	111.0
5555.5557	400.0	1	1	400.0	400.0	1	1	1	105.25374	105.25374	1	0.202	0.46	5.549	5.562	111.0
5555.5557	400.0	1	1	400.0	400.0	1	1	1	105.25374	105.25374	1	0.202	0.46	5.537	5.562	111.0
5555.5557	400.0	1	1	400.0	400.0	1	1	1	105.25374	105.25374	1	0.202	0.461	5.606	5.562	111.0
5555.5557	400.0	1	1	400.0	400.0	1	1	1	105.25374	105.25374	1	0.202	0.461	5.583	5.562	111.0
5555.5557	400.0	1	1	400.0	400.0	1	1	1	105.25374	105.25374	1	0.202	0.461	5.64	5.562	111.0
5555.5557	400.0	1	1	400.0	400.0	1	1	1	105.25374	105.25374	1	0.202	0.461	5.56	5.562	111.0
5555.5557	400.0	1	1	400.0	400.0	1	1	1	105.25374	105.25374	1	0.202	0.46	5.522	5.562	111.0
5555.5557	400.0	1	1	400.0	400.0	1	1	1	105.25374	105.25374	1	0.202	0.461	5.645	5.562	111.0
5555.5557	400.0	1	1	400.0	400.0	1	1	1	105.25374	105.25374	1	0.202	0.46	5.403	5.562	111.0
5555.5557	400.0	1	1	400.0	400.0	1	1	1	105.25374	105.25374	1	0.202	0.461	5.56	5.562	111.0
5555.5557	400.0	1	1	400.0	400.0	1	1	1	105.25374	105.25374	1	0.202	0.461	5.603	5.562	111.0
0.0	0.0	1	1	400.0	400.0	1	1	1	105.25374	105.25374	0	0.202	0.461	5.725	5.562	111.0
0.0	0.0	1	1	400.0	400.0	1	1	1	105.25374	105.25374	0	0.202	0.46	5.495	5.562	111.0
0.0	0.0	1	1	400.0	400.0	1	1	1	105.25374	105.25374	0	0.202	0.46	5.541	5.562	111.0
0.0	0.0	1	1	400.0	400.0	1	1	1	105.25374	105.25374	0	0.202	0.46	5.553	5.562	111.0
0.0	0.0	1	1	400.0	400.0	1	1	1	105.25374	105.25374	0	0.202	0.46	5.546	5.562	111.0
0.0	0.0	1	1	400.0	400.0	1	1	1	105.25374	105.25374	0	0.202	0.457	5.054	5.169	111.0
0.0	0.0	1	1	400.0	400.0	1	1	1	105.25374	105.25374	0	0.202	0.449	4.467	4.463	111.0
0.0	0.0	1	1	400.0	400.0	1	1	1	105.25374	105.25374	0	0.202	0.441	4.417	4.463	111.0
0.0	0.0	1	1	400.0	400.0	1	1	1	105.25374	105.25374	0	0.201	0.43	3.878	3.854	111.0
0.0	0.0	1	1	400.0	400.0	1	1	1	105.25374	105.25374	0	0.201	0.417	3.597	3.581	111.0
0.0	0.0	1	1	400.0	400.0	1	1	1	105.25374	105.25374	0	0.201	0.406	3.596	3.581	111.0
0.0	0.0	1	1	400.0	400.0	1	1	1	105.25374	105.25374	0	0.201	0.392	3.042	3.093	111.0
0.0	0.0	1	1	400.0	400.0	1	1	1	105.25374	105.25374	0	0.201	0.378	3.062	3.093	111.0
0.0	0.0	1	1	400.0	400.0	1	1	1	105.25374	105.25374	0	0.201	0.365	2.884	2.874	111.0
0.0	0.0	1	1	400.0	400.0	1	1	1	105.25374	105.25374	0	0.201	0.35	2.467	2.482	111.0
0.0	0.0	1	1	400.0	400.0	1	1	1	105.25374	105.25374	0	0.201	0.335	2.449	2.482	111.0
0.0	0.0	1	1	400.0	400.0	1	1	1	105.25374	105.25374	0	0.201	0.319	2.156	2.143	111.0
0.0	0.0	1	1	400.0	400.0	1	1	1	105.25374	105.25374	0	0.201	0.305	1.993	1.992	111.0
0.0	0.0	1	1	400.0	400.0	1	1	1	105.25374	105.25374	0	0.201	0.291	2.01	1.992	111.0
0.0	0.0	1	1	400.0	400.0	1	1	1	105.25374	105.25374	0	0.201	0.276	1.485	1.72	111.0
0.0	0.0	1	1	400.0	400.0	1	1	1	105.25374	105.25374	0	0.201	0.264	1.718	1.72	111.0
0.0	0.0	1	1	400.0	400.0	1	1	1	105.25374	105.25374	0	0.201	0.251	1.564	1.599	111.0
0.0	0.0	1	1	400.0	400.0	1	1	1	105.25374	105.25374	0	0.2	0.237	1.372	1.381	111.0
0.0	0.0	1	1	400.0	400.0	1	1	1	105.25374	105.25374	0	0.2	0.225	1.302	1.381	111.0
0.0	0.0	1	1	400.0	400.0	1	1	1	105.25374	105.25374	0	0.2	0.214	1.303	1.191	111.0
0.0	0.0	1	1	400.0	400.0	1	1	1	105.25374	105.25374	0	0.2	0.202	1.087	1.107	111.0
0.0	0.0	1	1	400.0	400.0	1	1	1	105.25374	105.25374	0	0.2	0.191	1.103	1.107	111.0
0.0	0.0	1	1	400.0	400.0	1	1	1	105.25374	105.25374	0	0.2	0.18	1.003	0.956	111.0
0.0	0.0	1	1	400.0	400.0	1	1	1	105.25374	105.25374	0	0.2	0.17	0.922	0.956	111.0
0.0	0.0	1	1	400.0	400.0	1	1	1	105.25374	105.25374	0	0.2	0.16	0.924	0.888	111.0
0.0	0.0	1	1	400.0	400.0	1	1	1	105.25374	105.25374	0	0.2	0.152	0.799	0.767	111.0
0.0	0.0	1	1	400.0	400.0	1	1	1	105.25374	105.25374	0	0.2	0.144	0.782	0.767	111.0
0.0	0.0	1	1	400.0	400.0	1	1	1	105.25374	105.25374	0	0.2	0.135	0.672	0.712	111.0
0.0	0.0	1	1	400.0	400.0	1	1	1	105.25374	105.25374	0	0.2	0.128	0.71	0.615	111.0
0.0	0.0	1	1	400.0	400.0	1	1	1	105.25374	105.25374	0	0.2	0.12	0.513	0.615	111.0
0.0	0.0	1	1	400.0	400.0	1	1	1	105.25374	105.25374	0	0.2	0.114	0.577	0.531	111.0
0.0	0.0	1	1	400.0	400.0	1	1	1	105.25374	105.25374	0	0.2	0.107	0.492	0.531	111.0
0.0	0.0	1	1	400.0	400.0	1	1	1	105.25374	105.25374	0	0.2	0.1	0.489	0.493	111.0
0.0	0.0	1	1	400.0	400.0	1	1	1	105.25374	105.25374	0	0.2	0.094	0.436	0.426	111.0
0.0	0.0	1	1	400.0	400.0	1	1	1	105.25374	105.25374	0	0.2	0.088	0.401	0.426	111.0
0.0	0.0	1	1	400.0	400.0	1	1	1	105.25374	105.25374	0	0.2	0.081	0.189	0.396	111.0
0.0	0.0	1	1	400.0	400.0	1	1	1	105.25374	105.25374	0	0.2	0.076	0.378	0.341	111.0
0.0	0.0	1	1	400.0	400.0	1	1	1	105.25374	105.25374	0	0.2	0.072	0.388	0.341	111.0
0.0	0.0	1	1	400.0	400.0	1	1	1	105.25374	105.25374	0	0.2	0.067	0.058	0.317	111.0
0.0	0.0	1	1	400.0	400.0	1	1	1	105.25374	105.25374	0	0.2	0.063	0.326	0.274	111.0
0.0	0.0	1	1	400.0	400.0	1	1	1	105.25374	105.25374	0	0.2	0.058	0.237	0.274	111.0
0.0	0.0	1	1	400.0	400.0	1	1	1	105.25374	105.25374	0	0.2	0.055	0.247	0.236	111.0
0.0	0.0	1	1	400.0	400.0	1	1	1	105.25374	105.25374	0	0.2	0.051	0.104	0.236	111.0
0.0	0.0	1	1	400.0	400.0	1	1	1	105.25374	105.25374	0	0.2	0.047	0.225	0.219	111.0
0.0	0.0	1	1	400.0	400.0	1	1	1	105.25374	105.25374	0	0.2	0.043	0.167	0.189	111.0
0.0	0.0	1	1	400.0	400.0	1	1	1	105.25374	105.25374	0	0.2	0.039	0.197	0.189	111.0
0.0	0.0	1	1	400.0	400.0	1	1	1	105.25374	105.25374	0	0.2	0.037	0.2	0.176	111.0
0.0	0.0	1	1	400.0	400.0	1	1	1	105.25374	105.25374	0	0.2	0.035	0.167	0.176	111.0
0.0	0.0	1	1	400.0	400.0	1	1	1	105.25374	105.25374	0	0.2	0.033	0.205	0.152	111.0
0.0	0.0	1	1	400.0	400.0	1	1	1	105.25374	105.25374	0	0.2	0.031	0.137	0.141	111.0
0.0	0.0	1	1	400.0	400.0	1	1	1	105.25374	105.25374	0	0.2	0.029	0.217	0.141	111.0
0.0	0.0	1	1	400.0	400.0	1	1	1	105.25374	105.25374	0	0.2	0.027	0.112	0.121	111.0
0.0	0.0	1	1	400.0	400.0	1	1	1	105.25374	105.25374	0	0.2	0.024	-0.035	0.105	111.0
0.0	0.0	1	1	400.0	400.0	1	1	1	105.25374	105.25374	0	0.2	0.022	0.079	0.105	111.0
0.0	0.0	1	1	400.0	400.0	1	1	1	105.25374	105.25374	0	0.2	0.02	0.097	0.097	111.0
0.0	0.0	1	1	400.0	400.0	1	1	1	105.25374	105.25374	0	0.199	0.02	0.089	0.097	111.0
0.0	0.0	1	1	400.0	400.0	1	1	1	105.25374	105.25374	0	0.199	0.02	0.069	0.084	111.0
0.0	0.0	1	1	400.0	400.0	1	1	1	105.25374	105.25374	0	0.199	0.02	0.22	0.078	111.0
0.0	0.0	1	1	400.0	400.0	1	1	1	105.25374	105.25374	0	0.199	0.02	0.104	0.078	111.0
0.0	0.0	1	1	400.0	400.0	1	1	1	105.25374	105.25374	0	0.199	0.02	0.084	0.067	111.0
0.0	0.0	1	1	400.0	400.0	1	1	1	105.25374	105.25374	0	0.199	0.02	0.016	0.062	111.0
0.0	0.0	1	1	400.0	400.0	1	1	1	105.25374	105.25374	0	0.199	0.02	0.039	0.062	111.0
0.0	0.0	1	1	400.0	400.0	1	1	1	105.25374	105.25374	0	0.199	0.02	0.064	0.053	111.0
0.0	0.0	1	1	400.0	400.0	1	1	1	105.25374	105.25374	0	0.199	0.02	0.172	0.053	111.0
0.0	0.0	1	1	400.0	400.0	1	1	1	105.25374	105.25374	0	0.199	0.02	0.062	0.049	111.0
0.0	0.0	1	1	400.0	400.0	1	1	1	105.25374	105.25374	0	0.199	0.02	0.132	0.043	111.0
0.0	0.0	1	1	400.0	400.0	1	1	1	105.25374	105.25374	0	0.199	0.02	0.029	0.043	111.0
0.0	0.0	1	1	400.0	400.0	1	1	1	105.25374	105.25374	0	0.199	0.019	-0.015	0.037	111.0
0.0	0.0	1	1	400.0	400.0	1	1	1	105.25374	105.25374	0	0.199	0.019	0.034	0.034	111.0
0.0	0.0	1	1	400.0	400.0	1	1	1	105.25374	105.25374	0	0.199	0.019	0.024	0.034	111.0
0.0	0.0	1	1	400.0	400.0	1	1	1	105.25374	105.25374	0	0.199	0.019	0.0	0.029	111.0
0.0	0.0	1	1	400.0	400.0	1	1	1	105.25374	105.25374	0	0.199	0.019	0.042	0.029	111.0
0.0	0.0	1	1	400.0	400.0	1	1	1	105.25374	105.25374	0	0.199	0.018	-0.055	0.027	111.0
0.0	0.0	1	1	400.0	400.0	1	1	1	105.25374	105.25374	0	0.199	0.016	-0.023	0.023	111.0
0.0	0.0	1	1	400.0	400.0	1	1	1	105.25374	105.25374	0	0.199	0.016	0.03	0.023	111.0
0.0	0.0	1	1	400.0	400.0	1	1	1	105.25374	105.25374	0	0.199	0.016	0.041	0.02	111.0
0.0	0.0	1	1	400.0	400.0	1	1	1	105.25374	105.25374	0	0.199	0.015	-0.015	0.018	111.0
0.0	0.0	1	1	400.0	400.0	1	1	1	105.25374	105.25374	0	0.199	0.014	-0.023	0.018	111.0
0.0	0.0	1	1	400.0	400.0	1	1	1	105.25374	105.25374	0	0.199	0.014	0.039	0.015	111.0
0.0	0.0	1	1	400.0	400.0	1	1	1	105.25374	105.25374	0	0.199	0.014	0.014	0.015	111.0
0.0	0.0	1	1	400.0	400.0	1	1	1	105.25374	105.25374	0	0.199	0.013	0.014	0.013	111.0
0.0	0.0	1	1	400.0	400.0	1	1	1	105.25374	105.25374	0	0.199	0.013	0.08	0.012	111.0
0.0	0.0	1	1	400.0	400.0	1	1	1	105.25374	105.25374	0	0.199	0.013	0.106	0.012	111.0
0.0	0.0	1	1	400.0	400.0	1	1	1	105.25374	105.25374	0	0.199	0.012	0.029	0.01	111.0
0.0	0.0	1	1	400.0	400.0	1	1	1	105.25374	105.25374	0	0.199	0.012	0.019	0.009	111.0
0.0	0.0	1	1	400.0	400.0	1	1	1	105.25374	105.25374	0	0.199	0.012	0.0	0.009	111.0
0.0	0.0	1	1	400.0	400.0	1	1	1	105.25374	105.25374	0	0.199	0.011	-0.005	0.008	111.0
0.0	0.0	1	1	400.0	400.0	1	1	1	105.25374	105.25374	0	0.199	0.009	-0.031	0.008	111.0
0.0	0.0	1	1	400.0	400.0	1	1	1	105.25374	105.25374	0	0.199	0.007	-0.127	0.007	111.0
0.0	0.0	1	1	400.0	400.0	1	1	1	105.25374	105.25374	0	0.199	0.006	-0.041	0.006	111.0
0.0	0.0	1	1	400.0	400.0	1	1	1	105.25374	105.25374	0	0.199	0.006	-0.005	0.006	111.0
0.0	0.0	1	1	400.0	400.0	1	1	1	105.25374	105.25374	0	0.199	0.006	0.036	0.006	111.0
0.0	0.0	1	1	400.0	400.0	1	1	1	105.25374	105.25374	0	0.199	0.005	-0.012	0.005	111.0
0.0	0.0	1	1	400.0	400.0	1	1	1	105.25374	105.25374	0	0.199	0.004	0.001	0.005	111.0
0.0	0.0	1	1	400.0	400.0	1	1	1	105.25374	105.25374	0	0.199	0.004	0.037	0.004	111.0
0.0	0.0	1	1	400.0	400.0	1	1	1	105.25374	105.25374	0	0.199	0.003	0.004	0.004	111.0
0.0	0.0	1	1	400.0	400.0	1	1	1	105.25374	105.25374	0	0.199	0.002	-0.011	0.003	111.0
0.0	0.0	1	1	400.0	400.0	1	1	1	105.25374	105.25374	0	0.199	0.002	0.002	0.003	111.0
0.0	0.0	1	1	400.0	400.0	1	1	1	105.25374	105.25374	0	0.199	0.001	-0.218	0.003	111.0
0.0	0.0	1	1	400.0	400.0	1	1	1	105.25374	105.25374	0	0.199	0.001	0.014	0.002	111.0
0.0	0.0	1	1	400.0	400.0	1	1	1	105.25374	105.25374	0	0.199	0.001	0.037	0.002	111.0
0.0	0.0	1	1	400.0	400.0	1	1	1	105.25374	105.25374	0	0.199	0.001	0.029	0.002	111.0
0.0	0.0	1	1	400.0	400.0	1	1	1	105.25374	105.25374	0	0.199	0.001	0.006	0.002	111.0
0.0	0.0	1	1	400.0	400.0	1	1	1	105.25374	105.25374	0	0.199	0.0	0.012	0.002	111.0
0.0	0.0	1	1	400.0	400.0	1	1	1	105.25374	105.25374	0	0.199	-0.001	-0.031	0.001	111.0
0.0	0.0	1	1	400.0	400.0	1	1	1	105.25374	105.25374	0	0.199	-0.001	-0.023	0.001	111.0
0.0	0.0	1	1	400.0	400.0	1	1	1	105.25374	105.25374	0	0.199	0.0	-0.008	0.001	111.0
0.0	0.0	1	1	400.0	400.0	1	1	1	105.25374	105.25374	0	0.199	0.0	0.025	0.001	111.0
0.0	0.0	1	1	400.0	400.0	1	1	1	105.25374	105.25374	0	0.199	0.0	-0.008	0.0	111.0
0.0	0.0	1	1	400.0	400.0	1	1	1	105.25374	105.25374	0	0.199	0.0	0.027	0.0	111.0
0.0	0.0	1	1	400.0	400.0	1	1	1	105.25374	105.25374	0	0.199	0.0	0.014	0.0	111.0
0.0	0.0	1	1	400.0	400.0	1	1	1	105.25374	105.25374	0	0.199	0.0	0.016	0.0	111.0
0.0	0.0	1	1	400.0	400.0	1	1	1	105.25374	105.25374	0	0.199	0.0	0.001	0.0	111.0
0.0	0.0	1	1	400.0	400.0	1	1	1	105.25374	105.25374	0	0.199	-0.001	-0.02	0.0	111.0
0.0	0.0	1	1	400.0	400.0	1	1	1	105.25374	105.25374	0	0.199	0.0	0.024	0.0	111.0
0.0	0.0	1	1	400.0	400.0	1	1	1	105.25374	105.25374	0	0.199	0.0	0.031	0.0	111.0
0.0	0.0	1	1	400.0	400.0	1	1	1	105.25374	105.25374	0	0.199	-0.001	-0.023	0.0	111.0
0.0	0.0	1	1	400.0	400.0	1	1	1	105.25374	105.25374	0	0.199	0.0	-0.01	0.0	111.0
0.0	0.0	1	1	400.0	400.0	1	1	1	105.25374	105.25374	0	0.199	-0.001	-0.034	0.0	111.0
0.0	0.0	1	1	400.0	400.0	1	1	1	105.25374	105.25374	0	0.199	-0.001	-0.033	0.0	111.0
0.0	0.0	1	1	400.0	400.0	1	1	1	105.25374	105.25374	0	0.199	0.0	-0.003	0.0	111.0
0.0	0.0	1	1	400.0	400.0	1	1	1	105.25374	105.25374	0	0.199	0.0	0.007	0.0	111.0
0.0	0.0	1	1	400.0	400.0	1	1	1	105.25374	105.25374	0	0.199	0.0	0.022	0.0	111.0
0.0	0.0	1	1	400.0	400.0	1	1	1	105.25374	105.25374	0	0.199	0.0	0.001	0.0	111.0
0.0	0.0	1	1	400.0	400.0	1	1	1	105.25374	105.25374	0	0.199	0.0	-0.011	0.0	111.0
0.0	0.0	1	1	400.0	400.0	1	1	1	105.25374	105.25374	0	0.199	0.0	0.014	0.0	111.0
0.0	0.0	1	1	400.0	400.0	1	1	1	105.25374	105.25374	0	0.199	0.0	0.019	0.0	111.0
0.0	0.0	1	1	400.0	400.0	1	1	1	105.25374	105.25374	0	0.199	-0.002	-0.267	0.0	111.0
0.0	0.0	1	1	400.0	400.0	1	1	1	105.25374	105.25374	0	0.199	-0.001	0.029	0.0	111.0
0.0	0.0	1	1	400.0	400.0	1	1	1	105.25374	105.25374	0	0.199	0.0	0.001	0.0	111.0
0.0	0.0	1	1	400.0	400.0	1	1	1	105.25374	105.25374	0	0.199	0.0	0.0	0.0	111.0
0.0	0.0	1	1	400.0	400.0	1	1	1	105.25374	105.25374	0	0.199	0.0	0.011	0.0	111.0
0.0	0.0	1	1	400.0	400.0	1	1	1	105.25374	105.25374	0	0.199	-0.001	-0.082	0.0	111.0
0.0	0.0	1	1	400.0	400.0	1	1	1	105.25374	105.25374	0	0.199	0.0	-0.007	0.0	111.0
0.0	0.0	1	1	400.0	400.0	1	1	1	105.25374	105.25374	0	0.199	0.0	0.027	0.0	111.0
0.0	0.0	1	1	400.0	400.0	1	1	1	105.25374	105.25374	0	0.199	0.0	0.019	0.0	111.0
0.0	0.0	1	1	400.0	400.0	1	1	1	105.25374	105.25374	0	0.199	-0.001	-0.017	0.0	111.0
0.0	0.0	1	1	400.0	400.0	1	1	1	105.25374	105.25374	0	0.199	0.0	-0.001	0.0	111.0
0.0	0.0	1	1	400.0	400.0	1	1	1	105.25374	105.25374	0	0.199	0.0	0.003	0.0	111.0
0.0	0.0	1	1	400.0	400.0	1	1	1	105.25374	105.25374	0	0.199	0.0	-0.008	0.0	111.0
0.0	0.0	1	1	400.0	400.0	1	1	1	105.25374	105.25374	0	0.199	0.0	-0.006	0.0	111.0
0.0	0.0	1	1	400.0	400.0	1	1	1	105.25374	105.25374	0	0.199	0.0	0.055	0.0	111.0
0.0	0.0	1	1	400.0	400.0	1	1	1	105.25374	105.25374	0	0.199	0.0	0.014	0.0	111.0
0.0	0.0	1	1	400.0	400.0	1	1	1	105.25374	105.25374	0	0.199	0.0	0.01	0.0	111.0
0.0	0.0	1	1	400.0	400.0	1	1	1	105.25374	105.25374	0	0.199	0.0	0.017	0.0	111.0
0.0	0.0	1	1	400.0	400.0	1	1	1	105.25374	105.25374	0	0.199	0.0	0.017	0.0	111.0
0.0	0.0	1	1	400.0	400.0	1	1	1	105.25374	105.25374	0	0.199	0.0	0.0	0.0	111.0
0.0	0.0	1	1	400.0	400.0	1	1	1	105.25374	105.25374	0	0.199	0.0	0.006	0.0	111.0
0.0	0.0	1	1	400.0	400.0	1	1	1	105.25374	105.25374	0	0.199	0.0	0.024	0.0	111.0
0.0	0.0	1	1	400.0	400.0	1	1	1	105.25374	105.25374	0	0.199	-0.001	-0.025	0.0	111.0
0.0	0.0	1	1	400.0	400.0	1	1	1	105.25374	105.25374	0	0.199	0.0	0.068	0.0	111.0
0.0	0.0	1	1	400.0	400.0	1	1	1	105.25374	105.25374	0	0.199	0.0	0.024	0.0	111.0
0.0	0.0	1	1	400.0	400.0	1	1	1	105.25374	105.25374	0	0.199	-0.001	-0.04	0.0	111.0
0.0	0.0	1	1	400.0	400.0	1	1	1	105.25374	105.25374	0	0.199	0.0	0.016	0.0	111.0
0.0	0.0	1	1	400.0	400.0	1	1	1	105.25374	105.25374	0	0.199	-0.001	-0.024	0.0	111.0
0.0	0.0	1	1	400.0	400.0	1	1	1	105.25374	105.25374	0	0.199	-0.001	-0.026	0.0	111.0
0.0	0.0	1	1	400.0	400.0	1	1	1	105.25374	105.25374	0	0.199	0.0	0.014	0.0	111.0
0.0	0.0	1	1	400.0	400.0	1	1	1	105.25374	105.25374	0	0.199	0.0	-0.011	0.0	111.0
0.0	0.0	1	1	400.0	400.0	1	1	1	105.25374	105.25374	0	0.199	0.0	-0.006	0.0	111.0
0.0	0.0	1	1	400.0	400.0	1	1	1	105.25374	105.25374	0	0.199	-0.001	-0.023	0.0	111.0
0.0	0.0	1	1	400.0	400.0	1	1	1	105.25374	105.25374	0	0.199	0.0	0.0	0.0	111.0
0.0	0.0	1	1	400.0	400.0	1	1	1	105.25374	105.25374	0	0.199	0.0	0.03	0.0	111.0
0.0	0.0	1	1	400.0	400.0	1	1	1	105.25374	105.25374	0	0.199	0.0	0.007	0.0	111.0
0.0	0.0	1	1	400.0	400.0	1	1	1	105.25374	105.25374	0	0.199	0.0	-0.01	0.0	111.0
0.0	0.0	1	1	400.0	400.0	1	1	1	105.25374	105.25374	0	0.199	0.0	0.031	0.0	111.0
0.0	0.0	1	1	400.0	400.0	1	1	1	105.25374	105.25374	0	0.199	0.0	0.007	0.0	111.0
0.0	0.0	1	1	400.0	400.0	1	1	1	105.25374	105.25374	0	0.199	-0.001	-0.016	0.0	111.0
0.0	0.0	1	1	400.0	400.0	1	1	1	105.25374	105.25374	0	0.199	0.0	0.001	0.0	111.0
0.0	0.0	1	1	400.0	400.0	1	1	1	105.25374	105.25374	0	0.199	-0.001	-0.019	0.0	111.0
0.0	0.0	1	1	400.0	400.0	1	1	1	105.25374	105.25374	0	0.199	0.0	-0.013	0.0	111.0
0.0	0.0	1	1	400.0	400.0	1	1	1	105.25374	105.25374	0	0.199	0.0	0.22	0.0	111.0
0.0	0.0	1	1	400.0	400.0	1	1	1	105.25374	105.25374	0	0.199	-0.001	-0.071	0.0	111.0
0.0	0.0	1	1	400.0	400.0	1	1	1	105.25374	105.25374	0	0.199	-0.001	-0.128	0.0	111.0
0.0	0.0	1	1	400.0	400.0	1	1	1	105.25374	105.25374	0	0.199	0.0	0.01	0.0	111.0
0.0	0.0	1	1	400.0	400.0	1	1	1	105.25374	105.25374	0	0.199	-0.001	-0.017	0.0	111.0
0.0	0.0	1	1	400.0	400.0	1	1	1	105.25374	105.25374	0	0.199	0.0	0.0	0.0	111.0
0.0	0.0	1	1	400.0	400.0	1	1	1	105.25374	105.25374	0	0.199	0.0	0.007	0.0	111.0
0.0	0.0	1	1	400.0	400.0	1	1	1	105.25374	105.25374	0	0.199	0.0	0.225	0.0	111.0
0.0	0.0	1	1	400.0	400.0	1	1	1	105.25374	105.25374	0	0.199	0.0	0.007	0.0	111.0
0.0	0.0	1	1	400.0	400.0	1	1	1	105.25374	105.25374	0	0.199	0.0	0.019	0.0	111.0
0.0	0.0	1	1	400.0	400.0	1	1	1	105.25374	105.25374	0	0.199	0.0	0.001	0.0	111.0
0.0	0.0	1	1	400.0	400.0	1	1	1	105.25374	105.25374	0	0.199	0.0	-0.004	0.0	111.0
0.0	0.0	1	1	400.0	400.0	1	1	1	105.25374	105.25374	0	0.199	0.0	0.195	0.0	111.0
0.0	0.0	1	1	400.0	400.0	1	1	1	105.25374	105.25374	0	0.199	0.0	0.006	0.0	111.0
0.0	0.0	1	1	400.0	400.0	1	1	1	105.25374	105.25374	0	0.199	0.0	0.019	0.0	111.0
0.0	0.0	1	1	400.0	400.0	1	1	1	105.25374	105.25374	0	0.199	0.0	0.004	0.0	111.0
0.0	0.0	1	1	400.0	400.0	1	1	1	105.25374	105.25374	0	0.199	-0.001	-0.02	0.0	111.0
0.0	0.0	1	1	400.0	400.0	1	1	1	105.25374	105.25374	0	0.199	0.0	-0.008	0.0	111.0
0.0	0.0	1	1	400.0	400.0	1	1	1	105.25374	105.25374	0	0.199	-0.001	-0.015	0.0	111.0
0.0	0.0	1	1	400.0	400.0	1	1	1	105.25374	105.25374	0	0.199	-0.001	-0.148	0.0	111.0
0.0	0.0	1	1	400.0	400.0	1	1	1	105.25374	105.25374	0	0.199	0.0	0.016	0.0	111.0
0.0	0.0	1	1	400.0	400.0	1	1	1	105.25374	105.25374	0	0.199	0.0	-0.007	0.0	111.0
0.0	0.0	1	1	400.0	400.0	1	1	1	105.25374	105.25374	0	0.199	0.0	-0.009	0.0	111.0
0.0	0.0	1	1	400.0	400.0	1	1	1	105.25374	105.25374	0	0.199	-0.001	-0.02	0.0	111.0
0.0	0.0	1	1	400.0	400.0	1	1	1	105.25374	105.25374	0	0.199	-0.001	-0.063	0.0	111.0
0.0	0.0	1	1	400.0	400.0	1	1	1	105.25374	105.25374	0	0.199	-0.001	-0.013	0.0	111.0
0.0	0.0	1	1	400.0	400.0	1	1	1	105.25374	105.25374	0	0.199	-0.001	-0.02	0.0	111.0
0.0	0.0	1	1	400.0	400.0	1	1	1	105.25374	105.25374	0	0.199	0.0	0.009	0.0	111.0
0.0	0.0	1	1	400.0	400.0	1	1	1	105.25374	105.25374	0	0.199	0.0	0.0	0.0	111.0
0.0	0.0	1	1	400.0	400.0	1	1	1	105.25374	105.25374	0	0.199	0.0	0.04	0.0	111.0
0.0	0.0	1	1	400.0	400.0	1	1	1	105.25374	105.25374	0	0.199	0.0	0.072	0.0	111.0
0.0	0.0	1	1	400.0	400.0	1	1	1	105.25374	105.25374	0	0.199	0.0	0.001	0.0	111.0
0.0	0.0	1	1	400.0	400.0	1	1	1	105.25374	105.25374	0	0.199	0.0	0.001	0.0	111.0
0.0	0.0	1	1	400.0	400.0	1	1	1	105.25374	105.25374	0	0.199	0.0	-0.009	0.0	111.0
0.0	0.0	1	1	400.0	400.0	1	1	1	105.25374	105.25374	0	0.199	0.0	-0.001	0.0	111.0
0.0	0.0	1	1	400.0	400.0	1	1	1	105.25374	105.25374	0	0.199	0.0	-0.009	0.0	111.0
0.0	0.0	1	1	400.0	400.0	1	1	1	105.25374	105.25374	0	0.199	0.0	0.005	0.0	111.0
0.0	0.0	1	1	400.0	400.0	1	1	1	105.25374	105.25374	0	0.199	0.0	0.016	0.0	111.0
0.0	0.0	1	1	400.0	400.0	1	1	1	105.25374	105.25374	0	0.199	0.0	0.042	0.0	111.0
0.0	0.0	1	1	400.0	400.0	1	1	1	105.25374	105.25374	0	0.199	0.0	-0.002	0.0	111.0
0.0	0.0	1	1	400.0	400.0	1	1	1	105.25374	105.25374	0	0.199	0.0	0.019	0.0	111.0
0.0	0.0	1	1	400.0	400.0	1	1	1	105.25374	105.25374	0	0.199	0.0	0.017	0.0	111.0
0.0	0.0	1	1	400.0	400.0	1	1	1	105.25374	105.25374	0	0.199	0.0	-0.001	0.0	111.0
0.0	0.0	1	1	400.0	400.0	1	1	1	105.25374	105.25374	0	0.199	0.0	0.079	0.0	111.0
0.0	0.0	1	1	400.0	400.0	1	1	1	105.25374	105.25374	0	0.199	-0.001	-0.05	0.0	111.0
0.0	0.0	1	1	400.0	400.0	1	1	1	105.25374	105.25374	0	0.199	0.0	0.115	0.0	111.0
0.0	0.0	1	1	400.0	400.0	1	1	1	105.25374	105.25374	0	0.199	-0.001	-0.023	0.0	111.0
0.0	0.0	1	1	400.0	400.0	1	1	1	105.25374	105.25374	0	0.199	0.0	0.006	0.0	111.0
0.0	0.0	1	1	400.0	400.0	1	1	1	105.25374	105.25374	0	0.199	-0.001	-0.018	0.0	111.0
0.0	0.0	1	1	400.0	400.0	1	1	1	105.25374	105.25374	0	0.199	0.0	0.027	0.0	111.0
0.0	0.0	1	1	400.0	400.0	1	1	1	105.25374	105.25374	0	0.199	0.0	0.03	0.0	111.0
0.0	0.0	1	1	400.0	400.0	1	1	1	105.25374	105.25374	0	0.199	0.0	0.023	0.0	111.0
0.0	0.0	1	1	400.0	400.0	1	1	1	105.25374	105.25374	0	0.199	-0.001	-0.026	0.0	111.0
0.0	0.0	1	1	400.0	400.0	1	1	1	105.25374	105.25374	0	0.199	-0.001	-0.042	0.0	111.0
0.0	0.0	1	1	400.0	400.0	1	1	1	105.25374	105.25374	0	0.199	0.0	0.013	0.0	111.0
0.0	0.0	1	1	400.0	400.0	1	1	1	105.25374	105.25374	0	0.199	0.0	-0.005	0.0	111.0
0.0	0.0	1	1	400.0	400.0	1	1	1	105.25374	105.25374	0	0.199	0.0	-0.007	0.0	111.0
0.0	0.0	1	1	400.0	400.0	1	1	1	105.25374	105.25374	0	0.199	0.0	0.025	0.0	111.0
0.0	0.0	1	1	400.0	400.0	1	1	1	105.25374	105.25374	0	0.199	0.0	-0.009	0.0	111.0
0.0	0.0	1	1	400.0	400.0	1	1	1	105.25374	105.25374	0	0.199	0.0	0.011	0.0	111.0
0.0	0.0	1	1	400.0	400.0	1	1	1	105.25374	105.25374	0	0.199	0.0	0.008	0.0	111.0
0.0	0.0	1	1	400.0	400.0	1	1	1	105.25374	105.25374	0	0.199	0.0	-0.007	0.0	111.0
0.0	0.0	1	1	400.0	400.0	1	1	1	105.25374	105.25374	0	0.199	0.0	0.033	0.0	111.0
0.0	0.0	1	1	400.0	400.0	1	1	1	105.25374	105.25374	0	0.199	-0.001	-0.014	0.0	111.0
0.0	0.0	1	1	400.0	400.0	1	1	1	105.25374	105.25374	0	0.199	-0.001	-0.052	0.0	111.0
0.0	0.0	1	1	400.0	400.0	1	1	1	105.25374	105.25374	0	0.199	-0.001	-0.015	0.0	111.0
0.0	0.0	1	1	400.0	400.0	1	1	1	105.25374	105.25374	0	0.199	0.0	0.001	0.0	111.0
0.0	0.0	1	1	400.0	400.0	1	1	1	105.25374	105.25374	0	0.199	-0.001	-0.015	0.0	111.0
0.0	0.0	1	1	400.0	400.0	1	1	1	105.25374	105.25374	0	0.199	0.0	0.0	0.0	111.0
0.0	0.0	1	1	400.0	400.0	1	1	1	105.25374	105.25374	0	0.199	0.0	-0.002	0.0	111.0
0.0	0.0	1	1	400.0	400.0	1	1	1	105.25374	105.25374	0	0.199	0.0	0.028	0.0	111.0
0.0	0.0	1	1	400.0	400.0	1	1	1	105.25374	105.25374	0	0.199	0.0	0.001	0.0	111.0
0.0	0.0	1	1	400.0	400.0	1	1	1	105.25374	105.25374	0	0.199	0.0	0.024	0.0	111.0
0.0	0.0	1	1	400.0	400.0	1	1	1	105.25374	105.25374	0	0.199	0.0	-0.002	0.0	111.0
0.0	0.0	1	1	400.0	400.0	1	1	1	105.25374	105.25374	0	0.199	0.0	0.021	0.0	111.0
0.0	0.0	1	1	400.0	400.0	1	1	1	105.25374	105.25374	0	0.199	0.0	-0.01	0.0	111.0
0.0	0.0	1	1	400.0	400.0	1	1	1	105.25374	105.25374	0	0.199	0.0	0.014	0.0	111.0
0.0	0.0	1	1	400.0	400.0	1	1	1	105.25374	105.25374	0	0.199	0.0	-0.003	0.0	111.0
0.0	0.0	1	1	400.0	400.0	1	1	1	105.25374	105.25374	0	0.199	0.0	0.01	0.0	111.0
0.0	0.0	1	1	400.0	400.0	1	1	1	105.25374	105.25374	0	0.199	0.0	-0.002	0.0	111.0
4180.487	300.99503	2	1	400.0	300.99503	1	2	1	105.25374	105.25374	1	0.199	-0.001	-0.02	0.0	111.0
4180.487	300.99503	2	1	400.0	300.99503	0	2	1	105.25374	105.25374	1	0.199	-0.001	-0.017	0.0	111.0
4180.487	300.99503	2	1	400.0	300.99503	0	2	1	105.25374	105.25374	1	0.199	-0.001	-0.032	0.0	111.0
4180.487	300.99503	2	1	400.0	300.99503	0	2	1	105.25374	105.25374	1	0.199	0.0	-0.006	0.0	111.0
4180.487	300.99503	2	1	400.0	300.99503	0	2	1	105.25374	105.25374	1	0.199	0.002	0.273	0.294	111.0
4180.487	300.99503	2	1	400.0	300.99503	0	2	1	105.25374	105.25374	1	0.199	0.003	0.263	0.294	111.0
4180.487	300.99503	2	1	400.0	300.99503	0	2	1	105.25374	105.25374	1	0.199	0.009	0.792	0.825	111.0
4180.487	300.99503	2	1	400.0	300.99503	0	2	1	105.25374	105.25374	1	0.199	0.018	1.213	1.283	111.0
4180.487	300.99503	2	1	400.0	300.99503	0	2	1	105.25374	105.25374	1	0.199	0.027	1.293	1.283	111.0
4180.487	300.99503	2	1	400.0	300.99503	0	2	1	105.25374	105.25374	1	0.199	0.037	1.494	1.488	111.0
4180.487	300.99503	2	1	400.0	300.99503	0	2	1	105.25374	105.25374	1	0.199	0.048	1.81	1.856	111.0
4180.487	300.99503	2	1	400.0	300.99503	0	2	1	105.25374	105.25374	1	0.199	0.058	1.898	1.856	111.0
4180.487	300.99503	2	1	400.0	300.99503	0	2	1	105.25374	105.25374	1	0.199	0.069	2.033	2.021	111.0
4180.487	300.99503	2	1	400.0	300.99503	0	2	1	105.25374	105.25374	1	0.199	0.081	2.299	2.316	111.0
4180.487	300.99503	2	1	400.0	300.99503	0	2	1	105.25374	105.25374	1	0.2	0.091	2.327	2.316	111.0
4180.487	300.99503	2	1	400.0	300.99503	0	2	1	105.25374	105.25374	1	0.2	0.103	2.432	2.448	111.0
4180.487	300.99503	2	1	400.0	300.99503	0	2	1	105.25374	105.25374	1	0.2	0.113	2.445	2.448	111.0
4180.487	300.99503	2	1	400.0	300.99503	0	2	1	105.25374	105.25374	1	0.2	0.125	2.717	2.685	111.0
4180.487	300.99503	2	1	400.0	300.99503	0	2	1	105.25374	105.25374	1	0.2	0.135	2.801	2.791	111.0
4180.487	300.99503	2	1	400.0	300.99503	0	2	1	105.25374	105.25374	1	0.2	0.146	2.933	2.791	111.0
4180.487	300.99503	2	1	400.0	300.99503	0	2	1	105.25374	105.25374	1	0.2	0.156	2.942	2.981	111.0
4180.487	300.99503	2	1	400.0	300.99503	0	2	1	105.25374	105.25374	1	0.2	0.166	3.149	3.145	111.0
4180.487	300.99503	2	1	400.0	300.99503	0	2	1	105.25374	105.25374	1	0.2	0.175	3.147	3.145	111.0
4180.487	300.99503	2	1	400.0	300.99503	0	2	1	105.25374	105.25374	1	0.2	0.185	3.223	3.219	111.0
4180.487	300.99503	2	1	400.0	300.99503	0	2	1	105.25374	105.25374	1	0.2	0.193	3.191	3.219	111.0
4180.487	300.99503	2	1	400.0	300.99503	0	2	1	105.25374	105.25374	1	0.2	0.201	3.342	3.35	111.0
4180.487	300.99503	2	1	400.0	300.99503	0	2	1	105.25374	105.25374	1	0.2	0.208	3.425	3.409	111.0
4180.487	300.99503	2	1	400.0	300.99503	0	2	1	105.25374	105.25374	1	0.2	0.216	3.437	3.409	111.0
4180.487	300.99503	2	1	400.0	300.99503	0	2	1	105.25374	105.25374	1	0.2	0.225	3.672	3.515	111.0
4180.487	300.99503	2	1	400.0	300.99503	0	2	1	105.25374	105.25374	1	0.2	0.231	3.546	3.562	111.0
4180.487	300.99503	2	1	400.0	300.99503	0	2	1	105.25374	105.25374	1	0.2	0.237	3.564	3.562	111.0
4180.487	300.99503	2	1	400.0	300.99503	0	2	1	105.25374	105.25374	1	0.2	0.243	3.606	3.648	111.0
4180.487	300.99503	2	1	400.0	300.99503	0	2	1	105.25374	105.25374	1	0.2	0.248	3.549	3.648	111.0
4180.487	300.99503	2	1	400.0	300.99503	0	2	1	105.25374	105.25374	1	0.2	0.254	3.798	3.685	111.0
4180.487	300.99503	2	1	400.0	300.99503	0	2	1	105.25374	105.25374	1	0.2	0.261	3.724	3.753	111.0
4180.487	300.99503	2	1	400.0	300.99503	0	2	1	105.25374	105.25374	1	0.2	0.265	3.703	3.753	111.0
4180.487	300.99503	2	1	400.0	300.99503	0	2	1	105.25374	105.25374	1	0.2	0.269	3.747	3.784	111.0
4180.487	300.99503	2	1	400.0	300.99503	0	2	1	105.25374	105.25374	1	0.2	0.273	3.704	3.784	111.0
4180.487	300.99503	2	1	400.0	300.99503	1	2	1	105.25374	105.25374	1	0.2	0.277	3.832	3.838	111.0
4180.487	300.99503	2	1	400.0	300.99503	1	2	1	105.25374	105.25374	1	0.2	0.283	3.91	3.887	111.0
4180.487	300.99503	2	1	400.0	300.99503	1	2	1	105.25374	105.25374	1	0.2	0.286	3.854	3.887	111.0
4180.487	300.99503	2	1	400.0	300.99503	1	2	1	105.25374	105.25374	1	0.2	0.29	3.899	3.908	111.0
4180.487	300.99503	2	1	400.0	300.99503	1	2	1	105.25374	105.25374	1	0.2	0.294	3.944	3.927	111.0
4180.487	300.99503	2	1	400.0	300.99503	1	2	1	105.25374	105.25374	1	0.2	0.298	3.873	3.927	111.0
4180.487	300.99503	2	1	400.0	300.99503	1	2	1	105.25374	105.25374	1	0.2	0.301	3.921	3.963	111.0
4180.487	300.99503	2	1	400.0	300.99503	1	2	1	105.25374	105.25374	1	0.2	0.303	3.979	3.992	111.0
4180.487	300.99503	2	1	400.0	300.99503	1	2	1	105.25374	105.25374	1	0.2	0.305	3.989	3.992	111.0
4180.487	300.99503	2	1	400.0	300.99503	1	2	1	105.25374	105.25374	1	0.2	0.307	4.023	4.018	111.0
4180.487	300.99503	2	1	400.0	300.99503	1	2	1	105.25374	105.25374	1	0.2	0.31	4.16	4.018	111.0
4180.487	300.99503	2	1	400.0	300.99503	1	2	1	105.25374	105.25374	1	0.2	0.312	4.073	4.03	111.0
4180.487	300.99503	2	1	400.0	300.99503	1	2	1	105.25374	105.25374	1	0.2	0.315	4.138	4.051	111.0
4180.487	300.99503	2	1	400.0	300.99503	1	2	1	105.25374	105.25374	1	0.2	0.317	4.043	4.051	111.0
4180.487	300.99503	2	1	400.0	300.99503	1	2	1	105.25374	105.25374	1	0.2	0.319	4.049	4.06	111.0
4180.487	300.99503	2	1	400.0	300.99503	1	2	1	105.25374	105.25374	1	0.2	0.321	4.038	4.06	111.0
4180.487	300.99503	2	1	400.0	300.99503	1	2	1	105.25374	105.25374	1	0.2	0.321	4.047	4.077	111.0
4180.487	300.99503	2	1	400.0	300.99503	1	2	1	105.25374	105.25374	1	0.2	0.321	4.11	4.086	111.0
4180.487	300.99503	2	1	400.0	300.99503	1	2	1	105.25374	105.25374	1	0.2	0.321	4.025	4.086	111.0
4180.487	300.99503	2	1	400.0	300.99503	1	2	1	105.25374	105.25374	1	0.2	0.322	4.058	4.098	111.0
4180.487	300.99503	2	1	400.0	300.99503	1	2	1	105.25374	105.25374	1	0.2	0.324	4.155	4.106	111.0
4180.487	300.99503	2	1	400.0	300.99503	1	2	1	105.25374	105.25374	1	0.2	0.325	4.061	4.106	111.0
4180.487	300.99503	2	1	400.0	300.99503	1	2	1	105.25374	105.25374	1	0.2	0.326	4.078	4.115	111.0
4180.487	300.99503	2	1	400.0	300.99503	1	2	1	105.25374	105.25374	1	0.2	0.328	4.179	4.115	111.0
4180.487	300.99503	2	1	400.0	300.99503	1	2	1	105.25374	105.25374	1	0.2	0.33	4.133	4.126	111.0
4180.487	300.99503	2	1	400.0	300.99503	1	2	1	105.25374	105.25374	1	0.201	0.33	4.082	4.129	111.0
4180.487	300.99503	2	1	400.0	300.99503	1	2	1	105.25374	105.25374	1	0.201	0.33	4.106	4.129	111.0
4180.487	300.99503	2	1	400.0	300.99503	1	2	1	105.25374	105.25374	1	0.201	0.331	4.068	4.137	111.0
4180.487	300.99503	2	1	400.0	300.99503	1	2	1	105.25374	105.25374	1	0.201	0.333	4.15	4.141	111.0
4180.487	300.99503	2	1	400.0	300.99503	1	2	1	105.25374	105.25374	1	0.201	0.333	4.11	4.141	111.0
4180.487	300.99503	2	1	400.0	300.99503	1	2	1	105.25374	105.25374	1	0.201	0.335	4.199	4.146	111.0
4180.487	300.99503	2	1	400.0	300.99503	1	2	1	105.25374	105.25374	1	0.201	0.336	4.105	4.149	111.0
4180.487	300.99503	2	1	400.0	300.99503	1	2	1	105.25374	105.25374	1	0.201	0.338	4.154	4.149	111.0
4180.487	300.99503	2	1	400.0	300.99503	1	2	1	105.25374	105.25374	1	0.201	0.34	4.133	4.154	111.0
4180.487	300.99503	2	1	400.0	300.99503	1	2	1	105.25374	105.25374	1	0.201	0.341	4.113	4.154	111.0
4180.487	300.99503	2	1	400.0	300.99503	1	2	1	105.25374	105.25374	1	0.201	0.341	4.22	4.159	111.0
4180.487	300.99503	2	1	400.0	300.99503	1	2	1	105.25374	105.25374	1	0.201	0.341	4.146	4.161	111.0
4180.487	300.99503	2	1	400.0	300.99503	1	2	1	105.25374	105.25374	1	0.201	0.341	4.157	4.161	111.0
4180.487	300.99503	2	1	400.0	300.99503	1	2	1	105.25374	105.25374	1	0.201	0.341	4.135	4.164	111.0
4180.487	300.99503	2	1	400.0	300.99503	1	2	1	105.25374	105.25374	1	0.201	0.341	4.133	4.164	111.0
4180.487	300.99503	2	1	400.0	300.99503	1	2	1	105.25374	105.25374	1	0.201	0.341	4.186	4.166	111.0
4180.487	300.99503	2	1	400.0	300.99503	1	2	1	105.25374	105.25374	1	0.201	0.34	4.091	4.167	111.0
4180.487	300.99503	2	1	400.0	300.99503	1	2	1	105.25374	105.25374	1	0.201	0.34	4.09	4.167	111.0
4180.487	300.99503	2	1	400.0	300.99503	1	2	1	105.25374	105.25374	1	0.201	0.341	4.177	4.169	111.0
4180.487	300.99503	2	1	400.0	300.99503	1	2	1	105.25374	105.25374	1	0.201	0.341	4.292	4.171	111.0
4180.487	300.99503	2	1	400.0	300.99503	1	2	1	105.25374	105.25374	1	0.201	0.34	4.107	4.171	111.0
4180.487	300.99503	2	1	400.0	300.99503	1	2	1	105.25374	105.25374	1	0.201	0.341	4.199	4.173	111.0
4180.487	300.99503	2	1	400.0	300.99503	1	2	1	105.25374	105.25374	1	0.201	0.341	4.199	4.173	111.0
4180.487	300.99503	2	1	400.0	300.99503	1	2	1	105.25374	105.25374	1	0.201	0.34	4.008	4.173	111.0
4180.487	300.99503	2	1	400.0	300.99503	1	2	1	105.25374	105.25374	1	0.201	0.341	4.142	4.175	111.0
4180.487	300.99503	2	1	400.0	300.99503	1	2	1	105.25374	105.25374	1	0.201	0.341	4.144	4.175	111.0
4180.487	300.99503	2	1	400.0	300.99503	1	2	1	105.25374	105.25374	1	0.201	0.341	4.217	4.176	111.0
4180.487	300.99503	2	1	400.0	300.99503	1	2	1	105.25374	105.25374	1	0.201	0.341	4.186	4.177	111.0
4180.487	300.99503	2	1	400.0	300.99503	1	2	1	105.25374	105.25374	1	0.201	0.341	4.173	4.177	111.0
4180.487	300.99503	2	1	400.0	300.99503	1	2	1	105.25374	105.25374	1	0.201	0.341	4.184	4.177	111.0
4180.487	300.99503	2	1	400.0	300.99503	1	2	1	105.25374	105.25374	1	0.201	0.341	4.143	4.179	111.0
4180.487	300.99503	2	1	400.0	300.99503	1	2	1	105.25374	105.25374	1	0.201	0.341	4.212	4.179	111.0
4180.487	300.99503	2	1	400.0	300.99503	1	2	1	105.25374	105.25374	1	0.201	0.341	4.168	4.18	111.0
4180.487	300.99503	2	1	400.0	300.99503	1	2	1	105.25374	105.25374	1	0.201	0.34	4.058	4.18	111.0
4180.487	300.99503	2	1	400.0	300.99503	1	2	1	105.25374	105.25374	1	0.201	0.341	4.14	4.18	111.0
4180.487	300.99503	2	1	400.0	300.99503	1	2	1	105.25374	105.25374	1	0.201	0.341	4.222	4.181	111.0
4180.487	300.99503	2	1	400.0	300.99503	1	2	1	105.25374	105.25374	1	0.201	0.341	4.16	4.181	111.0
4180.487	300.99503	2	1	400.0	300.99503	1	2	1	105.25374	105.25374	1	0.201	0.341	4.161	4.181	111.0
4180.487	300.99503	2	1	400.0	300.99503	1	2	1	105.25374	105.25374	1	0.201	0.341	4.188	4.182	111.0
4180.487	300.99503	2	1	400.0	300.99503	1	2	1	105.25374	105.25374	1	0.201	0.341	4.183	4.182	111.0
4180.487	300.99503	2	1	400.0	300.99503	1	2	1	105.25374	105.25374	1	0.201	0.342	4.448	4.182	111.0
4180.487	300.99503	2	1	400.0	300.99503	1	2	1	105.25374	105.25374	1	0.201	0.342	4.171	4.182	111.0
4180.487	300.99503	2	1	400.0	300.99503	1	2	1	105.25374	105.25374	1	0.201	0.342	4.163	4.183	111.0
4180.487	300.99503	2	1	400.0	300.99503	1	2	1	105.25374	105.25374	1	0.201	0.342	4.199	4.183	111.0
4180.487	300.99503	2	1	400.0	300.99503	1	2	1	105.25374	105.25374	1	0.201	0.342	4.21	4.183	111.0
4180.487	300.99503	2	1	400.0	300.99503	1	2	1	105.25374	105.25374	1	0.201	0.342	4.121	4.183	111.0
4180.487	300.99503	2	1	400.0	300.99503	1	2	1	105.25374	105.25374	1	0.201	0.342	4.196	4.183	111.0
4180.487	300.99503	2	1	400.0	300.99503	1	2	1	105.25374	105.25374	1	0.201	0.342	4.194	4.183	111.0
4180.487	300.99503	2	1	400.0	300.99503	1	2	1	105.25374	105.25374	1	0.201	0.342	4.183	4.184	111.0
4180.487	300.99503	2	1	400.0	300.99503	1	2	1	105.25374	105.25374	1	0.201	0.342	4.222	4.184	111.0
4180.487	300.99503	2	1	400.0	300.99503	1	2	1	105.25374	105.25374	1	0.201	0.342	4.18	4.184	111.0
4180.487	300.99503	2	1	400.0	300.99503	1	2	1	105.25374	105.25374	1	0.201	0.342	4.217	4.184	111.0
4180.487	300.99503	2	1	400.0	300.99503	1	2	1	105.25374	105.25374	1	0.201	0.342	4.152	4.184	111.0
4180.487	300.99503	2	1	400.0	300.99503	1	2	1	105.25374	105.25374	1	0.201	0.341	4.206	4.184	111.0
4180.487	300.99503	2	1	400.0	300.99503	1	2	1	105.25374	105.25374	1	0.201	0.341	4.147	4.184	111.0
4180.487	300.99503	2	1	400.0	300.99503	1	2	1	105.25374	105.25374	1	0.201	0.341	4.188	4.184	111.0
4180.487	300.99503	2	1	400.0	300.99503	1	2	1	105.25374	105.25374	1	0.201	0.341	4.168	4.184	111.0
4180.487	300.99503	2	1	400.0	300.99503	1	2	1	105.25374	105.25374	1	0.201	0.341	4.345	4.184	111.0
4180.487	300.99503	2	1	400.0	300.99503	1	2	1	105.25374	105.25374	1	0.201	0.341	4.165	4.185	111.0
4180.487	300.99503	2	1	400.0	300.99503	1	2	1	105.25374	105.25374	1	0.201	0.341	4.193	4.185	111.0
4180.487	300.99503	2	1	400.0	300.99503	1	2	1	105.25374	105.25374	1	0.201	0.341	4.168	4.185	111.0
4180.487	300.99503	2	1	400.0	300.99503	1	2	1	105.25374	105.25374	1	0.201	0.341	4.199	4.185	111.0
4180.487	300.99503	2	1	400.0	300.99503	1	2	1	105.25374	105.25374	1	0.201	0.341	4.14	4.185	111.0
4180.487	300.99503	2	1	400.0	300.99503	1	2	1	105.25374	105.25374	1	0.201	0.341	4.198	4.185	111.0
4180.487	300.99503	2	1	400.0	300.99503	1	2	1	105.25374	105.25374	1	0.201	0.341	4.167	4.185	111.0
4180.487	300.99503	2	1	400.0	300.99503	1	2	1	105.25374	105.25374	1	0.201	0.341	4.218	4.185	111.0
4180.487	300.99503	2	1	400.0	300.99503	1	2	1	105.25374	105.25374	1	0.201	0.341	4.136	4.185	111.0
4180.487	300.99503	2	1	400.0	300.99503	1	2	1	105.25374	105.25374	1	0.201	0.341	4.226	4.185	111.0
4180.487	300.99503	2	1	400.0	300.99503	1	2	1	105.25374	105.25374	1	0.201	0.341	4.216	4.185	111.0
4180.487	300.99503	2	1	400.0	300.99503	1	2	1	105.25374	105.25374	1	0.201	0.341	4.186	4.185	111.0
4180.487	300.99503	2	1	400.0	300.99503	1	2	1	105.25374	105.25374	1	0.201	0.341	4.198	4.185	111.0
4180.487	300.99503	2	1	400.0	300.99503	1	2	1	105.25374	105.25374	1	0.201	0.341	4.145	4.185	111.0
4180.487	300.99503	2	1	400.0	300.99503	1	2	1	105.25374	105.25374	1	0.201	0.341	4.314	4.185	111.0
4180.487	300.99503	2	1	400.0	300.99503	1	2	1	105.25374	105.25374	1	0.201	0.341	4.196	4.185	111.0
4180.487	300.99503	2	1	400.0	300.99503	1	2	1	105.25374	105.25374	1	0.201	0.341	4.197	4.185	111.0
4180.487	300.99503	2	1	400.0	300.99503	1	2	1	105.25374	105.25374	1	0.201	0.34	4.104	4.185	111.0
4180.487	300.99503	2	1	400.0	300.99503	1	2	1	105.25374	105.25374	1	0.201	0.341	4.2	4.185	111.0
4180.487	300.99503	2	1	400.0	300.99503	1	2	1	105.25374	105.25374	1	0.201	0.341	4.243	4.185	111.0
4180.487	300.99503	2	1	400.0	300.99503	1	2	1	105.25374	105.25374	1	0.201	0.341	4.202	4.185	111.0
4180.487	300.99503	2	1	400.0	300.99503	1	2	1	105.25374	105.25374	1	0.201	0.341	4.231	4.185	111.0
4180.487	300.99503	2	1	400.0	300.99503	1	2	1	105.25374	105.25374	1	0.201	0.341	4.213	4.185	111.0
4180.487	300.99503	2	1	400.0	300.99503	1	2	1	105.25374	105.25374	1	0.201	0.341	4.203	4.185	111.0
4180.487	300.99503	2	1	400.0	300.99503	1	2	1	105.25374	105.25374	1	0.201	0.341	4.116	4.185	111.0
4180.487	300.99503	2	1	400.0	300.99503	1	2	1	105.25374	105.25374	1	0.201	0.341	4.218	4.185	111.0
4180.487	300.99503	2	1	400.0	300.99503	1	2	1	105.25374	105.25374	1	0.201	0.341	4.143	4.185	111.0
4180.487	300.99503	2	1	400.0	300.99503	1	2	1	105.25374	105.25374	1	0.201	0.342	4.357	4.185	111.0
4180.487	300.99503	2	1	400.0	300.99503	1	2	1	105.25374	105.25374	1	0.201	0.342	4.245	4.185	111.0
4180.487	300.99503	2	1	400.0	300.99503	1	2	1	105.25374	105.25374	1	0.201	0.342	4.19	4.185	111.0
4180.487	300.99503	2	1	400.0	300.99503	1	2	1	105.25374	105.25374	1	0.201	0.342	4.222	4.185	111.0
4180.487	300.99503	2	1	400.0	300.99503	1	2	1	105.25374	105.25374	1	0.201	0.342	4.18	4.185	111.0
4180.487	300.99503	2	1	400.0	300.99503	1	2	1	105.25374	105.25374	1	0.201	0.342	4.236	4.185	111.0
4180.487	300.99503	2	1	400.0	300.99503	1	2	1	105.25374	105.25374	1	0.201	0.342	4.158	4.185	111.0
4180.487	300.99503	2	1	400.0	300.99503	1	2	1	105.25374	105.25374	1	0.201	0.342	4.22	4.185	111.0
4180.487	300.99503	2	1	400.0	300.99503	1	2	1	105.25374	105.25374	1	0.201	0.341	4.157	4.185	111.0
4180.487	300.99503	2	1	400.0	300.99503	1	2	1	105.25374	105.25374	1	0.201	0.341	4.198	4.185	111.0
4180.487	300.99503	2	1	400.0	300.99503	1	2	1	105.25374	105.25374	1	0.201	0.341	4.163	4.185	111.0
4180.487	300.99503	2	1	400.0	300.99503	1	2	1	105.25374	105.25374	1	0.201	0.341	4.172	4.185	111.0
4180.487	300.99503	2	1	400.0	300.99503	1	2	1	105.25374	105.25374	1	0.201	0.341	4.189	4.185	111.0
4180.487	300.99503	2	1	400.0	300.99503	1	2	1	105.25374	105.25374	1	0.201	0.341	4.279	4.185	111.0
4180.487	300.99503	2	1	400.0	300.99503	1	2	1	105.25374	105.25374	1	0.201	0.341	4.167	4.185	111.0
4180.487	300.99503	2	1	400.0	300.99503	1	2	1	105.25374	105.25374	1	0.201	0.341	4.152	4.185	111.0
4180.487	300.99503	2	1	400.0	300.99503	1	2	1	105.25374	105.25374	1	0.201	0.341	4.185	4.185	111.0
4180.487	300.99503	2	1	400.0	300.99503	1	2	1	105.25374	105.25374	1	0.201	0.341	4.169	4.185	111.0
4180.487	300.99503	2	1	400.0	300.99503	1	2	1	105.25374	105.25374	1	0.201	0.341	4.299	4.185	111.0
4180.487	300.99503	2	1	400.0	300.99503	1	2	1	105.25374	105.25374	1	0.201	0.341	4.174	4.185	111.0
4180.487	300.99503	2	1	400.0	300.99503	1	2	1	105.25374	105.25374	1	0.201	0.34	4.093	4.185	111.0
4180.487	300.99503	2	1	400.0	300.99503	1	2	1	105.25374	105.25374	1	0.201	0.341	4.261	4.185	111.0
4180.487	300.99503	2	1	400.0	300.99503	1	2	1	105.25374	105.25374	1	0.201	0.341	4.142	4.185	111.0
4180.487	300.99503	2	1	400.0	300.99503	1	2	1	105.25374	105.25374	1	0.201	0.341	4.194	4.185	111.0
4180.487	300.99503	2	1	400.0	300.99503	1	2	1	105.25374	105.25374	1	0.201	0.341	4.142	4.185	111.0
4180.487	300.99503	2	1	400.0	300.99503	1	2	1	105.25374	105.25374	1	0.201	0.341	4.207	4.185	111.0
4180.487	300.99503	2	1	400.0	300.99503	1	2	1	105.25374	105.25374	1	0.201	0.341	4.236	4.185	111.0
4180.487	300.99503	2	1	400.0	300.99503	1	2	1	105.25374	105.25374	1	0.201	0.341	4.16	4.185	111.0
4180.487	300.99503	2	1	400.0	300.99503	1	2	1	105.25374	105.25374	1	0.201	0.341	4.118	4.185	111.0
4180.487	300.99503	2	1	400.0	300.99503	1	2	1	105.25374	105.25374	1	0.201	0.341	4.126	4.185	111.0
4180.487	300.99503	2	1	400.0	300.99503	1	2	1	105.25374	105.25374	1	0.201	0.341	4.177	4.185	111.0
4180.487	300.99503	2	1	400.0	300.99503	1	2	1	105.25374	105.25374	1	0.201	0.341	4.228	4.185	111.0
4180.487	300.99503	2	1	400.0	300.99503	1	2	1	105.25374	105.25374	1	0.201	0.341	4.258	4.185	111.0
4180.487	300.99503	2	1	400.0	300.99503	1	2	1	105.25374	105.25374	1	0.201	0.341	4.178	4.185	111.0
4180.487	300.99503	2	1	400.0	300.99503	1	2	1	105.25374	105.25374	1	0.201	0.341	4.203	4.185	111.0
4180.487	300.99503	2	1	400.0	300.99503	1	2	1	105.25374	105.25374	1	0.201	0.341	4.212	4.185	111.0
4180.487	300.99503	2	1	400.0	300.99503	1	2	1	105.25374	105.25374	1	0.201	0.341	4.163	4.185	111.0
4180.487	300.99503	2	1	400.0	300.99503	1	2	1	105.25374	105.25374	1	0.201	0.341	4.156	4.185	111.0
4180.487	300.99503	2	1	400.0	300.99503	1	2	1	105.25374	105.25374	1	0.201	0.34	4.091	4.185	111.0
4180.487	300.99503	2	1	400.0	300.99503	1	2	1	105.25374	105.25374	1	0.201	0.341	4.197	4.185	111.0
4180.487	300.99503	2	1	400.0	300.99503	1	2	1	105.25374	105.25374	1	0.201	0.341	4.195	4.185	111.0
4180.487	300.99503	2	1	400.0	300.99503	1	2	1	105.25374	105.25374	1	0.201	0.341	4.168	4.185	111.0
4180.487	300.99503	2	1	400.0	300.99503	1	2	1	105.25374	105.25374	1	0.201	0.341	4.212	4.185	111.0
4180.487	300.99503	2	1	400.0	300.99503	1	2	1	105.25374	105.25374	1	0.201	0.341	4.156	4.185	111.0
4180.487	300.99503	2	1	400.0	300.99503	1	2	1	105.25374	105.25374	1	0.201	0.34	4.099	4.185	111.0
4180.487	300.99503	2	1	400.0	300.99503	1	2	1	105.25374	105.25374	1	0.201	0.341	4.147	4.185	111.0
4180.487	300.99503	2	1	400.0	300.99503	1	2	1	105.25374	105.25374	1	0.201	0.341	4.142	4.185	111.0
4180.487	300.99503	2	1	400.0	300.99503	1	2	1	105.25374	105.25374	1	0.201	0.341	4.159	4.185	111.0
4180.487	300.99503	2	1	400.0	300.99503	1	2	1	105.25374	105.25374	1	0.201	0.34	3.947	4.185	111.0
4180.487	300.99503	2	1	400.0	300.99503	1	2	1	105.25374	105.25374	1	0.201	0.341	4.201	4.185	111.0
4180.487	300.99503	2	1	400.0	300.99503	1	2	1	105.25374	105.25374	1	0.201	0.341	4.186	4.185	111.0
4180.487	300.99503	2	1	400.0	300.99503	1	2	1	105.25374	105.25374	1	0.201	0.341	4.214	4.185	111.0
4180.487	300.99503	2	1	400.0	300.99503	1	2	1	105.25374	105.25374	1	0.201	0.341	4.299	4.185	111.0
4180.487	300.99503	2	1	400.0	300.99503	1	2	1	105.25374	105.25374	1	0.201	0.341	4.207	4.185	111.0
4180.487	300.99503	2	1	400.0	300.99503	1	2	1	105.25374	105.25374	1	0.201	0.341	4.191	4.185	111.0
4180.487	300.99503	2	1	400.0	300.99503	1	2	1	105.25374	105.25374	1	0.201	0.341	4.221	4.185	111.0
4180.487	300.99503	2	1	400.0	300.99503	1	2	1	105.25374	105.25374	1	0.201	0.341	4.154	4.185	111.0
4180.487	300.99503	2	1	400.0	300.99503	1	2	1	105.25374	105.25374	1	0.201	0.341	4.117	4.185	111.0
0.0	0.0	2	1	400.0	300.99503	1	2	1	105.25374	105.25374	0	0.201	0.341	4.111	4.185	111.0
0.0	0.0	2	1	400.0	300.99503	1	2	1	105.25374	105.25374	0	0.201	0.341	4.178	4.185	111.0
0.0	0.0	2	1	400.0	300.99503	1	2	1	105.25374	105.25374	0	0.201	0.341	4.184	4.185	111.0
0.0	0.0	2	1	400.0	300.99503	1	2	1	105.25374	105.25374	0	0.201	0.341	4.201	4.185	111.0
0.0	0.0	2	1	400.0	300.99503	1	2	1	105.25374	105.25374	0	0.201	0.338	3.744	3.613	111.0
0.0	0.0	2	1	400.0	300.99503	1	2	1	105.25374	105.25374	0	0.201	0.333	3.387	3.613	111.0
0.0	0.0	2	1	400.0	300.99503	1	2	1	105.25374	105.25374	0	0.2	0.327	3.381	3.358	111.0
0.0	0.0	2	1	400.0	300.99503	1	2	1	105.25374	105.25374	0	0.2	0.318	2.875	2.901	111.0
0.0	0.0	2	1	400.0	300.99503	1	2	1	105.25374	105.25374	0	0.2	0.311	2.904	2.901	111.0
0.0	0.0	2	1	400.0	300.99503	1	2	1	105.25374	105.25374	0	0.2	0.303	2.738	2.695	111.0
0.0	0.0	2	1	400.0	300.99503	1	2	1	105.25374	105.25374	0	0.2	0.296	2.669	2.328	111.0
0.0	0.0	2	1	400.0	300.99503	1	2	1	105.25374	105.25374	0	0.2	0.286	2.273	2.328	111.0
0.0	0.0	2	1	400.0	300.99503	1	2	1	105.25374	105.25374	0	0.2	0.275	2.023	2.009	111.0
0.0	0.0	2	1	400.0	300.99503	1	2	1	105.25374	105.25374	0	0.2	0.264	1.979	2.009	111.0
0.0	0.0	2	1	400.0	300.99503	1	2	1	105.25374	105.25374	0	0.2	0.253	1.875	1.867	111.0
0.0	0.0	2	1	400.0	300.99503	1	2	1	105.25374	105.25374	0	0.2	0.243	1.857	1.867	111.0
0.0	0.0	2	1	400.0	300.99503	1	2	1	105.25374	105.25374	0	0.2	0.232	1.622	1.612	111.0
0.0	0.0	2	1	400.0	300.99503	1	2	1	105.25374	105.25374	0	0.2	0.222	1.503	1.499	111.0
0.0	0.0	2	1	400.0	300.99503	1	2	1	105.25374	105.25374	0	0.2	0.213	1.597	1.499	111.0
0.0	0.0	2	1	400.0	300.99503	1	2	1	105.25374	105.25374	0	0.2	0.203	1.267	1.294	111.0
0.0	0.0	2	1	400.0	300.99503	1	2	1	105.25374	105.25374	0	0.2	0.192	0.92	1.203	111.0
0.0	0.0	2	1	400.0	300.99503	1	2	1	105.25374	105.25374	0	0.2	0.183	1.234	1.203	111.0
0.0	0.0	2	1	400.0	300.99503	1	2	1	105.25374	105.25374	0	0.2	0.174	1.064	1.038	111.0
0.0	0.0	2	1	400.0	300.99503	1	2	1	105.25374	105.25374	0	0.2	0.165	0.961	0.964	111.0
0.0	0.0	2	1	400.0	300.99503	1	2	1	105.25374	105.25374	0	0.2	0.157	1.011	0.964	111.0
0.0	0.0	2	1	400.0	300.99503	1	2	1	105.25374	105.25374	0	0.2	0.149	0.803	0.833	111.0
0.0	0.0	2	1	400.0	300.99503	1	2	1	105.25374	105.25374	0	0.2	0.14	0.81	0.833	111.0
0.0	0.0	2	1	400.0	300.99503	1	2	1	105.25374	105.25374	0	0.2	0.134	0.792	0.719	111.0
0.0	0.0	2	1	400.0	300.99503	1	2	1	105.25374	105.25374	0	0.2	0.126	0.649	0.668	111.0
0.0	0.0	2	1	400.0	300.99503	1	2	1	105.25374	105.25374	0	0.199	0.118	0.672	0.668	111.0
0.0	0.0	2	1	400.0	300.99503	1	2	1	105.25374	105.25374	0	0.199	0.112	0.599	0.577	111.0
0.0	0.0	2	1	400.0	300.99503	1	2	1	105.25374	105.25374	0	0.199	0.106	0.569	0.536	111.0
0.0	0.0	2	1	400.0	300.99503	1	2	1	105.25374	105.25374	0	0.199	0.1	0.576	0.536	111.0
0.0	0.0	2	1	400.0	300.99503	1	2	1	105.25374	105.25374	0	0.199	0.094	0.481	0.462	111.0
0.0	0.0	2	1	400.0	300.99503	1	2	1	105.25374	105.25374	0	0.199	0.088	0.453	0.462	111.0
0.0	0.0	2	1	400.0	300.99503	1	2	1	105.25374	105.25374	0	0.199	0.082	0.435	0.43	111.0
0.0	0.0	2	1	400.0	300.99503	1	2	1	105.25374	105.25374	0	0.199	0.077	0.396	0.371	111.0
0.0	0.0	2	1	400.0	300.99503	1	2	1	105.25374	105.25374	0	0.199	0.073	0.348	0.371	111.0
0.0	0.0	2	1	400.0	300.99503	1	2	1	105.25374	105.25374	0	0.199	0.069	0.305	0.32	111.0
0.0	0.0	2	1	400.0	300.99503	1	2	1	105.25374	105.25374	0	0.199	0.065	0.305	0.297	111.0
0.0	0.0	2	1	400.0	300.99503	1	2	1	105.25374	105.25374	0	0.199	0.061	0.307	0.297	111.0
0.0	0.0	2	1	400.0	300.99503	1	2	1	105.25374	105.25374	0	0.199	0.057	0.235	0.257	111.0
0.0	0.0	2	1	400.0	300.99503	1	2	1	105.25374	105.25374	0	0.199	0.054	0.245	0.257	111.0
0.0	0.0	2	1	400.0	300.99503	1	2	1	105.25374	105.25374	0	0.199	0.05	0.242	0.221	111.0
0.0	0.0	2	1	400.0	300.99503	1	2	1	105.25374	105.25374	0	0.199	0.046	0.201	0.206	111.0
0.0	0.0	2	1	400.0	300.99503	1	2	1	105.25374	105.25374	0	0.199	0.042	0.19	0.206	111.0
0.0	0.0	2	1	400.0	300.99503	1	2	1	105.25374	105.25374	0	0.199	0.039	0.163	0.177	111.0
0.0	0.0	2	1	400.0	300.99503	1	2	1	105.25374	105.25374	0	0.199	0.037	0.157	0.165	111.0
0.0	0.0	2	1	400.0	300.99503	1	2	1	105.25374	105.25374	0	0.199	0.035	0.164	0.165	111.0
0.0	0.0	2	1	400.0	300.99503	1	2	1	105.25374	105.25374	0	0.199	0.033	0.152	0.142	111.0
0.0	0.0	2	1	400.0	300.99503	1	2	1	105.25374	105.25374	0	0.199	0.031	0.142	0.142	111.0
0.0	0.0	2	1	400.0	300.99503	1	2	1	105.25374	105.25374	0	0.199	0.029	0.142	0.122	111.0
0.0	0.0	2	1	400.0	300.99503	1	2	1	105.25374	105.25374	0	0.199	0.027	0.092	0.114	111.0
0.0	0.0	2	1	400.0	300.99503	1	2	1	105.25374	105.25374	0	0.199	0.025	0.128	0.114	111.0
0.0	0.0	2	1	400.0	300.99503	1	2	1	105.25374	105.25374	0	0.199	0.023	0.107	0.098	111.0
0.0	0.0	2	1	400.0	300.99503	1	2	1	105.25374	105.25374	0	0.199	0.021	0.19	0.091	111.0
0.0	0.0	2	1	400.0	300.99503	1	2	1	105.25374	105.25374	0	0.199	0.02	0.073	0.091	111.0
0.0	0.0	2	1	400.0	300.99503	1	2	1	105.25374	105.25374	0	0.199	0.02	0.093	0.078	111.0
0.0	0.0	2	1	400.0	300.99503	1	2	1	105.25374	105.25374	0	0.199	0.019	0.059	0.078	111.0
0.0	0.0	2	1	400.0	300.99503	1	2	1	105.25374	105.25374	0	0.199	0.019	0.093	0.073	111.0
0.0	0.0	2	1	400.0	300.99503	1	2	1	105.25374	105.25374	0	0.199	0.019	0.084	0.063	111.0
0.0	0.0	2	1	400.0	300.99503	1	2	1	105.25374	105.25374	0	0.199	0.019	0.111	0.063	111.0
0.0	0.0	2	1	400.0	300.99503	1	2	1	105.25374	105.25374	0	0.199	0.019	0.051	0.058	111.0
0.0	0.0	2	1	400.0	300.99503	1	2	1	105.25374	105.25374	0	0.199	0.019	0.006	0.058	111.0
0.0	0.0	2	1	400.0	300.99503	1	2	1	105.25374	105.25374	0	0.199	0.019	0.057	0.05	111.0
0.0	0.0	2	1	400.0	300.99503	1	2	1	105.25374	105.25374	0	0.199	0.019	0.0	0.046	111.0
0.0	0.0	2	1	400.0	300.99503	1	2	1	105.25374	105.25374	0	0.199	0.019	0.134	0.046	111.0
0.0	0.0	2	1	400.0	300.99503	1	2	1	105.25374	105.25374	0	0.199	0.019	0.043	0.04	111.0
0.0	0.0	2	1	400.0	300.99503	1	2	1	105.25374	105.25374	0	0.199	0.019	0.037	0.037	111.0
0.0	0.0	2	1	400.0	300.99503	1	2	1	105.25374	105.25374	0	0.199	0.019	0.051	0.037	111.0
0.0	0.0	2	1	400.0	300.99503	1	2	1	105.25374	105.25374	0	0.199	0.018	-0.041	0.032	111.0
0.0	0.0	2	1	400.0	300.99503	1	2	1	105.25374	105.25374	0	0.199	0.017	0.061	0.027	111.0
0.0	0.0	2	1	400.0	300.99503	1	2	1	105.25374	105.25374	0	0.199	0.017	0.083	0.027	111.0
0.0	0.0	2	1	400.0	300.99503	1	2	1	105.25374	105.25374	0	0.199	0.017	0.064	0.023	111.0
0.0	0.0	2	1	400.0	300.99503	1	2	1	105.25374	105.25374	0	0.199	0.017	0.03	0.023	111.0
0.0	0.0	2	1	400.0	300.99503	1	2	1	105.25374	105.25374	0	0.199	0.016	-0.02	0.021	111.0
0.0	0.0	2	1	400.0	300.99503	1	2	1	105.25374	105.25374	0	0.199	0.016	0.042	0.018	111.0
0.0	0.0	2	1	400.0	300.99503	1	2	1	105.25374	105.25374	0	0.199	0.015	-0.013	0.018	111.0
0.0	0.0	2	1	400.0	300.99503	1	2	1	105.25374	105.25374	0	0.199	0.015	0.048	0.017	111.0
0.0	0.0	2	1	400.0	300.99503	1	2	1	105.25374	105.25374	0	0.199	0.015	0.028	0.014	111.0
0.0	0.0	2	1	400.0	300.99503	1	2	1	105.25374	105.25374	0	0.199	0.015	0.009	0.014	111.0
0.0	0.0	2	1	400.0	300.99503	1	2	1	105.25374	105.25374	0	0.199	0.014	0.143	0.013	111.0
0.0	0.0	2	1	400.0	300.99503	1	2	1	105.25374	105.25374	0	0.199	0.014	0.001	0.013	111.0
0.0	0.0	2	1	400.0	300.99503	1	2	1	105.25374	105.25374	0	0.199	0.013	-0.029	0.011	111.0
0.0	0.0	2	1	400.0	300.99503	1	2	1	105.25374	105.25374	0	0.199	0.012	0.019	0.01	111.0
0.0	0.0	2	1	400.0	300.99503	1	2	1	105.25374	105.25374	0	0.199	0.011	0.016	0.01	111.0
0.0	0.0	2	1	400.0	300.99503	1	2	1	105.25374	105.25374	0	0.199	0.01	-0.137	0.009	111.0
0.0	0.0	2	1	400.0	300.99503	1	2	1	105.25374	105.25374	0	0.199	0.01	0.04	0.007	111.0
0.0	0.0	2	1	400.0	300.99503	1	2	1	105.25374	105.25374	0	0.199	0.01	0.021	0.007	111.0
0.0	0.0	2	1	400.0	300.99503	1	2	1	105.25374	105.25374	0	0.199	0.009	-0.003	0.007	111.0
0.0	0.0	2	1	400.0	300.99503	1	2	1	105.25374	105.25374	0	0.199	0.008	0.006	0.007	111.0
0.0	0.0	2	1	400.0	300.99503	1	2	1	105.25374	105.25374	0	0.199	0.008	-0.005	0.006	111.0
0.0	0.0	2	1	400.0	300.99503	1	2	1	105.25374	105.25374	0	0.199	0.007	0.036	0.005	111.0
0.0	0.0	2	1	400.0	300.99503	1	2	1	105.25374	105.25374	0	0.199	0.007	-0.007	0.005	111.0
0.0	0.0	2	1	400.0	300.99503	1	2	1	105.25374	105.25374	0	0.199	0.007	0.0	0.004	111.0
0.0	0.0	2	1	400.0	300.99503	1	2	1	105.25374	105.25374	0	0.199	0.006	-0.007	0.004	111.0
0.0	0.0	2	1	400.0	300.99503	1	2	1	105.25374	105.25374	0	0.199	0.005	-0.144	0.004	111.0
0.0	0.0	2	1	400.0	300.99503	1	2	1	105.25374	105.25374	0	0.199	0.004	-0.04	0.003	111.0
0.0	0.0	2	1	400.0	300.99503	1	2	1	105.25374	105.25374	0	0.199	0.003	0.125	0.003	111.0
0.0	0.0	2	1	400.0	300.99503	1	2	1	105.25374	105.25374	0	0.199	0.002	0.013	0.002	111.0
0.0	0.0	2	1	400.0	300.99503	1	2	1	105.25374	105.25374	0	0.199	0.001	-0.016	0.002	111.0
0.0	0.0	2	1	400.0	300.99503	1	2	1	105.25374	105.25374	0	0.199	0.001	0.024	0.002	111.0
0.0	0.0	2	1	400.0	300.99503	1	2	1	105.25374	105.25374	0	0.199	0.001	0.014	0.002	111.0
0.0	0.0	2	1	400.0	300.99503	1	2	1	105.25374	105.25374	0	0.199	0.0	-0.009	0.001	111.0
0.0	0.0	2	1	400.0	300.99503	1	2	1	105.25374	105.25374	0	0.199	0.0	0.014	0.001	111.0
0.0	0.0	2	1	400.0	300.99503	1	2	1	105.25374	105.25374	0	0.199	0.0	0.019	0.001	111.0
0.0	0.0	2	1	400.0	300.99503	1	2	1	105.25374	105.25374	0	0.199	-0.001	-0.023	0.001	111.0
0.0	0.0	2	1	400.0	300.99503	1	2	1	105.25374	105.25374	0	0.199	-0.001	-0.022	0.001	111.0
0.0	0.0	2	1	400.0	300.99503	1	2	1	105.25374	105.25374	0	0.199	0.0	0.0	0.001	111.0
0.0	0.0	2	1	400.0	300.99503	1	2	1	105.25374	105.25374	0	0.199	0.0	-0.004	0.001	111.0
0.0	0.0	2	1	400.0	300.99503	1	2	1	105.25374	105.25374	0	0.199	0.0	0.015	0.0	111.0
0.0	0.0	2	1	400.0	300.99503	1	2	1	105.25374	105.25374	0	0.199	0.0	0.058	0.0	111.0
0.0	0.0	2	1	400.0	300.99503	1	2	1	105.25374	105.25374	0	0.199	0.0	-0.004	0.0	111.0
0.0	0.0	2	1	400.0	300.99503	1	2	1	105.25374	105.25374	0	0.199	0.0	0.007	0.0	111.0
0.0	0.0	2	1	400.0	300.99503	1	2	1	105.25374	105.25374	0	0.199	0.0	0.001	0.0	111.0
0.0	0.0	2	1	400.0	300.99503	1	2	1	105.25374	105.25374	0	0.199	0.0	0.019	0.0	111.0
0.0	0.0	2	1	400.0	300.99503	1	2	1	105.25374	105.25374	0	0.199	-0.001	-0.015	0.0	111.0
0.0	0.0	2	1	400.0	300.99503	1	2	1	105.25374	105.25374	0	0.199	0.0	-0.007	0.0	111.0
0.0	0.0	2	1	400.0	300.99503	1	2	1	105.25374	105.25374	0	0.199	0.0	-0.004	0.0	111.0
0.0	0.0	2	1	400.0	300.99503	1	2	1	105.25374	105.25374	0	0.199	0.0	0.009	0.0	111.0
0.0	0.0	2	1	400.0	300.99503	1	2	1	105.25374	105.25374	0	0.199	-0.001	-0.031	0.0	111.0
0.0	0.0	2	1	400.0	300.99503	1	2	1	105.25374	105.25374	0	0.199	-0.001	-0.016	0.0	111.0
0.0	0.0	2	1	400.0	300.99503	1	2	1	105.25374	105.25374	0	0.199	-0.001	-0.026	0.0	111.0
0.0	0.0	2	1	400.0	300.99503	1	2	1	105.25374	105.25374	0	0.199	0.0	0.016	0.0	111.0
0.0	0.0	2	1	400.0	300.99503	1	2	1	105.25374	105.25374	0	0.199	0.0	0.043	0.0	111.0
0.0	0.0	2	1	400.0	300.99503	1	2	1	105.25374	105.25374	0	0.199	0.0	0.005	0.0	111.0
0.0	0.0	2	1	400.0	300.99503	1	2	1	105.25374	105.25374	0	0.199	-0.001	-0.232	0.0	111.0
0.0	0.0	2	1	400.0	300.99503	1	2	1	105.25374	105.25374	0	0.199	0.0	-0.011	0.0	111.0
0.0	0.0	2	1	400.0	300.99503	1	2	1	105.25374	105.25374	0	0.199	0.0	0.001	0.0	111.0
0.0	0.0	2	1	400.0	300.99503	1	2	1	105.25374	105.25374	0	0.199	0.0	0.003	0.0	111.0
0.0	0.0	2	1	400.0	300.99503	1	2	1	105.25374	105.25374	0	0.199	0.0	0.033	0.0	111.0
0.0	0.0	2	1	400.0	300.99503	1	2	1	105.25374	105.25374	0	0.199	0.0	0.0	0.0	111.0
0.0	0.0	2	1	400.0	300.99503	1	2	1	105.25374	105.25374	0	0.199	-0.001	-0.034	0.0	111.0
0.0	0.0	2	1	400.0	300.99503	1	2	1	105.25374	105.25374	0	0.199	0.0	0.005	0.0	111.0
0.0	0.0	2	1	400.0	300.99503	1	2	1	105.25374	105.25374	0	0.199	0.0	0.007	0.0	111.0
0.0	0.0	2	1	400.0	300.99503	1	2	1	105.25374	105.25374	0	0.199	0.0	0.003	0.0	111.0
0.0	0.0	2	1	400.0	300.99503	1	2	1	105.25374	105.25374	0	0.199	0.0	0.019	0.0	111.0
0.0	0.0	2	1	400.0	300.99503	1	2	1	105.25374	105.25374	0	0.199	0.0	0.005	0.0	111.0
0.0	0.0	2	1	400.0	300.99503	1	2	1	105.25374	105.25374	0	0.199	0.0	0.047	0.0	111.0
0.0	0.0	2	1	400.0	300.99503	1	2	1	105.25374	105.25374	0	0.199	0.0	0.006	0.0	111.0
0.0	0.0	2	1	400.0	300.99503	1	2	1	105.25374	105.25374	0	0.199	0.0	0.007	0.0	111.0
0.0	0.0	2	1	400.0	300.99503	1	2	1	105.25374	105.25374	0	0.199	0.0	0.008	0.0	111.0
0.0	0.0	2	1	400.0	300.99503	1	2	1	105.25374	105.25374	0	0.199	-0.001	-0.021	0.0	111.0
0.0	0.0	2	1	400.0	300.99503	1	2	1	105.25374	105.25374	0	0.199	-0.001	-0.024	0.0	111.0
0.0	0.0	2	1	400.0	300.99503	1	2	1	105.25374	105.25374	0	0.199	0.0	0.026	0.0	111.0
0.0	0.0	2	1	400.0	300.99503	1	2	1	105.25374	105.25374	0	0.199	0.0	-0.008	0.0	111.0
0.0	0.0	2	1	400.0	300.99503	1	2	1	105.25374	105.25374	0	0.199	0.0	0.106	0.0	111.0
0.0	0.0	2	1	400.0	300.99503	1	2	1	105.25374	105.25374	0	0.199	0.0	0.06	0.0	111.0
0.0	0.0	2	1	400.0	300.99503	1	2	1	105.25374	105.25374	0	0.199	0.0	0.023	0.0	111.0
0.0	0.0	2	1	400.0	300.99503	1	2	1	105.25374	105.25374	0	0.199	0.0	0.015	0.0	111.0
0.0	0.0	2	1	400.0	300.99503	1	2	1	105.25374	105.25374	0	0.199	0.0	0.005	0.0	111.0
0.0	0.0	2	1	400.0	300.99503	1	2	1	105.25374	105.25374	0	0.199	0.0	-0.009	0.0	111.0
0.0	0.0	2	1	400.0	300.99503	1	2	1	105.25374	105.25374	0	0.199	0.0	0.003	0.0	111.0
0.0	0.0	2	1	400.0	300.99503	1	2	1	105.25374	105.25374	0	0.199	0.0	0.004	0.0	111.0
0.0	0.0	2	1	400.0	300.99503	1	2	1	105.25374	105.25374	0	0.199	0.0	-0.007	0.0	111.0
0.0	0.0	2	1	400.0	300.99503	1	2	1	105.25374	105.25374	0	0.199	-0.001	-0.012	0.0	111.0
0.0	0.0	2	1	400.0	300.99503	1	2	1	105.25374	105.25374	0	0.199	0.0	0.013	0.0	111.0
0.0	0.0	2	1	400.0	300.99503	1	2	1	105.25374	105.25374	0	0.199	0.0	0.001	0.0	111.0
0.0	0.0	2	1	400.0	300.99503	1	2	1	105.25374	105.25374	0	0.199	-0.001	-0.022	0.0	111.0
0.0	0.0	2	1	400.0	300.99503	1	2	1	105.25374	105.25374	0	0.199	0.0	-0.005	0.0	111.0
0.0	0.0	2	1	400.0	300.99503	1	2	1	105.25374	105.25374	0	0.199	0.0	0.008	0.0	111.0
0.0	0.0	2	1	400.0	300.99503	1	2	1	105.25374	105.25374	0	0.199	0.0	0.005	0.0	111.0
0.0	0.0	2	1	400.0	300.99503	1	2	1	105.25374	105.25374	0	0.199	0.0	0.046	0.0	111.0
0.0	0.0	2	1	400.0	300.99503	1	2	1	105.25374	105.25374	0	0.199	0.0	-0.005	0.0	111.0
0.0	0.0	2	1	400.0	300.99503	1	2	1	105.25374	105.25374	0	0.199	0.0	0.03	0.0	111.0
0.0	0.0	2	1	400.0	300.99503	1	2	1	105.25374	105.25374	0	0.199	0.0	-0.009	0.0	111.0
0.0	0.0	2	1	400.0	300.99503	1	2	1	105.25374	105.25374	0	0.199	0.0	0.08	0.0	111.0
0.0	0.0	2	1	400.0	300.99503	1	2	1	105.25374	105.25374	0	0.199	0.0	0.002	0.0	111.0
0.0	0.0	2	1	400.0	300.99503	1	2	1	105.25374	105.25374	0	0.199	-0.001	-0.019	0.0	111.0
0.0	0.0	2	1	400.0	300.99503	1	2	1	105.25374	105.25374	0	0.199	-0.001	-0.037	0.0	111.0
0.0	0.0	2	1	400.0	300.99503	1	2	1	105.25374	105.25374	0	0.199	0.0	0.001	0.0	111.0
0.0	0.0	2	1	400.0	300.99503	1	2	1	105.25374	105.25374	0	0.199	0.0	0.08	0.0	111.0
0.0	0.0	2	1	400.0	300.99503	1	2	1	105.25374	105.25374	0	0.199	0.0	0.02	0.0	111.0
0.0	0.0	2	1	400.0	300.99503	1	2	1	105.25374	105.25374	0	0.199	-0.001	-0.048	0.0	111.0
0.0	0.0	2	1	400.0	300.99503	1	2	1	105.25374	105.25374	0	0.199	0.0	0.079	0.0	111.0
0.0	0.0	2	1	400.0	300.99503	1	2	1	105.25374	105.25374	0	0.199	0.0	-0.01	0.0	111.0
0.0	0.0	2	1	400.0	300.99503	1	2	1	105.25374	105.25374	0	0.199	0.0	-0.003	0.0	111.0
0.0	0.0	2	1	400.0	300.99503	1	2	1	105.25374	105.25374	0	0.199	0.0	0.017	0.0	111.0
0.0	0.0	2	1	400.0	300.99503	1	2	1	105.25374	105.25374	0	0.199	0.0	0.018	0.0	111.0
0.0	0.0	2	1	400.0	300.99503	1	2	1	105.25374	105.25374	0	0.199	0.0	-0.001	0.0	111.0
0.0	0.0	2	1	400.0	300.99503	1	2	1	105.25374	105.25374	0	0.199	0.0	0.152	0.0	111.0
0.0	0.0	2	1	400.0	300.99503	1	2	1	105.25374	105.25374	0	0.199	0.0	0.017	0.0	111.0
0.0	0.0	2	1	400.0	300.99503	1	2	1	105.25374	105.25374	0	0.199	0.0	0.003	0.0	111.0
0.0	0.0	2	1	400.0	300.99503	1	2	1	105.25374	105.25374	0	0.199	-0.001	-0.022	0.0	111.0
0.0	0.0	2	1	400.0	300.99503	1	2	1	105.25374	105.25374	0	0.199	0.0	0.007	0.0	111.0
0.0	0.0	2	1	400.0	300.99503	1	2	1	105.25374	105.25374	0	0.199	0.0	0.004	0.0	111.0
0.0	0.0	2	1	400.0	300.99503	1	2	1	105.25374	105.25374	0	0.199	0.0	0.026	0.0	111.0
0.0	0.0	2	1	400.0	300.99503	1	2	1	105.25374	105.25374	0	0.199	0.0	0.034	0.0	111.0
0.0	0.0	2	1	400.0	300.99503	1	2	1	105.25374	105.25374	0	0.199	-0.001	-0.033	0.0	111.0
0.0	0.0	2	1	400.0	300.99503	1	2	1	105.25374	105.25374	0	0.199	0.0	0.043	0.0	111.0
0.0	0.0	2	1	400.0	300.99503	1	2	1	105.25374	105.25374	0	0.199	-0.001	-0.035	0.0	111.0
0.0	0.0	2	1	400.0	300.99503	1	2	1	105.25374	105.25374	0	0.199	0.0	0.018	0.0	111.0
0.0	0.0	2	1	400.0	300.99503	1	2	1	105.25374	105.25374	0	0.199	0.0	0.033	0.0	111.0
0.0	0.0	2	1	400.0	300.99503	1	2	1	105.25374	105.25374	0	0.199	-0.001	-0.038	0.0	111.0
0.0	0.0	2	1	400.0	300.99503	1	2	1	105.25374	105.25374	0	0.199	-0.001	-0.06	0.0	111.0
0.0	0.0	2	1	400.0	300.99503	1	2	1	105.25374	105.25374	0	0.199	-0.001	-0.034	0.0	111.0
0.0	0.0	2	1	400.0	300.99503	1	2	1	105.25374	105.25374	0	0.199	-0.001	-0.035	0.0	111.0
0.0	0.0	2	1	400.0	300.99503	1	2	1	105.25374	105.25374	0	0.199	0.0	-0.002	0.0	111.0
0.0	0.0	2	1	400.0	300.99503	1	2	1	105.25374	105.25374	0	0.199	-0.001	-0.027	0.0	111.0
0.0	0.0	2	1	400.0	300.99503	1	2	1	105.25374	105.25374	0	0.199	-0.001	-0.041	0.0	111.0
0.0	0.0	2	1	400.0	300.99503	1	2	1	105.25374	105.25374	0	0.199	0.0	0.091	0.0	111.0
0.0	0.0	2	1	400.0	300.99503	1	2	1	105.25374	105.25374	0	0.199	-0.001	-0.013	0.0	111.0
0.0	0.0	2	1	400.0	300.99503	1	2	1	105.25374	105.25374	0	0.199	0.0	0.018	0.0	111.0
0.0	0.0	2	1	400.0	300.99503	1	2	1	105.25374	105.25374	0	0.199	0.0	-0.011	0.0	111.0
0.0	0.0	2	1	400.0	300.99503	1	2	1	105.25374	105.25374	0	0.199	-0.001	-0.035	0.0	111.0
0.0	0.0	2	1	400.0	300.99503	1	2	1	105.25374	105.25374	0	0.199	-0.001	-0.042	0.0	111.0
0.0	0.0	2	1	400.0	300.99503	1	2	1	105.25374	105.25374	0	0.199	-0.001	-0.09	0.0	111.0
0.0	0.0	2	1	400.0	300.99503	1	2	1	105.25374	105.25374	0	0.199	-0.001	-0.046	0.0	111.0
0.0	0.0	2	1	400.0	300.99503	1	2	1	105.25374	105.25374	0	0.199	0.0	-0.011	0.0	111.0
0.0	0.0	2	1	400.0	300.99503	1	2	1	105.25374	105.25374	0	0.199	0.0	-0.009	0.0	111.0
0.0	0.0	2	1	400.0	300.99503	1	2	1	105.25374	105.25374	0	0.199	0.0	0.016	0.0	111.0
0.0	0.0	2	1	400.0	300.99503	1	2	1	105.25374	105.25374	0	0.199	0.0	-0.008	0.0	111.0
0.0	0.0	2	1	400.0	300.99503	1	2	1	105.25374	105.25374	0	0.199	0.0	-0.004	0.0	111.0
0.0	0.0	2	1	400.0	300.99503	1	2	1	105.25374	105.25374	0	0.199	0.0	0.003	0.0	111.0
0.0	0.0	2	1	400.0	300.99503	1	2	1	105.25374	105.25374	0	0.199	0.0	0.0	0.0	111.0
0.0	0.0	2	1	400.0	300.99503	1	2	1	105.25374	105.25374	0	0.199	0.0	0.025	0.0	111.0
0.0	0.0	2	1	400.0	300.99503	1	2	1	105.25374	105.25374	0	0.199	0.0	0.008	0.0	111.0
0.0	0.0	2	1	400.0	300.99503	1	2	1	105.25374	105.25374	0	0.199	0.0	0.005	0.0	111.0
0.0	0.0	2	1	400.0	300.99503	1	2	1	105.25374	105.25374	0	0.199	0.0	0.005	0.0	111.0
0.0	0.0	2	1	400.0	300.99503	1	2	1	105.25374	105.25374	0	0.199	0.0	0.007	0.0	111.0
0.0	0.0	2	1	400.0	300.99503	1	2	1	105.25374	105.25374	0	0.199	0.0	0.007	0.0	111.0
0.0	0.0	2	1	400.0	300.99503	1	2	1	105.25374	105.25374	0	0.199	0.0	0.09	0.0	111.0
0.0	0.0	2	1	400.0	300.99503	1	2	1	105.25374	105.25374	0	0.199	0.0	0.016	0.0	111.0
0.0	0.0	2	1	400.0	300.99503	1	2	1	105.25374	105.25374	0	0.199	0.0	0.007	0.0	111.0
0.0	0.0	2	1	400.0	300.99503	1	2	1	105.25374	105.25374	0	0.199	0.0	0.009	0.0	111.0
0.0	0.0	2	1	400.0	300.99503	1	2	1	105.25374	105.25374	0	0.199	0.0	0.0	0.0	111.0
0.0	0.0	2	1	400.0	300.99503	1	2	1	105.25374	105.25374	0	0.199	0.0	-0.004	0.0	111.0
0.0	0.0	2	1	400.0	300.99503	1	2	1	105.25374	105.25374	0	0.199	0.0	0.006	0.0	111.0
0.0	0.0	2	1	400.0	300.99503	1	2	1	105.25374	105.25374	0	0.199	-0.001	-0.033	0.0	111.0
0.0	0.0	2	1	400.0	300.99503	1	2	1	105.25374	105.25374	0	0.199	0.0	0.003	0.0	111.0
-5555.5557	-400.0	3	1	400.0	201.99005	1	2	1	105.25374	105.25374	1	0.199	-0.001	-0.04	0.0	111.0
-5555.5557	-400.0	3	1	400.0	201.99005	1	2	1	105.25374	105.25374	1	0.199	0.0	0.044	0.0	111.0
-5555.5557	-400.0	3	1	400.0	201.99005	0	2	1	105.25374	105.25374	1	0.199	0.0	0.043	0.0	111.0
-5555.5557	-400.0	3	1	400.0	201.99005	0	2	1	105.25374	105.25374	1	0.199	0.0	0.024	0.0	111.0
-5555.5557	-400.0	3	1	400.0	201.99005	0	2	1	105.25374	105.25374	1	0.199	-0.001	-0.183	-0.757	111.0
-5555.5557	-400.0	3	1	400.0	201.99005	0	2	1	105.25374	105.25374	1	0.199	-0.007	-0.744	-0.757	111.0
-5555.5557	-400.0	3	1	400.0	201.99005	0	2	1	105.25374	105.25374	1	0.198	-0.015	-1.126	-1.097	111.0
-5555.5557	-400.0	3	1	400.0	201.99005	0	2	1	105.25374	105.25374	1	0.198	-0.023	-1.1	-1.097	111.0
-5555.5557	-400.0	3	1	400.0	201.99005	0	2	1	105.25374	105.25374	1	0.198	-0.034	-1.689	-1.706	111.0
-5555.5557	-400.0	3	1	400.0	201.99005	0	2	1	105.25374	105.25374	1	0.198	-0.046	-1.925	-1.978	111.0
-5555.5557	-400.0	3	1	400.0	201.99005	0	2	1	105.25374	105.25374	1	0.198	-0.058	-1.993	-1.978	111.0
-5555.5557	-400.0	3	1	400.0	201.99005	0	2	1	105.25374	105.25374	1	0.198	-0.073	-2.463	-2.467	111.0
-5555.5557	-400.0	3	1	400.0	201.99005	0	2	1	105.25374	105.25374	1	0.198	-0.087	-2.528	-2.686	111.0
-5555.5557	-400.0	3	1	400.0	201.99005	0	2	1	105.25374	105.25374	1	0.198	-0.101	-2.711	-2.686	111.0
-5555.5557	-400.0	3	1	400.0	201.99005	0	2	1	105.25374	105.25374	1	0.198	-0.115	-3.07	-3.078	111.0
-5555.5557	-400.0	3	1	400.0	201.99005	0	2	1	105.25374	105.25374	1	0.197	-0.128	-3.073	-3.078	111.0
-5555.5557	-400.0	3	1	400.0	201.99005	0	2	1	105.25374	105.25374	1	0.197	-0.142	-3.267	-3.254	111.0
-5555.5557	-400.0	3	1	400.0	201.99005	0	2	1	105.25374	105.25374	1	0.197	-0.155	-3.552	-3.569	111.0
-5555.5557	-400.0	3	1	400.0	201.99005	0	2	1	105.25374	105.25374	1	0.197	-0.168	-3.529	-3.569	111.0
-5555.5557	-400.0	3	1	400.0	201.99005	0	2	1	105.25374	105.25374	1	0.197	-0.183	-3.882	-3.84	111.0
-5555.5557	-400.0	3	1	400.0	201.99005	0	2	1	105.25374	105.25374	1	0.197	-0.195	-3.816	-3.84	111.0
-5555.5557	-400.0	3	1	400.0	201.99005	0	2	1	105.25374	105.25374	1	0.197	-0.208	-3.913	-3.963	111.0
-5555.5557	-400.0	3	1	400.0	201.99005	0	2	1	105.25374	105.25374	1	0.197	-0.22	-3.991	-4.075	111.0
-5555.5557	-400.0	3	1	400.0	201.99005	0	2	1	105.25374	105.25374	1	0.197	-0.231	-4.073	-4.075	111.0
-5555.5557	-400.0	3	1	400.0	201.99005	0	2	1	105.25374	105.25374	1	0.197	-0.243	-4.293	-4.278	111.0
-5555.5557	-400.0	3	1	400.0	201.99005	0	2	1	105.25374	105.25374	1	0.197	-0.255	-4.44	-4.453	111.0
-5555.5557	-400.0	3	1	400.0	201.99005	0	2	1	105.25374	105.25374	1	0.197	-0.266	-4.401	-4.453	111.0
-5555.5557	-400.0	3	1	400.0	201.99005	0	2	1	105.25374	105.25374	1	0.196	-0.276	-4.523	-4.531	111.0
-5555.5557	-400.0	3	1	400.0	201.99005	0	2	1	105.25374	105.25374	1	0.196	-0.285	-4.54	-4.531	111.0
-5555.5557	-400.0	3	1	400.0	201.99005	0	2	1	105.25374	105.25374	1	0.196	-0.294	-4.678	-4.672	111.0
-5555.5557	-400.0	3	1	400.0	201.99005	0	2	1	105.25374	105.25374	1	0.196	-0.305	-4.814	-4.793	111.0
-5555.5557	-400.0	3	1	400.0	201.99005	0	2	1	105.25374	105.25374	1	0.196	-0.314	-4.867	-4.793	111.0
-5555.5557	-400.0	3	1	400.0	201.99005	0	2	1	105.25374	105.25374	1	0.196	-0.323	-4.8	-4.847	111.0
-5555.5557	-400.0	3	1	400.0	201.99005	0	2	1	105.25374	105.25374	1	0.196	-0.331	-4.938	-4.945	111.0
-5555.5557	-400.0	3	1	400.0	201.99005	0	2	1	105.25374	105.25374	1	0.196	-0.339	-4.952	-4.945	111.0
-5555.5557	-400.0	3	1	400.0	201.99005	0	2	1	105.25374	105.25374	1	0.196	-0.346	-5.008	-4.988	111.0
-5555.5557	-400.0	3	1	400.0	201.99005	0	2	1	105.25374	105.25374	1	0.196	-0.352	-5.01	-5.067	111.0
-5555.5557	-400.0	3	1	400.0	201.99005	0	2	1	105.25374	105.25374	1	0.196	-0.36	-5.089	-5.067	111.0
-5555.5557	-400.0	3	1	400.0	201.99005	0	2	1	105.25374	105.25374	1	0.196	-0.367	-5.122	-5.102	111.0
-5555.5557	-400.0	3	1	400.0	201.99005	0	2	1	105.25374	105.25374	1	0.196	-0.372	-5.075	-5.102	111.0
-5555.5557	-400.0	3	1	400.0	201.99005	0	2	1	105.25374	105.25374	1	0.196	-0.378	-5.149	-5.165	111.0
-5555.5557	-400.0	3	1	400.0	201.99005	0	2	1	105.25374	105.25374	1	0.196	-0.383	-5.214	-5.218	111.0
-5555.5557	-400.0	3	1	400.0	201.99005	0	2	1	105.25374	105.25374	1	0.196	-0.387	-5.108	-5.218	111.0
-5555.5557	-400.0	3	1	400.0	201.99005	0	2	1	105.25374	105.25374	1	0.196	-0.391	-5.247	-5.244	111.0
-5555.5557	-400.0	3	1	400.0	201.99005	0	2	1	105.25374	105.25374	1	0.196	-0.395	-5.288	-5.286	111.0
-5555.5557	-400.0	3	1	400.0	201.99005	1	2	1	105.25374	105.25374	1	0.195	-0.399	-5.295	-5.286	111.0
-5555.5557	-400.0	3	1	400.0	201.99005	1	2	1	105.25374	105.25374	1	0.195	-0.403	-5.368	-5.306	111.0
-5555.5557	-400.0	3	1	400.0	201.99005	1	2	1	105.25374	105.25374	1	0.195	-0.405	-5.276	-5.306	111.0
-5555.5557	-400.0	3	1	400.0	201.99005	1	2	1	105.25374	105.25374	1	0.195	-0.409	-5.324	-5.34	111.0
-5555.5557	-400.0	3	1	400.0	201.99005	1	2	1	105.25374	105.25374	1	0.195	-0.413	-5.345	-5.356	111.0
-5555.5557	-400.0	3	1	400.0	201.99005	1	2	1	105.25374	105.25374	1	0.195	-0.417	-5.399	-5.356	111.0
-5555.5557	-400.0	3	1	400.0	201.99005	1	2	1	105.25374	105.25374	1	0.195	-0.421	-5.36	-5.384	111.0
-5555.5557	-400.0	3	1	400.0	201.99005	1	2	1	105.25374	105.25374	1	0.195	-0.423	-5.414	-5.384	111.0
-5555.5557	-400.0	3	1	400.0	201.99005	1	2	1	105.25374	105.25374	1	0.195	-0.425	-5.416	-5.397	111.0
-5555.5557	-400.0	3	1	400.0	201.99005	1	2	1	105.25374	105.25374	1	0.195	-0.427	-5.356	-5.419	111.0
-5555.5557	-400.0	3	1	400.0	201.99005	1	2	1	105.25374	105.25374	1	0.195	-0.429	-5.41	-5.419	111.0
-5555.5557	-400.0	3	1	400.0	201.99005	1	2	1	105.25374	105.25374	1	0.195	-0.431	-5.444	-5.438	111.0
-5555.5557	-400.0	3	1	400.0	201.99005	1	2	1	105.25374	105.25374	1	0.195	-0.433	-5.429	-5.447	111.0
-5555.5557	-400.0	3	1	400.0	201.99005	1	2	1	105.25374	105.25374	1	0.195	-0.435	-5.454	-5.447	111.0
-5555.5557	-400.0	3	1	400.0	201.99005	1	2	1	105.25374	105.25374	1	0.195	-0.437	-5.455	-5.463	111.0
-5555.5557	-400.0	3	1	400.0	201.99005	1	2	1	105.25374	105.25374	1	0.195	-0.439	-5.538	-5.463	111.0
-5555.5557	-400.0	3	1	400.0	201.99005	1	2	1	105.25374	105.25374	1	0.195	-0.442	-5.558	-5.47	111.0
-5555.5557	-400.0	3	1	400.0	201.99005	1	2	1	105.25374	105.25374	1	0.195	-0.442	-5.499	-5.482	111.0
-5555.5557	-400.0	3	1	400.0	201.99005	1	2	1	105.25374	105.25374	1	0.195	-0.442	-5.513	-5.482	111.0
-5555.5557	-400.0	3	1	400.0	201.99005	1	2	1	105.25374	105.25374	1	0.195	-0.442	-5.511	-5.488	111.0
-5555.5557	-400.0	3	1	400.0	201.99005	1	2	1	105.25374	105.25374	1	0.195	-0.442	-5.504	-5.498	111.0
-5555.5557	-400.0	3	1	400.0	201.99005	1	2	1	105.25374	105.25374	1	0.195	-0.442	-5.49	-5.498	111.0
-5555.5557	-400.0	3	1	400.0	201.99005	1	2	1	105.25374	105.25374	1	0.195	-0.442	-5.507	-5.507	111.0
-5555.5557	-400.0	3	1	400.0	201.99005	1	2	1	105.25374	105.25374	1	0.195	-0.442	-5.549	-5.507	111.0
-5555.5557	-400.0	3	1	400.0	201.99005	1	2	1	105.25374	105.25374	1	0.194	-0.442	-5.518	-5.51	111.0
-5555.5557	-400.0	3	1	400.0	201.99005	1	2	1	105.25374	105.25374	1	0.194	-0.442	-5.507	-5.517	111.0
-5555.5557	-400.0	3	1	400.0	201.99005	1	2	1	105.25374	105.25374	1	0.194	-0.443	-5.558	-5.517	111.0
-5555.5557	-400.0	3	1	400.0	201.99005	1	2	1	105.25374	105.25374	1	0.194	-0.444	-5.408	-5.523	111.0
-5555.5557	-400.0	3	1	400.0	201.99005	1	2	1	105.25374	105.25374	1	0.194	-0.444	-5.511	-5.526	111.0
-5555.5557	-400.0	3	1	400.0	201.99005	1	2	1	105.25374	105.25374	1	0.194	-0.444	-5.523	-5.526	111.0
-5555.5557	-400.0	3	1	400.0	201.99005	1	2	1	105.25374	105.25374	1	0.194	-0.444	-5.555	-5.531	111.0
-5555.5557	-400.0	3	1	400.0	201.99005	1	2	1	105.25374	105.25374	1	0.194	-0.445	-5.457	-5.533	111.0
-5555.5557	-400.0	3	1	400.0	201.99005	1	2	1	105.25374	105.25374	1	0.194	-0.445	-5.433	-5.533	111.0
-5555.5557	-400.0	3	1	400.0	201.99005	1	2	1	105.25374	105.25374	1	0.194	-0.446	-5.52	-5.537	111.0
-5555.5557	-400.0	3	1	400.0	201.99005	1	2	1	105.25374	105.25374	1	0.194	-0.446	-5.467	-5.537	111.0
-5555.5557	-400.0	3	1	400.0	201.99005	1	2	1	105.25374	105.25374	1	0.194	-0.446	-5.542	-5.541	111.0
-5555.5557	-400.0	3	1	400.0	201.99005	1	2	1	105.25374	105.25374	1	0.194	-0.447	-5.562	-5.542	111.0
-5555.5557	-400.0	3	1	400.0	201.99005	1	2	1	105.25374	105.25374	1	0.194	-0.447	-5.525	-5.542	111.0
-5555.5557	-400.0	3	1	400.0	201.99005	1	2	1	105.25374	105.25374	1	0.194	-0.447	-5.553	-5.544	111.0
-5555.5557	-400.0	3	1	400.0	201.99005	1	2	1	105.25374	105.25374	1	0.194	-0.448	-5.578	-5.544	111.0
-5555.5557	-400.0	3	1	400.0	201.99005	1	2	1	105.25374	105.25374	1	0.194	-0.449	-5.554	-5.546	111.0
-5555.5557	-400.0	3	1	400.0	201.99005	1	2	1	105.25374	105.25374	1	0.194	-0.449	-5.523	-5.548	111.0
-5555.5557	-400.0	3	1	400.0	201.99005	1	2	1	105.25374	105.25374	1	0.194	-0.449	-5.55	-5.548	111.0
-5555.5557	-400.0	3	1	400.0	201.99005	1	2	1	105.25374	105.25374	1	0.194	-0.449	-5.402	-5.549	111.0
-5555.5557	-400.0	3	1	400.0	201.99005	1	2	1	105.25374	105.25374	1	0.194	-0.449	-5.528	-5.55	111.0
-5555.5557	-400.0	3	1	400.0	201.99005	1	2	1	105.25374	105.25374	1	0.194	-0.449	-5.546	-5.55	111.0
-5555.5557	-400.0	3	1	400.0	201.99005	1	2	1	105.25374	105.25374	1	0.194	-0.451	-5.613	-5.551	111.0
-5555.5557	-400.0	3	1	400.0	201.99005	1	2	1	105.25374	105.25374	1	0.194	-0.451	-5.552	-5.551	111.0
-5555.5557	-400.0	3	1	400.0	201.99005	1	2	1	105.25374	105.25374	1	0.194	-0.452	-5.525	-5.553	111.0
-5555.5557	-400.0	3	1	400.0	201.99005	1	2	1	105.25374	105.25374	1	0.194	-0.452	-5.499	-5.553	111.0
-5555.5557	-400.0	3	1	400.0	201.99005	1	2	1	105.25374	105.25374	1	0.194	-0.453	-5.555	-5.553	111.0
-5555.5557	-400.0	3	1	400.0	201.99005	1	2	1	105.25374	105.25374	1	0.194	-0.454	-5.498	-5.554	111.0
-5555.5557	-400.0	3	1	400.0	201.99005	1	2	1	105.25374	105.25374	1	0.194	-0.456	-5.626	-5.555	111.0
-5555.5557	-400.0	3	1	400.0	201.99005	1	2	1	105.25374	105.25374	1	0.194	-0.458	-5.568	-5.555	111.0
-5555.5557	-400.0	3	1	400.0	201.99005	1	2	1	105.25374	105.25374	1	0.194	-0.46	-5.571	-5.556	111.0
-5555.5557	-400.0	3	1	400.0	201.99005	1	2	1	105.25374	105.25374	1	0.194	-0.46	-5.538	-5.556	111.0
-5555.5557	-400.0	3	1	400.0	201.99005	1	2	1	105.25374	105.25374	1	0.194	-0.461	-5.573	-5.556	111.0
-5555.5557	-400.0	3	1	400.0	201.99005	1	2	1	105.25374	105.25374	1	0.194	-0.46	-5.539	-5.557	111.0
-5555.5557	-400.0	3	1	400.0	201.99005	1	2	1	105.25374	105.25374	1	0.194	-0.46	-5.503	-5.557	111.0
-5555.5557	-400.0	3	1	400.0	201.99005	1	2	1	105.25374	105.25374	1	0.194	-0.461	-5.572	-5.557	111.0
-5555.5557	-400.0	3	1	400.0	201.99005	1	2	1	105.25374	105.25374	1	0.194	-0.46	-5.539	-5.559	111.0
-5555.5557	-400.0	3	1	400.0	201.99005	1	2	1	105.25374	105.25374	1	0.194	-0.461	-5.601	-5.559	111.0
-5555.5557	-400.0	3	1	400.0	201.99005	1	2	1	105.25374	105.25374	1	0.194	-0.46	-5.526	-5.559	111.0
-5555.5557	-400.0	3	1	400.0	201.99005	1	2	1	105.25374	105.25374	1	0.194	-0.46	-5.473	-5.56	111.0
-5555.5557	-400.0	3	1	400.0	201.99005	1	2	1	105.25374	105.25374	1	0.194	-0.461	-5.576	-5.56	111.0
-5555.5557	-400.0	3	1	400.0	201.99005	1	2	1	105.25374	105.25374	1	0.194	-0.461	-5.557	-5.56	111.0
-5555.5557	-400.0	3	1	400.0	201.99005	1	2	1	105.25374	105.25374	1	0.194	-0.461	-5.559	-5.56	111.0
-5555.5557	-400.0	3	1	400.0	201.99005	1	2	1	105.25374	105.25374	1	0.194	-0.461	-5.562	-5.56	111.0
-5555.5557	-400.0	3	1	400.0	201.99005	1	2	1	105.25374	105.25374	1	0.194	-0.461	-5.586	-5.56	111.0
-5555.5557	-400.0	3	1	400.0	201.99005	1	2	1	105.25374	105.25374	1	0.194	-0.461	-5.578	-5.56	111.0
-5555.5557	-400.0	3	1	400.0	201.99005	1	2	1	105.25374	105.25374	1	0.194	-0.461	-5.607	-5.56	111.0
-5555.5557	-400.0	3	1	400.0	201.99005	1	2	1	105.25374	105.25374	1	0.194	-0.46	-5.521	-5.56	111.0
-5555.5557	-400.0	3	1	400.0	201.99005	1	2	1	105.25374	105.25374	1	0.193	-0.461	-5.562	-5.56	111.0
-5555.5557	-400.0	3	1	400.0	201.99005	1	2	1	105.25374	105.25374	1	0.193	-0.46	-5.503	-5.56	111.0
-5555.5557	-400.0	3	1	400.0	201.99005	1	2	1	105.25374	105.25374	1	0.193	-0.46	-5.518	-5.56	111.0
-5555.5557	-400.0	3	1	400.0	201.99005	1	2	1	105.25374	105.25374	1	0.193	-0.46	-5.529	-5.56	111.0
-5555.5557	-400.0	3	1	400.0	201.99005	1	2	1	105.25374	105.25374	1	0.193	-0.461	-5.578	-5.56	111.0
-5555.5557	-400.0	3	1	400.0	201.99005	1	2	1	105.25374	105.25374	1	0.193	-0.46	-5.526	-5.56	111.0
-5555.5557	-400.0	3	1	400.0	201.99005	1	2	1	105.25374	105.25374	1	0.193	-0.46	-5.552	-5.56	111.0
-5555.5557	-400.0	3	1	400.0	201.99005	1	2	1	105.25374	105.25374	1	0.193	-0.461	-5.585	-5.56	111.0
-5555.5557	-400.0	3	1	400.0	201.99005	1	2	1	105.25374	105.25374	1	0.193	-0.461	-5.557	-5.56	111.0
-5555.5557	-400.0	3	1	400.0	201.99005	1	2	1	105.25374	105.25374	1	0.193	-0.461	-5.566	-5.561	111.0
-5555.5557	-400.0	3	1	400.0	201.99005	1	2	1	105.25374	105.25374	1	0.193	-0.461	-5.577	-5.561	111.0
-5555.5557	-400.0	3	1	400.0	201.99005	1	2	1	105.25374	105.25374	1	0.193	-0.461	-5.567	-5.561	111.0
-5555.5557	-400.0	3	1	400.0	201.99005	1	2	1	105.25374	105.25374	1	0.193	-0.461	-5.586	-5.561	111.0
-5555.5557	-400.0	3	1	400.0	201.99005	1	2	1	105.25374	105.25374	1	0.193	-0.46	-5.512	-5.561	111.0
-5555.5557	-400.0	3	1	400.0	201.99005	1	2	1	105.25374	105.25374	1	0.193	-0.46	-5.538	-5.561	111.0
-5555.5557	-400.0	3	1	400.0	201.99005	1	2	1	105.25374	105.25374	1	0.193	-0.461	-5.716	-5.561	111.0
-5555.5557	-400.0	3	1	400.0	201.99005	1	2	1	105.25374	105.25374	1	0.193	-0.461	-5.589	-5.561	111.0
-5555.5557	-400.0	3	1	400.0	201.99005	1	2	1	105.25374	105.25374	1	0.193	-0.461	-5.598	-5.561	111.0
-5555.5557	-400.0	3	1	400.0	201.99005	1	2	1	105.25374	105.25374	1	0.193	-0.46	-5.523	-5.561	111.0
-5555.5557	-400.0	3	1	400.0	201.99005	1	2	1	105.25374	105.25374	1	0.193	-0.461	-5.591	-5.561	111.0
-5555.5557	-400.0	3	1	400.0	201.99005	1	2	1	105.25374	105.25374	1	0.193	-0.461	-5.575	-5.561	111.0
-5555.5557	-400.0	3	1	400.0	201.99005	1	2	1	105.25374	105.25374	1	0.193	-0.46	-5.547	-5.561	111.0
-5555.5557	-400.0	3	1	400.0	201.99005	1	2	1	105.25374	105.25374	1	0.193	-0.46	-5.544	-5.561	111.0
-5555.5557	-400.0	3	1	400.0	201.99005	1	2	1	105.25374	105.25374	1	0.193	-0.461	-5.593	-5.561	111.0
-5555.5557	-400.0	3	1	400.0	201.99005	1	2	1	105.25374	105.25374	1	0.193	-0.46	-5.552	-5.561	111.0
-5555.5557	-400.0	3	1	400.0	201.99005	1	2	1	105.25374	105.25374	1	0.193	-0.461	-5.591	-5.561	111.0
-5555.5557	-400.0	3	1	400.0	201.99005	1	2	1	105.25374	105.25374	1	0.193	-0.461	-5.588	-5.561	111.0
-5555.5557	-400.0	3	1	400.0	201.99005	1	2	1	105.25374	105.25374	1	0.193	-0.461	-5.573	-5.561	111.0
-5555.5557	-400.0	3	1	400.0	201.99005	1	2	1	105.25374	105.25374	1	0.193	-0.46	-5.553	-5.561	111.0
-5555.5557	-400.0	3	1	400.0	201.99005	1	2	1	105.25374	105.25374	1	0.193	-0.461	-5.592	-5.561	111.0
-5555.5557	-400.0	3	1	400.0	201.99005	1	2	1	105.25374	105.25374	1	0.193	-0.46	-5.555	-5.561	111.0
-5555.5557	-400.0	3	1	400.0	201.99005	1	2	1	105.25374	105.25374	1	0.193	-0.46	-5.551	-5.561	111.0
-5555.5557	-400.0	3	1	400.0	201.99005	1	2	1	105.25374	105.25374	1	0.193	-0.461	-5.587	-5.561	111.0
-5555.5557	-400.0	3	1	400.0	201.99005	1	2	1	105.25374	105.25374	1	0.193	-0.461	-5.66	-5.561	111.0
-5555.5557	-400.0	3	1	400.0	201.99005	1	2	1	105.25374	105.25374	1	0.193	-0.461	-5.641	-5.561	111.0
-5555.5557	-400.0	3	1	400.0	201.99005	1	2	1	105.25374	105.25374	1	0.193	-0.461	-5.622	-5.561	111.0
-5555.5557	-400.0	3	1	400.0	201.99005	1	2	1	105.25374	105.25374	1	0.193	-0.46	-5.522	-5.561	111.0
-5555.5557	-400.0	3	1	400.0	201.99005	1	2	1	105.25374	105.25374	1	0.193	-0.46	-5.45	-5.561	111.0
-5555.5557	-400.0	3	1	400.0	201.99005	1	2	1	105.25374	105.25374	1	0.193	-0.461	-5.596	-5.561	111.0
-5555.5557	-400.0	3	1	400.0	201.99005	1	2	1	105.25374	105.25374	1	0.193	-0.46	-5.549	-5.561	111.0
-5555.5557	-400.0	3	1	400.0	201.99005	1	2	1	105.25374	105.25374	1	0.193	-0.461	-5.575	-5.561	111.0
-5555.5557	-400.0	3	1	400.0	201.99005	1	2	1	105.25374	105.25374	1	0.193	-0.461	-5.563	-5.561	111.0
-5555.5557	-400.0	3	1	400.0	201.99005	1	2	1	105.25374	105.25374	1	0.193	-0.46	-5.54	-5.561	111.0
-5555.5557	-400.0	3	1	400.0	201.99005	1	2	1	105.25374	105.25374	1	0.193	-0.461	-5.558	-5.561	111.0
-5555.5557	-400.0	3	1	400.0	201.99005	1	2	1	105.25374	105.25374	1	0.193	-0.461	-5.601	-5.561	111.0
-5555.5557	-400.0	3	1	400.0	201.99005	1	2	1	105.25374	105.25374	1	0.193	-0.46	-5.535	-5.561	111.0
-5555.5557	-400.0	3	1	400.0	201.99005	1	2	1	105.25374	105.25374	1	0.193	-0.46	-5.543	-5.561	111.0
-5555.5557	-400.0	3	1	400.0	201.99005	1	2	1	105.25374	105.25374	1	0.193	-0.46	-5.522	-5.561	111.0
-5555.5557	-400.0	3	1	400.0	201.99005	1	2	1	105.25374	105.25374	1	0.193	-0.46	-5.398	-5.561	111.0
-5555.5557	-400.0	3	1	400.0	201.99005	1	2	1	105.25374	105.25374	1	0.193	-0.46	-5.553	-5.561	111.0
-5555.5557	-400.0	3	1	400.0	201.99005	1	2	1	105.25374	105.25374	1	0.193	-0.46	-5.542	-5.561	111.0
-5555.5557	-400.0	3	1	400.0	201.99005	1	2	1	105.25374	105.25374	1	0.193	-0.46	-5.522	-5.561	111.0
-5555.5557	-400.0	3	1	400.0	201.99005	1	2	1	105.25374	105.25374	1	0.193	-0.46	-5.538	-5.561	111.0
-5555.5557	-400.0	3	1	400.0	201.99005	1	2	1	105.25374	105.25374	1	0.193	-0.461	-5.595	-5.561	111.0
-5555.5557	-400.0	3	1	400.0	201.99005	1	2	1	105.25374	105.25374	1	0.193	-0.461	-5.559	-5.561	111.0
-5555.5557	-400.0	3	1	400.0	201.99005	1	2	1	105.25374	105.25374	1	0.193	-0.461	-5.57	-5.561	111.0
-5555.5557	-400.0	3	1	400.0	201.99005	1	2	1	105.25374	105.25374	1	0.193	-0.461	-5.561	-5.561	111.0
-5555.5557	-400.0	3	1	400.0	201.99005	1	2	1	105.25374	105.25374	1	0.193	-0.46	-5.556	-5.561	111.0
-5555.5557	-400.0	3	1	400.0	201.99005	1	2	1	105.25374	105.25374	1	0.193	-0.461	-5.587	-5.561	111.0
-5555.5557	-400.0	3	1	400.0	201.99005	1	2	1	105.25374	105.25374	1	0.193	-0.461	-5.588	-5.561	111.0
-5555.5557	-400.0	3	1	400.0	201.99005	1	2	1	105.25374	105.25374	1	0.193	-0.461	-5.585	-5.561	111.0
-5555.5557	-400.0	3	1	400.0	201.99005	1	2	1	105.25374	105.25374	1	0.193	-0.461	-5.586	-5.561	111.0
-5555.5557	-400.0	3	1	400.0	201.99005	1	2	1	105.25374	105.25374	1	0.193	-0.46	-5.54	-5.561	111.0
-5555.5557	-400.0	3	1	400.0	201.99005	1	2	1	105.25374	105.25374	1	0.193	-0.46	-5.557	-5.561	111.0
-5555.5557	-400.0	3	1	400.0	201.99005	1	2	1	105.25374	105.25374	1	0.193	-0.46	-5.549	-5.561	111.0
-5555.5557	-400.0	3	1	400.0	201.99005	1	2	1	105.25374	105.25374	1	0.193	-0.461	-5.569	-5.561	111.0
-5555.5557	-400.0	3	1	400.0	201.99005	1	2	1	105.25374	105.25374	1	0.193	-0.46	-5.503	-5.561	111.0
-5555.5557	-400.0	3	1	400.0	201.99005	1	2	1	105.25374	105.25374	1	0.193	-0.461	-5.578	-5.561	111.0
-5555.5557	-400.0	3	1	400.0	201.99005	1	2	1	105.25374	105.25374	1	0.193	-0.461	-5.558	-5.561	111.0
-5555.5557	-400.0	3	1	400.0	201.99005	1	2	1	105.25374	105.25374	1	0.193	-0.461	-5.718	-5.561	111.0
-5555.5557	-400.0	3	1	400.0	201.99005	1	2	1	105.25374	105.25374	1	0.193	-0.46	-5.556	-5.561	111.0
-5555.5557	-400.0	3	1	400.0	201.99005	1	2	1	105.25374	105.25374	1	0.193	-0.461	-5.587	-5.561	111.0
-5555.5557	-400.0	3	1	400.0	201.99005	1	2	1	105.25374	105.25374	1	0.193	-0.46	-5.528	-5.561	111.0
-5555.5557	-400.0	3	1	400.0	201.99005	1	2	1	105.25374	105.25374	1	0.193	-0.461	-5.557	-5.561	111.0
-5555.5557	-400.0	3	1	400.0	201.99005	1	2	1	105.25374	105.25374	1	0.193	-0.461	-5.58	-5.561	111.0
-5555.5557	-400.0	3	1	400.0	201.99005	1	2	1	105.25374	105.25374	1	0.193	-0.461	-5.59	-5.561	111.0
-5555.5557	-400.0	3	1	400.0	201.99005	1	2	1	105.25374	105.25374	1	0.193	-0.46	-5.531	-5.561	111.0
-5555.5557	-400.0	3	1	400.0	201.99005	1	2	1	105.25374	105.25374	1	0.193	-0.46	-5.554	-5.561	111.0
-5555.5557	-400.0	3	1	400.0	201.99005	1	2	1	105.25374	105.25374	1	0.193	-0.46	-5.54	-5.561	111.0
-5555.5557	-400.0	3	1	400.0	201.99005	1	2	1	105.25374	105.25374	1	0.193	-0.461	-5.57	-5.561	111.0
-5555.5557	-400.0	3	1	400.0	201.99005	1	2	1	105.25374	105.25374	1	0.193	-0.461	-5.588	-5.561	111.0
-5555.5557	-400.0	3	1	400.0	201.99005	1	2	1	105.25374	105.25374	1	0.193	-0.461	-5.594	-5.561	111.0
-5555.5557	-400.0	3	1	400.0	201.99005	1	2	1	105.25374	105.25374	1	0.193	-0.461	-5.559	-5.561	111.0
-5555.5557	-400.0	3	1	400.0	201.99005	1	2	1	105.25374	105.25374	1	0.193	-0.46	-5.485	-5.561	111.0
-5555.5557	-400.0	3	1	400.0	201.99005	1	2	1	105.25374	105.25374	1	0.193	-0.46	-5.543	-5.561	111.0
-5555.5557	-400.0	3	1	400.0	201.99005	1	2	1	105.25374	105.25374	1	0.193	-0.46	-5.401	-5.561	111.0
-5555.5557	-400.0	3	1	400.0	201.99005	1	2	1	105.25374	105.25374	1	0.193	-0.46	-5.55	-5.561	111.0
-5555.5557	-400.0	3	1	400.0	201.99005	1	2	1	105.25374	105.25374	1	0.193	-0.46	-5.547	-5.561	111.0
-5555.5557	-400.0	3	1	400.0	201.99005	1	2	1	105.25374	105.25374	1	0.193	-0.461	-5.682	-5.561	111.0
-5555.5557	-400.0	3	1	400.0	201.99005	1	2	1	105.25374	105.25374	1	0.193	-0.461	-5.595	-5.561	111.0
-5555.5557	-400.0	3	1	400.0	201.99005	1	2	1	105.25374	105.25374	1	0.193	-0.461	-5.575	-5.561	111.0
-5555.5557	-400.0	3	1	400.0	201.99005	1	2	1	105.25374	105.25374	1	0.193	-0.461	-5.591	-5.561	111.0
-5555.5557	-400.0	3	1	400.0	201.99005	1	2	1	105.25374	105.25374	1	0.193	-0.461	-5.565	-5.561	111.0
-5555.5557	-400.0	3	1	400.0	201.99005	1	2	1	105.25374	105.25374	1	0.193	-0.46	-5.355	-5.561	111.0
-5555.5557	-400.0	3	1	400.0	201.99005	1	2	1	105.25374	105.25374	1	0.193	-0.461	-5.56	-5.561	111.0
-5555.5557	-400.0	3	1	400.0	201.99005	1	2	1	105.25374	105.25374	1	0.193	-0.46	-5.549	-5.561	111.0
-5555.5557	-400.0	3	1	400.0	201.99005	1	2	1	105.25374	105.25374	1	0.193	-0.461	-5.562	-5.561	111.0
-5555.5557	-400.0	3	1	400.0	201.99005	1	2	1	105.25374	105.25374	1	0.193	-0.461	-5.592	-5.561	111.0
-5555.5557	-400.0	3	1	400.0	201.99005	1	2	1	105.25374	105.25374	1	0.193	-0.46	-5.543	-5.561	111.0
-5555.5557	-400.0	3	1	400.0	201.99005	1	2	1	105.25374	105.25374	1	0.193	-0.46	-5.42	-5.561	111.0
-5555.5557	-400.0	3	1	400.0	201.99005	1	2	1	105.25374	105.25374	1	0.193	-0.461	-5.585	-5.561	111.0
-5555.5557	-400.0	3	1	400.0	201.99005	1	2	1	105.25374	105.25374	1	0.193	-0.461	-5.574	-5.561	111.0
-5555.5557	-400.0	3	1	400.0	201.99005	1	2	1	105.25374	105.25374	1	0.193	-0.461	-5.568	-5.561	111.0
-5555.5557	-400.0	3	1	400.0	201.99005	1	2	1	105.25374	105.25374	1	0.193	-0.459	-5.305	-5.561	111.0
-5555.5557	-400.0	3	1	400.0	201.99005	1	2	1	105.25374	105.25374	1	0.193	-0.46	-5.551	-5.561	111.0
-5555.5557	-400.0	3	1	400.0	201.99005	1	2	1	105.25374	105.25374	1	0.193	-0.461	-5.59	-5.561	111.0
-5555.5557	-400.0	3	1	400.0	201.99005	1	2	1	105.25374	105.25374	1	0.193	-0.461	-5.558	-5.561	111.0
-5555.5557	-400.0	3	1	400.0	201.99005	1	2	1	105.25374	105.25374	1	0.193	-0.461	-5.581	-5.561	111.0
-5555.5557	-400.0	3	1	400.0	201.99005	1	2	1	105.25374	105.25374	1	0.193	-0.46	-5.524	-5.561	111.0
-5555.5557	-400.0	3	1	400.0	201.99005	1	2	1	105.25374	105.25374	1	0.193	-0.461	-5.566	-5.561	111.0
-5555.5557	-400.0	3	1	400.0	201.99005	1	2	1	105.25374	105.25374	1	0.193	-0.46	-5.555	-5.561	111.0
-5555.5557	-400.0	3	1	400.0	201.99005	1	2	1	105.25374	105.25374	1	0.193	-0.461	-5.574	-5.561	111.0
-5555.5557	-400.0	3	1	400.0	201.99005	1	2	1	105.25374	105.25374	1	0.193	-0.46	-5.532	-5.561	111.0
-5555.5557	-400.0	3	1	400.0	201.99005	1	2	1	105.25374	105.25374	1	0.193	-0.461	-5.669	-5.561	111.0
-5555.5557	-400.0	3	1	400.0	201.99005	1	2	1	105.25374	105.25374	1	0.193	-0.461	-5.583	-5.561	111.0
0.0	0.0	3	1	400.0	201.99005	1	2	1	105.25374	105.25374	0	0.193	-0.46	-5.338	-5.561	111.0
0.0	0.0	3	1	400.0	201.99005	1	2	1	105.25374	105.25374	0	0.193	-0.46	-5.548	-5.561	111.0
0.0	0.0	3	1	400.0	201.99005	1	2	1	105.25374	105.25374	0	0.193	-0.461	-5.596	-5.561	111.0
0.0	0.0	3	1	400.0	201.99005	1	2	1	105.25374	105.25374	0	0.193	-0.461	-5.57	-5.561	111.0
0.0	0.0	3	1	400.0	201.99005	1	2	1	105.25374	105.25374	0	0.193	-0.459	-5.227	-5.168	111.0
0.0	0.0	3	1	400.0	201.99005	1	2	1	105.25374	105.25374	0	0.193	-0.457	-5.183	-5.168	111.0
0.0	0.0	3	1	400.0	201.99005	1	2	1	105.25374	105.25374	0	0.193	-0.448	-4.338	-4.463	111.0
0.0	0.0	3	1	400.0	201.99005	1	2	1	105.25374	105.25374	0	0.193	-0.44	-4.437	-4.463	111.0
0.0	0.0	3	1	400.0	201.99005	1	2	1	105.25374	105.25374	0	0.193	-0.432	-4.174	-4.147	111.0
0.0	0.0	3	1	400.0	201.99005	1	2	1	105.25374	105.25374	0	0.194	-0.418	-3.591	-3.581	111.0
0.0	0.0	3	1	400.0	201.99005	1	2	1	105.25374	105.25374	0	0.194	-0.407	-3.66	-3.581	111.0
0.0	0.0	3	1	400.0	201.99005	1	2	1	105.25374	105.25374	0	0.194	-0.394	-3.341	-3.328	111.0
0.0	0.0	3	1	400.0	201.99005	1	2	1	105.25374	105.25374	0	0.194	-0.382	-3.15	-2.874	111.0
0.0	0.0	3	1	400.0	201.99005	1	2	1	105.25374	105.25374	0	0.194	-0.367	-2.84	-2.874	111.0
0.0	0.0	3	1	400.0	201.99005	1	2	1	105.25374	105.25374	0	0.194	-0.352	-2.484	-2.482	111.0
0.0	0.0	3	1	400.0	201.99005	1	2	1	105.25374	105.25374	0	0.194	-0.338	-2.451	-2.482	111.0
0.0	0.0	3	1	400.0	201.99005	1	2	1	105.25374	105.25374	0	0.194	-0.324	-2.373	-2.306	111.0
0.0	0.0	3	1	400.0	201.99005	1	2	1	105.25374	105.25374	0	0.194	-0.309	-1.978	-1.992	111.0
0.0	0.0	3	1	400.0	201.99005	1	2	1	105.25374	105.25374	0	0.194	-0.295	-1.997	-1.992	111.0
0.0	0.0	3	1	400.0	201.99005	1	2	1	105.25374	105.25374	0	0.195	-0.281	-1.873	-1.85	111.0
0.0	0.0	3	1	400.0	201.99005	1	2	1	105.25374	105.25374	0	0.195	-0.265	-1.62	-1.598	111.0
0.0	0.0	3	1	400.0	201.99005	1	2	1	105.25374	105.25374	0	0.195	-0.251	-1.629	-1.598	111.0
0.0	0.0	3	1	400.0	201.99005	1	2	1	105.25374	105.25374	0	0.195	-0.239	-1.466	-1.485	111.0
0.0	0.0	3	1	400.0	201.99005	1	2	1	105.25374	105.25374	0	0.195	-0.228	-1.454	-1.485	111.0
0.0	0.0	3	1	400.0	201.99005	1	2	1	105.25374	105.25374	0	0.195	-0.216	-1.263	-1.282	111.0
0.0	0.0	3	1	400.0	201.99005	1	2	1	105.25374	105.25374	0	0.195	-0.206	-1.242	-1.191	111.0
0.0	0.0	3	1	400.0	201.99005	1	2	1	105.25374	105.25374	0	0.195	-0.195	-1.149	-1.191	111.0
0.0	0.0	3	1	400.0	201.99005	1	2	1	105.25374	105.25374	0	0.195	-0.185	-1.049	-1.029	111.0
0.0	0.0	3	1	400.0	201.99005	1	2	1	105.25374	105.25374	0	0.195	-0.174	-0.935	-0.956	111.0
0.0	0.0	3	1	400.0	201.99005	1	2	1	105.25374	105.25374	0	0.195	-0.164	-0.976	-0.956	111.0
0.0	0.0	3	1	400.0	201.99005	1	2	1	105.25374	105.25374	0	0.195	-0.155	-0.856	-0.825	111.0
0.0	0.0	3	1	400.0	201.99005	1	2	1	105.25374	105.25374	0	0.195	-0.147	-0.749	-0.825	111.0
0.0	0.0	3	1	400.0	201.99005	1	2	1	105.25374	105.25374	0	0.195	-0.137	-0.684	-0.712	111.0
0.0	0.0	3	1	400.0	201.99005	1	2	1	105.25374	105.25374	0	0.195	-0.129	-0.656	-0.662	111.0
0.0	0.0	3	1	400.0	201.99005	1	2	1	105.25374	105.25374	0	0.195	-0.121	-0.663	-0.662	111.0
0.0	0.0	3	1	400.0	201.99005	1	2	1	105.25374	105.25374	0	0.195	-0.114	-0.59	-0.571	111.0
0.0	0.0	3	1	400.0	201.99005	1	2	1	105.25374	105.25374	0	0.195	-0.108	-0.543	-0.531	111.0
0.0	0.0	3	1	400.0	201.99005	1	2	1	105.25374	105.25374	0	0.196	-0.102	-0.536	-0.531	111.0
0.0	0.0	3	1	400.0	201.99005	1	2	1	105.25374	105.25374	0	0.196	-0.095	-0.45	-0.458	111.0
0.0	0.0	3	1	400.0	201.99005	1	2	1	105.25374	105.25374	0	0.196	-0.089	-0.469	-0.458	111.0
0.0	0.0	3	1	400.0	201.99005	1	2	1	105.25374	105.25374	0	0.196	-0.083	-0.41	-0.396	111.0
0.0	0.0	3	1	400.0	201.99005	1	2	1	105.25374	105.25374	0	0.196	-0.078	-0.364	-0.368	111.0
0.0	0.0	3	1	400.0	201.99005	1	2	1	105.25374	105.25374	0	0.196	-0.074	-0.37	-0.368	111.0
0.0	0.0	3	1	400.0	201.99005	1	2	1	105.25374	105.25374	0	0.196	-0.069	-0.21	-0.341	111.0
0.0	0.0	3	1	400.0	201.99005	1	2	1	105.25374	105.25374	0	0.196	-0.065	-0.35	-0.295	111.0
0.0	0.0	3	1	400.0	201.99005	1	2	1	105.25374	105.25374	0	0.196	-0.061	-0.277	-0.295	111.0
0.0	0.0	3	1	400.0	201.99005	1	2	1	105.25374	105.25374	0	0.196	-0.057	-0.264	-0.254	111.0
0.0	0.0	3	1	400.0	201.99005	1	2	1	105.25374	105.25374	0	0.196	-0.054	-0.284	-0.254	111.0
0.0	0.0	3	1	400.0	201.99005	1	2	1	105.25374	105.25374	0	0.196	-0.051	-0.231	-0.236	111.0
0.0	0.0	3	1	400.0	201.99005	1	2	1	105.25374	105.25374	0	0.196	-0.047	-0.244	-0.204	111.0
0.0	0.0	3	1	400.0	201.99005	1	2	1	105.25374	105.25374	0	0.196	-0.043	-0.211	-0.204	111.0
0.0	0.0	3	1	400.0	201.99005	1	2	1	105.25374	105.25374	0	0.196	-0.039	-0.197	-0.189	111.0
0.0	0.0	3	1	400.0	201.99005	1	2	1	105.25374	105.25374	0	0.196	-0.037	-0.164	-0.163	111.0
0.0	0.0	3	1	400.0	201.99005	1	2	1	105.25374	105.25374	0	0.196	-0.034	0.028	-0.163	111.0
0.0	0.0	3	1	400.0	201.99005	1	2	1	105.25374	105.25374	0	0.196	-0.032	-0.158	-0.141	111.0
0.0	0.0	3	1	400.0	201.99005	1	2	1	105.25374	105.25374	0	0.196	-0.03	-0.138	-0.141	111.0
0.0	0.0	3	1	400.0	201.99005	1	2	1	105.25374	105.25374	0	0.196	-0.028	-0.124	-0.131	111.0
0.0	0.0	3	1	400.0	201.99005	1	2	1	105.25374	105.25374	0	0.196	-0.026	-0.117	-0.113	111.0
0.0	0.0	3	1	400.0	201.99005	1	2	1	105.25374	105.25374	0	0.196	-0.024	-0.124	-0.113	111.0
0.0	0.0	3	1	400.0	201.99005	1	2	1	105.25374	105.25374	0	0.196	-0.022	-0.125	-0.105	111.0
0.0	0.0	3	1	400.0	201.99005	1	2	1	105.25374	105.25374	0	0.196	-0.02	-0.104	-0.09	111.0
0.0	0.0	3	1	400.0	201.99005	1	2	1	105.25374	105.25374	0	0.196	-0.02	-0.098	-0.09	111.0
0.0	0.0	3	1	400.0	201.99005	1	2	1	105.25374	105.25374	0	0.196	-0.02	-0.111	-0.084	111.0
0.0	0.0	3	1	400.0	201.99005	1	2	1	105.25374	105.25374	0	0.196	-0.02	-0.065	-0.084	111.0
0.0	0.0	3	1	400.0	201.99005	1	2	1	105.25374	105.25374	0	0.196	-0.02	-0.098	-0.072	111.0
0.0	0.0	3	1	400.0	201.99005	1	2	1	105.25374	105.25374	0	0.196	-0.019	0.028	-0.067	111.0
0.0	0.0	3	1	400.0	201.99005	1	2	1	105.25374	105.25374	0	0.196	-0.019	-0.094	-0.067	111.0
0.0	0.0	3	1	400.0	201.99005	1	2	1	105.25374	105.25374	0	0.196	-0.019	-0.018	-0.058	111.0
0.0	0.0	3	1	400.0	201.99005	1	2	1	105.25374	105.25374	0	0.196	-0.019	-0.058	-0.053	111.0
0.0	0.0	3	1	400.0	201.99005	1	2	1	105.25374	105.25374	0	0.196	-0.019	-0.058	-0.053	111.0
0.0	0.0	3	1	400.0	201.99005	1	2	1	105.25374	105.25374	0	0.196	-0.019	-0.024	-0.046	111.0
0.0	0.0	3	1	400.0	201.99005	1	2	1	105.25374	105.25374	0	0.196	-0.019	-0.025	-0.046	111.0
0.0	0.0	3	1	400.0	201.99005	1	2	1	105.25374	105.25374	0	0.196	-0.019	-0.045	-0.043	111.0
0.0	0.0	3	1	400.0	201.99005	1	2	1	105.25374	105.25374	0	0.196	-0.019	-0.078	-0.037	111.0
0.0	0.0	3	1	400.0	201.99005	1	2	1	105.25374	105.25374	0	0.196	-0.019	-0.118	-0.037	111.0
0.0	0.0	3	1	400.0	201.99005	1	2	1	105.25374	105.25374	0	0.196	-0.019	-0.071	-0.034	111.0
0.0	0.0	3	1	400.0	201.99005	1	2	1	105.25374	105.25374	0	0.196	-0.019	-0.071	-0.029	111.0
0.0	0.0	3	1	400.0	201.99005	1	2	1	105.25374	105.25374	0	0.196	-0.019	-0.025	-0.029	111.0
0.0	0.0	3	1	400.0	201.99005	1	2	1	105.25374	105.25374	0	0.196	-0.018	-0.031	-0.025	111.0
0.0	0.0	3	1	400.0	201.99005	1	2	1	105.25374	105.25374	0	0.196	-0.017	-0.016	-0.025	111.0
0.0	0.0	3	1	400.0	201.99005	1	2	1	105.25374	105.25374	0	0.196	-0.016	-0.018	-0.023	111.0
0.0	0.0	3	1	400.0	201.99005	1	2	1	105.25374	105.25374	0	0.196	-0.015	-0.011	-0.021	111.0
0.0	0.0	3	1	400.0	201.99005	1	2	1	105.25374	105.25374	0	0.196	-0.015	-0.031	-0.021	111.0
0.0	0.0	3	1	400.0	201.99005	1	2	1	105.25374	105.25374	0	0.196	-0.014	-0.031	-0.018	111.0
0.0	0.0	3	1	400.0	201.99005	1	2	1	105.25374	105.25374	0	0.196	-0.014	-0.024	-0.017	111.0
0.0	0.0	3	1	400.0	201.99005	1	2	1	105.25374	105.25374	0	0.196	-0.013	0.014	-0.017	111.0
0.0	0.0	3	1	400.0	201.99005	1	2	1	105.25374	105.25374	0	0.196	-0.011	-0.01	-0.014	111.0
0.0	0.0	3	1	400.0	201.99005	1	2	1	105.25374	105.25374	0	0.196	-0.011	-0.025	-0.014	111.0
0.0	0.0	3	1	400.0	201.99005	1	2	1	105.25374	105.25374	0	0.196	-0.009	-0.01	-0.012	111.0
0.0	0.0	3	1	400.0	201.99005	1	2	1	105.25374	105.25374	0	0.196	-0.007	0.0	-0.011	111.0
0.0	0.0	3	1	400.0	201.99005	1	2	1	105.25374	105.25374	0	0.196	-0.006	0.028	-0.011	111.0
0.0	0.0	3	1	400.0	201.99005	1	2	1	105.25374	105.25374	0	0.196	-0.004	0.148	-0.009	111.0
0.0	0.0	3	1	400.0	201.99005	1	2	1	105.25374	105.25374	0	0.196	-0.002	0.015	-0.009	111.0
0.0	0.0	3	1	400.0	201.99005	1	2	1	105.25374	105.25374	0	0.196	0.0	0.001	-0.009	111.0
0.0	0.0	3	1	400.0	201.99005	1	2	1	105.25374	105.25374	0	0.196	0.0	-0.005	-0.007	111.0
0.0	0.0	3	1	400.0	201.99005	1	2	1	105.25374	105.25374	0	0.196	-0.001	-0.024	-0.007	111.0
0.0	0.0	3	1	400.0	201.99005	1	2	1	105.25374	105.25374	0	0.196	-0.001	-0.208	-0.007	111.0
0.0	0.0	3	1	400.0	201.99005	1	2	1	105.25374	105.25374	0	0.196	0.0	0.008	-0.006	111.0
0.0	0.0	3	1	400.0	201.99005	1	2	1	105.25374	105.25374	0	0.196	0.0	0.022	-0.006	111.0
0.0	0.0	3	1	400.0	201.99005	1	2	1	105.25374	105.25374	0	0.196	0.0	-0.005	-0.005	111.0
0.0	0.0	3	1	400.0	201.99005	1	2	1	105.25374	105.25374	0	0.196	0.0	0.028	-0.004	111.0
0.0	0.0	3	1	400.0	201.99005	1	2	1	105.25374	105.25374	0	0.196	0.0	0.008	-0.004	111.0
0.0	0.0	3	1	400.0	201.99005	1	2	1	105.25374	105.25374	0	0.196	-0.001	-0.031	-0.003	111.0
0.0	0.0	3	1	400.0	201.99005	1	2	1	105.25374	105.25374	0	0.196	0.0	0.027	-0.003	111.0
0.0	0.0	3	1	400.0	201.99005	1	2	1	105.25374	105.25374	0	0.196	-0.001	-0.025	-0.003	111.0
0.0	0.0	3	1	400.0	201.99005	1	2	1	105.25374	105.25374	0	0.196	0.0	-0.005	-0.002	111.0
0.0	0.0	3	1	400.0	201.99005	1	2	1	105.25374	105.25374	0	0.196	0.0	0.152	-0.002	111.0
0.0	0.0	3	1	400.0	201.99005	1	2	1	105.25374	105.25374	0	0.196	-0.001	-0.161	-0.002	111.0
0.0	0.0	3	1	400.0	201.99005	1	2	1	105.25374	105.25374	0	0.196	0.0	0.068	-0.002	111.0
0.0	0.0	3	1	400.0	201.99005	1	2	1	105.25374	105.25374	0	0.196	0.0	0.001	-0.002	111.0
0.0	0.0	3	1	400.0	201.99005	1	2	1	105.25374	105.25374	0	0.196	-0.001	-0.018	-0.001	111.0
0.0	0.0	3	1	400.0	201.99005	1	2	1	105.25374	105.25374	0	0.196	-0.001	-0.037	-0.001	111.0
0.0	0.0	3	1	400.0	201.99005	1	2	1	105.25374	105.25374	0	0.196	0.0	0.021	-0.001	111.0
0.0	0.0	3	1	400.0	201.99005	1	2	1	105.25374	105.25374	0	0.196	0.0	0.001	-0.001	111.0
0.0	0.0	3	1	400.0	201.99005	1	2	1	105.25374	105.25374	0	0.196	-0.001	-0.032	-0.001	111.0
0.0	0.0	3	1	400.0	201.99005	1	2	1	105.25374	105.25374	0	0.196	0.0	0.093	-0.001	111.0
0.0	0.0	3	1	400.0	201.99005	1	2	1	105.25374	105.25374	0	0.196	0.0	-0.004	0.0	111.0
0.0	0.0	3	1	400.0	201.99005	1	2	1	105.25374	105.25374	0	0.196	0.0	0.02	0.0	111.0
0.0	0.0	3	1	400.0	201.99005	1	2	1	105.25374	105.25374	0	0.196	0.0	0.037	0.0	111.0
0.0	0.0	3	1	400.0	201.99005	1	2	1	105.25374	105.25374	0	0.196	0.0	0.033	0.0	111.0
0.0	0.0	3	1	400.0	201.99005	1	2	1	105.25374	105.25374	0	0.196	-0.001	-0.018	0.0	111.0
0.0	0.0	3	1	400.0	201.99005	1	2	1	105.25374	105.25374	0	0.196	-0.001	-0.032	0.0	111.0
0.0	0.0	3	1	400.0	201.99005	1	2	1	105.25374	105.25374	0	0.196	-0.001	-0.105	0.0	111.0
0.0	0.0	3	1	400.0	201.99005	1	2	1	105.25374	105.25374	0	0.196	0.0	-0.011	0.0	111.0
0.0	0.0	3	1	400.0	201.99005	1	2	1	105.25374	105.25374	0	0.196	0.0	0.015	0.0	111.0
0.0	0.0	3	1	400.0	201.99005	1	2	1	105.25374	105.25374	0	0.196	0.0	-0.011	0.0	111.0
0.0	0.0	3	1	400.0	201.99005	1	2	1	105.25374	105.25374	0	0.196	-0.001	-0.032	0.0	111.0
0.0	0.0	3	1	400.0	201.99005	1	2	1	105.25374	105.25374	0	0.196	-0.001	-0.044	0.0	111.0
0.0	0.0	3	1	400.0	201.99005	1	2	1	105.25374	105.25374	0	0.196	0.0	0.002	0.0	111.0
0.0	0.0	3	1	400.0	201.99005	1	2	1	105.25374	105.25374	0	0.196	0.0	0.008	0.0	111.0
0.0	0.0	3	1	400.0	201.99005	1	2	1	105.25374	105.25374	0	0.196	0.0	0.018	0.0	111.0
0.0	0.0	3	1	400.0	201.99005	1	2	1	105.25374	105.25374	0	0.196	0.0	-0.011	0.0	111.0
0.0	0.0	3	1	400.0	201.99005	1	2	1	105.25374	105.25374	0	0.196	0.0	-0.005	0.0	111.0
0.0	0.0	3	1	400.0	201.99005	1	2	1	105.25374	105.25374	0	0.196	-0.001	-0.018	0.0	111.0
0.0	0.0	3	1	400.0	201.99005	1	2	1	105.25374	105.25374	0	0.196	0.0	0.075	0.0	111.0
0.0	0.0	3	1	400.0	201.99005	1	2	1	105.25374	105.25374	0	0.196	0.0	0.014	0.0	111.0
0.0	0.0	3	1	400.0	201.99005	1	2	1	105.25374	105.25374	0	0.196	0.0	-0.005	0.0	111.0
0.0	0.0	3	1	400.0	201.99005	1	2	1	105.25374	105.25374	0	0.196	0.0	-0.011	0.0	111.0
0.0	0.0	3	1	400.0	201.99005	1	2	1	105.25374	105.25374	0	0.196	0.0	-0.008	0.0	111.0
0.0	0.0	3	1	400.0	201.99005	1	2	1	105.25374	105.25374	0	0.196	0.0	0.047	0.0	111.0
0.0	0.0	3	1	400.0	201.99005	1	2	1	105.25374	105.25374	0	0.196	-0.001	-0.018	0.0	111.0
0.0	0.0	3	1	400.0	201.99005	1	2	1	105.25374	105.25374	0	0.196	-0.001	-0.014	0.0	111.0
0.0	0.0	3	1	400.0	201.99005	1	2	1	105.25374	105.25374	0	0.196	0.0	0.007	0.0	111.0
0.0	0.0	3	1	400.0	201.99005	1	2	1	105.25374	105.25374	0	0.196	0.0	-0.011	0.0	111.0
0.0	0.0	3	1	400.0	201.99005	1	2	1	105.25374	105.25374	0	0.196	0.0	0.007	0.0	111.0
0.0	0.0	3	1	400.0	201.99005	1	2	1	105.25374	105.25374	0	0.196	0.0	0.028	0.0	111.0
0.0	0.0	3	1	400.0	201.99005	1	2	1	105.25374	105.25374	0	0.196	0.0	0.021	0.0	111.0
0.0	0.0	3	1	400.0	201.99005	1	2	1	105.25374	105.25374	0	0.196	0.0	-0.004	0.0	111.0
0.0	0.0	3	1	400.0	201.99005	1	2	1	105.25374	105.25374	0	0.196	-0.001	-0.018	0.0	111.0
0.0	0.0	3	1	400.0	201.99005	1	2	1	105.25374	105.25374	0	0.196	0.0	0.001	0.0	111.0
0.0	0.0	3	1	400.0	201.99005	1	2	1	105.25374	105.25374	0	0.196	0.0	0.005	0.0	111.0
0.0	0.0	3	1	400.0	201.99005	1	2	1	105.25374	105.25374	0	0.196	0.0	-0.011	0.0	111.0
0.0	0.0	3	1	400.0	201.99005	1	2	1	105.25374	105.25374	0	0.196	0.0	-0.011	0.0	111.0
0.0	0.0	3	1	400.0	201.99005	1	2	1	105.25374	105.25374	0	0.196	0.0	-0.006	0.0	111.0
0.0	0.0	3	1	400.0	201.99005	1	2	1	105.25374	105.25374	0	0.196	0.0	0.013	0.0	111.0
0.0	0.0	3	1	400.0	201.99005	1	2	1	105.25374	105.25374	0	0.196	0.0	0.002	0.0	111.0
0.0	0.0	3	1	400.0	201.99005	1	2	1	105.25374	105.25374	0	0.196	0.0	0.013	0.0	111.0
0.0	0.0	3	1	400.0	201.99005	1	2	1	105.25374	105.25374	0	0.196	0.0	-0.005	0.0	111.0
0.0	0.0	3	1	400.0	201.99005	1	2	1	105.25374	105.25374	0	0.196	0.0	0.007	0.0	111.0
0.0	0.0	3	1	400.0	201.99005	1	2	1	105.25374	105.25374	0	0.196	-0.001	-0.017	0.0	111.0
0.0	0.0	3	1	400.0	201.99005	1	2	1	105.25374	105.25374	0	0.196	-0.001	-0.018	0.0	111.0
0.0	0.0	3	1	400.0	201.99005	1	2	1	105.25374	105.25374	0	0.196	0.0	0.021	0.0	111.0
0.0	0.0	3	1	400.0	201.99005	1	2	1	105.25374	105.25374	0	0.196	0.0	0.008	0.0	111.0
0.0	0.0	3	1	400.0	201.99005	1	2	1	105.25374	105.25374	0	0.196	0.0	0.184	0.0	111.0
0.0	0.0	3	1	400.0	201.99005	1	2	1	105.25374	105.25374	0	0.196	0.0	-0.006	0.0	111.0
0.0	0.0	3	1	400.0	201.99005	1	2	1	105.25374	105.25374	0	0.196	0.0	0.007	0.0	111.0
0.0	0.0	3	1	400.0	201.99005	1	2	1	105.25374	105.25374	0	0.196	0.0	0.026	0.0	111.0
0.0	0.0	3	1	400.0	201.99005	1	2	1	105.25374	105.25374	0	0.196	-0.001	-0.039	0.0	111.0
0.0	0.0	3	1	400.0	201.99005	1	2	1	105.25374	105.25374	0	0.196	0.0	0.015	0.0	111.0
0.0	0.0	3	1	400.0	201.99005	1	2	1	105.25374	105.25374	0	0.196	-0.001	-0.024	0.0	111.0
0.0	0.0	3	1	400.0	201.99005	1	2	1	105.25374	105.25374	0	0.196	-0.001	-0.012	0.0	111.0
0.0	0.0	3	1	400.0	201.99005	1	2	1	105.25374	105.25374	0	0.196	-0.001	-0.08	0.0	111.0
0.0	0.0	3	1	400.0	201.99005	1	2	1	105.25374	105.25374	0	0.196	0.0	-0.004	0.0	111.0
0.0	0.0	3	1	400.0	201.99005	1	2	1	105.25374	105.25374	0	0.196	0.0	0.033	0.0	111.0
0.0	0.0	3	1	400.0	201.99005	1	2	1	105.25374	105.25374	0	0.196	0.0	0.041	0.0	111.0
0.0	0.0	3	1	400.0	201.99005	1	2	1	105.25374	105.25374	0	0.196	0.0	-0.011	0.0	111.0
0.0	0.0	3	1	400.0	201.99005	1	2	1	105.25374	105.25374	0	0.196	0.0	0.041	0.0	111.0
0.0	0.0	3	1	400.0	201.99005	1	2	1	105.25374	105.25374	0	0.196	-0.001	-0.017	0.0	111.0
0.0	0.0	3	1	400.0	201.99005	1	2	1	105.25374	105.25374	0	0.196	0.0	0.047	0.0	111.0
0.0	0.0	3	1	400.0	201.99005	1	2	1	105.25374	105.25374	0	0.196	0.0	0.034	0.0	111.0
0.0	0.0	3	1	400.0	201.99005	1	2	1	105.25374	105.25374	0	0.196	0.0	-0.004	0.0	111.0
0.0	0.0	3	1	400.0	201.99005	1	2	1	105.25374	105.25374	0	0.196	0.0	-0.004	0.0	111.0
0.0	0.0	3	1	400.0	201.99005	1	2	1	105.25374	105.25374	0	0.196	0.0	0.025	0.0	111.0
0.0	0.0	3	1	400.0	201.99005	1	2	1	105.25374	105.25374	0	0.196	-0.001	-0.012	0.0	111.0
0.0	0.0	3	1	400.0	201.99005	1	2	1	105.25374	105.25374	0	0.196	0.0	-0.007	0.0	111.0
0.0	0.0	3	1	400.0	201.99005	1	2	1	105.25374	105.25374	0	0.196	0.0	-0.004	0.0	111.0
0.0	0.0	3	1	400.0	201.99005	1	2	1	105.25374	105.25374	0	0.196	0.0	0.087	0.0	111.0
0.0	0.0	3	1	400.0	201.99005	1	2	1	105.25374	105.25374	0	0.196	0.0	-0.011	0.0	111.0
0.0	0.0	3	1	400.0	201.99005	1	2	1	105.25374	105.25374	0	0.196	0.0	-0.006	0.0	111.0
0.0	0.0	3	1	400.0	201.99005	1	2	1	105.25374	105.25374	0	0.196	0.0	0.009	0.0	111.0
0.0	0.0	3	1	400.0	201.99005	1	2	1	105.25374	105.25374	0	0.196	0.0	-0.004	0.0	111.0
0.0	0.0	3	1	400.0	201.99005	1	2	1	105.25374	105.25374	0	0.196	0.0	0.007	0.0	111.0
0.0	0.0	3	1	400.0	201.99005	1	2	1	105.25374	105.25374	0	0.196	-0.001	-0.032	0.0	111.0
0.0	0.0	3	1	400.0	201.99005	1	2	1	105.25374	105.25374	0	0.196	-0.001	-0.025	0.0	111.0
0.0	0.0	3	1	400.0	201.99005	1	2	1	105.25374	105.25374	0	0.196	0.0	0.163	0.0	111.0
0.0	0.0	3	1	400.0	201.99005	1	2	1	105.25374	105.25374	0	0.196	0.0	0.009	0.0	111.0
0.0	0.0	3	1	400.0	201.99005	1	2	1	105.25374	105.25374	0	0.196	0.0	0.007	0.0	111.0
0.0	0.0	3	1	400.0	201.99005	1	2	1	105.25374	105.25374	0	0.196	-0.001	-0.018	0.0	111.0
0.0	0.0	3	1	400.0	201.99005	1	2	1	105.25374	105.25374	0	0.196	0.0	-0.004	0.0	111.0
0.0	0.0	3	1	400.0	201.99005	1	2	1	105.25374	105.25374	0	0.196	-0.001	-0.019	0.0	111.0
0.0	0.0	3	1	400.0	201.99005	1	2	1	105.25374	105.25374	0	0.196	0.0	-0.011	0.0	111.0
0.0	0.0	3	1	400.0	201.99005	1	2	1	105.25374	105.25374	0	0.196	-0.001	-0.012	0.0	111.0
0.0	0.0	3	1	400.0	201.99005	1	2	1	105.25374	105.25374	0	0.196	-0.001	-0.031	0.0	111.0
0.0	0.0	3	1	400.0	201.99005	1	2	1	105.25374	105.25374	0	0.196	0.0	-0.011	0.0	111.0
0.0	0.0	3	1	400.0	201.99005	1	2	1	105.25374	105.25374	0	0.196	0.0	0.048	0.0	111.0
0.0	0.0	3	1	400.0	201.99005	1	2	1	105.25374	105.25374	0	0.196	-0.001	-0.017	0.0	111.0
0.0	0.0	3	1	400.0	201.99005	1	2	1	105.25374	105.25374	0	0.196	-0.001	-0.018	0.0	111.0
0.0	0.0	3	1	400.0	201.99005	1	2	1	105.25374	105.25374	0	0.196	-0.001	-0.044	0.0	111.0
0.0	0.0	3	1	400.0	201.99005	1	2	1	105.25374	105.25374	0	0.196	-0.001	-0.064	0.0	111.0
0.0	0.0	3	1	400.0	201.99005	1	2	1	105.25374	105.25374	0	0.196	0.0	0.001	0.0	111.0
0.0	0.0	3	1	400.0	201.99005	1	2	1	105.25374	105.25374	0	0.196	0.0	0.0	0.0	111.0
0.0	0.0	3	1	400.0	201.99005	1	2	1	105.25374	105.25374	0	0.196	0.0	0.034	0.0	111.0
0.0	0.0	3	1	400.0	201.99005	1	2	1	105.25374	105.25374	0	0.196	0.0	0.073	0.0	111.0
0.0	0.0	3	1	400.0	201.99005	1	2	1	105.25374	105.25374	0	0.196	0.0	0.007	0.0	111.0
0.0	0.0	3	1	400.0	201.99005	1	2	1	105.25374	105.25374	0	0.196	0.0	0.005	0.0	111.0
0.0	0.0	3	1	400.0	201.99005	1	2	1	105.25374	105.25374	0	0.196	0.0	-0.011	0.0	111.0
0.0	0.0	3	1	400.0	201.99005	1	2	1	105.25374	105.25374	0	0.196	0.0	0.02	0.0	111.0
0.0	0.0	3	1	400.0	201.99005	1	2	1	105.25374	105.25374	0	0.196	-0.001	-0.045	0.0	111.0
0.0	0.0	3	1	400.0	201.99005	1	2	1	105.25374	105.25374	0	0.196	0.0	0.017	0.0	111.0
0.0	0.0	3	1	400.0	201.99005	1	2	1	105.25374	105.25374	0	0.196	0.0	0.008	0.0	111.0
0.0	0.0	3	1	400.0	201.99005	1	2	1	105.25374	105.25374	0	0.196	0.0	0.129	0.0	111.0
0.0	0.0	3	1	400.0	201.99005	1	2	1	105.25374	105.25374	0	0.196	-0.001	-0.024	0.0	111.0
0.0	0.0	3	1	400.0	201.99005	1	2	1	105.25374	105.25374	0	0.196	0.0	-0.005	0.0	111.0
0.0	0.0	3	1	400.0	201.99005	1	2	1	105.25374	105.25374	0	0.196	-0.001	-0.018	0.0	111.0
0.0	0.0	3	1	400.0	201.99005	1	2	1	105.25374	105.25374	0	0.196	-0.001	-0.018	0.0	111.0
0.0	0.0	3	1	400.0	201.99005	1	2	1	105.25374	105.25374	0	0.196	0.0	-0.011	0.0	111.0
0.0	0.0	3	1	400.0	201.99005	1	2	1	105.25374	105.25374	0	0.196	0.0	0.034	0.0	111.0
0.0	0.0	3	1	400.0	201.99005	1	2	1	105.25374	105.25374	0	0.196	0.0	0.021	0.0	111.0
0.0	0.0	3	1	400.0	201.99005	1	2	1	105.25374	105.25374	0	0.196	-0.001	-0.024	0.0	111.0
0.0	0.0	3	1	400.0	201.99005	1	2	1	105.25374	105.25374	0	0.196	0.0	-0.005	0.0	111.0
0.0	0.0	3	1	400.0	201.99005	1	2	1	105.25374	105.25374	0	0.196	-0.001	-0.038	0.0	111.0
0.0	0.0	3	1	400.0	201.99005	1	2	1	105.25374	105.25374	0	0.196	0.0	0.001	0.0	111.0
0.0	0.0	3	1	400.0	201.99005	1	2	1	105.25374	105.25374	0	0.196	-0.001	-0.02	0.0	111.0
0.0	0.0	3	1	400.0	201.99005	1	2	1	105.25374	105.25374	0	0.196	0.0	0.014	0.0	111.0
0.0	0.0	3	1	400.0	201.99005	1	2	1	105.25374	105.25374	0	0.196	0.0	0.014	0.0	111.0
0.0	0.0	3	1	400.0	201.99005	1	2	1	105.25374	105.25374	0	0.196	0.0	0.034	0.0	111.0
0.0	0.0	3	1	400.0	201.99005	1	2	1	105.25374	105.25374	0	0.196	0.0	-0.011	0.0	111.0
0.0	0.0	3	1	400.0	201.99005	1	2	1	105.25374	105.25374	0	0.196	0.0	0.014	0.0	111.0
0.0	0.0	3	1	400.0	201.99005	1	2	1	105.25374	105.25374	0	0.196	0.0	-0.011	0.0	111.0
0.0	0.0	3	1	400.0	201.99005	1	2	1	105.25374	105.25374	0	0.196	-0.001	-0.045	0.0	111.0
0.0	0.0	3	1	400.0	201.99005	1	2	1	105.25374	105.25374	0	0.196	-0.001	-0.071	0.0	111.0
0.0	0.0	3	1	400.0	201.99005	1	2	1	105.25374	105.25374	0	0.196	0.0	0.12	0.0	111.0
0.0	0.0	3	1	400.0	201.99005	1	2	1	105.25374	105.25374	0	0.196	-0.001	-0.012	0.0	111.0
0.0	0.0	3	1	400.0	201.99005	1	2	1	105.25374	105.25374	0	0.196	-0.001	-0.032	0.0	111.0
0.0	0.0	3	1	400.0	201.99005	1	2	1	105.25374	105.25374	0	0.196	0.0	0.008	0.0	111.0
0.0	0.0	3	1	400.0	201.99005	1	2	1	105.25374	105.25374	0	0.196	0.0	0.027	0.0	111.0
0.0	0.0	3	1	400.0	201.99005	1	2	1	105.25374	105.25374	0	0.196	-0.001	-0.139	0.0	111.0
0.0	0.0	3	1	400.0	201.99005	1	2	1	105.25374	105.25374	0	0.196	0.0	0.015	0.0	111.0
0.0	0.0	3	1	400.0	201.99005	1	2	1	105.25374	105.25374	0	0.196	-0.001	-0.051	0.0	111.0
0.0	0.0	3	1	400.0	201.99005	1	2	1	105.25374	105.25374	0	0.196	-0.001	-0.045	0.0	111.0
0.0	0.0	3	1	400.0	201.99005	1	2	1	105.25374	105.25374	0	0.196	-0.001	-0.051	0.0	111.0
0.0	0.0	3	1	400.0	201.99005	1	2	1	105.25374	105.25374	0	0.196	0.0	0.014	0.0	111.0
0.0	0.0	3	1	400.0	201.99005	1	2	1	105.25374	105.25374	0	0.196	-0.001	-0.018	0.0	111.0
0.0	0.0	3	1	400.0	201.99005	1	2	1	105.25374	105.25374	0	0.196	0.0	0.015	0.0	111.0
0.0	0.0	3	1	400.0	201.99005	1	2	1	105.25374	105.25374	0	0.196	0.0	-0.011	0.0	111.0
0.0	0.0	3	1	400.0	201.99005	1	2	1	105.25374	105.25374	0	0.196	-0.001	-0.025	0.0	111.0
0.0	0.0	3	1	400.0	201.99005	1	2	1	105.25374	105.25374	0	0.196	0.0	0.041	0.0	111.0
0.0	0.0	3	1	400.0	201.99005	1	2	1	105.25374	105.25374	0	0.196	0.0	0.001	0.0	111.0
0.0	0.0	3	1	400.0	201.99005	1	2	1	105.25374	105.25374	0	0.196	0.0	-0.011	0.0	111.0
-4180.487	-300.99503	3	2	300.99503	201.99005	1	2	2	105.25374	105.25374	1	0.196	0.0	0.166	0.0	111.0
-4180.487	-300.99503	3	2	300.99503	201.99005	1	2	2	105.25374	105.25374	1	0.196	-0.001	-0.031	0.0	111.0
-4180.487	-300.99503	3	2	300.99503	201.99005	0	2	2	105.25374	105.25374	1	0.196	0.0	0.027	0.0	111.0
-4180.487	-300.99503	3	2	300.99503	201.99005	0	2	2	105.25374	105.25374	1	0.196	-0.001	-0.065	0.0	111.0
-4180.487	-300.99503	3	2	300.99503	201.99005	0	2	2	105.25374	105.25374	1	0.196	-0.001	-0.018	0.0	111.0
-4180.487	-300.99503	3	2	300.99503	201.99005	0	2	2	105.25374	105.25374	1	0.196	-0.002	-0.249	-0.294	111.0
-4180.487	-300.99503	3	2	300.99503	201.99005	0	2	2	105.25374	105.25374	1	0.196	-0.008	-0.782	-0.825	111.0
-4180.487	-300.99503	3	2	300.99503	201.99005	0	2	2	105.25374	105.25374	1	0.196	-0.014	-0.769	-0.825	111.0
-4180.487	-300.99503	3	2	300.99503	201.99005	0	2	2	105.25374	105.25374	1	0.196	-0.024	-1.313	-1.283	111.0
-4180.487	-300.99503	3	2	300.99503	201.99005	0	2	2	105.25374	105.25374	1	0.195	-0.035	-1.704	-1.488	111.0
-4180.487	-300.99503	3	2	300.99503	201.99005	0	2	2	105.25374	105.25374	1	0.195	-0.044	-1.487	-1.488	111.0
-4180.487	-300.99503	3	2	300.99503	201.99005	0	2	2	105.25374	105.25374	1	0.195	-0.054	-1.892	-1.856	111.0
-4180.487	-300.99503	3	2	300.99503	201.99005	0	2	2	105.25374	105.25374	1	0.195	-0.065	-1.957	-2.174	111.0
-4180.487	-300.99503	3	2	300.99503	201.99005	0	2	2	105.25374	105.25374	1	0.195	-0.076	-2.19	-2.174	111.0
-4180.487	-300.99503	3	2	300.99503	201.99005	0	2	2	105.25374	105.25374	1	0.195	-0.087	-2.321	-2.316	111.0
-4180.487	-300.99503	3	2	300.99503	201.99005	0	2	2	105.25374	105.25374	1	0.195	-0.096	-2.167	-2.316	111.0
-4180.487	-300.99503	3	2	300.99503	201.99005	0	2	2	105.25374	105.25374	1	0.195	-0.107	-2.587	-2.571	111.0
-4180.487	-300.99503	3	2	300.99503	201.99005	0	2	2	105.25374	105.25374	1	0.195	-0.119	-2.685	-2.685	111.0
-4180.487	-300.99503	3	2	300.99503	201.99005	0	2	2	105.25374	105.25374	1	0.195	-0.13	-2.677	-2.685	111.0
-4180.487	-300.99503	3	2	300.99503	201.99005	0	2	2	105.25374	105.25374	1	0.195	-0.141	-2.916	-2.889	111.0
-4180.487	-300.99503	3	2	300.99503	201.99005	0	2	2	105.25374	105.25374	1	0.195	-0.149	-2.894	-2.889	111.0
-4180.487	-300.99503	3	2	300.99503	201.99005	0	2	2	105.25374	105.25374	1	0.195	-0.159	-2.972	-2.981	111.0
-4180.487	-300.99503	3	2	300.99503	201.99005	0	2	2	105.25374	105.25374	1	0.195	-0.169	-3.139	-3.145	111.0
-4180.487	-300.99503	3	2	300.99503	201.99005	0	2	2	105.25374	105.25374	1	0.195	-0.177	-3.119	-3.145	111.0
-4180.487	-300.99503	3	2	300.99503	201.99005	0	2	2	105.25374	105.25374	1	0.195	-0.186	-3.256	-3.219	111.0
-4180.487	-300.99503	3	2	300.99503	201.99005	0	2	2	105.25374	105.25374	1	0.194	-0.194	-3.346	-3.35	111.0
-4180.487	-300.99503	3	2	300.99503	201.99005	0	2	2	105.25374	105.25374	1	0.194	-0.202	-3.329	-3.35	111.0
-4180.487	-300.99503	3	2	300.99503	201.99005	0	2	2	105.25374	105.25374	1	0.194	-0.21	-3.4	-3.409	111.0
-4180.487	-300.99503	3	2	300.99503	201.99005	0	2	2	105.25374	105.25374	1	0.194	-0.217	-3.386	-3.409	111.0
-4180.487	-300.99503	3	2	300.99503	201.99005	0	2	2	105.25374	105.25374	1	0.194	-0.224	-3.499	-3.515	111.0
-4180.487	-300.99503	3	2	300.99503	201.99005	0	2	2	105.25374	105.25374	1	0.194	-0.231	-3.631	-3.562	111.0
-4180.487	-300.99503	3	2	300.99503	201.99005	0	2	2	105.25374	105.25374	1	0.194	-0.237	-3.624	-3.562	111.0
-4180.487	-300.99503	3	2	300.99503	201.99005	0	2	2	105.25374	105.25374	1	0.194	-0.244	-3.642	-3.648	111.0
-4180.487	-300.99503	3	2	300.99503	201.99005	0	2	2	105.25374	105.25374	1	0.194	-0.25	-3.688	-3.685	111.0
-4180.487	-300.99503	3	2	300.99503	201.99005	0	2	2	105.25374	105.25374	1	0.194	-0.256	-3.7	-3.685	111.0
-4180.487	-300.99503	3	2	300.99503	201.99005	0	2	2	105.25374	105.25374	1	0.194	-0.262	-3.774	-3.753	111.0
-4180.487	-300.99503	3	2	300.99503	201.99005	0	2	2	105.25374	105.25374	1	0.194	-0.266	-3.781	-3.784	111.0
-4180.487	-300.99503	3	2	300.99503	201.99005	0	2	2	105.25374	105.25374	1	0.194	-0.27	-3.813	-3.784	111.0
-4180.487	-300.99503	3	2	300.99503	201.99005	0	2	2	105.25374	105.25374	1	0.194	-0.274	-3.788	-3.838	111.0
-4180.487	-300.99503	3	2	300.99503	201.99005	1	2	2	105.25374	105.25374	1	0.194	-0.279	-3.898	-3.838	111.0
-4180.487	-300.99503	3	2	300.99503	201.99005	1	2	2	105.25374	105.25374	1	0.194	-0.283	-3.876	-3.863	111.0
-4180.487	-300.99503	3	2	300.99503	201.99005	1	2	2	105.25374	105.25374	1	0.194	-0.287	-3.947	-3.907	111.0
-4180.487	-300.99503	3	2	300.99503	201.99005	1	2	2	105.25374	105.25374	1	0.194	-0.291	-3.944	-3.907	111.0
-4180.487	-300.99503	3	2	300.99503	201.99005	1	2	2	105.25374	105.25374	1	0.193	-0.295	-3.98	-3.926	111.0
-4180.487	-300.99503	3	2	300.99503	201.99005	1	2	2	105.25374	105.25374	1	0.193	-0.299	-3.919	-3.926	111.0
-4180.487	-300.99503	3	2	300.99503	201.99005	1	2	2	105.25374	105.25374	1	0.193	-0.302	-3.997	-3.963	111.0
-4180.487	-300.99503	3	2	300.99503	201.99005	1	2	2	105.25374	105.25374	1	0.193	-0.304	-4.014	-3.977	111.0
-4180.487	-300.99503	3	2	300.99503	201.99005	1	2	2	105.25374	105.25374	1	0.193	-0.306	-3.932	-3.977	111.0
-4180.487	-300.99503	3	2	300.99503	201.99005	1	2	2	105.25374	105.25374	1	0.193	-0.308	-3.983	-4.006	111.0
-4180.487	-300.99503	3	2	300.99503	201.99005	1	2	2	105.25374	105.25374	1	0.193	-0.31	-4.033	-4.03	111.0
-4180.487	-300.99503	3	2	300.99503	201.99005	1	2	2	105.25374	105.25374	1	0.193	-0.312	-4.047	-4.03	111.0
-4180.487	-300.99503	3	2	300.99503	201.99005	1	2	2	105.25374	105.25374	1	0.193	-0.314	-4.017	-4.041	111.0
-4180.487	-300.99503	3	2	300.99503	201.99005	1	2	2	105.25374	105.25374	1	0.193	-0.316	-4.046	-4.06	111.0
-4180.487	-300.99503	3	2	300.99503	201.99005	1	2	2	105.25374	105.25374	1	0.193	-0.318	-4.053	-4.06	111.0
-4180.487	-300.99503	3	2	300.99503	201.99005	1	2	2	105.25374	105.25374	1	0.193	-0.32	-4.074	-4.077	111.0
-4180.487	-300.99503	3	2	300.99503	201.99005	1	2	2	105.25374	105.25374	1	0.193	-0.321	-4.061	-4.077	111.0
-4180.487	-300.99503	3	2	300.99503	201.99005	1	2	2	105.25374	105.25374	1	0.193	-0.323	-4.111	-4.085	111.0
-4180.487	-300.99503	3	2	300.99503	201.99005	1	2	2	105.25374	105.25374	1	0.193	-0.324	-4.131	-4.098	111.0
-4180.487	-300.99503	3	2	300.99503	201.99005	1	2	2	105.25374	105.25374	1	0.193	-0.324	-4.056	-4.098	111.0
-4180.487	-300.99503	3	2	300.99503	201.99005	1	2	2	105.25374	105.25374	1	0.193	-0.324	-4.038	-4.105	111.0
-4180.487	-300.99503	3	2	300.99503	201.99005	1	2	2	105.25374	105.25374	1	0.193	-0.325	-4.127	-4.11	111.0
-4180.487	-300.99503	3	2	300.99503	201.99005	1	2	2	105.25374	105.25374	1	0.193	-0.327	-4.137	-4.11	111.0
-4180.487	-300.99503	3	2	300.99503	201.99005	1	2	2	105.25374	105.25374	1	0.193	-0.327	-4.028	-4.12	111.0
-4180.487	-300.99503	3	2	300.99503	201.99005	1	2	2	105.25374	105.25374	1	0.193	-0.328	-4.11	-4.12	111.0
-4180.487	-300.99503	3	2	300.99503	201.99005	1	2	2	105.25374	105.25374	1	0.193	-0.329	-4.142	-4.129	111.0
-4180.487	-300.99503	3	2	300.99503	201.99005	1	2	2	105.25374	105.25374	1	0.193	-0.331	-4.138	-4.133	111.0
-4180.487	-300.99503	3	2	300.99503	201.99005	1	2	2	105.25374	105.25374	1	0.193	-0.332	-4.101	-4.133	111.0
-4180.487	-300.99503	3	2	300.99503	201.99005	1	2	2	105.25374	105.25374	1	0.193	-0.334	-4.136	-4.14	111.0
-4180.487	-300.99503	3	2	300.99503	201.99005	1	2	2	105.25374	105.25374	1	0.193	-0.336	-4.141	-4.146	111.0
-4180.487	-300.99503	3	2	300.99503	201.99005	1	2	2	105.25374	105.25374	1	0.193	-0.338	-4.151	-4.146	111.0
-4180.487	-300.99503	3	2	300.99503	201.99005	1	2	2	105.25374	105.25374	1	0.193	-0.339	-4.116	-4.149	111.0
-4180.487	-300.99503	3	2	300.99503	201.99005	1	2	2	105.25374	105.25374	1	0.193	-0.341	-4.197	-4.149	111.0
-4180.487	-300.99503	3	2	300.99503	201.99005	1	2	2	105.25374	105.25374	1	0.193	-0.341	-4.2	-4.154	111.0
-4180.487	-300.99503	3	2	300.99503	201.99005	1	2	2	105.25374	105.25374	1	0.193	-0.341	-4.171	-4.156	111.0
-4180.487	-300.99503	3	2	300.99503	201.99005	1	2	2	105.25374	105.25374	1	0.193	-0.341	-4.161	-4.156	111.0
-4180.487	-300.99503	3	2	300.99503	201.99005	1	2	2	105.25374	105.25374	1	0.193	-0.341	-4.185	-4.16	111.0
-4180.487	-300.99503	3	2	300.99503	201.99005	1	2	2	105.25374	105.25374	1	0.193	-0.341	-4.119	-4.16	111.0
-4180.487	-300.99503	3	2	300.99503	201.99005	1	2	2	105.25374	105.25374	1	0.193	-0.341	-4.136	-4.161	111.0
-4180.487	-300.99503	3	2	300.99503	201.99005	1	2	2	105.25374	105.25374	1	0.193	-0.341	-4.145	-4.165	111.0
-4180.487	-300.99503	3	2	300.99503	201.99005	1	2	2	105.25374	105.25374	1	0.193	-0.341	-4.215	-4.165	111.0
-4180.487	-300.99503	3	2	300.99503	201.99005	1	2	2	105.25374	105.25374	1	0.193	-0.341	-4.159	-4.167	111.0
-4180.487	-300.99503	3	2	300.99503	201.99005	1	2	2	105.25374	105.25374	1	0.193	-0.341	-4.223	-4.169	111.0
-4180.487	-300.99503	3	2	300.99503	201.99005	1	2	2	105.25374	105.25374	1	0.193	-0.341	-4.161	-4.169	111.0
-4180.487	-300.99503	3	2	300.99503	201.99005	1	2	2	105.25374	105.25374	1	0.193	-0.341	-4.127	-4.171	111.0
-4180.487	-300.99503	3	2	300.99503	201.99005	1	2	2	105.25374	105.25374	1	0.193	-0.341	-4.199	-4.171	111.0
-4180.487	-300.99503	3	2	300.99503	201.99005	1	2	2	105.25374	105.25374	1	0.193	-0.341	-4.18	-4.172	111.0
-4180.487	-300.99503	3	2	300.99503	201.99005	1	2	2	105.25374	105.25374	1	0.193	-0.341	-4.142	-4.173	111.0
-4180.487	-300.99503	3	2	300.99503	201.99005	1	2	2	105.25374	105.25374	1	0.193	-0.341	-4.178	-4.173	111.0
-4180.487	-300.99503	3	2	300.99503	201.99005	1	2	2	105.25374	105.25374	1	0.193	-0.341	-4.157	-4.175	111.0
-4180.487	-300.99503	3	2	300.99503	201.99005	1	2	2	105.25374	105.25374	1	0.193	-0.341	-4.154	-4.176	111.0
-4180.487	-300.99503	3	2	300.99503	201.99005	1	2	2	105.25374	105.25374	1	0.193	-0.341	-4.209	-4.176	111.0
-4180.487	-300.99503	3	2	300.99503	201.99005	1	2	2	105.25374	105.25374	1	0.193	-0.341	-4.15	-4.177	111.0
-4180.487	-300.99503	3	2	300.99503	201.99005	1	2	2	105.25374	105.25374	1	0.193	-0.341	-4.218	-4.177	111.0
-4180.487	-300.99503	3	2	300.99503	201.99005	1	2	2	105.25374	105.25374	1	0.193	-0.341	-4.124	-4.177	111.0
-4180.487	-300.99503	3	2	300.99503	201.99005	1	2	2	105.25374	105.25374	1	0.193	-0.341	-4.246	-4.179	111.0
-4180.487	-300.99503	3	2	300.99503	201.99005	1	2	2	105.25374	105.25374	1	0.193	-0.341	-4.176	-4.179	111.0
-4180.487	-300.99503	3	2	300.99503	201.99005	1	2	2	105.25374	105.25374	1	0.193	-0.34	-4.106	-4.179	111.0
-4180.487	-300.99503	3	2	300.99503	201.99005	1	2	2	105.25374	105.25374	1	0.193	-0.341	-4.22	-4.179	111.0
-4180.487	-300.99503	3	2	300.99503	201.99005	1	2	2	105.25374	105.25374	1	0.193	-0.341	-4.167	-4.179	111.0
-4180.487	-300.99503	3	2	300.99503	201.99005	1	2	2	105.25374	105.25374	1	0.193	-0.341	-4.204	-4.18	111.0
-4180.487	-300.99503	3	2	300.99503	201.99005	1	2	2	105.25374	105.25374	1	0.193	-0.341	-4.22	-4.18	111.0
-4180.487	-300.99503	3	2	300.99503	201.99005	1	2	2	105.25374	105.25374	1	0.193	-0.341	-4.139	-4.18	111.0
-4180.487	-300.99503	3	2	300.99503	201.99005	1	2	2	105.25374	105.25374	1	0.193	-0.341	-4.184	-4.181	111.0
-4180.487	-300.99503	3	2	300.99503	201.99005	1	2	2	105.25374	105.25374	1	0.193	-0.341	-4.196	-4.181	111.0
-4180.487	-300.99503	3	2	300.99503	201.99005	1	2	2	105.25374	105.25374	1	0.193	-0.341	-4.13	-4.181	111.0
-4180.487	-300.99503	3	2	300.99503	201.99005	1	2	2	105.25374	105.25374	1	0.193	-0.341	-4.219	-4.182	111.0
-4180.487	-300.99503	3	2	300.99503	201.99005	1	2	2	105.25374	105.25374	1	0.193	-0.341	-4.184	-4.182	111.0
-4180.487	-300.99503	3	2	300.99503	201.99005	1	2	2	105.25374	105.25374	1	0.193	-0.34	-4.101	-4.182	111.0
-4180.487	-300.99503	3	2	300.99503	201.99005	1	2	2	105.25374	105.25374	1	0.193	-0.341	-4.296	-4.182	111.0
-4180.487	-300.99503	3	2	300.99503	201.99005	1	2	2	105.25374	105.25374	1	0.193	-0.341	-4.207	-4.182	111.0
-4180.487	-300.99503	3	2	300.99503	201.99005	1	2	2	105.25374	105.25374	1	0.193	-0.341	-4.232	-4.182	111.0
-4180.487	-300.99503	3	2	300.99503	201.99005	1	2	2	105.25374	105.25374	1	0.193	-0.34	-3.978	-4.182	111.0
-4180.487	-300.99503	3	2	300.99503	201.99005	1	2	2	105.25374	105.25374	1	0.193	-0.341	-4.198	-4.183	111.0
-4180.487	-300.99503	3	2	300.99503	201.99005	1	2	2	105.25374	105.25374	1	0.193	-0.341	-4.232	-4.183	111.0
-4180.487	-300.99503	3	2	300.99503	201.99005	1	2	2	105.25374	105.25374	1	0.193	-0.341	-4.189	-4.183	111.0
-4180.487	-300.99503	3	2	300.99503	201.99005	1	2	2	105.25374	105.25374	1	0.193	-0.341	-4.191	-4.183	111.0
-4180.487	-300.99503	3	2	300.99503	201.99005	1	2	2	105.25374	105.25374	1	0.193	-0.341	-4.311	-4.183	111.0
-4180.487	-300.99503	3	2	300.99503	201.99005	1	2	2	105.25374	105.25374	1	0.193	-0.341	-4.221	-4.183	111.0
-4180.487	-300.99503	3	2	300.99503	201.99005	1	2	2	105.25374	105.25374	1	0.193	-0.341	-4.2	-4.183	111.0
-4180.487	-300.99503	3	2	300.99503	201.99005	1	2	2	105.25374	105.25374	1	0.193	-0.341	-4.256	-4.183	111.0
-4180.487	-300.99503	3	2	300.99503	201.99005	1	2	2	105.25374	105.25374	1	0.193	-0.341	-4.2	-4.183	111.0
-4180.487	-300.99503	3	2	300.99503	201.99005	1	2	2	105.25374	105.25374	1	0.193	-0.341	-4.171	-4.184	111.0
-4180.487	-300.99503	3	2	300.99503	201.99005	1	2	2	105.25374	105.25374	1	0.193	-0.341	-4.184	-4.184	111.0
-4180.487	-300.99503	3	2	300.99503	201.99005	1	2	2	105.25374	105.25374	1	0.193	-0.341	-4.186	-4.184	111.0
-4180.487	-300.99503	3	2	300.99503	201.99005	1	2	2	105.25374	105.25374	1	0.193	-0.341	-4.204	-4.184	111.0
-4180.487	-300.99503	3	2	300.99503	201.99005	1	2	2	105.25374	105.25374	1	0.193	-0.341	-4.261	-4.184	111.0
-4180.487	-300.99503	3	2	300.99503	201.99005	1	2	2	105.25374	105.25374	1	0.193	-0.341	-4.165	-4.184	111.0
-4180.487	-300.99503	3	2	300.99503	201.99005	1	2	2	105.25374	105.25374	1	0.193	-0.341	-4.18	-4.184	111.0
-4180.487	-300.99503	3	2	300.99503	201.99005	1	2	2	105.25374	105.25374	1	0.193	-0.341	-4.302	-4.184	111.0
-4180.487	-300.99503	3	2	300.99503	201.99005	1	2	2	105.25374	105.25374	1	0.193	-0.341	-4.226	-4.184	111.0
-4180.487	-300.99503	3	2	300.99503	201.99005	1	2	2	105.25374	105.25374	1	0.193	-0.341	-4.252	-4.184	111.0
-4180.487	-300.99503	3	2	300.99503	201.99005	1	2	2	105.25374	105.25374	1	0.193	-0.341	-4.169	-4.184	111.0
-4180.487	-300.99503	3	2	300.99503	201.99005	1	2	2	105.25374	105.25374	1	0.193	-0.341	-4.217	-4.184	111.0
-4180.487	-300.99503	3	2	300.99503	201.99005	1	2	2	105.25374	105.25374	1	0.193	-0.341	-4.205	-4.184	111.0
-4180.487	-300.99503	3	2	300.99503	201.99005	1	2	2	105.25374	105.25374	1	0.193	-0.341	-4.176	-4.184	111.0
-4180.487	-300.99503	3	2	300.99503	201.99005	1	2	2	105.25374	105.25374	1	0.193	-0.341	-4.16	-4.184	111.0
-4180.487	-300.99503	3	2	300.99503	201.99005	1	2	2	105.25374	105.25374	1	0.193	-0.341	-4.215	-4.184	111.0
-4180.487	-300.99503	3	2	300.99503	201.99005	1	2	2	105.25374	105.25374	1	0.193	-0.341	-4.158	-4.184	111.0
-4180.487	-300.99503	3	2	300.99503	201.99005	1	2	2	105.25374	105.25374	1	0.193	-0.341	-4.21	-4.184	111.0
-4180.487	-300.99503	3	2	300.99503	201.99005	1	2	2	105.25374	105.25374	1	0.193	-0.341	-4.177	-4.184	111.0
-4180.487	-300.99503	3	2	300.99503	201.99005	1	2	2	105.25374	105.25374	1	0.193	-0.341	-4.175	-4.184	111.0
-4180.487	-300.99503	3	2	300.99503	201.99005	1	2	2	105.25374	105.25374	1	0.193	-0.341	-4.139	-4.184	111.0
-4180.487	-300.99503	3	2	300.99503	201.99005	1	2	2	105.25374	105.25374	1	0.193	-0.342	-4.239	-4.184	111.0
-4180.487	-300.99503	3	2	300.99503	201.99005	1	2	2	105.25374	105.25374	1	0.193	-0.342	-4.222	-4.184	111.0
-4180.487	-300.99503	3	2	300.99503	201.99005	1	2	2	105.25374	105.25374	1	0.193	-0.342	-4.225	-4.184	111.0
-4180.487	-300.99503	3	2	300.99503	201.99005	1	2	2	105.25374	105.25374	1	0.193	-0.342	-4.156	-4.184	111.0
-4180.487	-300.99503	3	2	300.99503	201.99005	1	2	2	105.25374	105.25374	1	0.193	-0.342	-4.148	-4.184	111.0
-4180.487	-300.99503	3	2	300.99503	201.99005	1	2	2	105.25374	105.25374	1	0.193	-0.342	-4.158	-4.184	111.0
-4180.487	-300.99503	3	2	300.99503	201.99005	1	2	2	105.25374	105.25374	1	0.193	-0.342	-4.146	-4.184	111.0
-4180.487	-300.99503	3	2	300.99503	201.99005	1	2	2	105.25374	105.25374	1	0.193	-0.342	-4.192	-4.184	111.0
-4180.487	-300.99503	3	2	300.99503	201.99005	1	2	2	105.25374	105.25374	1	0.193	-0.342	-4.163	-4.184	111.0
-4180.487	-300.99503	3	2	300.99503	201.99005	1	2	2	105.25374	105.25374	1	0.193	-0.342	-4.187	-4.184	111.0
-4180.487	-300.99503	3	2	300.99503	201.99005	1	2	2	105.25374	105.25374	1	0.193	-0.342	-4.241	-4.184	111.0
-4180.487	-300.99503	3	2	300.99503	201.99005	1	2	2	105.25374	105.25374	1	0.193	-0.342	-4.182	-4.184	111.0
-4180.487	-300.99503	3	2	300.99503	201.99005	1	2	2	105.25374	105.25374	1	0.193	-0.342	-4.132	-4.184	111.0
-4180.487	-300.99503	3	2	300.99503	201.99005	1	2	2	105.25374	105.25374	1	0.193	-0.342	-4.302	-4.184	111.0
-4180.487	-300.99503	3	2	300.99503	201.99005	1	2	2	105.25374	105.25374	1	0.193	-0.342	-4.2	-4.184	111.0
-4180.487	-300.99503	3	2	300.99503	201.99005	1	2	2	105.25374	105.25374	1	0.193	-0.342	-4.317	-4.184	111.0
-4180.487	-300.99503	3	2	300.99503	201.99005	1	2	2	105.25374	105.25374	1	0.193	-0.342	-4.158	-4.184	111.0
-4180.487	-300.99503	3	2	300.99503	201.99005	1	2	2	105.25374	105.25374	1	0.193	-0.342	-4.211	-4.184	111.0
-4180.487	-300.99503	3	2	300.99503	201.99005	1	2	2	105.25374	105.25374	1	0.193	-0.342	-4.222	-4.184	111.0
-4180.487	-300.99503	3	2	300.99503	201.99005	1	2	2	105.25374	105.25374	1	0.193	-0.342	-4.128	-4.184	111.0
-4180.487	-300.99503	3	2	300.99503	201.99005	1	2	2	105.25374	105.25374	1	0.193	-0.342	-4.165	-4.184	111.0
-4180.487	-300.99503	3	2	300.99503	201.99005	1	2	2	105.25374	105.25374	1	0.193	-0.342	-4.187	-4.184	111.0
-4180.487	-300.99503	3	2	300.99503	201.99005	1	2	2	105.25374	105.25374	1	0.193	-0.342	-4.167	-4.184	111.0
-4180.487	-300.99503	3	2	300.99503	201.99005	1	2	2	105.25374	105.25374	1	0.193	-0.342	-4.145	-4.184	111.0
-4180.487	-300.99503	3	2	300.99503	201.99005	1	2	2	105.25374	105.25374	1	0.193	-0.342	-4.184	-4.184	111.0
-4180.487	-300.99503	3	2	300.99503	201.99005	1	2	2	105.25374	105.25374	1	0.193	-0.342	-4.241	-4.184	111.0
-4180.487	-300.99503	3	2	300.99503	201.99005	1	2	2	105.25374	105.25374	1	0.193	-0.342	-4.184	-4.184	111.0
-4180.487	-300.99503	3	2	300.99503	201.99005	1	2	2	105.25374	105.25374	1	0.193	-0.342	-4.185	-4.184	111.0
-4180.487	-300.99503	3	2	300.99503	201.99005	1	2	2	105.25374	105.25374	1	0.193	-0.342	-4.346	-4.184	111.0
-4180.487	-300.99503	3	2	300.99503	201.99005	1	2	2	105.25374	105.25374	1	0.193	-0.342	-4.169	-4.184	111.0
-4180.487	-300.99503	3	2	300.99503	201.99005	1	2	2	105.25374	105.25374	1	0.193	-0.342	-4.157	-4.184	111.0
-4180.487	-300.99503	3	2	300.99503	201.99005	1	2	2	105.25374	105.25374	1	0.193	-0.342	-4.143	-4.184	111.0
-4180.487	-300.99503	3	2	300.99503	201.99005	1	2	2	105.25374	105.25374	1	0.193	-0.342	-4.173	-4.184	111.0
-4180.487	-300.99503	3	2	300.99503	201.99005	1	2	2	105.25374	105.25374	1	0.193	-0.342	-4.204	-4.184	111.0
-4180.487	-300.99503	3	2	300.99503	201.99005	1	2	2	105.25374	105.25374	1	0.193	-0.34	-4.088	-4.184	111.0
-4180.487	-300.99503	3	2	300.99503	201.99005	1	2	2	105.25374	105.25374	1	0.193	-0.341	-4.252	-4.184	111.0
-4180.487	-300.99503	3	2	300.99503	201.99005	1	2	2	105.25374	105.25374	1	0.193	-0.341	-4.21	-4.184	111.0
-4180.487	-300.99503	3	2	300.99503	201.99005	1	2	2	105.25374	105.25374	1	0.193	-0.341	-4.176	-4.184	111.0
-4180.487	-300.99503	3	2	300.99503	201.99005	1	2	2	105.25374	105.25374	1	0.193	-0.341	-4.185	-4.184	111.0
-4180.487	-300.99503	3	2	300.99503	201.99005	1	2	2	105.25374	105.25374	1	0.193	-0.341	-4.146	-4.184	111.0
-4180.487	-300.99503	3	2	300.99503	201.99005	1	2	2	105.25374	105.25374	1	0.193	-0.341	-4.171	-4.184	111.0
-4180.487	-300.99503	3	2	300.99503	201.99005	1	2	2	105.25374	105.25374	1	0.193	-0.341	-4.159	-4.184	111.0
-4180.487	-300.99503	3	2	300.99503	201.99005	1	2	2	105.25374	105.25374	1	0.193	-0.341	-4.182	-4.184	111.0
-4180.487	-300.99503	3	2	300.99503	201.99005	1	2	2	105.25374	105.25374	1	0.193	-0.34	-4.075	-4.184	111.0
-4180.487	-300.99503	3	2	300.99503	201.99005	1	2	2	105.25374	105.25374	1	0.193	-0.341	-4.185	-4.184	111.0
-4180.487	-300.99503	3	2	300.99503	201.99005	1	2	2	105.25374	105.25374	1	0.193	-0.341	-4.189	-4.184	111.0
-4180.487	-300.99503	3	2	300.99503	201.99005	1	2	2	105.25374	105.25374	1	0.193	-0.341	-4.187	-4.184	111.0
-4180.487	-300.99503	3	2	300.99503	201.99005	1	2	2	105.25374	105.25374	1	0.193	-0.341	-4.223	-4.184	111.0
-4180.487	-300.99503	3	2	300.99503	201.99005	1	2	2	105.25374	105.25374	1	0.193	-0.341	-4.143	-4.184	111.0
-4180.487	-300.99503	3	2	300.99503	201.99005	1	2	2	105.25374	105.25374	1	0.193	-0.341	-4.162	-4.184	111.0
-4180.487	-300.99503	3	2	300.99503	201.99005	1	2	2	105.25374	105.25374	1	0.193	-0.34	-4.098	-4.184	111.0
-4180.487	-300.99503	3	2	300.99503	201.99005	1	2	2	105.25374	105.25374	1	0.193	-0.341	-4.153	-4.184	111.0
-4180.487	-300.99503	3	2	300.99503	201.99005	1	2	2	105.25374	105.25374	1	0.193	-0.34	-4.091	-4.184	111.0
-4180.487	-300.99503	3	2	300.99503	201.99005	1	2	2	105.25374	105.25374	1	0.193	-0.341	-4.198	-4.184	111.0
-4180.487	-300.99503	3	2	300.99503	201.99005	1	2	2	105.25374	105.25374	1	0.193	-0.341	-4.206	-4.184	111.0
-4180.487	-300.99503	3	2	300.99503	201.99005	1	2	2	105.25374	105.25374	1	0.193	-0.341	-4.184	-4.184	111.0
-4180.487	-300.99503	3	2	300.99503	201.99005	1	2	2	105.25374	105.25374	1	0.193	-0.341	-4.246	-4.184	111.0
-4180.487	-300.99503	3	2	300.99503	201.99005	1	2	2	105.25374	105.25374	1	0.193	-0.341	-4.174	-4.184	111.0
-4180.487	-300.99503	3	2	300.99503	201.99005	1	2	2	105.25374	105.25374	1	0.193	-0.341	-4.187	-4.184	111.0
-4180.487	-300.99503	3	2	300.99503	201.99005	1	2	2	105.25374	105.25374	1	0.193	-0.341	-4.207	-4.184	111.0
-4180.487	-300.99503	3	2	300.99503	201.99005	1	2	2	105.25374	105.25374	1	0.193	-0.341	-4.186	-4.184	111.0
-4180.487	-300.99503	3	2	300.99503	201.99005	1	2	2	105.25374	105.25374	1	0.193	-0.341	-4.149	-4.184	111.0
-4180.487	-300.99503	3	2	300.99503	201.99005	1	2	2	105.25374	105.25374	1	0.193	-0.341	-4.269	-4.184	111.0
-4180.487	-300.99503	3	2	300.99503	201.99005	1	2	2	105.25374	105.25374	1	0.193	-0.341	-4.196	-4.184	111.0
-4180.487	-300.99503	3	2	300.99503	201.99005	1	2	2	105.25374	105.25374	1	0.193	-0.341	-4.174	-4.184	111.0
0.0	0.0	3	2	300.99503	201.99005	1	2	2	105.25374	105.25374	0	0.193	-0.341	-4.181	-4.184	111.0
0.0	0.0	3	2	300.99503	201.99005	1	2	2	105.25374	105.25374	0	0.193	-0.341	-4.196	-4.184	111.0
0.0	0.0	3	2	300.99503	201.99005	1	2	2	105.25374	105.25374	0	0.193	-0.341	-4.181	-4.184	111.0
0.0	0.0	3	2	300.99503	201.99005	1	2	2	105.25374	105.25374	0	0.193	-0.341	-4.208	-4.184	111.0
0.0	0.0	3	2	300.99503	201.99005	1	2	2	105.25374	105.25374	0	0.193	-0.34	-3.941	-3.888	111.0
0.0	0.0	3	2	300.99503	201.99005	1	2	2	105.25374	105.25374	0	0.193	-0.337	-3.451	-3.358	111.0
0.0	0.0	3	2	300.99503	201.99005	1	2	2	105.25374	105.25374	0	0.193	-0.332	-3.395	-3.358	111.0
0.0	0.0	3	2	300.99503	201.99005	1	2	2	105.25374	105.25374	0	0.193	-0.324	-2.966	-3.12	111.0
0.0	0.0	3	2	300.99503	201.99005	1	2	2	105.25374	105.25374	0	0.193	-0.317	-3.118	-3.12	111.0
0.0	0.0	3	2	300.99503	201.99005	1	2	2	105.25374	105.25374	0	0.193	-0.308	-2.703	-2.695	111.0
0.0	0.0	3	2	300.99503	201.99005	1	2	2	105.25374	105.25374	0	0.193	-0.298	-2.505	-2.504	111.0
0.0	0.0	3	2	300.99503	201.99005	1	2	2	105.25374	105.25374	0	0.193	-0.29	-2.495	-2.504	111.0
0.0	0.0	3	2	300.99503	201.99005	1	2	2	105.25374	105.25374	0	0.193	-0.278	-2.152	-2.162	111.0
0.0	0.0	3	2	300.99503	201.99005	1	2	2	105.25374	105.25374	0	0.193	-0.268	-2.13	-2.009	111.0
0.0	0.0	3	2	300.99503	201.99005	1	2	2	105.25374	105.25374	0	0.193	-0.258	-2.023	-2.009	111.0
0.0	0.0	3	2	300.99503	201.99005	1	2	2	105.25374	105.25374	0	0.194	-0.248	-1.772	-1.735	111.0
0.0	0.0	3	2	300.99503	201.99005	1	2	2	105.25374	105.25374	0	0.194	-0.238	-1.906	-1.735	111.0
0.0	0.0	3	2	300.99503	201.99005	1	2	2	105.25374	105.25374	0	0.194	-0.227	-1.464	-1.498	111.0
0.0	0.0	3	2	300.99503	201.99005	1	2	2	105.25374	105.25374	0	0.194	-0.215	-1.385	-1.392	111.0
0.0	0.0	3	2	300.99503	201.99005	1	2	2	105.25374	105.25374	0	0.194	-0.205	-1.377	-1.392	111.0
0.0	0.0	3	2	300.99503	201.99005	1	2	2	105.25374	105.25374	0	0.194	-0.195	-1.206	-1.202	111.0
0.0	0.0	3	2	300.99503	201.99005	1	2	2	105.25374	105.25374	0	0.194	-0.185	-1.107	-1.117	111.0
0.0	0.0	3	2	300.99503	201.99005	1	2	2	105.25374	105.25374	0	0.194	-0.176	-1.186	-1.117	111.0
0.0	0.0	3	2	300.99503	201.99005	1	2	2	105.25374	105.25374	0	0.194	-0.166	-0.945	-0.964	111.0
0.0	0.0	3	2	300.99503	201.99005	1	2	2	105.25374	105.25374	0	0.194	-0.157	-1.0	-0.964	111.0
0.0	0.0	3	2	300.99503	201.99005	1	2	2	105.25374	105.25374	0	0.194	-0.15	-1.06	-0.896	111.0
0.0	0.0	3	2	300.99503	201.99005	1	2	2	105.25374	105.25374	0	0.194	-0.142	-0.75	-0.774	111.0
0.0	0.0	3	2	300.99503	201.99005	1	2	2	105.25374	105.25374	0	0.194	-0.134	-0.725	-0.774	111.0
0.0	0.0	3	2	300.99503	201.99005	1	2	2	105.25374	105.25374	0	0.194	-0.126	-0.665	-0.668	111.0
0.0	0.0	3	2	300.99503	201.99005	1	2	2	105.25374	105.25374	0	0.194	-0.119	-0.615	-0.621	111.0
0.0	0.0	3	2	300.99503	201.99005	1	2	2	105.25374	105.25374	0	0.194	-0.113	-0.617	-0.621	111.0
0.0	0.0	3	2	300.99503	201.99005	1	2	2	105.25374	105.25374	0	0.194	-0.107	-0.579	-0.536	111.0
0.0	0.0	3	2	300.99503	201.99005	1	2	2	105.25374	105.25374	0	0.194	-0.101	-0.544	-0.536	111.0
0.0	0.0	3	2	300.99503	201.99005	1	2	2	105.25374	105.25374	0	0.194	-0.095	-0.5	-0.498	111.0
0.0	0.0	3	2	300.99503	201.99005	1	2	2	105.25374	105.25374	0	0.194	-0.089	-0.494	-0.43	111.0
0.0	0.0	3	2	300.99503	201.99005	1	2	2	105.25374	105.25374	0	0.194	-0.083	-0.441	-0.43	111.0
0.0	0.0	3	2	300.99503	201.99005	1	2	2	105.25374	105.25374	0	0.194	-0.078	-0.423	-0.399	111.0
0.0	0.0	3	2	300.99503	201.99005	1	2	2	105.25374	105.25374	0	0.194	-0.074	-0.404	-0.345	111.0
0.0	0.0	3	2	300.99503	201.99005	1	2	2	105.25374	105.25374	0	0.194	-0.07	-0.34	-0.345	111.0
0.0	0.0	3	2	300.99503	201.99005	1	2	2	105.25374	105.25374	0	0.194	-0.066	-0.326	-0.32	111.0
0.0	0.0	3	2	300.99503	201.99005	1	2	2	105.25374	105.25374	0	0.194	-0.062	-0.323	-0.32	111.0
0.0	0.0	3	2	300.99503	201.99005	1	2	2	105.25374	105.25374	0	0.194	-0.059	-0.273	-0.276	111.0
0.0	0.0	3	2	300.99503	201.99005	1	2	2	105.25374	105.25374	0	0.195	-0.056	-0.263	-0.257	111.0
0.0	0.0	3	2	300.99503	201.99005	1	2	2	105.25374	105.25374	0	0.195	-0.053	-0.252	-0.257	111.0
0.0	0.0	3	2	300.99503	201.99005	1	2	2	105.25374	105.25374	0	0.195	-0.049	-0.207	-0.221	111.0
0.0	0.0	3	2	300.99503	201.99005	1	2	2	105.25374	105.25374	0	0.195	-0.045	-0.211	-0.206	111.0
0.0	0.0	3	2	300.99503	201.99005	1	2	2	105.25374	105.25374	0	0.195	-0.041	-0.049	-0.206	111.0
0.0	0.0	3	2	300.99503	201.99005	1	2	2	105.25374	105.25374	0	0.195	-0.038	-0.207	-0.177	111.0
0.0	0.0	3	2	300.99503	201.99005	1	2	2	105.25374	105.25374	0	0.195	-0.037	-0.39	-0.177	111.0
0.0	0.0	3	2	300.99503	201.99005	1	2	2	105.25374	105.25374	0	0.195	-0.036	-0.137	-0.165	111.0
0.0	0.0	3	2	300.99503	201.99005	1	2	2	105.25374	105.25374	0	0.195	-0.034	-0.093	-0.142	111.0
0.0	0.0	3	2	300.99503	201.99005	1	2	2	105.25374	105.25374	0	0.195	-0.032	-0.206	-0.142	111.0
0.0	0.0	3	2	300.99503	201.99005	1	2	2	105.25374	105.25374	0	0.195	-0.03	-0.116	-0.122	111.0
0.0	0.0	3	2	300.99503	201.99005	1	2	2	105.25374	105.25374	0	0.195	-0.028	-0.121	-0.114	111.0
0.0	0.0	3	2	300.99503	201.99005	1	2	2	105.25374	105.25374	0	0.195	-0.026	-0.134	-0.114	111.0
0.0	0.0	3	2	300.99503	201.99005	1	2	2	105.25374	105.25374	0	0.195	-0.024	-0.106	-0.098	111.0
0.0	0.0	3	2	300.99503	201.99005	1	2	2	105.25374	105.25374	0	0.195	-0.022	-0.083	-0.098	111.0
0.0	0.0	3	2	300.99503	201.99005	1	2	2	105.25374	105.25374	0	0.195	-0.02	-0.07	-0.084	111.0
0.0	0.0	3	2	300.99503	201.99005	1	2	2	105.25374	105.25374	0	0.195	-0.02	-0.059	-0.078	111.0
0.0	0.0	3	2	300.99503	201.99005	1	2	2	105.25374	105.25374	0	0.195	-0.02	-0.133	-0.078	111.0
0.0	0.0	3	2	300.99503	201.99005	1	2	2	105.25374	105.25374	0	0.195	-0.02	-0.119	-0.067	111.0
0.0	0.0	3	2	300.99503	201.99005	1	2	2	105.25374	105.25374	0	0.195	-0.019	-0.05	-0.063	111.0
0.0	0.0	3	2	300.99503	201.99005	1	2	2	105.25374	105.25374	0	0.195	-0.019	-0.056	-0.063	111.0
0.0	0.0	3	2	300.99503	201.99005	1	2	2	105.25374	105.25374	0	0.195	-0.019	-0.039	-0.054	111.0
0.0	0.0	3	2	300.99503	201.99005	1	2	2	105.25374	105.25374	0	0.195	-0.018	-0.069	-0.054	111.0
0.0	0.0	3	2	300.99503	201.99005	1	2	2	105.25374	105.25374	0	0.195	-0.018	-0.033	-0.05	111.0
0.0	0.0	3	2	300.99503	201.99005	1	2	2	105.25374	105.25374	0	0.195	-0.017	-0.074	-0.043	111.0
0.0	0.0	3	2	300.99503	201.99005	1	2	2	105.25374	105.25374	0	0.195	-0.017	-0.065	-0.043	111.0
0.0	0.0	3	2	300.99503	201.99005	1	2	2	105.25374	105.25374	0	0.195	-0.017	-0.021	-0.037	111.0
0.0	0.0	3	2	300.99503	201.99005	1	2	2	105.25374	105.25374	0	0.195	-0.017	-0.058	-0.034	111.0
0.0	0.0	3	2	300.99503	201.99005	1	2	2	105.25374	105.25374	0	0.195	-0.017	-0.064	-0.034	111.0
0.0	0.0	3	2	300.99503	201.99005	1	2	2	105.25374	105.25374	0	0.195	-0.016	-0.021	-0.029	111.0
0.0	0.0	3	2	300.99503	201.99005	1	2	2	105.25374	105.25374	0	0.195	-0.015	0.025	-0.029	111.0
0.0	0.0	3	2	300.99503	201.99005	1	2	2	105.25374	105.25374	0	0.195	-0.014	-0.02	-0.027	111.0
0.0	0.0	3	2	300.99503	201.99005	1	2	2	105.25374	105.25374	0	0.195	-0.012	0.18	-0.023	111.0
0.0	0.0	3	2	300.99503	201.99005	1	2	2	105.25374	105.25374	0	0.195	-0.012	-0.051	-0.023	111.0
0.0	0.0	3	2	300.99503	201.99005	1	2	2	105.25374	105.25374	0	0.195	-0.012	-0.025	-0.021	111.0
0.0	0.0	3	2	300.99503	201.99005	1	2	2	105.25374	105.25374	0	0.195	-0.011	0.013	-0.018	111.0
0.0	0.0	3	2	300.99503	201.99005	1	2	2	105.25374	105.25374	0	0.195	-0.011	-0.012	-0.018	111.0
0.0	0.0	3	2	300.99503	201.99005	1	2	2	105.25374	105.25374	0	0.195	-0.011	-0.023	-0.017	111.0
0.0	0.0	3	2	300.99503	201.99005	1	2	2	105.25374	105.25374	0	0.195	-0.011	-0.027	-0.017	111.0
0.0	0.0	3	2	300.99503	201.99005	1	2	2	105.25374	105.25374	0	0.195	-0.011	-0.016	-0.014	111.0
0.0	0.0	3	2	300.99503	201.99005	1	2	2	105.25374	105.25374	0	0.195	-0.011	-0.038	-0.012	111.0
0.0	0.0	3	2	300.99503	201.99005	1	2	2	105.25374	105.25374	0	0.195	-0.01	0.023	-0.012	111.0
0.0	0.0	3	2	300.99503	201.99005	1	2	2	105.25374	105.25374	0	0.195	-0.01	-0.014	-0.011	111.0
0.0	0.0	3	2	300.99503	201.99005	1	2	2	105.25374	105.25374	0	0.195	-0.009	-0.015	-0.01	111.0
0.0	0.0	3	2	300.99503	201.99005	1	2	2	105.25374	105.25374	0	0.195	-0.008	0.122	-0.01	111.0
0.0	0.0	3	2	300.99503	201.99005	1	2	2	105.25374	105.25374	0	0.195	-0.007	-0.023	-0.009	111.0
0.0	0.0	3	2	300.99503	201.99005	1	2	2	105.25374	105.25374	0	0.195	-0.006	-0.006	-0.009	111.0
0.0	0.0	3	2	300.99503	201.99005	1	2	2	105.25374	105.25374	0	0.195	-0.005	-0.032	-0.007	111.0
0.0	0.0	3	2	300.99503	201.99005	1	2	2	105.25374	105.25374	0	0.195	-0.004	-0.002	-0.007	111.0
0.0	0.0	3	2	300.99503	201.99005	1	2	2	105.25374	105.25374	0	0.195	-0.003	-0.037	-0.007	111.0
0.0	0.0	3	2	300.99503	201.99005	1	2	2	105.25374	105.25374	0	0.195	-0.001	0.012	-0.006	111.0
0.0	0.0	3	2	300.99503	201.99005	1	2	2	105.25374	105.25374	0	0.195	0.0	0.013	-0.005	111.0
0.0	0.0	3	2	300.99503	201.99005	1	2	2	105.25374	105.25374	0	0.195	0.0	-0.008	-0.005	111.0
0.0	0.0	3	2	300.99503	201.99005	1	2	2	105.25374	105.25374	0	0.195	-0.001	-0.014	-0.004	111.0
0.0	0.0	3	2	300.99503	201.99005	1	2	2	105.25374	105.25374	0	0.195	0.0	-0.001	-0.004	111.0
0.0	0.0	3	2	300.99503	201.99005	1	2	2	105.25374	105.25374	0	0.195	0.0	0.001	-0.004	111.0
0.0	0.0	3	2	300.99503	201.99005	1	2	2	105.25374	105.25374	0	0.195	-0.001	-0.024	-0.003	111.0
0.0	0.0	3	2	300.99503	201.99005	1	2	2	105.25374	105.25374	0	0.195	0.0	0.002	-0.003	111.0
0.0	0.0	3	2	300.99503	201.99005	1	2	2	105.25374	105.25374	0	0.195	0.0	-0.005	-0.003	111.0
0.0	0.0	3	2	300.99503	201.99005	1	2	2	105.25374	105.25374	0	0.195	0.0	0.022	-0.003	111.0
0.0	0.0	3	2	300.99503	201.99005	1	2	2	105.25374	105.25374	0	0.195	-0.001	-0.168	-0.002	111.0
0.0	0.0	3	2	300.99503	201.99005	1	2	2	105.25374	105.25374	0	0.195	-0.001	-0.023	-0.002	111.0
0.0	0.0	3	2	300.99503	201.99005	1	2	2	105.25374	105.25374	0	0.195	-0.001	-0.023	-0.002	111.0
0.0	0.0	3	2	300.99503	201.99005	1	2	2	105.25374	105.25374	0	0.195	0.0	0.025	-0.001	111.0
0.0	0.0	3	2	300.99503	201.99005	1	2	2	105.25374	105.25374	0	0.195	0.0	-0.005	-0.001	111.0
0.0	0.0	3	2	300.99503	201.99005	1	2	2	105.25374	105.25374	0	0.195	0.0	0.009	-0.001	111.0
0.0	0.0	3	2	300.99503	201.99005	1	2	2	105.25374	105.25374	0	0.195	0.0	0.034	-0.001	111.0
0.0	0.0	3	2	300.99503	201.99005	1	2	2	105.25374	105.25374	0	0.195	0.0	0.0	-0.001	111.0
0.0	0.0	3	2	300.99503	201.99005	1	2	2	105.25374	105.25374	0	0.195	-0.001	-0.023	-0.001	111.0
0.0	0.0	3	2	300.99503	201.99005	1	2	2	105.25374	105.25374	0	0.195	0.0	-0.002	0.0	111.0
0.0	0.0	3	2	300.99503	201.99005	1	2	2	105.25374	105.25374	0	0.195	0.0	0.0	0.0	111.0
0.0	0.0	3	2	300.99503	201.99005	1	2	2	105.25374	105.25374	0	0.195	0.0	-0.004	0.0	111.0
0.0	0.0	3	2	300.99503	201.99005	1	2	2	105.25374	105.25374	0	0.195	0.0	0.008	0.0	111.0
0.0	0.0	3	2	300.99503	201.99005	1	2	2	105.25374	105.25374	0	0.195	0.0	0.008	0.0	111.0
0.0	0.0	3	2	300.99503	201.99005	1	2	2	105.25374	105.25374	0	0.195	-0.001	-0.024	0.0	111.0
0.0	0.0	3	2	300.99503	201.99005	1	2	2	105.25374	105.25374	0	0.195	0.0	0.015	0.0	111.0
0.0	0.0	3	2	300.99503	201.99005	1	2	2	105.25374	105.25374	0	0.195	0.0	0.009	0.0	111.0
0.0	0.0	3	2	300.99503	201.99005	1	2	2	105.25374	105.25374	0	0.195	0.0	0.027	0.0	111.0
0.0	0.0	3	2	300.99503	201.99005	1	2	2	105.25374	105.25374	0	0.195	-0.001	-0.059	0.0	111.0
0.0	0.0	3	2	300.99503	201.99005	1	2	2	105.25374	105.25374	0	0.195	0.0	-0.003	0.0	111.0
0.0	0.0	3	2	300.99503	201.99005	1	2	2	105.25374	105.25374	0	0.195	0.0	0.006	0.0	111.0
0.0	0.0	3	2	300.99503	201.99005	1	2	2	105.25374	105.25374	0	0.195	-0.001	-0.048	0.0	111.0
0.0	0.0	3	2	300.99503	201.99005	1	2	2	105.25374	105.25374	0	0.195	0.0	0.015	0.0	111.0
0.0	0.0	3	2	300.99503	201.99005	1	2	2	105.25374	105.25374	0	0.195	0.0	0.02	0.0	111.0
0.0	0.0	3	2	300.99503	201.99005	1	2	2	105.25374	105.25374	0	0.195	0.0	0.041	0.0	111.0
0.0	0.0	3	2	300.99503	201.99005	1	2	2	105.25374	105.25374	0	0.195	0.0	0.012	0.0	111.0
0.0	0.0	3	2	300.99503	201.99005	1	2	2	105.25374	105.25374	0	0.195	0.0	0.0	0.0	111.0
0.0	0.0	3	2	300.99503	201.99005	1	2	2	105.25374	105.25374	0	0.195	0.0	0.009	0.0	111.0
0.0	0.0	3	2	300.99503	201.99005	1	2	2	105.25374	105.25374	0	0.195	0.0	0.056	0.0	111.0
0.0	0.0	3	2	300.99503	201.99005	1	2	2	105.25374	105.25374	0	0.195	-0.001	-0.023	0.0	111.0
0.0	0.0	3	2	300.99503	201.99005	1	2	2	105.25374	105.25374	0	0.195	0.0	0.022	0.0	111.0
0.0	0.0	3	2	300.99503	201.99005	1	2	2	105.25374	105.25374	0	0.195	0.0	-0.011	0.0	111.0
0.0	0.0	3	2	300.99503	201.99005	1	2	2	105.25374	105.25374	0	0.195	-0.001	-0.021	0.0	111.0
0.0	0.0	3	2	300.99503	201.99005	1	2	2	105.25374	105.25374	0	0.195	0.0	0.096	0.0	111.0
0.0	0.0	3	2	300.99503	201.99005	1	2	2	105.25374	105.25374	0	0.195	-0.001	-0.033	0.0	111.0
0.0	0.0	3	2	300.99503	201.99005	1	2	2	105.25374	105.25374	0	0.195	0.0	0.007	0.0	111.0
0.0	0.0	3	2	300.99503	201.99005	1	2	2	105.25374	105.25374	0	0.195	-0.001	-0.045	0.0	111.0
0.0	0.0	3	2	300.99503	201.99005	1	2	2	105.25374	105.25374	0	0.195	-0.001	-0.014	0.0	111.0
0.0	0.0	3	2	300.99503	201.99005	1	2	2	105.25374	105.25374	0	0.195	-0.001	-0.031	0.0	111.0
0.0	0.0	3	2	300.99503	201.99005	1	2	2	105.25374	105.25374	0	0.195	0.0	-0.01	0.0	111.0
0.0	0.0	3	2	300.99503	201.99005	1	2	2	105.25374	105.25374	0	0.195	0.0	0.084	0.0	111.0
0.0	0.0	3	2	300.99503	201.99005	1	2	2	105.25374	105.25374	0	0.195	-0.001	-0.017	0.0	111.0
0.0	0.0	3	2	300.99503	201.99005	1	2	2	105.25374	105.25374	0	0.195	-0.001	-0.192	0.0	111.0
0.0	0.0	3	2	300.99503	201.99005	1	2	2	105.25374	105.25374	0	0.195	0.0	0.002	0.0	111.0
0.0	0.0	3	2	300.99503	201.99005	1	2	2	105.25374	105.25374	0	0.195	-0.001	-0.097	0.0	111.0
0.0	0.0	3	2	300.99503	201.99005	1	2	2	105.25374	105.25374	0	0.195	0.0	0.029	0.0	111.0
0.0	0.0	3	2	300.99503	201.99005	1	2	2	105.25374	105.25374	0	0.195	0.0	0.033	0.0	111.0
0.0	0.0	3	2	300.99503	201.99005	1	2	2	105.25374	105.25374	0	0.195	-0.001	-0.016	0.0	111.0
0.0	0.0	3	2	300.99503	201.99005	1	2	2	105.25374	105.25374	0	0.195	-0.001	-0.033	0.0	111.0
0.0	0.0	3	2	300.99503	201.99005	1	2	2	105.25374	105.25374	0	0.195	0.0	-0.005	0.0	111.0
0.0	0.0	3	2	300.99503	201.99005	1	2	2	105.25374	105.25374	0	0.195	-0.001	-0.026	0.0	111.0
0.0	0.0	3	2	300.99503	201.99005	1	2	2	105.25374	105.25374	0	0.195	0.0	0.003	0.0	111.0
0.0	0.0	3	2	300.99503	201.99005	1	2	2	105.25374	105.25374	0	0.195	0.0	0.016	0.0	111.0
0.0	0.0	3	2	300.99503	201.99005	1	2	2	105.25374	105.25374	0	0.195	-0.001	-0.025	0.0	111.0
0.0	0.0	3	2	300.99503	201.99005	1	2	2	105.25374	105.25374	0	0.195	-0.001	-0.038	0.0	111.0
0.0	0.0	3	2	300.99503	201.99005	1	2	2	105.25374	105.25374	0	0.195	-0.001	-0.073	0.0	111.0
0.0	0.0	3	2	300.99503	201.99005	1	2	2	105.25374	105.25374	0	0.195	-0.001	-0.162	0.0	111.0
0.0	0.0	3	2	300.99503	201.99005	1	2	2	105.25374	105.25374	0	0.195	0.0	0.027	0.0	111.0
0.0	0.0	3	2	300.99503	201.99005	1	2	2	105.25374	105.25374	0	0.195	0.0	0.015	0.0	111.0
0.0	0.0	3	2	300.99503	201.99005	1	2	2	105.25374	105.25374	0	0.195	0.0	0.007	0.0	111.0
0.0	0.0	3	2	300.99503	201.99005	1	2	2	105.25374	105.25374	0	0.195	0.0	0.002	0.0	111.0
0.0	0.0	3	2	300.99503	201.99005	1	2	2	105.25374	105.25374	0	0.195	0.0	0.0	0.0	111.0
0.0	0.0	3	2	300.99503	201.99005	1	2	2	105.25374	105.25374	0	0.195	0.0	0.064	0.0	111.0
0.0	0.0	3	2	300.99503	201.99005	1	2	2	105.25374	105.25374	0	0.195	-0.001	-0.023	0.0	111.0
0.0	0.0	3	2	300.99503	201.99005	1	2	2	105.25374	105.25374	0	0.195	0.0	0.013	0.0	111.0
0.0	0.0	3	2	300.99503	201.99005	1	2	2	105.25374	105.25374	0	0.195	0.0	0.016	0.0	111.0
0.0	0.0	3	2	300.99503	201.99005	1	2	2	105.25374	105.25374	0	0.195	0.0	0.009	0.0	111.0
0.0	0.0	3	2	300.99503	201.99005	1	2	2	105.25374	105.25374	0	0.195	0.0	0.063	0.0	111.0
0.0	0.0	3	2	300.99503	201.99005	1	2	2	105.25374	105.25374	0	0.195	0.0	0.029	0.0	111.0
0.0	0.0	3	2	300.99503	201.99005	1	2	2	105.25374	105.25374	0	0.195	-0.001	-0.047	0.0	111.0
0.0	0.0	3	2	300.99503	201.99005	1	2	2	105.25374	105.25374	0	0.195	-0.001	-0.12	0.0	111.0
0.0	0.0	3	2	300.99503	201.99005	1	2	2	105.25374	105.25374	0	0.195	-0.001	-0.036	0.0	111.0
[truncated: 9,105 more rows]
