# Supplementary material for: Just noticeable differences for elbow joint torque feedback
Source: Sci Rep. 2021 Dec 7;11:23553. doi: 10.1038/s41598-021-02630-3 (PMC8651665; doi:10.1038/s41598-021-02630-3)
Supplement: Supplementary file 2 — Supplementary Information. [file 41598_2021_2630_MOESM2_ESM.zip › SupplementaryData_ScientificReports_KimAsbeck2021/S6_NTR.csv]

data 1	data 2	data 3	data 4	data 5	data 6	data 7	data 8	data 9	data 10	data 11	data 12	data 13	data 14	data 15	data 16	data 17
0.0	0.0	1	1	400.0	400.0	0	1	1	106.248764	97.14809	1	0.233	-0.001	-0.022	0.0	1111.0
0.0	0.0	1	1	400.0	400.0	0	1	1	106.248764	97.14809	0	0.233	0.0	0.052	0.0	1111.0
0.0	0.0	1	1	400.0	400.0	0	1	1	106.248764	97.14809	0	0.233	0.0	0.008	0.0	1111.0
0.0	0.0	1	1	400.0	400.0	0	1	1	106.248764	97.14809	0	0.233	-0.001	-0.086	0.0	1111.0
0.0	0.0	1	1	400.0	400.0	0	1	1	106.248764	97.14809	0	0.233	-0.001	-0.117	0.0	1111.0
0.0	0.0	1	1	400.0	400.0	0	1	1	106.248764	97.14809	0	0.233	-0.001	-0.015	0.0	1111.0
0.0	0.0	1	1	400.0	400.0	0	1	1	106.248764	97.14809	0	0.233	0.0	-0.009	0.0	1111.0
0.0	0.0	1	1	400.0	400.0	0	1	1	106.248764	97.14809	0	0.233	0.0	0.133	0.0	1111.0
0.0	0.0	1	1	400.0	400.0	0	1	1	106.248764	97.14809	0	0.233	-0.001	-0.024	0.0	1111.0
0.0	0.0	1	1	400.0	400.0	0	1	1	106.248764	97.14809	0	0.233	0.0	0.021	0.0	1111.0
0.0	0.0	1	1	400.0	400.0	0	1	1	106.248764	97.14809	0	0.233	0.0	0.03	0.0	1111.0
0.0	0.0	1	1	400.0	400.0	0	1	1	106.248764	97.14809	0	0.233	0.0	-0.005	0.0	1111.0
0.0	0.0	1	1	400.0	400.0	0	1	1	106.248764	97.14809	0	0.233	0.0	-0.003	0.0	1111.0
0.0	0.0	1	1	400.0	400.0	0	1	1	106.248764	97.14809	0	0.233	-0.001	-0.018	0.0	1111.0
0.0	0.0	1	1	400.0	400.0	0	1	1	106.248764	97.14809	0	0.233	0.0	0.014	0.0	1111.0
0.0	0.0	1	1	400.0	400.0	0	1	1	106.248764	97.14809	0	0.233	0.0	0.004	0.0	1111.0
0.0	0.0	1	1	400.0	400.0	0	1	1	106.248764	97.14809	0	0.233	0.0	0.009	0.0	1111.0
0.0	0.0	1	1	400.0	400.0	0	1	1	106.248764	97.14809	0	0.233	0.0	0.0	0.0	1111.0
0.0	0.0	1	1	400.0	400.0	0	1	1	106.248764	97.14809	0	0.233	0.0	-0.011	0.0	1111.0
0.0	0.0	1	1	400.0	400.0	0	1	1	106.248764	97.14809	0	0.233	0.0	0.0	0.0	1111.0
0.0	0.0	1	1	400.0	400.0	0	1	1	106.248764	97.14809	0	0.233	-0.001	-0.062	0.0	1111.0
0.0	0.0	1	1	400.0	400.0	0	1	1	106.248764	97.14809	0	0.233	0.0	0.019	0.0	1111.0
0.0	0.0	1	1	400.0	400.0	0	1	1	106.248764	97.14809	0	0.233	0.0	0.101	0.0	1111.0
0.0	0.0	1	1	400.0	400.0	0	1	1	106.248764	97.14809	0	0.233	0.0	-0.006	0.0	1111.0
0.0	0.0	1	1	400.0	400.0	0	1	1	106.248764	97.14809	0	0.233	0.0	0.006	0.0	1111.0
0.0	0.0	1	1	400.0	400.0	0	1	1	106.248764	97.14809	0	0.233	-0.001	-0.012	0.0	1111.0
0.0	0.0	1	1	400.0	400.0	0	1	1	106.248764	97.14809	0	0.233	0.0	0.014	0.0	1111.0
0.0	0.0	1	1	400.0	400.0	0	1	1	106.248764	97.14809	0	0.233	0.0	0.0	0.0	1111.0
0.0	0.0	1	1	400.0	400.0	0	1	1	106.248764	97.14809	0	0.233	0.0	-0.003	0.0	1111.0
0.0	0.0	1	1	400.0	400.0	0	1	1	106.248764	97.14809	0	0.233	-0.001	-0.027	0.0	1111.0
0.0	0.0	1	1	400.0	400.0	0	1	1	106.248764	97.14809	0	0.233	0.0	0.011	0.0	1111.0
0.0	0.0	1	1	400.0	400.0	0	1	1	106.248764	97.14809	0	0.233	0.0	-0.004	0.0	1111.0
0.0	0.0	1	1	400.0	400.0	0	1	1	106.248764	97.14809	0	0.233	-0.001	-0.043	0.0	1111.0
0.0	0.0	1	1	400.0	400.0	0	1	1	106.248764	97.14809	0	0.233	0.0	0.081	0.0	1111.0
0.0	0.0	1	1	400.0	400.0	0	1	1	106.248764	97.14809	0	0.233	0.0	0.002	0.0	1111.0
0.0	0.0	1	1	400.0	400.0	0	1	1	106.248764	97.14809	0	0.233	0.0	-0.011	0.0	1111.0
0.0	0.0	1	1	400.0	400.0	0	1	1	106.248764	97.14809	0	0.233	-0.001	-0.016	0.0	1111.0
0.0	0.0	1	1	400.0	400.0	0	1	1	106.248764	97.14809	0	0.233	0.0	0.025	0.0	1111.0
0.0	0.0	1	1	400.0	400.0	0	1	1	106.248764	97.14809	0	0.233	0.0	0.016	0.0	1111.0
0.0	0.0	1	1	400.0	400.0	0	1	1	106.248764	97.14809	0	0.233	-0.001	-0.083	0.0	1111.0
0.0	0.0	1	1	400.0	400.0	0	1	1	106.248764	97.14809	0	0.233	0.0	-0.004	0.0	1111.0
0.0	0.0	1	1	400.0	400.0	0	1	1	106.248764	97.14809	0	0.233	0.0	0.011	0.0	1111.0
0.0	0.0	1	1	400.0	400.0	0	1	1	106.248764	97.14809	0	0.233	0.0	-0.001	0.0	1111.0
0.0	0.0	1	1	400.0	400.0	0	1	1	106.248764	97.14809	0	0.233	-0.001	-0.024	0.0	1111.0
0.0	0.0	1	1	400.0	400.0	0	1	1	106.248764	97.14809	0	0.233	-0.001	-0.046	0.0	1111.0
0.0	0.0	1	1	400.0	400.0	0	1	1	106.248764	97.14809	0	0.233	0.0	0.006	0.0	1111.0
0.0	0.0	1	1	400.0	400.0	0	1	1	106.248764	97.14809	0	0.233	0.0	-0.011	0.0	1111.0
0.0	0.0	1	1	400.0	400.0	0	1	1	106.248764	97.14809	0	0.233	-0.001	-0.1	0.0	1111.0
0.0	0.0	1	1	400.0	400.0	0	1	1	106.248764	97.14809	0	0.233	-0.001	-0.023	0.0	1111.0
0.0	0.0	1	1	400.0	400.0	0	1	1	106.248764	97.14809	0	0.233	0.0	0.031	0.0	1111.0
0.0	0.0	1	1	400.0	400.0	0	1	1	106.248764	97.14809	0	0.233	0.0	0.043	0.0	1111.0
0.0	0.0	1	1	400.0	400.0	0	1	1	106.248764	97.14809	0	0.233	0.0	-0.002	0.0	1111.0
0.0	0.0	1	1	400.0	400.0	0	1	1	106.248764	97.14809	0	0.233	-0.001	-0.022	0.0	1111.0
0.0	0.0	1	1	400.0	400.0	0	1	1	106.248764	97.14809	0	0.233	0.0	0.012	0.0	1111.0
0.0	0.0	1	1	400.0	400.0	0	1	1	106.248764	97.14809	0	0.233	-0.001	-0.056	0.0	1111.0
0.0	0.0	1	1	400.0	400.0	0	1	1	106.248764	97.14809	0	0.233	-0.001	-0.014	0.0	1111.0
0.0	0.0	1	1	400.0	400.0	0	1	1	106.248764	97.14809	0	0.233	0.0	0.053	0.0	1111.0
0.0	0.0	1	1	400.0	400.0	0	1	1	106.248764	97.14809	0	0.233	-0.001	-0.026	0.0	1111.0
0.0	0.0	1	1	400.0	400.0	0	1	1	106.248764	97.14809	0	0.233	-0.001	-0.048	0.0	1111.0
0.0	0.0	1	1	400.0	400.0	0	1	1	106.248764	97.14809	0	0.233	0.0	0.012	0.0	1111.0
0.0	0.0	1	1	400.0	400.0	0	1	1	106.248764	97.14809	0	0.233	0.0	0.008	0.0	1111.0
0.0	0.0	1	1	400.0	400.0	0	1	1	106.248764	97.14809	0	0.233	0.0	0.013	0.0	1111.0
0.0	0.0	1	1	400.0	400.0	0	1	1	106.248764	97.14809	0	0.233	-0.001	-0.021	0.0	1111.0
0.0	0.0	1	1	400.0	400.0	0	1	1	106.248764	97.14809	0	0.233	0.0	-0.003	0.0	1111.0
0.0	0.0	1	1	400.0	400.0	0	1	1	106.248764	97.14809	0	0.233	0.0	-0.007	0.0	1111.0
0.0	0.0	1	1	400.0	400.0	0	1	1	106.248764	97.14809	0	0.233	0.0	0.021	0.0	1111.0
0.0	0.0	1	1	400.0	400.0	0	1	1	106.248764	97.14809	0	0.233	0.0	-0.001	0.0	1111.0
0.0	0.0	1	1	400.0	400.0	0	1	1	106.248764	97.14809	0	0.233	0.0	0.02	0.0	1111.0
0.0	0.0	1	1	400.0	400.0	0	1	1	106.248764	97.14809	0	0.233	-0.001	-0.029	0.0	1111.0
0.0	0.0	1	1	400.0	400.0	0	1	1	106.248764	97.14809	0	0.233	-0.001	-0.038	0.0	1111.0
0.0	0.0	1	1	400.0	400.0	0	1	1	106.248764	97.14809	0	0.233	-0.001	-0.184	0.0	1111.0
0.0	0.0	1	1	400.0	400.0	0	1	1	106.248764	97.14809	0	0.233	0.0	0.012	0.0	1111.0
0.0	0.0	1	1	400.0	400.0	0	1	1	106.248764	97.14809	0	0.233	0.0	0.041	0.0	1111.0
0.0	0.0	1	1	400.0	400.0	0	1	1	106.248764	97.14809	0	0.233	0.0	0.012	0.0	1111.0
0.0	0.0	1	1	400.0	400.0	0	1	1	106.248764	97.14809	0	0.233	0.0	0.003	0.0	1111.0
0.0	0.0	1	1	400.0	400.0	0	1	1	106.248764	97.14809	0	0.233	0.0	0.088	0.0	1111.0
0.0	0.0	1	1	400.0	400.0	0	1	1	106.248764	97.14809	0	0.233	-0.001	-0.016	0.0	1111.0
0.0	0.0	1	1	400.0	400.0	0	1	1	106.248764	97.14809	0	0.233	0.0	0.01	0.0	1111.0
0.0	0.0	1	1	400.0	400.0	0	1	1	106.248764	97.14809	0	0.233	-0.001	-0.019	0.0	1111.0
0.0	0.0	1	1	400.0	400.0	0	1	1	106.248764	97.14809	0	0.233	0.0	0.062	0.0	1111.0
0.0	0.0	1	1	400.0	400.0	0	1	1	106.248764	97.14809	0	0.233	-0.001	-0.03	0.0	1111.0
0.0	0.0	1	1	400.0	400.0	0	1	1	106.248764	97.14809	0	0.233	-0.001	-0.017	0.0	1111.0
0.0	0.0	1	1	400.0	400.0	0	1	1	106.248764	97.14809	0	0.233	0.0	0.009	0.0	1111.0
0.0	0.0	1	1	400.0	400.0	0	1	1	106.248764	97.14809	0	0.233	0.0	0.035	0.0	1111.0
0.0	0.0	1	1	400.0	400.0	0	1	1	106.248764	97.14809	0	0.233	0.0	-0.009	0.0	1111.0
0.0	0.0	1	1	400.0	400.0	0	1	1	106.248764	97.14809	0	0.233	0.0	0.004	0.0	1111.0
0.0	0.0	1	1	400.0	400.0	0	1	1	106.248764	97.14809	0	0.233	0.0	0.061	0.0	1111.0
0.0	0.0	1	1	400.0	400.0	0	1	1	106.248764	97.14809	0	0.233	-0.001	-0.025	0.0	1111.0
0.0	0.0	1	1	400.0	400.0	0	1	1	106.248764	97.14809	0	0.233	0.0	-0.011	0.0	1111.0
0.0	0.0	1	1	400.0	400.0	0	1	1	106.248764	97.14809	0	0.233	0.0	0.006	0.0	1111.0
0.0	0.0	1	1	400.0	400.0	0	1	1	106.248764	97.14809	0	0.233	0.0	0.053	0.0	1111.0
0.0	0.0	1	1	400.0	400.0	0	1	1	106.248764	97.14809	0	0.233	-0.001	-0.014	0.0	1111.0
0.0	0.0	1	1	400.0	400.0	0	1	1	106.248764	97.14809	0	0.233	-0.001	-0.036	0.0	1111.0
0.0	0.0	1	1	400.0	400.0	0	1	1	106.248764	97.14809	0	0.233	0.0	0.071	0.0	1111.0
0.0	0.0	1	1	400.0	400.0	0	1	1	106.248764	97.14809	0	0.233	0.0	-0.003	0.0	1111.0
0.0	0.0	1	1	400.0	400.0	0	1	1	106.248764	97.14809	0	0.233	-0.001	-0.134	0.0	1111.0
0.0	0.0	1	1	400.0	400.0	0	1	1	106.248764	97.14809	0	0.233	0.0	0.009	0.0	1111.0
0.0	0.0	1	1	400.0	400.0	0	1	1	106.248764	97.14809	0	0.233	-0.001	-0.022	0.0	1111.0
0.0	0.0	1	1	400.0	400.0	0	1	1	106.248764	97.14809	0	0.233	-0.001	-0.013	0.0	1111.0
0.0	0.0	1	1	400.0	400.0	0	1	1	106.248764	97.14809	0	0.233	0.0	0.005	0.0	1111.0
0.0	0.0	1	1	400.0	400.0	0	1	1	106.248764	97.14809	0	0.233	0.0	0.021	0.0	1111.0
0.0	0.0	1	1	400.0	400.0	0	1	1	106.248764	97.14809	0	0.233	0.0	0.0	0.0	1111.0
0.0	0.0	1	1	400.0	400.0	0	1	1	106.248764	97.14809	0	0.233	0.0	0.044	0.0	1111.0
0.0	0.0	1	1	400.0	400.0	0	1	1	106.248764	97.14809	0	0.233	0.0	0.002	0.0	1111.0
0.0	0.0	1	1	400.0	400.0	0	1	1	106.248764	97.14809	0	0.233	-0.001	-0.017	0.0	1111.0
0.0	0.0	1	1	400.0	400.0	0	1	1	106.248764	97.14809	0	0.233	0.0	0.029	0.0	1111.0
0.0	0.0	1	1	400.0	400.0	0	1	1	106.248764	97.14809	0	0.233	0.0	-0.005	0.0	1111.0
0.0	0.0	1	1	400.0	400.0	0	1	1	106.248764	97.14809	0	0.233	-0.001	-0.038	0.0	1111.0
0.0	0.0	1	1	400.0	400.0	0	1	1	106.248764	97.14809	0	0.233	-0.001	-0.018	0.0	1111.0
0.0	0.0	1	1	400.0	400.0	0	1	1	106.248764	97.14809	0	0.233	0.0	-0.005	0.0	1111.0
0.0	0.0	1	1	400.0	400.0	0	1	1	106.248764	97.14809	0	0.233	0.0	-0.002	0.0	1111.0
0.0	0.0	1	1	400.0	400.0	0	1	1	106.248764	97.14809	0	0.233	0.0	-0.004	0.0	1111.0
0.0	0.0	1	1	400.0	400.0	0	1	1	106.248764	97.14809	0	0.233	-0.001	-0.015	0.0	1111.0
0.0	0.0	1	1	400.0	400.0	0	1	1	106.248764	97.14809	0	0.233	0.0	0.004	0.0	1111.0
0.0	0.0	1	1	400.0	400.0	0	1	1	106.248764	97.14809	0	0.233	0.0	-0.003	0.0	1111.0
0.0	0.0	1	1	400.0	400.0	0	1	1	106.248764	97.14809	0	0.233	0.0	0.009	0.0	1111.0
0.0	0.0	1	1	400.0	400.0	0	1	1	106.248764	97.14809	0	0.233	0.0	0.011	0.0	1111.0
0.0	0.0	1	1	400.0	400.0	0	1	1	106.248764	97.14809	0	0.233	0.0	0.001	0.0	1111.0
0.0	0.0	1	1	400.0	400.0	0	1	1	106.248764	97.14809	0	0.233	-0.001	-0.012	0.0	1111.0
0.0	0.0	1	1	400.0	400.0	0	1	1	106.248764	97.14809	0	0.233	0.0	-0.008	0.0	1111.0
0.0	0.0	1	1	400.0	400.0	0	1	1	106.248764	97.14809	0	0.233	0.0	0.005	0.0	1111.0
0.0	0.0	1	1	400.0	400.0	0	1	1	106.248764	97.14809	0	0.233	0.0	-0.003	0.0	1111.0
0.0	0.0	1	1	400.0	400.0	0	1	1	106.248764	97.14809	0	0.233	0.0	0.003	0.0	1111.0
0.0	0.0	1	1	400.0	400.0	0	1	1	106.248764	97.14809	0	0.233	-0.001	-0.026	0.0	1111.0
0.0	0.0	1	1	400.0	400.0	0	1	1	106.248764	97.14809	0	0.233	0.0	0.009	0.0	1111.0
0.0	0.0	1	1	400.0	400.0	0	1	1	106.248764	97.14809	0	0.233	0.0	0.012	0.0	1111.0
0.0	0.0	1	1	400.0	400.0	0	1	1	106.248764	97.14809	0	0.233	0.0	-0.01	0.0	1111.0
0.0	0.0	1	1	400.0	400.0	0	1	1	106.248764	97.14809	0	0.233	0.0	0.0	0.0	1111.0
0.0	0.0	1	1	400.0	400.0	0	1	1	106.248764	97.14809	0	0.233	0.0	-0.006	0.0	1111.0
0.0	0.0	1	1	400.0	400.0	0	1	1	106.248764	97.14809	0	0.233	0.0	-0.009	0.0	1111.0
0.0	0.0	1	1	400.0	400.0	0	1	1	106.248764	97.14809	0	0.233	0.0	0.029	0.0	1111.0
0.0	0.0	1	1	400.0	400.0	0	1	1	106.248764	97.14809	0	0.233	0.0	0.005	0.0	1111.0
0.0	0.0	1	1	400.0	400.0	0	1	1	106.248764	97.14809	0	0.233	0.0	0.001	0.0	1111.0
0.0	0.0	1	1	400.0	400.0	0	1	1	106.248764	97.14809	0	0.233	-0.001	-0.019	0.0	1111.0
0.0	0.0	1	1	400.0	400.0	0	1	1	106.248764	97.14809	0	0.233	-0.001	-0.018	0.0	1111.0
0.0	0.0	1	1	400.0	400.0	0	1	1	106.248764	97.14809	0	0.233	0.0	0.008	0.0	1111.0
0.0	0.0	1	1	400.0	400.0	0	1	1	106.248764	97.14809	0	0.233	0.0	-0.001	0.0	1111.0
0.0	0.0	1	1	400.0	400.0	0	1	1	106.248764	97.14809	0	0.233	-0.001	-0.035	0.0	1111.0
0.0	0.0	1	1	400.0	400.0	0	1	1	106.248764	97.14809	0	0.233	0.0	-0.004	0.0	1111.0
0.0	0.0	1	1	400.0	400.0	0	1	1	106.248764	97.14809	0	0.233	0.0	0.013	0.0	1111.0
0.0	0.0	1	1	400.0	400.0	0	1	1	106.248764	97.14809	0	0.233	-0.001	-0.019	0.0	1111.0
0.0	0.0	1	1	400.0	400.0	0	1	1	106.248764	97.14809	0	0.233	-0.001	-0.016	0.0	1111.0
0.0	0.0	1	1	400.0	400.0	0	1	1	106.248764	97.14809	0	0.233	0.0	0.014	0.0	1111.0
0.0	0.0	1	1	400.0	400.0	0	1	1	106.248764	97.14809	0	0.233	-0.001	-0.027	0.0	1111.0
0.0	0.0	1	1	400.0	400.0	0	1	1	106.248764	97.14809	0	0.233	-0.001	-0.041	0.0	1111.0
0.0	0.0	1	1	400.0	400.0	0	1	1	106.248764	97.14809	0	0.233	0.0	0.169	0.0	1111.0
0.0	0.0	1	1	400.0	400.0	0	1	1	106.248764	97.14809	0	0.233	0.0	0.043	0.0	1111.0
0.0	0.0	1	1	400.0	400.0	0	1	1	106.248764	97.14809	0	0.233	0.0	0.007	0.0	1111.0
0.0	0.0	1	1	400.0	400.0	0	1	1	106.248764	97.14809	0	0.233	0.0	-0.006	0.0	1111.0
0.0	0.0	1	1	400.0	400.0	0	1	1	106.248764	97.14809	0	0.233	0.0	-0.001	0.0	1111.0
0.0	0.0	1	1	400.0	400.0	0	1	1	106.248764	97.14809	0	0.233	-0.001	-0.025	0.0	1111.0
0.0	0.0	1	1	400.0	400.0	0	1	1	106.248764	97.14809	0	0.233	0.0	0.001	0.0	1111.0
0.0	0.0	1	1	400.0	400.0	0	1	1	106.248764	97.14809	0	0.233	0.0	0.013	0.0	1111.0
0.0	0.0	1	1	400.0	400.0	0	1	1	106.248764	97.14809	0	0.233	0.0	0.012	0.0	1111.0
0.0	0.0	1	1	400.0	400.0	0	1	1	106.248764	97.14809	0	0.233	0.0	0.002	0.0	1111.0
0.0	0.0	1	1	400.0	400.0	0	1	1	106.248764	97.14809	0	0.233	-0.001	-0.017	0.0	1111.0
0.0	0.0	1	1	400.0	400.0	0	1	1	106.248764	97.14809	0	0.233	0.0	0.012	0.0	1111.0
0.0	0.0	1	1	400.0	400.0	0	1	1	106.248764	97.14809	0	0.233	0.0	0.017	0.0	1111.0
0.0	0.0	1	1	400.0	400.0	0	1	1	106.248764	97.14809	0	0.233	0.0	0.016	0.0	1111.0
0.0	0.0	1	1	400.0	400.0	0	1	1	106.248764	97.14809	0	0.233	0.0	-0.004	0.0	1111.0
0.0	0.0	1	1	400.0	400.0	0	1	1	106.248764	97.14809	0	0.233	-0.001	-0.026	0.0	1111.0
0.0	0.0	1	1	400.0	400.0	0	1	1	106.248764	97.14809	0	0.233	0.0	-0.007	0.0	1111.0
0.0	0.0	1	1	400.0	400.0	0	1	1	106.248764	97.14809	0	0.233	0.0	0.0	0.0	1111.0
0.0	0.0	1	1	400.0	400.0	0	1	1	106.248764	97.14809	0	0.233	-0.001	-0.014	0.0	1111.0
0.0	0.0	1	1	400.0	400.0	0	1	1	106.248764	97.14809	0	0.233	0.0	0.008	0.0	1111.0
0.0	0.0	1	1	400.0	400.0	0	1	1	106.248764	97.14809	0	0.233	0.0	0.15	0.0	1111.0
0.0	0.0	1	1	400.0	400.0	0	1	1	106.248764	97.14809	0	0.233	-0.001	-0.023	0.0	1111.0
0.0	0.0	1	1	400.0	400.0	0	1	1	106.248764	97.14809	0	0.233	0.0	0.0	0.0	1111.0
0.0	0.0	1	1	400.0	400.0	0	1	1	106.248764	97.14809	0	0.233	0.0	0.005	0.0	1111.0
0.0	0.0	1	1	400.0	400.0	0	1	1	106.248764	97.14809	0	0.233	0.0	0.013	0.0	1111.0
0.0	0.0	1	1	400.0	400.0	0	1	1	106.248764	97.14809	0	0.233	-0.001	-0.022	0.0	1111.0
0.0	0.0	1	1	400.0	400.0	0	1	1	106.248764	97.14809	0	0.233	0.0	0.004	0.0	1111.0
0.0	0.0	1	1	400.0	400.0	0	1	1	106.248764	97.14809	0	0.233	0.0	-0.007	0.0	1111.0
0.0	0.0	1	1	400.0	400.0	0	1	1	106.248764	97.14809	0	0.233	0.0	-0.005	0.0	1111.0
0.0	0.0	1	1	400.0	400.0	0	1	1	106.248764	97.14809	0	0.233	0.0	-0.009	0.0	1111.0
0.0	0.0	1	1	400.0	400.0	0	1	1	106.248764	97.14809	0	0.233	-0.001	-0.015	0.0	1111.0
0.0	0.0	1	1	400.0	400.0	0	1	1	106.248764	97.14809	0	0.233	0.0	0.023	0.0	1111.0
0.0	0.0	1	1	400.0	400.0	0	1	1	106.248764	97.14809	0	0.233	0.0	-0.004	0.0	1111.0
0.0	0.0	1	1	400.0	400.0	0	1	1	106.248764	97.14809	0	0.233	0.0	0.036	0.0	1111.0
0.0	0.0	1	1	400.0	400.0	0	1	1	106.248764	97.14809	0	0.233	0.0	0.021	0.0	1111.0
0.0	0.0	1	1	400.0	400.0	0	1	1	106.248764	97.14809	0	0.233	0.0	-0.003	0.0	1111.0
0.0	0.0	1	1	400.0	400.0	0	1	1	106.248764	97.14809	0	0.233	0.0	0.002	0.0	1111.0
0.0	0.0	1	1	400.0	400.0	0	1	1	106.248764	97.14809	0	0.233	0.0	-0.011	0.0	1111.0
0.0	0.0	1	1	400.0	400.0	0	1	1	106.248764	97.14809	0	0.233	0.0	0.005	0.0	1111.0
0.0	0.0	1	1	400.0	400.0	0	1	1	106.248764	97.14809	0	0.233	0.0	-0.01	0.0	1111.0
0.0	0.0	1	1	400.0	400.0	0	1	1	106.248764	97.14809	0	0.233	0.0	0.05	0.0	1111.0
0.0	0.0	1	1	400.0	400.0	0	1	1	106.248764	97.14809	0	0.233	0.0	0.043	0.0	1111.0
0.0	0.0	1	1	400.0	400.0	0	1	1	106.248764	97.14809	0	0.233	-0.001	-0.031	0.0	1111.0
0.0	0.0	1	1	400.0	400.0	0	1	1	106.248764	97.14809	0	0.233	0.0	-0.006	0.0	1111.0
0.0	0.0	1	1	400.0	400.0	0	1	1	106.248764	97.14809	0	0.233	-0.001	-0.02	0.0	1111.0
0.0	0.0	1	1	400.0	400.0	0	1	1	106.248764	97.14809	0	0.233	0.0	-0.011	0.0	1111.0
0.0	0.0	1	1	400.0	400.0	0	1	1	106.248764	97.14809	0	0.233	0.0	-0.007	0.0	1111.0
0.0	0.0	1	1	400.0	400.0	0	1	1	106.248764	97.14809	0	0.233	-0.001	-0.233	0.0	1111.0
0.0	0.0	1	1	400.0	400.0	0	1	1	106.248764	97.14809	0	0.233	0.0	0.019	0.0	1111.0
0.0	0.0	1	1	400.0	400.0	0	1	1	106.248764	97.14809	0	0.233	-0.001	-0.019	0.0	1111.0
0.0	0.0	1	1	400.0	400.0	0	1	1	106.248764	97.14809	0	0.233	0.0	0.0	0.0	1111.0
0.0	0.0	1	1	400.0	400.0	0	1	1	106.248764	97.14809	0	0.233	0.0	0.012	0.0	1111.0
0.0	0.0	1	1	400.0	400.0	0	1	1	106.248764	97.14809	0	0.233	0.0	0.006	0.0	1111.0
0.0	0.0	1	1	400.0	400.0	0	1	1	106.248764	97.14809	0	0.233	0.0	-0.007	0.0	1111.0
0.0	0.0	1	1	400.0	400.0	0	1	1	106.248764	97.14809	0	0.233	0.0	0.105	0.0	1111.0
0.0	0.0	1	1	400.0	400.0	0	1	1	106.248764	97.14809	0	0.233	-0.001	-0.016	0.0	1111.0
0.0	0.0	1	1	400.0	400.0	0	1	1	106.248764	97.14809	0	0.233	0.0	0.13	0.0	1111.0
0.0	0.0	1	1	400.0	400.0	0	1	1	106.248764	97.14809	0	0.233	0.0	0.012	0.0	1111.0
0.0	0.0	1	1	400.0	400.0	0	1	1	106.248764	97.14809	0	0.233	0.0	0.0	0.0	1111.0
0.0	0.0	1	1	400.0	400.0	0	1	1	106.248764	97.14809	0	0.233	-0.001	-0.057	0.0	1111.0
0.0	0.0	1	1	400.0	400.0	0	1	1	106.248764	97.14809	0	0.233	-0.001	-0.021	0.0	1111.0
0.0	0.0	1	1	400.0	400.0	0	1	1	106.248764	97.14809	0	0.233	0.0	0.012	0.0	1111.0
0.0	0.0	1	1	400.0	400.0	0	1	1	106.248764	97.14809	0	0.233	0.0	0.25	0.0	1111.0
0.0	0.0	1	1	400.0	400.0	0	1	1	106.248764	97.14809	0	0.233	0.0	0.016	0.0	1111.0
0.0	0.0	1	1	400.0	400.0	0	1	1	106.248764	97.14809	0	0.233	-0.001	-0.025	0.0	1111.0
0.0	0.0	1	1	400.0	400.0	0	1	1	106.248764	97.14809	0	0.233	0.0	-0.004	0.0	1111.0
0.0	0.0	1	1	400.0	400.0	0	1	1	106.248764	97.14809	0	0.233	0.0	-0.002	0.0	1111.0
0.0	0.0	1	1	400.0	400.0	0	1	1	106.248764	97.14809	0	0.233	-0.001	-0.014	0.0	1111.0
0.0	0.0	1	1	400.0	400.0	0	1	1	106.248764	97.14809	0	0.233	-0.001	-0.05	0.0	1111.0
0.0	0.0	1	1	400.0	400.0	0	1	1	106.248764	97.14809	0	0.233	0.0	-0.003	0.0	1111.0
0.0	0.0	1	1	400.0	400.0	0	1	1	106.248764	97.14809	0	0.233	0.0	-0.007	0.0	1111.0
0.0	0.0	1	1	400.0	400.0	0	1	1	106.248764	97.14809	0	0.233	0.0	0.035	0.0	1111.0
0.0	0.0	1	1	400.0	400.0	0	1	1	106.248764	97.14809	0	0.233	-0.001	-0.12	0.0	1111.0
0.0	0.0	1	1	400.0	400.0	0	1	1	106.248764	97.14809	0	0.233	0.0	0.019	0.0	1111.0
0.0	0.0	1	1	400.0	400.0	0	1	1	106.248764	97.14809	0	0.233	-0.001	-0.021	0.0	1111.0
0.0	0.0	1	1	400.0	400.0	0	1	1	106.248764	97.14809	0	0.233	0.0	0.008	0.0	1111.0
0.0	0.0	1	1	400.0	400.0	0	1	1	106.248764	97.14809	0	0.233	-0.001	-0.039	0.0	1111.0
0.0	0.0	1	1	400.0	400.0	0	1	1	106.248764	97.14809	0	0.233	0.0	-0.01	0.0	1111.0
0.0	0.0	1	1	400.0	400.0	0	1	1	106.248764	97.14809	0	0.233	0.0	0.0	0.0	1111.0
0.0	0.0	1	1	400.0	400.0	0	1	1	106.248764	97.14809	0	0.233	0.0	0.155	0.0	1111.0
0.0	0.0	1	1	400.0	400.0	0	1	1	106.248764	97.14809	0	0.233	0.0	0.003	0.0	1111.0
0.0	0.0	1	1	400.0	400.0	0	1	1	106.248764	97.14809	0	0.233	0.0	0.004	0.0	1111.0
0.0	0.0	1	1	400.0	400.0	0	1	1	106.248764	97.14809	0	0.233	0.0	0.012	0.0	1111.0
0.0	0.0	1	1	400.0	400.0	0	1	1	106.248764	97.14809	0	0.233	0.0	0.022	0.0	1111.0
0.0	0.0	1	1	400.0	400.0	0	1	1	106.248764	97.14809	0	0.233	0.0	-0.008	0.0	1111.0
0.0	0.0	1	1	400.0	400.0	0	1	1	106.248764	97.14809	0	0.233	0.0	0.023	0.0	1111.0
0.0	0.0	1	1	400.0	400.0	0	1	1	106.248764	97.14809	0	0.233	0.0	0.031	0.0	1111.0
0.0	0.0	1	1	400.0	400.0	0	1	1	106.248764	97.14809	0	0.233	0.0	-0.011	0.0	1111.0
-5555.5557	-400.0	1	1	400.0	400.0	0	1	1	106.248764	97.14809	1	0.233	0.0	0.001	0.0	1111.0
-5555.5557	-400.0	1	1	400.0	400.0	0	1	1	106.248764	97.14809	1	0.233	0.0	0.012	0.0	1111.0
-5555.5557	-400.0	1	1	400.0	400.0	0	1	1	106.248764	97.14809	1	0.233	0.0	0.024	0.0	1111.0
-5555.5557	-400.0	1	1	400.0	400.0	0	1	1	106.248764	97.14809	1	0.233	0.0	0.018	0.0	1111.0
-5555.5557	-400.0	1	1	400.0	400.0	0	1	1	106.248764	97.14809	1	0.233	0.0	0.04	0.0	1111.0
-5555.5557	-400.0	1	1	400.0	400.0	0	1	1	106.248764	97.14809	1	0.233	-0.005	-0.688	-0.757	1111.0
-5555.5557	-400.0	1	1	400.0	400.0	0	1	1	106.248764	97.14809	1	0.233	-0.013	-1.073	-1.097	1111.0
-5555.5557	-400.0	1	1	400.0	400.0	0	1	1	106.248764	97.14809	1	0.233	-0.022	-1.306	-1.097	1111.0
-5555.5557	-400.0	1	1	400.0	400.0	0	1	1	106.248764	97.14809	1	0.233	-0.032	-1.663	-1.706	1111.0
-5555.5557	-400.0	1	1	400.0	400.0	0	1	1	106.248764	97.14809	1	0.233	-0.044	-1.738	-1.706	1111.0
-5555.5557	-400.0	1	1	400.0	400.0	0	1	1	106.248764	97.14809	1	0.233	-0.056	-1.954	-1.978	1111.0
-5555.5557	-400.0	1	1	400.0	400.0	0	1	1	106.248764	97.14809	1	0.233	-0.071	-2.431	-2.467	1111.0
-5555.5557	-400.0	1	1	400.0	400.0	0	1	1	106.248764	97.14809	1	0.233	-0.085	-2.465	-2.467	1111.0
-5555.5557	-400.0	1	1	400.0	400.0	0	1	1	106.248764	97.14809	1	0.232	-0.099	-2.867	-2.889	1111.0
-5555.5557	-400.0	1	1	400.0	400.0	0	1	1	106.248764	97.14809	1	0.232	-0.116	-3.162	-3.078	1111.0
-5555.5557	-400.0	1	1	400.0	400.0	0	1	1	106.248764	97.14809	1	0.232	-0.129	-3.079	-3.078	1111.0
-5555.5557	-400.0	1	1	400.0	400.0	0	1	1	106.248764	97.14809	1	0.232	-0.144	-3.402	-3.417	1111.0
-5555.5557	-400.0	1	1	400.0	400.0	0	1	1	106.248764	97.14809	1	0.232	-0.158	-3.394	-3.417	1111.0
-5555.5557	-400.0	1	1	400.0	400.0	0	1	1	106.248764	97.14809	1	0.231	-0.171	-3.573	-3.569	1111.0
-5555.5557	-400.0	1	1	400.0	400.0	0	1	1	106.248764	97.14809	1	0.231	-0.185	-3.846	-3.84	1111.0
-5555.5557	-400.0	1	1	400.0	400.0	0	1	1	106.248764	97.14809	1	0.231	-0.198	-3.833	-3.84	1111.0
-5555.5557	-400.0	1	1	400.0	400.0	0	1	1	106.248764	97.14809	1	0.231	-0.211	-3.933	-3.963	1111.0
-5555.5557	-400.0	1	1	400.0	400.0	0	1	1	106.248764	97.14809	1	0.231	-0.225	-4.197	-4.18	1111.0
-5555.5557	-400.0	1	1	400.0	400.0	0	1	1	106.248764	97.14809	1	0.231	-0.237	-4.177	-4.18	1111.0
-5555.5557	-400.0	1	1	400.0	400.0	0	1	1	106.248764	97.14809	1	0.231	-0.249	-4.21	-4.369	1111.0
-5555.5557	-400.0	1	1	400.0	400.0	0	1	1	106.248764	97.14809	1	0.231	-0.261	-4.391	-4.453	1111.0
-5555.5557	-400.0	1	1	400.0	400.0	0	1	1	106.248764	97.14809	1	0.23	-0.271	-4.422	-4.453	1111.0
-5555.5557	-400.0	1	1	400.0	400.0	0	1	1	106.248764	97.14809	1	0.23	-0.283	-4.635	-4.604	1111.0
-5555.5557	-400.0	1	1	400.0	400.0	0	1	1	106.248764	97.14809	1	0.23	-0.293	-4.631	-4.604	1111.0
-5555.5557	-400.0	1	1	400.0	400.0	0	1	1	106.248764	97.14809	1	0.23	-0.303	-4.676	-4.672	1111.0
-5555.5557	-400.0	1	1	400.0	400.0	0	1	1	106.248764	97.14809	1	0.23	-0.311	-4.802	-4.793	1111.0
-5555.5557	-400.0	1	1	400.0	400.0	0	1	1	106.248764	97.14809	1	0.23	-0.319	-4.787	-4.793	1111.0
-5555.5557	-400.0	1	1	400.0	400.0	0	1	1	106.248764	97.14809	1	0.23	-0.328	-4.908	-4.898	1111.0
-5555.5557	-400.0	1	1	400.0	400.0	0	1	1	106.248764	97.14809	1	0.23	-0.336	-5.033	-4.898	1111.0
-5555.5557	-400.0	1	1	400.0	400.0	0	1	1	106.248764	97.14809	1	0.23	-0.344	-4.914	-4.945	1111.0
-5555.5557	-400.0	1	1	400.0	400.0	0	1	1	106.248764	97.14809	1	0.23	-0.35	-5.008	-4.988	1111.0
-5555.5557	-400.0	1	1	400.0	400.0	0	1	1	106.248764	97.14809	1	0.23	-0.356	-5.036	-4.988	1111.0
-5555.5557	-400.0	1	1	400.0	400.0	0	1	1	106.248764	97.14809	1	0.23	-0.363	-5.062	-5.067	1111.0
-5555.5557	-400.0	1	1	400.0	400.0	0	1	1	106.248764	97.14809	1	0.23	-0.369	-5.137	-5.134	1111.0
-5555.5557	-400.0	1	1	400.0	400.0	0	1	1	106.248764	97.14809	1	0.229	-0.374	-5.141	-5.134	1111.0
-5555.5557	-400.0	1	1	400.0	400.0	0	1	1	106.248764	97.14809	1	0.229	-0.38	-5.185	-5.165	1111.0
-5555.5557	-400.0	1	1	400.0	400.0	0	1	1	106.248764	97.14809	1	0.229	-0.385	-5.137	-5.165	1111.0
-5555.5557	-400.0	1	1	400.0	400.0	0	1	1	106.248764	97.14809	1	0.229	-0.389	-5.247	-5.218	1111.0
-5555.5557	-400.0	1	1	400.0	400.0	0	1	1	106.248764	97.14809	1	0.229	-0.393	-5.3	-5.244	1111.0
-5555.5557	-400.0	1	1	400.0	400.0	0	1	1	106.248764	97.14809	1	0.229	-0.397	-5.249	-5.244	1111.0
-5555.5557	-400.0	1	1	400.0	400.0	0	1	1	106.248764	97.14809	1	0.229	-0.401	-5.259	-5.286	1111.0
-5555.5557	-400.0	1	1	400.0	400.0	0	1	1	106.248764	97.14809	1	0.229	-0.404	-5.324	-5.306	1111.0
-5555.5557	-400.0	1	1	400.0	400.0	0	1	1	106.248764	97.14809	1	0.229	-0.406	-5.314	-5.306	1111.0
-5555.5557	-400.0	1	1	400.0	400.0	0	1	1	106.248764	97.14809	1	0.229	-0.409	-5.334	-5.34	1111.0
-5555.5557	-400.0	1	1	400.0	400.0	0	1	1	106.248764	97.14809	1	0.229	-0.412	-5.211	-5.371	1111.0
-5555.5557	-400.0	1	1	400.0	400.0	0	1	1	106.248764	97.14809	1	0.229	-0.416	-5.361	-5.371	1111.0
-5555.5557	-400.0	1	1	400.0	400.0	0	1	1	106.248764	97.14809	1	0.229	-0.42	-5.396	-5.384	1111.0
-5555.5557	-400.0	1	1	400.0	400.0	0	1	1	106.248764	97.14809	1	0.229	-0.423	-5.365	-5.384	1111.0
-5555.5557	-400.0	1	1	400.0	400.0	0	1	1	106.248764	97.14809	1	0.229	-0.425	-5.392	-5.408	1111.0
-5555.5557	-400.0	1	1	400.0	400.0	0	1	1	106.248764	97.14809	1	0.229	-0.427	-5.435	-5.419	1111.0
-5555.5557	-400.0	1	1	400.0	400.0	0	1	1	106.248764	97.14809	1	0.229	-0.429	-5.365	-5.419	1111.0
-5555.5557	-400.0	1	1	400.0	400.0	0	1	1	106.248764	97.14809	1	0.229	-0.432	-5.518	-5.438	1111.0
-5555.5557	-400.0	1	1	400.0	400.0	0	1	1	106.248764	97.14809	1	0.229	-0.434	-5.4	-5.438	1111.0
-5555.5557	-400.0	1	1	400.0	400.0	0	1	1	106.248764	97.14809	1	0.229	-0.436	-5.448	-5.447	1111.0
-5555.5557	-400.0	1	1	400.0	400.0	0	1	1	106.248764	97.14809	1	0.229	-0.438	-5.466	-5.463	1111.0
-5555.5557	-400.0	1	1	400.0	400.0	0	1	1	106.248764	97.14809	1	0.229	-0.441	-5.506	-5.463	1111.0
-5555.5557	-400.0	1	1	400.0	400.0	0	1	1	106.248764	97.14809	1	0.229	-0.441	-5.423	-5.47	1111.0
-5555.5557	-400.0	1	1	400.0	400.0	0	1	1	106.248764	97.14809	1	0.228	-0.441	-5.507	-5.482	1111.0
-5555.5557	-400.0	1	1	400.0	400.0	0	1	1	106.248764	97.14809	1	0.228	-0.441	-5.505	-5.482	1111.0
-5555.5557	-400.0	1	1	400.0	400.0	0	1	1	106.248764	97.14809	1	0.228	-0.442	-5.5	-5.488	1111.0
-5555.5557	-400.0	1	1	400.0	400.0	0	1	1	106.248764	97.14809	1	0.228	-0.442	-5.477	-5.488	1111.0
-5555.5557	-400.0	1	1	400.0	400.0	0	1	1	106.248764	97.14809	1	0.228	-0.442	-5.527	-5.498	1111.0
-5555.5557	-400.0	1	1	400.0	400.0	0	1	1	106.248764	97.14809	1	0.228	-0.443	-5.603	-5.502	1111.0
-5555.5557	-400.0	1	1	400.0	400.0	0	1	1	106.248764	97.14809	1	0.228	-0.443	-5.514	-5.502	1111.0
-5555.5557	-400.0	1	1	400.0	400.0	0	1	1	106.248764	97.14809	1	0.228	-0.443	-5.493	-5.51	1111.0
-5555.5557	-400.0	1	1	400.0	400.0	0	1	1	106.248764	97.14809	1	0.228	-0.443	-5.488	-5.517	1111.0
-5555.5557	-400.0	1	1	400.0	400.0	0	1	1	106.248764	97.14809	1	0.228	-0.443	-5.522	-5.517	1111.0
-5555.5557	-400.0	1	1	400.0	400.0	0	1	1	106.248764	97.14809	1	0.228	-0.443	-5.496	-5.521	1111.0
-5555.5557	-400.0	1	1	400.0	400.0	0	1	1	106.248764	97.14809	1	0.228	-0.443	-5.422	-5.526	1111.0
-5555.5557	-400.0	1	1	400.0	400.0	0	1	1	106.248764	97.14809	1	0.228	-0.443	-5.478	-5.526	1111.0
-5555.5557	-400.0	1	1	400.0	400.0	0	1	1	106.248764	97.14809	1	0.228	-0.443	-5.502	-5.529	1111.0
-5555.5557	-400.0	1	1	400.0	400.0	0	1	1	106.248764	97.14809	1	0.228	-0.443	-5.498	-5.529	1111.0
-5555.5557	-400.0	1	1	400.0	400.0	0	1	1	106.248764	97.14809	1	0.228	-0.445	-5.579	-5.533	1111.0
-5555.5557	-400.0	1	1	400.0	400.0	0	1	1	106.248764	97.14809	1	0.228	-0.446	-5.572	-5.535	1111.0
-5555.5557	-400.0	1	1	400.0	400.0	0	1	1	106.248764	97.14809	1	0.228	-0.446	-5.506	-5.535	1111.0
-5555.5557	-400.0	1	1	400.0	400.0	0	1	1	106.248764	97.14809	1	0.228	-0.447	-5.521	-5.54	1111.0
-5555.5557	-400.0	1	1	400.0	400.0	0	1	1	106.248764	97.14809	1	0.228	-0.448	-5.558	-5.54	1111.0
-5555.5557	-400.0	1	1	400.0	400.0	0	1	1	106.248764	97.14809	1	0.228	-0.448	-5.526	-5.542	1111.0
-5555.5557	-400.0	1	1	400.0	400.0	0	1	1	106.248764	97.14809	1	0.228	-0.449	-5.561	-5.543	1111.0
-5555.5557	-400.0	1	1	400.0	400.0	0	1	1	106.248764	97.14809	1	0.228	-0.45	-5.561	-5.543	1111.0
-5555.5557	-400.0	1	1	400.0	400.0	0	1	1	106.248764	97.14809	1	0.228	-0.452	-5.583	-5.546	1111.0
-5555.5557	-400.0	1	1	400.0	400.0	0	1	1	106.248764	97.14809	1	0.228	-0.453	-5.488	-5.547	1111.0
-5555.5557	-400.0	1	1	400.0	400.0	0	1	1	106.248764	97.14809	1	0.228	-0.453	-5.541	-5.547	1111.0
-5555.5557	-400.0	1	1	400.0	400.0	0	1	1	106.248764	97.14809	1	0.228	-0.453	-5.541	-5.549	1111.0
-5555.5557	-400.0	1	1	400.0	400.0	0	1	1	106.248764	97.14809	1	0.228	-0.454	-5.616	-5.549	1111.0
-5555.5557	-400.0	1	1	400.0	400.0	0	1	1	106.248764	97.14809	1	0.228	-0.455	-5.564	-5.55	1111.0
-5555.5557	-400.0	1	1	400.0	400.0	0	1	1	106.248764	97.14809	1	0.228	-0.456	-5.584	-5.551	1111.0
-5555.5557	-400.0	1	1	400.0	400.0	0	1	1	106.248764	97.14809	1	0.228	-0.457	-5.562	-5.551	1111.0
-5555.5557	-400.0	1	1	400.0	400.0	0	1	1	106.248764	97.14809	1	0.228	-0.457	-5.533	-5.553	1111.0
-5555.5557	-400.0	1	1	400.0	400.0	0	1	1	106.248764	97.14809	1	0.228	-0.457	-5.524	-5.553	1111.0
-5555.5557	-400.0	1	1	400.0	400.0	0	1	1	106.248764	97.14809	1	0.228	-0.457	-5.424	-5.553	1111.0
-5555.5557	-400.0	1	1	400.0	400.0	0	1	1	106.248764	97.14809	1	0.228	-0.458	-5.501	-5.554	1111.0
-5555.5557	-400.0	1	1	400.0	400.0	0	1	1	106.248764	97.14809	1	0.228	-0.459	-5.543	-5.554	1111.0
-5555.5557	-400.0	1	1	400.0	400.0	0	1	1	106.248764	97.14809	1	0.228	-0.46	-5.576	-5.555	1111.0
-5555.5557	-400.0	1	1	400.0	400.0	0	1	1	106.248764	97.14809	1	0.228	-0.46	-5.546	-5.556	1111.0
-5555.5557	-400.0	1	1	400.0	400.0	0	1	1	106.248764	97.14809	1	0.228	-0.46	-5.531	-5.556	1111.0
-5555.5557	-400.0	1	1	400.0	400.0	0	1	1	106.248764	97.14809	1	0.228	-0.461	-5.692	-5.556	1111.0
-5555.5557	-400.0	1	1	400.0	400.0	0	1	1	106.248764	97.14809	1	0.228	-0.46	-5.431	-5.557	1111.0
-5555.5557	-400.0	1	1	400.0	400.0	0	1	1	106.248764	97.14809	1	0.228	-0.46	-5.516	-5.557	1111.0
-5555.5557	-400.0	1	1	400.0	400.0	0	1	1	106.248764	97.14809	1	0.228	-0.46	-5.554	-5.557	1111.0
-5555.5557	-400.0	1	1	400.0	400.0	0	1	1	106.248764	97.14809	1	0.228	-0.46	-5.533	-5.557	1111.0
-5555.5557	-400.0	1	1	400.0	400.0	0	1	1	106.248764	97.14809	1	0.228	-0.461	-5.561	-5.559	1111.0
-5555.5557	-400.0	1	1	400.0	400.0	0	1	1	106.248764	97.14809	1	0.228	-0.46	-5.529	-5.559	1111.0
-5555.5557	-400.0	1	1	400.0	400.0	0	1	1	106.248764	97.14809	1	0.228	-0.46	-5.524	-5.559	1111.0
-5555.5557	-400.0	1	1	400.0	400.0	0	1	1	106.248764	97.14809	1	0.228	-0.461	-5.594	-5.559	1111.0
-5555.5557	-400.0	1	1	400.0	400.0	0	1	1	106.248764	97.14809	1	0.228	-0.46	-5.549	-5.56	1111.0
-5555.5557	-400.0	1	1	400.0	400.0	0	1	1	106.248764	97.14809	1	0.228	-0.46	-5.516	-5.56	1111.0
-5555.5557	-400.0	1	1	400.0	400.0	0	1	1	106.248764	97.14809	1	0.228	-0.461	-5.616	-5.56	1111.0
-5555.5557	-400.0	1	1	400.0	400.0	0	1	1	106.248764	97.14809	1	0.228	-0.461	-5.589	-5.56	1111.0
-5555.5557	-400.0	1	1	400.0	400.0	0	1	1	106.248764	97.14809	1	0.228	-0.461	-5.576	-5.56	1111.0
-5555.5557	-400.0	1	1	400.0	400.0	0	1	1	106.248764	97.14809	1	0.228	-0.461	-5.609	-5.56	1111.0
-5555.5557	-400.0	1	1	400.0	400.0	0	1	1	106.248764	97.14809	1	0.228	-0.46	-5.516	-5.56	1111.0
-5555.5557	-400.0	1	1	400.0	400.0	0	1	1	106.248764	97.14809	1	0.228	-0.46	-5.541	-5.56	1111.0
-5555.5557	-400.0	1	1	400.0	400.0	0	1	1	106.248764	97.14809	1	0.228	-0.46	-5.541	-5.56	1111.0
-5555.5557	-400.0	1	1	400.0	400.0	0	1	1	106.248764	97.14809	1	0.228	-0.46	-5.529	-5.56	1111.0
-5555.5557	-400.0	1	1	400.0	400.0	0	1	1	106.248764	97.14809	1	0.228	-0.461	-5.668	-5.56	1111.0
-5555.5557	-400.0	1	1	400.0	400.0	0	1	1	106.248764	97.14809	1	0.228	-0.46	-5.544	-5.56	1111.0
-5555.5557	-400.0	1	1	400.0	400.0	0	1	1	106.248764	97.14809	1	0.228	-0.461	-5.571	-5.56	1111.0
-5555.5557	-400.0	1	1	400.0	400.0	0	1	1	106.248764	97.14809	1	0.228	-0.461	-5.571	-5.56	1111.0
-5555.5557	-400.0	1	1	400.0	400.0	0	1	1	106.248764	97.14809	1	0.228	-0.46	-5.53	-5.56	1111.0
-5555.5557	-400.0	1	1	400.0	400.0	0	1	1	106.248764	97.14809	1	0.228	-0.46	-5.551	-5.56	1111.0
-5555.5557	-400.0	1	1	400.0	400.0	0	1	1	106.248764	97.14809	1	0.228	-0.46	-5.519	-5.561	1111.0
-5555.5557	-400.0	1	1	400.0	400.0	0	1	1	106.248764	97.14809	1	0.228	-0.46	-5.534	-5.561	1111.0
-5555.5557	-400.0	1	1	400.0	400.0	0	1	1	106.248764	97.14809	1	0.228	-0.46	-5.554	-5.561	1111.0
-5555.5557	-400.0	1	1	400.0	400.0	0	1	1	106.248764	97.14809	1	0.228	-0.461	-5.576	-5.561	1111.0
-5555.5557	-400.0	1	1	400.0	400.0	0	1	1	106.248764	97.14809	1	0.228	-0.46	-5.541	-5.561	1111.0
-5555.5557	-400.0	1	1	400.0	400.0	0	1	1	106.248764	97.14809	1	0.228	-0.46	-5.521	-5.561	1111.0
-5555.5557	-400.0	1	1	400.0	400.0	0	1	1	106.248764	97.14809	1	0.228	-0.461	-5.574	-5.561	1111.0
-5555.5557	-400.0	1	1	400.0	400.0	0	1	1	106.248764	97.14809	1	0.228	-0.461	-5.566	-5.561	1111.0
-5555.5557	-400.0	1	1	400.0	400.0	0	1	1	106.248764	97.14809	1	0.228	-0.461	-5.571	-5.561	1111.0
-5555.5557	-400.0	1	1	400.0	400.0	1	1	1	106.248764	97.14809	1	0.228	-0.461	-5.574	-5.561	1111.0
-5555.5557	-400.0	1	1	400.0	400.0	1	1	1	106.248764	97.14809	1	0.228	-0.46	-5.512	-5.561	1111.0
-5555.5557	-400.0	1	1	400.0	400.0	1	1	1	106.248764	97.14809	1	0.228	-0.46	-5.514	-5.561	1111.0
-5555.5557	-400.0	1	1	400.0	400.0	1	1	1	106.248764	97.14809	1	0.228	-0.461	-5.596	-5.561	1111.0
-5555.5557	-400.0	1	1	400.0	400.0	1	1	1	106.248764	97.14809	1	0.228	-0.461	-5.574	-5.561	1111.0
-5555.5557	-400.0	1	1	400.0	400.0	1	1	1	106.248764	97.14809	1	0.228	-0.46	-5.557	-5.561	1111.0
-5555.5557	-400.0	1	1	400.0	400.0	1	1	1	106.248764	97.14809	1	0.228	-0.46	-5.508	-5.561	1111.0
-5555.5557	-400.0	1	1	400.0	400.0	1	1	1	106.248764	97.14809	1	0.228	-0.461	-5.747	-5.561	1111.0
-5555.5557	-400.0	1	1	400.0	400.0	1	1	1	106.248764	97.14809	1	0.228	-0.461	-5.562	-5.561	1111.0
-5555.5557	-400.0	1	1	400.0	400.0	1	1	1	106.248764	97.14809	1	0.228	-0.461	-5.601	-5.561	1111.0
-5555.5557	-400.0	1	1	400.0	400.0	1	1	1	106.248764	97.14809	1	0.228	-0.46	-5.537	-5.561	1111.0
-5555.5557	-400.0	1	1	400.0	400.0	1	1	1	106.248764	97.14809	1	0.228	-0.46	-5.524	-5.561	1111.0
-5555.5557	-400.0	1	1	400.0	400.0	1	1	1	106.248764	97.14809	1	0.228	-0.461	-5.563	-5.561	1111.0
-5555.5557	-400.0	1	1	400.0	400.0	1	1	1	106.248764	97.14809	1	0.228	-0.46	-5.511	-5.561	1111.0
-5555.5557	-400.0	1	1	400.0	400.0	1	1	1	106.248764	97.14809	1	0.228	-0.461	-5.564	-5.561	1111.0
-5555.5557	-400.0	1	1	400.0	400.0	1	1	1	106.248764	97.14809	1	0.228	-0.461	-5.584	-5.561	1111.0
-5555.5557	-400.0	1	1	400.0	400.0	1	1	1	106.248764	97.14809	1	0.228	-0.46	-5.48	-5.561	1111.0
-5555.5557	-400.0	1	1	400.0	400.0	1	1	1	106.248764	97.14809	1	0.228	-0.461	-5.609	-5.561	1111.0
-5555.5557	-400.0	1	1	400.0	400.0	1	1	1	106.248764	97.14809	1	0.228	-0.46	-5.503	-5.561	1111.0
-5555.5557	-400.0	1	1	400.0	400.0	1	1	1	106.248764	97.14809	1	0.228	-0.46	-5.523	-5.561	1111.0
-5555.5557	-400.0	1	1	400.0	400.0	1	1	1	106.248764	97.14809	1	0.228	-0.46	-5.514	-5.561	1111.0
-5555.5557	-400.0	1	1	400.0	400.0	1	1	1	106.248764	97.14809	1	0.228	-0.46	-5.546	-5.561	1111.0
-5555.5557	-400.0	1	1	400.0	400.0	1	1	1	106.248764	97.14809	1	0.228	-0.461	-5.597	-5.561	1111.0
-5555.5557	-400.0	1	1	400.0	400.0	1	1	1	106.248764	97.14809	1	0.228	-0.461	-5.594	-5.561	1111.0
-5555.5557	-400.0	1	1	400.0	400.0	1	1	1	106.248764	97.14809	1	0.228	-0.461	-5.596	-5.561	1111.0
-5555.5557	-400.0	1	1	400.0	400.0	1	1	1	106.248764	97.14809	1	0.228	-0.46	-5.546	-5.561	1111.0
-5555.5557	-400.0	1	1	400.0	400.0	1	1	1	106.248764	97.14809	1	0.228	-0.461	-5.578	-5.561	1111.0
-5555.5557	-400.0	1	1	400.0	400.0	1	1	1	106.248764	97.14809	1	0.228	-0.46	-5.549	-5.561	1111.0
-5555.5557	-400.0	1	1	400.0	400.0	1	1	1	106.248764	97.14809	1	0.228	-0.461	-5.624	-5.561	1111.0
-5555.5557	-400.0	1	1	400.0	400.0	1	1	1	106.248764	97.14809	1	0.228	-0.46	-5.516	-5.561	1111.0
-5555.5557	-400.0	1	1	400.0	400.0	1	1	1	106.248764	97.14809	1	0.228	-0.46	-5.531	-5.561	1111.0
-5555.5557	-400.0	1	1	400.0	400.0	1	1	1	106.248764	97.14809	1	0.228	-0.461	-5.559	-5.561	1111.0
-5555.5557	-400.0	1	1	400.0	400.0	1	1	1	106.248764	97.14809	1	0.228	-0.46	-5.529	-5.561	1111.0
-5555.5557	-400.0	1	1	400.0	400.0	1	1	1	106.248764	97.14809	1	0.228	-0.46	-5.554	-5.561	1111.0
-5555.5557	-400.0	1	1	400.0	400.0	1	1	1	106.248764	97.14809	1	0.228	-0.46	-5.556	-5.561	1111.0
-5555.5557	-400.0	1	1	400.0	400.0	1	1	1	106.248764	97.14809	1	0.228	-0.46	-5.473	-5.561	1111.0
-5555.5557	-400.0	1	1	400.0	400.0	1	1	1	106.248764	97.14809	1	0.228	-0.46	-5.548	-5.561	1111.0
-5555.5557	-400.0	1	1	400.0	400.0	1	1	1	106.248764	97.14809	1	0.228	-0.46	-5.549	-5.561	1111.0
-5555.5557	-400.0	1	1	400.0	400.0	1	1	1	106.248764	97.14809	1	0.228	-0.461	-5.566	-5.561	1111.0
-5555.5557	-400.0	1	1	400.0	400.0	1	1	1	106.248764	97.14809	1	0.228	-0.461	-5.609	-5.561	1111.0
-5555.5557	-400.0	1	1	400.0	400.0	1	1	1	106.248764	97.14809	1	0.228	-0.46	-5.546	-5.561	1111.0
-5555.5557	-400.0	1	1	400.0	400.0	1	1	1	106.248764	97.14809	1	0.228	-0.461	-5.561	-5.561	1111.0
-5555.5557	-400.0	1	1	400.0	400.0	1	1	1	106.248764	97.14809	1	0.228	-0.46	-5.518	-5.561	1111.0
-5555.5557	-400.0	1	1	400.0	400.0	1	1	1	106.248764	97.14809	1	0.228	-0.46	-5.556	-5.561	1111.0
-5555.5557	-400.0	1	1	400.0	400.0	1	1	1	106.248764	97.14809	1	0.228	-0.461	-5.626	-5.561	1111.0
-5555.5557	-400.0	1	1	400.0	400.0	1	1	1	106.248764	97.14809	1	0.228	-0.46	-5.533	-5.561	1111.0
-5555.5557	-400.0	1	1	400.0	400.0	1	1	1	106.248764	97.14809	1	0.228	-0.461	-5.594	-5.561	1111.0
-5555.5557	-400.0	1	1	400.0	400.0	1	1	1	106.248764	97.14809	1	0.228	-0.461	-5.574	-5.561	1111.0
-5555.5557	-400.0	1	1	400.0	400.0	1	1	1	106.248764	97.14809	1	0.228	-0.46	-5.546	-5.561	1111.0
-5555.5557	-400.0	1	1	400.0	400.0	1	1	1	106.248764	97.14809	1	0.228	-0.461	-5.727	-5.561	1111.0
-5555.5557	-400.0	1	1	400.0	400.0	1	1	1	106.248764	97.14809	1	0.228	-0.461	-5.586	-5.561	1111.0
-5555.5557	-400.0	1	1	400.0	400.0	1	1	1	106.248764	97.14809	1	0.228	-0.461	-5.673	-5.561	1111.0
-5555.5557	-400.0	1	1	400.0	400.0	1	1	1	106.248764	97.14809	1	0.228	-0.461	-5.559	-5.561	1111.0
-5555.5557	-400.0	1	1	400.0	400.0	1	1	1	106.248764	97.14809	1	0.228	-0.46	-5.546	-5.561	1111.0
-5555.5557	-400.0	1	1	400.0	400.0	1	1	1	106.248764	97.14809	1	0.228	-0.461	-5.574	-5.561	1111.0
-5555.5557	-400.0	1	1	400.0	400.0	1	1	1	106.248764	97.14809	1	0.228	-0.461	-5.568	-5.561	1111.0
-5555.5557	-400.0	1	1	400.0	400.0	1	1	1	106.248764	97.14809	1	0.228	-0.461	-5.652	-5.561	1111.0
-5555.5557	-400.0	1	1	400.0	400.0	1	1	1	106.248764	97.14809	1	0.227	-0.46	-5.476	-5.561	1111.0
-5555.5557	-400.0	1	1	400.0	400.0	1	1	1	106.248764	97.14809	1	0.227	-0.461	-5.559	-5.561	1111.0
-5555.5557	-400.0	1	1	400.0	400.0	1	1	1	106.248764	97.14809	1	0.227	-0.46	-5.507	-5.561	1111.0
-5555.5557	-400.0	1	1	400.0	400.0	1	1	1	106.248764	97.14809	1	0.227	-0.461	-5.579	-5.561	1111.0
-5555.5557	-400.0	1	1	400.0	400.0	1	1	1	106.248764	97.14809	1	0.227	-0.461	-5.587	-5.561	1111.0
-5555.5557	-400.0	1	1	400.0	400.0	1	1	1	106.248764	97.14809	1	0.227	-0.461	-5.667	-5.561	1111.0
-5555.5557	-400.0	1	1	400.0	400.0	1	1	1	106.248764	97.14809	1	0.227	-0.461	-5.599	-5.561	1111.0
-5555.5557	-400.0	1	1	400.0	400.0	1	1	1	106.248764	97.14809	1	0.227	-0.46	-5.508	-5.561	1111.0
-5555.5557	-400.0	1	1	400.0	400.0	1	1	1	106.248764	97.14809	1	0.227	-0.46	-5.478	-5.561	1111.0
-5555.5557	-400.0	1	1	400.0	400.0	1	1	1	106.248764	97.14809	1	0.227	-0.461	-5.567	-5.561	1111.0
-5555.5557	-400.0	1	1	400.0	400.0	1	1	1	106.248764	97.14809	1	0.227	-0.46	-5.368	-5.561	1111.0
-5555.5557	-400.0	1	1	400.0	400.0	1	1	1	106.248764	97.14809	1	0.227	-0.461	-5.587	-5.561	1111.0
-5555.5557	-400.0	1	1	400.0	400.0	1	1	1	106.248764	97.14809	1	0.227	-0.46	-5.531	-5.561	1111.0
-5555.5557	-400.0	1	1	400.0	400.0	1	1	1	106.248764	97.14809	1	0.227	-0.46	-5.527	-5.561	1111.0
-5555.5557	-400.0	1	1	400.0	400.0	1	1	1	106.248764	97.14809	1	0.227	-0.461	-5.584	-5.561	1111.0
-5555.5557	-400.0	1	1	400.0	400.0	1	1	1	106.248764	97.14809	1	0.227	-0.461	-5.589	-5.561	1111.0
-5555.5557	-400.0	1	1	400.0	400.0	1	1	1	106.248764	97.14809	1	0.227	-0.461	-5.567	-5.561	1111.0
-5555.5557	-400.0	1	1	400.0	400.0	1	1	1	106.248764	97.14809	1	0.227	-0.461	-5.568	-5.561	1111.0
-5555.5557	-400.0	1	1	400.0	400.0	1	1	1	106.248764	97.14809	1	0.227	-0.461	-5.625	-5.561	1111.0
-5555.5557	-400.0	1	1	400.0	400.0	1	1	1	106.248764	97.14809	1	0.227	-0.46	-5.348	-5.561	1111.0
-5555.5557	-400.0	1	1	400.0	400.0	1	1	1	106.248764	97.14809	1	0.227	-0.46	-5.534	-5.561	1111.0
-5555.5557	-400.0	1	1	400.0	400.0	1	1	1	106.248764	97.14809	1	0.227	-0.461	-5.596	-5.561	1111.0
-5555.5557	-400.0	1	1	400.0	400.0	1	1	1	106.248764	97.14809	1	0.227	-0.461	-5.559	-5.561	1111.0
-5555.5557	-400.0	1	1	400.0	400.0	1	1	1	106.248764	97.14809	1	0.227	-0.46	-5.54	-5.561	1111.0
-5555.5557	-400.0	1	1	400.0	400.0	1	1	1	106.248764	97.14809	1	0.227	-0.46	-5.53	-5.561	1111.0
-5555.5557	-400.0	1	1	400.0	400.0	1	1	1	106.248764	97.14809	1	0.227	-0.46	-5.548	-5.561	1111.0
-5555.5557	-400.0	1	1	400.0	400.0	1	1	1	106.248764	97.14809	1	0.227	-0.461	-5.572	-5.561	1111.0
-5555.5557	-400.0	1	1	400.0	400.0	1	1	1	106.248764	97.14809	1	0.227	-0.46	-5.546	-5.561	1111.0
-5555.5557	-400.0	1	1	400.0	400.0	1	1	1	106.248764	97.14809	1	0.227	-0.46	-5.546	-5.561	1111.0
-5555.5557	-400.0	1	1	400.0	400.0	1	1	1	106.248764	97.14809	1	0.227	-0.461	-5.593	-5.561	1111.0
-5555.5557	-400.0	1	1	400.0	400.0	1	1	1	106.248764	97.14809	1	0.227	-0.46	-5.546	-5.561	1111.0
-5555.5557	-400.0	1	1	400.0	400.0	1	1	1	106.248764	97.14809	1	0.227	-0.46	-5.526	-5.561	1111.0
-5555.5557	-400.0	1	1	400.0	400.0	1	1	1	106.248764	97.14809	1	0.227	-0.46	-5.515	-5.561	1111.0
-5555.5557	-400.0	1	1	400.0	400.0	1	1	1	106.248764	97.14809	1	0.227	-0.461	-5.567	-5.561	1111.0
-5555.5557	-400.0	1	1	400.0	400.0	1	1	1	106.248764	97.14809	1	0.227	-0.461	-5.563	-5.561	1111.0
-5555.5557	-400.0	1	1	400.0	400.0	1	1	1	106.248764	97.14809	1	0.227	-0.461	-5.587	-5.561	1111.0
-5555.5557	-400.0	1	1	400.0	400.0	1	1	1	106.248764	97.14809	1	0.227	-0.461	-5.596	-5.561	1111.0
-5555.5557	-400.0	1	1	400.0	400.0	1	1	1	106.248764	97.14809	1	0.227	-0.461	-5.609	-5.561	1111.0
-5555.5557	-400.0	1	1	400.0	400.0	1	1	1	106.248764	97.14809	1	0.227	-0.461	-5.599	-5.561	1111.0
-5555.5557	-400.0	1	1	400.0	400.0	1	1	1	106.248764	97.14809	1	0.227	-0.461	-5.695	-5.561	1111.0
0.0	0.0	1	1	400.0	400.0	1	1	1	106.248764	97.14809	0	0.227	-0.461	-5.559	-5.561	1111.0
0.0	0.0	1	1	400.0	400.0	1	1	1	106.248764	97.14809	0	0.227	-0.461	-5.563	-5.561	1111.0
0.0	0.0	1	1	400.0	400.0	1	1	1	106.248764	97.14809	0	0.227	-0.46	-5.555	-5.561	1111.0
0.0	0.0	1	1	400.0	400.0	1	1	1	106.248764	97.14809	0	0.227	-0.461	-5.571	-5.561	1111.0
0.0	0.0	1	1	400.0	400.0	1	1	1	106.248764	97.14809	0	0.227	-0.461	-5.578	-5.561	1111.0
0.0	0.0	1	1	400.0	400.0	1	1	1	106.248764	97.14809	0	0.227	-0.455	-4.761	-4.803	1111.0
0.0	0.0	1	1	400.0	400.0	1	1	1	106.248764	97.14809	0	0.227	-0.447	-4.399	-4.463	1111.0
0.0	0.0	1	1	400.0	400.0	1	1	1	106.248764	97.14809	0	0.228	-0.439	-4.496	-4.463	1111.0
0.0	0.0	1	1	400.0	400.0	1	1	1	106.248764	97.14809	0	0.228	-0.428	-3.908	-3.854	1111.0
0.0	0.0	1	1	400.0	400.0	1	1	1	106.248764	97.14809	0	0.228	-0.417	-3.871	-3.854	1111.0
0.0	0.0	1	1	400.0	400.0	1	1	1	106.248764	97.14809	0	0.228	-0.405	-3.6	-3.581	1111.0
0.0	0.0	1	1	400.0	400.0	1	1	1	106.248764	97.14809	0	0.228	-0.39	-3.083	-3.093	1111.0
0.0	0.0	1	1	400.0	400.0	1	1	1	106.248764	97.14809	0	0.228	-0.376	-3.134	-3.093	1111.0
0.0	0.0	1	1	400.0	400.0	1	1	1	106.248764	97.14809	0	0.228	-0.361	-2.57	-2.671	1111.0
0.0	0.0	1	1	400.0	400.0	1	1	1	106.248764	97.14809	0	0.228	-0.346	-2.459	-2.482	1111.0
0.0	0.0	1	1	400.0	400.0	1	1	1	106.248764	97.14809	0	0.229	-0.333	-2.456	-2.482	1111.0
0.0	0.0	1	1	400.0	400.0	1	1	1	106.248764	97.14809	0	0.229	-0.317	-2.178	-2.143	1111.0
0.0	0.0	1	1	400.0	400.0	1	1	1	106.248764	97.14809	0	0.229	-0.304	-2.203	-2.143	1111.0
0.0	0.0	1	1	400.0	400.0	1	1	1	106.248764	97.14809	0	0.229	-0.291	-2.161	-1.992	1111.0
0.0	0.0	1	1	400.0	400.0	1	1	1	106.248764	97.14809	0	0.229	-0.276	-1.694	-1.72	1111.0
0.0	0.0	1	1	400.0	400.0	1	1	1	106.248764	97.14809	0	0.229	-0.264	-1.75	-1.72	1111.0
0.0	0.0	1	1	400.0	400.0	1	1	1	106.248764	97.14809	0	0.229	-0.251	-1.575	-1.598	1111.0
0.0	0.0	1	1	400.0	400.0	1	1	1	106.248764	97.14809	0	0.229	-0.238	-1.399	-1.38	1111.0
0.0	0.0	1	1	400.0	400.0	1	1	1	106.248764	97.14809	0	0.229	-0.226	-1.39	-1.38	1111.0
0.0	0.0	1	1	400.0	400.0	1	1	1	106.248764	97.14809	0	0.23	-0.215	-1.269	-1.282	1111.0
0.0	0.0	1	1	400.0	400.0	1	1	1	106.248764	97.14809	0	0.23	-0.205	-1.275	-1.282	1111.0
0.0	0.0	1	1	400.0	400.0	1	1	1	106.248764	97.14809	0	0.23	-0.194	-1.136	-1.107	1111.0
0.0	0.0	1	1	400.0	400.0	1	1	1	106.248764	97.14809	0	0.23	-0.184	-1.088	-1.029	1111.0
0.0	0.0	1	1	400.0	400.0	1	1	1	106.248764	97.14809	0	0.23	-0.173	-0.971	-1.029	1111.0
0.0	0.0	1	1	400.0	400.0	1	1	1	106.248764	97.14809	0	0.23	-0.163	-0.924	-0.888	1111.0
0.0	0.0	1	1	400.0	400.0	1	1	1	106.248764	97.14809	0	0.23	-0.154	-0.788	-0.767	1111.0
0.0	0.0	1	1	400.0	400.0	1	1	1	106.248764	97.14809	0	0.23	-0.146	-0.784	-0.767	1111.0
0.0	0.0	1	1	400.0	400.0	1	1	1	106.248764	97.14809	0	0.23	-0.136	-0.725	-0.712	1111.0
0.0	0.0	1	1	400.0	400.0	1	1	1	106.248764	97.14809	0	0.23	-0.128	-0.731	-0.712	1111.0
0.0	0.0	1	1	400.0	400.0	1	1	1	106.248764	97.14809	0	0.23	-0.12	-0.662	-0.615	1111.0
0.0	0.0	1	1	400.0	400.0	1	1	1	106.248764	97.14809	0	0.23	-0.114	-0.532	-0.531	1111.0
0.0	0.0	1	1	400.0	400.0	1	1	1	106.248764	97.14809	0	0.231	-0.108	-0.533	-0.531	1111.0
0.0	0.0	1	1	400.0	400.0	1	1	1	106.248764	97.14809	0	0.231	-0.101	-0.53	-0.493	1111.0
0.0	0.0	1	1	400.0	400.0	1	1	1	106.248764	97.14809	0	0.231	-0.095	-0.511	-0.426	1111.0
0.0	0.0	1	1	400.0	400.0	1	1	1	106.248764	97.14809	0	0.231	-0.089	-0.334	-0.426	1111.0
0.0	0.0	1	1	400.0	400.0	1	1	1	106.248764	97.14809	0	0.231	-0.083	-0.421	-0.396	1111.0
0.0	0.0	1	1	400.0	400.0	1	1	1	106.248764	97.14809	0	0.231	-0.078	-0.4	-0.396	1111.0
0.0	0.0	1	1	400.0	400.0	1	1	1	106.248764	97.14809	0	0.231	-0.074	-0.317	-0.341	1111.0
0.0	0.0	1	1	400.0	400.0	1	1	1	106.248764	97.14809	0	0.231	-0.07	-0.35	-0.317	1111.0
0.0	0.0	1	1	400.0	400.0	1	1	1	106.248764	97.14809	0	0.231	-0.065	-0.33	-0.317	1111.0
0.0	0.0	1	1	400.0	400.0	1	1	1	106.248764	97.14809	0	0.231	-0.061	-0.304	-0.274	1111.0
0.0	0.0	1	1	400.0	400.0	1	1	1	106.248764	97.14809	0	0.231	-0.058	-0.297	-0.254	1111.0
0.0	0.0	1	1	400.0	400.0	1	1	1	106.248764	97.14809	0	0.232	-0.055	-0.271	-0.254	1111.0
0.0	0.0	1	1	400.0	400.0	1	1	1	106.248764	97.14809	0	0.232	-0.051	-0.217	-0.219	1111.0
0.0	0.0	1	1	400.0	400.0	1	1	1	106.248764	97.14809	0	0.232	-0.047	-0.197	-0.219	1111.0
0.0	0.0	1	1	400.0	400.0	1	1	1	106.248764	97.14809	0	0.232	-0.043	-0.105	-0.189	1111.0
0.0	0.0	1	1	400.0	400.0	1	1	1	106.248764	97.14809	0	0.232	-0.039	-0.167	-0.176	1111.0
0.0	0.0	1	1	400.0	400.0	1	1	1	106.248764	97.14809	0	0.232	-0.037	-0.164	-0.176	1111.0
0.0	0.0	1	1	400.0	400.0	1	1	1	106.248764	97.14809	0	0.232	-0.035	-0.164	-0.152	1111.0
0.0	0.0	1	1	400.0	400.0	1	1	1	106.248764	97.14809	0	0.232	-0.033	-0.144	-0.141	1111.0
0.0	0.0	1	1	400.0	400.0	1	1	1	106.248764	97.14809	0	0.232	-0.031	-0.111	-0.141	1111.0
0.0	0.0	1	1	400.0	400.0	1	1	1	106.248764	97.14809	0	0.232	-0.029	-0.118	-0.121	1111.0
0.0	0.0	1	1	400.0	400.0	1	1	1	106.248764	97.14809	0	0.232	-0.026	0.07	-0.121	1111.0
0.0	0.0	1	1	400.0	400.0	1	1	1	106.248764	97.14809	0	0.232	-0.024	-0.118	-0.113	1111.0
0.0	0.0	1	1	400.0	400.0	1	1	1	106.248764	97.14809	0	0.232	-0.022	-0.064	-0.097	1111.0
0.0	0.0	1	1	400.0	400.0	1	1	1	106.248764	97.14809	0	0.232	-0.02	-0.215	-0.097	1111.0
0.0	0.0	1	1	400.0	400.0	1	1	1	106.248764	97.14809	0	0.232	-0.02	-0.118	-0.09	1111.0
0.0	0.0	1	1	400.0	400.0	1	1	1	106.248764	97.14809	0	0.232	-0.02	-0.084	-0.078	1111.0
0.0	0.0	1	1	400.0	400.0	1	1	1	106.248764	97.14809	0	0.232	-0.02	-0.085	-0.078	1111.0
0.0	0.0	1	1	400.0	400.0	1	1	1	106.248764	97.14809	0	0.232	-0.02	-0.077	-0.072	1111.0
0.0	0.0	1	1	400.0	400.0	1	1	1	106.248764	97.14809	0	0.232	-0.02	-0.064	-0.072	1111.0
0.0	0.0	1	1	400.0	400.0	1	1	1	106.248764	97.14809	0	0.232	-0.02	-0.053	-0.062	1111.0
0.0	0.0	1	1	400.0	400.0	1	1	1	106.248764	97.14809	0	0.232	-0.02	-0.128	-0.058	1111.0
0.0	0.0	1	1	400.0	400.0	1	1	1	106.248764	97.14809	0	0.232	-0.02	-0.071	-0.058	1111.0
0.0	0.0	1	1	400.0	400.0	1	1	1	106.248764	97.14809	0	0.232	-0.02	-0.039	-0.049	1111.0
0.0	0.0	1	1	400.0	400.0	1	1	1	106.248764	97.14809	0	0.232	-0.02	-0.057	-0.043	1111.0
0.0	0.0	1	1	400.0	400.0	1	1	1	106.248764	97.14809	0	0.232	-0.02	-0.045	-0.043	1111.0
0.0	0.0	1	1	400.0	400.0	1	1	1	106.248764	97.14809	0	0.232	-0.02	-0.085	-0.039	1111.0
0.0	0.0	1	1	400.0	400.0	1	1	1	106.248764	97.14809	0	0.232	-0.02	-0.024	-0.039	1111.0
0.0	0.0	1	1	400.0	400.0	1	1	1	106.248764	97.14809	0	0.232	-0.02	-0.051	-0.034	1111.0
0.0	0.0	1	1	400.0	400.0	1	1	1	106.248764	97.14809	0	0.232	-0.019	0.005	-0.031	1111.0
0.0	0.0	1	1	400.0	400.0	1	1	1	106.248764	97.14809	0	0.232	-0.019	-0.023	-0.031	1111.0
0.0	0.0	1	1	400.0	400.0	1	1	1	106.248764	97.14809	0	0.232	-0.018	0.046	-0.027	1111.0
0.0	0.0	1	1	400.0	400.0	1	1	1	106.248764	97.14809	0	0.232	-0.017	0.002	-0.025	1111.0
0.0	0.0	1	1	400.0	400.0	1	1	1	106.248764	97.14809	0	0.232	-0.017	-0.152	-0.025	1111.0
0.0	0.0	1	1	400.0	400.0	1	1	1	106.248764	97.14809	0	0.232	-0.017	-0.17	-0.021	1111.0
0.0	0.0	1	1	400.0	400.0	1	1	1	106.248764	97.14809	0	0.232	-0.016	0.011	-0.021	1111.0
0.0	0.0	1	1	400.0	400.0	1	1	1	106.248764	97.14809	0	0.232	-0.016	-0.033	-0.02	1111.0
0.0	0.0	1	1	400.0	400.0	1	1	1	106.248764	97.14809	0	0.232	-0.015	0.008	-0.017	1111.0
0.0	0.0	1	1	400.0	400.0	1	1	1	106.248764	97.14809	0	0.232	-0.013	0.057	-0.017	1111.0
0.0	0.0	1	1	400.0	400.0	1	1	1	106.248764	97.14809	0	0.232	-0.013	-0.055	-0.014	1111.0
0.0	0.0	1	1	400.0	400.0	1	1	1	106.248764	97.14809	0	0.232	-0.013	-0.028	-0.013	1111.0
0.0	0.0	1	1	400.0	400.0	1	1	1	106.248764	97.14809	0	0.232	-0.012	-0.01	-0.013	1111.0
0.0	0.0	1	1	400.0	400.0	1	1	1	106.248764	97.14809	0	0.232	-0.011	-0.027	-0.011	1111.0
0.0	0.0	1	1	400.0	400.0	1	1	1	106.248764	97.14809	0	0.232	-0.011	-0.043	-0.011	1111.0
0.0	0.0	1	1	400.0	400.0	1	1	1	106.248764	97.14809	0	0.232	-0.01	0.031	-0.01	1111.0
0.0	0.0	1	1	400.0	400.0	1	1	1	106.248764	97.14809	0	0.232	-0.009	-0.033	-0.009	1111.0
0.0	0.0	1	1	400.0	400.0	1	1	1	106.248764	97.14809	0	0.232	-0.007	-0.004	-0.009	1111.0
0.0	0.0	1	1	400.0	400.0	1	1	1	106.248764	97.14809	0	0.232	-0.007	-0.025	-0.007	1111.0
0.0	0.0	1	1	400.0	400.0	1	1	1	106.248764	97.14809	0	0.232	-0.005	-0.011	-0.007	1111.0
0.0	0.0	1	1	400.0	400.0	1	1	1	106.248764	97.14809	0	0.232	-0.004	-0.046	-0.007	1111.0
0.0	0.0	1	1	400.0	400.0	1	1	1	106.248764	97.14809	0	0.232	-0.003	-0.012	-0.006	1111.0
0.0	0.0	1	1	400.0	400.0	1	1	1	106.248764	97.14809	0	0.232	-0.002	-0.025	-0.006	1111.0
0.0	0.0	1	1	400.0	400.0	1	1	1	106.248764	97.14809	0	0.232	-0.001	0.006	-0.005	1111.0
0.0	0.0	1	1	400.0	400.0	1	1	1	106.248764	97.14809	0	0.232	0.0	0.003	-0.004	1111.0
0.0	0.0	1	1	400.0	400.0	1	1	1	106.248764	97.14809	0	0.232	0.0	-0.005	-0.004	1111.0
0.0	0.0	1	1	400.0	400.0	1	1	1	106.248764	97.14809	0	0.232	0.0	0.029	-0.004	1111.0
0.0	0.0	1	1	400.0	400.0	1	1	1	106.248764	97.14809	0	0.232	-0.001	-0.022	-0.003	1111.0
0.0	0.0	1	1	400.0	400.0	1	1	1	106.248764	97.14809	0	0.233	0.0	0.008	-0.003	1111.0
0.0	0.0	1	1	400.0	400.0	1	1	1	106.248764	97.14809	0	0.233	0.0	-0.007	-0.003	1111.0
0.0	0.0	1	1	400.0	400.0	1	1	1	106.248764	97.14809	0	0.233	0.0	0.007	-0.003	1111.0
0.0	0.0	1	1	400.0	400.0	1	1	1	106.248764	97.14809	0	0.233	0.0	0.008	-0.002	1111.0
0.0	0.0	1	1	400.0	400.0	1	1	1	106.248764	97.14809	0	0.233	0.0	0.019	-0.002	1111.0
0.0	0.0	1	1	400.0	400.0	1	1	1	106.248764	97.14809	0	0.233	0.0	0.091	-0.002	1111.0
0.0	0.0	1	1	400.0	400.0	1	1	1	106.248764	97.14809	0	0.233	0.0	0.032	-0.001	1111.0
0.0	0.0	1	1	400.0	400.0	1	1	1	106.248764	97.14809	0	0.233	-0.001	-0.018	-0.001	1111.0
0.0	0.0	1	1	400.0	400.0	1	1	1	106.248764	97.14809	0	0.233	0.0	0.026	-0.001	1111.0
0.0	0.0	1	1	400.0	400.0	1	1	1	106.248764	97.14809	0	0.233	0.0	0.039	-0.001	1111.0
0.0	0.0	1	1	400.0	400.0	1	1	1	106.248764	97.14809	0	0.233	-0.001	-0.027	-0.001	1111.0
0.0	0.0	1	1	400.0	400.0	1	1	1	106.248764	97.14809	0	0.233	-0.001	-0.027	-0.001	1111.0
0.0	0.0	1	1	400.0	400.0	1	1	1	106.248764	97.14809	0	0.233	0.0	0.005	0.0	1111.0
0.0	0.0	1	1	400.0	400.0	1	1	1	106.248764	97.14809	0	0.233	0.0	0.007	0.0	1111.0
0.0	0.0	1	1	400.0	400.0	1	1	1	106.248764	97.14809	0	0.233	0.0	-0.004	0.0	1111.0
0.0	0.0	1	1	400.0	400.0	1	1	1	106.248764	97.14809	0	0.233	0.0	0.03	0.0	1111.0
0.0	0.0	1	1	400.0	400.0	1	1	1	106.248764	97.14809	0	0.233	0.0	-0.005	0.0	1111.0
0.0	0.0	1	1	400.0	400.0	1	1	1	106.248764	97.14809	0	0.233	0.0	-0.005	0.0	1111.0
0.0	0.0	1	1	400.0	400.0	1	1	1	106.248764	97.14809	0	0.233	0.0	0.042	0.0	1111.0
0.0	0.0	1	1	400.0	400.0	1	1	1	106.248764	97.14809	0	0.233	-0.001	-0.014	0.0	1111.0
0.0	0.0	1	1	400.0	400.0	1	1	1	106.248764	97.14809	0	0.233	-0.001	-0.029	0.0	1111.0
0.0	0.0	1	1	400.0	400.0	1	1	1	106.248764	97.14809	0	0.233	-0.001	-0.107	0.0	1111.0
0.0	0.0	1	1	400.0	400.0	1	1	1	106.248764	97.14809	0	0.233	0.0	0.0	0.0	1111.0
0.0	0.0	1	1	400.0	400.0	1	1	1	106.248764	97.14809	0	0.233	0.0	0.003	0.0	1111.0
0.0	0.0	1	1	400.0	400.0	1	1	1	106.248764	97.14809	0	0.233	-0.001	-0.185	0.0	1111.0
0.0	0.0	1	1	400.0	400.0	1	1	1	106.248764	97.14809	0	0.233	0.0	0.024	0.0	1111.0
0.0	0.0	1	1	400.0	400.0	1	1	1	106.248764	97.14809	0	0.233	0.0	0.025	0.0	1111.0
0.0	0.0	1	1	400.0	400.0	1	1	1	106.248764	97.14809	0	0.233	0.0	0.0	0.0	1111.0
0.0	0.0	1	1	400.0	400.0	1	1	1	106.248764	97.14809	0	0.233	-0.001	-0.014	0.0	1111.0
0.0	0.0	1	1	400.0	400.0	1	1	1	106.248764	97.14809	0	0.233	0.0	-0.009	0.0	1111.0
0.0	0.0	1	1	400.0	400.0	1	1	1	106.248764	97.14809	0	0.233	0.0	0.006	0.0	1111.0
0.0	0.0	1	1	400.0	400.0	1	1	1	106.248764	97.14809	0	0.233	0.0	0.002	0.0	1111.0
0.0	0.0	1	1	400.0	400.0	1	1	1	106.248764	97.14809	0	0.233	0.0	-0.011	0.0	1111.0
0.0	0.0	1	1	400.0	400.0	1	1	1	106.248764	97.14809	0	0.233	0.0	0.004	0.0	1111.0
0.0	0.0	1	1	400.0	400.0	1	1	1	106.248764	97.14809	0	0.233	-0.001	-0.163	0.0	1111.0
0.0	0.0	1	1	400.0	400.0	1	1	1	106.248764	97.14809	0	0.233	0.0	-0.004	0.0	1111.0
0.0	0.0	1	1	400.0	400.0	1	1	1	106.248764	97.14809	0	0.233	0.0	0.034	0.0	1111.0
0.0	0.0	1	1	400.0	400.0	1	1	1	106.248764	97.14809	0	0.233	0.0	-0.002	0.0	1111.0
0.0	0.0	1	1	400.0	400.0	1	1	1	106.248764	97.14809	0	0.233	0.0	0.011	0.0	1111.0
0.0	0.0	1	1	400.0	400.0	1	1	1	106.248764	97.14809	0	0.233	-0.001	-0.021	0.0	1111.0
0.0	0.0	1	1	400.0	400.0	1	1	1	106.248764	97.14809	0	0.233	0.0	0.006	0.0	1111.0
0.0	0.0	1	1	400.0	400.0	1	1	1	106.248764	97.14809	0	0.233	-0.001	-0.037	0.0	1111.0
0.0	0.0	1	1	400.0	400.0	1	1	1	106.248764	97.14809	0	0.233	0.0	0.007	0.0	1111.0
0.0	0.0	1	1	400.0	400.0	1	1	1	106.248764	97.14809	0	0.233	0.0	0.0	0.0	1111.0
0.0	0.0	1	1	400.0	400.0	1	1	1	106.248764	97.14809	0	0.233	0.0	0.017	0.0	1111.0
0.0	0.0	1	1	400.0	400.0	1	1	1	106.248764	97.14809	0	0.233	0.0	-0.001	0.0	1111.0
0.0	0.0	1	1	400.0	400.0	1	1	1	106.248764	97.14809	0	0.233	0.0	0.009	0.0	1111.0
0.0	0.0	1	1	400.0	400.0	1	1	1	106.248764	97.14809	0	0.233	-0.001	-0.095	0.0	1111.0
0.0	0.0	1	1	400.0	400.0	1	1	1	106.248764	97.14809	0	0.233	-0.001	-0.022	0.0	1111.0
0.0	0.0	1	1	400.0	400.0	1	1	1	106.248764	97.14809	0	0.233	0.0	0.01	0.0	1111.0
0.0	0.0	1	1	400.0	400.0	1	1	1	106.248764	97.14809	0	0.233	0.0	-0.004	0.0	1111.0
0.0	0.0	1	1	400.0	400.0	1	1	1	106.248764	97.14809	0	0.233	0.0	0.014	0.0	1111.0
0.0	0.0	1	1	400.0	400.0	1	1	1	106.248764	97.14809	0	0.233	0.0	0.008	0.0	1111.0
0.0	0.0	1	1	400.0	400.0	1	1	1	106.248764	97.14809	0	0.233	0.0	0.003	0.0	1111.0
0.0	0.0	1	1	400.0	400.0	1	1	1	106.248764	97.14809	0	0.233	0.0	0.157	0.0	1111.0
0.0	0.0	1	1	400.0	400.0	1	1	1	106.248764	97.14809	0	0.233	0.0	0.021	0.0	1111.0
0.0	0.0	1	1	400.0	400.0	1	1	1	106.248764	97.14809	0	0.233	-0.001	-0.048	0.0	1111.0
0.0	0.0	1	1	400.0	400.0	1	1	1	106.248764	97.14809	0	0.233	-0.001	-0.015	0.0	1111.0
0.0	0.0	1	1	400.0	400.0	1	1	1	106.248764	97.14809	0	0.233	-0.001	-0.023	0.0	1111.0
0.0	0.0	1	1	400.0	400.0	1	1	1	106.248764	97.14809	0	0.233	0.0	0.008	0.0	1111.0
0.0	0.0	1	1	400.0	400.0	1	1	1	106.248764	97.14809	0	0.233	0.0	0.025	0.0	1111.0
0.0	0.0	1	1	400.0	400.0	1	1	1	106.248764	97.14809	0	0.233	-0.001	-0.044	0.0	1111.0
0.0	0.0	1	1	400.0	400.0	1	1	1	106.248764	97.14809	0	0.233	-0.001	-0.015	0.0	1111.0
0.0	0.0	1	1	400.0	400.0	1	1	1	106.248764	97.14809	0	0.233	0.0	-0.01	0.0	1111.0
0.0	0.0	1	1	400.0	400.0	1	1	1	106.248764	97.14809	0	0.233	-0.001	-0.021	0.0	1111.0
0.0	0.0	1	1	400.0	400.0	1	1	1	106.248764	97.14809	0	0.233	0.0	0.037	0.0	1111.0
0.0	0.0	1	1	400.0	400.0	1	1	1	106.248764	97.14809	0	0.233	-0.001	-0.031	0.0	1111.0
0.0	0.0	1	1	400.0	400.0	1	1	1	106.248764	97.14809	0	0.233	-0.001	-0.045	0.0	1111.0
0.0	0.0	1	1	400.0	400.0	1	1	1	106.248764	97.14809	0	0.233	-0.001	-0.032	0.0	1111.0
0.0	0.0	1	1	400.0	400.0	1	1	1	106.248764	97.14809	0	0.233	0.0	0.014	0.0	1111.0
0.0	0.0	1	1	400.0	400.0	1	1	1	106.248764	97.14809	0	0.233	0.0	0.003	0.0	1111.0
0.0	0.0	1	1	400.0	400.0	1	1	1	106.248764	97.14809	0	0.233	0.0	0.002	0.0	1111.0
0.0	0.0	1	1	400.0	400.0	1	1	1	106.248764	97.14809	0	0.233	-0.001	-0.172	0.0	1111.0
0.0	0.0	1	1	400.0	400.0	1	1	1	106.248764	97.14809	0	0.233	0.0	0.0	0.0	1111.0
0.0	0.0	1	1	400.0	400.0	1	1	1	106.248764	97.14809	0	0.233	-0.001	-0.036	0.0	1111.0
0.0	0.0	1	1	400.0	400.0	1	1	1	106.248764	97.14809	0	0.233	0.0	0.005	0.0	1111.0
0.0	0.0	1	1	400.0	400.0	1	1	1	106.248764	97.14809	0	0.233	-0.001	-0.02	0.0	1111.0
0.0	0.0	1	1	400.0	400.0	1	1	1	106.248764	97.14809	0	0.233	-0.001	-0.014	0.0	1111.0
0.0	0.0	1	1	400.0	400.0	1	1	1	106.248764	97.14809	0	0.233	-0.001	-0.023	0.0	1111.0
0.0	0.0	1	1	400.0	400.0	1	1	1	106.248764	97.14809	0	0.233	0.0	0.009	0.0	1111.0
0.0	0.0	1	1	400.0	400.0	1	1	1	106.248764	97.14809	0	0.233	0.0	-0.011	0.0	1111.0
0.0	0.0	1	1	400.0	400.0	1	1	1	106.248764	97.14809	0	0.233	0.0	0.003	0.0	1111.0
0.0	0.0	1	1	400.0	400.0	1	1	1	106.248764	97.14809	0	0.233	-0.001	-0.091	0.0	1111.0
0.0	0.0	1	1	400.0	400.0	1	1	1	106.248764	97.14809	0	0.233	0.0	-0.001	0.0	1111.0
0.0	0.0	1	1	400.0	400.0	1	1	1	106.248764	97.14809	0	0.233	-0.001	-0.013	0.0	1111.0
0.0	0.0	1	1	400.0	400.0	1	1	1	106.248764	97.14809	0	0.233	0.0	0.01	0.0	1111.0
0.0	0.0	1	1	400.0	400.0	1	1	1	106.248764	97.14809	0	0.233	0.0	0.025	0.0	1111.0
0.0	0.0	1	1	400.0	400.0	1	1	1	106.248764	97.14809	0	0.233	0.0	0.012	0.0	1111.0
0.0	0.0	1	1	400.0	400.0	1	1	1	106.248764	97.14809	0	0.233	0.0	0.05	0.0	1111.0
0.0	0.0	1	1	400.0	400.0	1	1	1	106.248764	97.14809	0	0.233	0.0	0.039	0.0	1111.0
0.0	0.0	1	1	400.0	400.0	1	1	1	106.248764	97.14809	0	0.233	0.0	0.104	0.0	1111.0
0.0	0.0	1	1	400.0	400.0	1	1	1	106.248764	97.14809	0	0.233	0.0	0.007	0.0	1111.0
0.0	0.0	1	1	400.0	400.0	1	1	1	106.248764	97.14809	0	0.233	0.0	-0.006	0.0	1111.0
0.0	0.0	1	1	400.0	400.0	1	1	1	106.248764	97.14809	0	0.233	0.0	0.034	0.0	1111.0
0.0	0.0	1	1	400.0	400.0	1	1	1	106.248764	97.14809	0	0.233	-0.001	-0.015	0.0	1111.0
0.0	0.0	1	1	400.0	400.0	1	1	1	106.248764	97.14809	0	0.233	-0.001	-0.015	0.0	1111.0
0.0	0.0	1	1	400.0	400.0	1	1	1	106.248764	97.14809	0	0.233	0.0	0.011	0.0	1111.0
0.0	0.0	1	1	400.0	400.0	1	1	1	106.248764	97.14809	0	0.233	0.0	0.023	0.0	1111.0
0.0	0.0	1	1	400.0	400.0	1	1	1	106.248764	97.14809	0	0.233	0.0	-0.001	0.0	1111.0
0.0	0.0	1	1	400.0	400.0	1	1	1	106.248764	97.14809	0	0.233	0.0	0.103	0.0	1111.0
0.0	0.0	1	1	400.0	400.0	1	1	1	106.248764	97.14809	0	0.233	-0.001	-0.026	0.0	1111.0
0.0	0.0	1	1	400.0	400.0	1	1	1	106.248764	97.14809	0	0.233	0.0	0.002	0.0	1111.0
0.0	0.0	1	1	400.0	400.0	1	1	1	106.248764	97.14809	0	0.233	0.0	0.04	0.0	1111.0
0.0	0.0	1	1	400.0	400.0	1	1	1	106.248764	97.14809	0	0.233	0.0	0.072	0.0	1111.0
0.0	0.0	1	1	400.0	400.0	1	1	1	106.248764	97.14809	0	0.233	0.0	0.015	0.0	1111.0
0.0	0.0	1	1	400.0	400.0	1	1	1	106.248764	97.14809	0	0.233	-0.001	-0.02	0.0	1111.0
0.0	0.0	1	1	400.0	400.0	1	1	1	106.248764	97.14809	0	0.233	0.0	0.023	0.0	1111.0
0.0	0.0	1	1	400.0	400.0	1	1	1	106.248764	97.14809	0	0.233	-0.001	-0.025	0.0	1111.0
0.0	0.0	1	1	400.0	400.0	1	1	1	106.248764	97.14809	0	0.233	0.0	0.048	0.0	1111.0
0.0	0.0	1	1	400.0	400.0	1	1	1	106.248764	97.14809	0	0.233	0.0	-0.003	0.0	1111.0
0.0	0.0	1	1	400.0	400.0	1	1	1	106.248764	97.14809	0	0.233	-0.001	-0.073	0.0	1111.0
0.0	0.0	1	1	400.0	400.0	1	1	1	106.248764	97.14809	0	0.233	0.0	0.022	0.0	1111.0
0.0	0.0	1	1	400.0	400.0	1	1	1	106.248764	97.14809	0	0.233	0.0	0.014	0.0	1111.0
0.0	0.0	1	1	400.0	400.0	1	1	1	106.248764	97.14809	0	0.233	0.0	0.015	0.0	1111.0
0.0	0.0	1	1	400.0	400.0	1	1	1	106.248764	97.14809	0	0.233	0.0	-0.01	0.0	1111.0
0.0	0.0	1	1	400.0	400.0	1	1	1	106.248764	97.14809	0	0.233	0.0	-0.001	0.0	1111.0
0.0	0.0	1	1	400.0	400.0	1	1	1	106.248764	97.14809	0	0.233	0.0	0.085	0.0	1111.0
0.0	0.0	1	1	400.0	400.0	1	1	1	106.248764	97.14809	0	0.233	0.0	0.002	0.0	1111.0
0.0	0.0	1	1	400.0	400.0	1	1	1	106.248764	97.14809	0	0.233	0.0	0.015	0.0	1111.0
0.0	0.0	1	1	400.0	400.0	1	1	1	106.248764	97.14809	0	0.233	-0.001	-0.031	0.0	1111.0
0.0	0.0	1	1	400.0	400.0	1	1	1	106.248764	97.14809	0	0.233	0.0	0.143	0.0	1111.0
0.0	0.0	1	1	400.0	400.0	1	1	1	106.248764	97.14809	0	0.233	-0.001	-0.048	0.0	1111.0
0.0	0.0	1	1	400.0	400.0	1	1	1	106.248764	97.14809	0	0.233	0.0	0.013	0.0	1111.0
0.0	0.0	1	1	400.0	400.0	1	1	1	106.248764	97.14809	0	0.233	-0.001	-0.025	0.0	1111.0
0.0	0.0	1	1	400.0	400.0	1	1	1	106.248764	97.14809	0	0.233	0.0	0.009	0.0	1111.0
0.0	0.0	1	1	400.0	400.0	1	1	1	106.248764	97.14809	0	0.233	-0.001	-0.012	0.0	1111.0
0.0	0.0	1	1	400.0	400.0	1	1	1	106.248764	97.14809	0	0.233	0.0	0.001	0.0	1111.0
0.0	0.0	1	1	400.0	400.0	1	1	1	106.248764	97.14809	0	0.233	0.0	0.005	0.0	1111.0
0.0	0.0	1	1	400.0	400.0	1	1	1	106.248764	97.14809	0	0.233	0.0	-0.001	0.0	1111.0
0.0	0.0	1	1	400.0	400.0	1	1	1	106.248764	97.14809	0	0.233	0.0	0.0	0.0	1111.0
0.0	0.0	1	1	400.0	400.0	1	1	1	106.248764	97.14809	0	0.233	0.0	-0.007	0.0	1111.0
0.0	0.0	1	1	400.0	400.0	1	1	1	106.248764	97.14809	0	0.233	0.0	0.039	0.0	1111.0
0.0	0.0	1	1	400.0	400.0	1	1	1	106.248764	97.14809	0	0.233	0.0	0.008	0.0	1111.0
0.0	0.0	1	1	400.0	400.0	1	1	1	106.248764	97.14809	0	0.233	0.0	-0.002	0.0	1111.0
0.0	0.0	1	1	400.0	400.0	1	1	1	106.248764	97.14809	0	0.233	-0.001	-0.04	0.0	1111.0
0.0	0.0	1	1	400.0	400.0	1	1	1	106.248764	97.14809	0	0.233	-0.001	-0.029	0.0	1111.0
0.0	0.0	1	1	400.0	400.0	1	1	1	106.248764	97.14809	0	0.233	0.0	0.001	0.0	1111.0
0.0	0.0	1	1	400.0	400.0	1	1	1	106.248764	97.14809	0	0.233	-0.001	-0.024	0.0	1111.0
0.0	0.0	1	1	400.0	400.0	1	1	1	106.248764	97.14809	0	0.233	-0.001	-0.248	0.0	1111.0
0.0	0.0	1	1	400.0	400.0	1	1	1	106.248764	97.14809	0	0.233	0.0	0.036	0.0	1111.0
0.0	0.0	1	1	400.0	400.0	1	1	1	106.248764	97.14809	0	0.233	0.0	0.033	0.0	1111.0
0.0	0.0	1	1	400.0	400.0	1	1	1	106.248764	97.14809	0	0.233	0.0	-0.001	0.0	1111.0
0.0	0.0	1	1	400.0	400.0	1	1	1	106.248764	97.14809	0	0.233	0.0	0.015	0.0	1111.0
0.0	0.0	1	1	400.0	400.0	1	1	1	106.248764	97.14809	0	0.233	0.0	0.016	0.0	1111.0
0.0	0.0	1	1	400.0	400.0	1	1	1	106.248764	97.14809	0	0.233	0.0	0.007	0.0	1111.0
0.0	0.0	1	1	400.0	400.0	1	1	1	106.248764	97.14809	0	0.233	-0.001	-0.03	0.0	1111.0
0.0	0.0	1	1	400.0	400.0	1	1	1	106.248764	97.14809	0	0.233	0.0	0.047	0.0	1111.0
0.0	0.0	1	1	400.0	400.0	1	1	1	106.248764	97.14809	0	0.233	-0.001	-0.036	0.0	1111.0
0.0	0.0	1	1	400.0	400.0	1	1	1	106.248764	97.14809	0	0.233	-0.001	-0.029	0.0	1111.0
0.0	0.0	1	1	400.0	400.0	1	1	1	106.248764	97.14809	0	0.233	0.0	0.005	0.0	1111.0
0.0	0.0	1	1	400.0	400.0	1	1	1	106.248764	97.14809	0	0.233	0.0	0.001	0.0	1111.0
0.0	0.0	1	1	400.0	400.0	1	1	1	106.248764	97.14809	0	0.233	0.0	-0.008	0.0	1111.0
0.0	0.0	1	1	400.0	400.0	1	1	1	106.248764	97.14809	0	0.233	0.0	0.021	0.0	1111.0
0.0	0.0	1	1	400.0	400.0	1	1	1	106.248764	97.14809	0	0.233	0.0	0.017	0.0	1111.0
0.0	0.0	1	1	400.0	400.0	1	1	1	106.248764	97.14809	0	0.233	0.0	0.003	0.0	1111.0
0.0	0.0	1	1	400.0	400.0	1	1	1	106.248764	97.14809	0	0.233	0.0	-0.005	0.0	1111.0
0.0	0.0	1	1	400.0	400.0	1	1	1	106.248764	97.14809	0	0.233	0.0	0.003	0.0	1111.0
0.0	0.0	1	1	400.0	400.0	1	1	1	106.248764	97.14809	0	0.233	0.0	-0.009	0.0	1111.0
-4180.487	-300.99503	1	2	300.99503	400.0	0	1	2	106.248764	97.14809	1	0.233	0.0	0.0	0.0	1111.0
-4180.487	-300.99503	1	2	300.99503	400.0	0	1	2	106.248764	97.14809	1	0.233	0.0	0.019	0.0	1111.0
-4180.487	-300.99503	1	2	300.99503	400.0	0	1	2	106.248764	97.14809	1	0.233	0.0	0.005	0.0	1111.0
-4180.487	-300.99503	1	2	300.99503	400.0	0	1	2	106.248764	97.14809	1	0.233	-0.002	-0.232	-0.294	1111.0
-4180.487	-300.99503	1	2	300.99503	400.0	0	1	2	106.248764	97.14809	1	0.233	-0.003	-0.265	-0.294	1111.0
-4180.487	-300.99503	1	2	300.99503	400.0	0	1	2	106.248764	97.14809	1	0.233	-0.006	-0.563	-0.569	1111.0
-4180.487	-300.99503	1	2	300.99503	400.0	0	1	2	106.248764	97.14809	1	0.233	-0.014	-1.017	-1.063	1111.0
-4180.487	-300.99503	1	2	300.99503	400.0	0	1	2	106.248764	97.14809	1	0.233	-0.022	-1.054	-1.063	1111.0
-4180.487	-300.99503	1	2	300.99503	400.0	0	1	2	106.248764	97.14809	1	0.233	-0.031	-1.451	-1.488	1111.0
-4180.487	-300.99503	1	2	300.99503	400.0	0	1	2	106.248764	97.14809	1	0.233	-0.041	-1.653	-1.679	1111.0
-4180.487	-300.99503	1	2	300.99503	400.0	0	1	2	106.248764	97.14809	1	0.232	-0.051	-1.908	-1.679	1111.0
-4180.487	-300.99503	1	2	300.99503	400.0	0	1	2	106.248764	97.14809	1	0.232	-0.063	-2.138	-2.021	1111.0
-4180.487	-300.99503	1	2	300.99503	400.0	0	1	2	106.248764	97.14809	1	0.232	-0.072	-1.908	-2.021	1111.0
-4180.487	-300.99503	1	2	300.99503	400.0	0	1	2	106.248764	97.14809	1	0.232	-0.082	-2.168	-2.174	1111.0
-4180.487	-300.99503	1	2	300.99503	400.0	0	1	2	106.248764	97.14809	1	0.232	-0.093	-2.406	-2.448	1111.0
-4180.487	-300.99503	1	2	300.99503	400.0	0	1	2	106.248764	97.14809	1	0.232	-0.104	-2.412	-2.448	1111.0
-4180.487	-300.99503	1	2	300.99503	400.0	0	1	2	106.248764	97.14809	1	0.232	-0.114	-2.55	-2.571	1111.0
-4180.487	-300.99503	1	2	300.99503	400.0	0	1	2	106.248764	97.14809	1	0.232	-0.126	-2.789	-2.791	1111.0
-4180.487	-300.99503	1	2	300.99503	400.0	0	1	2	106.248764	97.14809	1	0.232	-0.136	-2.793	-2.791	1111.0
-4180.487	-300.99503	1	2	300.99503	400.0	0	1	2	106.248764	97.14809	1	0.232	-0.145	-2.728	-2.889	1111.0
-4180.487	-300.99503	1	2	300.99503	400.0	0	1	2	106.248764	97.14809	1	0.231	-0.155	-2.955	-2.889	1111.0
-4180.487	-300.99503	1	2	300.99503	400.0	0	1	2	106.248764	97.14809	1	0.231	-0.165	-3.114	-3.066	1111.0
-4180.487	-300.99503	1	2	300.99503	400.0	0	1	2	106.248764	97.14809	1	0.231	-0.174	-3.188	-3.145	1111.0
-4180.487	-300.99503	1	2	300.99503	400.0	0	1	2	106.248764	97.14809	1	0.231	-0.182	-3.121	-3.145	1111.0
-4180.487	-300.99503	1	2	300.99503	400.0	0	1	2	106.248764	97.14809	1	0.231	-0.19	-3.268	-3.287	1111.0
-4180.487	-300.99503	1	2	300.99503	400.0	0	1	2	106.248764	97.14809	1	0.231	-0.198	-3.34	-3.35	1111.0
-4180.487	-300.99503	1	2	300.99503	400.0	0	1	2	106.248764	97.14809	1	0.231	-0.205	-3.366	-3.35	1111.0
-4180.487	-300.99503	1	2	300.99503	400.0	0	1	2	106.248764	97.14809	1	0.231	-0.213	-3.508	-3.464	1111.0
-4180.487	-300.99503	1	2	300.99503	400.0	0	1	2	106.248764	97.14809	1	0.231	-0.221	-3.482	-3.464	1111.0
-4180.487	-300.99503	1	2	300.99503	400.0	0	1	2	106.248764	97.14809	1	0.231	-0.227	-3.529	-3.515	1111.0
-4180.487	-300.99503	1	2	300.99503	400.0	0	1	2	106.248764	97.14809	1	0.231	-0.234	-3.644	-3.606	1111.0
-4180.487	-300.99503	1	2	300.99503	400.0	0	1	2	106.248764	97.14809	1	0.231	-0.241	-3.598	-3.606	1111.0
-4180.487	-300.99503	1	2	300.99503	400.0	0	1	2	106.248764	97.14809	1	0.231	-0.245	-3.615	-3.648	1111.0
-4180.487	-300.99503	1	2	300.99503	400.0	0	1	2	106.248764	97.14809	1	0.231	-0.251	-3.694	-3.72	1111.0
-4180.487	-300.99503	1	2	300.99503	400.0	0	1	2	106.248764	97.14809	1	0.231	-0.257	-3.705	-3.72	1111.0
-4180.487	-300.99503	1	2	300.99503	400.0	0	1	2	106.248764	97.14809	1	0.231	-0.263	-3.758	-3.784	1111.0
-4180.487	-300.99503	1	2	300.99503	400.0	0	1	2	106.248764	97.14809	1	0.231	-0.268	-3.77	-3.784	1111.0
-4180.487	-300.99503	1	2	300.99503	400.0	0	1	2	106.248764	97.14809	1	0.231	-0.272	-3.792	-3.812	1111.0
-4180.487	-300.99503	1	2	300.99503	400.0	0	1	2	106.248764	97.14809	1	0.23	-0.277	-3.872	-3.863	1111.0
-4180.487	-300.99503	1	2	300.99503	400.0	0	1	2	106.248764	97.14809	1	0.23	-0.282	-3.887	-3.863	1111.0
-4180.487	-300.99503	1	2	300.99503	400.0	0	1	2	106.248764	97.14809	1	0.23	-0.286	-4.017	-3.886	1111.0
-4180.487	-300.99503	1	2	300.99503	400.0	0	1	2	106.248764	97.14809	1	0.23	-0.29	-3.889	-3.926	1111.0
-4180.487	-300.99503	1	2	300.99503	400.0	0	1	2	106.248764	97.14809	1	0.23	-0.294	-3.943	-3.926	1111.0
-4180.487	-300.99503	1	2	300.99503	400.0	0	1	2	106.248764	97.14809	1	0.23	-0.298	-3.945	-3.945	1111.0
-4180.487	-300.99503	1	2	300.99503	400.0	0	1	2	106.248764	97.14809	1	0.23	-0.302	-3.95	-3.945	1111.0
-4180.487	-300.99503	1	2	300.99503	400.0	0	1	2	106.248764	97.14809	1	0.23	-0.304	-3.988	-3.977	1111.0
-4180.487	-300.99503	1	2	300.99503	400.0	0	1	2	106.248764	97.14809	1	0.23	-0.306	-3.964	-3.992	1111.0
-4180.487	-300.99503	1	2	300.99503	400.0	0	1	2	106.248764	97.14809	1	0.23	-0.308	-3.991	-3.992	1111.0
-4180.487	-300.99503	1	2	300.99503	400.0	0	1	2	106.248764	97.14809	1	0.23	-0.31	-4.014	-4.018	1111.0
-4180.487	-300.99503	1	2	300.99503	400.0	0	1	2	106.248764	97.14809	1	0.23	-0.312	-4.045	-4.041	1111.0
-4180.487	-300.99503	1	2	300.99503	400.0	0	1	2	106.248764	97.14809	1	0.23	-0.314	-4.048	-4.041	1111.0
-4180.487	-300.99503	1	2	300.99503	400.0	0	1	2	106.248764	97.14809	1	0.23	-0.316	-4.038	-4.051	1111.0
-4180.487	-300.99503	1	2	300.99503	400.0	0	1	2	106.248764	97.14809	1	0.23	-0.319	-4.137	-4.051	1111.0
-4180.487	-300.99503	1	2	300.99503	400.0	0	1	2	106.248764	97.14809	1	0.23	-0.321	-4.108	-4.069	1111.0
-4180.487	-300.99503	1	2	300.99503	400.0	0	1	2	106.248764	97.14809	1	0.23	-0.321	-4.035	-4.077	1111.0
-4180.487	-300.99503	1	2	300.99503	400.0	1	1	2	106.248764	97.14809	1	0.229	-0.321	-4.102	-4.077	1111.0
-4180.487	-300.99503	1	2	300.99503	400.0	1	1	2	106.248764	97.14809	1	0.229	-0.321	-4.104	-4.092	1111.0
-4180.487	-300.99503	1	2	300.99503	400.0	1	1	2	106.248764	97.14809	1	0.229	-0.323	-4.122	-4.098	1111.0
-4180.487	-300.99503	1	2	300.99503	400.0	1	1	2	106.248764	97.14809	1	0.229	-0.324	-4.052	-4.098	1111.0
-4180.487	-300.99503	1	2	300.99503	400.0	1	1	2	106.248764	97.14809	1	0.229	-0.326	-4.164	-4.11	1111.0
-4180.487	-300.99503	1	2	300.99503	400.0	1	1	2	106.248764	97.14809	1	0.229	-0.326	-4.091	-4.11	1111.0
-4180.487	-300.99503	1	2	300.99503	400.0	1	1	2	106.248764	97.14809	1	0.229	-0.328	-4.113	-4.115	1111.0
-4180.487	-300.99503	1	2	300.99503	400.0	1	1	2	106.248764	97.14809	1	0.229	-0.33	-4.119	-4.125	1111.0
-4180.487	-300.99503	1	2	300.99503	400.0	1	1	2	106.248764	97.14809	1	0.229	-0.33	-4.093	-4.125	1111.0
-4180.487	-300.99503	1	2	300.99503	400.0	1	1	2	106.248764	97.14809	1	0.229	-0.332	-4.131	-4.129	1111.0
-4180.487	-300.99503	1	2	300.99503	400.0	1	1	2	106.248764	97.14809	1	0.229	-0.333	-4.086	-4.137	1111.0
-4180.487	-300.99503	1	2	300.99503	400.0	1	1	2	106.248764	97.14809	1	0.229	-0.334	-4.159	-4.137	1111.0
-4180.487	-300.99503	1	2	300.99503	400.0	1	1	2	106.248764	97.14809	1	0.229	-0.336	-4.141	-4.14	1111.0
-4180.487	-300.99503	1	2	300.99503	400.0	1	1	2	106.248764	97.14809	1	0.229	-0.337	-4.125	-4.14	1111.0
-4180.487	-300.99503	1	2	300.99503	400.0	1	1	2	106.248764	97.14809	1	0.229	-0.339	-4.178	-4.146	1111.0
-4180.487	-300.99503	1	2	300.99503	400.0	1	1	2	106.248764	97.14809	1	0.228	-0.34	-4.144	-4.149	1111.0
-4180.487	-300.99503	1	2	300.99503	400.0	1	1	2	106.248764	97.14809	1	0.228	-0.34	-4.091	-4.149	1111.0
-4180.487	-300.99503	1	2	300.99503	400.0	1	1	2	106.248764	97.14809	1	0.228	-0.341	-4.157	-4.154	1111.0
-4180.487	-300.99503	1	2	300.99503	400.0	1	1	2	106.248764	97.14809	1	0.228	-0.341	-4.122	-4.159	1111.0
-4180.487	-300.99503	1	2	300.99503	400.0	1	1	2	106.248764	97.14809	1	0.228	-0.341	-4.169	-4.159	1111.0
-4180.487	-300.99503	1	2	300.99503	400.0	1	1	2	106.248764	97.14809	1	0.228	-0.341	-4.19	-4.16	1111.0
-4180.487	-300.99503	1	2	300.99503	400.0	1	1	2	106.248764	97.14809	1	0.228	-0.341	-4.223	-4.16	1111.0
-4180.487	-300.99503	1	2	300.99503	400.0	1	1	2	106.248764	97.14809	1	0.228	-0.341	-4.155	-4.163	1111.0
-4180.487	-300.99503	1	2	300.99503	400.0	1	1	2	106.248764	97.14809	1	0.228	-0.34	-4.104	-4.165	1111.0
-4180.487	-300.99503	1	2	300.99503	400.0	1	1	2	106.248764	97.14809	1	0.228	-0.341	-4.139	-4.165	1111.0
-4180.487	-300.99503	1	2	300.99503	400.0	1	1	2	106.248764	97.14809	1	0.228	-0.341	-4.216	-4.167	1111.0
-4180.487	-300.99503	1	2	300.99503	400.0	1	1	2	106.248764	97.14809	1	0.228	-0.341	-4.135	-4.169	1111.0
-4180.487	-300.99503	1	2	300.99503	400.0	1	1	2	106.248764	97.14809	1	0.228	-0.341	-4.146	-4.169	1111.0
-4180.487	-300.99503	1	2	300.99503	400.0	1	1	2	106.248764	97.14809	1	0.228	-0.341	-4.139	-4.171	1111.0
-4180.487	-300.99503	1	2	300.99503	400.0	1	1	2	106.248764	97.14809	1	0.228	-0.34	-4.107	-4.171	1111.0
-4180.487	-300.99503	1	2	300.99503	400.0	1	1	2	106.248764	97.14809	1	0.228	-0.341	-4.174	-4.173	1111.0
-4180.487	-300.99503	1	2	300.99503	400.0	1	1	2	106.248764	97.14809	1	0.228	-0.341	-4.134	-4.173	1111.0
-4180.487	-300.99503	1	2	300.99503	400.0	1	1	2	106.248764	97.14809	1	0.228	-0.341	-4.188	-4.173	1111.0
-4180.487	-300.99503	1	2	300.99503	400.0	1	1	2	106.248764	97.14809	1	0.228	-0.341	-4.187	-4.175	1111.0
-4180.487	-300.99503	1	2	300.99503	400.0	1	1	2	106.248764	97.14809	1	0.228	-0.341	-4.159	-4.176	1111.0
-4180.487	-300.99503	1	2	300.99503	400.0	1	1	2	106.248764	97.14809	1	0.228	-0.341	-4.152	-4.176	1111.0
-4180.487	-300.99503	1	2	300.99503	400.0	1	1	2	106.248764	97.14809	1	0.228	-0.341	-4.169	-4.177	1111.0
-4180.487	-300.99503	1	2	300.99503	400.0	1	1	2	106.248764	97.14809	1	0.228	-0.341	-4.191	-4.177	1111.0
-4180.487	-300.99503	1	2	300.99503	400.0	1	1	2	106.248764	97.14809	1	0.228	-0.34	-4.042	-4.177	1111.0
-4180.487	-300.99503	1	2	300.99503	400.0	1	1	2	106.248764	97.14809	1	0.228	-0.341	-4.185	-4.179	1111.0
-4180.487	-300.99503	1	2	300.99503	400.0	1	1	2	106.248764	97.14809	1	0.228	-0.341	-4.181	-4.179	1111.0
-4180.487	-300.99503	1	2	300.99503	400.0	1	1	2	106.248764	97.14809	1	0.228	-0.341	-4.158	-4.179	1111.0
-4180.487	-300.99503	1	2	300.99503	400.0	1	1	2	106.248764	97.14809	1	0.228	-0.341	-4.206	-4.179	1111.0
-4180.487	-300.99503	1	2	300.99503	400.0	1	1	2	106.248764	97.14809	1	0.228	-0.341	-4.247	-4.179	1111.0
-4180.487	-300.99503	1	2	300.99503	400.0	1	1	2	106.248764	97.14809	1	0.228	-0.341	-4.199	-4.18	1111.0
-4180.487	-300.99503	1	2	300.99503	400.0	1	1	2	106.248764	97.14809	1	0.228	-0.341	-4.268	-4.18	1111.0
-4180.487	-300.99503	1	2	300.99503	400.0	1	1	2	106.248764	97.14809	1	0.228	-0.341	-4.151	-4.18	1111.0
-4180.487	-300.99503	1	2	300.99503	400.0	1	1	2	106.248764	97.14809	1	0.228	-0.341	-4.15	-4.181	1111.0
-4180.487	-300.99503	1	2	300.99503	400.0	1	1	2	106.248764	97.14809	1	0.228	-0.341	-4.164	-4.181	1111.0
-4180.487	-300.99503	1	2	300.99503	400.0	1	1	2	106.248764	97.14809	1	0.228	-0.341	-4.193	-4.181	1111.0
-4180.487	-300.99503	1	2	300.99503	400.0	1	1	2	106.248764	97.14809	1	0.228	-0.341	-4.176	-4.182	1111.0
-4180.487	-300.99503	1	2	300.99503	400.0	1	1	2	106.248764	97.14809	1	0.228	-0.341	-4.199	-4.182	1111.0
-4180.487	-300.99503	1	2	300.99503	400.0	1	1	2	106.248764	97.14809	1	0.228	-0.341	-4.178	-4.182	1111.0
-4180.487	-300.99503	1	2	300.99503	400.0	1	1	2	106.248764	97.14809	1	0.228	-0.341	-4.162	-4.182	1111.0
-4180.487	-300.99503	1	2	300.99503	400.0	1	1	2	106.248764	97.14809	1	0.228	-0.341	-4.176	-4.182	1111.0
-4180.487	-300.99503	1	2	300.99503	400.0	1	1	2	106.248764	97.14809	1	0.228	-0.341	-4.179	-4.182	1111.0
-4180.487	-300.99503	1	2	300.99503	400.0	1	1	2	106.248764	97.14809	1	0.228	-0.341	-4.221	-4.182	1111.0
-4180.487	-300.99503	1	2	300.99503	400.0	1	1	2	106.248764	97.14809	1	0.228	-0.34	-4.045	-4.183	1111.0
-4180.487	-300.99503	1	2	300.99503	400.0	1	1	2	106.248764	97.14809	1	0.228	-0.341	-4.183	-4.183	1111.0
-4180.487	-300.99503	1	2	300.99503	400.0	1	1	2	106.248764	97.14809	1	0.228	-0.341	-4.169	-4.183	1111.0
-4180.487	-300.99503	1	2	300.99503	400.0	1	1	2	106.248764	97.14809	1	0.228	-0.341	-4.225	-4.183	1111.0
-4180.487	-300.99503	1	2	300.99503	400.0	1	1	2	106.248764	97.14809	1	0.228	-0.341	-4.167	-4.183	1111.0
-4180.487	-300.99503	1	2	300.99503	400.0	1	1	2	106.248764	97.14809	1	0.228	-0.341	-4.174	-4.183	1111.0
-4180.487	-300.99503	1	2	300.99503	400.0	1	1	2	106.248764	97.14809	1	0.228	-0.341	-4.185	-4.183	1111.0
-4180.487	-300.99503	1	2	300.99503	400.0	1	1	2	106.248764	97.14809	1	0.228	-0.341	-4.186	-4.183	1111.0
-4180.487	-300.99503	1	2	300.99503	400.0	1	1	2	106.248764	97.14809	1	0.228	-0.341	-4.198	-4.183	1111.0
-4180.487	-300.99503	1	2	300.99503	400.0	1	1	2	106.248764	97.14809	1	0.228	-0.341	-4.154	-4.184	1111.0
-4180.487	-300.99503	1	2	300.99503	400.0	1	1	2	106.248764	97.14809	1	0.228	-0.341	-4.153	-4.184	1111.0
-4180.487	-300.99503	1	2	300.99503	400.0	1	1	2	106.248764	97.14809	1	0.228	-0.341	-4.245	-4.184	1111.0
-4180.487	-300.99503	1	2	300.99503	400.0	1	1	2	106.248764	97.14809	1	0.228	-0.341	-4.202	-4.184	1111.0
-4180.487	-300.99503	1	2	300.99503	400.0	1	1	2	106.248764	97.14809	1	0.228	-0.341	-4.168	-4.184	1111.0
-4180.487	-300.99503	1	2	300.99503	400.0	1	1	2	106.248764	97.14809	1	0.228	-0.341	-4.18	-4.184	1111.0
-4180.487	-300.99503	1	2	300.99503	400.0	1	1	2	106.248764	97.14809	1	0.228	-0.341	-4.182	-4.184	1111.0
-4180.487	-300.99503	1	2	300.99503	400.0	1	1	2	106.248764	97.14809	1	0.228	-0.341	-4.139	-4.184	1111.0
-4180.487	-300.99503	1	2	300.99503	400.0	1	1	2	106.248764	97.14809	1	0.228	-0.34	-4.09	-4.184	1111.0
-4180.487	-300.99503	1	2	300.99503	400.0	1	1	2	106.248764	97.14809	1	0.228	-0.341	-4.215	-4.184	1111.0
-4180.487	-300.99503	1	2	300.99503	400.0	1	1	2	106.248764	97.14809	1	0.228	-0.341	-4.198	-4.184	1111.0
-4180.487	-300.99503	1	2	300.99503	400.0	1	1	2	106.248764	97.14809	1	0.228	-0.341	-4.175	-4.184	1111.0
-4180.487	-300.99503	1	2	300.99503	400.0	1	1	2	106.248764	97.14809	1	0.228	-0.341	-4.216	-4.184	1111.0
-4180.487	-300.99503	1	2	300.99503	400.0	1	1	2	106.248764	97.14809	1	0.228	-0.341	-4.192	-4.184	1111.0
-4180.487	-300.99503	1	2	300.99503	400.0	1	1	2	106.248764	97.14809	1	0.228	-0.341	-4.174	-4.184	1111.0
-4180.487	-300.99503	1	2	300.99503	400.0	1	1	2	106.248764	97.14809	1	0.228	-0.341	-4.158	-4.184	1111.0
-4180.487	-300.99503	1	2	300.99503	400.0	1	1	2	106.248764	97.14809	1	0.228	-0.341	-4.174	-4.184	1111.0
-4180.487	-300.99503	1	2	300.99503	400.0	1	1	2	106.248764	97.14809	1	0.228	-0.341	-4.198	-4.184	1111.0
-4180.487	-300.99503	1	2	300.99503	400.0	1	1	2	106.248764	97.14809	1	0.228	-0.341	-4.15	-4.184	1111.0
-4180.487	-300.99503	1	2	300.99503	400.0	1	1	2	106.248764	97.14809	1	0.228	-0.341	-4.241	-4.184	1111.0
-4180.487	-300.99503	1	2	300.99503	400.0	1	1	2	106.248764	97.14809	1	0.228	-0.341	-4.201	-4.184	1111.0
-4180.487	-300.99503	1	2	300.99503	400.0	1	1	2	106.248764	97.14809	1	0.228	-0.341	-4.236	-4.184	1111.0
-4180.487	-300.99503	1	2	300.99503	400.0	1	1	2	106.248764	97.14809	1	0.228	-0.341	-4.17	-4.184	1111.0
-4180.487	-300.99503	1	2	300.99503	400.0	1	1	2	106.248764	97.14809	1	0.228	-0.341	-4.177	-4.184	1111.0
-4180.487	-300.99503	1	2	300.99503	400.0	1	1	2	106.248764	97.14809	1	0.228	-0.341	-4.183	-4.184	1111.0
-4180.487	-300.99503	1	2	300.99503	400.0	1	1	2	106.248764	97.14809	1	0.228	-0.341	-4.209	-4.184	1111.0
-4180.487	-300.99503	1	2	300.99503	400.0	1	1	2	106.248764	97.14809	1	0.228	-0.341	-4.253	-4.184	1111.0
-4180.487	-300.99503	1	2	300.99503	400.0	1	1	2	106.248764	97.14809	1	0.228	-0.341	-4.209	-4.184	1111.0
-4180.487	-300.99503	1	2	300.99503	400.0	1	1	2	106.248764	97.14809	1	0.228	-0.341	-4.205	-4.184	1111.0
-4180.487	-300.99503	1	2	300.99503	400.0	1	1	2	106.248764	97.14809	1	0.228	-0.341	-4.198	-4.184	1111.0
-4180.487	-300.99503	1	2	300.99503	400.0	1	1	2	106.248764	97.14809	1	0.228	-0.341	-4.206	-4.184	1111.0
-4180.487	-300.99503	1	2	300.99503	400.0	1	1	2	106.248764	97.14809	1	0.228	-0.341	-4.197	-4.184	1111.0
-4180.487	-300.99503	1	2	300.99503	400.0	1	1	2	106.248764	97.14809	1	0.228	-0.341	-4.215	-4.184	1111.0
-4180.487	-300.99503	1	2	300.99503	400.0	1	1	2	106.248764	97.14809	1	0.228	-0.341	-4.191	-4.184	1111.0
-4180.487	-300.99503	1	2	300.99503	400.0	1	1	2	106.248764	97.14809	1	0.228	-0.341	-4.15	-4.184	1111.0
-4180.487	-300.99503	1	2	300.99503	400.0	1	1	2	106.248764	97.14809	1	0.228	-0.341	-4.17	-4.184	1111.0
-4180.487	-300.99503	1	2	300.99503	400.0	1	1	2	106.248764	97.14809	1	0.228	-0.341	-4.209	-4.184	1111.0
-4180.487	-300.99503	1	2	300.99503	400.0	1	1	2	106.248764	97.14809	1	0.228	-0.341	-4.16	-4.184	1111.0
-4180.487	-300.99503	1	2	300.99503	400.0	1	1	2	106.248764	97.14809	1	0.228	-0.341	-4.204	-4.184	1111.0
-4180.487	-300.99503	1	2	300.99503	400.0	1	1	2	106.248764	97.14809	1	0.228	-0.341	-4.172	-4.184	1111.0
-4180.487	-300.99503	1	2	300.99503	400.0	1	1	2	106.248764	97.14809	1	0.228	-0.341	-4.203	-4.184	1111.0
-4180.487	-300.99503	1	2	300.99503	400.0	1	1	2	106.248764	97.14809	1	0.228	-0.341	-4.142	-4.184	1111.0
-4180.487	-300.99503	1	2	300.99503	400.0	1	1	2	106.248764	97.14809	1	0.228	-0.34	-4.032	-4.184	1111.0
-4180.487	-300.99503	1	2	300.99503	400.0	1	1	2	106.248764	97.14809	1	0.228	-0.341	-4.288	-4.184	1111.0
-4180.487	-300.99503	1	2	300.99503	400.0	1	1	2	106.248764	97.14809	1	0.228	-0.341	-4.273	-4.184	1111.0
-4180.487	-300.99503	1	2	300.99503	400.0	1	1	2	106.248764	97.14809	1	0.228	-0.342	-4.277	-4.184	1111.0
-4180.487	-300.99503	1	2	300.99503	400.0	1	1	2	106.248764	97.14809	1	0.228	-0.342	-4.131	-4.184	1111.0
-4180.487	-300.99503	1	2	300.99503	400.0	1	1	2	106.248764	97.14809	1	0.228	-0.342	-4.159	-4.184	1111.0
-4180.487	-300.99503	1	2	300.99503	400.0	1	1	2	106.248764	97.14809	1	0.228	-0.341	-4.201	-4.184	1111.0
-4180.487	-300.99503	1	2	300.99503	400.0	1	1	2	106.248764	97.14809	1	0.228	-0.341	-4.176	-4.184	1111.0
-4180.487	-300.99503	1	2	300.99503	400.0	1	1	2	106.248764	97.14809	1	0.228	-0.342	-4.355	-4.184	1111.0
-4180.487	-300.99503	1	2	300.99503	400.0	1	1	2	106.248764	97.14809	1	0.228	-0.342	-4.233	-4.184	1111.0
-4180.487	-300.99503	1	2	300.99503	400.0	1	1	2	106.248764	97.14809	1	0.228	-0.342	-4.213	-4.184	1111.0
-4180.487	-300.99503	1	2	300.99503	400.0	1	1	2	106.248764	97.14809	1	0.228	-0.342	-4.243	-4.184	1111.0
-4180.487	-300.99503	1	2	300.99503	400.0	1	1	2	106.248764	97.14809	1	0.228	-0.341	-4.098	-4.184	1111.0
-4180.487	-300.99503	1	2	300.99503	400.0	1	1	2	106.248764	97.14809	1	0.228	-0.341	-4.178	-4.184	1111.0
-4180.487	-300.99503	1	2	300.99503	400.0	1	1	2	106.248764	97.14809	1	0.228	-0.341	-4.14	-4.184	1111.0
-4180.487	-300.99503	1	2	300.99503	400.0	1	1	2	106.248764	97.14809	1	0.228	-0.341	-4.168	-4.184	1111.0
-4180.487	-300.99503	1	2	300.99503	400.0	1	1	2	106.248764	97.14809	1	0.228	-0.341	-4.175	-4.184	1111.0
-4180.487	-300.99503	1	2	300.99503	400.0	1	1	2	106.248764	97.14809	1	0.228	-0.341	-4.202	-4.184	1111.0
-4180.487	-300.99503	1	2	300.99503	400.0	1	1	2	106.248764	97.14809	1	0.228	-0.341	-4.16	-4.184	1111.0
-4180.487	-300.99503	1	2	300.99503	400.0	1	1	2	106.248764	97.14809	1	0.228	-0.341	-4.165	-4.184	1111.0
-4180.487	-300.99503	1	2	300.99503	400.0	1	1	2	106.248764	97.14809	1	0.228	-0.34	-4.109	-4.184	1111.0
-4180.487	-300.99503	1	2	300.99503	400.0	1	1	2	106.248764	97.14809	1	0.228	-0.341	-4.215	-4.184	1111.0
-4180.487	-300.99503	1	2	300.99503	400.0	1	1	2	106.248764	97.14809	1	0.228	-0.341	-4.181	-4.184	1111.0
-4180.487	-300.99503	1	2	300.99503	400.0	1	1	2	106.248764	97.14809	1	0.228	-0.341	-4.204	-4.184	1111.0
-4180.487	-300.99503	1	2	300.99503	400.0	1	1	2	106.248764	97.14809	1	0.228	-0.341	-4.217	-4.184	1111.0
-4180.487	-300.99503	1	2	300.99503	400.0	1	1	2	106.248764	97.14809	1	0.228	-0.341	-4.187	-4.184	1111.0
-4180.487	-300.99503	1	2	300.99503	400.0	1	1	2	106.248764	97.14809	1	0.228	-0.341	-4.174	-4.184	1111.0
-4180.487	-300.99503	1	2	300.99503	400.0	1	1	2	106.248764	97.14809	1	0.228	-0.34	-4.032	-4.184	1111.0
-4180.487	-300.99503	1	2	300.99503	400.0	1	1	2	106.248764	97.14809	1	0.228	-0.341	-4.219	-4.184	1111.0
-4180.487	-300.99503	1	2	300.99503	400.0	1	1	2	106.248764	97.14809	1	0.228	-0.341	-4.264	-4.184	1111.0
-4180.487	-300.99503	1	2	300.99503	400.0	1	1	2	106.248764	97.14809	1	0.228	-0.34	-4.059	-4.184	1111.0
-4180.487	-300.99503	1	2	300.99503	400.0	1	1	2	106.248764	97.14809	1	0.228	-0.341	-4.242	-4.184	1111.0
-4180.487	-300.99503	1	2	300.99503	400.0	1	1	2	106.248764	97.14809	1	0.228	-0.341	-4.228	-4.184	1111.0
-4180.487	-300.99503	1	2	300.99503	400.0	1	1	2	106.248764	97.14809	1	0.228	-0.341	-4.175	-4.184	1111.0
-4180.487	-300.99503	1	2	300.99503	400.0	1	1	2	106.248764	97.14809	1	0.228	-0.341	-4.167	-4.184	1111.0
-4180.487	-300.99503	1	2	300.99503	400.0	1	1	2	106.248764	97.14809	1	0.228	-0.341	-4.164	-4.184	1111.0
-4180.487	-300.99503	1	2	300.99503	400.0	1	1	2	106.248764	97.14809	1	0.228	-0.341	-4.219	-4.184	1111.0
-4180.487	-300.99503	1	2	300.99503	400.0	1	1	2	106.248764	97.14809	1	0.228	-0.341	-4.192	-4.184	1111.0
-4180.487	-300.99503	1	2	300.99503	400.0	1	1	2	106.248764	97.14809	1	0.228	-0.341	-4.195	-4.184	1111.0
-4180.487	-300.99503	1	2	300.99503	400.0	1	1	2	106.248764	97.14809	1	0.228	-0.341	-4.146	-4.184	1111.0
-4180.487	-300.99503	1	2	300.99503	400.0	1	1	2	106.248764	97.14809	1	0.228	-0.341	-4.159	-4.184	1111.0
-4180.487	-300.99503	1	2	300.99503	400.0	1	1	2	106.248764	97.14809	1	0.228	-0.341	-4.225	-4.184	1111.0
-4180.487	-300.99503	1	2	300.99503	400.0	1	1	2	106.248764	97.14809	1	0.228	-0.341	-4.192	-4.184	1111.0
-4180.487	-300.99503	1	2	300.99503	400.0	1	1	2	106.248764	97.14809	1	0.228	-0.341	-4.142	-4.184	1111.0
-4180.487	-300.99503	1	2	300.99503	400.0	1	1	2	106.248764	97.14809	1	0.228	-0.341	-4.205	-4.184	1111.0
-4180.487	-300.99503	1	2	300.99503	400.0	1	1	2	106.248764	97.14809	1	0.228	-0.341	-4.197	-4.184	1111.0
-4180.487	-300.99503	1	2	300.99503	400.0	1	1	2	106.248764	97.14809	1	0.228	-0.341	-4.197	-4.184	1111.0
-4180.487	-300.99503	1	2	300.99503	400.0	1	1	2	106.248764	97.14809	1	0.228	-0.341	-4.278	-4.184	1111.0
-4180.487	-300.99503	1	2	300.99503	400.0	1	1	2	106.248764	97.14809	1	0.228	-0.341	-4.225	-4.184	1111.0
-4180.487	-300.99503	1	2	300.99503	400.0	1	1	2	106.248764	97.14809	1	0.228	-0.341	-4.167	-4.184	1111.0
-4180.487	-300.99503	1	2	300.99503	400.0	1	1	2	106.248764	97.14809	1	0.228	-0.341	-4.248	-4.184	1111.0
-4180.487	-300.99503	1	2	300.99503	400.0	1	1	2	106.248764	97.14809	1	0.228	-0.341	-4.167	-4.184	1111.0
-4180.487	-300.99503	1	2	300.99503	400.0	1	1	2	106.248764	97.14809	1	0.228	-0.341	-4.176	-4.184	1111.0
-4180.487	-300.99503	1	2	300.99503	400.0	1	1	2	106.248764	97.14809	1	0.228	-0.341	-4.158	-4.184	1111.0
-4180.487	-300.99503	1	2	300.99503	400.0	1	1	2	106.248764	97.14809	1	0.228	-0.341	-4.201	-4.184	1111.0
-4180.487	-300.99503	1	2	300.99503	400.0	1	1	2	106.248764	97.14809	1	0.228	-0.341	-4.169	-4.184	1111.0
-4180.487	-300.99503	1	2	300.99503	400.0	1	1	2	106.248764	97.14809	1	0.228	-0.341	-4.136	-4.184	1111.0
-4180.487	-300.99503	1	2	300.99503	400.0	1	1	2	106.248764	97.14809	1	0.228	-0.341	-4.201	-4.184	1111.0
-4180.487	-300.99503	1	2	300.99503	400.0	1	1	2	106.248764	97.14809	1	0.228	-0.341	-4.14	-4.184	1111.0
-4180.487	-300.99503	1	2	300.99503	400.0	1	1	2	106.248764	97.14809	1	0.228	-0.34	-4.095	-4.184	1111.0
-4180.487	-300.99503	1	2	300.99503	400.0	1	1	2	106.248764	97.14809	1	0.228	-0.341	-4.175	-4.184	1111.0
-4180.487	-300.99503	1	2	300.99503	400.0	1	1	2	106.248764	97.14809	1	0.228	-0.341	-4.23	-4.184	1111.0
-4180.487	-300.99503	1	2	300.99503	400.0	1	1	2	106.248764	97.14809	1	0.228	-0.341	-4.182	-4.184	1111.0
-4180.487	-300.99503	1	2	300.99503	400.0	1	1	2	106.248764	97.14809	1	0.228	-0.341	-4.213	-4.184	1111.0
-4180.487	-300.99503	1	2	300.99503	400.0	1	1	2	106.248764	97.14809	1	0.228	-0.341	-4.162	-4.184	1111.0
-4180.487	-300.99503	1	2	300.99503	400.0	1	1	2	106.248764	97.14809	1	0.228	-0.341	-4.244	-4.184	1111.0
-4180.487	-300.99503	1	2	300.99503	400.0	1	1	2	106.248764	97.14809	1	0.228	-0.341	-4.183	-4.184	1111.0
-4180.487	-300.99503	1	2	300.99503	400.0	1	1	2	106.248764	97.14809	1	0.228	-0.342	-4.377	-4.184	1111.0
-4180.487	-300.99503	1	2	300.99503	400.0	1	1	2	106.248764	97.14809	1	0.228	-0.342	-4.196	-4.184	1111.0
-4180.487	-300.99503	1	2	300.99503	400.0	1	1	2	106.248764	97.14809	1	0.228	-0.342	-4.142	-4.184	1111.0
-4180.487	-300.99503	1	2	300.99503	400.0	1	1	2	106.248764	97.14809	1	0.228	-0.341	-4.103	-4.184	1111.0
-4180.487	-300.99503	1	2	300.99503	400.0	1	1	2	106.248764	97.14809	1	0.228	-0.341	-4.16	-4.184	1111.0
-4180.487	-300.99503	1	2	300.99503	400.0	1	1	2	106.248764	97.14809	1	0.228	-0.341	-4.337	-4.184	1111.0
0.0	0.0	1	2	300.99503	400.0	1	1	2	106.248764	97.14809	0	0.228	-0.341	-4.138	-4.184	1111.0
0.0	0.0	1	2	300.99503	400.0	1	1	2	106.248764	97.14809	0	0.228	-0.341	-4.213	-4.184	1111.0
0.0	0.0	1	2	300.99503	400.0	1	1	2	106.248764	97.14809	0	0.228	-0.338	-3.789	-3.888	1111.0
0.0	0.0	1	2	300.99503	400.0	1	1	2	106.248764	97.14809	0	0.229	-0.338	-3.889	-3.888	1111.0
0.0	0.0	1	2	300.99503	400.0	1	1	2	106.248764	97.14809	0	0.229	-0.332	-3.383	-3.358	1111.0
0.0	0.0	1	2	300.99503	400.0	1	1	2	106.248764	97.14809	0	0.229	-0.326	-3.153	-3.12	1111.0
0.0	0.0	1	2	300.99503	400.0	1	1	2	106.248764	97.14809	0	0.229	-0.319	-3.172	-3.12	1111.0
0.0	0.0	1	2	300.99503	400.0	1	1	2	106.248764	97.14809	0	0.229	-0.31	-2.656	-2.695	1111.0
0.0	0.0	1	2	300.99503	400.0	1	1	2	106.248764	97.14809	0	0.229	-0.301	-2.716	-2.695	1111.0
0.0	0.0	1	2	300.99503	400.0	1	1	2	106.248764	97.14809	0	0.229	-0.292	-2.524	-2.504	1111.0
0.0	0.0	1	2	300.99503	400.0	1	1	2	106.248764	97.14809	0	0.229	-0.28	-2.079	-2.162	1111.0
0.0	0.0	1	2	300.99503	400.0	1	1	2	106.248764	97.14809	0	0.229	-0.271	-2.191	-2.162	1111.0
0.0	0.0	1	2	300.99503	400.0	1	1	2	106.248764	97.14809	0	0.23	-0.259	-1.849	-1.867	1111.0
0.0	0.0	1	2	300.99503	400.0	1	1	2	106.248764	97.14809	0	0.23	-0.249	-1.721	-1.735	1111.0
0.0	0.0	1	2	300.99503	400.0	1	1	2	106.248764	97.14809	0	0.23	-0.239	-1.726	-1.735	1111.0
0.0	0.0	1	2	300.99503	400.0	1	1	2	106.248764	97.14809	0	0.23	-0.229	-1.536	-1.498	1111.0
0.0	0.0	1	2	300.99503	400.0	1	1	2	106.248764	97.14809	0	0.23	-0.219	-1.557	-1.498	1111.0
0.0	0.0	1	2	300.99503	400.0	1	1	2	106.248764	97.14809	0	0.23	-0.209	-1.387	-1.392	1111.0
0.0	0.0	1	2	300.99503	400.0	1	1	2	106.248764	97.14809	0	0.23	-0.197	-1.214	-1.202	1111.0
0.0	0.0	1	2	300.99503	400.0	1	1	2	106.248764	97.14809	0	0.231	-0.188	-1.201	-1.202	1111.0
0.0	0.0	1	2	300.99503	400.0	1	1	2	106.248764	97.14809	0	0.231	-0.179	-1.105	-1.117	1111.0
0.0	0.0	1	2	300.99503	400.0	1	1	2	106.248764	97.14809	0	0.231	-0.171	-1.058	-0.964	1111.0
0.0	0.0	1	2	300.99503	400.0	1	1	2	106.248764	97.14809	0	0.231	-0.162	-0.977	-0.964	1111.0
0.0	0.0	1	2	300.99503	400.0	1	1	2	106.248764	97.14809	0	0.231	-0.154	-0.891	-0.896	1111.0
0.0	0.0	1	2	300.99503	400.0	1	1	2	106.248764	97.14809	0	0.231	-0.146	-0.941	-0.896	1111.0
0.0	0.0	1	2	300.99503	400.0	1	1	2	106.248764	97.14809	0	0.231	-0.138	-0.766	-0.774	1111.0
0.0	0.0	1	2	300.99503	400.0	1	1	2	106.248764	97.14809	0	0.231	-0.131	-0.755	-0.719	1111.0
0.0	0.0	1	2	300.99503	400.0	1	1	2	106.248764	97.14809	0	0.231	-0.123	-0.715	-0.719	1111.0
0.0	0.0	1	2	300.99503	400.0	1	1	2	106.248764	97.14809	0	0.232	-0.116	-0.523	-0.621	1111.0
0.0	0.0	1	2	300.99503	400.0	1	1	2	106.248764	97.14809	0	0.232	-0.11	-0.697	-0.577	1111.0
0.0	0.0	1	2	300.99503	400.0	1	1	2	106.248764	97.14809	0	0.232	-0.104	-0.563	-0.577	1111.0
0.0	0.0	1	2	300.99503	400.0	1	1	2	106.248764	97.14809	0	0.232	-0.098	-0.504	-0.498	1111.0
0.0	0.0	1	2	300.99503	400.0	1	1	2	106.248764	97.14809	0	0.232	-0.093	-0.47	-0.498	1111.0
0.0	0.0	1	2	300.99503	400.0	1	1	2	106.248764	97.14809	0	0.232	-0.087	-0.438	-0.43	1111.0
0.0	0.0	1	2	300.99503	400.0	1	1	2	106.248764	97.14809	0	0.232	-0.081	-0.412	-0.399	1111.0
0.0	0.0	1	2	300.99503	400.0	1	1	2	106.248764	97.14809	0	0.232	-0.076	-0.409	-0.399	1111.0
0.0	0.0	1	2	300.99503	400.0	1	1	2	106.248764	97.14809	0	0.232	-0.072	-0.325	-0.345	1111.0
0.0	0.0	1	2	300.99503	400.0	1	1	2	106.248764	97.14809	0	0.232	-0.068	-0.34	-0.32	1111.0
0.0	0.0	1	2	300.99503	400.0	1	1	2	106.248764	97.14809	0	0.232	-0.064	-0.319	-0.32	1111.0
0.0	0.0	1	2	300.99503	400.0	1	1	2	106.248764	97.14809	0	0.232	-0.06	-0.282	-0.276	1111.0
0.0	0.0	1	2	300.99503	400.0	1	1	2	106.248764	97.14809	0	0.232	-0.058	-0.292	-0.276	1111.0
0.0	0.0	1	2	300.99503	400.0	1	1	2	106.248764	97.14809	0	0.232	-0.056	-0.311	-0.257	1111.0
0.0	0.0	1	2	300.99503	400.0	1	1	2	106.248764	97.14809	0	0.232	-0.052	-0.238	-0.221	1111.0
0.0	0.0	1	2	300.99503	400.0	1	1	2	106.248764	97.14809	0	0.232	-0.048	-0.246	-0.221	1111.0
0.0	0.0	1	2	300.99503	400.0	1	1	2	106.248764	97.14809	0	0.232	-0.044	-0.213	-0.191	1111.0
0.0	0.0	1	2	300.99503	400.0	1	1	2	106.248764	97.14809	0	0.232	-0.04	-0.17	-0.177	1111.0
0.0	0.0	1	2	300.99503	400.0	1	1	2	106.248764	97.14809	0	0.232	-0.038	-0.157	-0.177	1111.0
0.0	0.0	1	2	300.99503	400.0	1	1	2	106.248764	97.14809	0	0.232	-0.036	-0.167	-0.153	1111.0
0.0	0.0	1	2	300.99503	400.0	1	1	2	106.248764	97.14809	0	0.232	-0.034	-0.165	-0.153	1111.0
0.0	0.0	1	2	300.99503	400.0	1	1	2	106.248764	97.14809	0	0.232	-0.032	-0.125	-0.142	1111.0
0.0	0.0	1	2	300.99503	400.0	1	1	2	106.248764	97.14809	0	0.232	-0.03	-0.159	-0.122	1111.0
0.0	0.0	1	2	300.99503	400.0	1	1	2	106.248764	97.14809	0	0.232	-0.028	-0.125	-0.122	1111.0
0.0	0.0	1	2	300.99503	400.0	1	1	2	106.248764	97.14809	0	0.232	-0.026	-0.116	-0.114	1111.0
0.0	0.0	1	2	300.99503	400.0	1	1	2	106.248764	97.14809	0	0.232	-0.024	-0.085	-0.098	1111.0
0.0	0.0	1	2	300.99503	400.0	1	1	2	106.248764	97.14809	0	0.232	-0.021	-0.016	-0.098	1111.0
0.0	0.0	1	2	300.99503	400.0	1	1	2	106.248764	97.14809	0	0.232	-0.02	-0.234	-0.091	1111.0
0.0	0.0	1	2	300.99503	400.0	1	1	2	106.248764	97.14809	0	0.232	-0.02	-0.112	-0.091	1111.0
0.0	0.0	1	2	300.99503	400.0	1	1	2	106.248764	97.14809	0	0.232	-0.02	-0.119	-0.078	1111.0
0.0	0.0	1	2	300.99503	400.0	1	1	2	106.248764	97.14809	0	0.232	-0.02	-0.045	-0.073	1111.0
0.0	0.0	1	2	300.99503	400.0	1	1	2	106.248764	97.14809	0	0.232	-0.02	-0.048	-0.073	1111.0
0.0	0.0	1	2	300.99503	400.0	1	1	2	106.248764	97.14809	0	0.232	-0.019	-0.226	-0.063	1111.0
0.0	0.0	1	2	300.99503	400.0	1	1	2	106.248764	97.14809	0	0.232	-0.019	-0.056	-0.054	1111.0
0.0	0.0	1	2	300.99503	400.0	1	1	2	106.248764	97.14809	0	0.232	-0.019	-0.059	-0.054	1111.0
0.0	0.0	1	2	300.99503	400.0	1	1	2	106.248764	97.14809	0	0.232	-0.019	-0.036	-0.05	1111.0
0.0	0.0	1	2	300.99503	400.0	1	1	2	106.248764	97.14809	0	0.232	-0.018	-0.003	-0.05	1111.0
0.0	0.0	1	2	300.99503	400.0	1	1	2	106.248764	97.14809	0	0.232	-0.018	-0.026	-0.043	1111.0
0.0	0.0	1	2	300.99503	400.0	1	1	2	106.248764	97.14809	0	0.232	-0.018	-0.046	-0.04	1111.0
0.0	0.0	1	2	300.99503	400.0	1	1	2	106.248764	97.14809	0	0.232	-0.018	-0.037	-0.04	1111.0
0.0	0.0	1	2	300.99503	400.0	1	1	2	106.248764	97.14809	0	0.232	-0.017	0.002	-0.034	1111.0
0.0	0.0	1	2	300.99503	400.0	1	1	2	106.248764	97.14809	0	0.232	-0.016	-0.026	-0.032	1111.0
0.0	0.0	1	2	300.99503	400.0	1	1	2	106.248764	97.14809	0	0.232	-0.015	-0.079	-0.032	1111.0
0.0	0.0	1	2	300.99503	400.0	1	1	2	106.248764	97.14809	0	0.232	-0.014	-0.005	-0.027	1111.0
0.0	0.0	1	2	300.99503	400.0	1	1	2	106.248764	97.14809	0	0.232	-0.014	-0.065	-0.027	1111.0
0.0	0.0	1	2	300.99503	400.0	1	1	2	106.248764	97.14809	0	0.232	-0.012	0.097	-0.023	1111.0
0.0	0.0	1	2	300.99503	400.0	1	1	2	106.248764	97.14809	0	0.232	-0.012	-0.047	-0.021	1111.0
0.0	0.0	1	2	300.99503	400.0	1	1	2	106.248764	97.14809	0	0.232	-0.011	-0.074	-0.021	1111.0
0.0	0.0	1	2	300.99503	400.0	1	1	2	106.248764	97.14809	0	0.232	-0.011	-0.033	-0.018	1111.0
0.0	0.0	1	2	300.99503	400.0	1	1	2	106.248764	97.14809	0	0.232	-0.01	0.015	-0.017	1111.0
0.0	0.0	1	2	300.99503	400.0	1	1	2	106.248764	97.14809	0	0.232	-0.008	0.003	-0.017	1111.0
0.0	0.0	1	2	300.99503	400.0	1	1	2	106.248764	97.14809	0	0.232	-0.008	-0.03	-0.014	1111.0
0.0	0.0	1	2	300.99503	400.0	1	1	2	106.248764	97.14809	0	0.232	-0.008	-0.044	-0.014	1111.0
0.0	0.0	1	2	300.99503	400.0	1	1	2	106.248764	97.14809	0	0.232	-0.007	-0.052	-0.013	1111.0
0.0	0.0	1	2	300.99503	400.0	1	1	2	106.248764	97.14809	0	0.232	-0.005	0.014	-0.011	1111.0
0.0	0.0	1	2	300.99503	400.0	1	1	2	106.248764	97.14809	0	0.232	-0.003	-0.005	-0.011	1111.0
0.0	0.0	1	2	300.99503	400.0	1	1	2	106.248764	97.14809	0	0.233	-0.001	0.046	-0.01	1111.0
0.0	0.0	1	2	300.99503	400.0	1	1	2	106.248764	97.14809	0	0.233	-0.001	-0.019	-0.009	1111.0
0.0	0.0	1	2	300.99503	400.0	1	1	2	106.248764	97.14809	0	0.233	0.0	-0.006	-0.009	1111.0
0.0	0.0	1	2	300.99503	400.0	1	1	2	106.248764	97.14809	0	0.233	-0.001	-0.026	-0.008	1111.0
0.0	0.0	1	2	300.99503	400.0	1	1	2	106.248764	97.14809	0	0.233	-0.001	-0.012	-0.008	1111.0
0.0	0.0	1	2	300.99503	400.0	1	1	2	106.248764	97.14809	0	0.233	0.0	0.01	-0.007	1111.0
0.0	0.0	1	2	300.99503	400.0	1	1	2	106.248764	97.14809	0	0.233	-0.001	-0.054	-0.006	1111.0
0.0	0.0	1	2	300.99503	400.0	1	1	2	106.248764	97.14809	0	0.233	0.0	0.01	-0.006	1111.0
0.0	0.0	1	2	300.99503	400.0	1	1	2	106.248764	97.14809	0	0.233	-0.001	-0.04	-0.005	1111.0
0.0	0.0	1	2	300.99503	400.0	1	1	2	106.248764	97.14809	0	0.233	-0.001	-0.049	-0.004	1111.0
0.0	0.0	1	2	300.99503	400.0	1	1	2	106.248764	97.14809	0	0.233	-0.001	-0.05	-0.004	1111.0
0.0	0.0	1	2	300.99503	400.0	1	1	2	106.248764	97.14809	0	0.233	-0.001	-0.155	-0.004	1111.0
0.0	0.0	1	2	300.99503	400.0	1	1	2	106.248764	97.14809	0	0.233	0.0	-0.01	-0.004	1111.0
0.0	0.0	1	2	300.99503	400.0	1	1	2	106.248764	97.14809	0	0.233	0.0	-0.002	-0.003	1111.0
0.0	0.0	1	2	300.99503	400.0	1	1	2	106.248764	97.14809	0	0.233	0.0	0.015	-0.003	1111.0
0.0	0.0	1	2	300.99503	400.0	1	1	2	106.248764	97.14809	0	0.233	0.0	0.014	-0.003	1111.0
0.0	0.0	1	2	300.99503	400.0	1	1	2	106.248764	97.14809	0	0.233	-0.001	-0.019	-0.002	1111.0
0.0	0.0	1	2	300.99503	400.0	1	1	2	106.248764	97.14809	0	0.233	-0.001	-0.193	-0.002	1111.0
0.0	0.0	1	2	300.99503	400.0	1	1	2	106.248764	97.14809	0	0.233	-0.001	-0.023	-0.002	1111.0
0.0	0.0	1	2	300.99503	400.0	1	1	2	106.248764	97.14809	0	0.233	0.0	0.01	-0.001	1111.0
0.0	0.0	1	2	300.99503	400.0	1	1	2	106.248764	97.14809	0	0.233	-0.001	-0.02	-0.001	1111.0
0.0	0.0	1	2	300.99503	400.0	1	1	2	106.248764	97.14809	0	0.233	0.0	-0.008	-0.001	1111.0
0.0	0.0	1	2	300.99503	400.0	1	1	2	106.248764	97.14809	0	0.233	0.0	0.013	-0.001	1111.0
0.0	0.0	1	2	300.99503	400.0	1	1	2	106.248764	97.14809	0	0.233	0.0	0.008	-0.001	1111.0
0.0	0.0	1	2	300.99503	400.0	1	1	2	106.248764	97.14809	0	0.233	0.0	0.007	-0.001	1111.0
0.0	0.0	1	2	300.99503	400.0	1	1	2	106.248764	97.14809	0	0.233	-0.001	-0.036	0.0	1111.0
0.0	0.0	1	2	300.99503	400.0	1	1	2	106.248764	97.14809	0	0.233	0.0	0.01	0.0	1111.0
0.0	0.0	1	2	300.99503	400.0	1	1	2	106.248764	97.14809	0	0.233	0.0	-0.011	0.0	1111.0
0.0	0.0	1	2	300.99503	400.0	1	1	2	106.248764	97.14809	0	0.233	-0.001	-0.037	0.0	1111.0
0.0	0.0	1	2	300.99503	400.0	1	1	2	106.248764	97.14809	0	0.233	-0.001	-0.057	0.0	1111.0
0.0	0.0	1	2	300.99503	400.0	1	1	2	106.248764	97.14809	0	0.233	-0.001	-0.03	0.0	1111.0
0.0	0.0	1	2	300.99503	400.0	1	1	2	106.248764	97.14809	0	0.233	-0.001	-0.045	0.0	1111.0
0.0	0.0	1	2	300.99503	400.0	1	1	2	106.248764	97.14809	0	0.233	-0.001	-0.055	0.0	1111.0
0.0	0.0	1	2	300.99503	400.0	1	1	2	106.248764	97.14809	0	0.233	0.0	0.035	0.0	1111.0
0.0	0.0	1	2	300.99503	400.0	1	1	2	106.248764	97.14809	0	0.233	0.0	0.141	0.0	1111.0
0.0	0.0	1	2	300.99503	400.0	1	1	2	106.248764	97.14809	0	0.233	-0.001	-0.024	0.0	1111.0
0.0	0.0	1	2	300.99503	400.0	1	1	2	106.248764	97.14809	0	0.233	-0.001	-0.076	0.0	1111.0
0.0	0.0	1	2	300.99503	400.0	1	1	2	106.248764	97.14809	0	0.233	0.0	0.022	0.0	1111.0
0.0	0.0	1	2	300.99503	400.0	1	1	2	106.248764	97.14809	0	0.233	0.0	0.029	0.0	1111.0
0.0	0.0	1	2	300.99503	400.0	1	1	2	106.248764	97.14809	0	0.233	0.0	0.0	0.0	1111.0
0.0	0.0	1	2	300.99503	400.0	1	1	2	106.248764	97.14809	0	0.233	-0.001	-0.037	0.0	1111.0
0.0	0.0	1	2	300.99503	400.0	1	1	2	106.248764	97.14809	0	0.233	0.0	0.034	0.0	1111.0
0.0	0.0	1	2	300.99503	400.0	1	1	2	106.248764	97.14809	0	0.233	0.0	-0.01	0.0	1111.0
0.0	0.0	1	2	300.99503	400.0	1	1	2	106.248764	97.14809	0	0.233	0.0	0.029	0.0	1111.0
0.0	0.0	1	2	300.99503	400.0	1	1	2	106.248764	97.14809	0	0.233	-0.001	-0.037	0.0	1111.0
0.0	0.0	1	2	300.99503	400.0	1	1	2	106.248764	97.14809	0	0.233	-0.001	-0.025	0.0	1111.0
0.0	0.0	1	2	300.99503	400.0	1	1	2	106.248764	97.14809	0	0.233	0.0	0.015	0.0	1111.0
0.0	0.0	1	2	300.99503	400.0	1	1	2	106.248764	97.14809	0	0.233	0.0	0.01	0.0	1111.0
0.0	0.0	1	2	300.99503	400.0	1	1	2	106.248764	97.14809	0	0.233	0.0	0.005	0.0	1111.0
0.0	0.0	1	2	300.99503	400.0	1	1	2	106.248764	97.14809	0	0.233	0.0	0.009	0.0	1111.0
0.0	0.0	1	2	300.99503	400.0	1	1	2	106.248764	97.14809	0	0.233	-0.001	-0.023	0.0	1111.0
0.0	0.0	1	2	300.99503	400.0	1	1	2	106.248764	97.14809	0	0.233	0.0	0.024	0.0	1111.0
0.0	0.0	1	2	300.99503	400.0	1	1	2	106.248764	97.14809	0	0.233	-0.001	-0.035	0.0	1111.0
0.0	0.0	1	2	300.99503	400.0	1	1	2	106.248764	97.14809	0	0.233	0.0	0.031	0.0	1111.0
0.0	0.0	1	2	300.99503	400.0	1	1	2	106.248764	97.14809	0	0.233	0.0	0.006	0.0	1111.0
0.0	0.0	1	2	300.99503	400.0	1	1	2	106.248764	97.14809	0	0.233	0.0	0.016	0.0	1111.0
0.0	0.0	1	2	300.99503	400.0	1	1	2	106.248764	97.14809	0	0.233	-0.001	-0.019	0.0	1111.0
0.0	0.0	1	2	300.99503	400.0	1	1	2	106.248764	97.14809	0	0.233	-0.001	-0.205	0.0	1111.0
0.0	0.0	1	2	300.99503	400.0	1	1	2	106.248764	97.14809	0	0.233	0.0	-0.005	0.0	1111.0
0.0	0.0	1	2	300.99503	400.0	1	1	2	106.248764	97.14809	0	0.233	-0.001	-0.042	0.0	1111.0
0.0	0.0	1	2	300.99503	400.0	1	1	2	106.248764	97.14809	0	0.233	-0.001	-0.013	0.0	1111.0
0.0	0.0	1	2	300.99503	400.0	1	1	2	106.248764	97.14809	0	0.233	-0.001	-0.023	0.0	1111.0
0.0	0.0	1	2	300.99503	400.0	1	1	2	106.248764	97.14809	0	0.233	-0.001	-0.046	0.0	1111.0
0.0	0.0	1	2	300.99503	400.0	1	1	2	106.248764	97.14809	0	0.233	-0.001	-0.015	0.0	1111.0
0.0	0.0	1	2	300.99503	400.0	1	1	2	106.248764	97.14809	0	0.233	0.0	0.102	0.0	1111.0
0.0	0.0	1	2	300.99503	400.0	1	1	2	106.248764	97.14809	0	0.233	-0.001	-0.022	0.0	1111.0
0.0	0.0	1	2	300.99503	400.0	1	1	2	106.248764	97.14809	0	0.233	-0.001	-0.087	0.0	1111.0
0.0	0.0	1	2	300.99503	400.0	1	1	2	106.248764	97.14809	0	0.233	-0.001	-0.025	0.0	1111.0
0.0	0.0	1	2	300.99503	400.0	1	1	2	106.248764	97.14809	0	0.233	-0.001	-0.03	0.0	1111.0
0.0	0.0	1	2	300.99503	400.0	1	1	2	106.248764	97.14809	0	0.233	0.0	0.007	0.0	1111.0
0.0	0.0	1	2	300.99503	400.0	1	1	2	106.248764	97.14809	0	0.233	0.0	0.01	0.0	1111.0
0.0	0.0	1	2	300.99503	400.0	1	1	2	106.248764	97.14809	0	0.233	0.0	0.03	0.0	1111.0
0.0	0.0	1	2	300.99503	400.0	1	1	2	106.248764	97.14809	0	0.233	0.0	0.065	0.0	1111.0
0.0	0.0	1	2	300.99503	400.0	1	1	2	106.248764	97.14809	0	0.233	-0.001	-0.022	0.0	1111.0
0.0	0.0	1	2	300.99503	400.0	1	1	2	106.248764	97.14809	0	0.233	0.0	-0.006	0.0	1111.0
0.0	0.0	1	2	300.99503	400.0	1	1	2	106.248764	97.14809	0	0.233	0.0	0.022	0.0	1111.0
0.0	0.0	1	2	300.99503	400.0	1	1	2	106.248764	97.14809	0	0.233	0.0	-0.01	0.0	1111.0
0.0	0.0	1	2	300.99503	400.0	1	1	2	106.248764	97.14809	0	0.233	0.0	-0.001	0.0	1111.0
0.0	0.0	1	2	300.99503	400.0	1	1	2	106.248764	97.14809	0	0.233	-0.001	-0.036	0.0	1111.0
0.0	0.0	1	2	300.99503	400.0	1	1	2	106.248764	97.14809	0	0.233	0.0	0.058	0.0	1111.0
0.0	0.0	1	2	300.99503	400.0	1	1	2	106.248764	97.14809	0	0.233	0.0	0.026	0.0	1111.0
0.0	0.0	1	2	300.99503	400.0	1	1	2	106.248764	97.14809	0	0.233	-0.001	-0.043	0.0	1111.0
0.0	0.0	1	2	300.99503	400.0	1	1	2	106.248764	97.14809	0	0.233	0.0	0.019	0.0	1111.0
0.0	0.0	1	2	300.99503	400.0	1	1	2	106.248764	97.14809	0	0.233	-0.001	-0.012	0.0	1111.0
0.0	0.0	1	2	300.99503	400.0	1	1	2	106.248764	97.14809	0	0.233	0.0	0.028	0.0	1111.0
0.0	0.0	1	2	300.99503	400.0	1	1	2	106.248764	97.14809	0	0.233	0.0	-0.007	0.0	1111.0
0.0	0.0	1	2	300.99503	400.0	1	1	2	106.248764	97.14809	0	0.233	0.0	-0.008	0.0	1111.0
0.0	0.0	1	2	300.99503	400.0	1	1	2	106.248764	97.14809	0	0.233	0.0	0.036	0.0	1111.0
0.0	0.0	1	2	300.99503	400.0	1	1	2	106.248764	97.14809	0	0.233	0.0	0.0	0.0	1111.0
0.0	0.0	1	2	300.99503	400.0	1	1	2	106.248764	97.14809	0	0.233	-0.001	-0.013	0.0	1111.0
0.0	0.0	1	2	300.99503	400.0	1	1	2	106.248764	97.14809	0	0.233	-0.001	-0.028	0.0	1111.0
0.0	0.0	1	2	300.99503	400.0	1	1	2	106.248764	97.14809	0	0.233	-0.001	-0.032	0.0	1111.0
0.0	0.0	1	2	300.99503	400.0	1	1	2	106.248764	97.14809	0	0.233	0.0	0.052	0.0	1111.0
0.0	0.0	1	2	300.99503	400.0	1	1	2	106.248764	97.14809	0	0.233	0.0	0.01	0.0	1111.0
0.0	0.0	1	2	300.99503	400.0	1	1	2	106.248764	97.14809	0	0.233	0.0	0.063	0.0	1111.0
0.0	0.0	1	2	300.99503	400.0	1	1	2	106.248764	97.14809	0	0.233	0.0	0.0	0.0	1111.0
0.0	0.0	1	2	300.99503	400.0	1	1	2	106.248764	97.14809	0	0.233	0.0	0.022	0.0	1111.0
0.0	0.0	1	2	300.99503	400.0	1	1	2	106.248764	97.14809	0	0.233	0.0	-0.002	0.0	1111.0
0.0	0.0	1	2	300.99503	400.0	1	1	2	106.248764	97.14809	0	0.233	0.0	0.045	0.0	1111.0
0.0	0.0	1	2	300.99503	400.0	1	1	2	106.248764	97.14809	0	0.233	0.0	0.012	0.0	1111.0
0.0	0.0	1	2	300.99503	400.0	1	1	2	106.248764	97.14809	0	0.233	-0.001	-0.023	0.0	1111.0
0.0	0.0	1	2	300.99503	400.0	1	1	2	106.248764	97.14809	0	0.233	0.0	0.008	0.0	1111.0
0.0	0.0	1	2	300.99503	400.0	1	1	2	106.248764	97.14809	0	0.233	0.0	0.056	0.0	1111.0
0.0	0.0	1	2	300.99503	400.0	1	1	2	106.248764	97.14809	0	0.233	0.0	0.0	0.0	1111.0
0.0	0.0	1	2	300.99503	400.0	1	1	2	106.248764	97.14809	0	0.233	-0.001	-0.032	0.0	1111.0
0.0	0.0	1	2	300.99503	400.0	1	1	2	106.248764	97.14809	0	0.233	0.0	0.012	0.0	1111.0
0.0	0.0	1	2	300.99503	400.0	1	1	2	106.248764	97.14809	0	0.233	0.0	0.03	0.0	1111.0
0.0	0.0	1	2	300.99503	400.0	1	1	2	106.248764	97.14809	0	0.233	0.0	0.001	0.0	1111.0
0.0	0.0	1	2	300.99503	400.0	1	1	2	106.248764	97.14809	0	0.233	0.0	0.007	0.0	1111.0
0.0	0.0	1	2	300.99503	400.0	1	1	2	106.248764	97.14809	0	0.233	-0.001	-0.02	0.0	1111.0
0.0	0.0	1	2	300.99503	400.0	1	1	2	106.248764	97.14809	0	0.233	0.0	0.007	0.0	1111.0
0.0	0.0	1	2	300.99503	400.0	1	1	2	106.248764	97.14809	0	0.233	0.0	0.008	0.0	1111.0
0.0	0.0	1	2	300.99503	400.0	1	1	2	106.248764	97.14809	0	0.233	0.0	0.004	0.0	1111.0
0.0	0.0	1	2	300.99503	400.0	1	1	2	106.248764	97.14809	0	0.233	0.0	-0.004	0.0	1111.0
0.0	0.0	1	2	300.99503	400.0	1	1	2	106.248764	97.14809	0	0.233	0.0	0.0	0.0	1111.0
0.0	0.0	1	2	300.99503	400.0	1	1	2	106.248764	97.14809	0	0.233	0.0	0.036	0.0	1111.0
0.0	0.0	1	2	300.99503	400.0	1	1	2	106.248764	97.14809	0	0.233	0.0	0.008	0.0	1111.0
0.0	0.0	1	2	300.99503	400.0	1	1	2	106.248764	97.14809	0	0.233	-0.001	-0.024	0.0	1111.0
0.0	0.0	1	2	300.99503	400.0	1	1	2	106.248764	97.14809	0	0.233	-0.001	-0.031	0.0	1111.0
0.0	0.0	1	2	300.99503	400.0	1	1	2	106.248764	97.14809	0	0.233	0.0	0.01	0.0	1111.0
0.0	0.0	1	2	300.99503	400.0	1	1	2	106.248764	97.14809	0	0.233	-0.001	-0.115	0.0	1111.0
0.0	0.0	1	2	300.99503	400.0	1	1	2	106.248764	97.14809	0	0.233	0.0	0.007	0.0	1111.0
0.0	0.0	1	2	300.99503	400.0	1	1	2	106.248764	97.14809	0	0.233	0.0	0.009	0.0	1111.0
0.0	0.0	1	2	300.99503	400.0	1	1	2	106.248764	97.14809	0	0.233	0.0	-0.002	0.0	1111.0
0.0	0.0	1	2	300.99503	400.0	1	1	2	106.248764	97.14809	0	0.233	0.0	0.043	0.0	1111.0
0.0	0.0	1	2	300.99503	400.0	1	1	2	106.248764	97.14809	0	0.233	-0.001	-0.018	0.0	1111.0
0.0	0.0	1	2	300.99503	400.0	1	1	2	106.248764	97.14809	0	0.233	0.0	0.011	0.0	1111.0
0.0	0.0	1	2	300.99503	400.0	1	1	2	106.248764	97.14809	0	0.233	0.0	-0.01	0.0	1111.0
0.0	0.0	1	2	300.99503	400.0	1	1	2	106.248764	97.14809	0	0.233	0.0	0.039	0.0	1111.0
0.0	0.0	1	2	300.99503	400.0	1	1	2	106.248764	97.14809	0	0.233	0.0	0.001	0.0	1111.0
0.0	0.0	1	2	300.99503	400.0	1	1	2	106.248764	97.14809	0	0.233	-0.001	-0.031	0.0	1111.0
0.0	0.0	1	2	300.99503	400.0	1	1	2	106.248764	97.14809	0	0.233	-0.001	-0.018	0.0	1111.0
0.0	0.0	1	2	300.99503	400.0	1	1	2	106.248764	97.14809	0	0.233	-0.001	-0.022	0.0	1111.0
0.0	0.0	1	2	300.99503	400.0	1	1	2	106.248764	97.14809	0	0.233	-0.001	-0.12	0.0	1111.0
0.0	0.0	1	2	300.99503	400.0	1	1	2	106.248764	97.14809	0	0.233	0.0	0.004	0.0	1111.0
0.0	0.0	1	2	300.99503	400.0	1	1	2	106.248764	97.14809	0	0.233	-0.001	-0.017	0.0	1111.0
0.0	0.0	1	2	300.99503	400.0	1	1	2	106.248764	97.14809	0	0.233	0.0	0.014	0.0	1111.0
0.0	0.0	1	2	300.99503	400.0	1	1	2	106.248764	97.14809	0	0.233	0.0	0.022	0.0	1111.0
0.0	0.0	1	2	300.99503	400.0	1	1	2	106.248764	97.14809	0	0.233	-0.001	-0.013	0.0	1111.0
0.0	0.0	1	2	300.99503	400.0	1	1	2	106.248764	97.14809	0	0.233	-0.001	-0.019	0.0	1111.0
0.0	0.0	1	2	300.99503	400.0	1	1	2	106.248764	97.14809	0	0.233	-0.001	-0.023	0.0	1111.0
0.0	0.0	1	2	300.99503	400.0	1	1	2	106.248764	97.14809	0	0.233	-0.001	-0.022	0.0	1111.0
0.0	0.0	1	2	300.99503	400.0	1	1	2	106.248764	97.14809	0	0.233	-0.001	-0.02	0.0	1111.0
0.0	0.0	1	2	300.99503	400.0	1	1	2	106.248764	97.14809	0	0.233	-0.001	-0.048	0.0	1111.0
0.0	0.0	1	2	300.99503	400.0	1	1	2	106.248764	97.14809	0	0.233	-0.001	-0.028	0.0	1111.0
0.0	0.0	1	2	300.99503	400.0	1	1	2	106.248764	97.14809	0	0.233	-0.001	-0.032	0.0	1111.0
0.0	0.0	1	2	300.99503	400.0	1	1	2	106.248764	97.14809	0	0.233	0.0	0.012	0.0	1111.0
0.0	0.0	1	2	300.99503	400.0	1	1	2	106.248764	97.14809	0	0.233	-0.001	-0.015	0.0	1111.0
0.0	0.0	1	2	300.99503	400.0	1	1	2	106.248764	97.14809	0	0.233	0.0	0.008	0.0	1111.0
-2805.4175	-201.99005	1	3	201.99005	400.0	1	1	2	106.248764	97.14809	1	0.233	0.0	0.001	0.0	1111.0
-2805.4175	-201.99005	1	3	201.99005	400.0	1	1	2	106.248764	97.14809	1	0.233	0.0	0.015	0.0	1111.0
-2805.4175	-201.99005	1	3	201.99005	400.0	0	1	2	106.248764	97.14809	1	0.233	0.0	0.0	0.0	1111.0
-2805.4175	-201.99005	1	3	201.99005	400.0	0	1	2	106.248764	97.14809	1	0.233	-0.001	-0.012	0.0	1111.0
-2805.4175	-201.99005	1	3	201.99005	400.0	0	1	2	106.248764	97.14809	1	0.233	-0.001	-0.12	-0.382	1111.0
-2805.4175	-201.99005	1	3	201.99005	400.0	0	1	2	106.248764	97.14809	1	0.233	-0.003	-0.327	-0.382	1111.0
-2805.4175	-201.99005	1	3	201.99005	400.0	0	1	2	106.248764	97.14809	1	0.233	-0.007	-0.521	-0.553	1111.0
-2805.4175	-201.99005	1	3	201.99005	400.0	0	1	2	106.248764	97.14809	1	0.232	-0.011	-0.546	-0.553	1111.0
-2805.4175	-201.99005	1	3	201.99005	400.0	0	1	2	106.248764	97.14809	1	0.232	-0.017	-0.892	-0.861	1111.0
-2805.4175	-201.99005	1	3	201.99005	400.0	0	1	2	106.248764	97.14809	1	0.232	-0.024	-0.998	-0.998	1111.0
-2805.4175	-201.99005	1	3	201.99005	400.0	0	1	2	106.248764	97.14809	1	0.232	-0.03	-1.012	-0.998	1111.0
-2805.4175	-201.99005	1	3	201.99005	400.0	0	1	2	106.248764	97.14809	1	0.232	-0.037	-1.215	-1.245	1111.0
-2805.4175	-201.99005	1	3	201.99005	400.0	0	1	2	106.248764	97.14809	1	0.232	-0.044	-1.335	-1.459	1111.0
-2805.4175	-201.99005	1	3	201.99005	400.0	0	1	2	106.248764	97.14809	1	0.232	-0.052	-1.47	-1.459	1111.0
-2805.4175	-201.99005	1	3	201.99005	400.0	0	1	2	106.248764	97.14809	1	0.232	-0.06	-1.585	-1.554	1111.0
-2805.4175	-201.99005	1	3	201.99005	400.0	0	1	2	106.248764	97.14809	1	0.232	-0.067	-1.553	-1.554	1111.0
-2805.4175	-201.99005	1	3	201.99005	400.0	0	1	2	106.248764	97.14809	1	0.232	-0.075	-1.719	-1.725	1111.0
-2805.4175	-201.99005	1	3	201.99005	400.0	0	1	2	106.248764	97.14809	1	0.232	-0.083	-1.798	-1.801	1111.0
-2805.4175	-201.99005	1	3	201.99005	400.0	0	1	2	106.248764	97.14809	1	0.231	-0.089	-1.858	-1.801	1111.0
-2805.4175	-201.99005	1	3	201.99005	400.0	0	1	2	106.248764	97.14809	1	0.231	-0.096	-1.944	-1.938	1111.0
-2805.4175	-201.99005	1	3	201.99005	400.0	0	1	2	106.248764	97.14809	1	0.231	-0.104	-2.045	-2.0	1111.0
-2805.4175	-201.99005	1	3	201.99005	400.0	0	1	2	106.248764	97.14809	1	0.231	-0.11	-1.992	-2.0	1111.0
-2805.4175	-201.99005	1	3	201.99005	400.0	0	1	2	106.248764	97.14809	1	0.231	-0.116	-2.139	-2.11	1111.0
-2805.4175	-201.99005	1	3	201.99005	400.0	0	1	2	106.248764	97.14809	1	0.231	-0.122	-2.092	-2.11	1111.0
-2805.4175	-201.99005	1	3	201.99005	400.0	0	1	2	106.248764	97.14809	1	0.231	-0.128	-2.198	-2.205	1111.0
-2805.4175	-201.99005	1	3	201.99005	400.0	0	1	2	106.248764	97.14809	1	0.231	-0.134	-2.273	-2.248	1111.0
-2805.4175	-201.99005	1	3	201.99005	400.0	0	1	2	106.248764	97.14809	1	0.231	-0.141	-2.451	-2.248	1111.0
-2805.4175	-201.99005	1	3	201.99005	400.0	0	1	2	106.248764	97.14809	1	0.231	-0.145	-2.318	-2.324	1111.0
-2805.4175	-201.99005	1	3	201.99005	400.0	0	1	2	106.248764	97.14809	1	0.231	-0.149	-2.359	-2.358	1111.0
-2805.4175	-201.99005	1	3	201.99005	400.0	0	1	2	106.248764	97.14809	1	0.231	-0.154	-2.51	-2.358	1111.0
-2805.4175	-201.99005	1	3	201.99005	400.0	0	1	2	106.248764	97.14809	1	0.231	-0.16	-2.432	-2.42	1111.0
-2805.4175	-201.99005	1	3	201.99005	400.0	0	1	2	106.248764	97.14809	1	0.231	-0.163	-2.379	-2.42	1111.0
-2805.4175	-201.99005	1	3	201.99005	400.0	0	1	2	106.248764	97.14809	1	0.231	-0.167	-2.453	-2.447	1111.0
-2805.4175	-201.99005	1	3	201.99005	400.0	0	1	2	106.248764	97.14809	1	0.231	-0.171	-2.433	-2.496	1111.0
-2805.4175	-201.99005	1	3	201.99005	400.0	0	1	2	106.248764	97.14809	1	0.231	-0.175	-2.5	-2.496	1111.0
-2805.4175	-201.99005	1	3	201.99005	400.0	0	1	2	106.248764	97.14809	1	0.231	-0.179	-2.487	-2.518	1111.0
-2805.4175	-201.99005	1	3	201.99005	400.0	0	1	2	106.248764	97.14809	1	0.231	-0.182	-2.553	-2.558	1111.0
-2805.4175	-201.99005	1	3	201.99005	400.0	0	1	2	106.248764	97.14809	1	0.231	-0.184	-2.571	-2.558	1111.0
-2805.4175	-201.99005	1	3	201.99005	400.0	0	1	2	106.248764	97.14809	1	0.231	-0.186	-2.583	-2.592	1111.0
-2805.4175	-201.99005	1	3	201.99005	400.0	0	1	2	106.248764	97.14809	1	0.231	-0.188	-2.656	-2.592	1111.0
-2805.4175	-201.99005	1	3	201.99005	400.0	0	1	2	106.248764	97.14809	1	0.231	-0.19	-2.595	-2.607	1111.0
-2805.4175	-201.99005	1	3	201.99005	400.0	0	1	2	106.248764	97.14809	1	0.231	-0.192	-2.643	-2.634	1111.0
-2805.4175	-201.99005	1	3	201.99005	400.0	0	1	2	106.248764	97.14809	1	0.231	-0.194	-2.657	-2.634	1111.0
-2805.4175	-201.99005	1	3	201.99005	400.0	0	1	2	106.248764	97.14809	1	0.231	-0.197	-2.829	-2.647	1111.0
-2805.4175	-201.99005	1	3	201.99005	400.0	0	1	2	106.248764	97.14809	1	0.23	-0.199	-2.556	-2.668	1111.0
-2805.4175	-201.99005	1	3	201.99005	400.0	0	1	2	106.248764	97.14809	1	0.23	-0.201	-2.64	-2.668	1111.0
-2805.4175	-201.99005	1	3	201.99005	400.0	0	1	2	106.248764	97.14809	1	0.23	-0.202	-2.596	-2.678	1111.0
-2805.4175	-201.99005	1	3	201.99005	400.0	0	1	2	106.248764	97.14809	1	0.23	-0.202	-2.651	-2.678	1111.0
-2805.4175	-201.99005	1	3	201.99005	400.0	0	1	2	106.248764	97.14809	1	0.23	-0.204	-2.704	-2.696	1111.0
-2805.4175	-201.99005	1	3	201.99005	400.0	0	1	2	106.248764	97.14809	1	0.23	-0.206	-2.71	-2.704	1111.0
-2805.4175	-201.99005	1	3	201.99005	400.0	0	1	2	106.248764	97.14809	1	0.23	-0.207	-2.657	-2.704	1111.0
-2805.4175	-201.99005	1	3	201.99005	400.0	0	1	2	106.248764	97.14809	1	0.23	-0.209	-2.732	-2.718	1111.0
-2805.4175	-201.99005	1	3	201.99005	400.0	0	1	2	106.248764	97.14809	1	0.23	-0.21	-2.739	-2.724	1111.0
-2805.4175	-201.99005	1	3	201.99005	400.0	0	1	2	106.248764	97.14809	1	0.23	-0.212	-2.725	-2.724	1111.0
-2805.4175	-201.99005	1	3	201.99005	400.0	0	1	2	106.248764	97.14809	1	0.23	-0.214	-2.753	-2.736	1111.0
-2805.4175	-201.99005	1	3	201.99005	400.0	0	1	2	106.248764	97.14809	1	0.23	-0.216	-2.748	-2.736	1111.0
-2805.4175	-201.99005	1	3	201.99005	400.0	0	1	2	106.248764	97.14809	1	0.23	-0.217	-2.518	-2.741	1111.0
-2805.4175	-201.99005	1	3	201.99005	400.0	0	1	2	106.248764	97.14809	1	0.23	-0.219	-2.712	-2.75	1111.0
-2805.4175	-201.99005	1	3	201.99005	400.0	0	1	2	106.248764	97.14809	1	0.23	-0.221	-2.768	-2.75	1111.0
-2805.4175	-201.99005	1	3	201.99005	400.0	0	1	2	106.248764	97.14809	1	0.23	-0.221	-2.735	-2.754	1111.0
-2805.4175	-201.99005	1	3	201.99005	400.0	0	1	2	106.248764	97.14809	1	0.23	-0.221	-2.802	-2.761	1111.0
-2805.4175	-201.99005	1	3	201.99005	400.0	0	1	2	106.248764	97.14809	1	0.23	-0.221	-2.769	-2.761	1111.0
-2805.4175	-201.99005	1	3	201.99005	400.0	0	1	2	106.248764	97.14809	1	0.23	-0.221	-2.768	-2.764	1111.0
-2805.4175	-201.99005	1	3	201.99005	400.0	0	1	2	106.248764	97.14809	1	0.23	-0.221	-2.761	-2.764	1111.0
-2805.4175	-201.99005	1	3	201.99005	400.0	0	1	2	106.248764	97.14809	1	0.23	-0.221	-2.83	-2.77	1111.0
-2805.4175	-201.99005	1	3	201.99005	400.0	0	1	2	106.248764	97.14809	1	0.23	-0.221	-2.746	-2.773	1111.0
-2805.4175	-201.99005	1	3	201.99005	400.0	0	1	2	106.248764	97.14809	1	0.23	-0.221	-2.774	-2.773	1111.0
-2805.4175	-201.99005	1	3	201.99005	400.0	0	1	2	106.248764	97.14809	1	0.23	-0.221	-2.832	-2.778	1111.0
-2805.4175	-201.99005	1	3	201.99005	400.0	0	1	2	106.248764	97.14809	1	0.23	-0.221	-2.805	-2.78	1111.0
-2805.4175	-201.99005	1	3	201.99005	400.0	0	1	2	106.248764	97.14809	1	0.23	-0.221	-2.774	-2.78	1111.0
-2805.4175	-201.99005	1	3	201.99005	400.0	0	1	2	106.248764	97.14809	1	0.23	-0.222	-2.973	-2.784	1111.0
-2805.4175	-201.99005	1	3	201.99005	400.0	0	1	2	106.248764	97.14809	1	0.23	-0.222	-2.766	-2.784	1111.0
-2805.4175	-201.99005	1	3	201.99005	400.0	0	1	2	106.248764	97.14809	1	0.229	-0.222	-2.796	-2.785	1111.0
-2805.4175	-201.99005	1	3	201.99005	400.0	0	1	2	106.248764	97.14809	1	0.229	-0.222	-2.771	-2.788	1111.0
-2805.4175	-201.99005	1	3	201.99005	400.0	0	1	2	106.248764	97.14809	1	0.229	-0.222	-2.83	-2.788	1111.0
-2805.4175	-201.99005	1	3	201.99005	400.0	0	1	2	106.248764	97.14809	1	0.229	-0.222	-2.756	-2.79	1111.0
-2805.4175	-201.99005	1	3	201.99005	400.0	0	1	2	106.248764	97.14809	1	0.229	-0.222	-2.775	-2.792	1111.0
-2805.4175	-201.99005	1	3	201.99005	400.0	0	1	2	106.248764	97.14809	1	0.229	-0.222	-2.811	-2.792	1111.0
-2805.4175	-201.99005	1	3	201.99005	400.0	0	1	2	106.248764	97.14809	1	0.229	-0.222	-2.742	-2.794	1111.0
-2805.4175	-201.99005	1	3	201.99005	400.0	0	1	2	106.248764	97.14809	1	0.229	-0.221	-2.832	-2.794	1111.0
-2805.4175	-201.99005	1	3	201.99005	400.0	0	1	2	106.248764	97.14809	1	0.229	-0.221	-2.644	-2.795	1111.0
-2805.4175	-201.99005	1	3	201.99005	400.0	0	1	2	106.248764	97.14809	1	0.229	-0.222	-2.94	-2.797	1111.0
-2805.4175	-201.99005	1	3	201.99005	400.0	0	1	2	106.248764	97.14809	1	0.229	-0.222	-2.782	-2.797	1111.0
-2805.4175	-201.99005	1	3	201.99005	400.0	0	1	2	106.248764	97.14809	1	0.229	-0.222	-2.825	-2.798	1111.0
-2805.4175	-201.99005	1	3	201.99005	400.0	0	1	2	106.248764	97.14809	1	0.229	-0.222	-2.771	-2.8	1111.0
-2805.4175	-201.99005	1	3	201.99005	400.0	0	1	2	106.248764	97.14809	1	0.229	-0.222	-2.784	-2.8	1111.0
-2805.4175	-201.99005	1	3	201.99005	400.0	0	1	2	106.248764	97.14809	1	0.229	-0.222	-2.767	-2.8	1111.0
-2805.4175	-201.99005	1	3	201.99005	400.0	0	1	2	106.248764	97.14809	1	0.229	-0.222	-2.828	-2.8	1111.0
-2805.4175	-201.99005	1	3	201.99005	400.0	0	1	2	106.248764	97.14809	1	0.229	-0.222	-2.832	-2.801	1111.0
-2805.4175	-201.99005	1	3	201.99005	400.0	0	1	2	106.248764	97.14809	1	0.229	-0.222	-2.787	-2.801	1111.0
-2805.4175	-201.99005	1	3	201.99005	400.0	0	1	2	106.248764	97.14809	1	0.229	-0.222	-2.802	-2.801	1111.0
-2805.4175	-201.99005	1	3	201.99005	400.0	0	1	2	106.248764	97.14809	1	0.229	-0.222	-2.739	-2.802	1111.0
-2805.4175	-201.99005	1	3	201.99005	400.0	0	1	2	106.248764	97.14809	1	0.229	-0.222	-2.814	-2.803	1111.0
-2805.4175	-201.99005	1	3	201.99005	400.0	0	1	2	106.248764	97.14809	1	0.229	-0.222	-2.761	-2.803	1111.0
-2805.4175	-201.99005	1	3	201.99005	400.0	0	1	2	106.248764	97.14809	1	0.229	-0.222	-2.751	-2.803	1111.0
-2805.4175	-201.99005	1	3	201.99005	400.0	0	1	2	106.248764	97.14809	1	0.229	-0.222	-2.786	-2.803	1111.0
-2805.4175	-201.99005	1	3	201.99005	400.0	0	1	2	106.248764	97.14809	1	0.229	-0.222	-2.777	-2.804	1111.0
-2805.4175	-201.99005	1	3	201.99005	400.0	0	1	2	106.248764	97.14809	1	0.229	-0.222	-2.781	-2.804	1111.0
-2805.4175	-201.99005	1	3	201.99005	400.0	0	1	2	106.248764	97.14809	1	0.229	-0.222	-2.744	-2.804	1111.0
-2805.4175	-201.99005	1	3	201.99005	400.0	0	1	2	106.248764	97.14809	1	0.229	-0.222	-2.818	-2.804	1111.0
-2805.4175	-201.99005	1	3	201.99005	400.0	0	1	2	106.248764	97.14809	1	0.229	-0.222	-2.788	-2.805	1111.0
-2805.4175	-201.99005	1	3	201.99005	400.0	0	1	2	106.248764	97.14809	1	0.229	-0.222	-2.866	-2.805	1111.0
-2805.4175	-201.99005	1	3	201.99005	400.0	0	1	2	106.248764	97.14809	1	0.229	-0.222	-2.827	-2.805	1111.0
-2805.4175	-201.99005	1	3	201.99005	400.0	0	1	2	106.248764	97.14809	1	0.229	-0.222	-2.779	-2.805	1111.0
-2805.4175	-201.99005	1	3	201.99005	400.0	0	1	2	106.248764	97.14809	1	0.229	-0.221	-2.796	-2.805	1111.0
-2805.4175	-201.99005	1	3	201.99005	400.0	0	1	2	106.248764	97.14809	1	0.229	-0.221	-2.784	-2.805	1111.0
-2805.4175	-201.99005	1	3	201.99005	400.0	0	1	2	106.248764	97.14809	1	0.229	-0.221	-2.833	-2.805	1111.0
-2805.4175	-201.99005	1	3	201.99005	400.0	0	1	2	106.248764	97.14809	1	0.229	-0.221	-2.834	-2.806	1111.0
-2805.4175	-201.99005	1	3	201.99005	400.0	0	1	2	106.248764	97.14809	1	0.229	-0.221	-2.808	-2.806	1111.0
-2805.4175	-201.99005	1	3	201.99005	400.0	0	1	2	106.248764	97.14809	1	0.229	-0.221	-2.842	-2.806	1111.0
-2805.4175	-201.99005	1	3	201.99005	400.0	0	1	2	106.248764	97.14809	1	0.229	-0.221	-2.799	-2.806	1111.0
-2805.4175	-201.99005	1	3	201.99005	400.0	0	1	2	106.248764	97.14809	1	0.229	-0.221	-2.845	-2.806	1111.0
-2805.4175	-201.99005	1	3	201.99005	400.0	0	1	2	106.248764	97.14809	1	0.229	-0.221	-2.81	-2.806	1111.0
-2805.4175	-201.99005	1	3	201.99005	400.0	0	1	2	106.248764	97.14809	1	0.229	-0.221	-2.854	-2.806	1111.0
-2805.4175	-201.99005	1	3	201.99005	400.0	0	1	2	106.248764	97.14809	1	0.229	-0.221	-2.847	-2.806	1111.0
-2805.4175	-201.99005	1	3	201.99005	400.0	0	1	2	106.248764	97.14809	1	0.229	-0.221	-2.715	-2.806	1111.0
-2805.4175	-201.99005	1	3	201.99005	400.0	0	1	2	106.248764	97.14809	1	0.229	-0.221	-2.785	-2.806	1111.0
-2805.4175	-201.99005	1	3	201.99005	400.0	0	1	2	106.248764	97.14809	1	0.229	-0.222	-2.949	-2.807	1111.0
-2805.4175	-201.99005	1	3	201.99005	400.0	0	1	2	106.248764	97.14809	1	0.229	-0.222	-2.844	-2.807	1111.0
-2805.4175	-201.99005	1	3	201.99005	400.0	0	1	2	106.248764	97.14809	1	0.229	-0.224	-2.969	-2.807	1111.0
-2805.4175	-201.99005	1	3	201.99005	400.0	0	1	2	106.248764	97.14809	1	0.229	-0.224	-2.883	-2.807	1111.0
-2805.4175	-201.99005	1	3	201.99005	400.0	0	1	2	106.248764	97.14809	1	0.229	-0.224	-2.798	-2.807	1111.0
-2805.4175	-201.99005	1	3	201.99005	400.0	0	1	2	106.248764	97.14809	1	0.229	-0.224	-2.82	-2.807	1111.0
-2805.4175	-201.99005	1	3	201.99005	400.0	0	1	2	106.248764	97.14809	1	0.229	-0.224	-2.786	-2.807	1111.0
-2805.4175	-201.99005	1	3	201.99005	400.0	0	1	2	106.248764	97.14809	1	0.229	-0.224	-2.838	-2.807	1111.0
-2805.4175	-201.99005	1	3	201.99005	400.0	0	1	2	106.248764	97.14809	1	0.229	-0.224	-2.764	-2.807	1111.0
-2805.4175	-201.99005	1	3	201.99005	400.0	0	1	2	106.248764	97.14809	1	0.229	-0.224	-2.836	-2.807	1111.0
-2805.4175	-201.99005	1	3	201.99005	400.0	0	1	2	106.248764	97.14809	1	0.229	-0.224	-2.838	-2.807	1111.0
-2805.4175	-201.99005	1	3	201.99005	400.0	0	1	2	106.248764	97.14809	1	0.229	-0.224	-2.827	-2.807	1111.0
-2805.4175	-201.99005	1	3	201.99005	400.0	0	1	2	106.248764	97.14809	1	0.229	-0.224	-2.841	-2.807	1111.0
-2805.4175	-201.99005	1	3	201.99005	400.0	0	1	2	106.248764	97.14809	1	0.229	-0.224	-2.792	-2.807	1111.0
-2805.4175	-201.99005	1	3	201.99005	400.0	0	1	2	106.248764	97.14809	1	0.229	-0.224	-2.814	-2.807	1111.0
-2805.4175	-201.99005	1	3	201.99005	400.0	0	1	2	106.248764	97.14809	1	0.229	-0.225	-2.935	-2.807	1111.0
-2805.4175	-201.99005	1	3	201.99005	400.0	0	1	2	106.248764	97.14809	1	0.229	-0.225	-2.79	-2.807	1111.0
-2805.4175	-201.99005	1	3	201.99005	400.0	0	1	2	106.248764	97.14809	1	0.229	-0.225	-2.785	-2.807	1111.0
-2805.4175	-201.99005	1	3	201.99005	400.0	0	1	2	106.248764	97.14809	1	0.229	-0.225	-2.768	-2.807	1111.0
-2805.4175	-201.99005	1	3	201.99005	400.0	0	1	2	106.248764	97.14809	1	0.229	-0.225	-2.797	-2.807	1111.0
-2805.4175	-201.99005	1	3	201.99005	400.0	0	1	2	106.248764	97.14809	1	0.229	-0.224	-2.797	-2.807	1111.0
-2805.4175	-201.99005	1	3	201.99005	400.0	0	1	2	106.248764	97.14809	1	0.229	-0.224	-2.786	-2.807	1111.0
-2805.4175	-201.99005	1	3	201.99005	400.0	0	1	2	106.248764	97.14809	1	0.229	-0.224	-2.825	-2.807	1111.0
-2805.4175	-201.99005	1	3	201.99005	400.0	0	1	2	106.248764	97.14809	1	0.229	-0.224	-2.847	-2.807	1111.0
-2805.4175	-201.99005	1	3	201.99005	400.0	0	1	2	106.248764	97.14809	1	0.229	-0.224	-2.758	-2.807	1111.0
-2805.4175	-201.99005	1	3	201.99005	400.0	0	1	2	106.248764	97.14809	1	0.229	-0.224	-2.806	-2.807	1111.0
-2805.4175	-201.99005	1	3	201.99005	400.0	0	1	2	106.248764	97.14809	1	0.229	-0.224	-2.774	-2.807	1111.0
-2805.4175	-201.99005	1	3	201.99005	400.0	0	1	2	106.248764	97.14809	1	0.229	-0.224	-2.84	-2.807	1111.0
-2805.4175	-201.99005	1	3	201.99005	400.0	0	1	2	106.248764	97.14809	1	0.229	-0.224	-2.802	-2.807	1111.0
-2805.4175	-201.99005	1	3	201.99005	400.0	0	1	2	106.248764	97.14809	1	0.229	-0.224	-2.817	-2.807	1111.0
-2805.4175	-201.99005	1	3	201.99005	400.0	0	1	2	106.248764	97.14809	1	0.229	-0.224	-2.775	-2.807	1111.0
-2805.4175	-201.99005	1	3	201.99005	400.0	0	1	2	106.248764	97.14809	1	0.229	-0.225	-3.031	-2.807	1111.0
-2805.4175	-201.99005	1	3	201.99005	400.0	0	1	2	106.248764	97.14809	1	0.229	-0.225	-2.779	-2.807	1111.0
-2805.4175	-201.99005	1	3	201.99005	400.0	0	1	2	106.248764	97.14809	1	0.229	-0.225	-2.811	-2.807	1111.0
-2805.4175	-201.99005	1	3	201.99005	400.0	0	1	2	106.248764	97.14809	1	0.229	-0.225	-2.779	-2.807	1111.0
-2805.4175	-201.99005	1	3	201.99005	400.0	0	1	2	106.248764	97.14809	1	0.229	-0.225	-2.827	-2.807	1111.0
-2805.4175	-201.99005	1	3	201.99005	400.0	0	1	2	106.248764	97.14809	1	0.229	-0.225	-2.853	-2.807	1111.0
-2805.4175	-201.99005	1	3	201.99005	400.0	0	1	2	106.248764	97.14809	1	0.229	-0.225	-2.774	-2.807	1111.0
-2805.4175	-201.99005	1	3	201.99005	400.0	0	1	2	106.248764	97.14809	1	0.229	-0.225	-2.899	-2.807	1111.0
-2805.4175	-201.99005	1	3	201.99005	400.0	0	1	2	106.248764	97.14809	1	0.229	-0.226	-2.824	-2.807	1111.0
-2805.4175	-201.99005	1	3	201.99005	400.0	0	1	2	106.248764	97.14809	1	0.229	-0.225	-2.653	-2.807	1111.0
-2805.4175	-201.99005	1	3	201.99005	400.0	0	1	2	106.248764	97.14809	1	0.229	-0.225	-2.787	-2.807	1111.0
-2805.4175	-201.99005	1	3	201.99005	400.0	0	1	2	106.248764	97.14809	1	0.229	-0.225	-2.832	-2.807	1111.0
-2805.4175	-201.99005	1	3	201.99005	400.0	0	1	2	106.248764	97.14809	1	0.229	-0.225	-2.781	-2.807	1111.0
-2805.4175	-201.99005	1	3	201.99005	400.0	0	1	2	106.248764	97.14809	1	0.229	-0.225	-2.827	-2.807	1111.0
-2805.4175	-201.99005	1	3	201.99005	400.0	0	1	2	106.248764	97.14809	1	0.229	-0.225	-2.763	-2.807	1111.0
-2805.4175	-201.99005	1	3	201.99005	400.0	0	1	2	106.248764	97.14809	1	0.229	-0.225	-2.814	-2.807	1111.0
-2805.4175	-201.99005	1	3	201.99005	400.0	0	1	2	106.248764	97.14809	1	0.229	-0.225	-2.804	-2.807	1111.0
-2805.4175	-201.99005	1	3	201.99005	400.0	0	1	2	106.248764	97.14809	1	0.229	-0.225	-2.84	-2.807	1111.0
-2805.4175	-201.99005	1	3	201.99005	400.0	0	1	2	106.248764	97.14809	1	0.229	-0.225	-2.801	-2.807	1111.0
-2805.4175	-201.99005	1	3	201.99005	400.0	0	1	2	106.248764	97.14809	1	0.229	-0.225	-2.814	-2.807	1111.0
-2805.4175	-201.99005	1	3	201.99005	400.0	0	1	2	106.248764	97.14809	1	0.229	-0.225	-2.792	-2.807	1111.0
-2805.4175	-201.99005	1	3	201.99005	400.0	0	1	2	106.248764	97.14809	1	0.229	-0.225	-2.875	-2.807	1111.0
-2805.4175	-201.99005	1	3	201.99005	400.0	0	1	2	106.248764	97.14809	1	0.229	-0.225	-2.779	-2.807	1111.0
-2805.4175	-201.99005	1	3	201.99005	400.0	0	1	2	106.248764	97.14809	1	0.229	-0.225	-2.816	-2.807	1111.0
-2805.4175	-201.99005	1	3	201.99005	400.0	0	1	2	106.248764	97.14809	1	0.229	-0.225	-2.77	-2.807	1111.0
-2805.4175	-201.99005	1	3	201.99005	400.0	0	1	2	106.248764	97.14809	1	0.229	-0.225	-2.783	-2.807	1111.0
-2805.4175	-201.99005	1	3	201.99005	400.0	0	1	2	106.248764	97.14809	1	0.229	-0.225	-2.819	-2.807	1111.0
-2805.4175	-201.99005	1	3	201.99005	400.0	0	1	2	106.248764	97.14809	1	0.229	-0.225	-2.81	-2.807	1111.0
-2805.4175	-201.99005	1	3	201.99005	400.0	0	1	2	106.248764	97.14809	1	0.229	-0.225	-2.825	-2.807	1111.0
-2805.4175	-201.99005	1	3	201.99005	400.0	0	1	2	106.248764	97.14809	1	0.229	-0.225	-2.792	-2.807	1111.0
-2805.4175	-201.99005	1	3	201.99005	400.0	1	1	2	106.248764	97.14809	1	0.229	-0.225	-2.81	-2.807	1111.0
-2805.4175	-201.99005	1	3	201.99005	400.0	1	1	2	106.248764	97.14809	1	0.229	-0.225	-2.768	-2.807	1111.0
-2805.4175	-201.99005	1	3	201.99005	400.0	1	1	2	106.248764	97.14809	1	0.229	-0.225	-2.811	-2.807	1111.0
-2805.4175	-201.99005	1	3	201.99005	400.0	1	1	2	106.248764	97.14809	1	0.229	-0.225	-2.774	-2.807	1111.0
-2805.4175	-201.99005	1	3	201.99005	400.0	1	1	2	106.248764	97.14809	1	0.229	-0.225	-2.844	-2.807	1111.0
-2805.4175	-201.99005	1	3	201.99005	400.0	1	1	2	106.248764	97.14809	1	0.229	-0.225	-2.857	-2.807	1111.0
-2805.4175	-201.99005	1	3	201.99005	400.0	1	1	2	106.248764	97.14809	1	0.229	-0.225	-2.773	-2.807	1111.0
-2805.4175	-201.99005	1	3	201.99005	400.0	1	1	2	106.248764	97.14809	1	0.229	-0.226	-2.834	-2.807	1111.0
-2805.4175	-201.99005	1	3	201.99005	400.0	1	1	2	106.248764	97.14809	1	0.229	-0.226	-2.807	-2.807	1111.0
-2805.4175	-201.99005	1	3	201.99005	400.0	1	1	2	106.248764	97.14809	1	0.229	-0.226	-2.742	-2.807	1111.0
-2805.4175	-201.99005	1	3	201.99005	400.0	1	1	2	106.248764	97.14809	1	0.229	-0.226	-2.807	-2.807	1111.0
-2805.4175	-201.99005	1	3	201.99005	400.0	1	1	2	106.248764	97.14809	1	0.229	-0.226	-2.808	-2.807	1111.0
-2805.4175	-201.99005	1	3	201.99005	400.0	1	1	2	106.248764	97.14809	1	0.229	-0.226	-2.805	-2.807	1111.0
-2805.4175	-201.99005	1	3	201.99005	400.0	1	1	2	106.248764	97.14809	1	0.229	-0.226	-2.82	-2.807	1111.0
-2805.4175	-201.99005	1	3	201.99005	400.0	1	1	2	106.248764	97.14809	1	0.229	-0.226	-2.816	-2.807	1111.0
-2805.4175	-201.99005	1	3	201.99005	400.0	1	1	2	106.248764	97.14809	1	0.229	-0.226	-2.808	-2.807	1111.0
-2805.4175	-201.99005	1	3	201.99005	400.0	1	1	2	106.248764	97.14809	1	0.229	-0.226	-2.808	-2.807	1111.0
-2805.4175	-201.99005	1	3	201.99005	400.0	1	1	2	106.248764	97.14809	1	0.229	-0.226	-2.82	-2.807	1111.0
-2805.4175	-201.99005	1	3	201.99005	400.0	1	1	2	106.248764	97.14809	1	0.229	-0.226	-2.75	-2.807	1111.0
-2805.4175	-201.99005	1	3	201.99005	400.0	1	1	2	106.248764	97.14809	1	0.229	-0.226	-2.737	-2.807	1111.0
-2805.4175	-201.99005	1	3	201.99005	400.0	1	1	2	106.248764	97.14809	1	0.229	-0.226	-2.724	-2.807	1111.0
-2805.4175	-201.99005	1	3	201.99005	400.0	1	1	2	106.248764	97.14809	1	0.229	-0.226	-2.847	-2.807	1111.0
-2805.4175	-201.99005	1	3	201.99005	400.0	1	1	2	106.248764	97.14809	1	0.229	-0.226	-2.807	-2.807	1111.0
-2805.4175	-201.99005	1	3	201.99005	400.0	1	1	2	106.248764	97.14809	1	0.229	-0.226	-2.877	-2.807	1111.0
-2805.4175	-201.99005	1	3	201.99005	400.0	1	1	2	106.248764	97.14809	1	0.229	-0.226	-2.841	-2.807	1111.0
-2805.4175	-201.99005	1	3	201.99005	400.0	1	1	2	106.248764	97.14809	1	0.229	-0.226	-2.847	-2.807	1111.0
-2805.4175	-201.99005	1	3	201.99005	400.0	1	1	2	106.248764	97.14809	1	0.229	-0.226	-2.824	-2.807	1111.0
-2805.4175	-201.99005	1	3	201.99005	400.0	1	1	2	106.248764	97.14809	1	0.229	-0.226	-2.784	-2.807	1111.0
-2805.4175	-201.99005	1	3	201.99005	400.0	1	1	2	106.248764	97.14809	1	0.229	-0.226	-2.722	-2.807	1111.0
-2805.4175	-201.99005	1	3	201.99005	400.0	1	1	2	106.248764	97.14809	1	0.229	-0.227	-2.917	-2.807	1111.0
-2805.4175	-201.99005	1	3	201.99005	400.0	1	1	2	106.248764	97.14809	1	0.229	-0.227	-2.772	-2.807	1111.0
-2805.4175	-201.99005	1	3	201.99005	400.0	1	1	2	106.248764	97.14809	1	0.229	-0.227	-2.787	-2.807	1111.0
-2805.4175	-201.99005	1	3	201.99005	400.0	1	1	2	106.248764	97.14809	1	0.229	-0.227	-2.792	-2.807	1111.0
-2805.4175	-201.99005	1	3	201.99005	400.0	1	1	2	106.248764	97.14809	1	0.229	-0.227	-2.805	-2.807	1111.0
-2805.4175	-201.99005	1	3	201.99005	400.0	1	1	2	106.248764	97.14809	1	0.229	-0.227	-2.761	-2.807	1111.0
-2805.4175	-201.99005	1	3	201.99005	400.0	1	1	2	106.248764	97.14809	1	0.229	-0.227	-2.82	-2.807	1111.0
-2805.4175	-201.99005	1	3	201.99005	400.0	1	1	2	106.248764	97.14809	1	0.229	-0.227	-2.813	-2.807	1111.0
-2805.4175	-201.99005	1	3	201.99005	400.0	1	1	2	106.248764	97.14809	1	0.229	-0.227	-2.87	-2.807	1111.0
-2805.4175	-201.99005	1	3	201.99005	400.0	1	1	2	106.248764	97.14809	1	0.229	-0.227	-2.761	-2.807	1111.0
-2805.4175	-201.99005	1	3	201.99005	400.0	1	1	2	106.248764	97.14809	1	0.229	-0.227	-2.794	-2.807	1111.0
-2805.4175	-201.99005	1	3	201.99005	400.0	1	1	2	106.248764	97.14809	1	0.229	-0.227	-2.817	-2.807	1111.0
-2805.4175	-201.99005	1	3	201.99005	400.0	1	1	2	106.248764	97.14809	1	0.229	-0.227	-2.818	-2.807	1111.0
-2805.4175	-201.99005	1	3	201.99005	400.0	1	1	2	106.248764	97.14809	1	0.229	-0.227	-2.798	-2.807	1111.0
-2805.4175	-201.99005	1	3	201.99005	400.0	1	1	2	106.248764	97.14809	1	0.229	-0.227	-2.794	-2.807	1111.0
-2805.4175	-201.99005	1	3	201.99005	400.0	1	1	2	106.248764	97.14809	1	0.229	-0.227	-2.791	-2.807	1111.0
-2805.4175	-201.99005	1	3	201.99005	400.0	1	1	2	106.248764	97.14809	1	0.229	-0.227	-2.849	-2.807	1111.0
-2805.4175	-201.99005	1	3	201.99005	400.0	1	1	2	106.248764	97.14809	1	0.229	-0.227	-2.859	-2.807	1111.0
-2805.4175	-201.99005	1	3	201.99005	400.0	1	1	2	106.248764	97.14809	1	0.229	-0.227	-2.797	-2.807	1111.0
-2805.4175	-201.99005	1	3	201.99005	400.0	1	1	2	106.248764	97.14809	1	0.229	-0.226	-2.618	-2.807	1111.0
-2805.4175	-201.99005	1	3	201.99005	400.0	1	1	2	106.248764	97.14809	1	0.229	-0.226	-2.845	-2.807	1111.0
-2805.4175	-201.99005	1	3	201.99005	400.0	1	1	2	106.248764	97.14809	1	0.229	-0.226	-2.755	-2.807	1111.0
-2805.4175	-201.99005	1	3	201.99005	400.0	1	1	2	106.248764	97.14809	1	0.229	-0.226	-2.794	-2.807	1111.0
-2805.4175	-201.99005	1	3	201.99005	400.0	1	1	2	106.248764	97.14809	1	0.229	-0.226	-2.809	-2.807	1111.0
-2805.4175	-201.99005	1	3	201.99005	400.0	1	1	2	106.248764	97.14809	1	0.229	-0.225	-2.64	-2.807	1111.0
-2805.4175	-201.99005	1	3	201.99005	400.0	1	1	2	106.248764	97.14809	1	0.229	-0.225	-2.778	-2.807	1111.0
-2805.4175	-201.99005	1	3	201.99005	400.0	1	1	2	106.248764	97.14809	1	0.229	-0.225	-2.837	-2.807	1111.0
-2805.4175	-201.99005	1	3	201.99005	400.0	1	1	2	106.248764	97.14809	1	0.229	-0.225	-2.779	-2.807	1111.0
-2805.4175	-201.99005	1	3	201.99005	400.0	1	1	2	106.248764	97.14809	1	0.229	-0.225	-2.89	-2.807	1111.0
-2805.4175	-201.99005	1	3	201.99005	400.0	1	1	2	106.248764	97.14809	1	0.229	-0.225	-2.782	-2.807	1111.0
-2805.4175	-201.99005	1	3	201.99005	400.0	1	1	2	106.248764	97.14809	1	0.229	-0.225	-2.793	-2.807	1111.0
-2805.4175	-201.99005	1	3	201.99005	400.0	1	1	2	106.248764	97.14809	1	0.229	-0.224	-2.89	-2.807	1111.0
-2805.4175	-201.99005	1	3	201.99005	400.0	1	1	2	106.248764	97.14809	1	0.229	-0.224	-2.786	-2.807	1111.0
-2805.4175	-201.99005	1	3	201.99005	400.0	1	1	2	106.248764	97.14809	1	0.229	-0.224	-2.796	-2.807	1111.0
-2805.4175	-201.99005	1	3	201.99005	400.0	1	1	2	106.248764	97.14809	1	0.229	-0.224	-2.834	-2.807	1111.0
-2805.4175	-201.99005	1	3	201.99005	400.0	1	1	2	106.248764	97.14809	1	0.229	-0.224	-2.765	-2.807	1111.0
-2805.4175	-201.99005	1	3	201.99005	400.0	1	1	2	106.248764	97.14809	1	0.229	-0.224	-2.813	-2.807	1111.0
-2805.4175	-201.99005	1	3	201.99005	400.0	1	1	2	106.248764	97.14809	1	0.229	-0.224	-2.807	-2.807	1111.0
-2805.4175	-201.99005	1	3	201.99005	400.0	1	1	2	106.248764	97.14809	1	0.229	-0.224	-2.82	-2.807	1111.0
-2805.4175	-201.99005	1	3	201.99005	400.0	1	1	2	106.248764	97.14809	1	0.229	-0.224	-2.777	-2.807	1111.0
-2805.4175	-201.99005	1	3	201.99005	400.0	1	1	2	106.248764	97.14809	1	0.229	-0.224	-2.807	-2.807	1111.0
-2805.4175	-201.99005	1	3	201.99005	400.0	1	1	2	106.248764	97.14809	1	0.229	-0.224	-2.784	-2.807	1111.0
-2805.4175	-201.99005	1	3	201.99005	400.0	1	1	2	106.248764	97.14809	1	0.229	-0.224	-2.859	-2.807	1111.0
-2805.4175	-201.99005	1	3	201.99005	400.0	1	1	2	106.248764	97.14809	1	0.229	-0.224	-2.774	-2.807	1111.0
-2805.4175	-201.99005	1	3	201.99005	400.0	1	1	2	106.248764	97.14809	1	0.229	-0.224	-2.829	-2.807	1111.0
-2805.4175	-201.99005	1	3	201.99005	400.0	1	1	2	106.248764	97.14809	1	0.229	-0.224	-2.772	-2.807	1111.0
-2805.4175	-201.99005	1	3	201.99005	400.0	1	1	2	106.248764	97.14809	1	0.229	-0.224	-2.854	-2.807	1111.0
-2805.4175	-201.99005	1	3	201.99005	400.0	1	1	2	106.248764	97.14809	1	0.229	-0.224	-2.806	-2.807	1111.0
-2805.4175	-201.99005	1	3	201.99005	400.0	1	1	2	106.248764	97.14809	1	0.229	-0.224	-2.852	-2.807	1111.0
-2805.4175	-201.99005	1	3	201.99005	400.0	1	1	2	106.248764	97.14809	1	0.229	-0.224	-2.791	-2.807	1111.0
-2805.4175	-201.99005	1	3	201.99005	400.0	1	1	2	106.248764	97.14809	1	0.229	-0.224	-2.795	-2.807	1111.0
-2805.4175	-201.99005	1	3	201.99005	400.0	1	1	2	106.248764	97.14809	1	0.229	-0.224	-2.775	-2.807	1111.0
-2805.4175	-201.99005	1	3	201.99005	400.0	1	1	2	106.248764	97.14809	1	0.229	-0.224	-2.831	-2.807	1111.0
-2805.4175	-201.99005	1	3	201.99005	400.0	1	1	2	106.248764	97.14809	1	0.229	-0.224	-2.753	-2.807	1111.0
0.0	0.0	1	3	201.99005	400.0	1	1	2	106.248764	97.14809	0	0.229	-0.224	-2.795	-2.807	1111.0
0.0	0.0	1	3	201.99005	400.0	1	1	2	106.248764	97.14809	0	0.229	-0.225	-2.973	-2.807	1111.0
0.0	0.0	1	3	201.99005	400.0	1	1	2	106.248764	97.14809	0	0.229	-0.225	-2.816	-2.807	1111.0
0.0	0.0	1	3	201.99005	400.0	1	1	2	106.248764	97.14809	0	0.229	-0.223	-2.59	-2.609	1111.0
0.0	0.0	1	3	201.99005	400.0	1	1	2	106.248764	97.14809	0	0.229	-0.22	-2.473	-2.425	1111.0
0.0	0.0	1	3	201.99005	400.0	1	1	2	106.248764	97.14809	0	0.229	-0.218	-2.353	-2.425	1111.0
0.0	0.0	1	3	201.99005	400.0	1	1	2	106.248764	97.14809	0	0.229	-0.214	-2.063	-2.093	1111.0
0.0	0.0	1	3	201.99005	400.0	1	1	2	106.248764	97.14809	0	0.229	-0.21	-2.115	-2.093	1111.0
0.0	0.0	1	3	201.99005	400.0	1	1	2	106.248764	97.14809	0	0.229	-0.205	-1.859	-1.945	1111.0
0.0	0.0	1	3	201.99005	400.0	1	1	2	106.248764	97.14809	0	0.229	-0.197	-1.692	-1.68	1111.0
0.0	0.0	1	3	201.99005	400.0	1	1	2	106.248764	97.14809	0	0.23	-0.192	-1.628	-1.68	1111.0
0.0	0.0	1	3	201.99005	400.0	1	1	2	106.248764	97.14809	0	0.23	-0.186	-1.559	-1.561	1111.0
0.0	0.0	1	3	201.99005	400.0	1	1	2	106.248764	97.14809	0	0.23	-0.178	-1.392	-1.348	1111.0
0.0	0.0	1	3	201.99005	400.0	1	1	2	106.248764	97.14809	0	0.23	-0.172	-1.379	-1.348	1111.0
0.0	0.0	1	3	201.99005	400.0	1	1	2	106.248764	97.14809	0	0.23	-0.165	-1.128	-1.164	1111.0
0.0	0.0	1	3	201.99005	400.0	1	1	2	106.248764	97.14809	0	0.23	-0.157	-1.179	-1.164	1111.0
0.0	0.0	1	3	201.99005	400.0	1	1	2	106.248764	97.14809	0	0.23	-0.151	-1.087	-1.081	1111.0
0.0	0.0	1	3	201.99005	400.0	1	1	2	106.248764	97.14809	0	0.23	-0.143	-0.946	-0.934	1111.0
0.0	0.0	1	3	201.99005	400.0	1	1	2	106.248764	97.14809	0	0.23	-0.137	-0.996	-0.934	1111.0
0.0	0.0	1	3	201.99005	400.0	1	1	2	106.248764	97.14809	0	0.23	-0.131	-0.861	-0.868	1111.0
0.0	0.0	1	3	201.99005	400.0	1	1	2	106.248764	97.14809	0	0.23	-0.125	-0.765	-0.749	1111.0
0.0	0.0	1	3	201.99005	400.0	1	1	2	106.248764	97.14809	0	0.23	-0.119	-0.752	-0.749	1111.0
0.0	0.0	1	3	201.99005	400.0	1	1	2	106.248764	97.14809	0	0.23	-0.113	-0.671	-0.696	1111.0
0.0	0.0	1	3	201.99005	400.0	1	1	2	106.248764	97.14809	0	0.231	-0.107	-0.709	-0.601	1111.0
0.0	0.0	1	3	201.99005	400.0	1	1	2	106.248764	97.14809	0	0.231	-0.101	-0.651	-0.601	1111.0
0.0	0.0	1	3	201.99005	400.0	1	1	2	106.248764	97.14809	0	0.231	-0.096	-0.525	-0.519	1111.0
0.0	0.0	1	3	201.99005	400.0	1	1	2	106.248764	97.14809	0	0.231	-0.092	-0.522	-0.519	1111.0
0.0	0.0	1	3	201.99005	400.0	1	1	2	106.248764	97.14809	0	0.231	-0.086	-0.485	-0.482	1111.0
0.0	0.0	1	3	201.99005	400.0	1	1	2	106.248764	97.14809	0	0.231	-0.08	-0.482	-0.416	1111.0
0.0	0.0	1	3	201.99005	400.0	1	1	2	106.248764	97.14809	0	0.231	-0.076	-0.431	-0.416	1111.0
0.0	0.0	1	3	201.99005	400.0	1	1	2	106.248764	97.14809	0	0.231	-0.072	-0.451	-0.386	1111.0
0.0	0.0	1	3	201.99005	400.0	1	1	2	106.248764	97.14809	0	0.231	-0.068	-0.377	-0.334	1111.0
0.0	0.0	1	3	201.99005	400.0	1	1	2	106.248764	97.14809	0	0.231	-0.064	-0.424	-0.334	1111.0
0.0	0.0	1	3	201.99005	400.0	1	1	2	106.248764	97.14809	0	0.231	-0.06	-0.33	-0.31	1111.0
0.0	0.0	1	3	201.99005	400.0	1	1	2	106.248764	97.14809	0	0.231	-0.058	-0.29	-0.31	1111.0
0.0	0.0	1	3	201.99005	400.0	1	1	2	106.248764	97.14809	0	0.231	-0.055	-0.264	-0.267	1111.0
0.0	0.0	1	3	201.99005	400.0	1	1	2	106.248764	97.14809	0	0.232	-0.053	-0.283	-0.231	1111.0
0.0	0.0	1	3	201.99005	400.0	1	1	2	106.248764	97.14809	0	0.232	-0.049	-0.251	-0.231	1111.0
0.0	0.0	1	3	201.99005	400.0	1	1	2	106.248764	97.14809	0	0.232	-0.045	-0.217	-0.214	1111.0
0.0	0.0	1	3	201.99005	400.0	1	1	2	106.248764	97.14809	0	0.232	-0.042	-0.271	-0.214	1111.0
0.0	0.0	1	3	201.99005	400.0	1	1	2	106.248764	97.14809	0	0.232	-0.039	-0.177	-0.185	1111.0
0.0	0.0	1	3	201.99005	400.0	1	1	2	106.248764	97.14809	0	0.232	-0.037	-0.197	-0.172	1111.0
0.0	0.0	1	3	201.99005	400.0	1	1	2	106.248764	97.14809	0	0.232	-0.035	-0.201	-0.172	1111.0
0.0	0.0	1	3	201.99005	400.0	1	1	2	106.248764	97.14809	0	0.232	-0.033	-0.165	-0.148	1111.0
0.0	0.0	1	3	201.99005	400.0	1	1	2	106.248764	97.14809	0	0.232	-0.031	-0.152	-0.138	1111.0
0.0	0.0	1	3	201.99005	400.0	1	1	2	106.248764	97.14809	0	0.232	-0.03	-0.137	-0.138	1111.0
0.0	0.0	1	3	201.99005	400.0	1	1	2	106.248764	97.14809	0	0.232	-0.028	-0.144	-0.119	1111.0
0.0	0.0	1	3	201.99005	400.0	1	1	2	106.248764	97.14809	0	0.232	-0.026	-0.233	-0.11	1111.0
0.0	0.0	1	3	201.99005	400.0	1	1	2	106.248764	97.14809	0	0.232	-0.024	-0.199	-0.11	1111.0
0.0	0.0	1	3	201.99005	400.0	1	1	2	106.248764	97.14809	0	0.232	-0.022	-0.11	-0.095	1111.0
0.0	0.0	1	3	201.99005	400.0	1	1	2	106.248764	97.14809	0	0.232	-0.02	-0.105	-0.095	1111.0
0.0	0.0	1	3	201.99005	400.0	1	1	2	106.248764	97.14809	0	0.232	-0.02	-0.133	-0.082	1111.0
0.0	0.0	1	3	201.99005	400.0	1	1	2	106.248764	97.14809	0	0.232	-0.02	-0.11	-0.076	1111.0
0.0	0.0	1	3	201.99005	400.0	1	1	2	106.248764	97.14809	0	0.232	-0.02	-0.077	-0.076	1111.0
0.0	0.0	1	3	201.99005	400.0	1	1	2	106.248764	97.14809	0	0.232	-0.02	-0.057	-0.065	1111.0
0.0	0.0	1	3	201.99005	400.0	1	1	2	106.248764	97.14809	0	0.232	-0.02	-0.059	-0.061	1111.0
0.0	0.0	1	3	201.99005	400.0	1	1	2	106.248764	97.14809	0	0.232	-0.02	-0.069	-0.061	1111.0
0.0	0.0	1	3	201.99005	400.0	1	1	2	106.248764	97.14809	0	0.232	-0.019	-0.153	-0.052	1111.0
0.0	0.0	1	3	201.99005	400.0	1	1	2	106.248764	97.14809	0	0.232	-0.019	-0.086	-0.052	1111.0
0.0	0.0	1	3	201.99005	400.0	1	1	2	106.248764	97.14809	0	0.232	-0.019	-0.018	-0.048	1111.0
0.0	0.0	1	3	201.99005	400.0	1	1	2	106.248764	97.14809	0	0.232	-0.019	-0.072	-0.041	1111.0
0.0	0.0	1	3	201.99005	400.0	1	1	2	106.248764	97.14809	0	0.232	-0.018	-0.019	-0.041	1111.0
0.0	0.0	1	3	201.99005	400.0	1	1	2	106.248764	97.14809	0	0.232	-0.017	-0.039	-0.038	1111.0
0.0	0.0	1	3	201.99005	400.0	1	1	2	106.248764	97.14809	0	0.232	-0.017	-0.039	-0.038	1111.0
0.0	0.0	1	3	201.99005	400.0	1	1	2	106.248764	97.14809	0	0.232	-0.017	-0.045	-0.033	1111.0
0.0	0.0	1	3	201.99005	400.0	1	1	2	106.248764	97.14809	0	0.232	-0.016	-0.003	-0.028	1111.0
0.0	0.0	1	3	201.99005	400.0	1	1	2	106.248764	97.14809	0	0.232	-0.015	-0.025	-0.028	1111.0
0.0	0.0	1	3	201.99005	400.0	1	1	2	106.248764	97.14809	0	0.232	-0.014	-0.031	-0.026	1111.0
0.0	0.0	1	3	201.99005	400.0	1	1	2	106.248764	97.14809	0	0.232	-0.013	-0.004	-0.022	1111.0
0.0	0.0	1	3	201.99005	400.0	1	1	2	106.248764	97.14809	0	0.232	-0.011	0.01	-0.022	1111.0
0.0	0.0	1	3	201.99005	400.0	1	1	2	106.248764	97.14809	0	0.232	-0.011	-0.113	-0.021	1111.0
0.0	0.0	1	3	201.99005	400.0	1	1	2	106.248764	97.14809	0	0.232	-0.011	-0.058	-0.018	1111.0
0.0	0.0	1	3	201.99005	400.0	1	1	2	106.248764	97.14809	0	0.232	-0.011	-0.022	-0.018	1111.0
0.0	0.0	1	3	201.99005	400.0	1	1	2	106.248764	97.14809	0	0.232	-0.01	0.002	-0.016	1111.0
0.0	0.0	1	3	201.99005	400.0	1	1	2	106.248764	97.14809	0	0.232	-0.01	-0.023	-0.016	1111.0
0.0	0.0	1	3	201.99005	400.0	1	1	2	106.248764	97.14809	0	0.232	-0.01	-0.035	-0.014	1111.0
0.0	0.0	1	3	201.99005	400.0	1	1	2	106.248764	97.14809	0	0.232	-0.009	0.002	-0.013	1111.0
0.0	0.0	1	3	201.99005	400.0	1	1	2	106.248764	97.14809	0	0.232	-0.007	0.007	-0.013	1111.0
0.0	0.0	1	3	201.99005	400.0	1	1	2	106.248764	97.14809	0	0.232	-0.007	-0.029	-0.011	1111.0
0.0	0.0	1	3	201.99005	400.0	1	1	2	106.248764	97.14809	0	0.232	-0.006	0.007	-0.01	1111.0
0.0	0.0	1	3	201.99005	400.0	1	1	2	106.248764	97.14809	0	0.232	-0.004	-0.01	-0.01	1111.0
0.0	0.0	1	3	201.99005	400.0	1	1	2	106.248764	97.14809	0	0.232	-0.003	-0.016	-0.008	1111.0
0.0	0.0	1	3	201.99005	400.0	1	1	2	106.248764	97.14809	0	0.232	-0.002	-0.002	-0.008	1111.0
0.0	0.0	1	3	201.99005	400.0	1	1	2	106.248764	97.14809	0	0.232	-0.001	-0.011	-0.008	1111.0
0.0	0.0	1	3	201.99005	400.0	1	1	2	106.248764	97.14809	0	0.232	-0.001	-0.018	-0.006	1111.0
0.0	0.0	1	3	201.99005	400.0	1	1	2	106.248764	97.14809	0	0.232	0.0	0.153	-0.006	1111.0
0.0	0.0	1	3	201.99005	400.0	1	1	2	106.248764	97.14809	0	0.232	-0.001	-0.017	-0.006	1111.0
0.0	0.0	1	3	201.99005	400.0	1	1	2	106.248764	97.14809	0	0.232	-0.001	-0.021	-0.006	1111.0
0.0	0.0	1	3	201.99005	400.0	1	1	2	106.248764	97.14809	0	0.232	0.0	0.002	-0.005	1111.0
0.0	0.0	1	3	201.99005	400.0	1	1	2	106.248764	97.14809	0	0.232	0.0	-0.011	-0.004	1111.0
0.0	0.0	1	3	201.99005	400.0	1	1	2	106.248764	97.14809	0	0.232	0.0	0.017	-0.004	1111.0
0.0	0.0	1	3	201.99005	400.0	1	1	2	106.248764	97.14809	0	0.232	0.0	0.014	-0.004	1111.0
0.0	0.0	1	3	201.99005	400.0	1	1	2	106.248764	97.14809	0	0.232	-0.001	-0.031	-0.003	1111.0
0.0	0.0	1	3	201.99005	400.0	1	1	2	106.248764	97.14809	0	0.232	0.0	0.008	-0.003	1111.0
0.0	0.0	1	3	201.99005	400.0	1	1	2	106.248764	97.14809	0	0.232	0.0	0.004	-0.003	1111.0
0.0	0.0	1	3	201.99005	400.0	1	1	2	106.248764	97.14809	0	0.232	0.0	0.001	-0.002	1111.0
0.0	0.0	1	3	201.99005	400.0	1	1	2	106.248764	97.14809	0	0.232	0.0	-0.003	-0.002	1111.0
0.0	0.0	1	3	201.99005	400.0	1	1	2	106.248764	97.14809	0	0.232	0.0	0.006	-0.002	1111.0
0.0	0.0	1	3	201.99005	400.0	1	1	2	106.248764	97.14809	0	0.232	0.0	-0.008	-0.002	1111.0
0.0	0.0	1	3	201.99005	400.0	1	1	2	106.248764	97.14809	0	0.232	0.0	0.021	-0.002	1111.0
0.0	0.0	1	3	201.99005	400.0	1	1	2	106.248764	97.14809	0	0.232	0.0	0.155	-0.001	1111.0
0.0	0.0	1	3	201.99005	400.0	1	1	2	106.248764	97.14809	0	0.232	0.0	0.032	-0.001	1111.0
0.0	0.0	1	3	201.99005	400.0	1	1	2	106.248764	97.14809	0	0.232	0.0	0.017	-0.001	1111.0
0.0	0.0	1	3	201.99005	400.0	1	1	2	106.248764	97.14809	0	0.232	0.0	0.02	-0.001	1111.0
0.0	0.0	1	3	201.99005	400.0	1	1	2	106.248764	97.14809	0	0.232	0.0	0.127	-0.001	1111.0
0.0	0.0	1	3	201.99005	400.0	1	1	2	106.248764	97.14809	0	0.232	-0.001	-0.032	0.0	1111.0
0.0	0.0	1	3	201.99005	400.0	1	1	2	106.248764	97.14809	0	0.232	0.0	0.081	0.0	1111.0
0.0	0.0	1	3	201.99005	400.0	1	1	2	106.248764	97.14809	0	0.232	0.0	0.001	0.0	1111.0
0.0	0.0	1	3	201.99005	400.0	1	1	2	106.248764	97.14809	0	0.232	0.0	0.041	0.0	1111.0
0.0	0.0	1	3	201.99005	400.0	1	1	2	106.248764	97.14809	0	0.232	0.0	0.013	0.0	1111.0
0.0	0.0	1	3	201.99005	400.0	1	1	2	106.248764	97.14809	0	0.232	-0.001	-0.128	0.0	1111.0
0.0	0.0	1	3	201.99005	400.0	1	1	2	106.248764	97.14809	0	0.232	0.0	0.0	0.0	1111.0
0.0	0.0	1	3	201.99005	400.0	1	1	2	106.248764	97.14809	0	0.232	0.0	-0.002	0.0	1111.0
0.0	0.0	1	3	201.99005	400.0	1	1	2	106.248764	97.14809	0	0.232	0.0	0.014	0.0	1111.0
0.0	0.0	1	3	201.99005	400.0	1	1	2	106.248764	97.14809	0	0.232	-0.001	-0.012	0.0	1111.0
0.0	0.0	1	3	201.99005	400.0	1	1	2	106.248764	97.14809	0	0.232	-0.001	-0.021	0.0	1111.0
0.0	0.0	1	3	201.99005	400.0	1	1	2	106.248764	97.14809	0	0.232	0.0	-0.005	0.0	1111.0
0.0	0.0	1	3	201.99005	400.0	1	1	2	106.248764	97.14809	0	0.232	-0.001	-0.055	0.0	1111.0
0.0	0.0	1	3	201.99005	400.0	1	1	2	106.248764	97.14809	0	0.232	0.0	0.021	0.0	1111.0
0.0	0.0	1	3	201.99005	400.0	1	1	2	106.248764	97.14809	0	0.232	-0.001	-0.021	0.0	1111.0
0.0	0.0	1	3	201.99005	400.0	1	1	2	106.248764	97.14809	0	0.232	-0.001	-0.017	0.0	1111.0
0.0	0.0	1	3	201.99005	400.0	1	1	2	106.248764	97.14809	0	0.232	0.0	0.014	0.0	1111.0
0.0	0.0	1	3	201.99005	400.0	1	1	2	106.248764	97.14809	0	0.232	-0.001	-0.029	0.0	1111.0
0.0	0.0	1	3	201.99005	400.0	1	1	2	106.248764	97.14809	0	0.232	0.0	0.025	0.0	1111.0
0.0	0.0	1	3	201.99005	400.0	1	1	2	106.248764	97.14809	0	0.232	-0.001	-0.034	0.0	1111.0
0.0	0.0	1	3	201.99005	400.0	1	1	2	106.248764	97.14809	0	0.232	0.0	-0.003	0.0	1111.0
0.0	0.0	1	3	201.99005	400.0	1	1	2	106.248764	97.14809	0	0.232	-0.001	-0.027	0.0	1111.0
0.0	0.0	1	3	201.99005	400.0	1	1	2	106.248764	97.14809	0	0.232	0.0	0.071	0.0	1111.0
0.0	0.0	1	3	201.99005	400.0	1	1	2	106.248764	97.14809	0	0.232	-0.001	-0.03	0.0	1111.0
0.0	0.0	1	3	201.99005	400.0	1	1	2	106.248764	97.14809	0	0.232	0.0	0.006	0.0	1111.0
0.0	0.0	1	3	201.99005	400.0	1	1	2	106.248764	97.14809	0	0.232	-0.001	-0.059	0.0	1111.0
0.0	0.0	1	3	201.99005	400.0	1	1	2	106.248764	97.14809	0	0.232	0.0	0.107	0.0	1111.0
0.0	0.0	1	3	201.99005	400.0	1	1	2	106.248764	97.14809	0	0.232	0.0	0.041	0.0	1111.0
0.0	0.0	1	3	201.99005	400.0	1	1	2	106.248764	97.14809	0	0.232	-0.001	-0.05	0.0	1111.0
0.0	0.0	1	3	201.99005	400.0	1	1	2	106.248764	97.14809	0	0.232	-0.001	-0.042	0.0	1111.0
0.0	0.0	1	3	201.99005	400.0	1	1	2	106.248764	97.14809	0	0.232	0.0	-0.001	0.0	1111.0
0.0	0.0	1	3	201.99005	400.0	1	1	2	106.248764	97.14809	0	0.232	0.0	-0.011	0.0	1111.0
0.0	0.0	1	3	201.99005	400.0	1	1	2	106.248764	97.14809	0	0.232	0.0	0.116	0.0	1111.0
0.0	0.0	1	3	201.99005	400.0	1	1	2	106.248764	97.14809	0	0.232	0.0	0.026	0.0	1111.0
0.0	0.0	1	3	201.99005	400.0	1	1	2	106.248764	97.14809	0	0.232	0.0	0.002	0.0	1111.0
0.0	0.0	1	3	201.99005	400.0	1	1	2	106.248764	97.14809	0	0.232	0.0	0.02	0.0	1111.0
0.0	0.0	1	3	201.99005	400.0	1	1	2	106.248764	97.14809	0	0.232	-0.001	-0.037	0.0	1111.0
0.0	0.0	1	3	201.99005	400.0	1	1	2	106.248764	97.14809	0	0.232	-0.001	-0.189	0.0	1111.0
0.0	0.0	1	3	201.99005	400.0	1	1	2	106.248764	97.14809	0	0.232	0.0	0.007	0.0	1111.0
0.0	0.0	1	3	201.99005	400.0	1	1	2	106.248764	97.14809	0	0.232	0.0	0.02	0.0	1111.0
0.0	0.0	1	3	201.99005	400.0	1	1	2	106.248764	97.14809	0	0.232	-0.001	-0.024	0.0	1111.0
0.0	0.0	1	3	201.99005	400.0	1	1	2	106.248764	97.14809	0	0.232	-0.001	-0.03	0.0	1111.0
0.0	0.0	1	3	201.99005	400.0	1	1	2	106.248764	97.14809	0	0.232	0.0	0.023	0.0	1111.0
0.0	0.0	1	3	201.99005	400.0	1	1	2	106.248764	97.14809	0	0.232	0.0	0.012	0.0	1111.0
0.0	0.0	1	3	201.99005	400.0	1	1	2	106.248764	97.14809	0	0.232	0.0	0.013	0.0	1111.0
0.0	0.0	1	3	201.99005	400.0	1	1	2	106.248764	97.14809	0	0.232	0.0	0.015	0.0	1111.0
0.0	0.0	1	3	201.99005	400.0	1	1	2	106.248764	97.14809	0	0.232	0.0	0.001	0.0	1111.0
0.0	0.0	1	3	201.99005	400.0	1	1	2	106.248764	97.14809	0	0.232	0.0	-0.006	0.0	1111.0
0.0	0.0	1	3	201.99005	400.0	1	1	2	106.248764	97.14809	0	0.232	0.0	0.048	0.0	1111.0
0.0	0.0	1	3	201.99005	400.0	1	1	2	106.248764	97.14809	0	0.232	0.0	0.009	0.0	1111.0
0.0	0.0	1	3	201.99005	400.0	1	1	2	106.248764	97.14809	0	0.232	0.0	0.009	0.0	1111.0
0.0	0.0	1	3	201.99005	400.0	1	1	2	106.248764	97.14809	0	0.232	0.0	0.02	0.0	1111.0
0.0	0.0	1	3	201.99005	400.0	1	1	2	106.248764	97.14809	0	0.232	-0.001	-0.032	0.0	1111.0
0.0	0.0	1	3	201.99005	400.0	1	1	2	106.248764	97.14809	0	0.232	-0.001	-0.061	0.0	1111.0
0.0	0.0	1	3	201.99005	400.0	1	1	2	106.248764	97.14809	0	0.232	0.0	0.032	0.0	1111.0
0.0	0.0	1	3	201.99005	400.0	1	1	2	106.248764	97.14809	0	0.232	-0.001	-0.022	0.0	1111.0
0.0	0.0	1	3	201.99005	400.0	1	1	2	106.248764	97.14809	0	0.232	0.0	0.008	0.0	1111.0
0.0	0.0	1	3	201.99005	400.0	1	1	2	106.248764	97.14809	0	0.232	-0.001	-0.033	0.0	1111.0
0.0	0.0	1	3	201.99005	400.0	1	1	2	106.248764	97.14809	0	0.232	-0.001	-0.023	0.0	1111.0
0.0	0.0	1	3	201.99005	400.0	1	1	2	106.248764	97.14809	0	0.232	0.0	-0.003	0.0	1111.0
0.0	0.0	1	3	201.99005	400.0	1	1	2	106.248764	97.14809	0	0.232	0.0	0.022	0.0	1111.0
0.0	0.0	1	3	201.99005	400.0	1	1	2	106.248764	97.14809	0	0.232	-0.001	-0.191	0.0	1111.0
0.0	0.0	1	3	201.99005	400.0	1	1	2	106.248764	97.14809	0	0.232	0.0	0.026	0.0	1111.0
0.0	0.0	1	3	201.99005	400.0	1	1	2	106.248764	97.14809	0	0.232	-0.001	-0.031	0.0	1111.0
0.0	0.0	1	3	201.99005	400.0	1	1	2	106.248764	97.14809	0	0.232	-0.001	-0.018	0.0	1111.0
0.0	0.0	1	3	201.99005	400.0	1	1	2	106.248764	97.14809	0	0.232	0.0	0.02	0.0	1111.0
0.0	0.0	1	3	201.99005	400.0	1	1	2	106.248764	97.14809	0	0.232	0.0	0.02	0.0	1111.0
0.0	0.0	1	3	201.99005	400.0	1	1	2	106.248764	97.14809	0	0.232	-0.001	-0.066	0.0	1111.0
0.0	0.0	1	3	201.99005	400.0	1	1	2	106.248764	97.14809	0	0.232	0.0	0.008	0.0	1111.0
0.0	0.0	1	3	201.99005	400.0	1	1	2	106.248764	97.14809	0	0.232	0.0	0.032	0.0	1111.0
0.0	0.0	1	3	201.99005	400.0	1	1	2	106.248764	97.14809	0	0.232	0.0	0.001	0.0	1111.0
0.0	0.0	1	3	201.99005	400.0	1	1	2	106.248764	97.14809	0	0.232	-0.001	-0.036	0.0	1111.0
0.0	0.0	1	3	201.99005	400.0	1	1	2	106.248764	97.14809	0	0.232	-0.001	-0.017	0.0	1111.0
0.0	0.0	1	3	201.99005	400.0	1	1	2	106.248764	97.14809	0	0.232	0.0	0.001	0.0	1111.0
0.0	0.0	1	3	201.99005	400.0	1	1	2	106.248764	97.14809	0	0.232	0.0	0.034	0.0	1111.0
0.0	0.0	1	3	201.99005	400.0	1	1	2	106.248764	97.14809	0	0.232	0.0	0.021	0.0	1111.0
0.0	0.0	1	3	201.99005	400.0	1	1	2	106.248764	97.14809	0	0.232	-0.001	-0.014	0.0	1111.0
0.0	0.0	1	3	201.99005	400.0	1	1	2	106.248764	97.14809	0	0.232	0.0	-0.006	0.0	1111.0
0.0	0.0	1	3	201.99005	400.0	1	1	2	106.248764	97.14809	0	0.232	0.0	0.033	0.0	1111.0
0.0	0.0	1	3	201.99005	400.0	1	1	2	106.248764	97.14809	0	0.232	0.0	-0.012	0.0	1111.0
0.0	0.0	1	3	201.99005	400.0	1	1	2	106.248764	97.14809	0	0.232	0.0	0.084	0.0	1111.0
0.0	0.0	1	3	201.99005	400.0	1	1	2	106.248764	97.14809	0	0.232	0.0	0.007	0.0	1111.0
0.0	0.0	1	3	201.99005	400.0	1	1	2	106.248764	97.14809	0	0.232	-0.001	-0.04	0.0	1111.0
0.0	0.0	1	3	201.99005	400.0	1	1	2	106.248764	97.14809	0	0.232	0.0	0.149	0.0	1111.0
0.0	0.0	1	3	201.99005	400.0	1	1	2	106.248764	97.14809	0	0.232	0.0	0.001	0.0	1111.0
0.0	0.0	1	3	201.99005	400.0	1	1	2	106.248764	97.14809	0	0.232	0.0	0.0	0.0	1111.0
0.0	0.0	1	3	201.99005	400.0	1	1	2	106.248764	97.14809	0	0.232	-0.001	-0.044	0.0	1111.0
0.0	0.0	1	3	201.99005	400.0	1	1	2	106.248764	97.14809	0	0.232	0.0	0.014	0.0	1111.0
0.0	0.0	1	3	201.99005	400.0	1	1	2	106.248764	97.14809	0	0.232	0.0	0.015	0.0	1111.0
0.0	0.0	1	3	201.99005	400.0	1	1	2	106.248764	97.14809	0	0.232	0.0	-0.005	0.0	1111.0
0.0	0.0	1	3	201.99005	400.0	1	1	2	106.248764	97.14809	0	0.232	0.0	0.014	0.0	1111.0
0.0	0.0	1	3	201.99005	400.0	1	1	2	106.248764	97.14809	0	0.232	0.0	0.072	0.0	1111.0
0.0	0.0	1	3	201.99005	400.0	1	1	2	106.248764	97.14809	0	0.232	0.0	0.002	0.0	1111.0
0.0	0.0	1	3	201.99005	400.0	1	1	2	106.248764	97.14809	0	0.232	0.0	0.002	0.0	1111.0
0.0	0.0	1	3	201.99005	400.0	1	1	2	106.248764	97.14809	0	0.232	-0.001	-0.014	0.0	1111.0
0.0	0.0	1	3	201.99005	400.0	1	1	2	106.248764	97.14809	0	0.232	0.0	0.016	0.0	1111.0
0.0	0.0	1	3	201.99005	400.0	1	1	2	106.248764	97.14809	0	0.232	0.0	0.003	0.0	1111.0
0.0	0.0	1	3	201.99005	400.0	1	1	2	106.248764	97.14809	0	0.232	0.0	-0.004	0.0	1111.0
0.0	0.0	1	3	201.99005	400.0	1	1	2	106.248764	97.14809	0	0.232	0.0	-0.001	0.0	1111.0
0.0	0.0	1	3	201.99005	400.0	1	1	2	106.248764	97.14809	0	0.232	-0.001	-0.038	0.0	1111.0
0.0	0.0	1	3	201.99005	400.0	1	1	2	106.248764	97.14809	0	0.232	0.0	0.014	0.0	1111.0
0.0	0.0	1	3	201.99005	400.0	1	1	2	106.248764	97.14809	0	0.232	-0.001	-0.018	0.0	1111.0
0.0	0.0	1	3	201.99005	400.0	1	1	2	106.248764	97.14809	0	0.232	0.0	0.013	0.0	1111.0
5555.5557	400.0	1	4	102.98507	400.0	0	1	2	106.248764	97.14809	1	0.232	-0.001	-0.191	0.0	1111.0
5555.5557	400.0	1	4	102.98507	400.0	0	1	2	106.248764	97.14809	1	0.232	-0.001	-0.037	0.0	1111.0
5555.5557	400.0	1	4	102.98507	400.0	0	1	2	106.248764	97.14809	1	0.232	-0.001	-0.037	0.0	1111.0
5555.5557	400.0	1	4	102.98507	400.0	0	1	2	106.248764	97.14809	1	0.232	0.002	0.298	0.392	1111.0
5555.5557	400.0	1	4	102.98507	400.0	0	1	2	106.248764	97.14809	1	0.232	0.006	0.626	0.757	1111.0
5555.5557	400.0	1	4	102.98507	400.0	0	1	2	106.248764	97.14809	1	0.232	0.012	0.748	0.757	1111.0
5555.5557	400.0	1	4	102.98507	400.0	0	1	2	106.248764	97.14809	1	0.232	0.022	1.449	1.413	1111.0
5555.5557	400.0	1	4	102.98507	400.0	0	1	2	106.248764	97.14809	1	0.233	0.031	1.637	1.706	1111.0
5555.5557	400.0	1	4	102.98507	400.0	0	1	2	106.248764	97.14809	1	0.233	0.041	1.688	1.706	1111.0
5555.5557	400.0	1	4	102.98507	400.0	0	1	2	106.248764	97.14809	1	0.233	0.055	2.236	2.232	1111.0
5555.5557	400.0	1	4	102.98507	400.0	0	1	2	106.248764	97.14809	1	0.233	0.067	2.244	2.232	1111.0
5555.5557	400.0	1	4	102.98507	400.0	0	1	2	106.248764	97.14809	1	0.233	0.081	2.489	2.467	1111.0
5555.5557	400.0	1	4	102.98507	400.0	0	1	2	106.248764	97.14809	1	0.234	0.096	2.948	2.889	1111.0
5555.5557	400.0	1	4	102.98507	400.0	0	1	2	106.248764	97.14809	1	0.234	0.11	2.881	2.889	1111.0
5555.5557	400.0	1	4	102.98507	400.0	0	1	2	106.248764	97.14809	1	0.234	0.124	3.067	3.079	1111.0
5555.5557	400.0	1	4	102.98507	400.0	0	1	2	106.248764	97.14809	1	0.234	0.138	3.152	3.079	1111.0
5555.5557	400.0	1	4	102.98507	400.0	0	1	2	106.248764	97.14809	1	0.234	0.153	3.475	3.417	1111.0
5555.5557	400.0	1	4	102.98507	400.0	0	1	2	106.248764	97.14809	1	0.234	0.167	3.551	3.569	1111.0
5555.5557	400.0	1	4	102.98507	400.0	0	1	2	106.248764	97.14809	1	0.234	0.18	3.561	3.569	1111.0
5555.5557	400.0	1	4	102.98507	400.0	0	1	2	106.248764	97.14809	1	0.234	0.193	3.838	3.84	1111.0
5555.5557	400.0	1	4	102.98507	400.0	0	1	2	106.248764	97.14809	1	0.235	0.207	3.997	3.963	1111.0
5555.5557	400.0	1	4	102.98507	400.0	0	1	2	106.248764	97.14809	1	0.235	0.219	3.883	3.963	1111.0
5555.5557	400.0	1	4	102.98507	400.0	0	1	2	106.248764	97.14809	1	0.235	0.232	4.125	4.181	1111.0
5555.5557	400.0	1	4	102.98507	400.0	0	1	2	106.248764	97.14809	1	0.235	0.244	4.195	4.279	1111.0
5555.5557	400.0	1	4	102.98507	400.0	0	1	2	106.248764	97.14809	1	0.235	0.253	4.049	4.279	1111.0
5555.5557	400.0	1	4	102.98507	400.0	0	1	2	106.248764	97.14809	1	0.235	0.265	4.45	4.453	1111.0
5555.5557	400.0	1	4	102.98507	400.0	0	1	2	106.248764	97.14809	1	0.235	0.275	4.472	4.453	1111.0
5555.5557	400.0	1	4	102.98507	400.0	0	1	2	106.248764	97.14809	1	0.235	0.285	4.593	4.604	1111.0
5555.5557	400.0	1	4	102.98507	400.0	0	1	2	106.248764	97.14809	1	0.235	0.295	4.723	4.673	1111.0
5555.5557	400.0	1	4	102.98507	400.0	0	1	2	106.248764	97.14809	1	0.235	0.305	4.74	4.673	1111.0
5555.5557	400.0	1	4	102.98507	400.0	0	1	2	106.248764	97.14809	1	0.235	0.313	4.713	4.794	1111.0
5555.5557	400.0	1	4	102.98507	400.0	0	1	2	106.248764	97.14809	1	0.236	0.322	4.797	4.794	1111.0
5555.5557	400.0	1	4	102.98507	400.0	0	1	2	106.248764	97.14809	1	0.236	0.33	4.862	4.847	1111.0
5555.5557	400.0	1	4	102.98507	400.0	0	1	2	106.248764	97.14809	1	0.236	0.338	4.937	4.945	1111.0
5555.5557	400.0	1	4	102.98507	400.0	0	1	2	106.248764	97.14809	1	0.236	0.345	5.036	4.945	1111.0
5555.5557	400.0	1	4	102.98507	400.0	0	1	2	106.248764	97.14809	1	0.236	0.351	5.012	4.989	1111.0
5555.5557	400.0	1	4	102.98507	400.0	0	1	2	106.248764	97.14809	1	0.236	0.358	5.083	5.068	1111.0
5555.5557	400.0	1	4	102.98507	400.0	0	1	2	106.248764	97.14809	1	0.236	0.363	5.042	5.068	1111.0
5555.5557	400.0	1	4	102.98507	400.0	0	1	2	106.248764	97.14809	1	0.237	0.369	5.088	5.102	1111.0
5555.5557	400.0	1	4	102.98507	400.0	0	1	2	106.248764	97.14809	1	0.237	0.375	5.08	5.102	1111.0
5555.5557	400.0	1	4	102.98507	400.0	0	1	2	106.248764	97.14809	1	0.237	0.381	5.186	5.165	1111.0
5555.5557	400.0	1	4	102.98507	400.0	0	1	2	106.248764	97.14809	1	0.237	0.385	5.265	5.218	1111.0
5555.5557	400.0	1	4	102.98507	400.0	0	1	2	106.248764	97.14809	1	0.237	0.389	5.276	5.218	1111.0
5555.5557	400.0	1	4	102.98507	400.0	0	1	2	106.248764	97.14809	1	0.238	0.394	5.353	5.244	1111.0
5555.5557	400.0	1	4	102.98507	400.0	0	1	2	106.248764	97.14809	1	0.238	0.398	5.231	5.287	1111.0
5555.5557	400.0	1	4	102.98507	400.0	0	1	2	106.248764	97.14809	1	0.238	0.403	5.355	5.287	1111.0
5555.5557	400.0	1	4	102.98507	400.0	0	1	2	106.248764	97.14809	1	0.238	0.406	5.324	5.307	1111.0
5555.5557	400.0	1	4	102.98507	400.0	0	1	2	106.248764	97.14809	1	0.238	0.41	5.34	5.307	1111.0
5555.5557	400.0	1	4	102.98507	400.0	0	1	2	106.248764	97.14809	1	0.239	0.414	5.41	5.34	1111.0
5555.5557	400.0	1	4	102.98507	400.0	0	1	2	106.248764	97.14809	1	0.239	0.417	5.243	5.356	1111.0
5555.5557	400.0	1	4	102.98507	400.0	0	1	2	106.248764	97.14809	1	0.239	0.421	5.316	5.356	1111.0
5555.5557	400.0	1	4	102.98507	400.0	0	1	2	106.248764	97.14809	1	0.239	0.423	5.369	5.385	1111.0
5555.5557	400.0	1	4	102.98507	400.0	0	1	2	106.248764	97.14809	1	0.239	0.425	5.426	5.397	1111.0
5555.5557	400.0	1	4	102.98507	400.0	0	1	2	106.248764	97.14809	1	0.24	0.427	5.388	5.397	1111.0
5555.5557	400.0	1	4	102.98507	400.0	0	1	2	106.248764	97.14809	1	0.24	0.428	5.434	5.419	1111.0
5555.5557	400.0	1	4	102.98507	400.0	0	1	2	106.248764	97.14809	1	0.24	0.429	5.386	5.419	1111.0
5555.5557	400.0	1	4	102.98507	400.0	0	1	2	106.248764	97.14809	1	0.24	0.431	5.451	5.438	1111.0
5555.5557	400.0	1	4	102.98507	400.0	0	1	2	106.248764	97.14809	1	0.241	0.433	5.436	5.448	1111.0
5555.5557	400.0	1	4	102.98507	400.0	0	1	2	106.248764	97.14809	1	0.241	0.435	5.478	5.448	1111.0
5555.5557	400.0	1	4	102.98507	400.0	0	1	2	106.248764	97.14809	1	0.241	0.437	5.51	5.464	1111.0
5555.5557	400.0	1	4	102.98507	400.0	0	1	2	106.248764	97.14809	1	0.241	0.439	5.363	5.47	1111.0
5555.5557	400.0	1	4	102.98507	400.0	0	1	2	106.248764	97.14809	1	0.241	0.441	5.402	5.47	1111.0
5555.5557	400.0	1	4	102.98507	400.0	0	1	2	106.248764	97.14809	1	0.242	0.441	5.471	5.483	1111.0
5555.5557	400.0	1	4	102.98507	400.0	0	1	2	106.248764	97.14809	1	0.242	0.441	5.449	5.483	1111.0
5555.5557	400.0	1	4	102.98507	400.0	0	1	2	106.248764	97.14809	1	0.242	0.442	5.529	5.488	1111.0
5555.5557	400.0	1	4	102.98507	400.0	0	1	2	106.248764	97.14809	1	0.242	0.442	5.511	5.498	1111.0
5555.5557	400.0	1	4	102.98507	400.0	0	1	2	106.248764	97.14809	1	0.243	0.442	5.443	5.498	1111.0
5555.5557	400.0	1	4	102.98507	400.0	0	1	2	106.248764	97.14809	1	0.243	0.442	5.509	5.508	1111.0
5555.5557	400.0	1	4	102.98507	400.0	0	1	2	106.248764	97.14809	1	0.243	0.442	5.53	5.51	1111.0
5555.5557	400.0	1	4	102.98507	400.0	0	1	2	106.248764	97.14809	1	0.243	0.442	5.536	5.51	1111.0
5555.5557	400.0	1	4	102.98507	400.0	0	1	2	106.248764	97.14809	1	0.244	0.442	5.516	5.517	1111.0
5555.5557	400.0	1	4	102.98507	400.0	0	1	2	106.248764	97.14809	1	0.244	0.442	5.533	5.521	1111.0
5555.5557	400.0	1	4	102.98507	400.0	0	1	2	106.248764	97.14809	1	0.244	0.442	5.517	5.521	1111.0
5555.5557	400.0	1	4	102.98507	400.0	0	1	2	106.248764	97.14809	1	0.244	0.442	5.503	5.527	1111.0
5555.5557	400.0	1	4	102.98507	400.0	0	1	2	106.248764	97.14809	1	0.245	0.443	5.515	5.527	1111.0
5555.5557	400.0	1	4	102.98507	400.0	0	1	2	106.248764	97.14809	1	0.245	0.443	5.508	5.529	1111.0
5555.5557	400.0	1	4	102.98507	400.0	0	1	2	106.248764	97.14809	1	0.245	0.444	5.568	5.533	1111.0
5555.5557	400.0	1	4	102.98507	400.0	0	1	2	106.248764	97.14809	1	0.245	0.445	5.579	5.533	1111.0
5555.5557	400.0	1	4	102.98507	400.0	0	1	2	106.248764	97.14809	1	0.245	0.446	5.478	5.535	1111.0
5555.5557	400.0	1	4	102.98507	400.0	0	1	2	106.248764	97.14809	1	0.245	0.446	5.511	5.54	1111.0
5555.5557	400.0	1	4	102.98507	400.0	0	1	2	106.248764	97.14809	1	0.246	0.447	5.579	5.54	1111.0
5555.5557	400.0	1	4	102.98507	400.0	0	1	2	106.248764	97.14809	1	0.246	0.448	5.626	5.541	1111.0
5555.5557	400.0	1	4	102.98507	400.0	0	1	2	106.248764	97.14809	1	0.246	0.448	5.515	5.541	1111.0
5555.5557	400.0	1	4	102.98507	400.0	0	1	2	106.248764	97.14809	1	0.246	0.448	5.505	5.544	1111.0
5555.5557	400.0	1	4	102.98507	400.0	0	1	2	106.248764	97.14809	1	0.246	0.449	5.509	5.545	1111.0
5555.5557	400.0	1	4	102.98507	400.0	0	1	2	106.248764	97.14809	1	0.246	0.45	5.544	5.545	1111.0
5555.5557	400.0	1	4	102.98507	400.0	0	1	2	106.248764	97.14809	1	0.246	0.451	5.586	5.547	1111.0
5555.5557	400.0	1	4	102.98507	400.0	0	1	2	106.248764	97.14809	1	0.246	0.451	5.535	5.548	1111.0
5555.5557	400.0	1	4	102.98507	400.0	0	1	2	106.248764	97.14809	1	0.246	0.451	5.53	5.548	1111.0
5555.5557	400.0	1	4	102.98507	400.0	0	1	2	106.248764	97.14809	1	0.247	0.452	5.561	5.55	1111.0
5555.5557	400.0	1	4	102.98507	400.0	0	1	2	106.248764	97.14809	1	0.247	0.453	5.581	5.55	1111.0
5555.5557	400.0	1	4	102.98507	400.0	0	1	2	106.248764	97.14809	1	0.247	0.454	5.586	5.55	1111.0
5555.5557	400.0	1	4	102.98507	400.0	0	1	2	106.248764	97.14809	1	0.247	0.454	5.554	5.552	1111.0
5555.5557	400.0	1	4	102.98507	400.0	0	1	2	106.248764	97.14809	1	0.247	0.455	5.49	5.552	1111.0
5555.5557	400.0	1	4	102.98507	400.0	1	1	2	106.248764	97.14809	1	0.247	0.455	5.526	5.553	1111.0
5555.5557	400.0	1	4	102.98507	400.0	1	1	2	106.248764	97.14809	1	0.247	0.455	5.441	5.554	1111.0
5555.5557	400.0	1	4	102.98507	400.0	1	1	2	106.248764	97.14809	1	0.247	0.456	5.574	5.554	1111.0
5555.5557	400.0	1	4	102.98507	400.0	1	1	2	106.248764	97.14809	1	0.247	0.456	5.539	5.555	1111.0
5555.5557	400.0	1	4	102.98507	400.0	1	1	2	106.248764	97.14809	1	0.247	0.456	5.54	5.555	1111.0
5555.5557	400.0	1	4	102.98507	400.0	1	1	2	106.248764	97.14809	1	0.247	0.457	5.502	5.555	1111.0
5555.5557	400.0	1	4	102.98507	400.0	1	1	2	106.248764	97.14809	1	0.247	0.458	5.533	5.556	1111.0
5555.5557	400.0	1	4	102.98507	400.0	1	1	2	106.248764	97.14809	1	0.247	0.46	5.582	5.556	1111.0
5555.5557	400.0	1	4	102.98507	400.0	1	1	2	106.248764	97.14809	1	0.247	0.46	5.546	5.556	1111.0
5555.5557	400.0	1	4	102.98507	400.0	1	1	2	106.248764	97.14809	1	0.247	0.461	5.593	5.556	1111.0
5555.5557	400.0	1	4	102.98507	400.0	1	1	2	106.248764	97.14809	1	0.247	0.461	5.683	5.557	1111.0
5555.5557	400.0	1	4	102.98507	400.0	1	1	2	106.248764	97.14809	1	0.247	0.46	5.551	5.557	1111.0
5555.5557	400.0	1	4	102.98507	400.0	1	1	2	106.248764	97.14809	1	0.247	0.46	5.531	5.557	1111.0
5555.5557	400.0	1	4	102.98507	400.0	1	1	2	106.248764	97.14809	1	0.247	0.461	5.568	5.559	1111.0
5555.5557	400.0	1	4	102.98507	400.0	1	1	2	106.248764	97.14809	1	0.247	0.46	5.556	5.559	1111.0
5555.5557	400.0	1	4	102.98507	400.0	1	1	2	106.248764	97.14809	1	0.247	0.46	5.551	5.559	1111.0
5555.5557	400.0	1	4	102.98507	400.0	1	1	2	106.248764	97.14809	1	0.247	0.461	5.653	5.56	1111.0
5555.5557	400.0	1	4	102.98507	400.0	1	1	2	106.248764	97.14809	1	0.247	0.46	5.541	5.56	1111.0
5555.5557	400.0	1	4	102.98507	400.0	1	1	2	106.248764	97.14809	1	0.247	0.46	5.548	5.56	1111.0
5555.5557	400.0	1	4	102.98507	400.0	1	1	2	106.248764	97.14809	1	0.247	0.461	5.611	5.56	1111.0
5555.5557	400.0	1	4	102.98507	400.0	1	1	2	106.248764	97.14809	1	0.247	0.46	5.538	5.56	1111.0
5555.5557	400.0	1	4	102.98507	400.0	1	1	2	106.248764	97.14809	1	0.247	0.461	5.689	5.56	1111.0
5555.5557	400.0	1	4	102.98507	400.0	1	1	2	106.248764	97.14809	1	0.247	0.46	5.556	5.561	1111.0
5555.5557	400.0	1	4	102.98507	400.0	1	1	2	106.248764	97.14809	1	0.247	0.46	5.515	5.561	1111.0
5555.5557	400.0	1	4	102.98507	400.0	1	1	2	106.248764	97.14809	1	0.247	0.46	5.551	5.561	1111.0
5555.5557	400.0	1	4	102.98507	400.0	1	1	2	106.248764	97.14809	1	0.247	0.46	5.538	5.561	1111.0
5555.5557	400.0	1	4	102.98507	400.0	1	1	2	106.248764	97.14809	1	0.247	0.46	5.52	5.561	1111.0
5555.5557	400.0	1	4	102.98507	400.0	1	1	2	106.248764	97.14809	1	0.247	0.46	5.546	5.561	1111.0
5555.5557	400.0	1	4	102.98507	400.0	1	1	2	106.248764	97.14809	1	0.247	0.46	5.508	5.561	1111.0
5555.5557	400.0	1	4	102.98507	400.0	1	1	2	106.248764	97.14809	1	0.247	0.461	5.566	5.561	1111.0
5555.5557	400.0	1	4	102.98507	400.0	1	1	2	106.248764	97.14809	1	0.247	0.46	5.536	5.561	1111.0
5555.5557	400.0	1	4	102.98507	400.0	1	1	2	106.248764	97.14809	1	0.247	0.462	5.566	5.561	1111.0
5555.5557	400.0	1	4	102.98507	400.0	1	1	2	106.248764	97.14809	1	0.247	0.461	5.513	5.561	1111.0
5555.5557	400.0	1	4	102.98507	400.0	1	1	2	106.248764	97.14809	1	0.247	0.461	5.563	5.561	1111.0
5555.5557	400.0	1	4	102.98507	400.0	1	1	2	106.248764	97.14809	1	0.247	0.46	5.546	5.562	1111.0
5555.5557	400.0	1	4	102.98507	400.0	1	1	2	106.248764	97.14809	1	0.247	0.46	5.553	5.562	1111.0
5555.5557	400.0	1	4	102.98507	400.0	1	1	2	106.248764	97.14809	1	0.247	0.46	5.49	5.562	1111.0
5555.5557	400.0	1	4	102.98507	400.0	1	1	2	106.248764	97.14809	1	0.247	0.461	5.583	5.562	1111.0
5555.5557	400.0	1	4	102.98507	400.0	1	1	2	106.248764	97.14809	1	0.247	0.46	5.531	5.562	1111.0
5555.5557	400.0	1	4	102.98507	400.0	1	1	2	106.248764	97.14809	1	0.247	0.46	5.526	5.562	1111.0
5555.5557	400.0	1	4	102.98507	400.0	1	1	2	106.248764	97.14809	1	0.247	0.461	5.576	5.562	1111.0
5555.5557	400.0	1	4	102.98507	400.0	1	1	2	106.248764	97.14809	1	0.247	0.461	5.576	5.562	1111.0
5555.5557	400.0	1	4	102.98507	400.0	1	1	2	106.248764	97.14809	1	0.247	0.461	5.734	5.562	1111.0
5555.5557	400.0	1	4	102.98507	400.0	1	1	2	106.248764	97.14809	1	0.247	0.461	5.566	5.562	1111.0
5555.5557	400.0	1	4	102.98507	400.0	1	1	2	106.248764	97.14809	1	0.247	0.46	5.535	5.562	1111.0
5555.5557	400.0	1	4	102.98507	400.0	1	1	2	106.248764	97.14809	1	0.247	0.461	5.596	5.562	1111.0
5555.5557	400.0	1	4	102.98507	400.0	1	1	2	106.248764	97.14809	1	0.247	0.46	5.541	5.562	1111.0
5555.5557	400.0	1	4	102.98507	400.0	1	1	2	106.248764	97.14809	1	0.247	0.46	5.516	5.562	1111.0
5555.5557	400.0	1	4	102.98507	400.0	1	1	2	106.248764	97.14809	1	0.247	0.461	5.579	5.562	1111.0
5555.5557	400.0	1	4	102.98507	400.0	1	1	2	106.248764	97.14809	1	0.247	0.46	5.556	5.562	1111.0
5555.5557	400.0	1	4	102.98507	400.0	1	1	2	106.248764	97.14809	1	0.247	0.461	5.615	5.562	1111.0
5555.5557	400.0	1	4	102.98507	400.0	1	1	2	106.248764	97.14809	1	0.247	0.46	5.535	5.562	1111.0
5555.5557	400.0	1	4	102.98507	400.0	1	1	2	106.248764	97.14809	1	0.247	0.46	5.49	5.562	1111.0
5555.5557	400.0	1	4	102.98507	400.0	1	1	2	106.248764	97.14809	1	0.247	0.461	5.635	5.562	1111.0
5555.5557	400.0	1	4	102.98507	400.0	1	1	2	106.248764	97.14809	1	0.247	0.461	5.583	5.562	1111.0
5555.5557	400.0	1	4	102.98507	400.0	1	1	2	106.248764	97.14809	1	0.247	0.461	5.564	5.562	1111.0
5555.5557	400.0	1	4	102.98507	400.0	1	1	2	106.248764	97.14809	1	0.247	0.46	5.551	5.562	1111.0
5555.5557	400.0	1	4	102.98507	400.0	1	1	2	106.248764	97.14809	1	0.247	0.461	5.627	5.562	1111.0
5555.5557	400.0	1	4	102.98507	400.0	1	1	2	106.248764	97.14809	1	0.247	0.461	5.599	5.562	1111.0
5555.5557	400.0	1	4	102.98507	400.0	1	1	2	106.248764	97.14809	1	0.247	0.461	5.598	5.562	1111.0
5555.5557	400.0	1	4	102.98507	400.0	1	1	2	106.248764	97.14809	1	0.247	0.46	5.496	5.562	1111.0
5555.5557	400.0	1	4	102.98507	400.0	1	1	2	106.248764	97.14809	1	0.247	0.461	5.597	5.562	1111.0
5555.5557	400.0	1	4	102.98507	400.0	1	1	2	106.248764	97.14809	1	0.247	0.461	5.57	5.562	1111.0
5555.5557	400.0	1	4	102.98507	400.0	1	1	2	106.248764	97.14809	1	0.247	0.461	5.601	5.562	1111.0
5555.5557	400.0	1	4	102.98507	400.0	1	1	2	106.248764	97.14809	1	0.247	0.46	5.511	5.562	1111.0
5555.5557	400.0	1	4	102.98507	400.0	1	1	2	106.248764	97.14809	1	0.247	0.461	5.565	5.562	1111.0
5555.5557	400.0	1	4	102.98507	400.0	1	1	2	106.248764	97.14809	1	0.247	0.46	5.519	5.562	1111.0
5555.5557	400.0	1	4	102.98507	400.0	1	1	2	106.248764	97.14809	1	0.247	0.461	5.607	5.562	1111.0
5555.5557	400.0	1	4	102.98507	400.0	1	1	2	106.248764	97.14809	1	0.247	0.46	5.529	5.562	1111.0
5555.5557	400.0	1	4	102.98507	400.0	1	1	2	106.248764	97.14809	1	0.247	0.461	5.6	5.562	1111.0
5555.5557	400.0	1	4	102.98507	400.0	1	1	2	106.248764	97.14809	1	0.247	0.46	5.536	5.562	1111.0
5555.5557	400.0	1	4	102.98507	400.0	1	1	2	106.248764	97.14809	1	0.247	0.459	5.275	5.562	1111.0
5555.5557	400.0	1	4	102.98507	400.0	1	1	2	106.248764	97.14809	1	0.247	0.461	5.576	5.562	1111.0
5555.5557	400.0	1	4	102.98507	400.0	1	1	2	106.248764	97.14809	1	0.247	0.461	5.599	5.562	1111.0
5555.5557	400.0	1	4	102.98507	400.0	1	1	2	106.248764	97.14809	1	0.247	0.46	5.546	5.562	1111.0
5555.5557	400.0	1	4	102.98507	400.0	1	1	2	106.248764	97.14809	1	0.247	0.461	5.65	5.562	1111.0
5555.5557	400.0	1	4	102.98507	400.0	1	1	2	106.248764	97.14809	1	0.247	0.461	5.585	5.562	1111.0
5555.5557	400.0	1	4	102.98507	400.0	1	1	2	106.248764	97.14809	1	0.247	0.46	5.493	5.562	1111.0
5555.5557	400.0	1	4	102.98507	400.0	1	1	2	106.248764	97.14809	1	0.247	0.461	5.565	5.562	1111.0
5555.5557	400.0	1	4	102.98507	400.0	1	1	2	106.248764	97.14809	1	0.247	0.461	5.67	5.562	1111.0
5555.5557	400.0	1	4	102.98507	400.0	1	1	2	106.248764	97.14809	1	0.247	0.461	5.622	5.562	1111.0
5555.5557	400.0	1	4	102.98507	400.0	1	1	2	106.248764	97.14809	1	0.247	0.461	5.633	5.562	1111.0
5555.5557	400.0	1	4	102.98507	400.0	1	1	2	106.248764	97.14809	1	0.247	0.46	5.547	5.562	1111.0
5555.5557	400.0	1	4	102.98507	400.0	1	1	2	106.248764	97.14809	1	0.247	0.461	5.559	5.562	1111.0
5555.5557	400.0	1	4	102.98507	400.0	1	1	2	106.248764	97.14809	1	0.247	0.46	5.577	5.562	1111.0
5555.5557	400.0	1	4	102.98507	400.0	1	1	2	106.248764	97.14809	1	0.247	0.461	5.616	5.562	1111.0
5555.5557	400.0	1	4	102.98507	400.0	1	1	2	106.248764	97.14809	1	0.247	0.461	5.559	5.562	1111.0
5555.5557	400.0	1	4	102.98507	400.0	1	1	2	106.248764	97.14809	1	0.247	0.46	5.54	5.562	1111.0
5555.5557	400.0	1	4	102.98507	400.0	1	1	2	106.248764	97.14809	1	0.247	0.46	5.531	5.562	1111.0
5555.5557	400.0	1	4	102.98507	400.0	1	1	2	106.248764	97.14809	1	0.247	0.46	5.538	5.562	1111.0
5555.5557	400.0	1	4	102.98507	400.0	1	1	2	106.248764	97.14809	1	0.247	0.46	5.455	5.562	1111.0
5555.5557	400.0	1	4	102.98507	400.0	1	1	2	106.248764	97.14809	1	0.247	0.46	5.53	5.562	1111.0
5555.5557	400.0	1	4	102.98507	400.0	1	1	2	106.248764	97.14809	1	0.247	0.461	5.565	5.562	1111.0
5555.5557	400.0	1	4	102.98507	400.0	1	1	2	106.248764	97.14809	1	0.247	0.461	5.775	5.562	1111.0
5555.5557	400.0	1	4	102.98507	400.0	1	1	2	106.248764	97.14809	1	0.247	0.461	5.562	5.562	1111.0
5555.5557	400.0	1	4	102.98507	400.0	1	1	2	106.248764	97.14809	1	0.247	0.461	5.573	5.562	1111.0
5555.5557	400.0	1	4	102.98507	400.0	1	1	2	106.248764	97.14809	1	0.247	0.461	5.584	5.562	1111.0
5555.5557	400.0	1	4	102.98507	400.0	1	1	2	106.248764	97.14809	1	0.247	0.461	5.616	5.562	1111.0
5555.5557	400.0	1	4	102.98507	400.0	1	1	2	106.248764	97.14809	1	0.247	0.461	5.559	5.562	1111.0
5555.5557	400.0	1	4	102.98507	400.0	1	1	2	106.248764	97.14809	1	0.247	0.461	5.586	5.562	1111.0
5555.5557	400.0	1	4	102.98507	400.0	1	1	2	106.248764	97.14809	1	0.247	0.46	5.516	5.562	1111.0
5555.5557	400.0	1	4	102.98507	400.0	1	1	2	106.248764	97.14809	1	0.247	0.461	5.56	5.562	1111.0
5555.5557	400.0	1	4	102.98507	400.0	1	1	2	106.248764	97.14809	1	0.247	0.461	5.592	5.562	1111.0
5555.5557	400.0	1	4	102.98507	400.0	1	1	2	106.248764	97.14809	1	0.247	0.46	5.545	5.562	1111.0
5555.5557	400.0	1	4	102.98507	400.0	1	1	2	106.248764	97.14809	1	0.247	0.46	5.476	5.562	1111.0
5555.5557	400.0	1	4	102.98507	400.0	1	1	2	106.248764	97.14809	1	0.247	0.461	5.589	5.562	1111.0
5555.5557	400.0	1	4	102.98507	400.0	1	1	2	106.248764	97.14809	1	0.247	0.46	5.523	5.562	1111.0
5555.5557	400.0	1	4	102.98507	400.0	1	1	2	106.248764	97.14809	1	0.247	0.46	5.518	5.562	1111.0
5555.5557	400.0	1	4	102.98507	400.0	1	1	2	106.248764	97.14809	1	0.247	0.46	5.547	5.562	1111.0
5555.5557	400.0	1	4	102.98507	400.0	1	1	2	106.248764	97.14809	1	0.247	0.46	5.476	5.562	1111.0
5555.5557	400.0	1	4	102.98507	400.0	1	1	2	106.248764	97.14809	1	0.247	0.46	5.536	5.562	1111.0
5555.5557	400.0	1	4	102.98507	400.0	1	1	2	106.248764	97.14809	1	0.247	0.46	5.507	5.562	1111.0
5555.5557	400.0	1	4	102.98507	400.0	1	1	2	106.248764	97.14809	1	0.247	0.46	5.526	5.562	1111.0
5555.5557	400.0	1	4	102.98507	400.0	1	1	2	106.248764	97.14809	1	0.247	0.461	5.579	5.562	1111.0
5555.5557	400.0	1	4	102.98507	400.0	1	1	2	106.248764	97.14809	1	0.247	0.461	5.574	5.562	1111.0
5555.5557	400.0	1	4	102.98507	400.0	1	1	2	106.248764	97.14809	1	0.247	0.46	5.538	5.562	1111.0
5555.5557	400.0	1	4	102.98507	400.0	1	1	2	106.248764	97.14809	1	0.247	0.46	5.553	5.562	1111.0
5555.5557	400.0	1	4	102.98507	400.0	1	1	2	106.248764	97.14809	1	0.247	0.46	5.555	5.562	1111.0
5555.5557	400.0	1	4	102.98507	400.0	1	1	2	106.248764	97.14809	1	0.247	0.46	5.532	5.562	1111.0
5555.5557	400.0	1	4	102.98507	400.0	1	1	2	106.248764	97.14809	1	0.247	0.46	5.554	5.562	1111.0
5555.5557	400.0	1	4	102.98507	400.0	1	1	2	106.248764	97.14809	1	0.247	0.46	5.541	5.562	1111.0
5555.5557	400.0	1	4	102.98507	400.0	1	1	2	106.248764	97.14809	1	0.247	0.461	5.575	5.562	1111.0
5555.5557	400.0	1	4	102.98507	400.0	1	1	2	106.248764	97.14809	1	0.247	0.461	5.559	5.562	1111.0
5555.5557	400.0	1	4	102.98507	400.0	1	1	2	106.248764	97.14809	1	0.247	0.461	5.581	5.562	1111.0
5555.5557	400.0	1	4	102.98507	400.0	1	1	2	106.248764	97.14809	1	0.247	0.46	5.494	5.562	1111.0
5555.5557	400.0	1	4	102.98507	400.0	1	1	2	106.248764	97.14809	1	0.247	0.46	5.515	5.562	1111.0
5555.5557	400.0	1	4	102.98507	400.0	1	1	2	106.248764	97.14809	1	0.247	0.461	5.596	5.562	1111.0
5555.5557	400.0	1	4	102.98507	400.0	1	1	2	106.248764	97.14809	1	0.247	0.461	5.586	5.562	1111.0
5555.5557	400.0	1	4	102.98507	400.0	1	1	2	106.248764	97.14809	1	0.247	0.46	5.549	5.562	1111.0
5555.5557	400.0	1	4	102.98507	400.0	1	1	2	106.248764	97.14809	1	0.247	0.461	5.584	5.562	1111.0
5555.5557	400.0	1	4	102.98507	400.0	1	1	2	106.248764	97.14809	1	0.247	0.46	5.54	5.562	1111.0
5555.5557	400.0	1	4	102.98507	400.0	1	1	2	106.248764	97.14809	1	0.247	0.46	5.549	5.562	1111.0
5555.5557	400.0	1	4	102.98507	400.0	1	1	2	106.248764	97.14809	1	0.247	0.461	5.558	5.562	1111.0
5555.5557	400.0	1	4	102.98507	400.0	1	1	2	106.248764	97.14809	1	0.247	0.46	5.541	5.562	1111.0
5555.5557	400.0	1	4	102.98507	400.0	1	1	2	106.248764	97.14809	1	0.247	0.46	5.548	5.562	1111.0
5555.5557	400.0	1	4	102.98507	400.0	1	1	2	106.248764	97.14809	1	0.247	0.461	5.628	5.562	1111.0
5555.5557	400.0	1	4	102.98507	400.0	1	1	2	106.248764	97.14809	1	0.247	0.461	5.579	5.562	1111.0
5555.5557	400.0	1	4	102.98507	400.0	1	1	2	106.248764	97.14809	1	0.247	0.46	5.548	5.562	1111.0
5555.5557	400.0	1	4	102.98507	400.0	1	1	2	106.248764	97.14809	1	0.247	0.46	5.487	5.562	1111.0
5555.5557	400.0	1	4	102.98507	400.0	1	1	2	106.248764	97.14809	1	0.247	0.461	5.579	5.562	1111.0
5555.5557	400.0	1	4	102.98507	400.0	1	1	2	106.248764	97.14809	1	0.247	0.46	5.553	5.562	1111.0
5555.5557	400.0	1	4	102.98507	400.0	1	1	2	106.248764	97.14809	1	0.247	0.461	5.667	5.562	1111.0
5555.5557	400.0	1	4	102.98507	400.0	1	1	2	106.248764	97.14809	1	0.247	0.461	5.568	5.562	1111.0
5555.5557	400.0	1	4	102.98507	400.0	1	1	2	106.248764	97.14809	1	0.247	0.461	5.598	5.562	1111.0
5555.5557	400.0	1	4	102.98507	400.0	1	1	2	106.248764	97.14809	1	0.247	0.461	5.568	5.562	1111.0
5555.5557	400.0	1	4	102.98507	400.0	1	1	2	106.248764	97.14809	1	0.247	0.461	5.57	5.562	1111.0
5555.5557	400.0	1	4	102.98507	400.0	1	1	2	106.248764	97.14809	1	0.247	0.461	5.576	5.562	1111.0
5555.5557	400.0	1	4	102.98507	400.0	1	1	2	106.248764	97.14809	1	0.247	0.46	5.498	5.562	1111.0
5555.5557	400.0	1	4	102.98507	400.0	1	1	2	106.248764	97.14809	1	0.247	0.46	5.522	5.562	1111.0
5555.5557	400.0	1	4	102.98507	400.0	1	1	2	106.248764	97.14809	1	0.247	0.46	5.517	5.562	1111.0
5555.5557	400.0	1	4	102.98507	400.0	1	1	2	106.248764	97.14809	1	0.247	0.461	5.594	5.562	1111.0
5555.5557	400.0	1	4	102.98507	400.0	1	1	2	106.248764	97.14809	1	0.247	0.46	5.533	5.562	1111.0
5555.5557	400.0	1	4	102.98507	400.0	1	1	2	106.248764	97.14809	1	0.247	0.461	5.578	5.562	1111.0
5555.5557	400.0	1	4	102.98507	400.0	1	1	2	106.248764	97.14809	1	0.247	0.461	5.757	5.562	1111.0
5555.5557	400.0	1	4	102.98507	400.0	1	1	2	106.248764	97.14809	1	0.247	0.461	5.562	5.562	1111.0
5555.5557	400.0	1	4	102.98507	400.0	1	1	2	106.248764	97.14809	1	0.247	0.461	5.593	5.562	1111.0
5555.5557	400.0	1	4	102.98507	400.0	1	1	2	106.248764	97.14809	1	0.247	0.46	5.536	5.562	1111.0
5555.5557	400.0	1	4	102.98507	400.0	1	1	2	106.248764	97.14809	1	0.247	0.461	5.579	5.562	1111.0
5555.5557	400.0	1	4	102.98507	400.0	1	1	2	106.248764	97.14809	1	0.247	0.461	5.629	5.562	1111.0
5555.5557	400.0	1	4	102.98507	400.0	1	1	2	106.248764	97.14809	1	0.247	0.46	5.534	5.562	1111.0
5555.5557	400.0	1	4	102.98507	400.0	1	1	2	106.248764	97.14809	1	0.247	0.46	5.555	5.562	1111.0
5555.5557	400.0	1	4	102.98507	400.0	1	1	2	106.248764	97.14809	1	0.247	0.461	5.613	5.562	1111.0
5555.5557	400.0	1	4	102.98507	400.0	1	1	2	106.248764	97.14809	1	0.246	0.46	5.555	5.562	1111.0
5555.5557	400.0	1	4	102.98507	400.0	1	1	2	106.248764	97.14809	1	0.246	0.46	5.549	5.562	1111.0
0.0	0.0	1	4	102.98507	400.0	1	1	2	106.248764	97.14809	0	0.246	0.461	5.659	5.562	1111.0
0.0	0.0	1	4	102.98507	400.0	1	1	2	106.248764	97.14809	0	0.246	0.461	5.579	5.562	1111.0
0.0	0.0	1	4	102.98507	400.0	1	1	2	106.248764	97.14809	0	0.246	0.46	5.554	5.562	1111.0
0.0	0.0	1	4	102.98507	400.0	1	1	2	106.248764	97.14809	0	0.246	0.46	5.483	5.562	1111.0
0.0	0.0	1	4	102.98507	400.0	1	1	2	106.248764	97.14809	0	0.246	0.454	4.808	4.803	1111.0
0.0	0.0	1	4	102.98507	400.0	1	1	2	106.248764	97.14809	0	0.246	0.448	4.798	4.803	1111.0
0.0	0.0	1	4	102.98507	400.0	1	1	2	106.248764	97.14809	0	0.246	0.44	4.446	4.463	1111.0
0.0	0.0	1	4	102.98507	400.0	1	1	2	106.248764	97.14809	0	0.246	0.429	3.873	3.854	1111.0
0.0	0.0	1	4	102.98507	400.0	1	1	2	106.248764	97.14809	0	0.246	0.417	3.806	3.854	1111.0
0.0	0.0	1	4	102.98507	400.0	1	1	2	106.248764	97.14809	0	0.246	0.405	3.557	3.581	1111.0
0.0	0.0	1	4	102.98507	400.0	1	1	2	106.248764	97.14809	0	0.246	0.39	3.14	3.093	1111.0
0.0	0.0	1	4	102.98507	400.0	1	1	2	106.248764	97.14809	0	0.246	0.376	3.101	3.093	1111.0
0.0	0.0	1	4	102.98507	400.0	1	1	2	106.248764	97.14809	0	0.245	0.363	2.886	2.874	1111.0
0.0	0.0	1	4	102.98507	400.0	1	1	2	106.248764	97.14809	0	0.245	0.35	2.883	2.482	1111.0
0.0	0.0	1	4	102.98507	400.0	1	1	2	106.248764	97.14809	0	0.245	0.335	2.396	2.482	1111.0
0.0	0.0	1	4	102.98507	400.0	1	1	2	106.248764	97.14809	0	0.245	0.321	2.313	2.307	1111.0
0.0	0.0	1	4	102.98507	400.0	1	1	2	106.248764	97.14809	0	0.245	0.308	2.296	2.307	1111.0
0.0	0.0	1	4	102.98507	400.0	1	1	2	106.248764	97.14809	0	0.245	0.294	1.995	1.992	1111.0
0.0	0.0	1	4	102.98507	400.0	1	1	2	106.248764	97.14809	0	0.244	0.28	1.829	1.85	1111.0
0.0	0.0	1	4	102.98507	400.0	1	1	2	106.248764	97.14809	0	0.244	0.268	1.845	1.85	1111.0
0.0	0.0	1	4	102.98507	400.0	1	1	2	106.248764	97.14809	0	0.244	0.254	1.572	1.599	1111.0
0.0	0.0	1	4	102.98507	400.0	1	1	2	106.248764	97.14809	0	0.244	0.242	1.639	1.599	1111.0
0.0	0.0	1	4	102.98507	400.0	1	1	2	106.248764	97.14809	0	0.244	0.229	1.379	1.381	1111.0
0.0	0.0	1	4	102.98507	400.0	1	1	2	106.248764	97.14809	0	0.244	0.217	1.311	1.283	1111.0
0.0	0.0	1	4	102.98507	400.0	1	1	2	106.248764	97.14809	0	0.244	0.207	1.29	1.283	1111.0
0.0	0.0	1	4	102.98507	400.0	1	1	2	106.248764	97.14809	0	0.244	0.195	1.144	1.107	1111.0
0.0	0.0	1	4	102.98507	400.0	1	1	2	106.248764	97.14809	0	0.243	0.185	1.071	1.029	1111.0
0.0	0.0	1	4	102.98507	400.0	1	1	2	106.248764	97.14809	0	0.243	0.176	1.051	1.029	1111.0
0.0	0.0	1	4	102.98507	400.0	1	1	2	106.248764	97.14809	0	0.243	0.166	0.932	0.888	1111.0
0.0	0.0	1	4	102.98507	400.0	1	1	2	106.248764	97.14809	0	0.243	0.156	0.945	0.888	1111.0
0.0	0.0	1	4	102.98507	400.0	1	1	2	106.248764	97.14809	0	0.243	0.148	0.739	0.767	1111.0
0.0	0.0	1	4	102.98507	400.0	1	1	2	106.248764	97.14809	0	0.243	0.139	0.768	0.712	1111.0
0.0	0.0	1	4	102.98507	400.0	1	1	2	106.248764	97.14809	0	0.243	0.131	0.735	0.712	1111.0
0.0	0.0	1	4	102.98507	400.0	1	1	2	106.248764	97.14809	0	0.243	0.123	0.653	0.615	1111.0
0.0	0.0	1	4	102.98507	400.0	1	1	2	106.248764	97.14809	0	0.242	0.116	0.573	0.572	1111.0
0.0	0.0	1	4	102.98507	400.0	1	1	2	106.248764	97.14809	0	0.242	0.11	0.566	0.572	1111.0
0.0	0.0	1	4	102.98507	400.0	1	1	2	106.248764	97.14809	0	0.242	0.103	0.467	0.493	1111.0
0.0	0.0	1	4	102.98507	400.0	1	1	2	106.248764	97.14809	0	0.242	0.096	0.492	0.458	1111.0
0.0	0.0	1	4	102.98507	400.0	1	1	2	106.248764	97.14809	0	0.242	0.09	0.425	0.458	1111.0
0.0	0.0	1	4	102.98507	400.0	1	1	2	106.248764	97.14809	0	0.242	0.084	0.381	0.396	1111.0
0.0	0.0	1	4	102.98507	400.0	1	1	2	106.248764	97.14809	0	0.241	0.078	0.385	0.396	1111.0
0.0	0.0	1	4	102.98507	400.0	1	1	2	106.248764	97.14809	0	0.241	0.074	0.385	0.341	1111.0
0.0	0.0	1	4	102.98507	400.0	1	1	2	106.248764	97.14809	0	0.241	0.07	0.336	0.317	1111.0
0.0	0.0	1	4	102.98507	400.0	1	1	2	106.248764	97.14809	0	0.241	0.066	0.304	0.317	1111.0
0.0	0.0	1	4	102.98507	400.0	1	1	2	106.248764	97.14809	0	0.241	0.062	0.272	0.274	1111.0
0.0	0.0	1	4	102.98507	400.0	1	1	2	106.248764	97.14809	0	0.241	0.059	0.328	0.274	1111.0
0.0	0.0	1	4	102.98507	400.0	1	1	2	106.248764	97.14809	0	0.241	0.056	0.265	0.254	1111.0
0.0	0.0	1	4	102.98507	400.0	1	1	2	106.248764	97.14809	0	0.241	0.053	0.241	0.219	1111.0
0.0	0.0	1	4	102.98507	400.0	1	1	2	106.248764	97.14809	0	0.24	0.049	0.228	0.219	1111.0
0.0	0.0	1	4	102.98507	400.0	1	1	2	106.248764	97.14809	0	0.24	0.045	0.189	0.189	1111.0
0.0	0.0	1	4	102.98507	400.0	1	1	2	106.248764	97.14809	0	0.24	0.041	0.211	0.176	1111.0
0.0	0.0	1	4	102.98507	400.0	1	1	2	106.248764	97.14809	0	0.24	0.038	0.219	0.176	1111.0
0.0	0.0	1	4	102.98507	400.0	1	1	2	106.248764	97.14809	0	0.24	0.036	0.149	0.152	1111.0
0.0	0.0	1	4	102.98507	400.0	1	1	2	106.248764	97.14809	0	0.24	0.034	0.192	0.152	1111.0
0.0	0.0	1	4	102.98507	400.0	1	1	2	106.248764	97.14809	0	0.24	0.032	0.167	0.141	1111.0
0.0	0.0	1	4	102.98507	400.0	1	1	2	106.248764	97.14809	0	0.24	0.03	0.132	0.121	1111.0
0.0	0.0	1	4	102.98507	400.0	1	1	2	106.248764	97.14809	0	0.24	0.028	0.092	0.121	1111.0
0.0	0.0	1	4	102.98507	400.0	1	1	2	106.248764	97.14809	0	0.239	0.026	0.149	0.113	1111.0
0.0	0.0	1	4	102.98507	400.0	1	1	2	106.248764	97.14809	0	0.239	0.024	0.128	0.097	1111.0
0.0	0.0	1	4	102.98507	400.0	1	1	2	106.248764	97.14809	0	0.239	0.022	0.02	0.097	1111.0
0.0	0.0	1	4	102.98507	400.0	1	1	2	106.248764	97.14809	0	0.239	0.02	0.089	0.09	1111.0
0.0	0.0	1	4	102.98507	400.0	1	1	2	106.248764	97.14809	0	0.239	0.02	0.059	0.09	1111.0
0.0	0.0	1	4	102.98507	400.0	1	1	2	106.248764	97.14809	0	0.239	0.02	0.089	0.078	1111.0
0.0	0.0	1	4	102.98507	400.0	1	1	2	106.248764	97.14809	0	0.239	0.02	0.095	0.072	1111.0
0.0	0.0	1	4	102.98507	400.0	1	1	2	106.248764	97.14809	0	0.239	0.02	0.098	0.072	1111.0
0.0	0.0	1	4	102.98507	400.0	1	1	2	106.248764	97.14809	0	0.239	0.02	0.062	0.062	1111.0
0.0	0.0	1	4	102.98507	400.0	1	1	2	106.248764	97.14809	0	0.239	0.02	0.054	0.053	1111.0
0.0	0.0	1	4	102.98507	400.0	1	1	2	106.248764	97.14809	0	0.239	0.02	0.051	0.053	1111.0
0.0	0.0	1	4	102.98507	400.0	1	1	2	106.248764	97.14809	0	0.239	0.019	-0.105	0.049	1111.0
0.0	0.0	1	4	102.98507	400.0	1	1	2	106.248764	97.14809	0	0.239	0.019	0.065	0.043	1111.0
0.0	0.0	1	4	102.98507	400.0	1	1	2	106.248764	97.14809	0	0.239	0.019	0.035	0.043	1111.0
0.0	0.0	1	4	102.98507	400.0	1	1	2	106.248764	97.14809	0	0.239	0.019	0.015	0.039	1111.0
0.0	0.0	1	4	102.98507	400.0	1	1	2	106.248764	97.14809	0	0.239	0.018	-0.108	0.039	1111.0
0.0	0.0	1	4	102.98507	400.0	1	1	2	106.248764	97.14809	0	0.239	0.018	0.029	0.034	1111.0
0.0	0.0	1	4	102.98507	400.0	1	1	2	106.248764	97.14809	0	0.239	0.018	0.033	0.031	1111.0
0.0	0.0	1	4	102.98507	400.0	1	1	2	106.248764	97.14809	0	0.238	0.018	0.137	0.031	1111.0
0.0	0.0	1	4	102.98507	400.0	1	1	2	106.248764	97.14809	0	0.238	0.017	0.013	0.027	1111.0
[truncated: 9,232 more rows]
