# Supplementary material for: Just noticeable differences for elbow joint torque feedback
Source: Sci Rep. 2021 Dec 7;11:23553. doi: 10.1038/s41598-021-02630-3 (PMC8651665; doi:10.1038/s41598-021-02630-3)
Supplement: Supplementary file 2 — Supplementary Information. [file 41598_2021_2630_MOESM2_ESM.zip › SupplementaryData_ScientificReports_KimAsbeck2021/S6_S1A.csv]

data 1	data 2	data 3	data 4	data 5	data 6	data 7	data 8	data 9	data 10	data 11	data 12	data 13	data 14	data 15	data 16	data 17
0.0	0.0	100.0	100.0	2	0.0	0.0	0.013	1.0	96.08433	0.0	1	0.0	0.0	0.0	0.0	0.0
0.0	0.0	100.0	100.0	2	0.0	0.0	0.012	1.0	96.08433	0.0	1	0.0	0.0	0.0	0.0	0.0
0.0	0.0	100.0	100.0	2	0.0	0.0	0.01	1.0	96.41164	0.0	1	0.0	0.0	0.0	0.0	0.0
0.0	0.0	100.0	100.0	2	0.0	0.0	0.008	1.0	96.82715	0.0	1	0.0	0.0	0.0	0.0	0.0
0.0	0.0	100.0	100.0	2	0.0	0.0	0.006	1.0	96.82715	0.0	1	0.0	0.0	0.0	0.0	0.0
0.0	0.0	100.0	100.0	2	0.0	0.0	0.005	1.0	97.78727	0.0	1	0.0	0.0	0.0	0.0	0.0
0.0	0.0	100.0	100.0	2	0.0	0.0	0.003	1.0	98.49307	0.0	1	0.0	0.0	0.0	0.0	0.0
0.0	0.0	100.0	100.0	2	0.0	0.0	0.0	1.0	98.49307	0.0	1	0.0	0.0	0.0	0.0	0.0
0.0	0.0	100.0	100.0	2	0.0	0.0	-0.001	1.0	98.58741	0.0	1	0.0	0.0	0.0	0.0	0.0
0.0	0.0	100.0	100.0	2	0.0	0.0	-0.003	1.0	98.58741	0.0	1	0.0	0.0	0.0	0.0	0.0
0.0	0.0	100.0	100.0	2	0.0	0.0	-0.005	1.0	97.73063	0.0	1	0.0	0.0	0.0	0.0	0.0
0.0	0.0	100.0	100.0	2	0.0	0.0	-0.007	1.0	98.34035	0.0	1	0.0	0.0	0.0	0.0	0.0
0.0	0.0	100.0	100.0	2	0.0	0.0	-0.01	1.0	98.34035	0.0	1	0.0	0.0	0.0	0.0	0.0
0.0	0.0	100.0	100.0	2	0.0	0.0	-0.012	1.0	99.02381	0.0	1	0.0	0.0	0.0	0.0	0.0
0.0	0.0	100.0	100.0	2	0.0	0.0	-0.014	1.0	99.15407	0.0	1	0.0	0.0	0.0	0.0	0.0
0.0	0.0	100.0	100.0	2	0.0	0.0	-0.017	1.0	99.15407	0.0	1	0.0	0.0	0.0	0.0	0.0
0.0	0.0	100.0	100.0	2	0.0	0.0	-0.019	1.0	98.81205	0.0	1	0.0	0.0	0.0	0.0	0.0
0.0	0.0	100.0	100.0	2	0.0	0.0	-0.022	1.0	98.81205	0.0	1	0.0	0.0	0.0	0.0	0.0
0.0	0.0	100.0	100.0	2	0.0	0.0	-0.024	1.0	99.66402	0.0	1	0.0	0.0	0.0	0.0	0.0
0.0	0.0	100.0	100.0	2	0.0	0.0	-0.026	1.0	99.52993	0.0	1	0.0	0.0	0.0	0.0	0.0
0.0	0.0	100.0	100.0	2	0.0	0.0	-0.028	1.0	99.52993	0.0	1	0.0	0.0	0.0	0.0	0.0
0.0	0.0	100.0	100.0	2	0.0	0.0	-0.03	1.0	99.43427	0.0	1	0.0	0.0	0.0	0.0	0.0
0.0	0.0	100.0	100.0	2	0.0	0.0	-0.032	1.0	99.5036	0.0	1	0.0	0.0	0.0	0.0	0.0
0.0	0.0	100.0	100.0	2	0.0	0.0	-0.034	1.0	99.5036	0.0	1	0.0	0.0	0.0	0.0	0.0
0.0	0.0	100.0	100.0	2	0.0	0.0	-0.035	1.0	99.53267	0.0	1	0.0	0.0	0.0	0.0	0.0
0.0	0.0	100.0	100.0	2	0.0	0.0	-0.036	1.0	99.53267	0.0	1	0.0	0.0	0.0	0.0	0.0
0.0	0.0	100.0	100.0	2	0.0	0.0	-0.036	1.0	99.56321	0.0	1	0.0	0.0	0.0	0.0	0.0
0.0	0.0	100.0	100.0	2	0.0	0.0	-0.037	1.0	97.89288	0.0	1	0.0	0.0	0.0	0.0	0.0
0.0	0.0	100.0	100.0	2	0.0	0.0	-0.037	1.0	97.89288	0.0	1	0.0	0.0	0.0	0.0	0.0
0.0	0.0	100.0	100.0	2	0.0	0.0	-0.037	1.0	98.148636	0.0	1	0.0	0.0	0.0	0.0	0.0
0.0	0.0	100.0	100.0	2	0.0	0.0	-0.037	1.0	98.09922	0.0	1	0.0	0.0	0.0	0.0	0.0
0.0	0.0	100.0	100.0	2	0.0	0.0	-0.037	1.0	98.09922	0.0	1	0.0	0.0	0.0	0.0	0.0
0.0	0.0	100.0	100.0	2	0.0	0.0	-0.036	1.0	97.23993	0.0	1	0.0	0.0	1.0	0.0	0.0
0.0	0.0	100.0	100.0	2	0.0	0.0	-0.036	1.0	97.23993	0.0	1	0.0	0.0	1.0	0.0	0.0
0.0	0.0	100.0	100.0	2	0.0	0.0	-0.035	1.0	97.721214	0.0	1	0.0	0.0	4.0	0.0	0.0
6944.445	500.0	100.0	100.0	2	0.0	0.0	-0.035	1.0	97.77091	0.0	1	0.0	0.0	4.0	0.0	0.0
6944.445	500.0	100.0	100.0	2	0.0	0.0	-0.034	1.0	97.77091	0.0	1	0.0	0.0	4.0	0.0	0.0
6944.445	500.0	100.0	100.0	2	0.0	0.0	-0.034	1.0	97.85635	0.0	1	0.0	0.0	4.0	0.0	0.0
6944.445	500.0	100.0	100.0	2	0.0	0.0	-0.033	1.0	96.88384	0.49	1	0.0	0.0	4.0	0.0	0.0
6944.445	500.0	100.0	100.0	2	0.0	0.0	-0.033	1.0	96.88384	0.49	1	0.0	0.0	4.0	0.0	0.0
6944.445	500.0	100.0	100.0	2	0.0	0.0	-0.032	1.0	96.495186	0.947	1	0.0	0.0	4.0	0.0	0.0
6944.445	500.0	100.0	100.0	2	0.0	0.0	-0.031	1.0	96.495186	1.766	1	0.0	0.0	4.0	0.0	0.0
6944.445	500.0	100.0	100.0	2	0.0	0.0	-0.031	1.0	97.316666	1.766	1	0.0	0.0	4.0	0.0	0.0
6944.445	500.0	100.0	100.0	2	0.0	0.0	-0.03	1.0	97.41945	2.133	1	0.0	0.0	4.0	0.0	0.0
6944.445	500.0	100.0	100.0	2	0.0	0.0	-0.029	1.0	97.38492	2.79	1	0.0	0.0	4.0	0.0	0.0
6944.445	500.0	100.0	100.0	2	0.0	0.0	-0.029	1.0	96.72427	2.79	1	0.0	0.0	4.0	0.0	0.0
6944.445	500.0	100.0	100.0	2	0.0	0.0	-0.029	1.0	97.17922	3.084	1	0.0	0.0	4.0	0.0	0.0
6944.445	500.0	100.0	100.0	2	0.0	0.0	-0.029	1.0	97.17922	3.612	1	0.0	0.0	4.0	0.0	0.0
6944.445	500.0	100.0	100.0	2	0.0	0.0	-0.028	1.0	97.72494	3.612	1	0.0	0.0	4.0	0.0	0.0
6944.445	500.0	100.0	100.0	2	0.0	0.0	-0.028	1.0	97.72494	3.849	1	0.0	0.0	4.0	0.0	0.0
6944.445	500.0	100.0	100.0	2	0.0	0.0	-0.028	1.0	97.07403	3.849	1	0.0	0.0	4.0	0.0	0.0
6944.445	500.0	100.0	100.0	2	0.0	0.0	-0.028	1.0	97.358475	4.272	1	0.0	0.0	4.0	0.0	0.0
6944.445	500.0	100.0	100.0	2	0.0	0.0	-0.028	1.0	97.358475	4.462	1	0.0	0.0	4.0	0.0	0.0
6944.445	500.0	100.0	100.0	2	0.0	0.0	-0.028	1.0	96.89996	4.462	1	0.0	0.0	4.0	0.0	0.0
6944.445	500.0	100.0	100.0	2	0.0	0.0	-0.028	1.0	97.06822	4.801	1	0.0	0.0	4.0	0.0	0.0
6944.445	500.0	100.0	100.0	2	0.0	0.0	-0.028	1.0	97.06822	5.094	1	0.0	0.0	4.0	0.0	0.0
6944.445	500.0	100.0	100.0	2	0.0	0.0	-0.028	1.0	96.56126	5.094	1	0.0	0.0	4.0	0.0	0.0
6944.445	500.0	100.0	100.0	2	0.0	0.0	-0.028	1.0	96.56126	5.227	1	0.0	0.0	4.0	0.0	0.0
6944.445	500.0	100.0	100.0	2	0.0	0.0	-0.028	1.0	96.597374	5.227	1	0.0	0.0	4.0	0.0	0.0
6944.445	500.0	100.0	100.0	2	0.0	0.0	-0.028	1.0	96.102005	5.462	1	0.0	0.0	4.0	0.0	0.0
6944.445	500.0	100.0	100.0	2	0.0	0.0	-0.028	1.0	96.102005	5.567	1	0.0	0.0	4.0	0.0	0.0
6944.445	500.0	100.0	100.0	2	0.0	0.0	-0.027	1.0	96.249214	5.567	1	0.0	0.0	4.0	0.0	0.0
6944.445	500.0	100.0	100.0	2	0.0	0.0	-0.027	1.0	95.881676	5.757	1	0.0	0.0	4.0	0.0	0.0
6944.445	500.0	100.0	100.0	2	0.0	0.0	-0.027	1.0	95.881676	5.757	1	0.0	0.0	4.0	0.0	0.0
6944.445	500.0	100.0	100.0	2	0.0	0.0	-0.027	1.0	95.64969	5.841	1	0.0	0.0	4.0	0.0	0.0
6944.445	500.0	100.0	100.0	2	0.0	0.0	-0.027	1.0	95.64969	5.993	1	0.0	0.0	4.0	0.0	0.0
6944.445	500.0	100.0	100.0	2	0.0	0.0	-0.027	1.0	94.6137	5.993	1	0.0	0.0	4.0	0.0	0.0
6944.445	500.0	100.0	100.0	2	0.0	0.0	-0.026	1.0	95.07405	6.06	1	0.0	0.0	4.0	0.0	0.0
6944.445	500.0	100.0	100.0	2	0.0	0.0	-0.026	1.0	95.07405	6.182	1	0.0	0.0	4.0	0.0	0.0
6944.445	500.0	100.0	100.0	2	0.0	0.0	-0.026	1.0	94.71875	6.182	1	0.0	0.0	4.0	0.0	0.0
6944.445	500.0	100.0	100.0	2	0.0	0.0	-0.026	1.0	95.104416	6.237	1	0.0	0.0	4.0	0.0	0.0
6944.445	500.0	100.0	100.0	2	0.0	0.0	-0.026	1.0	95.104416	6.335	1	0.0	0.0	4.0	0.0	0.0
6944.445	500.0	100.0	100.0	2	0.0	0.0	-0.026	1.0	94.96995	6.335	1	0.0	0.0	4.0	0.0	0.0
6944.445	500.0	100.0	100.0	2	0.0	0.0	-0.026	1.0	94.96995	6.378	1	0.0	0.0	4.0	0.0	0.0
6944.445	500.0	100.0	100.0	2	0.0	0.0	-0.026	1.0	95.19698	6.378	1	0.0	0.0	4.0	0.0	0.0
6944.445	500.0	100.0	100.0	2	0.0	0.0	-0.026	1.0	95.073814	6.456	1	0.0	0.0	4.0	0.0	0.0
6944.445	500.0	100.0	100.0	2	0.0	0.0	-0.026	1.0	95.073814	6.492	1	0.0	0.0	4.0	0.0	0.0
6944.445	500.0	100.0	100.0	2	0.0	0.0	-0.026	1.0	95.07888	6.492	1	0.0	0.0	4.0	0.0	0.0
6944.445	500.0	100.0	100.0	2	0.0	0.0	-0.026	1.0	95.34055	6.554	1	0.0	0.0	4.0	0.0	0.0
6944.445	500.0	100.0	100.0	2	0.0	0.0	-0.026	1.0	95.34055	6.554	1	0.0	0.0	4.0	0.0	0.0
6944.445	500.0	100.0	100.0	2	0.0	0.0	-0.025	1.0	96.16761	6.582	1	0.0	0.0	4.0	0.0	0.0
6944.445	500.0	100.0	100.0	2	0.0	0.0	-0.025	1.0	96.16761	6.633	1	0.0	0.0	4.0	0.0	0.0
6944.445	500.0	100.0	100.0	2	0.0	0.0	-0.025	1.0	96.468605	6.633	1	0.0	0.0	4.0	0.0	0.0
6944.445	500.0	100.0	100.0	2	0.0	0.0	-0.025	1.0	95.545456	6.676	1	0.0	0.0	4.0	0.0	0.0
6944.445	500.0	100.0	100.0	2	0.0	0.0	-0.025	1.0	95.545456	6.696	1	0.0	0.0	4.0	0.0	0.0
6944.445	500.0	100.0	100.0	2	0.0	0.0	-0.024	1.0	95.6773	6.696	1	0.0	0.0	4.0	0.0	0.0
6944.445	500.0	100.0	100.0	2	0.0	0.0	-0.024	1.0	96.150894	6.731	1	0.0	0.0	4.0	0.0	0.0
6944.445	500.0	100.0	100.0	2	0.0	0.0	-0.024	1.0	96.150894	6.731	1	0.0	0.0	4.0	0.0	0.0
6944.445	500.0	100.0	100.0	2	0.0	0.0	-0.023	1.0	96.32684	6.747	1	0.0	0.0	4.0	0.0	0.0
6944.445	500.0	100.0	100.0	2	0.0	0.0	-0.023	1.0	96.32684	6.774	1	0.0	0.0	4.0	0.0	0.0
6944.445	500.0	100.0	100.0	2	0.0	0.0	-0.023	1.0	96.12437	6.774	1	0.0	0.0	4.0	0.0	0.0
6944.445	500.0	100.0	100.0	2	0.0	0.0	-0.022	1.0	96.28367	6.788	1	0.0	0.0	4.0	0.0	0.0
6944.445	500.0	100.0	100.0	2	0.0	0.0	-0.022	1.0	96.28367	6.81	1	0.0	0.0	4.0	0.0	0.0
6944.445	500.0	100.0	100.0	2	0.0	0.0	-0.022	1.0	96.17902	6.81	1	0.0	0.0	4.0	0.0	0.0
6944.445	500.0	100.0	100.0	2	0.0	0.0	-0.021	1.0	96.5537	6.82	1	0.0	0.0	4.0	0.0	0.0
6944.445	500.0	100.0	100.0	2	0.0	0.0	-0.021	1.0	96.5537	6.82	1	0.0	0.0	4.0	0.0	0.0
6944.445	500.0	100.0	100.0	2	0.0	0.0	-0.021	1.0	96.0372	6.838	1	0.0	0.0	4.0	0.0	0.0
6944.445	500.0	100.0	100.0	2	0.0	0.0	-0.02	1.0	96.0372	6.847	1	0.0	0.0	4.0	0.0	0.0
6944.445	500.0	100.0	100.0	2	0.0	0.0	-0.019	1.0	96.007355	6.847	1	0.0	0.0	4.0	0.0	0.0
6944.445	500.0	100.0	100.0	2	0.0	0.0	-0.018	1.0	95.0417	6.861	1	0.0	0.0	4.0	0.0	0.0
6944.445	500.0	100.0	100.0	2	0.0	0.0	-0.017	1.0	95.0417	6.868	1	0.0	0.0	4.0	0.0	0.0
6944.445	500.0	100.0	100.0	2	0.0	0.0	-0.016	1.0	95.762764	6.868	1	0.0	0.0	4.0	0.0	0.0
6944.445	500.0	100.0	100.0	2	0.0	0.0	-0.015	1.0	96.08337	6.879	1	0.0	0.0	4.0	0.0	0.0
6944.445	500.0	100.0	100.0	2	0.0	0.0	-0.014	1.0	96.08337	6.879	1	0.0	0.0	4.0	0.0	0.0
6944.445	500.0	100.0	100.0	2	0.0	0.0	-0.013	1.0	95.51401	6.885	1	0.0	0.0	4.0	0.0	0.0
6944.445	500.0	100.0	100.0	2	0.0	0.0	-0.012	1.0	95.51401	6.893	1	0.0	0.0	4.0	0.0	0.0
6944.445	500.0	100.0	100.0	2	0.0	0.0	-0.01	1.0	95.38927	6.893	1	0.0	0.0	4.0	0.0	0.0
6944.445	500.0	100.0	100.0	2	0.0	0.0	-0.008	1.0	95.647995	6.897	1	0.0	0.0	5.0	0.0	0.0
6944.445	500.0	100.0	100.0	2	0.0	0.0	-0.007	1.0	95.647995	6.906	1	0.0	0.0	5.0	0.0	0.0
6944.445	500.0	100.0	100.0	2	0.0	0.0	-0.005	1.0	95.997696	6.906	1	0.0	0.0	5.0	0.0	0.0
6944.445	500.0	100.0	100.0	2	0.0	0.0	-0.003	1.0	96.41956	6.911	1	0.0	0.0	5.0	0.0	0.0
6944.445	500.0	100.0	100.0	2	0.0	0.0	-0.001	1.0	96.41956	6.911	1	0.0	0.0	5.0	0.0	0.0
6944.445	500.0	100.0	100.0	2	0.0	0.0	0.0	1.0	96.565125	6.914	1	0.0	0.0	5.0	0.0	0.0
6944.445	500.0	100.0	100.0	2	0.0	0.0	0.002	1.0	96.565125	6.92	1	0.0	0.0	5.0	0.0	0.0
6944.445	500.0	100.0	100.0	2	0.0	0.0	0.004	1.0	97.083336	6.92	1	0.0	0.0	5.0	0.0	0.0
6944.445	500.0	100.0	100.0	2	0.0	0.0	0.007	1.0	96.94518	6.923	1	0.0	0.0	5.0	0.0	0.0
6944.445	500.0	100.0	100.0	2	0.0	0.0	0.009	1.0	97.157974	6.927	1	0.0	0.0	5.0	0.0	0.0
6944.445	500.0	100.0	100.0	2	0.0	0.0	0.011	1.0	96.84155	6.927	1	0.0	0.0	5.0	0.0	0.0
6944.445	500.0	100.0	100.0	2	0.0	0.0	0.013	1.0	96.84155	6.929	1	0.0	0.0	5.0	0.0	0.0
6944.445	500.0	100.0	100.0	2	0.0	0.0	0.015	1.0	97.67156	6.929	1	0.0	0.0	5.0	0.0	0.0
6944.445	500.0	100.0	100.0	2	0.0	0.0	0.018	1.0	97.89297	6.931	1	0.0	0.0	5.0	0.0	0.0
6944.445	500.0	100.0	100.0	2	0.0	0.0	0.02	1.0	97.89297	6.934	1	0.0	0.0	5.0	0.0	0.0
6944.445	500.0	100.0	100.0	2	0.0	0.0	0.022	1.0	97.07122	6.934	1	0.0	0.0	5.0	0.0	0.0
6944.445	500.0	100.0	100.0	2	0.0	0.0	0.025	1.0	97.69146	6.935	1	0.0	0.0	5.0	0.0	0.0
6944.445	500.0	100.0	100.0	2	0.0	0.0	0.027	1.0	97.69146	6.938	1	0.0	0.0	5.0	0.0	0.0
6944.445	500.0	100.0	100.0	2	0.0	0.0	0.029	1.0	97.52389	6.938	1	0.0	0.0	5.0	0.0	0.0
6944.445	500.0	100.0	100.0	2	0.0	0.0	0.031	1.0	97.52389	6.94	1	0.0	0.0	5.0	0.0	0.0
6944.445	500.0	100.0	100.0	2	0.0	0.0	0.033	1.0	97.98977	6.94	1	0.0	0.0	5.0	0.0	0.0
6944.445	500.0	100.0	100.0	2	0.0	0.0	0.035	1.0	98.09306	6.942	1	0.0	0.0	5.0	0.0	0.0
6944.445	500.0	100.0	100.0	2	0.0	0.0	0.037	1.0	98.09306	6.942	1	0.0	0.0	5.0	0.0	0.0
6944.445	500.0	100.0	100.0	2	0.0	0.0	0.039	1.0	98.72293	6.942	1	0.0	0.0	5.0	0.0	0.0
6944.445	500.0	100.0	100.0	2	0.0	0.0	0.042	1.0	98.55046	6.944	1	0.0	0.0	5.0	0.0	0.0
6944.445	500.0	100.0	100.0	2	0.0	0.0	0.044	1.0	98.55046	6.945	1	0.0	0.0	5.0	0.0	0.0
6944.445	500.0	100.0	100.0	2	0.0	0.0	0.045	1.0	98.67565	6.945	1	0.0	0.0	5.0	0.0	0.0
6944.445	500.0	100.0	100.0	2	0.0	0.0	0.047	1.0	98.67565	6.946	1	0.0	0.0	5.0	0.0	0.0
6944.445	500.0	100.0	100.0	2	0.0	0.0	0.049	1.0	98.38801	6.946	1	0.0	0.0	5.0	0.0	0.0
6944.445	500.0	100.0	100.0	2	0.0	0.0	0.051	1.0	98.303154	6.947	1	0.0	0.0	5.0	0.0	0.0
6944.445	500.0	100.0	100.0	2	0.0	0.0	0.053	1.0	98.303154	6.947	1	0.0	0.0	5.0	0.0	0.0
6944.445	500.0	100.0	100.0	2	0.0	0.0	0.055	1.0	97.753586	6.947	1	0.0	0.0	5.0	0.0	0.0
6944.445	500.0	100.0	100.0	2	0.0	0.0	0.057	1.0	97.93494	6.948	1	0.0	0.0	5.0	0.0	0.0
6944.445	500.0	100.0	100.0	2	0.0	0.0	0.059	1.0	97.93494	6.948	1	0.0	0.0	5.0	0.0	0.0
6944.445	500.0	100.0	100.0	2	0.0	0.0	0.06	1.0	98.1595	6.948	1	0.0	0.0	5.0	0.0	0.0
6944.445	500.0	100.0	100.0	2	0.0	0.0	0.062	1.0	98.1595	6.949	1	0.0	0.0	5.0	0.0	0.0
6944.445	500.0	100.0	100.0	2	0.0	0.0	0.064	1.0	98.12896	6.949	1	0.0	0.0	5.0	0.0	0.0
6944.445	500.0	100.0	100.0	2	0.0	0.0	0.065	1.0	99.33002	6.949	1	0.0	0.0	5.0	0.0	0.0
6944.445	500.0	100.0	100.0	2	0.0	0.0	0.067	1.0	99.33002	6.949	1	0.0	0.0	5.0	0.0	0.0
6944.445	500.0	100.0	100.0	2	0.0	0.0	0.068	1.0	99.02053	6.949	1	0.0	0.0	5.0	0.0	0.0
6944.445	500.0	100.0	100.0	2	0.0	0.0	0.07	1.0	98.31512	6.949	1	0.0	0.0	5.0	0.0	0.0
6944.445	500.0	100.0	100.0	2	0.0	0.0	0.071	1.0	98.31512	6.95	1	0.0	0.0	5.0	0.0	0.0
6944.445	500.0	100.0	100.0	2	0.0	0.0	0.073	1.0	98.2771	6.95	1	0.0	0.0	5.0	0.0	0.0
6944.445	500.0	100.0	100.0	2	0.0	0.0	0.074	1.0	98.22359	6.95	1	0.0	0.0	5.0	0.0	0.0
6944.445	500.0	100.0	100.0	2	0.0	0.0	0.076	1.0	97.23195	6.95	1	0.0	0.0	5.0	0.0	0.0
6944.445	500.0	100.0	100.0	2	0.0	0.0	0.077	1.0	97.46342	6.95	1	0.0	0.0	5.0	0.0	0.0
6944.445	500.0	100.0	100.0	2	0.0	0.0	0.078	1.0	97.10901	6.95	1	0.0	0.0	5.0	0.0	0.0
6944.445	500.0	100.0	100.0	2	0.0	0.0	0.08	1.0	96.917854	6.95	1	0.0	0.0	5.0	0.0	0.0
6944.445	500.0	100.0	100.0	2	0.0	0.0	0.081	1.0	97.26351	6.951	1	0.0	0.0	5.0	0.0	0.0
6944.445	500.0	100.0	100.0	2	0.0	0.0	0.082	1.0	97.26351	6.951	1	0.0	0.0	5.0	0.0	0.0
6944.445	500.0	100.0	100.0	2	0.0	0.0	0.082	1.0	97.120445	6.951	1	0.0	0.0	5.0	0.0	0.0
6944.445	500.0	100.0	100.0	2	0.0	0.0	0.083	1.0	97.120445	6.951	1	0.0	0.0	5.0	0.0	0.0
6944.445	500.0	100.0	100.0	2	0.0	0.0	0.084	1.0	97.00588	6.951	1	0.0	0.0	5.0	0.0	0.0
6944.445	500.0	100.0	100.0	2	0.0	0.0	0.085	1.0	96.75809	6.951	1	0.0	0.0	5.0	0.0	0.0
6944.445	500.0	100.0	100.0	2	0.0	0.0	0.086	1.0	96.75809	6.951	1	0.0	0.0	5.0	0.0	0.0
6944.445	500.0	100.0	100.0	2	0.0	0.0	0.087	1.0	96.96918	6.951	1	0.0	0.0	5.0	0.0	0.0
6944.445	500.0	100.0	100.0	2	0.0	0.0	0.087	1.0	97.2718	6.951	1	0.0	0.0	5.0	0.0	0.0
6944.445	500.0	100.0	100.0	2	0.0	0.0	0.088	1.0	97.2718	6.951	1	0.0	0.0	5.0	0.0	0.0
6944.445	500.0	100.0	100.0	2	0.0	0.0	0.088	1.0	97.12932	6.951	1	0.0	0.0	5.0	0.0	0.0
6944.445	500.0	100.0	100.0	2	0.0	0.0	0.089	1.0	97.12932	6.952	1	0.0	0.0	5.0	0.0	0.0
6944.445	500.0	100.0	100.0	2	0.0	0.0	0.09	1.0	97.81108	6.952	1	0.0	0.0	5.0	0.0	0.0
6944.445	500.0	100.0	100.0	2	0.0	0.0	0.09	1.0	97.17109	6.952	1	0.0	0.0	5.0	0.0	0.0
6944.445	500.0	100.0	100.0	2	0.0	0.0	0.091	1.0	97.17109	6.952	1	0.0	0.0	5.0	0.0	0.0
6944.445	500.0	100.0	100.0	2	0.0	0.0	0.091	1.0	97.53505	6.952	1	0.0	0.0	5.0	0.0	0.0
6944.445	500.0	100.0	100.0	2	0.0	0.0	0.092	1.0	97.73185	6.952	1	0.0	0.0	5.0	0.0	0.0
6944.445	500.0	100.0	100.0	2	0.0	0.0	0.092	1.0	97.73185	6.952	1	0.0	0.0	5.0	0.0	0.0
6944.445	500.0	100.0	100.0	2	0.0	0.0	0.093	1.0	97.87675	6.952	1	0.0	0.0	5.0	0.0	0.0
6944.445	500.0	100.0	100.0	2	0.0	0.0	0.094	1.0	97.87675	6.952	1	0.0	0.0	5.0	0.0	0.0
6944.445	500.0	100.0	100.0	2	0.0	0.0	0.094	1.0	98.05356	6.952	1	0.0	0.0	5.0	0.0	0.0
6944.445	500.0	100.0	100.0	2	0.0	0.0	0.095	1.0	97.52761	6.952	1	0.0	0.0	5.0	0.0	0.0
6944.445	500.0	100.0	100.0	2	0.0	0.0	0.096	1.0	97.52761	6.952	1	0.0	0.0	5.0	0.0	0.0
6944.445	500.0	100.0	100.0	2	0.0	0.0	0.097	1.0	97.285645	6.952	1	0.0	0.0	5.0	0.0	0.0
6944.445	500.0	100.0	100.0	2	0.0	0.0	0.098	1.0	96.7998	6.952	1	0.0	0.0	5.0	0.0	0.0
6944.445	500.0	100.0	100.0	2	0.0	0.0	0.098	1.0	96.7998	6.952	1	0.0	0.0	5.0	0.0	0.0
6944.445	500.0	100.0	100.0	2	0.0	0.0	0.099	1.0	97.28651	6.952	1	0.0	0.0	5.0	0.0	0.0
6944.445	500.0	100.0	100.0	2	0.0	0.0	0.1	1.0	97.28651	6.952	1	0.0	0.0	5.0	0.0	0.0
6944.445	500.0	100.0	100.0	2	0.0	0.0	0.101	1.0	96.89994	6.952	1	0.0	0.0	5.0	0.0	0.0
6944.445	500.0	100.0	100.0	2	0.0	0.0	0.102	1.0	96.53858	6.952	1	0.0	0.0	5.0	0.0	0.0
6944.445	500.0	100.0	100.0	2	0.0	0.0	0.103	1.0	96.53858	6.952	1	0.0	0.0	5.0	0.0	0.0
6944.445	500.0	100.0	100.0	2	0.0	0.0	0.104	1.0	96.57903	6.952	1	0.0	0.0	5.0	0.0	0.0
6944.445	500.0	100.0	100.0	2	0.0	0.0	0.105	1.0	96.52665	6.952	1	0.0	0.0	5.0	0.0	0.0
6944.445	500.0	100.0	100.0	2	0.0	0.0	0.106	1.0	96.52665	6.952	1	0.0	0.0	5.0	0.0	0.0
6944.445	500.0	100.0	100.0	2	0.0	0.0	0.108	1.0	96.93846	6.952	1	0.0	0.0	5.0	0.0	0.0
6944.445	500.0	100.0	100.0	2	0.0	0.0	0.109	1.0	96.93846	6.952	1	0.0	0.0	5.0	0.0	0.0
6944.445	500.0	100.0	100.0	2	0.0	0.0	0.11	1.0	97.33568	6.952	1	0.0	0.0	5.0	0.0	0.0
6944.445	500.0	100.0	100.0	2	0.0	0.0	0.112	1.0	97.68071	6.952	1	0.0	0.0	5.0	0.0	0.0
6944.445	500.0	100.0	100.0	2	0.0	0.0	0.113	1.0	97.68071	6.952	1	0.0	0.0	5.0	0.0	0.0
6944.445	500.0	100.0	100.0	1	0.0	0.0	0.114	1.0	97.56922	6.952	1	0.0	0.0	5.0	0.0	0.0
6944.445	500.0	100.0	100.0	1	0.0	0.0	0.116	1.0	97.637886	6.952	1	0.0	0.0	5.0	0.0	0.0
6944.445	500.0	100.0	100.0	1	0.0	0.0	0.117	1.0	97.34428	6.952	1	0.0	0.0	5.0	0.0	0.0
6944.445	500.0	100.0	100.0	1	0.0	0.0	0.118	1.0	96.88965	6.952	1	0.0	0.0	5.0	0.0	0.0
6944.445	500.0	100.0	100.0	1	0.0	0.0	0.12	1.0	96.88965	6.952	1	0.0	0.0	5.0	0.0	0.0
6944.445	500.0	100.0	100.0	1	0.0	0.0	0.121	1.0	96.53228	6.952	1	0.0	0.0	5.0	0.0	0.0
6944.445	500.0	100.0	100.0	1	0.0	0.0	0.123	1.0	96.48665	6.952	1	0.0	0.0	5.0	0.0	0.0
6944.445	500.0	100.0	100.0	1	0.0	0.0	0.124	1.0	96.48665	6.952	1	0.0	0.0	5.0	0.0	0.0
6944.445	500.0	100.0	100.0	1	0.0	0.0	0.126	1.0	96.3595	6.952	1	0.0	0.0	5.0	0.0	0.0
6944.445	500.0	100.0	100.0	1	0.0	0.0	0.128	1.0	96.56083	6.952	1	0.0	0.0	5.0	0.0	0.0
6944.445	500.0	100.0	100.0	1	0.0	0.0	0.13	1.0	96.56083	6.952	1	0.0	0.0	5.0	0.0	0.0
6944.445	500.0	100.0	100.0	1	0.0	0.0	0.132	1.0	96.44424	6.952	1	0.0	0.0	5.0	0.0	0.0
6944.445	500.0	100.0	100.0	1	0.0	0.0	0.133	1.0	96.44424	6.952	1	0.0	0.0	5.0	0.0	0.0
6944.445	500.0	100.0	100.0	1	0.0	0.0	0.135	1.0	96.382095	6.952	1	0.0	0.0	5.0	0.0	0.0
6944.445	500.0	100.0	100.0	1	0.0	0.0	0.137	1.0	96.10802	6.952	1	0.0	0.0	5.0	0.0	0.0
6944.445	500.0	100.0	100.0	1	0.0	0.0	0.139	1.0	96.10802	6.952	1	0.0	0.0	5.0	0.0	0.0
6944.445	500.0	100.0	100.0	1	0.0	0.0	0.141	1.0	96.39302	6.952	1	0.0	0.0	5.0	0.0	0.0
6944.445	500.0	100.0	100.0	1	0.0	0.0	0.143	1.0	95.75193	6.952	1	0.0	0.0	5.0	0.0	0.0
6944.445	500.0	100.0	100.0	1	0.0	0.0	0.145	1.0	95.75193	6.952	1	0.0	0.0	5.0	0.0	0.0
6944.445	500.0	100.0	100.0	1	0.0	0.0	0.147	1.0	95.54545	6.952	1	0.0	0.0	5.0	0.0	0.0
6944.445	500.0	100.0	100.0	1	0.0	0.0	0.149	1.0	95.54545	6.952	1	0.0	0.0	5.0	0.0	0.0
6944.445	500.0	100.0	100.0	1	0.0	0.0	0.151	1.0	95.95028	6.952	1	0.0	0.0	5.0	0.0	0.0
6944.445	500.0	100.0	100.0	1	0.0	0.0	0.153	1.0	96.24854	6.952	1	0.0	0.0	6.0	0.0	0.0
6944.445	500.0	100.0	100.0	1	0.0	0.0	0.156	1.0	96.63608	6.952	1	0.0	0.0	6.0	0.0	0.0
0.0	500.0	100.0	100.0	0	0.0	0.0	0.158	1.0	96.6222	6.952	1	1.0	0.0	0.0	0.0	0.0
0.0	500.0	100.0	100.0	0	0.0	0.0	0.16	1.0	96.79311	6.952	1	1.0	0.0	0.0	0.0	0.0
0.0	500.0	100.0	100.0	0	0.0	0.0	0.162	1.0	96.79311	6.952	1	1.0	0.0	0.0	0.0	0.0
0.0	500.0	100.0	100.0	0	0.0	0.0	0.164	1.0	97.15346	6.952	1	1.0	0.0	0.0	0.0	0.0
0.0	500.0	100.0	100.0	0	0.0	0.0	0.166	1.0	97.15346	6.461	1	1.0	0.0	0.0	0.0	0.0
0.0	500.0	100.0	100.0	0	0.0	0.0	0.168	1.0	96.40094	6.461	1	1.0	0.0	0.0	0.0	0.0
0.0	500.0	100.0	100.0	0	0.0	0.0	0.17	1.0	97.17533	5.58	1	1.0	0.0	0.0	0.0	0.0
0.0	500.0	100.0	100.0	0	0.0	0.0	0.171	1.0	97.17533	5.186	1	1.0	0.0	0.0	0.0	0.0
0.0	500.0	100.0	100.0	0	0.0	0.0	0.173	1.0	97.42511	5.186	1	1.0	0.0	0.0	0.0	0.0
0.0	500.0	100.0	100.0	0	0.0	0.0	0.175	1.0	96.9665	4.478	1	1.0	0.0	0.0	0.0	0.0
0.0	500.0	100.0	100.0	0	0.0	0.0	0.176	1.0	96.9665	3.867	1	1.0	0.0	0.0	0.0	0.0
0.0	500.0	100.0	100.0	0	0.0	0.0	0.177	1.0	97.49479	3.867	1	1.0	0.0	0.0	0.0	0.0
0.0	500.0	100.0	100.0	0	0.0	0.0	0.179	1.0	97.49479	3.593	1	1.0	0.0	0.0	0.0	0.0
0.0	500.0	100.0	100.0	0	0.0	0.0	0.18	1.0	96.86321	3.593	1	1.0	0.0	0.0	0.0	0.0
0.0	500.0	100.0	100.0	0	0.0	0.0	0.182	1.0	97.06414	3.103	1	1.0	0.0	0.0	0.0	0.0
0.0	500.0	100.0	100.0	0	0.0	0.0	0.183	1.0	97.06414	2.883	1	1.0	0.0	0.0	0.0	0.0
0.0	500.0	100.0	100.0	0	0.0	0.0	0.184	1.0	97.45202	2.883	1	1.0	0.0	0.0	0.0	0.0
0.0	500.0	100.0	100.0	0	0.0	0.0	0.186	1.0	96.58265	2.49	1	1.0	0.0	0.0	0.0	0.0
0.0	500.0	100.0	100.0	0	0.0	0.0	0.187	1.0	96.58265	2.49	1	1.0	0.0	0.0	0.0	0.0
0.0	500.0	100.0	100.0	0	0.0	0.0	0.188	1.0	96.654686	2.314	1	1.0	0.0	0.0	0.0	0.0
0.0	500.0	100.0	100.0	0	0.0	0.0	0.19	1.0	96.654686	1.998	1	1.0	0.0	0.0	0.0	0.0
0.0	500.0	100.0	100.0	0	0.0	0.0	0.191	1.0	98.63969	1.998	1	1.0	0.0	0.0	0.0	0.0
0.0	500.0	100.0	100.0	0	0.0	0.0	0.192	1.0	98.22236	1.856	1	1.0	0.0	0.0	0.0	0.0
0.0	500.0	100.0	100.0	0	0.0	0.0	0.193	1.0	98.22236	1.603	1	1.0	0.0	0.0	0.0	0.0
0.0	500.0	100.0	100.0	0	0.0	0.0	0.194	1.0	98.359146	1.603	1	1.0	0.0	0.0	0.0	0.0
0.0	500.0	100.0	100.0	0	0.0	0.0	0.194	1.0	98.92022	1.384	1	1.0	0.0	0.0	0.0	0.0
0.0	500.0	100.0	100.0	0	0.0	0.0	0.195	1.0	98.92022	1.286	1	1.0	0.0	0.0	0.0	0.0
0.0	500.0	100.0	100.0	0	0.0	0.0	0.196	1.0	98.728935	1.286	1	1.0	0.0	0.0	0.0	0.0
0.0	500.0	100.0	100.0	0	0.0	0.0	0.197	1.0	98.728935	1.111	1	1.0	0.0	0.0	0.0	0.0
0.0	500.0	100.0	100.0	0	0.0	0.0	0.198	1.0	98.16338	1.111	1	1.0	0.0	0.0	0.0	0.0
0.0	500.0	100.0	100.0	0	0.0	0.0	0.198	1.0	98.764145	1.032	1	1.0	0.0	0.0	0.0	0.0
0.0	500.0	100.0	100.0	0	0.0	0.0	0.199	1.0	98.764145	0.891	1	1.0	0.0	0.0	0.0	0.0
0.0	500.0	100.0	100.0	0	0.0	0.0	0.2	1.0	99.162575	0.891	1	1.0	0.0	0.0	0.0	0.0
0.0	500.0	100.0	100.0	0	0.0	0.0	0.2	1.0	97.76458	0.769	1	1.0	0.0	0.0	0.0	0.0
0.0	500.0	100.0	100.0	0	0.0	0.0	0.2	1.0	97.76458	0.769	1	1.0	0.0	0.0	0.0	0.0
0.0	500.0	100.0	100.0	0	0.0	0.0	0.201	1.0	96.94762	0.715	1	1.0	0.0	0.0	0.0	0.0
0.0	500.0	100.0	100.0	0	0.0	0.0	0.201	1.0	96.94762	0.617	1	1.0	0.0	0.0	0.0	0.0
0.0	500.0	100.0	100.0	0	0.0	0.0	0.201	1.0	95.893555	0.617	1	1.0	0.0	0.0	0.0	0.0
0.0	500.0	100.0	100.0	0	0.0	0.0	0.201	1.0	96.30374	0.573	1	1.0	0.0	0.0	0.0	0.0
0.0	500.0	100.0	100.0	0	0.0	0.0	0.201	1.0	96.30374	0.495	1	1.0	0.0	0.0	0.0	0.0
0.0	500.0	100.0	100.0	0	0.0	0.0	0.201	1.0	96.62385	0.495	1	1.0	0.0	0.0	0.0	0.0
0.0	500.0	100.0	100.0	0	0.0	0.0	0.201	1.0	96.95186	0.46	1	1.0	0.0	0.0	0.0	0.0
0.0	500.0	100.0	100.0	0	0.0	0.0	0.201	1.0	97.7412	0.46	1	1.0	0.0	0.0	0.0	0.0
0.0	500.0	100.0	100.0	0	0.0	0.0	0.201	1.0	97.6521	0.397	1	1.0	0.0	0.0	0.0	0.0
0.0	500.0	100.0	100.0	0	0.0	0.0	0.201	1.0	97.6521	0.369	1	1.0	0.0	0.0	0.0	0.0
0.0	500.0	100.0	100.0	0	0.0	0.0	0.2	1.0	98.17594	0.369	1	1.0	0.0	0.0	0.0	0.0
0.0	500.0	100.0	100.0	0	0.0	0.0	0.2	1.0	98.04887	0.318	1	1.0	0.0	8.0	0.0	0.0
0.0	500.0	100.0	100.0	0	0.0	0.0	0.2	1.0	98.04887	0.276	1	1.0	0.0	8.0	0.0	0.0
0.0	500.0	100.0	100.0	0	0.0	0.0	0.199	1.0	97.60677	0.276	1	1.0	0.0	11.0	0.0	0.0
-6944.445	500.0	100.0	100.0	0	0.0	0.0	0.199	1.0	98.32016	0.255	1	1.0	0.0	11.0	0.0	0.0
-6944.445	500.0	100.0	100.0	0	0.0	0.0	0.198	1.0	98.32016	0.22	1	1.0	0.0	11.0	0.0	0.0
-6944.445	500.0	100.0	100.0	0	0.0	0.0	0.198	1.0	96.617714	0.22	1	1.0	0.0	11.0	0.0	0.0
-6944.445	500.0	100.0	100.0	0	0.0	0.0	0.198	1.0	96.617714	0.204	1	1.0	0.0	11.0	0.0	0.0
-6944.445	500.0	100.0	100.0	0	0.0	0.0	0.197	1.0	97.77048	0.204	1	1.0	0.0	11.0	0.0	0.0
-6944.445	500.0	100.0	100.0	0	0.0	0.0	0.196	1.0	97.835915	-0.769	1	1.0	0.0	11.0	0.0	0.0
-6944.445	500.0	100.0	100.0	0	0.0	0.0	0.195	1.0	97.835915	-1.206	1	1.0	0.0	11.0	0.0	0.0
-6944.445	500.0	100.0	100.0	0	0.0	0.0	0.194	1.0	97.55894	-1.206	1	1.0	0.0	11.0	0.0	0.0
-6944.445	500.0	100.0	100.0	0	0.0	0.0	0.193	1.0	97.6992	-1.99	1	1.0	0.0	11.0	0.0	0.0
-6944.445	500.0	100.0	100.0	0	0.0	0.0	0.193	1.0	97.6992	-1.99	1	1.0	0.0	11.0	0.0	0.0
-6944.445	500.0	100.0	100.0	0	0.0	0.0	0.192	1.0	96.892715	-2.341	1	1.0	0.0	11.0	0.0	0.0
-6944.445	500.0	100.0	100.0	0	0.0	0.0	0.191	1.0	96.892715	-2.97	1	1.0	0.0	11.0	0.0	0.0
-6944.445	500.0	100.0	100.0	0	0.0	0.0	0.19	1.0	97.09494	-2.97	1	1.0	0.0	11.0	0.0	0.0
-6944.445	500.0	100.0	100.0	0	0.0	0.0	0.189	1.0	97.84862	-3.251	1	1.0	0.0	11.0	0.0	0.0
-6944.445	500.0	100.0	100.0	0	0.0	0.0	0.188	1.0	97.84862	-3.756	1	1.0	0.0	11.0	0.0	0.0
-6944.445	500.0	100.0	100.0	0	0.0	0.0	0.187	1.0	97.388916	-3.756	1	1.0	0.0	11.0	0.0	0.0
-6944.445	500.0	100.0	100.0	0	0.0	0.0	0.186	1.0	97.206635	-4.192	1	1.0	0.0	11.0	0.0	0.0
-6944.445	500.0	100.0	100.0	0	0.0	0.0	0.186	1.0	97.206635	-4.192	1	1.0	0.0	11.0	0.0	0.0
-6944.445	500.0	100.0	100.0	0	0.0	0.0	0.185	1.0	97.414185	-4.387	1	1.0	0.0	11.0	0.0	0.0
-6944.445	500.0	100.0	100.0	0	0.0	0.0	0.184	1.0	97.387436	-4.737	1	1.0	0.0	11.0	0.0	0.0
-6944.445	500.0	100.0	100.0	0	0.0	0.0	0.182	1.0	96.989494	-4.737	1	1.0	0.0	11.0	0.0	0.0
-6944.445	500.0	100.0	100.0	0	0.0	0.0	0.181	1.0	97.30477	-4.894	1	1.0	0.0	11.0	0.0	0.0
-6944.445	500.0	100.0	100.0	0	0.0	0.0	0.18	1.0	97.266884	-5.175	1	1.0	0.0	11.0	0.0	0.0
-6944.445	500.0	100.0	100.0	0	0.0	0.0	0.18	1.0	97.59613	-5.175	1	1.0	0.0	11.0	0.0	0.0
-6944.445	500.0	100.0	100.0	0	0.0	0.0	0.179	1.0	97.72434	-5.3	1	1.0	0.0	11.0	0.0	0.0
-6944.445	500.0	100.0	100.0	0	0.0	0.0	0.178	1.0	97.72434	-5.3	1	1.0	0.0	11.0	0.0	0.0
-6944.445	500.0	100.0	100.0	0	0.0	0.0	0.178	1.0	97.63521	-5.526	1	1.0	0.0	11.0	0.0	0.0
-6944.445	500.0	100.0	100.0	0	0.0	0.0	0.177	1.0	97.63521	-5.627	1	1.0	0.0	11.0	0.0	0.0
-6944.445	500.0	100.0	100.0	0	0.0	0.0	0.176	1.0	98.108665	-5.627	1	1.0	0.0	11.0	0.0	0.0
-6944.445	500.0	100.0	100.0	0	0.0	0.0	0.175	1.0	97.96771	-5.807	1	1.0	0.0	11.0	0.0	0.0
-6944.445	500.0	100.0	100.0	0	0.0	0.0	0.175	1.0	97.96771	-5.964	1	1.0	0.0	11.0	0.0	0.0
-6944.445	500.0	100.0	100.0	0	0.0	0.0	0.174	1.0	98.08186	-5.964	1	1.0	0.0	11.0	0.0	0.0
-6944.445	500.0	100.0	100.0	0	0.0	0.0	0.173	1.0	97.86708	-6.034	1	1.0	0.0	11.0	0.0	0.0
-6944.445	500.0	100.0	100.0	0	0.0	0.0	0.173	1.0	97.35891	-6.034	1	1.0	0.0	11.0	0.0	0.0
-6944.445	500.0	100.0	100.0	0	0.0	0.0	0.172	1.0	96.71873	-6.159	1	1.0	0.0	11.0	0.0	0.0
-6944.445	500.0	100.0	100.0	0	0.0	0.0	0.171	1.0	96.71873	-6.215	1	1.0	0.0	11.0	0.0	0.0
-6944.445	500.0	100.0	100.0	0	0.0	0.0	0.17	1.0	98.10167	-6.215	1	1.0	0.0	11.0	0.0	0.0
-6944.445	500.0	100.0	100.0	0	0.0	0.0	0.17	1.0	97.939865	-6.315	1	1.0	0.0	11.0	0.0	0.0
-6944.445	500.0	100.0	100.0	0	0.0	0.0	0.169	1.0	97.939865	-6.36	1	1.0	0.0	11.0	0.0	0.0
-6944.445	500.0	100.0	100.0	0	0.0	0.0	0.168	1.0	97.70714	-6.36	1	1.0	0.0	11.0	0.0	0.0
-6944.445	500.0	100.0	100.0	0	0.0	0.0	0.167	1.0	98.08665	-6.441	1	1.0	0.0	11.0	0.0	0.0
-6944.445	500.0	100.0	100.0	0	0.0	0.0	0.166	1.0	98.08665	-6.477	1	1.0	0.0	11.0	0.0	0.0
-6944.445	500.0	100.0	100.0	0	0.0	0.0	0.165	1.0	98.52259	-6.477	1	1.0	0.0	11.0	0.0	0.0
-6944.445	500.0	100.0	100.0	0	0.0	0.0	0.164	1.0	98.52259	-6.542	1	1.0	0.0	11.0	0.0	0.0
-6944.445	500.0	100.0	100.0	0	0.0	0.0	0.162	1.0	98.75434	-6.542	1	1.0	0.0	11.0	0.0	0.0
-6944.445	500.0	100.0	100.0	0	0.0	0.0	0.161	1.0	98.70592	-6.598	1	1.0	0.0	11.0	0.0	0.0
-6944.445	500.0	100.0	100.0	0	0.0	0.0	0.16	1.0	98.70592	-6.624	1	1.0	0.0	11.0	0.0	0.0
-6944.445	500.0	100.0	100.0	0	0.0	0.0	0.159	1.0	97.8798	-6.624	1	1.0	0.0	11.0	0.0	0.0
-6944.445	500.0	100.0	100.0	0	0.0	0.0	0.157	1.0	98.26552	-6.668	1	1.0	0.0	11.0	0.0	0.0
-6944.445	500.0	100.0	100.0	0	0.0	0.0	0.156	1.0	98.26552	-6.668	1	1.0	0.0	11.0	0.0	0.0
-6944.445	500.0	100.0	100.0	0	0.0	0.0	0.154	1.0	97.81291	-6.688	1	1.0	0.0	11.0	0.0	0.0
-6944.445	500.0	100.0	100.0	0	0.0	0.0	0.153	1.0	97.81291	-6.725	1	1.0	0.0	11.0	0.0	0.0
-6944.445	500.0	100.0	100.0	0	0.0	0.0	0.151	1.0	97.99792	-6.725	1	1.0	0.0	11.0	0.0	0.0
-6944.445	500.0	100.0	100.0	0	0.0	0.0	0.15	1.0	97.84328	-6.755	1	1.0	0.0	12.0	0.0	0.0
-6944.445	500.0	100.0	100.0	0	0.0	0.0	0.148	1.0	97.84328	-6.769	1	1.0	0.0	12.0	0.0	0.0
-6944.445	500.0	100.0	100.0	0	0.0	0.0	0.146	1.0	97.64493	-6.769	1	1.0	0.0	12.0	0.0	0.0
-6944.445	500.0	100.0	100.0	0	0.0	0.0	0.144	1.0	98.83832	-6.794	1	1.0	0.0	12.0	0.0	0.0
-6944.445	500.0	100.0	100.0	0	0.0	0.0	0.143	1.0	98.83832	-6.794	1	1.0	0.0	12.0	0.0	0.0
-6944.445	500.0	100.0	100.0	0	0.0	0.0	0.141	1.0	99.557205	-6.805	1	1.0	0.0	12.0	0.0	0.0
-6944.445	500.0	100.0	100.0	0	0.0	0.0	0.139	1.0	99.557205	-6.825	1	1.0	0.0	12.0	0.0	0.0
-6944.445	500.0	100.0	100.0	0	0.0	0.0	0.137	1.0	99.05689	-6.825	1	1.0	0.0	12.0	0.0	0.0
-6944.445	500.0	100.0	100.0	0	0.0	0.0	0.136	1.0	98.571915	-6.843	1	1.0	0.0	12.0	0.0	0.0
-6944.445	500.0	100.0	100.0	0	0.0	0.0	0.134	1.0	98.571915	-6.85	1	1.0	0.0	12.0	0.0	0.0
-6944.445	500.0	100.0	100.0	0	0.0	0.0	0.133	1.0	98.507164	-6.85	1	1.0	0.0	12.0	0.0	0.0
-6944.445	500.0	100.0	100.0	0	0.0	0.0	0.131	1.0	98.72097	-6.864	1	1.0	0.0	12.0	0.0	0.0
-6944.445	500.0	100.0	100.0	0	0.0	0.0	0.13	1.0	98.72097	-6.871	1	1.0	0.0	12.0	0.0	0.0
-6944.445	500.0	100.0	100.0	0	0.0	0.0	0.128	1.0	98.447334	-6.871	1	1.0	0.0	12.0	0.0	0.0
-6944.445	500.0	100.0	100.0	0	0.0	0.0	0.127	1.0	98.415115	-6.883	1	1.0	0.0	12.0	0.0	0.0
-6944.445	500.0	100.0	100.0	0	0.0	0.0	0.125	1.0	98.10233	-6.883	1	1.0	0.0	12.0	0.0	0.0
-6944.445	500.0	100.0	100.0	0	0.0	0.0	0.124	1.0	98.48381	-6.891	1	1.0	0.0	12.0	0.0	0.0
-6944.445	500.0	100.0	100.0	0	0.0	0.0	0.122	1.0	98.48381	-6.896	1	1.0	0.0	12.0	0.0	0.0
-6944.445	500.0	100.0	100.0	0	0.0	0.0	0.121	1.0	99.0281	-6.896	1	1.0	0.0	12.0	0.0	0.0
-6944.445	500.0	100.0	100.0	0	0.0	0.0	0.119	1.0	98.91213	-6.903	1	1.0	0.0	12.0	0.0	0.0
-6944.445	500.0	100.0	100.0	0	0.0	0.0	0.118	1.0	98.91213	-6.903	1	1.0	0.0	12.0	0.0	0.0
-6944.445	500.0	100.0	100.0	0	0.0	0.0	0.117	1.0	98.96832	-6.907	1	1.0	0.0	12.0	0.0	0.0
-6944.445	500.0	100.0	100.0	0	0.0	0.0	0.115	1.0	99.53993	-6.913	1	1.0	0.0	12.0	0.0	0.0
-6944.445	500.0	100.0	100.0	0	0.0	0.0	0.114	1.0	99.07292	-6.913	1	1.0	0.0	12.0	0.0	0.0
-6944.445	500.0	100.0	100.0	0	0.0	0.0	0.113	1.0	99.778206	-6.918	1	1.0	0.0	12.0	0.0	0.0
-6944.445	500.0	100.0	100.0	0	0.0	0.0	0.111	1.0	99.778206	-6.922	1	1.0	0.0	12.0	0.0	0.0
-6944.445	500.0	100.0	100.0	0	0.0	0.0	0.11	1.0	99.24271	-6.922	1	1.0	0.0	12.0	0.0	0.0
-6944.445	500.0	100.0	100.0	0	0.0	0.0	0.108	1.0	98.7757	-6.925	1	1.0	0.0	12.0	0.0	0.0
-6944.445	500.0	100.0	100.0	0	0.0	0.0	0.107	1.0	98.7757	-6.925	1	1.0	0.0	12.0	0.0	0.0
-6944.445	500.0	100.0	100.0	0	0.0	0.0	0.106	1.0	98.8459	-6.927	1	1.0	0.0	12.0	0.0	0.0
-6944.445	500.0	100.0	100.0	0	0.0	0.0	0.104	1.0	98.8459	-6.93	1	1.0	0.0	12.0	0.0	0.0
-6944.445	500.0	100.0	100.0	0	0.0	0.0	0.103	1.0	98.82998	-6.93	1	1.0	0.0	12.0	0.0	0.0
-6944.445	500.0	100.0	100.0	0	0.0	0.0	0.102	1.0	99.33865	-6.932	1	1.0	0.0	12.0	0.0	0.0
-6944.445	500.0	100.0	100.0	0	0.0	0.0	0.1	1.0	99.33865	-6.935	1	1.0	0.0	12.0	0.0	0.0
-6944.445	500.0	100.0	100.0	0	0.0	0.0	0.099	1.0	99.740364	-6.935	1	1.0	0.0	12.0	0.0	0.0
-6944.445	500.0	100.0	100.0	0	0.0	0.0	0.097	1.0	98.898964	-6.937	1	1.0	0.0	12.0	0.0	0.0
-6944.445	500.0	100.0	100.0	0	0.0	0.0	0.096	1.0	98.898964	-6.937	1	1.0	0.0	12.0	0.0	0.0
-6944.445	500.0	100.0	100.0	0	0.0	0.0	0.095	1.0	99.0676	-6.938	1	1.0	0.0	12.0	0.0	0.0
-6944.445	500.0	100.0	100.0	0	0.0	0.0	0.093	1.0	99.0676	-6.94	1	1.0	0.0	12.0	0.0	0.0
-6944.445	500.0	100.0	100.0	0	0.0	0.0	0.092	1.0	99.06711	-6.94	1	1.0	0.0	12.0	0.0	0.0
-6944.445	500.0	100.0	100.0	0	0.0	0.0	0.09	1.0	97.92192	-6.942	1	1.0	0.0	12.0	0.0	0.0
-6944.445	500.0	100.0	100.0	0	0.0	0.0	0.089	1.0	97.92192	-6.943	1	1.0	0.0	12.0	0.0	0.0
-6944.445	500.0	100.0	100.0	1	0.0	0.0	0.087	1.0	98.216095	-6.943	1	1.0	0.0	12.0	0.0	0.0
-6944.445	500.0	100.0	100.0	1	0.0	0.0	0.086	1.0	98.771736	-6.943	1	1.0	0.0	12.0	0.0	0.0
-6944.445	500.0	100.0	100.0	1	0.0	0.0	0.084	1.0	98.62969	-6.943	1	1.0	0.0	12.0	0.0	0.0
-6944.445	500.0	100.0	100.0	1	0.0	0.0	0.083	1.0	98.57748	-6.944	1	1.0	0.0	12.0	0.0	0.0
-6944.445	500.0	100.0	100.0	1	0.0	0.0	0.082	1.0	98.57748	-6.945	1	1.0	0.0	12.0	0.0	0.0
-6944.445	500.0	100.0	100.0	1	0.0	0.0	0.08	1.0	98.170525	-6.945	1	1.0	0.0	12.0	0.0	0.0
-6944.445	500.0	100.0	100.0	1	0.0	0.0	0.079	1.0	98.20212	-6.946	1	1.0	0.0	12.0	0.0	0.0
-6944.445	500.0	100.0	100.0	1	0.0	0.0	0.077	1.0	98.20212	-6.946	1	1.0	0.0	12.0	0.0	0.0
-6944.445	500.0	100.0	100.0	1	0.0	0.0	0.075	1.0	97.63147	-6.946	1	1.0	0.0	12.0	0.0	0.0
-6944.445	500.0	100.0	100.0	1	0.0	0.0	0.074	1.0	97.63147	-6.947	1	1.0	0.0	12.0	0.0	0.0
-6944.445	500.0	100.0	100.0	1	0.0	0.0	0.072	1.0	97.210724	-6.947	1	1.0	0.0	12.0	0.0	0.0
-6944.445	500.0	100.0	100.0	1	0.0	0.0	0.07	1.0	97.631836	-6.948	1	1.0	0.0	12.0	0.0	0.0
-6944.445	500.0	100.0	100.0	1	0.0	0.0	0.069	1.0	97.631836	-6.948	1	1.0	0.0	12.0	0.0	0.0
-6944.445	500.0	100.0	100.0	1	0.0	0.0	0.067	1.0	97.58817	-6.948	1	1.0	0.0	12.0	0.0	0.0
-6944.445	500.0	100.0	100.0	1	0.0	0.0	0.066	1.0	98.23367	-6.949	1	1.0	0.0	12.0	0.0	0.0
-6944.445	500.0	100.0	100.0	1	0.0	0.0	0.064	1.0	98.23367	-6.949	1	1.0	0.0	12.0	0.0	0.0
-6944.445	500.0	100.0	100.0	1	0.0	0.0	0.062	1.0	99.21794	-6.949	1	1.0	0.0	12.0	0.0	0.0
-6944.445	500.0	100.0	100.0	1	0.0	0.0	0.061	1.0	99.21794	-6.95	1	1.0	0.0	12.0	0.0	0.0
-6944.445	500.0	100.0	100.0	1	0.0	0.0	0.059	1.0	98.721825	-6.95	1	1.0	0.0	12.0	0.0	0.0
-6944.445	500.0	100.0	100.0	1	0.0	0.0	0.058	1.0	99.28966	-6.95	1	1.0	0.0	12.0	0.0	0.0
-6944.445	500.0	100.0	100.0	1	0.0	0.0	0.056	1.0	99.28966	-6.95	1	1.0	0.0	12.0	0.0	0.0
-6944.445	500.0	100.0	100.0	1	0.0	0.0	0.054	1.0	99.37712	-6.95	1	1.0	0.0	12.0	0.0	0.0
-6944.445	500.0	100.0	100.0	1	0.0	0.0	0.053	1.0	99.29469	-6.95	1	1.0	0.0	12.0	0.0	0.0
-6944.445	500.0	100.0	100.0	1	0.0	0.0	0.051	1.0	99.29469	-6.951	1	1.0	0.0	12.0	0.0	0.0
-6944.445	500.0	100.0	100.0	1	0.0	0.0	0.049	1.0	98.90902	-6.951	1	1.0	0.0	12.0	0.0	0.0
-6944.445	500.0	100.0	100.0	1	0.0	0.0	0.048	1.0	98.90902	-6.951	1	1.0	0.0	12.0	0.0	0.0
-6944.445	500.0	100.0	100.0	1	0.0	0.0	0.047	1.0	98.04819	-6.951	1	1.0	0.0	12.0	0.0	0.0
-6944.445	500.0	100.0	100.0	1	0.0	0.0	0.045	1.0	98.09913	-6.951	1	1.0	0.0	12.0	0.0	0.0
-6944.445	500.0	100.0	100.0	1	0.0	0.0	0.044	1.0	97.077835	-6.951	1	1.0	0.0	12.0	0.0	0.0
-6944.445	500.0	100.0	100.0	1	0.0	0.0	0.042	1.0	97.393105	-6.951	1	1.0	0.0	12.0	0.0	0.0
-6944.445	500.0	100.0	100.0	1	0.0	0.0	0.041	1.0	97.144104	-6.951	1	1.0	0.0	12.0	0.0	0.0
-6944.445	500.0	100.0	100.0	1	0.0	0.0	0.039	1.0	97.144104	-6.951	1	1.0	0.0	12.0	0.0	0.0
-6944.445	500.0	100.0	100.0	1	0.0	0.0	0.038	1.0	97.73676	-6.951	1	1.0	0.0	12.0	0.0	0.0
-6944.445	500.0	100.0	100.0	1	0.0	0.0	0.036	1.0	97.73676	-6.951	1	1.0	0.0	12.0	0.0	0.0
-6944.445	500.0	100.0	100.0	1	0.0	0.0	0.035	1.0	97.15036	-6.951	1	1.0	0.0	12.0	0.0	0.0
-6944.445	500.0	100.0	100.0	1	0.0	0.0	0.033	1.0	96.80822	-6.952	1	1.0	0.0	12.0	0.0	0.0
-6944.445	500.0	100.0	100.0	1	0.0	0.0	0.031	1.0	96.80822	-6.952	1	1.0	0.0	12.0	0.0	0.0
-6944.445	500.0	100.0	100.0	1	0.0	0.0	0.03	1.0	95.66685	-6.952	1	1.0	0.0	12.0	0.0	0.0
-6944.445	500.0	100.0	100.0	1	0.0	0.0	0.028	1.0	96.08068	-6.952	1	1.0	0.0	12.0	0.0	0.0
-6944.445	500.0	100.0	100.0	1	0.0	0.0	0.026	1.0	96.08068	-6.952	1	1.0	0.0	12.0	0.0	0.0
-6944.445	500.0	100.0	100.0	1	0.0	0.0	0.025	1.0	96.77353	-6.952	1	1.0	0.0	12.0	0.0	0.0
-6944.445	500.0	100.0	100.0	1	0.0	0.0	0.023	1.0	96.77353	-6.952	1	1.0	0.0	12.0	0.0	0.0
-6944.445	500.0	100.0	100.0	1	0.0	0.0	0.021	1.0	97.081085	-6.952	1	1.0	0.0	12.0	0.0	0.0
-6944.445	500.0	100.0	100.0	1	0.0	0.0	0.02	1.0	97.56542	-6.952	1	1.0	0.0	12.0	0.0	0.0
-6944.445	500.0	100.0	100.0	1	0.0	0.0	0.018	1.0	97.56542	-6.952	1	1.0	0.0	12.0	0.0	0.0
-6944.445	500.0	100.0	100.0	1	0.0	0.0	0.016	1.0	97.49974	-6.952	1	1.0	0.0	12.0	0.0	0.0
-6944.445	500.0	100.0	100.0	1	0.0	0.0	0.014	1.0	96.493355	-6.952	1	1.0	0.0	12.0	0.0	0.0
-6944.445	500.0	100.0	100.0	1	0.0	0.0	0.012	1.0	96.493355	-6.952	1	1.0	0.0	12.0	0.0	0.0
-6944.445	500.0	100.0	100.0	1	0.0	0.0	0.011	1.0	97.14593	-6.952	1	1.0	0.0	12.0	0.0	0.0
-6944.445	500.0	100.0	100.0	1	0.0	0.0	0.009	1.0	97.14593	-6.952	1	1.0	0.0	12.0	0.0	0.0
-6944.445	500.0	100.0	100.0	1	0.0	0.0	0.007	1.0	97.00622	-6.952	1	1.0	0.0	12.0	0.0	0.0
-6944.445	500.0	100.0	100.0	1	0.0	0.0	0.005	1.0	96.161415	-6.952	1	1.0	0.0	12.0	0.0	0.0
-6944.445	500.0	100.0	100.0	1	0.0	0.0	0.004	1.0	96.161415	-6.952	1	1.0	0.0	12.0	0.0	0.0
-6944.445	500.0	100.0	100.0	1	0.0	0.0	0.002	1.0	95.85008	-6.952	1	1.0	0.0	12.0	0.0	0.0
-6944.445	500.0	100.0	100.0	1	0.0	0.0	0.0	1.0	95.56977	-6.952	1	1.0	0.0	12.0	0.0	0.0
-6944.445	500.0	100.0	100.0	1	0.0	0.0	-0.001	1.0	95.56977	-6.952	1	1.0	0.0	12.0	0.0	0.0
-6944.445	500.0	100.0	100.0	1	0.0	0.0	-0.003	1.0	94.984955	-6.952	1	1.0	0.0	12.0	0.0	0.0
-6944.445	500.0	100.0	100.0	1	0.0	0.0	-0.004	1.0	94.984955	-6.952	1	1.0	0.0	12.0	0.0	0.0
-6944.445	500.0	100.0	100.0	1	0.0	0.0	-0.006	1.0	95.829285	-6.952	1	1.0	0.0	12.0	0.0	0.0
-6944.445	500.0	100.0	100.0	1	0.0	0.0	-0.008	1.0	95.96172	-6.952	1	1.0	0.0	12.0	0.0	0.0
-6944.445	500.0	100.0	100.0	1	0.0	0.0	-0.01	1.0	95.96172	-6.952	1	1.0	0.0	12.0	0.0	0.0
-6944.445	500.0	100.0	100.0	0	0.0	0.0	-0.012	1.0	96.341606	-6.952	1	1.0	1.0	14.0	0.0	0.0
0.0	500.0	100.0	100.0	0	0.0	0.0	-0.014	1.0	96.98501	-6.952	1	1.0	1.0	0.0	0.0	0.0
0.0	500.0	100.0	100.0	0	0.0	0.0	-0.016	1.0	97.190575	-6.952	1	1.0	1.0	0.0	0.0	0.0
0.0	500.0	100.0	100.0	0	0.0	0.0	-0.018	1.0	97.638756	-6.952	1	1.0	1.0	0.0	0.0	0.0
0.0	500.0	100.0	100.0	0	0.0	0.0	-0.02	1.0	97.638756	-6.952	1	1.0	1.0	0.0	0.0	0.0
0.0	500.0	100.0	100.0	0	0.0	0.0	-0.022	1.0	97.484985	-6.952	1	1.0	1.0	0.0	0.0	0.0
0.0	500.0	100.0	100.0	0	0.0	0.0	-0.024	1.0	97.00871	-6.004	1	1.0	1.0	0.0	0.0	0.0
0.0	500.0	100.0	100.0	0	0.0	0.0	-0.025	1.0	97.00871	-5.58	1	1.0	1.0	0.0	0.0	0.0
0.0	500.0	100.0	100.0	0	0.0	0.0	-0.027	1.0	96.37401	-5.58	1	1.0	1.0	0.0	0.0	0.0
0.0	500.0	100.0	100.0	0	0.0	0.0	-0.029	1.0	96.60164	-4.818	1	1.0	1.0	0.0	0.0	0.0
0.0	500.0	100.0	100.0	0	0.0	0.0	-0.03	1.0	96.60164	-4.477	1	1.0	1.0	0.0	0.0	0.0
0.0	500.0	100.0	100.0	0	0.0	0.0	-0.032	1.0	96.02556	-4.477	1	1.0	1.0	0.0	0.0	0.0
0.0	500.0	100.0	100.0	0	0.0	0.0	-0.034	1.0	96.02556	-3.866	1	1.0	1.0	0.0	0.0	0.0
0.0	500.0	100.0	100.0	0	0.0	0.0	-0.035	1.0	95.69712	-3.866	1	1.0	1.0	0.0	0.0	0.0
0.0	500.0	100.0	100.0	0	0.0	0.0	-0.037	1.0	95.54331	-3.339	1	1.0	1.0	0.0	0.0	0.0
0.0	500.0	100.0	100.0	0	0.0	0.0	-0.038	1.0	95.54331	-3.103	1	1.0	1.0	0.0	0.0	0.0
0.0	500.0	100.0	100.0	0	0.0	0.0	-0.039	1.0	95.91214	-3.103	1	1.0	1.0	0.0	0.0	0.0
0.0	500.0	100.0	100.0	0	0.0	0.0	-0.039	1.0	96.1454	-2.679	1	1.0	1.0	0.0	0.0	0.0
0.0	500.0	100.0	100.0	0	0.0	0.0	-0.039	1.0	96.1454	-2.49	1	1.0	1.0	0.0	0.0	0.0
0.0	500.0	100.0	100.0	0	0.0	0.0	-0.04	1.0	98.517426	-2.49	1	1.0	1.0	0.0	0.0	0.0
0.0	500.0	100.0	100.0	0	0.0	0.0	-0.04	1.0	98.517426	-2.15	1	1.0	1.0	0.0	0.0	0.0
0.0	500.0	100.0	100.0	0	0.0	0.0	-0.039	1.0	98.572266	-2.15	1	1.0	1.0	0.0	0.0	0.0
0.0	500.0	100.0	100.0	0	0.0	0.0	-0.039	1.0	97.11608	-1.998	1	1.0	1.0	1.0	0.0	0.0
0.0	500.0	100.0	100.0	0	0.0	0.0	-0.039	1.0	97.11608	-1.725	1	1.0	1.0	1.0	0.0	0.0
0.0	500.0	100.0	100.0	0	0.0	0.0	-0.038	1.0	96.931206	-1.725	0	1.0	1.0	0.0	0.0	0.0
0.0	500.0	100.0	100.0	0	0.0	0.0	-0.038	1.0	96.47462	-1.603	0	1.0	1.0	0.0	0.0	0.0
0.0	500.0	100.0	100.0	0	0.0	0.0	-0.037	1.0	96.47462	-1.384	0	1.0	1.0	0.0	0.0	0.0
0.0	500.0	100.0	100.0	0	0.0	0.0	-0.037	1.0	96.34592	-1.384	0	1.0	1.0	0.0	0.0	0.0
0.0	500.0	100.0	100.0	0	0.0	0.0	-0.036	1.0	96.34592	-1.286	0	1.0	1.0	0.0	0.0	0.0
0.0	500.0	100.0	100.0	0	0.0	0.0	-0.035	1.0	97.21386	-1.286	0	1.0	1.0	0.0	0.0	0.0
0.0	500.0	100.0	100.0	0	0.0	0.0	-0.035	1.0	97.51774	-1.111	0	1.0	1.0	0.0	0.0	0.0
0.0	500.0	100.0	100.0	0	0.0	0.0	-0.034	1.0	97.51774	-0.959	0	1.0	1.0	0.0	0.0	0.0
0.0	500.0	100.0	100.0	0	0.0	0.0	-0.033	1.0	97.22948	-0.959	0	1.0	1.0	0.0	0.0	0.0
0.0	500.0	100.0	100.0	0	0.0	0.0	-0.033	1.0	98.026634	-0.891	0	1.0	1.0	0.0	0.0	0.0
0.0	500.0	100.0	100.0	0	0.0	0.0	-0.033	1.0	97.84104	-0.769	0	1.0	1.0	0.0	0.0	0.0
0.0	500.0	100.0	100.0	0	0.0	0.0	-0.032	1.0	98.50934	-0.769	0	1.0	1.0	0.0	0.0	0.0
0.0	500.0	100.0	100.0	0	0.0	0.0	-0.032	1.0	98.50934	-0.715	0	1.0	1.0	0.0	0.0	0.0
0.0	500.0	100.0	100.0	0	0.0	0.0	-0.032	1.0	98.23379	-0.715	0	1.0	1.0	0.0	0.0	0.0
0.0	500.0	100.0	100.0	0	0.0	0.0	-0.032	1.0	98.5114	-0.617	0	1.0	1.0	0.0	0.0	0.0
0.0	500.0	100.0	100.0	0	0.0	0.0	-0.032	1.0	98.5114	-0.573	0	1.0	1.0	0.0	0.0	0.0
0.0	500.0	100.0	100.0	0	0.0	0.0	-0.032	1.0	98.711006	-0.573	0	1.0	1.0	0.0	0.0	0.0
0.0	500.0	100.0	100.0	0	0.0	0.0	-0.032	1.0	98.94614	-0.495	0	1.0	1.0	0.0	0.0	0.0
0.0	500.0	100.0	100.0	0	0.0	0.0	-0.032	1.0	98.94614	-0.427	0	1.0	1.0	0.0	0.0	0.0
0.0	500.0	100.0	100.0	0	0.0	0.0	-0.032	1.0	98.22644	-0.427	0	1.0	1.0	0.0	0.0	0.0
0.0	500.0	100.0	100.0	0	0.0	0.0	-0.032	1.0	98.22644	-0.397	0	1.0	1.0	0.0	0.0	0.0
0.0	500.0	100.0	100.0	0	0.0	0.0	-0.032	1.0	98.2824	-0.397	0	1.0	1.0	0.0	0.0	0.0
0.0	500.0	100.0	100.0	0	0.0	0.0	-0.032	1.0	97.94227	-0.343	0	1.0	1.0	0.0	0.0	0.0
0.0	500.0	100.0	100.0	0	0.0	0.0	-0.032	1.0	97.94227	-0.318	0	1.0	1.0	0.0	0.0	0.0
0.0	500.0	100.0	100.0	0	0.0	0.0	-0.032	1.0	97.64606	-0.318	0	1.0	1.0	0.0	0.0	0.0
0.0	500.0	100.0	100.0	0	0.0	0.0	-0.032	1.0	97.83139	-0.276	0	1.0	1.0	0.0	0.0	0.0
0.0	500.0	100.0	100.0	0	0.0	0.0	-0.032	1.0	97.83139	-0.255	0	1.0	1.0	0.0	0.0	0.0
0.0	500.0	100.0	100.0	0	0.0	0.0	-0.032	1.0	97.71195	-0.255	0	1.0	1.0	0.0	0.0	0.0
0.0	500.0	100.0	100.0	0	0.0	0.0	-0.032	1.0	97.71195	-0.22	0	1.0	1.0	0.0	0.0	0.0
0.0	500.0	100.0	100.0	0	0.0	0.0	-0.032	1.0	97.747635	-0.22	0	1.0	1.0	0.0	0.0	0.0
0.0	500.0	100.0	100.0	0	0.0	0.0	-0.032	1.0	97.90536	-0.19	0	1.0	1.0	0.0	0.0	0.0
0.0	500.0	100.0	100.0	0	0.0	0.0	-0.032	1.0	97.90536	-0.176	0	1.0	1.0	0.0	0.0	0.0
0.0	500.0	100.0	100.0	0	0.0	0.0	-0.032	1.0	97.49901	-0.176	0	1.0	1.0	0.0	0.0	0.0
0.0	500.0	100.0	100.0	0	0.0	0.0	-0.032	1.0	97.7926	-0.152	0	1.0	1.0	0.0	0.0	0.0
0.0	500.0	100.0	100.0	0	0.0	0.0	-0.031	1.0	97.7926	-0.141	0	1.0	1.0	0.0	0.0	0.0
0.0	500.0	100.0	100.0	0	0.0	0.0	-0.031	1.0	97.31021	-0.141	0	1.0	1.0	0.0	0.0	0.0
0.0	500.0	100.0	100.0	0	0.0	0.0	-0.031	1.0	97.96394	-0.122	0	1.0	1.0	0.0	0.0	0.0
0.0	500.0	100.0	100.0	0	0.0	0.0	-0.031	1.0	97.85911	-0.122	0	1.0	1.0	0.0	0.0	0.0
0.0	500.0	100.0	100.0	0	0.0	0.0	-0.031	1.0	97.94888	-0.113	0	1.0	1.0	0.0	0.0	0.0
0.0	500.0	100.0	100.0	0	0.0	0.0	-0.03	1.0	97.94888	-0.097	0	1.0	1.0	0.0	0.0	0.0
0.0	500.0	100.0	100.0	0	0.0	0.0	-0.03	1.0	97.66479	-0.097	0	1.0	1.0	0.0	0.0	0.0
0.0	500.0	100.0	100.0	0	0.0	0.0	-0.03	1.0	97.10129	-0.09	0	1.0	1.0	0.0	0.0	0.0
0.0	500.0	100.0	100.0	0	0.0	0.0	-0.03	1.0	97.10129	-0.078	0	1.0	1.0	0.0	0.0	0.0
0.0	500.0	100.0	100.0	0	0.0	0.0	-0.03	1.0	97.46604	-0.078	0	1.0	1.0	0.0	0.0	0.0
0.0	500.0	100.0	100.0	0	0.0	0.0	-0.029	1.0	97.46604	-0.067	0	1.0	1.0	0.0	0.0	0.0
0.0	500.0	100.0	100.0	0	0.0	0.0	-0.029	1.0	97.62533	-0.067	0	1.0	1.0	0.0	0.0	0.0
0.0	500.0	100.0	100.0	0	0.0	0.0	-0.029	1.0	97.640144	-0.062	0	1.0	1.0	0.0	0.0	0.0
0.0	500.0	100.0	100.0	0	0.0	0.0	-0.029	1.0	97.640144	-0.054	0	1.0	1.0	0.0	0.0	0.0
0.0	500.0	100.0	100.0	0	0.0	0.0	-0.029	1.0	97.83095	-0.054	0	1.0	1.0	0.0	0.0	0.0
0.0	500.0	100.0	100.0	0	0.0	0.0	-0.028	1.0	98.53737	-0.05	0	1.0	1.0	0.0	0.0	0.0
0.0	500.0	100.0	100.0	0	0.0	0.0	-0.028	1.0	98.53737	-0.05	0	1.0	1.0	0.0	0.0	0.0
0.0	500.0	100.0	100.0	0	0.0	0.0	-0.028	1.0	98.25885	-0.043	0	1.0	1.0	0.0	0.0	0.0
0.0	500.0	100.0	100.0	0	0.0	0.0	-0.028	1.0	98.25885	-0.04	0	1.0	1.0	0.0	0.0	0.0
0.0	500.0	100.0	100.0	0	0.0	0.0	-0.028	1.0	99.08599	-0.04	0	1.0	1.0	0.0	0.0	0.0
0.0	500.0	100.0	100.0	0	0.0	0.0	-0.028	1.0	98.87032	-0.034	0	1.0	1.0	0.0	0.0	0.0
0.0	500.0	100.0	100.0	0	0.0	0.0	-0.028	1.0	98.87032	-0.029	0	1.0	1.0	0.0	0.0	0.0
0.0	500.0	100.0	100.0	0	0.0	0.0	-0.027	1.0	98.953835	-0.029	0	1.0	1.0	0.0	0.0	0.0
0.0	500.0	100.0	100.0	0	0.0	0.0	-0.027	1.0	99.120346	-0.027	0	1.0	1.0	0.0	0.0	0.0
0.0	500.0	100.0	100.0	0	0.0	0.0	-0.027	1.0	99.120346	-0.023	0	1.0	1.0	0.0	0.0	0.0
0.0	500.0	100.0	100.0	0	0.0	0.0	-0.027	1.0	99.19102	-0.023	0	1.0	1.0	0.0	0.0	0.0
0.0	500.0	100.0	100.0	0	0.0	0.0	-0.027	1.0	99.19102	-0.021	0	1.0	1.0	0.0	0.0	0.0
0.0	500.0	100.0	100.0	0	0.0	0.0	-0.027	1.0	99.166084	-0.021	0	1.0	1.0	0.0	0.0	0.0
0.0	500.0	100.0	100.0	0	0.0	0.0	-0.026	1.0	98.907745	-0.018	0	1.0	1.0	0.0	0.0	0.0
0.0	500.0	100.0	100.0	0	0.0	0.0	-0.026	1.0	98.907745	-0.016	0	1.0	1.0	0.0	0.0	0.0
0.0	500.0	100.0	100.0	0	0.0	0.0	-0.026	1.0	97.84102	-0.016	0	1.0	1.0	0.0	0.0	0.0
0.0	500.0	100.0	100.0	0	0.0	0.0	-0.025	1.0	98.445625	-0.014	0	1.0	1.0	0.0	0.0	0.0
0.0	500.0	100.0	100.0	0	0.0	0.0	-0.025	1.0	98.445625	-0.012	0	1.0	1.0	0.0	0.0	0.0
0.0	500.0	100.0	100.0	0	0.0	0.0	-0.024	1.0	97.674324	-0.012	0	1.0	1.0	0.0	0.0	0.0
0.0	500.0	100.0	100.0	0	0.0	0.0	-0.024	1.0	97.674324	-0.011	0	1.0	1.0	0.0	0.0	0.0
0.0	500.0	100.0	100.0	0	0.0	0.0	-0.023	1.0	97.655594	-0.011	0	1.0	1.0	0.0	0.0	0.0
0.0	500.0	100.0	100.0	0	0.0	0.0	-0.022	1.0	97.94377	-0.009	0	1.0	1.0	0.0	0.0	0.0
0.0	500.0	100.0	100.0	0	0.0	0.0	-0.022	1.0	97.94377	-0.009	0	1.0	1.0	0.0	0.0	0.0
0.0	500.0	100.0	100.0	0	0.0	0.0	-0.021	1.0	97.54521	-0.009	0	1.0	1.0	0.0	0.0	0.0
0.0	500.0	100.0	100.0	0	0.0	0.0	-0.02	1.0	97.27042	-0.007	0	1.0	1.0	0.0	0.0	0.0
0.0	500.0	100.0	100.0	0	0.0	0.0	-0.019	1.0	97.27042	-0.007	0	1.0	1.0	0.0	0.0	0.0
0.0	500.0	100.0	100.0	0	0.0	0.0	-0.018	1.0	97.42263	-0.007	0	1.0	1.0	0.0	0.0	0.0
0.0	500.0	100.0	100.0	0	0.0	0.0	-0.017	1.0	97.42263	-0.006	0	1.0	1.0	0.0	0.0	0.0
0.0	500.0	100.0	100.0	0	0.0	0.0	-0.016	1.0	96.71194	-0.006	0	1.0	1.0	0.0	0.0	0.0
0.0	500.0	100.0	100.0	0	0.0	0.0	-0.015	1.0	97.39386	-0.005	0	1.0	1.0	0.0	0.0	0.0
0.0	500.0	100.0	100.0	0	0.0	0.0	-0.014	1.0	97.39386	-0.004	0	1.0	1.0	0.0	0.0	0.0
0.0	500.0	100.0	100.0	0	0.0	0.0	-0.013	1.0	96.86317	-0.004	0	1.0	1.0	0.0	0.0	0.0
0.0	500.0	100.0	100.0	0	0.0	0.0	-0.012	1.0	96.66098	-0.003	0	1.0	1.0	0.0	0.0	0.0
0.0	500.0	100.0	100.0	0	0.0	0.0	-0.011	1.0	96.66098	-0.003	0	1.0	1.0	0.0	0.0	0.0
0.0	500.0	100.0	100.0	0	0.0	0.0	-0.01	1.0	97.43368	-0.003	0	1.0	1.0	0.0	0.0	0.0
0.0	500.0	100.0	100.0	0	0.0	0.0	-0.009	1.0	97.43368	-0.002	0	1.0	1.0	0.0	0.0	0.0
0.0	500.0	100.0	100.0	0	0.0	0.0	-0.008	1.0	97.668015	-0.002	0	1.0	1.0	0.0	0.0	0.0
0.0	500.0	100.0	100.0	0	0.0	0.0	-0.007	1.0	97.88347	-0.002	0	1.0	1.0	0.0	0.0	0.0
0.0	500.0	100.0	100.0	0	0.0	0.0	-0.006	1.0	97.88347	-0.002	0	1.0	1.0	0.0	0.0	0.0
0.0	500.0	100.0	100.0	0	0.0	0.0	-0.005	1.0	96.69046	-0.002	0	1.0	1.0	0.0	0.0	0.0
0.0	500.0	100.0	100.0	0	0.0	0.0	-0.004	1.0	96.97047	-0.001	0	1.0	1.0	0.0	0.0	0.0
0.0	500.0	100.0	100.0	0	0.0	0.0	-0.003	1.0	96.97047	-0.001	0	1.0	1.0	0.0	0.0	0.0
0.0	500.0	100.0	100.0	0	0.0	0.0	-0.002	1.0	96.60591	-0.001	0	1.0	1.0	0.0	0.0	0.0
0.0	500.0	100.0	100.0	0	0.0	0.0	-0.001	1.0	96.60591	-0.001	0	1.0	1.0	0.0	0.0	0.0
0.0	500.0	100.0	100.0	0	0.0	0.0	0.0	1.0	96.75934	-0.001	0	1.0	1.0	0.0	0.0	0.0
0.0	500.0	100.0	100.0	0	0.0	0.0	0.0	1.0	96.79428	-0.001	0	1.0	1.0	0.0	0.0	0.0
0.0	500.0	100.0	100.0	0	0.0	0.0	0.001	1.0	96.79428	0.0	0	1.0	1.0	0.0	0.0	0.0
0.0	500.0	100.0	100.0	0	0.0	0.0	0.002	1.0	95.994446	0.0	0	1.0	1.0	0.0	0.0	0.0
0.0	500.0	100.0	100.0	0	0.0	0.0	0.003	1.0	95.91608	0.0	0	1.0	1.0	0.0	0.0	0.0
0.0	500.0	100.0	100.0	0	0.0	0.0	0.004	1.0	95.91608	0.0	0	1.0	1.0	0.0	0.0	0.0
0.0	500.0	100.0	100.0	0	0.0	0.0	0.005	1.0	96.145164	0.0	0	1.0	1.0	0.0	0.0	0.0
0.0	500.0	100.0	100.0	0	0.0	0.0	0.006	1.0	96.145164	0.0	0	1.0	1.0	0.0	0.0	0.0
0.0	500.0	100.0	100.0	0	0.0	0.0	0.007	1.0	95.90516	0.0	0	1.0	1.0	0.0	0.0	0.0
0.0	500.0	100.0	100.0	0	0.0	0.0	0.008	1.0	95.72911	0.0	0	1.0	1.0	0.0	0.0	0.0
0.0	500.0	100.0	100.0	0	0.0	0.0	0.009	1.0	95.72911	0.0	0	1.0	1.0	0.0	0.0	0.0
0.0	500.0	100.0	100.0	0	0.0	0.0	0.01	1.0	96.33977	0.0	0	1.0	1.0	0.0	0.0	0.0
0.0	500.0	100.0	100.0	0	0.0	0.0	0.011	1.0	96.4365	0.0	0	1.0	1.0	0.0	0.0	0.0
0.0	500.0	100.0	100.0	0	0.0	0.0	0.012	1.0	96.4365	0.0	0	1.0	1.0	0.0	0.0	0.0
0.0	500.0	100.0	100.0	0	0.0	0.0	0.013	1.0	96.05249	0.0	0	1.0	1.0	0.0	0.0	0.0
0.0	500.0	100.0	100.0	0	0.0	0.0	0.014	1.0	96.05249	0.0	0	1.0	1.0	0.0	0.0	0.0
0.0	500.0	100.0	100.0	0	0.0	0.0	0.015	1.0	95.852554	0.0	0	1.0	1.0	0.0	0.0	0.0
0.0	500.0	100.0	100.0	0	0.0	0.0	0.016	1.0	95.54678	0.0	0	1.0	1.0	0.0	0.0	0.0
0.0	500.0	100.0	100.0	0	0.0	0.0	0.017	1.0	95.54678	0.0	0	1.0	1.0	0.0	0.0	0.0
0.0	500.0	100.0	100.0	0	0.0	0.0	0.018	1.0	95.44969	0.0	0	1.0	1.0	0.0	0.0	0.0
0.0	500.0	100.0	100.0	0	0.0	0.0	0.019	1.0	95.8485	0.0	0	1.0	1.0	0.0	0.0	0.0
0.0	500.0	100.0	100.0	0	0.0	0.0	0.02	1.0	95.8485	0.0	0	1.0	1.0	0.0	0.0	0.0
0.0	500.0	100.0	100.0	0	0.0	0.0	0.021	1.0	95.62604	0.0	0	1.0	1.0	0.0	0.0	0.0
0.0	500.0	100.0	100.0	0	0.0	0.0	0.022	1.0	95.62604	0.0	0	1.0	1.0	0.0	0.0	0.0
0.0	500.0	100.0	100.0	0	0.0	0.0	0.023	1.0	95.82082	0.0	0	1.0	1.0	0.0	0.0	0.0
0.0	500.0	100.0	100.0	0	0.0	0.0	0.024	1.0	96.22365	0.0	0	1.0	1.0	0.0	0.0	0.0
0.0	500.0	100.0	100.0	0	0.0	0.0	0.025	1.0	96.22365	0.0	0	1.0	1.0	0.0	0.0	0.0
0.0	500.0	100.0	100.0	0	0.0	0.0	0.026	1.0	96.34928	0.0	0	1.0	1.0	0.0	0.0	0.0
0.0	500.0	100.0	100.0	0	0.0	0.0	0.027	1.0	96.92727	0.0	0	1.0	1.0	0.0	0.0	0.0
0.0	500.0	100.0	100.0	0	0.0	0.0	0.028	1.0	96.92727	0.0	0	1.0	1.0	0.0	0.0	0.0
0.0	500.0	100.0	100.0	0	0.0	0.0	0.029	1.0	97.1441	0.0	0	1.0	1.0	0.0	0.0	0.0
0.0	500.0	100.0	100.0	0	0.0	0.0	0.03	1.0	97.1441	0.0	0	1.0	1.0	0.0	0.0	0.0
0.0	500.0	100.0	100.0	0	0.0	0.0	0.031	1.0	96.49095	0.0	0	1.0	1.0	0.0	0.0	0.0
0.0	500.0	100.0	100.0	0	0.0	0.0	0.032	1.0	97.32236	0.0	0	1.0	1.0	0.0	0.0	0.0
0.0	500.0	100.0	100.0	0	0.0	0.0	0.033	1.0	97.32236	0.0	0	1.0	1.0	0.0	0.0	0.0
0.0	500.0	100.0	100.0	0	0.0	0.0	0.034	1.0	97.27961	0.0	0	1.0	1.0	0.0	0.0	0.0
0.0	500.0	100.0	100.0	0	0.0	0.0	0.035	1.0	96.80686	0.0	0	1.0	1.0	0.0	0.0	0.0
0.0	500.0	100.0	100.0	0	0.0	0.0	0.036	1.0	96.80686	0.0	0	1.0	1.0	0.0	0.0	0.0
0.0	500.0	100.0	100.0	0	0.0	0.0	0.037	1.0	96.90899	0.0	0	1.0	1.0	0.0	0.0	0.0
0.0	500.0	100.0	100.0	0	0.0	0.0	0.039	1.0	96.90899	0.0	0	1.0	1.0	0.0	0.0	0.0
0.0	500.0	100.0	100.0	0	0.0	0.0	0.04	1.0	97.401276	0.0	0	1.0	1.0	0.0	0.0	0.0
0.0	500.0	100.0	100.0	0	0.0	0.0	0.041	1.0	96.73735	0.0	0	1.0	1.0	0.0	0.0	0.0
0.0	500.0	100.0	100.0	0	0.0	0.0	0.042	1.0	96.73735	0.0	0	1.0	1.0	0.0	0.0	0.0
0.0	500.0	100.0	100.0	0	0.0	0.0	0.043	1.0	97.15862	0.0	0	1.0	1.0	0.0	0.0	0.0
0.0	500.0	100.0	100.0	0	0.0	0.0	0.044	1.0	96.872154	0.0	0	1.0	1.0	0.0	0.0	0.0
0.0	500.0	100.0	100.0	0	0.0	0.0	0.045	1.0	96.872154	0.0	0	1.0	1.0	0.0	0.0	0.0
0.0	500.0	100.0	100.0	0	0.0	0.0	0.046	1.0	96.95773	0.0	0	1.0	1.0	0.0	0.0	0.0
0.0	500.0	100.0	100.0	0	0.0	0.0	0.047	1.0	96.95773	0.0	0	1.0	1.0	0.0	0.0	0.0
0.0	500.0	100.0	100.0	0	0.0	0.0	0.048	1.0	97.585266	0.0	0	1.0	1.0	0.0	0.0	0.0
0.0	500.0	100.0	100.0	0	0.0	0.0	0.049	1.0	97.420135	0.0	0	1.0	1.0	0.0	0.0	0.0
0.0	500.0	100.0	100.0	0	0.0	0.0	0.051	1.0	96.82414	0.0	0	1.0	1.0	0.0	0.0	0.0
0.0	500.0	100.0	100.0	0	0.0	0.0	0.052	1.0	96.36131	0.0	0	1.0	1.0	0.0	0.0	0.0
0.0	500.0	100.0	100.0	0	0.0	0.0	0.052	1.0	97.337975	0.0	0	1.0	1.0	0.0	0.0	0.0
0.0	500.0	100.0	100.0	0	0.0	0.0	0.054	1.0	97.337975	0.0	0	1.0	1.0	0.0	0.0	0.0
0.0	500.0	100.0	100.0	0	0.0	0.0	0.055	1.0	97.162285	0.0	0	1.0	1.0	0.0	0.0	0.0
0.0	500.0	100.0	100.0	0	0.0	0.0	0.056	1.0	97.162285	0.0	0	1.0	1.0	0.0	0.0	0.0
0.0	500.0	100.0	100.0	0	0.0	0.0	0.057	1.0	98.466385	0.0	0	1.0	1.0	0.0	0.0	0.0
0.0	500.0	100.0	100.0	0	0.0	0.0	0.058	1.0	98.048035	0.0	0	1.0	1.0	0.0	0.0	0.0
0.0	500.0	100.0	100.0	0	0.0	0.0	0.059	1.0	98.048035	0.0	0	1.0	1.0	0.0	0.0	0.0
0.0	500.0	100.0	100.0	0	0.0	0.0	0.061	1.0	98.17041	0.0	0	1.0	1.0	0.0	0.0	0.0
0.0	500.0	100.0	100.0	0	0.0	0.0	0.062	1.0	97.73303	0.0	0	1.0	1.0	0.0	0.0	0.0
0.0	500.0	100.0	100.0	0	0.0	0.0	0.063	1.0	98.06446	0.0	0	1.0	1.0	0.0	0.0	0.0
0.0	500.0	100.0	100.0	0	0.0	0.0	0.064	1.0	98.3158	0.0	0	1.0	1.0	0.0	0.0	0.0
0.0	500.0	100.0	100.0	0	0.0	0.0	0.065	1.0	98.3158	0.0	0	1.0	1.0	0.0	0.0	0.0
0.0	500.0	100.0	100.0	0	0.0	0.0	0.067	1.0	99.3409	0.0	0	1.0	1.0	0.0	0.0	0.0
0.0	500.0	100.0	100.0	0	0.0	0.0	0.068	1.0	98.80165	0.0	0	1.0	1.0	0.0	0.0	0.0
0.0	500.0	100.0	100.0	0	0.0	0.0	0.069	1.0	98.80165	0.0	0	1.0	1.0	0.0	0.0	0.0
0.0	500.0	100.0	100.0	0	0.0	0.0	0.07	1.0	99.00704	0.0	0	1.0	1.0	0.0	0.0	0.0
0.0	500.0	100.0	100.0	0	0.0	0.0	0.072	1.0	99.10112	0.0	0	1.0	1.0	0.0	0.0	0.0
0.0	500.0	100.0	100.0	0	0.0	0.0	0.073	1.0	99.10112	0.0	0	1.0	1.0	0.0	0.0	0.0
0.0	500.0	100.0	100.0	0	0.0	0.0	0.075	1.0	98.31511	0.0	0	1.0	1.0	0.0	0.0	0.0
0.0	500.0	100.0	100.0	0	0.0	0.0	0.076	1.0	98.31511	0.0	0	1.0	1.0	0.0	0.0	0.0
0.0	500.0	100.0	100.0	0	0.0	0.0	0.077	1.0	99.19056	0.0	0	1.0	1.0	0.0	0.0	0.0
0.0	500.0	100.0	100.0	0	0.0	0.0	0.079	1.0	98.58552	0.0	0	1.0	1.0	0.0	0.0	0.0
0.0	500.0	100.0	100.0	0	0.0	0.0	0.08	1.0	98.58552	0.0	0	1.0	1.0	0.0	0.0	0.0
0.0	500.0	100.0	100.0	0	0.0	0.0	0.082	1.0	98.38368	0.0	0	1.0	1.0	0.0	0.0	0.0
0.0	500.0	100.0	100.0	0	0.0	0.0	0.083	1.0	98.38368	0.0	0	1.0	1.0	0.0	0.0	0.0
0.0	500.0	100.0	100.0	0	0.0	0.0	0.084	1.0	99.07273	0.0	0	1.0	1.0	0.0	0.0	0.0
0.0	500.0	100.0	100.0	0	0.0	0.0	0.086	1.0	98.53466	0.0	0	1.0	1.0	0.0	0.0	0.0
0.0	500.0	100.0	100.0	0	0.0	0.0	0.087	1.0	98.53466	0.0	0	1.0	1.0	0.0	0.0	0.0
0.0	500.0	100.0	100.0	0	0.0	0.0	0.088	1.0	98.16059	0.0	0	1.0	1.0	0.0	0.0	0.0
0.0	500.0	100.0	100.0	0	0.0	0.0	0.09	1.0	98.26361	0.0	0	1.0	1.0	0.0	0.0	0.0
0.0	500.0	100.0	100.0	0	0.0	0.0	0.091	1.0	98.26361	0.0	0	1.0	1.0	0.0	0.0	0.0
0.0	500.0	100.0	100.0	0	0.0	0.0	0.093	1.0	98.458725	0.0	0	1.0	1.0	0.0	0.0	0.0
0.0	500.0	100.0	100.0	0	0.0	0.0	0.094	1.0	98.458725	0.0	0	1.0	1.0	0.0	0.0	0.0
0.0	500.0	100.0	100.0	0	0.0	0.0	0.095	1.0	99.22298	0.0	0	1.0	1.0	0.0	0.0	0.0
0.0	500.0	100.0	100.0	0	0.0	0.0	0.097	1.0	99.425865	0.0	0	1.0	1.0	0.0	0.0	0.0
0.0	500.0	100.0	100.0	0	0.0	0.0	0.098	1.0	99.425865	0.0	0	1.0	1.0	0.0	0.0	0.0
0.0	500.0	100.0	100.0	0	0.0	0.0	0.1	1.0	99.026344	0.0	0	1.0	1.0	0.0	0.0	0.0
0.0	500.0	100.0	100.0	0	0.0	0.0	0.101	1.0	98.33608	0.0	0	1.0	1.0	0.0	0.0	0.0
0.0	500.0	100.0	100.0	0	0.0	0.0	0.103	1.0	98.33608	0.0	0	1.0	1.0	0.0	0.0	0.0
0.0	500.0	100.0	100.0	0	0.0	0.0	0.104	1.0	97.80601	0.0	0	1.0	1.0	0.0	0.0	0.0
0.0	500.0	100.0	100.0	0	0.0	0.0	0.106	1.0	97.80601	0.0	0	1.0	1.0	0.0	0.0	0.0
0.0	500.0	100.0	100.0	0	0.0	0.0	0.107	1.0	98.2009	0.0	0	1.0	1.0	0.0	0.0	0.0
0.0	500.0	100.0	100.0	0	0.0	0.0	0.109	1.0	97.92688	0.0	0	1.0	1.0	0.0	0.0	0.0
0.0	500.0	100.0	100.0	0	0.0	0.0	0.111	1.0	97.92688	0.0	0	1.0	1.0	0.0	0.0	0.0
0.0	500.0	100.0	100.0	0	0.0	0.0	0.112	1.0	96.911064	0.0	0	1.0	1.0	0.0	0.0	0.0
0.0	500.0	100.0	100.0	0	0.0	0.0	0.114	1.0	97.29781	0.0	0	1.0	1.0	0.0	0.0	0.0
0.0	500.0	100.0	100.0	0	0.0	0.0	0.116	1.0	97.13721	0.0	0	1.0	1.0	0.0	0.0	0.0
0.0	500.0	100.0	100.0	0	0.0	0.0	0.117	1.0	97.963104	0.0	0	1.0	1.0	0.0	0.0	0.0
0.0	500.0	100.0	100.0	0	0.0	0.0	0.119	1.0	97.963104	0.0	0	1.0	1.0	0.0	0.0	0.0
0.0	500.0	100.0	100.0	0	0.0	0.0	0.12	1.0	98.28638	0.0	0	1.0	1.0	0.0	0.0	0.0
0.0	500.0	100.0	100.0	0	0.0	0.0	0.122	1.0	98.45691	0.0	0	1.0	1.0	0.0	0.0	0.0
0.0	500.0	100.0	100.0	0	0.0	0.0	0.124	1.0	98.45691	0.0	0	1.0	1.0	0.0	0.0	0.0
0.0	500.0	100.0	100.0	0	0.0	0.0	0.125	1.0	98.73597	0.0	0	1.0	1.0	0.0	0.0	0.0
0.0	500.0	100.0	100.0	0	0.0	0.0	0.127	1.0	98.83925	0.0	0	1.0	1.0	0.0	0.0	0.0
0.0	500.0	100.0	100.0	0	0.0	0.0	0.129	1.0	98.36281	0.0	0	1.0	1.0	0.0	0.0	0.0
0.0	500.0	100.0	100.0	0	0.0	0.0	0.13	1.0	98.03964	0.0	0	1.0	1.0	0.0	0.0	0.0
0.0	500.0	100.0	100.0	0	0.0	0.0	0.132	1.0	98.03964	0.0	0	1.0	1.0	0.0	0.0	0.0
0.0	500.0	100.0	100.0	0	0.0	0.0	0.134	1.0	97.33202	0.0	0	1.0	1.0	0.0	0.0	0.0
0.0	500.0	100.0	100.0	0	0.0	0.0	0.135	1.0	97.67481	0.0	0	1.0	1.0	0.0	0.0	0.0
0.0	500.0	100.0	100.0	0	0.0	0.0	0.137	1.0	97.67481	0.0	0	1.0	1.0	0.0	0.0	0.0
0.0	500.0	100.0	100.0	0	0.0	0.0	0.138	1.0	97.95861	0.0	0	1.0	1.0	0.0	0.0	0.0
0.0	500.0	100.0	100.0	0	0.0	0.0	0.14	1.0	97.26149	0.0	0	1.0	1.0	0.0	0.0	0.0
0.0	500.0	100.0	100.0	0	0.0	0.0	0.141	1.0	97.26149	0.0	0	1.0	1.0	0.0	0.0	0.0
0.0	500.0	100.0	100.0	0	0.0	0.0	0.143	1.0	97.12039	0.0	0	1.0	1.0	0.0	0.0	0.0
0.0	500.0	100.0	100.0	0	0.0	0.0	0.145	1.0	97.12039	0.0	0	1.0	1.0	0.0	0.0	0.0
0.0	500.0	100.0	100.0	0	0.0	0.0	0.146	1.0	97.775345	0.0	0	1.0	1.0	0.0	0.0	0.0
0.0	500.0	100.0	100.0	0	0.0	0.0	0.148	1.0	97.90169	0.0	0	1.0	1.0	0.0	0.0	0.0
0.0	500.0	100.0	100.0	0	0.0	0.0	0.149	1.0	97.90169	0.0	0	1.0	1.0	0.0	0.0	0.0
0.0	500.0	100.0	100.0	0	0.0	0.0	0.151	1.0	97.3514	0.0	0	1.0	1.0	0.0	0.0	0.0
0.0	500.0	100.0	100.0	0	0.0	0.0	0.153	1.0	96.99698	0.0	0	1.0	1.0	0.0	0.0	0.0
0.0	500.0	100.0	100.0	0	0.0	0.0	0.154	1.0	96.99698	0.0	0	1.0	1.0	0.0	0.0	0.0
0.0	500.0	100.0	100.0	0	0.0	0.0	0.156	1.0	96.89102	0.0	0	1.0	1.0	0.0	0.0	0.0
0.0	500.0	100.0	100.0	0	0.0	0.0	0.157	1.0	96.716034	0.0	0	1.0	1.0	0.0	0.0	0.0
0.0	500.0	100.0	100.0	0	0.0	0.0	0.159	1.0	97.48123	0.0	0	1.0	1.0	0.0	0.0	0.0
0.0	500.0	100.0	100.0	0	0.0	0.0	0.16	1.0	97.882515	0.0	0	1.0	1.0	0.0	0.0	0.0
0.0	500.0	100.0	100.0	0	0.0	0.0	0.162	1.0	97.882515	0.0	0	1.0	1.0	0.0	0.0	0.0
0.0	500.0	100.0	100.0	0	0.0	0.0	0.163	1.0	98.47981	0.0	0	1.0	1.0	0.0	0.0	0.0
0.0	500.0	100.0	100.0	0	0.0	0.0	0.165	1.0	98.17724	0.0	0	1.0	1.0	0.0	0.0	0.0
0.0	500.0	100.0	100.0	0	0.0	0.0	0.166	1.0	98.17724	0.0	0	1.0	1.0	0.0	0.0	0.0
0.0	500.0	100.0	100.0	0	0.0	0.0	0.167	1.0	98.33092	0.0	0	1.0	1.0	0.0	0.0	0.0
0.0	500.0	100.0	100.0	0	0.0	0.0	0.169	1.0	98.33092	0.0	0	1.0	1.0	0.0	0.0	0.0
0.0	500.0	100.0	100.0	0	0.0	0.0	0.17	1.0	98.56306	0.0	0	1.0	1.0	0.0	0.0	0.0
0.0	500.0	100.0	100.0	0	0.0	0.0	0.171	1.0	98.77026	0.0	0	1.0	1.0	0.0	0.0	0.0
0.0	500.0	100.0	100.0	0	0.0	0.0	0.173	1.0	98.77026	0.0	0	1.0	1.0	0.0	0.0	0.0
0.0	500.0	100.0	100.0	0	0.0	0.0	0.174	1.0	98.159164	0.0	0	1.0	1.0	0.0	0.0	0.0
0.0	500.0	100.0	100.0	0	0.0	0.0	0.175	1.0	97.02731	0.0	0	1.0	1.0	0.0	0.0	0.0
0.0	500.0	100.0	100.0	0	0.0	0.0	0.176	1.0	97.02731	0.0	0	1.0	1.0	0.0	0.0	0.0
0.0	500.0	100.0	100.0	0	0.0	0.0	0.177	1.0	97.19853	0.0	0	1.0	1.0	0.0	0.0	0.0
0.0	500.0	100.0	100.0	0	0.0	0.0	0.178	1.0	97.19853	0.0	0	1.0	1.0	0.0	0.0	0.0
0.0	500.0	100.0	100.0	0	0.0	0.0	0.179	1.0	96.81466	0.0	0	1.0	1.0	0.0	0.0	0.0
0.0	500.0	100.0	100.0	0	0.0	0.0	0.179	1.0	97.07842	0.0	0	1.0	1.0	0.0	0.0	0.0
0.0	500.0	100.0	100.0	0	0.0	0.0	0.18	1.0	97.07842	0.0	0	1.0	1.0	0.0	0.0	0.0
0.0	500.0	100.0	100.0	0	0.0	0.0	0.181	1.0	97.06167	0.0	0	1.0	1.0	0.0	0.0	0.0
0.0	500.0	100.0	100.0	0	0.0	0.0	0.181	1.0	97.197044	0.0	0	1.0	1.0	0.0	0.0	0.0
0.0	500.0	100.0	100.0	0	0.0	0.0	0.182	1.0	97.197044	0.0	0	1.0	1.0	0.0	0.0	0.0
0.0	500.0	100.0	100.0	0	0.0	0.0	0.182	1.0	97.66932	0.0	0	1.0	1.0	0.0	0.0	0.0
0.0	500.0	100.0	100.0	0	0.0	0.0	0.183	1.0	97.66932	0.0	0	1.0	1.0	0.0	0.0	0.0
0.0	500.0	100.0	100.0	0	0.0	0.0	0.183	1.0	97.423134	0.0	0	1.0	1.0	0.0	0.0	0.0
0.0	500.0	100.0	100.0	0	0.0	0.0	0.183	1.0	97.96408	0.0	0	1.0	1.0	0.0	0.0	0.0
0.0	500.0	100.0	100.0	0	0.0	0.0	0.184	1.0	97.96408	0.0	0	1.0	1.0	0.0	0.0	0.0
0.0	500.0	100.0	100.0	0	0.0	0.0	0.184	1.0	97.83417	0.0	0	1.0	1.0	0.0	0.0	0.0
0.0	500.0	100.0	100.0	0	0.0	0.0	0.184	1.0	97.39988	0.0	0	1.0	1.0	0.0	0.0	0.0
0.0	500.0	100.0	100.0	0	0.0	0.0	0.184	1.0	97.39988	0.0	0	1.0	1.0	0.0	0.0	0.0
0.0	500.0	100.0	100.0	0	0.0	0.0	0.184	1.0	97.87899	0.0	0	1.0	1.0	0.0	0.0	0.0
0.0	500.0	100.0	100.0	0	0.0	0.0	0.184	1.0	97.87899	0.0	0	1.0	1.0	0.0	0.0	0.0
0.0	500.0	100.0	100.0	0	0.0	0.0	0.184	1.0	97.86248	0.0	0	1.0	1.0	0.0	0.0	0.0
0.0	500.0	100.0	100.0	0	0.0	0.0	0.184	1.0	97.30881	0.0	0	1.0	1.0	0.0	0.0	0.0
0.0	500.0	100.0	100.0	0	0.0	0.0	0.184	1.0	97.30881	0.0	0	1.0	1.0	0.0	0.0	0.0
0.0	500.0	100.0	100.0	0	0.0	0.0	0.184	1.0	97.63609	0.0	0	1.0	1.0	0.0	0.0	0.0
0.0	500.0	100.0	100.0	0	0.0	0.0	0.184	1.0	97.47001	0.0	0	1.0	1.0	0.0	0.0	0.0
0.0	500.0	100.0	100.0	0	0.0	0.0	0.183	1.0	97.47001	0.0	0	1.0	1.0	0.0	0.0	0.0
0.0	500.0	100.0	100.0	0	0.0	0.0	0.183	1.0	97.68676	0.0	0	1.0	1.0	8.0	0.0	0.0
0.0	500.0	100.0	100.0	0	0.0	0.0	0.182	1.0	97.59554	0.0	0	1.0	1.0	8.0	0.0	0.0
0.0	500.0	100.0	100.0	0	0.0	0.0	0.182	1.0	97.70137	0.0	0	1.0	1.0	11.0	0.0	0.0
-5555.5557	400.0	100.0	100.0	0	0.0	0.0	0.181	1.0	97.94029	0.0	0	1.0	1.0	11.0	0.0	0.0
-5555.5557	400.0	100.0	100.0	0	0.0	0.0	0.181	1.0	97.94029	0.0	0	1.0	1.0	11.0	0.0	0.0
-5555.5557	400.0	100.0	100.0	0	0.0	0.0	0.18	1.0	97.738655	0.0	0	1.0	1.0	11.0	0.0	0.0
-5555.5557	400.0	100.0	100.0	0	0.0	0.0	0.18	1.0	96.5386	-0.392	0	1.0	1.0	11.0	0.0	0.0
-5555.5557	400.0	100.0	100.0	0	0.0	0.0	0.179	1.0	96.5386	-0.757	0	1.0	1.0	11.0	0.0	0.0
-5555.5557	400.0	100.0	100.0	0	0.0	0.0	0.178	1.0	96.215	-0.757	0	1.0	1.0	11.0	0.0	0.0
-5555.5557	400.0	100.0	100.0	0	0.0	0.0	0.177	1.0	96.215	-1.097	0	1.0	1.0	11.0	0.0	0.0
-5555.5557	400.0	100.0	100.0	0	0.0	0.0	0.176	1.0	95.802	-1.097	0	1.0	1.0	11.0	0.0	0.0
-5555.5557	400.0	100.0	100.0	0	0.0	0.0	0.175	1.0	95.75853	-1.706	0	1.0	1.0	11.0	0.0	0.0
-5555.5557	400.0	100.0	100.0	0	0.0	0.0	0.173	1.0	95.75853	-1.978	0	1.0	1.0	11.0	0.0	0.0
-5555.5557	400.0	100.0	100.0	0	0.0	0.0	0.172	1.0	96.65821	-1.978	0	1.0	1.0	11.0	0.0	0.0
-5555.5557	400.0	100.0	100.0	0	0.0	0.0	0.171	1.0	96.76133	-2.467	0	1.0	1.0	11.0	0.0	0.0
-5555.5557	400.0	100.0	100.0	0	0.0	0.0	0.169	1.0	96.76133	-2.467	0	1.0	1.0	11.0	0.0	0.0
-5555.5557	400.0	100.0	100.0	0	0.0	0.0	0.168	1.0	97.160515	-2.889	0	1.0	1.0	11.0	0.0	0.0
-5555.5557	400.0	100.0	100.0	0	0.0	0.0	0.167	1.0	97.160515	-3.078	0	1.0	1.0	11.0	0.0	0.0
-5555.5557	400.0	100.0	100.0	0	0.0	0.0	0.165	1.0	96.76516	-3.078	0	1.0	1.0	11.0	0.0	0.0
-5555.5557	400.0	100.0	100.0	0	0.0	0.0	0.163	1.0	97.48282	-3.417	0	1.0	1.0	11.0	0.0	0.0
-5555.5557	400.0	100.0	100.0	0	0.0	0.0	0.162	1.0	97.48282	-3.569	0	1.0	1.0	11.0	0.0	0.0
-5555.5557	400.0	100.0	100.0	0	0.0	0.0	0.16	1.0	97.22825	-3.569	0	1.0	1.0	11.0	0.0	0.0
-5555.5557	400.0	100.0	100.0	0	0.0	0.0	0.159	1.0	97.9803	-3.84	0	1.0	1.0	11.0	0.0	0.0
-5555.5557	400.0	100.0	100.0	0	0.0	0.0	0.157	1.0	97.9803	-3.963	0	1.0	1.0	11.0	0.0	0.0
-5555.5557	400.0	100.0	100.0	0	0.0	0.0	0.155	1.0	97.40101	-3.963	0	1.0	1.0	11.0	0.0	0.0
-5555.5557	400.0	100.0	100.0	0	0.0	0.0	0.153	1.0	97.40101	-4.18	0	1.0	1.0	11.0	0.0	0.0
-5555.5557	400.0	100.0	100.0	0	0.0	0.0	0.152	1.0	96.91992	-4.18	0	1.0	1.0	11.0	0.0	0.0
-5555.5557	400.0	100.0	100.0	0	0.0	0.0	0.15	1.0	96.700615	-4.369	0	1.0	1.0	12.0	0.0	0.0
-5555.5557	400.0	100.0	100.0	0	0.0	0.0	0.148	1.0	96.700615	-4.453	0	1.0	1.0	12.0	0.0	0.0
-5555.5557	400.0	100.0	100.0	0	0.0	0.0	0.146	1.0	96.44257	-4.453	0	1.0	1.0	12.0	0.0	0.0
-5555.5557	400.0	100.0	100.0	0	0.0	0.0	0.144	1.0	96.7729	-4.604	0	1.0	1.0	12.0	0.0	0.0
-5555.5557	400.0	100.0	100.0	0	0.0	0.0	0.142	1.0	96.7729	-4.604	0	1.0	1.0	12.0	0.0	0.0
-5555.5557	400.0	100.0	100.0	0	0.0	0.0	0.141	1.0	96.671844	-4.672	0	1.0	1.0	12.0	0.0	0.0
-5555.5557	400.0	100.0	100.0	0	0.0	0.0	0.139	1.0	96.671844	-4.793	0	1.0	1.0	12.0	0.0	0.0
-5555.5557	400.0	100.0	100.0	0	0.0	0.0	0.137	1.0	97.07956	-4.793	0	1.0	1.0	12.0	0.0	0.0
-5555.5557	400.0	100.0	100.0	0	0.0	0.0	0.135	1.0	97.477844	-4.847	0	1.0	1.0	12.0	0.0	0.0
-5555.5557	400.0	100.0	100.0	0	0.0	0.0	0.133	1.0	97.477844	-4.945	0	1.0	1.0	12.0	0.0	0.0
-5555.5557	400.0	100.0	100.0	0	0.0	0.0	0.132	1.0	97.336296	-4.945	0	1.0	1.0	12.0	0.0	0.0
-5555.5557	400.0	100.0	100.0	0	0.0	0.0	0.13	1.0	96.95526	-5.029	0	1.0	1.0	12.0	0.0	0.0
-5555.5557	400.0	100.0	100.0	0	0.0	0.0	0.128	1.0	96.95526	-5.067	0	1.0	1.0	12.0	0.0	0.0
-5555.5557	400.0	100.0	100.0	0	0.0	0.0	0.126	1.0	96.83731	-5.067	0	1.0	1.0	12.0	0.0	0.0
-5555.5557	400.0	100.0	100.0	0	0.0	0.0	0.125	1.0	96.83731	-5.134	0	1.0	1.0	12.0	0.0	0.0
-5555.5557	400.0	100.0	100.0	0	0.0	0.0	0.123	1.0	96.20414	-5.134	0	1.0	1.0	12.0	0.0	0.0
-5555.5557	400.0	100.0	100.0	0	0.0	0.0	0.121	1.0	96.13481	-5.165	0	1.0	1.0	12.0	0.0	0.0
-5555.5557	400.0	100.0	100.0	0	0.0	0.0	0.119	1.0	96.13481	-5.218	0	1.0	1.0	12.0	0.0	0.0
-5555.5557	400.0	100.0	100.0	0	0.0	0.0	0.118	1.0	96.344284	-5.218	0	1.0	1.0	12.0	0.0	0.0
-5555.5557	400.0	100.0	100.0	0	0.0	0.0	0.116	1.0	95.942856	-5.244	0	1.0	1.0	12.0	0.0	0.0
-5555.5557	400.0	100.0	100.0	0	0.0	0.0	0.114	1.0	95.942856	-5.286	0	1.0	1.0	12.0	0.0	0.0
-5555.5557	400.0	100.0	100.0	0	0.0	0.0	0.113	1.0	96.23715	-5.286	0	1.0	1.0	12.0	0.0	0.0
-5555.5557	400.0	100.0	100.0	0	0.0	0.0	0.111	1.0	96.23715	-5.306	0	1.0	1.0	12.0	0.0	0.0
-5555.5557	400.0	100.0	100.0	0	0.0	0.0	0.109	1.0	96.62105	-5.306	0	1.0	1.0	12.0	0.0	0.0
-5555.5557	400.0	100.0	100.0	0	0.0	0.0	0.108	1.0	96.77539	-5.34	0	1.0	1.0	12.0	0.0	0.0
-5555.5557	400.0	100.0	100.0	0	0.0	0.0	0.106	1.0	96.77539	-5.356	0	1.0	1.0	12.0	0.0	0.0
-5555.5557	400.0	100.0	100.0	0	0.0	0.0	0.104	1.0	96.652275	-5.356	0	1.0	1.0	12.0	0.0	0.0
-5555.5557	400.0	100.0	100.0	0	0.0	0.0	0.103	1.0	95.8186	-5.384	0	1.0	1.0	12.0	0.0	0.0
-5555.5557	400.0	100.0	100.0	0	0.0	0.0	0.101	1.0	95.8186	-5.384	0	1.0	1.0	12.0	0.0	0.0
-5555.5557	400.0	100.0	100.0	0	0.0	0.0	0.1	1.0	95.72504	-5.397	0	1.0	1.0	12.0	0.0	0.0
-5555.5557	400.0	100.0	100.0	0	0.0	0.0	0.098	1.0	96.24792	-5.419	0	1.0	1.0	12.0	0.0	0.0
-5555.5557	400.0	100.0	100.0	0	0.0	0.0	0.097	1.0	96.00731	-5.419	0	1.0	1.0	12.0	0.0	0.0
-5555.5557	400.0	100.0	100.0	0	0.0	0.0	0.095	1.0	96.17762	-5.429	0	1.0	1.0	12.0	0.0	0.0
-5555.5557	400.0	100.0	100.0	0	0.0	0.0	0.094	1.0	96.17762	-5.447	0	1.0	1.0	12.0	0.0	0.0
-5555.5557	400.0	100.0	100.0	0	0.0	0.0	0.092	1.0	96.55866	-5.447	0	1.0	1.0	12.0	0.0	0.0
-5555.5557	400.0	100.0	100.0	0	0.0	0.0	0.091	1.0	96.381905	-5.455	0	1.0	1.0	12.0	0.0	0.0
-5555.5557	400.0	100.0	100.0	0	0.0	0.0	0.089	1.0	96.381905	-5.47	0	1.0	1.0	12.0	0.0	0.0
-5555.5557	400.0	100.0	100.0	0	0.0	0.0	0.088	1.0	96.502525	-5.47	0	1.0	1.0	12.0	0.0	0.0
-5555.5557	400.0	100.0	100.0	0	0.0	0.0	0.086	1.0	96.502525	-5.482	0	1.0	1.0	12.0	0.0	0.0
-5555.5557	400.0	100.0	100.0	0	0.0	0.0	0.085	1.0	96.298004	-5.482	0	1.0	1.0	12.0	0.0	0.0
-5555.5557	400.0	100.0	100.0	0	0.0	0.0	0.083	1.0	95.95526	-5.488	0	1.0	1.0	12.0	0.0	0.0
-5555.5557	400.0	100.0	100.0	0	0.0	0.0	0.082	1.0	95.95526	-5.498	0	1.0	1.0	12.0	0.0	0.0
-5555.5557	400.0	100.0	100.0	0	0.0	0.0	0.08	1.0	96.74749	-5.498	0	1.0	1.0	12.0	0.0	0.0
-5555.5557	400.0	100.0	100.0	0	0.0	0.0	0.079	1.0	97.50436	-5.502	0	1.0	1.0	12.0	0.0	0.0
-5555.5557	400.0	100.0	100.0	0	0.0	0.0	0.078	1.0	97.37575	-5.502	0	1.0	1.0	12.0	0.0	0.0
-5555.5557	400.0	100.0	100.0	0	0.0	0.0	0.076	1.0	97.56061	-5.51	0	1.0	1.0	12.0	0.0	0.0
-5555.5557	400.0	100.0	100.0	0	0.0	0.0	0.075	1.0	97.56061	-5.514	0	1.0	1.0	12.0	0.0	0.0
-5555.5557	400.0	100.0	100.0	0	0.0	0.0	0.073	1.0	97.85816	-5.514	0	1.0	1.0	12.0	0.0	0.0
-5555.5557	400.0	100.0	100.0	0	0.0	0.0	0.072	1.0	98.08768	-5.521	0	1.0	1.0	12.0	0.0	0.0
-5555.5557	400.0	100.0	100.0	0	0.0	0.0	0.071	1.0	98.08768	-5.523	0	1.0	1.0	12.0	0.0	0.0
-5555.5557	400.0	100.0	100.0	0	0.0	0.0	0.069	1.0	97.79725	-5.523	0	1.0	1.0	12.0	0.0	0.0
-5555.5557	400.0	100.0	100.0	0	0.0	0.0	0.068	1.0	98.57428	-5.529	0	1.0	1.0	12.0	0.0	0.0
-5555.5557	400.0	100.0	100.0	0	0.0	0.0	0.067	1.0	98.57428	-5.529	0	1.0	1.0	12.0	0.0	0.0
-5555.5557	400.0	100.0	100.0	0	0.0	0.0	0.065	1.0	98.19943	-5.533	0	1.0	1.0	12.0	0.0	0.0
-5555.5557	400.0	100.0	100.0	0	0.0	0.0	0.064	1.0	98.19943	-5.535	0	1.0	1.0	12.0	0.0	0.0
-5555.5557	400.0	100.0	100.0	0	0.0	0.0	0.063	1.0	98.19377	-5.535	0	1.0	1.0	12.0	0.0	0.0
-5555.5557	400.0	100.0	100.0	0	0.0	0.0	0.062	1.0	97.86109	-5.54	0	1.0	1.0	12.0	0.0	0.0
-5555.5557	400.0	100.0	100.0	0	0.0	0.0	0.061	1.0	97.86109	-5.541	0	1.0	1.0	12.0	0.0	0.0
-5555.5557	400.0	100.0	100.0	0	0.0	0.0	0.06	1.0	97.265015	-5.541	0	1.0	1.0	12.0	0.0	0.0
-5555.5557	400.0	100.0	100.0	1	0.0	0.0	0.059	1.0	96.74908	-5.543	0	1.0	1.0	12.0	0.0	0.0
-5555.5557	400.0	100.0	100.0	1	0.0	0.0	0.058	1.0	96.74908	-5.544	0	1.0	1.0	12.0	0.0	0.0
-5555.5557	400.0	100.0	100.0	1	0.0	0.0	0.056	1.0	95.88094	-5.544	0	1.0	1.0	12.0	0.0	0.0
-5555.5557	400.0	100.0	100.0	1	0.0	0.0	0.055	1.0	95.82058	-5.547	0	1.0	1.0	12.0	0.0	0.0
-5555.5557	400.0	100.0	100.0	1	0.0	0.0	0.054	1.0	96.07935	-5.547	0	1.0	1.0	12.0	0.0	0.0
-5555.5557	400.0	100.0	100.0	1	0.0	0.0	0.053	1.0	95.0912	-5.548	0	1.0	1.0	12.0	0.0	0.0
-5555.5557	400.0	100.0	100.0	1	0.0	0.0	0.052	1.0	95.0912	-5.55	0	1.0	1.0	12.0	0.0	0.0
-5555.5557	400.0	100.0	100.0	1	0.0	0.0	0.051	1.0	95.09546	-5.55	0	1.0	1.0	12.0	0.0	0.0
-5555.5557	400.0	100.0	100.0	1	0.0	0.0	0.05	1.0	95.53949	-5.55	0	1.0	1.0	12.0	0.0	0.0
-5555.5557	400.0	100.0	100.0	1	0.0	0.0	0.049	1.0	95.570854	-5.55	0	1.0	1.0	12.0	0.0	0.0
-5555.5557	400.0	100.0	100.0	1	0.0	0.0	0.048	1.0	94.68837	-5.552	0	1.0	1.0	12.0	0.0	0.0
-5555.5557	400.0	100.0	100.0	1	0.0	0.0	0.047	1.0	94.68837	-5.553	0	1.0	1.0	12.0	0.0	0.0
-5555.5557	400.0	100.0	100.0	1	0.0	0.0	0.046	1.0	94.8234	-5.553	0	1.0	1.0	12.0	0.0	0.0
-5555.5557	400.0	100.0	100.0	1	0.0	0.0	0.045	1.0	95.95403	-5.554	0	1.0	1.0	12.0	0.0	0.0
-5555.5557	400.0	100.0	100.0	1	0.0	0.0	0.044	1.0	95.95403	-5.554	0	1.0	1.0	12.0	0.0	0.0
-5555.5557	400.0	100.0	100.0	1	0.0	0.0	0.042	1.0	96.19594	-5.554	0	1.0	1.0	12.0	0.0	0.0
-5555.5557	400.0	100.0	100.0	1	0.0	0.0	0.041	1.0	96.246254	-5.555	0	1.0	1.0	12.0	0.0	0.0
-5555.5557	400.0	100.0	100.0	1	0.0	0.0	0.04	1.0	96.246254	-5.556	0	1.0	1.0	12.0	0.0	0.0
-5555.5557	400.0	100.0	100.0	1	0.0	0.0	0.038	1.0	95.94685	-5.556	0	1.0	1.0	12.0	0.0	0.0
-5555.5557	400.0	100.0	100.0	1	0.0	0.0	0.037	1.0	95.94685	-5.556	0	1.0	1.0	12.0	0.0	0.0
-5555.5557	400.0	100.0	100.0	1	0.0	0.0	0.036	1.0	97.171	-5.556	0	1.0	1.0	12.0	0.0	0.0
-5555.5557	400.0	100.0	100.0	1	0.0	0.0	0.034	1.0	97.17601	-5.557	0	1.0	1.0	12.0	0.0	0.0
-5555.5557	400.0	100.0	100.0	1	0.0	0.0	0.033	1.0	97.17601	-5.557	0	1.0	1.0	12.0	0.0	0.0
-5555.5557	400.0	100.0	100.0	1	0.0	0.0	0.031	1.0	98.43379	-5.557	0	1.0	1.0	12.0	0.0	0.0
-5555.5557	400.0	100.0	100.0	1	0.0	0.0	0.03	1.0	98.45687	-5.559	0	1.0	1.0	12.0	0.0	0.0
-5555.5557	400.0	100.0	100.0	1	0.0	0.0	0.028	1.0	98.45687	-5.559	0	1.0	1.0	12.0	0.0	0.0
-5555.5557	400.0	100.0	100.0	1	0.0	0.0	0.026	1.0	97.44691	-5.559	0	1.0	1.0	12.0	0.0	0.0
-5555.5557	400.0	100.0	100.0	1	0.0	0.0	0.025	1.0	97.44691	-5.56	0	1.0	1.0	12.0	0.0	0.0
-5555.5557	400.0	100.0	100.0	1	0.0	0.0	0.023	1.0	98.333015	-5.56	0	1.0	1.0	12.0	0.0	0.0
-5555.5557	400.0	100.0	100.0	1	0.0	0.0	0.021	1.0	97.663315	-5.56	0	1.0	1.0	12.0	0.0	0.0
-5555.5557	400.0	100.0	100.0	1	0.0	0.0	0.02	1.0	97.663315	-5.56	0	1.0	1.0	12.0	0.0	0.0
-5555.5557	400.0	100.0	100.0	1	0.0	0.0	0.018	1.0	97.64707	-5.56	0	1.0	1.0	12.0	0.0	0.0
-5555.5557	400.0	100.0	100.0	1	0.0	0.0	0.016	1.0	97.473465	-5.56	0	1.0	1.0	12.0	0.0	0.0
-5555.5557	400.0	100.0	100.0	1	0.0	0.0	0.014	1.0	97.473465	-5.56	0	1.0	1.0	12.0	0.0	0.0
-5555.5557	400.0	100.0	100.0	1	0.0	0.0	0.013	1.0	97.707	-5.56	0	1.0	1.0	12.0	0.0	0.0
-5555.5557	400.0	100.0	100.0	1	0.0	0.0	0.011	1.0	97.49005	-5.56	0	1.0	1.0	12.0	0.0	0.0
-5555.5557	400.0	100.0	100.0	1	0.0	0.0	0.009	1.0	97.27477	-5.56	0	1.0	1.0	12.0	0.0	0.0
-5555.5557	400.0	100.0	100.0	1	0.0	0.0	0.007	1.0	97.0155	-5.56	0	1.0	1.0	12.0	0.0	0.0
-5555.5557	400.0	100.0	100.0	1	0.0	0.0	0.006	1.0	97.0155	-5.56	0	1.0	1.0	12.0	0.0	0.0
-5555.5557	400.0	100.0	100.0	1	0.0	0.0	0.004	1.0	96.45936	-5.56	0	1.0	1.0	12.0	0.0	0.0
-5555.5557	400.0	100.0	100.0	1	0.0	0.0	0.002	1.0	96.106186	-5.56	0	1.0	1.0	12.0	0.0	0.0
-5555.5557	400.0	100.0	100.0	1	0.0	0.0	0.0	1.0	95.81786	-5.56	0	1.0	1.0	12.0	0.0	0.0
-5555.5557	400.0	100.0	100.0	1	0.0	0.0	-0.001	1.0	96.18167	-5.56	0	1.0	1.0	12.0	0.0	0.0
-5555.5557	400.0	100.0	100.0	1	0.0	0.0	-0.003	1.0	96.18167	-5.561	0	1.0	1.0	12.0	0.0	0.0
-5555.5557	400.0	100.0	100.0	1	0.0	0.0	-0.005	1.0	96.73149	-5.561	0	1.0	1.0	12.0	0.0	0.0
-5555.5557	400.0	100.0	100.0	1	0.0	0.0	-0.007	1.0	96.98476	-5.561	0	1.0	1.0	12.0	0.0	0.0
-5555.5557	400.0	100.0	100.0	1	0.0	0.0	-0.008	1.0	96.98476	-5.561	0	1.0	1.0	12.0	0.0	0.0
-5555.5557	400.0	100.0	100.0	0	0.0	0.0	-0.01	1.0	97.50324	-5.561	0	1.0	2.0	14.0	0.0	0.0
0.0	400.0	100.0	100.0	0	0.0	0.0	-0.012	1.0	97.41187	-5.561	0	1.0	2.0	0.0	0.0	0.0
0.0	400.0	100.0	100.0	0	0.0	0.0	-0.014	1.0	97.41187	-5.561	0	1.0	2.0	0.0	0.0	0.0
0.0	400.0	100.0	100.0	0	0.0	0.0	-0.016	1.0	97.05251	-5.561	0	1.0	2.0	0.0	0.0	0.0
0.0	400.0	100.0	100.0	0	0.0	0.0	-0.018	1.0	97.05251	-5.561	0	1.0	2.0	0.0	0.0	0.0
0.0	400.0	100.0	100.0	0	0.0	0.0	-0.02	1.0	97.09492	-5.561	0	1.0	2.0	0.0	0.0	0.0
0.0	400.0	100.0	100.0	0	0.0	0.0	-0.022	1.0	97.492584	-4.802	0	1.0	2.0	0.0	0.0	0.0
0.0	400.0	100.0	100.0	0	0.0	0.0	-0.023	1.0	97.492584	-4.463	0	1.0	2.0	0.0	0.0	0.0
0.0	400.0	100.0	100.0	0	0.0	0.0	-0.025	1.0	97.196396	-4.463	0	1.0	2.0	0.0	0.0	0.0
0.0	400.0	100.0	100.0	0	0.0	0.0	-0.026	1.0	96.89723	-3.854	0	1.0	2.0	0.0	0.0	0.0
0.0	400.0	100.0	100.0	0	0.0	0.0	-0.028	1.0	96.89723	-3.854	0	1.0	2.0	0.0	0.0	0.0
0.0	400.0	100.0	100.0	0	0.0	0.0	-0.029	1.0	96.86706	-3.581	0	1.0	2.0	0.0	0.0	0.0
0.0	400.0	100.0	100.0	0	0.0	0.0	-0.031	1.0	96.86706	-3.092	0	1.0	2.0	0.0	0.0	0.0
0.0	400.0	100.0	100.0	0	0.0	0.0	-0.032	1.0	97.72976	-3.092	0	1.0	2.0	0.0	0.0	0.0
0.0	400.0	100.0	100.0	0	0.0	0.0	-0.033	1.0	97.64783	-2.67	0	1.0	2.0	0.0	0.0	0.0
0.0	400.0	100.0	100.0	0	0.0	0.0	-0.034	1.0	97.64783	-2.481	0	1.0	2.0	0.0	0.0	0.0
0.0	400.0	100.0	100.0	0	0.0	0.0	-0.034	1.0	97.671616	-2.481	0	1.0	2.0	0.0	0.0	0.0
0.0	400.0	100.0	100.0	0	0.0	0.0	-0.035	1.0	96.29433	-2.143	0	1.0	2.0	0.0	0.0	0.0
0.0	400.0	100.0	100.0	0	0.0	0.0	-0.035	1.0	96.29433	-2.143	0	1.0	2.0	0.0	0.0	0.0
0.0	400.0	100.0	100.0	0	0.0	0.0	-0.035	1.0	95.60618	-1.992	0	1.0	2.0	0.0	0.0	0.0
0.0	400.0	100.0	100.0	0	0.0	0.0	-0.035	1.0	95.60618	-1.719	0	1.0	2.0	0.0	0.0	0.0
0.0	400.0	100.0	100.0	0	0.0	0.0	-0.035	1.0	96.51693	-1.719	0	1.0	2.0	0.0	0.0	0.0
0.0	400.0	100.0	100.0	0	0.0	0.0	-0.035	1.0	96.477905	-1.598	0	1.0	2.0	0.0	0.0	0.0
0.0	400.0	100.0	100.0	0	0.0	0.0	-0.034	1.0	96.95096	-1.38	0	1.0	2.0	0.0	0.0	0.0
0.0	400.0	100.0	100.0	0	0.0	0.0	-0.034	1.0	97.04057	-1.38	1	1.0	2.0	2.0	0.0	0.0
0.0	400.0	100.0	100.0	0	0.0	0.0	-0.034	1.0	97.5063	-1.282	1	1.0	2.0	4.0	0.0	0.0
5555.5557	400.0	100.0	100.0	0	0.0	0.0	-0.033	1.0	97.5063	-1.282	1	1.0	2.0	4.0	0.0	0.0
5555.5557	400.0	100.0	100.0	0	0.0	0.0	-0.033	1.0	97.20388	-1.107	1	1.0	2.0	4.0	0.0	0.0
5555.5557	400.0	100.0	100.0	0	0.0	0.0	-0.032	1.0	97.20388	-0.956	1	1.0	2.0	4.0	0.0	0.0
5555.5557	400.0	100.0	100.0	0	0.0	0.0	-0.031	1.0	97.3353	-0.956	1	1.0	2.0	4.0	0.0	0.0
5555.5557	400.0	100.0	100.0	0	0.0	0.0	-0.03	1.0	97.37736	-0.495	1	1.0	2.0	4.0	0.0	0.0
5555.5557	400.0	100.0	100.0	0	0.0	0.0	-0.03	1.0	97.37736	0.329	1	1.0	2.0	4.0	0.0	0.0
5555.5557	400.0	100.0	100.0	0	0.0	0.0	-0.029	1.0	96.27393	0.329	1	1.0	2.0	4.0	0.0	0.0
5555.5557	400.0	100.0	100.0	0	0.0	0.0	-0.028	1.0	96.27393	0.699	1	1.0	2.0	4.0	0.0	0.0
5555.5557	400.0	100.0	100.0	0	0.0	0.0	-0.027	1.0	95.872986	0.699	1	1.0	2.0	4.0	0.0	0.0
5555.5557	400.0	100.0	100.0	0	0.0	0.0	-0.026	1.0	95.98587	1.362	1	1.0	2.0	4.0	0.0	0.0
5555.5557	400.0	100.0	100.0	0	0.0	0.0	-0.025	1.0	95.98587	1.659	1	1.0	2.0	4.0	0.0	0.0
5555.5557	400.0	100.0	100.0	0	0.0	0.0	-0.024	1.0	95.59785	1.659	1	1.0	2.0	4.0	0.0	0.0
5555.5557	400.0	100.0	100.0	0	0.0	0.0	-0.023	1.0	97.12483	2.191	1	1.0	2.0	4.0	0.0	0.0
5555.5557	400.0	100.0	100.0	0	0.0	0.0	-0.022	1.0	97.12483	2.429	1	1.0	2.0	4.0	0.0	0.0
5555.5557	400.0	100.0	100.0	0	0.0	0.0	-0.021	1.0	97.23016	2.429	1	1.0	2.0	4.0	0.0	0.0
5555.5557	400.0	100.0	100.0	0	0.0	0.0	-0.02	1.0	97.3246	2.857	1	1.0	2.0	4.0	0.0	0.0
5555.5557	400.0	100.0	100.0	0	0.0	0.0	-0.019	1.0	97.23914	2.857	1	1.0	2.0	4.0	0.0	0.0
5555.5557	400.0	100.0	100.0	0	0.0	0.0	-0.018	1.0	97.5301	3.048	1	1.0	2.0	4.0	0.0	0.0
5555.5557	400.0	100.0	100.0	0	0.0	0.0	-0.017	1.0	97.5301	3.392	1	1.0	2.0	4.0	0.0	0.0
5555.5557	400.0	100.0	100.0	0	0.0	0.0	-0.016	1.0	98.25517	3.392	1	1.0	2.0	4.0	0.0	0.0
5555.5557	400.0	100.0	100.0	0	0.0	0.0	-0.015	1.0	98.57718	3.688	1	1.0	2.0	4.0	0.0	0.0
5555.5557	400.0	100.0	100.0	0	0.0	0.0	-0.013	1.0	98.57718	3.819	1	1.0	2.0	4.0	0.0	0.0
5555.5557	400.0	100.0	100.0	0	0.0	0.0	-0.012	1.0	98.4421	3.819	1	1.0	2.0	4.0	0.0	0.0
5555.5557	400.0	100.0	100.0	0	0.0	0.0	-0.011	1.0	98.69177	4.057	1	1.0	2.0	4.0	0.0	0.0
5555.5557	400.0	100.0	100.0	0	0.0	0.0	-0.01	1.0	98.77762	4.057	1	1.0	2.0	4.0	0.0	0.0
5555.5557	400.0	100.0	100.0	0	0.0	0.0	-0.008	1.0	98.59038	4.164	1	1.0	2.0	5.0	0.0	0.0
5555.5557	400.0	100.0	100.0	0	0.0	0.0	-0.007	1.0	97.20599	4.354	1	1.0	2.0	5.0	0.0	0.0
5555.5557	400.0	100.0	100.0	0	0.0	0.0	-0.006	1.0	97.39882	4.354	1	1.0	2.0	5.0	0.0	0.0
5555.5557	400.0	100.0	100.0	0	0.0	0.0	-0.005	1.0	96.450676	4.44	1	1.0	2.0	5.0	0.0	0.0
5555.5557	400.0	100.0	100.0	0	0.0	0.0	-0.003	1.0	96.44817	4.593	1	1.0	2.0	5.0	0.0	0.0
5555.5557	400.0	100.0	100.0	0	0.0	0.0	-0.002	1.0	96.05232	4.593	1	1.0	2.0	5.0	0.0	0.0
5555.5557	400.0	100.0	100.0	0	0.0	0.0	-0.001	1.0	96.05232	4.661	1	1.0	2.0	5.0	0.0	0.0
5555.5557	400.0	100.0	100.0	0	0.0	0.0	0.0	1.0	95.88745	4.661	1	1.0	2.0	5.0	0.0	0.0
5555.5557	400.0	100.0	100.0	0	0.0	0.0	0.001	1.0	94.97759	4.784	1	1.0	2.0	5.0	0.0	0.0
5555.5557	400.0	100.0	100.0	0	0.0	0.0	0.002	1.0	94.97759	4.839	1	1.0	2.0	5.0	0.0	0.0
5555.5557	400.0	100.0	100.0	0	0.0	0.0	0.004	1.0	94.38725	4.839	1	1.0	2.0	5.0	0.0	0.0
5555.5557	400.0	100.0	100.0	0	0.0	0.0	0.005	1.0	94.733696	4.937	1	1.0	2.0	5.0	0.0	0.0
5555.5557	400.0	100.0	100.0	0	0.0	0.0	0.007	1.0	94.733696	4.981	1	1.0	2.0	5.0	0.0	0.0
5555.5557	400.0	100.0	100.0	0	0.0	0.0	0.008	1.0	95.88187	4.981	1	1.0	2.0	5.0	0.0	0.0
5555.5557	400.0	100.0	100.0	0	0.0	0.0	0.01	1.0	95.88187	5.061	1	1.0	2.0	5.0	0.0	0.0
5555.5557	400.0	100.0	100.0	0	0.0	0.0	0.011	1.0	96.30938	5.061	1	1.0	2.0	5.0	0.0	0.0
5555.5557	400.0	100.0	100.0	0	0.0	0.0	0.013	1.0	95.74708	5.13	1	1.0	2.0	5.0	0.0	0.0
5555.5557	400.0	100.0	100.0	0	0.0	0.0	0.015	1.0	95.74708	5.159	1	1.0	2.0	5.0	0.0	0.0
5555.5557	400.0	100.0	100.0	0	0.0	0.0	0.016	1.0	96.116875	5.159	1	1.0	2.0	5.0	0.0	0.0
5555.5557	400.0	100.0	100.0	0	0.0	0.0	0.018	1.0	95.890686	5.214	1	1.0	2.0	5.0	0.0	0.0
5555.5557	400.0	100.0	100.0	0	0.0	0.0	0.02	1.0	95.890686	5.239	1	1.0	2.0	5.0	0.0	0.0
5555.5557	400.0	100.0	100.0	0	0.0	0.0	0.021	1.0	95.65555	5.239	1	1.0	2.0	5.0	0.0	0.0
5555.5557	400.0	100.0	100.0	0	0.0	0.0	0.023	1.0	95.65555	5.284	1	1.0	2.0	5.0	0.0	0.0
5555.5557	400.0	100.0	100.0	0	0.0	0.0	0.025	1.0	96.79345	5.284	1	1.0	2.0	5.0	0.0	0.0
5555.5557	400.0	100.0	100.0	0	0.0	0.0	0.026	1.0	96.75565	5.303	1	1.0	2.0	5.0	0.0	0.0
5555.5557	400.0	100.0	100.0	0	0.0	0.0	0.028	1.0	97.113464	5.338	1	1.0	2.0	5.0	0.0	0.0
5555.5557	400.0	100.0	100.0	0	0.0	0.0	0.029	1.0	96.47543	5.338	1	1.0	2.0	5.0	0.0	0.0
5555.5557	400.0	100.0	100.0	0	0.0	0.0	0.031	1.0	96.488556	5.354	1	1.0	2.0	5.0	0.0	0.0
5555.5557	400.0	100.0	100.0	0	0.0	0.0	0.032	1.0	96.71723	5.383	1	1.0	2.0	5.0	0.0	0.0
5555.5557	400.0	100.0	100.0	0	0.0	0.0	0.034	1.0	96.347145	5.383	1	1.0	2.0	5.0	0.0	0.0
5555.5557	400.0	100.0	100.0	0	0.0	0.0	0.036	1.0	96.347145	5.407	1	1.0	2.0	5.0	0.0	0.0
5555.5557	400.0	100.0	100.0	0	0.0	0.0	0.037	1.0	95.8991	5.407	1	1.0	2.0	5.0	0.0	0.0
5555.5557	400.0	100.0	100.0	0	0.0	0.0	0.039	1.0	94.91728	5.417	1	1.0	2.0	5.0	0.0	0.0
5555.5557	400.0	100.0	100.0	0	0.0	0.0	0.04	1.0	94.91728	5.429	1	1.0	2.0	5.0	0.0	0.0
5555.5557	400.0	100.0	100.0	0	0.0	0.0	0.042	1.0	93.78209	5.429	1	1.0	2.0	5.0	0.0	0.0
5555.5557	400.0	100.0	100.0	0	0.0	0.0	0.043	1.0	94.61636	5.447	1	1.0	2.0	5.0	0.0	0.0
5555.5557	400.0	100.0	100.0	0	0.0	0.0	0.045	1.0	94.61636	5.447	1	1.0	2.0	5.0	0.0	0.0
5555.5557	400.0	100.0	100.0	0	0.0	0.0	0.046	1.0	95.071396	5.454	1	1.0	2.0	5.0	0.0	0.0
5555.5557	400.0	100.0	100.0	0	0.0	0.0	0.047	1.0	95.62242	5.469	1	1.0	2.0	5.0	0.0	0.0
5555.5557	400.0	100.0	100.0	0	0.0	0.0	0.049	1.0	95.88223	5.469	1	1.0	2.0	5.0	0.0	0.0
5555.5557	400.0	100.0	100.0	0	0.0	0.0	0.05	1.0	96.822845	5.482	1	1.0	2.0	5.0	0.0	0.0
5555.5557	400.0	100.0	100.0	0	0.0	0.0	0.051	1.0	96.822845	5.488	1	1.0	2.0	5.0	0.0	0.0
5555.5557	400.0	100.0	100.0	0	0.0	0.0	0.053	1.0	97.6267	5.488	1	1.0	2.0	5.0	0.0	0.0
5555.5557	400.0	100.0	100.0	0	0.0	0.0	0.054	1.0	96.443825	5.492	1	1.0	2.0	5.0	0.0	0.0
5555.5557	400.0	100.0	100.0	0	0.0	0.0	0.055	1.0	96.443825	5.503	1	1.0	2.0	5.0	0.0	0.0
5555.5557	400.0	100.0	100.0	0	0.0	0.0	0.056	1.0	96.32152	5.503	1	1.0	2.0	5.0	0.0	0.0
5555.5557	400.0	100.0	100.0	0	0.0	0.0	0.057	1.0	96.32152	5.51	1	1.0	2.0	5.0	0.0	0.0
5555.5557	400.0	100.0	100.0	0	0.0	0.0	0.058	1.0	97.68333	5.51	1	1.0	2.0	5.0	0.0	0.0
5555.5557	400.0	100.0	100.0	0	0.0	0.0	0.059	1.0	97.423134	5.513	1	1.0	2.0	5.0	0.0	0.0
5555.5557	400.0	100.0	100.0	0	0.0	0.0	0.061	1.0	97.423134	5.521	1	1.0	2.0	5.0	0.0	0.0
5555.5557	400.0	100.0	100.0	0	0.0	0.0	0.062	1.0	96.44223	5.521	1	1.0	2.0	5.0	0.0	0.0
5555.5557	400.0	100.0	100.0	1	0.0	0.0	0.063	1.0	95.954155	5.524	1	1.0	2.0	5.0	0.0	0.0
5555.5557	400.0	100.0	100.0	1	0.0	0.0	0.063	1.0	95.954155	5.528	1	1.0	2.0	5.0	0.0	0.0
5555.5557	400.0	100.0	100.0	1	0.0	0.0	0.064	1.0	95.644295	5.528	1	1.0	2.0	5.0	0.0	0.0
5555.5557	400.0	100.0	100.0	1	0.0	0.0	0.065	1.0	95.644295	5.53	1	1.0	2.0	5.0	0.0	0.0
5555.5557	400.0	100.0	100.0	1	0.0	0.0	0.066	1.0	95.353676	5.53	1	1.0	2.0	5.0	0.0	0.0
5555.5557	400.0	100.0	100.0	1	0.0	0.0	0.067	1.0	95.95708	5.535	1	1.0	2.0	5.0	0.0	0.0
5555.5557	400.0	100.0	100.0	1	0.0	0.0	0.068	1.0	95.95708	5.537	1	1.0	2.0	5.0	0.0	0.0
5555.5557	400.0	100.0	100.0	1	0.0	0.0	0.069	1.0	97.0521	5.537	1	1.0	2.0	5.0	0.0	0.0
5555.5557	400.0	100.0	100.0	1	0.0	0.0	0.07	1.0	97.11443	5.541	1	1.0	2.0	5.0	0.0	0.0
5555.5557	400.0	100.0	100.0	1	0.0	0.0	0.071	1.0	97.11443	5.542	1	1.0	2.0	5.0	0.0	0.0
5555.5557	400.0	100.0	100.0	1	0.0	0.0	0.072	1.0	98.19258	5.542	1	1.0	2.0	5.0	0.0	0.0
5555.5557	400.0	100.0	100.0	1	0.0	0.0	0.073	1.0	98.19258	5.545	1	1.0	2.0	5.0	0.0	0.0
5555.5557	400.0	100.0	100.0	1	0.0	0.0	0.074	1.0	97.99447	5.545	1	1.0	2.0	5.0	0.0	0.0
5555.5557	400.0	100.0	100.0	1	0.0	0.0	0.075	1.0	96.702126	5.547	1	1.0	2.0	5.0	0.0	0.0
5555.5557	400.0	100.0	100.0	1	0.0	0.0	0.076	1.0	96.702126	5.548	1	1.0	2.0	5.0	0.0	0.0
5555.5557	400.0	100.0	100.0	1	0.0	0.0	0.077	1.0	96.05005	5.548	1	1.0	2.0	5.0	0.0	0.0
5555.5557	400.0	100.0	100.0	1	0.0	0.0	0.079	1.0	96.31227	5.549	1	1.0	2.0	5.0	0.0	0.0
5555.5557	400.0	100.0	100.0	1	0.0	0.0	0.08	1.0	96.31227	5.55	1	1.0	2.0	5.0	0.0	0.0
5555.5557	400.0	100.0	100.0	1	0.0	0.0	0.081	1.0	97.58078	5.55	1	1.0	2.0	5.0	0.0	0.0
5555.5557	400.0	100.0	100.0	1	0.0	0.0	0.082	1.0	97.58078	5.552	1	1.0	2.0	5.0	0.0	0.0
5555.5557	400.0	100.0	100.0	1	0.0	0.0	0.083	1.0	97.05539	5.552	1	1.0	2.0	5.0	0.0	0.0
5555.5557	400.0	100.0	100.0	1	0.0	0.0	0.085	1.0	96.176575	5.552	1	1.0	2.0	5.0	0.0	0.0
5555.5557	400.0	100.0	100.0	1	0.0	0.0	0.086	1.0	96.176575	5.554	1	1.0	2.0	5.0	0.0	0.0
5555.5557	400.0	100.0	100.0	1	0.0	0.0	0.087	1.0	95.49894	5.554	1	1.0	2.0	5.0	0.0	0.0
5555.5557	400.0	100.0	100.0	1	0.0	0.0	0.089	1.0	95.71414	5.554	1	1.0	2.0	5.0	0.0	0.0
5555.5557	400.0	100.0	100.0	1	0.0	0.0	0.09	1.0	95.52626	5.555	1	1.0	2.0	5.0	0.0	0.0
5555.5557	400.0	100.0	100.0	1	0.0	0.0	0.091	1.0	94.83764	5.555	1	1.0	2.0	5.0	0.0	0.0
5555.5557	400.0	100.0	100.0	1	0.0	0.0	0.093	1.0	94.83764	5.556	1	1.0	2.0	5.0	0.0	0.0
5555.5557	400.0	100.0	100.0	1	0.0	0.0	0.094	1.0	94.480316	5.556	1	1.0	2.0	5.0	0.0	0.0
5555.5557	400.0	100.0	100.0	1	0.0	0.0	0.095	1.0	94.26704	5.556	1	1.0	2.0	5.0	0.0	0.0
5555.5557	400.0	100.0	100.0	1	0.0	0.0	0.097	1.0	94.26704	5.557	1	1.0	2.0	5.0	0.0	0.0
5555.5557	400.0	100.0	100.0	1	0.0	0.0	0.098	1.0	95.064354	5.557	1	1.0	2.0	5.0	0.0	0.0
5555.5557	400.0	100.0	100.0	1	0.0	0.0	0.099	1.0	93.88261	5.557	1	1.0	2.0	5.0	0.0	0.0
5555.5557	400.0	100.0	100.0	1	0.0	0.0	0.101	1.0	93.88261	5.557	1	1.0	2.0	5.0	0.0	0.0
5555.5557	400.0	100.0	100.0	1	0.0	0.0	0.102	1.0	94.33767	5.559	1	1.0	2.0	5.0	0.0	0.0
5555.5557	400.0	100.0	100.0	1	0.0	0.0	0.104	1.0	94.33767	5.559	1	1.0	2.0	5.0	0.0	0.0
5555.5557	400.0	100.0	100.0	1	0.0	0.0	0.105	1.0	94.607155	5.559	1	1.0	2.0	5.0	0.0	0.0
5555.5557	400.0	100.0	100.0	1	0.0	0.0	0.106	1.0	95.55716	5.559	1	1.0	2.0	5.0	0.0	0.0
5555.5557	400.0	100.0	100.0	1	0.0	0.0	0.108	1.0	95.55716	5.56	1	1.0	2.0	5.0	0.0	0.0
5555.5557	400.0	100.0	100.0	1	0.0	0.0	0.109	1.0	95.948845	5.56	1	1.0	2.0	5.0	0.0	0.0
5555.5557	400.0	100.0	100.0	1	0.0	0.0	0.111	1.0	95.84666	5.56	1	1.0	2.0	5.0	0.0	0.0
5555.5557	400.0	100.0	100.0	1	0.0	0.0	0.112	1.0	95.84666	5.56	1	1.0	2.0	5.0	0.0	0.0
5555.5557	400.0	100.0	100.0	1	0.0	0.0	0.113	1.0	95.91889	5.56	1	1.0	2.0	5.0	0.0	0.0
5555.5557	400.0	100.0	100.0	1	0.0	0.0	0.115	1.0	95.91889	5.561	1	1.0	2.0	5.0	0.0	0.0
5555.5557	400.0	100.0	100.0	1	0.0	0.0	0.116	1.0	96.15141	5.561	1	1.0	2.0	5.0	0.0	0.0
5555.5557	400.0	100.0	100.0	1	0.0	0.0	0.117	1.0	96.53985	5.561	1	1.0	2.0	5.0	0.0	0.0
5555.5557	400.0	100.0	100.0	1	0.0	0.0	0.118	1.0	96.53985	5.561	1	1.0	2.0	5.0	0.0	0.0
5555.5557	400.0	100.0	100.0	1	0.0	0.0	0.12	1.0	95.28182	5.561	1	1.0	2.0	5.0	0.0	0.0
5555.5557	400.0	100.0	100.0	1	0.0	0.0	0.121	1.0	95.31912	5.561	1	1.0	2.0	5.0	0.0	0.0
5555.5557	400.0	100.0	100.0	1	0.0	0.0	0.122	1.0	95.31912	5.561	1	1.0	2.0	5.0	0.0	0.0
5555.5557	400.0	100.0	100.0	1	0.0	0.0	0.123	1.0	95.29193	5.561	1	1.0	2.0	5.0	0.0	0.0
5555.5557	400.0	100.0	100.0	1	0.0	0.0	0.124	1.0	95.29193	5.561	1	1.0	2.0	5.0	0.0	0.0
5555.5557	400.0	100.0	100.0	1	0.0	0.0	0.125	1.0	95.72794	5.561	1	1.0	2.0	5.0	0.0	0.0
5555.5557	400.0	100.0	100.0	1	0.0	0.0	0.126	1.0	96.26805	5.561	1	1.0	2.0	5.0	0.0	0.0
5555.5557	400.0	100.0	100.0	1	0.0	0.0	0.127	1.0	96.26805	5.562	1	1.0	2.0	5.0	0.0	0.0
5555.5557	400.0	100.0	100.0	1	0.0	0.0	0.128	1.0	96.94902	5.562	1	1.0	2.0	5.0	0.0	0.0
5555.5557	400.0	100.0	100.0	1	0.0	0.0	0.128	1.0	97.18594	5.562	1	1.0	2.0	5.0	0.0	0.0
5555.5557	400.0	100.0	100.0	1	0.0	0.0	0.129	1.0	97.18594	5.562	1	1.0	2.0	5.0	0.0	0.0
5555.5557	400.0	100.0	100.0	1	0.0	0.0	0.129	1.0	97.38158	5.562	1	1.0	2.0	5.0	0.0	0.0
5555.5557	400.0	100.0	100.0	1	0.0	0.0	0.129	1.0	97.38158	5.562	1	1.0	2.0	5.0	0.0	0.0
5555.5557	400.0	100.0	100.0	1	0.0	0.0	0.13	1.0	97.63271	5.562	1	1.0	2.0	5.0	0.0	0.0
5555.5557	400.0	100.0	100.0	1	0.0	0.0	0.13	1.0	97.16109	5.562	1	1.0	2.0	5.0	0.0	0.0
5555.5557	400.0	100.0	100.0	1	0.0	0.0	0.13	1.0	97.16109	5.562	1	1.0	2.0	5.0	0.0	0.0
5555.5557	400.0	100.0	100.0	1	0.0	0.0	0.13	1.0	96.97038	5.562	1	1.0	2.0	5.0	0.0	0.0
5555.5557	400.0	100.0	100.0	1	0.0	0.0	0.131	1.0	97.592354	5.562	1	1.0	2.0	5.0	0.0	0.0
5555.5557	400.0	100.0	100.0	1	0.0	0.0	0.131	1.0	97.592354	5.562	1	1.0	2.0	5.0	0.0	0.0
5555.5557	400.0	100.0	100.0	1	0.0	0.0	0.131	1.0	97.43023	5.562	1	1.0	2.0	5.0	0.0	0.0
5555.5557	400.0	100.0	100.0	1	0.0	0.0	0.131	1.0	97.43023	5.562	1	1.0	2.0	5.0	0.0	0.0
5555.5557	400.0	100.0	100.0	1	0.0	0.0	0.13	1.0	96.93272	5.562	1	1.0	2.0	5.0	0.0	0.0
5555.5557	400.0	100.0	100.0	1	0.0	0.0	0.13	1.0	96.80828	5.562	1	1.0	2.0	5.0	0.0	0.0
5555.5557	400.0	100.0	100.0	1	0.0	0.0	0.13	1.0	96.80828	5.562	1	1.0	2.0	5.0	0.0	0.0
5555.5557	400.0	100.0	100.0	1	0.0	0.0	0.13	1.0	96.5544	5.562	1	1.0	2.0	5.0	0.0	0.0
5555.5557	400.0	100.0	100.0	1	0.0	0.0	0.13	1.0	97.07904	5.562	1	1.0	2.0	5.0	0.0	0.0
5555.5557	400.0	100.0	100.0	1	0.0	0.0	0.129	1.0	97.07904	5.562	1	1.0	2.0	5.0	0.0	0.0
5555.5557	400.0	100.0	100.0	1	0.0	0.0	0.129	1.0	96.86439	5.562	1	1.0	2.0	5.0	0.0	0.0
5555.5557	400.0	100.0	100.0	1	0.0	0.0	0.129	1.0	96.86439	5.562	1	1.0	2.0	5.0	0.0	0.0
5555.5557	400.0	100.0	100.0	1	0.0	0.0	0.129	1.0	97.41312	5.562	1	1.0	2.0	5.0	0.0	0.0
5555.5557	400.0	100.0	100.0	1	0.0	0.0	0.129	1.0	97.18724	5.562	1	1.0	2.0	5.0	0.0	0.0
5555.5557	400.0	100.0	100.0	1	0.0	0.0	0.129	1.0	97.18724	5.562	1	1.0	2.0	5.0	0.0	0.0
5555.5557	400.0	100.0	100.0	1	0.0	0.0	0.129	1.0	96.32324	5.562	1	1.0	2.0	5.0	0.0	0.0
5555.5557	400.0	100.0	100.0	1	0.0	0.0	0.128	1.0	95.973564	5.562	1	1.0	2.0	5.0	0.0	0.0
5555.5557	400.0	100.0	100.0	1	0.0	0.0	0.128	1.0	95.973564	5.562	1	1.0	2.0	5.0	0.0	0.0
5555.5557	400.0	100.0	100.0	1	0.0	0.0	0.128	1.0	95.58438	5.562	1	1.0	2.0	5.0	0.0	0.0
5555.5557	400.0	100.0	100.0	1	0.0	0.0	0.128	1.0	95.58438	5.562	1	1.0	2.0	5.0	0.0	0.0
5555.5557	400.0	100.0	100.0	1	0.0	0.0	0.128	1.0	95.40722	5.562	1	1.0	2.0	5.0	0.0	0.0
5555.5557	400.0	100.0	100.0	1	0.0	0.0	0.128	1.0	95.37964	5.562	1	1.0	2.0	5.0	0.0	0.0
5555.5557	400.0	100.0	100.0	1	0.0	0.0	0.128	1.0	95.37964	5.562	1	1.0	2.0	5.0	0.0	0.0
5555.5557	400.0	100.0	100.0	1	0.0	0.0	0.128	1.0	95.358444	5.562	1	1.0	2.0	5.0	0.0	0.0
5555.5557	400.0	100.0	100.0	1	0.0	0.0	0.128	1.0	97.34438	5.562	1	1.0	2.0	5.0	0.0	0.0
5555.5557	400.0	100.0	100.0	1	0.0	0.0	0.129	1.0	97.34438	5.562	1	1.0	2.0	5.0	0.0	0.0
5555.5557	400.0	100.0	100.0	1	0.0	0.0	0.129	1.0	97.4643	5.562	1	1.0	2.0	5.0	0.0	0.0
5555.5557	400.0	100.0	100.0	1	0.0	0.0	0.129	1.0	97.4643	5.562	1	1.0	2.0	5.0	0.0	0.0
5555.5557	400.0	100.0	100.0	1	0.0	0.0	0.129	1.0	97.22966	5.562	1	1.0	2.0	5.0	0.0	0.0
5555.5557	400.0	100.0	100.0	1	0.0	0.0	0.129	1.0	97.755585	5.562	1	1.0	2.0	5.0	0.0	0.0
5555.5557	400.0	100.0	100.0	1	0.0	0.0	0.129	1.0	97.755585	5.562	1	1.0	2.0	5.0	0.0	0.0
5555.5557	400.0	100.0	100.0	1	0.0	0.0	0.13	1.0	97.241554	5.562	1	1.0	2.0	5.0	0.0	0.0
5555.5557	400.0	100.0	100.0	1	0.0	0.0	0.13	1.0	96.046844	5.562	1	1.0	2.0	5.0	0.0	0.0
5555.5557	400.0	100.0	100.0	1	0.0	0.0	0.13	1.0	96.046844	5.562	1	1.0	2.0	5.0	0.0	0.0
5555.5557	400.0	100.0	100.0	1	0.0	0.0	0.13	1.0	96.2153	5.562	1	1.0	2.0	5.0	0.0	0.0
5555.5557	400.0	100.0	100.0	1	0.0	0.0	0.131	1.0	96.2153	5.562	1	1.0	2.0	5.0	0.0	0.0
5555.5557	400.0	100.0	100.0	1	0.0	0.0	0.131	1.0	95.636116	5.562	1	1.0	2.0	5.0	0.0	0.0
5555.5557	400.0	100.0	100.0	1	0.0	0.0	0.132	1.0	96.38854	5.562	1	1.0	2.0	5.0	0.0	0.0
5555.5557	400.0	100.0	100.0	1	0.0	0.0	0.132	1.0	96.38854	5.562	1	1.0	2.0	5.0	0.0	0.0
5555.5557	400.0	100.0	100.0	1	0.0	0.0	0.132	1.0	95.82536	5.562	1	1.0	2.0	5.0	0.0	0.0
5555.5557	400.0	100.0	100.0	1	0.0	0.0	0.133	1.0	96.71007	5.562	1	1.0	2.0	5.0	0.0	0.0
5555.5557	400.0	100.0	100.0	1	0.0	0.0	0.133	1.0	96.71007	5.562	1	1.0	2.0	5.0	0.0	0.0
5555.5557	400.0	100.0	100.0	1	0.0	0.0	0.134	1.0	96.44589	5.562	1	1.0	2.0	5.0	0.0	0.0
5555.5557	400.0	100.0	100.0	1	0.0	0.0	0.134	1.0	96.44589	5.562	1	1.0	2.0	5.0	0.0	0.0
5555.5557	400.0	100.0	100.0	1	0.0	0.0	0.134	1.0	96.17806	5.562	1	1.0	2.0	5.0	0.0	0.0
5555.5557	400.0	100.0	100.0	1	0.0	0.0	0.135	1.0	96.45679	5.562	1	1.0	2.0	5.0	0.0	0.0
5555.5557	400.0	100.0	100.0	1	0.0	0.0	0.136	1.0	96.45679	5.562	1	1.0	2.0	5.0	0.0	0.0
5555.5557	400.0	100.0	100.0	1	0.0	0.0	0.136	1.0	98.03482	5.562	1	1.0	2.0	5.0	0.0	0.0
5555.5557	400.0	100.0	100.0	1	0.0	0.0	0.137	1.0	97.35473	5.562	1	1.0	2.0	5.0	0.0	0.0
5555.5557	400.0	100.0	100.0	1	0.0	0.0	0.138	1.0	97.35473	5.562	1	1.0	2.0	5.0	0.0	0.0
5555.5557	400.0	100.0	100.0	1	0.0	0.0	0.138	1.0	97.23248	5.562	1	1.0	2.0	5.0	0.0	0.0
5555.5557	400.0	100.0	100.0	1	0.0	0.0	0.139	1.0	97.23248	5.562	1	1.0	2.0	5.0	0.0	0.0
5555.5557	400.0	100.0	100.0	1	0.0	0.0	0.14	1.0	96.61496	5.562	1	1.0	2.0	5.0	0.0	0.0
5555.5557	400.0	100.0	100.0	1	0.0	0.0	0.14	1.0	95.514496	5.562	1	1.0	2.0	5.0	0.0	0.0
5555.5557	400.0	100.0	100.0	1	0.0	0.0	0.141	1.0	95.514496	5.562	1	1.0	2.0	5.0	0.0	0.0
5555.5557	400.0	100.0	100.0	1	0.0	0.0	0.142	1.0	95.49344	5.562	1	1.0	2.0	5.0	0.0	0.0
5555.5557	400.0	100.0	100.0	1	0.0	0.0	0.142	1.0	95.739	5.562	1	1.0	2.0	5.0	0.0	0.0
5555.5557	400.0	100.0	100.0	1	0.0	0.0	0.143	1.0	95.739	5.562	1	1.0	2.0	5.0	0.0	0.0
5555.5557	400.0	100.0	100.0	1	0.0	0.0	0.144	1.0	95.53671	5.562	1	1.0	2.0	5.0	0.0	0.0
5555.5557	400.0	100.0	100.0	1	0.0	0.0	0.145	1.0	95.53671	5.562	1	1.0	2.0	5.0	0.0	0.0
5555.5557	400.0	100.0	100.0	1	0.0	0.0	0.146	1.0	95.380005	5.562	1	1.0	2.0	5.0	0.0	0.0
5555.5557	400.0	100.0	100.0	1	0.0	0.0	0.147	1.0	95.44655	5.562	1	1.0	2.0	5.0	0.0	0.0
5555.5557	400.0	100.0	100.0	1	0.0	0.0	0.148	1.0	95.44655	5.562	1	1.0	2.0	5.0	0.0	0.0
5555.5557	400.0	100.0	100.0	1	0.0	0.0	0.148	1.0	96.38541	5.562	1	1.0	2.0	5.0	0.0	0.0
5555.5557	400.0	100.0	100.0	1	0.0	0.0	0.149	1.0	96.56256	5.562	1	1.0	2.0	5.0	0.0	0.0
5555.5557	400.0	100.0	100.0	1	0.0	0.0	0.15	1.0	96.56256	5.562	1	1.0	2.0	5.0	0.0	0.0
5555.5557	400.0	100.0	100.0	1	0.0	0.0	0.151	1.0	96.16859	5.562	1	1.0	2.0	5.0	0.0	0.0
5555.5557	400.0	100.0	100.0	1	0.0	0.0	0.152	1.0	96.16859	5.562	1	1.0	2.0	5.0	0.0	0.0
5555.5557	400.0	100.0	100.0	1	0.0	0.0	0.153	1.0	96.28408	5.562	1	1.0	2.0	5.0	0.0	0.0
5555.5557	400.0	100.0	100.0	0	0.0	0.0	0.153	1.0	96.92976	5.562	1	2.0	2.0	7.0	0.0	0.0
5555.5557	400.0	100.0	100.0	0	0.0	0.0	0.154	1.0	96.92976	5.562	1	2.0	2.0	7.0	0.0	0.0
0.0	400.0	100.0	100.0	0	0.0	0.0	0.155	1.0	96.53737	5.562	1	2.0	2.0	0.0	0.0	0.0
0.0	400.0	100.0	100.0	0	0.0	0.0	0.156	1.0	96.643486	5.562	1	2.0	2.0	0.0	0.0	0.0
0.0	400.0	100.0	100.0	0	0.0	0.0	0.157	1.0	96.643486	5.562	1	2.0	2.0	0.0	0.0	0.0
0.0	400.0	100.0	100.0	0	0.0	0.0	0.158	1.0	96.57179	5.562	1	2.0	2.0	0.0	0.0	0.0
0.0	400.0	100.0	100.0	0	0.0	0.0	0.159	1.0	96.57179	4.803	1	2.0	2.0	0.0	0.0	0.0
0.0	400.0	100.0	100.0	0	0.0	0.0	0.16	1.0	96.76753	4.803	1	2.0	2.0	0.0	0.0	0.0
0.0	400.0	100.0	100.0	0	0.0	0.0	0.16	1.0	96.85445	4.147	1	2.0	2.0	0.0	0.0	0.0
0.0	400.0	100.0	100.0	0	0.0	0.0	0.161	1.0	96.85445	3.854	1	2.0	2.0	0.0	0.0	0.0
0.0	400.0	100.0	100.0	0	0.0	0.0	0.162	1.0	96.572914	3.854	1	2.0	2.0	0.0	0.0	0.0
0.0	400.0	100.0	100.0	0	0.0	0.0	0.162	1.0	96.357635	3.328	1	2.0	2.0	0.0	0.0	0.0
0.0	400.0	100.0	100.0	0	0.0	0.0	0.163	1.0	96.357635	3.328	1	2.0	2.0	0.0	0.0	0.0
0.0	400.0	100.0	100.0	0	0.0	0.0	0.164	1.0	96.345055	3.093	1	2.0	2.0	0.0	0.0	0.0
0.0	400.0	100.0	100.0	0	0.0	0.0	0.164	1.0	96.345055	2.671	1	2.0	2.0	0.0	0.0	0.0
0.0	400.0	100.0	100.0	0	0.0	0.0	0.165	1.0	96.697876	2.671	1	2.0	2.0	0.0	0.0	0.0
0.0	400.0	100.0	100.0	0	0.0	0.0	0.165	1.0	97.19997	2.482	1	2.0	2.0	0.0	0.0	0.0
0.0	400.0	100.0	100.0	0	0.0	0.0	0.166	1.0	97.19997	2.143	1	2.0	2.0	0.0	0.0	0.0
0.0	400.0	100.0	100.0	0	0.0	0.0	0.166	1.0	97.21996	2.143	1	2.0	2.0	0.0	0.0	0.0
0.0	400.0	100.0	100.0	0	0.0	0.0	0.167	1.0	98.06617	1.992	1	2.0	2.0	0.0	0.0	0.0
0.0	400.0	100.0	100.0	0	0.0	0.0	0.167	1.0	98.06617	1.992	1	2.0	2.0	0.0	0.0	0.0
0.0	400.0	100.0	100.0	0	0.0	0.0	0.168	1.0	98.061844	1.72	1	2.0	2.0	0.0	0.0	0.0
0.0	400.0	100.0	100.0	0	0.0	0.0	0.168	1.0	98.061844	1.485	1	2.0	2.0	0.0	0.0	0.0
0.0	400.0	100.0	100.0	0	0.0	0.0	0.169	1.0	97.09932	1.485	1	2.0	2.0	0.0	0.0	0.0
0.0	400.0	100.0	100.0	0	0.0	0.0	0.169	1.0	96.8304	1.381	1	2.0	2.0	0.0	0.0	0.0
0.0	400.0	100.0	100.0	0	0.0	0.0	0.169	1.0	96.8304	1.191	1	2.0	2.0	0.0	0.0	0.0
0.0	400.0	100.0	100.0	0	0.0	0.0	0.17	1.0	96.66699	1.191	1	2.0	2.0	0.0	0.0	0.0
0.0	400.0	100.0	100.0	0	0.0	0.0	0.17	1.0	96.37931	1.107	1	2.0	2.0	0.0	0.0	0.0
0.0	400.0	100.0	100.0	0	0.0	0.0	0.17	1.0	96.37931	1.107	1	2.0	2.0	0.0	0.0	0.0
0.0	400.0	100.0	100.0	0	0.0	0.0	0.17	1.0	96.86295	0.956	1	2.0	2.0	0.0	0.0	0.0
0.0	400.0	100.0	100.0	0	0.0	0.0	0.171	1.0	96.86295	0.888	1	2.0	2.0	0.0	0.0	0.0
0.0	400.0	100.0	100.0	0	0.0	0.0	0.171	1.0	97.325005	0.888	1	2.0	2.0	0.0	0.0	0.0
0.0	400.0	100.0	100.0	0	0.0	0.0	0.171	1.0	97.37897	0.767	1	2.0	2.0	0.0	0.0	0.0
0.0	400.0	100.0	100.0	0	0.0	0.0	0.171	1.0	97.37897	0.712	1	2.0	2.0	0.0	0.0	0.0
0.0	400.0	100.0	100.0	0	0.0	0.0	0.172	1.0	97.14523	0.712	1	2.0	2.0	0.0	0.0	0.0
0.0	400.0	100.0	100.0	0	0.0	0.0	0.172	1.0	95.92963	0.615	1	2.0	2.0	0.0	0.0	0.0
0.0	400.0	100.0	100.0	0	0.0	0.0	0.172	1.0	95.92963	0.615	1	2.0	2.0	0.0	0.0	0.0
0.0	400.0	100.0	100.0	0	0.0	0.0	0.172	1.0	96.261604	0.572	1	2.0	2.0	0.0	0.0	0.0
0.0	400.0	100.0	100.0	0	0.0	0.0	0.173	1.0	96.261604	0.493	1	2.0	2.0	0.0	0.0	0.0
0.0	400.0	100.0	100.0	0	0.0	0.0	0.173	1.0	97.17059	0.493	1	2.0	2.0	0.0	0.0	0.0
0.0	400.0	100.0	100.0	0	0.0	0.0	0.173	1.0	96.639	0.458	1	2.0	2.0	0.0	0.0	0.0
0.0	400.0	100.0	100.0	0	0.0	0.0	0.174	1.0	96.639	0.396	1	2.0	2.0	0.0	0.0	0.0
0.0	400.0	100.0	100.0	0	0.0	0.0	0.174	1.0	96.37675	0.396	1	2.0	2.0	0.0	0.0	0.0
0.0	400.0	100.0	100.0	0	0.0	0.0	0.174	1.0	96.37675	0.341	1	2.0	2.0	0.0	0.0	0.0
0.0	400.0	100.0	100.0	0	0.0	0.0	0.174	1.0	96.134636	0.341	1	2.0	2.0	0.0	0.0	0.0
0.0	400.0	100.0	100.0	0	0.0	0.0	0.174	1.0	96.41196	0.317	1	2.0	2.0	0.0	0.0	0.0
0.0	400.0	100.0	100.0	0	0.0	0.0	0.174	1.0	96.41196	0.274	1	2.0	2.0	0.0	0.0	0.0
0.0	400.0	100.0	100.0	0	0.0	0.0	0.175	1.0	95.37767	0.274	1	2.0	2.0	0.0	0.0	0.0
0.0	400.0	100.0	100.0	0	0.0	0.0	0.175	1.0	95.65031	0.254	1	2.0	2.0	0.0	0.0	0.0
0.0	400.0	100.0	100.0	0	0.0	0.0	0.175	1.0	95.65031	0.219	1	2.0	2.0	0.0	0.0	0.0
0.0	400.0	100.0	100.0	0	0.0	0.0	0.175	1.0	96.43039	0.219	1	2.0	2.0	0.0	0.0	0.0
0.0	400.0	100.0	100.0	0	0.0	0.0	0.175	1.0	96.43039	0.204	1	2.0	2.0	0.0	0.0	0.0
0.0	400.0	100.0	100.0	0	0.0	0.0	0.175	1.0	95.908905	0.204	1	2.0	2.0	0.0	0.0	0.0
0.0	400.0	100.0	100.0	0	0.0	0.0	0.175	1.0	94.89372	0.176	1	2.0	2.0	0.0	0.0	0.0
0.0	400.0	100.0	100.0	0	0.0	0.0	0.175	1.0	94.89372	0.163	1	2.0	2.0	0.0	0.0	0.0
0.0	400.0	100.0	100.0	0	0.0	0.0	0.174	1.0	95.63106	0.163	1	2.0	2.0	8.0	0.0	0.0
0.0	400.0	100.0	100.0	0	0.0	0.0	0.174	1.0	94.641754	0.141	1	2.0	2.0	11.0	0.0	0.0
0.0	400.0	100.0	100.0	0	0.0	0.0	0.174	1.0	94.641754	0.131	1	2.0	2.0	11.0	0.0	0.0
-4166.667	300.0	100.0	100.0	0	0.0	0.0	0.174	1.0	95.01663	0.131	1	2.0	2.0	11.0	0.0	0.0
-4166.667	300.0	100.0	100.0	0	0.0	0.0	0.173	1.0	95.01663	0.113	1	2.0	2.0	11.0	0.0	0.0
-4166.667	300.0	100.0	100.0	0	0.0	0.0	0.173	1.0	95.488434	0.113	1	2.0	2.0	11.0	0.0	0.0
-4166.667	300.0	100.0	100.0	0	0.0	0.0	0.172	1.0	95.20678	0.105	1	2.0	2.0	11.0	0.0	0.0
-4166.667	300.0	100.0	100.0	0	0.0	0.0	0.172	1.0	95.695915	-0.476	1	2.0	2.0	11.0	0.0	0.0
-4166.667	300.0	100.0	100.0	0	0.0	0.0	0.171	1.0	96.2438	-0.476	1	2.0	2.0	11.0	0.0	0.0
-4166.667	300.0	100.0	100.0	0	0.0	0.0	0.17	1.0	96.25687	-0.737	1	2.0	2.0	11.0	0.0	0.0
-4166.667	300.0	100.0	100.0	0	0.0	0.0	0.169	1.0	96.25687	-1.205	1	2.0	2.0	11.0	0.0	0.0
-4166.667	300.0	100.0	100.0	0	0.0	0.0	0.168	1.0	96.210434	-1.205	1	2.0	2.0	11.0	0.0	0.0
-4166.667	300.0	100.0	100.0	0	0.0	0.0	0.167	1.0	96.210434	-1.415	1	2.0	2.0	11.0	0.0	0.0
-4166.667	300.0	100.0	100.0	0	0.0	0.0	0.166	1.0	95.86694	-1.415	1	2.0	2.0	11.0	0.0	0.0
-4166.667	300.0	100.0	100.0	0	0.0	0.0	0.164	1.0	95.21685	-1.791	1	2.0	2.0	11.0	0.0	0.0
-4166.667	300.0	100.0	100.0	0	0.0	0.0	0.163	1.0	95.21685	-1.959	1	2.0	2.0	11.0	0.0	0.0
-4166.667	300.0	100.0	100.0	0	0.0	0.0	0.162	1.0	95.44533	-1.959	1	2.0	2.0	11.0	0.0	0.0
-4166.667	300.0	100.0	100.0	0	0.0	0.0	0.16	1.0	94.97986	-2.261	1	2.0	2.0	11.0	0.0	0.0
-4166.667	300.0	100.0	100.0	0	0.0	0.0	0.159	1.0	94.97986	-2.396	1	2.0	2.0	11.0	0.0	0.0
-4166.667	300.0	100.0	100.0	0	0.0	0.0	0.157	1.0	94.854126	-2.396	1	2.0	2.0	11.0	0.0	0.0
-4166.667	300.0	100.0	100.0	0	0.0	0.0	0.156	1.0	94.854126	-2.638	1	2.0	2.0	11.0	0.0	0.0
-4166.667	300.0	100.0	100.0	0	0.0	0.0	0.154	1.0	94.839226	-2.638	1	2.0	2.0	11.0	0.0	0.0
-4166.667	300.0	100.0	100.0	0	0.0	0.0	0.152	1.0	95.40483	-2.847	1	2.0	2.0	12.0	0.0	0.0
-4166.667	300.0	100.0	100.0	0	0.0	0.0	0.151	1.0	95.40483	-2.94	1	2.0	2.0	12.0	0.0	0.0
-4166.667	300.0	100.0	100.0	0	0.0	0.0	0.149	1.0	95.43755	-2.94	1	2.0	2.0	12.0	0.0	0.0
-4166.667	300.0	100.0	100.0	0	0.0	0.0	0.147	1.0	95.72657	-3.108	1	2.0	2.0	12.0	0.0	0.0
-4166.667	300.0	100.0	100.0	0	0.0	0.0	0.145	1.0	95.72657	-3.183	1	2.0	2.0	12.0	0.0	0.0
-4166.667	300.0	100.0	100.0	0	0.0	0.0	0.143	1.0	95.89147	-3.183	1	2.0	2.0	12.0	0.0	0.0
-4166.667	300.0	100.0	100.0	0	0.0	0.0	0.142	1.0	95.89147	-3.318	1	2.0	2.0	12.0	0.0	0.0
-4166.667	300.0	100.0	100.0	0	0.0	0.0	0.14	1.0	96.07854	-3.318	1	2.0	2.0	12.0	0.0	0.0
-4166.667	300.0	100.0	100.0	0	0.0	0.0	0.138	1.0	95.64716	-3.378	1	2.0	2.0	12.0	0.0	0.0
-4166.667	300.0	100.0	100.0	0	0.0	0.0	0.136	1.0	95.64716	-3.486	1	2.0	2.0	12.0	0.0	0.0
-4166.667	300.0	100.0	100.0	0	0.0	0.0	0.134	1.0	95.93586	-3.486	1	2.0	2.0	12.0	0.0	0.0
-4166.667	300.0	100.0	100.0	0	0.0	0.0	0.132	1.0	95.33336	-3.535	1	2.0	2.0	12.0	0.0	0.0
-4166.667	300.0	100.0	100.0	0	0.0	0.0	0.13	1.0	95.33336	-3.621	1	2.0	2.0	12.0	0.0	0.0
-4166.667	300.0	100.0	100.0	0	0.0	0.0	0.128	1.0	95.429115	-3.621	1	2.0	2.0	12.0	0.0	0.0
-4166.667	300.0	100.0	100.0	0	0.0	0.0	0.126	1.0	95.429115	-3.66	1	2.0	2.0	12.0	0.0	0.0
-4166.667	300.0	100.0	100.0	0	0.0	0.0	0.124	1.0	94.90076	-3.66	1	2.0	2.0	12.0	0.0	0.0
-4166.667	300.0	100.0	100.0	0	0.0	0.0	0.122	1.0	94.26576	-3.73	1	2.0	2.0	12.0	0.0	0.0
-4166.667	300.0	100.0	100.0	0	0.0	0.0	0.12	1.0	94.26576	-3.761	1	2.0	2.0	12.0	0.0	0.0
-4166.667	300.0	100.0	100.0	0	0.0	0.0	0.118	1.0	95.76854	-3.761	1	2.0	2.0	12.0	0.0	0.0
-4166.667	300.0	100.0	100.0	0	0.0	0.0	0.116	1.0	95.4949	-3.817	1	2.0	2.0	12.0	0.0	0.0
-4166.667	300.0	100.0	100.0	0	0.0	0.0	0.115	1.0	95.4949	-3.842	1	2.0	2.0	12.0	0.0	0.0
-4166.667	300.0	100.0	100.0	0	0.0	0.0	0.113	1.0	95.56541	-3.842	1	2.0	2.0	12.0	0.0	0.0
-4166.667	300.0	100.0	100.0	0	0.0	0.0	0.111	1.0	95.56541	-3.887	1	2.0	2.0	12.0	0.0	0.0
-4166.667	300.0	100.0	100.0	0	0.0	0.0	0.109	1.0	95.27984	-3.887	1	2.0	2.0	12.0	0.0	0.0
-4166.667	300.0	100.0	100.0	0	0.0	0.0	0.107	1.0	94.77655	-3.925	1	2.0	2.0	12.0	0.0	0.0
-4166.667	300.0	100.0	100.0	0	0.0	0.0	0.106	1.0	94.39066	-3.944	1	2.0	2.0	12.0	0.0	0.0
-4166.667	300.0	100.0	100.0	0	0.0	0.0	0.104	1.0	94.13425	-3.944	1	2.0	2.0	12.0	0.0	0.0
-4166.667	300.0	100.0	100.0	0	0.0	0.0	0.102	1.0	94.14846	-3.959	1	2.0	2.0	12.0	0.0	0.0
-4166.667	300.0	100.0	100.0	0	0.0	0.0	0.1	1.0	94.71012	-3.988	1	2.0	2.0	12.0	0.0	0.0
-4166.667	300.0	100.0	100.0	0	0.0	0.0	0.098	1.0	95.207954	-3.988	1	2.0	2.0	12.0	0.0	0.0
-4166.667	300.0	100.0	100.0	0	0.0	0.0	0.097	1.0	95.207954	-4.001	1	2.0	2.0	12.0	0.0	0.0
-4166.667	300.0	100.0	100.0	0	0.0	0.0	0.095	1.0	95.72972	-4.001	1	2.0	2.0	12.0	0.0	0.0
-4166.667	300.0	100.0	100.0	0	0.0	0.0	0.094	1.0	95.51807	-4.024	1	2.0	2.0	12.0	0.0	0.0
-4166.667	300.0	100.0	100.0	0	0.0	0.0	0.093	1.0	95.51807	-4.034	1	2.0	2.0	12.0	0.0	0.0
-4166.667	300.0	100.0	100.0	0	0.0	0.0	0.091	1.0	95.79884	-4.034	1	2.0	2.0	12.0	0.0	0.0
-4166.667	300.0	100.0	100.0	0	0.0	0.0	0.09	1.0	95.56328	-4.053	1	2.0	2.0	12.0	0.0	0.0
-4166.667	300.0	100.0	100.0	0	0.0	0.0	0.089	1.0	95.56328	-4.069	1	2.0	2.0	12.0	0.0	0.0
-4166.667	300.0	100.0	100.0	0	0.0	0.0	0.087	1.0	95.100975	-4.069	1	2.0	2.0	12.0	0.0	0.0
-4166.667	300.0	100.0	100.0	0	0.0	0.0	0.086	1.0	95.100975	-4.076	1	2.0	2.0	12.0	0.0	0.0
-4166.667	300.0	100.0	100.0	0	0.0	0.0	0.084	1.0	95.724884	-4.076	1	2.0	2.0	12.0	0.0	0.0
-4166.667	300.0	100.0	100.0	0	0.0	0.0	0.083	1.0	96.41499	-4.089	1	2.0	2.0	12.0	0.0	0.0
-4166.667	300.0	100.0	100.0	0	0.0	0.0	0.082	1.0	96.41499	-4.095	1	2.0	2.0	12.0	0.0	0.0
-4166.667	300.0	100.0	100.0	0	0.0	0.0	0.082	1.0	96.34166	-4.095	1	2.0	2.0	12.0	0.0	0.0
-4166.667	300.0	100.0	100.0	0	0.0	0.0	0.081	1.0	95.87203	-4.105	1	2.0	2.0	12.0	0.0	0.0
-4166.667	300.0	100.0	100.0	0	0.0	0.0	0.08	1.0	95.87203	-4.11	1	2.0	2.0	12.0	0.0	0.0
-4166.667	300.0	100.0	100.0	0	0.0	0.0	0.079	1.0	95.89547	-4.11	1	2.0	2.0	12.0	0.0	0.0
-4166.667	300.0	100.0	100.0	0	0.0	0.0	0.078	1.0	96.62938	-4.118	1	2.0	2.0	12.0	0.0	0.0
-4166.667	300.0	100.0	100.0	0	0.0	0.0	0.077	1.0	97.046906	-4.118	1	2.0	2.0	12.0	0.0	0.0
-4166.667	300.0	100.0	100.0	0	0.0	0.0	0.076	1.0	97.06888	-4.122	1	2.0	2.0	12.0	0.0	0.0
-4166.667	300.0	100.0	100.0	0	0.0	0.0	0.075	1.0	97.06888	-4.128	1	2.0	2.0	12.0	0.0	0.0
-4166.667	300.0	100.0	100.0	0	0.0	0.0	0.075	1.0	97.3312	-4.128	1	2.0	2.0	12.0	0.0	0.0
-4166.667	300.0	100.0	100.0	0	0.0	0.0	0.074	1.0	97.3204	-4.134	1	2.0	2.0	12.0	0.0	0.0
-4166.667	300.0	100.0	100.0	0	0.0	0.0	0.073	1.0	97.3204	-4.137	1	2.0	2.0	12.0	0.0	0.0
-4166.667	300.0	100.0	100.0	0	0.0	0.0	0.073	1.0	97.648	-4.137	1	2.0	2.0	12.0	0.0	0.0
-4166.667	300.0	100.0	100.0	0	0.0	0.0	0.072	1.0	98.35647	-4.141	1	2.0	2.0	12.0	0.0	0.0
-4166.667	300.0	100.0	100.0	0	0.0	0.0	0.072	1.0	98.15794	-4.141	1	2.0	2.0	12.0	0.0	0.0
-4166.667	300.0	100.0	100.0	0	0.0	0.0	0.071	1.0	97.98944	-4.143	1	2.0	2.0	12.0	0.0	0.0
-4166.667	300.0	100.0	100.0	0	0.0	0.0	0.071	1.0	97.98944	-4.147	1	2.0	2.0	12.0	0.0	0.0
-4166.667	300.0	100.0	100.0	0	0.0	0.0	0.07	1.0	97.77177	-4.147	1	2.0	2.0	12.0	0.0	0.0
-4166.667	300.0	100.0	100.0	0	0.0	0.0	0.07	1.0	96.80051	-4.149	1	2.0	2.0	12.0	0.0	0.0
-4166.667	300.0	100.0	100.0	0	0.0	0.0	0.069	1.0	96.80051	-4.149	1	2.0	2.0	12.0	0.0	0.0
-4166.667	300.0	100.0	100.0	1	0.0	0.0	0.069	1.0	96.14485	-4.152	1	2.0	2.0	12.0	0.0	0.0
-4166.667	300.0	100.0	100.0	1	0.0	0.0	0.068	1.0	96.14485	-4.153	1	2.0	2.0	12.0	0.0	0.0
-4166.667	300.0	100.0	100.0	1	0.0	0.0	0.068	1.0	96.149994	-4.153	1	2.0	2.0	12.0	0.0	0.0
-4166.667	300.0	100.0	100.0	1	0.0	0.0	0.067	1.0	97.08888	-4.155	1	2.0	2.0	12.0	0.0	0.0
-4166.667	300.0	100.0	100.0	1	0.0	0.0	0.067	1.0	97.08888	-4.156	1	2.0	2.0	12.0	0.0	0.0
-4166.667	300.0	100.0	100.0	1	0.0	0.0	0.066	1.0	97.25661	-4.156	1	2.0	2.0	12.0	0.0	0.0
-4166.667	300.0	100.0	100.0	1	0.0	0.0	0.066	1.0	97.10381	-4.159	1	2.0	2.0	12.0	0.0	0.0
-4166.667	300.0	100.0	100.0	1	0.0	0.0	0.065	1.0	97.10381	-4.16	1	2.0	2.0	12.0	0.0	0.0
-4166.667	300.0	100.0	100.0	1	0.0	0.0	0.064	1.0	96.474014	-4.16	1	2.0	2.0	12.0	0.0	0.0
-4166.667	300.0	100.0	100.0	1	0.0	0.0	0.064	1.0	96.474014	-4.161	1	2.0	2.0	12.0	0.0	0.0
-4166.667	300.0	100.0	100.0	1	0.0	0.0	0.063	1.0	96.58821	-4.161	1	2.0	2.0	12.0	0.0	0.0
-4166.667	300.0	100.0	100.0	1	0.0	0.0	0.062	1.0	96.02254	-4.162	1	2.0	2.0	12.0	0.0	0.0
-4166.667	300.0	100.0	100.0	1	0.0	0.0	0.061	1.0	96.02254	-4.163	1	2.0	2.0	12.0	0.0	0.0
-4166.667	300.0	100.0	100.0	1	0.0	0.0	0.06	1.0	95.62214	-4.163	1	2.0	2.0	12.0	0.0	0.0
-4166.667	300.0	100.0	100.0	1	0.0	0.0	0.059	1.0	95.939224	-4.164	1	2.0	2.0	12.0	0.0	0.0
-4166.667	300.0	100.0	100.0	1	0.0	0.0	0.058	1.0	95.939224	-4.164	1	2.0	2.0	12.0	0.0	0.0
-4166.667	300.0	100.0	100.0	1	0.0	0.0	0.057	1.0	97.376816	-4.164	1	2.0	2.0	12.0	0.0	0.0
-4166.667	300.0	100.0	100.0	1	0.0	0.0	0.055	1.0	97.376816	-4.165	1	2.0	2.0	12.0	0.0	0.0
-4166.667	300.0	100.0	100.0	1	0.0	0.0	0.054	1.0	96.68088	-4.165	1	2.0	2.0	12.0	0.0	0.0
-4166.667	300.0	100.0	100.0	1	0.0	0.0	0.053	1.0	96.63156	-4.165	1	2.0	2.0	12.0	0.0	0.0
-4166.667	300.0	100.0	100.0	1	0.0	0.0	0.051	1.0	96.15291	-4.166	1	2.0	2.0	12.0	0.0	0.0
-4166.667	300.0	100.0	100.0	1	0.0	0.0	0.05	1.0	95.92664	-4.166	1	2.0	2.0	12.0	0.0	0.0
-4166.667	300.0	100.0	100.0	1	0.0	0.0	0.048	1.0	95.32714	-4.166	1	2.0	2.0	12.0	0.0	0.0
-4166.667	300.0	100.0	100.0	1	0.0	0.0	0.047	1.0	95.02244	-4.166	1	2.0	2.0	12.0	0.0	0.0
-4166.667	300.0	100.0	100.0	1	0.0	0.0	0.045	1.0	95.27482	-4.167	1	2.0	2.0	12.0	0.0	0.0
-4166.667	300.0	100.0	100.0	1	0.0	0.0	0.044	1.0	95.27482	-4.167	1	2.0	2.0	12.0	0.0	0.0
-4166.667	300.0	100.0	100.0	1	0.0	0.0	0.042	1.0	95.419174	-4.167	1	2.0	2.0	12.0	0.0	0.0
-4166.667	300.0	100.0	100.0	1	0.0	0.0	0.04	1.0	94.69343	-4.168	1	2.0	2.0	12.0	0.0	0.0
-4166.667	300.0	100.0	100.0	1	0.0	0.0	0.038	1.0	94.69343	-4.168	1	2.0	2.0	12.0	0.0	0.0
-4166.667	300.0	100.0	100.0	1	0.0	0.0	0.037	1.0	96.187996	-4.168	1	2.0	2.0	12.0	0.0	0.0
-4166.667	300.0	100.0	100.0	1	0.0	0.0	0.035	1.0	97.12881	-4.168	1	2.0	2.0	12.0	0.0	0.0
-4166.667	300.0	100.0	100.0	1	0.0	0.0	0.033	1.0	97.12881	-4.168	1	2.0	2.0	12.0	0.0	0.0
-4166.667	300.0	100.0	100.0	1	0.0	0.0	0.031	1.0	96.340744	-4.168	1	2.0	2.0	12.0	0.0	0.0
-4166.667	300.0	100.0	100.0	1	0.0	0.0	0.028	1.0	96.340744	-4.169	1	2.0	2.0	12.0	0.0	0.0
-4166.667	300.0	100.0	100.0	1	0.0	0.0	0.026	1.0	97.24181	-4.169	1	2.0	2.0	12.0	0.0	0.0
-4166.667	300.0	100.0	100.0	1	0.0	0.0	0.024	1.0	96.27063	-4.169	1	2.0	2.0	12.0	0.0	0.0
-4166.667	300.0	100.0	100.0	1	0.0	0.0	0.022	1.0	96.27063	-4.169	1	2.0	2.0	12.0	0.0	0.0
-4166.667	300.0	100.0	100.0	1	0.0	0.0	0.02	1.0	95.82344	-4.169	1	2.0	2.0	12.0	0.0	0.0
-4166.667	300.0	100.0	100.0	1	0.0	0.0	0.017	1.0	96.23217	-4.169	1	2.0	2.0	12.0	0.0	0.0
-4166.667	300.0	100.0	100.0	1	0.0	0.0	0.015	1.0	96.23217	-4.169	1	2.0	2.0	12.0	0.0	0.0
-4166.667	300.0	100.0	100.0	1	0.0	0.0	0.012	1.0	96.491135	-4.169	1	2.0	2.0	12.0	0.0	0.0
-4166.667	300.0	100.0	100.0	1	0.0	0.0	0.01	1.0	96.491135	-4.169	1	2.0	2.0	12.0	0.0	0.0
-4166.667	300.0	100.0	100.0	1	0.0	0.0	0.008	1.0	96.35076	-4.169	1	2.0	2.0	12.0	0.0	0.0
-4166.667	300.0	100.0	100.0	1	0.0	0.0	0.005	1.0	96.78933	-4.169	1	2.0	2.0	12.0	0.0	0.0
-4166.667	300.0	100.0	100.0	1	0.0	0.0	0.003	1.0	96.78933	-4.17	1	2.0	2.0	12.0	0.0	0.0
-4166.667	300.0	100.0	100.0	1	0.0	0.0	0.0	1.0	95.90411	-4.17	1	2.0	2.0	12.0	0.0	0.0
-4166.667	300.0	100.0	100.0	1	0.0	0.0	-0.001	1.0	96.272095	-4.17	1	2.0	2.0	12.0	0.0	0.0
-4166.667	300.0	100.0	100.0	1	0.0	0.0	-0.003	1.0	96.272095	-4.17	1	2.0	2.0	12.0	0.0	0.0
-4166.667	300.0	100.0	100.0	1	0.0	0.0	-0.006	1.0	96.95117	-4.17	1	2.0	2.0	12.0	0.0	0.0
-4166.667	300.0	100.0	100.0	1	0.0	0.0	-0.008	1.0	96.95117	-4.17	1	2.0	2.0	12.0	0.0	0.0
-4166.667	300.0	100.0	100.0	1	0.0	0.0	-0.01	1.0	96.726776	-4.17	1	2.0	2.0	12.0	0.0	0.0
-4166.667	300.0	100.0	100.0	1	0.0	0.0	-0.012	1.0	96.259995	-4.17	1	2.0	2.0	13.0	0.0	0.0
-4166.667	300.0	100.0	100.0	1	0.0	0.0	-0.015	1.0	96.259995	-4.17	1	2.0	2.0	13.0	0.0	0.0
-4166.667	300.0	100.0	100.0	0	0.0	0.0	-0.017	1.0	95.04204	-4.17	1	2.0	3.0	14.0	0.0	0.0
0.0	300.0	100.0	100.0	0	0.0	0.0	-0.02	1.0	94.73473	-4.17	1	2.0	3.0	0.0	0.0	0.0
0.0	300.0	100.0	100.0	0	0.0	0.0	-0.022	1.0	94.73473	-4.17	1	2.0	3.0	0.0	0.0	0.0
0.0	300.0	100.0	100.0	0	0.0	0.0	-0.024	1.0	94.86486	-4.17	1	2.0	3.0	0.0	0.0	0.0
0.0	300.0	100.0	100.0	0	0.0	0.0	-0.026	1.0	94.86486	-3.875	1	2.0	3.0	0.0	0.0	0.0
0.0	300.0	100.0	100.0	0	0.0	0.0	-0.029	1.0	94.92778	-3.875	1	2.0	3.0	0.0	0.0	0.0
0.0	300.0	100.0	100.0	0	0.0	0.0	-0.03	1.0	95.403885	-3.601	1	2.0	3.0	0.0	0.0	0.0
0.0	300.0	100.0	100.0	0	0.0	0.0	-0.032	1.0	95.403885	-3.11	1	2.0	3.0	0.0	0.0	0.0
0.0	300.0	100.0	100.0	0	0.0	0.0	-0.034	1.0	94.72635	-3.11	1	2.0	3.0	0.0	0.0	0.0
0.0	300.0	100.0	100.0	0	0.0	0.0	-0.035	1.0	94.73537	-2.685	1	2.0	3.0	0.0	0.0	0.0
0.0	300.0	100.0	100.0	0	0.0	0.0	-0.036	1.0	94.73537	-2.685	1	2.0	3.0	0.0	0.0	0.0
0.0	300.0	100.0	100.0	0	0.0	0.0	-0.036	1.0	94.81558	-2.495	1	2.0	3.0	0.0	0.0	0.0
0.0	300.0	100.0	100.0	0	0.0	0.0	-0.037	1.0	94.81558	-2.319	1	2.0	3.0	0.0	0.0	0.0
0.0	300.0	100.0	100.0	0	0.0	0.0	-0.037	1.0	95.34813	-2.319	1	2.0	3.0	0.0	0.0	0.0
0.0	300.0	100.0	100.0	0	0.0	0.0	-0.037	1.0	94.97439	-2.002	1	2.0	3.0	0.0	0.0	0.0
0.0	300.0	100.0	100.0	0	0.0	0.0	-0.037	1.0	94.97439	-1.729	1	2.0	3.0	0.0	0.0	0.0
0.0	300.0	100.0	100.0	0	0.0	0.0	-0.037	1.0	95.48786	-1.729	1	2.0	3.0	0.0	0.0	0.0
0.0	300.0	100.0	100.0	0	0.0	0.0	-0.037	1.0	95.88866	-1.607	1	2.0	3.0	0.0	0.0	0.0
0.0	300.0	100.0	100.0	0	0.0	0.0	-0.036	1.0	95.88866	-1.607	1	2.0	3.0	0.0	0.0	0.0
0.0	300.0	100.0	100.0	0	0.0	0.0	-0.036	1.0	95.26145	-1.387	1	2.0	3.0	2.0	0.0	0.0
0.0	300.0	100.0	100.0	0	0.0	0.0	-0.035	1.0	95.26145	-1.289	1	2.0	3.0	2.0	0.0	0.0
0.0	300.0	100.0	100.0	0	0.0	0.0	-0.035	1.0	94.33444	-1.289	1	2.0	3.0	4.0	0.0	0.0
4166.667	300.0	100.0	100.0	0	0.0	0.0	-0.034	1.0	95.4041	-1.113	1	2.0	3.0	4.0	0.0	0.0
4166.667	300.0	100.0	100.0	0	0.0	0.0	-0.034	1.0	95.4041	-1.034	1	2.0	3.0	4.0	0.0	0.0
4166.667	300.0	100.0	100.0	0	0.0	0.0	-0.033	1.0	94.88629	-1.034	1	2.0	3.0	4.0	0.0	0.0
4166.667	300.0	100.0	100.0	0	0.0	0.0	-0.032	1.0	95.87164	-0.598	1	2.0	3.0	4.0	0.0	0.0
4166.667	300.0	100.0	100.0	0	0.0	0.0	-0.032	1.0	95.87164	-0.598	1	2.0	3.0	4.0	0.0	0.0
4166.667	300.0	100.0	100.0	0	0.0	0.0	-0.031	1.0	95.20063	-0.261	1	2.0	3.0	4.0	0.0	0.0
4166.667	300.0	100.0	100.0	0	0.0	0.0	-0.03	1.0	95.57135	0.341	1	2.0	3.0	4.0	0.0	0.0
4166.667	300.0	100.0	100.0	0	0.0	0.0	-0.03	1.0	95.445114	0.341	1	2.0	3.0	4.0	0.0	0.0
4166.667	300.0	100.0	100.0	0	0.0	0.0	-0.029	1.0	95.03224	0.612	1	2.0	3.0	4.0	0.0	0.0
4166.667	300.0	100.0	100.0	0	0.0	0.0	-0.028	1.0	94.9769	1.097	1	2.0	3.0	4.0	0.0	0.0
4166.667	300.0	100.0	100.0	0	0.0	0.0	-0.028	1.0	95.6864	1.097	1	2.0	3.0	4.0	0.0	0.0
4166.667	300.0	100.0	100.0	0	0.0	0.0	-0.028	1.0	96.054665	1.315	1	2.0	3.0	4.0	0.0	0.0
4166.667	300.0	100.0	100.0	0	0.0	0.0	-0.027	1.0	96.054665	1.315	1	2.0	3.0	4.0	0.0	0.0
4166.667	300.0	100.0	100.0	0	0.0	0.0	-0.027	1.0	95.31926	1.704	1	2.0	3.0	4.0	0.0	0.0
4166.667	300.0	100.0	100.0	0	0.0	0.0	-0.027	1.0	95.31926	1.878	1	2.0	3.0	4.0	0.0	0.0
4166.667	300.0	100.0	100.0	0	0.0	0.0	-0.026	1.0	94.855484	1.878	1	2.0	3.0	4.0	0.0	0.0
4166.667	300.0	100.0	100.0	0	0.0	0.0	-0.026	1.0	95.57026	2.191	1	2.0	3.0	4.0	0.0	0.0
4166.667	300.0	100.0	100.0	0	0.0	0.0	-0.026	1.0	95.57026	2.331	1	2.0	3.0	4.0	0.0	0.0
4166.667	300.0	100.0	100.0	0	0.0	0.0	-0.025	1.0	96.14356	2.331	1	2.0	3.0	4.0	0.0	0.0
4166.667	300.0	100.0	100.0	0	0.0	0.0	-0.025	1.0	96.44191	2.583	1	2.0	3.0	4.0	0.0	0.0
4166.667	300.0	100.0	100.0	0	0.0	0.0	-0.025	1.0	97.107124	2.583	1	2.0	3.0	4.0	0.0	0.0
4166.667	300.0	100.0	100.0	0	0.0	0.0	-0.024	1.0	97.089	2.694	1	2.0	3.0	4.0	0.0	0.0
4166.667	300.0	100.0	100.0	0	0.0	0.0	-0.024	1.0	97.089	2.896	1	2.0	3.0	4.0	0.0	0.0
4166.667	300.0	100.0	100.0	0	0.0	0.0	-0.024	1.0	96.185455	2.896	1	2.0	3.0	4.0	0.0	0.0
4166.667	300.0	100.0	100.0	0	0.0	0.0	-0.023	1.0	96.07858	3.069	1	2.0	3.0	4.0	0.0	0.0
4166.667	300.0	100.0	100.0	0	0.0	0.0	-0.023	1.0	96.07858	3.147	1	2.0	3.0	4.0	0.0	0.0
4166.667	300.0	100.0	100.0	0	0.0	0.0	-0.023	1.0	96.99124	3.147	1	2.0	3.0	4.0	0.0	0.0
4166.667	300.0	100.0	100.0	0	0.0	0.0	-0.023	1.0	96.4471	3.287	1	2.0	3.0	4.0	0.0	0.0
4166.667	300.0	100.0	100.0	0	0.0	0.0	-0.023	1.0	96.4471	3.287	1	2.0	3.0	4.0	0.0	0.0
4166.667	300.0	100.0	100.0	0	0.0	0.0	-0.022	1.0	96.594475	3.349	1	2.0	3.0	4.0	0.0	0.0
4166.667	300.0	100.0	100.0	0	0.0	0.0	-0.022	1.0	96.08289	3.461	1	2.0	3.0	4.0	0.0	0.0
4166.667	300.0	100.0	100.0	0	0.0	0.0	-0.022	1.0	96.81959	3.461	1	2.0	3.0	4.0	0.0	0.0
4166.667	300.0	100.0	100.0	0	0.0	0.0	-0.022	1.0	96.7894	3.512	1	2.0	3.0	4.0	0.0	0.0
4166.667	300.0	100.0	100.0	0	0.0	0.0	-0.022	1.0	96.7894	3.601	1	2.0	3.0	4.0	0.0	0.0
4166.667	300.0	100.0	100.0	0	0.0	0.0	-0.022	1.0	96.31698	3.601	1	2.0	3.0	4.0	0.0	0.0
4166.667	300.0	100.0	100.0	0	0.0	0.0	-0.021	1.0	97.23043	3.679	1	2.0	3.0	4.0	0.0	0.0
4166.667	300.0	100.0	100.0	0	0.0	0.0	-0.021	1.0	97.23043	3.679	1	2.0	3.0	4.0	0.0	0.0
4166.667	300.0	100.0	100.0	0	0.0	0.0	-0.021	1.0	97.6527	3.714	1	2.0	3.0	4.0	0.0	0.0
4166.667	300.0	100.0	100.0	0	0.0	0.0	-0.02	1.0	97.6527	3.776	1	2.0	3.0	4.0	0.0	0.0
4166.667	300.0	100.0	100.0	0	0.0	0.0	-0.02	1.0	97.66275	3.776	1	2.0	3.0	4.0	0.0	0.0
4166.667	300.0	100.0	100.0	0	0.0	0.0	-0.02	1.0	98.011635	3.804	1	2.0	3.0	4.0	0.0	0.0
4166.667	300.0	100.0	100.0	0	0.0	0.0	-0.019	1.0	98.011635	3.854	1	2.0	3.0	4.0	0.0	0.0
4166.667	300.0	100.0	100.0	0	0.0	0.0	-0.019	1.0	98.08086	3.854	1	2.0	3.0	4.0	0.0	0.0
4166.667	300.0	100.0	100.0	0	0.0	0.0	-0.018	1.0	97.492294	3.876	1	2.0	3.0	4.0	0.0	0.0
4166.667	300.0	100.0	100.0	0	0.0	0.0	-0.017	1.0	97.492294	3.876	1	2.0	3.0	4.0	0.0	0.0
4166.667	300.0	100.0	100.0	0	0.0	0.0	-0.017	1.0	96.949585	3.916	1	2.0	3.0	4.0	0.0	0.0
4166.667	300.0	100.0	100.0	0	0.0	0.0	-0.016	1.0	96.949585	3.951	1	2.0	3.0	4.0	0.0	0.0
4166.667	300.0	100.0	100.0	0	0.0	0.0	-0.015	1.0	96.12121	3.951	1	2.0	3.0	4.0	0.0	0.0
4166.667	300.0	100.0	100.0	0	0.0	0.0	-0.015	1.0	96.20236	3.967	1	2.0	3.0	4.0	0.0	0.0
4166.667	300.0	100.0	100.0	0	0.0	0.0	-0.014	1.0	96.20236	3.981	1	2.0	3.0	4.0	0.0	0.0
4166.667	300.0	100.0	100.0	0	0.0	0.0	-0.013	1.0	96.45181	3.981	1	2.0	3.0	4.0	0.0	0.0
4166.667	300.0	100.0	100.0	0	0.0	0.0	-0.012	1.0	96.641785	4.008	1	2.0	3.0	4.0	0.0	0.0
4166.667	300.0	100.0	100.0	0	0.0	0.0	-0.011	1.0	96.641785	4.008	1	2.0	3.0	4.0	0.0	0.0
4166.667	300.0	100.0	100.0	0	0.0	0.0	-0.01	1.0	96.556046	4.029	1	2.0	3.0	4.0	0.0	0.0
4166.667	300.0	100.0	100.0	0	0.0	0.0	-0.01	1.0	96.556046	4.039	1	2.0	3.0	4.0	0.0	0.0
4166.667	300.0	100.0	100.0	0	0.0	0.0	-0.009	1.0	96.90108	4.039	1	2.0	3.0	4.0	0.0	0.0
4166.667	300.0	100.0	100.0	0	0.0	0.0	-0.008	1.0	96.336075	4.057	1	2.0	3.0	5.0	0.0	0.0
4166.667	300.0	100.0	100.0	0	0.0	0.0	-0.007	1.0	96.336075	4.066	1	2.0	3.0	5.0	0.0	0.0
4166.667	300.0	100.0	100.0	0	0.0	0.0	-0.006	1.0	97.11735	4.066	1	2.0	3.0	5.0	0.0	0.0
4166.667	300.0	100.0	100.0	0	0.0	0.0	-0.005	1.0	96.1941	4.079	1	2.0	3.0	5.0	0.0	0.0
4166.667	300.0	100.0	100.0	0	0.0	0.0	-0.004	1.0	96.1941	4.079	1	2.0	3.0	5.0	0.0	0.0
4166.667	300.0	100.0	100.0	0	0.0	0.0	-0.003	1.0	96.65437	4.087	1	2.0	3.0	5.0	0.0	0.0
4166.667	300.0	100.0	100.0	0	0.0	0.0	-0.002	1.0	96.65437	4.097	1	2.0	3.0	5.0	0.0	0.0
4166.667	300.0	100.0	100.0	0	0.0	0.0	0.0	1.0	94.95691	4.097	1	2.0	3.0	5.0	0.0	0.0
4166.667	300.0	100.0	100.0	0	0.0	0.0	0.0	1.0	96.132355	4.107	1	2.0	3.0	5.0	0.0	0.0
4166.667	300.0	100.0	100.0	0	0.0	0.0	0.001	1.0	95.73466	4.112	1	2.0	3.0	5.0	0.0	0.0
4166.667	300.0	100.0	100.0	0	0.0	0.0	0.002	1.0	95.34199	4.112	1	2.0	3.0	5.0	0.0	0.0
4166.667	300.0	100.0	100.0	0	0.0	0.0	0.004	1.0	95.34199	4.116	1	2.0	3.0	5.0	0.0	0.0
4166.667	300.0	100.0	100.0	0	0.0	0.0	0.005	1.0	94.72744	4.116	1	2.0	3.0	5.0	0.0	0.0
4166.667	300.0	100.0	100.0	0	0.0	0.0	0.007	1.0	94.90876	4.124	1	2.0	3.0	5.0	0.0	0.0
4166.667	300.0	100.0	100.0	0	0.0	0.0	0.008	1.0	94.90876	4.127	1	2.0	3.0	5.0	0.0	0.0
4166.667	300.0	100.0	100.0	0	0.0	0.0	0.009	1.0	95.437996	4.127	1	2.0	3.0	5.0	0.0	0.0
4166.667	300.0	100.0	100.0	0	0.0	0.0	0.01	1.0	95.36315	4.133	1	2.0	3.0	5.0	0.0	0.0
4166.667	300.0	100.0	100.0	0	0.0	0.0	0.012	1.0	95.36315	4.135	1	2.0	3.0	5.0	0.0	0.0
4166.667	300.0	100.0	100.0	0	0.0	0.0	0.013	1.0	95.29935	4.135	1	2.0	3.0	5.0	0.0	0.0
4166.667	300.0	100.0	100.0	0	0.0	0.0	0.015	1.0	95.29935	4.141	1	2.0	3.0	5.0	0.0	0.0
4166.667	300.0	100.0	100.0	0	0.0	0.0	0.016	1.0	95.48097	4.141	1	2.0	3.0	5.0	0.0	0.0
4166.667	300.0	100.0	100.0	0	0.0	0.0	0.017	1.0	95.58094	4.145	1	2.0	3.0	5.0	0.0	0.0
4166.667	300.0	100.0	100.0	0	0.0	0.0	0.019	1.0	95.58094	4.146	1	2.0	3.0	5.0	0.0	0.0
4166.667	300.0	100.0	100.0	0	0.0	0.0	0.02	1.0	96.41591	4.146	1	2.0	3.0	5.0	0.0	0.0
4166.667	300.0	100.0	100.0	0	0.0	0.0	0.022	1.0	96.919945	4.149	1	2.0	3.0	5.0	0.0	0.0
4166.667	300.0	100.0	100.0	0	0.0	0.0	0.023	1.0	96.919945	4.151	1	2.0	3.0	5.0	0.0	0.0
4166.667	300.0	100.0	100.0	0	0.0	0.0	0.025	1.0	96.22467	4.151	1	2.0	3.0	5.0	0.0	0.0
4166.667	300.0	100.0	100.0	0	0.0	0.0	0.026	1.0	96.22467	4.154	1	2.0	3.0	5.0	0.0	0.0
4166.667	300.0	100.0	100.0	0	0.0	0.0	0.027	1.0	95.37357	4.154	1	2.0	3.0	5.0	0.0	0.0
4166.667	300.0	100.0	100.0	0	0.0	0.0	0.029	1.0	95.85706	4.155	1	2.0	3.0	5.0	0.0	0.0
4166.667	300.0	100.0	100.0	0	0.0	0.0	0.03	1.0	95.85706	4.157	1	2.0	3.0	5.0	0.0	0.0
4166.667	300.0	100.0	100.0	0	0.0	0.0	0.031	1.0	96.64951	4.157	1	2.0	3.0	5.0	0.0	0.0
4166.667	300.0	100.0	100.0	0	0.0	0.0	0.032	1.0	97.3672	4.159	1	2.0	3.0	5.0	0.0	0.0
4166.667	300.0	100.0	100.0	0	0.0	0.0	0.034	1.0	97.3672	4.161	1	2.0	3.0	5.0	0.0	0.0
4166.667	300.0	100.0	100.0	0	0.0	0.0	0.035	1.0	97.166534	4.161	1	2.0	3.0	5.0	0.0	0.0
4166.667	300.0	100.0	100.0	0	0.0	0.0	0.037	1.0	97.166534	4.162	1	2.0	3.0	5.0	0.0	0.0
4166.667	300.0	100.0	100.0	0	0.0	0.0	0.038	1.0	97.81079	4.162	1	2.0	3.0	5.0	0.0	0.0
4166.667	300.0	100.0	100.0	0	0.0	0.0	0.039	1.0	97.98874	4.163	1	2.0	3.0	5.0	0.0	0.0
4166.667	300.0	100.0	100.0	0	0.0	0.0	0.04	1.0	97.98874	4.164	1	2.0	3.0	5.0	0.0	0.0
4166.667	300.0	100.0	100.0	0	0.0	0.0	0.042	1.0	97.762344	4.164	1	2.0	3.0	5.0	0.0	0.0
4166.667	300.0	100.0	100.0	0	0.0	0.0	0.043	1.0	97.70805	4.164	1	2.0	3.0	5.0	0.0	0.0
4166.667	300.0	100.0	100.0	0	0.0	0.0	0.044	1.0	98.79483	4.165	1	2.0	3.0	5.0	0.0	0.0
4166.667	300.0	100.0	100.0	0	0.0	0.0	0.045	1.0	98.324776	4.165	1	2.0	3.0	5.0	0.0	0.0
4166.667	300.0	100.0	100.0	0	0.0	0.0	0.047	1.0	98.324776	4.166	1	2.0	3.0	5.0	0.0	0.0
4166.667	300.0	100.0	100.0	0	0.0	0.0	0.048	1.0	97.826706	4.166	1	2.0	3.0	5.0	0.0	0.0
4166.667	300.0	100.0	100.0	0	0.0	0.0	0.049	1.0	97.50544	4.166	1	2.0	3.0	5.0	0.0	0.0
4166.667	300.0	100.0	100.0	0	0.0	0.0	0.05	1.0	97.50544	4.166	1	2.0	3.0	5.0	0.0	0.0
4166.667	300.0	100.0	100.0	0	0.0	0.0	0.051	1.0	97.5106	4.166	1	2.0	3.0	5.0	0.0	0.0
4166.667	300.0	100.0	100.0	0	0.0	0.0	0.052	1.0	98.05338	4.167	1	2.0	3.0	5.0	0.0	0.0
4166.667	300.0	100.0	100.0	0	0.0	0.0	0.053	1.0	98.05338	4.167	1	2.0	3.0	5.0	0.0	0.0
4166.667	300.0	100.0	100.0	0	0.0	0.0	0.055	1.0	97.31604	4.167	1	2.0	3.0	5.0	0.0	0.0
4166.667	300.0	100.0	100.0	0	0.0	0.0	0.056	1.0	97.31604	4.167	1	2.0	3.0	5.0	0.0	0.0
4166.667	300.0	100.0	100.0	0	0.0	0.0	0.057	1.0	96.97864	4.167	1	2.0	3.0	5.0	0.0	0.0
4166.667	300.0	100.0	100.0	0	0.0	0.0	0.058	1.0	97.14914	4.168	1	2.0	3.0	5.0	0.0	0.0
4166.667	300.0	100.0	100.0	0	0.0	0.0	0.059	1.0	97.14914	4.168	1	2.0	3.0	5.0	0.0	0.0
4166.667	300.0	100.0	100.0	0	0.0	0.0	0.06	1.0	97.91916	4.168	1	2.0	3.0	5.0	0.0	0.0
4166.667	300.0	100.0	100.0	0	0.0	0.0	0.061	1.0	97.373566	4.168	1	2.0	3.0	5.0	0.0	0.0
4166.667	300.0	100.0	100.0	0	0.0	0.0	0.062	1.0	97.373566	4.168	1	2.0	3.0	5.0	0.0	0.0
4166.667	300.0	100.0	100.0	0	0.0	0.0	0.063	1.0	97.8067	4.168	1	2.0	3.0	5.0	0.0	0.0
4166.667	300.0	100.0	100.0	0	0.0	0.0	0.064	1.0	97.8067	4.169	1	2.0	3.0	5.0	0.0	0.0
4166.667	300.0	100.0	100.0	0	0.0	0.0	0.065	1.0	97.21519	4.169	1	2.0	3.0	5.0	0.0	0.0
4166.667	300.0	100.0	100.0	0	0.0	0.0	0.066	1.0	97.85289	4.169	1	2.0	3.0	5.0	0.0	0.0
4166.667	300.0	100.0	100.0	0	0.0	0.0	0.067	1.0	97.85289	4.169	1	2.0	3.0	5.0	0.0	0.0
4166.667	300.0	100.0	100.0	0	0.0	0.0	0.068	1.0	97.3705	4.169	1	2.0	3.0	5.0	0.0	0.0
4166.667	300.0	100.0	100.0	0	0.0	0.0	0.069	1.0	97.701416	4.169	1	2.0	3.0	5.0	0.0	0.0
4166.667	300.0	100.0	100.0	0	0.0	0.0	0.07	1.0	97.701416	4.169	1	2.0	3.0	5.0	0.0	0.0
4166.667	300.0	100.0	100.0	0	0.0	0.0	0.071	1.0	96.97392	4.169	1	2.0	3.0	5.0	0.0	0.0
4166.667	300.0	100.0	100.0	0	0.0	0.0	0.072	1.0	96.97392	4.169	1	2.0	3.0	5.0	0.0	0.0
4166.667	300.0	100.0	100.0	0	0.0	0.0	0.073	1.0	96.706154	4.169	1	2.0	3.0	5.0	0.0	0.0
4166.667	300.0	100.0	100.0	0	0.0	0.0	0.074	1.0	97.056015	4.169	1	2.0	3.0	5.0	0.0	0.0
4166.667	300.0	100.0	100.0	0	0.0	0.0	0.075	1.0	97.056015	4.17	1	2.0	3.0	5.0	0.0	0.0
4166.667	300.0	100.0	100.0	0	0.0	0.0	0.076	1.0	97.51197	4.17	1	2.0	3.0	5.0	0.0	0.0
4166.667	300.0	100.0	100.0	0	0.0	0.0	0.077	1.0	96.95148	4.17	1	2.0	3.0	5.0	0.0	0.0
4166.667	300.0	100.0	100.0	0	0.0	0.0	0.078	1.0	97.217896	4.17	1	2.0	3.0	5.0	0.0	0.0
4166.667	300.0	100.0	100.0	0	0.0	0.0	0.079	1.0	97.093895	4.17	1	2.0	3.0	5.0	0.0	0.0
4166.667	300.0	100.0	100.0	0	0.0	0.0	0.08	1.0	97.093895	4.17	1	2.0	3.0	5.0	0.0	0.0
4166.667	300.0	100.0	100.0	0	0.0	0.0	0.081	1.0	96.656425	4.17	1	2.0	3.0	5.0	0.0	0.0
4166.667	300.0	100.0	100.0	0	0.0	0.0	0.082	1.0	95.70207	4.17	1	2.0	3.0	5.0	0.0	0.0
4166.667	300.0	100.0	100.0	0	0.0	0.0	0.082	1.0	95.70207	4.17	1	2.0	3.0	5.0	0.0	0.0
4166.667	300.0	100.0	100.0	0	0.0	0.0	0.084	1.0	96.362114	4.17	1	2.0	3.0	5.0	0.0	0.0
4166.667	300.0	100.0	100.0	0	0.0	0.0	0.085	1.0	96.5781	4.17	1	2.0	3.0	5.0	0.0	0.0
4166.667	300.0	100.0	100.0	0	0.0	0.0	0.086	1.0	96.5781	4.17	1	2.0	3.0	5.0	0.0	0.0
4166.667	300.0	100.0	100.0	0	0.0	0.0	0.086	1.0	96.46981	4.17	1	2.0	3.0	5.0	0.0	0.0
4166.667	300.0	100.0	100.0	0	0.0	0.0	0.087	1.0	96.46981	4.17	1	2.0	3.0	5.0	0.0	0.0
4166.667	300.0	100.0	100.0	0	0.0	0.0	0.088	1.0	96.08845	4.17	1	2.0	3.0	5.0	0.0	0.0
4166.667	300.0	100.0	100.0	1	0.0	0.0	0.089	1.0	95.93426	4.17	1	2.0	3.0	5.0	0.0	0.0
4166.667	300.0	100.0	100.0	1	0.0	0.0	0.091	1.0	95.93426	4.17	1	2.0	3.0	5.0	0.0	0.0
4166.667	300.0	100.0	100.0	1	0.0	0.0	0.092	1.0	96.50656	4.17	1	2.0	3.0	5.0	0.0	0.0
4166.667	300.0	100.0	100.0	1	0.0	0.0	0.093	1.0	96.0485	4.17	1	2.0	3.0	5.0	0.0	0.0
4166.667	300.0	100.0	100.0	1	0.0	0.0	0.094	1.0	96.0485	4.17	1	2.0	3.0	5.0	0.0	0.0
4166.667	300.0	100.0	100.0	1	0.0	0.0	0.095	1.0	96.150375	4.17	1	2.0	3.0	5.0	0.0	0.0
4166.667	300.0	100.0	100.0	1	0.0	0.0	0.096	1.0	96.150375	4.17	1	2.0	3.0	5.0	0.0	0.0
4166.667	300.0	100.0	100.0	1	0.0	0.0	0.097	1.0	96.64963	4.17	1	2.0	3.0	5.0	0.0	0.0
4166.667	300.0	100.0	100.0	1	0.0	0.0	0.098	1.0	97.134514	4.17	1	2.0	3.0	5.0	0.0	0.0
4166.667	300.0	100.0	100.0	1	0.0	0.0	0.099	1.0	97.134514	4.17	1	2.0	3.0	5.0	0.0	0.0
4166.667	300.0	100.0	100.0	1	0.0	0.0	0.1	1.0	96.21315	4.17	1	2.0	3.0	5.0	0.0	0.0
4166.667	300.0	100.0	100.0	1	0.0	0.0	0.102	1.0	97.01588	4.17	1	2.0	3.0	5.0	0.0	0.0
4166.667	300.0	100.0	100.0	1	0.0	0.0	0.103	1.0	96.57676	4.17	1	2.0	3.0	5.0	0.0	0.0
4166.667	300.0	100.0	100.0	1	0.0	0.0	0.104	1.0	96.501366	4.17	1	2.0	3.0	5.0	0.0	0.0
4166.667	300.0	100.0	100.0	1	0.0	0.0	0.105	1.0	96.501366	4.17	1	2.0	3.0	5.0	0.0	0.0
4166.667	300.0	100.0	100.0	1	0.0	0.0	0.107	1.0	96.80913	4.17	1	2.0	3.0	5.0	0.0	0.0
4166.667	300.0	100.0	100.0	1	0.0	0.0	0.108	1.0	96.58428	4.17	1	2.0	3.0	5.0	0.0	0.0
4166.667	300.0	100.0	100.0	1	0.0	0.0	0.11	1.0	96.58428	4.17	1	2.0	3.0	5.0	0.0	0.0
4166.667	300.0	100.0	100.0	1	0.0	0.0	0.111	1.0	95.922806	4.17	1	2.0	3.0	5.0	0.0	0.0
4166.667	300.0	100.0	100.0	1	0.0	0.0	0.113	1.0	96.23387	4.17	1	2.0	3.0	5.0	0.0	0.0
4166.667	300.0	100.0	100.0	1	0.0	0.0	0.114	1.0	96.23387	4.17	1	2.0	3.0	5.0	0.0	0.0
4166.667	300.0	100.0	100.0	1	0.0	0.0	0.116	1.0	96.26016	4.17	1	2.0	3.0	5.0	0.0	0.0
4166.667	300.0	100.0	100.0	1	0.0	0.0	0.117	1.0	96.26016	4.17	1	2.0	3.0	5.0	0.0	0.0
4166.667	300.0	100.0	100.0	1	0.0	0.0	0.118	1.0	97.12795	4.17	1	2.0	3.0	5.0	0.0	0.0
4166.667	300.0	100.0	100.0	1	0.0	0.0	0.12	1.0	96.59808	4.17	1	2.0	3.0	5.0	0.0	0.0
4166.667	300.0	100.0	100.0	1	0.0	0.0	0.122	1.0	96.59808	4.17	1	2.0	3.0	5.0	0.0	0.0
4166.667	300.0	100.0	100.0	1	0.0	0.0	0.123	1.0	97.405106	4.17	1	2.0	3.0	5.0	0.0	0.0
4166.667	300.0	100.0	100.0	1	0.0	0.0	0.125	1.0	96.84357	4.17	1	2.0	3.0	5.0	0.0	0.0
4166.667	300.0	100.0	100.0	1	0.0	0.0	0.126	1.0	96.84357	4.17	1	2.0	3.0	5.0	0.0	0.0
4166.667	300.0	100.0	100.0	1	0.0	0.0	0.128	1.0	96.068665	4.17	1	2.0	3.0	5.0	0.0	0.0
4166.667	300.0	100.0	100.0	1	0.0	0.0	0.129	1.0	96.93144	4.17	1	2.0	3.0	5.0	0.0	0.0
4166.667	300.0	100.0	100.0	1	0.0	0.0	0.131	1.0	96.4445	4.17	1	2.0	3.0	5.0	0.0	0.0
4166.667	300.0	100.0	100.0	1	0.0	0.0	0.132	1.0	95.81967	4.17	1	2.0	3.0	5.0	0.0	0.0
4166.667	300.0	100.0	100.0	1	0.0	0.0	0.134	1.0	95.81967	4.17	1	2.0	3.0	5.0	0.0	0.0
4166.667	300.0	100.0	100.0	1	0.0	0.0	0.135	1.0	96.45425	4.17	1	2.0	3.0	5.0	0.0	0.0
4166.667	300.0	100.0	100.0	1	0.0	0.0	0.137	1.0	95.77538	4.17	1	2.0	3.0	5.0	0.0	0.0
4166.667	300.0	100.0	100.0	1	0.0	0.0	0.139	1.0	95.77538	4.17	1	2.0	3.0	5.0	0.0	0.0
4166.667	300.0	100.0	100.0	1	0.0	0.0	0.14	1.0	95.23034	4.17	1	2.0	3.0	5.0	0.0	0.0
4166.667	300.0	100.0	100.0	1	0.0	0.0	0.141	1.0	95.23034	4.17	1	2.0	3.0	5.0	0.0	0.0
4166.667	300.0	100.0	100.0	1	0.0	0.0	0.143	1.0	95.13527	4.17	1	2.0	3.0	5.0	0.0	0.0
4166.667	300.0	100.0	100.0	1	0.0	0.0	0.145	1.0	95.010864	4.17	1	2.0	3.0	5.0	0.0	0.0
4166.667	300.0	100.0	100.0	1	0.0	0.0	0.146	1.0	95.010864	4.17	1	2.0	3.0	5.0	0.0	0.0
4166.667	300.0	100.0	100.0	1	0.0	0.0	0.148	1.0	95.768814	4.17	1	2.0	3.0	5.0	0.0	0.0
4166.667	300.0	100.0	100.0	1	0.0	0.0	0.149	1.0	94.9187	4.17	1	2.0	3.0	5.0	0.0	0.0
4166.667	300.0	100.0	100.0	1	0.0	0.0	0.151	1.0	94.9187	4.17	1	2.0	3.0	5.0	0.0	0.0
4166.667	300.0	100.0	100.0	1	0.0	0.0	0.152	1.0	95.31658	4.17	1	2.0	3.0	5.0	0.0	0.0
4166.667	300.0	100.0	100.0	1	0.0	0.0	0.154	1.0	95.31658	4.17	1	2.0	3.0	5.0	0.0	0.0
4166.667	300.0	100.0	100.0	1	0.0	0.0	0.155	1.0	94.68827	4.17	1	2.0	3.0	6.0	0.0	0.0
4166.667	300.0	100.0	100.0	0	0.0	0.0	0.156	1.0	94.45495	4.17	1	3.0	3.0	7.0	0.0	0.0
4166.667	300.0	100.0	100.0	0	0.0	0.0	0.158	1.0	94.35282	4.17	1	3.0	3.0	7.0	0.0	0.0
0.0	300.0	100.0	100.0	0	0.0	0.0	0.159	1.0	95.87015	4.17	1	3.0	3.0	0.0	0.0	0.0
0.0	300.0	100.0	100.0	0	0.0	0.0	0.16	1.0	96.083786	4.17	1	3.0	3.0	0.0	0.0	0.0
0.0	300.0	100.0	100.0	0	0.0	0.0	0.162	1.0	96.083786	3.875	1	3.0	3.0	0.0	0.0	0.0
0.0	300.0	100.0	100.0	0	0.0	0.0	0.163	1.0	96.89666	3.875	1	3.0	3.0	0.0	0.0	0.0
0.0	300.0	100.0	100.0	0	0.0	0.0	0.164	1.0	96.89666	3.347	1	3.0	3.0	0.0	0.0	0.0
0.0	300.0	100.0	100.0	0	0.0	0.0	0.165	1.0	96.87499	3.347	1	3.0	3.0	0.0	0.0	0.0
0.0	300.0	100.0	100.0	0	0.0	0.0	0.166	1.0	97.94319	3.11	1	3.0	3.0	0.0	0.0	0.0
0.0	300.0	100.0	100.0	0	0.0	0.0	0.168	1.0	97.94319	2.686	1	3.0	3.0	0.0	0.0	0.0
0.0	300.0	100.0	100.0	0	0.0	0.0	0.169	1.0	96.54901	2.686	1	3.0	3.0	0.0	0.0	0.0
0.0	300.0	100.0	100.0	0	0.0	0.0	0.17	1.0	95.540665	2.496	1	3.0	3.0	0.0	0.0	0.0
0.0	300.0	100.0	100.0	0	0.0	0.0	0.171	1.0	96.79985	2.155	1	3.0	3.0	0.0	0.0	0.0
0.0	300.0	100.0	100.0	0	0.0	0.0	0.172	1.0	96.98347	2.155	1	3.0	3.0	0.0	0.0	0.0
0.0	300.0	100.0	100.0	0	0.0	0.0	0.173	1.0	96.98347	2.002	1	3.0	3.0	0.0	0.0	0.0
0.0	300.0	100.0	100.0	0	0.0	0.0	0.174	1.0	97.21827	2.002	1	3.0	3.0	0.0	0.0	0.0
0.0	300.0	100.0	100.0	0	0.0	0.0	0.175	1.0	97.97735	1.729	1	3.0	3.0	0.0	0.0	0.0
0.0	300.0	100.0	100.0	0	0.0	0.0	0.176	1.0	97.97735	1.607	1	3.0	3.0	0.0	0.0	0.0
0.0	300.0	100.0	100.0	0	0.0	0.0	0.177	1.0	98.180855	1.607	1	3.0	3.0	0.0	0.0	0.0
0.0	300.0	100.0	100.0	0	0.0	0.0	0.178	1.0	97.67742	1.387	1	3.0	3.0	0.0	0.0	0.0
0.0	300.0	100.0	100.0	0	0.0	0.0	0.179	1.0	97.67742	1.387	1	3.0	3.0	0.0	0.0	0.0
0.0	300.0	100.0	100.0	0	0.0	0.0	0.18	1.0	97.63483	1.198	1	3.0	3.0	0.0	0.0	0.0
0.0	300.0	100.0	100.0	0	0.0	0.0	0.181	1.0	97.63483	1.113	1	3.0	3.0	0.0	0.0	0.0
0.0	300.0	100.0	100.0	0	0.0	0.0	0.182	1.0	98.31334	1.113	1	3.0	3.0	0.0	0.0	0.0
0.0	300.0	100.0	100.0	0	0.0	0.0	0.182	1.0	97.905334	0.961	1	3.0	3.0	0.0	0.0	0.0
0.0	300.0	100.0	100.0	0	0.0	0.0	0.183	1.0	97.905334	0.893	1	3.0	3.0	0.0	0.0	0.0
0.0	300.0	100.0	100.0	0	0.0	0.0	0.184	1.0	97.7227	0.893	1	3.0	3.0	0.0	0.0	0.0
0.0	300.0	100.0	100.0	0	0.0	0.0	0.185	1.0	97.80727	0.771	1	3.0	3.0	0.0	0.0	0.0
0.0	300.0	100.0	100.0	0	0.0	0.0	0.186	1.0	97.80727	0.716	1	3.0	3.0	0.0	0.0	0.0
0.0	300.0	100.0	100.0	0	0.0	0.0	0.186	1.0	97.901405	0.716	1	3.0	3.0	0.0	0.0	0.0
0.0	300.0	100.0	100.0	0	0.0	0.0	0.187	1.0	97.901405	0.618	1	3.0	3.0	0.0	0.0	0.0
0.0	300.0	100.0	100.0	0	0.0	0.0	0.188	1.0	97.2967	0.618	1	3.0	3.0	0.0	0.0	0.0
0.0	300.0	100.0	100.0	0	0.0	0.0	0.188	1.0	97.84848	0.534	1	3.0	3.0	0.0	0.0	0.0
0.0	300.0	100.0	100.0	0	0.0	0.0	0.189	1.0	97.84848	0.496	1	3.0	3.0	0.0	0.0	0.0
0.0	300.0	100.0	100.0	0	0.0	0.0	0.189	1.0	97.978134	0.496	1	3.0	3.0	0.0	0.0	0.0
0.0	300.0	100.0	100.0	0	0.0	0.0	0.189	1.0	97.91557	0.428	1	3.0	3.0	0.0	0.0	0.0
0.0	300.0	100.0	100.0	0	0.0	0.0	0.19	1.0	97.91557	0.398	1	3.0	3.0	0.0	0.0	0.0
0.0	300.0	100.0	100.0	0	0.0	0.0	0.19	1.0	97.65807	0.398	1	3.0	3.0	0.0	0.0	0.0
0.0	300.0	100.0	100.0	0	0.0	0.0	0.19	1.0	96.86561	0.343	1	3.0	3.0	0.0	0.0	0.0
0.0	300.0	100.0	100.0	0	0.0	0.0	0.191	1.0	96.43241	0.343	1	3.0	3.0	0.0	0.0	0.0
0.0	300.0	100.0	100.0	0	0.0	0.0	0.191	1.0	96.03845	0.319	1	3.0	3.0	0.0	0.0	0.0
0.0	300.0	100.0	100.0	0	0.0	0.0	0.191	1.0	96.03845	0.276	1	3.0	3.0	0.0	0.0	0.0
0.0	300.0	100.0	100.0	0	0.0	0.0	0.191	1.0	97.93121	0.276	1	3.0	3.0	0.0	0.0	0.0
0.0	300.0	100.0	100.0	0	0.0	0.0	0.191	1.0	97.67732	0.256	1	3.0	3.0	0.0	0.0	0.0
0.0	300.0	100.0	100.0	0	0.0	0.0	0.192	1.0	97.67732	0.256	1	3.0	3.0	0.0	0.0	0.0
0.0	300.0	100.0	100.0	0	0.0	0.0	0.192	1.0	97.53107	0.221	1	3.0	3.0	0.0	0.0	0.0
0.0	300.0	100.0	100.0	0	0.0	0.0	0.192	1.0	97.53107	0.19	1	3.0	3.0	0.0	0.0	0.0
0.0	300.0	100.0	100.0	0	0.0	0.0	0.192	1.0	97.708664	0.19	1	3.0	3.0	0.0	0.0	0.0
0.0	300.0	100.0	100.0	0	0.0	0.0	0.192	1.0	97.65628	0.177	1	3.0	3.0	0.0	0.0	0.0
0.0	300.0	100.0	100.0	0	0.0	0.0	0.192	1.0	97.65628	0.152	1	3.0	3.0	0.0	0.0	0.0
0.0	300.0	100.0	100.0	0	0.0	0.0	0.192	1.0	97.76543	0.152	1	3.0	3.0	0.0	0.0	0.0
0.0	300.0	100.0	100.0	0	0.0	0.0	0.192	1.0	97.75678	0.142	1	3.0	3.0	0.0	0.0	0.0
0.0	300.0	100.0	100.0	0	0.0	0.0	0.192	1.0	97.75678	0.122	1	3.0	3.0	0.0	0.0	0.0
0.0	300.0	100.0	100.0	0	0.0	0.0	0.192	1.0	97.39767	0.122	1	3.0	3.0	0.0	0.0	0.0
0.0	300.0	100.0	100.0	0	0.0	0.0	0.192	1.0	97.39767	0.113	1	3.0	3.0	0.0	0.0	0.0
0.0	300.0	100.0	100.0	0	0.0	0.0	0.192	1.0	97.43904	0.113	1	3.0	3.0	0.0	0.0	0.0
0.0	300.0	100.0	100.0	0	0.0	0.0	0.192	1.0	97.57589	0.098	1	3.0	3.0	0.0	0.0	0.0
0.0	300.0	100.0	100.0	0	0.0	0.0	0.192	1.0	97.57589	0.091	1	3.0	3.0	0.0	0.0	0.0
0.0	300.0	100.0	100.0	0	0.0	0.0	0.192	1.0	96.88913	0.091	1	3.0	3.0	0.0	0.0	0.0
0.0	300.0	100.0	100.0	0	0.0	0.0	0.192	1.0	96.726616	0.078	1	3.0	3.0	0.0	0.0	0.0
0.0	300.0	100.0	100.0	0	0.0	0.0	0.192	1.0	96.726616	0.078	1	3.0	3.0	0.0	0.0	0.0
0.0	300.0	100.0	100.0	0	0.0	0.0	0.191	1.0	97.8414	0.072	1	3.0	3.0	9.0	0.0	0.0
0.0	300.0	100.0	100.0	0	0.0	0.0	0.191	1.0	97.8414	0.062	1	3.0	3.0	9.0	0.0	0.0
0.0	300.0	100.0	100.0	0	0.0	0.0	0.191	1.0	97.94338	0.062	1	3.0	3.0	11.0	0.0	0.0
-2777.7778	200.0	100.0	100.0	0	0.0	0.0	0.191	1.0	97.47242	0.054	1	3.0	3.0	11.0	0.0	0.0
-2777.7778	200.0	100.0	100.0	0	0.0	0.0	0.191	1.0	97.47242	0.05	1	3.0	3.0	11.0	0.0	0.0
-2777.7778	200.0	100.0	100.0	0	0.0	0.0	0.191	1.0	97.50989	0.05	1	3.0	3.0	11.0	0.0	0.0
-2777.7778	200.0	100.0	100.0	0	0.0	0.0	0.191	1.0	97.1825	-0.151	1	3.0	3.0	11.0	0.0	0.0
-2777.7778	200.0	100.0	100.0	0	0.0	0.0	0.191	1.0	97.1825	-0.151	1	3.0	3.0	11.0	0.0	0.0
-2777.7778	200.0	100.0	100.0	0	0.0	0.0	0.191	1.0	96.780174	-0.337	1	3.0	3.0	11.0	0.0	0.0
-2777.7778	200.0	100.0	100.0	0	0.0	0.0	0.191	1.0	96.780174	-0.67	1	3.0	3.0	11.0	0.0	0.0
-2777.7778	200.0	100.0	100.0	0	0.0	0.0	0.191	1.0	94.98691	-0.67	1	3.0	3.0	11.0	0.0	0.0
-2777.7778	200.0	100.0	100.0	0	0.0	0.0	0.191	1.0	96.61897	-0.819	1	3.0	3.0	11.0	0.0	0.0
-2777.7778	200.0	100.0	100.0	0	0.0	0.0	0.19	1.0	96.61897	-1.086	1	3.0	3.0	11.0	0.0	0.0
-2777.7778	200.0	100.0	100.0	0	0.0	0.0	0.19	1.0	96.556885	-1.086	1	3.0	3.0	11.0	0.0	0.0
-2777.7778	200.0	100.0	100.0	0	0.0	0.0	0.19	1.0	97.44342	-1.206	1	3.0	3.0	11.0	0.0	0.0
-2777.7778	200.0	100.0	100.0	0	0.0	0.0	0.19	1.0	97.44342	-1.206	1	3.0	3.0	11.0	0.0	0.0
-2777.7778	200.0	100.0	100.0	0	0.0	0.0	0.19	1.0	97.22681	-1.421	1	3.0	3.0	11.0	0.0	0.0
-2777.7778	200.0	100.0	100.0	0	0.0	0.0	0.19	1.0	97.22681	-1.606	1	3.0	3.0	11.0	0.0	0.0
-2777.7778	200.0	100.0	100.0	0	0.0	0.0	0.189	1.0	98.54487	-1.606	1	3.0	3.0	11.0	0.0	0.0
-2777.7778	200.0	100.0	100.0	0	0.0	0.0	0.189	1.0	99.24871	-1.689	1	3.0	3.0	11.0	0.0	0.0
-2777.7778	200.0	100.0	100.0	0	0.0	0.0	0.189	1.0	99.24871	-1.838	1	3.0	3.0	11.0	0.0	0.0
-2777.7778	200.0	100.0	100.0	0	0.0	0.0	0.189	1.0	99.406166	-1.838	1	3.0	3.0	11.0	0.0	0.0
-2777.7778	200.0	100.0	100.0	0	0.0	0.0	0.189	1.0	98.282104	-1.904	1	3.0	3.0	11.0	0.0	0.0
-2777.7778	200.0	100.0	100.0	0	0.0	0.0	0.188	1.0	98.282104	-1.904	1	3.0	3.0	11.0	0.0	0.0
-2777.7778	200.0	100.0	100.0	0	0.0	0.0	0.188	1.0	97.53748	-2.024	1	3.0	3.0	11.0	0.0	0.0
-2777.7778	200.0	100.0	100.0	0	0.0	0.0	0.188	1.0	97.53748	-2.127	1	3.0	3.0	11.0	0.0	0.0
-2777.7778	200.0	100.0	100.0	0	0.0	0.0	0.188	1.0	96.53219	-2.127	1	3.0	3.0	11.0	0.0	0.0
-2777.7778	200.0	100.0	100.0	0	0.0	0.0	0.187	1.0	95.95319	-2.173	1	3.0	3.0	11.0	0.0	0.0
-2777.7778	200.0	100.0	100.0	0	0.0	0.0	0.187	1.0	95.95319	-2.216	1	3.0	3.0	11.0	0.0	0.0
-2777.7778	200.0	100.0	100.0	0	0.0	0.0	0.187	1.0	97.45364	-2.216	1	3.0	3.0	11.0	0.0	0.0
-2777.7778	200.0	100.0	100.0	0	0.0	0.0	0.187	1.0	97.0395	-2.293	1	3.0	3.0	11.0	0.0	0.0
-2777.7778	200.0	100.0	100.0	0	0.0	0.0	0.186	1.0	97.0395	-2.359	1	3.0	3.0	11.0	0.0	0.0
-2777.7778	200.0	100.0	100.0	0	0.0	0.0	0.186	1.0	97.42791	-2.359	1	3.0	3.0	11.0	0.0	0.0
-2777.7778	200.0	100.0	100.0	0	0.0	0.0	0.185	1.0	97.42791	-2.389	1	3.0	3.0	11.0	0.0	0.0
-2777.7778	200.0	100.0	100.0	0	0.0	0.0	0.185	1.0	96.93534	-2.389	1	3.0	3.0	11.0	0.0	0.0
-2777.7778	200.0	100.0	100.0	0	0.0	0.0	0.184	1.0	96.43901	-2.442	1	3.0	3.0	11.0	0.0	0.0
-2777.7778	200.0	100.0	100.0	0	0.0	0.0	0.183	1.0	96.43901	-2.466	1	3.0	3.0	11.0	0.0	0.0
-2777.7778	200.0	100.0	100.0	0	0.0	0.0	0.182	1.0	96.497345	-2.466	1	3.0	3.0	11.0	0.0	0.0
-2777.7778	200.0	100.0	100.0	0	0.0	0.0	0.181	1.0	95.43764	-2.509	1	3.0	3.0	11.0	0.0	0.0
-2777.7778	200.0	100.0	100.0	0	0.0	0.0	0.18	1.0	95.43764	-2.509	1	3.0	3.0	11.0	0.0	0.0
-2777.7778	200.0	100.0	100.0	0	0.0	0.0	0.179	1.0	95.12438	-2.528	1	3.0	3.0	11.0	0.0	0.0
-2777.7778	200.0	100.0	100.0	0	0.0	0.0	0.178	1.0	95.12438	-2.563	1	3.0	3.0	11.0	0.0	0.0
-2777.7778	200.0	100.0	100.0	0	0.0	0.0	0.176	1.0	96.32449	-2.563	1	3.0	3.0	11.0	0.0	0.0
-2777.7778	200.0	100.0	100.0	0	0.0	0.0	0.175	1.0	96.371216	-2.578	1	3.0	3.0	11.0	0.0	0.0
-2777.7778	200.0	100.0	100.0	0	0.0	0.0	0.174	1.0	96.29019	-2.605	1	3.0	3.0	11.0	0.0	0.0
-2777.7778	200.0	100.0	100.0	0	0.0	0.0	0.172	1.0	96.44062	-2.605	1	3.0	3.0	11.0	0.0	0.0
-2777.7778	200.0	100.0	100.0	0	0.0	0.0	0.171	1.0	96.77601	-2.617	1	3.0	3.0	11.0	0.0	0.0
-2777.7778	200.0	100.0	100.0	0	0.0	0.0	0.169	1.0	96.77601	-2.617	1	3.0	3.0	11.0	0.0	0.0
-2777.7778	200.0	100.0	100.0	0	0.0	0.0	0.168	1.0	96.75873	-2.639	1	3.0	3.0	11.0	0.0	0.0
-2777.7778	200.0	100.0	100.0	0	0.0	0.0	0.166	1.0	96.75873	-2.659	1	3.0	3.0	11.0	0.0	0.0
-2777.7778	200.0	100.0	100.0	0	0.0	0.0	0.165	1.0	97.074905	-2.659	1	3.0	3.0	11.0	0.0	0.0
-2777.7778	200.0	100.0	100.0	0	0.0	0.0	0.163	1.0	96.573616	-2.667	1	3.0	3.0	11.0	0.0	0.0
-2777.7778	200.0	100.0	100.0	0	0.0	0.0	0.161	1.0	96.573616	-2.682	1	3.0	3.0	11.0	0.0	0.0
-2777.7778	200.0	100.0	100.0	0	0.0	0.0	0.159	1.0	96.528755	-2.682	1	3.0	3.0	11.0	0.0	0.0
-2777.7778	200.0	100.0	100.0	0	0.0	0.0	0.157	1.0	96.40661	-2.689	1	3.0	3.0	11.0	0.0	0.0
-2777.7778	200.0	100.0	100.0	0	0.0	0.0	0.155	1.0	96.40661	-2.689	1	3.0	3.0	11.0	0.0	0.0
-2777.7778	200.0	100.0	100.0	0	0.0	0.0	0.154	1.0	97.02239	-2.702	1	3.0	3.0	11.0	0.0	0.0
-2777.7778	200.0	100.0	100.0	0	0.0	0.0	0.152	1.0	97.02239	-2.707	1	3.0	3.0	11.0	0.0	0.0
-2777.7778	200.0	100.0	100.0	0	0.0	0.0	0.15	1.0	96.513954	-2.707	1	3.0	3.0	12.0	0.0	0.0
-2777.7778	200.0	100.0	100.0	0	0.0	0.0	0.148	1.0	96.97169	-2.717	1	3.0	3.0	12.0	0.0	0.0
-2777.7778	200.0	100.0	100.0	0	0.0	0.0	0.146	1.0	96.97169	-2.721	1	3.0	3.0	12.0	0.0	0.0
-2777.7778	200.0	100.0	100.0	0	0.0	0.0	0.144	1.0	96.53793	-2.721	1	3.0	3.0	12.0	0.0	0.0
-2777.7778	200.0	100.0	100.0	0	0.0	0.0	0.142	1.0	96.590256	-2.729	1	3.0	3.0	12.0	0.0	0.0
-2777.7778	200.0	100.0	100.0	0	0.0	0.0	0.14	1.0	96.590256	-2.729	1	3.0	3.0	12.0	0.0	0.0
-2777.7778	200.0	100.0	100.0	0	0.0	0.0	0.138	1.0	96.57979	-2.733	1	3.0	3.0	12.0	0.0	0.0
-2777.7778	200.0	100.0	100.0	0	0.0	0.0	0.136	1.0	96.57979	-2.74	1	3.0	3.0	12.0	0.0	0.0
-2777.7778	200.0	100.0	100.0	0	0.0	0.0	0.134	1.0	97.4537	-2.74	1	3.0	3.0	12.0	0.0	0.0
-2777.7778	200.0	100.0	100.0	0	0.0	0.0	0.132	1.0	96.86148	-2.745	1	3.0	3.0	12.0	0.0	0.0
-2777.7778	200.0	100.0	100.0	0	0.0	0.0	0.13	1.0	96.86148	-2.747	1	3.0	3.0	12.0	0.0	0.0
-2777.7778	200.0	100.0	100.0	0	0.0	0.0	0.128	1.0	96.57374	-2.747	1	3.0	3.0	12.0	0.0	0.0
-2777.7778	200.0	100.0	100.0	0	0.0	0.0	0.126	1.0	96.57374	-2.752	1	3.0	3.0	12.0	0.0	0.0
-2777.7778	200.0	100.0	100.0	0	0.0	0.0	0.124	1.0	96.396614	-2.752	1	3.0	3.0	12.0	0.0	0.0
-2777.7778	200.0	100.0	100.0	0	0.0	0.0	0.122	1.0	96.233055	-2.754	1	3.0	3.0	12.0	0.0	0.0
-2777.7778	200.0	100.0	100.0	0	0.0	0.0	0.12	1.0	96.233055	-2.757	1	3.0	3.0	12.0	0.0	0.0
-2777.7778	200.0	100.0	100.0	0	0.0	0.0	0.119	1.0	96.98899	-2.757	1	3.0	3.0	12.0	0.0	0.0
-2777.7778	200.0	100.0	100.0	0	0.0	0.0	0.117	1.0	96.68106	-2.76	1	3.0	3.0	12.0	0.0	0.0
-2777.7778	200.0	100.0	100.0	0	0.0	0.0	0.115	1.0	96.68106	-2.761	1	3.0	3.0	12.0	0.0	0.0
-2777.7778	200.0	100.0	100.0	0	0.0	0.0	0.114	1.0	97.10519	-2.761	1	3.0	3.0	12.0	0.0	0.0
-2777.7778	200.0	100.0	100.0	0	0.0	0.0	0.112	1.0	97.10519	-2.763	1	3.0	3.0	12.0	0.0	0.0
-2777.7778	200.0	100.0	100.0	0	0.0	0.0	0.11	1.0	96.79288	-2.763	1	3.0	3.0	12.0	0.0	0.0
-2777.7778	200.0	100.0	100.0	0	0.0	0.0	0.108	1.0	96.41427	-2.765	1	3.0	3.0	12.0	0.0	0.0
-2777.7778	200.0	100.0	100.0	0	0.0	0.0	0.106	1.0	96.41427	-2.767	1	3.0	3.0	12.0	0.0	0.0
-2777.7778	200.0	100.0	100.0	0	0.0	0.0	0.104	1.0	96.68793	-2.767	1	3.0	3.0	12.0	0.0	0.0
-2777.7778	200.0	100.0	100.0	0	0.0	0.0	0.103	1.0	96.512054	-2.768	1	3.0	3.0	12.0	0.0	0.0
-2777.7778	200.0	100.0	100.0	0	0.0	0.0	0.101	1.0	96.512054	-2.769	1	3.0	3.0	12.0	0.0	0.0
-2777.7778	200.0	100.0	100.0	0	0.0	0.0	0.099	1.0	96.82895	-2.769	1	3.0	3.0	12.0	0.0	0.0
-2777.7778	200.0	100.0	100.0	0	0.0	0.0	0.098	1.0	96.82895	-2.77	1	3.0	3.0	12.0	0.0	0.0
-2777.7778	200.0	100.0	100.0	0	0.0	0.0	0.096	1.0	96.31574	-2.77	1	3.0	3.0	12.0	0.0	0.0
-2777.7778	200.0	100.0	100.0	0	0.0	0.0	0.095	1.0	95.49397	-2.771	1	3.0	3.0	12.0	0.0	0.0
-2777.7778	200.0	100.0	100.0	0	0.0	0.0	0.093	1.0	95.49397	-2.772	1	3.0	3.0	12.0	0.0	0.0
-2777.7778	200.0	100.0	100.0	0	0.0	0.0	0.091	1.0	96.146805	-2.772	1	3.0	3.0	12.0	0.0	0.0
-2777.7778	200.0	100.0	100.0	0	0.0	0.0	0.09	1.0	96.072845	-2.773	1	3.0	3.0	12.0	0.0	0.0
-2777.7778	200.0	100.0	100.0	0	0.0	0.0	0.088	1.0	96.072845	-2.773	1	3.0	3.0	12.0	0.0	0.0
-2777.7778	200.0	100.0	100.0	0	0.0	0.0	0.087	1.0	95.86721	-2.773	1	3.0	3.0	12.0	0.0	0.0
-2777.7778	200.0	100.0	100.0	0	0.0	0.0	0.085	1.0	95.86721	-2.774	1	3.0	3.0	12.0	0.0	0.0
-2777.7778	200.0	100.0	100.0	0	0.0	0.0	0.084	1.0	96.707085	-2.774	1	3.0	3.0	12.0	0.0	0.0
-2777.7778	200.0	100.0	100.0	0	0.0	0.0	0.083	1.0	96.47413	-2.775	1	3.0	3.0	12.0	0.0	0.0
-2777.7778	200.0	100.0	100.0	0	0.0	0.0	0.081	1.0	96.47413	-2.775	1	3.0	3.0	12.0	0.0	0.0
-2777.7778	200.0	100.0	100.0	0	0.0	0.0	0.08	1.0	96.1649	-2.775	1	3.0	3.0	12.0	0.0	0.0
-2777.7778	200.0	100.0	100.0	0	0.0	0.0	0.079	1.0	96.353165	-2.776	1	3.0	3.0	12.0	0.0	0.0
-2777.7778	200.0	100.0	100.0	0	0.0	0.0	0.077	1.0	96.090096	-2.776	1	3.0	3.0	12.0	0.0	0.0
-2777.7778	200.0	100.0	100.0	0	0.0	0.0	0.076	1.0	96.21622	-2.776	1	3.0	3.0	12.0	0.0	0.0
-2777.7778	200.0	100.0	100.0	0	0.0	0.0	0.075	1.0	96.21622	-2.776	1	3.0	3.0	12.0	0.0	0.0
-2777.7778	200.0	100.0	100.0	0	0.0	0.0	0.073	1.0	96.75376	-2.776	1	3.0	3.0	12.0	0.0	0.0
-2777.7778	200.0	100.0	100.0	0	0.0	0.0	0.072	1.0	96.34684	-2.777	1	3.0	3.0	12.0	0.0	0.0
-2777.7778	200.0	100.0	100.0	0	0.0	0.0	0.071	1.0	96.34684	-2.777	1	3.0	3.0	12.0	0.0	0.0
-2777.7778	200.0	100.0	100.0	0	0.0	0.0	0.07	1.0	96.32269	-2.777	1	3.0	3.0	12.0	0.0	0.0
-2777.7778	200.0	100.0	100.0	0	0.0	0.0	0.068	1.0	95.670265	-2.777	1	3.0	3.0	12.0	0.0	0.0
-2777.7778	200.0	100.0	100.0	0	0.0	0.0	0.067	1.0	95.670265	-2.777	1	3.0	3.0	12.0	0.0	0.0
-2777.7778	200.0	100.0	100.0	0	0.0	0.0	0.066	1.0	96.17528	-2.777	1	3.0	3.0	12.0	0.0	0.0
-2777.7778	200.0	100.0	100.0	0	0.0	0.0	0.065	1.0	96.17528	-2.778	1	3.0	3.0	12.0	0.0	0.0
-2777.7778	200.0	100.0	100.0	0	0.0	0.0	0.065	1.0	96.21739	-2.778	1	3.0	3.0	12.0	0.0	0.0
-2777.7778	200.0	100.0	100.0	0	0.0	0.0	0.064	1.0	96.17067	-2.778	1	3.0	3.0	12.0	0.0	0.0
-2777.7778	200.0	100.0	100.0	0	0.0	0.0	0.063	1.0	96.17067	-2.778	1	3.0	3.0	12.0	0.0	0.0
-2777.7778	200.0	100.0	100.0	0	0.0	0.0	0.062	1.0	96.35448	-2.778	1	3.0	3.0	12.0	0.0	0.0
-2777.7778	200.0	100.0	100.0	0	0.0	0.0	0.061	1.0	96.196304	-2.778	1	3.0	3.0	12.0	0.0	0.0
-2777.7778	200.0	100.0	100.0	0	0.0	0.0	0.06	1.0	96.196304	-2.778	1	3.0	3.0	12.0	0.0	0.0
-2777.7778	200.0	100.0	100.0	0	0.0	0.0	0.06	1.0	95.37266	-2.778	1	3.0	3.0	12.0	0.0	0.0
-2777.7778	200.0	100.0	100.0	0	0.0	0.0	0.059	1.0	95.37266	-2.778	1	3.0	3.0	12.0	0.0	0.0
-2777.7778	200.0	100.0	100.0	0	0.0	0.0	0.058	1.0	95.685074	-2.778	1	3.0	3.0	12.0	0.0	0.0
-2777.7778	200.0	100.0	100.0	0	0.0	0.0	0.057	1.0	95.867004	-2.78	1	3.0	3.0	12.0	0.0	0.0
-2777.7778	200.0	100.0	100.0	0	0.0	0.0	0.056	1.0	96.63314	-2.78	1	3.0	3.0	12.0	0.0	0.0
-2777.7778	200.0	100.0	100.0	0	0.0	0.0	0.055	1.0	95.96536	-2.78	1	3.0	3.0	12.0	0.0	0.0
-2777.7778	200.0	100.0	100.0	0	0.0	0.0	0.054	1.0	95.80853	-2.78	1	3.0	3.0	12.0	0.0	0.0
-2777.7778	200.0	100.0	100.0	0	0.0	0.0	0.053	1.0	95.80853	-2.78	1	3.0	3.0	12.0	0.0	0.0
-2777.7778	200.0	100.0	100.0	0	0.0	0.0	0.052	1.0	96.31076	-2.78	1	3.0	3.0	12.0	0.0	0.0
-2777.7778	200.0	100.0	100.0	0	0.0	0.0	0.051	1.0	96.31076	-2.78	1	3.0	3.0	12.0	0.0	0.0
-2777.7778	200.0	100.0	100.0	0	0.0	0.0	0.05	1.0	95.993065	-2.78	1	3.0	3.0	12.0	0.0	0.0
-2777.7778	200.0	100.0	100.0	0	0.0	0.0	0.049	1.0	95.48786	-2.78	1	3.0	3.0	12.0	0.0	0.0
-2777.7778	200.0	100.0	100.0	0	0.0	0.0	0.048	1.0	95.48786	-2.78	1	3.0	3.0	12.0	0.0	0.0
-2777.7778	200.0	100.0	100.0	0	0.0	0.0	0.047	1.0	95.61779	-2.78	1	3.0	3.0	12.0	0.0	0.0
-2777.7778	200.0	100.0	100.0	0	0.0	0.0	0.046	1.0	95.51798	-2.78	1	3.0	3.0	12.0	0.0	0.0
-2777.7778	200.0	100.0	100.0	0	0.0	0.0	0.045	1.0	95.51798	-2.78	1	3.0	3.0	12.0	0.0	0.0
-2777.7778	200.0	100.0	100.0	0	0.0	0.0	0.044	1.0	95.69079	-2.78	1	3.0	3.0	12.0	0.0	0.0
-2777.7778	200.0	100.0	100.0	0	0.0	0.0	0.043	1.0	95.69079	-2.78	1	3.0	3.0	12.0	0.0	0.0
-2777.7778	200.0	100.0	100.0	0	0.0	0.0	0.041	1.0	96.34879	-2.78	1	3.0	3.0	12.0	0.0	0.0
-2777.7778	200.0	100.0	100.0	0	0.0	0.0	0.04	1.0	96.55618	-2.78	1	3.0	3.0	12.0	0.0	0.0
-2777.7778	200.0	100.0	100.0	0	0.0	0.0	0.039	1.0	96.55618	-2.78	1	3.0	3.0	12.0	0.0	0.0
-2777.7778	200.0	100.0	100.0	0	0.0	0.0	0.037	1.0	96.78381	-2.78	1	3.0	3.0	12.0	0.0	0.0
-2777.7778	200.0	100.0	100.0	0	0.0	0.0	0.036	1.0	95.74889	-2.78	1	3.0	3.0	12.0	0.0	0.0
-2777.7778	200.0	100.0	100.0	0	0.0	0.0	0.035	1.0	95.74889	-2.78	1	3.0	3.0	12.0	0.0	0.0
-2777.7778	200.0	100.0	100.0	0	0.0	0.0	0.033	1.0	96.16915	-2.78	1	3.0	3.0	12.0	0.0	0.0
-2777.7778	200.0	100.0	100.0	0	0.0	0.0	0.032	1.0	96.16915	-2.78	1	3.0	3.0	12.0	0.0	0.0
-2777.7778	200.0	100.0	100.0	0	0.0	0.0	0.031	1.0	96.615204	-2.78	1	3.0	3.0	12.0	0.0	0.0
-2777.7778	200.0	100.0	100.0	0	0.0	0.0	0.029	1.0	96.48841	-2.78	1	3.0	3.0	12.0	0.0	0.0
-2777.7778	200.0	100.0	100.0	0	0.0	0.0	0.028	1.0	96.64046	-2.78	1	3.0	3.0	12.0	0.0	0.0
-2777.7778	200.0	100.0	100.0	0	0.0	0.0	0.026	1.0	96.56981	-2.78	1	3.0	3.0	12.0	0.0	0.0
-2777.7778	200.0	100.0	100.0	0	0.0	0.0	0.025	1.0	97.47122	-2.78	1	3.0	3.0	12.0	0.0	0.0
-2777.7778	200.0	100.0	100.0	0	0.0	0.0	0.024	1.0	97.47122	-2.78	1	3.0	3.0	12.0	0.0	0.0
-2777.7778	200.0	100.0	100.0	0	0.0	0.0	0.022	1.0	97.29596	-2.78	1	3.0	3.0	12.0	0.0	0.0
-2777.7778	200.0	100.0	100.0	0	0.0	0.0	0.021	1.0	97.29596	-2.78	1	3.0	3.0	12.0	0.0	0.0
-2777.7778	200.0	100.0	100.0	0	0.0	0.0	0.019	1.0	97.96932	-2.78	1	3.0	3.0	12.0	0.0	0.0
-2777.7778	200.0	100.0	100.0	0	0.0	0.0	0.018	1.0	98.1756	-2.78	1	3.0	3.0	12.0	0.0	0.0
-2777.7778	200.0	100.0	100.0	0	0.0	0.0	0.016	1.0	98.1756	-2.78	1	3.0	3.0	12.0	0.0	0.0
-2777.7778	200.0	100.0	100.0	0	0.0	0.0	0.015	1.0	98.15861	-2.78	1	3.0	3.0	12.0	0.0	0.0
-2777.7778	200.0	100.0	100.0	0	0.0	0.0	0.013	1.0	98.29632	-2.78	1	3.0	3.0	12.0	0.0	0.0
-2777.7778	200.0	100.0	100.0	0	0.0	0.0	0.012	1.0	97.66141	-2.78	1	3.0	3.0	12.0	0.0	0.0
-2777.7778	200.0	100.0	100.0	0	0.0	0.0	0.01	1.0	97.3717	-2.78	1	3.0	3.0	12.0	0.0	0.0
-2777.7778	200.0	100.0	100.0	0	0.0	0.0	0.009	1.0	97.3717	-2.78	1	3.0	3.0	12.0	0.0	0.0
-2777.7778	200.0	100.0	100.0	0	0.0	0.0	0.007	1.0	97.381805	-2.78	1	3.0	3.0	12.0	0.0	0.0
-2777.7778	200.0	100.0	100.0	0	0.0	0.0	0.006	1.0	96.827515	-2.78	1	3.0	3.0	12.0	0.0	0.0
-2777.7778	200.0	100.0	100.0	0	0.0	0.0	0.004	1.0	96.827515	-2.78	1	3.0	3.0	12.0	0.0	0.0
-2777.7778	200.0	100.0	100.0	0	0.0	0.0	0.003	1.0	97.17936	-2.78	1	3.0	3.0	12.0	0.0	0.0
-2777.7778	200.0	100.0	100.0	0	0.0	0.0	0.001	1.0	96.68693	-2.78	1	3.0	3.0	12.0	0.0	0.0
-2777.7778	200.0	100.0	100.0	0	0.0	0.0	0.0	1.0	96.68693	-2.78	1	3.0	3.0	12.0	0.0	0.0
-2777.7778	200.0	100.0	100.0	0	0.0	0.0	-0.001	1.0	96.69071	-2.78	1	3.0	3.0	12.0	0.0	0.0
-2777.7778	200.0	100.0	100.0	0	0.0	0.0	-0.002	1.0	96.69071	-2.78	1	3.0	3.0	12.0	0.0	0.0
-2777.7778	200.0	100.0	100.0	0	0.0	0.0	-0.004	1.0	96.88097	-2.78	1	3.0	3.0	12.0	0.0	0.0
-2777.7778	200.0	100.0	100.0	0	0.0	0.0	-0.005	1.0	95.49102	-2.78	1	3.0	3.0	12.0	0.0	0.0
-2777.7778	200.0	100.0	100.0	0	0.0	0.0	-0.007	1.0	95.49102	-2.78	1	3.0	3.0	12.0	0.0	0.0
-2777.7778	200.0	100.0	100.0	0	0.0	0.0	-0.008	1.0	96.443	-2.78	1	3.0	3.0	12.0	0.0	0.0
-2777.7778	200.0	100.0	100.0	0	0.0	0.0	-0.009	1.0	95.98918	-2.78	1	3.0	2.0	14.0	1.0	0.0
-2777.7778	200.0	100.0	100.0	0	0.0	0.0	-0.011	1.0	95.98918	-2.78	1	3.0	2.0	14.0	1.0	0.0
0.0	200.0	100.0	100.0	0	0.0	0.0	-0.012	1.0	96.87721	-2.78	1	3.0	2.0	0.0	1.0	0.0
0.0	200.0	100.0	100.0	0	0.0	0.0	-0.014	1.0	96.87721	-2.78	1	3.0	2.0	0.0	1.0	0.0
0.0	200.0	100.0	100.0	0	0.0	0.0	-0.015	1.0	96.79851	-2.78	1	3.0	2.0	0.0	1.0	0.0
0.0	200.0	100.0	100.0	0	0.0	0.0	-0.016	1.0	97.695404	-2.78	1	3.0	2.0	0.0	1.0	0.0
0.0	200.0	100.0	100.0	0	0.0	0.0	-0.018	1.0	97.695404	-2.4	1	3.0	2.0	0.0	1.0	0.0
0.0	200.0	100.0	100.0	0	0.0	0.0	-0.019	1.0	97.08447	-2.4	1	3.0	2.0	0.0	1.0	0.0
0.0	200.0	100.0	100.0	0	0.0	0.0	-0.02	1.0	97.414345	-2.23	1	3.0	2.0	0.0	1.0	0.0
0.0	200.0	100.0	100.0	0	0.0	0.0	-0.022	1.0	97.414345	-1.926	1	3.0	2.0	0.0	1.0	0.0
0.0	200.0	100.0	100.0	0	0.0	0.0	-0.023	1.0	97.798645	-1.926	1	3.0	2.0	0.0	1.0	0.0
0.0	200.0	100.0	100.0	0	0.0	0.0	-0.024	1.0	97.798645	-1.79	1	3.0	2.0	0.0	1.0	0.0
0.0	200.0	100.0	100.0	0	0.0	0.0	-0.025	1.0	98.213326	-1.79	1	3.0	2.0	0.0	1.0	0.0
0.0	200.0	100.0	100.0	0	0.0	0.0	-0.026	1.0	98.144875	-1.545	1	3.0	2.0	0.0	1.0	0.0
0.0	200.0	100.0	100.0	0	0.0	0.0	-0.027	1.0	98.144875	-1.334	1	3.0	2.0	0.0	1.0	0.0
0.0	200.0	100.0	100.0	0	0.0	0.0	-0.028	1.0	97.74663	-1.334	1	3.0	2.0	0.0	1.0	0.0
0.0	200.0	100.0	100.0	0	0.0	0.0	-0.028	1.0	97.607376	-1.24	1	3.0	2.0	0.0	1.0	0.0
0.0	200.0	100.0	100.0	0	0.0	0.0	-0.029	1.0	97.607376	-1.071	1	3.0	2.0	0.0	1.0	0.0
0.0	200.0	100.0	100.0	0	0.0	0.0	-0.029	1.0	97.82534	-1.071	1	3.0	2.0	0.0	1.0	0.0
0.0	200.0	100.0	100.0	0	0.0	0.0	-0.03	1.0	97.82534	-0.995	1	3.0	2.0	0.0	1.0	0.0
0.0	200.0	100.0	100.0	0	0.0	0.0	-0.03	1.0	97.9754	-0.995	1	3.0	2.0	0.0	1.0	0.0
0.0	200.0	100.0	100.0	0	0.0	0.0	-0.03	1.0	98.44189	-0.859	1	3.0	2.0	0.0	1.0	0.0
0.0	200.0	100.0	100.0	0	0.0	0.0	-0.03	1.0	98.44189	-0.798	1	3.0	2.0	0.0	1.0	0.0
0.0	200.0	100.0	100.0	0	0.0	0.0	-0.03	1.0	98.41093	-0.798	1	3.0	2.0	0.0	1.0	0.0
0.0	200.0	100.0	100.0	0	0.0	0.0	-0.03	1.0	97.71217	-0.69	1	3.0	2.0	0.0	1.0	0.0
0.0	200.0	100.0	100.0	0	0.0	0.0	-0.03	1.0	97.71217	-0.69	1	3.0	2.0	0.0	1.0	0.0
0.0	200.0	100.0	100.0	0	0.0	0.0	-0.03	1.0	96.69052	-0.595	1	3.0	2.0	0.0	1.0	0.0
0.0	200.0	100.0	100.0	0	0.0	0.0	-0.03	1.0	96.69052	-0.553	1	3.0	2.0	0.0	1.0	0.0
0.0	200.0	100.0	100.0	0	0.0	0.0	-0.029	1.0	96.20938	-0.553	1	3.0	2.0	0.0	1.0	0.0
0.0	200.0	100.0	100.0	0	0.0	0.0	-0.029	1.0	97.47444	-0.477	0	3.0	2.0	7.0	1.0	0.0
0.0	200.0	100.0	100.0	0	0.0	0.0	-0.029	1.0	97.47444	-0.443	0	3.0	2.0	7.0	1.0	0.0
0.0	200.0	100.0	100.0	0	0.0	0.0	-0.028	1.0	97.13708	-0.443	0	3.0	2.0	0.0	1.0	0.0
0.0	200.0	100.0	100.0	0	0.0	0.0	-0.028	1.0	96.22237	-0.383	0	3.0	2.0	0.0	1.0	0.0
0.0	200.0	100.0	100.0	0	0.0	0.0	-0.027	1.0	96.22237	-0.355	0	3.0	2.0	0.0	1.0	0.0
0.0	200.0	100.0	100.0	0	0.0	0.0	-0.027	1.0	95.903984	-0.355	0	3.0	2.0	0.0	1.0	0.0
0.0	200.0	100.0	100.0	0	0.0	0.0	-0.027	1.0	95.903984	-0.307	0	3.0	2.0	0.0	1.0	0.0
0.0	200.0	100.0	100.0	0	0.0	0.0	-0.027	1.0	95.747475	-0.307	0	3.0	2.0	0.0	1.0	0.0
0.0	200.0	100.0	100.0	0	0.0	0.0	-0.026	1.0	95.73552	-0.285	0	3.0	2.0	0.0	1.0	0.0
0.0	200.0	100.0	100.0	0	0.0	0.0	-0.026	1.0	95.73552	-0.246	0	3.0	2.0	0.0	1.0	0.0
0.0	200.0	100.0	100.0	0	0.0	0.0	-0.026	1.0	96.42264	-0.246	0	3.0	2.0	0.0	1.0	0.0
0.0	200.0	100.0	100.0	0	0.0	0.0	-0.026	1.0	96.3223	-0.228	0	3.0	2.0	0.0	1.0	0.0
0.0	200.0	100.0	100.0	0	0.0	0.0	-0.025	1.0	96.3223	-0.197	0	3.0	2.0	0.0	1.0	0.0
0.0	200.0	100.0	100.0	0	0.0	0.0	-0.025	1.0	96.615036	-0.197	0	3.0	2.0	0.0	1.0	0.0
0.0	200.0	100.0	100.0	0	0.0	0.0	-0.025	1.0	96.615036	-0.183	0	3.0	2.0	0.0	1.0	0.0
0.0	200.0	100.0	100.0	0	0.0	0.0	-0.025	1.0	97.10705	-0.183	0	3.0	2.0	0.0	1.0	0.0
0.0	200.0	100.0	100.0	0	0.0	0.0	-0.025	1.0	96.361725	-0.158	0	3.0	2.0	0.0	1.0	0.0
0.0	200.0	100.0	100.0	0	0.0	0.0	-0.025	1.0	96.361725	-0.136	0	3.0	2.0	0.0	1.0	0.0
0.0	200.0	100.0	100.0	0	0.0	0.0	-0.024	1.0	96.172676	-0.136	0	3.0	2.0	0.0	1.0	0.0
0.0	200.0	100.0	100.0	0	0.0	0.0	-0.024	1.0	95.73343	-0.126	0	3.0	2.0	0.0	1.0	0.0
0.0	200.0	100.0	100.0	0	0.0	0.0	-0.024	1.0	95.73343	-0.126	0	3.0	2.0	0.0	1.0	0.0
0.0	200.0	100.0	100.0	0	0.0	0.0	-0.024	1.0	96.468346	-0.117	0	3.0	2.0	0.0	1.0	0.0
0.0	200.0	100.0	100.0	0	0.0	0.0	-0.023	1.0	96.468346	-0.101	0	3.0	2.0	0.0	1.0	0.0
0.0	200.0	100.0	100.0	0	0.0	0.0	-0.023	1.0	96.46919	-0.101	0	3.0	2.0	0.0	1.0	0.0
0.0	200.0	100.0	100.0	0	0.0	0.0	-0.022	1.0	97.035324	-0.087	0	3.0	2.0	0.0	1.0	0.0
0.0	200.0	100.0	100.0	0	0.0	0.0	-0.022	1.0	97.035324	-0.081	0	3.0	2.0	0.0	1.0	0.0
0.0	200.0	100.0	100.0	0	0.0	0.0	-0.021	1.0	96.529305	-0.081	0	3.0	2.0	0.0	1.0	0.0
0.0	200.0	100.0	100.0	0	0.0	0.0	-0.021	1.0	95.0356	-0.07	0	3.0	2.0	0.0	1.0	0.0
0.0	200.0	100.0	100.0	0	0.0	0.0	-0.02	1.0	95.0356	-0.065	0	3.0	2.0	0.0	1.0	0.0
0.0	200.0	100.0	100.0	0	0.0	0.0	-0.019	1.0	95.764496	-0.065	0	3.0	2.0	0.0	1.0	0.0
0.0	200.0	100.0	100.0	0	0.0	0.0	-0.019	1.0	95.98364	-0.056	0	3.0	2.0	0.0	1.0	0.0
0.0	200.0	100.0	100.0	0	0.0	0.0	-0.018	1.0	95.920006	-0.056	0	3.0	2.0	0.0	1.0	0.0
0.0	200.0	100.0	100.0	0	0.0	0.0	-0.017	1.0	96.04676	-0.052	0	3.0	2.0	0.0	1.0	0.0
0.0	200.0	100.0	100.0	0	0.0	0.0	-0.016	1.0	96.04676	-0.044	0	3.0	2.0	0.0	1.0	0.0
0.0	200.0	100.0	100.0	0	0.0	0.0	-0.015	1.0	96.105835	-0.044	0	3.0	2.0	0.0	1.0	0.0
0.0	200.0	100.0	100.0	0	0.0	0.0	-0.014	1.0	96.09777	-0.041	0	3.0	2.0	0.0	1.0	0.0
0.0	200.0	100.0	100.0	0	0.0	0.0	-0.013	1.0	95.42547	-0.041	0	3.0	2.0	0.0	1.0	0.0
0.0	200.0	100.0	100.0	0	0.0	0.0	-0.012	1.0	95.07672	-0.035	0	3.0	2.0	0.0	1.0	0.0
0.0	200.0	100.0	100.0	0	0.0	0.0	-0.011	1.0	95.07672	-0.033	0	3.0	2.0	0.0	1.0	0.0
0.0	200.0	100.0	100.0	0	0.0	0.0	-0.01	1.0	95.54953	-0.033	0	3.0	2.0	0.0	1.0	0.0
0.0	200.0	100.0	100.0	0	0.0	0.0	-0.009	1.0	95.99009	-0.028	0	3.0	2.0	0.0	1.0	0.0
0.0	200.0	100.0	100.0	0	0.0	0.0	-0.008	1.0	95.99009	-0.026	0	3.0	2.0	0.0	1.0	0.0
0.0	200.0	100.0	100.0	0	0.0	0.0	-0.007	1.0	97.23242	-0.026	0	3.0	2.0	0.0	1.0	0.0
0.0	200.0	100.0	100.0	0	0.0	0.0	-0.006	1.0	96.538956	-0.022	0	3.0	2.0	0.0	1.0	0.0
0.0	200.0	100.0	100.0	0	0.0	0.0	-0.004	1.0	96.538956	-0.022	0	3.0	2.0	0.0	1.0	0.0
0.0	200.0	100.0	100.0	0	0.0	0.0	-0.003	1.0	96.59921	-0.019	0	3.0	2.0	0.0	1.0	0.0
0.0	200.0	100.0	100.0	0	0.0	0.0	-0.002	1.0	96.59921	-0.018	0	3.0	2.0	0.0	1.0	0.0
0.0	200.0	100.0	100.0	0	0.0	0.0	-0.001	1.0	96.907776	-0.018	0	3.0	2.0	0.0	1.0	0.0
0.0	200.0	100.0	100.0	0	0.0	0.0	0.0	1.0	97.089325	-0.015	0	3.0	2.0	0.0	1.0	0.0
0.0	200.0	100.0	100.0	0	0.0	0.0	0.0	1.0	97.089325	-0.014	0	3.0	2.0	0.0	1.0	0.0
0.0	200.0	100.0	100.0	0	0.0	0.0	0.001	1.0	96.93348	-0.014	0	3.0	2.0	0.0	1.0	0.0
0.0	200.0	100.0	100.0	0	0.0	0.0	0.002	1.0	96.47733	-0.012	0	3.0	2.0	0.0	1.0	0.0
0.0	200.0	100.0	100.0	0	0.0	0.0	0.003	1.0	96.47733	-0.012	0	3.0	2.0	0.0	1.0	0.0
0.0	200.0	100.0	100.0	0	0.0	0.0	0.004	1.0	95.6378	-0.011	0	3.0	2.0	0.0	1.0	0.0
0.0	200.0	100.0	100.0	0	0.0	0.0	0.006	1.0	95.993576	-0.009	0	3.0	2.0	0.0	1.0	0.0
0.0	200.0	100.0	100.0	0	0.0	0.0	0.007	1.0	96.40808	-0.009	0	3.0	2.0	0.0	1.0	0.0
0.0	200.0	100.0	100.0	0	0.0	0.0	0.008	1.0	96.54875	-0.008	0	3.0	2.0	0.0	1.0	0.0
0.0	200.0	100.0	100.0	0	0.0	0.0	0.009	1.0	96.54875	-0.007	0	3.0	2.0	0.0	1.0	0.0
0.0	200.0	100.0	100.0	0	0.0	0.0	0.011	1.0	96.083954	-0.007	0	3.0	2.0	0.0	1.0	0.0
0.0	200.0	100.0	100.0	0	0.0	0.0	0.012	1.0	95.35561	-0.006	0	3.0	2.0	0.0	1.0	0.0
0.0	200.0	100.0	100.0	0	0.0	0.0	0.013	1.0	95.35561	-0.006	0	3.0	2.0	0.0	1.0	0.0
0.0	200.0	100.0	100.0	0	0.0	0.0	0.014	1.0	95.49339	-0.005	0	3.0	2.0	0.0	1.0	0.0
0.0	200.0	100.0	100.0	0	0.0	0.0	0.015	1.0	95.49339	-0.004	0	3.0	2.0	0.0	1.0	0.0
0.0	200.0	100.0	100.0	0	0.0	0.0	0.016	1.0	94.666	-0.004	0	3.0	2.0	0.0	1.0	0.0
0.0	200.0	100.0	100.0	0	0.0	0.0	0.018	1.0	94.91547	-0.004	0	3.0	2.0	0.0	1.0	0.0
0.0	200.0	100.0	100.0	0	0.0	0.0	0.019	1.0	94.91547	-0.003	0	3.0	2.0	0.0	1.0	0.0
0.0	200.0	100.0	100.0	0	0.0	0.0	0.02	1.0	95.51259	-0.003	0	3.0	2.0	0.0	1.0	0.0
0.0	200.0	100.0	100.0	0	0.0	0.0	0.021	1.0	95.62302	-0.003	0	3.0	2.0	0.0	1.0	0.0
0.0	200.0	100.0	100.0	0	0.0	0.0	0.023	1.0	95.62302	-0.003	0	3.0	2.0	0.0	1.0	0.0
0.0	200.0	100.0	100.0	0	0.0	0.0	0.024	1.0	95.376335	-0.002	0	3.0	2.0	0.0	1.0	0.0
0.0	200.0	100.0	100.0	0	0.0	0.0	0.025	1.0	95.376335	-0.002	0	3.0	2.0	0.0	1.0	0.0
0.0	200.0	100.0	100.0	0	0.0	0.0	0.026	1.0	95.45137	-0.002	0	3.0	2.0	0.0	1.0	0.0
0.0	200.0	100.0	100.0	0	0.0	0.0	0.027	1.0	95.358734	-0.002	0	3.0	2.0	0.0	1.0	0.0
0.0	200.0	100.0	100.0	0	0.0	0.0	0.028	1.0	95.358734	-0.001	0	3.0	2.0	0.0	1.0	0.0
0.0	200.0	100.0	100.0	0	0.0	0.0	0.03	1.0	95.56703	-0.001	0	3.0	2.0	0.0	1.0	0.0
0.0	200.0	100.0	100.0	0	0.0	0.0	0.031	1.0	95.720566	-0.001	0	3.0	2.0	0.0	1.0	0.0
0.0	200.0	100.0	100.0	0	0.0	0.0	0.032	1.0	95.720566	-0.001	0	3.0	2.0	0.0	1.0	0.0
0.0	200.0	100.0	100.0	0	0.0	0.0	0.033	1.0	95.10712	-0.001	0	3.0	2.0	0.0	1.0	0.0
0.0	200.0	100.0	100.0	0	0.0	0.0	0.034	1.0	95.10712	0.0	0	3.0	2.0	0.0	1.0	0.0
0.0	200.0	100.0	100.0	0	0.0	0.0	0.035	1.0	94.6687	0.0	0	3.0	2.0	0.0	1.0	0.0
0.0	200.0	100.0	100.0	0	0.0	0.0	0.037	1.0	94.74255	0.0	0	3.0	2.0	0.0	1.0	0.0
0.0	200.0	100.0	100.0	0	0.0	0.0	0.038	1.0	94.74255	0.0	0	3.0	2.0	0.0	1.0	0.0
0.0	200.0	100.0	100.0	0	0.0	0.0	0.039	1.0	94.19834	0.0	0	3.0	2.0	0.0	1.0	0.0
0.0	200.0	100.0	100.0	0	0.0	0.0	0.04	1.0	94.12507	0.0	0	3.0	2.0	0.0	1.0	0.0
0.0	200.0	100.0	100.0	0	0.0	0.0	0.041	1.0	94.12507	0.0	0	3.0	2.0	0.0	1.0	0.0
0.0	200.0	100.0	100.0	0	0.0	0.0	0.043	1.0	95.0153	0.0	0	3.0	2.0	0.0	1.0	0.0
0.0	200.0	100.0	100.0	0	0.0	0.0	0.044	1.0	95.0153	0.0	0	3.0	2.0	0.0	1.0	0.0
0.0	200.0	100.0	100.0	0	0.0	0.0	0.045	1.0	94.60644	0.0	0	3.0	2.0	0.0	1.0	0.0
0.0	200.0	100.0	100.0	0	0.0	0.0	0.046	1.0	95.686295	0.0	0	3.0	2.0	0.0	1.0	0.0
0.0	200.0	100.0	100.0	0	0.0	0.0	0.047	1.0	95.686295	0.0	0	3.0	2.0	0.0	1.0	0.0
0.0	200.0	100.0	100.0	0	0.0	0.0	0.048	1.0	95.07421	0.0	0	3.0	2.0	0.0	1.0	0.0
0.0	200.0	100.0	100.0	0	0.0	0.0	0.05	1.0	94.882706	0.0	0	3.0	2.0	0.0	1.0	0.0
0.0	200.0	100.0	100.0	0	0.0	0.0	0.051	1.0	94.882706	0.0	0	3.0	2.0	0.0	1.0	0.0
0.0	200.0	100.0	100.0	0	0.0	0.0	0.052	1.0	96.263275	0.0	0	3.0	2.0	0.0	1.0	0.0
0.0	200.0	100.0	100.0	0	0.0	0.0	0.053	1.0	96.263275	0.0	0	3.0	2.0	0.0	1.0	0.0
0.0	200.0	100.0	100.0	0	0.0	0.0	0.054	1.0	96.426926	0.0	0	3.0	2.0	0.0	1.0	0.0
0.0	200.0	100.0	100.0	0	0.0	0.0	0.055	1.0	96.2616	0.0	0	3.0	2.0	0.0	1.0	0.0
0.0	200.0	100.0	100.0	0	0.0	0.0	0.056	1.0	96.2616	0.0	0	3.0	2.0	0.0	1.0	0.0
0.0	200.0	100.0	100.0	0	0.0	0.0	0.057	1.0	95.90672	0.0	0	3.0	2.0	0.0	1.0	0.0
0.0	200.0	100.0	100.0	0	0.0	0.0	0.059	1.0	95.479515	0.0	0	3.0	2.0	0.0	1.0	0.0
0.0	200.0	100.0	100.0	0	0.0	0.0	0.06	1.0	95.479515	0.0	0	3.0	2.0	0.0	1.0	0.0
0.0	200.0	100.0	100.0	0	0.0	0.0	0.061	1.0	95.28679	0.0	0	3.0	2.0	0.0	1.0	0.0
0.0	200.0	100.0	100.0	0	0.0	0.0	0.062	1.0	95.28679	0.0	0	3.0	2.0	0.0	1.0	0.0
0.0	200.0	100.0	100.0	0	0.0	0.0	0.063	1.0	95.37607	0.0	0	3.0	2.0	0.0	1.0	0.0
0.0	200.0	100.0	100.0	0	0.0	0.0	0.064	1.0	94.610695	0.0	0	3.0	2.0	0.0	1.0	0.0
0.0	200.0	100.0	100.0	0	0.0	0.0	0.066	1.0	94.610695	0.0	0	3.0	2.0	0.0	1.0	0.0
0.0	200.0	100.0	100.0	0	0.0	0.0	0.067	1.0	94.824165	0.0	0	3.0	2.0	0.0	1.0	0.0
0.0	200.0	100.0	100.0	0	0.0	0.0	0.068	1.0	94.704994	0.0	0	3.0	2.0	0.0	1.0	0.0
0.0	200.0	100.0	100.0	0	0.0	0.0	0.069	1.0	94.704994	0.0	0	3.0	2.0	0.0	1.0	0.0
0.0	200.0	100.0	100.0	0	0.0	0.0	0.07	1.0	94.851295	0.0	0	3.0	2.0	0.0	1.0	0.0
0.0	200.0	100.0	100.0	0	0.0	0.0	0.071	1.0	94.851295	0.0	0	3.0	2.0	0.0	1.0	0.0
0.0	200.0	100.0	100.0	0	0.0	0.0	0.073	1.0	95.36901	0.0	0	3.0	2.0	0.0	1.0	0.0
0.0	200.0	100.0	100.0	0	0.0	0.0	0.074	1.0	95.9938	0.0	0	3.0	2.0	0.0	1.0	0.0
0.0	200.0	100.0	100.0	0	0.0	0.0	0.075	1.0	95.9938	0.0	0	3.0	2.0	0.0	1.0	0.0
0.0	200.0	100.0	100.0	0	0.0	0.0	0.076	1.0	95.95889	0.0	0	3.0	2.0	0.0	1.0	0.0
0.0	200.0	100.0	100.0	0	0.0	0.0	0.078	1.0	95.95889	0.0	0	3.0	2.0	0.0	1.0	0.0
0.0	200.0	100.0	100.0	0	0.0	0.0	0.079	1.0	95.575905	0.0	0	3.0	2.0	0.0	1.0	0.0
0.0	200.0	100.0	100.0	0	0.0	0.0	0.08	1.0	95.796364	0.0	0	3.0	2.0	0.0	1.0	0.0
0.0	200.0	100.0	100.0	0	0.0	0.0	0.082	1.0	95.796364	0.0	0	3.0	2.0	0.0	1.0	0.0
0.0	200.0	100.0	100.0	0	0.0	0.0	0.083	1.0	94.938644	0.0	0	3.0	2.0	0.0	1.0	0.0
0.0	200.0	100.0	100.0	0	0.0	0.0	0.084	1.0	94.95822	0.0	0	3.0	2.0	0.0	1.0	0.0
0.0	200.0	100.0	100.0	0	0.0	0.0	0.086	1.0	96.05645	0.0	0	3.0	2.0	0.0	1.0	0.0
0.0	200.0	100.0	100.0	0	0.0	0.0	0.087	1.0	95.43331	0.0	0	3.0	2.0	0.0	1.0	0.0
0.0	200.0	100.0	100.0	0	0.0	0.0	0.088	1.0	95.43331	0.0	0	3.0	2.0	0.0	1.0	0.0
0.0	200.0	100.0	100.0	0	0.0	0.0	0.089	1.0	95.21323	0.0	0	3.0	2.0	0.0	1.0	0.0
0.0	200.0	100.0	100.0	0	0.0	0.0	0.091	1.0	95.572105	0.0	0	3.0	2.0	0.0	1.0	0.0
0.0	200.0	100.0	100.0	0	0.0	0.0	0.092	1.0	95.572105	0.0	0	3.0	2.0	0.0	1.0	0.0
0.0	200.0	100.0	100.0	0	0.0	0.0	0.093	1.0	96.44704	0.0	0	3.0	2.0	0.0	1.0	0.0
0.0	200.0	100.0	100.0	0	0.0	0.0	0.095	1.0	96.011024	0.0	0	3.0	2.0	0.0	1.0	0.0
0.0	200.0	100.0	100.0	0	0.0	0.0	0.096	1.0	96.011024	0.0	0	3.0	2.0	0.0	1.0	0.0
0.0	200.0	100.0	100.0	0	0.0	0.0	0.098	1.0	95.24339	0.0	0	3.0	2.0	0.0	1.0	0.0
0.0	200.0	100.0	100.0	0	0.0	0.0	0.099	1.0	95.24339	0.0	0	3.0	2.0	0.0	1.0	0.0
0.0	200.0	100.0	100.0	0	0.0	0.0	0.1	1.0	94.56123	0.0	0	3.0	2.0	0.0	1.0	0.0
0.0	200.0	100.0	100.0	0	0.0	0.0	0.102	1.0	95.95511	0.0	0	3.0	2.0	0.0	1.0	0.0
0.0	200.0	100.0	100.0	0	0.0	0.0	0.103	1.0	95.95511	0.0	0	3.0	2.0	0.0	1.0	0.0
0.0	200.0	100.0	100.0	0	0.0	0.0	0.105	1.0	95.88434	0.0	0	3.0	2.0	0.0	1.0	0.0
0.0	200.0	100.0	100.0	0	0.0	0.0	0.106	1.0	95.37496	0.0	0	3.0	2.0	0.0	1.0	0.0
0.0	200.0	100.0	100.0	0	0.0	0.0	0.108	1.0	95.37496	0.0	0	3.0	2.0	0.0	1.0	0.0
0.0	200.0	100.0	100.0	0	0.0	0.0	0.109	1.0	94.651924	0.0	0	3.0	2.0	0.0	1.0	0.0
0.0	200.0	100.0	100.0	0	0.0	0.0	0.111	1.0	94.651924	0.0	0	3.0	2.0	0.0	1.0	0.0
0.0	200.0	100.0	100.0	0	0.0	0.0	0.112	1.0	93.92515	0.0	0	3.0	2.0	0.0	1.0	0.0
0.0	200.0	100.0	100.0	0	0.0	0.0	0.114	1.0	94.51462	0.0	0	3.0	2.0	0.0	1.0	0.0
0.0	200.0	100.0	100.0	0	0.0	0.0	0.116	1.0	94.51462	0.0	0	3.0	2.0	0.0	1.0	0.0
0.0	200.0	100.0	100.0	0	0.0	0.0	0.117	1.0	95.04571	0.0	0	3.0	2.0	0.0	1.0	0.0
0.0	200.0	100.0	100.0	0	0.0	0.0	0.119	1.0	95.14062	0.0	0	3.0	2.0	0.0	1.0	0.0
0.0	200.0	100.0	100.0	0	0.0	0.0	0.121	1.0	95.14062	0.0	0	3.0	2.0	0.0	1.0	0.0
0.0	200.0	100.0	100.0	0	0.0	0.0	0.122	1.0	95.139435	0.0	0	3.0	2.0	0.0	1.0	0.0
0.0	200.0	100.0	100.0	0	0.0	0.0	0.124	1.0	95.139435	0.0	0	3.0	2.0	0.0	1.0	0.0
0.0	200.0	100.0	100.0	0	0.0	0.0	0.126	1.0	95.77383	0.0	0	3.0	2.0	0.0	1.0	0.0
0.0	200.0	100.0	100.0	0	0.0	0.0	0.127	1.0	95.560524	0.0	0	3.0	2.0	0.0	1.0	0.0
0.0	200.0	100.0	100.0	0	0.0	0.0	0.129	1.0	95.560524	0.0	0	3.0	2.0	0.0	1.0	0.0
0.0	200.0	100.0	100.0	0	0.0	0.0	0.131	1.0	95.27481	0.0	0	3.0	2.0	0.0	1.0	0.0
0.0	200.0	100.0	100.0	0	0.0	0.0	0.133	1.0	96.012474	0.0	0	3.0	2.0	0.0	1.0	0.0
0.0	200.0	100.0	100.0	0	0.0	0.0	0.134	1.0	96.012474	0.0	0	3.0	2.0	0.0	1.0	0.0
0.0	200.0	100.0	100.0	0	0.0	0.0	0.136	1.0	96.50026	0.0	0	3.0	2.0	0.0	1.0	0.0
0.0	200.0	100.0	100.0	0	0.0	0.0	0.138	1.0	96.05799	0.0	0	3.0	2.0	0.0	1.0	0.0
0.0	200.0	100.0	100.0	0	0.0	0.0	0.139	1.0	96.367775	0.0	0	3.0	2.0	0.0	1.0	0.0
0.0	200.0	100.0	100.0	0	0.0	0.0	0.141	1.0	96.243805	0.0	0	3.0	2.0	0.0	1.0	0.0
0.0	200.0	100.0	100.0	0	0.0	0.0	0.142	1.0	96.243805	0.0	0	3.0	2.0	0.0	1.0	0.0
0.0	200.0	100.0	100.0	0	0.0	0.0	0.144	1.0	95.46762	0.0	0	3.0	2.0	0.0	1.0	0.0
0.0	200.0	100.0	100.0	0	0.0	0.0	0.146	1.0	96.89641	0.0	0	3.0	2.0	0.0	1.0	0.0
0.0	200.0	100.0	100.0	0	0.0	0.0	0.147	1.0	96.89641	0.0	0	3.0	2.0	0.0	1.0	0.0
0.0	200.0	100.0	100.0	0	0.0	0.0	0.149	1.0	96.75284	0.0	0	3.0	2.0	0.0	1.0	0.0
0.0	200.0	100.0	100.0	0	0.0	0.0	0.151	1.0	96.75284	0.0	0	3.0	2.0	0.0	1.0	0.0
0.0	200.0	100.0	100.0	0	0.0	0.0	0.153	1.0	97.64995	0.0	0	3.0	2.0	0.0	1.0	0.0
0.0	200.0	100.0	100.0	0	0.0	0.0	0.154	1.0	97.515945	0.0	0	3.0	2.0	0.0	1.0	0.0
0.0	200.0	100.0	100.0	0	0.0	0.0	0.156	1.0	98.35635	0.0	0	3.0	2.0	0.0	1.0	0.0
0.0	200.0	100.0	100.0	0	0.0	0.0	0.157	1.0	97.37926	0.0	0	3.0	2.0	0.0	1.0	0.0
0.0	200.0	100.0	100.0	0	0.0	0.0	0.159	1.0	98.19938	0.0	0	3.0	2.0	0.0	1.0	0.0
0.0	200.0	100.0	100.0	0	0.0	0.0	0.16	1.0	98.19938	0.0	0	3.0	2.0	0.0	1.0	0.0
0.0	200.0	100.0	100.0	0	0.0	0.0	0.162	1.0	97.948616	0.0	0	3.0	2.0	0.0	1.0	0.0
0.0	200.0	100.0	100.0	0	0.0	0.0	0.164	1.0	97.948616	0.0	0	3.0	2.0	0.0	1.0	0.0
0.0	200.0	100.0	100.0	0	0.0	0.0	0.165	1.0	98.72817	0.0	0	3.0	2.0	0.0	1.0	0.0
0.0	200.0	100.0	100.0	0	0.0	0.0	0.167	1.0	98.72538	0.0	0	3.0	2.0	0.0	1.0	0.0
0.0	200.0	100.0	100.0	0	0.0	0.0	0.168	1.0	98.72538	0.0	0	3.0	2.0	0.0	1.0	0.0
0.0	200.0	100.0	100.0	0	0.0	0.0	0.17	1.0	98.00247	0.0	0	3.0	2.0	0.0	1.0	0.0
0.0	200.0	100.0	100.0	0	0.0	0.0	0.171	1.0	98.18932	0.0	0	3.0	2.0	0.0	1.0	0.0
0.0	200.0	100.0	100.0	0	0.0	0.0	0.173	1.0	98.18932	0.0	0	3.0	2.0	0.0	1.0	0.0
0.0	200.0	100.0	100.0	0	0.0	0.0	0.174	1.0	97.828804	0.0	0	3.0	2.0	0.0	1.0	0.0
0.0	200.0	100.0	100.0	0	0.0	0.0	0.176	1.0	97.828804	0.0	0	3.0	2.0	0.0	1.0	0.0
0.0	200.0	100.0	100.0	0	0.0	0.0	0.177	1.0	97.22426	0.0	0	3.0	2.0	0.0	1.0	0.0
0.0	200.0	100.0	100.0	0	0.0	0.0	0.179	1.0	97.245415	0.0	0	3.0	2.0	0.0	1.0	0.0
0.0	200.0	100.0	100.0	0	0.0	0.0	0.18	1.0	97.245415	0.0	0	3.0	2.0	0.0	1.0	0.0
0.0	200.0	100.0	100.0	0	0.0	0.0	0.182	1.0	97.30719	0.0	0	3.0	2.0	0.0	1.0	0.0
0.0	200.0	100.0	100.0	0	0.0	0.0	0.183	1.0	96.78299	0.0	0	3.0	2.0	0.0	1.0	0.0
0.0	200.0	100.0	100.0	0	0.0	0.0	0.184	1.0	96.78299	0.0	0	3.0	2.0	0.0	1.0	0.0
0.0	200.0	100.0	100.0	0	0.0	0.0	0.186	1.0	96.98117	0.0	0	3.0	2.0	0.0	1.0	0.0
0.0	200.0	100.0	100.0	0	0.0	0.0	0.187	1.0	96.98117	0.0	0	3.0	2.0	0.0	1.0	0.0
0.0	200.0	100.0	100.0	0	0.0	0.0	0.189	1.0	96.86702	0.0	0	3.0	2.0	0.0	1.0	0.0
0.0	200.0	100.0	100.0	0	0.0	0.0	0.19	1.0	96.53697	0.0	0	3.0	2.0	0.0	1.0	0.0
0.0	200.0	100.0	100.0	0	0.0	0.0	0.192	1.0	96.53697	0.0	0	3.0	2.0	0.0	1.0	0.0
0.0	200.0	100.0	100.0	0	0.0	0.0	0.193	1.0	97.01051	0.0	0	3.0	2.0	0.0	1.0	0.0
0.0	200.0	100.0	100.0	0	0.0	0.0	0.194	1.0	96.919556	0.0	0	3.0	2.0	0.0	1.0	0.0
0.0	200.0	100.0	100.0	0	0.0	0.0	0.195	1.0	96.919556	0.0	0	3.0	2.0	0.0	1.0	0.0
0.0	200.0	100.0	100.0	0	0.0	0.0	0.197	1.0	97.22348	0.0	0	3.0	2.0	0.0	1.0	0.0
0.0	200.0	100.0	100.0	0	0.0	0.0	0.198	1.0	97.22348	0.0	0	3.0	2.0	0.0	1.0	0.0
0.0	200.0	100.0	100.0	0	0.0	0.0	0.199	1.0	96.552795	0.0	0	3.0	2.0	0.0	1.0	0.0
0.0	200.0	100.0	100.0	0	0.0	0.0	0.2	1.0	96.34933	0.0	0	3.0	2.0	0.0	1.0	0.0
0.0	200.0	100.0	100.0	0	0.0	0.0	0.202	1.0	96.34933	0.0	0	3.0	2.0	0.0	1.0	0.0
0.0	200.0	100.0	100.0	0	0.0	0.0	0.203	1.0	96.76934	0.0	0	3.0	2.0	0.0	1.0	0.0
0.0	200.0	100.0	100.0	0	0.0	0.0	0.204	1.0	96.61382	0.0	0	3.0	2.0	0.0	1.0	0.0
0.0	200.0	100.0	100.0	0	0.0	0.0	0.205	1.0	96.14221	0.0	0	3.0	2.0	0.0	1.0	0.0
0.0	200.0	100.0	100.0	0	0.0	0.0	0.206	1.0	96.406235	0.0	0	3.0	2.0	0.0	1.0	0.0
0.0	200.0	100.0	100.0	0	0.0	0.0	0.207	1.0	96.406235	0.0	0	3.0	2.0	0.0	1.0	0.0
0.0	200.0	100.0	100.0	0	0.0	0.0	0.208	1.0	95.83863	0.0	0	3.0	2.0	0.0	1.0	0.0
0.0	200.0	100.0	100.0	0	0.0	0.0	0.209	1.0	95.89918	0.0	0	3.0	2.0	0.0	1.0	0.0
0.0	200.0	100.0	100.0	0	0.0	0.0	0.21	1.0	95.89918	0.0	0	3.0	2.0	0.0	1.0	0.0
0.0	200.0	100.0	100.0	0	0.0	0.0	0.211	1.0	95.42835	0.0	0	3.0	2.0	0.0	1.0	0.0
0.0	200.0	100.0	100.0	0	0.0	0.0	0.212	1.0	95.682526	0.0	0	3.0	2.0	0.0	1.0	0.0
0.0	200.0	100.0	100.0	0	0.0	0.0	0.212	1.0	95.682526	0.0	0	3.0	2.0	0.0	1.0	0.0
0.0	200.0	100.0	100.0	0	0.0	0.0	0.213	1.0	96.75808	0.0	0	3.0	2.0	0.0	1.0	0.0
0.0	200.0	100.0	100.0	0	0.0	0.0	0.213	1.0	96.75808	0.0	0	3.0	2.0	0.0	1.0	0.0
0.0	200.0	100.0	100.0	0	0.0	0.0	0.214	1.0	97.42333	0.0	0	3.0	2.0	0.0	1.0	0.0
0.0	200.0	100.0	100.0	0	0.0	0.0	0.214	1.0	97.130905	0.0	0	3.0	2.0	0.0	1.0	0.0
0.0	200.0	100.0	100.0	0	0.0	0.0	0.215	1.0	97.130905	0.0	0	3.0	2.0	0.0	1.0	0.0
0.0	200.0	100.0	100.0	0	0.0	0.0	0.215	1.0	96.57796	0.0	0	3.0	2.0	0.0	1.0	0.0
0.0	200.0	100.0	100.0	0	0.0	0.0	0.216	1.0	96.006714	0.0	0	3.0	2.0	0.0	1.0	0.0
0.0	200.0	100.0	100.0	0	0.0	0.0	0.216	1.0	96.006714	0.0	0	3.0	2.0	0.0	1.0	0.0
0.0	200.0	100.0	100.0	0	0.0	0.0	0.216	1.0	96.57518	0.0	0	3.0	2.0	0.0	1.0	0.0
0.0	200.0	100.0	100.0	0	0.0	0.0	0.216	1.0	96.57518	0.0	0	3.0	2.0	0.0	1.0	0.0
0.0	200.0	100.0	100.0	0	0.0	0.0	0.216	1.0	97.224144	0.0	0	3.0	2.0	0.0	1.0	0.0
0.0	200.0	100.0	100.0	0	0.0	0.0	0.216	1.0	97.51381	0.0	0	3.0	2.0	0.0	1.0	0.0
0.0	200.0	100.0	100.0	0	0.0	0.0	0.216	1.0	97.51381	0.0	0	3.0	2.0	0.0	1.0	0.0
0.0	200.0	100.0	100.0	0	0.0	0.0	0.216	1.0	97.37883	0.0	0	3.0	2.0	0.0	1.0	0.0
0.0	200.0	100.0	100.0	0	0.0	0.0	0.215	1.0	97.957466	0.0	0	3.0	2.0	9.0	1.0	0.0
0.0	200.0	100.0	100.0	0	0.0	0.0	0.215	1.0	97.957466	0.0	0	3.0	2.0	9.0	1.0	0.0
0.0	200.0	100.0	100.0	0	0.0	0.0	0.215	1.0	97.45796	0.0	0	3.0	2.0	11.0	1.0	0.0
0.0	200.0	100.0	100.0	0	0.0	0.0	0.214	1.0	97.45796	0.0	0	3.0	2.0	11.0	1.0	0.0
-4166.667	300.0	100.0	100.0	0	0.0	0.0	0.214	1.0	95.817604	0.0	0	3.0	2.0	11.0	1.0	0.0
-4166.667	300.0	100.0	100.0	0	0.0	0.0	0.213	1.0	95.57857	0.0	0	3.0	2.0	11.0	1.0	0.0
-4166.667	300.0	100.0	100.0	0	0.0	0.0	0.212	1.0	95.57857	0.0	0	3.0	2.0	11.0	1.0	0.0
-4166.667	300.0	100.0	100.0	0	0.0	0.0	0.212	1.0	96.37859	0.0	0	3.0	2.0	11.0	1.0	0.0
-4166.667	300.0	100.0	100.0	0	0.0	0.0	0.211	1.0	96.21223	-0.568	0	3.0	2.0	11.0	1.0	0.0
-4166.667	300.0	100.0	100.0	0	0.0	0.0	0.21	1.0	96.21223	-1.059	0	3.0	2.0	11.0	1.0	0.0
-4166.667	300.0	100.0	100.0	0	0.0	0.0	0.209	1.0	96.12729	-1.059	0	3.0	2.0	11.0	1.0	0.0
-4166.667	300.0	100.0	100.0	0	0.0	0.0	0.208	1.0	96.12729	-1.279	0	3.0	2.0	11.0	1.0	0.0
-4166.667	300.0	100.0	100.0	0	0.0	0.0	0.207	1.0	97.26347	-1.279	0	3.0	2.0	11.0	1.0	0.0
-4166.667	300.0	100.0	100.0	0	0.0	0.0	0.205	1.0	97.27229	-1.673	0	3.0	2.0	11.0	1.0	0.0
-4166.667	300.0	100.0	100.0	0	0.0	0.0	0.204	1.0	97.27229	-1.85	0	3.0	2.0	11.0	1.0	0.0
-4166.667	300.0	100.0	100.0	0	0.0	0.0	0.203	1.0	97.41011	-1.85	0	3.0	2.0	11.0	1.0	0.0
-4166.667	300.0	100.0	100.0	0	0.0	0.0	0.201	1.0	96.562004	-2.166	0	3.0	2.0	11.0	1.0	0.0
-4166.667	300.0	100.0	100.0	0	0.0	0.0	0.2	1.0	96.562004	-2.308	0	3.0	2.0	11.0	1.0	0.0
-4166.667	300.0	100.0	100.0	0	0.0	0.0	0.198	1.0	96.65123	-2.308	0	3.0	2.0	11.0	1.0	0.0
-4166.667	300.0	100.0	100.0	0	0.0	0.0	0.196	1.0	96.65123	-2.563	0	3.0	2.0	11.0	1.0	0.0
-4166.667	300.0	100.0	100.0	0	0.0	0.0	0.194	1.0	96.73063	-2.563	0	3.0	2.0	11.0	1.0	0.0
-4166.667	300.0	100.0	100.0	0	0.0	0.0	0.193	1.0	96.8892	-2.676	0	3.0	2.0	11.0	1.0	0.0
-4166.667	300.0	100.0	100.0	0	0.0	0.0	0.191	1.0	96.8892	-2.88	0	3.0	2.0	11.0	1.0	0.0
-4166.667	300.0	100.0	100.0	0	0.0	0.0	0.189	1.0	96.47062	-2.88	0	3.0	2.0	11.0	1.0	0.0
-4166.667	300.0	100.0	100.0	0	0.0	0.0	0.187	1.0	96.92035	-3.056	0	3.0	2.0	11.0	1.0	0.0
-4166.667	300.0	100.0	100.0	0	0.0	0.0	0.185	1.0	96.92035	-3.056	0	3.0	2.0	11.0	1.0	0.0
-4166.667	300.0	100.0	100.0	0	0.0	0.0	0.183	1.0	96.673904	-3.135	0	3.0	2.0	11.0	1.0	0.0
-4166.667	300.0	100.0	100.0	0	0.0	0.0	0.181	1.0	96.673904	-3.208	0	3.0	2.0	11.0	1.0	0.0
-4166.667	300.0	100.0	100.0	0	0.0	0.0	0.179	1.0	97.8551	-3.208	0	3.0	2.0	11.0	1.0	0.0
-4166.667	300.0	100.0	100.0	0	0.0	0.0	0.177	1.0	98.01929	-3.339	0	3.0	2.0	11.0	1.0	0.0
-4166.667	300.0	100.0	100.0	0	0.0	0.0	0.175	1.0	98.01929	-3.452	0	3.0	2.0	11.0	1.0	0.0
-4166.667	300.0	100.0	100.0	0	0.0	0.0	0.172	1.0	98.28183	-3.452	0	3.0	2.0	11.0	1.0	0.0
-4166.667	300.0	100.0	100.0	0	0.0	0.0	0.17	1.0	98.46768	-3.503	0	3.0	2.0	11.0	1.0	0.0
-4166.667	300.0	100.0	100.0	0	0.0	0.0	0.167	1.0	98.46768	-3.503	0	3.0	2.0	11.0	1.0	0.0
-4166.667	300.0	100.0	100.0	0	0.0	0.0	0.165	1.0	97.398224	-3.594	0	3.0	2.0	11.0	1.0	0.0
-4166.667	300.0	100.0	100.0	0	0.0	0.0	0.162	1.0	97.398224	-3.673	0	3.0	2.0	11.0	1.0	0.0
-4166.667	300.0	100.0	100.0	0	0.0	0.0	0.16	1.0	97.01029	-3.673	0	3.0	2.0	11.0	1.0	0.0
-4166.667	300.0	100.0	100.0	0	0.0	0.0	0.157	1.0	97.35964	-3.708	0	3.0	2.0	11.0	1.0	0.0
-4166.667	300.0	100.0	100.0	0	0.0	0.0	0.154	1.0	97.35964	-3.771	0	3.0	2.0	11.0	1.0	0.0
-4166.667	300.0	100.0	100.0	0	0.0	0.0	0.151	1.0	98.466194	-3.771	0	3.0	2.0	12.0	1.0	0.0
-4166.667	300.0	100.0	100.0	0	0.0	0.0	0.149	1.0	98.46293	-3.799	0	3.0	2.0	12.0	1.0	0.0
[truncated: 16,240 more rows]
