# Supplementary material for: Just noticeable differences for elbow joint torque feedback
Source: Sci Rep. 2021 Dec 7;11:23553. doi: 10.1038/s41598-021-02630-3 (PMC8651665; doi:10.1038/s41598-021-02630-3)
Supplement: Supplementary file 2 — Supplementary Information. [file 41598_2021_2630_MOESM2_ESM.zip › SupplementaryData_ScientificReports_KimAsbeck2021/S6_S1O.csv]

data 1	data 2	data 3	data 4	data 5	data 6	data 7	data 8	data 9	data 10	data 11	data 12	data 13	data 14	data 15	data 16	data 17
0.0	0.0	100.0	100.0	2	0.0	0.0	-0.005	0.0	97.56766	0.0	1	0.0	0.0	0.0	0.0	0.0
0.0	0.0	100.0	100.0	2	0.0	0.0	-0.003	0.0	96.97904	0.0	1	0.0	0.0	0.0	0.0	0.0
0.0	0.0	100.0	100.0	2	0.0	0.0	-0.002	0.0	96.97904	0.0	1	0.0	0.0	0.0	0.0	0.0
0.0	0.0	100.0	100.0	2	0.0	0.0	0.0	0.0	96.329926	0.0	1	0.0	0.0	0.0	0.0	0.0
0.0	0.0	100.0	100.0	2	0.0	0.0	0.001	0.0	96.48832	0.0	1	0.0	0.0	0.0	0.0	0.0
0.0	0.0	100.0	100.0	2	0.0	0.0	0.003	0.0	96.48832	0.0	1	0.0	0.0	0.0	0.0	0.0
0.0	0.0	100.0	100.0	2	0.0	0.0	0.005	0.0	95.51656	0.0	1	0.0	0.0	0.0	0.0	0.0
0.0	0.0	100.0	100.0	2	0.0	0.0	0.007	0.0	95.51656	0.0	1	0.0	0.0	0.0	0.0	0.0
0.0	0.0	100.0	100.0	2	0.0	0.0	0.009	0.0	94.93795	0.0	1	0.0	0.0	0.0	0.0	0.0
0.0	0.0	100.0	100.0	2	0.0	0.0	0.011	0.0	95.52062	0.0	1	0.0	0.0	0.0	0.0	0.0
0.0	0.0	100.0	100.0	2	0.0	0.0	0.013	0.0	95.52062	0.0	1	0.0	0.0	0.0	0.0	0.0
0.0	0.0	100.0	100.0	2	0.0	0.0	0.015	0.0	95.78355	0.0	1	0.0	0.0	0.0	0.0	0.0
0.0	0.0	100.0	100.0	2	0.0	0.0	0.017	0.0	95.80453	0.0	1	0.0	0.0	0.0	0.0	0.0
0.0	0.0	100.0	100.0	2	0.0	0.0	0.019	0.0	95.80453	0.0	1	0.0	0.0	0.0	0.0	0.0
0.0	0.0	100.0	100.0	2	0.0	0.0	0.021	0.0	96.40979	0.0	1	0.0	0.0	0.0	0.0	0.0
0.0	0.0	100.0	100.0	2	0.0	0.0	0.023	0.0	96.40979	0.0	1	0.0	0.0	0.0	0.0	0.0
0.0	0.0	100.0	100.0	2	0.0	0.0	0.026	0.0	95.91238	0.0	1	0.0	0.0	0.0	0.0	0.0
0.0	0.0	100.0	100.0	2	0.0	0.0	0.027	0.0	95.88961	0.0	1	0.0	0.0	0.0	0.0	0.0
0.0	0.0	100.0	100.0	2	0.0	0.0	0.029	0.0	95.88961	0.0	1	0.0	0.0	0.0	0.0	0.0
0.0	0.0	100.0	100.0	2	0.0	0.0	0.031	0.0	95.56406	0.0	1	0.0	0.0	0.0	0.0	0.0
0.0	0.0	100.0	100.0	2	0.0	0.0	0.033	0.0	94.84868	0.0	1	0.0	0.0	0.0	0.0	0.0
0.0	0.0	100.0	100.0	2	0.0	0.0	0.035	0.0	94.84868	0.0	1	0.0	0.0	0.0	0.0	0.0
0.0	0.0	100.0	100.0	2	0.0	0.0	0.037	0.0	94.38938	0.0	1	0.0	0.0	0.0	0.0	0.0
0.0	0.0	100.0	100.0	2	0.0	0.0	0.039	0.0	94.38938	0.0	1	0.0	0.0	0.0	0.0	0.0
0.0	0.0	100.0	100.0	2	0.0	0.0	0.041	0.0	94.04524	0.0	1	0.0	0.0	0.0	0.0	0.0
0.0	0.0	100.0	100.0	2	0.0	0.0	0.043	0.0	95.35768	0.0	1	0.0	0.0	0.0	0.0	0.0
0.0	0.0	100.0	100.0	2	0.0	0.0	0.045	0.0	95.35768	0.0	1	0.0	0.0	0.0	0.0	0.0
0.0	0.0	100.0	100.0	2	0.0	0.0	0.047	0.0	96.183105	0.0	1	0.0	0.0	0.0	0.0	0.0
0.0	0.0	100.0	100.0	2	0.0	0.0	0.049	0.0	97.11868	0.0	1	0.0	0.0	0.0	0.0	0.0
0.0	0.0	100.0	100.0	2	0.0	0.0	0.051	0.0	97.11868	0.0	1	0.0	0.0	0.0	0.0	0.0
0.0	0.0	100.0	100.0	2	0.0	0.0	0.052	0.0	95.91062	0.0	1	0.0	0.0	0.0	0.0	0.0
0.0	0.0	100.0	100.0	2	0.0	0.0	0.054	0.0	95.91062	0.0	1	0.0	0.0	0.0	0.0	0.0
0.0	0.0	100.0	100.0	2	0.0	0.0	0.056	0.0	96.32387	0.0	1	0.0	0.0	0.0	0.0	0.0
0.0	0.0	100.0	100.0	2	0.0	0.0	0.058	0.0	96.19858	0.0	1	0.0	0.0	0.0	0.0	0.0
0.0	0.0	100.0	100.0	2	0.0	0.0	0.06	0.0	96.19858	0.0	1	0.0	0.0	0.0	0.0	0.0
0.0	0.0	100.0	100.0	2	0.0	0.0	0.062	0.0	95.81235	0.0	1	0.0	0.0	0.0	0.0	0.0
0.0	0.0	100.0	100.0	2	0.0	0.0	0.064	0.0	95.745964	0.0	1	0.0	0.0	0.0	0.0	0.0
0.0	0.0	100.0	100.0	2	0.0	0.0	0.066	0.0	95.745964	0.0	1	0.0	0.0	0.0	0.0	0.0
0.0	0.0	100.0	100.0	2	0.0	0.0	0.068	0.0	96.15591	0.0	1	0.0	0.0	0.0	0.0	0.0
0.0	0.0	100.0	100.0	2	0.0	0.0	0.07	0.0	96.56153	0.0	1	0.0	0.0	0.0	0.0	0.0
0.0	0.0	100.0	100.0	2	0.0	0.0	0.072	0.0	96.68903	0.0	1	0.0	0.0	0.0	0.0	0.0
0.0	0.0	100.0	100.0	2	0.0	0.0	0.074	0.0	96.4294	0.0	1	0.0	0.0	0.0	0.0	0.0
0.0	0.0	100.0	100.0	2	0.0	0.0	0.076	0.0	96.4294	0.0	1	0.0	0.0	0.0	0.0	0.0
0.0	0.0	100.0	100.0	2	0.0	0.0	0.078	0.0	96.54387	0.0	1	0.0	0.0	0.0	0.0	0.0
0.0	0.0	100.0	100.0	2	0.0	0.0	0.08	0.0	96.35361	0.0	1	0.0	0.0	0.0	0.0	0.0
0.0	0.0	100.0	100.0	2	0.0	0.0	0.082	0.0	96.35361	0.0	1	0.0	0.0	0.0	0.0	0.0
0.0	0.0	100.0	100.0	2	0.0	0.0	0.084	0.0	96.27402	0.0	1	0.0	0.0	0.0	0.0	0.0
0.0	0.0	100.0	100.0	2	0.0	0.0	0.086	0.0	96.27402	0.0	1	0.0	0.0	0.0	0.0	0.0
0.0	0.0	100.0	100.0	2	0.0	0.0	0.088	0.0	95.50526	0.0	1	0.0	0.0	0.0	0.0	0.0
0.0	0.0	100.0	100.0	2	0.0	0.0	0.09	0.0	95.44567	0.0	1	0.0	0.0	0.0	0.0	0.0
0.0	0.0	100.0	100.0	2	0.0	0.0	0.092	0.0	95.44567	0.0	1	0.0	0.0	0.0	0.0	0.0
0.0	0.0	100.0	100.0	2	0.0	0.0	0.094	0.0	96.33612	0.0	1	0.0	0.0	0.0	0.0	0.0
0.0	0.0	100.0	100.0	2	0.0	0.0	0.096	0.0	96.17269	0.0	1	0.0	0.0	0.0	0.0	0.0
0.0	0.0	100.0	100.0	2	0.0	0.0	0.098	0.0	96.17269	0.0	1	0.0	0.0	0.0	0.0	0.0
0.0	0.0	100.0	100.0	2	0.0	0.0	0.099	0.0	96.38395	0.0	1	0.0	0.0	0.0	0.0	0.0
0.0	0.0	100.0	100.0	2	0.0	0.0	0.101	0.0	96.38395	0.0	1	0.0	0.0	0.0	0.0	0.0
0.0	0.0	100.0	100.0	2	0.0	0.0	0.103	0.0	96.38676	0.0	1	0.0	0.0	0.0	0.0	0.0
0.0	0.0	100.0	100.0	2	0.0	0.0	0.105	0.0	96.35235	0.0	1	0.0	0.0	0.0	0.0	0.0
0.0	0.0	100.0	100.0	2	0.0	0.0	0.107	0.0	96.35235	0.0	1	0.0	0.0	0.0	0.0	0.0
0.0	0.0	100.0	100.0	2	0.0	0.0	0.109	0.0	96.3836	0.0	1	0.0	0.0	0.0	0.0	0.0
0.0	0.0	100.0	100.0	2	0.0	0.0	0.111	0.0	96.417244	0.0	1	0.0	0.0	0.0	0.0	0.0
0.0	0.0	100.0	100.0	2	0.0	0.0	0.112	0.0	96.417244	0.0	1	0.0	0.0	0.0	0.0	0.0
0.0	0.0	100.0	100.0	2	0.0	0.0	0.114	0.0	96.69794	0.0	1	0.0	0.0	0.0	0.0	0.0
0.0	0.0	100.0	100.0	2	0.0	0.0	0.116	0.0	96.69794	0.0	1	0.0	0.0	0.0	0.0	0.0
0.0	0.0	100.0	100.0	2	0.0	0.0	0.118	0.0	96.29155	0.0	1	0.0	0.0	0.0	0.0	0.0
0.0	0.0	100.0	100.0	2	0.0	0.0	0.12	0.0	96.2873	0.0	1	0.0	0.0	0.0	0.0	0.0
0.0	0.0	100.0	100.0	2	0.0	0.0	0.122	0.0	96.2873	0.0	1	0.0	0.0	0.0	0.0	0.0
0.0	0.0	100.0	100.0	2	0.0	0.0	0.123	0.0	96.07872	0.0	1	0.0	0.0	0.0	0.0	0.0
0.0	0.0	100.0	100.0	2	0.0	0.0	0.125	0.0	96.5185	0.0	1	0.0	0.0	0.0	0.0	0.0
0.0	0.0	100.0	100.0	2	0.0	0.0	0.127	0.0	96.5185	0.0	1	0.0	0.0	0.0	0.0	0.0
0.0	0.0	100.0	100.0	2	0.0	0.0	0.129	0.0	96.674225	0.0	1	0.0	0.0	0.0	0.0	0.0
0.0	0.0	100.0	100.0	2	0.0	0.0	0.131	0.0	96.674225	0.0	1	0.0	0.0	0.0	0.0	0.0
0.0	0.0	100.0	100.0	2	0.0	0.0	0.133	0.0	96.53412	0.0	1	0.0	0.0	0.0	0.0	0.0
0.0	0.0	100.0	100.0	2	0.0	0.0	0.135	0.0	97.70683	0.0	1	0.0	0.0	0.0	0.0	0.0
0.0	0.0	100.0	100.0	2	0.0	0.0	0.136	0.0	97.70683	0.0	1	0.0	0.0	0.0	0.0	0.0
0.0	0.0	100.0	100.0	2	0.0	0.0	0.138	0.0	97.388954	0.0	1	0.0	0.0	0.0	0.0	0.0
0.0	0.0	100.0	100.0	2	0.0	0.0	0.14	0.0	97.41201	0.0	1	0.0	0.0	0.0	0.0	0.0
0.0	0.0	100.0	100.0	2	0.0	0.0	0.142	0.0	97.02442	0.0	1	0.0	0.0	0.0	0.0	0.0
0.0	0.0	100.0	100.0	2	0.0	0.0	0.144	0.0	96.44933	0.0	1	0.0	0.0	0.0	0.0	0.0
0.0	0.0	100.0	100.0	2	0.0	0.0	0.146	0.0	96.44933	0.0	1	0.0	0.0	0.0	0.0	0.0
0.0	0.0	100.0	100.0	2	0.0	0.0	0.148	0.0	95.85935	0.0	1	0.0	0.0	0.0	0.0	0.0
0.0	0.0	100.0	100.0	2	0.0	0.0	0.149	0.0	95.93802	0.0	1	0.0	0.0	0.0	0.0	0.0
0.0	0.0	100.0	100.0	2	0.0	0.0	0.151	0.0	95.93802	0.0	1	0.0	0.0	0.0	0.0	0.0
0.0	0.0	100.0	100.0	2	0.0	0.0	0.153	0.0	96.14827	0.0	1	0.0	0.0	8.0	0.0	0.0
0.0	0.0	100.0	100.0	2	0.0	0.0	0.155	0.0	95.41864	0.0	1	0.0	0.0	0.0	0.0	0.0
0.0	0.0	100.0	100.0	2	0.0	0.0	0.157	0.0	95.41864	0.0	1	0.0	0.0	0.0	0.0	0.0
0.0	0.0	100.0	100.0	2	0.0	0.0	0.158	0.0	95.835075	0.0	1	0.0	0.0	0.0	0.0	0.0
0.0	0.0	100.0	100.0	2	0.0	0.0	0.16	0.0	95.40649	0.0	1	0.0	0.0	0.0	0.0	0.0
0.0	0.0	100.0	100.0	2	0.0	0.0	0.162	0.0	95.68047	0.0	1	0.0	0.0	0.0	0.0	0.0
0.0	0.0	100.0	100.0	2	0.0	0.0	0.164	0.0	96.24786	0.0	1	0.0	0.0	0.0	0.0	0.0
0.0	0.0	100.0	100.0	2	0.0	0.0	0.165	0.0	96.24786	0.0	1	0.0	0.0	0.0	0.0	0.0
0.0	0.0	100.0	100.0	2	0.0	0.0	0.167	0.0	95.960365	0.0	1	0.0	0.0	0.0	0.0	0.0
0.0	0.0	100.0	100.0	2	0.0	0.0	0.169	0.0	96.65324	0.0	1	0.0	0.0	0.0	0.0	0.0
0.0	0.0	100.0	100.0	2	0.0	0.0	0.17	0.0	96.65324	0.0	1	0.0	0.0	0.0	0.0	0.0
0.0	0.0	100.0	100.0	2	0.0	0.0	0.172	0.0	96.899895	0.0	1	0.0	0.0	0.0	0.0	0.0
0.0	0.0	100.0	100.0	2	0.0	0.0	0.173	0.0	96.899895	0.0	1	0.0	0.0	0.0	0.0	0.0
0.0	0.0	100.0	100.0	2	0.0	0.0	0.175	0.0	95.516106	0.0	1	0.0	0.0	0.0	0.0	0.0
0.0	0.0	100.0	100.0	2	0.0	0.0	0.176	0.0	96.71765	0.0	1	0.0	0.0	0.0	0.0	0.0
0.0	0.0	100.0	100.0	2	0.0	0.0	0.178	0.0	96.71765	0.0	1	0.0	0.0	0.0	0.0	0.0
0.0	0.0	100.0	100.0	2	0.0	0.0	0.179	0.0	96.79859	0.0	1	0.0	0.0	0.0	0.0	0.0
0.0	0.0	100.0	100.0	2	0.0	0.0	0.181	0.0	97.04767	0.0	1	0.0	0.0	0.0	0.0	0.0
0.0	0.0	100.0	100.0	2	0.0	0.0	0.182	0.0	97.21328	0.0	1	0.0	0.0	0.0	0.0	0.0
0.0	0.0	100.0	100.0	2	0.0	0.0	0.183	0.0	97.601555	0.0	1	0.0	0.0	0.0	0.0	0.0
0.0	0.0	100.0	100.0	2	0.0	0.0	0.184	0.0	97.601555	0.0	1	0.0	0.0	0.0	0.0	0.0
0.0	0.0	100.0	100.0	2	0.0	0.0	0.186	0.0	97.194916	0.0	1	0.0	0.0	0.0	0.0	0.0
0.0	0.0	100.0	100.0	2	0.0	0.0	0.187	0.0	97.49112	0.0	1	0.0	0.0	0.0	0.0	0.0
0.0	0.0	100.0	100.0	2	0.0	0.0	0.188	0.0	97.49112	0.0	1	0.0	0.0	0.0	0.0	0.0
0.0	0.0	100.0	100.0	2	0.0	0.0	0.189	0.0	97.32019	0.0	1	0.0	0.0	0.0	0.0	0.0
0.0	0.0	100.0	100.0	2	0.0	0.0	0.19	0.0	97.43362	0.0	1	0.0	0.0	0.0	0.0	0.0
0.0	0.0	100.0	100.0	2	0.0	0.0	0.191	0.0	97.43362	0.0	1	0.0	0.0	0.0	0.0	0.0
0.0	0.0	100.0	100.0	2	0.0	0.0	0.192	0.0	97.1592	0.0	1	0.0	0.0	0.0	0.0	0.0
0.0	0.0	100.0	100.0	2	0.0	0.0	0.193	0.0	97.1592	0.0	1	0.0	0.0	0.0	0.0	0.0
0.0	0.0	100.0	100.0	2	0.0	0.0	0.194	0.0	97.45163	0.0	1	0.0	0.0	0.0	0.0	0.0
0.0	0.0	100.0	100.0	2	0.0	0.0	0.195	0.0	98.040436	0.0	1	0.0	0.0	0.0	0.0	0.0
0.0	0.0	100.0	100.0	2	0.0	0.0	0.195	0.0	98.040436	0.0	1	0.0	0.0	0.0	0.0	0.0
0.0	0.0	100.0	100.0	2	0.0	0.0	0.196	0.0	97.49892	0.0	1	0.0	0.0	0.0	0.0	0.0
0.0	0.0	100.0	100.0	2	0.0	0.0	0.196	0.0	96.92705	0.0	1	0.0	0.0	0.0	0.0	0.0
0.0	0.0	100.0	100.0	2	0.0	0.0	0.197	0.0	96.92705	0.0	1	0.0	0.0	0.0	0.0	0.0
0.0	0.0	100.0	100.0	2	0.0	0.0	0.198	0.0	96.97712	0.0	1	0.0	0.0	0.0	0.0	0.0
0.0	0.0	100.0	100.0	2	0.0	0.0	0.198	0.0	96.21307	0.0	1	0.0	0.0	0.0	0.0	0.0
0.0	0.0	100.0	100.0	2	0.0	0.0	0.199	0.0	96.258255	0.0	1	0.0	0.0	0.0	0.0	0.0
0.0	0.0	100.0	100.0	2	0.0	0.0	0.199	0.0	96.93608	0.0	1	0.0	0.0	0.0	0.0	0.0
0.0	0.0	100.0	100.0	2	0.0	0.0	0.199	0.0	96.93608	0.0	1	0.0	0.0	0.0	0.0	0.0
0.0	0.0	100.0	100.0	2	0.0	0.0	0.199	0.0	96.03789	0.0	1	0.0	0.0	0.0	0.0	0.0
0.0	0.0	100.0	100.0	2	0.0	0.0	0.199	0.0	95.704124	0.0	1	0.0	0.0	0.0	0.0	0.0
0.0	0.0	100.0	100.0	2	0.0	0.0	0.199	0.0	94.98219	0.0	1	0.0	0.0	0.0	0.0	0.0
0.0	0.0	100.0	100.0	2	0.0	0.0	0.199	0.0	97.74223	0.0	1	0.0	0.0	0.0	0.0	0.0
0.0	0.0	100.0	100.0	2	0.0	0.0	0.199	0.0	97.74223	0.0	1	0.0	0.0	0.0	0.0	0.0
0.0	0.0	100.0	100.0	2	0.0	0.0	0.199	0.0	98.19274	0.0	1	0.0	0.0	0.0	0.0	0.0
0.0	0.0	100.0	100.0	2	0.0	0.0	0.199	0.0	97.54501	0.0	1	0.0	0.0	0.0	0.0	0.0
0.0	0.0	100.0	100.0	2	0.0	0.0	0.199	0.0	97.31592	0.0	1	0.0	0.0	0.0	0.0	0.0
0.0	0.0	100.0	100.0	2	0.0	0.0	0.199	0.0	97.046295	0.0	1	0.0	0.0	0.0	0.0	0.0
0.0	0.0	100.0	100.0	2	0.0	0.0	0.199	0.0	97.38428	0.0	1	0.0	0.0	0.0	0.0	0.0
0.0	0.0	100.0	100.0	2	0.0	0.0	0.199	0.0	96.60887	0.0	1	0.0	0.0	0.0	0.0	0.0
0.0	0.0	100.0	100.0	2	0.0	0.0	0.199	0.0	96.39358	0.0	1	0.0	0.0	0.0	0.0	0.0
0.0	0.0	100.0	100.0	2	0.0	0.0	0.198	0.0	96.39358	0.0	1	0.0	0.0	0.0	0.0	0.0
0.0	0.0	100.0	100.0	2	0.0	0.0	0.198	0.0	95.73791	0.0	1	0.0	0.0	0.0	0.0	0.0
0.0	0.0	100.0	100.0	2	0.0	0.0	0.198	0.0	94.7718	0.0	1	0.0	0.0	0.0	0.0	0.0
0.0	0.0	100.0	100.0	2	0.0	0.0	0.198	0.0	94.7718	0.0	1	0.0	0.0	0.0	0.0	0.0
0.0	0.0	100.0	100.0	2	0.0	0.0	0.198	0.0	95.50869	0.0	1	0.0	0.0	0.0	0.0	0.0
0.0	0.0	100.0	100.0	2	0.0	0.0	0.198	0.0	95.98972	0.0	1	0.0	0.0	0.0	0.0	0.0
0.0	0.0	100.0	100.0	2	0.0	0.0	0.198	0.0	96.27186	0.0	1	0.0	0.0	0.0	0.0	0.0
0.0	0.0	100.0	100.0	2	0.0	0.0	0.198	0.0	95.82362	0.0	1	0.0	0.0	0.0	0.0	0.0
0.0	0.0	100.0	100.0	2	0.0	0.0	0.198	0.0	95.829605	0.0	1	0.0	0.0	0.0	0.0	0.0
0.0	0.0	100.0	100.0	2	0.0	0.0	0.198	0.0	96.05528	0.0	1	0.0	0.0	0.0	0.0	0.0
0.0	0.0	100.0	100.0	2	0.0	0.0	0.198	0.0	96.2919	0.0	1	0.0	0.0	0.0	0.0	0.0
0.0	0.0	100.0	100.0	2	0.0	0.0	0.198	0.0	96.2919	0.0	1	0.0	0.0	0.0	0.0	0.0
0.0	0.0	100.0	100.0	2	0.0	0.0	0.198	0.0	95.91199	0.0	1	0.0	0.0	0.0	0.0	0.0
0.0	0.0	100.0	100.0	2	0.0	0.0	0.198	0.0	95.91199	0.0	1	0.0	0.0	0.0	0.0	0.0
0.0	0.0	100.0	100.0	2	0.0	0.0	0.198	0.0	95.77199	0.0	1	0.0	0.0	0.0	0.0	0.0
0.0	0.0	100.0	100.0	2	0.0	0.0	0.198	0.0	95.92506	0.0	1	0.0	0.0	0.0	0.0	0.0
0.0	0.0	100.0	100.0	2	0.0	0.0	0.198	0.0	95.92506	0.0	1	0.0	0.0	0.0	0.0	0.0
0.0	0.0	100.0	100.0	2	0.0	0.0	0.198	0.0	97.03955	0.0	1	0.0	0.0	0.0	0.0	0.0
0.0	0.0	100.0	100.0	2	0.0	0.0	0.198	0.0	97.33477	0.0	1	0.0	0.0	0.0	0.0	0.0
0.0	0.0	100.0	100.0	2	0.0	0.0	0.198	0.0	97.33477	0.0	1	0.0	0.0	0.0	0.0	0.0
0.0	0.0	100.0	100.0	2	0.0	0.0	0.198	0.0	97.01353	0.0	1	0.0	0.0	0.0	0.0	0.0
0.0	0.0	100.0	100.0	2	0.0	0.0	0.198	0.0	97.01353	0.0	1	0.0	0.0	0.0	0.0	0.0
0.0	0.0	100.0	100.0	2	0.0	0.0	0.197	0.0	96.06274	0.0	1	0.0	0.0	0.0	0.0	0.0
0.0	0.0	100.0	100.0	2	0.0	0.0	0.197	0.0	97.110916	0.0	1	0.0	0.0	0.0	0.0	0.0
0.0	0.0	100.0	100.0	2	0.0	0.0	0.196	0.0	97.110916	0.0	1	0.0	0.0	0.0	0.0	0.0
0.0	0.0	100.0	100.0	2	0.0	0.0	0.196	0.0	97.3334	0.0	1	0.0	0.0	0.0	0.0	0.0
0.0	0.0	100.0	100.0	2	0.0	0.0	0.195	0.0	97.174934	0.0	1	0.0	0.0	0.0	0.0	0.0
0.0	0.0	100.0	100.0	2	0.0	0.0	0.194	0.0	97.174934	0.0	1	0.0	0.0	0.0	0.0	0.0
0.0	0.0	100.0	100.0	2	0.0	0.0	0.193	0.0	97.23052	0.0	1	0.0	0.0	0.0	0.0	0.0
0.0	0.0	100.0	100.0	2	0.0	0.0	0.193	0.0	97.23052	0.0	1	0.0	0.0	0.0	0.0	0.0
0.0	0.0	100.0	100.0	2	0.0	0.0	0.192	0.0	96.71368	0.0	1	0.0	0.0	0.0	0.0	0.0
0.0	0.0	100.0	100.0	2	0.0	0.0	0.191	0.0	97.218285	0.0	1	0.0	0.0	0.0	0.0	0.0
0.0	0.0	100.0	100.0	2	0.0	0.0	0.19	0.0	97.218285	0.0	1	0.0	0.0	0.0	0.0	0.0
0.0	0.0	100.0	100.0	2	0.0	0.0	0.189	0.0	97.72891	0.0	1	0.0	0.0	0.0	0.0	0.0
0.0	0.0	100.0	100.0	2	0.0	0.0	0.188	0.0	97.43736	0.0	1	0.0	0.0	0.0	0.0	0.0
0.0	0.0	100.0	100.0	2	0.0	0.0	0.188	0.0	97.43736	0.0	1	0.0	0.0	0.0	0.0	0.0
0.0	0.0	100.0	100.0	2	0.0	0.0	0.187	0.0	97.00987	0.0	1	0.0	0.0	0.0	0.0	0.0
0.0	0.0	100.0	100.0	2	0.0	0.0	0.186	0.0	97.00987	0.0	1	0.0	0.0	0.0	0.0	0.0
0.0	0.0	100.0	100.0	2	0.0	0.0	0.185	0.0	95.989784	0.0	1	0.0	0.0	0.0	0.0	0.0
0.0	0.0	100.0	100.0	2	0.0	0.0	0.185	0.0	96.18219	0.0	1	0.0	0.0	0.0	0.0	0.0
0.0	0.0	100.0	100.0	2	0.0	0.0	0.184	0.0	96.18219	0.0	1	0.0	0.0	0.0	0.0	0.0
0.0	0.0	100.0	100.0	2	0.0	0.0	0.183	0.0	95.76498	0.0	1	0.0	0.0	0.0	0.0	0.0
0.0	0.0	100.0	100.0	2	0.0	0.0	0.183	0.0	95.88589	0.0	1	0.0	0.0	0.0	0.0	0.0
0.0	0.0	100.0	100.0	2	0.0	0.0	0.182	0.0	96.384094	0.0	1	0.0	0.0	0.0	0.0	0.0
0.0	0.0	100.0	100.0	2	0.0	0.0	0.182	0.0	95.97713	0.0	1	0.0	0.0	0.0	0.0	0.0
0.0	0.0	100.0	100.0	2	0.0	0.0	0.182	0.0	95.97713	0.0	1	0.0	0.0	0.0	0.0	0.0
0.0	0.0	100.0	100.0	2	0.0	0.0	0.181	0.0	96.66861	0.0	1	0.0	0.0	0.0	0.0	0.0
0.0	0.0	100.0	100.0	2	0.0	0.0	0.181	0.0	96.80721	0.0	1	0.0	0.0	0.0	0.0	0.0
0.0	0.0	100.0	100.0	2	0.0	0.0	0.181	0.0	96.80721	0.0	1	0.0	0.0	0.0	0.0	0.0
0.0	0.0	100.0	100.0	2	0.0	0.0	0.181	0.0	96.96051	0.0	1	0.0	0.0	0.0	0.0	0.0
0.0	0.0	100.0	100.0	2	0.0	0.0	0.181	0.0	96.63897	0.0	1	0.0	0.0	0.0	0.0	0.0
0.0	0.0	100.0	100.0	2	0.0	0.0	0.181	0.0	96.63897	0.0	1	0.0	0.0	0.0	0.0	0.0
0.0	0.0	100.0	100.0	2	0.0	0.0	0.181	0.0	96.04022	0.0	1	0.0	0.0	0.0	0.0	0.0
0.0	0.0	100.0	100.0	2	0.0	0.0	0.181	0.0	96.04022	0.0	1	0.0	0.0	0.0	0.0	0.0
0.0	0.0	100.0	100.0	2	0.0	0.0	0.181	0.0	96.40068	0.0	1	0.0	0.0	0.0	0.0	0.0
0.0	0.0	100.0	100.0	2	0.0	0.0	0.181	0.0	97.19264	0.0	1	0.0	0.0	0.0	0.0	0.0
0.0	0.0	100.0	100.0	2	0.0	0.0	0.181	0.0	97.19264	0.0	1	0.0	0.0	0.0	0.0	0.0
0.0	0.0	100.0	100.0	2	0.0	0.0	0.182	0.0	97.44041	0.0	1	0.0	0.0	0.0	0.0	0.0
0.0	0.0	100.0	100.0	2	0.0	0.0	0.182	0.0	97.79193	0.0	1	0.0	0.0	0.0	0.0	0.0
0.0	0.0	100.0	100.0	2	0.0	0.0	0.182	0.0	97.79193	0.0	1	0.0	0.0	0.0	0.0	0.0
0.0	0.0	100.0	100.0	2	0.0	0.0	0.182	0.0	97.23266	0.0	1	0.0	0.0	0.0	0.0	0.0
0.0	0.0	100.0	100.0	2	0.0	0.0	0.182	0.0	97.23266	0.0	1	0.0	0.0	0.0	0.0	0.0
0.0	0.0	100.0	100.0	2	0.0	0.0	0.183	0.0	96.77155	0.0	1	0.0	0.0	0.0	0.0	0.0
0.0	0.0	100.0	100.0	2	0.0	0.0	0.183	0.0	96.00254	0.0	1	0.0	0.0	0.0	0.0	0.0
0.0	0.0	100.0	100.0	2	0.0	0.0	0.183	0.0	96.00254	0.0	1	0.0	0.0	0.0	0.0	0.0
0.0	0.0	100.0	100.0	2	0.0	0.0	0.183	0.0	96.21551	0.0	1	0.0	0.0	0.0	0.0	0.0
0.0	0.0	100.0	100.0	2	0.0	0.0	0.183	0.0	96.70629	0.0	1	0.0	0.0	0.0	0.0	0.0
0.0	0.0	100.0	100.0	2	0.0	0.0	0.183	0.0	96.70629	0.0	1	0.0	0.0	0.0	0.0	0.0
0.0	0.0	100.0	100.0	2	0.0	0.0	0.183	0.0	96.26273	0.0	1	0.0	0.0	0.0	0.0	0.0
0.0	0.0	100.0	100.0	2	0.0	0.0	0.183	0.0	96.26273	0.0	1	0.0	0.0	0.0	0.0	0.0
0.0	0.0	100.0	100.0	2	0.0	0.0	0.183	0.0	96.107544	0.0	1	0.0	0.0	0.0	0.0	0.0
0.0	0.0	100.0	100.0	2	0.0	0.0	0.183	0.0	95.48373	0.0	1	0.0	0.0	0.0	0.0	0.0
0.0	0.0	100.0	100.0	2	0.0	0.0	0.183	0.0	95.48373	0.0	1	0.0	0.0	0.0	0.0	0.0
0.0	0.0	100.0	100.0	2	0.0	0.0	0.182	0.0	94.65324	0.0	1	0.0	0.0	0.0	0.0	0.0
0.0	0.0	100.0	100.0	2	0.0	0.0	0.182	0.0	94.532875	0.0	1	0.0	0.0	0.0	0.0	0.0
0.0	0.0	100.0	100.0	2	0.0	0.0	0.182	0.0	94.532875	0.0	1	0.0	0.0	0.0	0.0	0.0
0.0	0.0	100.0	100.0	2	0.0	0.0	0.182	0.0	94.68062	0.0	1	0.0	0.0	0.0	0.0	0.0
0.0	0.0	100.0	100.0	2	0.0	0.0	0.181	0.0	94.68062	0.0	1	0.0	0.0	0.0	0.0	0.0
0.0	0.0	100.0	100.0	2	0.0	0.0	0.181	0.0	95.48857	0.0	1	0.0	0.0	0.0	0.0	0.0
0.0	0.0	100.0	100.0	2	0.0	0.0	0.181	0.0	95.67311	0.0	1	0.0	0.0	0.0	0.0	0.0
0.0	0.0	100.0	100.0	2	0.0	0.0	0.18	0.0	95.67311	0.0	1	0.0	0.0	0.0	0.0	0.0
0.0	0.0	100.0	100.0	2	0.0	0.0	0.18	0.0	94.78068	0.0	1	0.0	0.0	0.0	0.0	0.0
0.0	0.0	100.0	100.0	2	0.0	0.0	0.18	0.0	95.94621	0.0	1	0.0	0.0	0.0	0.0	0.0
0.0	0.0	100.0	100.0	2	0.0	0.0	0.179	0.0	95.94621	0.0	1	0.0	0.0	0.0	0.0	0.0
0.0	0.0	100.0	100.0	2	0.0	0.0	0.179	0.0	95.887985	0.0	1	0.0	0.0	0.0	0.0	0.0
0.0	0.0	100.0	100.0	2	0.0	0.0	0.178	0.0	95.887985	0.0	1	0.0	0.0	0.0	0.0	0.0
0.0	0.0	100.0	100.0	2	0.0	0.0	0.178	0.0	95.49086	0.0	1	0.0	0.0	0.0	0.0	0.0
0.0	0.0	100.0	100.0	2	0.0	0.0	0.177	0.0	95.81502	0.0	1	0.0	0.0	0.0	0.0	0.0
0.0	0.0	100.0	100.0	2	0.0	0.0	0.177	0.0	95.81502	0.0	1	0.0	0.0	0.0	0.0	0.0
0.0	0.0	100.0	100.0	2	0.0	0.0	0.176	0.0	95.09205	0.0	1	0.0	0.0	0.0	0.0	0.0
0.0	0.0	100.0	100.0	2	0.0	0.0	0.176	0.0	95.10558	0.0	1	0.0	0.0	0.0	0.0	0.0
0.0	0.0	100.0	100.0	2	0.0	0.0	0.175	0.0	95.574814	0.0	1	0.0	0.0	0.0	0.0	0.0
0.0	0.0	100.0	100.0	2	0.0	0.0	0.175	0.0	95.778244	0.0	1	0.0	0.0	0.0	0.0	0.0
0.0	0.0	100.0	100.0	2	0.0	0.0	0.174	0.0	95.778244	0.0	1	0.0	0.0	0.0	0.0	0.0
0.0	0.0	100.0	100.0	2	0.0	0.0	0.173	0.0	95.23049	0.0	1	0.0	0.0	0.0	0.0	0.0
0.0	0.0	100.0	100.0	2	0.0	0.0	0.173	0.0	94.73907	0.0	1	0.0	0.0	0.0	0.0	0.0
0.0	0.0	100.0	100.0	2	0.0	0.0	0.172	0.0	94.73907	0.0	1	0.0	0.0	0.0	0.0	0.0
0.0	0.0	100.0	100.0	2	0.0	0.0	0.171	0.0	95.14763	0.0	1	0.0	0.0	0.0	0.0	0.0
0.0	0.0	100.0	100.0	2	0.0	0.0	0.17	0.0	95.63938	0.0	1	0.0	0.0	0.0	0.0	0.0
0.0	0.0	100.0	100.0	2	0.0	0.0	0.169	0.0	95.63938	0.0	1	0.0	0.0	0.0	0.0	0.0
0.0	0.0	100.0	100.0	2	0.0	0.0	0.169	0.0	95.2456	0.0	1	0.0	0.0	0.0	0.0	0.0
0.0	0.0	100.0	100.0	2	0.0	0.0	0.168	0.0	95.2456	0.0	1	0.0	0.0	0.0	0.0	0.0
0.0	0.0	100.0	100.0	2	0.0	0.0	0.167	0.0	95.11653	0.0	1	0.0	0.0	0.0	0.0	0.0
0.0	0.0	100.0	100.0	2	0.0	0.0	0.166	0.0	95.13844	0.0	1	0.0	0.0	0.0	0.0	0.0
0.0	0.0	100.0	100.0	2	0.0	0.0	0.165	0.0	95.13844	0.0	1	0.0	0.0	0.0	0.0	0.0
0.0	0.0	100.0	100.0	2	0.0	0.0	0.164	0.0	95.27194	0.0	1	0.0	0.0	0.0	0.0	0.0
0.0	0.0	100.0	100.0	2	0.0	0.0	0.163	0.0	94.42369	0.0	1	0.0	0.0	0.0	0.0	0.0
0.0	0.0	100.0	100.0	2	0.0	0.0	0.162	0.0	94.42369	0.0	1	0.0	0.0	0.0	0.0	0.0
0.0	0.0	100.0	100.0	2	0.0	0.0	0.161	0.0	94.86924	0.0	1	0.0	0.0	0.0	0.0	0.0
0.0	0.0	100.0	100.0	2	0.0	0.0	0.159	0.0	94.86924	0.0	1	0.0	0.0	0.0	0.0	0.0
0.0	0.0	100.0	100.0	2	0.0	0.0	0.158	0.0	95.03154	0.0	1	0.0	0.0	0.0	0.0	0.0
0.0	0.0	100.0	100.0	2	0.0	0.0	0.157	0.0	94.427376	0.0	1	0.0	0.0	0.0	0.0	0.0
0.0	0.0	100.0	100.0	2	0.0	0.0	0.156	0.0	94.427376	0.0	1	0.0	0.0	0.0	0.0	0.0
0.0	0.0	100.0	100.0	2	0.0	0.0	0.155	0.0	96.49253	0.0	1	0.0	0.0	0.0	0.0	0.0
0.0	0.0	100.0	100.0	2	0.0	0.0	0.154	0.0	95.93292	0.0	1	0.0	0.0	0.0	0.0	0.0
0.0	0.0	100.0	100.0	2	0.0	0.0	0.152	0.0	95.93292	0.0	1	0.0	0.0	0.0	0.0	0.0
0.0	0.0	100.0	100.0	2	0.0	0.0	0.151	0.0	96.28188	0.0	1	0.0	0.0	0.0	0.0	0.0
0.0	0.0	100.0	100.0	2	0.0	0.0	0.15	0.0	96.28188	0.0	1	0.0	0.0	0.0	0.0	0.0
0.0	0.0	100.0	100.0	2	0.0	0.0	0.149	0.0	96.03594	0.0	1	0.0	0.0	0.0	0.0	0.0
0.0	0.0	100.0	100.0	2	0.0	0.0	0.147	0.0	96.418655	0.0	1	0.0	0.0	0.0	0.0	0.0
0.0	0.0	100.0	100.0	2	0.0	0.0	0.146	0.0	96.418655	0.0	1	0.0	0.0	0.0	0.0	0.0
0.0	0.0	100.0	100.0	2	0.0	0.0	0.144	0.0	97.04198	0.0	1	0.0	0.0	0.0	0.0	0.0
0.0	0.0	100.0	100.0	2	0.0	0.0	0.143	0.0	96.8183	0.0	1	0.0	0.0	0.0	0.0	0.0
0.0	0.0	100.0	100.0	2	0.0	0.0	0.141	0.0	96.8183	0.0	1	0.0	0.0	0.0	0.0	0.0
0.0	0.0	100.0	100.0	2	0.0	0.0	0.14	0.0	97.604004	0.0	1	0.0	0.0	0.0	0.0	0.0
0.0	0.0	100.0	100.0	2	0.0	0.0	0.139	0.0	97.604004	0.0	1	0.0	0.0	0.0	0.0	0.0
0.0	0.0	100.0	100.0	2	0.0	0.0	0.137	0.0	97.112366	0.0	1	0.0	0.0	0.0	0.0	0.0
0.0	0.0	100.0	100.0	2	0.0	0.0	0.136	0.0	96.423386	0.0	1	0.0	0.0	0.0	0.0	0.0
0.0	0.0	100.0	100.0	2	0.0	0.0	0.134	0.0	96.423386	0.0	1	0.0	0.0	0.0	0.0	0.0
0.0	0.0	100.0	100.0	2	0.0	0.0	0.133	0.0	97.20349	0.0	1	0.0	0.0	0.0	0.0	0.0
0.0	0.0	100.0	100.0	2	0.0	0.0	0.131	0.0	96.56459	0.0	1	0.0	0.0	0.0	0.0	0.0
0.0	0.0	100.0	100.0	2	0.0	0.0	0.13	0.0	96.56459	0.0	1	0.0	0.0	0.0	0.0	0.0
0.0	0.0	100.0	100.0	2	0.0	0.0	0.128	0.0	97.2351	0.0	1	0.0	0.0	0.0	0.0	0.0
0.0	0.0	100.0	100.0	2	0.0	0.0	0.127	0.0	97.2351	0.0	1	0.0	0.0	0.0	0.0	0.0
0.0	0.0	100.0	100.0	2	0.0	0.0	0.125	0.0	97.72115	0.0	1	0.0	0.0	0.0	0.0	0.0
0.0	0.0	100.0	100.0	2	0.0	0.0	0.123	0.0	97.08801	0.0	1	0.0	0.0	0.0	0.0	0.0
0.0	0.0	100.0	100.0	2	0.0	0.0	0.122	0.0	97.08801	0.0	1	0.0	0.0	0.0	0.0	0.0
0.0	0.0	100.0	100.0	2	0.0	0.0	0.12	0.0	96.34062	0.0	1	0.0	0.0	0.0	0.0	0.0
0.0	0.0	100.0	100.0	2	0.0	0.0	0.119	0.0	96.81477	0.0	1	0.0	0.0	0.0	0.0	0.0
0.0	0.0	100.0	100.0	2	0.0	0.0	0.117	0.0	96.81477	0.0	1	0.0	0.0	0.0	0.0	0.0
0.0	0.0	100.0	100.0	2	0.0	0.0	0.115	0.0	96.11372	0.0	1	0.0	0.0	0.0	0.0	0.0
0.0	0.0	100.0	100.0	2	0.0	0.0	0.114	0.0	96.11372	0.0	1	0.0	0.0	0.0	0.0	0.0
0.0	0.0	100.0	100.0	2	0.0	0.0	0.112	0.0	95.63704	0.0	1	0.0	0.0	0.0	0.0	0.0
0.0	0.0	100.0	100.0	2	0.0	0.0	0.11	0.0	95.05708	0.0	1	0.0	0.0	0.0	0.0	0.0
0.0	0.0	100.0	100.0	2	0.0	0.0	0.109	0.0	95.05708	0.0	1	0.0	0.0	0.0	0.0	0.0
0.0	0.0	100.0	100.0	2	0.0	0.0	0.107	0.0	95.289635	0.0	1	0.0	0.0	0.0	0.0	0.0
0.0	0.0	100.0	100.0	2	0.0	0.0	0.106	0.0	94.463356	0.0	1	0.0	0.0	0.0	0.0	0.0
0.0	0.0	100.0	100.0	2	0.0	0.0	0.104	0.0	94.463356	0.0	1	0.0	0.0	0.0	0.0	0.0
0.0	0.0	100.0	100.0	2	0.0	0.0	0.102	0.0	94.04919	0.0	1	0.0	0.0	0.0	0.0	0.0
0.0	0.0	100.0	100.0	2	0.0	0.0	0.101	0.0	94.04919	0.0	1	0.0	0.0	0.0	0.0	0.0
0.0	0.0	100.0	100.0	2	0.0	0.0	0.099	0.0	93.515274	0.0	1	0.0	0.0	0.0	0.0	0.0
0.0	0.0	100.0	100.0	2	0.0	0.0	0.098	0.0	93.36467	0.0	1	0.0	0.0	0.0	0.0	0.0
0.0	0.0	100.0	100.0	2	0.0	0.0	0.096	0.0	93.36467	0.0	1	0.0	0.0	0.0	0.0	0.0
0.0	0.0	100.0	100.0	2	0.0	0.0	0.095	0.0	94.38304	0.0	1	0.0	0.0	0.0	0.0	0.0
0.0	0.0	100.0	100.0	2	0.0	0.0	0.093	0.0	94.881996	0.0	1	0.0	0.0	0.0	0.0	0.0
0.0	0.0	100.0	100.0	2	0.0	0.0	0.092	0.0	95.23853	0.0	1	0.0	0.0	0.0	0.0	0.0
0.0	0.0	100.0	100.0	2	0.0	0.0	0.09	0.0	95.07022	0.0	1	0.0	0.0	0.0	0.0	0.0
0.0	0.0	100.0	100.0	2	0.0	0.0	0.089	0.0	95.07022	0.0	1	0.0	0.0	0.0	0.0	0.0
0.0	0.0	100.0	100.0	2	0.0	0.0	0.087	0.0	95.83234	0.0	1	0.0	0.0	0.0	0.0	0.0
0.0	0.0	100.0	100.0	2	0.0	0.0	0.085	0.0	96.04154	0.0	1	0.0	0.0	0.0	0.0	0.0
0.0	0.0	100.0	100.0	2	0.0	0.0	0.084	0.0	96.04154	0.0	1	0.0	0.0	0.0	0.0	0.0
0.0	0.0	100.0	100.0	2	0.0	0.0	0.082	0.0	96.48088	0.0	1	0.0	0.0	0.0	0.0	0.0
0.0	0.0	100.0	100.0	2	0.0	0.0	0.081	0.0	97.60335	0.0	1	0.0	0.0	0.0	0.0	0.0
0.0	0.0	100.0	100.0	2	0.0	0.0	0.079	0.0	97.60335	0.0	1	0.0	0.0	0.0	0.0	0.0
0.0	0.0	100.0	100.0	2	0.0	0.0	0.078	0.0	96.834076	0.0	1	0.0	0.0	0.0	0.0	0.0
0.0	0.0	100.0	100.0	2	0.0	0.0	0.077	0.0	96.834076	0.0	1	0.0	0.0	0.0	0.0	0.0
0.0	0.0	100.0	100.0	2	0.0	0.0	0.075	0.0	97.2092	0.0	1	0.0	0.0	0.0	0.0	0.0
0.0	0.0	100.0	100.0	2	0.0	0.0	0.073	0.0	96.96478	0.0	1	0.0	0.0	0.0	0.0	0.0
0.0	0.0	100.0	100.0	2	0.0	0.0	0.072	0.0	96.96478	0.0	1	0.0	0.0	0.0	0.0	0.0
0.0	0.0	100.0	100.0	2	0.0	0.0	0.07	0.0	97.553314	0.0	1	0.0	0.0	0.0	0.0	0.0
0.0	0.0	100.0	100.0	2	0.0	0.0	0.069	0.0	97.98421	0.0	1	0.0	0.0	0.0	0.0	0.0
0.0	0.0	100.0	100.0	2	0.0	0.0	0.067	0.0	97.98421	0.0	1	0.0	0.0	0.0	0.0	0.0
0.0	0.0	100.0	100.0	2	0.0	0.0	0.066	0.0	98.14474	0.0	1	0.0	0.0	0.0	0.0	0.0
0.0	0.0	100.0	100.0	2	0.0	0.0	0.065	0.0	98.14474	0.0	1	0.0	0.0	0.0	0.0	0.0
0.0	0.0	100.0	100.0	2	0.0	0.0	0.063	0.0	97.99367	0.0	1	0.0	0.0	0.0	0.0	0.0
0.0	0.0	100.0	100.0	2	0.0	0.0	0.061	0.0	98.23746	0.0	1	0.0	0.0	0.0	0.0	0.0
0.0	0.0	100.0	100.0	2	0.0	0.0	0.06	0.0	98.23746	0.0	1	0.0	0.0	0.0	0.0	0.0
0.0	0.0	100.0	100.0	2	0.0	0.0	0.059	0.0	98.44709	0.0	1	0.0	0.0	0.0	0.0	0.0
0.0	0.0	100.0	100.0	2	0.0	0.0	0.057	0.0	97.97044	0.0	1	0.0	0.0	0.0	0.0	0.0
0.0	0.0	100.0	100.0	2	0.0	0.0	0.056	0.0	97.97044	0.0	1	0.0	0.0	0.0	0.0	0.0
0.0	0.0	100.0	100.0	2	0.0	0.0	0.054	0.0	98.8875	0.0	1	0.0	0.0	0.0	0.0	0.0
0.0	0.0	100.0	100.0	2	0.0	0.0	0.053	0.0	98.8875	0.0	1	0.0	0.0	0.0	0.0	0.0
0.0	0.0	100.0	100.0	2	0.0	0.0	0.051	0.0	98.6762	0.0	1	0.0	0.0	0.0	0.0	0.0
0.0	0.0	100.0	100.0	2	0.0	0.0	0.05	0.0	98.41609	0.0	1	0.0	0.0	0.0	0.0	0.0
0.0	0.0	100.0	100.0	2	0.0	0.0	0.048	0.0	98.41609	0.0	1	0.0	0.0	0.0	0.0	0.0
0.0	0.0	100.0	100.0	2	0.0	0.0	0.047	0.0	98.05849	0.0	1	0.0	0.0	0.0	0.0	0.0
0.0	0.0	100.0	100.0	2	0.0	0.0	0.046	0.0	99.067276	0.0	1	0.0	0.0	0.0	0.0	0.0
0.0	0.0	100.0	100.0	2	0.0	0.0	0.044	0.0	99.067276	0.0	1	0.0	0.0	0.0	0.0	0.0
0.0	0.0	100.0	100.0	2	0.0	0.0	0.043	0.0	98.181366	0.0	1	0.0	0.0	0.0	0.0	0.0
0.0	0.0	100.0	100.0	2	0.0	0.0	0.041	0.0	98.181366	0.0	1	0.0	0.0	0.0	0.0	0.0
0.0	0.0	100.0	100.0	2	0.0	0.0	0.039	0.0	97.7248	0.0	1	0.0	0.0	0.0	0.0	0.0
0.0	0.0	100.0	100.0	2	0.0	0.0	0.038	0.0	97.15728	0.0	1	0.0	0.0	0.0	0.0	0.0
0.0	0.0	100.0	100.0	2	0.0	0.0	0.036	0.0	97.15728	0.0	1	0.0	0.0	0.0	0.0	0.0
0.0	0.0	100.0	100.0	2	0.0	0.0	0.035	0.0	95.98312	0.0	1	0.0	0.0	0.0	0.0	0.0
0.0	0.0	100.0	100.0	2	0.0	0.0	0.033	0.0	95.7349	0.0	1	0.0	0.0	0.0	0.0	0.0
0.0	0.0	100.0	100.0	2	0.0	0.0	0.031	0.0	95.7349	0.0	1	0.0	0.0	0.0	0.0	0.0
0.0	0.0	100.0	100.0	2	0.0	0.0	0.03	0.0	94.87017	0.0	1	0.0	0.0	0.0	0.0	0.0
0.0	0.0	100.0	100.0	2	0.0	0.0	0.028	0.0	94.87017	0.0	1	0.0	0.0	0.0	0.0	0.0
0.0	0.0	100.0	100.0	2	0.0	0.0	0.027	0.0	95.957085	0.0	1	0.0	0.0	0.0	0.0	0.0
0.0	0.0	100.0	100.0	2	0.0	0.0	0.025	0.0	94.85611	0.0	1	0.0	0.0	0.0	0.0	0.0
0.0	0.0	100.0	100.0	2	0.0	0.0	0.023	0.0	94.85611	0.0	1	0.0	0.0	0.0	0.0	0.0
0.0	0.0	100.0	100.0	2	0.0	0.0	0.022	0.0	95.752884	0.0	1	0.0	0.0	0.0	0.0	0.0
0.0	0.0	100.0	100.0	2	0.0	0.0	0.02	0.0	94.89372	0.0	1	0.0	0.0	0.0	0.0	0.0
0.0	0.0	100.0	100.0	2	0.0	0.0	0.018	0.0	94.89372	0.0	1	0.0	0.0	0.0	0.0	0.0
0.0	0.0	100.0	100.0	2	0.0	0.0	0.017	0.0	94.31701	0.0	1	0.0	0.0	0.0	0.0	0.0
0.0	0.0	100.0	100.0	2	0.0	0.0	0.015	0.0	94.31701	0.0	1	0.0	0.0	0.0	0.0	0.0
0.0	0.0	100.0	100.0	2	0.0	0.0	0.013	0.0	93.82061	0.0	1	0.0	0.0	0.0	0.0	0.0
0.0	0.0	100.0	100.0	2	0.0	0.0	0.012	0.0	93.991974	0.0	1	0.0	0.0	0.0	0.0	0.0
0.0	0.0	100.0	100.0	2	0.0	0.0	0.01	0.0	93.991974	0.0	1	0.0	0.0	0.0	0.0	0.0
0.0	0.0	100.0	100.0	2	0.0	0.0	0.008	0.0	94.14423	0.0	1	0.0	0.0	0.0	0.0	0.0
0.0	0.0	100.0	100.0	2	0.0	0.0	0.007	0.0	96.22709	0.0	1	0.0	0.0	0.0	0.0	0.0
0.0	0.0	100.0	100.0	2	0.0	0.0	0.005	0.0	95.384796	0.0	1	0.0	0.0	0.0	0.0	0.0
0.0	0.0	100.0	100.0	2	0.0	0.0	0.003	0.0	95.36806	0.0	1	0.0	0.0	0.0	0.0	0.0
0.0	0.0	100.0	100.0	2	0.0	0.0	0.001	0.0	95.36806	0.0	1	0.0	0.0	0.0	0.0	0.0
0.0	0.0	100.0	100.0	2	0.0	0.0	0.0	0.0	95.07771	0.0	1	0.0	0.0	0.0	0.0	0.0
0.0	0.0	100.0	100.0	2	0.0	0.0	-0.001	0.0	94.30356	0.0	1	0.0	0.0	0.0	0.0	0.0
0.0	0.0	100.0	100.0	2	0.0	0.0	-0.003	0.0	94.30356	0.0	1	0.0	0.0	0.0	0.0	0.0
0.0	0.0	100.0	100.0	2	0.0	0.0	-0.005	0.0	94.24352	0.0	1	0.0	0.0	0.0	0.0	0.0
0.0	0.0	100.0	100.0	2	0.0	0.0	-0.007	0.0	95.9952	0.0	1	0.0	0.0	0.0	0.0	0.0
0.0	0.0	100.0	100.0	2	0.0	0.0	-0.009	0.0	95.9952	0.0	1	0.0	0.0	0.0	0.0	0.0
0.0	0.0	100.0	100.0	2	0.0	0.0	-0.011	0.0	94.98886	0.0	1	0.0	0.0	1.0	0.0	0.0
0.0	0.0	100.0	100.0	2	0.0	0.0	-0.012	0.0	94.98886	0.0	1	0.0	0.0	1.0	0.0	0.0
0.0	0.0	100.0	100.0	2	0.0	0.0	-0.014	0.0	94.26983	0.0	1	0.0	0.0	3.0	0.0	0.0
-6944.445	500.0	100.0	100.0	2	0.0	0.0	-0.016	0.0	96.02391	0.0	1	0.0	0.0	3.0	0.0	0.0
-6944.445	500.0	100.0	100.0	2	0.0	0.0	-0.018	0.0	96.02391	0.0	1	0.0	0.0	3.0	0.0	0.0
-6944.445	500.0	100.0	100.0	2	0.0	0.0	-0.019	0.0	96.37691	0.0	1	0.0	0.0	3.0	0.0	0.0
-6944.445	500.0	100.0	100.0	2	0.0	0.0	-0.021	0.0	96.60588	0.0	1	0.0	0.0	3.0	0.0	0.0
-6944.445	500.0	100.0	100.0	2	0.0	0.0	-0.022	0.0	96.60588	-0.947	1	0.0	0.0	3.0	0.0	0.0
-6944.445	500.0	100.0	100.0	2	0.0	0.0	-0.024	0.0	96.979774	-0.947	1	0.0	0.0	3.0	0.0	0.0
-6944.445	500.0	100.0	100.0	2	0.0	0.0	-0.025	0.0	96.979774	-1.766	1	0.0	0.0	3.0	0.0	0.0
-6944.445	500.0	100.0	100.0	2	0.0	0.0	-0.026	0.0	96.841705	-1.766	1	0.0	0.0	3.0	0.0	0.0
-6944.445	500.0	100.0	100.0	2	0.0	0.0	-0.027	0.0	97.72778	-2.133	1	0.0	0.0	3.0	0.0	0.0
-6944.445	500.0	100.0	100.0	2	0.0	0.0	-0.028	0.0	97.72778	-2.79	1	0.0	0.0	3.0	0.0	0.0
-6944.445	500.0	100.0	100.0	2	0.0	0.0	-0.028	0.0	97.5225	-2.79	1	0.0	0.0	3.0	0.0	0.0
-6944.445	500.0	100.0	100.0	2	0.0	0.0	-0.028	0.0	97.80101	-3.084	1	0.0	0.0	3.0	0.0	0.0
-6944.445	500.0	100.0	100.0	2	0.0	0.0	-0.029	0.0	97.80101	-3.084	1	0.0	0.0	3.0	0.0	0.0
-6944.445	500.0	100.0	100.0	2	0.0	0.0	-0.029	0.0	97.924614	-3.612	1	0.0	0.0	3.0	0.0	0.0
-6944.445	500.0	100.0	100.0	2	0.0	0.0	-0.029	0.0	97.924614	-4.068	1	0.0	0.0	3.0	0.0	0.0
-6944.445	500.0	100.0	100.0	2	0.0	0.0	-0.029	0.0	97.7895	-4.068	1	0.0	0.0	3.0	0.0	0.0
-6944.445	500.0	100.0	100.0	2	0.0	0.0	-0.029	0.0	97.57268	-4.272	1	0.0	0.0	3.0	0.0	0.0
-6944.445	500.0	100.0	100.0	2	0.0	0.0	-0.029	0.0	97.57268	-4.637	1	0.0	0.0	3.0	0.0	0.0
-6944.445	500.0	100.0	100.0	2	0.0	0.0	-0.029	0.0	96.72298	-4.637	1	0.0	0.0	3.0	0.0	0.0
-6944.445	500.0	100.0	100.0	2	0.0	0.0	-0.029	0.0	96.33142	-4.801	1	0.0	0.0	3.0	0.0	0.0
-6944.445	500.0	100.0	100.0	2	0.0	0.0	-0.029	0.0	96.33142	-4.801	1	0.0	0.0	3.0	0.0	0.0
-6944.445	500.0	100.0	100.0	2	0.0	0.0	-0.03	0.0	95.54792	-4.953	1	0.0	0.0	3.0	0.0	0.0
-6944.445	500.0	100.0	100.0	2	0.0	0.0	-0.03	0.0	95.54792	-5.226	1	0.0	0.0	3.0	0.0	0.0
-6944.445	500.0	100.0	100.0	2	0.0	0.0	-0.03	0.0	95.45215	-5.226	1	0.0	0.0	3.0	0.0	0.0
-6944.445	500.0	100.0	100.0	2	0.0	0.0	-0.03	0.0	95.017265	-5.462	1	0.0	0.0	3.0	0.0	0.0
-6944.445	500.0	100.0	100.0	2	0.0	0.0	-0.03	0.0	95.017265	-5.567	1	0.0	0.0	3.0	0.0	0.0
-6944.445	500.0	100.0	100.0	2	0.0	0.0	-0.031	0.0	94.57139	-5.567	1	0.0	0.0	3.0	0.0	0.0
-6944.445	500.0	100.0	100.0	2	0.0	0.0	-0.031	0.0	94.90483	-5.757	1	0.0	0.0	3.0	0.0	0.0
-6944.445	500.0	100.0	100.0	2	0.0	0.0	-0.031	0.0	94.90483	-5.757	1	0.0	0.0	3.0	0.0	0.0
-6944.445	500.0	100.0	100.0	2	0.0	0.0	-0.032	0.0	94.32992	-5.84	1	0.0	0.0	3.0	0.0	0.0
-6944.445	500.0	100.0	100.0	2	0.0	0.0	-0.032	0.0	94.32992	-5.993	1	0.0	0.0	3.0	0.0	0.0
-6944.445	500.0	100.0	100.0	2	0.0	0.0	-0.032	0.0	93.422745	-5.993	1	0.0	0.0	3.0	0.0	0.0
-6944.445	500.0	100.0	100.0	2	0.0	0.0	-0.032	0.0	94.39027	-6.06	1	0.0	0.0	3.0	0.0	0.0
-6944.445	500.0	100.0	100.0	2	0.0	0.0	-0.032	0.0	94.39027	-6.123	1	0.0	0.0	3.0	0.0	0.0
-6944.445	500.0	100.0	100.0	2	0.0	0.0	-0.033	0.0	95.52377	-6.123	1	0.0	0.0	3.0	0.0	0.0
-6944.445	500.0	100.0	100.0	2	0.0	0.0	-0.033	0.0	94.89689	-6.236	1	0.0	0.0	3.0	0.0	0.0
-6944.445	500.0	100.0	100.0	2	0.0	0.0	-0.033	0.0	94.89689	-6.236	1	0.0	0.0	3.0	0.0	0.0
-6944.445	500.0	100.0	100.0	2	0.0	0.0	-0.033	0.0	94.38074	-6.334	1	0.0	0.0	3.0	0.0	0.0
-6944.445	500.0	100.0	100.0	2	0.0	0.0	-0.033	0.0	94.38074	-6.378	1	0.0	0.0	3.0	0.0	0.0
-6944.445	500.0	100.0	100.0	2	0.0	0.0	-0.033	0.0	94.46308	-6.378	1	0.0	0.0	3.0	0.0	0.0
-6944.445	500.0	100.0	100.0	2	0.0	0.0	-0.033	0.0	95.010445	-6.456	1	0.0	0.0	3.0	0.0	0.0
-6944.445	500.0	100.0	100.0	2	0.0	0.0	-0.033	0.0	95.010445	-6.491	1	0.0	0.0	3.0	0.0	0.0
-6944.445	500.0	100.0	100.0	2	0.0	0.0	-0.032	0.0	95.529884	-6.491	1	0.0	0.0	3.0	0.0	0.0
-6944.445	500.0	100.0	100.0	2	0.0	0.0	-0.032	0.0	94.59005	-6.554	1	0.0	0.0	3.0	0.0	0.0
-6944.445	500.0	100.0	100.0	2	0.0	0.0	-0.032	0.0	94.59005	-6.554	1	0.0	0.0	3.0	0.0	0.0
-6944.445	500.0	100.0	100.0	2	0.0	0.0	-0.032	0.0	94.55022	-6.582	1	0.0	0.0	3.0	0.0	0.0
-6944.445	500.0	100.0	100.0	2	0.0	0.0	-0.032	0.0	94.55022	-6.633	1	0.0	0.0	3.0	0.0	0.0
-6944.445	500.0	100.0	100.0	2	0.0	0.0	-0.032	0.0	94.578964	-6.633	1	0.0	0.0	3.0	0.0	0.0
-6944.445	500.0	100.0	100.0	2	0.0	0.0	-0.031	0.0	93.85734	-6.655	1	0.0	0.0	3.0	0.0	0.0
-6944.445	500.0	100.0	100.0	2	0.0	0.0	-0.031	0.0	93.85734	-6.696	1	0.0	0.0	3.0	0.0	0.0
-6944.445	500.0	100.0	100.0	2	0.0	0.0	-0.031	0.0	93.23333	-6.696	1	0.0	0.0	3.0	0.0	0.0
-6944.445	500.0	100.0	100.0	2	0.0	0.0	-0.031	0.0	94.38809	-6.714	1	0.0	0.0	3.0	0.0	0.0
-6944.445	500.0	100.0	100.0	2	0.0	0.0	-0.031	0.0	94.38809	-6.714	1	0.0	0.0	3.0	0.0	0.0
-6944.445	500.0	100.0	100.0	2	0.0	0.0	-0.031	0.0	94.99294	-6.746	1	0.0	0.0	3.0	0.0	0.0
-6944.445	500.0	100.0	100.0	2	0.0	0.0	-0.03	0.0	94.99294	-6.761	1	0.0	0.0	3.0	0.0	0.0
-6944.445	500.0	100.0	100.0	2	0.0	0.0	-0.03	0.0	95.14884	-6.761	1	0.0	0.0	3.0	0.0	0.0
-6944.445	500.0	100.0	100.0	2	0.0	0.0	-0.03	0.0	95.368774	-6.787	1	0.0	0.0	3.0	0.0	0.0
-6944.445	500.0	100.0	100.0	2	0.0	0.0	-0.029	0.0	95.368774	-6.799	1	0.0	0.0	3.0	0.0	0.0
-6944.445	500.0	100.0	100.0	2	0.0	0.0	-0.029	0.0	95.86148	-6.799	1	0.0	0.0	3.0	0.0	0.0
-6944.445	500.0	100.0	100.0	2	0.0	0.0	-0.029	0.0	95.244545	-6.82	1	0.0	0.0	3.0	0.0	0.0
-6944.445	500.0	100.0	100.0	2	0.0	0.0	-0.028	0.0	95.244545	-6.82	1	0.0	0.0	3.0	0.0	0.0
-6944.445	500.0	100.0	100.0	2	0.0	0.0	-0.028	0.0	95.75441	-6.829	1	0.0	0.0	3.0	0.0	0.0
-6944.445	500.0	100.0	100.0	2	0.0	0.0	-0.027	0.0	95.75441	-6.846	1	0.0	0.0	3.0	0.0	0.0
-6944.445	500.0	100.0	100.0	2	0.0	0.0	-0.027	0.0	96.722664	-6.846	1	0.0	0.0	3.0	0.0	0.0
-6944.445	500.0	100.0	100.0	2	0.0	0.0	-0.026	0.0	96.93272	-6.853	1	0.0	0.0	3.0	0.0	0.0
-6944.445	500.0	100.0	100.0	2	0.0	0.0	-0.026	0.0	96.93272	-6.867	1	0.0	0.0	3.0	0.0	0.0
-6944.445	500.0	100.0	100.0	2	0.0	0.0	-0.025	0.0	96.80358	-6.867	1	0.0	0.0	3.0	0.0	0.0
-6944.445	500.0	100.0	100.0	2	0.0	0.0	-0.024	0.0	97.3744	-6.879	1	0.0	0.0	3.0	0.0	0.0
-6944.445	500.0	100.0	100.0	2	0.0	0.0	-0.023	0.0	97.3744	-6.879	1	0.0	0.0	3.0	0.0	0.0
-6944.445	500.0	100.0	100.0	2	0.0	0.0	-0.022	0.0	96.56215	-6.884	1	0.0	0.0	3.0	0.0	0.0
-6944.445	500.0	100.0	100.0	2	0.0	0.0	-0.021	0.0	96.56215	-6.893	1	0.0	0.0	3.0	0.0	0.0
-6944.445	500.0	100.0	100.0	2	0.0	0.0	-0.02	0.0	96.32848	-6.893	1	0.0	0.0	3.0	0.0	0.0
-6944.445	500.0	100.0	100.0	2	0.0	0.0	-0.019	0.0	97.098045	-6.897	1	0.0	0.0	3.0	0.0	0.0
-6944.445	500.0	100.0	100.0	2	0.0	0.0	-0.017	0.0	97.098045	-6.905	1	0.0	0.0	3.0	0.0	0.0
-6944.445	500.0	100.0	100.0	2	0.0	0.0	-0.016	0.0	96.42938	-6.905	1	0.0	0.0	3.0	0.0	0.0
-6944.445	500.0	100.0	100.0	2	0.0	0.0	-0.015	0.0	96.42938	-6.908	1	0.0	0.0	3.0	0.0	0.0
-6944.445	500.0	100.0	100.0	2	0.0	0.0	-0.013	0.0	97.68178	-6.908	1	0.0	0.0	3.0	0.0	0.0
-6944.445	500.0	100.0	100.0	2	0.0	0.0	-0.012	0.0	98.51919	-6.914	1	0.0	0.0	3.0	0.0	0.0
-6944.445	500.0	100.0	100.0	2	0.0	0.0	-0.01	0.0	98.51919	-6.92	1	0.0	0.0	3.0	0.0	0.0
-6944.445	500.0	100.0	100.0	2	0.0	0.0	-0.009	0.0	98.79849	-6.92	1	0.0	0.0	3.0	0.0	0.0
-6944.445	500.0	100.0	100.0	2	0.0	0.0	-0.007	0.0	98.20191	-6.922	1	0.0	0.0	5.0	0.0	0.0
-6944.445	500.0	100.0	100.0	2	0.0	0.0	-0.006	0.0	98.20191	-6.926	1	0.0	0.0	5.0	0.0	0.0
-6944.445	500.0	100.0	100.0	2	0.0	0.0	-0.004	0.0	97.35039	-6.926	1	0.0	0.0	5.0	0.0	0.0
-6944.445	500.0	100.0	100.0	2	0.0	0.0	-0.003	0.0	97.35039	-6.928	1	0.0	0.0	5.0	0.0	0.0
-6944.445	500.0	100.0	100.0	2	0.0	0.0	-0.001	0.0	97.466064	-6.928	1	0.0	0.0	5.0	0.0	0.0
-6944.445	500.0	100.0	100.0	2	0.0	0.0	0.0	0.0	96.54589	-6.931	1	0.0	0.0	5.0	0.0	0.0
-6944.445	500.0	100.0	100.0	2	0.0	0.0	0.0	0.0	96.54589	-6.933	1	0.0	0.0	5.0	0.0	0.0
-6944.445	500.0	100.0	100.0	2	0.0	0.0	0.002	0.0	96.86132	-6.933	1	0.0	0.0	5.0	0.0	0.0
-6944.445	500.0	100.0	100.0	2	0.0	0.0	0.003	0.0	97.3156	-6.935	1	0.0	0.0	5.0	0.0	0.0
-6944.445	500.0	100.0	100.0	2	0.0	0.0	0.004	0.0	97.3156	-6.936	1	0.0	0.0	5.0	0.0	0.0
-6944.445	500.0	100.0	100.0	2	0.0	0.0	0.006	0.0	97.1655	-6.936	1	0.0	0.0	5.0	0.0	0.0
-6944.445	500.0	100.0	100.0	2	0.0	0.0	0.007	0.0	97.1655	-6.94	1	0.0	0.0	5.0	0.0	0.0
-6944.445	500.0	100.0	100.0	2	0.0	0.0	0.009	0.0	96.91289	-6.94	1	0.0	0.0	5.0	0.0	0.0
-6944.445	500.0	100.0	100.0	2	0.0	0.0	0.01	0.0	97.12314	-6.942	1	0.0	0.0	5.0	0.0	0.0
-6944.445	500.0	100.0	100.0	2	0.0	0.0	0.011	0.0	97.12314	-6.942	1	0.0	0.0	5.0	0.0	0.0
-6944.445	500.0	100.0	100.0	2	0.0	0.0	0.012	0.0	97.42909	-6.942	1	0.0	0.0	5.0	0.0	0.0
-6944.445	500.0	100.0	100.0	2	0.0	0.0	0.014	0.0	97.27865	-6.943	1	0.0	0.0	5.0	0.0	0.0
-6944.445	500.0	100.0	100.0	2	0.0	0.0	0.015	0.0	97.27865	-6.944	1	0.0	0.0	5.0	0.0	0.0
-6944.445	500.0	100.0	100.0	2	0.0	0.0	0.016	0.0	98.67333	-6.944	1	0.0	0.0	5.0	0.0	0.0
-6944.445	500.0	100.0	100.0	2	0.0	0.0	0.017	0.0	98.67333	-6.945	1	0.0	0.0	5.0	0.0	0.0
-6944.445	500.0	100.0	100.0	2	0.0	0.0	0.019	0.0	98.69392	-6.945	1	0.0	0.0	5.0	0.0	0.0
-6944.445	500.0	100.0	100.0	2	0.0	0.0	0.02	0.0	97.923874	-6.946	1	0.0	0.0	5.0	0.0	0.0
-6944.445	500.0	100.0	100.0	2	0.0	0.0	0.021	0.0	97.09098	-6.946	1	0.0	0.0	5.0	0.0	0.0
-6944.445	500.0	100.0	100.0	2	0.0	0.0	0.022	0.0	97.50011	-6.946	1	0.0	0.0	5.0	0.0	0.0
-6944.445	500.0	100.0	100.0	2	0.0	0.0	0.023	0.0	96.44007	-6.947	1	0.0	0.0	5.0	0.0	0.0
-6944.445	500.0	100.0	100.0	2	0.0	0.0	0.025	0.0	96.44007	-6.947	1	0.0	0.0	5.0	0.0	0.0
-6944.445	500.0	100.0	100.0	2	0.0	0.0	0.026	0.0	95.65431	-6.947	1	0.0	0.0	5.0	0.0	0.0
-6944.445	500.0	100.0	100.0	2	0.0	0.0	0.027	0.0	95.65431	-6.948	1	0.0	0.0	5.0	0.0	0.0
-6944.445	500.0	100.0	100.0	2	0.0	0.0	0.028	0.0	95.767944	-6.948	1	0.0	0.0	5.0	0.0	0.0
-6944.445	500.0	100.0	100.0	2	0.0	0.0	0.03	0.0	95.69862	-6.948	1	0.0	0.0	5.0	0.0	0.0
-6944.445	500.0	100.0	100.0	2	0.0	0.0	0.031	0.0	95.69862	-6.949	1	0.0	0.0	5.0	0.0	0.0
-6944.445	500.0	100.0	100.0	2	0.0	0.0	0.032	0.0	96.07721	-6.949	1	0.0	0.0	5.0	0.0	0.0
-6944.445	500.0	100.0	100.0	2	0.0	0.0	0.034	0.0	95.345604	-6.949	1	0.0	0.0	5.0	0.0	0.0
-6944.445	500.0	100.0	100.0	2	0.0	0.0	0.035	0.0	95.345604	-6.95	1	0.0	0.0	5.0	0.0	0.0
-6944.445	500.0	100.0	100.0	2	0.0	0.0	0.036	0.0	96.34712	-6.95	1	0.0	0.0	5.0	0.0	0.0
-6944.445	500.0	100.0	100.0	2	0.0	0.0	0.038	0.0	96.34712	-6.95	1	0.0	0.0	5.0	0.0	0.0
-6944.445	500.0	100.0	100.0	2	0.0	0.0	0.039	0.0	96.78134	-6.95	1	0.0	0.0	5.0	0.0	0.0
-6944.445	500.0	100.0	100.0	2	0.0	0.0	0.04	0.0	97.3072	-6.95	1	0.0	0.0	5.0	0.0	0.0
-6944.445	500.0	100.0	100.0	2	0.0	0.0	0.042	0.0	97.3072	-6.95	1	0.0	0.0	5.0	0.0	0.0
-6944.445	500.0	100.0	100.0	2	0.0	0.0	0.043	0.0	96.56431	-6.95	1	0.0	0.0	5.0	0.0	0.0
-6944.445	500.0	100.0	100.0	2	0.0	0.0	0.044	0.0	96.51965	-6.951	1	0.0	0.0	5.0	0.0	0.0
-6944.445	500.0	100.0	100.0	2	0.0	0.0	0.045	0.0	96.51965	-6.951	1	0.0	0.0	5.0	0.0	0.0
-6944.445	500.0	100.0	100.0	2	0.0	0.0	0.047	0.0	95.91783	-6.951	1	0.0	0.0	5.0	0.0	0.0
-6944.445	500.0	100.0	100.0	2	0.0	0.0	0.048	0.0	95.77819	-6.951	1	0.0	0.0	5.0	0.0	0.0
-6944.445	500.0	100.0	100.0	2	0.0	0.0	0.05	0.0	96.126785	-6.951	1	0.0	0.0	5.0	0.0	0.0
-6944.445	500.0	100.0	100.0	2	0.0	0.0	0.051	0.0	96.361336	-6.951	1	0.0	0.0	5.0	0.0	0.0
-6944.445	500.0	100.0	100.0	2	0.0	0.0	0.052	0.0	96.361336	-6.951	1	0.0	0.0	5.0	0.0	0.0
-6944.445	500.0	100.0	100.0	2	0.0	0.0	0.053	0.0	96.57559	-6.951	1	0.0	0.0	5.0	0.0	0.0
-6944.445	500.0	100.0	100.0	2	0.0	0.0	0.055	0.0	97.09131	-6.951	1	0.0	0.0	5.0	0.0	0.0
-6944.445	500.0	100.0	100.0	2	0.0	0.0	0.056	0.0	97.09131	-6.951	1	0.0	0.0	5.0	0.0	0.0
-6944.445	500.0	100.0	100.0	2	0.0	0.0	0.057	0.0	97.625	-6.951	1	0.0	0.0	5.0	0.0	0.0
-6944.445	500.0	100.0	100.0	2	0.0	0.0	0.058	0.0	97.625	-6.952	1	0.0	0.0	5.0	0.0	0.0
-6944.445	500.0	100.0	100.0	2	0.0	0.0	0.06	0.0	97.84434	-6.952	1	0.0	0.0	5.0	0.0	0.0
-6944.445	500.0	100.0	100.0	2	0.0	0.0	0.061	0.0	97.60297	-6.952	1	0.0	0.0	5.0	0.0	0.0
-6944.445	500.0	100.0	100.0	2	0.0	0.0	0.063	0.0	97.60297	-6.952	1	0.0	0.0	5.0	0.0	0.0
-6944.445	500.0	100.0	100.0	2	0.0	0.0	0.064	0.0	97.16138	-6.952	1	0.0	0.0	5.0	0.0	0.0
-6944.445	500.0	100.0	100.0	2	0.0	0.0	0.065	0.0	96.99298	-6.952	1	0.0	0.0	5.0	0.0	0.0
-6944.445	500.0	100.0	100.0	2	0.0	0.0	0.066	0.0	96.99298	-6.952	1	0.0	0.0	5.0	0.0	0.0
-6944.445	500.0	100.0	100.0	2	0.0	0.0	0.067	0.0	97.44326	-6.952	1	0.0	0.0	5.0	0.0	0.0
-6944.445	500.0	100.0	100.0	2	0.0	0.0	0.069	0.0	97.44326	-6.952	1	0.0	0.0	5.0	0.0	0.0
-6944.445	500.0	100.0	100.0	2	0.0	0.0	0.07	0.0	97.123314	-6.952	1	0.0	0.0	5.0	0.0	0.0
-6944.445	500.0	100.0	100.0	2	0.0	0.0	0.071	0.0	97.80511	-6.952	1	0.0	0.0	5.0	0.0	0.0
-6944.445	500.0	100.0	100.0	2	0.0	0.0	0.072	0.0	97.80511	-6.952	1	0.0	0.0	5.0	0.0	0.0
-6944.445	500.0	100.0	100.0	2	0.0	0.0	0.074	0.0	97.49596	-6.952	1	0.0	0.0	5.0	0.0	0.0
-6944.445	500.0	100.0	100.0	2	0.0	0.0	0.075	0.0	96.8728	-6.952	1	0.0	0.0	5.0	0.0	0.0
-6944.445	500.0	100.0	100.0	2	0.0	0.0	0.076	0.0	96.8728	-6.952	1	0.0	0.0	5.0	0.0	0.0
-6944.445	500.0	100.0	100.0	2	0.0	0.0	0.077	0.0	97.64331	-6.952	1	0.0	0.0	5.0	0.0	0.0
-6944.445	500.0	100.0	100.0	2	0.0	0.0	0.078	0.0	97.64331	-6.952	1	0.0	0.0	5.0	0.0	0.0
-6944.445	500.0	100.0	100.0	2	0.0	0.0	0.08	0.0	97.8921	-6.952	1	0.0	0.0	5.0	0.0	0.0
-6944.445	500.0	100.0	100.0	2	0.0	0.0	0.081	0.0	97.60772	-6.952	1	0.0	0.0	5.0	0.0	0.0
-6944.445	500.0	100.0	100.0	2	0.0	0.0	0.082	0.0	97.60772	-6.952	1	0.0	0.0	5.0	0.0	0.0
-6944.445	500.0	100.0	100.0	2	0.0	0.0	0.083	0.0	97.79726	-6.952	1	0.0	0.0	5.0	0.0	0.0
-6944.445	500.0	100.0	100.0	2	0.0	0.0	0.084	0.0	97.91882	-6.952	1	0.0	0.0	5.0	0.0	0.0
-6944.445	500.0	100.0	100.0	2	0.0	0.0	0.086	0.0	97.91882	-6.952	1	0.0	0.0	5.0	0.0	0.0
-6944.445	500.0	100.0	100.0	2	0.0	0.0	0.087	0.0	97.529945	-6.952	1	0.0	0.0	5.0	0.0	0.0
-6944.445	500.0	100.0	100.0	2	0.0	0.0	0.088	0.0	97.529945	-6.952	1	0.0	0.0	5.0	0.0	0.0
-6944.445	500.0	100.0	100.0	2	0.0	0.0	0.089	0.0	97.76368	-6.952	1	0.0	0.0	5.0	0.0	0.0
-6944.445	500.0	100.0	100.0	2	0.0	0.0	0.091	0.0	97.3329	-6.952	1	0.0	0.0	5.0	0.0	0.0
-6944.445	500.0	100.0	100.0	2	0.0	0.0	0.092	0.0	97.3329	-6.952	1	0.0	0.0	5.0	0.0	0.0
-6944.445	500.0	100.0	100.0	2	0.0	0.0	0.093	0.0	96.59663	-6.952	1	0.0	0.0	5.0	0.0	0.0
-6944.445	500.0	100.0	100.0	2	0.0	0.0	0.094	0.0	97.22266	-6.952	1	0.0	0.0	5.0	0.0	0.0
-6944.445	500.0	100.0	100.0	2	0.0	0.0	0.096	0.0	97.22266	-6.952	1	0.0	0.0	5.0	0.0	0.0
-6944.445	500.0	100.0	100.0	2	0.0	0.0	0.097	0.0	97.41886	-6.952	1	0.0	0.0	5.0	0.0	0.0
-6944.445	500.0	100.0	100.0	2	0.0	0.0	0.099	0.0	97.41886	-6.952	1	0.0	0.0	5.0	0.0	0.0
-6944.445	500.0	100.0	100.0	2	0.0	0.0	0.1	0.0	97.37918	-6.952	1	0.0	0.0	5.0	0.0	0.0
-6944.445	500.0	100.0	100.0	2	0.0	0.0	0.101	0.0	97.490616	-6.952	1	0.0	0.0	5.0	0.0	0.0
-6944.445	500.0	100.0	100.0	2	0.0	0.0	0.103	0.0	97.490616	-6.952	1	0.0	0.0	5.0	0.0	0.0
-6944.445	500.0	100.0	100.0	2	0.0	0.0	0.104	0.0	97.4547	-6.952	1	0.0	0.0	5.0	0.0	0.0
-6944.445	500.0	100.0	100.0	2	0.0	0.0	0.105	0.0	98.05626	-6.952	1	0.0	0.0	5.0	0.0	0.0
-6944.445	500.0	100.0	100.0	2	0.0	0.0	0.106	0.0	98.05626	-6.952	1	0.0	0.0	5.0	0.0	0.0
-6944.445	500.0	100.0	100.0	2	0.0	0.0	0.108	0.0	97.096535	-6.952	1	0.0	0.0	5.0	0.0	0.0
-6944.445	500.0	100.0	100.0	2	0.0	0.0	0.109	0.0	97.096535	-6.952	1	0.0	0.0	5.0	0.0	0.0
-6944.445	500.0	100.0	100.0	2	0.0	0.0	0.11	0.0	97.10844	-6.952	1	0.0	0.0	5.0	0.0	0.0
-6944.445	500.0	100.0	100.0	2	0.0	0.0	0.111	0.0	96.62747	-6.952	1	0.0	0.0	5.0	0.0	0.0
-6944.445	500.0	100.0	100.0	2	0.0	0.0	0.113	0.0	96.62747	-6.952	1	0.0	0.0	5.0	0.0	0.0
-6944.445	500.0	100.0	100.0	1	0.0	0.0	0.114	0.0	96.40115	-6.952	1	0.0	0.0	5.0	0.0	0.0
-6944.445	500.0	100.0	100.0	1	0.0	0.0	0.115	0.0	96.64465	-6.952	1	0.0	0.0	5.0	0.0	0.0
-6944.445	500.0	100.0	100.0	1	0.0	0.0	0.116	0.0	96.64465	-6.952	1	0.0	0.0	5.0	0.0	0.0
-6944.445	500.0	100.0	100.0	1	0.0	0.0	0.117	0.0	96.09291	-6.952	1	0.0	0.0	5.0	0.0	0.0
-6944.445	500.0	100.0	100.0	1	0.0	0.0	0.118	0.0	96.09291	-6.952	1	0.0	0.0	5.0	0.0	0.0
-6944.445	500.0	100.0	100.0	1	0.0	0.0	0.119	0.0	95.891106	-6.952	1	0.0	0.0	5.0	0.0	0.0
-6944.445	500.0	100.0	100.0	1	0.0	0.0	0.12	0.0	96.72362	-6.952	1	0.0	0.0	5.0	0.0	0.0
-6944.445	500.0	100.0	100.0	1	0.0	0.0	0.121	0.0	96.72362	-6.952	1	0.0	0.0	5.0	0.0	0.0
-6944.445	500.0	100.0	100.0	1	0.0	0.0	0.122	0.0	97.25883	-6.952	1	0.0	0.0	5.0	0.0	0.0
-6944.445	500.0	100.0	100.0	1	0.0	0.0	0.123	0.0	95.90666	-6.952	1	0.0	0.0	5.0	0.0	0.0
-6944.445	500.0	100.0	100.0	1	0.0	0.0	0.124	0.0	95.90666	-6.952	1	0.0	0.0	5.0	0.0	0.0
-6944.445	500.0	100.0	100.0	1	0.0	0.0	0.125	0.0	96.68299	-6.952	1	0.0	0.0	5.0	0.0	0.0
-6944.445	500.0	100.0	100.0	1	0.0	0.0	0.126	0.0	96.68299	-6.952	1	0.0	0.0	5.0	0.0	0.0
-6944.445	500.0	100.0	100.0	1	0.0	0.0	0.128	0.0	96.211075	-6.952	1	0.0	0.0	5.0	0.0	0.0
-6944.445	500.0	100.0	100.0	1	0.0	0.0	0.129	0.0	97.52255	-6.952	1	0.0	0.0	5.0	0.0	0.0
-6944.445	500.0	100.0	100.0	1	0.0	0.0	0.13	0.0	97.52255	-6.952	1	0.0	0.0	5.0	0.0	0.0
-6944.445	500.0	100.0	100.0	1	0.0	0.0	0.131	0.0	97.730774	-6.952	1	0.0	0.0	5.0	0.0	0.0
-6944.445	500.0	100.0	100.0	1	0.0	0.0	0.132	0.0	96.6245	-6.952	1	0.0	0.0	5.0	0.0	0.0
-6944.445	500.0	100.0	100.0	1	0.0	0.0	0.134	0.0	96.6245	-6.952	1	0.0	0.0	5.0	0.0	0.0
-6944.445	500.0	100.0	100.0	1	0.0	0.0	0.135	0.0	96.92034	-6.952	1	0.0	0.0	5.0	0.0	0.0
-6944.445	500.0	100.0	100.0	1	0.0	0.0	0.136	0.0	96.92034	-6.952	1	0.0	0.0	5.0	0.0	0.0
-6944.445	500.0	100.0	100.0	1	0.0	0.0	0.137	0.0	97.226074	-6.952	1	0.0	0.0	5.0	0.0	0.0
-6944.445	500.0	100.0	100.0	1	0.0	0.0	0.139	0.0	97.35852	-6.952	1	0.0	0.0	5.0	0.0	0.0
-6944.445	500.0	100.0	100.0	1	0.0	0.0	0.14	0.0	97.35852	-6.952	1	0.0	0.0	5.0	0.0	0.0
-6944.445	500.0	100.0	100.0	1	0.0	0.0	0.141	0.0	96.84779	-6.952	1	0.0	0.0	5.0	0.0	0.0
-6944.445	500.0	100.0	100.0	1	0.0	0.0	0.142	0.0	97.65198	-6.952	1	0.0	0.0	5.0	0.0	0.0
-6944.445	500.0	100.0	100.0	1	0.0	0.0	0.143	0.0	97.65198	-6.952	1	0.0	0.0	5.0	0.0	0.0
-6944.445	500.0	100.0	100.0	1	0.0	0.0	0.145	0.0	97.04071	-6.952	1	0.0	0.0	5.0	0.0	0.0
-6944.445	500.0	100.0	100.0	1	0.0	0.0	0.146	0.0	97.04071	-6.952	1	0.0	0.0	5.0	0.0	0.0
-6944.445	500.0	100.0	100.0	1	0.0	0.0	0.147	0.0	98.11749	-6.952	1	0.0	0.0	5.0	0.0	0.0
-6944.445	500.0	100.0	100.0	1	0.0	0.0	0.149	0.0	97.908936	-6.952	1	0.0	0.0	5.0	0.0	0.0
-6944.445	500.0	100.0	100.0	1	0.0	0.0	0.15	0.0	97.908936	-6.952	1	0.0	0.0	5.0	0.0	0.0
-6944.445	500.0	100.0	100.0	1	0.0	0.0	0.152	0.0	97.94989	-6.952	1	0.0	0.0	5.0	0.0	0.0
-6944.445	500.0	100.0	100.0	1	0.0	0.0	0.153	0.0	98.13908	-6.952	1	0.0	0.0	6.0	0.0	0.0
-6944.445	500.0	100.0	100.0	1	0.0	0.0	0.154	0.0	98.13908	-6.952	1	0.0	0.0	6.0	0.0	0.0
0.0	500.0	100.0	100.0	0	0.0	0.0	0.155	0.0	97.88461	-6.952	1	1.0	0.0	0.0	0.0	0.0
0.0	500.0	100.0	100.0	0	0.0	0.0	0.157	0.0	97.88461	-6.952	1	1.0	0.0	0.0	0.0	0.0
0.0	500.0	100.0	100.0	0	0.0	0.0	0.158	0.0	97.92705	-6.952	1	1.0	0.0	0.0	0.0	0.0
0.0	500.0	100.0	100.0	0	0.0	0.0	0.159	0.0	98.44456	-6.952	1	1.0	0.0	0.0	0.0	0.0
0.0	500.0	100.0	100.0	0	0.0	0.0	0.161	0.0	98.44456	-6.461	1	1.0	0.0	0.0	0.0	0.0
0.0	500.0	100.0	100.0	0	0.0	0.0	0.162	0.0	97.82628	-6.461	1	1.0	0.0	0.0	0.0	0.0
0.0	500.0	100.0	100.0	0	0.0	0.0	0.164	0.0	96.97908	-5.58	1	1.0	0.0	0.0	0.0	0.0
0.0	500.0	100.0	100.0	0	0.0	0.0	0.165	0.0	96.97908	-5.185	1	1.0	0.0	0.0	0.0	0.0
0.0	500.0	100.0	100.0	0	0.0	0.0	0.167	0.0	97.24347	-5.185	1	1.0	0.0	0.0	0.0	0.0
0.0	500.0	100.0	100.0	0	0.0	0.0	0.168	0.0	96.50961	-4.477	1	1.0	0.0	0.0	0.0	0.0
0.0	500.0	100.0	100.0	0	0.0	0.0	0.17	0.0	97.25885	-4.477	1	1.0	0.0	0.0	0.0	0.0
0.0	500.0	100.0	100.0	0	0.0	0.0	0.171	0.0	96.80624	-4.161	1	1.0	0.0	0.0	0.0	0.0
0.0	500.0	100.0	100.0	0	0.0	0.0	0.172	0.0	96.80624	-3.593	1	1.0	0.0	0.0	0.0	0.0
0.0	500.0	100.0	100.0	0	0.0	0.0	0.174	0.0	96.40068	-3.593	1	1.0	0.0	0.0	0.0	0.0
0.0	500.0	100.0	100.0	0	0.0	0.0	0.175	0.0	96.77048	-3.103	1	1.0	0.0	0.0	0.0	0.0
0.0	500.0	100.0	100.0	0	0.0	0.0	0.177	0.0	96.77048	-2.883	1	1.0	0.0	0.0	0.0	0.0
0.0	500.0	100.0	100.0	0	0.0	0.0	0.178	0.0	95.86877	-2.883	1	1.0	0.0	0.0	0.0	0.0
0.0	500.0	100.0	100.0	0	0.0	0.0	0.18	0.0	95.86877	-2.679	1	1.0	0.0	0.0	0.0	0.0
0.0	500.0	100.0	100.0	0	0.0	0.0	0.181	0.0	96.20807	-2.679	1	1.0	0.0	0.0	0.0	0.0
0.0	500.0	100.0	100.0	0	0.0	0.0	0.182	0.0	96.09142	-2.314	1	1.0	0.0	0.0	0.0	0.0
0.0	500.0	100.0	100.0	0	0.0	0.0	0.184	0.0	96.09142	-2.15	1	1.0	0.0	0.0	0.0	0.0
0.0	500.0	100.0	100.0	0	0.0	0.0	0.185	0.0	97.38453	-2.15	1	1.0	0.0	0.0	0.0	0.0
0.0	500.0	100.0	100.0	0	0.0	0.0	0.186	0.0	97.174805	-1.856	1	1.0	0.0	0.0	0.0	0.0
0.0	500.0	100.0	100.0	0	0.0	0.0	0.187	0.0	96.970436	-1.856	1	1.0	0.0	0.0	0.0	0.0
0.0	500.0	100.0	100.0	0	0.0	0.0	0.189	0.0	97.25465	-1.603	1	1.0	0.0	0.0	0.0	0.0
0.0	500.0	100.0	100.0	0	0.0	0.0	0.19	0.0	97.25465	-1.49	1	1.0	0.0	0.0	0.0	0.0
0.0	500.0	100.0	100.0	0	0.0	0.0	0.191	0.0	97.2864	-1.49	1	1.0	0.0	0.0	0.0	0.0
0.0	500.0	100.0	100.0	0	0.0	0.0	0.192	0.0	98.088425	-1.286	1	1.0	0.0	0.0	0.0	0.0
0.0	500.0	100.0	100.0	0	0.0	0.0	0.193	0.0	98.088425	-1.195	1	1.0	0.0	0.0	0.0	0.0
0.0	500.0	100.0	100.0	0	0.0	0.0	0.193	0.0	98.181	-1.195	1	1.0	0.0	0.0	0.0	0.0
0.0	500.0	100.0	100.0	0	0.0	0.0	0.194	0.0	98.36648	-1.032	1	1.0	0.0	0.0	0.0	0.0
0.0	500.0	100.0	100.0	0	0.0	0.0	0.195	0.0	98.36648	-0.959	1	1.0	0.0	0.0	0.0	0.0
0.0	500.0	100.0	100.0	0	0.0	0.0	0.195	0.0	97.57002	-0.959	1	1.0	0.0	0.0	0.0	0.0
0.0	500.0	100.0	100.0	0	0.0	0.0	0.196	0.0	97.57002	-0.828	1	1.0	0.0	0.0	0.0	0.0
0.0	500.0	100.0	100.0	0	0.0	0.0	0.196	0.0	97.33277	-0.828	1	1.0	0.0	0.0	0.0	0.0
0.0	500.0	100.0	100.0	0	0.0	0.0	0.197	0.0	96.699646	-0.715	1	1.0	0.0	0.0	0.0	0.0
0.0	500.0	100.0	100.0	0	0.0	0.0	0.197	0.0	96.699646	-0.664	1	1.0	0.0	0.0	0.0	0.0
0.0	500.0	100.0	100.0	0	0.0	0.0	0.198	0.0	96.99598	-0.664	1	1.0	0.0	0.0	0.0	0.0
0.0	500.0	100.0	100.0	0	0.0	0.0	0.198	0.0	96.571396	-0.573	1	1.0	0.0	0.0	0.0	0.0
0.0	500.0	100.0	100.0	0	0.0	0.0	0.198	0.0	96.571396	-0.573	1	1.0	0.0	0.0	0.0	0.0
0.0	500.0	100.0	100.0	0	0.0	0.0	0.198	0.0	96.396286	-0.533	1	1.0	0.0	0.0	0.0	0.0
0.0	500.0	100.0	100.0	0	0.0	0.0	0.199	0.0	95.93097	-0.46	1	1.0	0.0	0.0	0.0	0.0
0.0	500.0	100.0	100.0	0	0.0	0.0	0.199	0.0	95.93971	-0.46	1	1.0	0.0	0.0	0.0	0.0
0.0	500.0	100.0	100.0	0	0.0	0.0	0.199	0.0	97.24469	-0.427	1	1.0	0.0	0.0	0.0	0.0
0.0	500.0	100.0	100.0	0	0.0	0.0	0.199	0.0	97.24469	-0.369	1	1.0	0.0	0.0	0.0	0.0
0.0	500.0	100.0	100.0	0	0.0	0.0	0.199	0.0	96.235	-0.369	1	1.0	0.0	0.0	0.0	0.0
0.0	500.0	100.0	100.0	0	0.0	0.0	0.199	0.0	97.04909	-0.343	1	1.0	0.0	0.0	0.0	0.0
0.0	500.0	100.0	100.0	0	0.0	0.0	0.198	0.0	97.04909	-0.343	1	1.0	0.0	0.0	0.0	0.0
0.0	500.0	100.0	100.0	0	0.0	0.0	0.198	0.0	97.74755	-0.296	1	1.0	0.0	8.0	0.0	0.0
0.0	500.0	100.0	100.0	0	0.0	0.0	0.198	0.0	97.74755	-0.255	1	1.0	0.0	8.0	0.0	0.0
0.0	500.0	100.0	100.0	0	0.0	0.0	0.198	0.0	97.20874	-0.255	1	1.0	0.0	0.0	0.0	0.0
0.0	500.0	100.0	100.0	0	0.0	0.0	0.197	0.0	97.03694	-0.237	1	1.0	0.0	0.0	0.0	0.0
0.0	500.0	100.0	100.0	0	0.0	0.0	0.197	0.0	97.03694	-0.204	1	1.0	0.0	0.0	0.0	0.0
0.0	500.0	100.0	100.0	0	0.0	0.0	0.196	0.0	97.60135	-0.204	1	1.0	0.0	0.0	0.0	0.0
0.0	500.0	100.0	100.0	0	0.0	0.0	0.196	0.0	97.392624	-0.19	1	1.0	0.0	0.0	0.0	0.0
0.0	500.0	100.0	100.0	0	0.0	0.0	0.195	0.0	97.392624	-0.164	1	1.0	0.0	0.0	0.0	0.0
0.0	500.0	100.0	100.0	0	0.0	0.0	0.195	0.0	96.90392	-0.164	1	1.0	0.0	0.0	0.0	0.0
0.0	500.0	100.0	100.0	0	0.0	0.0	0.194	0.0	96.90392	-0.152	1	1.0	0.0	0.0	0.0	0.0
0.0	500.0	100.0	100.0	0	0.0	0.0	0.193	0.0	96.97492	-0.152	1	1.0	0.0	0.0	0.0	0.0
0.0	500.0	100.0	100.0	0	0.0	0.0	0.193	0.0	97.205284	-0.131	1	1.0	0.0	0.0	0.0	0.0
0.0	500.0	100.0	100.0	0	0.0	0.0	0.192	0.0	97.205284	-0.122	1	1.0	0.0	0.0	0.0	0.0
0.0	500.0	100.0	100.0	0	0.0	0.0	0.191	0.0	96.91754	-0.122	1	1.0	0.0	0.0	0.0	0.0
0.0	500.0	100.0	100.0	0	0.0	0.0	0.19	0.0	97.00523	-0.105	1	1.0	0.0	0.0	0.0	0.0
0.0	500.0	100.0	100.0	0	0.0	0.0	0.189	0.0	97.00523	-0.09	1	1.0	0.0	0.0	0.0	0.0
0.0	500.0	100.0	100.0	0	0.0	0.0	0.188	0.0	97.233475	-0.09	1	1.0	0.0	0.0	0.0	0.0
0.0	500.0	100.0	100.0	0	0.0	0.0	0.187	0.0	97.233475	-0.084	1	1.0	0.0	0.0	0.0	0.0
0.0	500.0	100.0	100.0	0	0.0	0.0	0.186	0.0	96.972755	-0.084	1	1.0	0.0	0.0	0.0	0.0
0.0	500.0	100.0	100.0	0	0.0	0.0	0.185	0.0	97.45924	-0.072	1	1.0	0.0	0.0	0.0	0.0
0.0	500.0	100.0	100.0	0	0.0	0.0	0.184	0.0	97.45924	-0.067	1	1.0	0.0	0.0	0.0	0.0
0.0	500.0	100.0	100.0	0	0.0	0.0	0.183	0.0	97.38289	-0.067	1	1.0	0.0	0.0	0.0	0.0
0.0	500.0	100.0	100.0	0	0.0	0.0	0.182	0.0	96.49223	-0.058	1	1.0	0.0	0.0	0.0	0.0
0.0	500.0	100.0	100.0	0	0.0	0.0	0.181	0.0	96.49223	-0.058	1	1.0	0.0	0.0	0.0	0.0
0.0	500.0	100.0	100.0	0	0.0	0.0	0.179	0.0	96.311554	-0.054	1	1.0	0.0	0.0	0.0	0.0
0.0	500.0	100.0	100.0	0	0.0	0.0	0.178	0.0	96.00365	-0.046	1	1.0	0.0	0.0	0.0	0.0
0.0	500.0	100.0	100.0	0	0.0	0.0	0.177	0.0	94.65767	-0.046	1	1.0	0.0	0.0	0.0	0.0
0.0	500.0	100.0	100.0	0	0.0	0.0	0.175	0.0	97.73132	-0.043	1	1.0	0.0	0.0	0.0	0.0
0.0	500.0	100.0	100.0	0	0.0	0.0	0.174	0.0	96.7681	-0.04	1	1.0	0.0	0.0	0.0	0.0
0.0	500.0	100.0	100.0	0	0.0	0.0	0.173	0.0	97.75867	-0.04	1	1.0	0.0	0.0	0.0	0.0
0.0	500.0	100.0	100.0	0	0.0	0.0	0.171	0.0	98.383644	-0.034	1	1.0	0.0	0.0	0.0	0.0
0.0	500.0	100.0	100.0	0	0.0	0.0	0.17	0.0	98.383644	-0.029	1	1.0	0.0	0.0	0.0	0.0
0.0	500.0	100.0	100.0	0	0.0	0.0	0.169	0.0	98.04349	-0.029	1	1.0	0.0	0.0	0.0	0.0
0.0	500.0	100.0	100.0	0	0.0	0.0	0.167	0.0	98.04349	-0.025	1	1.0	0.0	0.0	0.0	0.0
0.0	500.0	100.0	100.0	0	0.0	0.0	0.166	0.0	97.60045	-0.025	1	1.0	0.0	0.0	0.0	0.0
0.0	500.0	100.0	100.0	0	0.0	0.0	0.164	0.0	97.3818	-0.023	1	1.0	0.0	0.0	0.0	0.0
0.0	500.0	100.0	100.0	0	0.0	0.0	0.163	0.0	97.3818	-0.02	1	1.0	0.0	0.0	0.0	0.0
0.0	500.0	100.0	100.0	0	0.0	0.0	0.161	0.0	96.64436	-0.02	1	1.0	0.0	0.0	0.0	0.0
0.0	500.0	100.0	100.0	0	0.0	0.0	0.16	0.0	96.93459	-0.018	1	1.0	0.0	0.0	0.0	0.0
0.0	500.0	100.0	100.0	0	0.0	0.0	0.158	0.0	96.93459	-0.018	1	1.0	0.0	0.0	0.0	0.0
0.0	500.0	100.0	100.0	0	0.0	0.0	0.156	0.0	98.10824	-0.016	1	1.0	0.0	0.0	0.0	0.0
0.0	500.0	100.0	100.0	0	0.0	0.0	0.155	0.0	98.10824	-0.014	1	1.0	0.0	0.0	0.0	0.0
0.0	500.0	100.0	100.0	0	0.0	0.0	0.153	0.0	98.44327	-0.014	1	1.0	0.0	0.0	0.0	0.0
0.0	500.0	100.0	100.0	0	0.0	0.0	0.152	0.0	98.24662	-0.012	1	1.0	0.0	0.0	0.0	0.0
0.0	500.0	100.0	100.0	0	0.0	0.0	0.15	0.0	98.24662	-0.011	1	1.0	0.0	0.0	0.0	0.0
0.0	500.0	100.0	100.0	0	0.0	0.0	0.148	0.0	98.77885	-0.011	1	1.0	0.0	0.0	0.0	0.0
0.0	500.0	100.0	100.0	0	0.0	0.0	0.146	0.0	97.85986	-0.009	1	1.0	0.0	0.0	0.0	0.0
0.0	500.0	100.0	100.0	0	0.0	0.0	0.145	0.0	97.85986	-0.009	1	1.0	0.0	0.0	0.0	0.0
0.0	500.0	100.0	100.0	0	0.0	0.0	0.143	0.0	96.751175	-0.008	1	1.0	0.0	0.0	0.0	0.0
0.0	500.0	100.0	100.0	0	0.0	0.0	0.141	0.0	96.751175	-0.007	1	1.0	0.0	0.0	0.0	0.0
0.0	500.0	100.0	100.0	0	0.0	0.0	0.139	0.0	97.02782	-0.007	1	1.0	0.0	0.0	0.0	0.0
0.0	500.0	100.0	100.0	0	0.0	0.0	0.138	0.0	95.80728	-0.006	1	1.0	0.0	0.0	0.0	0.0
0.0	500.0	100.0	100.0	0	0.0	0.0	0.136	0.0	95.80728	-0.006	1	1.0	0.0	0.0	0.0	0.0
0.0	500.0	100.0	100.0	0	0.0	0.0	0.134	0.0	95.20758	-0.006	1	1.0	0.0	0.0	0.0	0.0
0.0	500.0	100.0	100.0	0	0.0	0.0	0.133	0.0	94.442314	-0.005	1	1.0	0.0	0.0	0.0	0.0
0.0	500.0	100.0	100.0	0	0.0	0.0	0.131	0.0	94.442314	-0.005	1	1.0	0.0	0.0	0.0	0.0
0.0	500.0	100.0	100.0	0	0.0	0.0	0.129	0.0	94.586426	-0.004	1	1.0	0.0	0.0	0.0	0.0
0.0	500.0	100.0	100.0	0	0.0	0.0	0.127	0.0	94.586426	-0.003	1	1.0	0.0	0.0	0.0	0.0
0.0	500.0	100.0	100.0	0	0.0	0.0	0.125	0.0	94.94579	-0.003	1	1.0	0.0	0.0	0.0	0.0
0.0	500.0	100.0	100.0	0	0.0	0.0	0.124	0.0	95.301285	-0.003	1	1.0	0.0	0.0	0.0	0.0
0.0	500.0	100.0	100.0	0	0.0	0.0	0.122	0.0	95.301285	-0.002	1	1.0	0.0	0.0	0.0	0.0
0.0	500.0	100.0	100.0	0	0.0	0.0	0.12	0.0	96.2088	-0.002	1	1.0	0.0	0.0	0.0	0.0
0.0	500.0	100.0	100.0	0	0.0	0.0	0.119	0.0	96.66094	-0.002	1	1.0	0.0	0.0	0.0	0.0
0.0	500.0	100.0	100.0	0	0.0	0.0	0.117	0.0	97.06155	-0.002	1	1.0	0.0	0.0	0.0	0.0
0.0	500.0	100.0	100.0	0	0.0	0.0	0.115	0.0	97.28253	-0.002	1	1.0	0.0	0.0	0.0	0.0
0.0	500.0	100.0	100.0	0	0.0	0.0	0.114	0.0	97.28253	-0.001	1	1.0	0.0	0.0	0.0	0.0
0.0	500.0	100.0	100.0	0	0.0	0.0	0.112	0.0	97.06025	-0.001	1	1.0	0.0	0.0	0.0	0.0
0.0	500.0	100.0	100.0	0	0.0	0.0	0.11	0.0	96.99135	-0.001	1	1.0	0.0	0.0	0.0	0.0
0.0	500.0	100.0	100.0	0	0.0	0.0	0.108	0.0	96.99135	-0.001	1	1.0	0.0	0.0	0.0	0.0
0.0	500.0	100.0	100.0	0	0.0	0.0	0.107	0.0	96.62445	-0.001	1	1.0	0.0	0.0	0.0	0.0
0.0	500.0	100.0	100.0	0	0.0	0.0	0.105	0.0	96.744965	-0.001	1	1.0	0.0	0.0	0.0	0.0
0.0	500.0	100.0	100.0	0	0.0	0.0	0.103	0.0	96.744965	-0.001	1	1.0	0.0	0.0	0.0	0.0
0.0	500.0	100.0	100.0	0	0.0	0.0	0.102	0.0	96.94619	0.0	1	1.0	0.0	0.0	0.0	0.0
0.0	500.0	100.0	100.0	0	0.0	0.0	0.1	0.0	96.94619	0.0	1	1.0	0.0	0.0	0.0	0.0
0.0	500.0	100.0	100.0	0	0.0	0.0	0.098	0.0	96.75739	0.0	1	1.0	0.0	0.0	0.0	0.0
0.0	500.0	100.0	100.0	0	0.0	0.0	0.097	0.0	97.93755	0.0	1	1.0	0.0	0.0	0.0	0.0
0.0	500.0	100.0	100.0	0	0.0	0.0	0.095	0.0	97.93755	0.0	1	1.0	0.0	0.0	0.0	0.0
0.0	500.0	100.0	100.0	0	0.0	0.0	0.093	0.0	97.246185	0.0	1	1.0	0.0	0.0	0.0	0.0
0.0	500.0	100.0	100.0	0	0.0	0.0	0.091	0.0	96.345474	0.0	1	1.0	0.0	0.0	0.0	0.0
0.0	500.0	100.0	100.0	0	0.0	0.0	0.09	0.0	96.345474	0.0	1	1.0	0.0	0.0	0.0	0.0
0.0	500.0	100.0	100.0	0	0.0	0.0	0.088	0.0	97.14054	0.0	1	1.0	0.0	0.0	0.0	0.0
0.0	500.0	100.0	100.0	0	0.0	0.0	0.086	0.0	97.074165	0.0	1	1.0	0.0	0.0	0.0	0.0
0.0	500.0	100.0	100.0	0	0.0	0.0	0.084	0.0	97.26434	0.0	1	1.0	0.0	0.0	0.0	0.0
0.0	500.0	100.0	100.0	0	0.0	0.0	0.083	0.0	97.67538	0.0	1	1.0	0.0	0.0	0.0	0.0
0.0	500.0	100.0	100.0	0	0.0	0.0	0.081	0.0	97.67538	0.0	1	1.0	0.0	0.0	0.0	0.0
0.0	500.0	100.0	100.0	0	0.0	0.0	0.079	0.0	97.77751	0.0	1	1.0	0.0	0.0	0.0	0.0
0.0	500.0	100.0	100.0	0	0.0	0.0	0.078	0.0	97.4931	0.0	1	1.0	0.0	0.0	0.0	0.0
0.0	500.0	100.0	100.0	0	0.0	0.0	0.076	0.0	97.4931	0.0	1	1.0	0.0	0.0	0.0	0.0
0.0	500.0	100.0	100.0	0	0.0	0.0	0.074	0.0	97.19495	0.0	1	1.0	0.0	0.0	0.0	0.0
0.0	500.0	100.0	100.0	0	0.0	0.0	0.073	0.0	97.19495	0.0	1	1.0	0.0	0.0	0.0	0.0
0.0	500.0	100.0	100.0	0	0.0	0.0	0.071	0.0	95.999535	0.0	1	1.0	0.0	0.0	0.0	0.0
0.0	500.0	100.0	100.0	0	0.0	0.0	0.07	0.0	95.37322	0.0	1	1.0	0.0	0.0	0.0	0.0
0.0	500.0	100.0	100.0	0	0.0	0.0	0.068	0.0	95.37322	0.0	1	1.0	0.0	0.0	0.0	0.0
0.0	500.0	100.0	100.0	0	0.0	0.0	0.067	0.0	96.473595	0.0	1	1.0	0.0	0.0	0.0	0.0
0.0	500.0	100.0	100.0	0	0.0	0.0	0.065	0.0	96.22205	0.0	1	1.0	0.0	0.0	0.0	0.0
0.0	500.0	100.0	100.0	0	0.0	0.0	0.064	0.0	96.22205	0.0	1	1.0	0.0	0.0	0.0	0.0
0.0	500.0	100.0	100.0	0	0.0	0.0	0.062	0.0	96.23267	0.0	1	1.0	0.0	0.0	0.0	0.0
0.0	500.0	100.0	100.0	0	0.0	0.0	0.061	0.0	96.23267	0.0	1	1.0	0.0	0.0	0.0	0.0
0.0	500.0	100.0	100.0	0	0.0	0.0	0.06	0.0	96.02728	0.0	1	1.0	0.0	0.0	0.0	0.0
0.0	500.0	100.0	100.0	0	0.0	0.0	0.058	0.0	96.11749	0.0	1	1.0	0.0	0.0	0.0	0.0
0.0	500.0	100.0	100.0	0	0.0	0.0	0.057	0.0	96.11749	0.0	1	1.0	0.0	0.0	0.0	0.0
0.0	500.0	100.0	100.0	0	0.0	0.0	0.056	0.0	96.09644	0.0	1	1.0	0.0	0.0	0.0	0.0
0.0	500.0	100.0	100.0	0	0.0	0.0	0.054	0.0	96.22116	0.0	1	1.0	0.0	0.0	0.0	0.0
0.0	500.0	100.0	100.0	0	0.0	0.0	0.053	0.0	96.22116	0.0	1	1.0	0.0	0.0	0.0	0.0
0.0	500.0	100.0	100.0	0	0.0	0.0	0.052	0.0	95.26511	0.0	1	1.0	0.0	0.0	0.0	0.0
0.0	500.0	100.0	100.0	0	0.0	0.0	0.051	0.0	95.39824	0.0	1	1.0	0.0	0.0	0.0	0.0
0.0	500.0	100.0	100.0	0	0.0	0.0	0.05	0.0	95.81889	0.0	1	1.0	0.0	0.0	0.0	0.0
0.0	500.0	100.0	100.0	0	0.0	0.0	0.049	0.0	96.27456	0.0	1	1.0	0.0	0.0	0.0	0.0
0.0	500.0	100.0	100.0	0	0.0	0.0	0.048	0.0	96.27456	0.0	1	1.0	0.0	0.0	0.0	0.0
0.0	500.0	100.0	100.0	0	0.0	0.0	0.047	0.0	96.388145	0.0	1	1.0	0.0	0.0	0.0	0.0
0.0	500.0	100.0	100.0	0	0.0	0.0	0.045	0.0	96.61831	0.0	1	1.0	0.0	0.0	0.0	0.0
0.0	500.0	100.0	100.0	0	0.0	0.0	0.044	0.0	96.61831	0.0	1	1.0	0.0	0.0	0.0	0.0
0.0	500.0	100.0	100.0	0	0.0	0.0	0.043	0.0	97.03061	0.0	1	1.0	0.0	0.0	0.0	0.0
0.0	500.0	100.0	100.0	0	0.0	0.0	0.042	0.0	97.03061	0.0	1	1.0	0.0	0.0	0.0	0.0
0.0	500.0	100.0	100.0	0	0.0	0.0	0.041	0.0	97.40526	0.0	1	1.0	0.0	0.0	0.0	0.0
0.0	500.0	100.0	100.0	0	0.0	0.0	0.04	0.0	97.561966	0.0	1	1.0	0.0	0.0	0.0	0.0
0.0	500.0	100.0	100.0	0	0.0	0.0	0.038	0.0	97.74556	0.0	1	1.0	0.0	0.0	0.0	0.0
0.0	500.0	100.0	100.0	0	0.0	0.0	0.037	0.0	97.41006	0.0	1	1.0	0.0	0.0	0.0	0.0
0.0	500.0	100.0	100.0	0	0.0	0.0	0.036	0.0	97.90605	0.0	1	1.0	0.0	0.0	0.0	0.0
0.0	500.0	100.0	100.0	0	0.0	0.0	0.035	0.0	97.90605	0.0	1	1.0	0.0	0.0	0.0	0.0
0.0	500.0	100.0	100.0	0	0.0	0.0	0.033	0.0	97.733536	0.0	1	1.0	0.0	0.0	0.0	0.0
0.0	500.0	100.0	100.0	0	0.0	0.0	0.032	0.0	97.733536	0.0	1	1.0	0.0	0.0	0.0	0.0
0.0	500.0	100.0	100.0	0	0.0	0.0	0.031	0.0	96.85802	0.0	1	1.0	0.0	0.0	0.0	0.0
0.0	500.0	100.0	100.0	0	0.0	0.0	0.029	0.0	96.46086	0.0	1	1.0	0.0	0.0	0.0	0.0
0.0	500.0	100.0	100.0	0	0.0	0.0	0.028	0.0	96.46086	0.0	1	1.0	0.0	0.0	0.0	0.0
0.0	500.0	100.0	100.0	0	0.0	0.0	0.027	0.0	96.459595	0.0	1	1.0	0.0	0.0	0.0	0.0
0.0	500.0	100.0	100.0	0	0.0	0.0	0.025	0.0	96.459595	0.0	1	1.0	0.0	0.0	0.0	0.0
0.0	500.0	100.0	100.0	0	0.0	0.0	0.024	0.0	96.2156	0.0	1	1.0	0.0	0.0	0.0	0.0
0.0	500.0	100.0	100.0	0	0.0	0.0	0.023	0.0	96.37366	0.0	1	1.0	0.0	0.0	0.0	0.0
0.0	500.0	100.0	100.0	0	0.0	0.0	0.022	0.0	96.37366	0.0	1	1.0	0.0	0.0	0.0	0.0
0.0	500.0	100.0	100.0	0	0.0	0.0	0.02	0.0	96.810425	0.0	1	1.0	0.0	0.0	0.0	0.0
0.0	500.0	100.0	100.0	0	0.0	0.0	0.019	0.0	96.99725	0.0	1	1.0	0.0	0.0	0.0	0.0
0.0	500.0	100.0	100.0	0	0.0	0.0	0.018	0.0	96.99725	0.0	1	1.0	0.0	0.0	0.0	0.0
0.0	500.0	100.0	100.0	0	0.0	0.0	0.017	0.0	97.081184	0.0	1	1.0	0.0	0.0	0.0	0.0
0.0	500.0	100.0	100.0	0	0.0	0.0	0.016	0.0	97.0327	0.0	1	1.0	0.0	0.0	0.0	0.0
0.0	500.0	100.0	100.0	0	0.0	0.0	0.015	0.0	97.647415	0.0	1	1.0	0.0	0.0	0.0	0.0
0.0	500.0	100.0	100.0	0	0.0	0.0	0.013	0.0	96.71008	0.0	1	1.0	0.0	0.0	0.0	0.0
0.0	500.0	100.0	100.0	0	0.0	0.0	0.012	0.0	96.71008	0.0	1	1.0	0.0	0.0	0.0	0.0
0.0	500.0	100.0	100.0	0	0.0	0.0	0.011	0.0	97.17685	0.0	1	1.0	0.0	0.0	0.0	0.0
0.0	500.0	100.0	100.0	0	0.0	0.0	0.01	0.0	95.846176	0.0	1	1.0	0.0	0.0	0.0	0.0
0.0	500.0	100.0	100.0	0	0.0	0.0	0.009	0.0	95.846176	0.0	1	1.0	0.0	0.0	0.0	0.0
0.0	500.0	100.0	100.0	0	0.0	0.0	0.008	0.0	95.87762	0.0	1	1.0	0.0	0.0	0.0	0.0
0.0	500.0	100.0	100.0	0	0.0	0.0	0.007	0.0	95.87762	0.0	1	1.0	0.0	0.0	0.0	0.0
0.0	500.0	100.0	100.0	0	0.0	0.0	0.006	0.0	95.203735	0.0	1	1.0	0.0	0.0	0.0	0.0
0.0	500.0	100.0	100.0	0	0.0	0.0	0.005	0.0	95.716	0.0	1	1.0	0.0	0.0	0.0	0.0
0.0	500.0	100.0	100.0	0	0.0	0.0	0.004	0.0	95.716	0.0	1	1.0	0.0	0.0	0.0	0.0
0.0	500.0	100.0	100.0	0	0.0	0.0	0.003	0.0	96.02562	0.0	1	1.0	0.0	0.0	0.0	0.0
0.0	500.0	100.0	100.0	0	0.0	0.0	0.002	0.0	96.451645	0.0	1	1.0	0.0	0.0	0.0	0.0
0.0	500.0	100.0	100.0	0	0.0	0.0	0.001	0.0	96.451645	0.0	1	1.0	0.0	0.0	0.0	0.0
0.0	500.0	100.0	100.0	0	0.0	0.0	0.0	0.0	96.700195	0.0	1	1.0	0.0	0.0	0.0	0.0
0.0	500.0	100.0	100.0	0	0.0	0.0	-0.001	0.0	96.700195	0.0	1	1.0	0.0	0.0	0.0	0.0
0.0	500.0	100.0	100.0	0	0.0	0.0	-0.002	0.0	96.80262	0.0	1	1.0	0.0	0.0	0.0	0.0
0.0	500.0	100.0	100.0	0	0.0	0.0	-0.004	0.0	97.04316	0.0	1	1.0	0.0	0.0	0.0	0.0
0.0	500.0	100.0	100.0	0	0.0	0.0	-0.005	0.0	97.04316	0.0	1	1.0	0.0	0.0	0.0	0.0
0.0	500.0	100.0	100.0	0	0.0	0.0	-0.006	0.0	97.11124	0.0	1	1.0	0.0	0.0	0.0	0.0
0.0	500.0	100.0	100.0	0	0.0	0.0	-0.008	0.0	97.050865	0.0	1	1.0	0.0	0.0	0.0	0.0
0.0	500.0	100.0	100.0	0	0.0	0.0	-0.01	0.0	97.050865	0.0	1	1.0	0.0	0.0	0.0	0.0
0.0	500.0	100.0	100.0	0	0.0	0.0	-0.011	0.0	97.33266	0.0	1	1.0	0.0	0.0	0.0	0.0
0.0	500.0	100.0	100.0	0	0.0	0.0	-0.013	0.0	97.33266	0.0	1	1.0	0.0	0.0	0.0	0.0
0.0	500.0	100.0	100.0	0	0.0	0.0	-0.015	0.0	96.58485	0.0	1	1.0	0.0	0.0	0.0	0.0
0.0	500.0	100.0	100.0	0	0.0	0.0	-0.016	0.0	96.73301	0.0	1	1.0	0.0	0.0	0.0	0.0
0.0	500.0	100.0	100.0	0	0.0	0.0	-0.018	0.0	96.73301	0.0	1	1.0	0.0	0.0	0.0	0.0
0.0	500.0	100.0	100.0	0	0.0	0.0	-0.02	0.0	96.36737	0.0	1	1.0	0.0	0.0	0.0	0.0
0.0	500.0	100.0	100.0	0	0.0	0.0	-0.022	0.0	98.16419	0.0	1	1.0	0.0	0.0	0.0	0.0
0.0	500.0	100.0	100.0	0	0.0	0.0	-0.023	0.0	98.16419	0.0	1	1.0	0.0	0.0	0.0	0.0
0.0	500.0	100.0	100.0	0	0.0	0.0	-0.024	0.0	97.44348	0.0	1	1.0	0.0	0.0	0.0	0.0
0.0	500.0	100.0	100.0	0	0.0	0.0	-0.025	0.0	97.44348	0.0	1	1.0	0.0	0.0	0.0	0.0
0.0	500.0	100.0	100.0	0	0.0	0.0	-0.026	0.0	97.33723	0.0	1	1.0	0.0	0.0	0.0	0.0
0.0	500.0	100.0	100.0	0	0.0	0.0	-0.027	0.0	97.45681	0.0	1	1.0	0.0	0.0	0.0	0.0
0.0	500.0	100.0	100.0	0	0.0	0.0	-0.027	0.0	97.45681	0.0	1	1.0	0.0	0.0	0.0	0.0
0.0	500.0	100.0	100.0	0	0.0	0.0	-0.027	0.0	97.693115	0.0	1	1.0	0.0	0.0	0.0	0.0
0.0	500.0	100.0	100.0	0	0.0	0.0	-0.028	0.0	97.88791	0.0	1	1.0	0.0	0.0	0.0	0.0
0.0	500.0	100.0	100.0	0	0.0	0.0	-0.028	0.0	97.88791	0.0	1	1.0	0.0	0.0	0.0	0.0
0.0	500.0	100.0	100.0	0	0.0	0.0	-0.027	0.0	97.34965	0.0	1	1.0	0.0	1.0	0.0	0.0
0.0	500.0	100.0	100.0	0	0.0	0.0	-0.027	0.0	97.34965	0.0	1	1.0	0.0	1.0	0.0	0.0
0.0	500.0	100.0	100.0	0	0.0	0.0	-0.027	0.0	97.16002	0.0	1	1.0	0.0	3.0	0.0	0.0
-5555.5557	400.0	100.0	100.0	0	0.0	0.0	-0.027	0.0	97.38309	0.0	1	1.0	0.0	3.0	0.0	0.0
-5555.5557	400.0	100.0	100.0	0	0.0	0.0	-0.027	0.0	97.38309	0.0	1	1.0	0.0	3.0	0.0	0.0
-5555.5557	400.0	100.0	100.0	0	0.0	0.0	-0.026	0.0	96.95675	0.0	1	1.0	0.0	3.0	0.0	0.0
-5555.5557	400.0	100.0	100.0	0	0.0	0.0	-0.026	0.0	97.12147	0.0	1	1.0	0.0	3.0	0.0	0.0
-5555.5557	400.0	100.0	100.0	0	0.0	0.0	-0.026	0.0	97.12147	-0.757	1	1.0	0.0	3.0	0.0	0.0
-5555.5557	400.0	100.0	100.0	0	0.0	0.0	-0.026	0.0	97.87144	-0.757	1	1.0	0.0	3.0	0.0	0.0
-5555.5557	400.0	100.0	100.0	0	0.0	0.0	-0.026	0.0	97.87144	-1.097	1	1.0	0.0	3.0	0.0	0.0
-5555.5557	400.0	100.0	100.0	0	0.0	0.0	-0.026	0.0	97.54211	-1.097	1	1.0	0.0	3.0	0.0	0.0
-5555.5557	400.0	100.0	100.0	0	0.0	0.0	-0.027	0.0	97.32295	-1.706	1	1.0	0.0	3.0	0.0	0.0
-5555.5557	400.0	100.0	100.0	0	0.0	0.0	-0.027	0.0	97.32295	-1.978	1	1.0	0.0	3.0	0.0	0.0
-5555.5557	400.0	100.0	100.0	0	0.0	0.0	-0.027	0.0	96.58055	-1.978	1	1.0	0.0	3.0	0.0	0.0
-5555.5557	400.0	100.0	100.0	0	0.0	0.0	-0.027	0.0	97.66802	-2.467	1	1.0	0.0	3.0	0.0	0.0
-5555.5557	400.0	100.0	100.0	0	0.0	0.0	-0.027	0.0	97.66802	-2.686	1	1.0	0.0	3.0	0.0	0.0
-5555.5557	400.0	100.0	100.0	0	0.0	0.0	-0.028	0.0	97.779816	-2.686	1	1.0	0.0	3.0	0.0	0.0
-5555.5557	400.0	100.0	100.0	0	0.0	0.0	-0.028	0.0	97.779816	-3.078	1	1.0	0.0	3.0	0.0	0.0
-5555.5557	400.0	100.0	100.0	0	0.0	0.0	-0.028	0.0	97.58008	-3.078	1	1.0	0.0	3.0	0.0	0.0
-5555.5557	400.0	100.0	100.0	0	0.0	0.0	-0.028	0.0	98.869	-3.417	1	1.0	0.0	3.0	0.0	0.0
-5555.5557	400.0	100.0	100.0	0	0.0	0.0	-0.028	0.0	98.869	-3.569	1	1.0	0.0	3.0	0.0	0.0
-5555.5557	400.0	100.0	100.0	0	0.0	0.0	-0.028	0.0	99.04854	-3.569	1	1.0	0.0	3.0	0.0	0.0
-5555.5557	400.0	100.0	100.0	0	0.0	0.0	-0.028	0.0	98.717224	-3.84	1	1.0	0.0	3.0	0.0	0.0
-5555.5557	400.0	100.0	100.0	0	0.0	0.0	-0.028	0.0	98.717224	-4.075	1	1.0	0.0	3.0	0.0	0.0
-5555.5557	400.0	100.0	100.0	0	0.0	0.0	-0.028	0.0	97.922424	-4.075	1	1.0	0.0	3.0	0.0	0.0
-5555.5557	400.0	100.0	100.0	0	0.0	0.0	-0.028	0.0	97.922424	-4.18	1	1.0	0.0	3.0	0.0	0.0
-5555.5557	400.0	100.0	100.0	0	0.0	0.0	-0.028	0.0	98.14809	-4.18	1	1.0	0.0	3.0	0.0	0.0
-5555.5557	400.0	100.0	100.0	0	0.0	0.0	-0.028	0.0	97.3531	-4.369	1	1.0	0.0	3.0	0.0	0.0
-5555.5557	400.0	100.0	100.0	0	0.0	0.0	-0.028	0.0	97.3531	-4.453	1	1.0	0.0	3.0	0.0	0.0
-5555.5557	400.0	100.0	100.0	0	0.0	0.0	-0.027	0.0	96.77671	-4.453	1	1.0	0.0	3.0	0.0	0.0
-5555.5557	400.0	100.0	100.0	0	0.0	0.0	-0.027	0.0	96.952774	-4.604	1	1.0	0.0	3.0	0.0	0.0
-5555.5557	400.0	100.0	100.0	0	0.0	0.0	-0.027	0.0	96.952774	-4.672	1	1.0	0.0	3.0	0.0	0.0
-5555.5557	400.0	100.0	100.0	0	0.0	0.0	-0.027	0.0	96.49863	-4.672	1	1.0	0.0	3.0	0.0	0.0
-5555.5557	400.0	100.0	100.0	0	0.0	0.0	-0.027	0.0	96.49863	-4.793	1	1.0	0.0	3.0	0.0	0.0
-5555.5557	400.0	100.0	100.0	0	0.0	0.0	-0.026	0.0	97.15733	-4.793	1	1.0	0.0	3.0	0.0	0.0
-5555.5557	400.0	100.0	100.0	0	0.0	0.0	-0.026	0.0	97.69879	-4.847	1	1.0	0.0	3.0	0.0	0.0
-5555.5557	400.0	100.0	100.0	0	0.0	0.0	-0.026	0.0	97.69879	-4.945	1	1.0	0.0	3.0	0.0	0.0
-5555.5557	400.0	100.0	100.0	0	0.0	0.0	-0.025	0.0	97.839096	-4.945	1	1.0	0.0	3.0	0.0	0.0
-5555.5557	400.0	100.0	100.0	0	0.0	0.0	-0.025	0.0	98.08118	-4.988	1	1.0	0.0	3.0	0.0	0.0
-5555.5557	400.0	100.0	100.0	0	0.0	0.0	-0.024	0.0	98.08118	-5.067	1	1.0	0.0	3.0	0.0	0.0
-5555.5557	400.0	100.0	100.0	0	0.0	0.0	-0.024	0.0	98.208145	-5.067	1	1.0	0.0	3.0	0.0	0.0
-5555.5557	400.0	100.0	100.0	0	0.0	0.0	-0.023	0.0	98.208145	-5.134	1	1.0	0.0	3.0	0.0	0.0
-5555.5557	400.0	100.0	100.0	0	0.0	0.0	-0.023	0.0	98.249374	-5.134	1	1.0	0.0	3.0	0.0	0.0
-5555.5557	400.0	100.0	100.0	0	0.0	0.0	-0.022	0.0	97.82996	-5.165	1	1.0	0.0	3.0	0.0	0.0
-5555.5557	400.0	100.0	100.0	0	0.0	0.0	-0.021	0.0	97.82996	-5.218	1	1.0	0.0	3.0	0.0	0.0
-5555.5557	400.0	100.0	100.0	0	0.0	0.0	-0.021	0.0	98.63181	-5.218	1	1.0	0.0	3.0	0.0	0.0
-5555.5557	400.0	100.0	100.0	0	0.0	0.0	-0.02	0.0	97.19903	-5.244	1	1.0	0.0	3.0	0.0	0.0
-5555.5557	400.0	100.0	100.0	0	0.0	0.0	-0.019	0.0	97.723495	-5.286	1	1.0	0.0	3.0	0.0	0.0
-5555.5557	400.0	100.0	100.0	0	0.0	0.0	-0.019	0.0	97.919266	-5.286	1	1.0	0.0	3.0	0.0	0.0
-5555.5557	400.0	100.0	100.0	0	0.0	0.0	-0.018	0.0	97.919266	-5.306	1	1.0	0.0	3.0	0.0	0.0
-5555.5557	400.0	100.0	100.0	0	0.0	0.0	-0.017	0.0	97.95063	-5.306	1	1.0	0.0	3.0	0.0	0.0
-5555.5557	400.0	100.0	100.0	0	0.0	0.0	-0.016	0.0	97.31018	-5.34	1	1.0	0.0	3.0	0.0	0.0
-5555.5557	400.0	100.0	100.0	0	0.0	0.0	-0.015	0.0	97.31018	-5.356	1	1.0	0.0	3.0	0.0	0.0
-5555.5557	400.0	100.0	100.0	0	0.0	0.0	-0.014	0.0	97.618546	-5.356	1	1.0	0.0	3.0	0.0	0.0
-5555.5557	400.0	100.0	100.0	0	0.0	0.0	-0.013	0.0	97.315384	-5.384	1	1.0	0.0	3.0	0.0	0.0
-5555.5557	400.0	100.0	100.0	0	0.0	0.0	-0.012	0.0	97.315384	-5.408	1	1.0	0.0	3.0	0.0	0.0
-5555.5557	400.0	100.0	100.0	0	0.0	0.0	-0.011	0.0	97.632454	-5.408	1	1.0	0.0	3.0	0.0	0.0
-5555.5557	400.0	100.0	100.0	0	0.0	0.0	-0.01	0.0	97.632454	-5.419	1	1.0	0.0	3.0	0.0	0.0
-5555.5557	400.0	100.0	100.0	0	0.0	0.0	-0.009	0.0	97.8428	-5.419	1	1.0	0.0	3.0	0.0	0.0
-5555.5557	400.0	100.0	100.0	0	0.0	0.0	-0.009	0.0	98.13999	-5.438	1	1.0	0.0	3.0	0.0	0.0
-5555.5557	400.0	100.0	100.0	0	0.0	0.0	-0.008	0.0	98.13999	-5.447	1	1.0	0.0	3.0	0.0	0.0
-5555.5557	400.0	100.0	100.0	0	0.0	0.0	-0.007	0.0	97.76482	-5.447	1	1.0	0.0	5.0	0.0	0.0
-5555.5557	400.0	100.0	100.0	0	0.0	0.0	-0.006	0.0	97.80332	-5.463	1	1.0	0.0	5.0	0.0	0.0
-5555.5557	400.0	100.0	100.0	0	0.0	0.0	-0.005	0.0	97.80332	-5.476	1	1.0	0.0	5.0	0.0	0.0
-5555.5557	400.0	100.0	100.0	0	0.0	0.0	-0.004	0.0	97.83201	-5.476	1	1.0	0.0	5.0	0.0	0.0
-5555.5557	400.0	100.0	100.0	0	0.0	0.0	-0.003	0.0	97.83201	-5.482	1	1.0	0.0	5.0	0.0	0.0
-5555.5557	400.0	100.0	100.0	0	0.0	0.0	-0.002	0.0	97.53578	-5.482	1	1.0	0.0	5.0	0.0	0.0
-5555.5557	400.0	100.0	100.0	0	0.0	0.0	-0.002	0.0	97.203926	-5.493	1	1.0	0.0	5.0	0.0	0.0
-5555.5557	400.0	100.0	100.0	0	0.0	0.0	-0.001	0.0	97.203926	-5.498	1	1.0	0.0	5.0	0.0	0.0
-5555.5557	400.0	100.0	100.0	0	0.0	0.0	0.0	0.0	97.1906	-5.498	1	1.0	0.0	5.0	0.0	0.0
-5555.5557	400.0	100.0	100.0	0	0.0	0.0	0.0	0.0	96.44861	-5.507	1	1.0	0.0	5.0	0.0	0.0
-5555.5557	400.0	100.0	100.0	0	0.0	0.0	0.001	0.0	96.44861	-5.51	1	1.0	0.0	5.0	0.0	0.0
-5555.5557	400.0	100.0	100.0	0	0.0	0.0	0.002	0.0	96.24084	-5.51	1	1.0	0.0	5.0	0.0	0.0
-5555.5557	400.0	100.0	100.0	0	0.0	0.0	0.002	0.0	96.24084	-5.517	1	1.0	0.0	5.0	0.0	0.0
-5555.5557	400.0	100.0	100.0	0	0.0	0.0	0.003	0.0	96.89848	-5.517	1	1.0	0.0	5.0	0.0	0.0
-5555.5557	400.0	100.0	100.0	0	0.0	0.0	0.004	0.0	96.618385	-5.521	1	1.0	0.0	5.0	0.0	0.0
-5555.5557	400.0	100.0	100.0	0	0.0	0.0	0.005	0.0	96.6032	-5.526	1	1.0	0.0	5.0	0.0	0.0
-5555.5557	400.0	100.0	100.0	0	0.0	0.0	0.006	0.0	96.95454	-5.526	1	1.0	0.0	5.0	0.0	0.0
-5555.5557	400.0	100.0	100.0	0	0.0	0.0	0.008	0.0	97.646805	-5.529	1	1.0	0.0	5.0	0.0	0.0
-5555.5557	400.0	100.0	100.0	0	0.0	0.0	0.009	0.0	97.646805	-5.533	1	1.0	0.0	5.0	0.0	0.0
-5555.5557	400.0	100.0	100.0	0	0.0	0.0	0.01	0.0	98.30696	-5.533	1	1.0	0.0	5.0	0.0	0.0
-5555.5557	400.0	100.0	100.0	0	0.0	0.0	0.011	0.0	98.30696	-5.537	1	1.0	0.0	5.0	0.0	0.0
-5555.5557	400.0	100.0	100.0	0	0.0	0.0	0.012	0.0	98.28172	-5.537	1	1.0	0.0	5.0	0.0	0.0
-5555.5557	400.0	100.0	100.0	0	0.0	0.0	0.013	0.0	98.0244	-5.54	1	1.0	0.0	5.0	0.0	0.0
-5555.5557	400.0	100.0	100.0	0	0.0	0.0	0.014	0.0	98.0244	-5.542	1	1.0	0.0	5.0	0.0	0.0
-5555.5557	400.0	100.0	100.0	0	0.0	0.0	0.015	0.0	98.27612	-5.542	1	1.0	0.0	5.0	0.0	0.0
-5555.5557	400.0	100.0	100.0	0	0.0	0.0	0.017	0.0	98.28524	-5.543	1	1.0	0.0	5.0	0.0	0.0
-5555.5557	400.0	100.0	100.0	0	0.0	0.0	0.018	0.0	98.28524	-5.546	1	1.0	0.0	5.0	0.0	0.0
-5555.5557	400.0	100.0	100.0	0	0.0	0.0	0.02	0.0	98.160675	-5.546	1	1.0	0.0	5.0	0.0	0.0
-5555.5557	400.0	100.0	100.0	0	0.0	0.0	0.021	0.0	98.160675	-5.548	1	1.0	0.0	5.0	0.0	0.0
-5555.5557	400.0	100.0	100.0	0	0.0	0.0	0.022	0.0	97.60245	-5.548	1	1.0	0.0	5.0	0.0	0.0
-5555.5557	400.0	100.0	100.0	0	0.0	0.0	0.024	0.0	97.07083	-5.549	1	1.0	0.0	5.0	0.0	0.0
-5555.5557	400.0	100.0	100.0	0	0.0	0.0	0.025	0.0	97.07083	-5.55	1	1.0	0.0	5.0	0.0	0.0
-5555.5557	400.0	100.0	100.0	0	0.0	0.0	0.026	0.0	98.26028	-5.55	1	1.0	0.0	5.0	0.0	0.0
-5555.5557	400.0	100.0	100.0	0	0.0	0.0	0.028	0.0	97.79846	-5.551	1	1.0	0.0	5.0	0.0	0.0
-5555.5557	400.0	100.0	100.0	0	0.0	0.0	0.029	0.0	97.79846	-5.553	1	1.0	0.0	5.0	0.0	0.0
-5555.5557	400.0	100.0	100.0	0	0.0	0.0	0.03	0.0	97.80448	-5.553	1	1.0	0.0	5.0	0.0	0.0
-5555.5557	400.0	100.0	100.0	0	0.0	0.0	0.032	0.0	97.80448	-5.553	1	1.0	0.0	5.0	0.0	0.0
-5555.5557	400.0	100.0	100.0	0	0.0	0.0	0.033	0.0	97.96636	-5.553	1	1.0	0.0	5.0	0.0	0.0
-5555.5557	400.0	100.0	100.0	0	0.0	0.0	0.034	0.0	97.7457	-5.554	1	1.0	0.0	5.0	0.0	0.0
-5555.5557	400.0	100.0	100.0	0	0.0	0.0	0.035	0.0	97.7457	-5.555	1	1.0	0.0	5.0	0.0	0.0
-5555.5557	400.0	100.0	100.0	0	0.0	0.0	0.037	0.0	97.25661	-5.555	1	1.0	0.0	5.0	0.0	0.0
-5555.5557	400.0	100.0	100.0	0	0.0	0.0	0.038	0.0	97.02351	-5.556	1	1.0	0.0	5.0	0.0	0.0
-5555.5557	400.0	100.0	100.0	0	0.0	0.0	0.039	0.0	97.02351	-5.556	1	1.0	0.0	5.0	0.0	0.0
-5555.5557	400.0	100.0	100.0	0	0.0	0.0	0.041	0.0	97.22171	-5.556	1	1.0	0.0	5.0	0.0	0.0
-5555.5557	400.0	100.0	100.0	0	0.0	0.0	0.042	0.0	97.22171	-5.557	1	1.0	0.0	5.0	0.0	0.0
-5555.5557	400.0	100.0	100.0	0	0.0	0.0	0.043	0.0	96.91676	-5.557	1	1.0	0.0	5.0	0.0	0.0
-5555.5557	400.0	100.0	100.0	0	0.0	0.0	0.045	0.0	97.4638	-5.557	1	1.0	0.0	5.0	0.0	0.0
-5555.5557	400.0	100.0	100.0	0	0.0	0.0	0.046	0.0	97.4638	-5.559	1	1.0	0.0	5.0	0.0	0.0
-5555.5557	400.0	100.0	100.0	0	0.0	0.0	0.047	0.0	98.25419	-5.559	1	1.0	0.0	5.0	0.0	0.0
-5555.5557	400.0	100.0	100.0	0	0.0	0.0	0.048	0.0	98.20868	-5.559	1	1.0	0.0	5.0	0.0	0.0
-5555.5557	400.0	100.0	100.0	0	0.0	0.0	0.05	0.0	98.20868	-5.559	1	1.0	0.0	5.0	0.0	0.0
-5555.5557	400.0	100.0	100.0	0	0.0	0.0	0.051	0.0	98.66576	-5.559	1	1.0	0.0	5.0	0.0	0.0
-5555.5557	400.0	100.0	100.0	0	0.0	0.0	0.052	0.0	98.306656	-5.56	1	1.0	0.0	5.0	0.0	0.0
-5555.5557	400.0	100.0	100.0	0	0.0	0.0	0.053	0.0	99.120895	-5.56	1	1.0	0.0	5.0	0.0	0.0
-5555.5557	400.0	100.0	100.0	0	0.0	0.0	0.055	0.0	99.111595	-5.56	1	1.0	0.0	5.0	0.0	0.0
-5555.5557	400.0	100.0	100.0	0	0.0	0.0	0.056	0.0	99.111595	-5.56	1	1.0	0.0	5.0	0.0	0.0
-5555.5557	400.0	100.0	100.0	0	0.0	0.0	0.057	0.0	98.69467	-5.56	1	1.0	0.0	5.0	0.0	0.0
-5555.5557	400.0	100.0	100.0	0	0.0	0.0	0.058	0.0	98.006775	-5.56	1	1.0	0.0	5.0	0.0	0.0
-5555.5557	400.0	100.0	100.0	0	0.0	0.0	0.06	0.0	98.006775	-5.56	1	1.0	0.0	5.0	0.0	0.0
-5555.5557	400.0	100.0	100.0	0	0.0	0.0	0.061	0.0	100.02903	-5.56	1	1.0	0.0	5.0	0.0	0.0
-5555.5557	400.0	100.0	100.0	0	0.0	0.0	0.062	0.0	100.02903	-5.56	1	1.0	0.0	5.0	0.0	0.0
-5555.5557	400.0	100.0	100.0	0	0.0	0.0	0.063	0.0	100.099144	-5.56	1	1.0	0.0	5.0	0.0	0.0
-5555.5557	400.0	100.0	100.0	0	0.0	0.0	0.064	0.0	98.94228	-5.56	1	1.0	0.0	5.0	0.0	0.0
-5555.5557	400.0	100.0	100.0	0	0.0	0.0	0.066	0.0	98.94228	-5.56	1	1.0	0.0	5.0	0.0	0.0
-5555.5557	400.0	100.0	100.0	1	0.0	0.0	0.067	0.0	99.01217	-5.56	1	1.0	0.0	5.0	0.0	0.0
-5555.5557	400.0	100.0	100.0	1	0.0	0.0	0.068	0.0	99.52398	-5.56	1	1.0	0.0	5.0	0.0	0.0
-5555.5557	400.0	100.0	100.0	1	0.0	0.0	0.069	0.0	99.52398	-5.56	1	1.0	0.0	5.0	0.0	0.0
-5555.5557	400.0	100.0	100.0	1	0.0	0.0	0.07	0.0	99.31158	-5.56	1	1.0	0.0	5.0	0.0	0.0
-5555.5557	400.0	100.0	100.0	1	0.0	0.0	0.071	0.0	99.31158	-5.561	1	1.0	0.0	5.0	0.0	0.0
-5555.5557	400.0	100.0	100.0	1	0.0	0.0	0.073	0.0	99.392296	-5.561	1	1.0	0.0	5.0	0.0	0.0
-5555.5557	400.0	100.0	100.0	1	0.0	0.0	0.074	0.0	99.62351	-5.561	1	1.0	0.0	5.0	0.0	0.0
-5555.5557	400.0	100.0	100.0	1	0.0	0.0	0.075	0.0	99.62351	-5.561	1	1.0	0.0	5.0	0.0	0.0
-5555.5557	400.0	100.0	100.0	1	0.0	0.0	0.076	0.0	98.08348	-5.561	1	1.0	0.0	5.0	0.0	0.0
-5555.5557	400.0	100.0	100.0	1	0.0	0.0	0.077	0.0	98.9219	-5.561	1	1.0	0.0	5.0	0.0	0.0
-5555.5557	400.0	100.0	100.0	1	0.0	0.0	0.079	0.0	98.9219	-5.561	1	1.0	0.0	5.0	0.0	0.0
-5555.5557	400.0	100.0	100.0	1	0.0	0.0	0.08	0.0	98.16379	-5.561	1	1.0	0.0	5.0	0.0	0.0
-5555.5557	400.0	100.0	100.0	1	0.0	0.0	0.081	0.0	98.16379	-5.561	1	1.0	0.0	5.0	0.0	0.0
-5555.5557	400.0	100.0	100.0	1	0.0	0.0	0.082	0.0	98.8674	-5.561	1	1.0	0.0	5.0	0.0	0.0
-5555.5557	400.0	100.0	100.0	1	0.0	0.0	0.083	0.0	98.564964	-5.561	1	1.0	0.0	5.0	0.0	0.0
-5555.5557	400.0	100.0	100.0	1	0.0	0.0	0.085	0.0	98.564964	-5.561	1	1.0	0.0	5.0	0.0	0.0
-5555.5557	400.0	100.0	100.0	1	0.0	0.0	0.086	0.0	98.140205	-5.561	1	1.0	0.0	5.0	0.0	0.0
-5555.5557	400.0	100.0	100.0	1	0.0	0.0	0.087	0.0	97.96296	-5.561	1	1.0	0.0	5.0	0.0	0.0
-5555.5557	400.0	100.0	100.0	1	0.0	0.0	0.089	0.0	97.96296	-5.561	1	1.0	0.0	5.0	0.0	0.0
-5555.5557	400.0	100.0	100.0	1	0.0	0.0	0.09	0.0	97.74102	-5.561	1	1.0	0.0	5.0	0.0	0.0
-5555.5557	400.0	100.0	100.0	1	0.0	0.0	0.092	0.0	97.74102	-5.561	1	1.0	0.0	5.0	0.0	0.0
-5555.5557	400.0	100.0	100.0	1	0.0	0.0	0.093	0.0	98.20893	-5.561	1	1.0	0.0	5.0	0.0	0.0
-5555.5557	400.0	100.0	100.0	1	0.0	0.0	0.094	0.0	98.21894	-5.561	1	1.0	0.0	5.0	0.0	0.0
-5555.5557	400.0	100.0	100.0	1	0.0	0.0	0.096	0.0	98.21894	-5.561	1	1.0	0.0	5.0	0.0	0.0
-5555.5557	400.0	100.0	100.0	1	0.0	0.0	0.097	0.0	98.027756	-5.561	1	1.0	0.0	5.0	0.0	0.0
-5555.5557	400.0	100.0	100.0	1	0.0	0.0	0.099	0.0	97.14142	-5.561	1	1.0	0.0	5.0	0.0	0.0
-5555.5557	400.0	100.0	100.0	1	0.0	0.0	0.1	0.0	97.14142	-5.561	1	1.0	0.0	5.0	0.0	0.0
-5555.5557	400.0	100.0	100.0	1	0.0	0.0	0.102	0.0	97.08734	-5.561	1	1.0	0.0	5.0	0.0	0.0
-5555.5557	400.0	100.0	100.0	1	0.0	0.0	0.103	0.0	97.08734	-5.561	1	1.0	0.0	5.0	0.0	0.0
-5555.5557	400.0	100.0	100.0	1	0.0	0.0	0.105	0.0	97.70362	-5.561	1	1.0	0.0	5.0	0.0	0.0
-5555.5557	400.0	100.0	100.0	1	0.0	0.0	0.106	0.0	97.95959	-5.561	1	1.0	0.0	5.0	0.0	0.0
-5555.5557	400.0	100.0	100.0	1	0.0	0.0	0.108	0.0	97.95959	-5.561	1	1.0	0.0	5.0	0.0	0.0
-5555.5557	400.0	100.0	100.0	1	0.0	0.0	0.109	0.0	98.68397	-5.561	1	1.0	0.0	5.0	0.0	0.0
-5555.5557	400.0	100.0	100.0	1	0.0	0.0	0.111	0.0	98.44453	-5.561	1	1.0	0.0	5.0	0.0	0.0
-5555.5557	400.0	100.0	100.0	1	0.0	0.0	0.112	0.0	98.44453	-5.561	1	1.0	0.0	5.0	0.0	0.0
-5555.5557	400.0	100.0	100.0	1	0.0	0.0	0.114	0.0	97.7567	-5.561	1	1.0	0.0	5.0	0.0	0.0
-5555.5557	400.0	100.0	100.0	1	0.0	0.0	0.116	0.0	97.7567	-5.561	1	1.0	0.0	5.0	0.0	0.0
-5555.5557	400.0	100.0	100.0	1	0.0	0.0	0.117	0.0	97.35715	-5.561	1	1.0	0.0	5.0	0.0	0.0
-5555.5557	400.0	100.0	100.0	1	0.0	0.0	0.119	0.0	97.81552	-5.561	1	1.0	0.0	5.0	0.0	0.0
-5555.5557	400.0	100.0	100.0	1	0.0	0.0	0.12	0.0	97.81552	-5.561	1	1.0	0.0	5.0	0.0	0.0
-5555.5557	400.0	100.0	100.0	1	0.0	0.0	0.122	0.0	97.81271	-5.561	1	1.0	0.0	5.0	0.0	0.0
-5555.5557	400.0	100.0	100.0	1	0.0	0.0	0.123	0.0	97.71758	-5.561	1	1.0	0.0	5.0	0.0	0.0
-5555.5557	400.0	100.0	100.0	1	0.0	0.0	0.125	0.0	97.71758	-5.561	1	1.0	0.0	5.0	0.0	0.0
-5555.5557	400.0	100.0	100.0	1	0.0	0.0	0.126	0.0	97.54936	-5.561	1	1.0	0.0	5.0	0.0	0.0
-5555.5557	400.0	100.0	100.0	1	0.0	0.0	0.128	0.0	97.41252	-5.561	1	1.0	0.0	5.0	0.0	0.0
-5555.5557	400.0	100.0	100.0	1	0.0	0.0	0.129	0.0	97.97912	-5.561	1	1.0	0.0	5.0	0.0	0.0
-5555.5557	400.0	100.0	100.0	1	0.0	0.0	0.13	0.0	97.53194	-5.561	1	1.0	0.0	5.0	0.0	0.0
-5555.5557	400.0	100.0	100.0	1	0.0	0.0	0.132	0.0	96.91588	-5.561	1	1.0	0.0	5.0	0.0	0.0
-5555.5557	400.0	100.0	100.0	1	0.0	0.0	0.134	0.0	95.691315	-5.561	1	1.0	0.0	5.0	0.0	0.0
-5555.5557	400.0	100.0	100.0	1	0.0	0.0	0.135	0.0	95.994	-5.561	1	1.0	0.0	5.0	0.0	0.0
-5555.5557	400.0	100.0	100.0	1	0.0	0.0	0.136	0.0	95.994	-5.561	1	1.0	0.0	5.0	0.0	0.0
-5555.5557	400.0	100.0	100.0	1	0.0	0.0	0.138	0.0	96.35393	-5.561	1	1.0	0.0	5.0	0.0	0.0
-5555.5557	400.0	100.0	100.0	1	0.0	0.0	0.139	0.0	96.35393	-5.561	1	1.0	0.0	5.0	0.0	0.0
-5555.5557	400.0	100.0	100.0	1	0.0	0.0	0.14	0.0	97.583694	-5.561	1	1.0	0.0	5.0	0.0	0.0
-5555.5557	400.0	100.0	100.0	1	0.0	0.0	0.142	0.0	96.7969	-5.561	1	1.0	0.0	5.0	0.0	0.0
-5555.5557	400.0	100.0	100.0	1	0.0	0.0	0.143	0.0	96.7969	-5.561	1	1.0	0.0	5.0	0.0	0.0
-5555.5557	400.0	100.0	100.0	1	0.0	0.0	0.144	0.0	96.87346	-5.561	1	1.0	0.0	5.0	0.0	0.0
-5555.5557	400.0	100.0	100.0	1	0.0	0.0	0.146	0.0	96.9782	-5.561	1	1.0	0.0	5.0	0.0	0.0
-5555.5557	400.0	100.0	100.0	1	0.0	0.0	0.147	0.0	96.9782	-5.561	1	1.0	0.0	5.0	0.0	0.0
-5555.5557	400.0	100.0	100.0	1	0.0	0.0	0.148	0.0	97.079216	-5.561	1	1.0	0.0	5.0	0.0	0.0
-5555.5557	400.0	100.0	100.0	1	0.0	0.0	0.149	0.0	97.079216	-5.561	1	1.0	0.0	5.0	0.0	0.0
-5555.5557	400.0	100.0	100.0	1	0.0	0.0	0.151	0.0	96.10002	-5.561	1	1.0	0.0	5.0	0.0	0.0
-5555.5557	400.0	100.0	100.0	1	0.0	0.0	0.152	0.0	96.80475	-5.561	1	1.0	0.0	5.0	0.0	0.0
-5555.5557	400.0	100.0	100.0	1	0.0	0.0	0.153	0.0	96.80475	-5.561	1	1.0	0.0	5.0	0.0	0.0
-5555.5557	400.0	100.0	100.0	1	0.0	0.0	0.154	0.0	96.95198	-5.561	1	1.0	0.0	6.0	0.0	0.0
0.0	400.0	100.0	100.0	0	0.0	0.0	0.155	0.0	97.127594	-5.561	1	2.0	0.0	0.0	0.0	0.0
0.0	400.0	100.0	100.0	0	0.0	0.0	0.157	0.0	97.127594	-5.561	1	2.0	0.0	0.0	0.0	0.0
0.0	400.0	100.0	100.0	0	0.0	0.0	0.158	0.0	98.175896	-5.561	1	2.0	0.0	0.0	0.0	0.0
0.0	400.0	100.0	100.0	0	0.0	0.0	0.159	0.0	98.175896	-5.561	1	2.0	0.0	0.0	0.0	0.0
0.0	400.0	100.0	100.0	0	0.0	0.0	0.16	0.0	98.34614	-5.561	1	2.0	0.0	0.0	0.0	0.0
0.0	400.0	100.0	100.0	0	0.0	0.0	0.162	0.0	97.40392	-5.168	1	2.0	0.0	0.0	0.0	0.0
0.0	400.0	100.0	100.0	0	0.0	0.0	0.163	0.0	97.40392	-4.463	1	2.0	0.0	0.0	0.0	0.0
0.0	400.0	100.0	100.0	0	0.0	0.0	0.164	0.0	97.02646	-4.463	1	2.0	0.0	0.0	0.0	0.0
0.0	400.0	100.0	100.0	0	0.0	0.0	0.166	0.0	97.1507	-4.147	1	2.0	0.0	0.0	0.0	0.0
0.0	400.0	100.0	100.0	0	0.0	0.0	0.167	0.0	97.1507	-4.147	1	2.0	0.0	0.0	0.0	0.0
0.0	400.0	100.0	100.0	0	0.0	0.0	0.168	0.0	97.21263	-3.581	1	2.0	0.0	0.0	0.0	0.0
0.0	400.0	100.0	100.0	0	0.0	0.0	0.17	0.0	97.21263	-3.093	1	2.0	0.0	0.0	0.0	0.0
0.0	400.0	100.0	100.0	0	0.0	0.0	0.171	0.0	96.48991	-3.093	1	2.0	0.0	0.0	0.0	0.0
0.0	400.0	100.0	100.0	0	0.0	0.0	0.172	0.0	95.95394	-2.874	1	2.0	0.0	0.0	0.0	0.0
0.0	400.0	100.0	100.0	0	0.0	0.0	0.174	0.0	95.95394	-2.671	1	2.0	0.0	0.0	0.0	0.0
0.0	400.0	100.0	100.0	0	0.0	0.0	0.175	0.0	96.672935	-2.671	1	2.0	0.0	0.0	0.0	0.0
0.0	400.0	100.0	100.0	0	0.0	0.0	0.176	0.0	97.43685	-2.306	1	2.0	0.0	0.0	0.0	0.0
0.0	400.0	100.0	100.0	0	0.0	0.0	0.178	0.0	97.43685	-2.306	1	2.0	0.0	0.0	0.0	0.0
0.0	400.0	100.0	100.0	0	0.0	0.0	0.179	0.0	97.8642	-1.992	1	2.0	0.0	0.0	0.0	0.0
0.0	400.0	100.0	100.0	0	0.0	0.0	0.18	0.0	97.8642	-1.85	1	2.0	0.0	0.0	0.0	0.0
0.0	400.0	100.0	100.0	0	0.0	0.0	0.182	0.0	97.785416	-1.85	1	2.0	0.0	0.0	0.0	0.0
0.0	400.0	100.0	100.0	0	0.0	0.0	0.183	0.0	98.612465	-1.598	1	2.0	0.0	0.0	0.0	0.0
0.0	400.0	100.0	100.0	0	0.0	0.0	0.184	0.0	98.612465	-1.38	1	2.0	0.0	0.0	0.0	0.0
0.0	400.0	100.0	100.0	0	0.0	0.0	0.185	0.0	98.221985	-1.38	1	2.0	0.0	0.0	0.0	0.0
0.0	400.0	100.0	100.0	0	0.0	0.0	0.187	0.0	97.436134	-1.282	1	2.0	0.0	0.0	0.0	0.0
0.0	400.0	100.0	100.0	0	0.0	0.0	0.188	0.0	97.436134	-1.282	1	2.0	0.0	0.0	0.0	0.0
0.0	400.0	100.0	100.0	0	0.0	0.0	0.189	0.0	97.82984	-1.107	1	2.0	0.0	0.0	0.0	0.0
0.0	400.0	100.0	100.0	0	0.0	0.0	0.19	0.0	97.82984	-1.029	1	2.0	0.0	0.0	0.0	0.0
0.0	400.0	100.0	100.0	0	0.0	0.0	0.191	0.0	98.21944	-1.029	1	2.0	0.0	0.0	0.0	0.0
0.0	400.0	100.0	100.0	0	0.0	0.0	0.192	0.0	97.41891	-0.888	1	2.0	0.0	0.0	0.0	0.0
0.0	400.0	100.0	100.0	0	0.0	0.0	0.193	0.0	97.41891	-0.825	1	2.0	0.0	0.0	0.0	0.0
0.0	400.0	100.0	100.0	0	0.0	0.0	0.194	0.0	98.05335	-0.825	1	2.0	0.0	0.0	0.0	0.0
0.0	400.0	100.0	100.0	0	0.0	0.0	0.194	0.0	98.135574	-0.712	1	2.0	0.0	0.0	0.0	0.0
0.0	400.0	100.0	100.0	0	0.0	0.0	0.195	0.0	98.135574	-0.712	1	2.0	0.0	0.0	0.0	0.0
0.0	400.0	100.0	100.0	0	0.0	0.0	0.196	0.0	97.221176	-0.662	1	2.0	0.0	0.0	0.0	0.0
0.0	400.0	100.0	100.0	0	0.0	0.0	0.196	0.0	97.221176	-0.571	1	2.0	0.0	0.0	0.0	0.0
0.0	400.0	100.0	100.0	0	0.0	0.0	0.197	0.0	96.747086	-0.571	1	2.0	0.0	0.0	0.0	0.0
0.0	400.0	100.0	100.0	0	0.0	0.0	0.198	0.0	97.61451	-0.531	1	2.0	0.0	0.0	0.0	0.0
0.0	400.0	100.0	100.0	0	0.0	0.0	0.198	0.0	97.61451	-0.458	1	2.0	0.0	0.0	0.0	0.0
0.0	400.0	100.0	100.0	0	0.0	0.0	0.199	0.0	97.8001	-0.458	1	2.0	0.0	0.0	0.0	0.0
0.0	400.0	100.0	100.0	0	0.0	0.0	0.199	0.0	97.40834	-0.396	1	2.0	0.0	0.0	0.0	0.0
0.0	400.0	100.0	100.0	0	0.0	0.0	0.199	0.0	97.40834	-0.396	1	2.0	0.0	0.0	0.0	0.0
0.0	400.0	100.0	100.0	0	0.0	0.0	0.2	0.0	96.78205	-0.368	1	2.0	0.0	0.0	0.0	0.0
0.0	400.0	100.0	100.0	0	0.0	0.0	0.2	0.0	96.78205	-0.317	1	2.0	0.0	0.0	0.0	0.0
0.0	400.0	100.0	100.0	0	0.0	0.0	0.2	0.0	96.40596	-0.317	1	2.0	0.0	0.0	0.0	0.0
0.0	400.0	100.0	100.0	0	0.0	0.0	0.201	0.0	97.0324	-0.295	1	2.0	0.0	0.0	0.0	0.0
0.0	400.0	100.0	100.0	0	0.0	0.0	0.201	0.0	97.0324	-0.254	1	2.0	0.0	0.0	0.0	0.0
0.0	400.0	100.0	100.0	0	0.0	0.0	0.201	0.0	97.90392	-0.254	1	2.0	0.0	0.0	0.0	0.0
0.0	400.0	100.0	100.0	0	0.0	0.0	0.202	0.0	98.07999	-0.236	1	2.0	0.0	0.0	0.0	0.0
0.0	400.0	100.0	100.0	0	0.0	0.0	0.202	0.0	98.07999	-0.236	1	2.0	0.0	0.0	0.0	0.0
0.0	400.0	100.0	100.0	0	0.0	0.0	0.202	0.0	97.83881	-0.204	1	2.0	0.0	0.0	0.0	0.0
0.0	400.0	100.0	100.0	0	0.0	0.0	0.203	0.0	97.83881	-0.176	1	2.0	0.0	0.0	0.0	0.0
0.0	400.0	100.0	100.0	0	0.0	0.0	0.203	0.0	98.82047	-0.176	1	2.0	0.0	0.0	0.0	0.0
0.0	400.0	100.0	100.0	0	0.0	0.0	0.203	0.0	98.97662	-0.163	1	2.0	0.0	0.0	0.0	0.0
0.0	400.0	100.0	100.0	0	0.0	0.0	0.204	0.0	98.97662	-0.141	1	2.0	0.0	0.0	0.0	0.0
0.0	400.0	100.0	100.0	0	0.0	0.0	0.204	0.0	98.792595	-0.141	1	2.0	0.0	0.0	0.0	0.0
0.0	400.0	100.0	100.0	0	0.0	0.0	0.204	0.0	98.354996	-0.131	1	2.0	0.0	0.0	0.0	0.0
0.0	400.0	100.0	100.0	0	0.0	0.0	0.205	0.0	98.354996	-0.131	1	2.0	0.0	0.0	0.0	0.0
0.0	400.0	100.0	100.0	0	0.0	0.0	0.205	0.0	97.67534	-0.113	1	2.0	0.0	0.0	0.0	0.0
0.0	400.0	100.0	100.0	0	0.0	0.0	0.205	0.0	97.67534	-0.105	1	2.0	0.0	0.0	0.0	0.0
0.0	400.0	100.0	100.0	0	0.0	0.0	0.205	0.0	98.10077	-0.105	1	2.0	0.0	0.0	0.0	0.0
0.0	400.0	100.0	100.0	0	0.0	0.0	0.205	0.0	97.067154	-0.09	1	2.0	0.0	0.0	0.0	0.0
0.0	400.0	100.0	100.0	0	0.0	0.0	0.205	0.0	97.067154	-0.078	1	2.0	0.0	0.0	0.0	0.0
0.0	400.0	100.0	100.0	0	0.0	0.0	0.205	0.0	97.518036	-0.078	1	2.0	0.0	0.0	0.0	0.0
0.0	400.0	100.0	100.0	0	0.0	0.0	0.205	0.0	97.24596	-0.072	1	2.0	0.0	0.0	0.0	0.0
0.0	400.0	100.0	100.0	0	0.0	0.0	0.204	0.0	97.24596	-0.072	1	2.0	0.0	0.0	0.0	0.0
0.0	400.0	100.0	100.0	0	0.0	0.0	0.204	1.0	96.94642	-0.062	1	2.0	0.0	9.0	0.0	0.0
0.0	400.0	100.0	100.0	0	0.0	0.0	0.204	1.0	96.94642	-0.058	1	2.0	0.0	9.0	0.0	0.0
0.0	400.0	100.0	100.0	0	0.0	0.0	0.203	1.0	97.18361	-0.058	1	2.0	0.0	10.0	0.0	0.0
6944.445	500.0	100.0	100.0	0	0.0	0.0	0.203	1.0	97.62631	-0.049	1	2.0	0.0	10.0	0.0	0.0
6944.445	500.0	100.0	100.0	0	0.0	0.0	0.202	1.0	97.62631	-0.046	1	2.0	0.0	10.0	0.0	0.0
6944.445	500.0	100.0	100.0	0	0.0	0.0	0.202	1.0	97.24727	-0.046	1	2.0	0.0	10.0	0.0	0.0
6944.445	500.0	100.0	100.0	0	0.0	0.0	0.201	1.0	96.527275	0.449	1	2.0	0.0	10.0	0.0	0.0
6944.445	500.0	100.0	100.0	0	0.0	0.0	0.201	1.0	96.527275	0.449	1	2.0	0.0	10.0	0.0	0.0
6944.445	500.0	100.0	100.0	0	0.0	0.0	0.2	1.0	96.519394	0.909	1	2.0	0.0	10.0	0.0	0.0
6944.445	500.0	100.0	100.0	0	0.0	0.0	0.2	1.0	96.519394	1.733	1	2.0	0.0	10.0	0.0	0.0
6944.445	500.0	100.0	100.0	0	0.0	0.0	0.2	1.0	96.39485	1.733	1	2.0	0.0	10.0	0.0	0.0
6944.445	500.0	100.0	100.0	0	0.0	0.0	0.199	1.0	96.42492	2.102	1	2.0	0.0	10.0	0.0	0.0
6944.445	500.0	100.0	100.0	0	0.0	0.0	0.199	1.0	96.42492	2.764	1	2.0	0.0	10.0	0.0	0.0
6944.445	500.0	100.0	100.0	0	0.0	0.0	0.199	1.0	95.92722	2.764	1	2.0	0.0	10.0	0.0	0.0
6944.445	500.0	100.0	100.0	0	0.0	0.0	0.198	1.0	95.92722	3.06	1	2.0	0.0	10.0	0.0	0.0
6944.445	500.0	100.0	100.0	0	0.0	0.0	0.198	1.0	97.65106	3.06	1	2.0	0.0	10.0	0.0	0.0
6944.445	500.0	100.0	100.0	0	0.0	0.0	0.197	1.0	97.88513	3.592	1	2.0	0.0	10.0	0.0	0.0
6944.445	500.0	100.0	100.0	0	0.0	0.0	0.197	1.0	97.88513	4.049	1	2.0	0.0	10.0	0.0	0.0
6944.445	500.0	100.0	100.0	0	0.0	0.0	0.196	1.0	98.57916	4.049	1	2.0	0.0	10.0	0.0	0.0
6944.445	500.0	100.0	100.0	0	0.0	0.0	0.196	1.0	98.482025	4.255	1	2.0	0.0	10.0	0.0	0.0
6944.445	500.0	100.0	100.0	0	0.0	0.0	0.195	1.0	98.482025	4.623	1	2.0	0.0	10.0	0.0	0.0
6944.445	500.0	100.0	100.0	0	0.0	0.0	0.195	1.0	98.8521	4.623	1	2.0	0.0	10.0	0.0	0.0
6944.445	500.0	100.0	100.0	0	0.0	0.0	0.194	1.0	98.8521	4.94	1	2.0	0.0	10.0	0.0	0.0
6944.445	500.0	100.0	100.0	0	0.0	0.0	0.193	1.0	99.30382	4.94	1	2.0	0.0	10.0	0.0	0.0
6944.445	500.0	100.0	100.0	0	0.0	0.0	0.193	1.0	98.75956	5.083	1	2.0	0.0	10.0	0.0	0.0
6944.445	500.0	100.0	100.0	0	0.0	0.0	0.192	1.0	98.75956	5.338	1	2.0	0.0	10.0	0.0	0.0
6944.445	500.0	100.0	100.0	0	0.0	0.0	0.192	1.0	98.475876	5.338	1	2.0	0.0	10.0	0.0	0.0
6944.445	500.0	100.0	100.0	0	0.0	0.0	0.191	1.0	98.97174	5.452	1	2.0	0.0	10.0	0.0	0.0
6944.445	500.0	100.0	100.0	0	0.0	0.0	0.19	1.0	98.97174	5.656	1	2.0	0.0	10.0	0.0	0.0
6944.445	500.0	100.0	100.0	0	0.0	0.0	0.19	1.0	98.64374	5.656	1	2.0	0.0	10.0	0.0	0.0
6944.445	500.0	100.0	100.0	0	0.0	0.0	0.189	1.0	98.64374	5.748	1	2.0	0.0	10.0	0.0	0.0
6944.445	500.0	100.0	100.0	0	0.0	0.0	0.188	1.0	98.10251	5.748	1	2.0	0.0	10.0	0.0	0.0
6944.445	500.0	100.0	100.0	0	0.0	0.0	0.188	1.0	98.25455	5.912	1	2.0	0.0	10.0	0.0	0.0
6944.445	500.0	100.0	100.0	0	0.0	0.0	0.187	1.0	98.25455	5.986	1	2.0	0.0	10.0	0.0	0.0
6944.445	500.0	100.0	100.0	0	0.0	0.0	0.187	1.0	97.64615	5.986	1	2.0	0.0	10.0	0.0	0.0
6944.445	500.0	100.0	100.0	0	0.0	0.0	0.186	1.0	97.15376	6.119	1	2.0	0.0	10.0	0.0	0.0
6944.445	500.0	100.0	100.0	0	0.0	0.0	0.186	1.0	97.15376	6.178	1	2.0	0.0	10.0	0.0	0.0
6944.445	500.0	100.0	100.0	0	0.0	0.0	0.185	1.0	98.11875	6.178	1	2.0	0.0	10.0	0.0	0.0
6944.445	500.0	100.0	100.0	0	0.0	0.0	0.185	1.0	98.11875	6.283	1	2.0	0.0	10.0	0.0	0.0
6944.445	500.0	100.0	100.0	0	0.0	0.0	0.184	1.0	97.79649	6.283	1	2.0	0.0	10.0	0.0	0.0
6944.445	500.0	100.0	100.0	0	0.0	0.0	0.184	1.0	96.81515	6.375	1	2.0	0.0	10.0	0.0	0.0
6944.445	500.0	100.0	100.0	0	0.0	0.0	0.183	1.0	96.81515	6.416	1	2.0	0.0	10.0	0.0	0.0
6944.445	500.0	100.0	100.0	0	0.0	0.0	0.183	1.0	97.98603	6.416	1	2.0	0.0	10.0	0.0	0.0
6944.445	500.0	100.0	100.0	0	0.0	0.0	0.182	1.0	97.429474	6.489	1	2.0	0.0	10.0	0.0	0.0
6944.445	500.0	100.0	100.0	0	0.0	0.0	0.182	1.0	97.429474	6.521	1	2.0	0.0	10.0	0.0	0.0
6944.445	500.0	100.0	100.0	0	0.0	0.0	0.181	1.0	97.13023	6.521	1	2.0	0.0	10.0	0.0	0.0
6944.445	500.0	100.0	100.0	0	0.0	0.0	0.181	1.0	97.13023	6.58	1	2.0	0.0	10.0	0.0	0.0
6944.445	500.0	100.0	100.0	0	0.0	0.0	0.18	1.0	97.42225	6.58	1	2.0	0.0	10.0	0.0	0.0
6944.445	500.0	100.0	100.0	0	0.0	0.0	0.179	1.0	97.20491	6.607	1	2.0	0.0	10.0	0.0	0.0
6944.445	500.0	100.0	100.0	0	0.0	0.0	0.179	1.0	97.20491	6.653	1	2.0	0.0	10.0	0.0	0.0
6944.445	500.0	100.0	100.0	0	0.0	0.0	0.178	1.0	97.48616	6.653	1	2.0	0.0	10.0	0.0	0.0
6944.445	500.0	100.0	100.0	0	0.0	0.0	0.177	1.0	96.348724	6.694	1	2.0	0.0	10.0	0.0	0.0
6944.445	500.0	100.0	100.0	0	0.0	0.0	0.176	1.0	96.348724	6.712	1	2.0	0.0	10.0	0.0	0.0
6944.445	500.0	100.0	100.0	0	0.0	0.0	0.175	1.0	96.403	6.712	1	2.0	0.0	10.0	0.0	0.0
6944.445	500.0	100.0	100.0	0	0.0	0.0	0.175	1.0	96.403	6.746	1	2.0	0.0	10.0	0.0	0.0
6944.445	500.0	100.0	100.0	0	0.0	0.0	0.174	1.0	97.01521	6.746	1	2.0	0.0	10.0	0.0	0.0
6944.445	500.0	100.0	100.0	0	0.0	0.0	0.173	1.0	97.32645	6.76	1	2.0	0.0	10.0	0.0	0.0
6944.445	500.0	100.0	100.0	0	0.0	0.0	0.172	1.0	97.32645	6.787	1	2.0	0.0	10.0	0.0	0.0
6944.445	500.0	100.0	100.0	0	0.0	0.0	0.171	1.0	97.40663	6.787	1	2.0	0.0	10.0	0.0	0.0
6944.445	500.0	100.0	100.0	0	0.0	0.0	0.17	1.0	97.4287	6.798	1	2.0	0.0	10.0	0.0	0.0
6944.445	500.0	100.0	100.0	0	0.0	0.0	0.169	1.0	97.4287	6.819	1	2.0	0.0	10.0	0.0	0.0
6944.445	500.0	100.0	100.0	0	0.0	0.0	0.168	1.0	97.41402	6.819	1	2.0	0.0	10.0	0.0	0.0
6944.445	500.0	100.0	100.0	0	0.0	0.0	0.167	1.0	97.41402	6.829	1	2.0	0.0	10.0	0.0	0.0
6944.445	500.0	100.0	100.0	0	0.0	0.0	0.166	1.0	97.7619	6.829	1	2.0	0.0	10.0	0.0	0.0
6944.445	500.0	100.0	100.0	0	0.0	0.0	0.164	1.0	97.33067	6.846	1	2.0	0.0	10.0	0.0	0.0
6944.445	500.0	100.0	100.0	0	0.0	0.0	0.163	1.0	97.33067	6.861	1	2.0	0.0	10.0	0.0	0.0
6944.445	500.0	100.0	100.0	0	0.0	0.0	0.162	1.0	97.11901	6.861	1	2.0	0.0	10.0	0.0	0.0
6944.445	500.0	100.0	100.0	0	0.0	0.0	0.161	1.0	97.3705	6.867	1	2.0	0.0	10.0	0.0	0.0
6944.445	500.0	100.0	100.0	0	0.0	0.0	0.16	1.0	97.3705	6.878	1	2.0	0.0	10.0	0.0	0.0
6944.445	500.0	100.0	100.0	0	0.0	0.0	0.158	1.0	97.097755	6.878	1	2.0	0.0	10.0	0.0	0.0
6944.445	500.0	100.0	100.0	0	0.0	0.0	0.157	1.0	97.097755	6.884	1	2.0	0.0	10.0	0.0	0.0
6944.445	500.0	100.0	100.0	0	0.0	0.0	0.156	1.0	98.36925	6.884	1	2.0	0.0	10.0	0.0	0.0
6944.445	500.0	100.0	100.0	0	0.0	0.0	0.155	1.0	97.713104	6.893	1	2.0	0.0	10.0	0.0	0.0
6944.445	500.0	100.0	100.0	0	0.0	0.0	0.153	1.0	97.713104	6.897	1	2.0	0.0	10.0	0.0	0.0
6944.445	500.0	100.0	100.0	0	0.0	0.0	0.152	1.0	97.37725	6.897	1	2.0	0.0	12.0	0.0	0.0
6944.445	500.0	100.0	100.0	0	0.0	0.0	0.151	1.0	97.15788	6.906	1	2.0	0.0	12.0	0.0	0.0
6944.445	500.0	100.0	100.0	0	0.0	0.0	0.149	1.0	97.15788	6.909	1	2.0	0.0	12.0	0.0	0.0
6944.445	500.0	100.0	100.0	0	0.0	0.0	0.148	1.0	96.49323	6.909	1	2.0	0.0	12.0	0.0	0.0
6944.445	500.0	100.0	100.0	0	0.0	0.0	0.146	1.0	96.49323	6.914	1	2.0	0.0	12.0	0.0	0.0
6944.445	500.0	100.0	100.0	0	0.0	0.0	0.145	1.0	96.49501	6.914	1	2.0	0.0	12.0	0.0	0.0
6944.445	500.0	100.0	100.0	0	0.0	0.0	0.144	1.0	96.08445	6.92	1	2.0	0.0	12.0	0.0	0.0
6944.445	500.0	100.0	100.0	0	0.0	0.0	0.142	1.0	96.08445	6.923	1	2.0	0.0	12.0	0.0	0.0
6944.445	500.0	100.0	100.0	0	0.0	0.0	0.14	1.0	96.05022	6.923	1	2.0	0.0	12.0	0.0	0.0
6944.445	500.0	100.0	100.0	0	0.0	0.0	0.139	1.0	95.95627	6.927	1	2.0	0.0	12.0	0.0	0.0
6944.445	500.0	100.0	100.0	0	0.0	0.0	0.137	1.0	95.95627	6.929	1	2.0	0.0	12.0	0.0	0.0
6944.445	500.0	100.0	100.0	0	0.0	0.0	0.136	1.0	96.062195	6.929	1	2.0	0.0	12.0	0.0	0.0
6944.445	500.0	100.0	100.0	0	0.0	0.0	0.135	1.0	96.062195	6.931	1	2.0	0.0	12.0	0.0	0.0
6944.445	500.0	100.0	100.0	0	0.0	0.0	0.133	1.0	96.015366	6.931	1	2.0	0.0	12.0	0.0	0.0
6944.445	500.0	100.0	100.0	0	0.0	0.0	0.132	1.0	95.68953	6.932	1	2.0	0.0	12.0	0.0	0.0
6944.445	500.0	100.0	100.0	0	0.0	0.0	0.13	1.0	95.68953	6.935	1	2.0	0.0	12.0	0.0	0.0
6944.445	500.0	100.0	100.0	0	0.0	0.0	0.129	1.0	95.43843	6.935	1	2.0	0.0	12.0	0.0	0.0
6944.445	500.0	100.0	100.0	0	0.0	0.0	0.127	1.0	95.78788	6.936	1	2.0	0.0	12.0	0.0	0.0
6944.445	500.0	100.0	100.0	0	0.0	0.0	0.126	1.0	95.78788	6.94	1	2.0	0.0	12.0	0.0	0.0
6944.445	500.0	100.0	100.0	0	0.0	0.0	0.125	1.0	96.028015	6.94	1	2.0	0.0	12.0	0.0	0.0
6944.445	500.0	100.0	100.0	0	0.0	0.0	0.123	1.0	96.028015	6.941	1	2.0	0.0	12.0	0.0	0.0
6944.445	500.0	100.0	100.0	0	0.0	0.0	0.122	1.0	96.18577	6.941	1	2.0	0.0	12.0	0.0	0.0
6944.445	500.0	100.0	100.0	0	0.0	0.0	0.121	1.0	96.87705	6.942	1	2.0	0.0	12.0	0.0	0.0
6944.445	500.0	100.0	100.0	0	0.0	0.0	0.12	1.0	96.87705	6.943	1	2.0	0.0	12.0	0.0	0.0
6944.445	500.0	100.0	100.0	0	0.0	0.0	0.118	1.0	96.46166	6.943	1	2.0	0.0	12.0	0.0	0.0
6944.445	500.0	100.0	100.0	0	0.0	0.0	0.117	1.0	96.74696	6.944	1	2.0	0.0	12.0	0.0	0.0
6944.445	500.0	100.0	100.0	0	0.0	0.0	0.116	1.0	96.74696	6.945	1	2.0	0.0	12.0	0.0	0.0
6944.445	500.0	100.0	100.0	0	0.0	0.0	0.115	1.0	96.63458	6.945	1	2.0	0.0	12.0	0.0	0.0
6944.445	500.0	100.0	100.0	0	0.0	0.0	0.114	1.0	96.63458	6.946	1	2.0	0.0	12.0	0.0	0.0
6944.445	500.0	100.0	100.0	0	0.0	0.0	0.113	1.0	97.01817	6.946	1	2.0	0.0	12.0	0.0	0.0
6944.445	500.0	100.0	100.0	0	0.0	0.0	0.112	1.0	96.9095	6.947	1	2.0	0.0	12.0	0.0	0.0
6944.445	500.0	100.0	100.0	0	0.0	0.0	0.112	1.0	96.9095	6.948	1	2.0	0.0	12.0	0.0	0.0
6944.445	500.0	100.0	100.0	0	0.0	0.0	0.111	1.0	96.98609	6.948	1	2.0	0.0	12.0	0.0	0.0
6944.445	500.0	100.0	100.0	0	0.0	0.0	0.11	1.0	96.24462	6.948	1	2.0	0.0	12.0	0.0	0.0
6944.445	500.0	100.0	100.0	0	0.0	0.0	0.109	1.0	96.24462	6.949	1	2.0	0.0	12.0	0.0	0.0
6944.445	500.0	100.0	100.0	0	0.0	0.0	0.108	1.0	96.13294	6.949	1	2.0	0.0	12.0	0.0	0.0
6944.445	500.0	100.0	100.0	0	0.0	0.0	0.108	1.0	96.13294	6.949	1	2.0	0.0	12.0	0.0	0.0
6944.445	500.0	100.0	100.0	0	0.0	0.0	0.107	1.0	96.413284	6.949	1	2.0	0.0	12.0	0.0	0.0
6944.445	500.0	100.0	100.0	0	0.0	0.0	0.107	1.0	96.6753	6.949	1	2.0	0.0	12.0	0.0	0.0
6944.445	500.0	100.0	100.0	0	0.0	0.0	0.106	1.0	96.6753	6.949	1	2.0	0.0	12.0	0.0	0.0
6944.445	500.0	100.0	100.0	0	0.0	0.0	0.105	1.0	96.000145	6.949	1	2.0	0.0	12.0	0.0	0.0
6944.445	500.0	100.0	100.0	0	0.0	0.0	0.105	1.0	95.79724	6.949	1	2.0	0.0	12.0	0.0	0.0
6944.445	500.0	100.0	100.0	0	0.0	0.0	0.104	1.0	96.16274	6.95	1	2.0	0.0	12.0	0.0	0.0
6944.445	500.0	100.0	100.0	0	0.0	0.0	0.104	1.0	96.35369	6.95	1	2.0	0.0	12.0	0.0	0.0
6944.445	500.0	100.0	100.0	0	0.0	0.0	0.103	1.0	96.35369	6.95	1	2.0	0.0	12.0	0.0	0.0
6944.445	500.0	100.0	100.0	0	0.0	0.0	0.103	1.0	96.13219	6.95	1	2.0	0.0	12.0	0.0	0.0
6944.445	500.0	100.0	100.0	0	0.0	0.0	0.103	1.0	96.63794	6.95	1	2.0	0.0	12.0	0.0	0.0
6944.445	500.0	100.0	100.0	0	0.0	0.0	0.102	1.0	96.63794	6.95	1	2.0	0.0	12.0	0.0	0.0
6944.445	500.0	100.0	100.0	0	0.0	0.0	0.101	1.0	96.33011	6.95	1	2.0	0.0	12.0	0.0	0.0
6944.445	500.0	100.0	100.0	0	0.0	0.0	0.101	1.0	95.943245	6.951	1	2.0	0.0	12.0	0.0	0.0
6944.445	500.0	100.0	100.0	0	0.0	0.0	0.1	1.0	95.943245	6.951	1	2.0	0.0	12.0	0.0	0.0
6944.445	500.0	100.0	100.0	0	0.0	0.0	0.099	1.0	96.53776	6.951	1	2.0	0.0	12.0	0.0	0.0
6944.445	500.0	100.0	100.0	0	0.0	0.0	0.099	1.0	96.53776	6.951	1	2.0	0.0	12.0	0.0	0.0
6944.445	500.0	100.0	100.0	1	0.0	0.0	0.098	1.0	96.30088	6.951	1	2.0	0.0	12.0	0.0	0.0
6944.445	500.0	100.0	100.0	1	0.0	0.0	0.097	1.0	95.31161	6.951	1	2.0	0.0	12.0	0.0	0.0
6944.445	500.0	100.0	100.0	1	0.0	0.0	0.096	1.0	95.31161	6.951	1	2.0	0.0	12.0	0.0	0.0
6944.445	500.0	100.0	100.0	1	0.0	0.0	0.095	1.0	96.933655	6.951	1	2.0	0.0	12.0	0.0	0.0
6944.445	500.0	100.0	100.0	1	0.0	0.0	0.094	1.0	97.11553	6.951	1	2.0	0.0	12.0	0.0	0.0
6944.445	500.0	100.0	100.0	1	0.0	0.0	0.092	1.0	97.11553	6.951	1	2.0	0.0	12.0	0.0	0.0
6944.445	500.0	100.0	100.0	1	0.0	0.0	0.091	1.0	97.71611	6.951	1	2.0	0.0	12.0	0.0	0.0
6944.445	500.0	100.0	100.0	1	0.0	0.0	0.089	1.0	97.26997	6.952	1	2.0	0.0	12.0	0.0	0.0
6944.445	500.0	100.0	100.0	1	0.0	0.0	0.088	1.0	96.34464	6.952	1	2.0	0.0	12.0	0.0	0.0
6944.445	500.0	100.0	100.0	1	0.0	0.0	0.086	1.0	97.106026	6.952	1	2.0	0.0	12.0	0.0	0.0
6944.445	500.0	100.0	100.0	1	0.0	0.0	0.084	1.0	97.106026	6.952	1	2.0	0.0	12.0	0.0	0.0
6944.445	500.0	100.0	100.0	1	0.0	0.0	0.082	1.0	97.98085	6.952	1	2.0	0.0	12.0	0.0	0.0
6944.445	500.0	100.0	100.0	1	0.0	0.0	0.08	1.0	97.562935	6.952	1	2.0	0.0	12.0	0.0	0.0
6944.445	500.0	100.0	100.0	1	0.0	0.0	0.078	1.0	97.562935	6.952	1	2.0	0.0	12.0	0.0	0.0
6944.445	500.0	100.0	100.0	1	0.0	0.0	0.076	1.0	97.19793	6.952	1	2.0	0.0	12.0	0.0	0.0
6944.445	500.0	100.0	100.0	1	0.0	0.0	0.073	1.0	97.19793	6.952	1	2.0	0.0	12.0	0.0	0.0
6944.445	500.0	100.0	100.0	1	0.0	0.0	0.071	1.0	97.75956	6.952	1	2.0	0.0	12.0	0.0	0.0
6944.445	500.0	100.0	100.0	1	0.0	0.0	0.068	1.0	97.64188	6.952	1	2.0	0.0	12.0	0.0	0.0
6944.445	500.0	100.0	100.0	1	0.0	0.0	0.066	1.0	98.40633	6.952	1	2.0	0.0	12.0	0.0	0.0
6944.445	500.0	100.0	100.0	1	0.0	0.0	0.063	1.0	97.618835	6.952	1	2.0	0.0	12.0	0.0	0.0
6944.445	500.0	100.0	100.0	1	0.0	0.0	0.06	1.0	97.98021	6.952	1	2.0	0.0	12.0	0.0	0.0
6944.445	500.0	100.0	100.0	1	0.0	0.0	0.057	1.0	97.98021	6.952	1	2.0	0.0	12.0	0.0	0.0
6944.445	500.0	100.0	100.0	1	0.0	0.0	0.055	1.0	97.35651	6.952	1	2.0	0.0	12.0	0.0	0.0
6944.445	500.0	100.0	100.0	1	0.0	0.0	0.052	1.0	97.35651	6.952	1	2.0	0.0	12.0	0.0	0.0
6944.445	500.0	100.0	100.0	1	0.0	0.0	0.049	1.0	97.825165	6.952	1	2.0	0.0	12.0	0.0	0.0
6944.445	500.0	100.0	100.0	1	0.0	0.0	0.046	1.0	97.85234	6.952	1	2.0	0.0	12.0	0.0	0.0
6944.445	500.0	100.0	100.0	1	0.0	0.0	0.044	1.0	97.85234	6.952	1	2.0	0.0	12.0	0.0	0.0
6944.445	500.0	100.0	100.0	1	0.0	0.0	0.041	1.0	97.68116	6.952	1	2.0	0.0	12.0	0.0	0.0
6944.445	500.0	100.0	100.0	1	0.0	0.0	0.038	1.0	97.39804	6.952	1	2.0	0.0	12.0	0.0	0.0
6944.445	500.0	100.0	100.0	1	0.0	0.0	0.036	1.0	97.39804	6.952	1	2.0	0.0	12.0	0.0	0.0
6944.445	500.0	100.0	100.0	1	0.0	0.0	0.033	1.0	98.25635	6.952	1	2.0	0.0	12.0	0.0	0.0
6944.445	500.0	100.0	100.0	1	0.0	0.0	0.03	1.0	98.25635	6.952	1	2.0	0.0	12.0	0.0	0.0
6944.445	500.0	100.0	100.0	1	0.0	0.0	0.027	1.0	97.81909	6.952	1	2.0	0.0	12.0	0.0	0.0
6944.445	500.0	100.0	100.0	1	0.0	0.0	0.025	1.0	97.38752	6.952	1	2.0	0.0	12.0	0.0	0.0
6944.445	500.0	100.0	100.0	1	0.0	0.0	0.023	1.0	97.38752	6.952	1	2.0	0.0	12.0	0.0	0.0
6944.445	500.0	100.0	100.0	1	0.0	0.0	0.02	1.0	98.03946	6.952	1	2.0	0.0	12.0	0.0	0.0
6944.445	500.0	100.0	100.0	1	0.0	0.0	0.018	1.0	97.44906	6.952	1	2.0	0.0	12.0	0.0	0.0
6944.445	500.0	100.0	100.0	1	0.0	0.0	0.016	1.0	97.44906	6.952	1	2.0	0.0	12.0	0.0	0.0
6944.445	500.0	100.0	100.0	1	0.0	0.0	0.013	1.0	96.89448	6.952	1	2.0	0.0	12.0	0.0	0.0
6944.445	500.0	100.0	100.0	1	0.0	0.0	0.011	1.0	96.89448	6.952	1	2.0	0.0	12.0	0.0	0.0
6944.445	500.0	100.0	100.0	1	0.0	0.0	0.009	1.0	97.02284	6.952	1	2.0	0.0	12.0	0.0	0.0
6944.445	500.0	100.0	100.0	1	0.0	0.0	0.007	1.0	97.16482	6.952	1	2.0	0.0	12.0	0.0	0.0
6944.445	500.0	100.0	100.0	1	0.0	0.0	0.005	1.0	97.16482	6.952	1	2.0	0.0	12.0	0.0	0.0
6944.445	500.0	100.0	100.0	1	0.0	0.0	0.004	1.0	97.270035	6.952	1	2.0	0.0	12.0	0.0	0.0
6944.445	500.0	100.0	100.0	1	0.0	0.0	0.002	1.0	96.853485	6.952	1	2.0	0.0	12.0	0.0	0.0
6944.445	500.0	100.0	100.0	1	0.0	0.0	0.0	1.0	96.853485	6.952	1	2.0	0.0	12.0	0.0	0.0
6944.445	500.0	100.0	100.0	1	0.0	0.0	0.0	1.0	96.349556	6.952	1	2.0	0.0	12.0	0.0	0.0
6944.445	500.0	100.0	100.0	1	0.0	0.0	-0.002	1.0	96.349556	6.952	1	2.0	0.0	12.0	0.0	0.0
6944.445	500.0	100.0	100.0	1	0.0	0.0	-0.003	1.0	95.72804	6.952	1	2.0	0.0	12.0	0.0	0.0
6944.445	500.0	100.0	100.0	1	0.0	0.0	-0.004	1.0	96.752174	6.952	1	2.0	0.0	12.0	0.0	0.0
6944.445	500.0	100.0	100.0	1	0.0	0.0	-0.005	1.0	96.752174	6.952	1	2.0	0.0	12.0	0.0	0.0
6944.445	500.0	100.0	100.0	1	0.0	0.0	-0.006	1.0	97.234634	6.952	1	2.0	0.0	12.0	0.0	0.0
6944.445	500.0	100.0	100.0	1	0.0	0.0	-0.007	1.0	97.24665	6.952	1	2.0	0.0	12.0	0.0	0.0
6944.445	500.0	100.0	100.0	1	0.0	0.0	-0.008	1.0	96.973465	6.952	1	2.0	0.0	12.0	0.0	0.0
6944.445	500.0	100.0	100.0	1	0.0	0.0	-0.009	1.0	96.739075	6.952	1	2.0	0.0	13.0	0.0	0.0
6944.445	500.0	100.0	100.0	1	0.0	0.0	-0.01	1.0	96.739075	6.952	1	2.0	0.0	13.0	0.0	0.0
6944.445	500.0	100.0	100.0	0	0.0	0.0	-0.011	1.0	96.458916	6.952	1	2.0	1.0	14.0	0.0	0.0
0.0	500.0	100.0	100.0	0	0.0	0.0	-0.011	1.0	96.65208	6.952	1	2.0	1.0	0.0	0.0	0.0
0.0	500.0	100.0	100.0	0	0.0	0.0	-0.012	1.0	96.65208	6.952	1	2.0	1.0	0.0	0.0	0.0
0.0	500.0	100.0	100.0	0	0.0	0.0	-0.013	1.0	96.699936	6.952	1	2.0	1.0	0.0	0.0	0.0
0.0	500.0	100.0	100.0	0	0.0	0.0	-0.013	1.0	97.007904	6.461	1	2.0	1.0	0.0	0.0	0.0
0.0	500.0	100.0	100.0	0	0.0	0.0	-0.014	1.0	97.007904	6.004	1	2.0	1.0	0.0	0.0	0.0
0.0	500.0	100.0	100.0	0	0.0	0.0	-0.014	1.0	95.81821	6.004	1	2.0	1.0	0.0	0.0	0.0
0.0	500.0	100.0	100.0	0	0.0	0.0	-0.015	1.0	95.81821	5.186	1	2.0	1.0	0.0	0.0	0.0
0.0	500.0	100.0	100.0	0	0.0	0.0	-0.015	1.0	95.92553	5.186	1	2.0	1.0	0.0	0.0	0.0
0.0	500.0	100.0	100.0	0	0.0	0.0	-0.016	1.0	96.08236	4.818	1	2.0	1.0	0.0	0.0	0.0
0.0	500.0	100.0	100.0	0	0.0	0.0	-0.016	1.0	96.08236	4.162	1	2.0	1.0	0.0	0.0	0.0
0.0	500.0	100.0	100.0	0	0.0	0.0	-0.016	1.0	96.40668	4.162	1	2.0	1.0	0.0	0.0	0.0
0.0	500.0	100.0	100.0	0	0.0	0.0	-0.017	1.0	97.372696	3.867	1	2.0	1.0	0.0	0.0	0.0
0.0	500.0	100.0	100.0	0	0.0	0.0	-0.017	1.0	97.372696	3.867	1	2.0	1.0	0.0	0.0	0.0
0.0	500.0	100.0	100.0	0	0.0	0.0	-0.018	1.0	98.66951	3.339	1	2.0	1.0	0.0	0.0	0.0
0.0	500.0	100.0	100.0	0	0.0	0.0	-0.018	1.0	98.66951	2.883	1	2.0	1.0	0.0	0.0	0.0
0.0	500.0	100.0	100.0	0	0.0	0.0	-0.019	1.0	98.27899	2.883	1	2.0	1.0	0.0	0.0	0.0
0.0	500.0	100.0	100.0	0	0.0	0.0	-0.02	1.0	98.27519	2.679	1	2.0	1.0	0.0	0.0	0.0
0.0	500.0	100.0	100.0	0	0.0	0.0	-0.02	1.0	98.27519	2.314	1	2.0	1.0	0.0	0.0	0.0
0.0	500.0	100.0	100.0	0	0.0	0.0	-0.021	1.0	97.88085	2.314	1	2.0	1.0	0.0	0.0	0.0
0.0	500.0	100.0	100.0	0	0.0	0.0	-0.021	1.0	98.05671	1.998	1	2.0	1.0	0.0	0.0	0.0
0.0	500.0	100.0	100.0	0	0.0	0.0	-0.022	1.0	98.05671	1.998	1	2.0	1.0	0.0	0.0	0.0
0.0	500.0	100.0	100.0	0	0.0	0.0	-0.022	1.0	97.872185	1.856	1	2.0	1.0	0.0	0.0	0.0
0.0	500.0	100.0	100.0	0	0.0	0.0	-0.023	1.0	97.872185	1.603	1	2.0	1.0	0.0	0.0	0.0
0.0	500.0	100.0	100.0	0	0.0	0.0	-0.023	1.0	96.25294	1.603	1	2.0	1.0	0.0	0.0	0.0
0.0	500.0	100.0	100.0	0	0.0	0.0	-0.023	1.0	96.216995	1.49	1	2.0	1.0	0.0	0.0	0.0
0.0	500.0	100.0	100.0	0	0.0	0.0	-0.023	1.0	96.216995	1.384	1	2.0	1.0	0.0	0.0	0.0
0.0	500.0	100.0	100.0	0	0.0	0.0	-0.023	1.0	95.54127	1.384	1	2.0	1.0	0.0	0.0	0.0
0.0	500.0	100.0	100.0	0	0.0	0.0	-0.023	1.0	96.46724	1.195	1	2.0	1.0	0.0	0.0	0.0
0.0	500.0	100.0	100.0	0	0.0	0.0	-0.023	1.0	96.46724	1.032	1	2.0	1.0	0.0	0.0	0.0
0.0	500.0	100.0	100.0	0	0.0	0.0	-0.023	1.0	96.18639	1.032	1	2.0	1.0	0.0	0.0	0.0
0.0	500.0	100.0	100.0	0	0.0	0.0	-0.023	1.0	96.18639	0.959	1	2.0	1.0	0.0	0.0	0.0
0.0	500.0	100.0	100.0	0	0.0	0.0	-0.023	1.0	96.640396	0.959	1	2.0	1.0	0.0	0.0	0.0
0.0	500.0	100.0	100.0	0	0.0	0.0	-0.023	1.0	97.11712	0.829	1	2.0	1.0	0.0	0.0	0.0
0.0	500.0	100.0	100.0	0	0.0	0.0	-0.022	1.0	97.11712	0.769	1	2.0	1.0	0.0	0.0	0.0
0.0	500.0	100.0	100.0	0	0.0	0.0	-0.022	1.0	97.13417	0.769	1	2.0	1.0	1.0	0.0	0.0
0.0	500.0	100.0	100.0	0	0.0	0.0	-0.021	1.0	97.23257	0.664	0	2.0	1.0	0.0	0.0	0.0
0.0	500.0	100.0	100.0	0	0.0	0.0	-0.021	1.0	97.23257	0.617	0	2.0	1.0	0.0	0.0	0.0
0.0	500.0	100.0	100.0	0	0.0	0.0	-0.02	1.0	97.90442	0.617	0	2.0	1.0	0.0	0.0	0.0
0.0	500.0	100.0	100.0	0	0.0	0.0	-0.02	1.0	97.90442	0.533	0	2.0	1.0	0.0	0.0	0.0
0.0	500.0	100.0	100.0	0	0.0	0.0	-0.019	1.0	98.105095	0.533	0	2.0	1.0	0.0	0.0	0.0
0.0	500.0	100.0	100.0	0	0.0	0.0	-0.019	1.0	97.30851	0.46	0	2.0	1.0	0.0	0.0	0.0
0.0	500.0	100.0	100.0	0	0.0	0.0	-0.018	1.0	97.30851	0.427	0	2.0	1.0	0.0	0.0	0.0
0.0	500.0	100.0	100.0	0	0.0	0.0	-0.017	1.0	97.06002	0.427	0	2.0	1.0	0.0	0.0	0.0
0.0	500.0	100.0	100.0	0	0.0	0.0	-0.016	1.0	97.21593	0.369	0	2.0	1.0	0.0	0.0	0.0
0.0	500.0	100.0	100.0	0	0.0	0.0	-0.015	1.0	97.21593	0.369	0	2.0	1.0	0.0	0.0	0.0
0.0	500.0	100.0	100.0	0	0.0	0.0	-0.015	1.0	96.59004	0.343	0	2.0	1.0	0.0	0.0	0.0
0.0	500.0	100.0	100.0	0	0.0	0.0	-0.014	1.0	96.59004	0.296	0	2.0	1.0	0.0	0.0	0.0
0.0	500.0	100.0	100.0	0	0.0	0.0	-0.013	1.0	96.36613	0.296	0	2.0	1.0	0.0	0.0	0.0
0.0	500.0	100.0	100.0	0	0.0	0.0	-0.012	1.0	96.58101	0.276	0	2.0	1.0	0.0	0.0	0.0
0.0	500.0	100.0	100.0	0	0.0	0.0	-0.011	1.0	96.79186	0.237	0	2.0	1.0	0.0	0.0	0.0
0.0	500.0	100.0	100.0	0	0.0	0.0	-0.01	1.0	97.1016	0.237	0	2.0	1.0	0.0	0.0	0.0
0.0	500.0	100.0	100.0	0	0.0	0.0	-0.009	1.0	97.22403	0.22	0	2.0	1.0	0.0	0.0	0.0
0.0	500.0	100.0	100.0	0	0.0	0.0	-0.008	1.0	97.22403	0.19	0	2.0	1.0	0.0	0.0	0.0
0.0	500.0	100.0	100.0	0	0.0	0.0	-0.007	1.0	96.34294	0.19	0	2.0	1.0	0.0	0.0	0.0
0.0	500.0	100.0	100.0	0	0.0	0.0	-0.005	1.0	96.34294	0.164	0	2.0	1.0	0.0	0.0	0.0
0.0	500.0	100.0	100.0	0	0.0	0.0	-0.004	1.0	96.815544	0.164	0	2.0	1.0	0.0	0.0	0.0
0.0	500.0	100.0	100.0	0	0.0	0.0	-0.003	1.0	97.22228	0.152	0	2.0	1.0	0.0	0.0	0.0
0.0	500.0	100.0	100.0	0	0.0	0.0	-0.002	1.0	97.22228	0.131	0	2.0	1.0	0.0	0.0	0.0
0.0	500.0	100.0	100.0	0	0.0	0.0	-0.001	1.0	97.04406	0.131	0	2.0	1.0	0.0	0.0	0.0
0.0	500.0	100.0	100.0	0	0.0	0.0	0.0	1.0	97.2965	0.122	0	2.0	1.0	0.0	0.0	0.0
0.0	500.0	100.0	100.0	0	0.0	0.0	0.001	1.0	97.2965	0.122	0	2.0	1.0	0.0	0.0	0.0
0.0	500.0	100.0	100.0	0	0.0	0.0	0.002	1.0	97.65927	0.105	0	2.0	1.0	0.0	0.0	0.0
0.0	500.0	100.0	100.0	0	0.0	0.0	0.004	1.0	97.65927	0.097	0	2.0	1.0	0.0	0.0	0.0
0.0	500.0	100.0	100.0	0	0.0	0.0	0.005	1.0	98.06226	0.097	0	2.0	1.0	0.0	0.0	0.0
0.0	500.0	100.0	100.0	0	0.0	0.0	0.007	1.0	98.181366	0.084	0	2.0	1.0	0.0	0.0	0.0
0.0	500.0	100.0	100.0	0	0.0	0.0	0.009	1.0	98.181366	0.072	0	2.0	1.0	0.0	0.0	0.0
0.0	500.0	100.0	100.0	0	0.0	0.0	0.01	1.0	98.13034	0.072	0	2.0	1.0	0.0	0.0	0.0
0.0	500.0	100.0	100.0	0	0.0	0.0	0.012	1.0	98.093605	0.067	0	2.0	1.0	0.0	0.0	0.0
0.0	500.0	100.0	100.0	0	0.0	0.0	0.013	1.0	98.093605	0.067	0	2.0	1.0	0.0	0.0	0.0
0.0	500.0	100.0	100.0	0	0.0	0.0	0.015	1.0	96.733376	0.058	0	2.0	1.0	0.0	0.0	0.0
0.0	500.0	100.0	100.0	0	0.0	0.0	0.016	1.0	96.733376	0.054	0	2.0	1.0	0.0	0.0	0.0
0.0	500.0	100.0	100.0	0	0.0	0.0	0.018	1.0	96.483765	0.054	0	2.0	1.0	0.0	0.0	0.0
0.0	500.0	100.0	100.0	0	0.0	0.0	0.02	1.0	96.1979	0.046	0	2.0	1.0	0.0	0.0	0.0
0.0	500.0	100.0	100.0	0	0.0	0.0	0.021	1.0	96.1979	0.043	0	2.0	1.0	0.0	0.0	0.0
0.0	500.0	100.0	100.0	0	0.0	0.0	0.023	1.0	96.243225	0.043	0	2.0	1.0	0.0	0.0	0.0
0.0	500.0	100.0	100.0	0	0.0	0.0	0.025	1.0	96.00378	0.037	0	2.0	1.0	0.0	0.0	0.0
0.0	500.0	100.0	100.0	0	0.0	0.0	0.027	1.0	96.00378	0.037	0	2.0	1.0	0.0	0.0	0.0
0.0	500.0	100.0	100.0	0	0.0	0.0	0.028	1.0	96.395615	0.034	0	2.0	1.0	0.0	0.0	0.0
0.0	500.0	100.0	100.0	0	0.0	0.0	0.03	1.0	96.395615	0.029	0	2.0	1.0	0.0	0.0	0.0
0.0	500.0	100.0	100.0	0	0.0	0.0	0.032	1.0	96.524216	0.029	0	2.0	1.0	0.0	0.0	0.0
0.0	500.0	100.0	100.0	0	0.0	0.0	0.033	1.0	96.510956	0.027	0	2.0	1.0	0.0	0.0	0.0
0.0	500.0	100.0	100.0	0	0.0	0.0	0.035	1.0	96.50857	0.023	0	2.0	1.0	0.0	0.0	0.0
0.0	500.0	100.0	100.0	0	0.0	0.0	0.037	1.0	95.94917	0.023	0	2.0	1.0	0.0	0.0	0.0
0.0	500.0	100.0	100.0	0	0.0	0.0	0.039	1.0	95.72297	0.021	0	2.0	1.0	0.0	0.0	0.0
0.0	500.0	100.0	100.0	0	0.0	0.0	0.04	1.0	95.48285	0.021	0	2.0	1.0	0.0	0.0	0.0
0.0	500.0	100.0	100.0	0	0.0	0.0	0.042	1.0	95.56284	0.018	0	2.0	1.0	0.0	0.0	0.0
0.0	500.0	100.0	100.0	0	0.0	0.0	0.044	1.0	95.56284	0.017	0	2.0	1.0	0.0	0.0	0.0
0.0	500.0	100.0	100.0	0	0.0	0.0	0.046	1.0	95.441185	0.017	0	2.0	1.0	0.0	0.0	0.0
0.0	500.0	100.0	100.0	0	0.0	0.0	0.047	1.0	95.65658	0.014	0	2.0	1.0	0.0	0.0	0.0
0.0	500.0	100.0	100.0	0	0.0	0.0	0.049	1.0	95.65658	0.013	0	2.0	1.0	0.0	0.0	0.0
0.0	500.0	100.0	100.0	0	0.0	0.0	0.05	1.0	97.1649	0.013	0	2.0	1.0	0.0	0.0	0.0
0.0	500.0	100.0	100.0	0	0.0	0.0	0.052	1.0	96.627975	0.011	0	2.0	1.0	0.0	0.0	0.0
0.0	500.0	100.0	100.0	0	0.0	0.0	0.054	1.0	96.627975	0.011	0	2.0	1.0	0.0	0.0	0.0
0.0	500.0	100.0	100.0	0	0.0	0.0	0.055	1.0	96.05791	0.009	0	2.0	1.0	0.0	0.0	0.0
0.0	500.0	100.0	100.0	0	0.0	0.0	0.057	1.0	96.05791	0.009	0	2.0	1.0	0.0	0.0	0.0
0.0	500.0	100.0	100.0	0	0.0	0.0	0.058	1.0	95.71804	0.009	0	2.0	1.0	0.0	0.0	0.0
0.0	500.0	100.0	100.0	0	0.0	0.0	0.06	1.0	96.109924	0.007	0	2.0	1.0	0.0	0.0	0.0
0.0	500.0	100.0	100.0	0	0.0	0.0	0.062	1.0	96.109924	0.007	0	2.0	1.0	0.0	0.0	0.0
0.0	500.0	100.0	100.0	0	0.0	0.0	0.063	1.0	96.44163	0.007	0	2.0	1.0	0.0	0.0	0.0
0.0	500.0	100.0	100.0	0	0.0	0.0	0.065	1.0	95.877884	0.006	0	2.0	1.0	0.0	0.0	0.0
0.0	500.0	100.0	100.0	0	0.0	0.0	0.066	1.0	95.877884	0.006	0	2.0	1.0	0.0	0.0	0.0
0.0	500.0	100.0	100.0	0	0.0	0.0	0.068	1.0	96.2473	0.005	0	2.0	1.0	0.0	0.0	0.0
0.0	500.0	100.0	100.0	0	0.0	0.0	0.069	1.0	96.2473	0.004	0	2.0	1.0	0.0	0.0	0.0
0.0	500.0	100.0	100.0	0	0.0	0.0	0.07	1.0	95.893936	0.004	0	2.0	1.0	0.0	0.0	0.0
0.0	500.0	100.0	100.0	0	0.0	0.0	0.072	1.0	96.86899	0.004	0	2.0	1.0	0.0	0.0	0.0
0.0	500.0	100.0	100.0	0	0.0	0.0	0.074	1.0	96.86899	0.003	0	2.0	1.0	0.0	0.0	0.0
0.0	500.0	100.0	100.0	0	0.0	0.0	0.075	1.0	97.15896	0.003	0	2.0	1.0	0.0	0.0	0.0
0.0	500.0	100.0	100.0	0	0.0	0.0	0.076	1.0	97.24036	0.003	0	2.0	1.0	0.0	0.0	0.0
0.0	500.0	100.0	100.0	0	0.0	0.0	0.078	1.0	97.24036	0.003	0	2.0	1.0	0.0	0.0	0.0
0.0	500.0	100.0	100.0	0	0.0	0.0	0.08	1.0	98.07471	0.002	0	2.0	1.0	0.0	0.0	0.0
0.0	500.0	100.0	100.0	0	0.0	0.0	0.081	1.0	98.07471	0.002	0	2.0	1.0	0.0	0.0	0.0
0.0	500.0	100.0	100.0	0	0.0	0.0	0.082	1.0	98.31981	0.002	0	2.0	1.0	0.0	0.0	0.0
0.0	500.0	100.0	100.0	0	0.0	0.0	0.084	1.0	98.46506	0.001	0	2.0	1.0	0.0	0.0	0.0
0.0	500.0	100.0	100.0	0	0.0	0.0	0.085	1.0	98.46506	0.001	0	2.0	1.0	0.0	0.0	0.0
0.0	500.0	100.0	100.0	0	0.0	0.0	0.087	1.0	97.99585	0.001	0	2.0	1.0	0.0	0.0	0.0
0.0	500.0	100.0	100.0	0	0.0	0.0	0.088	1.0	97.44196	0.001	0	2.0	1.0	0.0	0.0	0.0
0.0	500.0	100.0	100.0	0	0.0	0.0	0.09	1.0	97.44196	0.001	0	2.0	1.0	0.0	0.0	0.0
0.0	500.0	100.0	100.0	0	0.0	0.0	0.092	1.0	97.70942	0.001	0	2.0	1.0	0.0	0.0	0.0
0.0	500.0	100.0	100.0	0	0.0	0.0	0.093	1.0	97.70942	0.0	0	2.0	1.0	0.0	0.0	0.0
0.0	500.0	100.0	100.0	0	0.0	0.0	0.094	1.0	98.14667	0.0	0	2.0	1.0	0.0	0.0	0.0
0.0	500.0	100.0	100.0	0	0.0	0.0	0.096	1.0	98.182785	0.0	0	2.0	1.0	0.0	0.0	0.0
0.0	500.0	100.0	100.0	0	0.0	0.0	0.097	1.0	98.182785	0.0	0	2.0	1.0	0.0	0.0	0.0
0.0	500.0	100.0	100.0	0	0.0	0.0	0.099	1.0	98.63891	0.0	0	2.0	1.0	0.0	0.0	0.0
0.0	500.0	100.0	100.0	0	0.0	0.0	0.1	1.0	98.311745	0.0	0	2.0	1.0	0.0	0.0	0.0
0.0	500.0	100.0	100.0	0	0.0	0.0	0.102	1.0	98.32531	0.0	0	2.0	1.0	0.0	0.0	0.0
0.0	500.0	100.0	100.0	0	0.0	0.0	0.103	1.0	98.40332	0.0	0	2.0	1.0	0.0	0.0	0.0
0.0	500.0	100.0	100.0	0	0.0	0.0	0.105	1.0	98.40332	0.0	0	2.0	1.0	0.0	0.0	0.0
0.0	500.0	100.0	100.0	0	0.0	0.0	0.106	1.0	97.54283	0.0	0	2.0	1.0	0.0	0.0	0.0
0.0	500.0	100.0	100.0	0	0.0	0.0	0.108	1.0	96.99724	0.0	0	2.0	1.0	0.0	0.0	0.0
0.0	500.0	100.0	100.0	0	0.0	0.0	0.109	1.0	96.99724	0.0	0	2.0	1.0	0.0	0.0	0.0
0.0	500.0	100.0	100.0	0	0.0	0.0	0.111	1.0	97.00775	0.0	0	2.0	1.0	0.0	0.0	0.0
0.0	500.0	100.0	100.0	0	0.0	0.0	0.112	1.0	96.96286	0.0	0	2.0	1.0	0.0	0.0	0.0
0.0	500.0	100.0	100.0	0	0.0	0.0	0.114	1.0	96.96286	0.0	0	2.0	1.0	0.0	0.0	0.0
0.0	500.0	100.0	100.0	0	0.0	0.0	0.115	1.0	97.497116	0.0	0	2.0	1.0	0.0	0.0	0.0
0.0	500.0	100.0	100.0	0	0.0	0.0	0.117	1.0	97.497116	0.0	0	2.0	1.0	0.0	0.0	0.0
0.0	500.0	100.0	100.0	0	0.0	0.0	0.118	1.0	97.67381	0.0	0	2.0	1.0	0.0	0.0	0.0
0.0	500.0	100.0	100.0	0	0.0	0.0	0.12	1.0	97.79631	0.0	0	2.0	1.0	0.0	0.0	0.0
0.0	500.0	100.0	100.0	0	0.0	0.0	0.121	1.0	97.79631	0.0	0	2.0	1.0	0.0	0.0	0.0
0.0	500.0	100.0	100.0	0	0.0	0.0	0.123	1.0	97.34056	0.0	0	2.0	1.0	0.0	0.0	0.0
0.0	500.0	100.0	100.0	0	0.0	0.0	0.124	1.0	97.32595	0.0	0	2.0	1.0	0.0	0.0	0.0
0.0	500.0	100.0	100.0	0	0.0	0.0	0.125	1.0	97.32595	0.0	0	2.0	1.0	0.0	0.0	0.0
0.0	500.0	100.0	100.0	0	0.0	0.0	0.127	1.0	97.35081	0.0	0	2.0	1.0	0.0	0.0	0.0
0.0	500.0	100.0	100.0	0	0.0	0.0	0.128	1.0	97.35081	0.0	0	2.0	1.0	0.0	0.0	0.0
0.0	500.0	100.0	100.0	0	0.0	0.0	0.13	1.0	97.60684	0.0	0	2.0	1.0	0.0	0.0	0.0
0.0	500.0	100.0	100.0	0	0.0	0.0	0.131	1.0	97.03371	0.0	0	2.0	1.0	0.0	0.0	0.0
0.0	500.0	100.0	100.0	0	0.0	0.0	0.133	1.0	97.03371	0.0	0	2.0	1.0	0.0	0.0	0.0
0.0	500.0	100.0	100.0	0	0.0	0.0	0.135	1.0	96.85241	0.0	0	2.0	1.0	0.0	0.0	0.0
0.0	500.0	100.0	100.0	0	0.0	0.0	0.136	1.0	95.994576	0.0	0	2.0	1.0	0.0	0.0	0.0
0.0	500.0	100.0	100.0	0	0.0	0.0	0.137	1.0	95.994576	0.0	0	2.0	1.0	0.0	0.0	0.0
0.0	500.0	100.0	100.0	0	0.0	0.0	0.139	1.0	95.87682	0.0	0	2.0	1.0	0.0	0.0	0.0
0.0	500.0	100.0	100.0	0	0.0	0.0	0.141	1.0	95.87682	0.0	0	2.0	1.0	0.0	0.0	0.0
0.0	500.0	100.0	100.0	0	0.0	0.0	0.142	1.0	96.04528	0.0	0	2.0	1.0	0.0	0.0	0.0
0.0	500.0	100.0	100.0	0	0.0	0.0	0.144	1.0	96.26033	0.0	0	2.0	1.0	0.0	0.0	0.0
0.0	500.0	100.0	100.0	0	0.0	0.0	0.145	1.0	96.26033	0.0	0	2.0	1.0	0.0	0.0	0.0
0.0	500.0	100.0	100.0	0	0.0	0.0	0.147	1.0	96.88184	0.0	0	2.0	1.0	0.0	0.0	0.0
0.0	500.0	100.0	100.0	0	0.0	0.0	0.148	1.0	96.88184	0.0	0	2.0	1.0	0.0	0.0	0.0
0.0	500.0	100.0	100.0	0	0.0	0.0	0.15	1.0	96.814125	0.0	0	2.0	1.0	0.0	0.0	0.0
0.0	500.0	100.0	100.0	0	0.0	0.0	0.152	1.0	96.51509	0.0	0	2.0	1.0	0.0	0.0	0.0
0.0	500.0	100.0	100.0	0	0.0	0.0	0.153	1.0	96.51509	0.0	0	2.0	1.0	0.0	0.0	0.0
0.0	500.0	100.0	100.0	0	0.0	0.0	0.155	1.0	96.9196	0.0	0	2.0	1.0	0.0	0.0	0.0
0.0	500.0	100.0	100.0	0	0.0	0.0	0.156	1.0	97.85968	0.0	0	2.0	1.0	0.0	0.0	0.0
0.0	500.0	100.0	100.0	0	0.0	0.0	0.158	1.0	97.85968	0.0	0	2.0	1.0	0.0	0.0	0.0
0.0	500.0	100.0	100.0	0	0.0	0.0	0.159	1.0	97.68799	0.0	0	2.0	1.0	0.0	0.0	0.0
0.0	500.0	100.0	100.0	0	0.0	0.0	0.161	1.0	97.68799	0.0	0	2.0	1.0	0.0	0.0	0.0
0.0	500.0	100.0	100.0	0	0.0	0.0	0.163	1.0	97.32894	0.0	0	2.0	1.0	0.0	0.0	0.0
0.0	500.0	100.0	100.0	0	0.0	0.0	0.164	1.0	97.54413	0.0	0	2.0	1.0	0.0	0.0	0.0
0.0	500.0	100.0	100.0	0	0.0	0.0	0.166	1.0	97.54413	0.0	0	2.0	1.0	0.0	0.0	0.0
0.0	500.0	100.0	100.0	0	0.0	0.0	0.167	1.0	97.61813	0.0	0	2.0	1.0	0.0	0.0	0.0
0.0	500.0	100.0	100.0	0	0.0	0.0	0.169	1.0	96.75811	0.0	0	2.0	1.0	0.0	0.0	0.0
0.0	500.0	100.0	100.0	0	0.0	0.0	0.17	1.0	96.75811	0.0	0	2.0	1.0	0.0	0.0	0.0
0.0	500.0	100.0	100.0	0	0.0	0.0	0.171	1.0	96.14116	0.0	0	2.0	1.0	0.0	0.0	0.0
0.0	500.0	100.0	100.0	0	0.0	0.0	0.172	1.0	96.14116	0.0	0	2.0	1.0	0.0	0.0	0.0
0.0	500.0	100.0	100.0	0	0.0	0.0	0.174	1.0	95.48823	0.0	0	2.0	1.0	0.0	0.0	0.0
0.0	500.0	100.0	100.0	0	0.0	0.0	0.175	1.0	96.77628	0.0	0	2.0	1.0	0.0	0.0	0.0
0.0	500.0	100.0	100.0	0	0.0	0.0	0.176	1.0	96.77628	0.0	0	2.0	1.0	0.0	0.0	0.0
0.0	500.0	100.0	100.0	0	0.0	0.0	0.177	1.0	96.45469	0.0	0	2.0	1.0	0.0	0.0	0.0
0.0	500.0	100.0	100.0	0	0.0	0.0	0.179	1.0	97.35702	0.0	0	2.0	1.0	0.0	0.0	0.0
0.0	500.0	100.0	100.0	0	0.0	0.0	0.18	1.0	97.35702	0.0	0	2.0	1.0	0.0	0.0	0.0
0.0	500.0	100.0	100.0	0	0.0	0.0	0.181	1.0	97.52647	0.0	0	2.0	1.0	0.0	0.0	0.0
0.0	500.0	100.0	100.0	0	0.0	0.0	0.182	1.0	97.52647	0.0	0	2.0	1.0	0.0	0.0	0.0
0.0	500.0	100.0	100.0	0	0.0	0.0	0.183	1.0	98.00906	0.0	0	2.0	1.0	0.0	0.0	0.0
0.0	500.0	100.0	100.0	0	0.0	0.0	0.184	1.0	98.091415	0.0	0	2.0	1.0	0.0	0.0	0.0
0.0	500.0	100.0	100.0	0	0.0	0.0	0.185	1.0	98.091415	0.0	0	2.0	1.0	0.0	0.0	0.0
0.0	500.0	100.0	100.0	0	0.0	0.0	0.186	1.0	98.3157	0.0	0	2.0	1.0	0.0	0.0	0.0
0.0	500.0	100.0	100.0	0	0.0	0.0	0.187	1.0	98.91762	0.0	0	2.0	1.0	0.0	0.0	0.0
0.0	500.0	100.0	100.0	0	0.0	0.0	0.188	1.0	98.91762	0.0	0	2.0	1.0	0.0	0.0	0.0
0.0	500.0	100.0	100.0	0	0.0	0.0	0.189	1.0	98.719826	0.0	0	2.0	1.0	0.0	0.0	0.0
0.0	500.0	100.0	100.0	0	0.0	0.0	0.19	1.0	98.719826	0.0	0	2.0	1.0	0.0	0.0	0.0
0.0	500.0	100.0	100.0	0	0.0	0.0	0.19	1.0	99.237564	0.0	0	2.0	1.0	0.0	0.0	0.0
0.0	500.0	100.0	100.0	0	0.0	0.0	0.191	1.0	98.37748	0.0	0	2.0	1.0	0.0	0.0	0.0
0.0	500.0	100.0	100.0	0	0.0	0.0	0.192	1.0	98.37748	0.0	0	2.0	1.0	0.0	0.0	0.0
0.0	500.0	100.0	100.0	0	0.0	0.0	0.192	1.0	98.52191	0.0	0	2.0	1.0	0.0	0.0	0.0
0.0	500.0	100.0	100.0	0	0.0	0.0	0.193	1.0	97.87592	0.0	0	2.0	1.0	0.0	0.0	0.0
0.0	500.0	100.0	100.0	0	0.0	0.0	0.193	1.0	97.87592	0.0	0	2.0	1.0	0.0	0.0	0.0
0.0	500.0	100.0	100.0	0	0.0	0.0	0.194	1.0	97.67183	0.0	0	2.0	1.0	0.0	0.0	0.0
0.0	500.0	100.0	100.0	0	0.0	0.0	0.194	1.0	97.67183	0.0	0	2.0	1.0	0.0	0.0	0.0
0.0	500.0	100.0	100.0	0	0.0	0.0	0.194	1.0	97.420074	0.0	0	2.0	1.0	0.0	0.0	0.0
0.0	500.0	100.0	100.0	0	0.0	0.0	0.195	1.0	96.977486	0.0	0	2.0	1.0	0.0	0.0	0.0
0.0	500.0	100.0	100.0	0	0.0	0.0	0.195	1.0	96.977486	0.0	0	2.0	1.0	0.0	0.0	0.0
0.0	500.0	100.0	100.0	0	0.0	0.0	0.195	1.0	96.87212	0.0	0	2.0	1.0	0.0	0.0	0.0
0.0	500.0	100.0	100.0	0	0.0	0.0	0.195	1.0	98.239655	0.0	0	2.0	1.0	0.0	0.0	0.0
0.0	500.0	100.0	100.0	0	0.0	0.0	0.195	1.0	98.239655	0.0	0	2.0	1.0	0.0	0.0	0.0
0.0	500.0	100.0	100.0	0	0.0	0.0	0.194	1.0	98.08969	0.0	0	2.0	1.0	8.0	0.0	0.0
0.0	500.0	100.0	100.0	0	0.0	0.0	0.194	1.0	98.08969	0.0	0	2.0	1.0	8.0	0.0	0.0
0.0	500.0	100.0	100.0	0	0.0	0.0	0.194	1.0	98.72791	0.0	0	2.0	1.0	10.0	0.0	0.0
5555.5557	400.0	100.0	100.0	0	0.0	0.0	0.194	1.0	97.8036	0.0	0	2.0	1.0	10.0	0.0	0.0
5555.5557	400.0	100.0	100.0	0	0.0	0.0	0.193	1.0	97.8036	0.0	0	2.0	1.0	10.0	0.0	0.0
5555.5557	400.0	100.0	100.0	0	0.0	0.0	0.193	1.0	97.78169	0.0	0	2.0	1.0	10.0	0.0	0.0
5555.5557	400.0	100.0	100.0	0	0.0	0.0	0.193	1.0	97.576645	0.392	0	2.0	1.0	10.0	0.0	0.0
5555.5557	400.0	100.0	100.0	0	0.0	0.0	0.192	1.0	97.576645	0.757	0	2.0	1.0	10.0	0.0	0.0
5555.5557	400.0	100.0	100.0	0	0.0	0.0	0.192	1.0	97.912125	0.757	0	2.0	1.0	10.0	0.0	0.0
5555.5557	400.0	100.0	100.0	0	0.0	0.0	0.192	1.0	97.912125	1.413	0	2.0	1.0	10.0	0.0	0.0
5555.5557	400.0	100.0	100.0	0	0.0	0.0	0.191	1.0	97.52612	1.413	0	2.0	1.0	10.0	0.0	0.0
5555.5557	400.0	100.0	100.0	0	0.0	0.0	0.191	1.0	98.183304	1.706	0	2.0	1.0	10.0	0.0	0.0
5555.5557	400.0	100.0	100.0	0	0.0	0.0	0.191	1.0	98.183304	2.232	0	2.0	1.0	10.0	0.0	0.0
5555.5557	400.0	100.0	100.0	0	0.0	0.0	0.19	1.0	98.150734	2.232	0	2.0	1.0	10.0	0.0	0.0
5555.5557	400.0	100.0	100.0	0	0.0	0.0	0.19	1.0	97.68856	2.467	0	2.0	1.0	10.0	0.0	0.0
5555.5557	400.0	100.0	100.0	0	0.0	0.0	0.189	1.0	97.68856	2.889	0	2.0	1.0	10.0	0.0	0.0
5555.5557	400.0	100.0	100.0	0	0.0	0.0	0.189	1.0	97.74565	2.889	0	2.0	1.0	10.0	0.0	0.0
5555.5557	400.0	100.0	100.0	0	0.0	0.0	0.189	1.0	97.74565	3.255	0	2.0	1.0	10.0	0.0	0.0
5555.5557	400.0	100.0	100.0	0	0.0	0.0	0.188	1.0	97.51916	3.255	0	2.0	1.0	10.0	0.0	0.0
5555.5557	400.0	100.0	100.0	0	0.0	0.0	0.188	1.0	97.43887	3.417	0	2.0	1.0	10.0	0.0	0.0
5555.5557	400.0	100.0	100.0	0	0.0	0.0	0.187	1.0	97.43887	3.71	0	2.0	1.0	10.0	0.0	0.0
5555.5557	400.0	100.0	100.0	0	0.0	0.0	0.187	1.0	97.782845	3.71	0	2.0	1.0	10.0	0.0	0.0
5555.5557	400.0	100.0	100.0	0	0.0	0.0	0.187	1.0	97.926994	3.84	0	2.0	1.0	10.0	0.0	0.0
5555.5557	400.0	100.0	100.0	0	0.0	0.0	0.186	1.0	97.926994	4.075	0	2.0	1.0	10.0	0.0	0.0
5555.5557	400.0	100.0	100.0	0	0.0	0.0	0.186	1.0	97.56151	4.075	0	2.0	1.0	10.0	0.0	0.0
5555.5557	400.0	100.0	100.0	0	0.0	0.0	0.185	1.0	97.56151	4.181	0	2.0	1.0	10.0	0.0	0.0
5555.5557	400.0	100.0	100.0	0	0.0	0.0	0.185	1.0	97.7145	4.181	0	2.0	1.0	10.0	0.0	0.0
5555.5557	400.0	100.0	100.0	0	0.0	0.0	0.184	1.0	97.44192	4.369	0	2.0	1.0	10.0	0.0	0.0
5555.5557	400.0	100.0	100.0	0	0.0	0.0	0.184	1.0	97.44192	4.453	0	2.0	1.0	10.0	0.0	0.0
5555.5557	400.0	100.0	100.0	0	0.0	0.0	0.183	1.0	97.30868	4.453	0	2.0	1.0	10.0	0.0	0.0
5555.5557	400.0	100.0	100.0	0	0.0	0.0	0.182	1.0	98.165695	4.604	0	2.0	1.0	10.0	0.0	0.0
5555.5557	400.0	100.0	100.0	0	0.0	0.0	0.182	1.0	98.165695	4.673	0	2.0	1.0	10.0	0.0	0.0
5555.5557	400.0	100.0	100.0	0	0.0	0.0	0.181	1.0	97.18128	4.673	0	2.0	1.0	10.0	0.0	0.0
5555.5557	400.0	100.0	100.0	0	0.0	0.0	0.18	1.0	97.18128	4.794	0	2.0	1.0	10.0	0.0	0.0
5555.5557	400.0	100.0	100.0	0	0.0	0.0	0.18	1.0	96.653854	4.794	0	2.0	1.0	10.0	0.0	0.0
5555.5557	400.0	100.0	100.0	0	0.0	0.0	0.179	1.0	97.100426	4.898	0	2.0	1.0	10.0	0.0	0.0
5555.5557	400.0	100.0	100.0	0	0.0	0.0	0.178	1.0	97.100426	4.945	0	2.0	1.0	10.0	0.0	0.0
5555.5557	400.0	100.0	100.0	0	0.0	0.0	0.177	1.0	97.297325	4.945	0	2.0	1.0	10.0	0.0	0.0
5555.5557	400.0	100.0	100.0	0	0.0	0.0	0.176	1.0	97.0151	5.03	0	2.0	1.0	10.0	0.0	0.0
5555.5557	400.0	100.0	100.0	0	0.0	0.0	0.175	1.0	97.0151	5.068	0	2.0	1.0	10.0	0.0	0.0
5555.5557	400.0	100.0	100.0	0	0.0	0.0	0.174	1.0	97.276245	5.068	0	2.0	1.0	10.0	0.0	0.0
5555.5557	400.0	100.0	100.0	0	0.0	0.0	0.173	1.0	96.83094	5.134	0	2.0	1.0	10.0	0.0	0.0
5555.5557	400.0	100.0	100.0	0	0.0	0.0	0.172	1.0	96.93501	5.134	0	2.0	1.0	10.0	0.0	0.0
5555.5557	400.0	100.0	100.0	0	0.0	0.0	0.171	1.0	97.10536	5.165	0	2.0	1.0	10.0	0.0	0.0
5555.5557	400.0	100.0	100.0	0	0.0	0.0	0.17	1.0	97.10536	5.218	0	2.0	1.0	10.0	0.0	0.0
5555.5557	400.0	100.0	100.0	0	0.0	0.0	0.169	1.0	96.8153	5.218	0	2.0	1.0	10.0	0.0	0.0
5555.5557	400.0	100.0	100.0	0	0.0	0.0	0.167	1.0	96.36667	5.244	0	2.0	1.0	10.0	0.0	0.0
5555.5557	400.0	100.0	100.0	0	0.0	0.0	0.166	1.0	96.36667	5.287	0	2.0	1.0	10.0	0.0	0.0
5555.5557	400.0	100.0	100.0	0	0.0	0.0	0.165	1.0	97.0188	5.287	0	2.0	1.0	10.0	0.0	0.0
5555.5557	400.0	100.0	100.0	0	0.0	0.0	0.163	1.0	97.0188	5.307	0	2.0	1.0	10.0	0.0	0.0
5555.5557	400.0	100.0	100.0	0	0.0	0.0	0.162	1.0	96.64055	5.307	0	2.0	1.0	10.0	0.0	0.0
5555.5557	400.0	100.0	100.0	0	0.0	0.0	0.161	1.0	96.36068	5.34	0	2.0	1.0	10.0	0.0	0.0
5555.5557	400.0	100.0	100.0	0	0.0	0.0	0.159	1.0	96.36068	5.371	0	2.0	1.0	10.0	0.0	0.0
5555.5557	400.0	100.0	100.0	0	0.0	0.0	0.158	1.0	95.93835	5.371	0	2.0	1.0	10.0	0.0	0.0
5555.5557	400.0	100.0	100.0	0	0.0	0.0	0.157	1.0	96.14399	5.385	0	2.0	1.0	10.0	0.0	0.0
5555.5557	400.0	100.0	100.0	0	0.0	0.0	0.155	1.0	96.14399	5.409	0	2.0	1.0	10.0	0.0	0.0
5555.5557	400.0	100.0	100.0	0	0.0	0.0	0.154	1.0	96.233	5.409	0	2.0	1.0	10.0	0.0	0.0
5555.5557	400.0	100.0	100.0	0	0.0	0.0	0.153	1.0	96.233	5.419	0	2.0	1.0	10.0	0.0	0.0
5555.5557	400.0	100.0	100.0	0	0.0	0.0	0.151	1.0	96.27687	5.419	0	2.0	1.0	10.0	0.0	0.0
5555.5557	400.0	100.0	100.0	0	0.0	0.0	0.15	1.0	96.07692	5.438	0	2.0	1.0	12.0	0.0	0.0
5555.5557	400.0	100.0	100.0	0	0.0	0.0	0.149	1.0	96.07692	5.448	0	2.0	1.0	12.0	0.0	0.0
5555.5557	400.0	100.0	100.0	0	0.0	0.0	0.147	1.0	95.91776	5.448	0	2.0	1.0	12.0	0.0	0.0
5555.5557	400.0	100.0	100.0	0	0.0	0.0	0.146	1.0	96.76807	5.464	0	2.0	1.0	12.0	0.0	0.0
5555.5557	400.0	100.0	100.0	0	0.0	0.0	0.144	1.0	96.76807	5.47	0	2.0	1.0	12.0	0.0	0.0
5555.5557	400.0	100.0	100.0	0	0.0	0.0	0.143	1.0	96.92169	5.47	0	2.0	1.0	12.0	0.0	0.0
5555.5557	400.0	100.0	100.0	0	0.0	0.0	0.141	1.0	96.92169	5.483	0	2.0	1.0	12.0	0.0	0.0
5555.5557	400.0	100.0	100.0	0	0.0	0.0	0.14	1.0	96.980316	5.483	0	2.0	1.0	12.0	0.0	0.0
5555.5557	400.0	100.0	100.0	0	0.0	0.0	0.138	1.0	96.73465	5.493	0	2.0	1.0	12.0	0.0	0.0
5555.5557	400.0	100.0	100.0	0	0.0	0.0	0.137	1.0	96.73465	5.498	0	2.0	1.0	12.0	0.0	0.0
5555.5557	400.0	100.0	100.0	0	0.0	0.0	0.136	1.0	97.064026	5.498	0	2.0	1.0	12.0	0.0	0.0
5555.5557	400.0	100.0	100.0	0	0.0	0.0	0.134	1.0	97.38304	5.508	0	2.0	1.0	12.0	0.0	0.0
5555.5557	400.0	100.0	100.0	0	0.0	0.0	0.133	1.0	97.38304	5.51	0	2.0	1.0	12.0	0.0	0.0
5555.5557	400.0	100.0	100.0	0	0.0	0.0	0.131	1.0	97.54557	5.51	0	2.0	1.0	12.0	0.0	0.0
5555.5557	400.0	100.0	100.0	0	0.0	0.0	0.13	1.0	97.54557	5.517	0	2.0	1.0	12.0	0.0	0.0
5555.5557	400.0	100.0	100.0	0	0.0	0.0	0.128	1.0	96.00755	5.517	0	2.0	1.0	12.0	0.0	0.0
5555.5557	400.0	100.0	100.0	0	0.0	0.0	0.127	1.0	96.418816	5.521	0	2.0	1.0	12.0	0.0	0.0
5555.5557	400.0	100.0	100.0	0	0.0	0.0	0.126	1.0	96.96545	5.527	0	2.0	1.0	12.0	0.0	0.0
5555.5557	400.0	100.0	100.0	0	0.0	0.0	0.124	1.0	96.808624	5.527	0	2.0	1.0	12.0	0.0	0.0
5555.5557	400.0	100.0	100.0	0	0.0	0.0	0.123	1.0	97.79682	5.529	0	2.0	1.0	12.0	0.0	0.0
5555.5557	400.0	100.0	100.0	0	0.0	0.0	0.122	1.0	97.79682	5.529	0	2.0	1.0	12.0	0.0	0.0
5555.5557	400.0	100.0	100.0	0	0.0	0.0	0.12	1.0	98.53441	5.533	0	2.0	1.0	12.0	0.0	0.0
5555.5557	400.0	100.0	100.0	0	0.0	0.0	0.119	1.0	98.53441	5.537	0	2.0	1.0	12.0	0.0	0.0
5555.5557	400.0	100.0	100.0	0	0.0	0.0	0.118	1.0	98.11719	5.537	0	2.0	1.0	12.0	0.0	0.0
5555.5557	400.0	100.0	100.0	0	0.0	0.0	0.116	1.0	98.18658	5.54	0	2.0	1.0	12.0	0.0	0.0
5555.5557	400.0	100.0	100.0	0	0.0	0.0	0.115	1.0	98.18658	5.543	0	2.0	1.0	12.0	0.0	0.0
5555.5557	400.0	100.0	100.0	0	0.0	0.0	0.114	1.0	97.82185	5.543	0	2.0	1.0	12.0	0.0	0.0
5555.5557	400.0	100.0	100.0	0	0.0	0.0	0.113	1.0	98.48126	5.544	0	2.0	1.0	12.0	0.0	0.0
5555.5557	400.0	100.0	100.0	0	0.0	0.0	0.112	1.0	97.476166	5.547	0	2.0	1.0	12.0	0.0	0.0
5555.5557	400.0	100.0	100.0	0	0.0	0.0	0.11	1.0	97.37316	5.547	0	2.0	1.0	12.0	0.0	0.0
5555.5557	400.0	100.0	100.0	0	0.0	0.0	0.109	1.0	97.37316	5.547	0	2.0	1.0	12.0	0.0	0.0
5555.5557	400.0	100.0	100.0	0	0.0	0.0	0.108	1.0	97.78212	5.547	0	2.0	1.0	12.0	0.0	0.0
5555.5557	400.0	100.0	100.0	0	0.0	0.0	0.106	1.0	97.165596	5.549	0	2.0	1.0	12.0	0.0	0.0
5555.5557	400.0	100.0	100.0	0	0.0	0.0	0.105	1.0	97.165596	5.55	0	2.0	1.0	12.0	0.0	0.0
5555.5557	400.0	100.0	100.0	0	0.0	0.0	0.103	1.0	97.22374	5.55	0	2.0	1.0	12.0	0.0	0.0
5555.5557	400.0	100.0	100.0	0	0.0	0.0	0.102	1.0	97.48299	5.551	0	2.0	1.0	12.0	0.0	0.0
5555.5557	400.0	100.0	100.0	0	0.0	0.0	0.101	1.0	97.48299	5.553	0	2.0	1.0	12.0	0.0	0.0
5555.5557	400.0	100.0	100.0	0	0.0	0.0	0.1	1.0	97.140854	5.553	0	2.0	1.0	12.0	0.0	0.0
5555.5557	400.0	100.0	100.0	0	0.0	0.0	0.098	1.0	97.140854	5.553	0	2.0	1.0	12.0	0.0	0.0
5555.5557	400.0	100.0	100.0	0	0.0	0.0	0.097	1.0	97.44467	5.553	0	2.0	1.0	12.0	0.0	0.0
5555.5557	400.0	100.0	100.0	0	0.0	0.0	0.096	1.0	97.5995	5.554	0	2.0	1.0	12.0	0.0	0.0
5555.5557	400.0	100.0	100.0	0	0.0	0.0	0.095	1.0	97.5995	5.555	0	2.0	1.0	12.0	0.0	0.0
5555.5557	400.0	100.0	100.0	0	0.0	0.0	0.093	1.0	97.19669	5.555	0	2.0	1.0	12.0	0.0	0.0
5555.5557	400.0	100.0	100.0	0	0.0	0.0	0.092	1.0	97.62924	5.556	0	2.0	1.0	12.0	0.0	0.0
5555.5557	400.0	100.0	100.0	0	0.0	0.0	0.091	1.0	97.62924	5.556	0	2.0	1.0	12.0	0.0	0.0
5555.5557	400.0	100.0	100.0	0	0.0	0.0	0.089	1.0	95.39848	5.556	0	2.0	1.0	12.0	0.0	0.0
5555.5557	400.0	100.0	100.0	0	0.0	0.0	0.088	1.0	98.40613	5.556	0	2.0	1.0	12.0	0.0	0.0
5555.5557	400.0	100.0	100.0	0	0.0	0.0	0.087	1.0	98.84579	5.556	0	2.0	1.0	12.0	0.0	0.0
5555.5557	400.0	100.0	100.0	0	0.0	0.0	0.085	1.0	98.0448	5.557	0	2.0	1.0	12.0	0.0	0.0
5555.5557	400.0	100.0	100.0	0	0.0	0.0	0.084	1.0	97.46989	5.559	0	2.0	1.0	12.0	0.0	0.0
5555.5557	400.0	100.0	100.0	0	0.0	0.0	0.083	1.0	97.11451	5.559	0	2.0	1.0	12.0	0.0	0.0
5555.5557	400.0	100.0	100.0	0	0.0	0.0	0.082	1.0	96.869896	5.559	0	2.0	1.0	12.0	0.0	0.0
5555.5557	400.0	100.0	100.0	0	0.0	0.0	0.08	1.0	96.869896	5.559	0	2.0	1.0	12.0	0.0	0.0
5555.5557	400.0	100.0	100.0	0	0.0	0.0	0.079	1.0	97.06008	5.559	0	2.0	1.0	12.0	0.0	0.0
5555.5557	400.0	100.0	100.0	0	0.0	0.0	0.078	1.0	97.06008	5.56	0	2.0	1.0	12.0	0.0	0.0
5555.5557	400.0	100.0	100.0	0	0.0	0.0	0.077	1.0	97.41442	5.56	0	2.0	1.0	12.0	0.0	0.0
5555.5557	400.0	100.0	100.0	0	0.0	0.0	0.076	1.0	97.4809	5.56	0	2.0	1.0	12.0	0.0	0.0
5555.5557	400.0	100.0	100.0	0	0.0	0.0	0.074	1.0	97.4809	5.56	0	2.0	1.0	12.0	0.0	0.0
5555.5557	400.0	100.0	100.0	0	0.0	0.0	0.073	1.0	96.729225	5.56	0	2.0	1.0	12.0	0.0	0.0
5555.5557	400.0	100.0	100.0	0	0.0	0.0	0.072	1.0	96.796646	5.56	0	2.0	1.0	12.0	0.0	0.0
5555.5557	400.0	100.0	100.0	0	0.0	0.0	0.07	1.0	96.796646	5.561	0	2.0	1.0	12.0	0.0	0.0
5555.5557	400.0	100.0	100.0	0	0.0	0.0	0.069	1.0	97.350975	5.561	0	2.0	1.0	12.0	0.0	0.0
5555.5557	400.0	100.0	100.0	0	0.0	0.0	0.067	1.0	97.350975	5.561	0	2.0	1.0	12.0	0.0	0.0
5555.5557	400.0	100.0	100.0	0	0.0	0.0	0.066	1.0	97.53075	5.561	0	2.0	1.0	12.0	0.0	0.0
5555.5557	400.0	100.0	100.0	0	0.0	0.0	0.065	1.0	97.607864	5.561	0	2.0	1.0	12.0	0.0	0.0
5555.5557	400.0	100.0	100.0	0	0.0	0.0	0.064	1.0	97.607864	5.561	0	2.0	1.0	12.0	0.0	0.0
5555.5557	400.0	100.0	100.0	0	0.0	0.0	0.063	1.0	97.97003	5.561	0	2.0	1.0	12.0	0.0	0.0
5555.5557	400.0	100.0	100.0	0	0.0	0.0	0.061	1.0	97.924866	5.561	0	2.0	1.0	12.0	0.0	0.0
5555.5557	400.0	100.0	100.0	0	0.0	0.0	0.06	1.0	97.924866	5.561	0	2.0	1.0	12.0	0.0	0.0
5555.5557	400.0	100.0	100.0	0	0.0	0.0	0.059	1.0	97.686935	5.561	0	2.0	1.0	12.0	0.0	0.0
5555.5557	400.0	100.0	100.0	0	0.0	0.0	0.058	1.0	97.686935	5.562	0	2.0	1.0	12.0	0.0	0.0
5555.5557	400.0	100.0	100.0	0	0.0	0.0	0.057	1.0	97.42008	5.562	0	2.0	1.0	12.0	0.0	0.0
5555.5557	400.0	100.0	100.0	0	0.0	0.0	0.055	1.0	98.26222	5.562	0	2.0	1.0	12.0	0.0	0.0
5555.5557	400.0	100.0	100.0	0	0.0	0.0	0.054	1.0	98.26222	5.562	0	2.0	1.0	12.0	0.0	0.0
5555.5557	400.0	100.0	100.0	0	0.0	0.0	0.053	1.0	98.69968	5.562	0	2.0	1.0	12.0	0.0	0.0
5555.5557	400.0	100.0	100.0	0	0.0	0.0	0.052	1.0	98.5572	5.562	0	2.0	1.0	12.0	0.0	0.0
5555.5557	400.0	100.0	100.0	0	0.0	0.0	0.051	1.0	98.5572	5.562	0	2.0	1.0	12.0	0.0	0.0
5555.5557	400.0	100.0	100.0	0	0.0	0.0	0.05	1.0	98.145294	5.562	0	2.0	1.0	12.0	0.0	0.0
5555.5557	400.0	100.0	100.0	0	0.0	0.0	0.049	1.0	98.145294	5.562	0	2.0	1.0	12.0	0.0	0.0
5555.5557	400.0	100.0	100.0	0	0.0	0.0	0.048	1.0	98.07981	5.562	0	2.0	1.0	12.0	0.0	0.0
5555.5557	400.0	100.0	100.0	0	0.0	0.0	0.046	1.0	98.505646	5.562	0	2.0	1.0	12.0	0.0	0.0
5555.5557	400.0	100.0	100.0	0	0.0	0.0	0.045	1.0	98.505646	5.562	0	2.0	1.0	12.0	0.0	0.0
5555.5557	400.0	100.0	100.0	0	0.0	0.0	0.044	1.0	98.67371	5.562	0	2.0	1.0	12.0	0.0	0.0
5555.5557	400.0	100.0	100.0	0	0.0	0.0	0.043	1.0	98.47531	5.562	0	2.0	1.0	12.0	0.0	0.0
5555.5557	400.0	100.0	100.0	0	0.0	0.0	0.042	1.0	98.47531	5.562	0	2.0	1.0	12.0	0.0	0.0
5555.5557	400.0	100.0	100.0	0	0.0	0.0	0.04	1.0	97.47827	5.562	0	2.0	1.0	12.0	0.0	0.0
5555.5557	400.0	100.0	100.0	0	0.0	0.0	0.039	1.0	97.61083	5.562	0	2.0	1.0	12.0	0.0	0.0
5555.5557	400.0	100.0	100.0	0	0.0	0.0	0.038	1.0	96.96308	5.562	0	2.0	1.0	12.0	0.0	0.0
5555.5557	400.0	100.0	100.0	0	0.0	0.0	0.036	1.0	97.24072	5.562	0	2.0	1.0	12.0	0.0	0.0
5555.5557	400.0	100.0	100.0	0	0.0	0.0	0.035	1.0	97.18005	5.562	0	2.0	1.0	12.0	0.0	0.0
5555.5557	400.0	100.0	100.0	0	0.0	0.0	0.034	1.0	97.45756	5.562	0	2.0	1.0	12.0	0.0	0.0
5555.5557	400.0	100.0	100.0	0	0.0	0.0	0.033	1.0	97.27785	5.562	0	2.0	1.0	12.0	0.0	0.0
5555.5557	400.0	100.0	100.0	0	0.0	0.0	0.031	1.0	97.27785	5.562	0	2.0	1.0	12.0	0.0	0.0
5555.5557	400.0	100.0	100.0	0	0.0	0.0	0.03	1.0	97.575325	5.562	0	2.0	1.0	12.0	0.0	0.0
5555.5557	400.0	100.0	100.0	0	0.0	0.0	0.029	1.0	97.575325	5.562	0	2.0	1.0	12.0	0.0	0.0
5555.5557	400.0	100.0	100.0	0	0.0	0.0	0.028	1.0	97.35263	5.562	0	2.0	1.0	12.0	0.0	0.0
5555.5557	400.0	100.0	100.0	0	0.0	0.0	0.026	1.0	97.394714	5.562	0	2.0	1.0	12.0	0.0	0.0
5555.5557	400.0	100.0	100.0	0	0.0	0.0	0.025	1.0	97.394714	5.562	0	2.0	1.0	12.0	0.0	0.0
5555.5557	400.0	100.0	100.0	0	0.0	0.0	0.024	1.0	97.40521	5.562	0	2.0	1.0	12.0	0.0	0.0
5555.5557	400.0	100.0	100.0	0	0.0	0.0	0.023	1.0	97.21811	5.562	0	2.0	1.0	12.0	0.0	0.0
5555.5557	400.0	100.0	100.0	0	0.0	0.0	0.021	1.0	97.21811	5.562	0	2.0	1.0	12.0	0.0	0.0
5555.5557	400.0	100.0	100.0	0	0.0	0.0	0.02	1.0	97.0022	5.562	0	2.0	1.0	12.0	0.0	0.0
5555.5557	400.0	100.0	100.0	0	0.0	0.0	0.019	1.0	97.0022	5.562	0	2.0	1.0	12.0	0.0	0.0
5555.5557	400.0	100.0	100.0	0	0.0	0.0	0.017	1.0	97.038574	5.562	0	2.0	1.0	12.0	0.0	0.0
5555.5557	400.0	100.0	100.0	0	0.0	0.0	0.016	1.0	96.01843	5.562	0	2.0	1.0	12.0	0.0	0.0
5555.5557	400.0	100.0	100.0	0	0.0	0.0	0.015	1.0	96.01843	5.562	0	2.0	1.0	12.0	0.0	0.0
5555.5557	400.0	100.0	100.0	0	0.0	0.0	0.013	1.0	96.51765	5.562	0	2.0	1.0	12.0	0.0	0.0
5555.5557	400.0	100.0	100.0	0	0.0	0.0	0.012	1.0	96.53477	5.562	0	2.0	1.0	12.0	0.0	0.0
5555.5557	400.0	100.0	100.0	0	0.0	0.0	0.011	1.0	96.53477	5.562	0	2.0	1.0	12.0	0.0	0.0
5555.5557	400.0	100.0	100.0	0	0.0	0.0	0.01	1.0	96.576	5.562	0	2.0	1.0	12.0	0.0	0.0
5555.5557	400.0	100.0	100.0	0	0.0	0.0	0.008	1.0	96.576	5.562	0	2.0	1.0	12.0	0.0	0.0
5555.5557	400.0	100.0	100.0	0	0.0	0.0	0.007	1.0	96.76456	5.562	0	2.0	1.0	12.0	0.0	0.0
5555.5557	400.0	100.0	100.0	0	0.0	0.0	0.006	1.0	96.502045	5.562	0	2.0	1.0	12.0	0.0	0.0
5555.5557	400.0	100.0	100.0	0	0.0	0.0	0.005	1.0	96.502045	5.562	0	2.0	1.0	12.0	0.0	0.0
5555.5557	400.0	100.0	100.0	0	0.0	0.0	0.004	1.0	96.9547	5.562	0	2.0	1.0	12.0	0.0	0.0
5555.5557	400.0	100.0	100.0	0	0.0	0.0	0.002	1.0	96.713165	5.562	0	2.0	1.0	12.0	0.0	0.0
5555.5557	400.0	100.0	100.0	0	0.0	0.0	0.001	1.0	96.713165	5.562	0	2.0	1.0	12.0	0.0	0.0
5555.5557	400.0	100.0	100.0	0	0.0	0.0	0.0	1.0	96.72893	5.562	0	2.0	1.0	12.0	0.0	0.0
5555.5557	400.0	100.0	100.0	0	0.0	0.0	-0.001	1.0	96.72893	5.562	0	2.0	1.0	12.0	0.0	0.0
5555.5557	400.0	100.0	100.0	0	0.0	0.0	-0.002	1.0	96.1222	5.562	0	2.0	1.0	12.0	0.0	0.0
5555.5557	400.0	100.0	100.0	0	0.0	0.0	-0.004	1.0	96.37323	5.562	0	2.0	1.0	12.0	0.0	0.0
5555.5557	400.0	100.0	100.0	0	0.0	0.0	-0.005	1.0	96.70548	5.562	0	2.0	1.0	12.0	0.0	0.0
5555.5557	400.0	100.0	100.0	0	0.0	0.0	-0.006	1.0	96.97111	5.562	0	2.0	1.0	12.0	0.0	0.0
5555.5557	400.0	100.0	100.0	0	0.0	0.0	-0.007	1.0	97.61793	5.562	0	2.0	1.0	12.0	0.0	0.0
5555.5557	400.0	100.0	100.0	0	0.0	0.0	-0.009	1.0	97.61793	5.562	0	2.0	1.0	12.0	0.0	0.0
5555.5557	400.0	100.0	100.0	0	0.0	0.0	-0.01	1.0	97.33784	5.562	0	2.0	1.0	13.0	0.0	0.0
5555.5557	400.0	100.0	100.0	0	0.0	0.0	-0.011	1.0	97.33784	5.562	0	2.0	1.0	13.0	0.0	0.0
0.0	400.0	100.0	100.0	0	0.0	0.0	-0.012	1.0	98.725105	5.562	0	2.0	2.0	0.0	1.0	0.0
0.0	400.0	100.0	100.0	0	0.0	0.0	-0.013	1.0	98.8098	5.562	0	2.0	2.0	0.0	1.0	0.0
0.0	400.0	100.0	100.0	0	0.0	0.0	-0.014	1.0	98.8098	5.562	0	2.0	2.0	0.0	1.0	0.0
0.0	400.0	100.0	100.0	0	0.0	0.0	-0.014	1.0	98.7414	5.562	0	2.0	2.0	0.0	1.0	0.0
0.0	400.0	100.0	100.0	0	0.0	0.0	-0.015	1.0	98.379684	5.169	0	2.0	2.0	0.0	1.0	0.0
0.0	400.0	100.0	100.0	0	0.0	0.0	-0.016	1.0	98.379684	5.169	0	2.0	2.0	0.0	1.0	0.0
0.0	400.0	100.0	100.0	0	0.0	0.0	-0.016	1.0	99.03754	4.463	0	2.0	2.0	0.0	1.0	0.0
0.0	400.0	100.0	100.0	0	0.0	0.0	-0.016	1.0	99.03754	4.147	0	2.0	2.0	0.0	1.0	0.0
0.0	400.0	100.0	100.0	0	0.0	0.0	-0.017	1.0	97.73415	4.147	0	2.0	2.0	0.0	1.0	0.0
0.0	400.0	100.0	100.0	0	0.0	0.0	-0.017	1.0	97.608086	3.581	0	2.0	2.0	0.0	1.0	0.0
0.0	400.0	100.0	100.0	0	0.0	0.0	-0.017	1.0	97.608086	3.328	0	2.0	2.0	0.0	1.0	0.0
0.0	400.0	100.0	100.0	0	0.0	0.0	-0.017	1.0	97.95576	3.328	0	2.0	2.0	0.0	1.0	0.0
0.0	400.0	100.0	100.0	0	0.0	0.0	-0.017	1.0	98.39341	2.874	0	2.0	2.0	0.0	1.0	0.0
0.0	400.0	100.0	100.0	0	0.0	0.0	-0.017	1.0	98.39341	2.482	0	2.0	2.0	0.0	1.0	0.0
0.0	400.0	100.0	100.0	0	0.0	0.0	-0.017	1.0	98.741104	2.482	0	2.0	2.0	0.0	1.0	0.0
0.0	400.0	100.0	100.0	0	0.0	0.0	-0.017	1.0	98.741104	2.307	0	2.0	2.0	0.0	1.0	0.0
0.0	400.0	100.0	100.0	0	0.0	0.0	-0.017	1.0	99.17513	2.307	0	2.0	2.0	0.0	1.0	0.0
0.0	400.0	100.0	100.0	0	0.0	0.0	-0.017	1.0	98.9997	1.992	0	2.0	2.0	0.0	1.0	0.0
0.0	400.0	100.0	100.0	0	0.0	0.0	-0.017	1.0	98.9997	1.85	0	2.0	2.0	0.0	1.0	0.0
0.0	400.0	100.0	100.0	0	0.0	0.0	-0.017	1.0	98.47627	1.85	0	2.0	2.0	0.0	1.0	0.0
0.0	400.0	100.0	100.0	0	0.0	0.0	-0.017	1.0	98.02931	1.599	0	2.0	2.0	0.0	1.0	0.0
0.0	400.0	100.0	100.0	0	0.0	0.0	-0.017	1.0	98.02931	1.599	0	2.0	2.0	0.0	1.0	0.0
0.0	400.0	100.0	100.0	0	0.0	0.0	-0.017	1.0	98.0223	1.381	0	2.0	2.0	0.0	1.0	0.0
0.0	400.0	100.0	100.0	0	0.0	0.0	-0.017	1.0	98.0223	1.283	0	2.0	2.0	0.0	1.0	0.0
0.0	400.0	100.0	100.0	0	0.0	0.0	-0.017	1.0	98.32817	1.283	0	2.0	2.0	0.0	1.0	0.0
0.0	400.0	100.0	100.0	0	0.0	0.0	-0.017	1.0	97.103	1.107	0	2.0	2.0	0.0	1.0	0.0
0.0	400.0	100.0	100.0	0	0.0	0.0	-0.017	1.0	97.103	1.029	0	2.0	2.0	0.0	1.0	0.0
0.0	400.0	100.0	100.0	0	0.0	0.0	-0.017	1.0	98.19396	1.029	0	2.0	2.0	0.0	1.0	0.0
0.0	400.0	100.0	100.0	0	0.0	0.0	-0.017	1.0	97.860405	0.888	0	2.0	2.0	0.0	1.0	0.0
0.0	400.0	100.0	100.0	0	0.0	0.0	-0.017	1.0	97.860405	0.888	0	2.0	2.0	0.0	1.0	0.0
0.0	400.0	100.0	100.0	0	0.0	0.0	-0.017	1.0	97.90796	0.825	0	2.0	2.0	0.0	1.0	0.0
0.0	400.0	100.0	100.0	0	0.0	0.0	-0.017	1.0	97.90796	0.712	0	2.0	2.0	0.0	1.0	0.0
0.0	400.0	100.0	100.0	0	0.0	0.0	-0.017	1.0	97.890305	0.712	0	2.0	2.0	0.0	1.0	0.0
0.0	400.0	100.0	100.0	0	0.0	0.0	-0.017	1.0	97.56256	0.662	0	2.0	2.0	0.0	1.0	0.0
0.0	400.0	100.0	100.0	0	0.0	0.0	-0.016	1.0	97.56256	0.572	0	2.0	2.0	0.0	1.0	0.0
0.0	400.0	100.0	100.0	0	0.0	0.0	-0.016	1.0	97.40883	0.572	0	2.0	2.0	1.0	1.0	0.0
0.0	400.0	100.0	100.0	0	0.0	0.0	-0.016	1.0	97.063324	0.493	0	2.0	2.0	0.0	1.0	0.0
0.0	400.0	100.0	100.0	0	0.0	0.0	-0.015	1.0	97.063324	0.493	0	2.0	2.0	0.0	1.0	0.0
0.0	400.0	100.0	100.0	0	0.0	0.0	-0.015	1.0	96.79898	0.458	0	2.0	2.0	0.0	1.0	0.0
0.0	400.0	100.0	100.0	0	0.0	0.0	-0.014	1.0	96.79898	0.396	0	2.0	2.0	0.0	1.0	0.0
0.0	400.0	100.0	100.0	0	0.0	0.0	-0.014	1.0	96.9954	0.396	0	2.0	2.0	0.0	1.0	0.0
0.0	400.0	100.0	100.0	0	0.0	0.0	-0.013	1.0	97.11438	0.368	0	2.0	2.0	0.0	1.0	0.0
0.0	400.0	100.0	100.0	0	0.0	0.0	-0.012	1.0	97.11438	0.317	0	2.0	2.0	0.0	1.0	0.0
0.0	400.0	100.0	100.0	0	0.0	0.0	-0.011	1.0	97.135895	0.317	0	2.0	2.0	0.0	1.0	0.0
0.0	400.0	100.0	100.0	0	0.0	0.0	-0.01	1.0	97.35551	0.296	0	2.0	2.0	0.0	1.0	0.0
0.0	400.0	100.0	100.0	0	0.0	0.0	-0.009	1.0	97.35551	0.296	0	2.0	2.0	0.0	1.0	0.0
0.0	400.0	100.0	100.0	0	0.0	0.0	-0.008	1.0	97.55866	0.254	0	2.0	2.0	0.0	1.0	0.0
0.0	400.0	100.0	100.0	0	0.0	0.0	-0.007	1.0	97.55866	0.236	0	2.0	2.0	0.0	1.0	0.0
0.0	400.0	100.0	100.0	0	0.0	0.0	-0.006	1.0	96.610855	0.236	0	2.0	2.0	0.0	1.0	0.0
0.0	400.0	100.0	100.0	0	0.0	0.0	-0.004	1.0	96.853836	0.204	0	2.0	2.0	0.0	1.0	0.0
0.0	400.0	100.0	100.0	0	0.0	0.0	-0.003	1.0	96.853836	0.176	0	2.0	2.0	0.0	1.0	0.0
0.0	400.0	100.0	100.0	0	0.0	0.0	-0.002	1.0	97.03122	0.176	0	2.0	2.0	0.0	1.0	0.0
0.0	400.0	100.0	100.0	0	0.0	0.0	-0.001	1.0	96.567665	0.163	0	2.0	2.0	0.0	1.0	0.0
0.0	400.0	100.0	100.0	0	0.0	0.0	0.0	1.0	96.567665	0.163	0	2.0	2.0	0.0	1.0	0.0
0.0	400.0	100.0	100.0	0	0.0	0.0	0.001	1.0	96.380356	0.141	0	2.0	2.0	0.0	1.0	0.0
0.0	400.0	100.0	100.0	0	0.0	0.0	0.003	1.0	96.380356	0.131	0	2.0	2.0	0.0	1.0	0.0
0.0	400.0	100.0	100.0	0	0.0	0.0	0.004	1.0	96.47363	0.131	0	2.0	2.0	0.0	1.0	0.0
0.0	400.0	100.0	100.0	0	0.0	0.0	0.005	1.0	96.39362	0.113	0	2.0	2.0	0.0	1.0	0.0
0.0	400.0	100.0	100.0	0	0.0	0.0	0.007	1.0	96.39362	0.105	0	2.0	2.0	0.0	1.0	0.0
0.0	400.0	100.0	100.0	0	0.0	0.0	0.008	1.0	96.02838	0.105	0	2.0	2.0	0.0	1.0	0.0
0.0	400.0	100.0	100.0	0	0.0	0.0	0.01	1.0	96.534904	0.09	0	2.0	2.0	0.0	1.0	0.0
0.0	400.0	100.0	100.0	0	0.0	0.0	0.011	1.0	96.534904	0.09	0	2.0	2.0	0.0	1.0	0.0
0.0	400.0	100.0	100.0	0	0.0	0.0	0.012	1.0	95.978935	0.084	0	2.0	2.0	0.0	1.0	0.0
0.0	400.0	100.0	100.0	0	0.0	0.0	0.014	1.0	95.978935	0.072	0	2.0	2.0	0.0	1.0	0.0
0.0	400.0	100.0	100.0	0	0.0	0.0	0.015	1.0	95.84709	0.072	0	2.0	2.0	0.0	1.0	0.0
0.0	400.0	100.0	100.0	0	0.0	0.0	0.016	1.0	95.89542	0.067	0	2.0	2.0	0.0	1.0	0.0
0.0	400.0	100.0	100.0	0	0.0	0.0	0.018	1.0	96.35885	0.058	0	2.0	2.0	0.0	1.0	0.0
0.0	400.0	100.0	100.0	0	0.0	0.0	0.019	1.0	95.385445	0.058	0	2.0	2.0	0.0	1.0	0.0
0.0	400.0	100.0	100.0	0	0.0	0.0	0.02	1.0	96.15123	0.049	0	2.0	2.0	0.0	1.0	0.0
0.0	400.0	100.0	100.0	0	0.0	0.0	0.022	1.0	96.15123	0.049	0	2.0	2.0	0.0	1.0	0.0
0.0	400.0	100.0	100.0	0	0.0	0.0	0.023	1.0	95.69656	0.046	0	2.0	2.0	0.0	1.0	0.0
0.0	400.0	100.0	100.0	0	0.0	0.0	0.024	1.0	95.69656	0.039	0	2.0	2.0	0.0	1.0	0.0
0.0	400.0	100.0	100.0	0	0.0	0.0	0.026	1.0	95.932175	0.039	0	2.0	2.0	0.0	1.0	0.0
0.0	400.0	100.0	100.0	0	0.0	0.0	0.027	1.0	95.348755	0.037	0	2.0	2.0	0.0	1.0	0.0
0.0	400.0	100.0	100.0	0	0.0	0.0	0.028	1.0	95.348755	0.031	0	2.0	2.0	0.0	1.0	0.0
0.0	400.0	100.0	100.0	0	0.0	0.0	0.029	1.0	96.82736	0.031	0	2.0	2.0	0.0	1.0	0.0
0.0	400.0	100.0	100.0	0	0.0	0.0	0.03	1.0	96.82736	0.029	0	2.0	2.0	0.0	1.0	0.0
0.0	400.0	100.0	100.0	0	0.0	0.0	0.031	1.0	96.87906	0.029	0	2.0	2.0	0.0	1.0	0.0
0.0	400.0	100.0	100.0	0	0.0	0.0	0.032	1.0	96.93599	0.025	0	2.0	2.0	0.0	1.0	0.0
0.0	400.0	100.0	100.0	0	0.0	0.0	0.033	1.0	96.93599	0.023	0	2.0	2.0	0.0	1.0	0.0
0.0	400.0	100.0	100.0	0	0.0	0.0	0.034	1.0	97.147896	0.023	0	2.0	2.0	0.0	1.0	0.0
0.0	400.0	100.0	100.0	0	0.0	0.0	0.036	1.0	96.680435	0.02	0	2.0	2.0	0.0	1.0	0.0
0.0	400.0	100.0	100.0	0	0.0	0.0	0.037	1.0	96.680435	0.018	0	2.0	2.0	0.0	1.0	0.0
0.0	400.0	100.0	100.0	0	0.0	0.0	0.038	1.0	96.32132	0.018	0	2.0	2.0	0.0	1.0	0.0
0.0	400.0	100.0	100.0	0	0.0	0.0	0.039	1.0	96.673	0.015	0	2.0	2.0	0.0	1.0	0.0
0.0	400.0	100.0	100.0	0	0.0	0.0	0.04	1.0	96.19083	0.015	0	2.0	2.0	0.0	1.0	0.0
0.0	400.0	100.0	100.0	0	0.0	0.0	0.041	1.0	96.27985	0.014	0	2.0	2.0	0.0	1.0	0.0
0.0	400.0	100.0	100.0	0	0.0	0.0	0.042	1.0	95.90867	0.012	0	2.0	2.0	0.0	1.0	0.0
0.0	400.0	100.0	100.0	0	0.0	0.0	0.043	1.0	96.281555	0.012	0	2.0	2.0	0.0	1.0	0.0
0.0	400.0	100.0	100.0	0	0.0	0.0	0.044	1.0	96.054565	0.011	0	2.0	2.0	0.0	1.0	0.0
0.0	400.0	100.0	100.0	0	0.0	0.0	0.045	1.0	96.054565	0.009	0	2.0	2.0	0.0	1.0	0.0
0.0	400.0	100.0	100.0	0	0.0	0.0	0.046	1.0	96.00052	0.009	0	2.0	2.0	0.0	1.0	0.0
0.0	400.0	100.0	100.0	0	0.0	0.0	0.047	1.0	96.00052	0.008	0	2.0	2.0	0.0	1.0	0.0
0.0	400.0	100.0	100.0	0	0.0	0.0	0.048	1.0	95.28745	0.008	0	2.0	2.0	0.0	1.0	0.0
0.0	400.0	100.0	100.0	0	0.0	0.0	0.049	1.0	95.72101	0.007	0	2.0	2.0	0.0	1.0	0.0
0.0	400.0	100.0	100.0	0	0.0	0.0	0.05	1.0	95.72101	0.007	0	2.0	2.0	0.0	1.0	0.0
0.0	400.0	100.0	100.0	0	0.0	0.0	0.051	1.0	95.58306	0.007	0	2.0	2.0	0.0	1.0	0.0
0.0	400.0	100.0	100.0	0	0.0	0.0	0.052	1.0	95.268394	0.006	0	2.0	2.0	0.0	1.0	0.0
0.0	400.0	100.0	100.0	0	0.0	0.0	0.053	1.0	95.268394	0.005	0	2.0	2.0	0.0	1.0	0.0
0.0	400.0	100.0	100.0	0	0.0	0.0	0.054	1.0	95.270966	0.005	0	2.0	2.0	0.0	1.0	0.0
0.0	400.0	100.0	100.0	0	0.0	0.0	0.056	1.0	95.270966	0.004	0	2.0	2.0	0.0	1.0	0.0
0.0	400.0	100.0	100.0	0	0.0	0.0	0.057	1.0	95.95755	0.004	0	2.0	2.0	0.0	1.0	0.0
0.0	400.0	100.0	100.0	0	0.0	0.0	0.058	1.0	96.45711	0.003	0	2.0	2.0	0.0	1.0	0.0
0.0	400.0	100.0	100.0	0	0.0	0.0	0.059	1.0	96.45711	0.003	0	2.0	2.0	0.0	1.0	0.0
0.0	400.0	100.0	100.0	0	0.0	0.0	0.06	1.0	96.01481	0.003	0	2.0	2.0	0.0	1.0	0.0
0.0	400.0	100.0	100.0	0	0.0	0.0	0.061	1.0	96.296646	0.002	0	2.0	2.0	0.0	1.0	0.0
0.0	400.0	100.0	100.0	0	0.0	0.0	0.062	1.0	96.296646	0.002	0	2.0	2.0	0.0	1.0	0.0
0.0	400.0	100.0	100.0	0	0.0	0.0	0.063	1.0	96.20137	0.002	0	2.0	2.0	0.0	1.0	0.0
0.0	400.0	100.0	100.0	0	0.0	0.0	0.064	1.0	96.20137	0.002	0	2.0	2.0	0.0	1.0	0.0
0.0	400.0	100.0	100.0	0	0.0	0.0	0.066	1.0	95.16414	0.002	0	2.0	2.0	0.0	1.0	0.0
0.0	400.0	100.0	100.0	0	0.0	0.0	0.067	1.0	95.93226	0.001	0	2.0	2.0	0.0	1.0	0.0
0.0	400.0	100.0	100.0	0	0.0	0.0	0.068	1.0	96.16498	0.001	0	2.0	2.0	0.0	1.0	0.0
0.0	400.0	100.0	100.0	0	0.0	0.0	0.069	1.0	96.589615	0.001	0	2.0	2.0	0.0	1.0	0.0
0.0	400.0	100.0	100.0	0	0.0	0.0	0.07	1.0	96.99241	0.001	0	2.0	2.0	0.0	1.0	0.0
0.0	400.0	100.0	100.0	0	0.0	0.0	0.071	1.0	96.99241	0.001	0	2.0	2.0	0.0	1.0	0.0
0.0	400.0	100.0	100.0	0	0.0	0.0	0.072	1.0	97.48968	0.001	0	2.0	2.0	0.0	1.0	0.0
0.0	400.0	100.0	100.0	0	0.0	0.0	0.073	1.0	97.48968	0.0	0	2.0	2.0	0.0	1.0	0.0
0.0	400.0	100.0	100.0	0	0.0	0.0	0.074	1.0	97.39731	0.0	0	2.0	2.0	0.0	1.0	0.0
0.0	400.0	100.0	100.0	0	0.0	0.0	0.075	1.0	97.59556	0.0	0	2.0	2.0	0.0	1.0	0.0
0.0	400.0	100.0	100.0	0	0.0	0.0	0.076	1.0	97.59556	0.0	0	2.0	2.0	0.0	1.0	0.0
0.0	400.0	100.0	100.0	0	0.0	0.0	0.077	1.0	97.71079	0.0	0	2.0	2.0	0.0	1.0	0.0
0.0	400.0	100.0	100.0	0	0.0	0.0	0.078	1.0	97.75859	0.0	0	2.0	2.0	0.0	1.0	0.0
0.0	400.0	100.0	100.0	0	0.0	0.0	0.079	1.0	97.613045	0.0	0	2.0	2.0	0.0	1.0	0.0
0.0	400.0	100.0	100.0	0	0.0	0.0	0.08	1.0	97.47526	0.0	0	2.0	2.0	0.0	1.0	0.0
0.0	400.0	100.0	100.0	0	0.0	0.0	0.081	1.0	97.47526	0.0	0	2.0	2.0	0.0	1.0	0.0
0.0	400.0	100.0	100.0	0	0.0	0.0	0.082	1.0	97.94022	0.0	0	2.0	2.0	0.0	1.0	0.0
0.0	400.0	100.0	100.0	0	0.0	0.0	0.083	1.0	98.170364	0.0	0	2.0	2.0	0.0	1.0	0.0
0.0	400.0	100.0	100.0	0	0.0	0.0	0.084	1.0	98.170364	0.0	0	2.0	2.0	0.0	1.0	0.0
0.0	400.0	100.0	100.0	0	0.0	0.0	0.085	1.0	98.5248	0.0	0	2.0	2.0	0.0	1.0	0.0
0.0	400.0	100.0	100.0	0	0.0	0.0	0.085	1.0	98.77144	0.0	0	2.0	2.0	0.0	1.0	0.0
0.0	400.0	100.0	100.0	0	0.0	0.0	0.086	1.0	98.77144	0.0	0	2.0	2.0	0.0	1.0	0.0
0.0	400.0	100.0	100.0	0	0.0	0.0	0.087	1.0	98.67417	0.0	0	2.0	2.0	0.0	1.0	0.0
0.0	400.0	100.0	100.0	0	0.0	0.0	0.088	1.0	98.67417	0.0	0	2.0	2.0	0.0	1.0	0.0
0.0	400.0	100.0	100.0	0	0.0	0.0	0.088	1.0	97.648926	0.0	0	2.0	2.0	0.0	1.0	0.0
0.0	400.0	100.0	100.0	0	0.0	0.0	0.089	1.0	97.53681	0.0	0	2.0	2.0	0.0	1.0	0.0
0.0	400.0	100.0	100.0	0	0.0	0.0	0.09	1.0	97.53681	0.0	0	2.0	2.0	0.0	1.0	0.0
0.0	400.0	100.0	100.0	0	0.0	0.0	0.091	1.0	98.29176	0.0	0	2.0	2.0	0.0	1.0	0.0
0.0	400.0	100.0	100.0	0	0.0	0.0	0.092	1.0	98.50631	0.0	0	2.0	2.0	0.0	1.0	0.0
0.0	400.0	100.0	100.0	0	0.0	0.0	0.093	1.0	98.50631	0.0	0	2.0	2.0	0.0	1.0	0.0
0.0	400.0	100.0	100.0	0	0.0	0.0	0.094	1.0	97.402626	0.0	0	2.0	2.0	0.0	1.0	0.0
0.0	400.0	100.0	100.0	0	0.0	0.0	0.094	1.0	97.402626	0.0	0	2.0	2.0	0.0	1.0	0.0
0.0	400.0	100.0	100.0	0	0.0	0.0	0.095	1.0	97.35977	0.0	0	2.0	2.0	0.0	1.0	0.0
0.0	400.0	100.0	100.0	0	0.0	0.0	0.097	1.0	97.15295	0.0	0	2.0	2.0	0.0	1.0	0.0
0.0	400.0	100.0	100.0	0	0.0	0.0	0.097	1.0	97.15295	0.0	0	2.0	2.0	0.0	1.0	0.0
0.0	400.0	100.0	100.0	0	0.0	0.0	0.098	1.0	97.17522	0.0	0	2.0	2.0	0.0	1.0	0.0
0.0	400.0	100.0	100.0	0	0.0	0.0	0.099	1.0	96.95468	0.0	0	2.0	2.0	0.0	1.0	0.0
0.0	400.0	100.0	100.0	0	0.0	0.0	0.101	1.0	96.95468	0.0	0	2.0	2.0	0.0	1.0	0.0
0.0	400.0	100.0	100.0	0	0.0	0.0	0.102	1.0	96.55324	0.0	0	2.0	2.0	0.0	1.0	0.0
0.0	400.0	100.0	100.0	0	0.0	0.0	0.103	1.0	96.55324	0.0	0	2.0	2.0	0.0	1.0	0.0
0.0	400.0	100.0	100.0	0	0.0	0.0	0.104	1.0	95.1374	0.0	0	2.0	2.0	0.0	1.0	0.0
0.0	400.0	100.0	100.0	0	0.0	0.0	0.105	1.0	95.00365	0.0	0	2.0	2.0	0.0	1.0	0.0
0.0	400.0	100.0	100.0	0	0.0	0.0	0.106	1.0	95.00365	0.0	0	2.0	2.0	0.0	1.0	0.0
0.0	400.0	100.0	100.0	0	0.0	0.0	0.108	1.0	95.059	0.0	0	2.0	2.0	0.0	1.0	0.0
0.0	400.0	100.0	100.0	0	0.0	0.0	0.109	1.0	95.134705	0.0	0	2.0	2.0	0.0	1.0	0.0
0.0	400.0	100.0	100.0	0	0.0	0.0	0.11	1.0	95.134705	0.0	0	2.0	2.0	0.0	1.0	0.0
0.0	400.0	100.0	100.0	0	0.0	0.0	0.112	1.0	95.244545	0.0	0	2.0	2.0	0.0	1.0	0.0
0.0	400.0	100.0	100.0	0	0.0	0.0	0.113	1.0	95.244545	0.0	0	2.0	2.0	0.0	1.0	0.0
0.0	400.0	100.0	100.0	0	0.0	0.0	0.115	1.0	94.94498	0.0	0	2.0	2.0	0.0	1.0	0.0
0.0	400.0	100.0	100.0	0	0.0	0.0	0.116	1.0	95.80714	0.0	0	2.0	2.0	0.0	1.0	0.0
0.0	400.0	100.0	100.0	0	0.0	0.0	0.118	1.0	95.80714	0.0	0	2.0	2.0	0.0	1.0	0.0
0.0	400.0	100.0	100.0	0	0.0	0.0	0.119	1.0	95.399506	0.0	0	2.0	2.0	0.0	1.0	0.0
0.0	400.0	100.0	100.0	0	0.0	0.0	0.121	1.0	95.27375	0.0	0	2.0	2.0	0.0	1.0	0.0
0.0	400.0	100.0	100.0	0	0.0	0.0	0.122	1.0	95.27375	0.0	0	2.0	2.0	0.0	1.0	0.0
0.0	400.0	100.0	100.0	0	0.0	0.0	0.123	1.0	95.02649	0.0	0	2.0	2.0	0.0	1.0	0.0
0.0	400.0	100.0	100.0	0	0.0	0.0	0.125	1.0	95.02649	0.0	0	2.0	2.0	0.0	1.0	0.0
0.0	400.0	100.0	100.0	0	0.0	0.0	0.127	1.0	95.14903	0.0	0	2.0	2.0	0.0	1.0	0.0
0.0	400.0	100.0	100.0	0	0.0	0.0	0.128	1.0	95.42902	0.0	0	2.0	2.0	0.0	1.0	0.0
0.0	400.0	100.0	100.0	0	0.0	0.0	0.129	1.0	95.53551	0.0	0	2.0	2.0	0.0	1.0	0.0
0.0	400.0	100.0	100.0	0	0.0	0.0	0.131	1.0	95.70252	0.0	0	2.0	2.0	0.0	1.0	0.0
0.0	400.0	100.0	100.0	0	0.0	0.0	0.132	1.0	96.02063	0.0	0	2.0	2.0	0.0	1.0	0.0
0.0	400.0	100.0	100.0	0	0.0	0.0	0.134	1.0	96.02063	0.0	0	2.0	2.0	0.0	1.0	0.0
0.0	400.0	100.0	100.0	0	0.0	0.0	0.135	1.0	96.4372	0.0	0	2.0	2.0	0.0	1.0	0.0
0.0	400.0	100.0	100.0	0	0.0	0.0	0.137	1.0	96.4372	0.0	0	2.0	2.0	0.0	1.0	0.0
0.0	400.0	100.0	100.0	0	0.0	0.0	0.138	1.0	97.043144	0.0	0	2.0	2.0	0.0	1.0	0.0
0.0	400.0	100.0	100.0	0	0.0	0.0	0.14	1.0	96.46802	0.0	0	2.0	2.0	0.0	1.0	0.0
0.0	400.0	100.0	100.0	0	0.0	0.0	0.141	1.0	96.46802	0.0	0	2.0	2.0	0.0	1.0	0.0
0.0	400.0	100.0	100.0	0	0.0	0.0	0.142	1.0	96.21835	0.0	0	2.0	2.0	0.0	1.0	0.0
0.0	400.0	100.0	100.0	0	0.0	0.0	0.144	1.0	96.281876	0.0	0	2.0	2.0	0.0	1.0	0.0
0.0	400.0	100.0	100.0	0	0.0	0.0	0.145	1.0	96.281876	0.0	0	2.0	2.0	0.0	1.0	0.0
0.0	400.0	100.0	100.0	0	0.0	0.0	0.147	1.0	96.58853	0.0	0	2.0	2.0	0.0	1.0	0.0
0.0	400.0	100.0	100.0	0	0.0	0.0	0.148	1.0	96.58853	0.0	0	2.0	2.0	0.0	1.0	0.0
0.0	400.0	100.0	100.0	0	0.0	0.0	0.15	1.0	96.99718	0.0	0	2.0	2.0	0.0	1.0	0.0
0.0	400.0	100.0	100.0	0	0.0	0.0	0.151	1.0	95.75424	0.0	0	2.0	2.0	0.0	1.0	0.0
0.0	400.0	100.0	100.0	0	0.0	0.0	0.152	1.0	95.75424	0.0	0	2.0	2.0	0.0	1.0	0.0
0.0	400.0	100.0	100.0	0	0.0	0.0	0.154	1.0	96.95883	0.0	0	2.0	2.0	0.0	1.0	0.0
0.0	400.0	100.0	100.0	0	0.0	0.0	0.155	1.0	97.09314	0.0	0	2.0	2.0	0.0	1.0	0.0
0.0	400.0	100.0	100.0	0	0.0	0.0	0.157	1.0	97.09314	0.0	0	2.0	2.0	0.0	1.0	0.0
0.0	400.0	100.0	100.0	0	0.0	0.0	0.158	1.0	97.31817	0.0	0	2.0	2.0	0.0	1.0	0.0
0.0	400.0	100.0	100.0	0	0.0	0.0	0.159	1.0	97.31817	0.0	0	2.0	2.0	0.0	1.0	0.0
0.0	400.0	100.0	100.0	0	0.0	0.0	0.161	1.0	97.53775	0.0	0	2.0	2.0	0.0	1.0	0.0
0.0	400.0	100.0	100.0	0	0.0	0.0	0.162	1.0	98.05012	0.0	0	2.0	2.0	0.0	1.0	0.0
0.0	400.0	100.0	100.0	0	0.0	0.0	0.164	1.0	98.05012	0.0	0	2.0	2.0	0.0	1.0	0.0
0.0	400.0	100.0	100.0	0	0.0	0.0	0.165	1.0	97.5534	0.0	0	2.0	2.0	0.0	1.0	0.0
0.0	400.0	100.0	100.0	0	0.0	0.0	0.167	1.0	97.68611	0.0	0	2.0	2.0	0.0	1.0	0.0
0.0	400.0	100.0	100.0	0	0.0	0.0	0.168	1.0	97.68611	0.0	0	2.0	2.0	0.0	1.0	0.0
0.0	400.0	100.0	100.0	0	0.0	0.0	0.17	1.0	98.34901	0.0	0	2.0	2.0	0.0	1.0	0.0
0.0	400.0	100.0	100.0	0	0.0	0.0	0.171	1.0	98.34901	0.0	0	2.0	2.0	0.0	1.0	0.0
0.0	400.0	100.0	100.0	0	0.0	0.0	0.172	1.0	97.53135	0.0	0	2.0	2.0	0.0	1.0	0.0
0.0	400.0	100.0	100.0	0	0.0	0.0	0.174	1.0	98.00885	0.0	0	2.0	2.0	0.0	1.0	0.0
0.0	400.0	100.0	100.0	0	0.0	0.0	0.175	1.0	98.00885	0.0	0	2.0	2.0	0.0	1.0	0.0
0.0	400.0	100.0	100.0	0	0.0	0.0	0.176	1.0	97.68209	0.0	0	2.0	2.0	0.0	1.0	0.0
0.0	400.0	100.0	100.0	0	0.0	0.0	0.178	1.0	97.100914	0.0	0	2.0	2.0	0.0	1.0	0.0
0.0	400.0	100.0	100.0	0	0.0	0.0	0.179	1.0	97.100914	0.0	0	2.0	2.0	0.0	1.0	0.0
0.0	400.0	100.0	100.0	0	0.0	0.0	0.18	1.0	97.1896	0.0	0	2.0	2.0	0.0	1.0	0.0
0.0	400.0	100.0	100.0	0	0.0	0.0	0.182	1.0	97.1896	0.0	0	2.0	2.0	0.0	1.0	0.0
0.0	400.0	100.0	100.0	0	0.0	0.0	0.183	1.0	96.497444	0.0	0	2.0	2.0	0.0	1.0	0.0
0.0	400.0	100.0	100.0	0	0.0	0.0	0.184	1.0	96.516235	0.0	0	2.0	2.0	0.0	1.0	0.0
0.0	400.0	100.0	100.0	0	0.0	0.0	0.185	1.0	96.516235	0.0	0	2.0	2.0	0.0	1.0	0.0
0.0	400.0	100.0	100.0	0	0.0	0.0	0.186	1.0	96.28638	0.0	0	2.0	2.0	0.0	1.0	0.0
0.0	400.0	100.0	100.0	0	0.0	0.0	0.187	1.0	96.65032	0.0	0	2.0	2.0	0.0	1.0	0.0
0.0	400.0	100.0	100.0	0	0.0	0.0	0.188	1.0	96.65032	0.0	0	2.0	2.0	0.0	1.0	0.0
0.0	400.0	100.0	100.0	0	0.0	0.0	0.189	1.0	96.658615	0.0	0	2.0	2.0	0.0	1.0	0.0
0.0	400.0	100.0	100.0	0	0.0	0.0	0.19	1.0	96.658615	0.0	0	2.0	2.0	0.0	1.0	0.0
0.0	400.0	100.0	100.0	0	0.0	0.0	0.191	1.0	98.19456	0.0	0	2.0	2.0	0.0	1.0	0.0
0.0	400.0	100.0	100.0	0	0.0	0.0	0.192	1.0	98.120316	0.0	0	2.0	2.0	0.0	1.0	0.0
0.0	400.0	100.0	100.0	0	0.0	0.0	0.193	1.0	98.120316	0.0	0	2.0	2.0	0.0	1.0	0.0
0.0	400.0	100.0	100.0	0	0.0	0.0	0.193	1.0	96.81604	0.0	0	2.0	2.0	0.0	1.0	0.0
0.0	400.0	100.0	100.0	0	0.0	0.0	0.194	1.0	97.1208	0.0	0	2.0	2.0	0.0	1.0	0.0
0.0	400.0	100.0	100.0	0	0.0	0.0	0.194	1.0	97.1208	0.0	0	2.0	2.0	0.0	1.0	0.0
0.0	400.0	100.0	100.0	0	0.0	0.0	0.195	1.0	96.71779	0.0	0	2.0	2.0	0.0	1.0	0.0
0.0	400.0	100.0	100.0	0	0.0	0.0	0.195	1.0	96.71779	0.0	0	2.0	2.0	0.0	1.0	0.0
0.0	400.0	100.0	100.0	0	0.0	0.0	0.196	1.0	96.20862	0.0	0	2.0	2.0	0.0	1.0	0.0
0.0	400.0	100.0	100.0	0	0.0	0.0	0.196	1.0	96.63512	0.0	0	2.0	2.0	0.0	1.0	0.0
0.0	400.0	100.0	100.0	0	0.0	0.0	0.196	1.0	96.63512	0.0	0	2.0	2.0	0.0	1.0	0.0
0.0	400.0	100.0	100.0	0	0.0	0.0	0.196	1.0	96.19711	0.0	0	2.0	2.0	0.0	1.0	0.0
0.0	400.0	100.0	100.0	0	0.0	0.0	0.196	1.0	96.21375	0.0	0	2.0	2.0	0.0	1.0	0.0
0.0	400.0	100.0	100.0	0	0.0	0.0	0.196	1.0	96.21375	0.0	0	2.0	2.0	0.0	1.0	0.0
0.0	400.0	100.0	100.0	0	0.0	0.0	0.196	1.0	95.77751	0.0	0	2.0	2.0	0.0	1.0	0.0
0.0	400.0	100.0	100.0	0	0.0	0.0	0.196	1.0	95.77751	0.0	0	2.0	2.0	0.0	1.0	0.0
0.0	400.0	100.0	100.0	0	0.0	0.0	0.196	1.0	96.042465	0.0	0	2.0	2.0	0.0	1.0	0.0
0.0	400.0	100.0	100.0	0	0.0	0.0	0.196	1.0	96.02252	0.0	0	2.0	2.0	0.0	1.0	0.0
0.0	400.0	100.0	100.0	0	0.0	0.0	0.196	1.0	96.02252	0.0	0	2.0	2.0	0.0	1.0	0.0
0.0	400.0	100.0	100.0	0	0.0	0.0	0.195	1.0	97.19924	0.0	0	2.0	2.0	9.0	1.0	0.0
0.0	400.0	100.0	100.0	0	0.0	0.0	0.195	1.0	96.38351	0.0	0	2.0	2.0	10.0	1.0	0.0
0.0	400.0	100.0	100.0	0	0.0	0.0	0.194	1.0	96.38351	0.0	0	2.0	2.0	10.0	1.0	0.0
6944.445	500.0	100.0	100.0	0	0.0	0.0	0.194	1.0	96.72203	0.0	0	2.0	2.0	10.0	1.0	0.0
6944.445	500.0	100.0	100.0	0	0.0	0.0	0.193	1.0	96.72203	0.0	0	2.0	2.0	10.0	1.0	0.0
6944.445	500.0	100.0	100.0	0	0.0	0.0	0.193	1.0	96.35621	0.0	0	2.0	2.0	10.0	1.0	0.0
6944.445	500.0	100.0	100.0	0	0.0	0.0	0.192	1.0	96.20988	0.49	0	2.0	2.0	10.0	1.0	0.0
6944.445	500.0	100.0	100.0	0	0.0	0.0	0.192	1.0	96.20988	0.947	0	2.0	2.0	10.0	1.0	0.0
6944.445	500.0	100.0	100.0	0	0.0	0.0	0.191	1.0	97.816444	0.947	0	2.0	2.0	10.0	1.0	0.0
6944.445	500.0	100.0	100.0	0	0.0	0.0	0.191	1.0	97.76507	1.766	0	2.0	2.0	10.0	1.0	0.0
6944.445	500.0	100.0	100.0	0	0.0	0.0	0.19	1.0	97.76507	2.474	0	2.0	2.0	10.0	1.0	0.0
6944.445	500.0	100.0	100.0	0	0.0	0.0	0.189	1.0	97.40623	2.474	0	2.0	2.0	10.0	1.0	0.0
6944.445	500.0	100.0	100.0	0	0.0	0.0	0.188	1.0	97.40623	2.79	0	2.0	2.0	10.0	1.0	0.0
6944.445	500.0	100.0	100.0	0	0.0	0.0	0.187	1.0	97.257996	2.79	0	2.0	2.0	10.0	1.0	0.0
6944.445	500.0	100.0	100.0	0	0.0	0.0	0.187	1.0	97.27953	3.358	0	2.0	2.0	10.0	1.0	0.0
6944.445	500.0	100.0	100.0	0	0.0	0.0	0.186	1.0	97.27953	3.612	0	2.0	2.0	10.0	1.0	0.0
6944.445	500.0	100.0	100.0	0	0.0	0.0	0.185	1.0	96.65103	3.612	0	2.0	2.0	10.0	1.0	0.0
6944.445	500.0	100.0	100.0	0	0.0	0.0	0.185	1.0	96.44101	4.068	0	2.0	2.0	10.0	1.0	0.0
6944.445	500.0	100.0	100.0	0	0.0	0.0	0.184	1.0	96.44101	4.272	0	2.0	2.0	10.0	1.0	0.0
6944.445	500.0	100.0	100.0	0	0.0	0.0	0.183	1.0	97.169	4.272	0	2.0	2.0	10.0	1.0	0.0
6944.445	500.0	100.0	100.0	0	0.0	0.0	0.182	1.0	97.169	4.638	0	2.0	2.0	10.0	1.0	0.0
6944.445	500.0	100.0	100.0	0	0.0	0.0	0.181	1.0	97.52065	4.638	0	2.0	2.0	10.0	1.0	0.0
6944.445	500.0	100.0	100.0	0	0.0	0.0	0.18	1.0	98.34826	4.954	0	2.0	2.0	10.0	1.0	0.0
6944.445	500.0	100.0	100.0	0	0.0	0.0	0.179	1.0	98.34826	5.094	0	2.0	2.0	10.0	1.0	0.0
6944.445	500.0	100.0	100.0	0	0.0	0.0	0.179	1.0	98.39955	5.094	0	2.0	2.0	10.0	1.0	0.0
6944.445	500.0	100.0	100.0	0	0.0	0.0	0.178	1.0	97.71714	5.349	0	2.0	2.0	10.0	1.0	0.0
6944.445	500.0	100.0	100.0	0	0.0	0.0	0.176	1.0	97.71714	5.462	0	2.0	2.0	10.0	1.0	0.0
6944.445	500.0	100.0	100.0	0	0.0	0.0	0.175	1.0	98.42525	5.462	0	2.0	2.0	10.0	1.0	0.0
6944.445	500.0	100.0	100.0	0	0.0	0.0	0.174	1.0	98.42525	5.666	0	2.0	2.0	10.0	1.0	0.0
6944.445	500.0	100.0	100.0	0	0.0	0.0	0.173	1.0	98.02047	5.666	0	2.0	2.0	10.0	1.0	0.0
6944.445	500.0	100.0	100.0	0	0.0	0.0	0.172	1.0	97.69956	5.841	0	2.0	2.0	10.0	1.0	0.0
6944.445	500.0	100.0	100.0	0	0.0	0.0	0.171	1.0	97.69956	5.92	0	2.0	2.0	10.0	1.0	0.0
6944.445	500.0	100.0	100.0	0	0.0	0.0	0.169	1.0	97.62633	5.92	0	2.0	2.0	10.0	1.0	0.0
6944.445	500.0	100.0	100.0	0	0.0	0.0	0.168	1.0	98.20555	6.06	0	2.0	2.0	10.0	1.0	0.0
6944.445	500.0	100.0	100.0	0	0.0	0.0	0.167	1.0	98.20555	6.06	0	2.0	2.0	10.0	1.0	0.0
6944.445	500.0	100.0	100.0	0	0.0	0.0	0.166	1.0	98.329865	6.123	0	2.0	2.0	10.0	1.0	0.0
6944.445	500.0	100.0	100.0	0	0.0	0.0	0.164	1.0	98.997955	6.237	0	2.0	2.0	10.0	1.0	0.0
6944.445	500.0	100.0	100.0	0	0.0	0.0	0.163	1.0	98.39631	6.237	0	2.0	2.0	10.0	1.0	0.0
6944.445	500.0	100.0	100.0	0	0.0	0.0	0.161	1.0	97.00404	6.287	0	2.0	2.0	10.0	1.0	0.0
6944.445	500.0	100.0	100.0	0	0.0	0.0	0.16	1.0	97.00404	6.378	0	2.0	2.0	10.0	1.0	0.0
6944.445	500.0	100.0	100.0	0	0.0	0.0	0.158	1.0	96.57635	6.378	0	2.0	2.0	10.0	1.0	0.0
6944.445	500.0	100.0	100.0	0	0.0	0.0	0.157	1.0	97.32767	6.418	0	2.0	2.0	10.0	1.0	0.0
6944.445	500.0	100.0	100.0	0	0.0	0.0	0.155	1.0	97.32767	6.492	0	2.0	2.0	10.0	1.0	0.0
6944.445	500.0	100.0	100.0	0	0.0	0.0	0.153	1.0	97.378555	6.492	0	2.0	2.0	10.0	1.0	0.0
6944.445	500.0	100.0	100.0	0	0.0	0.0	0.152	1.0	97.378555	6.524	0	2.0	2.0	10.0	1.0	0.0
6944.445	500.0	100.0	100.0	0	0.0	0.0	0.15	1.0	97.75606	6.524	0	2.0	2.0	12.0	1.0	0.0
6944.445	500.0	100.0	100.0	0	0.0	0.0	0.148	1.0	97.16774	6.582	0	2.0	2.0	12.0	1.0	0.0
6944.445	500.0	100.0	100.0	0	0.0	0.0	0.147	1.0	97.16774	6.633	0	2.0	2.0	12.0	1.0	0.0
6944.445	500.0	100.0	100.0	0	0.0	0.0	0.145	1.0	96.91292	6.633	0	2.0	2.0	12.0	1.0	0.0
6944.445	500.0	100.0	100.0	0	0.0	0.0	0.143	1.0	96.5746	6.655	0	2.0	2.0	12.0	1.0	0.0
6944.445	500.0	100.0	100.0	0	0.0	0.0	0.141	1.0	96.5746	6.655	0	2.0	2.0	12.0	1.0	0.0
6944.445	500.0	100.0	100.0	0	0.0	0.0	0.139	1.0	96.7427	6.696	0	2.0	2.0	12.0	1.0	0.0
6944.445	500.0	100.0	100.0	0	0.0	0.0	0.137	1.0	96.7427	6.714	0	2.0	2.0	12.0	1.0	0.0
6944.445	500.0	100.0	100.0	0	0.0	0.0	0.135	1.0	96.544205	6.714	0	2.0	2.0	12.0	1.0	0.0
6944.445	500.0	100.0	100.0	0	0.0	0.0	0.133	1.0	97.49281	6.747	0	2.0	2.0	12.0	1.0	0.0
6944.445	500.0	100.0	100.0	0	0.0	0.0	0.132	1.0	97.49281	6.761	0	2.0	2.0	12.0	1.0	0.0
6944.445	500.0	100.0	100.0	0	0.0	0.0	0.13	1.0	97.41853	6.761	0	2.0	2.0	12.0	1.0	0.0
6944.445	500.0	100.0	100.0	0	0.0	0.0	0.128	1.0	96.99387	6.788	0	2.0	2.0	12.0	1.0	0.0
6944.445	500.0	100.0	100.0	0	0.0	0.0	0.126	1.0	96.99387	6.788	0	2.0	2.0	12.0	1.0	0.0
6944.445	500.0	100.0	100.0	0	0.0	0.0	0.124	1.0	97.57966	6.799	0	2.0	2.0	12.0	1.0	0.0
6944.445	500.0	100.0	100.0	0	0.0	0.0	0.122	1.0	97.57966	6.82	0	2.0	2.0	12.0	1.0	0.0
6944.445	500.0	100.0	100.0	0	0.0	0.0	0.121	1.0	97.60851	6.82	0	2.0	2.0	12.0	1.0	0.0
6944.445	500.0	100.0	100.0	0	0.0	0.0	0.119	1.0	98.26406	6.838	0	2.0	2.0	12.0	1.0	0.0
6944.445	500.0	100.0	100.0	0	0.0	0.0	0.117	1.0	98.26406	6.847	0	2.0	2.0	12.0	1.0	0.0
6944.445	500.0	100.0	100.0	0	0.0	0.0	0.116	1.0	99.13073	6.847	0	2.0	2.0	12.0	1.0	0.0
6944.445	500.0	100.0	100.0	0	0.0	0.0	0.114	1.0	98.617035	6.861	0	2.0	2.0	12.0	1.0	0.0
6944.445	500.0	100.0	100.0	0	0.0	0.0	0.113	1.0	98.617035	6.868	0	2.0	2.0	12.0	1.0	0.0
6944.445	500.0	100.0	100.0	0	0.0	0.0	0.111	1.0	99.50217	6.868	0	2.0	2.0	12.0	1.0	0.0
6944.445	500.0	100.0	100.0	0	0.0	0.0	0.11	1.0	99.50217	6.879	0	2.0	2.0	12.0	1.0	0.0
6944.445	500.0	100.0	100.0	0	0.0	0.0	0.108	1.0	98.78839	6.879	0	2.0	2.0	12.0	1.0	0.0
6944.445	500.0	100.0	100.0	0	0.0	0.0	0.107	1.0	98.43299	6.889	0	2.0	2.0	12.0	1.0	0.0
6944.445	500.0	100.0	100.0	0	0.0	0.0	0.105	1.0	98.43299	6.893	0	2.0	2.0	12.0	1.0	0.0
6944.445	500.0	100.0	100.0	0	0.0	0.0	0.104	1.0	98.09485	6.893	0	2.0	2.0	12.0	1.0	0.0
6944.445	500.0	100.0	100.0	0	0.0	0.0	0.103	1.0	96.97101	6.902	0	2.0	2.0	12.0	1.0	0.0
6944.445	500.0	100.0	100.0	0	0.0	0.0	0.102	1.0	96.97101	6.902	0	2.0	2.0	12.0	1.0	0.0
6944.445	500.0	100.0	100.0	0	0.0	0.0	0.1	1.0	96.55876	6.906	0	2.0	2.0	12.0	1.0	0.0
6944.445	500.0	100.0	100.0	0	0.0	0.0	0.099	1.0	96.55876	6.911	0	2.0	2.0	12.0	1.0	0.0
6944.445	500.0	100.0	100.0	0	0.0	0.0	0.098	1.0	96.83867	6.911	0	2.0	2.0	12.0	1.0	0.0
6944.445	500.0	100.0	100.0	0	0.0	0.0	0.097	1.0	95.78004	6.914	0	2.0	2.0	12.0	1.0	0.0
6944.445	500.0	100.0	100.0	0	0.0	0.0	0.096	1.0	95.78004	6.917	0	2.0	2.0	12.0	1.0	0.0
6944.445	500.0	100.0	100.0	0	0.0	0.0	0.095	1.0	96.23526	6.917	0	2.0	2.0	12.0	1.0	0.0
6944.445	500.0	100.0	100.0	0	0.0	0.0	0.095	1.0	96.25908	6.923	0	2.0	2.0	12.0	1.0	0.0
6944.445	500.0	100.0	100.0	0	0.0	0.0	0.094	1.0	96.25908	6.923	0	2.0	2.0	12.0	1.0	0.0
6944.445	500.0	100.0	100.0	0	0.0	0.0	0.093	1.0	97.6549	6.927	0	2.0	2.0	12.0	1.0	0.0
6944.445	500.0	100.0	100.0	0	0.0	0.0	0.092	1.0	97.6549	6.929	0	2.0	2.0	12.0	1.0	0.0
6944.445	500.0	100.0	100.0	0	0.0	0.0	0.091	1.0	97.45054	6.929	0	2.0	2.0	12.0	1.0	0.0
6944.445	500.0	100.0	100.0	0	0.0	0.0	0.09	1.0	97.608475	6.931	0	2.0	2.0	12.0	1.0	0.0
6944.445	500.0	100.0	100.0	0	0.0	0.0	0.09	1.0	97.608475	6.933	0	2.0	2.0	12.0	1.0	0.0
6944.445	500.0	100.0	100.0	0	0.0	0.0	0.089	1.0	97.105644	6.933	0	2.0	2.0	12.0	1.0	0.0
6944.445	500.0	100.0	100.0	0	0.0	0.0	0.089	1.0	97.40857	6.935	0	2.0	2.0	12.0	1.0	0.0
6944.445	500.0	100.0	100.0	0	0.0	0.0	0.088	1.0	97.40857	6.936	0	2.0	2.0	12.0	1.0	0.0
6944.445	500.0	100.0	100.0	0	0.0	0.0	0.087	1.0	97.02864	6.936	0	2.0	2.0	12.0	1.0	0.0
6944.445	500.0	100.0	100.0	0	0.0	0.0	0.086	1.0	97.02864	6.94	0	2.0	2.0	12.0	1.0	0.0
6944.445	500.0	100.0	100.0	0	0.0	0.0	0.085	1.0	96.25156	6.94	0	2.0	2.0	12.0	1.0	0.0
6944.445	500.0	100.0	100.0	0	0.0	0.0	0.085	1.0	96.37328	6.942	0	2.0	2.0	12.0	1.0	0.0
6944.445	500.0	100.0	100.0	0	0.0	0.0	0.084	1.0	96.37328	6.942	0	2.0	2.0	12.0	1.0	0.0
6944.445	500.0	100.0	100.0	0	0.0	0.0	0.083	1.0	96.41685	6.942	0	2.0	2.0	12.0	1.0	0.0
6944.445	500.0	100.0	100.0	0	0.0	0.0	0.082	1.0	96.46573	6.944	0	2.0	2.0	12.0	1.0	0.0
6944.445	500.0	100.0	100.0	0	0.0	0.0	0.081	1.0	96.46573	6.944	0	2.0	2.0	12.0	1.0	0.0
6944.445	500.0	100.0	100.0	0	0.0	0.0	0.08	1.0	96.62532	6.945	0	2.0	2.0	12.0	1.0	0.0
6944.445	500.0	100.0	100.0	0	0.0	0.0	0.079	1.0	96.62532	6.946	0	2.0	2.0	12.0	1.0	0.0
6944.445	500.0	100.0	100.0	0	0.0	0.0	0.079	1.0	96.08132	6.946	0	2.0	2.0	12.0	1.0	0.0
6944.445	500.0	100.0	100.0	0	0.0	0.0	0.078	1.0	95.9986	6.946	0	2.0	2.0	12.0	1.0	0.0
6944.445	500.0	100.0	100.0	0	0.0	0.0	0.077	1.0	95.9986	6.947	0	2.0	2.0	12.0	1.0	0.0
6944.445	500.0	100.0	100.0	0	0.0	0.0	0.076	1.0	95.82914	6.947	0	2.0	2.0	12.0	1.0	0.0
6944.445	500.0	100.0	100.0	0	0.0	0.0	0.075	1.0	95.29307	6.948	0	2.0	2.0	12.0	1.0	0.0
6944.445	500.0	100.0	100.0	0	0.0	0.0	0.073	1.0	95.29307	6.948	0	2.0	2.0	12.0	1.0	0.0
6944.445	500.0	100.0	100.0	0	0.0	0.0	0.072	1.0	95.29847	6.948	0	2.0	2.0	12.0	1.0	0.0
6944.445	500.0	100.0	100.0	0	0.0	0.0	0.071	1.0	95.29847	6.949	0	2.0	2.0	12.0	1.0	0.0
6944.445	500.0	100.0	100.0	0	0.0	0.0	0.07	1.0	94.63235	6.949	0	2.0	2.0	12.0	1.0	0.0
6944.445	500.0	100.0	100.0	0	0.0	0.0	0.069	1.0	94.98696	6.949	0	2.0	2.0	12.0	1.0	0.0
6944.445	500.0	100.0	100.0	0	0.0	0.0	0.067	1.0	94.98696	6.949	0	2.0	2.0	12.0	1.0	0.0
6944.445	500.0	100.0	100.0	0	0.0	0.0	0.066	1.0	94.914604	6.949	0	2.0	2.0	12.0	1.0	0.0
6944.445	500.0	100.0	100.0	0	0.0	0.0	0.065	1.0	94.86025	6.949	0	2.0	2.0	12.0	1.0	0.0
6944.445	500.0	100.0	100.0	0	0.0	0.0	0.064	1.0	94.86025	6.949	0	2.0	2.0	12.0	1.0	0.0
6944.445	500.0	100.0	100.0	0	0.0	0.0	0.062	1.0	94.72367	6.949	0	2.0	2.0	12.0	1.0	0.0
6944.445	500.0	100.0	100.0	0	0.0	0.0	0.061	1.0	94.89626	6.95	0	2.0	2.0	12.0	1.0	0.0
6944.445	500.0	100.0	100.0	0	0.0	0.0	0.06	1.0	95.36566	6.95	0	2.0	2.0	12.0	1.0	0.0
6944.445	500.0	100.0	100.0	0	0.0	0.0	0.059	1.0	95.38789	6.95	0	2.0	2.0	12.0	1.0	0.0
6944.445	500.0	100.0	100.0	0	0.0	0.0	0.057	1.0	95.38789	6.95	0	2.0	2.0	12.0	1.0	0.0
6944.445	500.0	100.0	100.0	0	0.0	0.0	0.056	1.0	95.56344	6.95	0	2.0	2.0	12.0	1.0	0.0
6944.445	500.0	100.0	100.0	0	0.0	0.0	0.054	1.0	95.04474	6.95	0	2.0	2.0	12.0	1.0	0.0
6944.445	500.0	100.0	100.0	0	0.0	0.0	0.053	1.0	95.04474	6.95	0	2.0	2.0	12.0	1.0	0.0
6944.445	500.0	100.0	100.0	0	0.0	0.0	0.051	1.0	95.30326	6.951	0	2.0	2.0	12.0	1.0	0.0
6944.445	500.0	100.0	100.0	0	0.0	0.0	0.05	1.0	95.30326	6.951	0	2.0	2.0	12.0	1.0	0.0
6944.445	500.0	100.0	100.0	0	0.0	0.0	0.048	1.0	96.01376	6.951	0	2.0	2.0	12.0	1.0	0.0
6944.445	500.0	100.0	100.0	0	0.0	0.0	0.047	1.0	95.665115	6.951	0	2.0	2.0	12.0	1.0	0.0
6944.445	500.0	100.0	100.0	0	0.0	0.0	0.045	1.0	95.665115	6.951	0	2.0	2.0	12.0	1.0	0.0
6944.445	500.0	100.0	100.0	0	0.0	0.0	0.043	1.0	95.45789	6.951	0	2.0	2.0	12.0	1.0	0.0
6944.445	500.0	100.0	100.0	0	0.0	0.0	0.042	1.0	94.71121	6.951	0	2.0	2.0	12.0	1.0	0.0
6944.445	500.0	100.0	100.0	0	0.0	0.0	0.04	1.0	94.71121	6.951	0	2.0	2.0	12.0	1.0	0.0
6944.445	500.0	100.0	100.0	0	0.0	0.0	0.038	1.0	95.65046	6.951	0	2.0	2.0	12.0	1.0	0.0
6944.445	500.0	100.0	100.0	0	0.0	0.0	0.036	1.0	95.65046	6.951	0	2.0	2.0	12.0	1.0	0.0
6944.445	500.0	100.0	100.0	0	0.0	0.0	0.034	1.0	95.68489	6.951	0	2.0	2.0	12.0	1.0	0.0
6944.445	500.0	100.0	100.0	0	0.0	0.0	0.032	1.0	95.858955	6.952	0	2.0	2.0	12.0	1.0	0.0
6944.445	500.0	100.0	100.0	0	0.0	0.0	0.03	1.0	95.858955	6.952	0	2.0	2.0	12.0	1.0	0.0
6944.445	500.0	100.0	100.0	0	0.0	0.0	0.028	1.0	96.27957	6.952	0	2.0	2.0	12.0	1.0	0.0
6944.445	500.0	100.0	100.0	0	0.0	0.0	0.026	1.0	96.26445	6.952	0	2.0	2.0	12.0	1.0	0.0
6944.445	500.0	100.0	100.0	0	0.0	0.0	0.024	1.0	96.26445	6.952	0	2.0	2.0	12.0	1.0	0.0
6944.445	500.0	100.0	100.0	0	0.0	0.0	0.022	1.0	97.57909	6.952	0	2.0	2.0	12.0	1.0	0.0
6944.445	500.0	100.0	100.0	0	0.0	0.0	0.02	1.0	97.57909	6.952	0	2.0	2.0	12.0	1.0	0.0
6944.445	500.0	100.0	100.0	0	0.0	0.0	0.018	1.0	97.81522	6.952	0	2.0	2.0	12.0	1.0	0.0
6944.445	500.0	100.0	100.0	0	0.0	0.0	0.016	1.0	98.331856	6.952	0	2.0	2.0	12.0	1.0	0.0
6944.445	500.0	100.0	100.0	0	0.0	0.0	0.014	1.0	98.331856	6.952	0	2.0	2.0	12.0	1.0	0.0
6944.445	500.0	100.0	100.0	0	0.0	0.0	0.012	1.0	98.012115	6.952	0	2.0	2.0	12.0	1.0	0.0
6944.445	500.0	100.0	100.0	0	0.0	0.0	0.01	1.0	97.929276	6.952	0	2.0	2.0	12.0	1.0	0.0
6944.445	500.0	100.0	100.0	0	0.0	0.0	0.008	1.0	97.929276	6.952	0	2.0	2.0	12.0	1.0	0.0
6944.445	500.0	100.0	100.0	0	0.0	0.0	0.006	1.0	97.737175	6.952	0	2.0	2.0	12.0	1.0	0.0
6944.445	500.0	100.0	100.0	0	0.0	0.0	0.004	1.0	97.8121	6.952	0	2.0	2.0	12.0	1.0	0.0
6944.445	500.0	100.0	100.0	0	0.0	0.0	0.003	1.0	97.37298	6.952	0	2.0	2.0	12.0	1.0	0.0
[truncated: 11,838 more rows]
