# Supplementary material for: Just noticeable differences for elbow joint torque feedback
Source: Sci Rep. 2021 Dec 7;11:23553. doi: 10.1038/s41598-021-02630-3 (PMC8651665; doi:10.1038/s41598-021-02630-3)
Supplement: Supplementary file 2 — Supplementary Information. [file 41598_2021_2630_MOESM2_ESM.zip › SupplementaryData_ScientificReports_KimAsbeck2021/S6_S2A.csv]

data 1	data 2	data 3	data 4	data 5	data 6	data 7	data 8	data 9	data 10	data 11	data 12	data 13	data 14	data 15	data 16	data 17
0.0	0.0	100.0	100.0	2	0.0	0.0	0.159	1.0	96.93659	0.0	1	0.0	0.0	0.0	0.0	0.0
0.0	0.0	100.0	100.0	2	0.0	0.0	0.156	1.0	96.93659	0.0	1	0.0	0.0	0.0	0.0	0.0
0.0	0.0	100.0	100.0	2	0.0	0.0	0.154	1.0	96.4988	0.0	1	0.0	0.0	0.0	0.0	0.0
0.0	0.0	100.0	100.0	2	0.0	0.0	0.152	1.0	96.79524	0.0	1	0.0	0.0	0.0	0.0	0.0
0.0	0.0	100.0	100.0	2	0.0	0.0	0.15	1.0	96.79524	0.0	1	0.0	0.0	0.0	0.0	0.0
0.0	0.0	100.0	100.0	2	0.0	0.0	0.148	1.0	96.52093	0.0	1	0.0	0.0	0.0	0.0	0.0
0.0	0.0	100.0	100.0	2	0.0	0.0	0.145	1.0	95.998024	0.0	1	0.0	0.0	0.0	0.0	0.0
0.0	0.0	100.0	100.0	2	0.0	0.0	0.143	1.0	96.006485	0.0	1	0.0	0.0	0.0	0.0	0.0
0.0	0.0	100.0	100.0	2	0.0	0.0	0.141	1.0	96.22441	0.0	1	0.0	0.0	0.0	0.0	0.0
0.0	0.0	100.0	100.0	2	0.0	0.0	0.138	1.0	96.22441	0.0	1	0.0	0.0	0.0	0.0	0.0
0.0	0.0	100.0	100.0	2	0.0	0.0	0.136	1.0	95.700714	0.0	1	0.0	0.0	0.0	0.0	0.0
0.0	0.0	100.0	100.0	2	0.0	0.0	0.133	1.0	95.43767	0.0	1	0.0	0.0	0.0	0.0	0.0
0.0	0.0	100.0	100.0	2	0.0	0.0	0.131	1.0	95.05528	0.0	1	0.0	0.0	0.0	0.0	0.0
0.0	0.0	100.0	100.0	2	0.0	0.0	0.129	1.0	95.25199	0.0	1	0.0	0.0	0.0	0.0	0.0
0.0	0.0	100.0	100.0	2	0.0	0.0	0.126	1.0	95.25199	0.0	1	0.0	0.0	0.0	0.0	0.0
0.0	0.0	100.0	100.0	2	0.0	0.0	0.124	1.0	94.757164	0.0	1	0.0	0.0	0.0	0.0	0.0
0.0	0.0	100.0	100.0	2	0.0	0.0	0.121	1.0	94.741684	0.0	1	0.0	0.0	0.0	0.0	0.0
0.0	0.0	100.0	100.0	2	0.0	0.0	0.119	1.0	94.741684	0.0	1	0.0	0.0	0.0	0.0	0.0
0.0	0.0	100.0	100.0	2	0.0	0.0	0.116	1.0	94.838936	0.0	1	0.0	0.0	0.0	0.0	0.0
0.0	0.0	100.0	100.0	2	0.0	0.0	0.114	1.0	94.2523	0.0	1	0.0	0.0	0.0	0.0	0.0
0.0	0.0	100.0	100.0	2	0.0	0.0	0.112	1.0	94.2523	0.0	1	0.0	0.0	0.0	0.0	0.0
0.0	0.0	100.0	100.0	2	0.0	0.0	0.109	1.0	94.411705	0.0	1	0.0	0.0	0.0	0.0	0.0
0.0	0.0	100.0	100.0	2	0.0	0.0	0.107	1.0	93.92885	0.0	1	0.0	0.0	0.0	0.0	0.0
0.0	0.0	100.0	100.0	2	0.0	0.0	0.104	1.0	94.399925	0.0	1	0.0	0.0	0.0	0.0	0.0
0.0	0.0	100.0	100.0	2	0.0	0.0	0.102	1.0	95.7596	0.0	1	0.0	0.0	0.0	0.0	0.0
0.0	0.0	100.0	100.0	2	0.0	0.0	0.099	1.0	95.7596	0.0	1	0.0	0.0	0.0	0.0	0.0
0.0	0.0	100.0	100.0	2	0.0	0.0	0.096	1.0	95.0963	0.0	1	0.0	0.0	0.0	0.0	0.0
0.0	0.0	100.0	100.0	2	0.0	0.0	0.094	1.0	95.330666	0.0	1	0.0	0.0	0.0	0.0	0.0
0.0	0.0	100.0	100.0	2	0.0	0.0	0.092	1.0	95.330666	0.0	1	0.0	0.0	0.0	0.0	0.0
0.0	0.0	100.0	100.0	2	0.0	0.0	0.089	1.0	94.75356	0.0	1	0.0	0.0	0.0	0.0	0.0
0.0	0.0	100.0	100.0	2	0.0	0.0	0.087	1.0	94.75356	0.0	1	0.0	0.0	0.0	0.0	0.0
0.0	0.0	100.0	100.0	2	0.0	0.0	0.084	1.0	94.86576	0.0	1	0.0	0.0	0.0	0.0	0.0
0.0	0.0	100.0	100.0	2	0.0	0.0	0.081	1.0	94.69956	0.0	1	0.0	0.0	0.0	0.0	0.0
0.0	0.0	100.0	100.0	2	0.0	0.0	0.079	1.0	94.69956	0.0	1	0.0	0.0	0.0	0.0	0.0
0.0	0.0	100.0	100.0	2	0.0	0.0	0.076	1.0	95.805115	0.0	1	0.0	0.0	0.0	0.0	0.0
0.0	0.0	100.0	100.0	2	0.0	0.0	0.073	1.0	95.78171	0.0	1	0.0	0.0	0.0	0.0	0.0
0.0	0.0	100.0	100.0	2	0.0	0.0	0.071	1.0	95.78171	0.0	1	0.0	0.0	0.0	0.0	0.0
0.0	0.0	100.0	100.0	2	0.0	0.0	0.068	1.0	96.07568	0.0	1	0.0	0.0	0.0	0.0	0.0
0.0	0.0	100.0	100.0	2	0.0	0.0	0.065	1.0	96.07568	0.0	1	0.0	0.0	0.0	0.0	0.0
0.0	0.0	100.0	100.0	2	0.0	0.0	0.063	1.0	96.68065	0.0	1	0.0	0.0	0.0	0.0	0.0
0.0	0.0	100.0	100.0	2	0.0	0.0	0.06	1.0	97.00207	0.0	1	0.0	0.0	0.0	0.0	0.0
0.0	0.0	100.0	100.0	2	0.0	0.0	0.058	1.0	97.00207	0.0	1	0.0	0.0	0.0	0.0	0.0
0.0	0.0	100.0	100.0	2	0.0	0.0	0.055	1.0	97.14973	0.0	1	0.0	0.0	0.0	0.0	0.0
0.0	0.0	100.0	100.0	2	0.0	0.0	0.052	1.0	97.560486	0.0	1	0.0	0.0	0.0	0.0	0.0
0.0	0.0	100.0	100.0	2	0.0	0.0	0.05	1.0	97.560486	0.0	1	0.0	0.0	0.0	0.0	0.0
0.0	0.0	100.0	100.0	2	0.0	0.0	0.047	1.0	97.435875	0.0	1	0.0	0.0	0.0	0.0	0.0
0.0	0.0	100.0	100.0	2	0.0	0.0	0.044	1.0	97.435875	0.0	1	0.0	0.0	0.0	0.0	0.0
0.0	0.0	100.0	100.0	2	0.0	0.0	0.042	1.0	97.6564	0.0	1	0.0	0.0	0.0	0.0	0.0
0.0	0.0	100.0	100.0	2	0.0	0.0	0.039	1.0	97.91924	0.0	1	0.0	0.0	0.0	0.0	0.0
0.0	0.0	100.0	100.0	2	0.0	0.0	0.037	1.0	97.91924	0.0	1	0.0	0.0	0.0	0.0	0.0
0.0	0.0	100.0	100.0	2	0.0	0.0	0.034	1.0	98.57777	0.0	1	0.0	0.0	0.0	0.0	0.0
0.0	0.0	100.0	100.0	2	0.0	0.0	0.032	1.0	97.52335	0.0	1	0.0	0.0	0.0	0.0	0.0
0.0	0.0	100.0	100.0	2	0.0	0.0	0.029	1.0	97.52335	0.0	1	0.0	0.0	0.0	0.0	0.0
0.0	0.0	100.0	100.0	2	0.0	0.0	0.027	1.0	97.5306	0.0	1	0.0	0.0	0.0	0.0	0.0
0.0	0.0	100.0	100.0	2	0.0	0.0	0.024	1.0	97.5306	0.0	1	0.0	0.0	0.0	0.0	0.0
0.0	0.0	100.0	100.0	2	0.0	0.0	0.022	1.0	97.22052	0.0	1	0.0	0.0	0.0	0.0	0.0
0.0	0.0	100.0	100.0	2	0.0	0.0	0.02	1.0	96.63707	0.0	1	0.0	0.0	0.0	0.0	0.0
0.0	0.0	100.0	100.0	2	0.0	0.0	0.017	1.0	96.63707	0.0	1	0.0	0.0	0.0	0.0	0.0
0.0	0.0	100.0	100.0	2	0.0	0.0	0.015	1.0	96.027405	0.0	1	0.0	0.0	0.0	0.0	0.0
0.0	0.0	100.0	100.0	2	0.0	0.0	0.013	1.0	96.77533	0.0	1	0.0	0.0	0.0	0.0	0.0
0.0	0.0	100.0	100.0	2	0.0	0.0	0.01	1.0	96.77533	0.0	1	0.0	0.0	0.0	0.0	0.0
0.0	0.0	100.0	100.0	2	0.0	0.0	0.008	1.0	96.12996	0.0	1	0.0	0.0	0.0	0.0	0.0
0.0	0.0	100.0	100.0	2	0.0	0.0	0.005	1.0	96.12996	0.0	1	0.0	0.0	0.0	0.0	0.0
0.0	0.0	100.0	100.0	2	0.0	0.0	0.003	1.0	96.162544	0.0	1	0.0	0.0	0.0	0.0	0.0
0.0	0.0	100.0	100.0	2	0.0	0.0	0.0	1.0	95.68986	0.0	1	0.0	0.0	0.0	0.0	0.0
0.0	0.0	100.0	100.0	2	0.0	0.0	-0.001	1.0	95.68986	0.0	1	0.0	0.0	0.0	0.0	0.0
0.0	0.0	100.0	100.0	2	0.0	0.0	-0.004	1.0	94.61562	0.0	1	0.0	0.0	0.0	0.0	0.0
0.0	0.0	100.0	100.0	2	0.0	0.0	-0.007	1.0	94.11502	0.0	1	0.0	0.0	0.0	0.0	0.0
0.0	0.0	100.0	100.0	2	0.0	0.0	-0.01	1.0	94.11502	0.0	1	0.0	0.0	0.0	0.0	0.0
0.0	0.0	100.0	100.0	2	0.0	0.0	-0.012	1.0	94.47786	0.0	1	0.0	0.0	1.0	0.0	0.0
0.0	0.0	100.0	100.0	2	0.0	0.0	-0.015	1.0	94.47786	0.0	1	0.0	0.0	1.0	0.0	0.0
0.0	0.0	100.0	100.0	2	0.0	0.0	-0.018	1.0	94.0182	0.0	0	0.0	0.0	0.0	0.0	0.0
0.0	0.0	100.0	100.0	2	0.0	0.0	-0.021	1.0	94.304054	0.0	0	0.0	0.0	0.0	0.0	0.0
0.0	0.0	100.0	100.0	2	0.0	0.0	-0.023	1.0	94.304054	0.0	0	0.0	0.0	0.0	0.0	0.0
0.0	0.0	100.0	100.0	2	0.0	0.0	-0.026	1.0	94.2103	0.0	0	0.0	0.0	0.0	0.0	0.0
0.0	0.0	100.0	100.0	2	0.0	0.0	-0.028	1.0	94.923676	0.0	0	0.0	0.0	0.0	0.0	0.0
0.0	0.0	100.0	100.0	2	0.0	0.0	-0.03	1.0	94.923676	0.0	0	0.0	0.0	0.0	0.0	0.0
0.0	0.0	100.0	100.0	2	0.0	0.0	-0.032	1.0	95.856544	0.0	0	0.0	0.0	0.0	0.0	0.0
0.0	0.0	100.0	100.0	2	0.0	0.0	-0.033	1.0	95.856544	0.0	0	0.0	0.0	0.0	0.0	0.0
0.0	0.0	100.0	100.0	2	0.0	0.0	-0.034	1.0	95.73748	0.0	0	0.0	0.0	0.0	0.0	0.0
0.0	0.0	100.0	100.0	2	0.0	0.0	-0.035	1.0	95.779785	0.0	0	0.0	0.0	0.0	0.0	0.0
0.0	0.0	100.0	100.0	2	0.0	0.0	-0.035	1.0	95.779785	0.0	0	0.0	0.0	0.0	0.0	0.0
0.0	0.0	100.0	100.0	2	0.0	0.0	-0.035	1.0	96.08475	0.0	0	0.0	0.0	0.0	0.0	0.0
0.0	0.0	100.0	100.0	2	0.0	0.0	-0.034	1.0	95.85884	0.0	0	0.0	0.0	0.0	0.0	0.0
0.0	0.0	100.0	100.0	2	0.0	0.0	-0.033	1.0	95.85884	0.0	0	0.0	0.0	0.0	0.0	0.0
0.0	0.0	100.0	100.0	2	0.0	0.0	-0.032	1.0	94.880875	0.0	0	0.0	0.0	0.0	0.0	0.0
0.0	0.0	100.0	100.0	2	0.0	0.0	-0.031	1.0	94.880875	0.0	0	0.0	0.0	0.0	0.0	0.0
0.0	0.0	100.0	100.0	2	0.0	0.0	-0.03	1.0	95.147064	0.0	0	0.0	0.0	0.0	0.0	0.0
0.0	0.0	100.0	100.0	2	0.0	0.0	-0.028	1.0	93.99652	0.0	0	0.0	0.0	0.0	0.0	0.0
0.0	0.0	100.0	100.0	2	0.0	0.0	-0.027	1.0	93.99652	0.0	0	0.0	0.0	0.0	0.0	0.0
0.0	0.0	100.0	100.0	2	0.0	0.0	-0.025	1.0	94.920715	0.0	0	0.0	0.0	0.0	0.0	0.0
0.0	0.0	100.0	100.0	2	0.0	0.0	-0.024	1.0	94.14527	0.0	0	0.0	0.0	0.0	0.0	0.0
0.0	0.0	100.0	100.0	2	0.0	0.0	-0.022	1.0	94.14527	0.0	0	0.0	0.0	0.0	0.0	0.0
0.0	0.0	100.0	100.0	2	0.0	0.0	-0.02	1.0	94.283165	0.0	0	0.0	0.0	0.0	0.0	0.0
0.0	0.0	100.0	100.0	2	0.0	0.0	-0.018	1.0	94.283165	0.0	0	0.0	0.0	0.0	0.0	0.0
0.0	0.0	100.0	100.0	2	0.0	0.0	-0.016	1.0	94.89088	0.0	0	0.0	0.0	0.0	0.0	0.0
0.0	0.0	100.0	100.0	2	0.0	0.0	-0.014	1.0	94.42857	0.0	0	0.0	0.0	0.0	0.0	0.0
0.0	0.0	100.0	100.0	2	0.0	0.0	-0.012	1.0	94.42857	0.0	0	0.0	0.0	0.0	0.0	0.0
0.0	0.0	100.0	100.0	2	0.0	0.0	-0.009	1.0	95.555565	0.0	0	0.0	0.0	0.0	0.0	0.0
0.0	0.0	100.0	100.0	2	0.0	0.0	-0.007	1.0	96.16612	0.0	0	0.0	0.0	0.0	0.0	0.0
0.0	0.0	100.0	100.0	2	0.0	0.0	-0.005	1.0	96.05533	0.0	0	0.0	0.0	0.0	0.0	0.0
0.0	0.0	100.0	100.0	2	0.0	0.0	-0.003	1.0	96.754135	0.0	0	0.0	0.0	0.0	0.0	0.0
0.0	0.0	100.0	100.0	2	0.0	0.0	0.0	1.0	96.754135	0.0	0	0.0	0.0	0.0	0.0	0.0
0.0	0.0	100.0	100.0	2	0.0	0.0	0.001	1.0	96.64805	0.0	0	0.0	0.0	0.0	0.0	0.0
0.0	0.0	100.0	100.0	2	0.0	0.0	0.004	1.0	98.346436	0.0	0	0.0	0.0	0.0	0.0	0.0
0.0	0.0	100.0	100.0	2	0.0	0.0	0.006	1.0	98.346436	0.0	0	0.0	0.0	0.0	0.0	0.0
0.0	0.0	100.0	100.0	2	0.0	0.0	0.009	1.0	98.33493	0.0	0	0.0	0.0	0.0	0.0	0.0
0.0	0.0	100.0	100.0	2	0.0	0.0	0.011	1.0	97.42809	0.0	0	0.0	0.0	0.0	0.0	0.0
0.0	0.0	100.0	100.0	2	0.0	0.0	0.014	1.0	97.42809	0.0	0	0.0	0.0	0.0	0.0	0.0
0.0	0.0	100.0	100.0	2	0.0	0.0	0.016	1.0	98.015175	0.0	0	0.0	0.0	0.0	0.0	0.0
0.0	0.0	100.0	100.0	2	0.0	0.0	0.019	1.0	98.015175	0.0	0	0.0	0.0	0.0	0.0	0.0
0.0	0.0	100.0	100.0	2	0.0	0.0	0.022	1.0	97.498825	0.0	0	0.0	0.0	0.0	0.0	0.0
0.0	0.0	100.0	100.0	2	0.0	0.0	0.024	1.0	96.64149	0.0	0	0.0	0.0	0.0	0.0	0.0
0.0	0.0	100.0	100.0	2	0.0	0.0	0.027	1.0	96.64149	0.0	0	0.0	0.0	0.0	0.0	0.0
0.0	0.0	100.0	100.0	2	0.0	0.0	0.03	1.0	96.57436	0.0	0	0.0	0.0	0.0	0.0	0.0
0.0	0.0	100.0	100.0	2	0.0	0.0	0.032	1.0	96.07216	0.0	0	0.0	0.0	0.0	0.0	0.0
0.0	0.0	100.0	100.0	2	0.0	0.0	0.035	1.0	96.07216	0.0	0	0.0	0.0	0.0	0.0	0.0
0.0	0.0	100.0	100.0	2	0.0	0.0	0.037	1.0	96.214424	0.0	0	0.0	0.0	0.0	0.0	0.0
0.0	0.0	100.0	100.0	2	0.0	0.0	0.04	1.0	96.214424	0.0	0	0.0	0.0	0.0	0.0	0.0
0.0	0.0	100.0	100.0	2	0.0	0.0	0.043	1.0	96.35354	0.0	0	0.0	0.0	0.0	0.0	0.0
0.0	0.0	100.0	100.0	2	0.0	0.0	0.045	1.0	96.787506	0.0	0	0.0	0.0	0.0	0.0	0.0
0.0	0.0	100.0	100.0	2	0.0	0.0	0.048	1.0	96.787506	0.0	0	0.0	0.0	0.0	0.0	0.0
0.0	0.0	100.0	100.0	2	0.0	0.0	0.05	1.0	96.70755	0.0	0	0.0	0.0	0.0	0.0	0.0
0.0	0.0	100.0	100.0	2	0.0	0.0	0.053	1.0	97.01389	0.0	0	0.0	0.0	0.0	0.0	0.0
0.0	0.0	100.0	100.0	2	0.0	0.0	0.055	1.0	97.01389	0.0	0	0.0	0.0	0.0	0.0	0.0
0.0	0.0	100.0	100.0	2	0.0	0.0	0.058	1.0	96.637665	0.0	0	0.0	0.0	0.0	0.0	0.0
0.0	0.0	100.0	100.0	2	0.0	0.0	0.06	1.0	96.637665	0.0	0	0.0	0.0	0.0	0.0	0.0
0.0	0.0	100.0	100.0	2	0.0	0.0	0.063	1.0	96.37466	0.0	0	0.0	0.0	0.0	0.0	0.0
0.0	0.0	100.0	100.0	2	0.0	0.0	0.065	1.0	96.744804	0.0	0	0.0	0.0	0.0	0.0	0.0
0.0	0.0	100.0	100.0	2	0.0	0.0	0.068	1.0	96.882484	0.0	0	0.0	0.0	0.0	0.0	0.0
0.0	0.0	100.0	100.0	2	0.0	0.0	0.07	1.0	96.24108	0.0	0	0.0	0.0	0.0	0.0	0.0
0.0	0.0	100.0	100.0	2	0.0	0.0	0.072	1.0	96.61322	0.0	0	0.0	0.0	0.0	0.0	0.0
0.0	0.0	100.0	100.0	2	0.0	0.0	0.075	1.0	96.61322	0.0	0	0.0	0.0	0.0	0.0	0.0
0.0	0.0	100.0	100.0	2	0.0	0.0	0.077	1.0	95.654816	0.0	0	0.0	0.0	0.0	0.0	0.0
0.0	0.0	100.0	100.0	2	0.0	0.0	0.08	1.0	95.654816	0.0	0	0.0	0.0	0.0	0.0	0.0
0.0	0.0	100.0	100.0	2	0.0	0.0	0.082	1.0	96.4224	0.0	0	0.0	0.0	0.0	0.0	0.0
0.0	0.0	100.0	100.0	2	0.0	0.0	0.085	1.0	96.77531	0.0	0	0.0	0.0	0.0	0.0	0.0
0.0	0.0	100.0	100.0	2	0.0	0.0	0.087	1.0	96.77531	0.0	0	0.0	0.0	0.0	0.0	0.0
0.0	0.0	100.0	100.0	2	0.0	0.0	0.089	1.0	96.546	0.0	0	0.0	0.0	0.0	0.0	0.0
0.0	0.0	100.0	100.0	2	0.0	0.0	0.092	1.0	96.76857	0.0	0	0.0	0.0	0.0	0.0	0.0
0.0	0.0	100.0	100.0	2	0.0	0.0	0.094	1.0	96.76857	0.0	0	0.0	0.0	0.0	0.0	0.0
0.0	0.0	100.0	100.0	2	0.0	0.0	0.097	1.0	97.34941	0.0	0	0.0	0.0	0.0	0.0	0.0
0.0	0.0	100.0	100.0	2	0.0	0.0	0.099	1.0	97.34941	0.0	0	0.0	0.0	0.0	0.0	0.0
0.0	0.0	100.0	100.0	2	0.0	0.0	0.101	1.0	96.892685	0.0	0	0.0	0.0	0.0	0.0	0.0
0.0	0.0	100.0	100.0	2	0.0	0.0	0.103	1.0	97.5331	0.0	0	0.0	0.0	0.0	0.0	0.0
0.0	0.0	100.0	100.0	2	0.0	0.0	0.105	1.0	97.5331	0.0	0	0.0	0.0	0.0	0.0	0.0
0.0	0.0	100.0	100.0	2	0.0	0.0	0.107	1.0	97.50312	0.0	0	0.0	0.0	0.0	0.0	0.0
0.0	0.0	100.0	100.0	2	0.0	0.0	0.11	1.0	96.96534	0.0	0	0.0	0.0	0.0	0.0	0.0
0.0	0.0	100.0	100.0	2	0.0	0.0	0.112	1.0	96.96534	0.0	0	0.0	0.0	0.0	0.0	0.0
0.0	0.0	100.0	100.0	2	0.0	0.0	0.114	1.0	96.65299	0.0	0	0.0	0.0	0.0	0.0	0.0
0.0	0.0	100.0	100.0	2	0.0	0.0	0.116	1.0	96.57031	0.0	0	0.0	0.0	0.0	0.0	0.0
0.0	0.0	100.0	100.0	2	0.0	0.0	0.118	1.0	96.59348	0.0	0	0.0	0.0	0.0	0.0	0.0
0.0	0.0	100.0	100.0	2	0.0	0.0	0.12	1.0	96.14345	0.0	0	0.0	0.0	0.0	0.0	0.0
0.0	0.0	100.0	100.0	2	0.0	0.0	0.122	1.0	96.14345	0.0	0	0.0	0.0	0.0	0.0	0.0
0.0	0.0	100.0	100.0	2	0.0	0.0	0.123	1.0	96.50999	0.0	0	0.0	0.0	0.0	0.0	0.0
0.0	0.0	100.0	100.0	2	0.0	0.0	0.125	1.0	96.64909	0.0	0	0.0	0.0	0.0	0.0	0.0
0.0	0.0	100.0	100.0	2	0.0	0.0	0.127	1.0	96.64909	0.0	0	0.0	0.0	0.0	0.0	0.0
0.0	0.0	100.0	100.0	2	0.0	0.0	0.129	1.0	97.2274	0.0	0	0.0	0.0	0.0	0.0	0.0
0.0	0.0	100.0	100.0	2	0.0	0.0	0.13	1.0	97.2274	0.0	0	0.0	0.0	0.0	0.0	0.0
0.0	0.0	100.0	100.0	2	0.0	0.0	0.132	1.0	97.67233	0.0	0	0.0	0.0	0.0	0.0	0.0
0.0	0.0	100.0	100.0	2	0.0	0.0	0.134	1.0	98.113815	0.0	0	0.0	0.0	0.0	0.0	0.0
0.0	0.0	100.0	100.0	2	0.0	0.0	0.135	1.0	98.113815	0.0	0	0.0	0.0	0.0	0.0	0.0
0.0	0.0	100.0	100.0	2	0.0	0.0	0.137	1.0	97.70255	0.0	0	0.0	0.0	0.0	0.0	0.0
0.0	0.0	100.0	100.0	2	0.0	0.0	0.138	1.0	97.67445	0.0	0	0.0	0.0	0.0	0.0	0.0
0.0	0.0	100.0	100.0	2	0.0	0.0	0.139	1.0	97.67445	0.0	0	0.0	0.0	0.0	0.0	0.0
0.0	0.0	100.0	100.0	2	0.0	0.0	0.14	1.0	97.25261	0.0	0	0.0	0.0	0.0	0.0	0.0
0.0	0.0	100.0	100.0	2	0.0	0.0	0.142	1.0	97.25261	0.0	0	0.0	0.0	0.0	0.0	0.0
0.0	0.0	100.0	100.0	2	0.0	0.0	0.143	1.0	97.261696	0.0	0	0.0	0.0	0.0	0.0	0.0
0.0	0.0	100.0	100.0	2	0.0	0.0	0.145	1.0	97.4822	0.0	0	0.0	0.0	0.0	0.0	0.0
0.0	0.0	100.0	100.0	2	0.0	0.0	0.146	1.0	97.4822	0.0	0	0.0	0.0	0.0	0.0	0.0
0.0	0.0	100.0	100.0	2	0.0	0.0	0.147	1.0	98.06057	0.0	0	0.0	0.0	0.0	0.0	0.0
0.0	0.0	100.0	100.0	2	0.0	0.0	0.148	1.0	98.616394	0.0	0	0.0	0.0	0.0	0.0	0.0
0.0	0.0	100.0	100.0	2	0.0	0.0	0.15	1.0	98.616394	0.0	0	0.0	0.0	0.0	0.0	0.0
0.0	0.0	100.0	100.0	2	0.0	0.0	0.151	1.0	98.73456	0.0	0	0.0	0.0	0.0	0.0	0.0
0.0	0.0	100.0	100.0	2	0.0	0.0	0.152	1.0	98.73456	0.0	0	0.0	0.0	0.0	0.0	0.0
0.0	0.0	100.0	100.0	2	0.0	0.0	0.152	1.0	98.986176	0.0	0	0.0	0.0	0.0	0.0	0.0
0.0	0.0	100.0	100.0	2	0.0	0.0	0.153	1.0	98.93549	0.0	0	0.0	0.0	0.0	0.0	0.0
0.0	0.0	100.0	100.0	2	0.0	0.0	0.154	1.0	98.93549	0.0	0	0.0	0.0	0.0	0.0	0.0
0.0	0.0	100.0	100.0	2	0.0	0.0	0.155	1.0	98.24538	0.0	0	0.0	0.0	0.0	0.0	0.0
0.0	0.0	100.0	100.0	2	0.0	0.0	0.155	1.0	97.68677	0.0	0	0.0	0.0	0.0	0.0	0.0
0.0	0.0	100.0	100.0	2	0.0	0.0	0.156	1.0	97.68677	0.0	0	0.0	0.0	0.0	0.0	0.0
0.0	0.0	100.0	100.0	2	0.0	0.0	0.156	1.0	97.335365	0.0	0	0.0	0.0	0.0	0.0	0.0
0.0	0.0	100.0	100.0	2	0.0	0.0	0.156	1.0	97.335365	0.0	0	0.0	0.0	0.0	0.0	0.0
0.0	0.0	100.0	100.0	2	0.0	0.0	0.156	1.0	97.02393	0.0	0	0.0	0.0	0.0	0.0	0.0
0.0	0.0	100.0	100.0	2	0.0	0.0	0.155	1.0	96.59144	0.0	0	0.0	0.0	8.0	0.0	0.0
0.0	0.0	100.0	100.0	2	0.0	0.0	0.155	1.0	96.59144	0.0	0	0.0	0.0	9.0	0.0	0.0
0.0	0.0	100.0	100.0	2	0.0	0.0	0.154	1.0	95.55725	0.0	0	0.0	0.0	11.0	0.0	0.0
-12500.001	900.0	100.0	100.0	2	0.0	0.0	0.154	1.0	95.72813	0.0	0	0.0	0.0	11.0	0.0	0.0
-12500.001	900.0	100.0	100.0	2	0.0	0.0	0.153	1.0	95.72813	0.0	0	0.0	0.0	11.0	0.0	0.0
-12500.001	900.0	100.0	100.0	2	0.0	0.0	0.151	1.0	95.53627	0.0	0	0.0	0.0	12.0	0.0	0.0
-12500.001	900.0	100.0	100.0	2	0.0	0.0	0.15	1.0	95.53627	-0.884	0	0.0	0.0	12.0	0.0	0.0
-12500.001	900.0	100.0	100.0	2	0.0	0.0	0.148	1.0	96.22235	-0.884	0	0.0	0.0	12.0	0.0	0.0
-12500.001	900.0	100.0	100.0	2	0.0	0.0	0.146	1.0	96.67425	-1.706	0	0.0	0.0	12.0	0.0	0.0
-12500.001	900.0	100.0	100.0	2	0.0	0.0	0.144	1.0	96.83064	-3.18	0	0.0	0.0	12.0	0.0	0.0
-12500.001	900.0	100.0	100.0	2	0.0	0.0	0.142	1.0	96.88062	-3.18	0	0.0	0.0	12.0	0.0	0.0
-12500.001	900.0	100.0	100.0	2	0.0	0.0	0.139	1.0	96.400635	-3.841	0	0.0	0.0	12.0	0.0	0.0
-12500.001	900.0	100.0	100.0	2	0.0	0.0	0.136	1.0	96.400635	-3.841	0	0.0	0.0	12.0	0.0	0.0
-12500.001	900.0	100.0	100.0	2	0.0	0.0	0.133	1.0	95.659874	-5.024	0	0.0	0.0	12.0	0.0	0.0
-12500.001	900.0	100.0	100.0	2	0.0	0.0	0.13	1.0	95.659874	-5.554	0	0.0	0.0	12.0	0.0	0.0
-12500.001	900.0	100.0	100.0	2	0.0	0.0	0.127	1.0	97.05663	-5.554	0	0.0	0.0	12.0	0.0	0.0
-12500.001	900.0	100.0	100.0	2	0.0	0.0	0.124	1.0	96.31664	-6.503	0	0.0	0.0	12.0	0.0	0.0
-12500.001	900.0	100.0	100.0	2	0.0	0.0	0.121	1.0	96.31664	-7.323	0	0.0	0.0	12.0	0.0	0.0
-12500.001	900.0	100.0	100.0	2	0.0	0.0	0.118	1.0	95.61751	-7.323	0	0.0	0.0	12.0	0.0	0.0
-12500.001	900.0	100.0	100.0	2	0.0	0.0	0.114	1.0	95.42222	-7.692	0	0.0	0.0	12.0	0.0	0.0
-12500.001	900.0	100.0	100.0	2	0.0	0.0	0.111	1.0	95.42222	-7.692	0	0.0	0.0	12.0	0.0	0.0
-12500.001	900.0	100.0	100.0	2	0.0	0.0	0.107	1.0	95.81036	-8.349	0	0.0	0.0	12.0	0.0	0.0
-12500.001	900.0	100.0	100.0	2	0.0	0.0	0.103	1.0	95.81036	-8.643	0	0.0	0.0	12.0	0.0	0.0
-12500.001	900.0	100.0	100.0	2	0.0	0.0	0.099	1.0	95.314735	-8.643	0	0.0	0.0	12.0	0.0	0.0
-12500.001	900.0	100.0	100.0	2	0.0	0.0	0.096	1.0	95.02071	-9.172	0	0.0	0.0	12.0	0.0	0.0
-12500.001	900.0	100.0	100.0	2	0.0	0.0	0.092	1.0	95.02071	-9.408	0	0.0	0.0	12.0	0.0	0.0
-12500.001	900.0	100.0	100.0	2	0.0	0.0	0.088	1.0	94.47549	-9.408	0	0.0	0.0	12.0	0.0	0.0
-12500.001	900.0	100.0	100.0	2	0.0	0.0	0.085	1.0	94.5245	-9.628	0	0.0	0.0	12.0	0.0	0.0
-12500.001	900.0	100.0	100.0	2	0.0	0.0	0.081	1.0	93.840324	-9.628	0	0.0	0.0	12.0	0.0	0.0
-12500.001	900.0	100.0	100.0	2	0.0	0.0	0.077	1.0	93.93635	-10.023	0	0.0	0.0	12.0	0.0	0.0
-12500.001	900.0	100.0	100.0	2	0.0	0.0	0.073	1.0	93.93635	-10.198	0	0.0	0.0	12.0	0.0	0.0
-12500.001	900.0	100.0	100.0	2	0.0	0.0	0.069	1.0	93.86564	-10.198	0	0.0	0.0	12.0	0.0	0.0
-12500.001	900.0	100.0	100.0	2	0.0	0.0	0.065	1.0	93.62645	-10.514	0	0.0	0.0	12.0	0.0	0.0
-12500.001	900.0	100.0	100.0	2	0.0	0.0	0.06	1.0	93.62645	-10.656	0	0.0	0.0	12.0	0.0	0.0
-12500.001	900.0	100.0	100.0	2	0.0	0.0	0.056	1.0	94.19905	-10.656	0	0.0	0.0	12.0	0.0	0.0
-12500.001	900.0	100.0	100.0	2	0.0	0.0	0.051	1.0	94.20776	-10.91	0	0.0	0.0	12.0	0.0	0.0
-12500.001	900.0	100.0	100.0	2	0.0	0.0	0.047	1.0	94.20776	-10.91	0	0.0	0.0	12.0	0.0	0.0
-12500.001	900.0	100.0	100.0	2	0.0	0.0	0.042	1.0	95.35376	-11.023	0	0.0	0.0	12.0	0.0	0.0
-12500.001	900.0	100.0	100.0	2	0.0	0.0	0.038	1.0	95.35376	-11.227	0	0.0	0.0	12.0	0.0	0.0
-12500.001	900.0	100.0	100.0	2	0.0	0.0	0.033	1.0	95.2545	-11.227	0	0.0	0.0	12.0	0.0	0.0
-12500.001	900.0	100.0	100.0	2	0.0	0.0	0.029	1.0	96.24808	-11.403	0	0.0	0.0	12.0	0.0	0.0
-12500.001	900.0	100.0	100.0	2	0.0	0.0	0.024	1.0	96.24808	-11.481	0	0.0	0.0	12.0	0.0	0.0
-12500.001	900.0	100.0	100.0	2	0.0	0.0	0.019	1.0	95.55636	-11.481	0	0.0	0.0	12.0	0.0	0.0
-12500.001	900.0	100.0	100.0	1	0.0	0.0	0.015	1.0	95.8192	-11.623	0	0.0	0.0	12.0	0.0	0.0
-12500.001	900.0	100.0	100.0	1	0.0	0.0	0.01	1.0	95.8192	-11.623	0	0.0	0.0	12.0	0.0	0.0
-12500.001	900.0	100.0	100.0	1	0.0	0.0	0.005	1.0	96.61532	-11.686	0	0.0	0.0	12.0	0.0	0.0
-12500.001	900.0	100.0	100.0	1	0.0	0.0	0.001	1.0	96.61532	-11.799	0	0.0	0.0	12.0	0.0	0.0
-12500.001	900.0	100.0	100.0	1	0.0	0.0	-0.003	1.0	96.1656	-11.799	0	0.0	0.0	12.0	0.0	0.0
-12500.001	900.0	100.0	100.0	1	0.0	0.0	-0.007	1.0	96.29426	-11.851	0	0.0	0.0	12.0	0.0	0.0
-12500.001	900.0	100.0	100.0	1	0.0	0.0	-0.011	1.0	95.906906	-11.941	0	0.0	0.0	12.0	0.0	0.0
-12500.001	900.0	100.0	100.0	0	0.0	0.0	-0.016	1.0	96.191246	-11.941	0	0.0	1.0	14.0	0.0	0.0
0.0	900.0	100.0	100.0	0	0.0	0.0	-0.02	1.0	96.30124	-11.981	0	0.0	1.0	0.0	0.0	0.0
0.0	900.0	100.0	100.0	0	0.0	0.0	-0.025	1.0	96.30124	-11.981	0	0.0	1.0	0.0	0.0	0.0
0.0	900.0	100.0	100.0	0	0.0	0.0	-0.029	1.0	96.0001	-12.054	0	0.0	1.0	0.0	0.0	0.0
0.0	900.0	100.0	100.0	0	0.0	0.0	-0.033	1.0	96.0001	-12.087	0	0.0	1.0	0.0	0.0	0.0
0.0	900.0	100.0	100.0	0	0.0	0.0	-0.037	1.0	96.56052	-12.087	0	0.0	1.0	0.0	0.0	0.0
0.0	900.0	100.0	100.0	0	0.0	0.0	-0.04	1.0	96.21086	-10.438	0	0.0	1.0	0.0	0.0	0.0
0.0	900.0	100.0	100.0	0	0.0	0.0	-0.043	1.0	96.21086	-9.7	0	0.0	1.0	0.0	0.0	0.0
0.0	900.0	100.0	100.0	0	0.0	0.0	-0.044	1.0	96.9331	-9.7	0	0.0	1.0	0.0	0.0	0.0
0.0	900.0	100.0	100.0	0	0.0	0.0	-0.045	1.0	96.9331	-8.377	0	0.0	1.0	0.0	0.0	0.0
0.0	900.0	100.0	100.0	0	0.0	0.0	-0.046	1.0	97.00174	-8.377	0	0.0	1.0	0.0	0.0	0.0
0.0	900.0	100.0	100.0	0	0.0	0.0	-0.046	1.0	97.061226	-7.784	0	0.0	1.0	0.0	0.0	0.0
0.0	900.0	100.0	100.0	0	0.0	0.0	-0.046	1.0	97.061226	-6.723	0	0.0	1.0	0.0	0.0	0.0
0.0	900.0	100.0	100.0	0	0.0	0.0	-0.045	1.0	96.43054	-6.723	0	0.0	1.0	1.0	0.0	0.0
0.0	900.0	100.0	100.0	0	0.0	0.0	-0.044	1.0	96.34669	-5.805	0	0.0	1.0	0.0	0.0	0.0
0.0	900.0	100.0	100.0	0	0.0	0.0	-0.042	1.0	96.34669	-5.395	0	0.0	1.0	0.0	0.0	0.0
0.0	900.0	100.0	100.0	0	0.0	0.0	-0.041	1.0	96.37611	-5.395	0	0.0	1.0	0.0	0.0	0.0
0.0	900.0	100.0	100.0	0	0.0	0.0	-0.04	1.0	96.82194	-4.659	0	0.0	1.0	0.0	0.0	0.0
0.0	900.0	100.0	100.0	0	0.0	0.0	-0.038	1.0	97.35687	-4.659	0	0.0	1.0	0.0	0.0	0.0
0.0	900.0	100.0	100.0	0	0.0	0.0	-0.036	1.0	97.07137	-4.329	0	0.0	1.0	0.0	0.0	0.0
0.0	900.0	100.0	100.0	0	0.0	0.0	-0.035	1.0	97.07137	-3.738	0	0.0	1.0	0.0	0.0	0.0
0.0	900.0	100.0	100.0	0	0.0	0.0	-0.033	1.0	97.37479	-3.738	0	0.0	1.0	0.0	0.0	0.0
0.0	900.0	100.0	100.0	0	0.0	0.0	-0.031	1.0	97.74469	-3.474	0	0.0	1.0	0.0	0.0	0.0
0.0	900.0	100.0	100.0	0	0.0	0.0	-0.029	1.0	97.74469	-3.0	0	0.0	1.0	0.0	0.0	0.0
0.0	900.0	100.0	100.0	0	0.0	0.0	-0.027	1.0	97.190735	-3.0	0	0.0	1.0	0.0	0.0	0.0
0.0	900.0	100.0	100.0	0	0.0	0.0	-0.024	1.0	97.190735	-2.591	0	0.0	1.0	0.0	0.0	0.0
0.0	900.0	100.0	100.0	0	0.0	0.0	-0.022	1.0	97.306335	-2.591	0	0.0	1.0	0.0	0.0	0.0
0.0	900.0	100.0	100.0	0	0.0	0.0	-0.02	1.0	96.79934	-2.407	0	0.0	1.0	0.0	0.0	0.0
0.0	900.0	100.0	100.0	0	0.0	0.0	-0.018	1.0	96.79934	-2.079	0	0.0	1.0	0.0	0.0	0.0
0.0	900.0	100.0	100.0	0	0.0	0.0	-0.015	1.0	97.3529	-2.079	0	0.0	1.0	0.0	0.0	0.0
0.0	900.0	100.0	100.0	0	0.0	0.0	-0.013	1.0	97.14035	-1.932	0	0.0	1.0	0.0	0.0	0.0
0.0	900.0	100.0	100.0	0	0.0	0.0	-0.01	1.0	97.14035	-1.668	0	0.0	1.0	0.0	0.0	0.0
0.0	900.0	100.0	100.0	0	0.0	0.0	-0.008	1.0	96.59557	-1.668	0	0.0	1.0	0.0	0.0	0.0
0.0	900.0	100.0	100.0	0	0.0	0.0	-0.005	1.0	96.59557	-1.55	0	0.0	1.0	0.0	0.0	0.0
0.0	900.0	100.0	100.0	0	0.0	0.0	-0.003	1.0	96.50989	-1.55	0	0.0	1.0	0.0	0.0	0.0
0.0	900.0	100.0	100.0	0	0.0	0.0	0.0	1.0	96.72641	-1.338	0	0.0	1.0	0.0	0.0	0.0
0.0	900.0	100.0	100.0	0	0.0	0.0	0.002	1.0	96.72641	-1.244	0	0.0	1.0	0.0	0.0	0.0
0.0	900.0	100.0	100.0	0	0.0	0.0	0.005	1.0	96.86142	-1.244	0	0.0	1.0	0.0	0.0	0.0
0.0	900.0	100.0	100.0	0	0.0	0.0	0.008	1.0	95.33999	-1.074	0	0.0	1.0	0.0	0.0	0.0
0.0	900.0	100.0	100.0	0	0.0	0.0	0.011	1.0	95.33999	-1.074	0	0.0	1.0	0.0	0.0	0.0
0.0	900.0	100.0	100.0	0	0.0	0.0	0.014	1.0	96.173996	-0.927	0	0.0	1.0	0.0	0.0	0.0
0.0	900.0	100.0	100.0	0	0.0	0.0	0.017	1.0	96.173996	-0.861	0	0.0	1.0	0.0	0.0	0.0
0.0	900.0	100.0	100.0	0	0.0	0.0	0.02	1.0	95.38246	-0.861	0	0.0	1.0	0.0	0.0	0.0
0.0	900.0	100.0	100.0	0	0.0	0.0	0.023	1.0	95.98935	-0.744	0	0.0	1.0	0.0	0.0	0.0
0.0	900.0	100.0	100.0	0	0.0	0.0	0.026	1.0	95.98935	-0.691	0	0.0	1.0	0.0	0.0	0.0
0.0	900.0	100.0	100.0	0	0.0	0.0	0.029	1.0	95.67716	-0.691	0	0.0	1.0	0.0	0.0	0.0
0.0	900.0	100.0	100.0	0	0.0	0.0	0.032	1.0	96.53084	-0.597	0	0.0	1.0	0.0	0.0	0.0
0.0	900.0	100.0	100.0	0	0.0	0.0	0.035	1.0	96.53084	-0.554	0	0.0	1.0	0.0	0.0	0.0
0.0	900.0	100.0	100.0	0	0.0	0.0	0.038	1.0	97.415344	-0.554	0	0.0	1.0	0.0	0.0	0.0
0.0	900.0	100.0	100.0	0	0.0	0.0	0.041	1.0	97.415344	-0.478	0	0.0	1.0	0.0	0.0	0.0
0.0	900.0	100.0	100.0	0	0.0	0.0	0.044	1.0	97.2214	-0.478	0	0.0	1.0	0.0	0.0	0.0
0.0	900.0	100.0	100.0	0	0.0	0.0	0.047	1.0	96.56775	-0.445	0	0.0	1.0	0.0	0.0	0.0
0.0	900.0	100.0	100.0	0	0.0	0.0	0.05	1.0	96.56775	-0.384	0	0.0	1.0	0.0	0.0	0.0
0.0	900.0	100.0	100.0	0	0.0	0.0	0.053	1.0	96.59484	-0.384	0	0.0	1.0	0.0	0.0	0.0
0.0	900.0	100.0	100.0	0	0.0	0.0	0.056	1.0	96.62312	-0.356	0	0.0	1.0	0.0	0.0	0.0
0.0	900.0	100.0	100.0	0	0.0	0.0	0.059	1.0	96.62312	-0.308	0	0.0	1.0	0.0	0.0	0.0
0.0	900.0	100.0	100.0	0	0.0	0.0	0.062	1.0	96.08044	-0.308	0	0.0	1.0	0.0	0.0	0.0
0.0	900.0	100.0	100.0	0	0.0	0.0	0.065	1.0	96.08044	-0.286	0	0.0	1.0	0.0	0.0	0.0
0.0	900.0	100.0	100.0	0	0.0	0.0	0.068	1.0	96.66326	-0.286	0	0.0	1.0	0.0	0.0	0.0
0.0	900.0	100.0	100.0	0	0.0	0.0	0.071	1.0	96.94543	-0.247	0	0.0	1.0	0.0	0.0	0.0
0.0	900.0	100.0	100.0	0	0.0	0.0	0.074	1.0	96.94543	-0.229	0	0.0	1.0	0.0	0.0	0.0
0.0	900.0	100.0	100.0	0	0.0	0.0	0.077	1.0	95.87805	-0.229	0	0.0	1.0	0.0	0.0	0.0
0.0	900.0	100.0	100.0	0	0.0	0.0	0.08	1.0	96.62465	-0.198	0	0.0	1.0	0.0	0.0	0.0
0.0	900.0	100.0	100.0	0	0.0	0.0	0.083	1.0	96.62465	-0.184	0	0.0	1.0	0.0	0.0	0.0
0.0	900.0	100.0	100.0	0	0.0	0.0	0.086	1.0	96.3169	-0.184	0	0.0	1.0	0.0	0.0	0.0
0.0	900.0	100.0	100.0	0	0.0	0.0	0.089	1.0	96.3169	-0.158	0	0.0	1.0	0.0	0.0	0.0
0.0	900.0	100.0	100.0	0	0.0	0.0	0.092	1.0	95.77547	-0.158	0	0.0	1.0	0.0	0.0	0.0
0.0	900.0	100.0	100.0	0	0.0	0.0	0.095	1.0	95.42601	-0.138	0	0.0	1.0	0.0	0.0	0.0
0.0	900.0	100.0	100.0	0	0.0	0.0	0.098	1.0	95.42601	-0.127	0	0.0	1.0	0.0	0.0	0.0
0.0	900.0	100.0	100.0	0	0.0	0.0	0.1	1.0	95.963875	-0.127	0	0.0	1.0	0.0	0.0	0.0
0.0	900.0	100.0	100.0	0	0.0	0.0	0.103	1.0	95.72954	-0.109	0	0.0	1.0	0.0	0.0	0.0
0.0	900.0	100.0	100.0	0	0.0	0.0	0.106	1.0	95.72954	-0.101	0	0.0	1.0	0.0	0.0	0.0
0.0	900.0	100.0	100.0	0	0.0	0.0	0.108	1.0	95.6538	-0.101	0	0.0	1.0	0.0	0.0	0.0
0.0	900.0	100.0	100.0	0	0.0	0.0	0.111	1.0	95.6538	-0.087	0	0.0	1.0	0.0	0.0	0.0
0.0	900.0	100.0	100.0	0	0.0	0.0	0.113	1.0	96.15916	-0.087	0	0.0	1.0	0.0	0.0	0.0
0.0	900.0	100.0	100.0	0	0.0	0.0	0.116	1.0	96.44335	-0.081	0	0.0	1.0	0.0	0.0	0.0
0.0	900.0	100.0	100.0	0	0.0	0.0	0.118	1.0	96.44335	-0.07	0	0.0	1.0	0.0	0.0	0.0
0.0	900.0	100.0	100.0	0	0.0	0.0	0.121	1.0	96.50482	-0.07	0	0.0	1.0	0.0	0.0	0.0
0.0	900.0	100.0	100.0	0	0.0	0.0	0.123	1.0	96.12216	-0.065	0	0.0	1.0	0.0	0.0	0.0
0.0	900.0	100.0	100.0	0	0.0	0.0	0.125	1.0	96.12216	-0.056	0	0.0	1.0	0.0	0.0	0.0
0.0	900.0	100.0	100.0	0	0.0	0.0	0.127	1.0	95.93456	-0.056	0	0.0	1.0	0.0	0.0	0.0
0.0	900.0	100.0	100.0	0	0.0	0.0	0.129	1.0	95.93456	-0.052	0	0.0	1.0	0.0	0.0	0.0
0.0	900.0	100.0	100.0	0	0.0	0.0	0.131	1.0	95.35239	-0.052	0	0.0	1.0	0.0	0.0	0.0
0.0	900.0	100.0	100.0	0	0.0	0.0	0.133	1.0	95.55738	-0.044	0	0.0	1.0	0.0	0.0	0.0
0.0	900.0	100.0	100.0	0	0.0	0.0	0.135	1.0	95.55738	-0.041	0	0.0	1.0	0.0	0.0	0.0
0.0	900.0	100.0	100.0	0	0.0	0.0	0.137	1.0	96.12182	-0.041	0	0.0	1.0	0.0	0.0	0.0
0.0	900.0	100.0	100.0	0	0.0	0.0	0.139	1.0	96.50992	-0.035	0	0.0	1.0	0.0	0.0	0.0
0.0	900.0	100.0	100.0	0	0.0	0.0	0.14	1.0	96.50992	-0.033	0	0.0	1.0	0.0	0.0	0.0
0.0	900.0	100.0	100.0	0	0.0	0.0	0.142	1.0	96.88795	-0.033	0	0.0	1.0	0.0	0.0	0.0
0.0	900.0	100.0	100.0	0	0.0	0.0	0.144	1.0	96.88795	-0.028	0	0.0	1.0	0.0	0.0	0.0
0.0	900.0	100.0	100.0	0	0.0	0.0	0.145	1.0	96.32956	-0.028	0	0.0	1.0	0.0	0.0	0.0
0.0	900.0	100.0	100.0	0	0.0	0.0	0.147	1.0	96.58204	-0.024	0	0.0	1.0	0.0	0.0	0.0
0.0	900.0	100.0	100.0	0	0.0	0.0	0.148	1.0	96.58204	-0.022	0	0.0	1.0	0.0	0.0	0.0
0.0	900.0	100.0	100.0	0	0.0	0.0	0.15	1.0	96.9102	-0.022	0	0.0	1.0	0.0	0.0	0.0
0.0	900.0	100.0	100.0	0	0.0	0.0	0.151	1.0	97.27101	-0.019	0	0.0	1.0	0.0	0.0	0.0
0.0	900.0	100.0	100.0	0	0.0	0.0	0.152	1.0	97.27101	-0.018	0	0.0	1.0	0.0	0.0	0.0
0.0	900.0	100.0	100.0	0	0.0	0.0	0.154	1.0	97.55373	-0.018	0	0.0	1.0	0.0	0.0	0.0
0.0	900.0	100.0	100.0	0	0.0	0.0	0.155	1.0	97.06334	-0.015	0	0.0	1.0	0.0	0.0	0.0
0.0	900.0	100.0	100.0	0	0.0	0.0	0.156	1.0	95.52245	-0.015	0	0.0	1.0	0.0	0.0	0.0
0.0	900.0	100.0	100.0	0	0.0	0.0	0.156	1.0	96.788605	-0.014	0	0.0	1.0	0.0	0.0	0.0
0.0	900.0	100.0	100.0	0	0.0	0.0	0.157	1.0	96.5169	-0.012	0	0.0	1.0	0.0	0.0	0.0
0.0	900.0	100.0	100.0	0	0.0	0.0	0.157	1.0	95.99776	-0.012	0	0.0	1.0	0.0	0.0	0.0
0.0	900.0	100.0	100.0	0	0.0	0.0	0.158	1.0	96.24947	-0.011	0	0.0	1.0	0.0	0.0	0.0
0.0	900.0	100.0	100.0	0	0.0	0.0	0.158	1.0	95.894554	-0.011	0	0.0	1.0	0.0	0.0	0.0
0.0	900.0	100.0	100.0	0	0.0	0.0	0.158	1.0	95.313705	-0.009	0	0.0	1.0	0.0	0.0	0.0
0.0	900.0	100.0	100.0	0	0.0	0.0	0.157	1.0	95.313705	-0.008	0	0.0	1.0	0.0	0.0	0.0
0.0	900.0	100.0	100.0	0	0.0	0.0	0.157	1.0	96.035866	-0.008	0	0.0	1.0	8.0	0.0	0.0
0.0	900.0	100.0	100.0	0	0.0	0.0	0.157	1.0	96.158035	-0.007	0	0.0	1.0	11.0	0.0	0.0
0.0	900.0	100.0	100.0	0	0.0	0.0	0.156	1.0	96.158035	-0.006	0	0.0	1.0	11.0	0.0	0.0
-11111.111	800.0	100.0	100.0	0	0.0	0.0	0.156	1.0	96.41564	-0.006	0	0.0	1.0	11.0	0.0	0.0
-11111.111	800.0	100.0	100.0	0	0.0	0.0	0.155	1.0	96.85194	-0.005	0	0.0	1.0	11.0	0.0	0.0
-11111.111	800.0	100.0	100.0	0	0.0	0.0	0.154	1.0	96.85194	-0.005	0	0.0	1.0	11.0	0.0	0.0
-11111.111	800.0	100.0	100.0	0	0.0	0.0	0.153	1.0	96.94957	-0.005	0	0.0	1.0	11.0	0.0	0.0
-11111.111	800.0	100.0	100.0	0	0.0	0.0	0.151	1.0	96.94957	-1.522	0	0.0	1.0	11.0	0.0	0.0
-11111.111	800.0	100.0	100.0	0	0.0	0.0	0.149	1.0	97.80524	-1.522	0	0.0	1.0	12.0	0.0	0.0
-11111.111	800.0	100.0	100.0	0	0.0	0.0	0.147	1.0	97.28616	-2.832	0	0.0	1.0	12.0	0.0	0.0
-11111.111	800.0	100.0	100.0	0	0.0	0.0	0.145	1.0	97.28616	-3.418	0	0.0	1.0	12.0	0.0	0.0
-11111.111	800.0	100.0	100.0	0	0.0	0.0	0.142	1.0	96.68857	-3.418	0	0.0	1.0	12.0	0.0	0.0
-11111.111	800.0	100.0	100.0	0	0.0	0.0	0.139	1.0	96.83078	-4.469	0	0.0	1.0	12.0	0.0	0.0
-11111.111	800.0	100.0	100.0	0	0.0	0.0	0.137	1.0	96.83078	-4.94	0	0.0	1.0	12.0	0.0	0.0
-11111.111	800.0	100.0	100.0	0	0.0	0.0	0.134	1.0	96.80871	-4.94	0	0.0	1.0	12.0	0.0	0.0
-11111.111	800.0	100.0	100.0	0	0.0	0.0	0.131	1.0	96.80871	-5.784	0	0.0	1.0	12.0	0.0	0.0
-11111.111	800.0	100.0	100.0	0	0.0	0.0	0.128	1.0	95.878746	-5.784	0	0.0	1.0	12.0	0.0	0.0
-11111.111	800.0	100.0	100.0	0	0.0	0.0	0.125	1.0	96.869804	-6.161	0	0.0	1.0	12.0	0.0	0.0
-11111.111	800.0	100.0	100.0	0	0.0	0.0	0.122	1.0	96.869804	-6.838	0	0.0	1.0	12.0	0.0	0.0
-11111.111	800.0	100.0	100.0	0	0.0	0.0	0.119	1.0	96.10656	-6.838	0	0.0	1.0	12.0	0.0	0.0
-11111.111	800.0	100.0	100.0	0	0.0	0.0	0.116	1.0	96.033226	-7.423	0	0.0	1.0	12.0	0.0	0.0
-11111.111	800.0	100.0	100.0	0	0.0	0.0	0.112	1.0	96.033226	-7.685	0	0.0	1.0	12.0	0.0	0.0
-11111.111	800.0	100.0	100.0	0	0.0	0.0	0.109	1.0	96.12042	-7.685	0	0.0	1.0	12.0	0.0	0.0
-11111.111	800.0	100.0	100.0	0	0.0	0.0	0.105	1.0	96.12042	-8.154	0	0.0	1.0	12.0	0.0	0.0
-11111.111	800.0	100.0	100.0	0	0.0	0.0	0.101	1.0	96.09832	-8.154	0	0.0	1.0	12.0	0.0	0.0
-11111.111	800.0	100.0	100.0	0	0.0	0.0	0.098	1.0	95.50543	-8.365	0	0.0	1.0	12.0	0.0	0.0
-11111.111	800.0	100.0	100.0	0	0.0	0.0	0.094	1.0	95.50543	-8.741	0	0.0	1.0	12.0	0.0	0.0
-11111.111	800.0	100.0	100.0	0	0.0	0.0	0.09	1.0	94.9855	-8.741	0	0.0	1.0	12.0	0.0	0.0
-11111.111	800.0	100.0	100.0	0	0.0	0.0	0.087	1.0	95.20197	-8.91	0	0.0	1.0	12.0	0.0	0.0
-11111.111	800.0	100.0	100.0	0	0.0	0.0	0.083	1.0	95.20197	-9.066	0	0.0	1.0	12.0	0.0	0.0
-11111.111	800.0	100.0	100.0	0	0.0	0.0	0.079	1.0	95.1372	-9.066	0	0.0	1.0	12.0	0.0	0.0
-11111.111	800.0	100.0	100.0	0	0.0	0.0	0.076	1.0	95.1372	-9.347	0	0.0	1.0	12.0	0.0	0.0
-11111.111	800.0	100.0	100.0	0	0.0	0.0	0.072	1.0	94.24108	-9.347	0	0.0	1.0	12.0	0.0	0.0
-11111.111	800.0	100.0	100.0	0	0.0	0.0	0.068	1.0	94.63443	-9.473	0	0.0	1.0	12.0	0.0	0.0
-11111.111	800.0	100.0	100.0	0	0.0	0.0	0.064	1.0	93.83622	-9.589	0	0.0	1.0	12.0	0.0	0.0
-11111.111	800.0	100.0	100.0	0	0.0	0.0	0.06	1.0	92.95525	-9.589	0	0.0	1.0	12.0	0.0	0.0
-11111.111	800.0	100.0	100.0	0	0.0	0.0	0.056	1.0	96.44037	-9.799	0	0.0	1.0	12.0	0.0	0.0
-11111.111	800.0	100.0	100.0	0	0.0	0.0	0.052	1.0	96.44037	-9.799	0	0.0	1.0	12.0	0.0	0.0
-11111.111	800.0	100.0	100.0	0	0.0	0.0	0.048	1.0	96.70687	-9.981	0	0.0	1.0	12.0	0.0	0.0
-11111.111	800.0	100.0	100.0	0	0.0	0.0	0.044	1.0	96.70687	-10.136	0	0.0	1.0	12.0	0.0	0.0
-11111.111	800.0	100.0	100.0	1	0.0	0.0	0.04	1.0	95.663025	-10.136	0	0.0	1.0	12.0	0.0	0.0
-11111.111	800.0	100.0	100.0	1	0.0	0.0	0.037	1.0	95.5669	-10.206	0	0.0	1.0	12.0	0.0	0.0
-11111.111	800.0	100.0	100.0	1	0.0	0.0	0.033	1.0	95.5669	-10.332	0	0.0	1.0	12.0	0.0	0.0
-11111.111	800.0	100.0	100.0	1	0.0	0.0	0.029	1.0	95.47783	-10.332	0	0.0	1.0	12.0	0.0	0.0
-11111.111	800.0	100.0	100.0	1	0.0	0.0	0.025	1.0	95.53527	-10.387	0	0.0	1.0	12.0	0.0	0.0
-11111.111	800.0	100.0	100.0	1	0.0	0.0	0.021	1.0	95.53527	-10.488	0	0.0	1.0	12.0	0.0	0.0
-11111.111	800.0	100.0	100.0	1	0.0	0.0	0.018	1.0	95.19579	-10.488	0	0.0	1.0	12.0	0.0	0.0
-11111.111	800.0	100.0	100.0	1	0.0	0.0	0.014	1.0	95.19579	-10.533	0	0.0	1.0	12.0	0.0	0.0
-11111.111	800.0	100.0	100.0	1	0.0	0.0	0.01	1.0	95.642876	-10.533	0	0.0	1.0	12.0	0.0	0.0
-11111.111	800.0	100.0	100.0	1	0.0	0.0	0.006	1.0	95.75501	-10.615	0	0.0	1.0	12.0	0.0	0.0
-11111.111	800.0	100.0	100.0	1	0.0	0.0	0.003	1.0	95.75501	-10.651	0	0.0	1.0	12.0	0.0	0.0
-11111.111	800.0	100.0	100.0	1	0.0	0.0	0.0	1.0	96.30637	-10.651	0	0.0	1.0	12.0	0.0	0.0
-11111.111	800.0	100.0	100.0	1	0.0	0.0	-0.004	1.0	96.32329	-10.715	0	0.0	1.0	12.0	0.0	0.0
-11111.111	800.0	100.0	100.0	1	0.0	0.0	-0.007	1.0	96.32329	-10.715	0	0.0	1.0	12.0	0.0	0.0
-11111.111	800.0	100.0	100.0	1	0.0	0.0	-0.011	1.0	97.5382	-10.745	0	0.0	1.0	13.0	0.0	0.0
-11111.111	800.0	100.0	100.0	1	0.0	0.0	-0.014	1.0	97.5382	-10.796	0	0.0	1.0	13.0	0.0	0.0
0.0	800.0	100.0	100.0	0	0.0	0.0	-0.018	1.0	97.12967	-10.796	0	0.0	2.0	0.0	0.0	0.0
0.0	800.0	100.0	100.0	0	0.0	0.0	-0.021	1.0	96.36987	-10.819	0	0.0	2.0	0.0	0.0	0.0
0.0	800.0	100.0	100.0	0	0.0	0.0	-0.025	1.0	96.36987	-10.861	0	0.0	2.0	0.0	0.0	0.0
0.0	800.0	100.0	100.0	0	0.0	0.0	-0.028	1.0	96.263275	-10.861	0	0.0	2.0	0.0	0.0	0.0
0.0	800.0	100.0	100.0	0	0.0	0.0	-0.031	1.0	96.41826	-10.094	0	0.0	2.0	0.0	0.0	0.0
0.0	800.0	100.0	100.0	0	0.0	0.0	-0.034	1.0	96.41826	-10.094	0	0.0	2.0	0.0	0.0	0.0
0.0	800.0	100.0	100.0	0	0.0	0.0	-0.036	1.0	96.13615	-8.716	0	0.0	2.0	0.0	0.0	0.0
0.0	800.0	100.0	100.0	0	0.0	0.0	-0.039	1.0	96.13615	-7.527	0	0.0	2.0	0.0	0.0	0.0
0.0	800.0	100.0	100.0	0	0.0	0.0	-0.04	1.0	95.972565	-7.527	0	0.0	2.0	0.0	0.0	0.0
0.0	800.0	100.0	100.0	0	0.0	0.0	-0.042	1.0	95.11214	-6.995	0	0.0	2.0	0.0	0.0	0.0
0.0	800.0	100.0	100.0	0	0.0	0.0	-0.042	1.0	95.11214	-6.04	0	0.0	2.0	0.0	0.0	0.0
0.0	800.0	100.0	100.0	0	0.0	0.0	-0.043	1.0	95.45605	-6.04	0	0.0	2.0	0.0	0.0	0.0
0.0	800.0	100.0	100.0	0	0.0	0.0	-0.043	1.0	95.35538	-5.613	0	0.0	2.0	0.0	0.0	0.0
0.0	800.0	100.0	100.0	0	0.0	0.0	-0.042	1.0	95.35538	-5.216	0	0.0	2.0	0.0	0.0	0.0
0.0	800.0	100.0	100.0	0	0.0	0.0	-0.042	1.0	96.06256	-5.216	0	0.0	2.0	1.0	0.0	0.0
0.0	800.0	100.0	100.0	0	0.0	0.0	-0.041	1.0	96.06256	-4.505	0	0.0	2.0	1.0	0.0	0.0
0.0	800.0	100.0	100.0	0	0.0	0.0	-0.04	1.0	96.42078	-4.505	1	0.0	2.0	4.0	0.0	0.0
12500.001	900.0	100.0	100.0	0	0.0	0.0	-0.039	1.0	97.20265	-4.186	1	0.0	2.0	4.0	0.0	0.0
12500.001	900.0	100.0	100.0	0	0.0	0.0	-0.038	1.0	97.20265	-3.615	1	0.0	2.0	4.0	0.0	0.0
12500.001	900.0	100.0	100.0	0	0.0	0.0	-0.036	1.0	97.27972	-3.615	1	0.0	2.0	4.0	0.0	0.0
12500.001	900.0	100.0	100.0	0	0.0	0.0	-0.035	1.0	97.699326	-2.237	1	0.0	2.0	4.0	0.0	0.0
12500.001	900.0	100.0	100.0	0	0.0	0.0	-0.033	1.0	97.699326	-1.193	1	0.0	2.0	4.0	0.0	0.0
12500.001	900.0	100.0	100.0	0	0.0	0.0	-0.031	1.0	97.334755	-1.193	1	0.0	2.0	4.0	0.0	0.0
12500.001	900.0	100.0	100.0	0	0.0	0.0	-0.028	1.0	97.334755	0.674	1	0.0	2.0	4.0	0.0	0.0
12500.001	900.0	100.0	100.0	0	0.0	0.0	-0.026	1.0	97.39864	0.674	1	0.0	2.0	4.0	0.0	0.0
12500.001	900.0	100.0	100.0	0	0.0	0.0	-0.023	1.0	97.13038	2.29	1	0.0	2.0	4.0	0.0	0.0
12500.001	900.0	100.0	100.0	0	0.0	0.0	-0.02	1.0	97.13038	3.012	1	0.0	2.0	4.0	0.0	0.0
12500.001	900.0	100.0	100.0	0	0.0	0.0	-0.017	1.0	96.593506	3.012	1	0.0	2.0	4.0	0.0	0.0
12500.001	900.0	100.0	100.0	0	0.0	0.0	-0.014	1.0	96.7644	4.309	1	0.0	2.0	4.0	0.0	0.0
12500.001	900.0	100.0	100.0	0	0.0	0.0	-0.011	1.0	96.7644	4.309	1	0.0	2.0	4.0	0.0	0.0
12500.001	900.0	100.0	100.0	0	0.0	0.0	-0.007	1.0	95.86498	4.89	1	0.0	2.0	5.0	0.0	0.0
12500.001	900.0	100.0	100.0	0	0.0	0.0	-0.004	1.0	95.86498	5.929	1	0.0	2.0	5.0	0.0	0.0
12500.001	900.0	100.0	100.0	0	0.0	0.0	0.0	1.0	96.33835	5.929	1	0.0	2.0	5.0	0.0	0.0
12500.001	900.0	100.0	100.0	0	0.0	0.0	0.003	1.0	97.08843	6.396	1	0.0	2.0	5.0	0.0	0.0
12500.001	900.0	100.0	100.0	0	0.0	0.0	0.007	1.0	97.08843	7.23	1	0.0	2.0	5.0	0.0	0.0
12500.001	900.0	100.0	100.0	0	0.0	0.0	0.011	1.0	97.34989	7.23	1	0.0	2.0	5.0	0.0	0.0
12500.001	900.0	100.0	100.0	0	0.0	0.0	0.015	1.0	98.27147	7.952	1	0.0	2.0	5.0	0.0	0.0
12500.001	900.0	100.0	100.0	0	0.0	0.0	0.02	1.0	98.27147	8.274	1	0.0	2.0	5.0	0.0	0.0
12500.001	900.0	100.0	100.0	0	0.0	0.0	0.024	1.0	97.91418	8.274	1	0.0	2.0	5.0	0.0	0.0
12500.001	900.0	100.0	100.0	0	0.0	0.0	0.029	1.0	97.91418	8.853	1	0.0	2.0	5.0	0.0	0.0
12500.001	900.0	100.0	100.0	0	0.0	0.0	0.033	1.0	96.873665	8.853	1	0.0	2.0	5.0	0.0	0.0
12500.001	900.0	100.0	100.0	0	0.0	0.0	0.038	1.0	96.282005	9.112	1	0.0	2.0	5.0	0.0	0.0
12500.001	900.0	100.0	100.0	0	0.0	0.0	0.043	1.0	96.282005	9.576	1	0.0	2.0	5.0	0.0	0.0
12500.001	900.0	100.0	100.0	0	0.0	0.0	0.047	1.0	96.42633	9.576	1	0.0	2.0	5.0	0.0	0.0
12500.001	900.0	100.0	100.0	0	0.0	0.0	0.052	1.0	95.64022	9.785	1	0.0	2.0	5.0	0.0	0.0
12500.001	900.0	100.0	100.0	0	0.0	0.0	0.057	1.0	95.64022	9.785	1	0.0	2.0	5.0	0.0	0.0
12500.001	900.0	100.0	100.0	0	0.0	0.0	0.062	1.0	95.95681	10.157	1	0.0	2.0	5.0	0.0	0.0
12500.001	900.0	100.0	100.0	0	0.0	0.0	0.066	1.0	95.95681	10.323	1	0.0	2.0	5.0	0.0	0.0
12500.001	900.0	100.0	100.0	0	0.0	0.0	0.071	1.0	95.979904	10.323	1	0.0	2.0	5.0	0.0	0.0
12500.001	900.0	100.0	100.0	0	0.0	0.0	0.076	1.0	96.914085	10.622	1	0.0	2.0	5.0	0.0	0.0
12500.001	900.0	100.0	100.0	0	0.0	0.0	0.08	1.0	96.914085	10.757	1	0.0	2.0	5.0	0.0	0.0
12500.001	900.0	100.0	100.0	0	0.0	0.0	0.085	1.0	96.99897	10.757	1	0.0	2.0	5.0	0.0	0.0
12500.001	900.0	100.0	100.0	0	0.0	0.0	0.09	1.0	97.03195	10.996	1	0.0	2.0	5.0	0.0	0.0
12500.001	900.0	100.0	100.0	0	0.0	0.0	0.094	1.0	97.03195	10.996	1	0.0	2.0	5.0	0.0	0.0
12500.001	900.0	100.0	100.0	0	0.0	0.0	0.099	1.0	97.13932	11.105	1	0.0	2.0	5.0	0.0	0.0
12500.001	900.0	100.0	100.0	0	0.0	0.0	0.103	1.0	97.13932	11.297	1	0.0	2.0	5.0	0.0	0.0
12500.001	900.0	100.0	100.0	0	0.0	0.0	0.108	1.0	97.65478	11.297	1	0.0	2.0	5.0	0.0	0.0
12500.001	900.0	100.0	100.0	0	0.0	0.0	0.112	1.0	97.17717	11.463	1	0.0	2.0	5.0	0.0	0.0
12500.001	900.0	100.0	100.0	0	0.0	0.0	0.117	1.0	97.17717	11.537	1	0.0	2.0	5.0	0.0	0.0
12500.001	900.0	100.0	100.0	0	0.0	0.0	0.121	1.0	97.31771	11.537	1	0.0	2.0	5.0	0.0	0.0
12500.001	900.0	100.0	100.0	0	0.0	0.0	0.125	1.0	97.444244	11.672	1	0.0	2.0	5.0	0.0	0.0
12500.001	900.0	100.0	100.0	0	0.0	0.0	0.129	1.0	97.444244	11.672	1	0.0	2.0	5.0	0.0	0.0
12500.001	900.0	100.0	100.0	0	0.0	0.0	0.133	1.0	97.54136	11.731	1	0.0	2.0	5.0	0.0	0.0
12500.001	900.0	100.0	100.0	0	0.0	0.0	0.137	1.0	97.54136	11.838	1	0.0	2.0	5.0	0.0	0.0
12500.001	900.0	100.0	100.0	0	0.0	0.0	0.141	1.0	97.10267	11.838	1	0.0	2.0	5.0	0.0	0.0
12500.001	900.0	100.0	100.0	0	0.0	0.0	0.145	1.0	96.42218	11.887	1	0.0	2.0	5.0	0.0	0.0
12500.001	900.0	100.0	100.0	0	0.0	0.0	0.148	1.0	96.42218	11.973	1	0.0	2.0	5.0	0.0	0.0
12500.001	900.0	100.0	100.0	0	0.0	0.0	0.152	1.0	96.396576	11.973	1	0.0	2.0	5.0	0.0	0.0
12500.001	900.0	100.0	100.0	0	0.0	0.0	0.156	1.0	96.73707	12.011	1	0.0	2.0	6.0	0.0	0.0
12500.001	900.0	100.0	100.0	0	0.0	0.0	0.16	1.0	96.089554	12.011	1	0.0	2.0	6.0	0.0	0.0
0.0	900.0	100.0	100.0	0	0.0	0.0	0.163	1.0	95.32306	12.08	1	1.0	2.0	0.0	0.0	0.0
0.0	900.0	100.0	100.0	0	0.0	0.0	0.167	1.0	95.32306	12.111	1	1.0	2.0	0.0	0.0	0.0
0.0	900.0	100.0	100.0	0	0.0	0.0	0.17	1.0	96.04668	12.111	1	1.0	2.0	0.0	0.0	0.0
0.0	900.0	100.0	100.0	0	0.0	0.0	0.173	1.0	95.72647	12.167	1	1.0	2.0	0.0	0.0	0.0
0.0	900.0	100.0	100.0	0	0.0	0.0	0.176	1.0	95.72647	11.306	1	1.0	2.0	0.0	0.0	0.0
0.0	900.0	100.0	100.0	0	0.0	0.0	0.179	1.0	95.430786	11.306	1	1.0	2.0	0.0	0.0	0.0
0.0	900.0	100.0	100.0	0	0.0	0.0	0.182	1.0	95.28899	9.764	1	1.0	2.0	0.0	0.0	0.0
0.0	900.0	100.0	100.0	0	0.0	0.0	0.185	1.0	95.28899	9.764	1	1.0	2.0	0.0	0.0	0.0
0.0	900.0	100.0	100.0	0	0.0	0.0	0.187	1.0	95.40909	9.074	1	1.0	2.0	0.0	0.0	0.0
0.0	900.0	100.0	100.0	0	0.0	0.0	0.189	1.0	95.40909	7.836	1	1.0	2.0	0.0	0.0	0.0
0.0	900.0	100.0	100.0	0	0.0	0.0	0.191	1.0	95.56525	7.836	1	1.0	2.0	0.0	0.0	0.0
0.0	900.0	100.0	100.0	0	0.0	0.0	0.193	1.0	96.197105	7.282	1	1.0	2.0	0.0	0.0	0.0
0.0	900.0	100.0	100.0	0	0.0	0.0	0.195	1.0	96.197105	6.289	1	1.0	2.0	0.0	0.0	0.0
0.0	900.0	100.0	100.0	0	0.0	0.0	0.196	1.0	96.71329	6.289	1	1.0	2.0	0.0	0.0	0.0
0.0	900.0	100.0	100.0	0	0.0	0.0	0.198	1.0	96.471466	5.43	1	1.0	2.0	0.0	0.0	0.0
0.0	900.0	100.0	100.0	0	0.0	0.0	0.199	1.0	96.471466	5.43	1	1.0	2.0	0.0	0.0	0.0
0.0	900.0	100.0	100.0	0	0.0	0.0	0.2	1.0	97.28554	5.047	1	1.0	2.0	0.0	0.0	0.0
0.0	900.0	100.0	100.0	0	0.0	0.0	0.201	1.0	97.28554	4.358	1	1.0	2.0	0.0	0.0	0.0
0.0	900.0	100.0	100.0	0	0.0	0.0	0.202	1.0	97.66431	4.358	1	1.0	2.0	0.0	0.0	0.0
0.0	900.0	100.0	100.0	0	0.0	0.0	0.203	1.0	98.30162	4.049	1	1.0	2.0	0.0	0.0	0.0
0.0	900.0	100.0	100.0	0	0.0	0.0	0.203	1.0	98.30162	3.497	1	1.0	2.0	0.0	0.0	0.0
0.0	900.0	100.0	100.0	0	0.0	0.0	0.204	1.0	98.51703	3.497	1	1.0	2.0	0.0	0.0	0.0
0.0	900.0	100.0	100.0	0	0.0	0.0	0.204	1.0	98.34953	3.02	1	1.0	2.0	0.0	0.0	0.0
0.0	900.0	100.0	100.0	0	0.0	0.0	0.204	1.0	98.34953	3.02	1	1.0	2.0	0.0	0.0	0.0
0.0	900.0	100.0	100.0	0	0.0	0.0	0.205	1.0	98.482704	2.806	1	1.0	2.0	0.0	0.0	0.0
0.0	900.0	100.0	100.0	0	0.0	0.0	0.205	1.0	98.482704	2.423	1	1.0	2.0	0.0	0.0	0.0
0.0	900.0	100.0	100.0	0	0.0	0.0	0.204	1.0	97.35553	2.423	1	1.0	2.0	0.0	0.0	0.0
0.0	900.0	100.0	100.0	0	0.0	0.0	0.204	1.0	97.03785	2.252	1	1.0	2.0	8.0	0.0	0.0
0.0	900.0	100.0	100.0	0	0.0	0.0	0.204	1.0	97.03785	1.944	1	1.0	2.0	8.0	0.0	0.0
0.0	900.0	100.0	100.0	0	0.0	0.0	0.203	1.0	97.84238	1.944	1	1.0	2.0	11.0	0.0	0.0
-9722.223	700.0	100.0	100.0	0	0.0	0.0	0.203	1.0	97.79918	1.807	1	1.0	2.0	11.0	0.0	0.0
-9722.223	700.0	100.0	100.0	0	0.0	0.0	0.202	1.0	97.79918	1.807	1	1.0	2.0	11.0	0.0	0.0
-9722.223	700.0	100.0	100.0	0	0.0	0.0	0.201	1.0	96.93801	1.56	1	1.0	2.0	11.0	0.0	0.0
-9722.223	700.0	100.0	100.0	0	0.0	0.0	0.2	1.0	96.93801	1.45	1	1.0	2.0	11.0	0.0	0.0
-9722.223	700.0	100.0	100.0	0	0.0	0.0	0.199	1.0	98.20277	1.45	1	1.0	2.0	11.0	0.0	0.0
-9722.223	700.0	100.0	100.0	0	0.0	0.0	0.197	1.0	97.48578	-0.073	1	1.0	2.0	11.0	0.0	0.0
-9722.223	700.0	100.0	100.0	0	0.0	0.0	0.196	1.0	97.48578	-1.391	1	1.0	2.0	11.0	0.0	0.0
-9722.223	700.0	100.0	100.0	0	0.0	0.0	0.193	1.0	97.13809	-1.391	1	1.0	2.0	11.0	0.0	0.0
-9722.223	700.0	100.0	100.0	0	0.0	0.0	0.191	1.0	97.13809	-1.981	1	1.0	2.0	11.0	0.0	0.0
-9722.223	700.0	100.0	100.0	0	0.0	0.0	0.189	1.0	96.28541	-1.981	1	1.0	2.0	11.0	0.0	0.0
-9722.223	700.0	100.0	100.0	0	0.0	0.0	0.187	1.0	95.38002	-3.038	1	1.0	2.0	11.0	0.0	0.0
-9722.223	700.0	100.0	100.0	0	0.0	0.0	0.185	1.0	95.38002	-3.512	1	1.0	2.0	11.0	0.0	0.0
-9722.223	700.0	100.0	100.0	0	0.0	0.0	0.182	1.0	94.810936	-3.512	1	1.0	2.0	11.0	0.0	0.0
-9722.223	700.0	100.0	100.0	0	0.0	0.0	0.18	1.0	95.045616	-3.952	1	1.0	2.0	11.0	0.0	0.0
-9722.223	700.0	100.0	100.0	0	0.0	0.0	0.177	1.0	95.045616	-4.741	1	1.0	2.0	11.0	0.0	0.0
-9722.223	700.0	100.0	100.0	0	0.0	0.0	0.174	1.0	95.12367	-4.741	1	1.0	2.0	11.0	0.0	0.0
-9722.223	700.0	100.0	100.0	0	0.0	0.0	0.172	1.0	95.12367	-5.094	1	1.0	2.0	11.0	0.0	0.0
-9722.223	700.0	100.0	100.0	0	0.0	0.0	0.169	1.0	94.50148	-5.094	1	1.0	2.0	11.0	0.0	0.0
-9722.223	700.0	100.0	100.0	0	0.0	0.0	0.166	1.0	94.97558	-5.727	1	1.0	2.0	11.0	0.0	0.0
-9722.223	700.0	100.0	100.0	0	0.0	0.0	0.163	1.0	94.97558	-6.01	1	1.0	2.0	11.0	0.0	0.0
-9722.223	700.0	100.0	100.0	0	0.0	0.0	0.16	1.0	95.0448	-6.01	1	1.0	2.0	11.0	0.0	0.0
-9722.223	700.0	100.0	100.0	0	0.0	0.0	0.156	1.0	94.58957	-6.518	1	1.0	2.0	11.0	0.0	0.0
-9722.223	700.0	100.0	100.0	0	0.0	0.0	0.153	1.0	94.58957	-6.745	1	1.0	2.0	11.0	0.0	0.0
-9722.223	700.0	100.0	100.0	0	0.0	0.0	0.15	1.0	95.81523	-6.745	1	1.0	2.0	12.0	0.0	0.0
-9722.223	700.0	100.0	100.0	0	0.0	0.0	0.147	1.0	95.81523	-7.153	1	1.0	2.0	12.0	0.0	0.0
-9722.223	700.0	100.0	100.0	0	0.0	0.0	0.143	1.0	96.277054	-7.153	1	1.0	2.0	12.0	0.0	0.0
-9722.223	700.0	100.0	100.0	0	0.0	0.0	0.139	1.0	97.04079	-7.505	1	1.0	2.0	12.0	0.0	0.0
-9722.223	700.0	100.0	100.0	0	0.0	0.0	0.136	1.0	97.04079	-7.663	1	1.0	2.0	12.0	0.0	0.0
-9722.223	700.0	100.0	100.0	0	0.0	0.0	0.132	1.0	97.549034	-7.663	1	1.0	2.0	12.0	0.0	0.0
-9722.223	700.0	100.0	100.0	0	0.0	0.0	0.128	1.0	97.692444	-7.946	1	1.0	2.0	12.0	0.0	0.0
-9722.223	700.0	100.0	100.0	0	0.0	0.0	0.124	1.0	97.692444	-8.072	1	1.0	2.0	12.0	0.0	0.0
-9722.223	700.0	100.0	100.0	0	0.0	0.0	0.121	1.0	97.26874	-8.072	1	1.0	2.0	12.0	0.0	0.0
-9722.223	700.0	100.0	100.0	0	0.0	0.0	0.117	1.0	97.26874	-8.299	1	1.0	2.0	12.0	0.0	0.0
-9722.223	700.0	100.0	100.0	0	0.0	0.0	0.113	1.0	96.78707	-8.299	1	1.0	2.0	12.0	0.0	0.0
-9722.223	700.0	100.0	100.0	1	0.0	0.0	0.109	1.0	96.47223	-8.495	1	1.0	2.0	12.0	0.0	0.0
-9722.223	700.0	100.0	100.0	1	0.0	0.0	0.105	1.0	96.47223	-8.582	1	1.0	2.0	12.0	0.0	0.0
-9722.223	700.0	100.0	100.0	1	0.0	0.0	0.101	1.0	96.12252	-8.582	1	1.0	2.0	12.0	0.0	0.0
-9722.223	700.0	100.0	100.0	1	0.0	0.0	0.097	1.0	96.545364	-8.74	1	1.0	2.0	12.0	0.0	0.0
-9722.223	700.0	100.0	100.0	1	0.0	0.0	0.093	1.0	96.545364	-8.811	1	1.0	2.0	12.0	0.0	0.0
-9722.223	700.0	100.0	100.0	1	0.0	0.0	0.089	1.0	95.93377	-8.811	1	1.0	2.0	12.0	0.0	0.0
-9722.223	700.0	100.0	100.0	1	0.0	0.0	0.085	1.0	95.93377	-8.875	1	1.0	2.0	12.0	0.0	0.0
-9722.223	700.0	100.0	100.0	1	0.0	0.0	0.081	1.0	97.34733	-8.875	1	1.0	2.0	12.0	0.0	0.0
-9722.223	700.0	100.0	100.0	1	0.0	0.0	0.077	1.0	97.78326	-8.992	1	1.0	2.0	12.0	0.0	0.0
-9722.223	700.0	100.0	100.0	1	0.0	0.0	0.073	1.0	97.78326	-9.094	1	1.0	2.0	12.0	0.0	0.0
-9722.223	700.0	100.0	100.0	1	0.0	0.0	0.069	1.0	98.08918	-9.094	1	1.0	2.0	12.0	0.0	0.0
-9722.223	700.0	100.0	100.0	1	0.0	0.0	0.064	1.0	97.791336	-9.139	1	1.0	2.0	12.0	0.0	0.0
-9722.223	700.0	100.0	100.0	1	0.0	0.0	0.06	1.0	97.791336	-9.22	1	1.0	2.0	12.0	0.0	0.0
-9722.223	700.0	100.0	100.0	1	0.0	0.0	0.056	1.0	98.03158	-9.22	1	1.0	2.0	12.0	0.0	0.0
-9722.223	700.0	100.0	100.0	1	0.0	0.0	0.051	1.0	98.03158	-9.256	1	1.0	2.0	12.0	0.0	0.0
-9722.223	700.0	100.0	100.0	1	0.0	0.0	0.047	1.0	98.759476	-9.256	1	1.0	2.0	12.0	0.0	0.0
-9722.223	700.0	100.0	100.0	1	0.0	0.0	0.043	1.0	99.328316	-9.321	1	1.0	2.0	12.0	0.0	0.0
-9722.223	700.0	100.0	100.0	1	0.0	0.0	0.04	1.0	99.20906	-9.378	1	1.0	2.0	12.0	0.0	0.0
-9722.223	700.0	100.0	100.0	1	0.0	0.0	0.036	1.0	99.10561	-9.378	1	1.0	2.0	12.0	0.0	0.0
-9722.223	700.0	100.0	100.0	1	0.0	0.0	0.033	1.0	98.7327	-9.403	1	1.0	2.0	12.0	0.0	0.0
-9722.223	700.0	100.0	100.0	1	0.0	0.0	0.03	1.0	98.7327	-9.448	1	1.0	2.0	12.0	0.0	0.0
-9722.223	700.0	100.0	100.0	1	0.0	0.0	0.026	1.0	98.17662	-9.448	1	1.0	2.0	12.0	0.0	0.0
-9722.223	700.0	100.0	100.0	1	0.0	0.0	0.023	1.0	98.17662	-9.488	1	1.0	2.0	12.0	0.0	0.0
-9722.223	700.0	100.0	100.0	1	0.0	0.0	0.02	1.0	97.6231	-9.488	1	1.0	2.0	12.0	0.0	0.0
-9722.223	700.0	100.0	100.0	1	0.0	0.0	0.017	1.0	98.361465	-9.505	1	1.0	2.0	12.0	0.0	0.0
-9722.223	700.0	100.0	100.0	1	0.0	0.0	0.014	1.0	98.361465	-9.536	1	1.0	2.0	12.0	0.0	0.0
-9722.223	700.0	100.0	100.0	1	0.0	0.0	0.012	1.0	96.70099	-9.536	1	1.0	2.0	12.0	0.0	0.0
-9722.223	700.0	100.0	100.0	1	0.0	0.0	0.009	1.0	96.461784	-9.55	1	1.0	2.0	12.0	0.0	0.0
-9722.223	700.0	100.0	100.0	1	0.0	0.0	0.007	1.0	96.461784	-9.575	1	1.0	2.0	12.0	0.0	0.0
-9722.223	700.0	100.0	100.0	1	0.0	0.0	0.005	1.0	96.712654	-9.575	1	1.0	2.0	12.0	0.0	0.0
-9722.223	700.0	100.0	100.0	1	0.0	0.0	0.002	1.0	96.712654	-9.587	1	1.0	2.0	12.0	0.0	0.0
-9722.223	700.0	100.0	100.0	1	0.0	0.0	0.0	1.0	96.35318	-9.587	1	1.0	2.0	12.0	0.0	0.0
-9722.223	700.0	100.0	100.0	1	0.0	0.0	0.0	1.0	96.0285	-9.608	1	1.0	2.0	12.0	0.0	0.0
-9722.223	700.0	100.0	100.0	1	0.0	0.0	-0.002	1.0	96.0285	-9.616	1	1.0	2.0	12.0	0.0	0.0
-9722.223	700.0	100.0	100.0	1	0.0	0.0	-0.003	1.0	96.399605	-9.616	1	1.0	2.0	12.0	0.0	0.0
-9722.223	700.0	100.0	100.0	1	0.0	0.0	-0.004	1.0	96.153465	-9.632	1	1.0	2.0	12.0	0.0	0.0
-9722.223	700.0	100.0	100.0	1	0.0	0.0	-0.006	1.0	96.153465	-9.639	1	1.0	2.0	12.0	0.0	0.0
-9722.223	700.0	100.0	100.0	1	0.0	0.0	-0.007	1.0	96.61411	-9.639	1	1.0	2.0	12.0	0.0	0.0
-9722.223	700.0	100.0	100.0	1	0.0	0.0	-0.008	1.0	96.61411	-9.652	1	1.0	2.0	12.0	0.0	0.0
-9722.223	700.0	100.0	100.0	1	0.0	0.0	-0.008	1.0	96.02891	-9.652	1	1.0	2.0	12.0	0.0	0.0
-9722.223	700.0	100.0	100.0	1	0.0	0.0	-0.009	1.0	96.02921	-9.658	1	1.0	2.0	13.0	0.0	0.0
-9722.223	700.0	100.0	100.0	1	0.0	0.0	-0.01	1.0	96.2785	-9.668	1	1.0	2.0	13.0	0.0	0.0
0.0	700.0	100.0	100.0	0	0.0	0.0	-0.01	1.0	95.87585	-9.668	1	1.0	3.0	0.0	0.0	0.0
0.0	700.0	100.0	100.0	0	0.0	0.0	-0.01	1.0	95.14019	-9.673	1	1.0	3.0	0.0	0.0	0.0
0.0	700.0	100.0	100.0	0	0.0	0.0	-0.01	1.0	96.1666	-9.681	1	1.0	3.0	0.0	0.0	0.0
0.0	700.0	100.0	100.0	0	0.0	0.0	-0.01	1.0	96.189445	-9.681	1	1.0	3.0	0.0	0.0	0.0
0.0	700.0	100.0	100.0	0	0.0	0.0	-0.009	1.0	96.189445	-8.997	1	1.0	3.0	0.0	0.0	0.0
0.0	700.0	100.0	100.0	0	0.0	0.0	-0.009	1.0	96.54008	-8.997	1	1.0	3.0	1.0	0.0	0.0
0.0	700.0	100.0	100.0	0	0.0	0.0	-0.008	1.0	95.79817	-7.77	0	1.0	3.0	0.0	0.0	0.0
0.0	700.0	100.0	100.0	0	0.0	0.0	-0.007	1.0	95.79817	-7.22	0	1.0	3.0	0.0	0.0	0.0
0.0	700.0	100.0	100.0	0	0.0	0.0	-0.006	1.0	95.14374	-7.22	0	1.0	3.0	0.0	0.0	0.0
0.0	700.0	100.0	100.0	0	0.0	0.0	-0.004	1.0	95.69347	-6.235	0	1.0	3.0	0.0	0.0	0.0
0.0	700.0	100.0	100.0	0	0.0	0.0	-0.003	1.0	95.69347	-5.794	0	1.0	3.0	0.0	0.0	0.0
0.0	700.0	100.0	100.0	0	0.0	0.0	-0.002	1.0	96.29561	-5.794	0	1.0	3.0	0.0	0.0	0.0
0.0	700.0	100.0	100.0	0	0.0	0.0	-0.001	1.0	96.29561	-5.003	0	1.0	3.0	0.0	0.0	0.0
0.0	700.0	100.0	100.0	0	0.0	0.0	0.0	1.0	95.4026	-5.003	0	1.0	3.0	0.0	0.0	0.0
0.0	700.0	100.0	100.0	0	0.0	0.0	0.001	1.0	96.219765	-4.321	0	1.0	3.0	0.0	0.0	0.0
0.0	700.0	100.0	100.0	0	0.0	0.0	0.002	1.0	96.219765	-4.015	0	1.0	3.0	0.0	0.0	0.0
0.0	700.0	100.0	100.0	0	0.0	0.0	0.003	1.0	96.37479	-4.015	0	1.0	3.0	0.0	0.0	0.0
0.0	700.0	100.0	100.0	0	0.0	0.0	0.004	1.0	96.83394	-3.467	0	1.0	3.0	0.0	0.0	0.0
0.0	700.0	100.0	100.0	0	0.0	0.0	0.006	1.0	96.83394	-3.467	0	1.0	3.0	0.0	0.0	0.0
0.0	700.0	100.0	100.0	0	0.0	0.0	0.007	1.0	95.85476	-3.222	0	1.0	3.0	0.0	0.0	0.0
0.0	700.0	100.0	100.0	0	0.0	0.0	0.008	1.0	95.85476	-2.782	0	1.0	3.0	0.0	0.0	0.0
0.0	700.0	100.0	100.0	0	0.0	0.0	0.009	1.0	95.791405	-2.782	0	1.0	3.0	0.0	0.0	0.0
0.0	700.0	100.0	100.0	0	0.0	0.0	0.01	1.0	95.85586	-2.586	0	1.0	3.0	0.0	0.0	0.0
0.0	700.0	100.0	100.0	0	0.0	0.0	0.011	1.0	96.50734	-2.233	0	1.0	3.0	0.0	0.0	0.0
0.0	700.0	100.0	100.0	0	0.0	0.0	0.012	1.0	96.315956	-2.233	0	1.0	3.0	0.0	0.0	0.0
0.0	700.0	100.0	100.0	0	0.0	0.0	0.013	1.0	96.79733	-2.075	0	1.0	3.0	0.0	0.0	0.0
0.0	700.0	100.0	100.0	0	0.0	0.0	0.014	1.0	96.67102	-1.792	0	1.0	3.0	0.0	0.0	0.0
0.0	700.0	100.0	100.0	0	0.0	0.0	0.014	1.0	97.533775	-1.792	0	1.0	3.0	0.0	0.0	0.0
0.0	700.0	100.0	100.0	0	0.0	0.0	0.015	1.0	97.533775	-1.547	0	1.0	3.0	0.0	0.0	0.0
0.0	700.0	100.0	100.0	0	0.0	0.0	0.016	1.0	97.706375	-1.547	0	1.0	3.0	0.0	0.0	0.0
0.0	700.0	100.0	100.0	0	0.0	0.0	0.016	1.0	98.3407	-1.437	0	1.0	3.0	0.0	0.0	0.0
0.0	700.0	100.0	100.0	0	0.0	0.0	0.017	1.0	98.3407	-1.242	0	1.0	3.0	0.0	0.0	0.0
0.0	700.0	100.0	100.0	0	0.0	0.0	0.017	1.0	97.49433	-1.242	0	1.0	3.0	0.0	0.0	0.0
0.0	700.0	100.0	100.0	0	0.0	0.0	0.018	1.0	96.865845	-1.153	0	1.0	3.0	0.0	0.0	0.0
0.0	700.0	100.0	100.0	0	0.0	0.0	0.018	1.0	96.865845	-0.996	0	1.0	3.0	0.0	0.0	0.0
0.0	700.0	100.0	100.0	0	0.0	0.0	0.018	1.0	96.993706	-0.996	0	1.0	3.0	0.0	0.0	0.0
0.0	700.0	100.0	100.0	0	0.0	0.0	0.019	1.0	96.993706	-0.925	0	1.0	3.0	0.0	0.0	0.0
0.0	700.0	100.0	100.0	0	0.0	0.0	0.019	1.0	97.071686	-0.925	0	1.0	3.0	0.0	0.0	0.0
0.0	700.0	100.0	100.0	0	0.0	0.0	0.019	1.0	97.40867	-0.799	0	1.0	3.0	0.0	0.0	0.0
0.0	700.0	100.0	100.0	0	0.0	0.0	0.019	1.0	97.40867	-0.742	0	1.0	3.0	0.0	0.0	0.0
0.0	700.0	100.0	100.0	0	0.0	0.0	0.019	1.0	97.253334	-0.742	0	1.0	3.0	0.0	0.0	0.0
0.0	700.0	100.0	100.0	0	0.0	0.0	0.019	1.0	96.9664	-0.641	0	1.0	3.0	0.0	0.0	0.0
0.0	700.0	100.0	100.0	0	0.0	0.0	0.019	1.0	96.9664	-0.553	0	1.0	3.0	0.0	0.0	0.0
0.0	700.0	100.0	100.0	0	0.0	0.0	0.019	1.0	95.822136	-0.553	0	1.0	3.0	0.0	0.0	0.0
0.0	700.0	100.0	100.0	0	0.0	0.0	0.019	1.0	95.822136	-0.514	0	1.0	3.0	0.0	0.0	0.0
0.0	700.0	100.0	100.0	0	0.0	0.0	0.019	1.0	96.33717	-0.514	0	1.0	3.0	0.0	0.0	0.0
0.0	700.0	100.0	100.0	0	0.0	0.0	0.019	1.0	96.191154	-0.444	0	1.0	3.0	0.0	0.0	0.0
0.0	700.0	100.0	100.0	0	0.0	0.0	0.019	1.0	96.191154	-0.412	0	1.0	3.0	0.0	0.0	0.0
0.0	700.0	100.0	100.0	0	0.0	0.0	0.019	1.0	96.36061	-0.412	0	1.0	3.0	0.0	0.0	0.0
0.0	700.0	100.0	100.0	0	0.0	0.0	0.019	1.0	96.264725	-0.356	0	1.0	3.0	0.0	0.0	0.0
0.0	700.0	100.0	100.0	0	0.0	0.0	0.019	1.0	96.264725	-0.331	0	1.0	3.0	0.0	0.0	0.0
0.0	700.0	100.0	100.0	0	0.0	0.0	0.019	1.0	96.51793	-0.331	0	1.0	3.0	0.0	0.0	0.0
0.0	700.0	100.0	100.0	0	0.0	0.0	0.019	1.0	96.51793	-0.285	0	1.0	3.0	0.0	0.0	0.0
0.0	700.0	100.0	100.0	0	0.0	0.0	0.019	1.0	96.12957	-0.285	0	1.0	3.0	0.0	0.0	0.0
0.0	700.0	100.0	100.0	0	0.0	0.0	0.019	1.0	96.24688	-0.265	0	1.0	3.0	0.0	0.0	0.0
0.0	700.0	100.0	100.0	0	0.0	0.0	0.019	1.0	96.24688	-0.229	0	1.0	3.0	0.0	0.0	0.0
0.0	700.0	100.0	100.0	0	0.0	0.0	0.019	1.0	96.26783	-0.229	0	1.0	3.0	0.0	0.0	0.0
0.0	700.0	100.0	100.0	0	0.0	0.0	0.019	1.0	95.88688	-0.212	0	1.0	3.0	0.0	0.0	0.0
0.0	700.0	100.0	100.0	0	0.0	0.0	0.019	1.0	95.88688	-0.183	0	1.0	3.0	0.0	0.0	0.0
0.0	700.0	100.0	100.0	0	0.0	0.0	0.019	1.0	95.452866	-0.183	0	1.0	3.0	0.0	0.0	0.0
0.0	700.0	100.0	100.0	0	0.0	0.0	0.019	1.0	95.452866	-0.17	0	1.0	3.0	0.0	0.0	0.0
0.0	700.0	100.0	100.0	0	0.0	0.0	0.019	1.0	95.90309	-0.17	0	1.0	3.0	0.0	0.0	0.0
0.0	700.0	100.0	100.0	0	0.0	0.0	0.019	1.0	96.300156	-0.147	0	1.0	3.0	0.0	0.0	0.0
0.0	700.0	100.0	100.0	0	0.0	0.0	0.019	1.0	96.300156	-0.136	0	1.0	3.0	0.0	0.0	0.0
0.0	700.0	100.0	100.0	0	0.0	0.0	0.019	1.0	96.77775	-0.136	0	1.0	3.0	0.0	0.0	0.0
0.0	700.0	100.0	100.0	0	0.0	0.0	0.019	1.0	96.857735	-0.117	0	1.0	3.0	0.0	0.0	0.0
0.0	700.0	100.0	100.0	0	0.0	0.0	0.019	1.0	96.857735	-0.117	0	1.0	3.0	0.0	0.0	0.0
0.0	700.0	100.0	100.0	0	0.0	0.0	0.019	1.0	96.58801	-0.101	0	1.0	3.0	0.0	0.0	0.0
0.0	700.0	100.0	100.0	0	0.0	0.0	0.02	1.0	96.58801	-0.094	0	1.0	3.0	0.0	0.0	0.0
0.0	700.0	100.0	100.0	0	0.0	0.0	0.02	1.0	96.68	-0.094	0	1.0	3.0	0.0	0.0	0.0
0.0	700.0	100.0	100.0	0	0.0	0.0	0.02	1.0	95.71846	-0.081	0	1.0	3.0	0.0	0.0	0.0
0.0	700.0	100.0	100.0	0	0.0	0.0	0.02	1.0	95.71846	-0.075	0	1.0	3.0	0.0	0.0	0.0
0.0	700.0	100.0	100.0	0	0.0	0.0	0.02	1.0	95.53855	-0.075	0	1.0	3.0	0.0	0.0	0.0
0.0	700.0	100.0	100.0	0	0.0	0.0	0.02	1.0	95.456215	-0.065	0	1.0	3.0	0.0	0.0	0.0
0.0	700.0	100.0	100.0	0	0.0	0.0	0.02	1.0	95.456215	-0.06	0	1.0	3.0	0.0	0.0	0.0
0.0	700.0	100.0	100.0	0	0.0	0.0	0.02	1.0	95.93475	-0.06	0	1.0	3.0	0.0	0.0	0.0
0.0	700.0	100.0	100.0	0	0.0	0.0	0.021	1.0	95.93475	-0.052	0	1.0	3.0	0.0	0.0	0.0
0.0	700.0	100.0	100.0	0	0.0	0.0	0.021	1.0	95.7733	-0.052	0	1.0	3.0	0.0	0.0	0.0
0.0	700.0	100.0	100.0	0	0.0	0.0	0.021	1.0	95.97998	-0.048	0	1.0	3.0	0.0	0.0	0.0
0.0	700.0	100.0	100.0	0	0.0	0.0	0.021	1.0	95.97998	-0.041	0	1.0	3.0	0.0	0.0	0.0
0.0	700.0	100.0	100.0	0	0.0	0.0	0.021	1.0	95.79027	-0.041	0	1.0	3.0	0.0	0.0	0.0
0.0	700.0	100.0	100.0	0	0.0	0.0	0.021	1.0	95.39236	-0.038	0	1.0	3.0	0.0	0.0	0.0
0.0	700.0	100.0	100.0	0	0.0	0.0	0.021	1.0	95.39236	-0.038	0	1.0	3.0	0.0	0.0	0.0
0.0	700.0	100.0	100.0	0	0.0	0.0	0.021	1.0	96.0996	-0.033	0	1.0	3.0	0.0	0.0	0.0
0.0	700.0	100.0	100.0	0	0.0	0.0	0.021	1.0	96.0996	-0.03	0	1.0	3.0	0.0	0.0	0.0
0.0	700.0	100.0	100.0	0	0.0	0.0	0.021	1.0	96.10674	-0.03	0	1.0	3.0	0.0	0.0	0.0
0.0	700.0	100.0	100.0	0	0.0	0.0	0.02	1.0	96.56054	-0.026	0	1.0	3.0	0.0	0.0	0.0
0.0	700.0	100.0	100.0	0	0.0	0.0	0.02	1.0	96.56054	-0.024	0	1.0	3.0	0.0	0.0	0.0
0.0	700.0	100.0	100.0	0	0.0	0.0	0.02	1.0	97.72505	-0.024	0	1.0	3.0	0.0	0.0	0.0
0.0	700.0	100.0	100.0	0	0.0	0.0	0.019	1.0	97.622116	-0.021	0	1.0	3.0	0.0	0.0	0.0
0.0	700.0	100.0	100.0	0	0.0	0.0	0.019	1.0	97.622116	-0.021	0	1.0	3.0	0.0	0.0	0.0
0.0	700.0	100.0	100.0	0	0.0	0.0	0.019	1.0	97.9882	-0.018	0	1.0	3.0	0.0	0.0	0.0
0.0	700.0	100.0	100.0	0	0.0	0.0	0.018	1.0	97.9882	-0.016	0	1.0	3.0	0.0	0.0	0.0
0.0	700.0	100.0	100.0	0	0.0	0.0	0.017	1.0	97.83809	-0.016	0	1.0	3.0	0.0	0.0	0.0
0.0	700.0	100.0	100.0	0	0.0	0.0	0.017	1.0	97.77143	-0.014	0	1.0	3.0	0.0	0.0	0.0
0.0	700.0	100.0	100.0	0	0.0	0.0	0.016	1.0	97.77143	-0.013	0	1.0	3.0	0.0	0.0	0.0
0.0	700.0	100.0	100.0	0	0.0	0.0	0.015	1.0	97.07274	-0.013	0	1.0	3.0	0.0	0.0	0.0
0.0	700.0	100.0	100.0	0	0.0	0.0	0.014	1.0	97.5937	-0.011	0	1.0	3.0	0.0	0.0	0.0
0.0	700.0	100.0	100.0	0	0.0	0.0	0.013	1.0	97.5937	-0.01	0	1.0	3.0	0.0	0.0	0.0
0.0	700.0	100.0	100.0	0	0.0	0.0	0.012	1.0	97.43675	-0.01	0	1.0	3.0	0.0	0.0	0.0
0.0	700.0	100.0	100.0	0	0.0	0.0	0.011	1.0	97.43675	-0.008	0	1.0	3.0	0.0	0.0	0.0
0.0	700.0	100.0	100.0	0	0.0	0.0	0.01	1.0	97.433426	-0.008	0	1.0	3.0	0.0	0.0	0.0
0.0	700.0	100.0	100.0	0	0.0	0.0	0.009	1.0	97.5536	-0.007	0	1.0	3.0	0.0	0.0	0.0
0.0	700.0	100.0	100.0	0	0.0	0.0	0.008	1.0	97.5536	-0.006	0	1.0	3.0	0.0	0.0	0.0
0.0	700.0	100.0	100.0	0	0.0	0.0	0.007	1.0	96.776596	-0.006	0	1.0	3.0	0.0	0.0	0.0
0.0	700.0	100.0	100.0	0	0.0	0.0	0.005	1.0	97.328575	-0.005	0	1.0	3.0	0.0	0.0	0.0
0.0	700.0	100.0	100.0	0	0.0	0.0	0.004	1.0	97.328575	-0.005	0	1.0	3.0	0.0	0.0	0.0
0.0	700.0	100.0	100.0	0	0.0	0.0	0.003	1.0	97.38008	-0.005	0	1.0	3.0	0.0	0.0	0.0
0.0	700.0	100.0	100.0	0	0.0	0.0	0.001	1.0	98.047424	-0.004	0	1.0	3.0	0.0	0.0	0.0
0.0	700.0	100.0	100.0	0	0.0	0.0	0.0	1.0	97.97746	-0.004	0	1.0	3.0	0.0	0.0	0.0
0.0	700.0	100.0	100.0	0	0.0	0.0	-0.001	1.0	98.31416	-0.004	0	1.0	3.0	0.0	0.0	0.0
0.0	700.0	100.0	100.0	0	0.0	0.0	-0.003	1.0	98.31416	-0.003	0	1.0	3.0	0.0	0.0	0.0
0.0	700.0	100.0	100.0	0	0.0	0.0	-0.005	1.0	98.84069	-0.003	0	1.0	3.0	0.0	0.0	0.0
0.0	700.0	100.0	100.0	0	0.0	0.0	-0.006	1.0	98.58985	-0.002	0	1.0	3.0	0.0	0.0	0.0
0.0	700.0	100.0	100.0	0	0.0	0.0	-0.008	1.0	98.58985	-0.002	0	1.0	3.0	0.0	0.0	0.0
0.0	700.0	100.0	100.0	0	0.0	0.0	-0.01	1.0	99.256256	-0.002	0	1.0	3.0	0.0	0.0	0.0
0.0	700.0	100.0	100.0	0	0.0	0.0	-0.012	1.0	99.256256	-0.002	0	1.0	3.0	0.0	0.0	0.0
0.0	700.0	100.0	100.0	0	0.0	0.0	-0.013	1.0	99.57487	-0.002	0	1.0	3.0	0.0	0.0	0.0
0.0	700.0	100.0	100.0	0	0.0	0.0	-0.015	1.0	98.749016	-0.001	0	1.0	3.0	0.0	0.0	0.0
0.0	700.0	100.0	100.0	0	0.0	0.0	-0.017	1.0	98.30371	-0.001	0	1.0	3.0	0.0	0.0	0.0
0.0	700.0	100.0	100.0	0	0.0	0.0	-0.019	1.0	98.362686	-0.001	0	1.0	3.0	0.0	0.0	0.0
0.0	700.0	100.0	100.0	0	0.0	0.0	-0.021	1.0	99.03883	-0.001	0	1.0	3.0	0.0	0.0	0.0
0.0	700.0	100.0	100.0	0	0.0	0.0	-0.022	1.0	99.03883	-0.001	0	1.0	3.0	0.0	0.0	0.0
0.0	700.0	100.0	100.0	0	0.0	0.0	-0.024	1.0	98.32596	0.0	0	1.0	3.0	0.0	0.0	0.0
0.0	700.0	100.0	100.0	0	0.0	0.0	-0.025	1.0	98.32596	0.0	0	1.0	3.0	0.0	0.0	0.0
0.0	700.0	100.0	100.0	0	0.0	0.0	-0.027	1.0	97.60645	0.0	0	1.0	3.0	0.0	0.0	0.0
0.0	700.0	100.0	100.0	0	0.0	0.0	-0.028	1.0	97.66998	0.0	0	1.0	3.0	0.0	0.0	0.0
0.0	700.0	100.0	100.0	0	0.0	0.0	-0.029	1.0	97.66998	0.0	0	1.0	3.0	0.0	0.0	0.0
0.0	700.0	100.0	100.0	0	0.0	0.0	-0.03	1.0	97.90867	0.0	0	1.0	3.0	0.0	0.0	0.0
0.0	700.0	100.0	100.0	0	0.0	0.0	-0.031	1.0	97.56339	0.0	0	1.0	3.0	0.0	0.0	0.0
0.0	700.0	100.0	100.0	0	0.0	0.0	-0.031	1.0	97.63725	0.0	0	1.0	3.0	0.0	0.0	0.0
0.0	700.0	100.0	100.0	0	0.0	0.0	-0.031	1.0	96.49277	0.0	0	1.0	3.0	0.0	0.0	0.0
0.0	700.0	100.0	100.0	0	0.0	0.0	-0.031	1.0	96.49277	0.0	0	1.0	3.0	0.0	0.0	0.0
0.0	700.0	100.0	100.0	0	0.0	0.0	-0.031	1.0	96.325195	0.0	0	1.0	3.0	0.0	0.0	0.0
0.0	700.0	100.0	100.0	0	0.0	0.0	-0.031	1.0	97.75553	0.0	0	1.0	3.0	0.0	0.0	0.0
0.0	700.0	100.0	100.0	0	0.0	0.0	-0.031	1.0	97.75553	0.0	0	1.0	3.0	0.0	0.0	0.0
0.0	700.0	100.0	100.0	0	0.0	0.0	-0.031	1.0	98.259514	0.0	0	1.0	3.0	0.0	0.0	0.0
0.0	700.0	100.0	100.0	0	0.0	0.0	-0.03	1.0	97.34856	0.0	0	1.0	3.0	1.0	0.0	0.0
0.0	700.0	100.0	100.0	0	0.0	0.0	-0.03	1.0	97.34856	0.0	0	1.0	3.0	1.0	0.0	0.0
0.0	700.0	100.0	100.0	0	0.0	0.0	-0.029	1.0	98.065956	0.0	1	1.0	3.0	2.0	0.0	0.0
0.0	700.0	100.0	100.0	0	0.0	0.0	-0.029	1.0	98.065956	0.0	1	1.0	3.0	4.0	0.0	0.0
13888.89	1000.0	100.0	100.0	0	0.0	0.0	-0.028	1.0	98.18758	0.0	1	1.0	3.0	4.0	0.0	0.0
13888.89	1000.0	100.0	100.0	0	0.0	0.0	-0.028	1.0	97.66361	0.0	1	1.0	3.0	4.0	0.0	0.0
13888.89	1000.0	100.0	100.0	0	0.0	0.0	-0.027	1.0	97.66361	0.0	1	1.0	3.0	4.0	0.0	0.0
13888.89	1000.0	100.0	100.0	0	0.0	0.0	-0.026	1.0	96.90109	0.0	1	1.0	3.0	4.0	0.0	0.0
13888.89	1000.0	100.0	100.0	0	0.0	0.0	-0.026	1.0	97.536865	1.895	1	1.0	3.0	4.0	0.0	0.0
13888.89	1000.0	100.0	100.0	0	0.0	0.0	-0.024	1.0	97.536865	1.895	1	1.0	3.0	4.0	0.0	0.0
13888.89	1000.0	100.0	100.0	0	0.0	0.0	-0.023	1.0	97.985016	2.744	1	1.0	3.0	4.0	0.0	0.0
13888.89	1000.0	100.0	100.0	0	0.0	0.0	-0.021	1.0	97.82261	4.267	1	1.0	3.0	4.0	0.0	0.0
13888.89	1000.0	100.0	100.0	0	0.0	0.0	-0.02	1.0	98.562485	4.267	1	1.0	3.0	4.0	0.0	0.0
13888.89	1000.0	100.0	100.0	0	0.0	0.0	-0.018	1.0	98.17822	4.949	1	1.0	3.0	4.0	0.0	0.0
13888.89	1000.0	100.0	100.0	0	0.0	0.0	-0.016	1.0	98.17822	6.171	1	1.0	3.0	4.0	0.0	0.0
13888.89	1000.0	100.0	100.0	0	0.0	0.0	-0.014	1.0	98.72149	6.171	1	1.0	3.0	4.0	0.0	0.0
13888.89	1000.0	100.0	100.0	0	0.0	0.0	-0.012	1.0	99.37571	6.717	1	1.0	3.0	4.0	0.0	0.0
13888.89	1000.0	100.0	100.0	0	0.0	0.0	-0.01	1.0	99.37571	6.717	1	1.0	3.0	4.0	0.0	0.0
13888.89	1000.0	100.0	100.0	0	0.0	0.0	-0.007	1.0	98.85959	7.699	1	1.0	3.0	5.0	0.0	0.0
13888.89	1000.0	100.0	100.0	0	0.0	0.0	-0.004	1.0	98.86513	8.545	1	1.0	3.0	5.0	0.0	0.0
13888.89	1000.0	100.0	100.0	0	0.0	0.0	-0.001	1.0	98.80244	8.545	1	1.0	3.0	5.0	0.0	0.0
13888.89	1000.0	100.0	100.0	0	0.0	0.0	0.001	1.0	98.04436	9.276	1	1.0	3.0	5.0	0.0	0.0
13888.89	1000.0	100.0	100.0	0	0.0	0.0	0.005	1.0	97.52383	9.603	1	1.0	3.0	5.0	0.0	0.0
13888.89	1000.0	100.0	100.0	0	0.0	0.0	0.009	1.0	97.891914	9.603	1	1.0	3.0	5.0	0.0	0.0
13888.89	1000.0	100.0	100.0	0	0.0	0.0	0.013	1.0	97.348274	9.908	1	1.0	3.0	5.0	0.0	0.0
13888.89	1000.0	100.0	100.0	0	0.0	0.0	0.017	1.0	97.348274	9.908	1	1.0	3.0	5.0	0.0	0.0
13888.89	1000.0	100.0	100.0	0	0.0	0.0	0.021	1.0	97.252266	10.454	1	1.0	3.0	5.0	0.0	0.0
13888.89	1000.0	100.0	100.0	0	0.0	0.0	0.025	1.0	97.252266	10.924	1	1.0	3.0	5.0	0.0	0.0
13888.89	1000.0	100.0	100.0	0	0.0	0.0	0.029	1.0	97.37921	10.924	1	1.0	3.0	5.0	0.0	0.0
13888.89	1000.0	100.0	100.0	0	0.0	0.0	0.033	1.0	97.99648	11.135	1	1.0	3.0	5.0	0.0	0.0
13888.89	1000.0	100.0	100.0	0	0.0	0.0	0.038	1.0	97.99648	11.514	1	1.0	3.0	5.0	0.0	0.0
13888.89	1000.0	100.0	100.0	0	0.0	0.0	0.042	1.0	97.1702	11.514	1	1.0	3.0	5.0	0.0	0.0
13888.89	1000.0	100.0	100.0	0	0.0	0.0	0.047	1.0	97.1702	11.682	1	1.0	3.0	5.0	0.0	0.0
13888.89	1000.0	100.0	100.0	0	0.0	0.0	0.051	1.0	97.97775	11.682	1	1.0	3.0	5.0	0.0	0.0
13888.89	1000.0	100.0	100.0	0	0.0	0.0	0.056	1.0	97.76216	11.986	1	1.0	3.0	5.0	0.0	0.0
13888.89	1000.0	100.0	100.0	0	0.0	0.0	0.06	1.0	97.76216	12.121	1	1.0	3.0	5.0	0.0	0.0
13888.89	1000.0	100.0	100.0	0	0.0	0.0	0.065	1.0	97.55269	12.121	1	1.0	3.0	5.0	0.0	0.0
13888.89	1000.0	100.0	100.0	0	0.0	0.0	0.069	1.0	97.48037	12.365	1	1.0	3.0	5.0	0.0	0.0
13888.89	1000.0	100.0	100.0	0	0.0	0.0	0.074	1.0	97.48037	12.474	1	1.0	3.0	5.0	0.0	0.0
13888.89	1000.0	100.0	100.0	0	0.0	0.0	0.079	1.0	97.4119	12.474	1	1.0	3.0	5.0	0.0	0.0
13888.89	1000.0	100.0	100.0	1	0.0	0.0	0.084	1.0	97.4119	12.67	1	1.0	3.0	5.0	0.0	0.0
13888.89	1000.0	100.0	100.0	1	0.0	0.0	0.089	1.0	98.24096	12.67	1	1.0	3.0	5.0	0.0	0.0
13888.89	1000.0	100.0	100.0	1	0.0	0.0	0.094	1.0	97.8196	12.839	1	1.0	3.0	5.0	0.0	0.0
13888.89	1000.0	100.0	100.0	1	0.0	0.0	0.098	1.0	97.8196	12.913	1	1.0	3.0	5.0	0.0	0.0
13888.89	1000.0	100.0	100.0	1	0.0	0.0	0.103	1.0	96.759674	12.913	1	1.0	3.0	5.0	0.0	0.0
13888.89	1000.0	100.0	100.0	1	0.0	0.0	0.108	1.0	95.633865	13.049	1	1.0	3.0	5.0	0.0	0.0
13888.89	1000.0	100.0	100.0	1	0.0	0.0	0.113	1.0	95.633865	13.109	1	1.0	3.0	5.0	0.0	0.0
13888.89	1000.0	100.0	100.0	1	0.0	0.0	0.118	1.0	95.3182	13.109	1	1.0	3.0	5.0	0.0	0.0
13888.89	1000.0	100.0	100.0	1	0.0	0.0	0.123	1.0	95.3182	13.219	1	1.0	3.0	5.0	0.0	0.0
13888.89	1000.0	100.0	100.0	1	0.0	0.0	0.127	1.0	95.91228	13.219	1	1.0	3.0	5.0	0.0	0.0
13888.89	1000.0	100.0	100.0	1	0.0	0.0	0.132	1.0	96.27753	13.267	1	1.0	3.0	5.0	0.0	0.0
13888.89	1000.0	100.0	100.0	1	0.0	0.0	0.137	1.0	96.27753	13.355	1	1.0	3.0	5.0	0.0	0.0
13888.89	1000.0	100.0	100.0	1	0.0	0.0	0.142	1.0	97.44453	13.355	1	1.0	3.0	5.0	0.0	0.0
13888.89	1000.0	100.0	100.0	1	0.0	0.0	0.147	1.0	96.621765	13.394	1	1.0	3.0	5.0	0.0	0.0
13888.89	1000.0	100.0	100.0	1	0.0	0.0	0.152	1.0	96.621765	13.463	1	1.0	3.0	5.0	0.0	0.0
13888.89	1000.0	100.0	100.0	0	0.0	0.0	0.157	1.0	95.98011	13.463	1	2.0	3.0	7.0	0.0	1.0
13888.89	1000.0	100.0	100.0	0	0.0	0.0	0.162	1.0	95.98011	13.495	1	2.0	3.0	7.0	0.0	1.0
0.0	1000.0	100.0	100.0	0	0.0	0.0	0.166	1.0	95.8254	13.495	1	2.0	3.0	0.0	0.0	1.0
0.0	1000.0	100.0	100.0	0	0.0	0.0	0.171	1.0	96.77758	13.551	1	2.0	3.0	0.0	0.0	1.0
0.0	1000.0	100.0	100.0	0	0.0	0.0	0.176	1.0	96.77758	13.576	1	2.0	3.0	0.0	0.0	1.0
0.0	1000.0	100.0	100.0	0	0.0	0.0	0.18	1.0	96.67546	13.576	1	2.0	3.0	0.0	0.0	1.0
0.0	1000.0	100.0	100.0	0	0.0	0.0	0.184	1.0	96.750694	11.724	1	2.0	3.0	0.0	0.0	1.0
0.0	1000.0	100.0	100.0	0	0.0	0.0	0.188	1.0	96.750694	10.896	1	2.0	3.0	0.0	0.0	1.0
0.0	1000.0	100.0	100.0	0	0.0	0.0	0.192	1.0	97.79562	10.896	1	2.0	3.0	0.0	0.0	1.0
0.0	1000.0	100.0	100.0	0	0.0	0.0	0.195	1.0	97.79562	9.409	1	2.0	3.0	0.0	0.0	1.0
0.0	1000.0	100.0	100.0	0	0.0	0.0	0.199	1.0	97.86933	9.409	1	2.0	3.0	0.0	0.0	1.0
0.0	1000.0	100.0	100.0	0	0.0	0.0	0.202	1.0	97.6109	8.126	1	2.0	3.0	0.0	0.0	1.0
0.0	1000.0	100.0	100.0	0	0.0	0.0	0.205	1.0	97.6109	7.551	1	2.0	3.0	0.0	0.0	1.0
0.0	1000.0	100.0	100.0	0	0.0	0.0	0.207	1.0	97.29834	7.551	1	2.0	3.0	0.0	0.0	1.0
0.0	1000.0	100.0	100.0	0	0.0	0.0	0.21	1.0	97.92478	6.52	1	2.0	3.0	0.0	0.0	1.0
0.0	1000.0	100.0	100.0	0	0.0	0.0	0.213	1.0	97.92478	6.06	1	2.0	3.0	0.0	0.0	1.0
0.0	1000.0	100.0	100.0	0	0.0	0.0	0.215	1.0	98.75859	6.06	1	2.0	3.0	0.0	0.0	1.0
0.0	1000.0	100.0	100.0	0	0.0	0.0	0.217	1.0	98.75859	5.233	1	2.0	3.0	0.0	0.0	1.0
0.0	1000.0	100.0	100.0	0	0.0	0.0	0.219	1.0	97.6623	5.233	1	2.0	3.0	0.0	0.0	1.0
0.0	1000.0	100.0	100.0	0	0.0	0.0	0.221	1.0	96.43246	4.52	1	2.0	3.0	0.0	0.0	1.0
0.0	1000.0	100.0	100.0	0	0.0	0.0	0.223	1.0	96.43246	4.2	1	2.0	3.0	0.0	0.0	1.0
0.0	1000.0	100.0	100.0	0	0.0	0.0	0.225	1.0	96.27487	4.2	1	2.0	3.0	0.0	0.0	1.0
0.0	1000.0	100.0	100.0	0	0.0	0.0	0.226	1.0	95.59053	3.902	1	2.0	3.0	0.0	0.0	1.0
0.0	1000.0	100.0	100.0	0	0.0	0.0	0.228	1.0	95.59053	3.37	1	2.0	3.0	0.0	0.0	1.0
0.0	1000.0	100.0	100.0	0	0.0	0.0	0.228	1.0	96.36823	3.37	1	2.0	3.0	0.0	0.0	1.0
0.0	1000.0	100.0	100.0	0	0.0	0.0	0.229	1.0	96.36823	3.131	1	2.0	3.0	0.0	0.0	1.0
0.0	1000.0	100.0	100.0	0	0.0	0.0	0.23	1.0	95.91059	3.131	1	2.0	3.0	0.0	0.0	1.0
0.0	1000.0	100.0	100.0	0	0.0	0.0	0.23	1.0	96.22899	2.704	1	2.0	3.0	0.0	0.0	1.0
0.0	1000.0	100.0	100.0	0	0.0	0.0	0.23	1.0	96.22899	2.513	1	2.0	3.0	0.0	0.0	1.0
0.0	1000.0	100.0	100.0	0	0.0	0.0	0.23	1.0	97.486496	2.513	1	2.0	3.0	0.0	0.0	1.0
0.0	1000.0	100.0	100.0	0	0.0	0.0	0.23	1.0	97.80306	2.171	1	2.0	3.0	0.0	0.0	1.0
0.0	1000.0	100.0	100.0	0	0.0	0.0	0.23	1.0	97.80306	1.875	1	2.0	3.0	0.0	0.0	1.0
0.0	1000.0	100.0	100.0	0	0.0	0.0	0.229	0.0	96.54211	1.875	1	2.0	3.0	14.0	0.0	1.0
0.0	1000.0	100.0	100.0	0	0.0	0.0	0.228	0.0	96.54211	1.741	1	2.0	3.0	14.0	0.0	1.0
0.0	1000.0	100.0	100.0	0	0.0	0.0	0.227	0.0	97.14073	1.741	1	2.0	3.0	0.0	0.0	1.0
0.0	1000.0	100.0	100.0	0	0.0	0.0	0.226	0.0	97.61408	1.503	1	2.0	3.0	0.0	0.0	1.0
0.0	1000.0	100.0	100.0	0	0.0	0.0	0.225	0.0	97.61408	1.397	1	2.0	3.0	0.0	0.0	1.0
0.0	1000.0	100.0	100.0	0	0.0	0.0	0.223	0.0	96.747116	1.397	1	2.0	3.0	0.0	0.0	1.0
0.0	1000.0	100.0	100.0	0	0.0	0.0	0.221	0.0	96.321686	1.206	1	2.0	3.0	0.0	0.0	1.0
0.0	1000.0	100.0	100.0	0	0.0	0.0	0.219	0.0	96.321686	1.121	1	2.0	3.0	0.0	0.0	1.0
0.0	1000.0	100.0	100.0	0	0.0	0.0	0.217	0.0	96.96824	1.121	1	2.0	3.0	0.0	0.0	1.0
0.0	1000.0	100.0	100.0	0	0.0	0.0	0.215	0.0	96.96824	0.968	1	2.0	3.0	0.0	0.0	1.0
0.0	1000.0	100.0	100.0	0	0.0	0.0	0.212	0.0	96.23179	0.968	1	2.0	3.0	0.0	0.0	1.0
0.0	1000.0	100.0	100.0	0	0.0	0.0	0.21	0.0	96.180214	0.836	1	2.0	3.0	0.0	0.0	1.0
0.0	1000.0	100.0	100.0	0	0.0	0.0	0.207	0.0	96.180214	0.776	1	2.0	3.0	0.0	0.0	1.0
0.0	1000.0	100.0	100.0	0	0.0	0.0	0.204	0.0	95.565735	0.776	1	2.0	3.0	0.0	0.0	1.0
0.0	1000.0	100.0	100.0	0	0.0	0.0	0.202	0.0	95.34898	0.671	1	2.0	3.0	0.0	0.0	1.0
0.0	1000.0	100.0	100.0	0	0.0	0.0	0.199	0.0	95.34898	0.623	1	2.0	3.0	0.0	0.0	1.0
0.0	1000.0	100.0	100.0	0	0.0	0.0	0.196	0.0	95.8107	0.623	1	2.0	3.0	0.0	0.0	1.0
0.0	1000.0	100.0	100.0	0	0.0	0.0	0.193	0.0	95.8107	0.538	1	2.0	3.0	0.0	0.0	1.0
0.0	1000.0	100.0	100.0	0	0.0	0.0	0.189	0.0	96.17522	0.538	1	2.0	3.0	0.0	0.0	1.0
0.0	1000.0	100.0	100.0	0	0.0	0.0	0.186	0.0	96.175446	0.499	1	2.0	3.0	0.0	0.0	1.0
0.0	1000.0	100.0	100.0	0	0.0	0.0	0.183	0.0	96.175446	0.431	1	2.0	3.0	0.0	0.0	1.0
0.0	1000.0	100.0	100.0	0	0.0	0.0	0.179	0.0	96.33529	0.431	1	2.0	3.0	0.0	0.0	1.0
0.0	1000.0	100.0	100.0	0	0.0	0.0	0.176	0.0	97.127	0.401	1	2.0	3.0	0.0	0.0	1.0
0.0	1000.0	100.0	100.0	0	0.0	0.0	0.173	0.0	96.86807	0.346	1	2.0	3.0	0.0	0.0	1.0
0.0	1000.0	100.0	100.0	0	0.0	0.0	0.169	0.0	96.28334	0.346	1	2.0	3.0	0.0	0.0	1.0
0.0	1000.0	100.0	100.0	0	0.0	0.0	0.166	0.0	96.28334	0.321	1	2.0	3.0	0.0	0.0	1.0
0.0	1000.0	100.0	100.0	0	0.0	0.0	0.163	0.0	95.54472	0.321	1	2.0	3.0	0.0	0.0	1.0
0.0	1000.0	100.0	100.0	0	0.0	0.0	0.159	0.0	95.56504	0.277	1	2.0	3.0	0.0	0.0	1.0
0.0	1000.0	100.0	100.0	0	0.0	0.0	0.156	0.0	95.56504	0.257	1	2.0	3.0	0.0	0.0	1.0
0.0	1000.0	100.0	100.0	0	0.0	0.0	0.152	0.0	95.01952	0.257	1	2.0	3.0	0.0	0.0	1.0
0.0	1000.0	100.0	100.0	0	0.0	0.0	0.149	0.0	95.277596	0.222	1	2.0	3.0	0.0	0.0	1.0
0.0	1000.0	100.0	100.0	0	0.0	0.0	0.145	0.0	95.277596	0.206	1	2.0	3.0	0.0	0.0	1.0
0.0	1000.0	100.0	100.0	0	0.0	0.0	0.141	0.0	95.9506	0.206	1	2.0	3.0	0.0	0.0	1.0
0.0	1000.0	100.0	100.0	0	0.0	0.0	0.137	0.0	95.9506	0.178	1	2.0	3.0	0.0	0.0	1.0
0.0	1000.0	100.0	100.0	0	0.0	0.0	0.134	0.0	96.14938	0.178	1	2.0	3.0	0.0	0.0	1.0
0.0	1000.0	100.0	100.0	0	0.0	0.0	0.13	0.0	96.95821	0.153	1	2.0	3.0	0.0	0.0	1.0
0.0	1000.0	100.0	100.0	0	0.0	0.0	0.126	0.0	96.95821	0.143	1	2.0	3.0	0.0	0.0	1.0
0.0	1000.0	100.0	100.0	0	0.0	0.0	0.123	0.0	97.39151	0.143	1	2.0	3.0	0.0	0.0	1.0
0.0	1000.0	100.0	100.0	0	0.0	0.0	0.119	0.0	97.6434	0.123	1	2.0	3.0	0.0	0.0	1.0
0.0	1000.0	100.0	100.0	0	0.0	0.0	0.115	0.0	97.6434	0.123	1	2.0	3.0	0.0	0.0	1.0
0.0	1000.0	100.0	100.0	0	0.0	0.0	0.112	0.0	98.08663	0.114	1	2.0	3.0	0.0	0.0	1.0
0.0	1000.0	100.0	100.0	0	0.0	0.0	0.108	0.0	97.226295	0.098	1	2.0	3.0	0.0	0.0	1.0
0.0	1000.0	100.0	100.0	0	0.0	0.0	0.104	0.0	97.21281	0.098	1	2.0	3.0	0.0	0.0	1.0
0.0	1000.0	100.0	100.0	0	0.0	0.0	0.1	0.0	97.51271	0.091	1	2.0	3.0	0.0	0.0	1.0
0.0	1000.0	100.0	100.0	0	0.0	0.0	0.096	0.0	97.51271	0.079	1	2.0	3.0	0.0	0.0	1.0
0.0	1000.0	100.0	100.0	0	0.0	0.0	0.092	0.0	97.78634	0.079	1	2.0	3.0	0.0	0.0	1.0
0.0	1000.0	100.0	100.0	0	0.0	0.0	0.089	0.0	96.65492	0.068	1	2.0	3.0	0.0	0.0	1.0
0.0	1000.0	100.0	100.0	0	0.0	0.0	0.085	0.0	96.65492	0.068	1	2.0	3.0	0.0	0.0	1.0
0.0	1000.0	100.0	100.0	0	0.0	0.0	0.082	0.0	96.47938	0.063	1	2.0	3.0	0.0	0.0	1.0
0.0	1000.0	100.0	100.0	0	0.0	0.0	0.078	0.0	96.47938	0.058	1	2.0	3.0	0.0	0.0	1.0
0.0	1000.0	100.0	100.0	0	0.0	0.0	0.074	0.0	97.13852	0.058	1	2.0	3.0	0.0	0.0	1.0
0.0	1000.0	100.0	100.0	0	0.0	0.0	0.071	0.0	97.93587	0.05	1	2.0	3.0	0.0	0.0	1.0
0.0	1000.0	100.0	100.0	0	0.0	0.0	0.067	0.0	97.93587	0.046	1	2.0	3.0	0.0	0.0	1.0
0.0	1000.0	100.0	100.0	0	0.0	0.0	0.063	0.0	98.07681	0.046	1	2.0	3.0	0.0	0.0	1.0
0.0	1000.0	100.0	100.0	0	0.0	0.0	0.06	0.0	98.5628	0.04	1	2.0	3.0	0.0	0.0	1.0
0.0	1000.0	100.0	100.0	0	0.0	0.0	0.056	0.0	98.5628	0.04	1	2.0	3.0	0.0	0.0	1.0
0.0	1000.0	100.0	100.0	0	0.0	0.0	0.053	0.0	98.24424	0.034	1	2.0	3.0	0.0	0.0	1.0
0.0	1000.0	100.0	100.0	0	0.0	0.0	0.049	0.0	98.24424	0.032	1	2.0	3.0	0.0	0.0	1.0
0.0	1000.0	100.0	100.0	0	0.0	0.0	0.045	0.0	99.3481	0.032	1	2.0	3.0	0.0	0.0	1.0
0.0	1000.0	100.0	100.0	0	0.0	0.0	0.042	0.0	99.936646	0.027	1	2.0	3.0	0.0	0.0	1.0
0.0	1000.0	100.0	100.0	0	0.0	0.0	0.038	0.0	99.936646	0.023	1	2.0	3.0	0.0	0.0	1.0
0.0	1000.0	100.0	100.0	0	0.0	0.0	0.034	0.0	99.50398	0.023	1	2.0	3.0	0.0	0.0	1.0
0.0	1000.0	100.0	100.0	0	0.0	0.0	0.031	0.0	99.690605	0.022	1	2.0	3.0	0.0	0.0	1.0
0.0	1000.0	100.0	100.0	0	0.0	0.0	0.027	0.0	98.13556	0.018	1	2.0	3.0	0.0	0.0	1.0
0.0	1000.0	100.0	100.0	0	0.0	0.0	0.024	0.0	98.11725	0.018	1	2.0	3.0	0.0	0.0	1.0
0.0	1000.0	100.0	100.0	0	0.0	0.0	0.02	0.0	98.11725	0.016	1	2.0	3.0	0.0	0.0	1.0
0.0	1000.0	100.0	100.0	0	0.0	0.0	0.017	0.0	98.809006	0.016	1	2.0	3.0	0.0	0.0	1.0
0.0	1000.0	100.0	100.0	0	0.0	0.0	0.013	0.0	98.32489	0.014	1	2.0	3.0	0.0	0.0	1.0
0.0	1000.0	100.0	100.0	0	0.0	0.0	0.01	0.0	98.32489	0.012	1	2.0	3.0	0.0	0.0	1.0
0.0	1000.0	100.0	100.0	0	0.0	0.0	0.006	0.0	97.984886	0.012	1	2.0	3.0	0.0	0.0	1.0
0.0	1000.0	100.0	100.0	0	0.0	0.0	0.003	0.0	97.75154	0.011	1	2.0	3.0	0.0	0.0	1.0
0.0	1000.0	100.0	100.0	0	0.0	0.0	0.0	0.0	97.75154	0.01	1	2.0	3.0	0.0	0.0	1.0
0.0	1000.0	100.0	100.0	0	0.0	0.0	-0.003	0.0	98.396286	0.01	1	2.0	3.0	0.0	0.0	1.0
0.0	1000.0	100.0	100.0	0	0.0	0.0	-0.006	0.0	98.396286	0.009	1	2.0	3.0	0.0	0.0	1.0
0.0	1000.0	100.0	100.0	0	0.0	0.0	-0.009	0.0	98.393585	0.009	1	2.0	3.0	0.0	0.0	1.0
0.0	1000.0	100.0	100.0	0	0.0	0.0	-0.012	0.0	98.54483	0.007	1	2.0	3.0	0.0	0.0	1.0
0.0	1000.0	100.0	100.0	0	0.0	0.0	-0.015	0.0	98.54483	0.007	1	2.0	3.0	0.0	0.0	1.0
0.0	1000.0	100.0	100.0	0	0.0	0.0	-0.018	0.0	98.183266	0.007	1	2.0	3.0	0.0	0.0	1.0
0.0	1000.0	100.0	100.0	0	0.0	0.0	-0.021	0.0	97.97812	0.006	1	2.0	3.0	0.0	0.0	1.0
0.0	1000.0	100.0	100.0	0	0.0	0.0	-0.023	0.0	97.97812	0.006	1	2.0	3.0	0.0	0.0	1.0
0.0	1000.0	100.0	100.0	0	0.0	0.0	-0.026	0.0	97.31408	0.005	1	2.0	3.0	0.0	0.0	1.0
0.0	1000.0	100.0	100.0	0	0.0	0.0	-0.028	0.0	97.07295	0.004	1	2.0	3.0	0.0	0.0	1.0
0.0	1000.0	100.0	100.0	0	0.0	0.0	-0.03	0.0	96.70262	0.004	1	2.0	3.0	0.0	0.0	1.0
0.0	1000.0	100.0	100.0	0	0.0	0.0	-0.032	0.0	98.18133	0.004	1	2.0	3.0	0.0	0.0	1.0
0.0	1000.0	100.0	100.0	0	0.0	0.0	-0.034	0.0	98.18133	0.003	1	2.0	3.0	0.0	0.0	1.0
0.0	1000.0	100.0	100.0	0	0.0	0.0	-0.035	0.0	97.3221	0.003	1	2.0	3.0	0.0	0.0	1.0
0.0	1000.0	100.0	100.0	0	0.0	0.0	-0.035	0.0	97.40517	0.003	1	2.0	3.0	0.0	0.0	1.0
0.0	1000.0	100.0	100.0	0	0.0	0.0	-0.035	0.0	97.40517	0.002	1	2.0	3.0	0.0	0.0	1.0
0.0	1000.0	100.0	100.0	0	0.0	0.0	-0.035	0.0	98.156845	0.002	1	2.0	3.0	0.0	0.0	1.0
0.0	1000.0	100.0	100.0	0	0.0	0.0	-0.035	0.0	98.156845	0.002	1	2.0	3.0	0.0	0.0	1.0
0.0	1000.0	100.0	100.0	0	0.0	0.0	-0.035	0.0	96.51789	0.002	1	2.0	3.0	0.0	0.0	1.0
0.0	1000.0	100.0	100.0	0	0.0	0.0	-0.034	0.0	97.22994	0.001	1	2.0	3.0	1.0	0.0	1.0
0.0	1000.0	100.0	100.0	0	0.0	0.0	-0.034	0.0	97.22994	0.001	1	2.0	3.0	1.0	0.0	1.0
0.0	1000.0	100.0	100.0	0	0.0	0.0	-0.034	0.0	97.80697	0.001	1	2.0	3.0	4.0	0.0	1.0
12500.001	900.0	100.0	100.0	0	0.0	0.0	-0.033	0.0	96.87849	0.001	1	2.0	3.0	4.0	0.0	1.0
12500.001	900.0	100.0	100.0	0	0.0	0.0	-0.032	0.0	97.36433	0.001	1	2.0	3.0	4.0	0.0	1.0
12500.001	900.0	100.0	100.0	0	0.0	0.0	-0.032	0.0	97.11652	0.001	1	2.0	3.0	4.0	0.0	1.0
12500.001	900.0	100.0	100.0	0	0.0	0.0	-0.031	0.0	97.11652	0.0	1	2.0	3.0	4.0	0.0	1.0
12500.001	900.0	100.0	100.0	0	0.0	0.0	-0.03	0.0	97.189255	0.0	1	2.0	3.0	4.0	0.0	1.0
12500.001	900.0	100.0	100.0	0	0.0	0.0	-0.029	0.0	97.283554	1.708	1	2.0	3.0	4.0	0.0	1.0
12500.001	900.0	100.0	100.0	0	0.0	0.0	-0.028	0.0	97.283554	2.472	1	2.0	3.0	4.0	0.0	1.0
12500.001	900.0	100.0	100.0	0	0.0	0.0	-0.027	0.0	96.758095	2.472	1	2.0	3.0	4.0	0.0	1.0
12500.001	900.0	100.0	100.0	0	0.0	0.0	-0.025	0.0	97.55877	3.842	1	2.0	3.0	4.0	0.0	1.0
12500.001	900.0	100.0	100.0	0	0.0	0.0	-0.024	0.0	97.55877	3.842	1	2.0	3.0	4.0	0.0	1.0
12500.001	900.0	100.0	100.0	0	0.0	0.0	-0.022	0.0	97.93401	4.456	1	2.0	3.0	4.0	0.0	1.0
12500.001	900.0	100.0	100.0	0	0.0	0.0	-0.021	0.0	97.93401	5.555	1	2.0	3.0	4.0	0.0	1.0
12500.001	900.0	100.0	100.0	0	0.0	0.0	-0.02	0.0	97.68969	5.555	1	2.0	3.0	4.0	0.0	1.0
12500.001	900.0	100.0	100.0	0	0.0	0.0	-0.018	0.0	97.21093	6.504	1	2.0	3.0	4.0	0.0	1.0
12500.001	900.0	100.0	100.0	0	0.0	0.0	-0.016	0.0	97.21093	6.929	1	2.0	3.0	4.0	0.0	1.0
12500.001	900.0	100.0	100.0	0	0.0	0.0	-0.015	0.0	96.87822	6.929	1	2.0	3.0	4.0	0.0	1.0
12500.001	900.0	100.0	100.0	0	0.0	0.0	-0.013	0.0	96.55533	7.692	1	2.0	3.0	4.0	0.0	1.0
12500.001	900.0	100.0	100.0	0	0.0	0.0	-0.011	0.0	96.55533	8.033	1	2.0	3.0	4.0	0.0	1.0
12500.001	900.0	100.0	100.0	0	0.0	0.0	-0.01	0.0	97.277695	8.033	1	2.0	3.0	4.0	0.0	1.0
12500.001	900.0	100.0	100.0	0	0.0	0.0	-0.008	0.0	97.277695	8.644	1	2.0	3.0	4.0	0.0	1.0
12500.001	900.0	100.0	100.0	0	0.0	0.0	-0.006	0.0	97.745285	8.644	1	2.0	3.0	5.0	0.0	1.0
12500.001	900.0	100.0	100.0	0	0.0	0.0	-0.004	0.0	97.64206	8.918	1	2.0	3.0	5.0	0.0	1.0
12500.001	900.0	100.0	100.0	0	0.0	0.0	-0.002	0.0	97.64206	9.41	1	2.0	3.0	5.0	0.0	1.0
12500.001	900.0	100.0	100.0	0	0.0	0.0	0.0	0.0	97.51838	9.41	1	2.0	3.0	5.0	0.0	1.0
12500.001	900.0	100.0	100.0	0	0.0	0.0	0.002	0.0	97.78506	9.832	1	2.0	3.0	5.0	0.0	1.0
12500.001	900.0	100.0	100.0	0	0.0	0.0	0.005	0.0	97.78506	9.832	1	2.0	3.0	5.0	0.0	1.0
12500.001	900.0	100.0	100.0	0	0.0	0.0	0.008	0.0	97.9344	10.023	1	2.0	3.0	5.0	0.0	1.0
12500.001	900.0	100.0	100.0	0	0.0	0.0	0.01	0.0	97.9344	10.363	1	2.0	3.0	5.0	0.0	1.0
12500.001	900.0	100.0	100.0	0	0.0	0.0	0.013	0.0	97.668304	10.363	1	2.0	3.0	5.0	0.0	1.0
12500.001	900.0	100.0	100.0	0	0.0	0.0	0.015	0.0	98.32203	10.516	1	2.0	3.0	5.0	0.0	1.0
12500.001	900.0	100.0	100.0	0	0.0	0.0	0.018	0.0	98.32203	10.789	1	2.0	3.0	5.0	0.0	1.0
12500.001	900.0	100.0	100.0	0	0.0	0.0	0.021	0.0	98.919846	10.789	1	2.0	3.0	5.0	0.0	1.0
12500.001	900.0	100.0	100.0	0	0.0	0.0	0.024	0.0	98.45938	11.023	1	2.0	3.0	5.0	0.0	1.0
12500.001	900.0	100.0	100.0	0	0.0	0.0	0.026	0.0	98.45938	11.023	1	2.0	3.0	5.0	0.0	1.0
12500.001	900.0	100.0	100.0	0	0.0	0.0	0.029	0.0	98.7092	11.13	1	2.0	3.0	5.0	0.0	1.0
12500.001	900.0	100.0	100.0	0	0.0	0.0	0.032	0.0	98.7092	11.318	1	2.0	3.0	5.0	0.0	1.0
12500.001	900.0	100.0	100.0	0	0.0	0.0	0.035	0.0	97.888405	11.318	1	2.0	3.0	5.0	0.0	1.0
12500.001	900.0	100.0	100.0	0	0.0	0.0	0.038	0.0	97.25142	11.404	1	2.0	3.0	5.0	0.0	1.0
12500.001	900.0	100.0	100.0	0	0.0	0.0	0.041	0.0	97.25142	11.556	1	2.0	3.0	5.0	0.0	1.0
12500.001	900.0	100.0	100.0	0	0.0	0.0	0.043	0.0	97.55676	11.556	1	2.0	3.0	5.0	0.0	1.0
12500.001	900.0	100.0	100.0	0	0.0	0.0	0.046	0.0	97.826355	11.623	1	2.0	3.0	5.0	0.0	1.0
12500.001	900.0	100.0	100.0	0	0.0	0.0	0.049	0.0	97.83791	11.623	1	2.0	3.0	5.0	0.0	1.0
12500.001	900.0	100.0	100.0	0	0.0	0.0	0.052	0.0	97.25319	11.745	1	2.0	3.0	5.0	0.0	1.0
12500.001	900.0	100.0	100.0	0	0.0	0.0	0.055	0.0	97.25319	11.8	1	2.0	3.0	5.0	0.0	1.0
12500.001	900.0	100.0	100.0	0	0.0	0.0	0.057	0.0	97.312416	11.8	1	2.0	3.0	5.0	0.0	1.0
12500.001	900.0	100.0	100.0	0	0.0	0.0	0.06	0.0	97.077065	11.898	1	2.0	3.0	5.0	0.0	1.0
12500.001	900.0	100.0	100.0	0	0.0	0.0	0.063	0.0	97.077065	11.941	1	2.0	3.0	5.0	0.0	1.0
12500.001	900.0	100.0	100.0	0	0.0	0.0	0.066	0.0	96.20125	11.941	1	2.0	3.0	5.0	0.0	1.0
12500.001	900.0	100.0	100.0	0	0.0	0.0	0.069	0.0	96.870316	12.019	1	2.0	3.0	5.0	0.0	1.0
12500.001	900.0	100.0	100.0	0	0.0	0.0	0.071	0.0	96.870316	12.019	1	2.0	3.0	5.0	0.0	1.0
12500.001	900.0	100.0	100.0	0	0.0	0.0	0.074	0.0	96.43692	12.055	1	2.0	3.0	5.0	0.0	1.0
12500.001	900.0	100.0	100.0	0	0.0	0.0	0.077	0.0	96.43692	12.118	1	2.0	3.0	5.0	0.0	1.0
12500.001	900.0	100.0	100.0	0	0.0	0.0	0.08	0.0	95.44225	12.118	1	2.0	3.0	5.0	0.0	1.0
12500.001	900.0	100.0	100.0	0	0.0	0.0	0.083	0.0	96.676186	12.146	1	2.0	3.0	5.0	0.0	1.0
12500.001	900.0	100.0	100.0	0	0.0	0.0	0.086	0.0	96.676186	12.196	1	2.0	3.0	5.0	0.0	1.0
12500.001	900.0	100.0	100.0	0	0.0	0.0	0.088	0.0	97.62241	12.196	1	2.0	3.0	5.0	0.0	1.0
12500.001	900.0	100.0	100.0	0	0.0	0.0	0.091	0.0	97.673775	12.24	1	2.0	3.0	5.0	0.0	1.0
12500.001	900.0	100.0	100.0	0	0.0	0.0	0.094	0.0	97.673775	12.24	1	2.0	3.0	5.0	0.0	1.0
12500.001	900.0	100.0	100.0	0	0.0	0.0	0.097	0.0	97.25008	12.259	1	2.0	3.0	5.0	0.0	1.0
12500.001	900.0	100.0	100.0	0	0.0	0.0	0.1	0.0	97.18642	12.295	1	2.0	3.0	5.0	0.0	1.0
12500.001	900.0	100.0	100.0	0	0.0	0.0	0.102	0.0	97.49599	12.295	1	2.0	3.0	5.0	0.0	1.0
12500.001	900.0	100.0	100.0	0	0.0	0.0	0.105	0.0	97.85683	12.311	1	2.0	3.0	5.0	0.0	1.0
12500.001	900.0	100.0	100.0	0	0.0	0.0	0.108	0.0	97.85683	12.338	1	2.0	3.0	5.0	0.0	1.0
12500.001	900.0	100.0	100.0	0	0.0	0.0	0.111	0.0	98.02036	12.338	1	2.0	3.0	5.0	0.0	1.0
12500.001	900.0	100.0	100.0	0	0.0	0.0	0.114	0.0	97.676056	12.363	1	2.0	3.0	5.0	0.0	1.0
12500.001	900.0	100.0	100.0	0	0.0	0.0	0.117	0.0	97.676056	12.363	1	2.0	3.0	5.0	0.0	1.0
12500.001	900.0	100.0	100.0	0	0.0	0.0	0.12	0.0	96.90369	12.373	1	2.0	3.0	5.0	0.0	1.0
12500.001	900.0	100.0	100.0	0	0.0	0.0	0.123	0.0	96.90369	12.394	1	2.0	3.0	5.0	0.0	1.0
12500.001	900.0	100.0	100.0	0	0.0	0.0	0.126	0.0	96.65877	12.394	1	2.0	3.0	5.0	0.0	1.0
12500.001	900.0	100.0	100.0	0	0.0	0.0	0.128	0.0	96.97451	12.403	1	2.0	3.0	5.0	0.0	1.0
12500.001	900.0	100.0	100.0	0	0.0	0.0	0.132	0.0	96.97451	12.417	1	2.0	3.0	5.0	0.0	1.0
12500.001	900.0	100.0	100.0	0	0.0	0.0	0.135	0.0	97.314445	12.417	1	2.0	3.0	5.0	0.0	1.0
12500.001	900.0	100.0	100.0	0	0.0	0.0	0.137	0.0	97.314445	12.424	1	2.0	3.0	5.0	0.0	1.0
12500.001	900.0	100.0	100.0	0	0.0	0.0	0.14	0.0	98.4016	12.424	1	2.0	3.0	5.0	0.0	1.0
12500.001	900.0	100.0	100.0	0	0.0	0.0	0.143	0.0	98.68755	12.437	1	2.0	3.0	5.0	0.0	1.0
12500.001	900.0	100.0	100.0	0	0.0	0.0	0.146	0.0	98.68755	12.449	1	2.0	3.0	5.0	0.0	1.0
12500.001	900.0	100.0	100.0	0	0.0	0.0	0.149	0.0	98.69754	12.449	1	2.0	3.0	5.0	0.0	1.0
12500.001	900.0	100.0	100.0	0	0.0	0.0	0.152	0.0	99.32442	12.453	1	2.0	3.0	5.0	0.0	1.0
12500.001	900.0	100.0	100.0	0	0.0	0.0	0.155	0.0	99.32442	12.462	1	2.0	3.0	5.0	0.0	1.0
12500.001	900.0	99.00498	100.0	0	0.0	0.0	0.158	0.0	98.99269	12.462	1	2.0	3.0	7.0	0.0	2.0
12500.001	900.0	99.00498	100.0	0	0.0	0.0	0.161	0.0	98.99269	12.466	1	2.0	3.0	7.0	0.0	2.0
0.0	900.0	99.00498	100.0	0	0.0	0.0	0.163	0.0	98.801636	12.466	1	2.0	3.0	0.0	0.0	2.0
0.0	900.0	99.00498	100.0	0	0.0	0.0	0.166	0.0	97.37407	12.472	1	2.0	3.0	0.0	0.0	2.0
0.0	900.0	99.00498	100.0	0	0.0	0.0	0.169	0.0	97.37407	12.476	1	2.0	3.0	0.0	0.0	2.0
0.0	900.0	99.00498	100.0	0	0.0	0.0	0.171	0.0	97.86597	12.476	1	2.0	3.0	0.0	0.0	2.0
0.0	900.0	99.00498	100.0	0	0.0	0.0	0.174	0.0	97.88871	10.774	1	2.0	3.0	0.0	0.0	2.0
0.0	900.0	99.00498	100.0	0	0.0	0.0	0.176	0.0	97.88871	10.012	1	2.0	3.0	0.0	0.0	2.0
0.0	900.0	99.00498	100.0	0	0.0	0.0	0.177	0.0	97.8042	10.012	1	2.0	3.0	0.0	0.0	2.0
0.0	900.0	99.00498	100.0	0	0.0	0.0	0.179	0.0	97.8042	8.646	1	2.0	3.0	0.0	0.0	2.0
0.0	900.0	99.00498	100.0	0	0.0	0.0	0.181	0.0	97.778046	8.646	1	2.0	3.0	0.0	0.0	2.0
0.0	900.0	99.00498	100.0	0	0.0	0.0	0.183	0.0	97.702614	7.466	1	2.0	3.0	0.0	0.0	2.0
0.0	900.0	99.00498	100.0	0	0.0	0.0	0.184	0.0	97.702614	6.938	1	2.0	3.0	0.0	0.0	2.0
0.0	900.0	99.00498	100.0	0	0.0	0.0	0.186	0.0	97.92091	6.938	1	2.0	3.0	0.0	0.0	2.0
0.0	900.0	99.00498	100.0	0	0.0	0.0	0.187	0.0	97.834625	5.993	1	2.0	3.0	0.0	0.0	2.0
0.0	900.0	99.00498	100.0	0	0.0	0.0	0.188	0.0	97.834625	5.568	1	2.0	3.0	0.0	0.0	2.0
0.0	900.0	99.00498	100.0	0	0.0	0.0	0.189	0.0	98.58908	5.568	1	2.0	3.0	0.0	0.0	2.0
0.0	900.0	99.00498	100.0	0	0.0	0.0	0.19	0.0	98.58908	4.808	1	2.0	3.0	0.0	0.0	2.0
0.0	900.0	99.00498	100.0	0	0.0	0.0	0.191	0.0	98.57598	4.808	1	2.0	3.0	0.0	0.0	2.0
0.0	900.0	99.00498	100.0	0	0.0	0.0	0.192	0.0	98.477776	4.468	1	2.0	3.0	0.0	0.0	2.0
0.0	900.0	99.00498	100.0	0	0.0	0.0	0.192	0.0	98.477776	3.859	1	2.0	3.0	0.0	0.0	2.0
0.0	900.0	99.00498	100.0	0	0.0	0.0	0.193	0.0	97.46272	3.859	1	2.0	3.0	0.0	0.0	2.0
0.0	900.0	99.00498	100.0	0	0.0	0.0	0.193	0.0	97.943565	3.333	1	2.0	3.0	0.0	0.0	2.0
0.0	900.0	99.00498	100.0	0	0.0	0.0	0.193	0.0	97.943565	3.097	1	2.0	3.0	0.0	0.0	2.0
0.0	900.0	99.00498	100.0	0	0.0	0.0	0.193	0.0	97.490974	3.097	1	2.0	3.0	0.0	0.0	2.0
0.0	900.0	99.00498	100.0	0	0.0	0.0	0.193	0.0	97.490974	2.674	1	2.0	3.0	0.0	0.0	2.0
0.0	900.0	99.00498	100.0	0	0.0	0.0	0.193	0.0	96.2336	2.674	1	2.0	3.0	0.0	0.0	2.0
0.0	900.0	99.00498	100.0	0	0.0	0.0	0.192	0.0	97.085915	2.486	1	2.0	3.0	8.0	0.0	2.0
0.0	900.0	99.00498	100.0	0	0.0	0.0	0.192	0.0	97.085915	2.146	1	2.0	3.0	8.0	0.0	2.0
0.0	900.0	99.00498	100.0	0	0.0	0.0	0.191	1.0	96.79207	2.146	1	2.0	3.0	11.0	0.0	2.0
-8333.334	600.0	99.00498	100.0	0	0.0	0.0	0.191	1.0	97.04397	1.994	1	2.0	3.0	11.0	0.0	2.0
-8333.334	600.0	99.00498	100.0	0	0.0	0.0	0.19	1.0	97.04397	1.722	1	2.0	3.0	11.0	0.0	2.0
-8333.334	600.0	99.00498	100.0	0	0.0	0.0	0.189	1.0	96.8555	1.722	1	2.0	3.0	11.0	0.0	2.0
-8333.334	600.0	99.00498	100.0	0	0.0	0.0	0.188	1.0	96.8555	1.6	1	2.0	3.0	11.0	0.0	2.0
-8333.334	600.0	99.00498	100.0	0	0.0	0.0	0.186	1.0	96.768074	1.6	1	2.0	3.0	11.0	0.0	2.0
-8333.334	600.0	99.00498	100.0	0	0.0	0.0	0.185	1.0	96.34066	0.243	1	2.0	3.0	11.0	0.0	2.0
-8333.334	600.0	99.00498	100.0	0	0.0	0.0	0.183	1.0	96.34066	-0.361	1	2.0	3.0	11.0	0.0	2.0
-8333.334	600.0	99.00498	100.0	0	0.0	0.0	0.181	1.0	97.48522	-0.361	1	2.0	3.0	11.0	0.0	2.0
-8333.334	600.0	99.00498	100.0	0	0.0	0.0	0.179	1.0	97.61601	-1.45	1	2.0	3.0	11.0	0.0	2.0
-8333.334	600.0	99.00498	100.0	0	0.0	0.0	0.177	1.0	97.61601	-1.937	1	2.0	3.0	11.0	0.0	2.0
-8333.334	600.0	99.00498	100.0	0	0.0	0.0	0.175	1.0	98.48919	-1.937	1	2.0	3.0	11.0	0.0	2.0
-8333.334	600.0	99.00498	100.0	0	0.0	0.0	0.172	1.0	98.48919	-2.811	1	2.0	3.0	11.0	0.0	2.0
-8333.334	600.0	99.00498	100.0	0	0.0	0.0	0.17	1.0	98.31704	-2.811	1	2.0	3.0	11.0	0.0	2.0
-8333.334	600.0	99.00498	100.0	0	0.0	0.0	0.167	1.0	99.22695	-3.566	1	2.0	3.0	11.0	0.0	2.0
-8333.334	600.0	99.00498	100.0	0	0.0	0.0	0.165	1.0	99.22695	-3.904	1	2.0	3.0	11.0	0.0	2.0
-8333.334	600.0	99.00498	100.0	0	0.0	0.0	0.162	1.0	98.76589	-3.904	1	2.0	3.0	11.0	0.0	2.0
-8333.334	600.0	99.00498	100.0	0	0.0	0.0	0.159	1.0	98.14989	-4.509	1	2.0	3.0	11.0	0.0	2.0
-8333.334	600.0	99.00498	100.0	0	0.0	0.0	0.157	1.0	98.14989	-4.78	1	2.0	3.0	11.0	0.0	2.0
-8333.334	600.0	99.00498	100.0	0	0.0	0.0	0.154	1.0	98.66736	-4.78	1	2.0	3.0	11.0	0.0	2.0
-8333.334	600.0	99.00498	100.0	0	0.0	0.0	0.151	1.0	98.66736	-5.266	1	2.0	3.0	11.0	0.0	2.0
-8333.334	600.0	99.00498	100.0	0	0.0	0.0	0.148	1.0	98.79577	-5.266	1	2.0	3.0	12.0	0.0	2.0
-8333.334	600.0	99.00498	100.0	0	0.0	0.0	0.145	1.0	97.91185	-5.686	1	2.0	3.0	12.0	0.0	2.0
-8333.334	600.0	99.00498	100.0	0	0.0	0.0	0.142	1.0	97.91185	-5.875	1	2.0	3.0	12.0	0.0	2.0
-8333.334	600.0	99.00498	100.0	0	0.0	0.0	0.138	1.0	98.37582	-5.875	1	2.0	3.0	12.0	0.0	2.0
-8333.334	600.0	99.00498	100.0	0	0.0	0.0	0.135	1.0	98.68801	-6.212	1	2.0	3.0	12.0	0.0	2.0
-8333.334	600.0	99.00498	100.0	0	0.0	0.0	0.132	1.0	98.68801	-6.361	1	2.0	3.0	12.0	0.0	2.0
-8333.334	600.0	99.00498	100.0	0	0.0	0.0	0.129	1.0	99.136734	-6.361	1	2.0	3.0	12.0	0.0	2.0
-8333.334	600.0	99.00498	100.0	0	0.0	0.0	0.126	1.0	99.136734	-6.632	1	2.0	3.0	12.0	0.0	2.0
-8333.334	600.0	99.00498	100.0	0	0.0	0.0	0.123	1.0	98.64094	-6.632	1	2.0	3.0	12.0	0.0	2.0
-8333.334	600.0	99.00498	100.0	0	0.0	0.0	0.12	1.0	98.45879	-6.865	1	2.0	3.0	12.0	0.0	2.0
-8333.334	600.0	99.00498	100.0	0	0.0	0.0	0.117	1.0	98.45879	-6.97	1	2.0	3.0	12.0	0.0	2.0
-8333.334	600.0	99.00498	100.0	0	0.0	0.0	0.114	1.0	98.16232	-6.97	1	2.0	3.0	12.0	0.0	2.0
-8333.334	600.0	99.00498	100.0	0	0.0	0.0	0.111	1.0	97.23119	-7.158	1	2.0	3.0	12.0	0.0	2.0
-8333.334	600.0	99.00498	100.0	0	0.0	0.0	0.108	1.0	97.23119	-7.241	1	2.0	3.0	12.0	0.0	2.0
-8333.334	600.0	99.00498	100.0	0	0.0	0.0	0.105	1.0	97.52046	-7.241	1	2.0	3.0	12.0	0.0	2.0
-8333.334	600.0	99.00498	100.0	0	0.0	0.0	0.102	1.0	97.52046	-7.391	1	2.0	3.0	12.0	0.0	2.0
-8333.334	600.0	99.00498	100.0	0	0.0	0.0	0.099	1.0	97.28562	-7.391	1	2.0	3.0	12.0	0.0	2.0
-8333.334	600.0	99.00498	100.0	0	0.0	0.0	0.096	1.0	97.09846	-7.459	1	2.0	3.0	12.0	0.0	2.0
-8333.334	600.0	99.00498	100.0	0	0.0	0.0	0.094	1.0	97.09846	-7.579	1	2.0	3.0	12.0	0.0	2.0
-8333.334	600.0	99.00498	100.0	0	0.0	0.0	0.091	1.0	97.71961	-7.579	1	2.0	3.0	12.0	0.0	2.0
-8333.334	600.0	99.00498	100.0	0	0.0	0.0	0.089	1.0	97.22051	-7.633	1	2.0	3.0	12.0	0.0	2.0
-8333.334	600.0	99.00498	100.0	0	0.0	0.0	0.086	1.0	96.81884	-7.731	1	2.0	3.0	12.0	0.0	2.0
-8333.334	600.0	99.00498	100.0	0	0.0	0.0	0.083	1.0	96.86827	-7.731	1	2.0	3.0	12.0	0.0	2.0
-8333.334	600.0	99.00498	100.0	0	0.0	0.0	0.081	1.0	96.86827	-7.773	1	2.0	3.0	12.0	0.0	2.0
-8333.334	600.0	99.00498	100.0	0	0.0	0.0	0.078	1.0	98.07089	-7.773	1	2.0	3.0	12.0	0.0	2.0
-8333.334	600.0	99.00498	100.0	0	0.0	0.0	0.076	1.0	97.8256	-7.851	1	2.0	3.0	12.0	0.0	2.0
-8333.334	600.0	99.00498	100.0	0	0.0	0.0	0.073	1.0	97.8256	-7.918	1	2.0	3.0	12.0	0.0	2.0
-8333.334	600.0	99.00498	100.0	0	0.0	0.0	0.071	1.0	97.64727	-7.918	1	2.0	3.0	12.0	0.0	2.0
-8333.334	600.0	99.00498	100.0	0	0.0	0.0	0.068	1.0	97.47189	-7.949	1	2.0	3.0	12.0	0.0	2.0
-8333.334	600.0	99.00498	100.0	0	0.0	0.0	0.066	1.0	97.47189	-8.002	1	2.0	3.0	12.0	0.0	2.0
-8333.334	600.0	99.00498	100.0	0	0.0	0.0	0.063	1.0	97.08396	-8.002	1	2.0	3.0	12.0	0.0	2.0
-8333.334	600.0	99.00498	100.0	0	0.0	0.0	0.061	1.0	97.08396	-8.026	1	2.0	3.0	12.0	0.0	2.0
-8333.334	600.0	99.00498	100.0	0	0.0	0.0	0.059	1.0	97.10029	-8.026	1	2.0	3.0	12.0	0.0	2.0
-8333.334	600.0	99.00498	100.0	0	0.0	0.0	0.056	1.0	96.72443	-8.07	1	2.0	3.0	12.0	0.0	2.0
-8333.334	600.0	99.00498	100.0	0	0.0	0.0	0.053	1.0	96.72443	-8.089	1	2.0	3.0	12.0	0.0	2.0
-8333.334	600.0	99.00498	100.0	0	0.0	0.0	0.051	1.0	95.945175	-8.089	1	2.0	3.0	12.0	0.0	2.0
-8333.334	600.0	99.00498	100.0	0	0.0	0.0	0.048	1.0	95.91707	-8.124	1	2.0	3.0	12.0	0.0	2.0
-8333.334	600.0	99.00498	100.0	0	0.0	0.0	0.046	1.0	95.91707	-8.139	1	2.0	3.0	12.0	0.0	2.0
-8333.334	600.0	99.00498	100.0	0	0.0	0.0	0.044	1.0	96.95356	-8.139	1	2.0	3.0	12.0	0.0	2.0
-8333.334	600.0	99.00498	100.0	0	0.0	0.0	0.041	1.0	96.95356	-8.167	1	2.0	3.0	12.0	0.0	2.0
-8333.334	600.0	99.00498	100.0	0	0.0	0.0	0.039	1.0	97.58009	-8.167	1	2.0	3.0	12.0	0.0	2.0
-8333.334	600.0	99.00498	100.0	0	0.0	0.0	0.037	1.0	97.104576	-8.191	1	2.0	3.0	12.0	0.0	2.0
-8333.334	600.0	99.00498	100.0	0	0.0	0.0	0.034	1.0	97.104576	-8.202	1	2.0	3.0	12.0	0.0	2.0
-8333.334	600.0	99.00498	100.0	0	0.0	0.0	0.032	1.0	97.4716	-8.202	1	2.0	3.0	12.0	0.0	2.0
-8333.334	600.0	99.00498	100.0	0	0.0	0.0	0.029	1.0	96.8611	-8.221	1	2.0	3.0	12.0	0.0	2.0
-8333.334	600.0	99.00498	100.0	0	0.0	0.0	0.026	1.0	96.8611	-8.23	1	2.0	3.0	12.0	0.0	2.0
-8333.334	600.0	99.00498	100.0	0	0.0	0.0	0.024	1.0	97.07079	-8.23	1	2.0	3.0	12.0	0.0	2.0
-8333.334	600.0	99.00498	100.0	0	0.0	0.0	0.021	1.0	97.07079	-8.245	1	2.0	3.0	12.0	0.0	2.0
-8333.334	600.0	99.00498	100.0	0	0.0	0.0	0.019	1.0	96.49709	-8.245	1	2.0	3.0	12.0	0.0	2.0
-8333.334	600.0	99.00498	100.0	0	0.0	0.0	0.016	1.0	96.22801	-8.252	1	2.0	3.0	12.0	0.0	2.0
-8333.334	600.0	99.00498	100.0	0	0.0	0.0	0.013	1.0	96.22801	-8.266	1	2.0	3.0	12.0	0.0	2.0
-8333.334	600.0	99.00498	100.0	0	0.0	0.0	0.011	1.0	96.65308	-8.266	1	2.0	3.0	12.0	0.0	2.0
-8333.334	600.0	99.00498	100.0	0	0.0	0.0	0.008	1.0	96.52183	-8.27	1	2.0	3.0	12.0	0.0	2.0
-8333.334	600.0	99.00498	100.0	0	0.0	0.0	0.005	1.0	96.52183	-8.27	1	2.0	3.0	12.0	0.0	2.0
-8333.334	600.0	99.00498	100.0	0	0.0	0.0	0.002	1.0	96.1757	-8.28	1	2.0	3.0	12.0	0.0	2.0
-8333.334	600.0	99.00498	100.0	0	0.0	0.0	0.0	1.0	96.1757	-8.285	1	2.0	3.0	12.0	0.0	2.0
-8333.334	600.0	99.00498	100.0	0	0.0	0.0	-0.003	1.0	96.83745	-8.285	1	2.0	3.0	12.0	0.0	2.0
-8333.334	600.0	99.00498	100.0	0	0.0	0.0	-0.006	1.0	97.77457	-8.293	1	2.0	3.0	12.0	0.0	2.0
-8333.334	600.0	99.00498	100.0	0	0.0	0.0	-0.009	1.0	97.77457	-8.296	1	2.0	3.0	12.0	0.0	2.0
-8333.334	600.0	99.00498	100.0	0	0.0	0.0	-0.011	1.0	98.26988	-8.296	1	2.0	2.0	14.0	1.0	2.0
0.0	600.0	99.00498	100.0	0	0.0	0.0	-0.014	1.0	97.87901	-8.304	1	2.0	2.0	0.0	1.0	2.0
0.0	600.0	99.00498	100.0	0	0.0	0.0	-0.017	1.0	97.87901	-8.308	1	2.0	2.0	0.0	1.0	2.0
0.0	600.0	99.00498	100.0	0	0.0	0.0	-0.02	1.0	97.36918	-8.308	1	2.0	2.0	0.0	1.0	2.0
0.0	600.0	99.00498	100.0	0	0.0	0.0	-0.023	1.0	97.36918	-8.311	1	2.0	2.0	0.0	1.0	2.0
0.0	600.0	99.00498	100.0	0	0.0	0.0	-0.026	1.0	96.884674	-8.311	1	2.0	2.0	0.0	1.0	2.0
0.0	600.0	99.00498	100.0	0	0.0	0.0	-0.028	1.0	97.58409	-7.178	1	2.0	2.0	0.0	1.0	2.0
0.0	600.0	99.00498	100.0	0	0.0	0.0	-0.03	1.0	97.58409	-6.669	1	2.0	2.0	0.0	1.0	2.0
0.0	600.0	99.00498	100.0	0	0.0	0.0	-0.032	1.0	97.760506	-6.669	1	2.0	2.0	0.0	1.0	2.0
0.0	600.0	99.00498	100.0	0	0.0	0.0	-0.034	1.0	97.23248	-5.759	1	2.0	2.0	0.0	1.0	2.0
0.0	600.0	99.00498	100.0	0	0.0	0.0	-0.036	1.0	97.23248	-5.352	1	2.0	2.0	0.0	1.0	2.0
0.0	600.0	99.00498	100.0	0	0.0	0.0	-0.037	1.0	96.78056	-5.352	1	2.0	2.0	0.0	1.0	2.0
0.0	600.0	99.00498	100.0	0	0.0	0.0	-0.038	1.0	96.78056	-4.622	1	2.0	2.0	0.0	1.0	2.0
0.0	600.0	99.00498	100.0	0	0.0	0.0	-0.038	1.0	97.735374	-4.622	1	2.0	2.0	0.0	1.0	2.0
0.0	600.0	99.00498	100.0	0	0.0	0.0	-0.038	1.0	97.57036	-4.295	1	2.0	2.0	0.0	1.0	2.0
0.0	600.0	99.00498	100.0	0	0.0	0.0	-0.038	1.0	97.57036	-3.709	1	2.0	2.0	0.0	1.0	2.0
0.0	600.0	99.00498	100.0	0	0.0	0.0	-0.038	1.0	97.04913	-3.709	1	2.0	2.0	0.0	1.0	2.0
0.0	600.0	99.00498	100.0	0	0.0	0.0	-0.038	1.0	95.9843	-3.203	1	2.0	2.0	0.0	1.0	2.0
0.0	600.0	99.00498	100.0	0	0.0	0.0	-0.037	1.0	95.9843	-3.203	1	2.0	2.0	0.0	1.0	2.0
0.0	600.0	99.00498	100.0	0	0.0	0.0	-0.036	1.0	97.05658	-2.977	1	2.0	2.0	1.0	1.0	2.0
0.0	600.0	99.00498	100.0	0	0.0	0.0	-0.035	1.0	97.05658	-2.57	1	2.0	2.0	1.0	1.0	2.0
0.0	600.0	99.00498	100.0	0	0.0	0.0	-0.034	1.0	97.38027	-2.57	0	2.0	2.0	0.0	1.0	2.0
0.0	600.0	99.00498	100.0	0	0.0	0.0	-0.033	1.0	97.266106	-2.388	0	2.0	2.0	0.0	1.0	2.0
0.0	600.0	99.00498	100.0	0	0.0	0.0	-0.032	1.0	97.266106	-2.062	0	2.0	2.0	0.0	1.0	2.0
0.0	600.0	99.00498	100.0	0	0.0	0.0	-0.03	1.0	97.170715	-2.062	0	2.0	2.0	0.0	1.0	2.0
0.0	600.0	99.00498	100.0	0	0.0	0.0	-0.029	1.0	97.1919	-1.916	0	2.0	2.0	0.0	1.0	2.0
0.0	600.0	99.00498	100.0	0	0.0	0.0	-0.027	1.0	97.1919	-1.656	0	2.0	2.0	0.0	1.0	2.0
0.0	600.0	99.00498	100.0	0	0.0	0.0	-0.026	1.0	97.49872	-1.656	0	2.0	2.0	0.0	1.0	2.0
0.0	600.0	99.00498	100.0	0	0.0	0.0	-0.024	1.0	97.49872	-1.538	0	2.0	2.0	0.0	1.0	2.0
0.0	600.0	99.00498	100.0	0	0.0	0.0	-0.023	1.0	97.015625	-1.538	0	2.0	2.0	0.0	1.0	2.0
0.0	600.0	99.00498	100.0	0	0.0	0.0	-0.021	1.0	97.28546	-1.328	0	2.0	2.0	0.0	1.0	2.0
0.0	600.0	99.00498	100.0	0	0.0	0.0	-0.019	1.0	97.28546	-1.234	0	2.0	2.0	0.0	1.0	2.0
0.0	600.0	99.00498	100.0	0	0.0	0.0	-0.017	1.0	97.03571	-1.234	0	2.0	2.0	0.0	1.0	2.0
0.0	600.0	99.00498	100.0	0	0.0	0.0	-0.016	1.0	97.98577	-1.065	0	2.0	2.0	0.0	1.0	2.0
0.0	600.0	99.00498	100.0	0	0.0	0.0	-0.014	1.0	97.98577	-1.065	0	2.0	2.0	0.0	1.0	2.0
0.0	600.0	99.00498	100.0	0	0.0	0.0	-0.012	1.0	97.84299	-0.92	0	2.0	2.0	0.0	1.0	2.0
0.0	600.0	99.00498	100.0	0	0.0	0.0	-0.01	1.0	97.84299	-0.855	0	2.0	2.0	0.0	1.0	2.0
0.0	600.0	99.00498	100.0	0	0.0	0.0	-0.008	1.0	97.16138	-0.855	0	2.0	2.0	0.0	1.0	2.0
0.0	600.0	99.00498	100.0	0	0.0	0.0	-0.006	1.0	95.94383	-0.738	0	2.0	2.0	0.0	1.0	2.0
0.0	600.0	99.00498	100.0	0	0.0	0.0	-0.003	1.0	95.94383	-0.686	0	2.0	2.0	0.0	1.0	2.0
0.0	600.0	99.00498	100.0	0	0.0	0.0	-0.001	1.0	95.76212	-0.686	0	2.0	2.0	0.0	1.0	2.0
0.0	600.0	99.00498	100.0	0	0.0	0.0	0.0	1.0	95.97144	-0.592	0	2.0	2.0	0.0	1.0	2.0
0.0	600.0	99.00498	100.0	0	0.0	0.0	0.002	1.0	95.97144	-0.55	0	2.0	2.0	0.0	1.0	2.0
0.0	600.0	99.00498	100.0	0	0.0	0.0	0.004	1.0	96.801865	-0.55	0	2.0	2.0	0.0	1.0	2.0
0.0	600.0	99.00498	100.0	0	0.0	0.0	0.007	1.0	96.801865	-0.475	0	2.0	2.0	0.0	1.0	2.0
0.0	600.0	99.00498	100.0	0	0.0	0.0	0.009	1.0	97.60138	-0.475	0	2.0	2.0	0.0	1.0	2.0
0.0	600.0	99.00498	100.0	0	0.0	0.0	0.011	1.0	97.73494	-0.41	0	2.0	2.0	0.0	1.0	2.0
0.0	600.0	99.00498	100.0	0	0.0	0.0	0.013	1.0	97.73494	-0.381	0	2.0	2.0	0.0	1.0	2.0
0.0	600.0	99.00498	100.0	0	0.0	0.0	0.015	1.0	97.87343	-0.381	0	2.0	2.0	0.0	1.0	2.0
0.0	600.0	99.00498	100.0	0	0.0	0.0	0.017	1.0	97.91676	-0.329	0	2.0	2.0	0.0	1.0	2.0
0.0	600.0	99.00498	100.0	0	0.0	0.0	0.019	1.0	97.91676	-0.329	0	2.0	2.0	0.0	1.0	2.0
0.0	600.0	99.00498	100.0	0	0.0	0.0	0.021	1.0	97.43179	-0.305	0	2.0	2.0	0.0	1.0	2.0
0.0	600.0	99.00498	100.0	0	0.0	0.0	0.024	1.0	97.43179	-0.263	0	2.0	2.0	0.0	1.0	2.0
0.0	600.0	99.00498	100.0	0	0.0	0.0	0.026	1.0	97.34372	-0.263	0	2.0	2.0	0.0	1.0	2.0
0.0	600.0	99.00498	100.0	0	0.0	0.0	0.027	1.0	97.30848	-0.245	0	2.0	2.0	0.0	1.0	2.0
0.0	600.0	99.00498	100.0	0	0.0	0.0	0.029	1.0	97.30848	-0.211	0	2.0	2.0	0.0	1.0	2.0
0.0	600.0	99.00498	100.0	0	0.0	0.0	0.031	1.0	97.312454	-0.211	0	2.0	2.0	0.0	1.0	2.0
0.0	600.0	99.00498	100.0	0	0.0	0.0	0.033	1.0	96.938805	-0.196	0	2.0	2.0	0.0	1.0	2.0
0.0	600.0	99.00498	100.0	0	0.0	0.0	0.035	1.0	96.938805	-0.196	0	2.0	2.0	0.0	1.0	2.0
0.0	600.0	99.00498	100.0	0	0.0	0.0	0.037	1.0	97.35527	-0.169	0	2.0	2.0	0.0	1.0	2.0
0.0	600.0	99.00498	100.0	0	0.0	0.0	0.039	1.0	97.35527	-0.146	0	2.0	2.0	0.0	1.0	2.0
0.0	600.0	99.00498	100.0	0	0.0	0.0	0.041	1.0	97.125916	-0.146	0	2.0	2.0	0.0	1.0	2.0
0.0	600.0	99.00498	100.0	0	0.0	0.0	0.043	1.0	97.88699	-0.135	0	2.0	2.0	0.0	1.0	2.0
0.0	600.0	99.00498	100.0	0	0.0	0.0	0.044	1.0	97.88699	-0.117	0	2.0	2.0	0.0	1.0	2.0
0.0	600.0	99.00498	100.0	0	0.0	0.0	0.046	1.0	98.52349	-0.117	0	2.0	2.0	0.0	1.0	2.0
0.0	600.0	99.00498	100.0	0	0.0	0.0	0.048	1.0	98.39171	-0.108	0	2.0	2.0	0.0	1.0	2.0
0.0	600.0	99.00498	100.0	0	0.0	0.0	0.05	1.0	97.88503	-0.093	0	2.0	2.0	0.0	1.0	2.0
0.0	600.0	99.00498	100.0	0	0.0	0.0	0.052	1.0	98.217	-0.093	0	2.0	2.0	0.0	1.0	2.0
0.0	600.0	99.00498	100.0	0	0.0	0.0	0.054	1.0	98.217	-0.087	0	2.0	2.0	0.0	1.0	2.0
0.0	600.0	99.00498	100.0	0	0.0	0.0	0.056	1.0	98.39356	-0.087	0	2.0	2.0	0.0	1.0	2.0
0.0	600.0	99.00498	100.0	0	0.0	0.0	0.059	1.0	98.444275	-0.075	0	2.0	2.0	0.0	1.0	2.0
0.0	600.0	99.00498	100.0	0	0.0	0.0	0.061	1.0	98.444275	-0.069	0	2.0	2.0	0.0	1.0	2.0
0.0	600.0	99.00498	100.0	0	0.0	0.0	0.063	1.0	98.09926	-0.069	0	2.0	2.0	0.0	1.0	2.0
0.0	600.0	99.00498	100.0	0	0.0	0.0	0.065	1.0	98.25163	-0.06	0	2.0	2.0	0.0	1.0	2.0
0.0	600.0	99.00498	100.0	0	0.0	0.0	0.068	1.0	98.25163	-0.06	0	2.0	2.0	0.0	1.0	2.0
0.0	600.0	99.00498	100.0	0	0.0	0.0	0.07	1.0	98.5562	-0.051	0	2.0	2.0	0.0	1.0	2.0
0.0	600.0	99.00498	100.0	0	0.0	0.0	0.072	1.0	98.5562	-0.048	0	2.0	2.0	0.0	1.0	2.0
0.0	600.0	99.00498	100.0	0	0.0	0.0	0.075	1.0	98.68987	-0.048	0	2.0	2.0	0.0	1.0	2.0
0.0	600.0	99.00498	100.0	0	0.0	0.0	0.077	1.0	97.919846	-0.041	0	2.0	2.0	0.0	1.0	2.0
0.0	600.0	99.00498	100.0	0	0.0	0.0	0.08	1.0	97.919846	-0.038	0	2.0	2.0	0.0	1.0	2.0
0.0	600.0	99.00498	100.0	0	0.0	0.0	0.082	1.0	97.46429	-0.038	0	2.0	2.0	0.0	1.0	2.0
0.0	600.0	99.00498	100.0	0	0.0	0.0	0.085	1.0	97.79795	-0.032	0	2.0	2.0	0.0	1.0	2.0
0.0	600.0	99.00498	100.0	0	0.0	0.0	0.087	1.0	97.79795	-0.032	0	2.0	2.0	0.0	1.0	2.0
0.0	600.0	99.00498	100.0	0	0.0	0.0	0.089	1.0	98.85337	-0.03	0	2.0	2.0	0.0	1.0	2.0
0.0	600.0	99.00498	100.0	0	0.0	0.0	0.092	1.0	98.85337	-0.026	0	2.0	2.0	0.0	1.0	2.0
0.0	600.0	99.00498	100.0	0	0.0	0.0	0.094	1.0	98.71151	-0.026	0	2.0	2.0	0.0	1.0	2.0
0.0	600.0	99.00498	100.0	0	0.0	0.0	0.096	1.0	98.544495	-0.022	0	2.0	2.0	0.0	1.0	2.0
0.0	600.0	99.00498	100.0	0	0.0	0.0	0.099	1.0	98.544495	-0.02	0	2.0	2.0	0.0	1.0	2.0
0.0	600.0	99.00498	100.0	0	0.0	0.0	0.101	1.0	99.23253	-0.02	0	2.0	2.0	0.0	1.0	2.0
0.0	600.0	99.00498	100.0	0	0.0	0.0	0.103	1.0	98.70574	-0.017	0	2.0	2.0	0.0	1.0	2.0
0.0	600.0	99.00498	100.0	0	0.0	0.0	0.105	1.0	98.70574	-0.015	0	2.0	2.0	0.0	1.0	2.0
0.0	600.0	99.00498	100.0	0	0.0	0.0	0.107	1.0	98.36304	-0.015	0	2.0	2.0	0.0	1.0	2.0
0.0	600.0	99.00498	100.0	0	0.0	0.0	0.109	1.0	98.36304	-0.014	0	2.0	2.0	0.0	1.0	2.0
0.0	600.0	99.00498	100.0	0	0.0	0.0	0.111	1.0	97.27029	-0.014	0	2.0	2.0	0.0	1.0	2.0
0.0	600.0	99.00498	100.0	0	0.0	0.0	0.112	1.0	97.461395	-0.012	0	2.0	2.0	0.0	1.0	2.0
0.0	600.0	99.00498	100.0	0	0.0	0.0	0.114	1.0	97.461395	-0.011	0	2.0	2.0	0.0	1.0	2.0
0.0	600.0	99.00498	100.0	0	0.0	0.0	0.116	1.0	97.22273	-0.011	0	2.0	2.0	0.0	1.0	2.0
0.0	600.0	99.00498	100.0	0	0.0	0.0	0.117	1.0	97.37604	-0.009	0	2.0	2.0	0.0	1.0	2.0
0.0	600.0	99.00498	100.0	0	0.0	0.0	0.119	1.0	97.37604	-0.009	0	2.0	2.0	0.0	1.0	2.0
0.0	600.0	99.00498	100.0	0	0.0	0.0	0.12	1.0	96.48576	-0.008	0	2.0	2.0	0.0	1.0	2.0
0.0	600.0	99.00498	100.0	0	0.0	0.0	0.121	1.0	96.48576	-0.007	0	2.0	2.0	0.0	1.0	2.0
0.0	600.0	99.00498	100.0	0	0.0	0.0	0.123	1.0	95.81752	-0.007	0	2.0	2.0	0.0	1.0	2.0
0.0	600.0	99.00498	100.0	0	0.0	0.0	0.124	1.0	96.47821	-0.006	0	2.0	2.0	0.0	1.0	2.0
0.0	600.0	99.00498	100.0	0	0.0	0.0	0.125	1.0	96.47821	-0.005	0	2.0	2.0	0.0	1.0	2.0
0.0	600.0	99.00498	100.0	0	0.0	0.0	0.126	1.0	96.06943	-0.005	0	2.0	2.0	0.0	1.0	2.0
0.0	600.0	99.00498	100.0	0	0.0	0.0	0.128	1.0	95.87971	-0.005	0	2.0	2.0	0.0	1.0	2.0
0.0	600.0	99.00498	100.0	0	0.0	0.0	0.129	1.0	95.87971	-0.005	0	2.0	2.0	0.0	1.0	2.0
0.0	600.0	99.00498	100.0	0	0.0	0.0	0.13	1.0	96.28247	-0.004	0	2.0	2.0	0.0	1.0	2.0
0.0	600.0	99.00498	100.0	0	0.0	0.0	0.131	1.0	96.28247	-0.004	0	2.0	2.0	0.0	1.0	2.0
0.0	600.0	99.00498	100.0	0	0.0	0.0	0.132	1.0	95.64383	-0.004	0	2.0	2.0	0.0	1.0	2.0
0.0	600.0	99.00498	100.0	0	0.0	0.0	0.133	1.0	95.844604	-0.003	0	2.0	2.0	0.0	1.0	2.0
0.0	600.0	99.00498	100.0	0	0.0	0.0	0.135	1.0	95.844604	-0.003	0	2.0	2.0	0.0	1.0	2.0
0.0	600.0	99.00498	100.0	0	0.0	0.0	0.136	1.0	95.65498	-0.003	0	2.0	2.0	0.0	1.0	2.0
0.0	600.0	99.00498	100.0	0	0.0	0.0	0.137	1.0	96.63267	-0.002	0	2.0	2.0	0.0	1.0	2.0
0.0	600.0	99.00498	100.0	0	0.0	0.0	0.138	1.0	96.63267	-0.002	0	2.0	2.0	0.0	1.0	2.0
0.0	600.0	99.00498	100.0	0	0.0	0.0	0.139	1.0	96.847916	-0.002	0	2.0	2.0	0.0	1.0	2.0
0.0	600.0	99.00498	100.0	0	0.0	0.0	0.141	1.0	96.847916	-0.001	0	2.0	2.0	0.0	1.0	2.0
0.0	600.0	99.00498	100.0	0	0.0	0.0	0.142	1.0	96.965416	-0.001	0	2.0	2.0	0.0	1.0	2.0
0.0	600.0	99.00498	100.0	0	0.0	0.0	0.143	1.0	97.588524	-0.001	0	2.0	2.0	0.0	1.0	2.0
0.0	600.0	99.00498	100.0	0	0.0	0.0	0.145	1.0	97.588524	-0.001	0	2.0	2.0	0.0	1.0	2.0
0.0	600.0	99.00498	100.0	0	0.0	0.0	0.146	1.0	97.01449	-0.001	0	2.0	2.0	0.0	1.0	2.0
0.0	600.0	99.00498	100.0	0	0.0	0.0	0.147	1.0	97.01449	0.0	0	2.0	2.0	0.0	1.0	2.0
0.0	600.0	99.00498	100.0	0	0.0	0.0	0.148	1.0	96.96089	0.0	0	2.0	2.0	0.0	1.0	2.0
0.0	600.0	99.00498	100.0	0	0.0	0.0	0.149	1.0	97.210396	0.0	0	2.0	2.0	0.0	1.0	2.0
0.0	600.0	99.00498	100.0	0	0.0	0.0	0.15	1.0	98.23277	0.0	0	2.0	2.0	0.0	1.0	2.0
0.0	600.0	99.00498	100.0	0	0.0	0.0	0.151	1.0	97.96459	0.0	0	2.0	2.0	0.0	1.0	2.0
0.0	600.0	99.00498	100.0	0	0.0	0.0	0.152	1.0	98.30044	0.0	0	2.0	2.0	0.0	1.0	2.0
0.0	600.0	99.00498	100.0	0	0.0	0.0	0.154	1.0	98.30044	0.0	0	2.0	2.0	0.0	1.0	2.0
0.0	600.0	99.00498	100.0	0	0.0	0.0	0.155	1.0	98.43087	0.0	0	2.0	2.0	0.0	1.0	2.0
0.0	600.0	99.00498	100.0	0	0.0	0.0	0.156	1.0	98.43087	0.0	0	2.0	2.0	0.0	1.0	2.0
0.0	600.0	99.00498	100.0	0	0.0	0.0	0.157	1.0	98.881256	0.0	0	2.0	2.0	0.0	1.0	2.0
0.0	600.0	99.00498	100.0	0	0.0	0.0	0.157	1.0	98.9467	0.0	0	2.0	2.0	0.0	1.0	2.0
0.0	600.0	99.00498	100.0	0	0.0	0.0	0.158	1.0	98.9467	0.0	0	2.0	2.0	0.0	1.0	2.0
0.0	600.0	99.00498	100.0	0	0.0	0.0	0.159	1.0	99.66475	0.0	0	2.0	2.0	0.0	1.0	2.0
0.0	600.0	99.00498	100.0	0	0.0	0.0	0.16	1.0	98.598465	0.0	0	2.0	2.0	0.0	1.0	2.0
0.0	600.0	99.00498	100.0	0	0.0	0.0	0.161	1.0	98.598465	0.0	0	2.0	2.0	0.0	1.0	2.0
0.0	600.0	99.00498	100.0	0	0.0	0.0	0.162	1.0	98.27734	0.0	0	2.0	2.0	0.0	1.0	2.0
0.0	600.0	99.00498	100.0	0	0.0	0.0	0.163	1.0	98.27734	0.0	0	2.0	2.0	0.0	1.0	2.0
0.0	600.0	99.00498	100.0	0	0.0	0.0	0.164	1.0	97.07379	0.0	0	2.0	2.0	0.0	1.0	2.0
0.0	600.0	99.00498	100.0	0	0.0	0.0	0.165	1.0	97.35863	0.0	0	2.0	2.0	0.0	1.0	2.0
0.0	600.0	99.00498	100.0	0	0.0	0.0	0.165	1.0	97.35863	0.0	0	2.0	2.0	0.0	1.0	2.0
0.0	600.0	99.00498	100.0	0	0.0	0.0	0.166	1.0	96.870445	0.0	0	2.0	2.0	0.0	1.0	2.0
0.0	600.0	99.00498	100.0	0	0.0	0.0	0.167	1.0	97.82	0.0	0	2.0	2.0	0.0	1.0	2.0
0.0	600.0	99.00498	100.0	0	0.0	0.0	0.168	1.0	97.82	0.0	0	2.0	2.0	0.0	1.0	2.0
0.0	600.0	99.00498	100.0	0	0.0	0.0	0.169	1.0	97.28375	0.0	0	2.0	2.0	0.0	1.0	2.0
0.0	600.0	99.00498	100.0	0	0.0	0.0	0.17	1.0	97.28375	0.0	0	2.0	2.0	0.0	1.0	2.0
0.0	600.0	99.00498	100.0	0	0.0	0.0	0.17	1.0	97.18603	0.0	0	2.0	2.0	0.0	1.0	2.0
0.0	600.0	99.00498	100.0	0	0.0	0.0	0.171	1.0	97.73282	0.0	0	2.0	2.0	0.0	1.0	2.0
0.0	600.0	99.00498	100.0	0	0.0	0.0	0.172	1.0	97.73282	0.0	0	2.0	2.0	0.0	1.0	2.0
0.0	600.0	99.00498	100.0	0	0.0	0.0	0.172	1.0	98.07063	0.0	0	2.0	2.0	0.0	1.0	2.0
0.0	600.0	99.00498	100.0	0	0.0	0.0	0.173	1.0	97.392006	0.0	0	2.0	2.0	0.0	1.0	2.0
0.0	600.0	99.00498	100.0	0	0.0	0.0	0.173	1.0	97.392006	0.0	0	2.0	2.0	0.0	1.0	2.0
0.0	600.0	99.00498	100.0	0	0.0	0.0	0.174	1.0	97.76355	0.0	0	2.0	2.0	0.0	1.0	2.0
0.0	600.0	99.00498	100.0	0	0.0	0.0	0.174	1.0	97.76355	0.0	0	2.0	2.0	0.0	1.0	2.0
0.0	600.0	99.00498	100.0	0	0.0	0.0	0.174	1.0	97.44195	0.0	0	2.0	2.0	0.0	1.0	2.0
0.0	600.0	99.00498	100.0	0	0.0	0.0	0.174	1.0	97.4574	0.0	0	2.0	2.0	0.0	1.0	2.0
0.0	600.0	99.00498	100.0	0	0.0	0.0	0.174	1.0	97.4574	0.0	0	2.0	2.0	0.0	1.0	2.0
0.0	600.0	99.00498	100.0	0	0.0	0.0	0.173	1.0	97.14549	0.0	0	2.0	2.0	8.0	1.0	2.0
0.0	600.0	99.00498	100.0	0	0.0	0.0	0.173	1.0	96.7946	0.0	0	2.0	2.0	11.0	1.0	2.0
0.0	600.0	99.00498	100.0	0	0.0	0.0	0.173	1.0	96.7946	0.0	0	2.0	2.0	11.0	1.0	2.0
-9722.223	700.0	99.00498	100.0	0	0.0	0.0	0.172	1.0	96.82981	0.0	0	2.0	2.0	11.0	1.0	2.0
-9722.223	700.0	99.00498	100.0	0	0.0	0.0	0.172	1.0	96.82981	0.0	0	2.0	2.0	11.0	1.0	2.0
-9722.223	700.0	99.00498	100.0	0	0.0	0.0	0.171	1.0	96.64743	0.0	0	2.0	2.0	11.0	1.0	2.0
-9722.223	700.0	99.00498	100.0	0	0.0	0.0	0.17	1.0	97.00463	0.0	0	2.0	2.0	11.0	1.0	2.0
-9722.223	700.0	99.00498	100.0	0	0.0	0.0	0.169	1.0	97.00463	-1.327	0	2.0	2.0	11.0	1.0	2.0
-9722.223	700.0	99.00498	100.0	0	0.0	0.0	0.168	1.0	97.2612	-1.327	0	2.0	2.0	11.0	1.0	2.0
-9722.223	700.0	99.00498	100.0	0	0.0	0.0	0.167	1.0	97.51159	-1.921	0	2.0	2.0	11.0	1.0	2.0
-9722.223	700.0	99.00498	100.0	0	0.0	0.0	0.166	1.0	96.96788	-2.987	0	2.0	2.0	11.0	1.0	2.0
-9722.223	700.0	99.00498	100.0	0	0.0	0.0	0.164	1.0	97.83234	-2.987	0	2.0	2.0	11.0	1.0	2.0
-9722.223	700.0	99.00498	100.0	0	0.0	0.0	0.163	1.0	97.83234	-3.464	0	2.0	2.0	11.0	1.0	2.0
-9722.223	700.0	99.00498	100.0	0	0.0	0.0	0.161	1.0	98.01932	-3.464	0	2.0	2.0	11.0	1.0	2.0
-9722.223	700.0	99.00498	100.0	0	0.0	0.0	0.159	1.0	97.892784	-4.319	0	2.0	2.0	11.0	1.0	2.0
-9722.223	700.0	99.00498	100.0	0	0.0	0.0	0.158	1.0	97.892784	-5.058	0	2.0	2.0	11.0	1.0	2.0
-9722.223	700.0	99.00498	100.0	0	0.0	0.0	0.156	1.0	97.63063	-5.058	0	2.0	2.0	11.0	1.0	2.0
-9722.223	700.0	99.00498	100.0	0	0.0	0.0	0.154	1.0	97.90057	-5.388	0	2.0	2.0	11.0	1.0	2.0
-9722.223	700.0	99.00498	100.0	0	0.0	0.0	0.152	1.0	98.27814	-5.981	0	2.0	2.0	11.0	1.0	2.0
-9722.223	700.0	99.00498	100.0	0	0.0	0.0	0.15	1.0	98.33465	-5.981	0	2.0	2.0	12.0	1.0	2.0
-9722.223	700.0	99.00498	100.0	0	0.0	0.0	0.148	1.0	98.33465	-6.246	0	2.0	2.0	12.0	1.0	2.0
-9722.223	700.0	99.00498	100.0	0	0.0	0.0	0.145	1.0	98.48872	-6.246	0	2.0	2.0	12.0	1.0	2.0
-9722.223	700.0	99.00498	100.0	0	0.0	0.0	0.143	1.0	97.92154	-6.723	0	2.0	2.0	12.0	1.0	2.0
-9722.223	700.0	99.00498	100.0	0	0.0	0.0	0.141	1.0	97.92154	-7.133	0	2.0	2.0	12.0	1.0	2.0
-9722.223	700.0	99.00498	100.0	0	0.0	0.0	0.138	1.0	97.25283	-7.133	0	2.0	2.0	12.0	1.0	2.0
-9722.223	700.0	99.00498	100.0	0	0.0	0.0	0.135	1.0	96.86643	-7.317	0	2.0	2.0	12.0	1.0	2.0
-9722.223	700.0	99.00498	100.0	0	0.0	0.0	0.133	1.0	96.86643	-7.647	0	2.0	2.0	12.0	1.0	2.0
-9722.223	700.0	99.00498	100.0	0	0.0	0.0	0.13	1.0	97.33022	-7.647	0	2.0	2.0	12.0	1.0	2.0
-9722.223	700.0	99.00498	100.0	0	0.0	0.0	0.127	1.0	97.33022	-7.794	0	2.0	2.0	12.0	1.0	2.0
-9722.223	700.0	99.00498	100.0	0	0.0	0.0	0.124	1.0	97.452965	-7.794	0	2.0	2.0	12.0	1.0	2.0
-9722.223	700.0	99.00498	100.0	0	0.0	0.0	0.121	1.0	97.121414	-8.059	0	2.0	2.0	12.0	1.0	2.0
-9722.223	700.0	99.00498	100.0	0	0.0	0.0	0.118	1.0	97.121414	-8.177	0	2.0	2.0	12.0	1.0	2.0
-9722.223	700.0	99.00498	100.0	0	0.0	0.0	0.115	1.0	97.51138	-8.177	0	2.0	2.0	12.0	1.0	2.0
-9722.223	700.0	99.00498	100.0	0	0.0	0.0	0.111	1.0	97.05979	-8.39	0	2.0	2.0	12.0	1.0	2.0
-9722.223	700.0	99.00498	100.0	0	0.0	0.0	0.108	1.0	97.05979	-8.485	0	2.0	2.0	12.0	1.0	2.0
-9722.223	700.0	99.00498	100.0	0	0.0	0.0	0.104	1.0	97.64068	-8.485	0	2.0	2.0	12.0	1.0	2.0
-9722.223	700.0	99.00498	100.0	0	0.0	0.0	0.101	1.0	97.19954	-8.655	0	2.0	2.0	12.0	1.0	2.0
-9722.223	700.0	99.00498	100.0	0	0.0	0.0	0.097	1.0	97.847374	-8.655	0	2.0	2.0	12.0	1.0	2.0
-9722.223	700.0	99.00498	100.0	0	0.0	0.0	0.094	1.0	97.0616	-8.731	0	2.0	2.0	12.0	1.0	2.0
-9722.223	700.0	99.00498	100.0	0	0.0	0.0	0.09	1.0	97.0616	-8.868	0	2.0	2.0	12.0	1.0	2.0
-9722.223	700.0	99.00498	100.0	0	0.0	0.0	0.086	1.0	96.153694	-8.868	0	2.0	2.0	12.0	1.0	2.0
-9722.223	700.0	99.00498	100.0	0	0.0	0.0	0.083	1.0	96.96751	-8.929	0	2.0	2.0	12.0	1.0	2.0
-9722.223	700.0	99.00498	100.0	0	0.0	0.0	0.079	1.0	96.96751	-9.039	0	2.0	2.0	12.0	1.0	2.0
-9722.223	700.0	99.00498	100.0	0	0.0	0.0	0.075	1.0	97.390854	-9.039	0	2.0	2.0	12.0	1.0	2.0
-9722.223	700.0	99.00498	100.0	0	0.0	0.0	0.072	1.0	97.390854	-9.134	0	2.0	2.0	12.0	1.0	2.0
-9722.223	700.0	99.00498	100.0	0	0.0	0.0	0.068	1.0	96.951164	-9.134	0	2.0	2.0	12.0	1.0	2.0
-9722.223	700.0	99.00498	100.0	1	0.0	0.0	0.064	1.0	96.9215	-9.176	0	2.0	2.0	12.0	1.0	2.0
-9722.223	700.0	99.00498	100.0	1	0.0	0.0	0.06	1.0	96.9215	-9.253	0	2.0	2.0	12.0	1.0	2.0
-9722.223	700.0	99.00498	100.0	1	0.0	0.0	0.057	1.0	96.93894	-9.253	0	2.0	2.0	12.0	1.0	2.0
-9722.223	700.0	99.00498	100.0	1	0.0	0.0	0.053	1.0	97.22886	-9.287	0	2.0	2.0	12.0	1.0	2.0
-9722.223	700.0	99.00498	100.0	1	0.0	0.0	0.05	1.0	97.22886	-9.348	0	2.0	2.0	12.0	1.0	2.0
-9722.223	700.0	99.00498	100.0	1	0.0	0.0	0.046	1.0	98.404785	-9.348	0	2.0	2.0	12.0	1.0	2.0
-9722.223	700.0	99.00498	100.0	1	0.0	0.0	0.042	1.0	98.404785	-9.375	0	2.0	2.0	12.0	1.0	2.0
-9722.223	700.0	99.00498	100.0	1	0.0	0.0	0.039	1.0	97.87951	-9.375	0	2.0	2.0	12.0	1.0	2.0
-9722.223	700.0	99.00498	100.0	1	0.0	0.0	0.035	1.0	98.39941	-9.424	0	2.0	2.0	12.0	1.0	2.0
-9722.223	700.0	99.00498	100.0	1	0.0	0.0	0.032	1.0	98.39941	-9.466	0	2.0	2.0	12.0	1.0	2.0
-9722.223	700.0	99.00498	100.0	1	0.0	0.0	0.028	1.0	98.00086	-9.466	0	2.0	2.0	12.0	1.0	2.0
-9722.223	700.0	99.00498	100.0	1	0.0	0.0	0.025	1.0	96.93062	-9.485	0	2.0	2.0	12.0	1.0	2.0
-9722.223	700.0	99.00498	100.0	1	0.0	0.0	0.021	1.0	96.93062	-9.519	0	2.0	2.0	12.0	1.0	2.0
-9722.223	700.0	99.00498	100.0	1	0.0	0.0	0.018	1.0	96.839645	-9.519	0	2.0	2.0	12.0	1.0	2.0
-9722.223	700.0	99.00498	100.0	1	0.0	0.0	0.014	1.0	96.839645	-9.534	0	2.0	2.0	12.0	1.0	2.0
-9722.223	700.0	99.00498	100.0	1	0.0	0.0	0.011	1.0	97.011444	-9.534	0	2.0	2.0	12.0	1.0	2.0
-9722.223	700.0	99.00498	100.0	1	0.0	0.0	0.007	1.0	96.78799	-9.562	0	2.0	2.0	12.0	1.0	2.0
-9722.223	700.0	99.00498	100.0	1	0.0	0.0	0.003	1.0	96.78799	-9.574	0	2.0	2.0	12.0	1.0	2.0
-9722.223	700.0	99.00498	100.0	1	0.0	0.0	0.0	1.0	96.082825	-9.574	0	2.0	2.0	12.0	1.0	2.0
-9722.223	700.0	99.00498	100.0	1	0.0	0.0	-0.003	1.0	96.6046	-9.596	0	2.0	2.0	12.0	1.0	2.0
-9722.223	700.0	99.00498	100.0	1	0.0	0.0	-0.006	1.0	96.6046	-9.606	0	2.0	2.0	12.0	1.0	2.0
-9722.223	700.0	99.00498	100.0	1	0.0	0.0	-0.009	1.0	97.54273	-9.606	0	2.0	2.0	13.0	1.0	2.0
-9722.223	700.0	99.00498	100.0	1	0.0	0.0	-0.013	1.0	97.54273	-9.623	0	2.0	2.0	13.0	1.0	2.0
0.0	700.0	99.00498	99.00498	0	0.0	0.0	-0.017	1.0	98.28308	-9.623	0	2.0	2.0	0.0	2.0	2.0
0.0	700.0	99.00498	99.00498	0	0.0	0.0	-0.02	1.0	99.05397	-9.631	0	2.0	2.0	0.0	2.0	2.0
0.0	700.0	99.00498	99.00498	0	0.0	0.0	-0.024	1.0	99.05397	-9.646	0	2.0	2.0	0.0	2.0	2.0
0.0	700.0	99.00498	99.00498	0	0.0	0.0	-0.028	1.0	98.10924	-9.646	0	2.0	2.0	0.0	2.0	2.0
0.0	700.0	99.00498	99.00498	0	0.0	0.0	-0.031	1.0	97.05505	-8.329	0	2.0	2.0	0.0	2.0	2.0
0.0	700.0	99.00498	99.00498	0	0.0	0.0	-0.034	1.0	97.05505	-8.329	0	2.0	2.0	0.0	2.0	2.0
0.0	700.0	99.00498	99.00498	0	0.0	0.0	-0.037	1.0	97.098595	-7.74	0	2.0	2.0	0.0	2.0	2.0
0.0	700.0	99.00498	99.00498	0	0.0	0.0	-0.04	1.0	97.098595	-6.685	0	2.0	2.0	0.0	2.0	2.0
0.0	700.0	99.00498	99.00498	0	0.0	0.0	-0.042	1.0	97.787025	-6.685	0	2.0	2.0	0.0	2.0	2.0
0.0	700.0	99.00498	99.00498	0	0.0	0.0	-0.043	1.0	98.55471	-6.212	0	2.0	2.0	0.0	2.0	2.0
0.0	700.0	99.00498	99.00498	0	0.0	0.0	-0.044	1.0	98.55471	-5.364	0	2.0	2.0	0.0	2.0	2.0
0.0	700.0	99.00498	99.00498	0	0.0	0.0	-0.045	1.0	98.30514	-5.364	0	2.0	2.0	0.0	2.0	2.0
0.0	700.0	99.00498	99.00498	0	0.0	0.0	-0.045	1.0	99.32317	-4.985	0	2.0	2.0	0.0	2.0	2.0
0.0	700.0	99.00498	99.00498	0	0.0	0.0	-0.044	1.0	99.32317	-4.305	0	2.0	2.0	0.0	2.0	2.0
0.0	700.0	99.00498	99.00498	0	0.0	0.0	-0.043	1.0	98.51058	-4.305	0	2.0	2.0	1.0	2.0	2.0
0.0	700.0	99.00498	99.00498	0	0.0	0.0	-0.042	1.0	98.51058	-3.717	0	2.0	2.0	1.0	2.0	2.0
0.0	700.0	99.00498	99.00498	0	0.0	0.0	-0.041	1.0	98.209564	-3.717	1	2.0	2.0	4.0	2.0	2.0
13875.07	999.005	99.00498	99.00498	0	0.0	0.0	-0.039	1.0	98.10017	-3.454	1	2.0	2.0	4.0	2.0	2.0
13875.07	999.005	99.00498	99.00498	0	0.0	0.0	-0.037	1.0	98.10017	-2.983	1	2.0	2.0	4.0	2.0	2.0
13875.07	999.005	99.00498	99.00498	0	0.0	0.0	-0.035	1.0	96.79926	-2.983	1	2.0	2.0	4.0	2.0	2.0
13875.07	999.005	99.00498	99.00498	0	0.0	0.0	-0.034	1.0	95.8713	-2.772	1	2.0	2.0	4.0	2.0	2.0
13875.07	999.005	99.00498	99.00498	0	0.0	0.0	-0.031	1.0	95.8713	-0.498	1	2.0	2.0	4.0	2.0	2.0
13875.07	999.005	99.00498	99.00498	0	0.0	0.0	-0.028	1.0	95.638596	-0.498	1	2.0	2.0	4.0	2.0	2.0
13875.07	999.005	99.00498	99.00498	0	0.0	0.0	-0.026	1.0	95.638596	0.516	1	2.0	2.0	4.0	2.0	2.0
13875.07	999.005	99.00498	99.00498	0	0.0	0.0	-0.023	1.0	95.67354	0.516	1	2.0	2.0	4.0	2.0	2.0
13875.07	999.005	99.00498	99.00498	0	0.0	0.0	-0.019	1.0	95.671745	2.341	1	2.0	2.0	4.0	2.0	2.0
13875.07	999.005	99.00498	99.00498	0	0.0	0.0	-0.016	1.0	95.671745	3.158	1	2.0	2.0	4.0	2.0	2.0
13875.07	999.005	99.00498	99.00498	0	0.0	0.0	-0.013	1.0	95.23651	3.158	1	2.0	2.0	4.0	2.0	2.0
13875.07	999.005	99.00498	99.00498	0	0.0	0.0	-0.009	1.0	95.40524	4.622	1	2.0	2.0	4.0	2.0	2.0
13875.07	999.005	99.00498	99.00498	0	0.0	0.0	-0.006	1.0	95.40524	4.622	1	2.0	2.0	4.0	2.0	2.0
13875.07	999.005	99.00498	99.00498	0	0.0	0.0	-0.002	1.0	94.42983	5.277	1	2.0	2.0	5.0	2.0	2.0
13875.07	999.005	99.00498	99.00498	0	0.0	0.0	0.001	1.0	94.42983	6.454	1	2.0	2.0	5.0	2.0	2.0
13875.07	999.005	99.00498	99.00498	0	0.0	0.0	0.005	1.0	96.028244	6.454	1	2.0	2.0	5.0	2.0	2.0
13875.07	999.005	99.00498	99.00498	0	0.0	0.0	0.009	1.0	96.82652	6.98	1	2.0	2.0	5.0	2.0	2.0
13875.07	999.005	99.00498	99.00498	0	0.0	0.0	0.013	1.0	96.82652	7.922	1	2.0	2.0	5.0	2.0	2.0
13875.07	999.005	99.00498	99.00498	0	0.0	0.0	0.017	1.0	97.53495	7.922	1	2.0	2.0	5.0	2.0	2.0
13875.07	999.005	99.00498	99.00498	0	0.0	0.0	0.022	1.0	96.54605	8.737	1	2.0	2.0	5.0	2.0	2.0
13875.07	999.005	99.00498	99.00498	0	0.0	0.0	0.026	1.0	96.54605	9.101	1	2.0	2.0	5.0	2.0	2.0
13875.07	999.005	99.00498	99.00498	0	0.0	0.0	0.03	1.0	96.34489	9.101	1	2.0	2.0	5.0	2.0	2.0
13875.07	999.005	99.00498	99.00498	0	0.0	0.0	0.035	1.0	96.34489	9.755	1	2.0	2.0	5.0	2.0	2.0
13875.07	999.005	99.00498	99.00498	0	0.0	0.0	0.039	1.0	97.66249	9.755	1	2.0	2.0	5.0	2.0	2.0
13875.07	999.005	99.00498	99.00498	0	0.0	0.0	0.044	1.0	96.75277	10.047	1	2.0	2.0	5.0	2.0	2.0
13875.07	999.005	99.00498	99.00498	0	0.0	0.0	0.048	1.0	96.75277	10.573	1	2.0	2.0	5.0	2.0	2.0
13875.07	999.005	99.00498	99.00498	0	0.0	0.0	0.052	1.0	97.593056	10.573	1	2.0	2.0	5.0	2.0	2.0
13875.07	999.005	99.00498	99.00498	0	0.0	0.0	0.057	1.0	97.303604	10.808	1	2.0	2.0	5.0	2.0	2.0
13875.07	999.005	99.00498	99.00498	0	0.0	0.0	0.061	1.0	97.303604	10.808	1	2.0	2.0	5.0	2.0	2.0
13875.07	999.005	99.00498	99.00498	0	0.0	0.0	0.065	1.0	97.66894	11.229	1	2.0	2.0	5.0	2.0	2.0
13875.07	999.005	99.00498	99.00498	0	0.0	0.0	0.069	1.0	97.66894	11.417	1	2.0	2.0	5.0	2.0	2.0
13875.07	999.005	99.00498	99.00498	0	0.0	0.0	0.073	1.0	97.87369	11.417	1	2.0	2.0	5.0	2.0	2.0
13875.07	999.005	99.00498	99.00498	0	0.0	0.0	0.077	1.0	97.8946	11.754	1	2.0	2.0	5.0	2.0	2.0
13875.07	999.005	99.00498	99.00498	0	0.0	0.0	0.081	1.0	97.8946	11.905	1	2.0	2.0	5.0	2.0	2.0
13875.07	999.005	99.00498	99.00498	0	0.0	0.0	0.085	1.0	98.67633	11.905	1	2.0	2.0	5.0	2.0	2.0
13875.07	999.005	99.00498	99.00498	0	0.0	0.0	0.089	1.0	98.62933	12.177	1	2.0	2.0	5.0	2.0	2.0
13875.07	999.005	99.00498	99.00498	0	0.0	0.0	0.093	1.0	98.62933	12.177	1	2.0	2.0	5.0	2.0	2.0
13875.07	999.005	99.00498	99.00498	0	0.0	0.0	0.097	1.0	98.16965	12.411	1	2.0	2.0	5.0	2.0	2.0
13875.07	999.005	99.00498	99.00498	0	0.0	0.0	0.1	1.0	98.16965	12.516	1	2.0	2.0	5.0	2.0	2.0
13875.07	999.005	99.00498	99.00498	0	0.0	0.0	0.104	1.0	98.21985	12.516	1	2.0	2.0	5.0	2.0	2.0
13875.07	999.005	99.00498	99.00498	0	0.0	0.0	0.107	1.0	99.326866	12.704	1	2.0	2.0	5.0	2.0	2.0
13875.07	999.005	99.00498	99.00498	0	0.0	0.0	0.11	1.0	99.326866	12.788	1	2.0	2.0	5.0	2.0	2.0
13875.07	999.005	99.00498	99.00498	0	0.0	0.0	0.114	1.0	98.450714	12.788	1	2.0	2.0	5.0	2.0	2.0
13875.07	999.005	99.00498	99.00498	0	0.0	0.0	0.117	1.0	98.52014	12.939	1	2.0	2.0	5.0	2.0	2.0
13875.07	999.005	99.00498	99.00498	0	0.0	0.0	0.12	1.0	98.52014	13.068	1	2.0	2.0	5.0	2.0	2.0
13875.07	999.005	99.00498	99.00498	0	0.0	0.0	0.123	1.0	97.90165	13.068	1	2.0	2.0	5.0	2.0	2.0
13875.07	999.005	99.00498	99.00498	0	0.0	0.0	0.126	1.0	97.90165	13.127	1	2.0	2.0	5.0	2.0	2.0
13875.07	999.005	99.00498	99.00498	0	0.0	0.0	0.129	1.0	98.113594	13.127	1	2.0	2.0	5.0	2.0	2.0
13875.07	999.005	99.00498	99.00498	0	0.0	0.0	0.132	1.0	98.38288	13.231	1	2.0	2.0	5.0	2.0	2.0
13875.07	999.005	99.00498	99.00498	0	0.0	0.0	0.135	1.0	98.38288	13.279	1	2.0	2.0	5.0	2.0	2.0
13875.07	999.005	99.00498	99.00498	0	0.0	0.0	0.138	1.0	98.671364	13.279	1	2.0	2.0	5.0	2.0	2.0
13875.07	999.005	99.00498	99.00498	0	0.0	0.0	0.14	1.0	98.32099	13.363	1	2.0	2.0	5.0	2.0	2.0
13875.07	999.005	99.00498	99.00498	0	0.0	0.0	0.143	1.0	98.32099	13.363	1	2.0	2.0	5.0	2.0	2.0
13875.07	999.005	99.00498	99.00498	0	0.0	0.0	0.146	1.0	97.875725	13.435	1	2.0	2.0	5.0	2.0	2.0
13875.07	999.005	99.00498	99.00498	0	0.0	0.0	0.148	1.0	97.875725	13.467	1	2.0	2.0	5.0	2.0	2.0
13875.07	999.005	99.00498	99.00498	0	0.0	0.0	0.151	1.0	98.25654	13.467	1	2.0	2.0	5.0	2.0	2.0
13875.07	999.005	99.00498	99.00498	0	0.0	0.0	0.153	1.0	97.983604	13.526	1	2.0	2.0	6.0	2.0	2.0
13875.07	999.005	99.00498	99.00498	0	0.0	0.0	0.156	1.0	97.983604	13.552	1	3.0	2.0	7.0	2.0	2.0
0.0	999.005	99.00498	99.00498	0	0.0	0.0	0.158	1.0	97.76988	13.552	1	3.0	2.0	0.0	2.0	2.0
0.0	999.005	99.00498	99.00498	0	0.0	0.0	0.161	1.0	96.75669	13.599	1	3.0	2.0	0.0	2.0	2.0
0.0	999.005	99.00498	99.00498	0	0.0	0.0	0.163	1.0	96.75669	13.62	1	3.0	2.0	0.0	2.0	2.0
0.0	999.005	99.00498	99.00498	0	0.0	0.0	0.165	1.0	100.14882	13.62	1	3.0	2.0	0.0	2.0	2.0
0.0	999.005	99.00498	99.00498	0	0.0	0.0	0.167	1.0	100.14882	11.762	1	3.0	2.0	0.0	2.0	2.0
0.0	999.005	99.00498	99.00498	0	0.0	0.0	0.169	1.0	98.689384	11.762	1	3.0	2.0	0.0	2.0	2.0
0.0	999.005	99.00498	99.00498	0	0.0	0.0	0.171	1.0	99.14814	10.93	1	3.0	2.0	0.0	2.0	2.0
0.0	999.005	99.00498	99.00498	0	0.0	0.0	0.172	1.0	99.14814	9.438	1	3.0	2.0	0.0	2.0	2.0
0.0	999.005	99.00498	99.00498	0	0.0	0.0	0.174	1.0	98.99667	9.438	1	3.0	2.0	0.0	2.0	2.0
0.0	999.005	99.00498	99.00498	0	0.0	0.0	0.175	1.0	98.610374	8.151	1	3.0	2.0	0.0	2.0	2.0
0.0	999.005	99.00498	99.00498	0	0.0	0.0	0.176	1.0	98.610374	8.151	1	3.0	2.0	0.0	2.0	2.0
0.0	999.005	99.00498	99.00498	0	0.0	0.0	0.177	1.0	98.04083	7.575	1	3.0	2.0	0.0	2.0	2.0
0.0	999.005	99.00498	99.00498	0	0.0	0.0	0.178	1.0	98.04083	6.541	1	3.0	2.0	0.0	2.0	2.0
0.0	999.005	99.00498	99.00498	0	0.0	0.0	0.179	1.0	97.28188	6.541	1	3.0	2.0	0.0	2.0	2.0
0.0	999.005	99.00498	99.00498	0	0.0	0.0	0.18	1.0	97.896324	6.079	1	3.0	2.0	0.0	2.0	2.0
0.0	999.005	99.00498	99.00498	0	0.0	0.0	0.181	1.0	97.896324	5.649	1	3.0	2.0	0.0	2.0	2.0
0.0	999.005	99.00498	99.00498	0	0.0	0.0	0.182	1.0	96.873344	5.649	1	3.0	2.0	0.0	2.0	2.0
0.0	999.005	99.00498	99.00498	0	0.0	0.0	0.183	1.0	97.206116	4.878	1	3.0	2.0	0.0	2.0	2.0
0.0	999.005	99.00498	99.00498	0	0.0	0.0	0.184	1.0	97.59136	4.878	1	3.0	2.0	0.0	2.0	2.0
0.0	999.005	99.00498	99.00498	0	0.0	0.0	0.184	1.0	97.750694	4.212	1	3.0	2.0	0.0	2.0	2.0
0.0	999.005	99.00498	99.00498	0	0.0	0.0	0.185	1.0	97.750694	3.914	1	3.0	2.0	0.0	2.0	2.0
0.0	999.005	99.00498	99.00498	0	0.0	0.0	0.185	1.0	97.34424	3.914	1	3.0	2.0	0.0	2.0	2.0
0.0	999.005	99.00498	99.00498	0	0.0	0.0	0.186	1.0	97.61229	3.38	1	3.0	2.0	0.0	2.0	2.0
0.0	999.005	99.00498	99.00498	0	0.0	0.0	0.186	1.0	97.61229	3.141	1	3.0	2.0	0.0	2.0	2.0
0.0	999.005	99.00498	99.00498	0	0.0	0.0	0.186	1.0	97.08913	3.141	1	3.0	2.0	0.0	2.0	2.0
0.0	999.005	99.00498	99.00498	0	0.0	0.0	0.186	1.0	97.15686	2.713	1	3.0	2.0	0.0	2.0	2.0
0.0	999.005	99.00498	99.00498	0	0.0	0.0	0.186	1.0	97.15686	2.713	1	3.0	2.0	0.0	2.0	2.0
0.0	999.005	99.00498	99.00498	0	0.0	0.0	0.186	1.0	96.917366	2.521	1	3.0	2.0	0.0	2.0	2.0
0.0	999.005	99.00498	99.00498	0	0.0	0.0	0.185	1.0	96.917366	2.177	1	3.0	2.0	0.0	2.0	2.0
0.0	999.005	99.00498	99.00498	0	0.0	0.0	0.185	1.0	97.10602	2.177	1	3.0	2.0	8.0	2.0	2.0
0.0	999.005	99.00498	99.00498	0	0.0	0.0	0.185	1.0	97.02561	1.88	1	3.0	2.0	9.0	2.0	2.0
0.0	999.005	99.00498	99.00498	0	0.0	0.0	0.184	1.0	97.02561	1.747	1	3.0	2.0	9.0	2.0	2.0
-8347.153	600.995	99.00498	99.00498	0	0.0	0.0	0.184	1.0	96.146065	1.747	1	3.0	2.0	11.0	2.0	2.0
-8347.153	600.995	99.00498	99.00498	0	0.0	0.0	0.183	1.0	98.52654	1.623	1	3.0	2.0	11.0	2.0	2.0
-8347.153	600.995	99.00498	99.00498	0	0.0	0.0	0.182	1.0	98.52654	1.623	1	3.0	2.0	11.0	2.0	2.0
-8347.153	600.995	99.00498	99.00498	0	0.0	0.0	0.181	1.0	98.09677	1.401	1	3.0	2.0	11.0	2.0	2.0
-8347.153	600.995	99.00498	99.00498	0	0.0	0.0	0.18	1.0	98.09677	0.07	1	3.0	2.0	11.0	2.0	2.0
-8347.153	600.995	99.00498	99.00498	0	0.0	0.0	0.179	1.0	97.90112	0.07	1	3.0	2.0	11.0	2.0	2.0
-8347.153	600.995	99.00498	99.00498	0	0.0	0.0	0.178	1.0	98.93079	-0.523	1	3.0	2.0	11.0	2.0	2.0
-8347.153	600.995	99.00498	99.00498	0	0.0	0.0	0.177	1.0	98.93079	-1.592	1	3.0	2.0	11.0	2.0	2.0
-8347.153	600.995	99.00498	99.00498	0	0.0	0.0	0.176	1.0	98.97244	-1.592	1	3.0	2.0	11.0	2.0	2.0
-8347.153	600.995	99.00498	99.00498	0	0.0	0.0	0.174	1.0	98.2533	-2.515	1	3.0	2.0	11.0	2.0	2.0
-8347.153	600.995	99.00498	99.00498	0	0.0	0.0	0.173	1.0	98.2533	-2.515	1	3.0	2.0	11.0	2.0	2.0
-8347.153	600.995	99.00498	99.00498	0	0.0	0.0	0.172	1.0	98.072586	-2.928	1	3.0	2.0	11.0	2.0	2.0
-8347.153	600.995	99.00498	99.00498	0	0.0	0.0	0.171	1.0	98.072586	-3.668	1	3.0	2.0	11.0	2.0	2.0
-8347.153	600.995	99.00498	99.00498	0	0.0	0.0	0.169	1.0	97.92605	-3.668	1	3.0	2.0	11.0	2.0	2.0
-8347.153	600.995	99.00498	99.00498	0	0.0	0.0	0.168	1.0	97.689545	-4.0	1	3.0	2.0	11.0	2.0	2.0
-8347.153	600.995	99.00498	99.00498	0	0.0	0.0	0.167	1.0	97.62041	-4.594	1	3.0	2.0	11.0	2.0	2.0
-8347.153	600.995	99.00498	99.00498	0	0.0	0.0	0.165	1.0	97.68643	-4.594	1	3.0	2.0	11.0	2.0	2.0
-8347.153	600.995	99.00498	99.00498	0	0.0	0.0	0.164	1.0	98.162834	-4.86	1	3.0	2.0	11.0	2.0	2.0
-8347.153	600.995	99.00498	99.00498	0	0.0	0.0	0.163	1.0	98.162834	-4.86	1	3.0	2.0	11.0	2.0	2.0
-8347.153	600.995	99.00498	99.00498	0	0.0	0.0	0.161	1.0	98.3755	-5.337	1	3.0	2.0	11.0	2.0	2.0
-8347.153	600.995	99.00498	99.00498	0	0.0	0.0	0.16	1.0	98.3755	-5.749	1	3.0	2.0	11.0	2.0	2.0
-8347.153	600.995	99.00498	99.00498	0	0.0	0.0	0.158	1.0	97.96922	-5.749	1	3.0	2.0	11.0	2.0	2.0
-8347.153	600.995	99.00498	99.00498	0	0.0	0.0	0.157	1.0	98.283394	-5.935	1	3.0	2.0	11.0	2.0	2.0
-8347.153	600.995	99.00498	99.00498	0	0.0	0.0	0.155	1.0	98.283394	-6.264	1	3.0	2.0	11.0	2.0	2.0
-8347.153	600.995	99.00498	99.00498	0	0.0	0.0	0.154	1.0	97.920685	-6.264	1	3.0	2.0	11.0	2.0	2.0
-8347.153	600.995	99.00498	99.00498	0	0.0	0.0	0.152	1.0	97.920685	-6.412	1	3.0	2.0	11.0	2.0	2.0
-8347.153	600.995	99.00498	99.00498	0	0.0	0.0	0.151	1.0	97.21524	-6.412	1	3.0	2.0	12.0	2.0	2.0
-8347.153	600.995	99.00498	99.00498	0	0.0	0.0	0.149	1.0	97.048744	-6.677	1	3.0	2.0	12.0	2.0	2.0
-8347.153	600.995	99.00498	99.00498	0	0.0	0.0	0.148	1.0	97.048744	-6.796	1	3.0	2.0	12.0	2.0	2.0
-8347.153	600.995	99.00498	99.00498	0	0.0	0.0	0.147	1.0	96.80453	-6.796	1	3.0	2.0	12.0	2.0	2.0
-8347.153	600.995	99.00498	99.00498	0	0.0	0.0	0.145	1.0	95.495155	-7.009	1	3.0	2.0	12.0	2.0	2.0
-8347.153	600.995	99.00498	99.00498	0	0.0	0.0	0.143	1.0	95.495155	-7.104	1	3.0	2.0	12.0	2.0	2.0
-8347.153	600.995	99.00498	99.00498	0	0.0	0.0	0.142	1.0	96.05599	-7.104	1	3.0	2.0	12.0	2.0	2.0
-8347.153	600.995	99.00498	99.00498	0	0.0	0.0	0.14	1.0	96.53346	-7.276	1	3.0	2.0	12.0	2.0	2.0
-8347.153	600.995	99.00498	99.00498	0	0.0	0.0	0.138	1.0	96.510765	-7.276	1	3.0	2.0	12.0	2.0	2.0
-8347.153	600.995	99.00498	99.00498	0	0.0	0.0	0.137	1.0	96.859276	-7.423	1	3.0	2.0	12.0	2.0	2.0
-8347.153	600.995	99.00498	99.00498	0	0.0	0.0	0.136	1.0	96.859276	-7.489	1	3.0	2.0	12.0	2.0	2.0
-8347.153	600.995	99.00498	99.00498	0	0.0	0.0	0.134	1.0	96.98304	-7.489	1	3.0	2.0	12.0	2.0	2.0
-8347.153	600.995	99.00498	99.00498	0	0.0	0.0	0.132	1.0	96.890564	-7.607	1	3.0	2.0	12.0	2.0	2.0
-8347.153	600.995	99.00498	99.00498	0	0.0	0.0	0.131	1.0	96.890564	-7.66	1	3.0	2.0	12.0	2.0	2.0
-8347.153	600.995	99.00498	99.00498	0	0.0	0.0	0.13	1.0	96.158646	-7.66	1	3.0	2.0	12.0	2.0	2.0
-8347.153	600.995	99.00498	99.00498	0	0.0	0.0	0.128	1.0	96.158646	-7.756	1	3.0	2.0	12.0	2.0	2.0
-8347.153	600.995	99.00498	99.00498	0	0.0	0.0	0.126	1.0	96.67235	-7.756	1	3.0	2.0	12.0	2.0	2.0
-8347.153	600.995	99.00498	99.00498	0	0.0	0.0	0.125	1.0	97.065506	-7.798	1	3.0	2.0	12.0	2.0	2.0
-8347.153	600.995	99.00498	99.00498	0	0.0	0.0	0.123	1.0	97.28825	-7.874	1	3.0	2.0	12.0	2.0	2.0
-8347.153	600.995	99.00498	99.00498	0	0.0	0.0	0.122	1.0	97.52755	-7.874	1	3.0	2.0	12.0	2.0	2.0
-8347.153	600.995	99.00498	99.00498	0	0.0	0.0	0.12	1.0	97.50368	-7.909	1	3.0	2.0	12.0	2.0	2.0
-8347.153	600.995	99.00498	99.00498	0	0.0	0.0	0.119	1.0	96.495735	-7.97	1	3.0	2.0	12.0	2.0	2.0
-8347.153	600.995	99.00498	99.00498	0	0.0	0.0	0.118	1.0	96.38856	-7.97	1	3.0	2.0	12.0	2.0	2.0
-8347.153	600.995	99.00498	99.00498	0	0.0	0.0	0.116	1.0	96.38856	-7.997	1	3.0	2.0	12.0	2.0	2.0
-8347.153	600.995	99.00498	99.00498	0	0.0	0.0	0.114	1.0	96.4471	-7.997	1	3.0	2.0	12.0	2.0	2.0
-8347.153	600.995	99.00498	99.00498	0	0.0	0.0	0.113	1.0	96.49566	-8.046	1	3.0	2.0	12.0	2.0	2.0
-8347.153	600.995	99.00498	99.00498	0	0.0	0.0	0.112	1.0	96.49566	-8.068	1	3.0	2.0	12.0	2.0	2.0
-8347.153	600.995	99.00498	99.00498	0	0.0	0.0	0.11	1.0	96.9715	-8.068	1	3.0	2.0	12.0	2.0	2.0
-8347.153	600.995	99.00498	99.00498	0	0.0	0.0	0.108	1.0	96.73501	-8.108	1	3.0	2.0	12.0	2.0	2.0
-8347.153	600.995	99.00498	99.00498	0	0.0	0.0	0.107	1.0	96.73501	-8.142	1	3.0	2.0	12.0	2.0	2.0
-8347.153	600.995	99.00498	99.00498	0	0.0	0.0	0.106	1.0	96.4283	-8.142	1	3.0	2.0	12.0	2.0	2.0
-8347.153	600.995	99.00498	99.00498	0	0.0	0.0	0.104	1.0	96.4283	-8.157	1	3.0	2.0	12.0	2.0	2.0
-8347.153	600.995	99.00498	99.00498	1	0.0	0.0	0.102	1.0	96.3782	-8.157	1	3.0	2.0	12.0	2.0	2.0
-8347.153	600.995	99.00498	99.00498	1	0.0	0.0	0.101	1.0	97.25472	-8.184	1	3.0	2.0	12.0	2.0	2.0
-8347.153	600.995	99.00498	99.00498	1	0.0	0.0	0.099	1.0	97.25472	-8.197	1	3.0	2.0	12.0	2.0	2.0
-8347.153	600.995	99.00498	99.00498	1	0.0	0.0	0.097	1.0	96.90698	-8.197	1	3.0	2.0	12.0	2.0	2.0
-8347.153	600.995	99.00498	99.00498	1	0.0	0.0	0.096	1.0	96.6117	-8.219	1	3.0	2.0	12.0	2.0	2.0
-8347.153	600.995	99.00498	99.00498	1	0.0	0.0	0.094	1.0	96.6117	-8.228	1	3.0	2.0	12.0	2.0	2.0
-8347.153	600.995	99.00498	99.00498	1	0.0	0.0	0.092	1.0	97.17488	-8.228	1	3.0	2.0	12.0	2.0	2.0
-8347.153	600.995	99.00498	99.00498	1	0.0	0.0	0.09	1.0	97.17488	-8.246	1	3.0	2.0	12.0	2.0	2.0
-8347.153	600.995	99.00498	99.00498	1	0.0	0.0	0.088	1.0	97.46648	-8.246	1	3.0	2.0	12.0	2.0	2.0
-8347.153	600.995	99.00498	99.00498	1	0.0	0.0	0.086	1.0	97.94026	-8.254	1	3.0	2.0	12.0	2.0	2.0
-8347.153	600.995	99.00498	99.00498	1	0.0	0.0	0.083	1.0	97.94026	-8.268	1	3.0	2.0	12.0	2.0	2.0
-8347.153	600.995	99.00498	99.00498	1	0.0	0.0	0.081	1.0	98.48847	-8.268	1	3.0	2.0	12.0	2.0	2.0
-8347.153	600.995	99.00498	99.00498	1	0.0	0.0	0.078	1.0	99.06379	-8.28	1	3.0	2.0	12.0	2.0	2.0
-8347.153	600.995	99.00498	99.00498	1	0.0	0.0	0.075	1.0	99.06379	-8.286	1	3.0	2.0	12.0	2.0	2.0
-8347.153	600.995	99.00498	99.00498	1	0.0	0.0	0.073	1.0	99.0325	-8.286	1	3.0	2.0	12.0	2.0	2.0
-8347.153	600.995	99.00498	99.00498	1	0.0	0.0	0.07	1.0	99.0325	-8.295	1	3.0	2.0	12.0	2.0	2.0
-8347.153	600.995	99.00498	99.00498	1	0.0	0.0	0.067	1.0	99.0752	-8.295	1	3.0	2.0	12.0	2.0	2.0
-8347.153	600.995	99.00498	99.00498	1	0.0	0.0	0.064	1.0	99.35126	-8.3	1	3.0	2.0	12.0	2.0	2.0
-8347.153	600.995	99.00498	99.00498	1	0.0	0.0	0.061	1.0	99.35126	-8.308	1	3.0	2.0	12.0	2.0	2.0
-8347.153	600.995	99.00498	99.00498	1	0.0	0.0	0.058	1.0	99.41457	-8.308	1	3.0	2.0	12.0	2.0	2.0
-8347.153	600.995	99.00498	99.00498	1	0.0	0.0	0.054	1.0	99.37748	-8.314	1	3.0	2.0	12.0	2.0	2.0
-8347.153	600.995	99.00498	99.00498	1	0.0	0.0	0.05	1.0	99.37748	-8.318	1	3.0	2.0	12.0	2.0	2.0
-8347.153	600.995	99.00498	99.00498	1	0.0	0.0	0.047	1.0	100.197975	-8.318	1	3.0	2.0	12.0	2.0	2.0
-8347.153	600.995	99.00498	99.00498	1	0.0	0.0	0.043	1.0	99.39839	-8.323	1	3.0	2.0	12.0	2.0	2.0
-8347.153	600.995	99.00498	99.00498	1	0.0	0.0	0.039	1.0	99.75046	-8.323	1	3.0	2.0	12.0	2.0	2.0
-8347.153	600.995	99.00498	99.00498	1	0.0	0.0	0.035	1.0	99.961075	-8.328	1	3.0	2.0	12.0	2.0	2.0
-8347.153	600.995	99.00498	99.00498	1	0.0	0.0	0.031	1.0	99.961075	-8.33	1	3.0	2.0	12.0	2.0	2.0
-8347.153	600.995	99.00498	99.00498	1	0.0	0.0	0.026	1.0	99.797646	-8.33	1	3.0	2.0	12.0	2.0	2.0
-8347.153	600.995	99.00498	99.00498	1	0.0	0.0	0.022	1.0	100.247826	-8.333	1	3.0	2.0	12.0	2.0	2.0
-8347.153	600.995	99.00498	99.00498	1	0.0	0.0	0.018	1.0	100.247826	-8.335	1	3.0	2.0	12.0	2.0	2.0
-8347.153	600.995	99.00498	99.00498	1	0.0	0.0	0.013	1.0	99.74469	-8.335	1	3.0	2.0	12.0	2.0	2.0
-8347.153	600.995	99.00498	99.00498	1	0.0	0.0	0.008	1.0	99.74469	-8.338	1	3.0	2.0	12.0	2.0	2.0
-8347.153	600.995	99.00498	99.00498	1	0.0	0.0	0.004	1.0	98.7356	-8.338	1	3.0	2.0	12.0	2.0	2.0
-8347.153	600.995	99.00498	99.00498	1	0.0	0.0	0.0	1.0	98.72466	-8.341	1	3.0	2.0	12.0	2.0	2.0
-8347.153	600.995	99.00498	99.00498	1	0.0	0.0	-0.005	1.0	98.72466	-8.342	1	3.0	2.0	12.0	2.0	2.0
-8347.153	600.995	99.00498	99.00498	1	0.0	0.0	-0.009	1.0	98.19716	-8.342	1	3.0	2.0	13.0	2.0	2.0
-8347.153	600.995	99.00498	99.00498	0	0.0	0.0	-0.014	1.0	97.14031	-8.344	1	3.0	3.0	14.0	2.0	2.0
-8347.153	600.995	99.00498	99.00498	0	0.0	0.0	-0.019	1.0	97.14031	-8.345	1	3.0	3.0	14.0	2.0	2.0
0.0	600.995	99.00498	99.00498	0	0.0	0.0	-0.023	1.0	97.64035	-8.345	1	3.0	3.0	0.0	2.0	2.0
0.0	600.995	99.00498	99.00498	0	0.0	0.0	-0.028	1.0	97.64035	-8.346	1	3.0	3.0	0.0	2.0	2.0
0.0	600.995	99.00498	99.00498	0	0.0	0.0	-0.032	1.0	97.743034	-8.346	1	3.0	3.0	0.0	2.0	2.0
0.0	600.995	99.00498	99.00498	0	0.0	0.0	-0.036	1.0	97.34291	-7.756	1	3.0	3.0	0.0	2.0	2.0
0.0	600.995	99.00498	99.00498	0	0.0	0.0	-0.039	1.0	97.34291	-6.698	1	3.0	3.0	0.0	2.0	2.0
0.0	600.995	99.00498	99.00498	0	0.0	0.0	-0.042	1.0	96.159485	-6.698	1	3.0	3.0	0.0	2.0	2.0
0.0	600.995	99.00498	99.00498	0	0.0	0.0	-0.043	1.0	96.806015	-6.225	1	3.0	3.0	0.0	2.0	2.0
0.0	600.995	99.00498	99.00498	0	0.0	0.0	-0.044	1.0	96.806015	-5.784	1	3.0	3.0	0.0	2.0	2.0
0.0	600.995	99.00498	99.00498	0	0.0	0.0	-0.045	1.0	97.75141	-5.784	1	3.0	3.0	0.0	2.0	2.0
0.0	600.995	99.00498	99.00498	0	0.0	0.0	-0.045	1.0	97.75141	-4.995	1	3.0	3.0	0.0	2.0	2.0
0.0	600.995	99.00498	99.00498	0	0.0	0.0	-0.044	1.0	97.45599	-4.995	1	3.0	3.0	0.0	2.0	2.0
0.0	600.995	99.00498	99.00498	0	0.0	0.0	-0.043	1.0	97.43647	-4.314	0	3.0	3.0	7.0	2.0	2.0
0.0	600.995	99.00498	99.00498	0	0.0	0.0	-0.041	1.0	97.43647	-4.009	0	3.0	3.0	7.0	2.0	2.0
0.0	600.995	99.00498	99.00498	0	0.0	0.0	-0.04	1.0	97.80609	-4.009	0	3.0	3.0	0.0	2.0	2.0
0.0	600.995	99.00498	99.00498	0	0.0	0.0	-0.039	1.0	97.64832	-3.462	0	3.0	3.0	0.0	2.0	2.0
0.0	600.995	99.00498	99.00498	0	0.0	0.0	-0.037	1.0	97.64832	-3.217	0	3.0	3.0	0.0	2.0	2.0
0.0	600.995	99.00498	99.00498	0	0.0	0.0	-0.035	1.0	98.5519	-3.217	0	3.0	3.0	0.0	2.0	2.0
0.0	600.995	99.00498	99.00498	0	0.0	0.0	-0.034	1.0	98.5519	-2.778	0	3.0	3.0	0.0	2.0	2.0
0.0	600.995	99.00498	99.00498	0	0.0	0.0	-0.032	1.0	98.54358	-2.778	0	3.0	3.0	0.0	2.0	2.0
0.0	600.995	99.00498	99.00498	0	0.0	0.0	-0.03	1.0	98.916275	-2.399	0	3.0	3.0	0.0	2.0	2.0
0.0	600.995	99.00498	99.00498	0	0.0	0.0	-0.028	1.0	98.916275	-2.229	0	3.0	3.0	0.0	2.0	2.0
0.0	600.995	99.00498	99.00498	0	0.0	0.0	-0.027	1.0	98.388855	-2.229	0	3.0	3.0	0.0	2.0	2.0
0.0	600.995	99.00498	99.00498	0	0.0	0.0	-0.025	1.0	97.59718	-1.925	0	3.0	3.0	0.0	2.0	2.0
0.0	600.995	99.00498	99.00498	0	0.0	0.0	-0.023	1.0	97.59718	-1.789	0	3.0	3.0	0.0	2.0	2.0
0.0	600.995	99.00498	99.00498	0	0.0	0.0	-0.021	1.0	97.8783	-1.789	0	3.0	3.0	0.0	2.0	2.0
0.0	600.995	99.00498	99.00498	0	0.0	0.0	-0.02	1.0	97.8783	-1.544	0	3.0	3.0	0.0	2.0	2.0
0.0	600.995	99.00498	99.00498	0	0.0	0.0	-0.018	1.0	97.841606	-1.544	0	3.0	3.0	0.0	2.0	2.0
0.0	600.995	99.00498	99.00498	0	0.0	0.0	-0.016	1.0	98.142525	-1.435	0	3.0	3.0	0.0	2.0	2.0
0.0	600.995	99.00498	99.00498	0	0.0	0.0	-0.014	1.0	98.142525	-1.239	0	3.0	3.0	0.0	2.0	2.0
0.0	600.995	99.00498	99.00498	0	0.0	0.0	-0.013	1.0	98.352066	-1.239	0	3.0	3.0	0.0	2.0	2.0
0.0	600.995	99.00498	99.00498	0	0.0	0.0	-0.011	1.0	96.90736	-1.07	0	3.0	3.0	0.0	2.0	2.0
0.0	600.995	99.00498	99.00498	0	0.0	0.0	-0.009	1.0	96.90736	-0.994	0	3.0	3.0	0.0	2.0	2.0
0.0	600.995	99.00498	99.00498	0	0.0	0.0	-0.007	1.0	97.15026	-0.994	0	3.0	3.0	0.0	2.0	2.0
0.0	600.995	99.00498	99.00498	0	0.0	0.0	-0.005	1.0	97.15026	-0.858	0	3.0	3.0	0.0	2.0	2.0
0.0	600.995	99.00498	99.00498	0	0.0	0.0	-0.003	1.0	97.42109	-0.858	0	3.0	3.0	0.0	2.0	2.0
0.0	600.995	99.00498	99.00498	0	0.0	0.0	-0.002	1.0	97.16794	-0.798	0	3.0	3.0	0.0	2.0	2.0
0.0	600.995	99.00498	99.00498	0	0.0	0.0	0.0	1.0	97.53794	-0.69	0	3.0	3.0	0.0	2.0	2.0
0.0	600.995	99.00498	99.00498	0	0.0	0.0	0.001	1.0	98.26344	-0.69	0	3.0	3.0	0.0	2.0	2.0
0.0	600.995	99.00498	99.00498	0	0.0	0.0	0.003	1.0	98.09203	-0.64	0	3.0	3.0	0.0	2.0	2.0
0.0	600.995	99.00498	99.00498	0	0.0	0.0	0.005	1.0	98.09203	-0.64	0	3.0	3.0	0.0	2.0	2.0
0.0	600.995	99.00498	99.00498	0	0.0	0.0	0.007	1.0	98.889656	-0.552	0	3.0	3.0	0.0	2.0	2.0
0.0	600.995	99.00498	99.00498	0	0.0	0.0	0.009	1.0	98.889656	-0.477	0	3.0	3.0	0.0	2.0	2.0
0.0	600.995	99.00498	99.00498	0	0.0	0.0	0.011	1.0	98.39031	-0.477	0	3.0	3.0	0.0	2.0	2.0
0.0	600.995	99.00498	99.00498	0	0.0	0.0	0.013	1.0	97.35408	-0.443	0	3.0	3.0	0.0	2.0	2.0
0.0	600.995	99.00498	99.00498	0	0.0	0.0	0.015	1.0	97.35408	-0.382	0	3.0	3.0	0.0	2.0	2.0
0.0	600.995	99.00498	99.00498	0	0.0	0.0	0.017	1.0	97.03779	-0.382	0	3.0	3.0	0.0	2.0	2.0
0.0	600.995	99.00498	99.00498	0	0.0	0.0	0.019	1.0	96.44825	-0.355	0	3.0	3.0	0.0	2.0	2.0
0.0	600.995	99.00498	99.00498	0	0.0	0.0	0.02	1.0	96.44825	-0.307	0	3.0	3.0	0.0	2.0	2.0
0.0	600.995	99.00498	99.00498	0	0.0	0.0	0.022	1.0	95.629425	-0.307	0	3.0	3.0	0.0	2.0	2.0
0.0	600.995	99.00498	99.00498	0	0.0	0.0	0.024	1.0	95.629425	-0.285	0	3.0	3.0	0.0	2.0	2.0
0.0	600.995	99.00498	99.00498	0	0.0	0.0	0.026	1.0	95.9059	-0.285	0	3.0	3.0	0.0	2.0	2.0
0.0	600.995	99.00498	99.00498	0	0.0	0.0	0.027	1.0	97.036125	-0.246	0	3.0	3.0	0.0	2.0	2.0
0.0	600.995	99.00498	99.00498	0	0.0	0.0	0.029	1.0	97.036125	-0.228	0	3.0	3.0	0.0	2.0	2.0
0.0	600.995	99.00498	99.00498	0	0.0	0.0	0.031	1.0	97.44249	-0.228	0	3.0	3.0	0.0	2.0	2.0
0.0	600.995	99.00498	99.00498	0	0.0	0.0	0.032	1.0	98.254486	-0.197	0	3.0	3.0	0.0	2.0	2.0
0.0	600.995	99.00498	99.00498	0	0.0	0.0	0.034	1.0	98.254486	-0.183	0	3.0	3.0	0.0	2.0	2.0
0.0	600.995	99.00498	99.00498	0	0.0	0.0	0.035	1.0	98.436554	-0.183	0	3.0	3.0	0.0	2.0	2.0
0.0	600.995	99.00498	99.00498	0	0.0	0.0	0.037	1.0	98.436554	-0.158	0	3.0	3.0	0.0	2.0	2.0
0.0	600.995	99.00498	99.00498	0	0.0	0.0	0.038	1.0	97.70075	-0.158	0	3.0	3.0	0.0	2.0	2.0
0.0	600.995	99.00498	99.00498	0	0.0	0.0	0.04	1.0	96.78339	-0.136	0	3.0	3.0	0.0	2.0	2.0
0.0	600.995	99.00498	99.00498	0	0.0	0.0	0.041	1.0	96.78339	-0.126	0	3.0	3.0	0.0	2.0	2.0
0.0	600.995	99.00498	99.00498	0	0.0	0.0	0.043	1.0	97.13031	-0.126	0	3.0	3.0	0.0	2.0	2.0
0.0	600.995	99.00498	99.00498	0	0.0	0.0	0.044	1.0	96.813225	-0.109	0	3.0	3.0	0.0	2.0	2.0
0.0	600.995	99.00498	99.00498	0	0.0	0.0	0.046	1.0	96.813225	-0.109	0	3.0	3.0	0.0	2.0	2.0
0.0	600.995	99.00498	99.00498	0	0.0	0.0	0.047	1.0	97.0446	-0.101	0	3.0	3.0	0.0	2.0	2.0
0.0	600.995	99.00498	99.00498	0	0.0	0.0	0.049	1.0	97.443375	-0.087	0	3.0	3.0	0.0	2.0	2.0
0.0	600.995	99.00498	99.00498	0	0.0	0.0	0.05	1.0	97.7232	-0.087	0	3.0	3.0	0.0	2.0	2.0
0.0	600.995	99.00498	99.00498	0	0.0	0.0	0.051	1.0	97.25314	-0.075	0	3.0	3.0	0.0	2.0	2.0
0.0	600.995	99.00498	99.00498	0	0.0	0.0	0.053	1.0	97.25314	-0.07	0	3.0	3.0	0.0	2.0	2.0
0.0	600.995	99.00498	99.00498	0	0.0	0.0	0.054	1.0	93.04823	-0.07	0	3.0	3.0	0.0	2.0	2.0
0.0	600.995	99.00498	99.00498	0	0.0	0.0	0.055	1.0	95.076004	-0.065	0	3.0	3.0	0.0	2.0	2.0
0.0	600.995	99.00498	99.00498	0	0.0	0.0	0.057	1.0	95.076004	-0.06	0	3.0	3.0	0.0	2.0	2.0
0.0	600.995	99.00498	99.00498	0	0.0	0.0	0.058	1.0	95.75468	-0.06	0	3.0	3.0	0.0	2.0	2.0
0.0	600.995	99.00498	99.00498	0	0.0	0.0	0.059	1.0	95.75468	-0.052	0	3.0	3.0	0.0	2.0	2.0
0.0	600.995	99.00498	99.00498	0	0.0	0.0	0.06	1.0	96.18499	-0.052	0	3.0	3.0	0.0	2.0	2.0
0.0	600.995	99.00498	99.00498	0	0.0	0.0	0.062	1.0	96.467316	-0.048	0	3.0	3.0	0.0	2.0	2.0
0.0	600.995	99.00498	99.00498	0	0.0	0.0	0.062	1.0	96.467316	-0.041	0	3.0	3.0	0.0	2.0	2.0
0.0	600.995	99.00498	99.00498	0	0.0	0.0	0.063	1.0	96.175804	-0.041	0	3.0	3.0	0.0	2.0	2.0
0.0	600.995	99.00498	99.00498	0	0.0	0.0	0.065	1.0	96.20495	-0.035	0	3.0	3.0	0.0	2.0	2.0
0.0	600.995	99.00498	99.00498	0	0.0	0.0	0.066	1.0	96.20495	-0.035	0	3.0	3.0	0.0	2.0	2.0
0.0	600.995	99.00498	99.00498	0	0.0	0.0	0.067	1.0	96.02743	-0.033	0	3.0	3.0	0.0	2.0	2.0
0.0	600.995	99.00498	99.00498	0	0.0	0.0	0.068	1.0	96.02743	-0.03	0	3.0	3.0	0.0	2.0	2.0
0.0	600.995	99.00498	99.00498	0	0.0	0.0	0.068	1.0	96.25084	-0.03	0	3.0	3.0	0.0	2.0	2.0
0.0	600.995	99.00498	99.00498	0	0.0	0.0	0.069	1.0	96.61688	-0.026	0	3.0	3.0	0.0	2.0	2.0
0.0	600.995	99.00498	99.00498	0	0.0	0.0	0.07	1.0	97.10655	-0.022	0	3.0	3.0	0.0	2.0	2.0
0.0	600.995	99.00498	99.00498	0	0.0	0.0	0.071	1.0	97.34875	-0.022	0	3.0	3.0	0.0	2.0	2.0
0.0	600.995	99.00498	99.00498	0	0.0	0.0	0.072	1.0	97.82275	-0.02	0	3.0	3.0	0.0	2.0	2.0
0.0	600.995	99.00498	99.00498	0	0.0	0.0	0.073	1.0	97.82275	-0.02	0	3.0	3.0	0.0	2.0	2.0
0.0	600.995	99.00498	99.00498	0	0.0	0.0	0.074	1.0	98.04331	-0.017	0	3.0	3.0	0.0	2.0	2.0
0.0	600.995	99.00498	99.00498	0	0.0	0.0	0.075	1.0	98.04331	-0.016	0	3.0	3.0	0.0	2.0	2.0
0.0	600.995	99.00498	99.00498	0	0.0	0.0	0.076	1.0	98.27429	-0.016	0	3.0	3.0	0.0	2.0	2.0
0.0	600.995	99.00498	99.00498	0	0.0	0.0	0.077	1.0	98.70548	-0.014	0	3.0	3.0	0.0	2.0	2.0
0.0	600.995	99.00498	99.00498	0	0.0	0.0	0.078	1.0	98.464905	-0.012	0	3.0	3.0	0.0	2.0	2.0
0.0	600.995	99.00498	99.00498	0	0.0	0.0	0.079	1.0	97.77272	-0.012	0	3.0	3.0	0.0	2.0	2.0
0.0	600.995	99.00498	99.00498	0	0.0	0.0	0.08	1.0	97.07964	-0.011	0	3.0	3.0	0.0	2.0	2.0
0.0	600.995	99.00498	99.00498	0	0.0	0.0	0.081	1.0	97.07964	-0.011	0	3.0	3.0	0.0	2.0	2.0
0.0	600.995	99.00498	99.00498	0	0.0	0.0	0.082	1.0	95.2084	-0.009	0	3.0	3.0	0.0	2.0	2.0
0.0	600.995	99.00498	99.00498	0	0.0	0.0	0.083	1.0	95.2084	-0.008	0	3.0	3.0	0.0	2.0	2.0
0.0	600.995	99.00498	99.00498	0	0.0	0.0	0.084	1.0	96.92252	-0.008	0	3.0	3.0	0.0	2.0	2.0
0.0	600.995	99.00498	99.00498	0	0.0	0.0	0.085	1.0	96.69235	-0.007	0	3.0	3.0	0.0	2.0	2.0
0.0	600.995	99.00498	99.00498	0	0.0	0.0	0.086	1.0	96.69235	-0.006	0	3.0	3.0	0.0	2.0	2.0
0.0	600.995	99.00498	99.00498	0	0.0	0.0	0.087	1.0	97.69983	-0.006	0	3.0	3.0	0.0	2.0	2.0
0.0	600.995	99.00498	99.00498	0	0.0	0.0	0.088	1.0	97.512794	-0.005	0	3.0	3.0	0.0	2.0	2.0
0.0	600.995	99.00498	99.00498	0	0.0	0.0	0.089	1.0	97.512794	-0.005	0	3.0	3.0	0.0	2.0	2.0
0.0	600.995	99.00498	99.00498	0	0.0	0.0	0.09	1.0	97.63213	-0.005	0	3.0	3.0	0.0	2.0	2.0
0.0	600.995	99.00498	99.00498	0	0.0	0.0	0.091	1.0	97.63213	-0.004	0	3.0	3.0	0.0	2.0	2.0
0.0	600.995	99.00498	99.00498	0	0.0	0.0	0.092	1.0	97.495155	-0.004	0	3.0	3.0	0.0	2.0	2.0
0.0	600.995	99.00498	99.00498	0	0.0	0.0	0.093	1.0	97.94275	-0.003	0	3.0	3.0	0.0	2.0	2.0
0.0	600.995	99.00498	99.00498	0	0.0	0.0	0.094	1.0	97.94275	-0.003	0	3.0	3.0	0.0	2.0	2.0
0.0	600.995	99.00498	99.00498	0	0.0	0.0	0.095	1.0	98.28813	-0.003	0	3.0	3.0	0.0	2.0	2.0
0.0	600.995	99.00498	99.00498	0	0.0	0.0	0.096	1.0	98.06662	-0.002	0	3.0	3.0	0.0	2.0	2.0
0.0	600.995	99.00498	99.00498	0	0.0	0.0	0.097	1.0	98.06662	-0.002	0	3.0	3.0	0.0	2.0	2.0
0.0	600.995	99.00498	99.00498	0	0.0	0.0	0.098	1.0	97.73696	-0.002	0	3.0	3.0	0.0	2.0	2.0
0.0	600.995	99.00498	99.00498	0	0.0	0.0	0.099	1.0	97.73696	-0.002	0	3.0	3.0	0.0	2.0	2.0
0.0	600.995	99.00498	99.00498	0	0.0	0.0	0.1	1.0	97.92047	-0.002	0	3.0	3.0	0.0	2.0	2.0
0.0	600.995	99.00498	99.00498	0	0.0	0.0	0.102	1.0	97.82099	-0.001	0	3.0	3.0	0.0	2.0	2.0
0.0	600.995	99.00498	99.00498	0	0.0	0.0	0.103	1.0	97.82099	-0.001	0	3.0	3.0	0.0	2.0	2.0
0.0	600.995	99.00498	99.00498	0	0.0	0.0	0.103	1.0	98.05937	-0.001	0	3.0	3.0	0.0	2.0	2.0
0.0	600.995	99.00498	99.00498	0	0.0	0.0	0.104	1.0	98.15263	-0.001	0	3.0	3.0	0.0	2.0	2.0
0.0	600.995	99.00498	99.00498	0	0.0	0.0	0.105	1.0	98.15263	-0.001	0	3.0	3.0	0.0	2.0	2.0
0.0	600.995	99.00498	99.00498	0	0.0	0.0	0.106	1.0	98.20632	0.0	0	3.0	3.0	0.0	2.0	2.0
0.0	600.995	99.00498	99.00498	0	0.0	0.0	0.107	1.0	98.77282	0.0	0	3.0	3.0	0.0	2.0	2.0
0.0	600.995	99.00498	99.00498	0	0.0	0.0	0.108	1.0	98.99541	0.0	0	3.0	3.0	0.0	2.0	2.0
0.0	600.995	99.00498	99.00498	0	0.0	0.0	0.109	1.0	98.99676	0.0	0	3.0	3.0	0.0	2.0	2.0
0.0	600.995	99.00498	99.00498	0	0.0	0.0	0.11	1.0	98.99676	0.0	0	3.0	3.0	0.0	2.0	2.0
0.0	600.995	99.00498	99.00498	0	0.0	0.0	0.111	1.0	98.90889	0.0	0	3.0	3.0	0.0	2.0	2.0
0.0	600.995	99.00498	99.00498	0	0.0	0.0	0.112	1.0	98.23818	0.0	0	3.0	3.0	0.0	2.0	2.0
0.0	600.995	99.00498	99.00498	0	0.0	0.0	0.113	1.0	98.23818	0.0	0	3.0	3.0	0.0	2.0	2.0
0.0	600.995	99.00498	99.00498	0	0.0	0.0	0.114	1.0	98.60401	0.0	0	3.0	3.0	0.0	2.0	2.0
0.0	600.995	99.00498	99.00498	0	0.0	0.0	0.115	1.0	98.60401	0.0	0	3.0	3.0	0.0	2.0	2.0
0.0	600.995	99.00498	99.00498	0	0.0	0.0	0.115	1.0	99.25897	0.0	0	3.0	3.0	0.0	2.0	2.0
0.0	600.995	99.00498	99.00498	0	0.0	0.0	0.116	1.0	98.806015	0.0	0	3.0	3.0	0.0	2.0	2.0
0.0	600.995	99.00498	99.00498	0	0.0	0.0	0.117	1.0	98.806015	0.0	0	3.0	3.0	0.0	2.0	2.0
0.0	600.995	99.00498	99.00498	0	0.0	0.0	0.118	1.0	99.04889	0.0	0	3.0	3.0	0.0	2.0	2.0
0.0	600.995	99.00498	99.00498	0	0.0	0.0	0.119	1.0	99.31689	0.0	0	3.0	3.0	0.0	2.0	2.0
0.0	600.995	99.00498	99.00498	0	0.0	0.0	0.12	1.0	99.31689	0.0	0	3.0	3.0	0.0	2.0	2.0
0.0	600.995	99.00498	99.00498	0	0.0	0.0	0.121	1.0	99.34749	0.0	0	3.0	3.0	0.0	2.0	2.0
0.0	600.995	99.00498	99.00498	0	0.0	0.0	0.122	1.0	99.34749	0.0	0	3.0	3.0	0.0	2.0	2.0
0.0	600.995	99.00498	99.00498	0	0.0	0.0	0.123	1.0	99.73123	0.0	0	3.0	3.0	0.0	2.0	2.0
0.0	600.995	99.00498	99.00498	0	0.0	0.0	0.124	1.0	99.815895	0.0	0	3.0	3.0	0.0	2.0	2.0
0.0	600.995	99.00498	99.00498	0	0.0	0.0	0.125	1.0	99.524826	0.0	0	3.0	3.0	0.0	2.0	2.0
0.0	600.995	99.00498	99.00498	0	0.0	0.0	0.126	1.0	99.50201	0.0	0	3.0	3.0	0.0	2.0	2.0
0.0	600.995	99.00498	99.00498	0	0.0	0.0	0.127	1.0	99.12864	0.0	0	3.0	3.0	0.0	2.0	2.0
0.0	600.995	99.00498	99.00498	0	0.0	0.0	0.128	1.0	99.12864	0.0	0	3.0	3.0	0.0	2.0	2.0
0.0	600.995	99.00498	99.00498	0	0.0	0.0	0.13	1.0	99.01384	0.0	0	3.0	3.0	0.0	2.0	2.0
0.0	600.995	99.00498	99.00498	0	0.0	0.0	0.131	1.0	99.01384	0.0	0	3.0	3.0	0.0	2.0	2.0
0.0	600.995	99.00498	99.00498	0	0.0	0.0	0.132	1.0	98.34779	0.0	0	3.0	3.0	0.0	2.0	2.0
0.0	600.995	99.00498	99.00498	0	0.0	0.0	0.133	1.0	97.767624	0.0	0	3.0	3.0	0.0	2.0	2.0
0.0	600.995	99.00498	99.00498	0	0.0	0.0	0.134	1.0	97.767624	0.0	0	3.0	3.0	0.0	2.0	2.0
0.0	600.995	99.00498	99.00498	0	0.0	0.0	0.135	1.0	97.71358	0.0	0	3.0	3.0	0.0	2.0	2.0
0.0	600.995	99.00498	99.00498	0	0.0	0.0	0.136	1.0	97.438774	0.0	0	3.0	3.0	0.0	2.0	2.0
0.0	600.995	99.00498	99.00498	0	0.0	0.0	0.137	1.0	97.438774	0.0	0	3.0	3.0	0.0	2.0	2.0
0.0	600.995	99.00498	99.00498	0	0.0	0.0	0.139	1.0	98.420876	0.0	0	3.0	3.0	0.0	2.0	2.0
0.0	600.995	99.00498	99.00498	0	0.0	0.0	0.14	1.0	98.420876	0.0	0	3.0	3.0	0.0	2.0	2.0
0.0	600.995	99.00498	99.00498	0	0.0	0.0	0.141	1.0	97.57553	0.0	0	3.0	3.0	0.0	2.0	2.0
0.0	600.995	99.00498	99.00498	0	0.0	0.0	0.142	1.0	97.82229	0.0	0	3.0	3.0	0.0	2.0	2.0
0.0	600.995	99.00498	99.00498	0	0.0	0.0	0.143	1.0	97.82229	0.0	0	3.0	3.0	0.0	2.0	2.0
0.0	600.995	99.00498	99.00498	0	0.0	0.0	0.144	1.0	96.504036	0.0	0	3.0	3.0	0.0	2.0	2.0
0.0	600.995	99.00498	99.00498	0	0.0	0.0	0.145	1.0	96.504036	0.0	0	3.0	3.0	0.0	2.0	2.0
0.0	600.995	99.00498	99.00498	0	0.0	0.0	0.146	1.0	96.25787	0.0	0	3.0	3.0	0.0	2.0	2.0
0.0	600.995	99.00498	99.00498	0	0.0	0.0	0.148	1.0	95.72415	0.0	0	3.0	3.0	0.0	2.0	2.0
0.0	600.995	99.00498	99.00498	0	0.0	0.0	0.149	1.0	95.26994	0.0	0	3.0	3.0	0.0	2.0	2.0
0.0	600.995	99.00498	99.00498	0	0.0	0.0	0.15	1.0	94.570244	0.0	0	3.0	3.0	0.0	2.0	2.0
0.0	600.995	99.00498	99.00498	0	0.0	0.0	0.151	1.0	94.36878	0.0	0	3.0	3.0	0.0	2.0	2.0
0.0	600.995	99.00498	99.00498	0	0.0	0.0	0.152	1.0	94.86229	0.0	0	3.0	3.0	0.0	2.0	2.0
0.0	600.995	99.00498	99.00498	0	0.0	0.0	0.153	1.0	95.46137	0.0	0	3.0	3.0	0.0	2.0	2.0
0.0	600.995	99.00498	99.00498	0	0.0	0.0	0.154	1.0	95.46137	0.0	0	3.0	3.0	0.0	2.0	2.0
0.0	600.995	99.00498	99.00498	0	0.0	0.0	0.155	1.0	96.04381	0.0	0	3.0	3.0	0.0	2.0	2.0
0.0	600.995	99.00498	99.00498	0	0.0	0.0	0.156	1.0	96.323395	0.0	0	3.0	3.0	0.0	2.0	2.0
0.0	600.995	99.00498	99.00498	0	0.0	0.0	0.157	1.0	96.323395	0.0	0	3.0	3.0	0.0	2.0	2.0
0.0	600.995	99.00498	99.00498	0	0.0	0.0	0.158	1.0	95.68362	0.0	0	3.0	3.0	0.0	2.0	2.0
0.0	600.995	99.00498	99.00498	0	0.0	0.0	0.158	1.0	96.55285	0.0	0	3.0	3.0	0.0	2.0	2.0
0.0	600.995	99.00498	99.00498	0	0.0	0.0	0.159	1.0	96.55285	0.0	0	3.0	3.0	0.0	2.0	2.0
0.0	600.995	99.00498	99.00498	0	0.0	0.0	0.159	1.0	96.84172	0.0	0	3.0	3.0	0.0	2.0	2.0
0.0	600.995	99.00498	99.00498	0	0.0	0.0	0.16	1.0	96.84172	0.0	0	3.0	3.0	0.0	2.0	2.0
0.0	600.995	99.00498	99.00498	0	0.0	0.0	0.16	1.0	96.50732	0.0	0	3.0	3.0	0.0	2.0	2.0
0.0	600.995	99.00498	99.00498	0	0.0	0.0	0.161	1.0	96.18031	0.0	0	3.0	3.0	0.0	2.0	2.0
0.0	600.995	99.00498	99.00498	0	0.0	0.0	0.161	1.0	96.18031	0.0	0	3.0	3.0	0.0	2.0	2.0
0.0	600.995	99.00498	99.00498	0	0.0	0.0	0.161	1.0	95.417366	0.0	0	3.0	3.0	0.0	2.0	2.0
0.0	600.995	99.00498	99.00498	0	0.0	0.0	0.161	1.0	95.41627	0.0	0	3.0	3.0	0.0	2.0	2.0
0.0	600.995	99.00498	99.00498	0	0.0	0.0	0.161	1.0	95.41627	0.0	0	3.0	3.0	0.0	2.0	2.0
0.0	600.995	99.00498	99.00498	0	0.0	0.0	0.16	1.0	95.93689	0.0	0	3.0	3.0	8.0	2.0	2.0
0.0	600.995	99.00498	99.00498	0	0.0	0.0	0.16	1.0	95.93689	0.0	0	3.0	3.0	8.0	2.0	2.0
0.0	600.995	99.00498	99.00498	0	0.0	0.0	0.16	1.0	95.89027	0.0	0	3.0	3.0	11.0	2.0	2.0
-6972.084	501.99002	99.00498	99.00498	0	0.0	0.0	0.159	1.0	97.29114	0.0	0	3.0	3.0	11.0	2.0	2.0
-6972.084	501.99002	99.00498	99.00498	0	0.0	0.0	0.158	1.0	97.29114	0.0	0	3.0	3.0	11.0	2.0	2.0
-6972.084	501.99002	99.00498	99.00498	0	0.0	0.0	0.157	1.0	97.41138	0.0	0	3.0	3.0	11.0	2.0	2.0
-6972.084	501.99002	99.00498	99.00498	0	0.0	0.0	0.156	1.0	97.01879	0.0	0	3.0	3.0	11.0	2.0	2.0
-6972.084	501.99002	99.00498	99.00498	0	0.0	0.0	0.155	1.0	97.01879	-0.951	0	3.0	3.0	11.0	2.0	2.0
-6972.084	501.99002	99.00498	99.00498	0	0.0	0.0	0.154	1.0	96.81215	-0.951	0	3.0	3.0	11.0	2.0	2.0
-6972.084	501.99002	99.00498	99.00498	0	0.0	0.0	0.153	1.0	96.81215	-1.773	0	3.0	3.0	11.0	2.0	2.0
-6972.084	501.99002	99.00498	99.00498	0	0.0	0.0	0.151	1.0	96.45808	-1.773	0	3.0	3.0	11.0	2.0	2.0
-6972.084	501.99002	99.00498	99.00498	0	0.0	0.0	0.149	1.0	96.235016	-2.141	0	3.0	3.0	12.0	2.0	2.0
-6972.084	501.99002	99.00498	99.00498	0	0.0	0.0	0.147	1.0	96.235016	-2.484	0	3.0	3.0	12.0	2.0	2.0
-6972.084	501.99002	99.00498	99.00498	0	0.0	0.0	0.145	1.0	96.45554	-2.484	0	3.0	3.0	12.0	2.0	2.0
-6972.084	501.99002	99.00498	99.00498	0	0.0	0.0	0.142	1.0	96.492256	-3.097	0	3.0	3.0	12.0	2.0	2.0
-6972.084	501.99002	99.00498	99.00498	0	0.0	0.0	0.14	1.0	96.492256	-3.628	0	3.0	3.0	12.0	2.0	2.0
-6972.084	501.99002	99.00498	99.00498	0	0.0	0.0	0.137	1.0	96.54913	-3.628	0	3.0	3.0	12.0	2.0	2.0
-6972.084	501.99002	99.00498	99.00498	0	0.0	0.0	0.135	1.0	96.54913	-3.865	0	3.0	3.0	12.0	2.0	2.0
-6972.084	501.99002	99.00498	99.00498	0	0.0	0.0	0.132	1.0	97.73804	-3.865	0	3.0	3.0	12.0	2.0	2.0
-6972.084	501.99002	99.00498	99.00498	0	0.0	0.0	0.129	1.0	97.49563	-4.289	0	3.0	3.0	12.0	2.0	2.0
-6972.084	501.99002	99.00498	99.00498	0	0.0	0.0	0.127	1.0	97.49563	-4.479	0	3.0	3.0	12.0	2.0	2.0
-6972.084	501.99002	99.00498	99.00498	0	0.0	0.0	0.124	1.0	98.131775	-4.479	0	3.0	3.0	12.0	2.0	2.0
-6972.084	501.99002	99.00498	99.00498	0	0.0	0.0	0.121	1.0	97.44473	-4.82	0	3.0	3.0	12.0	2.0	2.0
-6972.084	501.99002	99.00498	99.00498	0	0.0	0.0	0.117	1.0	97.44473	-5.115	0	3.0	3.0	12.0	2.0	2.0
-6972.084	501.99002	99.00498	99.00498	0	0.0	0.0	0.114	1.0	97.773796	-5.115	0	3.0	3.0	12.0	2.0	2.0
-6972.084	501.99002	99.00498	99.00498	0	0.0	0.0	0.111	1.0	97.773796	-5.247	0	3.0	3.0	12.0	2.0	2.0
-6972.084	501.99002	99.00498	99.00498	0	0.0	0.0	0.107	1.0	97.91741	-5.247	0	3.0	3.0	12.0	2.0	2.0
-6972.084	501.99002	99.00498	99.00498	0	0.0	0.0	0.104	1.0	98.250626	-5.483	0	3.0	3.0	12.0	2.0	2.0
-6972.084	501.99002	99.00498	99.00498	0	0.0	0.0	0.1	1.0	98.250626	-5.589	0	3.0	3.0	12.0	2.0	2.0
-6972.084	501.99002	99.00498	99.00498	0	0.0	0.0	0.096	1.0	98.67262	-5.589	0	3.0	3.0	12.0	2.0	2.0
-6972.084	501.99002	99.00498	99.00498	0	0.0	0.0	0.093	1.0	97.81071	-5.779	0	3.0	3.0	12.0	2.0	2.0
-6972.084	501.99002	99.00498	99.00498	0	0.0	0.0	0.089	1.0	97.81071	-5.864	0	3.0	3.0	12.0	2.0	2.0
-6972.084	501.99002	99.00498	99.00498	0	0.0	0.0	0.086	1.0	97.987564	-5.864	0	3.0	3.0	12.0	2.0	2.0
-6972.084	501.99002	99.00498	99.00498	0	0.0	0.0	0.082	1.0	96.59634	-6.016	0	3.0	3.0	12.0	2.0	2.0
-6972.084	501.99002	99.00498	99.00498	0	0.0	0.0	0.079	1.0	96.84041	-6.016	0	3.0	3.0	12.0	2.0	2.0
-6972.084	501.99002	99.00498	99.00498	0	0.0	0.0	0.075	1.0	96.198715	-6.084	0	3.0	3.0	12.0	2.0	2.0
-6972.084	501.99002	99.00498	99.00498	0	0.0	0.0	0.071	1.0	96.331726	-6.207	0	3.0	3.0	12.0	2.0	2.0
-6972.084	501.99002	99.00498	99.00498	0	0.0	0.0	0.068	1.0	96.45946	-6.207	0	3.0	3.0	12.0	2.0	2.0
-6972.084	501.99002	99.00498	99.00498	1	0.0	0.0	0.064	1.0	96.98816	-6.261	0	3.0	3.0	12.0	2.0	2.0
-6972.084	501.99002	99.00498	99.00498	1	0.0	0.0	0.061	1.0	96.98816	-6.359	0	3.0	3.0	12.0	2.0	2.0
-6972.084	501.99002	99.00498	99.00498	1	0.0	0.0	0.057	1.0	97.84854	-6.359	0	3.0	3.0	12.0	2.0	2.0
-6972.084	501.99002	99.00498	99.00498	1	0.0	0.0	0.054	1.0	97.84854	-6.444	0	3.0	3.0	12.0	2.0	2.0
-6972.084	501.99002	99.00498	99.00498	1	0.0	0.0	0.05	1.0	98.07646	-6.444	0	3.0	3.0	12.0	2.0	2.0
-6972.084	501.99002	99.00498	99.00498	1	0.0	0.0	0.047	1.0	98.098656	-6.482	0	3.0	3.0	12.0	2.0	2.0
-6972.084	501.99002	99.00498	99.00498	1	0.0	0.0	0.043	1.0	98.098656	-6.55	0	3.0	3.0	12.0	2.0	2.0
-6972.084	501.99002	99.00498	99.00498	1	0.0	0.0	0.04	1.0	98.67487	-6.55	0	3.0	3.0	12.0	2.0	2.0
-6972.084	501.99002	99.00498	99.00498	1	0.0	0.0	0.036	1.0	99.26278	-6.58	0	3.0	3.0	12.0	2.0	2.0
-6972.084	501.99002	99.00498	99.00498	1	0.0	0.0	0.033	1.0	99.26278	-6.635	0	3.0	3.0	12.0	2.0	2.0
-6972.084	501.99002	99.00498	99.00498	1	0.0	0.0	0.03	1.0	98.946465	-6.635	0	3.0	3.0	12.0	2.0	2.0
-6972.084	501.99002	99.00498	99.00498	1	0.0	0.0	0.026	1.0	98.946465	-6.682	0	3.0	3.0	12.0	2.0	2.0
-6972.084	501.99002	99.00498	99.00498	1	0.0	0.0	0.023	1.0	98.70629	-6.682	0	3.0	3.0	12.0	2.0	2.0
-6972.084	501.99002	99.00498	99.00498	1	0.0	0.0	0.019	1.0	98.793236	-6.704	0	3.0	3.0	12.0	2.0	2.0
-6972.084	501.99002	99.00498	99.00498	1	0.0	0.0	0.016	1.0	98.793236	-6.741	0	3.0	3.0	12.0	2.0	2.0
-6972.084	501.99002	99.00498	99.00498	1	0.0	0.0	0.012	1.0	98.985794	-6.741	0	3.0	3.0	12.0	2.0	2.0
-6972.084	501.99002	99.00498	99.00498	1	0.0	0.0	0.009	1.0	98.80224	-6.758	0	3.0	3.0	12.0	2.0	2.0
-6972.084	501.99002	99.00498	99.00498	1	0.0	0.0	0.005	1.0	98.33956	-6.788	0	3.0	3.0	12.0	2.0	2.0
-6972.084	501.99002	99.00498	99.00498	1	0.0	0.0	0.001	1.0	98.07511	-6.788	0	3.0	3.0	12.0	2.0	2.0
-6972.084	501.99002	99.00498	99.00498	1	0.0	0.0	-0.001	1.0	98.07511	-6.803	0	3.0	3.0	12.0	2.0	2.0
-6972.084	501.99002	99.00498	99.00498	1	0.0	0.0	-0.005	1.0	97.76059	-6.803	0	3.0	3.0	12.0	2.0	2.0
-6972.084	501.99002	99.00498	99.00498	1	0.0	0.0	-0.009	1.0	97.376144	-6.826	0	3.0	3.0	13.0	2.0	2.0
-6972.084	501.99002	99.00498	99.00498	1	0.0	0.0	-0.012	1.0	97.376144	-6.847	0	3.0	3.0	13.0	2.0	2.0
-6972.084	501.99002	99.00498	99.00498	0	0.0	0.0	-0.016	1.0	97.0621	-6.847	0	3.0	4.0	14.0	2.0	2.0
0.0	501.99002	99.00498	99.00498	0	0.0	0.0	-0.02	1.0	97.49216	-6.857	0	3.0	4.0	0.0	2.0	2.0
0.0	501.99002	99.00498	99.00498	0	0.0	0.0	-0.024	1.0	97.49216	-6.865	0	3.0	4.0	0.0	2.0	2.0
0.0	501.99002	99.00498	99.00498	0	0.0	0.0	-0.027	1.0	97.880974	-6.865	0	3.0	4.0	0.0	2.0	2.0
0.0	501.99002	99.00498	99.00498	0	0.0	0.0	-0.031	1.0	97.880974	-6.388	0	3.0	4.0	0.0	2.0	2.0
0.0	501.99002	99.00498	99.00498	0	0.0	0.0	-0.034	1.0	96.97362	-6.388	0	3.0	4.0	0.0	2.0	2.0
0.0	501.99002	99.00498	99.00498	0	0.0	0.0	-0.036	1.0	96.50203	-5.516	0	3.0	4.0	0.0	2.0	2.0
0.0	501.99002	99.00498	99.00498	0	0.0	0.0	-0.039	1.0	96.50203	-5.126	0	3.0	4.0	0.0	2.0	2.0
0.0	501.99002	99.00498	99.00498	0	0.0	0.0	-0.041	1.0	96.52894	-5.126	0	3.0	4.0	0.0	2.0	2.0
0.0	501.99002	99.00498	99.00498	0	0.0	0.0	-0.042	1.0	96.67913	-4.426	0	3.0	4.0	0.0	2.0	2.0
0.0	501.99002	99.00498	99.00498	0	0.0	0.0	-0.042	1.0	96.67913	-4.113	0	3.0	4.0	0.0	2.0	2.0
0.0	501.99002	99.00498	99.00498	0	0.0	0.0	-0.043	1.0	96.40736	-4.113	0	3.0	4.0	0.0	2.0	2.0
0.0	501.99002	99.00498	99.00498	0	0.0	0.0	-0.042	1.0	96.40736	-3.552	0	3.0	4.0	0.0	2.0	2.0
0.0	501.99002	99.00498	99.00498	0	0.0	0.0	-0.042	1.0	95.500374	-3.552	1	3.0	4.0	2.0	2.0	2.0
0.0	501.99002	99.00498	99.00498	0	0.0	0.0	-0.041	1.0	95.64981	-3.301	1	3.0	4.0	4.0	2.0	2.0
0.0	501.99002	99.00498	99.00498	0	0.0	0.0	-0.04	1.0	95.64981	-2.85	1	3.0	4.0	4.0	2.0	2.0
14000.0	1098.01	99.00498	99.00498	0	0.0	0.0	-0.038	1.0	95.0537	-2.85	1	3.0	4.0	4.0	2.0	2.0
14000.0	1098.01	99.00498	99.00498	0	0.0	0.0	-0.037	1.0	95.7099	-2.649	1	3.0	4.0	4.0	2.0	2.0
14000.0	1098.01	99.00498	99.00498	0	0.0	0.0	-0.035	1.0	95.7099	-1.296	1	3.0	4.0	4.0	2.0	2.0
14000.0	1098.01	99.00498	99.00498	0	0.0	0.0	-0.033	1.0	97.08004	-1.296	1	3.0	4.0	4.0	2.0	2.0
14000.0	1098.01	99.00498	99.00498	0	0.0	0.0	-0.031	1.0	97.08004	-0.213	1	3.0	4.0	4.0	2.0	2.0
14000.0	1098.01	99.00498	99.00498	0	0.0	0.0	-0.029	1.0	97.06501	-0.213	1	3.0	4.0	4.0	2.0	2.0
14000.0	1098.01	99.00498	99.00498	0	0.0	0.0	-0.027	1.0	96.72947	1.725	1	3.0	4.0	4.0	2.0	2.0
14000.0	1098.01	99.00498	99.00498	0	0.0	0.0	-0.024	1.0	96.72947	2.595	1	3.0	4.0	4.0	2.0	2.0
14000.0	1098.01	99.00498	99.00498	0	0.0	0.0	-0.021	1.0	97.50166	2.595	1	3.0	4.0	4.0	2.0	2.0
14000.0	1098.01	99.00498	99.00498	0	0.0	0.0	-0.018	1.0	97.73604	4.153	1	3.0	4.0	4.0	2.0	2.0
14000.0	1098.01	99.00498	99.00498	0	0.0	0.0	-0.015	1.0	97.73604	5.498	1	3.0	4.0	4.0	2.0	2.0
14000.0	1098.01	99.00498	99.00498	0	0.0	0.0	-0.012	1.0	97.99648	5.498	1	3.0	4.0	4.0	2.0	2.0
14000.0	1098.01	99.00498	99.00498	0	0.0	0.0	-0.009	1.0	97.99648	6.101	1	3.0	4.0	4.0	2.0	2.0
14000.0	1098.01	99.00498	99.00498	0	0.0	0.0	-0.006	1.0	98.12794	6.101	1	3.0	4.0	4.0	2.0	2.0
14000.0	1098.01	99.00498	99.00498	0	0.0	0.0	-0.002	1.0	97.54159	7.182	1	3.0	4.0	5.0	2.0	2.0
14000.0	1098.01	99.00498	99.00498	0	0.0	0.0	0.0	1.0	97.54159	7.664	1	3.0	4.0	5.0	2.0	2.0
14000.0	1098.01	99.00498	99.00498	0	0.0	0.0	0.004	1.0	97.19432	7.664	1	3.0	4.0	5.0	2.0	2.0
14000.0	1098.01	99.00498	99.00498	0	0.0	0.0	0.008	1.0	96.30361	8.531	1	3.0	4.0	5.0	2.0	2.0
14000.0	1098.01	99.00498	99.00498	0	0.0	0.0	0.012	1.0	96.30361	8.531	1	3.0	4.0	5.0	2.0	2.0
14000.0	1098.01	99.00498	99.00498	0	0.0	0.0	0.016	1.0	97.27227	8.92	1	3.0	4.0	5.0	2.0	2.0
14000.0	1098.01	99.00498	99.00498	0	0.0	0.0	0.02	1.0	97.27227	9.615	1	3.0	4.0	5.0	2.0	2.0
14000.0	1098.01	99.00498	99.00498	0	0.0	0.0	0.024	1.0	96.91215	9.615	1	3.0	4.0	5.0	2.0	2.0
14000.0	1098.01	99.00498	99.00498	0	0.0	0.0	0.029	1.0	96.19746	10.216	1	3.0	4.0	5.0	2.0	2.0
14000.0	1098.01	99.00498	99.00498	0	0.0	0.0	0.033	1.0	96.19746	10.484	1	3.0	4.0	5.0	2.0	2.0
14000.0	1098.01	99.00498	99.00498	0	0.0	0.0	0.037	1.0	95.76253	10.484	1	3.0	4.0	5.0	2.0	2.0
14000.0	1098.01	99.00498	99.00498	0	0.0	0.0	0.042	1.0	95.08865	10.967	1	3.0	4.0	5.0	2.0	2.0
14000.0	1098.01	99.00498	99.00498	0	0.0	0.0	0.046	1.0	95.08865	11.183	1	3.0	4.0	5.0	2.0	2.0
14000.0	1098.01	99.00498	99.00498	0	0.0	0.0	0.05	1.0	95.501144	11.183	1	3.0	4.0	5.0	2.0	2.0
14000.0	1098.01	99.00498	99.00498	0	0.0	0.0	0.055	1.0	95.501144	11.569	1	3.0	4.0	5.0	2.0	2.0
14000.0	1098.01	99.00498	99.00498	0	0.0	0.0	0.059	1.0	95.25381	11.569	1	3.0	4.0	5.0	2.0	2.0
14000.0	1098.01	99.00498	99.00498	0	0.0	0.0	0.063	1.0	95.10841	11.743	1	3.0	4.0	5.0	2.0	2.0
14000.0	1098.01	99.00498	99.00498	0	0.0	0.0	0.067	1.0	95.10841	11.903	1	3.0	4.0	5.0	2.0	2.0
14000.0	1098.01	99.00498	99.00498	0	0.0	0.0	0.071	1.0	96.4024	11.903	1	3.0	4.0	5.0	2.0	2.0
14000.0	1098.01	99.00498	99.00498	0	0.0	0.0	0.076	1.0	96.47337	12.192	1	3.0	4.0	5.0	2.0	2.0
14000.0	1098.01	99.00498	99.00498	0	0.0	0.0	0.08	1.0	96.47337	12.441	1	3.0	4.0	5.0	2.0	2.0
14000.0	1098.01	99.00498	99.00498	0	0.0	0.0	0.084	1.0	95.99418	12.441	1	3.0	4.0	5.0	2.0	2.0
14000.0	1098.01	99.00498	99.00498	0	0.0	0.0	0.088	1.0	95.99418	12.552	1	3.0	4.0	5.0	2.0	2.0
14000.0	1098.01	99.00498	99.00498	0	0.0	0.0	0.092	1.0	97.23681	12.552	1	3.0	4.0	5.0	2.0	2.0
14000.0	1098.01	99.00498	99.00498	0	0.0	0.0	0.095	1.0	97.067856	12.752	1	3.0	4.0	5.0	2.0	2.0
14000.0	1098.01	99.00498	99.00498	0	0.0	0.0	0.099	1.0	97.067856	12.843	1	3.0	4.0	5.0	2.0	2.0
14000.0	1098.01	99.00498	99.00498	0	0.0	0.0	0.103	1.0	97.75364	12.843	1	3.0	4.0	5.0	2.0	2.0
14000.0	1098.01	99.00498	99.00498	0	0.0	0.0	0.106	1.0	97.16681	13.003	1	3.0	4.0	5.0	2.0	2.0
14000.0	1098.01	99.00498	99.00498	0	0.0	0.0	0.11	1.0	97.16681	13.003	1	3.0	4.0	5.0	2.0	2.0
14000.0	1098.01	99.00498	99.00498	0	0.0	0.0	0.113	1.0	98.0335	13.142	1	3.0	4.0	5.0	2.0	2.0
14000.0	1098.01	99.00498	99.00498	0	0.0	0.0	0.117	1.0	98.0335	13.203	1	3.0	4.0	5.0	2.0	2.0
14000.0	1098.01	99.00498	99.00498	0	0.0	0.0	0.12	1.0	97.62435	13.203	1	3.0	4.0	5.0	2.0	2.0
14000.0	1098.01	99.00498	99.00498	0	0.0	0.0	0.123	1.0	96.7045	13.315	1	3.0	4.0	5.0	2.0	2.0
14000.0	1098.01	99.00498	99.00498	0	0.0	0.0	0.126	1.0	96.7045	13.365	1	3.0	4.0	5.0	2.0	2.0
14000.0	1098.01	99.00498	99.00498	0	0.0	0.0	0.129	1.0	97.153015	13.365	1	3.0	4.0	5.0	2.0	2.0
14000.0	1098.01	99.00498	99.00498	0	0.0	0.0	0.132	1.0	97.798874	13.454	1	3.0	4.0	5.0	2.0	2.0
14000.0	1098.01	99.00498	99.00498	0	0.0	0.0	0.135	1.0	97.798874	13.494	1	3.0	4.0	5.0	2.0	2.0
14000.0	1098.01	99.00498	99.00498	0	0.0	0.0	0.138	1.0	97.76399	13.494	1	3.0	4.0	5.0	2.0	2.0
14000.0	1098.01	99.00498	99.00498	0	0.0	0.0	0.14	1.0	97.76399	13.566	1	3.0	4.0	5.0	2.0	2.0
14000.0	1098.01	99.00498	99.00498	0	0.0	0.0	0.143	1.0	97.968475	13.566	1	3.0	4.0	5.0	2.0	2.0
14000.0	1098.01	99.00498	99.00498	0	0.0	0.0	0.146	1.0	98.43853	13.627	1	3.0	4.0	5.0	2.0	2.0
14000.0	1098.01	99.00498	99.00498	0	0.0	0.0	0.148	1.0	98.43853	13.654	1	3.0	4.0	5.0	2.0	2.0
14000.0	1098.01	99.00498	99.00498	0	0.0	0.0	0.151	1.0	97.81426	13.654	1	3.0	4.0	5.0	2.0	2.0
14000.0	1098.01	99.00498	99.00498	0	0.0	0.0	0.153	1.0	98.20027	13.705	1	4.0	4.0	7.0	2.0	2.0
14000.0	1098.01	99.00498	99.00498	0	0.0	0.0	0.156	1.0	98.20027	13.705	1	4.0	4.0	7.0	2.0	2.0
0.0	1098.01	99.00498	99.00498	0	0.0	0.0	0.158	1.0	98.22534	13.726	1	4.0	4.0	0.0	2.0	2.0
0.0	1098.01	99.00498	99.00498	0	0.0	0.0	0.16	1.0	98.74739	13.766	1	4.0	4.0	0.0	2.0	2.0
0.0	1098.01	99.00498	99.00498	0	0.0	0.0	0.162	1.0	99.09591	13.766	1	4.0	4.0	0.0	2.0	2.0
0.0	1098.01	99.00498	99.00498	0	0.0	0.0	0.164	1.0	98.1676	13.785	1	4.0	4.0	0.0	2.0	2.0
0.0	1098.01	99.00498	99.00498	0	0.0	0.0	0.166	1.0	98.1676	11.903	1	4.0	4.0	0.0	2.0	2.0
0.0	1098.01	99.00498	99.00498	0	0.0	0.0	0.167	1.0	97.9056	11.903	1	4.0	4.0	0.0	2.0	2.0
0.0	1098.01	99.00498	99.00498	0	0.0	0.0	0.168	1.0	98.015816	11.063	1	4.0	4.0	0.0	2.0	2.0
0.0	1098.01	99.00498	99.00498	0	0.0	0.0	0.17	1.0	98.015816	11.063	1	4.0	4.0	0.0	2.0	2.0
0.0	1098.01	99.00498	99.00498	0	0.0	0.0	0.17	1.0	97.650024	9.554	1	4.0	4.0	0.0	2.0	2.0
0.0	1098.01	99.00498	99.00498	0	0.0	0.0	0.171	1.0	97.650024	8.25	1	4.0	4.0	0.0	2.0	2.0
0.0	1098.01	99.00498	99.00498	0	0.0	0.0	0.172	1.0	96.61037	8.25	1	4.0	4.0	0.0	2.0	2.0
0.0	1098.01	99.00498	99.00498	0	0.0	0.0	0.173	1.0	97.524086	7.666	1	4.0	4.0	0.0	2.0	2.0
0.0	1098.01	99.00498	99.00498	0	0.0	0.0	0.173	1.0	97.524086	7.125	1	4.0	4.0	0.0	2.0	2.0
0.0	1098.01	99.00498	99.00498	0	0.0	0.0	0.174	1.0	96.635124	7.125	1	4.0	4.0	0.0	2.0	2.0
0.0	1098.01	99.00498	99.00498	0	0.0	0.0	0.174	1.0	96.967125	6.153	1	4.0	4.0	0.0	2.0	2.0
0.0	1098.01	99.00498	99.00498	0	0.0	0.0	0.174	1.0	96.967125	6.153	1	4.0	4.0	0.0	2.0	2.0
0.0	1098.01	99.00498	99.00498	0	0.0	0.0	0.174	1.0	96.68118	5.718	1	4.0	4.0	0.0	2.0	2.0
0.0	1098.01	99.00498	99.00498	0	0.0	0.0	0.174	1.0	96.68118	4.937	1	4.0	4.0	0.0	2.0	2.0
0.0	1098.01	99.00498	99.00498	0	0.0	0.0	0.174	1.0	96.48752	4.937	1	4.0	4.0	0.0	2.0	2.0
0.0	1098.01	99.00498	99.00498	0	0.0	0.0	0.174	1.0	97.8391	4.264	1	4.0	4.0	0.0	2.0	2.0
0.0	1098.01	99.00498	99.00498	0	0.0	0.0	0.174	1.0	97.8391	3.963	1	4.0	4.0	0.0	2.0	2.0
0.0	1098.01	99.00498	99.00498	0	0.0	0.0	0.174	1.0	97.40272	3.963	1	4.0	4.0	0.0	2.0	2.0
0.0	1098.01	99.00498	99.00498	0	0.0	0.0	0.173	1.0	97.06391	3.421	1	4.0	4.0	9.0	2.0	2.0
0.0	1098.01	99.00498	99.00498	0	0.0	0.0	0.173	1.0	97.06391	3.421	1	4.0	4.0	9.0	2.0	2.0
0.0	1098.01	99.00498	99.00498	0	0.0	0.0	0.172	1.0	96.74487	3.179	1	4.0	4.0	11.0	2.0	2.0
0.0	1098.01	99.00498	99.00498	0	0.0	0.0	0.172	1.0	96.74487	2.745	1	4.0	4.0	11.0	2.0	2.0
-5597.0146	402.98505	99.00498	99.00498	0	0.0	0.0	0.171	1.0	96.4147	2.745	1	4.0	4.0	11.0	2.0	2.0
-5597.0146	402.98505	99.00498	99.00498	0	0.0	0.0	0.17	1.0	95.762344	2.551	1	4.0	4.0	11.0	2.0	2.0
-5597.0146	402.98505	99.00498	99.00498	0	0.0	0.0	0.169	1.0	95.762344	1.807	1	4.0	4.0	11.0	2.0	2.0
-5597.0146	402.98505	99.00498	99.00498	0	0.0	0.0	0.168	1.0	95.44544	1.807	1	4.0	4.0	11.0	2.0	2.0
-5597.0146	402.98505	99.00498	99.00498	0	0.0	0.0	0.167	1.0	95.95503	1.283	1	4.0	4.0	11.0	2.0	2.0
-5597.0146	402.98505	99.00498	99.00498	0	0.0	0.0	0.166	1.0	95.95503	1.283	1	4.0	4.0	11.0	2.0	2.0
-5597.0146	402.98505	99.00498	99.00498	0	0.0	0.0	0.164	1.0	95.266655	0.343	1	4.0	4.0	11.0	2.0	2.0
-5597.0146	402.98505	99.00498	99.00498	0	0.0	0.0	0.163	1.0	95.266655	-0.075	1	4.0	4.0	11.0	2.0	2.0
-5597.0146	402.98505	99.00498	99.00498	0	0.0	0.0	0.162	1.0	95.50525	-0.075	1	4.0	4.0	11.0	2.0	2.0
-5597.0146	402.98505	99.00498	99.00498	0	0.0	0.0	0.16	1.0	95.2554	-0.829	1	4.0	4.0	11.0	2.0	2.0
-5597.0146	402.98505	99.00498	99.00498	0	0.0	0.0	0.159	1.0	95.2554	-1.166	1	4.0	4.0	11.0	2.0	2.0
-5597.0146	402.98505	99.00498	99.00498	0	0.0	0.0	0.157	1.0	95.84083	-1.166	1	4.0	4.0	11.0	2.0	2.0
-5597.0146	402.98505	99.00498	99.00498	0	0.0	0.0	0.155	1.0	95.911255	-1.772	1	4.0	4.0	11.0	2.0	2.0
-5597.0146	402.98505	99.00498	99.00498	0	0.0	0.0	0.154	1.0	95.911255	-1.772	1	4.0	4.0	11.0	2.0	2.0
-5597.0146	402.98505	99.00498	99.00498	0	0.0	0.0	0.152	1.0	95.98485	-2.294	1	4.0	4.0	12.0	2.0	2.0
-5597.0146	402.98505	99.00498	99.00498	0	0.0	0.0	0.15	1.0	95.98485	-2.528	1	4.0	4.0	12.0	2.0	2.0
-5597.0146	402.98505	99.00498	99.00498	0	0.0	0.0	0.148	1.0	96.35631	-2.528	1	4.0	4.0	12.0	2.0	2.0
-5597.0146	402.98505	99.00498	99.00498	0	0.0	0.0	0.146	1.0	97.58066	-2.948	1	4.0	4.0	12.0	2.0	2.0
-5597.0146	402.98505	99.00498	99.00498	0	0.0	0.0	0.144	1.0	97.58066	-3.135	1	4.0	4.0	12.0	2.0	2.0
-5597.0146	402.98505	99.00498	99.00498	0	0.0	0.0	0.142	1.0	97.16339	-3.135	1	4.0	4.0	12.0	2.0	2.0
-5597.0146	402.98505	99.00498	99.00498	0	0.0	0.0	0.14	1.0	97.047195	-3.472	1	4.0	4.0	12.0	2.0	2.0
-5597.0146	402.98505	99.00498	99.00498	0	0.0	0.0	0.138	1.0	97.047195	-3.472	1	4.0	4.0	12.0	2.0	2.0
-5597.0146	402.98505	99.00498	99.00498	0	0.0	0.0	0.136	1.0	98.064514	-3.623	1	4.0	4.0	12.0	2.0	2.0
-5597.0146	402.98505	99.00498	99.00498	0	0.0	0.0	0.134	1.0	98.064514	-3.893	1	4.0	4.0	12.0	2.0	2.0
-5597.0146	402.98505	99.00498	99.00498	0	0.0	0.0	0.132	1.0	97.96928	-3.893	1	4.0	4.0	12.0	2.0	2.0
-5597.0146	402.98505	99.00498	99.00498	0	0.0	0.0	0.13	1.0	97.82418	-4.126	1	4.0	4.0	12.0	2.0	2.0
-5597.0146	402.98505	99.00498	99.00498	0	0.0	0.0	0.128	1.0	97.82418	-4.231	1	4.0	4.0	12.0	2.0	2.0
-5597.0146	402.98505	99.00498	99.00498	0	0.0	0.0	0.126	1.0	97.409195	-4.231	1	4.0	4.0	12.0	2.0	2.0
-5597.0146	402.98505	99.00498	99.00498	0	0.0	0.0	0.123	1.0	95.63598	-4.418	1	4.0	4.0	12.0	2.0	2.0
-5597.0146	402.98505	99.00498	99.00498	0	0.0	0.0	0.121	1.0	95.63598	-4.418	1	4.0	4.0	12.0	2.0	2.0
-5597.0146	402.98505	99.00498	99.00498	0	0.0	0.0	0.119	1.0	95.26215	-4.502	1	4.0	4.0	12.0	2.0	2.0
-5597.0146	402.98505	99.00498	99.00498	0	0.0	0.0	0.117	1.0	95.26215	-4.653	1	4.0	4.0	12.0	2.0	2.0
-5597.0146	402.98505	99.00498	99.00498	0	0.0	0.0	0.115	1.0	95.63311	-4.653	1	4.0	4.0	12.0	2.0	2.0
-5597.0146	402.98505	99.00498	99.00498	0	0.0	0.0	0.113	1.0	95.82024	-4.719	1	4.0	4.0	12.0	2.0	2.0
-5597.0146	402.98505	99.00498	99.00498	0	0.0	0.0	0.111	1.0	95.82024	-4.84	1	4.0	4.0	12.0	2.0	2.0
-5597.0146	402.98505	99.00498	99.00498	0	0.0	0.0	0.108	1.0	95.88069	-4.84	1	4.0	4.0	12.0	2.0	2.0
-5597.0146	402.98505	99.00498	99.00498	0	0.0	0.0	0.106	1.0	95.839355	-4.894	1	4.0	4.0	12.0	2.0	2.0
-5597.0146	402.98505	99.00498	99.00498	0	0.0	0.0	0.104	1.0	95.839355	-4.894	1	4.0	4.0	12.0	2.0	2.0
-5597.0146	402.98505	99.00498	99.00498	0	0.0	0.0	0.101	1.0	96.40664	-4.991	1	4.0	4.0	12.0	2.0	2.0
-5597.0146	402.98505	99.00498	99.00498	0	0.0	0.0	0.099	1.0	96.40664	-5.034	1	4.0	4.0	12.0	2.0	2.0
-5597.0146	402.98505	99.00498	99.00498	0	0.0	0.0	0.097	1.0	96.545425	-5.034	1	4.0	4.0	12.0	2.0	2.0
-5597.0146	402.98505	99.00498	99.00498	0	0.0	0.0	0.095	1.0	95.709	-5.112	1	4.0	4.0	12.0	2.0	2.0
-5597.0146	402.98505	99.00498	99.00498	0	0.0	0.0	0.092	1.0	95.709	-5.146	1	4.0	4.0	12.0	2.0	2.0
-5597.0146	402.98505	99.00498	99.00498	0	0.0	0.0	0.09	1.0	95.69655	-5.146	1	4.0	4.0	12.0	2.0	2.0
-5597.0146	402.98505	99.00498	99.00498	0	0.0	0.0	0.088	1.0	95.21134	-5.209	1	4.0	4.0	12.0	2.0	2.0
-5597.0146	402.98505	99.00498	99.00498	0	0.0	0.0	0.085	1.0	95.21134	-5.209	1	4.0	4.0	12.0	2.0	2.0
-5597.0146	402.98505	99.00498	99.00498	0	0.0	0.0	0.083	1.0	96.22145	-5.237	1	4.0	4.0	12.0	2.0	2.0
-5597.0146	402.98505	99.00498	99.00498	0	0.0	0.0	0.081	1.0	96.22145	-5.287	1	4.0	4.0	12.0	2.0	2.0
-5597.0146	402.98505	99.00498	99.00498	0	0.0	0.0	0.078	1.0	97.006645	-5.287	1	4.0	4.0	12.0	2.0	2.0
-5597.0146	402.98505	99.00498	99.00498	0	0.0	0.0	0.076	1.0	96.26341	-5.309	1	4.0	4.0	12.0	2.0	2.0
-5597.0146	402.98505	99.00498	99.00498	0	0.0	0.0	0.074	1.0	96.26341	-5.349	1	4.0	4.0	12.0	2.0	2.0
-5597.0146	402.98505	99.00498	99.00498	0	0.0	0.0	0.071	1.0	96.50175	-5.349	1	4.0	4.0	12.0	2.0	2.0
-5597.0146	402.98505	99.00498	99.00498	0	0.0	0.0	0.069	1.0	96.50175	-5.367	1	4.0	4.0	12.0	2.0	2.0
-5597.0146	402.98505	99.00498	99.00498	0	0.0	0.0	0.066	1.0	96.91241	-5.367	1	4.0	4.0	12.0	2.0	2.0
-5597.0146	402.98505	99.00498	99.00498	0	0.0	0.0	0.064	1.0	96.8149	-5.399	1	4.0	4.0	12.0	2.0	2.0
-5597.0146	402.98505	99.00498	99.00498	0	0.0	0.0	0.061	1.0	96.8149	-5.427	1	4.0	4.0	12.0	2.0	2.0
-5597.0146	402.98505	99.00498	99.00498	0	0.0	0.0	0.059	1.0	96.23069	-5.427	1	4.0	4.0	12.0	2.0	2.0
-5597.0146	402.98505	99.00498	99.00498	0	0.0	0.0	0.057	1.0	96.10748	-5.441	1	4.0	4.0	12.0	2.0	2.0
-5597.0146	402.98505	99.00498	99.00498	0	0.0	0.0	0.054	1.0	96.10748	-5.462	1	4.0	4.0	12.0	2.0	2.0
-5597.0146	402.98505	99.00498	99.00498	0	0.0	0.0	0.052	1.0	96.46142	-5.462	1	4.0	4.0	12.0	2.0	2.0
-5597.0146	402.98505	99.00498	99.00498	0	0.0	0.0	0.05	1.0	96.46142	-5.472	1	4.0	4.0	12.0	2.0	2.0
-5597.0146	402.98505	99.00498	99.00498	1	0.0	0.0	0.047	1.0	96.31052	-5.472	1	4.0	4.0	12.0	2.0	2.0
-5597.0146	402.98505	99.00498	99.00498	1	0.0	0.0	0.045	1.0	97.23133	-5.49	1	4.0	4.0	12.0	2.0	2.0
-5597.0146	402.98505	99.00498	99.00498	1	0.0	0.0	0.043	1.0	97.23133	-5.498	1	4.0	4.0	12.0	2.0	2.0
-5597.0146	402.98505	99.00498	99.00498	1	0.0	0.0	0.041	1.0	96.24988	-5.498	1	4.0	4.0	12.0	2.0	2.0
-5597.0146	402.98505	99.00498	99.00498	1	0.0	0.0	0.038	1.0	96.69791	-5.512	1	4.0	4.0	12.0	2.0	2.0
-5597.0146	402.98505	99.00498	99.00498	1	0.0	0.0	0.036	1.0	96.69791	-5.52	1	4.0	4.0	12.0	2.0	2.0
-5597.0146	402.98505	99.00498	99.00498	1	0.0	0.0	0.034	1.0	97.453354	-5.52	1	4.0	4.0	12.0	2.0	2.0
-5597.0146	402.98505	99.00498	99.00498	1	0.0	0.0	0.031	1.0	97.453354	-5.53	1	4.0	4.0	12.0	2.0	2.0
-5597.0146	402.98505	99.00498	99.00498	1	0.0	0.0	0.029	1.0	97.19071	-5.53	1	4.0	4.0	12.0	2.0	2.0
-5597.0146	402.98505	99.00498	99.00498	1	0.0	0.0	0.026	1.0	96.87148	-5.541	1	4.0	4.0	12.0	2.0	2.0
-5597.0146	402.98505	99.00498	99.00498	1	0.0	0.0	0.024	1.0	96.87148	-5.545	1	4.0	4.0	12.0	2.0	2.0
-5597.0146	402.98505	99.00498	99.00498	1	0.0	0.0	0.021	1.0	96.35804	-5.545	1	4.0	4.0	12.0	2.0	2.0
-5597.0146	402.98505	99.00498	99.00498	1	0.0	0.0	0.019	1.0	96.05894	-5.553	1	4.0	4.0	12.0	2.0	2.0
-5597.0146	402.98505	99.00498	99.00498	1	0.0	0.0	0.016	1.0	96.05894	-5.556	1	4.0	4.0	12.0	2.0	2.0
-5597.0146	402.98505	99.00498	99.00498	1	0.0	0.0	0.012	1.0	96.43575	-5.556	1	4.0	4.0	12.0	2.0	2.0
-5597.0146	402.98505	99.00498	99.00498	1	0.0	0.0	0.009	1.0	96.43575	-5.563	1	4.0	4.0	12.0	2.0	2.0
-5597.0146	402.98505	99.00498	99.00498	1	0.0	0.0	0.006	1.0	96.78695	-5.563	1	4.0	4.0	12.0	2.0	2.0
-5597.0146	402.98505	99.00498	99.00498	1	0.0	0.0	0.003	1.0	98.0085	-5.566	1	4.0	4.0	12.0	2.0	2.0
-5597.0146	402.98505	99.00498	99.00498	1	0.0	0.0	0.0	1.0	98.0085	-5.571	1	4.0	4.0	12.0	2.0	2.0
-5597.0146	402.98505	99.00498	99.00498	1	0.0	0.0	-0.003	1.0	97.89507	-5.571	1	4.0	4.0	12.0	2.0	2.0
-5597.0146	402.98505	99.00498	99.00498	1	0.0	0.0	-0.007	1.0	98.28861	-5.575	1	4.0	4.0	12.0	2.0	2.0
-5597.0146	402.98505	99.00498	99.00498	1	0.0	0.0	-0.011	1.0	98.28861	-5.577	1	4.0	4.0	12.0	2.0	2.0
-5597.0146	402.98505	99.00498	99.00498	1	0.0	0.0	-0.015	1.0	97.56456	-5.577	1	4.0	4.0	13.0	2.0	2.0
-5597.0146	402.98505	99.00498	99.00498	1	0.0	0.0	-0.019	1.0	97.56456	-5.581	1	4.0	4.0	13.0	2.0	2.0
0.0	402.98505	99.00498	99.00498	0	0.0	0.0	-0.023	1.0	97.058235	-5.581	1	4.0	5.0	0.0	2.0	2.0
0.0	402.98505	99.00498	99.00498	0	0.0	0.0	-0.027	1.0	97.3751	-5.582	1	4.0	5.0	0.0	2.0	2.0
0.0	402.98505	99.00498	99.00498	0	0.0	0.0	-0.031	1.0	97.3751	-5.585	1	4.0	5.0	0.0	2.0	2.0
0.0	402.98505	99.00498	99.00498	0	0.0	0.0	-0.035	1.0	97.99884	-5.585	1	4.0	5.0	0.0	2.0	2.0
0.0	402.98505	99.00498	99.00498	0	0.0	0.0	-0.039	1.0	97.58055	-5.19	1	4.0	5.0	0.0	2.0	2.0
0.0	402.98505	99.00498	99.00498	0	0.0	0.0	-0.041	1.0	97.58055	-4.482	1	4.0	5.0	0.0	2.0	2.0
0.0	402.98505	99.00498	99.00498	0	0.0	0.0	-0.043	1.0	97.523056	-4.482	1	4.0	5.0	0.0	2.0	2.0
0.0	402.98505	99.00498	99.00498	0	0.0	0.0	-0.045	1.0	97.523056	-4.165	1	4.0	5.0	0.0	2.0	2.0
0.0	402.98505	99.00498	99.00498	0	0.0	0.0	-0.046	1.0	98.03618	-4.165	1	4.0	5.0	0.0	2.0	2.0
0.0	402.98505	99.00498	99.00498	0	0.0	0.0	-0.046	1.0	98.14419	-3.597	1	4.0	5.0	0.0	2.0	2.0
0.0	402.98505	99.00498	99.00498	0	0.0	0.0	-0.046	1.0	98.14419	-3.342	1	4.0	5.0	0.0	2.0	2.0
0.0	402.98505	99.00498	99.00498	0	0.0	0.0	-0.046	1.0	97.485146	-3.342	1	4.0	5.0	0.0	2.0	2.0
0.0	402.98505	99.00498	99.00498	0	0.0	0.0	-0.044	1.0	97.93581	-2.886	1	4.0	5.0	1.0	2.0	2.0
0.0	402.98505	99.00498	99.00498	0	0.0	0.0	-0.043	1.0	97.93581	-2.682	1	4.0	5.0	1.0	2.0	2.0
0.0	402.98505	99.00498	99.00498	0	0.0	0.0	-0.042	1.0	98.25462	-2.682	0	4.0	5.0	0.0	2.0	2.0
0.0	402.98505	99.00498	99.00498	0	0.0	0.0	-0.04	1.0	98.25462	-2.316	0	4.0	5.0	0.0	2.0	2.0
0.0	402.98505	99.00498	99.00498	0	0.0	0.0	-0.039	1.0	98.53314	-2.316	0	4.0	5.0	0.0	2.0	2.0
0.0	402.98505	99.00498	99.00498	0	0.0	0.0	-0.037	1.0	98.5104	-2.0	0	4.0	5.0	0.0	2.0	2.0
0.0	402.98505	99.00498	99.00498	0	0.0	0.0	-0.035	1.0	98.5104	-1.858	0	4.0	5.0	0.0	2.0	2.0
0.0	402.98505	99.00498	99.00498	0	0.0	0.0	-0.034	1.0	97.8874	-1.858	0	4.0	5.0	0.0	2.0	2.0
0.0	402.98505	99.00498	99.00498	0	0.0	0.0	-0.032	1.0	99.05787	-1.605	0	4.0	5.0	0.0	2.0	2.0
0.0	402.98505	99.00498	99.00498	0	0.0	0.0	-0.03	1.0	99.05787	-1.491	0	4.0	5.0	0.0	2.0	2.0
0.0	402.98505	99.00498	99.00498	0	0.0	0.0	-0.028	1.0	97.49515	-1.491	0	4.0	5.0	0.0	2.0	2.0
0.0	402.98505	99.00498	99.00498	0	0.0	0.0	-0.026	1.0	97.49515	-1.288	0	4.0	5.0	0.0	2.0	2.0
0.0	402.98505	99.00498	99.00498	0	0.0	0.0	-0.025	1.0	97.73566	-1.288	0	4.0	5.0	0.0	2.0	2.0
0.0	402.98505	99.00498	99.00498	0	0.0	0.0	-0.023	1.0	96.46563	-1.196	0	4.0	5.0	0.0	2.0	2.0
0.0	402.98505	99.00498	99.00498	0	0.0	0.0	-0.021	1.0	96.46563	-1.033	0	4.0	5.0	0.0	2.0	2.0
0.0	402.98505	99.00498	99.00498	0	0.0	0.0	-0.019	1.0	96.108025	-1.033	0	4.0	5.0	0.0	2.0	2.0
0.0	402.98505	99.00498	99.00498	0	0.0	0.0	-0.017	1.0	95.720856	-0.96	0	4.0	5.0	0.0	2.0	2.0
0.0	402.98505	99.00498	99.00498	0	0.0	0.0	-0.015	1.0	95.720856	-0.829	0	4.0	5.0	0.0	2.0	2.0
0.0	402.98505	99.00498	99.00498	0	0.0	0.0	-0.013	1.0	95.51845	-0.829	0	4.0	5.0	0.0	2.0	2.0
0.0	402.98505	99.00498	99.00498	0	0.0	0.0	-0.01	1.0	95.51845	-0.77	0	4.0	5.0	0.0	2.0	2.0
0.0	402.98505	99.00498	99.00498	0	0.0	0.0	-0.008	1.0	96.27191	-0.77	0	4.0	5.0	0.0	2.0	2.0
0.0	402.98505	99.00498	99.00498	0	0.0	0.0	-0.006	1.0	97.04571	-0.665	0	4.0	5.0	0.0	2.0	2.0
0.0	402.98505	99.00498	99.00498	0	0.0	0.0	-0.004	1.0	97.71444	-0.574	0	4.0	5.0	0.0	2.0	2.0
0.0	402.98505	99.00498	99.00498	0	0.0	0.0	-0.002	1.0	97.26561	-0.574	0	4.0	5.0	0.0	2.0	2.0
0.0	402.98505	99.00498	99.00498	0	0.0	0.0	0.0	1.0	97.304146	-0.533	0	4.0	5.0	0.0	2.0	2.0
0.0	402.98505	99.00498	99.00498	0	0.0	0.0	0.002	1.0	97.39366	-0.46	0	4.0	5.0	0.0	2.0	2.0
0.0	402.98505	99.00498	99.00498	0	0.0	0.0	0.004	1.0	97.61623	-0.46	0	4.0	5.0	0.0	2.0	2.0
0.0	402.98505	99.00498	99.00498	0	0.0	0.0	0.007	1.0	97.61623	-0.397	0	4.0	5.0	0.0	2.0	2.0
0.0	402.98505	99.00498	99.00498	0	0.0	0.0	0.009	1.0	97.54589	-0.397	0	4.0	5.0	0.0	2.0	2.0
0.0	402.98505	99.00498	99.00498	0	0.0	0.0	0.011	1.0	97.61972	-0.369	0	4.0	5.0	0.0	2.0	2.0
0.0	402.98505	99.00498	99.00498	0	0.0	0.0	0.014	1.0	97.61972	-0.319	0	4.0	5.0	0.0	2.0	2.0
0.0	402.98505	99.00498	99.00498	0	0.0	0.0	0.016	1.0	97.03539	-0.319	0	4.0	5.0	0.0	2.0	2.0
0.0	402.98505	99.00498	99.00498	0	0.0	0.0	0.018	1.0	96.870575	-0.296	0	4.0	5.0	0.0	2.0	2.0
0.0	402.98505	99.00498	99.00498	0	0.0	0.0	0.021	1.0	96.870575	-0.255	0	4.0	5.0	0.0	2.0	2.0
0.0	402.98505	99.00498	99.00498	0	0.0	0.0	0.023	1.0	97.204575	-0.255	0	4.0	5.0	0.0	2.0	2.0
0.0	402.98505	99.00498	99.00498	0	0.0	0.0	0.026	1.0	97.204575	-0.237	0	4.0	5.0	0.0	2.0	2.0
0.0	402.98505	99.00498	99.00498	0	0.0	0.0	0.028	1.0	97.33419	-0.237	0	4.0	5.0	0.0	2.0	2.0
0.0	402.98505	99.00498	99.00498	0	0.0	0.0	0.03	1.0	98.009285	-0.205	0	4.0	5.0	0.0	2.0	2.0
0.0	402.98505	99.00498	99.00498	0	0.0	0.0	0.032	1.0	98.009285	-0.19	0	4.0	5.0	0.0	2.0	2.0
0.0	402.98505	99.00498	99.00498	0	0.0	0.0	0.035	1.0	98.0578	-0.19	0	4.0	5.0	0.0	2.0	2.0
0.0	402.98505	99.00498	99.00498	0	0.0	0.0	0.037	1.0	98.30166	-0.164	0	4.0	5.0	0.0	2.0	2.0
0.0	402.98505	99.00498	99.00498	0	0.0	0.0	0.039	1.0	98.30166	-0.141	0	4.0	5.0	0.0	2.0	2.0
0.0	402.98505	99.00498	99.00498	0	0.0	0.0	0.042	1.0	99.1817	-0.141	0	4.0	5.0	0.0	2.0	2.0
0.0	402.98505	99.00498	99.00498	0	0.0	0.0	0.044	1.0	99.1817	-0.131	0	4.0	5.0	0.0	2.0	2.0
0.0	402.98505	99.00498	99.00498	0	0.0	0.0	0.046	1.0	98.751495	-0.131	0	4.0	5.0	0.0	2.0	2.0
0.0	402.98505	99.00498	99.00498	0	0.0	0.0	0.048	1.0	98.94445	-0.113	0	4.0	5.0	0.0	2.0	2.0
0.0	402.98505	99.00498	99.00498	0	0.0	0.0	0.05	1.0	98.94445	-0.105	0	4.0	5.0	0.0	2.0	2.0
0.0	402.98505	99.00498	99.00498	0	0.0	0.0	0.052	1.0	98.71079	-0.105	0	4.0	5.0	0.0	2.0	2.0
0.0	402.98505	99.00498	99.00498	0	0.0	0.0	0.055	1.0	98.75422	-0.091	0	4.0	5.0	0.0	2.0	2.0
0.0	402.98505	99.00498	99.00498	0	0.0	0.0	0.057	1.0	98.75422	-0.084	0	4.0	5.0	0.0	2.0	2.0
0.0	402.98505	99.00498	99.00498	0	0.0	0.0	0.059	1.0	99.44435	-0.084	0	4.0	5.0	0.0	2.0	2.0
0.0	402.98505	99.00498	99.00498	0	0.0	0.0	0.061	1.0	99.44435	-0.072	0	4.0	5.0	0.0	2.0	2.0
[truncated: 10,019 more rows]
