# Supplementary material for: Just noticeable differences for elbow joint torque feedback
Source: Sci Rep. 2021 Dec 7;11:23553. doi: 10.1038/s41598-021-02630-3 (PMC8651665; doi:10.1038/s41598-021-02630-3)
Supplement: Supplementary file 2 — Supplementary Information. [file 41598_2021_2630_MOESM2_ESM.zip › SupplementaryData_ScientificReports_KimAsbeck2021/S6_S2O.csv]

data 1	data 2	data 3	data 4	data 5	data 6	data 7	data 8	data 9	data 10	data 11	data 12	data 13	data 14	data 15	data 16	data 17
0.0	0.0	100.0	100.0	2	0.0	0.0	0.113	1.0	96.426445	0.0	1	0.0	0.0	0.0	0.0	0.0
0.0	0.0	100.0	100.0	2	0.0	0.0	0.116	1.0	97.74785	0.0	1	0.0	0.0	0.0	0.0	0.0
0.0	0.0	100.0	100.0	2	0.0	0.0	0.119	1.0	97.74785	0.0	1	0.0	0.0	0.0	0.0	0.0
0.0	0.0	100.0	100.0	2	0.0	0.0	0.122	1.0	97.94914	0.0	1	0.0	0.0	0.0	0.0	0.0
0.0	0.0	100.0	100.0	2	0.0	0.0	0.125	1.0	97.94914	0.0	1	0.0	0.0	0.0	0.0	0.0
0.0	0.0	100.0	100.0	2	0.0	0.0	0.128	1.0	98.235435	0.0	1	0.0	0.0	0.0	0.0	0.0
0.0	0.0	100.0	100.0	2	0.0	0.0	0.131	1.0	96.97724	0.0	1	0.0	0.0	0.0	0.0	0.0
0.0	0.0	100.0	100.0	2	0.0	0.0	0.133	1.0	96.97724	0.0	1	0.0	0.0	0.0	0.0	0.0
0.0	0.0	100.0	100.0	2	0.0	0.0	0.136	1.0	97.27503	0.0	1	0.0	0.0	0.0	0.0	0.0
0.0	0.0	100.0	100.0	2	0.0	0.0	0.138	1.0	96.91878	0.0	1	0.0	0.0	0.0	0.0	0.0
0.0	0.0	100.0	100.0	2	0.0	0.0	0.141	1.0	96.91878	0.0	1	0.0	0.0	0.0	0.0	0.0
0.0	0.0	100.0	100.0	2	0.0	0.0	0.143	1.0	96.14393	0.0	1	0.0	0.0	0.0	0.0	0.0
0.0	0.0	100.0	100.0	2	0.0	0.0	0.146	1.0	96.14393	0.0	1	0.0	0.0	0.0	0.0	0.0
0.0	0.0	100.0	100.0	2	0.0	0.0	0.148	1.0	96.09698	0.0	1	0.0	0.0	0.0	0.0	0.0
0.0	0.0	100.0	100.0	2	0.0	0.0	0.151	1.0	96.61505	0.0	1	0.0	0.0	0.0	0.0	0.0
0.0	0.0	100.0	100.0	2	0.0	0.0	0.153	1.0	96.61505	0.0	1	0.0	0.0	0.0	0.0	0.0
0.0	0.0	100.0	100.0	2	0.0	0.0	0.156	1.0	97.272316	0.0	1	0.0	0.0	8.0	0.0	0.0
0.0	0.0	100.0	100.0	2	0.0	0.0	0.158	1.0	96.64846	0.0	1	0.0	0.0	9.0	0.0	0.0
0.0	0.0	100.0	100.0	2	0.0	0.0	0.16	1.0	96.64846	0.0	1	0.0	0.0	10.0	0.0	0.0
6944.445	500.0	100.0	100.0	2	0.0	0.0	0.162	1.0	96.93719	0.0	1	0.0	0.0	10.0	0.0	0.0
6944.445	500.0	100.0	100.0	2	0.0	0.0	0.165	1.0	96.93719	0.0	1	0.0	0.0	10.0	0.0	0.0
6944.445	500.0	100.0	100.0	2	0.0	0.0	0.167	1.0	97.167656	0.0	1	0.0	0.0	10.0	0.0	0.0
6944.445	500.0	100.0	100.0	2	0.0	0.0	0.169	1.0	96.57489	0.0	1	0.0	0.0	10.0	0.0	0.0
6944.445	500.0	100.0	100.0	2	0.0	0.0	0.171	1.0	96.57489	0.947	1	0.0	0.0	10.0	0.0	0.0
6944.445	500.0	100.0	100.0	2	0.0	0.0	0.173	1.0	96.60095	0.947	1	0.0	0.0	10.0	0.0	0.0
6944.445	500.0	100.0	100.0	2	0.0	0.0	0.175	1.0	96.95435	1.372	1	0.0	0.0	10.0	0.0	0.0
6944.445	500.0	100.0	100.0	2	0.0	0.0	0.177	1.0	96.95435	1.372	1	0.0	0.0	10.0	0.0	0.0
6944.445	500.0	100.0	100.0	2	0.0	0.0	0.179	1.0	96.71871	2.133	1	0.0	0.0	10.0	0.0	0.0
6944.445	500.0	100.0	100.0	2	0.0	0.0	0.18	1.0	96.71871	2.474	1	0.0	0.0	10.0	0.0	0.0
6944.445	500.0	100.0	100.0	2	0.0	0.0	0.182	1.0	97.637924	2.474	1	0.0	0.0	10.0	0.0	0.0
6944.445	500.0	100.0	100.0	2	0.0	0.0	0.184	1.0	97.79982	3.084	1	0.0	0.0	10.0	0.0	0.0
6944.445	500.0	100.0	100.0	2	0.0	0.0	0.185	1.0	97.79982	3.358	1	0.0	0.0	10.0	0.0	0.0
6944.445	500.0	100.0	100.0	2	0.0	0.0	0.187	1.0	97.66443	3.358	1	0.0	0.0	10.0	0.0	0.0
6944.445	500.0	100.0	100.0	2	0.0	0.0	0.188	1.0	98.3276	3.849	1	0.0	0.0	10.0	0.0	0.0
6944.445	500.0	100.0	100.0	2	0.0	0.0	0.19	1.0	98.3276	3.849	1	0.0	0.0	10.0	0.0	0.0
6944.445	500.0	100.0	100.0	2	0.0	0.0	0.191	1.0	97.941635	4.272	1	0.0	0.0	10.0	0.0	0.0
6944.445	500.0	100.0	100.0	2	0.0	0.0	0.192	1.0	97.941635	4.462	1	0.0	0.0	10.0	0.0	0.0
6944.445	500.0	100.0	100.0	2	0.0	0.0	0.193	1.0	97.346535	4.462	1	0.0	0.0	10.0	0.0	0.0
6944.445	500.0	100.0	100.0	2	0.0	0.0	0.194	1.0	97.21477	4.801	1	0.0	0.0	10.0	0.0	0.0
6944.445	500.0	100.0	100.0	2	0.0	0.0	0.195	1.0	97.21477	4.954	1	0.0	0.0	10.0	0.0	0.0
6944.445	500.0	100.0	100.0	2	0.0	0.0	0.195	1.0	97.446495	4.954	1	0.0	0.0	10.0	0.0	0.0
6944.445	500.0	100.0	100.0	2	0.0	0.0	0.196	1.0	97.05207	5.227	1	0.0	0.0	10.0	0.0	0.0
6944.445	500.0	100.0	100.0	2	0.0	0.0	0.196	1.0	97.05207	5.227	1	0.0	0.0	10.0	0.0	0.0
6944.445	500.0	100.0	100.0	2	0.0	0.0	0.197	1.0	98.03877	5.349	1	0.0	0.0	10.0	0.0	0.0
6944.445	500.0	100.0	100.0	2	0.0	0.0	0.197	1.0	98.03877	5.567	1	0.0	0.0	10.0	0.0	0.0
6944.445	500.0	100.0	100.0	2	0.0	0.0	0.197	1.0	98.04001	5.567	1	0.0	0.0	10.0	0.0	0.0
6944.445	500.0	100.0	100.0	2	0.0	0.0	0.197	1.0	97.56265	5.757	1	0.0	0.0	10.0	0.0	0.0
6944.445	500.0	100.0	100.0	2	0.0	0.0	0.197	1.0	97.56265	5.841	1	0.0	0.0	10.0	0.0	0.0
6944.445	500.0	100.0	100.0	2	0.0	0.0	0.196	1.0	97.76723	5.841	1	0.0	0.0	10.0	0.0	0.0
6944.445	500.0	100.0	100.0	2	0.0	0.0	0.196	1.0	97.38439	5.993	1	0.0	0.0	10.0	0.0	0.0
6944.445	500.0	100.0	100.0	2	0.0	0.0	0.195	1.0	97.38439	5.993	1	0.0	0.0	10.0	0.0	0.0
6944.445	500.0	100.0	100.0	2	0.0	0.0	0.194	1.0	97.15774	6.06	1	0.0	0.0	10.0	0.0	0.0
6944.445	500.0	100.0	100.0	2	0.0	0.0	0.194	1.0	97.15774	6.182	1	0.0	0.0	10.0	0.0	0.0
6944.445	500.0	100.0	100.0	2	0.0	0.0	0.193	1.0	96.79457	6.182	1	0.0	0.0	10.0	0.0	0.0
6944.445	500.0	100.0	100.0	2	0.0	0.0	0.192	1.0	96.628555	6.237	1	0.0	0.0	10.0	0.0	0.0
6944.445	500.0	100.0	100.0	2	0.0	0.0	0.19	1.0	97.17098	6.335	1	0.0	0.0	10.0	0.0	0.0
6944.445	500.0	100.0	100.0	2	0.0	0.0	0.189	1.0	96.46457	6.335	1	0.0	0.0	10.0	0.0	0.0
6944.445	500.0	100.0	100.0	2	0.0	0.0	0.187	1.0	96.236305	6.378	1	0.0	0.0	10.0	0.0	0.0
6944.445	500.0	100.0	100.0	2	0.0	0.0	0.186	1.0	96.618454	6.378	1	0.0	0.0	10.0	0.0	0.0
6944.445	500.0	100.0	100.0	2	0.0	0.0	0.184	1.0	96.53317	6.456	1	0.0	0.0	10.0	0.0	0.0
6944.445	500.0	100.0	100.0	2	0.0	0.0	0.182	1.0	96.53317	6.492	1	0.0	0.0	10.0	0.0	0.0
6944.445	500.0	100.0	100.0	2	0.0	0.0	0.18	1.0	97.21583	6.492	1	0.0	0.0	10.0	0.0	0.0
6944.445	500.0	100.0	100.0	2	0.0	0.0	0.178	1.0	97.53538	6.554	1	0.0	0.0	10.0	0.0	0.0
6944.445	500.0	100.0	100.0	2	0.0	0.0	0.176	1.0	97.53538	6.582	1	0.0	0.0	10.0	0.0	0.0
6944.445	500.0	100.0	100.0	2	0.0	0.0	0.173	1.0	96.78259	6.582	1	0.0	0.0	10.0	0.0	0.0
6944.445	500.0	100.0	100.0	2	0.0	0.0	0.171	1.0	97.17029	6.633	1	0.0	0.0	10.0	0.0	0.0
6944.445	500.0	100.0	100.0	2	0.0	0.0	0.168	1.0	97.17029	6.633	1	0.0	0.0	10.0	0.0	0.0
6944.445	500.0	100.0	100.0	2	0.0	0.0	0.166	1.0	97.26746	6.655	1	0.0	0.0	10.0	0.0	0.0
6944.445	500.0	100.0	100.0	2	0.0	0.0	0.163	1.0	97.26746	6.696	1	0.0	0.0	10.0	0.0	0.0
6944.445	500.0	100.0	100.0	2	0.0	0.0	0.16	1.0	96.648575	6.696	1	0.0	0.0	10.0	0.0	0.0
6944.445	500.0	100.0	100.0	2	0.0	0.0	0.158	1.0	98.092285	6.731	1	0.0	0.0	10.0	0.0	0.0
6944.445	500.0	100.0	100.0	2	0.0	0.0	0.155	1.0	98.092285	6.747	1	0.0	0.0	10.0	0.0	0.0
6944.445	500.0	100.0	100.0	2	0.0	0.0	0.151	1.0	97.9678	6.747	1	0.0	0.0	12.0	0.0	0.0
6944.445	500.0	100.0	100.0	2	0.0	0.0	0.148	1.0	98.09995	6.774	1	0.0	0.0	12.0	0.0	0.0
6944.445	500.0	100.0	100.0	2	0.0	0.0	0.145	1.0	98.09995	6.774	1	0.0	0.0	12.0	0.0	0.0
6944.445	500.0	100.0	100.0	2	0.0	0.0	0.142	1.0	97.97928	6.799	1	0.0	0.0	12.0	0.0	0.0
6944.445	500.0	100.0	100.0	2	0.0	0.0	0.138	1.0	97.97928	6.81	1	0.0	0.0	12.0	0.0	0.0
6944.445	500.0	100.0	100.0	2	0.0	0.0	0.135	1.0	98.18603	6.81	1	0.0	0.0	12.0	0.0	0.0
6944.445	500.0	100.0	100.0	2	0.0	0.0	0.132	1.0	98.97812	6.83	1	0.0	0.0	12.0	0.0	0.0
6944.445	500.0	100.0	100.0	2	0.0	0.0	0.129	1.0	98.97812	6.838	1	0.0	0.0	12.0	0.0	0.0
6944.445	500.0	100.0	100.0	2	0.0	0.0	0.125	1.0	97.9953	6.838	1	0.0	0.0	12.0	0.0	0.0
6944.445	500.0	100.0	100.0	2	0.0	0.0	0.122	1.0	97.02055	6.853	1	0.0	0.0	12.0	0.0	0.0
6944.445	500.0	100.0	100.0	2	0.0	0.0	0.119	1.0	97.02055	6.853	1	0.0	0.0	12.0	0.0	0.0
6944.445	500.0	100.0	100.0	2	0.0	0.0	0.115	1.0	96.973694	6.861	1	0.0	0.0	12.0	0.0	0.0
6944.445	500.0	100.0	100.0	2	0.0	0.0	0.112	1.0	97.47207	6.873	1	0.0	0.0	12.0	0.0	0.0
6944.445	500.0	100.0	100.0	2	0.0	0.0	0.109	1.0	96.73347	6.873	1	0.0	0.0	12.0	0.0	0.0
6944.445	500.0	100.0	100.0	2	0.0	0.0	0.106	1.0	96.958015	6.879	1	0.0	0.0	12.0	0.0	0.0
6944.445	500.0	100.0	100.0	2	0.0	0.0	0.102	1.0	96.958015	6.889	1	0.0	0.0	12.0	0.0	0.0
6944.445	500.0	100.0	100.0	2	0.0	0.0	0.099	1.0	97.38232	6.889	1	0.0	0.0	12.0	0.0	0.0
6944.445	500.0	100.0	100.0	2	0.0	0.0	0.096	1.0	96.934525	6.897	1	0.0	0.0	12.0	0.0	0.0
6944.445	500.0	100.0	100.0	2	0.0	0.0	0.093	1.0	96.934525	6.897	1	0.0	0.0	12.0	0.0	0.0
6944.445	500.0	100.0	100.0	2	0.0	0.0	0.089	1.0	97.39885	6.902	1	0.0	0.0	12.0	0.0	0.0
6944.445	500.0	100.0	100.0	2	0.0	0.0	0.086	1.0	97.39885	6.909	1	0.0	0.0	12.0	0.0	0.0
6944.445	500.0	100.0	100.0	2	0.0	0.0	0.083	1.0	97.77292	6.909	1	0.0	0.0	12.0	0.0	0.0
6944.445	500.0	100.0	100.0	2	0.0	0.0	0.08	1.0	98.26467	6.911	1	0.0	0.0	12.0	0.0	0.0
6944.445	500.0	100.0	100.0	2	0.0	0.0	0.077	1.0	98.26467	6.917	1	0.0	0.0	12.0	0.0	0.0
6944.445	500.0	100.0	100.0	2	0.0	0.0	0.075	1.0	97.36658	6.917	1	0.0	0.0	12.0	0.0	0.0
6944.445	500.0	100.0	100.0	2	0.0	0.0	0.072	1.0	96.097206	6.92	1	0.0	0.0	12.0	0.0	0.0
6944.445	500.0	100.0	100.0	2	0.0	0.0	0.069	1.0	96.097206	6.92	1	0.0	0.0	12.0	0.0	0.0
6944.445	500.0	100.0	100.0	2	0.0	0.0	0.066	1.0	96.822784	6.925	1	0.0	0.0	12.0	0.0	0.0
6944.445	500.0	100.0	100.0	2	0.0	0.0	0.063	1.0	96.822784	6.927	1	0.0	0.0	12.0	0.0	0.0
6944.445	500.0	100.0	100.0	2	0.0	0.0	0.06	1.0	96.31729	6.927	1	0.0	0.0	12.0	0.0	0.0
6944.445	500.0	100.0	100.0	2	0.0	0.0	0.058	1.0	96.127914	6.929	1	0.0	0.0	12.0	0.0	0.0
6944.445	500.0	100.0	100.0	2	0.0	0.0	0.055	1.0	96.127914	6.931	1	0.0	0.0	12.0	0.0	0.0
6944.445	500.0	100.0	100.0	2	0.0	0.0	0.052	1.0	96.9816	6.931	1	0.0	0.0	12.0	0.0	0.0
6944.445	500.0	100.0	100.0	2	0.0	0.0	0.049	1.0	97.128525	6.934	1	0.0	0.0	12.0	0.0	0.0
6944.445	500.0	100.0	100.0	2	0.0	0.0	0.047	1.0	97.128525	6.934	1	0.0	0.0	12.0	0.0	0.0
6944.445	500.0	100.0	100.0	2	0.0	0.0	0.044	1.0	96.523125	6.935	1	0.0	0.0	12.0	0.0	0.0
6944.445	500.0	100.0	100.0	2	0.0	0.0	0.042	1.0	96.523125	6.938	1	0.0	0.0	12.0	0.0	0.0
6944.445	500.0	100.0	100.0	2	0.0	0.0	0.039	1.0	95.879715	6.938	1	0.0	0.0	12.0	0.0	0.0
6944.445	500.0	100.0	100.0	2	0.0	0.0	0.037	1.0	96.33183	6.941	1	0.0	0.0	12.0	0.0	0.0
6944.445	500.0	100.0	100.0	2	0.0	0.0	0.034	1.0	96.33183	6.942	1	0.0	0.0	12.0	0.0	0.0
6944.445	500.0	100.0	100.0	2	0.0	0.0	0.032	1.0	97.07432	6.942	1	0.0	0.0	12.0	0.0	0.0
6944.445	500.0	100.0	100.0	2	0.0	0.0	0.029	1.0	95.93438	6.943	1	0.0	0.0	12.0	0.0	0.0
6944.445	500.0	100.0	100.0	2	0.0	0.0	0.027	1.0	95.93438	6.943	1	0.0	0.0	12.0	0.0	0.0
6944.445	500.0	100.0	100.0	2	0.0	0.0	0.024	1.0	96.819435	6.944	1	0.0	0.0	12.0	0.0	0.0
6944.445	500.0	100.0	100.0	2	0.0	0.0	0.022	1.0	96.819435	6.945	1	0.0	0.0	12.0	0.0	0.0
6944.445	500.0	100.0	100.0	2	0.0	0.0	0.019	1.0	97.15307	6.945	1	0.0	0.0	12.0	0.0	0.0
6944.445	500.0	100.0	100.0	2	0.0	0.0	0.017	1.0	97.3997	6.946	1	0.0	0.0	12.0	0.0	0.0
6944.445	500.0	100.0	100.0	2	0.0	0.0	0.014	1.0	97.49949	6.947	1	0.0	0.0	12.0	0.0	0.0
6944.445	500.0	100.0	100.0	2	0.0	0.0	0.011	1.0	96.967255	6.947	1	0.0	0.0	12.0	0.0	0.0
6944.445	500.0	100.0	100.0	2	0.0	0.0	0.008	1.0	97.3094	6.947	1	0.0	0.0	12.0	0.0	0.0
6944.445	500.0	100.0	100.0	2	0.0	0.0	0.006	1.0	97.3094	6.947	1	0.0	0.0	12.0	0.0	0.0
6944.445	500.0	100.0	100.0	2	0.0	0.0	0.003	1.0	97.633286	6.948	1	0.0	0.0	12.0	0.0	0.0
6944.445	500.0	100.0	100.0	2	0.0	0.0	0.0	1.0	97.633286	6.949	1	0.0	0.0	12.0	0.0	0.0
6944.445	500.0	100.0	100.0	2	0.0	0.0	-0.002	1.0	97.75322	6.949	1	0.0	0.0	12.0	0.0	0.0
6944.445	500.0	100.0	100.0	2	0.0	0.0	-0.005	1.0	98.53465	6.949	1	0.0	0.0	12.0	0.0	0.0
6944.445	500.0	100.0	100.0	2	0.0	0.0	-0.008	1.0	98.53465	6.949	1	0.0	0.0	12.0	0.0	0.0
6944.445	500.0	100.0	100.0	0	0.0	0.0	-0.011	1.0	98.64507	6.949	1	0.0	1.0	14.0	0.0	0.0
0.0	500.0	100.0	100.0	0	0.0	0.0	-0.014	1.0	98.80893	6.949	1	0.0	1.0	0.0	0.0	0.0
0.0	500.0	100.0	100.0	0	0.0	0.0	-0.016	1.0	98.80893	6.949	1	0.0	1.0	0.0	0.0	0.0
0.0	500.0	100.0	100.0	0	0.0	0.0	-0.019	1.0	99.39567	6.949	1	0.0	1.0	0.0	0.0	0.0
0.0	500.0	100.0	100.0	0	0.0	0.0	-0.021	1.0	99.39567	6.95	1	0.0	1.0	0.0	0.0	0.0
0.0	500.0	100.0	100.0	0	0.0	0.0	-0.022	1.0	99.223694	6.95	1	0.0	1.0	0.0	0.0	0.0
0.0	500.0	100.0	100.0	0	0.0	0.0	-0.024	1.0	99.41055	6.001	1	0.0	1.0	0.0	0.0	0.0
0.0	500.0	100.0	100.0	0	0.0	0.0	-0.025	1.0	99.41055	5.183	1	0.0	1.0	0.0	0.0	0.0
0.0	500.0	100.0	100.0	0	0.0	0.0	-0.026	1.0	99.01412	5.183	1	0.0	1.0	0.0	0.0	0.0
0.0	500.0	100.0	100.0	0	0.0	0.0	-0.027	1.0	99.19209	4.817	1	0.0	1.0	0.0	0.0	0.0
0.0	500.0	100.0	100.0	0	0.0	0.0	-0.027	1.0	99.19209	4.817	1	0.0	1.0	0.0	0.0	0.0
0.0	500.0	100.0	100.0	0	0.0	0.0	-0.027	1.0	99.22718	4.16	1	0.0	1.0	0.0	0.0	0.0
0.0	500.0	100.0	100.0	0	0.0	0.0	-0.027	1.0	99.22718	3.866	1	0.0	1.0	0.0	0.0	0.0
0.0	500.0	100.0	100.0	0	0.0	0.0	-0.026	1.0	99.56232	3.866	1	0.0	1.0	0.0	0.0	0.0
0.0	500.0	100.0	100.0	0	0.0	0.0	-0.026	1.0	99.74838	3.337	1	0.0	1.0	1.0	0.0	0.0
0.0	500.0	100.0	100.0	0	0.0	0.0	-0.025	1.0	99.74838	2.882	1	0.0	1.0	1.0	0.0	0.0
0.0	500.0	100.0	100.0	0	0.0	0.0	-0.024	1.0	99.80287	2.882	0	0.0	1.0	0.0	0.0	0.0
0.0	500.0	100.0	100.0	0	0.0	0.0	-0.023	1.0	98.805084	2.678	0	0.0	1.0	0.0	0.0	0.0
0.0	500.0	100.0	100.0	0	0.0	0.0	-0.022	1.0	98.805084	2.678	0	0.0	1.0	0.0	0.0	0.0
0.0	500.0	100.0	100.0	0	0.0	0.0	-0.021	1.0	98.95204	2.313	0	0.0	1.0	0.0	0.0	0.0
0.0	500.0	100.0	100.0	0	0.0	0.0	-0.02	1.0	98.95204	2.15	0	0.0	1.0	0.0	0.0	0.0
0.0	500.0	100.0	100.0	0	0.0	0.0	-0.019	1.0	98.98946	2.15	0	0.0	1.0	0.0	0.0	0.0
0.0	500.0	100.0	100.0	0	0.0	0.0	-0.017	1.0	99.06995	1.856	0	0.0	1.0	0.0	0.0	0.0
0.0	500.0	100.0	100.0	0	0.0	0.0	-0.016	1.0	99.06995	1.724	0	0.0	1.0	0.0	0.0	0.0
0.0	500.0	100.0	100.0	0	0.0	0.0	-0.014	1.0	99.43268	1.724	0	0.0	1.0	0.0	0.0	0.0
0.0	500.0	100.0	100.0	0	0.0	0.0	-0.012	1.0	99.46373	1.489	0	0.0	1.0	0.0	0.0	0.0
0.0	500.0	100.0	100.0	0	0.0	0.0	-0.01	1.0	99.46373	1.489	0	0.0	1.0	0.0	0.0	0.0
0.0	500.0	100.0	100.0	0	0.0	0.0	-0.008	1.0	98.11456	1.286	0	0.0	1.0	0.0	0.0	0.0
0.0	500.0	100.0	100.0	0	0.0	0.0	-0.006	1.0	98.11456	1.195	0	0.0	1.0	0.0	0.0	0.0
0.0	500.0	100.0	100.0	0	0.0	0.0	-0.004	1.0	98.76191	1.195	0	0.0	1.0	0.0	0.0	0.0
0.0	500.0	100.0	100.0	0	0.0	0.0	-0.002	1.0	98.36646	1.032	0	0.0	1.0	0.0	0.0	0.0
0.0	500.0	100.0	100.0	0	0.0	0.0	0.0	1.0	98.36646	0.958	0	0.0	1.0	0.0	0.0	0.0
0.0	500.0	100.0	100.0	0	0.0	0.0	0.002	1.0	99.18254	0.958	0	0.0	1.0	0.0	0.0	0.0
0.0	500.0	100.0	100.0	0	0.0	0.0	0.005	1.0	99.0095	0.829	0	0.0	1.0	0.0	0.0	0.0
0.0	500.0	100.0	100.0	0	0.0	0.0	0.008	1.0	99.0095	0.829	0	0.0	1.0	0.0	0.0	0.0
0.0	500.0	100.0	100.0	0	0.0	0.0	0.011	1.0	98.764084	0.714	0	0.0	1.0	0.0	0.0	0.0
0.0	500.0	100.0	100.0	0	0.0	0.0	0.014	1.0	98.764084	0.664	0	0.0	1.0	0.0	0.0	0.0
0.0	500.0	100.0	100.0	0	0.0	0.0	0.017	1.0	98.81879	0.664	0	0.0	1.0	0.0	0.0	0.0
0.0	500.0	100.0	100.0	0	0.0	0.0	0.02	1.0	98.719215	0.573	0	0.0	1.0	0.0	0.0	0.0
0.0	500.0	100.0	100.0	0	0.0	0.0	0.023	1.0	98.719215	0.533	0	0.0	1.0	0.0	0.0	0.0
0.0	500.0	100.0	100.0	0	0.0	0.0	0.026	1.0	98.20444	0.533	0	0.0	1.0	0.0	0.0	0.0
0.0	500.0	100.0	100.0	0	0.0	0.0	0.03	1.0	97.73841	0.46	0	0.0	1.0	0.0	0.0	0.0
0.0	500.0	100.0	100.0	0	0.0	0.0	0.033	1.0	97.73841	0.46	0	0.0	1.0	0.0	0.0	0.0
0.0	500.0	100.0	100.0	0	0.0	0.0	0.036	1.0	97.72987	0.427	0	0.0	1.0	0.0	0.0	0.0
0.0	500.0	100.0	100.0	0	0.0	0.0	0.04	1.0	97.72987	0.369	0	0.0	1.0	0.0	0.0	0.0
0.0	500.0	100.0	100.0	0	0.0	0.0	0.043	1.0	97.460724	0.369	0	0.0	1.0	0.0	0.0	0.0
0.0	500.0	100.0	100.0	0	0.0	0.0	0.046	1.0	97.83999	0.318	0	0.0	1.0	0.0	0.0	0.0
0.0	500.0	100.0	100.0	0	0.0	0.0	0.05	1.0	97.83999	0.296	0	0.0	1.0	0.0	0.0	0.0
0.0	500.0	100.0	100.0	0	0.0	0.0	0.053	1.0	97.660194	0.296	0	0.0	1.0	0.0	0.0	0.0
0.0	500.0	100.0	100.0	0	0.0	0.0	0.056	1.0	98.19835	0.255	0	0.0	1.0	0.0	0.0	0.0
0.0	500.0	100.0	100.0	0	0.0	0.0	0.06	1.0	98.19835	0.255	0	0.0	1.0	0.0	0.0	0.0
0.0	500.0	100.0	100.0	0	0.0	0.0	0.063	1.0	97.61839	0.237	0	0.0	1.0	0.0	0.0	0.0
0.0	500.0	100.0	100.0	0	0.0	0.0	0.067	1.0	97.61839	0.204	0	0.0	1.0	0.0	0.0	0.0
0.0	500.0	100.0	100.0	0	0.0	0.0	0.07	1.0	97.92423	0.204	0	0.0	1.0	0.0	0.0	0.0
0.0	500.0	100.0	100.0	0	0.0	0.0	0.074	1.0	98.6081	0.19	0	0.0	1.0	0.0	0.0	0.0
0.0	500.0	100.0	100.0	0	0.0	0.0	0.077	1.0	98.6081	0.164	0	0.0	1.0	0.0	0.0	0.0
0.0	500.0	100.0	100.0	0	0.0	0.0	0.081	1.0	98.20402	0.164	0	0.0	1.0	0.0	0.0	0.0
0.0	500.0	100.0	100.0	0	0.0	0.0	0.085	1.0	97.35264	0.141	0	0.0	1.0	0.0	0.0	0.0
0.0	500.0	100.0	100.0	0	0.0	0.0	0.089	1.0	97.35264	0.141	0	0.0	1.0	0.0	0.0	0.0
0.0	500.0	100.0	100.0	0	0.0	0.0	0.092	1.0	97.29552	0.131	0	0.0	1.0	0.0	0.0	0.0
0.0	500.0	100.0	100.0	0	0.0	0.0	0.096	1.0	97.29552	0.122	0	0.0	1.0	0.0	0.0	0.0
0.0	500.0	100.0	100.0	0	0.0	0.0	0.099	1.0	97.62042	0.122	0	0.0	1.0	0.0	0.0	0.0
0.0	500.0	100.0	100.0	0	0.0	0.0	0.103	1.0	97.87849	0.105	0	0.0	1.0	0.0	0.0	0.0
0.0	500.0	100.0	100.0	0	0.0	0.0	0.106	1.0	97.87849	0.09	0	0.0	1.0	0.0	0.0	0.0
0.0	500.0	100.0	100.0	0	0.0	0.0	0.11	1.0	97.982574	0.09	0	0.0	1.0	0.0	0.0	0.0
0.0	500.0	100.0	100.0	0	0.0	0.0	0.114	1.0	97.539856	0.084	0	0.0	1.0	0.0	0.0	0.0
0.0	500.0	100.0	100.0	0	0.0	0.0	0.117	1.0	97.539856	0.084	0	0.0	1.0	0.0	0.0	0.0
0.0	500.0	100.0	100.0	0	0.0	0.0	0.121	1.0	98.20162	0.072	0	0.0	1.0	0.0	0.0	0.0
0.0	500.0	100.0	100.0	0	0.0	0.0	0.124	1.0	98.20162	0.067	0	0.0	1.0	0.0	0.0	0.0
0.0	500.0	100.0	100.0	0	0.0	0.0	0.128	1.0	98.648315	0.067	0	0.0	1.0	0.0	0.0	0.0
0.0	500.0	100.0	100.0	0	0.0	0.0	0.131	1.0	98.798805	0.058	0	0.0	1.0	0.0	0.0	0.0
0.0	500.0	100.0	100.0	0	0.0	0.0	0.134	1.0	98.798805	0.05	0	0.0	1.0	0.0	0.0	0.0
0.0	500.0	100.0	100.0	0	0.0	0.0	0.137	1.0	98.77644	0.05	0	0.0	1.0	0.0	0.0	0.0
0.0	500.0	100.0	100.0	0	0.0	0.0	0.14	1.0	98.04267	0.046	0	0.0	1.0	0.0	0.0	0.0
0.0	500.0	100.0	100.0	0	0.0	0.0	0.143	1.0	98.04267	0.046	0	0.0	1.0	0.0	0.0	0.0
0.0	500.0	100.0	100.0	0	0.0	0.0	0.146	1.0	97.644775	0.04	0	0.0	1.0	0.0	0.0	0.0
0.0	500.0	100.0	100.0	0	0.0	0.0	0.149	1.0	97.644775	0.037	0	0.0	1.0	0.0	0.0	0.0
0.0	500.0	100.0	100.0	0	0.0	0.0	0.152	1.0	98.29717	0.037	0	0.0	1.0	0.0	0.0	0.0
0.0	500.0	100.0	100.0	0	0.0	0.0	0.155	1.0	97.264114	0.031	0	0.0	1.0	0.0	0.0	0.0
0.0	500.0	100.0	100.0	0	0.0	0.0	0.157	1.0	97.264114	0.029	0	0.0	1.0	0.0	0.0	0.0
0.0	500.0	100.0	100.0	0	0.0	0.0	0.159	1.0	98.12312	0.029	0	0.0	1.0	0.0	0.0	0.0
0.0	500.0	100.0	100.0	0	0.0	0.0	0.162	1.0	96.96614	0.025	0	0.0	1.0	0.0	0.0	0.0
0.0	500.0	100.0	100.0	0	0.0	0.0	0.164	1.0	96.96614	0.025	0	0.0	1.0	0.0	0.0	0.0
0.0	500.0	100.0	100.0	0	0.0	0.0	0.166	1.0	96.76033	0.023	0	0.0	1.0	0.0	0.0	0.0
0.0	500.0	100.0	100.0	0	0.0	0.0	0.168	1.0	96.76033	0.02	0	0.0	1.0	0.0	0.0	0.0
0.0	500.0	100.0	100.0	0	0.0	0.0	0.17	1.0	96.863396	0.02	0	0.0	1.0	0.0	0.0	0.0
0.0	500.0	100.0	100.0	0	0.0	0.0	0.171	1.0	96.69337	0.018	0	0.0	1.0	0.0	0.0	0.0
0.0	500.0	100.0	100.0	0	0.0	0.0	0.173	1.0	96.69337	0.016	0	0.0	1.0	0.0	0.0	0.0
0.0	500.0	100.0	100.0	0	0.0	0.0	0.175	1.0	97.223206	0.016	0	0.0	1.0	0.0	0.0	0.0
0.0	500.0	100.0	100.0	0	0.0	0.0	0.176	1.0	96.71365	0.013	0	0.0	1.0	0.0	0.0	0.0
0.0	500.0	100.0	100.0	0	0.0	0.0	0.177	1.0	96.71365	0.013	0	0.0	1.0	0.0	0.0	0.0
0.0	500.0	100.0	100.0	0	0.0	0.0	0.179	1.0	96.9984	0.012	0	0.0	1.0	0.0	0.0	0.0
0.0	500.0	100.0	100.0	0	0.0	0.0	0.18	1.0	96.9984	0.01	0	0.0	1.0	0.0	0.0	0.0
0.0	500.0	100.0	100.0	0	0.0	0.0	0.181	1.0	97.96581	0.01	0	0.0	1.0	0.0	0.0	0.0
0.0	500.0	100.0	100.0	0	0.0	0.0	0.182	1.0	98.06228	0.009	0	0.0	1.0	0.0	0.0	0.0
0.0	500.0	100.0	100.0	0	0.0	0.0	0.183	1.0	98.06228	0.008	0	0.0	1.0	0.0	0.0	0.0
0.0	500.0	100.0	100.0	0	0.0	0.0	0.184	1.0	97.664505	0.008	0	0.0	1.0	0.0	0.0	0.0
0.0	500.0	100.0	100.0	0	0.0	0.0	0.184	1.0	97.664505	0.007	0	0.0	1.0	0.0	0.0	0.0
0.0	500.0	100.0	100.0	0	0.0	0.0	0.185	1.0	98.50519	0.007	0	0.0	1.0	0.0	0.0	0.0
0.0	500.0	100.0	100.0	0	0.0	0.0	0.186	1.0	97.98844	0.006	0	0.0	1.0	0.0	0.0	0.0
0.0	500.0	100.0	100.0	0	0.0	0.0	0.186	1.0	97.98844	0.005	0	0.0	1.0	0.0	0.0	0.0
0.0	500.0	100.0	100.0	0	0.0	0.0	0.186	1.0	98.31754	0.005	0	0.0	1.0	0.0	0.0	0.0
0.0	500.0	100.0	100.0	0	0.0	0.0	0.186	1.0	98.49928	0.005	0	0.0	1.0	0.0	0.0	0.0
0.0	500.0	100.0	100.0	0	0.0	0.0	0.186	1.0	98.49928	0.004	0	0.0	1.0	0.0	0.0	0.0
0.0	500.0	100.0	100.0	0	0.0	0.0	0.186	1.0	98.77437	0.004	0	0.0	1.0	0.0	0.0	0.0
0.0	500.0	100.0	100.0	0	0.0	0.0	0.185	1.0	99.58443	0.003	0	0.0	1.0	9.0	0.0	0.0
0.0	500.0	100.0	100.0	0	0.0	0.0	0.185	1.0	99.58443	0.003	0	0.0	1.0	9.0	0.0	0.0
0.0	500.0	100.0	100.0	0	0.0	0.0	0.184	1.0	99.663795	0.003	0	0.0	1.0	10.0	0.0	0.0
0.0	500.0	100.0	100.0	0	0.0	0.0	0.183	1.0	99.663795	0.002	0	0.0	1.0	10.0	0.0	0.0
8333.334	600.0	100.0	100.0	0	0.0	0.0	0.181	1.0	98.95686	0.002	0	0.0	1.0	10.0	0.0	0.0
8333.334	600.0	100.0	100.0	0	0.0	0.0	0.18	1.0	97.777626	0.002	0	0.0	1.0	10.0	0.0	0.0
8333.334	600.0	100.0	100.0	0	0.0	0.0	0.178	1.0	97.777626	0.592	0	0.0	1.0	10.0	0.0	0.0
8333.334	600.0	100.0	100.0	0	0.0	0.0	0.177	1.0	96.84522	0.592	0	0.0	1.0	10.0	0.0	0.0
8333.334	600.0	100.0	100.0	0	0.0	0.0	0.175	1.0	96.84522	1.139	0	0.0	1.0	10.0	0.0	0.0
8333.334	600.0	100.0	100.0	0	0.0	0.0	0.173	1.0	96.39964	1.139	0	0.0	1.0	10.0	0.0	0.0
8333.334	600.0	100.0	100.0	0	0.0	0.0	0.171	1.0	97.318115	2.122	0	0.0	1.0	10.0	0.0	0.0
8333.334	600.0	100.0	100.0	0	0.0	0.0	0.169	1.0	97.318115	2.563	0	0.0	1.0	10.0	0.0	0.0
8333.334	600.0	100.0	100.0	0	0.0	0.0	0.167	1.0	96.51501	2.563	0	0.0	1.0	10.0	0.0	0.0
8333.334	600.0	100.0	100.0	0	0.0	0.0	0.165	1.0	97.39134	3.352	0	0.0	1.0	10.0	0.0	0.0
8333.334	600.0	100.0	100.0	0	0.0	0.0	0.163	1.0	97.39134	3.703	0	0.0	1.0	10.0	0.0	0.0
8333.334	600.0	100.0	100.0	0	0.0	0.0	0.16	1.0	96.83177	3.703	0	0.0	1.0	10.0	0.0	0.0
8333.334	600.0	100.0	100.0	0	0.0	0.0	0.158	1.0	96.83177	4.337	0	0.0	1.0	10.0	0.0	0.0
8333.334	600.0	100.0	100.0	0	0.0	0.0	0.155	1.0	97.29917	4.337	0	0.0	1.0	10.0	0.0	0.0
8333.334	600.0	100.0	100.0	0	0.0	0.0	0.152	1.0	96.9264	4.62	0	0.0	1.0	12.0	0.0	0.0
8333.334	600.0	100.0	100.0	0	0.0	0.0	0.149	1.0	97.03042	5.129	0	0.0	1.0	12.0	0.0	0.0
8333.334	600.0	100.0	100.0	0	0.0	0.0	0.145	1.0	97.20419	5.129	0	0.0	1.0	12.0	0.0	0.0
8333.334	600.0	100.0	100.0	0	0.0	0.0	0.142	1.0	97.33467	5.567	0	0.0	1.0	12.0	0.0	0.0
8333.334	600.0	100.0	100.0	0	0.0	0.0	0.139	1.0	97.33467	5.764	0	0.0	1.0	12.0	0.0	0.0
8333.334	600.0	100.0	100.0	0	0.0	0.0	0.136	1.0	97.8375	5.764	0	0.0	1.0	12.0	0.0	0.0
8333.334	600.0	100.0	100.0	0	0.0	0.0	0.132	1.0	97.8375	6.116	0	0.0	1.0	12.0	0.0	0.0
8333.334	600.0	100.0	100.0	0	0.0	0.0	0.129	1.0	96.96395	6.116	0	0.0	1.0	12.0	0.0	0.0
8333.334	600.0	100.0	100.0	0	0.0	0.0	0.126	1.0	97.583984	6.273	0	0.0	1.0	12.0	0.0	0.0
8333.334	600.0	100.0	100.0	0	0.0	0.0	0.122	1.0	97.583984	6.555	0	0.0	1.0	12.0	0.0	0.0
8333.334	600.0	100.0	100.0	0	0.0	0.0	0.119	1.0	97.083885	6.555	0	0.0	1.0	12.0	0.0	0.0
8333.334	600.0	100.0	100.0	0	0.0	0.0	0.115	1.0	96.9902	6.681	0	0.0	1.0	12.0	0.0	0.0
8333.334	600.0	100.0	100.0	0	0.0	0.0	0.112	1.0	96.9902	6.909	0	0.0	1.0	12.0	0.0	0.0
8333.334	600.0	100.0	100.0	0	0.0	0.0	0.109	1.0	96.52144	6.909	0	0.0	1.0	12.0	0.0	0.0
8333.334	600.0	100.0	100.0	0	0.0	0.0	0.105	1.0	96.52144	7.009	0	0.0	1.0	12.0	0.0	0.0
8333.334	600.0	100.0	100.0	0	0.0	0.0	0.101	1.0	96.20116	7.009	0	0.0	1.0	12.0	0.0	0.0
8333.334	600.0	100.0	100.0	0	0.0	0.0	0.097	1.0	96.85272	7.191	0	0.0	1.0	12.0	0.0	0.0
8333.334	600.0	100.0	100.0	0	0.0	0.0	0.094	1.0	96.85272	7.273	0	0.0	1.0	12.0	0.0	0.0
8333.334	600.0	100.0	100.0	0	0.0	0.0	0.09	1.0	97.27693	7.273	0	0.0	1.0	12.0	0.0	0.0
8333.334	600.0	100.0	100.0	0	0.0	0.0	0.087	1.0	97.131516	7.42	0	0.0	1.0	12.0	0.0	0.0
8333.334	600.0	100.0	100.0	0	0.0	0.0	0.084	1.0	97.131516	7.484	0	0.0	1.0	12.0	0.0	0.0
8333.334	600.0	100.0	100.0	0	0.0	0.0	0.08	1.0	97.63027	7.484	0	0.0	1.0	12.0	0.0	0.0
8333.334	600.0	100.0	100.0	0	0.0	0.0	0.077	1.0	97.63027	7.601	0	0.0	1.0	12.0	0.0	0.0
8333.334	600.0	100.0	100.0	0	0.0	0.0	0.074	1.0	97.06786	7.601	0	0.0	1.0	12.0	0.0	0.0
8333.334	600.0	100.0	100.0	0	0.0	0.0	0.071	1.0	97.24078	7.703	0	0.0	1.0	12.0	0.0	0.0
8333.334	600.0	100.0	100.0	0	0.0	0.0	0.067	1.0	97.24078	7.749	0	0.0	1.0	12.0	0.0	0.0
8333.334	600.0	100.0	100.0	0	0.0	0.0	0.064	1.0	96.82246	7.749	0	0.0	1.0	12.0	0.0	0.0
8333.334	600.0	100.0	100.0	0	0.0	0.0	0.061	1.0	97.40548	7.83	0	0.0	1.0	12.0	0.0	0.0
8333.334	600.0	100.0	100.0	0	0.0	0.0	0.058	1.0	97.40548	7.865	0	0.0	1.0	12.0	0.0	0.0
8333.334	600.0	100.0	100.0	0	0.0	0.0	0.055	1.0	96.625305	7.865	0	0.0	1.0	12.0	0.0	0.0
8333.334	600.0	100.0	100.0	0	0.0	0.0	0.053	1.0	97.54861	7.932	0	0.0	1.0	12.0	0.0	0.0
8333.334	600.0	100.0	100.0	0	0.0	0.0	0.05	1.0	97.29825	7.932	0	0.0	1.0	12.0	0.0	0.0
8333.334	600.0	100.0	100.0	0	0.0	0.0	0.047	1.0	97.37776	7.96	0	0.0	1.0	12.0	0.0	0.0
8333.334	600.0	100.0	100.0	0	0.0	0.0	0.045	1.0	96.14476	8.012	0	0.0	1.0	12.0	0.0	0.0
8333.334	600.0	100.0	100.0	0	0.0	0.0	0.042	1.0	96.430756	8.012	0	0.0	1.0	12.0	0.0	0.0
8333.334	600.0	100.0	100.0	0	0.0	0.0	0.04	1.0	97.5819	8.035	0	0.0	1.0	12.0	0.0	0.0
8333.334	600.0	100.0	100.0	0	0.0	0.0	0.038	1.0	97.5819	8.077	0	0.0	1.0	12.0	0.0	0.0
8333.334	600.0	100.0	100.0	0	0.0	0.0	0.035	1.0	97.367775	8.077	0	0.0	1.0	12.0	0.0	0.0
8333.334	600.0	100.0	100.0	0	0.0	0.0	0.033	1.0	97.367775	8.115	0	0.0	1.0	12.0	0.0	0.0
8333.334	600.0	100.0	100.0	0	0.0	0.0	0.031	1.0	97.474655	8.115	0	0.0	1.0	12.0	0.0	0.0
8333.334	600.0	100.0	100.0	0	0.0	0.0	0.028	1.0	97.45573	8.13	0	0.0	1.0	12.0	0.0	0.0
8333.334	600.0	100.0	100.0	0	0.0	0.0	0.026	1.0	97.45573	8.159	0	0.0	1.0	12.0	0.0	0.0
8333.334	600.0	100.0	100.0	0	0.0	0.0	0.024	1.0	96.86111	8.159	0	0.0	1.0	12.0	0.0	0.0
8333.334	600.0	100.0	100.0	0	0.0	0.0	0.022	1.0	97.91545	8.172	0	0.0	1.0	12.0	0.0	0.0
8333.334	600.0	100.0	100.0	0	0.0	0.0	0.02	1.0	97.659294	8.195	0	0.0	1.0	12.0	0.0	0.0
8333.334	600.0	100.0	100.0	0	0.0	0.0	0.018	1.0	97.34452	8.195	0	0.0	1.0	12.0	0.0	0.0
8333.334	600.0	100.0	100.0	0	0.0	0.0	0.016	1.0	97.34452	8.207	0	0.0	1.0	12.0	0.0	0.0
8333.334	600.0	100.0	100.0	0	0.0	0.0	0.014	1.0	97.185646	8.207	0	0.0	1.0	12.0	0.0	0.0
8333.334	600.0	100.0	100.0	0	0.0	0.0	0.012	1.0	96.15993	8.226	0	0.0	1.0	12.0	0.0	0.0
8333.334	600.0	100.0	100.0	0	0.0	0.0	0.01	1.0	96.15993	8.233	0	0.0	1.0	12.0	0.0	0.0
8333.334	600.0	100.0	100.0	0	0.0	0.0	0.008	1.0	95.85096	8.233	0	0.0	1.0	12.0	0.0	0.0
8333.334	600.0	100.0	100.0	0	0.0	0.0	0.005	1.0	96.23043	8.248	0	0.0	1.0	12.0	0.0	0.0
8333.334	600.0	100.0	100.0	0	0.0	0.0	0.003	1.0	96.23043	8.255	0	0.0	1.0	12.0	0.0	0.0
8333.334	600.0	100.0	100.0	0	0.0	0.0	0.001	1.0	96.90447	8.255	0	0.0	1.0	12.0	0.0	0.0
8333.334	600.0	100.0	100.0	0	0.0	0.0	0.0	1.0	96.90447	8.267	0	0.0	1.0	12.0	0.0	0.0
8333.334	600.0	100.0	100.0	0	0.0	0.0	-0.003	1.0	96.71422	8.267	0	0.0	1.0	12.0	0.0	0.0
8333.334	600.0	100.0	100.0	0	0.0	0.0	-0.005	1.0	96.464165	8.278	0	0.0	1.0	12.0	0.0	0.0
8333.334	600.0	100.0	100.0	0	0.0	0.0	-0.007	1.0	96.464165	8.282	0	0.0	1.0	12.0	0.0	0.0
8333.334	600.0	100.0	100.0	0	0.0	0.0	-0.01	1.0	96.86998	8.282	0	0.0	1.0	13.0	0.0	0.0
0.0	600.0	100.0	100.0	0	0.0	0.0	-0.012	1.0	96.62463	8.29	0	0.0	2.0	0.0	0.0	0.0
0.0	600.0	100.0	100.0	0	0.0	0.0	-0.014	1.0	96.62463	8.294	0	0.0	2.0	0.0	0.0	0.0
0.0	600.0	100.0	100.0	0	0.0	0.0	-0.016	1.0	96.13124	8.294	0	0.0	2.0	0.0	0.0	0.0
0.0	600.0	100.0	100.0	0	0.0	0.0	-0.017	1.0	96.13124	8.301	0	0.0	2.0	0.0	0.0	0.0
0.0	600.0	100.0	100.0	0	0.0	0.0	-0.019	1.0	97.20661	8.301	0	0.0	2.0	0.0	0.0	0.0
0.0	600.0	100.0	100.0	0	0.0	0.0	-0.02	1.0	97.929146	7.715	0	0.0	2.0	0.0	0.0	0.0
0.0	600.0	100.0	100.0	0	0.0	0.0	-0.021	1.0	97.929146	6.661	0	0.0	2.0	0.0	0.0	0.0
0.0	600.0	100.0	100.0	0	0.0	0.0	-0.022	1.0	97.662636	6.661	0	0.0	2.0	0.0	0.0	0.0
0.0	600.0	100.0	100.0	0	0.0	0.0	-0.023	1.0	97.3131	6.191	0	0.0	2.0	0.0	0.0	0.0
0.0	600.0	100.0	100.0	0	0.0	0.0	-0.023	1.0	97.3131	5.347	0	0.0	2.0	0.0	0.0	0.0
0.0	600.0	100.0	100.0	0	0.0	0.0	-0.023	1.0	97.17418	5.347	0	0.0	2.0	0.0	0.0	0.0
0.0	600.0	100.0	100.0	0	0.0	0.0	-0.023	1.0	97.17418	4.617	0	0.0	2.0	0.0	0.0	0.0
0.0	600.0	100.0	100.0	0	0.0	0.0	-0.023	1.0	96.33882	4.617	0	0.0	2.0	0.0	0.0	0.0
0.0	600.0	100.0	100.0	0	0.0	0.0	-0.023	1.0	96.692764	4.29	0	0.0	2.0	0.0	0.0	0.0
0.0	600.0	100.0	100.0	0	0.0	0.0	-0.022	1.0	96.692764	3.987	0	0.0	2.0	0.0	0.0	0.0
0.0	600.0	100.0	100.0	0	0.0	0.0	-0.022	1.0	96.657585	3.987	1	0.0	2.0	2.0	0.0	0.0
0.0	600.0	100.0	100.0	0	0.0	0.0	-0.021	1.0	95.912346	3.443	1	0.0	2.0	3.0	0.0	0.0
0.0	600.0	100.0	100.0	0	0.0	0.0	-0.02	1.0	95.912346	2.973	1	0.0	2.0	3.0	0.0	0.0
-6944.445	500.0	100.0	100.0	0	0.0	0.0	-0.019	1.0	96.03467	2.973	1	0.0	2.0	3.0	0.0	0.0
-6944.445	500.0	100.0	100.0	0	0.0	0.0	-0.018	1.0	96.03467	2.763	1	0.0	2.0	3.0	0.0	0.0
-6944.445	500.0	100.0	100.0	0	0.0	0.0	-0.017	1.0	95.908295	2.763	1	0.0	2.0	3.0	0.0	0.0
-6944.445	500.0	100.0	100.0	0	0.0	0.0	-0.016	1.0	96.01943	1.895	1	0.0	2.0	3.0	0.0	0.0
-6944.445	500.0	100.0	100.0	0	0.0	0.0	-0.015	1.0	96.01943	1.268	1	0.0	2.0	3.0	0.0	0.0
-6944.445	500.0	100.0	100.0	0	0.0	0.0	-0.014	1.0	96.79277	1.268	1	0.0	2.0	3.0	0.0	0.0
-6944.445	500.0	100.0	100.0	0	0.0	0.0	-0.013	1.0	96.043564	0.147	1	0.0	2.0	3.0	0.0	0.0
-6944.445	500.0	100.0	100.0	0	0.0	0.0	-0.012	1.0	96.043564	-0.353	1	0.0	2.0	3.0	0.0	0.0
-6944.445	500.0	100.0	100.0	0	0.0	0.0	-0.01	1.0	96.33321	-0.353	1	0.0	2.0	3.0	0.0	0.0
-6944.445	500.0	100.0	100.0	0	0.0	0.0	-0.009	1.0	96.33321	-1.253	1	0.0	2.0	3.0	0.0	0.0
-6944.445	500.0	100.0	100.0	0	0.0	0.0	-0.007	1.0	97.436844	-1.253	1	0.0	2.0	3.0	0.0	0.0
-6944.445	500.0	100.0	100.0	0	0.0	0.0	-0.006	1.0	97.81996	-1.656	1	0.0	2.0	5.0	0.0	0.0
-6944.445	500.0	100.0	100.0	0	0.0	0.0	-0.004	1.0	97.81996	-2.378	1	0.0	2.0	5.0	0.0	0.0
-6944.445	500.0	100.0	100.0	0	0.0	0.0	-0.003	1.0	98.0533	-2.378	1	0.0	2.0	5.0	0.0	0.0
-6944.445	500.0	100.0	100.0	0	0.0	0.0	-0.001	1.0	97.62328	-3.002	1	0.0	2.0	5.0	0.0	0.0
-6944.445	500.0	100.0	100.0	0	0.0	0.0	0.0	1.0	97.62328	-3.281	1	0.0	2.0	5.0	0.0	0.0
-6944.445	500.0	100.0	100.0	0	0.0	0.0	0.001	1.0	97.39201	-3.281	1	0.0	2.0	5.0	0.0	0.0
-6944.445	500.0	100.0	100.0	0	0.0	0.0	0.003	1.0	97.39201	-3.782	1	0.0	2.0	5.0	0.0	0.0
-6944.445	500.0	100.0	100.0	0	0.0	0.0	0.004	1.0	97.16041	-3.782	1	0.0	2.0	5.0	0.0	0.0
-6944.445	500.0	100.0	100.0	0	0.0	0.0	0.006	1.0	97.4311	-4.006	1	0.0	2.0	5.0	0.0	0.0
-6944.445	500.0	100.0	100.0	0	0.0	0.0	0.008	1.0	97.619095	-4.408	1	0.0	2.0	5.0	0.0	0.0
-6944.445	500.0	100.0	100.0	0	0.0	0.0	0.01	1.0	97.39391	-4.408	1	0.0	2.0	5.0	0.0	0.0
-6944.445	500.0	100.0	100.0	0	0.0	0.0	0.012	1.0	97.87222	-4.755	1	0.0	2.0	5.0	0.0	0.0
-6944.445	500.0	100.0	100.0	0	0.0	0.0	0.014	1.0	97.87222	-4.91	1	0.0	2.0	5.0	0.0	0.0
-6944.445	500.0	100.0	100.0	0	0.0	0.0	0.016	1.0	98.060776	-4.91	1	0.0	2.0	5.0	0.0	0.0
-6944.445	500.0	100.0	100.0	0	0.0	0.0	0.018	1.0	98.060776	-5.189	1	0.0	2.0	5.0	0.0	0.0
-6944.445	500.0	100.0	100.0	0	0.0	0.0	0.02	1.0	98.71699	-5.189	1	0.0	2.0	5.0	0.0	0.0
-6944.445	500.0	100.0	100.0	0	0.0	0.0	0.022	1.0	98.55132	-5.314	1	0.0	2.0	5.0	0.0	0.0
-6944.445	500.0	100.0	100.0	0	0.0	0.0	0.024	1.0	98.55132	-5.537	1	0.0	2.0	5.0	0.0	0.0
-6944.445	500.0	100.0	100.0	0	0.0	0.0	0.026	1.0	98.94168	-5.537	1	0.0	2.0	5.0	0.0	0.0
-6944.445	500.0	100.0	100.0	0	0.0	0.0	0.028	1.0	99.02228	-5.638	1	0.0	2.0	5.0	0.0	0.0
-6944.445	500.0	100.0	100.0	0	0.0	0.0	0.03	1.0	99.02228	-5.817	1	0.0	2.0	5.0	0.0	0.0
-6944.445	500.0	100.0	100.0	0	0.0	0.0	0.032	1.0	99.152695	-5.817	1	0.0	2.0	5.0	0.0	0.0
-6944.445	500.0	100.0	100.0	0	0.0	0.0	0.034	1.0	99.152695	-5.972	1	0.0	2.0	5.0	0.0	0.0
-6944.445	500.0	100.0	100.0	0	0.0	0.0	0.036	1.0	99.11694	-5.972	1	0.0	2.0	5.0	0.0	0.0
-6944.445	500.0	100.0	100.0	0	0.0	0.0	0.038	1.0	98.548935	-6.041	1	0.0	2.0	5.0	0.0	0.0
-6944.445	500.0	100.0	100.0	0	0.0	0.0	0.04	1.0	98.548935	-6.165	1	0.0	2.0	5.0	0.0	0.0
-6944.445	500.0	100.0	100.0	0	0.0	0.0	0.042	1.0	98.81792	-6.165	1	0.0	2.0	5.0	0.0	0.0
-6944.445	500.0	100.0	100.0	0	0.0	0.0	0.044	1.0	99.168434	-6.221	1	0.0	2.0	5.0	0.0	0.0
-6944.445	500.0	100.0	100.0	0	0.0	0.0	0.046	1.0	99.168434	-6.321	1	0.0	2.0	5.0	0.0	0.0
-6944.445	500.0	100.0	100.0	0	0.0	0.0	0.049	1.0	98.75973	-6.321	1	0.0	2.0	5.0	0.0	0.0
-6944.445	500.0	100.0	100.0	0	0.0	0.0	0.051	1.0	98.75973	-6.408	1	0.0	2.0	5.0	0.0	0.0
-6944.445	500.0	100.0	100.0	0	0.0	0.0	0.053	1.0	97.66957	-6.408	1	0.0	2.0	5.0	0.0	0.0
-6944.445	500.0	100.0	100.0	0	0.0	0.0	0.056	1.0	97.02021	-6.445	1	0.0	2.0	5.0	0.0	0.0
-6944.445	500.0	100.0	100.0	0	0.0	0.0	0.058	1.0	97.02021	-6.481	1	0.0	2.0	5.0	0.0	0.0
-6944.445	500.0	100.0	100.0	0	0.0	0.0	0.061	1.0	96.67917	-6.481	1	0.0	2.0	5.0	0.0	0.0
-6944.445	500.0	100.0	100.0	0	0.0	0.0	0.063	1.0	96.99031	-6.546	1	0.0	2.0	5.0	0.0	0.0
-6944.445	500.0	100.0	100.0	0	0.0	0.0	0.066	1.0	96.99031	-6.574	1	0.0	2.0	5.0	0.0	0.0
-6944.445	500.0	100.0	100.0	0	0.0	0.0	0.069	1.0	96.595276	-6.574	1	0.0	2.0	5.0	0.0	0.0
-6944.445	500.0	100.0	100.0	0	0.0	0.0	0.071	1.0	96.595276	-6.626	1	0.0	2.0	5.0	0.0	0.0
-6944.445	500.0	100.0	100.0	0	0.0	0.0	0.074	1.0	97.1613	-6.626	1	0.0	2.0	5.0	0.0	0.0
-6944.445	500.0	100.0	100.0	0	0.0	0.0	0.077	1.0	97.60178	-6.67	1	0.0	2.0	5.0	0.0	0.0
-6944.445	500.0	100.0	100.0	0	0.0	0.0	0.08	1.0	97.60178	-6.69	1	0.0	2.0	5.0	0.0	0.0
-6944.445	500.0	100.0	100.0	0	0.0	0.0	0.083	1.0	97.64601	-6.69	1	0.0	2.0	5.0	0.0	0.0
-6944.445	500.0	100.0	100.0	0	0.0	0.0	0.086	1.0	97.951965	-6.726	1	0.0	2.0	5.0	0.0	0.0
-6944.445	500.0	100.0	100.0	0	0.0	0.0	0.089	1.0	97.951965	-6.743	1	0.0	2.0	5.0	0.0	0.0
-6944.445	500.0	100.0	100.0	0	0.0	0.0	0.092	1.0	97.498924	-6.743	1	0.0	2.0	5.0	0.0	0.0
-6944.445	500.0	100.0	100.0	0	0.0	0.0	0.096	1.0	97.498924	-6.771	1	0.0	2.0	5.0	0.0	0.0
-6944.445	500.0	100.0	100.0	0	0.0	0.0	0.099	1.0	97.51099	-6.771	1	0.0	2.0	5.0	0.0	0.0
-6944.445	500.0	100.0	100.0	0	0.0	0.0	0.102	1.0	96.93174	-6.784	1	0.0	2.0	5.0	0.0	0.0
-6944.445	500.0	100.0	100.0	0	0.0	0.0	0.105	1.0	96.93174	-6.807	1	0.0	2.0	5.0	0.0	0.0
-6944.445	500.0	100.0	100.0	0	0.0	0.0	0.108	1.0	96.39846	-6.807	1	0.0	2.0	5.0	0.0	0.0
-6944.445	500.0	100.0	100.0	0	0.0	0.0	0.111	1.0	97.40101	-6.817	1	0.0	2.0	5.0	0.0	0.0
-6944.445	500.0	100.0	100.0	0	0.0	0.0	0.114	1.0	97.40101	-6.835	1	0.0	2.0	5.0	0.0	0.0
-6944.445	500.0	100.0	100.0	0	0.0	0.0	0.117	1.0	97.12452	-6.835	1	0.0	2.0	5.0	0.0	0.0
-6944.445	500.0	100.0	100.0	0	0.0	0.0	0.12	1.0	97.12452	-6.851	1	0.0	2.0	5.0	0.0	0.0
-6944.445	500.0	100.0	100.0	0	0.0	0.0	0.123	1.0	97.72265	-6.851	1	0.0	2.0	5.0	0.0	0.0
-6944.445	500.0	100.0	100.0	0	0.0	0.0	0.127	1.0	97.48244	-6.858	1	0.0	2.0	5.0	0.0	0.0
-6944.445	500.0	100.0	100.0	0	0.0	0.0	0.129	1.0	97.48244	-6.871	1	0.0	2.0	5.0	0.0	0.0
-6944.445	500.0	100.0	100.0	0	0.0	0.0	0.132	1.0	97.32271	-6.871	1	0.0	2.0	5.0	0.0	0.0
-6944.445	500.0	100.0	100.0	0	0.0	0.0	0.135	1.0	97.30788	-6.877	1	0.0	2.0	5.0	0.0	0.0
-6944.445	500.0	100.0	100.0	0	0.0	0.0	0.138	1.0	97.30788	-6.887	1	0.0	2.0	5.0	0.0	0.0
-6944.445	500.0	100.0	100.0	0	0.0	0.0	0.141	1.0	95.81305	-6.887	1	0.0	2.0	5.0	0.0	0.0
-6944.445	500.0	100.0	100.0	0	0.0	0.0	0.143	1.0	95.81305	-6.892	1	0.0	2.0	5.0	0.0	0.0
-6944.445	500.0	100.0	100.0	0	0.0	0.0	0.146	1.0	95.83156	-6.892	1	0.0	2.0	5.0	0.0	0.0
-6944.445	500.0	100.0	100.0	0	0.0	0.0	0.148	1.0	95.970406	-6.901	1	0.0	2.0	5.0	0.0	0.0
-6944.445	500.0	100.0	100.0	0	0.0	0.0	0.151	1.0	95.970406	-6.904	1	0.0	2.0	5.0	0.0	0.0
-6944.445	500.0	100.0	100.0	0	0.0	0.0	0.153	1.0	95.56747	-6.904	1	0.0	2.0	6.0	0.0	0.0
0.0	500.0	100.0	100.0	0	0.0	0.0	0.156	1.0	96.09259	-6.91	1	1.0	2.0	0.0	0.0	0.0
0.0	500.0	100.0	100.0	0	0.0	0.0	0.158	1.0	96.09259	-6.913	1	1.0	2.0	0.0	0.0	0.0
0.0	500.0	100.0	100.0	0	0.0	0.0	0.16	1.0	95.67372	-6.913	1	1.0	2.0	0.0	0.0	0.0
0.0	500.0	100.0	100.0	0	0.0	0.0	0.162	1.0	95.297356	-6.92	1	1.0	2.0	0.0	0.0	0.0
0.0	500.0	100.0	100.0	0	0.0	0.0	0.164	1.0	95.72773	-6.92	1	1.0	2.0	0.0	0.0	0.0
0.0	500.0	100.0	100.0	0	0.0	0.0	0.166	1.0	95.53702	-6.429	1	1.0	2.0	0.0	0.0	0.0
0.0	500.0	100.0	100.0	0	0.0	0.0	0.168	1.0	95.53702	-5.552	1	1.0	2.0	0.0	0.0	0.0
0.0	500.0	100.0	100.0	0	0.0	0.0	0.17	1.0	96.59715	-5.552	1	1.0	2.0	0.0	0.0	0.0
0.0	500.0	100.0	100.0	0	0.0	0.0	0.171	1.0	96.63422	-5.16	1	1.0	2.0	0.0	0.0	0.0
0.0	500.0	100.0	100.0	0	0.0	0.0	0.173	1.0	96.63422	-4.456	1	1.0	2.0	0.0	0.0	0.0
0.0	500.0	100.0	100.0	0	0.0	0.0	0.175	1.0	96.50385	-4.456	1	1.0	2.0	0.0	0.0	0.0
0.0	500.0	100.0	100.0	0	0.0	0.0	0.176	1.0	96.50385	-3.848	1	1.0	2.0	0.0	0.0	0.0
0.0	500.0	100.0	100.0	0	0.0	0.0	0.177	1.0	97.39976	-3.848	1	1.0	2.0	0.0	0.0	0.0
0.0	500.0	100.0	100.0	0	0.0	0.0	0.178	1.0	97.07993	-3.576	1	1.0	2.0	0.0	0.0	0.0
0.0	500.0	100.0	100.0	0	0.0	0.0	0.179	1.0	97.70713	-3.088	1	1.0	2.0	0.0	0.0	0.0
0.0	500.0	100.0	100.0	0	0.0	0.0	0.18	1.0	97.02455	-3.088	1	1.0	2.0	0.0	0.0	0.0
0.0	500.0	100.0	100.0	0	0.0	0.0	0.18	1.0	97.48629	-2.869	1	1.0	2.0	0.0	0.0	0.0
0.0	500.0	100.0	100.0	0	0.0	0.0	0.18	1.0	97.48629	-2.478	1	1.0	2.0	0.0	0.0	0.0
0.0	500.0	100.0	100.0	0	0.0	0.0	0.18	1.0	98.03073	-2.478	1	1.0	2.0	0.0	0.0	0.0
0.0	500.0	100.0	100.0	0	0.0	0.0	0.18	1.0	98.03073	-2.302	1	1.0	2.0	0.0	0.0	0.0
0.0	500.0	100.0	100.0	0	0.0	0.0	0.179	1.0	97.843285	-2.302	1	1.0	2.0	0.0	0.0	0.0
0.0	500.0	100.0	100.0	0	0.0	0.0	0.178	1.0	98.091965	-1.988	1	1.0	2.0	8.0	0.0	0.0
0.0	500.0	100.0	100.0	0	0.0	0.0	0.178	1.0	98.091965	-1.717	1	1.0	2.0	8.0	0.0	0.0
0.0	500.0	100.0	100.0	0	0.0	0.0	0.176	0.0	97.57316	-1.717	1	1.0	2.0	0.0	0.0	0.0
0.0	500.0	100.0	100.0	0	0.0	0.0	0.175	0.0	97.40553	-1.595	1	1.0	2.0	0.0	0.0	0.0
0.0	500.0	100.0	100.0	0	0.0	0.0	0.174	0.0	97.40553	-1.377	1	1.0	2.0	0.0	0.0	0.0
0.0	500.0	100.0	100.0	0	0.0	0.0	0.172	0.0	97.03074	-1.377	1	1.0	2.0	0.0	0.0	0.0
0.0	500.0	100.0	100.0	0	0.0	0.0	0.17	0.0	97.03074	-1.28	1	1.0	2.0	0.0	0.0	0.0
0.0	500.0	100.0	100.0	0	0.0	0.0	0.169	0.0	96.36851	-1.28	1	1.0	2.0	0.0	0.0	0.0
0.0	500.0	100.0	100.0	0	0.0	0.0	0.167	0.0	96.37896	-1.105	1	1.0	2.0	0.0	0.0	0.0
0.0	500.0	100.0	100.0	0	0.0	0.0	0.165	0.0	96.37896	-1.027	1	1.0	2.0	0.0	0.0	0.0
0.0	500.0	100.0	100.0	0	0.0	0.0	0.162	0.0	96.196144	-1.027	1	1.0	2.0	0.0	0.0	0.0
0.0	500.0	100.0	100.0	0	0.0	0.0	0.16	0.0	97.39526	-0.887	1	1.0	2.0	0.0	0.0	0.0
0.0	500.0	100.0	100.0	0	0.0	0.0	0.158	0.0	97.39526	-0.824	1	1.0	2.0	0.0	0.0	0.0
0.0	500.0	100.0	100.0	0	0.0	0.0	0.155	0.0	96.66345	-0.824	1	1.0	2.0	0.0	0.0	0.0
0.0	500.0	100.0	100.0	0	0.0	0.0	0.152	0.0	96.66345	-0.711	1	1.0	2.0	0.0	0.0	0.0
0.0	500.0	100.0	100.0	0	0.0	0.0	0.149	0.0	96.563255	-0.711	1	1.0	2.0	0.0	0.0	0.0
0.0	500.0	100.0	100.0	0	0.0	0.0	0.146	0.0	96.79857	-0.661	1	1.0	2.0	0.0	0.0	0.0
0.0	500.0	100.0	100.0	0	0.0	0.0	0.143	0.0	96.79857	-0.571	1	1.0	2.0	0.0	0.0	0.0
0.0	500.0	100.0	100.0	0	0.0	0.0	0.14	0.0	97.533195	-0.571	1	1.0	2.0	0.0	0.0	0.0
0.0	500.0	100.0	100.0	0	0.0	0.0	0.137	0.0	97.127365	-0.493	1	1.0	2.0	0.0	0.0	0.0
0.0	500.0	100.0	100.0	0	0.0	0.0	0.134	0.0	97.127365	-0.458	1	1.0	2.0	0.0	0.0	0.0
0.0	500.0	100.0	100.0	0	0.0	0.0	0.131	0.0	96.472885	-0.458	1	1.0	2.0	0.0	0.0	0.0
0.0	500.0	100.0	100.0	0	0.0	0.0	0.128	0.0	96.472885	-0.395	1	1.0	2.0	0.0	0.0	0.0
0.0	500.0	100.0	100.0	0	0.0	0.0	0.125	0.0	96.496956	-0.395	1	1.0	2.0	0.0	0.0	0.0
0.0	500.0	100.0	100.0	0	0.0	0.0	0.121	0.0	96.12927	-0.367	1	1.0	2.0	0.0	0.0	0.0
0.0	500.0	100.0	100.0	0	0.0	0.0	0.118	0.0	96.12927	-0.317	1	1.0	2.0	0.0	0.0	0.0
0.0	500.0	100.0	100.0	0	0.0	0.0	0.115	0.0	96.39356	-0.317	1	1.0	2.0	0.0	0.0	0.0
0.0	500.0	100.0	100.0	0	0.0	0.0	0.111	0.0	95.960106	-0.294	1	1.0	2.0	0.0	0.0	0.0
0.0	500.0	100.0	100.0	0	0.0	0.0	0.107	0.0	95.960106	-0.254	1	1.0	2.0	0.0	0.0	0.0
0.0	500.0	100.0	100.0	0	0.0	0.0	0.104	0.0	95.26617	-0.254	1	1.0	2.0	0.0	0.0	0.0
0.0	500.0	100.0	100.0	0	0.0	0.0	0.1	0.0	95.26617	-0.236	1	1.0	2.0	0.0	0.0	0.0
0.0	500.0	100.0	100.0	0	0.0	0.0	0.096	0.0	95.76408	-0.236	1	1.0	2.0	0.0	0.0	0.0
0.0	500.0	100.0	100.0	0	0.0	0.0	0.093	0.0	96.1964	-0.203	1	1.0	2.0	0.0	0.0	0.0
0.0	500.0	100.0	100.0	0	0.0	0.0	0.09	0.0	96.1964	-0.189	1	1.0	2.0	0.0	0.0	0.0
0.0	500.0	100.0	100.0	0	0.0	0.0	0.086	0.0	95.892685	-0.189	1	1.0	2.0	0.0	0.0	0.0
0.0	500.0	100.0	100.0	0	0.0	0.0	0.083	0.0	95.81534	-0.163	1	1.0	2.0	0.0	0.0	0.0
0.0	500.0	100.0	100.0	0	0.0	0.0	0.08	0.0	95.81534	-0.151	1	1.0	2.0	0.0	0.0	0.0
0.0	500.0	100.0	100.0	0	0.0	0.0	0.077	0.0	96.550545	-0.151	1	1.0	2.0	0.0	0.0	0.0
0.0	500.0	100.0	100.0	0	0.0	0.0	0.073	0.0	96.550545	-0.13	1	1.0	2.0	0.0	0.0	0.0
0.0	500.0	100.0	100.0	0	0.0	0.0	0.07	0.0	96.137245	-0.13	1	1.0	2.0	0.0	0.0	0.0
0.0	500.0	100.0	100.0	0	0.0	0.0	0.066	0.0	96.50881	-0.121	1	1.0	2.0	0.0	0.0	0.0
0.0	500.0	100.0	100.0	0	0.0	0.0	0.063	0.0	96.50881	-0.104	1	1.0	2.0	0.0	0.0	0.0
0.0	500.0	100.0	100.0	0	0.0	0.0	0.06	0.0	96.08032	-0.104	1	1.0	2.0	0.0	0.0	0.0
0.0	500.0	100.0	100.0	0	0.0	0.0	0.057	0.0	96.06636	-0.09	1	1.0	2.0	0.0	0.0	0.0
0.0	500.0	100.0	100.0	0	0.0	0.0	0.054	0.0	96.06636	-0.084	1	1.0	2.0	0.0	0.0	0.0
0.0	500.0	100.0	100.0	0	0.0	0.0	0.051	0.0	96.37279	-0.084	1	1.0	2.0	0.0	0.0	0.0
0.0	500.0	100.0	100.0	0	0.0	0.0	0.048	0.0	96.37279	-0.072	1	1.0	2.0	0.0	0.0	0.0
0.0	500.0	100.0	100.0	0	0.0	0.0	0.046	0.0	95.33851	-0.072	1	1.0	2.0	0.0	0.0	0.0
0.0	500.0	100.0	100.0	0	0.0	0.0	0.043	0.0	95.985565	-0.067	1	1.0	2.0	0.0	0.0	0.0
0.0	500.0	100.0	100.0	0	0.0	0.0	0.04	0.0	95.985565	-0.057	1	1.0	2.0	0.0	0.0	0.0
0.0	500.0	100.0	100.0	0	0.0	0.0	0.038	0.0	96.95858	-0.057	1	1.0	2.0	0.0	0.0	0.0
0.0	500.0	100.0	100.0	0	0.0	0.0	0.035	0.0	97.699524	-0.053	1	1.0	2.0	0.0	0.0	0.0
0.0	500.0	100.0	100.0	0	0.0	0.0	0.033	0.0	97.1423	-0.046	1	1.0	2.0	0.0	0.0	0.0
0.0	500.0	100.0	100.0	0	0.0	0.0	0.031	0.0	97.00262	-0.046	1	1.0	2.0	0.0	0.0	0.0
0.0	500.0	100.0	100.0	0	0.0	0.0	0.028	0.0	97.00262	-0.039	1	1.0	2.0	0.0	0.0	0.0
0.0	500.0	100.0	100.0	0	0.0	0.0	0.026	0.0	97.14945	-0.039	1	1.0	2.0	0.0	0.0	0.0
0.0	500.0	100.0	100.0	0	0.0	0.0	0.023	0.0	96.76285	-0.036	1	1.0	2.0	0.0	0.0	0.0
0.0	500.0	100.0	100.0	0	0.0	0.0	0.021	0.0	96.76285	-0.031	1	1.0	2.0	0.0	0.0	0.0
0.0	500.0	100.0	100.0	0	0.0	0.0	0.019	0.0	96.596176	-0.031	1	1.0	2.0	0.0	0.0	0.0
0.0	500.0	100.0	100.0	0	0.0	0.0	0.017	0.0	97.61604	-0.029	1	1.0	2.0	0.0	0.0	0.0
0.0	500.0	100.0	100.0	0	0.0	0.0	0.014	0.0	97.61604	-0.025	1	1.0	2.0	0.0	0.0	0.0
0.0	500.0	100.0	100.0	0	0.0	0.0	0.012	0.0	98.110115	-0.025	1	1.0	2.0	0.0	0.0	0.0
0.0	500.0	100.0	100.0	0	0.0	0.0	0.01	0.0	98.110115	-0.023	1	1.0	2.0	0.0	0.0	0.0
0.0	500.0	100.0	100.0	0	0.0	0.0	0.007	0.0	98.381805	-0.023	1	1.0	2.0	0.0	0.0	0.0
0.0	500.0	100.0	100.0	0	0.0	0.0	0.005	0.0	97.977135	-0.02	1	1.0	2.0	0.0	0.0	0.0
0.0	500.0	100.0	100.0	0	0.0	0.0	0.003	0.0	97.977135	-0.018	1	1.0	2.0	0.0	0.0	0.0
0.0	500.0	100.0	100.0	0	0.0	0.0	0.0	0.0	98.45968	-0.018	1	1.0	2.0	0.0	0.0	0.0
0.0	500.0	100.0	100.0	0	0.0	0.0	-0.001	0.0	98.57019	-0.015	1	1.0	2.0	0.0	0.0	0.0
0.0	500.0	100.0	100.0	0	0.0	0.0	-0.003	0.0	98.57019	-0.013	1	1.0	2.0	0.0	0.0	0.0
0.0	500.0	100.0	100.0	0	0.0	0.0	-0.005	0.0	96.97662	-0.013	1	1.0	2.0	0.0	0.0	0.0
0.0	500.0	100.0	100.0	0	0.0	0.0	-0.008	0.0	96.97662	-0.012	1	1.0	2.0	0.0	0.0	0.0
0.0	500.0	100.0	100.0	0	0.0	0.0	-0.01	0.0	97.89818	-0.012	1	1.0	2.0	0.0	0.0	0.0
0.0	500.0	100.0	100.0	0	0.0	0.0	-0.012	0.0	97.17888	-0.01	1	1.0	2.0	0.0	0.0	0.0
0.0	500.0	100.0	100.0	0	0.0	0.0	-0.014	0.0	97.17888	-0.009	1	1.0	2.0	0.0	0.0	0.0
0.0	500.0	100.0	100.0	0	0.0	0.0	-0.016	0.0	96.97145	-0.009	1	1.0	2.0	0.0	0.0	0.0
0.0	500.0	100.0	100.0	0	0.0	0.0	-0.018	0.0	96.765656	-0.008	1	1.0	2.0	0.0	0.0	0.0
0.0	500.0	100.0	100.0	0	0.0	0.0	-0.02	0.0	96.765656	-0.007	1	1.0	2.0	0.0	0.0	0.0
0.0	500.0	100.0	100.0	0	0.0	0.0	-0.022	0.0	96.319595	-0.007	1	1.0	2.0	0.0	0.0	0.0
0.0	500.0	100.0	100.0	0	0.0	0.0	-0.024	0.0	96.319595	-0.006	1	1.0	2.0	0.0	0.0	0.0
0.0	500.0	100.0	100.0	0	0.0	0.0	-0.026	0.0	96.23105	-0.006	1	1.0	2.0	0.0	0.0	0.0
0.0	500.0	100.0	100.0	0	0.0	0.0	-0.027	0.0	96.48476	-0.006	1	1.0	2.0	0.0	0.0	0.0
0.0	500.0	100.0	100.0	0	0.0	0.0	-0.028	0.0	97.37957	-0.005	1	1.0	2.0	0.0	0.0	0.0
0.0	500.0	100.0	100.0	0	0.0	0.0	-0.029	0.0	97.59337	-0.005	1	1.0	2.0	0.0	0.0	0.0
0.0	500.0	100.0	100.0	0	0.0	0.0	-0.03	0.0	97.75911	-0.004	1	1.0	2.0	0.0	0.0	0.0
0.0	500.0	100.0	100.0	0	0.0	0.0	-0.03	0.0	97.75911	-0.003	1	1.0	2.0	0.0	0.0	0.0
0.0	500.0	100.0	100.0	0	0.0	0.0	-0.03	0.0	98.39371	-0.003	1	1.0	2.0	0.0	0.0	0.0
0.0	500.0	100.0	100.0	0	0.0	0.0	-0.03	0.0	98.39371	-0.003	1	1.0	2.0	0.0	0.0	0.0
0.0	500.0	100.0	100.0	0	0.0	0.0	-0.03	0.0	97.31183	-0.003	1	1.0	2.0	0.0	0.0	0.0
0.0	500.0	100.0	100.0	0	0.0	0.0	-0.03	0.0	97.05083	-0.002	1	1.0	2.0	0.0	0.0	0.0
0.0	500.0	100.0	100.0	0	0.0	0.0	-0.03	0.0	97.05083	-0.002	1	1.0	2.0	0.0	0.0	0.0
0.0	500.0	100.0	100.0	0	0.0	0.0	-0.029	0.0	98.584526	-0.002	1	1.0	2.0	2.0	0.0	0.0
0.0	500.0	100.0	100.0	0	0.0	0.0	-0.029	0.0	98.99872	-0.002	1	1.0	2.0	3.0	0.0	0.0
0.0	500.0	100.0	100.0	0	0.0	0.0	-0.029	0.0	98.99872	-0.001	1	1.0	2.0	3.0	0.0	0.0
-8333.334	600.0	100.0	100.0	0	0.0	0.0	-0.028	0.0	98.36919	-0.001	1	1.0	2.0	3.0	0.0	0.0
-8333.334	600.0	100.0	100.0	0	0.0	0.0	-0.028	0.0	98.36919	-0.001	1	1.0	2.0	3.0	0.0	0.0
-8333.334	600.0	100.0	100.0	0	0.0	0.0	-0.027	0.0	98.030716	-0.001	1	1.0	2.0	3.0	0.0	0.0
-8333.334	600.0	100.0	100.0	0	0.0	0.0	-0.026	0.0	97.5046	-0.591	1	1.0	2.0	3.0	0.0	0.0
-8333.334	600.0	100.0	100.0	0	0.0	0.0	-0.026	0.0	97.5046	-1.139	1	1.0	2.0	3.0	0.0	0.0
-8333.334	600.0	100.0	100.0	0	0.0	0.0	-0.025	0.0	97.27966	-1.139	1	1.0	2.0	3.0	0.0	0.0
-8333.334	600.0	100.0	100.0	0	0.0	0.0	-0.025	0.0	97.3154	-2.121	1	1.0	2.0	3.0	0.0	0.0
-8333.334	600.0	100.0	100.0	0	0.0	0.0	-0.024	0.0	97.3154	-2.97	1	1.0	2.0	3.0	0.0	0.0
-8333.334	600.0	100.0	100.0	0	0.0	0.0	-0.023	0.0	97.75452	-2.97	1	1.0	2.0	3.0	0.0	0.0
-8333.334	600.0	100.0	100.0	0	0.0	0.0	-0.023	0.0	97.75452	-3.35	1	1.0	2.0	3.0	0.0	0.0
-8333.334	600.0	100.0	100.0	0	0.0	0.0	-0.022	0.0	97.737526	-3.35	1	1.0	2.0	3.0	0.0	0.0
-8333.334	600.0	100.0	100.0	0	0.0	0.0	-0.021	0.0	97.56741	-4.031	1	1.0	2.0	3.0	0.0	0.0
-8333.334	600.0	100.0	100.0	0	0.0	0.0	-0.02	0.0	97.56741	-4.337	1	1.0	2.0	3.0	0.0	0.0
-8333.334	600.0	100.0	100.0	0	0.0	0.0	-0.019	0.0	98.06407	-4.337	1	1.0	2.0	3.0	0.0	0.0
-8333.334	600.0	100.0	100.0	0	0.0	0.0	-0.018	0.0	98.02836	-4.883	1	1.0	2.0	3.0	0.0	0.0
-8333.334	600.0	100.0	100.0	0	0.0	0.0	-0.017	0.0	98.02836	-5.127	1	1.0	2.0	3.0	0.0	0.0
-8333.334	600.0	100.0	100.0	0	0.0	0.0	-0.016	0.0	97.830536	-5.127	1	1.0	2.0	3.0	0.0	0.0
-8333.334	600.0	100.0	100.0	0	0.0	0.0	-0.014	0.0	97.830536	-5.566	1	1.0	2.0	3.0	0.0	0.0
-8333.334	600.0	100.0	100.0	0	0.0	0.0	-0.013	0.0	97.9336	-5.566	1	1.0	2.0	3.0	0.0	0.0
-8333.334	600.0	100.0	100.0	0	0.0	0.0	-0.012	0.0	98.321304	-5.945	1	1.0	2.0	3.0	0.0	0.0
-8333.334	600.0	100.0	100.0	0	0.0	0.0	-0.01	0.0	98.321304	-6.114	1	1.0	2.0	3.0	0.0	0.0
-8333.334	600.0	100.0	100.0	0	0.0	0.0	-0.009	0.0	99.088585	-6.114	1	1.0	2.0	3.0	0.0	0.0
-8333.334	600.0	100.0	100.0	0	0.0	0.0	-0.008	0.0	98.00056	-6.418	1	1.0	2.0	5.0	0.0	0.0
-8333.334	600.0	100.0	100.0	0	0.0	0.0	-0.006	0.0	98.00056	-6.554	1	1.0	2.0	5.0	0.0	0.0
-8333.334	600.0	100.0	100.0	0	0.0	0.0	-0.005	0.0	98.74257	-6.554	1	1.0	2.0	5.0	0.0	0.0
-8333.334	600.0	100.0	100.0	0	0.0	0.0	-0.003	0.0	98.05901	-6.798	1	1.0	2.0	5.0	0.0	0.0
-8333.334	600.0	100.0	100.0	0	0.0	0.0	-0.002	0.0	98.39202	-6.798	1	1.0	2.0	5.0	0.0	0.0
-8333.334	600.0	100.0	100.0	0	0.0	0.0	-0.001	0.0	98.13727	-7.009	1	1.0	2.0	5.0	0.0	0.0
-8333.334	600.0	100.0	100.0	0	0.0	0.0	0.0	0.0	98.13727	-7.103	1	1.0	2.0	5.0	0.0	0.0
-8333.334	600.0	100.0	100.0	0	0.0	0.0	0.001	0.0	98.20966	-7.103	1	1.0	2.0	5.0	0.0	0.0
-8333.334	600.0	100.0	100.0	0	0.0	0.0	0.002	0.0	97.63226	-7.273	1	1.0	2.0	5.0	0.0	0.0
-8333.334	600.0	100.0	100.0	0	0.0	0.0	0.004	0.0	97.63226	-7.348	1	1.0	2.0	5.0	0.0	0.0
-8333.334	600.0	100.0	100.0	0	0.0	0.0	0.005	0.0	97.491875	-7.348	1	1.0	2.0	5.0	0.0	0.0
-8333.334	600.0	100.0	100.0	0	0.0	0.0	0.007	0.0	97.491875	-7.484	1	1.0	2.0	5.0	0.0	0.0
-8333.334	600.0	100.0	100.0	0	0.0	0.0	0.008	0.0	96.894455	-7.484	1	1.0	2.0	5.0	0.0	0.0
-8333.334	600.0	100.0	100.0	0	0.0	0.0	0.01	0.0	96.78763	-7.545	1	1.0	2.0	5.0	0.0	0.0
-8333.334	600.0	100.0	100.0	0	0.0	0.0	0.011	0.0	96.78763	-7.654	1	1.0	2.0	5.0	0.0	0.0
-8333.334	600.0	100.0	100.0	0	0.0	0.0	0.013	0.0	96.65129	-7.654	1	1.0	2.0	5.0	0.0	0.0
-8333.334	600.0	100.0	100.0	0	0.0	0.0	0.014	0.0	96.51123	-7.702	1	1.0	2.0	5.0	0.0	0.0
-8333.334	600.0	100.0	100.0	0	0.0	0.0	0.016	0.0	96.51123	-7.791	1	1.0	2.0	5.0	0.0	0.0
-8333.334	600.0	100.0	100.0	0	0.0	0.0	0.017	0.0	96.68158	-7.791	1	1.0	2.0	5.0	0.0	0.0
-8333.334	600.0	100.0	100.0	0	0.0	0.0	0.019	0.0	96.68158	-7.83	1	1.0	2.0	5.0	0.0	0.0
-8333.334	600.0	100.0	100.0	0	0.0	0.0	0.02	0.0	96.99619	-7.83	1	1.0	2.0	5.0	0.0	0.0
-8333.334	600.0	100.0	100.0	0	0.0	0.0	0.022	0.0	96.851	-7.899	1	1.0	2.0	5.0	0.0	0.0
-8333.334	600.0	100.0	100.0	0	0.0	0.0	0.023	0.0	96.851	-7.931	1	1.0	2.0	5.0	0.0	0.0
-8333.334	600.0	100.0	100.0	0	0.0	0.0	0.025	0.0	97.000534	-7.931	1	1.0	2.0	5.0	0.0	0.0
-8333.334	600.0	100.0	100.0	0	0.0	0.0	0.027	0.0	96.12007	-7.988	1	1.0	2.0	5.0	0.0	0.0
-8333.334	600.0	100.0	100.0	0	0.0	0.0	0.028	0.0	96.12007	-8.035	1	1.0	2.0	5.0	0.0	0.0
-8333.334	600.0	100.0	100.0	0	0.0	0.0	0.03	0.0	96.92765	-8.035	1	1.0	2.0	5.0	0.0	0.0
-8333.334	600.0	100.0	100.0	0	0.0	0.0	0.031	0.0	96.92765	-8.057	1	1.0	2.0	5.0	0.0	0.0
-8333.334	600.0	100.0	100.0	0	0.0	0.0	0.033	0.0	96.74336	-8.057	1	1.0	2.0	5.0	0.0	0.0
-8333.334	600.0	100.0	100.0	0	0.0	0.0	0.034	0.0	97.34896	-8.096	1	1.0	2.0	5.0	0.0	0.0
-8333.334	600.0	100.0	100.0	0	0.0	0.0	0.036	0.0	97.34896	-8.114	1	1.0	2.0	5.0	0.0	0.0
-8333.334	600.0	100.0	100.0	0	0.0	0.0	0.038	0.0	97.57781	-8.114	1	1.0	2.0	5.0	0.0	0.0
-8333.334	600.0	100.0	100.0	0	0.0	0.0	0.039	0.0	96.83658	-8.145	1	1.0	2.0	5.0	0.0	0.0
-8333.334	600.0	100.0	100.0	0	0.0	0.0	0.041	0.0	96.83658	-8.159	1	1.0	2.0	5.0	0.0	0.0
-8333.334	600.0	100.0	100.0	0	0.0	0.0	0.043	0.0	96.70099	-8.159	1	1.0	2.0	5.0	0.0	0.0
-8333.334	600.0	100.0	100.0	0	0.0	0.0	0.045	0.0	96.72347	-8.184	1	1.0	2.0	5.0	0.0	0.0
-8333.334	600.0	100.0	100.0	0	0.0	0.0	0.046	0.0	96.14017	-8.184	1	1.0	2.0	5.0	0.0	0.0
-8333.334	600.0	100.0	100.0	0	0.0	0.0	0.048	0.0	95.82524	-8.195	1	1.0	2.0	5.0	0.0	0.0
-8333.334	600.0	100.0	100.0	0	0.0	0.0	0.05	0.0	95.82524	-8.216	1	1.0	2.0	5.0	0.0	0.0
-8333.334	600.0	100.0	100.0	0	0.0	0.0	0.052	0.0	95.13271	-8.216	1	1.0	2.0	5.0	0.0	0.0
-8333.334	600.0	100.0	100.0	0	0.0	0.0	0.054	0.0	95.97502	-8.226	1	1.0	2.0	5.0	0.0	0.0
-8333.334	600.0	100.0	100.0	0	0.0	0.0	0.056	0.0	95.600845	-8.241	1	1.0	2.0	5.0	0.0	0.0
-8333.334	600.0	100.0	100.0	1	0.0	0.0	0.058	0.0	95.67073	-8.241	1	1.0	2.0	5.0	0.0	0.0
-8333.334	600.0	100.0	100.0	1	0.0	0.0	0.059	0.0	95.67073	-8.248	1	1.0	2.0	5.0	0.0	0.0
-8333.334	600.0	100.0	100.0	1	0.0	0.0	0.062	0.0	95.55055	-8.248	1	1.0	2.0	5.0	0.0	0.0
-8333.334	600.0	100.0	100.0	1	0.0	0.0	0.064	0.0	95.64962	-8.261	1	1.0	2.0	5.0	0.0	0.0
-8333.334	600.0	100.0	100.0	1	0.0	0.0	0.066	0.0	95.64962	-8.267	1	1.0	2.0	5.0	0.0	0.0
-8333.334	600.0	100.0	100.0	1	0.0	0.0	0.068	0.0	95.71597	-8.267	1	1.0	2.0	5.0	0.0	0.0
-8333.334	600.0	100.0	100.0	1	0.0	0.0	0.07	0.0	96.30972	-8.278	1	1.0	2.0	5.0	0.0	0.0
-8333.334	600.0	100.0	100.0	1	0.0	0.0	0.072	0.0	96.30972	-8.282	1	1.0	2.0	5.0	0.0	0.0
-8333.334	600.0	100.0	100.0	1	0.0	0.0	0.075	0.0	96.80832	-8.282	1	1.0	2.0	5.0	0.0	0.0
-8333.334	600.0	100.0	100.0	1	0.0	0.0	0.077	0.0	96.80832	-8.29	1	1.0	2.0	5.0	0.0	0.0
-8333.334	600.0	100.0	100.0	1	0.0	0.0	0.08	0.0	97.07054	-8.29	1	1.0	2.0	5.0	0.0	0.0
-8333.334	600.0	100.0	100.0	1	0.0	0.0	0.082	0.0	97.58044	-8.299	1	1.0	2.0	5.0	0.0	0.0
-8333.334	600.0	100.0	100.0	1	0.0	0.0	0.085	0.0	97.58044	-8.301	1	1.0	2.0	5.0	0.0	0.0
-8333.334	600.0	100.0	100.0	1	0.0	0.0	0.087	0.0	97.79306	-8.301	1	1.0	2.0	5.0	0.0	0.0
-8333.334	600.0	100.0	100.0	1	0.0	0.0	0.09	0.0	96.39184	-8.307	1	1.0	2.0	5.0	0.0	0.0
-8333.334	600.0	100.0	100.0	1	0.0	0.0	0.092	0.0	96.39184	-8.309	1	1.0	2.0	5.0	0.0	0.0
-8333.334	600.0	100.0	100.0	1	0.0	0.0	0.095	0.0	95.8733	-8.309	1	1.0	2.0	5.0	0.0	0.0
-8333.334	600.0	100.0	100.0	1	0.0	0.0	0.097	0.0	95.8733	-8.314	1	1.0	2.0	5.0	0.0	0.0
-8333.334	600.0	100.0	100.0	1	0.0	0.0	0.1	0.0	95.67847	-8.314	1	1.0	2.0	5.0	0.0	0.0
-8333.334	600.0	100.0	100.0	1	0.0	0.0	0.103	0.0	95.46873	-8.316	1	1.0	2.0	5.0	0.0	0.0
-8333.334	600.0	100.0	100.0	1	0.0	0.0	0.105	0.0	95.894714	-8.32	1	1.0	2.0	5.0	0.0	0.0
-8333.334	600.0	100.0	100.0	1	0.0	0.0	0.108	0.0	96.317635	-8.32	1	1.0	2.0	5.0	0.0	0.0
-8333.334	600.0	100.0	100.0	1	0.0	0.0	0.11	0.0	97.02332	-8.321	1	1.0	2.0	5.0	0.0	0.0
-8333.334	600.0	100.0	100.0	1	0.0	0.0	0.113	0.0	97.02332	-8.325	1	1.0	2.0	5.0	0.0	0.0
-8333.334	600.0	100.0	100.0	1	0.0	0.0	0.116	0.0	97.36878	-8.325	1	1.0	2.0	5.0	0.0	0.0
-8333.334	600.0	100.0	100.0	1	0.0	0.0	0.118	0.0	97.36878	-8.327	1	1.0	2.0	5.0	0.0	0.0
-8333.334	600.0	100.0	100.0	1	0.0	0.0	0.121	0.0	98.58055	-8.327	1	1.0	2.0	5.0	0.0	0.0
-8333.334	600.0	100.0	100.0	1	0.0	0.0	0.124	0.0	98.712524	-8.328	1	1.0	2.0	5.0	0.0	0.0
-8333.334	600.0	100.0	100.0	1	0.0	0.0	0.126	0.0	98.712524	-8.33	1	1.0	2.0	5.0	0.0	0.0
-8333.334	600.0	100.0	100.0	1	0.0	0.0	0.129	0.0	97.657425	-8.33	1	1.0	2.0	5.0	0.0	0.0
-8333.334	600.0	100.0	100.0	1	0.0	0.0	0.131	0.0	97.93984	-8.331	1	1.0	2.0	5.0	0.0	0.0
-8333.334	600.0	100.0	100.0	1	0.0	0.0	0.134	0.0	97.93984	-8.333	1	1.0	2.0	5.0	0.0	0.0
-8333.334	600.0	100.0	100.0	1	0.0	0.0	0.137	0.0	97.137665	-8.333	1	1.0	2.0	5.0	0.0	0.0
-8333.334	600.0	100.0	100.0	1	0.0	0.0	0.139	0.0	97.137665	-8.333	1	1.0	2.0	5.0	0.0	0.0
-8333.334	600.0	100.0	100.0	1	0.0	0.0	0.142	0.0	97.30168	-8.333	1	1.0	2.0	5.0	0.0	0.0
-8333.334	600.0	100.0	100.0	1	0.0	0.0	0.144	0.0	97.37275	-8.335	1	1.0	2.0	5.0	0.0	0.0
-8333.334	600.0	100.0	100.0	1	0.0	0.0	0.146	0.0	97.37275	-8.337	1	1.0	2.0	5.0	0.0	0.0
-8333.334	600.0	100.0	100.0	1	0.0	0.0	0.149	0.0	96.361015	-8.337	1	1.0	2.0	5.0	0.0	0.0
-8333.334	600.0	100.0	100.0	1	0.0	0.0	0.152	0.0	96.09138	-8.337	1	1.0	2.0	5.0	0.0	0.0
-8333.334	600.0	100.0	100.0	1	0.0	0.0	0.154	0.0	96.09138	-8.337	1	1.0	2.0	5.0	0.0	0.0
-8333.334	600.0	100.0	100.0	1	0.0	0.0	0.157	0.0	96.1962	-8.337	1	1.0	2.0	6.0	0.0	0.0
-8333.334	600.0	100.0	100.0	0	0.0	0.0	0.159	0.0	96.1962	-8.338	1	2.0	2.0	7.0	0.0	1.0
0.0	600.0	100.0	100.0	0	0.0	0.0	0.161	0.0	96.15382	-8.338	1	2.0	2.0	0.0	0.0	1.0
0.0	600.0	100.0	100.0	0	0.0	0.0	0.164	0.0	96.829636	-8.339	1	2.0	2.0	0.0	0.0	1.0
0.0	600.0	100.0	100.0	0	0.0	0.0	0.166	0.0	96.829636	-8.339	1	2.0	2.0	0.0	0.0	1.0
0.0	600.0	100.0	100.0	0	0.0	0.0	0.168	0.0	97.125	-8.339	1	2.0	2.0	0.0	0.0	1.0
0.0	600.0	100.0	100.0	0	0.0	0.0	0.171	0.0	97.790634	-7.201	1	2.0	2.0	0.0	0.0	1.0
0.0	600.0	100.0	100.0	0	0.0	0.0	0.174	0.0	97.790634	-6.692	1	2.0	2.0	0.0	0.0	1.0
0.0	600.0	100.0	100.0	0	0.0	0.0	0.176	0.0	98.62172	-6.692	1	2.0	2.0	0.0	0.0	1.0
0.0	600.0	100.0	100.0	0	0.0	0.0	0.179	0.0	98.62172	-5.779	1	2.0	2.0	0.0	0.0	1.0
0.0	600.0	100.0	100.0	0	0.0	0.0	0.182	0.0	98.283615	-5.779	1	2.0	2.0	0.0	0.0	1.0
0.0	600.0	100.0	100.0	0	0.0	0.0	0.184	0.0	98.24923	-5.37	1	2.0	2.0	0.0	0.0	1.0
0.0	600.0	100.0	100.0	0	0.0	0.0	0.186	0.0	98.24923	-4.638	1	2.0	2.0	0.0	0.0	1.0
0.0	600.0	100.0	100.0	0	0.0	0.0	0.189	0.0	97.59091	-4.638	1	2.0	2.0	0.0	0.0	1.0
0.0	600.0	100.0	100.0	0	0.0	0.0	0.191	0.0	96.549355	-4.005	1	2.0	2.0	0.0	0.0	1.0
0.0	600.0	100.0	100.0	0	0.0	0.0	0.193	0.0	96.549355	-3.722	1	2.0	2.0	0.0	0.0	1.0
0.0	600.0	100.0	100.0	0	0.0	0.0	0.195	0.0	96.33804	-3.722	1	2.0	2.0	0.0	0.0	1.0
0.0	600.0	100.0	100.0	0	0.0	0.0	0.197	0.0	96.33804	-3.214	1	2.0	2.0	0.0	0.0	1.0
0.0	600.0	100.0	100.0	0	0.0	0.0	0.199	0.0	97.67861	-3.214	1	2.0	2.0	0.0	0.0	1.0
0.0	600.0	100.0	100.0	0	0.0	0.0	0.201	0.0	97.527824	-2.986	1	2.0	2.0	0.0	0.0	1.0
0.0	600.0	100.0	100.0	0	0.0	0.0	0.203	0.0	97.527824	-2.579	1	2.0	2.0	0.0	0.0	1.0
0.0	600.0	100.0	100.0	0	0.0	0.0	0.204	0.0	96.52549	-2.579	1	2.0	2.0	0.0	0.0	1.0
0.0	600.0	100.0	100.0	0	0.0	0.0	0.205	0.0	96.89011	-2.396	1	2.0	2.0	0.0	0.0	1.0
0.0	600.0	100.0	100.0	0	0.0	0.0	0.207	0.0	96.89011	-2.069	1	2.0	2.0	0.0	0.0	1.0
0.0	600.0	100.0	100.0	0	0.0	0.0	0.208	0.0	96.5615	-2.069	1	2.0	2.0	0.0	0.0	1.0
0.0	600.0	100.0	100.0	0	0.0	0.0	0.208	0.0	96.5615	-1.923	1	2.0	2.0	0.0	0.0	1.0
0.0	600.0	100.0	100.0	0	0.0	0.0	0.209	0.0	97.9029	-1.923	1	2.0	2.0	0.0	0.0	1.0
0.0	600.0	100.0	100.0	0	0.0	0.0	0.21	0.0	97.59728	-1.66	1	2.0	2.0	0.0	0.0	1.0
0.0	600.0	100.0	100.0	0	0.0	0.0	0.21	0.0	97.59728	-1.543	1	2.0	2.0	0.0	0.0	1.0
0.0	600.0	100.0	100.0	0	0.0	0.0	0.211	0.0	97.224495	-1.543	1	2.0	2.0	0.0	0.0	1.0
0.0	600.0	100.0	100.0	0	0.0	0.0	0.211	0.0	98.36784	-1.332	1	2.0	2.0	0.0	0.0	1.0
0.0	600.0	100.0	100.0	0	0.0	0.0	0.211	0.0	98.36784	-1.238	1	2.0	2.0	0.0	0.0	1.0
0.0	600.0	100.0	100.0	0	0.0	0.0	0.21	1.0	97.58521	-1.238	1	2.0	2.0	9.0	0.0	1.0
0.0	600.0	100.0	100.0	0	0.0	0.0	0.21	1.0	97.58521	-1.069	1	2.0	2.0	9.0	0.0	1.0
0.0	600.0	100.0	100.0	0	0.0	0.0	0.21	1.0	96.83024	-1.069	1	2.0	2.0	10.0	0.0	1.0
9722.223	700.0	100.0	100.0	0	0.0	0.0	0.209	1.0	96.350044	-0.923	1	2.0	2.0	10.0	0.0	1.0
9722.223	700.0	100.0	100.0	0	0.0	0.0	0.208	1.0	96.350044	-0.858	1	2.0	2.0	10.0	0.0	1.0
9722.223	700.0	100.0	100.0	0	0.0	0.0	0.207	1.0	96.40659	-0.858	1	2.0	2.0	10.0	0.0	1.0
9722.223	700.0	100.0	100.0	0	0.0	0.0	0.206	1.0	96.889015	-0.052	1	2.0	2.0	10.0	0.0	1.0
9722.223	700.0	100.0	100.0	0	0.0	0.0	0.205	1.0	96.889015	0.637	1	2.0	2.0	10.0	0.0	1.0
9722.223	700.0	100.0	100.0	0	0.0	0.0	0.204	1.0	97.226685	0.637	1	2.0	2.0	10.0	0.0	1.0
9722.223	700.0	100.0	100.0	0	0.0	0.0	0.203	1.0	97.226685	1.878	1	2.0	2.0	10.0	0.0	1.0
9722.223	700.0	100.0	100.0	0	0.0	0.0	0.202	1.0	97.56663	1.878	1	2.0	2.0	10.0	0.0	1.0
9722.223	700.0	100.0	100.0	0	0.0	0.0	0.201	1.0	96.25073	2.433	1	2.0	2.0	10.0	0.0	1.0
9722.223	700.0	100.0	100.0	0	0.0	0.0	0.199	1.0	96.25073	3.429	1	2.0	2.0	10.0	0.0	1.0
9722.223	700.0	100.0	100.0	0	0.0	0.0	0.198	1.0	96.30552	3.429	1	2.0	2.0	10.0	0.0	1.0
9722.223	700.0	100.0	100.0	0	0.0	0.0	0.196	1.0	95.82164	3.875	1	2.0	2.0	10.0	0.0	1.0
9722.223	700.0	100.0	100.0	0	0.0	0.0	0.195	1.0	95.82164	4.675	1	2.0	2.0	10.0	0.0	1.0
9722.223	700.0	100.0	100.0	0	0.0	0.0	0.193	1.0	96.13815	4.675	1	2.0	2.0	10.0	0.0	1.0
9722.223	700.0	100.0	100.0	0	0.0	0.0	0.191	1.0	96.13815	5.033	1	2.0	2.0	10.0	0.0	1.0
9722.223	700.0	100.0	100.0	0	0.0	0.0	0.189	1.0	95.79619	5.033	1	2.0	2.0	10.0	0.0	1.0
9722.223	700.0	100.0	100.0	0	0.0	0.0	0.187	1.0	95.12777	5.673	1	2.0	2.0	10.0	0.0	1.0
9722.223	700.0	100.0	100.0	0	0.0	0.0	0.185	1.0	95.12777	5.961	1	2.0	2.0	10.0	0.0	1.0
9722.223	700.0	100.0	100.0	0	0.0	0.0	0.183	1.0	95.53876	5.961	1	2.0	2.0	10.0	0.0	1.0
9722.223	700.0	100.0	100.0	0	0.0	0.0	0.181	1.0	95.991394	6.475	1	2.0	2.0	10.0	0.0	1.0
9722.223	700.0	100.0	100.0	0	0.0	0.0	0.179	1.0	95.991394	6.707	1	2.0	2.0	10.0	0.0	1.0
9722.223	700.0	100.0	100.0	0	0.0	0.0	0.177	1.0	96.78918	6.707	1	2.0	2.0	10.0	0.0	1.0
9722.223	700.0	100.0	100.0	0	0.0	0.0	0.174	1.0	96.78918	7.12	1	2.0	2.0	10.0	0.0	1.0
9722.223	700.0	100.0	100.0	0	0.0	0.0	0.172	1.0	97.315926	7.12	1	2.0	2.0	10.0	0.0	1.0
9722.223	700.0	100.0	100.0	0	0.0	0.0	0.17	1.0	96.79202	7.476	1	2.0	2.0	10.0	0.0	1.0
9722.223	700.0	100.0	100.0	0	0.0	0.0	0.168	1.0	96.79202	7.636	1	2.0	2.0	10.0	0.0	1.0
9722.223	700.0	100.0	100.0	0	0.0	0.0	0.166	1.0	96.20913	7.636	1	2.0	2.0	10.0	0.0	1.0
9722.223	700.0	100.0	100.0	0	0.0	0.0	0.163	1.0	95.864075	7.921	1	2.0	2.0	10.0	0.0	1.0
9722.223	700.0	100.0	100.0	0	0.0	0.0	0.161	1.0	95.864075	8.05	1	2.0	2.0	10.0	0.0	1.0
9722.223	700.0	100.0	100.0	0	0.0	0.0	0.159	1.0	95.525375	8.05	1	2.0	2.0	10.0	0.0	1.0
9722.223	700.0	100.0	100.0	0	0.0	0.0	0.156	1.0	95.525375	8.28	1	2.0	2.0	10.0	0.0	1.0
9722.223	700.0	100.0	100.0	0	0.0	0.0	0.154	1.0	96.28906	8.28	1	2.0	2.0	10.0	0.0	1.0
9722.223	700.0	100.0	100.0	0	0.0	0.0	0.151	1.0	96.20604	8.383	1	2.0	2.0	12.0	0.0	1.0
9722.223	700.0	100.0	100.0	0	0.0	0.0	0.149	1.0	96.20604	8.568	1	2.0	2.0	12.0	0.0	1.0
9722.223	700.0	100.0	100.0	0	0.0	0.0	0.146	1.0	96.70629	8.568	1	2.0	2.0	12.0	0.0	1.0
9722.223	700.0	100.0	100.0	0	0.0	0.0	0.144	1.0	96.114395	8.726	1	2.0	2.0	12.0	0.0	1.0
9722.223	700.0	100.0	100.0	0	0.0	0.0	0.141	1.0	96.114395	8.798	1	2.0	2.0	12.0	0.0	1.0
9722.223	700.0	100.0	100.0	0	0.0	0.0	0.139	1.0	96.55519	8.798	1	2.0	2.0	12.0	0.0	1.0
9722.223	700.0	100.0	100.0	0	0.0	0.0	0.136	1.0	96.55519	8.925	1	2.0	2.0	12.0	0.0	1.0
9722.223	700.0	100.0	100.0	0	0.0	0.0	0.134	1.0	95.9998	8.925	1	2.0	2.0	12.0	0.0	1.0
9722.223	700.0	100.0	100.0	0	0.0	0.0	0.131	1.0	95.94289	8.983	1	2.0	2.0	12.0	0.0	1.0
9722.223	700.0	100.0	100.0	0	0.0	0.0	0.128	1.0	95.94289	9.085	1	2.0	2.0	12.0	0.0	1.0
9722.223	700.0	100.0	100.0	0	0.0	0.0	0.126	1.0	96.18055	9.085	1	2.0	2.0	12.0	0.0	1.0
9722.223	700.0	100.0	100.0	0	0.0	0.0	0.123	1.0	95.90426	9.131	1	2.0	2.0	12.0	0.0	1.0
9722.223	700.0	100.0	100.0	0	0.0	0.0	0.12	1.0	95.90426	9.213	1	2.0	2.0	12.0	0.0	1.0
9722.223	700.0	100.0	100.0	0	0.0	0.0	0.117	1.0	95.40126	9.213	1	2.0	2.0	12.0	0.0	1.0
9722.223	700.0	100.0	100.0	0	0.0	0.0	0.114	1.0	95.40126	9.251	1	2.0	2.0	12.0	0.0	1.0
9722.223	700.0	100.0	100.0	0	0.0	0.0	0.111	1.0	94.720535	9.251	1	2.0	2.0	12.0	0.0	1.0
9722.223	700.0	100.0	100.0	0	0.0	0.0	0.108	1.0	95.674736	9.316	1	2.0	2.0	12.0	0.0	1.0
9722.223	700.0	100.0	100.0	0	0.0	0.0	0.105	1.0	95.674736	9.346	1	2.0	2.0	12.0	0.0	1.0
9722.223	700.0	100.0	100.0	0	0.0	0.0	0.102	1.0	97.0507	9.346	1	2.0	2.0	12.0	0.0	1.0
9722.223	700.0	100.0	100.0	0	0.0	0.0	0.099	1.0	96.82766	9.399	1	2.0	2.0	12.0	0.0	1.0
9722.223	700.0	100.0	100.0	0	0.0	0.0	0.095	1.0	96.82766	9.422	1	2.0	2.0	12.0	0.0	1.0
9722.223	700.0	100.0	100.0	0	0.0	0.0	0.092	1.0	96.98218	9.422	1	2.0	2.0	12.0	0.0	1.0
9722.223	700.0	100.0	100.0	0	0.0	0.0	0.089	1.0	95.76995	9.466	1	2.0	2.0	12.0	0.0	1.0
9722.223	700.0	100.0	100.0	0	0.0	0.0	0.086	1.0	96.28274	9.466	1	2.0	2.0	12.0	0.0	1.0
9722.223	700.0	100.0	100.0	0	0.0	0.0	0.082	1.0	97.227394	9.485	1	2.0	2.0	12.0	0.0	1.0
9722.223	700.0	100.0	100.0	0	0.0	0.0	0.079	1.0	97.227394	9.518	1	2.0	2.0	12.0	0.0	1.0
9722.223	700.0	100.0	100.0	0	0.0	0.0	0.076	1.0	97.08896	9.518	1	2.0	2.0	12.0	0.0	1.0
9722.223	700.0	100.0	100.0	0	0.0	0.0	0.073	1.0	96.63298	9.549	1	2.0	2.0	12.0	0.0	1.0
9722.223	700.0	100.0	100.0	0	0.0	0.0	0.069	1.0	96.63298	9.561	1	2.0	2.0	12.0	0.0	1.0
9722.223	700.0	100.0	100.0	0	0.0	0.0	0.066	1.0	96.10437	9.561	1	2.0	2.0	12.0	0.0	1.0
9722.223	700.0	100.0	100.0	0	0.0	0.0	0.063	1.0	96.10437	9.584	1	2.0	2.0	12.0	0.0	1.0
9722.223	700.0	100.0	100.0	0	0.0	0.0	0.06	1.0	97.380844	9.584	1	2.0	2.0	12.0	0.0	1.0
9722.223	700.0	100.0	100.0	0	0.0	0.0	0.057	1.0	97.073	9.595	1	2.0	2.0	12.0	0.0	1.0
9722.223	700.0	100.0	100.0	0	0.0	0.0	0.054	1.0	97.073	9.615	1	2.0	2.0	12.0	0.0	1.0
9722.223	700.0	100.0	100.0	0	0.0	0.0	0.051	1.0	96.86656	9.615	1	2.0	2.0	12.0	0.0	1.0
9722.223	700.0	100.0	100.0	0	0.0	0.0	0.048	1.0	96.78276	9.624	1	2.0	2.0	12.0	0.0	1.0
9722.223	700.0	100.0	100.0	0	0.0	0.0	0.045	1.0	96.4732	9.639	1	2.0	2.0	12.0	0.0	1.0
9722.223	700.0	100.0	100.0	0	0.0	0.0	0.042	1.0	96.63698	9.639	1	2.0	2.0	12.0	0.0	1.0
9722.223	700.0	100.0	100.0	0	0.0	0.0	0.04	1.0	96.63698	9.646	1	2.0	2.0	12.0	0.0	1.0
9722.223	700.0	100.0	100.0	0	0.0	0.0	0.037	1.0	96.27396	9.646	1	2.0	2.0	12.0	0.0	1.0
9722.223	700.0	100.0	100.0	0	0.0	0.0	0.034	1.0	96.118805	9.657	1	2.0	2.0	12.0	0.0	1.0
9722.223	700.0	100.0	100.0	0	0.0	0.0	0.032	1.0	96.118805	9.662	1	2.0	2.0	12.0	0.0	1.0
9722.223	700.0	100.0	100.0	0	0.0	0.0	0.029	1.0	96.62041	9.662	1	2.0	2.0	12.0	0.0	1.0
9722.223	700.0	100.0	100.0	0	0.0	0.0	0.026	1.0	96.013016	9.672	1	2.0	2.0	12.0	0.0	1.0
9722.223	700.0	100.0	100.0	0	0.0	0.0	0.024	1.0	96.013016	9.681	1	2.0	2.0	12.0	0.0	1.0
9722.223	700.0	100.0	100.0	0	0.0	0.0	0.022	1.0	96.68694	9.681	1	2.0	2.0	12.0	0.0	1.0
9722.223	700.0	100.0	100.0	0	0.0	0.0	0.019	1.0	96.68694	9.685	1	2.0	2.0	12.0	0.0	1.0
9722.223	700.0	100.0	100.0	0	0.0	0.0	0.017	1.0	96.49304	9.685	1	2.0	2.0	12.0	0.0	1.0
9722.223	700.0	100.0	100.0	0	0.0	0.0	0.014	1.0	96.58557	9.691	1	2.0	2.0	12.0	0.0	1.0
9722.223	700.0	100.0	100.0	0	0.0	0.0	0.012	1.0	96.58557	9.694	1	2.0	2.0	12.0	0.0	1.0
9722.223	700.0	100.0	100.0	0	0.0	0.0	0.009	1.0	97.54416	9.694	1	2.0	2.0	12.0	0.0	1.0
9722.223	700.0	100.0	100.0	0	0.0	0.0	0.007	1.0	97.54704	9.7	1	2.0	2.0	12.0	0.0	1.0
9722.223	700.0	100.0	100.0	0	0.0	0.0	0.005	1.0	97.54704	9.702	1	2.0	2.0	12.0	0.0	1.0
9722.223	700.0	100.0	100.0	0	0.0	0.0	0.002	1.0	98.15597	9.702	1	2.0	2.0	12.0	0.0	1.0
9722.223	700.0	100.0	100.0	0	0.0	0.0	0.0	1.0	98.15597	9.708	1	2.0	2.0	12.0	0.0	1.0
9722.223	700.0	100.0	100.0	0	0.0	0.0	-0.002	1.0	97.992836	9.708	1	2.0	2.0	12.0	0.0	1.0
9722.223	700.0	100.0	100.0	0	0.0	0.0	-0.005	1.0	97.82628	9.71	1	2.0	2.0	12.0	0.0	1.0
9722.223	700.0	100.0	100.0	0	0.0	0.0	-0.007	1.0	97.82628	9.712	1	2.0	2.0	12.0	0.0	1.0
9722.223	700.0	100.0	100.0	0	0.0	0.0	-0.009	1.0	98.05861	9.712	1	2.0	2.0	13.0	0.0	1.0
0.0	700.0	100.0	100.0	0	0.0	0.0	-0.012	1.0	98.04907	9.715	1	2.0	3.0	0.0	0.0	1.0
0.0	700.0	100.0	100.0	0	0.0	0.0	-0.014	1.0	98.04907	9.716	1	2.0	3.0	0.0	0.0	1.0
0.0	700.0	100.0	100.0	0	0.0	0.0	-0.016	1.0	98.502785	9.716	1	2.0	3.0	0.0	0.0	1.0
0.0	700.0	100.0	100.0	0	0.0	0.0	-0.017	1.0	98.502785	9.719	1	2.0	3.0	0.0	0.0	1.0
0.0	700.0	100.0	100.0	0	0.0	0.0	-0.019	1.0	97.38661	9.719	1	2.0	3.0	0.0	0.0	1.0
0.0	700.0	100.0	100.0	0	0.0	0.0	-0.02	1.0	97.40781	9.032	1	2.0	3.0	0.0	0.0	1.0
0.0	700.0	100.0	100.0	0	0.0	0.0	-0.021	1.0	97.40781	7.799	1	2.0	3.0	0.0	0.0	1.0
0.0	700.0	100.0	100.0	0	0.0	0.0	-0.022	1.0	96.95634	7.799	1	2.0	3.0	0.0	0.0	1.0
0.0	700.0	100.0	100.0	0	0.0	0.0	-0.023	1.0	96.8534	7.248	1	2.0	3.0	0.0	0.0	1.0
0.0	700.0	100.0	100.0	0	0.0	0.0	-0.023	1.0	96.8534	6.259	1	2.0	3.0	0.0	0.0	1.0
0.0	700.0	100.0	100.0	0	0.0	0.0	-0.024	1.0	96.159744	6.259	1	2.0	3.0	0.0	0.0	1.0
0.0	700.0	100.0	100.0	0	0.0	0.0	-0.024	1.0	96.159744	5.817	1	2.0	3.0	0.0	0.0	1.0
0.0	700.0	100.0	100.0	0	0.0	0.0	-0.024	1.0	96.73733	5.817	1	2.0	3.0	0.0	0.0	1.0
0.0	700.0	100.0	100.0	0	0.0	0.0	-0.023	1.0	96.50951	5.023	1	2.0	3.0	1.0	0.0	1.0
0.0	700.0	100.0	100.0	0	0.0	0.0	-0.023	1.0	96.50951	4.668	1	2.0	3.0	1.0	0.0	1.0
0.0	700.0	100.0	100.0	0	0.0	0.0	-0.023	1.0	96.010605	4.668	0	2.0	3.0	7.0	0.0	1.0
0.0	700.0	100.0	100.0	0	0.0	0.0	-0.022	1.0	95.666985	4.031	0	2.0	3.0	0.0	0.0	1.0
0.0	700.0	100.0	100.0	0	0.0	0.0	-0.022	1.0	95.666985	3.747	0	2.0	3.0	0.0	0.0	1.0
0.0	700.0	100.0	100.0	0	0.0	0.0	-0.021	1.0	96.39724	3.747	0	2.0	3.0	0.0	0.0	1.0
0.0	700.0	100.0	100.0	0	0.0	0.0	-0.02	1.0	96.39724	3.236	0	2.0	3.0	0.0	0.0	1.0
0.0	700.0	100.0	100.0	0	0.0	0.0	-0.02	1.0	95.946976	3.236	0	2.0	3.0	0.0	0.0	1.0
0.0	700.0	100.0	100.0	0	0.0	0.0	-0.019	1.0	96.05818	2.793	0	2.0	3.0	0.0	0.0	1.0
0.0	700.0	100.0	100.0	0	0.0	0.0	-0.018	1.0	96.05818	2.596	0	2.0	3.0	0.0	0.0	1.0
0.0	700.0	100.0	100.0	0	0.0	0.0	-0.017	1.0	96.5556	2.596	0	2.0	3.0	0.0	0.0	1.0
0.0	700.0	100.0	100.0	0	0.0	0.0	-0.016	1.0	96.14401	2.241	0	2.0	3.0	0.0	0.0	1.0
0.0	700.0	100.0	100.0	0	0.0	0.0	-0.015	1.0	96.14401	2.083	0	2.0	3.0	0.0	0.0	1.0
0.0	700.0	100.0	100.0	0	0.0	0.0	-0.014	1.0	97.57266	2.083	0	2.0	3.0	0.0	0.0	1.0
0.0	700.0	100.0	100.0	0	0.0	0.0	-0.012	1.0	96.62558	1.798	0	2.0	3.0	0.0	0.0	1.0
0.0	700.0	100.0	100.0	0	0.0	0.0	-0.011	1.0	96.375374	1.798	0	2.0	3.0	0.0	0.0	1.0
0.0	700.0	100.0	100.0	0	0.0	0.0	-0.009	1.0	96.70668	1.671	0	2.0	3.0	0.0	0.0	1.0
0.0	700.0	100.0	100.0	0	0.0	0.0	-0.008	1.0	96.27808	1.443	0	2.0	3.0	0.0	0.0	1.0
0.0	700.0	100.0	100.0	0	0.0	0.0	-0.006	1.0	97.03464	1.443	0	2.0	3.0	0.0	0.0	1.0
0.0	700.0	100.0	100.0	0	0.0	0.0	-0.005	1.0	97.13051	1.342	0	2.0	3.0	0.0	0.0	1.0
0.0	700.0	100.0	100.0	0	0.0	0.0	-0.003	1.0	97.13051	1.342	0	2.0	3.0	0.0	0.0	1.0
0.0	700.0	100.0	100.0	0	0.0	0.0	-0.001	1.0	97.99058	1.158	0	2.0	3.0	0.0	0.0	1.0
0.0	700.0	100.0	100.0	0	0.0	0.0	0.0	1.0	97.99058	1.0	0	2.0	3.0	0.0	0.0	1.0
0.0	700.0	100.0	100.0	0	0.0	0.0	0.002	1.0	97.67714	1.0	0	2.0	3.0	0.0	0.0	1.0
0.0	700.0	100.0	100.0	0	0.0	0.0	0.004	1.0	97.75239	0.929	0	2.0	3.0	0.0	0.0	1.0
0.0	700.0	100.0	100.0	0	0.0	0.0	0.007	1.0	97.75239	0.802	0	2.0	3.0	0.0	0.0	1.0
0.0	700.0	100.0	100.0	0	0.0	0.0	0.009	1.0	97.71856	0.802	0	2.0	3.0	0.0	0.0	1.0
0.0	700.0	100.0	100.0	0	0.0	0.0	0.012	1.0	98.31094	0.745	0	2.0	3.0	0.0	0.0	1.0
0.0	700.0	100.0	100.0	0	0.0	0.0	0.014	1.0	97.65108	0.643	0	2.0	3.0	0.0	0.0	1.0
0.0	700.0	100.0	100.0	0	0.0	0.0	0.016	1.0	97.078835	0.643	0	2.0	3.0	0.0	0.0	1.0
0.0	700.0	100.0	100.0	0	0.0	0.0	0.019	1.0	97.078835	0.555	0	2.0	3.0	0.0	0.0	1.0
0.0	700.0	100.0	100.0	0	0.0	0.0	0.021	1.0	96.33604	0.555	0	2.0	3.0	0.0	0.0	1.0
0.0	700.0	100.0	100.0	0	0.0	0.0	0.024	1.0	96.866104	0.516	0	2.0	3.0	0.0	0.0	1.0
0.0	700.0	100.0	100.0	0	0.0	0.0	0.027	1.0	96.866104	0.479	0	2.0	3.0	0.0	0.0	1.0
0.0	700.0	100.0	100.0	0	0.0	0.0	0.029	1.0	97.296295	0.479	0	2.0	3.0	0.0	0.0	1.0
0.0	700.0	100.0	100.0	0	0.0	0.0	0.032	1.0	97.89912	0.414	0	2.0	3.0	0.0	0.0	1.0
0.0	700.0	100.0	100.0	0	0.0	0.0	0.034	1.0	97.89912	0.357	0	2.0	3.0	0.0	0.0	1.0
0.0	700.0	100.0	100.0	0	0.0	0.0	0.037	1.0	97.47227	0.357	0	2.0	3.0	0.0	0.0	1.0
0.0	700.0	100.0	100.0	0	0.0	0.0	0.04	1.0	97.47227	0.332	0	2.0	3.0	0.0	0.0	1.0
0.0	700.0	100.0	100.0	0	0.0	0.0	0.043	1.0	96.94899	0.332	0	2.0	3.0	0.0	0.0	1.0
0.0	700.0	100.0	100.0	0	0.0	0.0	0.045	1.0	97.59121	0.286	0	2.0	3.0	0.0	0.0	1.0
0.0	700.0	100.0	100.0	0	0.0	0.0	0.048	1.0	97.59121	0.266	0	2.0	3.0	0.0	0.0	1.0
0.0	700.0	100.0	100.0	0	0.0	0.0	0.051	1.0	97.98155	0.266	0	2.0	3.0	0.0	0.0	1.0
0.0	700.0	100.0	100.0	0	0.0	0.0	0.054	1.0	98.30883	0.23	0	2.0	3.0	0.0	0.0	1.0
0.0	700.0	100.0	100.0	0	0.0	0.0	0.056	1.0	98.30883	0.213	0	2.0	3.0	0.0	0.0	1.0
0.0	700.0	100.0	100.0	0	0.0	0.0	0.059	1.0	98.36812	0.213	0	2.0	3.0	0.0	0.0	1.0
0.0	700.0	100.0	100.0	0	0.0	0.0	0.062	1.0	98.36812	0.184	0	2.0	3.0	0.0	0.0	1.0
0.0	700.0	100.0	100.0	0	0.0	0.0	0.065	1.0	98.31251	0.184	0	2.0	3.0	0.0	0.0	1.0
0.0	700.0	100.0	100.0	0	0.0	0.0	0.068	1.0	98.792816	0.159	0	2.0	3.0	0.0	0.0	1.0
0.0	700.0	100.0	100.0	0	0.0	0.0	0.071	1.0	98.792816	0.147	0	2.0	3.0	0.0	0.0	1.0
0.0	700.0	100.0	100.0	0	0.0	0.0	0.074	1.0	99.62252	0.147	0	2.0	3.0	0.0	0.0	1.0
0.0	700.0	100.0	100.0	0	0.0	0.0	0.077	1.0	98.22081	0.127	0	2.0	3.0	0.0	0.0	1.0
0.0	700.0	100.0	100.0	0	0.0	0.0	0.08	1.0	98.22081	0.118	0	2.0	3.0	0.0	0.0	1.0
0.0	700.0	100.0	100.0	0	0.0	0.0	0.083	1.0	98.81319	0.118	0	2.0	3.0	0.0	0.0	1.0
0.0	700.0	100.0	100.0	0	0.0	0.0	0.086	1.0	98.81319	0.102	0	2.0	3.0	0.0	0.0	1.0
0.0	700.0	100.0	100.0	0	0.0	0.0	0.089	1.0	98.86695	0.102	0	2.0	3.0	0.0	0.0	1.0
0.0	700.0	100.0	100.0	0	0.0	0.0	0.092	1.0	98.77444	0.094	0	2.0	3.0	0.0	0.0	1.0
0.0	700.0	100.0	100.0	0	0.0	0.0	0.095	1.0	98.77444	0.081	0	2.0	3.0	0.0	0.0	1.0
0.0	700.0	100.0	100.0	0	0.0	0.0	0.098	1.0	97.58043	0.081	0	2.0	3.0	0.0	0.0	1.0
0.0	700.0	100.0	100.0	0	0.0	0.0	0.101	1.0	98.51664	0.07	0	2.0	3.0	0.0	0.0	1.0
0.0	700.0	100.0	100.0	0	0.0	0.0	0.104	1.0	98.51664	0.065	0	2.0	3.0	0.0	0.0	1.0
0.0	700.0	100.0	100.0	0	0.0	0.0	0.107	1.0	98.84284	0.065	0	2.0	3.0	0.0	0.0	1.0
0.0	700.0	100.0	100.0	0	0.0	0.0	0.11	1.0	98.74327	0.056	0	2.0	3.0	0.0	0.0	1.0
0.0	700.0	100.0	100.0	0	0.0	0.0	0.112	1.0	98.4762	0.056	0	2.0	3.0	0.0	0.0	1.0
0.0	700.0	100.0	100.0	0	0.0	0.0	0.115	1.0	97.884445	0.052	0	2.0	3.0	0.0	0.0	1.0
0.0	700.0	100.0	100.0	0	0.0	0.0	0.118	1.0	97.884445	0.045	0	2.0	3.0	0.0	0.0	1.0
0.0	700.0	100.0	100.0	0	0.0	0.0	0.121	1.0	97.50325	0.045	0	2.0	3.0	0.0	0.0	1.0
0.0	700.0	100.0	100.0	0	0.0	0.0	0.124	1.0	97.239136	0.041	0	2.0	3.0	0.0	0.0	1.0
0.0	700.0	100.0	100.0	0	0.0	0.0	0.126	1.0	97.239136	0.035	0	2.0	3.0	0.0	0.0	1.0
0.0	700.0	100.0	100.0	0	0.0	0.0	0.129	1.0	98.213974	0.035	0	2.0	3.0	0.0	0.0	1.0
0.0	700.0	100.0	100.0	0	0.0	0.0	0.132	1.0	98.213974	0.03	0	2.0	3.0	0.0	0.0	1.0
0.0	700.0	100.0	100.0	0	0.0	0.0	0.134	1.0	97.96123	0.03	0	2.0	3.0	0.0	0.0	1.0
0.0	700.0	100.0	100.0	0	0.0	0.0	0.137	1.0	98.160614	0.028	0	2.0	3.0	0.0	0.0	1.0
0.0	700.0	100.0	100.0	0	0.0	0.0	0.139	1.0	98.160614	0.024	0	2.0	3.0	0.0	0.0	1.0
0.0	700.0	100.0	100.0	0	0.0	0.0	0.142	1.0	97.40501	0.024	0	2.0	3.0	0.0	0.0	1.0
0.0	700.0	100.0	100.0	0	0.0	0.0	0.144	1.0	97.235695	0.022	0	2.0	3.0	0.0	0.0	1.0
0.0	700.0	100.0	100.0	0	0.0	0.0	0.146	1.0	97.235695	0.019	0	2.0	3.0	0.0	0.0	1.0
0.0	700.0	100.0	100.0	0	0.0	0.0	0.149	1.0	97.4637	0.019	0	2.0	3.0	0.0	0.0	1.0
0.0	700.0	100.0	100.0	0	0.0	0.0	0.151	1.0	97.4637	0.018	0	2.0	3.0	0.0	0.0	1.0
0.0	700.0	100.0	100.0	0	0.0	0.0	0.153	1.0	97.70589	0.018	0	2.0	3.0	0.0	0.0	1.0
0.0	700.0	100.0	100.0	0	0.0	0.0	0.155	1.0	97.03653	0.015	0	2.0	3.0	0.0	0.0	1.0
0.0	700.0	100.0	100.0	0	0.0	0.0	0.157	1.0	97.03653	0.014	0	2.0	3.0	0.0	0.0	1.0
0.0	700.0	100.0	100.0	0	0.0	0.0	0.159	1.0	96.91313	0.014	0	2.0	3.0	0.0	0.0	1.0
0.0	700.0	100.0	100.0	0	0.0	0.0	0.161	1.0	96.41489	0.012	0	2.0	3.0	0.0	0.0	1.0
0.0	700.0	100.0	100.0	0	0.0	0.0	0.164	1.0	96.41489	0.011	0	2.0	3.0	0.0	0.0	1.0
0.0	700.0	100.0	100.0	0	0.0	0.0	0.165	1.0	96.05947	0.011	0	2.0	3.0	0.0	0.0	1.0
0.0	700.0	100.0	100.0	0	0.0	0.0	0.167	1.0	96.05947	0.009	0	2.0	3.0	0.0	0.0	1.0
0.0	700.0	100.0	100.0	0	0.0	0.0	0.169	1.0	95.4541	0.009	0	2.0	3.0	0.0	0.0	1.0
0.0	700.0	100.0	100.0	0	0.0	0.0	0.171	1.0	95.61909	0.008	0	2.0	3.0	0.0	0.0	1.0
0.0	700.0	100.0	100.0	0	0.0	0.0	0.173	1.0	95.61909	0.007	0	2.0	3.0	0.0	0.0	1.0
0.0	700.0	100.0	100.0	0	0.0	0.0	0.174	1.0	94.96285	0.007	0	2.0	3.0	0.0	0.0	1.0
0.0	700.0	100.0	100.0	0	0.0	0.0	0.176	1.0	95.926025	0.006	0	2.0	3.0	0.0	0.0	1.0
0.0	700.0	100.0	100.0	0	0.0	0.0	0.177	1.0	95.926025	0.005	0	2.0	3.0	0.0	0.0	1.0
0.0	700.0	100.0	100.0	0	0.0	0.0	0.179	1.0	96.41016	0.005	0	2.0	3.0	0.0	0.0	1.0
0.0	700.0	100.0	100.0	0	0.0	0.0	0.18	1.0	96.41016	0.004	0	2.0	3.0	0.0	0.0	1.0
0.0	700.0	100.0	100.0	0	0.0	0.0	0.181	1.0	96.35375	0.004	0	2.0	3.0	0.0	0.0	1.0
0.0	700.0	100.0	100.0	0	0.0	0.0	0.182	1.0	96.56773	0.004	0	2.0	3.0	0.0	0.0	1.0
0.0	700.0	100.0	100.0	0	0.0	0.0	0.183	1.0	96.56773	0.003	0	2.0	3.0	0.0	0.0	1.0
0.0	700.0	100.0	100.0	0	0.0	0.0	0.184	1.0	96.08403	0.003	0	2.0	3.0	0.0	0.0	1.0
0.0	700.0	100.0	100.0	0	0.0	0.0	0.185	1.0	96.37646	0.003	0	2.0	3.0	0.0	0.0	1.0
0.0	700.0	100.0	100.0	0	0.0	0.0	0.186	1.0	96.37646	0.002	0	2.0	3.0	0.0	0.0	1.0
0.0	700.0	100.0	100.0	0	0.0	0.0	0.186	1.0	96.461426	0.002	0	2.0	3.0	0.0	0.0	1.0
0.0	700.0	100.0	100.0	0	0.0	0.0	0.187	1.0	96.461426	0.002	0	2.0	3.0	0.0	0.0	1.0
0.0	700.0	100.0	100.0	0	0.0	0.0	0.187	1.0	95.92252	0.002	0	2.0	3.0	0.0	0.0	1.0
0.0	700.0	100.0	100.0	0	0.0	0.0	0.187	1.0	97.47589	0.002	0	2.0	3.0	0.0	0.0	1.0
0.0	700.0	100.0	100.0	0	0.0	0.0	0.187	1.0	97.47589	0.001	0	2.0	3.0	0.0	0.0	1.0
0.0	700.0	100.0	100.0	0	0.0	0.0	0.186	1.0	96.69364	0.001	0	2.0	3.0	8.0	0.0	1.0
0.0	700.0	100.0	100.0	0	0.0	0.0	0.186	1.0	97.441154	0.001	0	2.0	3.0	10.0	0.0	1.0
0.0	700.0	100.0	100.0	0	0.0	0.0	0.185	1.0	97.441154	0.001	0	2.0	3.0	10.0	0.0	1.0
11111.111	800.0	100.0	100.0	0	0.0	0.0	0.185	1.0	97.64499	0.001	0	2.0	3.0	10.0	0.0	1.0
11111.111	800.0	100.0	100.0	0	0.0	0.0	0.183	1.0	97.64499	0.0	0	2.0	3.0	10.0	0.0	1.0
11111.111	800.0	100.0	100.0	0	0.0	0.0	0.182	1.0	97.97624	0.0	0	2.0	3.0	10.0	0.0	1.0
11111.111	800.0	100.0	100.0	0	0.0	0.0	0.181	1.0	99.00829	0.787	0	2.0	3.0	10.0	0.0	1.0
11111.111	800.0	100.0	100.0	0	0.0	0.0	0.18	1.0	99.00829	1.519	0	2.0	3.0	10.0	0.0	1.0
11111.111	800.0	100.0	100.0	0	0.0	0.0	0.179	1.0	98.06813	1.519	0	2.0	3.0	10.0	0.0	1.0
11111.111	800.0	100.0	100.0	0	0.0	0.0	0.177	1.0	97.5489	2.828	0	2.0	3.0	10.0	0.0	1.0
11111.111	800.0	100.0	100.0	0	0.0	0.0	0.176	1.0	97.5489	3.415	0	2.0	3.0	10.0	0.0	1.0
11111.111	800.0	100.0	100.0	0	0.0	0.0	0.174	1.0	97.0285	3.415	0	2.0	3.0	10.0	0.0	1.0
11111.111	800.0	100.0	100.0	0	0.0	0.0	0.173	1.0	97.0285	4.467	0	2.0	3.0	10.0	0.0	1.0
11111.111	800.0	100.0	100.0	0	0.0	0.0	0.172	1.0	96.59505	4.467	0	2.0	3.0	10.0	0.0	1.0
11111.111	800.0	100.0	100.0	0	0.0	0.0	0.17	1.0	96.09261	4.937	0	2.0	3.0	10.0	0.0	1.0
11111.111	800.0	100.0	100.0	0	0.0	0.0	0.168	1.0	96.09261	5.782	0	2.0	3.0	10.0	0.0	1.0
11111.111	800.0	100.0	100.0	0	0.0	0.0	0.167	1.0	95.114456	5.782	0	2.0	3.0	10.0	0.0	1.0
11111.111	800.0	100.0	100.0	0	0.0	0.0	0.165	1.0	94.39815	6.159	0	2.0	3.0	10.0	0.0	1.0
11111.111	800.0	100.0	100.0	0	0.0	0.0	0.163	1.0	94.39815	6.837	0	2.0	3.0	10.0	0.0	1.0
11111.111	800.0	100.0	100.0	0	0.0	0.0	0.161	1.0	94.88687	6.837	0	2.0	3.0	10.0	0.0	1.0
11111.111	800.0	100.0	100.0	0	0.0	0.0	0.159	1.0	94.88687	7.141	0	2.0	3.0	10.0	0.0	1.0
11111.111	800.0	100.0	100.0	0	0.0	0.0	0.156	1.0	94.75212	7.141	0	2.0	3.0	10.0	0.0	1.0
11111.111	800.0	100.0	100.0	0	0.0	0.0	0.154	1.0	94.724106	7.683	0	2.0	3.0	10.0	0.0	1.0
11111.111	800.0	100.0	100.0	0	0.0	0.0	0.152	1.0	94.724106	7.928	0	2.0	3.0	10.0	0.0	1.0
11111.111	800.0	100.0	100.0	0	0.0	0.0	0.15	1.0	95.103546	7.928	0	2.0	3.0	12.0	0.0	1.0
11111.111	800.0	100.0	100.0	0	0.0	0.0	0.148	1.0	95.14057	8.364	0	2.0	3.0	12.0	0.0	1.0
11111.111	800.0	100.0	100.0	0	0.0	0.0	0.146	1.0	95.14057	8.558	0	2.0	3.0	12.0	0.0	1.0
11111.111	800.0	100.0	100.0	0	0.0	0.0	0.143	1.0	94.76671	8.558	0	2.0	3.0	12.0	0.0	1.0
11111.111	800.0	100.0	100.0	0	0.0	0.0	0.141	1.0	94.82743	8.908	0	2.0	3.0	12.0	0.0	1.0
11111.111	800.0	100.0	100.0	0	0.0	0.0	0.139	1.0	94.59491	8.908	0	2.0	3.0	12.0	0.0	1.0
11111.111	800.0	100.0	100.0	0	0.0	0.0	0.136	1.0	94.62108	9.212	0	2.0	3.0	12.0	0.0	1.0
11111.111	800.0	100.0	100.0	0	0.0	0.0	0.134	1.0	94.29764	9.346	0	2.0	3.0	12.0	0.0	1.0
11111.111	800.0	100.0	100.0	0	0.0	0.0	0.132	1.0	94.66067	9.346	0	2.0	3.0	12.0	0.0	1.0
11111.111	800.0	100.0	100.0	0	0.0	0.0	0.13	1.0	94.65056	9.472	0	2.0	3.0	12.0	0.0	1.0
11111.111	800.0	100.0	100.0	0	0.0	0.0	0.128	1.0	94.65056	9.698	0	2.0	3.0	12.0	0.0	1.0
11111.111	800.0	100.0	100.0	0	0.0	0.0	0.125	1.0	94.77823	9.698	0	2.0	3.0	12.0	0.0	1.0
11111.111	800.0	100.0	100.0	0	0.0	0.0	0.123	1.0	94.77823	9.892	0	2.0	3.0	12.0	0.0	1.0
11111.111	800.0	100.0	100.0	0	0.0	0.0	0.121	1.0	95.59275	9.892	0	2.0	3.0	12.0	0.0	1.0
11111.111	800.0	100.0	100.0	0	0.0	0.0	0.119	1.0	96.571465	9.98	0	2.0	3.0	12.0	0.0	1.0
11111.111	800.0	100.0	100.0	0	0.0	0.0	0.117	1.0	96.571465	10.136	0	2.0	3.0	12.0	0.0	1.0
11111.111	800.0	100.0	100.0	0	0.0	0.0	0.114	1.0	96.18227	10.136	0	2.0	3.0	12.0	0.0	1.0
11111.111	800.0	100.0	100.0	0	0.0	0.0	0.112	1.0	95.88696	10.207	0	2.0	3.0	12.0	0.0	1.0
11111.111	800.0	100.0	100.0	0	0.0	0.0	0.11	1.0	95.88696	10.332	0	2.0	3.0	12.0	0.0	1.0
11111.111	800.0	100.0	100.0	0	0.0	0.0	0.108	1.0	95.77376	10.332	0	2.0	3.0	12.0	0.0	1.0
11111.111	800.0	100.0	100.0	0	0.0	0.0	0.106	1.0	95.77376	10.387	0	2.0	3.0	12.0	0.0	1.0
11111.111	800.0	100.0	100.0	0	0.0	0.0	0.103	1.0	95.34118	10.387	0	2.0	3.0	12.0	0.0	1.0
11111.111	800.0	100.0	100.0	0	0.0	0.0	0.101	1.0	94.51763	10.488	0	2.0	3.0	12.0	0.0	1.0
11111.111	800.0	100.0	100.0	0	0.0	0.0	0.099	1.0	94.51763	10.534	0	2.0	3.0	12.0	0.0	1.0
11111.111	800.0	100.0	100.0	0	0.0	0.0	0.097	1.0	93.7851	10.534	0	2.0	3.0	12.0	0.0	1.0
11111.111	800.0	100.0	100.0	0	0.0	0.0	0.095	1.0	94.4525	10.615	0	2.0	3.0	12.0	0.0	1.0
11111.111	800.0	100.0	100.0	0	0.0	0.0	0.093	1.0	94.4525	10.651	0	2.0	3.0	12.0	0.0	1.0
11111.111	800.0	100.0	100.0	0	0.0	0.0	0.09	1.0	94.026276	10.651	0	2.0	3.0	12.0	0.0	1.0
11111.111	800.0	100.0	100.0	0	0.0	0.0	0.088	1.0	94.026276	10.715	0	2.0	3.0	12.0	0.0	1.0
11111.111	800.0	100.0	100.0	0	0.0	0.0	0.086	1.0	95.23655	10.715	0	2.0	3.0	12.0	0.0	1.0
11111.111	800.0	100.0	100.0	0	0.0	0.0	0.084	1.0	95.31169	10.745	0	2.0	3.0	12.0	0.0	1.0
11111.111	800.0	100.0	100.0	0	0.0	0.0	0.082	1.0	95.31169	10.797	0	2.0	3.0	12.0	0.0	1.0
11111.111	800.0	100.0	100.0	0	0.0	0.0	0.08	1.0	96.13411	10.797	0	2.0	3.0	12.0	0.0	1.0
11111.111	800.0	100.0	100.0	0	0.0	0.0	0.078	1.0	96.57282	10.819	0	2.0	3.0	12.0	0.0	1.0
11111.111	800.0	100.0	100.0	0	0.0	0.0	0.076	1.0	96.57282	10.861	0	2.0	3.0	12.0	0.0	1.0
11111.111	800.0	100.0	100.0	0	0.0	0.0	0.074	1.0	96.34839	10.861	0	2.0	3.0	12.0	0.0	1.0
11111.111	800.0	100.0	100.0	0	0.0	0.0	0.072	1.0	96.34839	10.88	0	2.0	3.0	12.0	0.0	1.0
11111.111	800.0	100.0	100.0	0	0.0	0.0	0.07	1.0	96.71053	10.88	0	2.0	3.0	12.0	0.0	1.0
11111.111	800.0	100.0	100.0	0	0.0	0.0	0.068	1.0	96.20147	10.913	0	2.0	3.0	12.0	0.0	1.0
11111.111	800.0	100.0	100.0	0	0.0	0.0	0.066	1.0	96.20147	10.943	0	2.0	3.0	12.0	0.0	1.0
11111.111	800.0	100.0	100.0	0	0.0	0.0	0.064	1.0	97.07669	10.943	0	2.0	3.0	12.0	0.0	1.0
11111.111	800.0	100.0	100.0	0	0.0	0.0	0.062	1.0	95.79916	10.955	0	2.0	3.0	12.0	0.0	1.0
11111.111	800.0	100.0	100.0	0	0.0	0.0	0.06	1.0	95.79916	10.978	0	2.0	3.0	12.0	0.0	1.0
11111.111	800.0	100.0	100.0	0	0.0	0.0	0.058	1.0	97.38333	10.978	0	2.0	3.0	12.0	0.0	1.0
11111.111	800.0	100.0	100.0	0	0.0	0.0	0.056	1.0	97.38333	10.99	0	2.0	3.0	12.0	0.0	1.0
11111.111	800.0	100.0	100.0	0	0.0	0.0	0.054	1.0	98.1022	10.99	0	2.0	3.0	12.0	0.0	1.0
11111.111	800.0	100.0	100.0	0	0.0	0.0	0.052	1.0	97.40968	11.008	0	2.0	3.0	12.0	0.0	1.0
11111.111	800.0	100.0	100.0	0	0.0	0.0	0.05	1.0	97.40968	11.016	0	2.0	3.0	12.0	0.0	1.0
11111.111	800.0	100.0	100.0	0	0.0	0.0	0.048	1.0	98.337	11.016	0	2.0	3.0	12.0	0.0	1.0
11111.111	800.0	100.0	100.0	0	0.0	0.0	0.046	1.0	97.1848	11.031	0	2.0	3.0	12.0	0.0	1.0
11111.111	800.0	100.0	100.0	0	0.0	0.0	0.044	1.0	97.1848	11.031	0	2.0	3.0	12.0	0.0	1.0
11111.111	800.0	100.0	100.0	0	0.0	0.0	0.042	1.0	96.2416	11.037	0	2.0	3.0	12.0	0.0	1.0
11111.111	800.0	100.0	100.0	0	0.0	0.0	0.041	1.0	96.2416	11.05	0	2.0	3.0	12.0	0.0	1.0
11111.111	800.0	100.0	100.0	1	0.0	0.0	0.039	1.0	95.86327	11.05	0	2.0	3.0	12.0	0.0	1.0
11111.111	800.0	100.0	100.0	1	0.0	0.0	0.037	1.0	95.83673	11.061	0	2.0	3.0	12.0	0.0	1.0
11111.111	800.0	100.0	100.0	1	0.0	0.0	0.036	1.0	95.45492	11.065	0	2.0	3.0	12.0	0.0	1.0
11111.111	800.0	100.0	100.0	1	0.0	0.0	0.034	1.0	95.00331	11.065	0	2.0	3.0	12.0	0.0	1.0
11111.111	800.0	100.0	100.0	1	0.0	0.0	0.032	1.0	95.39376	11.073	0	2.0	3.0	12.0	0.0	1.0
11111.111	800.0	100.0	100.0	1	0.0	0.0	0.03	1.0	94.95222	11.076	0	2.0	3.0	12.0	0.0	1.0
11111.111	800.0	100.0	100.0	1	0.0	0.0	0.029	1.0	94.76592	11.076	0	2.0	3.0	12.0	0.0	1.0
11111.111	800.0	100.0	100.0	1	0.0	0.0	0.027	1.0	94.76592	11.084	0	2.0	3.0	12.0	0.0	1.0
11111.111	800.0	100.0	100.0	1	0.0	0.0	0.026	1.0	94.15939	11.084	0	2.0	3.0	12.0	0.0	1.0
11111.111	800.0	100.0	100.0	1	0.0	0.0	0.024	1.0	93.91925	11.087	0	2.0	3.0	12.0	0.0	1.0
11111.111	800.0	100.0	100.0	1	0.0	0.0	0.023	1.0	93.91925	11.09	0	2.0	3.0	12.0	0.0	1.0
11111.111	800.0	100.0	100.0	1	0.0	0.0	0.021	1.0	94.98679	11.09	0	2.0	3.0	12.0	0.0	1.0
11111.111	800.0	100.0	100.0	1	0.0	0.0	0.019	1.0	94.99195	11.094	0	2.0	3.0	12.0	0.0	1.0
11111.111	800.0	100.0	100.0	1	0.0	0.0	0.017	1.0	94.99195	11.096	0	2.0	3.0	12.0	0.0	1.0
11111.111	800.0	100.0	100.0	1	0.0	0.0	0.016	1.0	95.61688	11.096	0	2.0	3.0	12.0	0.0	1.0
11111.111	800.0	100.0	100.0	1	0.0	0.0	0.014	1.0	95.61688	11.101	0	2.0	3.0	12.0	0.0	1.0
11111.111	800.0	100.0	100.0	1	0.0	0.0	0.012	1.0	95.28664	11.101	0	2.0	3.0	12.0	0.0	1.0
11111.111	800.0	100.0	100.0	1	0.0	0.0	0.01	1.0	95.16286	11.103	0	2.0	3.0	12.0	0.0	1.0
11111.111	800.0	100.0	100.0	1	0.0	0.0	0.008	1.0	95.16286	11.106	0	2.0	3.0	12.0	0.0	1.0
11111.111	800.0	100.0	100.0	1	0.0	0.0	0.006	1.0	94.72502	11.106	0	2.0	3.0	12.0	0.0	1.0
11111.111	800.0	100.0	100.0	1	0.0	0.0	0.004	1.0	94.5828	11.109	0	2.0	3.0	12.0	0.0	1.0
11111.111	800.0	100.0	100.0	1	0.0	0.0	0.002	1.0	94.5828	11.109	0	2.0	3.0	12.0	0.0	1.0
11111.111	800.0	100.0	100.0	1	0.0	0.0	0.0	1.0	94.36409	11.109	0	2.0	3.0	12.0	0.0	1.0
11111.111	800.0	100.0	100.0	1	0.0	0.0	-0.002	1.0	94.36409	11.111	0	2.0	3.0	12.0	0.0	1.0
11111.111	800.0	100.0	100.0	1	0.0	0.0	-0.005	1.0	94.403435	11.111	0	2.0	3.0	12.0	0.0	1.0
11111.111	800.0	100.0	100.0	1	0.0	0.0	-0.007	1.0	93.97497	11.113	0	2.0	3.0	12.0	0.0	1.0
11111.111	800.0	100.0	100.0	1	0.0	0.0	-0.009	1.0	93.97497	11.115	0	2.0	3.0	12.0	0.0	1.0
11111.111	800.0	100.0	100.0	1	0.0	0.0	-0.011	1.0	95.06511	11.115	0	2.0	3.0	13.0	0.0	1.0
0.0	800.0	100.0	100.0	0	0.0	0.0	-0.013	1.0	94.89365	11.115	0	2.0	2.0	0.0	1.0	1.0
0.0	800.0	100.0	100.0	0	0.0	0.0	-0.015	1.0	94.89365	11.115	0	2.0	2.0	0.0	1.0	1.0
0.0	800.0	100.0	100.0	0	0.0	0.0	-0.016	1.0	94.849594	11.115	0	2.0	2.0	0.0	1.0	1.0
0.0	800.0	100.0	100.0	0	0.0	0.0	-0.018	1.0	94.849594	11.118	0	2.0	2.0	0.0	1.0	1.0
0.0	800.0	100.0	100.0	0	0.0	0.0	-0.019	1.0	95.19058	11.118	0	2.0	2.0	0.0	1.0	1.0
0.0	800.0	100.0	100.0	0	0.0	0.0	-0.019	1.0	96.15491	10.332	0	2.0	2.0	0.0	1.0	1.0
0.0	800.0	100.0	100.0	0	0.0	0.0	-0.02	1.0	96.15491	8.922	0	2.0	2.0	0.0	1.0	1.0
0.0	800.0	100.0	100.0	0	0.0	0.0	-0.02	1.0	95.91006	8.922	0	2.0	2.0	0.0	1.0	1.0
0.0	800.0	100.0	100.0	0	0.0	0.0	-0.021	1.0	95.16023	7.704	0	2.0	2.0	0.0	1.0	1.0
0.0	800.0	100.0	100.0	0	0.0	0.0	-0.021	1.0	95.16023	7.704	0	2.0	2.0	0.0	1.0	1.0
0.0	800.0	100.0	100.0	0	0.0	0.0	-0.021	1.0	95.35405	7.16	0	2.0	2.0	0.0	1.0	1.0
0.0	800.0	100.0	100.0	0	0.0	0.0	-0.021	1.0	96.052635	6.183	0	2.0	2.0	0.0	1.0	1.0
0.0	800.0	100.0	100.0	0	0.0	0.0	-0.02	1.0	95.994446	6.183	0	2.0	2.0	0.0	1.0	1.0
0.0	800.0	100.0	100.0	0	0.0	0.0	-0.02	1.0	97.24755	5.745	0	2.0	2.0	1.0	1.0	1.0
0.0	800.0	100.0	100.0	0	0.0	0.0	-0.019	1.0	97.24755	4.962	0	2.0	2.0	1.0	1.0	1.0
0.0	800.0	100.0	100.0	0	0.0	0.0	-0.018	1.0	97.62528	4.962	1	2.0	2.0	3.0	1.0	1.0
-6944.445	500.0	100.0	100.0	0	0.0	0.0	-0.017	1.0	97.732895	4.611	1	2.0	2.0	3.0	1.0	1.0
-6944.445	500.0	100.0	100.0	0	0.0	0.0	-0.016	1.0	97.732895	4.611	1	2.0	2.0	3.0	1.0	1.0
-6944.445	500.0	100.0	100.0	0	0.0	0.0	-0.015	1.0	96.72507	3.983	1	2.0	2.0	3.0	1.0	1.0
-6944.445	500.0	100.0	100.0	0	0.0	0.0	-0.014	1.0	96.72507	2.947	1	2.0	2.0	3.0	1.0	1.0
-6944.445	500.0	100.0	100.0	0	0.0	0.0	-0.013	1.0	97.43041	2.947	1	2.0	2.0	3.0	1.0	1.0
-6944.445	500.0	100.0	100.0	0	0.0	0.0	-0.012	1.0	97.15361	2.248	1	2.0	2.0	3.0	1.0	1.0
-6944.445	500.0	100.0	100.0	0	0.0	0.0	-0.01	1.0	97.15361	0.991	1	2.0	2.0	3.0	1.0	1.0
-6944.445	500.0	100.0	100.0	0	0.0	0.0	-0.009	1.0	96.160645	0.991	1	2.0	2.0	3.0	1.0	1.0
-6944.445	500.0	100.0	100.0	0	0.0	0.0	-0.008	1.0	95.49114	0.43	1	2.0	2.0	5.0	1.0	1.0
-6944.445	500.0	100.0	100.0	0	0.0	0.0	-0.006	1.0	95.49114	-0.575	1	2.0	2.0	5.0	1.0	1.0
-6944.445	500.0	100.0	100.0	0	0.0	0.0	-0.004	1.0	96.34195	-0.575	1	2.0	2.0	5.0	1.0	1.0
-6944.445	500.0	100.0	100.0	0	0.0	0.0	-0.003	1.0	96.34195	-1.026	1	2.0	2.0	5.0	1.0	1.0
-6944.445	500.0	100.0	100.0	0	0.0	0.0	-0.001	1.0	97.45248	-1.026	1	2.0	2.0	5.0	1.0	1.0
-6944.445	500.0	100.0	100.0	0	0.0	0.0	0.0	1.0	96.94868	-1.834	1	2.0	2.0	5.0	1.0	1.0
-6944.445	500.0	100.0	100.0	0	0.0	0.0	0.001	1.0	96.94868	-2.532	1	2.0	2.0	5.0	1.0	1.0
-6944.445	500.0	100.0	100.0	0	0.0	0.0	0.003	1.0	96.55689	-2.532	1	2.0	2.0	5.0	1.0	1.0
-6944.445	500.0	100.0	100.0	0	0.0	0.0	0.005	1.0	96.30058	-2.845	1	2.0	2.0	5.0	1.0	1.0
-6944.445	500.0	100.0	100.0	0	0.0	0.0	0.007	1.0	96.30058	-3.405	1	2.0	2.0	5.0	1.0	1.0
-6944.445	500.0	100.0	100.0	0	0.0	0.0	0.009	1.0	96.02878	-3.405	1	2.0	2.0	5.0	1.0	1.0
-6944.445	500.0	100.0	100.0	0	0.0	0.0	0.011	1.0	96.02878	-3.656	1	2.0	2.0	5.0	1.0	1.0
-6944.445	500.0	100.0	100.0	0	0.0	0.0	0.013	1.0	96.609085	-3.656	1	2.0	2.0	5.0	1.0	1.0
-6944.445	500.0	100.0	100.0	0	0.0	0.0	0.015	1.0	95.97318	-4.105	1	2.0	2.0	5.0	1.0	1.0
-6944.445	500.0	100.0	100.0	0	0.0	0.0	0.017	1.0	95.97318	-4.307	1	2.0	2.0	5.0	1.0	1.0
-6944.445	500.0	100.0	100.0	0	0.0	0.0	0.019	1.0	96.06638	-4.307	1	2.0	2.0	5.0	1.0	1.0
-6944.445	500.0	100.0	100.0	0	0.0	0.0	0.022	1.0	96.7716	-4.668	1	2.0	2.0	5.0	1.0	1.0
-6944.445	500.0	100.0	100.0	0	0.0	0.0	0.024	1.0	96.7716	-4.668	1	2.0	2.0	5.0	1.0	1.0
-6944.445	500.0	100.0	100.0	0	0.0	0.0	0.026	1.0	96.57317	-4.83	1	2.0	2.0	5.0	1.0	1.0
-6944.445	500.0	100.0	100.0	0	0.0	0.0	0.028	1.0	96.57317	-5.119	1	2.0	2.0	5.0	1.0	1.0
-6944.445	500.0	100.0	100.0	0	0.0	0.0	0.03	1.0	96.456825	-5.119	1	2.0	2.0	5.0	1.0	1.0
-6944.445	500.0	100.0	100.0	0	0.0	0.0	0.033	1.0	95.93911	-5.248	1	2.0	2.0	5.0	1.0	1.0
-6944.445	500.0	100.0	100.0	0	0.0	0.0	0.035	1.0	95.93911	-5.481	1	2.0	2.0	5.0	1.0	1.0
-6944.445	500.0	100.0	100.0	0	0.0	0.0	0.037	1.0	97.028854	-5.481	1	2.0	2.0	5.0	1.0	1.0
-6944.445	500.0	100.0	100.0	0	0.0	0.0	0.039	1.0	97.46977	-5.585	1	2.0	2.0	5.0	1.0	1.0
-6944.445	500.0	100.0	100.0	0	0.0	0.0	0.042	1.0	96.883865	-5.771	1	2.0	2.0	5.0	1.0	1.0
-6944.445	500.0	100.0	100.0	0	0.0	0.0	0.044	1.0	96.7717	-5.771	1	2.0	2.0	5.0	1.0	1.0
-6944.445	500.0	100.0	100.0	0	0.0	0.0	0.046	1.0	96.7717	-5.932	1	2.0	2.0	5.0	1.0	1.0
-6944.445	500.0	100.0	100.0	0	0.0	0.0	0.049	1.0	97.09436	-5.932	1	2.0	2.0	5.0	1.0	1.0
-6944.445	500.0	100.0	100.0	0	0.0	0.0	0.051	1.0	96.92698	-6.005	1	2.0	2.0	5.0	1.0	1.0
-6944.445	500.0	100.0	100.0	0	0.0	0.0	0.053	1.0	96.92698	-6.134	1	2.0	2.0	5.0	1.0	1.0
-6944.445	500.0	100.0	100.0	0	0.0	0.0	0.055	1.0	97.747856	-6.134	1	2.0	2.0	5.0	1.0	1.0
-6944.445	500.0	100.0	100.0	0	0.0	0.0	0.057	1.0	97.35596	-6.192	1	2.0	2.0	5.0	1.0	1.0
-6944.445	500.0	100.0	100.0	0	0.0	0.0	0.06	1.0	97.35596	-6.295	1	2.0	2.0	5.0	1.0	1.0
-6944.445	500.0	100.0	100.0	0	0.0	0.0	0.062	1.0	96.89105	-6.295	1	2.0	2.0	5.0	1.0	1.0
-6944.445	500.0	100.0	100.0	0	0.0	0.0	0.064	1.0	96.89105	-6.342	1	2.0	2.0	5.0	1.0	1.0
-6944.445	500.0	100.0	100.0	0	0.0	0.0	0.067	1.0	96.695526	-6.342	1	2.0	2.0	5.0	1.0	1.0
-6944.445	500.0	100.0	100.0	0	0.0	0.0	0.069	1.0	96.601036	-6.425	1	2.0	2.0	5.0	1.0	1.0
-6944.445	500.0	100.0	100.0	0	0.0	0.0	0.071	1.0	96.601036	-6.462	1	2.0	2.0	5.0	1.0	1.0
-6944.445	500.0	100.0	100.0	0	0.0	0.0	0.073	1.0	97.33336	-6.462	1	2.0	2.0	5.0	1.0	1.0
-6944.445	500.0	100.0	100.0	0	0.0	0.0	0.075	1.0	97.295364	-6.529	1	2.0	2.0	5.0	1.0	1.0
-6944.445	500.0	100.0	100.0	0	0.0	0.0	0.078	1.0	97.295364	-6.559	1	2.0	2.0	5.0	1.0	1.0
-6944.445	500.0	100.0	100.0	0	0.0	0.0	0.08	1.0	97.43136	-6.559	1	2.0	2.0	5.0	1.0	1.0
-6944.445	500.0	100.0	100.0	0	0.0	0.0	0.083	1.0	97.43136	-6.613	1	2.0	2.0	5.0	1.0	1.0
-6944.445	500.0	100.0	100.0	0	0.0	0.0	0.085	1.0	97.66473	-6.613	1	2.0	2.0	5.0	1.0	1.0
-6944.445	500.0	100.0	100.0	0	0.0	0.0	0.088	1.0	97.15953	-6.659	1	2.0	2.0	5.0	1.0	1.0
-6944.445	500.0	100.0	100.0	0	0.0	0.0	0.09	1.0	97.15953	-6.68	1	2.0	2.0	5.0	1.0	1.0
-6944.445	500.0	100.0	100.0	0	0.0	0.0	0.092	1.0	97.475105	-6.68	1	2.0	2.0	5.0	1.0	1.0
-6944.445	500.0	100.0	100.0	0	0.0	0.0	0.095	1.0	97.71499	-6.717	1	2.0	2.0	5.0	1.0	1.0
-6944.445	500.0	100.0	100.0	0	0.0	0.0	0.097	1.0	97.71499	-6.734	1	2.0	2.0	5.0	1.0	1.0
-6944.445	500.0	100.0	100.0	0	0.0	0.0	0.099	1.0	96.963715	-6.734	1	2.0	2.0	5.0	1.0	1.0
-6944.445	500.0	100.0	100.0	0	0.0	0.0	0.102	1.0	96.963715	-6.764	1	2.0	2.0	5.0	1.0	1.0
-6944.445	500.0	100.0	100.0	0	0.0	0.0	0.104	1.0	97.328896	-6.764	1	2.0	2.0	5.0	1.0	1.0
-6944.445	500.0	100.0	100.0	0	0.0	0.0	0.107	1.0	97.88131	-6.777	1	2.0	2.0	5.0	1.0	1.0
-6944.445	500.0	100.0	100.0	0	0.0	0.0	0.109	1.0	97.0105	-6.802	1	2.0	2.0	5.0	1.0	1.0
-6944.445	500.0	100.0	100.0	0	0.0	0.0	0.111	1.0	96.39758	-6.802	1	2.0	2.0	5.0	1.0	1.0
-6944.445	500.0	100.0	100.0	0	0.0	0.0	0.114	1.0	96.11786	-6.822	1	2.0	2.0	5.0	1.0	1.0
-6944.445	500.0	100.0	100.0	0	0.0	0.0	0.116	1.0	96.026825	-6.822	1	2.0	2.0	5.0	1.0	1.0
-6944.445	500.0	100.0	100.0	0	0.0	0.0	0.119	1.0	96.12121	-6.831	1	2.0	2.0	5.0	1.0	1.0
-6944.445	500.0	100.0	100.0	0	0.0	0.0	0.121	1.0	96.12121	-6.847	1	2.0	2.0	5.0	1.0	1.0
-6944.445	500.0	100.0	100.0	0	0.0	0.0	0.124	1.0	96.33465	-6.847	1	2.0	2.0	5.0	1.0	1.0
-6944.445	500.0	100.0	100.0	0	0.0	0.0	0.126	1.0	97.314606	-6.855	1	2.0	2.0	5.0	1.0	1.0
-6944.445	500.0	100.0	100.0	0	0.0	0.0	0.129	1.0	97.314606	-6.868	1	2.0	2.0	5.0	1.0	1.0
-6944.445	500.0	100.0	100.0	0	0.0	0.0	0.131	1.0	96.07381	-6.868	1	2.0	2.0	5.0	1.0	1.0
-6944.445	500.0	100.0	100.0	0	0.0	0.0	0.133	1.0	96.03761	-6.874	1	2.0	2.0	5.0	1.0	1.0
-6944.445	500.0	100.0	100.0	0	0.0	0.0	0.136	1.0	96.03761	-6.885	1	2.0	2.0	5.0	1.0	1.0
-6944.445	500.0	100.0	100.0	0	0.0	0.0	0.138	1.0	97.20087	-6.885	1	2.0	2.0	5.0	1.0	1.0
-6944.445	500.0	100.0	100.0	0	0.0	0.0	0.14	1.0	97.20087	-6.889	1	2.0	2.0	5.0	1.0	1.0
-6944.445	500.0	100.0	100.0	0	0.0	0.0	0.142	1.0	96.948326	-6.889	1	2.0	2.0	5.0	1.0	1.0
-6944.445	500.0	100.0	100.0	0	0.0	0.0	0.144	1.0	97.62359	-6.898	1	2.0	2.0	5.0	1.0	1.0
-6944.445	500.0	100.0	100.0	0	0.0	0.0	0.146	1.0	97.62359	-6.903	1	2.0	2.0	5.0	1.0	1.0
-6944.445	500.0	100.0	100.0	0	0.0	0.0	0.148	1.0	97.73025	-6.903	1	2.0	2.0	5.0	1.0	1.0
-6944.445	500.0	100.0	100.0	0	0.0	0.0	0.15	1.0	97.06174	-6.909	1	2.0	2.0	5.0	1.0	1.0
-6944.445	500.0	100.0	100.0	0	0.0	0.0	0.152	1.0	97.06174	-6.915	1	2.0	2.0	5.0	1.0	1.0
-6944.445	500.0	99.00498	100.0	0	0.0	0.0	0.154	1.0	97.5747	-6.915	1	2.0	2.0	7.0	1.0	2.0
-6944.445	500.0	99.00498	100.0	0	0.0	0.0	0.156	1.0	97.5747	-6.917	1	2.0	2.0	7.0	1.0	2.0
0.0	500.0	99.00498	100.0	0	0.0	0.0	0.158	1.0	97.75087	-6.917	1	2.0	2.0	0.0	1.0	2.0
0.0	500.0	99.00498	100.0	0	0.0	0.0	0.159	1.0	96.017624	-6.922	1	2.0	2.0	0.0	1.0	2.0
0.0	500.0	99.00498	100.0	0	0.0	0.0	0.161	1.0	96.017624	-6.924	1	2.0	2.0	0.0	1.0	2.0
0.0	500.0	99.00498	100.0	0	0.0	0.0	0.162	1.0	95.74133	-6.924	1	2.0	2.0	0.0	1.0	2.0
0.0	500.0	99.00498	100.0	0	0.0	0.0	0.164	1.0	95.27287	-6.435	1	2.0	2.0	0.0	1.0	2.0
0.0	500.0	99.00498	100.0	0	0.0	0.0	0.165	1.0	95.27287	-6.435	1	2.0	2.0	0.0	1.0	2.0
0.0	500.0	99.00498	100.0	0	0.0	0.0	0.166	1.0	95.97766	-5.557	1	2.0	2.0	0.0	1.0	2.0
0.0	500.0	99.00498	100.0	0	0.0	0.0	0.167	1.0	95.97766	-5.165	1	2.0	2.0	0.0	1.0	2.0
0.0	500.0	99.00498	100.0	0	0.0	0.0	0.168	1.0	95.131065	-5.165	1	2.0	2.0	0.0	1.0	2.0
0.0	500.0	99.00498	100.0	0	0.0	0.0	0.169	1.0	94.42218	-4.459	1	2.0	2.0	0.0	1.0	2.0
0.0	500.0	99.00498	100.0	0	0.0	0.0	0.17	1.0	94.42218	-4.144	1	2.0	2.0	0.0	1.0	2.0
0.0	500.0	99.00498	100.0	0	0.0	0.0	0.17	1.0	94.012505	-4.144	1	2.0	2.0	0.0	1.0	2.0
0.0	500.0	99.00498	100.0	0	0.0	0.0	0.17	1.0	95.73944	-3.578	1	2.0	2.0	0.0	1.0	2.0
0.0	500.0	99.00498	100.0	0	0.0	0.0	0.17	1.0	95.73944	-3.325	1	2.0	2.0	0.0	1.0	2.0
0.0	500.0	99.00498	100.0	0	0.0	0.0	0.17	1.0	95.56008	-3.325	1	2.0	2.0	0.0	1.0	2.0
0.0	500.0	99.00498	100.0	0	0.0	0.0	0.17	1.0	95.56008	-2.872	1	2.0	2.0	0.0	1.0	2.0
0.0	500.0	99.00498	100.0	0	0.0	0.0	0.169	1.0	96.3691	-2.872	1	2.0	2.0	0.0	1.0	2.0
0.0	500.0	99.00498	100.0	0	0.0	0.0	0.169	0.0	95.60399	-2.48	1	2.0	2.0	14.0	1.0	2.0
0.0	500.0	99.00498	100.0	0	0.0	0.0	0.168	0.0	95.60399	-2.304	1	2.0	2.0	14.0	1.0	2.0
0.0	500.0	99.00498	100.0	0	0.0	0.0	0.167	0.0	96.07439	-2.304	1	2.0	2.0	0.0	1.0	2.0
0.0	500.0	99.00498	100.0	0	0.0	0.0	0.165	0.0	96.209625	-1.99	1	2.0	2.0	0.0	1.0	2.0
0.0	500.0	99.00498	100.0	0	0.0	0.0	0.164	0.0	96.209625	-1.849	1	2.0	2.0	0.0	1.0	2.0
0.0	500.0	99.00498	100.0	0	0.0	0.0	0.162	0.0	96.00329	-1.849	1	2.0	2.0	0.0	1.0	2.0
0.0	500.0	99.00498	100.0	0	0.0	0.0	0.16	0.0	96.00329	-1.597	1	2.0	2.0	0.0	1.0	2.0
0.0	500.0	99.00498	100.0	0	0.0	0.0	0.158	0.0	95.799736	-1.597	1	2.0	2.0	0.0	1.0	2.0
0.0	500.0	99.00498	100.0	0	0.0	0.0	0.156	0.0	96.06947	-1.484	1	2.0	2.0	0.0	1.0	2.0
0.0	500.0	99.00498	100.0	0	0.0	0.0	0.153	0.0	96.280334	-1.281	1	2.0	2.0	0.0	1.0	2.0
0.0	500.0	99.00498	100.0	0	0.0	0.0	0.151	0.0	96.63757	-1.281	1	2.0	2.0	0.0	1.0	2.0
0.0	500.0	99.00498	100.0	0	0.0	0.0	0.148	0.0	95.78094	-1.19	1	2.0	2.0	0.0	1.0	2.0
0.0	500.0	99.00498	100.0	0	0.0	0.0	0.145	0.0	95.78094	-1.028	1	2.0	2.0	0.0	1.0	2.0
0.0	500.0	99.00498	100.0	0	0.0	0.0	0.143	0.0	95.394165	-1.028	1	2.0	2.0	0.0	1.0	2.0
0.0	500.0	99.00498	100.0	0	0.0	0.0	0.14	0.0	95.394165	-0.887	1	2.0	2.0	0.0	1.0	2.0
0.0	500.0	99.00498	100.0	0	0.0	0.0	0.137	0.0	95.96232	-0.887	1	2.0	2.0	0.0	1.0	2.0
0.0	500.0	99.00498	100.0	0	0.0	0.0	0.134	0.0	95.94769	-0.825	1	2.0	2.0	0.0	1.0	2.0
0.0	500.0	99.00498	100.0	0	0.0	0.0	0.131	0.0	95.94769	-0.712	1	2.0	2.0	0.0	1.0	2.0
0.0	500.0	99.00498	100.0	0	0.0	0.0	0.128	0.0	95.914955	-0.712	1	2.0	2.0	0.0	1.0	2.0
0.0	500.0	99.00498	100.0	0	0.0	0.0	0.125	0.0	96.02052	-0.661	1	2.0	2.0	0.0	1.0	2.0
0.0	500.0	99.00498	100.0	0	0.0	0.0	0.121	0.0	96.02052	-0.571	1	2.0	2.0	0.0	1.0	2.0
0.0	500.0	99.00498	100.0	0	0.0	0.0	0.118	0.0	94.91498	-0.571	1	2.0	2.0	0.0	1.0	2.0
0.0	500.0	99.00498	100.0	0	0.0	0.0	0.115	0.0	94.91498	-0.531	1	2.0	2.0	0.0	1.0	2.0
0.0	500.0	99.00498	100.0	0	0.0	0.0	0.111	0.0	94.693504	-0.531	1	2.0	2.0	0.0	1.0	2.0
0.0	500.0	99.00498	100.0	0	0.0	0.0	0.108	0.0	94.68273	-0.458	1	2.0	2.0	0.0	1.0	2.0
0.0	500.0	99.00498	100.0	0	0.0	0.0	0.105	0.0	94.68273	-0.425	1	2.0	2.0	0.0	1.0	2.0
0.0	500.0	99.00498	100.0	0	0.0	0.0	0.101	0.0	94.57738	-0.425	1	2.0	2.0	0.0	1.0	2.0
0.0	500.0	99.00498	100.0	0	0.0	0.0	0.098	0.0	95.33165	-0.367	1	2.0	2.0	0.0	1.0	2.0
0.0	500.0	99.00498	100.0	0	0.0	0.0	0.094	0.0	95.33165	-0.341	1	2.0	2.0	0.0	1.0	2.0
0.0	500.0	99.00498	100.0	0	0.0	0.0	0.091	0.0	95.825966	-0.341	1	2.0	2.0	0.0	1.0	2.0
0.0	500.0	99.00498	100.0	0	0.0	0.0	0.087	0.0	95.825966	-0.294	1	2.0	2.0	0.0	1.0	2.0
0.0	500.0	99.00498	100.0	0	0.0	0.0	0.084	0.0	96.200874	-0.294	1	2.0	2.0	0.0	1.0	2.0
0.0	500.0	99.00498	100.0	0	0.0	0.0	0.081	0.0	96.14761	-0.273	1	2.0	2.0	0.0	1.0	2.0
0.0	500.0	99.00498	100.0	0	0.0	0.0	0.078	0.0	97.00049	-0.236	1	2.0	2.0	0.0	1.0	2.0
0.0	500.0	99.00498	100.0	0	0.0	0.0	0.075	0.0	97.107315	-0.236	1	2.0	2.0	0.0	1.0	2.0
0.0	500.0	99.00498	100.0	0	0.0	0.0	0.072	0.0	96.44043	-0.219	1	2.0	2.0	0.0	1.0	2.0
0.0	500.0	99.00498	100.0	0	0.0	0.0	0.069	0.0	96.44043	-0.189	1	2.0	2.0	0.0	1.0	2.0
0.0	500.0	99.00498	100.0	0	0.0	0.0	0.066	0.0	96.52765	-0.189	1	2.0	2.0	0.0	1.0	2.0
0.0	500.0	99.00498	100.0	0	0.0	0.0	0.063	0.0	96.52765	-0.176	1	2.0	2.0	0.0	1.0	2.0
0.0	500.0	99.00498	100.0	0	0.0	0.0	0.06	0.0	98.20032	-0.176	1	2.0	2.0	0.0	1.0	2.0
0.0	500.0	99.00498	100.0	0	0.0	0.0	0.057	0.0	97.43313	-0.151	1	2.0	2.0	0.0	1.0	2.0
0.0	500.0	99.00498	100.0	0	0.0	0.0	0.054	0.0	97.43313	-0.131	1	2.0	2.0	0.0	1.0	2.0
0.0	500.0	99.00498	100.0	0	0.0	0.0	0.052	0.0	97.82242	-0.131	1	2.0	2.0	0.0	1.0	2.0
0.0	500.0	99.00498	100.0	0	0.0	0.0	0.05	0.0	97.696396	-0.121	1	2.0	2.0	0.0	1.0	2.0
0.0	500.0	99.00498	100.0	0	0.0	0.0	0.047	0.0	97.696396	-0.105	1	2.0	2.0	0.0	1.0	2.0
0.0	500.0	99.00498	100.0	0	0.0	0.0	0.045	0.0	98.60953	-0.105	1	2.0	2.0	0.0	1.0	2.0
0.0	500.0	99.00498	100.0	0	0.0	0.0	0.043	0.0	98.60953	-0.097	1	2.0	2.0	0.0	1.0	2.0
0.0	500.0	99.00498	100.0	0	0.0	0.0	0.041	0.0	97.93253	-0.097	1	2.0	2.0	0.0	1.0	2.0
0.0	500.0	99.00498	100.0	0	0.0	0.0	0.039	0.0	97.21199	-0.084	1	2.0	2.0	0.0	1.0	2.0
0.0	500.0	99.00498	100.0	0	0.0	0.0	0.037	0.0	97.21199	-0.072	1	2.0	2.0	0.0	1.0	2.0
0.0	500.0	99.00498	100.0	0	0.0	0.0	0.035	0.0	96.52954	-0.072	1	2.0	2.0	0.0	1.0	2.0
0.0	500.0	99.00498	100.0	0	0.0	0.0	0.033	0.0	96.146515	-0.067	1	2.0	2.0	0.0	1.0	2.0
0.0	500.0	99.00498	100.0	0	0.0	0.0	0.031	0.0	96.146515	-0.062	1	2.0	2.0	0.0	1.0	2.0
0.0	500.0	99.00498	100.0	0	0.0	0.0	0.029	0.0	95.91572	-0.062	1	2.0	2.0	0.0	1.0	2.0
0.0	500.0	99.00498	100.0	0	0.0	0.0	0.027	0.0	95.44906	-0.053	1	2.0	2.0	0.0	1.0	2.0
0.0	500.0	99.00498	100.0	0	0.0	0.0	0.025	0.0	95.41362	-0.053	1	2.0	2.0	0.0	1.0	2.0
0.0	500.0	99.00498	100.0	0	0.0	0.0	0.023	0.0	95.09122	-0.049	1	2.0	2.0	0.0	1.0	2.0
0.0	500.0	99.00498	100.0	0	0.0	0.0	0.021	0.0	95.160675	-0.042	1	2.0	2.0	0.0	1.0	2.0
0.0	500.0	99.00498	100.0	0	0.0	0.0	0.019	0.0	95.02492	-0.042	1	2.0	2.0	0.0	1.0	2.0
0.0	500.0	99.00498	100.0	0	0.0	0.0	0.016	0.0	94.40548	-0.036	1	2.0	2.0	0.0	1.0	2.0
0.0	500.0	99.00498	100.0	0	0.0	0.0	0.014	0.0	94.732475	-0.036	1	2.0	2.0	0.0	1.0	2.0
0.0	500.0	99.00498	100.0	0	0.0	0.0	0.012	0.0	95.11356	-0.034	1	2.0	2.0	0.0	1.0	2.0
0.0	500.0	99.00498	100.0	0	0.0	0.0	0.009	0.0	95.11356	-0.031	1	2.0	2.0	0.0	1.0	2.0
0.0	500.0	99.00498	100.0	0	0.0	0.0	0.007	0.0	95.34693	-0.031	1	2.0	2.0	0.0	1.0	2.0
0.0	500.0	99.00498	100.0	0	0.0	0.0	0.004	0.0	95.39923	-0.027	1	2.0	2.0	0.0	1.0	2.0
0.0	500.0	99.00498	100.0	0	0.0	0.0	0.002	0.0	95.39923	-0.023	1	2.0	2.0	0.0	1.0	2.0
0.0	500.0	99.00498	100.0	0	0.0	0.0	0.0	0.0	94.30421	-0.023	1	2.0	2.0	0.0	1.0	2.0
0.0	500.0	99.00498	100.0	0	0.0	0.0	-0.003	0.0	94.6715	-0.021	1	2.0	2.0	0.0	1.0	2.0
0.0	500.0	99.00498	100.0	0	0.0	0.0	-0.006	0.0	94.6715	-0.02	1	2.0	2.0	0.0	1.0	2.0
0.0	500.0	99.00498	100.0	0	0.0	0.0	-0.009	0.0	94.261086	-0.02	1	2.0	2.0	0.0	1.0	2.0
0.0	500.0	99.00498	100.0	0	0.0	0.0	-0.011	0.0	94.261086	-0.017	1	2.0	2.0	0.0	1.0	2.0
0.0	500.0	99.00498	100.0	0	0.0	0.0	-0.014	0.0	93.789764	-0.017	1	2.0	2.0	0.0	1.0	2.0
0.0	500.0	99.00498	100.0	0	0.0	0.0	-0.017	0.0	94.19859	-0.015	1	2.0	2.0	0.0	1.0	2.0
0.0	500.0	99.00498	100.0	0	0.0	0.0	-0.02	0.0	94.19859	-0.013	1	2.0	2.0	0.0	1.0	2.0
0.0	500.0	99.00498	100.0	0	0.0	0.0	-0.022	0.0	94.45997	-0.013	1	2.0	2.0	0.0	1.0	2.0
0.0	500.0	99.00498	100.0	0	0.0	0.0	-0.025	0.0	95.55546	-0.012	1	2.0	2.0	0.0	1.0	2.0
0.0	500.0	99.00498	100.0	0	0.0	0.0	-0.027	0.0	95.55546	-0.01	1	2.0	2.0	0.0	1.0	2.0
0.0	500.0	99.00498	100.0	0	0.0	0.0	-0.029	0.0	96.70035	-0.01	1	2.0	2.0	0.0	1.0	2.0
0.0	500.0	99.00498	100.0	0	0.0	0.0	-0.03	0.0	96.70035	-0.009	1	2.0	2.0	0.0	1.0	2.0
0.0	500.0	99.00498	100.0	0	0.0	0.0	-0.031	0.0	97.04517	-0.009	1	2.0	2.0	0.0	1.0	2.0
0.0	500.0	99.00498	100.0	0	0.0	0.0	-0.032	0.0	96.59401	-0.008	1	2.0	2.0	0.0	1.0	2.0
0.0	500.0	99.00498	100.0	0	0.0	0.0	-0.033	0.0	96.59401	-0.007	1	2.0	2.0	0.0	1.0	2.0
0.0	500.0	99.00498	100.0	0	0.0	0.0	-0.033	0.0	95.76038	-0.007	1	2.0	2.0	0.0	1.0	2.0
0.0	500.0	99.00498	100.0	0	0.0	0.0	-0.033	0.0	96.121605	-0.006	1	2.0	2.0	0.0	1.0	2.0
0.0	500.0	99.00498	100.0	0	0.0	0.0	-0.032	0.0	96.6273	-0.006	1	2.0	2.0	0.0	1.0	2.0
0.0	500.0	99.00498	100.0	0	0.0	0.0	-0.032	0.0	96.63379	-0.005	1	2.0	2.0	1.0	1.0	2.0
0.0	500.0	99.00498	100.0	0	0.0	0.0	-0.031	0.0	96.63379	-0.005	1	2.0	2.0	1.0	1.0	2.0
0.0	500.0	99.00498	100.0	0	0.0	0.0	-0.03	0.0	96.84491	-0.005	1	2.0	2.0	2.0	1.0	2.0
-8319.515	599.005	99.00498	100.0	0	0.0	0.0	-0.029	0.0	97.82863	-0.004	1	2.0	2.0	3.0	1.0	2.0
-8319.515	599.005	99.00498	100.0	0	0.0	0.0	-0.028	0.0	97.82863	-0.003	1	2.0	2.0	3.0	1.0	2.0
-8319.515	599.005	99.00498	100.0	0	0.0	0.0	-0.027	0.0	96.900764	-0.003	1	2.0	2.0	3.0	1.0	2.0
-8319.515	599.005	99.00498	100.0	0	0.0	0.0	-0.025	0.0	97.83362	-0.003	1	2.0	2.0	3.0	1.0	2.0
-8319.515	599.005	99.00498	100.0	0	0.0	0.0	-0.024	0.0	97.83362	-1.138	1	2.0	2.0	3.0	1.0	2.0
-8319.515	599.005	99.00498	100.0	0	0.0	0.0	-0.022	0.0	97.58406	-1.138	1	2.0	2.0	3.0	1.0	2.0
-8319.515	599.005	99.00498	100.0	0	0.0	0.0	-0.021	0.0	97.58406	-1.647	1	2.0	2.0	3.0	1.0	2.0
-8319.515	599.005	99.00498	100.0	0	0.0	0.0	-0.019	0.0	97.41872	-1.647	1	2.0	2.0	3.0	1.0	2.0
-8319.515	599.005	99.00498	100.0	0	0.0	0.0	-0.018	0.0	96.921165	-2.558	1	2.0	2.0	3.0	1.0	2.0
-8319.515	599.005	99.00498	100.0	0	0.0	0.0	-0.016	0.0	96.921165	-2.966	1	2.0	2.0	3.0	1.0	2.0
-8319.515	599.005	99.00498	100.0	0	0.0	0.0	-0.014	0.0	96.47708	-2.966	1	2.0	2.0	3.0	1.0	2.0
-8319.515	599.005	99.00498	100.0	0	0.0	0.0	-0.013	0.0	97.348206	-3.698	1	2.0	2.0	3.0	1.0	2.0
-8319.515	599.005	99.00498	100.0	0	0.0	0.0	-0.011	0.0	97.348206	-4.025	1	2.0	2.0	3.0	1.0	2.0
-8319.515	599.005	99.00498	100.0	0	0.0	0.0	-0.009	0.0	96.9347	-4.025	1	2.0	2.0	3.0	1.0	2.0
-8319.515	599.005	99.00498	100.0	0	0.0	0.0	-0.007	0.0	96.9347	-4.613	1	2.0	2.0	3.0	1.0	2.0
-8319.515	599.005	99.00498	100.0	0	0.0	0.0	-0.004	0.0	96.28178	-4.613	1	2.0	2.0	5.0	1.0	2.0
-8319.515	599.005	99.00498	100.0	0	0.0	0.0	-0.002	0.0	96.42624	-4.875	1	2.0	2.0	5.0	1.0	2.0
-8319.515	599.005	99.00498	100.0	0	0.0	0.0	0.0	0.0	96.42624	-5.346	1	2.0	2.0	5.0	1.0	2.0
-8319.515	599.005	99.00498	100.0	0	0.0	0.0	0.001	0.0	96.80778	-5.346	1	2.0	2.0	5.0	1.0	2.0
-8319.515	599.005	99.00498	100.0	0	0.0	0.0	0.003	0.0	96.00452	-5.753	1	2.0	2.0	5.0	1.0	2.0
-8319.515	599.005	99.00498	100.0	0	0.0	0.0	0.005	0.0	96.00452	-5.935	1	2.0	2.0	5.0	1.0	2.0
-8319.515	599.005	99.00498	100.0	0	0.0	0.0	0.008	0.0	95.68513	-5.935	1	2.0	2.0	5.0	1.0	2.0
-8319.515	599.005	99.00498	100.0	0	0.0	0.0	0.01	0.0	95.68513	-6.262	1	2.0	2.0	5.0	1.0	2.0
-8319.515	599.005	99.00498	100.0	0	0.0	0.0	0.013	0.0	96.266556	-6.262	1	2.0	2.0	5.0	1.0	2.0
-8319.515	599.005	99.00498	100.0	0	0.0	0.0	0.015	0.0	95.91497	-6.409	1	2.0	2.0	5.0	1.0	2.0
-8319.515	599.005	99.00498	100.0	0	0.0	0.0	0.018	0.0	95.91497	-6.67	1	2.0	2.0	5.0	1.0	2.0
-8319.515	599.005	99.00498	100.0	0	0.0	0.0	0.021	0.0	96.568115	-6.67	1	2.0	2.0	5.0	1.0	2.0
-8319.515	599.005	99.00498	100.0	0	0.0	0.0	0.023	0.0	96.43937	-6.787	1	2.0	2.0	5.0	1.0	2.0
-8319.515	599.005	99.00498	100.0	0	0.0	0.0	0.026	0.0	96.43937	-6.999	1	2.0	2.0	5.0	1.0	2.0
-8319.515	599.005	99.00498	100.0	0	0.0	0.0	0.028	0.0	96.50846	-6.999	1	2.0	2.0	5.0	1.0	2.0
-8319.515	599.005	99.00498	100.0	0	0.0	0.0	0.031	0.0	96.50846	-7.092	1	2.0	2.0	5.0	1.0	2.0
-8319.515	599.005	99.00498	100.0	0	0.0	0.0	0.034	0.0	95.95059	-7.092	1	2.0	2.0	5.0	1.0	2.0
-8319.515	599.005	99.00498	100.0	0	0.0	0.0	0.036	0.0	95.026344	-7.261	1	2.0	2.0	5.0	1.0	2.0
-8319.515	599.005	99.00498	100.0	0	0.0	0.0	0.039	0.0	95.026344	-7.337	1	2.0	2.0	5.0	1.0	2.0
-8319.515	599.005	99.00498	100.0	0	0.0	0.0	0.042	0.0	94.90079	-7.337	1	2.0	2.0	5.0	1.0	2.0
-8319.515	599.005	99.00498	100.0	0	0.0	0.0	0.044	0.0	95.157	-7.473	1	2.0	2.0	5.0	1.0	2.0
-8319.515	599.005	99.00498	100.0	0	0.0	0.0	0.047	0.0	95.157	-7.533	1	2.0	2.0	5.0	1.0	2.0
-8319.515	599.005	99.00498	100.0	0	0.0	0.0	0.05	0.0	94.54523	-7.533	1	2.0	2.0	5.0	1.0	2.0
-8319.515	599.005	99.00498	100.0	0	0.0	0.0	0.052	0.0	94.54523	-7.641	1	2.0	2.0	5.0	1.0	2.0
-8319.515	599.005	99.00498	100.0	0	0.0	0.0	0.055	0.0	95.01996	-7.641	1	2.0	2.0	5.0	1.0	2.0
-8319.515	599.005	99.00498	100.0	0	0.0	0.0	0.057	0.0	94.99275	-7.691	1	2.0	2.0	5.0	1.0	2.0
-8319.515	599.005	99.00498	100.0	0	0.0	0.0	0.06	0.0	94.99275	-7.777	1	2.0	2.0	5.0	1.0	2.0
-8319.515	599.005	99.00498	100.0	0	0.0	0.0	0.063	0.0	94.614426	-7.777	1	2.0	2.0	5.0	1.0	2.0
-8319.515	599.005	99.00498	100.0	0	0.0	0.0	0.066	0.0	94.53587	-7.816	1	2.0	2.0	5.0	1.0	2.0
-8319.515	599.005	99.00498	100.0	0	0.0	0.0	0.069	0.0	94.53587	-7.887	1	2.0	2.0	5.0	1.0	2.0
-8319.515	599.005	99.00498	100.0	0	0.0	0.0	0.071	0.0	94.71102	-7.887	1	2.0	2.0	5.0	1.0	2.0
-8319.515	599.005	99.00498	100.0	0	0.0	0.0	0.074	0.0	94.71102	-7.917	1	2.0	2.0	5.0	1.0	2.0
-8319.515	599.005	99.00498	100.0	0	0.0	0.0	0.077	0.0	95.519806	-7.917	1	2.0	2.0	5.0	1.0	2.0
-8319.515	599.005	99.00498	100.0	0	0.0	0.0	0.08	0.0	96.02265	-7.973	1	2.0	2.0	5.0	1.0	2.0
-8319.515	599.005	99.00498	100.0	0	0.0	0.0	0.083	0.0	96.02265	-7.999	1	2.0	2.0	5.0	1.0	2.0
-8319.515	599.005	99.00498	100.0	0	0.0	0.0	0.086	0.0	96.67957	-7.999	1	2.0	2.0	5.0	1.0	2.0
-8319.515	599.005	99.00498	100.0	0	0.0	0.0	0.089	0.0	97.28105	-8.044	1	2.0	2.0	5.0	1.0	2.0
-8319.515	599.005	99.00498	100.0	0	0.0	0.0	0.092	0.0	97.28105	-8.083	1	2.0	2.0	5.0	1.0	2.0
-8319.515	599.005	99.00498	100.0	0	0.0	0.0	0.095	0.0	97.0434	-8.083	1	2.0	2.0	5.0	1.0	2.0
-8319.515	599.005	99.00498	100.0	0	0.0	0.0	0.098	0.0	97.0434	-8.1	1	2.0	2.0	5.0	1.0	2.0
-8319.515	599.005	99.00498	100.0	0	0.0	0.0	0.101	0.0	96.383804	-8.1	1	2.0	2.0	5.0	1.0	2.0
-8319.515	599.005	99.00498	100.0	0	0.0	0.0	0.103	0.0	96.82033	-8.131	1	2.0	2.0	5.0	1.0	2.0
-8319.515	599.005	99.00498	100.0	0	0.0	0.0	0.106	0.0	96.82033	-8.145	1	2.0	2.0	5.0	1.0	2.0
-8319.515	599.005	99.00498	100.0	0	0.0	0.0	0.109	0.0	97.08461	-8.145	1	2.0	2.0	5.0	1.0	2.0
-8319.515	599.005	99.00498	100.0	0	0.0	0.0	0.112	0.0	97.001465	-8.17	1	2.0	2.0	5.0	1.0	2.0
-8319.515	599.005	99.00498	100.0	0	0.0	0.0	0.115	0.0	97.001465	-8.182	1	2.0	2.0	5.0	1.0	2.0
-8319.515	599.005	99.00498	100.0	0	0.0	0.0	0.117	0.0	96.85689	-8.182	1	2.0	2.0	5.0	1.0	2.0
-8319.515	599.005	99.00498	100.0	0	0.0	0.0	0.12	0.0	96.85689	-8.202	1	2.0	2.0	5.0	1.0	2.0
-8319.515	599.005	99.00498	100.0	0	0.0	0.0	0.122	0.0	96.600464	-8.202	1	2.0	2.0	5.0	1.0	2.0
-8319.515	599.005	99.00498	100.0	0	0.0	0.0	0.125	0.0	97.300644	-8.219	1	2.0	2.0	5.0	1.0	2.0
-8319.515	599.005	99.00498	100.0	0	0.0	0.0	0.127	0.0	97.300644	-8.227	1	2.0	2.0	5.0	1.0	2.0
-8319.515	599.005	99.00498	100.0	0	0.0	0.0	0.13	0.0	97.46352	-8.227	1	2.0	2.0	5.0	1.0	2.0
-8319.515	599.005	99.00498	100.0	0	0.0	0.0	0.132	0.0	97.27396	-8.241	1	2.0	2.0	5.0	1.0	2.0
-8319.515	599.005	99.00498	100.0	0	0.0	0.0	0.135	0.0	97.27396	-8.247	1	2.0	2.0	5.0	1.0	2.0
-8319.515	599.005	99.00498	100.0	0	0.0	0.0	0.137	0.0	97.22779	-8.247	1	2.0	2.0	5.0	1.0	2.0
-8319.515	599.005	99.00498	100.0	0	0.0	0.0	0.139	0.0	97.22779	-8.259	1	2.0	2.0	5.0	1.0	2.0
-8319.515	599.005	99.00498	100.0	0	0.0	0.0	0.142	0.0	96.69969	-8.259	1	2.0	2.0	5.0	1.0	2.0
-8319.515	599.005	99.00498	100.0	0	0.0	0.0	0.144	0.0	97.12622	-8.263	1	2.0	2.0	5.0	1.0	2.0
-8319.515	599.005	99.00498	100.0	0	0.0	0.0	0.146	0.0	97.12622	-8.272	1	2.0	2.0	5.0	1.0	2.0
-8319.515	599.005	99.00498	100.0	0	0.0	0.0	0.148	0.0	97.1138	-8.272	1	2.0	2.0	5.0	1.0	2.0
-8319.515	599.005	99.00498	100.0	0	0.0	0.0	0.15	0.0	97.11018	-8.276	1	2.0	2.0	5.0	1.0	2.0
-8319.515	599.005	99.00498	100.0	0	0.0	0.0	0.152	0.0	96.847374	-8.285	1	2.0	2.0	5.0	1.0	2.0
-8319.515	599.005	99.00498	100.0	0	0.0	0.0	0.154	0.0	96.545204	-8.285	1	2.0	2.0	6.0	1.0	2.0
-8319.515	599.005	99.00498	100.0	0	0.0	0.0	0.156	0.0	96.545204	-8.29	1	2.0	2.0	6.0	1.0	2.0
-8319.515	599.005	99.00498	100.0	0	0.0	0.0	0.158	0.0	96.68264	-8.29	1	3.0	2.0	7.0	1.0	2.0
0.0	599.005	99.00498	100.0	0	0.0	0.0	0.16	0.0	96.22774	-8.293	1	3.0	2.0	0.0	1.0	2.0
0.0	599.005	99.00498	100.0	0	0.0	0.0	0.162	0.0	96.22774	-8.295	1	3.0	2.0	0.0	1.0	2.0
0.0	599.005	99.00498	100.0	0	0.0	0.0	0.164	0.0	96.21807	-8.295	1	3.0	2.0	0.0	1.0	2.0
0.0	599.005	99.00498	100.0	0	0.0	0.0	0.166	0.0	96.313705	-7.712	1	3.0	2.0	0.0	1.0	2.0
0.0	599.005	99.00498	100.0	0	0.0	0.0	0.168	0.0	96.313705	-7.712	1	3.0	2.0	0.0	1.0	2.0
0.0	599.005	99.00498	100.0	0	0.0	0.0	0.17	0.0	96.299995	-7.166	1	3.0	2.0	0.0	1.0	2.0
0.0	599.005	99.00498	100.0	0	0.0	0.0	0.172	0.0	96.299995	-6.188	1	3.0	2.0	0.0	1.0	2.0
0.0	599.005	99.00498	100.0	0	0.0	0.0	0.174	0.0	95.827065	-6.188	1	3.0	2.0	0.0	1.0	2.0
0.0	599.005	99.00498	100.0	0	0.0	0.0	0.175	0.0	95.78189	-5.344	1	3.0	2.0	0.0	1.0	2.0
0.0	599.005	99.00498	100.0	0	0.0	0.0	0.177	0.0	95.78189	-4.966	1	3.0	2.0	0.0	1.0	2.0
0.0	599.005	99.00498	100.0	0	0.0	0.0	0.179	0.0	96.01163	-4.966	1	3.0	2.0	0.0	1.0	2.0
0.0	599.005	99.00498	100.0	0	0.0	0.0	0.18	0.0	96.86607	-4.288	1	3.0	2.0	0.0	1.0	2.0
0.0	599.005	99.00498	100.0	0	0.0	0.0	0.182	0.0	96.86607	-3.985	1	3.0	2.0	0.0	1.0	2.0
0.0	599.005	99.00498	100.0	0	0.0	0.0	0.183	0.0	97.69589	-3.985	1	3.0	2.0	0.0	1.0	2.0
0.0	599.005	99.00498	100.0	0	0.0	0.0	0.185	0.0	97.69589	-3.441	1	3.0	2.0	0.0	1.0	2.0
0.0	599.005	99.00498	100.0	0	0.0	0.0	0.186	0.0	97.31856	-3.441	1	3.0	2.0	0.0	1.0	2.0
0.0	599.005	99.00498	100.0	0	0.0	0.0	0.187	0.0	97.29887	-3.198	1	3.0	2.0	0.0	1.0	2.0
0.0	599.005	99.00498	100.0	0	0.0	0.0	0.188	0.0	97.29887	-2.761	1	3.0	2.0	0.0	1.0	2.0
0.0	599.005	99.00498	100.0	0	0.0	0.0	0.188	0.0	97.9285	-2.761	1	3.0	2.0	0.0	1.0	2.0
0.0	599.005	99.00498	100.0	0	0.0	0.0	0.189	0.0	97.43378	-2.566	1	3.0	2.0	0.0	1.0	2.0
0.0	599.005	99.00498	100.0	0	0.0	0.0	0.189	0.0	97.43378	-2.566	1	3.0	2.0	0.0	1.0	2.0
0.0	599.005	99.00498	100.0	0	0.0	0.0	0.189	0.0	97.66654	-2.216	1	3.0	2.0	0.0	1.0	2.0
0.0	599.005	99.00498	100.0	0	0.0	0.0	0.189	0.0	97.66654	-1.913	1	3.0	2.0	0.0	1.0	2.0
0.0	599.005	99.00498	100.0	0	0.0	0.0	0.189	0.0	97.373	-1.913	1	3.0	2.0	0.0	1.0	2.0
0.0	599.005	99.00498	100.0	0	0.0	0.0	0.189	0.0	98.11701	-1.778	1	3.0	2.0	0.0	1.0	2.0
0.0	599.005	99.00498	100.0	0	0.0	0.0	0.189	0.0	97.65956	-1.535	1	3.0	2.0	0.0	1.0	2.0
0.0	599.005	99.00498	100.0	0	0.0	0.0	0.188	0.0	97.22323	-1.535	1	3.0	2.0	8.0	1.0	2.0
0.0	599.005	99.00498	100.0	0	0.0	0.0	0.188	0.0	97.5108	-1.427	1	3.0	2.0	14.0	1.0	2.0
0.0	599.005	99.00498	100.0	0	0.0	0.0	0.187	0.0	97.5108	-1.427	1	3.0	2.0	14.0	1.0	2.0
0.0	599.005	99.00498	100.0	0	0.0	0.0	0.186	0.0	97.76954	-1.232	1	3.0	2.0	0.0	1.0	2.0
0.0	599.005	99.00498	100.0	0	0.0	0.0	0.185	0.0	97.76954	-1.145	1	3.0	2.0	0.0	1.0	2.0
0.0	599.005	99.00498	100.0	0	0.0	0.0	0.184	0.0	96.95662	-1.145	1	3.0	2.0	0.0	1.0	2.0
0.0	599.005	99.00498	100.0	0	0.0	0.0	0.183	0.0	98.88017	-0.988	1	3.0	2.0	0.0	1.0	2.0
0.0	599.005	99.00498	100.0	0	0.0	0.0	0.182	0.0	98.88017	-0.918	1	3.0	2.0	0.0	1.0	2.0
0.0	599.005	99.00498	100.0	0	0.0	0.0	0.18	0.0	99.209915	-0.918	1	3.0	2.0	0.0	1.0	2.0
0.0	599.005	99.00498	100.0	0	0.0	0.0	0.179	0.0	99.213066	-0.793	1	3.0	2.0	0.0	1.0	2.0
0.0	599.005	99.00498	100.0	0	0.0	0.0	0.177	0.0	99.213066	-0.685	1	3.0	2.0	0.0	1.0	2.0
0.0	599.005	99.00498	100.0	0	0.0	0.0	0.176	0.0	98.71646	-0.685	1	3.0	2.0	0.0	1.0	2.0
0.0	599.005	99.00498	100.0	0	0.0	0.0	0.174	0.0	98.71646	-0.636	1	3.0	2.0	0.0	1.0	2.0
0.0	599.005	99.00498	100.0	0	0.0	0.0	0.173	0.0	98.65834	-0.636	1	3.0	2.0	0.0	1.0	2.0
0.0	599.005	99.00498	100.0	0	0.0	0.0	0.171	0.0	98.24104	-0.549	1	3.0	2.0	0.0	1.0	2.0
0.0	599.005	99.00498	100.0	0	0.0	0.0	0.17	0.0	98.24104	-0.51	1	3.0	2.0	0.0	1.0	2.0
0.0	599.005	99.00498	100.0	0	0.0	0.0	0.168	0.0	98.22475	-0.51	1	3.0	2.0	0.0	1.0	2.0
0.0	599.005	99.00498	100.0	0	0.0	0.0	0.166	0.0	98.52425	-0.44	1	3.0	2.0	0.0	1.0	2.0
0.0	599.005	99.00498	100.0	0	0.0	0.0	0.165	0.0	98.52425	-0.44	1	3.0	2.0	0.0	1.0	2.0
0.0	599.005	99.00498	100.0	0	0.0	0.0	0.163	0.0	97.91757	-0.38	1	3.0	2.0	0.0	1.0	2.0
0.0	599.005	99.00498	100.0	0	0.0	0.0	0.161	0.0	97.91757	-0.353	1	3.0	2.0	0.0	1.0	2.0
0.0	599.005	99.00498	100.0	0	0.0	0.0	0.159	0.0	98.115105	-0.353	1	3.0	2.0	0.0	1.0	2.0
0.0	599.005	99.00498	100.0	0	0.0	0.0	0.157	0.0	98.46612	-0.305	1	3.0	2.0	0.0	1.0	2.0
0.0	599.005	99.00498	100.0	0	0.0	0.0	0.155	0.0	98.46612	-0.283	1	3.0	2.0	0.0	1.0	2.0
0.0	599.005	99.00498	100.0	0	0.0	0.0	0.154	0.0	98.567444	-0.283	1	3.0	2.0	0.0	1.0	2.0
0.0	599.005	99.00498	100.0	0	0.0	0.0	0.152	0.0	98.36589	-0.244	1	3.0	2.0	0.0	1.0	2.0
0.0	599.005	99.00498	100.0	0	0.0	0.0	0.15	0.0	98.36589	-0.244	1	3.0	2.0	0.0	1.0	2.0
0.0	599.005	99.00498	100.0	0	0.0	0.0	0.148	0.0	97.53901	-0.227	1	3.0	2.0	0.0	1.0	2.0
0.0	599.005	99.00498	100.0	0	0.0	0.0	0.146	0.0	97.53901	-0.196	1	3.0	2.0	0.0	1.0	2.0
0.0	599.005	99.00498	100.0	0	0.0	0.0	0.144	0.0	97.2379	-0.196	1	3.0	2.0	0.0	1.0	2.0
0.0	599.005	99.00498	100.0	0	0.0	0.0	0.142	0.0	97.66346	-0.169	1	3.0	2.0	0.0	1.0	2.0
0.0	599.005	99.00498	100.0	0	0.0	0.0	0.14	0.0	97.66346	-0.157	1	3.0	2.0	0.0	1.0	2.0
0.0	599.005	99.00498	100.0	0	0.0	0.0	0.138	0.0	97.41454	-0.157	1	3.0	2.0	0.0	1.0	2.0
0.0	599.005	99.00498	100.0	0	0.0	0.0	0.136	0.0	96.261475	-0.135	1	3.0	2.0	0.0	1.0	2.0
0.0	599.005	99.00498	100.0	0	0.0	0.0	0.134	0.0	96.261475	-0.126	1	3.0	2.0	0.0	1.0	2.0
0.0	599.005	99.00498	100.0	0	0.0	0.0	0.133	0.0	95.68127	-0.126	1	3.0	2.0	0.0	1.0	2.0
0.0	599.005	99.00498	100.0	0	0.0	0.0	0.131	0.0	95.68127	-0.108	1	3.0	2.0	0.0	1.0	2.0
0.0	599.005	99.00498	100.0	0	0.0	0.0	0.129	0.0	95.7494	-0.108	1	3.0	2.0	0.0	1.0	2.0
0.0	599.005	99.00498	100.0	0	0.0	0.0	0.128	0.0	95.34569	-0.1	1	3.0	2.0	0.0	1.0	2.0
0.0	599.005	99.00498	100.0	0	0.0	0.0	0.126	0.0	95.34569	-0.087	1	3.0	2.0	0.0	1.0	2.0
0.0	599.005	99.00498	100.0	0	0.0	0.0	0.124	0.0	94.95977	-0.087	1	3.0	2.0	0.0	1.0	2.0
0.0	599.005	99.00498	100.0	0	0.0	0.0	0.122	0.0	95.40612	-0.08	1	3.0	2.0	0.0	1.0	2.0
0.0	599.005	99.00498	100.0	0	0.0	0.0	0.121	0.0	95.40612	-0.08	1	3.0	2.0	0.0	1.0	2.0
0.0	599.005	99.00498	100.0	0	0.0	0.0	0.119	0.0	96.29797	-0.069	1	3.0	2.0	0.0	1.0	2.0
0.0	599.005	99.00498	100.0	0	0.0	0.0	0.117	0.0	96.29797	-0.064	1	3.0	2.0	0.0	1.0	2.0
0.0	599.005	99.00498	100.0	0	0.0	0.0	0.115	0.0	96.862015	-0.064	1	3.0	2.0	0.0	1.0	2.0
0.0	599.005	99.00498	100.0	0	0.0	0.0	0.114	0.0	97.17619	-0.055	1	3.0	2.0	0.0	1.0	2.0
0.0	599.005	99.00498	100.0	0	0.0	0.0	0.112	0.0	97.17619	-0.051	1	3.0	2.0	0.0	1.0	2.0
0.0	599.005	99.00498	100.0	0	0.0	0.0	0.11	0.0	96.98484	-0.051	1	3.0	2.0	0.0	1.0	2.0
0.0	599.005	99.00498	100.0	0	0.0	0.0	0.108	0.0	97.09605	-0.044	1	3.0	2.0	0.0	1.0	2.0
0.0	599.005	99.00498	100.0	0	0.0	0.0	0.106	0.0	97.09605	-0.044	1	3.0	2.0	0.0	1.0	2.0
0.0	599.005	99.00498	100.0	0	0.0	0.0	0.104	0.0	96.38143	-0.038	1	3.0	2.0	0.0	1.0	2.0
0.0	599.005	99.00498	100.0	0	0.0	0.0	0.102	0.0	96.38143	-0.035	1	3.0	2.0	0.0	1.0	2.0
0.0	599.005	99.00498	100.0	0	0.0	0.0	0.1	0.0	95.48656	-0.035	1	3.0	2.0	0.0	1.0	2.0
0.0	599.005	99.00498	100.0	0	0.0	0.0	0.098	0.0	96.01228	-0.03	1	3.0	2.0	0.0	1.0	2.0
0.0	599.005	99.00498	100.0	0	0.0	0.0	0.097	0.0	96.01228	-0.028	1	3.0	2.0	0.0	1.0	2.0
0.0	599.005	99.00498	100.0	0	0.0	0.0	0.095	0.0	95.48588	-0.028	1	3.0	2.0	0.0	1.0	2.0
0.0	599.005	99.00498	100.0	0	0.0	0.0	0.093	0.0	95.51732	-0.024	1	3.0	2.0	0.0	1.0	2.0
0.0	599.005	99.00498	100.0	0	0.0	0.0	0.092	0.0	95.51732	-0.022	1	3.0	2.0	0.0	1.0	2.0
0.0	599.005	99.00498	100.0	0	0.0	0.0	0.09	0.0	95.74013	-0.022	1	3.0	2.0	0.0	1.0	2.0
0.0	599.005	99.00498	100.0	0	0.0	0.0	0.088	0.0	95.74013	-0.019	1	3.0	2.0	0.0	1.0	2.0
0.0	599.005	99.00498	100.0	0	0.0	0.0	0.086	0.0	95.92226	-0.019	1	3.0	2.0	0.0	1.0	2.0
0.0	599.005	99.00498	100.0	0	0.0	0.0	0.084	0.0	95.48342	-0.017	1	3.0	2.0	0.0	1.0	2.0
0.0	599.005	99.00498	100.0	0	0.0	0.0	0.083	0.0	95.48342	-0.015	1	3.0	2.0	0.0	1.0	2.0
0.0	599.005	99.00498	100.0	0	0.0	0.0	0.081	0.0	95.32981	-0.015	1	3.0	2.0	0.0	1.0	2.0
0.0	599.005	99.00498	100.0	0	0.0	0.0	0.079	0.0	94.93183	-0.014	1	3.0	2.0	0.0	1.0	2.0
0.0	599.005	99.00498	100.0	0	0.0	0.0	0.077	0.0	94.93183	-0.012	1	3.0	2.0	0.0	1.0	2.0
0.0	599.005	99.00498	100.0	0	0.0	0.0	0.076	0.0	95.92524	-0.012	1	3.0	2.0	0.0	1.0	2.0
0.0	599.005	99.00498	100.0	0	0.0	0.0	0.074	0.0	95.92524	-0.011	1	3.0	2.0	0.0	1.0	2.0
0.0	599.005	99.00498	100.0	0	0.0	0.0	0.072	0.0	95.107765	-0.011	1	3.0	2.0	0.0	1.0	2.0
0.0	599.005	99.00498	100.0	0	0.0	0.0	0.069	0.0	94.71237	-0.009	1	3.0	2.0	0.0	1.0	2.0
0.0	599.005	99.00498	100.0	0	0.0	0.0	0.067	0.0	94.71237	-0.008	1	3.0	2.0	0.0	1.0	2.0
0.0	599.005	99.00498	100.0	0	0.0	0.0	0.065	0.0	95.22385	-0.008	1	3.0	2.0	0.0	1.0	2.0
0.0	599.005	99.00498	100.0	0	0.0	0.0	0.063	0.0	95.06328	-0.007	1	3.0	2.0	0.0	1.0	2.0
0.0	599.005	99.00498	100.0	0	0.0	0.0	0.061	0.0	95.06328	-0.006	1	3.0	2.0	0.0	1.0	2.0
0.0	599.005	99.00498	100.0	0	0.0	0.0	0.059	0.0	95.51452	-0.006	1	3.0	2.0	0.0	1.0	2.0
0.0	599.005	99.00498	100.0	0	0.0	0.0	0.056	0.0	95.51452	-0.005	1	3.0	2.0	0.0	1.0	2.0
0.0	599.005	99.00498	100.0	0	0.0	0.0	0.054	0.0	96.573425	-0.005	1	3.0	2.0	0.0	1.0	2.0
0.0	599.005	99.00498	100.0	0	0.0	0.0	0.052	0.0	96.49784	-0.005	1	3.0	2.0	0.0	1.0	2.0
0.0	599.005	99.00498	100.0	0	0.0	0.0	0.049	0.0	96.49784	-0.004	1	3.0	2.0	0.0	1.0	2.0
0.0	599.005	99.00498	100.0	0	0.0	0.0	0.047	0.0	96.923676	-0.004	1	3.0	2.0	0.0	1.0	2.0
0.0	599.005	99.00498	100.0	0	0.0	0.0	0.044	0.0	97.269005	-0.004	1	3.0	2.0	0.0	1.0	2.0
0.0	599.005	99.00498	100.0	0	0.0	0.0	0.042	0.0	97.269005	-0.003	1	3.0	2.0	0.0	1.0	2.0
0.0	599.005	99.00498	100.0	0	0.0	0.0	0.039	0.0	96.86949	-0.003	1	3.0	2.0	0.0	1.0	2.0
0.0	599.005	99.00498	100.0	0	0.0	0.0	0.036	0.0	96.86949	-0.002	1	3.0	2.0	0.0	1.0	2.0
0.0	599.005	99.00498	100.0	0	0.0	0.0	0.034	0.0	96.698784	-0.002	1	3.0	2.0	0.0	1.0	2.0
0.0	599.005	99.00498	100.0	0	0.0	0.0	0.031	0.0	96.01762	-0.002	1	3.0	2.0	0.0	1.0	2.0
0.0	599.005	99.00498	100.0	0	0.0	0.0	0.028	0.0	96.01762	-0.002	1	3.0	2.0	0.0	1.0	2.0
0.0	599.005	99.00498	100.0	0	0.0	0.0	0.025	0.0	97.15777	-0.002	1	3.0	2.0	0.0	1.0	2.0
0.0	599.005	99.00498	100.0	0	0.0	0.0	0.022	0.0	97.16428	-0.001	1	3.0	2.0	0.0	1.0	2.0
0.0	599.005	99.00498	100.0	0	0.0	0.0	0.019	0.0	97.16428	-0.001	1	3.0	2.0	0.0	1.0	2.0
0.0	599.005	99.00498	100.0	0	0.0	0.0	0.016	0.0	97.52059	-0.001	1	3.0	2.0	0.0	1.0	2.0
0.0	599.005	99.00498	100.0	0	0.0	0.0	0.013	0.0	97.52059	-0.001	1	3.0	2.0	0.0	1.0	2.0
0.0	599.005	99.00498	100.0	0	0.0	0.0	0.01	0.0	96.95552	-0.001	1	3.0	2.0	0.0	1.0	2.0
0.0	599.005	99.00498	100.0	0	0.0	0.0	0.007	0.0	96.66658	0.0	1	3.0	2.0	0.0	1.0	2.0
0.0	599.005	99.00498	100.0	0	0.0	0.0	0.004	0.0	96.66658	0.0	1	3.0	2.0	0.0	1.0	2.0
0.0	599.005	99.00498	100.0	0	0.0	0.0	0.0	0.0	96.55693	0.0	1	3.0	2.0	0.0	1.0	2.0
0.0	599.005	99.00498	100.0	0	0.0	0.0	-0.002	0.0	96.10093	0.0	1	3.0	2.0	0.0	1.0	2.0
0.0	599.005	99.00498	100.0	0	0.0	0.0	-0.005	0.0	96.10093	0.0	1	3.0	2.0	0.0	1.0	2.0
0.0	599.005	99.00498	100.0	0	0.0	0.0	-0.008	0.0	95.191444	0.0	1	3.0	2.0	0.0	1.0	2.0
0.0	599.005	99.00498	100.0	0	0.0	0.0	-0.012	0.0	95.22572	0.0	1	3.0	2.0	0.0	1.0	2.0
0.0	599.005	99.00498	100.0	0	0.0	0.0	-0.015	0.0	95.544334	0.0	1	3.0	2.0	0.0	1.0	2.0
0.0	599.005	99.00498	100.0	0	0.0	0.0	-0.018	0.0	94.927086	0.0	1	3.0	2.0	0.0	1.0	2.0
0.0	599.005	99.00498	100.0	0	0.0	0.0	-0.02	0.0	94.59544	0.0	1	3.0	2.0	0.0	1.0	2.0
0.0	599.005	99.00498	100.0	0	0.0	0.0	-0.023	0.0	94.498825	0.0	1	3.0	2.0	0.0	1.0	2.0
0.0	599.005	99.00498	100.0	0	0.0	0.0	-0.025	0.0	95.37973	0.0	1	3.0	2.0	0.0	1.0	2.0
0.0	599.005	99.00498	100.0	0	0.0	0.0	-0.027	0.0	95.37973	0.0	1	3.0	2.0	0.0	1.0	2.0
0.0	599.005	99.00498	100.0	0	0.0	0.0	-0.028	0.0	94.77719	0.0	1	3.0	2.0	0.0	1.0	2.0
0.0	599.005	99.00498	100.0	0	0.0	0.0	-0.029	0.0	94.77719	0.0	1	3.0	2.0	0.0	1.0	2.0
0.0	599.005	99.00498	100.0	0	0.0	0.0	-0.029	0.0	95.662445	0.0	1	3.0	2.0	0.0	1.0	2.0
0.0	599.005	99.00498	100.0	0	0.0	0.0	-0.029	0.0	95.2502	0.0	1	3.0	2.0	0.0	1.0	2.0
0.0	599.005	99.00498	100.0	0	0.0	0.0	-0.029	0.0	95.2502	0.0	1	3.0	2.0	0.0	1.0	2.0
0.0	599.005	99.00498	100.0	0	0.0	0.0	-0.029	0.0	96.24739	0.0	1	3.0	2.0	0.0	1.0	2.0
0.0	599.005	99.00498	100.0	0	0.0	0.0	-0.028	0.0	96.18679	0.0	1	3.0	2.0	1.0	1.0	2.0
0.0	599.005	99.00498	100.0	0	0.0	0.0	-0.027	0.0	96.18679	0.0	1	3.0	2.0	1.0	1.0	2.0
0.0	599.005	99.00498	100.0	0	0.0	0.0	-0.026	0.0	97.344025	0.0	1	3.0	2.0	3.0	1.0	2.0
0.0	599.005	99.00498	100.0	0	0.0	0.0	-0.025	0.0	97.344025	0.0	1	3.0	2.0	3.0	1.0	2.0
-9694.584	698.01	99.00498	100.0	0	0.0	0.0	-0.024	0.0	96.79135	0.0	1	3.0	2.0	3.0	1.0	2.0
-9694.584	698.01	99.00498	100.0	0	0.0	0.0	-0.023	0.0	95.896515	0.0	1	3.0	2.0	3.0	1.0	2.0
-9694.584	698.01	99.00498	100.0	0	0.0	0.0	-0.022	0.0	95.896515	0.0	1	3.0	2.0	3.0	1.0	2.0
-9694.584	698.01	99.00498	100.0	0	0.0	0.0	-0.02	0.0	95.722786	0.0	1	3.0	2.0	3.0	1.0	2.0
-9694.584	698.01	99.00498	100.0	0	0.0	0.0	-0.019	0.0	95.62278	-1.323	1	3.0	2.0	3.0	1.0	2.0
-9694.584	698.01	99.00498	100.0	0	0.0	0.0	-0.018	0.0	95.62278	-1.916	1	3.0	2.0	3.0	1.0	2.0
-9694.584	698.01	99.00498	100.0	0	0.0	0.0	-0.016	0.0	96.63813	-1.916	1	3.0	2.0	3.0	1.0	2.0
-9694.584	698.01	99.00498	100.0	0	0.0	0.0	-0.015	0.0	96.11697	-2.978	1	3.0	2.0	3.0	1.0	2.0
-9694.584	698.01	99.00498	100.0	0	0.0	0.0	-0.014	0.0	96.394615	-2.978	1	3.0	2.0	3.0	1.0	2.0
-9694.584	698.01	99.00498	100.0	0	0.0	0.0	-0.013	0.0	95.02957	-3.454	1	3.0	2.0	3.0	1.0	2.0
-9694.584	698.01	99.00498	100.0	0	0.0	0.0	-0.011	0.0	95.630226	-4.307	1	3.0	2.0	3.0	1.0	2.0
-9694.584	698.01	99.00498	100.0	0	0.0	0.0	-0.01	0.0	95.248314	-4.307	1	3.0	2.0	3.0	1.0	2.0
-9694.584	698.01	99.00498	100.0	0	0.0	0.0	-0.009	0.0	94.98973	-4.689	1	3.0	2.0	3.0	1.0	2.0
-9694.584	698.01	99.00498	100.0	0	0.0	0.0	-0.007	0.0	95.92596	-5.373	1	3.0	2.0	3.0	1.0	2.0
-9694.584	698.01	99.00498	100.0	0	0.0	0.0	-0.006	0.0	95.55326	-5.373	1	3.0	2.0	5.0	1.0	2.0
-9694.584	698.01	99.00498	100.0	0	0.0	0.0	-0.005	0.0	95.55326	-5.679	1	3.0	2.0	5.0	1.0	2.0
-9694.584	698.01	99.00498	100.0	0	0.0	0.0	-0.003	0.0	95.296394	-5.679	1	3.0	2.0	5.0	1.0	2.0
-9694.584	698.01	99.00498	100.0	0	0.0	0.0	-0.002	0.0	95.255714	-6.23	1	3.0	2.0	5.0	1.0	2.0
-9694.584	698.01	99.00498	100.0	0	0.0	0.0	-0.001	0.0	95.255714	-6.474	1	3.0	2.0	5.0	1.0	2.0
-9694.584	698.01	99.00498	100.0	0	0.0	0.0	0.0	0.0	94.765	-6.474	1	3.0	2.0	5.0	1.0	2.0
-9694.584	698.01	99.00498	100.0	0	0.0	0.0	0.001	0.0	94.98486	-6.915	1	3.0	2.0	5.0	1.0	2.0
-9694.584	698.01	99.00498	100.0	0	0.0	0.0	0.002	0.0	94.98486	-6.915	1	3.0	2.0	5.0	1.0	2.0
-9694.584	698.01	99.00498	100.0	0	0.0	0.0	0.004	0.0	95.78969	-7.113	1	3.0	2.0	5.0	1.0	2.0
-9694.584	698.01	99.00498	100.0	0	0.0	0.0	0.005	0.0	95.78969	-7.466	1	3.0	2.0	5.0	1.0	2.0
-9694.584	698.01	99.00498	100.0	0	0.0	0.0	0.007	0.0	96.233406	-7.466	1	3.0	2.0	5.0	1.0	2.0
-9694.584	698.01	99.00498	100.0	0	0.0	0.0	0.008	0.0	96.57733	-7.772	1	3.0	2.0	5.0	1.0	2.0
-9694.584	698.01	99.00498	100.0	0	0.0	0.0	0.01	0.0	96.57733	-7.909	1	3.0	2.0	5.0	1.0	2.0
-9694.584	698.01	99.00498	100.0	0	0.0	0.0	0.011	0.0	96.93787	-7.909	1	3.0	2.0	5.0	1.0	2.0
-9694.584	698.01	99.00498	100.0	0	0.0	0.0	0.013	0.0	97.16044	-8.154	1	3.0	2.0	5.0	1.0	2.0
-9694.584	698.01	99.00498	100.0	0	0.0	0.0	0.014	0.0	97.16044	-8.264	1	3.0	2.0	5.0	1.0	2.0
-9694.584	698.01	99.00498	100.0	0	0.0	0.0	0.016	0.0	96.80796	-8.264	1	3.0	2.0	5.0	1.0	2.0
-9694.584	698.01	99.00498	100.0	0	0.0	0.0	0.017	0.0	96.80796	-8.46	1	3.0	2.0	5.0	1.0	2.0
-9694.584	698.01	99.00498	100.0	0	0.0	0.0	0.019	0.0	97.01107	-8.46	1	3.0	2.0	5.0	1.0	2.0
-9694.584	698.01	99.00498	100.0	0	0.0	0.0	0.021	0.0	96.77262	-8.548	1	3.0	2.0	5.0	1.0	2.0
-9694.584	698.01	99.00498	100.0	0	0.0	0.0	0.022	0.0	96.77262	-8.706	1	3.0	2.0	5.0	1.0	2.0
-9694.584	698.01	99.00498	100.0	0	0.0	0.0	0.024	0.0	97.03262	-8.706	1	3.0	2.0	5.0	1.0	2.0
-9694.584	698.01	99.00498	100.0	0	0.0	0.0	0.026	0.0	96.81673	-8.843	1	3.0	2.0	5.0	1.0	2.0
-9694.584	698.01	99.00498	100.0	0	0.0	0.0	0.027	0.0	96.81673	-8.904	1	3.0	2.0	5.0	1.0	2.0
-9694.584	698.01	99.00498	100.0	0	0.0	0.0	0.029	0.0	96.60852	-8.904	1	3.0	2.0	5.0	1.0	2.0
-9694.584	698.01	99.00498	100.0	0	0.0	0.0	0.031	0.0	96.60852	-9.014	1	3.0	2.0	5.0	1.0	2.0
-9694.584	698.01	99.00498	100.0	0	0.0	0.0	0.033	0.0	96.83577	-9.014	1	3.0	2.0	5.0	1.0	2.0
-9694.584	698.01	99.00498	100.0	0	0.0	0.0	0.035	0.0	96.50806	-9.062	1	3.0	2.0	5.0	1.0	2.0
-9694.584	698.01	99.00498	100.0	0	0.0	0.0	0.037	0.0	96.50806	-9.15	1	3.0	2.0	5.0	1.0	2.0
-9694.584	698.01	99.00498	100.0	1	0.0	0.0	0.039	0.0	96.64622	-9.15	1	3.0	2.0	5.0	1.0	2.0
-9694.584	698.01	99.00498	100.0	1	0.0	0.0	0.041	0.0	96.91776	-9.189	1	3.0	2.0	5.0	1.0	2.0
-9694.584	698.01	99.00498	100.0	1	0.0	0.0	0.043	0.0	96.69518	-9.189	1	3.0	2.0	5.0	1.0	2.0
-9694.584	698.01	99.00498	100.0	1	0.0	0.0	0.045	0.0	96.96474	-9.26	1	3.0	2.0	5.0	1.0	2.0
-9694.584	698.01	99.00498	100.0	1	0.0	0.0	0.047	0.0	96.96474	-9.292	1	3.0	2.0	5.0	1.0	2.0
-9694.584	698.01	99.00498	100.0	1	0.0	0.0	0.05	0.0	96.58514	-9.292	1	3.0	2.0	5.0	1.0	2.0
-9694.584	698.01	99.00498	100.0	1	0.0	0.0	0.052	0.0	97.14882	-9.348	1	3.0	2.0	5.0	1.0	2.0
-9694.584	698.01	99.00498	100.0	1	0.0	0.0	0.055	0.0	97.14882	-9.373	1	3.0	2.0	5.0	1.0	2.0
-9694.584	698.01	99.00498	100.0	1	0.0	0.0	0.057	0.0	98.11678	-9.373	1	3.0	2.0	5.0	1.0	2.0
-9694.584	698.01	99.00498	100.0	1	0.0	0.0	0.059	0.0	98.38221	-9.419	1	3.0	2.0	5.0	1.0	2.0
-9694.584	698.01	99.00498	100.0	1	0.0	0.0	0.062	0.0	98.38221	-9.439	1	3.0	2.0	5.0	1.0	2.0
-9694.584	698.01	99.00498	100.0	1	0.0	0.0	0.065	0.0	97.37491	-9.439	1	3.0	2.0	5.0	1.0	2.0
-9694.584	698.01	99.00498	100.0	1	0.0	0.0	0.068	0.0	97.37491	-9.476	1	3.0	2.0	5.0	1.0	2.0
-9694.584	698.01	99.00498	100.0	1	0.0	0.0	0.07	0.0	98.05628	-9.476	1	3.0	2.0	5.0	1.0	2.0
-9694.584	698.01	99.00498	100.0	1	0.0	0.0	0.073	0.0	98.3307	-9.507	1	3.0	2.0	5.0	1.0	2.0
-9694.584	698.01	99.00498	100.0	1	0.0	0.0	0.076	0.0	98.3307	-9.521	1	3.0	2.0	5.0	1.0	2.0
-9694.584	698.01	99.00498	100.0	1	0.0	0.0	0.079	0.0	98.41394	-9.521	1	3.0	2.0	5.0	1.0	2.0
-9694.584	698.01	99.00498	100.0	1	0.0	0.0	0.081	0.0	98.97294	-9.547	1	3.0	2.0	5.0	1.0	2.0
-9694.584	698.01	99.00498	100.0	1	0.0	0.0	0.084	0.0	98.97294	-9.547	1	3.0	2.0	5.0	1.0	2.0
-9694.584	698.01	99.00498	100.0	1	0.0	0.0	0.087	0.0	98.680855	-9.558	1	3.0	2.0	5.0	1.0	2.0
-9694.584	698.01	99.00498	100.0	1	0.0	0.0	0.09	0.0	98.680855	-9.578	1	3.0	2.0	5.0	1.0	2.0
-9694.584	698.01	99.00498	100.0	1	0.0	0.0	0.093	0.0	98.091934	-9.578	1	3.0	2.0	5.0	1.0	2.0
-9694.584	698.01	99.00498	100.0	1	0.0	0.0	0.095	0.0	98.428696	-9.595	1	3.0	2.0	5.0	1.0	2.0
-9694.584	698.01	99.00498	100.0	1	0.0	0.0	0.098	0.0	98.428696	-9.603	1	3.0	2.0	5.0	1.0	2.0
-9694.584	698.01	99.00498	100.0	1	0.0	0.0	0.101	0.0	98.54158	-9.603	1	3.0	2.0	5.0	1.0	2.0
-9694.584	698.01	99.00498	100.0	1	0.0	0.0	0.103	0.0	99.00353	-9.617	1	3.0	2.0	5.0	1.0	2.0
-9694.584	698.01	99.00498	100.0	1	0.0	0.0	0.106	0.0	99.00353	-9.617	1	3.0	2.0	5.0	1.0	2.0
-9694.584	698.01	99.00498	100.0	1	0.0	0.0	0.108	0.0	98.131165	-9.624	1	3.0	2.0	5.0	1.0	2.0
-9694.584	698.01	99.00498	100.0	1	0.0	0.0	0.11	0.0	97.51247	-9.635	1	3.0	2.0	5.0	1.0	2.0
-9694.584	698.01	99.00498	100.0	1	0.0	0.0	0.113	0.0	96.92506	-9.635	1	3.0	2.0	5.0	1.0	2.0
-9694.584	698.01	99.00498	100.0	1	0.0	0.0	0.115	0.0	96.05671	-9.641	1	3.0	2.0	5.0	1.0	2.0
-9694.584	698.01	99.00498	100.0	1	0.0	0.0	0.117	0.0	96.05671	-9.649	1	3.0	2.0	5.0	1.0	2.0
-9694.584	698.01	99.00498	100.0	1	0.0	0.0	0.119	0.0	96.84659	-9.649	1	3.0	2.0	5.0	1.0	2.0
-9694.584	698.01	99.00498	100.0	1	0.0	0.0	0.121	0.0	96.49059	-9.653	1	3.0	2.0	5.0	1.0	2.0
-9694.584	698.01	99.00498	100.0	1	0.0	0.0	0.123	0.0	96.04681	-9.66	1	3.0	2.0	5.0	1.0	2.0
-9694.584	698.01	99.00498	100.0	1	0.0	0.0	0.124	0.0	95.592445	-9.66	1	3.0	2.0	5.0	1.0	2.0
-9694.584	698.01	99.00498	100.0	1	0.0	0.0	0.126	0.0	95.592445	-9.665	1	3.0	2.0	5.0	1.0	2.0
-9694.584	698.01	99.00498	100.0	1	0.0	0.0	0.127	0.0	96.49441	-9.665	1	3.0	2.0	5.0	1.0	2.0
-9694.584	698.01	99.00498	100.0	1	0.0	0.0	0.129	0.0	96.36738	-9.669	1	3.0	2.0	5.0	1.0	2.0
-9694.584	698.01	99.00498	100.0	1	0.0	0.0	0.13	0.0	96.36738	-9.674	1	3.0	2.0	5.0	1.0	2.0
-9694.584	698.01	99.00498	100.0	1	0.0	0.0	0.131	0.0	95.573	-9.674	1	3.0	2.0	5.0	1.0	2.0
-9694.584	698.01	99.00498	100.0	1	0.0	0.0	0.132	0.0	94.96108	-9.677	1	3.0	2.0	5.0	1.0	2.0
-9694.584	698.01	99.00498	100.0	1	0.0	0.0	0.133	0.0	94.96108	-9.681	1	3.0	2.0	5.0	1.0	2.0
-9694.584	698.01	99.00498	100.0	1	0.0	0.0	0.134	0.0	94.415764	-9.681	1	3.0	2.0	5.0	1.0	2.0
-9694.584	698.01	99.00498	100.0	1	0.0	0.0	0.135	0.0	94.415764	-9.682	1	3.0	2.0	5.0	1.0	2.0
-9694.584	698.01	99.00498	100.0	1	0.0	0.0	0.135	0.0	95.05986	-9.682	1	3.0	2.0	5.0	1.0	2.0
-9694.584	698.01	99.00498	100.0	1	0.0	0.0	0.135	0.0	96.86083	-9.686	1	3.0	2.0	5.0	1.0	2.0
-9694.584	698.01	99.00498	100.0	1	0.0	0.0	0.135	0.0	96.86083	-9.687	1	3.0	2.0	5.0	1.0	2.0
-9694.584	698.01	99.00498	100.0	1	0.0	0.0	0.135	0.0	96.65909	-9.687	1	3.0	2.0	5.0	1.0	2.0
-9694.584	698.01	99.00498	100.0	1	0.0	0.0	0.135	0.0	97.03376	-9.69	1	3.0	2.0	5.0	1.0	2.0
-9694.584	698.01	99.00498	100.0	1	0.0	0.0	0.134	0.0	97.03376	-9.69	1	3.0	2.0	5.0	1.0	2.0
-9694.584	698.01	99.00498	100.0	1	0.0	0.0	0.134	0.0	97.37226	-9.691	1	3.0	2.0	5.0	1.0	2.0
-9694.584	698.01	99.00498	100.0	1	0.0	0.0	0.133	0.0	97.37226	-9.693	1	3.0	2.0	5.0	1.0	2.0
-9694.584	698.01	99.00498	100.0	1	0.0	0.0	0.132	0.0	97.3355	-9.693	1	3.0	2.0	5.0	1.0	2.0
-9694.584	698.01	99.00498	100.0	1	0.0	0.0	0.13	0.0	97.021126	-9.694	1	3.0	2.0	5.0	1.0	2.0
-9694.584	698.01	99.00498	100.0	1	0.0	0.0	0.128	0.0	97.021126	-9.696	1	3.0	2.0	5.0	1.0	2.0
-9694.584	698.01	99.00498	100.0	1	0.0	0.0	0.126	0.0	96.59774	-9.696	1	3.0	2.0	5.0	1.0	2.0
-9694.584	698.01	99.00498	100.0	1	0.0	0.0	0.124	0.0	97.40036	-9.696	1	3.0	2.0	5.0	1.0	2.0
-9694.584	698.01	99.00498	100.0	1	0.0	0.0	0.121	0.0	97.40036	-9.698	1	3.0	2.0	5.0	1.0	2.0
-9694.584	698.01	99.00498	100.0	1	0.0	0.0	0.119	0.0	97.39928	-9.698	1	3.0	2.0	5.0	1.0	2.0
-9694.584	698.01	99.00498	100.0	1	0.0	0.0	0.116	0.0	97.39928	-9.7	1	3.0	2.0	5.0	1.0	2.0
-9694.584	698.01	99.00498	100.0	1	0.0	0.0	0.114	0.0	97.27623	-9.7	1	3.0	2.0	5.0	1.0	2.0
-9694.584	698.01	99.00498	100.0	1	0.0	0.0	0.111	0.0	97.46311	-9.7	1	3.0	2.0	5.0	1.0	2.0
-9694.584	698.01	99.00498	100.0	1	0.0	0.0	0.108	0.0	97.46311	-9.7	1	3.0	2.0	5.0	1.0	2.0
-9694.584	698.01	99.00498	100.0	1	0.0	0.0	0.105	0.0	97.04062	-9.7	1	3.0	2.0	5.0	1.0	2.0
-9694.584	698.01	99.00498	100.0	1	0.0	0.0	0.102	0.0	96.87695	-9.701	1	3.0	2.0	5.0	1.0	2.0
-9694.584	698.01	99.00498	100.0	1	0.0	0.0	0.099	0.0	96.87695	-9.701	1	3.0	2.0	5.0	1.0	2.0
-9694.584	698.01	99.00498	100.0	1	0.0	0.0	0.096	0.0	96.58479	-9.701	1	3.0	2.0	5.0	1.0	2.0
-9694.584	698.01	99.00498	100.0	1	0.0	0.0	0.092	0.0	96.58479	-9.702	1	3.0	2.0	5.0	1.0	2.0
-9694.584	698.01	99.00498	100.0	1	0.0	0.0	0.089	0.0	96.22762	-9.702	1	3.0	2.0	5.0	1.0	2.0
-9694.584	698.01	99.00498	100.0	1	0.0	0.0	0.086	0.0	95.24728	-9.702	1	3.0	2.0	5.0	1.0	2.0
-9694.584	698.01	99.00498	100.0	1	0.0	0.0	0.082	0.0	95.24728	-9.703	1	3.0	2.0	5.0	1.0	2.0
-9694.584	698.01	99.00498	100.0	1	0.0	0.0	0.079	0.0	95.174034	-9.703	1	3.0	2.0	5.0	1.0	2.0
-9694.584	698.01	99.00498	100.0	1	0.0	0.0	0.075	0.0	96.85891	-9.703	1	3.0	2.0	5.0	1.0	2.0
-9694.584	698.01	99.00498	100.0	1	0.0	0.0	0.072	0.0	96.85891	-9.703	1	3.0	2.0	5.0	1.0	2.0
-9694.584	698.01	99.00498	100.0	1	0.0	0.0	0.068	0.0	96.40865	-9.703	1	3.0	2.0	5.0	1.0	2.0
-9694.584	698.01	99.00498	100.0	1	0.0	0.0	0.064	0.0	96.40865	-9.705	1	3.0	2.0	5.0	1.0	2.0
-9694.584	698.01	99.00498	100.0	1	0.0	0.0	0.06	0.0	96.61359	-9.705	1	3.0	2.0	5.0	1.0	2.0
-9694.584	698.01	99.00498	100.0	1	0.0	0.0	0.056	0.0	97.5677	-9.705	1	3.0	2.0	5.0	1.0	2.0
-9694.584	698.01	99.00498	100.0	1	0.0	0.0	0.052	0.0	97.5677	-9.705	1	3.0	2.0	5.0	1.0	2.0
-9694.584	698.01	99.00498	100.0	1	0.0	0.0	0.049	0.0	97.8806	-9.705	1	3.0	2.0	5.0	1.0	2.0
-9694.584	698.01	99.00498	100.0	1	0.0	0.0	0.045	0.0	97.79688	-9.705	1	3.0	2.0	5.0	1.0	2.0
-9694.584	698.01	99.00498	100.0	1	0.0	0.0	0.041	0.0	97.79688	-9.705	1	3.0	2.0	5.0	1.0	2.0
-9694.584	698.01	99.00498	100.0	1	0.0	0.0	0.037	0.0	97.48639	-9.705	1	3.0	2.0	5.0	1.0	2.0
-9694.584	698.01	99.00498	100.0	1	0.0	0.0	0.033	0.0	97.48639	-9.705	1	3.0	2.0	5.0	1.0	2.0
-9694.584	698.01	99.00498	100.0	1	0.0	0.0	0.029	0.0	97.09203	-9.705	1	3.0	2.0	5.0	1.0	2.0
-9694.584	698.01	99.00498	100.0	1	0.0	0.0	0.025	0.0	97.82973	-9.705	1	3.0	2.0	5.0	1.0	2.0
-9694.584	698.01	99.00498	100.0	1	0.0	0.0	0.022	0.0	97.82973	-9.705	1	3.0	2.0	5.0	1.0	2.0
-9694.584	698.01	99.00498	100.0	1	0.0	0.0	0.018	0.0	97.6119	-9.705	1	3.0	2.0	5.0	1.0	2.0
-9694.584	698.01	99.00498	100.0	1	0.0	0.0	0.014	0.0	98.024925	-9.705	1	3.0	2.0	5.0	1.0	2.0
-9694.584	698.01	99.00498	100.0	1	0.0	0.0	0.011	0.0	98.024925	-9.705	1	3.0	2.0	5.0	1.0	2.0
-9694.584	698.01	99.00498	100.0	1	0.0	0.0	0.007	0.0	97.761826	-9.705	1	3.0	2.0	5.0	1.0	2.0
-9694.584	698.01	99.00498	100.0	1	0.0	0.0	0.003	0.0	97.761826	-9.705	1	3.0	2.0	5.0	1.0	2.0
-9694.584	698.01	99.00498	100.0	1	0.0	0.0	0.0	0.0	97.370926	-9.705	1	3.0	2.0	5.0	1.0	2.0
-9694.584	698.01	99.00498	100.0	1	0.0	0.0	-0.003	0.0	97.16422	-9.707	1	3.0	2.0	5.0	1.0	2.0
-9694.584	698.01	99.00498	100.0	1	0.0	0.0	-0.006	0.0	97.16422	-9.707	1	3.0	2.0	5.0	1.0	2.0
-9694.584	698.01	99.00498	100.0	1	0.0	0.0	-0.009	0.0	96.23946	-9.707	1	3.0	2.0	5.0	1.0	2.0
-9694.584	698.01	99.00498	100.0	1	0.0	0.0	-0.012	0.0	95.81614	-9.707	1	3.0	2.0	5.0	1.0	2.0
-9694.584	698.01	99.00498	100.0	1	0.0	0.0	-0.015	0.0	95.81614	-9.707	1	3.0	2.0	5.0	1.0	2.0
-9694.584	698.01	99.00498	100.0	1	0.0	0.0	-0.017	0.0	96.3463	-9.707	1	3.0	2.0	5.0	1.0	2.0
-9694.584	698.01	99.00498	100.0	1	0.0	0.0	-0.02	0.0	96.3463	-9.707	1	3.0	2.0	5.0	1.0	2.0
-9694.584	698.01	99.00498	100.0	1	0.0	0.0	-0.023	0.0	95.653244	-9.707	1	3.0	2.0	5.0	1.0	2.0
-9694.584	698.01	99.00498	100.0	1	0.0	0.0	-0.026	0.0	95.632866	-9.707	1	3.0	2.0	5.0	1.0	2.0
-9694.584	698.01	99.00498	100.0	1	0.0	0.0	-0.028	0.0	95.632866	-9.707	1	3.0	2.0	5.0	1.0	2.0
-9694.584	698.01	99.00498	100.0	1	0.0	0.0	-0.031	0.0	95.43765	-9.707	1	3.0	2.0	5.0	1.0	2.0
-9694.584	698.01	99.00498	100.0	1	0.0	0.0	-0.033	0.0	94.52653	-9.707	1	3.0	2.0	5.0	1.0	2.0
-9694.584	698.01	99.00498	100.0	1	0.0	0.0	-0.035	0.0	94.52653	-9.707	1	3.0	2.0	5.0	1.0	2.0
-9694.584	698.01	99.00498	100.0	1	0.0	0.0	-0.037	0.0	94.56845	-9.707	1	3.0	2.0	5.0	1.0	2.0
-9694.584	698.01	99.00498	100.0	1	0.0	0.0	-0.038	0.0	94.56845	-9.707	1	3.0	2.0	5.0	1.0	2.0
-9694.584	698.01	99.00498	100.0	1	0.0	0.0	-0.04	0.0	95.139496	-9.707	1	3.0	2.0	5.0	1.0	2.0
-9694.584	698.01	99.00498	100.0	1	0.0	0.0	-0.041	0.0	95.00424	-9.707	1	3.0	2.0	5.0	1.0	2.0
-9694.584	698.01	99.00498	100.0	1	0.0	0.0	-0.041	0.0	95.00424	-9.707	1	3.0	2.0	5.0	1.0	2.0
-9694.584	698.01	99.00498	100.0	1	0.0	0.0	-0.041	0.0	95.840256	-9.707	1	3.0	2.0	5.0	1.0	2.0
-9694.584	698.01	99.00498	100.0	1	0.0	0.0	-0.041	0.0	95.80664	-9.707	1	3.0	2.0	5.0	1.0	2.0
-9694.584	698.01	99.00498	100.0	1	0.0	0.0	-0.041	0.0	96.508575	-9.707	1	3.0	2.0	5.0	1.0	2.0
-9694.584	698.01	99.00498	100.0	1	0.0	0.0	-0.041	0.0	95.76048	-9.707	1	3.0	2.0	5.0	1.0	2.0
-9694.584	698.01	99.00498	100.0	1	0.0	0.0	-0.041	0.0	95.76048	-9.707	1	3.0	2.0	5.0	1.0	2.0
-9694.584	698.01	99.00498	100.0	1	0.0	0.0	-0.041	0.0	96.959	-9.707	1	3.0	2.0	5.0	1.0	2.0
-9694.584	698.01	99.00498	100.0	1	0.0	0.0	-0.041	0.0	96.76164	-9.707	1	3.0	2.0	5.0	1.0	2.0
-9694.584	698.01	99.00498	100.0	1	0.0	0.0	-0.041	0.0	96.76164	-9.707	1	3.0	2.0	5.0	1.0	2.0
-9694.584	698.01	99.00498	100.0	1	0.0	0.0	-0.04	0.0	96.76635	-9.707	1	3.0	2.0	5.0	1.0	2.0
-9694.584	698.01	99.00498	100.0	1	0.0	0.0	-0.04	0.0	97.655464	-9.707	1	3.0	2.0	5.0	1.0	2.0
-9694.584	698.01	99.00498	100.0	1	0.0	0.0	-0.04	0.0	97.655464	-9.707	1	3.0	2.0	5.0	1.0	2.0
-9694.584	698.01	99.00498	100.0	1	0.0	0.0	-0.039	0.0	97.47799	-9.707	1	3.0	2.0	5.0	1.0	2.0
-9694.584	698.01	99.00498	100.0	1	0.0	0.0	-0.039	0.0	97.47799	-9.707	1	3.0	2.0	5.0	1.0	2.0
-9694.584	698.01	99.00498	100.0	1	0.0	0.0	-0.039	0.0	97.44175	-9.707	1	3.0	2.0	5.0	1.0	2.0
-9694.584	698.01	99.00498	100.0	1	0.0	0.0	-0.039	0.0	97.12678	-9.707	1	3.0	2.0	5.0	1.0	2.0
-9694.584	698.01	99.00498	100.0	1	0.0	0.0	-0.038	0.0	97.12678	-9.707	1	3.0	2.0	5.0	1.0	2.0
-9694.584	698.01	99.00498	100.0	1	0.0	0.0	-0.037	0.0	97.23403	-9.707	1	3.0	2.0	5.0	1.0	2.0
-9694.584	698.01	99.00498	100.0	1	0.0	0.0	-0.037	0.0	96.90506	-9.707	1	3.0	2.0	5.0	1.0	2.0
-9694.584	698.01	99.00498	100.0	1	0.0	0.0	-0.036	0.0	96.90506	-9.707	1	3.0	2.0	5.0	1.0	2.0
-9694.584	698.01	99.00498	100.0	1	0.0	0.0	-0.035	0.0	96.908966	-9.707	1	3.0	2.0	5.0	1.0	2.0
-9694.584	698.01	99.00498	100.0	1	0.0	0.0	-0.034	0.0	96.908966	-9.707	1	3.0	2.0	5.0	1.0	2.0
-9694.584	698.01	99.00498	100.0	1	0.0	0.0	-0.033	0.0	96.549286	-9.707	1	3.0	2.0	5.0	1.0	2.0
-9694.584	698.01	99.00498	100.0	1	0.0	0.0	-0.032	0.0	96.21041	-9.707	1	3.0	2.0	5.0	1.0	2.0
-9694.584	698.01	99.00498	100.0	1	0.0	0.0	-0.03	0.0	96.21041	-9.707	1	3.0	2.0	5.0	1.0	2.0
-9694.584	698.01	99.00498	100.0	1	0.0	0.0	-0.029	0.0	96.8203	-9.707	1	3.0	2.0	5.0	1.0	2.0
-9694.584	698.01	99.00498	100.0	1	0.0	0.0	-0.027	0.0	97.34674	-9.707	1	3.0	2.0	5.0	1.0	2.0
-9694.584	698.01	99.00498	100.0	1	0.0	0.0	-0.026	0.0	97.34674	-9.707	1	3.0	2.0	5.0	1.0	2.0
-9694.584	698.01	99.00498	100.0	1	0.0	0.0	-0.024	0.0	96.917816	-9.707	1	3.0	2.0	5.0	1.0	2.0
-9694.584	698.01	99.00498	100.0	1	0.0	0.0	-0.023	0.0	96.917816	-9.707	1	3.0	2.0	5.0	1.0	2.0
-9694.584	698.01	99.00498	100.0	1	0.0	0.0	-0.021	0.0	96.01145	-9.707	1	3.0	2.0	5.0	1.0	2.0
-9694.584	698.01	99.00498	100.0	1	0.0	0.0	-0.019	0.0	95.96406	-9.707	1	3.0	2.0	5.0	1.0	2.0
-9694.584	698.01	99.00498	100.0	1	0.0	0.0	-0.017	0.0	95.96406	-9.707	1	3.0	2.0	5.0	1.0	2.0
-9694.584	698.01	99.00498	100.0	1	0.0	0.0	-0.015	0.0	97.05378	-9.707	1	3.0	2.0	5.0	1.0	2.0
-9694.584	698.01	99.00498	100.0	1	0.0	0.0	-0.013	0.0	96.91153	-9.707	1	3.0	2.0	5.0	1.0	2.0
-9694.584	698.01	99.00498	100.0	1	0.0	0.0	-0.011	0.0	96.89132	-9.707	1	3.0	2.0	5.0	1.0	2.0
-9694.584	698.01	99.00498	100.0	1	0.0	0.0	-0.009	0.0	97.12679	-9.707	1	3.0	2.0	5.0	1.0	2.0
-9694.584	698.01	99.00498	100.0	1	0.0	0.0	-0.007	0.0	97.12679	-9.707	1	3.0	2.0	5.0	1.0	2.0
-9694.584	698.01	99.00498	100.0	1	0.0	0.0	-0.005	0.0	97.43094	-9.707	1	3.0	2.0	5.0	1.0	2.0
-9694.584	698.01	99.00498	100.0	1	0.0	0.0	-0.003	0.0	97.101494	-9.707	1	3.0	2.0	5.0	1.0	2.0
-9694.584	698.01	99.00498	100.0	1	0.0	0.0	-0.001	0.0	97.101494	-9.707	1	3.0	2.0	5.0	1.0	2.0
-9694.584	698.01	99.00498	100.0	1	0.0	0.0	0.0	0.0	95.973114	-9.707	1	3.0	2.0	5.0	1.0	2.0
-9694.584	698.01	99.00498	100.0	1	0.0	0.0	0.002	0.0	96.33265	-9.707	1	3.0	2.0	5.0	1.0	2.0
-9694.584	698.01	99.00498	100.0	1	0.0	0.0	0.004	0.0	96.33265	-9.707	1	3.0	2.0	5.0	1.0	2.0
-9694.584	698.01	99.00498	100.0	1	0.0	0.0	0.006	0.0	96.930305	-9.707	1	3.0	2.0	5.0	1.0	2.0
-9694.584	698.01	99.00498	100.0	1	0.0	0.0	0.008	0.0	96.930305	-9.707	1	3.0	2.0	5.0	1.0	2.0
-9694.584	698.01	99.00498	100.0	1	0.0	0.0	0.01	0.0	96.485306	-9.707	1	3.0	2.0	5.0	1.0	2.0
-9694.584	698.01	99.00498	100.0	1	0.0	0.0	0.012	0.0	95.29829	-9.707	1	3.0	2.0	5.0	1.0	2.0
-9694.584	698.01	99.00498	100.0	1	0.0	0.0	0.014	0.0	95.29829	-9.707	1	3.0	2.0	5.0	1.0	2.0
-9694.584	698.01	99.00498	100.0	1	0.0	0.0	0.015	0.0	94.76577	-9.707	1	3.0	2.0	5.0	1.0	2.0
-9694.584	698.01	99.00498	100.0	1	0.0	0.0	0.017	0.0	94.50784	-9.707	1	3.0	2.0	5.0	1.0	2.0
-9694.584	698.01	99.00498	100.0	1	0.0	0.0	0.019	0.0	94.50784	-9.707	1	3.0	2.0	5.0	1.0	2.0
-9694.584	698.01	99.00498	100.0	1	0.0	0.0	0.021	0.0	94.58613	-9.707	1	3.0	2.0	5.0	1.0	2.0
-9694.584	698.01	99.00498	100.0	1	0.0	0.0	0.023	0.0	94.58613	-9.707	1	3.0	2.0	5.0	1.0	2.0
-9694.584	698.01	99.00498	100.0	1	0.0	0.0	0.025	0.0	93.823326	-9.707	1	3.0	2.0	5.0	1.0	2.0
-9694.584	698.01	99.00498	100.0	1	0.0	0.0	0.027	0.0	93.748024	-9.707	1	3.0	2.0	5.0	1.0	2.0
-9694.584	698.01	99.00498	100.0	1	0.0	0.0	0.028	0.0	93.748024	-9.707	1	3.0	2.0	5.0	1.0	2.0
-9694.584	698.01	99.00498	100.0	1	0.0	0.0	0.03	0.0	93.331535	-9.707	1	3.0	2.0	5.0	1.0	2.0
-9694.584	698.01	99.00498	100.0	1	0.0	0.0	0.032	0.0	93.43956	-9.707	1	3.0	2.0	5.0	1.0	2.0
-9694.584	698.01	99.00498	100.0	1	0.0	0.0	0.033	0.0	93.43956	-9.707	1	3.0	2.0	5.0	1.0	2.0
-9694.584	698.01	99.00498	100.0	1	0.0	0.0	0.035	0.0	94.762695	-9.707	1	3.0	2.0	5.0	1.0	2.0
-9694.584	698.01	99.00498	100.0	1	0.0	0.0	0.037	0.0	94.762695	-9.707	1	3.0	2.0	5.0	1.0	2.0
-9694.584	698.01	99.00498	100.0	1	0.0	0.0	0.039	0.0	95.26111	-9.707	1	3.0	2.0	5.0	1.0	2.0
-9694.584	698.01	99.00498	100.0	1	0.0	0.0	0.04	0.0	95.5649	-9.707	1	3.0	2.0	5.0	1.0	2.0
-9694.584	698.01	99.00498	100.0	1	0.0	0.0	0.042	0.0	95.5649	-9.707	1	3.0	2.0	5.0	1.0	2.0
-9694.584	698.01	99.00498	100.0	1	0.0	0.0	0.044	0.0	95.56384	-9.707	1	3.0	2.0	5.0	1.0	2.0
-9694.584	698.01	99.00498	100.0	1	0.0	0.0	0.045	0.0	95.52989	-9.707	1	3.0	2.0	5.0	1.0	2.0
-9694.584	698.01	99.00498	100.0	1	0.0	0.0	0.047	0.0	95.52989	-9.707	1	3.0	2.0	5.0	1.0	2.0
-9694.584	698.01	99.00498	100.0	1	0.0	0.0	0.048	0.0	96.47152	-9.707	1	3.0	2.0	5.0	1.0	2.0
-9694.584	698.01	99.00498	100.0	1	0.0	0.0	0.05	0.0	96.38985	-9.707	1	3.0	2.0	5.0	1.0	2.0
-9694.584	698.01	99.00498	100.0	1	0.0	0.0	0.052	0.0	97.33834	-9.707	1	3.0	2.0	5.0	1.0	2.0
-9694.584	698.01	99.00498	100.0	1	0.0	0.0	0.053	0.0	98.05921	-9.707	1	3.0	2.0	5.0	1.0	2.0
-9694.584	698.01	99.00498	100.0	1	0.0	0.0	0.055	0.0	98.05921	-9.707	1	3.0	2.0	5.0	1.0	2.0
-9694.584	698.01	99.00498	100.0	1	0.0	0.0	0.057	0.0	98.22068	-9.707	1	3.0	2.0	5.0	1.0	2.0
-9694.584	698.01	99.00498	100.0	1	0.0	0.0	0.058	0.0	98.11388	-9.707	1	3.0	2.0	5.0	1.0	2.0
-9694.584	698.01	99.00498	100.0	1	0.0	0.0	0.06	0.0	98.11388	-9.707	1	3.0	2.0	5.0	1.0	2.0
-9694.584	698.01	99.00498	100.0	1	0.0	0.0	0.061	0.0	98.26842	-9.707	1	3.0	2.0	5.0	1.0	2.0
-9694.584	698.01	99.00498	100.0	1	0.0	0.0	0.063	0.0	98.26842	-9.707	1	3.0	2.0	5.0	1.0	2.0
-9694.584	698.01	99.00498	100.0	1	0.0	0.0	0.065	0.0	99.105415	-9.707	1	3.0	2.0	5.0	1.0	2.0
-9694.584	698.01	99.00498	100.0	1	0.0	0.0	0.066	0.0	98.14266	-9.707	1	3.0	2.0	5.0	1.0	2.0
-9694.584	698.01	99.00498	100.0	1	0.0	0.0	0.068	0.0	98.14266	-9.707	1	3.0	2.0	5.0	1.0	2.0
-9694.584	698.01	99.00498	100.0	1	0.0	0.0	0.069	0.0	97.58489	-9.707	1	3.0	2.0	5.0	1.0	2.0
-9694.584	698.01	99.00498	100.0	1	0.0	0.0	0.071	0.0	97.630714	-9.707	1	3.0	2.0	5.0	1.0	2.0
-9694.584	698.01	99.00498	100.0	1	0.0	0.0	0.073	0.0	97.630714	-9.707	1	3.0	2.0	5.0	1.0	2.0
-9694.584	698.01	99.00498	100.0	1	0.0	0.0	0.074	0.0	97.0324	-9.707	1	3.0	2.0	5.0	1.0	2.0
-9694.584	698.01	99.00498	100.0	1	0.0	0.0	0.076	0.0	97.0324	-9.707	1	3.0	2.0	5.0	1.0	2.0
-9694.584	698.01	99.00498	100.0	1	0.0	0.0	0.077	0.0	97.44991	-9.707	1	3.0	2.0	5.0	1.0	2.0
-9694.584	698.01	99.00498	100.0	1	0.0	0.0	0.079	0.0	96.85186	-9.707	1	3.0	2.0	5.0	1.0	2.0
-9694.584	698.01	99.00498	100.0	1	0.0	0.0	0.081	0.0	96.85186	-9.707	1	3.0	2.0	5.0	1.0	2.0
-9694.584	698.01	99.00498	100.0	1	0.0	0.0	0.082	0.0	96.67299	-9.707	1	3.0	2.0	5.0	1.0	2.0
-9694.584	698.01	99.00498	100.0	1	0.0	0.0	0.083	0.0	96.33563	-9.707	1	3.0	2.0	5.0	1.0	2.0
-9694.584	698.01	99.00498	100.0	1	0.0	0.0	0.085	0.0	96.33563	-9.707	1	3.0	2.0	5.0	1.0	2.0
-9694.584	698.01	99.00498	100.0	1	0.0	0.0	0.087	0.0	96.8566	-9.707	1	3.0	2.0	5.0	1.0	2.0
-9694.584	698.01	99.00498	100.0	1	0.0	0.0	0.088	0.0	96.8566	-9.707	1	3.0	2.0	5.0	1.0	2.0
-9694.584	698.01	99.00498	100.0	1	0.0	0.0	0.09	0.0	96.941635	-9.707	1	3.0	2.0	5.0	1.0	2.0
-9694.584	698.01	99.00498	100.0	1	0.0	0.0	0.091	0.0	96.68349	-9.707	1	3.0	2.0	5.0	1.0	2.0
-9694.584	698.01	99.00498	100.0	1	0.0	0.0	0.093	0.0	96.68349	-9.707	1	3.0	2.0	5.0	1.0	2.0
-9694.584	698.01	99.00498	100.0	1	0.0	0.0	0.095	0.0	96.85917	-9.707	1	3.0	2.0	5.0	1.0	2.0
-9694.584	698.01	99.00498	100.0	1	0.0	0.0	0.096	0.0	96.84445	-9.707	1	3.0	2.0	5.0	1.0	2.0
-9694.584	698.01	99.00498	100.0	1	0.0	0.0	0.098	0.0	96.84445	-9.707	1	3.0	2.0	5.0	1.0	2.0
-9694.584	698.01	99.00498	100.0	1	0.0	0.0	0.099	0.0	96.713234	-9.707	1	3.0	2.0	5.0	1.0	2.0
-9694.584	698.01	99.00498	100.0	1	0.0	0.0	0.101	0.0	96.713234	-9.707	1	3.0	2.0	5.0	1.0	2.0
-9694.584	698.01	99.00498	100.0	1	0.0	0.0	0.103	0.0	96.13822	-9.707	1	3.0	2.0	5.0	1.0	2.0
-9694.584	698.01	99.00498	100.0	1	0.0	0.0	0.105	0.0	96.593704	-9.707	1	3.0	2.0	5.0	1.0	2.0
-9694.584	698.01	99.00498	100.0	1	0.0	0.0	0.106	0.0	95.6967	-9.707	1	3.0	2.0	5.0	1.0	2.0
-9694.584	698.01	99.00498	100.0	1	0.0	0.0	0.108	0.0	96.56024	-9.707	1	3.0	2.0	5.0	1.0	2.0
-9694.584	698.01	99.00498	100.0	1	0.0	0.0	0.11	0.0	96.938675	-9.707	1	3.0	2.0	5.0	1.0	2.0
-9694.584	698.01	99.00498	100.0	1	0.0	0.0	0.112	0.0	96.938675	-9.707	1	3.0	2.0	5.0	1.0	2.0
-9694.584	698.01	99.00498	100.0	1	0.0	0.0	0.114	0.0	97.3743	-9.707	1	3.0	2.0	5.0	1.0	2.0
-9694.584	698.01	99.00498	100.0	1	0.0	0.0	0.116	0.0	97.3743	-9.707	1	3.0	2.0	5.0	1.0	2.0
-9694.584	698.01	99.00498	100.0	1	0.0	0.0	0.118	0.0	96.91933	-9.707	1	3.0	2.0	5.0	1.0	2.0
-9694.584	698.01	99.00498	100.0	1	0.0	0.0	0.12	0.0	96.88464	-9.707	1	3.0	2.0	5.0	1.0	2.0
-9694.584	698.01	99.00498	100.0	1	0.0	0.0	0.122	0.0	98.036934	-9.707	1	3.0	2.0	5.0	1.0	2.0
-9694.584	698.01	99.00498	100.0	1	0.0	0.0	0.124	0.0	97.30837	-9.707	1	3.0	2.0	5.0	1.0	2.0
-9694.584	698.01	99.00498	100.0	1	0.0	0.0	0.126	0.0	97.57629	-9.707	1	3.0	2.0	5.0	1.0	2.0
-9694.584	698.01	99.00498	100.0	1	0.0	0.0	0.128	0.0	97.57629	-9.707	1	3.0	2.0	5.0	1.0	2.0
-9694.584	698.01	99.00498	100.0	1	0.0	0.0	0.13	0.0	97.278336	-9.707	1	3.0	2.0	5.0	1.0	2.0
-9694.584	698.01	99.00498	100.0	1	0.0	0.0	0.132	0.0	97.278336	-9.707	1	3.0	2.0	5.0	1.0	2.0
-9694.584	698.01	99.00498	100.0	1	0.0	0.0	0.135	0.0	97.04441	-9.707	1	3.0	2.0	5.0	1.0	2.0
-9694.584	698.01	99.00498	100.0	1	0.0	0.0	0.137	0.0	95.12796	-9.707	1	3.0	2.0	5.0	1.0	2.0
-9694.584	698.01	99.00498	100.0	1	0.0	0.0	0.139	0.0	95.12796	-9.707	1	3.0	2.0	5.0	1.0	2.0
-9694.584	698.01	99.00498	100.0	1	0.0	0.0	0.141	0.0	95.91329	-9.707	1	3.0	2.0	5.0	1.0	2.0
-9694.584	698.01	99.00498	100.0	1	0.0	0.0	0.143	0.0	94.68267	-9.707	1	3.0	2.0	5.0	1.0	2.0
-9694.584	698.01	99.00498	100.0	1	0.0	0.0	0.145	0.0	94.68267	-9.707	1	3.0	2.0	5.0	1.0	2.0
-9694.584	698.01	99.00498	100.0	1	0.0	0.0	0.147	0.0	96.11052	-9.707	1	3.0	2.0	5.0	1.0	2.0
-9694.584	698.01	99.00498	100.0	1	0.0	0.0	0.15	0.0	96.11052	-9.707	1	3.0	2.0	5.0	1.0	2.0
-9694.584	698.01	99.00498	100.0	1	0.0	0.0	0.152	0.0	95.9881	-9.707	1	3.0	2.0	5.0	1.0	2.0
-9694.584	698.01	97.044556	100.0	0	0.0	0.0	0.154	0.0	96.58611	-9.707	1	2.0	2.0	7.0	1.0	3.0
-9694.584	698.01	97.044556	100.0	0	0.0	0.0	0.156	0.0	96.58611	-9.707	1	2.0	2.0	7.0	1.0	3.0
0.0	698.01	97.044556	100.0	0	0.0	0.0	0.158	0.0	96.78006	-9.707	1	2.0	2.0	0.0	1.0	3.0
0.0	698.01	97.044556	100.0	0	0.0	0.0	0.16	0.0	97.25139	-9.707	1	2.0	2.0	0.0	1.0	3.0
0.0	698.01	97.044556	100.0	0	0.0	0.0	0.162	0.0	97.25139	-9.707	1	2.0	2.0	0.0	1.0	3.0
0.0	698.01	97.044556	100.0	0	0.0	0.0	0.164	0.0	96.78494	-9.707	1	2.0	2.0	0.0	1.0	3.0
0.0	698.01	97.044556	100.0	0	0.0	0.0	0.166	0.0	96.78494	-8.382	1	2.0	2.0	0.0	1.0	3.0
0.0	698.01	97.044556	100.0	0	0.0	0.0	0.169	0.0	96.994995	-8.382	1	2.0	2.0	0.0	1.0	3.0
0.0	698.01	97.044556	100.0	0	0.0	0.0	0.171	0.0	98.13398	-7.79	1	2.0	2.0	0.0	1.0	3.0
0.0	698.01	97.044556	100.0	0	0.0	0.0	0.173	0.0	98.13398	-6.727	1	2.0	2.0	0.0	1.0	3.0
0.0	698.01	97.044556	100.0	0	0.0	0.0	0.176	0.0	97.13106	-6.727	1	2.0	2.0	0.0	1.0	3.0
0.0	698.01	97.044556	100.0	0	0.0	0.0	0.178	0.0	97.11141	-6.251	1	2.0	2.0	0.0	1.0	3.0
0.0	698.01	97.044556	100.0	0	0.0	0.0	0.18	0.0	97.11141	-6.251	1	2.0	2.0	0.0	1.0	3.0
0.0	698.01	97.044556	100.0	0	0.0	0.0	0.182	0.0	97.2628	-5.398	1	2.0	2.0	0.0	1.0	3.0
0.0	698.01	97.044556	100.0	0	0.0	0.0	0.184	0.0	97.2628	-5.016	1	2.0	2.0	0.0	1.0	3.0
0.0	698.01	97.044556	100.0	0	0.0	0.0	0.186	0.0	96.39644	-5.016	1	2.0	2.0	0.0	1.0	3.0
0.0	698.01	97.044556	100.0	0	0.0	0.0	0.188	0.0	96.607216	-4.332	1	2.0	2.0	0.0	1.0	3.0
0.0	698.01	97.044556	100.0	0	0.0	0.0	0.19	0.0	96.607216	-4.026	1	2.0	2.0	0.0	1.0	3.0
0.0	698.01	97.044556	100.0	0	0.0	0.0	0.192	0.0	96.31618	-4.026	1	2.0	2.0	0.0	1.0	3.0
0.0	698.01	97.044556	100.0	0	0.0	0.0	0.193	0.0	96.07584	-3.476	1	2.0	2.0	0.0	1.0	3.0
0.0	698.01	97.044556	100.0	0	0.0	0.0	0.194	0.0	96.07584	-3.476	1	2.0	2.0	0.0	1.0	3.0
0.0	698.01	97.044556	100.0	0	0.0	0.0	0.196	0.0	96.7175	-3.23	1	2.0	2.0	0.0	1.0	3.0
0.0	698.01	97.044556	100.0	0	0.0	0.0	0.197	0.0	96.7175	-2.79	1	2.0	2.0	0.0	1.0	3.0
0.0	698.01	97.044556	100.0	0	0.0	0.0	0.198	0.0	97.00441	-2.79	1	2.0	2.0	0.0	1.0	3.0
0.0	698.01	97.044556	100.0	0	0.0	0.0	0.198	0.0	96.850685	-2.409	1	2.0	2.0	0.0	1.0	3.0
0.0	698.01	97.044556	100.0	0	0.0	0.0	0.199	0.0	96.850685	-2.238	1	2.0	2.0	0.0	1.0	3.0
0.0	698.01	97.044556	100.0	0	0.0	0.0	0.199	0.0	97.89912	-2.238	1	2.0	2.0	0.0	1.0	3.0
0.0	698.01	97.044556	100.0	0	0.0	0.0	0.2	0.0	97.480484	-1.933	1	2.0	2.0	0.0	1.0	3.0
0.0	698.01	97.044556	100.0	0	0.0	0.0	0.2	0.0	97.480484	-1.933	1	2.0	2.0	0.0	1.0	3.0
0.0	698.01	97.044556	100.0	0	0.0	0.0	0.2	0.0	96.492546	-1.796	1	2.0	2.0	0.0	1.0	3.0
0.0	698.01	97.044556	100.0	0	0.0	0.0	0.199	0.0	96.25792	-1.551	1	2.0	2.0	0.0	1.0	3.0
0.0	698.01	97.044556	100.0	0	0.0	0.0	0.199	0.0	97.06893	-1.551	1	2.0	2.0	8.0	1.0	3.0
0.0	698.01	97.044556	100.0	0	0.0	0.0	0.199	0.0	97.04814	-1.441	1	2.0	2.0	14.0	1.0	3.0
0.0	698.01	97.044556	100.0	0	0.0	0.0	0.198	0.0	97.04814	-1.244	1	2.0	2.0	14.0	1.0	3.0
0.0	698.01	97.044556	100.0	0	0.0	0.0	0.197	0.0	96.316376	-1.244	1	2.0	2.0	0.0	1.0	3.0
0.0	698.01	97.044556	100.0	0	0.0	0.0	0.196	0.0	95.771835	-1.156	1	2.0	2.0	0.0	1.0	3.0
0.0	698.01	97.044556	100.0	0	0.0	0.0	0.195	0.0	95.771835	-1.156	1	2.0	2.0	0.0	1.0	3.0
0.0	698.01	97.044556	100.0	0	0.0	0.0	0.194	0.0	96.41063	-0.998	1	2.0	2.0	0.0	1.0	3.0
0.0	698.01	97.044556	100.0	0	0.0	0.0	0.192	0.0	96.41063	-0.928	1	2.0	2.0	0.0	1.0	3.0
0.0	698.01	97.044556	100.0	0	0.0	0.0	0.191	0.0	96.86212	-0.928	1	2.0	2.0	0.0	1.0	3.0
0.0	698.01	97.044556	100.0	0	0.0	0.0	0.19	0.0	97.415276	-0.801	1	2.0	2.0	0.0	1.0	3.0
0.0	698.01	97.044556	100.0	0	0.0	0.0	0.188	0.0	98.07315	-0.691	1	2.0	2.0	0.0	1.0	3.0
0.0	698.01	97.044556	100.0	0	0.0	0.0	0.186	0.0	97.62073	-0.691	1	2.0	2.0	0.0	1.0	3.0
0.0	698.01	97.044556	100.0	0	0.0	0.0	0.184	0.0	98.130554	-0.643	1	2.0	2.0	0.0	1.0	3.0
0.0	698.01	97.044556	100.0	0	0.0	0.0	0.182	0.0	98.130554	-0.643	1	2.0	2.0	0.0	1.0	3.0
0.0	698.01	97.044556	100.0	0	0.0	0.0	0.18	0.0	98.41325	-0.555	1	2.0	2.0	0.0	1.0	3.0
0.0	698.01	97.044556	100.0	0	0.0	0.0	0.178	0.0	98.41325	-0.515	1	2.0	2.0	0.0	1.0	3.0
0.0	698.01	97.044556	100.0	0	0.0	0.0	0.175	0.0	98.92827	-0.515	1	2.0	2.0	0.0	1.0	3.0
0.0	698.01	97.044556	100.0	0	0.0	0.0	0.173	0.0	98.40512	-0.445	1	2.0	2.0	0.0	1.0	3.0
0.0	698.01	97.044556	100.0	0	0.0	0.0	0.17	0.0	98.40512	-0.384	1	2.0	2.0	0.0	1.0	3.0
0.0	698.01	97.044556	100.0	0	0.0	0.0	0.167	0.0	98.82089	-0.384	1	2.0	2.0	0.0	1.0	3.0
0.0	698.01	97.044556	100.0	0	0.0	0.0	0.165	0.0	98.04848	-0.357	1	2.0	2.0	0.0	1.0	3.0
0.0	698.01	97.044556	100.0	0	0.0	0.0	0.162	0.0	98.04848	-0.357	1	2.0	2.0	0.0	1.0	3.0
0.0	698.01	97.044556	100.0	0	0.0	0.0	0.159	0.0	96.80432	-0.308	1	2.0	2.0	0.0	1.0	3.0
0.0	698.01	97.044556	100.0	0	0.0	0.0	0.156	0.0	96.80432	-0.286	1	2.0	2.0	0.0	1.0	3.0
0.0	698.01	97.044556	100.0	0	0.0	0.0	0.153	0.0	96.867714	-0.286	1	2.0	2.0	0.0	1.0	3.0
0.0	698.01	97.044556	100.0	0	0.0	0.0	0.15	0.0	96.47059	-0.247	1	2.0	2.0	0.0	1.0	3.0
0.0	698.01	97.044556	100.0	0	0.0	0.0	0.147	0.0	96.47059	-0.229	1	2.0	2.0	0.0	1.0	3.0
0.0	698.01	97.044556	100.0	0	0.0	0.0	0.144	0.0	97.167145	-0.229	1	2.0	2.0	0.0	1.0	3.0
0.0	698.01	97.044556	100.0	0	0.0	0.0	0.14	0.0	97.52233	-0.198	1	2.0	2.0	0.0	1.0	3.0
0.0	698.01	97.044556	100.0	0	0.0	0.0	0.137	0.0	97.52233	-0.198	1	2.0	2.0	0.0	1.0	3.0
0.0	698.01	97.044556	100.0	0	0.0	0.0	0.133	0.0	97.01751	-0.184	1	2.0	2.0	0.0	1.0	3.0
0.0	698.01	97.044556	100.0	0	0.0	0.0	0.13	0.0	97.01751	-0.158	1	2.0	2.0	0.0	1.0	3.0
0.0	698.01	97.044556	100.0	0	0.0	0.0	0.127	0.0	97.3197	-0.158	1	2.0	2.0	0.0	1.0	3.0
0.0	698.01	97.044556	100.0	0	0.0	0.0	0.123	0.0	97.32039	-0.138	1	2.0	2.0	0.0	1.0	3.0
0.0	698.01	97.044556	100.0	0	0.0	0.0	0.12	0.0	97.32039	-0.127	1	2.0	2.0	0.0	1.0	3.0
0.0	698.01	97.044556	100.0	0	0.0	0.0	0.117	0.0	97.08094	-0.127	1	2.0	2.0	0.0	1.0	3.0
0.0	698.01	97.044556	100.0	0	0.0	0.0	0.113	0.0	98.19242	-0.109	1	2.0	2.0	0.0	1.0	3.0
0.0	698.01	97.044556	100.0	0	0.0	0.0	0.11	0.0	98.19242	-0.101	1	2.0	2.0	0.0	1.0	3.0
0.0	698.01	97.044556	100.0	0	0.0	0.0	0.106	0.0	98.41764	-0.101	1	2.0	2.0	0.0	1.0	3.0
0.0	698.01	97.044556	100.0	0	0.0	0.0	0.102	0.0	97.83175	-0.087	1	2.0	2.0	0.0	1.0	3.0
0.0	698.01	97.044556	100.0	0	0.0	0.0	0.099	0.0	97.5743	-0.087	1	2.0	2.0	0.0	1.0	3.0
0.0	698.01	97.044556	100.0	0	0.0	0.0	0.095	0.0	97.0206	-0.075	1	2.0	2.0	0.0	1.0	3.0
0.0	698.01	97.044556	100.0	0	0.0	0.0	0.092	0.0	95.72762	-0.07	1	2.0	2.0	0.0	1.0	3.0
0.0	698.01	97.044556	100.0	0	0.0	0.0	0.089	0.0	96.17571	-0.07	1	2.0	2.0	0.0	1.0	3.0
0.0	698.01	97.044556	100.0	0	0.0	0.0	0.085	0.0	97.34381	-0.065	1	2.0	2.0	0.0	1.0	3.0
0.0	698.01	97.044556	100.0	0	0.0	0.0	0.082	0.0	97.34381	-0.065	1	2.0	2.0	0.0	1.0	3.0
0.0	698.01	97.044556	100.0	0	0.0	0.0	0.079	0.0	96.37602	-0.056	1	2.0	2.0	0.0	1.0	3.0
0.0	698.01	97.044556	100.0	0	0.0	0.0	0.075	0.0	96.37602	-0.052	1	2.0	2.0	0.0	1.0	3.0
0.0	698.01	97.044556	100.0	0	0.0	0.0	0.072	0.0	97.5999	-0.052	1	2.0	2.0	0.0	1.0	3.0
0.0	698.01	97.044556	100.0	0	0.0	0.0	0.068	0.0	97.30057	-0.044	1	2.0	2.0	0.0	1.0	3.0
0.0	698.01	97.044556	100.0	0	0.0	0.0	0.065	0.0	97.30057	-0.041	1	2.0	2.0	0.0	1.0	3.0
0.0	698.01	97.044556	100.0	0	0.0	0.0	0.062	0.0	97.509926	-0.041	1	2.0	2.0	0.0	1.0	3.0
0.0	698.01	97.044556	100.0	0	0.0	0.0	0.059	0.0	97.567215	-0.035	1	2.0	2.0	0.0	1.0	3.0
0.0	698.01	97.044556	100.0	0	0.0	0.0	0.056	0.0	97.567215	-0.035	1	2.0	2.0	0.0	1.0	3.0
0.0	698.01	97.044556	100.0	0	0.0	0.0	0.052	0.0	97.75316	-0.03	1	2.0	2.0	0.0	1.0	3.0
0.0	698.01	97.044556	100.0	0	0.0	0.0	0.049	0.0	97.75316	-0.028	1	2.0	2.0	0.0	1.0	3.0
0.0	698.01	97.044556	100.0	0	0.0	0.0	0.046	0.0	98.18967	-0.028	1	2.0	2.0	0.0	1.0	3.0
0.0	698.01	97.044556	100.0	0	0.0	0.0	0.042	0.0	98.680885	-0.024	1	2.0	2.0	0.0	1.0	3.0
0.0	698.01	97.044556	100.0	0	0.0	0.0	0.039	0.0	98.680885	-0.022	1	2.0	2.0	0.0	1.0	3.0
0.0	698.01	97.044556	100.0	0	0.0	0.0	0.036	0.0	98.049484	-0.022	1	2.0	2.0	0.0	1.0	3.0
0.0	698.01	97.044556	100.0	0	0.0	0.0	0.032	0.0	97.76428	-0.019	1	2.0	2.0	0.0	1.0	3.0
0.0	698.01	97.044556	100.0	0	0.0	0.0	0.029	0.0	97.76428	-0.019	1	2.0	2.0	0.0	1.0	3.0
0.0	698.01	97.044556	100.0	0	0.0	0.0	0.026	0.0	96.2535	-0.016	1	2.0	2.0	0.0	1.0	3.0
0.0	698.01	97.044556	100.0	0	0.0	0.0	0.023	0.0	96.2535	-0.015	1	2.0	2.0	0.0	1.0	3.0
0.0	698.01	97.044556	100.0	0	0.0	0.0	0.019	0.0	95.51468	-0.015	1	2.0	2.0	0.0	1.0	3.0
0.0	698.01	97.044556	100.0	0	0.0	0.0	0.016	0.0	95.43621	-0.013	1	2.0	2.0	0.0	1.0	3.0
0.0	698.01	97.044556	100.0	0	0.0	0.0	0.013	0.0	95.43621	-0.013	1	2.0	2.0	0.0	1.0	3.0
0.0	698.01	97.044556	100.0	0	0.0	0.0	0.009	0.0	95.34243	-0.012	1	2.0	2.0	0.0	1.0	3.0
0.0	698.01	97.044556	100.0	0	0.0	0.0	0.006	0.0	94.86086	-0.01	1	2.0	2.0	0.0	1.0	3.0
0.0	698.01	97.044556	100.0	0	0.0	0.0	0.002	0.0	94.86086	-0.01	1	2.0	2.0	0.0	1.0	3.0
0.0	698.01	97.044556	100.0	0	0.0	0.0	0.0	0.0	95.9442	-0.009	1	2.0	2.0	0.0	1.0	3.0
0.0	698.01	97.044556	100.0	0	0.0	0.0	-0.004	0.0	95.9442	-0.008	1	2.0	2.0	0.0	1.0	3.0
0.0	698.01	97.044556	100.0	0	0.0	0.0	-0.007	0.0	95.454544	-0.008	1	2.0	2.0	0.0	1.0	3.0
0.0	698.01	97.044556	100.0	0	0.0	0.0	-0.01	0.0	96.18162	-0.007	1	2.0	2.0	0.0	1.0	3.0
0.0	698.01	97.044556	100.0	0	0.0	0.0	-0.014	0.0	96.18162	-0.006	1	2.0	2.0	0.0	1.0	3.0
0.0	698.01	97.044556	100.0	0	0.0	0.0	-0.017	0.0	95.31411	-0.006	1	2.0	2.0	0.0	1.0	3.0
0.0	698.01	97.044556	100.0	0	0.0	0.0	-0.02	0.0	95.435165	-0.005	1	2.0	2.0	0.0	1.0	3.0
0.0	698.01	97.044556	100.0	0	0.0	0.0	-0.023	0.0	95.435165	-0.005	1	2.0	2.0	0.0	1.0	3.0
0.0	698.01	97.044556	100.0	0	0.0	0.0	-0.025	0.0	95.89544	-0.005	1	2.0	2.0	0.0	1.0	3.0
0.0	698.01	97.044556	100.0	0	0.0	0.0	-0.028	0.0	95.89544	-0.004	1	2.0	2.0	0.0	1.0	3.0
0.0	698.01	97.044556	100.0	0	0.0	0.0	-0.03	0.0	95.59012	-0.004	1	2.0	2.0	0.0	1.0	3.0
0.0	698.01	97.044556	100.0	0	0.0	0.0	-0.032	0.0	96.95773	-0.003	1	2.0	2.0	0.0	1.0	3.0
0.0	698.01	97.044556	100.0	0	0.0	0.0	-0.033	0.0	96.95773	-0.003	1	2.0	2.0	0.0	1.0	3.0
0.0	698.01	97.044556	100.0	0	0.0	0.0	-0.034	0.0	97.032005	-0.003	1	2.0	2.0	0.0	1.0	3.0
0.0	698.01	97.044556	100.0	0	0.0	0.0	-0.034	0.0	97.07855	-0.002	1	2.0	2.0	0.0	1.0	3.0
0.0	698.01	97.044556	100.0	0	0.0	0.0	-0.034	0.0	97.07855	-0.002	1	2.0	2.0	0.0	1.0	3.0
0.0	698.01	97.044556	100.0	0	0.0	0.0	-0.034	0.0	96.75803	-0.002	1	2.0	2.0	0.0	1.0	3.0
0.0	698.01	97.044556	100.0	0	0.0	0.0	-0.034	0.0	96.75803	-0.002	1	2.0	2.0	0.0	1.0	3.0
0.0	698.01	97.044556	100.0	0	0.0	0.0	-0.033	0.0	97.08361	-0.002	1	2.0	2.0	0.0	1.0	3.0
0.0	698.01	97.044556	100.0	0	0.0	0.0	-0.033	0.0	97.27727	-0.001	1	2.0	2.0	2.0	1.0	3.0
0.0	698.01	97.044556	100.0	0	0.0	0.0	-0.032	0.0	97.27727	-0.001	1	2.0	2.0	2.0	1.0	3.0
0.0	698.01	97.044556	100.0	0	0.0	0.0	-0.031	0.0	97.04444	-0.001	1	2.0	2.0	3.0	1.0	3.0
-8346.743	600.96545	97.044556	100.0	0	0.0	0.0	-0.03	0.0	96.77334	-0.001	1	2.0	2.0	3.0	1.0	3.0
-8346.743	600.96545	97.044556	100.0	0	0.0	0.0	-0.029	0.0	96.77334	-0.001	1	2.0	2.0	3.0	1.0	3.0
-8346.743	600.96545	97.044556	100.0	0	0.0	0.0	-0.028	0.0	97.03797	0.0	1	2.0	2.0	3.0	1.0	3.0
-8346.743	600.96545	97.044556	100.0	0	0.0	0.0	-0.027	0.0	97.03797	-0.591	1	2.0	2.0	3.0	1.0	3.0
-8346.743	600.96545	97.044556	100.0	0	0.0	0.0	-0.026	0.0	96.19624	-0.591	1	2.0	2.0	3.0	1.0	3.0
-8346.743	600.96545	97.044556	100.0	0	0.0	0.0	-0.025	0.0	96.09271	-1.14	1	2.0	2.0	3.0	1.0	3.0
-8346.743	600.96545	97.044556	100.0	0	0.0	0.0	-0.024	0.0	96.09271	-2.124	1	2.0	2.0	3.0	1.0	3.0
-8346.743	600.96545	97.044556	100.0	0	0.0	0.0	-0.023	0.0	96.438126	-2.124	1	2.0	2.0	3.0	1.0	3.0
-8346.743	600.96545	97.044556	100.0	0	0.0	0.0	-0.022	0.0	96.129684	-2.565	1	2.0	2.0	3.0	1.0	3.0
-8346.743	600.96545	97.044556	100.0	0	0.0	0.0	-0.021	0.0	96.4812	-2.565	1	2.0	2.0	3.0	1.0	3.0
-8346.743	600.96545	97.044556	100.0	0	0.0	0.0	-0.02	0.0	96.26756	-3.355	1	2.0	2.0	3.0	1.0	3.0
-8346.743	600.96545	97.044556	100.0	0	0.0	0.0	-0.019	0.0	96.26756	-3.709	1	2.0	2.0	3.0	1.0	3.0
-8346.743	600.96545	97.044556	100.0	0	0.0	0.0	-0.018	0.0	95.66042	-3.709	1	2.0	2.0	3.0	1.0	3.0
-8346.743	600.96545	97.044556	100.0	0	0.0	0.0	-0.017	0.0	95.94892	-4.342	1	2.0	2.0	3.0	1.0	3.0
-8346.743	600.96545	97.044556	100.0	0	0.0	0.0	-0.016	0.0	95.94892	-4.626	1	2.0	2.0	3.0	1.0	3.0
-8346.743	600.96545	97.044556	100.0	0	0.0	0.0	-0.015	0.0	96.38078	-4.626	1	2.0	2.0	3.0	1.0	3.0
-8346.743	600.96545	97.044556	100.0	0	0.0	0.0	-0.013	0.0	96.13076	-5.135	1	2.0	2.0	3.0	1.0	3.0
-8346.743	600.96545	97.044556	100.0	0	0.0	0.0	-0.012	0.0	96.13076	-5.363	1	2.0	2.0	3.0	1.0	3.0
-8346.743	600.96545	97.044556	100.0	0	0.0	0.0	-0.01	0.0	96.72104	-5.363	1	2.0	2.0	3.0	1.0	3.0
-8346.743	600.96545	97.044556	100.0	0	0.0	0.0	-0.008	0.0	96.72104	-5.771	1	2.0	2.0	3.0	1.0	3.0
-8346.743	600.96545	97.044556	100.0	0	0.0	0.0	-0.007	0.0	96.213394	-5.771	1	2.0	2.0	5.0	1.0	3.0
-8346.743	600.96545	97.044556	100.0	0	0.0	0.0	-0.005	0.0	96.35892	-6.124	1	2.0	2.0	5.0	1.0	3.0
-8346.743	600.96545	97.044556	100.0	0	0.0	0.0	-0.003	0.0	96.35892	-6.282	1	2.0	2.0	5.0	1.0	3.0
-8346.743	600.96545	97.044556	100.0	0	0.0	0.0	-0.001	0.0	97.06174	-6.282	1	2.0	2.0	5.0	1.0	3.0
-8346.743	600.96545	97.044556	100.0	0	0.0	0.0	0.0	0.0	95.97587	-6.566	1	2.0	2.0	5.0	1.0	3.0
-8346.743	600.96545	97.044556	100.0	0	0.0	0.0	0.002	0.0	95.97587	-6.566	1	2.0	2.0	5.0	1.0	3.0
-8346.743	600.96545	97.044556	100.0	0	0.0	0.0	0.003	0.0	96.269424	-6.691	1	2.0	2.0	5.0	1.0	3.0
-8346.743	600.96545	97.044556	100.0	0	0.0	0.0	0.006	0.0	96.269424	-6.918	1	2.0	2.0	5.0	1.0	3.0
-8346.743	600.96545	97.044556	100.0	0	0.0	0.0	0.008	0.0	95.559746	-6.918	1	2.0	2.0	5.0	1.0	3.0
-8346.743	600.96545	97.044556	100.0	0	0.0	0.0	0.01	0.0	95.49438	-7.021	1	2.0	2.0	5.0	1.0	3.0
-8346.743	600.96545	97.044556	100.0	0	0.0	0.0	0.012	0.0	95.49438	-7.202	1	2.0	2.0	5.0	1.0	3.0
-8346.743	600.96545	97.044556	100.0	0	0.0	0.0	0.014	0.0	96.45083	-7.202	1	2.0	2.0	5.0	1.0	3.0
-8346.743	600.96545	97.044556	100.0	0	0.0	0.0	0.016	0.0	95.87062	-7.284	1	2.0	2.0	5.0	1.0	3.0
-8346.743	600.96545	97.044556	100.0	0	0.0	0.0	0.019	0.0	95.50283	-7.284	1	2.0	2.0	5.0	1.0	3.0
-8346.743	600.96545	97.044556	100.0	0	0.0	0.0	0.021	0.0	95.25577	-7.43	1	2.0	2.0	5.0	1.0	3.0
-8346.743	600.96545	97.044556	100.0	0	0.0	0.0	0.023	0.0	95.25577	-7.496	1	2.0	2.0	5.0	1.0	3.0
-8346.743	600.96545	97.044556	100.0	0	0.0	0.0	0.025	0.0	95.88679	-7.496	1	2.0	2.0	5.0	1.0	3.0
-8346.743	600.96545	97.044556	100.0	0	0.0	0.0	0.027	0.0	95.738464	-7.613	1	2.0	2.0	5.0	1.0	3.0
-8346.743	600.96545	97.044556	100.0	0	0.0	0.0	0.029	0.0	95.738464	-7.666	1	2.0	2.0	5.0	1.0	3.0
-8346.743	600.96545	97.044556	100.0	0	0.0	0.0	0.031	0.0	96.30459	-7.666	1	2.0	2.0	5.0	1.0	3.0
-8346.743	600.96545	97.044556	100.0	0	0.0	0.0	0.033	0.0	96.28917	-7.76	1	2.0	2.0	5.0	1.0	3.0
-8346.743	600.96545	97.044556	100.0	0	0.0	0.0	0.035	0.0	96.28917	-7.76	1	2.0	2.0	5.0	1.0	3.0
-8346.743	600.96545	97.044556	100.0	0	0.0	0.0	0.037	0.0	97.35991	-7.841	1	2.0	2.0	5.0	1.0	3.0
-8346.743	600.96545	97.044556	100.0	0	0.0	0.0	0.039	0.0	97.35991	-7.878	1	2.0	2.0	5.0	1.0	3.0
-8346.743	600.96545	97.044556	100.0	0	0.0	0.0	0.041	0.0	96.759224	-7.878	1	2.0	2.0	5.0	1.0	3.0
-8346.743	600.96545	97.044556	100.0	0	0.0	0.0	0.043	0.0	95.801994	-7.943	1	2.0	2.0	5.0	1.0	3.0
-8346.743	600.96545	97.044556	100.0	0	0.0	0.0	0.045	0.0	95.801994	-7.972	1	2.0	2.0	5.0	1.0	3.0
-8346.743	600.96545	97.044556	100.0	0	0.0	0.0	0.047	0.0	95.16982	-7.972	1	2.0	2.0	5.0	1.0	3.0
-8346.743	600.96545	97.044556	100.0	0	0.0	0.0	0.049	0.0	94.420456	-8.025	1	2.0	2.0	5.0	1.0	3.0
-8346.743	600.96545	97.044556	100.0	0	0.0	0.0	0.051	0.0	94.420456	-8.025	1	2.0	2.0	5.0	1.0	3.0
-8346.743	600.96545	97.044556	100.0	0	0.0	0.0	0.053	0.0	94.90916	-8.048	1	2.0	2.0	5.0	1.0	3.0
-8346.743	600.96545	97.044556	100.0	0	0.0	0.0	0.055	0.0	94.90916	-8.07	1	2.0	2.0	5.0	1.0	3.0
-8346.743	600.96545	97.044556	100.0	0	0.0	0.0	0.057	0.0	95.60436	-8.07	1	2.0	2.0	5.0	1.0	3.0
-8346.743	600.96545	97.044556	100.0	0	0.0	0.0	0.059	0.0	95.96348	-8.109	1	2.0	2.0	5.0	1.0	3.0
-8346.743	600.96545	97.044556	100.0	0	0.0	0.0	0.061	0.0	95.96348	-8.143	1	2.0	2.0	5.0	1.0	3.0
-8346.743	600.96545	97.044556	100.0	0	0.0	0.0	0.063	0.0	96.964836	-8.143	1	2.0	2.0	5.0	1.0	3.0
-8346.743	600.96545	97.044556	100.0	0	0.0	0.0	0.065	0.0	96.95797	-8.158	1	2.0	2.0	5.0	1.0	3.0
-8346.743	600.96545	97.044556	100.0	0	0.0	0.0	0.067	0.0	96.95797	-8.185	1	2.0	2.0	5.0	1.0	3.0
-8346.743	600.96545	97.044556	100.0	0	0.0	0.0	0.069	0.0	96.67517	-8.185	1	2.0	2.0	5.0	1.0	3.0
-8346.743	600.96545	97.044556	100.0	0	0.0	0.0	0.072	0.0	96.67517	-8.197	1	2.0	2.0	5.0	1.0	3.0
-8346.743	600.96545	97.044556	100.0	1	0.0	0.0	0.074	0.0	97.91328	-8.197	1	2.0	2.0	5.0	1.0	3.0
-8346.743	600.96545	97.044556	100.0	1	0.0	0.0	0.076	0.0	98.616974	-8.219	1	2.0	2.0	5.0	1.0	3.0
-8346.743	600.96545	97.044556	100.0	1	0.0	0.0	0.079	0.0	98.616974	-8.237	1	2.0	2.0	5.0	1.0	3.0
-8346.743	600.96545	97.044556	100.0	1	0.0	0.0	0.081	0.0	97.957954	-8.237	1	2.0	2.0	5.0	1.0	3.0
-8346.743	600.96545	97.044556	100.0	1	0.0	0.0	0.083	0.0	98.06658	-8.246	1	2.0	2.0	5.0	1.0	3.0
-8346.743	600.96545	97.044556	100.0	1	0.0	0.0	0.086	0.0	98.06658	-8.246	1	2.0	2.0	5.0	1.0	3.0
-8346.743	600.96545	97.044556	100.0	1	0.0	0.0	0.088	0.0	97.58014	-8.261	1	2.0	2.0	5.0	1.0	3.0
-8346.743	600.96545	97.044556	100.0	1	0.0	0.0	0.091	0.0	97.58014	-8.268	1	2.0	2.0	5.0	1.0	3.0
-8346.743	600.96545	97.044556	100.0	1	0.0	0.0	0.093	0.0	96.7246	-8.268	1	2.0	2.0	5.0	1.0	3.0
-8346.743	600.96545	97.044556	100.0	1	0.0	0.0	0.096	0.0	96.891495	-8.28	1	2.0	2.0	5.0	1.0	3.0
-8346.743	600.96545	97.044556	100.0	1	0.0	0.0	0.098	0.0	96.891495	-8.285	1	2.0	2.0	5.0	1.0	3.0
-8346.743	600.96545	97.044556	100.0	1	0.0	0.0	0.101	0.0	96.73873	-8.285	1	2.0	2.0	5.0	1.0	3.0
-8346.743	600.96545	97.044556	100.0	1	0.0	0.0	0.104	0.0	96.49057	-8.295	1	2.0	2.0	5.0	1.0	3.0
-8346.743	600.96545	97.044556	100.0	1	0.0	0.0	0.106	0.0	96.49057	-8.295	1	2.0	2.0	5.0	1.0	3.0
-8346.743	600.96545	97.044556	100.0	1	0.0	0.0	0.109	0.0	96.69941	-8.299	1	2.0	2.0	5.0	1.0	3.0
-8346.743	600.96545	97.044556	100.0	1	0.0	0.0	0.112	0.0	95.90126	-8.307	1	2.0	2.0	5.0	1.0	3.0
-8346.743	600.96545	97.044556	100.0	1	0.0	0.0	0.114	0.0	96.868706	-8.307	1	2.0	2.0	5.0	1.0	3.0
-8346.743	600.96545	97.044556	100.0	1	0.0	0.0	0.117	0.0	96.32022	-8.314	1	2.0	2.0	5.0	1.0	3.0
-8346.743	600.96545	97.044556	100.0	1	0.0	0.0	0.12	0.0	96.32022	-8.318	1	2.0	2.0	5.0	1.0	3.0
-8346.743	600.96545	97.044556	100.0	1	0.0	0.0	0.122	0.0	96.72822	-8.318	1	2.0	2.0	5.0	1.0	3.0
-8346.743	600.96545	97.044556	100.0	1	0.0	0.0	0.125	0.0	97.19311	-8.322	1	2.0	2.0	5.0	1.0	3.0
-8346.743	600.96545	97.044556	100.0	1	0.0	0.0	0.128	0.0	97.19311	-8.325	1	2.0	2.0	5.0	1.0	3.0
-8346.743	600.96545	97.044556	100.0	1	0.0	0.0	0.13	0.0	97.91939	-8.325	1	2.0	2.0	5.0	1.0	3.0
-8346.743	600.96545	97.044556	100.0	1	0.0	0.0	0.133	0.0	97.91939	-8.329	1	2.0	2.0	5.0	1.0	3.0
-8346.743	600.96545	97.044556	100.0	1	0.0	0.0	0.136	0.0	98.39287	-8.329	1	2.0	2.0	5.0	1.0	3.0
-8346.743	600.96545	97.044556	100.0	1	0.0	0.0	0.139	0.0	97.53697	-8.331	1	2.0	2.0	5.0	1.0	3.0
-8346.743	600.96545	97.044556	100.0	1	0.0	0.0	0.141	0.0	97.12312	-8.334	1	2.0	2.0	5.0	1.0	3.0
-8346.743	600.96545	97.044556	100.0	1	0.0	0.0	0.143	0.0	97.37019	-8.334	1	2.0	2.0	5.0	1.0	3.0
-8346.743	600.96545	97.044556	100.0	1	0.0	0.0	0.146	0.0	97.086235	-8.337	1	2.0	2.0	5.0	1.0	3.0
-8346.743	600.96545	97.044556	100.0	1	0.0	0.0	0.149	0.0	97.086235	-8.337	1	2.0	2.0	5.0	1.0	3.0
-8346.743	600.96545	97.044556	100.0	1	0.0	0.0	0.151	0.0	96.89305	-8.339	1	2.0	2.0	5.0	1.0	3.0
-8346.743	600.96545	97.044556	100.0	1	0.0	0.0	0.153	0.0	96.89305	-8.341	1	2.0	2.0	5.0	1.0	3.0
-8346.743	600.96545	97.044556	100.0	1	0.0	0.0	0.156	0.0	96.728424	-8.341	1	2.0	2.0	6.0	1.0	3.0
0.0	600.96545	97.044556	100.0	0	0.0	0.0	0.158	0.0	96.72858	-8.342	1	3.0	2.0	0.0	1.0	3.0
0.0	600.96545	97.044556	100.0	0	0.0	0.0	0.16	0.0	96.72858	-8.344	1	3.0	2.0	0.0	1.0	3.0
0.0	600.96545	97.044556	100.0	0	0.0	0.0	0.162	0.0	96.60461	-8.344	1	3.0	2.0	0.0	1.0	3.0
0.0	600.96545	97.044556	100.0	0	0.0	0.0	0.164	0.0	98.58816	-8.345	1	3.0	2.0	0.0	1.0	3.0
0.0	600.96545	97.044556	100.0	0	0.0	0.0	0.166	0.0	98.58816	-8.345	1	3.0	2.0	0.0	1.0	3.0
0.0	600.96545	97.044556	100.0	0	0.0	0.0	0.169	0.0	97.70598	-7.206	1	3.0	2.0	0.0	1.0	3.0
0.0	600.96545	97.044556	100.0	0	0.0	0.0	0.171	0.0	97.70598	-6.697	1	3.0	2.0	0.0	1.0	3.0
0.0	600.96545	97.044556	100.0	0	0.0	0.0	0.173	0.0	97.1856	-6.697	1	3.0	2.0	0.0	1.0	3.0
0.0	600.96545	97.044556	100.0	0	0.0	0.0	0.175	0.0	97.28628	-5.783	1	3.0	2.0	0.0	1.0	3.0
0.0	600.96545	97.044556	100.0	0	0.0	0.0	0.177	0.0	97.28628	-5.374	1	3.0	2.0	0.0	1.0	3.0
0.0	600.96545	97.044556	100.0	0	0.0	0.0	0.179	0.0	97.60109	-5.374	1	3.0	2.0	0.0	1.0	3.0
0.0	600.96545	97.044556	100.0	0	0.0	0.0	0.181	0.0	97.808014	-4.641	1	3.0	2.0	0.0	1.0	3.0
0.0	600.96545	97.044556	100.0	0	0.0	0.0	0.183	0.0	97.808014	-4.313	1	3.0	2.0	0.0	1.0	3.0
0.0	600.96545	97.044556	100.0	0	0.0	0.0	0.184	0.0	97.97008	-4.313	1	3.0	2.0	0.0	1.0	3.0
0.0	600.96545	97.044556	100.0	0	0.0	0.0	0.185	0.0	97.97008	-3.724	1	3.0	2.0	0.0	1.0	3.0
0.0	600.96545	97.044556	100.0	0	0.0	0.0	0.186	0.0	98.1281	-3.724	1	3.0	2.0	0.0	1.0	3.0
0.0	600.96545	97.044556	100.0	0	0.0	0.0	0.187	0.0	97.586205	-3.216	1	3.0	2.0	0.0	1.0	3.0
0.0	600.96545	97.044556	100.0	0	0.0	0.0	0.188	0.0	97.586205	-2.989	1	3.0	2.0	0.0	1.0	3.0
0.0	600.96545	97.044556	100.0	0	0.0	0.0	0.189	0.0	97.09761	-2.989	1	3.0	2.0	0.0	1.0	3.0
0.0	600.96545	97.044556	100.0	0	0.0	0.0	0.189	0.0	95.600494	-2.581	1	3.0	2.0	0.0	1.0	3.0
0.0	600.96545	97.044556	100.0	0	0.0	0.0	0.189	0.0	95.600494	-2.581	1	3.0	2.0	0.0	1.0	3.0
0.0	600.96545	97.044556	100.0	0	0.0	0.0	0.189	0.0	95.28033	-2.398	1	3.0	2.0	0.0	1.0	3.0
0.0	600.96545	97.044556	100.0	0	0.0	0.0	0.189	0.0	95.28033	-2.071	1	3.0	2.0	0.0	1.0	3.0
0.0	600.96545	97.044556	100.0	0	0.0	0.0	0.189	0.0	94.898125	-2.071	1	3.0	2.0	0.0	1.0	3.0
0.0	600.96545	97.044556	100.0	0	0.0	0.0	0.189	0.0	94.96441	-1.924	1	3.0	2.0	0.0	1.0	3.0
0.0	600.96545	97.044556	100.0	0	0.0	0.0	0.188	0.0	94.96441	-1.662	1	3.0	2.0	0.0	1.0	3.0
0.0	600.96545	97.044556	100.0	0	0.0	0.0	0.188	1.0	93.98932	-1.662	1	3.0	2.0	9.0	1.0	3.0
0.0	600.96545	97.044556	100.0	0	0.0	0.0	0.187	1.0	94.214584	-1.544	1	3.0	2.0	10.0	1.0	3.0
0.0	600.96545	97.044556	100.0	0	0.0	0.0	0.186	1.0	94.214584	-1.544	1	3.0	2.0	10.0	1.0	3.0
9722.223	700.0	97.044556	100.0	0	0.0	0.0	0.185	1.0	94.12471	-1.435	1	3.0	2.0	10.0	1.0	3.0
9722.223	700.0	97.044556	100.0	0	0.0	0.0	0.184	1.0	94.12471	-1.239	1	3.0	2.0	10.0	1.0	3.0
9722.223	700.0	97.044556	100.0	0	0.0	0.0	0.182	1.0	94.41724	-1.239	1	3.0	2.0	10.0	1.0	3.0
9722.223	700.0	97.044556	100.0	0	0.0	0.0	0.181	1.0	94.63503	-0.381	1	3.0	2.0	10.0	1.0	3.0
9722.223	700.0	97.044556	100.0	0	0.0	0.0	0.179	1.0	94.63503	0.331	1	3.0	2.0	10.0	1.0	3.0
9722.223	700.0	97.044556	100.0	0	0.0	0.0	0.177	1.0	94.7981	0.331	1	3.0	2.0	10.0	1.0	3.0
9722.223	700.0	97.044556	100.0	0	0.0	0.0	0.176	1.0	95.59987	1.614	1	3.0	2.0	10.0	1.0	3.0
9722.223	700.0	97.044556	100.0	0	0.0	0.0	0.174	1.0	95.59987	2.189	1	3.0	2.0	10.0	1.0	3.0
9722.223	700.0	97.044556	100.0	0	0.0	0.0	0.173	1.0	96.0873	2.189	1	3.0	2.0	10.0	1.0	3.0
9722.223	700.0	97.044556	100.0	0	0.0	0.0	0.171	1.0	96.0873	3.217	1	3.0	2.0	10.0	1.0	3.0
9722.223	700.0	97.044556	100.0	0	0.0	0.0	0.169	1.0	95.871826	3.217	1	3.0	2.0	10.0	1.0	3.0
9722.223	700.0	97.044556	100.0	0	0.0	0.0	0.168	1.0	96.59522	3.678	1	3.0	2.0	10.0	1.0	3.0
9722.223	700.0	97.044556	100.0	0	0.0	0.0	0.166	1.0	96.59522	4.504	1	3.0	2.0	10.0	1.0	3.0
9722.223	700.0	97.044556	100.0	0	0.0	0.0	0.164	1.0	96.85165	4.504	1	3.0	2.0	10.0	1.0	3.0
9722.223	700.0	97.044556	100.0	0	0.0	0.0	0.162	1.0	96.466194	4.875	1	3.0	2.0	10.0	1.0	3.0
9722.223	700.0	97.044556	100.0	0	0.0	0.0	0.16	1.0	96.466194	4.875	1	3.0	2.0	10.0	1.0	3.0
9722.223	700.0	97.044556	100.0	0	0.0	0.0	0.158	1.0	95.88114	5.537	1	3.0	2.0	10.0	1.0	3.0
9722.223	700.0	97.044556	100.0	0	0.0	0.0	0.156	1.0	95.88114	5.833	1	3.0	2.0	10.0	1.0	3.0
9722.223	700.0	97.044556	100.0	0	0.0	0.0	0.154	1.0	96.2243	5.833	1	3.0	2.0	10.0	1.0	3.0
9722.223	700.0	97.044556	100.0	0	0.0	0.0	0.151	1.0	96.03962	6.366	1	3.0	2.0	12.0	1.0	3.0
9722.223	700.0	97.044556	100.0	0	0.0	0.0	0.149	1.0	96.03962	6.605	1	3.0	2.0	12.0	1.0	3.0
9722.223	700.0	97.044556	100.0	0	0.0	0.0	0.147	1.0	96.616425	6.605	1	3.0	2.0	12.0	1.0	3.0
9722.223	700.0	97.044556	100.0	0	0.0	0.0	0.145	1.0	97.08277	7.031	1	3.0	2.0	12.0	1.0	3.0
9722.223	700.0	97.044556	100.0	0	0.0	0.0	0.143	1.0	97.75964	7.031	1	3.0	2.0	12.0	1.0	3.0
9722.223	700.0	97.044556	100.0	0	0.0	0.0	0.141	1.0	97.23829	7.401	1	3.0	2.0	12.0	1.0	3.0
9722.223	700.0	97.044556	100.0	0	0.0	0.0	0.139	1.0	97.23829	7.565	1	3.0	2.0	12.0	1.0	3.0
9722.223	700.0	97.044556	100.0	0	0.0	0.0	0.137	1.0	97.04845	7.565	1	3.0	2.0	12.0	1.0	3.0
9722.223	700.0	97.044556	100.0	0	0.0	0.0	0.135	1.0	97.677216	7.861	1	3.0	2.0	12.0	1.0	3.0
9722.223	700.0	97.044556	100.0	0	0.0	0.0	0.133	1.0	97.677216	7.994	1	3.0	2.0	12.0	1.0	3.0
9722.223	700.0	97.044556	100.0	0	0.0	0.0	0.131	1.0	98.45345	7.994	1	3.0	2.0	12.0	1.0	3.0
9722.223	700.0	97.044556	100.0	0	0.0	0.0	0.129	1.0	97.62088	8.231	1	3.0	2.0	12.0	1.0	3.0
9722.223	700.0	97.044556	100.0	0	0.0	0.0	0.127	1.0	97.62088	8.231	1	3.0	2.0	12.0	1.0	3.0
9722.223	700.0	97.044556	100.0	0	0.0	0.0	0.126	1.0	97.15329	8.436	1	3.0	2.0	12.0	1.0	3.0
9722.223	700.0	97.044556	100.0	0	0.0	0.0	0.124	1.0	97.15329	8.528	1	3.0	2.0	12.0	1.0	3.0
9722.223	700.0	97.044556	100.0	0	0.0	0.0	0.122	1.0	97.07031	8.528	1	3.0	2.0	12.0	1.0	3.0
9722.223	700.0	97.044556	100.0	0	0.0	0.0	0.12	1.0	97.865555	8.693	1	3.0	2.0	12.0	1.0	3.0
9722.223	700.0	97.044556	100.0	0	0.0	0.0	0.118	1.0	97.865555	8.766	1	3.0	2.0	12.0	1.0	3.0
9722.223	700.0	97.044556	100.0	0	0.0	0.0	0.116	1.0	97.43293	8.766	1	3.0	2.0	12.0	1.0	3.0
9722.223	700.0	97.044556	100.0	0	0.0	0.0	0.114	1.0	97.45143	8.899	1	3.0	2.0	12.0	1.0	3.0
9722.223	700.0	97.044556	100.0	0	0.0	0.0	0.113	1.0	97.45143	8.899	1	3.0	2.0	12.0	1.0	3.0
9722.223	700.0	97.044556	100.0	0	0.0	0.0	0.111	1.0	97.591484	8.958	1	3.0	2.0	12.0	1.0	3.0
9722.223	700.0	97.044556	100.0	0	0.0	0.0	0.109	1.0	97.591484	9.063	1	3.0	2.0	12.0	1.0	3.0
9722.223	700.0	97.044556	100.0	0	0.0	0.0	0.108	1.0	97.32559	9.063	1	3.0	2.0	12.0	1.0	3.0
9722.223	700.0	97.044556	100.0	0	0.0	0.0	0.106	1.0	97.365845	9.156	1	3.0	2.0	12.0	1.0	3.0
9722.223	700.0	97.044556	100.0	0	0.0	0.0	0.104	1.0	97.365845	9.196	1	3.0	2.0	12.0	1.0	3.0
9722.223	700.0	97.044556	100.0	0	0.0	0.0	0.103	1.0	96.46113	9.196	1	3.0	2.0	12.0	1.0	3.0
9722.223	700.0	97.044556	100.0	0	0.0	0.0	0.101	1.0	96.2525	9.27	1	3.0	2.0	12.0	1.0	3.0
9722.223	700.0	97.044556	100.0	0	0.0	0.0	0.1	1.0	96.2525	9.27	1	3.0	2.0	12.0	1.0	3.0
9722.223	700.0	97.044556	100.0	0	0.0	0.0	0.098	1.0	95.85619	9.302	1	3.0	2.0	12.0	1.0	3.0
9722.223	700.0	97.044556	100.0	0	0.0	0.0	0.097	1.0	95.85619	9.361	1	3.0	2.0	12.0	1.0	3.0
9722.223	700.0	97.044556	100.0	0	0.0	0.0	0.095	1.0	96.363716	9.361	1	3.0	2.0	12.0	1.0	3.0
9722.223	700.0	97.044556	100.0	0	0.0	0.0	0.094	1.0	97.18976	9.388	1	3.0	2.0	12.0	1.0	3.0
9722.223	700.0	97.044556	100.0	0	0.0	0.0	0.092	1.0	97.18976	9.413	1	3.0	2.0	12.0	1.0	3.0
9722.223	700.0	97.044556	100.0	0	0.0	0.0	0.091	1.0	96.64732	9.413	1	3.0	2.0	12.0	1.0	3.0
9722.223	700.0	97.044556	100.0	0	0.0	0.0	0.089	1.0	97.25396	9.457	1	3.0	2.0	12.0	1.0	3.0
9722.223	700.0	97.044556	100.0	0	0.0	0.0	0.088	1.0	97.284935	9.457	1	3.0	2.0	12.0	1.0	3.0
9722.223	700.0	97.044556	100.0	0	0.0	0.0	0.086	1.0	96.87906	9.495	1	3.0	2.0	12.0	1.0	3.0
9722.223	700.0	97.044556	100.0	0	0.0	0.0	0.084	1.0	96.87906	9.512	1	3.0	2.0	12.0	1.0	3.0
9722.223	700.0	97.044556	100.0	0	0.0	0.0	0.083	1.0	96.21047	9.512	1	3.0	2.0	12.0	1.0	3.0
9722.223	700.0	97.044556	100.0	1	0.0	0.0	0.081	1.0	96.10398	9.542	1	3.0	2.0	12.0	1.0	3.0
9722.223	700.0	97.044556	100.0	1	0.0	0.0	0.08	1.0	96.10398	9.556	1	3.0	2.0	12.0	1.0	3.0
9722.223	700.0	97.044556	100.0	1	0.0	0.0	0.078	1.0	97.09959	9.556	1	3.0	2.0	12.0	1.0	3.0
9722.223	700.0	97.044556	100.0	1	0.0	0.0	0.077	1.0	96.00907	9.58	1	3.0	2.0	12.0	1.0	3.0
9722.223	700.0	97.044556	100.0	1	0.0	0.0	0.075	1.0	96.00907	9.58	1	3.0	2.0	12.0	1.0	3.0
9722.223	700.0	97.044556	100.0	1	0.0	0.0	0.074	1.0	96.51544	9.59	1	3.0	2.0	12.0	1.0	3.0
9722.223	700.0	97.044556	100.0	1	0.0	0.0	0.072	1.0	96.51544	9.611	1	3.0	2.0	12.0	1.0	3.0
9722.223	700.0	97.044556	100.0	1	0.0	0.0	0.071	1.0	96.09377	9.611	1	3.0	2.0	12.0	1.0	3.0
9722.223	700.0	97.044556	100.0	1	0.0	0.0	0.069	1.0	95.83632	9.62	1	3.0	2.0	12.0	1.0	3.0
9722.223	700.0	97.044556	100.0	1	0.0	0.0	0.067	1.0	95.83632	9.635	1	3.0	2.0	12.0	1.0	3.0
9722.223	700.0	97.044556	100.0	1	0.0	0.0	0.066	1.0	94.80626	9.635	1	3.0	2.0	12.0	1.0	3.0
9722.223	700.0	97.044556	100.0	1	0.0	0.0	0.064	1.0	95.49896	9.643	1	3.0	2.0	12.0	1.0	3.0
[truncated: 5,685 more rows]
