# Supplementary material for: Just noticeable differences for elbow joint torque feedback
Source: Sci Rep. 2021 Dec 7;11:23553. doi: 10.1038/s41598-021-02630-3 (PMC8651665; doi:10.1038/s41598-021-02630-3)
Supplement: Supplementary file 2 — Supplementary Information. [file 41598_2021_2630_MOESM2_ESM.zip › SupplementaryData_ScientificReports_KimAsbeck2021/S6_W1E.csv]

data 1	data 2	data 3	data 4	data 5	data 6	data 7	data 8	data 9	data 10	data 11	data 12	data 13	data 14	data 15	data 16	data 17
-5555.5557	-400.0	1	1	400.0	400.0	0	1	1	0.0	0.0	1	0.22	-0.001	-0.128	0.0	11.0
-5555.5557	-400.0	1	1	400.0	400.0	0	1	1	0.0	0.0	1	0.22	0.0	0.034	0.0	11.0
-5555.5557	-400.0	1	1	400.0	400.0	0	1	1	0.0	0.0	1	0.22	0.0	-0.005	0.0	11.0
-5555.5557	-400.0	1	1	400.0	400.0	0	1	1	0.0	0.0	1	0.22	-0.002	-0.293	-0.529	11.0
-5555.5557	-400.0	1	1	400.0	400.0	0	1	1	0.0	0.0	1	0.22	-0.006	-0.61	-0.529	11.0
-5555.5557	-400.0	1	1	400.0	400.0	0	1	1	0.0	0.0	1	0.22	-0.012	-0.871	-0.885	11.0
-5555.5557	-400.0	1	1	400.0	400.0	0	1	1	0.0	0.0	1	0.22	-0.024	-1.561	-1.523	11.0
-5555.5557	-400.0	1	1	400.0	400.0	0	1	1	0.0	0.0	1	0.22	-0.033	-1.527	-1.523	11.0
-5555.5557	-400.0	1	1	400.0	400.0	0	1	1	0.0	0.0	1	0.219	-0.045	-1.821	-1.808	11.0
-5555.5557	-400.0	1	1	400.0	400.0	0	1	1	0.0	0.0	1	0.219	-0.055	-1.846	-1.808	11.0
-5555.5557	-400.0	1	1	400.0	400.0	0	1	1	0.0	0.0	1	0.219	-0.068	-2.293	-2.32	11.0
-5555.5557	-400.0	1	1	400.0	400.0	0	1	1	0.0	0.0	1	0.219	-0.084	-2.791	-2.762	11.0
-5555.5557	-400.0	1	1	400.0	400.0	0	1	1	0.0	0.0	1	0.219	-0.098	-2.755	-2.762	11.0
-5555.5557	-400.0	1	1	400.0	400.0	0	1	1	0.0	0.0	1	0.219	-0.113	-2.941	-2.96	11.0
-5555.5557	-400.0	1	1	400.0	400.0	0	1	1	0.0	0.0	1	0.219	-0.128	-3.315	-3.315	11.0
-5555.5557	-400.0	1	1	400.0	400.0	0	1	1	0.0	0.0	1	0.218	-0.142	-3.26	-3.315	11.0
-5555.5557	-400.0	1	1	400.0	400.0	0	1	1	0.0	0.0	1	0.218	-0.156	-3.429	-3.474	11.0
-5555.5557	-400.0	1	1	400.0	400.0	0	1	1	0.0	0.0	1	0.218	-0.169	-3.508	-3.759	11.0
-5555.5557	-400.0	1	1	400.0	400.0	0	1	1	0.0	0.0	1	0.218	-0.183	-3.781	-3.759	11.0
-5555.5557	-400.0	1	1	400.0	400.0	0	1	1	0.0	0.0	1	0.218	-0.196	-3.89	-3.886	11.0
-5555.5557	-400.0	1	1	400.0	400.0	0	1	1	0.0	0.0	1	0.217	-0.209	-4.088	-3.886	11.0
-5555.5557	-400.0	1	1	400.0	400.0	0	1	1	0.0	0.0	1	0.217	-0.222	-4.044	-4.115	11.0
-5555.5557	-400.0	1	1	400.0	400.0	0	1	1	0.0	0.0	1	0.217	-0.234	-4.282	-4.218	11.0
-5555.5557	-400.0	1	1	400.0	400.0	0	1	1	0.0	0.0	1	0.217	-0.246	-4.234	-4.218	11.0
-5555.5557	-400.0	1	1	400.0	400.0	0	1	1	0.0	0.0	1	0.217	-0.258	-4.399	-4.4	11.0
-5555.5557	-400.0	1	1	400.0	400.0	0	1	1	0.0	0.0	1	0.216	-0.269	-4.475	-4.482	11.0
-5555.5557	-400.0	1	1	400.0	400.0	0	1	1	0.0	0.0	1	0.216	-0.279	-4.504	-4.482	11.0
-5555.5557	-400.0	1	1	400.0	400.0	0	1	1	0.0	0.0	1	0.216	-0.29	-4.654	-4.63	11.0
-5555.5557	-400.0	1	1	400.0	400.0	0	1	1	0.0	0.0	1	0.216	-0.3	-4.649	-4.63	11.0
-5555.5557	-400.0	1	1	400.0	400.0	0	1	1	0.0	0.0	1	0.215	-0.31	-4.788	-4.757	11.0
-5555.5557	-400.0	1	1	400.0	400.0	0	1	1	0.0	0.0	1	0.215	-0.318	-4.831	-4.814	11.0
-5555.5557	-400.0	1	1	400.0	400.0	0	1	1	0.0	0.0	1	0.215	-0.327	-4.844	-4.814	11.0
-5555.5557	-400.0	1	1	400.0	400.0	0	1	1	0.0	0.0	1	0.215	-0.335	-4.959	-4.916	11.0
-5555.5557	-400.0	1	1	400.0	400.0	0	1	1	0.0	0.0	1	0.215	-0.342	-4.805	-4.916	11.0
-5555.5557	-400.0	1	1	400.0	400.0	0	1	1	0.0	0.0	1	0.214	-0.348	-4.978	-4.961	11.0
-5555.5557	-400.0	1	1	400.0	400.0	0	1	1	0.0	0.0	1	0.214	-0.354	-5.054	-5.043	11.0
-5555.5557	-400.0	1	1	400.0	400.0	0	1	1	0.0	0.0	1	0.214	-0.36	-5.068	-5.043	11.0
-5555.5557	-400.0	1	1	400.0	400.0	0	1	1	0.0	0.0	1	0.214	-0.367	-5.09	-5.08	11.0
-5555.5557	-400.0	1	1	400.0	400.0	0	1	1	0.0	0.0	1	0.214	-0.372	-5.154	-5.146	11.0
-5555.5557	-400.0	1	1	400.0	400.0	0	1	1	0.0	0.0	1	0.214	-0.378	-5.192	-5.146	11.0
-5555.5557	-400.0	1	1	400.0	400.0	0	1	1	0.0	0.0	1	0.214	-0.383	-5.188	-5.175	11.0
-5555.5557	-400.0	1	1	400.0	400.0	0	1	1	0.0	0.0	1	0.214	-0.387	-5.199	-5.228	11.0
-5555.5557	-400.0	1	1	400.0	400.0	0	1	1	0.0	0.0	1	0.214	-0.391	-5.177	-5.228	11.0
-5555.5557	-400.0	1	1	400.0	400.0	0	1	1	0.0	0.0	1	0.214	-0.395	-5.23	-5.251	11.0
-5555.5557	-400.0	1	1	400.0	400.0	0	1	1	0.0	0.0	1	0.214	-0.399	-5.253	-5.251	11.0
-5555.5557	-400.0	1	1	400.0	400.0	0	1	1	0.0	0.0	1	0.214	-0.402	-5.302	-5.293	11.0
-5555.5557	-400.0	1	1	400.0	400.0	0	1	1	0.0	0.0	1	0.214	-0.404	-5.301	-5.312	11.0
-5555.5557	-400.0	1	1	400.0	400.0	0	1	1	0.0	0.0	1	0.214	-0.406	-5.289	-5.312	11.0
-5555.5557	-400.0	1	1	400.0	400.0	0	1	1	0.0	0.0	1	0.214	-0.409	-5.353	-5.346	11.0
-5555.5557	-400.0	1	1	400.0	400.0	0	1	1	0.0	0.0	1	0.214	-0.413	-5.323	-5.363	11.0
-5555.5557	-400.0	1	1	400.0	400.0	0	1	1	0.0	0.0	1	0.214	-0.417	-5.378	-5.363	11.0
-5555.5557	-400.0	1	1	400.0	400.0	0	1	1	0.0	0.0	1	0.214	-0.421	-5.434	-5.389	11.0
-5555.5557	-400.0	1	1	400.0	400.0	0	1	1	0.0	0.0	1	0.214	-0.423	-5.382	-5.389	11.0
-5555.5557	-400.0	1	1	400.0	400.0	0	1	1	0.0	0.0	1	0.214	-0.425	-5.416	-5.412	11.0
-5555.5557	-400.0	1	1	400.0	400.0	0	1	1	0.0	0.0	1	0.214	-0.427	-5.405	-5.423	11.0
-5555.5557	-400.0	1	1	400.0	400.0	0	1	1	0.0	0.0	1	0.214	-0.429	-5.459	-5.423	11.0
-5555.5557	-400.0	1	1	400.0	400.0	0	1	1	0.0	0.0	1	0.214	-0.431	-5.444	-5.433	11.0
-5555.5557	-400.0	1	1	400.0	400.0	0	1	1	0.0	0.0	1	0.214	-0.433	-5.461	-5.433	11.0
-5555.5557	-400.0	1	1	400.0	400.0	0	1	1	0.0	0.0	1	0.214	-0.435	-5.497	-5.45	11.0
-5555.5557	-400.0	1	1	400.0	400.0	0	1	1	0.0	0.0	1	0.214	-0.437	-5.479	-5.458	11.0
-5555.5557	-400.0	1	1	400.0	400.0	0	1	1	0.0	0.0	1	0.214	-0.439	-5.456	-5.458	11.0
-5555.5557	-400.0	1	1	400.0	400.0	0	1	1	0.0	0.0	1	0.214	-0.441	-5.523	-5.472	11.0
-5555.5557	-400.0	1	1	400.0	400.0	0	1	1	0.0	0.0	1	0.214	-0.441	-5.486	-5.478	11.0
-5555.5557	-400.0	1	1	400.0	400.0	0	1	1	0.0	0.0	1	0.214	-0.441	-5.513	-5.478	11.0
-5555.5557	-400.0	1	1	400.0	400.0	0	1	1	0.0	0.0	1	0.214	-0.441	-5.497	-5.49	11.0
-5555.5557	-400.0	1	1	400.0	400.0	0	1	1	0.0	0.0	1	0.214	-0.441	-5.467	-5.49	11.0
-5555.5557	-400.0	1	1	400.0	400.0	0	1	1	0.0	0.0	1	0.214	-0.441	-5.497	-5.501	11.0
-5555.5557	-400.0	1	1	400.0	400.0	0	1	1	0.0	0.0	1	0.214	-0.441	-5.463	-5.504	11.0
-5555.5557	-400.0	1	1	400.0	400.0	0	1	1	0.0	0.0	1	0.214	-0.441	-5.463	-5.504	11.0
-5555.5557	-400.0	1	1	400.0	400.0	0	1	1	0.0	0.0	1	0.214	-0.441	-5.517	-5.512	11.0
-5555.5557	-400.0	1	1	400.0	400.0	0	1	1	0.0	0.0	1	0.214	-0.441	-5.54	-5.515	11.0
-5555.5557	-400.0	1	1	400.0	400.0	0	1	1	0.0	0.0	1	0.214	-0.441	-5.544	-5.515	11.0
-5555.5557	-400.0	1	1	400.0	400.0	0	1	1	0.0	0.0	1	0.214	-0.442	-5.659	-5.522	11.0
-5555.5557	-400.0	1	1	400.0	400.0	0	1	1	0.0	0.0	1	0.214	-0.443	-5.502	-5.524	11.0
-5555.5557	-400.0	1	1	400.0	400.0	0	1	1	0.0	0.0	1	0.214	-0.444	-5.513	-5.524	11.0
-5555.5557	-400.0	1	1	400.0	400.0	0	1	1	0.0	0.0	1	0.214	-0.445	-5.493	-5.529	11.0
-5555.5557	-400.0	1	1	400.0	400.0	0	1	1	0.0	0.0	1	0.214	-0.445	-5.551	-5.529	11.0
-5555.5557	-400.0	1	1	400.0	400.0	0	1	1	0.0	0.0	1	0.214	-0.447	-5.563	-5.532	11.0
-5555.5557	-400.0	1	1	400.0	400.0	0	1	1	0.0	0.0	1	0.214	-0.448	-5.536	-5.536	11.0
-5555.5557	-400.0	1	1	400.0	400.0	0	1	1	0.0	0.0	1	0.214	-0.448	-5.517	-5.536	11.0
-5555.5557	-400.0	1	1	400.0	400.0	0	1	1	0.0	0.0	1	0.214	-0.448	-5.528	-5.538	11.0
-5555.5557	-400.0	1	1	400.0	400.0	0	1	1	0.0	0.0	1	0.214	-0.448	-5.521	-5.541	11.0
-5555.5557	-400.0	1	1	400.0	400.0	0	1	1	0.0	0.0	1	0.214	-0.448	-5.551	-5.541	11.0
-5555.5557	-400.0	1	1	400.0	400.0	0	1	1	0.0	0.0	1	0.214	-0.448	-5.467	-5.542	11.0
-5555.5557	-400.0	1	1	400.0	400.0	0	1	1	0.0	0.0	1	0.214	-0.448	-5.517	-5.542	11.0
-5555.5557	-400.0	1	1	400.0	400.0	0	1	1	0.0	0.0	1	0.214	-0.449	-5.585	-5.545	11.0
-5555.5557	-400.0	1	1	400.0	400.0	0	1	1	0.0	0.0	1	0.214	-0.45	-5.51	-5.547	11.0
-5555.5557	-400.0	1	1	400.0	400.0	0	1	1	0.0	0.0	1	0.214	-0.451	-5.595	-5.547	11.0
-5555.5557	-400.0	1	1	400.0	400.0	0	1	1	0.0	0.0	1	0.214	-0.451	-5.521	-5.548	11.0
-5555.5557	-400.0	1	1	400.0	400.0	0	1	1	0.0	0.0	1	0.214	-0.452	-5.528	-5.55	11.0
-5555.5557	-400.0	1	1	400.0	400.0	0	1	1	0.0	0.0	1	0.214	-0.453	-5.54	-5.55	11.0
-5555.5557	-400.0	1	1	400.0	400.0	0	1	1	0.0	0.0	1	0.214	-0.454	-5.536	-5.551	11.0
-5555.5557	-400.0	1	1	400.0	400.0	0	1	1	0.0	0.0	1	0.214	-0.454	-5.539	-5.551	11.0
-5555.5557	-400.0	1	1	400.0	400.0	0	1	1	0.0	0.0	1	0.214	-0.454	-5.528	-5.552	11.0
-5555.5557	-400.0	1	1	400.0	400.0	0	1	1	0.0	0.0	1	0.214	-0.455	-5.532	-5.553	11.0
-5555.5557	-400.0	1	1	400.0	400.0	0	1	1	0.0	0.0	1	0.214	-0.456	-5.552	-5.553	11.0
-5555.5557	-400.0	1	1	400.0	400.0	0	1	1	0.0	0.0	1	0.214	-0.458	-5.652	-5.554	11.0
-5555.5557	-400.0	1	1	400.0	400.0	0	1	1	0.0	0.0	1	0.214	-0.459	-5.618	-5.555	11.0
-5555.5557	-400.0	1	1	400.0	400.0	0	1	1	0.0	0.0	1	0.214	-0.459	-5.55	-5.555	11.0
-5555.5557	-400.0	1	1	400.0	400.0	0	1	1	0.0	0.0	1	0.214	-0.459	-5.544	-5.555	11.0
-5555.5557	-400.0	1	1	400.0	400.0	0	1	1	0.0	0.0	1	0.214	-0.459	-5.535	-5.555	11.0
-5555.5557	-400.0	1	1	400.0	400.0	0	1	1	0.0	0.0	1	0.214	-0.459	-5.551	-5.556	11.0
-5555.5557	-400.0	1	1	400.0	400.0	0	1	1	0.0	0.0	1	0.214	-0.46	-5.597	-5.557	11.0
-5555.5557	-400.0	1	1	400.0	400.0	0	1	1	0.0	0.0	1	0.214	-0.461	-5.588	-5.557	11.0
-5555.5557	-400.0	1	1	400.0	400.0	0	1	1	0.0	0.0	1	0.214	-0.461	-5.57	-5.557	11.0
-5555.5557	-400.0	1	1	400.0	400.0	0	1	1	0.0	0.0	1	0.214	-0.46	-5.527	-5.559	11.0
-5555.5557	-400.0	1	1	400.0	400.0	0	1	1	0.0	0.0	1	0.214	-0.461	-5.559	-5.559	11.0
-5555.5557	-400.0	1	1	400.0	400.0	0	1	1	0.0	0.0	1	0.214	-0.46	-5.555	-5.559	11.0
-5555.5557	-400.0	1	1	400.0	400.0	0	1	1	0.0	0.0	1	0.214	-0.461	-5.567	-5.559	11.0
-5555.5557	-400.0	1	1	400.0	400.0	0	1	1	0.0	0.0	1	0.214	-0.461	-5.583	-5.559	11.0
-5555.5557	-400.0	1	1	400.0	400.0	0	1	1	0.0	0.0	1	0.214	-0.461	-5.565	-5.56	11.0
-5555.5557	-400.0	1	1	400.0	400.0	0	1	1	0.0	0.0	1	0.214	-0.46	-5.527	-5.56	11.0
-5555.5557	-400.0	1	1	400.0	400.0	0	1	1	0.0	0.0	1	0.214	-0.46	-5.54	-5.56	11.0
-5555.5557	-400.0	1	1	400.0	400.0	0	1	1	0.0	0.0	1	0.214	-0.46	-5.553	-5.56	11.0
-5555.5557	-400.0	1	1	400.0	400.0	0	1	1	0.0	0.0	1	0.214	-0.46	-5.519	-5.56	11.0
-5555.5557	-400.0	1	1	400.0	400.0	0	1	1	0.0	0.0	1	0.214	-0.461	-5.589	-5.56	11.0
-5555.5557	-400.0	1	1	400.0	400.0	0	1	1	0.0	0.0	1	0.214	-0.46	-5.551	-5.56	11.0
-5555.5557	-400.0	1	1	400.0	400.0	0	1	1	0.0	0.0	1	0.214	-0.461	-5.636	-5.56	11.0
-5555.5557	-400.0	1	1	400.0	400.0	0	1	1	0.0	0.0	1	0.214	-0.46	-5.545	-5.56	11.0
-5555.5557	-400.0	1	1	400.0	400.0	0	1	1	0.0	0.0	1	0.214	-0.461	-5.607	-5.56	11.0
-5555.5557	-400.0	1	1	400.0	400.0	0	1	1	0.0	0.0	1	0.214	-0.46	-5.501	-5.56	11.0
-5555.5557	-400.0	1	1	400.0	400.0	0	1	1	0.0	0.0	1	0.214	-0.46	-5.531	-5.56	11.0
-5555.5557	-400.0	1	1	400.0	400.0	0	1	1	0.0	0.0	1	0.214	-0.461	-5.57	-5.56	11.0
-5555.5557	-400.0	1	1	400.0	400.0	0	1	1	0.0	0.0	1	0.214	-0.461	-5.563	-5.56	11.0
-5555.5557	-400.0	1	1	400.0	400.0	0	1	1	0.0	0.0	1	0.214	-0.461	-5.604	-5.56	11.0
-5555.5557	-400.0	1	1	400.0	400.0	0	1	1	0.0	0.0	1	0.214	-0.46	-5.537	-5.56	11.0
-5555.5557	-400.0	1	1	400.0	400.0	0	1	1	0.0	0.0	1	0.214	-0.46	-5.53	-5.56	11.0
-5555.5557	-400.0	1	1	400.0	400.0	0	1	1	0.0	0.0	1	0.214	-0.46	-5.549	-5.56	11.0
-5555.5557	-400.0	1	1	400.0	400.0	0	1	1	0.0	0.0	1	0.214	-0.461	-5.566	-5.561	11.0
-5555.5557	-400.0	1	1	400.0	400.0	0	1	1	0.0	0.0	1	0.214	-0.46	-5.555	-5.561	11.0
-5555.5557	-400.0	1	1	400.0	400.0	0	1	1	0.0	0.0	1	0.214	-0.461	-5.564	-5.561	11.0
-5555.5557	-400.0	1	1	400.0	400.0	0	1	1	0.0	0.0	1	0.214	-0.461	-5.566	-5.561	11.0
-5555.5557	-400.0	1	1	400.0	400.0	0	1	1	0.0	0.0	1	0.214	-0.46	-5.553	-5.561	11.0
-5555.5557	-400.0	1	1	400.0	400.0	0	1	1	0.0	0.0	1	0.214	-0.461	-5.585	-5.561	11.0
-5555.5557	-400.0	1	1	400.0	400.0	0	1	1	0.0	0.0	1	0.214	-0.461	-5.573	-5.561	11.0
-5555.5557	-400.0	1	1	400.0	400.0	0	1	1	0.0	0.0	1	0.214	-0.461	-5.561	-5.561	11.0
-5555.5557	-400.0	1	1	400.0	400.0	0	1	1	0.0	0.0	1	0.214	-0.46	-5.5	-5.561	11.0
-5555.5557	-400.0	1	1	400.0	400.0	0	1	1	0.0	0.0	1	0.214	-0.46	-5.54	-5.561	11.0
-5555.5557	-400.0	1	1	400.0	400.0	0	1	1	0.0	0.0	1	0.214	-0.461	-5.568	-5.561	11.0
-5555.5557	-400.0	1	1	400.0	400.0	0	1	1	0.0	0.0	1	0.214	-0.461	-5.701	-5.561	11.0
-5555.5557	-400.0	1	1	400.0	400.0	0	1	1	0.0	0.0	1	0.214	-0.461	-5.579	-5.561	11.0
-5555.5557	-400.0	1	1	400.0	400.0	0	1	1	0.0	0.0	1	0.214	-0.461	-5.595	-5.561	11.0
-5555.5557	-400.0	1	1	400.0	400.0	0	1	1	0.0	0.0	1	0.214	-0.46	-5.454	-5.561	11.0
-5555.5557	-400.0	1	1	400.0	400.0	0	1	1	0.0	0.0	1	0.214	-0.461	-5.614	-5.561	11.0
-5555.5557	-400.0	1	1	400.0	400.0	0	1	1	0.0	0.0	1	0.214	-0.461	-5.629	-5.561	11.0
-5555.5557	-400.0	1	1	400.0	400.0	0	1	1	0.0	0.0	1	0.214	-0.46	-5.458	-5.561	11.0
-5555.5557	-400.0	1	1	400.0	400.0	0	1	1	0.0	0.0	1	0.214	-0.461	-5.624	-5.561	11.0
-5555.5557	-400.0	1	1	400.0	400.0	0	1	1	0.0	0.0	1	0.214	-0.46	-5.53	-5.561	11.0
-5555.5557	-400.0	1	1	400.0	400.0	0	1	1	0.0	0.0	1	0.214	-0.461	-5.564	-5.561	11.0
-5555.5557	-400.0	1	1	400.0	400.0	0	1	1	0.0	0.0	1	0.214	-0.46	-5.556	-5.561	11.0
-5555.5557	-400.0	1	1	400.0	400.0	0	1	1	0.0	0.0	1	0.214	-0.461	-5.565	-5.561	11.0
-5555.5557	-400.0	1	1	400.0	400.0	0	1	1	0.0	0.0	1	0.214	-0.46	-5.497	-5.561	11.0
-5555.5557	-400.0	1	1	400.0	400.0	0	1	1	0.0	0.0	1	0.214	-0.46	-5.555	-5.561	11.0
-5555.5557	-400.0	1	1	400.0	400.0	0	1	1	0.0	0.0	1	0.214	-0.46	-5.459	-5.561	11.0
-5555.5557	-400.0	1	1	400.0	400.0	0	1	1	0.0	0.0	1	0.214	-0.46	-5.526	-5.561	11.0
-5555.5557	-400.0	1	1	400.0	400.0	0	1	1	0.0	0.0	1	0.214	-0.461	-5.578	-5.561	11.0
-5555.5557	-400.0	1	1	400.0	400.0	0	1	1	0.0	0.0	1	0.214	-0.461	-5.636	-5.561	11.0
-5555.5557	-400.0	1	1	400.0	400.0	0	1	1	0.0	0.0	1	0.214	-0.461	-5.583	-5.561	11.0
-5555.5557	-400.0	1	1	400.0	400.0	0	1	1	0.0	0.0	1	0.214	-0.46	-5.546	-5.561	11.0
-5555.5557	-400.0	1	1	400.0	400.0	0	1	1	0.0	0.0	1	0.214	-0.461	-5.575	-5.561	11.0
-5555.5557	-400.0	1	1	400.0	400.0	0	1	1	0.0	0.0	1	0.214	-0.46	-5.549	-5.561	11.0
-5555.5557	-400.0	1	1	400.0	400.0	0	1	1	0.0	0.0	1	0.214	-0.46	-5.528	-5.561	11.0
-5555.5557	-400.0	1	1	400.0	400.0	0	1	1	0.0	0.0	1	0.214	-0.461	-5.574	-5.561	11.0
-5555.5557	-400.0	1	1	400.0	400.0	0	1	1	0.0	0.0	1	0.214	-0.461	-5.626	-5.561	11.0
-5555.5557	-400.0	1	1	400.0	400.0	0	1	1	0.0	0.0	1	0.214	-0.461	-5.559	-5.561	11.0
-5555.5557	-400.0	1	1	400.0	400.0	0	1	1	0.0	0.0	1	0.214	-0.46	-5.49	-5.561	11.0
-5555.5557	-400.0	1	1	400.0	400.0	0	1	1	0.0	0.0	1	0.214	-0.46	-5.553	-5.561	11.0
-5555.5557	-400.0	1	1	400.0	400.0	0	1	1	0.0	0.0	1	0.214	-0.46	-5.546	-5.561	11.0
-5555.5557	-400.0	1	1	400.0	400.0	0	1	1	0.0	0.0	1	0.214	-0.46	-5.527	-5.561	11.0
-5555.5557	-400.0	1	1	400.0	400.0	0	1	1	0.0	0.0	1	0.214	-0.46	-5.554	-5.561	11.0
-5555.5557	-400.0	1	1	400.0	400.0	0	1	1	0.0	0.0	1	0.214	-0.461	-5.622	-5.561	11.0
-5555.5557	-400.0	1	1	400.0	400.0	0	1	1	0.0	0.0	1	0.214	-0.46	-5.479	-5.561	11.0
-5555.5557	-400.0	1	1	400.0	400.0	0	1	1	0.0	0.0	1	0.214	-0.461	-5.567	-5.561	11.0
-5555.5557	-400.0	1	1	400.0	400.0	0	1	1	0.0	0.0	1	0.214	-0.46	-5.518	-5.561	11.0
-5555.5557	-400.0	1	1	400.0	400.0	0	1	1	0.0	0.0	1	0.214	-0.46	-5.54	-5.561	11.0
-5555.5557	-400.0	1	1	400.0	400.0	0	1	1	0.0	0.0	1	0.214	-0.46	-5.547	-5.561	11.0
-5555.5557	-400.0	1	1	400.0	400.0	0	1	1	0.0	0.0	1	0.214	-0.461	-5.571	-5.561	11.0
-5555.5557	-400.0	1	1	400.0	400.0	0	1	1	0.0	0.0	1	0.214	-0.461	-5.587	-5.561	11.0
-5555.5557	-400.0	1	1	400.0	400.0	0	1	1	0.0	0.0	1	0.214	-0.46	-5.554	-5.561	11.0
-5555.5557	-400.0	1	1	400.0	400.0	0	1	1	0.0	0.0	1	0.214	-0.46	-5.536	-5.561	11.0
-5555.5557	-400.0	1	1	400.0	400.0	0	1	1	0.0	0.0	1	0.214	-0.461	-5.666	-5.561	11.0
-5555.5557	-400.0	1	1	400.0	400.0	0	1	1	0.0	0.0	1	0.214	-0.46	-5.524	-5.561	11.0
-5555.5557	-400.0	1	1	400.0	400.0	0	1	1	0.0	0.0	1	0.214	-0.46	-5.516	-5.561	11.0
-5555.5557	-400.0	1	1	400.0	400.0	0	1	1	0.0	0.0	1	0.214	-0.46	-5.426	-5.561	11.0
-5555.5557	-400.0	1	1	400.0	400.0	0	1	1	0.0	0.0	1	0.214	-0.461	-5.594	-5.561	11.0
-5555.5557	-400.0	1	1	400.0	400.0	0	1	1	0.0	0.0	1	0.214	-0.46	-5.556	-5.561	11.0
-5555.5557	-400.0	1	1	400.0	400.0	0	1	1	0.0	0.0	1	0.214	-0.461	-5.571	-5.561	11.0
-5555.5557	-400.0	1	1	400.0	400.0	0	1	1	0.0	0.0	1	0.214	-0.461	-5.607	-5.561	11.0
-5555.5557	-400.0	1	1	400.0	400.0	0	1	1	0.0	0.0	1	0.214	-0.46	-5.549	-5.561	11.0
-5555.5557	-400.0	1	1	400.0	400.0	0	1	1	0.0	0.0	1	0.214	-0.46	-5.543	-5.561	11.0
-5555.5557	-400.0	1	1	400.0	400.0	0	1	1	0.0	0.0	1	0.214	-0.461	-5.559	-5.561	11.0
-5555.5557	-400.0	1	1	400.0	400.0	0	1	1	0.0	0.0	1	0.214	-0.461	-5.567	-5.561	11.0
-5555.5557	-400.0	1	1	400.0	400.0	0	1	1	0.0	0.0	1	0.214	-0.461	-5.567	-5.561	11.0
-5555.5557	-400.0	1	1	400.0	400.0	0	1	1	0.0	0.0	1	0.214	-0.461	-5.588	-5.561	11.0
-5555.5557	-400.0	1	1	400.0	400.0	0	1	1	0.0	0.0	1	0.214	-0.46	-5.54	-5.561	11.0
-5555.5557	-400.0	1	1	400.0	400.0	0	1	1	0.0	0.0	1	0.214	-0.461	-5.607	-5.561	11.0
-5555.5557	-400.0	1	1	400.0	400.0	0	1	1	0.0	0.0	1	0.214	-0.461	-5.557	-5.561	11.0
-5555.5557	-400.0	1	1	400.0	400.0	0	1	1	0.0	0.0	1	0.214	-0.461	-5.567	-5.561	11.0
-5555.5557	-400.0	1	1	400.0	400.0	0	1	1	0.0	0.0	1	0.214	-0.461	-5.565	-5.561	11.0
-5555.5557	-400.0	1	1	400.0	400.0	0	1	1	0.0	0.0	1	0.214	-0.461	-5.616	-5.561	11.0
-5555.5557	-400.0	1	1	400.0	400.0	0	1	1	0.0	0.0	1	0.214	-0.461	-5.58	-5.561	11.0
-5555.5557	-400.0	1	1	400.0	400.0	0	1	1	0.0	0.0	1	0.214	-0.46	-5.536	-5.561	11.0
-5555.5557	-400.0	1	1	400.0	400.0	0	1	1	0.0	0.0	1	0.214	-0.46	-5.478	-5.561	11.0
-5555.5557	-400.0	1	1	400.0	400.0	0	1	1	0.0	0.0	1	0.214	-0.461	-5.563	-5.561	11.0
-5555.5557	-400.0	1	1	400.0	400.0	0	1	1	0.0	0.0	1	0.214	-0.461	-5.617	-5.561	11.0
-5555.5557	-400.0	1	1	400.0	400.0	0	1	1	0.0	0.0	1	0.214	-0.46	-5.542	-5.561	11.0
-5555.5557	-400.0	1	1	400.0	400.0	0	1	1	0.0	0.0	1	0.214	-0.461	-5.568	-5.561	11.0
-5555.5557	-400.0	1	1	400.0	400.0	0	1	1	0.0	0.0	1	0.214	-0.46	-5.517	-5.561	11.0
-5555.5557	-400.0	1	1	400.0	400.0	0	1	1	0.0	0.0	1	0.214	-0.461	-5.609	-5.561	11.0
-5555.5557	-400.0	1	1	400.0	400.0	0	1	1	0.0	0.0	1	0.214	-0.46	-5.521	-5.561	11.0
-5555.5557	-400.0	1	1	400.0	400.0	0	1	1	0.0	0.0	1	0.214	-0.461	-5.575	-5.561	11.0
-5555.5557	-400.0	1	1	400.0	400.0	0	1	1	0.0	0.0	1	0.214	-0.461	-5.574	-5.561	11.0
-5555.5557	-400.0	1	1	400.0	400.0	0	1	1	0.0	0.0	1	0.214	-0.46	-5.479	-5.561	11.0
-5555.5557	-400.0	1	1	400.0	400.0	0	1	1	0.0	0.0	1	0.214	-0.46	-5.541	-5.561	11.0
-5555.5557	-400.0	1	1	400.0	400.0	0	1	1	0.0	0.0	1	0.214	-0.461	-5.562	-5.561	11.0
-5555.5557	-400.0	1	1	400.0	400.0	0	1	1	0.0	0.0	1	0.214	-0.461	-5.619	-5.561	11.0
-5555.5557	-400.0	1	1	400.0	400.0	0	1	1	0.0	0.0	1	0.214	-0.461	-5.598	-5.561	11.0
-5555.5557	-400.0	1	1	400.0	400.0	0	1	1	0.0	0.0	1	0.214	-0.46	-5.532	-5.561	11.0
-5555.5557	-400.0	1	1	400.0	400.0	0	1	1	0.0	0.0	1	0.214	-0.46	-5.556	-5.561	11.0
-5555.5557	-400.0	1	1	400.0	400.0	0	1	1	0.0	0.0	1	0.214	-0.461	-5.584	-5.561	11.0
-5555.5557	-400.0	1	1	400.0	400.0	0	1	1	0.0	0.0	1	0.214	-0.461	-5.559	-5.561	11.0
-5555.5557	-400.0	1	1	400.0	400.0	0	1	1	0.0	0.0	1	0.214	-0.461	-5.569	-5.561	11.0
-5555.5557	-400.0	1	1	400.0	400.0	0	1	1	0.0	0.0	1	0.214	-0.46	-5.485	-5.561	11.0
-5555.5557	-400.0	1	1	400.0	400.0	0	1	1	0.0	0.0	1	0.214	-0.461	-5.607	-5.561	11.0
-5555.5557	-400.0	1	1	400.0	400.0	0	1	1	0.0	0.0	1	0.214	-0.461	-5.561	-5.561	11.0
-5555.5557	-400.0	1	1	400.0	400.0	0	1	1	0.0	0.0	1	0.214	-0.46	-5.556	-5.561	11.0
-5555.5557	-400.0	1	1	400.0	400.0	0	1	1	0.0	0.0	1	0.214	-0.461	-5.56	-5.561	11.0
-5555.5557	-400.0	1	1	400.0	400.0	0	1	1	0.0	0.0	1	0.214	-0.461	-5.599	-5.561	11.0
-5555.5557	-400.0	1	1	400.0	400.0	0	1	1	0.0	0.0	1	0.214	-0.46	-5.525	-5.561	11.0
-5555.5557	-400.0	1	1	400.0	400.0	0	1	1	0.0	0.0	1	0.214	-0.46	-5.536	-5.561	11.0
-5555.5557	-400.0	1	1	400.0	400.0	0	1	1	0.0	0.0	1	0.214	-0.46	-5.525	-5.561	11.0
-5555.5557	-400.0	1	1	400.0	400.0	0	1	1	0.0	0.0	1	0.214	-0.461	-5.607	-5.561	11.0
-5555.5557	-400.0	1	1	400.0	400.0	0	1	1	0.0	0.0	1	0.214	-0.46	-5.536	-5.561	11.0
-5555.5557	-400.0	1	1	400.0	400.0	0	1	1	0.0	0.0	1	0.214	-0.46	-5.417	-5.561	11.0
-5555.5557	-400.0	1	1	400.0	400.0	0	1	1	0.0	0.0	1	0.214	-0.46	-5.543	-5.561	11.0
-5555.5557	-400.0	1	1	400.0	400.0	0	1	1	0.0	0.0	1	0.214	-0.461	-5.613	-5.561	11.0
-5555.5557	-400.0	1	1	400.0	400.0	0	1	1	0.0	0.0	1	0.214	-0.461	-5.676	-5.561	11.0
-5555.5557	-400.0	1	1	400.0	400.0	0	1	1	0.0	0.0	1	0.214	-0.46	-5.537	-5.561	11.0
-5555.5557	-400.0	1	1	400.0	400.0	0	1	1	0.0	0.0	1	0.214	-0.46	-5.534	-5.561	11.0
-5555.5557	-400.0	1	1	400.0	400.0	0	1	1	0.0	0.0	1	0.214	-0.461	-5.646	-5.561	11.0
-5555.5557	-400.0	1	1	400.0	400.0	0	1	1	0.0	0.0	1	0.214	-0.46	-5.529	-5.561	11.0
-5555.5557	-400.0	1	1	400.0	400.0	0	1	1	0.0	0.0	1	0.214	-0.461	-5.558	-5.561	11.0
-5555.5557	-400.0	1	1	400.0	400.0	0	1	1	0.0	0.0	1	0.214	-0.461	-5.598	-5.561	11.0
-5555.5557	-400.0	1	1	400.0	400.0	0	1	1	0.0	0.0	1	0.214	-0.461	-5.581	-5.561	11.0
-5555.5557	-400.0	1	1	400.0	400.0	0	1	1	0.0	0.0	1	0.214	-0.46	-5.516	-5.561	11.0
-5555.5557	-400.0	1	1	400.0	400.0	0	1	1	0.0	0.0	1	0.214	-0.46	-5.53	-5.561	11.0
-5555.5557	-400.0	1	1	400.0	400.0	0	1	1	0.0	0.0	1	0.214	-0.46	-5.515	-5.561	11.0
-5555.5557	-400.0	1	1	400.0	400.0	0	1	1	0.0	0.0	1	0.214	-0.462	-5.892	-5.561	11.0
-5555.5557	-400.0	1	1	400.0	400.0	0	1	1	0.0	0.0	1	0.214	-0.46	-5.552	-5.561	11.0
-5555.5557	-400.0	1	1	400.0	400.0	0	1	1	0.0	0.0	1	0.214	-0.461	-5.567	-5.561	11.0
-5555.5557	-400.0	1	1	400.0	400.0	0	1	1	0.0	0.0	1	0.214	-0.461	-5.557	-5.561	11.0
-5555.5557	-400.0	1	1	400.0	400.0	0	1	1	0.0	0.0	1	0.214	-0.461	-5.577	-5.561	11.0
-5555.5557	-400.0	1	1	400.0	400.0	0	1	1	0.0	0.0	1	0.214	-0.461	-5.609	-5.561	11.0
-5555.5557	-400.0	1	1	400.0	400.0	0	1	1	0.0	0.0	1	0.214	-0.461	-5.618	-5.561	11.0
-5555.5557	-400.0	1	1	400.0	400.0	0	1	1	0.0	0.0	1	0.214	-0.461	-5.643	-5.561	11.0
-5555.5557	-400.0	1	1	400.0	400.0	0	1	1	0.0	0.0	1	0.214	-0.461	-5.567	-5.561	11.0
-5555.5557	-400.0	1	1	400.0	400.0	0	1	1	0.0	0.0	1	0.214	-0.46	-5.404	-5.561	11.0
-5555.5557	-400.0	1	1	400.0	400.0	0	1	1	0.0	0.0	1	0.214	-0.461	-5.586	-5.561	11.0
-5555.5557	-400.0	1	1	400.0	400.0	0	1	1	0.0	0.0	1	0.214	-0.46	-5.544	-5.561	11.0
-5555.5557	-400.0	1	1	400.0	400.0	0	1	1	0.0	0.0	1	0.214	-0.461	-5.565	-5.561	11.0
-5555.5557	-400.0	1	1	400.0	400.0	0	1	1	0.0	0.0	1	0.214	-0.46	-5.547	-5.561	11.0
-5555.5557	-400.0	1	1	400.0	400.0	0	1	1	0.0	0.0	1	0.214	-0.46	-5.533	-5.561	11.0
-5555.5557	-400.0	1	1	400.0	400.0	0	1	1	0.0	0.0	1	0.214	-0.461	-5.579	-5.561	11.0
0.0	0.0	1	1	400.0	400.0	0	1	1	0.0	0.0	0	0.214	-0.46	-5.527	-5.561	11.0
0.0	0.0	1	1	400.0	400.0	0	1	1	0.0	0.0	0	0.214	-0.461	-5.575	-5.561	11.0
0.0	0.0	1	1	400.0	400.0	0	1	1	0.0	0.0	0	0.214	-0.458	-5.173	-5.168	11.0
0.0	0.0	1	1	400.0	400.0	0	1	1	0.0	0.0	0	0.214	-0.455	-5.167	-5.168	11.0
0.0	0.0	1	1	400.0	400.0	0	1	1	0.0	0.0	0	0.214	-0.449	-4.79	-4.803	11.0
0.0	0.0	1	1	400.0	400.0	0	1	1	0.0	0.0	0	0.214	-0.445	-4.841	-4.803	11.0
0.0	0.0	1	1	400.0	400.0	0	1	1	0.0	0.0	0	0.215	-0.436	-4.156	-4.147	11.0
0.0	0.0	1	1	400.0	400.0	0	1	1	0.0	0.0	0	0.215	-0.422	-3.562	-3.581	11.0
0.0	0.0	1	1	400.0	400.0	0	1	1	0.0	0.0	0	0.215	-0.41	-3.631	-3.581	11.0
0.0	0.0	1	1	400.0	400.0	0	1	1	0.0	0.0	0	0.215	-0.397	-3.459	-3.328	11.0
0.0	0.0	1	1	400.0	400.0	0	1	1	0.0	0.0	0	0.215	-0.384	-3.105	-2.874	11.0
0.0	0.0	1	1	400.0	400.0	0	1	1	0.0	0.0	0	0.215	-0.369	-2.821	-2.874	11.0
0.0	0.0	1	1	400.0	400.0	0	1	1	0.0	0.0	0	0.215	-0.354	-2.628	-2.671	11.0
0.0	0.0	1	1	400.0	400.0	0	1	1	0.0	0.0	0	0.215	-0.342	-2.715	-2.671	11.0
0.0	0.0	1	1	400.0	400.0	0	1	1	0.0	0.0	0	0.216	-0.326	-2.125	-2.306	11.0
0.0	0.0	1	1	400.0	400.0	0	1	1	0.0	0.0	0	0.216	-0.311	-2.17	-2.143	11.0
0.0	0.0	1	1	400.0	400.0	0	1	1	0.0	0.0	0	0.216	-0.297	-2.114	-2.143	11.0
0.0	0.0	1	1	400.0	400.0	0	1	1	0.0	0.0	0	0.216	-0.283	-1.866	-1.85	11.0
0.0	0.0	1	1	400.0	400.0	0	1	1	0.0	0.0	0	0.216	-0.27	-1.828	-1.72	11.0
0.0	0.0	1	1	400.0	400.0	0	1	1	0.0	0.0	0	0.216	-0.258	-1.704	-1.72	11.0
0.0	0.0	1	1	400.0	400.0	0	1	1	0.0	0.0	0	0.216	-0.245	-1.514	-1.485	11.0
0.0	0.0	1	1	400.0	400.0	0	1	1	0.0	0.0	0	0.216	-0.234	-1.507	-1.485	11.0
0.0	0.0	1	1	400.0	400.0	0	1	1	0.0	0.0	0	0.217	-0.222	-1.273	-1.282	11.0
0.0	0.0	1	1	400.0	400.0	0	1	1	0.0	0.0	0	0.217	-0.209	-1.19	-1.191	11.0
0.0	0.0	1	1	400.0	400.0	0	1	1	0.0	0.0	0	0.217	-0.197	-1.123	-1.191	11.0
0.0	0.0	1	1	400.0	400.0	0	1	1	0.0	0.0	0	0.217	-0.186	-0.965	-1.029	11.0
0.0	0.0	1	1	400.0	400.0	0	1	1	0.0	0.0	0	0.217	-0.175	-0.943	-0.956	11.0
0.0	0.0	1	1	400.0	400.0	0	1	1	0.0	0.0	0	0.217	-0.165	-0.915	-0.956	11.0
0.0	0.0	1	1	400.0	400.0	0	1	1	0.0	0.0	0	0.217	-0.156	-0.822	-0.825	11.0
0.0	0.0	1	1	400.0	400.0	0	1	1	0.0	0.0	0	0.218	-0.148	-0.797	-0.825	11.0
0.0	0.0	1	1	400.0	400.0	0	1	1	0.0	0.0	0	0.218	-0.14	-0.762	-0.767	11.0
0.0	0.0	1	1	400.0	400.0	0	1	1	0.0	0.0	0	0.218	-0.132	-0.692	-0.662	11.0
0.0	0.0	1	1	400.0	400.0	0	1	1	0.0	0.0	0	0.218	-0.125	-0.548	-0.662	11.0
0.0	0.0	1	1	400.0	400.0	0	1	1	0.0	0.0	0	0.218	-0.116	-0.453	-0.571	11.0
0.0	0.0	1	1	400.0	400.0	0	1	1	0.0	0.0	0	0.218	-0.11	-0.64	-0.531	11.0
0.0	0.0	1	1	400.0	400.0	0	1	1	0.0	0.0	0	0.218	-0.104	-0.526	-0.531	11.0
0.0	0.0	1	1	400.0	400.0	0	1	1	0.0	0.0	0	0.218	-0.097	-0.477	-0.458	11.0
0.0	0.0	1	1	400.0	400.0	0	1	1	0.0	0.0	0	0.218	-0.091	-0.465	-0.458	11.0
0.0	0.0	1	1	400.0	400.0	0	1	1	0.0	0.0	0	0.219	-0.085	-0.442	-0.426	11.0
0.0	0.0	1	1	400.0	400.0	0	1	1	0.0	0.0	0	0.219	-0.079	-0.392	-0.368	11.0
0.0	0.0	1	1	400.0	400.0	0	1	1	0.0	0.0	0	0.219	-0.075	-0.4	-0.368	11.0
0.0	0.0	1	1	400.0	400.0	0	1	1	0.0	0.0	0	0.219	-0.071	-0.327	-0.341	11.0
0.0	0.0	1	1	400.0	400.0	0	1	1	0.0	0.0	0	0.219	-0.067	-0.298	-0.295	11.0
0.0	0.0	1	1	400.0	400.0	0	1	1	0.0	0.0	0	0.219	-0.063	-0.292	-0.295	11.0
0.0	0.0	1	1	400.0	400.0	0	1	1	0.0	0.0	0	0.219	-0.059	-0.27	-0.274	11.0
0.0	0.0	1	1	400.0	400.0	0	1	1	0.0	0.0	0	0.219	-0.056	-0.231	-0.274	11.0
0.0	0.0	1	1	400.0	400.0	0	1	1	0.0	0.0	0	0.219	-0.052	-0.245	-0.236	11.0
0.0	0.0	1	1	400.0	400.0	0	1	1	0.0	0.0	0	0.219	-0.048	-0.224	-0.219	11.0
0.0	0.0	1	1	400.0	400.0	0	1	1	0.0	0.0	0	0.219	-0.044	-0.191	-0.219	11.0
0.0	0.0	1	1	400.0	400.0	0	1	1	0.0	0.0	0	0.219	-0.041	-0.189	-0.189	11.0
0.0	0.0	1	1	400.0	400.0	0	1	1	0.0	0.0	0	0.219	-0.038	-0.22	-0.176	11.0
0.0	0.0	1	1	400.0	400.0	0	1	1	0.0	0.0	0	0.219	-0.036	-0.137	-0.176	11.0
0.0	0.0	1	1	400.0	400.0	0	1	1	0.0	0.0	0	0.219	-0.034	-0.187	-0.152	11.0
0.0	0.0	1	1	400.0	400.0	0	1	1	0.0	0.0	0	0.219	-0.032	-0.177	-0.152	11.0
0.0	0.0	1	1	400.0	400.0	0	1	1	0.0	0.0	0	0.219	-0.03	-0.159	-0.131	11.0
0.0	0.0	1	1	400.0	400.0	0	1	1	0.0	0.0	0	0.219	-0.028	-0.159	-0.121	11.0
0.0	0.0	1	1	400.0	400.0	0	1	1	0.0	0.0	0	0.219	-0.026	-0.118	-0.121	11.0
0.0	0.0	1	1	400.0	400.0	0	1	1	0.0	0.0	0	0.219	-0.024	-0.112	-0.105	11.0
0.0	0.0	1	1	400.0	400.0	0	1	1	0.0	0.0	0	0.219	-0.022	-0.092	-0.097	11.0
0.0	0.0	1	1	400.0	400.0	0	1	1	0.0	0.0	0	0.219	-0.02	-0.125	-0.097	11.0
0.0	0.0	1	1	400.0	400.0	0	1	1	0.0	0.0	0	0.219	-0.02	-0.079	-0.084	11.0
0.0	0.0	1	1	400.0	400.0	0	1	1	0.0	0.0	0	0.219	-0.02	-0.092	-0.084	11.0
0.0	0.0	1	1	400.0	400.0	0	1	1	0.0	0.0	0	0.219	-0.02	-0.105	-0.078	11.0
0.0	0.0	1	1	400.0	400.0	0	1	1	0.0	0.0	0	0.219	-0.02	-0.052	-0.067	11.0
0.0	0.0	1	1	400.0	400.0	0	1	1	0.0	0.0	0	0.219	-0.02	-0.018	-0.067	11.0
0.0	0.0	1	1	400.0	400.0	0	1	1	0.0	0.0	0	0.219	-0.02	-0.053	-0.058	11.0
0.0	0.0	1	1	400.0	400.0	0	1	1	0.0	0.0	0	0.219	-0.02	-0.058	-0.053	11.0
0.0	0.0	1	1	400.0	400.0	0	1	1	0.0	0.0	0	0.219	-0.02	-0.053	-0.053	11.0
0.0	0.0	1	1	400.0	400.0	0	1	1	0.0	0.0	0	0.219	-0.02	-0.033	-0.046	11.0
0.0	0.0	1	1	400.0	400.0	0	1	1	0.0	0.0	0	0.219	-0.02	-0.065	-0.046	11.0
0.0	0.0	1	1	400.0	400.0	0	1	1	0.0	0.0	0	0.219	-0.02	-0.039	-0.043	11.0
0.0	0.0	1	1	400.0	400.0	0	1	1	0.0	0.0	0	0.219	-0.02	-0.08	-0.037	11.0
0.0	0.0	1	1	400.0	400.0	0	1	1	0.0	0.0	0	0.219	-0.02	-0.012	-0.037	11.0
0.0	0.0	1	1	400.0	400.0	0	1	1	0.0	0.0	0	0.219	-0.02	-0.033	-0.034	11.0
0.0	0.0	1	1	400.0	400.0	0	1	1	0.0	0.0	0	0.219	-0.019	-0.046	-0.029	11.0
0.0	0.0	1	1	400.0	400.0	0	1	1	0.0	0.0	0	0.219	-0.017	0.001	-0.029	11.0
0.0	0.0	1	1	400.0	400.0	0	1	1	0.0	0.0	0	0.219	-0.017	-0.039	-0.027	11.0
0.0	0.0	1	1	400.0	400.0	0	1	1	0.0	0.0	0	0.219	-0.016	-0.019	-0.027	11.0
0.0	0.0	1	1	400.0	400.0	0	1	1	0.0	0.0	0	0.219	-0.014	0.007	-0.023	11.0
0.0	0.0	1	1	400.0	400.0	0	1	1	0.0	0.0	0	0.219	-0.014	-0.046	-0.021	11.0
0.0	0.0	1	1	400.0	400.0	0	1	1	0.0	0.0	0	0.219	-0.013	-0.026	-0.021	11.0
0.0	0.0	1	1	400.0	400.0	0	1	1	0.0	0.0	0	0.219	-0.013	-0.054	-0.018	11.0
0.0	0.0	1	1	400.0	400.0	0	1	1	0.0	0.0	0	0.219	-0.013	-0.039	-0.017	11.0
0.0	0.0	1	1	400.0	400.0	0	1	1	0.0	0.0	0	0.219	-0.012	-0.183	-0.017	11.0
0.0	0.0	1	1	400.0	400.0	0	1	1	0.0	0.0	0	0.219	-0.012	-0.032	-0.014	11.0
0.0	0.0	1	1	400.0	400.0	0	1	1	0.0	0.0	0	0.219	-0.011	0.13	-0.014	11.0
0.0	0.0	1	1	400.0	400.0	0	1	1	0.0	0.0	0	0.219	-0.01	0.209	-0.013	11.0
0.0	0.0	1	1	400.0	400.0	0	1	1	0.0	0.0	0	0.219	-0.008	0.032	-0.011	11.0
0.0	0.0	1	1	400.0	400.0	0	1	1	0.0	0.0	0	0.219	-0.007	-0.019	-0.011	11.0
0.0	0.0	1	1	400.0	400.0	0	1	1	0.0	0.0	0	0.219	-0.007	-0.045	-0.009	11.0
0.0	0.0	1	1	400.0	400.0	0	1	1	0.0	0.0	0	0.219	-0.005	0.006	-0.009	11.0
0.0	0.0	1	1	400.0	400.0	0	1	1	0.0	0.0	0	0.219	-0.005	-0.013	-0.009	11.0
0.0	0.0	1	1	400.0	400.0	0	1	1	0.0	0.0	0	0.219	-0.005	-0.045	-0.007	11.0
0.0	0.0	1	1	400.0	400.0	0	1	1	0.0	0.0	0	0.219	-0.004	0.026	-0.007	11.0
0.0	0.0	1	1	400.0	400.0	0	1	1	0.0	0.0	0	0.219	-0.003	0.014	-0.007	11.0
0.0	0.0	1	1	400.0	400.0	0	1	1	0.0	0.0	0	0.219	-0.002	0.006	-0.006	11.0
0.0	0.0	1	1	400.0	400.0	0	1	1	0.0	0.0	0	0.219	-0.001	-0.026	-0.006	11.0
0.0	0.0	1	1	400.0	400.0	0	1	1	0.0	0.0	0	0.219	0.0	0.034	-0.005	11.0
0.0	0.0	1	1	400.0	400.0	0	1	1	0.0	0.0	0	0.219	0.0	-0.006	-0.004	11.0
0.0	0.0	1	1	400.0	400.0	0	1	1	0.0	0.0	0	0.219	0.0	0.006	-0.004	11.0
0.0	0.0	1	1	400.0	400.0	0	1	1	0.0	0.0	0	0.219	-0.001	-0.012	-0.003	11.0
0.0	0.0	1	1	400.0	400.0	0	1	1	0.0	0.0	0	0.219	-0.001	-0.019	-0.003	11.0
0.0	0.0	1	1	400.0	400.0	0	1	1	0.0	0.0	0	0.219	-0.001	-0.012	-0.003	11.0
0.0	0.0	1	1	400.0	400.0	0	1	1	0.0	0.0	0	0.219	0.0	-0.01	-0.002	11.0
0.0	0.0	1	1	400.0	400.0	0	1	1	0.0	0.0	0	0.219	0.0	0.0	-0.002	11.0
0.0	0.0	1	1	400.0	400.0	0	1	1	0.0	0.0	0	0.219	0.0	-0.006	-0.002	11.0
0.0	0.0	1	1	400.0	400.0	0	1	1	0.0	0.0	0	0.219	0.0	-0.006	-0.002	11.0
0.0	0.0	1	1	400.0	400.0	0	1	1	0.0	0.0	0	0.219	0.0	0.013	-0.002	11.0
0.0	0.0	1	1	400.0	400.0	0	1	1	0.0	0.0	0	0.219	0.0	0.0	-0.001	11.0
0.0	0.0	1	1	400.0	400.0	0	1	1	0.0	0.0	0	0.219	0.0	0.0	-0.001	11.0
0.0	0.0	1	1	400.0	400.0	0	1	1	0.0	0.0	0	0.219	0.0	0.043	-0.001	11.0
0.0	0.0	1	1	400.0	400.0	0	1	1	0.0	0.0	0	0.219	-0.001	-0.019	-0.001	11.0
0.0	0.0	1	1	400.0	400.0	0	1	1	0.0	0.0	0	0.219	-0.001	-0.013	-0.001	11.0
0.0	0.0	1	1	400.0	400.0	0	1	1	0.0	0.0	0	0.219	0.0	0.02	-0.001	11.0
0.0	0.0	1	1	400.0	400.0	0	1	1	0.0	0.0	0	0.219	0.0	0.019	-0.001	11.0
0.0	0.0	1	1	400.0	400.0	0	1	1	0.0	0.0	0	0.219	-0.001	-0.02	0.0	11.0
0.0	0.0	1	1	400.0	400.0	0	1	1	0.0	0.0	0	0.219	0.0	0.02	0.0	11.0
0.0	0.0	1	1	400.0	400.0	0	1	1	0.0	0.0	0	0.219	0.0	-0.001	0.0	11.0
0.0	0.0	1	1	400.0	400.0	0	1	1	0.0	0.0	0	0.219	0.0	0.02	0.0	11.0
0.0	0.0	1	1	400.0	400.0	0	1	1	0.0	0.0	0	0.219	0.0	0.007	0.0	11.0
0.0	0.0	1	1	400.0	400.0	0	1	1	0.0	0.0	0	0.219	-0.001	-0.026	0.0	11.0
0.0	0.0	1	1	400.0	400.0	0	1	1	0.0	0.0	0	0.219	0.0	0.013	0.0	11.0
0.0	0.0	1	1	400.0	400.0	0	1	1	0.0	0.0	0	0.219	0.0	0.0	0.0	11.0
0.0	0.0	1	1	400.0	400.0	0	1	1	0.0	0.0	0	0.219	0.0	0.0	0.0	11.0
0.0	0.0	1	1	400.0	400.0	0	1	1	0.0	0.0	0	0.219	0.0	0.013	0.0	11.0
0.0	0.0	1	1	400.0	400.0	0	1	1	0.0	0.0	0	0.219	-0.001	-0.012	0.0	11.0
0.0	0.0	1	1	400.0	400.0	0	1	1	0.0	0.0	0	0.219	0.0	0.033	0.0	11.0
0.0	0.0	1	1	400.0	400.0	0	1	1	0.0	0.0	0	0.219	0.0	0.013	0.0	11.0
0.0	0.0	1	1	400.0	400.0	0	1	1	0.0	0.0	0	0.219	-0.001	-0.026	0.0	11.0
0.0	0.0	1	1	400.0	400.0	0	1	1	0.0	0.0	0	0.219	0.0	0.0	0.0	11.0
0.0	0.0	1	1	400.0	400.0	0	1	1	0.0	0.0	0	0.219	0.0	-0.006	0.0	11.0
0.0	0.0	1	1	400.0	400.0	0	1	1	0.0	0.0	0	0.219	-0.001	-0.019	0.0	11.0
0.0	0.0	1	1	400.0	400.0	0	1	1	0.0	0.0	0	0.219	0.0	0.02	0.0	11.0
0.0	0.0	1	1	400.0	400.0	0	1	1	0.0	0.0	0	0.219	-0.001	-0.026	0.0	11.0
0.0	0.0	1	1	400.0	400.0	0	1	1	0.0	0.0	0	0.219	0.0	0.02	0.0	11.0
0.0	0.0	1	1	400.0	400.0	0	1	1	0.0	0.0	0	0.219	-0.001	-0.046	0.0	11.0
0.0	0.0	1	1	400.0	400.0	0	1	1	0.0	0.0	0	0.219	0.0	0.0	0.0	11.0
0.0	0.0	1	1	400.0	400.0	0	1	1	0.0	0.0	0	0.219	0.0	0.019	0.0	11.0
0.0	0.0	1	1	400.0	400.0	0	1	1	0.0	0.0	0	0.219	0.0	0.0	0.0	11.0
0.0	0.0	1	1	400.0	400.0	0	1	1	0.0	0.0	0	0.219	0.0	0.0	0.0	11.0
0.0	0.0	1	1	400.0	400.0	0	1	1	0.0	0.0	0	0.219	0.0	-0.006	0.0	11.0
0.0	0.0	1	1	400.0	400.0	0	1	1	0.0	0.0	0	0.219	-0.001	-0.012	0.0	11.0
0.0	0.0	1	1	400.0	400.0	0	1	1	0.0	0.0	0	0.219	0.0	0.046	0.0	11.0
0.0	0.0	1	1	400.0	400.0	0	1	1	0.0	0.0	0	0.219	-0.001	-0.045	0.0	11.0
0.0	0.0	1	1	400.0	400.0	0	1	1	0.0	0.0	0	0.219	0.0	0.153	0.0	11.0
0.0	0.0	1	1	400.0	400.0	0	1	1	0.0	0.0	0	0.219	0.0	0.06	0.0	11.0
0.0	0.0	1	1	400.0	400.0	0	1	1	0.0	0.0	0	0.219	0.0	0.118	0.0	11.0
0.0	0.0	1	1	400.0	400.0	0	1	1	0.0	0.0	0	0.219	-0.001	-0.013	0.0	11.0
0.0	0.0	1	1	400.0	400.0	0	1	1	0.0	0.0	0	0.219	0.0	0.0	0.0	11.0
0.0	0.0	1	1	400.0	400.0	0	1	1	0.0	0.0	0	0.219	-0.001	-0.019	0.0	11.0
0.0	0.0	1	1	400.0	400.0	0	1	1	0.0	0.0	0	0.219	0.0	0.013	0.0	11.0
0.0	0.0	1	1	400.0	400.0	0	1	1	0.0	0.0	0	0.219	0.0	0.013	0.0	11.0
0.0	0.0	1	1	400.0	400.0	0	1	1	0.0	0.0	0	0.219	0.0	0.138	0.0	11.0
0.0	0.0	1	1	400.0	400.0	0	1	1	0.0	0.0	0	0.219	0.0	-0.01	0.0	11.0
0.0	0.0	1	1	400.0	400.0	0	1	1	0.0	0.0	0	0.219	0.0	-0.006	0.0	11.0
0.0	0.0	1	1	400.0	400.0	0	1	1	0.0	0.0	0	0.219	0.0	0.0	0.0	11.0
0.0	0.0	1	1	400.0	400.0	0	1	1	0.0	0.0	0	0.219	-0.001	-0.133	0.0	11.0
0.0	0.0	1	1	400.0	400.0	0	1	1	0.0	0.0	0	0.219	0.0	0.019	0.0	11.0
0.0	0.0	1	1	400.0	400.0	0	1	1	0.0	0.0	0	0.219	0.0	0.02	0.0	11.0
0.0	0.0	1	1	400.0	400.0	0	1	1	0.0	0.0	0	0.219	-0.001	-0.144	0.0	11.0
0.0	0.0	1	1	400.0	400.0	0	1	1	0.0	0.0	0	0.219	-0.001	-0.124	0.0	11.0
0.0	0.0	1	1	400.0	400.0	0	1	1	0.0	0.0	0	0.219	-0.001	-0.167	0.0	11.0
0.0	0.0	1	1	400.0	400.0	0	1	1	0.0	0.0	0	0.219	0.0	0.234	0.0	11.0
0.0	0.0	1	1	400.0	400.0	0	1	1	0.0	0.0	0	0.219	0.0	0.0	0.0	11.0
0.0	0.0	1	1	400.0	400.0	0	1	1	0.0	0.0	0	0.219	-0.001	-0.019	0.0	11.0
0.0	0.0	1	1	400.0	400.0	0	1	1	0.0	0.0	0	0.219	0.0	-0.006	0.0	11.0
0.0	0.0	1	1	400.0	400.0	0	1	1	0.0	0.0	0	0.219	-0.001	-0.066	0.0	11.0
0.0	0.0	1	1	400.0	400.0	0	1	1	0.0	0.0	0	0.219	0.0	-0.006	0.0	11.0
0.0	0.0	1	1	400.0	400.0	0	1	1	0.0	0.0	0	0.219	0.0	0.012	0.0	11.0
0.0	0.0	1	1	400.0	400.0	0	1	1	0.0	0.0	0	0.219	0.0	0.059	0.0	11.0
0.0	0.0	1	1	400.0	400.0	0	1	1	0.0	0.0	0	0.219	0.0	-0.006	0.0	11.0
0.0	0.0	1	1	400.0	400.0	0	1	1	0.0	0.0	0	0.219	0.0	0.046	0.0	11.0
0.0	0.0	1	1	400.0	400.0	0	1	1	0.0	0.0	0	0.219	0.0	0.02	0.0	11.0
0.0	0.0	1	1	400.0	400.0	0	1	1	0.0	0.0	0	0.219	0.0	-0.001	0.0	11.0
0.0	0.0	1	1	400.0	400.0	0	1	1	0.0	0.0	0	0.219	-0.001	-0.118	0.0	11.0
0.0	0.0	1	1	400.0	400.0	0	1	1	0.0	0.0	0	0.219	0.0	-0.006	0.0	11.0
0.0	0.0	1	1	400.0	400.0	0	1	1	0.0	0.0	0	0.219	0.0	0.006	0.0	11.0
0.0	0.0	1	1	400.0	400.0	0	1	1	0.0	0.0	0	0.219	0.0	0.0	0.0	11.0
0.0	0.0	1	1	400.0	400.0	0	1	1	0.0	0.0	0	0.219	0.0	0.08	0.0	11.0
0.0	0.0	1	1	400.0	400.0	0	1	1	0.0	0.0	0	0.219	0.0	0.053	0.0	11.0
0.0	0.0	1	1	400.0	400.0	0	1	1	0.0	0.0	0	0.219	-0.001	-0.066	0.0	11.0
0.0	0.0	1	1	400.0	400.0	0	1	1	0.0	0.0	0	0.219	0.0	0.006	0.0	11.0
0.0	0.0	1	1	400.0	400.0	0	1	1	0.0	0.0	0	0.219	0.0	0.014	0.0	11.0
0.0	0.0	1	1	400.0	400.0	0	1	1	0.0	0.0	0	0.219	0.0	0.02	0.0	11.0
0.0	0.0	1	1	400.0	400.0	0	1	1	0.0	0.0	0	0.219	0.0	0.046	0.0	11.0
0.0	0.0	1	1	400.0	400.0	0	1	1	0.0	0.0	0	0.219	0.0	0.04	0.0	11.0
0.0	0.0	1	1	400.0	400.0	0	1	1	0.0	0.0	0	0.219	-0.001	-0.013	0.0	11.0
0.0	0.0	1	1	400.0	400.0	0	1	1	0.0	0.0	0	0.219	0.0	0.0	0.0	11.0
0.0	0.0	1	1	400.0	400.0	0	1	1	0.0	0.0	0	0.219	0.0	0.02	0.0	11.0
0.0	0.0	1	1	400.0	400.0	0	1	1	0.0	0.0	0	0.219	0.0	0.052	0.0	11.0
0.0	0.0	1	1	400.0	400.0	0	1	1	0.0	0.0	0	0.219	0.0	0.013	0.0	11.0
0.0	0.0	1	1	400.0	400.0	0	1	1	0.0	0.0	0	0.219	0.0	0.026	0.0	11.0
0.0	0.0	1	1	400.0	400.0	0	1	1	0.0	0.0	0	0.219	-0.001	-0.012	0.0	11.0
0.0	0.0	1	1	400.0	400.0	0	1	1	0.0	0.0	0	0.219	-0.001	-0.041	0.0	11.0
0.0	0.0	1	1	400.0	400.0	0	1	1	0.0	0.0	0	0.219	0.0	0.02	0.0	11.0
0.0	0.0	1	1	400.0	400.0	0	1	1	0.0	0.0	0	0.219	-0.001	-0.019	0.0	11.0
0.0	0.0	1	1	400.0	400.0	0	1	1	0.0	0.0	0	0.219	0.0	0.0	0.0	11.0
0.0	0.0	1	1	400.0	400.0	0	1	1	0.0	0.0	0	0.219	0.0	0.02	0.0	11.0
0.0	0.0	1	1	400.0	400.0	0	1	1	0.0	0.0	0	0.219	0.0	0.0	0.0	11.0
0.0	0.0	1	1	400.0	400.0	0	1	1	0.0	0.0	0	0.219	0.0	0.0	0.0	11.0
0.0	0.0	1	1	400.0	400.0	0	1	1	0.0	0.0	0	0.219	-0.001	-0.012	0.0	11.0
0.0	0.0	1	1	400.0	400.0	0	1	1	0.0	0.0	0	0.219	0.0	0.007	0.0	11.0
0.0	0.0	1	1	400.0	400.0	0	1	1	0.0	0.0	0	0.219	0.0	0.0	0.0	11.0
0.0	0.0	1	1	400.0	400.0	0	1	1	0.0	0.0	0	0.219	0.0	0.013	0.0	11.0
0.0	0.0	1	1	400.0	400.0	0	1	1	0.0	0.0	0	0.219	0.0	-0.006	0.0	11.0
0.0	0.0	1	1	400.0	400.0	0	1	1	0.0	0.0	0	0.219	-0.001	-0.019	0.0	11.0
0.0	0.0	1	1	400.0	400.0	0	1	1	0.0	0.0	0	0.219	0.0	-0.006	0.0	11.0
0.0	0.0	1	1	400.0	400.0	0	1	1	0.0	0.0	0	0.219	-0.001	-0.012	0.0	11.0
0.0	0.0	1	1	400.0	400.0	0	1	1	0.0	0.0	0	0.219	-0.001	-0.046	0.0	11.0
0.0	0.0	1	1	400.0	400.0	0	1	1	0.0	0.0	0	0.219	0.0	0.026	0.0	11.0
0.0	0.0	1	1	400.0	400.0	0	1	1	0.0	0.0	0	0.219	-0.001	-0.06	0.0	11.0
0.0	0.0	1	1	400.0	400.0	0	1	1	0.0	0.0	0	0.219	0.0	0.007	0.0	11.0
0.0	0.0	1	1	400.0	400.0	0	1	1	0.0	0.0	0	0.219	0.0	0.0	0.0	11.0
0.0	0.0	1	1	400.0	400.0	0	1	1	0.0	0.0	0	0.219	0.0	0.141	0.0	11.0
0.0	0.0	1	1	400.0	400.0	0	1	1	0.0	0.0	0	0.219	-0.001	-0.012	0.0	11.0
0.0	0.0	1	1	400.0	400.0	0	1	1	0.0	0.0	0	0.219	-0.001	-0.012	0.0	11.0
0.0	0.0	1	1	400.0	400.0	0	1	1	0.0	0.0	0	0.219	0.0	0.014	0.0	11.0
0.0	0.0	1	1	400.0	400.0	0	1	1	0.0	0.0	0	0.219	-0.001	-0.046	0.0	11.0
0.0	0.0	1	1	400.0	400.0	0	1	1	0.0	0.0	0	0.219	0.0	0.006	0.0	11.0
0.0	0.0	1	1	400.0	400.0	0	1	1	0.0	0.0	0	0.219	0.0	0.02	0.0	11.0
0.0	0.0	1	1	400.0	400.0	0	1	1	0.0	0.0	0	0.219	0.0	0.04	0.0	11.0
0.0	0.0	1	1	400.0	400.0	0	1	1	0.0	0.0	0	0.219	0.0	0.006	0.0	11.0
0.0	0.0	1	1	400.0	400.0	0	1	1	0.0	0.0	0	0.219	0.0	0.006	0.0	11.0
0.0	0.0	1	1	400.0	400.0	0	1	1	0.0	0.0	0	0.219	0.0	0.093	0.0	11.0
0.0	0.0	1	1	400.0	400.0	0	1	1	0.0	0.0	0	0.219	0.0	-0.006	0.0	11.0
0.0	0.0	1	1	400.0	400.0	0	1	1	0.0	0.0	0	0.219	-0.001	-0.019	0.0	11.0
0.0	0.0	1	1	400.0	400.0	0	1	1	0.0	0.0	0	0.219	0.0	-0.006	0.0	11.0
0.0	0.0	1	1	400.0	400.0	0	1	1	0.0	0.0	0	0.219	0.0	0.013	0.0	11.0
0.0	0.0	1	1	400.0	400.0	0	1	1	0.0	0.0	0	0.219	0.0	0.013	0.0	11.0
0.0	0.0	1	1	400.0	400.0	0	1	1	0.0	0.0	0	0.219	0.0	0.158	0.0	11.0
0.0	0.0	1	1	400.0	400.0	0	1	1	0.0	0.0	0	0.219	0.0	0.013	0.0	11.0
0.0	0.0	1	1	400.0	400.0	0	1	1	0.0	0.0	0	0.219	0.0	0.012	0.0	11.0
0.0	0.0	1	1	400.0	400.0	0	1	1	0.0	0.0	0	0.219	0.0	0.0	0.0	11.0
-6944.445	-500.0	1	2	500.0	400.0	0	1	1	0.0	0.0	1	0.219	0.0	0.047	0.0	11.0
-6944.445	-500.0	1	2	500.0	400.0	0	1	1	0.0	0.0	1	0.219	0.0	0.013	0.0	11.0
-6944.445	-500.0	1	2	500.0	400.0	0	1	1	0.0	0.0	1	0.219	-0.001	-0.159	0.0	11.0
-6944.445	-500.0	1	2	500.0	400.0	0	1	1	0.0	0.0	1	0.219	0.0	0.006	0.0	11.0
-6944.445	-500.0	1	2	500.0	400.0	0	1	1	0.0	0.0	1	0.219	-0.001	-0.019	0.0	11.0
-6944.445	-500.0	1	2	500.0	400.0	0	1	1	0.0	0.0	1	0.219	-0.007	-0.943	-0.947	11.0
-6944.445	-500.0	1	2	500.0	400.0	0	1	1	0.0	0.0	1	0.219	-0.017	-1.369	-1.372	11.0
-6944.445	-500.0	1	2	500.0	400.0	0	1	1	0.0	0.0	1	0.219	-0.026	-1.369	-1.372	11.0
-6944.445	-500.0	1	2	500.0	400.0	0	1	1	0.0	0.0	1	0.219	-0.042	-2.272	-2.133	11.0
-6944.445	-500.0	1	2	500.0	400.0	0	1	1	0.0	0.0	1	0.219	-0.055	-2.262	-2.474	11.0
-6944.445	-500.0	1	2	500.0	400.0	0	1	1	0.0	0.0	1	0.219	-0.07	-2.476	-2.474	11.0
-6944.445	-500.0	1	2	500.0	400.0	0	1	1	0.0	0.0	1	0.219	-0.088	-3.069	-3.084	11.0
-6944.445	-500.0	1	2	500.0	400.0	0	1	1	0.0	0.0	1	0.218	-0.104	-3.119	-3.084	11.0
-6944.445	-500.0	1	2	500.0	400.0	0	1	1	0.0	0.0	1	0.218	-0.123	-3.641	-3.612	11.0
-6944.445	-500.0	1	2	500.0	400.0	0	1	1	0.0	0.0	1	0.218	-0.142	-3.913	-3.848	11.0
-6944.445	-500.0	1	2	500.0	400.0	0	1	1	0.0	0.0	1	0.218	-0.158	-3.845	-3.848	11.0
-6944.445	-500.0	1	2	500.0	400.0	0	1	1	0.0	0.0	1	0.218	-0.177	-4.253	-4.272	11.0
-6944.445	-500.0	1	2	500.0	400.0	0	1	1	0.0	0.0	1	0.218	-0.195	-4.383	-4.461	11.0
-6944.445	-500.0	1	2	500.0	400.0	0	1	1	0.0	0.0	1	0.217	-0.212	-4.506	-4.461	11.0
-6944.445	-500.0	1	2	500.0	400.0	0	1	1	0.0	0.0	1	0.217	-0.229	-4.797	-4.801	11.0
-6944.445	-500.0	1	2	500.0	400.0	0	1	1	0.0	0.0	1	0.217	-0.245	-4.815	-4.801	11.0
-6944.445	-500.0	1	2	500.0	400.0	0	1	1	0.0	0.0	1	0.217	-0.262	-4.953	-4.953	11.0
-6944.445	-500.0	1	2	500.0	400.0	0	1	1	0.0	0.0	1	0.217	-0.278	-5.201	-5.226	11.0
-6944.445	-500.0	1	2	500.0	400.0	0	1	1	0.0	0.0	1	0.216	-0.293	-5.235	-5.226	11.0
-6944.445	-500.0	1	2	500.0	400.0	0	1	1	0.0	0.0	1	0.216	-0.308	-5.403	-5.348	11.0
-6944.445	-500.0	1	2	500.0	400.0	0	1	1	0.0	0.0	1	0.216	-0.324	-5.6	-5.567	11.0
-6944.445	-500.0	1	2	500.0	400.0	0	1	1	0.0	0.0	1	0.216	-0.338	-5.588	-5.567	11.0
-6944.445	-500.0	1	2	500.0	400.0	0	1	1	0.0	0.0	1	0.216	-0.351	-5.753	-5.757	11.0
-6944.445	-500.0	1	2	500.0	400.0	0	1	1	0.0	0.0	1	0.216	-0.363	-5.757	-5.757	11.0
-6944.445	-500.0	1	2	500.0	400.0	0	1	1	0.0	0.0	1	0.215	-0.375	-5.872	-5.84	11.0
-6944.445	-500.0	1	2	500.0	400.0	0	1	1	0.0	0.0	1	0.215	-0.386	-6.01	-5.993	11.0
-6944.445	-500.0	1	2	500.0	400.0	0	1	1	0.0	0.0	1	0.215	-0.396	-5.998	-5.993	11.0
-6944.445	-500.0	1	2	500.0	400.0	0	1	1	0.0	0.0	1	0.215	-0.407	-6.102	-6.06	11.0
-6944.445	-500.0	1	2	500.0	400.0	0	1	1	0.0	0.0	1	0.215	-0.417	-6.205	-6.182	11.0
-6944.445	-500.0	1	2	500.0	400.0	0	1	1	0.0	0.0	1	0.215	-0.425	-6.273	-6.182	11.0
-6944.445	-500.0	1	2	500.0	400.0	0	1	1	0.0	0.0	1	0.215	-0.433	-6.217	-6.236	11.0
-6944.445	-500.0	1	2	500.0	400.0	0	1	1	0.0	0.0	1	0.215	-0.441	-6.105	-6.236	11.0
-6944.445	-500.0	1	2	500.0	400.0	0	1	1	0.0	0.0	1	0.215	-0.448	-6.098	-6.334	11.0
-6944.445	-500.0	1	2	500.0	400.0	0	1	1	0.0	0.0	1	0.215	-0.456	-6.37	-6.378	11.0
-6944.445	-500.0	1	2	500.0	400.0	0	1	1	0.0	0.0	1	0.215	-0.464	-6.356	-6.378	11.0
-6944.445	-500.0	1	2	500.0	400.0	0	1	1	0.0	0.0	1	0.215	-0.47	-6.439	-6.456	11.0
-6944.445	-500.0	1	2	500.0	400.0	0	1	1	0.0	0.0	1	0.215	-0.476	-6.4	-6.491	11.0
-6944.445	-500.0	1	2	500.0	400.0	0	1	1	0.0	0.0	1	0.215	-0.482	-6.343	-6.491	11.0
-6944.445	-500.0	1	2	500.0	400.0	0	1	1	0.0	0.0	1	0.215	-0.488	-6.576	-6.554	11.0
-6944.445	-500.0	1	2	500.0	400.0	0	1	1	0.0	0.0	1	0.215	-0.494	-6.562	-6.554	11.0
-6944.445	-500.0	1	2	500.0	400.0	0	1	1	0.0	0.0	1	0.215	-0.5	-6.536	-6.582	11.0
-6944.445	-500.0	1	2	500.0	400.0	0	1	1	0.0	0.0	1	0.215	-0.505	-6.629	-6.633	11.0
-6944.445	-500.0	1	2	500.0	400.0	0	1	1	0.0	0.0	1	0.215	-0.509	-6.644	-6.633	11.0
-6944.445	-500.0	1	2	500.0	400.0	0	1	1	0.0	0.0	1	0.215	-0.513	-6.563	-6.655	11.0
-6944.445	-500.0	1	2	500.0	400.0	0	1	1	0.0	0.0	1	0.215	-0.517	-6.613	-6.696	11.0
-6944.445	-500.0	1	2	500.0	400.0	0	1	1	0.0	0.0	1	0.215	-0.521	-6.666	-6.696	11.0
-6944.445	-500.0	1	2	500.0	400.0	0	1	1	0.0	0.0	1	0.215	-0.523	-6.722	-6.731	11.0
-6944.445	-500.0	1	2	500.0	400.0	0	1	1	0.0	0.0	1	0.215	-0.525	-6.701	-6.731	11.0
-6944.445	-500.0	1	2	500.0	400.0	0	1	1	0.0	0.0	1	0.215	-0.528	-6.684	-6.746	11.0
-6944.445	-500.0	1	2	500.0	400.0	0	1	1	0.0	0.0	1	0.215	-0.532	-6.798	-6.774	11.0
-6944.445	-500.0	1	2	500.0	400.0	0	1	1	0.0	0.0	1	0.215	-0.536	-6.866	-6.774	11.0
-6944.445	-500.0	1	2	500.0	400.0	0	1	1	0.0	0.0	1	0.215	-0.538	-6.748	-6.787	11.0
-6944.445	-500.0	1	2	500.0	400.0	0	1	1	0.0	0.0	1	0.215	-0.541	-6.76	-6.81	11.0
-6944.445	-500.0	1	2	500.0	400.0	0	1	1	0.0	0.0	1	0.215	-0.542	-6.859	-6.81	11.0
-6944.445	-500.0	1	2	500.0	400.0	0	1	1	0.0	0.0	1	0.215	-0.543	-6.717	-6.82	11.0
-6944.445	-500.0	1	2	500.0	400.0	0	1	1	0.0	0.0	1	0.215	-0.545	-6.807	-6.82	11.0
-6944.445	-500.0	1	2	500.0	400.0	0	1	1	0.0	0.0	1	0.215	-0.547	-6.857	-6.838	11.0
-6944.445	-500.0	1	2	500.0	400.0	0	1	1	0.0	0.0	1	0.215	-0.549	-6.802	-6.846	11.0
-6944.445	-500.0	1	2	500.0	400.0	0	1	1	0.0	0.0	1	0.215	-0.551	-6.836	-6.846	11.0
-6944.445	-500.0	1	2	500.0	400.0	0	1	1	0.0	0.0	1	0.215	-0.553	-6.874	-6.861	11.0
-6944.445	-500.0	1	2	500.0	400.0	0	1	1	0.0	0.0	1	0.215	-0.555	-6.794	-6.867	11.0
-6944.445	-500.0	1	2	500.0	400.0	0	1	1	0.0	0.0	1	0.215	-0.557	-6.851	-6.867	11.0
-6944.445	-500.0	1	2	500.0	400.0	0	1	1	0.0	0.0	1	0.215	-0.558	-6.913	-6.879	11.0
-6944.445	-500.0	1	2	500.0	400.0	0	1	1	0.0	0.0	1	0.215	-0.56	-6.884	-6.879	11.0
-6944.445	-500.0	1	2	500.0	400.0	0	1	1	0.0	0.0	1	0.215	-0.561	-6.901	-6.884	11.0
-6944.445	-500.0	1	2	500.0	400.0	0	1	1	0.0	0.0	1	0.215	-0.561	-6.88	-6.893	11.0
-6944.445	-500.0	1	2	500.0	400.0	0	1	1	0.0	0.0	1	0.215	-0.561	-6.923	-6.893	11.0
-6944.445	-500.0	1	2	500.0	400.0	0	1	1	0.0	0.0	1	0.215	-0.562	-7.075	-6.902	11.0
-6944.445	-500.0	1	2	500.0	400.0	0	1	1	0.0	0.0	1	0.215	-0.562	-6.94	-6.905	11.0
-6944.445	-500.0	1	2	500.0	400.0	0	1	1	0.0	0.0	1	0.215	-0.562	-6.896	-6.905	11.0
-6944.445	-500.0	1	2	500.0	400.0	0	1	1	0.0	0.0	1	0.215	-0.562	-6.902	-6.911	11.0
-6944.445	-500.0	1	2	500.0	400.0	0	1	1	0.0	0.0	1	0.215	-0.562	-6.896	-6.911	11.0
-6944.445	-500.0	1	2	500.0	400.0	0	1	1	0.0	0.0	1	0.215	-0.562	-6.923	-6.917	11.0
-6944.445	-500.0	1	2	500.0	400.0	0	1	1	0.0	0.0	1	0.215	-0.562	-6.884	-6.92	11.0
-6944.445	-500.0	1	2	500.0	400.0	0	1	1	0.0	0.0	1	0.215	-0.562	-6.895	-6.92	11.0
-6944.445	-500.0	1	2	500.0	400.0	0	1	1	0.0	0.0	1	0.215	-0.562	-6.939	-6.924	11.0
-6944.445	-500.0	1	2	500.0	400.0	0	1	1	0.0	0.0	1	0.215	-0.562	-6.928	-6.926	11.0
-6944.445	-500.0	1	2	500.0	400.0	0	1	1	0.0	0.0	1	0.215	-0.562	-6.947	-6.926	11.0
-6944.445	-500.0	1	2	500.0	400.0	0	1	1	0.0	0.0	1	0.215	-0.562	-6.919	-6.929	11.0
-6944.445	-500.0	1	2	500.0	400.0	0	1	1	0.0	0.0	1	0.215	-0.562	-6.934	-6.931	11.0
-6944.445	-500.0	1	2	500.0	400.0	0	1	1	0.0	0.0	1	0.215	-0.562	-6.936	-6.931	11.0
-6944.445	-500.0	1	2	500.0	400.0	0	1	1	0.0	0.0	1	0.215	-0.562	-6.91	-6.934	11.0
-6944.445	-500.0	1	2	500.0	400.0	0	1	1	0.0	0.0	1	0.215	-0.562	-6.866	-6.934	11.0
-6944.445	-500.0	1	2	500.0	400.0	0	1	1	0.0	0.0	1	0.215	-0.562	-6.983	-6.935	11.0
-6944.445	-500.0	1	2	500.0	400.0	0	1	1	0.0	0.0	1	0.215	-0.562	-7.003	-6.938	11.0
-6944.445	-500.0	1	2	500.0	400.0	0	1	1	0.0	0.0	1	0.215	-0.562	-6.933	-6.938	11.0
-6944.445	-500.0	1	2	500.0	400.0	0	1	1	0.0	0.0	1	0.215	-0.562	-6.879	-6.94	11.0
-6944.445	-500.0	1	2	500.0	400.0	0	1	1	0.0	0.0	1	0.215	-0.562	-6.986	-6.94	11.0
-6944.445	-500.0	1	2	500.0	400.0	0	1	1	0.0	0.0	1	0.215	-0.562	-6.96	-6.942	11.0
-6944.445	-500.0	1	2	500.0	400.0	0	1	1	0.0	0.0	1	0.215	-0.562	-6.975	-6.942	11.0
-6944.445	-500.0	1	2	500.0	400.0	0	1	1	0.0	0.0	1	0.215	-0.563	-7.02	-6.942	11.0
-6944.445	-500.0	1	2	500.0	400.0	0	1	1	0.0	0.0	1	0.215	-0.564	-7.139	-6.943	11.0
-6944.445	-500.0	1	2	500.0	400.0	0	1	1	0.0	0.0	1	0.215	-0.564	-6.935	-6.944	11.0
-6944.445	-500.0	1	2	500.0	400.0	0	1	1	0.0	0.0	1	0.215	-0.564	-6.902	-6.944	11.0
-6944.445	-500.0	1	2	500.0	400.0	0	1	1	0.0	0.0	1	0.215	-0.564	-6.883	-6.945	11.0
-6944.445	-500.0	1	2	500.0	400.0	0	1	1	0.0	0.0	1	0.215	-0.564	-6.888	-6.945	11.0
-6944.445	-500.0	1	2	500.0	400.0	0	1	1	0.0	0.0	1	0.215	-0.564	-6.982	-6.945	11.0
-6944.445	-500.0	1	2	500.0	400.0	0	1	1	0.0	0.0	1	0.215	-0.564	-6.983	-6.946	11.0
-6944.445	-500.0	1	2	500.0	400.0	0	1	1	0.0	0.0	1	0.215	-0.564	-6.897	-6.946	11.0
-6944.445	-500.0	1	2	500.0	400.0	0	1	1	0.0	0.0	1	0.215	-0.564	-6.917	-6.947	11.0
-6944.445	-500.0	1	2	500.0	400.0	0	1	1	0.0	0.0	1	0.215	-0.564	-6.904	-6.947	11.0
-6944.445	-500.0	1	2	500.0	400.0	0	1	1	0.0	0.0	1	0.215	-0.564	-6.9	-6.947	11.0
-6944.445	-500.0	1	2	500.0	400.0	0	1	1	0.0	0.0	1	0.215	-0.564	-6.958	-6.948	11.0
-6944.445	-500.0	1	2	500.0	400.0	0	1	1	0.0	0.0	1	0.215	-0.564	-6.958	-6.948	11.0
-6944.445	-500.0	1	2	500.0	400.0	0	1	1	0.0	0.0	1	0.215	-0.564	-7.0	-6.948	11.0
-6944.445	-500.0	1	2	500.0	400.0	0	1	1	0.0	0.0	1	0.215	-0.564	-6.98	-6.949	11.0
-6944.445	-500.0	1	2	500.0	400.0	0	1	1	0.0	0.0	1	0.215	-0.564	-6.892	-6.949	11.0
-6944.445	-500.0	1	2	500.0	400.0	0	1	1	0.0	0.0	1	0.215	-0.564	-6.984	-6.949	11.0
-6944.445	-500.0	1	2	500.0	400.0	0	1	1	0.0	0.0	1	0.215	-0.564	-6.987	-6.949	11.0
-6944.445	-500.0	1	2	500.0	400.0	0	1	1	0.0	0.0	1	0.215	-0.564	-6.947	-6.949	11.0
-6944.445	-500.0	1	2	500.0	400.0	0	1	1	0.0	0.0	1	0.215	-0.564	-6.971	-6.95	11.0
-6944.445	-500.0	1	2	500.0	400.0	0	1	1	0.0	0.0	1	0.215	-0.564	-6.924	-6.95	11.0
-6944.445	-500.0	1	2	500.0	400.0	0	1	1	0.0	0.0	1	0.215	-0.564	-6.842	-6.95	11.0
-6944.445	-500.0	1	2	500.0	400.0	0	1	1	0.0	0.0	1	0.215	-0.564	-6.981	-6.95	11.0
-6944.445	-500.0	1	2	500.0	400.0	0	1	1	0.0	0.0	1	0.215	-0.564	-6.922	-6.95	11.0
-6944.445	-500.0	1	2	500.0	400.0	1	1	1	0.0	0.0	1	0.215	-0.564	-6.985	-6.951	11.0
-6944.445	-500.0	1	2	500.0	400.0	1	1	1	0.0	0.0	1	0.215	-0.564	-6.942	-6.951	11.0
-6944.445	-500.0	1	2	500.0	400.0	1	1	1	0.0	0.0	1	0.215	-0.564	-6.931	-6.951	11.0
-6944.445	-500.0	1	2	500.0	400.0	1	1	1	0.0	0.0	1	0.215	-0.564	-6.947	-6.951	11.0
-6944.445	-500.0	1	2	500.0	400.0	1	1	1	0.0	0.0	1	0.215	-0.565	-6.997	-6.951	11.0
-6944.445	-500.0	1	2	500.0	400.0	1	1	1	0.0	0.0	1	0.215	-0.565	-6.943	-6.951	11.0
-6944.445	-500.0	1	2	500.0	400.0	1	1	1	0.0	0.0	1	0.215	-0.565	-6.985	-6.951	11.0
-6944.445	-500.0	1	2	500.0	400.0	1	1	1	0.0	0.0	1	0.215	-0.565	-6.964	-6.951	11.0
-6944.445	-500.0	1	2	500.0	400.0	1	1	1	0.0	0.0	1	0.215	-0.565	-6.945	-6.951	11.0
-6944.445	-500.0	1	2	500.0	400.0	1	1	1	0.0	0.0	1	0.215	-0.565	-6.947	-6.951	11.0
-6944.445	-500.0	1	2	500.0	400.0	1	1	1	0.0	0.0	1	0.215	-0.565	-7.001	-6.951	11.0
-6944.445	-500.0	1	2	500.0	400.0	1	1	1	0.0	0.0	1	0.215	-0.565	-6.942	-6.952	11.0
-6944.445	-500.0	1	2	500.0	400.0	1	1	1	0.0	0.0	1	0.215	-0.567	-7.099	-6.952	11.0
-6944.445	-500.0	1	2	500.0	400.0	1	1	1	0.0	0.0	1	0.215	-0.567	-6.964	-6.952	11.0
-6944.445	-500.0	1	2	500.0	400.0	1	1	1	0.0	0.0	1	0.215	-0.568	-7.024	-6.952	11.0
-6944.445	-500.0	1	2	500.0	400.0	1	1	1	0.0	0.0	1	0.215	-0.569	-7.015	-6.952	11.0
-6944.445	-500.0	1	2	500.0	400.0	1	1	1	0.0	0.0	1	0.215	-0.571	-7.313	-6.952	11.0
-6944.445	-500.0	1	2	500.0	400.0	1	1	1	0.0	0.0	1	0.215	-0.571	-6.935	-6.952	11.0
-6944.445	-500.0	1	2	500.0	400.0	1	1	1	0.0	0.0	1	0.215	-0.571	-6.952	-6.952	11.0
-6944.445	-500.0	1	2	500.0	400.0	1	1	1	0.0	0.0	1	0.215	-0.571	-6.991	-6.952	11.0
-6944.445	-500.0	1	2	500.0	400.0	1	1	1	0.0	0.0	1	0.215	-0.572	-7.035	-6.952	11.0
-6944.445	-500.0	1	2	500.0	400.0	1	1	1	0.0	0.0	1	0.215	-0.572	-6.935	-6.952	11.0
-6944.445	-500.0	1	2	500.0	400.0	1	1	1	0.0	0.0	1	0.215	-0.572	-6.69	-6.952	11.0
-6944.445	-500.0	1	2	500.0	400.0	1	1	1	0.0	0.0	1	0.215	-0.572	-6.952	-6.952	11.0
-6944.445	-500.0	1	2	500.0	400.0	1	1	1	0.0	0.0	1	0.215	-0.572	-6.906	-6.952	11.0
-6944.445	-500.0	1	2	500.0	400.0	1	1	1	0.0	0.0	1	0.215	-0.573	-7.018	-6.952	11.0
-6944.445	-500.0	1	2	500.0	400.0	1	1	1	0.0	0.0	1	0.215	-0.573	-6.959	-6.952	11.0
-6944.445	-500.0	1	2	500.0	400.0	1	1	1	0.0	0.0	1	0.215	-0.573	-6.935	-6.952	11.0
-6944.445	-500.0	1	2	500.0	400.0	1	1	1	0.0	0.0	1	0.215	-0.573	-6.923	-6.952	11.0
-6944.445	-500.0	1	2	500.0	400.0	1	1	1	0.0	0.0	1	0.215	-0.573	-6.98	-6.952	11.0
-6944.445	-500.0	1	2	500.0	400.0	1	1	1	0.0	0.0	1	0.215	-0.574	-7.008	-6.952	11.0
-6944.445	-500.0	1	2	500.0	400.0	1	1	1	0.0	0.0	1	0.215	-0.575	-6.971	-6.952	11.0
-6944.445	-500.0	1	2	500.0	400.0	1	1	1	0.0	0.0	1	0.215	-0.576	-6.907	-6.952	11.0
-6944.445	-500.0	1	2	500.0	400.0	1	1	1	0.0	0.0	1	0.215	-0.578	-7.255	-6.952	11.0
-6944.445	-500.0	1	2	500.0	400.0	1	1	1	0.0	0.0	1	0.215	-0.578	-6.885	-6.952	11.0
-6944.445	-500.0	1	2	500.0	400.0	1	1	1	0.0	0.0	1	0.215	-0.579	-6.942	-6.952	11.0
-6944.445	-500.0	1	2	500.0	400.0	1	1	1	0.0	0.0	1	0.215	-0.579	-6.926	-6.952	11.0
-6944.445	-500.0	1	2	500.0	400.0	1	1	1	0.0	0.0	1	0.215	-0.579	-6.948	-6.952	11.0
-6944.445	-500.0	1	2	500.0	400.0	1	1	1	0.0	0.0	1	0.215	-0.579	-6.921	-6.952	11.0
-6944.445	-500.0	1	2	500.0	400.0	1	1	1	0.0	0.0	1	0.215	-0.579	-6.922	-6.952	11.0
-6944.445	-500.0	1	2	500.0	400.0	1	1	1	0.0	0.0	1	0.215	-0.579	-6.958	-6.952	11.0
-6944.445	-500.0	1	2	500.0	400.0	1	1	1	0.0	0.0	1	0.215	-0.579	-6.902	-6.952	11.0
-6944.445	-500.0	1	2	500.0	400.0	1	1	1	0.0	0.0	1	0.215	-0.579	-6.937	-6.952	11.0
-6944.445	-500.0	1	2	500.0	400.0	1	1	1	0.0	0.0	1	0.215	-0.58	-6.96	-6.952	11.0
-6944.445	-500.0	1	2	500.0	400.0	1	1	1	0.0	0.0	1	0.215	-0.58	-6.954	-6.952	11.0
-6944.445	-500.0	1	2	500.0	400.0	1	1	1	0.0	0.0	1	0.215	-0.58	-6.968	-6.952	11.0
-6944.445	-500.0	1	2	500.0	400.0	1	1	1	0.0	0.0	1	0.215	-0.58	-6.956	-6.952	11.0
-6944.445	-500.0	1	2	500.0	400.0	1	1	1	0.0	0.0	1	0.215	-0.58	-6.983	-6.952	11.0
-6944.445	-500.0	1	2	500.0	400.0	1	1	1	0.0	0.0	1	0.215	-0.58	-6.95	-6.952	11.0
-6944.445	-500.0	1	2	500.0	400.0	1	1	1	0.0	0.0	1	0.215	-0.58	-6.982	-6.952	11.0
-6944.445	-500.0	1	2	500.0	400.0	1	1	1	0.0	0.0	1	0.215	-0.58	-6.985	-6.952	11.0
-6944.445	-500.0	1	2	500.0	400.0	1	1	1	0.0	0.0	1	0.215	-0.58	-6.925	-6.952	11.0
-6944.445	-500.0	1	2	500.0	400.0	1	1	1	0.0	0.0	1	0.215	-0.581	-7.242	-6.952	11.0
-6944.445	-500.0	1	2	500.0	400.0	1	1	1	0.0	0.0	1	0.215	-0.58	-6.941	-6.952	11.0
-6944.445	-500.0	1	2	500.0	400.0	1	1	1	0.0	0.0	1	0.215	-0.58	-6.972	-6.952	11.0
-6944.445	-500.0	1	2	500.0	400.0	1	1	1	0.0	0.0	1	0.215	-0.58	-6.999	-6.952	11.0
-6944.445	-500.0	1	2	500.0	400.0	1	1	1	0.0	0.0	1	0.215	-0.58	-6.92	-6.952	11.0
-6944.445	-500.0	1	2	500.0	400.0	1	1	1	0.0	0.0	1	0.215	-0.58	-6.959	-6.952	11.0
-6944.445	-500.0	1	2	500.0	400.0	1	1	1	0.0	0.0	1	0.215	-0.58	-6.949	-6.952	11.0
-6944.445	-500.0	1	2	500.0	400.0	1	1	1	0.0	0.0	1	0.215	-0.58	-6.983	-6.952	11.0
-6944.445	-500.0	1	2	500.0	400.0	1	1	1	0.0	0.0	1	0.215	-0.58	-6.883	-6.952	11.0
-6944.445	-500.0	1	2	500.0	400.0	1	1	1	0.0	0.0	1	0.215	-0.579	-6.632	-6.952	11.0
-6944.445	-500.0	1	2	500.0	400.0	1	1	1	0.0	0.0	1	0.215	-0.579	-6.937	-6.952	11.0
-6944.445	-500.0	1	2	500.0	400.0	1	1	1	0.0	0.0	1	0.215	-0.581	-7.094	-6.952	11.0
-6944.445	-500.0	1	2	500.0	400.0	1	1	1	0.0	0.0	1	0.215	-0.58	-6.983	-6.952	11.0
-6944.445	-500.0	1	2	500.0	400.0	1	1	1	0.0	0.0	1	0.215	-0.58	-6.915	-6.952	11.0
-6944.445	-500.0	1	2	500.0	400.0	1	1	1	0.0	0.0	1	0.215	-0.58	-6.822	-6.952	11.0
-6944.445	-500.0	1	2	500.0	400.0	1	1	1	0.0	0.0	1	0.215	-0.58	-6.895	-6.952	11.0
-6944.445	-500.0	1	2	500.0	400.0	1	1	1	0.0	0.0	1	0.215	-0.581	-7.012	-6.952	11.0
-6944.445	-500.0	1	2	500.0	400.0	1	1	1	0.0	0.0	1	0.215	-0.58	-6.945	-6.952	11.0
-6944.445	-500.0	1	2	500.0	400.0	1	1	1	0.0	0.0	1	0.215	-0.58	-6.947	-6.952	11.0
-6944.445	-500.0	1	2	500.0	400.0	1	1	1	0.0	0.0	1	0.215	-0.58	-6.978	-6.952	11.0
-6944.445	-500.0	1	2	500.0	400.0	1	1	1	0.0	0.0	1	0.215	-0.58	-6.985	-6.952	11.0
-6944.445	-500.0	1	2	500.0	400.0	1	1	1	0.0	0.0	1	0.215	-0.58	-7.003	-6.952	11.0
-6944.445	-500.0	1	2	500.0	400.0	1	1	1	0.0	0.0	1	0.215	-0.58	-6.942	-6.952	11.0
-6944.445	-500.0	1	2	500.0	400.0	1	1	1	0.0	0.0	1	0.215	-0.58	-6.909	-6.952	11.0
-6944.445	-500.0	1	2	500.0	400.0	1	1	1	0.0	0.0	1	0.215	-0.58	-6.964	-6.952	11.0
-6944.445	-500.0	1	2	500.0	400.0	1	1	1	0.0	0.0	1	0.215	-0.581	-7.158	-6.952	11.0
-6944.445	-500.0	1	2	500.0	400.0	1	1	1	0.0	0.0	1	0.215	-0.58	-6.935	-6.952	11.0
-6944.445	-500.0	1	2	500.0	400.0	1	1	1	0.0	0.0	1	0.215	-0.58	-6.977	-6.952	11.0
-6944.445	-500.0	1	2	500.0	400.0	1	1	1	0.0	0.0	1	0.215	-0.58	-6.942	-6.952	11.0
-6944.445	-500.0	1	2	500.0	400.0	1	1	1	0.0	0.0	1	0.215	-0.58	-6.963	-6.952	11.0
-6944.445	-500.0	1	2	500.0	400.0	1	1	1	0.0	0.0	1	0.215	-0.579	-6.657	-6.952	11.0
-6944.445	-500.0	1	2	500.0	400.0	1	1	1	0.0	0.0	1	0.215	-0.58	-7.058	-6.952	11.0
-6944.445	-500.0	1	2	500.0	400.0	1	1	1	0.0	0.0	1	0.215	-0.58	-6.927	-6.952	11.0
-6944.445	-500.0	1	2	500.0	400.0	1	1	1	0.0	0.0	1	0.215	-0.58	-6.978	-6.952	11.0
-6944.445	-500.0	1	2	500.0	400.0	1	1	1	0.0	0.0	1	0.215	-0.58	-6.956	-6.952	11.0
-6944.445	-500.0	1	2	500.0	400.0	1	1	1	0.0	0.0	1	0.215	-0.58	-6.947	-6.952	11.0
-6944.445	-500.0	1	2	500.0	400.0	1	1	1	0.0	0.0	1	0.215	-0.58	-6.936	-6.952	11.0
-6944.445	-500.0	1	2	500.0	400.0	1	1	1	0.0	0.0	1	0.215	-0.58	-6.892	-6.952	11.0
-6944.445	-500.0	1	2	500.0	400.0	1	1	1	0.0	0.0	1	0.215	-0.58	-6.975	-6.952	11.0
-6944.445	-500.0	1	2	500.0	400.0	1	1	1	0.0	0.0	1	0.215	-0.58	-6.966	-6.952	11.0
-6944.445	-500.0	1	2	500.0	400.0	1	1	1	0.0	0.0	1	0.214	-0.58	-7.002	-6.952	11.0
-6944.445	-500.0	1	2	500.0	400.0	1	1	1	0.0	0.0	1	0.214	-0.58	-6.97	-6.952	11.0
-6944.445	-500.0	1	2	500.0	400.0	1	1	1	0.0	0.0	1	0.214	-0.58	-6.963	-6.952	11.0
-6944.445	-500.0	1	2	500.0	400.0	1	1	1	0.0	0.0	1	0.214	-0.58	-6.948	-6.952	11.0
-6944.445	-500.0	1	2	500.0	400.0	1	1	1	0.0	0.0	1	0.214	-0.58	-6.923	-6.952	11.0
-6944.445	-500.0	1	2	500.0	400.0	1	1	1	0.0	0.0	1	0.214	-0.58	-6.972	-6.952	11.0
-6944.445	-500.0	1	2	500.0	400.0	1	1	1	0.0	0.0	1	0.214	-0.58	-6.941	-6.952	11.0
-6944.445	-500.0	1	2	500.0	400.0	1	1	1	0.0	0.0	1	0.214	-0.58	-6.912	-6.952	11.0
-6944.445	-500.0	1	2	500.0	400.0	1	1	1	0.0	0.0	1	0.214	-0.58	-6.96	-6.952	11.0
-6944.445	-500.0	1	2	500.0	400.0	1	1	1	0.0	0.0	1	0.214	-0.58	-6.846	-6.952	11.0
-6944.445	-500.0	1	2	500.0	400.0	1	1	1	0.0	0.0	1	0.214	-0.58	-6.947	-6.952	11.0
-6944.445	-500.0	1	2	500.0	400.0	1	1	1	0.0	0.0	1	0.214	-0.58	-6.937	-6.952	11.0
-6944.445	-500.0	1	2	500.0	400.0	1	1	1	0.0	0.0	1	0.214	-0.58	-6.956	-6.952	11.0
-6944.445	-500.0	1	2	500.0	400.0	1	1	1	0.0	0.0	1	0.214	-0.58	-6.93	-6.952	11.0
-6944.445	-500.0	1	2	500.0	400.0	1	1	1	0.0	0.0	1	0.214	-0.58	-6.925	-6.952	11.0
-6944.445	-500.0	1	2	500.0	400.0	1	1	1	0.0	0.0	1	0.214	-0.58	-6.938	-6.952	11.0
-6944.445	-500.0	1	2	500.0	400.0	1	1	1	0.0	0.0	1	0.214	-0.58	-6.923	-6.952	11.0
-6944.445	-500.0	1	2	500.0	400.0	1	1	1	0.0	0.0	1	0.214	-0.58	-6.996	-6.952	11.0
-6944.445	-500.0	1	2	500.0	400.0	1	1	1	0.0	0.0	1	0.214	-0.58	-6.927	-6.952	11.0
-6944.445	-500.0	1	2	500.0	400.0	1	1	1	0.0	0.0	1	0.214	-0.58	-6.951	-6.952	11.0
-6944.445	-500.0	1	2	500.0	400.0	1	1	1	0.0	0.0	1	0.214	-0.58	-6.917	-6.952	11.0
-6944.445	-500.0	1	2	500.0	400.0	1	1	1	0.0	0.0	1	0.214	-0.58	-6.991	-6.952	11.0
-6944.445	-500.0	1	2	500.0	400.0	1	1	1	0.0	0.0	1	0.214	-0.58	-7.0	-6.952	11.0
-6944.445	-500.0	1	2	500.0	400.0	1	1	1	0.0	0.0	1	0.214	-0.58	-6.912	-6.952	11.0
-6944.445	-500.0	1	2	500.0	400.0	1	1	1	0.0	0.0	1	0.214	-0.581	-7.143	-6.952	11.0
-6944.445	-500.0	1	2	500.0	400.0	1	1	1	0.0	0.0	1	0.214	-0.581	-7.004	-6.952	11.0
-6944.445	-500.0	1	2	500.0	400.0	1	1	1	0.0	0.0	1	0.214	-0.58	-6.955	-6.952	11.0
-6944.445	-500.0	1	2	500.0	400.0	1	1	1	0.0	0.0	1	0.214	-0.58	-6.932	-6.952	11.0
-6944.445	-500.0	1	2	500.0	400.0	1	1	1	0.0	0.0	1	0.214	-0.58	-6.991	-6.952	11.0
-6944.445	-500.0	1	2	500.0	400.0	1	1	1	0.0	0.0	1	0.214	-0.58	-6.909	-6.952	11.0
-6944.445	-500.0	1	2	500.0	400.0	1	1	1	0.0	0.0	1	0.214	-0.58	-6.993	-6.952	11.0
-6944.445	-500.0	1	2	500.0	400.0	1	1	1	0.0	0.0	1	0.214	-0.58	-6.918	-6.952	11.0
-6944.445	-500.0	1	2	500.0	400.0	1	1	1	0.0	0.0	1	0.214	-0.58	-6.837	-6.952	11.0
-6944.445	-500.0	1	2	500.0	400.0	1	1	1	0.0	0.0	1	0.214	-0.58	-6.941	-6.952	11.0
-6944.445	-500.0	1	2	500.0	400.0	1	1	1	0.0	0.0	1	0.214	-0.58	-6.937	-6.952	11.0
-6944.445	-500.0	1	2	500.0	400.0	1	1	1	0.0	0.0	1	0.214	-0.58	-6.964	-6.952	11.0
-6944.445	-500.0	1	2	500.0	400.0	1	1	1	0.0	0.0	1	0.214	-0.581	-7.03	-6.952	11.0
-6944.445	-500.0	1	2	500.0	400.0	1	1	1	0.0	0.0	1	0.214	-0.58	-6.909	-6.952	11.0
-6944.445	-500.0	1	2	500.0	400.0	1	1	1	0.0	0.0	1	0.214	-0.58	-6.973	-6.952	11.0
-6944.445	-500.0	1	2	500.0	400.0	1	1	1	0.0	0.0	1	0.214	-0.58	-6.975	-6.952	11.0
-6944.445	-500.0	1	2	500.0	400.0	1	1	1	0.0	0.0	1	0.214	-0.58	-6.959	-6.952	11.0
-6944.445	-500.0	1	2	500.0	400.0	1	1	1	0.0	0.0	1	0.214	-0.58	-6.966	-6.952	11.0
-6944.445	-500.0	1	2	500.0	400.0	1	1	1	0.0	0.0	1	0.214	-0.58	-6.974	-6.952	11.0
-6944.445	-500.0	1	2	500.0	400.0	1	1	1	0.0	0.0	1	0.214	-0.58	-6.984	-6.952	11.0
-6944.445	-500.0	1	2	500.0	400.0	1	1	1	0.0	0.0	1	0.214	-0.58	-6.909	-6.952	11.0
-6944.445	-500.0	1	2	500.0	400.0	1	1	1	0.0	0.0	1	0.214	-0.58	-6.985	-6.952	11.0
-6944.445	-500.0	1	2	500.0	400.0	1	1	1	0.0	0.0	1	0.214	-0.58	-6.95	-6.952	11.0
-6944.445	-500.0	1	2	500.0	400.0	1	1	1	0.0	0.0	1	0.214	-0.581	-7.021	-6.952	11.0
-6944.445	-500.0	1	2	500.0	400.0	1	1	1	0.0	0.0	1	0.214	-0.58	-6.915	-6.952	11.0
0.0	0.0	1	2	500.0	400.0	1	1	1	0.0	0.0	0	0.214	-0.58	-6.967	-6.952	11.0
0.0	0.0	1	2	500.0	400.0	1	1	1	0.0	0.0	0	0.214	-0.58	-6.982	-6.952	11.0
0.0	0.0	1	2	500.0	400.0	1	1	1	0.0	0.0	0	0.214	-0.58	-6.934	-6.952	11.0
0.0	0.0	1	2	500.0	400.0	1	1	1	0.0	0.0	0	0.214	-0.576	-6.496	-6.461	11.0
0.0	0.0	1	2	500.0	400.0	1	1	1	0.0	0.0	0	0.214	-0.568	-5.955	-6.004	11.0
0.0	0.0	1	2	500.0	400.0	1	1	1	0.0	0.0	0	0.214	-0.561	-5.941	-6.004	11.0
0.0	0.0	1	2	500.0	400.0	1	1	1	0.0	0.0	0	0.215	-0.548	-5.197	-5.185	11.0
0.0	0.0	1	2	500.0	400.0	1	1	1	0.0	0.0	0	0.215	-0.536	-5.088	-4.818	11.0
0.0	0.0	1	2	500.0	400.0	1	1	1	0.0	0.0	0	0.215	-0.522	-4.805	-4.818	11.0
0.0	0.0	1	2	500.0	400.0	1	1	1	0.0	0.0	0	0.215	-0.504	-4.113	-4.161	11.0
0.0	0.0	1	2	500.0	400.0	1	1	1	0.0	0.0	0	0.215	-0.489	-4.133	-4.161	11.0
0.0	0.0	1	2	500.0	400.0	1	1	1	0.0	0.0	0	0.215	-0.47	-3.607	-3.593	11.0
0.0	0.0	1	2	500.0	400.0	1	1	1	0.0	0.0	0	0.215	-0.451	-3.346	-3.339	11.0
0.0	0.0	1	2	500.0	400.0	1	1	1	0.0	0.0	0	0.215	-0.433	-3.319	-3.339	11.0
0.0	0.0	1	2	500.0	400.0	1	1	1	0.0	0.0	0	0.216	-0.414	-2.851	-2.883	11.0
0.0	0.0	1	2	500.0	400.0	1	1	1	0.0	0.0	0	0.216	-0.396	-2.87	-2.883	11.0
0.0	0.0	1	2	500.0	400.0	1	1	1	0.0	0.0	0	0.216	-0.38	-2.733	-2.679	11.0
0.0	0.0	1	2	500.0	400.0	1	1	1	0.0	0.0	0	0.216	-0.364	-2.492	-2.49	11.0
0.0	0.0	1	2	500.0	400.0	1	1	1	0.0	0.0	0	0.216	-0.349	-2.517	-2.49	11.0
0.0	0.0	1	2	500.0	400.0	1	1	1	0.0	0.0	0	0.216	-0.332	-2.114	-2.15	11.0
0.0	0.0	1	2	500.0	400.0	1	1	1	0.0	0.0	0	0.216	-0.316	-2.001	-1.998	11.0
0.0	0.0	1	2	500.0	400.0	1	1	1	0.0	0.0	0	0.217	-0.302	-2.011	-1.998	11.0
0.0	0.0	1	2	500.0	400.0	1	1	1	0.0	0.0	0	0.217	-0.287	-1.786	-1.725	11.0
0.0	0.0	1	2	500.0	400.0	1	1	1	0.0	0.0	0	0.217	-0.274	-1.719	-1.725	11.0
0.0	0.0	1	2	500.0	400.0	1	1	1	0.0	0.0	0	0.217	-0.26	-1.653	-1.603	11.0
0.0	0.0	1	2	500.0	400.0	1	1	1	0.0	0.0	0	0.217	-0.246	-1.367	-1.384	11.0
0.0	0.0	1	2	500.0	400.0	1	1	1	0.0	0.0	0	0.217	-0.233	-1.334	-1.384	11.0
0.0	0.0	1	2	500.0	400.0	1	1	1	0.0	0.0	0	0.217	-0.22	-1.162	-1.195	11.0
0.0	0.0	1	2	500.0	400.0	1	1	1	0.0	0.0	0	0.217	-0.208	-1.119	-1.111	11.0
0.0	0.0	1	2	500.0	400.0	1	1	1	0.0	0.0	0	0.217	-0.196	-1.088	-1.111	11.0
0.0	0.0	1	2	500.0	400.0	1	1	1	0.0	0.0	0	0.218	-0.185	-0.942	-0.959	11.0
0.0	0.0	1	2	500.0	400.0	1	1	1	0.0	0.0	0	0.218	-0.174	-0.899	-0.891	11.0
0.0	0.0	1	2	500.0	400.0	1	1	1	0.0	0.0	0	0.218	-0.164	-0.853	-0.891	11.0
0.0	0.0	1	2	500.0	400.0	1	1	1	0.0	0.0	0	0.218	-0.155	-0.761	-0.769	11.0
0.0	0.0	1	2	500.0	400.0	1	1	1	0.0	0.0	0	0.218	-0.147	-0.797	-0.769	11.0
0.0	0.0	1	2	500.0	400.0	1	1	1	0.0	0.0	0	0.218	-0.137	-0.695	-0.715	11.0
0.0	0.0	1	2	500.0	400.0	1	1	1	0.0	0.0	0	0.218	-0.129	-0.624	-0.617	11.0
0.0	0.0	1	2	500.0	400.0	1	1	1	0.0	0.0	0	0.218	-0.121	-0.636	-0.617	11.0
0.0	0.0	1	2	500.0	400.0	1	1	1	0.0	0.0	0	0.218	-0.113	-0.464	-0.573	11.0
0.0	0.0	1	2	500.0	400.0	1	1	1	0.0	0.0	0	0.218	-0.107	-0.669	-0.573	11.0
0.0	0.0	1	2	500.0	400.0	1	1	1	0.0	0.0	0	0.218	-0.1	-0.467	-0.495	11.0
0.0	0.0	1	2	500.0	400.0	1	1	1	0.0	0.0	0	0.218	-0.094	-0.428	-0.427	11.0
0.0	0.0	1	2	500.0	400.0	1	1	1	0.0	0.0	0	0.218	-0.088	-0.417	-0.427	11.0
0.0	0.0	1	2	500.0	400.0	1	1	1	0.0	0.0	0	0.218	-0.082	-0.398	-0.397	11.0
0.0	0.0	1	2	500.0	400.0	1	1	1	0.0	0.0	0	0.218	-0.077	-0.378	-0.369	11.0
0.0	0.0	1	2	500.0	400.0	1	1	1	0.0	0.0	0	0.218	-0.074	-0.53	-0.369	11.0
0.0	0.0	1	2	500.0	400.0	1	1	1	0.0	0.0	0	0.218	-0.07	-0.32	-0.318	11.0
0.0	0.0	1	2	500.0	400.0	1	1	1	0.0	0.0	0	0.218	-0.066	-0.297	-0.276	11.0
0.0	0.0	1	2	500.0	400.0	1	1	1	0.0	0.0	0	0.218	-0.061	-0.139	-0.276	11.0
0.0	0.0	1	2	500.0	400.0	1	1	1	0.0	0.0	0	0.219	-0.058	-0.272	-0.255	11.0
0.0	0.0	1	2	500.0	400.0	1	1	1	0.0	0.0	0	0.219	-0.055	-0.248	-0.255	11.0
0.0	0.0	1	2	500.0	400.0	1	1	1	0.0	0.0	0	0.219	-0.051	-0.229	-0.22	11.0
0.0	0.0	1	2	500.0	400.0	1	1	1	0.0	0.0	0	0.219	-0.047	-0.239	-0.204	11.0
0.0	0.0	1	2	500.0	400.0	1	1	1	0.0	0.0	0	0.219	-0.043	-0.212	-0.204	11.0
0.0	0.0	1	2	500.0	400.0	1	1	1	0.0	0.0	0	0.219	-0.039	-0.136	-0.176	11.0
0.0	0.0	1	2	500.0	400.0	1	1	1	0.0	0.0	0	0.219	-0.037	-0.16	-0.176	11.0
0.0	0.0	1	2	500.0	400.0	1	1	1	0.0	0.0	0	0.219	-0.035	-0.208	-0.164	11.0
0.0	0.0	1	2	500.0	400.0	1	1	1	0.0	0.0	0	0.219	-0.033	-0.167	-0.141	11.0
0.0	0.0	1	2	500.0	400.0	1	1	1	0.0	0.0	0	0.219	-0.031	-0.14	-0.141	11.0
0.0	0.0	1	2	500.0	400.0	1	1	1	0.0	0.0	0	0.219	-0.029	-0.14	-0.122	11.0
0.0	0.0	1	2	500.0	400.0	1	1	1	0.0	0.0	0	0.219	-0.028	-0.048	-0.113	11.0
0.0	0.0	1	2	500.0	400.0	1	1	1	0.0	0.0	0	0.219	-0.026	-0.105	-0.113	11.0
0.0	0.0	1	2	500.0	400.0	1	1	1	0.0	0.0	0	0.219	-0.024	-0.086	-0.097	11.0
0.0	0.0	1	2	500.0	400.0	1	1	1	0.0	0.0	0	0.219	-0.021	-0.048	-0.09	11.0
0.0	0.0	1	2	500.0	400.0	1	1	1	0.0	0.0	0	0.219	-0.02	-0.134	-0.09	11.0
0.0	0.0	1	2	500.0	400.0	1	1	1	0.0	0.0	0	0.219	-0.02	-0.058	-0.078	11.0
0.0	0.0	1	2	500.0	400.0	1	1	1	0.0	0.0	0	0.219	-0.02	-0.04	-0.078	11.0
0.0	0.0	1	2	500.0	400.0	1	1	1	0.0	0.0	0	0.219	-0.02	-0.045	-0.072	11.0
0.0	0.0	1	2	500.0	400.0	1	1	1	0.0	0.0	0	0.219	-0.02	-0.081	-0.062	11.0
0.0	0.0	1	2	500.0	400.0	1	1	1	0.0	0.0	0	0.219	-0.02	-0.039	-0.062	11.0
0.0	0.0	1	2	500.0	400.0	1	1	1	0.0	0.0	0	0.219	-0.02	-0.025	-0.058	11.0
0.0	0.0	1	2	500.0	400.0	1	1	1	0.0	0.0	0	0.219	-0.019	-0.007	-0.05	11.0
0.0	0.0	1	2	500.0	400.0	1	1	1	0.0	0.0	0	0.219	-0.019	-0.046	-0.05	11.0
0.0	0.0	1	2	500.0	400.0	1	1	1	0.0	0.0	0	0.219	-0.019	-0.014	-0.043	11.0
0.0	0.0	1	2	500.0	400.0	1	1	1	0.0	0.0	0	0.219	-0.019	-0.046	-0.043	11.0
0.0	0.0	1	2	500.0	400.0	1	1	1	0.0	0.0	0	0.219	-0.018	0.013	-0.04	11.0
0.0	0.0	1	2	500.0	400.0	1	1	1	0.0	0.0	0	0.219	-0.018	-0.058	-0.034	11.0
0.0	0.0	1	2	500.0	400.0	1	1	1	0.0	0.0	0	0.219	-0.018	-0.038	-0.034	11.0
0.0	0.0	1	2	500.0	400.0	1	1	1	0.0	0.0	0	0.219	-0.016	-0.005	-0.031	11.0
0.0	0.0	1	2	500.0	400.0	1	1	1	0.0	0.0	0	0.219	-0.016	-0.013	-0.027	11.0
0.0	0.0	1	2	500.0	400.0	1	1	1	0.0	0.0	0	0.219	-0.016	-0.019	-0.027	11.0
0.0	0.0	1	2	500.0	400.0	1	1	1	0.0	0.0	0	0.219	-0.015	0.147	-0.025	11.0
0.0	0.0	1	2	500.0	400.0	1	1	1	0.0	0.0	0	0.219	-0.015	-0.025	-0.025	11.0
0.0	0.0	1	2	500.0	400.0	1	1	1	0.0	0.0	0	0.219	-0.015	-0.052	-0.021	11.0
0.0	0.0	1	2	500.0	400.0	1	1	1	0.0	0.0	0	0.219	-0.014	0.074	-0.02	11.0
0.0	0.0	1	2	500.0	400.0	1	1	1	0.0	0.0	0	0.219	-0.012	0.028	-0.02	11.0
0.0	0.0	1	2	500.0	400.0	1	1	1	0.0	0.0	0	0.219	-0.012	-0.013	-0.017	11.0
0.0	0.0	1	2	500.0	400.0	1	1	1	0.0	0.0	0	0.219	-0.012	-0.045	-0.016	11.0
0.0	0.0	1	2	500.0	400.0	1	1	1	0.0	0.0	0	0.219	-0.012	-0.019	-0.016	11.0
0.0	0.0	1	2	500.0	400.0	1	1	1	0.0	0.0	0	0.219	-0.012	-0.033	-0.013	11.0
0.0	0.0	1	2	500.0	400.0	1	1	1	0.0	0.0	0	0.219	-0.011	0.013	-0.013	11.0
0.0	0.0	1	2	500.0	400.0	1	1	1	0.0	0.0	0	0.219	-0.011	-0.019	-0.011	11.0
0.0	0.0	1	2	500.0	400.0	1	1	1	0.0	0.0	0	0.219	-0.01	-0.006	-0.01	11.0
0.0	0.0	1	2	500.0	400.0	1	1	1	0.0	0.0	0	0.219	-0.009	-0.012	-0.01	11.0
0.0	0.0	1	2	500.0	400.0	1	1	1	0.0	0.0	0	0.219	-0.008	0.019	-0.009	11.0
0.0	0.0	1	2	500.0	400.0	1	1	1	0.0	0.0	0	0.219	-0.008	-0.013	-0.008	11.0
0.0	0.0	1	2	500.0	400.0	1	1	1	0.0	0.0	0	0.219	-0.008	-0.025	-0.008	11.0
0.0	0.0	1	2	500.0	400.0	1	1	1	0.0	0.0	0	0.219	-0.007	-0.013	-0.007	11.0
0.0	0.0	1	2	500.0	400.0	1	1	1	0.0	0.0	0	0.219	-0.006	0.0	-0.007	11.0
0.0	0.0	1	2	500.0	400.0	1	1	1	0.0	0.0	0	0.219	-0.005	-0.033	-0.006	11.0
0.0	0.0	1	2	500.0	400.0	1	1	1	0.0	0.0	0	0.219	-0.003	-0.006	-0.005	11.0
0.0	0.0	1	2	500.0	400.0	1	1	1	0.0	0.0	0	0.219	-0.003	-0.021	-0.005	11.0
0.0	0.0	1	2	500.0	400.0	1	1	1	0.0	0.0	0	0.219	-0.002	0.123	-0.005	11.0
0.0	0.0	1	2	500.0	400.0	1	1	1	0.0	0.0	0	0.219	-0.001	-0.013	-0.005	11.0
0.0	0.0	1	2	500.0	400.0	1	1	1	0.0	0.0	0	0.219	-0.001	-0.202	-0.004	11.0
0.0	0.0	1	2	500.0	400.0	1	1	1	0.0	0.0	0	0.219	0.0	-0.005	-0.003	11.0
0.0	0.0	1	2	500.0	400.0	1	1	1	0.0	0.0	0	0.219	0.0	0.007	-0.003	11.0
0.0	0.0	1	2	500.0	400.0	1	1	1	0.0	0.0	0	0.219	-0.001	-0.11	-0.003	11.0
0.0	0.0	1	2	500.0	400.0	1	1	1	0.0	0.0	0	0.219	0.0	0.046	-0.002	11.0
0.0	0.0	1	2	500.0	400.0	1	1	1	0.0	0.0	0	0.219	-0.001	-0.013	-0.002	11.0
0.0	0.0	1	2	500.0	400.0	1	1	1	0.0	0.0	0	0.219	0.0	0.028	-0.002	11.0
0.0	0.0	1	2	500.0	400.0	1	1	1	0.0	0.0	0	0.219	-0.001	-0.032	-0.002	11.0
0.0	0.0	1	2	500.0	400.0	1	1	1	0.0	0.0	0	0.219	0.0	0.014	-0.001	11.0
0.0	0.0	1	2	500.0	400.0	1	1	1	0.0	0.0	0	0.219	-0.001	-0.012	-0.001	11.0
0.0	0.0	1	2	500.0	400.0	1	1	1	0.0	0.0	0	0.219	0.0	0.004	-0.001	11.0
0.0	0.0	1	2	500.0	400.0	1	1	1	0.0	0.0	0	0.219	0.0	0.021	-0.001	11.0
0.0	0.0	1	2	500.0	400.0	1	1	1	0.0	0.0	0	0.219	0.0	0.064	-0.001	11.0
0.0	0.0	1	2	500.0	400.0	1	1	1	0.0	0.0	0	0.219	0.0	0.0	-0.001	11.0
0.0	0.0	1	2	500.0	400.0	1	1	1	0.0	0.0	0	0.219	0.0	0.02	0.0	11.0
0.0	0.0	1	2	500.0	400.0	1	1	1	0.0	0.0	0	0.219	0.0	-0.006	0.0	11.0
0.0	0.0	1	2	500.0	400.0	1	1	1	0.0	0.0	0	0.219	-0.001	-0.044	0.0	11.0
0.0	0.0	1	2	500.0	400.0	1	1	1	0.0	0.0	0	0.219	0.0	0.0	0.0	11.0
0.0	0.0	1	2	500.0	400.0	1	1	1	0.0	0.0	0	0.219	0.0	0.109	0.0	11.0
0.0	0.0	1	2	500.0	400.0	1	1	1	0.0	0.0	0	0.219	0.0	-0.004	0.0	11.0
0.0	0.0	1	2	500.0	400.0	1	1	1	0.0	0.0	0	0.219	0.0	0.032	0.0	11.0
0.0	0.0	1	2	500.0	400.0	1	1	1	0.0	0.0	0	0.219	0.0	-0.006	0.0	11.0
0.0	0.0	1	2	500.0	400.0	1	1	1	0.0	0.0	0	0.219	-0.001	-0.012	0.0	11.0
0.0	0.0	1	2	500.0	400.0	1	1	1	0.0	0.0	0	0.219	0.0	0.053	0.0	11.0
0.0	0.0	1	2	500.0	400.0	1	1	1	0.0	0.0	0	0.219	0.0	0.001	0.0	11.0
0.0	0.0	1	2	500.0	400.0	1	1	1	0.0	0.0	0	0.219	0.0	0.033	0.0	11.0
0.0	0.0	1	2	500.0	400.0	1	1	1	0.0	0.0	0	0.219	0.0	0.012	0.0	11.0
0.0	0.0	1	2	500.0	400.0	1	1	1	0.0	0.0	0	0.219	0.0	0.011	0.0	11.0
0.0	0.0	1	2	500.0	400.0	1	1	1	0.0	0.0	0	0.219	0.0	0.008	0.0	11.0
0.0	0.0	1	2	500.0	400.0	1	1	1	0.0	0.0	0	0.219	0.0	0.02	0.0	11.0
0.0	0.0	1	2	500.0	400.0	1	1	1	0.0	0.0	0	0.219	0.0	-0.005	0.0	11.0
0.0	0.0	1	2	500.0	400.0	1	1	1	0.0	0.0	0	0.219	-0.001	-0.013	0.0	11.0
0.0	0.0	1	2	500.0	400.0	1	1	1	0.0	0.0	0	0.219	0.0	0.006	0.0	11.0
0.0	0.0	1	2	500.0	400.0	1	1	1	0.0	0.0	0	0.219	0.0	-0.002	0.0	11.0
0.0	0.0	1	2	500.0	400.0	1	1	1	0.0	0.0	0	0.219	0.0	0.036	0.0	11.0
0.0	0.0	1	2	500.0	400.0	1	1	1	0.0	0.0	0	0.219	0.0	0.035	0.0	11.0
0.0	0.0	1	2	500.0	400.0	1	1	1	0.0	0.0	0	0.219	-0.001	-0.051	0.0	11.0
0.0	0.0	1	2	500.0	400.0	1	1	1	0.0	0.0	0	0.219	0.0	0.046	0.0	11.0
0.0	0.0	1	2	500.0	400.0	1	1	1	0.0	0.0	0	0.219	0.0	0.026	0.0	11.0
0.0	0.0	1	2	500.0	400.0	1	1	1	0.0	0.0	0	0.219	0.0	0.002	0.0	11.0
0.0	0.0	1	2	500.0	400.0	1	1	1	0.0	0.0	0	0.219	0.0	-0.009	0.0	11.0
0.0	0.0	1	2	500.0	400.0	1	1	1	0.0	0.0	0	0.219	0.0	0.027	0.0	11.0
0.0	0.0	1	2	500.0	400.0	1	1	1	0.0	0.0	0	0.219	0.0	0.034	0.0	11.0
0.0	0.0	1	2	500.0	400.0	1	1	1	0.0	0.0	0	0.219	0.0	0.006	0.0	11.0
0.0	0.0	1	2	500.0	400.0	1	1	1	0.0	0.0	0	0.219	0.0	-0.007	0.0	11.0
0.0	0.0	1	2	500.0	400.0	1	1	1	0.0	0.0	0	0.219	0.0	0.026	0.0	11.0
0.0	0.0	1	2	500.0	400.0	1	1	1	0.0	0.0	0	0.219	-0.001	-0.024	0.0	11.0
0.0	0.0	1	2	500.0	400.0	1	1	1	0.0	0.0	0	0.219	-0.001	-0.069	0.0	11.0
0.0	0.0	1	2	500.0	400.0	1	1	1	0.0	0.0	0	0.219	0.0	0.014	0.0	11.0
0.0	0.0	1	2	500.0	400.0	1	1	1	0.0	0.0	0	0.219	0.0	0.108	0.0	11.0
0.0	0.0	1	2	500.0	400.0	1	1	1	0.0	0.0	0	0.219	-0.001	-0.019	0.0	11.0
0.0	0.0	1	2	500.0	400.0	1	1	1	0.0	0.0	0	0.219	0.0	0.026	0.0	11.0
0.0	0.0	1	2	500.0	400.0	1	1	1	0.0	0.0	0	0.219	-0.001	-0.051	0.0	11.0
0.0	0.0	1	2	500.0	400.0	1	1	1	0.0	0.0	0	0.219	-0.001	-0.012	0.0	11.0
0.0	0.0	1	2	500.0	400.0	1	1	1	0.0	0.0	0	0.219	0.0	0.008	0.0	11.0
0.0	0.0	1	2	500.0	400.0	1	1	1	0.0	0.0	0	0.219	0.0	-0.003	0.0	11.0
0.0	0.0	1	2	500.0	400.0	1	1	1	0.0	0.0	0	0.219	0.0	0.007	0.0	11.0
0.0	0.0	1	2	500.0	400.0	1	1	1	0.0	0.0	0	0.219	0.0	0.013	0.0	11.0
0.0	0.0	1	2	500.0	400.0	1	1	1	0.0	0.0	0	0.219	-0.001	-0.027	0.0	11.0
0.0	0.0	1	2	500.0	400.0	1	1	1	0.0	0.0	0	0.219	-0.001	-0.012	0.0	11.0
0.0	0.0	1	2	500.0	400.0	1	1	1	0.0	0.0	0	0.219	0.0	-0.006	0.0	11.0
0.0	0.0	1	2	500.0	400.0	1	1	1	0.0	0.0	0	0.219	0.0	0.032	0.0	11.0
0.0	0.0	1	2	500.0	400.0	1	1	1	0.0	0.0	0	0.219	-0.001	-0.013	0.0	11.0
0.0	0.0	1	2	500.0	400.0	1	1	1	0.0	0.0	0	0.219	0.0	0.001	0.0	11.0
0.0	0.0	1	2	500.0	400.0	1	1	1	0.0	0.0	0	0.219	0.0	0.0	0.0	11.0
0.0	0.0	1	2	500.0	400.0	1	1	1	0.0	0.0	0	0.219	-0.001	-0.013	0.0	11.0
0.0	0.0	1	2	500.0	400.0	1	1	1	0.0	0.0	0	0.219	0.0	0.0	0.0	11.0
0.0	0.0	1	2	500.0	400.0	1	1	1	0.0	0.0	0	0.219	-0.001	-0.018	0.0	11.0
0.0	0.0	1	2	500.0	400.0	1	1	1	0.0	0.0	0	0.219	0.0	0.013	0.0	11.0
0.0	0.0	1	2	500.0	400.0	1	1	1	0.0	0.0	0	0.219	0.0	0.0	0.0	11.0
0.0	0.0	1	2	500.0	400.0	1	1	1	0.0	0.0	0	0.219	-0.001	-0.026	0.0	11.0
0.0	0.0	1	2	500.0	400.0	1	1	1	0.0	0.0	0	0.219	0.0	0.028	0.0	11.0
0.0	0.0	1	2	500.0	400.0	1	1	1	0.0	0.0	0	0.219	0.0	0.02	0.0	11.0
0.0	0.0	1	2	500.0	400.0	1	1	1	0.0	0.0	0	0.219	0.0	0.013	0.0	11.0
0.0	0.0	1	2	500.0	400.0	1	1	1	0.0	0.0	0	0.219	-0.001	-0.026	0.0	11.0
0.0	0.0	1	2	500.0	400.0	1	1	1	0.0	0.0	0	0.219	-0.001	-0.016	0.0	11.0
0.0	0.0	1	2	500.0	400.0	1	1	1	0.0	0.0	0	0.219	-0.001	-0.161	0.0	11.0
0.0	0.0	1	2	500.0	400.0	1	1	1	0.0	0.0	0	0.219	-0.001	-0.012	0.0	11.0
0.0	0.0	1	2	500.0	400.0	1	1	1	0.0	0.0	0	0.219	0.0	0.072	0.0	11.0
0.0	0.0	1	2	500.0	400.0	1	1	1	0.0	0.0	0	0.219	-0.001	-0.047	0.0	11.0
0.0	0.0	1	2	500.0	400.0	1	1	1	0.0	0.0	0	0.219	-0.001	-0.059	0.0	11.0
0.0	0.0	1	2	500.0	400.0	1	1	1	0.0	0.0	0	0.219	0.0	0.021	0.0	11.0
0.0	0.0	1	2	500.0	400.0	1	1	1	0.0	0.0	0	0.219	-0.001	-0.012	0.0	11.0
0.0	0.0	1	2	500.0	400.0	1	1	1	0.0	0.0	0	0.219	0.0	0.034	0.0	11.0
0.0	0.0	1	2	500.0	400.0	1	1	1	0.0	0.0	0	0.219	-0.001	-0.02	0.0	11.0
0.0	0.0	1	2	500.0	400.0	1	1	1	0.0	0.0	0	0.219	-0.001	-0.019	0.0	11.0
0.0	0.0	1	2	500.0	400.0	1	1	1	0.0	0.0	0	0.219	0.0	-0.007	0.0	11.0
0.0	0.0	1	2	500.0	400.0	1	1	1	0.0	0.0	0	0.219	0.0	0.0	0.0	11.0
0.0	0.0	1	2	500.0	400.0	1	1	1	0.0	0.0	0	0.219	-0.001	-0.014	0.0	11.0
0.0	0.0	1	2	500.0	400.0	1	1	1	0.0	0.0	0	0.219	-0.001	-0.013	0.0	11.0
0.0	0.0	1	2	500.0	400.0	1	1	1	0.0	0.0	0	0.219	0.0	0.051	0.0	11.0
0.0	0.0	1	2	500.0	400.0	1	1	1	0.0	0.0	0	0.219	0.0	0.096	0.0	11.0
0.0	0.0	1	2	500.0	400.0	1	1	1	0.0	0.0	0	0.219	0.0	0.007	0.0	11.0
0.0	0.0	1	2	500.0	400.0	1	1	1	0.0	0.0	0	0.219	0.0	0.021	0.0	11.0
0.0	0.0	1	2	500.0	400.0	1	1	1	0.0	0.0	0	0.219	-0.001	-0.026	0.0	11.0
0.0	0.0	1	2	500.0	400.0	1	1	1	0.0	0.0	0	0.219	-0.001	-0.012	0.0	11.0
0.0	0.0	1	2	500.0	400.0	1	1	1	0.0	0.0	0	0.219	-0.001	-0.161	0.0	11.0
0.0	0.0	1	2	500.0	400.0	1	1	1	0.0	0.0	0	0.219	0.0	0.0	0.0	11.0
0.0	0.0	1	2	500.0	400.0	1	1	1	0.0	0.0	0	0.219	0.0	-0.012	0.0	11.0
0.0	0.0	1	2	500.0	400.0	1	1	1	0.0	0.0	0	0.219	-0.001	-0.243	0.0	11.0
0.0	0.0	1	2	500.0	400.0	1	1	1	0.0	0.0	0	0.219	0.0	0.047	0.0	11.0
0.0	0.0	1	2	500.0	400.0	1	1	1	0.0	0.0	0	0.219	-0.001	-0.02	0.0	11.0
0.0	0.0	1	2	500.0	400.0	1	1	1	0.0	0.0	0	0.219	0.0	0.011	0.0	11.0
0.0	0.0	1	2	500.0	400.0	1	1	1	0.0	0.0	0	0.219	0.0	0.006	0.0	11.0
5555.5557	400.0	1	2	400.99503	400.0	1	1	2	0.0	0.0	1	0.219	0.0	0.006	0.0	11.0
5555.5557	400.0	1	2	400.99503	400.0	1	1	2	0.0	0.0	1	0.219	0.0	0.013	0.0	11.0
5555.5557	400.0	1	2	400.99503	400.0	0	1	2	0.0	0.0	1	0.219	0.0	0.039	0.0	11.0
5555.5557	400.0	1	2	400.99503	400.0	0	1	2	0.0	0.0	1	0.219	-0.001	-0.012	0.0	11.0
5555.5557	400.0	1	2	400.99503	400.0	0	1	2	0.0	0.0	1	0.219	0.0	0.2	0.392	11.0
5555.5557	400.0	1	2	400.99503	400.0	0	1	2	0.0	0.0	1	0.219	0.002	0.398	0.392	11.0
5555.5557	400.0	1	2	400.99503	400.0	0	1	2	0.0	0.0	1	0.219	0.011	1.049	1.097	11.0
5555.5557	400.0	1	2	400.99503	400.0	0	1	2	0.0	0.0	1	0.22	0.019	1.163	1.413	11.0
5555.5557	400.0	1	2	400.99503	400.0	0	1	2	0.0	0.0	1	0.22	0.028	1.402	1.413	11.0
5555.5557	400.0	1	2	400.99503	400.0	0	1	2	0.0	0.0	1	0.22	0.042	2.015	1.978	11.0
5555.5557	400.0	1	2	400.99503	400.0	0	1	2	0.0	0.0	1	0.22	0.054	1.988	1.978	11.0
5555.5557	400.0	1	2	400.99503	400.0	0	1	2	0.0	0.0	1	0.22	0.068	2.535	2.467	11.0
5555.5557	400.0	1	2	400.99503	400.0	0	1	2	0.0	0.0	1	0.22	0.083	2.734	2.686	11.0
5555.5557	400.0	1	2	400.99503	400.0	0	1	2	0.0	0.0	1	0.22	0.097	2.735	2.686	11.0
5555.5557	400.0	1	2	400.99503	400.0	0	1	2	0.0	0.0	1	0.22	0.112	3.057	3.079	11.0
5555.5557	400.0	1	2	400.99503	400.0	0	1	2	0.0	0.0	1	0.221	0.127	3.203	3.255	11.0
5555.5557	400.0	1	2	400.99503	400.0	0	1	2	0.0	0.0	1	0.221	0.141	3.304	3.255	11.0
5555.5557	400.0	1	2	400.99503	400.0	0	1	2	0.0	0.0	1	0.221	0.155	3.527	3.569	11.0
5555.5557	400.0	1	2	400.99503	400.0	0	1	2	0.0	0.0	1	0.221	0.168	3.607	3.569	11.0
5555.5557	400.0	1	2	400.99503	400.0	0	1	2	0.0	0.0	1	0.221	0.182	3.867	3.84	11.0
5555.5557	400.0	1	2	400.99503	400.0	0	1	2	0.0	0.0	1	0.221	0.196	3.958	3.963	11.0
5555.5557	400.0	1	2	400.99503	400.0	0	1	2	0.0	0.0	1	0.221	0.209	3.99	3.963	11.0
5555.5557	400.0	1	2	400.99503	400.0	0	1	2	0.0	0.0	1	0.221	0.224	4.151	4.181	11.0
5555.5557	400.0	1	2	400.99503	400.0	0	1	2	0.0	0.0	1	0.222	0.236	4.226	4.279	11.0
5555.5557	400.0	1	2	400.99503	400.0	0	1	2	0.0	0.0	1	0.222	0.247	4.132	4.279	11.0
5555.5557	400.0	1	2	400.99503	400.0	0	1	2	0.0	0.0	1	0.222	0.259	4.402	4.453	11.0
5555.5557	400.0	1	2	400.99503	400.0	0	1	2	0.0	0.0	1	0.222	0.27	4.403	4.453	11.0
5555.5557	400.0	1	2	400.99503	400.0	0	1	2	0.0	0.0	1	0.222	0.28	4.505	4.531	11.0
5555.5557	400.0	1	2	400.99503	400.0	0	1	2	0.0	0.0	1	0.222	0.291	4.733	4.673	11.0
5555.5557	400.0	1	2	400.99503	400.0	0	1	2	0.0	0.0	1	0.222	0.301	4.707	4.673	11.0
5555.5557	400.0	1	2	400.99503	400.0	0	1	2	0.0	0.0	1	0.222	0.309	4.712	4.736	11.0
5555.5557	400.0	1	2	400.99503	400.0	0	1	2	0.0	0.0	1	0.222	0.318	4.915	4.847	11.0
5555.5557	400.0	1	2	400.99503	400.0	0	1	2	0.0	0.0	1	0.223	0.325	4.755	4.847	11.0
5555.5557	400.0	1	2	400.99503	400.0	0	1	2	0.0	0.0	1	0.223	0.333	4.926	4.898	11.0
5555.5557	400.0	1	2	400.99503	400.0	0	1	2	0.0	0.0	1	0.223	0.341	4.898	4.898	11.0
5555.5557	400.0	1	2	400.99503	400.0	0	1	2	0.0	0.0	1	0.223	0.346	4.787	4.989	11.0
5555.5557	400.0	1	2	400.99503	400.0	0	1	2	0.0	0.0	1	0.223	0.352	5.054	5.03	11.0
5555.5557	400.0	1	2	400.99503	400.0	0	1	2	0.0	0.0	1	0.223	0.358	5.029	5.03	11.0
5555.5557	400.0	1	2	400.99503	400.0	0	1	2	0.0	0.0	1	0.223	0.365	5.076	5.102	11.0
5555.5557	400.0	1	2	400.99503	400.0	0	1	2	0.0	0.0	1	0.223	0.37	5.07	5.134	11.0
5555.5557	400.0	1	2	400.99503	400.0	0	1	2	0.0	0.0	1	0.224	0.375	5.099	5.134	11.0
5555.5557	400.0	1	2	400.99503	400.0	0	1	2	0.0	0.0	1	0.224	0.381	5.254	5.192	11.0
5555.5557	400.0	1	2	400.99503	400.0	0	1	2	0.0	0.0	1	0.224	0.385	5.105	5.192	11.0
5555.5557	400.0	1	2	400.99503	400.0	0	1	2	0.0	0.0	1	0.224	0.389	5.263	5.244	11.0
5555.5557	400.0	1	2	400.99503	400.0	0	1	2	0.0	0.0	1	0.224	0.393	5.252	5.266	11.0
5555.5557	400.0	1	2	400.99503	400.0	0	1	2	0.0	0.0	1	0.224	0.397	5.208	5.266	11.0
5555.5557	400.0	1	2	400.99503	400.0	0	1	2	0.0	0.0	1	0.224	0.402	5.352	5.307	11.0
5555.5557	400.0	1	2	400.99503	400.0	0	1	2	0.0	0.0	1	0.225	0.406	5.334	5.325	11.0
5555.5557	400.0	1	2	400.99503	400.0	0	1	2	0.0	0.0	1	0.225	0.409	5.263	5.325	11.0
5555.5557	400.0	1	2	400.99503	400.0	0	1	2	0.0	0.0	1	0.225	0.412	5.35	5.356	11.0
5555.5557	400.0	1	2	400.99503	400.0	0	1	2	0.0	0.0	1	0.225	0.416	5.352	5.356	11.0
5555.5557	400.0	1	2	400.99503	400.0	0	1	2	0.0	0.0	1	0.225	0.42	5.347	5.371	11.0
5555.5557	400.0	1	2	400.99503	400.0	0	1	2	0.0	0.0	1	0.225	0.423	5.388	5.397	11.0
5555.5557	400.0	1	2	400.99503	400.0	0	1	2	0.0	0.0	1	0.225	0.425	5.364	5.397	11.0
5555.5557	400.0	1	2	400.99503	400.0	0	1	2	0.0	0.0	1	0.225	0.427	5.398	5.419	11.0
5555.5557	400.0	1	2	400.99503	400.0	0	1	2	0.0	0.0	1	0.225	0.429	5.382	5.429	11.0
5555.5557	400.0	1	2	400.99503	400.0	0	1	2	0.0	0.0	1	0.225	0.431	5.489	5.429	11.0
5555.5557	400.0	1	2	400.99503	400.0	0	1	2	0.0	0.0	1	0.225	0.433	5.476	5.448	11.0
5555.5557	400.0	1	2	400.99503	400.0	0	1	2	0.0	0.0	1	0.225	0.435	5.421	5.448	11.0
5555.5557	400.0	1	2	400.99503	400.0	0	1	2	0.0	0.0	1	0.225	0.437	5.46	5.455	11.0
5555.5557	400.0	1	2	400.99503	400.0	0	1	2	0.0	0.0	1	0.225	0.439	5.468	5.47	11.0
5555.5557	400.0	1	2	400.99503	400.0	0	1	2	0.0	0.0	1	0.225	0.441	5.46	5.47	11.0
5555.5557	400.0	1	2	400.99503	400.0	0	1	2	0.0	0.0	1	0.225	0.44	5.222	5.476	11.0
5555.5557	400.0	1	2	400.99503	400.0	0	1	2	0.0	0.0	1	0.225	0.441	5.494	5.488	11.0
5555.5557	400.0	1	2	400.99503	400.0	0	1	2	0.0	0.0	1	0.226	0.441	5.46	5.488	11.0
5555.5557	400.0	1	2	400.99503	400.0	0	1	2	0.0	0.0	1	0.226	0.441	5.46	5.493	11.0
5555.5557	400.0	1	2	400.99503	400.0	0	1	2	0.0	0.0	1	0.226	0.442	5.656	5.493	11.0
5555.5557	400.0	1	2	400.99503	400.0	0	1	2	0.0	0.0	1	0.226	0.442	5.517	5.503	11.0
5555.5557	400.0	1	2	400.99503	400.0	0	1	2	0.0	0.0	1	0.226	0.443	5.575	5.508	11.0
5555.5557	400.0	1	2	400.99503	400.0	0	1	2	0.0	0.0	1	0.226	0.444	5.51	5.508	11.0
5555.5557	400.0	1	2	400.99503	400.0	0	1	2	0.0	0.0	1	0.226	0.444	5.533	5.514	11.0
5555.5557	400.0	1	2	400.99503	400.0	0	1	2	0.0	0.0	1	0.226	0.444	5.525	5.517	11.0
5555.5557	400.0	1	2	400.99503	400.0	0	1	2	0.0	0.0	1	0.226	0.444	5.546	5.517	11.0
5555.5557	400.0	1	2	400.99503	400.0	0	1	2	0.0	0.0	1	0.226	0.444	5.492	5.524	11.0
5555.5557	400.0	1	2	400.99503	400.0	0	1	2	0.0	0.0	1	0.226	0.444	5.466	5.524	11.0
5555.5557	400.0	1	2	400.99503	400.0	0	1	2	0.0	0.0	1	0.226	0.444	5.449	5.527	11.0
5555.5557	400.0	1	2	400.99503	400.0	0	1	2	0.0	0.0	1	0.226	0.446	5.563	5.531	11.0
5555.5557	400.0	1	2	400.99503	400.0	0	1	2	0.0	0.0	1	0.226	0.447	5.582	5.531	11.0
5555.5557	400.0	1	2	400.99503	400.0	0	1	2	0.0	0.0	1	0.226	0.448	5.441	5.533	11.0
5555.5557	400.0	1	2	400.99503	400.0	0	1	2	0.0	0.0	1	0.226	0.448	5.551	5.537	11.0
5555.5557	400.0	1	2	400.99503	400.0	0	1	2	0.0	0.0	1	0.226	0.449	5.76	5.537	11.0
5555.5557	400.0	1	2	400.99503	400.0	0	1	2	0.0	0.0	1	0.226	0.449	5.452	5.54	11.0
5555.5557	400.0	1	2	400.99503	400.0	0	1	2	0.0	0.0	1	0.226	0.45	5.566	5.54	11.0
5555.5557	400.0	1	2	400.99503	400.0	0	1	2	0.0	0.0	1	0.226	0.451	5.506	5.543	11.0
5555.5557	400.0	1	2	400.99503	400.0	0	1	2	0.0	0.0	1	0.226	0.452	5.512	5.544	11.0
5555.5557	400.0	1	2	400.99503	400.0	0	1	2	0.0	0.0	1	0.226	0.453	5.514	5.544	11.0
5555.5557	400.0	1	2	400.99503	400.0	0	1	2	0.0	0.0	1	0.226	0.454	5.537	5.547	11.0
5555.5557	400.0	1	2	400.99503	400.0	0	1	2	0.0	0.0	1	0.226	0.455	5.578	5.547	11.0
5555.5557	400.0	1	2	400.99503	400.0	0	1	2	0.0	0.0	1	0.226	0.455	5.51	5.547	11.0
5555.5557	400.0	1	2	400.99503	400.0	0	1	2	0.0	0.0	1	0.226	0.456	5.541	5.549	11.0
5555.5557	400.0	1	2	400.99503	400.0	1	1	2	0.0	0.0	1	0.226	0.457	5.557	5.549	11.0
5555.5557	400.0	1	2	400.99503	400.0	1	1	2	0.0	0.0	1	0.226	0.458	5.573	5.55	11.0
5555.5557	400.0	1	2	400.99503	400.0	1	1	2	0.0	0.0	1	0.226	0.458	5.512	5.551	11.0
5555.5557	400.0	1	2	400.99503	400.0	1	1	2	0.0	0.0	1	0.226	0.459	5.542	5.551	11.0
5555.5557	400.0	1	2	400.99503	400.0	1	1	2	0.0	0.0	1	0.226	0.46	5.521	5.552	11.0
5555.5557	400.0	1	2	400.99503	400.0	1	1	2	0.0	0.0	1	0.226	0.46	5.466	5.553	11.0
5555.5557	400.0	1	2	400.99503	400.0	1	1	2	0.0	0.0	1	0.226	0.461	5.583	5.553	11.0
5555.5557	400.0	1	2	400.99503	400.0	1	1	2	0.0	0.0	1	0.226	0.46	5.48	5.554	11.0
5555.5557	400.0	1	2	400.99503	400.0	1	1	2	0.0	0.0	1	0.226	0.46	5.521	5.554	11.0
5555.5557	400.0	1	2	400.99503	400.0	1	1	2	0.0	0.0	1	0.226	0.46	5.531	5.555	11.0
5555.5557	400.0	1	2	400.99503	400.0	1	1	2	0.0	0.0	1	0.226	0.46	5.538	5.555	11.0
5555.5557	400.0	1	2	400.99503	400.0	1	1	2	0.0	0.0	1	0.226	0.461	5.557	5.555	11.0
5555.5557	400.0	1	2	400.99503	400.0	1	1	2	0.0	0.0	1	0.226	0.46	5.55	5.556	11.0
5555.5557	400.0	1	2	400.99503	400.0	1	1	2	0.0	0.0	1	0.226	0.46	5.546	5.557	11.0
5555.5557	400.0	1	2	400.99503	400.0	1	1	2	0.0	0.0	1	0.226	0.461	5.593	5.557	11.0
5555.5557	400.0	1	2	400.99503	400.0	1	1	2	0.0	0.0	1	0.226	0.461	5.558	5.557	11.0
5555.5557	400.0	1	2	400.99503	400.0	1	1	2	0.0	0.0	1	0.226	0.461	5.613	5.557	11.0
5555.5557	400.0	1	2	400.99503	400.0	1	1	2	0.0	0.0	1	0.226	0.46	5.547	5.559	11.0
5555.5557	400.0	1	2	400.99503	400.0	1	1	2	0.0	0.0	1	0.226	0.46	5.533	5.559	11.0
5555.5557	400.0	1	2	400.99503	400.0	1	1	2	0.0	0.0	1	0.226	0.46	5.545	5.559	11.0
5555.5557	400.0	1	2	400.99503	400.0	1	1	2	0.0	0.0	1	0.226	0.461	5.586	5.559	11.0
5555.5557	400.0	1	2	400.99503	400.0	1	1	2	0.0	0.0	1	0.226	0.461	5.606	5.56	11.0
5555.5557	400.0	1	2	400.99503	400.0	1	1	2	0.0	0.0	1	0.226	0.461	5.558	5.56	11.0
5555.5557	400.0	1	2	400.99503	400.0	1	1	2	0.0	0.0	1	0.226	0.461	5.562	5.56	11.0
5555.5557	400.0	1	2	400.99503	400.0	1	1	2	0.0	0.0	1	0.226	0.46	5.504	5.56	11.0
5555.5557	400.0	1	2	400.99503	400.0	1	1	2	0.0	0.0	1	0.226	0.461	5.576	5.56	11.0
5555.5557	400.0	1	2	400.99503	400.0	1	1	2	0.0	0.0	1	0.226	0.461	5.565	5.56	11.0
5555.5557	400.0	1	2	400.99503	400.0	1	1	2	0.0	0.0	1	0.226	0.46	5.537	5.56	11.0
5555.5557	400.0	1	2	400.99503	400.0	1	1	2	0.0	0.0	1	0.226	0.46	5.548	5.561	11.0
5555.5557	400.0	1	2	400.99503	400.0	1	1	2	0.0	0.0	1	0.226	0.461	5.624	5.561	11.0
5555.5557	400.0	1	2	400.99503	400.0	1	1	2	0.0	0.0	1	0.226	0.46	5.54	5.561	11.0
5555.5557	400.0	1	2	400.99503	400.0	1	1	2	0.0	0.0	1	0.226	0.461	5.622	5.561	11.0
5555.5557	400.0	1	2	400.99503	400.0	1	1	2	0.0	0.0	1	0.226	0.46	5.502	5.561	11.0
5555.5557	400.0	1	2	400.99503	400.0	1	1	2	0.0	0.0	1	0.226	0.461	5.625	5.561	11.0
5555.5557	400.0	1	2	400.99503	400.0	1	1	2	0.0	0.0	1	0.226	0.46	5.536	5.561	11.0
5555.5557	400.0	1	2	400.99503	400.0	1	1	2	0.0	0.0	1	0.226	0.46	5.51	5.561	11.0
5555.5557	400.0	1	2	400.99503	400.0	1	1	2	0.0	0.0	1	0.226	0.461	5.56	5.561	11.0
5555.5557	400.0	1	2	400.99503	400.0	1	1	2	0.0	0.0	1	0.226	0.46	5.518	5.561	11.0
5555.5557	400.0	1	2	400.99503	400.0	1	1	2	0.0	0.0	1	0.226	0.461	5.588	5.561	11.0
5555.5557	400.0	1	2	400.99503	400.0	1	1	2	0.0	0.0	1	0.226	0.46	5.535	5.562	11.0
5555.5557	400.0	1	2	400.99503	400.0	1	1	2	0.0	0.0	1	0.226	0.461	5.598	5.562	11.0
5555.5557	400.0	1	2	400.99503	400.0	1	1	2	0.0	0.0	1	0.226	0.461	5.64	5.562	11.0
5555.5557	400.0	1	2	400.99503	400.0	1	1	2	0.0	0.0	1	0.226	0.46	5.537	5.562	11.0
5555.5557	400.0	1	2	400.99503	400.0	1	1	2	0.0	0.0	1	0.226	0.46	5.553	5.562	11.0
5555.5557	400.0	1	2	400.99503	400.0	1	1	2	0.0	0.0	1	0.226	0.461	5.615	5.562	11.0
5555.5557	400.0	1	2	400.99503	400.0	1	1	2	0.0	0.0	1	0.226	0.461	5.635	5.562	11.0
5555.5557	400.0	1	2	400.99503	400.0	1	1	2	0.0	0.0	1	0.226	0.46	5.55	5.562	11.0
5555.5557	400.0	1	2	400.99503	400.0	1	1	2	0.0	0.0	1	0.226	0.46	5.49	5.562	11.0
5555.5557	400.0	1	2	400.99503	400.0	1	1	2	0.0	0.0	1	0.226	0.461	5.661	5.562	11.0
5555.5557	400.0	1	2	400.99503	400.0	1	1	2	0.0	0.0	1	0.226	0.461	5.576	5.562	11.0
5555.5557	400.0	1	2	400.99503	400.0	1	1	2	0.0	0.0	1	0.226	0.461	5.595	5.562	11.0
5555.5557	400.0	1	2	400.99503	400.0	1	1	2	0.0	0.0	1	0.226	0.459	5.549	5.562	11.0
5555.5557	400.0	1	2	400.99503	400.0	1	1	2	0.0	0.0	1	0.226	0.46	5.61	5.562	11.0
5555.5557	400.0	1	2	400.99503	400.0	1	1	2	0.0	0.0	1	0.226	0.46	5.523	5.562	11.0
5555.5557	400.0	1	2	400.99503	400.0	1	1	2	0.0	0.0	1	0.226	0.46	5.546	5.562	11.0
5555.5557	400.0	1	2	400.99503	400.0	1	1	2	0.0	0.0	1	0.226	0.461	5.561	5.562	11.0
5555.5557	400.0	1	2	400.99503	400.0	1	1	2	0.0	0.0	1	0.226	0.46	5.545	5.562	11.0
5555.5557	400.0	1	2	400.99503	400.0	1	1	2	0.0	0.0	1	0.226	0.46	5.544	5.562	11.0
5555.5557	400.0	1	2	400.99503	400.0	1	1	2	0.0	0.0	1	0.226	0.461	5.581	5.562	11.0
5555.5557	400.0	1	2	400.99503	400.0	1	1	2	0.0	0.0	1	0.226	0.461	5.597	5.562	11.0
5555.5557	400.0	1	2	400.99503	400.0	1	1	2	0.0	0.0	1	0.226	0.46	5.532	5.562	11.0
5555.5557	400.0	1	2	400.99503	400.0	1	1	2	0.0	0.0	1	0.226	0.461	5.601	5.562	11.0
5555.5557	400.0	1	2	400.99503	400.0	1	1	2	0.0	0.0	1	0.226	0.46	5.543	5.562	11.0
5555.5557	400.0	1	2	400.99503	400.0	1	1	2	0.0	0.0	1	0.226	0.46	5.529	5.562	11.0
5555.5557	400.0	1	2	400.99503	400.0	1	1	2	0.0	0.0	1	0.226	0.461	5.687	5.562	11.0
5555.5557	400.0	1	2	400.99503	400.0	1	1	2	0.0	0.0	1	0.226	0.461	5.587	5.562	11.0
5555.5557	400.0	1	2	400.99503	400.0	1	1	2	0.0	0.0	1	0.226	0.46	5.439	5.562	11.0
5555.5557	400.0	1	2	400.99503	400.0	1	1	2	0.0	0.0	1	0.226	0.46	5.556	5.562	11.0
5555.5557	400.0	1	2	400.99503	400.0	1	1	2	0.0	0.0	1	0.226	0.461	5.571	5.562	11.0
5555.5557	400.0	1	2	400.99503	400.0	1	1	2	0.0	0.0	1	0.226	0.461	5.598	5.562	11.0
5555.5557	400.0	1	2	400.99503	400.0	1	1	2	0.0	0.0	1	0.226	0.461	5.64	5.562	11.0
5555.5557	400.0	1	2	400.99503	400.0	1	1	2	0.0	0.0	1	0.226	0.461	5.562	5.562	11.0
5555.5557	400.0	1	2	400.99503	400.0	1	1	2	0.0	0.0	1	0.226	0.461	5.627	5.562	11.0
5555.5557	400.0	1	2	400.99503	400.0	1	1	2	0.0	0.0	1	0.226	0.461	5.563	5.562	11.0
5555.5557	400.0	1	2	400.99503	400.0	1	1	2	0.0	0.0	1	0.226	0.461	5.597	5.562	11.0
5555.5557	400.0	1	2	400.99503	400.0	1	1	2	0.0	0.0	1	0.226	0.461	5.664	5.562	11.0
5555.5557	400.0	1	2	400.99503	400.0	1	1	2	0.0	0.0	1	0.226	0.46	5.546	5.562	11.0
5555.5557	400.0	1	2	400.99503	400.0	1	1	2	0.0	0.0	1	0.226	0.46	5.543	5.562	11.0
5555.5557	400.0	1	2	400.99503	400.0	1	1	2	0.0	0.0	1	0.226	0.461	5.681	5.562	11.0
5555.5557	400.0	1	2	400.99503	400.0	1	1	2	0.0	0.0	1	0.226	0.46	5.512	5.562	11.0
5555.5557	400.0	1	2	400.99503	400.0	1	1	2	0.0	0.0	1	0.226	0.46	5.548	5.562	11.0
5555.5557	400.0	1	2	400.99503	400.0	1	1	2	0.0	0.0	1	0.226	0.461	5.622	5.562	11.0
5555.5557	400.0	1	2	400.99503	400.0	1	1	2	0.0	0.0	1	0.226	0.46	5.541	5.562	11.0
5555.5557	400.0	1	2	400.99503	400.0	1	1	2	0.0	0.0	1	0.227	0.46	5.55	5.562	11.0
5555.5557	400.0	1	2	400.99503	400.0	1	1	2	0.0	0.0	1	0.227	0.461	5.575	5.562	11.0
5555.5557	400.0	1	2	400.99503	400.0	1	1	2	0.0	0.0	1	0.227	0.461	5.659	5.562	11.0
5555.5557	400.0	1	2	400.99503	400.0	1	1	2	0.0	0.0	1	0.227	0.46	5.528	5.562	11.0
5555.5557	400.0	1	2	400.99503	400.0	1	1	2	0.0	0.0	1	0.227	0.46	5.398	5.562	11.0
5555.5557	400.0	1	2	400.99503	400.0	1	1	2	0.0	0.0	1	0.227	0.461	5.584	5.562	11.0
5555.5557	400.0	1	2	400.99503	400.0	1	1	2	0.0	0.0	1	0.227	0.46	5.544	5.562	11.0
5555.5557	400.0	1	2	400.99503	400.0	1	1	2	0.0	0.0	1	0.227	0.461	5.569	5.562	11.0
5555.5557	400.0	1	2	400.99503	400.0	1	1	2	0.0	0.0	1	0.227	0.461	5.607	5.562	11.0
5555.5557	400.0	1	2	400.99503	400.0	1	1	2	0.0	0.0	1	0.227	0.461	5.585	5.562	11.0
5555.5557	400.0	1	2	400.99503	400.0	1	1	2	0.0	0.0	1	0.227	0.46	5.527	5.562	11.0
5555.5557	400.0	1	2	400.99503	400.0	1	1	2	0.0	0.0	1	0.227	0.46	5.531	5.562	11.0
5555.5557	400.0	1	2	400.99503	400.0	1	1	2	0.0	0.0	1	0.227	0.461	5.558	5.562	11.0
5555.5557	400.0	1	2	400.99503	400.0	1	1	2	0.0	0.0	1	0.227	0.461	5.563	5.562	11.0
5555.5557	400.0	1	2	400.99503	400.0	1	1	2	0.0	0.0	1	0.227	0.461	5.743	5.562	11.0
5555.5557	400.0	1	2	400.99503	400.0	1	1	2	0.0	0.0	1	0.227	0.46	5.514	5.562	11.0
5555.5557	400.0	1	2	400.99503	400.0	1	1	2	0.0	0.0	1	0.227	0.461	5.577	5.562	11.0
5555.5557	400.0	1	2	400.99503	400.0	1	1	2	0.0	0.0	1	0.227	0.461	5.558	5.562	11.0
5555.5557	400.0	1	2	400.99503	400.0	1	1	2	0.0	0.0	1	0.227	0.46	5.522	5.562	11.0
5555.5557	400.0	1	2	400.99503	400.0	1	1	2	0.0	0.0	1	0.227	0.46	5.515	5.562	11.0
5555.5557	400.0	1	2	400.99503	400.0	1	1	2	0.0	0.0	1	0.227	0.46	5.541	5.562	11.0
5555.5557	400.0	1	2	400.99503	400.0	1	1	2	0.0	0.0	1	0.227	0.46	5.544	5.562	11.0
5555.5557	400.0	1	2	400.99503	400.0	1	1	2	0.0	0.0	1	0.227	0.46	5.467	5.562	11.0
5555.5557	400.0	1	2	400.99503	400.0	1	1	2	0.0	0.0	1	0.227	0.46	5.551	5.562	11.0
5555.5557	400.0	1	2	400.99503	400.0	1	1	2	0.0	0.0	1	0.227	0.461	5.568	5.562	11.0
5555.5557	400.0	1	2	400.99503	400.0	1	1	2	0.0	0.0	1	0.227	0.461	5.622	5.562	11.0
5555.5557	400.0	1	2	400.99503	400.0	1	1	2	0.0	0.0	1	0.227	0.461	5.564	5.562	11.0
5555.5557	400.0	1	2	400.99503	400.0	1	1	2	0.0	0.0	1	0.227	0.461	5.6	5.562	11.0
5555.5557	400.0	1	2	400.99503	400.0	1	1	2	0.0	0.0	1	0.227	0.46	5.533	5.562	11.0
5555.5557	400.0	1	2	400.99503	400.0	1	1	2	0.0	0.0	1	0.227	0.461	5.593	5.562	11.0
5555.5557	400.0	1	2	400.99503	400.0	1	1	2	0.0	0.0	1	0.227	0.461	5.619	5.562	11.0
5555.5557	400.0	1	2	400.99503	400.0	1	1	2	0.0	0.0	1	0.227	0.461	5.685	5.562	11.0
5555.5557	400.0	1	2	400.99503	400.0	1	1	2	0.0	0.0	1	0.227	0.461	5.562	5.562	11.0
5555.5557	400.0	1	2	400.99503	400.0	1	1	2	0.0	0.0	1	0.227	0.46	5.518	5.562	11.0
5555.5557	400.0	1	2	400.99503	400.0	1	1	2	0.0	0.0	1	0.227	0.46	5.446	5.562	11.0
5555.5557	400.0	1	2	400.99503	400.0	1	1	2	0.0	0.0	1	0.227	0.461	5.566	5.562	11.0
5555.5557	400.0	1	2	400.99503	400.0	1	1	2	0.0	0.0	1	0.227	0.461	5.597	5.562	11.0
5555.5557	400.0	1	2	400.99503	400.0	1	1	2	0.0	0.0	1	0.227	0.461	5.581	5.562	11.0
0.0	0.0	1	2	400.99503	400.0	1	1	2	0.0	0.0	0	0.227	0.46	5.509	5.562	11.0
0.0	0.0	1	2	400.99503	400.0	1	1	2	0.0	0.0	0	0.227	0.461	5.571	5.562	11.0
0.0	0.0	1	2	400.99503	400.0	1	1	2	0.0	0.0	0	0.227	0.461	5.621	5.562	11.0
0.0	0.0	1	2	400.99503	400.0	1	1	2	0.0	0.0	0	0.227	0.458	5.186	5.169	11.0
0.0	0.0	1	2	400.99503	400.0	1	1	2	0.0	0.0	0	0.227	0.455	4.983	4.803	11.0
0.0	0.0	1	2	400.99503	400.0	1	1	2	0.0	0.0	0	0.226	0.449	4.757	4.803	11.0
0.0	0.0	1	2	400.99503	400.0	1	1	2	0.0	0.0	0	0.226	0.439	4.2	4.147	11.0
0.0	0.0	1	2	400.99503	400.0	1	1	2	0.0	0.0	0	0.226	0.431	4.137	4.147	11.0
0.0	0.0	1	2	400.99503	400.0	1	1	2	0.0	0.0	0	0.226	0.42	3.828	3.854	11.0
0.0	0.0	1	2	400.99503	400.0	1	1	2	0.0	0.0	0	0.226	0.406	3.325	3.328	11.0
0.0	0.0	1	2	400.99503	400.0	1	1	2	0.0	0.0	0	0.226	0.394	3.398	3.328	11.0
0.0	0.0	1	2	400.99503	400.0	1	1	2	0.0	0.0	0	0.226	0.379	2.93	2.874	11.0
0.0	0.0	1	2	400.99503	400.0	1	1	2	0.0	0.0	0	0.226	0.365	2.679	2.671	11.0
0.0	0.0	1	2	400.99503	400.0	1	1	2	0.0	0.0	0	0.226	0.351	2.662	2.671	11.0
0.0	0.0	1	2	400.99503	400.0	1	1	2	0.0	0.0	0	0.226	0.335	2.314	2.307	11.0
0.0	0.0	1	2	400.99503	400.0	1	1	2	0.0	0.0	0	0.226	0.321	2.329	2.307	11.0
0.0	0.0	1	2	400.99503	400.0	1	1	2	0.0	0.0	0	0.226	0.306	2.172	2.143	11.0
0.0	0.0	1	2	400.99503	400.0	1	1	2	0.0	0.0	0	0.226	0.291	1.842	1.85	11.0
0.0	0.0	1	2	400.99503	400.0	1	1	2	0.0	0.0	0	0.225	0.277	1.75	1.85	11.0
0.0	0.0	1	2	400.99503	400.0	1	1	2	0.0	0.0	0	0.225	0.263	1.623	1.599	11.0
0.0	0.0	1	2	400.99503	400.0	1	1	2	0.0	0.0	0	0.225	0.25	1.497	1.485	11.0
0.0	0.0	1	2	400.99503	400.0	1	1	2	0.0	0.0	0	0.225	0.238	1.505	1.485	11.0
0.0	0.0	1	2	400.99503	400.0	1	1	2	0.0	0.0	0	0.225	0.226	1.264	1.283	11.0
0.0	0.0	1	2	400.99503	400.0	1	1	2	0.0	0.0	0	0.225	0.215	1.327	1.283	11.0
0.0	0.0	1	2	400.99503	400.0	1	1	2	0.0	0.0	0	0.225	0.203	1.206	1.191	11.0
0.0	0.0	1	2	400.99503	400.0	1	1	2	0.0	0.0	0	0.225	0.192	1.01	1.029	11.0
0.0	0.0	1	2	400.99503	400.0	1	1	2	0.0	0.0	0	0.225	0.182	1.051	1.029	11.0
0.0	0.0	1	2	400.99503	400.0	1	1	2	0.0	0.0	0	0.225	0.171	0.911	0.956	11.0
0.0	0.0	1	2	400.99503	400.0	1	1	2	0.0	0.0	0	0.225	0.161	0.881	0.825	11.0
0.0	0.0	1	2	400.99503	400.0	1	1	2	0.0	0.0	0	0.225	0.152	0.743	0.825	11.0
0.0	0.0	1	2	400.99503	400.0	1	1	2	0.0	0.0	0	0.225	0.144	0.781	0.767	11.0
0.0	0.0	1	2	400.99503	400.0	1	1	2	0.0	0.0	0	0.225	0.137	0.741	0.767	11.0
0.0	0.0	1	2	400.99503	400.0	1	1	2	0.0	0.0	0	0.225	0.129	0.655	0.662	11.0
0.0	0.0	1	2	400.99503	400.0	1	1	2	0.0	0.0	0	0.225	0.121	0.624	0.615	11.0
0.0	0.0	1	2	400.99503	400.0	1	1	2	0.0	0.0	0	0.225	0.114	0.613	0.615	11.0
0.0	0.0	1	2	400.99503	400.0	1	1	2	0.0	0.0	0	0.225	0.108	0.547	0.531	11.0
0.0	0.0	1	2	400.99503	400.0	1	1	2	0.0	0.0	0	0.225	0.102	0.542	0.493	11.0
0.0	0.0	1	2	400.99503	400.0	1	1	2	0.0	0.0	0	0.225	0.096	0.462	0.493	11.0
0.0	0.0	1	2	400.99503	400.0	1	1	2	0.0	0.0	0	0.225	0.091	0.388	0.426	11.0
0.0	0.0	1	2	400.99503	400.0	1	1	2	0.0	0.0	0	0.225	0.085	0.427	0.426	11.0
0.0	0.0	1	2	400.99503	400.0	1	1	2	0.0	0.0	0	0.225	0.079	0.375	0.396	11.0
0.0	0.0	1	2	400.99503	400.0	1	1	2	0.0	0.0	0	0.225	0.074	0.246	0.341	11.0
0.0	0.0	1	2	400.99503	400.0	1	1	2	0.0	0.0	0	0.224	0.07	0.319	0.341	11.0
0.0	0.0	1	2	400.99503	400.0	1	1	2	0.0	0.0	0	0.224	0.066	0.309	0.317	11.0
0.0	0.0	1	2	400.99503	400.0	1	1	2	0.0	0.0	0	0.224	0.062	0.327	0.274	11.0
0.0	0.0	1	2	400.99503	400.0	1	1	2	0.0	0.0	0	0.224	0.059	0.282	0.274	11.0
0.0	0.0	1	2	400.99503	400.0	1	1	2	0.0	0.0	0	0.224	0.057	0.276	0.254	11.0
0.0	0.0	1	2	400.99503	400.0	1	1	2	0.0	0.0	0	0.224	0.053	0.249	0.254	11.0
0.0	0.0	1	2	400.99503	400.0	1	1	2	0.0	0.0	0	0.224	0.049	0.163	0.219	11.0
0.0	0.0	1	2	400.99503	400.0	1	1	2	0.0	0.0	0	0.224	0.045	0.211	0.189	11.0
0.0	0.0	1	2	400.99503	400.0	1	1	2	0.0	0.0	0	0.224	0.041	0.199	0.189	11.0
0.0	0.0	1	2	400.99503	400.0	1	1	2	0.0	0.0	0	0.224	0.038	0.177	0.176	11.0
0.0	0.0	1	2	400.99503	400.0	1	1	2	0.0	0.0	0	0.224	0.036	0.168	0.152	11.0
0.0	0.0	1	2	400.99503	400.0	1	1	2	0.0	0.0	0	0.224	0.034	0.173	0.152	11.0
0.0	0.0	1	2	400.99503	400.0	1	1	2	0.0	0.0	0	0.224	0.032	0.148	0.141	11.0
0.0	0.0	1	2	400.99503	400.0	1	1	2	0.0	0.0	0	0.224	0.03	0.158	0.141	11.0
0.0	0.0	1	2	400.99503	400.0	1	1	2	0.0	0.0	0	0.224	0.029	0.209	0.121	11.0
0.0	0.0	1	2	400.99503	400.0	1	1	2	0.0	0.0	0	0.224	0.027	0.133	0.113	11.0
0.0	0.0	1	2	400.99503	400.0	1	1	2	0.0	0.0	0	0.224	0.025	0.08	0.113	11.0
0.0	0.0	1	2	400.99503	400.0	1	1	2	0.0	0.0	0	0.224	0.023	0.112	0.097	11.0
0.0	0.0	1	2	400.99503	400.0	1	1	2	0.0	0.0	0	0.224	0.021	0.075	0.09	11.0
0.0	0.0	1	2	400.99503	400.0	1	1	2	0.0	0.0	0	0.224	0.02	0.076	0.09	11.0
0.0	0.0	1	2	400.99503	400.0	1	1	2	0.0	0.0	0	0.224	0.02	0.084	0.078	11.0
0.0	0.0	1	2	400.99503	400.0	1	1	2	0.0	0.0	0	0.224	0.02	0.108	0.078	11.0
0.0	0.0	1	2	400.99503	400.0	1	1	2	0.0	0.0	0	0.224	0.02	0.079	0.072	11.0
0.0	0.0	1	2	400.99503	400.0	1	1	2	0.0	0.0	0	0.224	0.02	0.088	0.062	11.0
0.0	0.0	1	2	400.99503	400.0	1	1	2	0.0	0.0	0	0.224	0.02	0.05	0.062	11.0
0.0	0.0	1	2	400.99503	400.0	1	1	2	0.0	0.0	0	0.224	0.02	0.047	0.053	11.0
0.0	0.0	1	2	400.99503	400.0	1	1	2	0.0	0.0	0	0.224	0.02	0.095	0.049	11.0
0.0	0.0	1	2	400.99503	400.0	1	1	2	0.0	0.0	0	0.224	0.02	0.103	0.049	11.0
0.0	0.0	1	2	400.99503	400.0	1	1	2	0.0	0.0	0	0.224	0.02	0.049	0.043	11.0
0.0	0.0	1	2	400.99503	400.0	1	1	2	0.0	0.0	0	0.224	0.02	0.058	0.043	11.0
0.0	0.0	1	2	400.99503	400.0	1	1	2	0.0	0.0	0	0.224	0.02	0.067	0.039	11.0
0.0	0.0	1	2	400.99503	400.0	1	1	2	0.0	0.0	0	0.224	0.02	0.065	0.034	11.0
0.0	0.0	1	2	400.99503	400.0	1	1	2	0.0	0.0	0	0.224	0.02	0.042	0.034	11.0
0.0	0.0	1	2	400.99503	400.0	1	1	2	0.0	0.0	0	0.224	0.02	0.02	0.031	11.0
0.0	0.0	1	2	400.99503	400.0	1	1	2	0.0	0.0	0	0.224	0.019	-0.068	0.027	11.0
0.0	0.0	1	2	400.99503	400.0	1	1	2	0.0	0.0	0	0.224	0.019	0.057	0.027	11.0
0.0	0.0	1	2	400.99503	400.0	1	1	2	0.0	0.0	0	0.224	0.019	0.05	0.025	11.0
0.0	0.0	1	2	400.99503	400.0	1	1	2	0.0	0.0	0	0.224	0.018	0.021	0.025	11.0
0.0	0.0	1	2	400.99503	400.0	1	1	2	0.0	0.0	0	0.224	0.018	0.037	0.021	11.0
0.0	0.0	1	2	400.99503	400.0	1	1	2	0.0	0.0	0	0.224	0.018	0.033	0.02	11.0
0.0	0.0	1	2	400.99503	400.0	1	1	2	0.0	0.0	0	0.224	0.018	0.0	0.02	11.0
0.0	0.0	1	2	400.99503	400.0	1	1	2	0.0	0.0	0	0.224	0.017	0.036	0.017	11.0
0.0	0.0	1	2	400.99503	400.0	1	1	2	0.0	0.0	0	0.224	0.017	0.037	0.014	11.0
0.0	0.0	1	2	400.99503	400.0	1	1	2	0.0	0.0	0	0.224	0.016	-0.026	0.014	11.0
0.0	0.0	1	2	400.99503	400.0	1	1	2	0.0	0.0	0	0.224	0.016	0.01	0.013	11.0
0.0	0.0	1	2	400.99503	400.0	1	1	2	0.0	0.0	0	0.224	0.015	-0.041	0.013	11.0
0.0	0.0	1	2	400.99503	400.0	1	1	2	0.0	0.0	0	0.224	0.013	-0.058	0.011	11.0
0.0	0.0	1	2	400.99503	400.0	1	1	2	0.0	0.0	0	0.224	0.013	0.067	0.01	11.0
0.0	0.0	1	2	400.99503	400.0	1	1	2	0.0	0.0	0	0.224	0.013	0.011	0.01	11.0
0.0	0.0	1	2	400.99503	400.0	1	1	2	0.0	0.0	0	0.224	0.012	-0.042	0.009	11.0
0.0	0.0	1	2	400.99503	400.0	1	1	2	0.0	0.0	0	0.224	0.011	0.0	0.008	11.0
0.0	0.0	1	2	400.99503	400.0	1	1	2	0.0	0.0	0	0.224	0.011	0.069	0.008	11.0
0.0	0.0	1	2	400.99503	400.0	1	1	2	0.0	0.0	0	0.224	0.011	0.055	0.007	11.0
0.0	0.0	1	2	400.99503	400.0	1	1	2	0.0	0.0	0	0.224	0.011	0.007	0.007	11.0
0.0	0.0	1	2	400.99503	400.0	1	1	2	0.0	0.0	0	0.224	0.011	0.011	0.006	11.0
0.0	0.0	1	2	400.99503	400.0	1	1	2	0.0	0.0	0	0.224	0.011	-0.003	0.005	11.0
0.0	0.0	1	2	400.99503	400.0	1	1	2	0.0	0.0	0	0.224	0.01	-0.049	0.005	11.0
0.0	0.0	1	2	400.99503	400.0	1	1	2	0.0	0.0	0	0.224	0.01	-0.002	0.005	11.0
0.0	0.0	1	2	400.99503	400.0	1	1	2	0.0	0.0	0	0.224	0.01	0.029	0.004	11.0
0.0	0.0	1	2	400.99503	400.0	1	1	2	0.0	0.0	0	0.224	0.01	0.022	0.004	11.0
0.0	0.0	1	2	400.99503	400.0	1	1	2	0.0	0.0	0	0.224	0.008	-0.012	0.003	11.0
0.0	0.0	1	2	400.99503	400.0	1	1	2	0.0	0.0	0	0.224	0.007	0.016	0.003	11.0
0.0	0.0	1	2	400.99503	400.0	1	1	2	0.0	0.0	0	0.224	0.006	-0.124	0.003	11.0
0.0	0.0	1	2	400.99503	400.0	1	1	2	0.0	0.0	0	0.224	0.005	-0.036	0.002	11.0
0.0	0.0	1	2	400.99503	400.0	1	1	2	0.0	0.0	0	0.224	0.005	0.018	0.002	11.0
0.0	0.0	1	2	400.99503	400.0	1	1	2	0.0	0.0	0	0.224	0.005	-0.001	0.002	11.0
0.0	0.0	1	2	400.99503	400.0	1	1	2	0.0	0.0	0	0.224	0.005	-0.011	0.001	11.0
0.0	0.0	1	2	400.99503	400.0	1	1	2	0.0	0.0	0	0.224	0.004	-0.025	0.001	11.0
0.0	0.0	1	2	400.99503	400.0	1	1	2	0.0	0.0	0	0.224	0.002	-0.039	0.001	11.0
0.0	0.0	1	2	400.99503	400.0	1	1	2	0.0	0.0	0	0.224	0.002	0.0	0.001	11.0
0.0	0.0	1	2	400.99503	400.0	1	1	2	0.0	0.0	0	0.224	0.002	0.005	0.001	11.0
0.0	0.0	1	2	400.99503	400.0	1	1	2	0.0	0.0	0	0.224	0.002	0.042	0.001	11.0
0.0	0.0	1	2	400.99503	400.0	1	1	2	0.0	0.0	0	0.224	0.001	0.051	0.001	11.0
0.0	0.0	1	2	400.99503	400.0	1	1	2	0.0	0.0	0	0.224	0.001	0.011	0.0	11.0
0.0	0.0	1	2	400.99503	400.0	1	1	2	0.0	0.0	0	0.224	0.0	-0.012	0.0	11.0
0.0	0.0	1	2	400.99503	400.0	1	1	2	0.0	0.0	0	0.224	0.0	0.033	0.0	11.0
0.0	0.0	1	2	400.99503	400.0	1	1	2	0.0	0.0	0	0.224	-0.001	-0.114	0.0	11.0
0.0	0.0	1	2	400.99503	400.0	1	1	2	0.0	0.0	0	0.224	-0.001	-0.017	0.0	11.0
0.0	0.0	1	2	400.99503	400.0	1	1	2	0.0	0.0	0	0.224	0.0	0.025	0.0	11.0
0.0	0.0	1	2	400.99503	400.0	1	1	2	0.0	0.0	0	0.224	0.0	0.005	0.0	11.0
0.0	0.0	1	2	400.99503	400.0	1	1	2	0.0	0.0	0	0.224	0.0	0.013	0.0	11.0
0.0	0.0	1	2	400.99503	400.0	1	1	2	0.0	0.0	0	0.224	0.0	0.003	0.0	11.0
0.0	0.0	1	2	400.99503	400.0	1	1	2	0.0	0.0	0	0.224	0.0	0.014	0.0	11.0
0.0	0.0	1	2	400.99503	400.0	1	1	2	0.0	0.0	0	0.224	0.0	-0.007	0.0	11.0
0.0	0.0	1	2	400.99503	400.0	1	1	2	0.0	0.0	0	0.224	0.0	0.002	0.0	11.0
0.0	0.0	1	2	400.99503	400.0	1	1	2	0.0	0.0	0	0.224	0.0	-0.001	0.0	11.0
0.0	0.0	1	2	400.99503	400.0	1	1	2	0.0	0.0	0	0.224	0.0	-0.001	0.0	11.0
0.0	0.0	1	2	400.99503	400.0	1	1	2	0.0	0.0	0	0.224	0.0	-0.003	0.0	11.0
0.0	0.0	1	2	400.99503	400.0	1	1	2	0.0	0.0	0	0.224	0.0	-0.004	0.0	11.0
0.0	0.0	1	2	400.99503	400.0	1	1	2	0.0	0.0	0	0.224	0.0	-0.005	0.0	11.0
0.0	0.0	1	2	400.99503	400.0	1	1	2	0.0	0.0	0	0.224	-0.001	-0.015	0.0	11.0
0.0	0.0	1	2	400.99503	400.0	1	1	2	0.0	0.0	0	0.224	0.0	0.0	0.0	11.0
0.0	0.0	1	2	400.99503	400.0	1	1	2	0.0	0.0	0	0.224	0.0	0.02	0.0	11.0
0.0	0.0	1	2	400.99503	400.0	1	1	2	0.0	0.0	0	0.224	0.0	0.013	0.0	11.0
0.0	0.0	1	2	400.99503	400.0	1	1	2	0.0	0.0	0	0.224	-0.001	-0.054	0.0	11.0
0.0	0.0	1	2	400.99503	400.0	1	1	2	0.0	0.0	0	0.224	0.0	-0.003	0.0	11.0
0.0	0.0	1	2	400.99503	400.0	1	1	2	0.0	0.0	0	0.224	0.0	0.0	0.0	11.0
0.0	0.0	1	2	400.99503	400.0	1	1	2	0.0	0.0	0	0.224	0.0	-0.009	0.0	11.0
0.0	0.0	1	2	400.99503	400.0	1	1	2	0.0	0.0	0	0.224	0.0	0.021	0.0	11.0
0.0	0.0	1	2	400.99503	400.0	1	1	2	0.0	0.0	0	0.224	0.0	0.026	0.0	11.0
0.0	0.0	1	2	400.99503	400.0	1	1	2	0.0	0.0	0	0.224	0.0	-0.004	0.0	11.0
0.0	0.0	1	2	400.99503	400.0	1	1	2	0.0	0.0	0	0.224	0.0	-0.008	0.0	11.0
0.0	0.0	1	2	400.99503	400.0	1	1	2	0.0	0.0	0	0.224	0.0	0.0	0.0	11.0
0.0	0.0	1	2	400.99503	400.0	1	1	2	0.0	0.0	0	0.224	-0.001	-0.031	0.0	11.0
0.0	0.0	1	2	400.99503	400.0	1	1	2	0.0	0.0	0	0.224	0.0	0.011	0.0	11.0
0.0	0.0	1	2	400.99503	400.0	1	1	2	0.0	0.0	0	0.224	0.0	-0.006	0.0	11.0
0.0	0.0	1	2	400.99503	400.0	1	1	2	0.0	0.0	0	0.224	0.0	0.031	0.0	11.0
0.0	0.0	1	2	400.99503	400.0	1	1	2	0.0	0.0	0	0.224	0.0	-0.006	0.0	11.0
0.0	0.0	1	2	400.99503	400.0	1	1	2	0.0	0.0	0	0.224	0.0	0.003	0.0	11.0
0.0	0.0	1	2	400.99503	400.0	1	1	2	0.0	0.0	0	0.224	0.0	-0.01	0.0	11.0
0.0	0.0	1	2	400.99503	400.0	1	1	2	0.0	0.0	0	0.224	0.0	0.0	0.0	11.0
0.0	0.0	1	2	400.99503	400.0	1	1	2	0.0	0.0	0	0.224	0.0	-0.003	0.0	11.0
0.0	0.0	1	2	400.99503	400.0	1	1	2	0.0	0.0	0	0.224	0.0	-0.006	0.0	11.0
0.0	0.0	1	2	400.99503	400.0	1	1	2	0.0	0.0	0	0.224	-0.001	-0.024	0.0	11.0
0.0	0.0	1	2	400.99503	400.0	1	1	2	0.0	0.0	0	0.224	0.0	0.02	0.0	11.0
0.0	0.0	1	2	400.99503	400.0	1	1	2	0.0	0.0	0	0.224	0.0	0.007	0.0	11.0
0.0	0.0	1	2	400.99503	400.0	1	1	2	0.0	0.0	0	0.224	0.0	0.014	0.0	11.0
0.0	0.0	1	2	400.99503	400.0	1	1	2	0.0	0.0	0	0.224	0.0	-0.007	0.0	11.0
0.0	0.0	1	2	400.99503	400.0	1	1	2	0.0	0.0	0	0.224	0.0	0.061	0.0	11.0
0.0	0.0	1	2	400.99503	400.0	1	1	2	0.0	0.0	0	0.224	0.0	0.01	0.0	11.0
0.0	0.0	1	2	400.99503	400.0	1	1	2	0.0	0.0	0	0.224	-0.001	-0.023	0.0	11.0
0.0	0.0	1	2	400.99503	400.0	1	1	2	0.0	0.0	0	0.224	0.0	-0.006	0.0	11.0
0.0	0.0	1	2	400.99503	400.0	1	1	2	0.0	0.0	0	0.224	-0.001	-0.137	0.0	11.0
0.0	0.0	1	2	400.99503	400.0	1	1	2	0.0	0.0	0	0.224	0.0	0.05	0.0	11.0
0.0	0.0	1	2	400.99503	400.0	1	1	2	0.0	0.0	0	0.224	0.0	0.008	0.0	11.0
0.0	0.0	1	2	400.99503	400.0	1	1	2	0.0	0.0	0	0.224	0.0	0.005	0.0	11.0
0.0	0.0	1	2	400.99503	400.0	1	1	2	0.0	0.0	0	0.224	0.0	0.015	0.0	11.0
0.0	0.0	1	2	400.99503	400.0	1	1	2	0.0	0.0	0	0.224	0.0	0.179	0.0	11.0
0.0	0.0	1	2	400.99503	400.0	1	1	2	0.0	0.0	0	0.224	0.0	0.006	0.0	11.0
0.0	0.0	1	2	400.99503	400.0	1	1	2	0.0	0.0	0	0.224	-0.001	-0.026	0.0	11.0
0.0	0.0	1	2	400.99503	400.0	1	1	2	0.0	0.0	0	0.224	0.0	-0.012	0.0	11.0
0.0	0.0	1	2	400.99503	400.0	1	1	2	0.0	0.0	0	0.224	-0.001	-0.028	0.0	11.0
0.0	0.0	1	2	400.99503	400.0	1	1	2	0.0	0.0	0	0.224	-0.001	-0.054	0.0	11.0
0.0	0.0	1	2	400.99503	400.0	1	1	2	0.0	0.0	0	0.224	0.0	0.023	0.0	11.0
0.0	0.0	1	2	400.99503	400.0	1	1	2	0.0	0.0	0	0.224	0.0	-0.006	0.0	11.0
0.0	0.0	1	2	400.99503	400.0	1	1	2	0.0	0.0	0	0.224	0.0	-0.008	0.0	11.0
0.0	0.0	1	2	400.99503	400.0	1	1	2	0.0	0.0	0	0.224	-0.001	-0.021	0.0	11.0
0.0	0.0	1	2	400.99503	400.0	1	1	2	0.0	0.0	0	0.224	-0.001	-0.093	0.0	11.0
0.0	0.0	1	2	400.99503	400.0	1	1	2	0.0	0.0	0	0.224	-0.001	-0.012	0.0	11.0
0.0	0.0	1	2	400.99503	400.0	1	1	2	0.0	0.0	0	0.224	0.0	-0.003	0.0	11.0
0.0	0.0	1	2	400.99503	400.0	1	1	2	0.0	0.0	0	0.224	0.0	0.069	0.0	11.0
0.0	0.0	1	2	400.99503	400.0	1	1	2	0.0	0.0	0	0.224	-0.001	-0.024	0.0	11.0
0.0	0.0	1	2	400.99503	400.0	1	1	2	0.0	0.0	0	0.224	-0.001	-0.028	0.0	11.0
0.0	0.0	1	2	400.99503	400.0	1	1	2	0.0	0.0	0	0.224	0.0	0.11	0.0	11.0
0.0	0.0	1	2	400.99503	400.0	1	1	2	0.0	0.0	0	0.224	0.0	0.047	0.0	11.0
0.0	0.0	1	2	400.99503	400.0	1	1	2	0.0	0.0	0	0.224	-0.001	-0.021	0.0	11.0
0.0	0.0	1	2	400.99503	400.0	1	1	2	0.0	0.0	0	0.224	0.0	0.018	0.0	11.0
0.0	0.0	1	2	400.99503	400.0	1	1	2	0.0	0.0	0	0.224	0.0	0.082	0.0	11.0
0.0	0.0	1	2	400.99503	400.0	1	1	2	0.0	0.0	0	0.224	0.0	0.021	0.0	11.0
0.0	0.0	1	2	400.99503	400.0	1	1	2	0.0	0.0	0	0.224	-0.001	-0.024	0.0	11.0
0.0	0.0	1	2	400.99503	400.0	1	1	2	0.0	0.0	0	0.224	0.0	-0.006	0.0	11.0
0.0	0.0	1	2	400.99503	400.0	1	1	2	0.0	0.0	0	0.224	0.0	-0.004	0.0	11.0
0.0	0.0	1	2	400.99503	400.0	1	1	2	0.0	0.0	0	0.224	0.0	0.102	0.0	11.0
0.0	0.0	1	2	400.99503	400.0	1	1	2	0.0	0.0	0	0.224	0.0	-0.001	0.0	11.0
0.0	0.0	1	2	400.99503	400.0	1	1	2	0.0	0.0	0	0.223	0.0	0.011	0.0	11.0
0.0	0.0	1	2	400.99503	400.0	1	1	2	0.0	0.0	0	0.223	-0.001	-0.027	0.0	11.0
0.0	0.0	1	2	400.99503	400.0	1	1	2	0.0	0.0	0	0.223	-0.001	-0.057	0.0	11.0
0.0	0.0	1	2	400.99503	400.0	1	1	2	0.0	0.0	0	0.223	-0.001	-0.036	0.0	11.0
0.0	0.0	1	2	400.99503	400.0	1	1	2	0.0	0.0	0	0.223	0.0	0.015	0.0	11.0
0.0	0.0	1	2	400.99503	400.0	1	1	2	0.0	0.0	0	0.223	0.0	0.003	0.0	11.0
0.0	0.0	1	2	400.99503	400.0	1	1	2	0.0	0.0	0	0.223	-0.001	-0.033	0.0	11.0
0.0	0.0	1	2	400.99503	400.0	1	1	2	0.0	0.0	0	0.223	0.0	-0.003	0.0	11.0
0.0	0.0	1	2	400.99503	400.0	1	1	2	0.0	0.0	0	0.223	0.0	0.239	0.0	11.0
0.0	0.0	1	2	400.99503	400.0	1	1	2	0.0	0.0	0	0.223	0.0	0.028	0.0	11.0
0.0	0.0	1	2	400.99503	400.0	1	1	2	0.0	0.0	0	0.223	0.0	0.022	0.0	11.0
0.0	0.0	1	2	400.99503	400.0	1	1	2	0.0	0.0	0	0.223	0.0	0.0	0.0	11.0
0.0	0.0	1	2	400.99503	400.0	1	1	2	0.0	0.0	0	0.223	0.0	0.038	0.0	11.0
0.0	0.0	1	2	400.99503	400.0	1	1	2	0.0	0.0	0	0.223	-0.001	-0.054	0.0	11.0
0.0	0.0	1	2	400.99503	400.0	1	1	2	0.0	0.0	0	0.223	0.0	0.013	0.0	11.0
0.0	0.0	1	2	400.99503	400.0	1	1	2	0.0	0.0	0	0.223	-0.001	-0.019	0.0	11.0
0.0	0.0	1	2	400.99503	400.0	1	1	2	0.0	0.0	0	0.223	0.0	0.045	0.0	11.0
0.0	0.0	1	2	400.99503	400.0	1	1	2	0.0	0.0	0	0.223	-0.001	-0.044	0.0	11.0
0.0	0.0	1	2	400.99503	400.0	1	1	2	0.0	0.0	0	0.223	0.0	0.005	0.0	11.0
0.0	0.0	1	2	400.99503	400.0	1	1	2	0.0	0.0	0	0.223	0.0	0.088	0.0	11.0
0.0	0.0	1	2	400.99503	400.0	1	1	2	0.0	0.0	0	0.223	0.0	0.01	0.0	11.0
0.0	0.0	1	2	400.99503	400.0	1	1	2	0.0	0.0	0	0.223	0.0	0.016	0.0	11.0
0.0	0.0	1	2	400.99503	400.0	1	1	2	0.0	0.0	0	0.223	0.0	0.045	0.0	11.0
0.0	0.0	1	2	400.99503	400.0	1	1	2	0.0	0.0	0	0.223	0.0	0.072	0.0	11.0
0.0	0.0	1	2	400.99503	400.0	1	1	2	0.0	0.0	0	0.223	-0.001	-0.039	0.0	11.0
0.0	0.0	1	2	400.99503	400.0	1	1	2	0.0	0.0	0	0.223	0.0	0.005	0.0	11.0
0.0	0.0	1	2	400.99503	400.0	1	1	2	0.0	0.0	0	0.223	0.0	0.033	0.0	11.0
0.0	0.0	1	2	400.99503	400.0	1	1	2	0.0	0.0	0	0.223	0.0	0.023	0.0	11.0
0.0	0.0	1	2	400.99503	400.0	1	1	2	0.0	0.0	0	0.223	0.0	-0.011	0.0	11.0
0.0	0.0	1	2	400.99503	400.0	1	1	2	0.0	0.0	0	0.223	0.0	0.018	0.0	11.0
0.0	0.0	1	2	400.99503	400.0	1	1	2	0.0	0.0	0	0.223	0.0	0.018	0.0	11.0
0.0	0.0	1	2	400.99503	400.0	1	1	2	0.0	0.0	0	0.223	0.0	0.028	0.0	11.0
0.0	0.0	1	2	400.99503	400.0	1	1	2	0.0	0.0	0	0.223	0.0	0.01	0.0	11.0
0.0	0.0	1	2	400.99503	400.0	1	1	2	0.0	0.0	0	0.223	0.0	0.01	0.0	11.0
0.0	0.0	1	2	400.99503	400.0	1	1	2	0.0	0.0	0	0.223	-0.001	-0.016	0.0	11.0
0.0	0.0	1	2	400.99503	400.0	1	1	2	0.0	0.0	0	0.223	-0.001	-0.067	0.0	11.0
0.0	0.0	1	2	400.99503	400.0	1	1	2	0.0	0.0	0	0.223	-0.001	-0.019	0.0	11.0
0.0	0.0	1	2	400.99503	400.0	1	1	2	0.0	0.0	0	0.223	0.0	0.011	0.0	11.0
0.0	0.0	1	2	400.99503	400.0	1	1	2	0.0	0.0	0	0.223	-0.001	-0.024	0.0	11.0
0.0	0.0	1	2	400.99503	400.0	1	1	2	0.0	0.0	0	0.223	0.0	0.031	0.0	11.0
0.0	0.0	1	2	400.99503	400.0	1	1	2	0.0	0.0	0	0.223	-0.001	-0.014	0.0	11.0
0.0	0.0	1	2	400.99503	400.0	1	1	2	0.0	0.0	0	0.223	-0.001	-0.031	0.0	11.0
0.0	0.0	1	2	400.99503	400.0	1	1	2	0.0	0.0	0	0.223	-0.001	-0.057	0.0	11.0
0.0	0.0	1	2	400.99503	400.0	1	1	2	0.0	0.0	0	0.223	-0.001	-0.145	0.0	11.0
0.0	0.0	1	2	400.99503	400.0	1	1	2	0.0	0.0	0	0.223	0.0	0.02	0.0	11.0
0.0	0.0	1	2	400.99503	400.0	1	1	2	0.0	0.0	0	0.223	-0.001	-0.075	0.0	11.0
0.0	0.0	1	2	400.99503	400.0	1	1	2	0.0	0.0	0	0.223	0.0	-0.004	0.0	11.0
0.0	0.0	1	2	400.99503	400.0	1	1	2	0.0	0.0	0	0.223	0.0	0.0	0.0	11.0
0.0	0.0	1	2	400.99503	400.0	1	1	2	0.0	0.0	0	0.223	0.0	0.025	0.0	11.0
0.0	0.0	1	2	400.99503	400.0	1	1	2	0.0	0.0	0	0.223	0.0	-0.007	0.0	11.0
0.0	0.0	1	2	400.99503	400.0	1	1	2	0.0	0.0	0	0.223	0.0	0.0	0.0	11.0
0.0	0.0	1	2	400.99503	400.0	1	1	2	0.0	0.0	0	0.223	-0.001	-0.016	0.0	11.0
0.0	0.0	1	2	400.99503	400.0	1	1	2	0.0	0.0	0	0.223	0.0	0.0	0.0	11.0
0.0	0.0	1	2	400.99503	400.0	1	1	2	0.0	0.0	0	0.223	0.0	0.029	0.0	11.0
0.0	0.0	1	2	400.99503	400.0	1	1	2	0.0	0.0	0	0.223	-0.001	-0.024	0.0	11.0
0.0	0.0	1	2	400.99503	400.0	1	1	2	0.0	0.0	0	0.223	0.0	0.028	0.0	11.0
0.0	0.0	1	2	400.99503	400.0	1	1	2	0.0	0.0	0	0.223	0.0	0.0	0.0	11.0
0.0	0.0	1	2	400.99503	400.0	1	1	2	0.0	0.0	0	0.223	-0.001	-0.054	0.0	11.0
0.0	0.0	1	2	400.99503	400.0	1	1	2	0.0	0.0	0	0.223	0.0	0.003	0.0	11.0
0.0	0.0	1	2	400.99503	400.0	1	1	2	0.0	0.0	0	0.223	0.0	0.003	0.0	11.0
0.0	0.0	1	2	400.99503	400.0	1	1	2	0.0	0.0	0	0.223	0.0	0.018	0.0	11.0
0.0	0.0	1	2	400.99503	400.0	1	1	2	0.0	0.0	0	0.223	0.0	0.043	0.0	11.0
4180.487	300.99503	2	2	400.99503	300.99503	1	2	2	0.0	0.0	1	0.223	0.0	0.174	0.0	11.0
4180.487	300.99503	2	2	400.99503	300.99503	0	2	2	0.0	0.0	1	0.223	0.0	0.013	0.0	11.0
4180.487	300.99503	2	2	400.99503	300.99503	0	2	2	0.0	0.0	1	0.223	0.0	-0.001	0.0	11.0
4180.487	300.99503	2	2	400.99503	300.99503	0	2	2	0.0	0.0	1	0.223	-0.001	-0.039	0.0	11.0
4180.487	300.99503	2	2	400.99503	300.99503	0	2	2	0.0	0.0	1	0.223	0.001	0.211	0.294	11.0
4180.487	300.99503	2	2	400.99503	300.99503	0	2	2	0.0	0.0	1	0.223	0.003	0.277	0.825	11.0
4180.487	300.99503	2	2	400.99503	300.99503	0	2	2	0.0	0.0	1	0.223	0.009	0.775	0.825	11.0
4180.487	300.99503	2	2	400.99503	300.99503	0	2	2	0.0	0.0	1	0.224	0.017	1.06	1.063	11.0
4180.487	300.99503	2	2	400.99503	300.99503	0	2	2	0.0	0.0	1	0.224	0.024	1.119	1.063	11.0
4180.487	300.99503	2	2	400.99503	300.99503	0	2	2	0.0	0.0	1	0.224	0.034	1.465	1.488	11.0
4180.487	300.99503	2	2	400.99503	300.99503	0	2	2	0.0	0.0	1	0.224	0.046	1.85	1.856	11.0
4180.487	300.99503	2	2	400.99503	300.99503	0	2	2	0.0	0.0	1	0.224	0.056	1.891	1.856	11.0
4180.487	300.99503	2	2	400.99503	300.99503	0	2	2	0.0	0.0	1	0.224	0.067	2.008	2.021	11.0
4180.487	300.99503	2	2	400.99503	300.99503	0	2	2	0.0	0.0	1	0.224	0.077	2.046	2.021	11.0
4180.487	300.99503	2	2	400.99503	300.99503	0	2	2	0.0	0.0	1	0.224	0.089	2.266	2.316	11.0
4180.487	300.99503	2	2	400.99503	300.99503	0	2	2	0.0	0.0	1	0.224	0.101	2.537	2.448	11.0
4180.487	300.99503	2	2	400.99503	300.99503	0	2	2	0.0	0.0	1	0.224	0.11	2.406	2.448	11.0
4180.487	300.99503	2	2	400.99503	300.99503	0	2	2	0.0	0.0	1	0.224	0.122	2.715	2.685	11.0
4180.487	300.99503	2	2	400.99503	300.99503	0	2	2	0.0	0.0	1	0.225	0.133	2.94	2.791	11.0
4180.487	300.99503	2	2	400.99503	300.99503	0	2	2	0.0	0.0	1	0.225	0.143	2.802	2.791	11.0
4180.487	300.99503	2	2	400.99503	300.99503	0	2	2	0.0	0.0	1	0.225	0.153	2.993	2.981	11.0
4180.487	300.99503	2	2	400.99503	300.99503	0	2	2	0.0	0.0	1	0.225	0.163	2.942	2.981	11.0
4180.487	300.99503	2	2	400.99503	300.99503	0	2	2	0.0	0.0	1	0.225	0.172	3.255	3.145	11.0
4180.487	300.99503	2	2	400.99503	300.99503	0	2	2	0.0	0.0	1	0.225	0.182	3.221	3.219	11.0
4180.487	300.99503	2	2	400.99503	300.99503	0	2	2	0.0	0.0	1	0.225	0.19	3.215	3.219	11.0
4180.487	300.99503	2	2	400.99503	300.99503	0	2	2	0.0	0.0	1	0.225	0.2	3.401	3.35	11.0
4180.487	300.99503	2	2	400.99503	300.99503	0	2	2	0.0	0.0	1	0.225	0.209	3.502	3.409	11.0
4180.487	300.99503	2	2	400.99503	300.99503	0	2	2	0.0	0.0	1	0.225	0.217	3.405	3.409	11.0
4180.487	300.99503	2	2	400.99503	300.99503	0	2	2	0.0	0.0	1	0.225	0.224	3.485	3.515	11.0
4180.487	300.99503	2	2	400.99503	300.99503	0	2	2	0.0	0.0	1	0.225	0.23	3.488	3.562	11.0
4180.487	300.99503	2	2	400.99503	300.99503	0	2	2	0.0	0.0	1	0.225	0.236	3.538	3.562	11.0
4180.487	300.99503	2	2	400.99503	300.99503	0	2	2	0.0	0.0	1	0.225	0.244	3.666	3.648	11.0
4180.487	300.99503	2	2	400.99503	300.99503	0	2	2	0.0	0.0	1	0.225	0.25	3.635	3.648	11.0
4180.487	300.99503	2	2	400.99503	300.99503	0	2	2	0.0	0.0	1	0.225	0.256	3.703	3.72	11.0
4180.487	300.99503	2	2	400.99503	300.99503	0	2	2	0.0	0.0	1	0.225	0.262	3.761	3.753	11.0
4180.487	300.99503	2	2	400.99503	300.99503	0	2	2	0.0	0.0	1	0.225	0.266	3.773	3.753	11.0
4180.487	300.99503	2	2	400.99503	300.99503	0	2	2	0.0	0.0	1	0.225	0.27	3.845	3.812	11.0
4180.487	300.99503	2	2	400.99503	300.99503	0	2	2	0.0	0.0	1	0.225	0.274	3.776	3.812	11.0
4180.487	300.99503	2	2	400.99503	300.99503	0	2	2	0.0	0.0	1	0.225	0.278	3.83	3.838	11.0
4180.487	300.99503	2	2	400.99503	300.99503	0	2	2	0.0	0.0	1	0.225	0.283	3.883	3.887	11.0
4180.487	300.99503	2	2	400.99503	300.99503	0	2	2	0.0	0.0	1	0.225	0.286	3.895	3.887	11.0
4180.487	300.99503	2	2	400.99503	300.99503	0	2	2	0.0	0.0	1	0.225	0.29	3.898	3.908	11.0
4180.487	300.99503	2	2	400.99503	300.99503	0	2	2	0.0	0.0	1	0.225	0.293	3.867	3.946	11.0
4180.487	300.99503	2	2	400.99503	300.99503	0	2	2	0.0	0.0	1	0.225	0.297	3.944	3.946	11.0
4180.487	300.99503	2	2	400.99503	300.99503	0	2	2	0.0	0.0	1	0.225	0.301	3.967	3.977	11.0
4180.487	300.99503	2	2	400.99503	300.99503	0	2	2	0.0	0.0	1	0.225	0.303	3.937	3.977	11.0
4180.487	300.99503	2	2	400.99503	300.99503	0	2	2	0.0	0.0	1	0.225	0.305	3.963	3.992	11.0
4180.487	300.99503	2	2	400.99503	300.99503	0	2	2	0.0	0.0	1	0.226	0.307	3.894	4.018	11.0
4180.487	300.99503	2	2	400.99503	300.99503	0	2	2	0.0	0.0	1	0.226	0.309	3.964	4.018	11.0
4180.487	300.99503	2	2	400.99503	300.99503	0	2	2	0.0	0.0	1	0.226	0.311	4.036	4.03	11.0
4180.487	300.99503	2	2	400.99503	300.99503	0	2	2	0.0	0.0	1	0.226	0.313	4.071	4.051	11.0
4180.487	300.99503	2	2	400.99503	300.99503	0	2	2	0.0	0.0	1	0.226	0.315	4.033	4.051	11.0
4180.487	300.99503	2	2	400.99503	300.99503	0	2	2	0.0	0.0	1	0.226	0.317	4.086	4.06	11.0
4180.487	300.99503	2	2	400.99503	300.99503	0	2	2	0.0	0.0	1	0.226	0.32	4.166	4.077	11.0
4180.487	300.99503	2	2	400.99503	300.99503	0	2	2	0.0	0.0	1	0.226	0.322	4.048	4.077	11.0
4180.487	300.99503	2	2	400.99503	300.99503	0	2	2	0.0	0.0	1	0.226	0.323	4.159	4.086	11.0
4180.487	300.99503	2	2	400.99503	300.99503	0	2	2	0.0	0.0	1	0.226	0.324	4.159	4.086	11.0
4180.487	300.99503	2	2	400.99503	300.99503	0	2	2	0.0	0.0	1	0.226	0.326	4.132	4.098	11.0
4180.487	300.99503	2	2	400.99503	300.99503	0	2	2	0.0	0.0	1	0.226	0.327	4.09	4.11	11.0
4180.487	300.99503	2	2	400.99503	300.99503	0	2	2	0.0	0.0	1	0.226	0.329	4.17	4.11	11.0
4180.487	300.99503	2	2	400.99503	300.99503	0	2	2	0.0	0.0	1	0.226	0.329	4.071	4.115	11.0
4180.487	300.99503	2	2	400.99503	300.99503	0	2	2	0.0	0.0	1	0.226	0.331	4.159	4.115	11.0
4180.487	300.99503	2	2	400.99503	300.99503	0	2	2	0.0	0.0	1	0.226	0.332	4.201	4.126	11.0
4180.487	300.99503	2	2	400.99503	300.99503	0	2	2	0.0	0.0	1	0.226	0.334	4.129	4.129	11.0
4180.487	300.99503	2	2	400.99503	300.99503	0	2	2	0.0	0.0	1	0.226	0.336	4.144	4.129	11.0
4180.487	300.99503	2	2	400.99503	300.99503	0	2	2	0.0	0.0	1	0.226	0.337	4.159	4.137	11.0
4180.487	300.99503	2	2	400.99503	300.99503	0	2	2	0.0	0.0	1	0.226	0.339	4.114	4.141	11.0
4180.487	300.99503	2	2	400.99503	300.99503	0	2	2	0.0	0.0	1	0.226	0.341	4.144	4.141	11.0
4180.487	300.99503	2	2	400.99503	300.99503	0	2	2	0.0	0.0	1	0.226	0.341	4.114	4.146	11.0
4180.487	300.99503	2	2	400.99503	300.99503	0	2	2	0.0	0.0	1	0.226	0.341	4.159	4.146	11.0
4180.487	300.99503	2	2	400.99503	300.99503	0	2	2	0.0	0.0	1	0.226	0.341	4.15	4.151	11.0
4180.487	300.99503	2	2	400.99503	300.99503	0	2	2	0.0	0.0	1	0.226	0.341	4.16	4.154	11.0
4180.487	300.99503	2	2	400.99503	300.99503	0	2	2	0.0	0.0	1	0.226	0.341	4.151	4.154	11.0
4180.487	300.99503	2	2	400.99503	300.99503	0	2	2	0.0	0.0	1	0.226	0.341	4.195	4.159	11.0
4180.487	300.99503	2	2	400.99503	300.99503	0	2	2	0.0	0.0	1	0.226	0.341	4.146	4.161	11.0
4180.487	300.99503	2	2	400.99503	300.99503	0	2	2	0.0	0.0	1	0.226	0.341	4.183	4.161	11.0
4180.487	300.99503	2	2	400.99503	300.99503	0	2	2	0.0	0.0	1	0.226	0.341	4.167	4.164	11.0
4180.487	300.99503	2	2	400.99503	300.99503	0	2	2	0.0	0.0	1	0.226	0.341	4.171	4.166	11.0
4180.487	300.99503	2	2	400.99503	300.99503	0	2	2	0.0	0.0	1	0.226	0.342	4.401	4.166	11.0
4180.487	300.99503	2	2	400.99503	300.99503	0	2	2	0.0	0.0	1	0.226	0.342	4.183	4.167	11.0
4180.487	300.99503	2	2	400.99503	300.99503	1	2	2	0.0	0.0	1	0.226	0.341	4.088	4.167	11.0
4180.487	300.99503	2	2	400.99503	300.99503	1	2	2	0.0	0.0	1	0.226	0.341	4.184	4.169	11.0
4180.487	300.99503	2	2	400.99503	300.99503	1	2	2	0.0	0.0	1	0.226	0.341	4.245	4.171	11.0
4180.487	300.99503	2	2	400.99503	300.99503	1	2	2	0.0	0.0	1	0.226	0.341	4.111	4.171	11.0
4180.487	300.99503	2	2	400.99503	300.99503	1	2	2	0.0	0.0	1	0.226	0.341	4.123	4.173	11.0
4180.487	300.99503	2	2	400.99503	300.99503	1	2	2	0.0	0.0	1	0.226	0.341	4.198	4.173	11.0
4180.487	300.99503	2	2	400.99503	300.99503	1	2	2	0.0	0.0	1	0.226	0.341	4.185	4.173	11.0
4180.487	300.99503	2	2	400.99503	300.99503	1	2	2	0.0	0.0	1	0.226	0.341	4.2	4.175	11.0
4180.487	300.99503	2	2	400.99503	300.99503	1	2	2	0.0	0.0	1	0.226	0.341	4.157	4.175	11.0
4180.487	300.99503	2	2	400.99503	300.99503	1	2	2	0.0	0.0	1	0.226	0.341	4.225	4.176	11.0
4180.487	300.99503	2	2	400.99503	300.99503	1	2	2	0.0	0.0	1	0.226	0.341	4.321	4.177	11.0
4180.487	300.99503	2	2	400.99503	300.99503	1	2	2	0.0	0.0	1	0.226	0.341	4.207	4.177	11.0
4180.487	300.99503	2	2	400.99503	300.99503	1	2	2	0.0	0.0	1	0.226	0.341	4.229	4.177	11.0
4180.487	300.99503	2	2	400.99503	300.99503	1	2	2	0.0	0.0	1	0.226	0.341	4.259	4.177	11.0
4180.487	300.99503	2	2	400.99503	300.99503	1	2	2	0.0	0.0	1	0.226	0.341	4.238	4.179	11.0
4180.487	300.99503	2	2	400.99503	300.99503	1	2	2	0.0	0.0	1	0.226	0.341	4.17	4.18	11.0
4180.487	300.99503	2	2	400.99503	300.99503	1	2	2	0.0	0.0	1	0.226	0.341	4.118	4.18	11.0
4180.487	300.99503	2	2	400.99503	300.99503	1	2	2	0.0	0.0	1	0.226	0.341	4.23	4.18	11.0
4180.487	300.99503	2	2	400.99503	300.99503	1	2	2	0.0	0.0	1	0.226	0.341	4.214	4.181	11.0
4180.487	300.99503	2	2	400.99503	300.99503	1	2	2	0.0	0.0	1	0.226	0.341	4.237	4.181	11.0
4180.487	300.99503	2	2	400.99503	300.99503	1	2	2	0.0	0.0	1	0.226	0.341	4.191	4.181	11.0
4180.487	300.99503	2	2	400.99503	300.99503	1	2	2	0.0	0.0	1	0.226	0.341	4.197	4.182	11.0
4180.487	300.99503	2	2	400.99503	300.99503	1	2	2	0.0	0.0	1	0.226	0.341	4.173	4.182	11.0
4180.487	300.99503	2	2	400.99503	300.99503	1	2	2	0.0	0.0	1	0.226	0.341	4.251	4.182	11.0
4180.487	300.99503	2	2	400.99503	300.99503	1	2	2	0.0	0.0	1	0.226	0.341	4.111	4.182	11.0
4180.487	300.99503	2	2	400.99503	300.99503	1	2	2	0.0	0.0	1	0.226	0.341	4.123	4.183	11.0
4180.487	300.99503	2	2	400.99503	300.99503	1	2	2	0.0	0.0	1	0.226	0.341	4.221	4.183	11.0
4180.487	300.99503	2	2	400.99503	300.99503	1	2	2	0.0	0.0	1	0.226	0.341	4.177	4.183	11.0
4180.487	300.99503	2	2	400.99503	300.99503	1	2	2	0.0	0.0	1	0.226	0.341	4.206	4.183	11.0
4180.487	300.99503	2	2	400.99503	300.99503	1	2	2	0.0	0.0	1	0.226	0.34	4.064	4.184	11.0
4180.487	300.99503	2	2	400.99503	300.99503	1	2	2	0.0	0.0	1	0.226	0.341	4.149	4.184	11.0
4180.487	300.99503	2	2	400.99503	300.99503	1	2	2	0.0	0.0	1	0.226	0.341	4.266	4.184	11.0
4180.487	300.99503	2	2	400.99503	300.99503	1	2	2	0.0	0.0	1	0.226	0.341	4.157	4.184	11.0
4180.487	300.99503	2	2	400.99503	300.99503	1	2	2	0.0	0.0	1	0.226	0.341	4.135	4.184	11.0
4180.487	300.99503	2	2	400.99503	300.99503	1	2	2	0.0	0.0	1	0.226	0.341	4.173	4.184	11.0
4180.487	300.99503	2	2	400.99503	300.99503	1	2	2	0.0	0.0	1	0.226	0.341	4.172	4.184	11.0
4180.487	300.99503	2	2	400.99503	300.99503	1	2	2	0.0	0.0	1	0.226	0.341	4.15	4.184	11.0
4180.487	300.99503	2	2	400.99503	300.99503	1	2	2	0.0	0.0	1	0.226	0.341	4.126	4.184	11.0
4180.487	300.99503	2	2	400.99503	300.99503	1	2	2	0.0	0.0	1	0.226	0.341	4.185	4.184	11.0
4180.487	300.99503	2	2	400.99503	300.99503	1	2	2	0.0	0.0	1	0.226	0.341	4.258	4.184	11.0
4180.487	300.99503	2	2	400.99503	300.99503	1	2	2	0.0	0.0	1	0.226	0.341	4.178	4.184	11.0
4180.487	300.99503	2	2	400.99503	300.99503	1	2	2	0.0	0.0	1	0.226	0.341	4.155	4.185	11.0
4180.487	300.99503	2	2	400.99503	300.99503	1	2	2	0.0	0.0	1	0.226	0.34	4.065	4.185	11.0
4180.487	300.99503	2	2	400.99503	300.99503	1	2	2	0.0	0.0	1	0.226	0.341	4.173	4.185	11.0
4180.487	300.99503	2	2	400.99503	300.99503	1	2	2	0.0	0.0	1	0.226	0.341	4.143	4.185	11.0
4180.487	300.99503	2	2	400.99503	300.99503	1	2	2	0.0	0.0	1	0.226	0.341	4.163	4.185	11.0
4180.487	300.99503	2	2	400.99503	300.99503	1	2	2	0.0	0.0	1	0.226	0.341	4.187	4.185	11.0
4180.487	300.99503	2	2	400.99503	300.99503	1	2	2	0.0	0.0	1	0.226	0.341	4.197	4.185	11.0
4180.487	300.99503	2	2	400.99503	300.99503	1	2	2	0.0	0.0	1	0.226	0.341	4.13	4.185	11.0
4180.487	300.99503	2	2	400.99503	300.99503	1	2	2	0.0	0.0	1	0.226	0.341	4.155	4.185	11.0
4180.487	300.99503	2	2	400.99503	300.99503	1	2	2	0.0	0.0	1	0.226	0.341	4.224	4.185	11.0
4180.487	300.99503	2	2	400.99503	300.99503	1	2	2	0.0	0.0	1	0.226	0.341	4.188	4.185	11.0
4180.487	300.99503	2	2	400.99503	300.99503	1	2	2	0.0	0.0	1	0.226	0.341	4.144	4.185	11.0
4180.487	300.99503	2	2	400.99503	300.99503	1	2	2	0.0	0.0	1	0.226	0.341	4.232	4.185	11.0
4180.487	300.99503	2	2	400.99503	300.99503	1	2	2	0.0	0.0	1	0.226	0.341	4.179	4.185	11.0
4180.487	300.99503	2	2	400.99503	300.99503	1	2	2	0.0	0.0	1	0.226	0.341	4.204	4.185	11.0
4180.487	300.99503	2	2	400.99503	300.99503	1	2	2	0.0	0.0	1	0.226	0.341	4.216	4.185	11.0
4180.487	300.99503	2	2	400.99503	300.99503	1	2	2	0.0	0.0	1	0.226	0.341	4.226	4.185	11.0
4180.487	300.99503	2	2	400.99503	300.99503	1	2	2	0.0	0.0	1	0.226	0.341	4.177	4.185	11.0
4180.487	300.99503	2	2	400.99503	300.99503	1	2	2	0.0	0.0	1	0.226	0.341	4.123	4.185	11.0
4180.487	300.99503	2	2	400.99503	300.99503	1	2	2	0.0	0.0	1	0.226	0.341	4.226	4.185	11.0
4180.487	300.99503	2	2	400.99503	300.99503	1	2	2	0.0	0.0	1	0.226	0.341	4.144	4.185	11.0
4180.487	300.99503	2	2	400.99503	300.99503	1	2	2	0.0	0.0	1	0.226	0.341	4.27	4.185	11.0
4180.487	300.99503	2	2	400.99503	300.99503	1	2	2	0.0	0.0	1	0.226	0.341	4.255	4.185	11.0
4180.487	300.99503	2	2	400.99503	300.99503	1	2	2	0.0	0.0	1	0.226	0.341	4.196	4.185	11.0
4180.487	300.99503	2	2	400.99503	300.99503	1	2	2	0.0	0.0	1	0.226	0.341	4.182	4.185	11.0
4180.487	300.99503	2	2	400.99503	300.99503	1	2	2	0.0	0.0	1	0.226	0.341	4.163	4.185	11.0
4180.487	300.99503	2	2	400.99503	300.99503	1	2	2	0.0	0.0	1	0.226	0.341	4.156	4.185	11.0
4180.487	300.99503	2	2	400.99503	300.99503	1	2	2	0.0	0.0	1	0.226	0.341	4.175	4.185	11.0
4180.487	300.99503	2	2	400.99503	300.99503	1	2	2	0.0	0.0	1	0.226	0.341	4.229	4.185	11.0
4180.487	300.99503	2	2	400.99503	300.99503	1	2	2	0.0	0.0	1	0.226	0.341	4.176	4.185	11.0
4180.487	300.99503	2	2	400.99503	300.99503	1	2	2	0.0	0.0	1	0.226	0.341	4.259	4.185	11.0
4180.487	300.99503	2	2	400.99503	300.99503	1	2	2	0.0	0.0	1	0.226	0.341	4.253	4.185	11.0
4180.487	300.99503	2	2	400.99503	300.99503	1	2	2	0.0	0.0	1	0.226	0.341	4.124	4.185	11.0
4180.487	300.99503	2	2	400.99503	300.99503	1	2	2	0.0	0.0	1	0.226	0.341	4.223	4.185	11.0
4180.487	300.99503	2	2	400.99503	300.99503	1	2	2	0.0	0.0	1	0.226	0.341	4.131	4.185	11.0
4180.487	300.99503	2	2	400.99503	300.99503	1	2	2	0.0	0.0	1	0.226	0.341	4.155	4.185	11.0
4180.487	300.99503	2	2	400.99503	300.99503	1	2	2	0.0	0.0	1	0.226	0.341	4.152	4.185	11.0
4180.487	300.99503	2	2	400.99503	300.99503	1	2	2	0.0	0.0	1	0.226	0.341	4.323	4.185	11.0
4180.487	300.99503	2	2	400.99503	300.99503	1	2	2	0.0	0.0	1	0.226	0.341	4.232	4.185	11.0
4180.487	300.99503	2	2	400.99503	300.99503	1	2	2	0.0	0.0	1	0.226	0.341	4.201	4.185	11.0
4180.487	300.99503	2	2	400.99503	300.99503	1	2	2	0.0	0.0	1	0.226	0.341	4.148	4.185	11.0
4180.487	300.99503	2	2	400.99503	300.99503	1	2	2	0.0	0.0	1	0.226	0.341	4.193	4.185	11.0
4180.487	300.99503	2	2	400.99503	300.99503	1	2	2	0.0	0.0	1	0.226	0.341	4.153	4.185	11.0
4180.487	300.99503	2	2	400.99503	300.99503	1	2	2	0.0	0.0	1	0.226	0.341	4.164	4.185	11.0
4180.487	300.99503	2	2	400.99503	300.99503	1	2	2	0.0	0.0	1	0.226	0.341	4.208	4.185	11.0
4180.487	300.99503	2	2	400.99503	300.99503	1	2	2	0.0	0.0	1	0.226	0.341	4.224	4.185	11.0
4180.487	300.99503	2	2	400.99503	300.99503	1	2	2	0.0	0.0	1	0.226	0.341	4.157	4.185	11.0
4180.487	300.99503	2	2	400.99503	300.99503	1	2	2	0.0	0.0	1	0.226	0.34	4.036	4.185	11.0
4180.487	300.99503	2	2	400.99503	300.99503	1	2	2	0.0	0.0	1	0.226	0.341	4.239	4.185	11.0
4180.487	300.99503	2	2	400.99503	300.99503	1	2	2	0.0	0.0	1	0.226	0.341	4.17	4.185	11.0
4180.487	300.99503	2	2	400.99503	300.99503	1	2	2	0.0	0.0	1	0.226	0.341	4.169	4.185	11.0
4180.487	300.99503	2	2	400.99503	300.99503	1	2	2	0.0	0.0	1	0.226	0.341	4.129	4.185	11.0
4180.487	300.99503	2	2	400.99503	300.99503	1	2	2	0.0	0.0	1	0.226	0.341	4.146	4.185	11.0
4180.487	300.99503	2	2	400.99503	300.99503	1	2	2	0.0	0.0	1	0.226	0.341	4.224	4.185	11.0
4180.487	300.99503	2	2	400.99503	300.99503	1	2	2	0.0	0.0	1	0.226	0.341	4.133	4.185	11.0
4180.487	300.99503	2	2	400.99503	300.99503	1	2	2	0.0	0.0	1	0.226	0.342	4.127	4.185	11.0
4180.487	300.99503	2	2	400.99503	300.99503	1	2	2	0.0	0.0	1	0.226	0.342	4.169	4.185	11.0
4180.487	300.99503	2	2	400.99503	300.99503	1	2	2	0.0	0.0	1	0.226	0.342	4.148	4.185	11.0
4180.487	300.99503	2	2	400.99503	300.99503	1	2	2	0.0	0.0	1	0.226	0.342	4.219	4.185	11.0
4180.487	300.99503	2	2	400.99503	300.99503	1	2	2	0.0	0.0	1	0.226	0.342	4.167	4.185	11.0
4180.487	300.99503	2	2	400.99503	300.99503	1	2	2	0.0	0.0	1	0.226	0.342	4.185	4.185	11.0
4180.487	300.99503	2	2	400.99503	300.99503	1	2	2	0.0	0.0	1	0.226	0.342	4.162	4.185	11.0
4180.487	300.99503	2	2	400.99503	300.99503	1	2	2	0.0	0.0	1	0.226	0.342	4.24	4.185	11.0
4180.487	300.99503	2	2	400.99503	300.99503	1	2	2	0.0	0.0	1	0.226	0.342	4.175	4.185	11.0
4180.487	300.99503	2	2	400.99503	300.99503	1	2	2	0.0	0.0	1	0.226	0.342	4.175	4.185	11.0
4180.487	300.99503	2	2	400.99503	300.99503	1	2	2	0.0	0.0	1	0.226	0.341	4.107	4.185	11.0
4180.487	300.99503	2	2	400.99503	300.99503	1	2	2	0.0	0.0	1	0.226	0.341	4.202	4.185	11.0
4180.487	300.99503	2	2	400.99503	300.99503	1	2	2	0.0	0.0	1	0.226	0.342	4.18	4.185	11.0
4180.487	300.99503	2	2	400.99503	300.99503	1	2	2	0.0	0.0	1	0.226	0.342	4.225	4.185	11.0
4180.487	300.99503	2	2	400.99503	300.99503	1	2	2	0.0	0.0	1	0.226	0.342	4.173	4.185	11.0
4180.487	300.99503	2	2	400.99503	300.99503	1	2	2	0.0	0.0	1	0.226	0.342	4.223	4.185	11.0
4180.487	300.99503	2	2	400.99503	300.99503	1	2	2	0.0	0.0	1	0.226	0.342	4.172	4.185	11.0
4180.487	300.99503	2	2	400.99503	300.99503	1	2	2	0.0	0.0	1	0.226	0.341	4.21	4.185	11.0
4180.487	300.99503	2	2	400.99503	300.99503	1	2	2	0.0	0.0	1	0.226	0.341	4.176	4.185	11.0
4180.487	300.99503	2	2	400.99503	300.99503	1	2	2	0.0	0.0	1	0.226	0.341	4.149	4.185	11.0
4180.487	300.99503	2	2	400.99503	300.99503	1	2	2	0.0	0.0	1	0.226	0.341	4.201	4.185	11.0
4180.487	300.99503	2	2	400.99503	300.99503	1	2	2	0.0	0.0	1	0.226	0.34	4.051	4.185	11.0
4180.487	300.99503	2	2	400.99503	300.99503	1	2	2	0.0	0.0	1	0.226	0.341	4.207	4.185	11.0
4180.487	300.99503	2	2	400.99503	300.99503	1	2	2	0.0	0.0	1	0.226	0.341	4.155	4.185	11.0
4180.487	300.99503	2	2	400.99503	300.99503	1	2	2	0.0	0.0	1	0.226	0.341	4.152	4.185	11.0
4180.487	300.99503	2	2	400.99503	300.99503	1	2	2	0.0	0.0	1	0.226	0.341	4.189	4.185	11.0
4180.487	300.99503	2	2	400.99503	300.99503	1	2	2	0.0	0.0	1	0.226	0.341	4.137	4.185	11.0
4180.487	300.99503	2	2	400.99503	300.99503	1	2	2	0.0	0.0	1	0.226	0.341	4.163	4.185	11.0
4180.487	300.99503	2	2	400.99503	300.99503	1	2	2	0.0	0.0	1	0.226	0.34	4.061	4.185	11.0
4180.487	300.99503	2	2	400.99503	300.99503	1	2	2	0.0	0.0	1	0.226	0.341	4.086	4.185	11.0
0.0	0.0	2	2	400.99503	300.99503	1	2	2	0.0	0.0	0	0.226	0.341	4.286	4.185	11.0
0.0	0.0	2	2	400.99503	300.99503	1	2	2	0.0	0.0	0	0.226	0.341	4.204	4.185	11.0
0.0	0.0	2	2	400.99503	300.99503	1	2	2	0.0	0.0	0	0.226	0.341	4.139	4.185	11.0
0.0	0.0	2	2	400.99503	300.99503	1	2	2	0.0	0.0	0	0.226	0.341	4.195	4.185	11.0
0.0	0.0	2	2	400.99503	300.99503	1	2	2	0.0	0.0	0	0.226	0.337	3.688	3.613	11.0
0.0	0.0	2	2	400.99503	300.99503	1	2	2	0.0	0.0	0	0.226	0.333	3.606	3.613	11.0
0.0	0.0	2	2	400.99503	300.99503	1	2	2	0.0	0.0	0	0.226	0.327	3.341	3.358	11.0
0.0	0.0	2	2	400.99503	300.99503	1	2	2	0.0	0.0	0	0.226	0.321	3.242	2.901	11.0
0.0	0.0	2	2	400.99503	300.99503	1	2	2	0.0	0.0	0	0.226	0.314	2.919	2.901	11.0
0.0	0.0	2	2	400.99503	300.99503	1	2	2	0.0	0.0	0	0.226	0.305	2.779	2.695	11.0
0.0	0.0	2	2	400.99503	300.99503	1	2	2	0.0	0.0	0	0.226	0.297	2.709	2.695	11.0
0.0	0.0	2	2	400.99503	300.99503	1	2	2	0.0	0.0	0	0.226	0.287	2.31	2.328	11.0
0.0	0.0	2	2	400.99503	300.99503	1	2	2	0.0	0.0	0	0.225	0.276	2.176	2.162	11.0
0.0	0.0	2	2	400.99503	300.99503	1	2	2	0.0	0.0	0	0.225	0.266	2.16	2.162	11.0
0.0	0.0	2	2	400.99503	300.99503	1	2	2	0.0	0.0	0	0.225	0.255	1.892	1.867	11.0
0.0	0.0	2	2	400.99503	300.99503	1	2	2	0.0	0.0	0	0.225	0.245	1.773	1.867	11.0
0.0	0.0	2	2	400.99503	300.99503	1	2	2	0.0	0.0	0	0.225	0.235	1.707	1.736	11.0
0.0	0.0	2	2	400.99503	300.99503	1	2	2	0.0	0.0	0	0.225	0.224	1.383	1.499	11.0
0.0	0.0	2	2	400.99503	300.99503	1	2	2	0.0	0.0	0	0.225	0.215	1.527	1.499	11.0
0.0	0.0	2	2	400.99503	300.99503	1	2	2	0.0	0.0	0	0.225	0.205	1.263	1.294	11.0
0.0	0.0	2	2	400.99503	300.99503	1	2	2	0.0	0.0	0	0.225	0.195	1.176	1.203	11.0
0.0	0.0	2	2	400.99503	300.99503	1	2	2	0.0	0.0	0	0.225	0.186	1.169	1.203	11.0
0.0	0.0	2	2	400.99503	300.99503	1	2	2	0.0	0.0	0	0.225	0.176	1.078	1.038	11.0
0.0	0.0	2	2	400.99503	300.99503	1	2	2	0.0	0.0	0	0.225	0.168	1.033	1.038	11.0
0.0	0.0	2	2	400.99503	300.99503	1	2	2	0.0	0.0	0	0.225	0.158	0.975	0.964	11.0
0.0	0.0	2	2	400.99503	300.99503	1	2	2	0.0	0.0	0	0.225	0.15	0.833	0.833	11.0
0.0	0.0	2	2	400.99503	300.99503	1	2	2	0.0	0.0	0	0.225	0.142	0.784	0.833	11.0
0.0	0.0	2	2	400.99503	300.99503	1	2	2	0.0	0.0	0	0.225	0.134	0.734	0.719	11.0
0.0	0.0	2	2	400.99503	300.99503	1	2	2	0.0	0.0	0	0.224	0.126	0.687	0.668	11.0
0.0	0.0	2	2	400.99503	300.99503	1	2	2	0.0	0.0	0	0.224	0.118	0.664	0.668	11.0
0.0	0.0	2	2	400.99503	300.99503	1	2	2	0.0	0.0	0	0.224	0.112	0.568	0.577	11.0
0.0	0.0	2	2	400.99503	300.99503	1	2	2	0.0	0.0	0	0.224	0.106	0.644	0.536	11.0
0.0	0.0	2	2	400.99503	300.99503	1	2	2	0.0	0.0	0	0.224	0.1	0.577	0.536	11.0
0.0	0.0	2	2	400.99503	300.99503	1	2	2	0.0	0.0	0	0.224	0.095	0.411	0.462	11.0
0.0	0.0	2	2	400.99503	300.99503	1	2	2	0.0	0.0	0	0.224	0.089	0.488	0.462	11.0
0.0	0.0	2	2	400.99503	300.99503	1	2	2	0.0	0.0	0	0.224	0.083	0.488	0.43	11.0
0.0	0.0	2	2	400.99503	300.99503	1	2	2	0.0	0.0	0	0.224	0.078	0.398	0.371	11.0
0.0	0.0	2	2	400.99503	300.99503	1	2	2	0.0	0.0	0	0.224	0.074	0.4	0.371	11.0
0.0	0.0	2	2	400.99503	300.99503	1	2	2	0.0	0.0	0	0.224	0.07	0.355	0.345	11.0
0.0	0.0	2	2	400.99503	300.99503	1	2	2	0.0	0.0	0	0.224	0.066	0.371	0.345	11.0
0.0	0.0	2	2	400.99503	300.99503	1	2	2	0.0	0.0	0	0.224	0.062	0.301	0.297	11.0
0.0	0.0	2	2	400.99503	300.99503	1	2	2	0.0	0.0	0	0.224	0.059	0.278	0.276	11.0
0.0	0.0	2	2	400.99503	300.99503	1	2	2	0.0	0.0	0	0.224	0.056	0.217	0.276	11.0
0.0	0.0	2	2	400.99503	300.99503	1	2	2	0.0	0.0	0	0.224	0.053	0.27	0.238	11.0
0.0	0.0	2	2	400.99503	300.99503	1	2	2	0.0	0.0	0	0.224	0.05	0.265	0.221	11.0
0.0	0.0	2	2	400.99503	300.99503	1	2	2	0.0	0.0	0	0.224	0.046	0.241	0.221	11.0
0.0	0.0	2	2	400.99503	300.99503	1	2	2	0.0	0.0	0	0.224	0.043	0.273	0.191	11.0
0.0	0.0	2	2	400.99503	300.99503	1	2	2	0.0	0.0	0	0.224	0.039	0.159	0.165	11.0
0.0	0.0	2	2	400.99503	300.99503	1	2	2	0.0	0.0	0	0.224	0.037	0.195	0.165	11.0
0.0	0.0	2	2	400.99503	300.99503	1	2	2	0.0	0.0	0	0.224	0.036	0.317	0.153	11.0
0.0	0.0	2	2	400.99503	300.99503	1	2	2	0.0	0.0	0	0.224	0.034	0.151	0.153	11.0
0.0	0.0	2	2	400.99503	300.99503	1	2	2	0.0	0.0	0	0.224	0.032	0.164	0.132	11.0
0.0	0.0	2	2	400.99503	300.99503	1	2	2	0.0	0.0	0	0.224	0.03	0.174	0.122	11.0
0.0	0.0	2	2	400.99503	300.99503	1	2	2	0.0	0.0	0	0.224	0.028	0.129	0.122	11.0
0.0	0.0	2	2	400.99503	300.99503	1	2	2	0.0	0.0	0	0.224	0.025	0.026	0.106	11.0
0.0	0.0	2	2	400.99503	300.99503	1	2	2	0.0	0.0	0	0.223	0.023	0.121	0.091	11.0
0.0	0.0	2	2	400.99503	300.99503	1	2	2	0.0	0.0	0	0.223	0.021	0.093	0.091	11.0
0.0	0.0	2	2	400.99503	300.99503	1	2	2	0.0	0.0	0	0.223	0.02	0.056	0.084	11.0
0.0	0.0	2	2	400.99503	300.99503	1	2	2	0.0	0.0	0	0.223	0.02	0.048	0.084	11.0
0.0	0.0	2	2	400.99503	300.99503	1	2	2	0.0	0.0	0	0.223	0.02	0.104	0.073	11.0
0.0	0.0	2	2	400.99503	300.99503	1	2	2	0.0	0.0	0	0.223	0.02	0.078	0.067	11.0
0.0	0.0	2	2	400.99503	300.99503	1	2	2	0.0	0.0	0	0.223	0.02	0.078	0.067	11.0
0.0	0.0	2	2	400.99503	300.99503	1	2	2	0.0	0.0	0	0.223	0.02	0.046	0.058	11.0
0.0	0.0	2	2	400.99503	300.99503	1	2	2	0.0	0.0	0	0.223	0.021	0.297	0.054	11.0
0.0	0.0	2	2	400.99503	300.99503	1	2	2	0.0	0.0	0	0.223	0.02	0.066	0.054	11.0
0.0	0.0	2	2	400.99503	300.99503	1	2	2	0.0	0.0	0	0.223	0.02	0.043	0.046	11.0
0.0	0.0	2	2	400.99503	300.99503	1	2	2	0.0	0.0	0	0.223	0.02	0.036	0.046	11.0
0.0	0.0	2	2	400.99503	300.99503	1	2	2	0.0	0.0	0	0.223	0.02	0.025	0.04	11.0
0.0	0.0	2	2	400.99503	300.99503	1	2	2	0.0	0.0	0	0.223	0.02	0.003	0.037	11.0
0.0	0.0	2	2	400.99503	300.99503	1	2	2	0.0	0.0	0	0.223	0.02	0.013	0.037	11.0
0.0	0.0	2	2	400.99503	300.99503	1	2	2	0.0	0.0	0	0.223	0.02	0.016	0.032	11.0
0.0	0.0	2	2	400.99503	300.99503	1	2	2	0.0	0.0	0	0.223	0.02	0.055	0.032	11.0
0.0	0.0	2	2	400.99503	300.99503	1	2	2	0.0	0.0	0	0.223	0.02	0.037	0.029	11.0
0.0	0.0	2	2	400.99503	300.99503	1	2	2	0.0	0.0	0	0.223	0.019	-0.081	0.025	11.0
0.0	0.0	2	2	400.99503	300.99503	1	2	2	0.0	0.0	0	0.223	0.019	0.005	0.025	11.0
0.0	0.0	2	2	400.99503	300.99503	1	2	2	0.0	0.0	0	0.223	0.019	0.033	0.023	11.0
0.0	0.0	2	2	400.99503	300.99503	1	2	2	0.0	0.0	0	0.223	0.019	0.035	0.02	11.0
0.0	0.0	2	2	400.99503	300.99503	1	2	2	0.0	0.0	0	0.223	0.019	0.008	0.02	11.0
0.0	0.0	2	2	400.99503	300.99503	1	2	2	0.0	0.0	0	0.223	0.019	0.038	0.017	11.0
0.0	0.0	2	2	400.99503	300.99503	1	2	2	0.0	0.0	0	0.223	0.019	0.0	0.016	11.0
0.0	0.0	2	2	400.99503	300.99503	1	2	2	0.0	0.0	0	0.223	0.019	0.011	0.016	11.0
0.0	0.0	2	2	400.99503	300.99503	1	2	2	0.0	0.0	0	0.223	0.018	0.006	0.013	11.0
0.0	0.0	2	2	400.99503	300.99503	1	2	2	0.0	0.0	0	0.223	0.018	0.013	0.013	11.0
0.0	0.0	2	2	400.99503	300.99503	1	2	2	0.0	0.0	0	0.223	0.017	0.051	0.012	11.0
0.0	0.0	2	2	400.99503	300.99503	1	2	2	0.0	0.0	0	0.223	0.017	0.23	0.01	11.0
0.0	0.0	2	2	400.99503	300.99503	1	2	2	0.0	0.0	0	0.223	0.017	0.041	0.01	11.0
0.0	0.0	2	2	400.99503	300.99503	1	2	2	0.0	0.0	0	0.223	0.016	-0.012	0.01	11.0
0.0	0.0	2	2	400.99503	300.99503	1	2	2	0.0	0.0	0	0.223	0.016	0.043	0.008	11.0
0.0	0.0	2	2	400.99503	300.99503	1	2	2	0.0	0.0	0	0.223	0.015	-0.02	0.008	11.0
0.0	0.0	2	2	400.99503	300.99503	1	2	2	0.0	0.0	0	0.223	0.015	-0.005	0.007	11.0
0.0	0.0	2	2	400.99503	300.99503	1	2	2	0.0	0.0	0	0.223	0.015	0.011	0.007	11.0
0.0	0.0	2	2	400.99503	300.99503	1	2	2	0.0	0.0	0	0.223	0.015	0.035	0.006	11.0
0.0	0.0	2	2	400.99503	300.99503	1	2	2	0.0	0.0	0	0.223	0.013	-0.026	0.006	11.0
0.0	0.0	2	2	400.99503	300.99503	1	2	2	0.0	0.0	0	0.223	0.011	-0.023	0.006	11.0
0.0	0.0	2	2	400.99503	300.99503	1	2	2	0.0	0.0	0	0.223	0.011	0.04	0.005	11.0
0.0	0.0	2	2	400.99503	300.99503	1	2	2	0.0	0.0	0	0.223	0.011	-0.006	0.004	11.0
0.0	0.0	2	2	400.99503	300.99503	1	2	2	0.0	0.0	0	0.223	0.011	0.015	0.004	11.0
0.0	0.0	2	2	400.99503	300.99503	1	2	2	0.0	0.0	0	0.223	0.011	0.055	0.003	11.0
0.0	0.0	2	2	400.99503	300.99503	1	2	2	0.0	0.0	0	0.223	0.011	0.03	0.003	11.0
0.0	0.0	2	2	400.99503	300.99503	1	2	2	0.0	0.0	0	0.223	0.011	-0.004	0.003	11.0
0.0	0.0	2	2	400.99503	300.99503	1	2	2	0.0	0.0	0	0.223	0.01	-0.004	0.002	11.0
0.0	0.0	2	2	400.99503	300.99503	1	2	2	0.0	0.0	0	0.223	0.009	-0.048	0.002	11.0
0.0	0.0	2	2	400.99503	300.99503	1	2	2	0.0	0.0	0	0.223	0.009	0.197	0.002	11.0
0.0	0.0	2	2	400.99503	300.99503	1	2	2	0.0	0.0	0	0.223	0.008	-0.001	0.002	11.0
0.0	0.0	2	2	400.99503	300.99503	1	2	2	0.0	0.0	0	0.223	0.008	-0.008	0.002	11.0
0.0	0.0	2	2	400.99503	300.99503	1	2	2	0.0	0.0	0	0.223	0.008	0.004	0.001	11.0
0.0	0.0	2	2	400.99503	300.99503	1	2	2	0.0	0.0	0	0.223	0.007	-0.098	0.001	11.0
0.0	0.0	2	2	400.99503	300.99503	1	2	2	0.0	0.0	0	0.223	0.007	-0.003	0.001	11.0
0.0	0.0	2	2	400.99503	300.99503	1	2	2	0.0	0.0	0	0.223	0.007	-0.011	0.001	11.0
0.0	0.0	2	2	400.99503	300.99503	1	2	2	0.0	0.0	0	0.223	0.006	0.055	0.001	11.0
0.0	0.0	2	2	400.99503	300.99503	1	2	2	0.0	0.0	0	0.223	0.005	-0.046	0.0	11.0
0.0	0.0	2	2	400.99503	300.99503	1	2	2	0.0	0.0	0	0.223	0.005	0.031	0.0	11.0
0.0	0.0	2	2	400.99503	300.99503	1	2	2	0.0	0.0	0	0.223	0.004	-0.026	0.0	11.0
0.0	0.0	2	2	400.99503	300.99503	1	2	2	0.0	0.0	0	0.223	0.003	0.083	0.0	11.0
0.0	0.0	2	2	400.99503	300.99503	1	2	2	0.0	0.0	0	0.223	0.001	-0.018	0.0	11.0
0.0	0.0	2	2	400.99503	300.99503	1	2	2	0.0	0.0	0	0.223	0.001	0.008	0.0	11.0
0.0	0.0	2	2	400.99503	300.99503	1	2	2	0.0	0.0	0	0.223	0.001	0.005	0.0	11.0
0.0	0.0	2	2	400.99503	300.99503	1	2	2	0.0	0.0	0	0.223	0.0	0.028	0.0	11.0
0.0	0.0	2	2	400.99503	300.99503	1	2	2	0.0	0.0	0	0.223	0.0	0.025	0.0	11.0
0.0	0.0	2	2	400.99503	300.99503	1	2	2	0.0	0.0	0	0.223	0.0	-0.011	0.0	11.0
0.0	0.0	2	2	400.99503	300.99503	1	2	2	0.0	0.0	0	0.223	0.0	0.017	0.0	11.0
0.0	0.0	2	2	400.99503	300.99503	1	2	2	0.0	0.0	0	0.223	0.0	-0.001	0.0	11.0
0.0	0.0	2	2	400.99503	300.99503	1	2	2	0.0	0.0	0	0.223	0.0	0.047	0.0	11.0
0.0	0.0	2	2	400.99503	300.99503	1	2	2	0.0	0.0	0	0.223	-0.001	-0.013	0.0	11.0
0.0	0.0	2	2	400.99503	300.99503	1	2	2	0.0	0.0	0	0.223	0.0	0.013	0.0	11.0
0.0	0.0	2	2	400.99503	300.99503	1	2	2	0.0	0.0	0	0.223	0.0	0.01	0.0	11.0
0.0	0.0	2	2	400.99503	300.99503	1	2	2	0.0	0.0	0	0.223	0.0	-0.008	0.0	11.0
0.0	0.0	2	2	400.99503	300.99503	1	2	2	0.0	0.0	0	0.223	0.0	-0.006	0.0	11.0
0.0	0.0	2	2	400.99503	300.99503	1	2	2	0.0	0.0	0	0.223	-0.001	-0.016	0.0	11.0
0.0	0.0	2	2	400.99503	300.99503	1	2	2	0.0	0.0	0	0.223	0.0	0.143	0.0	11.0
0.0	0.0	2	2	400.99503	300.99503	1	2	2	0.0	0.0	0	0.223	0.0	0.044	0.0	11.0
0.0	0.0	2	2	400.99503	300.99503	1	2	2	0.0	0.0	0	0.223	-0.001	-0.153	0.0	11.0
0.0	0.0	2	2	400.99503	300.99503	1	2	2	0.0	0.0	0	0.223	-0.001	-0.166	0.0	11.0
0.0	0.0	2	2	400.99503	300.99503	1	2	2	0.0	0.0	0	0.223	0.0	0.008	0.0	11.0
0.0	0.0	2	2	400.99503	300.99503	1	2	2	0.0	0.0	0	0.223	0.0	-0.004	0.0	11.0
0.0	0.0	2	2	400.99503	300.99503	1	2	2	0.0	0.0	0	0.223	0.0	0.033	0.0	11.0
0.0	0.0	2	2	400.99503	300.99503	1	2	2	0.0	0.0	0	0.223	0.0	-0.006	0.0	11.0
0.0	0.0	2	2	400.99503	300.99503	1	2	2	0.0	0.0	0	0.223	0.0	-0.008	0.0	11.0
0.0	0.0	2	2	400.99503	300.99503	1	2	2	0.0	0.0	0	0.223	0.0	-0.004	0.0	11.0
0.0	0.0	2	2	400.99503	300.99503	1	2	2	0.0	0.0	0	0.223	0.0	0.003	0.0	11.0
0.0	0.0	2	2	400.99503	300.99503	1	2	2	0.0	0.0	0	0.223	0.0	0.013	0.0	11.0
0.0	0.0	2	2	400.99503	300.99503	1	2	2	0.0	0.0	0	0.223	0.0	0.001	0.0	11.0
0.0	0.0	2	2	400.99503	300.99503	1	2	2	0.0	0.0	0	0.223	-0.001	-0.014	0.0	11.0
0.0	0.0	2	2	400.99503	300.99503	1	2	2	0.0	0.0	0	0.223	0.0	-0.004	0.0	11.0
0.0	0.0	2	2	400.99503	300.99503	1	2	2	0.0	0.0	0	0.223	0.0	0.02	0.0	11.0
0.0	0.0	2	2	400.99503	300.99503	1	2	2	0.0	0.0	0	0.223	0.0	0.021	0.0	11.0
0.0	0.0	2	2	400.99503	300.99503	1	2	2	0.0	0.0	0	0.223	0.0	0.02	0.0	11.0
0.0	0.0	2	2	400.99503	300.99503	1	2	2	0.0	0.0	0	0.223	0.0	0.001	0.0	11.0
0.0	0.0	2	2	400.99503	300.99503	1	2	2	0.0	0.0	0	0.223	0.0	-0.001	0.0	11.0
0.0	0.0	2	2	400.99503	300.99503	1	2	2	0.0	0.0	0	0.223	0.0	0.021	0.0	11.0
0.0	0.0	2	2	400.99503	300.99503	1	2	2	0.0	0.0	0	0.223	0.0	0.02	0.0	11.0
0.0	0.0	2	2	400.99503	300.99503	1	2	2	0.0	0.0	0	0.223	0.0	0.023	0.0	11.0
0.0	0.0	2	2	400.99503	300.99503	1	2	2	0.0	0.0	0	0.223	0.0	0.011	0.0	11.0
0.0	0.0	2	2	400.99503	300.99503	1	2	2	0.0	0.0	0	0.223	0.0	0.013	0.0	11.0
0.0	0.0	2	2	400.99503	300.99503	1	2	2	0.0	0.0	0	0.223	0.0	0.008	0.0	11.0
0.0	0.0	2	2	400.99503	300.99503	1	2	2	0.0	0.0	0	0.223	0.0	0.0	0.0	11.0
0.0	0.0	2	2	400.99503	300.99503	1	2	2	0.0	0.0	0	0.223	0.0	0.0	0.0	11.0
0.0	0.0	2	2	400.99503	300.99503	1	2	2	0.0	0.0	0	0.223	0.0	0.018	0.0	11.0
0.0	0.0	2	2	400.99503	300.99503	1	2	2	0.0	0.0	0	0.223	0.0	-0.003	0.0	11.0
0.0	0.0	2	2	400.99503	300.99503	1	2	2	0.0	0.0	0	0.223	-0.001	-0.019	0.0	11.0
0.0	0.0	2	2	400.99503	300.99503	1	2	2	0.0	0.0	0	0.223	0.0	-0.008	0.0	11.0
0.0	0.0	2	2	400.99503	300.99503	1	2	2	0.0	0.0	0	0.223	0.0	0.05	0.0	11.0
0.0	0.0	2	2	400.99503	300.99503	1	2	2	0.0	0.0	0	0.223	0.0	0.06	0.0	11.0
0.0	0.0	2	2	400.99503	300.99503	1	2	2	0.0	0.0	0	0.223	-0.001	-0.025	0.0	11.0
0.0	0.0	2	2	400.99503	300.99503	1	2	2	0.0	0.0	0	0.223	-0.001	-0.037	0.0	11.0
0.0	0.0	2	2	400.99503	300.99503	1	2	2	0.0	0.0	0	0.223	0.0	-0.002	0.0	11.0
0.0	0.0	2	2	400.99503	300.99503	1	2	2	0.0	0.0	0	0.223	0.0	0.041	0.0	11.0
0.0	0.0	2	2	400.99503	300.99503	1	2	2	0.0	0.0	0	0.223	-0.001	-0.041	0.0	11.0
0.0	0.0	2	2	400.99503	300.99503	1	2	2	0.0	0.0	0	0.223	0.0	-0.011	0.0	11.0
0.0	0.0	2	2	400.99503	300.99503	1	2	2	0.0	0.0	0	0.223	0.0	-0.003	0.0	11.0
0.0	0.0	2	2	400.99503	300.99503	1	2	2	0.0	0.0	0	0.223	0.0	0.035	0.0	11.0
0.0	0.0	2	2	400.99503	300.99503	1	2	2	0.0	0.0	0	0.223	0.0	0.0	0.0	11.0
0.0	0.0	2	2	400.99503	300.99503	1	2	2	0.0	0.0	0	0.223	-0.001	-0.03	0.0	11.0
0.0	0.0	2	2	400.99503	300.99503	1	2	2	0.0	0.0	0	0.223	0.0	0.043	0.0	11.0
0.0	0.0	2	2	400.99503	300.99503	1	2	2	0.0	0.0	0	0.223	0.0	0.039	0.0	11.0
0.0	0.0	2	2	400.99503	300.99503	1	2	2	0.0	0.0	0	0.223	0.0	0.016	0.0	11.0
0.0	0.0	2	2	400.99503	300.99503	1	2	2	0.0	0.0	0	0.223	0.0	0.001	0.0	11.0
0.0	0.0	2	2	400.99503	300.99503	1	2	2	0.0	0.0	0	0.223	-0.001	-0.058	0.0	11.0
0.0	0.0	2	2	400.99503	300.99503	1	2	2	0.0	0.0	0	0.223	-0.001	-0.016	0.0	11.0
0.0	0.0	2	2	400.99503	300.99503	1	2	2	0.0	0.0	0	0.223	0.0	-0.004	0.0	11.0
0.0	0.0	2	2	400.99503	300.99503	1	2	2	0.0	0.0	0	0.223	-0.001	-0.024	0.0	11.0
0.0	0.0	2	2	400.99503	300.99503	1	2	2	0.0	0.0	0	0.223	0.0	0.015	0.0	11.0
0.0	0.0	2	2	400.99503	300.99503	1	2	2	0.0	0.0	0	0.223	-0.001	-0.091	0.0	11.0
0.0	0.0	2	2	400.99503	300.99503	1	2	2	0.0	0.0	0	0.223	-0.001	-0.067	0.0	11.0
0.0	0.0	2	2	400.99503	300.99503	1	2	2	0.0	0.0	0	0.223	0.0	-0.003	0.0	11.0
0.0	0.0	2	2	400.99503	300.99503	1	2	2	0.0	0.0	0	0.223	0.0	-0.011	0.0	11.0
0.0	0.0	2	2	400.99503	300.99503	1	2	2	0.0	0.0	0	0.223	0.0	0.002	0.0	11.0
0.0	0.0	2	2	400.99503	300.99503	1	2	2	0.0	0.0	0	0.223	-0.001	-0.014	0.0	11.0
0.0	0.0	2	2	400.99503	300.99503	1	2	2	0.0	0.0	0	0.223	0.0	0.043	0.0	11.0
0.0	0.0	2	2	400.99503	300.99503	1	2	2	0.0	0.0	0	0.223	-0.001	-0.136	0.0	11.0
0.0	0.0	2	2	400.99503	300.99503	1	2	2	0.0	0.0	0	0.223	-0.001	-0.024	0.0	11.0
0.0	0.0	2	2	400.99503	300.99503	1	2	2	0.0	0.0	0	0.223	0.0	0.005	0.0	11.0
0.0	0.0	2	2	400.99503	300.99503	1	2	2	0.0	0.0	0	0.223	-0.001	-0.04	0.0	11.0
0.0	0.0	2	2	400.99503	300.99503	1	2	2	0.0	0.0	0	0.223	0.0	0.082	0.0	11.0
0.0	0.0	2	2	400.99503	300.99503	1	2	2	0.0	0.0	0	0.223	0.0	0.003	0.0	11.0
0.0	0.0	2	2	400.99503	300.99503	1	2	2	0.0	0.0	0	0.223	0.0	-0.005	0.0	11.0
0.0	0.0	2	2	400.99503	300.99503	1	2	2	0.0	0.0	0	0.223	-0.001	-0.056	0.0	11.0
0.0	0.0	2	2	400.99503	300.99503	1	2	2	0.0	0.0	0	0.223	-0.001	-0.017	0.0	11.0
0.0	0.0	2	2	400.99503	300.99503	1	2	2	0.0	0.0	0	0.223	0.0	0.008	0.0	11.0
0.0	0.0	2	2	400.99503	300.99503	1	2	2	0.0	0.0	0	0.223	-0.001	-0.146	0.0	11.0
0.0	0.0	2	2	400.99503	300.99503	1	2	2	0.0	0.0	0	0.223	0.0	0.009	0.0	11.0
0.0	0.0	2	2	400.99503	300.99503	1	2	2	0.0	0.0	0	0.223	0.0	0.037	0.0	11.0
0.0	0.0	2	2	400.99503	300.99503	1	2	2	0.0	0.0	0	0.223	-0.001	-0.074	0.0	11.0
0.0	0.0	2	2	400.99503	300.99503	1	2	2	0.0	0.0	0	0.223	0.0	0.018	0.0	11.0
0.0	0.0	2	2	400.99503	300.99503	1	2	2	0.0	0.0	0	0.223	-0.001	-0.101	0.0	11.0
0.0	0.0	2	2	400.99503	300.99503	1	2	2	0.0	0.0	0	0.223	0.0	0.013	0.0	11.0
0.0	0.0	2	2	400.99503	300.99503	1	2	2	0.0	0.0	0	0.223	-0.001	-0.021	0.0	11.0
0.0	0.0	2	2	400.99503	300.99503	1	2	2	0.0	0.0	0	0.223	0.0	0.006	0.0	11.0
0.0	0.0	2	2	400.99503	300.99503	1	2	2	0.0	0.0	0	0.223	-0.001	-0.021	0.0	11.0
0.0	0.0	2	2	400.99503	300.99503	1	2	2	0.0	0.0	0	0.223	0.0	0.02	0.0	11.0
0.0	0.0	2	2	400.99503	300.99503	1	2	2	0.0	0.0	0	0.223	0.0	0.012	0.0	11.0
0.0	0.0	2	2	400.99503	300.99503	1	2	2	0.0	0.0	0	0.223	0.0	0.026	0.0	11.0
0.0	0.0	2	2	400.99503	300.99503	1	2	2	0.0	0.0	0	0.223	0.0	0.035	0.0	11.0
0.0	0.0	2	2	400.99503	300.99503	1	2	2	0.0	0.0	0	0.223	0.0	0.005	0.0	11.0
0.0	0.0	2	2	400.99503	300.99503	1	2	2	0.0	0.0	0	0.223	-0.001	-0.068	0.0	11.0
0.0	0.0	2	2	400.99503	300.99503	1	2	2	0.0	0.0	0	0.223	0.0	0.008	0.0	11.0
0.0	0.0	2	2	400.99503	300.99503	1	2	2	0.0	0.0	0	0.223	-0.001	-0.142	0.0	11.0
0.0	0.0	2	2	400.99503	300.99503	1	2	2	0.0	0.0	0	0.223	0.0	-0.007	0.0	11.0
0.0	0.0	2	2	400.99503	300.99503	1	2	2	0.0	0.0	0	0.223	0.0	0.018	0.0	11.0
0.0	0.0	2	2	400.99503	300.99503	1	2	2	0.0	0.0	0	0.223	0.0	0.003	0.0	11.0
0.0	0.0	2	2	400.99503	300.99503	1	2	2	0.0	0.0	0	0.223	0.0	-0.01	0.0	11.0
0.0	0.0	2	2	400.99503	300.99503	1	2	2	0.0	0.0	0	0.223	0.0	0.011	0.0	11.0
0.0	0.0	2	2	400.99503	300.99503	1	2	2	0.0	0.0	0	0.223	0.0	0.053	0.0	11.0
0.0	0.0	2	2	400.99503	300.99503	1	2	2	0.0	0.0	0	0.223	0.0	0.0	0.0	11.0
0.0	0.0	2	2	400.99503	300.99503	1	2	2	0.0	0.0	0	0.223	0.0	-0.004	0.0	11.0
0.0	0.0	2	2	400.99503	300.99503	1	2	2	0.0	0.0	0	0.223	-0.001	-0.034	0.0	11.0
0.0	0.0	2	2	400.99503	300.99503	1	2	2	0.0	0.0	0	0.223	0.0	0.018	0.0	11.0
0.0	0.0	2	2	400.99503	300.99503	1	2	2	0.0	0.0	0	0.223	0.0	0.001	0.0	11.0
0.0	0.0	2	2	400.99503	300.99503	1	2	2	0.0	0.0	0	0.223	0.0	0.029	0.0	11.0
0.0	0.0	2	2	400.99503	300.99503	1	2	2	0.0	0.0	0	0.223	0.0	0.045	0.0	11.0
0.0	0.0	2	2	400.99503	300.99503	1	2	2	0.0	0.0	0	0.223	0.0	0.019	0.0	11.0
0.0	0.0	2	2	400.99503	300.99503	1	2	2	0.0	0.0	0	0.223	0.0	0.024	0.0	11.0
0.0	0.0	2	2	400.99503	300.99503	1	2	2	0.0	0.0	0	0.223	-0.001	-0.067	0.0	11.0
0.0	0.0	2	2	400.99503	300.99503	1	2	2	0.0	0.0	0	0.223	0.0	0.044	0.0	11.0
0.0	0.0	2	2	400.99503	300.99503	1	2	2	0.0	0.0	0	0.223	0.0	0.003	0.0	11.0
0.0	0.0	2	2	400.99503	300.99503	1	2	2	0.0	0.0	0	0.223	0.0	0.006	0.0	11.0
0.0	0.0	2	2	400.99503	300.99503	1	2	2	0.0	0.0	0	0.223	0.0	-0.006	0.0	11.0
0.0	0.0	2	2	400.99503	300.99503	1	2	2	0.0	0.0	0	0.223	0.0	0.005	0.0	11.0
0.0	0.0	2	2	400.99503	300.99503	1	2	2	0.0	0.0	0	0.223	0.0	0.013	0.0	11.0
0.0	0.0	2	2	400.99503	300.99503	1	2	2	0.0	0.0	0	0.223	0.0	0.028	0.0	11.0
0.0	0.0	2	2	400.99503	300.99503	1	2	2	0.0	0.0	0	0.223	-0.001	-0.089	0.0	11.0
0.0	0.0	2	2	400.99503	300.99503	1	2	2	0.0	0.0	0	0.223	0.0	-0.003	0.0	11.0
0.0	0.0	2	2	400.99503	300.99503	1	2	2	0.0	0.0	0	0.223	-0.001	-0.026	0.0	11.0
0.0	0.0	2	2	400.99503	300.99503	1	2	2	0.0	0.0	0	0.223	-0.001	-0.097	0.0	11.0
0.0	0.0	2	2	400.99503	300.99503	1	2	2	0.0	0.0	0	0.223	0.0	0.121	0.0	11.0
0.0	0.0	2	2	400.99503	300.99503	1	2	2	0.0	0.0	0	0.223	0.0	-0.003	0.0	11.0
0.0	0.0	2	2	400.99503	300.99503	1	2	2	0.0	0.0	0	0.223	0.0	0.041	0.0	11.0
0.0	0.0	2	2	400.99503	300.99503	1	2	2	0.0	0.0	0	0.223	0.0	-0.006	0.0	11.0
0.0	0.0	2	2	400.99503	300.99503	1	2	2	0.0	0.0	0	0.223	0.0	0.005	0.0	11.0
0.0	0.0	2	2	400.99503	300.99503	1	2	2	0.0	0.0	0	0.223	-0.001	-0.016	0.0	11.0
0.0	0.0	2	2	400.99503	300.99503	1	2	2	0.0	0.0	0	0.223	-0.001	-0.028	0.0	11.0
0.0	0.0	2	2	400.99503	300.99503	1	2	2	0.0	0.0	0	0.223	0.0	0.0	0.0	11.0
0.0	0.0	2	2	400.99503	300.99503	1	2	2	0.0	0.0	0	0.223	0.0	0.006	0.0	11.0
0.0	0.0	2	2	400.99503	300.99503	1	2	2	0.0	0.0	0	0.223	0.0	0.008	0.0	11.0
0.0	0.0	2	2	400.99503	300.99503	1	2	2	0.0	0.0	0	0.223	0.0	0.002	0.0	11.0
0.0	0.0	2	2	400.99503	300.99503	1	2	2	0.0	0.0	0	0.223	-0.001	-0.016	0.0	11.0
0.0	0.0	2	2	400.99503	300.99503	1	2	2	0.0	0.0	0	0.223	0.0	0.007	0.0	11.0
0.0	0.0	2	2	400.99503	300.99503	1	2	2	0.0	0.0	0	0.223	-0.001	-0.019	0.0	11.0
0.0	0.0	2	2	400.99503	300.99503	1	2	2	0.0	0.0	0	0.223	0.0	0.008	0.0	11.0
2805.4175	201.99005	3	2	400.99503	201.99005	1	2	2	0.0	0.0	1	0.223	0.0	0.0	0.0	11.0
2805.4175	201.99005	3	2	400.99503	201.99005	1	2	2	0.0	0.0	1	0.223	-0.001	-0.034	0.0	11.0
2805.4175	201.99005	3	2	400.99503	201.99005	0	2	2	0.0	0.0	1	0.223	-0.001	-0.092	0.0	11.0
2805.4175	201.99005	3	2	400.99503	201.99005	0	2	2	0.0	0.0	1	0.223	-0.001	-0.202	0.0	11.0
2805.4175	201.99005	3	2	400.99503	201.99005	0	2	2	0.0	0.0	1	0.223	0.0	0.106	0.382	11.0
2805.4175	201.99005	3	2	400.99503	201.99005	0	2	2	0.0	0.0	1	0.223	0.003	0.504	0.382	11.0
2805.4175	201.99005	3	2	400.99503	201.99005	0	2	2	0.0	0.0	1	0.223	0.007	0.531	0.553	11.0
2805.4175	201.99005	3	2	400.99503	201.99005	0	2	2	0.0	0.0	1	0.223	0.011	0.535	0.553	11.0
2805.4175	201.99005	3	2	400.99503	201.99005	0	2	2	0.0	0.0	1	0.223	0.017	0.811	0.861	11.0
2805.4175	201.99005	3	2	400.99503	201.99005	0	2	2	0.0	0.0	1	0.223	0.023	0.929	0.998	11.0
2805.4175	201.99005	3	2	400.99503	201.99005	0	2	2	0.0	0.0	1	0.223	0.028	1.023	0.998	11.0
2805.4175	201.99005	3	2	400.99503	201.99005	0	2	2	0.0	0.0	1	0.223	0.035	1.211	1.245	11.0
2805.4175	201.99005	3	2	400.99503	201.99005	0	2	2	0.0	0.0	1	0.223	0.042	1.246	1.356	11.0
2805.4175	201.99005	3	2	400.99503	201.99005	0	2	2	0.0	0.0	1	0.223	0.048	1.394	1.356	11.0
2805.4175	201.99005	3	2	400.99503	201.99005	0	2	2	0.0	0.0	1	0.223	0.056	1.618	1.554	11.0
2805.4175	201.99005	3	2	400.99503	201.99005	0	2	2	0.0	0.0	1	0.223	0.064	1.578	1.554	11.0
2805.4175	201.99005	3	2	400.99503	201.99005	0	2	2	0.0	0.0	1	0.223	0.072	1.761	1.725	11.0
2805.4175	201.99005	3	2	400.99503	201.99005	0	2	2	0.0	0.0	1	0.224	0.08	1.749	1.801	11.0
2805.4175	201.99005	3	2	400.99503	201.99005	0	2	2	0.0	0.0	1	0.224	0.087	1.706	1.801	11.0
2805.4175	201.99005	3	2	400.99503	201.99005	0	2	2	0.0	0.0	1	0.224	0.093	1.907	1.938	11.0
2805.4175	201.99005	3	2	400.99503	201.99005	0	2	2	0.0	0.0	1	0.224	0.1	1.97	2.0	11.0
2805.4175	201.99005	3	2	400.99503	201.99005	0	2	2	0.0	0.0	1	0.224	0.107	2.013	2.0	11.0
2805.4175	201.99005	3	2	400.99503	201.99005	0	2	2	0.0	0.0	1	0.224	0.113	2.085	2.111	11.0
2805.4175	201.99005	3	2	400.99503	201.99005	0	2	2	0.0	0.0	1	0.224	0.119	2.056	2.111	11.0
2805.4175	201.99005	3	2	400.99503	201.99005	0	2	2	0.0	0.0	1	0.224	0.124	2.158	2.159	11.0
2805.4175	201.99005	3	2	400.99503	201.99005	0	2	2	0.0	0.0	1	0.224	0.13	2.262	2.249	11.0
2805.4175	201.99005	3	2	400.99503	201.99005	0	2	2	0.0	0.0	1	0.224	0.136	2.206	2.249	11.0
2805.4175	201.99005	3	2	400.99503	201.99005	0	2	2	0.0	0.0	1	0.224	0.142	2.26	2.288	11.0
2805.4175	201.99005	3	2	400.99503	201.99005	0	2	2	0.0	0.0	1	0.224	0.146	2.375	2.358	11.0
2805.4175	201.99005	3	2	400.99503	201.99005	0	2	2	0.0	0.0	1	0.224	0.15	2.345	2.358	11.0
2805.4175	201.99005	3	2	400.99503	201.99005	0	2	2	0.0	0.0	1	0.224	0.155	2.385	2.42	11.0
2805.4175	201.99005	3	2	400.99503	201.99005	0	2	2	0.0	0.0	1	0.224	0.161	2.431	2.42	11.0
2805.4175	201.99005	3	2	400.99503	201.99005	0	2	2	0.0	0.0	1	0.224	0.165	2.517	2.448	11.0
2805.4175	201.99005	3	2	400.99503	201.99005	0	2	2	0.0	0.0	1	0.224	0.169	2.467	2.472	11.0
2805.4175	201.99005	3	2	400.99503	201.99005	0	2	2	0.0	0.0	1	0.224	0.173	2.472	2.472	11.0
2805.4175	201.99005	3	2	400.99503	201.99005	0	2	2	0.0	0.0	1	0.224	0.177	2.515	2.518	11.0
2805.4175	201.99005	3	2	400.99503	201.99005	0	2	2	0.0	0.0	1	0.224	0.181	2.602	2.558	11.0
2805.4175	201.99005	3	2	400.99503	201.99005	0	2	2	0.0	0.0	1	0.224	0.183	2.59	2.558	11.0
2805.4175	201.99005	3	2	400.99503	201.99005	0	2	2	0.0	0.0	1	0.224	0.185	2.563	2.575	11.0
2805.4175	201.99005	3	2	400.99503	201.99005	0	2	2	0.0	0.0	1	0.224	0.187	2.543	2.575	11.0
2805.4175	201.99005	3	2	400.99503	201.99005	0	2	2	0.0	0.0	1	0.224	0.189	2.636	2.607	11.0
2805.4175	201.99005	3	2	400.99503	201.99005	0	2	2	0.0	0.0	1	0.224	0.191	2.659	2.622	11.0
2805.4175	201.99005	3	2	400.99503	201.99005	0	2	2	0.0	0.0	1	0.224	0.193	2.603	2.622	11.0
2805.4175	201.99005	3	2	400.99503	201.99005	0	2	2	0.0	0.0	1	0.224	0.196	2.664	2.647	11.0
2805.4175	201.99005	3	2	400.99503	201.99005	0	2	2	0.0	0.0	1	0.224	0.199	2.65	2.668	11.0
2805.4175	201.99005	3	2	400.99503	201.99005	0	2	2	0.0	0.0	1	0.224	0.201	2.628	2.668	11.0
2805.4175	201.99005	3	2	400.99503	201.99005	0	2	2	0.0	0.0	1	0.224	0.203	2.668	2.678	11.0
2805.4175	201.99005	3	2	400.99503	201.99005	0	2	2	0.0	0.0	1	0.224	0.204	2.653	2.678	11.0
2805.4175	201.99005	3	2	400.99503	201.99005	0	2	2	0.0	0.0	1	0.224	0.206	2.732	2.696	11.0
2805.4175	201.99005	3	2	400.99503	201.99005	0	2	2	0.0	0.0	1	0.224	0.208	2.665	2.704	11.0
2805.4175	201.99005	3	2	400.99503	201.99005	0	2	2	0.0	0.0	1	0.224	0.21	2.688	2.704	11.0
2805.4175	201.99005	3	2	400.99503	201.99005	0	2	2	0.0	0.0	1	0.224	0.211	2.563	2.718	11.0
2805.4175	201.99005	3	2	400.99503	201.99005	0	2	2	0.0	0.0	1	0.224	0.213	2.737	2.724	11.0
2805.4175	201.99005	3	2	400.99503	201.99005	0	2	2	0.0	0.0	1	0.224	0.215	2.711	2.724	11.0
2805.4175	201.99005	3	2	400.99503	201.99005	0	2	2	0.0	0.0	1	0.224	0.217	2.744	2.736	11.0
2805.4175	201.99005	3	2	400.99503	201.99005	0	2	2	0.0	0.0	1	0.224	0.219	2.7	2.736	11.0
2805.4175	201.99005	3	2	400.99503	201.99005	0	2	2	0.0	0.0	1	0.224	0.221	2.789	2.742	11.0
2805.4175	201.99005	3	2	400.99503	201.99005	0	2	2	0.0	0.0	1	0.224	0.222	2.749	2.75	11.0
2805.4175	201.99005	3	2	400.99503	201.99005	0	2	2	0.0	0.0	1	0.224	0.222	2.763	2.75	11.0
2805.4175	201.99005	3	2	400.99503	201.99005	0	2	2	0.0	0.0	1	0.224	0.222	2.751	2.758	11.0
2805.4175	201.99005	3	2	400.99503	201.99005	0	2	2	0.0	0.0	1	0.224	0.222	2.819	2.762	11.0
2805.4175	201.99005	3	2	400.99503	201.99005	0	2	2	0.0	0.0	1	0.224	0.222	2.781	2.762	11.0
2805.4175	201.99005	3	2	400.99503	201.99005	0	2	2	0.0	0.0	1	0.224	0.222	2.784	2.768	11.0
2805.4175	201.99005	3	2	400.99503	201.99005	0	2	2	0.0	0.0	1	0.224	0.222	2.77	2.768	11.0
2805.4175	201.99005	3	2	400.99503	201.99005	0	2	2	0.0	0.0	1	0.224	0.222	2.813	2.77	11.0
2805.4175	201.99005	3	2	400.99503	201.99005	0	2	2	0.0	0.0	1	0.224	0.222	2.792	2.775	11.0
2805.4175	201.99005	3	2	400.99503	201.99005	0	2	2	0.0	0.0	1	0.224	0.223	2.981	2.775	11.0
2805.4175	201.99005	3	2	400.99503	201.99005	0	2	2	0.0	0.0	1	0.224	0.223	2.79	2.778	11.0
2805.4175	201.99005	3	2	400.99503	201.99005	0	2	2	0.0	0.0	1	0.224	0.223	2.754	2.783	11.0
2805.4175	201.99005	3	2	400.99503	201.99005	0	2	2	0.0	0.0	1	0.224	0.223	2.813	2.783	11.0
2805.4175	201.99005	3	2	400.99503	201.99005	0	2	2	0.0	0.0	1	0.224	0.223	2.717	2.784	11.0
2805.4175	201.99005	3	2	400.99503	201.99005	0	2	2	0.0	0.0	1	0.224	0.223	2.821	2.784	11.0
2805.4175	201.99005	3	2	400.99503	201.99005	0	2	2	0.0	0.0	1	0.224	0.223	2.776	2.787	11.0
2805.4175	201.99005	3	2	400.99503	201.99005	0	2	2	0.0	0.0	1	0.224	0.223	2.771	2.79	11.0
2805.4175	201.99005	3	2	400.99503	201.99005	0	2	2	0.0	0.0	1	0.224	0.223	2.773	2.79	11.0
2805.4175	201.99005	3	2	400.99503	201.99005	0	2	2	0.0	0.0	1	0.224	0.222	2.827	2.791	11.0
2805.4175	201.99005	3	2	400.99503	201.99005	0	2	2	0.0	0.0	1	0.224	0.222	2.76	2.793	11.0
2805.4175	201.99005	3	2	400.99503	201.99005	0	2	2	0.0	0.0	1	0.224	0.222	2.749	2.793	11.0
2805.4175	201.99005	3	2	400.99503	201.99005	0	2	2	0.0	0.0	1	0.224	0.222	2.821	2.794	11.0
2805.4175	201.99005	3	2	400.99503	201.99005	0	2	2	0.0	0.0	1	0.224	0.222	2.81	2.794	11.0
2805.4175	201.99005	3	2	400.99503	201.99005	0	2	2	0.0	0.0	1	0.224	0.222	2.858	2.796	11.0
2805.4175	201.99005	3	2	400.99503	201.99005	0	2	2	0.0	0.0	1	0.224	0.222	2.749	2.797	11.0
2805.4175	201.99005	3	2	400.99503	201.99005	0	2	2	0.0	0.0	1	0.224	0.222	2.772	2.797	11.0
2805.4175	201.99005	3	2	400.99503	201.99005	0	2	2	0.0	0.0	1	0.224	0.222	2.707	2.798	11.0
2805.4175	201.99005	3	2	400.99503	201.99005	0	2	2	0.0	0.0	1	0.224	0.222	2.745	2.8	11.0
2805.4175	201.99005	3	2	400.99503	201.99005	0	2	2	0.0	0.0	1	0.224	0.222	2.8	2.8	11.0
2805.4175	201.99005	3	2	400.99503	201.99005	0	2	2	0.0	0.0	1	0.224	0.222	2.81	2.801	11.0
2805.4175	201.99005	3	2	400.99503	201.99005	0	2	2	0.0	0.0	1	0.224	0.222	2.827	2.801	11.0
2805.4175	201.99005	3	2	400.99503	201.99005	0	2	2	0.0	0.0	1	0.224	0.222	2.77	2.802	11.0
2805.4175	201.99005	3	2	400.99503	201.99005	0	2	2	0.0	0.0	1	0.224	0.222	2.831	2.803	11.0
2805.4175	201.99005	3	2	400.99503	201.99005	0	2	2	0.0	0.0	1	0.224	0.222	2.813	2.803	11.0
2805.4175	201.99005	3	2	400.99503	201.99005	0	2	2	0.0	0.0	1	0.224	0.222	2.797	2.803	11.0
2805.4175	201.99005	3	2	400.99503	201.99005	0	2	2	0.0	0.0	1	0.224	0.222	2.806	2.803	11.0
2805.4175	201.99005	3	2	400.99503	201.99005	0	2	2	0.0	0.0	1	0.224	0.222	2.78	2.803	11.0
2805.4175	201.99005	3	2	400.99503	201.99005	0	2	2	0.0	0.0	1	0.224	0.222	2.84	2.803	11.0
2805.4175	201.99005	3	2	400.99503	201.99005	0	2	2	0.0	0.0	1	0.224	0.222	2.82	2.803	11.0
2805.4175	201.99005	3	2	400.99503	201.99005	0	2	2	0.0	0.0	1	0.224	0.222	2.81	2.804	11.0
2805.4175	201.99005	3	2	400.99503	201.99005	0	2	2	0.0	0.0	1	0.224	0.222	2.825	2.804	11.0
2805.4175	201.99005	3	2	400.99503	201.99005	0	2	2	0.0	0.0	1	0.224	0.222	2.76	2.804	11.0
2805.4175	201.99005	3	2	400.99503	201.99005	1	2	2	0.0	0.0	1	0.224	0.222	2.859	2.805	11.0
[truncated: 9,268 more rows]
