# Supplementary material for: Just noticeable differences for elbow joint torque feedback
Source: Sci Rep. 2021 Dec 7;11:23553. doi: 10.1038/s41598-021-02630-3 (PMC8651665; doi:10.1038/s41598-021-02630-3)
Supplement: Supplementary file 2 — Supplementary Information. [file 41598_2021_2630_MOESM2_ESM.zip › SupplementaryData_ScientificReports_KimAsbeck2021/S6_W1F.csv]

data 1	data 2	data 3	data 4	data 5	data 6	data 7	data 8	data 9	data 10	data 11	data 12	data 13	data 14	data 15	data 16	data 17
0.0	0.0	1	1	400.0	400.0	0	1	1	95.18767	51.790344	1	0.216	0.001	0.002	0.0	111.0
0.0	0.0	1	1	400.0	400.0	0	1	1	95.18767	51.790344	0	0.216	0.001	0.042	0.0	111.0
0.0	0.0	1	1	400.0	400.0	0	1	1	95.18767	51.790344	0	0.216	0.0	-0.031	0.0	111.0
0.0	0.0	1	1	400.0	400.0	0	1	1	95.18767	51.790344	0	0.216	-0.001	-0.016	0.0	111.0
0.0	0.0	1	1	400.0	400.0	0	1	1	95.18767	51.790344	0	0.216	0.0	-0.002	0.0	111.0
0.0	0.0	1	1	400.0	400.0	0	1	1	95.18767	51.790344	0	0.216	-0.001	-0.026	0.0	111.0
0.0	0.0	1	1	400.0	400.0	0	1	1	95.18767	51.790344	0	0.216	0.0	0.034	0.0	111.0
0.0	0.0	1	1	400.0	400.0	0	1	1	95.18767	51.790344	0	0.216	-0.001	-0.018	0.0	111.0
0.0	0.0	1	1	400.0	400.0	0	1	1	95.18767	51.790344	0	0.216	0.0	0.014	0.0	111.0
0.0	0.0	1	1	400.0	400.0	0	1	1	95.18767	51.790344	0	0.216	0.0	0.017	0.0	111.0
0.0	0.0	1	1	400.0	400.0	0	1	1	95.18767	51.790344	0	0.216	0.0	0.026	0.0	111.0
0.0	0.0	1	1	400.0	400.0	0	1	1	95.18767	51.790344	0	0.216	0.0	0.0	0.0	111.0
0.0	0.0	1	1	400.0	400.0	0	1	1	95.18767	51.790344	0	0.216	0.0	0.001	0.0	111.0
0.0	0.0	1	1	400.0	400.0	0	1	1	95.18767	51.790344	0	0.216	0.0	0.063	0.0	111.0
0.0	0.0	1	1	400.0	400.0	0	1	1	95.18767	51.790344	0	0.216	-0.001	-0.067	0.0	111.0
0.0	0.0	1	1	400.0	400.0	0	1	1	95.18767	51.790344	0	0.216	-0.001	-0.012	0.0	111.0
0.0	0.0	1	1	400.0	400.0	0	1	1	95.18767	51.790344	0	0.216	0.0	-0.005	0.0	111.0
0.0	0.0	1	1	400.0	400.0	0	1	1	95.18767	51.790344	0	0.216	0.0	0.027	0.0	111.0
0.0	0.0	1	1	400.0	400.0	0	1	1	95.18767	51.790344	0	0.216	-0.001	-0.035	0.0	111.0
0.0	0.0	1	1	400.0	400.0	0	1	1	95.18767	51.790344	0	0.216	-0.001	-0.018	0.0	111.0
0.0	0.0	1	1	400.0	400.0	0	1	1	95.18767	51.790344	0	0.216	0.0	0.028	0.0	111.0
0.0	0.0	1	1	400.0	400.0	0	1	1	95.18767	51.790344	0	0.216	-0.001	-0.16	0.0	111.0
0.0	0.0	1	1	400.0	400.0	0	1	1	95.18767	51.790344	0	0.216	0.0	0.013	0.0	111.0
0.0	0.0	1	1	400.0	400.0	0	1	1	95.18767	51.790344	0	0.216	0.0	0.007	0.0	111.0
0.0	0.0	1	1	400.0	400.0	0	1	1	95.18767	51.790344	0	0.216	0.0	0.014	0.0	111.0
0.0	0.0	1	1	400.0	400.0	0	1	1	95.18767	51.790344	0	0.216	0.0	0.003	0.0	111.0
0.0	0.0	1	1	400.0	400.0	0	1	1	95.18767	51.790344	0	0.216	0.0	-0.008	0.0	111.0
0.0	0.0	1	1	400.0	400.0	0	1	1	95.18767	51.790344	0	0.216	0.0	0.023	0.0	111.0
0.0	0.0	1	1	400.0	400.0	0	1	1	95.18767	51.790344	0	0.216	0.0	-0.01	0.0	111.0
0.0	0.0	1	1	400.0	400.0	0	1	1	95.18767	51.790344	0	0.216	0.0	-0.008	0.0	111.0
0.0	0.0	1	1	400.0	400.0	0	1	1	95.18767	51.790344	0	0.216	-0.001	-0.049	0.0	111.0
0.0	0.0	1	1	400.0	400.0	0	1	1	95.18767	51.790344	0	0.216	0.0	0.014	0.0	111.0
0.0	0.0	1	1	400.0	400.0	0	1	1	95.18767	51.790344	0	0.216	-0.001	-0.022	0.0	111.0
0.0	0.0	1	1	400.0	400.0	0	1	1	95.18767	51.790344	0	0.216	-0.001	-0.07	0.0	111.0
0.0	0.0	1	1	400.0	400.0	0	1	1	95.18767	51.790344	0	0.216	-0.001	-0.019	0.0	111.0
0.0	0.0	1	1	400.0	400.0	0	1	1	95.18767	51.790344	0	0.216	-0.001	-0.022	0.0	111.0
0.0	0.0	1	1	400.0	400.0	0	1	1	95.18767	51.790344	0	0.216	-0.001	-0.021	0.0	111.0
0.0	0.0	1	1	400.0	400.0	0	1	1	95.18767	51.790344	0	0.216	0.0	0.159	0.0	111.0
0.0	0.0	1	1	400.0	400.0	0	1	1	95.18767	51.790344	0	0.216	0.0	0.018	0.0	111.0
0.0	0.0	1	1	400.0	400.0	0	1	1	95.18767	51.790344	0	0.216	0.0	0.022	0.0	111.0
0.0	0.0	1	1	400.0	400.0	0	1	1	95.18767	51.790344	0	0.216	0.0	0.013	0.0	111.0
0.0	0.0	1	1	400.0	400.0	0	1	1	95.18767	51.790344	0	0.216	0.0	0.014	0.0	111.0
0.0	0.0	1	1	400.0	400.0	0	1	1	95.18767	51.790344	0	0.216	-0.001	-0.025	0.0	111.0
0.0	0.0	1	1	400.0	400.0	0	1	1	95.18767	51.790344	0	0.216	-0.001	-0.012	0.0	111.0
0.0	0.0	1	1	400.0	400.0	0	1	1	95.18767	51.790344	0	0.216	0.0	0.017	0.0	111.0
0.0	0.0	1	1	400.0	400.0	0	1	1	95.18767	51.790344	0	0.216	0.0	0.002	0.0	111.0
0.0	0.0	1	1	400.0	400.0	0	1	1	95.18767	51.790344	0	0.216	-0.001	-0.077	0.0	111.0
0.0	0.0	1	1	400.0	400.0	0	1	1	95.18767	51.790344	0	0.216	-0.001	-0.02	0.0	111.0
0.0	0.0	1	1	400.0	400.0	0	1	1	95.18767	51.790344	0	0.216	-0.001	-0.016	0.0	111.0
0.0	0.0	1	1	400.0	400.0	0	1	1	95.18767	51.790344	0	0.216	0.0	0.026	0.0	111.0
0.0	0.0	1	1	400.0	400.0	0	1	1	95.18767	51.790344	0	0.216	0.0	0.008	0.0	111.0
0.0	0.0	1	1	400.0	400.0	0	1	1	95.18767	51.790344	0	0.216	-0.001	-0.024	0.0	111.0
0.0	0.0	1	1	400.0	400.0	0	1	1	95.18767	51.790344	0	0.216	0.0	0.019	0.0	111.0
0.0	0.0	1	1	400.0	400.0	0	1	1	95.18767	51.790344	0	0.216	0.0	-0.003	0.0	111.0
0.0	0.0	1	1	400.0	400.0	0	1	1	95.18767	51.790344	0	0.216	0.0	-0.005	0.0	111.0
0.0	0.0	1	1	400.0	400.0	0	1	1	95.18767	51.790344	0	0.216	-0.001	0.027	0.0	111.0
0.0	0.0	1	1	400.0	400.0	0	1	1	95.18767	51.790344	0	0.216	-0.001	-0.068	0.0	111.0
0.0	0.0	1	1	400.0	400.0	0	1	1	95.18767	51.790344	0	0.216	-0.001	-0.035	0.0	111.0
0.0	0.0	1	1	400.0	400.0	0	1	1	95.18767	51.790344	0	0.216	0.0	0.006	0.0	111.0
0.0	0.0	1	1	400.0	400.0	0	1	1	95.18767	51.790344	0	0.216	0.0	0.029	0.0	111.0
0.0	0.0	1	1	400.0	400.0	0	1	1	95.18767	51.790344	0	0.216	0.0	0.002	0.0	111.0
0.0	0.0	1	1	400.0	400.0	0	1	1	95.18767	51.790344	0	0.216	0.0	0.001	0.0	111.0
0.0	0.0	1	1	400.0	400.0	0	1	1	95.18767	51.790344	0	0.216	0.0	-0.011	0.0	111.0
0.0	0.0	1	1	400.0	400.0	0	1	1	95.18767	51.790344	0	0.216	0.0	0.003	0.0	111.0
0.0	0.0	1	1	400.0	400.0	0	1	1	95.18767	51.790344	0	0.216	-0.001	-0.027	0.0	111.0
0.0	0.0	1	1	400.0	400.0	0	1	1	95.18767	51.790344	0	0.216	0.0	0.022	0.0	111.0
0.0	0.0	1	1	400.0	400.0	0	1	1	95.18767	51.790344	0	0.216	-0.001	-0.103	0.0	111.0
0.0	0.0	1	1	400.0	400.0	0	1	1	95.18767	51.790344	0	0.216	0.0	0.017	0.0	111.0
0.0	0.0	1	1	400.0	400.0	0	1	1	95.18767	51.790344	0	0.216	0.0	0.001	0.0	111.0
0.0	0.0	1	1	400.0	400.0	0	1	1	95.18767	51.790344	0	0.216	0.0	0.002	0.0	111.0
0.0	0.0	1	1	400.0	400.0	0	1	1	95.18767	51.790344	0	0.216	0.0	0.01	0.0	111.0
0.0	0.0	1	1	400.0	400.0	0	1	1	95.18767	51.790344	0	0.216	0.0	0.018	0.0	111.0
0.0	0.0	1	1	400.0	400.0	0	1	1	95.18767	51.790344	0	0.216	-0.001	-0.064	0.0	111.0
0.0	0.0	1	1	400.0	400.0	0	1	1	95.18767	51.790344	0	0.216	0.0	0.007	0.0	111.0
0.0	0.0	1	1	400.0	400.0	0	1	1	95.18767	51.790344	0	0.216	0.0	0.004	0.0	111.0
0.0	0.0	1	1	400.0	400.0	0	1	1	95.18767	51.790344	0	0.216	0.0	0.0	0.0	111.0
0.0	0.0	1	1	400.0	400.0	0	1	1	95.18767	51.790344	0	0.216	-0.001	-0.095	0.0	111.0
0.0	0.0	1	1	400.0	400.0	0	1	1	95.18767	51.790344	0	0.216	0.0	0.027	0.0	111.0
0.0	0.0	1	1	400.0	400.0	0	1	1	95.18767	51.790344	0	0.216	0.0	-0.006	0.0	111.0
0.0	0.0	1	1	400.0	400.0	0	1	1	95.18767	51.790344	0	0.216	0.0	-0.007	0.0	111.0
0.0	0.0	1	1	400.0	400.0	0	1	1	95.18767	51.790344	0	0.216	-0.001	-0.038	0.0	111.0
0.0	0.0	1	1	400.0	400.0	0	1	1	95.18767	51.790344	0	0.216	-0.001	-0.089	0.0	111.0
0.0	0.0	1	1	400.0	400.0	0	1	1	95.18767	51.790344	0	0.216	-0.001	-0.173	0.0	111.0
0.0	0.0	1	1	400.0	400.0	0	1	1	95.18767	51.790344	0	0.216	0.0	0.043	0.0	111.0
0.0	0.0	1	1	400.0	400.0	0	1	1	95.18767	51.790344	0	0.216	0.0	-0.006	0.0	111.0
0.0	0.0	1	1	400.0	400.0	0	1	1	95.18767	51.790344	0	0.216	-0.001	-0.017	0.0	111.0
0.0	0.0	1	1	400.0	400.0	0	1	1	95.18767	51.790344	0	0.216	-0.001	-0.072	0.0	111.0
0.0	0.0	1	1	400.0	400.0	0	1	1	95.18767	51.790344	0	0.216	0.0	0.016	0.0	111.0
0.0	0.0	1	1	400.0	400.0	0	1	1	95.18767	51.790344	0	0.216	0.0	0.022	0.0	111.0
0.0	0.0	1	1	400.0	400.0	0	1	1	95.18767	51.790344	0	0.216	0.0	0.0	0.0	111.0
0.0	0.0	1	1	400.0	400.0	0	1	1	95.18767	51.790344	0	0.216	0.0	0.006	0.0	111.0
0.0	0.0	1	1	400.0	400.0	0	1	1	95.18767	51.790344	0	0.216	0.0	-0.006	0.0	111.0
0.0	0.0	1	1	400.0	400.0	0	1	1	95.18767	51.790344	0	0.216	-0.001	-0.018	0.0	111.0
0.0	0.0	1	1	400.0	400.0	0	1	1	95.18767	51.790344	0	0.216	0.0	0.019	0.0	111.0
0.0	0.0	1	1	400.0	400.0	0	1	1	95.18767	51.790344	0	0.216	-0.001	-0.019	0.0	111.0
0.0	0.0	1	1	400.0	400.0	0	1	1	95.18767	51.790344	0	0.216	0.0	0.052	0.0	111.0
0.0	0.0	1	1	400.0	400.0	0	1	1	95.18767	51.790344	0	0.216	-0.001	-0.06	0.0	111.0
0.0	0.0	1	1	400.0	400.0	0	1	1	95.18767	51.790344	0	0.216	0.0	0.009	0.0	111.0
0.0	0.0	1	1	400.0	400.0	0	1	1	95.18767	51.790344	0	0.216	-0.001	-0.025	0.0	111.0
0.0	0.0	1	1	400.0	400.0	0	1	1	95.18767	51.790344	0	0.216	-0.001	-0.129	0.0	111.0
0.0	0.0	1	1	400.0	400.0	0	1	1	95.18767	51.790344	0	0.216	0.0	0.041	0.0	111.0
0.0	0.0	1	1	400.0	400.0	0	1	1	95.18767	51.790344	0	0.216	-0.001	-0.04	0.0	111.0
0.0	0.0	1	1	400.0	400.0	0	1	1	95.18767	51.790344	0	0.216	0.0	0.002	0.0	111.0
0.0	0.0	1	1	400.0	400.0	0	1	1	95.18767	51.790344	0	0.216	0.0	0.015	0.0	111.0
0.0	0.0	1	1	400.0	400.0	0	1	1	95.18767	51.790344	0	0.216	-0.001	-0.012	0.0	111.0
0.0	0.0	1	1	400.0	400.0	0	1	1	95.18767	51.790344	0	0.216	-0.001	-0.043	0.0	111.0
0.0	0.0	1	1	400.0	400.0	0	1	1	95.18767	51.790344	0	0.216	0.0	0.022	0.0	111.0
0.0	0.0	1	1	400.0	400.0	0	1	1	95.18767	51.790344	0	0.216	-0.001	-0.016	0.0	111.0
0.0	0.0	1	1	400.0	400.0	0	1	1	95.18767	51.790344	0	0.216	0.0	0.009	0.0	111.0
0.0	0.0	1	1	400.0	400.0	0	1	1	95.18767	51.790344	0	0.216	-0.001	-0.019	0.0	111.0
0.0	0.0	1	1	400.0	400.0	0	1	1	95.18767	51.790344	0	0.216	0.0	-0.007	0.0	111.0
0.0	0.0	1	1	400.0	400.0	0	1	1	95.18767	51.790344	0	0.216	0.0	0.019	0.0	111.0
0.0	0.0	1	1	400.0	400.0	0	1	1	95.18767	51.790344	0	0.216	0.0	0.0	0.0	111.0
0.0	0.0	1	1	400.0	400.0	0	1	1	95.18767	51.790344	0	0.216	0.0	-0.001	0.0	111.0
0.0	0.0	1	1	400.0	400.0	0	1	1	95.18767	51.790344	0	0.216	0.0	0.009	0.0	111.0
0.0	0.0	1	1	400.0	400.0	0	1	1	95.18767	51.790344	0	0.216	-0.001	-0.015	0.0	111.0
0.0	0.0	1	1	400.0	400.0	0	1	1	95.18767	51.790344	0	0.216	0.0	0.035	0.0	111.0
0.0	0.0	1	1	400.0	400.0	0	1	1	95.18767	51.790344	0	0.216	0.0	0.075	0.0	111.0
0.0	0.0	1	1	400.0	400.0	0	1	1	95.18767	51.790344	0	0.216	0.0	-0.005	0.0	111.0
0.0	0.0	1	1	400.0	400.0	0	1	1	95.18767	51.790344	0	0.216	0.0	0.02	0.0	111.0
0.0	0.0	1	1	400.0	400.0	0	1	1	95.18767	51.790344	0	0.216	0.0	-0.062	0.0	111.0
0.0	0.0	1	1	400.0	400.0	0	1	1	95.18767	51.790344	0	0.216	-0.001	-0.018	0.0	111.0
0.0	0.0	1	1	400.0	400.0	0	1	1	95.18767	51.790344	0	0.216	0.0	-0.002	0.0	111.0
0.0	0.0	1	1	400.0	400.0	0	1	1	95.18767	51.790344	0	0.216	0.0	0.152	0.0	111.0
0.0	0.0	1	1	400.0	400.0	0	1	1	95.18767	51.790344	0	0.216	0.0	0.025	0.0	111.0
0.0	0.0	1	1	400.0	400.0	0	1	1	95.18767	51.790344	0	0.216	-0.001	-0.03	0.0	111.0
0.0	0.0	1	1	400.0	400.0	0	1	1	95.18767	51.790344	0	0.216	-0.001	-0.055	0.0	111.0
0.0	0.0	1	1	400.0	400.0	0	1	1	95.18767	51.790344	0	0.216	0.0	0.03	0.0	111.0
0.0	0.0	1	1	400.0	400.0	0	1	1	95.18767	51.790344	0	0.216	0.0	-0.003	0.0	111.0
0.0	0.0	1	1	400.0	400.0	0	1	1	95.18767	51.790344	0	0.216	0.0	-0.007	0.0	111.0
0.0	0.0	1	1	400.0	400.0	0	1	1	95.18767	51.790344	0	0.216	0.0	0.059	0.0	111.0
0.0	0.0	1	1	400.0	400.0	0	1	1	95.18767	51.790344	0	0.216	-0.001	-0.02	0.0	111.0
0.0	0.0	1	1	400.0	400.0	0	1	1	95.18767	51.790344	0	0.216	0.0	-0.003	0.0	111.0
0.0	0.0	1	1	400.0	400.0	0	1	1	95.18767	51.790344	0	0.216	0.0	0.01	0.0	111.0
0.0	0.0	1	1	400.0	400.0	0	1	1	95.18767	51.790344	0	0.216	0.0	-0.007	0.0	111.0
0.0	0.0	1	1	400.0	400.0	0	1	1	95.18767	51.790344	0	0.216	0.0	0.024	0.0	111.0
0.0	0.0	1	1	400.0	400.0	0	1	1	95.18767	51.790344	0	0.216	-0.001	-0.023	0.0	111.0
0.0	0.0	1	1	400.0	400.0	0	1	1	95.18767	51.790344	0	0.216	0.0	0.001	0.0	111.0
0.0	0.0	1	1	400.0	400.0	0	1	1	95.18767	51.790344	0	0.216	-0.001	-0.019	0.0	111.0
0.0	0.0	1	1	400.0	400.0	0	1	1	95.18767	51.790344	0	0.216	0.0	0.005	0.0	111.0
0.0	0.0	1	1	400.0	400.0	0	1	1	95.18767	51.790344	0	0.216	0.0	-0.01	0.0	111.0
0.0	0.0	1	1	400.0	400.0	0	1	1	95.18767	51.790344	0	0.216	0.0	0.0	0.0	111.0
0.0	0.0	1	1	400.0	400.0	0	1	1	95.18767	51.790344	0	0.216	0.0	0.048	0.0	111.0
0.0	0.0	1	1	400.0	400.0	0	1	1	95.18767	51.790344	0	0.216	0.0	-0.007	0.0	111.0
0.0	0.0	1	1	400.0	400.0	0	1	1	95.18767	51.790344	0	0.216	-0.001	-0.022	0.0	111.0
0.0	0.0	1	1	400.0	400.0	0	1	1	95.18767	51.790344	0	0.216	0.0	0.014	0.0	111.0
0.0	0.0	1	1	400.0	400.0	0	1	1	95.18767	51.790344	0	0.216	0.0	0.002	0.0	111.0
0.0	0.0	1	1	400.0	400.0	0	1	1	95.18767	51.790344	0	0.216	-0.001	-0.098	0.0	111.0
0.0	0.0	1	1	400.0	400.0	0	1	1	95.18767	51.790344	0	0.216	0.0	0.036	0.0	111.0
0.0	0.0	1	1	400.0	400.0	0	1	1	95.18767	51.790344	0	0.216	0.0	0.019	0.0	111.0
0.0	0.0	1	1	400.0	400.0	0	1	1	95.18767	51.790344	0	0.216	0.0	0.002	0.0	111.0
0.0	0.0	1	1	400.0	400.0	0	1	1	95.18767	51.790344	0	0.216	0.0	-0.007	0.0	111.0
0.0	0.0	1	1	400.0	400.0	0	1	1	95.18767	51.790344	0	0.216	0.0	-0.009	0.0	111.0
0.0	0.0	1	1	400.0	400.0	0	1	1	95.18767	51.790344	0	0.216	-0.001	-0.096	0.0	111.0
0.0	0.0	1	1	400.0	400.0	0	1	1	95.18767	51.790344	0	0.216	0.0	0.006	0.0	111.0
0.0	0.0	1	1	400.0	400.0	0	1	1	95.18767	51.790344	0	0.216	-0.001	-0.042	0.0	111.0
0.0	0.0	1	1	400.0	400.0	0	1	1	95.18767	51.790344	0	0.216	-0.001	-0.014	0.0	111.0
0.0	0.0	1	1	400.0	400.0	0	1	1	95.18767	51.790344	0	0.216	-0.001	-0.012	0.0	111.0
0.0	0.0	1	1	400.0	400.0	0	1	1	95.18767	51.790344	0	0.216	0.0	0.004	0.0	111.0
0.0	0.0	1	1	400.0	400.0	0	1	1	95.18767	51.790344	0	0.216	-0.001	-0.063	0.0	111.0
0.0	0.0	1	1	400.0	400.0	0	1	1	95.18767	51.790344	0	0.216	-0.001	-0.028	0.0	111.0
0.0	0.0	1	1	400.0	400.0	0	1	1	95.18767	51.790344	0	0.216	0.0	0.01	0.0	111.0
0.0	0.0	1	1	400.0	400.0	0	1	1	95.18767	51.790344	0	0.216	0.0	0.027	0.0	111.0
0.0	0.0	1	1	400.0	400.0	0	1	1	95.18767	51.790344	0	0.216	0.0	0.042	0.0	111.0
0.0	0.0	1	1	400.0	400.0	0	1	1	95.18767	51.790344	0	0.216	0.0	0.006	0.0	111.0
0.0	0.0	1	1	400.0	400.0	0	1	1	95.18767	51.790344	0	0.216	-0.001	-0.029	0.0	111.0
0.0	0.0	1	1	400.0	400.0	0	1	1	95.18767	51.790344	0	0.216	-0.001	-0.017	0.0	111.0
0.0	0.0	1	1	400.0	400.0	0	1	1	95.18767	51.790344	0	0.216	0.0	-0.005	0.0	111.0
0.0	0.0	1	1	400.0	400.0	0	1	1	95.18767	51.790344	0	0.216	0.0	-0.003	0.0	111.0
0.0	0.0	1	1	400.0	400.0	0	1	1	95.18767	51.790344	0	0.216	0.0	0.098	0.0	111.0
0.0	0.0	1	1	400.0	400.0	0	1	1	95.18767	51.790344	0	0.216	-0.001	-0.032	0.0	111.0
0.0	0.0	1	1	400.0	400.0	0	1	1	95.18767	51.790344	0	0.216	0.0	0.032	0.0	111.0
0.0	0.0	1	1	400.0	400.0	0	1	1	95.18767	51.790344	0	0.216	-0.001	-0.019	0.0	111.0
0.0	0.0	1	1	400.0	400.0	0	1	1	95.18767	51.790344	0	0.216	-0.001	-0.091	0.0	111.0
0.0	0.0	1	1	400.0	400.0	0	1	1	95.18767	51.790344	0	0.216	0.0	-0.008	0.0	111.0
0.0	0.0	1	1	400.0	400.0	0	1	1	95.18767	51.790344	0	0.216	0.0	-0.003	0.0	111.0
0.0	0.0	1	1	400.0	400.0	0	1	1	95.18767	51.790344	0	0.216	0.0	0.045	0.0	111.0
0.0	0.0	1	1	400.0	400.0	0	1	1	95.18767	51.790344	0	0.216	-0.001	-0.022	0.0	111.0
0.0	0.0	1	1	400.0	400.0	0	1	1	95.18767	51.790344	0	0.216	0.0	0.007	0.0	111.0
0.0	0.0	1	1	400.0	400.0	0	1	1	95.18767	51.790344	0	0.216	0.0	0.029	0.0	111.0
0.0	0.0	1	1	400.0	400.0	0	1	1	95.18767	51.790344	0	0.216	0.0	-0.01	0.0	111.0
0.0	0.0	1	1	400.0	400.0	0	1	1	95.18767	51.790344	0	0.216	0.0	-0.01	0.0	111.0
0.0	0.0	1	1	400.0	400.0	0	1	1	95.18767	51.790344	0	0.216	0.0	0.055	0.0	111.0
0.0	0.0	1	1	400.0	400.0	0	1	1	95.18767	51.790344	0	0.216	-0.001	-0.014	0.0	111.0
0.0	0.0	1	1	400.0	400.0	0	1	1	95.18767	51.790344	0	0.216	0.0	-0.008	0.0	111.0
0.0	0.0	1	1	400.0	400.0	0	1	1	95.18767	51.790344	0	0.216	0.0	0.007	0.0	111.0
0.0	0.0	1	1	400.0	400.0	0	1	1	95.18767	51.790344	0	0.216	-0.001	-0.234	0.0	111.0
0.0	0.0	1	1	400.0	400.0	0	1	1	95.18767	51.790344	0	0.216	0.0	0.021	0.0	111.0
0.0	0.0	1	1	400.0	400.0	0	1	1	95.18767	51.790344	0	0.216	0.0	0.004	0.0	111.0
0.0	0.0	1	1	400.0	400.0	0	1	1	95.18767	51.790344	0	0.216	-0.001	-0.022	0.0	111.0
0.0	0.0	1	1	400.0	400.0	0	1	1	95.18767	51.790344	0	0.216	0.0	-0.005	0.0	111.0
0.0	0.0	1	1	400.0	400.0	0	1	1	95.18767	51.790344	0	0.216	-0.001	-0.067	0.0	111.0
0.0	0.0	1	1	400.0	400.0	0	1	1	95.18767	51.790344	0	0.216	-0.001	-0.023	0.0	111.0
0.0	0.0	1	1	400.0	400.0	0	1	1	95.18767	51.790344	0	0.216	0.0	-0.004	0.0	111.0
0.0	0.0	1	1	400.0	400.0	0	1	1	95.18767	51.790344	0	0.216	-0.001	-0.013	0.0	111.0
0.0	0.0	1	1	400.0	400.0	0	1	1	95.18767	51.790344	0	0.216	-0.001	-0.012	0.0	111.0
0.0	0.0	1	1	400.0	400.0	0	1	1	95.18767	51.790344	0	0.216	0.0	0.012	0.0	111.0
0.0	0.0	1	1	400.0	400.0	0	1	1	95.18767	51.790344	0	0.216	0.0	0.003	0.0	111.0
0.0	0.0	1	1	400.0	400.0	0	1	1	95.18767	51.790344	0	0.216	0.0	-0.008	0.0	111.0
0.0	0.0	1	1	400.0	400.0	0	1	1	95.18767	51.790344	0	0.216	0.0	0.048	0.0	111.0
0.0	0.0	1	1	400.0	400.0	0	1	1	95.18767	51.790344	0	0.216	-0.001	-0.029	0.0	111.0
0.0	0.0	1	1	400.0	400.0	0	1	1	95.18767	51.790344	0	0.216	-0.001	-0.027	0.0	111.0
0.0	0.0	1	1	400.0	400.0	0	1	1	95.18767	51.790344	0	0.216	-0.001	-0.03	0.0	111.0
0.0	0.0	1	1	400.0	400.0	0	1	1	95.18767	51.790344	0	0.216	0.0	-0.007	0.0	111.0
0.0	0.0	1	1	400.0	400.0	0	1	1	95.18767	51.790344	0	0.216	0.0	0.102	0.0	111.0
0.0	0.0	1	1	400.0	400.0	0	1	1	95.18767	51.790344	0	0.216	0.0	0.034	0.0	111.0
0.0	0.0	1	1	400.0	400.0	0	1	1	95.18767	51.790344	0	0.216	0.0	-0.007	0.0	111.0
0.0	0.0	1	1	400.0	400.0	0	1	1	95.18767	51.790344	0	0.216	-0.001	-0.04	0.0	111.0
0.0	0.0	1	1	400.0	400.0	0	1	1	95.18767	51.790344	0	0.216	0.0	0.022	0.0	111.0
0.0	0.0	1	1	400.0	400.0	0	1	1	95.18767	51.790344	0	0.216	0.0	0.006	0.0	111.0
0.0	0.0	1	1	400.0	400.0	0	1	1	95.18767	51.790344	0	0.216	0.0	0.027	0.0	111.0
0.0	0.0	1	1	400.0	400.0	0	1	1	95.18767	51.790344	0	0.216	-0.001	-0.148	0.0	111.0
0.0	0.0	1	1	400.0	400.0	0	1	1	95.18767	51.790344	0	0.216	-0.001	-0.029	0.0	111.0
0.0	0.0	1	1	400.0	400.0	0	1	1	95.18767	51.790344	0	0.216	0.0	0.028	0.0	111.0
0.0	0.0	1	1	400.0	400.0	0	1	1	95.18767	51.790344	0	0.216	-0.001	-0.012	0.0	111.0
0.0	0.0	1	1	400.0	400.0	0	1	1	95.18767	51.790344	0	0.216	0.0	0.003	0.0	111.0
0.0	0.0	1	1	400.0	400.0	0	1	1	95.18767	51.790344	0	0.216	0.0	0.02	0.0	111.0
0.0	0.0	1	1	400.0	400.0	0	1	1	95.18767	51.790344	0	0.216	0.0	0.021	0.0	111.0
0.0	0.0	1	1	400.0	400.0	0	1	1	95.18767	51.790344	0	0.216	0.0	0.007	0.0	111.0
0.0	0.0	1	1	400.0	400.0	0	1	1	95.18767	51.790344	0	0.216	0.0	-0.006	0.0	111.0
0.0	0.0	1	1	400.0	400.0	0	1	1	95.18767	51.790344	0	0.216	0.0	-0.008	0.0	111.0
0.0	0.0	1	1	400.0	400.0	0	1	1	95.18767	51.790344	0	0.216	0.0	-0.01	0.0	111.0
0.0	0.0	1	1	400.0	400.0	0	1	1	95.18767	51.790344	0	0.216	-0.001	-0.03	0.0	111.0
0.0	0.0	1	1	400.0	400.0	0	1	1	95.18767	51.790344	0	0.216	0.0	0.144	0.0	111.0
0.0	0.0	1	1	400.0	400.0	0	1	1	95.18767	51.790344	0	0.216	-0.001	-0.17	0.0	111.0
0.0	0.0	1	1	400.0	400.0	0	1	1	95.18767	51.790344	0	0.216	0.0	0.03	0.0	111.0
0.0	0.0	1	1	400.0	400.0	0	1	1	95.18767	51.790344	0	0.216	0.0	0.038	0.0	111.0
0.0	0.0	1	1	400.0	400.0	0	1	1	95.18767	51.790344	0	0.216	-0.001	-0.015	0.0	111.0
0.0	0.0	1	1	400.0	400.0	0	1	1	95.18767	51.790344	0	0.216	-0.001	-0.014	0.0	111.0
0.0	0.0	1	1	400.0	400.0	0	1	1	95.18767	51.790344	0	0.216	0.0	-0.008	0.0	111.0
0.0	0.0	1	1	400.0	400.0	0	1	1	95.18767	51.790344	0	0.216	0.0	-0.007	0.0	111.0
0.0	0.0	1	1	400.0	400.0	0	1	1	95.18767	51.790344	0	0.216	0.0	0.008	0.0	111.0
0.0	0.0	1	1	400.0	400.0	0	1	1	95.18767	51.790344	0	0.216	0.0	0.002	0.0	111.0
5555.5557	400.0	1	1	400.0	400.0	0	1	1	95.18767	51.790344	1	0.216	0.0	-0.005	0.0	111.0
5555.5557	400.0	1	1	400.0	400.0	0	1	1	95.18767	51.790344	1	0.216	0.0	0.007	0.0	111.0
5555.5557	400.0	1	1	400.0	400.0	0	1	1	95.18767	51.790344	1	0.216	0.0	-0.004	0.0	111.0
5555.5557	400.0	1	1	400.0	400.0	0	1	1	95.18767	51.790344	1	0.216	0.001	0.275	0.392	111.0
5555.5557	400.0	1	1	400.0	400.0	0	1	1	95.18767	51.790344	1	0.216	0.003	0.366	0.392	111.0
5555.5557	400.0	1	1	400.0	400.0	0	1	1	95.18767	51.790344	1	0.216	0.009	0.756	0.757	111.0
5555.5557	400.0	1	1	400.0	400.0	0	1	1	95.18767	51.790344	1	0.216	0.019	1.297	1.413	111.0
5555.5557	400.0	1	1	400.0	400.0	0	1	1	95.18767	51.790344	1	0.216	0.028	1.426	1.413	111.0
5555.5557	400.0	1	1	400.0	400.0	0	1	1	95.18767	51.790344	1	0.216	0.041	1.881	1.978	111.0
5555.5557	400.0	1	1	400.0	400.0	0	1	1	95.18767	51.790344	1	0.217	0.053	2.025	2.232	111.0
5555.5557	400.0	1	1	400.0	400.0	0	1	1	95.18767	51.790344	1	0.217	0.067	2.253	2.232	111.0
5555.5557	400.0	1	1	400.0	400.0	0	1	1	95.18767	51.790344	1	0.217	0.083	2.696	2.686	111.0
5555.5557	400.0	1	1	400.0	400.0	0	1	1	95.18767	51.790344	1	0.217	0.097	2.729	2.686	111.0
5555.5557	400.0	1	1	400.0	400.0	0	1	1	95.18767	51.790344	1	0.217	0.11	2.875	2.889	111.0
5555.5557	400.0	1	1	400.0	400.0	0	1	1	95.18767	51.790344	1	0.217	0.126	3.312	3.255	111.0
5555.5557	400.0	1	1	400.0	400.0	0	1	1	95.18767	51.790344	1	0.217	0.14	3.276	3.255	111.0
5555.5557	400.0	1	1	400.0	400.0	0	1	1	95.18767	51.790344	1	0.217	0.155	3.423	3.417	111.0
5555.5557	400.0	1	1	400.0	400.0	0	1	1	95.18767	51.790344	1	0.217	0.168	3.419	3.417	111.0
5555.5557	400.0	1	1	400.0	400.0	0	1	1	95.18767	51.790344	1	0.217	0.182	3.7	3.71	111.0
5555.5557	400.0	1	1	400.0	400.0	0	1	1	95.18767	51.790344	1	0.218	0.196	3.914	3.963	111.0
5555.5557	400.0	1	1	400.0	400.0	0	1	1	95.18767	51.790344	1	0.218	0.209	3.888	3.963	111.0
5555.5557	400.0	1	1	400.0	400.0	0	1	1	95.18767	51.790344	1	0.218	0.221	4.055	4.075	111.0
5555.5557	400.0	1	1	400.0	400.0	0	1	1	95.18767	51.790344	1	0.218	0.233	4.292	4.279	111.0
5555.5557	400.0	1	1	400.0	400.0	0	1	1	95.18767	51.790344	1	0.218	0.245	4.29	4.279	111.0
5555.5557	400.0	1	1	400.0	400.0	0	1	1	95.18767	51.790344	1	0.218	0.257	4.356	4.369	111.0
5555.5557	400.0	1	1	400.0	400.0	0	1	1	95.18767	51.790344	1	0.218	0.268	4.375	4.369	111.0
5555.5557	400.0	1	1	400.0	400.0	0	1	1	95.18767	51.790344	1	0.218	0.278	4.442	4.531	111.0
5555.5557	400.0	1	1	400.0	400.0	0	1	1	95.18767	51.790344	1	0.218	0.288	4.595	4.604	111.0
5555.5557	400.0	1	1	400.0	400.0	0	1	1	95.18767	51.790344	1	0.218	0.298	4.603	4.604	111.0
5555.5557	400.0	1	1	400.0	400.0	0	1	1	95.18767	51.790344	1	0.218	0.307	4.761	4.736	111.0
5555.5557	400.0	1	1	400.0	400.0	0	1	1	95.18767	51.790344	1	0.218	0.315	4.744	4.794	111.0
5555.5557	400.0	1	1	400.0	400.0	0	1	1	95.18767	51.790344	1	0.218	0.323	4.679	4.794	111.0
5555.5557	400.0	1	1	400.0	400.0	0	1	1	95.18767	51.790344	1	0.218	0.33	4.766	4.898	111.0
5555.5557	400.0	1	1	400.0	400.0	0	1	1	95.18767	51.790344	1	0.218	0.338	4.961	4.945	111.0
5555.5557	400.0	1	1	400.0	400.0	0	1	1	95.18767	51.790344	1	0.219	0.345	4.979	4.945	111.0
5555.5557	400.0	1	1	400.0	400.0	0	1	1	95.18767	51.790344	1	0.219	0.352	5.02	5.03	111.0
5555.5557	400.0	1	1	400.0	400.0	0	1	1	95.18767	51.790344	1	0.219	0.358	5.057	5.03	111.0
5555.5557	400.0	1	1	400.0	400.0	0	1	1	95.18767	51.790344	1	0.219	0.365	5.103	5.102	111.0
5555.5557	400.0	1	1	400.0	400.0	0	1	1	95.18767	51.790344	1	0.219	0.37	5.154	5.134	111.0
5555.5557	400.0	1	1	400.0	400.0	0	1	1	95.18767	51.790344	1	0.219	0.376	5.171	5.134	111.0
5555.5557	400.0	1	1	400.0	400.0	0	1	1	95.18767	51.790344	1	0.219	0.382	5.164	5.192	111.0
5555.5557	400.0	1	1	400.0	400.0	0	1	1	95.18767	51.790344	1	0.219	0.386	5.193	5.192	111.0
5555.5557	400.0	1	1	400.0	400.0	0	1	1	95.18767	51.790344	1	0.219	0.39	5.247	5.218	111.0
5555.5557	400.0	1	1	400.0	400.0	0	1	1	95.18767	51.790344	1	0.219	0.394	5.237	5.266	111.0
5555.5557	400.0	1	1	400.0	400.0	0	1	1	95.18767	51.790344	1	0.219	0.398	5.271	5.266	111.0
5555.5557	400.0	1	1	400.0	400.0	0	1	1	95.18767	51.790344	1	0.219	0.402	5.297	5.287	111.0
5555.5557	400.0	1	1	400.0	400.0	0	1	1	95.18767	51.790344	1	0.219	0.405	5.223	5.325	111.0
5555.5557	400.0	1	1	400.0	400.0	0	1	1	95.18767	51.790344	1	0.219	0.408	5.276	5.325	111.0
5555.5557	400.0	1	1	400.0	400.0	0	1	1	95.18767	51.790344	1	0.219	0.411	5.31	5.34	111.0
5555.5557	400.0	1	1	400.0	400.0	0	1	1	95.18767	51.790344	1	0.219	0.415	5.362	5.34	111.0
5555.5557	400.0	1	1	400.0	400.0	0	1	1	95.18767	51.790344	1	0.219	0.418	5.409	5.371	111.0
5555.5557	400.0	1	1	400.0	400.0	0	1	1	95.18767	51.790344	1	0.219	0.422	5.369	5.385	111.0
5555.5557	400.0	1	1	400.0	400.0	0	1	1	95.18767	51.790344	1	0.219	0.424	5.395	5.385	111.0
5555.5557	400.0	1	1	400.0	400.0	0	1	1	95.18767	51.790344	1	0.219	0.426	5.369	5.409	111.0
5555.5557	400.0	1	1	400.0	400.0	0	1	1	95.18767	51.790344	1	0.219	0.428	5.415	5.419	111.0
5555.5557	400.0	1	1	400.0	400.0	0	1	1	95.18767	51.790344	1	0.219	0.43	5.408	5.419	111.0
5555.5557	400.0	1	1	400.0	400.0	0	1	1	95.18767	51.790344	1	0.219	0.432	5.415	5.438	111.0
5555.5557	400.0	1	1	400.0	400.0	0	1	1	95.18767	51.790344	1	0.219	0.434	5.422	5.438	111.0
5555.5557	400.0	1	1	400.0	400.0	0	1	1	95.18767	51.790344	1	0.219	0.436	5.495	5.455	111.0
5555.5557	400.0	1	1	400.0	400.0	0	1	1	95.18767	51.790344	1	0.219	0.439	5.396	5.464	111.0
5555.5557	400.0	1	1	400.0	400.0	0	1	1	95.18767	51.790344	1	0.219	0.441	5.495	5.464	111.0
5555.5557	400.0	1	1	400.0	400.0	0	1	1	95.18767	51.790344	1	0.219	0.441	5.462	5.476	111.0
5555.5557	400.0	1	1	400.0	400.0	0	1	1	95.18767	51.790344	1	0.219	0.441	5.475	5.483	111.0
5555.5557	400.0	1	1	400.0	400.0	0	1	1	95.18767	51.790344	1	0.219	0.441	5.462	5.483	111.0
5555.5557	400.0	1	1	400.0	400.0	0	1	1	95.18767	51.790344	1	0.219	0.441	5.502	5.493	111.0
5555.5557	400.0	1	1	400.0	400.0	0	1	1	95.18767	51.790344	1	0.219	0.441	5.415	5.493	111.0
5555.5557	400.0	1	1	400.0	400.0	0	1	1	95.18767	51.790344	1	0.219	0.441	5.528	5.503	111.0
5555.5557	400.0	1	1	400.0	400.0	0	1	1	95.18767	51.790344	1	0.219	0.442	5.495	5.508	111.0
5555.5557	400.0	1	1	400.0	400.0	0	1	1	95.18767	51.790344	1	0.22	0.442	5.468	5.508	111.0
5555.5557	400.0	1	1	400.0	400.0	0	1	1	95.18767	51.790344	1	0.22	0.443	5.435	5.514	111.0
5555.5557	400.0	1	1	400.0	400.0	0	1	1	95.18767	51.790344	1	0.22	0.443	5.515	5.517	111.0
5555.5557	400.0	1	1	400.0	400.0	0	1	1	95.18767	51.790344	1	0.22	0.443	5.475	5.517	111.0
5555.5557	400.0	1	1	400.0	400.0	0	1	1	95.18767	51.790344	1	0.22	0.444	5.568	5.524	111.0
5555.5557	400.0	1	1	400.0	400.0	0	1	1	95.18767	51.790344	1	0.22	0.444	5.528	5.524	111.0
5555.5557	400.0	1	1	400.0	400.0	0	1	1	95.18767	51.790344	1	0.22	0.445	5.515	5.527	111.0
5555.5557	400.0	1	1	400.0	400.0	0	1	1	95.18767	51.790344	1	0.22	0.445	5.482	5.531	111.0
5555.5557	400.0	1	1	400.0	400.0	0	1	1	95.18767	51.790344	1	0.22	0.445	5.515	5.531	111.0
5555.5557	400.0	1	1	400.0	400.0	0	1	1	95.18767	51.790344	1	0.22	0.445	5.522	5.533	111.0
5555.5557	400.0	1	1	400.0	400.0	0	1	1	95.18767	51.790344	1	0.22	0.445	5.535	5.537	111.0
5555.5557	400.0	1	1	400.0	400.0	1	1	1	95.18767	51.790344	1	0.22	0.446	5.508	5.537	111.0
5555.5557	400.0	1	1	400.0	400.0	1	1	1	95.18767	51.790344	1	0.22	0.446	5.548	5.54	111.0
5555.5557	400.0	1	1	400.0	400.0	1	1	1	95.18767	51.790344	1	0.22	0.447	5.535	5.54	111.0
5555.5557	400.0	1	1	400.0	400.0	1	1	1	95.18767	51.790344	1	0.22	0.448	5.561	5.543	111.0
5555.5557	400.0	1	1	400.0	400.0	1	1	1	95.18767	51.790344	1	0.22	0.449	5.548	5.544	111.0
5555.5557	400.0	1	1	400.0	400.0	1	1	1	95.18767	51.790344	1	0.22	0.449	5.402	5.544	111.0
5555.5557	400.0	1	1	400.0	400.0	1	1	1	95.18767	51.790344	1	0.22	0.451	5.601	5.547	111.0
5555.5557	400.0	1	1	400.0	400.0	1	1	1	95.18767	51.790344	1	0.22	0.452	5.635	5.547	111.0
5555.5557	400.0	1	1	400.0	400.0	1	1	1	95.18767	51.790344	1	0.22	0.453	5.522	5.547	111.0
5555.5557	400.0	1	1	400.0	400.0	1	1	1	95.18767	51.790344	1	0.22	0.453	5.528	5.549	111.0
5555.5557	400.0	1	1	400.0	400.0	1	1	1	95.18767	51.790344	1	0.22	0.453	5.541	5.549	111.0
5555.5557	400.0	1	1	400.0	400.0	1	1	1	95.18767	51.790344	1	0.22	0.454	5.542	5.55	111.0
5555.5557	400.0	1	1	400.0	400.0	1	1	1	95.18767	51.790344	1	0.22	0.454	5.482	5.551	111.0
5555.5557	400.0	1	1	400.0	400.0	1	1	1	95.18767	51.790344	1	0.22	0.455	5.601	5.551	111.0
5555.5557	400.0	1	1	400.0	400.0	1	1	1	95.18767	51.790344	1	0.22	0.456	5.588	5.553	111.0
5555.5557	400.0	1	1	400.0	400.0	1	1	1	95.18767	51.790344	1	0.22	0.456	5.542	5.553	111.0
5555.5557	400.0	1	1	400.0	400.0	1	1	1	95.18767	51.790344	1	0.22	0.457	5.575	5.553	111.0
5555.5557	400.0	1	1	400.0	400.0	1	1	1	95.18767	51.790344	1	0.22	0.459	5.608	5.554	111.0
5555.5557	400.0	1	1	400.0	400.0	1	1	1	95.18767	51.790344	1	0.22	0.461	5.575	5.554	111.0
5555.5557	400.0	1	1	400.0	400.0	1	1	1	95.18767	51.790344	1	0.22	0.46	5.39	5.555	111.0
5555.5557	400.0	1	1	400.0	400.0	1	1	1	95.18767	51.790344	1	0.22	0.46	5.382	5.556	111.0
5555.5557	400.0	1	1	400.0	400.0	1	1	1	95.18767	51.790344	1	0.22	0.46	5.548	5.556	111.0
5555.5557	400.0	1	1	400.0	400.0	1	1	1	95.18767	51.790344	1	0.22	0.461	5.575	5.556	111.0
5555.5557	400.0	1	1	400.0	400.0	1	1	1	95.18767	51.790344	1	0.22	0.46	5.542	5.557	111.0
5555.5557	400.0	1	1	400.0	400.0	1	1	1	95.18767	51.790344	1	0.22	0.46	5.555	5.557	111.0
5555.5557	400.0	1	1	400.0	400.0	1	1	1	95.18767	51.790344	1	0.22	0.461	5.608	5.557	111.0
5555.5557	400.0	1	1	400.0	400.0	1	1	1	95.18767	51.790344	1	0.22	0.46	5.522	5.557	111.0
5555.5557	400.0	1	1	400.0	400.0	1	1	1	95.18767	51.790344	1	0.22	0.46	5.515	5.559	111.0
5555.5557	400.0	1	1	400.0	400.0	1	1	1	95.18767	51.790344	1	0.22	0.461	5.562	5.559	111.0
5555.5557	400.0	1	1	400.0	400.0	1	1	1	95.18767	51.790344	1	0.22	0.46	5.495	5.559	111.0
5555.5557	400.0	1	1	400.0	400.0	1	1	1	95.18767	51.790344	1	0.22	0.46	5.423	5.559	111.0
5555.5557	400.0	1	1	400.0	400.0	1	1	1	95.18767	51.790344	1	0.22	0.461	5.569	5.56	111.0
5555.5557	400.0	1	1	400.0	400.0	1	1	1	95.18767	51.790344	1	0.22	0.46	5.522	5.56	111.0
5555.5557	400.0	1	1	400.0	400.0	1	1	1	95.18767	51.790344	1	0.22	0.461	5.609	5.56	111.0
5555.5557	400.0	1	1	400.0	400.0	1	1	1	95.18767	51.790344	1	0.22	0.461	5.603	5.56	111.0
5555.5557	400.0	1	1	400.0	400.0	1	1	1	95.18767	51.790344	1	0.22	0.46	5.502	5.56	111.0
5555.5557	400.0	1	1	400.0	400.0	1	1	1	95.18767	51.790344	1	0.22	0.46	5.555	5.56	111.0
5555.5557	400.0	1	1	400.0	400.0	1	1	1	95.18767	51.790344	1	0.22	0.461	5.562	5.56	111.0
5555.5557	400.0	1	1	400.0	400.0	1	1	1	95.18767	51.790344	1	0.22	0.46	5.536	5.561	111.0
5555.5557	400.0	1	1	400.0	400.0	1	1	1	95.18767	51.790344	1	0.22	0.461	5.569	5.561	111.0
5555.5557	400.0	1	1	400.0	400.0	1	1	1	95.18767	51.790344	1	0.22	0.461	5.676	5.561	111.0
5555.5557	400.0	1	1	400.0	400.0	1	1	1	95.18767	51.790344	1	0.22	0.46	5.509	5.561	111.0
5555.5557	400.0	1	1	400.0	400.0	1	1	1	95.18767	51.790344	1	0.22	0.46	5.535	5.561	111.0
5555.5557	400.0	1	1	400.0	400.0	1	1	1	95.18767	51.790344	1	0.22	0.46	5.522	5.561	111.0
5555.5557	400.0	1	1	400.0	400.0	1	1	1	95.18767	51.790344	1	0.22	0.461	5.602	5.561	111.0
5555.5557	400.0	1	1	400.0	400.0	1	1	1	95.18767	51.790344	1	0.22	0.461	5.595	5.561	111.0
5555.5557	400.0	1	1	400.0	400.0	1	1	1	95.18767	51.790344	1	0.22	0.46	5.555	5.561	111.0
5555.5557	400.0	1	1	400.0	400.0	1	1	1	95.18767	51.790344	1	0.22	0.46	5.544	5.562	111.0
5555.5557	400.0	1	1	400.0	400.0	1	1	1	95.18767	51.790344	1	0.22	0.46	5.517	5.562	111.0
5555.5557	400.0	1	1	400.0	400.0	1	1	1	95.18767	51.790344	1	0.22	0.46	5.51	5.562	111.0
5555.5557	400.0	1	1	400.0	400.0	1	1	1	95.18767	51.790344	1	0.22	0.461	5.687	5.562	111.0
5555.5557	400.0	1	1	400.0	400.0	1	1	1	95.18767	51.790344	1	0.22	0.461	5.622	5.562	111.0
5555.5557	400.0	1	1	400.0	400.0	1	1	1	95.18767	51.790344	1	0.22	0.461	5.596	5.562	111.0
5555.5557	400.0	1	1	400.0	400.0	1	1	1	95.18767	51.790344	1	0.22	0.461	5.575	5.562	111.0
5555.5557	400.0	1	1	400.0	400.0	1	1	1	95.18767	51.790344	1	0.22	0.461	5.583	5.562	111.0
5555.5557	400.0	1	1	400.0	400.0	1	1	1	95.18767	51.790344	1	0.22	0.461	5.563	5.562	111.0
5555.5557	400.0	1	1	400.0	400.0	1	1	1	95.18767	51.790344	1	0.22	0.461	5.589	5.562	111.0
5555.5557	400.0	1	1	400.0	400.0	1	1	1	95.18767	51.790344	1	0.22	0.461	5.56	5.562	111.0
5555.5557	400.0	1	1	400.0	400.0	1	1	1	95.18767	51.790344	1	0.22	0.461	5.59	5.562	111.0
5555.5557	400.0	1	1	400.0	400.0	1	1	1	95.18767	51.790344	1	0.22	0.46	5.524	5.562	111.0
5555.5557	400.0	1	1	400.0	400.0	1	1	1	95.18767	51.790344	1	0.22	0.461	5.692	5.562	111.0
5555.5557	400.0	1	1	400.0	400.0	1	1	1	95.18767	51.790344	1	0.22	0.461	5.603	5.562	111.0
5555.5557	400.0	1	1	400.0	400.0	1	1	1	95.18767	51.790344	1	0.22	0.461	5.778	5.562	111.0
5555.5557	400.0	1	1	400.0	400.0	1	1	1	95.18767	51.790344	1	0.22	0.461	5.571	5.562	111.0
5555.5557	400.0	1	1	400.0	400.0	1	1	1	95.18767	51.790344	1	0.22	0.461	5.563	5.562	111.0
5555.5557	400.0	1	1	400.0	400.0	1	1	1	95.18767	51.790344	1	0.22	0.46	5.47	5.562	111.0
5555.5557	400.0	1	1	400.0	400.0	1	1	1	95.18767	51.790344	1	0.22	0.46	5.545	5.562	111.0
5555.5557	400.0	1	1	400.0	400.0	1	1	1	95.18767	51.790344	1	0.22	0.461	5.57	5.562	111.0
5555.5557	400.0	1	1	400.0	400.0	1	1	1	95.18767	51.790344	1	0.22	0.461	5.622	5.562	111.0
5555.5557	400.0	1	1	400.0	400.0	1	1	1	95.18767	51.790344	1	0.22	0.46	5.543	5.562	111.0
5555.5557	400.0	1	1	400.0	400.0	1	1	1	95.18767	51.790344	1	0.22	0.46	5.557	5.562	111.0
5555.5557	400.0	1	1	400.0	400.0	1	1	1	95.18767	51.790344	1	0.22	0.46	5.518	5.562	111.0
5555.5557	400.0	1	1	400.0	400.0	1	1	1	95.18767	51.790344	1	0.22	0.46	5.556	5.562	111.0
5555.5557	400.0	1	1	400.0	400.0	1	1	1	95.18767	51.790344	1	0.22	0.46	5.544	5.562	111.0
5555.5557	400.0	1	1	400.0	400.0	1	1	1	95.18767	51.790344	1	0.22	0.46	5.537	5.562	111.0
5555.5557	400.0	1	1	400.0	400.0	1	1	1	95.18767	51.790344	1	0.22	0.461	5.611	5.562	111.0
5555.5557	400.0	1	1	400.0	400.0	1	1	1	95.18767	51.790344	1	0.22	0.46	5.498	5.562	111.0
5555.5557	400.0	1	1	400.0	400.0	1	1	1	95.18767	51.790344	1	0.22	0.461	5.565	5.562	111.0
5555.5557	400.0	1	1	400.0	400.0	1	1	1	95.18767	51.790344	1	0.22	0.461	5.577	5.562	111.0
5555.5557	400.0	1	1	400.0	400.0	1	1	1	95.18767	51.790344	1	0.22	0.46	5.548	5.562	111.0
5555.5557	400.0	1	1	400.0	400.0	1	1	1	95.18767	51.790344	1	0.22	0.46	5.525	5.562	111.0
5555.5557	400.0	1	1	400.0	400.0	1	1	1	95.18767	51.790344	1	0.22	0.46	5.537	5.562	111.0
5555.5557	400.0	1	1	400.0	400.0	1	1	1	95.18767	51.790344	1	0.22	0.46	5.525	5.562	111.0
5555.5557	400.0	1	1	400.0	400.0	1	1	1	95.18767	51.790344	1	0.22	0.46	5.551	5.562	111.0
5555.5557	400.0	1	1	400.0	400.0	1	1	1	95.18767	51.790344	1	0.22	0.46	5.543	5.562	111.0
5555.5557	400.0	1	1	400.0	400.0	1	1	1	95.18767	51.790344	1	0.22	0.461	5.572	5.562	111.0
5555.5557	400.0	1	1	400.0	400.0	1	1	1	95.18767	51.790344	1	0.22	0.46	5.551	5.562	111.0
5555.5557	400.0	1	1	400.0	400.0	1	1	1	95.18767	51.790344	1	0.22	0.46	5.545	5.562	111.0
5555.5557	400.0	1	1	400.0	400.0	1	1	1	95.18767	51.790344	1	0.22	0.46	5.466	5.562	111.0
5555.5557	400.0	1	1	400.0	400.0	1	1	1	95.18767	51.790344	1	0.22	0.46	5.408	5.562	111.0
5555.5557	400.0	1	1	400.0	400.0	1	1	1	95.18767	51.790344	1	0.22	0.46	5.472	5.562	111.0
5555.5557	400.0	1	1	400.0	400.0	1	1	1	95.18767	51.790344	1	0.22	0.461	5.604	5.562	111.0
5555.5557	400.0	1	1	400.0	400.0	1	1	1	95.18767	51.790344	1	0.22	0.46	5.531	5.562	111.0
5555.5557	400.0	1	1	400.0	400.0	1	1	1	95.18767	51.790344	1	0.22	0.46	5.539	5.562	111.0
5555.5557	400.0	1	1	400.0	400.0	1	1	1	95.18767	51.790344	1	0.22	0.461	5.564	5.562	111.0
5555.5557	400.0	1	1	400.0	400.0	1	1	1	95.18767	51.790344	1	0.22	0.46	5.537	5.562	111.0
5555.5557	400.0	1	1	400.0	400.0	1	1	1	95.18767	51.790344	1	0.22	0.46	5.532	5.562	111.0
5555.5557	400.0	1	1	400.0	400.0	1	1	1	95.18767	51.790344	1	0.22	0.461	5.735	5.562	111.0
5555.5557	400.0	1	1	400.0	400.0	1	1	1	95.18767	51.790344	1	0.22	0.461	5.606	5.562	111.0
5555.5557	400.0	1	1	400.0	400.0	1	1	1	95.18767	51.790344	1	0.22	0.461	5.572	5.562	111.0
5555.5557	400.0	1	1	400.0	400.0	1	1	1	95.18767	51.790344	1	0.22	0.46	5.552	5.562	111.0
5555.5557	400.0	1	1	400.0	400.0	1	1	1	95.18767	51.790344	1	0.22	0.461	5.571	5.562	111.0
5555.5557	400.0	1	1	400.0	400.0	1	1	1	95.18767	51.790344	1	0.22	0.461	5.572	5.562	111.0
5555.5557	400.0	1	1	400.0	400.0	1	1	1	95.18767	51.790344	1	0.22	0.46	5.552	5.562	111.0
5555.5557	400.0	1	1	400.0	400.0	1	1	1	95.18767	51.790344	1	0.22	0.46	5.518	5.562	111.0
5555.5557	400.0	1	1	400.0	400.0	1	1	1	95.18767	51.790344	1	0.22	0.461	5.558	5.562	111.0
5555.5557	400.0	1	1	400.0	400.0	1	1	1	95.18767	51.790344	1	0.22	0.461	5.564	5.562	111.0
5555.5557	400.0	1	1	400.0	400.0	1	1	1	95.18767	51.790344	1	0.22	0.461	5.572	5.562	111.0
5555.5557	400.0	1	1	400.0	400.0	1	1	1	95.18767	51.790344	1	0.22	0.461	5.572	5.562	111.0
5555.5557	400.0	1	1	400.0	400.0	1	1	1	95.18767	51.790344	1	0.22	0.461	5.597	5.562	111.0
5555.5557	400.0	1	1	400.0	400.0	1	1	1	95.18767	51.790344	1	0.22	0.461	5.559	5.562	111.0
5555.5557	400.0	1	1	400.0	400.0	1	1	1	95.18767	51.790344	1	0.22	0.46	5.554	5.562	111.0
5555.5557	400.0	1	1	400.0	400.0	1	1	1	95.18767	51.790344	1	0.22	0.461	5.565	5.562	111.0
5555.5557	400.0	1	1	400.0	400.0	1	1	1	95.18767	51.790344	1	0.22	0.461	5.624	5.562	111.0
5555.5557	400.0	1	1	400.0	400.0	1	1	1	95.18767	51.790344	1	0.22	0.46	5.531	5.562	111.0
5555.5557	400.0	1	1	400.0	400.0	1	1	1	95.18767	51.790344	1	0.22	0.461	5.569	5.562	111.0
5555.5557	400.0	1	1	400.0	400.0	1	1	1	95.18767	51.790344	1	0.22	0.46	5.544	5.562	111.0
5555.5557	400.0	1	1	400.0	400.0	1	1	1	95.18767	51.790344	1	0.22	0.461	5.587	5.562	111.0
5555.5557	400.0	1	1	400.0	400.0	1	1	1	95.18767	51.790344	1	0.22	0.46	5.541	5.562	111.0
5555.5557	400.0	1	1	400.0	400.0	1	1	1	95.18767	51.790344	1	0.22	0.46	5.528	5.562	111.0
5555.5557	400.0	1	1	400.0	400.0	1	1	1	95.18767	51.790344	1	0.22	0.461	5.559	5.562	111.0
5555.5557	400.0	1	1	400.0	400.0	1	1	1	95.18767	51.790344	1	0.22	0.46	5.549	5.562	111.0
5555.5557	400.0	1	1	400.0	400.0	1	1	1	95.18767	51.790344	1	0.22	0.46	5.434	5.562	111.0
5555.5557	400.0	1	1	400.0	400.0	1	1	1	95.18767	51.790344	1	0.22	0.461	5.573	5.562	111.0
5555.5557	400.0	1	1	400.0	400.0	1	1	1	95.18767	51.790344	1	0.22	0.461	5.572	5.562	111.0
5555.5557	400.0	1	1	400.0	400.0	1	1	1	95.18767	51.790344	1	0.22	0.461	5.596	5.562	111.0
5555.5557	400.0	1	1	400.0	400.0	1	1	1	95.18767	51.790344	1	0.22	0.46	5.546	5.562	111.0
5555.5557	400.0	1	1	400.0	400.0	1	1	1	95.18767	51.790344	1	0.22	0.461	5.611	5.562	111.0
5555.5557	400.0	1	1	400.0	400.0	1	1	1	95.18767	51.790344	1	0.22	0.461	5.63	5.562	111.0
5555.5557	400.0	1	1	400.0	400.0	1	1	1	95.18767	51.790344	1	0.22	0.461	5.625	5.562	111.0
5555.5557	400.0	1	1	400.0	400.0	1	1	1	95.18767	51.790344	1	0.22	0.461	5.58	5.562	111.0
5555.5557	400.0	1	1	400.0	400.0	1	1	1	95.18767	51.790344	1	0.22	0.461	5.578	5.562	111.0
5555.5557	400.0	1	1	400.0	400.0	1	1	1	95.18767	51.790344	1	0.22	0.46	5.553	5.562	111.0
5555.5557	400.0	1	1	400.0	400.0	1	1	1	95.18767	51.790344	1	0.22	0.46	5.547	5.562	111.0
5555.5557	400.0	1	1	400.0	400.0	1	1	1	95.18767	51.790344	1	0.22	0.461	5.545	5.562	111.0
5555.5557	400.0	1	1	400.0	400.0	1	1	1	95.18767	51.790344	1	0.22	0.46	5.553	5.562	111.0
5555.5557	400.0	1	1	400.0	400.0	1	1	1	95.18767	51.790344	1	0.22	0.46	5.528	5.562	111.0
5555.5557	400.0	1	1	400.0	400.0	1	1	1	95.18767	51.790344	1	0.22	0.461	5.625	5.562	111.0
5555.5557	400.0	1	1	400.0	400.0	1	1	1	95.18767	51.790344	1	0.22	0.461	5.568	5.562	111.0
5555.5557	400.0	1	1	400.0	400.0	1	1	1	95.18767	51.790344	1	0.22	0.46	5.511	5.562	111.0
5555.5557	400.0	1	1	400.0	400.0	1	1	1	95.18767	51.790344	1	0.22	0.46	5.554	5.562	111.0
5555.5557	400.0	1	1	400.0	400.0	1	1	1	95.18767	51.790344	1	0.22	0.46	5.542	5.562	111.0
5555.5557	400.0	1	1	400.0	400.0	1	1	1	95.18767	51.790344	1	0.22	0.461	5.574	5.562	111.0
5555.5557	400.0	1	1	400.0	400.0	1	1	1	95.18767	51.790344	1	0.22	0.461	5.6	5.562	111.0
5555.5557	400.0	1	1	400.0	400.0	1	1	1	95.18767	51.790344	1	0.22	0.46	5.556	5.562	111.0
5555.5557	400.0	1	1	400.0	400.0	1	1	1	95.18767	51.790344	1	0.22	0.46	5.549	5.562	111.0
5555.5557	400.0	1	1	400.0	400.0	1	1	1	95.18767	51.790344	1	0.22	0.46	5.548	5.562	111.0
5555.5557	400.0	1	1	400.0	400.0	1	1	1	95.18767	51.790344	1	0.22	0.461	5.621	5.562	111.0
5555.5557	400.0	1	1	400.0	400.0	1	1	1	95.18767	51.790344	1	0.22	0.461	5.581	5.562	111.0
5555.5557	400.0	1	1	400.0	400.0	1	1	1	95.18767	51.790344	1	0.22	0.46	5.523	5.562	111.0
5555.5557	400.0	1	1	400.0	400.0	1	1	1	95.18767	51.790344	1	0.22	0.461	5.592	5.562	111.0
5555.5557	400.0	1	1	400.0	400.0	1	1	1	95.18767	51.790344	1	0.22	0.46	5.554	5.562	111.0
5555.5557	400.0	1	1	400.0	400.0	1	1	1	95.18767	51.790344	1	0.22	0.461	5.596	5.562	111.0
5555.5557	400.0	1	1	400.0	400.0	1	1	1	95.18767	51.790344	1	0.22	0.461	5.588	5.562	111.0
5555.5557	400.0	1	1	400.0	400.0	1	1	1	95.18767	51.790344	1	0.22	0.461	5.572	5.562	111.0
5555.5557	400.0	1	1	400.0	400.0	1	1	1	95.18767	51.790344	1	0.22	0.46	5.548	5.562	111.0
5555.5557	400.0	1	1	400.0	400.0	1	1	1	95.18767	51.790344	1	0.22	0.461	5.601	5.562	111.0
5555.5557	400.0	1	1	400.0	400.0	1	1	1	95.18767	51.790344	1	0.22	0.461	5.566	5.562	111.0
5555.5557	400.0	1	1	400.0	400.0	1	1	1	95.18767	51.790344	1	0.22	0.46	5.498	5.562	111.0
5555.5557	400.0	1	1	400.0	400.0	1	1	1	95.18767	51.790344	1	0.22	0.46	5.502	5.562	111.0
5555.5557	400.0	1	1	400.0	400.0	1	1	1	95.18767	51.790344	1	0.22	0.461	5.581	5.562	111.0
5555.5557	400.0	1	1	400.0	400.0	1	1	1	95.18767	51.790344	1	0.22	0.46	5.515	5.562	111.0
5555.5557	400.0	1	1	400.0	400.0	1	1	1	95.18767	51.790344	1	0.22	0.461	5.581	5.562	111.0
5555.5557	400.0	1	1	400.0	400.0	1	1	1	95.18767	51.790344	1	0.22	0.461	5.583	5.562	111.0
5555.5557	400.0	1	1	400.0	400.0	1	1	1	95.18767	51.790344	1	0.22	0.461	5.583	5.562	111.0
5555.5557	400.0	1	1	400.0	400.0	1	1	1	95.18767	51.790344	1	0.22	0.46	5.521	5.562	111.0
5555.5557	400.0	1	1	400.0	400.0	1	1	1	95.18767	51.790344	1	0.22	0.46	5.522	5.562	87.0
5555.5557	400.0	1	1	400.0	400.0	1	1	1	95.18767	51.790344	1	0.22	0.46	5.536	5.562	111.0
5555.5557	400.0	1	1	400.0	400.0	1	1	1	95.18767	51.790344	1	0.22	0.461	5.562	5.562	111.0
5555.5557	400.0	1	1	400.0	400.0	1	1	1	95.18767	51.790344	1	0.22	0.461	5.574	5.562	111.0
5555.5557	400.0	1	1	400.0	400.0	1	1	1	95.18767	51.790344	1	0.22	0.461	5.576	5.562	111.0
5555.5557	400.0	1	1	400.0	400.0	1	1	1	95.18767	51.790344	1	0.22	0.461	5.588	5.562	111.0
5555.5557	400.0	1	1	400.0	400.0	1	1	1	95.18767	51.790344	1	0.22	0.461	5.575	5.562	1135.0
5555.5557	400.0	1	1	400.0	400.0	1	1	1	95.18767	51.790344	1	0.22	0.46	5.467	5.562	111.0
5555.5557	400.0	1	1	400.0	400.0	1	1	1	95.18767	51.790344	1	0.22	0.461	5.613	5.562	111.0
5555.5557	400.0	1	1	400.0	400.0	1	1	1	95.18767	51.790344	1	0.22	0.461	5.622	5.562	111.0
5555.5557	400.0	1	1	400.0	400.0	1	1	1	95.18767	51.790344	1	0.22	0.46	5.51	5.562	111.0
5555.5557	400.0	1	1	400.0	400.0	1	1	1	95.18767	51.790344	1	0.22	0.46	5.519	5.562	111.0
5555.5557	400.0	1	1	400.0	400.0	1	1	1	95.18767	51.790344	1	0.22	0.461	5.561	5.562	111.0
5555.5557	400.0	1	1	400.0	400.0	1	1	1	95.18767	51.790344	1	0.22	0.46	5.551	5.562	111.0
5555.5557	400.0	1	1	400.0	400.0	1	1	1	95.18767	51.790344	1	0.22	0.461	5.565	5.562	111.0
0.0	0.0	1	1	400.0	400.0	1	1	1	95.18767	51.790344	0	0.22	0.461	5.606	5.562	111.0
0.0	0.0	1	1	400.0	400.0	1	1	1	95.18767	51.790344	0	0.22	0.461	5.567	5.562	111.0
0.0	0.0	1	1	400.0	400.0	1	1	1	95.18767	51.790344	0	0.22	0.461	5.585	5.562	111.0
0.0	0.0	1	1	400.0	400.0	1	1	1	95.18767	51.790344	0	0.22	0.461	5.573	5.562	111.0
0.0	0.0	1	1	400.0	400.0	1	1	1	95.18767	51.790344	0	0.22	0.458	5.194	5.169	111.0
0.0	0.0	1	1	400.0	400.0	1	1	1	95.18767	51.790344	0	0.22	0.456	5.174	5.169	111.0
0.0	0.0	1	1	400.0	400.0	1	1	1	95.18767	51.790344	0	0.22	0.448	4.447	4.463	111.0
0.0	0.0	1	1	400.0	400.0	1	1	1	95.18767	51.790344	0	0.22	0.437	4.06	4.147	111.0
0.0	0.0	1	1	400.0	400.0	1	1	1	95.18767	51.790344	0	0.22	0.427	4.106	4.147	111.0
0.0	0.0	1	1	400.0	400.0	1	1	1	95.18767	51.790344	0	0.219	0.414	3.548	3.581	111.0
0.0	0.0	1	1	400.0	400.0	1	1	1	95.18767	51.790344	0	0.219	0.4	3.331	3.328	111.0
0.0	0.0	1	1	400.0	400.0	1	1	1	95.18767	51.790344	0	0.219	0.388	3.273	3.328	111.0
0.0	0.0	1	1	400.0	400.0	1	1	1	95.18767	51.790344	0	0.219	0.374	2.913	2.874	111.0
0.0	0.0	1	1	400.0	400.0	1	1	1	95.18767	51.790344	0	0.219	0.36	2.868	2.874	111.0
0.0	0.0	1	1	400.0	400.0	1	1	1	95.18767	51.790344	0	0.219	0.347	2.667	2.671	111.0
0.0	0.0	1	1	400.0	400.0	1	1	1	95.18767	51.790344	0	0.219	0.332	2.266	2.307	111.0
0.0	0.0	1	1	400.0	400.0	1	1	1	95.18767	51.790344	0	0.219	0.318	2.312	2.307	111.0
0.0	0.0	1	1	400.0	400.0	1	1	1	95.18767	51.790344	0	0.218	0.302	1.838	1.992	111.0
0.0	0.0	1	1	400.0	400.0	1	1	1	95.18767	51.790344	0	0.218	0.287	1.899	1.85	111.0
0.0	0.0	1	1	400.0	400.0	1	1	1	95.18767	51.790344	0	0.218	0.274	1.716	1.85	111.0
0.0	0.0	1	1	400.0	400.0	1	1	1	95.18767	51.790344	0	0.218	0.26	1.624	1.599	111.0
0.0	0.0	1	1	400.0	400.0	1	1	1	95.18767	51.790344	0	0.218	0.248	1.588	1.599	111.0
0.0	0.0	1	1	400.0	400.0	1	1	1	95.18767	51.790344	0	0.218	0.235	1.448	1.485	111.0
0.0	0.0	1	1	400.0	400.0	1	1	1	95.18767	51.790344	0	0.218	0.223	1.29	1.283	111.0
0.0	0.0	1	1	400.0	400.0	1	1	1	95.18767	51.790344	0	0.218	0.212	1.264	1.283	111.0
0.0	0.0	1	1	400.0	400.0	1	1	1	95.18767	51.790344	0	0.218	0.201	1.181	1.191	111.0
0.0	0.0	1	1	400.0	400.0	1	1	1	95.18767	51.790344	0	0.218	0.19	1.069	1.029	111.0
0.0	0.0	1	1	400.0	400.0	1	1	1	95.18767	51.790344	0	0.218	0.18	1.069	1.029	111.0
0.0	0.0	1	1	400.0	400.0	1	1	1	95.18767	51.790344	0	0.218	0.17	0.938	0.956	111.0
0.0	0.0	1	1	400.0	400.0	1	1	1	95.18767	51.790344	0	0.218	0.16	0.938	0.956	111.0
0.0	0.0	1	1	400.0	400.0	1	1	1	95.18767	51.790344	0	0.218	0.152	0.783	0.825	111.0
0.0	0.0	1	1	400.0	400.0	1	1	1	95.18767	51.790344	0	0.218	0.144	0.788	0.767	111.0
0.0	0.0	1	1	400.0	400.0	1	1	1	95.18767	51.790344	0	0.218	0.137	0.739	0.767	111.0
0.0	0.0	1	1	400.0	400.0	1	1	1	95.18767	51.790344	0	0.217	0.129	0.629	0.662	111.0
0.0	0.0	1	1	400.0	400.0	1	1	1	95.18767	51.790344	0	0.217	0.121	0.642	0.615	111.0
0.0	0.0	1	1	400.0	400.0	1	1	1	95.18767	51.790344	0	0.217	0.114	0.611	0.615	111.0
0.0	0.0	1	1	400.0	400.0	1	1	1	95.18767	51.790344	0	0.217	0.107	0.428	0.531	111.0
0.0	0.0	1	1	400.0	400.0	1	1	1	95.18767	51.790344	0	0.217	0.101	0.556	0.531	111.0
0.0	0.0	1	1	400.0	400.0	1	1	1	95.18767	51.790344	0	0.217	0.094	0.489	0.493	111.0
0.0	0.0	1	1	400.0	400.0	1	1	1	95.18767	51.790344	0	0.217	0.088	0.452	0.426	111.0
0.0	0.0	1	1	400.0	400.0	1	1	1	95.18767	51.790344	0	0.217	0.082	0.414	0.426	111.0
0.0	0.0	1	1	400.0	400.0	1	1	1	95.18767	51.790344	0	0.217	0.077	0.399	0.368	111.0
0.0	0.0	1	1	400.0	400.0	1	1	1	95.18767	51.790344	0	0.217	0.073	0.384	0.341	111.0
0.0	0.0	1	1	400.0	400.0	1	1	1	95.18767	51.790344	0	0.217	0.069	0.341	0.341	111.0
0.0	0.0	1	1	400.0	400.0	1	1	1	95.18767	51.790344	0	0.217	0.065	0.338	0.317	111.0
0.0	0.0	1	1	400.0	400.0	1	1	1	95.18767	51.790344	0	0.217	0.061	0.314	0.317	111.0
0.0	0.0	1	1	400.0	400.0	1	1	1	95.18767	51.790344	0	0.217	0.058	0.294	0.274	111.0
0.0	0.0	1	1	400.0	400.0	1	1	1	95.18767	51.790344	0	0.217	0.054	0.242	0.236	111.0
0.0	0.0	1	1	400.0	400.0	1	1	1	95.18767	51.790344	0	0.217	0.05	0.247	0.236	111.0
0.0	0.0	1	1	400.0	400.0	1	1	1	95.18767	51.790344	0	0.217	0.047	0.239	0.219	111.0
0.0	0.0	1	1	400.0	400.0	1	1	1	95.18767	51.790344	0	0.217	0.043	0.179	0.189	111.0
0.0	0.0	1	1	400.0	400.0	1	1	1	95.18767	51.790344	0	0.217	0.039	0.219	0.189	111.0
0.0	0.0	1	1	400.0	400.0	1	1	1	95.18767	51.790344	0	0.217	0.037	0.163	0.176	111.0
0.0	0.0	1	1	400.0	400.0	1	1	1	95.18767	51.790344	0	0.217	0.035	0.145	0.176	111.0
0.0	0.0	1	1	400.0	400.0	1	1	1	95.18767	51.790344	0	0.217	0.033	0.176	0.152	111.0
0.0	0.0	1	1	400.0	400.0	1	1	1	95.18767	51.790344	0	0.217	0.031	0.127	0.141	111.0
0.0	0.0	1	1	400.0	400.0	1	1	1	95.18767	51.790344	0	0.217	0.029	0.145	0.141	111.0
0.0	0.0	1	1	400.0	400.0	1	1	1	95.18767	51.790344	0	0.217	0.027	0.132	0.121	111.0
0.0	0.0	1	1	400.0	400.0	1	1	1	95.18767	51.790344	0	0.217	0.025	0.064	0.113	111.0
0.0	0.0	1	1	400.0	400.0	1	1	1	95.18767	51.790344	0	0.217	0.023	0.246	0.113	111.0
0.0	0.0	1	1	400.0	400.0	1	1	1	95.18767	51.790344	0	0.217	0.021	0.049	0.097	111.0
0.0	0.0	1	1	400.0	400.0	1	1	1	95.18767	51.790344	0	0.217	0.02	0.115	0.097	111.0
0.0	0.0	1	1	400.0	400.0	1	1	1	95.18767	51.790344	0	0.217	0.02	0.088	0.084	111.0
0.0	0.0	1	1	400.0	400.0	1	1	1	95.18767	51.790344	0	0.217	0.02	0.18	0.078	111.0
0.0	0.0	1	1	400.0	400.0	1	1	1	95.18767	51.790344	0	0.217	0.02	0.125	0.078	111.0
0.0	0.0	1	1	400.0	400.0	1	1	1	95.18767	51.790344	0	0.217	0.019	-0.139	0.067	111.0
0.0	0.0	1	1	400.0	400.0	1	1	1	95.18767	51.790344	0	0.217	0.019	0.084	0.062	111.0
0.0	0.0	1	1	400.0	400.0	1	1	1	95.18767	51.790344	0	0.217	0.019	0.077	0.062	111.0
0.0	0.0	1	1	400.0	400.0	1	1	1	95.18767	51.790344	0	0.217	0.019	0.066	0.053	111.0
0.0	0.0	1	1	400.0	400.0	1	1	1	95.18767	51.790344	0	0.216	0.019	0.065	0.053	111.0
0.0	0.0	1	1	400.0	400.0	1	1	1	95.18767	51.790344	0	0.216	0.019	0.175	0.049	111.0
0.0	0.0	1	1	400.0	400.0	1	1	1	95.18767	51.790344	0	0.216	0.019	0.053	0.043	111.0
0.0	0.0	1	1	400.0	400.0	1	1	1	95.18767	51.790344	0	0.216	0.019	0.067	0.043	111.0
0.0	0.0	1	1	400.0	400.0	1	1	1	95.18767	51.790344	0	0.216	0.019	0.023	0.039	111.0
0.0	0.0	1	1	400.0	400.0	1	1	1	95.18767	51.790344	0	0.216	0.019	0.006	0.034	111.0
0.0	0.0	1	1	400.0	400.0	1	1	1	95.18767	51.790344	0	0.216	0.019	0.065	0.034	111.0
0.0	0.0	1	1	400.0	400.0	1	1	1	95.18767	51.790344	0	0.216	0.019	0.061	0.031	111.0
0.0	0.0	1	1	400.0	400.0	1	1	1	95.18767	51.790344	0	0.216	0.019	0.005	0.031	111.0
0.0	0.0	1	1	400.0	400.0	1	1	1	95.18767	51.790344	0	0.216	0.019	-0.004	0.027	111.0
0.0	0.0	1	1	400.0	400.0	1	1	1	95.18767	51.790344	0	0.216	0.019	0.006	0.023	111.0
0.0	0.0	1	1	400.0	400.0	1	1	1	95.18767	51.790344	0	0.216	0.019	0.056	0.023	111.0
0.0	0.0	1	1	400.0	400.0	1	1	1	95.18767	51.790344	0	0.216	0.019	0.05	0.021	111.0
0.0	0.0	1	1	400.0	400.0	1	1	1	95.18767	51.790344	0	0.216	0.019	0.017	0.018	111.0
0.0	0.0	1	1	400.0	400.0	1	1	1	95.18767	51.790344	0	0.216	0.019	0.022	0.018	111.0
0.0	0.0	1	1	400.0	400.0	1	1	1	95.18767	51.790344	0	0.216	0.019	-0.007	0.017	111.0
0.0	0.0	1	1	400.0	400.0	1	1	1	95.18767	51.790344	0	0.216	0.018	0.0	0.017	111.0
0.0	0.0	1	1	400.0	400.0	1	1	1	95.18767	51.790344	0	0.216	0.018	0.017	0.014	111.0
0.0	0.0	1	1	400.0	400.0	1	1	1	95.18767	51.790344	0	0.216	0.018	0.042	0.013	111.0
0.0	0.0	1	1	400.0	400.0	1	1	1	95.18767	51.790344	0	0.216	0.016	-0.07	0.013	111.0
0.0	0.0	1	1	400.0	400.0	1	1	1	95.18767	51.790344	0	0.216	0.014	-0.019	0.011	111.0
0.0	0.0	1	1	400.0	400.0	1	1	1	95.18767	51.790344	0	0.216	0.014	0.009	0.01	111.0
0.0	0.0	1	1	400.0	400.0	1	1	1	95.18767	51.790344	0	0.216	0.013	-0.21	0.01	111.0
0.0	0.0	1	1	400.0	400.0	1	1	1	95.18767	51.790344	0	0.216	0.013	0.202	0.009	111.0
0.0	0.0	1	1	400.0	400.0	1	1	1	95.18767	51.790344	0	0.216	0.012	0.006	0.009	111.0
0.0	0.0	1	1	400.0	400.0	1	1	1	95.18767	51.790344	0	0.216	0.012	0.009	0.008	111.0
0.0	0.0	1	1	400.0	400.0	1	1	1	95.18767	51.790344	0	0.216	0.012	0.007	0.007	111.0
0.0	0.0	1	1	400.0	400.0	1	1	1	95.18767	51.790344	0	0.216	0.012	0.012	0.007	111.0
0.0	0.0	1	1	400.0	400.0	1	1	1	95.18767	51.790344	0	0.216	0.012	-0.009	0.006	111.0
0.0	0.0	1	1	400.0	400.0	1	1	1	95.18767	51.790344	0	0.216	0.012	0.014	0.005	111.0
0.0	0.0	1	1	400.0	400.0	1	1	1	95.18767	51.790344	0	0.216	0.012	0.017	0.005	111.0
0.0	0.0	1	1	400.0	400.0	1	1	1	95.18767	51.790344	0	0.216	0.012	0.005	0.005	111.0
0.0	0.0	1	1	400.0	400.0	1	1	1	95.18767	51.790344	0	0.216	0.01	-0.085	0.005	111.0
0.0	0.0	1	1	400.0	400.0	1	1	1	95.18767	51.790344	0	0.216	0.01	-0.01	0.004	111.0
0.0	0.0	1	1	400.0	400.0	1	1	1	95.18767	51.790344	0	0.216	0.01	-0.004	0.003	111.0
0.0	0.0	1	1	400.0	400.0	1	1	1	95.18767	51.790344	0	0.216	0.008	-0.072	0.003	111.0
0.0	0.0	1	1	400.0	400.0	1	1	1	95.18767	51.790344	0	0.216	0.008	0.007	0.003	111.0
0.0	0.0	1	1	400.0	400.0	1	1	1	95.18767	51.790344	0	0.216	0.007	-0.01	0.002	111.0
0.0	0.0	1	1	400.0	400.0	1	1	1	95.18767	51.790344	0	0.216	0.006	0.016	0.002	111.0
0.0	0.0	1	1	400.0	400.0	1	1	1	95.18767	51.790344	0	0.216	0.005	0.006	0.002	111.0
0.0	0.0	1	1	400.0	400.0	1	1	1	95.18767	51.790344	0	0.216	0.005	0.034	0.002	111.0
0.0	0.0	1	1	400.0	400.0	1	1	1	95.18767	51.790344	0	0.216	0.005	0.0	0.001	111.0
0.0	0.0	1	1	400.0	400.0	1	1	1	95.18767	51.790344	0	0.216	0.005	0.001	0.001	111.0
0.0	0.0	1	1	400.0	400.0	1	1	1	95.18767	51.790344	0	0.216	0.005	-0.009	0.001	111.0
0.0	0.0	1	1	400.0	400.0	1	1	1	95.18767	51.790344	0	0.216	0.005	0.032	0.001	111.0
0.0	0.0	1	1	400.0	400.0	1	1	1	95.18767	51.790344	0	0.216	0.005	0.012	0.001	111.0
0.0	0.0	1	1	400.0	400.0	1	1	1	95.18767	51.790344	0	0.216	0.004	0.043	0.001	111.0
0.0	0.0	1	1	400.0	400.0	1	1	1	95.18767	51.790344	0	0.216	0.003	-0.012	0.0	111.0
0.0	0.0	1	1	400.0	400.0	1	1	1	95.18767	51.790344	0	0.216	0.002	0.029	0.0	111.0
0.0	0.0	1	1	400.0	400.0	1	1	1	95.18767	51.790344	0	0.216	0.002	0.0	0.0	111.0
0.0	0.0	1	1	400.0	400.0	1	1	1	95.18767	51.790344	0	0.216	0.002	-0.001	0.0	111.0
0.0	0.0	1	1	400.0	400.0	1	1	1	95.18767	51.790344	0	0.216	0.002	-0.003	0.0	111.0
0.0	0.0	1	1	400.0	400.0	1	1	1	95.18767	51.790344	0	0.216	0.002	0.026	0.0	111.0
0.0	0.0	1	1	400.0	400.0	1	1	1	95.18767	51.790344	0	0.216	0.0	-0.02	0.0	111.0
0.0	0.0	1	1	400.0	400.0	1	1	1	95.18767	51.790344	0	0.216	0.0	0.012	0.0	111.0
0.0	0.0	1	1	400.0	400.0	1	1	1	95.18767	51.790344	0	0.216	0.0	0.055	0.0	111.0
0.0	0.0	1	1	400.0	400.0	1	1	1	95.18767	51.790344	0	0.216	0.0	0.0	0.0	111.0
0.0	0.0	1	1	400.0	400.0	1	1	1	95.18767	51.790344	0	0.216	0.0	0.008	0.0	111.0
0.0	0.0	1	1	400.0	400.0	1	1	1	95.18767	51.790344	0	0.216	0.0	0.078	0.0	111.0
0.0	0.0	1	1	400.0	400.0	1	1	1	95.18767	51.790344	0	0.216	0.0	0.041	0.0	111.0
0.0	0.0	1	1	400.0	400.0	1	1	1	95.18767	51.790344	0	0.216	0.0	0.023	0.0	111.0
0.0	0.0	1	1	400.0	400.0	1	1	1	95.18767	51.790344	0	0.216	0.0	0.013	0.0	111.0
0.0	0.0	1	1	400.0	400.0	1	1	1	95.18767	51.790344	0	0.216	-0.001	-0.064	0.0	111.0
0.0	0.0	1	1	400.0	400.0	1	1	1	95.18767	51.790344	0	0.216	0.0	0.035	0.0	111.0
0.0	0.0	1	1	400.0	400.0	1	1	1	95.18767	51.790344	0	0.216	-0.001	-0.028	0.0	111.0
0.0	0.0	1	1	400.0	400.0	1	1	1	95.18767	51.790344	0	0.216	0.0	-0.009	0.0	111.0
0.0	0.0	1	1	400.0	400.0	1	1	1	95.18767	51.790344	0	0.216	-0.001	-0.015	0.0	111.0
0.0	0.0	1	1	400.0	400.0	1	1	1	95.18767	51.790344	0	0.216	0.0	0.013	0.0	111.0
0.0	0.0	1	1	400.0	400.0	1	1	1	95.18767	51.790344	0	0.216	-0.001	-0.035	0.0	111.0
0.0	0.0	1	1	400.0	400.0	1	1	1	95.18767	51.790344	0	0.216	0.0	-0.006	0.0	111.0
0.0	0.0	1	1	400.0	400.0	1	1	1	95.18767	51.790344	0	0.216	0.0	-0.008	0.0	111.0
0.0	0.0	1	1	400.0	400.0	1	1	1	95.18767	51.790344	0	0.216	0.0	0.017	0.0	111.0
0.0	0.0	1	1	400.0	400.0	1	1	1	95.18767	51.790344	0	0.216	-0.001	-0.025	0.0	111.0
0.0	0.0	1	1	400.0	400.0	1	1	1	95.18767	51.790344	0	0.216	0.0	-0.003	0.0	111.0
0.0	0.0	1	1	400.0	400.0	1	1	1	95.18767	51.790344	0	0.216	0.0	0.037	0.0	111.0
0.0	0.0	1	1	400.0	400.0	1	1	1	95.18767	51.790344	0	0.216	-0.001	-0.012	0.0	111.0
0.0	0.0	1	1	400.0	400.0	1	1	1	95.18767	51.790344	0	0.216	-0.001	-0.042	0.0	111.0
0.0	0.0	1	1	400.0	400.0	1	1	1	95.18767	51.790344	0	0.216	0.0	-0.002	0.0	111.0
0.0	0.0	1	1	400.0	400.0	1	1	1	95.18767	51.790344	0	0.216	-0.001	-0.021	0.0	111.0
0.0	0.0	1	1	400.0	400.0	1	1	1	95.18767	51.790344	0	0.216	-0.001	-0.031	0.0	111.0
0.0	0.0	1	1	400.0	400.0	1	1	1	95.18767	51.790344	0	0.216	0.0	-0.008	0.0	111.0
0.0	0.0	1	1	400.0	400.0	1	1	1	95.18767	51.790344	0	0.216	0.0	0.018	0.0	111.0
0.0	0.0	1	1	400.0	400.0	1	1	1	95.18767	51.790344	0	0.216	-0.001	-0.033	0.0	111.0
0.0	0.0	1	1	400.0	400.0	1	1	1	95.18767	51.790344	0	0.216	-0.001	-0.052	0.0	111.0
0.0	0.0	1	1	400.0	400.0	1	1	1	95.18767	51.790344	0	0.216	0.0	-0.004	0.0	111.0
0.0	0.0	1	1	400.0	400.0	1	1	1	95.18767	51.790344	0	0.216	0.0	-0.011	0.0	111.0
0.0	0.0	1	1	400.0	400.0	1	1	1	95.18767	51.790344	0	0.216	0.0	0.219	0.0	111.0
0.0	0.0	1	1	400.0	400.0	1	1	1	95.18767	51.790344	0	0.216	0.0	0.048	0.0	111.0
0.0	0.0	1	1	400.0	400.0	1	1	1	95.18767	51.790344	0	0.216	0.0	0.018	0.0	111.0
0.0	0.0	1	1	400.0	400.0	1	1	1	95.18767	51.790344	0	0.216	0.0	0.0	0.0	111.0
0.0	0.0	1	1	400.0	400.0	1	1	1	95.18767	51.790344	0	0.216	0.0	0.023	0.0	111.0
0.0	0.0	1	1	400.0	400.0	1	1	1	95.18767	51.790344	0	0.216	-0.001	-0.036	0.0	111.0
0.0	0.0	1	1	400.0	400.0	1	1	1	95.18767	51.790344	0	0.216	0.0	0.017	0.0	111.0
0.0	0.0	1	1	400.0	400.0	1	1	1	95.18767	51.790344	0	0.216	0.0	0.018	0.0	111.0
0.0	0.0	1	1	400.0	400.0	1	1	1	95.18767	51.790344	0	0.216	0.0	0.011	0.0	111.0
0.0	0.0	1	1	400.0	400.0	1	1	1	95.18767	51.790344	0	0.216	0.0	0.016	0.0	111.0
0.0	0.0	1	1	400.0	400.0	1	1	1	95.18767	51.790344	0	0.216	0.0	-0.003	0.0	111.0
0.0	0.0	1	1	400.0	400.0	1	1	1	95.18767	51.790344	0	0.216	0.0	-0.004	0.0	111.0
0.0	0.0	1	1	400.0	400.0	1	1	1	95.18767	51.790344	0	0.216	0.0	0.015	0.0	111.0
0.0	0.0	1	1	400.0	400.0	1	1	1	95.18767	51.790344	0	0.216	0.0	0.073	0.0	111.0
0.0	0.0	1	1	400.0	400.0	1	1	1	95.18767	51.790344	0	0.216	0.0	0.158	0.0	111.0
0.0	0.0	1	1	400.0	400.0	1	1	1	95.18767	51.790344	0	0.216	0.0	0.017	0.0	111.0
0.0	0.0	1	1	400.0	400.0	1	1	1	95.18767	51.790344	0	0.216	0.0	0.01	0.0	111.0
0.0	0.0	1	1	400.0	400.0	1	1	1	95.18767	51.790344	0	0.216	-0.001	-0.085	0.0	111.0
0.0	0.0	1	1	400.0	400.0	1	1	1	95.18767	51.790344	0	0.216	0.0	0.001	0.0	111.0
0.0	0.0	1	1	400.0	400.0	1	1	1	95.18767	51.790344	0	0.216	0.0	0.045	0.0	111.0
0.0	0.0	1	1	400.0	400.0	1	1	1	95.18767	51.790344	0	0.216	0.0	0.014	0.0	111.0
0.0	0.0	1	1	400.0	400.0	1	1	1	95.18767	51.790344	0	0.216	0.0	-0.002	0.0	111.0
0.0	0.0	1	1	400.0	400.0	1	1	1	95.18767	51.790344	0	0.216	-0.001	-0.032	0.0	111.0
0.0	0.0	1	1	400.0	400.0	1	1	1	95.18767	51.790344	0	0.216	0.0	0.026	0.0	111.0
0.0	0.0	1	1	400.0	400.0	1	1	1	95.18767	51.790344	0	0.216	0.0	-0.01	0.0	111.0
0.0	0.0	1	1	400.0	400.0	1	1	1	95.18767	51.790344	0	0.216	-0.001	-0.017	0.0	111.0
0.0	0.0	1	1	400.0	400.0	1	1	1	95.18767	51.790344	0	0.216	-0.001	-0.236	0.0	111.0
0.0	0.0	1	1	400.0	400.0	1	1	1	95.18767	51.790344	0	0.216	-0.001	-0.023	0.0	111.0
0.0	0.0	1	1	400.0	400.0	1	1	1	95.18767	51.790344	0	0.216	0.0	0.018	0.0	111.0
0.0	0.0	1	1	400.0	400.0	1	1	1	95.18767	51.790344	0	0.216	0.0	0.04	0.0	111.0
0.0	0.0	1	1	400.0	400.0	1	1	1	95.18767	51.790344	0	0.216	-0.001	-0.025	0.0	111.0
0.0	0.0	1	1	400.0	400.0	1	1	1	95.18767	51.790344	0	0.216	0.0	0.003	0.0	111.0
0.0	0.0	1	1	400.0	400.0	1	1	1	95.18767	51.790344	0	0.216	-0.001	-0.02	0.0	111.0
0.0	0.0	1	1	400.0	400.0	1	1	1	95.18767	51.790344	0	0.216	0.0	0.014	0.0	111.0
0.0	0.0	1	1	400.0	400.0	1	1	1	95.18767	51.790344	0	0.216	0.0	-0.002	0.0	111.0
0.0	0.0	1	1	400.0	400.0	1	1	1	95.18767	51.790344	0	0.216	-0.001	-0.209	0.0	111.0
0.0	0.0	1	1	400.0	400.0	1	1	1	95.18767	51.790344	0	0.216	0.0	-0.002	0.0	111.0
0.0	0.0	1	1	400.0	400.0	1	1	1	95.18767	51.790344	0	0.216	0.0	-0.004	0.0	111.0
0.0	0.0	1	1	400.0	400.0	1	1	1	95.18767	51.790344	0	0.216	0.0	0.009	0.0	111.0
0.0	0.0	1	1	400.0	400.0	1	1	1	95.18767	51.790344	0	0.216	0.0	0.021	0.0	111.0
0.0	0.0	1	1	400.0	400.0	1	1	1	95.18767	51.790344	0	0.216	0.0	0.004	0.0	111.0
0.0	0.0	1	1	400.0	400.0	1	1	1	95.18767	51.790344	0	0.216	0.0	0.023	0.0	111.0
0.0	0.0	1	1	400.0	400.0	1	1	1	95.18767	51.790344	0	0.216	0.0	0.034	0.0	111.0
0.0	0.0	1	1	400.0	400.0	1	1	1	95.18767	51.790344	0	0.216	0.0	0.003	0.0	111.0
0.0	0.0	1	1	400.0	400.0	1	1	1	95.18767	51.790344	0	0.216	-0.001	-0.052	0.0	111.0
0.0	0.0	1	1	400.0	400.0	1	1	1	95.18767	51.790344	0	0.216	0.0	-0.003	0.0	111.0
0.0	0.0	1	1	400.0	400.0	1	1	1	95.18767	51.790344	0	0.216	-0.001	-0.034	0.0	111.0
0.0	0.0	1	1	400.0	400.0	1	1	1	95.18767	51.790344	0	0.216	0.0	-0.007	0.0	111.0
0.0	0.0	1	1	400.0	400.0	1	1	1	95.18767	51.790344	0	0.216	0.0	0.0	0.0	111.0
0.0	0.0	1	1	400.0	400.0	1	1	1	95.18767	51.790344	0	0.216	-0.001	-0.019	0.0	111.0
0.0	0.0	1	1	400.0	400.0	1	1	1	95.18767	51.790344	0	0.216	-0.001	-0.016	0.0	111.0
0.0	0.0	1	1	400.0	400.0	1	1	1	95.18767	51.790344	0	0.216	0.0	0.038	0.0	111.0
0.0	0.0	1	1	400.0	400.0	1	1	1	95.18767	51.790344	0	0.216	-0.001	-0.1	0.0	111.0
0.0	0.0	1	1	400.0	400.0	1	1	1	95.18767	51.790344	0	0.216	0.0	0.016	0.0	111.0
-5555.5557	-400.0	2	1	400.0	300.99503	1	2	1	95.18767	51.790344	1	0.216	-0.001	-0.037	0.0	111.0
-5555.5557	-400.0	2	1	400.0	300.99503	1	2	1	95.18767	51.790344	1	0.216	0.0	0.015	0.0	111.0
-5555.5557	-400.0	2	1	400.0	300.99503	0	2	1	95.18767	51.790344	1	0.216	0.0	0.037	0.0	111.0
-5555.5557	-400.0	2	1	400.0	300.99503	0	2	1	95.18767	51.790344	1	0.216	-0.001	-0.021	0.0	111.0
-5555.5557	-400.0	2	1	400.0	300.99503	0	2	1	95.18767	51.790344	1	0.216	0.0	0.016	0.0	111.0
-5555.5557	-400.0	2	1	400.0	300.99503	0	2	1	95.18767	51.790344	1	0.216	-0.006	-0.705	-0.757	111.0
-5555.5557	-400.0	2	1	400.0	300.99503	0	2	1	95.18767	51.790344	1	0.216	-0.014	-1.075	-1.097	111.0
-5555.5557	-400.0	2	1	400.0	300.99503	0	2	1	95.18767	51.790344	1	0.216	-0.022	-1.084	-1.097	111.0
-5555.5557	-400.0	2	1	400.0	300.99503	0	2	1	95.18767	51.790344	1	0.216	-0.034	-1.747	-1.706	111.0
-5555.5557	-400.0	2	1	400.0	300.99503	0	2	1	95.18767	51.790344	1	0.216	-0.047	-2.145	-2.232	111.0
-5555.5557	-400.0	2	1	400.0	300.99503	0	2	1	95.18767	51.790344	1	0.216	-0.061	-2.248	-2.232	111.0
-5555.5557	-400.0	2	1	400.0	300.99503	0	2	1	95.18767	51.790344	1	0.216	-0.075	-2.449	-2.467	111.0
-5555.5557	-400.0	2	1	400.0	300.99503	0	2	1	95.18767	51.790344	1	0.215	-0.087	-2.373	-2.467	111.0
-5555.5557	-400.0	2	1	400.0	300.99503	0	2	1	95.18767	51.790344	1	0.215	-0.101	-2.886	-2.889	111.0
-5555.5557	-400.0	2	1	400.0	300.99503	0	2	1	95.18767	51.790344	1	0.215	-0.115	-3.133	-3.078	111.0
-5555.5557	-400.0	2	1	400.0	300.99503	0	2	1	95.18767	51.790344	1	0.215	-0.128	-3.105	-3.078	111.0
-5555.5557	-400.0	2	1	400.0	300.99503	0	2	1	95.18767	51.790344	1	0.215	-0.144	-3.448	-3.417	111.0
-5555.5557	-400.0	2	1	400.0	300.99503	0	2	1	95.18767	51.790344	1	0.215	-0.158	-3.484	-3.569	111.0
-5555.5557	-400.0	2	1	400.0	300.99503	0	2	1	95.18767	51.790344	1	0.215	-0.171	-3.593	-3.569	111.0
-5555.5557	-400.0	2	1	400.0	300.99503	0	2	1	95.18767	51.790344	1	0.214	-0.185	-3.823	-3.84	111.0
-5555.5557	-400.0	2	1	400.0	300.99503	0	2	1	95.18767	51.790344	1	0.214	-0.197	-3.588	-3.84	111.0
-5555.5557	-400.0	2	1	400.0	300.99503	0	2	1	95.18767	51.790344	1	0.214	-0.21	-4.017	-3.963	111.0
-5555.5557	-400.0	2	1	400.0	300.99503	0	2	1	95.18767	51.790344	1	0.214	-0.222	-4.059	-4.075	111.0
-5555.5557	-400.0	2	1	400.0	300.99503	0	2	1	95.18767	51.790344	1	0.214	-0.233	-4.298	-4.075	111.0
-5555.5557	-400.0	2	1	400.0	300.99503	0	2	1	95.18767	51.790344	1	0.214	-0.245	-4.313	-4.278	111.0
-5555.5557	-400.0	2	1	400.0	300.99503	0	2	1	95.18767	51.790344	1	0.214	-0.256	-4.37	-4.369	111.0
-5555.5557	-400.0	2	1	400.0	300.99503	0	2	1	95.18767	51.790344	1	0.214	-0.266	-4.396	-4.369	111.0
-5555.5557	-400.0	2	1	400.0	300.99503	0	2	1	95.18767	51.790344	1	0.214	-0.276	-4.366	-4.531	111.0
-5555.5557	-400.0	2	1	400.0	300.99503	0	2	1	95.18767	51.790344	1	0.213	-0.285	-4.584	-4.531	111.0
-5555.5557	-400.0	2	1	400.0	300.99503	0	2	1	95.18767	51.790344	1	0.213	-0.295	-4.651	-4.672	111.0
-5555.5557	-400.0	2	1	400.0	300.99503	0	2	1	95.18767	51.790344	1	0.213	-0.305	-4.722	-4.735	111.0
-5555.5557	-400.0	2	1	400.0	300.99503	0	2	1	95.18767	51.790344	1	0.213	-0.313	-4.706	-4.735	111.0
-5555.5557	-400.0	2	1	400.0	300.99503	0	2	1	95.18767	51.790344	1	0.213	-0.322	-4.849	-4.847	111.0
-5555.5557	-400.0	2	1	400.0	300.99503	0	2	1	95.18767	51.790344	1	0.213	-0.329	-4.872	-4.898	111.0
-5555.5557	-400.0	2	1	400.0	300.99503	0	2	1	95.18767	51.790344	1	0.213	-0.337	-4.935	-4.898	111.0
-5555.5557	-400.0	2	1	400.0	300.99503	0	2	1	95.18767	51.790344	1	0.213	-0.344	-4.976	-4.988	111.0
-5555.5557	-400.0	2	1	400.0	300.99503	0	2	1	95.18767	51.790344	1	0.213	-0.35	-4.987	-4.988	111.0
-5555.5557	-400.0	2	1	400.0	300.99503	0	2	1	95.18767	51.790344	1	0.212	-0.356	-5.017	-5.029	111.0
-5555.5557	-400.0	2	1	400.0	300.99503	0	2	1	95.18767	51.790344	1	0.212	-0.364	-5.086	-5.102	111.0
-5555.5557	-400.0	2	1	400.0	300.99503	0	2	1	95.18767	51.790344	1	0.212	-0.37	-5.121	-5.102	111.0
-5555.5557	-400.0	2	1	400.0	300.99503	0	2	1	95.18767	51.790344	1	0.212	-0.376	-5.139	-5.134	111.0
-5555.5557	-400.0	2	1	400.0	300.99503	0	2	1	95.18767	51.790344	1	0.212	-0.382	-5.205	-5.192	111.0
-5555.5557	-400.0	2	1	400.0	300.99503	0	2	1	95.18767	51.790344	1	0.212	-0.385	-5.049	-5.192	111.0
-5555.5557	-400.0	2	1	400.0	300.99503	0	2	1	95.18767	51.790344	1	0.211	-0.388	-4.995	-5.244	111.0
-5555.5557	-400.0	2	1	400.0	300.99503	0	2	1	95.18767	51.790344	1	0.211	-0.392	-5.237	-5.244	111.0
-5555.5557	-400.0	2	1	400.0	300.99503	0	2	1	95.18767	51.790344	1	0.211	-0.396	-5.276	-5.265	111.0
-5555.5557	-400.0	2	1	400.0	300.99503	0	2	1	95.18767	51.790344	1	0.211	-0.401	-5.349	-5.306	111.0
-5555.5557	-400.0	2	1	400.0	300.99503	0	2	1	95.18767	51.790344	1	0.211	-0.403	-5.306	-5.306	111.0
-5555.5557	-400.0	2	1	400.0	300.99503	0	2	1	95.18767	51.790344	1	0.211	-0.406	-5.289	-5.324	111.0
-5555.5557	-400.0	2	1	400.0	300.99503	0	2	1	95.18767	51.790344	1	0.21	-0.41	-5.343	-5.356	111.0
-5555.5557	-400.0	2	1	400.0	300.99503	0	2	1	95.18767	51.790344	1	0.21	-0.413	-5.343	-5.356	111.0
-5555.5557	-400.0	2	1	400.0	300.99503	0	2	1	95.18767	51.790344	1	0.21	-0.417	-5.386	-5.371	111.0
-5555.5557	-400.0	2	1	400.0	300.99503	0	2	1	95.18767	51.790344	1	0.21	-0.421	-5.374	-5.371	111.0
-5555.5557	-400.0	2	1	400.0	300.99503	0	2	1	95.18767	51.790344	1	0.21	-0.423	-5.394	-5.397	111.0
-5555.5557	-400.0	2	1	400.0	300.99503	0	2	1	95.18767	51.790344	1	0.21	-0.425	-5.337	-5.408	111.0
-5555.5557	-400.0	2	1	400.0	300.99503	0	2	1	95.18767	51.790344	1	0.209	-0.427	-5.401	-5.408	111.0
-5555.5557	-400.0	2	1	400.0	300.99503	0	2	1	95.18767	51.790344	1	0.209	-0.429	-5.457	-5.429	111.0
-5555.5557	-400.0	2	1	400.0	300.99503	0	2	1	95.18767	51.790344	1	0.209	-0.431	-5.489	-5.438	111.0
-5555.5557	-400.0	2	1	400.0	300.99503	0	2	1	95.18767	51.790344	1	0.209	-0.433	-5.423	-5.438	111.0
-5555.5557	-400.0	2	1	400.0	300.99503	0	2	1	95.18767	51.790344	1	0.209	-0.435	-5.441	-5.455	111.0
-5555.5557	-400.0	2	1	400.0	300.99503	0	2	1	95.18767	51.790344	1	0.208	-0.436	-5.485	-5.455	111.0
-5555.5557	-400.0	2	1	400.0	300.99503	0	2	1	95.18767	51.790344	1	0.208	-0.438	-5.486	-5.463	111.0
-5555.5557	-400.0	2	1	400.0	300.99503	0	2	1	95.18767	51.790344	1	0.208	-0.44	-5.469	-5.476	111.0
-5555.5557	-400.0	2	1	400.0	300.99503	0	2	1	95.18767	51.790344	1	0.208	-0.441	-5.472	-5.476	111.0
-5555.5557	-400.0	2	1	400.0	300.99503	0	2	1	95.18767	51.790344	1	0.208	-0.441	-5.343	-5.488	111.0
-5555.5557	-400.0	2	1	400.0	300.99503	0	2	1	95.18767	51.790344	1	0.208	-0.441	-5.496	-5.493	111.0
-5555.5557	-400.0	2	1	400.0	300.99503	0	2	1	95.18767	51.790344	1	0.207	-0.441	-5.503	-5.493	111.0
-5555.5557	-400.0	2	1	400.0	300.99503	0	2	1	95.18767	51.790344	1	0.207	-0.442	-5.52	-5.502	111.0
-5555.5557	-400.0	2	1	400.0	300.99503	0	2	1	95.18767	51.790344	1	0.207	-0.442	-5.52	-5.502	111.0
-5555.5557	-400.0	2	1	400.0	300.99503	0	2	1	95.18767	51.790344	1	0.207	-0.443	-5.646	-5.507	111.0
-5555.5557	-400.0	2	1	400.0	300.99503	0	2	1	95.18767	51.790344	1	0.206	-0.443	-5.479	-5.514	111.0
-5555.5557	-400.0	2	1	400.0	300.99503	0	2	1	95.18767	51.790344	1	0.206	-0.443	-5.53	-5.514	111.0
-5555.5557	-400.0	2	1	400.0	300.99503	0	2	1	95.18767	51.790344	1	0.206	-0.443	-5.504	-5.517	111.0
-5555.5557	-400.0	2	1	400.0	300.99503	0	2	1	95.18767	51.790344	1	0.206	-0.443	-5.531	-5.523	111.0
-5555.5557	-400.0	2	1	400.0	300.99503	1	2	1	95.18767	51.790344	1	0.205	-0.444	-5.558	-5.523	111.0
-5555.5557	-400.0	2	1	400.0	300.99503	1	2	1	95.18767	51.790344	1	0.205	-0.444	-5.492	-5.526	111.0
-5555.5557	-400.0	2	1	400.0	300.99503	1	2	1	95.18767	51.790344	1	0.205	-0.444	-5.497	-5.526	111.0
-5555.5557	-400.0	2	1	400.0	300.99503	1	2	1	95.18767	51.790344	1	0.205	-0.445	-5.582	-5.531	111.0
-5555.5557	-400.0	2	1	400.0	300.99503	1	2	1	95.18767	51.790344	1	0.204	-0.445	-5.555	-5.533	111.0
-5555.5557	-400.0	2	1	400.0	300.99503	1	2	1	95.18767	51.790344	1	0.204	-0.446	-5.562	-5.533	111.0
-5555.5557	-400.0	2	1	400.0	300.99503	1	2	1	95.18767	51.790344	1	0.204	-0.447	-5.512	-5.537	111.0
-5555.5557	-400.0	2	1	400.0	300.99503	1	2	1	95.18767	51.790344	1	0.204	-0.449	-5.853	-5.54	111.0
-5555.5557	-400.0	2	1	400.0	300.99503	1	2	1	95.18767	51.790344	1	0.203	-0.45	-5.593	-5.54	111.0
-5555.5557	-400.0	2	1	400.0	300.99503	1	2	1	95.18767	51.790344	1	0.203	-0.451	-5.537	-5.542	111.0
-5555.5557	-400.0	2	1	400.0	300.99503	1	2	1	95.18767	51.790344	1	0.203	-0.452	-5.547	-5.542	111.0
-5555.5557	-400.0	2	1	400.0	300.99503	1	2	1	95.18767	51.790344	1	0.203	-0.452	-5.388	-5.543	111.0
-5555.5557	-400.0	2	1	400.0	300.99503	1	2	1	95.18767	51.790344	1	0.203	-0.452	-5.553	-5.546	111.0
-5555.5557	-400.0	2	1	400.0	300.99503	1	2	1	95.18767	51.790344	1	0.202	-0.452	-5.538	-5.546	111.0
-5555.5557	-400.0	2	1	400.0	300.99503	1	2	1	95.18767	51.790344	1	0.202	-0.453	-5.594	-5.547	111.0
-5555.5557	-400.0	2	1	400.0	300.99503	1	2	1	95.18767	51.790344	1	0.202	-0.454	-5.397	-5.549	111.0
-5555.5557	-400.0	2	1	400.0	300.99503	1	2	1	95.18767	51.790344	1	0.202	-0.455	-5.554	-5.549	111.0
-5555.5557	-400.0	2	1	400.0	300.99503	1	2	1	95.18767	51.790344	1	0.202	-0.457	-5.568	-5.55	111.0
-5555.5557	-400.0	2	1	400.0	300.99503	1	2	1	95.18767	51.790344	1	0.202	-0.459	-5.599	-5.55	111.0
-5555.5557	-400.0	2	1	400.0	300.99503	1	2	1	95.18767	51.790344	1	0.201	-0.46	-5.586	-5.551	111.0
-5555.5557	-400.0	2	1	400.0	300.99503	1	2	1	95.18767	51.790344	1	0.201	-0.461	-5.585	-5.552	111.0
-5555.5557	-400.0	2	1	400.0	300.99503	1	2	1	95.18767	51.790344	1	0.201	-0.461	-5.589	-5.552	111.0
-5555.5557	-400.0	2	1	400.0	300.99503	1	2	1	95.18767	51.790344	1	0.201	-0.461	-5.6	-5.553	111.0
-5555.5557	-400.0	2	1	400.0	300.99503	1	2	1	95.18767	51.790344	1	0.201	-0.461	-5.606	-5.554	111.0
-5555.5557	-400.0	2	1	400.0	300.99503	1	2	1	95.18767	51.790344	1	0.2	-0.46	-5.547	-5.554	111.0
-5555.5557	-400.0	2	1	400.0	300.99503	1	2	1	95.18767	51.790344	1	0.2	-0.46	-5.538	-5.555	111.0
-5555.5557	-400.0	2	1	400.0	300.99503	1	2	1	95.18767	51.790344	1	0.2	-0.46	-5.533	-5.555	111.0
-5555.5557	-400.0	2	1	400.0	300.99503	1	2	1	95.18767	51.790344	1	0.2	-0.461	-5.557	-5.555	111.0
-5555.5557	-400.0	2	1	400.0	300.99503	1	2	1	95.18767	51.790344	1	0.199	-0.461	-5.572	-5.556	111.0
-5555.5557	-400.0	2	1	400.0	300.99503	1	2	1	95.18767	51.790344	1	0.199	-0.461	-5.623	-5.556	111.0
-5555.5557	-400.0	2	1	400.0	300.99503	1	2	1	95.18767	51.790344	1	0.199	-0.46	-5.535	-5.556	111.0
-5555.5557	-400.0	2	1	400.0	300.99503	1	2	1	95.18767	51.790344	1	0.199	-0.461	-5.572	-5.557	111.0
-5555.5557	-400.0	2	1	400.0	300.99503	1	2	1	95.18767	51.790344	1	0.199	-0.46	-5.529	-5.557	111.0
-5555.5557	-400.0	2	1	400.0	300.99503	1	2	1	95.18767	51.790344	1	0.199	-0.461	-5.565	-5.557	111.0
-5555.5557	-400.0	2	1	400.0	300.99503	1	2	1	95.18767	51.790344	1	0.198	-0.461	-5.563	-5.557	111.0
-5555.5557	-400.0	2	1	400.0	300.99503	1	2	1	95.18767	51.790344	1	0.198	-0.461	-5.567	-5.559	111.0
-5555.5557	-400.0	2	1	400.0	300.99503	1	2	1	95.18767	51.790344	1	0.198	-0.461	-5.701	-5.559	111.0
-5555.5557	-400.0	2	1	400.0	300.99503	1	2	1	95.18767	51.790344	1	0.198	-0.46	-5.433	-5.559	111.0
-5555.5557	-400.0	2	1	400.0	300.99503	1	2	1	95.18767	51.790344	1	0.198	-0.46	-5.463	-5.56	111.0
-5555.5557	-400.0	2	1	400.0	300.99503	1	2	1	95.18767	51.790344	1	0.198	-0.46	-5.536	-5.56	111.0
-5555.5557	-400.0	2	1	400.0	300.99503	1	2	1	95.18767	51.790344	1	0.198	-0.461	-5.568	-5.56	111.0
-5555.5557	-400.0	2	1	400.0	300.99503	1	2	1	95.18767	51.790344	1	0.198	-0.461	-5.598	-5.56	111.0
-5555.5557	-400.0	2	1	400.0	300.99503	1	2	1	95.18767	51.790344	1	0.197	-0.461	-5.61	-5.56	111.0
-5555.5557	-400.0	2	1	400.0	300.99503	1	2	1	95.18767	51.790344	1	0.197	-0.46	-5.54	-5.56	111.0
-5555.5557	-400.0	2	1	400.0	300.99503	1	2	1	95.18767	51.790344	1	0.197	-0.46	-5.537	-5.56	111.0
-5555.5557	-400.0	2	1	400.0	300.99503	1	2	1	95.18767	51.790344	1	0.197	-0.461	-5.608	-5.56	111.0
-5555.5557	-400.0	2	1	400.0	300.99503	1	2	1	95.18767	51.790344	1	0.197	-0.461	-5.581	-5.56	111.0
-5555.5557	-400.0	2	1	400.0	300.99503	1	2	1	95.18767	51.790344	1	0.197	-0.461	-5.565	-5.56	111.0
-5555.5557	-400.0	2	1	400.0	300.99503	1	2	1	95.18767	51.790344	1	0.197	-0.461	-5.702	-5.56	111.0
-5555.5557	-400.0	2	1	400.0	300.99503	1	2	1	95.18767	51.790344	1	0.197	-0.46	-5.47	-5.56	111.0
-5555.5557	-400.0	2	1	400.0	300.99503	1	2	1	95.18767	51.790344	1	0.197	-0.461	-5.666	-5.56	111.0
-5555.5557	-400.0	2	1	400.0	300.99503	1	2	1	95.18767	51.790344	1	0.197	-0.46	-5.55	-5.56	111.0
-5555.5557	-400.0	2	1	400.0	300.99503	1	2	1	95.18767	51.790344	1	0.197	-0.46	-5.547	-5.56	111.0
-5555.5557	-400.0	2	1	400.0	300.99503	1	2	1	95.18767	51.790344	1	0.197	-0.461	-5.589	-5.56	111.0
-5555.5557	-400.0	2	1	400.0	300.99503	1	2	1	95.18767	51.790344	1	0.197	-0.46	-5.531	-5.561	111.0
-5555.5557	-400.0	2	1	400.0	300.99503	1	2	1	95.18767	51.790344	1	0.197	-0.46	-5.477	-5.561	111.0
-5555.5557	-400.0	2	1	400.0	300.99503	1	2	1	95.18767	51.790344	1	0.197	-0.46	-5.51	-5.561	111.0
-5555.5557	-400.0	2	1	400.0	300.99503	1	2	1	95.18767	51.790344	1	0.197	-0.461	-5.578	-5.561	111.0
-5555.5557	-400.0	2	1	400.0	300.99503	1	2	1	95.18767	51.790344	1	0.197	-0.46	-5.546	-5.561	111.0
-5555.5557	-400.0	2	1	400.0	300.99503	1	2	1	95.18767	51.790344	1	0.197	-0.461	-5.579	-5.561	111.0
-5555.5557	-400.0	2	1	400.0	300.99503	1	2	1	95.18767	51.790344	1	0.196	-0.46	-5.54	-5.561	111.0
-5555.5557	-400.0	2	1	400.0	300.99503	1	2	1	95.18767	51.790344	1	0.196	-0.461	-5.588	-5.561	111.0
-5555.5557	-400.0	2	1	400.0	300.99503	1	2	1	95.18767	51.790344	1	0.196	-0.46	-5.533	-5.561	111.0
-5555.5557	-400.0	2	1	400.0	300.99503	1	2	1	95.18767	51.790344	1	0.196	-0.461	-5.585	-5.561	111.0
-5555.5557	-400.0	2	1	400.0	300.99503	1	2	1	95.18767	51.790344	1	0.196	-0.461	-5.584	-5.561	111.0
-5555.5557	-400.0	2	1	400.0	300.99503	1	2	1	95.18767	51.790344	1	0.196	-0.46	-5.555	-5.561	111.0
-5555.5557	-400.0	2	1	400.0	300.99503	1	2	1	95.18767	51.790344	1	0.196	-0.461	-5.589	-5.561	111.0
-5555.5557	-400.0	2	1	400.0	300.99503	1	2	1	95.18767	51.790344	1	0.196	-0.461	-5.562	-5.561	111.0
-5555.5557	-400.0	2	1	400.0	300.99503	1	2	1	95.18767	51.790344	1	0.196	-0.46	-5.527	-5.561	111.0
-5555.5557	-400.0	2	1	400.0	300.99503	1	2	1	95.18767	51.790344	1	0.196	-0.46	-5.547	-5.561	111.0
-5555.5557	-400.0	2	1	400.0	300.99503	1	2	1	95.18767	51.790344	1	0.196	-0.461	-5.594	-5.561	111.0
-5555.5557	-400.0	2	1	400.0	300.99503	1	2	1	95.18767	51.790344	1	0.196	-0.46	-5.533	-5.561	111.0
-5555.5557	-400.0	2	1	400.0	300.99503	1	2	1	95.18767	51.790344	1	0.196	-0.46	-5.525	-5.561	111.0
-5555.5557	-400.0	2	1	400.0	300.99503	1	2	1	95.18767	51.790344	1	0.196	-0.461	-5.565	-5.561	111.0
-5555.5557	-400.0	2	1	400.0	300.99503	1	2	1	95.18767	51.790344	1	0.196	-0.46	-5.545	-5.561	111.0
-5555.5557	-400.0	2	1	400.0	300.99503	1	2	1	95.18767	51.790344	1	0.196	-0.46	-5.545	-5.561	111.0
-5555.5557	-400.0	2	1	400.0	300.99503	1	2	1	95.18767	51.790344	1	0.196	-0.46	-5.55	-5.561	111.0
-5555.5557	-400.0	2	1	400.0	300.99503	1	2	1	95.18767	51.790344	1	0.196	-0.46	-5.551	-5.561	111.0
-5555.5557	-400.0	2	1	400.0	300.99503	1	2	1	95.18767	51.790344	1	0.196	-0.46	-5.537	-5.561	111.0
-5555.5557	-400.0	2	1	400.0	300.99503	1	2	1	95.18767	51.790344	1	0.196	-0.46	-5.544	-5.561	111.0
-5555.5557	-400.0	2	1	400.0	300.99503	1	2	1	95.18767	51.790344	1	0.196	-0.461	-5.563	-5.561	111.0
-5555.5557	-400.0	2	1	400.0	300.99503	1	2	1	95.18767	51.790344	1	0.196	-0.461	-5.748	-5.561	111.0
-5555.5557	-400.0	2	1	400.0	300.99503	1	2	1	95.18767	51.790344	1	0.196	-0.461	-5.524	-5.561	111.0
-5555.5557	-400.0	2	1	400.0	300.99503	1	2	1	95.18767	51.790344	1	0.196	-0.46	-5.392	-5.561	111.0
-5555.5557	-400.0	2	1	400.0	300.99503	1	2	1	95.18767	51.790344	1	0.196	-0.461	-5.577	-5.561	111.0
-5555.5557	-400.0	2	1	400.0	300.99503	1	2	1	95.18767	51.790344	1	0.196	-0.46	-5.503	-5.561	111.0
-5555.5557	-400.0	2	1	400.0	300.99503	1	2	1	95.18767	51.790344	1	0.196	-0.46	-5.544	-5.561	111.0
-5555.5557	-400.0	2	1	400.0	300.99503	1	2	1	95.18767	51.790344	1	0.196	-0.461	-5.597	-5.561	111.0
-5555.5557	-400.0	2	1	400.0	300.99503	1	2	1	95.18767	51.790344	1	0.196	-0.46	-5.53	-5.561	111.0
-5555.5557	-400.0	2	1	400.0	300.99503	1	2	1	95.18767	51.790344	1	0.196	-0.46	-5.537	-5.561	111.0
-5555.5557	-400.0	2	1	400.0	300.99503	1	2	1	95.18767	51.790344	1	0.196	-0.461	-5.583	-5.561	111.0
-5555.5557	-400.0	2	1	400.0	300.99503	1	2	1	95.18767	51.790344	1	0.196	-0.461	-5.582	-5.561	111.0
-5555.5557	-400.0	2	1	400.0	300.99503	1	2	1	95.18767	51.790344	1	0.196	-0.46	-5.536	-5.561	111.0
-5555.5557	-400.0	2	1	400.0	300.99503	1	2	1	95.18767	51.790344	1	0.196	-0.461	-5.609	-5.561	111.0
-5555.5557	-400.0	2	1	400.0	300.99503	1	2	1	95.18767	51.790344	1	0.196	-0.461	-5.59	-5.561	111.0
-5555.5557	-400.0	2	1	400.0	300.99503	1	2	1	95.18767	51.790344	1	0.196	-0.461	-5.569	-5.561	111.0
-5555.5557	-400.0	2	1	400.0	300.99503	1	2	1	95.18767	51.790344	1	0.196	-0.46	-5.523	-5.561	111.0
-5555.5557	-400.0	2	1	400.0	300.99503	1	2	1	95.18767	51.790344	1	0.196	-0.46	-5.529	-5.561	111.0
-5555.5557	-400.0	2	1	400.0	300.99503	1	2	1	95.18767	51.790344	1	0.196	-0.46	-5.529	-5.561	111.0
-5555.5557	-400.0	2	1	400.0	300.99503	1	2	1	95.18767	51.790344	1	0.196	-0.461	-5.569	-5.561	111.0
-5555.5557	-400.0	2	1	400.0	300.99503	1	2	1	95.18767	51.790344	1	0.196	-0.461	-5.563	-5.561	111.0
-5555.5557	-400.0	2	1	400.0	300.99503	1	2	1	95.18767	51.790344	1	0.196	-0.46	-5.543	-5.561	111.0
-5555.5557	-400.0	2	1	400.0	300.99503	1	2	1	95.18767	51.790344	1	0.196	-0.461	-5.576	-5.561	111.0
-5555.5557	-400.0	2	1	400.0	300.99503	1	2	1	95.18767	51.790344	1	0.196	-0.46	-5.503	-5.561	111.0
-5555.5557	-400.0	2	1	400.0	300.99503	1	2	1	95.18767	51.790344	1	0.196	-0.461	-5.589	-5.561	111.0
-5555.5557	-400.0	2	1	400.0	300.99503	1	2	1	95.18767	51.790344	1	0.196	-0.46	-5.543	-5.561	111.0
-5555.5557	-400.0	2	1	400.0	300.99503	1	2	1	95.18767	51.790344	1	0.196	-0.461	-5.649	-5.561	111.0
-5555.5557	-400.0	2	1	400.0	300.99503	1	2	1	95.18767	51.790344	1	0.196	-0.461	-5.609	-5.561	111.0
-5555.5557	-400.0	2	1	400.0	300.99503	1	2	1	95.18767	51.790344	1	0.196	-0.461	-5.603	-5.561	111.0
-5555.5557	-400.0	2	1	400.0	300.99503	1	2	1	95.18767	51.790344	1	0.196	-0.461	-5.583	-5.561	111.0
-5555.5557	-400.0	2	1	400.0	300.99503	1	2	1	95.18767	51.790344	1	0.196	-0.46	-5.549	-5.561	111.0
-5555.5557	-400.0	2	1	400.0	300.99503	1	2	1	95.18767	51.790344	1	0.196	-0.461	-5.596	-5.561	111.0
-5555.5557	-400.0	2	1	400.0	300.99503	1	2	1	95.18767	51.790344	1	0.196	-0.46	-5.49	-5.561	111.0
-5555.5557	-400.0	2	1	400.0	300.99503	1	2	1	95.18767	51.790344	1	0.196	-0.46	-5.529	-5.561	111.0
-5555.5557	-400.0	2	1	400.0	300.99503	1	2	1	95.18767	51.790344	1	0.196	-0.46	-5.516	-5.561	111.0
-5555.5557	-400.0	2	1	400.0	300.99503	1	2	1	95.18767	51.790344	1	0.196	-0.46	-5.556	-5.561	111.0
-5555.5557	-400.0	2	1	400.0	300.99503	1	2	1	95.18767	51.790344	1	0.196	-0.46	-5.556	-5.561	111.0
-5555.5557	-400.0	2	1	400.0	300.99503	1	2	1	95.18767	51.790344	1	0.196	-0.461	-5.563	-5.561	111.0
-5555.5557	-400.0	2	1	400.0	300.99503	1	2	1	95.18767	51.790344	1	0.196	-0.461	-5.576	-5.561	111.0
-5555.5557	-400.0	2	1	400.0	300.99503	1	2	1	95.18767	51.790344	1	0.196	-0.461	-5.563	-5.561	111.0
-5555.5557	-400.0	2	1	400.0	300.99503	1	2	1	95.18767	51.790344	1	0.196	-0.461	-5.563	-5.561	111.0
-5555.5557	-400.0	2	1	400.0	300.99503	1	2	1	95.18767	51.790344	1	0.196	-0.46	-5.53	-5.561	111.0
-5555.5557	-400.0	2	1	400.0	300.99503	1	2	1	95.18767	51.790344	1	0.196	-0.46	-5.543	-5.561	111.0
-5555.5557	-400.0	2	1	400.0	300.99503	1	2	1	95.18767	51.790344	1	0.196	-0.46	-5.516	-5.561	111.0
-5555.5557	-400.0	2	1	400.0	300.99503	1	2	1	95.18767	51.790344	1	0.196	-0.461	-5.583	-5.561	111.0
-5555.5557	-400.0	2	1	400.0	300.99503	1	2	1	95.18767	51.790344	1	0.196	-0.461	-5.569	-5.561	111.0
-5555.5557	-400.0	2	1	400.0	300.99503	1	2	1	95.18767	51.790344	1	0.196	-0.461	-5.596	-5.561	111.0
-5555.5557	-400.0	2	1	400.0	300.99503	1	2	1	95.18767	51.790344	1	0.196	-0.461	-5.583	-5.561	111.0
-5555.5557	-400.0	2	1	400.0	300.99503	1	2	1	95.18767	51.790344	1	0.196	-0.461	-5.569	-5.561	111.0
-5555.5557	-400.0	2	1	400.0	300.99503	1	2	1	95.18767	51.790344	1	0.196	-0.46	-5.536	-5.561	111.0
-5555.5557	-400.0	2	1	400.0	300.99503	1	2	1	95.18767	51.790344	1	0.196	-0.461	-5.576	-5.561	111.0
-5555.5557	-400.0	2	1	400.0	300.99503	1	2	1	95.18767	51.790344	1	0.196	-0.46	-5.543	-5.561	111.0
-5555.5557	-400.0	2	1	400.0	300.99503	1	2	1	95.18767	51.790344	1	0.196	-0.46	-5.543	-5.561	111.0
-5555.5557	-400.0	2	1	400.0	300.99503	1	2	1	95.18767	51.790344	1	0.196	-0.461	-5.596	-5.561	111.0
-5555.5557	-400.0	2	1	400.0	300.99503	1	2	1	95.18767	51.790344	1	0.196	-0.46	-5.55	-5.561	111.0
-5555.5557	-400.0	2	1	400.0	300.99503	1	2	1	95.18767	51.790344	1	0.196	-0.46	-5.556	-5.561	111.0
-5555.5557	-400.0	2	1	400.0	300.99503	1	2	1	95.18767	51.790344	1	0.196	-0.461	-5.583	-5.561	111.0
-5555.5557	-400.0	2	1	400.0	300.99503	1	2	1	95.18767	51.790344	1	0.196	-0.46	-5.557	-5.561	111.0
-5555.5557	-400.0	2	1	400.0	300.99503	1	2	1	95.18767	51.790344	1	0.196	-0.461	-5.57	-5.561	111.0
-5555.5557	-400.0	2	1	400.0	300.99503	1	2	1	95.18767	51.790344	1	0.196	-0.46	-5.53	-5.561	111.0
-5555.5557	-400.0	2	1	400.0	300.99503	1	2	1	95.18767	51.790344	1	0.196	-0.46	-5.556	-5.561	111.0
-5555.5557	-400.0	2	1	400.0	300.99503	1	2	1	95.18767	51.790344	1	0.196	-0.46	-5.443	-5.561	111.0
-5555.5557	-400.0	2	1	400.0	300.99503	1	2	1	95.18767	51.790344	1	0.196	-0.46	-5.53	-5.561	111.0
-5555.5557	-400.0	2	1	400.0	300.99503	1	2	1	95.18767	51.790344	1	0.196	-0.46	-5.55	-5.561	111.0
-5555.5557	-400.0	2	1	400.0	300.99503	1	2	1	95.18767	51.790344	1	0.196	-0.46	-5.537	-5.561	111.0
-5555.5557	-400.0	2	1	400.0	300.99503	1	2	1	95.18767	51.790344	1	0.196	-0.46	-5.49	-5.561	111.0
-5555.5557	-400.0	2	1	400.0	300.99503	1	2	1	95.18767	51.790344	1	0.196	-0.46	-5.55	-5.561	111.0
-5555.5557	-400.0	2	1	400.0	300.99503	1	2	1	95.18767	51.790344	1	0.195	-0.46	-5.483	-5.561	111.0
-5555.5557	-400.0	2	1	400.0	300.99503	1	2	1	95.18767	51.790344	1	0.195	-0.46	-5.517	-5.561	111.0
-5555.5557	-400.0	2	1	400.0	300.99503	1	2	1	95.18767	51.790344	1	0.195	-0.46	-5.537	-5.561	111.0
-5555.5557	-400.0	2	1	400.0	300.99503	1	2	1	95.18767	51.790344	1	0.195	-0.461	-5.597	-5.561	111.0
-5555.5557	-400.0	2	1	400.0	300.99503	1	2	1	95.18767	51.790344	1	0.195	-0.461	-5.685	-5.561	111.0
-5555.5557	-400.0	2	1	400.0	300.99503	1	2	1	95.18767	51.790344	1	0.195	-0.46	-5.55	-5.561	111.0
-5555.5557	-400.0	2	1	400.0	300.99503	1	2	1	95.18767	51.790344	1	0.195	-0.46	-5.537	-5.561	111.0
-5555.5557	-400.0	2	1	400.0	300.99503	1	2	1	95.18767	51.790344	1	0.195	-0.46	-5.535	-5.561	111.0
-5555.5557	-400.0	2	1	400.0	300.99503	1	2	1	95.18767	51.790344	1	0.195	-0.461	-5.565	-5.561	111.0
-5555.5557	-400.0	2	1	400.0	300.99503	1	2	1	95.18767	51.790344	1	0.195	-0.461	-5.612	-5.561	111.0
-5555.5557	-400.0	2	1	400.0	300.99503	1	2	1	95.18767	51.790344	1	0.195	-0.461	-5.752	-5.561	111.0
-5555.5557	-400.0	2	1	400.0	300.99503	1	2	1	95.18767	51.790344	1	0.195	-0.46	-5.551	-5.561	111.0
-5555.5557	-400.0	2	1	400.0	300.99503	1	2	1	95.18767	51.790344	1	0.195	-0.46	-5.546	-5.561	111.0
-5555.5557	-400.0	2	1	400.0	300.99503	1	2	1	95.18767	51.790344	1	0.195	-0.461	-5.57	-5.561	111.0
-5555.5557	-400.0	2	1	400.0	300.99503	1	2	1	95.18767	51.790344	1	0.195	-0.461	-5.572	-5.561	111.0
-5555.5557	-400.0	2	1	400.0	300.99503	1	2	1	95.18767	51.790344	1	0.195	-0.46	-5.551	-5.561	111.0
-5555.5557	-400.0	2	1	400.0	300.99503	1	2	1	95.18767	51.790344	1	0.195	-0.461	-5.7	-5.561	111.0
-5555.5557	-400.0	2	1	400.0	300.99503	1	2	1	95.18767	51.790344	1	0.195	-0.46	-5.539	-5.561	111.0
-5555.5557	-400.0	2	1	400.0	300.99503	1	2	1	95.18767	51.790344	1	0.195	-0.46	-5.532	-5.561	111.0
-5555.5557	-400.0	2	1	400.0	300.99503	1	2	1	95.18767	51.790344	1	0.195	-0.461	-5.572	-5.561	111.0
-5555.5557	-400.0	2	1	400.0	300.99503	1	2	1	95.18767	51.790344	1	0.195	-0.46	-5.544	-5.561	111.0
-5555.5557	-400.0	2	1	400.0	300.99503	1	2	1	95.18767	51.790344	1	0.195	-0.461	-5.592	-5.561	111.0
-5555.5557	-400.0	2	1	400.0	300.99503	1	2	1	95.18767	51.790344	1	0.195	-0.461	-5.58	-5.561	111.0
-5555.5557	-400.0	2	1	400.0	300.99503	1	2	1	95.18767	51.790344	1	0.195	-0.461	-5.599	-5.561	111.0
-5555.5557	-400.0	2	1	400.0	300.99503	1	2	1	95.18767	51.790344	1	0.195	-0.461	-5.56	-5.561	111.0
-5555.5557	-400.0	2	1	400.0	300.99503	1	2	1	95.18767	51.790344	1	0.195	-0.46	-5.546	-5.561	111.0
-5555.5557	-400.0	2	1	400.0	300.99503	1	2	1	95.18767	51.790344	1	0.195	-0.46	-5.525	-5.561	111.0
-5555.5557	-400.0	2	1	400.0	300.99503	1	2	1	95.18767	51.790344	1	0.195	-0.461	-5.563	-5.561	111.0
-5555.5557	-400.0	2	1	400.0	300.99503	1	2	1	95.18767	51.790344	1	0.195	-0.46	-5.514	-5.561	111.0
-5555.5557	-400.0	2	1	400.0	300.99503	1	2	1	95.18767	51.790344	1	0.195	-0.461	-5.566	-5.561	111.0
-5555.5557	-400.0	2	1	400.0	300.99503	1	2	1	95.18767	51.790344	1	0.195	-0.461	-5.567	-5.561	111.0
-5555.5557	-400.0	2	1	400.0	300.99503	1	2	1	95.18767	51.790344	1	0.195	-0.461	-5.572	-5.561	111.0
-5555.5557	-400.0	2	1	400.0	300.99503	1	2	1	95.18767	51.790344	1	0.195	-0.461	-5.56	-5.561	111.0
-5555.5557	-400.0	2	1	400.0	300.99503	1	2	1	95.18767	51.790344	1	0.195	-0.461	-5.566	-5.561	111.0
-5555.5557	-400.0	2	1	400.0	300.99503	1	2	1	95.18767	51.790344	1	0.195	-0.461	-5.689	-5.561	111.0
-5555.5557	-400.0	2	1	400.0	300.99503	1	2	1	95.18767	51.790344	1	0.195	-0.46	-5.5	-5.561	111.0
-5555.5557	-400.0	2	1	400.0	300.99503	1	2	1	95.18767	51.790344	1	0.195	-0.461	-5.568	-5.561	111.0
-5555.5557	-400.0	2	1	400.0	300.99503	1	2	1	95.18767	51.790344	1	0.195	-0.461	-5.677	-5.561	111.0
-5555.5557	-400.0	2	1	400.0	300.99503	1	2	1	95.18767	51.790344	1	0.195	-0.461	-5.571	-5.561	111.0
-5555.5557	-400.0	2	1	400.0	300.99503	1	2	1	95.18767	51.790344	1	0.195	-0.46	-5.555	-5.561	111.0
-5555.5557	-400.0	2	1	400.0	300.99503	1	2	1	95.18767	51.790344	1	0.195	-0.46	-5.547	-5.561	111.0
-5555.5557	-400.0	2	1	400.0	300.99503	1	2	1	95.18767	51.790344	1	0.195	-0.461	-5.581	-5.561	111.0
0.0	0.0	2	1	400.0	300.99503	1	2	1	95.18767	51.790344	0	0.195	-0.46	-5.477	-5.561	111.0
0.0	0.0	2	1	400.0	300.99503	1	2	1	95.18767	51.790344	0	0.195	-0.46	-5.528	-5.561	111.0
0.0	0.0	2	1	400.0	300.99503	1	2	1	95.18767	51.790344	0	0.195	-0.46	-5.344	-5.168	111.0
0.0	0.0	2	1	400.0	300.99503	1	2	1	95.18767	51.790344	0	0.195	-0.459	-5.128	-5.168	111.0
0.0	0.0	2	1	400.0	300.99503	1	2	1	95.18767	51.790344	0	0.195	-0.451	-4.456	-4.463	111.0
0.0	0.0	2	1	400.0	300.99503	1	2	1	95.18767	51.790344	0	0.195	-0.443	-4.441	-4.463	111.0
0.0	0.0	2	1	400.0	300.99503	1	2	1	95.18767	51.790344	0	0.195	-0.434	-4.155	-4.147	111.0
0.0	0.0	2	1	400.0	300.99503	1	2	1	95.18767	51.790344	0	0.196	-0.423	-3.876	-3.854	111.0
0.0	0.0	2	1	400.0	300.99503	1	2	1	95.18767	51.790344	0	0.196	-0.414	-3.968	-3.854	111.0
0.0	0.0	2	1	400.0	300.99503	1	2	1	95.18767	51.790344	0	0.196	-0.4	-3.343	-3.328	111.0
0.0	0.0	2	1	400.0	300.99503	1	2	1	95.18767	51.790344	0	0.196	-0.387	-3.129	-3.093	111.0
0.0	0.0	2	1	400.0	300.99503	1	2	1	95.18767	51.790344	0	0.196	-0.374	-3.039	-3.093	111.0
0.0	0.0	2	1	400.0	300.99503	1	2	1	95.18767	51.790344	0	0.196	-0.358	-2.654	-2.671	111.0
0.0	0.0	2	1	400.0	300.99503	1	2	1	95.18767	51.790344	0	0.196	-0.345	-2.662	-2.671	111.0
0.0	0.0	2	1	400.0	300.99503	1	2	1	95.18767	51.790344	0	0.196	-0.33	-2.344	-2.306	111.0
0.0	0.0	2	1	400.0	300.99503	1	2	1	95.18767	51.790344	0	0.197	-0.314	-2.134	-2.143	111.0
0.0	0.0	2	1	400.0	300.99503	1	2	1	95.18767	51.790344	0	0.197	-0.3	-2.123	-2.143	111.0
0.0	0.0	2	1	400.0	300.99503	1	2	1	95.18767	51.790344	0	0.197	-0.286	-1.855	-1.85	111.0
0.0	0.0	2	1	400.0	300.99503	1	2	1	95.18767	51.790344	0	0.197	-0.272	-1.833	-1.72	111.0
0.0	0.0	2	1	400.0	300.99503	1	2	1	95.18767	51.790344	0	0.197	-0.26	-1.741	-1.72	111.0
0.0	0.0	2	1	400.0	300.99503	1	2	1	95.18767	51.790344	0	0.197	-0.248	-1.476	-1.485	111.0
0.0	0.0	2	1	400.0	300.99503	1	2	1	95.18767	51.790344	0	0.197	-0.235	-1.467	-1.485	111.0
0.0	0.0	2	1	400.0	300.99503	1	2	1	95.18767	51.790344	0	0.197	-0.223	-1.372	-1.38	111.0
0.0	0.0	2	1	400.0	300.99503	1	2	1	95.18767	51.790344	0	0.197	-0.21	-1.211	-1.191	111.0
0.0	0.0	2	1	400.0	300.99503	1	2	1	95.18767	51.790344	0	0.198	-0.199	-1.289	-1.191	111.0
0.0	0.0	2	1	400.0	300.99503	1	2	1	95.18767	51.790344	0	0.198	-0.189	-1.105	-1.107	111.0
0.0	0.0	2	1	400.0	300.99503	1	2	1	95.18767	51.790344	0	0.198	-0.179	-0.987	-0.956	111.0
0.0	0.0	2	1	400.0	300.99503	1	2	1	95.18767	51.790344	0	0.198	-0.169	-0.969	-0.956	111.0
0.0	0.0	2	1	400.0	300.99503	1	2	1	95.18767	51.790344	0	0.198	-0.159	-0.88	-0.888	111.0
0.0	0.0	2	1	400.0	300.99503	1	2	1	95.18767	51.790344	0	0.198	-0.151	-0.824	-0.888	111.0
0.0	0.0	2	1	400.0	300.99503	1	2	1	95.18767	51.790344	0	0.198	-0.143	-0.737	-0.767	111.0
0.0	0.0	2	1	400.0	300.99503	1	2	1	95.18767	51.790344	0	0.198	-0.134	-0.7	-0.662	111.0
0.0	0.0	2	1	400.0	300.99503	1	2	1	95.18767	51.790344	0	0.198	-0.126	-0.678	-0.662	111.0
0.0	0.0	2	1	400.0	300.99503	1	2	1	95.18767	51.790344	0	0.198	-0.118	-0.62	-0.615	111.0
0.0	0.0	2	1	400.0	300.99503	1	2	1	95.18767	51.790344	0	0.199	-0.112	-0.563	-0.531	111.0
0.0	0.0	2	1	400.0	300.99503	1	2	1	95.18767	51.790344	0	0.199	-0.106	-0.55	-0.531	111.0
0.0	0.0	2	1	400.0	300.99503	1	2	1	95.18767	51.790344	0	0.199	-0.1	-0.519	-0.493	111.0
0.0	0.0	2	1	400.0	300.99503	1	2	1	95.18767	51.790344	0	0.199	-0.094	-0.474	-0.493	111.0
0.0	0.0	2	1	400.0	300.99503	1	2	1	95.18767	51.790344	0	0.199	-0.088	-0.38	-0.426	111.0
0.0	0.0	2	1	400.0	300.99503	1	2	1	95.18767	51.790344	0	0.199	-0.082	-0.403	-0.368	111.0
0.0	0.0	2	1	400.0	300.99503	1	2	1	95.18767	51.790344	0	0.199	-0.077	-0.331	-0.368	111.0
0.0	0.0	2	1	400.0	300.99503	1	2	1	95.18767	51.790344	0	0.199	-0.073	-0.361	-0.341	111.0
0.0	0.0	2	1	400.0	300.99503	1	2	1	95.18767	51.790344	0	0.199	-0.069	-0.328	-0.295	111.0
0.0	0.0	2	1	400.0	300.99503	1	2	1	95.18767	51.790344	0	0.199	-0.065	-0.268	-0.295	111.0
0.0	0.0	2	1	400.0	300.99503	1	2	1	95.18767	51.790344	0	0.199	-0.06	-0.248	-0.274	111.0
0.0	0.0	2	1	400.0	300.99503	1	2	1	95.18767	51.790344	0	0.199	-0.058	-0.287	-0.274	111.0
0.0	0.0	2	1	400.0	300.99503	1	2	1	95.18767	51.790344	0	0.199	-0.055	-0.338	-0.236	111.0
0.0	0.0	2	1	400.0	300.99503	1	2	1	95.18767	51.790344	0	0.199	-0.051	-0.247	-0.219	111.0
0.0	0.0	2	1	400.0	300.99503	1	2	1	95.18767	51.790344	0	0.199	-0.047	-0.235	-0.219	111.0
0.0	0.0	2	1	400.0	300.99503	1	2	1	95.18767	51.790344	0	0.199	-0.043	-0.189	-0.189	111.0
0.0	0.0	2	1	400.0	300.99503	1	2	1	95.18767	51.790344	0	0.199	-0.039	-0.227	-0.163	111.0
0.0	0.0	2	1	400.0	300.99503	1	2	1	95.18767	51.790344	0	0.199	-0.037	-0.174	-0.163	111.0
0.0	0.0	2	1	400.0	300.99503	1	2	1	95.18767	51.790344	0	0.199	-0.035	-0.191	-0.152	111.0
0.0	0.0	2	1	400.0	300.99503	1	2	1	95.18767	51.790344	0	0.199	-0.033	-0.155	-0.152	111.0
0.0	0.0	2	1	400.0	300.99503	1	2	1	95.18767	51.790344	0	0.199	-0.031	-0.077	-0.131	111.0
0.0	0.0	2	1	400.0	300.99503	1	2	1	95.18767	51.790344	0	0.199	-0.029	-0.039	-0.121	111.0
0.0	0.0	2	1	400.0	300.99503	1	2	1	95.18767	51.790344	0	0.199	-0.027	-0.129	-0.121	111.0
0.0	0.0	2	1	400.0	300.99503	1	2	1	95.18767	51.790344	0	0.199	-0.025	-0.118	-0.113	111.0
0.0	0.0	2	1	400.0	300.99503	1	2	1	95.18767	51.790344	0	0.199	-0.023	-0.084	-0.097	111.0
0.0	0.0	2	1	400.0	300.99503	1	2	1	95.18767	51.790344	0	0.199	-0.021	-0.087	-0.097	111.0
0.0	0.0	2	1	400.0	300.99503	1	2	1	95.18767	51.790344	0	0.199	-0.02	-0.084	-0.09	111.0
0.0	0.0	2	1	400.0	300.99503	1	2	1	95.18767	51.790344	0	0.199	-0.02	-0.112	-0.09	111.0
0.0	0.0	2	1	400.0	300.99503	1	2	1	95.18767	51.790344	0	0.199	-0.02	-0.077	-0.078	111.0
0.0	0.0	2	1	400.0	300.99503	1	2	1	95.18767	51.790344	0	0.199	-0.019	-0.008	-0.072	111.0
0.0	0.0	2	1	400.0	300.99503	1	2	1	95.18767	51.790344	0	0.199	-0.019	-0.072	-0.072	111.0
0.0	0.0	2	1	400.0	300.99503	1	2	1	95.18767	51.790344	0	0.199	-0.019	-0.082	-0.062	111.0
0.0	0.0	2	1	400.0	300.99503	1	2	1	95.18767	51.790344	0	0.2	-0.019	-0.089	-0.053	111.0
0.0	0.0	2	1	400.0	300.99503	1	2	1	95.18767	51.790344	0	0.2	-0.018	-0.072	-0.053	111.0
0.0	0.0	2	1	400.0	300.99503	1	2	1	95.18767	51.790344	0	0.2	-0.018	-0.014	-0.049	111.0
0.0	0.0	2	1	400.0	300.99503	1	2	1	95.18767	51.790344	0	0.2	-0.018	-0.075	-0.049	111.0
0.0	0.0	2	1	400.0	300.99503	1	2	1	95.18767	51.790344	0	0.2	-0.018	-0.069	-0.043	111.0
0.0	0.0	2	1	400.0	300.99503	1	2	1	95.18767	51.790344	0	0.2	-0.018	-0.039	-0.039	111.0
0.0	0.0	2	1	400.0	300.99503	1	2	1	95.18767	51.790344	0	0.2	-0.018	-0.034	-0.039	111.0
0.0	0.0	2	1	400.0	300.99503	1	2	1	95.18767	51.790344	0	0.2	-0.018	-0.042	-0.034	111.0
0.0	0.0	2	1	400.0	300.99503	1	2	1	95.18767	51.790344	0	0.2	-0.018	-0.021	-0.031	111.0
0.0	0.0	2	1	400.0	300.99503	1	2	1	95.18767	51.790344	0	0.2	-0.017	0.048	-0.031	111.0
0.0	0.0	2	1	400.0	300.99503	1	2	1	95.18767	51.790344	0	0.2	-0.016	-0.05	-0.027	111.0
0.0	0.0	2	1	400.0	300.99503	1	2	1	95.18767	51.790344	0	0.2	-0.016	-0.021	-0.027	111.0
0.0	0.0	2	1	400.0	300.99503	1	2	1	95.18767	51.790344	0	0.2	-0.016	-0.029	-0.025	111.0
0.0	0.0	2	1	400.0	300.99503	1	2	1	95.18767	51.790344	0	0.2	-0.016	-0.02	-0.021	111.0
0.0	0.0	2	1	400.0	300.99503	1	2	1	95.18767	51.790344	0	0.201	-0.015	-0.027	-0.021	111.0
0.0	0.0	2	1	400.0	300.99503	1	2	1	95.18767	51.790344	0	0.201	-0.013	0.059	-0.02	111.0
0.0	0.0	2	1	400.0	300.99503	1	2	1	95.18767	51.790344	0	0.201	-0.012	-0.01	-0.017	111.0
0.0	0.0	2	1	400.0	300.99503	1	2	1	95.18767	51.790344	0	0.201	-0.011	0.031	-0.017	111.0
0.0	0.0	2	1	400.0	300.99503	1	2	1	95.18767	51.790344	0	0.201	-0.011	-0.017	-0.015	111.0
0.0	0.0	2	1	400.0	300.99503	1	2	1	95.18767	51.790344	0	0.201	-0.01	-0.033	-0.015	111.0
0.0	0.0	2	1	400.0	300.99503	1	2	1	95.18767	51.790344	0	0.202	-0.01	-0.04	-0.013	111.0
0.0	0.0	2	1	400.0	300.99503	1	2	1	95.18767	51.790344	0	0.202	-0.009	0.028	-0.012	111.0
0.0	0.0	2	1	400.0	300.99503	1	2	1	95.18767	51.790344	0	0.202	-0.008	-0.101	-0.012	111.0
0.0	0.0	2	1	400.0	300.99503	1	2	1	95.18767	51.790344	0	0.202	-0.006	0.021	-0.01	111.0
0.0	0.0	2	1	400.0	300.99503	1	2	1	95.18767	51.790344	0	0.202	-0.005	0.0	-0.009	111.0
0.0	0.0	2	1	400.0	300.99503	1	2	1	95.18767	51.790344	0	0.203	-0.003	0.011	-0.009	111.0
0.0	0.0	2	1	400.0	300.99503	1	2	1	95.18767	51.790344	0	0.203	-0.001	0.051	-0.008	111.0
0.0	0.0	2	1	400.0	300.99503	1	2	1	95.18767	51.790344	0	0.203	0.0	0.022	-0.008	111.0
0.0	0.0	2	1	400.0	300.99503	1	2	1	95.18767	51.790344	0	0.203	0.0	0.005	-0.007	111.0
0.0	0.0	2	1	400.0	300.99503	1	2	1	95.18767	51.790344	0	0.204	-0.001	-0.031	-0.006	111.0
0.0	0.0	2	1	400.0	300.99503	1	2	1	95.18767	51.790344	0	0.204	0.0	0.01	-0.006	111.0
0.0	0.0	2	1	400.0	300.99503	1	2	1	95.18767	51.790344	0	0.204	0.0	0.016	-0.006	111.0
0.0	0.0	2	1	400.0	300.99503	1	2	1	95.18767	51.790344	0	0.204	0.0	0.02	-0.005	111.0
0.0	0.0	2	1	400.0	300.99503	1	2	1	95.18767	51.790344	0	0.204	0.0	0.028	-0.005	111.0
0.0	0.0	2	1	400.0	300.99503	1	2	1	95.18767	51.790344	0	0.205	-0.001	-0.027	-0.004	111.0
0.0	0.0	2	1	400.0	300.99503	1	2	1	95.18767	51.790344	0	0.205	-0.001	-0.025	-0.004	111.0
0.0	0.0	2	1	400.0	300.99503	1	2	1	95.18767	51.790344	0	0.205	-0.001	-0.012	-0.003	111.0
0.0	0.0	2	1	400.0	300.99503	1	2	1	95.18767	51.790344	0	0.205	0.0	0.013	-0.003	111.0
0.0	0.0	2	1	400.0	300.99503	1	2	1	95.18767	51.790344	0	0.205	-0.001	-0.075	-0.003	111.0
0.0	0.0	2	1	400.0	300.99503	1	2	1	95.18767	51.790344	0	0.206	-0.001	-0.018	-0.002	111.0
0.0	0.0	2	1	400.0	300.99503	1	2	1	95.18767	51.790344	0	0.206	0.0	-0.011	-0.002	111.0
0.0	0.0	2	1	400.0	300.99503	1	2	1	95.18767	51.790344	0	0.206	0.0	0.036	-0.002	111.0
0.0	0.0	2	1	400.0	300.99503	1	2	1	95.18767	51.790344	0	0.206	0.0	0.02	-0.002	111.0
0.0	0.0	2	1	400.0	300.99503	1	2	1	95.18767	51.790344	0	0.206	-0.001	-0.013	-0.002	111.0
0.0	0.0	2	1	400.0	300.99503	1	2	1	95.18767	51.790344	0	0.206	-0.001	-0.101	-0.001	111.0
0.0	0.0	2	1	400.0	300.99503	1	2	1	95.18767	51.790344	0	0.207	-0.001	-0.013	-0.001	111.0
0.0	0.0	2	1	400.0	300.99503	1	2	1	95.18767	51.790344	0	0.207	0.0	0.017	-0.001	111.0
0.0	0.0	2	1	400.0	300.99503	1	2	1	95.18767	51.790344	0	0.207	0.0	0.018	-0.001	111.0
0.0	0.0	2	1	400.0	300.99503	1	2	1	95.18767	51.790344	0	0.207	-0.001	-0.076	0.0	111.0
0.0	0.0	2	1	400.0	300.99503	1	2	1	95.18767	51.790344	0	0.207	0.0	0.005	0.0	111.0
0.0	0.0	2	1	400.0	300.99503	1	2	1	95.18767	51.790344	0	0.207	-0.001	-0.035	0.0	111.0
0.0	0.0	2	1	400.0	300.99503	1	2	1	95.18767	51.790344	0	0.207	0.0	-0.001	0.0	111.0
0.0	0.0	2	1	400.0	300.99503	1	2	1	95.18767	51.790344	0	0.208	-0.001	-0.027	0.0	111.0
0.0	0.0	2	1	400.0	300.99503	1	2	1	95.18767	51.790344	0	0.208	-0.001	-0.067	0.0	111.0
0.0	0.0	2	1	400.0	300.99503	1	2	1	95.18767	51.790344	0	0.208	0.0	-0.001	0.0	111.0
0.0	0.0	2	1	400.0	300.99503	1	2	1	95.18767	51.790344	0	0.208	0.0	0.031	0.0	111.0
0.0	0.0	2	1	400.0	300.99503	1	2	1	95.18767	51.790344	0	0.208	-0.001	-0.099	0.0	111.0
0.0	0.0	2	1	400.0	300.99503	1	2	1	95.18767	51.790344	0	0.208	0.0	-0.003	0.0	111.0
0.0	0.0	2	1	400.0	300.99503	1	2	1	95.18767	51.790344	0	0.208	0.0	0.018	0.0	111.0
0.0	0.0	2	1	400.0	300.99503	1	2	1	95.18767	51.790344	0	0.208	0.0	0.039	0.0	111.0
0.0	0.0	2	1	400.0	300.99503	1	2	1	95.18767	51.790344	0	0.208	0.0	0.012	0.0	111.0
0.0	0.0	2	1	400.0	300.99503	1	2	1	95.18767	51.790344	0	0.209	-0.001	-0.029	0.0	111.0
0.0	0.0	2	1	400.0	300.99503	1	2	1	95.18767	51.790344	0	0.209	-0.001	-0.015	0.0	111.0
0.0	0.0	2	1	400.0	300.99503	1	2	1	95.18767	51.790344	0	0.209	-0.001	-0.053	0.0	111.0
0.0	0.0	2	1	400.0	300.99503	1	2	1	95.18767	51.790344	0	0.209	-0.001	-0.015	0.0	111.0
0.0	0.0	2	1	400.0	300.99503	1	2	1	95.18767	51.790344	0	0.209	0.0	0.136	0.0	111.0
0.0	0.0	2	1	400.0	300.99503	1	2	1	95.18767	51.790344	0	0.209	0.0	0.197	0.0	111.0
0.0	0.0	2	1	400.0	300.99503	1	2	1	95.18767	51.790344	0	0.209	-0.001	-0.015	0.0	111.0
0.0	0.0	2	1	400.0	300.99503	1	2	1	95.18767	51.790344	0	0.209	0.0	0.087	0.0	111.0
0.0	0.0	2	1	400.0	300.99503	1	2	1	95.18767	51.790344	0	0.209	0.0	0.066	0.0	111.0
0.0	0.0	2	1	400.0	300.99503	1	2	1	95.18767	51.790344	0	0.209	0.0	0.016	0.0	111.0
0.0	0.0	2	1	400.0	300.99503	1	2	1	95.18767	51.790344	0	0.209	-0.001	-0.021	0.0	111.0
0.0	0.0	2	1	400.0	300.99503	1	2	1	95.18767	51.790344	0	0.209	-0.001	-0.017	0.0	111.0
0.0	0.0	2	1	400.0	300.99503	1	2	1	95.18767	51.790344	0	0.209	0.0	0.15	0.0	111.0
0.0	0.0	2	1	400.0	300.99503	1	2	1	95.18767	51.790344	0	0.209	-0.001	-0.05	0.0	111.0
0.0	0.0	2	1	400.0	300.99503	1	2	1	95.18767	51.790344	0	0.209	-0.001	-0.022	0.0	111.0
0.0	0.0	2	1	400.0	300.99503	1	2	1	95.18767	51.790344	0	0.21	0.0	0.029	0.0	111.0
0.0	0.0	2	1	400.0	300.99503	1	2	1	95.18767	51.790344	0	0.21	0.0	0.097	0.0	111.0
0.0	0.0	2	1	400.0	300.99503	1	2	1	95.18767	51.790344	0	0.21	-0.001	-0.014	0.0	111.0
0.0	0.0	2	1	400.0	300.99503	1	2	1	95.18767	51.790344	0	0.21	-0.001	-0.022	0.0	111.0
0.0	0.0	2	1	400.0	300.99503	1	2	1	95.18767	51.790344	0	0.21	0.0	0.029	0.0	111.0
0.0	0.0	2	1	400.0	300.99503	1	2	1	95.18767	51.790344	0	0.21	-0.001	-0.021	0.0	111.0
0.0	0.0	2	1	400.0	300.99503	1	2	1	95.18767	51.790344	0	0.21	-0.001	-0.018	0.0	111.0
0.0	0.0	2	1	400.0	300.99503	1	2	1	95.18767	51.790344	0	0.21	-0.001	-0.047	0.0	111.0
0.0	0.0	2	1	400.0	300.99503	1	2	1	95.18767	51.790344	0	0.21	-0.001	-0.012	0.0	111.0
0.0	0.0	2	1	400.0	300.99503	1	2	1	95.18767	51.790344	0	0.21	0.0	0.035	0.0	111.0
0.0	0.0	2	1	400.0	300.99503	1	2	1	95.18767	51.790344	0	0.21	0.0	-0.004	0.0	111.0
0.0	0.0	2	1	400.0	300.99503	1	2	1	95.18767	51.790344	0	0.21	0.0	0.008	0.0	111.0
0.0	0.0	2	1	400.0	300.99503	1	2	1	95.18767	51.790344	0	0.21	-0.001	-0.054	0.0	111.0
0.0	0.0	2	1	400.0	300.99503	1	2	1	95.18767	51.790344	0	0.21	0.0	-0.002	0.0	111.0
0.0	0.0	2	1	400.0	300.99503	1	2	1	95.18767	51.790344	0	0.21	0.0	-0.007	0.0	111.0
0.0	0.0	2	1	400.0	300.99503	1	2	1	95.18767	51.790344	0	0.21	0.0	0.008	0.0	111.0
0.0	0.0	2	1	400.0	300.99503	1	2	1	95.18767	51.790344	0	0.21	-0.001	-0.018	0.0	111.0
0.0	0.0	2	1	400.0	300.99503	1	2	1	95.18767	51.790344	0	0.21	0.0	0.016	0.0	111.0
0.0	0.0	2	1	400.0	300.99503	1	2	1	95.18767	51.790344	0	0.21	0.0	0.015	0.0	111.0
0.0	0.0	2	1	400.0	300.99503	1	2	1	95.18767	51.790344	0	0.21	-0.001	-0.017	0.0	111.0
0.0	0.0	2	1	400.0	300.99503	1	2	1	95.18767	51.790344	0	0.21	-0.001	-0.014	0.0	111.0
0.0	0.0	2	1	400.0	300.99503	1	2	1	95.18767	51.790344	0	0.21	0.0	0.002	0.0	111.0
0.0	0.0	2	1	400.0	300.99503	1	2	1	95.18767	51.790344	0	0.21	-0.001	-0.024	0.0	111.0
0.0	0.0	2	1	400.0	300.99503	1	2	1	95.18767	51.790344	0	0.21	0.0	0.062	0.0	111.0
0.0	0.0	2	1	400.0	300.99503	1	2	1	95.18767	51.790344	0	0.21	-0.001	-0.027	0.0	111.0
0.0	0.0	2	1	400.0	300.99503	1	2	1	95.18767	51.790344	0	0.21	0.0	0.029	0.0	111.0
0.0	0.0	2	1	400.0	300.99503	1	2	1	95.18767	51.790344	0	0.21	0.0	0.022	0.0	111.0
0.0	0.0	2	1	400.0	300.99503	1	2	1	95.18767	51.790344	0	0.21	0.0	0.026	0.0	111.0
0.0	0.0	2	1	400.0	300.99503	1	2	1	95.18767	51.790344	0	0.21	0.0	0.075	0.0	111.0
0.0	0.0	2	1	400.0	300.99503	1	2	1	95.18767	51.790344	0	0.21	-0.001	-0.017	0.0	111.0
0.0	0.0	2	1	400.0	300.99503	1	2	1	95.18767	51.790344	0	0.21	0.0	0.023	0.0	111.0
0.0	0.0	2	1	400.0	300.99503	1	2	1	95.18767	51.790344	0	0.21	0.0	0.026	0.0	111.0
0.0	0.0	2	1	400.0	300.99503	1	2	1	95.18767	51.790344	0	0.21	0.0	0.01	0.0	111.0
0.0	0.0	2	1	400.0	300.99503	1	2	1	95.18767	51.790344	0	0.21	0.0	0.003	0.0	111.0
0.0	0.0	2	1	400.0	300.99503	1	2	1	95.18767	51.790344	0	0.21	0.0	-0.005	0.0	111.0
0.0	0.0	2	1	400.0	300.99503	1	2	1	95.18767	51.790344	0	0.21	0.0	0.001	0.0	111.0
0.0	0.0	2	1	400.0	300.99503	1	2	1	95.18767	51.790344	0	0.21	0.0	0.033	0.0	111.0
0.0	0.0	2	1	400.0	300.99503	1	2	1	95.18767	51.790344	0	0.21	-0.001	-0.019	0.0	111.0
0.0	0.0	2	1	400.0	300.99503	1	2	1	95.18767	51.790344	0	0.21	0.0	0.0	0.0	111.0
0.0	0.0	2	1	400.0	300.99503	1	2	1	95.18767	51.790344	0	0.21	0.0	0.0	0.0	111.0
0.0	0.0	2	1	400.0	300.99503	1	2	1	95.18767	51.790344	0	0.21	-0.001	-0.027	0.0	111.0
0.0	0.0	2	1	400.0	300.99503	1	2	1	95.18767	51.790344	0	0.21	0.0	0.024	0.0	111.0
0.0	0.0	2	1	400.0	300.99503	1	2	1	95.18767	51.790344	0	0.21	0.0	0.009	0.0	111.0
0.0	0.0	2	1	400.0	300.99503	1	2	1	95.18767	51.790344	0	0.21	-0.001	-0.012	0.0	111.0
0.0	0.0	2	1	400.0	300.99503	1	2	1	95.18767	51.790344	0	0.21	0.0	0.007	0.0	111.0
0.0	0.0	2	1	400.0	300.99503	1	2	1	95.18767	51.790344	0	0.21	0.0	0.0	0.0	111.0
0.0	0.0	2	1	400.0	300.99503	1	2	1	95.18767	51.790344	0	0.21	0.0	0.009	0.0	111.0
0.0	0.0	2	1	400.0	300.99503	1	2	1	95.18767	51.790344	0	0.21	-0.001	-0.022	0.0	111.0
0.0	0.0	2	1	400.0	300.99503	1	2	1	95.18767	51.790344	0	0.21	0.0	0.01	0.0	111.0
0.0	0.0	2	1	400.0	300.99503	1	2	1	95.18767	51.790344	0	0.21	0.0	0.007	0.0	111.0
0.0	0.0	2	1	400.0	300.99503	1	2	1	95.18767	51.790344	0	0.21	0.0	0.001	0.0	111.0
0.0	0.0	2	1	400.0	300.99503	1	2	1	95.18767	51.790344	0	0.21	0.0	0.014	0.0	111.0
0.0	0.0	2	1	400.0	300.99503	1	2	1	95.18767	51.790344	0	0.21	-0.001	-0.041	0.0	111.0
0.0	0.0	2	1	400.0	300.99503	1	2	1	95.18767	51.790344	0	0.21	0.0	0.032	0.0	111.0
0.0	0.0	2	1	400.0	300.99503	1	2	1	95.18767	51.790344	0	0.21	-0.001	-0.015	0.0	111.0
0.0	0.0	2	1	400.0	300.99503	1	2	1	95.18767	51.790344	0	0.21	0.0	-0.004	0.0	111.0
0.0	0.0	2	1	400.0	300.99503	1	2	1	95.18767	51.790344	0	0.21	-0.001	-0.024	0.0	111.0
0.0	0.0	2	1	400.0	300.99503	1	2	1	95.18767	51.790344	0	0.21	-0.001	-0.028	0.0	111.0
0.0	0.0	2	1	400.0	300.99503	1	2	1	95.18767	51.790344	0	0.21	0.0	-0.009	0.0	111.0
0.0	0.0	2	1	400.0	300.99503	1	2	1	95.18767	51.790344	0	0.21	-0.001	-0.018	0.0	111.0
0.0	0.0	2	1	400.0	300.99503	1	2	1	95.18767	51.790344	0	0.21	0.0	0.058	0.0	111.0
0.0	0.0	2	1	400.0	300.99503	1	2	1	95.18767	51.790344	0	0.21	-0.001	-0.04	0.0	111.0
0.0	0.0	2	1	400.0	300.99503	1	2	1	95.18767	51.790344	0	0.21	-0.001	-0.014	0.0	111.0
0.0	0.0	2	1	400.0	300.99503	1	2	1	95.18767	51.790344	0	0.21	0.0	-0.009	0.0	111.0
0.0	0.0	2	1	400.0	300.99503	1	2	1	95.18767	51.790344	0	0.21	-0.001	-0.032	0.0	111.0
0.0	0.0	2	1	400.0	300.99503	1	2	1	95.18767	51.790344	0	0.21	0.0	0.019	0.0	111.0
0.0	0.0	2	1	400.0	300.99503	1	2	1	95.18767	51.790344	0	0.21	0.0	0.006	0.0	111.0
-4180.487	-300.99503	2	2	300.99503	300.99503	0	2	2	95.18767	51.790344	1	0.21	0.0	0.003	0.0	111.0
-4180.487	-300.99503	2	2	300.99503	300.99503	0	2	2	95.18767	51.790344	1	0.21	0.0	0.026	0.0	111.0
-4180.487	-300.99503	2	2	300.99503	300.99503	0	2	2	95.18767	51.790344	1	0.21	0.0	0.022	0.0	111.0
-4180.487	-300.99503	2	2	300.99503	300.99503	0	2	2	95.18767	51.790344	1	0.21	-0.001	-0.192	-0.294	111.0
-4180.487	-300.99503	2	2	300.99503	300.99503	0	2	2	95.18767	51.790344	1	0.21	-0.003	-0.32	-0.294	111.0
-4180.487	-300.99503	2	2	300.99503	300.99503	0	2	2	95.18767	51.790344	1	0.21	-0.007	-0.559	-0.569	111.0
-4180.487	-300.99503	2	2	300.99503	300.99503	0	2	2	95.18767	51.790344	1	0.21	-0.015	-1.043	-1.063	111.0
-4180.487	-300.99503	2	2	300.99503	300.99503	0	2	2	95.18767	51.790344	1	0.21	-0.023	-1.057	-1.063	111.0
-4180.487	-300.99503	2	2	300.99503	300.99503	0	2	2	95.18767	51.790344	1	0.209	-0.031	-1.31	-1.283	111.0
-4180.487	-300.99503	2	2	300.99503	300.99503	0	2	2	95.18767	51.790344	1	0.209	-0.041	-1.612	-1.679	111.0
-4180.487	-300.99503	2	2	300.99503	300.99503	0	2	2	95.18767	51.790344	1	0.209	-0.049	-1.674	-1.679	111.0
-4180.487	-300.99503	2	2	300.99503	300.99503	0	2	2	95.18767	51.790344	1	0.209	-0.06	-1.871	-1.856	111.0
-4180.487	-300.99503	2	2	300.99503	300.99503	0	2	2	95.18767	51.790344	1	0.209	-0.069	-1.887	-1.856	111.0
-4180.487	-300.99503	2	2	300.99503	300.99503	0	2	2	95.18767	51.790344	1	0.209	-0.081	-2.254	-2.174	111.0
-4180.487	-300.99503	2	2	300.99503	300.99503	0	2	2	95.18767	51.790344	1	0.209	-0.091	-2.411	-2.316	111.0
-4180.487	-300.99503	2	2	300.99503	300.99503	0	2	2	95.18767	51.790344	1	0.209	-0.101	-2.34	-2.316	111.0
-4180.487	-300.99503	2	2	300.99503	300.99503	0	2	2	95.18767	51.790344	1	0.209	-0.111	-2.557	-2.571	111.0
-4180.487	-300.99503	2	2	300.99503	300.99503	0	2	2	95.18767	51.790344	1	0.209	-0.123	-2.7	-2.685	111.0
-4180.487	-300.99503	2	2	300.99503	300.99503	0	2	2	95.18767	51.790344	1	0.209	-0.132	-2.757	-2.685	111.0
-4180.487	-300.99503	2	2	300.99503	300.99503	0	2	2	95.18767	51.790344	1	0.209	-0.144	-2.913	-2.889	111.0
-4180.487	-300.99503	2	2	300.99503	300.99503	0	2	2	95.18767	51.790344	1	0.208	-0.152	-2.885	-2.889	111.0
-4180.487	-300.99503	2	2	300.99503	300.99503	0	2	2	95.18767	51.790344	1	0.208	-0.162	-3.05	-3.066	111.0
-4180.487	-300.99503	2	2	300.99503	300.99503	0	2	2	95.18767	51.790344	1	0.208	-0.172	-3.182	-3.145	111.0
-4180.487	-300.99503	2	2	300.99503	300.99503	0	2	2	95.18767	51.790344	1	0.208	-0.181	-3.176	-3.145	111.0
-4180.487	-300.99503	2	2	300.99503	300.99503	0	2	2	95.18767	51.790344	1	0.208	-0.189	-3.299	-3.287	111.0
-4180.487	-300.99503	2	2	300.99503	300.99503	0	2	2	95.18767	51.790344	1	0.208	-0.197	-3.267	-3.35	111.0
-4180.487	-300.99503	2	2	300.99503	300.99503	0	2	2	95.18767	51.790344	1	0.208	-0.205	-3.373	-3.35	111.0
-4180.487	-300.99503	2	2	300.99503	300.99503	0	2	2	95.18767	51.790344	1	0.208	-0.213	-3.459	-3.464	111.0
-4180.487	-300.99503	2	2	300.99503	300.99503	0	2	2	95.18767	51.790344	1	0.208	-0.221	-3.478	-3.464	111.0
-4180.487	-300.99503	2	2	300.99503	300.99503	0	2	2	95.18767	51.790344	1	0.208	-0.227	-3.473	-3.515	111.0
-4180.487	-300.99503	2	2	300.99503	300.99503	0	2	2	95.18767	51.790344	1	0.208	-0.234	-3.632	-3.606	111.0
-4180.487	-300.99503	2	2	300.99503	300.99503	0	2	2	95.18767	51.790344	1	0.208	-0.241	-3.753	-3.606	111.0
-4180.487	-300.99503	2	2	300.99503	300.99503	0	2	2	95.18767	51.790344	1	0.208	-0.247	-3.703	-3.648	111.0
-4180.487	-300.99503	2	2	300.99503	300.99503	0	2	2	95.18767	51.790344	1	0.208	-0.253	-3.832	-3.72	111.0
-4180.487	-300.99503	2	2	300.99503	300.99503	0	2	2	95.18767	51.790344	1	0.208	-0.259	-3.764	-3.72	111.0
-4180.487	-300.99503	2	2	300.99503	300.99503	0	2	2	95.18767	51.790344	1	0.208	-0.264	-3.784	-3.784	111.0
-4180.487	-300.99503	2	2	300.99503	300.99503	0	2	2	95.18767	51.790344	1	0.208	-0.269	-3.901	-3.784	111.0
-4180.487	-300.99503	2	2	300.99503	300.99503	0	2	2	95.18767	51.790344	1	0.208	-0.273	-3.816	-3.812	111.0
-4180.487	-300.99503	2	2	300.99503	300.99503	0	2	2	95.18767	51.790344	1	0.208	-0.278	-4.037	-3.863	111.0
-4180.487	-300.99503	2	2	300.99503	300.99503	0	2	2	95.18767	51.790344	1	0.208	-0.282	-3.789	-3.863	111.0
-4180.487	-300.99503	2	2	300.99503	300.99503	0	2	2	95.18767	51.790344	1	0.208	-0.286	-3.928	-3.886	111.0
-4180.487	-300.99503	2	2	300.99503	300.99503	0	2	2	95.18767	51.790344	1	0.208	-0.29	-3.895	-3.926	111.0
-4180.487	-300.99503	2	2	300.99503	300.99503	0	2	2	95.18767	51.790344	1	0.208	-0.294	-3.987	-3.926	111.0
-4180.487	-300.99503	2	2	300.99503	300.99503	0	2	2	95.18767	51.790344	1	0.208	-0.298	-3.994	-3.945	111.0
-4180.487	-300.99503	2	2	300.99503	300.99503	0	2	2	95.18767	51.790344	1	0.208	-0.302	-3.961	-3.945	111.0
-4180.487	-300.99503	2	2	300.99503	300.99503	0	2	2	95.18767	51.790344	1	0.207	-0.304	-3.968	-3.977	111.0
-4180.487	-300.99503	2	2	300.99503	300.99503	0	2	2	95.18767	51.790344	1	0.207	-0.306	-3.983	-3.992	111.0
-4180.487	-300.99503	2	2	300.99503	300.99503	0	2	2	95.18767	51.790344	1	0.207	-0.307	-4.089	-3.992	111.0
-4180.487	-300.99503	2	2	300.99503	300.99503	0	2	2	95.18767	51.790344	1	0.207	-0.309	-4.029	-4.018	111.0
-4180.487	-300.99503	2	2	300.99503	300.99503	0	2	2	95.18767	51.790344	1	0.207	-0.311	-4.005	-4.03	111.0
-4180.487	-300.99503	2	2	300.99503	300.99503	0	2	2	95.18767	51.790344	1	0.207	-0.313	-4.054	-4.03	111.0
-4180.487	-300.99503	2	2	300.99503	300.99503	0	2	2	95.18767	51.790344	1	0.207	-0.315	-4.07	-4.051	111.0
-4180.487	-300.99503	2	2	300.99503	300.99503	0	2	2	95.18767	51.790344	1	0.207	-0.318	-4.257	-4.051	111.0
-4180.487	-300.99503	2	2	300.99503	300.99503	0	2	2	95.18767	51.790344	1	0.206	-0.321	-4.201	-4.06	111.0
-4180.487	-300.99503	2	2	300.99503	300.99503	0	2	2	95.18767	51.790344	1	0.206	-0.322	-4.112	-4.077	111.0
-4180.487	-300.99503	2	2	300.99503	300.99503	0	2	2	95.18767	51.790344	1	0.206	-0.322	-4.087	-4.077	111.0
-4180.487	-300.99503	2	2	300.99503	300.99503	0	2	2	95.18767	51.790344	1	0.206	-0.322	-4.058	-4.085	111.0
-4180.487	-300.99503	2	2	300.99503	300.99503	0	2	2	95.18767	51.790344	1	0.206	-0.322	-4.044	-4.098	111.0
-4180.487	-300.99503	2	2	300.99503	300.99503	0	2	2	95.18767	51.790344	1	0.206	-0.323	-4.123	-4.098	111.0
-4180.487	-300.99503	2	2	300.99503	300.99503	0	2	2	95.18767	51.790344	1	0.206	-0.323	-4.056	-4.11	111.0
-4180.487	-300.99503	2	2	300.99503	300.99503	0	2	2	95.18767	51.790344	1	0.206	-0.324	-4.056	-4.11	111.0
-4180.487	-300.99503	2	2	300.99503	300.99503	0	2	2	95.18767	51.790344	1	0.206	-0.326	-4.117	-4.115	111.0
-4180.487	-300.99503	2	2	300.99503	300.99503	0	2	2	95.18767	51.790344	1	0.205	-0.327	-4.1	-4.125	111.0
-4180.487	-300.99503	2	2	300.99503	300.99503	0	2	2	95.18767	51.790344	1	0.205	-0.328	-4.107	-4.125	111.0
-4180.487	-300.99503	2	2	300.99503	300.99503	0	2	2	95.18767	51.790344	1	0.205	-0.329	-4.131	-4.129	111.0
-4180.487	-300.99503	2	2	300.99503	300.99503	0	2	2	95.18767	51.790344	1	0.205	-0.331	-4.133	-4.137	111.0
-4180.487	-300.99503	2	2	300.99503	300.99503	0	2	2	95.18767	51.790344	1	0.205	-0.332	-4.282	-4.137	111.0
-4180.487	-300.99503	2	2	300.99503	300.99503	0	2	2	95.18767	51.790344	1	0.205	-0.334	-4.201	-4.14	111.0
-4180.487	-300.99503	2	2	300.99503	300.99503	0	2	2	95.18767	51.790344	1	0.205	-0.335	-4.126	-4.14	111.0
-4180.487	-300.99503	2	2	300.99503	300.99503	0	2	2	95.18767	51.790344	1	0.205	-0.337	-4.162	-4.146	111.0
-4180.487	-300.99503	2	2	300.99503	300.99503	0	2	2	95.18767	51.790344	1	0.205	-0.339	-4.154	-4.149	111.0
-4180.487	-300.99503	2	2	300.99503	300.99503	0	2	2	95.18767	51.790344	1	0.204	-0.34	-4.151	-4.149	111.0
-4180.487	-300.99503	2	2	300.99503	300.99503	0	2	2	95.18767	51.790344	1	0.204	-0.341	-4.166	-4.154	111.0
-4180.487	-300.99503	2	2	300.99503	300.99503	0	2	2	95.18767	51.790344	1	0.204	-0.341	-4.165	-4.156	111.0
-4180.487	-300.99503	2	2	300.99503	300.99503	0	2	2	95.18767	51.790344	1	0.204	-0.341	-4.175	-4.156	111.0
-4180.487	-300.99503	2	2	300.99503	300.99503	0	2	2	95.18767	51.790344	1	0.204	-0.341	-4.178	-4.16	111.0
-4180.487	-300.99503	2	2	300.99503	300.99503	0	2	2	95.18767	51.790344	1	0.204	-0.341	-4.201	-4.16	111.0
-4180.487	-300.99503	2	2	300.99503	300.99503	0	2	2	95.18767	51.790344	1	0.204	-0.341	-4.163	-4.163	111.0
-4180.487	-300.99503	2	2	300.99503	300.99503	0	2	2	95.18767	51.790344	1	0.204	-0.341	-4.153	-4.165	111.0
-4180.487	-300.99503	2	2	300.99503	300.99503	0	2	2	95.18767	51.790344	1	0.204	-0.341	-4.183	-4.165	111.0
-4180.487	-300.99503	2	2	300.99503	300.99503	0	2	2	95.18767	51.790344	1	0.204	-0.341	-4.166	-4.167	111.0
-4180.487	-300.99503	2	2	300.99503	300.99503	0	2	2	95.18767	51.790344	1	0.204	-0.341	-4.318	-4.169	111.0
-4180.487	-300.99503	2	2	300.99503	300.99503	0	2	2	95.18767	51.790344	1	0.204	-0.341	-4.191	-4.169	111.0
-4180.487	-300.99503	2	2	300.99503	300.99503	0	2	2	95.18767	51.790344	1	0.203	-0.341	-4.19	-4.171	111.0
-4180.487	-300.99503	2	2	300.99503	300.99503	0	2	2	95.18767	51.790344	1	0.203	-0.341	-4.212	-4.171	111.0
-4180.487	-300.99503	2	2	300.99503	300.99503	0	2	2	95.18767	51.790344	1	0.203	-0.341	-4.197	-4.172	111.0
-4180.487	-300.99503	2	2	300.99503	300.99503	0	2	2	95.18767	51.790344	1	0.203	-0.341	-4.167	-4.173	111.0
-4180.487	-300.99503	2	2	300.99503	300.99503	0	2	2	95.18767	51.790344	1	0.203	-0.341	-4.145	-4.173	111.0
-4180.487	-300.99503	2	2	300.99503	300.99503	0	2	2	95.18767	51.790344	1	0.203	-0.341	-4.17	-4.174	111.0
-4180.487	-300.99503	2	2	300.99503	300.99503	0	2	2	95.18767	51.790344	1	0.203	-0.341	-4.187	-4.176	111.0
-4180.487	-300.99503	2	2	300.99503	300.99503	0	2	2	95.18767	51.790344	1	0.203	-0.341	-4.114	-4.176	111.0
-4180.487	-300.99503	2	2	300.99503	300.99503	0	2	2	95.18767	51.790344	1	0.203	-0.341	-4.118	-4.176	111.0
-4180.487	-300.99503	2	2	300.99503	300.99503	0	2	2	95.18767	51.790344	1	0.203	-0.34	-4.107	-4.176	111.0
-4180.487	-300.99503	2	2	300.99503	300.99503	0	2	2	95.18767	51.790344	1	0.203	-0.341	-4.188	-4.177	111.0
-4180.487	-300.99503	2	2	300.99503	300.99503	0	2	2	95.18767	51.790344	1	0.203	-0.341	-4.114	-4.179	111.0
-4180.487	-300.99503	2	2	300.99503	300.99503	0	2	2	95.18767	51.790344	1	0.203	-0.341	-4.17	-4.179	111.0
-4180.487	-300.99503	2	2	300.99503	300.99503	0	2	2	95.18767	51.790344	1	0.203	-0.341	-4.218	-4.179	111.0
-4180.487	-300.99503	2	2	300.99503	300.99503	0	2	2	95.18767	51.790344	1	0.203	-0.341	-4.252	-4.179	111.0
-4180.487	-300.99503	2	2	300.99503	300.99503	0	2	2	95.18767	51.790344	1	0.203	-0.34	-4.107	-4.179	111.0
-4180.487	-300.99503	2	2	300.99503	300.99503	0	2	2	95.18767	51.790344	1	0.202	-0.341	-4.241	-4.18	111.0
-4180.487	-300.99503	2	2	300.99503	300.99503	0	2	2	95.18767	51.790344	1	0.202	-0.341	-4.182	-4.18	111.0
-4180.487	-300.99503	2	2	300.99503	300.99503	0	2	2	95.18767	51.790344	1	0.202	-0.341	-4.196	-4.18	111.0
-4180.487	-300.99503	2	2	300.99503	300.99503	0	2	2	95.18767	51.790344	1	0.202	-0.341	-4.264	-4.181	111.0
-4180.487	-300.99503	2	2	300.99503	300.99503	0	2	2	95.18767	51.790344	1	0.202	-0.341	-4.146	-4.181	111.0
-4180.487	-300.99503	2	2	300.99503	300.99503	0	2	2	95.18767	51.790344	1	0.202	-0.341	-4.138	-4.181	111.0
-4180.487	-300.99503	2	2	300.99503	300.99503	0	2	2	95.18767	51.790344	1	0.202	-0.341	-4.183	-4.181	111.0
-4180.487	-300.99503	2	2	300.99503	300.99503	0	2	2	95.18767	51.790344	1	0.202	-0.341	-4.193	-4.181	111.0
-4180.487	-300.99503	2	2	300.99503	300.99503	0	2	2	95.18767	51.790344	1	0.202	-0.341	-4.213	-4.182	111.0
-4180.487	-300.99503	2	2	300.99503	300.99503	0	2	2	95.18767	51.790344	1	0.202	-0.341	-4.213	-4.182	111.0
-4180.487	-300.99503	2	2	300.99503	300.99503	0	2	2	95.18767	51.790344	1	0.202	-0.341	-4.198	-4.182	111.0
-4180.487	-300.99503	2	2	300.99503	300.99503	0	2	2	95.18767	51.790344	1	0.202	-0.341	-4.166	-4.182	111.0
-4180.487	-300.99503	2	2	300.99503	300.99503	0	2	2	95.18767	51.790344	1	0.202	-0.341	-4.14	-4.182	111.0
-4180.487	-300.99503	2	2	300.99503	300.99503	0	2	2	95.18767	51.790344	1	0.202	-0.341	-4.186	-4.183	111.0
-4180.487	-300.99503	2	2	300.99503	300.99503	0	2	2	95.18767	51.790344	1	0.202	-0.341	-4.204	-4.183	111.0
-4180.487	-300.99503	2	2	300.99503	300.99503	0	2	2	95.18767	51.790344	1	0.202	-0.341	-4.119	-4.183	111.0
-4180.487	-300.99503	2	2	300.99503	300.99503	0	2	2	95.18767	51.790344	1	0.202	-0.341	-4.161	-4.183	111.0
-4180.487	-300.99503	2	2	300.99503	300.99503	0	2	2	95.18767	51.790344	1	0.202	-0.341	-4.169	-4.183	111.0
-4180.487	-300.99503	2	2	300.99503	300.99503	0	2	2	95.18767	51.790344	1	0.202	-0.341	-4.154	-4.183	111.0
-4180.487	-300.99503	2	2	300.99503	300.99503	0	2	2	95.18767	51.790344	1	0.202	-0.341	-4.246	-4.183	111.0
-4180.487	-300.99503	2	2	300.99503	300.99503	0	2	2	95.18767	51.790344	1	0.202	-0.341	-4.145	-4.183	111.0
-4180.487	-300.99503	2	2	300.99503	300.99503	0	2	2	95.18767	51.790344	1	0.202	-0.341	-4.18	-4.183	111.0
-4180.487	-300.99503	2	2	300.99503	300.99503	0	2	2	95.18767	51.790344	1	0.202	-0.341	-4.176	-4.183	111.0
-4180.487	-300.99503	2	2	300.99503	300.99503	0	2	2	95.18767	51.790344	1	0.202	-0.341	-4.215	-4.183	111.0
-4180.487	-300.99503	2	2	300.99503	300.99503	0	2	2	95.18767	51.790344	1	0.202	-0.341	-4.167	-4.184	111.0
-4180.487	-300.99503	2	2	300.99503	300.99503	0	2	2	95.18767	51.790344	1	0.202	-0.341	-4.118	-4.184	111.0
-4180.487	-300.99503	2	2	300.99503	300.99503	0	2	2	95.18767	51.790344	1	0.202	-0.341	-4.206	-4.184	111.0
-4180.487	-300.99503	2	2	300.99503	300.99503	0	2	2	95.18767	51.790344	1	0.202	-0.341	-4.168	-4.184	111.0
-4180.487	-300.99503	2	2	300.99503	300.99503	0	2	2	95.18767	51.790344	1	0.202	-0.341	-4.214	-4.184	111.0
-4180.487	-300.99503	2	2	300.99503	300.99503	0	2	2	95.18767	51.790344	1	0.202	-0.341	-4.158	-4.184	111.0
-4180.487	-300.99503	2	2	300.99503	300.99503	0	2	2	95.18767	51.790344	1	0.202	-0.341	-4.196	-4.184	111.0
-4180.487	-300.99503	2	2	300.99503	300.99503	0	2	2	95.18767	51.790344	1	0.202	-0.341	-4.191	-4.184	111.0
-4180.487	-300.99503	2	2	300.99503	300.99503	0	2	2	95.18767	51.790344	1	0.202	-0.341	-4.226	-4.184	111.0
-4180.487	-300.99503	2	2	300.99503	300.99503	0	2	2	95.18767	51.790344	1	0.202	-0.341	-4.23	-4.184	111.0
-4180.487	-300.99503	2	2	300.99503	300.99503	0	2	2	95.18767	51.790344	1	0.202	-0.341	-4.127	-4.184	111.0
-4180.487	-300.99503	2	2	300.99503	300.99503	0	2	2	95.18767	51.790344	1	0.202	-0.341	-4.228	-4.184	111.0
-4180.487	-300.99503	2	2	300.99503	300.99503	0	2	2	95.18767	51.790344	1	0.202	-0.341	-4.179	-4.184	111.0
-4180.487	-300.99503	2	2	300.99503	300.99503	0	2	2	95.18767	51.790344	1	0.202	-0.341	-4.162	-4.184	111.0
-4180.487	-300.99503	2	2	300.99503	300.99503	0	2	2	95.18767	51.790344	1	0.202	-0.34	-4.102	-4.184	111.0
-4180.487	-300.99503	2	2	300.99503	300.99503	0	2	2	95.18767	51.790344	1	0.202	-0.341	-4.184	-4.184	111.0
-4180.487	-300.99503	2	2	300.99503	300.99503	0	2	2	95.18767	51.790344	1	0.202	-0.341	-4.161	-4.184	111.0
-4180.487	-300.99503	2	2	300.99503	300.99503	0	2	2	95.18767	51.790344	1	0.202	-0.341	-4.275	-4.184	111.0
-4180.487	-300.99503	2	2	300.99503	300.99503	0	2	2	95.18767	51.790344	1	0.202	-0.341	-4.176	-4.184	111.0
-4180.487	-300.99503	2	2	300.99503	300.99503	0	2	2	95.18767	51.790344	1	0.202	-0.341	-4.192	-4.184	111.0
-4180.487	-300.99503	2	2	300.99503	300.99503	0	2	2	95.18767	51.790344	1	0.202	-0.341	-4.187	-4.184	111.0
-4180.487	-300.99503	2	2	300.99503	300.99503	0	2	2	95.18767	51.790344	1	0.202	-0.341	-4.181	-4.184	111.0
-4180.487	-300.99503	2	2	300.99503	300.99503	0	2	2	95.18767	51.790344	1	0.202	-0.341	-4.169	-4.184	111.0
-4180.487	-300.99503	2	2	300.99503	300.99503	1	2	2	95.18767	51.790344	1	0.202	-0.341	-4.211	-4.184	111.0
-4180.487	-300.99503	2	2	300.99503	300.99503	1	2	2	95.18767	51.790344	1	0.202	-0.341	-4.192	-4.184	111.0
-4180.487	-300.99503	2	2	300.99503	300.99503	1	2	2	95.18767	51.790344	1	0.202	-0.341	-4.195	-4.184	111.0
-4180.487	-300.99503	2	2	300.99503	300.99503	1	2	2	95.18767	51.790344	1	0.202	-0.341	-4.164	-4.184	111.0
-4180.487	-300.99503	2	2	300.99503	300.99503	1	2	2	95.18767	51.790344	1	0.202	-0.341	-4.214	-4.184	111.0
-4180.487	-300.99503	2	2	300.99503	300.99503	1	2	2	95.18767	51.790344	1	0.202	-0.341	-4.211	-4.184	111.0
-4180.487	-300.99503	2	2	300.99503	300.99503	1	2	2	95.18767	51.790344	1	0.202	-0.341	-4.214	-4.184	111.0
-4180.487	-300.99503	2	2	300.99503	300.99503	1	2	2	95.18767	51.790344	1	0.202	-0.341	-4.299	-4.184	111.0
-4180.487	-300.99503	2	2	300.99503	300.99503	1	2	2	95.18767	51.790344	1	0.202	-0.341	-4.199	-4.184	111.0
-4180.487	-300.99503	2	2	300.99503	300.99503	1	2	2	95.18767	51.790344	1	0.202	-0.341	-4.196	-4.184	111.0
-4180.487	-300.99503	2	2	300.99503	300.99503	1	2	2	95.18767	51.790344	1	0.202	-0.341	-4.165	-4.184	111.0
-4180.487	-300.99503	2	2	300.99503	300.99503	1	2	2	95.18767	51.790344	1	0.202	-0.341	-4.176	-4.184	111.0
-4180.487	-300.99503	2	2	300.99503	300.99503	1	2	2	95.18767	51.790344	1	0.202	-0.341	-4.125	-4.184	111.0
-4180.487	-300.99503	2	2	300.99503	300.99503	1	2	2	95.18767	51.790344	1	0.202	-0.341	-4.168	-4.184	111.0
-4180.487	-300.99503	2	2	300.99503	300.99503	1	2	2	95.18767	51.790344	1	0.202	-0.341	-4.158	-4.184	111.0
-4180.487	-300.99503	2	2	300.99503	300.99503	1	2	2	95.18767	51.790344	1	0.202	-0.341	-4.184	-4.184	111.0
-4180.487	-300.99503	2	2	300.99503	300.99503	1	2	2	95.18767	51.790344	1	0.202	-0.341	-4.157	-4.184	111.0
-4180.487	-300.99503	2	2	300.99503	300.99503	1	2	2	95.18767	51.790344	1	0.202	-0.341	-4.134	-4.184	111.0
-4180.487	-300.99503	2	2	300.99503	300.99503	1	2	2	95.18767	51.790344	1	0.202	-0.341	-4.157	-4.184	111.0
-4180.487	-300.99503	2	2	300.99503	300.99503	1	2	2	95.18767	51.790344	1	0.202	-0.341	-4.187	-4.184	111.0
-4180.487	-300.99503	2	2	300.99503	300.99503	1	2	2	95.18767	51.790344	1	0.202	-0.341	-4.142	-4.184	111.0
-4180.487	-300.99503	2	2	300.99503	300.99503	1	2	2	95.18767	51.790344	1	0.202	-0.341	-4.169	-4.184	111.0
-4180.487	-300.99503	2	2	300.99503	300.99503	1	2	2	95.18767	51.790344	1	0.202	-0.341	-4.21	-4.184	111.0
-4180.487	-300.99503	2	2	300.99503	300.99503	1	2	2	95.18767	51.790344	1	0.202	-0.341	-4.256	-4.184	111.0
-4180.487	-300.99503	2	2	300.99503	300.99503	1	2	2	95.18767	51.790344	1	0.202	-0.341	-4.23	-4.184	111.0
-4180.487	-300.99503	2	2	300.99503	300.99503	1	2	2	95.18767	51.790344	1	0.202	-0.341	-4.19	-4.184	111.0
-4180.487	-300.99503	2	2	300.99503	300.99503	1	2	2	95.18767	51.790344	1	0.202	-0.341	-4.215	-4.184	111.0
-4180.487	-300.99503	2	2	300.99503	300.99503	1	2	2	95.18767	51.790344	1	0.202	-0.341	-4.238	-4.184	111.0
-4180.487	-300.99503	2	2	300.99503	300.99503	1	2	2	95.18767	51.790344	1	0.202	-0.341	-4.153	-4.184	111.0
-4180.487	-300.99503	2	2	300.99503	300.99503	1	2	2	95.18767	51.790344	1	0.202	-0.341	-4.18	-4.184	111.0
-4180.487	-300.99503	2	2	300.99503	300.99503	1	2	2	95.18767	51.790344	1	0.202	-0.341	-4.188	-4.184	111.0
-4180.487	-300.99503	2	2	300.99503	300.99503	1	2	2	95.18767	51.790344	1	0.202	-0.341	-4.161	-4.184	111.0
-4180.487	-300.99503	2	2	300.99503	300.99503	1	2	2	95.18767	51.790344	1	0.202	-0.341	-4.226	-4.184	111.0
-4180.487	-300.99503	2	2	300.99503	300.99503	1	2	2	95.18767	51.790344	1	0.202	-0.341	-4.188	-4.184	111.0
-4180.487	-300.99503	2	2	300.99503	300.99503	1	2	2	95.18767	51.790344	1	0.202	-0.341	-4.215	-4.184	111.0
-4180.487	-300.99503	2	2	300.99503	300.99503	1	2	2	95.18767	51.790344	1	0.202	-0.341	-4.134	-4.184	111.0
-4180.487	-300.99503	2	2	300.99503	300.99503	1	2	2	95.18767	51.790344	1	0.202	-0.341	-4.161	-4.184	111.0
-4180.487	-300.99503	2	2	300.99503	300.99503	1	2	2	95.18767	51.790344	1	0.202	-0.341	-4.134	-4.184	111.0
-4180.487	-300.99503	2	2	300.99503	300.99503	1	2	2	95.18767	51.790344	1	0.202	-0.341	-4.212	-4.184	111.0
-4180.487	-300.99503	2	2	300.99503	300.99503	1	2	2	95.18767	51.790344	1	0.202	-0.341	-4.173	-4.184	111.0
-4180.487	-300.99503	2	2	300.99503	300.99503	1	2	2	95.18767	51.790344	1	0.202	-0.341	-4.173	-4.184	111.0
-4180.487	-300.99503	2	2	300.99503	300.99503	1	2	2	95.18767	51.790344	1	0.202	-0.341	-4.169	-4.184	111.0
-4180.487	-300.99503	2	2	300.99503	300.99503	1	2	2	95.18767	51.790344	1	0.202	-0.341	-4.134	-4.184	111.0
-4180.487	-300.99503	2	2	300.99503	300.99503	1	2	2	95.18767	51.790344	1	0.202	-0.341	-4.172	-4.184	111.0
-4180.487	-300.99503	2	2	300.99503	300.99503	1	2	2	95.18767	51.790344	1	0.202	-0.341	-4.28	-4.184	111.0
-4180.487	-300.99503	2	2	300.99503	300.99503	1	2	2	95.18767	51.790344	1	0.202	-0.341	-4.281	-4.184	111.0
-4180.487	-300.99503	2	2	300.99503	300.99503	1	2	2	95.18767	51.790344	1	0.202	-0.341	-4.196	-4.184	111.0
-4180.487	-300.99503	2	2	300.99503	300.99503	1	2	2	95.18767	51.790344	1	0.202	-0.341	-4.203	-4.184	111.0
-4180.487	-300.99503	2	2	300.99503	300.99503	1	2	2	95.18767	51.790344	1	0.202	-0.341	-4.2	-4.184	111.0
-4180.487	-300.99503	2	2	300.99503	300.99503	1	2	2	95.18767	51.790344	1	0.202	-0.341	-4.29	-4.184	111.0
-4180.487	-300.99503	2	2	300.99503	300.99503	1	2	2	95.18767	51.790344	1	0.202	-0.341	-4.169	-4.184	111.0
-4180.487	-300.99503	2	2	300.99503	300.99503	1	2	2	95.18767	51.790344	1	0.202	-0.341	-4.184	-4.184	111.0
-4180.487	-300.99503	2	2	300.99503	300.99503	1	2	2	95.18767	51.790344	1	0.202	-0.341	-4.203	-4.184	111.0
-4180.487	-300.99503	2	2	300.99503	300.99503	1	2	2	95.18767	51.790344	1	0.202	-0.341	-4.234	-4.184	111.0
-4180.487	-300.99503	2	2	300.99503	300.99503	1	2	2	95.18767	51.790344	1	0.202	-0.341	-4.182	-4.184	111.0
-4180.487	-300.99503	2	2	300.99503	300.99503	1	2	2	95.18767	51.790344	1	0.202	-0.341	-4.147	-4.184	111.0
-4180.487	-300.99503	2	2	300.99503	300.99503	1	2	2	95.18767	51.790344	1	0.202	-0.341	-4.242	-4.184	111.0
-4180.487	-300.99503	2	2	300.99503	300.99503	1	2	2	95.18767	51.790344	1	0.202	-0.341	-4.189	-4.184	111.0
-4180.487	-300.99503	2	2	300.99503	300.99503	1	2	2	95.18767	51.790344	1	0.202	-0.341	-4.142	-4.184	111.0
-4180.487	-300.99503	2	2	300.99503	300.99503	1	2	2	95.18767	51.790344	1	0.202	-0.341	-4.178	-4.184	111.0
-4180.487	-300.99503	2	2	300.99503	300.99503	1	2	2	95.18767	51.790344	1	0.202	-0.341	-4.16	-4.184	111.0
-4180.487	-300.99503	2	2	300.99503	300.99503	1	2	2	95.18767	51.790344	1	0.202	-0.341	-4.158	-4.184	111.0
-4180.487	-300.99503	2	2	300.99503	300.99503	1	2	2	95.18767	51.790344	1	0.202	-0.34	-3.97	-4.184	111.0
-4180.487	-300.99503	2	2	300.99503	300.99503	1	2	2	95.18767	51.790344	1	0.202	-0.341	-4.164	-4.184	111.0
-4180.487	-300.99503	2	2	300.99503	300.99503	1	2	2	95.18767	51.790344	1	0.202	-0.341	-4.245	-4.184	111.0
-4180.487	-300.99503	2	2	300.99503	300.99503	1	2	2	95.18767	51.790344	1	0.202	-0.341	-4.269	-4.184	111.0
-4180.487	-300.99503	2	2	300.99503	300.99503	1	2	2	95.18767	51.790344	1	0.202	-0.341	-4.172	-4.184	111.0
-4180.487	-300.99503	2	2	300.99503	300.99503	1	2	2	95.18767	51.790344	1	0.202	-0.341	-4.15	-4.184	111.0
-4180.487	-300.99503	2	2	300.99503	300.99503	1	2	2	95.18767	51.790344	1	0.202	-0.341	-4.187	-4.184	111.0
-4180.487	-300.99503	2	2	300.99503	300.99503	1	2	2	95.18767	51.790344	1	0.202	-0.341	-4.205	-4.184	111.0
-4180.487	-300.99503	2	2	300.99503	300.99503	1	2	2	95.18767	51.790344	1	0.202	-0.34	-4.056	-4.184	111.0
-4180.487	-300.99503	2	2	300.99503	300.99503	1	2	2	95.18767	51.790344	1	0.202	-0.341	-4.146	-4.184	111.0
-4180.487	-300.99503	2	2	300.99503	300.99503	1	2	2	95.18767	51.790344	1	0.202	-0.341	-4.197	-4.184	111.0
-4180.487	-300.99503	2	2	300.99503	300.99503	1	2	2	95.18767	51.790344	1	0.202	-0.341	-4.203	-4.184	111.0
-4180.487	-300.99503	2	2	300.99503	300.99503	1	2	2	95.18767	51.790344	1	0.202	-0.341	-4.199	-4.184	111.0
-4180.487	-300.99503	2	2	300.99503	300.99503	1	2	2	95.18767	51.790344	1	0.202	-0.341	-4.185	-4.184	111.0
-4180.487	-300.99503	2	2	300.99503	300.99503	1	2	2	95.18767	51.790344	1	0.202	-0.341	-4.193	-4.184	111.0
-4180.487	-300.99503	2	2	300.99503	300.99503	1	2	2	95.18767	51.790344	1	0.202	-0.341	-4.173	-4.184	111.0
-4180.487	-300.99503	2	2	300.99503	300.99503	1	2	2	95.18767	51.790344	1	0.202	-0.34	-4.024	-4.184	111.0
-4180.487	-300.99503	2	2	300.99503	300.99503	1	2	2	95.18767	51.790344	1	0.202	-0.341	-4.144	-4.184	111.0
-4180.487	-300.99503	2	2	300.99503	300.99503	1	2	2	95.18767	51.790344	1	0.202	-0.341	-4.307	-4.184	111.0
-4180.487	-300.99503	2	2	300.99503	300.99503	1	2	2	95.18767	51.790344	1	0.202	-0.341	-4.13	-4.184	111.0
-4180.487	-300.99503	2	2	300.99503	300.99503	1	2	2	95.18767	51.790344	1	0.202	-0.342	-4.194	-4.184	111.0
-4180.487	-300.99503	2	2	300.99503	300.99503	1	2	2	95.18767	51.790344	1	0.202	-0.342	-4.174	-4.184	111.0
-4180.487	-300.99503	2	2	300.99503	300.99503	1	2	2	95.18767	51.790344	1	0.202	-0.342	-4.146	-4.184	111.0
-4180.487	-300.99503	2	2	300.99503	300.99503	1	2	2	95.18767	51.790344	1	0.202	-0.342	-4.187	-4.184	111.0
-4180.487	-300.99503	2	2	300.99503	300.99503	1	2	2	95.18767	51.790344	1	0.202	-0.341	-4.166	-4.184	111.0
-4180.487	-300.99503	2	2	300.99503	300.99503	1	2	2	95.18767	51.790344	1	0.202	-0.341	-4.171	-4.184	111.0
-4180.487	-300.99503	2	2	300.99503	300.99503	1	2	2	95.18767	51.790344	1	0.202	-0.341	-4.165	-4.184	111.0
-4180.487	-300.99503	2	2	300.99503	300.99503	1	2	2	95.18767	51.790344	1	0.202	-0.341	-4.232	-4.184	111.0
-4180.487	-300.99503	2	2	300.99503	300.99503	1	2	2	95.18767	51.790344	1	0.202	-0.341	-4.176	-4.184	111.0
0.0	0.0	2	2	300.99503	300.99503	1	2	2	95.18767	51.790344	0	0.202	-0.341	-4.114	-4.184	111.0
0.0	0.0	2	2	300.99503	300.99503	1	2	2	95.18767	51.790344	0	0.202	-0.341	-4.193	-4.184	111.0
0.0	0.0	2	2	300.99503	300.99503	1	2	2	95.18767	51.790344	0	0.202	-0.341	-4.22	-4.184	111.0
0.0	0.0	2	2	300.99503	300.99503	1	2	2	95.18767	51.790344	0	0.202	-0.34	-3.882	-3.888	111.0
0.0	0.0	2	2	300.99503	300.99503	1	2	2	95.18767	51.790344	0	0.202	-0.338	-3.637	-3.613	111.0
0.0	0.0	2	2	300.99503	300.99503	1	2	2	95.18767	51.790344	0	0.202	-0.333	-3.591	-3.613	111.0
0.0	0.0	2	2	300.99503	300.99503	1	2	2	95.18767	51.790344	0	0.202	-0.325	-3.112	-3.12	111.0
0.0	0.0	2	2	300.99503	300.99503	1	2	2	95.18767	51.790344	0	0.202	-0.318	-3.114	-3.12	111.0
0.0	0.0	2	2	300.99503	300.99503	1	2	2	95.18767	51.790344	0	0.202	-0.309	-2.706	-2.695	111.0
0.0	0.0	2	2	300.99503	300.99503	1	2	2	95.18767	51.790344	0	0.203	-0.299	-2.457	-2.504	111.0
0.0	0.0	2	2	300.99503	300.99503	1	2	2	95.18767	51.790344	0	0.203	-0.291	-2.506	-2.504	111.0
0.0	0.0	2	2	300.99503	300.99503	1	2	2	95.18767	51.790344	0	0.203	-0.279	-2.099	-2.162	111.0
0.0	0.0	2	2	300.99503	300.99503	1	2	2	95.18767	51.790344	0	0.203	-0.269	-2.176	-2.009	111.0
0.0	0.0	2	2	300.99503	300.99503	1	2	2	95.18767	51.790344	0	0.203	-0.259	-1.988	-2.009	111.0
0.0	0.0	2	2	300.99503	300.99503	1	2	2	95.18767	51.790344	0	0.203	-0.248	-1.681	-1.735	111.0
0.0	0.0	2	2	300.99503	300.99503	1	2	2	95.18767	51.790344	0	0.203	-0.239	-1.995	-1.735	111.0
0.0	0.0	2	2	300.99503	300.99503	1	2	2	95.18767	51.790344	0	0.203	-0.229	-1.606	-1.612	111.0
0.0	0.0	2	2	300.99503	300.99503	1	2	2	95.18767	51.790344	0	0.203	-0.217	-1.376	-1.392	111.0
0.0	0.0	2	2	300.99503	300.99503	1	2	2	95.18767	51.790344	0	0.203	-0.208	-1.48	-1.392	111.0
0.0	0.0	2	2	300.99503	300.99503	1	2	2	95.18767	51.790344	0	0.203	-0.198	-1.308	-1.294	111.0
0.0	0.0	2	2	300.99503	300.99503	1	2	2	95.18767	51.790344	0	0.203	-0.188	-1.176	-1.117	111.0
0.0	0.0	2	2	300.99503	300.99503	1	2	2	95.18767	51.790344	0	0.203	-0.178	-1.105	-1.117	111.0
0.0	0.0	2	2	300.99503	300.99503	1	2	2	95.18767	51.790344	0	0.203	-0.17	-0.996	-1.038	111.0
0.0	0.0	2	2	300.99503	300.99503	1	2	2	95.18767	51.790344	0	0.203	-0.162	-1.009	-1.038	111.0
0.0	0.0	2	2	300.99503	300.99503	1	2	2	95.18767	51.790344	0	0.204	-0.153	-0.917	-0.896	111.0
0.0	0.0	2	2	300.99503	300.99503	1	2	2	95.18767	51.790344	0	0.204	-0.145	-0.835	-0.833	111.0
0.0	0.0	2	2	300.99503	300.99503	1	2	2	95.18767	51.790344	0	0.204	-0.137	-0.845	-0.833	111.0
0.0	0.0	2	2	300.99503	300.99503	1	2	2	95.18767	51.790344	0	0.204	-0.129	-0.72	-0.719	111.0
0.0	0.0	2	2	300.99503	300.99503	1	2	2	95.18767	51.790344	0	0.204	-0.122	-0.754	-0.668	111.0
0.0	0.0	2	2	300.99503	300.99503	1	2	2	95.18767	51.790344	0	0.204	-0.115	-0.518	-0.668	111.0
0.0	0.0	2	2	300.99503	300.99503	1	2	2	95.18767	51.790344	0	0.204	-0.109	-0.616	-0.577	111.0
0.0	0.0	2	2	300.99503	300.99503	1	2	2	95.18767	51.790344	0	0.204	-0.103	-0.662	-0.577	111.0
0.0	0.0	2	2	300.99503	300.99503	1	2	2	95.18767	51.790344	0	0.204	-0.098	-0.518	-0.536	111.0
0.0	0.0	2	2	300.99503	300.99503	1	2	2	95.18767	51.790344	0	0.204	-0.094	-0.501	-0.462	111.0
0.0	0.0	2	2	300.99503	300.99503	1	2	2	95.18767	51.790344	0	0.204	-0.088	-0.473	-0.462	111.0
0.0	0.0	2	2	300.99503	300.99503	1	2	2	95.18767	51.790344	0	0.204	-0.082	-0.392	-0.43	111.0
0.0	0.0	2	2	300.99503	300.99503	1	2	2	95.18767	51.790344	0	0.204	-0.077	-0.36	-0.371	111.0
0.0	0.0	2	2	300.99503	300.99503	1	2	2	95.18767	51.790344	0	0.204	-0.073	-0.413	-0.371	111.0
0.0	0.0	2	2	300.99503	300.99503	1	2	2	95.18767	51.790344	0	0.204	-0.069	-0.312	-0.345	111.0
0.0	0.0	2	2	300.99503	300.99503	1	2	2	95.18767	51.790344	0	0.204	-0.065	-0.345	-0.345	111.0
0.0	0.0	2	2	300.99503	300.99503	1	2	2	95.18767	51.790344	0	0.204	-0.061	-0.347	-0.297	111.0
0.0	0.0	2	2	300.99503	300.99503	1	2	2	95.18767	51.790344	0	0.204	-0.058	-0.254	-0.276	111.0
0.0	0.0	2	2	300.99503	300.99503	1	2	2	95.18767	51.790344	0	0.204	-0.055	-0.321	-0.276	111.0
0.0	0.0	2	2	300.99503	300.99503	1	2	2	95.18767	51.790344	0	0.204	-0.051	-0.215	-0.238	111.0
0.0	0.0	2	2	300.99503	300.99503	1	2	2	95.18767	51.790344	0	0.204	-0.048	-0.22	-0.206	111.0
0.0	0.0	2	2	300.99503	300.99503	1	2	2	95.18767	51.790344	0	0.204	-0.045	-0.304	-0.206	111.0
0.0	0.0	2	2	300.99503	300.99503	1	2	2	95.18767	51.790344	0	0.204	-0.041	-0.25	-0.191	111.0
0.0	0.0	2	2	300.99503	300.99503	1	2	2	95.18767	51.790344	0	0.204	-0.038	-0.2	-0.191	111.0
0.0	0.0	2	2	300.99503	300.99503	1	2	2	95.18767	51.790344	0	0.204	-0.036	-0.189	-0.165	111.0
0.0	0.0	2	2	300.99503	300.99503	1	2	2	95.18767	51.790344	0	0.204	-0.034	-0.136	-0.153	111.0
0.0	0.0	2	2	300.99503	300.99503	1	2	2	95.18767	51.790344	0	0.204	-0.032	-0.168	-0.153	111.0
0.0	0.0	2	2	300.99503	300.99503	1	2	2	95.18767	51.790344	0	0.204	-0.03	-0.145	-0.132	111.0
0.0	0.0	2	2	300.99503	300.99503	1	2	2	95.18767	51.790344	0	0.204	-0.028	-0.118	-0.122	111.0
0.0	0.0	2	2	300.99503	300.99503	1	2	2	95.18767	51.790344	0	0.204	-0.026	-0.033	-0.122	111.0
0.0	0.0	2	2	300.99503	300.99503	1	2	2	95.18767	51.790344	0	0.204	-0.024	-0.072	-0.106	111.0
0.0	0.0	2	2	300.99503	300.99503	1	2	2	95.18767	51.790344	0	0.204	-0.022	-0.102	-0.106	111.0
0.0	0.0	2	2	300.99503	300.99503	1	2	2	95.18767	51.790344	0	0.204	-0.02	-0.123	-0.091	111.0
0.0	0.0	2	2	300.99503	300.99503	1	2	2	95.18767	51.790344	0	0.205	-0.02	-0.108	-0.084	111.0
0.0	0.0	2	2	300.99503	300.99503	1	2	2	95.18767	51.790344	0	0.205	-0.02	-0.106	-0.084	111.0
0.0	0.0	2	2	300.99503	300.99503	1	2	2	95.18767	51.790344	0	0.205	-0.02	-0.066	-0.073	111.0
0.0	0.0	2	2	300.99503	300.99503	1	2	2	95.18767	51.790344	0	0.205	-0.02	-0.098	-0.067	111.0
0.0	0.0	2	2	300.99503	300.99503	1	2	2	95.18767	51.790344	0	0.205	-0.02	-0.045	-0.067	111.0
0.0	0.0	2	2	300.99503	300.99503	1	2	2	95.18767	51.790344	0	0.205	-0.02	-0.049	-0.058	111.0
0.0	0.0	2	2	300.99503	300.99503	1	2	2	95.18767	51.790344	0	0.205	-0.02	-0.061	-0.058	111.0
0.0	0.0	2	2	300.99503	300.99503	1	2	2	95.18767	51.790344	0	0.205	-0.02	-0.038	-0.054	111.0
0.0	0.0	2	2	300.99503	300.99503	1	2	2	95.18767	51.790344	0	0.205	-0.019	0.116	-0.046	111.0
0.0	0.0	2	2	300.99503	300.99503	1	2	2	95.18767	51.790344	0	0.205	-0.019	-0.109	-0.046	111.0
0.0	0.0	2	2	300.99503	300.99503	1	2	2	95.18767	51.790344	0	0.205	-0.019	-0.056	-0.043	111.0
0.0	0.0	2	2	300.99503	300.99503	1	2	2	95.18767	51.790344	0	0.205	-0.019	-0.022	-0.043	111.0
0.0	0.0	2	2	300.99503	300.99503	1	2	2	95.18767	51.790344	0	0.205	-0.018	0.024	-0.037	111.0
0.0	0.0	2	2	300.99503	300.99503	1	2	2	95.18767	51.790344	0	0.205	-0.018	-0.03	-0.034	111.0
0.0	0.0	2	2	300.99503	300.99503	1	2	2	95.18767	51.790344	0	0.205	-0.017	-0.001	-0.034	111.0
0.0	0.0	2	2	300.99503	300.99503	1	2	2	95.18767	51.790344	0	0.205	-0.017	-0.04	-0.029	111.0
0.0	0.0	2	2	300.99503	300.99503	1	2	2	95.18767	51.790344	0	0.205	-0.015	0.098	-0.027	111.0
0.0	0.0	2	2	300.99503	300.99503	1	2	2	95.18767	51.790344	0	0.205	-0.014	-0.047	-0.027	111.0
0.0	0.0	2	2	300.99503	300.99503	1	2	2	95.18767	51.790344	0	0.205	-0.014	-0.025	-0.023	111.0
0.0	0.0	2	2	300.99503	300.99503	1	2	2	95.18767	51.790344	0	0.205	-0.013	-0.01	-0.02	111.0
0.0	0.0	2	2	300.99503	300.99503	1	2	2	95.18767	51.790344	0	0.205	-0.012	-0.029	-0.02	111.0
0.0	0.0	2	2	300.99503	300.99503	1	2	2	95.18767	51.790344	0	0.205	-0.012	-0.024	-0.018	111.0
0.0	0.0	2	2	300.99503	300.99503	1	2	2	95.18767	51.790344	0	0.205	-0.011	-0.006	-0.018	111.0
0.0	0.0	2	2	300.99503	300.99503	1	2	2	95.18767	51.790344	0	0.205	-0.01	-0.053	-0.016	111.0
0.0	0.0	2	2	300.99503	300.99503	1	2	2	95.18767	51.790344	0	0.206	-0.009	-0.01	-0.014	111.0
0.0	0.0	2	2	300.99503	300.99503	1	2	2	95.18767	51.790344	0	0.206	-0.009	-0.015	-0.014	111.0
0.0	0.0	2	2	300.99503	300.99503	1	2	2	95.18767	51.790344	0	0.206	-0.008	-0.039	-0.012	111.0
0.0	0.0	2	2	300.99503	300.99503	1	2	2	95.18767	51.790344	0	0.206	-0.006	0.047	-0.011	111.0
0.0	0.0	2	2	300.99503	300.99503	1	2	2	95.18767	51.790344	0	0.206	-0.006	-0.024	-0.011	111.0
0.0	0.0	2	2	300.99503	300.99503	1	2	2	95.18767	51.790344	0	0.206	-0.004	-0.001	-0.01	111.0
0.0	0.0	2	2	300.99503	300.99503	1	2	2	95.18767	51.790344	0	0.206	-0.003	0.047	-0.01	111.0
0.0	0.0	2	2	300.99503	300.99503	1	2	2	95.18767	51.790344	0	0.206	-0.002	-0.108	-0.009	111.0
0.0	0.0	2	2	300.99503	300.99503	1	2	2	95.18767	51.790344	0	0.207	-0.001	-0.023	-0.007	111.0
0.0	0.0	2	2	300.99503	300.99503	1	2	2	95.18767	51.790344	0	0.207	0.0	-0.003	-0.007	111.0
0.0	0.0	2	2	300.99503	300.99503	1	2	2	95.18767	51.790344	0	0.207	-0.001	-0.019	-0.007	111.0
0.0	0.0	2	2	300.99503	300.99503	1	2	2	95.18767	51.790344	0	0.207	0.0	-0.007	-0.007	111.0
0.0	0.0	2	2	300.99503	300.99503	1	2	2	95.18767	51.790344	0	0.207	-0.001	-0.062	-0.006	111.0
0.0	0.0	2	2	300.99503	300.99503	1	2	2	95.18767	51.790344	0	0.207	0.0	0.0	-0.005	111.0
0.0	0.0	2	2	300.99503	300.99503	1	2	2	95.18767	51.790344	0	0.207	-0.001	-0.013	-0.005	111.0
0.0	0.0	2	2	300.99503	300.99503	1	2	2	95.18767	51.790344	0	0.207	0.0	-0.008	-0.004	111.0
0.0	0.0	2	2	300.99503	300.99503	1	2	2	95.18767	51.790344	0	0.207	0.0	-0.008	-0.004	111.0
0.0	0.0	2	2	300.99503	300.99503	1	2	2	95.18767	51.790344	0	0.208	-0.001	-0.034	-0.004	111.0
0.0	0.0	2	2	300.99503	300.99503	1	2	2	95.18767	51.790344	0	0.208	-0.001	-0.021	-0.003	111.0
0.0	0.0	2	2	300.99503	300.99503	1	2	2	95.18767	51.790344	0	0.208	0.0	0.005	-0.003	111.0
0.0	0.0	2	2	300.99503	300.99503	1	2	2	95.18767	51.790344	0	0.208	-0.001	-0.054	-0.003	111.0
0.0	0.0	2	2	300.99503	300.99503	1	2	2	95.18767	51.790344	0	0.208	0.0	0.118	-0.002	111.0
0.0	0.0	2	2	300.99503	300.99503	1	2	2	95.18767	51.790344	0	0.208	0.0	0.018	-0.002	111.0
0.0	0.0	2	2	300.99503	300.99503	1	2	2	95.18767	51.790344	0	0.208	0.0	-0.008	-0.002	111.0
0.0	0.0	2	2	300.99503	300.99503	1	2	2	95.18767	51.790344	0	0.208	0.0	0.038	-0.001	111.0
0.0	0.0	2	2	300.99503	300.99503	1	2	2	95.18767	51.790344	0	0.208	-0.001	-0.02	-0.001	111.0
0.0	0.0	2	2	300.99503	300.99503	1	2	2	95.18767	51.790344	0	0.208	0.0	0.025	-0.001	111.0
0.0	0.0	2	2	300.99503	300.99503	1	2	2	95.18767	51.790344	0	0.208	-0.001	-0.152	-0.001	111.0
0.0	0.0	2	2	300.99503	300.99503	1	2	2	95.18767	51.790344	0	0.208	0.0	0.024	-0.001	111.0
0.0	0.0	2	2	300.99503	300.99503	1	2	2	95.18767	51.790344	0	0.208	-0.001	-0.027	-0.001	111.0
0.0	0.0	2	2	300.99503	300.99503	1	2	2	95.18767	51.790344	0	0.208	0.0	0.025	-0.001	111.0
0.0	0.0	2	2	300.99503	300.99503	1	2	2	95.18767	51.790344	0	0.208	-0.001	-0.053	0.0	111.0
0.0	0.0	2	2	300.99503	300.99503	1	2	2	95.18767	51.790344	0	0.208	-0.001	-0.16	0.0	111.0
0.0	0.0	2	2	300.99503	300.99503	1	2	2	95.18767	51.790344	0	0.208	0.0	0.006	0.0	111.0
0.0	0.0	2	2	300.99503	300.99503	1	2	2	95.18767	51.790344	0	0.208	0.0	0.0	0.0	111.0
0.0	0.0	2	2	300.99503	300.99503	1	2	2	95.18767	51.790344	0	0.208	-0.001	-0.042	0.0	111.0
0.0	0.0	2	2	300.99503	300.99503	1	2	2	95.18767	51.790344	0	0.208	0.0	0.019	0.0	111.0
0.0	0.0	2	2	300.99503	300.99503	1	2	2	95.18767	51.790344	0	0.208	0.0	-0.006	0.0	1135.0
0.0	0.0	2	2	300.99503	300.99503	1	2	2	95.18767	51.790344	0	0.209	0.0	0.006	0.0	111.0
0.0	0.0	2	2	300.99503	300.99503	1	2	2	95.18767	51.790344	0	0.209	0.0	0.006	0.0	111.0
0.0	0.0	2	2	300.99503	300.99503	1	2	2	95.18767	51.790344	0	0.209	0.0	0.009	0.0	111.0
0.0	0.0	2	2	300.99503	300.99503	1	2	2	95.18767	51.790344	0	0.209	0.0	-0.006	0.0	111.0
0.0	0.0	2	2	300.99503	300.99503	1	2	2	95.18767	51.790344	0	0.209	0.0	0.062	0.0	111.0
0.0	0.0	2	2	300.99503	300.99503	1	2	2	95.18767	51.790344	0	0.209	-0.001	-0.014	0.0	111.0
0.0	0.0	2	2	300.99503	300.99503	1	2	2	95.18767	51.790344	0	0.209	-0.001	-0.014	0.0	111.0
0.0	0.0	2	2	300.99503	300.99503	1	2	2	95.18767	51.790344	0	0.209	0.0	0.001	0.0	111.0
0.0	0.0	2	2	300.99503	300.99503	1	2	2	95.18767	51.790344	0	0.209	-0.001	-0.073	0.0	111.0
0.0	0.0	2	2	300.99503	300.99503	1	2	2	95.18767	51.790344	0	0.209	-0.001	-0.023	0.0	111.0
0.0	0.0	2	2	300.99503	300.99503	1	2	2	95.18767	51.790344	0	0.209	0.0	0.015	0.0	111.0
0.0	0.0	2	2	300.99503	300.99503	1	2	2	95.18767	51.790344	0	0.209	0.0	0.004	0.0	111.0
0.0	0.0	2	2	300.99503	300.99503	1	2	2	95.18767	51.790344	0	0.209	0.0	0.011	0.0	111.0
0.0	0.0	2	2	300.99503	300.99503	1	2	2	95.18767	51.790344	0	0.209	0.0	0.004	0.0	111.0
0.0	0.0	2	2	300.99503	300.99503	1	2	2	95.18767	51.790344	0	0.21	-0.001	-0.012	0.0	111.0
0.0	0.0	2	2	300.99503	300.99503	1	2	2	95.18767	51.790344	0	0.21	0.0	0.024	0.0	111.0
0.0	0.0	2	2	300.99503	300.99503	1	2	2	95.18767	51.790344	0	0.21	0.0	0.01	0.0	111.0
0.0	0.0	2	2	300.99503	300.99503	1	2	2	95.18767	51.790344	0	0.21	0.0	0.022	0.0	111.0
0.0	0.0	2	2	300.99503	300.99503	1	2	2	95.18767	51.790344	0	0.21	0.0	0.008	0.0	111.0
0.0	0.0	2	2	300.99503	300.99503	1	2	2	95.18767	51.790344	0	0.21	0.0	0.103	0.0	111.0
0.0	0.0	2	2	300.99503	300.99503	1	2	2	95.18767	51.790344	0	0.21	0.0	0.03	0.0	111.0
0.0	0.0	2	2	300.99503	300.99503	1	2	2	95.18767	51.790344	0	0.21	0.0	-0.002	0.0	111.0
0.0	0.0	2	2	300.99503	300.99503	1	2	2	95.18767	51.790344	0	0.21	0.0	0.029	0.0	111.0
0.0	0.0	2	2	300.99503	300.99503	1	2	2	95.18767	51.790344	0	0.21	0.0	0.021	0.0	111.0
0.0	0.0	2	2	300.99503	300.99503	1	2	2	95.18767	51.790344	0	0.21	-0.001	-0.018	0.0	111.0
0.0	0.0	2	2	300.99503	300.99503	1	2	2	95.18767	51.790344	0	0.21	0.0	0.026	0.0	111.0
0.0	0.0	2	2	300.99503	300.99503	1	2	2	95.18767	51.790344	0	0.21	0.0	0.039	0.0	111.0
0.0	0.0	2	2	300.99503	300.99503	1	2	2	95.18767	51.790344	0	0.21	-0.001	-0.033	0.0	111.0
0.0	0.0	2	2	300.99503	300.99503	1	2	2	95.18767	51.790344	0	0.21	-0.001	-0.018	0.0	111.0
0.0	0.0	2	2	300.99503	300.99503	1	2	2	95.18767	51.790344	0	0.21	0.0	0.111	0.0	111.0
0.0	0.0	2	2	300.99503	300.99503	1	2	2	95.18767	51.790344	0	0.21	0.0	-0.011	0.0	111.0
0.0	0.0	2	2	300.99503	300.99503	1	2	2	95.18767	51.790344	0	0.21	-0.001	-0.033	0.0	111.0
0.0	0.0	2	2	300.99503	300.99503	1	2	2	95.18767	51.790344	0	0.21	0.0	0.026	0.0	111.0
0.0	0.0	2	2	300.99503	300.99503	1	2	2	95.18767	51.790344	0	0.21	0.0	-0.01	0.0	111.0
0.0	0.0	2	2	300.99503	300.99503	1	2	2	95.18767	51.790344	0	0.21	-0.001	-0.051	0.0	111.0
0.0	0.0	2	2	300.99503	300.99503	1	2	2	95.18767	51.790344	0	0.21	-0.001	-0.033	0.0	111.0
0.0	0.0	2	2	300.99503	300.99503	1	2	2	95.18767	51.790344	0	0.21	0.0	0.136	0.0	111.0
0.0	0.0	2	2	300.99503	300.99503	1	2	2	95.18767	51.790344	0	0.21	-0.001	-0.027	0.0	111.0
0.0	0.0	2	2	300.99503	300.99503	1	2	2	95.18767	51.790344	0	0.21	0.0	0.02	0.0	111.0
0.0	0.0	2	2	300.99503	300.99503	1	2	2	95.18767	51.790344	0	0.21	0.0	0.038	0.0	111.0
0.0	0.0	2	2	300.99503	300.99503	1	2	2	95.18767	51.790344	0	0.21	0.0	-0.011	0.0	111.0
0.0	0.0	2	2	300.99503	300.99503	1	2	2	95.18767	51.790344	0	0.21	0.0	-0.005	0.0	111.0
0.0	0.0	2	2	300.99503	300.99503	1	2	2	95.18767	51.790344	0	0.21	-0.001	-0.021	0.0	111.0
0.0	0.0	2	2	300.99503	300.99503	1	2	2	95.18767	51.790344	0	0.21	0.0	0.049	0.0	111.0
0.0	0.0	2	2	300.99503	300.99503	1	2	2	95.18767	51.790344	0	0.21	0.0	0.027	0.0	111.0
0.0	0.0	2	2	300.99503	300.99503	1	2	2	95.18767	51.790344	0	0.21	-0.001	-0.031	0.0	111.0
0.0	0.0	2	2	300.99503	300.99503	1	2	2	95.18767	51.790344	0	0.21	0.0	0.022	0.0	111.0
0.0	0.0	2	2	300.99503	300.99503	1	2	2	95.18767	51.790344	0	0.21	0.0	0.025	0.0	111.0
0.0	0.0	2	2	300.99503	300.99503	1	2	2	95.18767	51.790344	0	0.21	-0.001	-0.023	0.0	111.0
0.0	0.0	2	2	300.99503	300.99503	1	2	2	95.18767	51.790344	0	0.21	0.0	0.039	0.0	111.0
0.0	0.0	2	2	300.99503	300.99503	1	2	2	95.18767	51.790344	0	0.21	0.0	0.004	0.0	111.0
0.0	0.0	2	2	300.99503	300.99503	1	2	2	95.18767	51.790344	0	0.21	0.0	0.013	0.0	111.0
0.0	0.0	2	2	300.99503	300.99503	1	2	2	95.18767	51.790344	0	0.21	0.0	-0.005	0.0	111.0
0.0	0.0	2	2	300.99503	300.99503	1	2	2	95.18767	51.790344	0	0.21	0.0	0.036	0.0	111.0
0.0	0.0	2	2	300.99503	300.99503	1	2	2	95.18767	51.790344	0	0.21	0.0	0.003	0.0	111.0
0.0	0.0	2	2	300.99503	300.99503	1	2	2	95.18767	51.790344	0	0.21	-0.001	-0.016	0.0	111.0
0.0	0.0	2	2	300.99503	300.99503	1	2	2	95.18767	51.790344	0	0.21	0.0	-0.002	0.0	111.0
0.0	0.0	2	2	300.99503	300.99503	1	2	2	95.18767	51.790344	0	0.21	0.0	0.016	0.0	111.0
0.0	0.0	2	2	300.99503	300.99503	1	2	2	95.18767	51.790344	0	0.21	0.0	-0.005	0.0	111.0
0.0	0.0	2	2	300.99503	300.99503	1	2	2	95.18767	51.790344	0	0.21	0.0	0.058	0.0	111.0
0.0	0.0	2	2	300.99503	300.99503	1	2	2	95.18767	51.790344	0	0.21	0.0	-0.002	0.0	111.0
0.0	0.0	2	2	300.99503	300.99503	1	2	2	95.18767	51.790344	0	0.21	0.0	0.003	0.0	111.0
0.0	0.0	2	2	300.99503	300.99503	1	2	2	95.18767	51.790344	0	0.21	0.0	0.006	0.0	111.0
0.0	0.0	2	2	300.99503	300.99503	1	2	2	95.18767	51.790344	0	0.21	-0.001	-0.045	0.0	111.0
0.0	0.0	2	2	300.99503	300.99503	1	2	2	95.18767	51.790344	0	0.21	0.0	-0.001	0.0	111.0
0.0	0.0	2	2	300.99503	300.99503	1	2	2	95.18767	51.790344	0	0.21	-0.001	-0.139	0.0	111.0
0.0	0.0	2	2	300.99503	300.99503	1	2	2	95.18767	51.790344	0	0.21	-0.001	-0.164	0.0	111.0
0.0	0.0	2	2	300.99503	300.99503	1	2	2	95.18767	51.790344	0	0.21	0.0	0.011	0.0	111.0
0.0	0.0	2	2	300.99503	300.99503	1	2	2	95.18767	51.790344	0	0.21	-0.001	-0.024	0.0	111.0
0.0	0.0	2	2	300.99503	300.99503	1	2	2	95.18767	51.790344	0	0.21	0.0	-0.011	0.0	111.0
0.0	0.0	2	2	300.99503	300.99503	1	2	2	95.18767	51.790344	0	0.21	0.0	0.015	0.0	111.0
0.0	0.0	2	2	300.99503	300.99503	1	2	2	95.18767	51.790344	0	0.21	-0.001	-0.012	0.0	111.0
0.0	0.0	2	2	300.99503	300.99503	1	2	2	95.18767	51.790344	0	0.21	0.0	0.008	0.0	111.0
0.0	0.0	2	2	300.99503	300.99503	1	2	2	95.18767	51.790344	0	0.21	0.0	0.127	0.0	111.0
0.0	0.0	2	2	300.99503	300.99503	1	2	2	95.18767	51.790344	0	0.21	0.0	0.003	0.0	111.0
0.0	0.0	2	2	300.99503	300.99503	1	2	2	95.18767	51.790344	0	0.21	-0.001	-0.069	0.0	111.0
0.0	0.0	2	2	300.99503	300.99503	1	2	2	95.18767	51.790344	0	0.21	0.0	0.043	0.0	111.0
0.0	0.0	2	2	300.99503	300.99503	1	2	2	95.18767	51.790344	0	0.21	0.0	0.105	0.0	111.0
0.0	0.0	2	2	300.99503	300.99503	1	2	2	95.18767	51.790344	0	0.21	0.0	0.009	0.0	111.0
0.0	0.0	2	2	300.99503	300.99503	1	2	2	95.18767	51.790344	0	0.21	0.0	0.023	0.0	111.0
0.0	0.0	2	2	300.99503	300.99503	1	2	2	95.18767	51.790344	0	0.21	-0.001	-0.101	0.0	111.0
0.0	0.0	2	2	300.99503	300.99503	1	2	2	95.18767	51.790344	0	0.21	0.0	0.029	0.0	111.0
0.0	0.0	2	2	300.99503	300.99503	1	2	2	95.18767	51.790344	0	0.21	0.0	0.0	0.0	111.0
0.0	0.0	2	2	300.99503	300.99503	1	2	2	95.18767	51.790344	0	0.21	-0.001	-0.035	0.0	111.0
0.0	0.0	2	2	300.99503	300.99503	1	2	2	95.18767	51.790344	0	0.21	-0.001	-0.012	0.0	111.0
0.0	0.0	2	2	300.99503	300.99503	1	2	2	95.18767	51.790344	0	0.21	0.0	0.0	0.0	111.0
0.0	0.0	2	2	300.99503	300.99503	1	2	2	95.18767	51.790344	0	0.21	0.0	-0.005	0.0	111.0
0.0	0.0	2	2	300.99503	300.99503	1	2	2	95.18767	51.790344	0	0.21	0.0	0.035	0.0	111.0
0.0	0.0	2	2	300.99503	300.99503	1	2	2	95.18767	51.790344	0	0.21	0.0	0.029	0.0	111.0
0.0	0.0	2	2	300.99503	300.99503	1	2	2	95.18767	51.790344	0	0.21	-0.001	-0.015	0.0	111.0
0.0	0.0	2	2	300.99503	300.99503	1	2	2	95.18767	51.790344	0	0.21	0.0	-0.005	0.0	111.0
4180.487	300.99503	2	3	201.99005	300.99503	0	2	2	95.18767	51.790344	1	0.21	-0.001	-0.053	0.0	111.0
4180.487	300.99503	2	3	201.99005	300.99503	0	2	2	95.18767	51.790344	1	0.21	0.0	0.192	0.0	111.0
4180.487	300.99503	2	3	201.99005	300.99503	0	2	2	95.18767	51.790344	1	0.21	-0.001	-0.016	0.294	111.0
4180.487	300.99503	2	3	201.99005	300.99503	0	2	2	95.18767	51.790344	1	0.21	0.002	0.299	0.294	111.0
4180.487	300.99503	2	3	201.99005	300.99503	0	2	2	95.18767	51.790344	1	0.21	0.004	0.445	0.569	111.0
4180.487	300.99503	2	3	201.99005	300.99503	0	2	2	95.18767	51.790344	1	0.21	0.008	0.543	0.569	111.0
4180.487	300.99503	2	3	201.99005	300.99503	0	2	2	95.18767	51.790344	1	0.21	0.014	0.956	1.063	111.0
4180.487	300.99503	2	3	201.99005	300.99503	0	2	2	95.18767	51.790344	1	0.21	0.024	1.319	1.283	111.0
4180.487	300.99503	2	3	201.99005	300.99503	0	2	2	95.18767	51.790344	1	0.21	0.032	1.338	1.283	111.0
4180.487	300.99503	2	3	201.99005	300.99503	0	2	2	95.18767	51.790344	1	0.21	0.042	1.682	1.679	111.0
4180.487	300.99503	2	3	201.99005	300.99503	0	2	2	95.18767	51.790344	1	0.21	0.051	1.777	1.856	111.0
4180.487	300.99503	2	3	201.99005	300.99503	0	2	2	95.18767	51.790344	1	0.21	0.061	1.94	1.856	111.0
4180.487	300.99503	2	3	201.99005	300.99503	0	2	2	95.18767	51.790344	1	0.21	0.072	2.189	2.174	111.0
4180.487	300.99503	2	3	201.99005	300.99503	0	2	2	95.18767	51.790344	1	0.21	0.083	2.32	2.174	111.0
4180.487	300.99503	2	3	201.99005	300.99503	0	2	2	95.18767	51.790344	1	0.21	0.095	2.508	2.448	111.0
4180.487	300.99503	2	3	201.99005	300.99503	0	2	2	95.18767	51.790344	1	0.21	0.106	2.564	2.571	111.0
4180.487	300.99503	2	3	201.99005	300.99503	0	2	2	95.18767	51.790344	1	0.21	0.116	2.614	2.571	111.0
4180.487	300.99503	2	3	201.99005	300.99503	0	2	2	95.18767	51.790344	1	0.21	0.127	2.818	2.791	111.0
4180.487	300.99503	2	3	201.99005	300.99503	0	2	2	95.18767	51.790344	1	0.211	0.138	2.955	2.889	111.0
4180.487	300.99503	2	3	201.99005	300.99503	0	2	2	95.18767	51.790344	1	0.211	0.147	2.864	2.889	111.0
4180.487	300.99503	2	3	201.99005	300.99503	0	2	2	95.18767	51.790344	1	0.211	0.157	3.051	3.066	111.0
4180.487	300.99503	2	3	201.99005	300.99503	0	2	2	95.18767	51.790344	1	0.211	0.166	3.082	3.066	111.0
4180.487	300.99503	2	3	201.99005	300.99503	0	2	2	95.18767	51.790344	1	0.211	0.175	3.133	3.145	111.0
4180.487	300.99503	2	3	201.99005	300.99503	0	2	2	95.18767	51.790344	1	0.211	0.185	3.281	3.287	111.0
4180.487	300.99503	2	3	201.99005	300.99503	0	2	2	95.18767	51.790344	1	0.211	0.193	3.313	3.287	111.0
4180.487	300.99503	2	3	201.99005	300.99503	0	2	2	95.18767	51.790344	1	0.211	0.201	3.342	3.35	111.0
4180.487	300.99503	2	3	201.99005	300.99503	0	2	2	95.18767	51.790344	1	0.211	0.207	3.35	3.464	111.0
4180.487	300.99503	2	3	201.99005	300.99503	0	2	2	95.18767	51.790344	1	0.211	0.215	3.455	3.464	111.0
4180.487	300.99503	2	3	201.99005	300.99503	0	2	2	95.18767	51.790344	1	0.211	0.223	3.517	3.515	111.0
4180.487	300.99503	2	3	201.99005	300.99503	0	2	2	95.18767	51.790344	1	0.211	0.229	3.509	3.515	111.0
4180.487	300.99503	2	3	201.99005	300.99503	0	2	2	95.18767	51.790344	1	0.211	0.236	3.58	3.606	111.0
4180.487	300.99503	2	3	201.99005	300.99503	0	2	2	95.18767	51.790344	1	0.211	0.244	3.696	3.648	111.0
4180.487	300.99503	2	3	201.99005	300.99503	0	2	2	95.18767	51.790344	1	0.211	0.249	3.663	3.648	111.0
4180.487	300.99503	2	3	201.99005	300.99503	0	2	2	95.18767	51.790344	1	0.211	0.255	3.806	3.72	111.0
4180.487	300.99503	2	3	201.99005	300.99503	0	2	2	95.18767	51.790344	1	0.211	0.261	3.762	3.784	111.0
4180.487	300.99503	2	3	201.99005	300.99503	0	2	2	95.18767	51.790344	1	0.211	0.265	3.732	3.784	111.0
4180.487	300.99503	2	3	201.99005	300.99503	0	2	2	95.18767	51.790344	1	0.211	0.269	3.804	3.812	111.0
4180.487	300.99503	2	3	201.99005	300.99503	0	2	2	95.18767	51.790344	1	0.211	0.273	3.813	3.812	111.0
4180.487	300.99503	2	3	201.99005	300.99503	0	2	2	95.18767	51.790344	1	0.211	0.277	3.866	3.863	111.0
4180.487	300.99503	2	3	201.99005	300.99503	0	2	2	95.18767	51.790344	1	0.211	0.282	3.914	3.887	111.0
4180.487	300.99503	2	3	201.99005	300.99503	0	2	2	95.18767	51.790344	1	0.212	0.285	3.849	3.887	111.0
4180.487	300.99503	2	3	201.99005	300.99503	0	2	2	95.18767	51.790344	1	0.212	0.289	3.901	3.927	111.0
4180.487	300.99503	2	3	201.99005	300.99503	0	2	2	95.18767	51.790344	1	0.212	0.293	3.9	3.946	111.0
4180.487	300.99503	2	3	201.99005	300.99503	0	2	2	95.18767	51.790344	1	0.212	0.296	3.875	3.946	111.0
4180.487	300.99503	2	3	201.99005	300.99503	0	2	2	95.18767	51.790344	1	0.212	0.3	4.085	3.977	111.0
4180.487	300.99503	2	3	201.99005	300.99503	0	2	2	95.18767	51.790344	1	0.212	0.303	3.959	3.977	111.0
4180.487	300.99503	2	3	201.99005	300.99503	0	2	2	95.18767	51.790344	1	0.212	0.305	3.954	3.992	111.0
4180.487	300.99503	2	3	201.99005	300.99503	0	2	2	95.18767	51.790344	1	0.212	0.307	4.052	4.018	111.0
4180.487	300.99503	2	3	201.99005	300.99503	0	2	2	95.18767	51.790344	1	0.212	0.309	4.039	4.018	111.0
4180.487	300.99503	2	3	201.99005	300.99503	0	2	2	95.18767	51.790344	1	0.212	0.311	4.04	4.03	111.0
4180.487	300.99503	2	3	201.99005	300.99503	0	2	2	95.18767	51.790344	1	0.212	0.313	4.072	4.051	111.0
4180.487	300.99503	2	3	201.99005	300.99503	0	2	2	95.18767	51.790344	1	0.212	0.315	4.038	4.051	111.0
4180.487	300.99503	2	3	201.99005	300.99503	0	2	2	95.18767	51.790344	1	0.212	0.317	4.072	4.06	111.0
4180.487	300.99503	2	3	201.99005	300.99503	0	2	2	95.18767	51.790344	1	0.212	0.319	4.038	4.06	111.0
4180.487	300.99503	2	3	201.99005	300.99503	0	2	2	95.18767	51.790344	1	0.212	0.321	4.095	4.077	111.0
4180.487	300.99503	2	3	201.99005	300.99503	0	2	2	95.18767	51.790344	1	0.212	0.321	4.074	4.086	111.0
4180.487	300.99503	2	3	201.99005	300.99503	0	2	2	95.18767	51.790344	1	0.212	0.321	4.088	4.086	111.0
4180.487	300.99503	2	3	201.99005	300.99503	0	2	2	95.18767	51.790344	1	0.212	0.321	4.031	4.098	111.0
4180.487	300.99503	2	3	201.99005	300.99503	0	2	2	95.18767	51.790344	1	0.213	0.323	4.116	4.11	111.0
4180.487	300.99503	2	3	201.99005	300.99503	0	2	2	95.18767	51.790344	1	0.213	0.324	4.163	4.11	111.0
4180.487	300.99503	2	3	201.99005	300.99503	0	2	2	95.18767	51.790344	1	0.213	0.324	4.108	4.115	111.0
4180.487	300.99503	2	3	201.99005	300.99503	0	2	2	95.18767	51.790344	1	0.213	0.325	4.116	4.115	111.0
4180.487	300.99503	2	3	201.99005	300.99503	0	2	2	95.18767	51.790344	1	0.213	0.326	4.129	4.126	111.0
4180.487	300.99503	2	3	201.99005	300.99503	0	2	2	95.18767	51.790344	1	0.213	0.327	4.098	4.129	111.0
4180.487	300.99503	2	3	201.99005	300.99503	1	2	2	95.18767	51.790344	1	0.213	0.328	4.124	4.129	111.0
4180.487	300.99503	2	3	201.99005	300.99503	1	2	2	95.18767	51.790344	1	0.213	0.33	4.155	4.137	111.0
4180.487	300.99503	2	3	201.99005	300.99503	1	2	2	95.18767	51.790344	1	0.213	0.332	4.177	4.137	111.0
4180.487	300.99503	2	3	201.99005	300.99503	1	2	2	95.18767	51.790344	1	0.213	0.334	4.187	4.141	111.0
4180.487	300.99503	2	3	201.99005	300.99503	1	2	2	95.18767	51.790344	1	0.213	0.336	4.182	4.146	111.0
4180.487	300.99503	2	3	201.99005	300.99503	1	2	2	95.18767	51.790344	1	0.214	0.338	4.138	4.146	111.0
4180.487	300.99503	2	3	201.99005	300.99503	1	2	2	95.18767	51.790344	1	0.214	0.34	4.143	4.149	111.0
4180.487	300.99503	2	3	201.99005	300.99503	1	2	2	95.18767	51.790344	1	0.214	0.341	4.151	4.149	111.0
4180.487	300.99503	2	3	201.99005	300.99503	1	2	2	95.18767	51.790344	1	0.214	0.341	4.201	4.154	111.0
4180.487	300.99503	2	3	201.99005	300.99503	1	2	2	95.18767	51.790344	1	0.214	0.341	4.171	4.156	111.0
4180.487	300.99503	2	3	201.99005	300.99503	1	2	2	95.18767	51.790344	1	0.214	0.34	4.1	4.161	111.0
4180.487	300.99503	2	3	201.99005	300.99503	1	2	2	95.18767	51.790344	1	0.214	0.341	4.166	4.161	111.0
4180.487	300.99503	2	3	201.99005	300.99503	1	2	2	95.18767	51.790344	1	0.215	0.34	4.093	4.162	111.0
4180.487	300.99503	2	3	201.99005	300.99503	1	2	2	95.18767	51.790344	1	0.215	0.341	4.123	4.162	111.0
4180.487	300.99503	2	3	201.99005	300.99503	1	2	2	95.18767	51.790344	1	0.215	0.341	4.196	4.166	111.0
4180.487	300.99503	2	3	201.99005	300.99503	1	2	2	95.18767	51.790344	1	0.215	0.341	4.185	4.166	111.0
4180.487	300.99503	2	3	201.99005	300.99503	1	2	2	95.18767	51.790344	1	0.215	0.34	4.066	4.166	111.0
4180.487	300.99503	2	3	201.99005	300.99503	1	2	2	95.18767	51.790344	1	0.215	0.341	4.172	4.169	111.0
4180.487	300.99503	2	3	201.99005	300.99503	1	2	2	95.18767	51.790344	1	0.215	0.341	4.29	4.169	111.0
4180.487	300.99503	2	3	201.99005	300.99503	1	2	2	95.18767	51.790344	1	0.215	0.341	4.157	4.17	111.0
4180.487	300.99503	2	3	201.99005	300.99503	1	2	2	95.18767	51.790344	1	0.216	0.341	4.173	4.172	111.0
4180.487	300.99503	2	3	201.99005	300.99503	1	2	2	95.18767	51.790344	1	0.216	0.341	4.196	4.172	111.0
4180.487	300.99503	2	3	201.99005	300.99503	1	2	2	95.18767	51.790344	1	0.216	0.341	4.166	4.173	111.0
4180.487	300.99503	2	3	201.99005	300.99503	1	2	2	95.18767	51.790344	1	0.216	0.341	4.163	4.174	111.0
4180.487	300.99503	2	3	201.99005	300.99503	1	2	2	95.18767	51.790344	1	0.216	0.341	4.214	4.174	111.0
4180.487	300.99503	2	3	201.99005	300.99503	1	2	2	95.18767	51.790344	1	0.216	0.341	4.213	4.176	111.0
4180.487	300.99503	2	3	201.99005	300.99503	1	2	2	95.18767	51.790344	1	0.216	0.341	4.213	4.176	111.0
4180.487	300.99503	2	3	201.99005	300.99503	1	2	2	95.18767	51.790344	1	0.216	0.341	4.157	4.176	111.0
4180.487	300.99503	2	3	201.99005	300.99503	1	2	2	95.18767	51.790344	1	0.216	0.341	4.188	4.177	111.0
4180.487	300.99503	2	3	201.99005	300.99503	1	2	2	95.18767	51.790344	1	0.216	0.341	4.178	4.177	111.0
4180.487	300.99503	2	3	201.99005	300.99503	1	2	2	95.18767	51.790344	1	0.216	0.341	4.185	4.179	111.0
4180.487	300.99503	2	3	201.99005	300.99503	1	2	2	95.18767	51.790344	1	0.216	0.341	4.26	4.18	111.0
4180.487	300.99503	2	3	201.99005	300.99503	1	2	2	95.18767	51.790344	1	0.216	0.34	4.025	4.18	111.0
4180.487	300.99503	2	3	201.99005	300.99503	1	2	2	95.18767	51.790344	1	0.216	0.341	4.174	4.18	87.0
4180.487	300.99503	2	3	201.99005	300.99503	1	2	2	95.18767	51.790344	1	0.216	0.34	4.06	4.181	111.0
4180.487	300.99503	2	3	201.99005	300.99503	1	2	2	95.18767	51.790344	1	0.217	0.341	4.17	4.181	111.0
4180.487	300.99503	2	3	201.99005	300.99503	1	2	2	95.18767	51.790344	1	0.217	0.341	4.159	4.181	111.0
4180.487	300.99503	2	3	201.99005	300.99503	1	2	2	95.18767	51.790344	1	0.217	0.341	4.146	4.181	111.0
4180.487	300.99503	2	3	201.99005	300.99503	1	2	2	95.18767	51.790344	1	0.217	0.341	4.168	4.182	111.0
4180.487	300.99503	2	3	201.99005	300.99503	1	2	2	95.18767	51.790344	1	0.217	0.34	4.086	4.182	87.0
4180.487	300.99503	2	3	201.99005	300.99503	1	2	2	95.18767	51.790344	1	0.217	0.34	4.093	4.182	87.0
4180.487	300.99503	2	3	201.99005	300.99503	1	2	2	95.18767	51.790344	1	0.217	0.341	4.243	4.183	111.0
4180.487	300.99503	2	3	201.99005	300.99503	1	2	2	95.18767	51.790344	1	0.217	0.341	4.198	4.183	87.0
4180.487	300.99503	2	3	201.99005	300.99503	1	2	2	95.18767	51.790344	1	0.217	0.341	4.212	4.183	111.0
4180.487	300.99503	2	3	201.99005	300.99503	1	2	2	95.18767	51.790344	1	0.217	0.341	4.167	4.183	111.0
4180.487	300.99503	2	3	201.99005	300.99503	1	2	2	95.18767	51.790344	1	0.217	0.341	4.182	4.183	111.0
4180.487	300.99503	2	3	201.99005	300.99503	1	2	2	95.18767	51.790344	1	0.217	0.341	4.204	4.183	111.0
4180.487	300.99503	2	3	201.99005	300.99503	1	2	2	95.18767	51.790344	1	0.217	0.341	4.156	4.184	111.0
4180.487	300.99503	2	3	201.99005	300.99503	1	2	2	95.18767	51.790344	1	0.217	0.341	4.221	4.184	111.0
4180.487	300.99503	2	3	201.99005	300.99503	1	2	2	95.18767	51.790344	1	0.217	0.341	4.223	4.184	1135.0
4180.487	300.99503	2	3	201.99005	300.99503	1	2	2	95.18767	51.790344	1	0.217	0.341	4.239	4.184	111.0
4180.487	300.99503	2	3	201.99005	300.99503	1	2	2	95.18767	51.790344	1	0.217	0.341	4.191	4.184	111.0
4180.487	300.99503	2	3	201.99005	300.99503	1	2	2	95.18767	51.790344	1	0.217	0.341	4.304	4.184	111.0
4180.487	300.99503	2	3	201.99005	300.99503	1	2	2	95.18767	51.790344	1	0.217	0.341	4.132	4.184	111.0
4180.487	300.99503	2	3	201.99005	300.99503	1	2	2	95.18767	51.790344	1	0.217	0.341	4.182	4.184	111.0
4180.487	300.99503	2	3	201.99005	300.99503	1	2	2	95.18767	51.790344	1	0.217	0.341	4.167	4.184	111.0
4180.487	300.99503	2	3	201.99005	300.99503	1	2	2	95.18767	51.790344	1	0.217	0.341	4.23	4.184	111.0
4180.487	300.99503	2	3	201.99005	300.99503	1	2	2	95.18767	51.790344	1	0.217	0.341	4.129	4.185	111.0
4180.487	300.99503	2	3	201.99005	300.99503	1	2	2	95.18767	51.790344	1	0.217	0.341	4.185	4.185	111.0
4180.487	300.99503	2	3	201.99005	300.99503	1	2	2	95.18767	51.790344	1	0.217	0.341	4.168	4.185	111.0
4180.487	300.99503	2	3	201.99005	300.99503	1	2	2	95.18767	51.790344	1	0.217	0.341	4.182	4.185	111.0
4180.487	300.99503	2	3	201.99005	300.99503	1	2	2	95.18767	51.790344	1	0.217	0.341	4.159	4.185	111.0
4180.487	300.99503	2	3	201.99005	300.99503	1	2	2	95.18767	51.790344	1	0.217	0.341	4.166	4.185	111.0
4180.487	300.99503	2	3	201.99005	300.99503	1	2	2	95.18767	51.790344	1	0.217	0.341	4.187	4.185	111.0
4180.487	300.99503	2	3	201.99005	300.99503	1	2	2	95.18767	51.790344	1	0.217	0.341	4.192	4.185	111.0
4180.487	300.99503	2	3	201.99005	300.99503	1	2	2	95.18767	51.790344	1	0.217	0.341	4.193	4.185	111.0
4180.487	300.99503	2	3	201.99005	300.99503	1	2	2	95.18767	51.790344	1	0.217	0.341	4.16	4.185	111.0
4180.487	300.99503	2	3	201.99005	300.99503	1	2	2	95.18767	51.790344	1	0.217	0.341	4.314	4.185	111.0
4180.487	300.99503	2	3	201.99005	300.99503	1	2	2	95.18767	51.790344	1	0.217	0.341	4.205	4.185	111.0
4180.487	300.99503	2	3	201.99005	300.99503	1	2	2	95.18767	51.790344	1	0.217	0.341	4.228	4.185	111.0
4180.487	300.99503	2	3	201.99005	300.99503	1	2	2	95.18767	51.790344	1	0.217	0.341	4.14	4.185	87.0
4180.487	300.99503	2	3	201.99005	300.99503	1	2	2	95.18767	51.790344	1	0.217	0.341	4.201	4.185	111.0
4180.487	300.99503	2	3	201.99005	300.99503	1	2	2	95.18767	51.790344	1	0.217	0.341	4.187	4.185	111.0
4180.487	300.99503	2	3	201.99005	300.99503	1	2	2	95.18767	51.790344	1	0.217	0.341	4.266	4.185	111.0
4180.487	300.99503	2	3	201.99005	300.99503	1	2	2	95.18767	51.790344	1	0.217	0.341	4.131	4.185	111.0
4180.487	300.99503	2	3	201.99005	300.99503	1	2	2	95.18767	51.790344	1	0.217	0.341	4.163	4.185	111.0
4180.487	300.99503	2	3	201.99005	300.99503	1	2	2	95.18767	51.790344	1	0.217	0.341	4.179	4.185	111.0
4180.487	300.99503	2	3	201.99005	300.99503	1	2	2	95.18767	51.790344	1	0.217	0.341	4.187	4.185	111.0
4180.487	300.99503	2	3	201.99005	300.99503	1	2	2	95.18767	51.790344	1	0.217	0.341	4.121	4.185	111.0
4180.487	300.99503	2	3	201.99005	300.99503	1	2	2	95.18767	51.790344	1	0.217	0.341	4.266	4.185	111.0
4180.487	300.99503	2	3	201.99005	300.99503	1	2	2	95.18767	51.790344	1	0.217	0.341	4.176	4.185	111.0
4180.487	300.99503	2	3	201.99005	300.99503	1	2	2	95.18767	51.790344	1	0.217	0.341	4.168	4.185	111.0
4180.487	300.99503	2	3	201.99005	300.99503	1	2	2	95.18767	51.790344	1	0.217	0.341	4.171	4.185	111.0
4180.487	300.99503	2	3	201.99005	300.99503	1	2	2	95.18767	51.790344	1	0.217	0.341	4.142	4.185	111.0
4180.487	300.99503	2	3	201.99005	300.99503	1	2	2	95.18767	51.790344	1	0.217	0.341	4.212	4.185	111.0
4180.487	300.99503	2	3	201.99005	300.99503	1	2	2	95.18767	51.790344	1	0.217	0.341	4.231	4.185	111.0
4180.487	300.99503	2	3	201.99005	300.99503	1	2	2	95.18767	51.790344	1	0.217	0.341	4.176	4.185	1135.0
4180.487	300.99503	2	3	201.99005	300.99503	1	2	2	95.18767	51.790344	1	0.217	0.341	4.187	4.185	111.0
4180.487	300.99503	2	3	201.99005	300.99503	1	2	2	95.18767	51.790344	1	0.217	0.341	4.141	4.185	111.0
4180.487	300.99503	2	3	201.99005	300.99503	1	2	2	95.18767	51.790344	1	0.217	0.341	4.127	4.185	111.0
4180.487	300.99503	2	3	201.99005	300.99503	1	2	2	95.18767	51.790344	1	0.217	0.341	4.189	4.185	111.0
4180.487	300.99503	2	3	201.99005	300.99503	1	2	2	95.18767	51.790344	1	0.217	0.341	4.236	4.185	111.0
4180.487	300.99503	2	3	201.99005	300.99503	1	2	2	95.18767	51.790344	1	0.216	0.341	4.148	4.185	111.0
4180.487	300.99503	2	3	201.99005	300.99503	1	2	2	95.18767	51.790344	1	0.216	0.341	4.275	4.185	111.0
4180.487	300.99503	2	3	201.99005	300.99503	1	2	2	95.18767	51.790344	1	0.216	0.341	4.2	4.185	111.0
4180.487	300.99503	2	3	201.99005	300.99503	1	2	2	95.18767	51.790344	1	0.216	0.341	4.158	4.185	111.0
4180.487	300.99503	2	3	201.99005	300.99503	1	2	2	95.18767	51.790344	1	0.216	0.341	4.21	4.185	111.0
4180.487	300.99503	2	3	201.99005	300.99503	1	2	2	95.18767	51.790344	1	0.216	0.34	3.994	4.185	111.0
4180.487	300.99503	2	3	201.99005	300.99503	1	2	2	95.18767	51.790344	1	0.216	0.341	4.168	4.185	111.0
4180.487	300.99503	2	3	201.99005	300.99503	1	2	2	95.18767	51.790344	1	0.216	0.341	4.153	4.185	111.0
4180.487	300.99503	2	3	201.99005	300.99503	1	2	2	95.18767	51.790344	1	0.216	0.341	4.206	4.185	111.0
4180.487	300.99503	2	3	201.99005	300.99503	1	2	2	95.18767	51.790344	1	0.216	0.341	4.175	4.185	111.0
4180.487	300.99503	2	3	201.99005	300.99503	1	2	2	95.18767	51.790344	1	0.216	0.341	4.16	4.185	111.0
4180.487	300.99503	2	3	201.99005	300.99503	1	2	2	95.18767	51.790344	1	0.216	0.341	4.178	4.185	111.0
4180.487	300.99503	2	3	201.99005	300.99503	1	2	2	95.18767	51.790344	1	0.216	0.341	4.138	4.185	111.0
4180.487	300.99503	2	3	201.99005	300.99503	1	2	2	95.18767	51.790344	1	0.216	0.341	4.189	4.185	111.0
4180.487	300.99503	2	3	201.99005	300.99503	1	2	2	95.18767	51.790344	1	0.216	0.341	4.177	4.185	111.0
4180.487	300.99503	2	3	201.99005	300.99503	1	2	2	95.18767	51.790344	1	0.216	0.34	4.023	4.185	111.0
4180.487	300.99503	2	3	201.99005	300.99503	1	2	2	95.18767	51.790344	1	0.216	0.341	4.206	4.185	111.0
4180.487	300.99503	2	3	201.99005	300.99503	1	2	2	95.18767	51.790344	1	0.216	0.341	4.141	4.185	111.0
4180.487	300.99503	2	3	201.99005	300.99503	1	2	2	95.18767	51.790344	1	0.216	0.341	4.157	4.185	111.0
4180.487	300.99503	2	3	201.99005	300.99503	1	2	2	95.18767	51.790344	1	0.216	0.341	4.256	4.185	111.0
4180.487	300.99503	2	3	201.99005	300.99503	1	2	2	95.18767	51.790344	1	0.216	0.341	4.214	4.185	1135.0
4180.487	300.99503	2	3	201.99005	300.99503	1	2	2	95.18767	51.790344	1	0.216	0.341	4.215	4.185	111.0
4180.487	300.99503	2	3	201.99005	300.99503	1	2	2	95.18767	51.790344	1	0.216	0.341	4.129	4.185	111.0
4180.487	300.99503	2	3	201.99005	300.99503	1	2	2	95.18767	51.790344	1	0.216	0.341	4.159	4.185	87.0
4180.487	300.99503	2	3	201.99005	300.99503	1	2	2	95.18767	51.790344	1	0.216	0.341	4.197	4.185	111.0
4180.487	300.99503	2	3	201.99005	300.99503	1	2	2	95.18767	51.790344	1	0.216	0.341	4.188	4.185	111.0
4180.487	300.99503	2	3	201.99005	300.99503	1	2	2	95.18767	51.790344	1	0.216	0.341	4.22	4.185	111.0
4180.487	300.99503	2	3	201.99005	300.99503	1	2	2	95.18767	51.790344	1	0.216	0.341	4.195	4.185	111.0
4180.487	300.99503	2	3	201.99005	300.99503	1	2	2	95.18767	51.790344	1	0.216	0.341	4.173	4.185	111.0
4180.487	300.99503	2	3	201.99005	300.99503	1	2	2	95.18767	51.790344	1	0.216	0.341	4.161	4.185	111.0
4180.487	300.99503	2	3	201.99005	300.99503	1	2	2	95.18767	51.790344	1	0.216	0.341	4.169	4.185	111.0
4180.487	300.99503	2	3	201.99005	300.99503	1	2	2	95.18767	51.790344	1	0.216	0.341	4.201	4.185	111.0
4180.487	300.99503	2	3	201.99005	300.99503	1	2	2	95.18767	51.790344	1	0.216	0.341	4.185	4.185	111.0
4180.487	300.99503	2	3	201.99005	300.99503	1	2	2	95.18767	51.790344	1	0.216	0.341	4.144	4.185	111.0
4180.487	300.99503	2	3	201.99005	300.99503	1	2	2	95.18767	51.790344	1	0.216	0.341	4.229	4.185	111.0
4180.487	300.99503	2	3	201.99005	300.99503	1	2	2	95.18767	51.790344	1	0.216	0.341	4.175	4.185	111.0
4180.487	300.99503	2	3	201.99005	300.99503	1	2	2	95.18767	51.790344	1	0.216	0.341	4.143	4.185	111.0
4180.487	300.99503	2	3	201.99005	300.99503	1	2	2	95.18767	51.790344	1	0.216	0.341	4.18	4.185	111.0
4180.487	300.99503	2	3	201.99005	300.99503	1	2	2	95.18767	51.790344	1	0.216	0.341	4.237	4.185	111.0
4180.487	300.99503	2	3	201.99005	300.99503	1	2	2	95.18767	51.790344	1	0.216	0.341	4.181	4.185	111.0
4180.487	300.99503	2	3	201.99005	300.99503	1	2	2	95.18767	51.790344	1	0.216	0.341	4.2	4.185	111.0
4180.487	300.99503	2	3	201.99005	300.99503	1	2	2	95.18767	51.790344	1	0.216	0.341	4.244	4.185	111.0
4180.487	300.99503	2	3	201.99005	300.99503	1	2	2	95.18767	51.790344	1	0.216	0.341	4.277	4.185	111.0
4180.487	300.99503	2	3	201.99005	300.99503	1	2	2	95.18767	51.790344	1	0.216	0.341	4.14	4.185	111.0
4180.487	300.99503	2	3	201.99005	300.99503	1	2	2	95.18767	51.790344	1	0.216	0.341	4.216	4.185	111.0
4180.487	300.99503	2	3	201.99005	300.99503	1	2	2	95.18767	51.790344	1	0.216	0.342	4.362	4.185	111.0
4180.487	300.99503	2	3	201.99005	300.99503	1	2	2	95.18767	51.790344	1	0.216	0.342	4.209	4.185	111.0
4180.487	300.99503	2	3	201.99005	300.99503	1	2	2	95.18767	51.790344	1	0.216	0.342	4.231	4.185	1135.0
4180.487	300.99503	2	3	201.99005	300.99503	1	2	2	95.18767	51.790344	1	0.216	0.341	4.004	4.185	87.0
4180.487	300.99503	2	3	201.99005	300.99503	1	2	2	95.18767	51.790344	1	0.216	0.341	4.215	4.185	111.0
4180.487	300.99503	2	3	201.99005	300.99503	1	2	2	95.18767	51.790344	1	0.216	0.341	4.157	4.185	111.0
4180.487	300.99503	2	3	201.99005	300.99503	1	2	2	95.18767	51.790344	1	0.216	0.341	4.168	4.185	111.0
4180.487	300.99503	2	3	201.99005	300.99503	1	2	2	95.18767	51.790344	1	0.216	0.341	4.194	4.185	1135.0
4180.487	300.99503	2	3	201.99005	300.99503	1	2	2	95.18767	51.790344	1	0.216	0.341	4.237	4.185	111.0
4180.487	300.99503	2	3	201.99005	300.99503	1	2	2	95.18767	51.790344	1	0.216	0.341	4.264	4.185	111.0
4180.487	300.99503	2	3	201.99005	300.99503	1	2	2	95.18767	51.790344	1	0.216	0.341	4.224	4.185	111.0
4180.487	300.99503	2	3	201.99005	300.99503	1	2	2	95.18767	51.790344	1	0.216	0.341	4.163	4.185	1135.0
4180.487	300.99503	2	3	201.99005	300.99503	1	2	2	95.18767	51.790344	1	0.216	0.34	4.077	4.185	111.0
4180.487	300.99503	2	3	201.99005	300.99503	1	2	2	95.18767	51.790344	1	0.216	0.34	4.101	4.185	111.0
4180.487	300.99503	2	3	201.99005	300.99503	1	2	2	95.18767	51.790344	1	0.216	0.341	4.198	4.185	87.0
4180.487	300.99503	2	3	201.99005	300.99503	1	2	2	95.18767	51.790344	1	0.216	0.341	4.17	4.185	111.0
4180.487	300.99503	2	3	201.99005	300.99503	1	2	2	95.18767	51.790344	1	0.216	0.341	4.169	4.185	111.0
4180.487	300.99503	2	3	201.99005	300.99503	1	2	2	95.18767	51.790344	1	0.216	0.341	4.205	4.185	111.0
4180.487	300.99503	2	3	201.99005	300.99503	1	2	2	95.18767	51.790344	1	0.216	0.341	4.119	4.185	111.0
4180.487	300.99503	2	3	201.99005	300.99503	1	2	2	95.18767	51.790344	1	0.216	0.341	4.198	4.185	111.0
4180.487	300.99503	2	3	201.99005	300.99503	1	2	2	95.18767	51.790344	1	0.216	0.341	4.208	4.185	1135.0
4180.487	300.99503	2	3	201.99005	300.99503	1	2	2	95.18767	51.790344	1	0.216	0.34	4.105	4.185	111.0
4180.487	300.99503	2	3	201.99005	300.99503	1	2	2	95.18767	51.790344	1	0.216	0.341	4.144	4.185	111.0
4180.487	300.99503	2	3	201.99005	300.99503	1	2	2	95.18767	51.790344	1	0.216	0.341	4.235	4.185	87.0
4180.487	300.99503	2	3	201.99005	300.99503	1	2	2	95.18767	51.790344	1	0.216	0.341	4.306	4.185	111.0
4180.487	300.99503	2	3	201.99005	300.99503	1	2	2	95.18767	51.790344	1	0.216	0.341	4.241	4.185	111.0
4180.487	300.99503	2	3	201.99005	300.99503	1	2	2	95.18767	51.790344	1	0.216	0.341	4.147	4.185	111.0
4180.487	300.99503	2	3	201.99005	300.99503	1	2	2	95.18767	51.790344	1	0.216	0.341	4.206	4.185	111.0
4180.487	300.99503	2	3	201.99005	300.99503	1	2	2	95.18767	51.790344	1	0.216	0.341	4.213	4.185	111.0
4180.487	300.99503	2	3	201.99005	300.99503	1	2	2	95.18767	51.790344	1	0.216	0.341	4.311	4.185	111.0
4180.487	300.99503	2	3	201.99005	300.99503	1	2	2	95.18767	51.790344	1	0.216	0.341	4.178	4.185	111.0
4180.487	300.99503	2	3	201.99005	300.99503	1	2	2	95.18767	51.790344	1	0.216	0.341	4.161	4.185	111.0
0.0	0.0	2	3	201.99005	300.99503	1	2	2	95.18767	51.790344	0	0.216	0.341	4.162	4.185	87.0
0.0	0.0	2	3	201.99005	300.99503	1	2	2	95.18767	51.790344	0	0.216	0.341	4.164	4.185	87.0
0.0	0.0	2	3	201.99005	300.99503	1	2	2	95.18767	51.790344	0	0.216	0.341	4.228	4.185	111.0
0.0	0.0	2	3	201.99005	300.99503	1	2	2	95.18767	51.790344	0	0.216	0.341	4.169	4.185	111.0
0.0	0.0	2	3	201.99005	300.99503	1	2	2	95.18767	51.790344	0	0.216	0.341	4.182	4.185	87.0
0.0	0.0	2	3	201.99005	300.99503	1	2	2	95.18767	51.790344	0	0.216	0.337	3.623	3.613	111.0
0.0	0.0	2	3	201.99005	300.99503	1	2	2	95.18767	51.790344	0	0.216	0.333	3.613	3.358	1135.0
0.0	0.0	2	3	201.99005	300.99503	1	2	2	95.18767	51.790344	0	0.216	0.327	3.378	3.358	111.0
0.0	0.0	2	3	201.99005	300.99503	1	2	2	95.18767	51.790344	0	0.216	0.318	2.853	2.901	1135.0
0.0	0.0	2	3	201.99005	300.99503	1	2	2	95.18767	51.790344	0	0.216	0.31	2.828	2.695	111.0
0.0	0.0	2	3	201.99005	300.99503	1	2	2	95.18767	51.790344	0	0.216	0.301	2.659	2.695	111.0
0.0	0.0	2	3	201.99005	300.99503	1	2	2	95.18767	51.790344	0	0.216	0.29	2.362	2.328	111.0
0.0	0.0	2	3	201.99005	300.99503	1	2	2	95.18767	51.790344	0	0.216	0.28	2.327	2.328	111.0
0.0	0.0	2	3	201.99005	300.99503	1	2	2	95.18767	51.790344	0	0.216	0.269	2.006	2.009	111.0
0.0	0.0	2	3	201.99005	300.99503	1	2	2	95.18767	51.790344	0	0.215	0.257	1.811	1.867	111.0
0.0	0.0	2	3	201.99005	300.99503	1	2	2	95.18767	51.790344	0	0.215	0.247	1.883	1.867	1135.0
0.0	0.0	2	3	201.99005	300.99503	1	2	2	95.18767	51.790344	0	0.215	0.235	1.584	1.612	111.0
0.0	0.0	2	3	201.99005	300.99503	1	2	2	95.18767	51.790344	0	0.215	0.225	1.558	1.612	111.0
0.0	0.0	2	3	201.99005	300.99503	1	2	2	95.18767	51.790344	0	0.215	0.215	1.453	1.499	111.0
0.0	0.0	2	3	201.99005	300.99503	1	2	2	95.18767	51.790344	0	0.215	0.204	1.289	1.294	111.0
0.0	0.0	2	3	201.99005	300.99503	1	2	2	95.18767	51.790344	0	0.215	0.195	1.307	1.294	111.0
0.0	0.0	2	3	201.99005	300.99503	1	2	2	95.18767	51.790344	0	0.215	0.186	1.202	1.203	111.0
0.0	0.0	2	3	201.99005	300.99503	1	2	2	95.18767	51.790344	0	0.215	0.176	1.081	1.038	111.0
0.0	0.0	2	3	201.99005	300.99503	1	2	2	95.18767	51.790344	0	0.215	0.168	1.147	1.038	111.0
0.0	0.0	2	3	201.99005	300.99503	1	2	2	95.18767	51.790344	0	0.215	0.159	1.026	0.964	111.0
0.0	0.0	2	3	201.99005	300.99503	1	2	2	95.18767	51.790344	0	0.215	0.151	0.896	0.833	111.0
0.0	0.0	2	3	201.99005	300.99503	1	2	2	95.18767	51.790344	0	0.214	0.143	0.789	0.833	111.0
0.0	0.0	2	3	201.99005	300.99503	1	2	2	95.18767	51.790344	0	0.214	0.136	0.737	0.774	111.0
0.0	0.0	2	3	201.99005	300.99503	1	2	2	95.18767	51.790344	0	0.214	0.13	0.757	0.774	111.0
0.0	0.0	2	3	201.99005	300.99503	1	2	2	95.18767	51.790344	0	0.214	0.122	0.646	0.668	111.0
0.0	0.0	2	3	201.99005	300.99503	1	2	2	95.18767	51.790344	0	0.214	0.115	0.609	0.577	111.0
0.0	0.0	2	3	201.99005	300.99503	1	2	2	95.18767	51.790344	0	0.214	0.109	0.565	0.577	111.0
0.0	0.0	2	3	201.99005	300.99503	1	2	2	95.18767	51.790344	0	0.214	0.103	0.548	0.536	111.0
0.0	0.0	2	3	201.99005	300.99503	1	2	2	95.18767	51.790344	0	0.214	0.098	0.52	0.462	111.0
0.0	0.0	2	3	201.99005	300.99503	1	2	2	95.18767	51.790344	0	0.214	0.093	0.535	0.462	111.0
0.0	0.0	2	3	201.99005	300.99503	1	2	2	95.18767	51.790344	0	0.214	0.087	0.435	0.43	111.0
0.0	0.0	2	3	201.99005	300.99503	1	2	2	95.18767	51.790344	0	0.214	0.081	0.458	0.43	111.0
0.0	0.0	2	3	201.99005	300.99503	1	2	2	95.18767	51.790344	0	0.214	0.076	0.364	0.371	111.0
0.0	0.0	2	3	201.99005	300.99503	1	2	2	95.18767	51.790344	0	0.214	0.072	0.388	0.345	111.0
0.0	0.0	2	3	201.99005	300.99503	1	2	2	95.18767	51.790344	0	0.214	0.068	0.373	0.345	111.0
0.0	0.0	2	3	201.99005	300.99503	1	2	2	95.18767	51.790344	0	0.214	0.064	0.285	0.297	111.0
0.0	0.0	2	3	201.99005	300.99503	1	2	2	95.18767	51.790344	0	0.214	0.06	0.331	0.297	111.0
0.0	0.0	2	3	201.99005	300.99503	1	2	2	95.18767	51.790344	0	0.214	0.057	0.299	0.276	111.0
0.0	0.0	2	3	201.99005	300.99503	1	2	2	95.18767	51.790344	0	0.214	0.054	0.255	0.238	111.0
0.0	0.0	2	3	201.99005	300.99503	1	2	2	95.18767	51.790344	0	0.214	0.05	0.232	0.238	111.0
0.0	0.0	2	3	201.99005	300.99503	1	2	2	95.18767	51.790344	0	0.214	0.045	-0.034	0.221	111.0
0.0	0.0	2	3	201.99005	300.99503	1	2	2	95.18767	51.790344	0	0.214	0.041	0.098	0.191	111.0
0.0	0.0	2	3	201.99005	300.99503	1	2	2	95.18767	51.790344	0	0.214	0.038	0.233	0.191	111.0
0.0	0.0	2	3	201.99005	300.99503	1	2	2	95.18767	51.790344	0	0.214	0.036	0.092	0.165	111.0
0.0	0.0	2	3	201.99005	300.99503	1	2	2	95.18767	51.790344	0	0.214	0.034	0.142	0.153	111.0
0.0	0.0	2	3	201.99005	300.99503	1	2	2	95.18767	51.790344	0	0.214	0.032	0.15	0.153	111.0
0.0	0.0	2	3	201.99005	300.99503	1	2	2	95.18767	51.790344	0	0.214	0.03	0.188	0.132	111.0
0.0	0.0	2	3	201.99005	300.99503	1	2	2	95.18767	51.790344	0	0.214	0.028	0.127	0.132	111.0
0.0	0.0	2	3	201.99005	300.99503	1	2	2	95.18767	51.790344	0	0.214	0.026	0.127	0.122	111.0
0.0	0.0	2	3	201.99005	300.99503	1	2	2	95.18767	51.790344	0	0.214	0.024	0.095	0.106	111.0
0.0	0.0	2	3	201.99005	300.99503	1	2	2	95.18767	51.790344	0	0.214	0.022	0.071	0.106	111.0
0.0	0.0	2	3	201.99005	300.99503	1	2	2	95.18767	51.790344	0	0.214	0.02	0.065	0.098	111.0
0.0	0.0	2	3	201.99005	300.99503	1	2	2	95.18767	51.790344	0	0.214	0.02	0.076	0.084	111.0
0.0	0.0	2	3	201.99005	300.99503	1	2	2	95.18767	51.790344	0	0.214	0.02	0.092	0.084	111.0
0.0	0.0	2	3	201.99005	300.99503	1	2	2	95.18767	51.790344	0	0.214	0.02	0.084	0.073	111.0
0.0	0.0	2	3	201.99005	300.99503	1	2	2	95.18767	51.790344	0	0.214	0.02	0.097	0.073	111.0
0.0	0.0	2	3	201.99005	300.99503	1	2	2	95.18767	51.790344	0	0.214	0.019	0.113	0.067	111.0
0.0	0.0	2	3	201.99005	300.99503	1	2	2	95.18767	51.790344	0	0.214	0.019	0.048	0.058	111.0
0.0	0.0	2	3	201.99005	300.99503	1	2	2	95.18767	51.790344	0	0.214	0.019	0.179	0.058	111.0
0.0	0.0	2	3	201.99005	300.99503	1	2	2	95.18767	51.790344	0	0.214	0.019	0.064	0.054	111.0
0.0	0.0	2	3	201.99005	300.99503	1	2	2	95.18767	51.790344	0	0.214	0.019	0.118	0.046	87.0
0.0	0.0	2	3	201.99005	300.99503	1	2	2	95.18767	51.790344	0	0.214	0.018	0.244	0.046	111.0
0.0	0.0	2	3	201.99005	300.99503	1	2	2	95.18767	51.790344	0	0.214	0.018	0.049	0.043	111.0
0.0	0.0	2	3	201.99005	300.99503	1	2	2	95.18767	51.790344	0	0.214	0.018	0.053	0.043	1135.0
0.0	0.0	2	3	201.99005	300.99503	1	2	2	95.18767	51.790344	0	0.214	0.017	0.003	0.037	111.0
0.0	0.0	2	3	201.99005	300.99503	1	2	2	95.18767	51.790344	0	0.214	0.017	0.03	0.034	111.0
0.0	0.0	2	3	201.99005	300.99503	1	2	2	95.18767	51.790344	0	0.214	0.017	0.026	0.034	111.0
0.0	0.0	2	3	201.99005	300.99503	1	2	2	95.18767	51.790344	0	0.214	0.016	0.022	0.029	111.0
0.0	0.0	2	3	201.99005	300.99503	1	2	2	95.18767	51.790344	0	0.214	0.016	0.002	0.027	111.0
0.0	0.0	2	3	201.99005	300.99503	1	2	2	95.18767	51.790344	0	0.214	0.016	0.046	0.027	111.0
0.0	0.0	2	3	201.99005	300.99503	1	2	2	95.18767	51.790344	0	0.214	0.016	0.0	0.023	111.0
0.0	0.0	2	3	201.99005	300.99503	1	2	2	95.18767	51.790344	0	0.214	0.015	-0.024	0.023	111.0
0.0	0.0	2	3	201.99005	300.99503	1	2	2	95.18767	51.790344	0	0.214	0.015	0.057	0.02	111.0
0.0	0.0	2	3	201.99005	300.99503	1	2	2	95.18767	51.790344	0	0.214	0.015	0.0	0.018	111.0
0.0	0.0	2	3	201.99005	300.99503	1	2	2	95.18767	51.790344	0	0.214	0.014	0.033	0.018	87.0
0.0	0.0	2	3	201.99005	300.99503	1	2	2	95.18767	51.790344	0	0.214	0.014	0.0	0.016	111.0
0.0	0.0	2	3	201.99005	300.99503	1	2	2	95.18767	51.790344	0	0.214	0.014	0.01	0.014	111.0
0.0	0.0	2	3	201.99005	300.99503	1	2	2	95.18767	51.790344	0	0.214	0.014	0.022	0.014	111.0
0.0	0.0	2	3	201.99005	300.99503	1	2	2	95.18767	51.790344	0	0.214	0.013	0.018	0.012	111.0
0.0	0.0	2	3	201.99005	300.99503	1	2	2	95.18767	51.790344	0	0.214	0.012	0.044	0.012	111.0
0.0	0.0	2	3	201.99005	300.99503	1	2	2	95.18767	51.790344	0	0.214	0.012	0.137	0.011	1135.0
0.0	0.0	2	3	201.99005	300.99503	1	2	2	95.18767	51.790344	0	0.214	0.011	-0.076	0.01	111.0
0.0	0.0	2	3	201.99005	300.99503	1	2	2	95.18767	51.790344	0	0.214	0.011	0.029	0.01	111.0
0.0	0.0	2	3	201.99005	300.99503	1	2	2	95.18767	51.790344	0	0.214	0.011	0.03	0.008	111.0
0.0	0.0	2	3	201.99005	300.99503	1	2	2	95.18767	51.790344	0	0.214	0.01	-0.048	0.007	111.0
0.0	0.0	2	3	201.99005	300.99503	1	2	2	95.18767	51.790344	0	0.214	0.009	-0.015	0.007	111.0
0.0	0.0	2	3	201.99005	300.99503	1	2	2	95.18767	51.790344	0	0.214	0.009	0.038	0.006	111.0
0.0	0.0	2	3	201.99005	300.99503	1	2	2	95.18767	51.790344	0	0.214	0.009	0.014	0.006	111.0
0.0	0.0	2	3	201.99005	300.99503	1	2	2	95.18767	51.790344	0	0.214	0.008	-0.046	0.006	111.0
0.0	0.0	2	3	201.99005	300.99503	1	2	2	95.18767	51.790344	0	0.214	0.007	-0.192	0.005	111.0
0.0	0.0	2	3	201.99005	300.99503	1	2	2	95.18767	51.790344	0	0.214	0.006	0.01	0.005	111.0
0.0	0.0	2	3	201.99005	300.99503	1	2	2	95.18767	51.790344	0	0.214	0.005	0.026	0.004	111.0
0.0	0.0	2	3	201.99005	300.99503	1	2	2	95.18767	51.790344	0	0.214	0.005	0.013	0.003	111.0
0.0	0.0	2	3	201.99005	300.99503	1	2	2	95.18767	51.790344	0	0.214	0.004	-0.04	0.003	111.0
0.0	0.0	2	3	201.99005	300.99503	1	2	2	95.18767	51.790344	0	0.214	0.003	-0.115	0.003	111.0
0.0	0.0	2	3	201.99005	300.99503	1	2	2	95.18767	51.790344	0	0.214	0.003	0.018	0.003	111.0
0.0	0.0	2	3	201.99005	300.99503	1	2	2	95.18767	51.790344	0	0.214	0.002	0.026	0.002	111.0
0.0	0.0	2	3	201.99005	300.99503	1	2	2	95.18767	51.790344	0	0.214	0.002	-0.004	0.002	111.0
0.0	0.0	2	3	201.99005	300.99503	1	2	2	95.18767	51.790344	0	0.214	0.001	-0.031	0.002	111.0
0.0	0.0	2	3	201.99005	300.99503	1	2	2	95.18767	51.790344	0	0.214	0.0	0.025	0.002	1135.0
0.0	0.0	2	3	201.99005	300.99503	1	2	2	95.18767	51.790344	0	0.214	0.0	0.0	0.001	111.0
0.0	0.0	2	3	201.99005	300.99503	1	2	2	95.18767	51.790344	0	0.214	0.0	0.01	0.001	111.0
0.0	0.0	2	3	201.99005	300.99503	1	2	2	95.18767	51.790344	0	0.214	0.0	0.074	0.001	111.0
0.0	0.0	2	3	201.99005	300.99503	1	2	2	95.18767	51.790344	0	0.214	0.0	0.014	0.001	111.0
0.0	0.0	2	3	201.99005	300.99503	1	2	2	95.18767	51.790344	0	0.214	0.0	0.037	0.001	1135.0
0.0	0.0	2	3	201.99005	300.99503	1	2	2	95.18767	51.790344	0	0.214	0.0	0.065	0.001	111.0
0.0	0.0	2	3	201.99005	300.99503	1	2	2	95.18767	51.790344	0	0.214	0.0	0.012	0.001	111.0
0.0	0.0	2	3	201.99005	300.99503	1	2	2	95.18767	51.790344	0	0.214	0.0	0.022	0.0	111.0
0.0	0.0	2	3	201.99005	300.99503	1	2	2	95.18767	51.790344	0	0.214	-0.001	-0.026	0.0	111.0
0.0	0.0	2	3	201.99005	300.99503	1	2	2	95.18767	51.790344	0	0.214	0.0	-0.011	0.0	111.0
0.0	0.0	2	3	201.99005	300.99503	1	2	2	95.18767	51.790344	0	0.214	0.0	0.014	0.0	111.0
0.0	0.0	2	3	201.99005	300.99503	1	2	2	95.18767	51.790344	0	0.214	-0.001	-0.012	0.0	111.0
0.0	0.0	2	3	201.99005	300.99503	1	2	2	95.18767	51.790344	0	0.214	0.0	0.168	0.0	111.0
0.0	0.0	2	3	201.99005	300.99503	1	2	2	95.18767	51.790344	0	0.214	0.0	-0.011	0.0	111.0
0.0	0.0	2	3	201.99005	300.99503	1	2	2	95.18767	51.790344	0	0.214	0.0	0.007	0.0	87.0
0.0	0.0	2	3	201.99005	300.99503	1	2	2	95.18767	51.790344	0	0.214	0.0	0.009	0.0	111.0
0.0	0.0	2	3	201.99005	300.99503	1	2	2	95.18767	51.790344	0	0.214	0.0	0.008	0.0	1135.0
0.0	0.0	2	3	201.99005	300.99503	1	2	2	95.18767	51.790344	0	0.214	0.0	0.006	0.0	111.0
0.0	0.0	2	3	201.99005	300.99503	1	2	2	95.18767	51.790344	0	0.214	-0.001	-0.026	0.0	111.0
0.0	0.0	2	3	201.99005	300.99503	1	2	2	95.18767	51.790344	0	0.214	-0.001	-0.039	0.0	111.0
0.0	0.0	2	3	201.99005	300.99503	1	2	2	95.18767	51.790344	0	0.214	-0.001	-0.016	0.0	111.0
0.0	0.0	2	3	201.99005	300.99503	1	2	2	95.18767	51.790344	0	0.214	0.0	0.041	0.0	111.0
0.0	0.0	2	3	201.99005	300.99503	1	2	2	95.18767	51.790344	0	0.214	-0.001	-0.027	0.0	1111.0
0.0	0.0	2	3	201.99005	300.99503	1	2	2	95.18767	51.790344	0	0.214	-0.001	-0.054	0.0	1111.0
0.0	0.0	2	3	201.99005	300.99503	1	2	2	95.18767	51.790344	0	0.214	-0.001	-0.03	0.0	111.0
0.0	0.0	2	3	201.99005	300.99503	1	2	2	95.18767	51.790344	0	0.214	0.0	0.027	0.0	111.0
0.0	0.0	2	3	201.99005	300.99503	1	2	2	95.18767	51.790344	0	0.214	0.0	0.018	0.0	111.0
0.0	0.0	2	3	201.99005	300.99503	1	2	2	95.18767	51.790344	0	0.214	0.0	-0.008	0.0	87.0
0.0	0.0	2	3	201.99005	300.99503	1	2	2	95.18767	51.790344	0	0.214	-0.001	-0.088	0.0	87.0
0.0	0.0	2	3	201.99005	300.99503	1	2	2	95.18767	51.790344	0	0.214	0.0	-0.003	0.0	87.0
0.0	0.0	2	3	201.99005	300.99503	1	2	2	95.18767	51.790344	0	0.214	0.0	0.018	0.0	111.0
0.0	0.0	2	3	201.99005	300.99503	1	2	2	95.18767	51.790344	0	0.214	0.0	0.0	0.0	1111.0
0.0	0.0	2	3	201.99005	300.99503	1	2	2	95.18767	51.790344	0	0.214	0.0	0.025	0.0	1135.0
0.0	0.0	2	3	201.99005	300.99503	1	2	2	95.18767	51.790344	0	0.214	0.0	-0.007	0.0	1135.0
0.0	0.0	2	3	201.99005	300.99503	1	2	2	95.18767	51.790344	0	0.214	-0.001	-0.023	0.0	1111.0
0.0	0.0	2	3	201.99005	300.99503	1	2	2	95.18767	51.790344	0	0.214	-0.001	-0.038	0.0	1111.0
0.0	0.0	2	3	201.99005	300.99503	1	2	2	95.18767	51.790344	0	0.214	-0.001	-0.038	0.0	1135.0
0.0	0.0	2	3	201.99005	300.99503	1	2	2	95.18767	51.790344	0	0.214	0.0	0.01	0.0	1135.0
0.0	0.0	2	3	201.99005	300.99503	1	2	2	95.18767	51.790344	0	0.214	0.0	0.0	0.0	1111.0
0.0	0.0	2	3	201.99005	300.99503	1	2	2	95.18767	51.790344	0	0.214	0.0	0.018	0.0	1111.0
[truncated: 10,899 more rows]
