# Supplementary material for: Just noticeable differences for elbow joint torque feedback
Source: Sci Rep. 2021 Dec 7;11:23553. doi: 10.1038/s41598-021-02630-3 (PMC8651665; doi:10.1038/s41598-021-02630-3)
Supplement: Supplementary file 2 — Supplementary Information. [file 41598_2021_2630_MOESM2_ESM.zip › SupplementaryData_ScientificReports_KimAsbeck2021/S6_W2E.csv]

data 1	data 2	data 3	data 4	data 5	data 6	data 7	data 8	data 9	data 10	data 11	data 12	data 13	data 14	data 15	data 16	data 17
0.0	0.0	1	1	400.0	400.0	0	1	1	148.09766	105.25374	1	0.225	0.0	-0.004	0.0	11.0
0.0	0.0	1	1	400.0	400.0	0	1	1	148.09766	105.25374	1	0.225	0.0	0.002	0.0	11.0
0.0	0.0	1	1	400.0	400.0	0	1	1	148.09766	105.25374	0	0.225	-0.001	-0.027	0.0	11.0
0.0	0.0	1	1	400.0	400.0	0	1	1	148.09766	105.25374	0	0.225	0.0	0.018	0.0	11.0
0.0	0.0	1	1	400.0	400.0	0	1	1	148.09766	105.25374	0	0.225	0.0	0.001	0.0	11.0
0.0	0.0	1	1	400.0	400.0	0	1	1	148.09766	105.25374	0	0.225	0.0	0.013	0.0	11.0
0.0	0.0	1	1	400.0	400.0	0	1	1	148.09766	105.25374	0	0.225	0.0	-0.006	0.0	11.0
0.0	0.0	1	1	400.0	400.0	0	1	1	148.09766	105.25374	0	0.225	-0.001	-0.021	0.0	11.0
0.0	0.0	1	1	400.0	400.0	0	1	1	148.09766	105.25374	0	0.225	0.0	-0.009	0.0	11.0
0.0	0.0	1	1	400.0	400.0	0	1	1	148.09766	105.25374	0	0.225	0.0	0.001	0.0	11.0
0.0	0.0	1	1	400.0	400.0	0	1	1	148.09766	105.25374	0	0.225	-0.001	-0.015	0.0	11.0
0.0	0.0	1	1	400.0	400.0	0	1	1	148.09766	105.25374	0	0.225	0.0	-0.002	0.0	11.0
0.0	0.0	1	1	400.0	400.0	0	1	1	148.09766	105.25374	0	0.225	-0.001	-0.042	0.0	11.0
0.0	0.0	1	1	400.0	400.0	0	1	1	148.09766	105.25374	0	0.225	0.0	-0.003	0.0	11.0
0.0	0.0	1	1	400.0	400.0	0	1	1	148.09766	105.25374	0	0.225	-0.001	-0.012	0.0	11.0
0.0	0.0	1	1	400.0	400.0	0	1	1	148.09766	105.25374	0	0.225	0.0	0.0	0.0	11.0
0.0	0.0	1	1	400.0	400.0	0	1	1	148.09766	105.25374	0	0.225	0.0	0.012	0.0	11.0
0.0	0.0	1	1	400.0	400.0	0	1	1	148.09766	105.25374	0	0.225	0.0	0.03	0.0	11.0
0.0	0.0	1	1	400.0	400.0	0	1	1	148.09766	105.25374	0	0.225	0.0	-0.003	0.0	11.0
0.0	0.0	1	1	400.0	400.0	0	1	1	148.09766	105.25374	0	0.225	-0.001	-0.05	0.0	11.0
0.0	0.0	1	1	400.0	400.0	0	1	1	148.09766	105.25374	0	0.225	0.0	0.013	0.0	11.0
0.0	0.0	1	1	400.0	400.0	0	1	1	148.09766	105.25374	0	0.225	0.0	0.03	0.0	11.0
0.0	0.0	1	1	400.0	400.0	0	1	1	148.09766	105.25374	0	0.225	-0.001	-0.085	0.0	11.0
0.0	0.0	1	1	400.0	400.0	0	1	1	148.09766	105.25374	0	0.225	0.0	0.028	0.0	11.0
0.0	0.0	1	1	400.0	400.0	0	1	1	148.09766	105.25374	0	0.225	0.0	0.041	0.0	11.0
0.0	0.0	1	1	400.0	400.0	0	1	1	148.09766	105.25374	0	0.225	0.0	0.005	0.0	11.0
0.0	0.0	1	1	400.0	400.0	0	1	1	148.09766	105.25374	0	0.225	0.0	0.019	0.0	11.0
0.0	0.0	1	1	400.0	400.0	0	1	1	148.09766	105.25374	0	0.225	0.0	0.024	0.0	11.0
0.0	0.0	1	1	400.0	400.0	0	1	1	148.09766	105.25374	0	0.225	0.0	-0.01	0.0	11.0
0.0	0.0	1	1	400.0	400.0	0	1	1	148.09766	105.25374	0	0.225	-0.001	-0.021	0.0	11.0
0.0	0.0	1	1	400.0	400.0	0	1	1	148.09766	105.25374	0	0.225	-0.001	-0.021	0.0	11.0
0.0	0.0	1	1	400.0	400.0	0	1	1	148.09766	105.25374	0	0.225	0.0	0.023	0.0	11.0
0.0	0.0	1	1	400.0	400.0	0	1	1	148.09766	105.25374	0	0.225	0.0	0.012	0.0	11.0
0.0	0.0	1	1	400.0	400.0	0	1	1	148.09766	105.25374	0	0.225	-0.001	-0.059	0.0	11.0
0.0	0.0	1	1	400.0	400.0	0	1	1	148.09766	105.25374	0	0.225	0.0	0.189	0.0	11.0
0.0	0.0	1	1	400.0	400.0	0	1	1	148.09766	105.25374	0	0.225	0.0	0.004	0.0	11.0
0.0	0.0	1	1	400.0	400.0	0	1	1	148.09766	105.25374	0	0.225	0.0	0.02	0.0	11.0
0.0	0.0	1	1	400.0	400.0	0	1	1	148.09766	105.25374	0	0.225	0.0	-0.002	0.0	11.0
0.0	0.0	1	1	400.0	400.0	0	1	1	148.09766	105.25374	0	0.225	0.0	0.006	0.0	11.0
0.0	0.0	1	1	400.0	400.0	0	1	1	148.09766	105.25374	0	0.225	0.0	0.007	0.0	11.0
0.0	0.0	1	1	400.0	400.0	0	1	1	148.09766	105.25374	0	0.225	-0.001	-0.02	0.0	11.0
0.0	0.0	1	1	400.0	400.0	0	1	1	148.09766	105.25374	0	0.225	0.0	0.018	0.0	11.0
0.0	0.0	1	1	400.0	400.0	0	1	1	148.09766	105.25374	0	0.225	0.0	0.03	0.0	11.0
0.0	0.0	1	1	400.0	400.0	0	1	1	148.09766	105.25374	0	0.225	0.0	0.013	0.0	11.0
0.0	0.0	1	1	400.0	400.0	0	1	1	148.09766	105.25374	0	0.225	-0.001	-0.066	0.0	11.0
0.0	0.0	1	1	400.0	400.0	0	1	1	148.09766	105.25374	0	0.225	-0.001	-0.021	0.0	11.0
0.0	0.0	1	1	400.0	400.0	0	1	1	148.09766	105.25374	0	0.225	-0.001	-0.192	0.0	11.0
0.0	0.0	1	1	400.0	400.0	0	1	1	148.09766	105.25374	0	0.225	0.0	-0.003	0.0	11.0
0.0	0.0	1	1	400.0	400.0	0	1	1	148.09766	105.25374	0	0.225	0.0	0.012	0.0	11.0
0.0	0.0	1	1	400.0	400.0	0	1	1	148.09766	105.25374	0	0.225	0.0	0.007	0.0	11.0
0.0	0.0	1	1	400.0	400.0	0	1	1	148.09766	105.25374	0	0.225	-0.001	-0.028	0.0	11.0
0.0	0.0	1	1	400.0	400.0	0	1	1	148.09766	105.25374	0	0.225	0.0	0.095	0.0	11.0
0.0	0.0	1	1	400.0	400.0	0	1	1	148.09766	105.25374	0	0.225	0.0	0.001	0.0	11.0
0.0	0.0	1	1	400.0	400.0	0	1	1	148.09766	105.25374	0	0.225	0.0	0.01	0.0	11.0
0.0	0.0	1	1	400.0	400.0	0	1	1	148.09766	105.25374	0	0.225	-0.001	-0.013	0.0	11.0
0.0	0.0	1	1	400.0	400.0	0	1	1	148.09766	105.25374	0	0.225	-0.001	-0.023	0.0	11.0
0.0	0.0	1	1	400.0	400.0	0	1	1	148.09766	105.25374	0	0.225	0.0	0.007	0.0	11.0
0.0	0.0	1	1	400.0	400.0	0	1	1	148.09766	105.25374	0	0.225	-0.001	-0.013	0.0	11.0
0.0	0.0	1	1	400.0	400.0	0	1	1	148.09766	105.25374	0	0.225	0.0	0.004	0.0	11.0
0.0	0.0	1	1	400.0	400.0	0	1	1	148.09766	105.25374	0	0.225	0.0	0.012	0.0	11.0
0.0	0.0	1	1	400.0	400.0	0	1	1	148.09766	105.25374	0	0.225	0.0	-0.01	0.0	11.0
0.0	0.0	1	1	400.0	400.0	0	1	1	148.09766	105.25374	0	0.225	0.0	-0.001	0.0	11.0
0.0	0.0	1	1	400.0	400.0	0	1	1	148.09766	105.25374	0	0.225	-0.001	-0.027	0.0	11.0
0.0	0.0	1	1	400.0	400.0	0	1	1	148.09766	105.25374	0	0.225	-0.001	-0.028	0.0	11.0
0.0	0.0	1	1	400.0	400.0	0	1	1	148.09766	105.25374	0	0.225	0.0	0.016	0.0	11.0
0.0	0.0	1	1	400.0	400.0	0	1	1	148.09766	105.25374	0	0.225	0.0	-0.003	0.0	11.0
0.0	0.0	1	1	400.0	400.0	0	1	1	148.09766	105.25374	0	0.225	0.0	0.044	0.0	11.0
0.0	0.0	1	1	400.0	400.0	0	1	1	148.09766	105.25374	0	0.225	-0.001	-0.015	0.0	11.0
0.0	0.0	1	1	400.0	400.0	0	1	1	148.09766	105.25374	0	0.225	-0.001	-0.014	0.0	11.0
0.0	0.0	1	1	400.0	400.0	0	1	1	148.09766	105.25374	0	0.225	0.0	0.101	0.0	11.0
0.0	0.0	1	1	400.0	400.0	0	1	1	148.09766	105.25374	0	0.225	0.0	0.016	0.0	11.0
0.0	0.0	1	1	400.0	400.0	0	1	1	148.09766	105.25374	0	0.225	0.0	0.018	0.0	11.0
0.0	0.0	1	1	400.0	400.0	0	1	1	148.09766	105.25374	0	0.225	-0.001	-0.02	0.0	11.0
0.0	0.0	1	1	400.0	400.0	0	1	1	148.09766	105.25374	0	0.225	0.0	-0.005	0.0	11.0
0.0	0.0	1	1	400.0	400.0	0	1	1	148.09766	105.25374	0	0.225	0.0	-0.003	0.0	11.0
0.0	0.0	1	1	400.0	400.0	0	1	1	148.09766	105.25374	0	0.225	0.0	0.016	0.0	11.0
0.0	0.0	1	1	400.0	400.0	0	1	1	148.09766	105.25374	0	0.225	0.0	0.003	0.0	11.0
0.0	0.0	1	1	400.0	400.0	0	1	1	148.09766	105.25374	0	0.225	0.0	0.002	0.0	11.0
0.0	0.0	1	1	400.0	400.0	0	1	1	148.09766	105.25374	0	0.225	0.0	0.001	0.0	11.0
0.0	0.0	1	1	400.0	400.0	0	1	1	148.09766	105.25374	0	0.225	0.0	0.005	0.0	11.0
0.0	0.0	1	1	400.0	400.0	0	1	1	148.09766	105.25374	0	0.225	0.0	0.035	0.0	11.0
0.0	0.0	1	1	400.0	400.0	0	1	1	148.09766	105.25374	0	0.225	0.0	0.015	0.0	11.0
0.0	0.0	1	1	400.0	400.0	0	1	1	148.09766	105.25374	0	0.225	0.0	0.018	0.0	11.0
0.0	0.0	1	1	400.0	400.0	0	1	1	148.09766	105.25374	0	0.225	0.0	0.041	0.0	11.0
0.0	0.0	1	1	400.0	400.0	0	1	1	148.09766	105.25374	0	0.225	0.0	-0.003	0.0	11.0
0.0	0.0	1	1	400.0	400.0	0	1	1	148.09766	105.25374	0	0.225	0.0	0.008	0.0	11.0
0.0	0.0	1	1	400.0	400.0	0	1	1	148.09766	105.25374	0	0.225	0.0	0.002	0.0	11.0
0.0	0.0	1	1	400.0	400.0	0	1	1	148.09766	105.25374	0	0.225	-0.001	-0.105	0.0	11.0
0.0	0.0	1	1	400.0	400.0	0	1	1	148.09766	105.25374	0	0.225	-0.001	-0.025	0.0	11.0
0.0	0.0	1	1	400.0	400.0	0	1	1	148.09766	105.25374	0	0.225	0.0	0.007	0.0	11.0
0.0	0.0	1	1	400.0	400.0	0	1	1	148.09766	105.25374	0	0.225	0.0	0.01	0.0	11.0
0.0	0.0	1	1	400.0	400.0	0	1	1	148.09766	105.25374	0	0.225	-0.001	-0.083	0.0	11.0
0.0	0.0	1	1	400.0	400.0	0	1	1	148.09766	105.25374	0	0.225	0.0	0.097	0.0	11.0
0.0	0.0	1	1	400.0	400.0	0	1	1	148.09766	105.25374	0	0.225	0.0	-0.003	0.0	11.0
0.0	0.0	1	1	400.0	400.0	0	1	1	148.09766	105.25374	0	0.225	0.0	0.016	0.0	11.0
0.0	0.0	1	1	400.0	400.0	0	1	1	148.09766	105.25374	0	0.225	0.0	0.005	0.0	11.0
0.0	0.0	1	1	400.0	400.0	0	1	1	148.09766	105.25374	0	0.225	-0.001	-0.055	0.0	11.0
0.0	0.0	1	1	400.0	400.0	0	1	1	148.09766	105.25374	0	0.225	0.0	0.111	0.0	11.0
0.0	0.0	1	1	400.0	400.0	0	1	1	148.09766	105.25374	0	0.225	-0.001	-0.09	0.0	11.0
0.0	0.0	1	1	400.0	400.0	0	1	1	148.09766	105.25374	0	0.225	0.0	0.028	0.0	11.0
0.0	0.0	1	1	400.0	400.0	0	1	1	148.09766	105.25374	0	0.225	0.0	-0.008	0.0	11.0
0.0	0.0	1	1	400.0	400.0	0	1	1	148.09766	105.25374	0	0.225	0.0	0.002	0.0	11.0
0.0	0.0	1	1	400.0	400.0	0	1	1	148.09766	105.25374	0	0.225	-0.001	-0.017	0.0	11.0
0.0	0.0	1	1	400.0	400.0	0	1	1	148.09766	105.25374	0	0.225	0.0	-0.006	0.0	11.0
0.0	0.0	1	1	400.0	400.0	0	1	1	148.09766	105.25374	0	0.225	0.0	0.003	0.0	11.0
0.0	0.0	1	1	400.0	400.0	0	1	1	148.09766	105.25374	0	0.225	-0.001	-0.09	0.0	11.0
0.0	0.0	1	1	400.0	400.0	0	1	1	148.09766	105.25374	0	0.225	-0.001	-0.055	0.0	11.0
0.0	0.0	1	1	400.0	400.0	0	1	1	148.09766	105.25374	0	0.225	-0.001	-0.048	0.0	11.0
0.0	0.0	1	1	400.0	400.0	0	1	1	148.09766	105.25374	0	0.225	-0.001	-0.013	0.0	11.0
0.0	0.0	1	1	400.0	400.0	0	1	1	148.09766	105.25374	0	0.225	0.0	0.004	0.0	11.0
0.0	0.0	1	1	400.0	400.0	0	1	1	148.09766	105.25374	0	0.225	-0.001	-0.019	0.0	11.0
0.0	0.0	1	1	400.0	400.0	0	1	1	148.09766	105.25374	0	0.225	0.0	-0.006	0.0	11.0
0.0	0.0	1	1	400.0	400.0	0	1	1	148.09766	105.25374	0	0.225	-0.001	-0.038	0.0	11.0
0.0	0.0	1	1	400.0	400.0	0	1	1	148.09766	105.25374	0	0.225	-0.001	-0.047	0.0	11.0
0.0	0.0	1	1	400.0	400.0	0	1	1	148.09766	105.25374	0	0.225	-0.001	-0.039	0.0	11.0
0.0	0.0	1	1	400.0	400.0	0	1	1	148.09766	105.25374	0	0.225	-0.001	-0.049	0.0	11.0
0.0	0.0	1	1	400.0	400.0	0	1	1	148.09766	105.25374	0	0.225	0.0	0.042	0.0	11.0
0.0	0.0	1	1	400.0	400.0	0	1	1	148.09766	105.25374	0	0.225	0.0	0.026	0.0	11.0
0.0	0.0	1	1	400.0	400.0	0	1	1	148.09766	105.25374	0	0.225	0.0	0.016	0.0	11.0
0.0	0.0	1	1	400.0	400.0	0	1	1	148.09766	105.25374	0	0.225	-0.001	-0.056	0.0	11.0
0.0	0.0	1	1	400.0	400.0	0	1	1	148.09766	105.25374	0	0.225	0.0	0.044	0.0	11.0
0.0	0.0	1	1	400.0	400.0	0	1	1	148.09766	105.25374	0	0.225	-0.001	-0.015	0.0	11.0
0.0	0.0	1	1	400.0	400.0	0	1	1	148.09766	105.25374	0	0.225	0.0	0.037	0.0	11.0
0.0	0.0	1	1	400.0	400.0	0	1	1	148.09766	105.25374	0	0.225	0.0	0.017	0.0	11.0
0.0	0.0	1	1	400.0	400.0	0	1	1	148.09766	105.25374	0	0.225	0.0	0.035	0.0	11.0
0.0	0.0	1	1	400.0	400.0	0	1	1	148.09766	105.25374	0	0.225	0.0	0.077	0.0	11.0
0.0	0.0	1	1	400.0	400.0	0	1	1	148.09766	105.25374	0	0.225	0.0	-0.002	0.0	11.0
0.0	0.0	1	1	400.0	400.0	0	1	1	148.09766	105.25374	0	0.225	0.0	0.01	0.0	11.0
0.0	0.0	1	1	400.0	400.0	0	1	1	148.09766	105.25374	0	0.225	-0.001	-0.096	0.0	11.0
0.0	0.0	1	1	400.0	400.0	0	1	1	148.09766	105.25374	0	0.225	-0.001	-0.014	0.0	11.0
0.0	0.0	1	1	400.0	400.0	0	1	1	148.09766	105.25374	0	0.225	-0.001	-0.041	0.0	11.0
0.0	0.0	1	1	400.0	400.0	0	1	1	148.09766	105.25374	0	0.225	0.0	0.058	0.0	11.0
0.0	0.0	1	1	400.0	400.0	0	1	1	148.09766	105.25374	0	0.225	-0.001	-0.029	0.0	11.0
0.0	0.0	1	1	400.0	400.0	0	1	1	148.09766	105.25374	0	0.225	0.0	0.099	0.0	11.0
0.0	0.0	1	1	400.0	400.0	0	1	1	148.09766	105.25374	0	0.225	0.0	0.035	0.0	11.0
0.0	0.0	1	1	400.0	400.0	0	1	1	148.09766	105.25374	0	0.225	0.0	0.011	0.0	11.0
0.0	0.0	1	1	400.0	400.0	0	1	1	148.09766	105.25374	0	0.225	0.0	0.011	0.0	11.0
0.0	0.0	1	1	400.0	400.0	0	1	1	148.09766	105.25374	0	0.225	-0.001	-0.016	0.0	11.0
0.0	0.0	1	1	400.0	400.0	0	1	1	148.09766	105.25374	0	0.225	-0.001	-0.014	0.0	11.0
0.0	0.0	1	1	400.0	400.0	0	1	1	148.09766	105.25374	0	0.225	0.0	-0.007	0.0	11.0
0.0	0.0	1	1	400.0	400.0	0	1	1	148.09766	105.25374	0	0.225	-0.001	-0.025	0.0	11.0
0.0	0.0	1	1	400.0	400.0	0	1	1	148.09766	105.25374	0	0.225	-0.001	-0.022	0.0	11.0
0.0	0.0	1	1	400.0	400.0	0	1	1	148.09766	105.25374	0	0.225	0.0	0.031	0.0	11.0
0.0	0.0	1	1	400.0	400.0	0	1	1	148.09766	105.25374	0	0.225	0.0	0.011	0.0	11.0
0.0	0.0	1	1	400.0	400.0	0	1	1	148.09766	105.25374	0	0.225	-0.001	-0.031	0.0	11.0
0.0	0.0	1	1	400.0	400.0	0	1	1	148.09766	105.25374	0	0.225	0.0	0.035	0.0	11.0
0.0	0.0	1	1	400.0	400.0	0	1	1	148.09766	105.25374	0	0.225	0.0	0.011	0.0	11.0
0.0	0.0	1	1	400.0	400.0	0	1	1	148.09766	105.25374	0	0.225	0.0	-0.001	0.0	11.0
0.0	0.0	1	1	400.0	400.0	0	1	1	148.09766	105.25374	0	0.225	0.0	-0.01	0.0	11.0
0.0	0.0	1	1	400.0	400.0	0	1	1	148.09766	105.25374	0	0.225	0.0	0.02	0.0	11.0
0.0	0.0	1	1	400.0	400.0	0	1	1	148.09766	105.25374	0	0.225	0.0	0.025	0.0	11.0
0.0	0.0	1	1	400.0	400.0	0	1	1	148.09766	105.25374	0	0.225	0.0	0.007	0.0	11.0
0.0	0.0	1	1	400.0	400.0	0	1	1	148.09766	105.25374	0	0.225	0.0	0.072	0.0	11.0
0.0	0.0	1	1	400.0	400.0	0	1	1	148.09766	105.25374	0	0.225	0.0	0.003	0.0	11.0
0.0	0.0	1	1	400.0	400.0	0	1	1	148.09766	105.25374	0	0.225	-0.001	-0.012	0.0	11.0
0.0	0.0	1	1	400.0	400.0	0	1	1	148.09766	105.25374	0	0.225	0.0	0.033	0.0	11.0
0.0	0.0	1	1	400.0	400.0	0	1	1	148.09766	105.25374	0	0.225	-0.001	-0.117	0.0	11.0
0.0	0.0	1	1	400.0	400.0	0	1	1	148.09766	105.25374	0	0.225	0.0	0.009	0.0	11.0
0.0	0.0	1	1	400.0	400.0	0	1	1	148.09766	105.25374	0	0.225	-0.001	-0.019	0.0	11.0
0.0	0.0	1	1	400.0	400.0	0	1	1	148.09766	105.25374	0	0.225	0.0	0.004	0.0	11.0
0.0	0.0	1	1	400.0	400.0	0	1	1	148.09766	105.25374	0	0.225	0.0	-0.006	0.0	11.0
0.0	0.0	1	1	400.0	400.0	0	1	1	148.09766	105.25374	0	0.225	0.0	0.011	0.0	11.0
0.0	0.0	1	1	400.0	400.0	0	1	1	148.09766	105.25374	0	0.225	0.0	-0.002	0.0	11.0
0.0	0.0	1	1	400.0	400.0	0	1	1	148.09766	105.25374	0	0.225	-0.001	-0.016	0.0	11.0
0.0	0.0	1	1	400.0	400.0	0	1	1	148.09766	105.25374	0	0.225	0.0	0.172	0.0	11.0
0.0	0.0	1	1	400.0	400.0	0	1	1	148.09766	105.25374	0	0.225	-0.001	-0.013	0.0	11.0
0.0	0.0	1	1	400.0	400.0	0	1	1	148.09766	105.25374	0	0.225	0.0	0.034	0.0	11.0
0.0	0.0	1	1	400.0	400.0	0	1	1	148.09766	105.25374	0	0.225	0.0	0.025	0.0	11.0
0.0	0.0	1	1	400.0	400.0	0	1	1	148.09766	105.25374	0	0.225	0.0	0.001	0.0	11.0
0.0	0.0	1	1	400.0	400.0	0	1	1	148.09766	105.25374	0	0.225	0.0	-0.002	0.0	11.0
0.0	0.0	1	1	400.0	400.0	0	1	1	148.09766	105.25374	0	0.225	0.0	0.031	0.0	11.0
0.0	0.0	1	1	400.0	400.0	0	1	1	148.09766	105.25374	0	0.225	0.0	-0.01	0.0	11.0
0.0	0.0	1	1	400.0	400.0	0	1	1	148.09766	105.25374	0	0.225	-0.001	-0.036	0.0	11.0
0.0	0.0	1	1	400.0	400.0	0	1	1	148.09766	105.25374	0	0.225	-0.001	-0.017	0.0	11.0
0.0	0.0	1	1	400.0	400.0	0	1	1	148.09766	105.25374	0	0.225	-0.001	-0.065	0.0	11.0
0.0	0.0	1	1	400.0	400.0	0	1	1	148.09766	105.25374	0	0.225	0.0	0.008	0.0	11.0
0.0	0.0	1	1	400.0	400.0	0	1	1	148.09766	105.25374	0	0.225	0.0	0.021	0.0	11.0
0.0	0.0	1	1	400.0	400.0	0	1	1	148.09766	105.25374	0	0.225	-0.001	-0.016	0.0	11.0
0.0	0.0	1	1	400.0	400.0	0	1	1	148.09766	105.25374	0	0.225	0.0	0.011	0.0	11.0
0.0	0.0	1	1	400.0	400.0	0	1	1	148.09766	105.25374	0	0.225	-0.001	-0.091	0.0	11.0
0.0	0.0	1	1	400.0	400.0	0	1	1	148.09766	105.25374	0	0.225	-0.001	-0.16	0.0	11.0
0.0	0.0	1	1	400.0	400.0	0	1	1	148.09766	105.25374	0	0.225	0.0	-0.002	0.0	11.0
0.0	0.0	1	1	400.0	400.0	0	1	1	148.09766	105.25374	0	0.225	0.0	0.009	0.0	11.0
0.0	0.0	1	1	400.0	400.0	0	1	1	148.09766	105.25374	0	0.225	-0.001	-0.028	0.0	11.0
0.0	0.0	1	1	400.0	400.0	0	1	1	148.09766	105.25374	0	0.225	0.0	-0.005	0.0	11.0
0.0	0.0	1	1	400.0	400.0	0	1	1	148.09766	105.25374	0	0.225	-0.001	-0.021	0.0	11.0
0.0	0.0	1	1	400.0	400.0	0	1	1	148.09766	105.25374	0	0.225	0.0	-0.007	0.0	11.0
0.0	0.0	1	1	400.0	400.0	0	1	1	148.09766	105.25374	0	0.225	-0.001	-0.081	0.0	11.0
0.0	0.0	1	1	400.0	400.0	0	1	1	148.09766	105.25374	0	0.225	0.0	0.008	0.0	11.0
0.0	0.0	1	1	400.0	400.0	0	1	1	148.09766	105.25374	0	0.225	0.0	0.029	0.0	11.0
0.0	0.0	1	1	400.0	400.0	0	1	1	148.09766	105.25374	0	0.225	0.0	0.004	0.0	11.0
0.0	0.0	1	1	400.0	400.0	0	1	1	148.09766	105.25374	0	0.225	0.0	-0.003	0.0	11.0
0.0	0.0	1	1	400.0	400.0	0	1	1	148.09766	105.25374	0	0.225	-0.001	-0.02	0.0	11.0
0.0	0.0	1	1	400.0	400.0	0	1	1	148.09766	105.25374	0	0.225	-0.001	-0.017	0.0	11.0
0.0	0.0	1	1	400.0	400.0	0	1	1	148.09766	105.25374	0	0.225	0.0	-0.003	0.0	11.0
0.0	0.0	1	1	400.0	400.0	0	1	1	148.09766	105.25374	0	0.225	0.0	-0.002	0.0	11.0
0.0	0.0	1	1	400.0	400.0	0	1	1	148.09766	105.25374	0	0.225	0.0	0.039	0.0	11.0
0.0	0.0	1	1	400.0	400.0	0	1	1	148.09766	105.25374	0	0.225	0.0	0.016	0.0	11.0
0.0	0.0	1	1	400.0	400.0	0	1	1	148.09766	105.25374	0	0.225	0.0	0.006	0.0	11.0
0.0	0.0	1	1	400.0	400.0	0	1	1	148.09766	105.25374	0	0.225	-0.001	-0.017	0.0	11.0
0.0	0.0	1	1	400.0	400.0	0	1	1	148.09766	105.25374	0	0.225	-0.001	-0.096	0.0	11.0
0.0	0.0	1	1	400.0	400.0	0	1	1	148.09766	105.25374	0	0.225	0.0	-0.006	0.0	11.0
0.0	0.0	1	1	400.0	400.0	0	1	1	148.09766	105.25374	0	0.225	-0.001	-0.037	0.0	11.0
0.0	0.0	1	1	400.0	400.0	0	1	1	148.09766	105.25374	0	0.225	0.0	0.005	0.0	11.0
0.0	0.0	1	1	400.0	400.0	0	1	1	148.09766	105.25374	0	0.225	0.0	-0.003	0.0	11.0
0.0	0.0	1	1	400.0	400.0	0	1	1	148.09766	105.25374	0	0.225	-0.001	-0.014	0.0	11.0
0.0	0.0	1	1	400.0	400.0	0	1	1	148.09766	105.25374	0	0.225	-0.001	-0.074	0.0	11.0
0.0	0.0	1	1	400.0	400.0	0	1	1	148.09766	105.25374	0	0.225	0.0	0.007	0.0	11.0
-5555.5557	-400.0	1	1	400.0	400.0	0	1	1	148.09766	105.25374	1	0.225	0.0	0.003	0.0	11.0
-5555.5557	-400.0	1	1	400.0	400.0	0	1	1	148.09766	105.25374	1	0.225	0.0	0.036	0.0	11.0
-5555.5557	-400.0	1	1	400.0	400.0	0	1	1	148.09766	105.25374	1	0.225	0.0	0.0	0.0	11.0
-5555.5557	-400.0	1	1	400.0	400.0	0	1	1	148.09766	105.25374	1	0.225	0.0	-0.007	0.0	11.0
-5555.5557	-400.0	1	1	400.0	400.0	0	1	1	148.09766	105.25374	1	0.225	0.0	-0.001	-0.757	11.0
-5555.5557	-400.0	1	1	400.0	400.0	0	1	1	148.09766	105.25374	1	0.225	-0.006	-0.717	-0.757	11.0
-5555.5557	-400.0	1	1	400.0	400.0	0	1	1	148.09766	105.25374	1	0.225	-0.014	-1.064	-1.097	11.0
-5555.5557	-400.0	1	1	400.0	400.0	0	1	1	148.09766	105.25374	1	0.224	-0.022	-1.112	-1.097	11.0
-5555.5557	-400.0	1	1	400.0	400.0	0	1	1	148.09766	105.25374	1	0.224	-0.033	-1.653	-1.706	11.0
-5555.5557	-400.0	1	1	400.0	400.0	0	1	1	148.09766	105.25374	1	0.224	-0.047	-1.97	-1.978	11.0
-5555.5557	-400.0	1	1	400.0	400.0	0	1	1	148.09766	105.25374	1	0.224	-0.059	-1.992	-1.978	11.0
-5555.5557	-400.0	1	1	400.0	400.0	0	1	1	148.09766	105.25374	1	0.224	-0.073	-2.49	-2.467	11.0
-5555.5557	-400.0	1	1	400.0	400.0	0	1	1	148.09766	105.25374	1	0.224	-0.087	-2.735	-2.889	11.0
-5555.5557	-400.0	1	1	400.0	400.0	0	1	1	148.09766	105.25374	1	0.224	-0.101	-2.865	-2.889	11.0
-5555.5557	-400.0	1	1	400.0	400.0	0	1	1	148.09766	105.25374	1	0.223	-0.115	-3.103	-3.078	11.0
-5555.5557	-400.0	1	1	400.0	400.0	0	1	1	148.09766	105.25374	1	0.223	-0.128	-3.073	-3.078	11.0
-5555.5557	-400.0	1	1	400.0	400.0	0	1	1	148.09766	105.25374	1	0.223	-0.144	-3.415	-3.417	11.0
-5555.5557	-400.0	1	1	400.0	400.0	0	1	1	148.09766	105.25374	1	0.223	-0.158	-3.591	-3.569	11.0
-5555.5557	-400.0	1	1	400.0	400.0	0	1	1	148.09766	105.25374	1	0.223	-0.171	-3.559	-3.569	11.0
-5555.5557	-400.0	1	1	400.0	400.0	0	1	1	148.09766	105.25374	1	0.222	-0.185	-3.841	-3.84	11.0
-5555.5557	-400.0	1	1	400.0	400.0	0	1	1	148.09766	105.25374	1	0.222	-0.198	-3.92	-3.84	11.0
-5555.5557	-400.0	1	1	400.0	400.0	0	1	1	148.09766	105.25374	1	0.222	-0.211	-3.919	-3.963	11.0
-5555.5557	-400.0	1	1	400.0	400.0	0	1	1	148.09766	105.25374	1	0.222	-0.225	-4.218	-4.18	11.0
-5555.5557	-400.0	1	1	400.0	400.0	0	1	1	148.09766	105.25374	1	0.222	-0.237	-4.244	-4.18	11.0
-5555.5557	-400.0	1	1	400.0	400.0	0	1	1	148.09766	105.25374	1	0.222	-0.248	-4.339	-4.278	11.0
-5555.5557	-400.0	1	1	400.0	400.0	0	1	1	148.09766	105.25374	1	0.221	-0.26	-4.507	-4.453	11.0
-5555.5557	-400.0	1	1	400.0	400.0	0	1	1	148.09766	105.25374	1	0.221	-0.271	-4.456	-4.453	11.0
-5555.5557	-400.0	1	1	400.0	400.0	0	1	1	148.09766	105.25374	1	0.221	-0.283	-4.602	-4.604	11.0
-5555.5557	-400.0	1	1	400.0	400.0	0	1	1	148.09766	105.25374	1	0.221	-0.293	-4.626	-4.672	11.0
-5555.5557	-400.0	1	1	400.0	400.0	0	1	1	148.09766	105.25374	1	0.221	-0.303	-4.751	-4.672	11.0
-5555.5557	-400.0	1	1	400.0	400.0	0	1	1	148.09766	105.25374	1	0.221	-0.311	-4.764	-4.793	11.0
-5555.5557	-400.0	1	1	400.0	400.0	0	1	1	148.09766	105.25374	1	0.221	-0.319	-4.792	-4.793	11.0
-5555.5557	-400.0	1	1	400.0	400.0	0	1	1	148.09766	105.25374	1	0.221	-0.327	-4.933	-4.847	11.0
-5555.5557	-400.0	1	1	400.0	400.0	0	1	1	148.09766	105.25374	1	0.221	-0.335	-4.985	-4.945	11.0
-5555.5557	-400.0	1	1	400.0	400.0	0	1	1	148.09766	105.25374	1	0.221	-0.343	-4.947	-4.945	11.0
-5555.5557	-400.0	1	1	400.0	400.0	0	1	1	148.09766	105.25374	1	0.221	-0.349	-4.98	-4.988	11.0
-5555.5557	-400.0	1	1	400.0	400.0	0	1	1	148.09766	105.25374	1	0.221	-0.355	-5.036	-5.067	11.0
-5555.5557	-400.0	1	1	400.0	400.0	0	1	1	148.09766	105.25374	1	0.221	-0.361	-5.034	-5.067	11.0
-5555.5557	-400.0	1	1	400.0	400.0	0	1	1	148.09766	105.25374	1	0.221	-0.366	-5.124	-5.134	11.0
-5555.5557	-400.0	1	1	400.0	400.0	0	1	1	148.09766	105.25374	1	0.221	-0.372	-5.091	-5.134	11.0
-5555.5557	-400.0	1	1	400.0	400.0	0	1	1	148.09766	105.25374	1	0.221	-0.377	-5.215	-5.165	11.0
-5555.5557	-400.0	1	1	400.0	400.0	0	1	1	148.09766	105.25374	1	0.221	-0.383	-5.224	-5.218	11.0
-5555.5557	-400.0	1	1	400.0	400.0	0	1	1	148.09766	105.25374	1	0.221	-0.387	-5.231	-5.218	11.0
-5555.5557	-400.0	1	1	400.0	400.0	0	1	1	148.09766	105.25374	1	0.221	-0.391	-5.216	-5.244	11.0
-5555.5557	-400.0	1	1	400.0	400.0	0	1	1	148.09766	105.25374	1	0.221	-0.395	-5.307	-5.286	11.0
-5555.5557	-400.0	1	1	400.0	400.0	0	1	1	148.09766	105.25374	1	0.221	-0.4	-5.27	-5.286	11.0
-5555.5557	-400.0	1	1	400.0	400.0	0	1	1	148.09766	105.25374	1	0.221	-0.403	-5.302	-5.306	11.0
-5555.5557	-400.0	1	1	400.0	400.0	0	1	1	148.09766	105.25374	1	0.221	-0.405	-5.289	-5.306	11.0
-5555.5557	-400.0	1	1	400.0	400.0	0	1	1	148.09766	105.25374	1	0.221	-0.408	-5.292	-5.34	11.0
-5555.5557	-400.0	1	1	400.0	400.0	0	1	1	148.09766	105.25374	1	0.221	-0.411	-5.393	-5.356	11.0
-5555.5557	-400.0	1	1	400.0	400.0	0	1	1	148.09766	105.25374	1	0.221	-0.414	-5.186	-5.356	11.0
-5555.5557	-400.0	1	1	400.0	400.0	0	1	1	148.09766	105.25374	1	0.221	-0.418	-5.375	-5.384	11.0
-5555.5557	-400.0	1	1	400.0	400.0	0	1	1	148.09766	105.25374	1	0.221	-0.422	-5.4	-5.397	11.0
-5555.5557	-400.0	1	1	400.0	400.0	0	1	1	148.09766	105.25374	1	0.221	-0.423	-5.282	-5.397	11.0
-5555.5557	-400.0	1	1	400.0	400.0	0	1	1	148.09766	105.25374	1	0.22	-0.424	-5.253	-5.419	11.0
-5555.5557	-400.0	1	1	400.0	400.0	0	1	1	148.09766	105.25374	1	0.22	-0.426	-5.4	-5.419	11.0
-5555.5557	-400.0	1	1	400.0	400.0	0	1	1	148.09766	105.25374	1	0.22	-0.428	-5.466	-5.438	11.0
-5555.5557	-400.0	1	1	400.0	400.0	0	1	1	148.09766	105.25374	1	0.22	-0.43	-5.399	-5.447	11.0
-5555.5557	-400.0	1	1	400.0	400.0	0	1	1	148.09766	105.25374	1	0.22	-0.432	-5.459	-5.447	11.0
-5555.5557	-400.0	1	1	400.0	400.0	0	1	1	148.09766	105.25374	1	0.22	-0.434	-5.461	-5.455	11.0
-5555.5557	-400.0	1	1	400.0	400.0	0	1	1	148.09766	105.25374	1	0.22	-0.436	-5.44	-5.47	11.0
-5555.5557	-400.0	1	1	400.0	400.0	0	1	1	148.09766	105.25374	1	0.22	-0.438	-5.424	-5.47	11.0
-5555.5557	-400.0	1	1	400.0	400.0	0	1	1	148.09766	105.25374	1	0.22	-0.44	-5.532	-5.476	11.0
-5555.5557	-400.0	1	1	400.0	400.0	0	1	1	148.09766	105.25374	1	0.22	-0.441	-5.484	-5.476	11.0
-5555.5557	-400.0	1	1	400.0	400.0	0	1	1	148.09766	105.25374	1	0.22	-0.441	-5.536	-5.488	11.0
-5555.5557	-400.0	1	1	400.0	400.0	0	1	1	148.09766	105.25374	1	0.22	-0.441	-5.436	-5.498	11.0
-5555.5557	-400.0	1	1	400.0	400.0	0	1	1	148.09766	105.25374	1	0.22	-0.441	-5.515	-5.498	11.0
-5555.5557	-400.0	1	1	400.0	400.0	0	1	1	148.09766	105.25374	1	0.22	-0.441	-5.488	-5.502	11.0
-5555.5557	-400.0	1	1	400.0	400.0	0	1	1	148.09766	105.25374	1	0.22	-0.441	-5.533	-5.502	11.0
-5555.5557	-400.0	1	1	400.0	400.0	0	1	1	148.09766	105.25374	1	0.22	-0.441	-5.551	-5.51	11.0
-5555.5557	-400.0	1	1	400.0	400.0	0	1	1	148.09766	105.25374	1	0.22	-0.441	-5.527	-5.514	11.0
-5555.5557	-400.0	1	1	400.0	400.0	0	1	1	148.09766	105.25374	1	0.22	-0.441	-5.516	-5.514	11.0
-5555.5557	-400.0	1	1	400.0	400.0	0	1	1	148.09766	105.25374	1	0.22	-0.441	-5.519	-5.521	11.0
-5555.5557	-400.0	1	1	400.0	400.0	0	1	1	148.09766	105.25374	1	0.22	-0.441	-5.481	-5.523	11.0
-5555.5557	-400.0	1	1	400.0	400.0	0	1	1	148.09766	105.25374	1	0.22	-0.442	-5.5	-5.523	11.0
-5555.5557	-400.0	1	1	400.0	400.0	0	1	1	148.09766	105.25374	1	0.22	-0.442	-5.514	-5.529	11.0
-5555.5557	-400.0	1	1	400.0	400.0	0	1	1	148.09766	105.25374	1	0.22	-0.442	-5.528	-5.531	11.0
-5555.5557	-400.0	1	1	400.0	400.0	0	1	1	148.09766	105.25374	1	0.22	-0.442	-5.362	-5.531	11.0
-5555.5557	-400.0	1	1	400.0	400.0	0	1	1	148.09766	105.25374	1	0.22	-0.442	-5.615	-5.535	11.0
-5555.5557	-400.0	1	1	400.0	400.0	1	1	1	148.09766	105.25374	1	0.22	-0.443	-5.574	-5.535	11.0
-5555.5557	-400.0	1	1	400.0	400.0	1	1	1	148.09766	105.25374	1	0.22	-0.445	-5.692	-5.537	11.0
-5555.5557	-400.0	1	1	400.0	400.0	1	1	1	148.09766	105.25374	1	0.22	-0.446	-5.552	-5.541	11.0
-5555.5557	-400.0	1	1	400.0	400.0	1	1	1	148.09766	105.25374	1	0.22	-0.447	-5.564	-5.541	11.0
-5555.5557	-400.0	1	1	400.0	400.0	1	1	1	148.09766	105.25374	1	0.22	-0.449	-5.698	-5.542	11.0
-5555.5557	-400.0	1	1	400.0	400.0	1	1	1	148.09766	105.25374	1	0.22	-0.449	-5.53	-5.542	11.0
-5555.5557	-400.0	1	1	400.0	400.0	1	1	1	148.09766	105.25374	1	0.22	-0.45	-5.582	-5.544	11.0
-5555.5557	-400.0	1	1	400.0	400.0	1	1	1	148.09766	105.25374	1	0.22	-0.452	-5.584	-5.547	11.0
-5555.5557	-400.0	1	1	400.0	400.0	1	1	1	148.09766	105.25374	1	0.22	-0.454	-5.652	-5.547	11.0
-5555.5557	-400.0	1	1	400.0	400.0	1	1	1	148.09766	105.25374	1	0.22	-0.454	-5.518	-5.548	11.0
-5555.5557	-400.0	1	1	400.0	400.0	1	1	1	148.09766	105.25374	1	0.22	-0.455	-5.556	-5.55	11.0
-5555.5557	-400.0	1	1	400.0	400.0	1	1	1	148.09766	105.25374	1	0.22	-0.455	-5.538	-5.55	11.0
-5555.5557	-400.0	1	1	400.0	400.0	1	1	1	148.09766	105.25374	1	0.22	-0.456	-5.577	-5.55	11.0
-5555.5557	-400.0	1	1	400.0	400.0	1	1	1	148.09766	105.25374	1	0.22	-0.456	-5.555	-5.55	11.0
-5555.5557	-400.0	1	1	400.0	400.0	1	1	1	148.09766	105.25374	1	0.22	-0.457	-5.515	-5.552	11.0
-5555.5557	-400.0	1	1	400.0	400.0	1	1	1	148.09766	105.25374	1	0.22	-0.459	-5.562	-5.553	11.0
-5555.5557	-400.0	1	1	400.0	400.0	1	1	1	148.09766	105.25374	1	0.22	-0.46	-5.573	-5.553	11.0
-5555.5557	-400.0	1	1	400.0	400.0	1	1	1	148.09766	105.25374	1	0.22	-0.461	-5.571	-5.554	11.0
-5555.5557	-400.0	1	1	400.0	400.0	1	1	1	148.09766	105.25374	1	0.22	-0.46	-5.493	-5.554	11.0
-5555.5557	-400.0	1	1	400.0	400.0	1	1	1	148.09766	105.25374	1	0.22	-0.461	-5.567	-5.554	11.0
-5555.5557	-400.0	1	1	400.0	400.0	1	1	1	148.09766	105.25374	1	0.22	-0.461	-5.581	-5.555	11.0
-5555.5557	-400.0	1	1	400.0	400.0	1	1	1	148.09766	105.25374	1	0.22	-0.46	-5.533	-5.556	11.0
-5555.5557	-400.0	1	1	400.0	400.0	1	1	1	148.09766	105.25374	1	0.22	-0.46	-5.554	-5.556	11.0
-5555.5557	-400.0	1	1	400.0	400.0	1	1	1	148.09766	105.25374	1	0.22	-0.46	-5.533	-5.556	11.0
-5555.5557	-400.0	1	1	400.0	400.0	1	1	1	148.09766	105.25374	1	0.22	-0.461	-5.607	-5.556	11.0
-5555.5557	-400.0	1	1	400.0	400.0	1	1	1	148.09766	105.25374	1	0.22	-0.46	-5.54	-5.557	11.0
-5555.5557	-400.0	1	1	400.0	400.0	1	1	1	148.09766	105.25374	1	0.22	-0.46	-5.546	-5.557	11.0
-5555.5557	-400.0	1	1	400.0	400.0	1	1	1	148.09766	105.25374	1	0.22	-0.461	-5.571	-5.557	11.0
-5555.5557	-400.0	1	1	400.0	400.0	1	1	1	148.09766	105.25374	1	0.22	-0.46	-5.545	-5.559	11.0
-5555.5557	-400.0	1	1	400.0	400.0	1	1	1	148.09766	105.25374	1	0.22	-0.461	-5.578	-5.559	11.0
-5555.5557	-400.0	1	1	400.0	400.0	1	1	1	148.09766	105.25374	1	0.22	-0.46	-5.546	-5.559	11.0
-5555.5557	-400.0	1	1	400.0	400.0	1	1	1	148.09766	105.25374	1	0.22	-0.46	-5.48	-5.56	11.0
-5555.5557	-400.0	1	1	400.0	400.0	1	1	1	148.09766	105.25374	1	0.22	-0.461	-5.592	-5.56	11.0
-5555.5557	-400.0	1	1	400.0	400.0	1	1	1	148.09766	105.25374	1	0.22	-0.46	-5.534	-5.56	11.0
-5555.5557	-400.0	1	1	400.0	400.0	1	1	1	148.09766	105.25374	1	0.22	-0.461	-5.519	-5.56	11.0
-5555.5557	-400.0	1	1	400.0	400.0	1	1	1	148.09766	105.25374	1	0.22	-0.46	-5.532	-5.56	11.0
-5555.5557	-400.0	1	1	400.0	400.0	1	1	1	148.09766	105.25374	1	0.22	-0.461	-5.591	-5.56	11.0
-5555.5557	-400.0	1	1	400.0	400.0	1	1	1	148.09766	105.25374	1	0.22	-0.461	-5.563	-5.56	11.0
-5555.5557	-400.0	1	1	400.0	400.0	1	1	1	148.09766	105.25374	1	0.22	-0.46	-5.534	-5.56	11.0
-5555.5557	-400.0	1	1	400.0	400.0	1	1	1	148.09766	105.25374	1	0.22	-0.46	-5.546	-5.56	11.0
-5555.5557	-400.0	1	1	400.0	400.0	1	1	1	148.09766	105.25374	1	0.22	-0.461	-5.614	-5.56	11.0
-5555.5557	-400.0	1	1	400.0	400.0	1	1	1	148.09766	105.25374	1	0.22	-0.461	-5.572	-5.56	11.0
-5555.5557	-400.0	1	1	400.0	400.0	1	1	1	148.09766	105.25374	1	0.22	-0.461	-5.618	-5.56	11.0
-5555.5557	-400.0	1	1	400.0	400.0	1	1	1	148.09766	105.25374	1	0.22	-0.461	-5.584	-5.56	11.0
-5555.5557	-400.0	1	1	400.0	400.0	1	1	1	148.09766	105.25374	1	0.22	-0.461	-5.619	-5.56	11.0
-5555.5557	-400.0	1	1	400.0	400.0	1	1	1	148.09766	105.25374	1	0.22	-0.461	-5.584	-5.56	11.0
-5555.5557	-400.0	1	1	400.0	400.0	1	1	1	148.09766	105.25374	1	0.22	-0.461	-5.583	-5.56	11.0
-5555.5557	-400.0	1	1	400.0	400.0	1	1	1	148.09766	105.25374	1	0.22	-0.461	-5.579	-5.56	11.0
-5555.5557	-400.0	1	1	400.0	400.0	1	1	1	148.09766	105.25374	1	0.22	-0.46	-5.546	-5.56	11.0
-5555.5557	-400.0	1	1	400.0	400.0	1	1	1	148.09766	105.25374	1	0.22	-0.46	-5.551	-5.561	11.0
-5555.5557	-400.0	1	1	400.0	400.0	1	1	1	148.09766	105.25374	1	0.22	-0.461	-5.592	-5.561	11.0
-5555.5557	-400.0	1	1	400.0	400.0	1	1	1	148.09766	105.25374	1	0.22	-0.461	-5.597	-5.561	11.0
-5555.5557	-400.0	1	1	400.0	400.0	1	1	1	148.09766	105.25374	1	0.22	-0.461	-5.618	-5.561	11.0
-5555.5557	-400.0	1	1	400.0	400.0	1	1	1	148.09766	105.25374	1	0.22	-0.46	-5.546	-5.561	11.0
-5555.5557	-400.0	1	1	400.0	400.0	1	1	1	148.09766	105.25374	1	0.22	-0.46	-5.553	-5.561	11.0
-5555.5557	-400.0	1	1	400.0	400.0	1	1	1	148.09766	105.25374	1	0.22	-0.461	-5.57	-5.561	11.0
-5555.5557	-400.0	1	1	400.0	400.0	1	1	1	148.09766	105.25374	1	0.22	-0.46	-5.532	-5.561	11.0
-5555.5557	-400.0	1	1	400.0	400.0	1	1	1	148.09766	105.25374	1	0.22	-0.461	-5.635	-5.561	11.0
-5555.5557	-400.0	1	1	400.0	400.0	1	1	1	148.09766	105.25374	1	0.22	-0.46	-5.366	-5.561	11.0
-5555.5557	-400.0	1	1	400.0	400.0	1	1	1	148.09766	105.25374	1	0.22	-0.46	-5.551	-5.561	11.0
-5555.5557	-400.0	1	1	400.0	400.0	1	1	1	148.09766	105.25374	1	0.22	-0.461	-5.557	-5.561	11.0
-5555.5557	-400.0	1	1	400.0	400.0	1	1	1	148.09766	105.25374	1	0.22	-0.46	-5.55	-5.561	11.0
-5555.5557	-400.0	1	1	400.0	400.0	1	1	1	148.09766	105.25374	1	0.22	-0.461	-5.557	-5.561	11.0
-5555.5557	-400.0	1	1	400.0	400.0	1	1	1	148.09766	105.25374	1	0.22	-0.46	-5.544	-5.561	11.0
-5555.5557	-400.0	1	1	400.0	400.0	1	1	1	148.09766	105.25374	1	0.22	-0.461	-5.57	-5.561	11.0
-5555.5557	-400.0	1	1	400.0	400.0	1	1	1	148.09766	105.25374	1	0.22	-0.461	-5.564	-5.561	11.0
-5555.5557	-400.0	1	1	400.0	400.0	1	1	1	148.09766	105.25374	1	0.22	-0.46	-5.523	-5.561	11.0
-5555.5557	-400.0	1	1	400.0	400.0	1	1	1	148.09766	105.25374	1	0.22	-0.46	-5.361	-5.561	11.0
-5555.5557	-400.0	1	1	400.0	400.0	1	1	1	148.09766	105.25374	1	0.22	-0.461	-5.629	-5.561	11.0
-5555.5557	-400.0	1	1	400.0	400.0	1	1	1	148.09766	105.25374	1	0.22	-0.461	-5.576	-5.561	11.0
-5555.5557	-400.0	1	1	400.0	400.0	1	1	1	148.09766	105.25374	1	0.22	-0.461	-5.574	-5.561	11.0
-5555.5557	-400.0	1	1	400.0	400.0	1	1	1	148.09766	105.25374	1	0.22	-0.46	-5.553	-5.561	11.0
-5555.5557	-400.0	1	1	400.0	400.0	1	1	1	148.09766	105.25374	1	0.22	-0.46	-5.503	-5.561	11.0
-5555.5557	-400.0	1	1	400.0	400.0	1	1	1	148.09766	105.25374	1	0.22	-0.461	-5.615	-5.561	11.0
-5555.5557	-400.0	1	1	400.0	400.0	1	1	1	148.09766	105.25374	1	0.22	-0.46	-5.53	-5.561	11.0
-5555.5557	-400.0	1	1	400.0	400.0	1	1	1	148.09766	105.25374	1	0.22	-0.46	-5.523	-5.561	11.0
-5555.5557	-400.0	1	1	400.0	400.0	1	1	1	148.09766	105.25374	1	0.22	-0.46	-5.543	-5.561	11.0
-5555.5557	-400.0	1	1	400.0	400.0	1	1	1	148.09766	105.25374	1	0.22	-0.46	-5.543	-5.561	11.0
-5555.5557	-400.0	1	1	400.0	400.0	1	1	1	148.09766	105.25374	1	0.22	-0.46	-5.542	-5.561	11.0
-5555.5557	-400.0	1	1	400.0	400.0	1	1	1	148.09766	105.25374	1	0.22	-0.46	-5.482	-5.561	11.0
-5555.5557	-400.0	1	1	400.0	400.0	1	1	1	148.09766	105.25374	1	0.22	-0.46	-5.535	-5.561	11.0
-5555.5557	-400.0	1	1	400.0	400.0	1	1	1	148.09766	105.25374	1	0.22	-0.461	-5.602	-5.561	11.0
-5555.5557	-400.0	1	1	400.0	400.0	1	1	1	148.09766	105.25374	1	0.22	-0.461	-5.575	-5.561	11.0
-5555.5557	-400.0	1	1	400.0	400.0	1	1	1	148.09766	105.25374	1	0.22	-0.461	-5.563	-5.561	11.0
-5555.5557	-400.0	1	1	400.0	400.0	1	1	1	148.09766	105.25374	1	0.22	-0.461	-5.564	-5.561	11.0
-5555.5557	-400.0	1	1	400.0	400.0	1	1	1	148.09766	105.25374	1	0.22	-0.461	-5.562	-5.561	11.0
-5555.5557	-400.0	1	1	400.0	400.0	1	1	1	148.09766	105.25374	1	0.22	-0.461	-5.582	-5.561	11.0
-5555.5557	-400.0	1	1	400.0	400.0	1	1	1	148.09766	105.25374	1	0.22	-0.461	-5.648	-5.561	11.0
-5555.5557	-400.0	1	1	400.0	400.0	1	1	1	148.09766	105.25374	1	0.22	-0.461	-5.563	-5.561	11.0
-5555.5557	-400.0	1	1	400.0	400.0	1	1	1	148.09766	105.25374	1	0.22	-0.461	-5.577	-5.561	11.0
-5555.5557	-400.0	1	1	400.0	400.0	1	1	1	148.09766	105.25374	1	0.22	-0.46	-5.442	-5.561	11.0
-5555.5557	-400.0	1	1	400.0	400.0	1	1	1	148.09766	105.25374	1	0.22	-0.46	-5.555	-5.561	11.0
-5555.5557	-400.0	1	1	400.0	400.0	1	1	1	148.09766	105.25374	1	0.22	-0.461	-5.561	-5.561	11.0
-5555.5557	-400.0	1	1	400.0	400.0	1	1	1	148.09766	105.25374	1	0.22	-0.46	-5.378	-5.561	11.0
-5555.5557	-400.0	1	1	400.0	400.0	1	1	1	148.09766	105.25374	1	0.22	-0.461	-5.569	-5.561	11.0
-5555.5557	-400.0	1	1	400.0	400.0	1	1	1	148.09766	105.25374	1	0.22	-0.46	-5.543	-5.561	11.0
-5555.5557	-400.0	1	1	400.0	400.0	1	1	1	148.09766	105.25374	1	0.22	-0.46	-5.542	-5.561	11.0
-5555.5557	-400.0	1	1	400.0	400.0	1	1	1	148.09766	105.25374	1	0.22	-0.46	-5.556	-5.561	11.0
-5555.5557	-400.0	1	1	400.0	400.0	1	1	1	148.09766	105.25374	1	0.22	-0.461	-5.575	-5.561	11.0
-5555.5557	-400.0	1	1	400.0	400.0	1	1	1	148.09766	105.25374	1	0.22	-0.461	-5.568	-5.561	11.0
-5555.5557	-400.0	1	1	400.0	400.0	1	1	1	148.09766	105.25374	1	0.22	-0.461	-5.601	-5.561	11.0
-5555.5557	-400.0	1	1	400.0	400.0	1	1	1	148.09766	105.25374	1	0.22	-0.46	-5.556	-5.561	11.0
-5555.5557	-400.0	1	1	400.0	400.0	1	1	1	148.09766	105.25374	1	0.22	-0.46	-5.337	-5.561	11.0
-5555.5557	-400.0	1	1	400.0	400.0	1	1	1	148.09766	105.25374	1	0.22	-0.461	-5.68	-5.561	11.0
-5555.5557	-400.0	1	1	400.0	400.0	1	1	1	148.09766	105.25374	1	0.22	-0.461	-5.601	-5.561	11.0
-5555.5557	-400.0	1	1	400.0	400.0	1	1	1	148.09766	105.25374	1	0.22	-0.46	-5.521	-5.561	11.0
-5555.5557	-400.0	1	1	400.0	400.0	1	1	1	148.09766	105.25374	1	0.22	-0.46	-5.548	-5.561	11.0
-5555.5557	-400.0	1	1	400.0	400.0	1	1	1	148.09766	105.25374	1	0.22	-0.46	-5.554	-5.561	11.0
-5555.5557	-400.0	1	1	400.0	400.0	1	1	1	148.09766	105.25374	1	0.22	-0.46	-5.403	-5.561	11.0
-5555.5557	-400.0	1	1	400.0	400.0	1	1	1	148.09766	105.25374	1	0.22	-0.46	-5.542	-5.561	11.0
-5555.5557	-400.0	1	1	400.0	400.0	1	1	1	148.09766	105.25374	1	0.22	-0.461	-5.66	-5.561	11.0
-5555.5557	-400.0	1	1	400.0	400.0	1	1	1	148.09766	105.25374	1	0.22	-0.461	-5.561	-5.561	11.0
-5555.5557	-400.0	1	1	400.0	400.0	1	1	1	148.09766	105.25374	1	0.22	-0.461	-5.595	-5.561	11.0
-5555.5557	-400.0	1	1	400.0	400.0	1	1	1	148.09766	105.25374	1	0.22	-0.46	-5.548	-5.561	11.0
-5555.5557	-400.0	1	1	400.0	400.0	1	1	1	148.09766	105.25374	1	0.22	-0.46	-5.502	-5.561	11.0
-5555.5557	-400.0	1	1	400.0	400.0	1	1	1	148.09766	105.25374	1	0.22	-0.46	-5.555	-5.561	11.0
-5555.5557	-400.0	1	1	400.0	400.0	1	1	1	148.09766	105.25374	1	0.22	-0.46	-5.534	-5.561	11.0
-5555.5557	-400.0	1	1	400.0	400.0	1	1	1	148.09766	105.25374	1	0.22	-0.461	-5.56	-5.561	11.0
-5555.5557	-400.0	1	1	400.0	400.0	1	1	1	148.09766	105.25374	1	0.22	-0.46	-5.541	-5.561	11.0
-5555.5557	-400.0	1	1	400.0	400.0	1	1	1	148.09766	105.25374	1	0.22	-0.461	-5.561	-5.561	11.0
-5555.5557	-400.0	1	1	400.0	400.0	1	1	1	148.09766	105.25374	1	0.22	-0.46	-5.548	-5.561	11.0
-5555.5557	-400.0	1	1	400.0	400.0	1	1	1	148.09766	105.25374	1	0.22	-0.461	-5.568	-5.561	11.0
-5555.5557	-400.0	1	1	400.0	400.0	1	1	1	148.09766	105.25374	1	0.22	-0.461	-5.641	-5.561	11.0
-5555.5557	-400.0	1	1	400.0	400.0	1	1	1	148.09766	105.25374	1	0.22	-0.461	-5.601	-5.561	11.0
-5555.5557	-400.0	1	1	400.0	400.0	1	1	1	148.09766	105.25374	1	0.22	-0.46	-5.521	-5.561	11.0
-5555.5557	-400.0	1	1	400.0	400.0	1	1	1	148.09766	105.25374	1	0.22	-0.46	-5.554	-5.561	11.0
-5555.5557	-400.0	1	1	400.0	400.0	1	1	1	148.09766	105.25374	1	0.22	-0.461	-5.578	-5.561	11.0
-5555.5557	-400.0	1	1	400.0	400.0	1	1	1	148.09766	105.25374	1	0.22	-0.46	-5.555	-5.561	11.0
-5555.5557	-400.0	1	1	400.0	400.0	1	1	1	148.09766	105.25374	1	0.22	-0.46	-5.548	-5.561	11.0
0.0	0.0	1	1	400.0	400.0	1	1	1	148.09766	105.25374	0	0.22	-0.461	-5.608	-5.561	11.0
0.0	0.0	1	1	400.0	400.0	1	1	1	148.09766	105.25374	0	0.22	-0.46	-5.555	-5.561	11.0
0.0	0.0	1	1	400.0	400.0	1	1	1	148.09766	105.25374	0	0.22	-0.461	-5.575	-5.561	11.0
0.0	0.0	1	1	400.0	400.0	1	1	1	148.09766	105.25374	0	0.22	-0.458	-5.189	-5.168	11.0
0.0	0.0	1	1	400.0	400.0	1	1	1	148.09766	105.25374	0	0.22	-0.456	-5.116	-4.803	11.0
0.0	0.0	1	1	400.0	400.0	1	1	1	148.09766	105.25374	0	0.22	-0.451	-4.725	-4.803	11.0
0.0	0.0	1	1	400.0	400.0	1	1	1	148.09766	105.25374	0	0.22	-0.441	-4.18	-4.147	11.0
0.0	0.0	1	1	400.0	400.0	1	1	1	148.09766	105.25374	0	0.22	-0.432	-4.143	-4.147	11.0
0.0	0.0	1	1	400.0	400.0	1	1	1	148.09766	105.25374	0	0.22	-0.421	-3.791	-3.854	11.0
0.0	0.0	1	1	400.0	400.0	1	1	1	148.09766	105.25374	0	0.22	-0.406	-3.321	-3.328	11.0
0.0	0.0	1	1	400.0	400.0	1	1	1	148.09766	105.25374	0	0.22	-0.394	-3.202	-3.328	11.0
0.0	0.0	1	1	400.0	400.0	1	1	1	148.09766	105.25374	0	0.22	-0.378	-2.858	-2.874	11.0
0.0	0.0	1	1	400.0	400.0	1	1	1	148.09766	105.25374	0	0.221	-0.365	-2.8	-2.671	11.0
0.0	0.0	1	1	400.0	400.0	1	1	1	148.09766	105.25374	0	0.221	-0.351	-2.656	-2.671	11.0
0.0	0.0	1	1	400.0	400.0	1	1	1	148.09766	105.25374	0	0.221	-0.335	-2.321	-2.306	11.0
0.0	0.0	1	1	400.0	400.0	1	1	1	148.09766	105.25374	0	0.221	-0.321	-2.25	-2.306	11.0
0.0	0.0	1	1	400.0	400.0	1	1	1	148.09766	105.25374	0	0.221	-0.306	-2.107	-2.143	11.0
0.0	0.0	1	1	400.0	400.0	1	1	1	148.09766	105.25374	0	0.221	-0.291	-1.83	-1.85	11.0
0.0	0.0	1	1	400.0	400.0	1	1	1	148.09766	105.25374	0	0.221	-0.277	-1.879	-1.85	11.0
0.0	0.0	1	1	400.0	400.0	1	1	1	148.09766	105.25374	0	0.221	-0.263	-1.577	-1.598	11.0
0.0	0.0	1	1	400.0	400.0	1	1	1	148.09766	105.25374	0	0.222	-0.25	-1.552	-1.485	11.0
0.0	0.0	1	1	400.0	400.0	1	1	1	148.09766	105.25374	0	0.222	-0.238	-1.475	-1.485	11.0
0.0	0.0	1	1	400.0	400.0	1	1	1	148.09766	105.25374	0	0.222	-0.225	-1.307	-1.282	11.0
0.0	0.0	1	1	400.0	400.0	1	1	1	148.09766	105.25374	0	0.222	-0.214	-1.335	-1.282	11.0
0.0	0.0	1	1	400.0	400.0	1	1	1	148.09766	105.25374	0	0.222	-0.202	-1.177	-1.191	11.0
0.0	0.0	1	1	400.0	400.0	1	1	1	148.09766	105.25374	0	0.222	-0.191	-1.002	-1.029	11.0
0.0	0.0	1	1	400.0	400.0	1	1	1	148.09766	105.25374	0	0.222	-0.181	-1.068	-1.029	11.0
0.0	0.0	1	1	400.0	400.0	1	1	1	148.09766	105.25374	0	0.222	-0.17	-0.948	-0.888	11.0
0.0	0.0	1	1	400.0	400.0	1	1	1	148.09766	105.25374	0	0.222	-0.16	-0.933	-0.825	11.0
0.0	0.0	1	1	400.0	400.0	1	1	1	148.09766	105.25374	0	0.222	-0.152	-0.76	-0.825	11.0
0.0	0.0	1	1	400.0	400.0	1	1	1	148.09766	105.25374	0	0.222	-0.142	-0.732	-0.712	11.0
0.0	0.0	1	1	400.0	400.0	1	1	1	148.09766	105.25374	0	0.222	-0.133	-0.705	-0.712	11.0
0.0	0.0	1	1	400.0	400.0	1	1	1	148.09766	105.25374	0	0.222	-0.125	-0.625	-0.662	11.0
0.0	0.0	1	1	400.0	400.0	1	1	1	148.09766	105.25374	0	0.222	-0.116	-0.455	-0.571	11.0
0.0	0.0	1	1	400.0	400.0	1	1	1	148.09766	105.25374	0	0.223	-0.11	-0.584	-0.571	11.0
0.0	0.0	1	1	400.0	400.0	1	1	1	148.09766	105.25374	0	0.223	-0.104	-0.531	-0.531	11.0
0.0	0.0	1	1	400.0	400.0	1	1	1	148.09766	105.25374	0	0.223	-0.098	-0.511	-0.458	11.0
0.0	0.0	1	1	400.0	400.0	1	1	1	148.09766	105.25374	0	0.223	-0.092	-0.435	-0.458	11.0
0.0	0.0	1	1	400.0	400.0	1	1	1	148.09766	105.25374	0	0.223	-0.086	-0.457	-0.426	11.0
0.0	0.0	1	1	400.0	400.0	1	1	1	148.09766	105.25374	0	0.223	-0.08	-0.413	-0.426	11.0
0.0	0.0	1	1	400.0	400.0	1	1	1	148.09766	105.25374	0	0.223	-0.075	-0.231	-0.368	11.0
0.0	0.0	1	1	400.0	400.0	1	1	1	148.09766	105.25374	0	0.223	-0.071	-0.339	-0.341	11.0
0.0	0.0	1	1	400.0	400.0	1	1	1	148.09766	105.25374	0	0.223	-0.067	-0.351	-0.341	11.0
0.0	0.0	1	1	400.0	400.0	1	1	1	148.09766	105.25374	0	0.223	-0.063	-0.313	-0.295	11.0
0.0	0.0	1	1	400.0	400.0	1	1	1	148.09766	105.25374	0	0.223	-0.059	-0.308	-0.274	11.0
0.0	0.0	1	1	400.0	400.0	1	1	1	148.09766	105.25374	0	0.223	-0.057	-0.268	-0.274	11.0
0.0	0.0	1	1	400.0	400.0	1	1	1	148.09766	105.25374	0	0.223	-0.054	-0.303	-0.236	11.0
0.0	0.0	1	1	400.0	400.0	1	1	1	148.09766	105.25374	0	0.223	-0.05	-0.246	-0.236	11.0
0.0	0.0	1	1	400.0	400.0	1	1	1	148.09766	105.25374	0	0.223	-0.046	-0.185	-0.204	11.0
0.0	0.0	1	1	400.0	400.0	1	1	1	148.09766	105.25374	0	0.223	-0.042	-0.215	-0.189	11.0
0.0	0.0	1	1	400.0	400.0	1	1	1	148.09766	105.25374	0	0.223	-0.039	-0.167	-0.189	11.0
0.0	0.0	1	1	400.0	400.0	1	1	1	148.09766	105.25374	0	0.223	-0.037	-0.185	-0.163	11.0
0.0	0.0	1	1	400.0	400.0	1	1	1	148.09766	105.25374	0	0.223	-0.035	-0.135	-0.152	11.0
0.0	0.0	1	1	400.0	400.0	1	1	1	148.09766	105.25374	0	0.223	-0.032	0.015	-0.152	11.0
0.0	0.0	1	1	400.0	400.0	1	1	1	148.09766	105.25374	0	0.223	-0.031	-0.137	-0.131	11.0
0.0	0.0	1	1	400.0	400.0	1	1	1	148.09766	105.25374	0	0.223	-0.029	-0.114	-0.131	11.0
0.0	0.0	1	1	400.0	400.0	1	1	1	148.09766	105.25374	0	0.223	-0.027	-0.122	-0.121	11.0
0.0	0.0	1	1	400.0	400.0	1	1	1	148.09766	105.25374	0	0.223	-0.025	-0.114	-0.105	11.0
0.0	0.0	1	1	400.0	400.0	1	1	1	148.09766	105.25374	0	0.223	-0.023	-0.121	-0.105	11.0
0.0	0.0	1	1	400.0	400.0	1	1	1	148.09766	105.25374	0	0.223	-0.021	-0.135	-0.09	11.0
0.0	0.0	1	1	400.0	400.0	1	1	1	148.09766	105.25374	0	0.223	-0.02	-0.102	-0.084	11.0
0.0	0.0	1	1	400.0	400.0	1	1	1	148.09766	105.25374	0	0.223	-0.02	-0.104	-0.084	11.0
0.0	0.0	1	1	400.0	400.0	1	1	1	148.09766	105.25374	0	0.223	-0.019	0.164	-0.072	11.0
0.0	0.0	1	1	400.0	400.0	1	1	1	148.09766	105.25374	0	0.223	-0.019	-0.064	-0.072	11.0
0.0	0.0	1	1	400.0	400.0	1	1	1	148.09766	105.25374	0	0.223	-0.019	-0.128	-0.067	11.0
0.0	0.0	1	1	400.0	400.0	1	1	1	148.09766	105.25374	0	0.223	-0.018	0.016	-0.058	11.0
0.0	0.0	1	1	400.0	400.0	1	1	1	148.09766	105.25374	0	0.223	-0.018	-0.114	-0.058	11.0
0.0	0.0	1	1	400.0	400.0	1	1	1	148.09766	105.25374	0	0.223	-0.018	-0.094	-0.053	11.0
0.0	0.0	1	1	400.0	400.0	1	1	1	148.09766	105.25374	0	0.224	-0.018	-0.062	-0.053	11.0
0.0	0.0	1	1	400.0	400.0	1	1	1	148.09766	105.25374	0	0.224	-0.017	-0.007	-0.046	11.0
0.0	0.0	1	1	400.0	400.0	1	1	1	148.09766	105.25374	0	0.224	-0.017	-0.024	-0.043	11.0
0.0	0.0	1	1	400.0	400.0	1	1	1	148.09766	105.25374	0	0.224	-0.017	-0.044	-0.043	11.0
0.0	0.0	1	1	400.0	400.0	1	1	1	148.09766	105.25374	0	0.224	-0.017	-0.051	-0.037	11.0
0.0	0.0	1	1	400.0	400.0	1	1	1	148.09766	105.25374	0	0.224	-0.017	-0.063	-0.034	11.0
0.0	0.0	1	1	400.0	400.0	1	1	1	148.09766	105.25374	0	0.224	-0.017	-0.016	-0.034	11.0
0.0	0.0	1	1	400.0	400.0	1	1	1	148.09766	105.25374	0	0.224	-0.017	-0.039	-0.029	11.0
0.0	0.0	1	1	400.0	400.0	1	1	1	148.09766	105.25374	0	0.224	-0.016	-0.05	-0.027	11.0
0.0	0.0	1	1	400.0	400.0	1	1	1	148.09766	105.25374	0	0.224	-0.016	-0.031	-0.027	11.0
0.0	0.0	1	1	400.0	400.0	1	1	1	148.09766	105.25374	0	0.224	-0.015	-0.042	-0.023	11.0
0.0	0.0	1	1	400.0	400.0	1	1	1	148.09766	105.25374	0	0.224	-0.015	-0.028	-0.023	11.0
0.0	0.0	1	1	400.0	400.0	1	1	1	148.09766	105.25374	0	0.224	-0.014	-0.002	-0.02	11.0
0.0	0.0	1	1	400.0	400.0	1	1	1	148.09766	105.25374	0	0.224	-0.013	-0.001	-0.018	11.0
0.0	0.0	1	1	400.0	400.0	1	1	1	148.09766	105.25374	0	0.224	-0.013	-0.094	-0.018	11.0
0.0	0.0	1	1	400.0	400.0	1	1	1	148.09766	105.25374	0	0.224	-0.012	-0.027	-0.015	11.0
0.0	0.0	1	1	400.0	400.0	1	1	1	148.09766	105.25374	0	0.224	-0.012	-0.031	-0.014	11.0
0.0	0.0	1	1	400.0	400.0	1	1	1	148.09766	105.25374	0	0.224	-0.01	0.012	-0.014	11.0
0.0	0.0	1	1	400.0	400.0	1	1	1	148.09766	105.25374	0	0.224	-0.009	-0.013	-0.012	11.0
0.0	0.0	1	1	400.0	400.0	1	1	1	148.09766	105.25374	0	0.224	-0.007	0.012	-0.012	11.0
0.0	0.0	1	1	400.0	400.0	1	1	1	148.09766	105.25374	0	0.224	-0.006	0.191	-0.011	11.0
0.0	0.0	1	1	400.0	400.0	1	1	1	148.09766	105.25374	0	0.224	-0.004	0.014	-0.009	11.0
0.0	0.0	1	1	400.0	400.0	1	1	1	148.09766	105.25374	0	0.224	-0.004	-0.017	-0.009	11.0
0.0	0.0	1	1	400.0	400.0	1	1	1	148.09766	105.25374	0	0.224	-0.002	-0.01	-0.008	11.0
0.0	0.0	1	1	400.0	400.0	1	1	1	148.09766	105.25374	0	0.224	-0.002	-0.015	-0.007	11.0
0.0	0.0	1	1	400.0	400.0	1	1	1	148.09766	105.25374	0	0.224	-0.001	-0.1	-0.007	11.0
0.0	0.0	1	1	400.0	400.0	1	1	1	148.09766	105.25374	0	0.224	0.0	0.022	-0.006	11.0
0.0	0.0	1	1	400.0	400.0	1	1	1	148.09766	105.25374	0	0.224	0.0	0.021	-0.006	11.0
0.0	0.0	1	1	400.0	400.0	1	1	1	148.09766	105.25374	0	0.224	0.0	-0.001	-0.006	11.0
0.0	0.0	1	1	400.0	400.0	1	1	1	148.09766	105.25374	0	0.224	-0.001	-0.021	-0.005	11.0
0.0	0.0	1	1	400.0	400.0	1	1	1	148.09766	105.25374	0	0.224	-0.001	-0.028	-0.005	11.0
0.0	0.0	1	1	400.0	400.0	1	1	1	148.09766	105.25374	0	0.224	0.0	0.0	-0.004	11.0
0.0	0.0	1	1	400.0	400.0	1	1	1	148.09766	105.25374	0	0.224	0.0	-0.008	-0.003	11.0
0.0	0.0	1	1	400.0	400.0	1	1	1	148.09766	105.25374	0	0.224	0.0	0.211	-0.003	11.0
0.0	0.0	1	1	400.0	400.0	1	1	1	148.09766	105.25374	0	0.224	0.0	0.106	-0.003	11.0
0.0	0.0	1	1	400.0	400.0	1	1	1	148.09766	105.25374	0	0.224	-0.001	-0.015	-0.003	11.0
0.0	0.0	1	1	400.0	400.0	1	1	1	148.09766	105.25374	0	0.224	-0.001	-0.012	-0.002	11.0
0.0	0.0	1	1	400.0	400.0	1	1	1	148.09766	105.25374	0	0.224	0.0	-0.003	-0.002	11.0
0.0	0.0	1	1	400.0	400.0	1	1	1	148.09766	105.25374	0	0.224	0.0	0.029	-0.002	11.0
0.0	0.0	1	1	400.0	400.0	1	1	1	148.09766	105.25374	0	0.224	-0.001	-0.023	-0.002	11.0
0.0	0.0	1	1	400.0	400.0	1	1	1	148.09766	105.25374	0	0.224	0.0	0.0	-0.001	11.0
0.0	0.0	1	1	400.0	400.0	1	1	1	148.09766	105.25374	0	0.224	-0.001	-0.069	-0.001	11.0
0.0	0.0	1	1	400.0	400.0	1	1	1	148.09766	105.25374	0	0.224	0.0	0.06	-0.001	11.0
0.0	0.0	1	1	400.0	400.0	1	1	1	148.09766	105.25374	0	0.224	0.0	0.014	-0.001	11.0
0.0	0.0	1	1	400.0	400.0	1	1	1	148.09766	105.25374	0	0.224	0.0	-0.006	-0.001	11.0
0.0	0.0	1	1	400.0	400.0	1	1	1	148.09766	105.25374	0	0.224	-0.001	-0.026	-0.001	11.0
0.0	0.0	1	1	400.0	400.0	1	1	1	148.09766	105.25374	0	0.224	0.0	0.017	-0.001	11.0
0.0	0.0	1	1	400.0	400.0	1	1	1	148.09766	105.25374	0	0.224	-0.001	-0.029	0.0	11.0
0.0	0.0	1	1	400.0	400.0	1	1	1	148.09766	105.25374	0	0.224	-0.001	-0.02	0.0	11.0
0.0	0.0	1	1	400.0	400.0	1	1	1	148.09766	105.25374	0	0.224	0.0	0.043	0.0	11.0
0.0	0.0	1	1	400.0	400.0	1	1	1	148.09766	105.25374	0	0.224	0.0	0.05	0.0	11.0
0.0	0.0	1	1	400.0	400.0	1	1	1	148.09766	105.25374	0	0.224	0.0	0.011	0.0	11.0
0.0	0.0	1	1	400.0	400.0	1	1	1	148.09766	105.25374	0	0.224	0.0	-0.003	0.0	11.0
0.0	0.0	1	1	400.0	400.0	1	1	1	148.09766	105.25374	0	0.224	-0.001	-0.023	0.0	11.0
0.0	0.0	1	1	400.0	400.0	1	1	1	148.09766	105.25374	0	0.224	-0.001	-0.014	0.0	11.0
0.0	0.0	1	1	400.0	400.0	1	1	1	148.09766	105.25374	0	0.224	0.0	0.013	0.0	11.0
0.0	0.0	1	1	400.0	400.0	1	1	1	148.09766	105.25374	0	0.224	0.0	-0.004	0.0	11.0
0.0	0.0	1	1	400.0	400.0	1	1	1	148.09766	105.25374	0	0.224	0.0	0.0	0.0	11.0
0.0	0.0	1	1	400.0	400.0	1	1	1	148.09766	105.25374	0	0.224	0.0	0.079	0.0	11.0
0.0	0.0	1	1	400.0	400.0	1	1	1	148.09766	105.25374	0	0.224	-0.001	-0.019	0.0	11.0
0.0	0.0	1	1	400.0	400.0	1	1	1	148.09766	105.25374	0	0.224	0.0	0.025	0.0	11.0
0.0	0.0	1	1	400.0	400.0	1	1	1	148.09766	105.25374	0	0.224	0.0	0.041	0.0	11.0
0.0	0.0	1	1	400.0	400.0	1	1	1	148.09766	105.25374	0	0.224	0.0	0.002	0.0	11.0
0.0	0.0	1	1	400.0	400.0	1	1	1	148.09766	105.25374	0	0.224	0.0	0.001	0.0	11.0
0.0	0.0	1	1	400.0	400.0	1	1	1	148.09766	105.25374	0	0.224	-0.001	-0.06	0.0	11.0
0.0	0.0	1	1	400.0	400.0	1	1	1	148.09766	105.25374	0	0.224	-0.001	-0.052	0.0	11.0
0.0	0.0	1	1	400.0	400.0	1	1	1	148.09766	105.25374	0	0.224	0.0	-0.027	0.0	11.0
0.0	0.0	1	1	400.0	400.0	1	1	1	148.09766	105.25374	0	0.224	-0.001	-0.015	0.0	11.0
0.0	0.0	1	1	400.0	400.0	1	1	1	148.09766	105.25374	0	0.224	0.0	0.015	0.0	11.0
0.0	0.0	1	1	400.0	400.0	1	1	1	148.09766	105.25374	0	0.224	0.0	0.017	0.0	11.0
0.0	0.0	1	1	400.0	400.0	1	1	1	148.09766	105.25374	0	0.224	0.0	0.0	0.0	11.0
0.0	0.0	1	1	400.0	400.0	1	1	1	148.09766	105.25374	0	0.224	0.0	0.028	0.0	11.0
0.0	0.0	1	1	400.0	400.0	1	1	1	148.09766	105.25374	0	0.224	0.0	0.047	0.0	11.0
0.0	0.0	1	1	400.0	400.0	1	1	1	148.09766	105.25374	0	0.224	0.0	0.024	0.0	11.0
0.0	0.0	1	1	400.0	400.0	1	1	1	148.09766	105.25374	0	0.224	-0.001	-0.039	0.0	11.0
0.0	0.0	1	1	400.0	400.0	1	1	1	148.09766	105.25374	0	0.224	0.0	0.004	0.0	11.0
0.0	0.0	1	1	400.0	400.0	1	1	1	148.09766	105.25374	0	0.224	-0.001	-0.046	0.0	11.0
0.0	0.0	1	1	400.0	400.0	1	1	1	148.09766	105.25374	0	0.224	0.0	0.035	0.0	11.0
0.0	0.0	1	1	400.0	400.0	1	1	1	148.09766	105.25374	0	0.224	0.0	0.002	0.0	11.0
0.0	0.0	1	1	400.0	400.0	1	1	1	148.09766	105.25374	0	0.224	-0.001	-0.014	0.0	11.0
0.0	0.0	1	1	400.0	400.0	1	1	1	148.09766	105.25374	0	0.224	0.0	0.011	0.0	11.0
0.0	0.0	1	1	400.0	400.0	1	1	1	148.09766	105.25374	0	0.224	0.0	0.027	0.0	11.0
0.0	0.0	1	1	400.0	400.0	1	1	1	148.09766	105.25374	0	0.224	-0.001	-0.013	0.0	11.0
0.0	0.0	1	1	400.0	400.0	1	1	1	148.09766	105.25374	0	0.224	0.0	0.038	0.0	11.0
0.0	0.0	1	1	400.0	400.0	1	1	1	148.09766	105.25374	0	0.224	-0.001	-0.014	0.0	11.0
0.0	0.0	1	1	400.0	400.0	1	1	1	148.09766	105.25374	0	0.224	0.0	0.026	0.0	11.0
0.0	0.0	1	1	400.0	400.0	1	1	1	148.09766	105.25374	0	0.224	-0.001	-0.07	0.0	11.0
0.0	0.0	1	1	400.0	400.0	1	1	1	148.09766	105.25374	0	0.224	0.0	0.0	0.0	11.0
0.0	0.0	1	1	400.0	400.0	1	1	1	148.09766	105.25374	0	0.224	-0.001	-0.023	0.0	11.0
0.0	0.0	1	1	400.0	400.0	1	1	1	148.09766	105.25374	0	0.224	0.0	0.033	0.0	11.0
0.0	0.0	1	1	400.0	400.0	1	1	1	148.09766	105.25374	0	0.225	0.0	-0.003	0.0	11.0
0.0	0.0	1	1	400.0	400.0	1	1	1	148.09766	105.25374	0	0.225	0.0	-0.005	0.0	11.0
0.0	0.0	1	1	400.0	400.0	1	1	1	148.09766	105.25374	0	0.225	0.0	-0.006	0.0	11.0
0.0	0.0	1	1	400.0	400.0	1	1	1	148.09766	105.25374	0	0.225	-0.001	-0.017	0.0	11.0
0.0	0.0	1	1	400.0	400.0	1	1	1	148.09766	105.25374	0	0.225	-0.001	-0.024	0.0	11.0
0.0	0.0	1	1	400.0	400.0	1	1	1	148.09766	105.25374	0	0.225	0.0	0.026	0.0	11.0
0.0	0.0	1	1	400.0	400.0	1	1	1	148.09766	105.25374	0	0.225	-0.001	-0.027	0.0	11.0
0.0	0.0	1	1	400.0	400.0	1	1	1	148.09766	105.25374	0	0.225	0.0	0.021	0.0	11.0
0.0	0.0	1	1	400.0	400.0	1	1	1	148.09766	105.25374	0	0.225	0.0	0.15	0.0	11.0
0.0	0.0	1	1	400.0	400.0	1	1	1	148.09766	105.25374	0	0.225	0.0	-0.009	0.0	11.0
0.0	0.0	1	1	400.0	400.0	1	1	1	148.09766	105.25374	0	0.225	0.0	-0.003	0.0	11.0
0.0	0.0	1	1	400.0	400.0	1	1	1	148.09766	105.25374	0	0.225	0.0	0.052	0.0	11.0
0.0	0.0	1	1	400.0	400.0	1	1	1	148.09766	105.25374	0	0.225	0.0	0.002	0.0	11.0
0.0	0.0	1	1	400.0	400.0	1	1	1	148.09766	105.25374	0	0.225	0.0	-0.01	0.0	11.0
0.0	0.0	1	1	400.0	400.0	1	1	1	148.09766	105.25374	0	0.225	0.0	-0.009	0.0	11.0
0.0	0.0	1	1	400.0	400.0	1	1	1	148.09766	105.25374	0	0.225	0.0	0.019	0.0	11.0
0.0	0.0	1	1	400.0	400.0	1	1	1	148.09766	105.25374	0	0.225	0.0	0.051	0.0	11.0
0.0	0.0	1	1	400.0	400.0	1	1	1	148.09766	105.25374	0	0.225	0.0	0.013	0.0	11.0
0.0	0.0	1	1	400.0	400.0	1	1	1	148.09766	105.25374	0	0.225	0.0	0.018	0.0	11.0
0.0	0.0	1	1	400.0	400.0	1	1	1	148.09766	105.25374	0	0.225	0.0	0.003	0.0	11.0
0.0	0.0	1	1	400.0	400.0	1	1	1	148.09766	105.25374	0	0.225	0.0	0.116	0.0	11.0
0.0	0.0	1	1	400.0	400.0	1	1	1	148.09766	105.25374	0	0.225	0.0	0.02	0.0	11.0
0.0	0.0	1	1	400.0	400.0	1	1	1	148.09766	105.25374	0	0.225	0.0	0.003	0.0	11.0
0.0	0.0	1	1	400.0	400.0	1	1	1	148.09766	105.25374	0	0.225	0.0	0.017	0.0	11.0
0.0	0.0	1	1	400.0	400.0	1	1	1	148.09766	105.25374	0	0.225	0.0	0.027	0.0	11.0
0.0	0.0	1	1	400.0	400.0	1	1	1	148.09766	105.25374	0	0.225	-0.001	-0.051	0.0	11.0
0.0	0.0	1	1	400.0	400.0	1	1	1	148.09766	105.25374	0	0.225	0.0	-0.003	0.0	11.0
0.0	0.0	1	1	400.0	400.0	1	1	1	148.09766	105.25374	0	0.225	-0.001	-0.013	0.0	11.0
0.0	0.0	1	1	400.0	400.0	1	1	1	148.09766	105.25374	0	0.225	-0.001	-0.035	0.0	11.0
0.0	0.0	1	1	400.0	400.0	1	1	1	148.09766	105.25374	0	0.225	0.0	-0.011	0.0	11.0
0.0	0.0	1	1	400.0	400.0	1	1	1	148.09766	105.25374	0	0.225	-0.001	-0.018	0.0	11.0
0.0	0.0	1	1	400.0	400.0	1	1	1	148.09766	105.25374	0	0.225	0.0	0.061	0.0	11.0
0.0	0.0	1	1	400.0	400.0	1	1	1	148.09766	105.25374	0	0.225	-0.001	-0.033	0.0	11.0
0.0	0.0	1	1	400.0	400.0	1	1	1	148.09766	105.25374	0	0.225	0.0	0.043	0.0	11.0
0.0	0.0	1	1	400.0	400.0	1	1	1	148.09766	105.25374	0	0.225	0.0	0.021	0.0	11.0
0.0	0.0	1	1	400.0	400.0	1	1	1	148.09766	105.25374	0	0.225	-0.001	-0.016	0.0	11.0
0.0	0.0	1	1	400.0	400.0	1	1	1	148.09766	105.25374	0	0.225	-0.001	-0.018	0.0	11.0
0.0	0.0	1	1	400.0	400.0	1	1	1	148.09766	105.25374	0	0.225	0.0	0.0	0.0	11.0
0.0	0.0	1	1	400.0	400.0	1	1	1	148.09766	105.25374	0	0.225	-0.001	-0.078	0.0	11.0
0.0	0.0	1	1	400.0	400.0	1	1	1	148.09766	105.25374	0	0.225	-0.001	-0.021	0.0	11.0
0.0	0.0	1	1	400.0	400.0	1	1	1	148.09766	105.25374	0	0.225	0.0	0.027	0.0	11.0
0.0	0.0	1	1	400.0	400.0	1	1	1	148.09766	105.25374	0	0.225	0.0	0.004	0.0	11.0
0.0	0.0	1	1	400.0	400.0	1	1	1	148.09766	105.25374	0	0.225	-0.001	-0.023	0.0	11.0
0.0	0.0	1	1	400.0	400.0	1	1	1	148.09766	105.25374	0	0.225	-0.001	-0.038	0.0	11.0
0.0	0.0	1	1	400.0	400.0	1	1	1	148.09766	105.25374	0	0.225	-0.001	-0.021	0.0	11.0
0.0	0.0	1	1	400.0	400.0	1	1	1	148.09766	105.25374	0	0.225	0.0	0.005	0.0	11.0
0.0	0.0	1	1	400.0	400.0	1	1	1	148.09766	105.25374	0	0.225	-0.001	-0.015	0.0	11.0
0.0	0.0	1	1	400.0	400.0	1	1	1	148.09766	105.25374	0	0.225	0.0	0.154	0.0	11.0
0.0	0.0	1	1	400.0	400.0	1	1	1	148.09766	105.25374	0	0.225	0.0	0.021	0.0	11.0
0.0	0.0	1	1	400.0	400.0	1	1	1	148.09766	105.25374	0	0.225	0.0	0.006	0.0	11.0
0.0	0.0	1	1	400.0	400.0	1	1	1	148.09766	105.25374	0	0.225	0.0	-0.01	0.0	11.0
0.0	0.0	1	1	400.0	400.0	1	1	1	148.09766	105.25374	0	0.225	0.0	0.023	0.0	11.0
0.0	0.0	1	1	400.0	400.0	1	1	1	148.09766	105.25374	0	0.225	0.0	0.223	0.0	11.0
0.0	0.0	1	1	400.0	400.0	1	1	1	148.09766	105.25374	0	0.225	0.0	-0.006	0.0	11.0
0.0	0.0	1	1	400.0	400.0	1	1	1	148.09766	105.25374	0	0.225	0.0	0.001	0.0	11.0
0.0	0.0	1	1	400.0	400.0	1	1	1	148.09766	105.25374	0	0.225	0.0	0.018	0.0	11.0
0.0	0.0	1	1	400.0	400.0	1	1	1	148.09766	105.25374	0	0.225	0.0	0.014	0.0	11.0
0.0	0.0	1	1	400.0	400.0	1	1	1	148.09766	105.25374	0	0.225	0.0	0.005	0.0	11.0
0.0	0.0	1	1	400.0	400.0	1	1	1	148.09766	105.25374	0	0.225	0.0	0.011	0.0	11.0
0.0	0.0	1	1	400.0	400.0	1	1	1	148.09766	105.25374	0	0.225	0.0	-0.005	0.0	11.0
0.0	0.0	1	1	400.0	400.0	1	1	1	148.09766	105.25374	0	0.225	-0.001	-0.145	0.0	11.0
0.0	0.0	1	1	400.0	400.0	1	1	1	148.09766	105.25374	0	0.225	-0.001	-0.026	0.0	11.0
0.0	0.0	1	1	400.0	400.0	1	1	1	148.09766	105.25374	0	0.225	0.0	0.071	0.0	11.0
0.0	0.0	1	1	400.0	400.0	1	1	1	148.09766	105.25374	0	0.225	0.0	-0.006	0.0	11.0
0.0	0.0	1	1	400.0	400.0	1	1	1	148.09766	105.25374	0	0.225	0.0	0.038	0.0	11.0
0.0	0.0	1	1	400.0	400.0	1	1	1	148.09766	105.25374	0	0.225	-0.001	-0.03	0.0	11.0
0.0	0.0	1	1	400.0	400.0	1	1	1	148.09766	105.25374	0	0.225	0.0	0.03	0.0	11.0
0.0	0.0	1	1	400.0	400.0	1	1	1	148.09766	105.25374	0	0.225	-0.001	-0.061	0.0	11.0
0.0	0.0	1	1	400.0	400.0	1	1	1	148.09766	105.25374	0	0.225	0.0	-0.001	0.0	11.0
0.0	0.0	1	1	400.0	400.0	1	1	1	148.09766	105.25374	0	0.225	0.0	0.042	0.0	11.0
0.0	0.0	1	1	400.0	400.0	1	1	1	148.09766	105.25374	0	0.225	0.0	0.054	0.0	11.0
0.0	0.0	1	1	400.0	400.0	1	1	1	148.09766	105.25374	0	0.225	0.0	0.015	0.0	11.0
0.0	0.0	1	1	400.0	400.0	1	1	1	148.09766	105.25374	0	0.225	0.0	0.039	0.0	11.0
0.0	0.0	1	1	400.0	400.0	1	1	1	148.09766	105.25374	0	0.225	0.0	0.012	0.0	11.0
5555.5557	400.0	1	2	300.99503	400.0	1	1	2	148.09766	105.25374	1	0.225	-0.001	-0.014	0.0	11.0
5555.5557	400.0	1	2	300.99503	400.0	1	1	2	148.09766	105.25374	1	0.225	0.0	0.061	0.0	11.0
5555.5557	400.0	1	2	300.99503	400.0	0	1	2	148.09766	105.25374	1	0.225	0.0	0.009	0.0	11.0
5555.5557	400.0	1	2	300.99503	400.0	0	1	2	148.09766	105.25374	1	0.225	0.0	0.011	0.0	11.0
5555.5557	400.0	1	2	300.99503	400.0	0	1	2	148.09766	105.25374	1	0.225	0.0	0.151	0.757	11.0
5555.5557	400.0	1	2	300.99503	400.0	0	1	2	148.09766	105.25374	1	0.225	0.006	0.772	0.757	11.0
5555.5557	400.0	1	2	300.99503	400.0	0	1	2	148.09766	105.25374	1	0.225	0.014	1.125	1.097	11.0
5555.5557	400.0	1	2	300.99503	400.0	0	1	2	148.09766	105.25374	1	0.225	0.022	1.095	1.097	11.0
5555.5557	400.0	1	2	300.99503	400.0	0	1	2	148.09766	105.25374	1	0.226	0.034	1.719	1.706	11.0
5555.5557	400.0	1	2	300.99503	400.0	0	1	2	148.09766	105.25374	1	0.226	0.046	1.916	1.978	11.0
5555.5557	400.0	1	2	300.99503	400.0	0	1	2	148.09766	105.25374	1	0.226	0.057	1.917	1.978	11.0
5555.5557	400.0	1	2	300.99503	400.0	0	1	2	148.09766	105.25374	1	0.226	0.072	2.491	2.467	11.0
5555.5557	400.0	1	2	300.99503	400.0	0	1	2	148.09766	105.25374	1	0.226	0.086	2.636	2.686	11.0
5555.5557	400.0	1	2	300.99503	400.0	0	1	2	148.09766	105.25374	1	0.226	0.099	2.65	2.686	11.0
5555.5557	400.0	1	2	300.99503	400.0	0	1	2	148.09766	105.25374	1	0.227	0.114	3.01	3.079	11.0
5555.5557	400.0	1	2	300.99503	400.0	0	1	2	148.09766	105.25374	1	0.227	0.127	3.063	3.079	11.0
5555.5557	400.0	1	2	300.99503	400.0	0	1	2	148.09766	105.25374	1	0.227	0.141	3.27	3.255	11.0
5555.5557	400.0	1	2	300.99503	400.0	0	1	2	148.09766	105.25374	1	0.227	0.155	3.515	3.569	11.0
5555.5557	400.0	1	2	300.99503	400.0	0	1	2	148.09766	105.25374	1	0.227	0.168	3.55	3.569	11.0
5555.5557	400.0	1	2	300.99503	400.0	0	1	2	148.09766	105.25374	1	0.228	0.182	3.844	3.84	11.0
5555.5557	400.0	1	2	300.99503	400.0	0	1	2	148.09766	105.25374	1	0.228	0.195	3.879	3.963	11.0
5555.5557	400.0	1	2	300.99503	400.0	0	1	2	148.09766	105.25374	1	0.228	0.208	3.942	3.963	11.0
5555.5557	400.0	1	2	300.99503	400.0	0	1	2	148.09766	105.25374	1	0.228	0.222	4.178	4.181	11.0
5555.5557	400.0	1	2	300.99503	400.0	0	1	2	148.09766	105.25374	1	0.228	0.234	4.148	4.181	11.0
5555.5557	400.0	1	2	300.99503	400.0	0	1	2	148.09766	105.25374	1	0.229	0.246	4.29	4.279	11.0
5555.5557	400.0	1	2	300.99503	400.0	0	1	2	148.09766	105.25374	1	0.229	0.258	4.446	4.453	11.0
5555.5557	400.0	1	2	300.99503	400.0	0	1	2	148.09766	105.25374	1	0.229	0.269	4.444	4.453	11.0
5555.5557	400.0	1	2	300.99503	400.0	0	1	2	148.09766	105.25374	1	0.23	0.279	4.551	4.531	11.0
5555.5557	400.0	1	2	300.99503	400.0	0	1	2	148.09766	105.25374	1	0.23	0.288	4.569	4.673	11.0
5555.5557	400.0	1	2	300.99503	400.0	0	1	2	148.09766	105.25374	1	0.23	0.298	4.773	4.673	11.0
5555.5557	400.0	1	2	300.99503	400.0	0	1	2	148.09766	105.25374	1	0.23	0.307	4.66	4.736	11.0
5555.5557	400.0	1	2	300.99503	400.0	0	1	2	148.09766	105.25374	1	0.231	0.313	4.571	4.736	11.0
5555.5557	400.0	1	2	300.99503	400.0	0	1	2	148.09766	105.25374	1	0.231	0.323	4.894	4.847	11.0
5555.5557	400.0	1	2	300.99503	400.0	0	1	2	148.09766	105.25374	1	0.231	0.331	4.92	4.945	11.0
5555.5557	400.0	1	2	300.99503	400.0	0	1	2	148.09766	105.25374	1	0.231	0.339	4.985	4.945	11.0
5555.5557	400.0	1	2	300.99503	400.0	0	1	2	148.09766	105.25374	1	0.232	0.346	4.951	4.989	11.0
5555.5557	400.0	1	2	300.99503	400.0	0	1	2	148.09766	105.25374	1	0.232	0.352	5.112	5.068	11.0
5555.5557	400.0	1	2	300.99503	400.0	0	1	2	148.09766	105.25374	1	0.232	0.359	5.031	5.068	11.0
5555.5557	400.0	1	2	300.99503	400.0	0	1	2	148.09766	105.25374	1	0.232	0.366	5.12	5.102	11.0
5555.5557	400.0	1	2	300.99503	400.0	0	1	2	148.09766	105.25374	1	0.232	0.372	5.151	5.102	11.0
5555.5557	400.0	1	2	300.99503	400.0	0	1	2	148.09766	105.25374	1	0.233	0.378	5.197	5.165	11.0
5555.5557	400.0	1	2	300.99503	400.0	0	1	2	148.09766	105.25374	1	0.233	0.383	5.182	5.192	11.0
5555.5557	400.0	1	2	300.99503	400.0	0	1	2	148.09766	105.25374	1	0.233	0.388	5.227	5.192	11.0
5555.5557	400.0	1	2	300.99503	400.0	0	1	2	148.09766	105.25374	1	0.233	0.392	5.145	5.244	11.0
5555.5557	400.0	1	2	300.99503	400.0	0	1	2	148.09766	105.25374	1	0.233	0.396	5.259	5.287	11.0
5555.5557	400.0	1	2	300.99503	400.0	0	1	2	148.09766	105.25374	1	0.234	0.4	5.294	5.287	11.0
5555.5557	400.0	1	2	300.99503	400.0	0	1	2	148.09766	105.25374	1	0.234	0.404	5.407	5.307	11.0
5555.5557	400.0	1	2	300.99503	400.0	0	1	2	148.09766	105.25374	1	0.234	0.407	5.294	5.307	11.0
5555.5557	400.0	1	2	300.99503	400.0	0	1	2	148.09766	105.25374	1	0.234	0.411	5.402	5.34	11.0
5555.5557	400.0	1	2	300.99503	400.0	0	1	2	148.09766	105.25374	1	0.234	0.415	5.418	5.356	11.0
5555.5557	400.0	1	2	300.99503	400.0	0	1	2	148.09766	105.25374	1	0.234	0.419	5.392	5.356	11.0
5555.5557	400.0	1	2	300.99503	400.0	0	1	2	148.09766	105.25374	1	0.234	0.422	5.405	5.385	11.0
5555.5557	400.0	1	2	300.99503	400.0	0	1	2	148.09766	105.25374	1	0.235	0.424	5.349	5.397	11.0
5555.5557	400.0	1	2	300.99503	400.0	0	1	2	148.09766	105.25374	1	0.235	0.425	5.403	5.397	11.0
5555.5557	400.0	1	2	300.99503	400.0	0	1	2	148.09766	105.25374	1	0.235	0.427	5.429	5.419	11.0
5555.5557	400.0	1	2	300.99503	400.0	0	1	2	148.09766	105.25374	1	0.235	0.429	5.393	5.419	11.0
5555.5557	400.0	1	2	300.99503	400.0	0	1	2	148.09766	105.25374	1	0.235	0.431	5.461	5.438	11.0
5555.5557	400.0	1	2	300.99503	400.0	0	1	2	148.09766	105.25374	1	0.235	0.433	5.446	5.448	11.0
5555.5557	400.0	1	2	300.99503	400.0	0	1	2	148.09766	105.25374	1	0.235	0.435	5.424	5.448	11.0
5555.5557	400.0	1	2	300.99503	400.0	0	1	2	148.09766	105.25374	1	0.235	0.437	5.489	5.464	11.0
5555.5557	400.0	1	2	300.99503	400.0	0	1	2	148.09766	105.25374	1	0.236	0.439	5.438	5.47	11.0
5555.5557	400.0	1	2	300.99503	400.0	0	1	2	148.09766	105.25374	1	0.236	0.441	5.472	5.47	11.0
5555.5557	400.0	1	2	300.99503	400.0	0	1	2	148.09766	105.25374	1	0.236	0.441	5.471	5.483	11.0
5555.5557	400.0	1	2	300.99503	400.0	0	1	2	148.09766	105.25374	1	0.236	0.441	5.527	5.483	11.0
5555.5557	400.0	1	2	300.99503	400.0	0	1	2	148.09766	105.25374	1	0.236	0.441	5.463	5.488	11.0
5555.5557	400.0	1	2	300.99503	400.0	0	1	2	148.09766	105.25374	1	0.236	0.441	5.471	5.493	11.0
5555.5557	400.0	1	2	300.99503	400.0	0	1	2	148.09766	105.25374	1	0.236	0.441	5.503	5.493	11.0
5555.5557	400.0	1	2	300.99503	400.0	0	1	2	148.09766	105.25374	1	0.236	0.441	5.541	5.503	11.0
5555.5557	400.0	1	2	300.99503	400.0	0	1	2	148.09766	105.25374	1	0.236	0.441	5.478	5.51	11.0
5555.5557	400.0	1	2	300.99503	400.0	0	1	2	148.09766	105.25374	1	0.236	0.441	5.541	5.51	11.0
5555.5557	400.0	1	2	300.99503	400.0	0	1	2	148.09766	105.25374	1	0.236	0.441	5.536	5.514	11.0
5555.5557	400.0	1	2	300.99503	400.0	0	1	2	148.09766	105.25374	1	0.236	0.441	5.474	5.514	11.0
5555.5557	400.0	1	2	300.99503	400.0	0	1	2	148.09766	105.25374	1	0.236	0.441	5.519	5.521	11.0
5555.5557	400.0	1	2	300.99503	400.0	0	1	2	148.09766	105.25374	1	0.236	0.442	5.584	5.524	11.0
5555.5557	400.0	1	2	300.99503	400.0	1	1	2	148.09766	105.25374	1	0.237	0.443	5.58	5.524	11.0
5555.5557	400.0	1	2	300.99503	400.0	1	1	2	148.09766	105.25374	1	0.237	0.443	5.506	5.529	11.0
5555.5557	400.0	1	2	300.99503	400.0	1	1	2	148.09766	105.25374	1	0.237	0.443	5.499	5.533	11.0
5555.5557	400.0	1	2	300.99503	400.0	1	1	2	148.09766	105.25374	1	0.237	0.443	5.536	5.533	11.0
5555.5557	400.0	1	2	300.99503	400.0	1	1	2	148.09766	105.25374	1	0.237	0.443	5.498	5.535	11.0
5555.5557	400.0	1	2	300.99503	400.0	1	1	2	148.09766	105.25374	1	0.237	0.444	5.587	5.535	11.0
5555.5557	400.0	1	2	300.99503	400.0	1	1	2	148.09766	105.25374	1	0.237	0.445	5.522	5.54	11.0
5555.5557	400.0	1	2	300.99503	400.0	1	1	2	148.09766	105.25374	1	0.237	0.446	5.643	5.541	11.0
5555.5557	400.0	1	2	300.99503	400.0	1	1	2	148.09766	105.25374	1	0.237	0.447	5.556	5.541	11.0
5555.5557	400.0	1	2	300.99503	400.0	1	1	2	148.09766	105.25374	1	0.237	0.448	5.534	5.544	11.0
5555.5557	400.0	1	2	300.99503	400.0	1	1	2	148.09766	105.25374	1	0.237	0.449	5.56	5.545	11.0
5555.5557	400.0	1	2	300.99503	400.0	1	1	2	148.09766	105.25374	1	0.237	0.449	5.554	5.545	11.0
5555.5557	400.0	1	2	300.99503	400.0	1	1	2	148.09766	105.25374	1	0.237	0.449	5.402	5.547	11.0
5555.5557	400.0	1	2	300.99503	400.0	1	1	2	148.09766	105.25374	1	0.237	0.45	5.446	5.547	11.0
5555.5557	400.0	1	2	300.99503	400.0	1	1	2	148.09766	105.25374	1	0.237	0.45	5.544	5.548	11.0
5555.5557	400.0	1	2	300.99503	400.0	1	1	2	148.09766	105.25374	1	0.237	0.451	5.441	5.55	11.0
5555.5557	400.0	1	2	300.99503	400.0	1	1	2	148.09766	105.25374	1	0.237	0.452	5.591	5.55	11.0
5555.5557	400.0	1	2	300.99503	400.0	1	1	2	148.09766	105.25374	1	0.237	0.454	5.56	5.551	11.0
5555.5557	400.0	1	2	300.99503	400.0	1	1	2	148.09766	105.25374	1	0.237	0.454	5.445	5.552	11.0
5555.5557	400.0	1	2	300.99503	400.0	1	1	2	148.09766	105.25374	1	0.238	0.455	5.541	5.552	11.0
5555.5557	400.0	1	2	300.99503	400.0	1	1	2	148.09766	105.25374	1	0.238	0.455	5.491	5.553	11.0
5555.5557	400.0	1	2	300.99503	400.0	1	1	2	148.09766	105.25374	1	0.238	0.455	5.543	5.553	11.0
5555.5557	400.0	1	2	300.99503	400.0	1	1	2	148.09766	105.25374	1	0.238	0.456	5.527	5.554	11.0
5555.5557	400.0	1	2	300.99503	400.0	1	1	2	148.09766	105.25374	1	0.238	0.456	5.495	5.555	11.0
5555.5557	400.0	1	2	300.99503	400.0	1	1	2	148.09766	105.25374	1	0.238	0.456	5.535	5.555	11.0
5555.5557	400.0	1	2	300.99503	400.0	1	1	2	148.09766	105.25374	1	0.238	0.456	5.527	5.555	11.0
5555.5557	400.0	1	2	300.99503	400.0	1	1	2	148.09766	105.25374	1	0.238	0.458	5.623	5.556	11.0
5555.5557	400.0	1	2	300.99503	400.0	1	1	2	148.09766	105.25374	1	0.238	0.46	5.558	5.556	11.0
5555.5557	400.0	1	2	300.99503	400.0	1	1	2	148.09766	105.25374	1	0.238	0.46	5.555	5.556	11.0
5555.5557	400.0	1	2	300.99503	400.0	1	1	2	148.09766	105.25374	1	0.238	0.46	5.552	5.556	11.0
5555.5557	400.0	1	2	300.99503	400.0	1	1	2	148.09766	105.25374	1	0.238	0.46	5.498	5.557	11.0
5555.5557	400.0	1	2	300.99503	400.0	1	1	2	148.09766	105.25374	1	0.238	0.461	5.619	5.559	11.0
5555.5557	400.0	1	2	300.99503	400.0	1	1	2	148.09766	105.25374	1	0.238	0.46	5.5	5.559	11.0
5555.5557	400.0	1	2	300.99503	400.0	1	1	2	148.09766	105.25374	1	0.238	0.46	5.513	5.559	11.0
5555.5557	400.0	1	2	300.99503	400.0	1	1	2	148.09766	105.25374	1	0.238	0.461	5.587	5.559	11.0
5555.5557	400.0	1	2	300.99503	400.0	1	1	2	148.09766	105.25374	1	0.238	0.461	5.564	5.559	11.0
5555.5557	400.0	1	2	300.99503	400.0	1	1	2	148.09766	105.25374	1	0.238	0.46	5.554	5.56	11.0
5555.5557	400.0	1	2	300.99503	400.0	1	1	2	148.09766	105.25374	1	0.238	0.46	5.49	5.56	11.0
5555.5557	400.0	1	2	300.99503	400.0	1	1	2	148.09766	105.25374	1	0.238	0.461	5.587	5.56	11.0
5555.5557	400.0	1	2	300.99503	400.0	1	1	2	148.09766	105.25374	1	0.238	0.461	5.566	5.56	11.0
5555.5557	400.0	1	2	300.99503	400.0	1	1	2	148.09766	105.25374	1	0.238	0.46	5.549	5.56	11.0
5555.5557	400.0	1	2	300.99503	400.0	1	1	2	148.09766	105.25374	1	0.238	0.46	5.496	5.56	11.0
5555.5557	400.0	1	2	300.99503	400.0	1	1	2	148.09766	105.25374	1	0.238	0.461	5.618	5.561	11.0
5555.5557	400.0	1	2	300.99503	400.0	1	1	2	148.09766	105.25374	1	0.238	0.461	5.629	5.561	11.0
5555.5557	400.0	1	2	300.99503	400.0	1	1	2	148.09766	105.25374	1	0.238	0.46	5.505	5.561	11.0
5555.5557	400.0	1	2	300.99503	400.0	1	1	2	148.09766	105.25374	1	0.238	0.461	5.584	5.561	11.0
5555.5557	400.0	1	2	300.99503	400.0	1	1	2	148.09766	105.25374	1	0.238	0.461	5.562	5.561	11.0
5555.5557	400.0	1	2	300.99503	400.0	1	1	2	148.09766	105.25374	1	0.238	0.461	5.702	5.561	11.0
5555.5557	400.0	1	2	300.99503	400.0	1	1	2	148.09766	105.25374	1	0.238	0.461	5.574	5.561	11.0
5555.5557	400.0	1	2	300.99503	400.0	1	1	2	148.09766	105.25374	1	0.238	0.461	5.566	5.561	11.0
5555.5557	400.0	1	2	300.99503	400.0	1	1	2	148.09766	105.25374	1	0.238	0.461	5.574	5.561	11.0
5555.5557	400.0	1	2	300.99503	400.0	1	1	2	148.09766	105.25374	1	0.238	0.461	5.574	5.561	11.0
5555.5557	400.0	1	2	300.99503	400.0	1	1	2	148.09766	105.25374	1	0.238	0.46	5.513	5.562	11.0
5555.5557	400.0	1	2	300.99503	400.0	1	1	2	148.09766	105.25374	1	0.238	0.46	5.492	5.562	11.0
5555.5557	400.0	1	2	300.99503	400.0	1	1	2	148.09766	105.25374	1	0.238	0.461	5.576	5.562	11.0
5555.5557	400.0	1	2	300.99503	400.0	1	1	2	148.09766	105.25374	1	0.238	0.46	5.524	5.562	11.0
5555.5557	400.0	1	2	300.99503	400.0	1	1	2	148.09766	105.25374	1	0.238	0.461	5.583	5.562	11.0
5555.5557	400.0	1	2	300.99503	400.0	1	1	2	148.09766	105.25374	1	0.238	0.46	5.499	5.562	11.0
5555.5557	400.0	1	2	300.99503	400.0	1	1	2	148.09766	105.25374	1	0.238	0.461	5.587	5.562	11.0
5555.5557	400.0	1	2	300.99503	400.0	1	1	2	148.09766	105.25374	1	0.238	0.461	5.575	5.562	11.0
5555.5557	400.0	1	2	300.99503	400.0	1	1	2	148.09766	105.25374	1	0.238	0.46	5.554	5.562	11.0
5555.5557	400.0	1	2	300.99503	400.0	1	1	2	148.09766	105.25374	1	0.238	0.46	5.516	5.562	11.0
5555.5557	400.0	1	2	300.99503	400.0	1	1	2	148.09766	105.25374	1	0.238	0.461	5.57	5.562	11.0
5555.5557	400.0	1	2	300.99503	400.0	1	1	2	148.09766	105.25374	1	0.238	0.461	5.622	5.562	11.0
5555.5557	400.0	1	2	300.99503	400.0	1	1	2	148.09766	105.25374	1	0.239	0.461	5.755	5.562	11.0
5555.5557	400.0	1	2	300.99503	400.0	1	1	2	148.09766	105.25374	1	0.239	0.461	5.603	5.562	11.0
5555.5557	400.0	1	2	300.99503	400.0	1	1	2	148.09766	105.25374	1	0.239	0.461	5.562	5.562	11.0
5555.5557	400.0	1	2	300.99503	400.0	1	1	2	148.09766	105.25374	1	0.239	0.46	5.457	5.562	11.0
5555.5557	400.0	1	2	300.99503	400.0	1	1	2	148.09766	105.25374	1	0.239	0.461	5.596	5.562	11.0
5555.5557	400.0	1	2	300.99503	400.0	1	1	2	148.09766	105.25374	1	0.239	0.461	5.564	5.562	11.0
5555.5557	400.0	1	2	300.99503	400.0	1	1	2	148.09766	105.25374	1	0.239	0.461	5.639	5.562	11.0
5555.5557	400.0	1	2	300.99503	400.0	1	1	2	148.09766	105.25374	1	0.239	0.46	5.515	5.562	11.0
5555.5557	400.0	1	2	300.99503	400.0	1	1	2	148.09766	105.25374	1	0.239	0.46	5.53	5.562	11.0
5555.5557	400.0	1	2	300.99503	400.0	1	1	2	148.09766	105.25374	1	0.239	0.461	5.587	5.562	11.0
5555.5557	400.0	1	2	300.99503	400.0	1	1	2	148.09766	105.25374	1	0.239	0.46	5.544	5.562	11.0
5555.5557	400.0	1	2	300.99503	400.0	1	1	2	148.09766	105.25374	1	0.239	0.461	5.574	5.562	11.0
5555.5557	400.0	1	2	300.99503	400.0	1	1	2	148.09766	105.25374	1	0.239	0.461	5.612	5.562	11.0
5555.5557	400.0	1	2	300.99503	400.0	1	1	2	148.09766	105.25374	1	0.239	0.461	5.615	5.562	11.0
5555.5557	400.0	1	2	300.99503	400.0	1	1	2	148.09766	105.25374	1	0.239	0.461	5.558	5.562	11.0
5555.5557	400.0	1	2	300.99503	400.0	1	1	2	148.09766	105.25374	1	0.239	0.461	5.651	5.562	11.0
5555.5557	400.0	1	2	300.99503	400.0	1	1	2	148.09766	105.25374	1	0.239	0.46	5.484	5.562	11.0
5555.5557	400.0	1	2	300.99503	400.0	1	1	2	148.09766	105.25374	1	0.238	0.461	5.581	5.562	11.0
5555.5557	400.0	1	2	300.99503	400.0	1	1	2	148.09766	105.25374	1	0.238	0.461	5.576	5.562	11.0
5555.5557	400.0	1	2	300.99503	400.0	1	1	2	148.09766	105.25374	1	0.238	0.461	5.617	5.562	11.0
5555.5557	400.0	1	2	300.99503	400.0	1	1	2	148.09766	105.25374	1	0.238	0.461	5.58	5.562	11.0
5555.5557	400.0	1	2	300.99503	400.0	1	1	2	148.09766	105.25374	1	0.238	0.46	5.541	5.562	11.0
5555.5557	400.0	1	2	300.99503	400.0	1	1	2	148.09766	105.25374	1	0.238	0.461	5.57	5.562	11.0
5555.5557	400.0	1	2	300.99503	400.0	1	1	2	148.09766	105.25374	1	0.239	0.461	5.579	5.562	11.0
5555.5557	400.0	1	2	300.99503	400.0	1	1	2	148.09766	105.25374	1	0.239	0.46	5.53	5.562	11.0
5555.5557	400.0	1	2	300.99503	400.0	1	1	2	148.09766	105.25374	1	0.239	0.461	5.655	5.562	11.0
5555.5557	400.0	1	2	300.99503	400.0	1	1	2	148.09766	105.25374	1	0.239	0.461	5.608	5.562	11.0
5555.5557	400.0	1	2	300.99503	400.0	1	1	2	148.09766	105.25374	1	0.239	0.46	5.542	5.562	11.0
5555.5557	400.0	1	2	300.99503	400.0	1	1	2	148.09766	105.25374	1	0.239	0.461	5.585	5.562	11.0
5555.5557	400.0	1	2	300.99503	400.0	1	1	2	148.09766	105.25374	1	0.24	0.461	5.592	5.562	11.0
5555.5557	400.0	1	2	300.99503	400.0	1	1	2	148.09766	105.25374	1	0.24	0.461	5.594	5.562	11.0
5555.5557	400.0	1	2	300.99503	400.0	1	1	2	148.09766	105.25374	1	0.24	0.461	5.671	5.562	11.0
5555.5557	400.0	1	2	300.99503	400.0	1	1	2	148.09766	105.25374	1	0.24	0.461	5.618	5.562	11.0
5555.5557	400.0	1	2	300.99503	400.0	1	1	2	148.09766	105.25374	1	0.24	0.46	5.534	5.562	11.0
5555.5557	400.0	1	2	300.99503	400.0	1	1	2	148.09766	105.25374	1	0.24	0.461	5.77	5.562	11.0
5555.5557	400.0	1	2	300.99503	400.0	1	1	2	148.09766	105.25374	1	0.24	0.46	5.492	5.562	11.0
5555.5557	400.0	1	2	300.99503	400.0	1	1	2	148.09766	105.25374	1	0.24	0.461	5.584	5.562	11.0
5555.5557	400.0	1	2	300.99503	400.0	1	1	2	148.09766	105.25374	1	0.24	0.46	5.494	5.562	11.0
5555.5557	400.0	1	2	300.99503	400.0	1	1	2	148.09766	105.25374	1	0.24	0.461	5.74	5.562	11.0
5555.5557	400.0	1	2	300.99503	400.0	1	1	2	148.09766	105.25374	1	0.24	0.46	5.549	5.562	11.0
5555.5557	400.0	1	2	300.99503	400.0	1	1	2	148.09766	105.25374	1	0.24	0.46	5.539	5.562	11.0
5555.5557	400.0	1	2	300.99503	400.0	1	1	2	148.09766	105.25374	1	0.24	0.46	5.537	5.562	11.0
5555.5557	400.0	1	2	300.99503	400.0	1	1	2	148.09766	105.25374	1	0.24	0.46	5.549	5.562	11.0
5555.5557	400.0	1	2	300.99503	400.0	1	1	2	148.09766	105.25374	1	0.24	0.461	5.597	5.562	11.0
5555.5557	400.0	1	2	300.99503	400.0	1	1	2	148.09766	105.25374	1	0.24	0.461	5.557	5.562	11.0
5555.5557	400.0	1	2	300.99503	400.0	1	1	2	148.09766	105.25374	1	0.24	0.46	5.552	5.562	11.0
5555.5557	400.0	1	2	300.99503	400.0	1	1	2	148.09766	105.25374	1	0.24	0.46	5.509	5.562	11.0
5555.5557	400.0	1	2	300.99503	400.0	1	1	2	148.09766	105.25374	1	0.24	0.461	5.594	5.562	11.0
5555.5557	400.0	1	2	300.99503	400.0	1	1	2	148.09766	105.25374	1	0.24	0.46	5.527	5.562	11.0
5555.5557	400.0	1	2	300.99503	400.0	1	1	2	148.09766	105.25374	1	0.24	0.46	5.557	5.562	11.0
5555.5557	400.0	1	2	300.99503	400.0	1	1	2	148.09766	105.25374	1	0.24	0.461	5.567	5.562	11.0
5555.5557	400.0	1	2	300.99503	400.0	1	1	2	148.09766	105.25374	1	0.24	0.46	5.554	5.562	11.0
5555.5557	400.0	1	2	300.99503	400.0	1	1	2	148.09766	105.25374	1	0.241	0.46	5.38	5.562	11.0
5555.5557	400.0	1	2	300.99503	400.0	1	1	2	148.09766	105.25374	1	0.241	0.461	5.609	5.562	11.0
5555.5557	400.0	1	2	300.99503	400.0	1	1	2	148.09766	105.25374	1	0.241	0.46	5.477	5.562	11.0
5555.5557	400.0	1	2	300.99503	400.0	1	1	2	148.09766	105.25374	1	0.241	0.461	5.588	5.562	11.0
5555.5557	400.0	1	2	300.99503	400.0	1	1	2	148.09766	105.25374	1	0.241	0.46	5.551	5.562	11.0
5555.5557	400.0	1	2	300.99503	400.0	1	1	2	148.09766	105.25374	1	0.241	0.46	5.503	5.562	11.0
5555.5557	400.0	1	2	300.99503	400.0	1	1	2	148.09766	105.25374	1	0.241	0.46	5.548	5.562	11.0
5555.5557	400.0	1	2	300.99503	400.0	1	1	2	148.09766	105.25374	1	0.241	0.46	5.535	5.562	11.0
5555.5557	400.0	1	2	300.99503	400.0	1	1	2	148.09766	105.25374	1	0.241	0.461	5.573	5.562	11.0
5555.5557	400.0	1	2	300.99503	400.0	1	1	2	148.09766	105.25374	1	0.241	0.46	5.535	5.562	11.0
5555.5557	400.0	1	2	300.99503	400.0	1	1	2	148.09766	105.25374	1	0.241	0.461	5.633	5.562	11.0
5555.5557	400.0	1	2	300.99503	400.0	1	1	2	148.09766	105.25374	1	0.241	0.46	5.543	5.562	11.0
5555.5557	400.0	1	2	300.99503	400.0	1	1	2	148.09766	105.25374	1	0.241	0.46	5.472	5.562	11.0
5555.5557	400.0	1	2	300.99503	400.0	1	1	2	148.09766	105.25374	1	0.241	0.461	5.631	5.562	11.0
5555.5557	400.0	1	2	300.99503	400.0	1	1	2	148.09766	105.25374	1	0.241	0.461	5.573	5.562	11.0
5555.5557	400.0	1	2	300.99503	400.0	1	1	2	148.09766	105.25374	1	0.241	0.461	5.633	5.562	11.0
5555.5557	400.0	1	2	300.99503	400.0	1	1	2	148.09766	105.25374	1	0.241	0.461	5.563	5.562	11.0
5555.5557	400.0	1	2	300.99503	400.0	1	1	2	148.09766	105.25374	1	0.241	0.461	5.574	5.562	11.0
5555.5557	400.0	1	2	300.99503	400.0	1	1	2	148.09766	105.25374	1	0.241	0.461	5.607	5.562	11.0
5555.5557	400.0	1	2	300.99503	400.0	1	1	2	148.09766	105.25374	1	0.241	0.46	5.492	5.562	11.0
5555.5557	400.0	1	2	300.99503	400.0	1	1	2	148.09766	105.25374	1	0.241	0.461	5.607	5.562	11.0
5555.5557	400.0	1	2	300.99503	400.0	1	1	2	148.09766	105.25374	1	0.241	0.461	5.639	5.562	11.0
5555.5557	400.0	1	2	300.99503	400.0	1	1	2	148.09766	105.25374	1	0.241	0.46	5.459	5.562	11.0
5555.5557	400.0	1	2	300.99503	400.0	1	1	2	148.09766	105.25374	1	0.241	0.461	5.569	5.562	11.0
5555.5557	400.0	1	2	300.99503	400.0	1	1	2	148.09766	105.25374	1	0.241	0.461	5.558	5.562	11.0
5555.5557	400.0	1	2	300.99503	400.0	1	1	2	148.09766	105.25374	1	0.241	0.461	5.592	5.562	11.0
5555.5557	400.0	1	2	300.99503	400.0	1	1	2	148.09766	105.25374	1	0.241	0.461	5.558	5.562	11.0
5555.5557	400.0	1	2	300.99503	400.0	1	1	2	148.09766	105.25374	1	0.241	0.461	5.587	5.562	11.0
5555.5557	400.0	1	2	300.99503	400.0	1	1	2	148.09766	105.25374	1	0.241	0.46	5.552	5.562	11.0
5555.5557	400.0	1	2	300.99503	400.0	1	1	2	148.09766	105.25374	1	0.241	0.46	5.547	5.562	11.0
5555.5557	400.0	1	2	300.99503	400.0	1	1	2	148.09766	105.25374	1	0.241	0.461	5.576	5.562	11.0
5555.5557	400.0	1	2	300.99503	400.0	1	1	2	148.09766	105.25374	1	0.241	0.461	5.598	5.562	11.0
5555.5557	400.0	1	2	300.99503	400.0	1	1	2	148.09766	105.25374	1	0.241	0.46	5.508	5.562	11.0
5555.5557	400.0	1	2	300.99503	400.0	1	1	2	148.09766	105.25374	1	0.241	0.46	5.552	5.562	11.0
5555.5557	400.0	1	2	300.99503	400.0	1	1	2	148.09766	105.25374	1	0.241	0.461	5.574	5.562	11.0
5555.5557	400.0	1	2	300.99503	400.0	1	1	2	148.09766	105.25374	1	0.241	0.461	5.712	5.562	11.0
5555.5557	400.0	1	2	300.99503	400.0	1	1	2	148.09766	105.25374	1	0.241	0.46	5.545	5.562	11.0
5555.5557	400.0	1	2	300.99503	400.0	1	1	2	148.09766	105.25374	1	0.241	0.461	5.636	5.562	11.0
5555.5557	400.0	1	2	300.99503	400.0	1	1	2	148.09766	105.25374	1	0.242	0.461	5.597	5.562	11.0
5555.5557	400.0	1	2	300.99503	400.0	1	1	2	148.09766	105.25374	1	0.242	0.46	5.511	5.562	11.0
5555.5557	400.0	1	2	300.99503	400.0	1	1	2	148.09766	105.25374	1	0.242	0.461	5.592	5.562	11.0
5555.5557	400.0	1	2	300.99503	400.0	1	1	2	148.09766	105.25374	1	0.242	0.46	5.529	5.562	11.0
5555.5557	400.0	1	2	300.99503	400.0	1	1	2	148.09766	105.25374	1	0.242	0.46	5.554	5.562	11.0
5555.5557	400.0	1	2	300.99503	400.0	1	1	2	148.09766	105.25374	1	0.242	0.46	5.514	5.562	11.0
0.0	0.0	1	2	300.99503	400.0	1	1	2	148.09766	105.25374	0	0.242	0.461	5.568	5.562	11.0
0.0	0.0	1	2	300.99503	400.0	1	1	2	148.09766	105.25374	0	0.242	0.461	5.628	5.562	11.0
0.0	0.0	1	2	300.99503	400.0	1	1	2	148.09766	105.25374	0	0.242	0.461	5.582	5.562	11.0
0.0	0.0	1	2	300.99503	400.0	1	1	2	148.09766	105.25374	0	0.242	0.461	5.624	5.562	11.0
0.0	0.0	1	2	300.99503	400.0	1	1	2	148.09766	105.25374	0	0.242	0.458	5.142	5.169	11.0
0.0	0.0	1	2	300.99503	400.0	1	1	2	148.09766	105.25374	0	0.242	0.455	5.209	5.169	11.0
0.0	0.0	1	2	300.99503	400.0	1	1	2	148.09766	105.25374	0	0.242	0.448	4.635	4.463	11.0
0.0	0.0	1	2	300.99503	400.0	1	1	2	148.09766	105.25374	0	0.242	0.438	4.136	4.147	11.0
0.0	0.0	1	2	300.99503	400.0	1	1	2	148.09766	105.25374	0	0.242	0.43	4.15	4.147	11.0
0.0	0.0	1	2	300.99503	400.0	1	1	2	148.09766	105.25374	0	0.241	0.416	3.388	3.581	11.0
0.0	0.0	1	2	300.99503	400.0	1	1	2	148.09766	105.25374	0	0.241	0.401	3.101	3.093	11.0
0.0	0.0	1	2	300.99503	400.0	1	1	2	148.09766	105.25374	0	0.241	0.386	3.111	3.093	11.0
0.0	0.0	1	2	300.99503	400.0	1	1	2	148.09766	105.25374	0	0.241	0.371	2.855	2.874	11.0
0.0	0.0	1	2	300.99503	400.0	1	1	2	148.09766	105.25374	0	0.241	0.357	2.876	2.874	11.0
0.0	0.0	1	2	300.99503	400.0	1	1	2	148.09766	105.25374	0	0.241	0.343	2.514	2.482	11.0
0.0	0.0	1	2	300.99503	400.0	1	1	2	148.09766	105.25374	0	0.241	0.328	2.313	2.307	11.0
0.0	0.0	1	2	300.99503	400.0	1	1	2	148.09766	105.25374	0	0.241	0.314	2.276	2.307	11.0
0.0	0.0	1	2	300.99503	400.0	1	1	2	148.09766	105.25374	0	0.241	0.3	1.986	1.992	11.0
0.0	0.0	1	2	300.99503	400.0	1	1	2	148.09766	105.25374	0	0.24	0.286	1.857	1.85	11.0
0.0	0.0	1	2	300.99503	400.0	1	1	2	148.09766	105.25374	0	0.24	0.273	1.933	1.85	11.0
0.0	0.0	1	2	300.99503	400.0	1	1	2	148.09766	105.25374	0	0.24	0.259	1.448	1.599	11.0
0.0	0.0	1	2	300.99503	400.0	1	1	2	148.09766	105.25374	0	0.24	0.247	1.601	1.599	11.0
0.0	0.0	1	2	300.99503	400.0	1	1	2	148.09766	105.25374	0	0.24	0.235	1.501	1.485	11.0
0.0	0.0	1	2	300.99503	400.0	1	1	2	148.09766	105.25374	0	0.24	0.223	1.309	1.283	11.0
0.0	0.0	1	2	300.99503	400.0	1	1	2	148.09766	105.25374	0	0.24	0.212	1.31	1.283	11.0
0.0	0.0	1	2	300.99503	400.0	1	1	2	148.09766	105.25374	0	0.24	0.202	1.248	1.191	11.0
0.0	0.0	1	2	300.99503	400.0	1	1	2	148.09766	105.25374	0	0.24	0.192	1.205	1.029	11.0
0.0	0.0	1	2	300.99503	400.0	1	1	2	148.09766	105.25374	0	0.24	0.182	1.07	1.029	11.0
0.0	0.0	1	2	300.99503	400.0	1	1	2	148.09766	105.25374	0	0.24	0.171	0.965	0.956	11.0
0.0	0.0	1	2	300.99503	400.0	1	1	2	148.09766	105.25374	0	0.24	0.161	0.966	0.956	11.0
0.0	0.0	1	2	300.99503	400.0	1	1	2	148.09766	105.25374	0	0.24	0.152	0.845	0.825	11.0
0.0	0.0	1	2	300.99503	400.0	1	1	2	148.09766	105.25374	0	0.239	0.144	0.82	0.767	11.0
0.0	0.0	1	2	300.99503	400.0	1	1	2	148.09766	105.25374	0	0.239	0.137	0.772	0.767	11.0
0.0	0.0	1	2	300.99503	400.0	1	1	2	148.09766	105.25374	0	0.239	0.129	0.686	0.662	11.0
0.0	0.0	1	2	300.99503	400.0	1	1	2	148.09766	105.25374	0	0.239	0.121	0.606	0.615	11.0
0.0	0.0	1	2	300.99503	400.0	1	1	2	148.09766	105.25374	0	0.239	0.114	0.579	0.615	11.0
0.0	0.0	1	2	300.99503	400.0	1	1	2	148.09766	105.25374	0	0.239	0.107	0.461	0.531	11.0
0.0	0.0	1	2	300.99503	400.0	1	1	2	148.09766	105.25374	0	0.239	0.101	0.63	0.531	11.0
0.0	0.0	1	2	300.99503	400.0	1	1	2	148.09766	105.25374	0	0.239	0.095	0.42	0.493	11.0
0.0	0.0	1	2	300.99503	400.0	1	1	2	148.09766	105.25374	0	0.239	0.089	0.471	0.426	11.0
0.0	0.0	1	2	300.99503	400.0	1	1	2	148.09766	105.25374	0	0.239	0.083	0.471	0.426	11.0
0.0	0.0	1	2	300.99503	400.0	1	1	2	148.09766	105.25374	0	0.239	0.078	0.376	0.368	11.0
0.0	0.0	1	2	300.99503	400.0	1	1	2	148.09766	105.25374	0	0.239	0.074	0.365	0.341	11.0
0.0	0.0	1	2	300.99503	400.0	1	1	2	148.09766	105.25374	0	0.239	0.07	0.348	0.341	11.0
0.0	0.0	1	2	300.99503	400.0	1	1	2	148.09766	105.25374	0	0.239	0.066	0.316	0.296	11.0
0.0	0.0	1	2	300.99503	400.0	1	1	2	148.09766	105.25374	0	0.239	0.062	0.328	0.296	11.0
0.0	0.0	1	2	300.99503	400.0	1	1	2	148.09766	105.25374	0	0.239	0.059	0.285	0.274	11.0
0.0	0.0	1	2	300.99503	400.0	1	1	2	148.09766	105.25374	0	0.239	0.057	0.267	0.236	11.0
0.0	0.0	1	2	300.99503	400.0	1	1	2	148.09766	105.25374	0	0.239	0.054	0.248	0.236	11.0
0.0	0.0	1	2	300.99503	400.0	1	1	2	148.09766	105.25374	0	0.239	0.05	0.23	0.204	11.0
0.0	0.0	1	2	300.99503	400.0	1	1	2	148.09766	105.25374	0	0.239	0.046	0.192	0.189	11.0
0.0	0.0	1	2	300.99503	400.0	1	1	2	148.09766	105.25374	0	0.239	0.042	0.18	0.189	11.0
0.0	0.0	1	2	300.99503	400.0	1	1	2	148.09766	105.25374	0	0.239	0.039	0.2	0.163	11.0
0.0	0.0	1	2	300.99503	400.0	1	1	2	148.09766	105.25374	0	0.239	0.037	0.162	0.163	11.0
0.0	0.0	1	2	300.99503	400.0	1	1	2	148.09766	105.25374	0	0.239	0.035	0.175	0.152	11.0
0.0	0.0	1	2	300.99503	400.0	1	1	2	148.09766	105.25374	0	0.239	0.033	0.164	0.131	11.0
0.0	0.0	1	2	300.99503	400.0	1	1	2	148.09766	105.25374	0	0.239	0.031	0.144	0.131	11.0
0.0	0.0	1	2	300.99503	400.0	1	1	2	148.09766	105.25374	0	0.239	0.029	0.132	0.121	11.0
0.0	0.0	1	2	300.99503	400.0	1	1	2	148.09766	105.25374	0	0.239	0.027	0.14	0.105	11.0
0.0	0.0	1	2	300.99503	400.0	1	1	2	148.09766	105.25374	0	0.239	0.025	0.126	0.105	11.0
0.0	0.0	1	2	300.99503	400.0	1	1	2	148.09766	105.25374	0	0.239	0.023	0.124	0.097	11.0
0.0	0.0	1	2	300.99503	400.0	1	1	2	148.09766	105.25374	0	0.239	0.021	0.144	0.097	11.0
0.0	0.0	1	2	300.99503	400.0	1	1	2	148.09766	105.25374	0	0.239	0.02	0.094	0.084	11.0
0.0	0.0	1	2	300.99503	400.0	1	1	2	148.09766	105.25374	0	0.239	0.02	0.039	0.072	11.0
0.0	0.0	1	2	300.99503	400.0	1	1	2	148.09766	105.25374	0	0.239	0.02	0.127	0.072	11.0
0.0	0.0	1	2	300.99503	400.0	1	1	2	148.09766	105.25374	0	0.239	0.02	0.085	0.067	11.0
0.0	0.0	1	2	300.99503	400.0	1	1	2	148.09766	105.25374	0	0.239	0.02	0.056	0.058	11.0
0.0	0.0	1	2	300.99503	400.0	1	1	2	148.09766	105.25374	0	0.239	0.02	0.062	0.058	11.0
0.0	0.0	1	2	300.99503	400.0	1	1	2	148.09766	105.25374	0	0.239	0.02	0.054	0.053	11.0
0.0	0.0	1	2	300.99503	400.0	1	1	2	148.09766	105.25374	0	0.239	0.02	0.121	0.053	11.0
0.0	0.0	1	2	300.99503	400.0	1	1	2	148.09766	105.25374	0	0.239	0.02	0.049	0.046	11.0
0.0	0.0	1	2	300.99503	400.0	1	1	2	148.09766	105.25374	0	0.239	0.02	0.016	0.043	11.0
0.0	0.0	1	2	300.99503	400.0	1	1	2	148.09766	105.25374	0	0.239	0.02	0.014	0.043	11.0
0.0	0.0	1	2	300.99503	400.0	1	1	2	148.09766	105.25374	0	0.239	0.02	0.006	0.037	11.0
0.0	0.0	1	2	300.99503	400.0	1	1	2	148.09766	105.25374	0	0.239	0.02	0.049	0.031	11.0
0.0	0.0	1	2	300.99503	400.0	1	1	2	148.09766	105.25374	0	0.239	0.02	0.054	0.031	11.0
0.0	0.0	1	2	300.99503	400.0	1	1	2	148.09766	105.25374	0	0.239	0.02	0.047	0.029	11.0
0.0	0.0	1	2	300.99503	400.0	1	1	2	148.09766	105.25374	0	0.239	0.018	-0.013	0.025	11.0
0.0	0.0	1	2	300.99503	400.0	1	1	2	148.09766	105.25374	0	0.239	0.018	0.007	0.025	11.0
0.0	0.0	1	2	300.99503	400.0	1	1	2	148.09766	105.25374	0	0.239	0.017	0.061	0.023	11.0
0.0	0.0	1	2	300.99503	400.0	1	1	2	148.09766	105.25374	0	0.239	0.017	0.23	0.023	11.0
0.0	0.0	1	2	300.99503	400.0	1	1	2	148.09766	105.25374	0	0.239	0.016	0.029	0.02	11.0
0.0	0.0	1	2	300.99503	400.0	1	1	2	148.09766	105.25374	0	0.239	0.016	0.056	0.018	11.0
0.0	0.0	1	2	300.99503	400.0	1	1	2	148.09766	105.25374	0	0.239	0.016	0.18	0.018	11.0
0.0	0.0	1	2	300.99503	400.0	1	1	2	148.09766	105.25374	0	0.239	0.016	0.014	0.015	11.0
0.0	0.0	1	2	300.99503	400.0	1	1	2	148.09766	105.25374	0	0.239	0.016	0.003	0.015	11.0
0.0	0.0	1	2	300.99503	400.0	1	1	2	148.09766	105.25374	0	0.239	0.015	-0.013	0.014	11.0
0.0	0.0	1	2	300.99503	400.0	1	1	2	148.09766	105.25374	0	0.239	0.015	0.161	0.012	11.0
0.0	0.0	1	2	300.99503	400.0	1	1	2	148.09766	105.25374	0	0.239	0.015	0.025	0.012	11.0
0.0	0.0	1	2	300.99503	400.0	1	1	2	148.09766	105.25374	0	0.239	0.014	0.011	0.01	11.0
0.0	0.0	1	2	300.99503	400.0	1	1	2	148.09766	105.25374	0	0.239	0.013	0.014	0.009	11.0
0.0	0.0	1	2	300.99503	400.0	1	1	2	148.09766	105.25374	0	0.239	0.013	0.065	0.009	11.0
0.0	0.0	1	2	300.99503	400.0	1	1	2	148.09766	105.25374	0	0.239	0.013	0.03	0.008	11.0
0.0	0.0	1	2	300.99503	400.0	1	1	2	148.09766	105.25374	0	0.239	0.013	0.014	0.008	11.0
0.0	0.0	1	2	300.99503	400.0	1	1	2	148.09766	105.25374	0	0.239	0.012	-0.187	0.007	11.0
0.0	0.0	1	2	300.99503	400.0	1	1	2	148.09766	105.25374	0	0.239	0.012	0.053	0.006	11.0
0.0	0.0	1	2	300.99503	400.0	1	1	2	148.09766	105.25374	0	0.239	0.012	0.021	0.006	11.0
0.0	0.0	1	2	300.99503	400.0	1	1	2	148.09766	105.25374	0	0.239	0.012	-0.01	0.006	11.0
0.0	0.0	1	2	300.99503	400.0	1	1	2	148.09766	105.25374	0	0.239	0.012	0.073	0.005	11.0
0.0	0.0	1	2	300.99503	400.0	1	1	2	148.09766	105.25374	0	0.239	0.011	-0.046	0.005	11.0
0.0	0.0	1	2	300.99503	400.0	1	1	2	148.09766	105.25374	0	0.239	0.01	0.027	0.004	11.0
0.0	0.0	1	2	300.99503	400.0	1	1	2	148.09766	105.25374	0	0.239	0.009	-0.032	0.004	11.0
0.0	0.0	1	2	300.99503	400.0	1	1	2	148.09766	105.25374	0	0.239	0.007	-0.042	0.003	11.0
0.0	0.0	1	2	300.99503	400.0	1	1	2	148.09766	105.25374	0	0.239	0.007	0.004	0.003	11.0
0.0	0.0	1	2	300.99503	400.0	1	1	2	148.09766	105.25374	0	0.239	0.007	0.07	0.003	11.0
0.0	0.0	1	2	300.99503	400.0	1	1	2	148.09766	105.25374	0	0.239	0.007	-0.007	0.002	11.0
0.0	0.0	1	2	300.99503	400.0	1	1	2	148.09766	105.25374	0	0.239	0.006	-0.008	0.002	11.0
0.0	0.0	1	2	300.99503	400.0	1	1	2	148.09766	105.25374	0	0.239	0.006	-0.004	0.002	11.0
0.0	0.0	1	2	300.99503	400.0	1	1	2	148.09766	105.25374	0	0.239	0.006	-0.01	0.002	11.0
0.0	0.0	1	2	300.99503	400.0	1	1	2	148.09766	105.25374	0	0.239	0.005	-0.193	0.002	11.0
0.0	0.0	1	2	300.99503	400.0	1	1	2	148.09766	105.25374	0	0.239	0.005	0.021	0.001	11.0
0.0	0.0	1	2	300.99503	400.0	1	1	2	148.09766	105.25374	0	0.239	0.005	0.026	0.001	11.0
0.0	0.0	1	2	300.99503	400.0	1	1	2	148.09766	105.25374	0	0.239	0.004	0.0	0.001	11.0
0.0	0.0	1	2	300.99503	400.0	1	1	2	148.09766	105.25374	0	0.239	0.003	0.039	0.001	11.0
0.0	0.0	1	2	300.99503	400.0	1	1	2	148.09766	105.25374	0	0.239	0.003	0.012	0.001	11.0
0.0	0.0	1	2	300.99503	400.0	1	1	2	148.09766	105.25374	0	0.239	0.002	-0.005	0.001	11.0
0.0	0.0	1	2	300.99503	400.0	1	1	2	148.09766	105.25374	0	0.239	0.001	0.013	0.0	11.0
0.0	0.0	1	2	300.99503	400.0	1	1	2	148.09766	105.25374	0	0.239	0.0	-0.03	0.0	11.0
0.0	0.0	1	2	300.99503	400.0	1	1	2	148.09766	105.25374	0	0.239	0.0	0.042	0.0	11.0
0.0	0.0	1	2	300.99503	400.0	1	1	2	148.09766	105.25374	0	0.239	-0.001	-0.034	0.0	11.0
0.0	0.0	1	2	300.99503	400.0	1	1	2	148.09766	105.25374	0	0.239	0.0	0.0	0.0	11.0
0.0	0.0	1	2	300.99503	400.0	1	1	2	148.09766	105.25374	0	0.239	0.0	-0.004	0.0	11.0
0.0	0.0	1	2	300.99503	400.0	1	1	2	148.09766	105.25374	0	0.239	-0.001	-0.021	0.0	11.0
0.0	0.0	1	2	300.99503	400.0	1	1	2	148.09766	105.25374	0	0.239	0.0	0.032	0.0	11.0
0.0	0.0	1	2	300.99503	400.0	1	1	2	148.09766	105.25374	0	0.239	0.0	0.035	0.0	11.0
0.0	0.0	1	2	300.99503	400.0	1	1	2	148.09766	105.25374	0	0.239	0.0	0.001	0.0	11.0
0.0	0.0	1	2	300.99503	400.0	1	1	2	148.09766	105.25374	0	0.239	0.0	0.004	0.0	11.0
0.0	0.0	1	2	300.99503	400.0	1	1	2	148.09766	105.25374	0	0.239	0.0	0.026	0.0	11.0
0.0	0.0	1	2	300.99503	400.0	1	1	2	148.09766	105.25374	0	0.239	0.0	0.019	0.0	11.0
0.0	0.0	1	2	300.99503	400.0	1	1	2	148.09766	105.25374	0	0.239	-0.001	-0.022	0.0	11.0
0.0	0.0	1	2	300.99503	400.0	1	1	2	148.09766	105.25374	0	0.239	-0.001	-0.022	0.0	11.0
0.0	0.0	1	2	300.99503	400.0	1	1	2	148.09766	105.25374	0	0.239	0.0	0.023	0.0	11.0
0.0	0.0	1	2	300.99503	400.0	1	1	2	148.09766	105.25374	0	0.239	-0.001	-0.188	0.0	11.0
0.0	0.0	1	2	300.99503	400.0	1	1	2	148.09766	105.25374	0	0.239	0.0	0.044	0.0	11.0
0.0	0.0	1	2	300.99503	400.0	1	1	2	148.09766	105.25374	0	0.239	0.0	0.093	0.0	11.0
0.0	0.0	1	2	300.99503	400.0	1	1	2	148.09766	105.25374	0	0.239	0.0	0.006	0.0	11.0
0.0	0.0	1	2	300.99503	400.0	1	1	2	148.09766	105.25374	0	0.239	-0.001	-0.091	0.0	11.0
0.0	0.0	1	2	300.99503	400.0	1	1	2	148.09766	105.25374	0	0.239	0.0	0.0	0.0	11.0
0.0	0.0	1	2	300.99503	400.0	1	1	2	148.09766	105.25374	0	0.239	-0.001	-0.016	0.0	11.0
0.0	0.0	1	2	300.99503	400.0	1	1	2	148.09766	105.25374	0	0.239	-0.001	-0.05	0.0	11.0
0.0	0.0	1	2	300.99503	400.0	1	1	2	148.09766	105.25374	0	0.239	-0.001	-0.022	0.0	11.0
0.0	0.0	1	2	300.99503	400.0	1	1	2	148.09766	105.25374	0	0.239	0.0	-0.01	0.0	11.0
0.0	0.0	1	2	300.99503	400.0	1	1	2	148.09766	105.25374	0	0.239	0.0	0.006	0.0	11.0
0.0	0.0	1	2	300.99503	400.0	1	1	2	148.09766	105.25374	0	0.239	0.0	-0.001	0.0	11.0
0.0	0.0	1	2	300.99503	400.0	1	1	2	148.09766	105.25374	0	0.239	0.0	0.029	0.0	11.0
0.0	0.0	1	2	300.99503	400.0	1	1	2	148.09766	105.25374	0	0.239	0.0	0.026	0.0	11.0
0.0	0.0	1	2	300.99503	400.0	1	1	2	148.09766	105.25374	0	0.239	0.0	0.07	0.0	11.0
0.0	0.0	1	2	300.99503	400.0	1	1	2	148.09766	105.25374	0	0.239	0.0	0.0	0.0	11.0
0.0	0.0	1	2	300.99503	400.0	1	1	2	148.09766	105.25374	0	0.239	0.0	0.012	0.0	11.0
0.0	0.0	1	2	300.99503	400.0	1	1	2	148.09766	105.25374	0	0.239	-0.001	-0.03	0.0	11.0
0.0	0.0	1	2	300.99503	400.0	1	1	2	148.09766	105.25374	0	0.239	0.0	0.006	0.0	11.0
0.0	0.0	1	2	300.99503	400.0	1	1	2	148.09766	105.25374	0	0.239	0.0	-0.004	0.0	11.0
0.0	0.0	1	2	300.99503	400.0	1	1	2	148.09766	105.25374	0	0.239	-0.001	-0.022	0.0	11.0
0.0	0.0	1	2	300.99503	400.0	1	1	2	148.09766	105.25374	0	0.239	0.0	0.053	0.0	11.0
0.0	0.0	1	2	300.99503	400.0	1	1	2	148.09766	105.25374	0	0.239	0.0	0.004	0.0	11.0
0.0	0.0	1	2	300.99503	400.0	1	1	2	148.09766	105.25374	0	0.239	-0.001	-0.079	0.0	11.0
0.0	0.0	1	2	300.99503	400.0	1	1	2	148.09766	105.25374	0	0.239	0.0	0.006	0.0	11.0
0.0	0.0	1	2	300.99503	400.0	1	1	2	148.09766	105.25374	0	0.239	0.0	-0.005	0.0	11.0
0.0	0.0	1	2	300.99503	400.0	1	1	2	148.09766	105.25374	0	0.239	0.0	0.013	0.0	11.0
0.0	0.0	1	2	300.99503	400.0	1	1	2	148.09766	105.25374	0	0.239	0.0	0.015	0.0	11.0
0.0	0.0	1	2	300.99503	400.0	1	1	2	148.09766	105.25374	0	0.239	0.0	0.007	0.0	11.0
0.0	0.0	1	2	300.99503	400.0	1	1	2	148.09766	105.25374	0	0.239	0.0	0.033	0.0	11.0
0.0	0.0	1	2	300.99503	400.0	1	1	2	148.09766	105.25374	0	0.239	-0.001	-0.033	0.0	11.0
0.0	0.0	1	2	300.99503	400.0	1	1	2	148.09766	105.25374	0	0.239	0.0	0.055	0.0	11.0
0.0	0.0	1	2	300.99503	400.0	1	1	2	148.09766	105.25374	0	0.239	0.0	0.012	0.0	11.0
0.0	0.0	1	2	300.99503	400.0	1	1	2	148.09766	105.25374	0	0.239	0.0	0.009	0.0	11.0
0.0	0.0	1	2	300.99503	400.0	1	1	2	148.09766	105.25374	0	0.239	0.0	-0.002	0.0	11.0
0.0	0.0	1	2	300.99503	400.0	1	1	2	148.09766	105.25374	0	0.239	-0.001	-0.077	0.0	11.0
0.0	0.0	1	2	300.99503	400.0	1	1	2	148.09766	105.25374	0	0.239	0.0	0.006	0.0	11.0
0.0	0.0	1	2	300.99503	400.0	1	1	2	148.09766	105.25374	0	0.239	0.0	0.026	0.0	11.0
0.0	0.0	1	2	300.99503	400.0	1	1	2	148.09766	105.25374	0	0.239	-0.001	-0.027	0.0	11.0
0.0	0.0	1	2	300.99503	400.0	1	1	2	148.09766	105.25374	0	0.239	0.0	-0.012	0.0	11.0
0.0	0.0	1	2	300.99503	400.0	1	1	2	148.09766	105.25374	0	0.239	-0.001	-0.1	0.0	11.0
0.0	0.0	1	2	300.99503	400.0	1	1	2	148.09766	105.25374	0	0.239	-0.001	-0.015	0.0	11.0
0.0	0.0	1	2	300.99503	400.0	1	1	2	148.09766	105.25374	0	0.239	0.0	0.056	0.0	11.0
0.0	0.0	1	2	300.99503	400.0	1	1	2	148.09766	105.25374	0	0.239	0.0	0.068	0.0	11.0
0.0	0.0	1	2	300.99503	400.0	1	1	2	148.09766	105.25374	0	0.239	-0.001	-0.016	0.0	11.0
0.0	0.0	1	2	300.99503	400.0	1	1	2	148.09766	105.25374	0	0.239	0.0	0.068	0.0	11.0
0.0	0.0	1	2	300.99503	400.0	1	1	2	148.09766	105.25374	0	0.239	-0.001	-0.04	0.0	11.0
0.0	0.0	1	2	300.99503	400.0	1	1	2	148.09766	105.25374	0	0.239	0.0	-0.004	0.0	11.0
0.0	0.0	1	2	300.99503	400.0	1	1	2	148.09766	105.25374	0	0.239	-0.001	-0.034	0.0	11.0
0.0	0.0	1	2	300.99503	400.0	1	1	2	148.09766	105.25374	0	0.239	-0.001	-0.045	0.0	11.0
0.0	0.0	1	2	300.99503	400.0	1	1	2	148.09766	105.25374	0	0.239	-0.001	-0.041	0.0	11.0
0.0	0.0	1	2	300.99503	400.0	1	1	2	148.09766	105.25374	0	0.239	0.0	0.153	0.0	11.0
0.0	0.0	1	2	300.99503	400.0	1	1	2	148.09766	105.25374	0	0.239	-0.001	-0.044	0.0	11.0
0.0	0.0	1	2	300.99503	400.0	1	1	2	148.09766	105.25374	0	0.239	0.0	-0.007	0.0	11.0
0.0	0.0	1	2	300.99503	400.0	1	1	2	148.09766	105.25374	0	0.239	0.0	0.033	0.0	11.0
0.0	0.0	1	2	300.99503	400.0	1	1	2	148.09766	105.25374	0	0.239	0.0	0.004	0.0	11.0
0.0	0.0	1	2	300.99503	400.0	1	1	2	148.09766	105.25374	0	0.239	-0.001	-0.019	0.0	11.0
0.0	0.0	1	2	300.99503	400.0	1	1	2	148.09766	105.25374	0	0.239	0.0	0.03	0.0	11.0
0.0	0.0	1	2	300.99503	400.0	1	1	2	148.09766	105.25374	0	0.239	0.0	-0.005	0.0	11.0
0.0	0.0	1	2	300.99503	400.0	1	1	2	148.09766	105.25374	0	0.239	-0.001	-0.115	0.0	11.0
0.0	0.0	1	2	300.99503	400.0	1	1	2	148.09766	105.25374	0	0.239	0.0	0.007	0.0	11.0
0.0	0.0	1	2	300.99503	400.0	1	1	2	148.09766	105.25374	0	0.239	0.0	0.019	0.0	11.0
0.0	0.0	1	2	300.99503	400.0	1	1	2	148.09766	105.25374	0	0.239	0.0	0.009	0.0	11.0
0.0	0.0	1	2	300.99503	400.0	1	1	2	148.09766	105.25374	0	0.239	0.0	0.012	0.0	11.0
0.0	0.0	1	2	300.99503	400.0	1	1	2	148.09766	105.25374	0	0.239	-0.001	-0.045	0.0	11.0
0.0	0.0	1	2	300.99503	400.0	1	1	2	148.09766	105.25374	0	0.239	0.0	0.012	0.0	11.0
0.0	0.0	1	2	300.99503	400.0	1	1	2	148.09766	105.25374	0	0.239	0.0	0.003	0.0	11.0
0.0	0.0	1	2	300.99503	400.0	1	1	2	148.09766	105.25374	0	0.239	0.0	-0.004	0.0	11.0
0.0	0.0	1	2	300.99503	400.0	1	1	2	148.09766	105.25374	0	0.239	-0.001	-0.012	0.0	11.0
0.0	0.0	1	2	300.99503	400.0	1	1	2	148.09766	105.25374	0	0.239	0.0	0.048	0.0	11.0
0.0	0.0	1	2	300.99503	400.0	1	1	2	148.09766	105.25374	0	0.239	0.0	0.036	0.0	11.0
0.0	0.0	1	2	300.99503	400.0	1	1	2	148.09766	105.25374	0	0.239	0.0	-0.002	0.0	11.0
0.0	0.0	1	2	300.99503	400.0	1	1	2	148.09766	105.25374	0	0.239	-0.001	-0.047	0.0	11.0
0.0	0.0	1	2	300.99503	400.0	1	1	2	148.09766	105.25374	0	0.239	0.0	0.044	0.0	11.0
0.0	0.0	1	2	300.99503	400.0	1	1	2	148.09766	105.25374	0	0.239	0.0	0.001	0.0	11.0
0.0	0.0	1	2	300.99503	400.0	1	1	2	148.09766	105.25374	0	0.239	-0.001	-0.027	0.0	11.0
0.0	0.0	1	2	300.99503	400.0	1	1	2	148.09766	105.25374	0	0.239	-0.001	-0.025	0.0	11.0
-4180.487	-300.99503	2	2	300.99503	300.99503	0	2	2	148.09766	105.25374	1	0.239	0.0	0.121	0.0	11.0
-4180.487	-300.99503	2	2	300.99503	300.99503	0	2	2	148.09766	105.25374	1	0.239	-0.001	-0.03	0.0	11.0
-4180.487	-300.99503	2	2	300.99503	300.99503	0	2	2	148.09766	105.25374	1	0.239	-0.001	-0.019	0.0	11.0
-4180.487	-300.99503	2	2	300.99503	300.99503	0	2	2	148.09766	105.25374	1	0.239	-0.002	-0.239	-0.294	11.0
-4180.487	-300.99503	2	2	300.99503	300.99503	0	2	2	148.09766	105.25374	1	0.239	-0.004	-0.417	-0.569	11.0
-4180.487	-300.99503	2	2	300.99503	300.99503	0	2	2	148.09766	105.25374	1	0.239	-0.008	-0.496	-0.569	11.0
-4180.487	-300.99503	2	2	300.99503	300.99503	0	2	2	148.09766	105.25374	1	0.239	-0.015	-0.998	-1.063	11.0
-4180.487	-300.99503	2	2	300.99503	300.99503	0	2	2	148.09766	105.25374	1	0.238	-0.023	-1.072	-1.063	11.0
-4180.487	-300.99503	2	2	300.99503	300.99503	0	2	2	148.09766	105.25374	1	0.238	-0.033	-1.526	-1.488	11.0
-4180.487	-300.99503	2	2	300.99503	300.99503	0	2	2	148.09766	105.25374	1	0.238	-0.043	-1.643	-1.679	11.0
-4180.487	-300.99503	2	2	300.99503	300.99503	0	2	2	148.09766	105.25374	1	0.238	-0.051	-1.66	-1.679	11.0
-4180.487	-300.99503	2	2	300.99503	300.99503	0	2	2	148.09766	105.25374	1	0.238	-0.061	-1.893	-1.856	11.0
-4180.487	-300.99503	2	2	300.99503	300.99503	0	2	2	148.09766	105.25374	1	0.238	-0.069	-1.919	-1.856	11.0
-4180.487	-300.99503	2	2	300.99503	300.99503	0	2	2	148.09766	105.25374	1	0.238	-0.08	-2.19	-2.174	11.0
-4180.487	-300.99503	2	2	300.99503	300.99503	0	2	2	148.09766	105.25374	1	0.238	-0.091	-2.392	-2.448	11.0
-4180.487	-300.99503	2	2	300.99503	300.99503	0	2	2	148.09766	105.25374	1	0.238	-0.101	-2.321	-2.448	11.0
-4180.487	-300.99503	2	2	300.99503	300.99503	0	2	2	148.09766	105.25374	1	0.238	-0.112	-2.811	-2.571	11.0
-4180.487	-300.99503	2	2	300.99503	300.99503	0	2	2	148.09766	105.25374	1	0.238	-0.121	-2.635	-2.791	11.0
-4180.487	-300.99503	2	2	300.99503	300.99503	0	2	2	148.09766	105.25374	1	0.238	-0.131	-2.818	-2.791	11.0
-4180.487	-300.99503	2	2	300.99503	300.99503	0	2	2	148.09766	105.25374	1	0.238	-0.141	-2.871	-2.889	11.0
-4180.487	-300.99503	2	2	300.99503	300.99503	0	2	2	148.09766	105.25374	1	0.237	-0.149	-2.902	-2.889	11.0
-4180.487	-300.99503	2	2	300.99503	300.99503	0	2	2	148.09766	105.25374	1	0.237	-0.159	-3.101	-3.066	11.0
-4180.487	-300.99503	2	2	300.99503	300.99503	0	2	2	148.09766	105.25374	1	0.237	-0.169	-3.088	-3.145	11.0
-4180.487	-300.99503	2	2	300.99503	300.99503	0	2	2	148.09766	105.25374	1	0.237	-0.177	-3.117	-3.145	11.0
-4180.487	-300.99503	2	2	300.99503	300.99503	0	2	2	148.09766	105.25374	1	0.237	-0.186	-3.329	-3.287	11.0
-4180.487	-300.99503	2	2	300.99503	300.99503	0	2	2	148.09766	105.25374	1	0.237	-0.194	-3.375	-3.409	11.0
-4180.487	-300.99503	2	2	300.99503	300.99503	0	2	2	148.09766	105.25374	1	0.237	-0.204	-3.426	-3.409	11.0
-4180.487	-300.99503	2	2	300.99503	300.99503	0	2	2	148.09766	105.25374	1	0.237	-0.212	-3.478	-3.464	11.0
-4180.487	-300.99503	2	2	300.99503	300.99503	0	2	2	148.09766	105.25374	1	0.237	-0.22	-3.499	-3.464	11.0
-4180.487	-300.99503	2	2	300.99503	300.99503	0	2	2	148.09766	105.25374	1	0.237	-0.227	-3.512	-3.515	11.0
-4180.487	-300.99503	2	2	300.99503	300.99503	0	2	2	148.09766	105.25374	1	0.237	-0.233	-3.619	-3.606	11.0
-4180.487	-300.99503	2	2	300.99503	300.99503	0	2	2	148.09766	105.25374	1	0.237	-0.239	-3.612	-3.606	11.0
-4180.487	-300.99503	2	2	300.99503	300.99503	0	2	2	148.09766	105.25374	1	0.237	-0.246	-3.7	-3.685	11.0
-4180.487	-300.99503	2	2	300.99503	300.99503	0	2	2	148.09766	105.25374	1	0.236	-0.252	-3.7	-3.72	11.0
-4180.487	-300.99503	2	2	300.99503	300.99503	0	2	2	148.09766	105.25374	1	0.236	-0.258	-3.692	-3.72	11.0
-4180.487	-300.99503	2	2	300.99503	300.99503	0	2	2	148.09766	105.25374	1	0.236	-0.264	-3.877	-3.784	11.0
-4180.487	-300.99503	2	2	300.99503	300.99503	0	2	2	148.09766	105.25374	1	0.236	-0.268	-3.828	-3.784	11.0
-4180.487	-300.99503	2	2	300.99503	300.99503	0	2	2	148.09766	105.25374	1	0.236	-0.272	-3.833	-3.812	11.0
-4180.487	-300.99503	2	2	300.99503	300.99503	0	2	2	148.09766	105.25374	1	0.236	-0.277	-3.888	-3.863	11.0
-4180.487	-300.99503	2	2	300.99503	300.99503	0	2	2	148.09766	105.25374	1	0.236	-0.281	-3.867	-3.863	11.0
-4180.487	-300.99503	2	2	300.99503	300.99503	0	2	2	148.09766	105.25374	1	0.236	-0.285	-3.934	-3.907	11.0
-4180.487	-300.99503	2	2	300.99503	300.99503	0	2	2	148.09766	105.25374	1	0.236	-0.289	-3.922	-3.926	11.0
-4180.487	-300.99503	2	2	300.99503	300.99503	0	2	2	148.09766	105.25374	1	0.236	-0.293	-3.906	-3.926	11.0
-4180.487	-300.99503	2	2	300.99503	300.99503	0	2	2	148.09766	105.25374	1	0.236	-0.297	-3.995	-3.963	11.0
-4180.487	-300.99503	2	2	300.99503	300.99503	0	2	2	148.09766	105.25374	1	0.236	-0.301	-3.968	-3.963	11.0
-4180.487	-300.99503	2	2	300.99503	300.99503	0	2	2	148.09766	105.25374	1	0.236	-0.303	-4.027	-3.977	11.0
-4180.487	-300.99503	2	2	300.99503	300.99503	0	2	2	148.09766	105.25374	1	0.236	-0.304	-3.967	-4.006	11.0
-4180.487	-300.99503	2	2	300.99503	300.99503	0	2	2	148.09766	105.25374	1	0.236	-0.306	-3.975	-4.006	11.0
-4180.487	-300.99503	2	2	300.99503	300.99503	0	2	2	148.09766	105.25374	1	0.236	-0.308	-4.033	-4.03	11.0
-4180.487	-300.99503	2	2	300.99503	300.99503	0	2	2	148.09766	105.25374	1	0.236	-0.31	-4.027	-4.041	11.0
-4180.487	-300.99503	2	2	300.99503	300.99503	0	2	2	148.09766	105.25374	1	0.236	-0.312	-4.055	-4.041	11.0
-4180.487	-300.99503	2	2	300.99503	300.99503	0	2	2	148.09766	105.25374	1	0.236	-0.315	-4.028	-4.06	11.0
-4180.487	-300.99503	2	2	300.99503	300.99503	0	2	2	148.09766	105.25374	1	0.236	-0.317	-4.031	-4.069	11.0
-4180.487	-300.99503	2	2	300.99503	300.99503	0	2	2	148.09766	105.25374	1	0.236	-0.319	-4.06	-4.069	11.0
-4180.487	-300.99503	2	2	300.99503	300.99503	0	2	2	148.09766	105.25374	1	0.236	-0.322	-4.112	-4.085	11.0
-4180.487	-300.99503	2	2	300.99503	300.99503	0	2	2	148.09766	105.25374	1	0.236	-0.322	-4.095	-4.085	11.0
-4180.487	-300.99503	2	2	300.99503	300.99503	0	2	2	148.09766	105.25374	1	0.236	-0.323	-3.949	-4.092	11.0
-4180.487	-300.99503	2	2	300.99503	300.99503	0	2	2	148.09766	105.25374	1	0.236	-0.324	-4.159	-4.105	11.0
-4180.487	-300.99503	2	2	300.99503	300.99503	0	2	2	148.09766	105.25374	1	0.236	-0.325	-4.088	-4.105	11.0
-4180.487	-300.99503	2	2	300.99503	300.99503	0	2	2	148.09766	105.25374	1	0.236	-0.326	-4.158	-4.11	11.0
-4180.487	-300.99503	2	2	300.99503	300.99503	0	2	2	148.09766	105.25374	1	0.236	-0.326	-4.019	-4.11	11.0
-4180.487	-300.99503	2	2	300.99503	300.99503	1	2	2	148.09766	105.25374	1	0.236	-0.327	-4.126	-4.12	11.0
-4180.487	-300.99503	2	2	300.99503	300.99503	1	2	2	148.09766	105.25374	1	0.236	-0.328	-4.053	-4.125	11.0
-4180.487	-300.99503	2	2	300.99503	300.99503	1	2	2	148.09766	105.25374	1	0.236	-0.328	-4.077	-4.125	11.0
-4180.487	-300.99503	2	2	300.99503	300.99503	1	2	2	148.09766	105.25374	1	0.236	-0.329	-4.11	-4.133	11.0
-4180.487	-300.99503	2	2	300.99503	300.99503	1	2	2	148.09766	105.25374	1	0.236	-0.331	-4.132	-4.137	11.0
-4180.487	-300.99503	2	2	300.99503	300.99503	1	2	2	148.09766	105.25374	1	0.236	-0.332	-4.166	-4.137	11.0
-4180.487	-300.99503	2	2	300.99503	300.99503	1	2	2	148.09766	105.25374	1	0.236	-0.333	-4.179	-4.143	11.0
-4180.487	-300.99503	2	2	300.99503	300.99503	1	2	2	148.09766	105.25374	1	0.235	-0.334	-4.184	-4.143	11.0
-4180.487	-300.99503	2	2	300.99503	300.99503	1	2	2	148.09766	105.25374	1	0.235	-0.336	-4.143	-4.149	11.0
-4180.487	-300.99503	2	2	300.99503	300.99503	1	2	2	148.09766	105.25374	1	0.235	-0.336	-4.1	-4.151	11.0
-4180.487	-300.99503	2	2	300.99503	300.99503	1	2	2	148.09766	105.25374	1	0.235	-0.337	-4.097	-4.151	11.0
-4180.487	-300.99503	2	2	300.99503	300.99503	1	2	2	148.09766	105.25374	1	0.235	-0.339	-4.115	-4.156	11.0
-4180.487	-300.99503	2	2	300.99503	300.99503	1	2	2	148.09766	105.25374	1	0.235	-0.341	-4.182	-4.159	11.0
-4180.487	-300.99503	2	2	300.99503	300.99503	1	2	2	148.09766	105.25374	1	0.235	-0.341	-4.215	-4.159	11.0
-4180.487	-300.99503	2	2	300.99503	300.99503	1	2	2	148.09766	105.25374	1	0.235	-0.341	-4.174	-4.161	11.0
-4180.487	-300.99503	2	2	300.99503	300.99503	1	2	2	148.09766	105.25374	1	0.235	-0.341	-4.165	-4.163	11.0
-4180.487	-300.99503	2	2	300.99503	300.99503	1	2	2	148.09766	105.25374	1	0.235	-0.341	-4.167	-4.163	11.0
-4180.487	-300.99503	2	2	300.99503	300.99503	1	2	2	148.09766	105.25374	1	0.235	-0.341	-4.197	-4.166	11.0
-4180.487	-300.99503	2	2	300.99503	300.99503	1	2	2	148.09766	105.25374	1	0.235	-0.341	-4.137	-4.166	11.0
-4180.487	-300.99503	2	2	300.99503	300.99503	1	2	2	148.09766	105.25374	1	0.235	-0.341	-4.144	-4.167	11.0
-4180.487	-300.99503	2	2	300.99503	300.99503	1	2	2	148.09766	105.25374	1	0.235	-0.341	-4.197	-4.17	11.0
-4180.487	-300.99503	2	2	300.99503	300.99503	1	2	2	148.09766	105.25374	1	0.235	-0.341	-4.159	-4.17	11.0
-4180.487	-300.99503	2	2	300.99503	300.99503	1	2	2	148.09766	105.25374	1	0.235	-0.341	-4.139	-4.171	11.0
-4180.487	-300.99503	2	2	300.99503	300.99503	1	2	2	148.09766	105.25374	1	0.235	-0.341	-4.169	-4.171	11.0
-4180.487	-300.99503	2	2	300.99503	300.99503	1	2	2	148.09766	105.25374	1	0.235	-0.341	-4.253	-4.173	11.0
-4180.487	-300.99503	2	2	300.99503	300.99503	1	2	2	148.09766	105.25374	1	0.235	-0.341	-4.172	-4.173	11.0
-4180.487	-300.99503	2	2	300.99503	300.99503	1	2	2	148.09766	105.25374	1	0.235	-0.341	-4.162	-4.173	11.0
-4180.487	-300.99503	2	2	300.99503	300.99503	1	2	2	148.09766	105.25374	1	0.235	-0.341	-4.169	-4.175	11.0
-4180.487	-300.99503	2	2	300.99503	300.99503	1	2	2	148.09766	105.25374	1	0.235	-0.341	-4.182	-4.176	11.0
-4180.487	-300.99503	2	2	300.99503	300.99503	1	2	2	148.09766	105.25374	1	0.235	-0.341	-4.119	-4.176	11.0
-4180.487	-300.99503	2	2	300.99503	300.99503	1	2	2	148.09766	105.25374	1	0.235	-0.341	-4.239	-4.177	11.0
-4180.487	-300.99503	2	2	300.99503	300.99503	1	2	2	148.09766	105.25374	1	0.235	-0.341	-4.197	-4.177	11.0
-4180.487	-300.99503	2	2	300.99503	300.99503	1	2	2	148.09766	105.25374	1	0.235	-0.341	-4.182	-4.179	11.0
-4180.487	-300.99503	2	2	300.99503	300.99503	1	2	2	148.09766	105.25374	1	0.235	-0.341	-4.189	-4.179	11.0
-4180.487	-300.99503	2	2	300.99503	300.99503	1	2	2	148.09766	105.25374	1	0.235	-0.341	-4.207	-4.179	11.0
-4180.487	-300.99503	2	2	300.99503	300.99503	1	2	2	148.09766	105.25374	1	0.235	-0.341	-4.24	-4.179	11.0
-4180.487	-300.99503	2	2	300.99503	300.99503	1	2	2	148.09766	105.25374	1	0.235	-0.341	-4.142	-4.179	11.0
-4180.487	-300.99503	2	2	300.99503	300.99503	1	2	2	148.09766	105.25374	1	0.235	-0.34	-4.104	-4.179	11.0
-4180.487	-300.99503	2	2	300.99503	300.99503	1	2	2	148.09766	105.25374	1	0.235	-0.341	-4.27	-4.18	11.0
-4180.487	-300.99503	2	2	300.99503	300.99503	1	2	2	148.09766	105.25374	1	0.235	-0.341	-4.16	-4.18	11.0
-4180.487	-300.99503	2	2	300.99503	300.99503	1	2	2	148.09766	105.25374	1	0.235	-0.341	-4.162	-4.18	11.0
-4180.487	-300.99503	2	2	300.99503	300.99503	1	2	2	148.09766	105.25374	1	0.235	-0.341	-4.19	-4.181	11.0
-4180.487	-300.99503	2	2	300.99503	300.99503	1	2	2	148.09766	105.25374	1	0.235	-0.341	-4.134	-4.181	11.0
-4180.487	-300.99503	2	2	300.99503	300.99503	1	2	2	148.09766	105.25374	1	0.235	-0.341	-4.222	-4.181	11.0
-4180.487	-300.99503	2	2	300.99503	300.99503	1	2	2	148.09766	105.25374	1	0.235	-0.341	-4.17	-4.182	11.0
-4180.487	-300.99503	2	2	300.99503	300.99503	1	2	2	148.09766	105.25374	1	0.235	-0.341	-4.174	-4.182	11.0
-4180.487	-300.99503	2	2	300.99503	300.99503	1	2	2	148.09766	105.25374	1	0.235	-0.341	-4.211	-4.182	11.0
-4180.487	-300.99503	2	2	300.99503	300.99503	1	2	2	148.09766	105.25374	1	0.235	-0.341	-4.225	-4.182	11.0
-4180.487	-300.99503	2	2	300.99503	300.99503	1	2	2	148.09766	105.25374	1	0.235	-0.341	-4.195	-4.182	11.0
-4180.487	-300.99503	2	2	300.99503	300.99503	1	2	2	148.09766	105.25374	1	0.235	-0.341	-4.152	-4.183	11.0
-4180.487	-300.99503	2	2	300.99503	300.99503	1	2	2	148.09766	105.25374	1	0.235	-0.341	-4.18	-4.183	11.0
-4180.487	-300.99503	2	2	300.99503	300.99503	1	2	2	148.09766	105.25374	1	0.235	-0.341	-4.119	-4.183	11.0
-4180.487	-300.99503	2	2	300.99503	300.99503	1	2	2	148.09766	105.25374	1	0.235	-0.341	-4.174	-4.183	11.0
-4180.487	-300.99503	2	2	300.99503	300.99503	1	2	2	148.09766	105.25374	1	0.235	-0.341	-4.198	-4.183	11.0
-4180.487	-300.99503	2	2	300.99503	300.99503	1	2	2	148.09766	105.25374	1	0.235	-0.341	-4.209	-4.183	11.0
-4180.487	-300.99503	2	2	300.99503	300.99503	1	2	2	148.09766	105.25374	1	0.235	-0.341	-4.203	-4.183	11.0
-4180.487	-300.99503	2	2	300.99503	300.99503	1	2	2	148.09766	105.25374	1	0.235	-0.341	-4.177	-4.183	11.0
-4180.487	-300.99503	2	2	300.99503	300.99503	1	2	2	148.09766	105.25374	1	0.235	-0.341	-4.156	-4.183	11.0
-4180.487	-300.99503	2	2	300.99503	300.99503	1	2	2	148.09766	105.25374	1	0.235	-0.341	-4.171	-4.183	11.0
-4180.487	-300.99503	2	2	300.99503	300.99503	1	2	2	148.09766	105.25374	1	0.235	-0.341	-4.216	-4.183	11.0
-4180.487	-300.99503	2	2	300.99503	300.99503	1	2	2	148.09766	105.25374	1	0.235	-0.341	-4.23	-4.184	11.0
-4180.487	-300.99503	2	2	300.99503	300.99503	1	2	2	148.09766	105.25374	1	0.235	-0.341	-4.185	-4.184	11.0
-4180.487	-300.99503	2	2	300.99503	300.99503	1	2	2	148.09766	105.25374	1	0.235	-0.341	-4.172	-4.184	11.0
-4180.487	-300.99503	2	2	300.99503	300.99503	1	2	2	148.09766	105.25374	1	0.235	-0.341	-4.2	-4.184	11.0
-4180.487	-300.99503	2	2	300.99503	300.99503	1	2	2	148.09766	105.25374	1	0.235	-0.341	-4.16	-4.184	11.0
-4180.487	-300.99503	2	2	300.99503	300.99503	1	2	2	148.09766	105.25374	1	0.235	-0.34	-4.057	-4.184	11.0
-4180.487	-300.99503	2	2	300.99503	300.99503	1	2	2	148.09766	105.25374	1	0.235	-0.341	-4.179	-4.184	11.0
-4180.487	-300.99503	2	2	300.99503	300.99503	1	2	2	148.09766	105.25374	1	0.235	-0.341	-4.224	-4.184	11.0
-4180.487	-300.99503	2	2	300.99503	300.99503	1	2	2	148.09766	105.25374	1	0.235	-0.341	-4.172	-4.184	11.0
-4180.487	-300.99503	2	2	300.99503	300.99503	1	2	2	148.09766	105.25374	1	0.235	-0.341	-4.196	-4.184	11.0
-4180.487	-300.99503	2	2	300.99503	300.99503	1	2	2	148.09766	105.25374	1	0.235	-0.341	-4.218	-4.184	11.0
-4180.487	-300.99503	2	2	300.99503	300.99503	1	2	2	148.09766	105.25374	1	0.235	-0.341	-4.159	-4.184	11.0
-4180.487	-300.99503	2	2	300.99503	300.99503	1	2	2	148.09766	105.25374	1	0.235	-0.34	-4.097	-4.184	11.0
-4180.487	-300.99503	2	2	300.99503	300.99503	1	2	2	148.09766	105.25374	1	0.235	-0.341	-4.199	-4.184	11.0
-4180.487	-300.99503	2	2	300.99503	300.99503	1	2	2	148.09766	105.25374	1	0.235	-0.341	-4.206	-4.184	11.0
-4180.487	-300.99503	2	2	300.99503	300.99503	1	2	2	148.09766	105.25374	1	0.235	-0.341	-4.177	-4.184	11.0
-4180.487	-300.99503	2	2	300.99503	300.99503	1	2	2	148.09766	105.25374	1	0.235	-0.341	-4.215	-4.184	11.0
-4180.487	-300.99503	2	2	300.99503	300.99503	1	2	2	148.09766	105.25374	1	0.235	-0.341	-4.22	-4.184	11.0
-4180.487	-300.99503	2	2	300.99503	300.99503	1	2	2	148.09766	105.25374	1	0.235	-0.341	-4.231	-4.184	11.0
-4180.487	-300.99503	2	2	300.99503	300.99503	1	2	2	148.09766	105.25374	1	0.235	-0.341	-4.198	-4.184	11.0
-4180.487	-300.99503	2	2	300.99503	300.99503	1	2	2	148.09766	105.25374	1	0.235	-0.341	-4.176	-4.184	11.0
-4180.487	-300.99503	2	2	300.99503	300.99503	1	2	2	148.09766	105.25374	1	0.235	-0.341	-4.218	-4.184	11.0
-4180.487	-300.99503	2	2	300.99503	300.99503	1	2	2	148.09766	105.25374	1	0.235	-0.341	-4.125	-4.184	11.0
-4180.487	-300.99503	2	2	300.99503	300.99503	1	2	2	148.09766	105.25374	1	0.235	-0.341	-4.235	-4.184	11.0
-4180.487	-300.99503	2	2	300.99503	300.99503	1	2	2	148.09766	105.25374	1	0.235	-0.341	-4.143	-4.184	11.0
-4180.487	-300.99503	2	2	300.99503	300.99503	1	2	2	148.09766	105.25374	1	0.235	-0.341	-4.161	-4.184	11.0
-4180.487	-300.99503	2	2	300.99503	300.99503	1	2	2	148.09766	105.25374	1	0.235	-0.341	-4.173	-4.184	11.0
-4180.487	-300.99503	2	2	300.99503	300.99503	1	2	2	148.09766	105.25374	1	0.235	-0.341	-4.186	-4.184	11.0
-4180.487	-300.99503	2	2	300.99503	300.99503	1	2	2	148.09766	105.25374	1	0.235	-0.341	-4.197	-4.184	11.0
-4180.487	-300.99503	2	2	300.99503	300.99503	1	2	2	148.09766	105.25374	1	0.235	-0.341	-4.201	-4.184	11.0
-4180.487	-300.99503	2	2	300.99503	300.99503	1	2	2	148.09766	105.25374	1	0.235	-0.341	-4.176	-4.184	11.0
-4180.487	-300.99503	2	2	300.99503	300.99503	1	2	2	148.09766	105.25374	1	0.235	-0.341	-4.217	-4.184	11.0
-4180.487	-300.99503	2	2	300.99503	300.99503	1	2	2	148.09766	105.25374	1	0.235	-0.341	-4.189	-4.184	11.0
-4180.487	-300.99503	2	2	300.99503	300.99503	1	2	2	148.09766	105.25374	1	0.235	-0.341	-4.198	-4.184	11.0
-4180.487	-300.99503	2	2	300.99503	300.99503	1	2	2	148.09766	105.25374	1	0.235	-0.341	-4.206	-4.184	11.0
-4180.487	-300.99503	2	2	300.99503	300.99503	1	2	2	148.09766	105.25374	1	0.235	-0.341	-4.168	-4.184	11.0
-4180.487	-300.99503	2	2	300.99503	300.99503	1	2	2	148.09766	105.25374	1	0.235	-0.341	-4.178	-4.184	11.0
-4180.487	-300.99503	2	2	300.99503	300.99503	1	2	2	148.09766	105.25374	1	0.235	-0.341	-4.18	-4.184	11.0
-4180.487	-300.99503	2	2	300.99503	300.99503	1	2	2	148.09766	105.25374	1	0.235	-0.341	-4.157	-4.184	11.0
-4180.487	-300.99503	2	2	300.99503	300.99503	1	2	2	148.09766	105.25374	1	0.235	-0.341	-4.225	-4.184	11.0
-4180.487	-300.99503	2	2	300.99503	300.99503	1	2	2	148.09766	105.25374	1	0.235	-0.341	-4.222	-4.184	11.0
-4180.487	-300.99503	2	2	300.99503	300.99503	1	2	2	148.09766	105.25374	1	0.235	-0.341	-4.227	-4.184	11.0
-4180.487	-300.99503	2	2	300.99503	300.99503	1	2	2	148.09766	105.25374	1	0.235	-0.341	-4.169	-4.184	11.0
-4180.487	-300.99503	2	2	300.99503	300.99503	1	2	2	148.09766	105.25374	1	0.235	-0.341	-4.164	-4.184	11.0
-4180.487	-300.99503	2	2	300.99503	300.99503	1	2	2	148.09766	105.25374	1	0.235	-0.341	-4.184	-4.184	11.0
-4180.487	-300.99503	2	2	300.99503	300.99503	1	2	2	148.09766	105.25374	1	0.235	-0.341	-4.207	-4.184	11.0
-4180.487	-300.99503	2	2	300.99503	300.99503	1	2	2	148.09766	105.25374	1	0.235	-0.341	-4.157	-4.184	11.0
-4180.487	-300.99503	2	2	300.99503	300.99503	1	2	2	148.09766	105.25374	1	0.235	-0.341	-4.151	-4.184	11.0
-4180.487	-300.99503	2	2	300.99503	300.99503	1	2	2	148.09766	105.25374	1	0.235	-0.341	-4.224	-4.184	11.0
-4180.487	-300.99503	2	2	300.99503	300.99503	1	2	2	148.09766	105.25374	1	0.235	-0.341	-4.246	-4.184	11.0
-4180.487	-300.99503	2	2	300.99503	300.99503	1	2	2	148.09766	105.25374	1	0.235	-0.341	-4.209	-4.184	11.0
-4180.487	-300.99503	2	2	300.99503	300.99503	1	2	2	148.09766	105.25374	1	0.235	-0.341	-4.165	-4.184	11.0
-4180.487	-300.99503	2	2	300.99503	300.99503	1	2	2	148.09766	105.25374	1	0.235	-0.341	-4.21	-4.184	11.0
-4180.487	-300.99503	2	2	300.99503	300.99503	1	2	2	148.09766	105.25374	1	0.235	-0.341	-4.19	-4.184	11.0
-4180.487	-300.99503	2	2	300.99503	300.99503	1	2	2	148.09766	105.25374	1	0.235	-0.341	-4.181	-4.184	11.0
-4180.487	-300.99503	2	2	300.99503	300.99503	1	2	2	148.09766	105.25374	1	0.235	-0.34	-4.045	-4.184	11.0
-4180.487	-300.99503	2	2	300.99503	300.99503	1	2	2	148.09766	105.25374	1	0.235	-0.341	-4.198	-4.184	11.0
-4180.487	-300.99503	2	2	300.99503	300.99503	1	2	2	148.09766	105.25374	1	0.235	-0.341	-4.183	-4.184	11.0
-4180.487	-300.99503	2	2	300.99503	300.99503	1	2	2	148.09766	105.25374	1	0.235	-0.341	-4.182	-4.184	11.0
-4180.487	-300.99503	2	2	300.99503	300.99503	1	2	2	148.09766	105.25374	1	0.235	-0.341	-4.188	-4.184	11.0
-4180.487	-300.99503	2	2	300.99503	300.99503	1	2	2	148.09766	105.25374	1	0.235	-0.341	-4.178	-4.184	11.0
-4180.487	-300.99503	2	2	300.99503	300.99503	1	2	2	148.09766	105.25374	1	0.235	-0.341	-4.188	-4.184	11.0
-4180.487	-300.99503	2	2	300.99503	300.99503	1	2	2	148.09766	105.25374	1	0.235	-0.341	-4.216	-4.184	11.0
-4180.487	-300.99503	2	2	300.99503	300.99503	1	2	2	148.09766	105.25374	1	0.235	-0.341	-4.163	-4.184	11.0
-4180.487	-300.99503	2	2	300.99503	300.99503	1	2	2	148.09766	105.25374	1	0.235	-0.341	-4.189	-4.184	11.0
-4180.487	-300.99503	2	2	300.99503	300.99503	1	2	2	148.09766	105.25374	1	0.235	-0.341	-4.192	-4.184	11.0
-4180.487	-300.99503	2	2	300.99503	300.99503	1	2	2	148.09766	105.25374	1	0.235	-0.341	-4.176	-4.184	11.0
-4180.487	-300.99503	2	2	300.99503	300.99503	1	2	2	148.09766	105.25374	1	0.235	-0.341	-4.338	-4.184	11.0
-4180.487	-300.99503	2	2	300.99503	300.99503	1	2	2	148.09766	105.25374	1	0.235	-0.341	-4.22	-4.184	11.0
-4180.487	-300.99503	2	2	300.99503	300.99503	1	2	2	148.09766	105.25374	1	0.235	-0.341	-4.151	-4.184	11.0
-4180.487	-300.99503	2	2	300.99503	300.99503	1	2	2	148.09766	105.25374	1	0.235	-0.341	-4.27	-4.184	11.0
-4180.487	-300.99503	2	2	300.99503	300.99503	1	2	2	148.09766	105.25374	1	0.235	-0.341	-4.191	-4.184	11.0
-4180.487	-300.99503	2	2	300.99503	300.99503	1	2	2	148.09766	105.25374	1	0.235	-0.341	-4.256	-4.184	11.0
-4180.487	-300.99503	2	2	300.99503	300.99503	1	2	2	148.09766	105.25374	1	0.235	-0.341	-4.169	-4.184	11.0
-4180.487	-300.99503	2	2	300.99503	300.99503	1	2	2	148.09766	105.25374	1	0.235	-0.341	-4.163	-4.184	11.0
-4180.487	-300.99503	2	2	300.99503	300.99503	1	2	2	148.09766	105.25374	1	0.235	-0.341	-4.17	-4.184	11.0
-4180.487	-300.99503	2	2	300.99503	300.99503	1	2	2	148.09766	105.25374	1	0.235	-0.341	-4.178	-4.184	11.0
-4180.487	-300.99503	2	2	300.99503	300.99503	1	2	2	148.09766	105.25374	1	0.235	-0.341	-4.188	-4.184	11.0
-4180.487	-300.99503	2	2	300.99503	300.99503	1	2	2	148.09766	105.25374	1	0.235	-0.341	-4.19	-4.184	11.0
-4180.487	-300.99503	2	2	300.99503	300.99503	1	2	2	148.09766	105.25374	1	0.235	-0.341	-4.157	-4.184	11.0
-4180.487	-300.99503	2	2	300.99503	300.99503	1	2	2	148.09766	105.25374	1	0.235	-0.341	-4.163	-4.184	11.0
-4180.487	-300.99503	2	2	300.99503	300.99503	1	2	2	148.09766	105.25374	1	0.235	-0.341	-4.182	-4.184	11.0
-4180.487	-300.99503	2	2	300.99503	300.99503	1	2	2	148.09766	105.25374	1	0.235	-0.341	-4.195	-4.184	11.0
-4180.487	-300.99503	2	2	300.99503	300.99503	1	2	2	148.09766	105.25374	1	0.235	-0.341	-4.214	-4.184	11.0
-4180.487	-300.99503	2	2	300.99503	300.99503	1	2	2	148.09766	105.25374	1	0.235	-0.341	-4.18	-4.184	11.0
-4180.487	-300.99503	2	2	300.99503	300.99503	1	2	2	148.09766	105.25374	1	0.235	-0.341	-4.164	-4.184	11.0
-4180.487	-300.99503	2	2	300.99503	300.99503	1	2	2	148.09766	105.25374	1	0.235	-0.341	-4.212	-4.184	11.0
-4180.487	-300.99503	2	2	300.99503	300.99503	1	2	2	148.09766	105.25374	1	0.235	-0.341	-4.164	-4.184	11.0
-4180.487	-300.99503	2	2	300.99503	300.99503	1	2	2	148.09766	105.25374	1	0.235	-0.341	-4.177	-4.184	11.0
-4180.487	-300.99503	2	2	300.99503	300.99503	1	2	2	148.09766	105.25374	1	0.235	-0.341	-4.212	-4.184	11.0
-4180.487	-300.99503	2	2	300.99503	300.99503	1	2	2	148.09766	105.25374	1	0.235	-0.341	-4.164	-4.184	11.0
-4180.487	-300.99503	2	2	300.99503	300.99503	1	2	2	148.09766	105.25374	1	0.235	-0.341	-4.159	-4.184	11.0
-4180.487	-300.99503	2	2	300.99503	300.99503	1	2	2	148.09766	105.25374	1	0.235	-0.341	-4.175	-4.184	11.0
-4180.487	-300.99503	2	2	300.99503	300.99503	1	2	2	148.09766	105.25374	1	0.235	-0.341	-4.17	-4.184	11.0
-4180.487	-300.99503	2	2	300.99503	300.99503	1	2	2	148.09766	105.25374	1	0.235	-0.341	-4.221	-4.184	11.0
-4180.487	-300.99503	2	2	300.99503	300.99503	1	2	2	148.09766	105.25374	1	0.235	-0.341	-4.201	-4.184	11.0
-4180.487	-300.99503	2	2	300.99503	300.99503	1	2	2	148.09766	105.25374	1	0.235	-0.34	-4.099	-4.184	11.0
-4180.487	-300.99503	2	2	300.99503	300.99503	1	2	2	148.09766	105.25374	1	0.235	-0.342	-4.366	-4.184	11.0
-4180.487	-300.99503	2	2	300.99503	300.99503	1	2	2	148.09766	105.25374	1	0.235	-0.342	-4.189	-4.184	11.0
-4180.487	-300.99503	2	2	300.99503	300.99503	1	2	2	148.09766	105.25374	1	0.235	-0.342	-4.189	-4.184	11.0
-4180.487	-300.99503	2	2	300.99503	300.99503	1	2	2	148.09766	105.25374	1	0.235	-0.342	-4.176	-4.184	11.0
-4180.487	-300.99503	2	2	300.99503	300.99503	1	2	2	148.09766	105.25374	1	0.235	-0.342	-4.23	-4.184	11.0
-4180.487	-300.99503	2	2	300.99503	300.99503	1	2	2	148.09766	105.25374	1	0.235	-0.343	-4.375	-4.184	11.0
-4180.487	-300.99503	2	2	300.99503	300.99503	1	2	2	148.09766	105.25374	1	0.235	-0.343	-4.159	-4.184	11.0
-4180.487	-300.99503	2	2	300.99503	300.99503	1	2	2	148.09766	105.25374	1	0.235	-0.343	-4.196	-4.184	11.0
-4180.487	-300.99503	2	2	300.99503	300.99503	1	2	2	148.09766	105.25374	1	0.235	-0.343	-4.162	-4.184	11.0
-4180.487	-300.99503	2	2	300.99503	300.99503	1	2	2	148.09766	105.25374	1	0.235	-0.343	-4.202	-4.184	11.0
-4180.487	-300.99503	2	2	300.99503	300.99503	1	2	2	148.09766	105.25374	1	0.235	-0.343	-4.207	-4.184	11.0
-4180.487	-300.99503	2	2	300.99503	300.99503	1	2	2	148.09766	105.25374	1	0.235	-0.343	-4.184	-4.184	11.0
-4180.487	-300.99503	2	2	300.99503	300.99503	1	2	2	148.09766	105.25374	1	0.235	-0.343	-4.178	-4.184	11.0
-4180.487	-300.99503	2	2	300.99503	300.99503	1	2	2	148.09766	105.25374	1	0.235	-0.343	-4.171	-4.184	11.0
-4180.487	-300.99503	2	2	300.99503	300.99503	1	2	2	148.09766	105.25374	1	0.235	-0.343	-4.203	-4.184	11.0
-4180.487	-300.99503	2	2	300.99503	300.99503	1	2	2	148.09766	105.25374	1	0.235	-0.343	-4.196	-4.184	11.0
0.0	0.0	2	2	300.99503	300.99503	1	2	2	148.09766	105.25374	0	0.235	-0.342	-4.194	-4.184	11.0
0.0	0.0	2	2	300.99503	300.99503	1	2	2	148.09766	105.25374	0	0.235	-0.342	-4.185	-4.184	11.0
0.0	0.0	2	2	300.99503	300.99503	1	2	2	148.09766	105.25374	0	0.235	-0.341	-4.165	-4.184	11.0
0.0	0.0	2	2	300.99503	300.99503	1	2	2	148.09766	105.25374	0	0.235	-0.341	-4.241	-4.184	11.0
0.0	0.0	2	2	300.99503	300.99503	1	2	2	148.09766	105.25374	0	0.235	-0.34	-3.91	-3.888	11.0
0.0	0.0	2	2	300.99503	300.99503	1	2	2	148.09766	105.25374	0	0.235	-0.34	-3.902	-3.888	11.0
0.0	0.0	2	2	300.99503	300.99503	1	2	2	148.09766	105.25374	0	0.235	-0.335	-3.369	-3.358	11.0
0.0	0.0	2	2	300.99503	300.99503	1	2	2	148.09766	105.25374	0	0.235	-0.328	-3.123	-3.12	11.0
0.0	0.0	2	2	300.99503	300.99503	1	2	2	148.09766	105.25374	0	0.235	-0.32	-3.09	-3.12	11.0
0.0	0.0	2	2	300.99503	300.99503	1	2	2	148.09766	105.25374	0	0.235	-0.311	-2.658	-2.695	11.0
0.0	0.0	2	2	300.99503	300.99503	1	2	2	148.09766	105.25374	0	0.235	-0.303	-2.708	-2.695	11.0
0.0	0.0	2	2	300.99503	300.99503	1	2	2	148.09766	105.25374	0	0.235	-0.294	-2.533	-2.504	11.0
0.0	0.0	2	2	300.99503	300.99503	1	2	2	148.09766	105.25374	0	0.235	-0.283	-2.175	-2.162	11.0
0.0	0.0	2	2	300.99503	300.99503	1	2	2	148.09766	105.25374	0	0.235	-0.273	-2.2	-2.162	11.0
0.0	0.0	2	2	300.99503	300.99503	1	2	2	148.09766	105.25374	0	0.235	-0.263	-2.037	-2.009	11.0
0.0	0.0	2	2	300.99503	300.99503	1	2	2	148.09766	105.25374	0	0.235	-0.252	-1.726	-1.735	11.0
0.0	0.0	2	2	300.99503	300.99503	1	2	2	148.09766	105.25374	0	0.235	-0.242	-1.733	-1.735	11.0
0.0	0.0	2	2	300.99503	300.99503	1	2	2	148.09766	105.25374	0	0.235	-0.23	-1.427	-1.612	11.0
0.0	0.0	2	2	300.99503	300.99503	1	2	2	148.09766	105.25374	0	0.236	-0.22	-1.605	-1.612	11.0
0.0	0.0	2	2	300.99503	300.99503	1	2	2	148.09766	105.25374	0	0.236	-0.21	-1.385	-1.392	11.0
0.0	0.0	2	2	300.99503	300.99503	1	2	2	148.09766	105.25374	0	0.236	-0.2	-1.319	-1.294	11.0
0.0	0.0	2	2	300.99503	300.99503	1	2	2	148.09766	105.25374	0	0.236	-0.192	-1.284	-1.294	11.0
0.0	0.0	2	2	300.99503	300.99503	1	2	2	148.09766	105.25374	0	0.236	-0.182	-1.147	-1.117	11.0
0.0	0.0	2	2	300.99503	300.99503	1	2	2	148.09766	105.25374	0	0.236	-0.173	-1.201	-1.038	11.0
0.0	0.0	2	2	300.99503	300.99503	1	2	2	148.09766	105.25374	0	0.236	-0.165	-1.047	-1.038	11.0
0.0	0.0	2	2	300.99503	300.99503	1	2	2	148.09766	105.25374	0	0.236	-0.156	-0.877	-0.896	11.0
0.0	0.0	2	2	300.99503	300.99503	1	2	2	148.09766	105.25374	0	0.236	-0.149	-1.033	-0.833	11.0
0.0	0.0	2	2	300.99503	300.99503	1	2	2	148.09766	105.25374	0	0.236	-0.141	-0.812	-0.833	11.0
0.0	0.0	2	2	300.99503	300.99503	1	2	2	148.09766	105.25374	0	0.236	-0.133	-0.716	-0.719	11.0
0.0	0.0	2	2	300.99503	300.99503	1	2	2	148.09766	105.25374	0	0.236	-0.126	-0.873	-0.719	11.0
0.0	0.0	2	2	300.99503	300.99503	1	2	2	148.09766	105.25374	0	0.236	-0.118	-0.618	-0.621	11.0
0.0	0.0	2	2	300.99503	300.99503	1	2	2	148.09766	105.25374	0	0.236	-0.112	-0.638	-0.577	11.0
0.0	0.0	2	2	300.99503	300.99503	1	2	2	148.09766	105.25374	0	0.236	-0.106	-0.613	-0.577	11.0
0.0	0.0	2	2	300.99503	300.99503	1	2	2	148.09766	105.25374	0	0.236	-0.099	-0.365	-0.498	11.0
0.0	0.0	2	2	300.99503	300.99503	1	2	2	148.09766	105.25374	0	0.236	-0.094	-0.525	-0.498	11.0
0.0	0.0	2	2	300.99503	300.99503	1	2	2	148.09766	105.25374	0	0.236	-0.088	-0.49	-0.462	11.0
0.0	0.0	2	2	300.99503	300.99503	1	2	2	148.09766	105.25374	0	0.236	-0.082	-0.425	-0.399	11.0
0.0	0.0	2	2	300.99503	300.99503	1	2	2	148.09766	105.25374	0	0.236	-0.077	-0.404	-0.399	11.0
0.0	0.0	2	2	300.99503	300.99503	1	2	2	148.09766	105.25374	0	0.236	-0.074	-0.59	-0.371	11.0
0.0	0.0	2	2	300.99503	300.99503	1	2	2	148.09766	105.25374	0	0.236	-0.07	-0.332	-0.32	11.0
0.0	0.0	2	2	300.99503	300.99503	1	2	2	148.09766	105.25374	0	0.236	-0.066	-0.295	-0.32	11.0
0.0	0.0	2	2	300.99503	300.99503	1	2	2	148.09766	105.25374	0	0.236	-0.062	-0.296	-0.297	11.0
0.0	0.0	2	2	300.99503	300.99503	1	2	2	148.09766	105.25374	0	0.237	-0.059	-0.285	-0.297	11.0
0.0	0.0	2	2	300.99503	300.99503	1	2	2	148.09766	105.25374	0	0.237	-0.056	-0.227	-0.257	11.0
0.0	0.0	2	2	300.99503	300.99503	1	2	2	148.09766	105.25374	0	0.237	-0.053	-0.277	-0.238	11.0
0.0	0.0	2	2	300.99503	300.99503	1	2	2	148.09766	105.25374	0	0.237	-0.049	-0.233	-0.238	11.0
0.0	0.0	2	2	300.99503	300.99503	1	2	2	148.09766	105.25374	0	0.237	-0.045	-0.191	-0.206	11.0
0.0	0.0	2	2	300.99503	300.99503	1	2	2	148.09766	105.25374	0	0.237	-0.041	-0.204	-0.191	11.0
0.0	0.0	2	2	300.99503	300.99503	1	2	2	148.09766	105.25374	0	0.237	-0.038	-0.192	-0.191	11.0
0.0	0.0	2	2	300.99503	300.99503	1	2	2	148.09766	105.25374	0	0.237	-0.036	-0.136	-0.165	11.0
0.0	0.0	2	2	300.99503	300.99503	1	2	2	148.09766	105.25374	0	0.237	-0.034	-0.195	-0.153	11.0
0.0	0.0	2	2	300.99503	300.99503	1	2	2	148.09766	105.25374	0	0.237	-0.032	-0.143	-0.153	11.0
0.0	0.0	2	2	300.99503	300.99503	1	2	2	148.09766	105.25374	0	0.237	-0.03	-0.177	-0.132	11.0
0.0	0.0	2	2	300.99503	300.99503	1	2	2	148.09766	105.25374	0	0.237	-0.028	-0.143	-0.132	11.0
0.0	0.0	2	2	300.99503	300.99503	1	2	2	148.09766	105.25374	0	0.237	-0.026	-0.135	-0.114	11.0
0.0	0.0	2	2	300.99503	300.99503	1	2	2	148.09766	105.25374	0	0.237	-0.024	-0.078	-0.106	11.0
0.0	0.0	2	2	300.99503	300.99503	1	2	2	148.09766	105.25374	0	0.237	-0.022	-0.152	-0.106	11.0
0.0	0.0	2	2	300.99503	300.99503	1	2	2	148.09766	105.25374	0	0.237	-0.02	-0.116	-0.091	11.0
0.0	0.0	2	2	300.99503	300.99503	1	2	2	148.09766	105.25374	0	0.237	-0.02	-0.113	-0.084	11.0
0.0	0.0	2	2	300.99503	300.99503	1	2	2	148.09766	105.25374	0	0.237	-0.02	-0.057	-0.084	11.0
0.0	0.0	2	2	300.99503	300.99503	1	2	2	148.09766	105.25374	0	0.237	-0.019	0.03	-0.073	11.0
0.0	0.0	2	2	300.99503	300.99503	1	2	2	148.09766	105.25374	0	0.237	-0.019	-0.069	-0.073	11.0
0.0	0.0	2	2	300.99503	300.99503	1	2	2	148.09766	105.25374	0	0.237	-0.019	-0.038	-0.063	11.0
0.0	0.0	2	2	300.99503	300.99503	1	2	2	148.09766	105.25374	0	0.237	-0.019	-0.082	-0.058	11.0
0.0	0.0	2	2	300.99503	300.99503	1	2	2	148.09766	105.25374	0	0.237	-0.019	-0.075	-0.058	11.0
0.0	0.0	2	2	300.99503	300.99503	1	2	2	148.09766	105.25374	0	0.237	-0.019	-0.047	-0.05	11.0
0.0	0.0	2	2	300.99503	300.99503	1	2	2	148.09766	105.25374	0	0.237	-0.019	-0.065	-0.046	11.0
0.0	0.0	2	2	300.99503	300.99503	1	2	2	148.09766	105.25374	0	0.237	-0.019	-0.071	-0.046	11.0
0.0	0.0	2	2	300.99503	300.99503	1	2	2	148.09766	105.25374	0	0.237	-0.019	-0.062	-0.04	11.0
0.0	0.0	2	2	300.99503	300.99503	1	2	2	148.09766	105.25374	0	0.237	-0.019	-0.06	-0.04	11.0
0.0	0.0	2	2	300.99503	300.99503	1	2	2	148.09766	105.25374	0	0.237	-0.019	-0.066	-0.034	11.0
0.0	0.0	2	2	300.99503	300.99503	1	2	2	148.09766	105.25374	0	0.237	-0.018	0.072	-0.032	11.0
0.0	0.0	2	2	300.99503	300.99503	1	2	2	148.09766	105.25374	0	0.237	-0.018	-0.013	-0.032	11.0
0.0	0.0	2	2	300.99503	300.99503	1	2	2	148.09766	105.25374	0	0.237	-0.018	-0.024	-0.027	11.0
0.0	0.0	2	2	300.99503	300.99503	1	2	2	148.09766	105.25374	0	0.237	-0.017	-0.13	-0.025	11.0
0.0	0.0	2	2	300.99503	300.99503	1	2	2	148.09766	105.25374	0	0.237	-0.017	-0.012	-0.025	11.0
0.0	0.0	2	2	300.99503	300.99503	1	2	2	148.09766	105.25374	0	0.237	-0.017	-0.036	-0.021	11.0
0.0	0.0	2	2	300.99503	300.99503	1	2	2	148.09766	105.25374	0	0.237	-0.017	-0.04	-0.021	11.0
0.0	0.0	2	2	300.99503	300.99503	1	2	2	148.09766	105.25374	0	0.237	-0.017	-0.038	-0.02	11.0
0.0	0.0	2	2	300.99503	300.99503	1	2	2	148.09766	105.25374	0	0.237	-0.016	-0.047	-0.017	11.0
0.0	0.0	2	2	300.99503	300.99503	1	2	2	148.09766	105.25374	0	0.237	-0.015	-0.061	-0.017	11.0
0.0	0.0	2	2	300.99503	300.99503	1	2	2	148.09766	105.25374	0	0.237	-0.015	-0.013	-0.016	11.0
0.0	0.0	2	2	300.99503	300.99503	1	2	2	148.09766	105.25374	0	0.237	-0.013	0.0	-0.013	11.0
0.0	0.0	2	2	300.99503	300.99503	1	2	2	148.09766	105.25374	0	0.237	-0.013	-0.033	-0.013	11.0
0.0	0.0	2	2	300.99503	300.99503	1	2	2	148.09766	105.25374	0	0.237	-0.013	-0.053	-0.012	11.0
0.0	0.0	2	2	300.99503	300.99503	1	2	2	148.09766	105.25374	0	0.237	-0.011	-0.001	-0.012	11.0
0.0	0.0	2	2	300.99503	300.99503	1	2	2	148.09766	105.25374	0	0.237	-0.009	0.022	-0.01	11.0
0.0	0.0	2	2	300.99503	300.99503	1	2	2	148.09766	105.25374	0	0.237	-0.008	0.024	-0.01	11.0
0.0	0.0	2	2	300.99503	300.99503	1	2	2	148.09766	105.25374	0	0.237	-0.006	-0.006	-0.01	11.0
0.0	0.0	2	2	300.99503	300.99503	1	2	2	148.09766	105.25374	0	0.237	-0.006	-0.016	-0.008	11.0
0.0	0.0	2	2	300.99503	300.99503	1	2	2	148.09766	105.25374	0	0.237	-0.005	-0.042	-0.007	11.0
0.0	0.0	2	2	300.99503	300.99503	1	2	2	148.09766	105.25374	0	0.237	-0.003	0.124	-0.007	11.0
0.0	0.0	2	2	300.99503	300.99503	1	2	2	148.09766	105.25374	0	0.237	-0.001	0.002	-0.006	11.0
0.0	0.0	2	2	300.99503	300.99503	1	2	2	148.09766	105.25374	0	0.237	0.0	0.002	-0.006	11.0
0.0	0.0	2	2	300.99503	300.99503	1	2	2	148.09766	105.25374	0	0.237	-0.001	-0.021	-0.005	11.0
0.0	0.0	2	2	300.99503	300.99503	1	2	2	148.09766	105.25374	0	0.237	-0.001	-0.017	-0.005	11.0
0.0	0.0	2	2	300.99503	300.99503	1	2	2	148.09766	105.25374	0	0.237	-0.001	-0.02	-0.005	11.0
0.0	0.0	2	2	300.99503	300.99503	1	2	2	148.09766	105.25374	0	0.237	0.0	-0.005	-0.004	11.0
0.0	0.0	2	2	300.99503	300.99503	1	2	2	148.09766	105.25374	0	0.237	0.0	0.025	-0.004	11.0
0.0	0.0	2	2	300.99503	300.99503	1	2	2	148.09766	105.25374	0	0.237	0.0	0.123	-0.003	11.0
0.0	0.0	2	2	300.99503	300.99503	1	2	2	148.09766	105.25374	0	0.237	0.0	0.145	-0.003	11.0
0.0	0.0	2	2	300.99503	300.99503	1	2	2	148.09766	105.25374	0	0.237	-0.001	-0.156	-0.003	11.0
0.0	0.0	2	2	300.99503	300.99503	1	2	2	148.09766	105.25374	0	0.237	-0.001	-0.012	-0.002	11.0
0.0	0.0	2	2	300.99503	300.99503	1	2	2	148.09766	105.25374	0	0.237	-0.001	-0.051	-0.002	11.0
0.0	0.0	2	2	300.99503	300.99503	1	2	2	148.09766	105.25374	0	0.237	0.0	0.132	-0.002	11.0
0.0	0.0	2	2	300.99503	300.99503	1	2	2	148.09766	105.25374	0	0.237	-0.001	-0.071	-0.002	11.0
0.0	0.0	2	2	300.99503	300.99503	1	2	2	148.09766	105.25374	0	0.237	-0.001	-0.016	-0.002	11.0
0.0	0.0	2	2	300.99503	300.99503	1	2	2	148.09766	105.25374	0	0.237	0.0	0.031	-0.001	11.0
0.0	0.0	2	2	300.99503	300.99503	1	2	2	148.09766	105.25374	0	0.237	-0.001	-0.013	-0.001	11.0
0.0	0.0	2	2	300.99503	300.99503	1	2	2	148.09766	105.25374	0	0.237	-0.001	-0.056	-0.001	11.0
0.0	0.0	2	2	300.99503	300.99503	1	2	2	148.09766	105.25374	0	0.237	0.0	0.009	-0.001	11.0
0.0	0.0	2	2	300.99503	300.99503	1	2	2	148.09766	105.25374	0	0.237	-0.001	-0.111	-0.001	11.0
0.0	0.0	2	2	300.99503	300.99503	1	2	2	148.09766	105.25374	0	0.237	0.0	0.027	-0.001	11.0
0.0	0.0	2	2	300.99503	300.99503	1	2	2	148.09766	105.25374	0	0.237	0.0	-0.01	0.0	11.0
0.0	0.0	2	2	300.99503	300.99503	1	2	2	148.09766	105.25374	0	0.237	0.0	0.021	0.0	11.0
0.0	0.0	2	2	300.99503	300.99503	1	2	2	148.09766	105.25374	0	0.237	0.0	-0.004	0.0	11.0
0.0	0.0	2	2	300.99503	300.99503	1	2	2	148.09766	105.25374	0	0.237	0.0	0.035	0.0	11.0
0.0	0.0	2	2	300.99503	300.99503	1	2	2	148.09766	105.25374	0	0.237	0.0	0.248	0.0	11.0
0.0	0.0	2	2	300.99503	300.99503	1	2	2	148.09766	105.25374	0	0.237	0.0	-0.002	0.0	11.0
0.0	0.0	2	2	300.99503	300.99503	1	2	2	148.09766	105.25374	0	0.237	0.0	-0.01	0.0	11.0
0.0	0.0	2	2	300.99503	300.99503	1	2	2	148.09766	105.25374	0	0.237	0.0	-0.011	0.0	11.0
0.0	0.0	2	2	300.99503	300.99503	1	2	2	148.09766	105.25374	0	0.237	0.0	0.002	0.0	11.0
0.0	0.0	2	2	300.99503	300.99503	1	2	2	148.09766	105.25374	0	0.237	-0.001	-0.116	0.0	11.0
0.0	0.0	2	2	300.99503	300.99503	1	2	2	148.09766	105.25374	0	0.237	0.0	0.021	0.0	11.0
0.0	0.0	2	2	300.99503	300.99503	1	2	2	148.09766	105.25374	0	0.237	-0.001	-0.028	0.0	11.0
0.0	0.0	2	2	300.99503	300.99503	1	2	2	148.09766	105.25374	0	0.237	-0.001	-0.037	0.0	11.0
0.0	0.0	2	2	300.99503	300.99503	1	2	2	148.09766	105.25374	0	0.237	0.0	0.036	0.0	11.0
0.0	0.0	2	2	300.99503	300.99503	1	2	2	148.09766	105.25374	0	0.237	0.0	-0.009	0.0	11.0
0.0	0.0	2	2	300.99503	300.99503	1	2	2	148.09766	105.25374	0	0.237	-0.001	-0.063	0.0	11.0
0.0	0.0	2	2	300.99503	300.99503	1	2	2	148.09766	105.25374	0	0.237	-0.001	-0.018	0.0	11.0
0.0	0.0	2	2	300.99503	300.99503	1	2	2	148.09766	105.25374	0	0.237	-0.001	-0.013	0.0	11.0
0.0	0.0	2	2	300.99503	300.99503	1	2	2	148.09766	105.25374	0	0.237	-0.001	-0.027	0.0	11.0
0.0	0.0	2	2	300.99503	300.99503	1	2	2	148.09766	105.25374	0	0.237	0.0	0.004	0.0	11.0
0.0	0.0	2	2	300.99503	300.99503	1	2	2	148.09766	105.25374	0	0.237	-0.001	-0.017	0.0	11.0
0.0	0.0	2	2	300.99503	300.99503	1	2	2	148.09766	105.25374	0	0.237	0.0	0.012	0.0	11.0
0.0	0.0	2	2	300.99503	300.99503	1	2	2	148.09766	105.25374	0	0.237	0.0	-0.009	0.0	11.0
0.0	0.0	2	2	300.99503	300.99503	1	2	2	148.09766	105.25374	0	0.237	0.0	-0.005	0.0	11.0
0.0	0.0	2	2	300.99503	300.99503	1	2	2	148.09766	105.25374	0	0.237	0.0	0.02	0.0	11.0
0.0	0.0	2	2	300.99503	300.99503	1	2	2	148.09766	105.25374	0	0.237	0.0	0.031	0.0	11.0
0.0	0.0	2	2	300.99503	300.99503	1	2	2	148.09766	105.25374	0	0.237	-0.001	-0.101	0.0	11.0
0.0	0.0	2	2	300.99503	300.99503	1	2	2	148.09766	105.25374	0	0.237	0.0	0.051	0.0	11.0
0.0	0.0	2	2	300.99503	300.99503	1	2	2	148.09766	105.25374	0	0.237	0.0	0.211	0.0	11.0
0.0	0.0	2	2	300.99503	300.99503	1	2	2	148.09766	105.25374	0	0.237	0.0	0.009	0.0	11.0
0.0	0.0	2	2	300.99503	300.99503	1	2	2	148.09766	105.25374	0	0.237	0.0	0.021	0.0	11.0
0.0	0.0	2	2	300.99503	300.99503	1	2	2	148.09766	105.25374	0	0.237	-0.001	-0.055	0.0	11.0
0.0	0.0	2	2	300.99503	300.99503	1	2	2	148.09766	105.25374	0	0.237	-0.001	-0.019	0.0	11.0
0.0	0.0	2	2	300.99503	300.99503	1	2	2	148.09766	105.25374	0	0.237	0.0	0.005	0.0	11.0
0.0	0.0	2	2	300.99503	300.99503	1	2	2	148.09766	105.25374	0	0.237	0.0	0.035	0.0	11.0
0.0	0.0	2	2	300.99503	300.99503	1	2	2	148.09766	105.25374	0	0.237	0.0	0.051	0.0	11.0
0.0	0.0	2	2	300.99503	300.99503	1	2	2	148.09766	105.25374	0	0.237	0.0	0.005	0.0	11.0
0.0	0.0	2	2	300.99503	300.99503	1	2	2	148.09766	105.25374	0	0.237	0.0	0.003	0.0	11.0
0.0	0.0	2	2	300.99503	300.99503	1	2	2	148.09766	105.25374	0	0.237	0.0	-0.005	0.0	11.0
0.0	0.0	2	2	300.99503	300.99503	1	2	2	148.09766	105.25374	0	0.237	0.0	0.025	0.0	11.0
0.0	0.0	2	2	300.99503	300.99503	1	2	2	148.09766	105.25374	0	0.237	0.0	0.006	0.0	11.0
0.0	0.0	2	2	300.99503	300.99503	1	2	2	148.09766	105.25374	0	0.237	0.0	-0.008	0.0	11.0
0.0	0.0	2	2	300.99503	300.99503	1	2	2	148.09766	105.25374	0	0.237	0.0	-0.005	0.0	11.0
0.0	0.0	2	2	300.99503	300.99503	1	2	2	148.09766	105.25374	0	0.237	0.0	0.009	0.0	11.0
0.0	0.0	2	2	300.99503	300.99503	1	2	2	148.09766	105.25374	0	0.237	-0.001	-0.094	0.0	11.0
0.0	0.0	2	2	300.99503	300.99503	1	2	2	148.09766	105.25374	0	0.237	0.0	0.013	0.0	11.0
0.0	0.0	2	2	300.99503	300.99503	1	2	2	148.09766	105.25374	0	0.237	0.0	0.031	0.0	11.0
0.0	0.0	2	2	300.99503	300.99503	1	2	2	148.09766	105.25374	0	0.237	0.0	-0.005	0.0	11.0
0.0	0.0	2	2	300.99503	300.99503	1	2	2	148.09766	105.25374	0	0.237	0.0	-0.007	0.0	11.0
0.0	0.0	2	2	300.99503	300.99503	1	2	2	148.09766	105.25374	0	0.237	0.0	-0.001	0.0	11.0
0.0	0.0	2	2	300.99503	300.99503	1	2	2	148.09766	105.25374	0	0.237	-0.001	-0.098	0.0	11.0
0.0	0.0	2	2	300.99503	300.99503	1	2	2	148.09766	105.25374	0	0.237	-0.001	-0.014	0.0	11.0
0.0	0.0	2	2	300.99503	300.99503	1	2	2	148.09766	105.25374	0	0.237	0.0	0.001	0.0	11.0
0.0	0.0	2	2	300.99503	300.99503	1	2	2	148.09766	105.25374	0	0.237	0.0	0.028	0.0	11.0
0.0	0.0	2	2	300.99503	300.99503	1	2	2	148.09766	105.25374	0	0.237	0.0	0.014	0.0	11.0
0.0	0.0	2	2	300.99503	300.99503	1	2	2	148.09766	105.25374	0	0.237	0.0	0.004	0.0	11.0
0.0	0.0	2	2	300.99503	300.99503	1	2	2	148.09766	105.25374	0	0.237	-0.001	-0.025	0.0	11.0
0.0	0.0	2	2	300.99503	300.99503	1	2	2	148.09766	105.25374	0	0.237	0.0	0.064	0.0	11.0
0.0	0.0	2	2	300.99503	300.99503	1	2	2	148.09766	105.25374	0	0.237	0.0	-0.002	0.0	11.0
0.0	0.0	2	2	300.99503	300.99503	1	2	2	148.09766	105.25374	0	0.237	0.0	0.041	0.0	11.0
0.0	0.0	2	2	300.99503	300.99503	1	2	2	148.09766	105.25374	0	0.237	0.0	0.059	0.0	11.0
0.0	0.0	2	2	300.99503	300.99503	1	2	2	148.09766	105.25374	0	0.237	-0.001	-0.119	0.0	11.0
0.0	0.0	2	2	300.99503	300.99503	1	2	2	148.09766	105.25374	0	0.237	-0.001	-0.018	0.0	11.0
0.0	0.0	2	2	300.99503	300.99503	1	2	2	148.09766	105.25374	0	0.237	0.0	0.002	0.0	11.0
0.0	0.0	2	2	300.99503	300.99503	1	2	2	148.09766	105.25374	0	0.237	0.0	0.032	0.0	11.0
0.0	0.0	2	2	300.99503	300.99503	1	2	2	148.09766	105.25374	0	0.237	0.0	0.008	0.0	11.0
0.0	0.0	2	2	300.99503	300.99503	1	2	2	148.09766	105.25374	0	0.237	0.0	0.007	0.0	11.0
0.0	0.0	2	2	300.99503	300.99503	1	2	2	148.09766	105.25374	0	0.237	0.0	0.006	0.0	11.0
0.0	0.0	2	2	300.99503	300.99503	1	2	2	148.09766	105.25374	0	0.237	0.0	0.016	0.0	11.0
0.0	0.0	2	2	300.99503	300.99503	1	2	2	148.09766	105.25374	0	0.237	0.0	-0.005	0.0	11.0
0.0	0.0	2	2	300.99503	300.99503	1	2	2	148.09766	105.25374	0	0.237	0.0	0.005	0.0	11.0
0.0	0.0	2	2	300.99503	300.99503	1	2	2	148.09766	105.25374	0	0.237	-0.001	-0.052	0.0	11.0
0.0	0.0	2	2	300.99503	300.99503	1	2	2	148.09766	105.25374	0	0.237	-0.001	-0.044	0.0	11.0
0.0	0.0	2	2	300.99503	300.99503	1	2	2	148.09766	105.25374	0	0.237	0.0	0.001	0.0	11.0
0.0	0.0	2	2	300.99503	300.99503	1	2	2	148.09766	105.25374	0	0.237	-0.001	-0.062	0.0	11.0
0.0	0.0	2	2	300.99503	300.99503	1	2	2	148.09766	105.25374	0	0.237	0.0	0.025	0.0	11.0
0.0	0.0	2	2	300.99503	300.99503	1	2	2	148.09766	105.25374	0	0.237	-0.001	-0.224	0.0	11.0
0.0	0.0	2	2	300.99503	300.99503	1	2	2	148.09766	105.25374	0	0.237	0.0	-0.002	0.0	11.0
0.0	0.0	2	2	300.99503	300.99503	1	2	2	148.09766	105.25374	0	0.237	0.0	0.008	0.0	11.0
0.0	0.0	2	2	300.99503	300.99503	1	2	2	148.09766	105.25374	0	0.237	0.0	-0.003	0.0	11.0
0.0	0.0	2	2	300.99503	300.99503	1	2	2	148.09766	105.25374	0	0.237	0.0	0.064	0.0	11.0
0.0	0.0	2	2	300.99503	300.99503	1	2	2	148.09766	105.25374	0	0.237	0.0	-0.009	0.0	11.0
0.0	0.0	2	2	300.99503	300.99503	1	2	2	148.09766	105.25374	0	0.237	0.0	0.025	0.0	11.0
0.0	0.0	2	2	300.99503	300.99503	1	2	2	148.09766	105.25374	0	0.237	0.0	0.036	0.0	11.0
0.0	0.0	2	2	300.99503	300.99503	1	2	2	148.09766	105.25374	0	0.237	0.0	0.05	0.0	11.0
0.0	0.0	2	2	300.99503	300.99503	1	2	2	148.09766	105.25374	0	0.237	-0.001	-0.071	0.0	11.0
0.0	0.0	2	2	300.99503	300.99503	1	2	2	148.09766	105.25374	0	0.237	0.0	0.004	0.0	11.0
0.0	0.0	2	2	300.99503	300.99503	1	2	2	148.09766	105.25374	0	0.237	0.0	0.001	0.0	11.0
0.0	0.0	2	2	300.99503	300.99503	1	2	2	148.09766	105.25374	0	0.237	0.0	-0.01	0.0	11.0
0.0	0.0	2	2	300.99503	300.99503	1	2	2	148.09766	105.25374	0	0.237	0.0	0.001	0.0	11.0
0.0	0.0	2	2	300.99503	300.99503	1	2	2	148.09766	105.25374	0	0.237	0.0	0.013	0.0	11.0
0.0	0.0	2	2	300.99503	300.99503	1	2	2	148.09766	105.25374	0	0.237	0.0	0.025	0.0	11.0
0.0	0.0	2	2	300.99503	300.99503	1	2	2	148.09766	105.25374	0	0.237	0.0	-0.001	0.0	11.0
0.0	0.0	2	2	300.99503	300.99503	1	2	2	148.09766	105.25374	0	0.237	0.0	0.008	0.0	11.0
0.0	0.0	2	2	300.99503	300.99503	1	2	2	148.09766	105.25374	0	0.237	0.0	-0.006	0.0	11.0
0.0	0.0	2	2	300.99503	300.99503	1	2	2	148.09766	105.25374	0	0.237	0.0	-0.002	0.0	11.0
0.0	0.0	2	2	300.99503	300.99503	1	2	2	148.09766	105.25374	0	0.237	0.0	0.009	0.0	11.0
0.0	0.0	2	2	300.99503	300.99503	1	2	2	148.09766	105.25374	0	0.237	0.0	0.006	0.0	11.0
0.0	0.0	2	2	300.99503	300.99503	1	2	2	148.09766	105.25374	0	0.237	0.0	0.032	0.0	11.0
0.0	0.0	2	2	300.99503	300.99503	1	2	2	148.09766	105.25374	0	0.237	0.0	0.017	0.0	11.0
0.0	0.0	2	2	300.99503	300.99503	1	2	2	148.09766	105.25374	0	0.237	-0.001	-0.02	0.0	11.0
0.0	0.0	2	2	300.99503	300.99503	1	2	2	148.09766	105.25374	0	0.237	0.0	-0.005	0.0	11.0
0.0	0.0	2	2	300.99503	300.99503	1	2	2	148.09766	105.25374	0	0.237	0.0	0.001	0.0	11.0
0.0	0.0	2	2	300.99503	300.99503	1	2	2	148.09766	105.25374	0	0.237	0.0	-0.002	0.0	11.0
0.0	0.0	2	2	300.99503	300.99503	1	2	2	148.09766	105.25374	0	0.237	0.0	0.082	0.0	11.0
0.0	0.0	2	2	300.99503	300.99503	1	2	2	148.09766	105.25374	0	0.237	-0.001	-0.024	0.0	11.0
0.0	0.0	2	2	300.99503	300.99503	1	2	2	148.09766	105.25374	0	0.237	-0.001	-0.013	0.0	11.0
0.0	0.0	2	2	300.99503	300.99503	1	2	2	148.09766	105.25374	0	0.237	0.0	0.035	0.0	11.0
0.0	0.0	2	2	300.99503	300.99503	1	2	2	148.09766	105.25374	0	0.237	0.0	0.017	0.0	11.0
0.0	0.0	2	2	300.99503	300.99503	1	2	2	148.09766	105.25374	0	0.237	0.0	0.008	0.0	11.0
0.0	0.0	2	2	300.99503	300.99503	1	2	2	148.09766	105.25374	0	0.237	-0.001	-0.021	0.0	11.0
0.0	0.0	2	2	300.99503	300.99503	1	2	2	148.09766	105.25374	0	0.237	0.0	0.014	0.0	11.0
0.0	0.0	2	2	300.99503	300.99503	1	2	2	148.09766	105.25374	0	0.237	0.0	0.019	0.0	11.0
0.0	0.0	2	2	300.99503	300.99503	1	2	2	148.09766	105.25374	0	0.237	0.0	0.005	0.0	11.0
0.0	0.0	2	2	300.99503	300.99503	1	2	2	148.09766	105.25374	0	0.237	-0.001	-0.082	0.0	11.0
0.0	0.0	2	2	300.99503	300.99503	1	2	2	148.09766	105.25374	0	0.237	0.0	-0.001	0.0	11.0
0.0	0.0	2	2	300.99503	300.99503	1	2	2	148.09766	105.25374	0	0.237	0.0	-0.006	0.0	11.0
0.0	0.0	2	2	300.99503	300.99503	1	2	2	148.09766	105.25374	0	0.237	-0.001	-0.026	0.0	11.0
0.0	0.0	2	2	300.99503	300.99503	1	2	2	148.09766	105.25374	0	0.237	0.0	0.056	0.0	11.0
0.0	0.0	2	2	300.99503	300.99503	1	2	2	148.09766	105.25374	0	0.237	-0.001	-0.058	0.0	11.0
0.0	0.0	2	2	300.99503	300.99503	1	2	2	148.09766	105.25374	0	0.237	-0.001	-0.018	0.0	11.0
0.0	0.0	2	2	300.99503	300.99503	1	2	2	148.09766	105.25374	0	0.237	-0.001	-0.032	0.0	11.0
0.0	0.0	2	2	300.99503	300.99503	1	2	2	148.09766	105.25374	0	0.237	0.0	0.032	0.0	11.0
0.0	0.0	2	2	300.99503	300.99503	1	2	2	148.09766	105.25374	0	0.237	0.0	0.016	0.0	11.0
0.0	0.0	2	2	300.99503	300.99503	1	2	2	148.09766	105.25374	0	0.237	-0.001	-0.045	0.0	11.0
0.0	0.0	2	2	300.99503	300.99503	1	2	2	148.09766	105.25374	0	0.237	0.0	0.016	0.0	11.0
0.0	0.0	2	2	300.99503	300.99503	1	2	2	148.09766	105.25374	0	0.237	0.0	0.023	0.0	11.0
0.0	0.0	2	2	300.99503	300.99503	1	2	2	148.09766	105.25374	0	0.237	-0.001	-0.024	0.0	11.0
0.0	0.0	2	2	300.99503	300.99503	1	2	2	148.09766	105.25374	0	0.237	0.0	0.016	0.0	11.0
0.0	0.0	2	2	300.99503	300.99503	1	2	2	148.09766	105.25374	0	0.237	0.0	0.012	0.0	11.0
0.0	0.0	2	2	300.99503	300.99503	1	2	2	148.09766	105.25374	0	0.237	0.0	0.002	0.0	11.0
0.0	0.0	2	2	300.99503	300.99503	1	2	2	148.09766	105.25374	0	0.237	0.0	0.008	0.0	11.0
0.0	0.0	2	2	300.99503	300.99503	1	2	2	148.09766	105.25374	0	0.237	0.0	0.004	0.0	11.0
0.0	0.0	2	2	300.99503	300.99503	1	2	2	148.09766	105.25374	0	0.237	0.0	0.048	0.0	11.0
0.0	0.0	2	2	300.99503	300.99503	1	2	2	148.09766	105.25374	0	0.237	-0.001	-0.064	0.0	11.0
0.0	0.0	2	2	300.99503	300.99503	1	2	2	148.09766	105.25374	0	0.237	0.0	0.029	0.0	11.0
0.0	0.0	2	2	300.99503	300.99503	1	2	2	148.09766	105.25374	0	0.237	0.0	0.016	0.0	11.0
0.0	0.0	2	2	300.99503	300.99503	1	2	2	148.09766	105.25374	0	0.237	0.0	0.008	0.0	11.0
0.0	0.0	2	2	300.99503	300.99503	1	2	2	148.09766	105.25374	0	0.237	0.0	0.006	0.0	11.0
0.0	0.0	2	2	300.99503	300.99503	1	2	2	148.09766	105.25374	0	0.237	-0.001	-0.025	0.0	11.0
0.0	0.0	2	2	300.99503	300.99503	1	2	2	148.09766	105.25374	0	0.237	0.0	-0.004	0.0	11.0
0.0	0.0	2	2	300.99503	300.99503	1	2	2	148.09766	105.25374	0	0.237	0.0	-0.009	0.0	11.0
0.0	0.0	2	2	300.99503	300.99503	1	2	2	148.09766	105.25374	0	0.237	0.0	0.004	0.0	11.0
0.0	0.0	2	2	300.99503	300.99503	1	2	2	148.09766	105.25374	0	0.237	0.0	-0.001	0.0	11.0
0.0	0.0	2	2	300.99503	300.99503	1	2	2	148.09766	105.25374	0	0.237	0.0	0.088	0.0	11.0
0.0	0.0	2	2	300.99503	300.99503	1	2	2	148.09766	105.25374	0	0.237	0.0	0.025	0.0	11.0
0.0	0.0	2	2	300.99503	300.99503	1	2	2	148.09766	105.25374	0	0.237	0.0	0.028	0.0	11.0
0.0	0.0	2	2	300.99503	300.99503	1	2	2	148.09766	105.25374	0	0.237	-0.001	-0.024	0.0	11.0
-2805.4175	-201.99005	2	3	201.99005	300.99503	1	2	2	148.09766	105.25374	1	0.237	-0.001	-0.043	0.0	11.0
-2805.4175	-201.99005	2	3	201.99005	300.99503	0	2	2	148.09766	105.25374	1	0.237	-0.001	-0.013	0.0	11.0
-2805.4175	-201.99005	2	3	201.99005	300.99503	0	2	2	148.09766	105.25374	1	0.237	0.0	0.093	0.0	11.0
-2805.4175	-201.99005	2	3	201.99005	300.99503	0	2	2	148.09766	105.25374	1	0.237	0.0	0.024	0.0	11.0
-2805.4175	-201.99005	2	3	201.99005	300.99503	0	2	2	148.09766	105.25374	1	0.237	-0.001	-0.193	-0.197	11.0
-2805.4175	-201.99005	2	3	201.99005	300.99503	0	2	2	148.09766	105.25374	1	0.237	-0.002	-0.296	-0.553	11.0
-2805.4175	-201.99005	2	3	201.99005	300.99503	0	2	2	148.09766	105.25374	1	0.237	-0.006	-0.539	-0.553	11.0
-2805.4175	-201.99005	2	3	201.99005	300.99503	0	2	2	148.09766	105.25374	1	0.237	-0.01	-0.707	-0.713	11.0
-2805.4175	-201.99005	2	3	201.99005	300.99503	0	2	2	148.09766	105.25374	1	0.237	-0.014	-0.708	-0.713	11.0
-2805.4175	-201.99005	2	3	201.99005	300.99503	0	2	2	148.09766	105.25374	1	0.237	-0.022	-1.011	-0.998	11.0
-2805.4175	-201.99005	2	3	201.99005	300.99503	0	2	2	148.09766	105.25374	1	0.237	-0.028	-1.149	-1.126	11.0
-2805.4175	-201.99005	2	3	201.99005	300.99503	0	2	2	148.09766	105.25374	1	0.237	-0.034	-1.169	-1.126	11.0
-2805.4175	-201.99005	2	3	201.99005	300.99503	0	2	2	148.09766	105.25374	1	0.237	-0.042	-1.329	-1.356	11.0
-2805.4175	-201.99005	2	3	201.99005	300.99503	0	2	2	148.09766	105.25374	1	0.237	-0.049	-1.491	-1.459	11.0
-2805.4175	-201.99005	2	3	201.99005	300.99503	0	2	2	148.09766	105.25374	1	0.237	-0.056	-1.456	-1.459	11.0
-2805.4175	-201.99005	2	3	201.99005	300.99503	0	2	2	148.09766	105.25374	1	0.237	-0.064	-1.632	-1.642	11.0
-2805.4175	-201.99005	2	3	201.99005	300.99503	0	2	2	148.09766	105.25374	1	0.237	-0.07	-1.63	-1.642	11.0
-2805.4175	-201.99005	2	3	201.99005	300.99503	0	2	2	148.09766	105.25374	1	0.237	-0.078	-1.734	-1.725	11.0
-2805.4175	-201.99005	2	3	201.99005	300.99503	0	2	2	148.09766	105.25374	1	0.237	-0.085	-1.853	-1.873	11.0
-2805.4175	-201.99005	2	3	201.99005	300.99503	0	2	2	148.09766	105.25374	1	0.237	-0.091	-1.872	-1.873	11.0
-2805.4175	-201.99005	2	3	201.99005	300.99503	0	2	2	148.09766	105.25374	1	0.237	-0.098	-1.916	-1.938	11.0
-2805.4175	-201.99005	2	3	201.99005	300.99503	0	2	2	148.09766	105.25374	1	0.236	-0.104	-1.95	-2.057	11.0
-2805.4175	-201.99005	2	3	201.99005	300.99503	0	2	2	148.09766	105.25374	1	0.236	-0.11	-2.051	-2.057	11.0
-2805.4175	-201.99005	2	3	201.99005	300.99503	0	2	2	148.09766	105.25374	1	0.236	-0.116	-2.169	-2.11	11.0
-2805.4175	-201.99005	2	3	201.99005	300.99503	0	2	2	148.09766	105.25374	1	0.236	-0.122	-2.101	-2.11	11.0
-2805.4175	-201.99005	2	3	201.99005	300.99503	0	2	2	148.09766	105.25374	1	0.236	-0.127	-2.186	-2.205	11.0
-2805.4175	-201.99005	2	3	201.99005	300.99503	0	2	2	148.09766	105.25374	1	0.236	-0.133	-2.3	-2.248	11.0
-2805.4175	-201.99005	2	3	201.99005	300.99503	0	2	2	148.09766	105.25374	1	0.236	-0.139	-2.236	-2.248	11.0
-2805.4175	-201.99005	2	3	201.99005	300.99503	0	2	2	148.09766	105.25374	1	0.236	-0.144	-2.34	-2.324	11.0
-2805.4175	-201.99005	2	3	201.99005	300.99503	0	2	2	148.09766	105.25374	1	0.236	-0.148	-2.388	-2.358	11.0
-2805.4175	-201.99005	2	3	201.99005	300.99503	0	2	2	148.09766	105.25374	1	0.236	-0.152	-2.341	-2.358	11.0
-2805.4175	-201.99005	2	3	201.99005	300.99503	0	2	2	148.09766	105.25374	1	0.236	-0.157	-2.358	-2.42	11.0
-2805.4175	-201.99005	2	3	201.99005	300.99503	0	2	2	148.09766	105.25374	1	0.236	-0.162	-2.429	-2.42	11.0
-2805.4175	-201.99005	2	3	201.99005	300.99503	0	2	2	148.09766	105.25374	1	0.236	-0.166	-2.498	-2.472	11.0
-2805.4175	-201.99005	2	3	201.99005	300.99503	0	2	2	148.09766	105.25374	1	0.236	-0.17	-2.496	-2.496	11.0
-2805.4175	-201.99005	2	3	201.99005	300.99503	0	2	2	148.09766	105.25374	1	0.236	-0.174	-2.46	-2.496	11.0
-2805.4175	-201.99005	2	3	201.99005	300.99503	0	2	2	148.09766	105.25374	1	0.236	-0.178	-2.629	-2.539	11.0
-2805.4175	-201.99005	2	3	201.99005	300.99503	0	2	2	148.09766	105.25374	1	0.236	-0.182	-2.606	-2.558	11.0
-2805.4175	-201.99005	2	3	201.99005	300.99503	0	2	2	148.09766	105.25374	1	0.236	-0.184	-2.497	-2.558	11.0
-2805.4175	-201.99005	2	3	201.99005	300.99503	0	2	2	148.09766	105.25374	1	0.236	-0.187	-2.672	-2.592	11.0
-2805.4175	-201.99005	2	3	201.99005	300.99503	0	2	2	148.09766	105.25374	1	0.236	-0.189	-2.632	-2.592	11.0
-2805.4175	-201.99005	2	3	201.99005	300.99503	0	2	2	148.09766	105.25374	1	0.236	-0.192	-2.597	-2.607	11.0
-2805.4175	-201.99005	2	3	201.99005	300.99503	0	2	2	148.09766	105.25374	1	0.236	-0.194	-2.642	-2.634	11.0
-2805.4175	-201.99005	2	3	201.99005	300.99503	0	2	2	148.09766	105.25374	1	0.236	-0.197	-2.6	-2.634	11.0
-2805.4175	-201.99005	2	3	201.99005	300.99503	0	2	2	148.09766	105.25374	1	0.236	-0.2	-2.688	-2.647	11.0
-2805.4175	-201.99005	2	3	201.99005	300.99503	0	2	2	148.09766	105.25374	1	0.236	-0.202	-2.706	-2.668	11.0
-2805.4175	-201.99005	2	3	201.99005	300.99503	0	2	2	148.09766	105.25374	1	0.236	-0.204	-2.842	-2.668	11.0
-2805.4175	-201.99005	2	3	201.99005	300.99503	0	2	2	148.09766	105.25374	1	0.236	-0.205	-2.712	-2.678	11.0
-2805.4175	-201.99005	2	3	201.99005	300.99503	0	2	2	148.09766	105.25374	1	0.236	-0.207	-2.689	-2.678	11.0
-2805.4175	-201.99005	2	3	201.99005	300.99503	0	2	2	148.09766	105.25374	1	0.236	-0.209	-2.713	-2.696	11.0
-2805.4175	-201.99005	2	3	201.99005	300.99503	0	2	2	148.09766	105.25374	1	0.236	-0.211	-2.698	-2.704	11.0
-2805.4175	-201.99005	2	3	201.99005	300.99503	0	2	2	148.09766	105.25374	1	0.236	-0.213	-2.704	-2.704	11.0
-2805.4175	-201.99005	2	3	201.99005	300.99503	0	2	2	148.09766	105.25374	1	0.236	-0.215	-2.664	-2.718	11.0
-2805.4175	-201.99005	2	3	201.99005	300.99503	0	2	2	148.09766	105.25374	1	0.236	-0.217	-2.718	-2.724	11.0
-2805.4175	-201.99005	2	3	201.99005	300.99503	0	2	2	148.09766	105.25374	1	0.236	-0.219	-2.785	-2.724	11.0
-2805.4175	-201.99005	2	3	201.99005	300.99503	0	2	2	148.09766	105.25374	1	0.236	-0.221	-2.708	-2.736	11.0
-2805.4175	-201.99005	2	3	201.99005	300.99503	0	2	2	148.09766	105.25374	1	0.236	-0.221	-2.743	-2.736	11.0
-2805.4175	-201.99005	2	3	201.99005	300.99503	0	2	2	148.09766	105.25374	1	0.236	-0.221	-2.721	-2.745	11.0
-2805.4175	-201.99005	2	3	201.99005	300.99503	0	2	2	148.09766	105.25374	1	0.236	-0.221	-2.778	-2.75	11.0
-2805.4175	-201.99005	2	3	201.99005	300.99503	0	2	2	148.09766	105.25374	1	0.236	-0.221	-2.701	-2.75	11.0
-2805.4175	-201.99005	2	3	201.99005	300.99503	0	2	2	148.09766	105.25374	1	0.236	-0.221	-2.746	-2.758	11.0
-2805.4175	-201.99005	2	3	201.99005	300.99503	0	2	2	148.09766	105.25374	1	0.236	-0.221	-2.725	-2.761	11.0
-2805.4175	-201.99005	2	3	201.99005	300.99503	0	2	2	148.09766	105.25374	1	0.236	-0.221	-2.669	-2.761	11.0
-2805.4175	-201.99005	2	3	201.99005	300.99503	0	2	2	148.09766	105.25374	1	0.236	-0.221	-2.803	-2.768	11.0
-2805.4175	-201.99005	2	3	201.99005	300.99503	0	2	2	148.09766	105.25374	1	0.236	-0.221	-2.753	-2.768	11.0
-2805.4175	-201.99005	2	3	201.99005	300.99503	0	2	2	148.09766	105.25374	1	0.236	-0.221	-2.778	-2.77	11.0
-2805.4175	-201.99005	2	3	201.99005	300.99503	0	2	2	148.09766	105.25374	1	0.236	-0.221	-2.728	-2.775	11.0
-2805.4175	-201.99005	2	3	201.99005	300.99503	0	2	2	148.09766	105.25374	1	0.236	-0.221	-2.715	-2.775	11.0
-2805.4175	-201.99005	2	3	201.99005	300.99503	0	2	2	148.09766	105.25374	1	0.236	-0.221	-2.825	-2.778	11.0
-2805.4175	-201.99005	2	3	201.99005	300.99503	0	2	2	148.09766	105.25374	1	0.236	-0.221	-2.788	-2.782	11.0
-2805.4175	-201.99005	2	3	201.99005	300.99503	0	2	2	148.09766	105.25374	1	0.236	-0.221	-2.783	-2.782	11.0
-2805.4175	-201.99005	2	3	201.99005	300.99503	0	2	2	148.09766	105.25374	1	0.236	-0.221	-2.813	-2.785	11.0
-2805.4175	-201.99005	2	3	201.99005	300.99503	0	2	2	148.09766	105.25374	1	0.236	-0.221	-2.752	-2.785	11.0
-2805.4175	-201.99005	2	3	201.99005	300.99503	0	2	2	148.09766	105.25374	1	0.236	-0.221	-2.761	-2.787	11.0
-2805.4175	-201.99005	2	3	201.99005	300.99503	0	2	2	148.09766	105.25374	1	0.236	-0.221	-2.783	-2.79	11.0
-2805.4175	-201.99005	2	3	201.99005	300.99503	0	2	2	148.09766	105.25374	1	0.236	-0.221	-2.782	-2.79	11.0
-2805.4175	-201.99005	2	3	201.99005	300.99503	0	2	2	148.09766	105.25374	1	0.236	-0.22	-2.484	-2.791	11.0
-2805.4175	-201.99005	2	3	201.99005	300.99503	0	2	2	148.09766	105.25374	1	0.236	-0.221	-2.795	-2.793	11.0
-2805.4175	-201.99005	2	3	201.99005	300.99503	0	2	2	148.09766	105.25374	1	0.236	-0.221	-2.837	-2.793	11.0
-2805.4175	-201.99005	2	3	201.99005	300.99503	0	2	2	148.09766	105.25374	1	0.236	-0.221	-2.802	-2.794	11.0
-2805.4175	-201.99005	2	3	201.99005	300.99503	0	2	2	148.09766	105.25374	1	0.236	-0.221	-2.836	-2.794	11.0
-2805.4175	-201.99005	2	3	201.99005	300.99503	0	2	2	148.09766	105.25374	1	0.236	-0.221	-2.698	-2.796	11.0
-2805.4175	-201.99005	2	3	201.99005	300.99503	0	2	2	148.09766	105.25374	1	0.236	-0.221	-2.713	-2.797	11.0
-2805.4175	-201.99005	2	3	201.99005	300.99503	0	2	2	148.09766	105.25374	1	0.236	-0.222	-2.911	-2.797	11.0
-2805.4175	-201.99005	2	3	201.99005	300.99503	1	2	2	148.09766	105.25374	1	0.236	-0.222	-2.904	-2.798	11.0
-2805.4175	-201.99005	2	3	201.99005	300.99503	1	2	2	148.09766	105.25374	1	0.236	-0.222	-2.807	-2.8	11.0
-2805.4175	-201.99005	2	3	201.99005	300.99503	1	2	2	148.09766	105.25374	1	0.236	-0.222	-2.83	-2.8	11.0
-2805.4175	-201.99005	2	3	201.99005	300.99503	1	2	2	148.09766	105.25374	1	0.236	-0.222	-2.814	-2.8	11.0
-2805.4175	-201.99005	2	3	201.99005	300.99503	1	2	2	148.09766	105.25374	1	0.236	-0.222	-2.873	-2.8	11.0
-2805.4175	-201.99005	2	3	201.99005	300.99503	1	2	2	148.09766	105.25374	1	0.236	-0.222	-2.684	-2.801	11.0
-2805.4175	-201.99005	2	3	201.99005	300.99503	1	2	2	148.09766	105.25374	1	0.236	-0.222	-2.802	-2.802	11.0
-2805.4175	-201.99005	2	3	201.99005	300.99503	1	2	2	148.09766	105.25374	1	0.236	-0.222	-2.82	-2.802	11.0
-2805.4175	-201.99005	2	3	201.99005	300.99503	1	2	2	148.09766	105.25374	1	0.236	-0.222	-2.866	-2.802	11.0
-2805.4175	-201.99005	2	3	201.99005	300.99503	1	2	2	148.09766	105.25374	1	0.236	-0.223	-2.948	-2.803	11.0
-2805.4175	-201.99005	2	3	201.99005	300.99503	1	2	2	148.09766	105.25374	1	0.236	-0.223	-2.787	-2.803	11.0
-2805.4175	-201.99005	2	3	201.99005	300.99503	1	2	2	148.09766	105.25374	1	0.236	-0.223	-2.801	-2.803	11.0
-2805.4175	-201.99005	2	3	201.99005	300.99503	1	2	2	148.09766	105.25374	1	0.236	-0.223	-2.799	-2.803	11.0
-2805.4175	-201.99005	2	3	201.99005	300.99503	1	2	2	148.09766	105.25374	1	0.236	-0.222	-2.84	-2.804	11.0
-2805.4175	-201.99005	2	3	201.99005	300.99503	1	2	2	148.09766	105.25374	1	0.236	-0.222	-2.793	-2.804	11.0
-2805.4175	-201.99005	2	3	201.99005	300.99503	1	2	2	148.09766	105.25374	1	0.236	-0.222	-2.834	-2.804	11.0
-2805.4175	-201.99005	2	3	201.99005	300.99503	1	2	2	148.09766	105.25374	1	0.236	-0.222	-2.82	-2.804	11.0
-2805.4175	-201.99005	2	3	201.99005	300.99503	1	2	2	148.09766	105.25374	1	0.236	-0.222	-2.835	-2.805	11.0
-2805.4175	-201.99005	2	3	201.99005	300.99503	1	2	2	148.09766	105.25374	1	0.236	-0.222	-2.794	-2.805	11.0
-2805.4175	-201.99005	2	3	201.99005	300.99503	1	2	2	148.09766	105.25374	1	0.236	-0.222	-2.782	-2.805	11.0
-2805.4175	-201.99005	2	3	201.99005	300.99503	1	2	2	148.09766	105.25374	1	0.236	-0.222	-2.813	-2.805	11.0
-2805.4175	-201.99005	2	3	201.99005	300.99503	1	2	2	148.09766	105.25374	1	0.236	-0.222	-2.783	-2.805	11.0
-2805.4175	-201.99005	2	3	201.99005	300.99503	1	2	2	148.09766	105.25374	1	0.236	-0.222	-2.816	-2.805	11.0
-2805.4175	-201.99005	2	3	201.99005	300.99503	1	2	2	148.09766	105.25374	1	0.236	-0.222	-2.846	-2.805	11.0
-2805.4175	-201.99005	2	3	201.99005	300.99503	1	2	2	148.09766	105.25374	1	0.236	-0.223	-2.796	-2.806	11.0
-2805.4175	-201.99005	2	3	201.99005	300.99503	1	2	2	148.09766	105.25374	1	0.236	-0.223	-2.795	-2.806	11.0
-2805.4175	-201.99005	2	3	201.99005	300.99503	1	2	2	148.09766	105.25374	1	0.236	-0.223	-2.868	-2.806	11.0
-2805.4175	-201.99005	2	3	201.99005	300.99503	1	2	2	148.09766	105.25374	1	0.236	-0.223	-2.829	-2.806	11.0
-2805.4175	-201.99005	2	3	201.99005	300.99503	1	2	2	148.09766	105.25374	1	0.236	-0.223	-2.803	-2.806	11.0
-2805.4175	-201.99005	2	3	201.99005	300.99503	1	2	2	148.09766	105.25374	1	0.236	-0.223	-2.787	-2.806	11.0
-2805.4175	-201.99005	2	3	201.99005	300.99503	1	2	2	148.09766	105.25374	1	0.236	-0.223	-2.824	-2.806	11.0
-2805.4175	-201.99005	2	3	201.99005	300.99503	1	2	2	148.09766	105.25374	1	0.236	-0.223	-2.854	-2.806	11.0
-2805.4175	-201.99005	2	3	201.99005	300.99503	1	2	2	148.09766	105.25374	1	0.236	-0.223	-2.724	-2.807	11.0
-2805.4175	-201.99005	2	3	201.99005	300.99503	1	2	2	148.09766	105.25374	1	0.236	-0.223	-2.89	-2.807	11.0
-2805.4175	-201.99005	2	3	201.99005	300.99503	1	2	2	148.09766	105.25374	1	0.236	-0.223	-2.792	-2.807	11.0
-2805.4175	-201.99005	2	3	201.99005	300.99503	1	2	2	148.09766	105.25374	1	0.236	-0.223	-2.839	-2.807	11.0
-2805.4175	-201.99005	2	3	201.99005	300.99503	1	2	2	148.09766	105.25374	1	0.236	-0.223	-2.832	-2.807	11.0
-2805.4175	-201.99005	2	3	201.99005	300.99503	1	2	2	148.09766	105.25374	1	0.236	-0.224	-3.03	-2.807	11.0
-2805.4175	-201.99005	2	3	201.99005	300.99503	1	2	2	148.09766	105.25374	1	0.236	-0.224	-2.806	-2.807	11.0
-2805.4175	-201.99005	2	3	201.99005	300.99503	1	2	2	148.09766	105.25374	1	0.236	-0.224	-2.741	-2.807	11.0
-2805.4175	-201.99005	2	3	201.99005	300.99503	1	2	2	148.09766	105.25374	1	0.236	-0.224	-2.729	-2.807	11.0
-2805.4175	-201.99005	2	3	201.99005	300.99503	1	2	2	148.09766	105.25374	1	0.236	-0.224	-2.801	-2.807	11.0
-2805.4175	-201.99005	2	3	201.99005	300.99503	1	2	2	148.09766	105.25374	1	0.236	-0.224	-2.765	-2.807	11.0
-2805.4175	-201.99005	2	3	201.99005	300.99503	1	2	2	148.09766	105.25374	1	0.236	-0.224	-2.829	-2.807	11.0
-2805.4175	-201.99005	2	3	201.99005	300.99503	1	2	2	148.09766	105.25374	1	0.236	-0.224	-2.805	-2.807	11.0
-2805.4175	-201.99005	2	3	201.99005	300.99503	1	2	2	148.09766	105.25374	1	0.236	-0.224	-2.793	-2.807	11.0
-2805.4175	-201.99005	2	3	201.99005	300.99503	1	2	2	148.09766	105.25374	1	0.236	-0.224	-2.727	-2.807	11.0
-2805.4175	-201.99005	2	3	201.99005	300.99503	1	2	2	148.09766	105.25374	1	0.236	-0.224	-2.79	-2.807	11.0
-2805.4175	-201.99005	2	3	201.99005	300.99503	1	2	2	148.09766	105.25374	1	0.236	-0.224	-2.772	-2.807	11.0
-2805.4175	-201.99005	2	3	201.99005	300.99503	1	2	2	148.09766	105.25374	1	0.236	-0.223	-2.655	-2.807	11.0
-2805.4175	-201.99005	2	3	201.99005	300.99503	1	2	2	148.09766	105.25374	1	0.236	-0.224	-2.781	-2.807	11.0
-2805.4175	-201.99005	2	3	201.99005	300.99503	1	2	2	148.09766	105.25374	1	0.236	-0.224	-2.895	-2.807	11.0
-2805.4175	-201.99005	2	3	201.99005	300.99503	1	2	2	148.09766	105.25374	1	0.236	-0.224	-2.834	-2.807	11.0
-2805.4175	-201.99005	2	3	201.99005	300.99503	1	2	2	148.09766	105.25374	1	0.236	-0.224	-2.696	-2.807	11.0
-2805.4175	-201.99005	2	3	201.99005	300.99503	1	2	2	148.09766	105.25374	1	0.236	-0.223	-2.63	-2.807	11.0
-2805.4175	-201.99005	2	3	201.99005	300.99503	1	2	2	148.09766	105.25374	1	0.236	-0.223	-2.728	-2.807	11.0
-2805.4175	-201.99005	2	3	201.99005	300.99503	1	2	2	148.09766	105.25374	1	0.236	-0.223	-2.795	-2.807	11.0
-2805.4175	-201.99005	2	3	201.99005	300.99503	1	2	2	148.09766	105.25374	1	0.236	-0.223	-2.795	-2.807	11.0
-2805.4175	-201.99005	2	3	201.99005	300.99503	1	2	2	148.09766	105.25374	1	0.236	-0.223	-2.844	-2.807	11.0
-2805.4175	-201.99005	2	3	201.99005	300.99503	1	2	2	148.09766	105.25374	1	0.236	-0.223	-2.82	-2.807	11.0
-2805.4175	-201.99005	2	3	201.99005	300.99503	1	2	2	148.09766	105.25374	1	0.236	-0.224	-2.956	-2.807	11.0
-2805.4175	-201.99005	2	3	201.99005	300.99503	1	2	2	148.09766	105.25374	1	0.236	-0.224	-2.682	-2.807	11.0
-2805.4175	-201.99005	2	3	201.99005	300.99503	1	2	2	148.09766	105.25374	1	0.236	-0.224	-2.835	-2.807	11.0
-2805.4175	-201.99005	2	3	201.99005	300.99503	1	2	2	148.09766	105.25374	1	0.236	-0.225	-2.993	-2.807	11.0
-2805.4175	-201.99005	2	3	201.99005	300.99503	1	2	2	148.09766	105.25374	1	0.236	-0.225	-2.824	-2.807	11.0
-2805.4175	-201.99005	2	3	201.99005	300.99503	1	2	2	148.09766	105.25374	1	0.236	-0.225	-2.787	-2.807	11.0
-2805.4175	-201.99005	2	3	201.99005	300.99503	1	2	2	148.09766	105.25374	1	0.236	-0.225	-2.799	-2.807	11.0
-2805.4175	-201.99005	2	3	201.99005	300.99503	1	2	2	148.09766	105.25374	1	0.236	-0.225	-2.804	-2.807	11.0
-2805.4175	-201.99005	2	3	201.99005	300.99503	1	2	2	148.09766	105.25374	1	0.236	-0.225	-2.77	-2.807	11.0
-2805.4175	-201.99005	2	3	201.99005	300.99503	1	2	2	148.09766	105.25374	1	0.236	-0.225	-2.797	-2.807	11.0
-2805.4175	-201.99005	2	3	201.99005	300.99503	1	2	2	148.09766	105.25374	1	0.236	-0.225	-2.772	-2.807	11.0
-2805.4175	-201.99005	2	3	201.99005	300.99503	1	2	2	148.09766	105.25374	1	0.236	-0.225	-2.81	-2.807	11.0
-2805.4175	-201.99005	2	3	201.99005	300.99503	1	2	2	148.09766	105.25374	1	0.236	-0.225	-2.848	-2.807	11.0
-2805.4175	-201.99005	2	3	201.99005	300.99503	1	2	2	148.09766	105.25374	1	0.236	-0.225	-2.801	-2.807	11.0
-2805.4175	-201.99005	2	3	201.99005	300.99503	1	2	2	148.09766	105.25374	1	0.236	-0.225	-2.755	-2.807	11.0
-2805.4175	-201.99005	2	3	201.99005	300.99503	1	2	2	148.09766	105.25374	1	0.236	-0.225	-2.84	-2.807	11.0
-2805.4175	-201.99005	2	3	201.99005	300.99503	1	2	2	148.09766	105.25374	1	0.236	-0.225	-2.741	-2.807	11.0
-2805.4175	-201.99005	2	3	201.99005	300.99503	1	2	2	148.09766	105.25374	1	0.236	-0.226	-2.979	-2.807	11.0
-2805.4175	-201.99005	2	3	201.99005	300.99503	1	2	2	148.09766	105.25374	1	0.236	-0.226	-2.814	-2.807	11.0
-2805.4175	-201.99005	2	3	201.99005	300.99503	1	2	2	148.09766	105.25374	1	0.236	-0.226	-2.77	-2.807	11.0
-2805.4175	-201.99005	2	3	201.99005	300.99503	1	2	2	148.09766	105.25374	1	0.236	-0.226	-2.877	-2.807	11.0
-2805.4175	-201.99005	2	3	201.99005	300.99503	1	2	2	148.09766	105.25374	1	0.236	-0.226	-2.815	-2.807	11.0
-2805.4175	-201.99005	2	3	201.99005	300.99503	1	2	2	148.09766	105.25374	1	0.236	-0.226	-2.772	-2.807	11.0
-2805.4175	-201.99005	2	3	201.99005	300.99503	1	2	2	148.09766	105.25374	1	0.236	-0.226	-2.796	-2.807	11.0
-2805.4175	-201.99005	2	3	201.99005	300.99503	1	2	2	148.09766	105.25374	1	0.236	-0.226	-2.868	-2.807	11.0
-2805.4175	-201.99005	2	3	201.99005	300.99503	1	2	2	148.09766	105.25374	1	0.236	-0.226	-2.808	-2.807	11.0
-2805.4175	-201.99005	2	3	201.99005	300.99503	1	2	2	148.09766	105.25374	1	0.236	-0.226	-2.881	-2.807	11.0
-2805.4175	-201.99005	2	3	201.99005	300.99503	1	2	2	148.09766	105.25374	1	0.236	-0.225	-2.799	-2.807	11.0
-2805.4175	-201.99005	2	3	201.99005	300.99503	1	2	2	148.09766	105.25374	1	0.236	-0.225	-2.833	-2.807	11.0
-2805.4175	-201.99005	2	3	201.99005	300.99503	1	2	2	148.09766	105.25374	1	0.236	-0.225	-2.754	-2.807	11.0
-2805.4175	-201.99005	2	3	201.99005	300.99503	1	2	2	148.09766	105.25374	1	0.236	-0.225	-2.807	-2.807	11.0
-2805.4175	-201.99005	2	3	201.99005	300.99503	1	2	2	148.09766	105.25374	1	0.236	-0.225	-2.78	-2.807	11.0
-2805.4175	-201.99005	2	3	201.99005	300.99503	1	2	2	148.09766	105.25374	1	0.236	-0.225	-2.785	-2.807	11.0
-2805.4175	-201.99005	2	3	201.99005	300.99503	1	2	2	148.09766	105.25374	1	0.236	-0.225	-2.836	-2.807	11.0
-2805.4175	-201.99005	2	3	201.99005	300.99503	1	2	2	148.09766	105.25374	1	0.236	-0.225	-2.765	-2.807	11.0
-2805.4175	-201.99005	2	3	201.99005	300.99503	1	2	2	148.09766	105.25374	1	0.236	-0.225	-2.859	-2.807	11.0
-2805.4175	-201.99005	2	3	201.99005	300.99503	1	2	2	148.09766	105.25374	1	0.236	-0.225	-2.827	-2.807	11.0
-2805.4175	-201.99005	2	3	201.99005	300.99503	1	2	2	148.09766	105.25374	1	0.236	-0.225	-2.812	-2.807	11.0
-2805.4175	-201.99005	2	3	201.99005	300.99503	1	2	2	148.09766	105.25374	1	0.236	-0.224	-2.778	-2.807	11.0
-2805.4175	-201.99005	2	3	201.99005	300.99503	1	2	2	148.09766	105.25374	1	0.236	-0.224	-2.807	-2.807	11.0
-2805.4175	-201.99005	2	3	201.99005	300.99503	1	2	2	148.09766	105.25374	1	0.236	-0.224	-2.817	-2.807	11.0
-2805.4175	-201.99005	2	3	201.99005	300.99503	1	2	2	148.09766	105.25374	1	0.236	-0.224	-2.779	-2.807	11.0
-2805.4175	-201.99005	2	3	201.99005	300.99503	1	2	2	148.09766	105.25374	1	0.236	-0.224	-2.765	-2.807	11.0
-2805.4175	-201.99005	2	3	201.99005	300.99503	1	2	2	148.09766	105.25374	1	0.236	-0.224	-2.81	-2.807	11.0
-2805.4175	-201.99005	2	3	201.99005	300.99503	1	2	2	148.09766	105.25374	1	0.236	-0.224	-2.795	-2.807	11.0
-2805.4175	-201.99005	2	3	201.99005	300.99503	1	2	2	148.09766	105.25374	1	0.236	-0.224	-2.801	-2.807	11.0
-2805.4175	-201.99005	2	3	201.99005	300.99503	1	2	2	148.09766	105.25374	1	0.236	-0.224	-2.799	-2.807	11.0
-2805.4175	-201.99005	2	3	201.99005	300.99503	1	2	2	148.09766	105.25374	1	0.236	-0.224	-2.818	-2.807	11.0
-2805.4175	-201.99005	2	3	201.99005	300.99503	1	2	2	148.09766	105.25374	1	0.236	-0.224	-2.779	-2.807	11.0
-2805.4175	-201.99005	2	3	201.99005	300.99503	1	2	2	148.09766	105.25374	1	0.236	-0.224	-2.839	-2.807	11.0
-2805.4175	-201.99005	2	3	201.99005	300.99503	1	2	2	148.09766	105.25374	1	0.236	-0.224	-2.752	-2.807	11.0
-2805.4175	-201.99005	2	3	201.99005	300.99503	1	2	2	148.09766	105.25374	1	0.236	-0.224	-2.781	-2.807	11.0
-2805.4175	-201.99005	2	3	201.99005	300.99503	1	2	2	148.09766	105.25374	1	0.236	-0.224	-2.774	-2.807	11.0
-2805.4175	-201.99005	2	3	201.99005	300.99503	1	2	2	148.09766	105.25374	1	0.236	-0.224	-2.739	-2.807	11.0
-2805.4175	-201.99005	2	3	201.99005	300.99503	1	2	2	148.09766	105.25374	1	0.236	-0.224	-2.801	-2.807	11.0
-2805.4175	-201.99005	2	3	201.99005	300.99503	1	2	2	148.09766	105.25374	1	0.236	-0.224	-2.889	-2.807	11.0
-2805.4175	-201.99005	2	3	201.99005	300.99503	1	2	2	148.09766	105.25374	1	0.236	-0.224	-2.878	-2.807	11.0
-2805.4175	-201.99005	2	3	201.99005	300.99503	1	2	2	148.09766	105.25374	1	0.236	-0.225	-2.983	-2.807	11.0
-2805.4175	-201.99005	2	3	201.99005	300.99503	1	2	2	148.09766	105.25374	1	0.236	-0.225	-2.81	-2.807	11.0
-2805.4175	-201.99005	2	3	201.99005	300.99503	1	2	2	148.09766	105.25374	1	0.236	-0.225	-2.73	-2.807	11.0
-2805.4175	-201.99005	2	3	201.99005	300.99503	1	2	2	148.09766	105.25374	1	0.236	-0.225	-2.805	-2.807	11.0
-2805.4175	-201.99005	2	3	201.99005	300.99503	1	2	2	148.09766	105.25374	1	0.236	-0.225	-2.784	-2.807	11.0
-2805.4175	-201.99005	2	3	201.99005	300.99503	1	2	2	148.09766	105.25374	1	0.236	-0.225	-2.827	-2.807	11.0
-2805.4175	-201.99005	2	3	201.99005	300.99503	1	2	2	148.09766	105.25374	1	0.236	-0.225	-2.83	-2.807	11.0
-2805.4175	-201.99005	2	3	201.99005	300.99503	1	2	2	148.09766	105.25374	1	0.236	-0.225	-2.81	-2.807	11.0
-2805.4175	-201.99005	2	3	201.99005	300.99503	1	2	2	148.09766	105.25374	1	0.236	-0.225	-2.679	-2.807	11.0
-2805.4175	-201.99005	2	3	201.99005	300.99503	1	2	2	148.09766	105.25374	1	0.236	-0.225	-2.846	-2.807	11.0
-2805.4175	-201.99005	2	3	201.99005	300.99503	1	2	2	148.09766	105.25374	1	0.236	-0.225	-2.775	-2.807	11.0
-2805.4175	-201.99005	2	3	201.99005	300.99503	1	2	2	148.09766	105.25374	1	0.236	-0.225	-2.703	-2.807	11.0
-2805.4175	-201.99005	2	3	201.99005	300.99503	1	2	2	148.09766	105.25374	1	0.236	-0.225	-2.81	-2.807	11.0
-2805.4175	-201.99005	2	3	201.99005	300.99503	1	2	2	148.09766	105.25374	1	0.236	-0.225	-2.835	-2.807	11.0
-2805.4175	-201.99005	2	3	201.99005	300.99503	1	2	2	148.09766	105.25374	1	0.236	-0.225	-2.83	-2.807	11.0
-2805.4175	-201.99005	2	3	201.99005	300.99503	1	2	2	148.09766	105.25374	1	0.236	-0.225	-2.777	-2.807	11.0
-2805.4175	-201.99005	2	3	201.99005	300.99503	1	2	2	148.09766	105.25374	1	0.236	-0.225	-2.874	-2.807	11.0
-2805.4175	-201.99005	2	3	201.99005	300.99503	1	2	2	148.09766	105.25374	1	0.236	-0.225	-2.732	-2.807	11.0
-2805.4175	-201.99005	2	3	201.99005	300.99503	1	2	2	148.09766	105.25374	1	0.236	-0.226	-2.792	-2.807	11.0
-2805.4175	-201.99005	2	3	201.99005	300.99503	1	2	2	148.09766	105.25374	1	0.236	-0.227	-2.787	-2.807	11.0
-2805.4175	-201.99005	2	3	201.99005	300.99503	1	2	2	148.09766	105.25374	1	0.236	-0.227	-2.721	-2.807	11.0
-2805.4175	-201.99005	2	3	201.99005	300.99503	1	2	2	148.09766	105.25374	1	0.236	-0.227	-2.819	-2.807	11.0
-2805.4175	-201.99005	2	3	201.99005	300.99503	1	2	2	148.09766	105.25374	1	0.236	-0.227	-2.789	-2.807	11.0
-2805.4175	-201.99005	2	3	201.99005	300.99503	1	2	2	148.09766	105.25374	1	0.236	-0.227	-2.758	-2.807	11.0
-2805.4175	-201.99005	2	3	201.99005	300.99503	1	2	2	148.09766	105.25374	1	0.236	-0.227	-2.844	-2.807	11.0
-2805.4175	-201.99005	2	3	201.99005	300.99503	1	2	2	148.09766	105.25374	1	0.236	-0.228	-2.914	-2.807	11.0
-2805.4175	-201.99005	2	3	201.99005	300.99503	1	2	2	148.09766	105.25374	1	0.236	-0.228	-2.764	-2.807	11.0
-2805.4175	-201.99005	2	3	201.99005	300.99503	1	2	2	148.09766	105.25374	1	0.236	-0.228	-2.788	-2.807	11.0
-2805.4175	-201.99005	2	3	201.99005	300.99503	1	2	2	148.09766	105.25374	1	0.236	-0.228	-2.816	-2.807	11.0
-2805.4175	-201.99005	2	3	201.99005	300.99503	1	2	2	148.09766	105.25374	1	0.236	-0.228	-2.786	-2.807	11.0
-2805.4175	-201.99005	2	3	201.99005	300.99503	1	2	2	148.09766	105.25374	1	0.236	-0.228	-2.784	-2.807	11.0
-2805.4175	-201.99005	2	3	201.99005	300.99503	1	2	2	148.09766	105.25374	1	0.236	-0.228	-2.812	-2.807	11.0
-2805.4175	-201.99005	2	3	201.99005	300.99503	1	2	2	148.09766	105.25374	1	0.236	-0.228	-2.778	-2.807	11.0
-2805.4175	-201.99005	2	3	201.99005	300.99503	1	2	2	148.09766	105.25374	1	0.236	-0.228	-2.772	-2.807	11.0
0.0	0.0	2	3	201.99005	300.99503	1	2	2	148.09766	105.25374	0	0.236	-0.229	-2.794	-2.807	11.0
0.0	0.0	2	3	201.99005	300.99503	1	2	2	148.09766	105.25374	0	0.236	-0.229	-2.792	-2.807	11.0
0.0	0.0	2	3	201.99005	300.99503	1	2	2	148.09766	105.25374	0	0.236	-0.229	-2.672	-2.609	11.0
0.0	0.0	2	3	201.99005	300.99503	1	2	2	148.09766	105.25374	0	0.236	-0.227	-2.631	-2.609	11.0
0.0	0.0	2	3	201.99005	300.99503	1	2	2	148.09766	105.25374	0	0.236	-0.223	-2.413	-2.425	11.0
0.0	0.0	2	3	201.99005	300.99503	1	2	2	148.09766	105.25374	0	0.236	-0.22	-2.4	-2.425	11.0
0.0	0.0	2	3	201.99005	300.99503	1	2	2	148.09766	105.25374	0	0.236	-0.217	-2.099	-2.093	11.0
0.0	0.0	2	3	201.99005	300.99503	1	2	2	148.09766	105.25374	0	0.236	-0.212	-1.902	-1.945	11.0
0.0	0.0	2	3	201.99005	300.99503	1	2	2	148.09766	105.25374	0	0.236	-0.207	-1.964	-1.945	11.0
0.0	0.0	2	3	201.99005	300.99503	1	2	2	148.09766	105.25374	0	0.236	-0.2	-1.719	-1.68	11.0
0.0	0.0	2	3	201.99005	300.99503	1	2	2	148.09766	105.25374	0	0.236	-0.194	-1.531	-1.561	11.0
0.0	0.0	2	3	201.99005	300.99503	1	2	2	148.09766	105.25374	0	0.236	-0.188	-1.555	-1.561	11.0
0.0	0.0	2	3	201.99005	300.99503	1	2	2	148.09766	105.25374	0	0.236	-0.18	-1.373	-1.348	11.0
0.0	0.0	2	3	201.99005	300.99503	1	2	2	148.09766	105.25374	0	0.236	-0.174	-1.407	-1.348	11.0
0.0	0.0	2	3	201.99005	300.99503	1	2	2	148.09766	105.25374	0	0.236	-0.168	-1.261	-1.252	11.0
0.0	0.0	2	3	201.99005	300.99503	1	2	2	148.09766	105.25374	0	0.236	-0.16	-1.156	-1.081	11.0
0.0	0.0	2	3	201.99005	300.99503	1	2	2	148.09766	105.25374	0	0.236	-0.154	-1.091	-1.081	11.0
0.0	0.0	2	3	201.99005	300.99503	1	2	2	148.09766	105.25374	0	0.236	-0.147	-0.999	-1.005	11.0
0.0	0.0	2	3	201.99005	300.99503	1	2	2	148.09766	105.25374	0	0.236	-0.14	-0.954	-0.868	11.0
0.0	0.0	2	3	201.99005	300.99503	1	2	2	148.09766	105.25374	0	0.236	-0.134	-0.868	-0.868	11.0
0.0	0.0	2	3	201.99005	300.99503	1	2	2	148.09766	105.25374	0	0.236	-0.128	-0.774	-0.749	11.0
0.0	0.0	2	3	201.99005	300.99503	1	2	2	148.09766	105.25374	0	0.236	-0.122	-0.743	-0.749	11.0
0.0	0.0	2	3	201.99005	300.99503	1	2	2	148.09766	105.25374	0	0.236	-0.115	-0.708	-0.696	11.0
0.0	0.0	2	3	201.99005	300.99503	1	2	2	148.09766	105.25374	0	0.236	-0.109	-0.622	-0.601	11.0
0.0	0.0	2	3	201.99005	300.99503	1	2	2	148.09766	105.25374	0	0.237	-0.103	-0.615	-0.601	11.0
0.0	0.0	2	3	201.99005	300.99503	1	2	2	148.09766	105.25374	0	0.237	-0.098	-0.569	-0.558	11.0
0.0	0.0	2	3	201.99005	300.99503	1	2	2	148.09766	105.25374	0	0.237	-0.094	-0.656	-0.482	11.0
0.0	0.0	2	3	201.99005	300.99503	1	2	2	148.09766	105.25374	0	0.237	-0.088	-0.451	-0.482	11.0
0.0	0.0	2	3	201.99005	300.99503	1	2	2	148.09766	105.25374	0	0.237	-0.082	-0.458	-0.448	11.0
0.0	0.0	2	3	201.99005	300.99503	1	2	2	148.09766	105.25374	0	0.237	-0.077	-0.403	-0.448	11.0
0.0	0.0	2	3	201.99005	300.99503	1	2	2	148.09766	105.25374	0	0.237	-0.073	-0.391	-0.386	11.0
0.0	0.0	2	3	201.99005	300.99503	1	2	2	148.09766	105.25374	0	0.237	-0.069	-0.388	-0.359	11.0
0.0	0.0	2	3	201.99005	300.99503	1	2	2	148.09766	105.25374	0	0.237	-0.065	-0.383	-0.359	11.0
0.0	0.0	2	3	201.99005	300.99503	1	2	2	148.09766	105.25374	0	0.237	-0.061	-0.323	-0.31	11.0
0.0	0.0	2	3	201.99005	300.99503	1	2	2	148.09766	105.25374	0	0.237	-0.058	-0.282	-0.288	11.0
0.0	0.0	2	3	201.99005	300.99503	1	2	2	148.09766	105.25374	0	0.237	-0.056	-0.302	-0.288	11.0
0.0	0.0	2	3	201.99005	300.99503	1	2	2	148.09766	105.25374	0	0.237	-0.053	-0.244	-0.248	11.0
0.0	0.0	2	3	201.99005	300.99503	1	2	2	148.09766	105.25374	0	0.237	-0.05	-0.269	-0.248	11.0
0.0	0.0	2	3	201.99005	300.99503	1	2	2	148.09766	105.25374	0	0.237	-0.046	-0.219	-0.214	11.0
0.0	0.0	2	3	201.99005	300.99503	1	2	2	148.09766	105.25374	0	0.237	-0.042	-0.189	-0.199	11.0
0.0	0.0	2	3	201.99005	300.99503	1	2	2	148.09766	105.25374	0	0.237	-0.039	-0.189	-0.199	11.0
0.0	0.0	2	3	201.99005	300.99503	1	2	2	148.09766	105.25374	0	0.237	-0.037	-0.184	-0.172	11.0
0.0	0.0	2	3	201.99005	300.99503	1	2	2	148.09766	105.25374	0	0.237	-0.035	-0.201	-0.159	11.0
0.0	0.0	2	3	201.99005	300.99503	1	2	2	148.09766	105.25374	0	0.237	-0.033	-0.175	-0.159	11.0
0.0	0.0	2	3	201.99005	300.99503	1	2	2	148.09766	105.25374	0	0.237	-0.031	-0.118	-0.138	11.0
0.0	0.0	2	3	201.99005	300.99503	1	2	2	148.09766	105.25374	0	0.237	-0.029	-0.126	-0.138	11.0
0.0	0.0	2	3	201.99005	300.99503	1	2	2	148.09766	105.25374	0	0.237	-0.027	-0.118	-0.128	11.0
0.0	0.0	2	3	201.99005	300.99503	1	2	2	148.09766	105.25374	0	0.237	-0.025	-0.127	-0.11	11.0
0.0	0.0	2	3	201.99005	300.99503	1	2	2	148.09766	105.25374	0	0.237	-0.023	-0.102	-0.11	11.0
0.0	0.0	2	3	201.99005	300.99503	1	2	2	148.09766	105.25374	0	0.237	-0.021	-0.106	-0.102	11.0
0.0	0.0	2	3	201.99005	300.99503	1	2	2	148.09766	105.25374	0	0.237	-0.02	-0.241	-0.088	11.0
0.0	0.0	2	3	201.99005	300.99503	1	2	2	148.09766	105.25374	0	0.237	-0.019	-0.086	-0.088	11.0
0.0	0.0	2	3	201.99005	300.99503	1	2	2	148.09766	105.25374	0	0.237	-0.018	0.05	-0.082	11.0
0.0	0.0	2	3	201.99005	300.99503	1	2	2	148.09766	105.25374	0	0.237	-0.018	-0.232	-0.082	11.0
0.0	0.0	2	3	201.99005	300.99503	1	2	2	148.09766	105.25374	0	0.237	-0.017	-0.008	-0.07	11.0
0.0	0.0	2	3	201.99005	300.99503	1	2	2	148.09766	105.25374	0	0.237	-0.016	-0.09	-0.065	11.0
0.0	0.0	2	3	201.99005	300.99503	1	2	2	148.09766	105.25374	0	0.237	-0.016	-0.07	-0.065	11.0
0.0	0.0	2	3	201.99005	300.99503	1	2	2	148.09766	105.25374	0	0.237	-0.016	-0.033	-0.056	11.0
0.0	0.0	2	3	201.99005	300.99503	1	2	2	148.09766	105.25374	0	0.237	-0.016	-0.033	-0.052	11.0
0.0	0.0	2	3	201.99005	300.99503	1	2	2	148.09766	105.25374	0	0.237	-0.016	-0.085	-0.052	11.0
0.0	0.0	2	3	201.99005	300.99503	1	2	2	148.09766	105.25374	0	0.237	-0.016	-0.012	-0.045	11.0
0.0	0.0	2	3	201.99005	300.99503	1	2	2	148.09766	105.25374	0	0.237	-0.016	-0.062	-0.045	11.0
0.0	0.0	2	3	201.99005	300.99503	1	2	2	148.09766	105.25374	0	0.237	-0.015	-0.059	-0.041	11.0
0.0	0.0	2	3	201.99005	300.99503	1	2	2	148.09766	105.25374	0	0.237	-0.015	-0.02	-0.036	11.0
0.0	0.0	2	3	201.99005	300.99503	1	2	2	148.09766	105.25374	0	0.237	-0.014	-0.005	-0.036	11.0
0.0	0.0	2	3	201.99005	300.99503	1	2	2	148.09766	105.25374	0	0.237	-0.013	-0.018	-0.033	11.0
0.0	0.0	2	3	201.99005	300.99503	1	2	2	148.09766	105.25374	0	0.237	-0.013	-0.012	-0.028	11.0
0.0	0.0	2	3	201.99005	300.99503	1	2	2	148.09766	105.25374	0	0.237	-0.012	0.001	-0.028	11.0
0.0	0.0	2	3	201.99005	300.99503	1	2	2	148.09766	105.25374	0	0.237	-0.01	0.082	-0.026	11.0
0.0	0.0	2	3	201.99005	300.99503	1	2	2	148.09766	105.25374	0	0.237	-0.01	-0.13	-0.026	11.0
0.0	0.0	2	3	201.99005	300.99503	1	2	2	148.09766	105.25374	0	0.237	-0.01	-0.033	-0.022	11.0
0.0	0.0	2	3	201.99005	300.99503	1	2	2	148.09766	105.25374	0	0.237	-0.01	-0.08	-0.019	11.0
0.0	0.0	2	3	201.99005	300.99503	1	2	2	148.09766	105.25374	0	0.237	-0.008	-0.002	-0.019	11.0
0.0	0.0	2	3	201.99005	300.99503	1	2	2	148.09766	105.25374	0	0.237	-0.007	0.002	-0.018	11.0
0.0	0.0	2	3	201.99005	300.99503	1	2	2	148.09766	105.25374	0	0.237	-0.007	-0.032	-0.016	11.0
0.0	0.0	2	3	201.99005	300.99503	1	2	2	148.09766	105.25374	0	0.237	-0.006	-0.086	-0.016	11.0
0.0	0.0	2	3	201.99005	300.99503	1	2	2	148.09766	105.25374	0	0.237	-0.006	-0.021	-0.014	11.0
0.0	0.0	2	3	201.99005	300.99503	1	2	2	148.09766	105.25374	0	0.237	-0.004	0.01	-0.014	11.0
0.0	0.0	2	3	201.99005	300.99503	1	2	2	148.09766	105.25374	0	0.237	-0.004	-0.016	-0.013	11.0
0.0	0.0	2	3	201.99005	300.99503	1	2	2	148.09766	105.25374	0	0.237	-0.004	-0.039	-0.011	11.0
0.0	0.0	2	3	201.99005	300.99503	1	2	2	148.09766	105.25374	0	0.237	-0.002	-0.008	-0.011	11.0
0.0	0.0	2	3	201.99005	300.99503	1	2	2	148.09766	105.25374	0	0.237	-0.001	0.036	-0.009	11.0
0.0	0.0	2	3	201.99005	300.99503	1	2	2	148.09766	105.25374	0	0.237	-0.001	-0.021	-0.008	11.0
0.0	0.0	2	3	201.99005	300.99503	1	2	2	148.09766	105.25374	0	0.237	0.0	0.005	-0.008	11.0
0.0	0.0	2	3	201.99005	300.99503	1	2	2	148.09766	105.25374	0	0.237	0.0	0.013	-0.008	11.0
0.0	0.0	2	3	201.99005	300.99503	1	2	2	148.09766	105.25374	0	0.237	0.0	-0.006	-0.008	11.0
0.0	0.0	2	3	201.99005	300.99503	1	2	2	148.09766	105.25374	0	0.237	0.0	0.044	-0.006	11.0
0.0	0.0	2	3	201.99005	300.99503	1	2	2	148.09766	105.25374	0	0.237	0.0	0.005	-0.006	11.0
0.0	0.0	2	3	201.99005	300.99503	1	2	2	148.09766	105.25374	0	0.237	0.0	0.01	-0.006	11.0
0.0	0.0	2	3	201.99005	300.99503	1	2	2	148.09766	105.25374	0	0.237	0.0	0.027	-0.005	11.0
0.0	0.0	2	3	201.99005	300.99503	1	2	2	148.09766	105.25374	0	0.237	0.0	0.045	-0.004	11.0
0.0	0.0	2	3	201.99005	300.99503	1	2	2	148.09766	105.25374	0	0.237	0.0	0.031	-0.004	11.0
0.0	0.0	2	3	201.99005	300.99503	1	2	2	148.09766	105.25374	0	0.237	-0.001	-0.053	-0.004	11.0
0.0	0.0	2	3	201.99005	300.99503	1	2	2	148.09766	105.25374	0	0.237	0.0	-0.002	-0.004	11.0
0.0	0.0	2	3	201.99005	300.99503	1	2	2	148.09766	105.25374	0	0.237	0.0	0.01	-0.003	11.0
0.0	0.0	2	3	201.99005	300.99503	1	2	2	148.09766	105.25374	0	0.237	0.0	0.02	-0.003	11.0
0.0	0.0	2	3	201.99005	300.99503	1	2	2	148.09766	105.25374	0	0.237	0.0	0.01	-0.003	11.0
0.0	0.0	2	3	201.99005	300.99503	1	2	2	148.09766	105.25374	0	0.237	0.0	-0.005	-0.002	11.0
0.0	0.0	2	3	201.99005	300.99503	1	2	2	148.09766	105.25374	0	0.237	-0.001	-0.016	-0.002	11.0
0.0	0.0	2	3	201.99005	300.99503	1	2	2	148.09766	105.25374	0	0.237	0.0	0.018	-0.002	11.0
0.0	0.0	2	3	201.99005	300.99503	1	2	2	148.09766	105.25374	0	0.237	0.0	-0.005	-0.001	11.0
0.0	0.0	2	3	201.99005	300.99503	1	2	2	148.09766	105.25374	0	0.237	-0.001	-0.025	-0.001	11.0
0.0	0.0	2	3	201.99005	300.99503	1	2	2	148.09766	105.25374	0	0.237	-0.001	-0.012	-0.001	11.0
0.0	0.0	2	3	201.99005	300.99503	1	2	2	148.09766	105.25374	0	0.237	0.0	0.123	-0.001	11.0
0.0	0.0	2	3	201.99005	300.99503	1	2	2	148.09766	105.25374	0	0.237	0.0	0.005	-0.001	11.0
0.0	0.0	2	3	201.99005	300.99503	1	2	2	148.09766	105.25374	0	0.237	-0.001	-0.024	-0.001	11.0
0.0	0.0	2	3	201.99005	300.99503	1	2	2	148.09766	105.25374	0	0.237	0.0	0.005	0.0	11.0
0.0	0.0	2	3	201.99005	300.99503	1	2	2	148.09766	105.25374	0	0.237	0.0	0.015	0.0	11.0
0.0	0.0	2	3	201.99005	300.99503	1	2	2	148.09766	105.25374	0	0.237	0.0	0.052	0.0	11.0
0.0	0.0	2	3	201.99005	300.99503	1	2	2	148.09766	105.25374	0	0.237	0.0	0.013	0.0	11.0
0.0	0.0	2	3	201.99005	300.99503	1	2	2	148.09766	105.25374	0	0.237	0.0	-0.005	0.0	11.0
0.0	0.0	2	3	201.99005	300.99503	1	2	2	148.09766	105.25374	0	0.237	0.0	0.017	0.0	11.0
0.0	0.0	2	3	201.99005	300.99503	1	2	2	148.09766	105.25374	0	0.237	0.0	0.024	0.0	11.0
0.0	0.0	2	3	201.99005	300.99503	1	2	2	148.09766	105.25374	0	0.237	0.0	0.021	0.0	11.0
0.0	0.0	2	3	201.99005	300.99503	1	2	2	148.09766	105.25374	0	0.237	-0.001	-0.034	0.0	11.0
0.0	0.0	2	3	201.99005	300.99503	1	2	2	148.09766	105.25374	0	0.237	-0.001	-0.029	0.0	11.0
0.0	0.0	2	3	201.99005	300.99503	1	2	2	148.09766	105.25374	0	0.237	-0.001	-0.175	0.0	11.0
0.0	0.0	2	3	201.99005	300.99503	1	2	2	148.09766	105.25374	0	0.237	-0.001	-0.054	0.0	11.0
0.0	0.0	2	3	201.99005	300.99503	1	2	2	148.09766	105.25374	0	0.237	0.0	-0.009	0.0	11.0
0.0	0.0	2	3	201.99005	300.99503	1	2	2	148.09766	105.25374	0	0.237	0.0	0.002	0.0	11.0
0.0	0.0	2	3	201.99005	300.99503	1	2	2	148.09766	105.25374	0	0.237	-0.001	-0.012	0.0	11.0
0.0	0.0	2	3	201.99005	300.99503	1	2	2	148.09766	105.25374	0	0.237	-0.001	-0.04	0.0	11.0
0.0	0.0	2	3	201.99005	300.99503	1	2	2	148.09766	105.25374	0	0.237	0.0	0.033	0.0	11.0
0.0	0.0	2	3	201.99005	300.99503	1	2	2	148.09766	105.25374	0	0.237	0.0	0.01	0.0	11.0
0.0	0.0	2	3	201.99005	300.99503	1	2	2	148.09766	105.25374	0	0.237	0.0	0.009	0.0	11.0
0.0	0.0	2	3	201.99005	300.99503	1	2	2	148.09766	105.25374	0	0.237	-0.001	-0.109	0.0	11.0
0.0	0.0	2	3	201.99005	300.99503	1	2	2	148.09766	105.25374	0	0.237	0.0	-0.005	0.0	11.0
0.0	0.0	2	3	201.99005	300.99503	1	2	2	148.09766	105.25374	0	0.237	0.0	-0.005	0.0	11.0
0.0	0.0	2	3	201.99005	300.99503	1	2	2	148.09766	105.25374	0	0.237	-0.001	-0.072	0.0	11.0
0.0	0.0	2	3	201.99005	300.99503	1	2	2	148.09766	105.25374	0	0.237	0.0	0.151	0.0	11.0
0.0	0.0	2	3	201.99005	300.99503	1	2	2	148.09766	105.25374	0	0.237	-0.001	-0.209	0.0	11.0
0.0	0.0	2	3	201.99005	300.99503	1	2	2	148.09766	105.25374	0	0.237	0.0	0.017	0.0	11.0
0.0	0.0	2	3	201.99005	300.99503	1	2	2	148.09766	105.25374	0	0.237	0.0	0.014	0.0	11.0
0.0	0.0	2	3	201.99005	300.99503	1	2	2	148.09766	105.25374	0	0.237	-0.001	-0.013	0.0	11.0
0.0	0.0	2	3	201.99005	300.99503	1	2	2	148.09766	105.25374	0	0.237	-0.001	-0.017	0.0	11.0
0.0	0.0	2	3	201.99005	300.99503	1	2	2	148.09766	105.25374	0	0.237	-0.001	-0.019	0.0	11.0
0.0	0.0	2	3	201.99005	300.99503	1	2	2	148.09766	105.25374	0	0.237	0.0	-0.002	0.0	11.0
0.0	0.0	2	3	201.99005	300.99503	1	2	2	148.09766	105.25374	0	0.237	0.0	0.006	0.0	11.0
0.0	0.0	2	3	201.99005	300.99503	1	2	2	148.09766	105.25374	0	0.237	0.0	0.036	0.0	11.0
0.0	0.0	2	3	201.99005	300.99503	1	2	2	148.09766	105.25374	0	0.237	-0.001	-0.013	0.0	11.0
0.0	0.0	2	3	201.99005	300.99503	1	2	2	148.09766	105.25374	0	0.237	-0.001	-0.227	0.0	11.0
0.0	0.0	2	3	201.99005	300.99503	1	2	2	148.09766	105.25374	0	0.237	0.0	0.002	0.0	11.0
0.0	0.0	2	3	201.99005	300.99503	1	2	2	148.09766	105.25374	0	0.237	0.0	0.02	0.0	11.0
0.0	0.0	2	3	201.99005	300.99503	1	2	2	148.09766	105.25374	0	0.237	0.0	0.002	0.0	11.0
0.0	0.0	2	3	201.99005	300.99503	1	2	2	148.09766	105.25374	0	0.237	0.0	0.002	0.0	11.0
0.0	0.0	2	3	201.99005	300.99503	1	2	2	148.09766	105.25374	0	0.237	-0.001	-0.017	0.0	11.0
0.0	0.0	2	3	201.99005	300.99503	1	2	2	148.09766	105.25374	0	0.237	0.0	-0.006	0.0	11.0
0.0	0.0	2	3	201.99005	300.99503	1	2	2	148.09766	105.25374	0	0.237	0.0	-0.005	0.0	11.0
0.0	0.0	2	3	201.99005	300.99503	1	2	2	148.09766	105.25374	0	0.237	0.0	0.021	0.0	11.0
0.0	0.0	2	3	201.99005	300.99503	1	2	2	148.09766	105.25374	0	0.237	0.0	0.032	0.0	11.0
0.0	0.0	2	3	201.99005	300.99503	1	2	2	148.09766	105.25374	0	0.237	-0.001	-0.021	0.0	11.0
0.0	0.0	2	3	201.99005	300.99503	1	2	2	148.09766	105.25374	0	0.237	0.0	-0.01	0.0	11.0
0.0	0.0	2	3	201.99005	300.99503	1	2	2	148.09766	105.25374	0	0.237	-0.001	-0.013	0.0	11.0
0.0	0.0	2	3	201.99005	300.99503	1	2	2	148.09766	105.25374	0	0.237	0.0	0.02	0.0	11.0
0.0	0.0	2	3	201.99005	300.99503	1	2	2	148.09766	105.25374	0	0.237	-0.001	-0.114	0.0	11.0
0.0	0.0	2	3	201.99005	300.99503	1	2	2	148.09766	105.25374	0	0.237	0.0	0.056	0.0	11.0
0.0	0.0	2	3	201.99005	300.99503	1	2	2	148.09766	105.25374	0	0.237	-0.001	-0.044	0.0	11.0
0.0	0.0	2	3	201.99005	300.99503	1	2	2	148.09766	105.25374	0	0.237	-0.001	-0.013	0.0	11.0
0.0	0.0	2	3	201.99005	300.99503	1	2	2	148.09766	105.25374	0	0.237	-0.001	-0.017	0.0	11.0
0.0	0.0	2	3	201.99005	300.99503	1	2	2	148.09766	105.25374	0	0.237	-0.001	-0.017	0.0	11.0
0.0	0.0	2	3	201.99005	300.99503	1	2	2	148.09766	105.25374	0	0.237	0.0	-0.006	0.0	11.0
0.0	0.0	2	3	201.99005	300.99503	1	2	2	148.09766	105.25374	0	0.237	-0.001	-0.013	0.0	11.0
0.0	0.0	2	3	201.99005	300.99503	1	2	2	148.09766	105.25374	0	0.237	0.0	0.009	0.0	11.0
0.0	0.0	2	3	201.99005	300.99503	1	2	2	148.09766	105.25374	0	0.237	-0.001	-0.033	0.0	11.0
0.0	0.0	2	3	201.99005	300.99503	1	2	2	148.09766	105.25374	0	0.237	0.0	-0.002	0.0	11.0
0.0	0.0	2	3	201.99005	300.99503	1	2	2	148.09766	105.25374	0	0.237	0.0	0.032	0.0	11.0
0.0	0.0	2	3	201.99005	300.99503	1	2	2	148.09766	105.25374	0	0.237	-0.001	-0.117	0.0	11.0
0.0	0.0	2	3	201.99005	300.99503	1	2	2	148.09766	105.25374	0	0.237	-0.001	-0.062	0.0	11.0
0.0	0.0	2	3	201.99005	300.99503	1	2	2	148.09766	105.25374	0	0.237	-0.001	-0.014	0.0	11.0
0.0	0.0	2	3	201.99005	300.99503	1	2	2	148.09766	105.25374	0	0.237	0.0	0.005	0.0	11.0
0.0	0.0	2	3	201.99005	300.99503	1	2	2	148.09766	105.25374	0	0.237	0.0	0.005	0.0	11.0
0.0	0.0	2	3	201.99005	300.99503	1	2	2	148.09766	105.25374	0	0.237	-0.001	-0.155	0.0	11.0
0.0	0.0	2	3	201.99005	300.99503	1	2	2	148.09766	105.25374	0	0.237	0.0	0.001	0.0	11.0
0.0	0.0	2	3	201.99005	300.99503	1	2	2	148.09766	105.25374	0	0.237	0.0	0.021	0.0	11.0
0.0	0.0	2	3	201.99005	300.99503	1	2	2	148.09766	105.25374	0	0.237	0.0	0.001	0.0	11.0
0.0	0.0	2	3	201.99005	300.99503	1	2	2	148.09766	105.25374	0	0.237	0.0	0.005	0.0	11.0
0.0	0.0	2	3	201.99005	300.99503	1	2	2	148.09766	105.25374	0	0.237	0.0	0.002	0.0	11.0
0.0	0.0	2	3	201.99005	300.99503	1	2	2	148.09766	105.25374	0	0.237	-0.001	-0.016	0.0	11.0
[truncated: 7,443 more rows]
