# Supplementary material for: Just noticeable differences for elbow joint torque feedback
Source: Sci Rep. 2021 Dec 7;11:23553. doi: 10.1038/s41598-021-02630-3 (PMC8651665; doi:10.1038/s41598-021-02630-3)
Supplement: Supplementary file 2 — Supplementary Information. [file 41598_2021_2630_MOESM2_ESM.zip › SupplementaryData_ScientificReports_KimAsbeck2021/S6_W2F.csv]

data 1	data 2	data 3	data 4	data 5	data 6	data 7	data 8	data 9	data 10	data 11	data 12	data 13	data 14	data 15	data 16	data 17
0.0	0.0	1	1	400.0	400.0	0	1	1	105.25374	155.62384	0	0.221	0.0	-0.006	0.0	1111.0
0.0	0.0	1	1	400.0	400.0	0	1	1	105.25374	155.62384	0	0.221	0.0	0.032	0.0	1111.0
0.0	0.0	1	1	400.0	400.0	0	1	1	105.25374	155.62384	0	0.221	0.0	0.033	0.0	1111.0
0.0	0.0	1	1	400.0	400.0	0	1	1	105.25374	155.62384	0	0.221	-0.001	-0.057	0.0	1111.0
0.0	0.0	1	1	400.0	400.0	0	1	1	105.25374	155.62384	0	0.221	0.0	0.009	0.0	1111.0
0.0	0.0	1	1	400.0	400.0	0	1	1	105.25374	155.62384	0	0.221	-0.001	-0.012	0.0	1111.0
0.0	0.0	1	1	400.0	400.0	0	1	1	105.25374	155.62384	0	0.221	0.0	0.001	0.0	1111.0
0.0	0.0	1	1	400.0	400.0	0	1	1	105.25374	155.62384	0	0.221	-0.001	-0.025	0.0	1111.0
0.0	0.0	1	1	400.0	400.0	0	1	1	105.25374	155.62384	0	0.221	0.0	0.209	0.0	1111.0
0.0	0.0	1	1	400.0	400.0	0	1	1	105.25374	155.62384	0	0.221	-0.001	-0.014	0.0	1111.0
0.0	0.0	1	1	400.0	400.0	0	1	1	105.25374	155.62384	0	0.221	-0.001	-0.024	0.0	1111.0
0.0	0.0	1	1	400.0	400.0	0	1	1	105.25374	155.62384	0	0.221	0.0	-0.008	0.0	1111.0
0.0	0.0	1	1	400.0	400.0	0	1	1	105.25374	155.62384	0	0.221	-0.001	-0.014	0.0	1111.0
0.0	0.0	1	1	400.0	400.0	0	1	1	105.25374	155.62384	0	0.221	-0.001	-0.037	0.0	1111.0
0.0	0.0	1	1	400.0	400.0	0	1	1	105.25374	155.62384	0	0.221	0.0	0.012	0.0	1111.0
0.0	0.0	1	1	400.0	400.0	0	1	1	105.25374	155.62384	0	0.221	0.0	0.015	0.0	1111.0
0.0	0.0	1	1	400.0	400.0	0	1	1	105.25374	155.62384	0	0.221	0.0	-0.001	0.0	1111.0
0.0	0.0	1	1	400.0	400.0	0	1	1	105.25374	155.62384	0	0.221	0.0	0.005	0.0	1111.0
0.0	0.0	1	1	400.0	400.0	0	1	1	105.25374	155.62384	0	0.221	-0.001	-0.018	0.0	1111.0
0.0	0.0	1	1	400.0	400.0	0	1	1	105.25374	155.62384	0	0.221	0.0	0.012	0.0	1111.0
0.0	0.0	1	1	400.0	400.0	0	1	1	105.25374	155.62384	0	0.221	-0.001	-0.031	0.0	1111.0
0.0	0.0	1	1	400.0	400.0	0	1	1	105.25374	155.62384	0	0.221	0.0	0.002	0.0	1111.0
0.0	0.0	1	1	400.0	400.0	0	1	1	105.25374	155.62384	0	0.221	0.0	0.054	0.0	1111.0
0.0	0.0	1	1	400.0	400.0	0	1	1	105.25374	155.62384	0	0.221	-0.001	-0.034	0.0	1111.0
0.0	0.0	1	1	400.0	400.0	0	1	1	105.25374	155.62384	0	0.221	-0.001	-0.018	0.0	1111.0
0.0	0.0	1	1	400.0	400.0	0	1	1	105.25374	155.62384	0	0.221	0.0	-0.008	0.0	1111.0
0.0	0.0	1	1	400.0	400.0	0	1	1	105.25374	155.62384	0	0.221	0.0	0.007	0.0	1111.0
0.0	0.0	1	1	400.0	400.0	0	1	1	105.25374	155.62384	0	0.221	0.0	-0.007	0.0	1111.0
0.0	0.0	1	1	400.0	400.0	0	1	1	105.25374	155.62384	0	0.221	-0.001	-0.134	0.0	1111.0
0.0	0.0	1	1	400.0	400.0	0	1	1	105.25374	155.62384	0	0.221	0.0	0.022	0.0	1111.0
0.0	0.0	1	1	400.0	400.0	0	1	1	105.25374	155.62384	0	0.221	0.0	0.0	0.0	1111.0
0.0	0.0	1	1	400.0	400.0	0	1	1	105.25374	155.62384	0	0.221	0.0	-0.006	0.0	1111.0
0.0	0.0	1	1	400.0	400.0	0	1	1	105.25374	155.62384	0	0.221	-0.001	-0.063	0.0	1111.0
0.0	0.0	1	1	400.0	400.0	0	1	1	105.25374	155.62384	0	0.221	-0.001	-0.018	0.0	1111.0
0.0	0.0	1	1	400.0	400.0	0	1	1	105.25374	155.62384	0	0.221	0.0	0.04	0.0	1111.0
0.0	0.0	1	1	400.0	400.0	0	1	1	105.25374	155.62384	0	0.221	-0.001	-0.029	0.0	1111.0
0.0	0.0	1	1	400.0	400.0	0	1	1	105.25374	155.62384	0	0.221	0.0	0.037	0.0	1111.0
0.0	0.0	1	1	400.0	400.0	0	1	1	105.25374	155.62384	0	0.221	0.0	-0.006	0.0	1111.0
0.0	0.0	1	1	400.0	400.0	0	1	1	105.25374	155.62384	0	0.221	0.0	0.013	0.0	1111.0
0.0	0.0	1	1	400.0	400.0	0	1	1	105.25374	155.62384	0	0.221	-0.001	-0.024	0.0	1111.0
0.0	0.0	1	1	400.0	400.0	0	1	1	105.25374	155.62384	0	0.221	0.0	0.013	0.0	1111.0
0.0	0.0	1	1	400.0	400.0	0	1	1	105.25374	155.62384	0	0.221	0.0	0.0	0.0	1111.0
0.0	0.0	1	1	400.0	400.0	0	1	1	105.25374	155.62384	0	0.221	-0.001	-0.022	0.0	1111.0
0.0	0.0	1	1	400.0	400.0	0	1	1	105.25374	155.62384	0	0.221	0.0	0.026	0.0	1111.0
0.0	0.0	1	1	400.0	400.0	0	1	1	105.25374	155.62384	0	0.221	0.0	0.022	0.0	1111.0
0.0	0.0	1	1	400.0	400.0	0	1	1	105.25374	155.62384	0	0.221	0.0	0.055	0.0	1111.0
0.0	0.0	1	1	400.0	400.0	0	1	1	105.25374	155.62384	0	0.221	0.0	0.011	0.0	1111.0
0.0	0.0	1	1	400.0	400.0	0	1	1	105.25374	155.62384	0	0.221	-0.001	-0.012	0.0	1111.0
0.0	0.0	1	1	400.0	400.0	0	1	1	105.25374	155.62384	0	0.221	0.0	-0.004	0.0	1111.0
0.0	0.0	1	1	400.0	400.0	0	1	1	105.25374	155.62384	0	0.221	0.0	0.004	0.0	1111.0
0.0	0.0	1	1	400.0	400.0	0	1	1	105.25374	155.62384	0	0.221	0.0	0.036	0.0	1111.0
0.0	0.0	1	1	400.0	400.0	0	1	1	105.25374	155.62384	0	0.221	-0.001	-0.032	0.0	1111.0
0.0	0.0	1	1	400.0	400.0	0	1	1	105.25374	155.62384	0	0.221	-0.001	-0.026	0.0	1111.0
0.0	0.0	1	1	400.0	400.0	0	1	1	105.25374	155.62384	0	0.221	0.0	-0.01	0.0	1111.0
0.0	0.0	1	1	400.0	400.0	0	1	1	105.25374	155.62384	0	0.221	0.0	0.012	0.0	1111.0
0.0	0.0	1	1	400.0	400.0	0	1	1	105.25374	155.62384	0	0.221	0.0	-0.008	0.0	1111.0
0.0	0.0	1	1	400.0	400.0	0	1	1	105.25374	155.62384	0	0.221	0.0	-0.003	0.0	1111.0
0.0	0.0	1	1	400.0	400.0	0	1	1	105.25374	155.62384	0	0.221	-0.001	-0.017	0.0	1111.0
0.0	0.0	1	1	400.0	400.0	0	1	1	105.25374	155.62384	0	0.221	0.0	0.013	0.0	1111.0
0.0	0.0	1	1	400.0	400.0	0	1	1	105.25374	155.62384	0	0.221	-0.001	-0.012	0.0	1111.0
0.0	0.0	1	1	400.0	400.0	0	1	1	105.25374	155.62384	0	0.221	0.0	0.002	0.0	1111.0
0.0	0.0	1	1	400.0	400.0	0	1	1	105.25374	155.62384	0	0.221	0.0	-0.011	0.0	1111.0
0.0	0.0	1	1	400.0	400.0	0	1	1	105.25374	155.62384	0	0.221	0.0	-0.008	0.0	1111.0
0.0	0.0	1	1	400.0	400.0	0	1	1	105.25374	155.62384	0	0.221	0.0	-0.001	0.0	1111.0
0.0	0.0	1	1	400.0	400.0	0	1	1	105.25374	155.62384	0	0.221	0.0	0.032	0.0	1111.0
0.0	0.0	1	1	400.0	400.0	0	1	1	105.25374	155.62384	0	0.221	0.0	0.009	0.0	1111.0
0.0	0.0	1	1	400.0	400.0	0	1	1	105.25374	155.62384	0	0.221	0.0	0.012	0.0	1111.0
0.0	0.0	1	1	400.0	400.0	0	1	1	105.25374	155.62384	0	0.221	-0.001	-0.057	0.0	1111.0
0.0	0.0	1	1	400.0	400.0	0	1	1	105.25374	155.62384	0	0.221	-0.001	-0.016	0.0	1111.0
0.0	0.0	1	1	400.0	400.0	0	1	1	105.25374	155.62384	0	0.221	0.0	-0.001	0.0	1111.0
0.0	0.0	1	1	400.0	400.0	0	1	1	105.25374	155.62384	0	0.221	0.0	0.0	0.0	1111.0
0.0	0.0	1	1	400.0	400.0	0	1	1	105.25374	155.62384	0	0.221	0.0	0.016	0.0	1111.0
0.0	0.0	1	1	400.0	400.0	0	1	1	105.25374	155.62384	0	0.221	0.0	0.007	0.0	1111.0
0.0	0.0	1	1	400.0	400.0	0	1	1	105.25374	155.62384	0	0.221	0.0	0.017	0.0	1111.0
0.0	0.0	1	1	400.0	400.0	0	1	1	105.25374	155.62384	0	0.221	0.0	-0.001	0.0	1111.0
0.0	0.0	1	1	400.0	400.0	0	1	1	105.25374	155.62384	0	0.221	0.0	0.004	0.0	1111.0
0.0	0.0	1	1	400.0	400.0	0	1	1	105.25374	155.62384	0	0.221	-0.001	-0.079	0.0	1111.0
0.0	0.0	1	1	400.0	400.0	0	1	1	105.25374	155.62384	0	0.221	0.0	0.016	0.0	1111.0
0.0	0.0	1	1	400.0	400.0	0	1	1	105.25374	155.62384	0	0.221	0.0	-0.006	0.0	1111.0
0.0	0.0	1	1	400.0	400.0	0	1	1	105.25374	155.62384	0	0.221	0.0	0.009	0.0	1111.0
0.0	0.0	1	1	400.0	400.0	0	1	1	105.25374	155.62384	0	0.221	-0.001	-0.075	0.0	1111.0
0.0	0.0	1	1	400.0	400.0	0	1	1	105.25374	155.62384	0	0.221	-0.001	-0.032	0.0	1111.0
0.0	0.0	1	1	400.0	400.0	0	1	1	105.25374	155.62384	0	0.221	0.0	0.196	0.0	1111.0
0.0	0.0	1	1	400.0	400.0	0	1	1	105.25374	155.62384	0	0.221	0.0	0.022	0.0	1111.0
0.0	0.0	1	1	400.0	400.0	0	1	1	105.25374	155.62384	0	0.221	-0.001	-0.053	0.0	1111.0
0.0	0.0	1	1	400.0	400.0	0	1	1	105.25374	155.62384	0	0.221	-0.001	-0.029	0.0	1111.0
0.0	0.0	1	1	400.0	400.0	0	1	1	105.25374	155.62384	0	0.221	-0.001	-0.031	0.0	1111.0
0.0	0.0	1	1	400.0	400.0	0	1	1	105.25374	155.62384	0	0.221	-0.001	-0.044	0.0	1111.0
0.0	0.0	1	1	400.0	400.0	0	1	1	105.25374	155.62384	0	0.221	0.0	0.01	0.0	1111.0
0.0	0.0	1	1	400.0	400.0	0	1	1	105.25374	155.62384	0	0.221	0.0	0.019	0.0	1111.0
0.0	0.0	1	1	400.0	400.0	0	1	1	105.25374	155.62384	0	0.221	0.0	-0.002	0.0	1111.0
0.0	0.0	1	1	400.0	400.0	0	1	1	105.25374	155.62384	0	0.221	0.0	0.014	0.0	1111.0
0.0	0.0	1	1	400.0	400.0	0	1	1	105.25374	155.62384	0	0.221	0.0	0.004	0.0	1111.0
0.0	0.0	1	1	400.0	400.0	0	1	1	105.25374	155.62384	0	0.221	0.0	0.012	0.0	1111.0
0.0	0.0	1	1	400.0	400.0	0	1	1	105.25374	155.62384	0	0.221	0.0	-0.007	0.0	1111.0
0.0	0.0	1	1	400.0	400.0	0	1	1	105.25374	155.62384	0	0.221	0.0	0.001	0.0	1111.0
0.0	0.0	1	1	400.0	400.0	0	1	1	105.25374	155.62384	0	0.221	-0.001	-0.023	0.0	1111.0
0.0	0.0	1	1	400.0	400.0	0	1	1	105.25374	155.62384	0	0.221	0.0	0.012	0.0	1111.0
0.0	0.0	1	1	400.0	400.0	0	1	1	105.25374	155.62384	0	0.221	0.0	0.0	0.0	1111.0
0.0	0.0	1	1	400.0	400.0	0	1	1	105.25374	155.62384	0	0.221	0.0	0.007	0.0	1111.0
0.0	0.0	1	1	400.0	400.0	0	1	1	105.25374	155.62384	0	0.221	0.0	0.004	0.0	1111.0
0.0	0.0	1	1	400.0	400.0	0	1	1	105.25374	155.62384	0	0.221	-0.001	-0.033	0.0	1111.0
0.0	0.0	1	1	400.0	400.0	0	1	1	105.25374	155.62384	0	0.221	0.0	0.035	0.0	1111.0
0.0	0.0	1	1	400.0	400.0	0	1	1	105.25374	155.62384	0	0.221	-0.001	-0.018	0.0	1111.0
0.0	0.0	1	1	400.0	400.0	0	1	1	105.25374	155.62384	0	0.221	0.0	0.007	0.0	1111.0
0.0	0.0	1	1	400.0	400.0	0	1	1	105.25374	155.62384	0	0.221	0.0	-0.008	0.0	1111.0
0.0	0.0	1	1	400.0	400.0	0	1	1	105.25374	155.62384	0	0.221	0.0	-0.007	0.0	1111.0
0.0	0.0	1	1	400.0	400.0	0	1	1	105.25374	155.62384	0	0.221	0.0	-0.006	0.0	1111.0
0.0	0.0	1	1	400.0	400.0	0	1	1	105.25374	155.62384	0	0.221	0.0	0.011	0.0	1111.0
0.0	0.0	1	1	400.0	400.0	0	1	1	105.25374	155.62384	0	0.221	0.0	0.011	0.0	1111.0
0.0	0.0	1	1	400.0	400.0	0	1	1	105.25374	155.62384	0	0.221	0.0	0.013	0.0	1111.0
0.0	0.0	1	1	400.0	400.0	0	1	1	105.25374	155.62384	0	0.221	-0.001	-0.021	0.0	1111.0
0.0	0.0	1	1	400.0	400.0	0	1	1	105.25374	155.62384	0	0.221	-0.001	-0.061	0.0	1111.0
0.0	0.0	1	1	400.0	400.0	0	1	1	105.25374	155.62384	0	0.221	-0.001	-0.037	0.0	1111.0
0.0	0.0	1	1	400.0	400.0	0	1	1	105.25374	155.62384	0	0.221	-0.001	-0.053	0.0	1111.0
0.0	0.0	1	1	400.0	400.0	0	1	1	105.25374	155.62384	0	0.221	-0.001	-0.048	0.0	1111.0
0.0	0.0	1	1	400.0	400.0	0	1	1	105.25374	155.62384	0	0.221	-0.001	-0.018	0.0	1111.0
0.0	0.0	1	1	400.0	400.0	0	1	1	105.25374	155.62384	0	0.221	0.0	0.002	0.0	1111.0
0.0	0.0	1	1	400.0	400.0	0	1	1	105.25374	155.62384	0	0.221	-0.001	-0.039	0.0	1111.0
0.0	0.0	1	1	400.0	400.0	0	1	1	105.25374	155.62384	0	0.221	-0.001	-0.018	0.0	1111.0
0.0	0.0	1	1	400.0	400.0	0	1	1	105.25374	155.62384	0	0.221	-0.001	-0.015	0.0	1111.0
0.0	0.0	1	1	400.0	400.0	0	1	1	105.25374	155.62384	0	0.221	0.0	0.032	0.0	1111.0
0.0	0.0	1	1	400.0	400.0	0	1	1	105.25374	155.62384	0	0.221	-0.001	-0.02	0.0	1111.0
0.0	0.0	1	1	400.0	400.0	0	1	1	105.25374	155.62384	0	0.221	0.0	0.054	0.0	1111.0
0.0	0.0	1	1	400.0	400.0	0	1	1	105.25374	155.62384	0	0.221	0.0	0.026	0.0	1111.0
0.0	0.0	1	1	400.0	400.0	0	1	1	105.25374	155.62384	0	0.221	0.0	0.003	0.0	1111.0
0.0	0.0	1	1	400.0	400.0	0	1	1	105.25374	155.62384	0	0.221	-0.001	-0.035	0.0	1111.0
0.0	0.0	1	1	400.0	400.0	0	1	1	105.25374	155.62384	0	0.221	-0.001	-0.015	0.0	1111.0
0.0	0.0	1	1	400.0	400.0	0	1	1	105.25374	155.62384	0	0.221	-0.001	-0.015	0.0	1111.0
0.0	0.0	1	1	400.0	400.0	0	1	1	105.25374	155.62384	0	0.221	0.0	0.005	0.0	1111.0
0.0	0.0	1	1	400.0	400.0	0	1	1	105.25374	155.62384	0	0.221	-0.001	-0.015	0.0	1111.0
0.0	0.0	1	1	400.0	400.0	0	1	1	105.25374	155.62384	0	0.221	-0.001	-0.035	0.0	1111.0
0.0	0.0	1	1	400.0	400.0	0	1	1	105.25374	155.62384	0	0.221	0.0	0.016	0.0	1111.0
0.0	0.0	1	1	400.0	400.0	0	1	1	105.25374	155.62384	0	0.221	-0.001	-0.032	0.0	1111.0
0.0	0.0	1	1	400.0	400.0	0	1	1	105.25374	155.62384	0	0.221	0.0	-0.007	0.0	1111.0
0.0	0.0	1	1	400.0	400.0	0	1	1	105.25374	155.62384	0	0.221	0.0	0.014	0.0	1111.0
0.0	0.0	1	1	400.0	400.0	0	1	1	105.25374	155.62384	0	0.221	0.0	0.006	0.0	1111.0
0.0	0.0	1	1	400.0	400.0	0	1	1	105.25374	155.62384	0	0.221	-0.001	-0.031	0.0	1111.0
0.0	0.0	1	1	400.0	400.0	0	1	1	105.25374	155.62384	0	0.221	0.0	0.041	0.0	1111.0
0.0	0.0	1	1	400.0	400.0	0	1	1	105.25374	155.62384	0	0.221	0.0	0.017	0.0	1111.0
0.0	0.0	1	1	400.0	400.0	0	1	1	105.25374	155.62384	0	0.221	0.0	0.019	0.0	1111.0
0.0	0.0	1	1	400.0	400.0	0	1	1	105.25374	155.62384	0	0.221	0.0	-0.003	0.0	1111.0
0.0	0.0	1	1	400.0	400.0	0	1	1	105.25374	155.62384	0	0.221	0.0	0.047	0.0	1111.0
0.0	0.0	1	1	400.0	400.0	0	1	1	105.25374	155.62384	0	0.221	0.0	0.0	0.0	1111.0
0.0	0.0	1	1	400.0	400.0	0	1	1	105.25374	155.62384	0	0.221	0.0	0.021	0.0	1111.0
0.0	0.0	1	1	400.0	400.0	0	1	1	105.25374	155.62384	0	0.221	0.0	0.012	0.0	1111.0
0.0	0.0	1	1	400.0	400.0	0	1	1	105.25374	155.62384	0	0.221	-0.001	-0.018	0.0	1111.0
0.0	0.0	1	1	400.0	400.0	0	1	1	105.25374	155.62384	0	0.221	0.0	0.003	0.0	1111.0
0.0	0.0	1	1	400.0	400.0	0	1	1	105.25374	155.62384	0	0.221	-0.001	-0.066	0.0	1111.0
0.0	0.0	1	1	400.0	400.0	0	1	1	105.25374	155.62384	0	0.221	0.0	0.008	0.0	1111.0
0.0	0.0	1	1	400.0	400.0	0	1	1	105.25374	155.62384	0	0.221	0.0	0.001	0.0	1111.0
0.0	0.0	1	1	400.0	400.0	0	1	1	105.25374	155.62384	0	0.221	0.0	-0.007	0.0	1111.0
0.0	0.0	1	1	400.0	400.0	0	1	1	105.25374	155.62384	0	0.221	0.0	0.007	0.0	1111.0
0.0	0.0	1	1	400.0	400.0	0	1	1	105.25374	155.62384	0	0.221	0.0	0.005	0.0	1111.0
0.0	0.0	1	1	400.0	400.0	0	1	1	105.25374	155.62384	0	0.221	0.0	-0.001	0.0	1111.0
0.0	0.0	1	1	400.0	400.0	0	1	1	105.25374	155.62384	0	0.221	0.0	0.036	0.0	1111.0
0.0	0.0	1	1	400.0	400.0	0	1	1	105.25374	155.62384	0	0.221	-0.001	-0.012	0.0	1111.0
0.0	0.0	1	1	400.0	400.0	0	1	1	105.25374	155.62384	0	0.221	0.0	0.029	0.0	1111.0
0.0	0.0	1	1	400.0	400.0	0	1	1	105.25374	155.62384	0	0.221	0.0	0.033	0.0	1111.0
0.0	0.0	1	1	400.0	400.0	0	1	1	105.25374	155.62384	0	0.221	0.0	0.013	0.0	1111.0
0.0	0.0	1	1	400.0	400.0	0	1	1	105.25374	155.62384	0	0.221	0.0	-0.006	0.0	1111.0
0.0	0.0	1	1	400.0	400.0	0	1	1	105.25374	155.62384	0	0.221	-0.001	-0.019	0.0	1111.0
0.0	0.0	1	1	400.0	400.0	0	1	1	105.25374	155.62384	0	0.221	0.0	0.015	0.0	1111.0
0.0	0.0	1	1	400.0	400.0	0	1	1	105.25374	155.62384	0	0.221	0.0	0.009	0.0	1111.0
0.0	0.0	1	1	400.0	400.0	0	1	1	105.25374	155.62384	0	0.221	0.0	-0.01	0.0	1111.0
0.0	0.0	1	1	400.0	400.0	0	1	1	105.25374	155.62384	0	0.221	-0.001	-0.021	0.0	1111.0
0.0	0.0	1	1	400.0	400.0	0	1	1	105.25374	155.62384	0	0.221	0.0	0.014	0.0	1111.0
0.0	0.0	1	1	400.0	400.0	0	1	1	105.25374	155.62384	0	0.221	-0.001	-0.039	0.0	1111.0
0.0	0.0	1	1	400.0	400.0	0	1	1	105.25374	155.62384	0	0.221	-0.001	-0.018	0.0	1111.0
0.0	0.0	1	1	400.0	400.0	0	1	1	105.25374	155.62384	0	0.221	0.0	0.024	0.0	1111.0
0.0	0.0	1	1	400.0	400.0	0	1	1	105.25374	155.62384	0	0.221	0.0	0.216	0.0	1111.0
0.0	0.0	1	1	400.0	400.0	0	1	1	105.25374	155.62384	0	0.221	0.0	0.027	0.0	1111.0
0.0	0.0	1	1	400.0	400.0	0	1	1	105.25374	155.62384	0	0.221	-0.001	-0.03	0.0	1111.0
0.0	0.0	1	1	400.0	400.0	0	1	1	105.25374	155.62384	0	0.221	-0.001	-0.032	0.0	1111.0
0.0	0.0	1	1	400.0	400.0	0	1	1	105.25374	155.62384	0	0.221	0.0	-0.007	0.0	1111.0
0.0	0.0	1	1	400.0	400.0	0	1	1	105.25374	155.62384	0	0.221	0.0	-0.005	0.0	1111.0
0.0	0.0	1	1	400.0	400.0	0	1	1	105.25374	155.62384	0	0.221	-0.001	-0.02	0.0	1111.0
0.0	0.0	1	1	400.0	400.0	0	1	1	105.25374	155.62384	0	0.221	-0.001	-0.015	0.0	1111.0
0.0	0.0	1	1	400.0	400.0	0	1	1	105.25374	155.62384	0	0.221	0.0	0.018	0.0	1111.0
0.0	0.0	1	1	400.0	400.0	0	1	1	105.25374	155.62384	0	0.221	0.0	0.013	0.0	1111.0
0.0	0.0	1	1	400.0	400.0	0	1	1	105.25374	155.62384	0	0.221	0.0	0.037	0.0	1111.0
0.0	0.0	1	1	400.0	400.0	0	1	1	105.25374	155.62384	0	0.221	0.0	0.001	0.0	1111.0
0.0	0.0	1	1	400.0	400.0	0	1	1	105.25374	155.62384	0	0.221	0.0	-0.003	0.0	1111.0
0.0	0.0	1	1	400.0	400.0	0	1	1	105.25374	155.62384	0	0.221	0.0	0.025	0.0	1111.0
0.0	0.0	1	1	400.0	400.0	0	1	1	105.25374	155.62384	0	0.221	0.0	0.039	0.0	1111.0
0.0	0.0	1	1	400.0	400.0	0	1	1	105.25374	155.62384	0	0.221	0.0	0.012	0.0	1111.0
0.0	0.0	1	1	400.0	400.0	0	1	1	105.25374	155.62384	0	0.221	0.0	0.068	0.0	1111.0
0.0	0.0	1	1	400.0	400.0	0	1	1	105.25374	155.62384	0	0.221	0.0	0.055	0.0	1111.0
0.0	0.0	1	1	400.0	400.0	0	1	1	105.25374	155.62384	0	0.221	0.0	0.04	0.0	1111.0
0.0	0.0	1	1	400.0	400.0	0	1	1	105.25374	155.62384	0	0.221	0.0	0.012	0.0	1111.0
0.0	0.0	1	1	400.0	400.0	0	1	1	105.25374	155.62384	0	0.221	0.0	0.012	0.0	1111.0
0.0	0.0	1	1	400.0	400.0	0	1	1	105.25374	155.62384	0	0.221	0.0	-0.01	0.0	1111.0
0.0	0.0	1	1	400.0	400.0	0	1	1	105.25374	155.62384	0	0.221	0.0	0.043	0.0	1111.0
0.0	0.0	1	1	400.0	400.0	0	1	1	105.25374	155.62384	0	0.221	-0.001	-0.051	0.0	1111.0
0.0	0.0	1	1	400.0	400.0	0	1	1	105.25374	155.62384	0	0.221	0.0	0.017	0.0	1111.0
0.0	0.0	1	1	400.0	400.0	0	1	1	105.25374	155.62384	0	0.221	0.0	0.07	0.0	1111.0
0.0	0.0	1	1	400.0	400.0	0	1	1	105.25374	155.62384	0	0.221	0.0	-0.009	0.0	1111.0
0.0	0.0	1	1	400.0	400.0	0	1	1	105.25374	155.62384	0	0.221	0.0	0.052	0.0	1111.0
0.0	0.0	1	1	400.0	400.0	0	1	1	105.25374	155.62384	0	0.221	-0.001	-0.024	0.0	1111.0
0.0	0.0	1	1	400.0	400.0	0	1	1	105.25374	155.62384	0	0.221	0.0	-0.008	0.0	1111.0
0.0	0.0	1	1	400.0	400.0	0	1	1	105.25374	155.62384	0	0.221	0.0	0.024	0.0	1111.0
0.0	0.0	1	1	400.0	400.0	0	1	1	105.25374	155.62384	0	0.221	-0.001	-0.021	0.0	1111.0
0.0	0.0	1	1	400.0	400.0	0	1	1	105.25374	155.62384	0	0.221	-0.001	-0.028	0.0	1111.0
0.0	0.0	1	1	400.0	400.0	0	1	1	105.25374	155.62384	0	0.221	0.0	0.008	0.0	1111.0
0.0	0.0	1	1	400.0	400.0	0	1	1	105.25374	155.62384	0	0.221	-0.001	-0.032	0.0	1111.0
0.0	0.0	1	1	400.0	400.0	0	1	1	105.25374	155.62384	0	0.221	-0.001	-0.019	0.0	1111.0
0.0	0.0	1	1	400.0	400.0	0	1	1	105.25374	155.62384	0	0.221	0.0	-0.002	0.0	1111.0
0.0	0.0	1	1	400.0	400.0	0	1	1	105.25374	155.62384	0	0.221	0.0	0.055	0.0	1111.0
0.0	0.0	1	1	400.0	400.0	0	1	1	105.25374	155.62384	0	0.221	0.0	-0.002	0.0	1111.0
0.0	0.0	1	1	400.0	400.0	0	1	1	105.25374	155.62384	0	0.221	0.0	0.02	0.0	1111.0
0.0	0.0	1	1	400.0	400.0	0	1	1	105.25374	155.62384	0	0.221	0.0	0.001	0.0	1111.0
0.0	0.0	1	1	400.0	400.0	0	1	1	105.25374	155.62384	0	0.221	0.0	-0.001	0.0	1111.0
0.0	0.0	1	1	400.0	400.0	0	1	1	105.25374	155.62384	0	0.221	-0.001	-0.018	0.0	1111.0
0.0	0.0	1	1	400.0	400.0	0	1	1	105.25374	155.62384	0	0.221	-0.001	-0.018	0.0	1111.0
0.0	0.0	1	1	400.0	400.0	0	1	1	105.25374	155.62384	0	0.221	0.0	0.032	0.0	1111.0
0.0	0.0	1	1	400.0	400.0	0	1	1	105.25374	155.62384	0	0.221	0.0	0.024	0.0	1111.0
0.0	0.0	1	1	400.0	400.0	0	1	1	105.25374	155.62384	0	0.221	0.0	-0.01	0.0	1111.0
0.0	0.0	1	1	400.0	400.0	0	1	1	105.25374	155.62384	0	0.221	-0.001	-0.012	0.0	1111.0
0.0	0.0	1	1	400.0	400.0	0	1	1	105.25374	155.62384	0	0.221	-0.001	-0.062	0.0	1111.0
0.0	0.0	1	1	400.0	400.0	0	1	1	105.25374	155.62384	0	0.221	0.0	0.024	0.0	1111.0
0.0	0.0	1	1	400.0	400.0	0	1	1	105.25374	155.62384	0	0.221	0.0	0.002	0.0	1111.0
0.0	0.0	1	1	400.0	400.0	0	1	1	105.25374	155.62384	0	0.221	0.0	0.03	0.0	1111.0
0.0	0.0	1	1	400.0	400.0	0	1	1	105.25374	155.62384	0	0.221	0.0	-0.011	0.0	1111.0
0.0	0.0	1	1	400.0	400.0	0	1	1	105.25374	155.62384	0	0.221	0.0	-0.003	0.0	1111.0
0.0	0.0	1	1	400.0	400.0	0	1	1	105.25374	155.62384	0	0.221	0.0	-0.006	0.0	1111.0
0.0	0.0	1	1	400.0	400.0	0	1	1	105.25374	155.62384	0	0.221	0.0	-0.005	0.0	1111.0
0.0	0.0	1	1	400.0	400.0	0	1	1	105.25374	155.62384	0	0.221	0.0	0.055	0.0	1111.0
0.0	0.0	1	1	400.0	400.0	0	1	1	105.25374	155.62384	0	0.221	0.0	0.013	0.0	1111.0
0.0	0.0	1	1	400.0	400.0	0	1	1	105.25374	155.62384	0	0.221	0.0	0.038	0.0	1111.0
0.0	0.0	1	1	400.0	400.0	0	1	1	105.25374	155.62384	0	0.221	0.0	-0.004	0.0	1111.0
0.0	0.0	1	1	400.0	400.0	0	1	1	105.25374	155.62384	0	0.221	0.0	0.005	0.0	1111.0
0.0	0.0	1	1	400.0	400.0	0	1	1	105.25374	155.62384	0	0.221	-0.001	-0.074	0.0	1111.0
-5555.5557	-400.0	1	1	400.0	400.0	0	1	1	105.25374	155.62384	1	0.221	0.0	0.022	0.0	1111.0
-5555.5557	-400.0	1	1	400.0	400.0	0	1	1	105.25374	155.62384	1	0.221	-0.001	-0.014	0.0	1111.0
-5555.5557	-400.0	1	1	400.0	400.0	0	1	1	105.25374	155.62384	1	0.221	-0.001	-0.113	-0.392	1111.0
-5555.5557	-400.0	1	1	400.0	400.0	0	1	1	105.25374	155.62384	1	0.221	-0.003	-0.333	-0.392	1111.0
-5555.5557	-400.0	1	1	400.0	400.0	0	1	1	105.25374	155.62384	1	0.221	-0.008	-0.749	-0.757	1111.0
-5555.5557	-400.0	1	1	400.0	400.0	0	1	1	105.25374	155.62384	1	0.221	-0.013	-0.717	-0.757	1111.0
-5555.5557	-400.0	1	1	400.0	400.0	0	1	1	105.25374	155.62384	1	0.22	-0.023	-1.456	-1.413	1111.0
-5555.5557	-400.0	1	1	400.0	400.0	0	1	1	105.25374	155.62384	1	0.22	-0.037	-2.059	-1.978	1111.0
-5555.5557	-400.0	1	1	400.0	400.0	0	1	1	105.25374	155.62384	1	0.22	-0.05	-1.996	-1.978	1111.0
-5555.5557	-400.0	1	1	400.0	400.0	0	1	1	105.25374	155.62384	1	0.22	-0.063	-2.117	-2.232	1111.0
-5555.5557	-400.0	1	1	400.0	400.0	0	1	1	105.25374	155.62384	1	0.22	-0.077	-2.698	-2.686	1111.0
-5555.5557	-400.0	1	1	400.0	400.0	0	1	1	105.25374	155.62384	1	0.22	-0.09	-2.631	-2.686	1111.0
-5555.5557	-400.0	1	1	400.0	400.0	0	1	1	105.25374	155.62384	1	0.22	-0.105	-3.042	-2.889	1111.0
-5555.5557	-400.0	1	1	400.0	400.0	0	1	1	105.25374	155.62384	1	0.219	-0.117	-2.903	-2.889	1111.0
-5555.5557	-400.0	1	1	400.0	400.0	0	1	1	105.25374	155.62384	1	0.219	-0.132	-3.275	-3.254	1111.0
-5555.5557	-400.0	1	1	400.0	400.0	0	1	1	105.25374	155.62384	1	0.219	-0.148	-3.429	-3.417	1111.0
-5555.5557	-400.0	1	1	400.0	400.0	0	1	1	105.25374	155.62384	1	0.219	-0.162	-3.404	-3.417	1111.0
-5555.5557	-400.0	1	1	400.0	400.0	0	1	1	105.25374	155.62384	1	0.219	-0.176	-3.715	-3.709	1111.0
-5555.5557	-400.0	1	1	400.0	400.0	0	1	1	105.25374	155.62384	1	0.219	-0.189	-3.72	-3.84	1111.0
-5555.5557	-400.0	1	1	400.0	400.0	0	1	1	105.25374	155.62384	1	0.219	-0.201	-3.856	-3.84	1111.0
-5555.5557	-400.0	1	1	400.0	400.0	0	1	1	105.25374	155.62384	1	0.219	-0.213	-4.065	-4.075	1111.0
-5555.5557	-400.0	1	1	400.0	400.0	0	1	1	105.25374	155.62384	1	0.219	-0.225	-4.074	-4.075	1111.0
-5555.5557	-400.0	1	1	400.0	400.0	0	1	1	105.25374	155.62384	1	0.218	-0.237	-4.222	-4.278	1111.0
-5555.5557	-400.0	1	1	400.0	400.0	0	1	1	105.25374	155.62384	1	0.218	-0.249	-4.279	-4.369	1111.0
-5555.5557	-400.0	1	1	400.0	400.0	0	1	1	105.25374	155.62384	1	0.218	-0.261	-4.407	-4.369	1111.0
-5555.5557	-400.0	1	1	400.0	400.0	0	1	1	105.25374	155.62384	1	0.218	-0.271	-4.512	-4.531	1111.0
-5555.5557	-400.0	1	1	400.0	400.0	0	1	1	105.25374	155.62384	1	0.218	-0.282	-4.669	-4.604	1111.0
-5555.5557	-400.0	1	1	400.0	400.0	0	1	1	105.25374	155.62384	1	0.218	-0.291	-4.646	-4.604	1111.0
-5555.5557	-400.0	1	1	400.0	400.0	0	1	1	105.25374	155.62384	1	0.218	-0.301	-4.768	-4.735	1111.0
-5555.5557	-400.0	1	1	400.0	400.0	0	1	1	105.25374	155.62384	1	0.218	-0.309	-4.688	-4.735	1111.0
-5555.5557	-400.0	1	1	400.0	400.0	0	1	1	105.25374	155.62384	1	0.218	-0.317	-4.773	-4.793	1111.0
-5555.5557	-400.0	1	1	400.0	400.0	0	1	1	105.25374	155.62384	1	0.218	-0.326	-4.912	-4.898	1111.0
-5555.5557	-400.0	1	1	400.0	400.0	0	1	1	105.25374	155.62384	1	0.218	-0.334	-4.89	-4.898	1111.0
-5555.5557	-400.0	1	1	400.0	400.0	0	1	1	105.25374	155.62384	1	0.218	-0.342	-4.949	-4.945	1111.0
-5555.5557	-400.0	1	1	400.0	400.0	0	1	1	105.25374	155.62384	1	0.218	-0.348	-4.873	-5.029	1111.0
-5555.5557	-400.0	1	1	400.0	400.0	0	1	1	105.25374	155.62384	1	0.218	-0.354	-5.025	-5.029	1111.0
-5555.5557	-400.0	1	1	400.0	400.0	0	1	1	105.25374	155.62384	1	0.218	-0.361	-5.113	-5.102	1111.0
-5555.5557	-400.0	1	1	400.0	400.0	0	1	1	105.25374	155.62384	1	0.218	-0.367	-5.108	-5.102	1111.0
-5555.5557	-400.0	1	1	400.0	400.0	0	1	1	105.25374	155.62384	1	0.218	-0.373	-5.136	-5.134	1111.0
-5555.5557	-400.0	1	1	400.0	400.0	0	1	1	105.25374	155.62384	1	0.217	-0.379	-5.18	-5.192	1111.0
-5555.5557	-400.0	1	1	400.0	400.0	0	1	1	105.25374	155.62384	1	0.217	-0.384	-5.238	-5.192	1111.0
-5555.5557	-400.0	1	1	400.0	400.0	0	1	1	105.25374	155.62384	1	0.217	-0.388	-5.181	-5.218	1111.0
-5555.5557	-400.0	1	1	400.0	400.0	0	1	1	105.25374	155.62384	1	0.217	-0.392	-5.256	-5.265	1111.0
-5555.5557	-400.0	1	1	400.0	400.0	0	1	1	105.25374	155.62384	1	0.217	-0.396	-5.264	-5.265	1111.0
-5555.5557	-400.0	1	1	400.0	400.0	0	1	1	105.25374	155.62384	1	0.217	-0.401	-5.282	-5.306	1111.0
-5555.5557	-400.0	1	1	400.0	400.0	0	1	1	105.25374	155.62384	1	0.217	-0.404	-5.299	-5.306	1111.0
-5555.5557	-400.0	1	1	400.0	400.0	0	1	1	105.25374	155.62384	1	0.217	-0.408	-5.351	-5.324	1111.0
-5555.5557	-400.0	1	1	400.0	400.0	0	1	1	105.25374	155.62384	1	0.217	-0.411	-5.308	-5.356	1111.0
-5555.5557	-400.0	1	1	400.0	400.0	0	1	1	105.25374	155.62384	1	0.217	-0.415	-5.333	-5.356	1111.0
-5555.5557	-400.0	1	1	400.0	400.0	0	1	1	105.25374	155.62384	1	0.217	-0.419	-5.423	-5.371	1111.0
-5555.5557	-400.0	1	1	400.0	400.0	0	1	1	105.25374	155.62384	1	0.217	-0.422	-5.427	-5.397	1111.0
-5555.5557	-400.0	1	1	400.0	400.0	0	1	1	105.25374	155.62384	1	0.217	-0.424	-5.353	-5.397	1111.0
-5555.5557	-400.0	1	1	400.0	400.0	0	1	1	105.25374	155.62384	1	0.217	-0.426	-5.442	-5.419	1111.0
-5555.5557	-400.0	1	1	400.0	400.0	0	1	1	105.25374	155.62384	1	0.217	-0.428	-5.42	-5.419	1111.0
-5555.5557	-400.0	1	1	400.0	400.0	0	1	1	105.25374	155.62384	1	0.217	-0.43	-5.422	-5.429	1111.0
-5555.5557	-400.0	1	1	400.0	400.0	0	1	1	105.25374	155.62384	1	0.217	-0.432	-5.403	-5.447	1111.0
-5555.5557	-400.0	1	1	400.0	400.0	0	1	1	105.25374	155.62384	1	0.217	-0.434	-5.481	-5.447	1111.0
-5555.5557	-400.0	1	1	400.0	400.0	0	1	1	105.25374	155.62384	1	0.216	-0.436	-5.471	-5.455	1111.0
-5555.5557	-400.0	1	1	400.0	400.0	0	1	1	105.25374	155.62384	1	0.216	-0.438	-5.462	-5.47	1111.0
-5555.5557	-400.0	1	1	400.0	400.0	0	1	1	105.25374	155.62384	1	0.216	-0.44	-5.498	-5.47	1111.0
-5555.5557	-400.0	1	1	400.0	400.0	0	1	1	105.25374	155.62384	1	0.216	-0.441	-5.46	-5.476	1111.0
-5555.5557	-400.0	1	1	400.0	400.0	0	1	1	105.25374	155.62384	1	0.216	-0.441	-5.498	-5.476	1111.0
-5555.5557	-400.0	1	1	400.0	400.0	0	1	1	105.25374	155.62384	1	0.216	-0.441	-5.513	-5.488	1111.0
-5555.5557	-400.0	1	1	400.0	400.0	0	1	1	105.25374	155.62384	1	0.216	-0.441	-5.445	-5.498	1111.0
-5555.5557	-400.0	1	1	400.0	400.0	0	1	1	105.25374	155.62384	1	0.216	-0.44	-5.308	-5.498	1111.0
-5555.5557	-400.0	1	1	400.0	400.0	0	1	1	105.25374	155.62384	1	0.216	-0.442	-5.509	-5.502	1111.0
-5555.5557	-400.0	1	1	400.0	400.0	0	1	1	105.25374	155.62384	1	0.216	-0.442	-5.52	-5.51	1111.0
-5555.5557	-400.0	1	1	400.0	400.0	0	1	1	105.25374	155.62384	1	0.216	-0.442	-5.501	-5.51	1111.0
-5555.5557	-400.0	1	1	400.0	400.0	0	1	1	105.25374	155.62384	1	0.216	-0.442	-5.484	-5.514	1111.0
-5555.5557	-400.0	1	1	400.0	400.0	0	1	1	105.25374	155.62384	1	0.216	-0.442	-5.528	-5.514	1111.0
-5555.5557	-400.0	1	1	400.0	400.0	0	1	1	105.25374	155.62384	1	0.216	-0.441	-5.228	-5.521	1111.0
-5555.5557	-400.0	1	1	400.0	400.0	0	1	1	105.25374	155.62384	1	0.216	-0.442	-5.556	-5.523	1111.0
-5555.5557	-400.0	1	1	400.0	400.0	0	1	1	105.25374	155.62384	1	0.216	-0.444	-5.569	-5.523	1111.0
-5555.5557	-400.0	1	1	400.0	400.0	0	1	1	105.25374	155.62384	1	0.216	-0.446	-5.563	-5.529	1111.0
-5555.5557	-400.0	1	1	400.0	400.0	0	1	1	105.25374	155.62384	1	0.216	-0.446	-5.502	-5.531	1111.0
-5555.5557	-400.0	1	1	400.0	400.0	0	1	1	105.25374	155.62384	1	0.216	-0.447	-5.382	-5.531	1111.0
-5555.5557	-400.0	1	1	400.0	400.0	0	1	1	105.25374	155.62384	1	0.216	-0.447	-5.535	-5.535	1111.0
-5555.5557	-400.0	1	1	400.0	400.0	0	1	1	105.25374	155.62384	1	0.216	-0.448	-5.622	-5.535	1111.0
-5555.5557	-400.0	1	1	400.0	400.0	0	1	1	105.25374	155.62384	1	0.216	-0.449	-5.543	-5.537	1111.0
-5555.5557	-400.0	1	1	400.0	400.0	0	1	1	105.25374	155.62384	1	0.215	-0.449	-5.47	-5.541	1111.0
-5555.5557	-400.0	1	1	400.0	400.0	0	1	1	105.25374	155.62384	1	0.215	-0.45	-5.526	-5.541	1111.0
-5555.5557	-400.0	1	1	400.0	400.0	0	1	1	105.25374	155.62384	1	0.215	-0.45	-5.526	-5.542	1111.0
-5555.5557	-400.0	1	1	400.0	400.0	0	1	1	105.25374	155.62384	1	0.215	-0.45	-5.541	-5.544	1111.0
-5555.5557	-400.0	1	1	400.0	400.0	0	1	1	105.25374	155.62384	1	0.215	-0.45	-5.511	-5.544	1111.0
-5555.5557	-400.0	1	1	400.0	400.0	0	1	1	105.25374	155.62384	1	0.215	-0.451	-5.552	-5.547	1111.0
-5555.5557	-400.0	1	1	400.0	400.0	0	1	1	105.25374	155.62384	1	0.215	-0.451	-5.543	-5.547	1111.0
-5555.5557	-400.0	1	1	400.0	400.0	0	1	1	105.25374	155.62384	1	0.215	-0.453	-5.568	-5.548	1111.0
-5555.5557	-400.0	1	1	400.0	400.0	0	1	1	105.25374	155.62384	1	0.215	-0.454	-5.606	-5.55	1111.0
-5555.5557	-400.0	1	1	400.0	400.0	0	1	1	105.25374	155.62384	1	0.215	-0.456	-5.567	-5.55	1111.0
-5555.5557	-400.0	1	1	400.0	400.0	0	1	1	105.25374	155.62384	1	0.215	-0.456	-5.55	-5.55	1111.0
-5555.5557	-400.0	1	1	400.0	400.0	0	1	1	105.25374	155.62384	1	0.215	-0.457	-5.593	-5.552	1111.0
-5555.5557	-400.0	1	1	400.0	400.0	0	1	1	105.25374	155.62384	1	0.215	-0.458	-5.538	-5.552	1111.0
-5555.5557	-400.0	1	1	400.0	400.0	0	1	1	105.25374	155.62384	1	0.215	-0.459	-5.541	-5.553	1111.0
-5555.5557	-400.0	1	1	400.0	400.0	0	1	1	105.25374	155.62384	1	0.215	-0.46	-5.529	-5.553	1111.0
-5555.5557	-400.0	1	1	400.0	400.0	0	1	1	105.25374	155.62384	1	0.215	-0.461	-5.564	-5.554	1111.0
-5555.5557	-400.0	1	1	400.0	400.0	0	1	1	105.25374	155.62384	1	0.215	-0.461	-5.64	-5.554	1111.0
-5555.5557	-400.0	1	1	400.0	400.0	0	1	1	105.25374	155.62384	1	0.215	-0.461	-5.558	-5.554	1111.0
-5555.5557	-400.0	1	1	400.0	400.0	0	1	1	105.25374	155.62384	1	0.215	-0.46	-5.515	-5.555	1111.0
-5555.5557	-400.0	1	1	400.0	400.0	0	1	1	105.25374	155.62384	1	0.215	-0.46	-5.549	-5.556	1111.0
-5555.5557	-400.0	1	1	400.0	400.0	0	1	1	105.25374	155.62384	1	0.215	-0.46	-5.442	-5.556	1111.0
-5555.5557	-400.0	1	1	400.0	400.0	0	1	1	105.25374	155.62384	1	0.215	-0.461	-5.564	-5.556	1111.0
-5555.5557	-400.0	1	1	400.0	400.0	0	1	1	105.25374	155.62384	1	0.215	-0.46	-5.541	-5.556	1111.0
-5555.5557	-400.0	1	1	400.0	400.0	0	1	1	105.25374	155.62384	1	0.215	-0.461	-5.558	-5.557	1111.0
-5555.5557	-400.0	1	1	400.0	400.0	0	1	1	105.25374	155.62384	1	0.215	-0.46	-5.529	-5.557	1111.0
-5555.5557	-400.0	1	1	400.0	400.0	0	1	1	105.25374	155.62384	1	0.215	-0.46	-5.529	-5.557	1111.0
-5555.5557	-400.0	1	1	400.0	400.0	0	1	1	105.25374	155.62384	1	0.215	-0.46	-5.551	-5.559	1111.0
-5555.5557	-400.0	1	1	400.0	400.0	0	1	1	105.25374	155.62384	1	0.215	-0.46	-5.548	-5.559	1111.0
-5555.5557	-400.0	1	1	400.0	400.0	0	1	1	105.25374	155.62384	1	0.215	-0.46	-5.547	-5.559	1111.0
-5555.5557	-400.0	1	1	400.0	400.0	0	1	1	105.25374	155.62384	1	0.215	-0.461	-5.576	-5.56	1111.0
-5555.5557	-400.0	1	1	400.0	400.0	0	1	1	105.25374	155.62384	1	0.215	-0.46	-5.434	-5.56	1111.0
-5555.5557	-400.0	1	1	400.0	400.0	0	1	1	105.25374	155.62384	1	0.215	-0.461	-5.561	-5.56	1111.0
-5555.5557	-400.0	1	1	400.0	400.0	0	1	1	105.25374	155.62384	1	0.215	-0.461	-5.571	-5.56	1111.0
-5555.5557	-400.0	1	1	400.0	400.0	0	1	1	105.25374	155.62384	1	0.215	-0.46	-5.554	-5.56	1111.0
-5555.5557	-400.0	1	1	400.0	400.0	0	1	1	105.25374	155.62384	1	0.215	-0.461	-5.588	-5.56	1111.0
-5555.5557	-400.0	1	1	400.0	400.0	0	1	1	105.25374	155.62384	1	0.215	-0.461	-5.569	-5.56	1111.0
-5555.5557	-400.0	1	1	400.0	400.0	0	1	1	105.25374	155.62384	1	0.215	-0.46	-5.546	-5.56	1111.0
-5555.5557	-400.0	1	1	400.0	400.0	0	1	1	105.25374	155.62384	1	0.214	-0.461	-5.567	-5.56	1111.0
-5555.5557	-400.0	1	1	400.0	400.0	0	1	1	105.25374	155.62384	1	0.214	-0.46	-5.556	-5.56	1111.0
-5555.5557	-400.0	1	1	400.0	400.0	0	1	1	105.25374	155.62384	1	0.214	-0.461	-5.604	-5.56	1111.0
-5555.5557	-400.0	1	1	400.0	400.0	0	1	1	105.25374	155.62384	1	0.214	-0.461	-5.566	-5.56	1111.0
-5555.5557	-400.0	1	1	400.0	400.0	0	1	1	105.25374	155.62384	1	0.214	-0.46	-5.556	-5.56	1111.0
-5555.5557	-400.0	1	1	400.0	400.0	0	1	1	105.25374	155.62384	1	0.214	-0.46	-5.531	-5.56	1111.0
-5555.5557	-400.0	1	1	400.0	400.0	0	1	1	105.25374	155.62384	1	0.214	-0.46	-5.52	-5.56	1111.0
-5555.5557	-400.0	1	1	400.0	400.0	0	1	1	105.25374	155.62384	1	0.214	-0.461	-5.63	-5.56	1111.0
-5555.5557	-400.0	1	1	400.0	400.0	0	1	1	105.25374	155.62384	1	0.214	-0.46	-5.497	-5.56	1111.0
-5555.5557	-400.0	1	1	400.0	400.0	0	1	1	105.25374	155.62384	1	0.214	-0.46	-5.535	-5.56	1111.0
-5555.5557	-400.0	1	1	400.0	400.0	0	1	1	105.25374	155.62384	1	0.214	-0.46	-5.535	-5.561	1111.0
-5555.5557	-400.0	1	1	400.0	400.0	0	1	1	105.25374	155.62384	1	0.214	-0.461	-5.569	-5.561	1111.0
-5555.5557	-400.0	1	1	400.0	400.0	0	1	1	105.25374	155.62384	1	0.214	-0.461	-5.557	-5.561	1111.0
-5555.5557	-400.0	1	1	400.0	400.0	0	1	1	105.25374	155.62384	1	0.214	-0.461	-5.662	-5.561	1111.0
-5555.5557	-400.0	1	1	400.0	400.0	0	1	1	105.25374	155.62384	1	0.214	-0.461	-5.626	-5.561	1111.0
-5555.5557	-400.0	1	1	400.0	400.0	0	1	1	105.25374	155.62384	1	0.214	-0.461	-5.617	-5.561	1111.0
-5555.5557	-400.0	1	1	400.0	400.0	0	1	1	105.25374	155.62384	1	0.214	-0.461	-5.561	-5.561	1111.0
-5555.5557	-400.0	1	1	400.0	400.0	0	1	1	105.25374	155.62384	1	0.214	-0.46	-5.459	-5.561	1111.0
-5555.5557	-400.0	1	1	400.0	400.0	0	1	1	105.25374	155.62384	1	0.214	-0.461	-5.589	-5.561	1111.0
-5555.5557	-400.0	1	1	400.0	400.0	0	1	1	105.25374	155.62384	1	0.214	-0.46	-5.556	-5.561	1111.0
-5555.5557	-400.0	1	1	400.0	400.0	0	1	1	105.25374	155.62384	1	0.214	-0.46	-5.514	-5.561	1111.0
-5555.5557	-400.0	1	1	400.0	400.0	0	1	1	105.25374	155.62384	1	0.214	-0.462	-5.823	-5.561	1111.0
-5555.5557	-400.0	1	1	400.0	400.0	0	1	1	105.25374	155.62384	1	0.214	-0.461	-5.497	-5.561	1111.0
-5555.5557	-400.0	1	1	400.0	400.0	0	1	1	105.25374	155.62384	1	0.214	-0.461	-5.563	-5.561	1111.0
-5555.5557	-400.0	1	1	400.0	400.0	0	1	1	105.25374	155.62384	1	0.214	-0.461	-5.603	-5.561	1111.0
-5555.5557	-400.0	1	1	400.0	400.0	0	1	1	105.25374	155.62384	1	0.214	-0.461	-5.567	-5.561	1111.0
-5555.5557	-400.0	1	1	400.0	400.0	0	1	1	105.25374	155.62384	1	0.214	-0.461	-5.593	-5.561	1111.0
-5555.5557	-400.0	1	1	400.0	400.0	0	1	1	105.25374	155.62384	1	0.214	-0.461	-5.662	-5.561	1111.0
-5555.5557	-400.0	1	1	400.0	400.0	0	1	1	105.25374	155.62384	1	0.213	-0.461	-5.586	-5.561	1111.0
-5555.5557	-400.0	1	1	400.0	400.0	0	1	1	105.25374	155.62384	1	0.213	-0.461	-5.559	-5.561	1111.0
-5555.5557	-400.0	1	1	400.0	400.0	0	1	1	105.25374	155.62384	1	0.213	-0.462	-5.802	-5.561	1111.0
-5555.5557	-400.0	1	1	400.0	400.0	0	1	1	105.25374	155.62384	1	0.213	-0.461	-5.506	-5.561	1111.0
-5555.5557	-400.0	1	1	400.0	400.0	0	1	1	105.25374	155.62384	1	0.213	-0.461	-5.569	-5.561	1111.0
-5555.5557	-400.0	1	1	400.0	400.0	0	1	1	105.25374	155.62384	1	0.213	-0.46	-5.551	-5.561	1111.0
-5555.5557	-400.0	1	1	400.0	400.0	0	1	1	105.25374	155.62384	1	0.213	-0.461	-5.568	-5.561	1111.0
-5555.5557	-400.0	1	1	400.0	400.0	0	1	1	105.25374	155.62384	1	0.213	-0.46	-5.542	-5.561	1111.0
-5555.5557	-400.0	1	1	400.0	400.0	0	1	1	105.25374	155.62384	1	0.213	-0.461	-5.571	-5.561	1111.0
-5555.5557	-400.0	1	1	400.0	400.0	0	1	1	105.25374	155.62384	1	0.213	-0.461	-5.577	-5.561	1111.0
-5555.5557	-400.0	1	1	400.0	400.0	0	1	1	105.25374	155.62384	1	0.212	-0.461	-5.57	-5.561	1111.0
-5555.5557	-400.0	1	1	400.0	400.0	0	1	1	105.25374	155.62384	1	0.212	-0.46	-5.557	-5.561	1111.0
-5555.5557	-400.0	1	1	400.0	400.0	0	1	1	105.25374	155.62384	1	0.212	-0.46	-5.514	-5.561	1111.0
-5555.5557	-400.0	1	1	400.0	400.0	0	1	1	105.25374	155.62384	1	0.212	-0.461	-5.614	-5.561	1111.0
-5555.5557	-400.0	1	1	400.0	400.0	0	1	1	105.25374	155.62384	1	0.212	-0.461	-5.563	-5.561	1111.0
-5555.5557	-400.0	1	1	400.0	400.0	0	1	1	105.25374	155.62384	1	0.212	-0.46	-5.543	-5.561	1111.0
-5555.5557	-400.0	1	1	400.0	400.0	0	1	1	105.25374	155.62384	1	0.212	-0.461	-5.703	-5.561	1111.0
-5555.5557	-400.0	1	1	400.0	400.0	0	1	1	105.25374	155.62384	1	0.212	-0.461	-5.579	-5.561	1111.0
-5555.5557	-400.0	1	1	400.0	400.0	0	1	1	105.25374	155.62384	1	0.211	-0.46	-5.543	-5.561	1111.0
-5555.5557	-400.0	1	1	400.0	400.0	0	1	1	105.25374	155.62384	1	0.211	-0.461	-5.561	-5.561	1111.0
-5555.5557	-400.0	1	1	400.0	400.0	0	1	1	105.25374	155.62384	1	0.211	-0.461	-5.566	-5.561	1111.0
-5555.5557	-400.0	1	1	400.0	400.0	0	1	1	105.25374	155.62384	1	0.211	-0.46	-5.543	-5.561	1111.0
-5555.5557	-400.0	1	1	400.0	400.0	0	1	1	105.25374	155.62384	1	0.211	-0.461	-5.6	-5.561	1111.0
-5555.5557	-400.0	1	1	400.0	400.0	0	1	1	105.25374	155.62384	1	0.211	-0.46	-5.532	-5.561	1111.0
-5555.5557	-400.0	1	1	400.0	400.0	0	1	1	105.25374	155.62384	1	0.211	-0.461	-5.599	-5.561	1111.0
-5555.5557	-400.0	1	1	400.0	400.0	0	1	1	105.25374	155.62384	1	0.211	-0.461	-5.636	-5.561	1111.0
-5555.5557	-400.0	1	1	400.0	400.0	0	1	1	105.25374	155.62384	1	0.211	-0.46	-5.544	-5.561	1111.0
-5555.5557	-400.0	1	1	400.0	400.0	0	1	1	105.25374	155.62384	1	0.211	-0.46	-5.534	-5.561	1111.0
-5555.5557	-400.0	1	1	400.0	400.0	0	1	1	105.25374	155.62384	1	0.211	-0.461	-5.603	-5.561	1111.0
-5555.5557	-400.0	1	1	400.0	400.0	0	1	1	105.25374	155.62384	1	0.211	-0.461	-5.56	-5.561	1111.0
-5555.5557	-400.0	1	1	400.0	400.0	0	1	1	105.25374	155.62384	1	0.211	-0.46	-5.537	-5.561	1111.0
-5555.5557	-400.0	1	1	400.0	400.0	0	1	1	105.25374	155.62384	1	0.211	-0.461	-5.568	-5.561	1111.0
-5555.5557	-400.0	1	1	400.0	400.0	0	1	1	105.25374	155.62384	1	0.211	-0.461	-5.558	-5.561	1111.0
-5555.5557	-400.0	1	1	400.0	400.0	0	1	1	105.25374	155.62384	1	0.211	-0.461	-5.584	-5.561	1111.0
-5555.5557	-400.0	1	1	400.0	400.0	0	1	1	105.25374	155.62384	1	0.211	-0.461	-5.59	-5.561	1111.0
-5555.5557	-400.0	1	1	400.0	400.0	0	1	1	105.25374	155.62384	1	0.211	-0.46	-5.537	-5.561	1111.0
-5555.5557	-400.0	1	1	400.0	400.0	0	1	1	105.25374	155.62384	1	0.211	-0.46	-5.552	-5.561	1111.0
-5555.5557	-400.0	1	1	400.0	400.0	0	1	1	105.25374	155.62384	1	0.211	-0.46	-5.537	-5.561	1111.0
-5555.5557	-400.0	1	1	400.0	400.0	0	1	1	105.25374	155.62384	1	0.21	-0.461	-5.604	-5.561	1111.0
-5555.5557	-400.0	1	1	400.0	400.0	0	1	1	105.25374	155.62384	1	0.21	-0.46	-5.526	-5.561	1111.0
-5555.5557	-400.0	1	1	400.0	400.0	0	1	1	105.25374	155.62384	1	0.21	-0.46	-5.553	-5.561	1111.0
-5555.5557	-400.0	1	1	400.0	400.0	0	1	1	105.25374	155.62384	1	0.21	-0.46	-5.529	-5.561	1111.0
-5555.5557	-400.0	1	1	400.0	400.0	0	1	1	105.25374	155.62384	1	0.21	-0.461	-5.563	-5.561	1111.0
-5555.5557	-400.0	1	1	400.0	400.0	0	1	1	105.25374	155.62384	1	0.21	-0.46	-5.506	-5.561	1111.0
-5555.5557	-400.0	1	1	400.0	400.0	0	1	1	105.25374	155.62384	1	0.21	-0.46	-5.537	-5.561	1111.0
-5555.5557	-400.0	1	1	400.0	400.0	0	1	1	105.25374	155.62384	1	0.21	-0.46	-5.526	-5.561	1111.0
-5555.5557	-400.0	1	1	400.0	400.0	0	1	1	105.25374	155.62384	1	0.21	-0.461	-5.56	-5.561	1111.0
-5555.5557	-400.0	1	1	400.0	400.0	0	1	1	105.25374	155.62384	1	0.21	-0.46	-5.521	-5.561	1111.0
-5555.5557	-400.0	1	1	400.0	400.0	0	1	1	105.25374	155.62384	1	0.21	-0.46	-5.557	-5.561	1111.0
-5555.5557	-400.0	1	1	400.0	400.0	0	1	1	105.25374	155.62384	1	0.21	-0.461	-5.589	-5.561	1111.0
-5555.5557	-400.0	1	1	400.0	400.0	0	1	1	105.25374	155.62384	1	0.21	-0.46	-5.536	-5.561	1111.0
-5555.5557	-400.0	1	1	400.0	400.0	0	1	1	105.25374	155.62384	1	0.21	-0.46	-5.544	-5.561	1111.0
-5555.5557	-400.0	1	1	400.0	400.0	0	1	1	105.25374	155.62384	1	0.21	-0.46	-5.555	-5.561	1111.0
-5555.5557	-400.0	1	1	400.0	400.0	0	1	1	105.25374	155.62384	1	0.21	-0.46	-5.532	-5.561	1111.0
-5555.5557	-400.0	1	1	400.0	400.0	0	1	1	105.25374	155.62384	1	0.21	-0.46	-5.548	-5.561	1111.0
-5555.5557	-400.0	1	1	400.0	400.0	0	1	1	105.25374	155.62384	1	0.21	-0.46	-5.557	-5.561	1111.0
-5555.5557	-400.0	1	1	400.0	400.0	0	1	1	105.25374	155.62384	1	0.21	-0.46	-5.538	-5.561	1111.0
-5555.5557	-400.0	1	1	400.0	400.0	0	1	1	105.25374	155.62384	1	0.21	-0.46	-5.556	-5.561	1111.0
-5555.5557	-400.0	1	1	400.0	400.0	0	1	1	105.25374	155.62384	1	0.21	-0.46	-5.53	-5.561	1111.0
-5555.5557	-400.0	1	1	400.0	400.0	0	1	1	105.25374	155.62384	1	0.21	-0.461	-5.6	-5.561	1111.0
-5555.5557	-400.0	1	1	400.0	400.0	0	1	1	105.25374	155.62384	1	0.209	-0.46	-5.545	-5.561	1111.0
-5555.5557	-400.0	1	1	400.0	400.0	0	1	1	105.25374	155.62384	1	0.209	-0.461	-5.56	-5.561	1111.0
-5555.5557	-400.0	1	1	400.0	400.0	0	1	1	105.25374	155.62384	1	0.209	-0.46	-5.537	-5.561	1111.0
-5555.5557	-400.0	1	1	400.0	400.0	0	1	1	105.25374	155.62384	1	0.209	-0.46	-5.51	-5.561	1111.0
-5555.5557	-400.0	1	1	400.0	400.0	0	1	1	105.25374	155.62384	1	0.209	-0.46	-5.527	-5.561	1111.0
-5555.5557	-400.0	1	1	400.0	400.0	0	1	1	105.25374	155.62384	1	0.209	-0.46	-5.456	-5.561	1111.0
-5555.5557	-400.0	1	1	400.0	400.0	0	1	1	105.25374	155.62384	1	0.209	-0.461	-5.582	-5.561	1111.0
-5555.5557	-400.0	1	1	400.0	400.0	0	1	1	105.25374	155.62384	1	0.209	-0.461	-5.586	-5.561	1111.0
-5555.5557	-400.0	1	1	400.0	400.0	0	1	1	105.25374	155.62384	1	0.209	-0.461	-5.57	-5.561	1111.0
-5555.5557	-400.0	1	1	400.0	400.0	0	1	1	105.25374	155.62384	1	0.209	-0.46	-5.524	-5.561	1111.0
-5555.5557	-400.0	1	1	400.0	400.0	0	1	1	105.25374	155.62384	1	0.209	-0.46	-5.421	-5.561	1111.0
-5555.5557	-400.0	1	1	400.0	400.0	0	1	1	105.25374	155.62384	1	0.208	-0.461	-5.588	-5.561	1111.0
-5555.5557	-400.0	1	1	400.0	400.0	0	1	1	105.25374	155.62384	1	0.208	-0.46	-5.556	-5.561	1111.0
-5555.5557	-400.0	1	1	400.0	400.0	0	1	1	105.25374	155.62384	1	0.208	-0.461	-5.634	-5.561	1111.0
-5555.5557	-400.0	1	1	400.0	400.0	0	1	1	105.25374	155.62384	1	0.208	-0.461	-5.631	-5.561	1111.0
-5555.5557	-400.0	1	1	400.0	400.0	0	1	1	105.25374	155.62384	1	0.208	-0.46	-5.334	-5.561	1111.0
-5555.5557	-400.0	1	1	400.0	400.0	0	1	1	105.25374	155.62384	1	0.208	-0.461	-5.566	-5.561	1111.0
-5555.5557	-400.0	1	1	400.0	400.0	0	1	1	105.25374	155.62384	1	0.208	-0.46	-5.532	-5.561	1111.0
-5555.5557	-400.0	1	1	400.0	400.0	0	1	1	105.25374	155.62384	1	0.208	-0.461	-5.571	-5.561	1111.0
-5555.5557	-400.0	1	1	400.0	400.0	0	1	1	105.25374	155.62384	1	0.208	-0.461	-5.563	-5.561	1111.0
-5555.5557	-400.0	1	1	400.0	400.0	0	1	1	105.25374	155.62384	1	0.208	-0.461	-5.562	-5.561	1111.0
-5555.5557	-400.0	1	1	400.0	400.0	0	1	1	105.25374	155.62384	1	0.208	-0.46	-5.516	-5.561	1111.0
-5555.5557	-400.0	1	1	400.0	400.0	0	1	1	105.25374	155.62384	1	0.208	-0.46	-5.542	-5.561	1111.0
-5555.5557	-400.0	1	1	400.0	400.0	0	1	1	105.25374	155.62384	1	0.208	-0.46	-5.443	-5.561	1111.0
-5555.5557	-400.0	1	1	400.0	400.0	0	1	1	105.25374	155.62384	1	0.208	-0.461	-5.563	-5.561	1111.0
-5555.5557	-400.0	1	1	400.0	400.0	0	1	1	105.25374	155.62384	1	0.207	-0.46	-5.55	-5.561	1111.0
0.0	0.0	1	1	400.0	400.0	0	1	1	105.25374	155.62384	0	0.207	-0.46	-5.444	-5.561	1111.0
0.0	0.0	1	1	400.0	400.0	0	1	1	105.25374	155.62384	0	0.207	-0.461	-5.563	-5.561	1111.0
0.0	0.0	1	1	400.0	400.0	0	1	1	105.25374	155.62384	0	0.207	-0.46	-5.517	-5.561	1111.0
0.0	0.0	1	1	400.0	400.0	0	1	1	105.25374	155.62384	0	0.207	-0.461	-5.593	-5.561	1111.0
0.0	0.0	1	1	400.0	400.0	0	1	1	105.25374	155.62384	0	0.207	-0.459	-5.199	-5.168	1111.0
0.0	0.0	1	1	400.0	400.0	0	1	1	105.25374	155.62384	0	0.207	-0.457	-5.113	-5.168	1111.0
0.0	0.0	1	1	400.0	400.0	0	1	1	105.25374	155.62384	0	0.207	-0.449	-4.534	-4.463	1111.0
0.0	0.0	1	1	400.0	400.0	0	1	1	105.25374	155.62384	0	0.207	-0.441	-4.48	-4.463	1111.0
0.0	0.0	1	1	400.0	400.0	0	1	1	105.25374	155.62384	0	0.208	-0.429	-3.855	-3.854	1111.0
0.0	0.0	1	1	400.0	400.0	0	1	1	105.25374	155.62384	0	0.208	-0.414	-3.622	-3.581	1111.0
0.0	0.0	1	1	400.0	400.0	0	1	1	105.25374	155.62384	0	0.208	-0.402	-3.596	-3.581	1111.0
0.0	0.0	1	1	400.0	400.0	0	1	1	105.25374	155.62384	0	0.208	-0.387	-3.136	-3.093	1111.0
0.0	0.0	1	1	400.0	400.0	0	1	1	105.25374	155.62384	0	0.208	-0.372	-2.854	-2.874	1111.0
0.0	0.0	1	1	400.0	400.0	0	1	1	105.25374	155.62384	0	0.208	-0.358	-2.862	-2.874	1111.0
0.0	0.0	1	1	400.0	400.0	0	1	1	105.25374	155.62384	0	0.208	-0.344	-2.49	-2.482	1111.0
0.0	0.0	1	1	400.0	400.0	0	1	1	105.25374	155.62384	0	0.208	-0.331	-2.466	-2.482	1111.0
0.0	0.0	1	1	400.0	400.0	0	1	1	105.25374	155.62384	0	0.209	-0.317	-2.262	-2.306	1111.0
0.0	0.0	1	1	400.0	400.0	0	1	1	105.25374	155.62384	0	0.209	-0.303	-2.063	-1.992	1111.0
0.0	0.0	1	1	400.0	400.0	0	1	1	105.25374	155.62384	0	0.209	-0.289	-2.009	-1.992	1111.0
0.0	0.0	1	1	400.0	400.0	0	1	1	105.25374	155.62384	0	0.209	-0.275	-1.754	-1.85	1111.0
0.0	0.0	1	1	400.0	400.0	0	1	1	105.25374	155.62384	0	0.209	-0.262	-1.628	-1.598	1111.0
0.0	0.0	1	1	400.0	400.0	0	1	1	105.25374	155.62384	0	0.209	-0.249	-1.597	-1.598	1111.0
0.0	0.0	1	1	400.0	400.0	0	1	1	105.25374	155.62384	0	0.209	-0.236	-1.49	-1.485	1111.0
0.0	0.0	1	1	400.0	400.0	0	1	1	105.25374	155.62384	0	0.209	-0.226	-1.464	-1.485	1111.0
0.0	0.0	1	1	400.0	400.0	0	1	1	105.25374	155.62384	0	0.209	-0.215	-1.417	-1.282	1111.0
0.0	0.0	1	1	400.0	400.0	0	1	1	105.25374	155.62384	0	0.209	-0.203	-1.069	-1.107	1111.0
0.0	0.0	1	1	400.0	400.0	0	1	1	105.25374	155.62384	0	0.209	-0.192	-1.093	-1.107	1111.0
0.0	0.0	1	1	400.0	400.0	0	1	1	105.25374	155.62384	0	0.21	-0.182	-1.081	-1.029	1111.0
0.0	0.0	1	1	400.0	400.0	0	1	1	105.25374	155.62384	0	0.21	-0.171	-0.758	-0.888	1111.0
0.0	0.0	1	1	400.0	400.0	0	1	1	105.25374	155.62384	0	0.21	-0.161	-0.826	-0.888	1111.0
0.0	0.0	1	1	400.0	400.0	0	1	1	105.25374	155.62384	0	0.21	-0.153	-0.785	-0.825	1111.0
0.0	0.0	1	1	400.0	400.0	0	1	1	105.25374	155.62384	0	0.21	-0.145	-0.873	-0.825	1111.0
0.0	0.0	1	1	400.0	400.0	0	1	1	105.25374	155.62384	0	0.21	-0.137	-0.756	-0.712	1111.0
0.0	0.0	1	1	400.0	400.0	0	1	1	105.25374	155.62384	0	0.21	-0.129	-0.682	-0.662	1111.0
0.0	0.0	1	1	400.0	400.0	0	1	1	105.25374	155.62384	0	0.21	-0.122	-0.742	-0.662	1111.0
0.0	0.0	1	1	400.0	400.0	0	1	1	105.25374	155.62384	0	0.21	-0.115	-0.534	-0.571	1111.0
0.0	0.0	1	1	400.0	400.0	0	1	1	105.25374	155.62384	0	0.21	-0.107	-0.424	-0.531	1111.0
0.0	0.0	1	1	400.0	400.0	0	1	1	105.25374	155.62384	0	0.21	-0.101	-0.569	-0.531	1111.0
0.0	0.0	1	1	400.0	400.0	0	1	1	105.25374	155.62384	0	0.21	-0.095	-0.516	-0.458	1111.0
0.0	0.0	1	1	400.0	400.0	0	1	1	105.25374	155.62384	0	0.21	-0.09	-0.504	-0.458	1111.0
0.0	0.0	1	1	400.0	400.0	0	1	1	105.25374	155.62384	0	0.21	-0.084	-0.318	-0.396	1111.0
0.0	0.0	1	1	400.0	400.0	0	1	1	105.25374	155.62384	0	0.21	-0.078	-0.383	-0.368	1111.0
0.0	0.0	1	1	400.0	400.0	0	1	1	105.25374	155.62384	0	0.21	-0.074	-0.371	-0.368	1111.0
0.0	0.0	1	1	400.0	400.0	0	1	1	105.25374	155.62384	0	0.21	-0.07	-0.316	-0.317	1111.0
0.0	0.0	1	1	400.0	400.0	0	1	1	105.25374	155.62384	0	0.21	-0.064	-0.244	-0.295	1111.0
0.0	0.0	1	1	400.0	400.0	0	1	1	105.25374	155.62384	0	0.21	-0.06	-0.285	-0.295	1111.0
0.0	0.0	1	1	400.0	400.0	0	1	1	105.25374	155.62384	0	0.21	-0.057	-0.248	-0.254	1111.0
0.0	0.0	1	1	400.0	400.0	0	1	1	105.25374	155.62384	0	0.21	-0.054	-0.251	-0.254	1111.0
0.0	0.0	1	1	400.0	400.0	0	1	1	105.25374	155.62384	0	0.21	-0.05	-0.251	-0.236	1111.0
0.0	0.0	1	1	400.0	400.0	0	1	1	105.25374	155.62384	0	0.21	-0.047	-0.223	-0.204	1111.0
0.0	0.0	1	1	400.0	400.0	0	1	1	105.25374	155.62384	0	0.21	-0.043	-0.229	-0.204	1111.0
0.0	0.0	1	1	400.0	400.0	0	1	1	105.25374	155.62384	0	0.21	-0.04	-0.304	-0.189	1111.0
0.0	0.0	1	1	400.0	400.0	0	1	1	105.25374	155.62384	0	0.21	-0.038	-0.161	-0.163	1111.0
0.0	0.0	1	1	400.0	400.0	0	1	1	105.25374	155.62384	0	0.21	-0.036	-0.209	-0.163	1111.0
0.0	0.0	1	1	400.0	400.0	0	1	1	105.25374	155.62384	0	0.21	-0.034	-0.132	-0.141	1111.0
0.0	0.0	1	1	400.0	400.0	0	1	1	105.25374	155.62384	0	0.21	-0.032	-0.155	-0.141	1111.0
0.0	0.0	1	1	400.0	400.0	0	1	1	105.25374	155.62384	0	0.21	-0.03	-0.135	-0.131	1111.0
0.0	0.0	1	1	400.0	400.0	0	1	1	105.25374	155.62384	0	0.21	-0.028	-0.127	-0.113	1111.0
0.0	0.0	1	1	400.0	400.0	0	1	1	105.25374	155.62384	0	0.21	-0.026	-0.113	-0.113	1111.0
0.0	0.0	1	1	400.0	400.0	0	1	1	105.25374	155.62384	0	0.21	-0.024	-0.109	-0.105	1111.0
0.0	0.0	1	1	400.0	400.0	0	1	1	105.25374	155.62384	0	0.21	-0.022	-0.098	-0.09	1111.0
0.0	0.0	1	1	400.0	400.0	0	1	1	105.25374	155.62384	0	0.21	-0.02	-0.087	-0.09	1111.0
0.0	0.0	1	1	400.0	400.0	0	1	1	105.25374	155.62384	0	0.21	-0.02	-0.142	-0.084	1111.0
0.0	0.0	1	1	400.0	400.0	0	1	1	105.25374	155.62384	0	0.21	-0.02	-0.078	-0.084	1111.0
0.0	0.0	1	1	400.0	400.0	0	1	1	105.25374	155.62384	0	0.21	-0.02	-0.069	-0.072	1111.0
0.0	0.0	1	1	400.0	400.0	0	1	1	105.25374	155.62384	0	0.21	-0.02	-0.074	-0.062	1111.0
0.0	0.0	1	1	400.0	400.0	0	1	1	105.25374	155.62384	0	0.211	-0.02	-0.076	-0.062	1111.0
0.0	0.0	1	1	400.0	400.0	0	1	1	105.25374	155.62384	0	0.211	-0.02	-0.049	-0.058	1111.0
0.0	0.0	1	1	400.0	400.0	0	1	1	105.25374	155.62384	0	0.211	-0.019	-0.043	-0.049	1111.0
0.0	0.0	1	1	400.0	400.0	0	1	1	105.25374	155.62384	0	0.211	-0.019	-0.049	-0.049	1111.0
0.0	0.0	1	1	400.0	400.0	0	1	1	105.25374	155.62384	0	0.211	-0.019	-0.072	-0.046	1111.0
0.0	0.0	1	1	400.0	400.0	0	1	1	105.25374	155.62384	0	0.211	-0.019	-0.036	-0.046	1111.0
0.0	0.0	1	1	400.0	400.0	0	1	1	105.25374	155.62384	0	0.211	-0.019	-0.04	-0.039	1111.0
0.0	0.0	1	1	400.0	400.0	0	1	1	105.25374	155.62384	0	0.211	-0.019	-0.044	-0.037	1111.0
0.0	0.0	1	1	400.0	400.0	0	1	1	105.25374	155.62384	0	0.211	-0.019	-0.02	-0.037	1111.0
0.0	0.0	1	1	400.0	400.0	0	1	1	105.25374	155.62384	0	0.211	-0.019	-0.022	-0.031	1111.0
0.0	0.0	1	1	400.0	400.0	0	1	1	105.25374	155.62384	0	0.211	-0.019	-0.029	-0.029	1111.0
0.0	0.0	1	1	400.0	400.0	0	1	1	105.25374	155.62384	0	0.211	-0.019	-0.016	-0.029	1111.0
0.0	0.0	1	1	400.0	400.0	0	1	1	105.25374	155.62384	0	0.211	-0.018	-0.015	-0.025	1111.0
0.0	0.0	1	1	400.0	400.0	0	1	1	105.25374	155.62384	0	0.211	-0.017	0.046	-0.025	1111.0
0.0	0.0	1	1	400.0	400.0	0	1	1	105.25374	155.62384	0	0.211	-0.017	-0.023	-0.021	1111.0
0.0	0.0	1	1	400.0	400.0	0	1	1	105.25374	155.62384	0	0.211	-0.016	-0.083	-0.02	1111.0
0.0	0.0	1	1	400.0	400.0	0	1	1	105.25374	155.62384	0	0.211	-0.015	-0.028	-0.02	1111.0
0.0	0.0	1	1	400.0	400.0	0	1	1	105.25374	155.62384	0	0.211	-0.014	-0.005	-0.017	1111.0
0.0	0.0	1	1	400.0	400.0	0	1	1	105.25374	155.62384	0	0.211	-0.014	-0.021	-0.015	1111.0
0.0	0.0	1	1	400.0	400.0	0	1	1	105.25374	155.62384	0	0.211	-0.013	-0.002	-0.015	1111.0
0.0	0.0	1	1	400.0	400.0	0	1	1	105.25374	155.62384	0	0.211	-0.013	-0.023	-0.013	1111.0
0.0	0.0	1	1	400.0	400.0	0	1	1	105.25374	155.62384	0	0.211	-0.012	0.029	-0.013	1111.0
0.0	0.0	1	1	400.0	400.0	0	1	1	105.25374	155.62384	0	0.211	-0.01	0.007	-0.012	1111.0
0.0	0.0	1	1	400.0	400.0	0	1	1	105.25374	155.62384	0	0.211	-0.01	-0.026	-0.01	1111.0
0.0	0.0	1	1	400.0	400.0	0	1	1	105.25374	155.62384	0	0.211	-0.009	0.06	-0.01	1111.0
0.0	0.0	1	1	400.0	400.0	0	1	1	105.25374	155.62384	0	0.211	-0.007	0.003	-0.009	1111.0
0.0	0.0	1	1	400.0	400.0	0	1	1	105.25374	155.62384	0	0.211	-0.005	0.112	-0.008	1111.0
0.0	0.0	1	1	400.0	400.0	0	1	1	105.25374	155.62384	0	0.211	-0.003	0.029	-0.008	1111.0
0.0	0.0	1	1	400.0	400.0	0	1	1	105.25374	155.62384	0	0.211	-0.001	0.004	-0.007	1111.0
0.0	0.0	1	1	400.0	400.0	0	1	1	105.25374	155.62384	0	0.211	-0.001	-0.038	-0.007	1111.0
0.0	0.0	1	1	400.0	400.0	0	1	1	105.25374	155.62384	0	0.211	0.0	0.0	-0.006	1111.0
0.0	0.0	1	1	400.0	400.0	0	1	1	105.25374	155.62384	0	0.211	0.0	0.0	-0.005	1111.0
0.0	0.0	1	1	400.0	400.0	0	1	1	105.25374	155.62384	0	0.211	0.0	-0.026	-0.005	1111.0
0.0	0.0	1	1	400.0	400.0	0	1	1	105.25374	155.62384	0	0.211	0.0	0.018	-0.005	1111.0
0.0	0.0	1	1	400.0	400.0	0	1	1	105.25374	155.62384	0	0.211	-0.001	-0.015	-0.004	1111.0
0.0	0.0	1	1	400.0	400.0	0	1	1	105.25374	155.62384	0	0.211	0.0	0.075	-0.004	1111.0
0.0	0.0	1	1	400.0	400.0	0	1	1	105.25374	155.62384	0	0.211	0.0	-0.01	-0.003	1111.0
0.0	0.0	1	1	400.0	400.0	0	1	1	105.25374	155.62384	0	0.211	-0.001	-0.033	-0.003	1111.0
0.0	0.0	1	1	400.0	400.0	0	1	1	105.25374	155.62384	0	0.211	-0.001	-0.233	-0.003	1111.0
0.0	0.0	1	1	400.0	400.0	0	1	1	105.25374	155.62384	0	0.211	0.0	0.019	-0.002	1111.0
0.0	0.0	1	1	400.0	400.0	0	1	1	105.25374	155.62384	0	0.211	0.0	0.024	-0.002	1111.0
0.0	0.0	1	1	400.0	400.0	0	1	1	105.25374	155.62384	0	0.211	-0.001	-0.033	-0.002	1111.0
0.0	0.0	1	1	400.0	400.0	0	1	1	105.25374	155.62384	0	0.211	-0.001	-0.123	-0.001	1111.0
0.0	0.0	1	1	400.0	400.0	0	1	1	105.25374	155.62384	0	0.211	0.0	0.017	-0.001	1111.0
0.0	0.0	1	1	400.0	400.0	0	1	1	105.25374	155.62384	0	0.211	0.0	0.045	-0.001	1111.0
0.0	0.0	1	1	400.0	400.0	0	1	1	105.25374	155.62384	0	0.211	-0.001	-0.179	-0.001	1111.0
0.0	0.0	1	1	400.0	400.0	0	1	1	105.25374	155.62384	0	0.211	0.0	0.034	-0.001	1111.0
0.0	0.0	1	1	400.0	400.0	0	1	1	105.25374	155.62384	0	0.211	-0.001	-0.042	-0.001	1111.0
0.0	0.0	1	1	400.0	400.0	0	1	1	105.25374	155.62384	0	0.211	-0.001	-0.029	-0.001	1111.0
0.0	0.0	1	1	400.0	400.0	0	1	1	105.25374	155.62384	0	0.211	-0.001	-0.023	0.0	1111.0
0.0	0.0	1	1	400.0	400.0	0	1	1	105.25374	155.62384	0	0.211	0.0	0.119	0.0	1111.0
0.0	0.0	1	1	400.0	400.0	0	1	1	105.25374	155.62384	0	0.211	0.0	0.004	0.0	1111.0
0.0	0.0	1	1	400.0	400.0	0	1	1	105.25374	155.62384	0	0.211	-0.001	-0.026	0.0	1111.0
0.0	0.0	1	1	400.0	400.0	0	1	1	105.25374	155.62384	0	0.211	-0.001	-0.048	0.0	1111.0
0.0	0.0	1	1	400.0	400.0	0	1	1	105.25374	155.62384	0	0.211	-0.001	-0.018	0.0	1111.0
0.0	0.0	1	1	400.0	400.0	0	1	1	105.25374	155.62384	0	0.211	-0.001	-0.068	0.0	1111.0
0.0	0.0	1	1	400.0	400.0	0	1	1	105.25374	155.62384	0	0.211	-0.001	-0.03	0.0	1111.0
0.0	0.0	1	1	400.0	400.0	0	1	1	105.25374	155.62384	0	0.211	0.0	0.058	0.0	1111.0
0.0	0.0	1	1	400.0	400.0	0	1	1	105.25374	155.62384	0	0.211	0.0	0.001	0.0	1111.0
0.0	0.0	1	1	400.0	400.0	0	1	1	105.25374	155.62384	0	0.211	-0.001	-0.026	0.0	1111.0
0.0	0.0	1	1	400.0	400.0	0	1	1	105.25374	155.62384	0	0.211	0.0	-0.01	0.0	1111.0
0.0	0.0	1	1	400.0	400.0	0	1	1	105.25374	155.62384	0	0.211	-0.001	-0.016	0.0	1111.0
0.0	0.0	1	1	400.0	400.0	0	1	1	105.25374	155.62384	0	0.211	-0.001	-0.043	0.0	1111.0
0.0	0.0	1	1	400.0	400.0	0	1	1	105.25374	155.62384	0	0.211	0.0	0.009	0.0	1111.0
0.0	0.0	1	1	400.0	400.0	0	1	1	105.25374	155.62384	0	0.211	0.0	-0.01	0.0	1111.0
0.0	0.0	1	1	400.0	400.0	0	1	1	105.25374	155.62384	0	0.211	0.0	-0.003	0.0	1111.0
0.0	0.0	1	1	400.0	400.0	0	1	1	105.25374	155.62384	0	0.211	0.0	-0.008	0.0	1111.0
0.0	0.0	1	1	400.0	400.0	0	1	1	105.25374	155.62384	0	0.211	-0.001	-0.033	0.0	1111.0
0.0	0.0	1	1	400.0	400.0	0	1	1	105.25374	155.62384	0	0.211	0.0	-0.01	0.0	1111.0
0.0	0.0	1	1	400.0	400.0	0	1	1	105.25374	155.62384	0	0.211	-0.001	-0.02	0.0	1111.0
0.0	0.0	1	1	400.0	400.0	0	1	1	105.25374	155.62384	0	0.211	0.0	-0.003	0.0	1111.0
0.0	0.0	1	1	400.0	400.0	0	1	1	105.25374	155.62384	0	0.211	0.0	0.02	0.0	1111.0
0.0	0.0	1	1	400.0	400.0	0	1	1	105.25374	155.62384	0	0.211	-0.001	-0.031	0.0	1111.0
0.0	0.0	1	1	400.0	400.0	0	1	1	105.25374	155.62384	0	0.211	-0.001	-0.013	0.0	1111.0
0.0	0.0	1	1	400.0	400.0	0	1	1	105.25374	155.62384	0	0.211	0.0	0.129	0.0	1111.0
0.0	0.0	1	1	400.0	400.0	0	1	1	105.25374	155.62384	0	0.211	0.001	0.309	0.0	1111.0
0.0	0.0	1	1	400.0	400.0	0	1	1	105.25374	155.62384	0	0.211	0.001	-0.011	0.0	1111.0
0.0	0.0	1	1	400.0	400.0	0	1	1	105.25374	155.62384	0	0.211	0.0	0.094	0.0	1111.0
0.0	0.0	1	1	400.0	400.0	0	1	1	105.25374	155.62384	0	0.211	0.0	0.019	0.0	1111.0
0.0	0.0	1	1	400.0	400.0	0	1	1	105.25374	155.62384	0	0.211	0.0	-0.005	0.0	1111.0
0.0	0.0	1	1	400.0	400.0	0	1	1	105.25374	155.62384	0	0.211	-0.001	-0.026	0.0	1111.0
0.0	0.0	1	1	400.0	400.0	0	1	1	105.25374	155.62384	0	0.211	0.0	-0.008	0.0	1111.0
0.0	0.0	1	1	400.0	400.0	0	1	1	105.25374	155.62384	0	0.211	0.0	-0.003	0.0	1111.0
0.0	0.0	1	1	400.0	400.0	0	1	1	105.25374	155.62384	0	0.211	0.0	0.049	0.0	1111.0
0.0	0.0	1	1	400.0	400.0	0	1	1	105.25374	155.62384	0	0.211	-0.001	-0.051	0.0	1111.0
0.0	0.0	1	1	400.0	400.0	0	1	1	105.25374	155.62384	0	0.211	-0.001	-0.019	0.0	1111.0
0.0	0.0	1	1	400.0	400.0	0	1	1	105.25374	155.62384	0	0.211	-0.001	-0.018	0.0	1111.0
0.0	0.0	1	1	400.0	400.0	0	1	1	105.25374	155.62384	0	0.211	0.0	0.001	0.0	1111.0
0.0	0.0	1	1	400.0	400.0	0	1	1	105.25374	155.62384	0	0.211	0.0	0.051	0.0	1111.0
0.0	0.0	1	1	400.0	400.0	0	1	1	105.25374	155.62384	0	0.211	-0.001	-0.181	0.0	1111.0
0.0	0.0	1	1	400.0	400.0	0	1	1	105.25374	155.62384	0	0.211	-0.001	-0.02	0.0	1111.0
0.0	0.0	1	1	400.0	400.0	0	1	1	105.25374	155.62384	0	0.211	-0.001	-0.064	0.0	1111.0
0.0	0.0	1	1	400.0	400.0	0	1	1	105.25374	155.62384	0	0.211	-0.001	-0.015	0.0	1111.0
0.0	0.0	1	1	400.0	400.0	0	1	1	105.25374	155.62384	0	0.211	0.0	0.029	0.0	1111.0
0.0	0.0	1	1	400.0	400.0	0	1	1	105.25374	155.62384	0	0.211	-0.001	-0.028	0.0	1111.0
0.0	0.0	1	1	400.0	400.0	0	1	1	105.25374	155.62384	0	0.211	0.0	0.007	0.0	1111.0
0.0	0.0	1	1	400.0	400.0	0	1	1	105.25374	155.62384	0	0.211	0.0	0.014	0.0	1111.0
0.0	0.0	1	1	400.0	400.0	0	1	1	105.25374	155.62384	0	0.211	0.0	0.034	0.0	1111.0
0.0	0.0	1	1	400.0	400.0	0	1	1	105.25374	155.62384	0	0.211	-0.001	-0.013	0.0	1111.0
0.0	0.0	1	1	400.0	400.0	0	1	1	105.25374	155.62384	0	0.211	0.0	0.051	0.0	1111.0
0.0	0.0	1	1	400.0	400.0	0	1	1	105.25374	155.62384	0	0.211	-0.001	-0.033	0.0	1111.0
0.0	0.0	1	1	400.0	400.0	0	1	1	105.25374	155.62384	0	0.211	0.0	0.031	0.0	1111.0
0.0	0.0	1	1	400.0	400.0	0	1	1	105.25374	155.62384	0	0.211	-0.001	-0.032	0.0	1111.0
0.0	0.0	1	1	400.0	400.0	0	1	1	105.25374	155.62384	0	0.211	-0.001	-0.03	0.0	1111.0
0.0	0.0	1	1	400.0	400.0	0	1	1	105.25374	155.62384	0	0.211	0.0	-0.003	0.0	1111.0
0.0	0.0	1	1	400.0	400.0	0	1	1	105.25374	155.62384	0	0.211	0.0	0.224	0.0	1111.0
0.0	0.0	1	1	400.0	400.0	0	1	1	105.25374	155.62384	0	0.211	0.0	0.026	0.0	1111.0
0.0	0.0	1	1	400.0	400.0	0	1	1	105.25374	155.62384	0	0.211	-0.001	-0.041	0.0	1111.0
0.0	0.0	1	1	400.0	400.0	0	1	1	105.25374	155.62384	0	0.211	0.0	0.024	0.0	1111.0
0.0	0.0	1	1	400.0	400.0	0	1	1	105.25374	155.62384	0	0.211	0.0	0.001	0.0	1111.0
0.0	0.0	1	1	400.0	400.0	0	1	1	105.25374	155.62384	0	0.211	0.0	0.002	0.0	1111.0
0.0	0.0	1	1	400.0	400.0	0	1	1	105.25374	155.62384	0	0.211	0.0	0.032	0.0	1111.0
0.0	0.0	1	1	400.0	400.0	0	1	1	105.25374	155.62384	0	0.211	0.0	0.016	0.0	1111.0
0.0	0.0	1	1	400.0	400.0	0	1	1	105.25374	155.62384	0	0.211	0.0	0.049	0.0	1111.0
0.0	0.0	1	1	400.0	400.0	0	1	1	105.25374	155.62384	0	0.211	0.0	0.019	0.0	1111.0
0.0	0.0	1	1	400.0	400.0	0	1	1	105.25374	155.62384	0	0.211	-0.001	-0.03	0.0	1111.0
0.0	0.0	1	1	400.0	400.0	0	1	1	105.25374	155.62384	0	0.211	0.0	-0.003	0.0	1111.0
0.0	0.0	1	1	400.0	400.0	0	1	1	105.25374	155.62384	0	0.211	-0.001	-0.068	0.0	1111.0
0.0	0.0	1	1	400.0	400.0	0	1	1	105.25374	155.62384	0	0.211	0.0	0.021	0.0	1111.0
0.0	0.0	1	1	400.0	400.0	0	1	1	105.25374	155.62384	0	0.211	0.0	0.122	0.0	1111.0
0.0	0.0	1	1	400.0	400.0	0	1	1	105.25374	155.62384	0	0.211	-0.001	-0.083	0.0	1111.0
0.0	0.0	1	1	400.0	400.0	0	1	1	105.25374	155.62384	0	0.211	-0.001	-0.042	0.0	1111.0
0.0	0.0	1	1	400.0	400.0	0	1	1	105.25374	155.62384	0	0.211	-0.001	-0.025	0.0	1111.0
0.0	0.0	1	1	400.0	400.0	0	1	1	105.25374	155.62384	0	0.211	0.0	0.006	0.0	1111.0
0.0	0.0	1	1	400.0	400.0	0	1	1	105.25374	155.62384	0	0.211	0.0	0.024	0.0	1111.0
0.0	0.0	1	1	400.0	400.0	0	1	1	105.25374	155.62384	0	0.211	0.0	0.038	0.0	1111.0
0.0	0.0	1	1	400.0	400.0	0	1	1	105.25374	155.62384	0	0.211	-0.001	-0.013	0.0	1111.0
0.0	0.0	1	1	400.0	400.0	0	1	1	105.25374	155.62384	0	0.211	0.0	0.043	0.0	1111.0
0.0	0.0	1	1	400.0	400.0	0	1	1	105.25374	155.62384	0	0.211	-0.001	-0.023	0.0	1111.0
0.0	0.0	1	1	400.0	400.0	0	1	1	105.25374	155.62384	0	0.211	0.0	0.0	0.0	1111.0
0.0	0.0	1	1	400.0	400.0	0	1	1	105.25374	155.62384	0	0.211	0.0	0.031	0.0	1111.0
0.0	0.0	1	1	400.0	400.0	0	1	1	105.25374	155.62384	0	0.211	0.0	0.003	0.0	1111.0
0.0	0.0	1	1	400.0	400.0	0	1	1	105.25374	155.62384	0	0.211	0.0	0.03	0.0	1111.0
0.0	0.0	1	1	400.0	400.0	0	1	1	105.25374	155.62384	0	0.211	-0.001	-0.036	0.0	1111.0
0.0	0.0	1	1	400.0	400.0	0	1	1	105.25374	155.62384	0	0.211	0.0	0.031	0.0	1111.0
0.0	0.0	1	1	400.0	400.0	0	1	1	105.25374	155.62384	0	0.211	-0.001	-0.015	0.0	1111.0
0.0	0.0	1	1	400.0	400.0	0	1	1	105.25374	155.62384	0	0.211	0.0	-0.005	0.0	1111.0
0.0	0.0	1	1	400.0	400.0	0	1	1	105.25374	155.62384	0	0.211	0.0	0.046	0.0	1111.0
0.0	0.0	1	1	400.0	400.0	0	1	1	105.25374	155.62384	0	0.211	0.0	0.009	0.0	1111.0
0.0	0.0	1	1	400.0	400.0	0	1	1	105.25374	155.62384	0	0.211	0.0	0.013	0.0	1111.0
0.0	0.0	1	1	400.0	400.0	0	1	1	105.25374	155.62384	0	0.211	0.0	0.009	0.0	1111.0
0.0	0.0	1	1	400.0	400.0	0	1	1	105.25374	155.62384	0	0.211	0.0	-0.005	0.0	1111.0
0.0	0.0	1	1	400.0	400.0	0	1	1	105.25374	155.62384	0	0.211	-0.001	-0.031	0.0	1111.0
0.0	0.0	1	1	400.0	400.0	0	1	1	105.25374	155.62384	0	0.211	0.0	0.006	0.0	1111.0
0.0	0.0	1	1	400.0	400.0	0	1	1	105.25374	155.62384	0	0.211	0.0	0.179	0.0	1111.0
0.0	0.0	1	1	400.0	400.0	0	1	1	105.25374	155.62384	0	0.211	0.0	0.044	0.0	1111.0
0.0	0.0	1	1	400.0	400.0	0	1	1	105.25374	155.62384	0	0.211	0.0	0.043	0.0	1111.0
0.0	0.0	1	1	400.0	400.0	0	1	1	105.25374	155.62384	0	0.211	0.0	0.001	0.0	1111.0
0.0	0.0	1	1	400.0	400.0	0	1	1	105.25374	155.62384	0	0.211	-0.001	-0.038	0.0	1111.0
0.0	0.0	1	1	400.0	400.0	0	1	1	105.25374	155.62384	0	0.211	0.0	-0.005	0.0	1111.0
0.0	0.0	1	1	400.0	400.0	0	1	1	105.25374	155.62384	0	0.211	-0.001	-0.031	0.0	1111.0
0.0	0.0	1	1	400.0	400.0	0	1	1	105.25374	155.62384	0	0.211	-0.001	-0.029	0.0	1111.0
0.0	0.0	1	1	400.0	400.0	0	1	1	105.25374	155.62384	0	0.211	-0.001	-0.013	0.0	1111.0
0.0	0.0	1	1	400.0	400.0	0	1	1	105.25374	155.62384	0	0.211	0.0	0.031	0.0	1111.0
0.0	0.0	1	1	400.0	400.0	0	1	1	105.25374	155.62384	0	0.211	-0.001	-0.018	0.0	1111.0
0.0	0.0	1	1	400.0	400.0	0	1	1	105.25374	155.62384	0	0.211	-0.001	-0.015	0.0	1111.0
0.0	0.0	1	1	400.0	400.0	0	1	1	105.25374	155.62384	0	0.211	0.0	-0.01	0.0	1111.0
0.0	0.0	1	1	400.0	400.0	0	1	1	105.25374	155.62384	0	0.211	0.0	0.003	0.0	1111.0
0.0	0.0	1	1	400.0	400.0	0	1	1	105.25374	155.62384	0	0.211	0.0	-0.003	0.0	1111.0
0.0	0.0	1	1	400.0	400.0	0	1	1	105.25374	155.62384	0	0.211	-0.001	-0.015	0.0	1111.0
0.0	0.0	1	1	400.0	400.0	0	1	1	105.25374	155.62384	0	0.211	-0.001	-0.043	0.0	1111.0
0.0	0.0	1	1	400.0	400.0	0	1	1	105.25374	155.62384	0	0.211	0.0	0.019	0.0	1111.0
0.0	0.0	1	1	400.0	400.0	0	1	1	105.25374	155.62384	0	0.211	0.0	0.02	0.0	1111.0
0.0	0.0	1	1	400.0	400.0	0	1	1	105.25374	155.62384	0	0.211	0.0	0.0	0.0	1111.0
0.0	0.0	1	1	400.0	400.0	0	1	1	105.25374	155.62384	0	0.211	0.0	0.003	0.0	1111.0
0.0	0.0	1	1	400.0	400.0	0	1	1	105.25374	155.62384	0	0.211	0.0	0.009	0.0	1111.0
-6944.445	-500.0	1	2	500.0	400.0	0	1	1	105.25374	155.62384	1	0.211	-0.001	-0.05	0.0	1111.0
-6944.445	-500.0	1	2	500.0	400.0	0	1	1	105.25374	155.62384	1	0.211	0.0	0.004	0.0	1111.0
-6944.445	-500.0	1	2	500.0	400.0	0	1	1	105.25374	155.62384	1	0.211	0.0	-0.003	0.0	1111.0
-6944.445	-500.0	1	2	500.0	400.0	0	1	1	105.25374	155.62384	1	0.211	0.0	0.028	0.0	1111.0
-6944.445	-500.0	1	2	500.0	400.0	0	1	1	105.25374	155.62384	1	0.211	-0.001	-0.146	-0.49	1111.0
-6944.445	-500.0	1	2	500.0	400.0	0	1	1	105.25374	155.62384	1	0.211	-0.003	-0.465	-0.49	1111.0
-6944.445	-500.0	1	2	500.0	400.0	0	1	1	105.25374	155.62384	1	0.211	-0.013	-1.321	-1.372	1111.0
-6944.445	-500.0	1	2	500.0	400.0	0	1	1	105.25374	155.62384	1	0.211	-0.023	-1.417	-1.372	1111.0
-6944.445	-500.0	1	2	500.0	400.0	0	1	1	105.25374	155.62384	1	0.211	-0.035	-1.757	-1.766	1111.0
-6944.445	-500.0	1	2	500.0	400.0	0	1	1	105.25374	155.62384	1	0.211	-0.052	-2.507	-2.474	1111.0
-6944.445	-500.0	1	2	500.0	400.0	0	1	1	105.25374	155.62384	1	0.211	-0.068	-2.477	-2.474	1111.0
-6944.445	-500.0	1	2	500.0	400.0	0	1	1	105.25374	155.62384	1	0.21	-0.084	-2.816	-2.79	1111.0
-6944.445	-500.0	1	2	500.0	400.0	0	1	1	105.25374	155.62384	1	0.21	-0.102	-3.344	-3.358	1111.0
-6944.445	-500.0	1	2	500.0	400.0	0	1	1	105.25374	155.62384	1	0.21	-0.118	-3.354	-3.358	1111.0
-6944.445	-500.0	1	2	500.0	400.0	0	1	1	105.25374	155.62384	1	0.21	-0.135	-3.602	-3.612	1111.0
-6944.445	-500.0	1	2	500.0	400.0	0	1	1	105.25374	155.62384	1	0.21	-0.151	-3.649	-3.612	1111.0
-6944.445	-500.0	1	2	500.0	400.0	0	1	1	105.25374	155.62384	1	0.21	-0.169	-4.056	-4.068	1111.0
-6944.445	-500.0	1	2	500.0	400.0	0	1	1	105.25374	155.62384	1	0.21	-0.189	-4.444	-4.461	1111.0
-6944.445	-500.0	1	2	500.0	400.0	0	1	1	105.25374	155.62384	1	0.209	-0.207	-4.434	-4.461	1111.0
-6944.445	-500.0	1	2	500.0	400.0	0	1	1	105.25374	155.62384	1	0.209	-0.225	-4.628	-4.637	1111.0
-6944.445	-500.0	1	2	500.0	400.0	0	1	1	105.25374	155.62384	1	0.209	-0.242	-4.841	-4.953	1111.0
-6944.445	-500.0	1	2	500.0	400.0	0	1	1	105.25374	155.62384	1	0.209	-0.258	-4.896	-4.953	1111.0
-6944.445	-500.0	1	2	500.0	400.0	0	1	1	105.25374	155.62384	1	0.209	-0.274	-5.123	-5.094	1111.0
-6944.445	-500.0	1	2	500.0	400.0	0	1	1	105.25374	155.62384	1	0.209	-0.288	-5.089	-5.094	1111.0
-6944.445	-500.0	1	2	500.0	400.0	0	1	1	105.25374	155.62384	1	0.209	-0.303	-5.375	-5.348	1111.0
-6944.445	-500.0	1	2	500.0	400.0	0	1	1	105.25374	155.62384	1	0.209	-0.318	-5.583	-5.567	1111.0
-6944.445	-500.0	1	2	500.0	400.0	0	1	1	105.25374	155.62384	1	0.209	-0.331	-5.495	-5.567	1111.0
-6944.445	-500.0	1	2	500.0	400.0	0	1	1	105.25374	155.62384	1	0.209	-0.344	-5.443	-5.665	1111.0
-6944.445	-500.0	1	2	500.0	400.0	0	1	1	105.25374	155.62384	1	0.209	-0.357	-5.827	-5.84	1111.0
-6944.445	-500.0	1	2	500.0	400.0	0	1	1	105.25374	155.62384	1	0.209	-0.37	-5.801	-5.84	1111.0
-6944.445	-500.0	1	2	500.0	400.0	0	1	1	105.25374	155.62384	1	0.209	-0.382	-5.916	-5.919	1111.0
-6944.445	-500.0	1	2	500.0	400.0	0	1	1	105.25374	155.62384	1	0.208	-0.392	-5.968	-5.919	1111.0
-6944.445	-500.0	1	2	500.0	400.0	0	1	1	105.25374	155.62384	1	0.208	-0.404	-6.052	-6.06	1111.0
-6944.445	-500.0	1	2	500.0	400.0	0	1	1	105.25374	155.62384	1	0.208	-0.414	-6.153	-6.123	1111.0
-6944.445	-500.0	1	2	500.0	400.0	0	1	1	105.25374	155.62384	1	0.208	-0.424	-6.137	-6.123	1111.0
-6944.445	-500.0	1	2	500.0	400.0	0	1	1	105.25374	155.62384	1	0.208	-0.433	-6.246	-6.236	1111.0
-6944.445	-500.0	1	2	500.0	400.0	0	1	1	105.25374	155.62384	1	0.208	-0.443	-6.325	-6.287	1111.0
-6944.445	-500.0	1	2	500.0	400.0	0	1	1	105.25374	155.62384	1	0.208	-0.451	-6.336	-6.287	1111.0
-6944.445	-500.0	1	2	500.0	400.0	0	1	1	105.25374	155.62384	1	0.208	-0.459	-6.374	-6.378	1111.0
-6944.445	-500.0	1	2	500.0	400.0	0	1	1	105.25374	155.62384	1	0.208	-0.465	-6.314	-6.378	1111.0
-6944.445	-500.0	1	2	500.0	400.0	0	1	1	105.25374	155.62384	1	0.208	-0.471	-6.44	-6.418	1111.0
-6944.445	-500.0	1	2	500.0	400.0	0	1	1	105.25374	155.62384	1	0.207	-0.477	-6.507	-6.491	1111.0
-6944.445	-500.0	1	2	500.0	400.0	0	1	1	105.25374	155.62384	1	0.207	-0.484	-6.521	-6.491	1111.0
-6944.445	-500.0	1	2	500.0	400.0	0	1	1	105.25374	155.62384	1	0.207	-0.489	-6.533	-6.524	1111.0
-6944.445	-500.0	1	2	500.0	400.0	0	1	1	105.25374	155.62384	1	0.207	-0.494	-6.432	-6.582	1111.0
-6944.445	-500.0	1	2	500.0	400.0	0	1	1	105.25374	155.62384	1	0.207	-0.5	-6.554	-6.582	1111.0
-6944.445	-500.0	1	2	500.0	400.0	0	1	1	105.25374	155.62384	1	0.207	-0.505	-6.617	-6.608	1111.0
-6944.445	-500.0	1	2	500.0	400.0	0	1	1	105.25374	155.62384	1	0.207	-0.509	-6.644	-6.608	1111.0
-6944.445	-500.0	1	2	500.0	400.0	0	1	1	105.25374	155.62384	1	0.206	-0.513	-6.628	-6.655	1111.0
-6944.445	-500.0	1	2	500.0	400.0	0	1	1	105.25374	155.62384	1	0.206	-0.518	-6.676	-6.676	1111.0
-6944.445	-500.0	1	2	500.0	400.0	0	1	1	105.25374	155.62384	1	0.206	-0.522	-6.678	-6.676	1111.0
-6944.445	-500.0	1	2	500.0	400.0	0	1	1	105.25374	155.62384	1	0.206	-0.524	-6.735	-6.714	1111.0
-6944.445	-500.0	1	2	500.0	400.0	0	1	1	105.25374	155.62384	1	0.206	-0.526	-6.744	-6.746	1111.0
-6944.445	-500.0	1	2	500.0	400.0	0	1	1	105.25374	155.62384	1	0.206	-0.528	-6.695	-6.746	1111.0
-6944.445	-500.0	1	2	500.0	400.0	0	1	1	105.25374	155.62384	1	0.206	-0.53	-6.737	-6.761	1111.0
-6944.445	-500.0	1	2	500.0	400.0	0	1	1	105.25374	155.62384	1	0.206	-0.532	-6.755	-6.761	1111.0
-6944.445	-500.0	1	2	500.0	400.0	0	1	1	105.25374	155.62384	1	0.206	-0.537	-7.087	-6.787	1111.0
-6944.445	-500.0	1	2	500.0	400.0	0	1	1	105.25374	155.62384	1	0.205	-0.541	-6.825	-6.799	1111.0
-6944.445	-500.0	1	2	500.0	400.0	0	1	1	105.25374	155.62384	1	0.205	-0.543	-6.785	-6.799	1111.0
-6944.445	-500.0	1	2	500.0	400.0	0	1	1	105.25374	155.62384	1	0.205	-0.545	-6.835	-6.82	1111.0
-6944.445	-500.0	1	2	500.0	400.0	0	1	1	105.25374	155.62384	1	0.205	-0.546	-6.602	-6.82	1111.0
-6944.445	-500.0	1	2	500.0	400.0	0	1	1	105.25374	155.62384	1	0.205	-0.549	-7.017	-6.829	1111.0
-6944.445	-500.0	1	2	500.0	400.0	0	1	1	105.25374	155.62384	1	0.205	-0.551	-6.873	-6.846	1111.0
-6944.445	-500.0	1	2	500.0	400.0	0	1	1	105.25374	155.62384	1	0.205	-0.553	-6.82	-6.846	1111.0
-6944.445	-500.0	1	2	500.0	400.0	0	1	1	105.25374	155.62384	1	0.205	-0.554	-6.91	-6.853	1111.0
-6944.445	-500.0	1	2	500.0	400.0	0	1	1	105.25374	155.62384	1	0.204	-0.556	-6.962	-6.867	1111.0
-6944.445	-500.0	1	2	500.0	400.0	0	1	1	105.25374	155.62384	1	0.204	-0.558	-6.892	-6.867	1111.0
-6944.445	-500.0	1	2	500.0	400.0	0	1	1	105.25374	155.62384	1	0.204	-0.56	-6.875	-6.873	1111.0
-6944.445	-500.0	1	2	500.0	400.0	0	1	1	105.25374	155.62384	1	0.204	-0.561	-6.886	-6.884	1111.0
-6944.445	-500.0	1	2	500.0	400.0	1	1	1	105.25374	155.62384	1	0.204	-0.561	-6.817	-6.884	1111.0
-6944.445	-500.0	1	2	500.0	400.0	1	1	1	105.25374	155.62384	1	0.204	-0.561	-6.873	-6.893	1111.0
-6944.445	-500.0	1	2	500.0	400.0	1	1	1	105.25374	155.62384	1	0.204	-0.561	-6.891	-6.893	1111.0
-6944.445	-500.0	1	2	500.0	400.0	1	1	1	105.25374	155.62384	1	0.203	-0.561	-6.89	-6.897	1111.0
-6944.445	-500.0	1	2	500.0	400.0	1	1	1	105.25374	155.62384	1	0.203	-0.561	-6.911	-6.905	1111.0
-6944.445	-500.0	1	2	500.0	400.0	1	1	1	105.25374	155.62384	1	0.203	-0.561	-6.878	-6.905	1111.0
-6944.445	-500.0	1	2	500.0	400.0	1	1	1	105.25374	155.62384	1	0.203	-0.561	-6.878	-6.908	1111.0
-6944.445	-500.0	1	2	500.0	400.0	1	1	1	105.25374	155.62384	1	0.203	-0.561	-6.781	-6.914	1111.0
-6944.445	-500.0	1	2	500.0	400.0	1	1	1	105.25374	155.62384	1	0.202	-0.561	-6.967	-6.914	1111.0
-6944.445	-500.0	1	2	500.0	400.0	1	1	1	105.25374	155.62384	1	0.202	-0.561	-6.956	-6.917	1111.0
-6944.445	-500.0	1	2	500.0	400.0	1	1	1	105.25374	155.62384	1	0.202	-0.562	-6.915	-6.917	1111.0
-6944.445	-500.0	1	2	500.0	400.0	1	1	1	105.25374	155.62384	1	0.202	-0.562	-6.919	-6.922	1111.0
-6944.445	-500.0	1	2	500.0	400.0	1	1	1	105.25374	155.62384	1	0.202	-0.562	-6.891	-6.924	1111.0
-6944.445	-500.0	1	2	500.0	400.0	1	1	1	105.25374	155.62384	1	0.201	-0.562	-6.912	-6.924	1111.0
-6944.445	-500.0	1	2	500.0	400.0	1	1	1	105.25374	155.62384	1	0.201	-0.562	-6.979	-6.928	1111.0
-6944.445	-500.0	1	2	500.0	400.0	1	1	1	105.25374	155.62384	1	0.201	-0.562	-6.991	-6.929	1111.0
-6944.445	-500.0	1	2	500.0	400.0	1	1	1	105.25374	155.62384	1	0.201	-0.562	-6.887	-6.929	1111.0
-6944.445	-500.0	1	2	500.0	400.0	1	1	1	105.25374	155.62384	1	0.2	-0.562	-6.922	-6.933	1111.0
-6944.445	-500.0	1	2	500.0	400.0	1	1	1	105.25374	155.62384	1	0.2	-0.562	-6.965	-6.933	1111.0
-6944.445	-500.0	1	2	500.0	400.0	1	1	1	105.25374	155.62384	1	0.2	-0.562	-6.979	-6.935	1111.0
-6944.445	-500.0	1	2	500.0	400.0	1	1	1	105.25374	155.62384	1	0.2	-0.562	-6.958	-6.936	1111.0
-6944.445	-500.0	1	2	500.0	400.0	1	1	1	105.25374	155.62384	1	0.199	-0.562	-6.971	-6.936	1111.0
-6944.445	-500.0	1	2	500.0	400.0	1	1	1	105.25374	155.62384	1	0.199	-0.562	-6.979	-6.94	1111.0
-6944.445	-500.0	1	2	500.0	400.0	1	1	1	105.25374	155.62384	1	0.199	-0.562	-6.943	-6.941	1111.0
-6944.445	-500.0	1	2	500.0	400.0	1	1	1	105.25374	155.62384	1	0.199	-0.563	-6.969	-6.941	1111.0
-6944.445	-500.0	1	2	500.0	400.0	1	1	1	105.25374	155.62384	1	0.198	-0.563	-6.949	-6.942	1111.0
-6944.445	-500.0	1	2	500.0	400.0	1	1	1	105.25374	155.62384	1	0.198	-0.563	-6.943	-6.942	1111.0
-6944.445	-500.0	1	2	500.0	400.0	1	1	1	105.25374	155.62384	1	0.198	-0.563	-6.872	-6.943	1111.0
-6944.445	-500.0	1	2	500.0	400.0	1	1	1	105.25374	155.62384	1	0.198	-0.563	-6.958	-6.944	1111.0
-6944.445	-500.0	1	2	500.0	400.0	1	1	1	105.25374	155.62384	1	0.198	-0.563	-6.931	-6.944	1111.0
-6944.445	-500.0	1	2	500.0	400.0	1	1	1	105.25374	155.62384	1	0.197	-0.563	-6.951	-6.945	1111.0
-6944.445	-500.0	1	2	500.0	400.0	1	1	1	105.25374	155.62384	1	0.197	-0.563	-6.987	-6.945	1111.0
-6944.445	-500.0	1	2	500.0	400.0	1	1	1	105.25374	155.62384	1	0.197	-0.563	-6.989	-6.945	1111.0
-6944.445	-500.0	1	2	500.0	400.0	1	1	1	105.25374	155.62384	1	0.197	-0.562	-6.923	-6.946	1111.0
-6944.445	-500.0	1	2	500.0	400.0	1	1	1	105.25374	155.62384	1	0.196	-0.562	-6.953	-6.946	1111.0
-6944.445	-500.0	1	2	500.0	400.0	1	1	1	105.25374	155.62384	1	0.196	-0.562	-6.945	-6.947	1111.0
-6944.445	-500.0	1	2	500.0	400.0	1	1	1	105.25374	155.62384	1	0.196	-0.562	-6.852	-6.947	1111.0
-6944.445	-500.0	1	2	500.0	400.0	1	1	1	105.25374	155.62384	1	0.196	-0.562	-6.978	-6.947	1111.0
-6944.445	-500.0	1	2	500.0	400.0	1	1	1	105.25374	155.62384	1	0.195	-0.562	-6.952	-6.948	1111.0
-6944.445	-500.0	1	2	500.0	400.0	1	1	1	105.25374	155.62384	1	0.195	-0.562	-6.902	-6.948	1111.0
-6944.445	-500.0	1	2	500.0	400.0	1	1	1	105.25374	155.62384	1	0.195	-0.562	-6.95	-6.948	1111.0
-6944.445	-500.0	1	2	500.0	400.0	1	1	1	105.25374	155.62384	1	0.195	-0.563	-7.125	-6.949	1111.0
-6944.445	-500.0	1	2	500.0	400.0	1	1	1	105.25374	155.62384	1	0.194	-0.563	-6.938	-6.949	1111.0
-6944.445	-500.0	1	2	500.0	400.0	1	1	1	105.25374	155.62384	1	0.194	-0.563	-6.923	-6.949	1111.0
-6944.445	-500.0	1	2	500.0	400.0	1	1	1	105.25374	155.62384	1	0.194	-0.564	-6.925	-6.95	1111.0
-6944.445	-500.0	1	2	500.0	400.0	1	1	1	105.25374	155.62384	1	0.193	-0.564	-6.935	-6.95	1111.0
-6944.445	-500.0	1	2	500.0	400.0	1	1	1	105.25374	155.62384	1	0.193	-0.564	-6.978	-6.95	1111.0
-6944.445	-500.0	1	2	500.0	400.0	1	1	1	105.25374	155.62384	1	0.193	-0.565	-7.011	-6.95	1111.0
-6944.445	-500.0	1	2	500.0	400.0	1	1	1	105.25374	155.62384	1	0.193	-0.566	-7.01	-6.95	1111.0
-6944.445	-500.0	1	2	500.0	400.0	1	1	1	105.25374	155.62384	1	0.193	-0.566	-6.869	-6.95	1111.0
-6944.445	-500.0	1	2	500.0	400.0	1	1	1	105.25374	155.62384	1	0.192	-0.566	-6.877	-6.95	1111.0
-6944.445	-500.0	1	2	500.0	400.0	1	1	1	105.25374	155.62384	1	0.192	-0.566	-6.939	-6.951	1111.0
-6944.445	-500.0	1	2	500.0	400.0	1	1	1	105.25374	155.62384	1	0.192	-0.566	-6.937	-6.951	1111.0
-6944.445	-500.0	1	2	500.0	400.0	1	1	1	105.25374	155.62384	1	0.192	-0.566	-6.952	-6.951	1111.0
-6944.445	-500.0	1	2	500.0	400.0	1	1	1	105.25374	155.62384	1	0.192	-0.567	-7.152	-6.951	1111.0
-6944.445	-500.0	1	2	500.0	400.0	1	1	1	105.25374	155.62384	1	0.192	-0.567	-6.937	-6.951	1111.0
-6944.445	-500.0	1	2	500.0	400.0	1	1	1	105.25374	155.62384	1	0.191	-0.567	-6.969	-6.951	1111.0
-6944.445	-500.0	1	2	500.0	400.0	1	1	1	105.25374	155.62384	1	0.191	-0.567	-6.943	-6.951	1111.0
-6944.445	-500.0	1	2	500.0	400.0	1	1	1	105.25374	155.62384	1	0.191	-0.567	-6.925	-6.951	1111.0
-6944.445	-500.0	1	2	500.0	400.0	1	1	1	105.25374	155.62384	1	0.191	-0.567	-6.963	-6.951	1111.0
-6944.445	-500.0	1	2	500.0	400.0	1	1	1	105.25374	155.62384	1	0.191	-0.567	-6.894	-6.951	1111.0
-6944.445	-500.0	1	2	500.0	400.0	1	1	1	105.25374	155.62384	1	0.191	-0.568	-7.076	-6.951	1111.0
-6944.445	-500.0	1	2	500.0	400.0	1	1	1	105.25374	155.62384	1	0.191	-0.568	-6.928	-6.952	1111.0
-6944.445	-500.0	1	2	500.0	400.0	1	1	1	105.25374	155.62384	1	0.191	-0.568	-6.976	-6.952	1111.0
-6944.445	-500.0	1	2	500.0	400.0	1	1	1	105.25374	155.62384	1	0.19	-0.568	-6.94	-6.952	1111.0
-6944.445	-500.0	1	2	500.0	400.0	1	1	1	105.25374	155.62384	1	0.19	-0.568	-6.963	-6.952	1111.0
-6944.445	-500.0	1	2	500.0	400.0	1	1	1	105.25374	155.62384	1	0.19	-0.568	-6.881	-6.952	1111.0
-6944.445	-500.0	1	2	500.0	400.0	1	1	1	105.25374	155.62384	1	0.19	-0.568	-6.941	-6.952	1111.0
-6944.445	-500.0	1	2	500.0	400.0	1	1	1	105.25374	155.62384	1	0.19	-0.568	-6.945	-6.952	1111.0
-6944.445	-500.0	1	2	500.0	400.0	1	1	1	105.25374	155.62384	1	0.189	-0.568	-6.935	-6.952	1111.0
-6944.445	-500.0	1	2	500.0	400.0	1	1	1	105.25374	155.62384	1	0.189	-0.568	-6.971	-6.952	1111.0
-6944.445	-500.0	1	2	500.0	400.0	1	1	1	105.25374	155.62384	1	0.189	-0.568	-6.993	-6.952	1111.0
-6944.445	-500.0	1	2	500.0	400.0	1	1	1	105.25374	155.62384	1	0.189	-0.568	-6.998	-6.952	1111.0
-6944.445	-500.0	1	2	500.0	400.0	1	1	1	105.25374	155.62384	1	0.189	-0.568	-6.966	-6.952	1111.0
-6944.445	-500.0	1	2	500.0	400.0	1	1	1	105.25374	155.62384	1	0.188	-0.568	-6.942	-6.952	1111.0
-6944.445	-500.0	1	2	500.0	400.0	1	1	1	105.25374	155.62384	1	0.188	-0.568	-6.97	-6.952	1111.0
-6944.445	-500.0	1	2	500.0	400.0	1	1	1	105.25374	155.62384	1	0.188	-0.569	-6.923	-6.952	1111.0
-6944.445	-500.0	1	2	500.0	400.0	1	1	1	105.25374	155.62384	1	0.188	-0.569	-6.99	-6.952	1111.0
-6944.445	-500.0	1	2	500.0	400.0	1	1	1	105.25374	155.62384	1	0.188	-0.57	-7.073	-6.952	1111.0
-6944.445	-500.0	1	2	500.0	400.0	1	1	1	105.25374	155.62384	1	0.188	-0.57	-6.924	-6.952	1111.0
-6944.445	-500.0	1	2	500.0	400.0	1	1	1	105.25374	155.62384	1	0.188	-0.57	-6.955	-6.952	1111.0
-6944.445	-500.0	1	2	500.0	400.0	1	1	1	105.25374	155.62384	1	0.187	-0.57	-6.907	-6.952	1111.0
-6944.445	-500.0	1	2	500.0	400.0	1	1	1	105.25374	155.62384	1	0.187	-0.572	-7.026	-6.952	1111.0
-6944.445	-500.0	1	2	500.0	400.0	1	1	1	105.25374	155.62384	1	0.187	-0.572	-6.938	-6.952	1111.0
-6944.445	-500.0	1	2	500.0	400.0	1	1	1	105.25374	155.62384	1	0.187	-0.573	-7.163	-6.952	1111.0
-6944.445	-500.0	1	2	500.0	400.0	1	1	1	105.25374	155.62384	1	0.187	-0.573	-6.965	-6.952	1111.0
-6944.445	-500.0	1	2	500.0	400.0	1	1	1	105.25374	155.62384	1	0.187	-0.573	-6.85	-6.952	1111.0
-6944.445	-500.0	1	2	500.0	400.0	1	1	1	105.25374	155.62384	1	0.187	-0.573	-6.939	-6.952	1111.0
-6944.445	-500.0	1	2	500.0	400.0	1	1	1	105.25374	155.62384	1	0.187	-0.573	-6.977	-6.952	1111.0
-6944.445	-500.0	1	2	500.0	400.0	1	1	1	105.25374	155.62384	1	0.187	-0.574	-6.971	-6.952	1111.0
-6944.445	-500.0	1	2	500.0	400.0	1	1	1	105.25374	155.62384	1	0.187	-0.574	-6.983	-6.952	1111.0
-6944.445	-500.0	1	2	500.0	400.0	1	1	1	105.25374	155.62384	1	0.187	-0.575	-6.989	-6.952	1111.0
-6944.445	-500.0	1	2	500.0	400.0	1	1	1	105.25374	155.62384	1	0.187	-0.574	-6.869	-6.952	1111.0
-6944.445	-500.0	1	2	500.0	400.0	1	1	1	105.25374	155.62384	1	0.187	-0.575	-7.031	-6.952	1111.0
-6944.445	-500.0	1	2	500.0	400.0	1	1	1	105.25374	155.62384	1	0.187	-0.575	-6.987	-6.952	1111.0
-6944.445	-500.0	1	2	500.0	400.0	1	1	1	105.25374	155.62384	1	0.186	-0.576	-6.969	-6.952	1111.0
-6944.445	-500.0	1	2	500.0	400.0	1	1	1	105.25374	155.62384	1	0.186	-0.576	-6.957	-6.952	1111.0
-6944.445	-500.0	1	2	500.0	400.0	1	1	1	105.25374	155.62384	1	0.186	-0.576	-6.863	-6.952	1111.0
-6944.445	-500.0	1	2	500.0	400.0	1	1	1	105.25374	155.62384	1	0.186	-0.576	-6.937	-6.952	1111.0
-6944.445	-500.0	1	2	500.0	400.0	1	1	1	105.25374	155.62384	1	0.186	-0.577	-6.925	-6.952	1111.0
-6944.445	-500.0	1	2	500.0	400.0	1	1	1	105.25374	155.62384	1	0.186	-0.577	-6.956	-6.952	1111.0
-6944.445	-500.0	1	2	500.0	400.0	1	1	1	105.25374	155.62384	1	0.186	-0.577	-6.978	-6.952	1111.0
-6944.445	-500.0	1	2	500.0	400.0	1	1	1	105.25374	155.62384	1	0.186	-0.577	-6.931	-6.952	1111.0
-6944.445	-500.0	1	2	500.0	400.0	1	1	1	105.25374	155.62384	1	0.186	-0.578	-6.956	-6.952	1111.0
-6944.445	-500.0	1	2	500.0	400.0	1	1	1	105.25374	155.62384	1	0.186	-0.578	-6.961	-6.952	1111.0
-6944.445	-500.0	1	2	500.0	400.0	1	1	1	105.25374	155.62384	1	0.186	-0.578	-6.924	-6.952	1111.0
-6944.445	-500.0	1	2	500.0	400.0	1	1	1	105.25374	155.62384	1	0.186	-0.578	-6.982	-6.952	1111.0
-6944.445	-500.0	1	2	500.0	400.0	1	1	1	105.25374	155.62384	1	0.186	-0.579	-7.129	-6.952	1111.0
-6944.445	-500.0	1	2	500.0	400.0	1	1	1	105.25374	155.62384	1	0.186	-0.579	-6.908	-6.952	1111.0
-6944.445	-500.0	1	2	500.0	400.0	1	1	1	105.25374	155.62384	1	0.186	-0.579	-6.935	-6.952	1111.0
-6944.445	-500.0	1	2	500.0	400.0	1	1	1	105.25374	155.62384	1	0.186	-0.579	-6.955	-6.952	1111.0
-6944.445	-500.0	1	2	500.0	400.0	1	1	1	105.25374	155.62384	1	0.185	-0.579	-6.778	-6.952	1111.0
-6944.445	-500.0	1	2	500.0	400.0	1	1	1	105.25374	155.62384	1	0.185	-0.579	-6.984	-6.952	1111.0
-6944.445	-500.0	1	2	500.0	400.0	1	1	1	105.25374	155.62384	1	0.185	-0.58	-7.03	-6.952	1111.0
-6944.445	-500.0	1	2	500.0	400.0	1	1	1	105.25374	155.62384	1	0.185	-0.58	-6.993	-6.952	1111.0
-6944.445	-500.0	1	2	500.0	400.0	1	1	1	105.25374	155.62384	1	0.185	-0.58	-6.935	-6.952	1111.0
-6944.445	-500.0	1	2	500.0	400.0	1	1	1	105.25374	155.62384	1	0.185	-0.58	-6.951	-6.952	1111.0
-6944.445	-500.0	1	2	500.0	400.0	1	1	1	105.25374	155.62384	1	0.185	-0.58	-6.918	-6.952	1111.0
-6944.445	-500.0	1	2	500.0	400.0	1	1	1	105.25374	155.62384	1	0.185	-0.58	-6.989	-6.952	1111.0
-6944.445	-500.0	1	2	500.0	400.0	1	1	1	105.25374	155.62384	1	0.185	-0.581	-7.117	-6.952	1111.0
-6944.445	-500.0	1	2	500.0	400.0	1	1	1	105.25374	155.62384	1	0.185	-0.58	-7.03	-6.952	1111.0
-6944.445	-500.0	1	2	500.0	400.0	1	1	1	105.25374	155.62384	1	0.184	-0.58	-6.903	-6.952	1111.0
-6944.445	-500.0	1	2	500.0	400.0	1	1	1	105.25374	155.62384	1	0.184	-0.58	-6.942	-6.952	1111.0
-6944.445	-500.0	1	2	500.0	400.0	1	1	1	105.25374	155.62384	1	0.184	-0.58	-6.972	-6.952	1111.0
-6944.445	-500.0	1	2	500.0	400.0	1	1	1	105.25374	155.62384	1	0.184	-0.58	-6.924	-6.952	1111.0
-6944.445	-500.0	1	2	500.0	400.0	1	1	1	105.25374	155.62384	1	0.184	-0.58	-6.975	-6.952	1111.0
-6944.445	-500.0	1	2	500.0	400.0	1	1	1	105.25374	155.62384	1	0.184	-0.58	-6.94	-6.952	1111.0
-6944.445	-500.0	1	2	500.0	400.0	1	1	1	105.25374	155.62384	1	0.184	-0.58	-6.942	-6.952	1111.0
-6944.445	-500.0	1	2	500.0	400.0	1	1	1	105.25374	155.62384	1	0.184	-0.58	-6.925	-6.952	1111.0
-6944.445	-500.0	1	2	500.0	400.0	1	1	1	105.25374	155.62384	1	0.184	-0.58	-6.912	-6.952	1111.0
-6944.445	-500.0	1	2	500.0	400.0	1	1	1	105.25374	155.62384	1	0.184	-0.58	-6.945	-6.952	1111.0
-6944.445	-500.0	1	2	500.0	400.0	1	1	1	105.25374	155.62384	1	0.184	-0.58	-6.912	-6.952	1111.0
-6944.445	-500.0	1	2	500.0	400.0	1	1	1	105.25374	155.62384	1	0.184	-0.58	-6.977	-6.952	1111.0
-6944.445	-500.0	1	2	500.0	400.0	1	1	1	105.25374	155.62384	1	0.184	-0.58	-6.93	-6.952	1111.0
-6944.445	-500.0	1	2	500.0	400.0	1	1	1	105.25374	155.62384	1	0.184	-0.58	-6.944	-6.952	1111.0
-6944.445	-500.0	1	2	500.0	400.0	1	1	1	105.25374	155.62384	1	0.184	-0.581	-7.036	-6.952	1111.0
-6944.445	-500.0	1	2	500.0	400.0	1	1	1	105.25374	155.62384	1	0.184	-0.58	-6.917	-6.952	1111.0
-6944.445	-500.0	1	2	500.0	400.0	1	1	1	105.25374	155.62384	1	0.184	-0.581	-7.023	-6.952	1111.0
-6944.445	-500.0	1	2	500.0	400.0	1	1	1	105.25374	155.62384	1	0.184	-0.581	-7.155	-6.952	1111.0
-6944.445	-500.0	1	2	500.0	400.0	1	1	1	105.25374	155.62384	1	0.184	-0.58	-6.953	-6.952	1111.0
-6944.445	-500.0	1	2	500.0	400.0	1	1	1	105.25374	155.62384	1	0.184	-0.58	-6.949	-6.952	1111.0
-6944.445	-500.0	1	2	500.0	400.0	1	1	1	105.25374	155.62384	1	0.183	-0.581	-7.012	-6.952	1111.0
-6944.445	-500.0	1	2	500.0	400.0	1	1	1	105.25374	155.62384	1	0.183	-0.58	-6.893	-6.952	1111.0
-6944.445	-500.0	1	2	500.0	400.0	1	1	1	105.25374	155.62384	1	0.183	-0.58	-6.937	-6.952	1111.0
-6944.445	-500.0	1	2	500.0	400.0	1	1	1	105.25374	155.62384	1	0.183	-0.58	-6.931	-6.952	1111.0
-6944.445	-500.0	1	2	500.0	400.0	1	1	1	105.25374	155.62384	1	0.183	-0.581	-7.082	-6.952	1111.0
-6944.445	-500.0	1	2	500.0	400.0	1	1	1	105.25374	155.62384	1	0.183	-0.58	-6.997	-6.952	1111.0
-6944.445	-500.0	1	2	500.0	400.0	1	1	1	105.25374	155.62384	1	0.183	-0.58	-6.974	-6.952	1111.0
-6944.445	-500.0	1	2	500.0	400.0	1	1	1	105.25374	155.62384	1	0.183	-0.58	-6.991	-6.952	1111.0
-6944.445	-500.0	1	2	500.0	400.0	1	1	1	105.25374	155.62384	1	0.183	-0.58	-6.998	-6.952	1111.0
-6944.445	-500.0	1	2	500.0	400.0	1	1	1	105.25374	155.62384	1	0.182	-0.58	-6.971	-6.952	1111.0
-6944.445	-500.0	1	2	500.0	400.0	1	1	1	105.25374	155.62384	1	0.182	-0.58	-6.97	-6.952	1111.0
-6944.445	-500.0	1	2	500.0	400.0	1	1	1	105.25374	155.62384	1	0.182	-0.58	-6.941	-6.952	1111.0
-6944.445	-500.0	1	2	500.0	400.0	1	1	1	105.25374	155.62384	1	0.182	-0.579	-7.001	-6.952	1111.0
-6944.445	-500.0	1	2	500.0	400.0	1	1	1	105.25374	155.62384	1	0.182	-0.579	-6.907	-6.952	1111.0
-6944.445	-500.0	1	2	500.0	400.0	1	1	1	105.25374	155.62384	1	0.182	-0.579	-6.971	-6.952	1111.0
-6944.445	-500.0	1	2	500.0	400.0	1	1	1	105.25374	155.62384	1	0.181	-0.579	-6.998	-6.952	1111.0
-6944.445	-500.0	1	2	500.0	400.0	1	1	1	105.25374	155.62384	1	0.181	-0.579	-6.987	-6.952	1111.0
-6944.445	-500.0	1	2	500.0	400.0	1	1	1	105.25374	155.62384	1	0.181	-0.579	-6.905	-6.952	1111.0
-6944.445	-500.0	1	2	500.0	400.0	1	1	1	105.25374	155.62384	1	0.181	-0.579	-6.94	-6.952	1111.0
-6944.445	-500.0	1	2	500.0	400.0	1	1	1	105.25374	155.62384	1	0.181	-0.58	-6.944	-6.952	1111.0
-6944.445	-500.0	1	2	500.0	400.0	1	1	1	105.25374	155.62384	1	0.181	-0.58	-6.909	-6.952	1111.0
-6944.445	-500.0	1	2	500.0	400.0	1	1	1	105.25374	155.62384	1	0.18	-0.58	-6.939	-6.952	1111.0
-6944.445	-500.0	1	2	500.0	400.0	1	1	1	105.25374	155.62384	1	0.18	-0.58	-6.954	-6.952	1111.0
-6944.445	-500.0	1	2	500.0	400.0	1	1	1	105.25374	155.62384	1	0.18	-0.58	-6.994	-6.952	1111.0
0.0	0.0	1	2	500.0	400.0	1	1	1	105.25374	155.62384	0	0.18	-0.581	-7.062	-6.952	1111.0
0.0	0.0	1	2	500.0	400.0	1	1	1	105.25374	155.62384	0	0.18	-0.58	-7.001	-6.952	1111.0
0.0	0.0	1	2	500.0	400.0	1	1	1	105.25374	155.62384	0	0.179	-0.581	-7.056	-6.952	1111.0
0.0	0.0	1	2	500.0	400.0	1	1	1	105.25374	155.62384	0	0.179	-0.58	-6.97	-6.952	1111.0
0.0	0.0	1	2	500.0	400.0	1	1	1	105.25374	155.62384	0	0.179	-0.576	-6.462	-6.461	1111.0
0.0	0.0	1	2	500.0	400.0	1	1	1	105.25374	155.62384	0	0.179	-0.572	-6.471	-6.461	1111.0
0.0	0.0	1	2	500.0	400.0	1	1	1	105.25374	155.62384	0	0.179	-0.563	-5.599	-5.58	1111.0
0.0	0.0	1	2	500.0	400.0	1	1	1	105.25374	155.62384	0	0.179	-0.55	-5.179	-5.185	1111.0
0.0	0.0	1	2	500.0	400.0	1	1	1	105.25374	155.62384	0	0.179	-0.538	-5.19	-5.185	1111.0
0.0	0.0	1	2	500.0	400.0	1	1	1	105.25374	155.62384	0	0.179	-0.522	-4.458	-4.477	1111.0
0.0	0.0	1	2	500.0	400.0	1	1	1	105.25374	155.62384	0	0.179	-0.505	-4.171	-4.161	1111.0
0.0	0.0	1	2	500.0	400.0	1	1	1	105.25374	155.62384	0	0.179	-0.49	-4.112	-4.161	1111.0
0.0	0.0	1	2	500.0	400.0	1	1	1	105.25374	155.62384	0	0.179	-0.471	-3.616	-3.593	1111.0
0.0	0.0	1	2	500.0	400.0	1	1	1	105.25374	155.62384	0	0.179	-0.453	-3.624	-3.339	1111.0
0.0	0.0	1	2	500.0	400.0	1	1	1	105.25374	155.62384	0	0.179	-0.435	-3.338	-3.339	1111.0
0.0	0.0	1	2	500.0	400.0	1	1	1	105.25374	155.62384	0	0.179	-0.418	-3.129	-2.883	1111.0
0.0	0.0	1	2	500.0	400.0	1	1	1	105.25374	155.62384	0	0.179	-0.4	-2.903	-2.883	1111.0
0.0	0.0	1	2	500.0	400.0	1	1	1	105.25374	155.62384	0	0.179	-0.382	-2.439	-2.49	1111.0
0.0	0.0	1	2	500.0	400.0	1	1	1	105.25374	155.62384	0	0.179	-0.363	-2.281	-2.314	1111.0
0.0	0.0	1	2	500.0	400.0	1	1	1	105.25374	155.62384	0	0.18	-0.346	-2.29	-2.314	1111.0
0.0	0.0	1	2	500.0	400.0	1	1	1	105.25374	155.62384	0	0.18	-0.329	-1.996	-1.998	1111.0
0.0	0.0	1	2	500.0	400.0	1	1	1	105.25374	155.62384	0	0.18	-0.313	-2.008	-1.998	1111.0
0.0	0.0	1	2	500.0	400.0	1	1	1	105.25374	155.62384	0	0.18	-0.297	-1.822	-1.856	1111.0
0.0	0.0	1	2	500.0	400.0	1	1	1	105.25374	155.62384	0	0.18	-0.281	-1.596	-1.603	1111.0
0.0	0.0	1	2	500.0	400.0	1	1	1	105.25374	155.62384	0	0.18	-0.266	-1.615	-1.603	1111.0
0.0	0.0	1	2	500.0	400.0	1	1	1	105.25374	155.62384	0	0.181	-0.253	-1.472	-1.49	1111.0
0.0	0.0	1	2	500.0	400.0	1	1	1	105.25374	155.62384	0	0.181	-0.239	-1.361	-1.286	1111.0
0.0	0.0	1	2	500.0	400.0	1	1	1	105.25374	155.62384	0	0.181	-0.228	-1.481	-1.286	1111.0
0.0	0.0	1	2	500.0	400.0	1	1	1	105.25374	155.62384	0	0.181	-0.214	-1.12	-1.111	1111.0
0.0	0.0	1	2	500.0	400.0	1	1	1	105.25374	155.62384	0	0.181	-0.202	-1.144	-1.111	1111.0
0.0	0.0	1	2	500.0	400.0	1	1	1	105.25374	155.62384	0	0.181	-0.191	-1.056	-1.032	1111.0
0.0	0.0	1	2	500.0	400.0	1	1	1	105.25374	155.62384	0	0.182	-0.179	-0.851	-0.891	1111.0
0.0	0.0	1	2	500.0	400.0	1	1	1	105.25374	155.62384	0	0.182	-0.168	-0.897	-0.891	1111.0
0.0	0.0	1	2	500.0	400.0	1	1	1	105.25374	155.62384	0	0.182	-0.158	-0.813	-0.828	1111.0
0.0	0.0	1	2	500.0	400.0	1	1	1	105.25374	155.62384	0	0.182	-0.15	-0.755	-0.715	1111.0
0.0	0.0	1	2	500.0	400.0	1	1	1	105.25374	155.62384	0	0.182	-0.141	-0.753	-0.715	1111.0
0.0	0.0	1	2	500.0	400.0	1	1	1	105.25374	155.62384	0	0.182	-0.132	-0.645	-0.664	1111.0
0.0	0.0	1	2	500.0	400.0	1	1	1	105.25374	155.62384	0	0.183	-0.124	-0.514	-0.664	1111.0
0.0	0.0	1	2	500.0	400.0	1	1	1	105.25374	155.62384	0	0.183	-0.117	-0.598	-0.573	1111.0
0.0	0.0	1	2	500.0	400.0	1	1	1	105.25374	155.62384	0	0.183	-0.111	-0.527	-0.533	1111.0
0.0	0.0	1	2	500.0	400.0	1	1	1	105.25374	155.62384	0	0.183	-0.105	-0.573	-0.533	1111.0
0.0	0.0	1	2	500.0	400.0	1	1	1	105.25374	155.62384	0	0.183	-0.098	-0.485	-0.46	1111.0
0.0	0.0	1	2	500.0	400.0	1	1	1	105.25374	155.62384	0	0.183	-0.092	-0.458	-0.427	1111.0
0.0	0.0	1	2	500.0	400.0	1	1	1	105.25374	155.62384	0	0.184	-0.086	-0.365	-0.427	1111.0
0.0	0.0	1	2	500.0	400.0	1	1	1	105.25374	155.62384	0	0.184	-0.08	-0.398	-0.369	1111.0
0.0	0.0	1	2	500.0	400.0	1	1	1	105.25374	155.62384	0	0.184	-0.076	-0.379	-0.369	1111.0
0.0	0.0	1	2	500.0	400.0	1	1	1	105.25374	155.62384	0	0.184	-0.072	-0.286	-0.318	1111.0
0.0	0.0	1	2	500.0	400.0	1	1	1	105.25374	155.62384	0	0.184	-0.068	-0.306	-0.296	1111.0
0.0	0.0	1	2	500.0	400.0	1	1	1	105.25374	155.62384	0	0.184	-0.064	-0.32	-0.296	1111.0
0.0	0.0	1	2	500.0	400.0	1	1	1	105.25374	155.62384	0	0.184	-0.059	-0.26	-0.255	1111.0
0.0	0.0	1	2	500.0	400.0	1	1	1	105.25374	155.62384	0	0.185	-0.055	-0.238	-0.237	1111.0
0.0	0.0	1	2	500.0	400.0	1	1	1	105.25374	155.62384	0	0.185	-0.052	-0.255	-0.237	1111.0
0.0	0.0	1	2	500.0	400.0	1	1	1	105.25374	155.62384	0	0.185	-0.048	-0.131	-0.204	1111.0
0.0	0.0	1	2	500.0	400.0	1	1	1	105.25374	155.62384	0	0.185	-0.044	-0.173	-0.204	1111.0
0.0	0.0	1	2	500.0	400.0	1	1	1	105.25374	155.62384	0	0.185	-0.04	-0.164	-0.176	1111.0
0.0	0.0	1	2	500.0	400.0	1	1	1	105.25374	155.62384	0	0.185	-0.038	-0.166	-0.164	1111.0
0.0	0.0	1	2	500.0	400.0	1	1	1	105.25374	155.62384	0	0.185	-0.036	-0.15	-0.164	1111.0
0.0	0.0	1	2	500.0	400.0	1	1	1	105.25374	155.62384	0	0.185	-0.034	-0.128	-0.141	1111.0
0.0	0.0	1	2	500.0	400.0	1	1	1	105.25374	155.62384	0	0.185	-0.032	-0.131	-0.131	1111.0
0.0	0.0	1	2	500.0	400.0	1	1	1	105.25374	155.62384	0	0.186	-0.03	-0.172	-0.131	1111.0
0.0	0.0	1	2	500.0	400.0	1	1	1	105.25374	155.62384	0	0.186	-0.028	-0.136	-0.113	1111.0
0.0	0.0	1	2	500.0	400.0	1	1	1	105.25374	155.62384	0	0.186	-0.026	-0.149	-0.105	1111.0
0.0	0.0	1	2	500.0	400.0	1	1	1	105.25374	155.62384	0	0.186	-0.024	-0.105	-0.105	1111.0
0.0	0.0	1	2	500.0	400.0	1	1	1	105.25374	155.62384	0	0.186	-0.022	-0.103	-0.09	1111.0
0.0	0.0	1	2	500.0	400.0	1	1	1	105.25374	155.62384	0	0.186	-0.02	-0.057	-0.09	1111.0
0.0	0.0	1	2	500.0	400.0	1	1	1	105.25374	155.62384	0	0.186	-0.02	-0.097	-0.078	1111.0
0.0	0.0	1	2	500.0	400.0	1	1	1	105.25374	155.62384	0	0.186	-0.02	-0.072	-0.072	1111.0
0.0	0.0	1	2	500.0	400.0	1	1	1	105.25374	155.62384	0	0.186	-0.02	-0.072	-0.072	1111.0
0.0	0.0	1	2	500.0	400.0	1	1	1	105.25374	155.62384	0	0.186	-0.02	-0.055	-0.062	1111.0
0.0	0.0	1	2	500.0	400.0	1	1	1	105.25374	155.62384	0	0.186	-0.02	-0.05	-0.062	1111.0
0.0	0.0	1	2	500.0	400.0	1	1	1	105.25374	155.62384	0	0.187	-0.02	-0.013	-0.058	1111.0
0.0	0.0	1	2	500.0	400.0	1	1	1	105.25374	155.62384	0	0.187	-0.02	-0.098	-0.05	1111.0
0.0	0.0	1	2	500.0	400.0	1	1	1	105.25374	155.62384	0	0.187	-0.019	-0.041	-0.05	1111.0
0.0	0.0	1	2	500.0	400.0	1	1	1	105.25374	155.62384	0	0.187	-0.019	-0.109	-0.046	1111.0
0.0	0.0	1	2	500.0	400.0	1	1	1	105.25374	155.62384	0	0.187	-0.019	-0.072	-0.04	1111.0
0.0	0.0	1	2	500.0	400.0	1	1	1	105.25374	155.62384	0	0.187	-0.019	-0.203	-0.04	1111.0
0.0	0.0	1	2	500.0	400.0	1	1	1	105.25374	155.62384	0	0.187	-0.019	-0.043	-0.037	1111.0
0.0	0.0	1	2	500.0	400.0	1	1	1	105.25374	155.62384	0	0.187	-0.018	-0.001	-0.037	1111.0
0.0	0.0	1	2	500.0	400.0	1	1	1	105.25374	155.62384	0	0.187	-0.017	0.023	-0.031	1111.0
0.0	0.0	1	2	500.0	400.0	1	1	1	105.25374	155.62384	0	0.187	-0.017	-0.028	-0.029	1111.0
0.0	0.0	1	2	500.0	400.0	1	1	1	105.25374	155.62384	0	0.187	-0.016	-0.005	-0.029	1111.0
0.0	0.0	1	2	500.0	400.0	1	1	1	105.25374	155.62384	0	0.187	-0.016	-0.031	-0.025	1111.0
0.0	0.0	1	2	500.0	400.0	1	1	1	105.25374	155.62384	0	0.187	-0.014	-0.005	-0.023	1111.0
0.0	0.0	1	2	500.0	400.0	1	1	1	105.25374	155.62384	0	0.187	-0.014	-0.045	-0.023	1111.0
0.0	0.0	1	2	500.0	400.0	1	1	1	105.25374	155.62384	0	0.187	-0.014	-0.071	-0.02	1111.0
0.0	0.0	1	2	500.0	400.0	1	1	1	105.25374	155.62384	0	0.187	-0.012	-0.003	-0.02	1111.0
0.0	0.0	1	2	500.0	400.0	1	1	1	105.25374	155.62384	0	0.188	-0.012	-0.02	-0.018	1111.0
0.0	0.0	1	2	500.0	400.0	1	1	1	105.25374	155.62384	0	0.188	-0.012	-0.073	-0.016	1111.0
0.0	0.0	1	2	500.0	400.0	1	1	1	105.25374	155.62384	0	0.188	-0.012	-0.068	-0.016	1111.0
0.0	0.0	1	2	500.0	400.0	1	1	1	105.25374	155.62384	0	0.188	-0.012	-0.021	-0.014	1111.0
0.0	0.0	1	2	500.0	400.0	1	1	1	105.25374	155.62384	0	0.188	-0.01	0.006	-0.012	1111.0
0.0	0.0	1	2	500.0	400.0	1	1	1	105.25374	155.62384	0	0.188	-0.009	0.068	-0.012	1111.0
0.0	0.0	1	2	500.0	400.0	1	1	1	105.25374	155.62384	0	0.188	-0.008	-0.011	-0.011	1111.0
0.0	0.0	1	2	500.0	400.0	1	1	1	105.25374	155.62384	0	0.188	-0.007	-0.004	-0.011	1111.0
0.0	0.0	1	2	500.0	400.0	1	1	1	105.25374	155.62384	0	0.188	-0.006	-0.018	-0.009	1111.0
0.0	0.0	1	2	500.0	400.0	1	1	1	105.25374	155.62384	0	0.188	-0.006	-0.043	-0.008	1111.0
0.0	0.0	1	2	500.0	400.0	1	1	1	105.25374	155.62384	0	0.188	-0.005	-0.111	-0.008	1111.0
0.0	0.0	1	2	500.0	400.0	1	1	1	105.25374	155.62384	0	0.188	-0.004	0.011	-0.007	1111.0
0.0	0.0	1	2	500.0	400.0	1	1	1	105.25374	155.62384	0	0.189	-0.002	-0.007	-0.006	1111.0
0.0	0.0	1	2	500.0	400.0	1	1	1	105.25374	155.62384	0	0.189	-0.001	0.014	-0.006	1111.0
0.0	0.0	1	2	500.0	400.0	1	1	1	105.25374	155.62384	0	0.189	0.0	0.008	-0.006	1111.0
0.0	0.0	1	2	500.0	400.0	1	1	1	105.25374	155.62384	0	0.189	0.0	0.035	-0.006	1111.0
0.0	0.0	1	2	500.0	400.0	1	1	1	105.25374	155.62384	0	0.189	0.0	-0.011	-0.005	1111.0
0.0	0.0	1	2	500.0	400.0	1	1	1	105.25374	155.62384	0	0.189	-0.001	-0.024	-0.004	1111.0
0.0	0.0	1	2	500.0	400.0	1	1	1	105.25374	155.62384	0	0.19	0.0	0.018	-0.004	1111.0
0.0	0.0	1	2	500.0	400.0	1	1	1	105.25374	155.62384	0	0.19	-0.001	-0.035	-0.003	1111.0
0.0	0.0	1	2	500.0	400.0	1	1	1	105.25374	155.62384	0	0.19	0.0	0.007	-0.003	1111.0
0.0	0.0	1	2	500.0	400.0	1	1	1	105.25374	155.62384	0	0.191	-0.001	-0.079	-0.003	1111.0
0.0	0.0	1	2	500.0	400.0	1	1	1	105.25374	155.62384	0	0.191	-0.001	-0.018	-0.002	1111.0
0.0	0.0	1	2	500.0	400.0	1	1	1	105.25374	155.62384	0	0.192	0.0	0.059	-0.002	1111.0
0.0	0.0	1	2	500.0	400.0	1	1	1	105.25374	155.62384	0	0.192	-0.001	-0.085	-0.002	1111.0
0.0	0.0	1	2	500.0	400.0	1	1	1	105.25374	155.62384	0	0.192	0.0	0.068	-0.002	1111.0
0.0	0.0	1	2	500.0	400.0	1	1	1	105.25374	155.62384	0	0.193	0.0	0.016	-0.002	1111.0
0.0	0.0	1	2	500.0	400.0	1	1	1	105.25374	155.62384	0	0.193	-0.001	-0.039	-0.001	1111.0
0.0	0.0	1	2	500.0	400.0	1	1	1	105.25374	155.62384	0	0.194	-0.001	-0.038	-0.001	1111.0
0.0	0.0	1	2	500.0	400.0	1	1	1	105.25374	155.62384	0	0.194	-0.001	-0.02	-0.001	1111.0
0.0	0.0	1	2	500.0	400.0	1	1	1	105.25374	155.62384	0	0.195	0.0	0.01	-0.001	1111.0
0.0	0.0	1	2	500.0	400.0	1	1	1	105.25374	155.62384	0	0.195	0.0	0.024	-0.001	1111.0
0.0	0.0	1	2	500.0	400.0	1	1	1	105.25374	155.62384	0	0.196	0.0	-0.007	-0.001	1111.0
0.0	0.0	1	2	500.0	400.0	1	1	1	105.25374	155.62384	0	0.196	0.0	0.037	0.0	1111.0
0.0	0.0	1	2	500.0	400.0	1	1	1	105.25374	155.62384	0	0.197	0.0	-0.001	0.0	1111.0
0.0	0.0	1	2	500.0	400.0	1	1	1	105.25374	155.62384	0	0.198	0.0	0.0	0.0	1111.0
0.0	0.0	1	2	500.0	400.0	1	1	1	105.25374	155.62384	0	0.198	0.0	0.019	0.0	1111.0
0.0	0.0	1	2	500.0	400.0	1	1	1	105.25374	155.62384	0	0.199	0.0	-0.008	0.0	1111.0
0.0	0.0	1	2	500.0	400.0	1	1	1	105.25374	155.62384	0	0.199	-0.001	-0.022	0.0	1111.0
0.0	0.0	1	2	500.0	400.0	1	1	1	105.25374	155.62384	0	0.199	0.0	0.038	0.0	1111.0
0.0	0.0	1	2	500.0	400.0	1	1	1	105.25374	155.62384	0	0.2	0.0	0.07	0.0	1111.0
0.0	0.0	1	2	500.0	400.0	1	1	1	105.25374	155.62384	0	0.2	0.0	0.013	0.0	1111.0
0.0	0.0	1	2	500.0	400.0	1	1	1	105.25374	155.62384	0	0.201	0.0	0.002	0.0	1111.0
0.0	0.0	1	2	500.0	400.0	1	1	1	105.25374	155.62384	0	0.201	0.0	0.025	0.0	1111.0
0.0	0.0	1	2	500.0	400.0	1	1	1	105.25374	155.62384	0	0.202	0.0	0.059	0.0	1111.0
0.0	0.0	1	2	500.0	400.0	1	1	1	105.25374	155.62384	0	0.202	0.0	-0.001	0.0	1111.0
0.0	0.0	1	2	500.0	400.0	1	1	1	105.25374	155.62384	0	0.203	0.0	0.004	0.0	1111.0
0.0	0.0	1	2	500.0	400.0	1	1	1	105.25374	155.62384	0	0.203	0.0	0.027	0.0	1111.0
0.0	0.0	1	2	500.0	400.0	1	1	1	105.25374	155.62384	0	0.203	0.0	0.002	0.0	1111.0
0.0	0.0	1	2	500.0	400.0	1	1	1	105.25374	155.62384	0	0.204	0.0	0.003	0.0	1111.0
0.0	0.0	1	2	500.0	400.0	1	1	1	105.25374	155.62384	0	0.204	0.0	0.013	0.0	1111.0
0.0	0.0	1	2	500.0	400.0	1	1	1	105.25374	155.62384	0	0.204	0.0	0.104	0.0	1111.0
0.0	0.0	1	2	500.0	400.0	1	1	1	105.25374	155.62384	0	0.205	0.0	0.016	0.0	1111.0
0.0	0.0	1	2	500.0	400.0	1	1	1	105.25374	155.62384	0	0.205	0.0	0.025	0.0	1111.0
0.0	0.0	1	2	500.0	400.0	1	1	1	105.25374	155.62384	0	0.205	0.0	0.011	0.0	1111.0
0.0	0.0	1	2	500.0	400.0	1	1	1	105.25374	155.62384	0	0.205	0.0	0.008	0.0	1111.0
0.0	0.0	1	2	500.0	400.0	1	1	1	105.25374	155.62384	0	0.206	-0.001	-0.047	0.0	1111.0
0.0	0.0	1	2	500.0	400.0	1	1	1	105.25374	155.62384	0	0.206	0.0	0.019	0.0	1111.0
0.0	0.0	1	2	500.0	400.0	1	1	1	105.25374	155.62384	0	0.206	0.0	0.026	0.0	1111.0
0.0	0.0	1	2	500.0	400.0	1	1	1	105.25374	155.62384	0	0.206	-0.001	-0.025	0.0	1111.0
0.0	0.0	1	2	500.0	400.0	1	1	1	105.25374	155.62384	0	0.206	0.0	-0.01	0.0	1111.0
0.0	0.0	1	2	500.0	400.0	1	1	1	105.25374	155.62384	0	0.206	0.0	0.002	0.0	1111.0
0.0	0.0	1	2	500.0	400.0	1	1	1	105.25374	155.62384	0	0.207	0.0	-0.009	0.0	1111.0
0.0	0.0	1	2	500.0	400.0	1	1	1	105.25374	155.62384	0	0.207	0.0	0.061	0.0	1111.0
0.0	0.0	1	2	500.0	400.0	1	1	1	105.25374	155.62384	0	0.207	0.0	0.019	0.0	1111.0
0.0	0.0	1	2	500.0	400.0	1	1	1	105.25374	155.62384	0	0.207	0.0	0.02	0.0	1111.0
0.0	0.0	1	2	500.0	400.0	1	1	1	105.25374	155.62384	0	0.207	-0.001	-0.015	0.0	1111.0
0.0	0.0	1	2	500.0	400.0	1	1	1	105.25374	155.62384	0	0.207	0.0	0.025	0.0	1111.0
0.0	0.0	1	2	500.0	400.0	1	1	1	105.25374	155.62384	0	0.207	0.0	0.018	0.0	1111.0
0.0	0.0	1	2	500.0	400.0	1	1	1	105.25374	155.62384	0	0.207	0.0	-0.001	0.0	1111.0
0.0	0.0	1	2	500.0	400.0	1	1	1	105.25374	155.62384	0	0.207	0.0	0.027	0.0	1111.0
0.0	0.0	1	2	500.0	400.0	1	1	1	105.25374	155.62384	0	0.207	0.0	0.019	0.0	1111.0
0.0	0.0	1	2	500.0	400.0	1	1	1	105.25374	155.62384	0	0.207	-0.001	-0.046	0.0	1111.0
0.0	0.0	1	2	500.0	400.0	1	1	1	105.25374	155.62384	0	0.207	0.0	0.012	0.0	1111.0
0.0	0.0	1	2	500.0	400.0	1	1	1	105.25374	155.62384	0	0.208	0.0	0.005	0.0	1111.0
0.0	0.0	1	2	500.0	400.0	1	1	1	105.25374	155.62384	0	0.208	0.0	0.051	0.0	1111.0
0.0	0.0	1	2	500.0	400.0	1	1	1	105.25374	155.62384	0	0.208	0.0	0.018	0.0	1111.0
0.0	0.0	1	2	500.0	400.0	1	1	1	105.25374	155.62384	0	0.208	0.0	0.025	0.0	1111.0
0.0	0.0	1	2	500.0	400.0	1	1	1	105.25374	155.62384	0	0.208	0.0	0.012	0.0	1111.0
0.0	0.0	1	2	500.0	400.0	1	1	1	105.25374	155.62384	0	0.208	-0.001	-0.014	0.0	1111.0
0.0	0.0	1	2	500.0	400.0	1	1	1	105.25374	155.62384	0	0.208	-0.001	-0.015	0.0	1111.0
0.0	0.0	1	2	500.0	400.0	1	1	1	105.25374	155.62384	0	0.208	0.0	0.02	0.0	1111.0
0.0	0.0	1	2	500.0	400.0	1	1	1	105.25374	155.62384	0	0.208	0.0	0.013	0.0	1111.0
0.0	0.0	1	2	500.0	400.0	1	1	1	105.25374	155.62384	0	0.208	0.0	0.026	0.0	1111.0
0.0	0.0	1	2	500.0	400.0	1	1	1	105.25374	155.62384	0	0.208	0.0	-0.008	0.0	1111.0
0.0	0.0	1	2	500.0	400.0	1	1	1	105.25374	155.62384	0	0.208	-0.001	-0.034	0.0	1111.0
0.0	0.0	1	2	500.0	400.0	1	1	1	105.25374	155.62384	0	0.208	-0.001	-0.02	0.0	1111.0
0.0	0.0	1	2	500.0	400.0	1	1	1	105.25374	155.62384	0	0.209	0.0	0.023	0.0	1111.0
0.0	0.0	1	2	500.0	400.0	1	1	1	105.25374	155.62384	0	0.209	0.0	0.006	0.0	1111.0
0.0	0.0	1	2	500.0	400.0	1	1	1	105.25374	155.62384	0	0.209	-0.001	-0.03	0.0	1111.0
0.0	0.0	1	2	500.0	400.0	1	1	1	105.25374	155.62384	0	0.209	0.0	0.011	0.0	1111.0
0.0	0.0	1	2	500.0	400.0	1	1	1	105.25374	155.62384	0	0.209	0.0	0.026	0.0	1111.0
0.0	0.0	1	2	500.0	400.0	1	1	1	105.25374	155.62384	0	0.209	0.0	0.103	0.0	1111.0
0.0	0.0	1	2	500.0	400.0	1	1	1	105.25374	155.62384	0	0.209	-0.001	-0.019	0.0	1111.0
0.0	0.0	1	2	500.0	400.0	1	1	1	105.25374	155.62384	0	0.209	0.0	-0.009	0.0	1111.0
0.0	0.0	1	2	500.0	400.0	1	1	1	105.25374	155.62384	0	0.209	0.0	0.035	0.0	1111.0
0.0	0.0	1	2	500.0	400.0	1	1	1	105.25374	155.62384	0	0.209	-0.001	-0.015	0.0	1111.0
0.0	0.0	1	2	500.0	400.0	1	1	1	105.25374	155.62384	0	0.209	0.0	-0.001	0.0	1111.0
0.0	0.0	1	2	500.0	400.0	1	1	1	105.25374	155.62384	0	0.209	-0.001	-0.027	0.0	1111.0
0.0	0.0	1	2	500.0	400.0	1	1	1	105.25374	155.62384	0	0.209	0.0	0.016	0.0	1111.0
0.0	0.0	1	2	500.0	400.0	1	1	1	105.25374	155.62384	0	0.209	-0.001	-0.027	0.0	1111.0
0.0	0.0	1	2	500.0	400.0	1	1	1	105.25374	155.62384	0	0.209	-0.001	-0.02	0.0	1111.0
0.0	0.0	1	2	500.0	400.0	1	1	1	105.25374	155.62384	0	0.209	0.0	0.031	0.0	1111.0
0.0	0.0	1	2	500.0	400.0	1	1	1	105.25374	155.62384	0	0.21	-0.001	-0.158	0.0	1111.0
0.0	0.0	1	2	500.0	400.0	1	1	1	105.25374	155.62384	0	0.21	0.0	-0.003	0.0	1111.0
0.0	0.0	1	2	500.0	400.0	1	1	1	105.25374	155.62384	0	0.21	-0.001	-0.023	0.0	1111.0
0.0	0.0	1	2	500.0	400.0	1	1	1	105.25374	155.62384	0	0.21	0.0	-0.008	0.0	1111.0
0.0	0.0	1	2	500.0	400.0	1	1	1	105.25374	155.62384	0	0.21	-0.001	-0.029	0.0	1111.0
0.0	0.0	1	2	500.0	400.0	1	1	1	105.25374	155.62384	0	0.21	-0.001	-0.018	0.0	1111.0
0.0	0.0	1	2	500.0	400.0	1	1	1	105.25374	155.62384	0	0.21	0.0	0.02	0.0	1111.0
0.0	0.0	1	2	500.0	400.0	1	1	1	105.25374	155.62384	0	0.21	0.0	-0.002	0.0	1111.0
0.0	0.0	1	2	500.0	400.0	1	1	1	105.25374	155.62384	0	0.21	0.0	-0.006	0.0	1111.0
0.0	0.0	1	2	500.0	400.0	1	1	1	105.25374	155.62384	0	0.21	0.0	0.004	0.0	1111.0
0.0	0.0	1	2	500.0	400.0	1	1	1	105.25374	155.62384	0	0.21	-0.001	-0.012	0.0	1111.0
0.0	0.0	1	2	500.0	400.0	1	1	1	105.25374	155.62384	0	0.21	0.0	0.002	0.0	1111.0
0.0	0.0	1	2	500.0	400.0	1	1	1	105.25374	155.62384	0	0.21	0.0	0.023	0.0	1111.0
0.0	0.0	1	2	500.0	400.0	1	1	1	105.25374	155.62384	0	0.21	0.0	0.008	0.0	1111.0
0.0	0.0	1	2	500.0	400.0	1	1	1	105.25374	155.62384	0	0.21	-0.001	-0.03	0.0	1111.0
0.0	0.0	1	2	500.0	400.0	1	1	1	105.25374	155.62384	0	0.21	0.0	0.001	0.0	1111.0
0.0	0.0	1	2	500.0	400.0	1	1	1	105.25374	155.62384	0	0.21	0.0	0.019	0.0	1111.0
0.0	0.0	1	2	500.0	400.0	1	1	1	105.25374	155.62384	0	0.21	0.0	0.0	0.0	1111.0
0.0	0.0	1	2	500.0	400.0	1	1	1	105.25374	155.62384	0	0.21	-0.001	-0.035	0.0	1111.0
0.0	0.0	1	2	500.0	400.0	1	1	1	105.25374	155.62384	0	0.21	-0.001	-0.059	0.0	1111.0
0.0	0.0	1	2	500.0	400.0	1	1	1	105.25374	155.62384	0	0.21	-0.001	-0.04	0.0	1111.0
0.0	0.0	1	2	500.0	400.0	1	1	1	105.25374	155.62384	0	0.21	0.0	0.039	0.0	1111.0
0.0	0.0	1	2	500.0	400.0	1	1	1	105.25374	155.62384	0	0.21	0.0	-0.005	0.0	1111.0
0.0	0.0	1	2	500.0	400.0	1	1	1	105.25374	155.62384	0	0.21	-0.001	-0.156	0.0	1111.0
0.0	0.0	1	2	500.0	400.0	1	1	1	105.25374	155.62384	0	0.21	-0.001	-0.028	0.0	1111.0
0.0	0.0	1	2	500.0	400.0	1	1	1	105.25374	155.62384	0	0.21	0.0	0.022	0.0	1111.0
0.0	0.0	1	2	500.0	400.0	1	1	1	105.25374	155.62384	0	0.21	0.0	0.005	0.0	1111.0
0.0	0.0	1	2	500.0	400.0	1	1	1	105.25374	155.62384	0	0.209	0.0	0.009	0.0	1111.0
0.0	0.0	1	2	500.0	400.0	1	1	1	105.25374	155.62384	0	0.209	0.0	-0.002	0.0	1111.0
0.0	0.0	1	2	500.0	400.0	1	1	1	105.25374	155.62384	0	0.209	-0.001	-0.022	0.0	1111.0
0.0	0.0	1	2	500.0	400.0	1	1	1	105.25374	155.62384	0	0.209	0.0	0.002	0.0	1111.0
0.0	0.0	1	2	500.0	400.0	1	1	1	105.25374	155.62384	0	0.209	-0.001	-0.023	0.0	1111.0
0.0	0.0	1	2	500.0	400.0	1	1	1	105.25374	155.62384	0	0.209	-0.001	-0.044	0.0	1111.0
0.0	0.0	1	2	500.0	400.0	1	1	1	105.25374	155.62384	0	0.209	0.0	0.01	0.0	1111.0
0.0	0.0	1	2	500.0	400.0	1	1	1	105.25374	155.62384	0	0.209	0.0	0.007	0.0	1111.0
0.0	0.0	1	2	500.0	400.0	1	1	1	105.25374	155.62384	0	0.209	-0.001	-0.02	0.0	1111.0
0.0	0.0	1	2	500.0	400.0	1	1	1	105.25374	155.62384	0	0.209	0.0	0.022	0.0	1111.0
0.0	0.0	1	2	500.0	400.0	1	1	1	105.25374	155.62384	0	0.209	0.0	-0.001	0.0	1111.0
0.0	0.0	1	2	500.0	400.0	1	1	1	105.25374	155.62384	0	0.209	0.0	-0.01	0.0	1111.0
0.0	0.0	1	2	500.0	400.0	1	1	1	105.25374	155.62384	0	0.209	0.0	0.012	0.0	1111.0
0.0	0.0	1	2	500.0	400.0	1	1	1	105.25374	155.62384	0	0.209	0.0	0.1	0.0	1111.0
0.0	0.0	1	2	500.0	400.0	1	1	1	105.25374	155.62384	0	0.209	0.0	0.082	0.0	1111.0
0.0	0.0	1	2	500.0	400.0	1	1	1	105.25374	155.62384	0	0.209	0.0	0.016	0.0	1111.0
0.0	0.0	1	2	500.0	400.0	1	1	1	105.25374	155.62384	0	0.209	-0.001	-0.036	0.0	1111.0
0.0	0.0	1	2	500.0	400.0	1	1	1	105.25374	155.62384	0	0.209	0.0	0.01	0.0	1111.0
0.0	0.0	1	2	500.0	400.0	1	1	1	105.25374	155.62384	0	0.209	0.0	0.0	0.0	1111.0
0.0	0.0	1	2	500.0	400.0	1	1	1	105.25374	155.62384	0	0.209	0.0	0.018	0.0	1111.0
0.0	0.0	1	2	500.0	400.0	1	1	1	105.25374	155.62384	0	0.209	0.0	0.005	0.0	1111.0
0.0	0.0	1	2	500.0	400.0	1	1	1	105.25374	155.62384	0	0.209	0.0	0.008	0.0	1111.0
0.0	0.0	1	2	500.0	400.0	1	1	1	105.25374	155.62384	0	0.209	0.0	-0.011	0.0	1111.0
0.0	0.0	1	2	500.0	400.0	1	1	1	105.25374	155.62384	0	0.209	0.0	0.05	0.0	1111.0
0.0	0.0	1	2	500.0	400.0	1	1	1	105.25374	155.62384	0	0.209	0.0	0.01	0.0	1111.0
0.0	0.0	1	2	500.0	400.0	1	1	1	105.25374	155.62384	0	0.209	0.0	0.004	0.0	1111.0
0.0	0.0	1	2	500.0	400.0	1	1	1	105.25374	155.62384	0	0.209	0.0	0.132	0.0	1111.0
0.0	0.0	1	2	500.0	400.0	1	1	1	105.25374	155.62384	0	0.209	-0.001	-0.034	0.0	1111.0
0.0	0.0	1	2	500.0	400.0	1	1	1	105.25374	155.62384	0	0.209	0.0	-0.011	0.0	1111.0
0.0	0.0	1	2	500.0	400.0	1	1	1	105.25374	155.62384	0	0.209	0.0	-0.003	0.0	1111.0
0.0	0.0	1	2	500.0	400.0	1	1	1	105.25374	155.62384	0	0.209	0.0	0.002	0.0	1111.0
0.0	0.0	1	2	500.0	400.0	1	1	1	105.25374	155.62384	0	0.209	-0.001	-0.014	0.0	1111.0
0.0	0.0	1	2	500.0	400.0	1	1	1	105.25374	155.62384	0	0.209	0.0	0.007	0.0	1111.0
0.0	0.0	1	2	500.0	400.0	1	1	1	105.25374	155.62384	0	0.209	0.0	0.025	0.0	1111.0
0.0	0.0	1	2	500.0	400.0	1	1	1	105.25374	155.62384	0	0.209	0.0	0.003	0.0	1111.0
0.0	0.0	1	2	500.0	400.0	1	1	1	105.25374	155.62384	0	0.209	-0.001	-0.012	0.0	1111.0
0.0	0.0	1	2	500.0	400.0	1	1	1	105.25374	155.62384	0	0.209	-0.001	-0.021	0.0	1111.0
0.0	0.0	1	2	500.0	400.0	1	1	1	105.25374	155.62384	0	0.209	0.0	0.006	0.0	1111.0
0.0	0.0	1	2	500.0	400.0	1	1	1	105.25374	155.62384	0	0.209	0.0	0.004	0.0	1111.0
0.0	0.0	1	2	500.0	400.0	1	1	1	105.25374	155.62384	0	0.209	0.0	-0.008	0.0	1111.0
0.0	0.0	1	2	500.0	400.0	1	1	1	105.25374	155.62384	0	0.209	0.0	0.016	0.0	1111.0
0.0	0.0	1	2	500.0	400.0	1	1	1	105.25374	155.62384	0	0.209	-0.001	-0.034	0.0	1111.0
0.0	0.0	1	2	500.0	400.0	1	1	1	105.25374	155.62384	0	0.209	-0.001	-0.014	0.0	1111.0
0.0	0.0	1	2	500.0	400.0	1	1	1	105.25374	155.62384	0	0.209	-0.001	-0.066	0.0	1111.0
5555.5557	400.0	1	2	400.99503	400.0	0	1	2	105.25374	155.62384	1	0.209	0.0	0.004	0.0	1111.0
5555.5557	400.0	1	2	400.99503	400.0	0	1	2	105.25374	155.62384	1	0.209	-0.001	-0.029	0.0	1111.0
5555.5557	400.0	1	2	400.99503	400.0	0	1	2	105.25374	155.62384	1	0.209	0.0	0.016	0.0	1111.0
5555.5557	400.0	1	2	400.99503	400.0	0	1	2	105.25374	155.62384	1	0.209	0.002	0.383	0.392	1111.0
5555.5557	400.0	1	2	400.99503	400.0	0	1	2	105.25374	155.62384	1	0.209	0.004	0.375	0.392	1111.0
5555.5557	400.0	1	2	400.99503	400.0	0	1	2	105.25374	155.62384	1	0.209	0.012	1.143	1.097	1111.0
5555.5557	400.0	1	2	400.99503	400.0	0	1	2	105.25374	155.62384	1	0.209	0.023	1.348	1.413	1111.0
5555.5557	400.0	1	2	400.99503	400.0	0	1	2	105.25374	155.62384	1	0.209	0.031	1.432	1.413	1111.0
5555.5557	400.0	1	2	400.99503	400.0	0	1	2	105.25374	155.62384	1	0.209	0.041	1.693	1.706	1111.0
5555.5557	400.0	1	2	400.99503	400.0	0	1	2	105.25374	155.62384	1	0.21	0.05	1.692	1.706	1111.0
5555.5557	400.0	1	2	400.99503	400.0	0	1	2	105.25374	155.62384	1	0.21	0.064	2.262	2.232	1111.0
5555.5557	400.0	1	2	400.99503	400.0	0	1	2	105.25374	155.62384	1	0.21	0.079	2.711	2.686	1111.0
5555.5557	400.0	1	2	400.99503	400.0	0	1	2	105.25374	155.62384	1	0.21	0.094	2.666	2.686	1111.0
5555.5557	400.0	1	2	400.99503	400.0	0	1	2	105.25374	155.62384	1	0.21	0.107	2.891	2.889	1111.0
5555.5557	400.0	1	2	400.99503	400.0	0	1	2	105.25374	155.62384	1	0.21	0.123	3.292	3.255	1111.0
5555.5557	400.0	1	2	400.99503	400.0	0	1	2	105.25374	155.62384	1	0.21	0.137	3.318	3.255	1111.0
5555.5557	400.0	1	2	400.99503	400.0	0	1	2	105.25374	155.62384	1	0.21	0.151	3.402	3.417	1111.0
5555.5557	400.0	1	2	400.99503	400.0	0	1	2	105.25374	155.62384	1	0.211	0.165	3.399	3.417	1111.0
5555.5557	400.0	1	2	400.99503	400.0	0	1	2	105.25374	155.62384	1	0.211	0.179	3.712	3.71	1111.0
5555.5557	400.0	1	2	400.99503	400.0	0	1	2	105.25374	155.62384	1	0.211	0.193	3.86	3.84	1111.0
5555.5557	400.0	1	2	400.99503	400.0	0	1	2	105.25374	155.62384	1	0.211	0.205	3.778	3.84	1111.0
5555.5557	400.0	1	2	400.99503	400.0	0	1	2	105.25374	155.62384	1	0.211	0.217	4.099	4.075	1111.0
5555.5557	400.0	1	2	400.99503	400.0	0	1	2	105.25374	155.62384	1	0.211	0.229	4.306	4.181	1111.0
5555.5557	400.0	1	2	400.99503	400.0	0	1	2	105.25374	155.62384	1	0.211	0.241	4.186	4.181	1111.0
5555.5557	400.0	1	2	400.99503	400.0	0	1	2	105.25374	155.62384	1	0.211	0.253	4.331	4.369	1111.0
5555.5557	400.0	1	2	400.99503	400.0	0	1	2	105.25374	155.62384	1	0.211	0.264	4.347	4.369	1111.0
5555.5557	400.0	1	2	400.99503	400.0	0	1	2	105.25374	155.62384	1	0.211	0.274	4.369	4.453	1111.0
5555.5557	400.0	1	2	400.99503	400.0	0	1	2	105.25374	155.62384	1	0.211	0.285	4.615	4.604	1111.0
5555.5557	400.0	1	2	400.99503	400.0	0	1	2	105.25374	155.62384	1	0.211	0.293	4.529	4.604	1111.0
5555.5557	400.0	1	2	400.99503	400.0	0	1	2	105.25374	155.62384	1	0.211	0.303	4.692	4.673	1111.0
5555.5557	400.0	1	2	400.99503	400.0	0	1	2	105.25374	155.62384	1	0.211	0.311	4.798	4.794	1111.0
5555.5557	400.0	1	2	400.99503	400.0	0	1	2	105.25374	155.62384	1	0.211	0.319	4.755	4.794	1111.0
5555.5557	400.0	1	2	400.99503	400.0	0	1	2	105.25374	155.62384	1	0.212	0.328	4.906	4.898	1111.0
5555.5557	400.0	1	2	400.99503	400.0	0	1	2	105.25374	155.62384	1	0.212	0.336	4.886	4.898	1111.0
5555.5557	400.0	1	2	400.99503	400.0	0	1	2	105.25374	155.62384	1	0.212	0.344	4.939	4.945	1111.0
5555.5557	400.0	1	2	400.99503	400.0	0	1	2	105.25374	155.62384	1	0.212	0.35	4.993	5.03	1111.0
5555.5557	400.0	1	2	400.99503	400.0	0	1	2	105.25374	155.62384	1	0.212	0.356	4.897	5.03	1111.0
5555.5557	400.0	1	2	400.99503	400.0	0	1	2	105.25374	155.62384	1	0.212	0.362	5.056	5.068	1111.0
5555.5557	400.0	1	2	400.99503	400.0	0	1	2	105.25374	155.62384	1	0.212	0.368	5.125	5.134	1111.0
5555.5557	400.0	1	2	400.99503	400.0	0	1	2	105.25374	155.62384	1	0.212	0.374	5.177	5.134	1111.0
5555.5557	400.0	1	2	400.99503	400.0	0	1	2	105.25374	155.62384	1	0.212	0.38	5.152	5.165	1111.0
5555.5557	400.0	1	2	400.99503	400.0	0	1	2	105.25374	155.62384	1	0.212	0.385	5.219	5.165	1111.0
5555.5557	400.0	1	2	400.99503	400.0	0	1	2	105.25374	155.62384	1	0.212	0.389	5.215	5.218	1111.0
5555.5557	400.0	1	2	400.99503	400.0	0	1	2	105.25374	155.62384	1	0.212	0.393	5.196	5.244	1111.0
5555.5557	400.0	1	2	400.99503	400.0	0	1	2	105.25374	155.62384	1	0.212	0.398	5.481	5.244	1111.0
5555.5557	400.0	1	2	400.99503	400.0	0	1	2	105.25374	155.62384	1	0.212	0.403	5.319	5.287	1111.0
5555.5557	400.0	1	2	400.99503	400.0	0	1	2	105.25374	155.62384	1	0.212	0.406	5.357	5.325	1111.0
5555.5557	400.0	1	2	400.99503	400.0	0	1	2	105.25374	155.62384	1	0.212	0.41	5.344	5.325	1111.0
5555.5557	400.0	1	2	400.99503	400.0	0	1	2	105.25374	155.62384	1	0.212	0.413	5.341	5.34	1111.0
5555.5557	400.0	1	2	400.99503	400.0	0	1	2	105.25374	155.62384	1	0.212	0.417	5.344	5.34	1111.0
5555.5557	400.0	1	2	400.99503	400.0	0	1	2	105.25374	155.62384	1	0.213	0.42	5.313	5.371	1111.0
5555.5557	400.0	1	2	400.99503	400.0	0	1	2	105.25374	155.62384	1	0.213	0.423	5.496	5.385	1111.0
5555.5557	400.0	1	2	400.99503	400.0	0	1	2	105.25374	155.62384	1	0.213	0.424	5.297	5.385	1111.0
5555.5557	400.0	1	2	400.99503	400.0	0	1	2	105.25374	155.62384	1	0.213	0.425	5.243	5.409	1111.0
5555.5557	400.0	1	2	400.99503	400.0	0	1	2	105.25374	155.62384	1	0.213	0.427	5.383	5.419	1111.0
5555.5557	400.0	1	2	400.99503	400.0	0	1	2	105.25374	155.62384	1	0.213	0.429	5.458	5.419	1111.0
5555.5557	400.0	1	2	400.99503	400.0	0	1	2	105.25374	155.62384	1	0.213	0.431	5.448	5.438	1111.0
5555.5557	400.0	1	2	400.99503	400.0	0	1	2	105.25374	155.62384	1	0.213	0.433	5.462	5.448	1111.0
5555.5557	400.0	1	2	400.99503	400.0	0	1	2	105.25374	155.62384	1	0.213	0.435	5.51	5.448	1111.0
5555.5557	400.0	1	2	400.99503	400.0	0	1	2	105.25374	155.62384	1	0.213	0.437	5.493	5.464	1111.0
5555.5557	400.0	1	2	400.99503	400.0	0	1	2	105.25374	155.62384	1	0.213	0.439	5.498	5.464	1111.0
5555.5557	400.0	1	2	400.99503	400.0	0	1	2	105.25374	155.62384	1	0.213	0.441	5.467	5.476	1111.0
5555.5557	400.0	1	2	400.99503	400.0	0	1	2	105.25374	155.62384	1	0.213	0.441	5.49	5.483	1111.0
5555.5557	400.0	1	2	400.99503	400.0	0	1	2	105.25374	155.62384	1	0.213	0.442	5.6	5.483	1111.0
5555.5557	400.0	1	2	400.99503	400.0	0	1	2	105.25374	155.62384	1	0.213	0.442	5.517	5.493	1111.0
5555.5557	400.0	1	2	400.99503	400.0	0	1	2	105.25374	155.62384	1	0.213	0.442	5.539	5.493	1111.0
5555.5557	400.0	1	2	400.99503	400.0	0	1	2	105.25374	155.62384	1	0.213	0.442	5.513	5.498	1111.0
5555.5557	400.0	1	2	400.99503	400.0	0	1	2	105.25374	155.62384	1	0.214	0.443	5.637	5.508	1111.0
5555.5557	400.0	1	2	400.99503	400.0	0	1	2	105.25374	155.62384	1	0.214	0.443	5.535	5.508	1111.0
5555.5557	400.0	1	2	400.99503	400.0	0	1	2	105.25374	155.62384	1	0.214	0.443	5.47	5.51	1111.0
5555.5557	400.0	1	2	400.99503	400.0	0	1	2	105.25374	155.62384	1	0.214	0.443	5.501	5.517	1111.0
5555.5557	400.0	1	2	400.99503	400.0	0	1	2	105.25374	155.62384	1	0.214	0.444	5.478	5.517	1111.0
5555.5557	400.0	1	2	400.99503	400.0	0	1	2	105.25374	155.62384	1	0.214	0.444	5.505	5.521	1111.0
5555.5557	400.0	1	2	400.99503	400.0	0	1	2	105.25374	155.62384	1	0.214	0.445	5.565	5.527	1111.0
5555.5557	400.0	1	2	400.99503	400.0	0	1	2	105.25374	155.62384	1	0.214	0.445	5.534	5.527	1111.0
5555.5557	400.0	1	2	400.99503	400.0	0	1	2	105.25374	155.62384	1	0.214	0.446	5.601	5.529	1111.0
5555.5557	400.0	1	2	400.99503	400.0	0	1	2	105.25374	155.62384	1	0.214	0.448	5.575	5.529	1111.0
5555.5557	400.0	1	2	400.99503	400.0	0	1	2	105.25374	155.62384	1	0.214	0.448	5.431	5.533	1111.0
5555.5557	400.0	1	2	400.99503	400.0	0	1	2	105.25374	155.62384	1	0.215	0.449	5.62	5.535	1111.0
5555.5557	400.0	1	2	400.99503	400.0	0	1	2	105.25374	155.62384	1	0.215	0.449	5.469	5.535	1111.0
5555.5557	400.0	1	2	400.99503	400.0	0	1	2	105.25374	155.62384	1	0.215	0.449	5.467	5.54	1111.0
5555.5557	400.0	1	2	400.99503	400.0	0	1	2	105.25374	155.62384	1	0.215	0.45	5.569	5.54	1111.0
5555.5557	400.0	1	2	400.99503	400.0	0	1	2	105.25374	155.62384	1	0.215	0.45	5.556	5.543	1111.0
5555.5557	400.0	1	2	400.99503	400.0	0	1	2	105.25374	155.62384	1	0.215	0.45	5.545	5.544	1111.0
5555.5557	400.0	1	2	400.99503	400.0	0	1	2	105.25374	155.62384	1	0.215	0.451	5.525	5.544	1111.0
5555.5557	400.0	1	2	400.99503	400.0	0	1	2	105.25374	155.62384	1	0.215	0.451	5.507	5.547	1111.0
5555.5557	400.0	1	2	400.99503	400.0	0	1	2	105.25374	155.62384	1	0.215	0.452	5.568	5.547	1111.0
5555.5557	400.0	1	2	400.99503	400.0	0	1	2	105.25374	155.62384	1	0.216	0.452	5.464	5.547	1111.0
5555.5557	400.0	1	2	400.99503	400.0	0	1	2	105.25374	155.62384	1	0.216	0.453	5.59	5.549	1111.0
5555.5557	400.0	1	2	400.99503	400.0	0	1	2	105.25374	155.62384	1	0.216	0.453	5.532	5.549	1111.0
5555.5557	400.0	1	2	400.99503	400.0	0	1	2	105.25374	155.62384	1	0.216	0.454	5.518	5.55	1111.0
5555.5557	400.0	1	2	400.99503	400.0	0	1	2	105.25374	155.62384	1	0.216	0.455	5.539	5.551	1111.0
5555.5557	400.0	1	2	400.99503	400.0	0	1	2	105.25374	155.62384	1	0.216	0.457	5.573	5.551	1111.0
5555.5557	400.0	1	2	400.99503	400.0	0	1	2	105.25374	155.62384	1	0.216	0.459	5.666	5.552	1111.0
5555.5557	400.0	1	2	400.99503	400.0	0	1	2	105.25374	155.62384	1	0.216	0.46	5.531	5.553	1111.0
5555.5557	400.0	1	2	400.99503	400.0	0	1	2	105.25374	155.62384	1	0.216	0.461	5.703	5.553	1111.0
5555.5557	400.0	1	2	400.99503	400.0	0	1	2	105.25374	155.62384	1	0.216	0.461	5.662	5.554	1111.0
5555.5557	400.0	1	2	400.99503	400.0	0	1	2	105.25374	155.62384	1	0.217	0.46	5.543	5.555	1111.0
5555.5557	400.0	1	2	400.99503	400.0	0	1	2	105.25374	155.62384	1	0.217	0.461	5.561	5.555	1111.0
5555.5557	400.0	1	2	400.99503	400.0	0	1	2	105.25374	155.62384	1	0.217	0.46	5.511	5.555	1111.0
5555.5557	400.0	1	2	400.99503	400.0	0	1	2	105.25374	155.62384	1	0.217	0.461	5.586	5.555	1111.0
5555.5557	400.0	1	2	400.99503	400.0	0	1	2	105.25374	155.62384	1	0.217	0.46	5.52	5.556	1111.0
5555.5557	400.0	1	2	400.99503	400.0	0	1	2	105.25374	155.62384	1	0.217	0.461	5.572	5.556	1111.0
5555.5557	400.0	1	2	400.99503	400.0	0	1	2	105.25374	155.62384	1	0.217	0.461	5.578	5.556	1111.0
5555.5557	400.0	1	2	400.99503	400.0	0	1	2	105.25374	155.62384	1	0.217	0.46	5.532	5.557	1111.0
5555.5557	400.0	1	2	400.99503	400.0	0	1	2	105.25374	155.62384	1	0.217	0.461	5.571	5.557	1111.0
5555.5557	400.0	1	2	400.99503	400.0	0	1	2	105.25374	155.62384	1	0.217	0.461	5.576	5.559	1111.0
5555.5557	400.0	1	2	400.99503	400.0	0	1	2	105.25374	155.62384	1	0.217	0.46	5.554	5.559	1111.0
5555.5557	400.0	1	2	400.99503	400.0	0	1	2	105.25374	155.62384	1	0.218	0.461	5.594	5.559	1111.0
5555.5557	400.0	1	2	400.99503	400.0	0	1	2	105.25374	155.62384	1	0.218	0.461	5.568	5.559	1111.0
5555.5557	400.0	1	2	400.99503	400.0	0	1	2	105.25374	155.62384	1	0.218	0.461	5.557	5.56	1111.0
5555.5557	400.0	1	2	400.99503	400.0	0	1	2	105.25374	155.62384	1	0.218	0.461	5.568	5.56	1111.0
5555.5557	400.0	1	2	400.99503	400.0	0	1	2	105.25374	155.62384	1	0.218	0.46	5.549	5.56	1111.0
5555.5557	400.0	1	2	400.99503	400.0	0	1	2	105.25374	155.62384	1	0.218	0.46	5.539	5.56	1111.0
5555.5557	400.0	1	2	400.99503	400.0	0	1	2	105.25374	155.62384	1	0.218	0.461	5.608	5.56	1111.0
5555.5557	400.0	1	2	400.99503	400.0	0	1	2	105.25374	155.62384	1	0.218	0.46	5.53	5.56	1111.0
5555.5557	400.0	1	2	400.99503	400.0	0	1	2	105.25374	155.62384	1	0.218	0.46	5.508	5.56	1111.0
5555.5557	400.0	1	2	400.99503	400.0	0	1	2	105.25374	155.62384	1	0.218	0.46	5.55	5.561	1111.0
5555.5557	400.0	1	2	400.99503	400.0	0	1	2	105.25374	155.62384	1	0.218	0.46	5.482	5.561	1111.0
5555.5557	400.0	1	2	400.99503	400.0	0	1	2	105.25374	155.62384	1	0.218	0.461	5.592	5.561	1111.0
5555.5557	400.0	1	2	400.99503	400.0	0	1	2	105.25374	155.62384	1	0.218	0.461	5.586	5.561	1111.0
5555.5557	400.0	1	2	400.99503	400.0	0	1	2	105.25374	155.62384	1	0.219	0.461	5.594	5.561	1111.0
5555.5557	400.0	1	2	400.99503	400.0	0	1	2	105.25374	155.62384	1	0.219	0.46	5.53	5.561	1111.0
5555.5557	400.0	1	2	400.99503	400.0	0	1	2	105.25374	155.62384	1	0.219	0.46	5.542	5.561	1111.0
5555.5557	400.0	1	2	400.99503	400.0	0	1	2	105.25374	155.62384	1	0.219	0.46	5.546	5.561	1111.0
5555.5557	400.0	1	2	400.99503	400.0	0	1	2	105.25374	155.62384	1	0.219	0.461	5.621	5.561	1111.0
5555.5557	400.0	1	2	400.99503	400.0	0	1	2	105.25374	155.62384	1	0.219	0.46	5.543	5.562	1111.0
5555.5557	400.0	1	2	400.99503	400.0	0	1	2	105.25374	155.62384	1	0.219	0.461	5.568	5.562	1111.0
5555.5557	400.0	1	2	400.99503	400.0	0	1	2	105.25374	155.62384	1	0.219	0.461	5.587	5.562	1111.0
5555.5557	400.0	1	2	400.99503	400.0	0	1	2	105.25374	155.62384	1	0.219	0.461	5.598	5.562	1111.0
5555.5557	400.0	1	2	400.99503	400.0	0	1	2	105.25374	155.62384	1	0.219	0.46	5.53	5.562	1111.0
5555.5557	400.0	1	2	400.99503	400.0	0	1	2	105.25374	155.62384	1	0.219	0.46	5.49	5.562	1111.0
5555.5557	400.0	1	2	400.99503	400.0	0	1	2	105.25374	155.62384	1	0.219	0.46	5.536	5.562	1111.0
5555.5557	400.0	1	2	400.99503	400.0	0	1	2	105.25374	155.62384	1	0.219	0.46	5.555	5.562	1111.0
5555.5557	400.0	1	2	400.99503	400.0	0	1	2	105.25374	155.62384	1	0.219	0.461	5.568	5.562	1111.0
5555.5557	400.0	1	2	400.99503	400.0	0	1	2	105.25374	155.62384	1	0.22	0.461	5.575	5.562	1111.0
5555.5557	400.0	1	2	400.99503	400.0	0	1	2	105.25374	155.62384	1	0.22	0.461	5.621	5.562	1111.0
5555.5557	400.0	1	2	400.99503	400.0	0	1	2	105.25374	155.62384	1	0.22	0.46	5.482	5.562	1111.0
5555.5557	400.0	1	2	400.99503	400.0	0	1	2	105.25374	155.62384	1	0.22	0.46	5.556	5.562	1111.0
5555.5557	400.0	1	2	400.99503	400.0	0	1	2	105.25374	155.62384	1	0.22	0.46	5.555	5.562	1111.0
5555.5557	400.0	1	2	400.99503	400.0	0	1	2	105.25374	155.62384	1	0.22	0.46	5.449	5.562	1111.0
5555.5557	400.0	1	2	400.99503	400.0	0	1	2	105.25374	155.62384	1	0.22	0.46	5.532	5.562	1111.0
5555.5557	400.0	1	2	400.99503	400.0	0	1	2	105.25374	155.62384	1	0.22	0.46	5.546	5.562	1111.0
5555.5557	400.0	1	2	400.99503	400.0	0	1	2	105.25374	155.62384	1	0.22	0.46	5.535	5.562	1111.0
5555.5557	400.0	1	2	400.99503	400.0	0	1	2	105.25374	155.62384	1	0.22	0.461	5.625	5.562	1111.0
5555.5557	400.0	1	2	400.99503	400.0	0	1	2	105.25374	155.62384	1	0.22	0.46	5.554	5.562	1111.0
5555.5557	400.0	1	2	400.99503	400.0	0	1	2	105.25374	155.62384	1	0.22	0.46	5.525	5.562	1111.0
5555.5557	400.0	1	2	400.99503	400.0	0	1	2	105.25374	155.62384	1	0.22	0.46	5.499	5.562	1111.0
5555.5557	400.0	1	2	400.99503	400.0	0	1	2	105.25374	155.62384	1	0.22	0.461	5.568	5.562	1111.0
5555.5557	400.0	1	2	400.99503	400.0	0	1	2	105.25374	155.62384	1	0.221	0.46	5.544	5.562	1111.0
5555.5557	400.0	1	2	400.99503	400.0	0	1	2	105.25374	155.62384	1	0.221	0.461	5.687	5.562	1111.0
5555.5557	400.0	1	2	400.99503	400.0	0	1	2	105.25374	155.62384	1	0.221	0.46	5.512	5.562	1111.0
5555.5557	400.0	1	2	400.99503	400.0	0	1	2	105.25374	155.62384	1	0.221	0.461	5.714	5.562	1111.0
5555.5557	400.0	1	2	400.99503	400.0	0	1	2	105.25374	155.62384	1	0.221	0.461	5.598	5.562	1111.0
5555.5557	400.0	1	2	400.99503	400.0	0	1	2	105.25374	155.62384	1	0.221	0.46	5.555	5.562	1111.0
5555.5557	400.0	1	2	400.99503	400.0	0	1	2	105.25374	155.62384	1	0.221	0.461	5.595	5.562	1111.0
5555.5557	400.0	1	2	400.99503	400.0	0	1	2	105.25374	155.62384	1	0.221	0.461	5.557	5.562	1111.0
5555.5557	400.0	1	2	400.99503	400.0	0	1	2	105.25374	155.62384	1	0.221	0.46	5.498	5.562	1111.0
5555.5557	400.0	1	2	400.99503	400.0	0	1	2	105.25374	155.62384	1	0.221	0.461	5.571	5.562	1111.0
5555.5557	400.0	1	2	400.99503	400.0	0	1	2	105.25374	155.62384	1	0.221	0.461	5.612	5.562	1111.0
5555.5557	400.0	1	2	400.99503	400.0	0	1	2	105.25374	155.62384	1	0.221	0.46	5.539	5.562	1111.0
5555.5557	400.0	1	2	400.99503	400.0	0	1	2	105.25374	155.62384	1	0.221	0.461	5.589	5.562	1111.0
5555.5557	400.0	1	2	400.99503	400.0	0	1	2	105.25374	155.62384	1	0.221	0.461	5.603	5.562	1111.0
5555.5557	400.0	1	2	400.99503	400.0	0	1	2	105.25374	155.62384	1	0.221	0.46	5.53	5.562	1111.0
5555.5557	400.0	1	2	400.99503	400.0	1	1	2	105.25374	155.62384	1	0.221	0.46	5.544	5.562	1111.0
5555.5557	400.0	1	2	400.99503	400.0	1	1	2	105.25374	155.62384	1	0.221	0.461	5.558	5.562	1111.0
5555.5557	400.0	1	2	400.99503	400.0	1	1	2	105.25374	155.62384	1	0.221	0.46	5.496	5.562	1111.0
5555.5557	400.0	1	2	400.99503	400.0	1	1	2	105.25374	155.62384	1	0.221	0.461	5.6	5.562	1111.0
5555.5557	400.0	1	2	400.99503	400.0	1	1	2	105.25374	155.62384	1	0.221	0.461	5.609	5.562	1111.0
5555.5557	400.0	1	2	400.99503	400.0	1	1	2	105.25374	155.62384	1	0.221	0.461	5.59	5.562	1111.0
5555.5557	400.0	1	2	400.99503	400.0	1	1	2	105.25374	155.62384	1	0.221	0.46	5.547	5.562	1111.0
5555.5557	400.0	1	2	400.99503	400.0	1	1	2	105.25374	155.62384	1	0.221	0.46	5.554	5.562	1111.0
5555.5557	400.0	1	2	400.99503	400.0	1	1	2	105.25374	155.62384	1	0.221	0.46	5.532	5.562	1111.0
5555.5557	400.0	1	2	400.99503	400.0	1	1	2	105.25374	155.62384	1	0.221	0.46	5.535	5.562	1111.0
5555.5557	400.0	1	2	400.99503	400.0	1	1	2	105.25374	155.62384	1	0.221	0.46	5.518	5.562	1111.0
5555.5557	400.0	1	2	400.99503	400.0	1	1	2	105.25374	155.62384	1	0.221	0.46	5.523	5.562	1111.0
5555.5557	400.0	1	2	400.99503	400.0	1	1	2	105.25374	155.62384	1	0.221	0.46	5.557	5.562	1111.0
5555.5557	400.0	1	2	400.99503	400.0	1	1	2	105.25374	155.62384	1	0.221	0.46	5.526	5.562	1111.0
5555.5557	400.0	1	2	400.99503	400.0	1	1	2	105.25374	155.62384	1	0.221	0.46	5.39	5.562	1111.0
5555.5557	400.0	1	2	400.99503	400.0	1	1	2	105.25374	155.62384	1	0.221	0.461	5.57	5.562	1111.0
5555.5557	400.0	1	2	400.99503	400.0	1	1	2	105.25374	155.62384	1	0.221	0.46	5.532	5.562	1111.0
5555.5557	400.0	1	2	400.99503	400.0	1	1	2	105.25374	155.62384	1	0.221	0.461	5.644	5.562	1111.0
5555.5557	400.0	1	2	400.99503	400.0	1	1	2	105.25374	155.62384	1	0.221	0.46	5.545	5.562	1111.0
5555.5557	400.0	1	2	400.99503	400.0	1	1	2	105.25374	155.62384	1	0.221	0.461	5.559	5.562	1111.0
5555.5557	400.0	1	2	400.99503	400.0	1	1	2	105.25374	155.62384	1	0.221	0.461	5.696	5.562	1111.0
5555.5557	400.0	1	2	400.99503	400.0	1	1	2	105.25374	155.62384	1	0.221	0.461	5.574	5.562	1111.0
5555.5557	400.0	1	2	400.99503	400.0	1	1	2	105.25374	155.62384	1	0.221	0.461	5.582	5.562	1111.0
5555.5557	400.0	1	2	400.99503	400.0	1	1	2	105.25374	155.62384	1	0.221	0.461	5.559	5.562	1111.0
5555.5557	400.0	1	2	400.99503	400.0	1	1	2	105.25374	155.62384	1	0.221	0.461	5.65	5.562	1111.0
5555.5557	400.0	1	2	400.99503	400.0	1	1	2	105.25374	155.62384	1	0.221	0.461	5.619	5.562	1111.0
5555.5557	400.0	1	2	400.99503	400.0	1	1	2	105.25374	155.62384	1	0.221	0.461	5.594	5.562	1111.0
5555.5557	400.0	1	2	400.99503	400.0	1	1	2	105.25374	155.62384	1	0.221	0.46	5.528	5.562	1111.0
5555.5557	400.0	1	2	400.99503	400.0	1	1	2	105.25374	155.62384	1	0.221	0.46	5.556	5.562	1111.0
5555.5557	400.0	1	2	400.99503	400.0	1	1	2	105.25374	155.62384	1	0.221	0.461	5.564	5.562	1111.0
5555.5557	400.0	1	2	400.99503	400.0	1	1	2	105.25374	155.62384	1	0.221	0.461	5.567	5.562	1111.0
5555.5557	400.0	1	2	400.99503	400.0	1	1	2	105.25374	155.62384	1	0.221	0.461	5.559	5.562	1111.0
5555.5557	400.0	1	2	400.99503	400.0	1	1	2	105.25374	155.62384	1	0.221	0.461	5.605	5.562	1111.0
5555.5557	400.0	1	2	400.99503	400.0	1	1	2	105.25374	155.62384	1	0.221	0.461	5.578	5.562	1111.0
5555.5557	400.0	1	2	400.99503	400.0	1	1	2	105.25374	155.62384	1	0.221	0.46	5.551	5.562	1111.0
5555.5557	400.0	1	2	400.99503	400.0	1	1	2	105.25374	155.62384	1	0.221	0.46	5.508	5.562	1111.0
5555.5557	400.0	1	2	400.99503	400.0	1	1	2	105.25374	155.62384	1	0.221	0.46	5.545	5.562	1111.0
5555.5557	400.0	1	2	400.99503	400.0	1	1	2	105.25374	155.62384	1	0.221	0.46	5.519	5.562	1111.0
5555.5557	400.0	1	2	400.99503	400.0	1	1	2	105.25374	155.62384	1	0.221	0.46	5.553	5.562	1111.0
5555.5557	400.0	1	2	400.99503	400.0	1	1	2	105.25374	155.62384	1	0.221	0.46	5.52	5.562	1111.0
5555.5557	400.0	1	2	400.99503	400.0	1	1	2	105.25374	155.62384	1	0.221	0.46	5.522	5.562	1111.0
5555.5557	400.0	1	2	400.99503	400.0	1	1	2	105.25374	155.62384	1	0.221	0.461	5.588	5.562	1111.0
5555.5557	400.0	1	2	400.99503	400.0	1	1	2	105.25374	155.62384	1	0.221	0.46	5.541	5.562	1111.0
5555.5557	400.0	1	2	400.99503	400.0	1	1	2	105.25374	155.62384	1	0.221	0.461	5.595	5.562	1111.0
0.0	0.0	1	2	400.99503	400.0	1	1	2	105.25374	155.62384	0	0.221	0.461	5.595	5.562	1111.0
0.0	0.0	1	2	400.99503	400.0	1	1	2	105.25374	155.62384	0	0.221	0.461	5.566	5.562	1111.0
0.0	0.0	1	2	400.99503	400.0	1	1	2	105.25374	155.62384	0	0.221	0.462	5.814	5.562	1111.0
0.0	0.0	1	2	400.99503	400.0	1	1	2	105.25374	155.62384	0	0.221	0.46	5.527	5.562	1111.0
0.0	0.0	1	2	400.99503	400.0	1	1	2	105.25374	155.62384	0	0.221	0.46	5.38	5.562	1111.0
0.0	0.0	1	2	400.99503	400.0	1	1	2	105.25374	155.62384	0	0.221	0.458	5.189	5.169	1111.0
0.0	0.0	1	2	400.99503	400.0	1	1	2	105.25374	155.62384	0	0.221	0.452	4.444	4.463	1111.0
0.0	0.0	1	2	400.99503	400.0	1	1	2	105.25374	155.62384	0	0.221	0.443	4.211	4.463	1111.0
0.0	0.0	1	2	400.99503	400.0	1	1	2	105.25374	155.62384	0	0.221	0.434	4.153	4.147	1111.0
0.0	0.0	1	2	400.99503	400.0	1	1	2	105.25374	155.62384	0	0.221	0.426	4.192	4.147	1111.0
0.0	0.0	1	2	400.99503	400.0	1	1	2	105.25374	155.62384	0	0.221	0.414	3.522	3.581	1111.0
0.0	0.0	1	2	400.99503	400.0	1	1	2	105.25374	155.62384	0	0.221	0.4	3.306	3.328	1111.0
0.0	0.0	1	2	400.99503	400.0	1	1	2	105.25374	155.62384	0	0.221	0.388	3.329	3.328	1111.0
0.0	0.0	1	2	400.99503	400.0	1	1	2	105.25374	155.62384	0	0.221	0.373	2.842	2.874	1111.0
0.0	0.0	1	2	400.99503	400.0	1	1	2	105.25374	155.62384	0	0.221	0.359	2.697	2.671	1111.0
0.0	0.0	1	2	400.99503	400.0	1	1	2	105.25374	155.62384	0	0.221	0.346	2.667	2.671	1111.0
0.0	0.0	1	2	400.99503	400.0	1	1	2	105.25374	155.62384	0	0.221	0.331	2.278	2.307	1111.0
0.0	0.0	1	2	400.99503	400.0	1	1	2	105.25374	155.62384	0	0.22	0.317	2.304	2.307	1111.0
0.0	0.0	1	2	400.99503	400.0	1	1	2	105.25374	155.62384	0	0.22	0.303	2.166	2.143	1111.0
0.0	0.0	1	2	400.99503	400.0	1	1	2	105.25374	155.62384	0	0.22	0.288	1.852	1.85	1111.0
0.0	0.0	1	2	400.99503	400.0	1	1	2	105.25374	155.62384	0	0.22	0.274	1.855	1.85	1111.0
0.0	0.0	1	2	400.99503	400.0	1	1	2	105.25374	155.62384	0	0.22	0.26	1.572	1.599	1111.0
0.0	0.0	1	2	400.99503	400.0	1	1	2	105.25374	155.62384	0	0.22	0.248	1.491	1.485	1111.0
0.0	0.0	1	2	400.99503	400.0	1	1	2	105.25374	155.62384	0	0.22	0.235	1.424	1.485	1111.0
0.0	0.0	1	2	400.99503	400.0	1	1	2	105.25374	155.62384	0	0.22	0.223	1.257	1.283	1111.0
0.0	0.0	1	2	400.99503	400.0	1	1	2	105.25374	155.62384	0	0.22	0.212	1.266	1.283	1111.0
0.0	0.0	1	2	400.99503	400.0	1	1	2	105.25374	155.62384	0	0.22	0.2	1.203	1.191	1111.0
0.0	0.0	1	2	400.99503	400.0	1	1	2	105.25374	155.62384	0	0.22	0.19	1.023	1.029	1111.0
0.0	0.0	1	2	400.99503	400.0	1	1	2	105.25374	155.62384	0	0.219	0.18	1.01	1.029	1111.0
0.0	0.0	1	2	400.99503	400.0	1	1	2	105.25374	155.62384	0	0.219	0.17	0.923	0.956	1111.0
0.0	0.0	1	2	400.99503	400.0	1	1	2	105.25374	155.62384	0	0.219	0.16	0.857	0.825	1111.0
0.0	0.0	1	2	400.99503	400.0	1	1	2	105.25374	155.62384	0	0.219	0.152	0.838	0.825	1111.0
0.0	0.0	1	2	400.99503	400.0	1	1	2	105.25374	155.62384	0	0.219	0.144	0.755	0.767	1111.0
0.0	0.0	1	2	400.99503	400.0	1	1	2	105.25374	155.62384	0	0.219	0.136	0.744	0.662	1111.0
0.0	0.0	1	2	400.99503	400.0	1	1	2	105.25374	155.62384	0	0.219	0.129	0.819	0.662	1111.0
0.0	0.0	1	2	400.99503	400.0	1	1	2	105.25374	155.62384	0	0.218	0.121	0.537	0.572	1111.0
0.0	0.0	1	2	400.99503	400.0	1	1	2	105.25374	155.62384	0	0.218	0.114	0.616	0.572	1111.0
0.0	0.0	1	2	400.99503	400.0	1	1	2	105.25374	155.62384	0	0.218	0.107	0.49	0.531	1111.0
0.0	0.0	1	2	400.99503	400.0	1	1	2	105.25374	155.62384	0	0.218	0.1	0.527	0.458	1111.0
0.0	0.0	1	2	400.99503	400.0	1	1	2	105.25374	155.62384	0	0.218	0.095	0.515	0.458	1111.0
0.0	0.0	1	2	400.99503	400.0	1	1	2	105.25374	155.62384	0	0.218	0.089	0.426	0.426	1111.0
0.0	0.0	1	2	400.99503	400.0	1	1	2	105.25374	155.62384	0	0.217	0.083	0.436	0.426	1111.0
0.0	0.0	1	2	400.99503	400.0	1	1	2	105.25374	155.62384	0	0.217	0.078	0.389	0.368	1111.0
0.0	0.0	1	2	400.99503	400.0	1	1	2	105.25374	155.62384	0	0.217	0.074	0.344	0.341	1111.0
0.0	0.0	1	2	400.99503	400.0	1	1	2	105.25374	155.62384	0	0.217	0.07	0.372	0.341	1111.0
0.0	0.0	1	2	400.99503	400.0	1	1	2	105.25374	155.62384	0	0.217	0.066	0.311	0.296	1111.0
0.0	0.0	1	2	400.99503	400.0	1	1	2	105.25374	155.62384	0	0.216	0.062	0.291	0.254	1111.0
0.0	0.0	1	2	400.99503	400.0	1	1	2	105.25374	155.62384	0	0.216	0.058	0.199	0.254	1111.0
0.0	0.0	1	2	400.99503	400.0	1	1	2	105.25374	155.62384	0	0.216	0.055	0.268	0.236	1111.0
0.0	0.0	1	2	400.99503	400.0	1	1	2	105.25374	155.62384	0	0.216	0.051	0.23	0.204	1111.0
0.0	0.0	1	2	400.99503	400.0	1	1	2	105.25374	155.62384	0	0.215	0.047	0.195	0.204	1111.0
0.0	0.0	1	2	400.99503	400.0	1	1	2	105.25374	155.62384	0	0.215	0.043	0.165	0.189	1111.0
0.0	0.0	1	2	400.99503	400.0	1	1	2	105.25374	155.62384	0	0.215	0.039	0.248	0.189	1111.0
0.0	0.0	1	2	400.99503	400.0	1	1	2	105.25374	155.62384	0	0.215	0.036	-0.134	0.163	1111.0
0.0	0.0	1	2	400.99503	400.0	1	1	2	105.25374	155.62384	0	0.215	0.034	0.195	0.152	1111.0
0.0	0.0	1	2	400.99503	400.0	1	1	2	105.25374	155.62384	0	0.214	0.032	0.138	0.152	1111.0
0.0	0.0	1	2	400.99503	400.0	1	1	2	105.25374	155.62384	0	0.214	0.03	0.135	0.131	1111.0
0.0	0.0	1	2	400.99503	400.0	1	1	2	105.25374	155.62384	0	0.214	0.028	0.099	0.131	1111.0
0.0	0.0	1	2	400.99503	400.0	1	1	2	105.25374	155.62384	0	0.214	0.026	0.087	0.121	1111.0
0.0	0.0	1	2	400.99503	400.0	1	1	2	105.25374	155.62384	0	0.213	0.024	0.087	0.105	1111.0
0.0	0.0	1	2	400.99503	400.0	1	1	2	105.25374	155.62384	0	0.213	0.022	0.068	0.105	1111.0
0.0	0.0	1	2	400.99503	400.0	1	1	2	105.25374	155.62384	0	0.213	0.02	0.098	0.097	1111.0
0.0	0.0	1	2	400.99503	400.0	1	1	2	105.25374	155.62384	0	0.213	0.02	0.059	0.084	1111.0
0.0	0.0	1	2	400.99503	400.0	1	1	2	105.25374	155.62384	0	0.212	0.02	0.086	0.084	1111.0
0.0	0.0	1	2	400.99503	400.0	1	1	2	105.25374	155.62384	0	0.212	0.02	0.049	0.078	1111.0
0.0	0.0	1	2	400.99503	400.0	1	1	2	105.25374	155.62384	0	0.212	0.02	0.071	0.078	1111.0
0.0	0.0	1	2	400.99503	400.0	1	1	2	105.25374	155.62384	0	0.212	0.02	0.085	0.067	1111.0
0.0	0.0	1	2	400.99503	400.0	1	1	2	105.25374	155.62384	0	0.211	0.02	0.092	0.058	1111.0
0.0	0.0	1	2	400.99503	400.0	1	1	2	105.25374	155.62384	0	0.211	0.02	0.056	0.058	1111.0
0.0	0.0	1	2	400.99503	400.0	1	1	2	105.25374	155.62384	0	0.211	0.02	0.062	0.053	1111.0
0.0	0.0	1	2	400.99503	400.0	1	1	2	105.25374	155.62384	0	0.211	0.02	0.041	0.046	1111.0
0.0	0.0	1	2	400.99503	400.0	1	1	2	105.25374	155.62384	0	0.211	0.02	0.026	0.046	1111.0
0.0	0.0	1	2	400.99503	400.0	1	1	2	105.25374	155.62384	0	0.21	0.02	0.043	0.043	1111.0
0.0	0.0	1	2	400.99503	400.0	1	1	2	105.25374	155.62384	0	0.21	0.02	0.024	0.037	1111.0
0.0	0.0	1	2	400.99503	400.0	1	1	2	105.25374	155.62384	0	0.21	0.02	0.049	0.037	1111.0
0.0	0.0	1	2	400.99503	400.0	1	1	2	105.25374	155.62384	0	0.21	0.02	0.045	0.034	1111.0
0.0	0.0	1	2	400.99503	400.0	1	1	2	105.25374	155.62384	0	0.21	0.02	0.024	0.034	1111.0
0.0	0.0	1	2	400.99503	400.0	1	1	2	105.25374	155.62384	0	0.21	0.02	0.055	0.029	1111.0
0.0	0.0	1	2	400.99503	400.0	1	1	2	105.25374	155.62384	0	0.21	0.02	0.048	0.027	1111.0
0.0	0.0	1	2	400.99503	400.0	1	1	2	105.25374	155.62384	0	0.21	0.019	-0.055	0.027	1111.0
0.0	0.0	1	2	400.99503	400.0	1	1	2	105.25374	155.62384	0	0.209	0.018	-0.115	0.023	1111.0
0.0	0.0	1	2	400.99503	400.0	1	1	2	105.25374	155.62384	0	0.209	0.018	-0.008	0.023	1111.0
0.0	0.0	1	2	400.99503	400.0	1	1	2	105.25374	155.62384	0	0.209	0.018	0.019	0.021	1111.0
0.0	0.0	1	2	400.99503	400.0	1	1	2	105.25374	155.62384	0	0.209	0.017	-0.162	0.018	1111.0
0.0	0.0	1	2	400.99503	400.0	1	1	2	105.25374	155.62384	0	0.209	0.017	0.034	0.018	1111.0
0.0	0.0	1	2	400.99503	400.0	1	1	2	105.25374	155.62384	0	0.209	0.016	-0.162	0.015	1111.0
0.0	0.0	1	2	400.99503	400.0	1	1	2	105.25374	155.62384	0	0.209	0.015	0.007	0.014	1111.0
0.0	0.0	1	2	400.99503	400.0	1	1	2	105.25374	155.62384	0	0.209	0.015	0.011	0.014	1111.0
0.0	0.0	1	2	400.99503	400.0	1	1	2	105.25374	155.62384	0	0.209	0.015	0.009	0.012	1111.0
0.0	0.0	1	2	400.99503	400.0	1	1	2	105.25374	155.62384	0	0.209	0.015	0.023	0.012	1111.0
0.0	0.0	1	2	400.99503	400.0	1	1	2	105.25374	155.62384	0	0.209	0.015	0.005	0.011	1111.0
0.0	0.0	1	2	400.99503	400.0	1	1	2	105.25374	155.62384	0	0.209	0.015	0.032	0.009	1111.0
0.0	0.0	1	2	400.99503	400.0	1	1	2	105.25374	155.62384	0	0.209	0.014	-0.03	0.009	1111.0
0.0	0.0	1	2	400.99503	400.0	1	1	2	105.25374	155.62384	0	0.209	0.014	0.073	0.009	1111.0
0.0	0.0	1	2	400.99503	400.0	1	1	2	105.25374	155.62384	0	0.209	0.014	0.012	0.007	1111.0
0.0	0.0	1	2	400.99503	400.0	1	1	2	105.25374	155.62384	0	0.209	0.013	0.008	0.007	1111.0
0.0	0.0	1	2	400.99503	400.0	1	1	2	105.25374	155.62384	0	0.209	0.013	0.039	0.006	1111.0
0.0	0.0	1	2	400.99503	400.0	1	1	2	105.25374	155.62384	0	0.209	0.012	-0.196	0.006	1111.0
0.0	0.0	1	2	400.99503	400.0	1	1	2	105.25374	155.62384	0	0.209	0.011	-0.015	0.006	1111.0
0.0	0.0	1	2	400.99503	400.0	1	1	2	105.25374	155.62384	0	0.209	0.01	-0.014	0.005	1111.0
0.0	0.0	1	2	400.99503	400.0	1	1	2	105.25374	155.62384	0	0.209	0.008	-0.139	0.005	1111.0
0.0	0.0	1	2	400.99503	400.0	1	1	2	105.25374	155.62384	0	0.209	0.008	0.041	0.004	1111.0
0.0	0.0	1	2	400.99503	400.0	1	1	2	105.25374	155.62384	0	0.209	0.008	0.025	0.003	1111.0
0.0	0.0	1	2	400.99503	400.0	1	1	2	105.25374	155.62384	0	0.209	0.007	-0.014	0.003	1111.0
0.0	0.0	1	2	400.99503	400.0	1	1	2	105.25374	155.62384	0	0.209	0.006	-0.026	0.003	1111.0
0.0	0.0	1	2	400.99503	400.0	1	1	2	105.25374	155.62384	0	0.209	0.006	-0.005	0.003	1111.0
0.0	0.0	1	2	400.99503	400.0	1	1	2	105.25374	155.62384	0	0.209	0.006	0.0	0.002	1111.0
0.0	0.0	1	2	400.99503	400.0	1	1	2	105.25374	155.62384	0	0.209	0.006	0.025	0.002	1111.0
0.0	0.0	1	2	400.99503	400.0	1	1	2	105.25374	155.62384	0	0.209	0.006	-0.004	0.002	1111.0
0.0	0.0	1	2	400.99503	400.0	1	1	2	105.25374	155.62384	0	0.209	0.006	0.053	0.002	1111.0
0.0	0.0	1	2	400.99503	400.0	1	1	2	105.25374	155.62384	0	0.209	0.004	-0.028	0.001	1111.0
0.0	0.0	1	2	400.99503	400.0	1	1	2	105.25374	155.62384	0	0.209	0.004	0.005	0.001	1111.0
0.0	0.0	1	2	400.99503	400.0	1	1	2	105.25374	155.62384	0	0.209	0.004	0.005	0.001	1111.0
0.0	0.0	1	2	400.99503	400.0	1	1	2	105.25374	155.62384	0	0.209	0.004	0.03	0.001	1111.0
0.0	0.0	1	2	400.99503	400.0	1	1	2	105.25374	155.62384	0	0.209	0.004	0.0	0.001	1111.0
0.0	0.0	1	2	400.99503	400.0	1	1	2	105.25374	155.62384	0	0.209	0.002	-0.018	0.001	1111.0
0.0	0.0	1	2	400.99503	400.0	1	1	2	105.25374	155.62384	0	0.209	0.002	0.005	0.001	1111.0
0.0	0.0	1	2	400.99503	400.0	1	1	2	105.25374	155.62384	0	0.209	0.002	0.026	0.0	1111.0
0.0	0.0	1	2	400.99503	400.0	1	1	2	105.25374	155.62384	0	0.209	0.001	-0.02	0.0	1111.0
0.0	0.0	1	2	400.99503	400.0	1	1	2	105.25374	155.62384	0	0.209	0.001	0.005	0.0	1111.0
0.0	0.0	1	2	400.99503	400.0	1	1	2	105.25374	155.62384	0	0.209	0.0	0.004	0.0	1111.0
0.0	0.0	1	2	400.99503	400.0	1	1	2	105.25374	155.62384	0	0.209	0.0	0.044	0.0	1111.0
0.0	0.0	1	2	400.99503	400.0	1	1	2	105.25374	155.62384	0	0.209	0.0	0.053	0.0	1111.0
0.0	0.0	1	2	400.99503	400.0	1	1	2	105.25374	155.62384	0	0.209	0.0	0.012	0.0	1111.0
0.0	0.0	1	2	400.99503	400.0	1	1	2	105.25374	155.62384	0	0.209	0.0	-0.008	0.0	1111.0
0.0	0.0	1	2	400.99503	400.0	1	1	2	105.25374	155.62384	0	0.209	-0.001	-0.026	0.0	1111.0
0.0	0.0	1	2	400.99503	400.0	1	1	2	105.25374	155.62384	0	0.209	0.0	0.021	0.0	1111.0
0.0	0.0	1	2	400.99503	400.0	1	1	2	105.25374	155.62384	0	0.209	0.0	0.067	0.0	1111.0
0.0	0.0	1	2	400.99503	400.0	1	1	2	105.25374	155.62384	0	0.209	0.0	0.219	0.0	1111.0
0.0	0.0	1	2	400.99503	400.0	1	1	2	105.25374	155.62384	0	0.209	0.0	0.004	0.0	1111.0
0.0	0.0	1	2	400.99503	400.0	1	1	2	105.25374	155.62384	0	0.209	-0.001	-0.028	0.0	1111.0
0.0	0.0	1	2	400.99503	400.0	1	1	2	105.25374	155.62384	0	0.209	-0.001	-0.014	0.0	1111.0
0.0	0.0	1	2	400.99503	400.0	1	1	2	105.25374	155.62384	0	0.209	-0.001	-0.033	0.0	1111.0
0.0	0.0	1	2	400.99503	400.0	1	1	2	105.25374	155.62384	0	0.209	-0.001	-0.014	0.0	1111.0
0.0	0.0	1	2	400.99503	400.0	1	1	2	105.25374	155.62384	0	0.209	0.0	0.006	0.0	1111.0
0.0	0.0	1	2	400.99503	400.0	1	1	2	105.25374	155.62384	0	0.209	0.0	0.007	0.0	1111.0
0.0	0.0	1	2	400.99503	400.0	1	1	2	105.25374	155.62384	0	0.209	0.0	0.029	0.0	1111.0
0.0	0.0	1	2	400.99503	400.0	1	1	2	105.25374	155.62384	0	0.209	0.0	0.023	0.0	1111.0
0.0	0.0	1	2	400.99503	400.0	1	1	2	105.25374	155.62384	0	0.209	0.0	-0.002	0.0	1111.0
0.0	0.0	1	2	400.99503	400.0	1	1	2	105.25374	155.62384	0	0.209	0.0	-0.01	0.0	1111.0
0.0	0.0	1	2	400.99503	400.0	1	1	2	105.25374	155.62384	0	0.209	0.0	0.0	0.0	1111.0
0.0	0.0	1	2	400.99503	400.0	1	1	2	105.25374	155.62384	0	0.209	0.0	0.012	0.0	1111.0
0.0	0.0	1	2	400.99503	400.0	1	1	2	105.25374	155.62384	0	0.209	-0.001	-0.05	0.0	1111.0
0.0	0.0	1	2	400.99503	400.0	1	1	2	105.25374	155.62384	0	0.209	0.0	0.016	0.0	1111.0
0.0	0.0	1	2	400.99503	400.0	1	1	2	105.25374	155.62384	0	0.209	0.0	-0.006	0.0	1111.0
0.0	0.0	1	2	400.99503	400.0	1	1	2	105.25374	155.62384	0	0.209	0.0	0.014	0.0	1111.0
0.0	0.0	1	2	400.99503	400.0	1	1	2	105.25374	155.62384	0	0.209	-0.001	-0.032	0.0	1111.0
0.0	0.0	1	2	400.99503	400.0	1	1	2	105.25374	155.62384	0	0.209	-0.001	-0.028	0.0	1111.0
0.0	0.0	1	2	400.99503	400.0	1	1	2	105.25374	155.62384	0	0.209	0.0	-0.011	0.0	1111.0
0.0	0.0	1	2	400.99503	400.0	1	1	2	105.25374	155.62384	0	0.209	-0.001	-0.016	0.0	1111.0
0.0	0.0	1	2	400.99503	400.0	1	1	2	105.25374	155.62384	0	0.209	0.0	0.015	0.0	1111.0
0.0	0.0	1	2	400.99503	400.0	1	1	2	105.25374	155.62384	0	0.209	0.0	0.019	0.0	1111.0
0.0	0.0	1	2	400.99503	400.0	1	1	2	105.25374	155.62384	0	0.209	0.0	0.019	0.0	1111.0
0.0	0.0	1	2	400.99503	400.0	1	1	2	105.25374	155.62384	0	0.209	-0.001	-0.047	0.0	1111.0
0.0	0.0	1	2	400.99503	400.0	1	1	2	105.25374	155.62384	0	0.209	0.0	-0.004	0.0	1111.0
0.0	0.0	1	2	400.99503	400.0	1	1	2	105.25374	155.62384	0	0.209	0.0	0.01	0.0	1111.0
0.0	0.0	1	2	400.99503	400.0	1	1	2	105.25374	155.62384	0	0.209	0.0	0.007	0.0	1111.0
0.0	0.0	1	2	400.99503	400.0	1	1	2	105.25374	155.62384	0	0.209	0.0	0.043	0.0	1111.0
0.0	0.0	1	2	400.99503	400.0	1	1	2	105.25374	155.62384	0	0.209	-0.001	-0.022	0.0	1111.0
0.0	0.0	1	2	400.99503	400.0	1	1	2	105.25374	155.62384	0	0.209	0.0	0.024	0.0	1111.0
0.0	0.0	1	2	400.99503	400.0	1	1	2	105.25374	155.62384	0	0.209	-0.001	-0.015	0.0	1111.0
0.0	0.0	1	2	400.99503	400.0	1	1	2	105.25374	155.62384	0	0.209	-0.001	-0.035	0.0	1111.0
0.0	0.0	1	2	400.99503	400.0	1	1	2	105.25374	155.62384	0	0.209	0.0	0.005	0.0	1111.0
0.0	0.0	1	2	400.99503	400.0	1	1	2	105.25374	155.62384	0	0.209	-0.001	-0.023	0.0	1111.0
0.0	0.0	1	2	400.99503	400.0	1	1	2	105.25374	155.62384	0	0.209	-0.001	-0.032	0.0	1111.0
0.0	0.0	1	2	400.99503	400.0	1	1	2	105.25374	155.62384	0	0.209	0.0	0.027	0.0	1111.0
0.0	0.0	1	2	400.99503	400.0	1	1	2	105.25374	155.62384	0	0.209	0.0	0.012	0.0	1111.0
0.0	0.0	1	2	400.99503	400.0	1	1	2	105.25374	155.62384	0	0.209	0.0	0.09	0.0	1111.0
0.0	0.0	1	2	400.99503	400.0	1	1	2	105.25374	155.62384	0	0.209	-0.001	-0.025	0.0	1111.0
0.0	0.0	1	2	400.99503	400.0	1	1	2	105.25374	155.62384	0	0.209	0.0	-0.009	0.0	1111.0
0.0	0.0	1	2	400.99503	400.0	1	1	2	105.25374	155.62384	0	0.209	0.0	-0.002	0.0	1111.0
0.0	0.0	1	2	400.99503	400.0	1	1	2	105.25374	155.62384	0	0.209	0.0	0.012	0.0	1111.0
0.0	0.0	1	2	400.99503	400.0	1	1	2	105.25374	155.62384	0	0.209	0.0	-0.01	0.0	1111.0
0.0	0.0	1	2	400.99503	400.0	1	1	2	105.25374	155.62384	0	0.209	0.0	0.001	0.0	1111.0
0.0	0.0	1	2	400.99503	400.0	1	1	2	105.25374	155.62384	0	0.209	0.0	-0.003	0.0	1111.0
0.0	0.0	1	2	400.99503	400.0	1	1	2	105.25374	155.62384	0	0.209	0.0	-0.013	0.0	1111.0
0.0	0.0	1	2	400.99503	400.0	1	1	2	105.25374	155.62384	0	0.209	0.0	0.001	0.0	1111.0
0.0	0.0	1	2	400.99503	400.0	1	1	2	105.25374	155.62384	0	0.209	0.0	0.011	0.0	1111.0
0.0	0.0	1	2	400.99503	400.0	1	1	2	105.25374	155.62384	0	0.209	0.0	-0.01	0.0	1111.0
0.0	0.0	1	2	400.99503	400.0	1	1	2	105.25374	155.62384	0	0.209	0.0	-0.004	0.0	1111.0
0.0	0.0	1	2	400.99503	400.0	1	1	2	105.25374	155.62384	0	0.209	0.0	0.041	0.0	1111.0
0.0	0.0	1	2	400.99503	400.0	1	1	2	105.25374	155.62384	0	0.209	0.0	0.08	0.0	1111.0
0.0	0.0	1	2	400.99503	400.0	1	1	2	105.25374	155.62384	0	0.209	-0.001	-0.013	0.0	1111.0
0.0	0.0	1	2	400.99503	400.0	1	1	2	105.25374	155.62384	0	0.209	0.0	0.012	0.0	1111.0
0.0	0.0	1	2	400.99503	400.0	1	1	2	105.25374	155.62384	0	0.209	0.0	0.046	0.0	1111.0
0.0	0.0	1	2	400.99503	400.0	1	1	2	105.25374	155.62384	0	0.209	-0.001	-0.027	0.0	1111.0
0.0	0.0	1	2	400.99503	400.0	1	1	2	105.25374	155.62384	0	0.209	0.0	0.108	0.0	1111.0
0.0	0.0	1	2	400.99503	400.0	1	1	2	105.25374	155.62384	0	0.209	-0.001	-0.014	0.0	1111.0
0.0	0.0	1	2	400.99503	400.0	1	1	2	105.25374	155.62384	0	0.209	-0.001	-0.029	0.0	1111.0
0.0	0.0	1	2	400.99503	400.0	1	1	2	105.25374	155.62384	0	0.209	-0.001	-0.016	0.0	1111.0
0.0	0.0	1	2	400.99503	400.0	1	1	2	105.25374	155.62384	0	0.209	-0.001	-0.019	0.0	1111.0
0.0	0.0	1	2	400.99503	400.0	1	1	2	105.25374	155.62384	0	0.209	0.0	0.003	0.0	1111.0
0.0	0.0	1	2	400.99503	400.0	1	1	2	105.25374	155.62384	0	0.209	0.0	0.051	0.0	1111.0
0.0	0.0	1	2	400.99503	400.0	1	1	2	105.25374	155.62384	0	0.209	-0.001	-0.031	0.0	1111.0
0.0	0.0	1	2	400.99503	400.0	1	1	2	105.25374	155.62384	0	0.209	-0.001	-0.013	0.0	1111.0
0.0	0.0	1	2	400.99503	400.0	1	1	2	105.25374	155.62384	0	0.209	0.0	-0.003	0.0	1111.0
0.0	0.0	1	2	400.99503	400.0	1	1	2	105.25374	155.62384	0	0.209	-0.001	-0.016	0.0	1111.0
0.0	0.0	1	2	400.99503	400.0	1	1	2	105.25374	155.62384	0	0.209	-0.001	-0.202	0.0	1111.0
0.0	0.0	1	2	400.99503	400.0	1	1	2	105.25374	155.62384	0	0.209	0.0	0.131	0.0	1111.0
0.0	0.0	1	2	400.99503	400.0	1	1	2	105.25374	155.62384	0	0.209	0.0	0.01	0.0	1111.0
0.0	0.0	1	2	400.99503	400.0	1	1	2	105.25374	155.62384	0	0.209	0.0	0.139	0.0	1111.0
0.0	0.0	1	2	400.99503	400.0	1	1	2	105.25374	155.62384	0	0.209	0.0	0.017	0.0	1111.0
0.0	0.0	1	2	400.99503	400.0	1	1	2	105.25374	155.62384	0	0.209	-0.001	-0.023	0.0	1111.0
0.0	0.0	1	2	400.99503	400.0	1	1	2	105.25374	155.62384	0	0.209	-0.001	-0.023	0.0	1111.0
0.0	0.0	1	2	400.99503	400.0	1	1	2	105.25374	155.62384	0	0.209	0.0	0.007	0.0	1111.0
0.0	0.0	1	2	400.99503	400.0	1	1	2	105.25374	155.62384	0	0.209	0.0	0.089	0.0	1111.0
0.0	0.0	1	2	400.99503	400.0	1	1	2	105.25374	155.62384	0	0.209	0.0	-0.002	0.0	1111.0
0.0	0.0	1	2	400.99503	400.0	1	1	2	105.25374	155.62384	0	0.209	-0.001	-0.039	0.0	1111.0
4180.487	300.99503	2	2	400.99503	300.99503	1	2	2	105.25374	155.62384	1	0.209	0.0	0.012	0.0	1111.0
4180.487	300.99503	2	2	400.99503	300.99503	1	2	2	105.25374	155.62384	1	0.209	0.0	0.038	0.0	1111.0
4180.487	300.99503	2	2	400.99503	300.99503	0	2	2	105.25374	155.62384	1	0.209	0.0	0.039	0.0	1111.0
4180.487	300.99503	2	2	400.99503	300.99503	0	2	2	105.25374	155.62384	1	0.209	-0.001	-0.029	0.0	1111.0
4180.487	300.99503	2	2	400.99503	300.99503	0	2	2	105.25374	155.62384	1	0.209	0.0	0.029	0.0	1111.0
4180.487	300.99503	2	2	400.99503	300.99503	0	2	2	105.25374	155.62384	1	0.209	0.002	0.285	0.294	1111.0
4180.487	300.99503	2	2	400.99503	300.99503	0	2	2	105.25374	155.62384	1	0.209	0.004	0.406	0.825	1111.0
4180.487	300.99503	2	2	400.99503	300.99503	0	2	2	105.25374	155.62384	1	0.209	0.009	0.835	0.825	1111.0
4180.487	300.99503	2	2	400.99503	300.99503	0	2	2	105.25374	155.62384	1	0.209	0.016	1.014	1.063	1111.0
4180.487	300.99503	2	2	400.99503	300.99503	0	2	2	105.25374	155.62384	1	0.209	0.024	1.08	1.063	1111.0
4180.487	300.99503	2	2	400.99503	300.99503	0	2	2	105.25374	155.62384	1	0.209	0.033	1.515	1.488	1111.0
4180.487	300.99503	2	2	400.99503	300.99503	0	2	2	105.25374	155.62384	1	0.209	0.045	1.718	1.679	1111.0
4180.487	300.99503	2	2	400.99503	300.99503	0	2	2	105.25374	155.62384	1	0.209	0.053	1.667	1.679	1111.0
4180.487	300.99503	2	2	400.99503	300.99503	0	2	2	105.25374	155.62384	1	0.21	0.065	1.97	2.021	1111.0
4180.487	300.99503	2	2	400.99503	300.99503	0	2	2	105.25374	155.62384	1	0.21	0.077	2.252	2.316	1111.0
4180.487	300.99503	2	2	400.99503	300.99503	0	2	2	105.25374	155.62384	1	0.21	0.088	2.308	2.316	1111.0
4180.487	300.99503	2	2	400.99503	300.99503	0	2	2	105.25374	155.62384	1	0.21	0.098	2.39	2.448	1111.0
4180.487	300.99503	2	2	400.99503	300.99503	0	2	2	105.25374	155.62384	1	0.21	0.109	2.427	2.448	1111.0
4180.487	300.99503	2	2	400.99503	300.99503	0	2	2	105.25374	155.62384	1	0.21	0.119	2.591	2.685	1111.0
4180.487	300.99503	2	2	400.99503	300.99503	0	2	2	105.25374	155.62384	1	0.21	0.13	2.777	2.791	1111.0
4180.487	300.99503	2	2	400.99503	300.99503	0	2	2	105.25374	155.62384	1	0.21	0.14	2.781	2.791	1111.0
4180.487	300.99503	2	2	400.99503	300.99503	0	2	2	105.25374	155.62384	1	0.21	0.151	2.934	2.981	1111.0
4180.487	300.99503	2	2	400.99503	300.99503	0	2	2	105.25374	155.62384	1	0.21	0.161	3.135	3.066	1111.0
4180.487	300.99503	2	2	400.99503	300.99503	0	2	2	105.25374	155.62384	1	0.21	0.169	3.072	3.066	1111.0
4180.487	300.99503	2	2	400.99503	300.99503	0	2	2	105.25374	155.62384	1	0.21	0.179	3.194	3.219	1111.0
4180.487	300.99503	2	2	400.99503	300.99503	0	2	2	105.25374	155.62384	1	0.21	0.188	3.194	3.35	1111.0
4180.487	300.99503	2	2	400.99503	300.99503	0	2	2	105.25374	155.62384	1	0.211	0.197	3.397	3.35	1111.0
4180.487	300.99503	2	2	400.99503	300.99503	0	2	2	105.25374	155.62384	1	0.211	0.206	3.472	3.409	1111.0
4180.487	300.99503	2	2	400.99503	300.99503	0	2	2	105.25374	155.62384	1	0.211	0.214	3.431	3.409	1111.0
4180.487	300.99503	2	2	400.99503	300.99503	0	2	2	105.25374	155.62384	1	0.211	0.222	3.524	3.515	1111.0
4180.487	300.99503	2	2	400.99503	300.99503	0	2	2	105.25374	155.62384	1	0.211	0.228	3.569	3.562	1111.0
4180.487	300.99503	2	2	400.99503	300.99503	0	2	2	105.25374	155.62384	1	0.211	0.234	3.588	3.562	1111.0
4180.487	300.99503	2	2	400.99503	300.99503	0	2	2	105.25374	155.62384	1	0.211	0.241	3.632	3.648	1111.0
4180.487	300.99503	2	2	400.99503	300.99503	0	2	2	105.25374	155.62384	1	0.211	0.246	3.648	3.648	1111.0
4180.487	300.99503	2	2	400.99503	300.99503	0	2	2	105.25374	155.62384	1	0.211	0.252	3.682	3.685	1111.0
4180.487	300.99503	2	2	400.99503	300.99503	0	2	2	105.25374	155.62384	1	0.211	0.258	3.748	3.753	1111.0
4180.487	300.99503	2	2	400.99503	300.99503	0	2	2	105.25374	155.62384	1	0.211	0.263	3.72	3.753	1111.0
4180.487	300.99503	2	2	400.99503	300.99503	0	2	2	105.25374	155.62384	1	0.211	0.267	3.809	3.812	1111.0
4180.487	300.99503	2	2	400.99503	300.99503	0	2	2	105.25374	155.62384	1	0.211	0.273	3.869	3.838	1111.0
4180.487	300.99503	2	2	400.99503	300.99503	0	2	2	105.25374	155.62384	1	0.211	0.277	3.814	3.838	1111.0
4180.487	300.99503	2	2	400.99503	300.99503	0	2	2	105.25374	155.62384	1	0.211	0.282	3.887	3.887	1111.0
4180.487	300.99503	2	2	400.99503	300.99503	0	2	2	105.25374	155.62384	1	0.211	0.285	3.807	3.887	1111.0
4180.487	300.99503	2	2	400.99503	300.99503	0	2	2	105.25374	155.62384	1	0.211	0.288	3.857	3.908	1111.0
4180.487	300.99503	2	2	400.99503	300.99503	0	2	2	105.25374	155.62384	1	0.211	0.292	3.964	3.946	1111.0
4180.487	300.99503	2	2	400.99503	300.99503	0	2	2	105.25374	155.62384	1	0.211	0.296	3.923	3.946	1111.0
4180.487	300.99503	2	2	400.99503	300.99503	0	2	2	105.25374	155.62384	1	0.211	0.3	3.941	3.963	1111.0
4180.487	300.99503	2	2	400.99503	300.99503	0	2	2	105.25374	155.62384	1	0.211	0.303	4.051	3.992	1111.0
4180.487	300.99503	2	2	400.99503	300.99503	0	2	2	105.25374	155.62384	1	0.211	0.305	4.023	3.992	1111.0
4180.487	300.99503	2	2	400.99503	300.99503	0	2	2	105.25374	155.62384	1	0.211	0.306	3.807	4.007	1111.0
4180.487	300.99503	2	2	400.99503	300.99503	0	2	2	105.25374	155.62384	1	0.211	0.308	3.995	4.03	1111.0
4180.487	300.99503	2	2	400.99503	300.99503	0	2	2	105.25374	155.62384	1	0.211	0.311	4.064	4.03	1111.0
4180.487	300.99503	2	2	400.99503	300.99503	0	2	2	105.25374	155.62384	1	0.211	0.313	4.049	4.051	1111.0
4180.487	300.99503	2	2	400.99503	300.99503	0	2	2	105.25374	155.62384	1	0.211	0.315	4.052	4.051	1111.0
4180.487	300.99503	2	2	400.99503	300.99503	0	2	2	105.25374	155.62384	1	0.211	0.317	4.092	4.06	1111.0
4180.487	300.99503	2	2	400.99503	300.99503	0	2	2	105.25374	155.62384	1	0.211	0.319	4.092	4.077	1111.0
4180.487	300.99503	2	2	400.99503	300.99503	0	2	2	105.25374	155.62384	1	0.211	0.321	4.05	4.077	1111.0
4180.487	300.99503	2	2	400.99503	300.99503	0	2	2	105.25374	155.62384	1	0.212	0.321	4.014	4.086	1111.0
4180.487	300.99503	2	2	400.99503	300.99503	0	2	2	105.25374	155.62384	1	0.212	0.322	4.081	4.086	1111.0
4180.487	300.99503	2	2	400.99503	300.99503	0	2	2	105.25374	155.62384	1	0.212	0.323	4.128	4.098	1111.0
4180.487	300.99503	2	2	400.99503	300.99503	0	2	2	105.25374	155.62384	1	0.212	0.323	4.104	4.106	1111.0
4180.487	300.99503	2	2	400.99503	300.99503	0	2	2	105.25374	155.62384	1	0.212	0.324	3.931	4.106	1111.0
4180.487	300.99503	2	2	400.99503	300.99503	0	2	2	105.25374	155.62384	1	0.212	0.326	4.133	4.115	1111.0
4180.487	300.99503	2	2	400.99503	300.99503	0	2	2	105.25374	155.62384	1	0.212	0.327	4.103	4.126	1111.0
4180.487	300.99503	2	2	400.99503	300.99503	0	2	2	105.25374	155.62384	1	0.212	0.329	4.13	4.126	1111.0
4180.487	300.99503	2	2	400.99503	300.99503	0	2	2	105.25374	155.62384	1	0.212	0.329	4.071	4.129	1111.0
4180.487	300.99503	2	2	400.99503	300.99503	0	2	2	105.25374	155.62384	1	0.212	0.329	4.084	4.129	1111.0
4180.487	300.99503	2	2	400.99503	300.99503	0	2	2	105.25374	155.62384	1	0.212	0.33	4.1	4.137	1111.0
4180.487	300.99503	2	2	400.99503	300.99503	0	2	2	105.25374	155.62384	1	0.212	0.332	4.179	4.141	1111.0
4180.487	300.99503	2	2	400.99503	300.99503	0	2	2	105.25374	155.62384	1	0.212	0.333	4.107	4.141	1111.0
4180.487	300.99503	2	2	400.99503	300.99503	0	2	2	105.25374	155.62384	1	0.212	0.335	4.157	4.146	1111.0
4180.487	300.99503	2	2	400.99503	300.99503	0	2	2	105.25374	155.62384	1	0.212	0.337	4.17	4.149	1111.0
4180.487	300.99503	2	2	400.99503	300.99503	0	2	2	105.25374	155.62384	1	0.212	0.339	4.165	4.149	1111.0
4180.487	300.99503	2	2	400.99503	300.99503	0	2	2	105.25374	155.62384	1	0.212	0.341	4.197	4.154	1111.0
4180.487	300.99503	2	2	400.99503	300.99503	0	2	2	105.25374	155.62384	1	0.212	0.341	4.143	4.156	1111.0
4180.487	300.99503	2	2	400.99503	300.99503	0	2	2	105.25374	155.62384	1	0.212	0.34	4.068	4.156	1111.0
4180.487	300.99503	2	2	400.99503	300.99503	0	2	2	105.25374	155.62384	1	0.212	0.341	4.164	4.161	1111.0
4180.487	300.99503	2	2	400.99503	300.99503	0	2	2	105.25374	155.62384	1	0.212	0.341	4.198	4.161	1111.0
4180.487	300.99503	2	2	400.99503	300.99503	0	2	2	105.25374	155.62384	1	0.213	0.341	4.172	4.162	1111.0
4180.487	300.99503	2	2	400.99503	300.99503	0	2	2	105.25374	155.62384	1	0.213	0.341	4.19	4.166	1111.0
4180.487	300.99503	2	2	400.99503	300.99503	1	2	2	105.25374	155.62384	1	0.213	0.34	3.919	4.166	1111.0
4180.487	300.99503	2	2	400.99503	300.99503	1	2	2	105.25374	155.62384	1	0.213	0.341	4.187	4.166	1111.0
4180.487	300.99503	2	2	400.99503	300.99503	1	2	2	105.25374	155.62384	1	0.213	0.341	4.14	4.169	1111.0
4180.487	300.99503	2	2	400.99503	300.99503	1	2	2	105.25374	155.62384	1	0.213	0.341	4.112	4.169	1111.0
4180.487	300.99503	2	2	400.99503	300.99503	1	2	2	105.25374	155.62384	1	0.213	0.341	4.145	4.171	1111.0
4180.487	300.99503	2	2	400.99503	300.99503	1	2	2	105.25374	155.62384	1	0.213	0.341	4.186	4.171	1111.0
4180.487	300.99503	2	2	400.99503	300.99503	1	2	2	105.25374	155.62384	1	0.213	0.341	4.169	4.172	1111.0
4180.487	300.99503	2	2	400.99503	300.99503	1	2	2	105.25374	155.62384	1	0.214	0.341	4.131	4.173	1111.0
4180.487	300.99503	2	2	400.99503	300.99503	1	2	2	105.25374	155.62384	1	0.214	0.341	4.281	4.173	1111.0
4180.487	300.99503	2	2	400.99503	300.99503	1	2	2	105.25374	155.62384	1	0.214	0.341	4.147	4.174	1111.0
4180.487	300.99503	2	2	400.99503	300.99503	1	2	2	105.25374	155.62384	1	0.214	0.341	4.184	4.174	1111.0
4180.487	300.99503	2	2	400.99503	300.99503	1	2	2	105.25374	155.62384	1	0.214	0.341	4.248	4.176	1111.0
4180.487	300.99503	2	2	400.99503	300.99503	1	2	2	105.25374	155.62384	1	0.215	0.342	4.441	4.176	1111.0
4180.487	300.99503	2	2	400.99503	300.99503	1	2	2	105.25374	155.62384	1	0.215	0.342	4.216	4.176	1111.0
4180.487	300.99503	2	2	400.99503	300.99503	1	2	2	105.25374	155.62384	1	0.215	0.342	4.174	4.177	1111.0
4180.487	300.99503	2	2	400.99503	300.99503	1	2	2	105.25374	155.62384	1	0.215	0.342	4.16	4.179	1111.0
4180.487	300.99503	2	2	400.99503	300.99503	1	2	2	105.25374	155.62384	1	0.216	0.342	4.112	4.179	1111.0
4180.487	300.99503	2	2	400.99503	300.99503	1	2	2	105.25374	155.62384	1	0.216	0.342	4.158	4.18	1111.0
4180.487	300.99503	2	2	400.99503	300.99503	1	2	2	105.25374	155.62384	1	0.216	0.342	4.216	4.18	1111.0
4180.487	300.99503	2	2	400.99503	300.99503	1	2	2	105.25374	155.62384	1	0.216	0.342	4.174	4.18	1111.0
4180.487	300.99503	2	2	400.99503	300.99503	1	2	2	105.25374	155.62384	1	0.216	0.342	4.162	4.181	1111.0
4180.487	300.99503	2	2	400.99503	300.99503	1	2	2	105.25374	155.62384	1	0.216	0.342	4.159	4.181	1111.0
4180.487	300.99503	2	2	400.99503	300.99503	1	2	2	105.25374	155.62384	1	0.217	0.342	4.207	4.181	1111.0
4180.487	300.99503	2	2	400.99503	300.99503	1	2	2	105.25374	155.62384	1	0.217	0.342	4.2	4.182	1111.0
4180.487	300.99503	2	2	400.99503	300.99503	1	2	2	105.25374	155.62384	1	0.217	0.341	4.11	4.182	1111.0
4180.487	300.99503	2	2	400.99503	300.99503	1	2	2	105.25374	155.62384	1	0.217	0.341	4.182	4.182	1111.0
4180.487	300.99503	2	2	400.99503	300.99503	1	2	2	105.25374	155.62384	1	0.217	0.341	4.168	4.182	1111.0
4180.487	300.99503	2	2	400.99503	300.99503	1	2	2	105.25374	155.62384	1	0.217	0.341	4.166	4.182	1111.0
4180.487	300.99503	2	2	400.99503	300.99503	1	2	2	105.25374	155.62384	1	0.218	0.341	4.203	4.183	1111.0
4180.487	300.99503	2	2	400.99503	300.99503	1	2	2	105.25374	155.62384	1	0.218	0.341	4.2	4.183	1111.0
4180.487	300.99503	2	2	400.99503	300.99503	1	2	2	105.25374	155.62384	1	0.218	0.341	4.185	4.183	1111.0
4180.487	300.99503	2	2	400.99503	300.99503	1	2	2	105.25374	155.62384	1	0.218	0.341	4.24	4.183	1111.0
4180.487	300.99503	2	2	400.99503	300.99503	1	2	2	105.25374	155.62384	1	0.218	0.341	4.16	4.183	1111.0
4180.487	300.99503	2	2	400.99503	300.99503	1	2	2	105.25374	155.62384	1	0.218	0.341	4.165	4.184	1111.0
4180.487	300.99503	2	2	400.99503	300.99503	1	2	2	105.25374	155.62384	1	0.219	0.341	4.201	4.184	1111.0
4180.487	300.99503	2	2	400.99503	300.99503	1	2	2	105.25374	155.62384	1	0.219	0.341	4.198	4.184	1111.0
4180.487	300.99503	2	2	400.99503	300.99503	1	2	2	105.25374	155.62384	1	0.219	0.341	4.176	4.184	1111.0
4180.487	300.99503	2	2	400.99503	300.99503	1	2	2	105.25374	155.62384	1	0.219	0.341	4.232	4.184	1111.0
4180.487	300.99503	2	2	400.99503	300.99503	1	2	2	105.25374	155.62384	1	0.219	0.341	4.344	4.184	1111.0
4180.487	300.99503	2	2	400.99503	300.99503	1	2	2	105.25374	155.62384	1	0.219	0.341	4.146	4.184	1111.0
4180.487	300.99503	2	2	400.99503	300.99503	1	2	2	105.25374	155.62384	1	0.219	0.341	4.193	4.184	1111.0
4180.487	300.99503	2	2	400.99503	300.99503	1	2	2	105.25374	155.62384	1	0.22	0.341	4.272	4.184	1111.0
4180.487	300.99503	2	2	400.99503	300.99503	1	2	2	105.25374	155.62384	1	0.22	0.341	4.132	4.184	1111.0
4180.487	300.99503	2	2	400.99503	300.99503	1	2	2	105.25374	155.62384	1	0.22	0.341	4.161	4.184	1111.0
4180.487	300.99503	2	2	400.99503	300.99503	1	2	2	105.25374	155.62384	1	0.22	0.341	4.127	4.185	1111.0
4180.487	300.99503	2	2	400.99503	300.99503	1	2	2	105.25374	155.62384	1	0.22	0.341	4.13	4.185	1111.0
4180.487	300.99503	2	2	400.99503	300.99503	1	2	2	105.25374	155.62384	1	0.22	0.341	4.229	4.185	1111.0
4180.487	300.99503	2	2	400.99503	300.99503	1	2	2	105.25374	155.62384	1	0.22	0.341	4.17	4.185	1111.0
4180.487	300.99503	2	2	400.99503	300.99503	1	2	2	105.25374	155.62384	1	0.22	0.341	4.176	4.185	1111.0
4180.487	300.99503	2	2	400.99503	300.99503	1	2	2	105.25374	155.62384	1	0.22	0.341	4.239	4.185	1111.0
4180.487	300.99503	2	2	400.99503	300.99503	1	2	2	105.25374	155.62384	1	0.22	0.341	4.122	4.185	1111.0
4180.487	300.99503	2	2	400.99503	300.99503	1	2	2	105.25374	155.62384	1	0.22	0.341	4.208	4.185	1111.0
4180.487	300.99503	2	2	400.99503	300.99503	1	2	2	105.25374	155.62384	1	0.22	0.341	4.207	4.185	1111.0
4180.487	300.99503	2	2	400.99503	300.99503	1	2	2	105.25374	155.62384	1	0.22	0.341	4.177	4.185	1111.0
4180.487	300.99503	2	2	400.99503	300.99503	1	2	2	105.25374	155.62384	1	0.22	0.341	4.169	4.185	1111.0
4180.487	300.99503	2	2	400.99503	300.99503	1	2	2	105.25374	155.62384	1	0.22	0.341	4.205	4.185	1111.0
4180.487	300.99503	2	2	400.99503	300.99503	1	2	2	105.25374	155.62384	1	0.22	0.341	4.209	4.185	1111.0
4180.487	300.99503	2	2	400.99503	300.99503	1	2	2	105.25374	155.62384	1	0.22	0.341	4.196	4.185	1111.0
4180.487	300.99503	2	2	400.99503	300.99503	1	2	2	105.25374	155.62384	1	0.22	0.341	4.119	4.185	1111.0
4180.487	300.99503	2	2	400.99503	300.99503	1	2	2	105.25374	155.62384	1	0.22	0.341	4.15	4.185	1111.0
4180.487	300.99503	2	2	400.99503	300.99503	1	2	2	105.25374	155.62384	1	0.22	0.341	4.149	4.185	1111.0
4180.487	300.99503	2	2	400.99503	300.99503	1	2	2	105.25374	155.62384	1	0.22	0.341	4.151	4.185	1111.0
4180.487	300.99503	2	2	400.99503	300.99503	1	2	2	105.25374	155.62384	1	0.22	0.341	4.18	4.185	1111.0
4180.487	300.99503	2	2	400.99503	300.99503	1	2	2	105.25374	155.62384	1	0.22	0.341	4.219	4.185	1111.0
4180.487	300.99503	2	2	400.99503	300.99503	1	2	2	105.25374	155.62384	1	0.22	0.341	4.143	4.185	1111.0
4180.487	300.99503	2	2	400.99503	300.99503	1	2	2	105.25374	155.62384	1	0.22	0.341	4.192	4.185	1111.0
4180.487	300.99503	2	2	400.99503	300.99503	1	2	2	105.25374	155.62384	1	0.22	0.341	4.184	4.185	1111.0
4180.487	300.99503	2	2	400.99503	300.99503	1	2	2	105.25374	155.62384	1	0.22	0.341	4.174	4.185	1111.0
4180.487	300.99503	2	2	400.99503	300.99503	1	2	2	105.25374	155.62384	1	0.22	0.341	4.119	4.185	1111.0
4180.487	300.99503	2	2	400.99503	300.99503	1	2	2	105.25374	155.62384	1	0.22	0.341	4.2	4.185	1111.0
4180.487	300.99503	2	2	400.99503	300.99503	1	2	2	105.25374	155.62384	1	0.22	0.341	4.208	4.185	1111.0
4180.487	300.99503	2	2	400.99503	300.99503	1	2	2	105.25374	155.62384	1	0.22	0.341	4.198	4.185	1111.0
4180.487	300.99503	2	2	400.99503	300.99503	1	2	2	105.25374	155.62384	1	0.22	0.341	4.155	4.185	1111.0
4180.487	300.99503	2	2	400.99503	300.99503	1	2	2	105.25374	155.62384	1	0.22	0.341	4.204	4.185	1111.0
4180.487	300.99503	2	2	400.99503	300.99503	1	2	2	105.25374	155.62384	1	0.22	0.341	4.171	4.185	1111.0
4180.487	300.99503	2	2	400.99503	300.99503	1	2	2	105.25374	155.62384	1	0.22	0.342	4.397	4.185	1111.0
4180.487	300.99503	2	2	400.99503	300.99503	1	2	2	105.25374	155.62384	1	0.22	0.342	4.159	4.185	1111.0
4180.487	300.99503	2	2	400.99503	300.99503	1	2	2	105.25374	155.62384	1	0.22	0.342	4.219	4.185	1111.0
4180.487	300.99503	2	2	400.99503	300.99503	1	2	2	105.25374	155.62384	1	0.22	0.342	4.183	4.185	1111.0
4180.487	300.99503	2	2	400.99503	300.99503	1	2	2	105.25374	155.62384	1	0.22	0.342	4.127	4.185	1111.0
4180.487	300.99503	2	2	400.99503	300.99503	1	2	2	105.25374	155.62384	1	0.22	0.342	4.282	4.185	1111.0
4180.487	300.99503	2	2	400.99503	300.99503	1	2	2	105.25374	155.62384	1	0.22	0.342	4.189	4.185	1111.0
4180.487	300.99503	2	2	400.99503	300.99503	1	2	2	105.25374	155.62384	1	0.22	0.342	4.275	4.185	1111.0
4180.487	300.99503	2	2	400.99503	300.99503	1	2	2	105.25374	155.62384	1	0.22	0.342	4.213	4.185	1111.0
4180.487	300.99503	2	2	400.99503	300.99503	1	2	2	105.25374	155.62384	1	0.22	0.342	4.227	4.185	1111.0
4180.487	300.99503	2	2	400.99503	300.99503	1	2	2	105.25374	155.62384	1	0.22	0.342	4.149	4.185	1111.0
4180.487	300.99503	2	2	400.99503	300.99503	1	2	2	105.25374	155.62384	1	0.22	0.342	4.213	4.185	1111.0
4180.487	300.99503	2	2	400.99503	300.99503	1	2	2	105.25374	155.62384	1	0.22	0.342	4.134	4.185	1111.0
4180.487	300.99503	2	2	400.99503	300.99503	1	2	2	105.25374	155.62384	1	0.22	0.342	4.171	4.185	1111.0
4180.487	300.99503	2	2	400.99503	300.99503	1	2	2	105.25374	155.62384	1	0.22	0.342	4.166	4.185	1111.0
4180.487	300.99503	2	2	400.99503	300.99503	1	2	2	105.25374	155.62384	1	0.22	0.342	4.119	4.185	1111.0
4180.487	300.99503	2	2	400.99503	300.99503	1	2	2	105.25374	155.62384	1	0.22	0.342	4.203	4.185	1111.0
4180.487	300.99503	2	2	400.99503	300.99503	1	2	2	105.25374	155.62384	1	0.22	0.342	4.194	4.185	1111.0
4180.487	300.99503	2	2	400.99503	300.99503	1	2	2	105.25374	155.62384	1	0.22	0.342	4.168	4.185	1111.0
4180.487	300.99503	2	2	400.99503	300.99503	1	2	2	105.25374	155.62384	1	0.22	0.342	4.153	4.185	1111.0
4180.487	300.99503	2	2	400.99503	300.99503	1	2	2	105.25374	155.62384	1	0.22	0.342	4.18	4.185	1111.0
4180.487	300.99503	2	2	400.99503	300.99503	1	2	2	105.25374	155.62384	1	0.22	0.342	4.179	4.185	1111.0
4180.487	300.99503	2	2	400.99503	300.99503	1	2	2	105.25374	155.62384	1	0.219	0.342	4.206	4.185	1111.0
4180.487	300.99503	2	2	400.99503	300.99503	1	2	2	105.25374	155.62384	1	0.219	0.342	4.14	4.185	1111.0
4180.487	300.99503	2	2	400.99503	300.99503	1	2	2	105.25374	155.62384	1	0.219	0.342	4.194	4.185	1111.0
4180.487	300.99503	2	2	400.99503	300.99503	1	2	2	105.25374	155.62384	1	0.219	0.343	4.215	4.185	1111.0
4180.487	300.99503	2	2	400.99503	300.99503	1	2	2	105.25374	155.62384	1	0.219	0.343	4.207	4.185	1111.0
4180.487	300.99503	2	2	400.99503	300.99503	1	2	2	105.25374	155.62384	1	0.219	0.343	4.233	4.185	1111.0
4180.487	300.99503	2	2	400.99503	300.99503	1	2	2	105.25374	155.62384	1	0.219	0.343	4.138	4.185	1111.0
4180.487	300.99503	2	2	400.99503	300.99503	1	2	2	105.25374	155.62384	1	0.219	0.343	4.166	4.185	1111.0
4180.487	300.99503	2	2	400.99503	300.99503	1	2	2	105.25374	155.62384	1	0.219	0.343	4.181	4.185	1111.0
4180.487	300.99503	2	2	400.99503	300.99503	1	2	2	105.25374	155.62384	1	0.219	0.343	4.189	4.185	1111.0
4180.487	300.99503	2	2	400.99503	300.99503	1	2	2	105.25374	155.62384	1	0.219	0.343	4.245	4.185	1111.0
4180.487	300.99503	2	2	400.99503	300.99503	1	2	2	105.25374	155.62384	1	0.219	0.343	4.123	4.185	1111.0
4180.487	300.99503	2	2	400.99503	300.99503	1	2	2	105.25374	155.62384	1	0.219	0.343	4.182	4.185	1111.0
4180.487	300.99503	2	2	400.99503	300.99503	1	2	2	105.25374	155.62384	1	0.219	0.343	4.19	4.185	1111.0
4180.487	300.99503	2	2	400.99503	300.99503	1	2	2	105.25374	155.62384	1	0.219	0.343	4.171	4.185	1111.0
4180.487	300.99503	2	2	400.99503	300.99503	1	2	2	105.25374	155.62384	1	0.219	0.342	4.146	4.185	1111.0
4180.487	300.99503	2	2	400.99503	300.99503	1	2	2	105.25374	155.62384	1	0.219	0.341	4.18	4.185	1111.0
4180.487	300.99503	2	2	400.99503	300.99503	1	2	2	105.25374	155.62384	1	0.219	0.341	4.196	4.185	1111.0
4180.487	300.99503	2	2	400.99503	300.99503	1	2	2	105.25374	155.62384	1	0.219	0.341	4.163	4.185	1111.0
4180.487	300.99503	2	2	400.99503	300.99503	1	2	2	105.25374	155.62384	1	0.219	0.341	4.131	4.185	1111.0
4180.487	300.99503	2	2	400.99503	300.99503	1	2	2	105.25374	155.62384	1	0.219	0.341	4.173	4.185	1111.0
4180.487	300.99503	2	2	400.99503	300.99503	1	2	2	105.25374	155.62384	1	0.219	0.341	4.173	4.185	1111.0
4180.487	300.99503	2	2	400.99503	300.99503	1	2	2	105.25374	155.62384	1	0.219	0.341	4.168	4.185	1111.0
4180.487	300.99503	2	2	400.99503	300.99503	1	2	2	105.25374	155.62384	1	0.219	0.341	4.185	4.185	1111.0
4180.487	300.99503	2	2	400.99503	300.99503	1	2	2	105.25374	155.62384	1	0.219	0.341	4.153	4.185	1111.0
4180.487	300.99503	2	2	400.99503	300.99503	1	2	2	105.25374	155.62384	1	0.219	0.341	4.218	4.185	1111.0
4180.487	300.99503	2	2	400.99503	300.99503	1	2	2	105.25374	155.62384	1	0.219	0.341	4.187	4.185	1111.0
4180.487	300.99503	2	2	400.99503	300.99503	1	2	2	105.25374	155.62384	1	0.219	0.341	4.152	4.185	1111.0
4180.487	300.99503	2	2	400.99503	300.99503	1	2	2	105.25374	155.62384	1	0.219	0.341	4.185	4.185	1111.0
4180.487	300.99503	2	2	400.99503	300.99503	1	2	2	105.25374	155.62384	1	0.219	0.341	4.198	4.185	1111.0
4180.487	300.99503	2	2	400.99503	300.99503	1	2	2	105.25374	155.62384	1	0.219	0.341	4.324	4.185	1111.0
4180.487	300.99503	2	2	400.99503	300.99503	1	2	2	105.25374	155.62384	1	0.219	0.341	4.129	4.185	1111.0
4180.487	300.99503	2	2	400.99503	300.99503	1	2	2	105.25374	155.62384	1	0.219	0.341	4.129	4.185	1111.0
4180.487	300.99503	2	2	400.99503	300.99503	1	2	2	105.25374	155.62384	1	0.219	0.341	4.177	4.185	1111.0
0.0	0.0	2	2	400.99503	300.99503	1	2	2	105.25374	155.62384	0	0.219	0.341	4.139	4.185	1111.0
0.0	0.0	2	2	400.99503	300.99503	1	2	2	105.25374	155.62384	0	0.219	0.341	4.134	4.185	1111.0
0.0	0.0	2	2	400.99503	300.99503	1	2	2	105.25374	155.62384	0	0.219	0.341	4.149	4.185	1111.0
0.0	0.0	2	2	400.99503	300.99503	1	2	2	105.25374	155.62384	0	0.219	0.34	3.908	3.889	1111.0
0.0	0.0	2	2	400.99503	300.99503	1	2	2	105.25374	155.62384	0	0.219	0.336	3.541	3.613	1111.0
0.0	0.0	2	2	400.99503	300.99503	1	2	2	105.25374	155.62384	0	0.218	0.332	3.594	3.613	1111.0
0.0	0.0	2	2	400.99503	300.99503	1	2	2	105.25374	155.62384	0	0.218	0.324	3.104	3.12	1111.0
0.0	0.0	2	2	400.99503	300.99503	1	2	2	105.25374	155.62384	0	0.218	0.317	3.015	2.901	1111.0
0.0	0.0	2	2	400.99503	300.99503	1	2	2	105.25374	155.62384	0	0.218	0.31	2.884	2.901	1111.0
0.0	0.0	2	2	400.99503	300.99503	1	2	2	105.25374	155.62384	0	0.218	0.3	2.449	2.505	1111.0
0.0	0.0	2	2	400.99503	300.99503	1	2	2	105.25374	155.62384	0	0.218	0.292	2.523	2.505	1111.0
0.0	0.0	2	2	400.99503	300.99503	1	2	2	105.25374	155.62384	0	0.218	0.281	2.133	2.162	1111.0
0.0	0.0	2	2	400.99503	300.99503	1	2	2	105.25374	155.62384	0	0.218	0.27	1.982	2.009	1111.0
0.0	0.0	2	2	400.99503	300.99503	1	2	2	105.25374	155.62384	0	0.218	0.26	2.0	2.009	1111.0
0.0	0.0	2	2	400.99503	300.99503	1	2	2	105.25374	155.62384	0	0.217	0.249	1.698	1.736	1111.0
0.0	0.0	2	2	400.99503	300.99503	1	2	2	105.25374	155.62384	0	0.217	0.239	1.724	1.736	1111.0
0.0	0.0	2	2	400.99503	300.99503	1	2	2	105.25374	155.62384	0	0.217	0.23	1.748	1.612	1111.0
0.0	0.0	2	2	400.99503	300.99503	1	2	2	105.25374	155.62384	0	0.217	0.218	1.392	1.392	1111.0
0.0	0.0	2	2	400.99503	300.99503	1	2	2	105.25374	155.62384	0	0.217	0.209	1.487	1.392	1111.0
0.0	0.0	2	2	400.99503	300.99503	1	2	2	105.25374	155.62384	0	0.217	0.199	1.327	1.294	1111.0
0.0	0.0	2	2	400.99503	300.99503	1	2	2	105.25374	155.62384	0	0.217	0.191	1.245	1.203	1111.0
0.0	0.0	2	2	400.99503	300.99503	1	2	2	105.25374	155.62384	0	0.217	0.182	1.183	1.203	1111.0
0.0	0.0	2	2	400.99503	300.99503	1	2	2	105.25374	155.62384	0	0.217	0.173	1.026	1.038	1111.0
0.0	0.0	2	2	400.99503	300.99503	1	2	2	105.25374	155.62384	0	0.217	0.165	1.066	0.896	1111.0
0.0	0.0	2	2	400.99503	300.99503	1	2	2	105.25374	155.62384	0	0.217	0.156	0.903	0.896	1111.0
0.0	0.0	2	2	400.99503	300.99503	1	2	2	105.25374	155.62384	0	0.217	0.148	0.842	0.833	1111.0
0.0	0.0	2	2	400.99503	300.99503	1	2	2	105.25374	155.62384	0	0.216	0.14	0.849	0.833	1111.0
0.0	0.0	2	2	400.99503	300.99503	1	2	2	105.25374	155.62384	0	0.216	0.132	0.724	0.719	1111.0
0.0	0.0	2	2	400.99503	300.99503	1	2	2	105.25374	155.62384	0	0.216	0.124	0.679	0.668	1111.0
0.0	0.0	2	2	400.99503	300.99503	1	2	2	105.25374	155.62384	0	0.216	0.117	0.715	0.668	1111.0
0.0	0.0	2	2	400.99503	300.99503	1	2	2	105.25374	155.62384	0	0.216	0.111	0.564	0.577	1111.0
0.0	0.0	2	2	400.99503	300.99503	1	2	2	105.25374	155.62384	0	0.216	0.105	0.502	0.536	1111.0
0.0	0.0	2	2	400.99503	300.99503	1	2	2	105.25374	155.62384	0	0.216	0.099	0.559	0.536	1111.0
0.0	0.0	2	2	400.99503	300.99503	1	2	2	105.25374	155.62384	0	0.216	0.094	0.492	0.462	1111.0
0.0	0.0	2	2	400.99503	300.99503	1	2	2	105.25374	155.62384	0	0.216	0.089	0.474	0.462	1111.0
0.0	0.0	2	2	400.99503	300.99503	1	2	2	105.25374	155.62384	0	0.216	0.083	0.384	0.399	1111.0
0.0	0.0	2	2	400.99503	300.99503	1	2	2	105.25374	155.62384	0	0.216	0.078	0.312	0.371	1111.0
0.0	0.0	2	2	400.99503	300.99503	1	2	2	105.25374	155.62384	0	0.216	0.074	0.449	0.371	1111.0
0.0	0.0	2	2	400.99503	300.99503	1	2	2	105.25374	155.62384	0	0.216	0.07	0.326	0.32	1111.0
0.0	0.0	2	2	400.99503	300.99503	1	2	2	105.25374	155.62384	0	0.216	0.066	0.354	0.32	1111.0
0.0	0.0	2	2	400.99503	300.99503	1	2	2	105.25374	155.62384	0	0.216	0.062	0.361	0.297	1111.0
0.0	0.0	2	2	400.99503	300.99503	1	2	2	105.25374	155.62384	0	0.216	0.059	0.273	0.257	1111.0
0.0	0.0	2	2	400.99503	300.99503	1	2	2	105.25374	155.62384	0	0.216	0.055	0.23	0.257	1111.0
0.0	0.0	2	2	400.99503	300.99503	1	2	2	105.25374	155.62384	0	0.216	0.051	0.251	0.238	1111.0
0.0	0.0	2	2	400.99503	300.99503	1	2	2	105.25374	155.62384	0	0.215	0.048	0.241	0.206	1111.0
0.0	0.0	2	2	400.99503	300.99503	1	2	2	105.25374	155.62384	0	0.215	0.044	0.173	0.206	1111.0
0.0	0.0	2	2	400.99503	300.99503	1	2	2	105.25374	155.62384	0	0.215	0.04	0.161	0.191	1111.0
0.0	0.0	2	2	400.99503	300.99503	1	2	2	105.25374	155.62384	0	0.215	0.038	0.185	0.165	1111.0
0.0	0.0	2	2	400.99503	300.99503	1	2	2	105.25374	155.62384	0	0.215	0.036	0.176	0.165	1111.0
0.0	0.0	2	2	400.99503	300.99503	1	2	2	105.25374	155.62384	0	0.215	0.034	0.165	0.153	1111.0
0.0	0.0	2	2	400.99503	300.99503	1	2	2	105.25374	155.62384	0	0.215	0.032	0.132	0.153	1111.0
0.0	0.0	2	2	400.99503	300.99503	1	2	2	105.25374	155.62384	0	0.215	0.03	0.082	0.132	1111.0
0.0	0.0	2	2	400.99503	300.99503	1	2	2	105.25374	155.62384	0	0.215	0.028	0.107	0.122	1111.0
0.0	0.0	2	2	400.99503	300.99503	1	2	2	105.25374	155.62384	0	0.214	0.026	0.126	0.122	1111.0
0.0	0.0	2	2	400.99503	300.99503	1	2	2	105.25374	155.62384	0	0.214	0.024	0.098	0.106	1111.0
0.0	0.0	2	2	400.99503	300.99503	1	2	2	105.25374	155.62384	0	0.214	0.022	0.053	0.098	1111.0
0.0	0.0	2	2	400.99503	300.99503	1	2	2	105.25374	155.62384	0	0.214	0.02	0.04	0.098	1111.0
0.0	0.0	2	2	400.99503	300.99503	1	2	2	105.25374	155.62384	0	0.214	0.02	0.119	0.084	1111.0
0.0	0.0	2	2	400.99503	300.99503	1	2	2	105.25374	155.62384	0	0.214	0.02	0.183	0.084	1111.0
0.0	0.0	2	2	400.99503	300.99503	1	2	2	105.25374	155.62384	0	0.214	0.02	0.012	0.073	1111.0
0.0	0.0	2	2	400.99503	300.99503	1	2	2	105.25374	155.62384	0	0.214	0.02	0.083	0.067	1111.0
0.0	0.0	2	2	400.99503	300.99503	1	2	2	105.25374	155.62384	0	0.214	0.02	0.056	0.067	1111.0
0.0	0.0	2	2	400.99503	300.99503	1	2	2	105.25374	155.62384	0	0.213	0.02	0.045	0.058	1111.0
0.0	0.0	2	2	400.99503	300.99503	1	2	2	105.25374	155.62384	0	0.213	0.02	0.041	0.058	1111.0
0.0	0.0	2	2	400.99503	300.99503	1	2	2	105.25374	155.62384	0	0.213	0.02	0.029	0.054	1111.0
0.0	0.0	2	2	400.99503	300.99503	1	2	2	105.25374	155.62384	0	0.213	0.02	0.041	0.046	1111.0
0.0	0.0	2	2	400.99503	300.99503	1	2	2	105.25374	155.62384	0	0.213	0.02	0.06	0.046	1111.0
0.0	0.0	2	2	400.99503	300.99503	1	2	2	105.25374	155.62384	0	0.213	0.02	0.067	0.043	1111.0
0.0	0.0	2	2	400.99503	300.99503	1	2	2	105.25374	155.62384	0	0.213	0.02	0.038	0.037	1111.0
0.0	0.0	2	2	400.99503	300.99503	1	2	2	105.25374	155.62384	0	0.213	0.02	0.007	0.037	1111.0
0.0	0.0	2	2	400.99503	300.99503	1	2	2	105.25374	155.62384	0	0.213	0.02	0.044	0.032	1111.0
0.0	0.0	2	2	400.99503	300.99503	1	2	2	105.25374	155.62384	0	0.213	0.02	0.029	0.029	1111.0
0.0	0.0	2	2	400.99503	300.99503	1	2	2	105.25374	155.62384	0	0.213	0.02	0.051	0.029	1111.0
0.0	0.0	2	2	400.99503	300.99503	1	2	2	105.25374	155.62384	0	0.213	0.021	0.283	0.025	1111.0
0.0	0.0	2	2	400.99503	300.99503	1	2	2	105.25374	155.62384	0	0.213	0.02	0.061	0.025	1111.0
0.0	0.0	2	2	400.99503	300.99503	1	2	2	105.25374	155.62384	0	0.213	0.02	0.025	0.023	1111.0
0.0	0.0	2	2	400.99503	300.99503	1	2	2	105.25374	155.62384	0	0.213	0.02	0.053	0.02	1111.0
0.0	0.0	2	2	400.99503	300.99503	1	2	2	105.25374	155.62384	0	0.213	0.02	0.004	0.02	1111.0
0.0	0.0	2	2	400.99503	300.99503	1	2	2	105.25374	155.62384	0	0.213	0.02	0.034	0.018	1111.0
0.0	0.0	2	2	400.99503	300.99503	1	2	2	105.25374	155.62384	0	0.212	0.02	0.012	0.018	1111.0
0.0	0.0	2	2	400.99503	300.99503	1	2	2	105.25374	155.62384	0	0.212	0.02	0.013	0.016	1111.0
0.0	0.0	2	2	400.99503	300.99503	1	2	2	105.25374	155.62384	0	0.212	0.019	-0.096	0.014	1111.0
0.0	0.0	2	2	400.99503	300.99503	1	2	2	105.25374	155.62384	0	0.212	0.019	0.061	0.014	1111.0
0.0	0.0	2	2	400.99503	300.99503	1	2	2	105.25374	155.62384	0	0.212	0.019	0.049	0.012	1111.0
0.0	0.0	2	2	400.99503	300.99503	1	2	2	105.25374	155.62384	0	0.212	0.019	0.014	0.011	1111.0
0.0	0.0	2	2	400.99503	300.99503	1	2	2	105.25374	155.62384	0	0.212	0.019	0.005	0.011	1111.0
0.0	0.0	2	2	400.99503	300.99503	1	2	2	105.25374	155.62384	0	0.212	0.019	0.006	0.01	1111.0
0.0	0.0	2	2	400.99503	300.99503	1	2	2	105.25374	155.62384	0	0.212	0.019	0.011	0.01	1111.0
0.0	0.0	2	2	400.99503	300.99503	1	2	2	105.25374	155.62384	0	0.212	0.018	-0.002	0.009	1111.0
0.0	0.0	2	2	400.99503	300.99503	1	2	2	105.25374	155.62384	0	0.212	0.017	0.002	0.007	1111.0
0.0	0.0	2	2	400.99503	300.99503	1	2	2	105.25374	155.62384	0	0.212	0.016	0.066	0.007	1111.0
0.0	0.0	2	2	400.99503	300.99503	1	2	2	105.25374	155.62384	0	0.212	0.015	0.002	0.006	1111.0
0.0	0.0	2	2	400.99503	300.99503	1	2	2	105.25374	155.62384	0	0.212	0.015	0.002	0.006	1111.0
0.0	0.0	2	2	400.99503	300.99503	1	2	2	105.25374	155.62384	0	0.212	0.014	-0.002	0.006	1111.0
0.0	0.0	2	2	400.99503	300.99503	1	2	2	105.25374	155.62384	0	0.212	0.013	-0.054	0.005	1111.0
0.0	0.0	2	2	400.99503	300.99503	1	2	2	105.25374	155.62384	0	0.212	0.013	0.009	0.004	1111.0
0.0	0.0	2	2	400.99503	300.99503	1	2	2	105.25374	155.62384	0	0.212	0.012	-0.064	0.004	1111.0
0.0	0.0	2	2	400.99503	300.99503	1	2	2	105.25374	155.62384	0	0.212	0.011	-0.003	0.003	1111.0
0.0	0.0	2	2	400.99503	300.99503	1	2	2	105.25374	155.62384	0	0.212	0.011	0.038	0.003	1111.0
0.0	0.0	2	2	400.99503	300.99503	1	2	2	105.25374	155.62384	0	0.212	0.011	0.014	0.003	1111.0
0.0	0.0	2	2	400.99503	300.99503	1	2	2	105.25374	155.62384	0	0.212	0.01	-0.041	0.002	1111.0
0.0	0.0	2	2	400.99503	300.99503	1	2	2	105.25374	155.62384	0	0.212	0.008	-0.04	0.002	1111.0
0.0	0.0	2	2	400.99503	300.99503	1	2	2	105.25374	155.62384	0	0.212	0.008	0.038	0.002	1111.0
0.0	0.0	2	2	400.99503	300.99503	1	2	2	105.25374	155.62384	0	0.212	0.007	-0.078	0.002	1111.0
0.0	0.0	2	2	400.99503	300.99503	1	2	2	105.25374	155.62384	0	0.212	0.007	-0.005	0.002	1111.0
0.0	0.0	2	2	400.99503	300.99503	1	2	2	105.25374	155.62384	0	0.212	0.006	0.003	0.001	1111.0
0.0	0.0	2	2	400.99503	300.99503	1	2	2	105.25374	155.62384	0	0.212	0.005	-0.006	0.001	1111.0
0.0	0.0	2	2	400.99503	300.99503	1	2	2	105.25374	155.62384	0	0.212	0.005	0.017	0.001	1111.0
0.0	0.0	2	2	400.99503	300.99503	1	2	2	105.25374	155.62384	0	0.212	0.004	-0.033	0.001	1111.0
0.0	0.0	2	2	400.99503	300.99503	1	2	2	105.25374	155.62384	0	0.212	0.002	-0.043	0.001	1111.0
0.0	0.0	2	2	400.99503	300.99503	1	2	2	105.25374	155.62384	0	0.212	0.002	0.049	0.001	1111.0
0.0	0.0	2	2	400.99503	300.99503	1	2	2	105.25374	155.62384	0	0.212	0.001	-0.091	0.001	1111.0
0.0	0.0	2	2	400.99503	300.99503	1	2	2	105.25374	155.62384	0	0.212	0.001	0.009	0.0	1111.0
0.0	0.0	2	2	400.99503	300.99503	1	2	2	105.25374	155.62384	0	0.212	0.0	-0.074	0.0	1111.0
0.0	0.0	2	2	400.99503	300.99503	1	2	2	105.25374	155.62384	0	0.212	-0.001	-0.04	0.0	1111.0
0.0	0.0	2	2	400.99503	300.99503	1	2	2	105.25374	155.62384	0	0.212	-0.001	-0.015	0.0	1111.0
0.0	0.0	2	2	400.99503	300.99503	1	2	2	105.25374	155.62384	0	0.212	0.0	0.013	0.0	1111.0
0.0	0.0	2	2	400.99503	300.99503	1	2	2	105.25374	155.62384	0	0.212	-0.001	-0.014	0.0	1111.0
0.0	0.0	2	2	400.99503	300.99503	1	2	2	105.25374	155.62384	0	0.212	-0.001	-0.043	0.0	1111.0
0.0	0.0	2	2	400.99503	300.99503	1	2	2	105.25374	155.62384	0	0.212	-0.001	-0.04	0.0	1111.0
0.0	0.0	2	2	400.99503	300.99503	1	2	2	105.25374	155.62384	0	0.212	0.0	0.039	0.0	1111.0
0.0	0.0	2	2	400.99503	300.99503	1	2	2	105.25374	155.62384	0	0.212	0.0	0.091	0.0	1111.0
0.0	0.0	2	2	400.99503	300.99503	1	2	2	105.25374	155.62384	0	0.212	-0.001	-0.016	0.0	1111.0
0.0	0.0	2	2	400.99503	300.99503	1	2	2	105.25374	155.62384	0	0.212	-0.001	-0.055	0.0	1111.0
0.0	0.0	2	2	400.99503	300.99503	1	2	2	105.25374	155.62384	0	0.212	0.0	0.0	0.0	1111.0
0.0	0.0	2	2	400.99503	300.99503	1	2	2	105.25374	155.62384	0	0.212	-0.001	-0.04	0.0	1111.0
0.0	0.0	2	2	400.99503	300.99503	1	2	2	105.25374	155.62384	0	0.212	0.0	0.0	0.0	1111.0
0.0	0.0	2	2	400.99503	300.99503	1	2	2	105.25374	155.62384	0	0.212	-0.001	-0.016	0.0	1111.0
0.0	0.0	2	2	400.99503	300.99503	1	2	2	105.25374	155.62384	0	0.212	0.0	0.023	0.0	1111.0
0.0	0.0	2	2	400.99503	300.99503	1	2	2	105.25374	155.62384	0	0.212	0.0	0.005	0.0	1111.0
0.0	0.0	2	2	400.99503	300.99503	1	2	2	105.25374	155.62384	0	0.212	0.0	0.008	0.0	1111.0
0.0	0.0	2	2	400.99503	300.99503	1	2	2	105.25374	155.62384	0	0.212	0.0	-0.008	0.0	1111.0
0.0	0.0	2	2	400.99503	300.99503	1	2	2	105.25374	155.62384	0	0.212	0.0	0.005	0.0	1111.0
0.0	0.0	2	2	400.99503	300.99503	1	2	2	105.25374	155.62384	0	0.212	0.0	0.011	0.0	1111.0
0.0	0.0	2	2	400.99503	300.99503	1	2	2	105.25374	155.62384	0	0.212	0.0	-0.009	0.0	1111.0
0.0	0.0	2	2	400.99503	300.99503	1	2	2	105.25374	155.62384	0	0.212	0.0	0.008	0.0	1111.0
0.0	0.0	2	2	400.99503	300.99503	1	2	2	105.25374	155.62384	0	0.212	0.0	0.017	0.0	1111.0
0.0	0.0	2	2	400.99503	300.99503	1	2	2	105.25374	155.62384	0	0.212	0.0	0.006	0.0	1111.0
0.0	0.0	2	2	400.99503	300.99503	1	2	2	105.25374	155.62384	0	0.212	-0.001	-0.025	0.0	1111.0
0.0	0.0	2	2	400.99503	300.99503	1	2	2	105.25374	155.62384	0	0.212	0.0	0.029	0.0	1111.0
0.0	0.0	2	2	400.99503	300.99503	1	2	2	105.25374	155.62384	0	0.212	-0.001	-0.09	0.0	1111.0
0.0	0.0	2	2	400.99503	300.99503	1	2	2	105.25374	155.62384	0	0.212	-0.001	-0.016	0.0	1111.0
0.0	0.0	2	2	400.99503	300.99503	1	2	2	105.25374	155.62384	0	0.212	0.0	-0.009	0.0	1111.0
0.0	0.0	2	2	400.99503	300.99503	1	2	2	105.25374	155.62384	0	0.212	-0.001	-0.019	0.0	1111.0
0.0	0.0	2	2	400.99503	300.99503	1	2	2	105.25374	155.62384	0	0.212	0.0	0.113	0.0	1111.0
0.0	0.0	2	2	400.99503	300.99503	1	2	2	105.25374	155.62384	0	0.212	0.0	0.026	0.0	1111.0
0.0	0.0	2	2	400.99503	300.99503	1	2	2	105.25374	155.62384	0	0.212	0.0	0.005	0.0	1111.0
0.0	0.0	2	2	400.99503	300.99503	1	2	2	105.25374	155.62384	0	0.212	0.0	0.02	0.0	1111.0
0.0	0.0	2	2	400.99503	300.99503	1	2	2	105.25374	155.62384	0	0.212	0.0	-0.009	0.0	1111.0
0.0	0.0	2	2	400.99503	300.99503	1	2	2	105.25374	155.62384	0	0.212	0.0	-0.005	0.0	1111.0
0.0	0.0	2	2	400.99503	300.99503	1	2	2	105.25374	155.62384	0	0.212	-0.001	-0.016	0.0	1111.0
0.0	0.0	2	2	400.99503	300.99503	1	2	2	105.25374	155.62384	0	0.212	-0.001	-0.017	0.0	1111.0
0.0	0.0	2	2	400.99503	300.99503	1	2	2	105.25374	155.62384	0	0.212	0.0	-0.008	0.0	1111.0
0.0	0.0	2	2	400.99503	300.99503	1	2	2	105.25374	155.62384	0	0.212	-0.001	-0.026	0.0	1111.0
0.0	0.0	2	2	400.99503	300.99503	1	2	2	105.25374	155.62384	0	0.212	0.0	0.016	0.0	1111.0
0.0	0.0	2	2	400.99503	300.99503	1	2	2	105.25374	155.62384	0	0.212	-0.001	-0.047	0.0	1111.0
0.0	0.0	2	2	400.99503	300.99503	1	2	2	105.25374	155.62384	0	0.212	0.0	-0.011	0.0	1111.0
0.0	0.0	2	2	400.99503	300.99503	1	2	2	105.25374	155.62384	0	0.212	0.0	0.003	0.0	1111.0
0.0	0.0	2	2	400.99503	300.99503	1	2	2	105.25374	155.62384	0	0.212	0.0	-0.005	0.0	1111.0
0.0	0.0	2	2	400.99503	300.99503	1	2	2	105.25374	155.62384	0	0.212	0.0	0.074	0.0	1111.0
0.0	0.0	2	2	400.99503	300.99503	1	2	2	105.25374	155.62384	0	0.212	0.0	-0.008	0.0	1111.0
0.0	0.0	2	2	400.99503	300.99503	1	2	2	105.25374	155.62384	0	0.212	-0.001	-0.014	0.0	1111.0
0.0	0.0	2	2	400.99503	300.99503	1	2	2	105.25374	155.62384	0	0.212	-0.001	-0.023	0.0	1111.0
0.0	0.0	2	2	400.99503	300.99503	1	2	2	105.25374	155.62384	0	0.212	0.0	0.084	0.0	1111.0
0.0	0.0	2	2	400.99503	300.99503	1	2	2	105.25374	155.62384	0	0.212	-0.001	-0.014	0.0	1111.0
0.0	0.0	2	2	400.99503	300.99503	1	2	2	105.25374	155.62384	0	0.212	-0.001	-0.035	0.0	1111.0
0.0	0.0	2	2	400.99503	300.99503	1	2	2	105.25374	155.62384	0	0.212	-0.001	-0.025	0.0	1111.0
0.0	0.0	2	2	400.99503	300.99503	1	2	2	105.25374	155.62384	0	0.212	0.0	0.006	0.0	1111.0
0.0	0.0	2	2	400.99503	300.99503	1	2	2	105.25374	155.62384	0	0.212	0.0	-0.005	0.0	1111.0
0.0	0.0	2	2	400.99503	300.99503	1	2	2	105.25374	155.62384	0	0.212	0.0	0.002	0.0	1111.0
0.0	0.0	2	2	400.99503	300.99503	1	2	2	105.25374	155.62384	0	0.212	0.0	-0.003	0.0	1111.0
0.0	0.0	2	2	400.99503	300.99503	1	2	2	105.25374	155.62384	0	0.212	-0.001	-0.084	0.0	1111.0
0.0	0.0	2	2	400.99503	300.99503	1	2	2	105.25374	155.62384	0	0.212	-0.001	-0.047	0.0	1111.0
0.0	0.0	2	2	400.99503	300.99503	1	2	2	105.25374	155.62384	0	0.212	0.0	0.091	0.0	1111.0
0.0	0.0	2	2	400.99503	300.99503	1	2	2	105.25374	155.62384	0	0.212	-0.001	-0.034	0.0	1111.0
0.0	0.0	2	2	400.99503	300.99503	1	2	2	105.25374	155.62384	0	0.212	0.0	0.016	0.0	1111.0
0.0	0.0	2	2	400.99503	300.99503	1	2	2	105.25374	155.62384	0	0.212	-0.001	-0.016	0.0	1111.0
0.0	0.0	2	2	400.99503	300.99503	1	2	2	105.25374	155.62384	0	0.212	0.0	0.004	0.0	1111.0
0.0	0.0	2	2	400.99503	300.99503	1	2	2	105.25374	155.62384	0	0.212	-0.001	-0.037	0.0	1111.0
0.0	0.0	2	2	400.99503	300.99503	1	2	2	105.25374	155.62384	0	0.212	0.0	0.057	0.0	1111.0
0.0	0.0	2	2	400.99503	300.99503	1	2	2	105.25374	155.62384	0	0.212	-0.001	-0.012	0.0	1111.0
0.0	0.0	2	2	400.99503	300.99503	1	2	2	105.25374	155.62384	0	0.212	-0.001	-0.05	0.0	1111.0
0.0	0.0	2	2	400.99503	300.99503	1	2	2	105.25374	155.62384	0	0.212	0.0	0.145	0.0	1111.0
0.0	0.0	2	2	400.99503	300.99503	1	2	2	105.25374	155.62384	0	0.212	0.0	0.022	0.0	1111.0
0.0	0.0	2	2	400.99503	300.99503	1	2	2	105.25374	155.62384	0	0.212	0.0	0.13	0.0	1111.0
[truncated: 9,859 more rows]
