# Supplementary material for: Just noticeable differences for elbow joint torque feedback
Source: Sci Rep. 2021 Dec 7;11:23553. doi: 10.1038/s41598-021-02630-3 (PMC8651665; doi:10.1038/s41598-021-02630-3)
Supplement: Supplementary file 2 — Supplementary Information. [file 41598_2021_2630_MOESM2_ESM.zip › SupplementaryData_ScientificReports_KimAsbeck2021/S7_NTR.csv]

data 1	data 2	data 3	data 4	data 5	data 6	data 7	data 8	data 9	data 10	data 11	data 12	data 13	data 14	data 15	data 16	data 17
0.0	0.0	1	1	400.0	400.0	0	1	1	0.0	0.0	0	0.213	-0.001	-0.016	0.0	111.0
0.0	0.0	1	1	400.0	400.0	0	1	1	0.0	0.0	0	0.213	0.0	0.017	0.0	111.0
0.0	0.0	1	1	400.0	400.0	0	1	1	0.0	0.0	0	0.213	0.0	-0.005	0.0	111.0
0.0	0.0	1	1	400.0	400.0	0	1	1	0.0	0.0	0	0.213	-0.019	-2.296	-2.329	111.0
0.0	0.0	1	1	400.0	400.0	0	1	1	0.0	0.0	0	0.213	-0.036	-2.189	-2.164	111.0
0.0	0.0	1	1	400.0	400.0	0	1	1	0.0	0.0	0	0.213	-0.05	-2.204	-2.164	111.0
0.0	0.0	1	1	400.0	400.0	0	1	1	0.0	0.0	0	0.213	-0.06	-1.738	-1.869	111.0
0.0	0.0	1	1	400.0	400.0	0	1	1	0.0	0.0	0	0.213	-0.069	-1.89	-1.736	111.0
0.0	0.0	1	1	400.0	400.0	0	1	1	0.0	0.0	0	0.213	-0.077	-1.739	-1.736	111.0
0.0	0.0	1	1	400.0	400.0	0	1	1	0.0	0.0	0	0.213	-0.082	-1.455	-1.499	111.0
0.0	0.0	1	1	400.0	400.0	0	1	1	0.0	0.0	0	0.213	-0.085	-1.517	-1.499	111.0
0.0	0.0	1	1	400.0	400.0	0	1	1	0.0	0.0	0	0.213	-0.087	-1.421	-1.295	111.0
0.0	0.0	1	1	400.0	400.0	0	1	1	0.0	0.0	0	0.213	-0.087	-1.105	-1.203	111.0
0.0	0.0	1	1	400.0	400.0	0	1	1	0.0	0.0	0	0.213	-0.088	-1.286	-1.203	111.0
0.0	0.0	1	1	400.0	400.0	0	1	1	0.0	0.0	0	0.213	-0.088	-1.038	-1.039	111.0
0.0	0.0	1	1	400.0	400.0	0	1	1	0.0	0.0	0	0.213	-0.088	-1.053	-1.039	111.0
0.0	0.0	1	1	400.0	400.0	0	1	1	0.0	0.0	0	0.213	-0.087	-0.952	-0.965	111.0
0.0	0.0	1	1	400.0	400.0	0	1	1	0.0	0.0	0	0.213	-0.085	-0.814	-0.833	111.0
0.0	0.0	1	1	400.0	400.0	0	1	1	0.0	0.0	0	0.213	-0.083	-0.751	-0.833	111.0
0.0	0.0	1	1	400.0	400.0	0	1	1	0.0	0.0	0	0.213	-0.081	-0.742	-0.774	111.0
0.0	0.0	1	1	400.0	400.0	0	1	1	0.0	0.0	0	0.213	-0.078	-0.691	-0.668	111.0
0.0	0.0	1	1	400.0	400.0	0	1	1	0.0	0.0	0	0.213	-0.077	-0.706	-0.668	111.0
0.0	0.0	1	1	400.0	400.0	0	1	1	0.0	0.0	0	0.213	-0.075	-0.562	-0.577	111.0
0.0	0.0	1	1	400.0	400.0	0	1	1	0.0	0.0	0	0.213	-0.072	-0.596	-0.577	111.0
0.0	0.0	1	1	400.0	400.0	0	1	1	0.0	0.0	0	0.213	-0.07	-0.554	-0.536	111.0
0.0	0.0	1	1	400.0	400.0	0	1	1	0.0	0.0	0	0.213	-0.067	-0.562	-0.463	111.0
0.0	0.0	1	1	400.0	400.0	0	1	1	0.0	0.0	0	0.213	-0.064	-0.378	-0.463	111.0
0.0	0.0	1	1	400.0	400.0	0	1	1	0.0	0.0	0	0.213	-0.06	-0.443	-0.43	111.0
0.0	0.0	1	1	400.0	400.0	0	1	1	0.0	0.0	0	0.213	-0.058	-0.416	-0.371	111.0
0.0	0.0	1	1	400.0	400.0	0	1	1	0.0	0.0	0	0.213	-0.056	-0.39	-0.371	111.0
0.0	0.0	1	1	400.0	400.0	0	1	1	0.0	0.0	0	0.213	-0.054	-0.335	-0.345	111.0
0.0	0.0	1	1	400.0	400.0	0	1	1	0.0	0.0	0	0.213	-0.052	-0.292	-0.298	111.0
0.0	0.0	1	1	400.0	400.0	0	1	1	0.0	0.0	0	0.213	-0.049	-0.252	-0.298	111.0
0.0	0.0	1	1	400.0	400.0	0	1	1	0.0	0.0	0	0.213	-0.046	-0.174	-0.257	111.0
0.0	0.0	1	1	400.0	400.0	0	1	1	0.0	0.0	0	0.213	-0.043	-0.295	-0.257	111.0
0.0	0.0	1	1	400.0	400.0	0	1	1	0.0	0.0	0	0.213	-0.04	-0.246	-0.239	111.0
0.0	0.0	1	1	400.0	400.0	0	1	1	0.0	0.0	0	0.213	-0.038	-0.121	-0.206	111.0
0.0	0.0	1	1	400.0	400.0	0	1	1	0.0	0.0	0	0.213	-0.036	-0.216	-0.206	111.0
0.0	0.0	1	1	400.0	400.0	0	1	1	0.0	0.0	0	0.213	-0.034	-0.205	-0.191	111.0
0.0	0.0	1	1	400.0	400.0	0	1	1	0.0	0.0	0	0.213	-0.032	-0.2	-0.191	111.0
0.0	0.0	1	1	400.0	400.0	0	1	1	0.0	0.0	0	0.213	-0.03	-0.156	-0.165	111.0
0.0	0.0	1	1	400.0	400.0	0	1	1	0.0	0.0	0	0.213	-0.028	-0.147	-0.153	111.0
0.0	0.0	1	1	400.0	400.0	0	1	1	0.0	0.0	0	0.213	-0.026	-0.113	-0.153	111.0
0.0	0.0	1	1	400.0	400.0	0	1	1	0.0	0.0	0	0.213	-0.024	-0.13	-0.132	111.0
0.0	0.0	1	1	400.0	400.0	0	1	1	0.0	0.0	0	0.213	-0.022	-0.135	-0.123	111.0
0.0	0.0	1	1	400.0	400.0	0	1	1	0.0	0.0	0	0.213	-0.02	-0.055	-0.123	111.0
0.0	0.0	1	1	400.0	400.0	0	1	1	0.0	0.0	0	0.213	-0.02	-0.187	-0.106	111.0
0.0	0.0	1	1	400.0	400.0	0	1	1	0.0	0.0	0	0.213	-0.02	-0.104	-0.106	111.0
0.0	0.0	1	1	400.0	400.0	0	1	1	0.0	0.0	0	0.213	-0.02	-0.067	-0.091	111.0
0.0	0.0	1	1	400.0	400.0	0	1	1	0.0	0.0	0	0.213	-0.02	-0.055	-0.084	111.0
0.0	0.0	1	1	400.0	400.0	0	1	1	0.0	0.0	0	0.213	-0.02	-0.131	-0.084	111.0
0.0	0.0	1	1	400.0	400.0	0	1	1	0.0	0.0	0	0.213	-0.02	-0.066	-0.073	111.0
0.0	0.0	1	1	400.0	400.0	0	1	1	0.0	0.0	0	0.213	-0.02	-0.169	-0.068	111.0
0.0	0.0	1	1	400.0	400.0	0	1	1	0.0	0.0	0	0.213	-0.02	-0.012	-0.068	111.0
0.0	0.0	1	1	400.0	400.0	0	1	1	0.0	0.0	0	0.213	-0.019	-0.125	-0.058	111.0
0.0	0.0	1	1	400.0	400.0	0	1	1	0.0	0.0	0	0.213	-0.019	-0.077	-0.054	111.0
0.0	0.0	1	1	400.0	400.0	0	1	1	0.0	0.0	0	0.213	-0.019	-0.096	-0.054	111.0
0.0	0.0	1	1	400.0	400.0	0	1	1	0.0	0.0	0	0.213	-0.019	-0.069	-0.046	111.0
0.0	0.0	1	1	400.0	400.0	0	1	1	0.0	0.0	0	0.213	-0.018	-0.058	-0.046	111.0
0.0	0.0	1	1	400.0	400.0	0	1	1	0.0	0.0	0	0.213	-0.018	-0.039	-0.04	111.0
0.0	0.0	1	1	400.0	400.0	0	1	1	0.0	0.0	0	0.213	-0.018	-0.035	-0.037	111.0
0.0	0.0	1	1	400.0	400.0	0	1	1	0.0	0.0	0	0.213	-0.018	-0.08	-0.037	111.0
0.0	0.0	1	1	400.0	400.0	0	1	1	0.0	0.0	0	0.213	-0.018	-0.031	-0.032	111.0
0.0	0.0	1	1	400.0	400.0	0	1	1	0.0	0.0	0	0.213	-0.018	-0.094	-0.032	111.0
0.0	0.0	1	1	400.0	400.0	0	1	1	0.0	0.0	0	0.213	-0.018	-0.065	-0.029	111.0
0.0	0.0	1	1	400.0	400.0	0	1	1	0.0	0.0	0	0.213	-0.018	-0.058	-0.025	111.0
0.0	0.0	1	1	400.0	400.0	0	1	1	0.0	0.0	0	0.213	-0.018	-0.051	-0.025	111.0
0.0	0.0	1	1	400.0	400.0	0	1	1	0.0	0.0	0	0.213	-0.018	-0.031	-0.023	111.0
0.0	0.0	1	1	400.0	400.0	0	1	1	0.0	0.0	0	0.213	-0.018	-0.043	-0.02	111.0
0.0	0.0	1	1	400.0	400.0	0	1	1	0.0	0.0	0	0.213	-0.018	-0.02	-0.02	111.0
0.0	0.0	1	1	400.0	400.0	0	1	1	0.0	0.0	0	0.213	-0.016	0.005	-0.017	111.0
0.0	0.0	1	1	400.0	400.0	0	1	1	0.0	0.0	0	0.213	-0.014	0.01	-0.017	111.0
0.0	0.0	1	1	400.0	400.0	0	1	1	0.0	0.0	0	0.213	-0.014	-0.019	-0.016	111.0
0.0	0.0	1	1	400.0	400.0	0	1	1	0.0	0.0	0	0.213	-0.014	-0.027	-0.013	111.0
0.0	0.0	1	1	400.0	400.0	0	1	1	0.0	0.0	0	0.213	-0.013	-0.02	-0.013	111.0
0.0	0.0	1	1	400.0	400.0	0	1	1	0.0	0.0	0	0.213	-0.012	0.017	-0.012	111.0
0.0	0.0	1	1	400.0	400.0	0	1	1	0.0	0.0	0	0.213	-0.012	-0.054	-0.01	111.0
0.0	0.0	1	1	400.0	400.0	0	1	1	0.0	0.0	0	0.213	-0.011	-0.005	-0.01	111.0
0.0	0.0	1	1	400.0	400.0	0	1	1	0.0	0.0	0	0.213	-0.01	-0.02	-0.009	111.0
0.0	0.0	1	1	400.0	400.0	0	1	1	0.0	0.0	0	0.213	-0.009	-0.008	-0.008	111.0
0.0	0.0	1	1	400.0	400.0	0	1	1	0.0	0.0	0	0.213	-0.008	-0.008	-0.008	111.0
0.0	0.0	1	1	400.0	400.0	0	1	1	0.0	0.0	0	0.213	-0.007	-0.016	-0.007	111.0
0.0	0.0	1	1	400.0	400.0	0	1	1	0.0	0.0	0	0.213	-0.005	0.221	-0.007	111.0
0.0	0.0	1	1	400.0	400.0	0	1	1	0.0	0.0	0	0.213	-0.003	0.029	-0.006	111.0
0.0	0.0	1	1	400.0	400.0	0	1	1	0.0	0.0	0	0.213	-0.002	0.025	-0.005	111.0
0.0	0.0	1	1	400.0	400.0	0	1	1	0.0	0.0	0	0.213	0.0	0.033	-0.005	111.0
0.0	0.0	1	1	400.0	400.0	0	1	1	0.0	0.0	0	0.213	-0.001	-0.142	-0.005	111.0
0.0	0.0	1	1	400.0	400.0	0	1	1	0.0	0.0	0	0.213	0.0	0.029	-0.005	111.0
0.0	0.0	1	1	400.0	400.0	0	1	1	0.0	0.0	0	0.213	-0.001	-0.012	-0.004	111.0
0.0	0.0	1	1	400.0	400.0	0	1	1	0.0	0.0	0	0.213	-0.001	-0.031	-0.003	111.0
0.0	0.0	1	1	400.0	400.0	0	1	1	0.0	0.0	0	0.213	0.0	-0.005	-0.003	111.0
0.0	0.0	1	1	400.0	400.0	0	1	1	0.0	0.0	0	0.213	-0.001	-0.012	-0.003	111.0
0.0	0.0	1	1	400.0	400.0	0	1	1	0.0	0.0	0	0.213	0.0	0.01	-0.002	111.0
0.0	0.0	1	1	400.0	400.0	0	1	1	0.0	0.0	0	0.213	-0.001	-0.028	-0.002	111.0
0.0	0.0	1	1	400.0	400.0	0	1	1	0.0	0.0	0	0.213	0.0	0.052	-0.002	111.0
0.0	0.0	1	1	400.0	400.0	0	1	1	0.0	0.0	0	0.213	0.0	0.014	-0.002	111.0
0.0	0.0	1	1	400.0	400.0	0	1	1	0.0	0.0	0	0.213	-0.001	-0.079	-0.001	111.0
0.0	0.0	1	1	400.0	400.0	0	1	1	0.0	0.0	0	0.213	-0.001	-0.019	-0.001	111.0
0.0	0.0	1	1	400.0	400.0	0	1	1	0.0	0.0	0	0.213	-0.001	-0.02	-0.001	111.0
0.0	0.0	1	1	400.0	400.0	0	1	1	0.0	0.0	0	0.213	0.0	0.002	-0.001	111.0
0.0	0.0	1	1	400.0	400.0	0	1	1	0.0	0.0	0	0.213	0.0	0.014	-0.001	111.0
0.0	0.0	1	1	400.0	400.0	0	1	1	0.0	0.0	0	0.213	-0.001	-0.016	-0.001	111.0
0.0	0.0	1	1	400.0	400.0	0	1	1	0.0	0.0	0	0.213	0.0	0.021	0.0	111.0
0.0	0.0	1	1	400.0	400.0	0	1	1	0.0	0.0	0	0.213	0.0	-0.009	0.0	111.0
0.0	0.0	1	1	400.0	400.0	0	1	1	0.0	0.0	0	0.213	0.0	-0.005	0.0	111.0
0.0	0.0	1	1	400.0	400.0	0	1	1	0.0	0.0	0	0.213	0.0	0.002	0.0	111.0
0.0	0.0	1	1	400.0	400.0	0	1	1	0.0	0.0	0	0.213	-0.001	-0.028	0.0	111.0
0.0	0.0	1	1	400.0	400.0	0	1	1	0.0	0.0	0	0.213	0.0	0.006	0.0	111.0
0.0	0.0	1	1	400.0	400.0	0	1	1	0.0	0.0	0	0.213	-0.001	-0.035	0.0	111.0
0.0	0.0	1	1	400.0	400.0	0	1	1	0.0	0.0	0	0.213	-0.001	-0.031	0.0	111.0
0.0	0.0	1	1	400.0	400.0	0	1	1	0.0	0.0	0	0.213	-0.001	-0.128	0.0	111.0
0.0	0.0	1	1	400.0	400.0	0	1	1	0.0	0.0	0	0.213	0.0	0.007	0.0	111.0
0.0	0.0	1	1	400.0	400.0	0	1	1	0.0	0.0	0	0.213	0.0	-0.001	0.0	111.0
0.0	0.0	1	1	400.0	400.0	0	1	1	0.0	0.0	0	0.213	-0.001	-0.054	0.0	111.0
0.0	0.0	1	1	400.0	400.0	0	1	1	0.0	0.0	0	0.213	-0.001	-0.216	0.0	111.0
0.0	0.0	1	1	400.0	400.0	0	1	1	0.0	0.0	0	0.213	0.0	-0.005	0.0	111.0
0.0	0.0	1	1	400.0	400.0	0	1	1	0.0	0.0	0	0.213	0.0	0.002	0.0	111.0
0.0	0.0	1	1	400.0	400.0	0	1	1	0.0	0.0	0	0.213	-0.001	-0.02	0.0	111.0
0.0	0.0	1	1	400.0	400.0	0	1	1	0.0	0.0	0	0.213	0.0	0.014	0.0	111.0
0.0	0.0	1	1	400.0	400.0	0	1	1	0.0	0.0	0	0.213	0.0	-0.008	0.0	111.0
0.0	0.0	1	1	400.0	400.0	0	1	1	0.0	0.0	0	0.213	0.0	0.025	0.0	111.0
0.0	0.0	1	1	400.0	400.0	0	1	1	0.0	0.0	0	0.213	0.0	-0.001	0.0	111.0
0.0	0.0	1	1	400.0	400.0	0	1	1	0.0	0.0	0	0.213	-0.001	-0.235	0.0	111.0
0.0	0.0	1	1	400.0	400.0	0	1	1	0.0	0.0	0	0.213	-0.001	-0.035	0.0	111.0
0.0	0.0	1	1	400.0	400.0	0	1	1	0.0	0.0	0	0.213	0.0	0.17	0.0	111.0
0.0	0.0	1	1	400.0	400.0	0	1	1	0.0	0.0	0	0.213	-0.001	-0.039	0.0	111.0
0.0	0.0	1	1	400.0	400.0	0	1	1	0.0	0.0	0	0.213	0.0	0.006	0.0	111.0
0.0	0.0	1	1	400.0	400.0	0	1	1	0.0	0.0	0	0.213	-0.001	-0.019	0.0	111.0
0.0	0.0	1	1	400.0	400.0	0	1	1	0.0	0.0	0	0.213	0.0	0.021	0.0	111.0
0.0	0.0	1	1	400.0	400.0	0	1	1	0.0	0.0	0	0.213	0.0	0.025	0.0	111.0
0.0	0.0	1	1	400.0	400.0	0	1	1	0.0	0.0	0	0.213	-0.001	-0.016	0.0	111.0
0.0	0.0	1	1	400.0	400.0	0	1	1	0.0	0.0	0	0.213	0.0	0.06	0.0	111.0
0.0	0.0	1	1	400.0	400.0	0	1	1	0.0	0.0	0	0.213	-0.001	-0.024	0.0	111.0
0.0	0.0	1	1	400.0	400.0	0	1	1	0.0	0.0	0	0.213	0.0	-0.009	0.0	111.0
0.0	0.0	1	1	400.0	400.0	0	1	1	0.0	0.0	0	0.213	0.0	0.025	0.0	111.0
0.0	0.0	1	1	400.0	400.0	0	1	1	0.0	0.0	0	0.213	0.0	-0.008	0.0	111.0
0.0	0.0	1	1	400.0	400.0	0	1	1	0.0	0.0	0	0.213	0.0	0.002	0.0	111.0
0.0	0.0	1	1	400.0	400.0	0	1	1	0.0	0.0	0	0.213	0.0	-0.005	0.0	111.0
0.0	0.0	1	1	400.0	400.0	0	1	1	0.0	0.0	0	0.213	0.0	0.006	0.0	111.0
0.0	0.0	1	1	400.0	400.0	0	1	1	0.0	0.0	0	0.213	0.0	0.01	0.0	111.0
0.0	0.0	1	1	400.0	400.0	0	1	1	0.0	0.0	0	0.213	0.0	0.003	0.0	111.0
0.0	0.0	1	1	400.0	400.0	0	1	1	0.0	0.0	0	0.213	0.0	-0.008	0.0	111.0
0.0	0.0	1	1	400.0	400.0	0	1	1	0.0	0.0	0	0.213	0.0	-0.008	0.0	111.0
0.0	0.0	1	1	400.0	400.0	0	1	1	0.0	0.0	0	0.213	0.0	0.025	0.0	111.0
0.0	0.0	1	1	400.0	400.0	0	1	1	0.0	0.0	0	0.213	0.0	-0.001	0.0	111.0
0.0	0.0	1	1	400.0	400.0	0	1	1	0.0	0.0	0	0.213	0.0	0.14	0.0	111.0
0.0	0.0	1	1	400.0	400.0	0	1	1	0.0	0.0	0	0.213	-0.001	-0.193	0.0	111.0
0.0	0.0	1	1	400.0	400.0	0	1	1	0.0	0.0	0	0.213	0.0	0.025	0.0	111.0
0.0	0.0	1	1	400.0	400.0	0	1	1	0.0	0.0	0	0.213	0.0	0.017	0.0	111.0
0.0	0.0	1	1	400.0	400.0	0	1	1	0.0	0.0	0	0.213	-0.001	-0.036	0.0	111.0
0.0	0.0	1	1	400.0	400.0	0	1	1	0.0	0.0	0	0.213	0.0	0.0	0.0	111.0
0.0	0.0	1	1	400.0	400.0	0	1	1	0.0	0.0	0	0.213	0.0	0.025	0.0	111.0
0.0	0.0	1	1	400.0	400.0	0	1	1	0.0	0.0	0	0.213	-0.001	-0.024	0.0	111.0
0.0	0.0	1	1	400.0	400.0	0	1	1	0.0	0.0	0	0.213	0.0	-0.005	0.0	111.0
0.0	0.0	1	1	400.0	400.0	0	1	1	0.0	0.0	0	0.213	-0.001	-0.067	0.0	111.0
0.0	0.0	1	1	400.0	400.0	0	1	1	0.0	0.0	0	0.213	-0.001	-0.184	0.0	111.0
0.0	0.0	1	1	400.0	400.0	0	1	1	0.0	0.0	0	0.213	0.0	0.006	0.0	111.0
0.0	0.0	1	1	400.0	400.0	0	1	1	0.0	0.0	0	0.213	0.0	0.014	0.0	111.0
0.0	0.0	1	1	400.0	400.0	0	1	1	0.0	0.0	0	0.213	0.0	-0.004	0.0	111.0
0.0	0.0	1	1	400.0	400.0	0	1	1	0.0	0.0	0	0.213	0.0	0.006	0.0	111.0
0.0	0.0	1	1	400.0	400.0	0	1	1	0.0	0.0	0	0.213	-0.001	-0.053	0.0	111.0
0.0	0.0	1	1	400.0	400.0	0	1	1	0.0	0.0	0	0.213	0.0	0.002	0.0	111.0
0.0	0.0	1	1	400.0	400.0	0	1	1	0.0	0.0	0	0.213	-0.001	-0.024	0.0	111.0
0.0	0.0	1	1	400.0	400.0	0	1	1	0.0	0.0	0	0.213	0.0	0.044	0.0	111.0
0.0	0.0	1	1	400.0	400.0	0	1	1	0.0	0.0	0	0.213	0.0	0.01	0.0	111.0
0.0	0.0	1	1	400.0	400.0	0	1	1	0.0	0.0	0	0.213	0.0	0.002	0.0	111.0
0.0	0.0	1	1	400.0	400.0	0	1	1	0.0	0.0	0	0.213	0.0	0.01	0.0	111.0
0.0	0.0	1	1	400.0	400.0	0	1	1	0.0	0.0	0	0.213	0.0	0.059	0.0	111.0
0.0	0.0	1	1	400.0	400.0	0	1	1	0.0	0.0	0	0.213	0.0	0.01	0.0	111.0
0.0	0.0	1	1	400.0	400.0	0	1	1	0.0	0.0	0	0.213	-0.001	-0.082	0.0	111.0
0.0	0.0	1	1	400.0	400.0	0	1	1	0.0	0.0	0	0.213	-0.001	-0.04	0.0	111.0
0.0	0.0	1	1	400.0	400.0	0	1	1	0.0	0.0	0	0.213	0.0	0.006	0.0	111.0
0.0	0.0	1	1	400.0	400.0	0	1	1	0.0	0.0	0	0.213	-0.001	-0.02	0.0	111.0
0.0	0.0	1	1	400.0	400.0	0	1	1	0.0	0.0	0	0.213	-0.001	-0.012	0.0	111.0
0.0	0.0	1	1	400.0	400.0	0	1	1	0.0	0.0	0	0.213	-0.001	-0.027	0.0	111.0
0.0	0.0	1	1	400.0	400.0	0	1	1	0.0	0.0	0	0.213	-0.001	-0.119	0.0	111.0
0.0	0.0	1	1	400.0	400.0	0	1	1	0.0	0.0	0	0.213	-0.001	-0.108	0.0	111.0
0.0	0.0	1	1	400.0	400.0	0	1	1	0.0	0.0	0	0.213	-0.001	-0.043	0.0	111.0
0.0	0.0	1	1	400.0	400.0	0	1	1	0.0	0.0	0	0.213	-0.001	-0.012	0.0	111.0
0.0	0.0	1	1	400.0	400.0	0	1	1	0.0	0.0	0	0.213	-0.001	-0.134	0.0	111.0
0.0	0.0	1	1	400.0	400.0	0	1	1	0.0	0.0	0	0.213	0.0	0.009	0.0	111.0
0.0	0.0	1	1	400.0	400.0	0	1	1	0.0	0.0	0	0.213	-0.001	-0.013	0.0	111.0
0.0	0.0	1	1	400.0	400.0	0	1	1	0.0	0.0	0	0.213	0.0	0.002	0.0	111.0
0.0	0.0	1	1	400.0	400.0	0	1	1	0.0	0.0	0	0.213	0.0	-0.008	0.0	111.0
0.0	0.0	1	1	400.0	400.0	0	1	1	0.0	0.0	0	0.213	-0.001	-0.196	0.0	111.0
0.0	0.0	1	1	400.0	400.0	0	1	1	0.0	0.0	0	0.213	0.0	0.025	0.0	111.0
0.0	0.0	1	1	400.0	400.0	0	1	1	0.0	0.0	0	0.213	-0.001	-0.024	0.0	111.0
0.0	0.0	1	1	400.0	400.0	0	1	1	0.0	0.0	0	0.213	0.0	0.002	0.0	111.0
0.0	0.0	1	1	400.0	400.0	0	1	1	0.0	0.0	0	0.213	0.0	-0.005	0.0	111.0
0.0	0.0	1	1	400.0	400.0	0	1	1	0.0	0.0	0	0.213	0.0	0.106	0.0	111.0
0.0	0.0	1	1	400.0	400.0	0	1	1	0.0	0.0	0	0.213	-0.001	-0.012	0.0	111.0
0.0	0.0	1	1	400.0	400.0	0	1	1	0.0	0.0	0	0.213	0.0	0.025	0.0	111.0
0.0	0.0	1	1	400.0	400.0	0	1	1	0.0	0.0	0	0.213	0.0	0.029	0.0	111.0
0.0	0.0	1	1	400.0	400.0	0	1	1	0.0	0.0	0	0.213	-0.001	-0.024	0.0	111.0
0.0	0.0	1	1	400.0	400.0	0	1	1	0.0	0.0	0	0.213	0.0	-0.001	0.0	111.0
0.0	0.0	1	1	400.0	400.0	0	1	1	0.0	0.0	0	0.213	-0.001	-0.122	0.0	111.0
0.0	0.0	1	1	400.0	400.0	0	1	1	0.0	0.0	0	0.213	-0.001	-0.024	0.0	111.0
0.0	0.0	1	1	400.0	400.0	0	1	1	0.0	0.0	0	0.213	0.0	-0.001	0.0	111.0
0.0	0.0	1	1	400.0	400.0	0	1	1	0.0	0.0	0	0.213	0.0	0.017	0.0	111.0
0.0	0.0	1	1	400.0	400.0	0	1	1	0.0	0.0	0	0.213	-0.001	-0.024	0.0	111.0
0.0	0.0	1	1	400.0	400.0	0	1	1	0.0	0.0	0	0.213	0.0	0.11	0.0	111.0
0.0	0.0	1	1	400.0	400.0	0	1	1	0.0	0.0	0	0.213	0.0	-0.005	0.0	111.0
0.0	0.0	1	1	400.0	400.0	0	1	1	0.0	0.0	0	0.213	-0.001	-0.012	0.0	111.0
0.0	0.0	1	1	400.0	400.0	0	1	1	0.0	0.0	0	0.213	-0.001	-0.024	0.0	111.0
0.0	0.0	1	1	400.0	400.0	0	1	1	0.0	0.0	0	0.213	0.0	0.006	0.0	111.0
0.0	0.0	1	1	400.0	400.0	0	1	1	0.0	0.0	0	0.213	-0.001	-0.099	0.0	111.0
0.0	0.0	1	1	400.0	400.0	0	1	1	0.0	0.0	0	0.213	0.0	-0.005	0.0	111.0
0.0	0.0	1	1	400.0	400.0	0	1	1	0.0	0.0	0	0.213	-0.001	-0.016	0.0	111.0
0.0	0.0	1	1	400.0	400.0	0	1	1	0.0	0.0	0	0.213	0.0	-0.004	0.0	111.0
0.0	0.0	1	1	400.0	400.0	0	1	1	0.0	0.0	0	0.213	0.0	0.017	0.0	111.0
0.0	0.0	1	1	400.0	400.0	0	1	1	0.0	0.0	0	0.213	-0.001	-0.016	0.0	111.0
0.0	0.0	1	1	400.0	400.0	0	1	1	0.0	0.0	0	0.213	0.0	-0.001	0.0	111.0
0.0	0.0	1	1	400.0	400.0	0	1	1	0.0	0.0	0	0.213	0.0	-0.008	0.0	111.0
0.0	0.0	1	1	400.0	400.0	0	1	1	0.0	0.0	0	0.213	-0.001	-0.02	0.0	111.0
0.0	0.0	1	1	400.0	400.0	0	1	1	0.0	0.0	0	0.213	0.0	0.01	0.0	111.0
0.0	0.0	1	1	400.0	400.0	0	1	1	0.0	0.0	0	0.213	0.0	0.063	0.0	111.0
0.0	0.0	1	1	400.0	400.0	0	1	1	0.0	0.0	0	0.213	0.0	0.033	0.0	111.0
0.0	0.0	1	1	400.0	400.0	0	1	1	0.0	0.0	0	0.213	-0.001	-0.148	0.0	111.0
0.0	0.0	1	1	400.0	400.0	0	1	1	0.0	0.0	0	0.213	0.0	-0.008	0.0	111.0
0.0	0.0	1	1	400.0	400.0	0	1	1	0.0	0.0	0	0.213	0.0	-0.008	0.0	111.0
0.0	0.0	1	1	400.0	400.0	0	1	1	0.0	0.0	0	0.213	-0.001	-0.047	0.0	111.0
0.0	0.0	1	1	400.0	400.0	0	1	1	0.0	0.0	0	0.213	0.0	0.013	0.0	111.0
0.0	0.0	1	1	400.0	400.0	0	1	1	0.0	0.0	0	0.213	0.0	0.017	0.0	111.0
0.0	0.0	1	1	400.0	400.0	0	1	1	0.0	0.0	0	0.213	0.0	0.152	0.0	111.0
0.0	0.0	1	1	400.0	400.0	0	1	1	0.0	0.0	0	0.213	-0.001	-0.039	0.0	111.0
0.0	0.0	1	1	400.0	400.0	0	1	1	0.0	0.0	0	0.213	0.0	0.009	0.0	111.0
0.0	0.0	1	1	400.0	400.0	0	1	1	0.0	0.0	0	0.213	-0.001	-0.02	0.0	111.0
0.0	0.0	1	1	400.0	400.0	0	1	1	0.0	0.0	0	0.213	0.0	0.014	0.0	111.0
0.0	0.0	1	1	400.0	400.0	0	1	1	0.0	0.0	0	0.213	0.0	0.129	0.0	111.0
0.0	0.0	1	1	400.0	400.0	0	1	1	0.0	0.0	0	0.213	-0.001	-0.024	0.0	111.0
0.0	0.0	1	1	400.0	400.0	0	1	1	0.0	0.0	0	0.213	-0.001	-0.012	0.0	111.0
0.0	0.0	1	1	400.0	400.0	0	1	1	0.0	0.0	0	0.213	0.0	0.002	0.0	111.0
5555.5557	400.0	1	1	400.0	400.0	0	1	1	0.0	0.0	1	0.213	0.0	0.04	0.0	111.0
5555.5557	400.0	1	1	400.0	400.0	0	1	1	0.0	0.0	1	0.213	0.0	0.002	0.0	111.0
5555.5557	400.0	1	1	400.0	400.0	0	1	1	0.0	0.0	1	0.213	-0.001	-0.02	0.0	111.0
5555.5557	400.0	1	1	400.0	400.0	0	1	1	0.0	0.0	1	0.213	0.002	0.363	0.392	111.0
5555.5557	400.0	1	1	400.0	400.0	0	1	1	0.0	0.0	1	0.214	0.005	0.543	0.757	111.0
5555.5557	400.0	1	1	400.0	400.0	0	1	1	0.0	0.0	1	0.214	0.011	0.75	0.757	111.0
5555.5557	400.0	1	1	400.0	400.0	0	1	1	0.0	0.0	1	0.214	0.021	1.442	1.413	111.0
5555.5557	400.0	1	1	400.0	400.0	0	1	1	0.0	0.0	1	0.214	0.03	1.476	1.706	111.0
5555.5557	400.0	1	1	400.0	400.0	0	1	1	0.0	0.0	1	0.214	0.041	1.706	1.706	111.0
5555.5557	400.0	1	1	400.0	400.0	0	1	1	0.0	0.0	1	0.214	0.055	2.255	2.232	111.0
5555.5557	400.0	1	1	400.0	400.0	0	1	1	0.0	0.0	1	0.214	0.067	2.204	2.232	111.0
5555.5557	400.0	1	1	400.0	400.0	0	1	1	0.0	0.0	1	0.214	0.081	2.506	2.467	111.0
5555.5557	400.0	1	1	400.0	400.0	0	1	1	0.0	0.0	1	0.214	0.095	2.841	2.889	111.0
5555.5557	400.0	1	1	400.0	400.0	0	1	1	0.0	0.0	1	0.214	0.109	2.878	2.889	111.0
5555.5557	400.0	1	1	400.0	400.0	0	1	1	0.0	0.0	1	0.215	0.125	3.192	3.255	111.0
5555.5557	400.0	1	1	400.0	400.0	0	1	1	0.0	0.0	1	0.215	0.139	3.361	3.417	111.0
5555.5557	400.0	1	1	400.0	400.0	0	1	1	0.0	0.0	1	0.215	0.153	3.487	3.417	111.0
5555.5557	400.0	1	1	400.0	400.0	0	1	1	0.0	0.0	1	0.215	0.168	3.73	3.71	111.0
5555.5557	400.0	1	1	400.0	400.0	0	1	1	0.0	0.0	1	0.215	0.183	3.686	3.71	111.0
5555.5557	400.0	1	1	400.0	400.0	0	1	1	0.0	0.0	1	0.215	0.195	3.849	3.84	111.0
5555.5557	400.0	1	1	400.0	400.0	0	1	1	0.0	0.0	1	0.215	0.208	4.082	4.075	111.0
5555.5557	400.0	1	1	400.0	400.0	0	1	1	0.0	0.0	1	0.215	0.22	4.066	4.075	111.0
5555.5557	400.0	1	1	400.0	400.0	0	1	1	0.0	0.0	1	0.215	0.233	4.159	4.181	111.0
5555.5557	400.0	1	1	400.0	400.0	0	1	1	0.0	0.0	1	0.215	0.245	4.21	4.181	111.0
5555.5557	400.0	1	1	400.0	400.0	0	1	1	0.0	0.0	1	0.215	0.256	4.376	4.369	111.0
5555.5557	400.0	1	1	400.0	400.0	0	1	1	0.0	0.0	1	0.215	0.268	4.468	4.531	111.0
5555.5557	400.0	1	1	400.0	400.0	0	1	1	0.0	0.0	1	0.216	0.278	4.53	4.531	111.0
5555.5557	400.0	1	1	400.0	400.0	0	1	1	0.0	0.0	1	0.216	0.287	4.55	4.604	111.0
5555.5557	400.0	1	1	400.0	400.0	0	1	1	0.0	0.0	1	0.216	0.297	4.748	4.736	111.0
5555.5557	400.0	1	1	400.0	400.0	0	1	1	0.0	0.0	1	0.216	0.306	4.773	4.736	111.0
5555.5557	400.0	1	1	400.0	400.0	0	1	1	0.0	0.0	1	0.216	0.314	4.738	4.794	111.0
5555.5557	400.0	1	1	400.0	400.0	0	1	1	0.0	0.0	1	0.216	0.323	4.896	4.898	111.0
5555.5557	400.0	1	1	400.0	400.0	0	1	1	0.0	0.0	1	0.216	0.331	4.937	4.898	111.0
5555.5557	400.0	1	1	400.0	400.0	0	1	1	0.0	0.0	1	0.216	0.339	4.9	4.945	111.0
5555.5557	400.0	1	1	400.0	400.0	0	1	1	0.0	0.0	1	0.216	0.346	4.853	4.945	111.0
5555.5557	400.0	1	1	400.0	400.0	0	1	1	0.0	0.0	1	0.216	0.352	5.005	5.03	111.0
5555.5557	400.0	1	1	400.0	400.0	0	1	1	0.0	0.0	1	0.216	0.36	5.11	5.102	111.0
5555.5557	400.0	1	1	400.0	400.0	0	1	1	0.0	0.0	1	0.216	0.367	5.129	5.102	111.0
5555.5557	400.0	1	1	400.0	400.0	0	1	1	0.0	0.0	1	0.216	0.373	5.119	5.134	111.0
5555.5557	400.0	1	1	400.0	400.0	0	1	1	0.0	0.0	1	0.216	0.379	5.216	5.192	111.0
5555.5557	400.0	1	1	400.0	400.0	0	1	1	0.0	0.0	1	0.216	0.384	5.227	5.192	111.0
5555.5557	400.0	1	1	400.0	400.0	0	1	1	0.0	0.0	1	0.216	0.388	5.314	5.218	111.0
5555.5557	400.0	1	1	400.0	400.0	0	1	1	0.0	0.0	1	0.216	0.392	5.213	5.218	111.0
5555.5557	400.0	1	1	400.0	400.0	0	1	1	0.0	0.0	1	0.216	0.396	5.262	5.266	111.0
5555.5557	400.0	1	1	400.0	400.0	0	1	1	0.0	0.0	1	0.216	0.401	5.523	5.307	111.0
5555.5557	400.0	1	1	400.0	400.0	0	1	1	0.0	0.0	1	0.216	0.404	5.236	5.307	111.0
5555.5557	400.0	1	1	400.0	400.0	0	1	1	0.0	0.0	1	0.216	0.408	5.328	5.325	111.0
5555.5557	400.0	1	1	400.0	400.0	0	1	1	0.0	0.0	1	0.216	0.412	5.378	5.356	111.0
5555.5557	400.0	1	1	400.0	400.0	0	1	1	0.0	0.0	1	0.216	0.415	5.311	5.356	111.0
5555.5557	400.0	1	1	400.0	400.0	0	1	1	0.0	0.0	1	0.216	0.419	5.318	5.371	111.0
5555.5557	400.0	1	1	400.0	400.0	0	1	1	0.0	0.0	1	0.216	0.422	5.376	5.371	111.0
5555.5557	400.0	1	1	400.0	400.0	0	1	1	0.0	0.0	1	0.216	0.424	5.467	5.397	111.0
5555.5557	400.0	1	1	400.0	400.0	0	1	1	0.0	0.0	1	0.217	0.426	5.336	5.419	111.0
5555.5557	400.0	1	1	400.0	400.0	0	1	1	0.0	0.0	1	0.217	0.428	5.414	5.419	111.0
5555.5557	400.0	1	1	400.0	400.0	0	1	1	0.0	0.0	1	0.217	0.43	5.424	5.429	111.0
5555.5557	400.0	1	1	400.0	400.0	0	1	1	0.0	0.0	1	0.217	0.432	5.364	5.448	111.0
5555.5557	400.0	1	1	400.0	400.0	0	1	1	0.0	0.0	1	0.217	0.435	5.463	5.448	111.0
5555.5557	400.0	1	1	400.0	400.0	0	1	1	0.0	0.0	1	0.217	0.437	5.43	5.455	111.0
5555.5557	400.0	1	1	400.0	400.0	0	1	1	0.0	0.0	1	0.217	0.44	5.567	5.455	111.0
5555.5557	400.0	1	1	400.0	400.0	0	1	1	0.0	0.0	1	0.217	0.441	5.505	5.47	111.0
5555.5557	400.0	1	1	400.0	400.0	0	1	1	0.0	0.0	1	0.217	0.441	5.393	5.476	111.0
5555.5557	400.0	1	1	400.0	400.0	0	1	1	0.0	0.0	1	0.217	0.442	5.58	5.476	111.0
5555.5557	400.0	1	1	400.0	400.0	0	1	1	0.0	0.0	1	0.217	0.442	5.496	5.488	111.0
5555.5557	400.0	1	1	400.0	400.0	0	1	1	0.0	0.0	1	0.217	0.442	5.393	5.488	111.0
5555.5557	400.0	1	1	400.0	400.0	0	1	1	0.0	0.0	1	0.217	0.442	5.468	5.493	111.0
5555.5557	400.0	1	1	400.0	400.0	0	1	1	0.0	0.0	1	0.217	0.442	5.503	5.503	111.0
5555.5557	400.0	1	1	400.0	400.0	0	1	1	0.0	0.0	1	0.217	0.442	5.505	5.503	111.0
5555.5557	400.0	1	1	400.0	400.0	0	1	1	0.0	0.0	1	0.217	0.442	5.544	5.508	111.0
5555.5557	400.0	1	1	400.0	400.0	0	1	1	0.0	0.0	1	0.217	0.442	5.542	5.514	111.0
5555.5557	400.0	1	1	400.0	400.0	0	1	1	0.0	0.0	1	0.217	0.443	5.598	5.514	111.0
5555.5557	400.0	1	1	400.0	400.0	0	1	1	0.0	0.0	1	0.217	0.443	5.5	5.521	111.0
5555.5557	400.0	1	1	400.0	400.0	0	1	1	0.0	0.0	1	0.217	0.443	5.518	5.524	111.0
5555.5557	400.0	1	1	400.0	400.0	0	1	1	0.0	0.0	1	0.217	0.443	5.514	5.524	111.0
5555.5557	400.0	1	1	400.0	400.0	0	1	1	0.0	0.0	1	0.217	0.444	5.568	5.529	111.0
5555.5557	400.0	1	1	400.0	400.0	0	1	1	0.0	0.0	1	0.217	0.444	5.479	5.529	111.0
5555.5557	400.0	1	1	400.0	400.0	0	1	1	0.0	0.0	1	0.217	0.444	5.516	5.531	111.0
5555.5557	400.0	1	1	400.0	400.0	0	1	1	0.0	0.0	1	0.217	0.444	5.533	5.535	111.0
5555.5557	400.0	1	1	400.0	400.0	0	1	1	0.0	0.0	1	0.217	0.444	5.548	5.535	111.0
5555.5557	400.0	1	1	400.0	400.0	0	1	1	0.0	0.0	1	0.217	0.445	5.557	5.54	111.0
5555.5557	400.0	1	1	400.0	400.0	0	1	1	0.0	0.0	1	0.217	0.445	5.543	5.541	111.0
5555.5557	400.0	1	1	400.0	400.0	0	1	1	0.0	0.0	1	0.217	0.446	5.496	5.541	111.0
5555.5557	400.0	1	1	400.0	400.0	0	1	1	0.0	0.0	1	0.217	0.448	5.57	5.544	111.0
5555.5557	400.0	1	1	400.0	400.0	0	1	1	0.0	0.0	1	0.217	0.448	5.548	5.544	111.0
5555.5557	400.0	1	1	400.0	400.0	0	1	1	0.0	0.0	1	0.217	0.448	5.522	5.545	111.0
5555.5557	400.0	1	1	400.0	400.0	0	1	1	0.0	0.0	1	0.217	0.449	5.597	5.547	111.0
5555.5557	400.0	1	1	400.0	400.0	0	1	1	0.0	0.0	1	0.217	0.45	5.56	5.547	111.0
5555.5557	400.0	1	1	400.0	400.0	0	1	1	0.0	0.0	1	0.217	0.45	5.475	5.549	111.0
5555.5557	400.0	1	1	400.0	400.0	0	1	1	0.0	0.0	1	0.217	0.45	5.488	5.549	111.0
5555.5557	400.0	1	1	400.0	400.0	0	1	1	0.0	0.0	1	0.217	0.45	5.533	5.55	111.0
5555.5557	400.0	1	1	400.0	400.0	0	1	1	0.0	0.0	1	0.217	0.452	5.576	5.551	111.0
5555.5557	400.0	1	1	400.0	400.0	0	1	1	0.0	0.0	1	0.217	0.452	5.546	5.551	111.0
5555.5557	400.0	1	1	400.0	400.0	0	1	1	0.0	0.0	1	0.217	0.454	5.577	5.552	111.0
5555.5557	400.0	1	1	400.0	400.0	0	1	1	0.0	0.0	1	0.217	0.455	5.559	5.553	111.0
5555.5557	400.0	1	1	400.0	400.0	0	1	1	0.0	0.0	1	0.217	0.456	5.553	5.553	111.0
5555.5557	400.0	1	1	400.0	400.0	0	1	1	0.0	0.0	1	0.217	0.457	5.704	5.554	111.0
5555.5557	400.0	1	1	400.0	400.0	0	1	1	0.0	0.0	1	0.217	0.458	5.581	5.555	111.0
5555.5557	400.0	1	1	400.0	400.0	0	1	1	0.0	0.0	1	0.217	0.459	5.605	5.555	111.0
5555.5557	400.0	1	1	400.0	400.0	0	1	1	0.0	0.0	1	0.217	0.459	5.445	5.556	111.0
5555.5557	400.0	1	1	400.0	400.0	0	1	1	0.0	0.0	1	0.217	0.461	5.579	5.556	111.0
5555.5557	400.0	1	1	400.0	400.0	0	1	1	0.0	0.0	1	0.217	0.46	5.55	5.556	111.0
5555.5557	400.0	1	1	400.0	400.0	0	1	1	0.0	0.0	1	0.217	0.461	5.57	5.557	111.0
5555.5557	400.0	1	1	400.0	400.0	0	1	1	0.0	0.0	1	0.217	0.461	5.763	5.557	111.0
5555.5557	400.0	1	1	400.0	400.0	0	1	1	0.0	0.0	1	0.217	0.461	5.588	5.557	111.0
5555.5557	400.0	1	1	400.0	400.0	0	1	1	0.0	0.0	1	0.217	0.461	5.582	5.559	111.0
5555.5557	400.0	1	1	400.0	400.0	0	1	1	0.0	0.0	1	0.217	0.46	5.552	5.559	111.0
5555.5557	400.0	1	1	400.0	400.0	0	1	1	0.0	0.0	1	0.217	0.461	5.631	5.559	111.0
5555.5557	400.0	1	1	400.0	400.0	0	1	1	0.0	0.0	1	0.217	0.46	5.556	5.559	111.0
5555.5557	400.0	1	1	400.0	400.0	0	1	1	0.0	0.0	1	0.217	0.46	5.472	5.559	111.0
5555.5557	400.0	1	1	400.0	400.0	0	1	1	0.0	0.0	1	0.217	0.461	5.586	5.56	111.0
5555.5557	400.0	1	1	400.0	400.0	0	1	1	0.0	0.0	1	0.217	0.46	5.529	5.56	111.0
5555.5557	400.0	1	1	400.0	400.0	0	1	1	0.0	0.0	1	0.217	0.461	5.591	5.56	111.0
5555.5557	400.0	1	1	400.0	400.0	0	1	1	0.0	0.0	1	0.217	0.461	5.563	5.56	111.0
5555.5557	400.0	1	1	400.0	400.0	0	1	1	0.0	0.0	1	0.217	0.461	5.569	5.56	111.0
5555.5557	400.0	1	1	400.0	400.0	0	1	1	0.0	0.0	1	0.217	0.461	5.594	5.56	111.0
5555.5557	400.0	1	1	400.0	400.0	0	1	1	0.0	0.0	1	0.217	0.461	5.559	5.56	111.0
5555.5557	400.0	1	1	400.0	400.0	0	1	1	0.0	0.0	1	0.217	0.461	5.591	5.561	111.0
5555.5557	400.0	1	1	400.0	400.0	0	1	1	0.0	0.0	1	0.217	0.461	5.592	5.561	111.0
5555.5557	400.0	1	1	400.0	400.0	0	1	1	0.0	0.0	1	0.217	0.46	5.504	5.561	111.0
5555.5557	400.0	1	1	400.0	400.0	0	1	1	0.0	0.0	1	0.217	0.46	5.547	5.561	111.0
5555.5557	400.0	1	1	400.0	400.0	0	1	1	0.0	0.0	1	0.217	0.461	5.639	5.561	111.0
5555.5557	400.0	1	1	400.0	400.0	0	1	1	0.0	0.0	1	0.217	0.46	5.498	5.561	111.0
5555.5557	400.0	1	1	400.0	400.0	0	1	1	0.0	0.0	1	0.217	0.461	5.606	5.561	111.0
5555.5557	400.0	1	1	400.0	400.0	0	1	1	0.0	0.0	1	0.217	0.46	5.548	5.561	111.0
5555.5557	400.0	1	1	400.0	400.0	0	1	1	0.0	0.0	1	0.217	0.461	5.604	5.561	111.0
5555.5557	400.0	1	1	400.0	400.0	0	1	1	0.0	0.0	1	0.217	0.46	5.557	5.562	111.0
5555.5557	400.0	1	1	400.0	400.0	0	1	1	0.0	0.0	1	0.217	0.46	5.548	5.562	111.0
5555.5557	400.0	1	1	400.0	400.0	1	1	1	0.0	0.0	1	0.217	0.461	5.593	5.562	111.0
5555.5557	400.0	1	1	400.0	400.0	1	1	1	0.0	0.0	1	0.217	0.46	5.538	5.562	111.0
5555.5557	400.0	1	1	400.0	400.0	1	1	1	0.0	0.0	1	0.217	0.461	5.589	5.562	111.0
5555.5557	400.0	1	1	400.0	400.0	1	1	1	0.0	0.0	1	0.217	0.46	5.553	5.562	111.0
5555.5557	400.0	1	1	400.0	400.0	1	1	1	0.0	0.0	1	0.217	0.46	5.534	5.562	111.0
5555.5557	400.0	1	1	400.0	400.0	1	1	1	0.0	0.0	1	0.217	0.46	5.55	5.562	111.0
5555.5557	400.0	1	1	400.0	400.0	1	1	1	0.0	0.0	1	0.217	0.46	5.5	5.562	111.0
5555.5557	400.0	1	1	400.0	400.0	1	1	1	0.0	0.0	1	0.217	0.461	5.567	5.562	111.0
5555.5557	400.0	1	1	400.0	400.0	1	1	1	0.0	0.0	1	0.217	0.461	5.584	5.562	111.0
5555.5557	400.0	1	1	400.0	400.0	1	1	1	0.0	0.0	1	0.217	0.461	5.601	5.562	111.0
5555.5557	400.0	1	1	400.0	400.0	1	1	1	0.0	0.0	1	0.217	0.46	5.523	5.562	111.0
5555.5557	400.0	1	1	400.0	400.0	1	1	1	0.0	0.0	1	0.217	0.461	5.563	5.562	111.0
5555.5557	400.0	1	1	400.0	400.0	1	1	1	0.0	0.0	1	0.217	0.461	5.558	5.562	111.0
5555.5557	400.0	1	1	400.0	400.0	1	1	1	0.0	0.0	1	0.217	0.461	5.56	5.562	111.0
5555.5557	400.0	1	1	400.0	400.0	1	1	1	0.0	0.0	1	0.217	0.46	5.511	5.562	111.0
5555.5557	400.0	1	1	400.0	400.0	1	1	1	0.0	0.0	1	0.217	0.461	5.574	5.562	111.0
5555.5557	400.0	1	1	400.0	400.0	1	1	1	0.0	0.0	1	0.217	0.461	5.576	5.562	111.0
5555.5557	400.0	1	1	400.0	400.0	1	1	1	0.0	0.0	1	0.217	0.461	5.579	5.562	111.0
5555.5557	400.0	1	1	400.0	400.0	1	1	1	0.0	0.0	1	0.217	0.46	5.539	5.562	111.0
5555.5557	400.0	1	1	400.0	400.0	1	1	1	0.0	0.0	1	0.217	0.46	5.543	5.562	111.0
5555.5557	400.0	1	1	400.0	400.0	1	1	1	0.0	0.0	1	0.217	0.46	5.537	5.562	111.0
5555.5557	400.0	1	1	400.0	400.0	1	1	1	0.0	0.0	1	0.217	0.461	5.607	5.562	111.0
5555.5557	400.0	1	1	400.0	400.0	1	1	1	0.0	0.0	1	0.217	0.46	5.55	5.562	111.0
5555.5557	400.0	1	1	400.0	400.0	1	1	1	0.0	0.0	1	0.217	0.461	5.597	5.562	111.0
5555.5557	400.0	1	1	400.0	400.0	1	1	1	0.0	0.0	1	0.217	0.461	5.598	5.562	111.0
5555.5557	400.0	1	1	400.0	400.0	1	1	1	0.0	0.0	1	0.217	0.461	5.635	5.562	111.0
5555.5557	400.0	1	1	400.0	400.0	1	1	1	0.0	0.0	1	0.217	0.461	5.571	5.562	111.0
5555.5557	400.0	1	1	400.0	400.0	1	1	1	0.0	0.0	1	0.217	0.46	5.536	5.562	111.0
5555.5557	400.0	1	1	400.0	400.0	1	1	1	0.0	0.0	1	0.217	0.46	5.551	5.562	111.0
5555.5557	400.0	1	1	400.0	400.0	1	1	1	0.0	0.0	1	0.217	0.461	5.589	5.562	111.0
5555.5557	400.0	1	1	400.0	400.0	1	1	1	0.0	0.0	1	0.217	0.461	5.563	5.562	111.0
5555.5557	400.0	1	1	400.0	400.0	1	1	1	0.0	0.0	1	0.217	0.46	5.523	5.562	111.0
5555.5557	400.0	1	1	400.0	400.0	1	1	1	0.0	0.0	1	0.217	0.46	5.477	5.562	111.0
5555.5557	400.0	1	1	400.0	400.0	1	1	1	0.0	0.0	1	0.217	0.46	5.383	5.562	111.0
5555.5557	400.0	1	1	400.0	400.0	1	1	1	0.0	0.0	1	0.217	0.46	5.548	5.562	111.0
5555.5557	400.0	1	1	400.0	400.0	1	1	1	0.0	0.0	1	0.217	0.46	5.553	5.562	111.0
5555.5557	400.0	1	1	400.0	400.0	1	1	1	0.0	0.0	1	0.217	0.46	5.502	5.562	111.0
5555.5557	400.0	1	1	400.0	400.0	1	1	1	0.0	0.0	1	0.217	0.46	5.545	5.562	111.0
5555.5557	400.0	1	1	400.0	400.0	1	1	1	0.0	0.0	1	0.217	0.46	5.535	5.562	111.0
5555.5557	400.0	1	1	400.0	400.0	1	1	1	0.0	0.0	1	0.217	0.461	5.576	5.562	111.0
5555.5557	400.0	1	1	400.0	400.0	1	1	1	0.0	0.0	1	0.217	0.461	5.572	5.562	111.0
5555.5557	400.0	1	1	400.0	400.0	1	1	1	0.0	0.0	1	0.217	0.461	5.653	5.562	111.0
5555.5557	400.0	1	1	400.0	400.0	1	1	1	0.0	0.0	1	0.217	0.461	5.562	5.562	111.0
5555.5557	400.0	1	1	400.0	400.0	1	1	1	0.0	0.0	1	0.217	0.461	5.614	5.562	111.0
5555.5557	400.0	1	1	400.0	400.0	1	1	1	0.0	0.0	1	0.217	0.46	5.525	5.562	111.0
5555.5557	400.0	1	1	400.0	400.0	1	1	1	0.0	0.0	1	0.217	0.461	5.584	5.562	111.0
5555.5557	400.0	1	1	400.0	400.0	1	1	1	0.0	0.0	1	0.217	0.46	5.55	5.562	111.0
5555.5557	400.0	1	1	400.0	400.0	1	1	1	0.0	0.0	1	0.217	0.46	5.542	5.562	111.0
5555.5557	400.0	1	1	400.0	400.0	1	1	1	0.0	0.0	1	0.217	0.461	5.566	5.562	111.0
5555.5557	400.0	1	1	400.0	400.0	1	1	1	0.0	0.0	1	0.217	0.461	5.565	5.562	111.0
5555.5557	400.0	1	1	400.0	400.0	1	1	1	0.0	0.0	1	0.217	0.461	5.561	5.562	111.0
5555.5557	400.0	1	1	400.0	400.0	1	1	1	0.0	0.0	1	0.217	0.46	5.514	5.562	111.0
5555.5557	400.0	1	1	400.0	400.0	1	1	1	0.0	0.0	1	0.217	0.461	5.567	5.562	111.0
5555.5557	400.0	1	1	400.0	400.0	1	1	1	0.0	0.0	1	0.217	0.46	5.546	5.562	111.0
5555.5557	400.0	1	1	400.0	400.0	1	1	1	0.0	0.0	1	0.217	0.461	5.606	5.562	111.0
5555.5557	400.0	1	1	400.0	400.0	1	1	1	0.0	0.0	1	0.217	0.46	5.475	5.562	111.0
5555.5557	400.0	1	1	400.0	400.0	1	1	1	0.0	0.0	1	0.217	0.46	5.531	5.562	111.0
5555.5557	400.0	1	1	400.0	400.0	1	1	1	0.0	0.0	1	0.217	0.461	5.575	5.562	111.0
5555.5557	400.0	1	1	400.0	400.0	1	1	1	0.0	0.0	1	0.217	0.461	5.63	5.562	111.0
5555.5557	400.0	1	1	400.0	400.0	1	1	1	0.0	0.0	1	0.217	0.461	5.597	5.562	111.0
5555.5557	400.0	1	1	400.0	400.0	1	1	1	0.0	0.0	1	0.217	0.461	5.738	5.562	111.0
5555.5557	400.0	1	1	400.0	400.0	1	1	1	0.0	0.0	1	0.217	0.46	5.507	5.562	111.0
5555.5557	400.0	1	1	400.0	400.0	1	1	1	0.0	0.0	1	0.217	0.461	5.558	5.562	111.0
5555.5557	400.0	1	1	400.0	400.0	1	1	1	0.0	0.0	1	0.217	0.46	5.557	5.562	111.0
5555.5557	400.0	1	1	400.0	400.0	1	1	1	0.0	0.0	1	0.217	0.46	5.539	5.562	111.0
5555.5557	400.0	1	1	400.0	400.0	1	1	1	0.0	0.0	1	0.217	0.46	5.533	5.562	111.0
5555.5557	400.0	1	1	400.0	400.0	1	1	1	0.0	0.0	1	0.217	0.461	5.573	5.562	111.0
5555.5557	400.0	1	1	400.0	400.0	1	1	1	0.0	0.0	1	0.217	0.461	5.573	5.562	111.0
5555.5557	400.0	1	1	400.0	400.0	1	1	1	0.0	0.0	1	0.217	0.46	5.401	5.562	111.0
5555.5557	400.0	1	1	400.0	400.0	1	1	1	0.0	0.0	1	0.217	0.461	5.559	5.562	111.0
5555.5557	400.0	1	1	400.0	400.0	1	1	1	0.0	0.0	1	0.217	0.46	5.542	5.562	111.0
5555.5557	400.0	1	1	400.0	400.0	1	1	1	0.0	0.0	1	0.217	0.461	5.688	5.562	111.0
5555.5557	400.0	1	1	400.0	400.0	1	1	1	0.0	0.0	1	0.217	0.461	5.562	5.562	111.0
5555.5557	400.0	1	1	400.0	400.0	1	1	1	0.0	0.0	1	0.217	0.461	5.586	5.562	111.0
5555.5557	400.0	1	1	400.0	400.0	1	1	1	0.0	0.0	1	0.217	0.461	5.597	5.562	111.0
5555.5557	400.0	1	1	400.0	400.0	1	1	1	0.0	0.0	1	0.217	0.461	5.578	5.562	111.0
5555.5557	400.0	1	1	400.0	400.0	1	1	1	0.0	0.0	1	0.217	0.461	5.627	5.562	111.0
5555.5557	400.0	1	1	400.0	400.0	1	1	1	0.0	0.0	1	0.217	0.46	5.528	5.562	111.0
5555.5557	400.0	1	1	400.0	400.0	1	1	1	0.0	0.0	1	0.217	0.461	5.588	5.562	111.0
0.0	0.0	1	1	400.0	400.0	1	1	1	0.0	0.0	0	0.217	0.461	5.643	5.562	111.0
0.0	0.0	1	1	400.0	400.0	1	1	1	0.0	0.0	0	0.217	0.46	5.529	5.562	111.0
0.0	0.0	1	1	400.0	400.0	1	1	1	0.0	0.0	0	0.217	0.46	5.548	5.562	111.0
0.0	0.0	1	1	400.0	400.0	1	1	1	0.0	0.0	0	0.217	0.461	5.597	5.562	111.0
0.0	0.0	1	1	400.0	400.0	1	1	1	0.0	0.0	0	0.217	0.454	4.825	4.803	111.0
0.0	0.0	1	1	400.0	400.0	1	1	1	0.0	0.0	0	0.217	0.449	4.893	4.803	111.0
0.0	0.0	1	1	400.0	400.0	1	1	1	0.0	0.0	0	0.217	0.439	4.23	4.147	111.0
0.0	0.0	1	1	400.0	400.0	1	1	1	0.0	0.0	0	0.217	0.429	3.879	3.854	111.0
0.0	0.0	1	1	400.0	400.0	1	1	1	0.0	0.0	0	0.217	0.418	3.876	3.854	111.0
0.0	0.0	1	1	400.0	400.0	1	1	1	0.0	0.0	0	0.216	0.404	3.331	3.328	111.0
0.0	0.0	1	1	400.0	400.0	1	1	1	0.0	0.0	0	0.216	0.391	3.254	3.093	111.0
0.0	0.0	1	1	400.0	400.0	1	1	1	0.0	0.0	0	0.216	0.377	3.021	3.093	111.0
0.0	0.0	1	1	400.0	400.0	1	1	1	0.0	0.0	0	0.216	0.362	2.658	2.671	111.0
0.0	0.0	1	1	400.0	400.0	1	1	1	0.0	0.0	0	0.216	0.348	2.66	2.671	111.0
0.0	0.0	1	1	400.0	400.0	1	1	1	0.0	0.0	0	0.216	0.334	2.498	2.482	111.0
0.0	0.0	1	1	400.0	400.0	1	1	1	0.0	0.0	0	0.216	0.318	2.171	2.143	111.0
0.0	0.0	1	1	400.0	400.0	1	1	1	0.0	0.0	0	0.216	0.306	2.209	2.143	111.0
0.0	0.0	1	1	400.0	400.0	1	1	1	0.0	0.0	0	0.216	0.293	1.965	1.992	111.0
0.0	0.0	1	1	400.0	400.0	1	1	1	0.0	0.0	0	0.216	0.279	1.792	1.72	111.0
0.0	0.0	1	1	400.0	400.0	1	1	1	0.0	0.0	0	0.215	0.267	1.702	1.72	111.0
0.0	0.0	1	1	400.0	400.0	1	1	1	0.0	0.0	0	0.215	0.254	1.589	1.599	111.0
0.0	0.0	1	1	400.0	400.0	1	1	1	0.0	0.0	0	0.215	0.242	1.569	1.599	111.0
0.0	0.0	1	1	400.0	400.0	1	1	1	0.0	0.0	0	0.215	0.229	1.393	1.381	111.0
0.0	0.0	1	1	400.0	400.0	1	1	1	0.0	0.0	0	0.215	0.216	1.168	1.191	111.0
0.0	0.0	1	1	400.0	400.0	1	1	1	0.0	0.0	0	0.215	0.205	1.241	1.191	111.0
0.0	0.0	1	1	400.0	400.0	1	1	1	0.0	0.0	0	0.215	0.195	1.263	1.107	111.0
0.0	0.0	1	1	400.0	400.0	1	1	1	0.0	0.0	0	0.215	0.185	1.119	0.956	111.0
0.0	0.0	1	1	400.0	400.0	1	1	1	0.0	0.0	0	0.215	0.174	0.945	0.956	111.0
0.0	0.0	1	1	400.0	400.0	1	1	1	0.0	0.0	0	0.215	0.164	0.857	0.888	111.0
0.0	0.0	1	1	400.0	400.0	1	1	1	0.0	0.0	0	0.215	0.155	0.951	0.888	111.0
0.0	0.0	1	1	400.0	400.0	1	1	1	0.0	0.0	0	0.215	0.147	0.771	0.767	111.0
0.0	0.0	1	1	400.0	400.0	1	1	1	0.0	0.0	0	0.215	0.137	0.616	0.662	111.0
0.0	0.0	1	1	400.0	400.0	1	1	1	0.0	0.0	0	0.215	0.129	0.651	0.662	111.0
0.0	0.0	1	1	400.0	400.0	1	1	1	0.0	0.0	0	0.215	0.121	0.583	0.615	111.0
0.0	0.0	1	1	400.0	400.0	1	1	1	0.0	0.0	0	0.214	0.114	0.589	0.531	111.0
0.0	0.0	1	1	400.0	400.0	1	1	1	0.0	0.0	0	0.214	0.108	0.506	0.531	111.0
0.0	0.0	1	1	400.0	400.0	1	1	1	0.0	0.0	0	0.214	0.101	0.503	0.493	111.0
0.0	0.0	1	1	400.0	400.0	1	1	1	0.0	0.0	0	0.214	0.095	0.518	0.493	111.0
0.0	0.0	1	1	400.0	400.0	1	1	1	0.0	0.0	0	0.214	0.089	0.414	0.426	111.0
0.0	0.0	1	1	400.0	400.0	1	1	1	0.0	0.0	0	0.214	0.083	0.383	0.396	111.0
0.0	0.0	1	1	400.0	400.0	1	1	1	0.0	0.0	0	0.214	0.078	0.422	0.396	111.0
0.0	0.0	1	1	400.0	400.0	1	1	1	0.0	0.0	0	0.214	0.074	0.363	0.341	111.0
0.0	0.0	1	1	400.0	400.0	1	1	1	0.0	0.0	0	0.214	0.07	0.341	0.296	111.0
0.0	0.0	1	1	400.0	400.0	1	1	1	0.0	0.0	0	0.214	0.065	0.252	0.296	111.0
0.0	0.0	1	1	400.0	400.0	1	1	1	0.0	0.0	0	0.214	0.06	0.302	0.274	111.0
0.0	0.0	1	1	400.0	400.0	1	1	1	0.0	0.0	0	0.214	0.058	0.316	0.274	111.0
0.0	0.0	1	1	400.0	400.0	1	1	1	0.0	0.0	0	0.214	0.054	0.228	0.236	111.0
0.0	0.0	1	1	400.0	400.0	1	1	1	0.0	0.0	0	0.214	0.051	0.24	0.219	111.0
0.0	0.0	1	1	400.0	400.0	1	1	1	0.0	0.0	0	0.214	0.047	0.24	0.219	111.0
0.0	0.0	1	1	400.0	400.0	1	1	1	0.0	0.0	0	0.214	0.043	0.252	0.189	111.0
0.0	0.0	1	1	400.0	400.0	1	1	1	0.0	0.0	0	0.214	0.039	0.228	0.176	111.0
0.0	0.0	1	1	400.0	400.0	1	1	1	0.0	0.0	0	0.214	0.037	0.179	0.176	111.0
0.0	0.0	1	1	400.0	400.0	1	1	1	0.0	0.0	0	0.214	0.035	0.19	0.152	111.0
0.0	0.0	1	1	400.0	400.0	1	1	1	0.0	0.0	0	0.214	0.033	0.167	0.152	111.0
0.0	0.0	1	1	400.0	400.0	1	1	1	0.0	0.0	0	0.214	0.031	0.149	0.141	111.0
0.0	0.0	1	1	400.0	400.0	1	1	1	0.0	0.0	0	0.214	0.029	0.103	0.121	111.0
0.0	0.0	1	1	400.0	400.0	1	1	1	0.0	0.0	0	0.214	0.027	0.17	0.121	111.0
0.0	0.0	1	1	400.0	400.0	1	1	1	0.0	0.0	0	0.214	0.025	-0.001	0.113	111.0
0.0	0.0	1	1	400.0	400.0	1	1	1	0.0	0.0	0	0.214	0.023	0.09	0.097	111.0
0.0	0.0	1	1	400.0	400.0	1	1	1	0.0	0.0	0	0.214	0.021	0.11	0.097	111.0
0.0	0.0	1	1	400.0	400.0	1	1	1	0.0	0.0	0	0.214	0.02	0.056	0.084	111.0
0.0	0.0	1	1	400.0	400.0	1	1	1	0.0	0.0	0	0.214	0.02	0.025	0.084	111.0
0.0	0.0	1	1	400.0	400.0	1	1	1	0.0	0.0	0	0.214	0.02	0.079	0.078	111.0
0.0	0.0	1	1	400.0	400.0	1	1	1	0.0	0.0	0	0.214	0.02	0.037	0.067	111.0
0.0	0.0	1	1	400.0	400.0	1	1	1	0.0	0.0	0	0.214	0.02	0.01	0.067	111.0
0.0	0.0	1	1	400.0	400.0	1	1	1	0.0	0.0	0	0.214	0.02	0.002	0.062	111.0
0.0	0.0	1	1	400.0	400.0	1	1	1	0.0	0.0	0	0.214	0.02	0.04	0.053	111.0
0.0	0.0	1	1	400.0	400.0	1	1	1	0.0	0.0	0	0.214	0.02	0.067	0.053	111.0
0.0	0.0	1	1	400.0	400.0	1	1	1	0.0	0.0	0	0.214	0.02	0.025	0.049	111.0
0.0	0.0	1	1	400.0	400.0	1	1	1	0.0	0.0	0	0.214	0.02	0.052	0.049	111.0
0.0	0.0	1	1	400.0	400.0	1	1	1	0.0	0.0	0	0.213	0.02	0.048	0.043	111.0
0.0	0.0	1	1	400.0	400.0	1	1	1	0.0	0.0	0	0.213	0.02	0.048	0.039	111.0
0.0	0.0	1	1	400.0	400.0	1	1	1	0.0	0.0	0	0.213	0.02	0.148	0.039	111.0
0.0	0.0	1	1	400.0	400.0	1	1	1	0.0	0.0	0	0.213	0.02	0.037	0.034	111.0
0.0	0.0	1	1	400.0	400.0	1	1	1	0.0	0.0	0	0.213	0.02	0.052	0.029	111.0
0.0	0.0	1	1	400.0	400.0	1	1	1	0.0	0.0	0	0.213	0.02	-0.008	0.029	111.0
0.0	0.0	1	1	400.0	400.0	1	1	1	0.0	0.0	0	0.213	0.02	0.041	0.027	111.0
0.0	0.0	1	1	400.0	400.0	1	1	1	0.0	0.0	0	0.213	0.02	0.014	0.027	111.0
0.0	0.0	1	1	400.0	400.0	1	1	1	0.0	0.0	0	0.213	0.02	0.032	0.023	111.0
0.0	0.0	1	1	400.0	400.0	1	1	1	0.0	0.0	0	0.213	0.019	0.006	0.021	111.0
0.0	0.0	1	1	400.0	400.0	1	1	1	0.0	0.0	0	0.213	0.019	0.025	0.021	111.0
0.0	0.0	1	1	400.0	400.0	1	1	1	0.0	0.0	0	0.213	0.018	0.021	0.018	111.0
0.0	0.0	1	1	400.0	400.0	1	1	1	0.0	0.0	0	0.213	0.017	-0.033	0.017	111.0
0.0	0.0	1	1	400.0	400.0	1	1	1	0.0	0.0	0	0.213	0.016	0.009	0.017	111.0
0.0	0.0	1	1	400.0	400.0	1	1	1	0.0	0.0	0	0.213	0.016	0.036	0.014	111.0
0.0	0.0	1	1	400.0	400.0	1	1	1	0.0	0.0	0	0.213	0.015	0.006	0.014	111.0
0.0	0.0	1	1	400.0	400.0	1	1	1	0.0	0.0	0	0.213	0.014	-0.016	0.012	111.0
0.0	0.0	1	1	400.0	400.0	1	1	1	0.0	0.0	0	0.213	0.014	0.036	0.011	111.0
0.0	0.0	1	1	400.0	400.0	1	1	1	0.0	0.0	0	0.213	0.014	0.029	0.011	111.0
0.0	0.0	1	1	400.0	400.0	1	1	1	0.0	0.0	0	0.213	0.013	0.021	0.009	111.0
0.0	0.0	1	1	400.0	400.0	1	1	1	0.0	0.0	0	0.213	0.013	0.006	0.009	111.0
0.0	0.0	1	1	400.0	400.0	1	1	1	0.0	0.0	0	0.213	0.013	0.01	0.009	111.0
0.0	0.0	1	1	400.0	400.0	1	1	1	0.0	0.0	0	0.213	0.012	0.006	0.007	111.0
0.0	0.0	1	1	400.0	400.0	1	1	1	0.0	0.0	0	0.213	0.011	-0.024	0.007	111.0
0.0	0.0	1	1	400.0	400.0	1	1	1	0.0	0.0	0	0.213	0.01	-0.059	0.007	111.0
0.0	0.0	1	1	400.0	400.0	1	1	1	0.0	0.0	0	0.213	0.01	-0.001	0.006	111.0
0.0	0.0	1	1	400.0	400.0	1	1	1	0.0	0.0	0	0.213	0.008	-0.039	0.006	111.0
0.0	0.0	1	1	400.0	400.0	1	1	1	0.0	0.0	0	0.213	0.007	0.014	0.005	111.0
0.0	0.0	1	1	400.0	400.0	1	1	1	0.0	0.0	0	0.213	0.007	-0.008	0.004	111.0
0.0	0.0	1	1	400.0	400.0	1	1	1	0.0	0.0	0	0.213	0.007	0.002	0.004	111.0
0.0	0.0	1	1	400.0	400.0	1	1	1	0.0	0.0	0	0.213	0.007	0.01	0.003	111.0
0.0	0.0	1	1	400.0	400.0	1	1	1	0.0	0.0	0	0.213	0.007	-0.008	0.003	111.0
0.0	0.0	1	1	400.0	400.0	1	1	1	0.0	0.0	0	0.213	0.005	-0.045	0.003	111.0
0.0	0.0	1	1	400.0	400.0	1	1	1	0.0	0.0	0	0.213	0.004	0.096	0.002	111.0
0.0	0.0	1	1	400.0	400.0	1	1	1	0.0	0.0	0	0.213	0.003	-0.016	0.002	111.0
0.0	0.0	1	1	400.0	400.0	1	1	1	0.0	0.0	0	0.213	0.002	-0.027	0.002	111.0
0.0	0.0	1	1	400.0	400.0	1	1	1	0.0	0.0	0	0.213	0.0	-0.016	0.002	111.0
0.0	0.0	1	1	400.0	400.0	1	1	1	0.0	0.0	0	0.213	0.0	0.014	0.002	111.0
0.0	0.0	1	1	400.0	400.0	1	1	1	0.0	0.0	0	0.213	0.0	-0.005	0.001	111.0
0.0	0.0	1	1	400.0	400.0	1	1	1	0.0	0.0	0	0.213	0.0	-0.001	0.001	111.0
0.0	0.0	1	1	400.0	400.0	1	1	1	0.0	0.0	0	0.213	0.0	0.002	0.001	111.0
0.0	0.0	1	1	400.0	400.0	1	1	1	0.0	0.0	0	0.213	0.0	0.029	0.001	111.0
0.0	0.0	1	1	400.0	400.0	1	1	1	0.0	0.0	0	0.213	0.0	-0.009	0.001	111.0
0.0	0.0	1	1	400.0	400.0	1	1	1	0.0	0.0	0	0.213	0.0	0.04	0.001	111.0
0.0	0.0	1	1	400.0	400.0	1	1	1	0.0	0.0	0	0.213	0.0	0.002	0.0	111.0
0.0	0.0	1	1	400.0	400.0	1	1	1	0.0	0.0	0	0.213	0.0	0.006	0.0	111.0
0.0	0.0	1	1	400.0	400.0	1	1	1	0.0	0.0	0	0.213	0.0	0.002	0.0	111.0
0.0	0.0	1	1	400.0	400.0	1	1	1	0.0	0.0	0	0.213	0.0	0.006	0.0	111.0
0.0	0.0	1	1	400.0	400.0	1	1	1	0.0	0.0	0	0.213	0.0	-0.009	0.0	111.0
0.0	0.0	1	1	400.0	400.0	1	1	1	0.0	0.0	0	0.213	0.0	0.002	0.0	111.0
0.0	0.0	1	1	400.0	400.0	1	1	1	0.0	0.0	0	0.213	-0.001	-0.098	0.0	111.0
0.0	0.0	1	1	400.0	400.0	1	1	1	0.0	0.0	0	0.213	0.0	-0.008	0.0	111.0
0.0	0.0	1	1	400.0	400.0	1	1	1	0.0	0.0	0	0.213	-0.001	-0.016	0.0	111.0
0.0	0.0	1	1	400.0	400.0	1	1	1	0.0	0.0	0	0.213	0.0	-0.005	0.0	111.0
0.0	0.0	1	1	400.0	400.0	1	1	1	0.0	0.0	0	0.213	0.0	-0.008	0.0	111.0
0.0	0.0	1	1	400.0	400.0	1	1	1	0.0	0.0	0	0.213	0.0	0.006	0.0	111.0
0.0	0.0	1	1	400.0	400.0	1	1	1	0.0	0.0	0	0.213	0.0	0.002	0.0	111.0
0.0	0.0	1	1	400.0	400.0	1	1	1	0.0	0.0	0	0.213	-0.001	-0.024	0.0	111.0
0.0	0.0	1	1	400.0	400.0	1	1	1	0.0	0.0	0	0.213	0.0	-0.001	0.0	111.0
0.0	0.0	1	1	400.0	400.0	1	1	1	0.0	0.0	0	0.213	-0.001	-0.043	0.0	111.0
0.0	0.0	1	1	400.0	400.0	1	1	1	0.0	0.0	0	0.213	0.0	0.014	0.0	111.0
0.0	0.0	1	1	400.0	400.0	1	1	1	0.0	0.0	0	0.213	0.0	-0.005	0.0	111.0
0.0	0.0	1	1	400.0	400.0	1	1	1	0.0	0.0	0	0.213	-0.001	-0.016	0.0	111.0
0.0	0.0	1	1	400.0	400.0	1	1	1	0.0	0.0	0	0.213	0.0	0.205	0.0	111.0
0.0	0.0	1	1	400.0	400.0	1	1	1	0.0	0.0	0	0.213	0.0	0.092	0.0	111.0
0.0	0.0	1	1	400.0	400.0	1	1	1	0.0	0.0	0	0.213	-0.001	-0.069	0.0	111.0
0.0	0.0	1	1	400.0	400.0	1	1	1	0.0	0.0	0	0.214	-0.001	-0.02	0.0	111.0
0.0	0.0	1	1	400.0	400.0	1	1	1	0.0	0.0	0	0.214	0.0	0.002	0.0	111.0
0.0	0.0	1	1	400.0	400.0	1	1	1	0.0	0.0	0	0.214	0.0	0.014	0.0	111.0
0.0	0.0	1	1	400.0	400.0	1	1	1	0.0	0.0	0	0.214	-0.001	-0.024	0.0	111.0
0.0	0.0	1	1	400.0	400.0	1	1	1	0.0	0.0	0	0.214	0.0	-0.001	0.0	111.0
0.0	0.0	1	1	400.0	400.0	1	1	1	0.0	0.0	0	0.214	0.0	0.017	0.0	111.0
0.0	0.0	1	1	400.0	400.0	1	1	1	0.0	0.0	0	0.214	-0.001	-0.078	0.0	111.0
0.0	0.0	1	1	400.0	400.0	1	1	1	0.0	0.0	0	0.214	-0.001	-0.024	0.0	111.0
0.0	0.0	1	1	400.0	400.0	1	1	1	0.0	0.0	0	0.214	0.0	-0.009	0.0	111.0
0.0	0.0	1	1	400.0	400.0	1	1	1	0.0	0.0	0	0.214	0.0	-0.001	0.0	111.0
0.0	0.0	1	1	400.0	400.0	1	1	1	0.0	0.0	0	0.214	-0.001	-0.035	0.0	111.0
0.0	0.0	1	1	400.0	400.0	1	1	1	0.0	0.0	0	0.214	-0.001	-0.02	0.0	111.0
0.0	0.0	1	1	400.0	400.0	1	1	1	0.0	0.0	0	0.214	-0.001	-0.016	0.0	111.0
0.0	0.0	1	1	400.0	400.0	1	1	1	0.0	0.0	0	0.214	-0.001	-0.016	0.0	111.0
0.0	0.0	1	1	400.0	400.0	1	1	1	0.0	0.0	0	0.214	0.0	-0.008	0.0	111.0
0.0	0.0	1	1	400.0	400.0	1	1	1	0.0	0.0	0	0.214	0.0	-0.001	0.0	111.0
0.0	0.0	1	1	400.0	400.0	1	1	1	0.0	0.0	0	0.214	0.0	-0.005	0.0	111.0
0.0	0.0	1	1	400.0	400.0	1	1	1	0.0	0.0	0	0.214	0.0	-0.001	0.0	111.0
0.0	0.0	1	1	400.0	400.0	1	1	1	0.0	0.0	0	0.214	0.0	0.01	0.0	111.0
0.0	0.0	1	1	400.0	400.0	1	1	1	0.0	0.0	0	0.214	0.0	0.021	0.0	111.0
0.0	0.0	1	1	400.0	400.0	1	1	1	0.0	0.0	0	0.214	0.0	0.025	0.0	111.0
0.0	0.0	1	1	400.0	400.0	1	1	1	0.0	0.0	0	0.214	0.0	0.002	0.0	111.0
0.0	0.0	1	1	400.0	400.0	1	1	1	0.0	0.0	0	0.214	0.0	0.033	0.0	111.0
0.0	0.0	1	1	400.0	400.0	1	1	1	0.0	0.0	0	0.214	0.0	0.014	0.0	111.0
0.0	0.0	1	1	400.0	400.0	1	1	1	0.0	0.0	0	0.214	0.0	0.067	0.0	111.0
0.0	0.0	1	1	400.0	400.0	1	1	1	0.0	0.0	0	0.214	-0.001	-0.047	0.0	111.0
0.0	0.0	1	1	400.0	400.0	1	1	1	0.0	0.0	0	0.214	-0.001	-0.094	0.0	111.0
0.0	0.0	1	1	400.0	400.0	1	1	1	0.0	0.0	0	0.214	-0.001	-0.028	0.0	111.0
0.0	0.0	1	1	400.0	400.0	1	1	1	0.0	0.0	0	0.214	0.0	0.006	0.0	111.0
0.0	0.0	1	1	400.0	400.0	1	1	1	0.0	0.0	0	0.214	0.0	0.006	0.0	111.0
0.0	0.0	1	1	400.0	400.0	1	1	1	0.0	0.0	0	0.214	0.0	-0.001	0.0	111.0
0.0	0.0	1	1	400.0	400.0	1	1	1	0.0	0.0	0	0.214	0.0	-0.005	0.0	111.0
0.0	0.0	1	1	400.0	400.0	1	1	1	0.0	0.0	0	0.214	0.0	-0.005	0.0	111.0
0.0	0.0	1	1	400.0	400.0	1	1	1	0.0	0.0	0	0.214	0.0	-0.001	0.0	111.0
0.0	0.0	1	1	400.0	400.0	1	1	1	0.0	0.0	0	0.214	0.0	0.006	0.0	111.0
0.0	0.0	1	1	400.0	400.0	1	1	1	0.0	0.0	0	0.214	0.0	-0.008	0.0	111.0
0.0	0.0	1	1	400.0	400.0	1	1	1	0.0	0.0	0	0.214	0.0	0.014	0.0	111.0
0.0	0.0	1	1	400.0	400.0	1	1	1	0.0	0.0	0	0.214	-0.001	-0.024	0.0	111.0
0.0	0.0	1	1	400.0	400.0	1	1	1	0.0	0.0	0	0.214	0.0	-0.001	0.0	111.0
0.0	0.0	1	1	400.0	400.0	1	1	1	0.0	0.0	0	0.214	-0.001	-0.016	0.0	111.0
0.0	0.0	1	1	400.0	400.0	1	1	1	0.0	0.0	0	0.214	0.0	0.052	0.0	111.0
0.0	0.0	1	1	400.0	400.0	1	1	1	0.0	0.0	0	0.214	-0.001	-0.066	0.0	111.0
0.0	0.0	1	1	400.0	400.0	1	1	1	0.0	0.0	0	0.214	-0.001	-0.028	0.0	111.0
0.0	0.0	1	1	400.0	400.0	1	1	1	0.0	0.0	0	0.214	0.0	0.074	0.0	111.0
0.0	0.0	1	1	400.0	400.0	1	1	1	0.0	0.0	0	0.214	0.0	0.002	0.0	111.0
0.0	0.0	1	1	400.0	400.0	1	1	1	0.0	0.0	0	0.214	-0.001	-0.05	0.0	111.0
0.0	0.0	1	1	400.0	400.0	1	1	1	0.0	0.0	0	0.214	0.0	-0.016	0.0	111.0
0.0	0.0	1	1	400.0	400.0	1	1	1	0.0	0.0	0	0.214	0.0	0.101	0.0	111.0
0.0	0.0	1	1	400.0	400.0	1	1	1	0.0	0.0	0	0.214	-0.001	-0.016	0.0	111.0
0.0	0.0	1	1	400.0	400.0	1	1	1	0.0	0.0	0	0.214	-0.001	-0.012	0.0	111.0
0.0	0.0	1	1	400.0	400.0	1	1	1	0.0	0.0	0	0.214	0.0	0.025	0.0	111.0
0.0	0.0	1	1	400.0	400.0	1	1	1	0.0	0.0	0	0.214	0.0	0.11	0.0	111.0
0.0	0.0	1	1	400.0	400.0	1	1	1	0.0	0.0	0	0.214	-0.001	-0.016	0.0	111.0
0.0	0.0	1	1	400.0	400.0	1	1	1	0.0	0.0	0	0.214	0.0	-0.001	0.0	111.0
0.0	0.0	1	1	400.0	400.0	1	1	1	0.0	0.0	0	0.214	0.0	0.01	0.0	111.0
0.0	0.0	1	1	400.0	400.0	1	1	1	0.0	0.0	0	0.214	0.0	0.01	0.0	111.0
0.0	0.0	1	1	400.0	400.0	1	1	1	0.0	0.0	0	0.214	0.0	0.002	0.0	111.0
0.0	0.0	1	1	400.0	400.0	1	1	1	0.0	0.0	0	0.214	-0.001	-0.012	0.0	111.0
0.0	0.0	1	1	400.0	400.0	1	1	1	0.0	0.0	0	0.214	0.0	0.006	0.0	111.0
0.0	0.0	1	1	400.0	400.0	1	1	1	0.0	0.0	0	0.214	0.0	0.159	0.0	111.0
0.0	0.0	1	1	400.0	400.0	1	1	1	0.0	0.0	0	0.214	-0.001	-0.031	0.0	111.0
0.0	0.0	1	1	400.0	400.0	1	1	1	0.0	0.0	0	0.214	0.0	0.006	0.0	111.0
0.0	0.0	1	1	400.0	400.0	1	1	1	0.0	0.0	0	0.214	0.0	0.056	0.0	111.0
0.0	0.0	1	1	400.0	400.0	1	1	1	0.0	0.0	0	0.214	0.0	0.013	0.0	111.0
0.0	0.0	1	1	400.0	400.0	1	1	1	0.0	0.0	0	0.214	-0.001	-0.016	0.0	111.0
0.0	0.0	1	1	400.0	400.0	1	1	1	0.0	0.0	0	0.214	-0.001	-0.035	0.0	111.0
0.0	0.0	1	1	400.0	400.0	1	1	1	0.0	0.0	0	0.214	-0.001	-0.023	0.0	111.0
0.0	0.0	1	1	400.0	400.0	1	1	1	0.0	0.0	0	0.214	0.0	0.014	0.0	111.0
0.0	0.0	1	1	400.0	400.0	1	1	1	0.0	0.0	0	0.214	-0.001	-0.027	0.0	111.0
0.0	0.0	1	1	400.0	400.0	1	1	1	0.0	0.0	0	0.214	0.0	-0.005	0.0	111.0
0.0	0.0	1	1	400.0	400.0	1	1	1	0.0	0.0	0	0.214	-0.001	-0.024	0.0	111.0
0.0	0.0	1	1	400.0	400.0	1	1	1	0.0	0.0	0	0.214	0.0	-0.008	0.0	111.0
0.0	0.0	1	1	400.0	400.0	1	1	1	0.0	0.0	0	0.214	0.0	0.002	0.0	111.0
0.0	0.0	1	1	400.0	400.0	1	1	1	0.0	0.0	0	0.214	0.0	0.002	0.0	111.0
0.0	0.0	1	1	400.0	400.0	1	1	1	0.0	0.0	0	0.214	0.0	0.073	0.0	111.0
0.0	0.0	1	1	400.0	400.0	1	1	1	0.0	0.0	0	0.214	0.0	0.141	0.0	111.0
0.0	0.0	1	1	400.0	400.0	1	1	1	0.0	0.0	0	0.214	0.0	-0.005	0.0	111.0
0.0	0.0	1	1	400.0	400.0	1	1	1	0.0	0.0	0	0.214	0.0	-0.008	0.0	111.0
0.0	0.0	1	1	400.0	400.0	1	1	1	0.0	0.0	0	0.214	0.0	0.077	0.0	111.0
0.0	0.0	1	1	400.0	400.0	1	1	1	0.0	0.0	0	0.214	-0.001	-0.136	0.0	111.0
0.0	0.0	1	1	400.0	400.0	1	1	1	0.0	0.0	0	0.214	0.0	0.017	0.0	111.0
0.0	0.0	1	1	400.0	400.0	1	1	1	0.0	0.0	0	0.214	0.0	-0.001	0.0	111.0
0.0	0.0	1	1	400.0	400.0	1	1	1	0.0	0.0	0	0.214	0.0	-0.005	0.0	111.0
0.0	0.0	1	1	400.0	400.0	1	1	1	0.0	0.0	0	0.214	0.0	0.002	0.0	111.0
0.0	0.0	1	1	400.0	400.0	1	1	1	0.0	0.0	0	0.214	0.0	-0.001	0.0	111.0
0.0	0.0	1	1	400.0	400.0	1	1	1	0.0	0.0	0	0.214	-0.001	-0.036	0.0	111.0
0.0	0.0	1	1	400.0	400.0	1	1	1	0.0	0.0	0	0.214	0.0	0.017	0.0	111.0
0.0	0.0	1	1	400.0	400.0	1	1	1	0.0	0.0	0	0.214	0.0	0.006	0.0	111.0
0.0	0.0	1	1	400.0	400.0	1	1	1	0.0	0.0	0	0.214	0.0	0.033	0.0	111.0
0.0	0.0	1	1	400.0	400.0	1	1	1	0.0	0.0	0	0.214	0.0	0.017	0.0	111.0
0.0	0.0	1	1	400.0	400.0	1	1	1	0.0	0.0	0	0.214	-0.001	-0.024	0.0	111.0
0.0	0.0	1	1	400.0	400.0	1	1	1	0.0	0.0	0	0.214	0.0	0.021	0.0	111.0
0.0	0.0	1	1	400.0	400.0	1	1	1	0.0	0.0	0	0.214	0.0	0.017	0.0	111.0
0.0	0.0	1	1	400.0	400.0	1	1	1	0.0	0.0	0	0.214	0.0	0.017	0.0	111.0
0.0	0.0	1	1	400.0	400.0	1	1	1	0.0	0.0	0	0.214	0.0	-0.001	0.0	111.0
0.0	0.0	1	1	400.0	400.0	1	1	1	0.0	0.0	0	0.214	0.0	0.037	0.0	111.0
-5555.5557	-400.0	2	1	400.0	300.99503	1	2	1	0.0	0.0	1	0.214	0.0	0.006	0.0	111.0
-5555.5557	-400.0	2	1	400.0	300.99503	0	2	1	0.0	0.0	1	0.214	-0.001	-0.104	0.0	111.0
-5555.5557	-400.0	2	1	400.0	300.99503	0	2	1	0.0	0.0	1	0.214	0.0	-0.005	0.0	111.0
-5555.5557	-400.0	2	1	400.0	300.99503	0	2	1	0.0	0.0	1	0.214	0.0	0.017	0.0	111.0
-5555.5557	-400.0	2	1	400.0	300.99503	0	2	1	0.0	0.0	1	0.214	-0.003	-0.277	-0.392	111.0
-5555.5557	-400.0	2	1	400.0	300.99503	0	2	1	0.0	0.0	1	0.214	-0.005	-0.338	-0.392	111.0
-5555.5557	-400.0	2	1	400.0	300.99503	0	2	1	0.0	0.0	1	0.213	-0.013	-1.037	-1.097	111.0
-5555.5557	-400.0	2	1	400.0	300.99503	0	2	1	0.0	0.0	1	0.213	-0.026	-1.714	-1.706	111.0
-5555.5557	-400.0	2	1	400.0	300.99503	0	2	1	0.0	0.0	1	0.213	-0.038	-1.71	-1.706	111.0
-5555.5557	-400.0	2	1	400.0	300.99503	0	2	1	0.0	0.0	1	0.213	-0.051	-2.008	-1.978	111.0
-5555.5557	-400.0	2	1	400.0	300.99503	0	2	1	0.0	0.0	1	0.213	-0.064	-2.225	-2.467	111.0
-5555.5557	-400.0	2	1	400.0	300.99503	0	2	1	0.0	0.0	1	0.213	-0.078	-2.471	-2.467	111.0
-5555.5557	-400.0	2	1	400.0	300.99503	0	2	1	0.0	0.0	1	0.213	-0.093	-2.675	-2.686	111.0
-5555.5557	-400.0	2	1	400.0	300.99503	0	2	1	0.0	0.0	1	0.212	-0.107	-2.706	-2.686	111.0
-5555.5557	-400.0	2	1	400.0	300.99503	0	2	1	0.0	0.0	1	0.212	-0.121	-3.042	-3.078	111.0
-5555.5557	-400.0	2	1	400.0	300.99503	0	2	1	0.0	0.0	1	0.212	-0.135	-3.285	-3.254	111.0
-5555.5557	-400.0	2	1	400.0	300.99503	0	2	1	0.0	0.0	1	0.212	-0.148	-3.277	-3.254	111.0
-5555.5557	-400.0	2	1	400.0	300.99503	0	2	1	0.0	0.0	1	0.212	-0.163	-3.568	-3.569	111.0
-5555.5557	-400.0	2	1	400.0	300.99503	0	2	1	0.0	0.0	1	0.212	-0.177	-3.972	-3.709	111.0
-5555.5557	-400.0	2	1	400.0	300.99503	0	2	1	0.0	0.0	1	0.212	-0.19	-3.744	-3.709	111.0
-5555.5557	-400.0	2	1	400.0	300.99503	0	2	1	0.0	0.0	1	0.212	-0.204	-3.996	-3.963	111.0
-5555.5557	-400.0	2	1	400.0	300.99503	0	2	1	0.0	0.0	1	0.212	-0.216	-3.966	-3.963	111.0
-5555.5557	-400.0	2	1	400.0	300.99503	0	2	1	0.0	0.0	1	0.211	-0.228	-4.042	-4.075	111.0
-5555.5557	-400.0	2	1	400.0	300.99503	0	2	1	0.0	0.0	1	0.211	-0.24	-4.263	-4.278	111.0
-5555.5557	-400.0	2	1	400.0	300.99503	0	2	1	0.0	0.0	1	0.211	-0.251	-4.291	-4.278	111.0
-5555.5557	-400.0	2	1	400.0	300.99503	0	2	1	0.0	0.0	1	0.211	-0.263	-4.47	-4.453	111.0
-5555.5557	-400.0	2	1	400.0	300.99503	0	2	1	0.0	0.0	1	0.211	-0.273	-4.503	-4.531	111.0
-5555.5557	-400.0	2	1	400.0	300.99503	0	2	1	0.0	0.0	1	0.211	-0.283	-4.511	-4.531	111.0
-5555.5557	-400.0	2	1	400.0	300.99503	0	2	1	0.0	0.0	1	0.21	-0.293	-4.768	-4.672	111.0
-5555.5557	-400.0	2	1	400.0	300.99503	0	2	1	0.0	0.0	1	0.21	-0.303	-4.638	-4.672	111.0
-5555.5557	-400.0	2	1	400.0	300.99503	0	2	1	0.0	0.0	1	0.21	-0.311	-4.83	-4.735	111.0
-5555.5557	-400.0	2	1	400.0	300.99503	0	2	1	0.0	0.0	1	0.209	-0.321	-4.863	-4.847	111.0
-5555.5557	-400.0	2	1	400.0	300.99503	0	2	1	0.0	0.0	1	0.209	-0.327	-4.818	-4.847	111.0
-5555.5557	-400.0	2	1	400.0	300.99503	0	2	1	0.0	0.0	1	0.209	-0.334	-4.915	-4.898	111.0
-5555.5557	-400.0	2	1	400.0	300.99503	0	2	1	0.0	0.0	1	0.208	-0.342	-4.95	-4.988	111.0
-5555.5557	-400.0	2	1	400.0	300.99503	0	2	1	0.0	0.0	1	0.208	-0.347	-4.765	-4.988	111.0
-5555.5557	-400.0	2	1	400.0	300.99503	0	2	1	0.0	0.0	1	0.207	-0.353	-5.033	-5.029	111.0
-5555.5557	-400.0	2	1	400.0	300.99503	0	2	1	0.0	0.0	1	0.207	-0.359	-5.048	-5.029	111.0
-5555.5557	-400.0	2	1	400.0	300.99503	0	2	1	0.0	0.0	1	0.206	-0.365	-5.071	-5.102	111.0
-5555.5557	-400.0	2	1	400.0	300.99503	0	2	1	0.0	0.0	1	0.206	-0.37	-5.018	-5.134	111.0
-5555.5557	-400.0	2	1	400.0	300.99503	0	2	1	0.0	0.0	1	0.205	-0.376	-5.119	-5.134	111.0
-5555.5557	-400.0	2	1	400.0	300.99503	0	2	1	0.0	0.0	1	0.205	-0.382	-5.197	-5.192	111.0
-5555.5557	-400.0	2	1	400.0	300.99503	0	2	1	0.0	0.0	1	0.204	-0.386	-5.259	-5.244	111.0
-5555.5557	-400.0	2	1	400.0	300.99503	0	2	1	0.0	0.0	1	0.204	-0.39	-5.276	-5.244	111.0
-5555.5557	-400.0	2	1	400.0	300.99503	0	2	1	0.0	0.0	1	0.203	-0.394	-5.263	-5.265	111.0
-5555.5557	-400.0	2	1	400.0	300.99503	0	2	1	0.0	0.0	1	0.202	-0.398	-5.225	-5.265	111.0
-5555.5557	-400.0	2	1	400.0	300.99503	0	2	1	0.0	0.0	1	0.202	-0.402	-5.289	-5.306	111.0
-5555.5557	-400.0	2	1	400.0	300.99503	0	2	1	0.0	0.0	1	0.202	-0.405	-5.326	-5.324	111.0
-5555.5557	-400.0	2	1	400.0	300.99503	0	2	1	0.0	0.0	1	0.201	-0.408	-5.307	-5.324	111.0
-5555.5557	-400.0	2	1	400.0	300.99503	0	2	1	0.0	0.0	1	0.201	-0.412	-5.358	-5.356	111.0
-5555.5557	-400.0	2	1	400.0	300.99503	0	2	1	0.0	0.0	1	0.201	-0.416	-5.39	-5.371	111.0
-5555.5557	-400.0	2	1	400.0	300.99503	0	2	1	0.0	0.0	1	0.201	-0.42	-5.39	-5.371	111.0
-5555.5557	-400.0	2	1	400.0	300.99503	0	2	1	0.0	0.0	1	0.2	-0.423	-5.359	-5.397	111.0
-5555.5557	-400.0	2	1	400.0	300.99503	0	2	1	0.0	0.0	1	0.2	-0.425	-5.404	-5.397	111.0
-5555.5557	-400.0	2	1	400.0	300.99503	0	2	1	0.0	0.0	1	0.2	-0.427	-5.354	-5.408	111.0
-5555.5557	-400.0	2	1	400.0	300.99503	0	2	1	0.0	0.0	1	0.2	-0.429	-5.391	-5.429	111.0
-5555.5557	-400.0	2	1	400.0	300.99503	0	2	1	0.0	0.0	1	0.2	-0.431	-5.459	-5.429	111.0
-5555.5557	-400.0	2	1	400.0	300.99503	0	2	1	0.0	0.0	1	0.2	-0.433	-5.373	-5.438	111.0
-5555.5557	-400.0	2	1	400.0	300.99503	0	2	1	0.0	0.0	1	0.2	-0.435	-5.484	-5.455	111.0
-5555.5557	-400.0	2	1	400.0	300.99503	0	2	1	0.0	0.0	1	0.2	-0.437	-5.469	-5.455	111.0
-5555.5557	-400.0	2	1	400.0	300.99503	0	2	1	0.0	0.0	1	0.2	-0.439	-5.436	-5.47	111.0
-5555.5557	-400.0	2	1	400.0	300.99503	0	2	1	0.0	0.0	1	0.2	-0.441	-5.525	-5.47	111.0
-5555.5557	-400.0	2	1	400.0	300.99503	0	2	1	0.0	0.0	1	0.2	-0.441	-5.494	-5.476	111.0
-5555.5557	-400.0	2	1	400.0	300.99503	0	2	1	0.0	0.0	1	0.2	-0.441	-5.529	-5.488	111.0
-5555.5557	-400.0	2	1	400.0	300.99503	0	2	1	0.0	0.0	1	0.2	-0.441	-5.477	-5.488	111.0
-5555.5557	-400.0	2	1	400.0	300.99503	0	2	1	0.0	0.0	1	0.2	-0.441	-5.496	-5.493	111.0
-5555.5557	-400.0	2	1	400.0	300.99503	0	2	1	0.0	0.0	1	0.2	-0.441	-5.511	-5.502	111.0
-5555.5557	-400.0	2	1	400.0	300.99503	0	2	1	0.0	0.0	1	0.2	-0.441	-5.469	-5.502	111.0
-5555.5557	-400.0	2	1	400.0	300.99503	0	2	1	0.0	0.0	1	0.2	-0.441	-5.51	-5.507	111.0
-5555.5557	-400.0	2	1	400.0	300.99503	0	2	1	0.0	0.0	1	0.2	-0.442	-5.631	-5.507	111.0
-5555.5557	-400.0	2	1	400.0	300.99503	0	2	1	0.0	0.0	1	0.2	-0.442	-5.528	-5.514	111.0
-5555.5557	-400.0	2	1	400.0	300.99503	0	2	1	0.0	0.0	1	0.2	-0.442	-5.531	-5.517	111.0
-5555.5557	-400.0	2	1	400.0	300.99503	0	2	1	0.0	0.0	1	0.2	-0.443	-5.468	-5.517	111.0
-5555.5557	-400.0	2	1	400.0	300.99503	1	2	1	0.0	0.0	1	0.2	-0.443	-5.499	-5.523	111.0
-5555.5557	-400.0	2	1	400.0	300.99503	1	2	1	0.0	0.0	1	0.2	-0.443	-5.532	-5.526	111.0
-5555.5557	-400.0	2	1	400.0	300.99503	1	2	1	0.0	0.0	1	0.2	-0.444	-5.596	-5.526	111.0
-5555.5557	-400.0	2	1	400.0	300.99503	1	2	1	0.0	0.0	1	0.2	-0.445	-5.572	-5.531	111.0
-5555.5557	-400.0	2	1	400.0	300.99503	1	2	1	0.0	0.0	1	0.2	-0.446	-5.537	-5.531	111.0
-5555.5557	-400.0	2	1	400.0	300.99503	1	2	1	0.0	0.0	1	0.2	-0.446	-5.55	-5.533	111.0
-5555.5557	-400.0	2	1	400.0	300.99503	1	2	1	0.0	0.0	1	0.2	-0.446	-5.517	-5.537	111.0
-5555.5557	-400.0	2	1	400.0	300.99503	1	2	1	0.0	0.0	1	0.2	-0.446	-5.512	-5.537	111.0
-5555.5557	-400.0	2	1	400.0	300.99503	1	2	1	0.0	0.0	1	0.2	-0.447	-5.588	-5.54	111.0
-5555.5557	-400.0	2	1	400.0	300.99503	1	2	1	0.0	0.0	1	0.2	-0.447	-5.466	-5.542	111.0
-5555.5557	-400.0	2	1	400.0	300.99503	1	2	1	0.0	0.0	1	0.2	-0.448	-5.698	-5.542	111.0
-5555.5557	-400.0	2	1	400.0	300.99503	1	2	1	0.0	0.0	1	0.2	-0.449	-5.588	-5.543	111.0
-5555.5557	-400.0	2	1	400.0	300.99503	1	2	1	0.0	0.0	1	0.2	-0.45	-5.545	-5.543	111.0
-5555.5557	-400.0	2	1	400.0	300.99503	1	2	1	0.0	0.0	1	0.2	-0.451	-5.655	-5.546	111.0
-5555.5557	-400.0	2	1	400.0	300.99503	1	2	1	0.0	0.0	1	0.2	-0.453	-5.569	-5.548	111.0
-5555.5557	-400.0	2	1	400.0	300.99503	1	2	1	0.0	0.0	1	0.2	-0.454	-5.547	-5.548	111.0
-5555.5557	-400.0	2	1	400.0	300.99503	1	2	1	0.0	0.0	1	0.201	-0.455	-5.589	-5.549	111.0
-5555.5557	-400.0	2	1	400.0	300.99503	1	2	1	0.0	0.0	1	0.201	-0.456	-5.556	-5.55	111.0
-5555.5557	-400.0	2	1	400.0	300.99503	1	2	1	0.0	0.0	1	0.201	-0.456	-5.54	-5.55	111.0
-5555.5557	-400.0	2	1	400.0	300.99503	1	2	1	0.0	0.0	1	0.201	-0.457	-5.599	-5.551	111.0
-5555.5557	-400.0	2	1	400.0	300.99503	1	2	1	0.0	0.0	1	0.201	-0.457	-5.547	-5.551	111.0
-5555.5557	-400.0	2	1	400.0	300.99503	1	2	1	0.0	0.0	1	0.201	-0.457	-5.522	-5.553	111.0
-5555.5557	-400.0	2	1	400.0	300.99503	1	2	1	0.0	0.0	1	0.201	-0.458	-5.53	-5.553	111.0
-5555.5557	-400.0	2	1	400.0	300.99503	1	2	1	0.0	0.0	1	0.201	-0.46	-5.578	-5.553	111.0
-5555.5557	-400.0	2	1	400.0	300.99503	1	2	1	0.0	0.0	1	0.201	-0.461	-5.608	-5.554	111.0
-5555.5557	-400.0	2	1	400.0	300.99503	1	2	1	0.0	0.0	1	0.201	-0.46	-5.543	-5.555	111.0
-5555.5557	-400.0	2	1	400.0	300.99503	1	2	1	0.0	0.0	1	0.201	-0.461	-5.684	-5.555	111.0
-5555.5557	-400.0	2	1	400.0	300.99503	1	2	1	0.0	0.0	1	0.201	-0.461	-5.596	-5.556	111.0
-5555.5557	-400.0	2	1	400.0	300.99503	1	2	1	0.0	0.0	1	0.201	-0.46	-5.548	-5.556	111.0
-5555.5557	-400.0	2	1	400.0	300.99503	1	2	1	0.0	0.0	1	0.201	-0.46	-5.541	-5.556	111.0
-5555.5557	-400.0	2	1	400.0	300.99503	1	2	1	0.0	0.0	1	0.201	-0.461	-5.561	-5.557	111.0
-5555.5557	-400.0	2	1	400.0	300.99503	1	2	1	0.0	0.0	1	0.201	-0.461	-5.632	-5.557	111.0
-5555.5557	-400.0	2	1	400.0	300.99503	1	2	1	0.0	0.0	1	0.201	-0.46	-5.551	-5.557	111.0
-5555.5557	-400.0	2	1	400.0	300.99503	1	2	1	0.0	0.0	1	0.201	-0.461	-5.582	-5.559	111.0
-5555.5557	-400.0	2	1	400.0	300.99503	1	2	1	0.0	0.0	1	0.201	-0.46	-5.523	-5.559	111.0
-5555.5557	-400.0	2	1	400.0	300.99503	1	2	1	0.0	0.0	1	0.201	-0.46	-5.534	-5.559	111.0
-5555.5557	-400.0	2	1	400.0	300.99503	1	2	1	0.0	0.0	1	0.201	-0.461	-5.599	-5.559	111.0
-5555.5557	-400.0	2	1	400.0	300.99503	1	2	1	0.0	0.0	1	0.201	-0.46	-5.542	-5.559	111.0
-5555.5557	-400.0	2	1	400.0	300.99503	1	2	1	0.0	0.0	1	0.202	-0.461	-5.587	-5.56	111.0
-5555.5557	-400.0	2	1	400.0	300.99503	1	2	1	0.0	0.0	1	0.202	-0.46	-5.533	-5.56	111.0
-5555.5557	-400.0	2	1	400.0	300.99503	1	2	1	0.0	0.0	1	0.202	-0.461	-5.568	-5.56	111.0
-5555.5557	-400.0	2	1	400.0	300.99503	1	2	1	0.0	0.0	1	0.202	-0.46	-5.548	-5.56	111.0
-5555.5557	-400.0	2	1	400.0	300.99503	1	2	1	0.0	0.0	1	0.202	-0.46	-5.518	-5.56	111.0
-5555.5557	-400.0	2	1	400.0	300.99503	1	2	1	0.0	0.0	1	0.202	-0.461	-5.579	-5.56	111.0
-5555.5557	-400.0	2	1	400.0	300.99503	1	2	1	0.0	0.0	1	0.202	-0.461	-5.617	-5.56	111.0
-5555.5557	-400.0	2	1	400.0	300.99503	1	2	1	0.0	0.0	1	0.202	-0.46	-5.548	-5.56	111.0
-5555.5557	-400.0	2	1	400.0	300.99503	1	2	1	0.0	0.0	1	0.202	-0.461	-5.579	-5.56	111.0
-5555.5557	-400.0	2	1	400.0	300.99503	1	2	1	0.0	0.0	1	0.202	-0.46	-5.498	-5.56	111.0
-5555.5557	-400.0	2	1	400.0	300.99503	1	2	1	0.0	0.0	1	0.202	-0.461	-5.631	-5.56	111.0
-5555.5557	-400.0	2	1	400.0	300.99503	1	2	1	0.0	0.0	1	0.202	-0.46	-5.552	-5.56	111.0
-5555.5557	-400.0	2	1	400.0	300.99503	1	2	1	0.0	0.0	1	0.202	-0.461	-5.58	-5.56	111.0
-5555.5557	-400.0	2	1	400.0	300.99503	1	2	1	0.0	0.0	1	0.202	-0.461	-5.58	-5.56	111.0
-5555.5557	-400.0	2	1	400.0	300.99503	1	2	1	0.0	0.0	1	0.202	-0.46	-5.511	-5.56	111.0
-5555.5557	-400.0	2	1	400.0	300.99503	1	2	1	0.0	0.0	1	0.202	-0.461	-5.588	-5.56	111.0
-5555.5557	-400.0	2	1	400.0	300.99503	1	2	1	0.0	0.0	1	0.202	-0.46	-5.529	-5.561	111.0
-5555.5557	-400.0	2	1	400.0	300.99503	1	2	1	0.0	0.0	1	0.202	-0.46	-5.545	-5.561	111.0
-5555.5557	-400.0	2	1	400.0	300.99503	1	2	1	0.0	0.0	1	0.202	-0.461	-5.564	-5.561	111.0
-5555.5557	-400.0	2	1	400.0	300.99503	1	2	1	0.0	0.0	1	0.202	-0.461	-5.583	-5.561	111.0
-5555.5557	-400.0	2	1	400.0	300.99503	1	2	1	0.0	0.0	1	0.201	-0.461	-5.618	-5.561	111.0
-5555.5557	-400.0	2	1	400.0	300.99503	1	2	1	0.0	0.0	1	0.201	-0.461	-5.598	-5.561	111.0
-5555.5557	-400.0	2	1	400.0	300.99503	1	2	1	0.0	0.0	1	0.201	-0.461	-5.575	-5.561	111.0
-5555.5557	-400.0	2	1	400.0	300.99503	1	2	1	0.0	0.0	1	0.201	-0.46	-5.553	-5.561	111.0
-5555.5557	-400.0	2	1	400.0	300.99503	1	2	1	0.0	0.0	1	0.201	-0.46	-5.553	-5.561	111.0
-5555.5557	-400.0	2	1	400.0	300.99503	1	2	1	0.0	0.0	1	0.201	-0.461	-5.603	-5.561	111.0
-5555.5557	-400.0	2	1	400.0	300.99503	1	2	1	0.0	0.0	1	0.201	-0.461	-5.572	-5.561	111.0
-5555.5557	-400.0	2	1	400.0	300.99503	1	2	1	0.0	0.0	1	0.202	-0.461	-5.614	-5.561	111.0
-5555.5557	-400.0	2	1	400.0	300.99503	1	2	1	0.0	0.0	1	0.202	-0.46	-5.557	-5.561	111.0
-5555.5557	-400.0	2	1	400.0	300.99503	1	2	1	0.0	0.0	1	0.202	-0.461	-5.614	-5.561	111.0
-5555.5557	-400.0	2	1	400.0	300.99503	1	2	1	0.0	0.0	1	0.202	-0.46	-5.546	-5.561	111.0
-5555.5557	-400.0	2	1	400.0	300.99503	1	2	1	0.0	0.0	1	0.202	-0.461	-5.564	-5.561	111.0
-5555.5557	-400.0	2	1	400.0	300.99503	1	2	1	0.0	0.0	1	0.202	-0.46	-5.556	-5.561	111.0
-5555.5557	-400.0	2	1	400.0	300.99503	1	2	1	0.0	0.0	1	0.202	-0.46	-5.556	-5.561	111.0
-5555.5557	-400.0	2	1	400.0	300.99503	1	2	1	0.0	0.0	1	0.202	-0.461	-5.622	-5.561	111.0
-5555.5557	-400.0	2	1	400.0	300.99503	1	2	1	0.0	0.0	1	0.202	-0.46	-5.556	-5.561	111.0
-5555.5557	-400.0	2	1	400.0	300.99503	1	2	1	0.0	0.0	1	0.202	-0.46	-5.529	-5.561	111.0
-5555.5557	-400.0	2	1	400.0	300.99503	1	2	1	0.0	0.0	1	0.202	-0.461	-5.564	-5.561	111.0
-5555.5557	-400.0	2	1	400.0	300.99503	1	2	1	0.0	0.0	1	0.202	-0.461	-5.594	-5.561	111.0
-5555.5557	-400.0	2	1	400.0	300.99503	1	2	1	0.0	0.0	1	0.202	-0.46	-5.556	-5.561	111.0
-5555.5557	-400.0	2	1	400.0	300.99503	1	2	1	0.0	0.0	1	0.202	-0.461	-5.579	-5.561	111.0
-5555.5557	-400.0	2	1	400.0	300.99503	1	2	1	0.0	0.0	1	0.202	-0.461	-5.613	-5.561	111.0
-5555.5557	-400.0	2	1	400.0	300.99503	1	2	1	0.0	0.0	1	0.202	-0.46	-5.522	-5.561	111.0
-5555.5557	-400.0	2	1	400.0	300.99503	1	2	1	0.0	0.0	1	0.202	-0.461	-5.625	-5.561	111.0
-5555.5557	-400.0	2	1	400.0	300.99503	1	2	1	0.0	0.0	1	0.202	-0.46	-5.53	-5.561	111.0
-5555.5557	-400.0	2	1	400.0	300.99503	1	2	1	0.0	0.0	1	0.202	-0.461	-5.58	-5.561	111.0
-5555.5557	-400.0	2	1	400.0	300.99503	1	2	1	0.0	0.0	1	0.202	-0.46	-5.513	-5.561	111.0
-5555.5557	-400.0	2	1	400.0	300.99503	1	2	1	0.0	0.0	1	0.202	-0.461	-5.572	-5.561	111.0
-5555.5557	-400.0	2	1	400.0	300.99503	1	2	1	0.0	0.0	1	0.202	-0.461	-5.564	-5.561	111.0
-5555.5557	-400.0	2	1	400.0	300.99503	1	2	1	0.0	0.0	1	0.202	-0.46	-5.545	-5.561	111.0
-5555.5557	-400.0	2	1	400.0	300.99503	1	2	1	0.0	0.0	1	0.202	-0.461	-5.568	-5.561	111.0
-5555.5557	-400.0	2	1	400.0	300.99503	1	2	1	0.0	0.0	1	0.202	-0.46	-5.529	-5.561	111.0
-5555.5557	-400.0	2	1	400.0	300.99503	1	2	1	0.0	0.0	1	0.202	-0.461	-5.579	-5.561	111.0
-5555.5557	-400.0	2	1	400.0	300.99503	1	2	1	0.0	0.0	1	0.202	-0.46	-5.545	-5.561	111.0
-5555.5557	-400.0	2	1	400.0	300.99503	1	2	1	0.0	0.0	1	0.202	-0.461	-5.576	-5.561	111.0
-5555.5557	-400.0	2	1	400.0	300.99503	1	2	1	0.0	0.0	1	0.202	-0.46	-5.514	-5.561	111.0
-5555.5557	-400.0	2	1	400.0	300.99503	1	2	1	0.0	0.0	1	0.202	-0.461	-5.598	-5.561	111.0
-5555.5557	-400.0	2	1	400.0	300.99503	1	2	1	0.0	0.0	1	0.202	-0.46	-5.493	-5.561	111.0
-5555.5557	-400.0	2	1	400.0	300.99503	1	2	1	0.0	0.0	1	0.202	-0.461	-5.595	-5.561	111.0
-5555.5557	-400.0	2	1	400.0	300.99503	1	2	1	0.0	0.0	1	0.202	-0.461	-5.56	-5.561	111.0
-5555.5557	-400.0	2	1	400.0	300.99503	1	2	1	0.0	0.0	1	0.202	-0.461	-5.607	-5.561	111.0
-5555.5557	-400.0	2	1	400.0	300.99503	1	2	1	0.0	0.0	1	0.202	-0.461	-5.56	-5.561	111.0
-5555.5557	-400.0	2	1	400.0	300.99503	1	2	1	0.0	0.0	1	0.201	-0.461	-5.576	-5.561	111.0
-5555.5557	-400.0	2	1	400.0	300.99503	1	2	1	0.0	0.0	1	0.201	-0.461	-5.591	-5.561	111.0
-5555.5557	-400.0	2	1	400.0	300.99503	1	2	1	0.0	0.0	1	0.201	-0.461	-5.622	-5.561	111.0
-5555.5557	-400.0	2	1	400.0	300.99503	1	2	1	0.0	0.0	1	0.201	-0.461	-5.652	-5.561	111.0
-5555.5557	-400.0	2	1	400.0	300.99503	1	2	1	0.0	0.0	1	0.201	-0.46	-5.522	-5.561	111.0
-5555.5557	-400.0	2	1	400.0	300.99503	1	2	1	0.0	0.0	1	0.201	-0.461	-5.56	-5.561	111.0
-5555.5557	-400.0	2	1	400.0	300.99503	1	2	1	0.0	0.0	1	0.201	-0.461	-5.641	-5.561	111.0
-5555.5557	-400.0	2	1	400.0	300.99503	1	2	1	0.0	0.0	1	0.201	-0.461	-5.561	-5.561	111.0
-5555.5557	-400.0	2	1	400.0	300.99503	1	2	1	0.0	0.0	1	0.201	-0.461	-5.572	-5.561	111.0
-5555.5557	-400.0	2	1	400.0	300.99503	1	2	1	0.0	0.0	1	0.201	-0.461	-5.573	-5.561	111.0
-5555.5557	-400.0	2	1	400.0	300.99503	1	2	1	0.0	0.0	1	0.201	-0.461	-5.568	-5.561	111.0
-5555.5557	-400.0	2	1	400.0	300.99503	1	2	1	0.0	0.0	1	0.201	-0.46	-5.534	-5.561	111.0
-5555.5557	-400.0	2	1	400.0	300.99503	1	2	1	0.0	0.0	1	0.201	-0.461	-5.573	-5.561	111.0
-5555.5557	-400.0	2	1	400.0	300.99503	1	2	1	0.0	0.0	1	0.201	-0.461	-5.626	-5.561	111.0
-5555.5557	-400.0	2	1	400.0	300.99503	1	2	1	0.0	0.0	1	0.201	-0.461	-5.565	-5.561	111.0
-5555.5557	-400.0	2	1	400.0	300.99503	1	2	1	0.0	0.0	1	0.201	-0.461	-5.561	-5.561	111.0
-5555.5557	-400.0	2	1	400.0	300.99503	1	2	1	0.0	0.0	1	0.201	-0.46	-5.549	-5.561	111.0
-5555.5557	-400.0	2	1	400.0	300.99503	1	2	1	0.0	0.0	1	0.201	-0.461	-5.58	-5.561	111.0
-5555.5557	-400.0	2	1	400.0	300.99503	1	2	1	0.0	0.0	1	0.201	-0.461	-5.592	-5.561	111.0
-5555.5557	-400.0	2	1	400.0	300.99503	1	2	1	0.0	0.0	1	0.201	-0.46	-5.549	-5.561	111.0
-5555.5557	-400.0	2	1	400.0	300.99503	1	2	1	0.0	0.0	1	0.201	-0.46	-5.502	-5.561	111.0
-5555.5557	-400.0	2	1	400.0	300.99503	1	2	1	0.0	0.0	1	0.201	-0.46	-5.538	-5.561	111.0
-5555.5557	-400.0	2	1	400.0	300.99503	1	2	1	0.0	0.0	1	0.201	-0.46	-5.546	-5.561	111.0
-5555.5557	-400.0	2	1	400.0	300.99503	1	2	1	0.0	0.0	1	0.201	-0.46	-5.553	-5.561	111.0
-5555.5557	-400.0	2	1	400.0	300.99503	1	2	1	0.0	0.0	1	0.201	-0.461	-5.58	-5.561	111.0
-5555.5557	-400.0	2	1	400.0	300.99503	1	2	1	0.0	0.0	1	0.201	-0.461	-5.558	-5.561	111.0
-5555.5557	-400.0	2	1	400.0	300.99503	1	2	1	0.0	0.0	1	0.201	-0.46	-5.507	-5.561	111.0
-5555.5557	-400.0	2	1	400.0	300.99503	1	2	1	0.0	0.0	1	0.201	-0.46	-5.524	-5.561	111.0
-5555.5557	-400.0	2	1	400.0	300.99503	1	2	1	0.0	0.0	1	0.201	-0.461	-5.565	-5.561	111.0
-5555.5557	-400.0	2	1	400.0	300.99503	1	2	1	0.0	0.0	1	0.201	-0.46	-5.55	-5.561	111.0
-5555.5557	-400.0	2	1	400.0	300.99503	1	2	1	0.0	0.0	1	0.201	-0.461	-5.609	-5.561	111.0
-5555.5557	-400.0	2	1	400.0	300.99503	1	2	1	0.0	0.0	1	0.201	-0.461	-5.571	-5.561	111.0
-5555.5557	-400.0	2	1	400.0	300.99503	1	2	1	0.0	0.0	1	0.201	-0.461	-5.573	-5.561	111.0
-5555.5557	-400.0	2	1	400.0	300.99503	1	2	1	0.0	0.0	1	0.201	-0.461	-5.581	-5.561	111.0
-5555.5557	-400.0	2	1	400.0	300.99503	1	2	1	0.0	0.0	1	0.201	-0.461	-5.561	-5.561	111.0
-5555.5557	-400.0	2	1	400.0	300.99503	1	2	1	0.0	0.0	1	0.201	-0.46	-5.378	-5.561	111.0
-5555.5557	-400.0	2	1	400.0	300.99503	1	2	1	0.0	0.0	1	0.201	-0.461	-5.585	-5.561	111.0
-5555.5557	-400.0	2	1	400.0	300.99503	1	2	1	0.0	0.0	1	0.201	-0.461	-5.578	-5.561	111.0
-5555.5557	-400.0	2	1	400.0	300.99503	1	2	1	0.0	0.0	1	0.201	-0.461	-5.567	-5.561	111.0
-5555.5557	-400.0	2	1	400.0	300.99503	1	2	1	0.0	0.0	1	0.201	-0.46	-5.539	-5.561	111.0
-5555.5557	-400.0	2	1	400.0	300.99503	1	2	1	0.0	0.0	1	0.201	-0.461	-5.587	-5.561	111.0
-5555.5557	-400.0	2	1	400.0	300.99503	1	2	1	0.0	0.0	1	0.201	-0.461	-5.64	-5.561	111.0
-5555.5557	-400.0	2	1	400.0	300.99503	1	2	1	0.0	0.0	1	0.201	-0.461	-5.563	-5.561	111.0
-5555.5557	-400.0	2	1	400.0	300.99503	1	2	1	0.0	0.0	1	0.201	-0.46	-5.531	-5.561	111.0
-5555.5557	-400.0	2	1	400.0	300.99503	1	2	1	0.0	0.0	1	0.201	-0.46	-5.549	-5.561	111.0
-5555.5557	-400.0	2	1	400.0	300.99503	1	2	1	0.0	0.0	1	0.201	-0.461	-5.559	-5.561	111.0
-5555.5557	-400.0	2	1	400.0	300.99503	1	2	1	0.0	0.0	1	0.201	-0.46	-5.526	-5.561	111.0
-5555.5557	-400.0	2	1	400.0	300.99503	1	2	1	0.0	0.0	1	0.201	-0.461	-5.563	-5.561	111.0
-5555.5557	-400.0	2	1	400.0	300.99503	1	2	1	0.0	0.0	1	0.201	-0.461	-5.559	-5.561	111.0
-5555.5557	-400.0	2	1	400.0	300.99503	1	2	1	0.0	0.0	1	0.201	-0.461	-5.567	-5.561	111.0
-5555.5557	-400.0	2	1	400.0	300.99503	1	2	1	0.0	0.0	1	0.201	-0.461	-5.604	-5.561	111.0
-5555.5557	-400.0	2	1	400.0	300.99503	1	2	1	0.0	0.0	1	0.201	-0.46	-5.539	-5.561	111.0
-5555.5557	-400.0	2	1	400.0	300.99503	1	2	1	0.0	0.0	1	0.201	-0.461	-5.6	-5.561	111.0
-5555.5557	-400.0	2	1	400.0	300.99503	1	2	1	0.0	0.0	1	0.201	-0.461	-5.558	-5.561	111.0
-5555.5557	-400.0	2	1	400.0	300.99503	1	2	1	0.0	0.0	1	0.201	-0.461	-5.628	-5.561	111.0
-5555.5557	-400.0	2	1	400.0	300.99503	1	2	1	0.0	0.0	1	0.201	-0.46	-5.513	-5.561	111.0
-5555.5557	-400.0	2	1	400.0	300.99503	1	2	1	0.0	0.0	1	0.201	-0.461	-5.563	-5.561	111.0
-5555.5557	-400.0	2	1	400.0	300.99503	1	2	1	0.0	0.0	1	0.201	-0.461	-5.564	-5.561	111.0
-5555.5557	-400.0	2	1	400.0	300.99503	1	2	1	0.0	0.0	1	0.201	-0.461	-5.594	-5.561	111.0
-5555.5557	-400.0	2	1	400.0	300.99503	1	2	1	0.0	0.0	1	0.201	-0.46	-5.532	-5.561	111.0
-5555.5557	-400.0	2	1	400.0	300.99503	1	2	1	0.0	0.0	1	0.201	-0.461	-5.561	-5.561	111.0
-5555.5557	-400.0	2	1	400.0	300.99503	1	2	1	0.0	0.0	1	0.201	-0.461	-5.584	-5.561	111.0
0.0	0.0	2	1	400.0	300.99503	1	2	1	0.0	0.0	0	0.201	-0.46	-5.536	-5.561	111.0
0.0	0.0	2	1	400.0	300.99503	1	2	1	0.0	0.0	0	0.201	-0.461	-5.577	-5.561	111.0
0.0	0.0	2	1	400.0	300.99503	1	2	1	0.0	0.0	0	0.201	-0.461	-5.574	-5.561	111.0
0.0	0.0	2	1	400.0	300.99503	1	2	1	0.0	0.0	0	0.201	-0.457	-5.168	-5.168	111.0
0.0	0.0	2	1	400.0	300.99503	1	2	1	0.0	0.0	0	0.201	-0.451	-4.783	-4.803	111.0
0.0	0.0	2	1	400.0	300.99503	1	2	1	0.0	0.0	0	0.202	-0.445	-4.827	-4.803	111.0
0.0	0.0	2	1	400.0	300.99503	1	2	1	0.0	0.0	0	0.202	-0.435	-4.167	-4.147	111.0
0.0	0.0	2	1	400.0	300.99503	1	2	1	0.0	0.0	0	0.202	-0.425	-3.907	-3.854	111.0
0.0	0.0	2	1	400.0	300.99503	1	2	1	0.0	0.0	0	0.202	-0.414	-3.869	-3.854	111.0
0.0	0.0	2	1	400.0	300.99503	1	2	1	0.0	0.0	0	0.202	-0.4	-3.294	-3.328	111.0
0.0	0.0	2	1	400.0	300.99503	1	2	1	0.0	0.0	0	0.202	-0.388	-3.327	-3.328	111.0
0.0	0.0	2	1	400.0	300.99503	1	2	1	0.0	0.0	0	0.202	-0.373	-2.879	-2.874	111.0
0.0	0.0	2	1	400.0	300.99503	1	2	1	0.0	0.0	0	0.202	-0.358	-2.616	-2.671	111.0
0.0	0.0	2	1	400.0	300.99503	1	2	1	0.0	0.0	0	0.203	-0.346	-2.737	-2.671	111.0
0.0	0.0	2	1	400.0	300.99503	1	2	1	0.0	0.0	0	0.203	-0.331	-2.318	-2.306	111.0
0.0	0.0	2	1	400.0	300.99503	1	2	1	0.0	0.0	0	0.203	-0.316	-2.121	-2.143	111.0
0.0	0.0	2	1	400.0	300.99503	1	2	1	0.0	0.0	0	0.203	-0.303	-2.214	-2.143	111.0
0.0	0.0	2	1	400.0	300.99503	1	2	1	0.0	0.0	0	0.203	-0.289	-1.853	-1.85	111.0
0.0	0.0	2	1	400.0	300.99503	1	2	1	0.0	0.0	0	0.204	-0.275	-1.92	-1.85	111.0
0.0	0.0	2	1	400.0	300.99503	1	2	1	0.0	0.0	0	0.204	-0.261	-1.679	-1.72	111.0
0.0	0.0	2	1	400.0	300.99503	1	2	1	0.0	0.0	0	0.204	-0.248	-1.493	-1.485	111.0
0.0	0.0	2	1	400.0	300.99503	1	2	1	0.0	0.0	0	0.204	-0.235	-1.499	-1.485	111.0
0.0	0.0	2	1	400.0	300.99503	1	2	1	0.0	0.0	0	0.204	-0.222	-1.271	-1.282	111.0
0.0	0.0	2	1	400.0	300.99503	1	2	1	0.0	0.0	0	0.205	-0.21	-1.227	-1.191	111.0
0.0	0.0	2	1	400.0	300.99503	1	2	1	0.0	0.0	0	0.205	-0.198	-1.185	-1.191	111.0
0.0	0.0	2	1	400.0	300.99503	1	2	1	0.0	0.0	0	0.205	-0.187	-0.943	-1.029	111.0
0.0	0.0	2	1	400.0	300.99503	1	2	1	0.0	0.0	0	0.205	-0.177	-1.044	-1.029	111.0
0.0	0.0	2	1	400.0	300.99503	1	2	1	0.0	0.0	0	0.205	-0.168	-0.978	-0.956	111.0
0.0	0.0	2	1	400.0	300.99503	1	2	1	0.0	0.0	0	0.205	-0.158	-0.852	-0.825	111.0
0.0	0.0	2	1	400.0	300.99503	1	2	1	0.0	0.0	0	0.205	-0.15	-0.824	-0.825	111.0
0.0	0.0	2	1	400.0	300.99503	1	2	1	0.0	0.0	0	0.205	-0.142	-0.776	-0.767	111.0
0.0	0.0	2	1	400.0	300.99503	1	2	1	0.0	0.0	0	0.205	-0.134	-0.694	-0.662	111.0
0.0	0.0	2	1	400.0	300.99503	1	2	1	0.0	0.0	0	0.205	-0.126	-0.622	-0.662	111.0
0.0	0.0	2	1	400.0	300.99503	1	2	1	0.0	0.0	0	0.205	-0.118	-0.648	-0.615	111.0
0.0	0.0	2	1	400.0	300.99503	1	2	1	0.0	0.0	0	0.205	-0.112	-0.611	-0.615	111.0
0.0	0.0	2	1	400.0	300.99503	1	2	1	0.0	0.0	0	0.205	-0.105	-0.543	-0.531	111.0
0.0	0.0	2	1	400.0	300.99503	1	2	1	0.0	0.0	0	0.205	-0.098	-0.523	-0.493	111.0
0.0	0.0	2	1	400.0	300.99503	1	2	1	0.0	0.0	0	0.205	-0.093	-0.478	-0.493	111.0
0.0	0.0	2	1	400.0	300.99503	1	2	1	0.0	0.0	0	0.205	-0.088	-0.417	-0.426	111.0
0.0	0.0	2	1	400.0	300.99503	1	2	1	0.0	0.0	0	0.205	-0.082	-0.36	-0.396	111.0
0.0	0.0	2	1	400.0	300.99503	1	2	1	0.0	0.0	0	0.205	-0.077	-0.371	-0.396	111.0
0.0	0.0	2	1	400.0	300.99503	1	2	1	0.0	0.0	0	0.205	-0.073	-0.389	-0.341	111.0
0.0	0.0	2	1	400.0	300.99503	1	2	1	0.0	0.0	0	0.205	-0.069	-0.356	-0.341	111.0
0.0	0.0	2	1	400.0	300.99503	1	2	1	0.0	0.0	0	0.205	-0.064	-0.299	-0.295	111.0
0.0	0.0	2	1	400.0	300.99503	1	2	1	0.0	0.0	0	0.205	-0.059	-0.349	-0.274	111.0
0.0	0.0	2	1	400.0	300.99503	1	2	1	0.0	0.0	0	0.205	-0.057	-0.441	-0.274	111.0
0.0	0.0	2	1	400.0	300.99503	1	2	1	0.0	0.0	0	0.205	-0.054	-0.265	-0.236	111.0
0.0	0.0	2	1	400.0	300.99503	1	2	1	0.0	0.0	0	0.205	-0.05	-0.229	-0.219	111.0
0.0	0.0	2	1	400.0	300.99503	1	2	1	0.0	0.0	0	0.205	-0.046	-0.187	-0.219	111.0
0.0	0.0	2	1	400.0	300.99503	1	2	1	0.0	0.0	0	0.205	-0.042	-0.206	-0.189	111.0
0.0	0.0	2	1	400.0	300.99503	1	2	1	0.0	0.0	0	0.205	-0.039	-0.18	-0.189	111.0
0.0	0.0	2	1	400.0	300.99503	1	2	1	0.0	0.0	0	0.205	-0.037	-0.155	-0.176	111.0
0.0	0.0	2	1	400.0	300.99503	1	2	1	0.0	0.0	0	0.205	-0.035	-0.178	-0.152	111.0
0.0	0.0	2	1	400.0	300.99503	1	2	1	0.0	0.0	0	0.205	-0.033	-0.132	-0.152	111.0
0.0	0.0	2	1	400.0	300.99503	1	2	1	0.0	0.0	0	0.205	-0.031	-0.178	-0.141	111.0
0.0	0.0	2	1	400.0	300.99503	1	2	1	0.0	0.0	0	0.205	-0.029	-0.113	-0.121	111.0
0.0	0.0	2	1	400.0	300.99503	1	2	1	0.0	0.0	0	0.206	-0.027	-0.172	-0.121	111.0
0.0	0.0	2	1	400.0	300.99503	1	2	1	0.0	0.0	0	0.206	-0.025	-0.109	-0.113	111.0
0.0	0.0	2	1	400.0	300.99503	1	2	1	0.0	0.0	0	0.206	-0.023	-0.113	-0.113	111.0
0.0	0.0	2	1	400.0	300.99503	1	2	1	0.0	0.0	0	0.206	-0.021	-0.119	-0.097	111.0
0.0	0.0	2	1	400.0	300.99503	1	2	1	0.0	0.0	0	0.206	-0.02	-0.088	-0.09	111.0
0.0	0.0	2	1	400.0	300.99503	1	2	1	0.0	0.0	0	0.206	-0.02	-0.177	-0.09	111.0
0.0	0.0	2	1	400.0	300.99503	1	2	1	0.0	0.0	0	0.206	-0.02	-0.079	-0.078	111.0
0.0	0.0	2	1	400.0	300.99503	1	2	1	0.0	0.0	0	0.206	-0.021	-0.269	-0.072	111.0
0.0	0.0	2	1	400.0	300.99503	1	2	1	0.0	0.0	0	0.206	-0.02	-0.054	-0.072	111.0
0.0	0.0	2	1	400.0	300.99503	1	2	1	0.0	0.0	0	0.206	-0.02	-0.058	-0.062	111.0
0.0	0.0	2	1	400.0	300.99503	1	2	1	0.0	0.0	0	0.206	-0.02	-0.103	-0.062	111.0
0.0	0.0	2	1	400.0	300.99503	1	2	1	0.0	0.0	0	0.206	-0.02	-0.046	-0.053	111.0
0.0	0.0	2	1	400.0	300.99503	1	2	1	0.0	0.0	0	0.206	-0.02	-0.086	-0.049	111.0
0.0	0.0	2	1	400.0	300.99503	1	2	1	0.0	0.0	0	0.206	-0.02	-0.059	-0.049	111.0
0.0	0.0	2	1	400.0	300.99503	1	2	1	0.0	0.0	0	0.206	-0.019	-0.055	-0.043	111.0
0.0	0.0	2	1	400.0	300.99503	1	2	1	0.0	0.0	0	0.206	-0.019	-0.035	-0.039	111.0
0.0	0.0	2	1	400.0	300.99503	1	2	1	0.0	0.0	0	0.206	-0.019	-0.037	-0.039	111.0
0.0	0.0	2	1	400.0	300.99503	1	2	1	0.0	0.0	0	0.206	-0.019	-0.021	-0.034	111.0
0.0	0.0	2	1	400.0	300.99503	1	2	1	0.0	0.0	0	0.206	-0.019	-0.067	-0.034	111.0
0.0	0.0	2	1	400.0	300.99503	1	2	1	0.0	0.0	0	0.206	-0.019	-0.041	-0.031	111.0
0.0	0.0	2	1	400.0	300.99503	1	2	1	0.0	0.0	0	0.206	-0.017	0.007	-0.027	111.0
0.0	0.0	2	1	400.0	300.99503	1	2	1	0.0	0.0	0	0.206	-0.016	-0.046	-0.027	111.0
0.0	0.0	2	1	400.0	300.99503	1	2	1	0.0	0.0	0	0.206	-0.015	-0.049	-0.025	111.0
0.0	0.0	2	1	400.0	300.99503	1	2	1	0.0	0.0	0	0.206	-0.015	-0.179	-0.021	111.0
0.0	0.0	2	1	400.0	300.99503	1	2	1	0.0	0.0	0	0.206	-0.015	-0.013	-0.021	111.0
0.0	0.0	2	1	400.0	300.99503	1	2	1	0.0	0.0	0	0.206	-0.014	-0.019	-0.02	111.0
0.0	0.0	2	1	400.0	300.99503	1	2	1	0.0	0.0	0	0.206	-0.014	-0.021	-0.02	111.0
0.0	0.0	2	1	400.0	300.99503	1	2	1	0.0	0.0	0	0.206	-0.013	-0.004	-0.017	111.0
0.0	0.0	2	1	400.0	300.99503	1	2	1	0.0	0.0	0	0.206	-0.012	0.01	-0.014	111.0
0.0	0.0	2	1	400.0	300.99503	1	2	1	0.0	0.0	0	0.206	-0.011	-0.007	-0.014	111.0
0.0	0.0	2	1	400.0	300.99503	1	2	1	0.0	0.0	0	0.206	-0.01	0.004	-0.013	111.0
0.0	0.0	2	1	400.0	300.99503	1	2	1	0.0	0.0	0	0.206	-0.009	-0.013	-0.011	111.0
0.0	0.0	2	1	400.0	300.99503	1	2	1	0.0	0.0	0	0.206	-0.007	-0.003	-0.011	111.0
0.0	0.0	2	1	400.0	300.99503	1	2	1	0.0	0.0	0	0.206	-0.006	-0.016	-0.01	111.0
0.0	0.0	2	1	400.0	300.99503	1	2	1	0.0	0.0	0	0.206	-0.005	-0.021	-0.01	111.0
0.0	0.0	2	1	400.0	300.99503	1	2	1	0.0	0.0	0	0.206	-0.003	0.079	-0.009	111.0
0.0	0.0	2	1	400.0	300.99503	1	2	1	0.0	0.0	0	0.206	-0.002	-0.024	-0.008	111.0
0.0	0.0	2	1	400.0	300.99503	1	2	1	0.0	0.0	0	0.206	-0.001	-0.029	-0.008	111.0
0.0	0.0	2	1	400.0	300.99503	1	2	1	0.0	0.0	0	0.206	-0.001	-0.053	-0.007	111.0
0.0	0.0	2	1	400.0	300.99503	1	2	1	0.0	0.0	0	0.206	-0.001	-0.054	-0.006	111.0
0.0	0.0	2	1	400.0	300.99503	1	2	1	0.0	0.0	0	0.206	0.0	-0.007	-0.006	111.0
0.0	0.0	2	1	400.0	300.99503	1	2	1	0.0	0.0	0	0.206	0.0	-0.004	-0.005	111.0
0.0	0.0	2	1	400.0	300.99503	1	2	1	0.0	0.0	0	0.206	0.0	0.0	-0.005	111.0
0.0	0.0	2	1	400.0	300.99503	1	2	1	0.0	0.0	0	0.206	0.0	0.004	-0.004	111.0
0.0	0.0	2	1	400.0	300.99503	1	2	1	0.0	0.0	0	0.206	-0.001	-0.013	-0.004	111.0
0.0	0.0	2	1	400.0	300.99503	1	2	1	0.0	0.0	0	0.206	0.0	0.017	-0.004	111.0
0.0	0.0	2	1	400.0	300.99503	1	2	1	0.0	0.0	0	0.206	-0.001	-0.055	-0.003	111.0
0.0	0.0	2	1	400.0	300.99503	1	2	1	0.0	0.0	0	0.206	-0.001	-0.014	-0.003	111.0
0.0	0.0	2	1	400.0	300.99503	1	2	1	0.0	0.0	0	0.206	0.0	-0.008	-0.003	111.0
0.0	0.0	2	1	400.0	300.99503	1	2	1	0.0	0.0	0	0.206	0.0	0.014	-0.002	111.0
0.0	0.0	2	1	400.0	300.99503	1	2	1	0.0	0.0	0	0.206	0.0	0.015	-0.002	111.0
0.0	0.0	2	1	400.0	300.99503	1	2	1	0.0	0.0	0	0.206	0.0	-0.01	-0.002	111.0
0.0	0.0	2	1	400.0	300.99503	1	2	1	0.0	0.0	0	0.206	0.0	0.007	-0.001	111.0
0.0	0.0	2	1	400.0	300.99503	1	2	1	0.0	0.0	0	0.206	0.0	0.01	-0.001	111.0
0.0	0.0	2	1	400.0	300.99503	1	2	1	0.0	0.0	0	0.206	0.0	0.037	-0.001	111.0
0.0	0.0	2	1	400.0	300.99503	1	2	1	0.0	0.0	0	0.206	-0.001	-0.012	-0.001	111.0
0.0	0.0	2	1	400.0	300.99503	1	2	1	0.0	0.0	0	0.206	0.0	0.028	-0.001	111.0
0.0	0.0	2	1	400.0	300.99503	1	2	1	0.0	0.0	0	0.206	0.0	0.01	-0.001	111.0
0.0	0.0	2	1	400.0	300.99503	1	2	1	0.0	0.0	0	0.206	0.0	-0.004	-0.001	111.0
0.0	0.0	2	1	400.0	300.99503	1	2	1	0.0	0.0	0	0.206	0.0	0.016	0.0	111.0
0.0	0.0	2	1	400.0	300.99503	1	2	1	0.0	0.0	0	0.206	-0.001	-0.093	0.0	111.0
0.0	0.0	2	1	400.0	300.99503	1	2	1	0.0	0.0	0	0.206	-0.001	-0.084	0.0	111.0
0.0	0.0	2	1	400.0	300.99503	1	2	1	0.0	0.0	0	0.206	0.0	-0.01	0.0	111.0
0.0	0.0	2	1	400.0	300.99503	1	2	1	0.0	0.0	0	0.206	0.0	0.057	0.0	111.0
0.0	0.0	2	1	400.0	300.99503	1	2	1	0.0	0.0	0	0.206	0.0	0.047	0.0	111.0
0.0	0.0	2	1	400.0	300.99503	1	2	1	0.0	0.0	0	0.206	-0.001	-0.076	0.0	111.0
0.0	0.0	2	1	400.0	300.99503	1	2	1	0.0	0.0	0	0.205	0.0	0.004	0.0	111.0
0.0	0.0	2	1	400.0	300.99503	1	2	1	0.0	0.0	0	0.205	0.0	0.012	0.0	111.0
0.0	0.0	2	1	400.0	300.99503	1	2	1	0.0	0.0	0	0.205	-0.001	-0.03	0.0	111.0
0.0	0.0	2	1	400.0	300.99503	1	2	1	0.0	0.0	0	0.205	0.0	0.0	0.0	111.0
0.0	0.0	2	1	400.0	300.99503	1	2	1	0.0	0.0	0	0.205	0.0	-0.006	0.0	111.0
0.0	0.0	2	1	400.0	300.99503	1	2	1	0.0	0.0	0	0.205	0.0	0.033	0.0	111.0
0.0	0.0	2	1	400.0	300.99503	1	2	1	0.0	0.0	0	0.205	0.0	0.015	0.0	111.0
0.0	0.0	2	1	400.0	300.99503	1	2	1	0.0	0.0	0	0.205	0.0	0.001	0.0	111.0
0.0	0.0	2	1	400.0	300.99503	1	2	1	0.0	0.0	0	0.205	0.0	0.14	0.0	111.0
0.0	0.0	2	1	400.0	300.99503	1	2	1	0.0	0.0	0	0.205	0.0	-0.009	0.0	111.0
0.0	0.0	2	1	400.0	300.99503	1	2	1	0.0	0.0	0	0.205	0.0	0.008	0.0	111.0
0.0	0.0	2	1	400.0	300.99503	1	2	1	0.0	0.0	0	0.205	-0.001	-0.03	0.0	111.0
0.0	0.0	2	1	400.0	300.99503	1	2	1	0.0	0.0	0	0.205	-0.001	-0.016	0.0	111.0
0.0	0.0	2	1	400.0	300.99503	1	2	1	0.0	0.0	0	0.205	-0.001	-0.032	0.0	111.0
0.0	0.0	2	1	400.0	300.99503	1	2	1	0.0	0.0	0	0.205	0.0	0.014	0.0	111.0
0.0	0.0	2	1	400.0	300.99503	1	2	1	0.0	0.0	0	0.205	0.0	0.038	0.0	111.0
0.0	0.0	2	1	400.0	300.99503	1	2	1	0.0	0.0	0	0.205	0.0	0.069	0.0	111.0
0.0	0.0	2	1	400.0	300.99503	1	2	1	0.0	0.0	0	0.205	0.0	0.027	0.0	111.0
0.0	0.0	2	1	400.0	300.99503	1	2	1	0.0	0.0	0	0.205	0.0	0.031	0.0	111.0
0.0	0.0	2	1	400.0	300.99503	1	2	1	0.0	0.0	0	0.205	0.0	-0.003	0.0	111.0
0.0	0.0	2	1	400.0	300.99503	1	2	1	0.0	0.0	0	0.205	-0.001	-0.026	0.0	111.0
0.0	0.0	2	1	400.0	300.99503	1	2	1	0.0	0.0	0	0.205	0.0	0.017	0.0	111.0
0.0	0.0	2	1	400.0	300.99503	1	2	1	0.0	0.0	0	0.206	0.0	0.028	0.0	111.0
0.0	0.0	2	1	400.0	300.99503	1	2	1	0.0	0.0	0	0.206	0.0	0.007	0.0	111.0
0.0	0.0	2	1	400.0	300.99503	1	2	1	0.0	0.0	0	0.206	-0.001	-0.036	0.0	111.0
0.0	0.0	2	1	400.0	300.99503	1	2	1	0.0	0.0	0	0.206	0.0	-0.008	0.0	111.0
0.0	0.0	2	1	400.0	300.99503	1	2	1	0.0	0.0	0	0.206	0.0	-0.011	0.0	111.0
0.0	0.0	2	1	400.0	300.99503	1	2	1	0.0	0.0	0	0.206	0.0	0.034	0.0	111.0
0.0	0.0	2	1	400.0	300.99503	1	2	1	0.0	0.0	0	0.206	-0.001	-0.016	0.0	111.0
0.0	0.0	2	1	400.0	300.99503	1	2	1	0.0	0.0	0	0.206	0.0	0.005	0.0	111.0
0.0	0.0	2	1	400.0	300.99503	1	2	1	0.0	0.0	0	0.206	0.0	-0.004	0.0	111.0
0.0	0.0	2	1	400.0	300.99503	1	2	1	0.0	0.0	0	0.206	0.0	0.041	0.0	111.0
0.0	0.0	2	1	400.0	300.99503	1	2	1	0.0	0.0	0	0.206	0.0	0.021	0.0	111.0
0.0	0.0	2	1	400.0	300.99503	1	2	1	0.0	0.0	0	0.206	-0.001	-0.02	0.0	111.0
0.0	0.0	2	1	400.0	300.99503	1	2	1	0.0	0.0	0	0.206	-0.001	-0.029	0.0	111.0
0.0	0.0	2	1	400.0	300.99503	1	2	1	0.0	0.0	0	0.206	0.0	0.003	0.0	111.0
0.0	0.0	2	1	400.0	300.99503	1	2	1	0.0	0.0	0	0.206	0.0	-0.004	0.0	111.0
0.0	0.0	2	1	400.0	300.99503	1	2	1	0.0	0.0	0	0.206	-0.001	-0.036	0.0	111.0
0.0	0.0	2	1	400.0	300.99503	1	2	1	0.0	0.0	0	0.206	0.0	0.0	0.0	111.0
0.0	0.0	2	1	400.0	300.99503	1	2	1	0.0	0.0	0	0.206	-0.001	-0.088	0.0	111.0
0.0	0.0	2	1	400.0	300.99503	1	2	1	0.0	0.0	0	0.206	0.0	0.095	0.0	111.0
0.0	0.0	2	1	400.0	300.99503	1	2	1	0.0	0.0	0	0.206	-0.001	-0.015	0.0	111.0
0.0	0.0	2	1	400.0	300.99503	1	2	1	0.0	0.0	0	0.206	-0.001	-0.024	0.0	111.0
0.0	0.0	2	1	400.0	300.99503	1	2	1	0.0	0.0	0	0.206	-0.001	-0.016	0.0	111.0
0.0	0.0	2	1	400.0	300.99503	1	2	1	0.0	0.0	0	0.206	0.0	-0.006	0.0	111.0
0.0	0.0	2	1	400.0	300.99503	1	2	1	0.0	0.0	0	0.206	0.0	0.002	0.0	111.0
0.0	0.0	2	1	400.0	300.99503	1	2	1	0.0	0.0	0	0.206	0.0	0.009	0.0	111.0
0.0	0.0	2	1	400.0	300.99503	1	2	1	0.0	0.0	0	0.206	0.0	0.045	0.0	111.0
0.0	0.0	2	1	400.0	300.99503	1	2	1	0.0	0.0	0	0.206	-0.001	-0.064	0.0	111.0
0.0	0.0	2	1	400.0	300.99503	1	2	1	0.0	0.0	0	0.206	0.0	0.009	0.0	111.0
0.0	0.0	2	1	400.0	300.99503	1	2	1	0.0	0.0	0	0.206	-0.001	-0.016	0.0	111.0
0.0	0.0	2	1	400.0	300.99503	1	2	1	0.0	0.0	0	0.206	0.0	0.006	0.0	111.0
0.0	0.0	2	1	400.0	300.99503	1	2	1	0.0	0.0	0	0.206	-0.001	-0.012	0.0	111.0
0.0	0.0	2	1	400.0	300.99503	1	2	1	0.0	0.0	0	0.206	-0.001	-0.023	0.0	111.0
0.0	0.0	2	1	400.0	300.99503	1	2	1	0.0	0.0	0	0.206	-0.001	-0.016	0.0	111.0
0.0	0.0	2	1	400.0	300.99503	1	2	1	0.0	0.0	0	0.206	0.0	0.001	0.0	111.0
0.0	0.0	2	1	400.0	300.99503	1	2	1	0.0	0.0	0	0.206	0.0	0.185	0.0	111.0
0.0	0.0	2	1	400.0	300.99503	1	2	1	0.0	0.0	0	0.206	0.0	0.0	0.0	111.0
0.0	0.0	2	1	400.0	300.99503	1	2	1	0.0	0.0	0	0.206	-0.001	-0.017	0.0	111.0
0.0	0.0	2	1	400.0	300.99503	1	2	1	0.0	0.0	0	0.206	-0.001	-0.042	0.0	111.0
0.0	0.0	2	1	400.0	300.99503	1	2	1	0.0	0.0	0	0.206	-0.001	-0.014	0.0	111.0
0.0	0.0	2	1	400.0	300.99503	1	2	1	0.0	0.0	0	0.206	0.0	0.0	0.0	111.0
0.0	0.0	2	1	400.0	300.99503	1	2	1	0.0	0.0	0	0.206	0.0	0.032	0.0	111.0
0.0	0.0	2	1	400.0	300.99503	1	2	1	0.0	0.0	0	0.206	-0.001	-0.035	0.0	111.0
0.0	0.0	2	1	400.0	300.99503	1	2	1	0.0	0.0	0	0.206	-0.001	-0.025	0.0	111.0
0.0	0.0	2	1	400.0	300.99503	1	2	1	0.0	0.0	0	0.206	-0.001	-0.019	0.0	111.0
0.0	0.0	2	1	400.0	300.99503	1	2	1	0.0	0.0	0	0.206	-0.001	-0.02	0.0	111.0
0.0	0.0	2	1	400.0	300.99503	1	2	1	0.0	0.0	0	0.206	0.0	0.22	0.0	111.0
0.0	0.0	2	1	400.0	300.99503	1	2	1	0.0	0.0	0	0.206	-0.001	-0.014	0.0	111.0
0.0	0.0	2	1	400.0	300.99503	1	2	1	0.0	0.0	0	0.206	0.0	-0.006	0.0	111.0
0.0	0.0	2	1	400.0	300.99503	1	2	1	0.0	0.0	0	0.206	0.0	-0.009	0.0	111.0
0.0	0.0	2	1	400.0	300.99503	1	2	1	0.0	0.0	0	0.206	-0.001	-0.071	0.0	111.0
0.0	0.0	2	1	400.0	300.99503	1	2	1	0.0	0.0	0	0.206	0.0	0.013	0.0	111.0
0.0	0.0	2	1	400.0	300.99503	1	2	1	0.0	0.0	0	0.206	0.0	-0.004	0.0	111.0
0.0	0.0	2	1	400.0	300.99503	1	2	1	0.0	0.0	0	0.206	0.0	0.023	0.0	111.0
0.0	0.0	2	1	400.0	300.99503	1	2	1	0.0	0.0	0	0.206	-0.001	-0.02	0.0	111.0
0.0	0.0	2	1	400.0	300.99503	1	2	1	0.0	0.0	0	0.206	-0.001	-0.012	0.0	111.0
0.0	0.0	2	1	400.0	300.99503	1	2	1	0.0	0.0	0	0.206	0.0	0.033	0.0	111.0
0.0	0.0	2	1	400.0	300.99503	1	2	1	0.0	0.0	0	0.206	0.0	0.007	0.0	111.0
0.0	0.0	2	1	400.0	300.99503	1	2	1	0.0	0.0	0	0.206	0.0	0.024	0.0	111.0
0.0	0.0	2	1	400.0	300.99503	1	2	1	0.0	0.0	0	0.206	0.0	0.021	0.0	111.0
0.0	0.0	2	1	400.0	300.99503	1	2	1	0.0	0.0	0	0.206	0.0	0.014	0.0	111.0
0.0	0.0	2	1	400.0	300.99503	1	2	1	0.0	0.0	0	0.206	0.0	-0.005	0.0	111.0
0.0	0.0	2	1	400.0	300.99503	1	2	1	0.0	0.0	0	0.206	-0.001	-0.04	0.0	111.0
0.0	0.0	2	1	400.0	300.99503	1	2	1	0.0	0.0	0	0.206	0.0	0.011	0.0	111.0
0.0	0.0	2	1	400.0	300.99503	1	2	1	0.0	0.0	0	0.206	-0.001	-0.07	0.0	111.0
0.0	0.0	2	1	400.0	300.99503	1	2	1	0.0	0.0	0	0.206	0.0	0.006	0.0	111.0
0.0	0.0	2	1	400.0	300.99503	1	2	1	0.0	0.0	0	0.206	0.0	-0.011	0.0	111.0
0.0	0.0	2	1	400.0	300.99503	1	2	1	0.0	0.0	0	0.206	-0.001	-0.016	0.0	111.0
0.0	0.0	2	1	400.0	300.99503	1	2	1	0.0	0.0	0	0.206	0.0	0.109	0.0	111.0
0.0	0.0	2	1	400.0	300.99503	1	2	1	0.0	0.0	0	0.206	-0.001	-0.027	0.0	111.0
0.0	0.0	2	1	400.0	300.99503	1	2	1	0.0	0.0	0	0.206	0.0	0.004	0.0	111.0
0.0	0.0	2	1	400.0	300.99503	1	2	1	0.0	0.0	0	0.206	0.0	0.047	0.0	111.0
0.0	0.0	2	1	400.0	300.99503	1	2	1	0.0	0.0	0	0.206	0.0	0.015	0.0	111.0
0.0	0.0	2	1	400.0	300.99503	1	2	1	0.0	0.0	0	0.206	0.0	0.015	0.0	111.0
0.0	0.0	2	1	400.0	300.99503	1	2	1	0.0	0.0	0	0.206	0.0	0.006	0.0	111.0
0.0	0.0	2	1	400.0	300.99503	1	2	1	0.0	0.0	0	0.206	0.0	0.0	0.0	111.0
0.0	0.0	2	1	400.0	300.99503	1	2	1	0.0	0.0	0	0.206	0.0	0.022	0.0	111.0
0.0	0.0	2	1	400.0	300.99503	1	2	1	0.0	0.0	0	0.206	-0.001	-0.016	0.0	111.0
0.0	0.0	2	1	400.0	300.99503	1	2	1	0.0	0.0	0	0.206	0.0	-0.008	0.0	111.0
0.0	0.0	2	1	400.0	300.99503	1	2	1	0.0	0.0	0	0.206	0.0	0.044	0.0	111.0
0.0	0.0	2	1	400.0	300.99503	1	2	1	0.0	0.0	0	0.206	0.0	0.017	0.0	111.0
0.0	0.0	2	1	400.0	300.99503	1	2	1	0.0	0.0	0	0.206	0.0	0.054	0.0	111.0
0.0	0.0	2	1	400.0	300.99503	1	2	1	0.0	0.0	0	0.206	0.0	0.2	0.0	111.0
0.0	0.0	2	1	400.0	300.99503	1	2	1	0.0	0.0	0	0.206	0.0	-0.004	0.0	111.0
0.0	0.0	2	1	400.0	300.99503	1	2	1	0.0	0.0	0	0.206	-0.001	-0.017	0.0	111.0
0.0	0.0	2	1	400.0	300.99503	1	2	1	0.0	0.0	0	0.206	-0.001	-0.04	0.0	111.0
0.0	0.0	2	1	400.0	300.99503	1	2	1	0.0	0.0	0	0.206	0.0	0.069	0.0	111.0
0.0	0.0	2	1	400.0	300.99503	1	2	1	0.0	0.0	0	0.206	0.0	0.086	0.0	111.0
0.0	0.0	2	1	400.0	300.99503	1	2	1	0.0	0.0	0	0.206	0.0	0.017	0.0	111.0
0.0	0.0	2	1	400.0	300.99503	1	2	1	0.0	0.0	0	0.206	0.0	0.035	0.0	111.0
0.0	0.0	2	1	400.0	300.99503	1	2	1	0.0	0.0	0	0.206	0.0	0.008	0.0	111.0
0.0	0.0	2	1	400.0	300.99503	1	2	1	0.0	0.0	0	0.206	0.0	-0.001	0.0	111.0
0.0	0.0	2	1	400.0	300.99503	1	2	1	0.0	0.0	0	0.206	0.0	0.076	0.0	111.0
0.0	0.0	2	1	400.0	300.99503	1	2	1	0.0	0.0	0	0.206	0.0	-0.008	0.0	111.0
0.0	0.0	2	1	400.0	300.99503	1	2	1	0.0	0.0	0	0.206	-0.001	-0.019	0.0	111.0
0.0	0.0	2	1	400.0	300.99503	1	2	1	0.0	0.0	0	0.206	-0.001	-0.032	0.0	111.0
0.0	0.0	2	1	400.0	300.99503	1	2	1	0.0	0.0	0	0.206	0.0	-0.007	0.0	111.0
0.0	0.0	2	1	400.0	300.99503	1	2	1	0.0	0.0	0	0.206	0.0	0.045	0.0	111.0
0.0	0.0	2	1	400.0	300.99503	1	2	1	0.0	0.0	0	0.206	0.0	0.013	0.0	111.0
0.0	0.0	2	1	400.0	300.99503	1	2	1	0.0	0.0	0	0.206	0.0	-0.007	0.0	111.0
0.0	0.0	2	1	400.0	300.99503	1	2	1	0.0	0.0	0	0.206	0.0	0.004	0.0	111.0
0.0	0.0	2	1	400.0	300.99503	1	2	1	0.0	0.0	0	0.206	-0.001	-0.016	0.0	111.0
0.0	0.0	2	1	400.0	300.99503	1	2	1	0.0	0.0	0	0.206	0.0	0.017	0.0	111.0
0.0	0.0	2	1	400.0	300.99503	1	2	1	0.0	0.0	0	0.206	0.0	0.056	0.0	111.0
0.0	0.0	2	1	400.0	300.99503	1	2	1	0.0	0.0	0	0.206	0.0	0.061	0.0	111.0
0.0	0.0	2	1	400.0	300.99503	1	2	1	0.0	0.0	0	0.206	0.0	0.063	0.0	111.0
0.0	0.0	2	1	400.0	300.99503	1	2	1	0.0	0.0	0	0.206	0.0	0.02	0.0	111.0
0.0	0.0	2	1	400.0	300.99503	1	2	1	0.0	0.0	0	0.206	0.0	0.017	0.0	111.0
0.0	0.0	2	1	400.0	300.99503	1	2	1	0.0	0.0	0	0.206	0.0	-0.005	0.0	111.0
0.0	0.0	2	1	400.0	300.99503	1	2	1	0.0	0.0	0	0.206	0.0	-0.005	0.0	111.0
0.0	0.0	2	1	400.0	300.99503	1	2	1	0.0	0.0	0	0.206	0.0	0.002	0.0	111.0
0.0	0.0	2	1	400.0	300.99503	1	2	1	0.0	0.0	0	0.206	0.0	0.0	0.0	111.0
0.0	0.0	2	1	400.0	300.99503	1	2	1	0.0	0.0	0	0.206	0.0	-0.005	0.0	111.0
0.0	0.0	2	1	400.0	300.99503	1	2	1	0.0	0.0	0	0.206	-0.001	-0.13	0.0	111.0
0.0	0.0	2	1	400.0	300.99503	1	2	1	0.0	0.0	0	0.206	0.0	0.207	0.0	111.0
0.0	0.0	2	1	400.0	300.99503	1	2	1	0.0	0.0	0	0.206	0.0	-0.001	0.0	111.0
4180.487	300.99503	2	2	300.99503	300.99503	1	2	2	0.0	0.0	1	0.206	0.0	0.005	0.0	111.0
4180.487	300.99503	2	2	300.99503	300.99503	1	2	2	0.0	0.0	1	0.206	0.0	-0.003	0.0	111.0
4180.487	300.99503	2	2	300.99503	300.99503	0	2	2	0.0	0.0	1	0.206	0.0	0.005	0.0	111.0
4180.487	300.99503	2	2	300.99503	300.99503	0	2	2	0.0	0.0	1	0.206	0.0	0.025	0.0	111.0
4180.487	300.99503	2	2	300.99503	300.99503	0	2	2	0.0	0.0	1	0.206	0.0	0.098	0.294	111.0
4180.487	300.99503	2	2	300.99503	300.99503	0	2	2	0.0	0.0	1	0.206	0.001	0.261	0.294	111.0
4180.487	300.99503	2	2	300.99503	300.99503	0	2	2	0.0	0.0	1	0.206	0.005	0.719	0.825	111.0
4180.487	300.99503	2	2	300.99503	300.99503	0	2	2	0.0	0.0	1	0.206	0.011	0.795	0.825	111.0
4180.487	300.99503	2	2	300.99503	300.99503	0	2	2	0.0	0.0	1	0.206	0.019	1.065	1.063	111.0
4180.487	300.99503	2	2	300.99503	300.99503	0	2	2	0.0	0.0	1	0.206	0.029	1.455	1.488	111.0
4180.487	300.99503	2	2	300.99503	300.99503	0	2	2	0.0	0.0	1	0.207	0.039	1.486	1.488	111.0
4180.487	300.99503	2	2	300.99503	300.99503	0	2	2	0.0	0.0	1	0.207	0.049	1.699	1.679	111.0
4180.487	300.99503	2	2	300.99503	300.99503	0	2	2	0.0	0.0	1	0.207	0.06	1.967	2.021	111.0
4180.487	300.99503	2	2	300.99503	300.99503	0	2	2	0.0	0.0	1	0.207	0.07	2.028	2.021	111.0
4180.487	300.99503	2	2	300.99503	300.99503	0	2	2	0.0	0.0	1	0.207	0.082	2.197	2.174	111.0
4180.487	300.99503	2	2	300.99503	300.99503	0	2	2	0.0	0.0	1	0.207	0.092	2.223	2.174	111.0
4180.487	300.99503	2	2	300.99503	300.99503	0	2	2	0.0	0.0	1	0.207	0.105	2.743	2.448	111.0
4180.487	300.99503	2	2	300.99503	300.99503	0	2	2	0.0	0.0	1	0.207	0.117	2.679	2.685	111.0
4180.487	300.99503	2	2	300.99503	300.99503	0	2	2	0.0	0.0	1	0.207	0.127	2.705	2.685	111.0
4180.487	300.99503	2	2	300.99503	300.99503	0	2	2	0.0	0.0	1	0.207	0.138	2.778	2.791	111.0
4180.487	300.99503	2	2	300.99503	300.99503	0	2	2	0.0	0.0	1	0.207	0.149	2.93	2.981	111.0
4180.487	300.99503	2	2	300.99503	300.99503	0	2	2	0.0	0.0	1	0.207	0.159	2.922	2.981	111.0
4180.487	300.99503	2	2	300.99503	300.99503	0	2	2	0.0	0.0	1	0.207	0.168	3.068	3.066	111.0
4180.487	300.99503	2	2	300.99503	300.99503	0	2	2	0.0	0.0	1	0.207	0.176	3.081	3.066	111.0
4180.487	300.99503	2	2	300.99503	300.99503	0	2	2	0.0	0.0	1	0.207	0.185	3.208	3.219	111.0
4180.487	300.99503	2	2	300.99503	300.99503	0	2	2	0.0	0.0	1	0.207	0.193	3.294	3.287	111.0
4180.487	300.99503	2	2	300.99503	300.99503	0	2	2	0.0	0.0	1	0.207	0.201	3.274	3.287	111.0
4180.487	300.99503	2	2	300.99503	300.99503	0	2	2	0.0	0.0	1	0.207	0.208	3.446	3.409	111.0
4180.487	300.99503	2	2	300.99503	300.99503	0	2	2	0.0	0.0	1	0.207	0.216	3.42	3.464	111.0
4180.487	300.99503	2	2	300.99503	300.99503	0	2	2	0.0	0.0	1	0.208	0.224	3.44	3.464	111.0
4180.487	300.99503	2	2	300.99503	300.99503	0	2	2	0.0	0.0	1	0.208	0.23	3.553	3.562	111.0
4180.487	300.99503	2	2	300.99503	300.99503	0	2	2	0.0	0.0	1	0.208	0.236	3.52	3.562	111.0
4180.487	300.99503	2	2	300.99503	300.99503	0	2	2	0.0	0.0	1	0.208	0.244	3.639	3.648	111.0
4180.487	300.99503	2	2	300.99503	300.99503	0	2	2	0.0	0.0	1	0.208	0.249	3.779	3.685	111.0
4180.487	300.99503	2	2	300.99503	300.99503	0	2	2	0.0	0.0	1	0.208	0.255	3.712	3.685	111.0
4180.487	300.99503	2	2	300.99503	300.99503	0	2	2	0.0	0.0	1	0.208	0.261	3.706	3.72	111.0
4180.487	300.99503	2	2	300.99503	300.99503	0	2	2	0.0	0.0	1	0.208	0.265	3.792	3.784	111.0
4180.487	300.99503	2	2	300.99503	300.99503	0	2	2	0.0	0.0	1	0.208	0.269	3.818	3.784	111.0
4180.487	300.99503	2	2	300.99503	300.99503	0	2	2	0.0	0.0	1	0.208	0.273	3.852	3.838	111.0
4180.487	300.99503	2	2	300.99503	300.99503	0	2	2	0.0	0.0	1	0.208	0.277	3.852	3.838	111.0
4180.487	300.99503	2	2	300.99503	300.99503	0	2	2	0.0	0.0	1	0.208	0.282	3.931	3.863	111.0
4180.487	300.99503	2	2	300.99503	300.99503	0	2	2	0.0	0.0	1	0.208	0.286	3.878	3.908	111.0
4180.487	300.99503	2	2	300.99503	300.99503	0	2	2	0.0	0.0	1	0.208	0.29	3.932	3.908	111.0
4180.487	300.99503	2	2	300.99503	300.99503	0	2	2	0.0	0.0	1	0.208	0.293	3.825	3.927	111.0
4180.487	300.99503	2	2	300.99503	300.99503	0	2	2	0.0	0.0	1	0.208	0.297	3.932	3.963	111.0
4180.487	300.99503	2	2	300.99503	300.99503	0	2	2	0.0	0.0	1	0.208	0.301	4.011	3.963	111.0
4180.487	300.99503	2	2	300.99503	300.99503	0	2	2	0.0	0.0	1	0.208	0.303	3.991	3.977	111.0
4180.487	300.99503	2	2	300.99503	300.99503	0	2	2	0.0	0.0	1	0.208	0.305	4.057	3.977	111.0
4180.487	300.99503	2	2	300.99503	300.99503	0	2	2	0.0	0.0	1	0.208	0.307	3.998	4.007	111.0
4180.487	300.99503	2	2	300.99503	300.99503	0	2	2	0.0	0.0	1	0.208	0.309	4.065	4.018	111.0
4180.487	300.99503	2	2	300.99503	300.99503	0	2	2	0.0	0.0	1	0.208	0.311	4.045	4.018	111.0
4180.487	300.99503	2	2	300.99503	300.99503	0	2	2	0.0	0.0	1	0.208	0.314	4.229	4.042	111.0
4180.487	300.99503	2	2	300.99503	300.99503	0	2	2	0.0	0.0	1	0.208	0.316	4.025	4.042	111.0
4180.487	300.99503	2	2	300.99503	300.99503	0	2	2	0.0	0.0	1	0.208	0.318	4.026	4.051	111.0
4180.487	300.99503	2	2	300.99503	300.99503	0	2	2	0.0	0.0	1	0.208	0.32	4.045	4.069	111.0
4180.487	300.99503	2	2	300.99503	300.99503	0	2	2	0.0	0.0	1	0.208	0.321	4.065	4.069	111.0
4180.487	300.99503	2	2	300.99503	300.99503	1	2	2	0.0	0.0	1	0.208	0.321	4.086	4.086	111.0
4180.487	300.99503	2	2	300.99503	300.99503	1	2	2	0.0	0.0	1	0.208	0.322	4.138	4.092	111.0
4180.487	300.99503	2	2	300.99503	300.99503	1	2	2	0.0	0.0	1	0.208	0.323	4.125	4.092	111.0
4180.487	300.99503	2	2	300.99503	300.99503	1	2	2	0.0	0.0	1	0.208	0.323	4.098	4.106	111.0
4180.487	300.99503	2	2	300.99503	300.99503	1	2	2	0.0	0.0	1	0.208	0.324	4.294	4.11	111.0
4180.487	300.99503	2	2	300.99503	300.99503	1	2	2	0.0	0.0	1	0.208	0.324	4.092	4.11	111.0
4180.487	300.99503	2	2	300.99503	300.99503	1	2	2	0.0	0.0	1	0.208	0.325	4.086	4.121	111.0
4180.487	300.99503	2	2	300.99503	300.99503	1	2	2	0.0	0.0	1	0.208	0.326	4.098	4.121	111.0
4180.487	300.99503	2	2	300.99503	300.99503	1	2	2	0.0	0.0	1	0.208	0.328	4.119	4.129	111.0
4180.487	300.99503	2	2	300.99503	300.99503	1	2	2	0.0	0.0	1	0.208	0.329	3.962	4.133	111.0
4180.487	300.99503	2	2	300.99503	300.99503	1	2	2	0.0	0.0	1	0.208	0.33	4.158	4.133	111.0
4180.487	300.99503	2	2	300.99503	300.99503	1	2	2	0.0	0.0	1	0.208	0.331	4.067	4.141	111.0
4180.487	300.99503	2	2	300.99503	300.99503	1	2	2	0.0	0.0	1	0.208	0.333	4.117	4.144	111.0
4180.487	300.99503	2	2	300.99503	300.99503	1	2	2	0.0	0.0	1	0.208	0.335	4.139	4.144	111.0
4180.487	300.99503	2	2	300.99503	300.99503	1	2	2	0.0	0.0	1	0.208	0.337	4.119	4.149	111.0
4180.487	300.99503	2	2	300.99503	300.99503	1	2	2	0.0	0.0	1	0.208	0.339	4.133	4.149	111.0
4180.487	300.99503	2	2	300.99503	300.99503	1	2	2	0.0	0.0	1	0.208	0.341	4.164	4.151	111.0
4180.487	300.99503	2	2	300.99503	300.99503	1	2	2	0.0	0.0	1	0.208	0.341	4.138	4.156	111.0
4180.487	300.99503	2	2	300.99503	300.99503	1	2	2	0.0	0.0	1	0.208	0.341	4.199	4.156	111.0
4180.487	300.99503	2	2	300.99503	300.99503	1	2	2	0.0	0.0	1	0.208	0.341	4.32	4.159	111.0
4180.487	300.99503	2	2	300.99503	300.99503	1	2	2	0.0	0.0	1	0.208	0.34	4.078	4.162	111.0
4180.487	300.99503	2	2	300.99503	300.99503	1	2	2	0.0	0.0	1	0.208	0.34	4.1	4.162	111.0
4180.487	300.99503	2	2	300.99503	300.99503	1	2	2	0.0	0.0	1	0.208	0.341	4.199	4.166	111.0
4180.487	300.99503	2	2	300.99503	300.99503	1	2	2	0.0	0.0	1	0.208	0.341	4.218	4.166	111.0
4180.487	300.99503	2	2	300.99503	300.99503	1	2	2	0.0	0.0	1	0.208	0.341	4.151	4.166	111.0
4180.487	300.99503	2	2	300.99503	300.99503	1	2	2	0.0	0.0	1	0.208	0.34	4.077	4.167	111.0
4180.487	300.99503	2	2	300.99503	300.99503	1	2	2	0.0	0.0	1	0.208	0.341	4.179	4.167	111.0
4180.487	300.99503	2	2	300.99503	300.99503	1	2	2	0.0	0.0	1	0.208	0.341	4.226	4.17	111.0
4180.487	300.99503	2	2	300.99503	300.99503	1	2	2	0.0	0.0	1	0.208	0.341	4.18	4.171	111.0
4180.487	300.99503	2	2	300.99503	300.99503	1	2	2	0.0	0.0	1	0.208	0.341	4.193	4.171	111.0
4180.487	300.99503	2	2	300.99503	300.99503	1	2	2	0.0	0.0	1	0.208	0.341	4.219	4.173	111.0
4180.487	300.99503	2	2	300.99503	300.99503	1	2	2	0.0	0.0	1	0.208	0.341	4.159	4.173	111.0
4180.487	300.99503	2	2	300.99503	300.99503	1	2	2	0.0	0.0	1	0.208	0.341	4.191	4.174	111.0
4180.487	300.99503	2	2	300.99503	300.99503	1	2	2	0.0	0.0	1	0.208	0.341	4.189	4.175	111.0
4180.487	300.99503	2	2	300.99503	300.99503	1	2	2	0.0	0.0	1	0.208	0.341	4.258	4.175	111.0
4180.487	300.99503	2	2	300.99503	300.99503	1	2	2	0.0	0.0	1	0.208	0.341	4.224	4.176	111.0
4180.487	300.99503	2	2	300.99503	300.99503	1	2	2	0.0	0.0	1	0.208	0.341	4.181	4.177	111.0
4180.487	300.99503	2	2	300.99503	300.99503	1	2	2	0.0	0.0	1	0.208	0.341	4.147	4.177	111.0
4180.487	300.99503	2	2	300.99503	300.99503	1	2	2	0.0	0.0	1	0.208	0.341	4.268	4.179	111.0
4180.487	300.99503	2	2	300.99503	300.99503	1	2	2	0.0	0.0	1	0.208	0.341	4.214	4.179	111.0
4180.487	300.99503	2	2	300.99503	300.99503	1	2	2	0.0	0.0	1	0.208	0.341	4.213	4.179	111.0
4180.487	300.99503	2	2	300.99503	300.99503	1	2	2	0.0	0.0	1	0.208	0.341	4.187	4.18	111.0
4180.487	300.99503	2	2	300.99503	300.99503	1	2	2	0.0	0.0	1	0.208	0.341	4.154	4.18	111.0
4180.487	300.99503	2	2	300.99503	300.99503	1	2	2	0.0	0.0	1	0.208	0.341	4.226	4.18	111.0
4180.487	300.99503	2	2	300.99503	300.99503	1	2	2	0.0	0.0	1	0.208	0.342	4.427	4.181	111.0
4180.487	300.99503	2	2	300.99503	300.99503	1	2	2	0.0	0.0	1	0.208	0.342	4.329	4.181	111.0
4180.487	300.99503	2	2	300.99503	300.99503	1	2	2	0.0	0.0	1	0.208	0.341	4.199	4.181	111.0
4180.487	300.99503	2	2	300.99503	300.99503	1	2	2	0.0	0.0	1	0.208	0.341	4.187	4.181	111.0
4180.487	300.99503	2	2	300.99503	300.99503	1	2	2	0.0	0.0	1	0.208	0.341	4.181	4.182	111.0
4180.487	300.99503	2	2	300.99503	300.99503	1	2	2	0.0	0.0	1	0.208	0.341	4.121	4.182	111.0
4180.487	300.99503	2	2	300.99503	300.99503	1	2	2	0.0	0.0	1	0.208	0.341	4.192	4.182	111.0
4180.487	300.99503	2	2	300.99503	300.99503	1	2	2	0.0	0.0	1	0.208	0.341	4.133	4.183	111.0
4180.487	300.99503	2	2	300.99503	300.99503	1	2	2	0.0	0.0	1	0.208	0.341	4.153	4.183	111.0
4180.487	300.99503	2	2	300.99503	300.99503	1	2	2	0.0	0.0	1	0.208	0.341	4.193	4.183	111.0
4180.487	300.99503	2	2	300.99503	300.99503	1	2	2	0.0	0.0	1	0.208	0.341	4.153	4.183	111.0
4180.487	300.99503	2	2	300.99503	300.99503	1	2	2	0.0	0.0	1	0.208	0.341	4.168	4.183	111.0
4180.487	300.99503	2	2	300.99503	300.99503	1	2	2	0.0	0.0	1	0.208	0.341	4.129	4.184	111.0
4180.487	300.99503	2	2	300.99503	300.99503	1	2	2	0.0	0.0	1	0.208	0.341	4.182	4.184	111.0
4180.487	300.99503	2	2	300.99503	300.99503	1	2	2	0.0	0.0	1	0.208	0.341	4.188	4.184	111.0
4180.487	300.99503	2	2	300.99503	300.99503	1	2	2	0.0	0.0	1	0.208	0.341	4.182	4.184	111.0
4180.487	300.99503	2	2	300.99503	300.99503	1	2	2	0.0	0.0	1	0.208	0.341	4.336	4.184	111.0
4180.487	300.99503	2	2	300.99503	300.99503	1	2	2	0.0	0.0	1	0.208	0.341	4.195	4.184	111.0
4180.487	300.99503	2	2	300.99503	300.99503	1	2	2	0.0	0.0	1	0.208	0.341	4.168	4.184	111.0
4180.487	300.99503	2	2	300.99503	300.99503	1	2	2	0.0	0.0	1	0.208	0.341	4.18	4.184	111.0
4180.487	300.99503	2	2	300.99503	300.99503	1	2	2	0.0	0.0	1	0.208	0.341	4.194	4.184	111.0
4180.487	300.99503	2	2	300.99503	300.99503	1	2	2	0.0	0.0	1	0.208	0.341	4.187	4.184	111.0
4180.487	300.99503	2	2	300.99503	300.99503	1	2	2	0.0	0.0	1	0.208	0.341	4.18	4.184	111.0
4180.487	300.99503	2	2	300.99503	300.99503	1	2	2	0.0	0.0	1	0.208	0.341	4.187	4.185	111.0
4180.487	300.99503	2	2	300.99503	300.99503	1	2	2	0.0	0.0	1	0.208	0.341	4.186	4.185	111.0
4180.487	300.99503	2	2	300.99503	300.99503	1	2	2	0.0	0.0	1	0.208	0.341	4.235	4.185	111.0
4180.487	300.99503	2	2	300.99503	300.99503	1	2	2	0.0	0.0	1	0.208	0.341	4.152	4.185	111.0
4180.487	300.99503	2	2	300.99503	300.99503	1	2	2	0.0	0.0	1	0.208	0.341	4.254	4.185	111.0
4180.487	300.99503	2	2	300.99503	300.99503	1	2	2	0.0	0.0	1	0.208	0.341	4.16	4.185	111.0
4180.487	300.99503	2	2	300.99503	300.99503	1	2	2	0.0	0.0	1	0.208	0.341	4.203	4.185	111.0
4180.487	300.99503	2	2	300.99503	300.99503	1	2	2	0.0	0.0	1	0.208	0.341	4.168	4.185	111.0
4180.487	300.99503	2	2	300.99503	300.99503	1	2	2	0.0	0.0	1	0.208	0.341	4.194	4.185	111.0
4180.487	300.99503	2	2	300.99503	300.99503	1	2	2	0.0	0.0	1	0.208	0.341	4.154	4.185	111.0
4180.487	300.99503	2	2	300.99503	300.99503	1	2	2	0.0	0.0	1	0.208	0.341	4.194	4.185	111.0
4180.487	300.99503	2	2	300.99503	300.99503	1	2	2	0.0	0.0	1	0.208	0.341	4.187	4.185	111.0
4180.487	300.99503	2	2	300.99503	300.99503	1	2	2	0.0	0.0	1	0.208	0.341	4.174	4.185	111.0
4180.487	300.99503	2	2	300.99503	300.99503	1	2	2	0.0	0.0	1	0.208	0.341	4.167	4.185	111.0
4180.487	300.99503	2	2	300.99503	300.99503	1	2	2	0.0	0.0	1	0.208	0.341	4.214	4.185	111.0
4180.487	300.99503	2	2	300.99503	300.99503	1	2	2	0.0	0.0	1	0.208	0.34	4.092	4.185	111.0
4180.487	300.99503	2	2	300.99503	300.99503	1	2	2	0.0	0.0	1	0.208	0.341	4.187	4.185	111.0
4180.487	300.99503	2	2	300.99503	300.99503	1	2	2	0.0	0.0	1	0.208	0.34	4.09	4.185	111.0
4180.487	300.99503	2	2	300.99503	300.99503	1	2	2	0.0	0.0	1	0.208	0.341	4.209	4.185	111.0
4180.487	300.99503	2	2	300.99503	300.99503	1	2	2	0.0	0.0	1	0.208	0.341	4.187	4.185	111.0
4180.487	300.99503	2	2	300.99503	300.99503	1	2	2	0.0	0.0	1	0.208	0.341	4.215	4.185	111.0
4180.487	300.99503	2	2	300.99503	300.99503	1	2	2	0.0	0.0	1	0.208	0.341	4.137	4.185	111.0
4180.487	300.99503	2	2	300.99503	300.99503	1	2	2	0.0	0.0	1	0.208	0.341	4.129	4.185	111.0
4180.487	300.99503	2	2	300.99503	300.99503	1	2	2	0.0	0.0	1	0.208	0.341	4.215	4.185	111.0
4180.487	300.99503	2	2	300.99503	300.99503	1	2	2	0.0	0.0	1	0.208	0.341	4.193	4.185	111.0
4180.487	300.99503	2	2	300.99503	300.99503	1	2	2	0.0	0.0	1	0.208	0.341	4.143	4.185	111.0
4180.487	300.99503	2	2	300.99503	300.99503	1	2	2	0.0	0.0	1	0.208	0.341	4.241	4.185	111.0
4180.487	300.99503	2	2	300.99503	300.99503	1	2	2	0.0	0.0	1	0.208	0.341	4.153	4.185	111.0
4180.487	300.99503	2	2	300.99503	300.99503	1	2	2	0.0	0.0	1	0.208	0.341	4.246	4.185	111.0
4180.487	300.99503	2	2	300.99503	300.99503	1	2	2	0.0	0.0	1	0.208	0.341	4.182	4.185	111.0
4180.487	300.99503	2	2	300.99503	300.99503	1	2	2	0.0	0.0	1	0.208	0.341	4.305	4.185	111.0
4180.487	300.99503	2	2	300.99503	300.99503	1	2	2	0.0	0.0	1	0.208	0.341	4.194	4.185	111.0
4180.487	300.99503	2	2	300.99503	300.99503	1	2	2	0.0	0.0	1	0.208	0.341	4.154	4.185	111.0
4180.487	300.99503	2	2	300.99503	300.99503	1	2	2	0.0	0.0	1	0.208	0.341	4.189	4.185	111.0
4180.487	300.99503	2	2	300.99503	300.99503	1	2	2	0.0	0.0	1	0.208	0.341	4.181	4.185	111.0
4180.487	300.99503	2	2	300.99503	300.99503	1	2	2	0.0	0.0	1	0.208	0.341	4.111	4.185	111.0
4180.487	300.99503	2	2	300.99503	300.99503	1	2	2	0.0	0.0	1	0.208	0.341	4.162	4.185	111.0
4180.487	300.99503	2	2	300.99503	300.99503	1	2	2	0.0	0.0	1	0.208	0.341	4.188	4.185	111.0
4180.487	300.99503	2	2	300.99503	300.99503	1	2	2	0.0	0.0	1	0.208	0.341	4.183	4.185	111.0
4180.487	300.99503	2	2	300.99503	300.99503	1	2	2	0.0	0.0	1	0.208	0.341	4.111	4.185	111.0
4180.487	300.99503	2	2	300.99503	300.99503	1	2	2	0.0	0.0	1	0.208	0.341	4.201	4.185	111.0
4180.487	300.99503	2	2	300.99503	300.99503	1	2	2	0.0	0.0	1	0.208	0.341	4.188	4.185	111.0
4180.487	300.99503	2	2	300.99503	300.99503	1	2	2	0.0	0.0	1	0.208	0.341	4.182	4.185	111.0
4180.487	300.99503	2	2	300.99503	300.99503	1	2	2	0.0	0.0	1	0.208	0.341	4.194	4.185	111.0
4180.487	300.99503	2	2	300.99503	300.99503	1	2	2	0.0	0.0	1	0.208	0.341	4.2	4.185	111.0
4180.487	300.99503	2	2	300.99503	300.99503	1	2	2	0.0	0.0	1	0.208	0.341	4.227	4.185	111.0
4180.487	300.99503	2	2	300.99503	300.99503	1	2	2	0.0	0.0	1	0.208	0.341	4.2	4.185	111.0
4180.487	300.99503	2	2	300.99503	300.99503	1	2	2	0.0	0.0	1	0.208	0.341	4.196	4.185	111.0
4180.487	300.99503	2	2	300.99503	300.99503	1	2	2	0.0	0.0	1	0.208	0.341	4.201	4.185	111.0
4180.487	300.99503	2	2	300.99503	300.99503	1	2	2	0.0	0.0	1	0.208	0.341	4.174	4.185	111.0
4180.487	300.99503	2	2	300.99503	300.99503	1	2	2	0.0	0.0	1	0.208	0.341	4.235	4.185	111.0
4180.487	300.99503	2	2	300.99503	300.99503	1	2	2	0.0	0.0	1	0.208	0.341	4.182	4.185	111.0
4180.487	300.99503	2	2	300.99503	300.99503	1	2	2	0.0	0.0	1	0.208	0.341	4.174	4.185	111.0
4180.487	300.99503	2	2	300.99503	300.99503	1	2	2	0.0	0.0	1	0.208	0.341	4.149	4.185	111.0
4180.487	300.99503	2	2	300.99503	300.99503	1	2	2	0.0	0.0	1	0.208	0.341	4.175	4.185	111.0
4180.487	300.99503	2	2	300.99503	300.99503	1	2	2	0.0	0.0	1	0.208	0.341	4.182	4.185	111.0
4180.487	300.99503	2	2	300.99503	300.99503	1	2	2	0.0	0.0	1	0.208	0.341	4.208	4.185	111.0
4180.487	300.99503	2	2	300.99503	300.99503	1	2	2	0.0	0.0	1	0.208	0.341	4.135	4.185	111.0
4180.487	300.99503	2	2	300.99503	300.99503	1	2	2	0.0	0.0	1	0.208	0.341	4.2	4.185	111.0
4180.487	300.99503	2	2	300.99503	300.99503	1	2	2	0.0	0.0	1	0.208	0.341	4.169	4.185	111.0
4180.487	300.99503	2	2	300.99503	300.99503	1	2	2	0.0	0.0	1	0.208	0.341	4.168	4.185	111.0
4180.487	300.99503	2	2	300.99503	300.99503	1	2	2	0.0	0.0	1	0.208	0.34	4.108	4.185	111.0
4180.487	300.99503	2	2	300.99503	300.99503	1	2	2	0.0	0.0	1	0.208	0.341	4.149	4.185	111.0
4180.487	300.99503	2	2	300.99503	300.99503	1	2	2	0.0	0.0	1	0.208	0.341	4.303	4.185	111.0
4180.487	300.99503	2	2	300.99503	300.99503	1	2	2	0.0	0.0	1	0.208	0.341	4.199	4.185	111.0
4180.487	300.99503	2	2	300.99503	300.99503	1	2	2	0.0	0.0	1	0.208	0.341	4.146	4.185	111.0
4180.487	300.99503	2	2	300.99503	300.99503	1	2	2	0.0	0.0	1	0.208	0.341	4.233	4.185	111.0
4180.487	300.99503	2	2	300.99503	300.99503	1	2	2	0.0	0.0	1	0.208	0.341	4.17	4.185	111.0
4180.487	300.99503	2	2	300.99503	300.99503	1	2	2	0.0	0.0	1	0.208	0.341	4.208	4.185	111.0
4180.487	300.99503	2	2	300.99503	300.99503	1	2	2	0.0	0.0	1	0.208	0.341	4.221	4.185	111.0
4180.487	300.99503	2	2	300.99503	300.99503	1	2	2	0.0	0.0	1	0.208	0.341	4.201	4.185	111.0
4180.487	300.99503	2	2	300.99503	300.99503	1	2	2	0.0	0.0	1	0.208	0.341	4.344	4.185	111.0
4180.487	300.99503	2	2	300.99503	300.99503	1	2	2	0.0	0.0	1	0.208	0.341	4.195	4.185	111.0
4180.487	300.99503	2	2	300.99503	300.99503	1	2	2	0.0	0.0	1	0.208	0.341	4.203	4.185	111.0
4180.487	300.99503	2	2	300.99503	300.99503	1	2	2	0.0	0.0	1	0.208	0.341	4.181	4.185	111.0
4180.487	300.99503	2	2	300.99503	300.99503	1	2	2	0.0	0.0	1	0.208	0.342	4.439	4.185	111.0
4180.487	300.99503	2	2	300.99503	300.99503	1	2	2	0.0	0.0	1	0.208	0.342	4.202	4.185	111.0
4180.487	300.99503	2	2	300.99503	300.99503	1	2	2	0.0	0.0	1	0.208	0.342	4.174	4.185	111.0
4180.487	300.99503	2	2	300.99503	300.99503	1	2	2	0.0	0.0	1	0.208	0.342	4.289	4.185	111.0
4180.487	300.99503	2	2	300.99503	300.99503	1	2	2	0.0	0.0	1	0.208	0.341	4.254	4.185	111.0
4180.487	300.99503	2	2	300.99503	300.99503	1	2	2	0.0	0.0	1	0.208	0.341	4.193	4.185	111.0
4180.487	300.99503	2	2	300.99503	300.99503	1	2	2	0.0	0.0	1	0.208	0.341	4.217	4.185	111.0
4180.487	300.99503	2	2	300.99503	300.99503	1	2	2	0.0	0.0	1	0.208	0.341	4.174	4.185	111.0
4180.487	300.99503	2	2	300.99503	300.99503	1	2	2	0.0	0.0	1	0.208	0.341	4.196	4.185	111.0
4180.487	300.99503	2	2	300.99503	300.99503	1	2	2	0.0	0.0	1	0.208	0.341	4.204	4.185	111.0
4180.487	300.99503	2	2	300.99503	300.99503	1	2	2	0.0	0.0	1	0.208	0.341	4.2	4.185	111.0
4180.487	300.99503	2	2	300.99503	300.99503	1	2	2	0.0	0.0	1	0.208	0.341	4.196	4.185	111.0
4180.487	300.99503	2	2	300.99503	300.99503	1	2	2	0.0	0.0	1	0.208	0.341	4.236	4.185	111.0
4180.487	300.99503	2	2	300.99503	300.99503	1	2	2	0.0	0.0	1	0.208	0.341	4.197	4.185	111.0
4180.487	300.99503	2	2	300.99503	300.99503	1	2	2	0.0	0.0	1	0.208	0.341	4.242	4.185	111.0
4180.487	300.99503	2	2	300.99503	300.99503	1	2	2	0.0	0.0	1	0.208	0.341	4.174	4.185	111.0
4180.487	300.99503	2	2	300.99503	300.99503	1	2	2	0.0	0.0	1	0.208	0.341	4.181	4.185	111.0
4180.487	300.99503	2	2	300.99503	300.99503	1	2	2	0.0	0.0	1	0.208	0.341	4.199	4.185	111.0
4180.487	300.99503	2	2	300.99503	300.99503	1	2	2	0.0	0.0	1	0.208	0.341	4.194	4.185	111.0
4180.487	300.99503	2	2	300.99503	300.99503	1	2	2	0.0	0.0	1	0.208	0.341	4.221	4.185	111.0
4180.487	300.99503	2	2	300.99503	300.99503	1	2	2	0.0	0.0	1	0.208	0.341	4.312	4.185	111.0
4180.487	300.99503	2	2	300.99503	300.99503	1	2	2	0.0	0.0	1	0.208	0.341	4.187	4.185	111.0
4180.487	300.99503	2	2	300.99503	300.99503	1	2	2	0.0	0.0	1	0.208	0.341	4.161	4.185	111.0
4180.487	300.99503	2	2	300.99503	300.99503	1	2	2	0.0	0.0	1	0.208	0.34	4.035	4.185	111.0
4180.487	300.99503	2	2	300.99503	300.99503	1	2	2	0.0	0.0	1	0.208	0.341	4.15	4.185	111.0
4180.487	300.99503	2	2	300.99503	300.99503	1	2	2	0.0	0.0	1	0.208	0.341	4.155	4.185	111.0
4180.487	300.99503	2	2	300.99503	300.99503	1	2	2	0.0	0.0	1	0.208	0.341	4.208	4.185	111.0
4180.487	300.99503	2	2	300.99503	300.99503	1	2	2	0.0	0.0	1	0.208	0.341	4.208	4.185	111.0
4180.487	300.99503	2	2	300.99503	300.99503	1	2	2	0.0	0.0	1	0.208	0.341	4.157	4.185	111.0
4180.487	300.99503	2	2	300.99503	300.99503	1	2	2	0.0	0.0	1	0.208	0.341	4.177	4.185	111.0
4180.487	300.99503	2	2	300.99503	300.99503	1	2	2	0.0	0.0	1	0.208	0.341	4.151	4.185	111.0
4180.487	300.99503	2	2	300.99503	300.99503	1	2	2	0.0	0.0	1	0.208	0.341	4.158	4.185	111.0
4180.487	300.99503	2	2	300.99503	300.99503	1	2	2	0.0	0.0	1	0.208	0.341	4.156	4.185	111.0
4180.487	300.99503	2	2	300.99503	300.99503	1	2	2	0.0	0.0	1	0.208	0.341	4.181	4.185	111.0
4180.487	300.99503	2	2	300.99503	300.99503	1	2	2	0.0	0.0	1	0.208	0.341	4.236	4.185	111.0
4180.487	300.99503	2	2	300.99503	300.99503	1	2	2	0.0	0.0	1	0.208	0.341	4.181	4.185	111.0
4180.487	300.99503	2	2	300.99503	300.99503	1	2	2	0.0	0.0	1	0.208	0.341	4.189	4.185	111.0
0.0	0.0	2	2	300.99503	300.99503	1	2	2	0.0	0.0	0	0.208	0.342	4.154	4.185	111.0
0.0	0.0	2	2	300.99503	300.99503	1	2	2	0.0	0.0	0	0.208	0.342	4.123	4.185	111.0
0.0	0.0	2	2	300.99503	300.99503	1	2	2	0.0	0.0	0	0.208	0.342	4.171	4.185	111.0
0.0	0.0	2	2	300.99503	300.99503	1	2	2	0.0	0.0	0	0.208	0.342	4.19	4.185	111.0
0.0	0.0	2	2	300.99503	300.99503	1	2	2	0.0	0.0	0	0.208	0.342	4.184	4.185	111.0
0.0	0.0	2	2	300.99503	300.99503	1	2	2	0.0	0.0	0	0.208	0.337	3.592	3.613	111.0
0.0	0.0	2	2	300.99503	300.99503	1	2	2	0.0	0.0	0	0.208	0.332	3.346	3.358	111.0
0.0	0.0	2	2	300.99503	300.99503	1	2	2	0.0	0.0	0	0.208	0.327	3.538	3.358	111.0
0.0	0.0	2	2	300.99503	300.99503	1	2	2	0.0	0.0	0	0.208	0.319	2.917	2.901	111.0
0.0	0.0	2	2	300.99503	300.99503	1	2	2	0.0	0.0	0	0.208	0.311	2.737	2.695	111.0
0.0	0.0	2	2	300.99503	300.99503	1	2	2	0.0	0.0	0	0.208	0.302	2.677	2.695	111.0
0.0	0.0	2	2	300.99503	300.99503	1	2	2	0.0	0.0	0	0.208	0.291	2.258	2.328	111.0
0.0	0.0	2	2	300.99503	300.99503	1	2	2	0.0	0.0	0	0.208	0.281	2.344	2.328	111.0
0.0	0.0	2	2	300.99503	300.99503	1	2	2	0.0	0.0	0	0.208	0.27	2.031	2.009	111.0
0.0	0.0	2	2	300.99503	300.99503	1	2	2	0.0	0.0	0	0.208	0.258	1.858	1.867	111.0
0.0	0.0	2	2	300.99503	300.99503	1	2	2	0.0	0.0	0	0.208	0.248	1.832	1.867	111.0
0.0	0.0	2	2	300.99503	300.99503	1	2	2	0.0	0.0	0	0.208	0.236	1.606	1.612	111.0
0.0	0.0	2	2	300.99503	300.99503	1	2	2	0.0	0.0	0	0.208	0.226	1.553	1.499	111.0
0.0	0.0	2	2	300.99503	300.99503	1	2	2	0.0	0.0	0	0.208	0.215	1.328	1.499	111.0
0.0	0.0	2	2	300.99503	300.99503	1	2	2	0.0	0.0	0	0.207	0.205	1.234	1.294	111.0
0.0	0.0	2	2	300.99503	300.99503	1	2	2	0.0	0.0	0	0.207	0.196	1.273	1.203	111.0
0.0	0.0	2	2	300.99503	300.99503	1	2	2	0.0	0.0	0	0.207	0.186	1.194	1.203	111.0
0.0	0.0	2	2	300.99503	300.99503	1	2	2	0.0	0.0	0	0.207	0.176	1.021	1.038	111.0
0.0	0.0	2	2	300.99503	300.99503	1	2	2	0.0	0.0	0	0.207	0.168	1.067	1.038	111.0
0.0	0.0	2	2	300.99503	300.99503	1	2	2	0.0	0.0	0	0.207	0.158	0.894	0.896	111.0
0.0	0.0	2	2	300.99503	300.99503	1	2	2	0.0	0.0	0	0.207	0.151	0.987	0.833	111.0
0.0	0.0	2	2	300.99503	300.99503	1	2	2	0.0	0.0	0	0.207	0.143	0.868	0.833	111.0
0.0	0.0	2	2	300.99503	300.99503	1	2	2	0.0	0.0	0	0.207	0.136	0.769	0.719	111.0
0.0	0.0	2	2	300.99503	300.99503	1	2	2	0.0	0.0	0	0.207	0.129	0.945	0.719	111.0
0.0	0.0	2	2	300.99503	300.99503	1	2	2	0.0	0.0	0	0.207	0.121	0.616	0.668	111.0
0.0	0.0	2	2	300.99503	300.99503	1	2	2	0.0	0.0	0	0.207	0.114	0.611	0.577	111.0
0.0	0.0	2	2	300.99503	300.99503	1	2	2	0.0	0.0	0	0.207	0.108	0.579	0.577	111.0
0.0	0.0	2	2	300.99503	300.99503	1	2	2	0.0	0.0	0	0.207	0.101	0.433	0.536	111.0
0.0	0.0	2	2	300.99503	300.99503	1	2	2	0.0	0.0	0	0.207	0.096	0.556	0.462	111.0
0.0	0.0	2	2	300.99503	300.99503	1	2	2	0.0	0.0	0	0.207	0.09	0.47	0.462	111.0
0.0	0.0	2	2	300.99503	300.99503	1	2	2	0.0	0.0	0	0.207	0.084	0.451	0.43	111.0
0.0	0.0	2	2	300.99503	300.99503	1	2	2	0.0	0.0	0	0.207	0.078	0.438	0.43	111.0
0.0	0.0	2	2	300.99503	300.99503	1	2	2	0.0	0.0	0	0.207	0.074	0.376	0.371	111.0
0.0	0.0	2	2	300.99503	300.99503	1	2	2	0.0	0.0	0	0.207	0.07	0.336	0.32	111.0
0.0	0.0	2	2	300.99503	300.99503	1	2	2	0.0	0.0	0	0.207	0.066	0.298	0.32	111.0
0.0	0.0	2	2	300.99503	300.99503	1	2	2	0.0	0.0	0	0.207	0.062	0.263	0.297	111.0
0.0	0.0	2	2	300.99503	300.99503	1	2	2	0.0	0.0	0	0.207	0.059	0.317	0.257	111.0
0.0	0.0	2	2	300.99503	300.99503	1	2	2	0.0	0.0	0	0.207	0.056	0.263	0.257	111.0
0.0	0.0	2	2	300.99503	300.99503	1	2	2	0.0	0.0	0	0.207	0.053	0.263	0.238	111.0
0.0	0.0	2	2	300.99503	300.99503	1	2	2	0.0	0.0	0	0.207	0.05	0.211	0.206	111.0
0.0	0.0	2	2	300.99503	300.99503	1	2	2	0.0	0.0	0	0.207	0.046	0.236	0.206	111.0
0.0	0.0	2	2	300.99503	300.99503	1	2	2	0.0	0.0	0	0.207	0.042	0.156	0.177	111.0
0.0	0.0	2	2	300.99503	300.99503	1	2	2	0.0	0.0	0	0.207	0.039	0.158	0.177	111.0
0.0	0.0	2	2	300.99503	300.99503	1	2	2	0.0	0.0	0	0.207	0.037	0.185	0.165	111.0
0.0	0.0	2	2	300.99503	300.99503	1	2	2	0.0	0.0	0	0.207	0.035	0.145	0.142	111.0
0.0	0.0	2	2	300.99503	300.99503	1	2	2	0.0	0.0	0	0.207	0.033	0.124	0.142	111.0
0.0	0.0	2	2	300.99503	300.99503	1	2	2	0.0	0.0	0	0.207	0.031	0.137	0.132	111.0
0.0	0.0	2	2	300.99503	300.99503	1	2	2	0.0	0.0	0	0.207	0.03	0.411	0.132	111.0
0.0	0.0	2	2	300.99503	300.99503	1	2	2	0.0	0.0	0	0.207	0.028	0.098	0.114	111.0
0.0	0.0	2	2	300.99503	300.99503	1	2	2	0.0	0.0	0	0.207	0.026	0.118	0.106	111.0
0.0	0.0	2	2	300.99503	300.99503	1	2	2	0.0	0.0	0	0.207	0.023	0.035	0.106	111.0
0.0	0.0	2	2	300.99503	300.99503	1	2	2	0.0	0.0	0	0.207	0.021	0.071	0.091	111.0
0.0	0.0	2	2	300.99503	300.99503	1	2	2	0.0	0.0	0	0.207	0.02	0.077	0.078	111.0
0.0	0.0	2	2	300.99503	300.99503	1	2	2	0.0	0.0	0	0.207	0.02	0.065	0.078	111.0
0.0	0.0	2	2	300.99503	300.99503	1	2	2	0.0	0.0	0	0.207	0.02	0.064	0.073	111.0
0.0	0.0	2	2	300.99503	300.99503	1	2	2	0.0	0.0	0	0.207	0.02	0.08	0.073	111.0
0.0	0.0	2	2	300.99503	300.99503	1	2	2	0.0	0.0	0	0.207	0.02	0.08	0.067	111.0
0.0	0.0	2	2	300.99503	300.99503	1	2	2	0.0	0.0	0	0.207	0.02	0.065	0.058	111.0
0.0	0.0	2	2	300.99503	300.99503	1	2	2	0.0	0.0	0	0.207	0.02	0.056	0.058	111.0
0.0	0.0	2	2	300.99503	300.99503	1	2	2	0.0	0.0	0	0.207	0.02	0.045	0.054	111.0
0.0	0.0	2	2	300.99503	300.99503	1	2	2	0.0	0.0	0	0.207	0.02	0.196	0.046	111.0
0.0	0.0	2	2	300.99503	300.99503	1	2	2	0.0	0.0	0	0.207	0.02	0.055	0.046	111.0
0.0	0.0	2	2	300.99503	300.99503	1	2	2	0.0	0.0	0	0.207	0.02	0.025	0.04	111.0
0.0	0.0	2	2	300.99503	300.99503	1	2	2	0.0	0.0	0	0.207	0.02	0.024	0.04	111.0
0.0	0.0	2	2	300.99503	300.99503	1	2	2	0.0	0.0	0	0.207	0.02	0.037	0.037	111.0
0.0	0.0	2	2	300.99503	300.99503	1	2	2	0.0	0.0	0	0.207	0.02	0.05	0.032	111.0
0.0	0.0	2	2	300.99503	300.99503	1	2	2	0.0	0.0	0	0.207	0.02	-0.007	0.032	111.0
0.0	0.0	2	2	300.99503	300.99503	1	2	2	0.0	0.0	0	0.207	0.019	0.063	0.029	111.0
0.0	0.0	2	2	300.99503	300.99503	1	2	2	0.0	0.0	0	0.207	0.019	0.051	0.025	111.0
0.0	0.0	2	2	300.99503	300.99503	1	2	2	0.0	0.0	0	0.207	0.019	0.017	0.025	111.0
0.0	0.0	2	2	300.99503	300.99503	1	2	2	0.0	0.0	0	0.207	0.019	0.049	0.023	111.0
0.0	0.0	2	2	300.99503	300.99503	1	2	2	0.0	0.0	0	0.207	0.019	0.031	0.023	111.0
0.0	0.0	2	2	300.99503	300.99503	1	2	2	0.0	0.0	0	0.207	0.019	0.0	0.02	111.0
0.0	0.0	2	2	300.99503	300.99503	1	2	2	0.0	0.0	0	0.207	0.019	0.03	0.018	111.0
0.0	0.0	2	2	300.99503	300.99503	1	2	2	0.0	0.0	0	0.207	0.019	0.037	0.018	111.0
0.0	0.0	2	2	300.99503	300.99503	1	2	2	0.0	0.0	0	0.207	0.019	0.033	0.016	111.0
0.0	0.0	2	2	300.99503	300.99503	1	2	2	0.0	0.0	0	0.207	0.018	0.015	0.014	111.0
0.0	0.0	2	2	300.99503	300.99503	1	2	2	0.0	0.0	0	0.207	0.018	0.023	0.014	111.0
0.0	0.0	2	2	300.99503	300.99503	1	2	2	0.0	0.0	0	0.207	0.018	0.03	0.012	111.0
0.0	0.0	2	2	300.99503	300.99503	1	2	2	0.0	0.0	0	0.207	0.017	0.018	0.012	111.0
0.0	0.0	2	2	300.99503	300.99503	1	2	2	0.0	0.0	0	0.207	0.017	0.108	0.01	111.0
0.0	0.0	2	2	300.99503	300.99503	1	2	2	0.0	0.0	0	0.207	0.017	0.029	0.01	111.0
0.0	0.0	2	2	300.99503	300.99503	1	2	2	0.0	0.0	0	0.207	0.017	0.244	0.01	111.0
0.0	0.0	2	2	300.99503	300.99503	1	2	2	0.0	0.0	0	0.207	0.016	-0.013	0.008	111.0
0.0	0.0	2	2	300.99503	300.99503	1	2	2	0.0	0.0	0	0.207	0.015	-0.015	0.007	111.0
0.0	0.0	2	2	300.99503	300.99503	1	2	2	0.0	0.0	0	0.207	0.015	0.023	0.007	111.0
0.0	0.0	2	2	300.99503	300.99503	1	2	2	0.0	0.0	0	0.207	0.014	-0.029	0.006	111.0
0.0	0.0	2	2	300.99503	300.99503	1	2	2	0.0	0.0	0	0.207	0.013	0.005	0.006	111.0
0.0	0.0	2	2	300.99503	300.99503	1	2	2	0.0	0.0	0	0.207	0.013	0.014	0.006	111.0
0.0	0.0	2	2	300.99503	300.99503	1	2	2	0.0	0.0	0	0.207	0.012	0.03	0.005	111.0
0.0	0.0	2	2	300.99503	300.99503	1	2	2	0.0	0.0	0	0.207	0.011	0.024	0.005	111.0
0.0	0.0	2	2	300.99503	300.99503	1	2	2	0.0	0.0	0	0.207	0.009	-0.034	0.004	111.0
0.0	0.0	2	2	300.99503	300.99503	1	2	2	0.0	0.0	0	0.207	0.009	0.033	0.003	111.0
0.0	0.0	2	2	300.99503	300.99503	1	2	2	0.0	0.0	0	0.207	0.009	0.003	0.003	111.0
0.0	0.0	2	2	300.99503	300.99503	1	2	2	0.0	0.0	0	0.207	0.007	-0.05	0.003	111.0
0.0	0.0	2	2	300.99503	300.99503	1	2	2	0.0	0.0	0	0.207	0.007	0.0	0.003	111.0
0.0	0.0	2	2	300.99503	300.99503	1	2	2	0.0	0.0	0	0.207	0.006	0.066	0.002	111.0
0.0	0.0	2	2	300.99503	300.99503	1	2	2	0.0	0.0	0	0.207	0.005	0.007	0.002	111.0
0.0	0.0	2	2	300.99503	300.99503	1	2	2	0.0	0.0	0	0.207	0.004	0.042	0.002	111.0
0.0	0.0	2	2	300.99503	300.99503	1	2	2	0.0	0.0	0	0.207	0.004	0.006	0.002	111.0
0.0	0.0	2	2	300.99503	300.99503	1	2	2	0.0	0.0	0	0.207	0.004	-0.001	0.001	111.0
0.0	0.0	2	2	300.99503	300.99503	1	2	2	0.0	0.0	0	0.207	0.003	-0.005	0.001	111.0
0.0	0.0	2	2	300.99503	300.99503	1	2	2	0.0	0.0	0	0.207	0.002	0.028	0.001	111.0
0.0	0.0	2	2	300.99503	300.99503	1	2	2	0.0	0.0	0	0.207	0.001	-0.008	0.001	111.0
0.0	0.0	2	2	300.99503	300.99503	1	2	2	0.0	0.0	0	0.207	0.0	-0.102	0.001	111.0
0.0	0.0	2	2	300.99503	300.99503	1	2	2	0.0	0.0	0	0.207	0.0	-0.01	0.001	111.0
0.0	0.0	2	2	300.99503	300.99503	1	2	2	0.0	0.0	0	0.207	0.0	0.019	0.001	111.0
0.0	0.0	2	2	300.99503	300.99503	1	2	2	0.0	0.0	0	0.207	0.0	-0.009	0.0	111.0
0.0	0.0	2	2	300.99503	300.99503	1	2	2	0.0	0.0	0	0.207	-0.001	-0.013	0.0	111.0
0.0	0.0	2	2	300.99503	300.99503	1	2	2	0.0	0.0	0	0.207	-0.001	-0.015	0.0	111.0
0.0	0.0	2	2	300.99503	300.99503	1	2	2	0.0	0.0	0	0.207	0.0	0.025	0.0	111.0
0.0	0.0	2	2	300.99503	300.99503	1	2	2	0.0	0.0	0	0.207	0.0	0.011	0.0	111.0
0.0	0.0	2	2	300.99503	300.99503	1	2	2	0.0	0.0	0	0.207	-0.001	-0.02	0.0	111.0
0.0	0.0	2	2	300.99503	300.99503	1	2	2	0.0	0.0	0	0.207	-0.001	-0.027	0.0	111.0
0.0	0.0	2	2	300.99503	300.99503	1	2	2	0.0	0.0	0	0.207	0.0	-0.009	0.0	111.0
0.0	0.0	2	2	300.99503	300.99503	1	2	2	0.0	0.0	0	0.207	-0.001	-0.082	0.0	111.0
0.0	0.0	2	2	300.99503	300.99503	1	2	2	0.0	0.0	0	0.207	0.0	0.011	0.0	111.0
0.0	0.0	2	2	300.99503	300.99503	1	2	2	0.0	0.0	0	0.207	0.0	0.004	0.0	111.0
0.0	0.0	2	2	300.99503	300.99503	1	2	2	0.0	0.0	0	0.207	-0.001	-0.02	0.0	111.0
0.0	0.0	2	2	300.99503	300.99503	1	2	2	0.0	0.0	0	0.207	0.0	0.024	0.0	111.0
0.0	0.0	2	2	300.99503	300.99503	1	2	2	0.0	0.0	0	0.207	0.0	0.042	0.0	111.0
0.0	0.0	2	2	300.99503	300.99503	1	2	2	0.0	0.0	0	0.207	0.0	0.005	0.0	111.0
0.0	0.0	2	2	300.99503	300.99503	1	2	2	0.0	0.0	0	0.207	-0.001	-0.021	0.0	111.0
0.0	0.0	2	2	300.99503	300.99503	1	2	2	0.0	0.0	0	0.207	-0.001	-0.032	0.0	111.0
0.0	0.0	2	2	300.99503	300.99503	1	2	2	0.0	0.0	0	0.207	-0.001	-0.034	0.0	111.0
0.0	0.0	2	2	300.99503	300.99503	1	2	2	0.0	0.0	0	0.207	-0.001	-0.032	0.0	111.0
0.0	0.0	2	2	300.99503	300.99503	1	2	2	0.0	0.0	0	0.207	0.0	0.008	0.0	111.0
0.0	0.0	2	2	300.99503	300.99503	1	2	2	0.0	0.0	0	0.207	0.0	0.005	0.0	111.0
0.0	0.0	2	2	300.99503	300.99503	1	2	2	0.0	0.0	0	0.207	0.0	0.004	0.0	111.0
0.0	0.0	2	2	300.99503	300.99503	1	2	2	0.0	0.0	0	0.207	0.0	0.033	0.0	111.0
0.0	0.0	2	2	300.99503	300.99503	1	2	2	0.0	0.0	0	0.207	0.0	0.004	0.0	111.0
0.0	0.0	2	2	300.99503	300.99503	1	2	2	0.0	0.0	0	0.207	0.0	0.012	0.0	111.0
0.0	0.0	2	2	300.99503	300.99503	1	2	2	0.0	0.0	0	0.207	0.0	0.0	0.0	111.0
0.0	0.0	2	2	300.99503	300.99503	1	2	2	0.0	0.0	0	0.207	0.0	0.0	0.0	111.0
0.0	0.0	2	2	300.99503	300.99503	1	2	2	0.0	0.0	0	0.207	0.0	0.006	0.0	111.0
0.0	0.0	2	2	300.99503	300.99503	1	2	2	0.0	0.0	0	0.207	-0.001	-0.203	0.0	111.0
0.0	0.0	2	2	300.99503	300.99503	1	2	2	0.0	0.0	0	0.207	0.0	0.017	0.0	111.0
0.0	0.0	2	2	300.99503	300.99503	1	2	2	0.0	0.0	0	0.207	-0.001	-0.043	0.0	111.0
0.0	0.0	2	2	300.99503	300.99503	1	2	2	0.0	0.0	0	0.207	0.0	0.009	0.0	111.0
0.0	0.0	2	2	300.99503	300.99503	1	2	2	0.0	0.0	0	0.207	0.0	0.015	0.0	111.0
0.0	0.0	2	2	300.99503	300.99503	1	2	2	0.0	0.0	0	0.207	0.0	-0.001	0.0	111.0
0.0	0.0	2	2	300.99503	300.99503	1	2	2	0.0	0.0	0	0.207	0.0	0.003	0.0	111.0
0.0	0.0	2	2	300.99503	300.99503	1	2	2	0.0	0.0	0	0.207	0.0	0.02	0.0	111.0
0.0	0.0	2	2	300.99503	300.99503	1	2	2	0.0	0.0	0	0.207	0.0	0.031	0.0	111.0
0.0	0.0	2	2	300.99503	300.99503	1	2	2	0.0	0.0	0	0.207	0.0	0.029	0.0	111.0
0.0	0.0	2	2	300.99503	300.99503	1	2	2	0.0	0.0	0	0.207	-0.001	-0.016	0.0	111.0
0.0	0.0	2	2	300.99503	300.99503	1	2	2	0.0	0.0	0	0.207	0.0	0.006	0.0	111.0
0.0	0.0	2	2	300.99503	300.99503	1	2	2	0.0	0.0	0	0.207	0.0	0.016	0.0	111.0
0.0	0.0	2	2	300.99503	300.99503	1	2	2	0.0	0.0	0	0.207	-0.001	-0.041	0.0	111.0
0.0	0.0	2	2	300.99503	300.99503	1	2	2	0.0	0.0	0	0.207	-0.001	-0.04	0.0	111.0
0.0	0.0	2	2	300.99503	300.99503	1	2	2	0.0	0.0	0	0.207	0.0	0.011	0.0	111.0
0.0	0.0	2	2	300.99503	300.99503	1	2	2	0.0	0.0	0	0.207	0.0	0.041	0.0	111.0
0.0	0.0	2	2	300.99503	300.99503	1	2	2	0.0	0.0	0	0.207	-0.001	-0.045	0.0	111.0
0.0	0.0	2	2	300.99503	300.99503	1	2	2	0.0	0.0	0	0.207	-0.001	-0.036	0.0	111.0
0.0	0.0	2	2	300.99503	300.99503	1	2	2	0.0	0.0	0	0.207	0.0	0.025	0.0	111.0
0.0	0.0	2	2	300.99503	300.99503	1	2	2	0.0	0.0	0	0.207	0.0	0.016	0.0	111.0
0.0	0.0	2	2	300.99503	300.99503	1	2	2	0.0	0.0	0	0.207	-0.001	-0.146	0.0	111.0
0.0	0.0	2	2	300.99503	300.99503	1	2	2	0.0	0.0	0	0.207	0.0	-0.01	0.0	111.0
0.0	0.0	2	2	300.99503	300.99503	1	2	2	0.0	0.0	0	0.207	0.0	-0.001	0.0	111.0
0.0	0.0	2	2	300.99503	300.99503	1	2	2	0.0	0.0	0	0.207	0.0	-0.003	0.0	111.0
0.0	0.0	2	2	300.99503	300.99503	1	2	2	0.0	0.0	0	0.207	0.0	0.0	0.0	111.0
0.0	0.0	2	2	300.99503	300.99503	1	2	2	0.0	0.0	0	0.207	0.0	-0.005	0.0	111.0
0.0	0.0	2	2	300.99503	300.99503	1	2	2	0.0	0.0	0	0.207	0.0	0.011	0.0	111.0
0.0	0.0	2	2	300.99503	300.99503	1	2	2	0.0	0.0	0	0.207	0.0	-0.005	0.0	111.0
0.0	0.0	2	2	300.99503	300.99503	1	2	2	0.0	0.0	0	0.207	0.0	0.017	0.0	111.0
0.0	0.0	2	2	300.99503	300.99503	1	2	2	0.0	0.0	0	0.207	-0.001	-0.032	0.0	111.0
0.0	0.0	2	2	300.99503	300.99503	1	2	2	0.0	0.0	0	0.207	-0.001	-0.013	0.0	111.0
0.0	0.0	2	2	300.99503	300.99503	1	2	2	0.0	0.0	0	0.207	0.0	-0.001	0.0	111.0
0.0	0.0	2	2	300.99503	300.99503	1	2	2	0.0	0.0	0	0.207	-0.001	-0.016	0.0	111.0
0.0	0.0	2	2	300.99503	300.99503	1	2	2	0.0	0.0	0	0.207	0.0	0.005	0.0	111.0
0.0	0.0	2	2	300.99503	300.99503	1	2	2	0.0	0.0	0	0.207	0.0	0.008	0.0	111.0
0.0	0.0	2	2	300.99503	300.99503	1	2	2	0.0	0.0	0	0.207	0.0	0.005	0.0	111.0
0.0	0.0	2	2	300.99503	300.99503	1	2	2	0.0	0.0	0	0.207	0.0	0.049	0.0	111.0
0.0	0.0	2	2	300.99503	300.99503	1	2	2	0.0	0.0	0	0.207	0.0	0.011	0.0	111.0
0.0	0.0	2	2	300.99503	300.99503	1	2	2	0.0	0.0	0	0.207	0.0	-0.009	0.0	111.0
0.0	0.0	2	2	300.99503	300.99503	1	2	2	0.0	0.0	0	0.207	0.0	-0.004	0.0	111.0
0.0	0.0	2	2	300.99503	300.99503	1	2	2	0.0	0.0	0	0.207	0.0	-0.002	0.0	111.0
0.0	0.0	2	2	300.99503	300.99503	1	2	2	0.0	0.0	0	0.207	0.0	0.041	0.0	111.0
0.0	0.0	2	2	300.99503	300.99503	1	2	2	0.0	0.0	0	0.207	0.0	0.008	0.0	111.0
0.0	0.0	2	2	300.99503	300.99503	1	2	2	0.0	0.0	0	0.207	0.0	0.03	0.0	111.0
0.0	0.0	2	2	300.99503	300.99503	1	2	2	0.0	0.0	0	0.207	-0.001	-0.014	0.0	111.0
0.0	0.0	2	2	300.99503	300.99503	1	2	2	0.0	0.0	0	0.207	-0.001	-0.015	0.0	111.0
0.0	0.0	2	2	300.99503	300.99503	1	2	2	0.0	0.0	0	0.207	-0.001	-0.013	0.0	111.0
0.0	0.0	2	2	300.99503	300.99503	1	2	2	0.0	0.0	0	0.207	0.0	-0.009	0.0	111.0
0.0	0.0	2	2	300.99503	300.99503	1	2	2	0.0	0.0	0	0.207	-0.001	-0.02	0.0	111.0
0.0	0.0	2	2	300.99503	300.99503	1	2	2	0.0	0.0	0	0.207	0.0	0.025	0.0	111.0
0.0	0.0	2	2	300.99503	300.99503	1	2	2	0.0	0.0	0	0.207	-0.001	-0.016	0.0	111.0
0.0	0.0	2	2	300.99503	300.99503	1	2	2	0.0	0.0	0	0.207	0.0	-0.001	0.0	111.0
0.0	0.0	2	2	300.99503	300.99503	1	2	2	0.0	0.0	0	0.207	-0.001	-0.014	0.0	111.0
0.0	0.0	2	2	300.99503	300.99503	1	2	2	0.0	0.0	0	0.207	0.0	0.012	0.0	111.0
0.0	0.0	2	2	300.99503	300.99503	1	2	2	0.0	0.0	0	0.207	0.0	0.097	0.0	111.0
0.0	0.0	2	2	300.99503	300.99503	1	2	2	0.0	0.0	0	0.207	-0.001	-0.032	0.0	111.0
0.0	0.0	2	2	300.99503	300.99503	1	2	2	0.0	0.0	0	0.207	-0.001	-0.017	0.0	111.0
0.0	0.0	2	2	300.99503	300.99503	1	2	2	0.0	0.0	0	0.207	0.0	0.077	0.0	111.0
0.0	0.0	2	2	300.99503	300.99503	1	2	2	0.0	0.0	0	0.207	0.0	0.0	0.0	111.0
0.0	0.0	2	2	300.99503	300.99503	1	2	2	0.0	0.0	0	0.207	-0.001	-0.014	0.0	111.0
0.0	0.0	2	2	300.99503	300.99503	1	2	2	0.0	0.0	0	0.207	0.0	-0.01	0.0	111.0
0.0	0.0	2	2	300.99503	300.99503	1	2	2	0.0	0.0	0	0.207	0.0	0.045	0.0	111.0
0.0	0.0	2	2	300.99503	300.99503	1	2	2	0.0	0.0	0	0.207	0.0	0.0	0.0	111.0
0.0	0.0	2	2	300.99503	300.99503	1	2	2	0.0	0.0	0	0.207	0.0	-0.006	0.0	111.0
0.0	0.0	2	2	300.99503	300.99503	1	2	2	0.0	0.0	0	0.207	-0.001	-0.03	0.0	111.0
0.0	0.0	2	2	300.99503	300.99503	1	2	2	0.0	0.0	0	0.207	0.0	0.031	0.0	111.0
0.0	0.0	2	2	300.99503	300.99503	1	2	2	0.0	0.0	0	0.207	-0.001	-0.015	0.0	111.0
0.0	0.0	2	2	300.99503	300.99503	1	2	2	0.0	0.0	0	0.207	-0.001	-0.062	0.0	111.0
0.0	0.0	2	2	300.99503	300.99503	1	2	2	0.0	0.0	0	0.207	0.0	0.011	0.0	111.0
0.0	0.0	2	2	300.99503	300.99503	1	2	2	0.0	0.0	0	0.207	0.0	-0.008	0.0	111.0
0.0	0.0	2	2	300.99503	300.99503	1	2	2	0.0	0.0	0	0.207	0.0	0.032	0.0	111.0
0.0	0.0	2	2	300.99503	300.99503	1	2	2	0.0	0.0	0	0.207	0.0	0.035	0.0	111.0
0.0	0.0	2	2	300.99503	300.99503	1	2	2	0.0	0.0	0	0.207	0.0	0.009	0.0	111.0
0.0	0.0	2	2	300.99503	300.99503	1	2	2	0.0	0.0	0	0.207	0.0	0.079	0.0	111.0
0.0	0.0	2	2	300.99503	300.99503	1	2	2	0.0	0.0	0	0.207	-0.001	-0.014	0.0	111.0
0.0	0.0	2	2	300.99503	300.99503	1	2	2	0.0	0.0	0	0.207	-0.001	-0.088	0.0	111.0
0.0	0.0	2	2	300.99503	300.99503	1	2	2	0.0	0.0	0	0.207	0.0	0.028	0.0	111.0
0.0	0.0	2	2	300.99503	300.99503	1	2	2	0.0	0.0	0	0.207	0.0	0.026	0.0	111.0
0.0	0.0	2	2	300.99503	300.99503	1	2	2	0.0	0.0	0	0.207	0.0	0.013	0.0	111.0
0.0	0.0	2	2	300.99503	300.99503	1	2	2	0.0	0.0	0	0.207	0.0	0.017	0.0	111.0
0.0	0.0	2	2	300.99503	300.99503	1	2	2	0.0	0.0	0	0.207	0.0	0.003	0.0	111.0
0.0	0.0	2	2	300.99503	300.99503	1	2	2	0.0	0.0	0	0.207	-0.001	-0.089	0.0	111.0
0.0	0.0	2	2	300.99503	300.99503	1	2	2	0.0	0.0	0	0.207	-0.001	-0.034	0.0	111.0
0.0	0.0	2	2	300.99503	300.99503	1	2	2	0.0	0.0	0	0.207	-0.001	-0.118	0.0	111.0
0.0	0.0	2	2	300.99503	300.99503	1	2	2	0.0	0.0	0	0.207	0.0	0.003	0.0	111.0
0.0	0.0	2	2	300.99503	300.99503	1	2	2	0.0	0.0	0	0.207	0.0	-0.003	0.0	111.0
0.0	0.0	2	2	300.99503	300.99503	1	2	2	0.0	0.0	0	0.207	0.0	0.01	0.0	111.0
0.0	0.0	2	2	300.99503	300.99503	1	2	2	0.0	0.0	0	0.207	-0.001	-0.036	0.0	111.0
0.0	0.0	2	2	300.99503	300.99503	1	2	2	0.0	0.0	0	0.207	0.0	0.019	0.0	111.0
0.0	0.0	2	2	300.99503	300.99503	1	2	2	0.0	0.0	0	0.207	-0.001	-0.038	0.0	111.0
0.0	0.0	2	2	300.99503	300.99503	1	2	2	0.0	0.0	0	0.207	0.0	0.024	0.0	111.0
0.0	0.0	2	2	300.99503	300.99503	1	2	2	0.0	0.0	0	0.207	-0.001	-0.029	0.0	111.0
0.0	0.0	2	2	300.99503	300.99503	1	2	2	0.0	0.0	0	0.207	-0.001	-0.166	0.0	111.0
0.0	0.0	2	2	300.99503	300.99503	1	2	2	0.0	0.0	0	0.207	0.0	0.018	0.0	111.0
-4180.487	-300.99503	3	2	300.99503	201.99005	1	2	2	0.0	0.0	1	0.207	0.0	-0.01	0.0	111.0
-4180.487	-300.99503	3	2	300.99503	201.99005	0	2	2	0.0	0.0	1	0.207	-0.001	-0.041	0.0	111.0
-4180.487	-300.99503	3	2	300.99503	201.99005	0	2	2	0.0	0.0	1	0.207	-0.001	-0.041	0.0	111.0
-4180.487	-300.99503	3	2	300.99503	201.99005	0	2	2	0.0	0.0	1	0.207	-0.001	-0.136	-0.294	111.0
-4180.487	-300.99503	3	2	300.99503	201.99005	0	2	2	0.0	0.0	1	0.207	-0.003	-0.273	-0.294	111.0
-4180.487	-300.99503	3	2	300.99503	201.99005	0	2	2	0.0	0.0	1	0.207	-0.007	-0.37	-0.569	111.0
-4180.487	-300.99503	3	2	300.99503	201.99005	0	2	2	0.0	0.0	1	0.207	-0.014	-1.099	-1.063	111.0
-4180.487	-300.99503	3	2	300.99503	201.99005	0	2	2	0.0	0.0	1	0.207	-0.022	-1.047	-1.063	111.0
-4180.487	-300.99503	3	2	300.99503	201.99005	0	2	2	0.0	0.0	1	0.206	-0.03	-1.289	-1.283	111.0
-4180.487	-300.99503	3	2	300.99503	201.99005	0	2	2	0.0	0.0	1	0.206	-0.037	-1.284	-1.283	111.0
-4180.487	-300.99503	3	2	300.99503	201.99005	0	2	2	0.0	0.0	1	0.206	-0.046	-1.618	-1.679	111.0
-4180.487	-300.99503	3	2	300.99503	201.99005	0	2	2	0.0	0.0	1	0.206	-0.057	-1.953	-1.856	111.0
-4180.487	-300.99503	3	2	300.99503	201.99005	0	2	2	0.0	0.0	1	0.206	-0.066	-1.835	-1.856	111.0
-4180.487	-300.99503	3	2	300.99503	201.99005	0	2	2	0.0	0.0	1	0.206	-0.077	-2.282	-2.174	111.0
-4180.487	-300.99503	3	2	300.99503	201.99005	0	2	2	0.0	0.0	1	0.206	-0.088	-2.347	-2.316	111.0
-4180.487	-300.99503	3	2	300.99503	201.99005	0	2	2	0.0	0.0	1	0.206	-0.098	-2.307	-2.316	111.0
-4180.487	-300.99503	3	2	300.99503	201.99005	0	2	2	0.0	0.0	1	0.206	-0.109	-2.53	-2.571	111.0
-4180.487	-300.99503	3	2	300.99503	201.99005	0	2	2	0.0	0.0	1	0.206	-0.119	-2.658	-2.685	111.0
-4180.487	-300.99503	3	2	300.99503	201.99005	0	2	2	0.0	0.0	1	0.206	-0.13	-2.704	-2.685	111.0
-4180.487	-300.99503	3	2	300.99503	201.99005	0	2	2	0.0	0.0	1	0.206	-0.14	-2.879	-2.889	111.0
-4180.487	-300.99503	3	2	300.99503	201.99005	0	2	2	0.0	0.0	1	0.206	-0.149	-2.853	-2.889	111.0
-4180.487	-300.99503	3	2	300.99503	201.99005	0	2	2	0.0	0.0	1	0.205	-0.159	-2.961	-2.981	111.0
-4180.487	-300.99503	3	2	300.99503	201.99005	0	2	2	0.0	0.0	1	0.205	-0.169	-3.14	-3.145	111.0
-4180.487	-300.99503	3	2	300.99503	201.99005	0	2	2	0.0	0.0	1	0.205	-0.178	-3.184	-3.145	111.0
-4180.487	-300.99503	3	2	300.99503	201.99005	0	2	2	0.0	0.0	1	0.205	-0.187	-3.248	-3.219	111.0
-4180.487	-300.99503	3	2	300.99503	201.99005	0	2	2	0.0	0.0	1	0.205	-0.195	-3.225	-3.219	111.0
-4180.487	-300.99503	3	2	300.99503	201.99005	0	2	2	0.0	0.0	1	0.205	-0.203	-3.374	-3.35	111.0
-4180.487	-300.99503	3	2	300.99503	201.99005	0	2	2	0.0	0.0	1	0.205	-0.211	-3.42	-3.409	111.0
-4180.487	-300.99503	3	2	300.99503	201.99005	0	2	2	0.0	0.0	1	0.205	-0.219	-3.454	-3.409	111.0
-4180.487	-300.99503	3	2	300.99503	201.99005	0	2	2	0.0	0.0	1	0.205	-0.226	-3.461	-3.515	111.0
-4180.487	-300.99503	3	2	300.99503	201.99005	0	2	2	0.0	0.0	1	0.205	-0.232	-3.509	-3.562	111.0
-4180.487	-300.99503	3	2	300.99503	201.99005	0	2	2	0.0	0.0	1	0.205	-0.238	-3.561	-3.562	111.0
-4180.487	-300.99503	3	2	300.99503	201.99005	0	2	2	0.0	0.0	1	0.205	-0.245	-3.669	-3.648	111.0
-4180.487	-300.99503	3	2	300.99503	201.99005	0	2	2	0.0	0.0	1	0.205	-0.251	-3.741	-3.685	111.0
-4180.487	-300.99503	3	2	300.99503	201.99005	0	2	2	0.0	0.0	1	0.205	-0.257	-3.717	-3.685	111.0
-4180.487	-300.99503	3	2	300.99503	201.99005	0	2	2	0.0	0.0	1	0.205	-0.263	-3.75	-3.753	111.0
-4180.487	-300.99503	3	2	300.99503	201.99005	0	2	2	0.0	0.0	1	0.205	-0.267	-3.737	-3.753	111.0
-4180.487	-300.99503	3	2	300.99503	201.99005	0	2	2	0.0	0.0	1	0.205	-0.271	-3.709	-3.784	111.0
-4180.487	-300.99503	3	2	300.99503	201.99005	0	2	2	0.0	0.0	1	0.205	-0.275	-3.842	-3.838	111.0
-4180.487	-300.99503	3	2	300.99503	201.99005	0	2	2	0.0	0.0	1	0.205	-0.28	-3.844	-3.838	111.0
-4180.487	-300.99503	3	2	300.99503	201.99005	0	2	2	0.0	0.0	1	0.205	-0.284	-3.82	-3.863	111.0
-4180.487	-300.99503	3	2	300.99503	201.99005	0	2	2	0.0	0.0	1	0.205	-0.287	-3.904	-3.907	111.0
-4180.487	-300.99503	3	2	300.99503	201.99005	0	2	2	0.0	0.0	1	0.205	-0.29	-3.866	-3.907	111.0
-4180.487	-300.99503	3	2	300.99503	201.99005	0	2	2	0.0	0.0	1	0.205	-0.293	-3.93	-3.926	111.0
-4180.487	-300.99503	3	2	300.99503	201.99005	0	2	2	0.0	0.0	1	0.205	-0.297	-3.904	-3.926	111.0
-4180.487	-300.99503	3	2	300.99503	201.99005	0	2	2	0.0	0.0	1	0.205	-0.301	-3.995	-3.963	111.0
-4180.487	-300.99503	3	2	300.99503	201.99005	0	2	2	0.0	0.0	1	0.205	-0.304	-3.967	-3.992	111.0
-4180.487	-300.99503	3	2	300.99503	201.99005	0	2	2	0.0	0.0	1	0.205	-0.306	-4.001	-3.992	111.0
-4180.487	-300.99503	3	2	300.99503	201.99005	0	2	2	0.0	0.0	1	0.205	-0.308	-4.024	-4.006	111.0
-4180.487	-300.99503	3	2	300.99503	201.99005	0	2	2	0.0	0.0	1	0.205	-0.31	-4.021	-4.006	111.0
-4180.487	-300.99503	3	2	300.99503	201.99005	0	2	2	0.0	0.0	1	0.205	-0.312	-4.048	-4.03	111.0
-4180.487	-300.99503	3	2	300.99503	201.99005	0	2	2	0.0	0.0	1	0.205	-0.314	-4.057	-4.041	111.0
-4180.487	-300.99503	3	2	300.99503	201.99005	0	2	2	0.0	0.0	1	0.205	-0.316	-3.991	-4.041	111.0
-4180.487	-300.99503	3	2	300.99503	201.99005	0	2	2	0.0	0.0	1	0.205	-0.318	-4.074	-4.051	111.0
-4180.487	-300.99503	3	2	300.99503	201.99005	0	2	2	0.0	0.0	1	0.205	-0.32	-4.098	-4.069	111.0
-4180.487	-300.99503	3	2	300.99503	201.99005	0	2	2	0.0	0.0	1	0.205	-0.321	-4.063	-4.069	111.0
-4180.487	-300.99503	3	2	300.99503	201.99005	0	2	2	0.0	0.0	1	0.205	-0.321	-4.063	-4.085	111.0
-4180.487	-300.99503	3	2	300.99503	201.99005	0	2	2	0.0	0.0	1	0.205	-0.321	-4.069	-4.092	111.0
-4180.487	-300.99503	3	2	300.99503	201.99005	0	2	2	0.0	0.0	1	0.205	-0.321	-4.058	-4.092	111.0
-4180.487	-300.99503	3	2	300.99503	201.99005	0	2	2	0.0	0.0	1	0.205	-0.322	-4.08	-4.105	111.0
-4180.487	-300.99503	3	2	300.99503	201.99005	0	2	2	0.0	0.0	1	0.205	-0.323	-4.106	-4.105	111.0
-4180.487	-300.99503	3	2	300.99503	201.99005	0	2	2	0.0	0.0	1	0.205	-0.323	-4.089	-4.11	111.0
-4180.487	-300.99503	3	2	300.99503	201.99005	0	2	2	0.0	0.0	1	0.205	-0.324	-4.098	-4.12	111.0
-4180.487	-300.99503	3	2	300.99503	201.99005	0	2	2	0.0	0.0	1	0.205	-0.326	-4.137	-4.12	111.0
-4180.487	-300.99503	3	2	300.99503	201.99005	0	2	2	0.0	0.0	1	0.205	-0.327	-4.176	-4.125	111.0
-4180.487	-300.99503	3	2	300.99503	201.99005	0	2	2	0.0	0.0	1	0.205	-0.329	-4.111	-4.125	111.0
-4180.487	-300.99503	3	2	300.99503	201.99005	1	2	2	0.0	0.0	1	0.205	-0.331	-4.122	-4.133	111.0
-4180.487	-300.99503	3	2	300.99503	201.99005	1	2	2	0.0	0.0	1	0.205	-0.333	-4.133	-4.137	111.0
-4180.487	-300.99503	3	2	300.99503	201.99005	1	2	2	0.0	0.0	1	0.205	-0.335	-4.165	-4.137	111.0
-4180.487	-300.99503	3	2	300.99503	201.99005	1	2	2	0.0	0.0	1	0.205	-0.337	-4.35	-4.143	111.0
-4180.487	-300.99503	3	2	300.99503	201.99005	1	2	2	0.0	0.0	1	0.205	-0.339	-4.167	-4.146	111.0
-4180.487	-300.99503	3	2	300.99503	201.99005	1	2	2	0.0	0.0	1	0.205	-0.341	-4.168	-4.146	111.0
-4180.487	-300.99503	3	2	300.99503	201.99005	1	2	2	0.0	0.0	1	0.205	-0.341	-4.159	-4.151	111.0
-4180.487	-300.99503	3	2	300.99503	201.99005	1	2	2	0.0	0.0	1	0.205	-0.341	-4.142	-4.151	111.0
-4180.487	-300.99503	3	2	300.99503	201.99005	1	2	2	0.0	0.0	1	0.205	-0.341	-4.121	-4.154	111.0
-4180.487	-300.99503	3	2	300.99503	201.99005	1	2	2	0.0	0.0	1	0.205	-0.341	-4.132	-4.159	111.0
-4180.487	-300.99503	3	2	300.99503	201.99005	1	2	2	0.0	0.0	1	0.205	-0.341	-4.232	-4.159	111.0
-4180.487	-300.99503	3	2	300.99503	201.99005	1	2	2	0.0	0.0	1	0.205	-0.34	-4.044	-4.161	111.0
-4180.487	-300.99503	3	2	300.99503	201.99005	1	2	2	0.0	0.0	1	0.205	-0.341	-4.138	-4.163	111.0
-4180.487	-300.99503	3	2	300.99503	201.99005	1	2	2	0.0	0.0	1	0.205	-0.341	-4.171	-4.163	111.0
-4180.487	-300.99503	3	2	300.99503	201.99005	1	2	2	0.0	0.0	1	0.205	-0.341	-4.209	-4.166	111.0
-4180.487	-300.99503	3	2	300.99503	201.99005	1	2	2	0.0	0.0	1	0.205	-0.341	-4.179	-4.167	111.0
-4180.487	-300.99503	3	2	300.99503	201.99005	1	2	2	0.0	0.0	1	0.205	-0.341	-4.151	-4.167	111.0
-4180.487	-300.99503	3	2	300.99503	201.99005	1	2	2	0.0	0.0	1	0.205	-0.341	-4.181	-4.17	111.0
-4180.487	-300.99503	3	2	300.99503	201.99005	1	2	2	0.0	0.0	1	0.205	-0.341	-4.159	-4.17	111.0
-4180.487	-300.99503	3	2	300.99503	201.99005	1	2	2	0.0	0.0	1	0.205	-0.341	-4.231	-4.171	111.0
-4180.487	-300.99503	3	2	300.99503	201.99005	1	2	2	0.0	0.0	1	0.205	-0.341	-4.338	-4.172	111.0
-4180.487	-300.99503	3	2	300.99503	201.99005	1	2	2	0.0	0.0	1	0.205	-0.341	-4.142	-4.172	111.0
-4180.487	-300.99503	3	2	300.99503	201.99005	1	2	2	0.0	0.0	1	0.205	-0.341	-4.233	-4.173	111.0
-4180.487	-300.99503	3	2	300.99503	201.99005	1	2	2	0.0	0.0	1	0.205	-0.341	-4.243	-4.173	111.0
-4180.487	-300.99503	3	2	300.99503	201.99005	1	2	2	0.0	0.0	1	0.205	-0.341	-4.148	-4.175	111.0
-4180.487	-300.99503	3	2	300.99503	201.99005	1	2	2	0.0	0.0	1	0.205	-0.341	-4.166	-4.176	111.0
-4180.487	-300.99503	3	2	300.99503	201.99005	1	2	2	0.0	0.0	1	0.205	-0.341	-4.201	-4.176	111.0
-4180.487	-300.99503	3	2	300.99503	201.99005	1	2	2	0.0	0.0	1	0.205	-0.341	-4.186	-4.177	111.0
-4180.487	-300.99503	3	2	300.99503	201.99005	1	2	2	0.0	0.0	1	0.205	-0.341	-4.231	-4.177	111.0
-4180.487	-300.99503	3	2	300.99503	201.99005	1	2	2	0.0	0.0	1	0.205	-0.341	-4.185	-4.177	111.0
-4180.487	-300.99503	3	2	300.99503	201.99005	1	2	2	0.0	0.0	1	0.205	-0.341	-4.195	-4.179	111.0
-4180.487	-300.99503	3	2	300.99503	201.99005	1	2	2	0.0	0.0	1	0.205	-0.341	-4.169	-4.179	111.0
-4180.487	-300.99503	3	2	300.99503	201.99005	1	2	2	0.0	0.0	1	0.205	-0.341	-4.196	-4.179	111.0
-4180.487	-300.99503	3	2	300.99503	201.99005	1	2	2	0.0	0.0	1	0.205	-0.341	-4.186	-4.179	111.0
-4180.487	-300.99503	3	2	300.99503	201.99005	1	2	2	0.0	0.0	1	0.205	-0.341	-4.207	-4.179	111.0
-4180.487	-300.99503	3	2	300.99503	201.99005	1	2	2	0.0	0.0	1	0.205	-0.341	-4.144	-4.18	111.0
-4180.487	-300.99503	3	2	300.99503	201.99005	1	2	2	0.0	0.0	1	0.205	-0.341	-4.206	-4.18	111.0
-4180.487	-300.99503	3	2	300.99503	201.99005	1	2	2	0.0	0.0	1	0.205	-0.34	-3.994	-4.18	111.0
-4180.487	-300.99503	3	2	300.99503	201.99005	1	2	2	0.0	0.0	1	0.205	-0.341	-4.207	-4.181	111.0
-4180.487	-300.99503	3	2	300.99503	201.99005	1	2	2	0.0	0.0	1	0.205	-0.341	-4.158	-4.181	111.0
-4180.487	-300.99503	3	2	300.99503	201.99005	1	2	2	0.0	0.0	1	0.205	-0.341	-4.184	-4.181	111.0
-4180.487	-300.99503	3	2	300.99503	201.99005	1	2	2	0.0	0.0	1	0.205	-0.341	-4.156	-4.181	111.0
-4180.487	-300.99503	3	2	300.99503	201.99005	1	2	2	0.0	0.0	1	0.205	-0.341	-4.176	-4.181	111.0
-4180.487	-300.99503	3	2	300.99503	201.99005	1	2	2	0.0	0.0	1	0.205	-0.341	-4.199	-4.182	111.0
-4180.487	-300.99503	3	2	300.99503	201.99005	1	2	2	0.0	0.0	1	0.205	-0.341	-4.192	-4.182	111.0
-4180.487	-300.99503	3	2	300.99503	201.99005	1	2	2	0.0	0.0	1	0.205	-0.341	-4.166	-4.182	111.0
-4180.487	-300.99503	3	2	300.99503	201.99005	1	2	2	0.0	0.0	1	0.205	-0.341	-4.334	-4.182	111.0
-4180.487	-300.99503	3	2	300.99503	201.99005	1	2	2	0.0	0.0	1	0.205	-0.341	-4.125	-4.182	111.0
-4180.487	-300.99503	3	2	300.99503	201.99005	1	2	2	0.0	0.0	1	0.205	-0.341	-4.19	-4.183	111.0
-4180.487	-300.99503	3	2	300.99503	201.99005	1	2	2	0.0	0.0	1	0.205	-0.341	-4.189	-4.183	111.0
-4180.487	-300.99503	3	2	300.99503	201.99005	1	2	2	0.0	0.0	1	0.205	-0.341	-4.208	-4.183	111.0
-4180.487	-300.99503	3	2	300.99503	201.99005	1	2	2	0.0	0.0	1	0.205	-0.341	-4.204	-4.183	111.0
-4180.487	-300.99503	3	2	300.99503	201.99005	1	2	2	0.0	0.0	1	0.205	-0.341	-4.187	-4.183	111.0
-4180.487	-300.99503	3	2	300.99503	201.99005	1	2	2	0.0	0.0	1	0.205	-0.341	-4.233	-4.183	111.0
-4180.487	-300.99503	3	2	300.99503	201.99005	1	2	2	0.0	0.0	1	0.205	-0.341	-4.18	-4.183	111.0
-4180.487	-300.99503	3	2	300.99503	201.99005	1	2	2	0.0	0.0	1	0.205	-0.341	-4.218	-4.183	111.0
-4180.487	-300.99503	3	2	300.99503	201.99005	1	2	2	0.0	0.0	1	0.205	-0.341	-4.202	-4.183	111.0
-4180.487	-300.99503	3	2	300.99503	201.99005	1	2	2	0.0	0.0	1	0.205	-0.34	-4.039	-4.184	111.0
-4180.487	-300.99503	3	2	300.99503	201.99005	1	2	2	0.0	0.0	1	0.205	-0.341	-4.162	-4.184	111.0
-4180.487	-300.99503	3	2	300.99503	201.99005	1	2	2	0.0	0.0	1	0.205	-0.341	-4.208	-4.184	111.0
-4180.487	-300.99503	3	2	300.99503	201.99005	1	2	2	0.0	0.0	1	0.205	-0.341	-4.191	-4.184	111.0
-4180.487	-300.99503	3	2	300.99503	201.99005	1	2	2	0.0	0.0	1	0.205	-0.341	-4.181	-4.184	111.0
-4180.487	-300.99503	3	2	300.99503	201.99005	1	2	2	0.0	0.0	1	0.205	-0.341	-4.193	-4.184	111.0
-4180.487	-300.99503	3	2	300.99503	201.99005	1	2	2	0.0	0.0	1	0.205	-0.341	-4.217	-4.184	111.0
-4180.487	-300.99503	3	2	300.99503	201.99005	1	2	2	0.0	0.0	1	0.205	-0.341	-4.25	-4.184	111.0
-4180.487	-300.99503	3	2	300.99503	201.99005	1	2	2	0.0	0.0	1	0.205	-0.341	-4.18	-4.184	111.0
-4180.487	-300.99503	3	2	300.99503	201.99005	1	2	2	0.0	0.0	1	0.205	-0.341	-4.202	-4.184	111.0
-4180.487	-300.99503	3	2	300.99503	201.99005	1	2	2	0.0	0.0	1	0.205	-0.341	-4.289	-4.184	111.0
-4180.487	-300.99503	3	2	300.99503	201.99005	1	2	2	0.0	0.0	1	0.205	-0.341	-4.125	-4.184	111.0
-4180.487	-300.99503	3	2	300.99503	201.99005	1	2	2	0.0	0.0	1	0.205	-0.341	-4.169	-4.184	111.0
-4180.487	-300.99503	3	2	300.99503	201.99005	1	2	2	0.0	0.0	1	0.205	-0.341	-4.176	-4.184	111.0
-4180.487	-300.99503	3	2	300.99503	201.99005	1	2	2	0.0	0.0	1	0.205	-0.341	-4.181	-4.184	111.0
-4180.487	-300.99503	3	2	300.99503	201.99005	1	2	2	0.0	0.0	1	0.205	-0.341	-4.13	-4.184	111.0
-4180.487	-300.99503	3	2	300.99503	201.99005	1	2	2	0.0	0.0	1	0.205	-0.341	-4.162	-4.184	111.0
-4180.487	-300.99503	3	2	300.99503	201.99005	1	2	2	0.0	0.0	1	0.205	-0.341	-4.135	-4.184	111.0
-4180.487	-300.99503	3	2	300.99503	201.99005	1	2	2	0.0	0.0	1	0.205	-0.34	-3.994	-4.184	111.0
-4180.487	-300.99503	3	2	300.99503	201.99005	1	2	2	0.0	0.0	1	0.205	-0.341	-4.229	-4.184	111.0
-4180.487	-300.99503	3	2	300.99503	201.99005	1	2	2	0.0	0.0	1	0.205	-0.341	-4.188	-4.184	111.0
-4180.487	-300.99503	3	2	300.99503	201.99005	1	2	2	0.0	0.0	1	0.205	-0.341	-4.213	-4.184	111.0
-4180.487	-300.99503	3	2	300.99503	201.99005	1	2	2	0.0	0.0	1	0.205	-0.341	-4.176	-4.184	111.0
-4180.487	-300.99503	3	2	300.99503	201.99005	1	2	2	0.0	0.0	1	0.205	-0.34	-4.107	-4.184	111.0
-4180.487	-300.99503	3	2	300.99503	201.99005	1	2	2	0.0	0.0	1	0.205	-0.341	-4.176	-4.184	111.0
-4180.487	-300.99503	3	2	300.99503	201.99005	1	2	2	0.0	0.0	1	0.205	-0.34	-4.033	-4.184	111.0
-4180.487	-300.99503	3	2	300.99503	201.99005	1	2	2	0.0	0.0	1	0.205	-0.341	-4.165	-4.184	111.0
-4180.487	-300.99503	3	2	300.99503	201.99005	1	2	2	0.0	0.0	1	0.205	-0.341	-4.189	-4.184	111.0
-4180.487	-300.99503	3	2	300.99503	201.99005	1	2	2	0.0	0.0	1	0.205	-0.34	-3.981	-4.184	111.0
-4180.487	-300.99503	3	2	300.99503	201.99005	1	2	2	0.0	0.0	1	0.205	-0.341	-4.198	-4.184	111.0
-4180.487	-300.99503	3	2	300.99503	201.99005	1	2	2	0.0	0.0	1	0.205	-0.341	-4.192	-4.184	111.0
-4180.487	-300.99503	3	2	300.99503	201.99005	1	2	2	0.0	0.0	1	0.205	-0.341	-4.117	-4.184	111.0
-4180.487	-300.99503	3	2	300.99503	201.99005	1	2	2	0.0	0.0	1	0.205	-0.341	-4.162	-4.184	111.0
-4180.487	-300.99503	3	2	300.99503	201.99005	1	2	2	0.0	0.0	1	0.205	-0.341	-4.255	-4.184	111.0
-4180.487	-300.99503	3	2	300.99503	201.99005	1	2	2	0.0	0.0	1	0.205	-0.341	-4.119	-4.184	111.0
-4180.487	-300.99503	3	2	300.99503	201.99005	1	2	2	0.0	0.0	1	0.205	-0.341	-4.2	-4.184	111.0
-4180.487	-300.99503	3	2	300.99503	201.99005	1	2	2	0.0	0.0	1	0.205	-0.341	-4.178	-4.184	111.0
-4180.487	-300.99503	3	2	300.99503	201.99005	1	2	2	0.0	0.0	1	0.205	-0.341	-4.224	-4.184	111.0
-4180.487	-300.99503	3	2	300.99503	201.99005	1	2	2	0.0	0.0	1	0.205	-0.341	-4.161	-4.184	111.0
-4180.487	-300.99503	3	2	300.99503	201.99005	1	2	2	0.0	0.0	1	0.205	-0.341	-4.178	-4.184	111.0
-4180.487	-300.99503	3	2	300.99503	201.99005	1	2	2	0.0	0.0	1	0.205	-0.341	-4.165	-4.184	111.0
-4180.487	-300.99503	3	2	300.99503	201.99005	1	2	2	0.0	0.0	1	0.205	-0.341	-4.125	-4.184	111.0
-4180.487	-300.99503	3	2	300.99503	201.99005	1	2	2	0.0	0.0	1	0.205	-0.341	-4.233	-4.184	111.0
-4180.487	-300.99503	3	2	300.99503	201.99005	1	2	2	0.0	0.0	1	0.205	-0.341	-4.196	-4.184	111.0
-4180.487	-300.99503	3	2	300.99503	201.99005	1	2	2	0.0	0.0	1	0.205	-0.34	-4.046	-4.184	111.0
-4180.487	-300.99503	3	2	300.99503	201.99005	1	2	2	0.0	0.0	1	0.205	-0.341	-4.214	-4.184	111.0
-4180.487	-300.99503	3	2	300.99503	201.99005	1	2	2	0.0	0.0	1	0.205	-0.341	-4.314	-4.184	111.0
-4180.487	-300.99503	3	2	300.99503	201.99005	1	2	2	0.0	0.0	1	0.205	-0.341	-4.158	-4.184	111.0
-4180.487	-300.99503	3	2	300.99503	201.99005	1	2	2	0.0	0.0	1	0.205	-0.341	-4.186	-4.184	111.0
-4180.487	-300.99503	3	2	300.99503	201.99005	1	2	2	0.0	0.0	1	0.205	-0.341	-4.197	-4.184	111.0
-4180.487	-300.99503	3	2	300.99503	201.99005	1	2	2	0.0	0.0	1	0.205	-0.342	-4.378	-4.184	111.0
-4180.487	-300.99503	3	2	300.99503	201.99005	1	2	2	0.0	0.0	1	0.205	-0.342	-4.273	-4.184	111.0
-4180.487	-300.99503	3	2	300.99503	201.99005	1	2	2	0.0	0.0	1	0.205	-0.342	-4.178	-4.184	111.0
-4180.487	-300.99503	3	2	300.99503	201.99005	1	2	2	0.0	0.0	1	0.205	-0.342	-4.214	-4.184	111.0
-4180.487	-300.99503	3	2	300.99503	201.99005	1	2	2	0.0	0.0	1	0.205	-0.341	-4.106	-4.184	111.0
-4180.487	-300.99503	3	2	300.99503	201.99005	1	2	2	0.0	0.0	1	0.205	-0.341	-4.153	-4.184	111.0
-4180.487	-300.99503	3	2	300.99503	201.99005	1	2	2	0.0	0.0	1	0.205	-0.341	-4.174	-4.184	111.0
-4180.487	-300.99503	3	2	300.99503	201.99005	1	2	2	0.0	0.0	1	0.205	-0.341	-4.125	-4.184	111.0
-4180.487	-300.99503	3	2	300.99503	201.99005	1	2	2	0.0	0.0	1	0.205	-0.341	-4.161	-4.184	111.0
-4180.487	-300.99503	3	2	300.99503	201.99005	1	2	2	0.0	0.0	1	0.205	-0.341	-4.194	-4.184	111.0
-4180.487	-300.99503	3	2	300.99503	201.99005	1	2	2	0.0	0.0	1	0.205	-0.341	-4.168	-4.184	111.0
-4180.487	-300.99503	3	2	300.99503	201.99005	1	2	2	0.0	0.0	1	0.205	-0.341	-4.181	-4.184	111.0
-4180.487	-300.99503	3	2	300.99503	201.99005	1	2	2	0.0	0.0	1	0.205	-0.341	-4.113	-4.184	111.0
-4180.487	-300.99503	3	2	300.99503	201.99005	1	2	2	0.0	0.0	1	0.205	-0.341	-4.212	-4.184	111.0
-4180.487	-300.99503	3	2	300.99503	201.99005	1	2	2	0.0	0.0	1	0.205	-0.34	-4.11	-4.184	111.0
-4180.487	-300.99503	3	2	300.99503	201.99005	1	2	2	0.0	0.0	1	0.205	-0.341	-4.18	-4.184	111.0
-4180.487	-300.99503	3	2	300.99503	201.99005	1	2	2	0.0	0.0	1	0.205	-0.341	-4.184	-4.184	111.0
-4180.487	-300.99503	3	2	300.99503	201.99005	1	2	2	0.0	0.0	1	0.205	-0.341	-4.143	-4.184	111.0
-4180.487	-300.99503	3	2	300.99503	201.99005	1	2	2	0.0	0.0	1	0.205	-0.341	-4.208	-4.184	111.0
-4180.487	-300.99503	3	2	300.99503	201.99005	1	2	2	0.0	0.0	1	0.205	-0.341	-4.218	-4.184	111.0
-4180.487	-300.99503	3	2	300.99503	201.99005	1	2	2	0.0	0.0	1	0.205	-0.341	-4.169	-4.184	111.0
-4180.487	-300.99503	3	2	300.99503	201.99005	1	2	2	0.0	0.0	1	0.205	-0.341	-4.138	-4.184	111.0
-4180.487	-300.99503	3	2	300.99503	201.99005	1	2	2	0.0	0.0	1	0.205	-0.341	-4.148	-4.184	111.0
-4180.487	-300.99503	3	2	300.99503	201.99005	1	2	2	0.0	0.0	1	0.205	-0.341	-4.202	-4.184	111.0
-4180.487	-300.99503	3	2	300.99503	201.99005	1	2	2	0.0	0.0	1	0.205	-0.341	-4.162	-4.184	111.0
-4180.487	-300.99503	3	2	300.99503	201.99005	1	2	2	0.0	0.0	1	0.205	-0.341	-4.148	-4.184	111.0
-4180.487	-300.99503	3	2	300.99503	201.99005	1	2	2	0.0	0.0	1	0.205	-0.341	-4.159	-4.184	111.0
-4180.487	-300.99503	3	2	300.99503	201.99005	1	2	2	0.0	0.0	1	0.205	-0.341	-4.177	-4.184	111.0
-4180.487	-300.99503	3	2	300.99503	201.99005	1	2	2	0.0	0.0	1	0.205	-0.341	-4.216	-4.184	111.0
-4180.487	-300.99503	3	2	300.99503	201.99005	1	2	2	0.0	0.0	1	0.205	-0.341	-4.2	-4.184	111.0
-4180.487	-300.99503	3	2	300.99503	201.99005	1	2	2	0.0	0.0	1	0.205	-0.341	-4.191	-4.184	111.0
-4180.487	-300.99503	3	2	300.99503	201.99005	1	2	2	0.0	0.0	1	0.205	-0.341	-4.218	-4.184	111.0
-4180.487	-300.99503	3	2	300.99503	201.99005	1	2	2	0.0	0.0	1	0.205	-0.341	-4.241	-4.184	111.0
-4180.487	-300.99503	3	2	300.99503	201.99005	1	2	2	0.0	0.0	1	0.205	-0.341	-4.174	-4.184	111.0
-4180.487	-300.99503	3	2	300.99503	201.99005	1	2	2	0.0	0.0	1	0.205	-0.341	-4.237	-4.184	111.0
-4180.487	-300.99503	3	2	300.99503	201.99005	1	2	2	0.0	0.0	1	0.205	-0.341	-4.147	-4.184	111.0
-4180.487	-300.99503	3	2	300.99503	201.99005	1	2	2	0.0	0.0	1	0.205	-0.341	-4.27	-4.184	111.0
0.0	0.0	3	2	300.99503	201.99005	1	2	2	0.0	0.0	0	0.205	-0.341	-4.201	-4.184	111.0
0.0	0.0	3	2	300.99503	201.99005	1	2	2	0.0	0.0	0	0.205	-0.341	-4.153	-4.184	111.0
0.0	0.0	3	2	300.99503	201.99005	1	2	2	0.0	0.0	0	0.205	-0.34	-4.109	-4.184	111.0
0.0	0.0	3	2	300.99503	201.99005	1	2	2	0.0	0.0	0	0.205	-0.341	-4.175	-4.184	111.0
0.0	0.0	3	2	300.99503	201.99005	1	2	2	0.0	0.0	0	0.205	-0.338	-3.693	-3.613	111.0
0.0	0.0	3	2	300.99503	201.99005	1	2	2	0.0	0.0	0	0.205	-0.334	-3.607	-3.613	111.0
0.0	0.0	3	2	300.99503	201.99005	1	2	2	0.0	0.0	0	0.205	-0.328	-3.346	-3.358	111.0
0.0	0.0	3	2	300.99503	201.99005	1	2	2	0.0	0.0	0	0.205	-0.323	-3.311	-2.9	111.0
0.0	0.0	3	2	300.99503	201.99005	1	2	2	0.0	0.0	0	0.205	-0.314	-2.891	-2.9	111.0
0.0	0.0	3	2	300.99503	201.99005	1	2	2	0.0	0.0	0	0.205	-0.304	-2.515	-2.504	111.0
0.0	0.0	3	2	300.99503	201.99005	1	2	2	0.0	0.0	0	0.205	-0.295	-2.53	-2.504	111.0
0.0	0.0	3	2	300.99503	201.99005	1	2	2	0.0	0.0	0	0.205	-0.285	-2.337	-2.327	111.0
0.0	0.0	3	2	300.99503	201.99005	1	2	2	0.0	0.0	0	0.205	-0.274	-2.009	-2.009	111.0
0.0	0.0	3	2	300.99503	201.99005	1	2	2	0.0	0.0	0	0.205	-0.264	-1.967	-2.009	111.0
0.0	0.0	3	2	300.99503	201.99005	1	2	2	0.0	0.0	0	0.205	-0.253	-1.843	-1.867	111.0
0.0	0.0	3	2	300.99503	201.99005	1	2	2	0.0	0.0	0	0.205	-0.243	-1.79	-1.612	111.0
0.0	0.0	3	2	300.99503	201.99005	1	2	2	0.0	0.0	0	0.205	-0.232	-1.592	-1.612	111.0
0.0	0.0	3	2	300.99503	201.99005	1	2	2	0.0	0.0	0	0.206	-0.222	-1.496	-1.498	111.0
0.0	0.0	3	2	300.99503	201.99005	1	2	2	0.0	0.0	0	0.206	-0.213	-1.537	-1.498	111.0
0.0	0.0	3	2	300.99503	201.99005	1	2	2	0.0	0.0	0	0.206	-0.203	-1.241	-1.294	111.0
0.0	0.0	3	2	300.99503	201.99005	1	2	2	0.0	0.0	0	0.206	-0.193	-1.186	-1.202	111.0
0.0	0.0	3	2	300.99503	201.99005	1	2	2	0.0	0.0	0	0.206	-0.184	-1.283	-1.202	111.0
0.0	0.0	3	2	300.99503	201.99005	1	2	2	0.0	0.0	0	0.206	-0.175	-1.041	-1.038	111.0
0.0	0.0	3	2	300.99503	201.99005	1	2	2	0.0	0.0	0	0.206	-0.167	-1.082	-1.038	111.0
0.0	0.0	3	2	300.99503	201.99005	1	2	2	0.0	0.0	0	0.206	-0.157	-0.919	-0.964	111.0
0.0	0.0	3	2	300.99503	201.99005	1	2	2	0.0	0.0	0	0.206	-0.149	-0.823	-0.833	111.0
0.0	0.0	3	2	300.99503	201.99005	1	2	2	0.0	0.0	0	0.206	-0.141	-0.811	-0.833	111.0
0.0	0.0	3	2	300.99503	201.99005	1	2	2	0.0	0.0	0	0.206	-0.134	-0.838	-0.774	111.0
0.0	0.0	3	2	300.99503	201.99005	1	2	2	0.0	0.0	0	0.206	-0.126	-0.671	-0.668	111.0
0.0	0.0	3	2	300.99503	201.99005	1	2	2	0.0	0.0	0	0.206	-0.118	-0.679	-0.668	111.0
0.0	0.0	3	2	300.99503	201.99005	1	2	2	0.0	0.0	0	0.206	-0.112	-0.652	-0.621	111.0
0.0	0.0	3	2	300.99503	201.99005	1	2	2	0.0	0.0	0	0.206	-0.106	-0.589	-0.536	111.0
0.0	0.0	3	2	300.99503	201.99005	1	2	2	0.0	0.0	0	0.206	-0.1	-0.534	-0.536	111.0
0.0	0.0	3	2	300.99503	201.99005	1	2	2	0.0	0.0	0	0.206	-0.096	-0.502	-0.498	111.0
0.0	0.0	3	2	300.99503	201.99005	1	2	2	0.0	0.0	0	0.206	-0.091	-0.524	-0.498	111.0
0.0	0.0	3	2	300.99503	201.99005	1	2	2	0.0	0.0	0	0.206	-0.085	-0.288	-0.43	111.0
0.0	0.0	3	2	300.99503	201.99005	1	2	2	0.0	0.0	0	0.206	-0.079	-0.408	-0.399	111.0
0.0	0.0	3	2	300.99503	201.99005	1	2	2	0.0	0.0	0	0.206	-0.075	-0.426	-0.399	111.0
0.0	0.0	3	2	300.99503	201.99005	1	2	2	0.0	0.0	0	0.206	-0.071	-0.337	-0.345	111.0
0.0	0.0	3	2	300.99503	201.99005	1	2	2	0.0	0.0	0	0.206	-0.067	-0.338	-0.345	111.0
0.0	0.0	3	2	300.99503	201.99005	1	2	2	0.0	0.0	0	0.206	-0.062	-0.331	-0.32	111.0
0.0	0.0	3	2	300.99503	201.99005	1	2	2	0.0	0.0	0	0.206	-0.058	-0.304	-0.276	111.0
0.0	0.0	3	2	300.99503	201.99005	1	2	2	0.0	0.0	0	0.206	-0.055	-0.29	-0.276	111.0
0.0	0.0	3	2	300.99503	201.99005	1	2	2	0.0	0.0	0	0.206	-0.052	-0.241	-0.257	111.0
0.0	0.0	3	2	300.99503	201.99005	1	2	2	0.0	0.0	0	0.206	-0.049	-0.234	-0.221	111.0
0.0	0.0	3	2	300.99503	201.99005	1	2	2	0.0	0.0	0	0.206	-0.045	-0.242	-0.221	111.0
0.0	0.0	3	2	300.99503	201.99005	1	2	2	0.0	0.0	0	0.206	-0.041	-0.204	-0.206	111.0
0.0	0.0	3	2	300.99503	201.99005	1	2	2	0.0	0.0	0	0.206	-0.039	-0.284	-0.206	111.0
0.0	0.0	3	2	300.99503	201.99005	1	2	2	0.0	0.0	0	0.206	-0.037	-0.191	-0.177	111.0
0.0	0.0	3	2	300.99503	201.99005	1	2	2	0.0	0.0	0	0.206	-0.035	-0.177	-0.165	111.0
0.0	0.0	3	2	300.99503	201.99005	1	2	2	0.0	0.0	0	0.206	-0.033	-0.191	-0.165	111.0
0.0	0.0	3	2	300.99503	201.99005	1	2	2	0.0	0.0	0	0.206	-0.031	-0.147	-0.142	111.0
0.0	0.0	3	2	300.99503	201.99005	1	2	2	0.0	0.0	0	0.206	-0.029	-0.146	-0.122	111.0
0.0	0.0	3	2	300.99503	201.99005	1	2	2	0.0	0.0	0	0.206	-0.027	-0.083	-0.122	111.0
0.0	0.0	3	2	300.99503	201.99005	1	2	2	0.0	0.0	0	0.206	-0.025	-0.156	-0.114	111.0
0.0	0.0	3	2	300.99503	201.99005	1	2	2	0.0	0.0	0	0.206	-0.023	-0.063	-0.098	111.0
0.0	0.0	3	2	300.99503	201.99005	1	2	2	0.0	0.0	0	0.206	-0.021	-0.079	-0.098	111.0
0.0	0.0	3	2	300.99503	201.99005	1	2	2	0.0	0.0	0	0.206	-0.02	-0.095	-0.091	111.0
0.0	0.0	3	2	300.99503	201.99005	1	2	2	0.0	0.0	0	0.206	-0.02	-0.115	-0.091	111.0
0.0	0.0	3	2	300.99503	201.99005	1	2	2	0.0	0.0	0	0.206	-0.02	-0.054	-0.078	111.0
0.0	0.0	3	2	300.99503	201.99005	1	2	2	0.0	0.0	0	0.206	-0.02	-0.073	-0.073	111.0
0.0	0.0	3	2	300.99503	201.99005	1	2	2	0.0	0.0	0	0.206	-0.02	-0.085	-0.073	111.0
0.0	0.0	3	2	300.99503	201.99005	1	2	2	0.0	0.0	0	0.206	-0.02	-0.068	-0.063	111.0
0.0	0.0	3	2	300.99503	201.99005	1	2	2	0.0	0.0	0	0.206	-0.02	-0.058	-0.054	111.0
0.0	0.0	3	2	300.99503	201.99005	1	2	2	0.0	0.0	0	0.206	-0.02	-0.076	-0.054	111.0
0.0	0.0	3	2	300.99503	201.99005	1	2	2	0.0	0.0	0	0.206	-0.02	-0.033	-0.05	111.0
0.0	0.0	3	2	300.99503	201.99005	1	2	2	0.0	0.0	0	0.206	-0.019	-0.104	-0.05	111.0
0.0	0.0	3	2	300.99503	201.99005	1	2	2	0.0	0.0	0	0.206	-0.019	-0.065	-0.043	111.0
0.0	0.0	3	2	300.99503	201.99005	1	2	2	0.0	0.0	0	0.206	-0.019	-0.043	-0.04	111.0
0.0	0.0	3	2	300.99503	201.99005	1	2	2	0.0	0.0	0	0.206	-0.018	-0.061	-0.04	111.0
0.0	0.0	3	2	300.99503	201.99005	1	2	2	0.0	0.0	0	0.206	-0.018	-0.042	-0.034	111.0
0.0	0.0	3	2	300.99503	201.99005	1	2	2	0.0	0.0	0	0.206	-0.018	-0.014	-0.034	111.0
0.0	0.0	3	2	300.99503	201.99005	1	2	2	0.0	0.0	0	0.206	-0.018	-0.063	-0.032	111.0
0.0	0.0	3	2	300.99503	201.99005	1	2	2	0.0	0.0	0	0.206	-0.017	-0.048	-0.027	111.0
0.0	0.0	3	2	300.99503	201.99005	1	2	2	0.0	0.0	0	0.206	-0.017	-0.027	-0.027	111.0
0.0	0.0	3	2	300.99503	201.99005	1	2	2	0.0	0.0	0	0.206	-0.016	0.077	-0.025	111.0
0.0	0.0	3	2	300.99503	201.99005	1	2	2	0.0	0.0	0	0.206	-0.016	-0.069	-0.021	111.0
0.0	0.0	3	2	300.99503	201.99005	1	2	2	0.0	0.0	0	0.206	-0.014	0.027	-0.021	111.0
0.0	0.0	3	2	300.99503	201.99005	1	2	2	0.0	0.0	0	0.206	-0.014	-0.16	-0.02	111.0
0.0	0.0	3	2	300.99503	201.99005	1	2	2	0.0	0.0	0	0.206	-0.013	-0.048	-0.017	111.0
0.0	0.0	3	2	300.99503	201.99005	1	2	2	0.0	0.0	0	0.206	-0.013	-0.017	-0.017	111.0
0.0	0.0	3	2	300.99503	201.99005	1	2	2	0.0	0.0	0	0.206	-0.013	-0.036	-0.016	111.0
0.0	0.0	3	2	300.99503	201.99005	1	2	2	0.0	0.0	0	0.206	-0.012	-0.029	-0.016	111.0
0.0	0.0	3	2	300.99503	201.99005	1	2	2	0.0	0.0	0	0.206	-0.01	0.047	-0.013	111.0
0.0	0.0	3	2	300.99503	201.99005	1	2	2	0.0	0.0	0	0.206	-0.009	0.006	-0.011	111.0
0.0	0.0	3	2	300.99503	201.99005	1	2	2	0.0	0.0	0	0.206	-0.008	-0.028	-0.011	111.0
0.0	0.0	3	2	300.99503	201.99005	1	2	2	0.0	0.0	0	0.206	-0.007	-0.04	-0.01	111.0
0.0	0.0	3	2	300.99503	201.99005	1	2	2	0.0	0.0	0	0.206	-0.005	0.013	-0.009	111.0
0.0	0.0	3	2	300.99503	201.99005	1	2	2	0.0	0.0	0	0.206	-0.004	0.0	-0.009	111.0
0.0	0.0	3	2	300.99503	201.99005	1	2	2	0.0	0.0	0	0.206	-0.003	-0.024	-0.008	111.0
0.0	0.0	3	2	300.99503	201.99005	1	2	2	0.0	0.0	0	0.206	-0.002	-0.009	-0.008	111.0
0.0	0.0	3	2	300.99503	201.99005	1	2	2	0.0	0.0	0	0.206	-0.001	-0.003	-0.007	111.0
0.0	0.0	3	2	300.99503	201.99005	1	2	2	0.0	0.0	0	0.206	-0.001	-0.029	-0.006	111.0
0.0	0.0	3	2	300.99503	201.99005	1	2	2	0.0	0.0	0	0.206	0.0	0.093	-0.006	111.0
0.0	0.0	3	2	300.99503	201.99005	1	2	2	0.0	0.0	0	0.206	0.0	0.002	-0.005	111.0
0.0	0.0	3	2	300.99503	201.99005	1	2	2	0.0	0.0	0	0.206	0.0	0.006	-0.005	111.0
0.0	0.0	3	2	300.99503	201.99005	1	2	2	0.0	0.0	0	0.206	-0.001	-0.026	-0.005	111.0
0.0	0.0	3	2	300.99503	201.99005	1	2	2	0.0	0.0	0	0.206	-0.001	-0.014	-0.004	111.0
0.0	0.0	3	2	300.99503	201.99005	1	2	2	0.0	0.0	0	0.206	0.0	0.006	-0.004	111.0
0.0	0.0	3	2	300.99503	201.99005	1	2	2	0.0	0.0	0	0.206	0.0	0.024	-0.003	111.0
0.0	0.0	3	2	300.99503	201.99005	1	2	2	0.0	0.0	0	0.206	0.0	0.004	-0.003	111.0
0.0	0.0	3	2	300.99503	201.99005	1	2	2	0.0	0.0	0	0.206	-0.001	-0.027	-0.003	111.0
0.0	0.0	3	2	300.99503	201.99005	1	2	2	0.0	0.0	0	0.206	0.0	-0.001	-0.002	111.0
0.0	0.0	3	2	300.99503	201.99005	1	2	2	0.0	0.0	0	0.206	-0.001	-0.013	-0.002	111.0
0.0	0.0	3	2	300.99503	201.99005	1	2	2	0.0	0.0	0	0.206	-0.001	-0.08	-0.002	111.0
0.0	0.0	3	2	300.99503	201.99005	1	2	2	0.0	0.0	0	0.206	0.0	0.012	-0.002	111.0
0.0	0.0	3	2	300.99503	201.99005	1	2	2	0.0	0.0	0	0.206	-0.001	-0.014	-0.002	111.0
0.0	0.0	3	2	300.99503	201.99005	1	2	2	0.0	0.0	0	0.206	-0.001	-0.026	-0.001	111.0
0.0	0.0	3	2	300.99503	201.99005	1	2	2	0.0	0.0	0	0.206	0.0	0.011	-0.001	111.0
0.0	0.0	3	2	300.99503	201.99005	1	2	2	0.0	0.0	0	0.206	-0.001	-0.048	-0.001	111.0
0.0	0.0	3	2	300.99503	201.99005	1	2	2	0.0	0.0	0	0.206	0.0	0.031	-0.001	111.0
0.0	0.0	3	2	300.99503	201.99005	1	2	2	0.0	0.0	0	0.206	0.0	0.014	0.0	111.0
0.0	0.0	3	2	300.99503	201.99005	1	2	2	0.0	0.0	0	0.206	0.0	0.006	0.0	111.0
0.0	0.0	3	2	300.99503	201.99005	1	2	2	0.0	0.0	0	0.206	-0.001	-0.015	0.0	111.0
0.0	0.0	3	2	300.99503	201.99005	1	2	2	0.0	0.0	0	0.206	0.0	0.009	0.0	111.0
0.0	0.0	3	2	300.99503	201.99005	1	2	2	0.0	0.0	0	0.206	0.0	0.003	0.0	111.0
0.0	0.0	3	2	300.99503	201.99005	1	2	2	0.0	0.0	0	0.206	0.0	-0.007	0.0	111.0
0.0	0.0	3	2	300.99503	201.99005	1	2	2	0.0	0.0	0	0.206	-0.001	-0.015	0.0	111.0
0.0	0.0	3	2	300.99503	201.99005	1	2	2	0.0	0.0	0	0.206	-0.001	-0.084	0.0	111.0
0.0	0.0	3	2	300.99503	201.99005	1	2	2	0.0	0.0	0	0.206	0.0	-0.006	0.0	111.0
0.0	0.0	3	2	300.99503	201.99005	1	2	2	0.0	0.0	0	0.206	0.0	-0.01	0.0	111.0
0.0	0.0	3	2	300.99503	201.99005	1	2	2	0.0	0.0	0	0.206	-0.001	-0.027	0.0	111.0
0.0	0.0	3	2	300.99503	201.99005	1	2	2	0.0	0.0	0	0.206	0.0	0.004	0.0	111.0
0.0	0.0	3	2	300.99503	201.99005	1	2	2	0.0	0.0	0	0.206	-0.001	-0.02	0.0	111.0
0.0	0.0	3	2	300.99503	201.99005	1	2	2	0.0	0.0	0	0.206	-0.001	-0.014	0.0	111.0
0.0	0.0	3	2	300.99503	201.99005	1	2	2	0.0	0.0	0	0.206	0.0	-0.002	0.0	111.0
0.0	0.0	3	2	300.99503	201.99005	1	2	2	0.0	0.0	0	0.206	-0.001	-0.036	0.0	111.0
0.0	0.0	3	2	300.99503	201.99005	1	2	2	0.0	0.0	0	0.206	-0.001	-0.016	0.0	111.0
0.0	0.0	3	2	300.99503	201.99005	1	2	2	0.0	0.0	0	0.206	0.0	-0.003	0.0	111.0
0.0	0.0	3	2	300.99503	201.99005	1	2	2	0.0	0.0	0	0.206	-0.001	-0.121	0.0	111.0
0.0	0.0	3	2	300.99503	201.99005	1	2	2	0.0	0.0	0	0.206	-0.001	-0.028	0.0	111.0
0.0	0.0	3	2	300.99503	201.99005	1	2	2	0.0	0.0	0	0.206	0.0	0.019	0.0	111.0
0.0	0.0	3	2	300.99503	201.99005	1	2	2	0.0	0.0	0	0.206	0.0	0.006	0.0	111.0
0.0	0.0	3	2	300.99503	201.99005	1	2	2	0.0	0.0	0	0.206	0.0	0.018	0.0	111.0
0.0	0.0	3	2	300.99503	201.99005	1	2	2	0.0	0.0	0	0.206	0.0	0.006	0.0	111.0
0.0	0.0	3	2	300.99503	201.99005	1	2	2	0.0	0.0	0	0.206	-0.001	-0.061	0.0	111.0
0.0	0.0	3	2	300.99503	201.99005	1	2	2	0.0	0.0	0	0.206	0.0	-0.002	0.0	111.0
0.0	0.0	3	2	300.99503	201.99005	1	2	2	0.0	0.0	0	0.206	-0.001	-0.027	0.0	111.0
0.0	0.0	3	2	300.99503	201.99005	1	2	2	0.0	0.0	0	0.206	0.0	0.004	0.0	111.0
0.0	0.0	3	2	300.99503	201.99005	1	2	2	0.0	0.0	0	0.206	0.0	-0.005	0.0	111.0
0.0	0.0	3	2	300.99503	201.99005	1	2	2	0.0	0.0	0	0.206	0.0	-0.009	0.0	111.0
0.0	0.0	3	2	300.99503	201.99005	1	2	2	0.0	0.0	0	0.206	0.0	-0.005	0.0	111.0
0.0	0.0	3	2	300.99503	201.99005	1	2	2	0.0	0.0	0	0.206	0.0	-0.002	0.0	111.0
0.0	0.0	3	2	300.99503	201.99005	1	2	2	0.0	0.0	0	0.206	0.0	0.135	0.0	111.0
0.0	0.0	3	2	300.99503	201.99005	1	2	2	0.0	0.0	0	0.206	-0.001	-0.066	0.0	111.0
0.0	0.0	3	2	300.99503	201.99005	1	2	2	0.0	0.0	0	0.206	0.0	0.025	0.0	111.0
0.0	0.0	3	2	300.99503	201.99005	1	2	2	0.0	0.0	0	0.206	-0.001	-0.057	0.0	111.0
0.0	0.0	3	2	300.99503	201.99005	1	2	2	0.0	0.0	0	0.206	0.0	-0.005	0.0	111.0
0.0	0.0	3	2	300.99503	201.99005	1	2	2	0.0	0.0	0	0.206	0.0	0.015	0.0	111.0
0.0	0.0	3	2	300.99503	201.99005	1	2	2	0.0	0.0	0	0.206	-0.001	-0.041	0.0	111.0
0.0	0.0	3	2	300.99503	201.99005	1	2	2	0.0	0.0	0	0.206	0.0	0.022	0.0	111.0
0.0	0.0	3	2	300.99503	201.99005	1	2	2	0.0	0.0	0	0.206	0.0	0.034	0.0	111.0
0.0	0.0	3	2	300.99503	201.99005	1	2	2	0.0	0.0	0	0.206	-0.001	-0.014	0.0	111.0
0.0	0.0	3	2	300.99503	201.99005	1	2	2	0.0	0.0	0	0.206	0.0	-0.007	0.0	111.0
0.0	0.0	3	2	300.99503	201.99005	1	2	2	0.0	0.0	0	0.206	-0.001	-0.062	0.0	111.0
0.0	0.0	3	2	300.99503	201.99005	1	2	2	0.0	0.0	0	0.206	0.0	0.074	0.0	111.0
[truncated: 11,278 more rows]
