# Supplementary material for: Just noticeable differences for elbow joint torque feedback
Source: Sci Rep. 2021 Dec 7;11:23553. doi: 10.1038/s41598-021-02630-3 (PMC8651665; doi:10.1038/s41598-021-02630-3)
Supplement: Supplementary file 2 — Supplementary Information. [file 41598_2021_2630_MOESM2_ESM.zip › SupplementaryData_ScientificReports_KimAsbeck2021/S7_S1A.csv]

data 1	data 2	data 3	data 4	data 5	data 6	data 7	data 8	data 9	data 10	data 11	data 12	data 13	data 14	data 15	data 16	data 17
0.0	0.0	100.0	100.0	2	0.0	0.0	0.081	1.0	96.29855	0.0	1	0.0	0.0	0.0	0.0	0.0
0.0	0.0	100.0	100.0	2	0.0	0.0	0.079	1.0	96.29855	0.0	1	0.0	0.0	0.0	0.0	0.0
0.0	0.0	100.0	100.0	2	0.0	0.0	0.077	1.0	96.397575	0.0	1	0.0	0.0	0.0	0.0	0.0
0.0	0.0	100.0	100.0	2	0.0	0.0	0.075	1.0	96.397575	0.0	1	0.0	0.0	0.0	0.0	0.0
0.0	0.0	100.0	100.0	2	0.0	0.0	0.074	1.0	97.4931	0.0	1	0.0	0.0	0.0	0.0	0.0
0.0	0.0	100.0	100.0	2	0.0	0.0	0.072	1.0	97.16589	0.0	1	0.0	0.0	0.0	0.0	0.0
0.0	0.0	100.0	100.0	2	0.0	0.0	0.07	1.0	96.66297	0.0	1	0.0	0.0	0.0	0.0	0.0
0.0	0.0	100.0	100.0	2	0.0	0.0	0.068	1.0	96.242195	0.0	1	0.0	0.0	0.0	0.0	0.0
0.0	0.0	100.0	100.0	2	0.0	0.0	0.066	1.0	96.0401	0.0	1	0.0	0.0	0.0	0.0	0.0
0.0	0.0	100.0	100.0	2	0.0	0.0	0.065	1.0	96.0401	0.0	1	0.0	0.0	0.0	0.0	0.0
0.0	0.0	100.0	100.0	2	0.0	0.0	0.063	1.0	95.42214	0.0	1	0.0	0.0	0.0	0.0	0.0
0.0	0.0	100.0	100.0	2	0.0	0.0	0.062	1.0	95.42214	0.0	1	0.0	0.0	0.0	0.0	0.0
0.0	0.0	100.0	100.0	2	0.0	0.0	0.061	1.0	97.16829	0.0	1	0.0	0.0	0.0	0.0	0.0
0.0	0.0	100.0	100.0	2	0.0	0.0	0.06	1.0	97.01526	0.0	1	0.0	0.0	0.0	0.0	0.0
0.0	0.0	100.0	100.0	2	0.0	0.0	0.059	1.0	97.01526	0.0	1	0.0	0.0	0.0	0.0	0.0
0.0	0.0	100.0	100.0	2	0.0	0.0	0.058	1.0	96.89542	0.0	1	0.0	0.0	0.0	0.0	0.0
0.0	0.0	100.0	100.0	2	0.0	0.0	0.057	1.0	96.82261	0.0	1	0.0	0.0	0.0	0.0	0.0
0.0	0.0	100.0	100.0	2	0.0	0.0	0.056	1.0	96.82261	0.0	1	0.0	0.0	0.0	0.0	0.0
0.0	0.0	100.0	100.0	2	0.0	0.0	0.055	1.0	97.03672	0.0	1	0.0	0.0	0.0	0.0	0.0
0.0	0.0	100.0	100.0	2	0.0	0.0	0.054	1.0	97.03672	0.0	1	0.0	0.0	0.0	0.0	0.0
0.0	0.0	100.0	100.0	2	0.0	0.0	0.053	1.0	96.667145	0.0	1	0.0	0.0	0.0	0.0	0.0
0.0	0.0	100.0	100.0	2	0.0	0.0	0.052	1.0	96.66662	0.0	1	0.0	0.0	0.0	0.0	0.0
0.0	0.0	100.0	100.0	2	0.0	0.0	0.051	1.0	96.66662	0.0	1	0.0	0.0	0.0	0.0	0.0
0.0	0.0	100.0	100.0	2	0.0	0.0	0.05	1.0	96.08295	0.0	1	0.0	0.0	0.0	0.0	0.0
0.0	0.0	100.0	100.0	2	0.0	0.0	0.05	1.0	96.3169	0.0	1	0.0	0.0	0.0	0.0	0.0
0.0	0.0	100.0	100.0	2	0.0	0.0	0.049	1.0	95.88521	0.0	1	0.0	0.0	0.0	0.0	0.0
0.0	0.0	100.0	100.0	2	0.0	0.0	0.048	1.0	96.40474	0.0	1	0.0	0.0	0.0	0.0	0.0
0.0	0.0	100.0	100.0	2	0.0	0.0	0.047	1.0	96.40474	0.0	1	0.0	0.0	0.0	0.0	0.0
0.0	0.0	100.0	100.0	2	0.0	0.0	0.046	1.0	95.937965	0.0	1	0.0	0.0	0.0	0.0	0.0
0.0	0.0	100.0	100.0	2	0.0	0.0	0.046	1.0	96.59425	0.0	1	0.0	0.0	0.0	0.0	0.0
0.0	0.0	100.0	100.0	2	0.0	0.0	0.045	1.0	96.59425	0.0	1	0.0	0.0	0.0	0.0	0.0
0.0	0.0	100.0	100.0	2	0.0	0.0	0.044	1.0	96.693634	0.0	1	0.0	0.0	0.0	0.0	0.0
0.0	0.0	100.0	100.0	2	0.0	0.0	0.043	1.0	96.693634	0.0	1	0.0	0.0	0.0	0.0	0.0
0.0	0.0	100.0	100.0	2	0.0	0.0	0.042	1.0	96.722694	0.0	1	0.0	0.0	0.0	0.0	0.0
0.0	0.0	100.0	100.0	2	0.0	0.0	0.042	1.0	96.94264	0.0	1	0.0	0.0	0.0	0.0	0.0
0.0	0.0	100.0	100.0	2	0.0	0.0	0.041	1.0	96.94264	0.0	1	0.0	0.0	0.0	0.0	0.0
0.0	0.0	100.0	100.0	2	0.0	0.0	0.04	1.0	97.4603	0.0	1	0.0	0.0	0.0	0.0	0.0
0.0	0.0	100.0	100.0	2	0.0	0.0	0.04	1.0	96.902176	0.0	1	0.0	0.0	0.0	0.0	0.0
0.0	0.0	100.0	100.0	2	0.0	0.0	0.039	1.0	96.902176	0.0	1	0.0	0.0	0.0	0.0	0.0
0.0	0.0	100.0	100.0	2	0.0	0.0	0.038	1.0	97.29148	0.0	1	0.0	0.0	0.0	0.0	0.0
0.0	0.0	100.0	100.0	2	0.0	0.0	0.037	1.0	97.29148	0.0	1	0.0	0.0	0.0	0.0	0.0
0.0	0.0	100.0	100.0	2	0.0	0.0	0.037	1.0	96.9121	0.0	1	0.0	0.0	0.0	0.0	0.0
0.0	0.0	100.0	100.0	2	0.0	0.0	0.036	1.0	96.65899	0.0	1	0.0	0.0	0.0	0.0	0.0
0.0	0.0	100.0	100.0	2	0.0	0.0	0.035	1.0	96.65899	0.0	1	0.0	0.0	0.0	0.0	0.0
0.0	0.0	100.0	100.0	2	0.0	0.0	0.034	1.0	96.339554	0.0	1	0.0	0.0	0.0	0.0	0.0
0.0	0.0	100.0	100.0	2	0.0	0.0	0.033	1.0	96.42581	0.0	1	0.0	0.0	0.0	0.0	0.0
0.0	0.0	100.0	100.0	2	0.0	0.0	0.033	1.0	96.42581	0.0	1	0.0	0.0	0.0	0.0	0.0
0.0	0.0	100.0	100.0	2	0.0	0.0	0.032	1.0	96.64943	0.0	1	0.0	0.0	0.0	0.0	0.0
0.0	0.0	100.0	100.0	2	0.0	0.0	0.03	1.0	96.64943	0.0	1	0.0	0.0	0.0	0.0	0.0
0.0	0.0	100.0	100.0	2	0.0	0.0	0.029	1.0	96.655426	0.0	1	0.0	0.0	0.0	0.0	0.0
0.0	0.0	100.0	100.0	2	0.0	0.0	0.029	1.0	96.30425	0.0	1	0.0	0.0	0.0	0.0	0.0
0.0	0.0	100.0	100.0	2	0.0	0.0	0.028	1.0	96.30425	0.0	1	0.0	0.0	0.0	0.0	0.0
0.0	0.0	100.0	100.0	2	0.0	0.0	0.027	1.0	96.43578	0.0	1	0.0	0.0	0.0	0.0	0.0
0.0	0.0	100.0	100.0	2	0.0	0.0	0.026	1.0	96.2766	0.0	1	0.0	0.0	0.0	0.0	0.0
0.0	0.0	100.0	100.0	2	0.0	0.0	0.025	1.0	96.2766	0.0	1	0.0	0.0	0.0	0.0	0.0
0.0	0.0	100.0	100.0	2	0.0	0.0	0.024	1.0	95.60579	0.0	1	0.0	0.0	0.0	0.0	0.0
0.0	0.0	100.0	100.0	2	0.0	0.0	0.023	1.0	95.60579	0.0	1	0.0	0.0	0.0	0.0	0.0
0.0	0.0	100.0	100.0	2	0.0	0.0	0.022	1.0	96.63564	0.0	1	0.0	0.0	0.0	0.0	0.0
0.0	0.0	100.0	100.0	2	0.0	0.0	0.022	1.0	97.508026	0.0	1	0.0	0.0	0.0	0.0	0.0
0.0	0.0	100.0	100.0	2	0.0	0.0	0.021	1.0	97.508026	0.0	1	0.0	0.0	0.0	0.0	0.0
0.0	0.0	100.0	100.0	2	0.0	0.0	0.02	1.0	97.6811	0.0	1	0.0	0.0	0.0	0.0	0.0
0.0	0.0	100.0	100.0	2	0.0	0.0	0.019	1.0	97.392334	0.0	1	0.0	0.0	0.0	0.0	0.0
0.0	0.0	100.0	100.0	2	0.0	0.0	0.017	1.0	97.392334	0.0	1	0.0	0.0	0.0	0.0	0.0
0.0	0.0	100.0	100.0	2	0.0	0.0	0.017	1.0	97.52777	0.0	1	0.0	0.0	0.0	0.0	0.0
0.0	0.0	100.0	100.0	2	0.0	0.0	0.016	1.0	97.52777	0.0	1	0.0	0.0	0.0	0.0	0.0
0.0	0.0	100.0	100.0	2	0.0	0.0	0.014	1.0	97.74994	0.0	1	0.0	0.0	0.0	0.0	0.0
0.0	0.0	100.0	100.0	2	0.0	0.0	0.013	1.0	97.4261	0.0	1	0.0	0.0	0.0	0.0	0.0
0.0	0.0	100.0	100.0	2	0.0	0.0	0.012	1.0	97.4261	0.0	1	0.0	0.0	0.0	0.0	0.0
0.0	0.0	100.0	100.0	2	0.0	0.0	0.011	1.0	98.0175	0.0	1	0.0	0.0	0.0	0.0	0.0
0.0	0.0	100.0	100.0	2	0.0	0.0	0.01	1.0	98.7335	0.0	1	0.0	0.0	0.0	0.0	0.0
0.0	0.0	100.0	100.0	2	0.0	0.0	0.009	1.0	98.7335	0.0	1	0.0	0.0	0.0	0.0	0.0
0.0	0.0	100.0	100.0	2	0.0	0.0	0.008	1.0	98.35703	0.0	1	0.0	0.0	0.0	0.0	0.0
0.0	0.0	100.0	100.0	2	0.0	0.0	0.006	1.0	98.35703	0.0	1	0.0	0.0	0.0	0.0	0.0
0.0	0.0	100.0	100.0	2	0.0	0.0	0.005	1.0	97.37072	0.0	1	0.0	0.0	0.0	0.0	0.0
0.0	0.0	100.0	100.0	2	0.0	0.0	0.004	1.0	97.36114	0.0	1	0.0	0.0	0.0	0.0	0.0
0.0	0.0	100.0	100.0	2	0.0	0.0	0.003	1.0	97.36114	0.0	1	0.0	0.0	0.0	0.0	0.0
0.0	0.0	100.0	100.0	2	0.0	0.0	0.002	1.0	97.35272	0.0	1	0.0	0.0	0.0	0.0	0.0
0.0	0.0	100.0	100.0	2	0.0	0.0	0.0	1.0	96.524284	0.0	1	0.0	0.0	0.0	0.0	0.0
0.0	0.0	100.0	100.0	2	0.0	0.0	0.0	1.0	96.524284	0.0	1	0.0	0.0	0.0	0.0	0.0
0.0	0.0	100.0	100.0	2	0.0	0.0	-0.001	1.0	96.316864	0.0	1	0.0	0.0	0.0	0.0	0.0
0.0	0.0	100.0	100.0	2	0.0	0.0	-0.002	1.0	96.316864	0.0	1	0.0	0.0	0.0	0.0	0.0
0.0	0.0	100.0	100.0	2	0.0	0.0	-0.004	1.0	96.52885	0.0	1	0.0	0.0	0.0	0.0	0.0
0.0	0.0	100.0	100.0	2	0.0	0.0	-0.005	1.0	96.97398	0.0	1	0.0	0.0	0.0	0.0	0.0
0.0	0.0	100.0	100.0	2	0.0	0.0	-0.006	1.0	96.97398	0.0	1	0.0	0.0	0.0	0.0	0.0
0.0	0.0	100.0	100.0	2	0.0	0.0	-0.008	1.0	96.688934	0.0	1	0.0	0.0	0.0	0.0	0.0
0.0	0.0	100.0	100.0	2	0.0	0.0	-0.009	1.0	97.1487	0.0	1	0.0	0.0	2.0	0.0	0.0
0.0	0.0	100.0	100.0	2	0.0	0.0	-0.01	1.0	97.1487	0.0	1	0.0	0.0	2.0	0.0	0.0
0.0	0.0	100.0	100.0	2	0.0	0.0	-0.012	1.0	97.43446	0.0	1	0.0	0.0	4.0	0.0	0.0
0.0	0.0	100.0	100.0	2	0.0	0.0	-0.013	1.0	96.949715	0.0	1	0.0	0.0	4.0	0.0	0.0
6944.445	500.0	100.0	100.0	2	0.0	0.0	-0.015	1.0	97.19671	0.0	1	0.0	0.0	4.0	0.0	0.0
6944.445	500.0	100.0	100.0	2	0.0	0.0	-0.016	1.0	97.300354	0.0	1	0.0	0.0	4.0	0.0	0.0
6944.445	500.0	100.0	100.0	2	0.0	0.0	-0.018	1.0	97.300354	0.49	1	0.0	0.0	4.0	0.0	0.0
6944.445	500.0	100.0	100.0	2	0.0	0.0	-0.019	1.0	97.94007	0.49	1	0.0	0.0	4.0	0.0	0.0
6944.445	500.0	100.0	100.0	2	0.0	0.0	-0.02	1.0	98.257126	0.947	1	0.0	0.0	4.0	0.0	0.0
6944.445	500.0	100.0	100.0	2	0.0	0.0	-0.022	1.0	98.257126	0.947	1	0.0	0.0	4.0	0.0	0.0
6944.445	500.0	100.0	100.0	2	0.0	0.0	-0.023	1.0	97.826904	1.766	1	0.0	0.0	4.0	0.0	0.0
6944.445	500.0	100.0	100.0	2	0.0	0.0	-0.024	1.0	97.826904	2.474	1	0.0	0.0	4.0	0.0	0.0
6944.445	500.0	100.0	100.0	2	0.0	0.0	-0.025	1.0	97.99634	2.474	1	0.0	0.0	4.0	0.0	0.0
6944.445	500.0	100.0	100.0	2	0.0	0.0	-0.026	1.0	98.24375	2.79	1	0.0	0.0	4.0	0.0	0.0
6944.445	500.0	100.0	100.0	2	0.0	0.0	-0.027	1.0	97.82783	3.358	1	0.0	0.0	4.0	0.0	0.0
6944.445	500.0	100.0	100.0	2	0.0	0.0	-0.027	1.0	97.8077	3.358	1	0.0	0.0	4.0	0.0	0.0
6944.445	500.0	100.0	100.0	2	0.0	0.0	-0.028	1.0	97.2004	3.612	1	0.0	0.0	4.0	0.0	0.0
6944.445	500.0	100.0	100.0	2	0.0	0.0	-0.029	1.0	97.2004	4.068	1	0.0	0.0	4.0	0.0	0.0
6944.445	500.0	100.0	100.0	2	0.0	0.0	-0.029	1.0	96.96569	4.068	1	0.0	0.0	4.0	0.0	0.0
6944.445	500.0	100.0	100.0	2	0.0	0.0	-0.029	1.0	96.96569	4.272	1	0.0	0.0	4.0	0.0	0.0
6944.445	500.0	100.0	100.0	2	0.0	0.0	-0.029	1.0	97.1095	4.272	1	0.0	0.0	4.0	0.0	0.0
6944.445	500.0	100.0	100.0	2	0.0	0.0	-0.029	1.0	96.45319	4.638	1	0.0	0.0	4.0	0.0	0.0
6944.445	500.0	100.0	100.0	2	0.0	0.0	-0.029	1.0	96.45319	4.801	1	0.0	0.0	4.0	0.0	0.0
6944.445	500.0	100.0	100.0	2	0.0	0.0	-0.029	1.0	96.13083	4.801	1	0.0	0.0	4.0	0.0	0.0
6944.445	500.0	100.0	100.0	2	0.0	0.0	-0.029	1.0	96.02688	5.094	1	0.0	0.0	4.0	0.0	0.0
6944.445	500.0	100.0	100.0	2	0.0	0.0	-0.029	1.0	96.02688	5.094	1	0.0	0.0	4.0	0.0	0.0
6944.445	500.0	100.0	100.0	2	0.0	0.0	-0.029	1.0	96.62585	5.227	1	0.0	0.0	4.0	0.0	0.0
6944.445	500.0	100.0	100.0	2	0.0	0.0	-0.028	1.0	96.62585	5.462	1	0.0	0.0	4.0	0.0	0.0
6944.445	500.0	100.0	100.0	2	0.0	0.0	-0.028	1.0	95.20145	5.462	1	0.0	0.0	4.0	0.0	0.0
6944.445	500.0	100.0	100.0	2	0.0	0.0	-0.028	1.0	96.790535	5.666	1	0.0	0.0	4.0	0.0	0.0
6944.445	500.0	100.0	100.0	2	0.0	0.0	-0.027	1.0	96.790535	5.757	1	0.0	0.0	4.0	0.0	0.0
6944.445	500.0	100.0	100.0	2	0.0	0.0	-0.027	1.0	97.044395	5.757	1	0.0	0.0	4.0	0.0	0.0
6944.445	500.0	100.0	100.0	2	0.0	0.0	-0.026	1.0	97.19767	5.92	1	0.0	0.0	4.0	0.0	0.0
6944.445	500.0	100.0	100.0	2	0.0	0.0	-0.026	1.0	97.19767	5.92	1	0.0	0.0	4.0	0.0	0.0
6944.445	500.0	100.0	100.0	2	0.0	0.0	-0.025	1.0	96.37602	5.993	1	0.0	0.0	4.0	0.0	0.0
6944.445	500.0	100.0	100.0	2	0.0	0.0	-0.025	1.0	96.37602	6.123	1	0.0	0.0	4.0	0.0	0.0
6944.445	500.0	100.0	100.0	2	0.0	0.0	-0.024	1.0	96.90498	6.123	1	0.0	0.0	4.0	0.0	0.0
6944.445	500.0	100.0	100.0	2	0.0	0.0	-0.024	1.0	98.01871	6.182	1	0.0	0.0	4.0	0.0	0.0
6944.445	500.0	100.0	100.0	2	0.0	0.0	-0.023	1.0	98.01871	6.287	1	0.0	0.0	4.0	0.0	0.0
6944.445	500.0	100.0	100.0	2	0.0	0.0	-0.023	1.0	97.74025	6.287	1	0.0	0.0	4.0	0.0	0.0
6944.445	500.0	100.0	100.0	2	0.0	0.0	-0.022	1.0	97.74025	6.378	1	0.0	0.0	4.0	0.0	0.0
6944.445	500.0	100.0	100.0	2	0.0	0.0	-0.022	1.0	98.24654	6.378	1	0.0	0.0	4.0	0.0	0.0
6944.445	500.0	100.0	100.0	2	0.0	0.0	-0.021	1.0	97.53857	6.418	1	0.0	0.0	4.0	0.0	0.0
6944.445	500.0	100.0	100.0	2	0.0	0.0	-0.021	1.0	97.53857	6.492	1	0.0	0.0	4.0	0.0	0.0
6944.445	500.0	100.0	100.0	2	0.0	0.0	-0.02	1.0	97.19193	6.492	1	0.0	0.0	4.0	0.0	0.0
6944.445	500.0	100.0	100.0	2	0.0	0.0	-0.019	1.0	96.634735	6.524	1	0.0	0.0	4.0	0.0	0.0
6944.445	500.0	100.0	100.0	2	0.0	0.0	-0.019	1.0	96.634735	6.582	1	0.0	0.0	4.0	0.0	0.0
6944.445	500.0	100.0	100.0	2	0.0	0.0	-0.018	1.0	97.0521	6.582	1	0.0	0.0	4.0	0.0	0.0
6944.445	500.0	100.0	100.0	2	0.0	0.0	-0.017	1.0	97.0521	6.609	1	0.0	0.0	4.0	0.0	0.0
6944.445	500.0	100.0	100.0	2	0.0	0.0	-0.017	1.0	96.59241	6.609	1	0.0	0.0	4.0	0.0	0.0
6944.445	500.0	100.0	100.0	2	0.0	0.0	-0.016	1.0	96.33212	6.655	1	0.0	0.0	4.0	0.0	0.0
6944.445	500.0	100.0	100.0	2	0.0	0.0	-0.015	1.0	96.33212	6.676	1	0.0	0.0	4.0	0.0	0.0
6944.445	500.0	100.0	100.0	2	0.0	0.0	-0.014	1.0	97.02945	6.676	1	0.0	0.0	4.0	0.0	0.0
6944.445	500.0	100.0	100.0	2	0.0	0.0	-0.013	1.0	97.301186	6.714	1	0.0	0.0	4.0	0.0	0.0
6944.445	500.0	100.0	100.0	2	0.0	0.0	-0.012	1.0	97.301186	6.731	1	0.0	0.0	4.0	0.0	0.0
6944.445	500.0	100.0	100.0	2	0.0	0.0	-0.011	1.0	96.88936	6.731	1	0.0	0.0	4.0	0.0	0.0
6944.445	500.0	100.0	100.0	2	0.0	0.0	-0.01	1.0	96.88936	6.761	1	0.0	0.0	4.0	0.0	0.0
6944.445	500.0	100.0	100.0	2	0.0	0.0	-0.008	1.0	97.02141	6.761	1	0.0	0.0	4.0	0.0	0.0
6944.445	500.0	100.0	100.0	2	0.0	0.0	-0.007	1.0	96.52752	6.788	1	0.0	0.0	5.0	0.0	0.0
6944.445	500.0	100.0	100.0	2	0.0	0.0	-0.006	1.0	96.52752	6.799	1	0.0	0.0	5.0	0.0	0.0
6944.445	500.0	100.0	100.0	2	0.0	0.0	-0.004	1.0	96.26702	6.799	1	0.0	0.0	5.0	0.0	0.0
6944.445	500.0	100.0	100.0	2	0.0	0.0	-0.003	1.0	95.71229	6.82	1	0.0	0.0	5.0	0.0	0.0
6944.445	500.0	100.0	100.0	2	0.0	0.0	-0.002	1.0	95.71229	6.83	1	0.0	0.0	5.0	0.0	0.0
6944.445	500.0	100.0	100.0	2	0.0	0.0	0.0	1.0	95.084694	6.83	1	0.0	0.0	5.0	0.0	0.0
6944.445	500.0	100.0	100.0	2	0.0	0.0	0.001	1.0	95.084694	6.847	1	0.0	0.0	5.0	0.0	0.0
6944.445	500.0	100.0	100.0	2	0.0	0.0	0.003	1.0	95.02927	6.847	1	0.0	0.0	5.0	0.0	0.0
6944.445	500.0	100.0	100.0	2	0.0	0.0	0.004	1.0	94.69295	6.853	1	0.0	0.0	5.0	0.0	0.0
6944.445	500.0	100.0	100.0	2	0.0	0.0	0.006	1.0	94.69295	6.868	1	0.0	0.0	5.0	0.0	0.0
6944.445	500.0	100.0	100.0	2	0.0	0.0	0.008	1.0	95.64258	6.868	1	0.0	0.0	5.0	0.0	0.0
6944.445	500.0	100.0	100.0	2	0.0	0.0	0.009	1.0	95.19682	6.873	1	0.0	0.0	5.0	0.0	0.0
6944.445	500.0	100.0	100.0	2	0.0	0.0	0.011	1.0	95.19682	6.885	1	0.0	0.0	5.0	0.0	0.0
6944.445	500.0	100.0	100.0	2	0.0	0.0	0.013	1.0	94.70393	6.885	1	0.0	0.0	5.0	0.0	0.0
6944.445	500.0	100.0	100.0	2	0.0	0.0	0.015	1.0	94.70393	6.889	1	0.0	0.0	5.0	0.0	0.0
6944.445	500.0	100.0	100.0	2	0.0	0.0	0.017	1.0	95.310646	6.889	1	0.0	0.0	5.0	0.0	0.0
6944.445	500.0	100.0	100.0	2	0.0	0.0	0.018	1.0	94.76275	6.897	1	0.0	0.0	5.0	0.0	0.0
6944.445	500.0	100.0	100.0	2	0.0	0.0	0.02	1.0	94.76275	6.902	1	0.0	0.0	5.0	0.0	0.0
6944.445	500.0	100.0	100.0	2	0.0	0.0	0.022	1.0	94.588104	6.902	1	0.0	0.0	5.0	0.0	0.0
6944.445	500.0	100.0	100.0	2	0.0	0.0	0.024	1.0	95.676056	6.909	1	0.0	0.0	5.0	0.0	0.0
6944.445	500.0	100.0	100.0	2	0.0	0.0	0.025	1.0	95.676056	6.911	1	0.0	0.0	5.0	0.0	0.0
6944.445	500.0	100.0	100.0	2	0.0	0.0	0.027	1.0	95.90019	6.911	1	0.0	0.0	5.0	0.0	0.0
6944.445	500.0	100.0	100.0	2	0.0	0.0	0.029	1.0	95.90019	6.917	1	0.0	0.0	5.0	0.0	0.0
6944.445	500.0	100.0	100.0	2	0.0	0.0	0.03	1.0	95.83187	6.917	1	0.0	0.0	5.0	0.0	0.0
6944.445	500.0	100.0	100.0	2	0.0	0.0	0.032	1.0	95.57512	6.92	1	0.0	0.0	5.0	0.0	0.0
6944.445	500.0	100.0	100.0	2	0.0	0.0	0.033	1.0	95.882286	6.925	1	0.0	0.0	5.0	0.0	0.0
6944.445	500.0	100.0	100.0	2	0.0	0.0	0.035	1.0	95.82245	6.925	1	0.0	0.0	5.0	0.0	0.0
6944.445	500.0	100.0	100.0	2	0.0	0.0	0.037	1.0	96.10563	6.927	1	0.0	0.0	5.0	0.0	0.0
6944.445	500.0	100.0	100.0	2	0.0	0.0	0.038	1.0	96.10563	6.929	1	0.0	0.0	5.0	0.0	0.0
6944.445	500.0	100.0	100.0	2	0.0	0.0	0.04	1.0	96.01781	6.929	1	0.0	0.0	5.0	0.0	0.0
6944.445	500.0	100.0	100.0	2	0.0	0.0	0.041	1.0	96.01781	6.933	1	0.0	0.0	5.0	0.0	0.0
6944.445	500.0	100.0	100.0	2	0.0	0.0	0.043	1.0	97.03943	6.933	1	0.0	0.0	5.0	0.0	0.0
6944.445	500.0	100.0	100.0	2	0.0	0.0	0.044	1.0	97.4152	6.934	1	0.0	0.0	5.0	0.0	0.0
6944.445	500.0	100.0	100.0	2	0.0	0.0	0.046	1.0	97.4152	6.936	1	0.0	0.0	5.0	0.0	0.0
6944.445	500.0	100.0	100.0	2	0.0	0.0	0.047	1.0	97.41552	6.936	1	0.0	0.0	5.0	0.0	0.0
6944.445	500.0	100.0	100.0	2	0.0	0.0	0.049	1.0	97.493546	6.938	1	0.0	0.0	5.0	0.0	0.0
6944.445	500.0	100.0	100.0	2	0.0	0.0	0.05	1.0	97.82539	6.941	1	0.0	0.0	5.0	0.0	0.0
6944.445	500.0	100.0	100.0	2	0.0	0.0	0.052	1.0	97.56128	6.941	1	0.0	0.0	5.0	0.0	0.0
6944.445	500.0	100.0	100.0	2	0.0	0.0	0.053	1.0	97.56128	6.942	1	0.0	0.0	5.0	0.0	0.0
6944.445	500.0	100.0	100.0	2	0.0	0.0	0.055	1.0	97.61661	6.942	1	0.0	0.0	5.0	0.0	0.0
6944.445	500.0	100.0	100.0	2	0.0	0.0	0.056	1.0	97.43037	6.943	1	0.0	0.0	5.0	0.0	0.0
6944.445	500.0	100.0	100.0	2	0.0	0.0	0.058	1.0	97.43037	6.944	1	0.0	0.0	5.0	0.0	0.0
6944.445	500.0	100.0	100.0	2	0.0	0.0	0.059	1.0	96.928635	6.944	1	0.0	0.0	5.0	0.0	0.0
6944.445	500.0	100.0	100.0	2	0.0	0.0	0.061	1.0	96.379036	6.945	1	0.0	0.0	5.0	0.0	0.0
6944.445	500.0	100.0	100.0	2	0.0	0.0	0.062	1.0	96.379036	6.946	1	0.0	0.0	5.0	0.0	0.0
6944.445	500.0	100.0	100.0	2	0.0	0.0	0.063	1.0	96.41922	6.946	1	0.0	0.0	5.0	0.0	0.0
6944.445	500.0	100.0	100.0	2	0.0	0.0	0.065	1.0	96.41922	6.947	1	0.0	0.0	5.0	0.0	0.0
6944.445	500.0	100.0	100.0	2	0.0	0.0	0.066	1.0	96.78418	6.947	1	0.0	0.0	5.0	0.0	0.0
6944.445	500.0	100.0	100.0	2	0.0	0.0	0.067	1.0	96.58813	6.948	1	0.0	0.0	5.0	0.0	0.0
6944.445	500.0	100.0	100.0	2	0.0	0.0	0.068	1.0	96.58813	6.948	1	0.0	0.0	5.0	0.0	0.0
6944.445	500.0	100.0	100.0	2	0.0	0.0	0.07	1.0	96.34491	6.948	1	0.0	0.0	5.0	0.0	0.0
6944.445	500.0	100.0	100.0	2	0.0	0.0	0.071	1.0	97.12073	6.949	1	0.0	0.0	5.0	0.0	0.0
6944.445	500.0	100.0	100.0	2	0.0	0.0	0.073	1.0	97.12073	6.949	1	0.0	0.0	5.0	0.0	0.0
6944.445	500.0	100.0	100.0	2	0.0	0.0	0.074	1.0	96.73477	6.949	1	0.0	0.0	5.0	0.0	0.0
6944.445	500.0	100.0	100.0	2	0.0	0.0	0.075	1.0	96.73477	6.949	1	0.0	0.0	5.0	0.0	0.0
6944.445	500.0	100.0	100.0	2	0.0	0.0	0.076	1.0	96.9558	6.949	1	0.0	0.0	5.0	0.0	0.0
6944.445	500.0	100.0	100.0	2	0.0	0.0	0.077	1.0	97.260506	6.949	1	0.0	0.0	5.0	0.0	0.0
6944.445	500.0	100.0	100.0	2	0.0	0.0	0.078	1.0	97.260506	6.949	1	0.0	0.0	5.0	0.0	0.0
6944.445	500.0	100.0	100.0	2	0.0	0.0	0.079	1.0	96.327034	6.949	1	0.0	0.0	5.0	0.0	0.0
6944.445	500.0	100.0	100.0	2	0.0	0.0	0.08	1.0	95.821686	6.95	1	0.0	0.0	5.0	0.0	0.0
6944.445	500.0	100.0	100.0	2	0.0	0.0	0.082	1.0	95.821686	6.95	1	0.0	0.0	5.0	0.0	0.0
6944.445	500.0	100.0	100.0	2	0.0	0.0	0.083	1.0	95.4122	6.95	1	0.0	0.0	5.0	0.0	0.0
6944.445	500.0	100.0	100.0	2	0.0	0.0	0.084	1.0	95.4122	6.95	1	0.0	0.0	5.0	0.0	0.0
6944.445	500.0	100.0	100.0	2	0.0	0.0	0.085	1.0	96.01125	6.95	1	0.0	0.0	5.0	0.0	0.0
6944.445	500.0	100.0	100.0	1	0.0	0.0	0.086	1.0	96.55205	6.95	1	0.0	0.0	5.0	0.0	0.0
6944.445	500.0	100.0	100.0	1	0.0	0.0	0.087	1.0	96.55205	6.951	1	0.0	0.0	5.0	0.0	0.0
6944.445	500.0	100.0	100.0	1	0.0	0.0	0.088	1.0	96.74126	6.951	1	0.0	0.0	5.0	0.0	0.0
6944.445	500.0	100.0	100.0	1	0.0	0.0	0.089	1.0	96.59021	6.951	1	0.0	0.0	5.0	0.0	0.0
6944.445	500.0	100.0	100.0	1	0.0	0.0	0.09	1.0	96.59021	6.951	1	0.0	0.0	5.0	0.0	0.0
6944.445	500.0	100.0	100.0	1	0.0	0.0	0.091	1.0	97.65582	6.951	1	0.0	0.0	5.0	0.0	0.0
6944.445	500.0	100.0	100.0	1	0.0	0.0	0.093	1.0	97.65582	6.951	1	0.0	0.0	5.0	0.0	0.0
6944.445	500.0	100.0	100.0	1	0.0	0.0	0.094	1.0	97.52599	6.951	1	0.0	0.0	5.0	0.0	0.0
6944.445	500.0	100.0	100.0	1	0.0	0.0	0.095	1.0	97.11051	6.951	1	0.0	0.0	5.0	0.0	0.0
6944.445	500.0	100.0	100.0	1	0.0	0.0	0.096	1.0	97.11051	6.951	1	0.0	0.0	5.0	0.0	0.0
6944.445	500.0	100.0	100.0	1	0.0	0.0	0.097	1.0	97.90944	6.951	1	0.0	0.0	5.0	0.0	0.0
6944.445	500.0	100.0	100.0	1	0.0	0.0	0.099	1.0	97.108574	6.951	1	0.0	0.0	5.0	0.0	0.0
6944.445	500.0	100.0	100.0	1	0.0	0.0	0.1	1.0	97.108574	6.951	1	0.0	0.0	5.0	0.0	0.0
6944.445	500.0	100.0	100.0	1	0.0	0.0	0.101	1.0	97.136505	6.952	1	0.0	0.0	5.0	0.0	0.0
6944.445	500.0	100.0	100.0	1	0.0	0.0	0.102	1.0	97.136505	6.952	1	0.0	0.0	5.0	0.0	0.0
6944.445	500.0	100.0	100.0	1	0.0	0.0	0.104	1.0	97.119576	6.952	1	0.0	0.0	5.0	0.0	0.0
6944.445	500.0	100.0	100.0	1	0.0	0.0	0.105	1.0	97.55113	6.952	1	0.0	0.0	5.0	0.0	0.0
6944.445	500.0	100.0	100.0	1	0.0	0.0	0.107	1.0	97.55113	6.952	1	0.0	0.0	5.0	0.0	0.0
6944.445	500.0	100.0	100.0	1	0.0	0.0	0.108	1.0	97.17858	6.952	1	0.0	0.0	5.0	0.0	0.0
6944.445	500.0	100.0	100.0	1	0.0	0.0	0.11	1.0	96.652405	6.952	1	0.0	0.0	5.0	0.0	0.0
6944.445	500.0	100.0	100.0	1	0.0	0.0	0.111	1.0	96.652405	6.952	1	0.0	0.0	5.0	0.0	0.0
6944.445	500.0	100.0	100.0	1	0.0	0.0	0.113	1.0	96.32509	6.952	1	0.0	0.0	5.0	0.0	0.0
6944.445	500.0	100.0	100.0	1	0.0	0.0	0.114	1.0	96.32509	6.952	1	0.0	0.0	5.0	0.0	0.0
6944.445	500.0	100.0	100.0	1	0.0	0.0	0.116	1.0	96.71103	6.952	1	0.0	0.0	5.0	0.0	0.0
6944.445	500.0	100.0	100.0	1	0.0	0.0	0.117	1.0	96.91674	6.952	1	0.0	0.0	5.0	0.0	0.0
6944.445	500.0	100.0	100.0	1	0.0	0.0	0.119	1.0	96.91674	6.952	1	0.0	0.0	5.0	0.0	0.0
6944.445	500.0	100.0	100.0	1	0.0	0.0	0.121	1.0	97.076485	6.952	1	0.0	0.0	5.0	0.0	0.0
6944.445	500.0	100.0	100.0	1	0.0	0.0	0.122	1.0	97.076485	6.952	1	0.0	0.0	5.0	0.0	0.0
6944.445	500.0	100.0	100.0	1	0.0	0.0	0.124	1.0	96.99745	6.952	1	0.0	0.0	5.0	0.0	0.0
6944.445	500.0	100.0	100.0	1	0.0	0.0	0.125	1.0	96.04178	6.952	1	0.0	0.0	5.0	0.0	0.0
6944.445	500.0	100.0	100.0	1	0.0	0.0	0.127	1.0	96.04178	6.952	1	0.0	0.0	5.0	0.0	0.0
6944.445	500.0	100.0	100.0	1	0.0	0.0	0.129	1.0	95.56618	6.952	1	0.0	0.0	5.0	0.0	0.0
6944.445	500.0	100.0	100.0	1	0.0	0.0	0.13	1.0	95.581535	6.952	1	0.0	0.0	5.0	0.0	0.0
6944.445	500.0	100.0	100.0	1	0.0	0.0	0.132	1.0	95.581535	6.952	1	0.0	0.0	5.0	0.0	0.0
6944.445	500.0	100.0	100.0	1	0.0	0.0	0.133	1.0	95.97005	6.952	1	0.0	0.0	5.0	0.0	0.0
6944.445	500.0	100.0	100.0	1	0.0	0.0	0.135	1.0	95.97005	6.952	1	0.0	0.0	5.0	0.0	0.0
6944.445	500.0	100.0	100.0	1	0.0	0.0	0.137	1.0	95.84816	6.952	1	0.0	0.0	5.0	0.0	0.0
6944.445	500.0	100.0	100.0	1	0.0	0.0	0.138	1.0	96.22488	6.952	1	0.0	0.0	5.0	0.0	0.0
6944.445	500.0	100.0	100.0	1	0.0	0.0	0.14	1.0	96.22488	6.952	1	0.0	0.0	5.0	0.0	0.0
6944.445	500.0	100.0	100.0	1	0.0	0.0	0.141	1.0	96.742424	6.952	1	0.0	0.0	5.0	0.0	0.0
6944.445	500.0	100.0	100.0	1	0.0	0.0	0.143	1.0	97.03656	6.952	1	0.0	0.0	5.0	0.0	0.0
6944.445	500.0	100.0	100.0	1	0.0	0.0	0.145	1.0	97.03656	6.952	1	0.0	0.0	5.0	0.0	0.0
6944.445	500.0	100.0	100.0	1	0.0	0.0	0.146	1.0	97.02101	6.952	1	0.0	0.0	5.0	0.0	0.0
6944.445	500.0	100.0	100.0	1	0.0	0.0	0.148	1.0	97.02101	6.952	1	0.0	0.0	5.0	0.0	0.0
6944.445	500.0	100.0	100.0	1	0.0	0.0	0.15	1.0	97.050385	6.952	1	0.0	0.0	5.0	0.0	0.0
6944.445	500.0	100.0	100.0	1	0.0	0.0	0.151	1.0	96.70795	6.952	1	0.0	0.0	5.0	0.0	0.0
6944.445	500.0	100.0	100.0	1	0.0	0.0	0.153	1.0	96.70795	6.952	1	0.0	0.0	5.0	0.0	0.0
6944.445	500.0	100.0	100.0	0	0.0	0.0	0.154	1.0	97.8857	6.952	1	1.0	0.0	7.0	0.0	0.0
0.0	500.0	100.0	100.0	0	0.0	0.0	0.156	1.0	98.19914	6.952	1	1.0	0.0	0.0	0.0	0.0
0.0	500.0	100.0	100.0	0	0.0	0.0	0.157	1.0	98.19914	6.952	1	1.0	0.0	0.0	0.0	0.0
0.0	500.0	100.0	100.0	0	0.0	0.0	0.159	1.0	98.238556	6.952	1	1.0	0.0	0.0	0.0	0.0
0.0	500.0	100.0	100.0	0	0.0	0.0	0.16	1.0	98.238556	6.461	1	1.0	0.0	0.0	0.0	0.0
0.0	500.0	100.0	100.0	0	0.0	0.0	0.162	1.0	98.38263	6.461	1	1.0	0.0	0.0	0.0	0.0
0.0	500.0	100.0	100.0	0	0.0	0.0	0.163	1.0	98.706314	6.004	1	1.0	0.0	0.0	0.0	0.0
0.0	500.0	100.0	100.0	0	0.0	0.0	0.164	1.0	98.744064	5.186	1	1.0	0.0	0.0	0.0	0.0
0.0	500.0	100.0	100.0	0	0.0	0.0	0.165	1.0	98.19354	5.186	1	1.0	0.0	0.0	0.0	0.0
0.0	500.0	100.0	100.0	0	0.0	0.0	0.166	1.0	98.07022	4.818	1	1.0	0.0	0.0	0.0	0.0
0.0	500.0	100.0	100.0	0	0.0	0.0	0.168	1.0	97.70781	4.162	1	1.0	0.0	0.0	0.0	0.0
0.0	500.0	100.0	100.0	0	0.0	0.0	0.169	1.0	97.692	4.162	1	1.0	0.0	0.0	0.0	0.0
0.0	500.0	100.0	100.0	0	0.0	0.0	0.17	1.0	97.692	3.867	1	1.0	0.0	0.0	0.0	0.0
0.0	500.0	100.0	100.0	0	0.0	0.0	0.171	1.0	97.18986	3.867	1	1.0	0.0	0.0	0.0	0.0
0.0	500.0	100.0	100.0	0	0.0	0.0	0.172	1.0	97.0086	3.339	1	1.0	0.0	0.0	0.0	0.0
0.0	500.0	100.0	100.0	0	0.0	0.0	0.173	1.0	97.0086	3.103	1	1.0	0.0	0.0	0.0	0.0
0.0	500.0	100.0	100.0	0	0.0	0.0	0.174	1.0	97.19066	3.103	1	1.0	0.0	0.0	0.0	0.0
0.0	500.0	100.0	100.0	0	0.0	0.0	0.174	1.0	96.91522	2.679	1	1.0	0.0	0.0	0.0	0.0
0.0	500.0	100.0	100.0	0	0.0	0.0	0.176	1.0	96.91522	2.49	1	1.0	0.0	0.0	0.0	0.0
0.0	500.0	100.0	100.0	0	0.0	0.0	0.177	1.0	97.34282	2.49	1	1.0	0.0	0.0	0.0	0.0
0.0	500.0	100.0	100.0	0	0.0	0.0	0.178	1.0	97.34282	2.151	1	1.0	0.0	0.0	0.0	0.0
0.0	500.0	100.0	100.0	0	0.0	0.0	0.178	1.0	97.2692	2.151	1	1.0	0.0	0.0	0.0	0.0
0.0	500.0	100.0	100.0	0	0.0	0.0	0.179	1.0	96.96989	1.856	1	1.0	0.0	0.0	0.0	0.0
0.0	500.0	100.0	100.0	0	0.0	0.0	0.18	1.0	96.96989	1.725	1	1.0	0.0	0.0	0.0	0.0
0.0	500.0	100.0	100.0	0	0.0	0.0	0.181	1.0	96.85518	1.725	1	1.0	0.0	0.0	0.0	0.0
0.0	500.0	100.0	100.0	0	0.0	0.0	0.182	1.0	96.95874	1.49	1	1.0	0.0	0.0	0.0	0.0
0.0	500.0	100.0	100.0	0	0.0	0.0	0.183	1.0	96.95874	1.384	1	1.0	0.0	0.0	0.0	0.0
0.0	500.0	100.0	100.0	0	0.0	0.0	0.184	1.0	96.87316	1.384	1	1.0	0.0	0.0	0.0	0.0
0.0	500.0	100.0	100.0	0	0.0	0.0	0.184	1.0	96.65307	1.195	1	1.0	0.0	0.0	0.0	0.0
0.0	500.0	100.0	100.0	0	0.0	0.0	0.185	1.0	96.75461	1.195	1	1.0	0.0	0.0	0.0	0.0
0.0	500.0	100.0	100.0	0	0.0	0.0	0.185	1.0	97.200714	1.111	1	1.0	0.0	0.0	0.0	0.0
0.0	500.0	100.0	100.0	0	0.0	0.0	0.186	1.0	97.200714	0.959	1	1.0	0.0	0.0	0.0	0.0
0.0	500.0	100.0	100.0	0	0.0	0.0	0.187	1.0	96.780365	0.959	1	1.0	0.0	0.0	0.0	0.0
0.0	500.0	100.0	100.0	0	0.0	0.0	0.188	1.0	98.53879	0.891	1	1.0	0.0	0.0	0.0	0.0
0.0	500.0	100.0	100.0	0	0.0	0.0	0.189	1.0	98.53879	0.769	1	1.0	0.0	0.0	0.0	0.0
0.0	500.0	100.0	100.0	0	0.0	0.0	0.189	1.0	98.59509	0.769	1	1.0	0.0	0.0	0.0	0.0
0.0	500.0	100.0	100.0	0	0.0	0.0	0.19	1.0	98.59509	0.664	1	1.0	0.0	0.0	0.0	0.0
0.0	500.0	100.0	100.0	0	0.0	0.0	0.191	1.0	98.060295	0.664	1	1.0	0.0	0.0	0.0	0.0
0.0	500.0	100.0	100.0	0	0.0	0.0	0.191	1.0	98.25271	0.617	1	1.0	0.0	0.0	0.0	0.0
0.0	500.0	100.0	100.0	0	0.0	0.0	0.192	1.0	98.038414	0.533	1	1.0	0.0	0.0	0.0	0.0
0.0	500.0	100.0	100.0	0	0.0	0.0	0.193	1.0	97.60683	0.533	1	1.0	0.0	0.0	0.0	0.0
0.0	500.0	100.0	100.0	0	0.0	0.0	0.194	1.0	98.40448	0.495	1	1.0	0.0	0.0	0.0	0.0
0.0	500.0	100.0	100.0	0	0.0	0.0	0.194	1.0	98.40448	0.495	1	1.0	0.0	0.0	0.0	0.0
0.0	500.0	100.0	100.0	0	0.0	0.0	0.195	1.0	98.038155	0.427	1	1.0	0.0	0.0	0.0	0.0
0.0	500.0	100.0	100.0	0	0.0	0.0	0.196	1.0	98.038155	0.369	1	1.0	0.0	0.0	0.0	0.0
0.0	500.0	100.0	100.0	0	0.0	0.0	0.196	1.0	98.204	0.369	1	1.0	0.0	0.0	0.0	0.0
0.0	500.0	100.0	100.0	0	0.0	0.0	0.197	1.0	97.876854	0.343	1	1.0	0.0	0.0	0.0	0.0
0.0	500.0	100.0	100.0	0	0.0	0.0	0.197	1.0	97.876854	0.296	1	1.0	0.0	0.0	0.0	0.0
0.0	500.0	100.0	100.0	0	0.0	0.0	0.198	1.0	98.0397	0.296	1	1.0	0.0	0.0	0.0	0.0
0.0	500.0	100.0	100.0	0	0.0	0.0	0.198	1.0	98.01449	0.276	1	1.0	0.0	0.0	0.0	0.0
0.0	500.0	100.0	100.0	0	0.0	0.0	0.199	1.0	98.01449	0.237	1	1.0	0.0	0.0	0.0	0.0
0.0	500.0	100.0	100.0	0	0.0	0.0	0.199	1.0	97.42543	0.237	1	1.0	0.0	0.0	0.0	0.0
0.0	500.0	100.0	100.0	0	0.0	0.0	0.2	1.0	97.42543	0.22	1	1.0	0.0	0.0	0.0	0.0
0.0	500.0	100.0	100.0	0	0.0	0.0	0.2	1.0	96.57724	0.22	1	1.0	0.0	0.0	0.0	0.0
0.0	500.0	100.0	100.0	0	0.0	0.0	0.2	1.0	96.29566	0.19	1	1.0	0.0	0.0	0.0	0.0
0.0	500.0	100.0	100.0	0	0.0	0.0	0.2	1.0	96.29566	0.176	1	1.0	0.0	0.0	0.0	0.0
0.0	500.0	100.0	100.0	0	0.0	0.0	0.2	1.0	96.88023	0.176	1	1.0	0.0	0.0	0.0	0.0
0.0	500.0	100.0	100.0	0	0.0	0.0	0.2	1.0	96.782234	0.152	1	1.0	0.0	0.0	0.0	0.0
0.0	500.0	100.0	100.0	0	0.0	0.0	0.2	1.0	96.782234	0.152	1	1.0	0.0	0.0	0.0	0.0
0.0	500.0	100.0	100.0	0	0.0	0.0	0.2	1.0	97.10435	0.141	1	1.0	0.0	0.0	0.0	0.0
0.0	500.0	100.0	100.0	0	0.0	0.0	0.2	1.0	97.10435	0.122	1	1.0	0.0	0.0	0.0	0.0
0.0	500.0	100.0	100.0	0	0.0	0.0	0.2	1.0	96.83134	0.122	1	1.0	0.0	0.0	0.0	0.0
0.0	500.0	100.0	100.0	0	0.0	0.0	0.2	1.0	96.99243	0.105	1	1.0	0.0	0.0	0.0	0.0
0.0	500.0	100.0	100.0	0	0.0	0.0	0.2	1.0	96.99243	0.097	1	1.0	0.0	0.0	0.0	0.0
0.0	500.0	100.0	100.0	0	0.0	0.0	0.199	1.0	96.893	0.097	1	1.0	0.0	8.0	0.0	0.0
0.0	500.0	100.0	100.0	0	0.0	0.0	0.199	0.0	97.19133	0.084	1	1.0	0.0	0.0	0.0	0.0
0.0	500.0	100.0	100.0	0	0.0	0.0	0.199	0.0	97.19133	0.084	1	1.0	0.0	0.0	0.0	0.0
0.0	500.0	100.0	100.0	0	0.0	0.0	0.199	0.0	97.162025	0.078	1	1.0	0.0	0.0	0.0	0.0
0.0	500.0	100.0	100.0	0	0.0	0.0	0.198	0.0	97.162025	0.067	1	1.0	0.0	0.0	0.0	0.0
0.0	500.0	100.0	100.0	0	0.0	0.0	0.198	0.0	96.82062	0.067	1	1.0	0.0	0.0	0.0	0.0
0.0	500.0	100.0	100.0	0	0.0	0.0	0.198	0.0	97.366554	0.062	1	1.0	0.0	0.0	0.0	0.0
0.0	500.0	100.0	100.0	0	0.0	0.0	0.198	0.0	97.366554	0.054	1	1.0	0.0	0.0	0.0	0.0
0.0	500.0	100.0	100.0	0	0.0	0.0	0.198	0.0	97.66549	0.054	1	1.0	0.0	0.0	0.0	0.0
0.0	500.0	100.0	100.0	0	0.0	0.0	0.197	0.0	97.96104	0.05	1	1.0	0.0	0.0	0.0	0.0
0.0	500.0	100.0	100.0	0	0.0	0.0	0.197	0.0	97.96104	0.05	1	1.0	0.0	0.0	0.0	0.0
0.0	500.0	100.0	100.0	0	0.0	0.0	0.197	0.0	98.03282	0.043	1	1.0	0.0	0.0	0.0	0.0
0.0	500.0	100.0	100.0	0	0.0	0.0	0.197	0.0	98.03282	0.037	1	1.0	0.0	0.0	0.0	0.0
0.0	500.0	100.0	100.0	0	0.0	0.0	0.196	0.0	97.950195	0.037	1	1.0	0.0	0.0	0.0	0.0
0.0	500.0	100.0	100.0	0	0.0	0.0	0.196	0.0	97.874695	0.034	1	1.0	0.0	0.0	0.0	0.0
0.0	500.0	100.0	100.0	0	0.0	0.0	0.196	0.0	97.874695	0.029	1	1.0	0.0	0.0	0.0	0.0
0.0	500.0	100.0	100.0	0	0.0	0.0	0.196	0.0	97.63456	0.029	1	1.0	0.0	0.0	0.0	0.0
0.0	500.0	100.0	100.0	0	0.0	0.0	0.196	0.0	97.48445	0.027	1	1.0	0.0	0.0	0.0	0.0
0.0	500.0	100.0	100.0	0	0.0	0.0	0.195	0.0	97.1147	0.027	1	1.0	0.0	0.0	0.0	0.0
0.0	500.0	100.0	100.0	0	0.0	0.0	0.195	0.0	97.17358	0.023	1	1.0	0.0	0.0	0.0	0.0
0.0	500.0	100.0	100.0	0	0.0	0.0	0.195	0.0	97.17358	0.021	1	1.0	0.0	0.0	0.0	0.0
0.0	500.0	100.0	100.0	0	0.0	0.0	0.194	0.0	96.806885	0.021	1	1.0	0.0	0.0	0.0	0.0
0.0	500.0	100.0	100.0	0	0.0	0.0	0.194	0.0	97.14925	0.018	1	1.0	0.0	0.0	0.0	0.0
0.0	500.0	100.0	100.0	0	0.0	0.0	0.194	0.0	97.14925	0.017	1	1.0	0.0	0.0	0.0	0.0
0.0	500.0	100.0	100.0	0	0.0	0.0	0.193	0.0	97.088234	0.017	1	1.0	0.0	0.0	0.0	0.0
0.0	500.0	100.0	100.0	0	0.0	0.0	0.193	0.0	97.088234	0.014	1	1.0	0.0	0.0	0.0	0.0
0.0	500.0	100.0	100.0	0	0.0	0.0	0.192	0.0	96.28509	0.014	1	1.0	0.0	0.0	0.0	0.0
0.0	500.0	100.0	100.0	0	0.0	0.0	0.191	0.0	96.75914	0.012	1	1.0	0.0	0.0	0.0	0.0
0.0	500.0	100.0	100.0	0	0.0	0.0	0.19	0.0	96.75914	0.011	1	1.0	0.0	0.0	0.0	0.0
0.0	500.0	100.0	100.0	0	0.0	0.0	0.189	0.0	96.32467	0.011	1	1.0	0.0	0.0	0.0	0.0
0.0	500.0	100.0	100.0	0	0.0	0.0	0.187	0.0	96.25655	0.009	1	1.0	0.0	0.0	0.0	0.0
0.0	500.0	100.0	100.0	0	0.0	0.0	0.186	0.0	96.25655	0.009	1	1.0	0.0	0.0	0.0	0.0
0.0	500.0	100.0	100.0	0	0.0	0.0	0.185	0.0	96.71323	0.009	1	1.0	0.0	0.0	0.0	0.0
0.0	500.0	100.0	100.0	0	0.0	0.0	0.183	0.0	96.71323	0.007	1	1.0	0.0	0.0	0.0	0.0
0.0	500.0	100.0	100.0	0	0.0	0.0	0.182	0.0	96.9744	0.007	1	1.0	0.0	0.0	0.0	0.0
0.0	500.0	100.0	100.0	0	0.0	0.0	0.18	0.0	96.45313	0.007	1	1.0	0.0	0.0	0.0	0.0
0.0	500.0	100.0	100.0	0	0.0	0.0	0.178	0.0	96.45313	0.006	1	1.0	0.0	0.0	0.0	0.0
0.0	500.0	100.0	100.0	0	0.0	0.0	0.176	0.0	95.96068	0.006	1	1.0	0.0	0.0	0.0	0.0
0.0	500.0	100.0	100.0	0	0.0	0.0	0.175	0.0	95.967804	0.005	1	1.0	0.0	0.0	0.0	0.0
0.0	500.0	100.0	100.0	0	0.0	0.0	0.173	0.0	95.54843	0.004	1	1.0	0.0	0.0	0.0	0.0
0.0	500.0	100.0	100.0	0	0.0	0.0	0.171	0.0	95.51799	0.004	1	1.0	0.0	0.0	0.0	0.0
0.0	500.0	100.0	100.0	0	0.0	0.0	0.169	0.0	95.51799	0.004	1	1.0	0.0	0.0	0.0	0.0
0.0	500.0	100.0	100.0	0	0.0	0.0	0.166	0.0	96.22404	0.004	1	1.0	0.0	0.0	0.0	0.0
0.0	500.0	100.0	100.0	0	0.0	0.0	0.164	0.0	95.2828	0.003	1	1.0	0.0	0.0	0.0	0.0
0.0	500.0	100.0	100.0	0	0.0	0.0	0.162	0.0	95.2828	0.003	1	1.0	0.0	0.0	0.0	0.0
0.0	500.0	100.0	100.0	0	0.0	0.0	0.16	0.0	94.825424	0.003	1	1.0	0.0	0.0	0.0	0.0
0.0	500.0	100.0	100.0	0	0.0	0.0	0.157	0.0	94.213005	0.002	1	1.0	0.0	0.0	0.0	0.0
0.0	500.0	100.0	100.0	0	0.0	0.0	0.155	0.0	94.213005	0.002	1	1.0	0.0	0.0	0.0	0.0
0.0	500.0	100.0	100.0	0	0.0	0.0	0.152	0.0	94.31212	0.002	1	1.0	0.0	0.0	0.0	0.0
0.0	500.0	100.0	100.0	0	0.0	0.0	0.15	0.0	94.31212	0.001	1	1.0	0.0	0.0	0.0	0.0
0.0	500.0	100.0	100.0	0	0.0	0.0	0.148	0.0	94.90518	0.001	1	1.0	0.0	0.0	0.0	0.0
0.0	500.0	100.0	100.0	0	0.0	0.0	0.145	0.0	94.855354	0.001	1	1.0	0.0	0.0	0.0	0.0
0.0	500.0	100.0	100.0	0	0.0	0.0	0.143	0.0	95.30129	0.001	1	1.0	0.0	0.0	0.0	0.0
0.0	500.0	100.0	100.0	0	0.0	0.0	0.14	0.0	95.30256	0.001	1	1.0	0.0	0.0	0.0	0.0
0.0	500.0	100.0	100.0	0	0.0	0.0	0.138	0.0	96.0084	0.001	1	1.0	0.0	0.0	0.0	0.0
0.0	500.0	100.0	100.0	0	0.0	0.0	0.135	0.0	96.0084	0.0	1	1.0	0.0	0.0	0.0	0.0
0.0	500.0	100.0	100.0	0	0.0	0.0	0.133	0.0	95.76053	0.0	1	1.0	0.0	0.0	0.0	0.0
0.0	500.0	100.0	100.0	0	0.0	0.0	0.131	0.0	95.76053	0.0	1	1.0	0.0	0.0	0.0	0.0
0.0	500.0	100.0	100.0	0	0.0	0.0	0.128	0.0	95.50665	0.0	1	1.0	0.0	0.0	0.0	0.0
0.0	500.0	100.0	100.0	0	0.0	0.0	0.126	0.0	95.58154	0.0	1	1.0	0.0	0.0	0.0	0.0
0.0	500.0	100.0	100.0	0	0.0	0.0	0.124	0.0	95.58154	0.0	1	1.0	0.0	0.0	0.0	0.0
0.0	500.0	100.0	100.0	0	0.0	0.0	0.122	0.0	96.415695	0.0	1	1.0	0.0	0.0	0.0	0.0
0.0	500.0	100.0	100.0	0	0.0	0.0	0.119	0.0	96.12069	0.0	1	1.0	0.0	0.0	0.0	0.0
0.0	500.0	100.0	100.0	0	0.0	0.0	0.117	0.0	96.12069	0.0	1	1.0	0.0	0.0	0.0	0.0
0.0	500.0	100.0	100.0	0	0.0	0.0	0.115	0.0	95.972435	0.0	1	1.0	0.0	0.0	0.0	0.0
0.0	500.0	100.0	100.0	0	0.0	0.0	0.113	0.0	95.972435	0.0	1	1.0	0.0	0.0	0.0	0.0
0.0	500.0	100.0	100.0	0	0.0	0.0	0.111	0.0	96.04853	0.0	1	1.0	0.0	0.0	0.0	0.0
0.0	500.0	100.0	100.0	0	0.0	0.0	0.109	0.0	96.26	0.0	1	1.0	0.0	0.0	0.0	0.0
0.0	500.0	100.0	100.0	0	0.0	0.0	0.106	0.0	96.26	0.0	1	1.0	0.0	0.0	0.0	0.0
0.0	500.0	100.0	100.0	0	0.0	0.0	0.105	0.0	96.64125	0.0	1	1.0	0.0	0.0	0.0	0.0
0.0	500.0	100.0	100.0	0	0.0	0.0	0.103	0.0	96.70493	0.0	1	1.0	0.0	0.0	0.0	0.0
0.0	500.0	100.0	100.0	0	0.0	0.0	0.101	0.0	96.70493	0.0	1	1.0	0.0	0.0	0.0	0.0
0.0	500.0	100.0	100.0	0	0.0	0.0	0.099	0.0	97.00145	0.0	1	1.0	0.0	0.0	0.0	0.0
0.0	500.0	100.0	100.0	0	0.0	0.0	0.097	0.0	97.00145	0.0	1	1.0	0.0	0.0	0.0	0.0
0.0	500.0	100.0	100.0	0	0.0	0.0	0.096	0.0	96.92177	0.0	1	1.0	0.0	0.0	0.0	0.0
0.0	500.0	100.0	100.0	0	0.0	0.0	0.094	0.0	96.98488	0.0	1	1.0	0.0	0.0	0.0	0.0
0.0	500.0	100.0	100.0	0	0.0	0.0	0.093	0.0	96.98488	0.0	1	1.0	0.0	0.0	0.0	0.0
0.0	500.0	100.0	100.0	0	0.0	0.0	0.091	0.0	97.349	0.0	1	1.0	0.0	0.0	0.0	0.0
0.0	500.0	100.0	100.0	0	0.0	0.0	0.09	0.0	96.30176	0.0	1	1.0	0.0	0.0	0.0	0.0
0.0	500.0	100.0	100.0	0	0.0	0.0	0.088	0.0	96.30176	0.0	1	1.0	0.0	0.0	0.0	0.0
0.0	500.0	100.0	100.0	0	0.0	0.0	0.087	0.0	97.45151	0.0	1	1.0	0.0	0.0	0.0	0.0
0.0	500.0	100.0	100.0	0	0.0	0.0	0.086	0.0	97.45151	0.0	1	1.0	0.0	0.0	0.0	0.0
0.0	500.0	100.0	100.0	0	0.0	0.0	0.084	0.0	97.39286	0.0	1	1.0	0.0	0.0	0.0	0.0
0.0	500.0	100.0	100.0	0	0.0	0.0	0.083	0.0	97.26997	0.0	1	1.0	0.0	0.0	0.0	0.0
0.0	500.0	100.0	100.0	0	0.0	0.0	0.082	0.0	97.08003	0.0	1	1.0	0.0	0.0	0.0	0.0
0.0	500.0	100.0	100.0	0	0.0	0.0	0.08	0.0	97.13223	0.0	1	1.0	0.0	0.0	0.0	0.0
0.0	500.0	100.0	100.0	0	0.0	0.0	0.079	0.0	96.7901	0.0	1	1.0	0.0	0.0	0.0	0.0
0.0	500.0	100.0	100.0	0	0.0	0.0	0.078	0.0	96.7901	0.0	1	1.0	0.0	0.0	0.0	0.0
0.0	500.0	100.0	100.0	0	0.0	0.0	0.077	0.0	96.72714	0.0	1	1.0	0.0	0.0	0.0	0.0
0.0	500.0	100.0	100.0	0	0.0	0.0	0.076	0.0	96.72714	0.0	1	1.0	0.0	0.0	0.0	0.0
0.0	500.0	100.0	100.0	0	0.0	0.0	0.075	0.0	96.564735	0.0	1	1.0	0.0	0.0	0.0	0.0
0.0	500.0	100.0	100.0	0	0.0	0.0	0.075	0.0	96.70738	0.0	1	1.0	0.0	0.0	0.0	0.0
0.0	500.0	100.0	100.0	0	0.0	0.0	0.074	0.0	96.70738	0.0	1	1.0	0.0	0.0	0.0	0.0
0.0	500.0	100.0	100.0	0	0.0	0.0	0.073	0.0	97.20264	0.0	1	1.0	0.0	0.0	0.0	0.0
0.0	500.0	100.0	100.0	0	0.0	0.0	0.072	0.0	97.15331	0.0	1	1.0	0.0	0.0	0.0	0.0
0.0	500.0	100.0	100.0	0	0.0	0.0	0.071	0.0	97.15331	0.0	1	1.0	0.0	0.0	0.0	0.0
0.0	500.0	100.0	100.0	0	0.0	0.0	0.07	0.0	96.68927	0.0	1	1.0	0.0	0.0	0.0	0.0
0.0	500.0	100.0	100.0	0	0.0	0.0	0.069	0.0	96.68927	0.0	1	1.0	0.0	0.0	0.0	0.0
0.0	500.0	100.0	100.0	0	0.0	0.0	0.069	0.0	96.52583	0.0	1	1.0	0.0	0.0	0.0	0.0
0.0	500.0	100.0	100.0	0	0.0	0.0	0.068	0.0	96.255974	0.0	1	1.0	0.0	0.0	0.0	0.0
0.0	500.0	100.0	100.0	0	0.0	0.0	0.067	0.0	96.255974	0.0	1	1.0	0.0	0.0	0.0	0.0
0.0	500.0	100.0	100.0	0	0.0	0.0	0.066	0.0	97.137115	0.0	1	1.0	0.0	0.0	0.0	0.0
0.0	500.0	100.0	100.0	0	0.0	0.0	0.065	0.0	96.519844	0.0	1	1.0	0.0	0.0	0.0	0.0
0.0	500.0	100.0	100.0	0	0.0	0.0	0.064	0.0	96.519844	0.0	1	1.0	0.0	0.0	0.0	0.0
0.0	500.0	100.0	100.0	0	0.0	0.0	0.063	0.0	96.42519	0.0	1	1.0	0.0	0.0	0.0	0.0
0.0	500.0	100.0	100.0	0	0.0	0.0	0.062	0.0	96.42519	0.0	1	1.0	0.0	0.0	0.0	0.0
0.0	500.0	100.0	100.0	0	0.0	0.0	0.062	0.0	96.29413	0.0	1	1.0	0.0	0.0	0.0	0.0
0.0	500.0	100.0	100.0	0	0.0	0.0	0.061	0.0	96.61511	0.0	1	1.0	0.0	0.0	0.0	0.0
0.0	500.0	100.0	100.0	0	0.0	0.0	0.06	0.0	96.61511	0.0	1	1.0	0.0	0.0	0.0	0.0
0.0	500.0	100.0	100.0	0	0.0	0.0	0.059	0.0	97.461555	0.0	1	1.0	0.0	0.0	0.0	0.0
0.0	500.0	100.0	100.0	0	0.0	0.0	0.058	0.0	97.1009	0.0	1	1.0	0.0	0.0	0.0	0.0
0.0	500.0	100.0	100.0	0	0.0	0.0	0.057	0.0	97.1009	0.0	1	1.0	0.0	0.0	0.0	0.0
0.0	500.0	100.0	100.0	0	0.0	0.0	0.057	0.0	97.34729	0.0	1	1.0	0.0	0.0	0.0	0.0
0.0	500.0	100.0	100.0	0	0.0	0.0	0.056	0.0	97.34729	0.0	1	1.0	0.0	0.0	0.0	0.0
0.0	500.0	100.0	100.0	0	0.0	0.0	0.055	0.0	97.08447	0.0	1	1.0	0.0	0.0	0.0	0.0
0.0	500.0	100.0	100.0	0	0.0	0.0	0.054	0.0	97.06276	0.0	1	1.0	0.0	0.0	0.0	0.0
0.0	500.0	100.0	100.0	0	0.0	0.0	0.053	0.0	97.06276	0.0	1	1.0	0.0	0.0	0.0	0.0
0.0	500.0	100.0	100.0	0	0.0	0.0	0.053	0.0	97.5513	0.0	1	1.0	0.0	0.0	0.0	0.0
0.0	500.0	100.0	100.0	0	0.0	0.0	0.052	0.0	97.122604	0.0	1	1.0	0.0	0.0	0.0	0.0
0.0	500.0	100.0	100.0	0	0.0	0.0	0.052	0.0	96.78646	0.0	1	1.0	0.0	0.0	0.0	0.0
0.0	500.0	100.0	100.0	0	0.0	0.0	0.051	0.0	96.81661	0.0	1	1.0	0.0	0.0	0.0	0.0
0.0	500.0	100.0	100.0	0	0.0	0.0	0.05	0.0	96.81661	0.0	1	1.0	0.0	0.0	0.0	0.0
0.0	500.0	100.0	100.0	0	0.0	0.0	0.049	0.0	96.53537	0.0	1	1.0	0.0	0.0	0.0	0.0
0.0	500.0	100.0	100.0	0	0.0	0.0	0.049	0.0	96.56444	0.0	1	1.0	0.0	0.0	0.0	0.0
0.0	500.0	100.0	100.0	0	0.0	0.0	0.048	0.0	96.56444	0.0	1	1.0	0.0	0.0	0.0	0.0
0.0	500.0	100.0	100.0	0	0.0	0.0	0.047	0.0	96.5676	0.0	1	1.0	0.0	0.0	0.0	0.0
0.0	500.0	100.0	100.0	0	0.0	0.0	0.047	0.0	96.5676	0.0	1	1.0	0.0	0.0	0.0	0.0
0.0	500.0	100.0	100.0	0	0.0	0.0	0.046	0.0	96.24461	0.0	1	1.0	0.0	0.0	0.0	0.0
0.0	500.0	100.0	100.0	0	0.0	0.0	0.045	0.0	96.51969	0.0	1	1.0	0.0	0.0	0.0	0.0
0.0	500.0	100.0	100.0	0	0.0	0.0	0.045	0.0	96.51969	0.0	1	1.0	0.0	0.0	0.0	0.0
0.0	500.0	100.0	100.0	0	0.0	0.0	0.044	0.0	96.18874	0.0	1	1.0	0.0	0.0	0.0	0.0
0.0	500.0	100.0	100.0	0	0.0	0.0	0.043	0.0	96.106316	0.0	1	1.0	0.0	0.0	0.0	0.0
0.0	500.0	100.0	100.0	0	0.0	0.0	0.042	0.0	96.106316	0.0	1	1.0	0.0	0.0	0.0	0.0
0.0	500.0	100.0	100.0	0	0.0	0.0	0.041	0.0	96.45398	0.0	1	1.0	0.0	0.0	0.0	0.0
0.0	500.0	100.0	100.0	0	0.0	0.0	0.04	0.0	96.45398	0.0	1	1.0	0.0	0.0	0.0	0.0
0.0	500.0	100.0	100.0	0	0.0	0.0	0.04	0.0	96.37667	0.0	1	1.0	0.0	0.0	0.0	0.0
0.0	500.0	100.0	100.0	0	0.0	0.0	0.039	0.0	95.66361	0.0	1	1.0	0.0	0.0	0.0	0.0
0.0	500.0	100.0	100.0	0	0.0	0.0	0.038	0.0	95.66361	0.0	1	1.0	0.0	0.0	0.0	0.0
0.0	500.0	100.0	100.0	0	0.0	0.0	0.037	0.0	96.157166	0.0	1	1.0	0.0	0.0	0.0	0.0
0.0	500.0	100.0	100.0	0	0.0	0.0	0.036	0.0	96.52342	0.0	1	1.0	0.0	0.0	0.0	0.0
0.0	500.0	100.0	100.0	0	0.0	0.0	0.035	0.0	96.61317	0.0	1	1.0	0.0	0.0	0.0	0.0
0.0	500.0	100.0	100.0	0	0.0	0.0	0.034	0.0	96.78878	0.0	1	1.0	0.0	0.0	0.0	0.0
0.0	500.0	100.0	100.0	0	0.0	0.0	0.032	0.0	96.78878	0.0	1	1.0	0.0	0.0	0.0	0.0
0.0	500.0	100.0	100.0	0	0.0	0.0	0.031	0.0	97.00559	0.0	1	1.0	0.0	0.0	0.0	0.0
0.0	500.0	100.0	100.0	0	0.0	0.0	0.03	0.0	97.25316	0.0	1	1.0	0.0	0.0	0.0	0.0
0.0	500.0	100.0	100.0	0	0.0	0.0	0.029	0.0	97.25316	0.0	1	1.0	0.0	0.0	0.0	0.0
0.0	500.0	100.0	100.0	0	0.0	0.0	0.028	0.0	97.77549	0.0	1	1.0	0.0	0.0	0.0	0.0
0.0	500.0	100.0	100.0	0	0.0	0.0	0.027	0.0	97.69639	0.0	1	1.0	0.0	0.0	0.0	0.0
0.0	500.0	100.0	100.0	0	0.0	0.0	0.026	0.0	98.49823	0.0	1	1.0	0.0	0.0	0.0	0.0
0.0	500.0	100.0	100.0	0	0.0	0.0	0.025	0.0	98.36655	0.0	1	1.0	0.0	0.0	0.0	0.0
0.0	500.0	100.0	100.0	0	0.0	0.0	0.024	0.0	98.36655	0.0	1	1.0	0.0	0.0	0.0	0.0
0.0	500.0	100.0	100.0	0	0.0	0.0	0.023	0.0	97.72752	0.0	1	1.0	0.0	0.0	0.0	0.0
0.0	500.0	100.0	100.0	0	0.0	0.0	0.022	0.0	98.157	0.0	1	1.0	0.0	0.0	0.0	0.0
0.0	500.0	100.0	100.0	0	0.0	0.0	0.021	0.0	98.157	0.0	1	1.0	0.0	0.0	0.0	0.0
0.0	500.0	100.0	100.0	0	0.0	0.0	0.02	0.0	97.8523	0.0	1	1.0	0.0	0.0	0.0	0.0
0.0	500.0	100.0	100.0	0	0.0	0.0	0.018	0.0	97.87676	0.0	1	1.0	0.0	0.0	0.0	0.0
0.0	500.0	100.0	100.0	0	0.0	0.0	0.017	0.0	97.87676	0.0	1	1.0	0.0	0.0	0.0	0.0
0.0	500.0	100.0	100.0	0	0.0	0.0	0.016	0.0	97.50226	0.0	1	1.0	0.0	0.0	0.0	0.0
0.0	500.0	100.0	100.0	0	0.0	0.0	0.015	0.0	97.50226	0.0	1	1.0	0.0	0.0	0.0	0.0
0.0	500.0	100.0	100.0	0	0.0	0.0	0.014	0.0	97.46844	0.0	1	1.0	0.0	0.0	0.0	0.0
0.0	500.0	100.0	100.0	0	0.0	0.0	0.012	0.0	97.836555	0.0	1	1.0	0.0	0.0	0.0	0.0
0.0	500.0	100.0	100.0	0	0.0	0.0	0.011	0.0	97.836555	0.0	1	1.0	0.0	0.0	0.0	0.0
0.0	500.0	100.0	100.0	0	0.0	0.0	0.01	0.0	97.96668	0.0	1	1.0	0.0	0.0	0.0	0.0
0.0	500.0	100.0	100.0	0	0.0	0.0	0.009	0.0	98.29644	0.0	1	1.0	0.0	0.0	0.0	0.0
0.0	500.0	100.0	100.0	0	0.0	0.0	0.008	0.0	98.29644	0.0	1	1.0	0.0	0.0	0.0	0.0
0.0	500.0	100.0	100.0	0	0.0	0.0	0.007	0.0	97.25215	0.0	1	1.0	0.0	0.0	0.0	0.0
0.0	500.0	100.0	100.0	0	0.0	0.0	0.006	0.0	97.25215	0.0	1	1.0	0.0	0.0	0.0	0.0
0.0	500.0	100.0	100.0	0	0.0	0.0	0.005	0.0	97.41736	0.0	1	1.0	0.0	0.0	0.0	0.0
0.0	500.0	100.0	100.0	0	0.0	0.0	0.004	0.0	97.127426	0.0	1	1.0	0.0	0.0	0.0	0.0
0.0	500.0	100.0	100.0	0	0.0	0.0	0.003	0.0	97.127426	0.0	1	1.0	0.0	0.0	0.0	0.0
0.0	500.0	100.0	100.0	0	0.0	0.0	0.001	0.0	97.880714	0.0	1	1.0	0.0	0.0	0.0	0.0
0.0	500.0	100.0	100.0	0	0.0	0.0	0.0	0.0	98.16897	0.0	1	1.0	0.0	0.0	0.0	0.0
0.0	500.0	100.0	100.0	0	0.0	0.0	0.0	0.0	98.16897	0.0	1	1.0	0.0	0.0	0.0	0.0
0.0	500.0	100.0	100.0	0	0.0	0.0	-0.001	0.0	97.82028	0.0	1	1.0	0.0	0.0	0.0	0.0
0.0	500.0	100.0	100.0	0	0.0	0.0	-0.002	0.0	97.82028	0.0	1	1.0	0.0	0.0	0.0	0.0
0.0	500.0	100.0	100.0	0	0.0	0.0	-0.003	0.0	97.28894	0.0	1	1.0	0.0	0.0	0.0	0.0
0.0	500.0	100.0	100.0	0	0.0	0.0	-0.005	0.0	97.597855	0.0	1	1.0	0.0	0.0	0.0	0.0
0.0	500.0	100.0	100.0	0	0.0	0.0	-0.006	0.0	97.92338	0.0	1	1.0	0.0	0.0	0.0	0.0
0.0	500.0	100.0	100.0	0	0.0	0.0	-0.007	0.0	97.806435	0.0	1	1.0	0.0	0.0	0.0	0.0
0.0	500.0	100.0	100.0	0	0.0	0.0	-0.008	0.0	97.791504	0.0	1	1.0	0.0	0.0	0.0	0.0
0.0	500.0	100.0	100.0	0	0.0	0.0	-0.009	0.0	97.791504	0.0	1	1.0	0.0	0.0	0.0	0.0
0.0	500.0	100.0	100.0	0	0.0	0.0	-0.011	0.0	97.7806	0.0	1	1.0	0.0	0.0	0.0	0.0
0.0	500.0	100.0	100.0	0	0.0	0.0	-0.012	0.0	97.7806	0.0	1	1.0	0.0	0.0	0.0	0.0
0.0	500.0	100.0	100.0	0	0.0	0.0	-0.013	0.0	97.363075	0.0	1	1.0	0.0	0.0	0.0	0.0
0.0	500.0	100.0	100.0	0	0.0	0.0	-0.014	0.0	97.613495	0.0	1	1.0	0.0	0.0	0.0	0.0
0.0	500.0	100.0	100.0	0	0.0	0.0	-0.016	0.0	97.613495	0.0	1	1.0	0.0	0.0	0.0	0.0
0.0	500.0	100.0	100.0	0	0.0	0.0	-0.017	0.0	97.718506	0.0	1	1.0	0.0	0.0	0.0	0.0
0.0	500.0	100.0	100.0	0	0.0	0.0	-0.018	0.0	97.57935	0.0	1	1.0	0.0	0.0	0.0	0.0
0.0	500.0	100.0	100.0	0	0.0	0.0	-0.019	0.0	97.57935	0.0	1	1.0	0.0	0.0	0.0	0.0
0.0	500.0	100.0	100.0	0	0.0	0.0	-0.021	0.0	97.59429	0.0	1	1.0	0.0	0.0	0.0	0.0
0.0	500.0	100.0	100.0	0	0.0	0.0	-0.022	0.0	97.59429	0.0	1	1.0	0.0	0.0	0.0	0.0
0.0	500.0	100.0	100.0	0	0.0	0.0	-0.023	0.0	97.051956	0.0	1	1.0	0.0	0.0	0.0	0.0
0.0	500.0	100.0	100.0	0	0.0	0.0	-0.024	0.0	96.88605	0.0	1	1.0	0.0	0.0	0.0	0.0
0.0	500.0	100.0	100.0	0	0.0	0.0	-0.025	0.0	96.88605	0.0	1	1.0	0.0	0.0	0.0	0.0
0.0	500.0	100.0	100.0	0	0.0	0.0	-0.026	0.0	97.052635	0.0	1	1.0	0.0	0.0	0.0	0.0
0.0	500.0	100.0	100.0	0	0.0	0.0	-0.027	0.0	96.54488	0.0	1	1.0	0.0	0.0	0.0	0.0
0.0	500.0	100.0	100.0	0	0.0	0.0	-0.028	0.0	96.54488	0.0	1	1.0	0.0	0.0	0.0	0.0
0.0	500.0	100.0	100.0	0	0.0	0.0	-0.029	0.0	96.47545	0.0	1	1.0	0.0	0.0	0.0	0.0
0.0	500.0	100.0	100.0	0	0.0	0.0	-0.03	0.0	96.47545	0.0	1	1.0	0.0	0.0	0.0	0.0
0.0	500.0	100.0	100.0	0	0.0	0.0	-0.03	0.0	96.44803	0.0	1	1.0	0.0	0.0	0.0	0.0
0.0	500.0	100.0	100.0	0	0.0	0.0	-0.031	0.0	96.20866	0.0	1	1.0	0.0	0.0	0.0	0.0
0.0	500.0	100.0	100.0	0	0.0	0.0	-0.031	0.0	96.20866	0.0	1	1.0	0.0	0.0	0.0	0.0
0.0	500.0	100.0	100.0	0	0.0	0.0	-0.031	0.0	96.25633	0.0	1	1.0	0.0	0.0	0.0	0.0
0.0	500.0	100.0	100.0	0	0.0	0.0	-0.032	0.0	96.08577	0.0	1	1.0	0.0	0.0	0.0	0.0
0.0	500.0	100.0	100.0	0	0.0	0.0	-0.032	0.0	96.08577	0.0	1	1.0	0.0	0.0	0.0	0.0
0.0	500.0	100.0	100.0	0	0.0	0.0	-0.032	0.0	96.450775	0.0	1	1.0	0.0	0.0	0.0	0.0
0.0	500.0	100.0	100.0	0	0.0	0.0	-0.032	0.0	96.450775	0.0	1	1.0	0.0	0.0	0.0	0.0
0.0	500.0	100.0	100.0	0	0.0	0.0	-0.032	0.0	96.631836	0.0	1	1.0	0.0	0.0	0.0	0.0
0.0	500.0	100.0	100.0	0	0.0	0.0	-0.032	0.0	96.19292	0.0	1	1.0	0.0	0.0	0.0	0.0
0.0	500.0	100.0	100.0	0	0.0	0.0	-0.032	0.0	96.19292	0.0	1	1.0	0.0	0.0	0.0	0.0
0.0	500.0	100.0	100.0	0	0.0	0.0	-0.032	0.0	96.348785	0.0	1	1.0	0.0	0.0	0.0	0.0
0.0	500.0	100.0	100.0	0	0.0	0.0	-0.032	0.0	96.454254	0.0	1	1.0	0.0	0.0	0.0	0.0
0.0	500.0	100.0	100.0	0	0.0	0.0	-0.032	0.0	96.454254	0.0	1	1.0	0.0	0.0	0.0	0.0
0.0	500.0	100.0	100.0	0	0.0	0.0	-0.032	0.0	96.16124	0.0	1	1.0	0.0	0.0	0.0	0.0
0.0	500.0	100.0	100.0	0	0.0	0.0	-0.032	0.0	96.16124	0.0	1	1.0	0.0	0.0	0.0	0.0
0.0	500.0	100.0	100.0	0	0.0	0.0	-0.031	0.0	96.44846	0.0	1	1.0	0.0	0.0	0.0	0.0
0.0	500.0	100.0	100.0	0	0.0	0.0	-0.031	0.0	95.99243	0.0	1	1.0	0.0	2.0	0.0	0.0
0.0	500.0	100.0	100.0	0	0.0	0.0	-0.031	0.0	95.99243	0.0	1	1.0	0.0	2.0	0.0	0.0
0.0	500.0	100.0	100.0	0	0.0	0.0	-0.031	0.0	96.02984	0.0	1	1.0	0.0	4.0	0.0	0.0
5555.5557	400.0	100.0	100.0	0	0.0	0.0	-0.031	0.0	96.54433	0.0	1	1.0	0.0	4.0	0.0	0.0
5555.5557	400.0	100.0	100.0	0	0.0	0.0	-0.03	0.0	96.54433	0.0	1	1.0	0.0	4.0	0.0	0.0
5555.5557	400.0	100.0	100.0	0	0.0	0.0	-0.03	0.0	97.16395	0.0	1	1.0	0.0	4.0	0.0	0.0
5555.5557	400.0	100.0	100.0	0	0.0	0.0	-0.03	0.0	97.16395	0.392	1	1.0	0.0	4.0	0.0	0.0
5555.5557	400.0	100.0	100.0	0	0.0	0.0	-0.03	0.0	97.61783	0.392	1	1.0	0.0	4.0	0.0	0.0
5555.5557	400.0	100.0	100.0	0	0.0	0.0	-0.03	0.0	97.73072	1.097	1	1.0	0.0	4.0	0.0	0.0
5555.5557	400.0	100.0	100.0	0	0.0	0.0	-0.03	0.0	97.73072	1.413	1	1.0	0.0	4.0	0.0	0.0
5555.5557	400.0	100.0	100.0	0	0.0	0.0	-0.029	0.0	97.57642	1.413	1	1.0	0.0	4.0	0.0	0.0
5555.5557	400.0	100.0	100.0	0	0.0	0.0	-0.029	0.0	97.425514	1.978	1	1.0	0.0	4.0	0.0	0.0
5555.5557	400.0	100.0	100.0	0	0.0	0.0	-0.029	0.0	97.425514	1.978	1	1.0	0.0	4.0	0.0	0.0
5555.5557	400.0	100.0	100.0	0	0.0	0.0	-0.029	0.0	96.842186	2.232	1	1.0	0.0	4.0	0.0	0.0
5555.5557	400.0	100.0	100.0	0	0.0	0.0	-0.028	0.0	96.71608	2.686	1	1.0	0.0	4.0	0.0	0.0
5555.5557	400.0	100.0	100.0	0	0.0	0.0	-0.028	0.0	96.778564	2.686	1	1.0	0.0	4.0	0.0	0.0
5555.5557	400.0	100.0	100.0	0	0.0	0.0	-0.027	0.0	96.66716	2.889	1	1.0	0.0	4.0	0.0	0.0
5555.5557	400.0	100.0	100.0	0	0.0	0.0	-0.026	0.0	96.66716	3.255	1	1.0	0.0	4.0	0.0	0.0
5555.5557	400.0	100.0	100.0	0	0.0	0.0	-0.026	0.0	96.55186	3.255	1	1.0	0.0	4.0	0.0	0.0
5555.5557	400.0	100.0	100.0	0	0.0	0.0	-0.025	0.0	96.55186	3.417	1	1.0	0.0	4.0	0.0	0.0
5555.5557	400.0	100.0	100.0	0	0.0	0.0	-0.024	0.0	96.18998	3.417	1	1.0	0.0	4.0	0.0	0.0
5555.5557	400.0	100.0	100.0	0	0.0	0.0	-0.023	0.0	96.21696	3.71	1	1.0	0.0	4.0	0.0	0.0
5555.5557	400.0	100.0	100.0	0	0.0	0.0	-0.022	0.0	96.21696	3.84	1	1.0	0.0	4.0	0.0	0.0
5555.5557	400.0	100.0	100.0	0	0.0	0.0	-0.021	0.0	96.47698	3.84	1	1.0	0.0	4.0	0.0	0.0
5555.5557	400.0	100.0	100.0	0	0.0	0.0	-0.02	0.0	96.28732	4.075	1	1.0	0.0	4.0	0.0	0.0
5555.5557	400.0	100.0	100.0	0	0.0	0.0	-0.019	0.0	96.28732	4.075	1	1.0	0.0	4.0	0.0	0.0
5555.5557	400.0	100.0	100.0	0	0.0	0.0	-0.018	0.0	97.4891	4.279	1	1.0	0.0	4.0	0.0	0.0
5555.5557	400.0	100.0	100.0	0	0.0	0.0	-0.017	0.0	97.4891	4.369	1	1.0	0.0	4.0	0.0	0.0
5555.5557	400.0	100.0	100.0	0	0.0	0.0	-0.015	0.0	96.28171	4.369	1	1.0	0.0	4.0	0.0	0.0
5555.5557	400.0	100.0	100.0	0	0.0	0.0	-0.014	0.0	96.93217	4.531	1	1.0	0.0	4.0	0.0	0.0
5555.5557	400.0	100.0	100.0	0	0.0	0.0	-0.013	0.0	96.93217	4.604	1	1.0	0.0	4.0	0.0	0.0
5555.5557	400.0	100.0	100.0	0	0.0	0.0	-0.011	0.0	97.164635	4.604	1	1.0	0.0	4.0	0.0	0.0
5555.5557	400.0	100.0	100.0	0	0.0	0.0	-0.01	0.0	96.3699	4.736	1	1.0	0.0	4.0	0.0	0.0
5555.5557	400.0	100.0	100.0	0	0.0	0.0	-0.008	0.0	96.3699	4.794	1	1.0	0.0	4.0	0.0	0.0
5555.5557	400.0	100.0	100.0	0	0.0	0.0	-0.006	0.0	96.88622	4.794	1	1.0	0.0	5.0	0.0	0.0
5555.5557	400.0	100.0	100.0	0	0.0	0.0	-0.005	0.0	96.88622	4.898	1	1.0	0.0	5.0	0.0	0.0
5555.5557	400.0	100.0	100.0	0	0.0	0.0	-0.003	0.0	97.10419	4.898	1	1.0	0.0	5.0	0.0	0.0
5555.5557	400.0	100.0	100.0	0	0.0	0.0	-0.001	0.0	97.76663	4.989	1	1.0	0.0	5.0	0.0	0.0
5555.5557	400.0	100.0	100.0	0	0.0	0.0	0.0	0.0	97.76663	5.03	1	1.0	0.0	5.0	0.0	0.0
5555.5557	400.0	100.0	100.0	0	0.0	0.0	0.001	0.0	98.29509	5.03	1	1.0	0.0	5.0	0.0	0.0
5555.5557	400.0	100.0	100.0	0	0.0	0.0	0.003	0.0	97.93909	5.102	1	1.0	0.0	5.0	0.0	0.0
5555.5557	400.0	100.0	100.0	0	0.0	0.0	0.005	0.0	97.93909	5.134	1	1.0	0.0	5.0	0.0	0.0
5555.5557	400.0	100.0	100.0	0	0.0	0.0	0.007	0.0	97.54779	5.134	1	1.0	0.0	5.0	0.0	0.0
5555.5557	400.0	100.0	100.0	0	0.0	0.0	0.009	0.0	97.54779	5.192	1	1.0	0.0	5.0	0.0	0.0
5555.5557	400.0	100.0	100.0	0	0.0	0.0	0.01	0.0	97.269615	5.192	1	1.0	0.0	5.0	0.0	0.0
5555.5557	400.0	100.0	100.0	0	0.0	0.0	0.012	0.0	97.53377	5.218	1	1.0	0.0	5.0	0.0	0.0
5555.5557	400.0	100.0	100.0	0	0.0	0.0	0.014	0.0	97.331474	5.266	1	1.0	0.0	5.0	0.0	0.0
5555.5557	400.0	100.0	100.0	0	0.0	0.0	0.016	0.0	97.35784	5.266	1	1.0	0.0	5.0	0.0	0.0
5555.5557	400.0	100.0	100.0	0	0.0	0.0	0.017	0.0	96.54216	5.307	1	1.0	0.0	5.0	0.0	0.0
5555.5557	400.0	100.0	100.0	0	0.0	0.0	0.019	0.0	96.54216	5.325	1	1.0	0.0	5.0	0.0	0.0
5555.5557	400.0	100.0	100.0	0	0.0	0.0	0.02	0.0	96.14413	5.325	1	1.0	0.0	5.0	0.0	0.0
5555.5557	400.0	100.0	100.0	0	0.0	0.0	0.022	0.0	96.14413	5.356	1	1.0	0.0	5.0	0.0	0.0
5555.5557	400.0	100.0	100.0	0	0.0	0.0	0.024	0.0	96.49542	5.356	1	1.0	0.0	5.0	0.0	0.0
5555.5557	400.0	100.0	100.0	0	0.0	0.0	0.025	0.0	96.29965	5.371	1	1.0	0.0	5.0	0.0	0.0
5555.5557	400.0	100.0	100.0	0	0.0	0.0	0.026	0.0	96.29965	5.397	1	1.0	0.0	5.0	0.0	0.0
5555.5557	400.0	100.0	100.0	0	0.0	0.0	0.028	0.0	96.36814	5.397	1	1.0	0.0	5.0	0.0	0.0
5555.5557	400.0	100.0	100.0	0	0.0	0.0	0.029	0.0	96.341965	5.409	1	1.0	0.0	5.0	0.0	0.0
5555.5557	400.0	100.0	100.0	0	0.0	0.0	0.03	0.0	96.341965	5.429	1	1.0	0.0	5.0	0.0	0.0
5555.5557	400.0	100.0	100.0	0	0.0	0.0	0.032	0.0	96.25002	5.429	1	1.0	0.0	5.0	0.0	0.0
5555.5557	400.0	100.0	100.0	0	0.0	0.0	0.033	0.0	96.25002	5.438	1	1.0	0.0	5.0	0.0	0.0
5555.5557	400.0	100.0	100.0	0	0.0	0.0	0.035	0.0	96.60298	5.438	1	1.0	0.0	5.0	0.0	0.0
5555.5557	400.0	100.0	100.0	0	0.0	0.0	0.036	0.0	96.28056	5.455	1	1.0	0.0	5.0	0.0	0.0
5555.5557	400.0	100.0	100.0	0	0.0	0.0	0.037	0.0	96.28056	5.464	1	1.0	0.0	5.0	0.0	0.0
5555.5557	400.0	100.0	100.0	0	0.0	0.0	0.038	0.0	95.777725	5.464	1	1.0	0.0	5.0	0.0	0.0
5555.5557	400.0	100.0	100.0	0	0.0	0.0	0.04	0.0	96.51646	5.476	1	1.0	0.0	5.0	0.0	0.0
5555.5557	400.0	100.0	100.0	0	0.0	0.0	0.041	0.0	96.51646	5.483	1	1.0	0.0	5.0	0.0	0.0
5555.5557	400.0	100.0	100.0	0	0.0	0.0	0.042	0.0	97.06373	5.483	1	1.0	0.0	5.0	0.0	0.0
5555.5557	400.0	100.0	100.0	0	0.0	0.0	0.043	0.0	97.06373	5.493	1	1.0	0.0	5.0	0.0	0.0
5555.5557	400.0	100.0	100.0	0	0.0	0.0	0.045	0.0	97.38778	5.493	1	1.0	0.0	5.0	0.0	0.0
5555.5557	400.0	100.0	100.0	0	0.0	0.0	0.046	0.0	97.56709	5.503	1	1.0	0.0	5.0	0.0	0.0
5555.5557	400.0	100.0	100.0	0	0.0	0.0	0.047	0.0	97.56709	5.508	1	1.0	0.0	5.0	0.0	0.0
5555.5557	400.0	100.0	100.0	0	0.0	0.0	0.049	0.0	97.66828	5.508	1	1.0	0.0	5.0	0.0	0.0
5555.5557	400.0	100.0	100.0	0	0.0	0.0	0.05	0.0	97.38202	5.514	1	1.0	0.0	5.0	0.0	0.0
5555.5557	400.0	100.0	100.0	0	0.0	0.0	0.051	0.0	97.38202	5.517	1	1.0	0.0	5.0	0.0	0.0
5555.5557	400.0	100.0	100.0	0	0.0	0.0	0.052	0.0	98.123116	5.517	1	1.0	0.0	5.0	0.0	0.0
5555.5557	400.0	100.0	100.0	0	0.0	0.0	0.054	0.0	98.123116	5.524	1	1.0	0.0	5.0	0.0	0.0
5555.5557	400.0	100.0	100.0	0	0.0	0.0	0.055	0.0	98.65045	5.524	1	1.0	0.0	5.0	0.0	0.0
5555.5557	400.0	100.0	100.0	0	0.0	0.0	0.056	0.0	99.57075	5.527	1	1.0	0.0	5.0	0.0	0.0
5555.5557	400.0	100.0	100.0	0	0.0	0.0	0.057	0.0	99.57075	5.531	1	1.0	0.0	5.0	0.0	0.0
5555.5557	400.0	100.0	100.0	0	0.0	0.0	0.059	0.0	98.48835	5.531	1	1.0	0.0	5.0	0.0	0.0
5555.5557	400.0	100.0	100.0	0	0.0	0.0	0.06	0.0	99.57846	5.535	1	1.0	0.0	5.0	0.0	0.0
5555.5557	400.0	100.0	100.0	0	0.0	0.0	0.061	0.0	99.57846	5.535	1	1.0	0.0	5.0	0.0	0.0
5555.5557	400.0	100.0	100.0	0	0.0	0.0	0.062	0.0	99.24108	5.537	1	1.0	0.0	5.0	0.0	0.0
5555.5557	400.0	100.0	100.0	0	0.0	0.0	0.064	0.0	99.24108	5.541	1	1.0	0.0	5.0	0.0	0.0
5555.5557	400.0	100.0	100.0	0	0.0	0.0	0.065	0.0	99.09109	5.541	1	1.0	0.0	5.0	0.0	0.0
5555.5557	400.0	100.0	100.0	0	0.0	0.0	0.066	0.0	98.69867	5.543	1	1.0	0.0	5.0	0.0	0.0
5555.5557	400.0	100.0	100.0	0	0.0	0.0	0.067	0.0	98.69867	5.545	1	1.0	0.0	5.0	0.0	0.0
5555.5557	400.0	100.0	100.0	0	0.0	0.0	0.068	0.0	98.789276	5.545	1	1.0	0.0	5.0	0.0	0.0
5555.5557	400.0	100.0	100.0	0	0.0	0.0	0.07	0.0	98.295074	5.547	1	1.0	0.0	5.0	0.0	0.0
5555.5557	400.0	100.0	100.0	0	0.0	0.0	0.071	0.0	98.295074	5.548	1	1.0	0.0	5.0	0.0	0.0
5555.5557	400.0	100.0	100.0	0	0.0	0.0	0.072	0.0	98.10711	5.548	1	1.0	0.0	5.0	0.0	0.0
5555.5557	400.0	100.0	100.0	0	0.0	0.0	0.073	0.0	98.10711	5.55	1	1.0	0.0	5.0	0.0	0.0
5555.5557	400.0	100.0	100.0	0	0.0	0.0	0.074	0.0	97.41825	5.55	1	1.0	0.0	5.0	0.0	0.0
5555.5557	400.0	100.0	100.0	0	0.0	0.0	0.076	0.0	97.45938	5.55	1	1.0	0.0	5.0	0.0	0.0
5555.5557	400.0	100.0	100.0	0	0.0	0.0	0.077	0.0	97.45938	5.552	1	1.0	0.0	5.0	0.0	0.0
5555.5557	400.0	100.0	100.0	0	0.0	0.0	0.078	0.0	96.89565	5.552	1	1.0	0.0	5.0	0.0	0.0
5555.5557	400.0	100.0	100.0	0	0.0	0.0	0.079	0.0	96.58156	5.553	1	1.0	0.0	5.0	0.0	0.0
5555.5557	400.0	100.0	100.0	0	0.0	0.0	0.08	0.0	96.58156	5.553	1	1.0	0.0	5.0	0.0	0.0
5555.5557	400.0	100.0	100.0	0	0.0	0.0	0.081	0.0	96.12819	5.554	1	1.0	0.0	5.0	0.0	0.0
5555.5557	400.0	100.0	100.0	0	0.0	0.0	0.082	0.0	96.12819	5.554	1	1.0	0.0	5.0	0.0	0.0
5555.5557	400.0	100.0	100.0	0	0.0	0.0	0.083	0.0	96.38539	5.554	1	1.0	0.0	5.0	0.0	0.0
5555.5557	400.0	100.0	100.0	0	0.0	0.0	0.084	0.0	97.039925	5.555	1	1.0	0.0	5.0	0.0	0.0
5555.5557	400.0	100.0	100.0	0	0.0	0.0	0.084	0.0	97.039925	5.556	1	1.0	0.0	5.0	0.0	0.0
5555.5557	400.0	100.0	100.0	0	0.0	0.0	0.085	0.0	97.644745	5.556	1	1.0	0.0	5.0	0.0	0.0
5555.5557	400.0	100.0	100.0	0	0.0	0.0	0.086	0.0	97.75708	5.556	1	1.0	0.0	5.0	0.0	0.0
5555.5557	400.0	100.0	100.0	0	0.0	0.0	0.087	0.0	97.75708	5.556	1	1.0	0.0	5.0	0.0	0.0
5555.5557	400.0	100.0	100.0	0	0.0	0.0	0.088	0.0	97.42662	5.557	1	1.0	0.0	5.0	0.0	0.0
5555.5557	400.0	100.0	100.0	0	0.0	0.0	0.089	0.0	97.42662	5.557	1	1.0	0.0	5.0	0.0	0.0
5555.5557	400.0	100.0	100.0	0	0.0	0.0	0.09	0.0	96.82691	5.557	1	1.0	0.0	5.0	0.0	0.0
5555.5557	400.0	100.0	100.0	0	0.0	0.0	0.091	0.0	95.87815	5.559	1	1.0	0.0	5.0	0.0	0.0
5555.5557	400.0	100.0	100.0	0	0.0	0.0	0.092	0.0	95.87815	5.559	1	1.0	0.0	5.0	0.0	0.0
5555.5557	400.0	100.0	100.0	0	0.0	0.0	0.093	0.0	97.43808	5.559	1	1.0	0.0	5.0	0.0	0.0
5555.5557	400.0	100.0	100.0	0	0.0	0.0	0.094	0.0	97.481865	5.559	1	1.0	0.0	5.0	0.0	0.0
5555.5557	400.0	100.0	100.0	0	0.0	0.0	0.095	0.0	97.481865	5.559	1	1.0	0.0	5.0	0.0	0.0
5555.5557	400.0	100.0	100.0	0	0.0	0.0	0.096	0.0	96.9952	5.56	1	1.0	0.0	5.0	0.0	0.0
5555.5557	400.0	100.0	100.0	0	0.0	0.0	0.096	0.0	96.9952	5.56	1	1.0	0.0	5.0	0.0	0.0
5555.5557	400.0	100.0	100.0	0	0.0	0.0	0.097	0.0	96.74941	5.56	1	1.0	0.0	5.0	0.0	0.0
5555.5557	400.0	100.0	100.0	0	0.0	0.0	0.099	0.0	97.09311	5.56	1	1.0	0.0	5.0	0.0	0.0
5555.5557	400.0	100.0	100.0	0	0.0	0.0	0.1	0.0	97.09311	5.561	1	1.0	0.0	5.0	0.0	0.0
5555.5557	400.0	100.0	100.0	0	0.0	0.0	0.101	0.0	97.216705	5.561	1	1.0	0.0	5.0	0.0	0.0
5555.5557	400.0	100.0	100.0	0	0.0	0.0	0.101	0.0	96.97424	5.561	1	1.0	0.0	5.0	0.0	0.0
5555.5557	400.0	100.0	100.0	0	0.0	0.0	0.102	0.0	96.97424	5.561	1	1.0	0.0	5.0	0.0	0.0
5555.5557	400.0	100.0	100.0	0	0.0	0.0	0.103	0.0	97.09004	5.561	1	1.0	0.0	5.0	0.0	0.0
5555.5557	400.0	100.0	100.0	0	0.0	0.0	0.105	0.0	97.09004	5.561	1	1.0	0.0	5.0	0.0	0.0
5555.5557	400.0	100.0	100.0	0	0.0	0.0	0.106	0.0	97.08678	5.561	1	1.0	0.0	5.0	0.0	0.0
5555.5557	400.0	100.0	100.0	0	0.0	0.0	0.107	0.0	97.083786	5.561	1	1.0	0.0	5.0	0.0	0.0
5555.5557	400.0	100.0	100.0	0	0.0	0.0	0.108	0.0	97.083786	5.561	1	1.0	0.0	5.0	0.0	0.0
5555.5557	400.0	100.0	100.0	0	0.0	0.0	0.109	0.0	97.43407	5.561	1	1.0	0.0	5.0	0.0	0.0
5555.5557	400.0	100.0	100.0	0	0.0	0.0	0.11	0.0	97.43407	5.561	1	1.0	0.0	5.0	0.0	0.0
5555.5557	400.0	100.0	100.0	0	0.0	0.0	0.111	0.0	97.75068	5.561	1	1.0	0.0	5.0	0.0	0.0
5555.5557	400.0	100.0	100.0	0	0.0	0.0	0.112	0.0	97.28911	5.562	1	1.0	0.0	5.0	0.0	0.0
5555.5557	400.0	100.0	100.0	0	0.0	0.0	0.113	0.0	97.28911	5.562	1	1.0	0.0	5.0	0.0	0.0
5555.5557	400.0	100.0	100.0	0	0.0	0.0	0.114	0.0	98.19734	5.562	1	1.0	0.0	5.0	0.0	0.0
5555.5557	400.0	100.0	100.0	0	0.0	0.0	0.115	0.0	97.516884	5.562	1	1.0	0.0	5.0	0.0	0.0
5555.5557	400.0	100.0	100.0	0	0.0	0.0	0.116	0.0	97.516884	5.562	1	1.0	0.0	5.0	0.0	0.0
5555.5557	400.0	100.0	100.0	0	0.0	0.0	0.118	0.0	98.26364	5.562	1	1.0	0.0	5.0	0.0	0.0
5555.5557	400.0	100.0	100.0	0	0.0	0.0	0.119	0.0	98.26364	5.562	1	1.0	0.0	5.0	0.0	0.0
5555.5557	400.0	100.0	100.0	0	0.0	0.0	0.12	0.0	98.01619	5.562	1	1.0	0.0	5.0	0.0	0.0
5555.5557	400.0	100.0	100.0	0	0.0	0.0	0.121	0.0	98.59779	5.562	1	1.0	0.0	5.0	0.0	0.0
5555.5557	400.0	100.0	100.0	0	0.0	0.0	0.122	0.0	98.59779	5.562	1	1.0	0.0	5.0	0.0	0.0
5555.5557	400.0	100.0	100.0	0	0.0	0.0	0.123	0.0	98.60233	5.562	1	1.0	0.0	5.0	0.0	0.0
5555.5557	400.0	100.0	100.0	0	0.0	0.0	0.124	0.0	98.43985	5.562	1	1.0	0.0	5.0	0.0	0.0
5555.5557	400.0	100.0	100.0	0	0.0	0.0	0.125	0.0	98.43985	5.562	1	1.0	0.0	5.0	0.0	0.0
5555.5557	400.0	100.0	100.0	0	0.0	0.0	0.126	0.0	98.20781	5.562	1	1.0	0.0	5.0	0.0	0.0
5555.5557	400.0	100.0	100.0	0	0.0	0.0	0.127	0.0	98.20781	5.562	1	1.0	0.0	5.0	0.0	0.0
5555.5557	400.0	100.0	100.0	0	0.0	0.0	0.128	0.0	98.178406	5.562	1	1.0	0.0	5.0	0.0	0.0
5555.5557	400.0	100.0	100.0	0	0.0	0.0	0.13	0.0	97.90129	5.562	1	1.0	0.0	5.0	0.0	0.0
5555.5557	400.0	100.0	100.0	0	0.0	0.0	0.131	0.0	97.90129	5.562	1	1.0	0.0	5.0	0.0	0.0
5555.5557	400.0	100.0	100.0	0	0.0	0.0	0.132	0.0	98.0401	5.562	1	1.0	0.0	5.0	0.0	0.0
5555.5557	400.0	100.0	100.0	0	0.0	0.0	0.133	0.0	97.63323	5.562	1	1.0	0.0	5.0	0.0	0.0
5555.5557	400.0	100.0	100.0	0	0.0	0.0	0.134	0.0	97.63323	5.562	1	1.0	0.0	5.0	0.0	0.0
5555.5557	400.0	100.0	100.0	0	0.0	0.0	0.135	0.0	97.84714	5.562	1	1.0	0.0	5.0	0.0	0.0
5555.5557	400.0	100.0	100.0	0	0.0	0.0	0.136	0.0	97.84714	5.562	1	1.0	0.0	5.0	0.0	0.0
5555.5557	400.0	100.0	100.0	0	0.0	0.0	0.137	0.0	97.34327	5.562	1	1.0	0.0	5.0	0.0	0.0
5555.5557	400.0	100.0	100.0	0	0.0	0.0	0.138	0.0	97.60886	5.562	1	1.0	0.0	5.0	0.0	0.0
5555.5557	400.0	100.0	100.0	0	0.0	0.0	0.139	0.0	97.60886	5.562	1	1.0	0.0	5.0	0.0	0.0
5555.5557	400.0	100.0	100.0	1	0.0	0.0	0.14	0.0	97.91905	5.562	1	1.0	0.0	5.0	0.0	0.0
5555.5557	400.0	100.0	100.0	1	0.0	0.0	0.142	0.0	97.601616	5.562	1	1.0	0.0	5.0	0.0	0.0
5555.5557	400.0	100.0	100.0	1	0.0	0.0	0.143	0.0	97.601616	5.562	1	1.0	0.0	5.0	0.0	0.0
5555.5557	400.0	100.0	100.0	1	0.0	0.0	0.144	0.0	97.53542	5.562	1	1.0	0.0	5.0	0.0	0.0
5555.5557	400.0	100.0	100.0	1	0.0	0.0	0.145	0.0	97.53542	5.562	1	1.0	0.0	5.0	0.0	0.0
5555.5557	400.0	100.0	100.0	1	0.0	0.0	0.146	0.0	97.07442	5.562	1	1.0	0.0	5.0	0.0	0.0
5555.5557	400.0	100.0	100.0	1	0.0	0.0	0.147	0.0	97.38635	5.562	1	1.0	0.0	5.0	0.0	0.0
5555.5557	400.0	100.0	100.0	1	0.0	0.0	0.148	0.0	97.38635	5.562	1	1.0	0.0	5.0	0.0	0.0
5555.5557	400.0	100.0	100.0	1	0.0	0.0	0.149	0.0	97.64518	5.562	1	1.0	0.0	5.0	0.0	0.0
5555.5557	400.0	100.0	100.0	1	0.0	0.0	0.15	0.0	97.3364	5.562	1	1.0	0.0	5.0	0.0	0.0
5555.5557	400.0	100.0	100.0	1	0.0	0.0	0.151	0.0	97.3364	5.562	1	1.0	0.0	5.0	0.0	0.0
5555.5557	400.0	100.0	100.0	1	0.0	0.0	0.152	0.0	97.63303	5.562	1	1.0	0.0	5.0	0.0	0.0
5555.5557	400.0	100.0	100.0	1	0.0	0.0	0.153	0.0	97.63303	5.562	1	1.0	0.0	5.0	0.0	0.0
5555.5557	400.0	100.0	100.0	1	0.0	0.0	0.154	0.0	97.84477	5.562	1	1.0	0.0	6.0	0.0	0.0
0.0	400.0	100.0	100.0	0	0.0	0.0	0.155	0.0	97.835724	5.562	1	2.0	0.0	0.0	0.0	0.0
0.0	400.0	100.0	100.0	0	0.0	0.0	0.156	0.0	97.835724	5.562	1	2.0	0.0	0.0	0.0	0.0
0.0	400.0	100.0	100.0	0	0.0	0.0	0.158	0.0	97.37397	5.562	1	2.0	0.0	0.0	0.0	0.0
0.0	400.0	100.0	100.0	0	0.0	0.0	0.159	0.0	98.79846	5.562	1	2.0	0.0	0.0	0.0	0.0
0.0	400.0	100.0	100.0	0	0.0	0.0	0.16	0.0	98.79846	5.169	1	2.0	0.0	0.0	0.0	0.0
0.0	400.0	100.0	100.0	0	0.0	0.0	0.161	0.0	98.05896	5.169	1	2.0	0.0	0.0	0.0	0.0
0.0	400.0	100.0	100.0	0	0.0	0.0	0.162	0.0	98.05896	4.463	1	2.0	0.0	0.0	0.0	0.0
0.0	400.0	100.0	100.0	0	0.0	0.0	0.163	0.0	98.30678	4.463	1	2.0	0.0	0.0	0.0	0.0
0.0	400.0	100.0	100.0	0	0.0	0.0	0.164	0.0	96.980415	3.854	1	2.0	0.0	0.0	0.0	0.0
0.0	400.0	100.0	100.0	0	0.0	0.0	0.165	0.0	96.980415	3.581	1	2.0	0.0	0.0	0.0	0.0
0.0	400.0	100.0	100.0	0	0.0	0.0	0.166	0.0	97.349075	3.581	1	2.0	0.0	0.0	0.0	0.0
0.0	400.0	100.0	100.0	0	0.0	0.0	0.167	0.0	97.70382	3.093	1	2.0	0.0	0.0	0.0	0.0
0.0	400.0	100.0	100.0	0	0.0	0.0	0.168	0.0	97.70382	3.093	1	2.0	0.0	0.0	0.0	0.0
0.0	400.0	100.0	100.0	0	0.0	0.0	0.169	0.0	97.72983	2.874	1	2.0	0.0	0.0	0.0	0.0
0.0	400.0	100.0	100.0	0	0.0	0.0	0.17	0.0	97.72983	2.482	1	2.0	0.0	0.0	0.0	0.0
0.0	400.0	100.0	100.0	0	0.0	0.0	0.171	0.0	97.27467	2.482	1	2.0	0.0	0.0	0.0	0.0
0.0	400.0	100.0	100.0	0	0.0	0.0	0.172	0.0	96.84628	2.307	1	2.0	0.0	0.0	0.0	0.0
0.0	400.0	100.0	100.0	0	0.0	0.0	0.173	0.0	96.84628	1.992	1	2.0	0.0	0.0	0.0	0.0
0.0	400.0	100.0	100.0	0	0.0	0.0	0.173	0.0	97.22315	1.992	1	2.0	0.0	0.0	0.0	0.0
0.0	400.0	100.0	100.0	0	0.0	0.0	0.174	0.0	98.30221	1.85	1	2.0	0.0	0.0	0.0	0.0
0.0	400.0	100.0	100.0	0	0.0	0.0	0.175	0.0	98.30221	1.599	1	2.0	0.0	0.0	0.0	0.0
0.0	400.0	100.0	100.0	0	0.0	0.0	0.176	0.0	98.61542	1.599	1	2.0	0.0	0.0	0.0	0.0
0.0	400.0	100.0	100.0	0	0.0	0.0	0.177	0.0	98.61542	1.485	1	2.0	0.0	0.0	0.0	0.0
0.0	400.0	100.0	100.0	0	0.0	0.0	0.177	0.0	98.147705	1.485	1	2.0	0.0	0.0	0.0	0.0
0.0	400.0	100.0	100.0	0	0.0	0.0	0.178	0.0	98.199745	1.283	1	2.0	0.0	0.0	0.0	0.0
0.0	400.0	100.0	100.0	0	0.0	0.0	0.178	0.0	98.199745	1.107	1	2.0	0.0	0.0	0.0	0.0
0.0	400.0	100.0	100.0	0	0.0	0.0	0.179	0.0	98.23178	1.107	1	2.0	0.0	0.0	0.0	0.0
0.0	400.0	100.0	100.0	0	0.0	0.0	0.18	0.0	98.23759	1.029	1	2.0	0.0	0.0	0.0	0.0
0.0	400.0	100.0	100.0	0	0.0	0.0	0.18	0.0	98.23759	0.888	1	2.0	0.0	0.0	0.0	0.0
0.0	400.0	100.0	100.0	0	0.0	0.0	0.181	0.0	98.381226	0.888	1	2.0	0.0	0.0	0.0	0.0
0.0	400.0	100.0	100.0	0	0.0	0.0	0.181	0.0	98.381226	0.767	1	2.0	0.0	0.0	0.0	0.0
0.0	400.0	100.0	100.0	0	0.0	0.0	0.182	0.0	98.7962	0.767	1	2.0	0.0	0.0	0.0	0.0
0.0	400.0	100.0	100.0	0	0.0	0.0	0.182	0.0	98.58923	0.712	1	2.0	0.0	0.0	0.0	0.0
0.0	400.0	100.0	100.0	0	0.0	0.0	0.183	0.0	98.58923	0.615	1	2.0	0.0	0.0	0.0	0.0
0.0	400.0	100.0	100.0	0	0.0	0.0	0.183	0.0	98.13779	0.615	1	2.0	0.0	0.0	0.0	0.0
0.0	400.0	100.0	100.0	0	0.0	0.0	0.183	0.0	97.640884	0.572	1	2.0	0.0	0.0	0.0	0.0
0.0	400.0	100.0	100.0	0	0.0	0.0	0.183	0.0	97.640884	0.572	1	2.0	0.0	0.0	0.0	0.0
0.0	400.0	100.0	100.0	0	0.0	0.0	0.183	0.0	97.416595	0.493	1	2.0	0.0	0.0	0.0	0.0
0.0	400.0	100.0	100.0	0	0.0	0.0	0.183	0.0	97.416595	0.458	1	2.0	0.0	0.0	0.0	0.0
0.0	400.0	100.0	100.0	0	0.0	0.0	0.183	0.0	97.310936	0.458	1	2.0	0.0	0.0	0.0	0.0
0.0	400.0	100.0	100.0	0	0.0	0.0	0.183	0.0	97.56365	0.396	1	2.0	0.0	0.0	0.0	0.0
0.0	400.0	100.0	100.0	0	0.0	0.0	0.183	0.0	97.56365	0.368	1	2.0	0.0	0.0	0.0	0.0
0.0	400.0	100.0	100.0	0	0.0	0.0	0.183	0.0	97.65613	0.368	1	2.0	0.0	0.0	0.0	0.0
0.0	400.0	100.0	100.0	0	0.0	0.0	0.183	0.0	97.21822	0.317	1	2.0	0.0	0.0	0.0	0.0
0.0	400.0	100.0	100.0	0	0.0	0.0	0.183	0.0	97.21822	0.274	1	2.0	0.0	0.0	0.0	0.0
0.0	400.0	100.0	100.0	0	0.0	0.0	0.183	0.0	97.53082	0.274	1	2.0	0.0	0.0	0.0	0.0
0.0	400.0	100.0	100.0	0	0.0	0.0	0.182	0.0	97.53082	0.254	1	2.0	0.0	0.0	0.0	0.0
0.0	400.0	100.0	100.0	0	0.0	0.0	0.182	0.0	97.5369	0.254	1	2.0	0.0	8.0	0.0	0.0
0.0	400.0	100.0	100.0	0	0.0	0.0	0.182	0.0	97.90914	0.219	1	2.0	0.0	0.0	0.0	0.0
0.0	400.0	100.0	100.0	0	0.0	0.0	0.182	0.0	97.90914	0.204	1	2.0	0.0	0.0	0.0	0.0
0.0	400.0	100.0	100.0	0	0.0	0.0	0.181	0.0	97.95835	0.204	1	2.0	0.0	0.0	0.0	0.0
0.0	400.0	100.0	100.0	0	0.0	0.0	0.181	0.0	97.90673	0.176	1	2.0	0.0	0.0	0.0	0.0
0.0	400.0	100.0	100.0	0	0.0	0.0	0.18	0.0	97.90673	0.176	1	2.0	0.0	0.0	0.0	0.0
0.0	400.0	100.0	100.0	0	0.0	0.0	0.179	0.0	97.96131	0.163	1	2.0	0.0	0.0	0.0	0.0
0.0	400.0	100.0	100.0	0	0.0	0.0	0.178	0.0	97.96131	0.141	1	2.0	0.0	0.0	0.0	0.0
0.0	400.0	100.0	100.0	0	0.0	0.0	0.177	0.0	97.92644	0.141	1	2.0	0.0	0.0	0.0	0.0
0.0	400.0	100.0	100.0	0	0.0	0.0	0.176	0.0	98.2852	0.121	1	2.0	0.0	0.0	0.0	0.0
0.0	400.0	100.0	100.0	0	0.0	0.0	0.176	0.0	98.2852	0.113	1	2.0	0.0	0.0	0.0	0.0
0.0	400.0	100.0	100.0	0	0.0	0.0	0.175	0.0	98.32564	0.113	1	2.0	0.0	0.0	0.0	0.0
0.0	400.0	100.0	100.0	0	0.0	0.0	0.174	0.0	97.98006	0.097	1	2.0	0.0	0.0	0.0	0.0
0.0	400.0	100.0	100.0	0	0.0	0.0	0.172	0.0	97.98006	0.097	1	2.0	0.0	0.0	0.0	0.0
0.0	400.0	100.0	100.0	0	0.0	0.0	0.171	0.0	97.9854	0.09	1	2.0	0.0	0.0	0.0	0.0
0.0	400.0	100.0	100.0	0	0.0	0.0	0.17	0.0	98.015274	0.078	1	2.0	0.0	0.0	0.0	0.0
0.0	400.0	100.0	100.0	0	0.0	0.0	0.168	0.0	98.197556	0.078	1	2.0	0.0	0.0	0.0	0.0
0.0	400.0	100.0	100.0	0	0.0	0.0	0.167	0.0	96.24944	0.072	1	2.0	0.0	0.0	0.0	0.0
0.0	400.0	100.0	100.0	0	0.0	0.0	0.165	0.0	97.52547	0.062	1	2.0	0.0	0.0	0.0	0.0
0.0	400.0	100.0	100.0	0	0.0	0.0	0.164	0.0	98.25947	0.062	1	2.0	0.0	0.0	0.0	0.0
0.0	400.0	100.0	100.0	0	0.0	0.0	0.163	0.0	98.25947	0.058	1	2.0	0.0	0.0	0.0	0.0
0.0	400.0	100.0	100.0	0	0.0	0.0	0.161	0.0	97.75947	0.058	1	2.0	0.0	0.0	0.0	0.0
0.0	400.0	100.0	100.0	0	0.0	0.0	0.16	0.0	97.583336	0.049	1	2.0	0.0	0.0	0.0	0.0
0.0	400.0	100.0	100.0	0	0.0	0.0	0.158	0.0	97.583336	0.046	1	2.0	0.0	0.0	0.0	0.0
0.0	400.0	100.0	100.0	0	0.0	0.0	0.157	0.0	97.188736	0.046	1	2.0	0.0	0.0	0.0	0.0
0.0	400.0	100.0	100.0	0	0.0	0.0	0.155	0.0	97.19596	0.039	1	2.0	0.0	0.0	0.0	0.0
0.0	400.0	100.0	100.0	0	0.0	0.0	0.153	0.0	97.19596	0.037	1	2.0	0.0	0.0	0.0	0.0
0.0	400.0	100.0	100.0	0	0.0	0.0	0.152	0.0	95.73022	0.037	1	2.0	0.0	0.0	0.0	0.0
0.0	400.0	100.0	100.0	0	0.0	0.0	0.15	0.0	95.73022	0.031	1	2.0	0.0	0.0	0.0	0.0
0.0	400.0	100.0	100.0	0	0.0	0.0	0.148	0.0	96.14283	0.031	1	2.0	0.0	0.0	0.0	0.0
0.0	400.0	100.0	100.0	0	0.0	0.0	0.146	0.0	96.59385	0.027	1	2.0	0.0	0.0	0.0	0.0
0.0	400.0	100.0	100.0	0	0.0	0.0	0.145	0.0	96.59385	0.025	1	2.0	0.0	0.0	0.0	0.0
0.0	400.0	100.0	100.0	0	0.0	0.0	0.143	0.0	96.847534	0.025	1	2.0	0.0	0.0	0.0	0.0
0.0	400.0	100.0	100.0	0	0.0	0.0	0.141	0.0	96.84228	0.021	1	2.0	0.0	0.0	0.0	0.0
0.0	400.0	100.0	100.0	0	0.0	0.0	0.139	0.0	96.84228	0.02	1	2.0	0.0	0.0	0.0	0.0
0.0	400.0	100.0	100.0	0	0.0	0.0	0.138	0.0	96.62758	0.02	1	2.0	0.0	0.0	0.0	0.0
0.0	400.0	100.0	100.0	0	0.0	0.0	0.136	0.0	96.62758	0.017	1	2.0	0.0	0.0	0.0	0.0
0.0	400.0	100.0	100.0	0	0.0	0.0	0.134	0.0	97.67399	0.017	1	2.0	0.0	0.0	0.0	0.0
0.0	400.0	100.0	100.0	0	0.0	0.0	0.132	0.0	97.09268	0.015	1	2.0	0.0	0.0	0.0	0.0
0.0	400.0	100.0	100.0	0	0.0	0.0	0.13	0.0	97.09268	0.013	1	2.0	0.0	0.0	0.0	0.0
0.0	400.0	100.0	100.0	0	0.0	0.0	0.128	0.0	97.07841	0.013	1	2.0	0.0	0.0	0.0	0.0
0.0	400.0	100.0	100.0	0	0.0	0.0	0.126	0.0	97.02195	0.011	1	2.0	0.0	0.0	0.0	0.0
0.0	400.0	100.0	100.0	0	0.0	0.0	0.124	0.0	97.02195	0.01	1	2.0	0.0	0.0	0.0	0.0
0.0	400.0	100.0	100.0	0	0.0	0.0	0.123	0.0	96.30966	0.01	1	2.0	0.0	0.0	0.0	0.0
0.0	400.0	100.0	100.0	0	0.0	0.0	0.121	0.0	96.30966	0.009	1	2.0	0.0	0.0	0.0	0.0
0.0	400.0	100.0	100.0	0	0.0	0.0	0.119	0.0	96.099106	0.009	1	2.0	0.0	0.0	0.0	0.0
0.0	400.0	100.0	100.0	0	0.0	0.0	0.117	0.0	96.19385	0.008	1	2.0	0.0	0.0	0.0	0.0
0.0	400.0	100.0	100.0	0	0.0	0.0	0.115	0.0	96.19385	0.007	1	2.0	0.0	0.0	0.0	0.0
0.0	400.0	100.0	100.0	0	0.0	0.0	0.113	0.0	96.04572	0.007	1	2.0	0.0	0.0	0.0	0.0
0.0	400.0	100.0	100.0	0	0.0	0.0	0.111	0.0	96.48117	0.006	1	2.0	0.0	0.0	0.0	0.0
0.0	400.0	100.0	100.0	0	0.0	0.0	0.11	0.0	96.48117	0.005	1	2.0	0.0	0.0	0.0	0.0
0.0	400.0	100.0	100.0	0	0.0	0.0	0.108	0.0	96.955246	0.005	1	2.0	0.0	0.0	0.0	0.0
0.0	400.0	100.0	100.0	0	0.0	0.0	0.106	0.0	96.955246	0.005	1	2.0	0.0	0.0	0.0	0.0
0.0	400.0	100.0	100.0	0	0.0	0.0	0.105	0.0	96.463135	0.005	1	2.0	0.0	0.0	0.0	0.0
0.0	400.0	100.0	100.0	0	0.0	0.0	0.103	0.0	96.16619	0.004	1	2.0	0.0	0.0	0.0	0.0
0.0	400.0	100.0	100.0	0	0.0	0.0	0.101	0.0	96.16619	0.003	1	2.0	0.0	0.0	0.0	0.0
0.0	400.0	100.0	100.0	0	0.0	0.0	0.1	0.0	96.29932	0.003	1	2.0	0.0	0.0	0.0	0.0
0.0	400.0	100.0	100.0	0	0.0	0.0	0.098	0.0	95.551994	0.003	1	2.0	0.0	0.0	0.0	0.0
0.0	400.0	100.0	100.0	0	0.0	0.0	0.097	0.0	95.551994	0.002	1	2.0	0.0	0.0	0.0	0.0
0.0	400.0	100.0	100.0	0	0.0	0.0	0.095	0.0	95.80155	0.002	1	2.0	0.0	0.0	0.0	0.0
0.0	400.0	100.0	100.0	0	0.0	0.0	0.094	0.0	96.158295	0.002	1	2.0	0.0	0.0	0.0	0.0
0.0	400.0	100.0	100.0	0	0.0	0.0	0.092	0.0	95.92826	0.002	1	2.0	0.0	0.0	0.0	0.0
0.0	400.0	100.0	100.0	0	0.0	0.0	0.091	0.0	96.49709	0.002	1	2.0	0.0	0.0	0.0	0.0
0.0	400.0	100.0	100.0	0	0.0	0.0	0.09	0.0	96.49709	0.001	1	2.0	0.0	0.0	0.0	0.0
0.0	400.0	100.0	100.0	0	0.0	0.0	0.088	0.0	97.095985	0.001	1	2.0	0.0	0.0	0.0	0.0
0.0	400.0	100.0	100.0	0	0.0	0.0	0.087	0.0	97.689354	0.001	1	2.0	0.0	0.0	0.0	0.0
0.0	400.0	100.0	100.0	0	0.0	0.0	0.086	0.0	97.689354	0.001	1	2.0	0.0	0.0	0.0	0.0
0.0	400.0	100.0	100.0	0	0.0	0.0	0.084	0.0	97.2097	0.001	1	2.0	0.0	0.0	0.0	0.0
0.0	400.0	100.0	100.0	0	0.0	0.0	0.083	0.0	97.2097	0.0	1	2.0	0.0	0.0	0.0	0.0
0.0	400.0	100.0	100.0	0	0.0	0.0	0.081	0.0	97.74821	0.0	1	2.0	0.0	0.0	0.0	0.0
0.0	400.0	100.0	100.0	0	0.0	0.0	0.08	0.0	98.12657	0.0	1	2.0	0.0	0.0	0.0	0.0
0.0	400.0	100.0	100.0	0	0.0	0.0	0.079	0.0	98.12657	0.0	1	2.0	0.0	0.0	0.0	0.0
0.0	400.0	100.0	100.0	0	0.0	0.0	0.078	0.0	98.029625	0.0	1	2.0	0.0	0.0	0.0	0.0
0.0	400.0	100.0	100.0	0	0.0	0.0	0.076	0.0	97.63266	0.0	1	2.0	0.0	0.0	0.0	0.0
0.0	400.0	100.0	100.0	0	0.0	0.0	0.075	0.0	97.63266	0.0	1	2.0	0.0	0.0	0.0	0.0
0.0	400.0	100.0	100.0	0	0.0	0.0	0.074	0.0	97.60418	0.0	1	2.0	0.0	0.0	0.0	0.0
0.0	400.0	100.0	100.0	0	0.0	0.0	0.073	0.0	97.60418	0.0	1	2.0	0.0	0.0	0.0	0.0
0.0	400.0	100.0	100.0	0	0.0	0.0	0.072	0.0	96.75175	0.0	1	2.0	0.0	0.0	0.0	0.0
0.0	400.0	100.0	100.0	0	0.0	0.0	0.071	0.0	96.58769	0.0	1	2.0	0.0	0.0	0.0	0.0
0.0	400.0	100.0	100.0	0	0.0	0.0	0.07	0.0	96.58769	0.0	1	2.0	0.0	0.0	0.0	0.0
0.0	400.0	100.0	100.0	0	0.0	0.0	0.069	0.0	96.84029	0.0	1	2.0	0.0	0.0	0.0	0.0
0.0	400.0	100.0	100.0	0	0.0	0.0	0.068	0.0	96.73921	0.0	1	2.0	0.0	0.0	0.0	0.0
0.0	400.0	100.0	100.0	0	0.0	0.0	0.067	0.0	96.73921	0.0	1	2.0	0.0	0.0	0.0	0.0
0.0	400.0	100.0	100.0	0	0.0	0.0	0.066	0.0	96.926384	0.0	1	2.0	0.0	0.0	0.0	0.0
0.0	400.0	100.0	100.0	0	0.0	0.0	0.065	0.0	96.926384	0.0	1	2.0	0.0	0.0	0.0	0.0
0.0	400.0	100.0	100.0	0	0.0	0.0	0.064	0.0	96.54204	0.0	1	2.0	0.0	0.0	0.0	0.0
0.0	400.0	100.0	100.0	0	0.0	0.0	0.063	0.0	96.85329	0.0	1	2.0	0.0	0.0	0.0	0.0
0.0	400.0	100.0	100.0	0	0.0	0.0	0.062	0.0	96.85329	0.0	1	2.0	0.0	0.0	0.0	0.0
0.0	400.0	100.0	100.0	0	0.0	0.0	0.061	0.0	97.132805	0.0	1	2.0	0.0	0.0	0.0	0.0
0.0	400.0	100.0	100.0	0	0.0	0.0	0.06	0.0	97.11418	0.0	1	2.0	0.0	0.0	0.0	0.0
0.0	400.0	100.0	100.0	0	0.0	0.0	0.06	0.0	97.11418	0.0	1	2.0	0.0	0.0	0.0	0.0
0.0	400.0	100.0	100.0	0	0.0	0.0	0.059	0.0	97.02085	0.0	1	2.0	0.0	0.0	0.0	0.0
0.0	400.0	100.0	100.0	0	0.0	0.0	0.058	0.0	97.02085	0.0	1	2.0	0.0	0.0	0.0	0.0
0.0	400.0	100.0	100.0	0	0.0	0.0	0.057	0.0	97.88042	0.0	1	2.0	0.0	0.0	0.0	0.0
0.0	400.0	100.0	100.0	0	0.0	0.0	0.056	0.0	98.07567	0.0	1	2.0	0.0	0.0	0.0	0.0
0.0	400.0	100.0	100.0	0	0.0	0.0	0.055	0.0	98.07567	0.0	1	2.0	0.0	0.0	0.0	0.0
0.0	400.0	100.0	100.0	0	0.0	0.0	0.054	0.0	98.73573	0.0	1	2.0	0.0	0.0	0.0	0.0
0.0	400.0	100.0	100.0	0	0.0	0.0	0.053	0.0	97.67929	0.0	1	2.0	0.0	0.0	0.0	0.0
0.0	400.0	100.0	100.0	0	0.0	0.0	0.052	0.0	97.67929	0.0	1	2.0	0.0	0.0	0.0	0.0
0.0	400.0	100.0	100.0	0	0.0	0.0	0.051	0.0	98.58123	0.0	1	2.0	0.0	0.0	0.0	0.0
0.0	400.0	100.0	100.0	0	0.0	0.0	0.05	0.0	98.58123	0.0	1	2.0	0.0	0.0	0.0	0.0
0.0	400.0	100.0	100.0	0	0.0	0.0	0.049	0.0	97.69527	0.0	1	2.0	0.0	0.0	0.0	0.0
0.0	400.0	100.0	100.0	0	0.0	0.0	0.048	0.0	97.92585	0.0	1	2.0	0.0	0.0	0.0	0.0
0.0	400.0	100.0	100.0	0	0.0	0.0	0.047	0.0	97.92585	0.0	1	2.0	0.0	0.0	0.0	0.0
0.0	400.0	100.0	100.0	0	0.0	0.0	0.047	0.0	97.91657	0.0	1	2.0	0.0	0.0	0.0	0.0
0.0	400.0	100.0	100.0	0	0.0	0.0	0.046	0.0	97.35206	0.0	1	2.0	0.0	0.0	0.0	0.0
0.0	400.0	100.0	100.0	0	0.0	0.0	0.045	0.0	97.35206	0.0	1	2.0	0.0	0.0	0.0	0.0
0.0	400.0	100.0	100.0	0	0.0	0.0	0.044	0.0	97.66538	0.0	1	2.0	0.0	0.0	0.0	0.0
0.0	400.0	100.0	100.0	0	0.0	0.0	0.043	0.0	97.66538	0.0	1	2.0	0.0	0.0	0.0	0.0
0.0	400.0	100.0	100.0	0	0.0	0.0	0.042	0.0	97.67816	0.0	1	2.0	0.0	0.0	0.0	0.0
0.0	400.0	100.0	100.0	0	0.0	0.0	0.041	0.0	96.582184	0.0	1	2.0	0.0	0.0	0.0	0.0
0.0	400.0	100.0	100.0	0	0.0	0.0	0.041	0.0	96.582184	0.0	1	2.0	0.0	0.0	0.0	0.0
0.0	400.0	100.0	100.0	0	0.0	0.0	0.04	0.0	96.7978	0.0	1	2.0	0.0	0.0	0.0	0.0
0.0	400.0	100.0	100.0	0	0.0	0.0	0.039	0.0	95.68233	0.0	1	2.0	0.0	0.0	0.0	0.0
0.0	400.0	100.0	100.0	0	0.0	0.0	0.039	0.0	95.68233	0.0	1	2.0	0.0	0.0	0.0	0.0
0.0	400.0	100.0	100.0	0	0.0	0.0	0.038	0.0	95.817856	0.0	1	2.0	0.0	0.0	0.0	0.0
0.0	400.0	100.0	100.0	0	0.0	0.0	0.037	0.0	95.817856	0.0	1	2.0	0.0	0.0	0.0	0.0
0.0	400.0	100.0	100.0	0	0.0	0.0	0.036	0.0	96.17224	0.0	1	2.0	0.0	0.0	0.0	0.0
0.0	400.0	100.0	100.0	0	0.0	0.0	0.035	0.0	95.92453	0.0	1	2.0	0.0	0.0	0.0	0.0
0.0	400.0	100.0	100.0	0	0.0	0.0	0.035	0.0	95.92453	0.0	1	2.0	0.0	0.0	0.0	0.0
0.0	400.0	100.0	100.0	0	0.0	0.0	0.034	0.0	96.31223	0.0	1	2.0	0.0	0.0	0.0	0.0
0.0	400.0	100.0	100.0	0	0.0	0.0	0.033	0.0	96.087006	0.0	1	2.0	0.0	0.0	0.0	0.0
0.0	400.0	100.0	100.0	0	0.0	0.0	0.032	0.0	96.087006	0.0	1	2.0	0.0	0.0	0.0	0.0
0.0	400.0	100.0	100.0	0	0.0	0.0	0.031	0.0	96.89095	0.0	1	2.0	0.0	0.0	0.0	0.0
0.0	400.0	100.0	100.0	0	0.0	0.0	0.031	0.0	96.89095	0.0	1	2.0	0.0	0.0	0.0	0.0
0.0	400.0	100.0	100.0	0	0.0	0.0	0.03	0.0	97.18311	0.0	1	2.0	0.0	0.0	0.0	0.0
0.0	400.0	100.0	100.0	0	0.0	0.0	0.029	0.0	96.94096	0.0	1	2.0	0.0	0.0	0.0	0.0
0.0	400.0	100.0	100.0	0	0.0	0.0	0.028	0.0	96.94096	0.0	1	2.0	0.0	0.0	0.0	0.0
0.0	400.0	100.0	100.0	0	0.0	0.0	0.027	0.0	96.88705	0.0	1	2.0	0.0	0.0	0.0	0.0
0.0	400.0	100.0	100.0	0	0.0	0.0	0.026	0.0	96.88705	0.0	1	2.0	0.0	0.0	0.0	0.0
0.0	400.0	100.0	100.0	0	0.0	0.0	0.025	0.0	95.95887	0.0	1	2.0	0.0	0.0	0.0	0.0
0.0	400.0	100.0	100.0	0	0.0	0.0	0.024	0.0	95.813484	0.0	1	2.0	0.0	0.0	0.0	0.0
0.0	400.0	100.0	100.0	0	0.0	0.0	0.023	0.0	95.813484	0.0	1	2.0	0.0	0.0	0.0	0.0
0.0	400.0	100.0	100.0	0	0.0	0.0	0.022	0.0	95.748566	0.0	1	2.0	0.0	0.0	0.0	0.0
0.0	400.0	100.0	100.0	0	0.0	0.0	0.021	0.0	96.07167	0.0	1	2.0	0.0	0.0	0.0	0.0
0.0	400.0	100.0	100.0	0	0.0	0.0	0.02	0.0	96.07167	0.0	1	2.0	0.0	0.0	0.0	0.0
0.0	400.0	100.0	100.0	0	0.0	0.0	0.018	0.0	96.39341	0.0	1	2.0	0.0	0.0	0.0	0.0
0.0	400.0	100.0	100.0	0	0.0	0.0	0.017	0.0	96.39341	0.0	1	2.0	0.0	0.0	0.0	0.0
0.0	400.0	100.0	100.0	0	0.0	0.0	0.016	0.0	96.77399	0.0	1	2.0	0.0	0.0	0.0	0.0
0.0	400.0	100.0	100.0	0	0.0	0.0	0.015	0.0	96.766846	0.0	1	2.0	0.0	0.0	0.0	0.0
0.0	400.0	100.0	100.0	0	0.0	0.0	0.013	0.0	96.766846	0.0	1	2.0	0.0	0.0	0.0	0.0
0.0	400.0	100.0	100.0	0	0.0	0.0	0.012	0.0	97.08475	0.0	1	2.0	0.0	0.0	0.0	0.0
0.0	400.0	100.0	100.0	0	0.0	0.0	0.011	0.0	97.13822	0.0	1	2.0	0.0	0.0	0.0	0.0
0.0	400.0	100.0	100.0	0	0.0	0.0	0.01	0.0	97.13822	0.0	1	2.0	0.0	0.0	0.0	0.0
0.0	400.0	100.0	100.0	0	0.0	0.0	0.008	0.0	97.2571	0.0	1	2.0	0.0	0.0	0.0	0.0
0.0	400.0	100.0	100.0	0	0.0	0.0	0.007	0.0	97.2571	0.0	1	2.0	0.0	0.0	0.0	0.0
0.0	400.0	100.0	100.0	0	0.0	0.0	0.006	0.0	97.14304	0.0	1	2.0	0.0	0.0	0.0	0.0
0.0	400.0	100.0	100.0	0	0.0	0.0	0.005	0.0	97.768875	0.0	1	2.0	0.0	0.0	0.0	0.0
0.0	400.0	100.0	100.0	0	0.0	0.0	0.003	0.0	97.768875	0.0	1	2.0	0.0	0.0	0.0	0.0
0.0	400.0	100.0	100.0	0	0.0	0.0	0.002	0.0	98.16308	0.0	1	2.0	0.0	0.0	0.0	0.0
0.0	400.0	100.0	100.0	0	0.0	0.0	0.001	0.0	97.475044	0.0	1	2.0	0.0	0.0	0.0	0.0
0.0	400.0	100.0	100.0	0	0.0	0.0	0.0	0.0	97.475044	0.0	1	2.0	0.0	0.0	0.0	0.0
0.0	400.0	100.0	100.0	0	0.0	0.0	-0.001	0.0	97.01359	0.0	1	2.0	0.0	0.0	0.0	0.0
0.0	400.0	100.0	100.0	0	0.0	0.0	-0.002	0.0	97.01359	0.0	1	2.0	0.0	0.0	0.0	0.0
0.0	400.0	100.0	100.0	0	0.0	0.0	-0.004	0.0	97.43383	0.0	1	2.0	0.0	0.0	0.0	0.0
0.0	400.0	100.0	100.0	0	0.0	0.0	-0.005	0.0	97.95003	0.0	1	2.0	0.0	0.0	0.0	0.0
0.0	400.0	100.0	100.0	0	0.0	0.0	-0.006	0.0	97.95003	0.0	1	2.0	0.0	0.0	0.0	0.0
0.0	400.0	100.0	100.0	0	0.0	0.0	-0.008	0.0	97.373055	0.0	1	2.0	0.0	0.0	0.0	0.0
0.0	400.0	100.0	100.0	0	0.0	0.0	-0.009	0.0	97.781235	0.0	1	2.0	0.0	0.0	0.0	0.0
0.0	400.0	100.0	100.0	0	0.0	0.0	-0.01	0.0	97.781235	0.0	1	2.0	0.0	0.0	0.0	0.0
0.0	400.0	100.0	100.0	0	0.0	0.0	-0.012	0.0	97.47592	0.0	1	2.0	0.0	0.0	0.0	0.0
0.0	400.0	100.0	100.0	0	0.0	0.0	-0.013	0.0	97.47592	0.0	1	2.0	0.0	0.0	0.0	0.0
0.0	400.0	100.0	100.0	0	0.0	0.0	-0.014	0.0	97.21129	0.0	1	2.0	0.0	0.0	0.0	0.0
0.0	400.0	100.0	100.0	0	0.0	0.0	-0.015	0.0	98.17718	0.0	1	2.0	0.0	0.0	0.0	0.0
0.0	400.0	100.0	100.0	0	0.0	0.0	-0.017	0.0	98.17718	0.0	1	2.0	0.0	0.0	0.0	0.0
0.0	400.0	100.0	100.0	0	0.0	0.0	-0.018	0.0	98.14663	0.0	1	2.0	0.0	0.0	0.0	0.0
0.0	400.0	100.0	100.0	0	0.0	0.0	-0.019	0.0	98.32742	0.0	1	2.0	0.0	0.0	0.0	0.0
0.0	400.0	100.0	100.0	0	0.0	0.0	-0.02	0.0	98.32742	0.0	1	2.0	0.0	0.0	0.0	0.0
0.0	400.0	100.0	100.0	0	0.0	0.0	-0.022	0.0	98.84123	0.0	1	2.0	0.0	0.0	0.0	0.0
0.0	400.0	100.0	100.0	0	0.0	0.0	-0.023	0.0	98.84123	0.0	1	2.0	0.0	0.0	0.0	0.0
0.0	400.0	100.0	100.0	0	0.0	0.0	-0.024	0.0	99.01726	0.0	1	2.0	0.0	0.0	0.0	0.0
0.0	400.0	100.0	100.0	0	0.0	0.0	-0.025	0.0	98.927345	0.0	1	2.0	0.0	0.0	0.0	0.0
0.0	400.0	100.0	100.0	0	0.0	0.0	-0.025	0.0	98.852425	0.0	1	2.0	0.0	0.0	0.0	0.0
0.0	400.0	100.0	100.0	0	0.0	0.0	-0.026	0.0	98.27516	0.0	1	2.0	0.0	0.0	0.0	0.0
0.0	400.0	100.0	100.0	0	0.0	0.0	-0.027	0.0	98.068695	0.0	1	2.0	0.0	0.0	0.0	0.0
0.0	400.0	100.0	100.0	0	0.0	0.0	-0.028	0.0	98.068695	0.0	1	2.0	0.0	0.0	0.0	0.0
0.0	400.0	100.0	100.0	0	0.0	0.0	-0.028	0.0	97.83873	0.0	1	2.0	0.0	0.0	0.0	0.0
0.0	400.0	100.0	100.0	0	0.0	0.0	-0.029	0.0	97.83873	0.0	1	2.0	0.0	0.0	0.0	0.0
0.0	400.0	100.0	100.0	0	0.0	0.0	-0.029	0.0	98.266914	0.0	1	2.0	0.0	0.0	0.0	0.0
0.0	400.0	100.0	100.0	0	0.0	0.0	-0.03	0.0	98.41345	0.0	1	2.0	0.0	0.0	0.0	0.0
0.0	400.0	100.0	100.0	0	0.0	0.0	-0.03	0.0	98.41345	0.0	1	2.0	0.0	0.0	0.0	0.0
0.0	400.0	100.0	100.0	0	0.0	0.0	-0.03	0.0	97.862526	0.0	1	2.0	0.0	0.0	0.0	0.0
0.0	400.0	100.0	100.0	0	0.0	0.0	-0.031	0.0	97.40845	0.0	1	2.0	0.0	0.0	0.0	0.0
0.0	400.0	100.0	100.0	0	0.0	0.0	-0.031	0.0	97.40845	0.0	1	2.0	0.0	0.0	0.0	0.0
0.0	400.0	100.0	100.0	0	0.0	0.0	-0.031	0.0	97.67203	0.0	1	2.0	0.0	0.0	0.0	0.0
0.0	400.0	100.0	100.0	0	0.0	0.0	-0.031	0.0	97.67203	0.0	1	2.0	0.0	0.0	0.0	0.0
0.0	400.0	100.0	100.0	0	0.0	0.0	-0.031	0.0	97.854416	0.0	1	2.0	0.0	0.0	0.0	0.0
0.0	400.0	100.0	100.0	0	0.0	0.0	-0.031	0.0	97.32045	0.0	1	2.0	0.0	0.0	0.0	0.0
0.0	400.0	100.0	100.0	0	0.0	0.0	-0.031	0.0	97.32045	0.0	1	2.0	0.0	0.0	0.0	0.0
0.0	400.0	100.0	100.0	0	0.0	0.0	-0.031	0.0	97.805405	0.0	1	2.0	0.0	0.0	0.0	0.0
0.0	400.0	100.0	100.0	0	0.0	0.0	-0.031	0.0	98.02844	0.0	1	2.0	0.0	0.0	0.0	0.0
0.0	400.0	100.0	100.0	0	0.0	0.0	-0.031	0.0	98.02844	0.0	1	2.0	0.0	0.0	0.0	0.0
0.0	400.0	100.0	100.0	0	0.0	0.0	-0.031	0.0	98.95921	0.0	1	2.0	0.0	0.0	0.0	0.0
0.0	400.0	100.0	100.0	0	0.0	0.0	-0.031	0.0	98.95921	0.0	1	2.0	0.0	0.0	0.0	0.0
0.0	400.0	100.0	100.0	0	0.0	0.0	-0.031	0.0	98.46623	0.0	1	2.0	0.0	0.0	0.0	0.0
0.0	400.0	100.0	100.0	0	0.0	0.0	-0.031	0.0	98.55058	0.0	1	2.0	0.0	0.0	0.0	0.0
0.0	400.0	100.0	100.0	0	0.0	0.0	-0.031	0.0	98.55058	0.0	1	2.0	0.0	0.0	0.0	0.0
0.0	400.0	100.0	100.0	0	0.0	0.0	-0.031	0.0	98.59516	0.0	1	2.0	0.0	0.0	0.0	0.0
0.0	400.0	100.0	100.0	0	0.0	0.0	-0.031	0.0	98.75318	0.0	1	2.0	0.0	0.0	0.0	0.0
0.0	400.0	100.0	100.0	0	0.0	0.0	-0.031	0.0	98.75318	0.0	1	2.0	0.0	0.0	0.0	0.0
0.0	400.0	100.0	100.0	0	0.0	0.0	-0.031	0.0	98.9755	0.0	1	2.0	0.0	0.0	0.0	0.0
0.0	400.0	100.0	100.0	0	0.0	0.0	-0.031	0.0	98.9755	0.0	1	2.0	0.0	0.0	0.0	0.0
0.0	400.0	100.0	100.0	0	0.0	0.0	-0.031	0.0	98.8413	0.0	1	2.0	0.0	0.0	0.0	0.0
0.0	400.0	100.0	100.0	0	0.0	0.0	-0.031	0.0	98.22806	0.0	1	2.0	0.0	0.0	0.0	0.0
0.0	400.0	100.0	100.0	0	0.0	0.0	-0.031	0.0	98.22806	0.0	1	2.0	0.0	0.0	0.0	0.0
0.0	400.0	100.0	100.0	0	0.0	0.0	-0.031	0.0	97.97543	0.0	1	2.0	0.0	0.0	0.0	0.0
0.0	400.0	100.0	100.0	0	0.0	0.0	-0.031	0.0	97.319824	0.0	1	2.0	0.0	0.0	0.0	0.0
0.0	400.0	100.0	100.0	0	0.0	0.0	-0.031	0.0	97.319824	0.0	1	2.0	0.0	0.0	0.0	0.0
0.0	400.0	100.0	100.0	0	0.0	0.0	-0.031	0.0	97.34316	0.0	1	2.0	0.0	0.0	0.0	0.0
0.0	400.0	100.0	100.0	0	0.0	0.0	-0.03	0.0	97.52047	0.0	1	2.0	0.0	0.0	0.0	0.0
0.0	400.0	100.0	100.0	0	0.0	0.0	-0.03	0.0	97.74347	0.0	1	2.0	0.0	2.0	0.0	0.0
0.0	400.0	100.0	100.0	0	0.0	0.0	-0.03	0.0	97.27253	0.0	1	2.0	0.0	4.0	0.0	0.0
0.0	400.0	100.0	100.0	0	0.0	0.0	-0.03	0.0	97.27253	0.0	1	2.0	0.0	4.0	0.0	0.0
4166.667	300.0	100.0	100.0	0	0.0	0.0	-0.029	0.0	97.14915	0.0	1	2.0	0.0	4.0	0.0	0.0
4166.667	300.0	100.0	100.0	0	0.0	0.0	-0.029	0.0	96.64758	0.0	1	2.0	0.0	4.0	0.0	0.0
4166.667	300.0	100.0	100.0	0	0.0	0.0	-0.029	0.0	96.06581	0.0	1	2.0	0.0	4.0	0.0	0.0
4166.667	300.0	100.0	100.0	0	0.0	0.0	-0.028	0.0	95.55221	0.293	1	2.0	0.0	4.0	0.0	0.0
4166.667	300.0	100.0	100.0	0	0.0	0.0	-0.027	0.0	95.55221	0.568	1	2.0	0.0	4.0	0.0	0.0
4166.667	300.0	100.0	100.0	0	0.0	0.0	-0.026	0.0	95.745125	0.568	1	2.0	0.0	4.0	0.0	0.0
4166.667	300.0	100.0	100.0	0	0.0	0.0	-0.025	0.0	95.482086	1.059	1	2.0	0.0	4.0	0.0	0.0
4166.667	300.0	100.0	100.0	0	0.0	0.0	-0.025	0.0	95.482086	1.279	1	2.0	0.0	4.0	0.0	0.0
4166.667	300.0	100.0	100.0	0	0.0	0.0	-0.024	0.0	95.0533	1.279	1	2.0	0.0	4.0	0.0	0.0
4166.667	300.0	100.0	100.0	0	0.0	0.0	-0.023	0.0	95.59909	1.673	1	2.0	0.0	4.0	0.0	0.0
4166.667	300.0	100.0	100.0	0	0.0	0.0	-0.022	0.0	95.59909	1.673	1	2.0	0.0	4.0	0.0	0.0
4166.667	300.0	100.0	100.0	0	0.0	0.0	-0.021	0.0	95.97662	1.85	1	2.0	0.0	4.0	0.0	0.0
4166.667	300.0	100.0	100.0	0	0.0	0.0	-0.019	0.0	95.97662	2.166	1	2.0	0.0	4.0	0.0	0.0
4166.667	300.0	100.0	100.0	0	0.0	0.0	-0.018	0.0	96.23437	2.166	1	2.0	0.0	4.0	0.0	0.0
4166.667	300.0	100.0	100.0	0	0.0	0.0	-0.017	0.0	96.51804	2.44	1	2.0	0.0	4.0	0.0	0.0
4166.667	300.0	100.0	100.0	0	0.0	0.0	-0.016	0.0	96.51804	2.563	1	2.0	0.0	4.0	0.0	0.0
4166.667	300.0	100.0	100.0	0	0.0	0.0	-0.015	0.0	96.23978	2.563	1	2.0	0.0	4.0	0.0	0.0
4166.667	300.0	100.0	100.0	0	0.0	0.0	-0.013	0.0	96.23978	2.782	1	2.0	0.0	4.0	0.0	0.0
4166.667	300.0	100.0	100.0	0	0.0	0.0	-0.012	0.0	96.735466	2.782	1	2.0	0.0	4.0	0.0	0.0
4166.667	300.0	100.0	100.0	0	0.0	0.0	-0.01	0.0	96.6479	2.881	1	2.0	0.0	4.0	0.0	0.0
4166.667	300.0	100.0	100.0	0	0.0	0.0	-0.009	0.0	96.98559	3.057	1	2.0	0.0	4.0	0.0	0.0
4166.667	300.0	100.0	100.0	0	0.0	0.0	-0.007	0.0	96.91768	3.057	1	2.0	0.0	5.0	0.0	0.0
4166.667	300.0	100.0	100.0	0	0.0	0.0	-0.006	0.0	97.57461	3.136	1	2.0	0.0	5.0	0.0	0.0
4166.667	300.0	100.0	100.0	0	0.0	0.0	-0.004	0.0	97.57461	3.277	1	2.0	0.0	5.0	0.0	0.0
4166.667	300.0	100.0	100.0	0	0.0	0.0	-0.003	0.0	97.80644	3.277	1	2.0	0.0	5.0	0.0	0.0
4166.667	300.0	100.0	100.0	0	0.0	0.0	-0.001	0.0	97.80644	3.398	1	2.0	0.0	5.0	0.0	0.0
4166.667	300.0	100.0	100.0	0	0.0	0.0	0.0	0.0	98.049805	3.398	1	2.0	0.0	5.0	0.0	0.0
4166.667	300.0	100.0	100.0	0	0.0	0.0	0.001	0.0	98.3041	3.453	1	2.0	0.0	5.0	0.0	0.0
4166.667	300.0	100.0	100.0	0	0.0	0.0	0.003	0.0	98.3041	3.551	1	2.0	0.0	5.0	0.0	0.0
4166.667	300.0	100.0	100.0	0	0.0	0.0	0.005	0.0	97.721466	3.551	1	2.0	0.0	5.0	0.0	0.0
4166.667	300.0	100.0	100.0	0	0.0	0.0	0.006	0.0	97.60315	3.594	1	2.0	0.0	5.0	0.0	0.0
4166.667	300.0	100.0	100.0	0	0.0	0.0	0.008	0.0	97.40832	3.673	1	2.0	0.0	5.0	0.0	0.0
4166.667	300.0	100.0	100.0	0	0.0	0.0	0.009	0.0	97.41653	3.673	1	2.0	0.0	5.0	0.0	0.0
4166.667	300.0	100.0	100.0	0	0.0	0.0	0.011	0.0	97.41653	3.709	1	2.0	0.0	5.0	0.0	0.0
4166.667	300.0	100.0	100.0	0	0.0	0.0	0.013	0.0	97.82087	3.709	1	2.0	0.0	5.0	0.0	0.0
4166.667	300.0	100.0	100.0	0	0.0	0.0	0.014	0.0	97.55554	3.771	1	2.0	0.0	5.0	0.0	0.0
4166.667	300.0	100.0	100.0	0	0.0	0.0	0.016	0.0	97.55554	3.827	1	2.0	0.0	5.0	0.0	0.0
4166.667	300.0	100.0	100.0	0	0.0	0.0	0.018	0.0	97.69724	3.827	1	2.0	0.0	5.0	0.0	0.0
4166.667	300.0	100.0	100.0	0	0.0	0.0	0.019	0.0	97.07998	3.85	1	2.0	0.0	5.0	0.0	0.0
4166.667	300.0	100.0	100.0	0	0.0	0.0	0.021	0.0	97.07998	3.894	1	2.0	0.0	5.0	0.0	0.0
4166.667	300.0	100.0	100.0	0	0.0	0.0	0.023	0.0	96.923134	3.894	1	2.0	0.0	5.0	0.0	0.0
4166.667	300.0	100.0	100.0	0	0.0	0.0	0.024	0.0	96.923134	3.913	1	2.0	0.0	5.0	0.0	0.0
4166.667	300.0	100.0	100.0	0	0.0	0.0	0.026	0.0	96.899704	3.913	1	2.0	0.0	5.0	0.0	0.0
4166.667	300.0	100.0	100.0	0	0.0	0.0	0.027	0.0	96.87772	3.948	1	2.0	0.0	5.0	0.0	0.0
4166.667	300.0	100.0	100.0	0	0.0	0.0	0.029	0.0	96.87772	3.965	1	2.0	0.0	5.0	0.0	0.0
4166.667	300.0	100.0	100.0	0	0.0	0.0	0.03	0.0	96.89461	3.965	1	2.0	0.0	5.0	0.0	0.0
4166.667	300.0	100.0	100.0	0	0.0	0.0	0.031	0.0	97.167496	3.992	1	2.0	0.0	5.0	0.0	0.0
4166.667	300.0	100.0	100.0	0	0.0	0.0	0.033	0.0	97.167496	4.006	1	2.0	0.0	5.0	0.0	0.0
4166.667	300.0	100.0	100.0	0	0.0	0.0	0.034	0.0	97.15123	4.006	1	2.0	0.0	5.0	0.0	0.0
4166.667	300.0	100.0	100.0	0	0.0	0.0	0.036	0.0	97.15123	4.028	1	2.0	0.0	5.0	0.0	0.0
4166.667	300.0	100.0	100.0	0	0.0	0.0	0.037	0.0	97.47909	4.028	1	2.0	0.0	5.0	0.0	0.0
4166.667	300.0	100.0	100.0	0	0.0	0.0	0.039	0.0	97.14352	4.047	1	2.0	0.0	5.0	0.0	0.0
4166.667	300.0	100.0	100.0	0	0.0	0.0	0.04	0.0	97.14352	4.056	1	2.0	0.0	5.0	0.0	0.0
4166.667	300.0	100.0	100.0	0	0.0	0.0	0.041	0.0	97.34619	4.056	1	2.0	0.0	5.0	0.0	0.0
4166.667	300.0	100.0	100.0	0	0.0	0.0	0.043	0.0	96.90022	4.071	1	2.0	0.0	5.0	0.0	0.0
4166.667	300.0	100.0	100.0	0	0.0	0.0	0.044	0.0	96.90022	4.078	1	2.0	0.0	5.0	0.0	0.0
4166.667	300.0	100.0	100.0	0	0.0	0.0	0.045	0.0	97.08058	4.078	1	2.0	0.0	5.0	0.0	0.0
4166.667	300.0	100.0	100.0	0	0.0	0.0	0.046	0.0	97.08058	4.091	1	2.0	0.0	5.0	0.0	0.0
4166.667	300.0	100.0	100.0	0	0.0	0.0	0.048	0.0	97.457214	4.091	1	2.0	0.0	5.0	0.0	0.0
4166.667	300.0	100.0	100.0	0	0.0	0.0	0.049	0.0	97.62996	4.096	1	2.0	0.0	5.0	0.0	0.0
4166.667	300.0	100.0	100.0	0	0.0	0.0	0.05	0.0	97.62996	4.107	1	2.0	0.0	5.0	0.0	0.0
4166.667	300.0	100.0	100.0	0	0.0	0.0	0.051	0.0	97.09446	4.107	1	2.0	0.0	5.0	0.0	0.0
4166.667	300.0	100.0	100.0	0	0.0	0.0	0.052	0.0	97.47101	4.111	1	2.0	0.0	5.0	0.0	0.0
4166.667	300.0	100.0	100.0	0	0.0	0.0	0.053	0.0	97.47101	4.12	1	2.0	0.0	5.0	0.0	0.0
4166.667	300.0	100.0	100.0	0	0.0	0.0	0.054	0.0	97.84739	4.12	1	2.0	0.0	5.0	0.0	0.0
4166.667	300.0	100.0	100.0	0	0.0	0.0	0.055	0.0	97.84739	4.124	1	2.0	0.0	5.0	0.0	0.0
4166.667	300.0	100.0	100.0	0	0.0	0.0	0.056	0.0	97.28972	4.124	1	2.0	0.0	5.0	0.0	0.0
4166.667	300.0	100.0	100.0	0	0.0	0.0	0.058	0.0	96.66404	4.129	1	2.0	0.0	5.0	0.0	0.0
4166.667	300.0	100.0	100.0	0	0.0	0.0	0.059	0.0	96.66404	4.132	1	2.0	0.0	5.0	0.0	0.0
4166.667	300.0	100.0	100.0	0	0.0	0.0	0.06	0.0	97.36726	4.132	1	2.0	0.0	5.0	0.0	0.0
4166.667	300.0	100.0	100.0	0	0.0	0.0	0.061	0.0	98.12273	4.137	1	2.0	0.0	5.0	0.0	0.0
4166.667	300.0	100.0	100.0	0	0.0	0.0	0.061	0.0	98.12273	4.143	1	2.0	0.0	5.0	0.0	0.0
4166.667	300.0	100.0	100.0	0	0.0	0.0	0.062	0.0	97.82408	4.143	1	2.0	0.0	5.0	0.0	0.0
4166.667	300.0	100.0	100.0	0	0.0	0.0	0.063	0.0	97.82408	4.145	1	2.0	0.0	5.0	0.0	0.0
4166.667	300.0	100.0	100.0	0	0.0	0.0	0.064	0.0	98.05517	4.145	1	2.0	0.0	5.0	0.0	0.0
4166.667	300.0	100.0	100.0	0	0.0	0.0	0.065	0.0	97.77433	4.148	1	2.0	0.0	5.0	0.0	0.0
4166.667	300.0	100.0	100.0	0	0.0	0.0	0.065	0.0	97.77433	4.149	1	2.0	0.0	5.0	0.0	0.0
4166.667	300.0	100.0	100.0	0	0.0	0.0	0.066	0.0	98.323975	4.149	1	2.0	0.0	5.0	0.0	0.0
4166.667	300.0	100.0	100.0	0	0.0	0.0	0.067	0.0	97.41415	4.152	1	2.0	0.0	5.0	0.0	0.0
4166.667	300.0	100.0	100.0	0	0.0	0.0	0.067	0.0	97.41415	4.152	1	2.0	0.0	5.0	0.0	0.0
4166.667	300.0	100.0	100.0	0	0.0	0.0	0.068	0.0	97.11417	4.155	1	2.0	0.0	5.0	0.0	0.0
4166.667	300.0	100.0	100.0	0	0.0	0.0	0.068	0.0	97.11417	4.156	1	2.0	0.0	5.0	0.0	0.0
4166.667	300.0	100.0	100.0	0	0.0	0.0	0.069	0.0	96.63138	4.156	1	2.0	0.0	5.0	0.0	0.0
4166.667	300.0	100.0	100.0	0	0.0	0.0	0.069	0.0	96.217545	4.159	1	2.0	0.0	5.0	0.0	0.0
4166.667	300.0	100.0	100.0	0	0.0	0.0	0.07	0.0	96.217545	4.16	1	2.0	0.0	5.0	0.0	0.0
4166.667	300.0	100.0	100.0	0	0.0	0.0	0.07	0.0	96.541016	4.16	1	2.0	0.0	5.0	0.0	0.0
4166.667	300.0	100.0	100.0	0	0.0	0.0	0.071	0.0	96.48137	4.161	1	2.0	0.0	5.0	0.0	0.0
4166.667	300.0	100.0	100.0	0	0.0	0.0	0.071	0.0	96.48137	4.162	1	2.0	0.0	5.0	0.0	0.0
4166.667	300.0	100.0	100.0	0	0.0	0.0	0.072	0.0	96.556564	4.162	1	2.0	0.0	5.0	0.0	0.0
4166.667	300.0	100.0	100.0	0	0.0	0.0	0.072	0.0	96.556564	4.163	1	2.0	0.0	5.0	0.0	0.0
4166.667	300.0	100.0	100.0	0	0.0	0.0	0.072	0.0	96.403755	4.163	1	2.0	0.0	5.0	0.0	0.0
4166.667	300.0	100.0	100.0	0	0.0	0.0	0.073	0.0	96.68293	4.164	1	2.0	0.0	5.0	0.0	0.0
4166.667	300.0	100.0	100.0	0	0.0	0.0	0.074	0.0	96.68293	4.165	1	2.0	0.0	5.0	0.0	0.0
4166.667	300.0	100.0	100.0	0	0.0	0.0	0.074	0.0	96.97688	4.165	1	2.0	0.0	5.0	0.0	0.0
4166.667	300.0	100.0	100.0	0	0.0	0.0	0.075	0.0	97.52132	4.165	1	2.0	0.0	5.0	0.0	0.0
4166.667	300.0	100.0	100.0	0	0.0	0.0	0.076	0.0	97.52132	4.165	1	2.0	0.0	5.0	0.0	0.0
4166.667	300.0	100.0	100.0	0	0.0	0.0	0.077	0.0	97.41243	4.166	1	2.0	0.0	5.0	0.0	0.0
4166.667	300.0	100.0	100.0	0	0.0	0.0	0.077	0.0	97.41243	4.166	1	2.0	0.0	5.0	0.0	0.0
4166.667	300.0	100.0	100.0	0	0.0	0.0	0.078	0.0	97.827576	4.166	1	2.0	0.0	5.0	0.0	0.0
4166.667	300.0	100.0	100.0	0	0.0	0.0	0.078	0.0	97.929504	4.166	1	2.0	0.0	5.0	0.0	0.0
4166.667	300.0	100.0	100.0	0	0.0	0.0	0.079	0.0	97.929504	4.167	1	2.0	0.0	5.0	0.0	0.0
4166.667	300.0	100.0	100.0	0	0.0	0.0	0.08	0.0	98.16215	4.167	1	2.0	0.0	5.0	0.0	0.0
4166.667	300.0	100.0	100.0	0	0.0	0.0	0.081	0.0	98.3006	4.167	1	2.0	0.0	5.0	0.0	0.0
4166.667	300.0	100.0	100.0	0	0.0	0.0	0.082	0.0	97.79952	4.167	1	2.0	0.0	5.0	0.0	0.0
4166.667	300.0	100.0	100.0	0	0.0	0.0	0.083	0.0	97.79797	4.167	1	2.0	0.0	5.0	0.0	0.0
4166.667	300.0	100.0	100.0	0	0.0	0.0	0.084	0.0	97.79797	4.168	1	2.0	0.0	5.0	0.0	0.0
4166.667	300.0	100.0	100.0	0	0.0	0.0	0.085	0.0	98.202995	4.168	1	2.0	0.0	5.0	0.0	0.0
4166.667	300.0	100.0	100.0	0	0.0	0.0	0.086	0.0	98.33009	4.168	1	2.0	0.0	5.0	0.0	0.0
4166.667	300.0	100.0	100.0	0	0.0	0.0	0.087	0.0	98.33009	4.168	1	2.0	0.0	5.0	0.0	0.0
4166.667	300.0	100.0	100.0	0	0.0	0.0	0.088	0.0	97.820625	4.168	1	2.0	0.0	5.0	0.0	0.0
4166.667	300.0	100.0	100.0	0	0.0	0.0	0.09	0.0	97.881165	4.169	1	2.0	0.0	5.0	0.0	0.0
4166.667	300.0	100.0	100.0	0	0.0	0.0	0.091	0.0	97.881165	4.169	1	2.0	0.0	5.0	0.0	0.0
4166.667	300.0	100.0	100.0	0	0.0	0.0	0.092	0.0	97.317245	4.169	1	2.0	0.0	5.0	0.0	0.0
4166.667	300.0	100.0	100.0	0	0.0	0.0	0.093	0.0	97.317245	4.169	1	2.0	0.0	5.0	0.0	0.0
4166.667	300.0	100.0	100.0	0	0.0	0.0	0.094	0.0	96.95102	4.169	1	2.0	0.0	5.0	0.0	0.0
4166.667	300.0	100.0	100.0	0	0.0	0.0	0.095	0.0	96.29617	4.169	1	2.0	0.0	5.0	0.0	0.0
4166.667	300.0	100.0	100.0	0	0.0	0.0	0.096	0.0	96.29617	4.169	1	2.0	0.0	5.0	0.0	0.0
4166.667	300.0	100.0	100.0	0	0.0	0.0	0.098	0.0	96.42955	4.169	1	2.0	0.0	5.0	0.0	0.0
4166.667	300.0	100.0	100.0	0	0.0	0.0	0.099	0.0	96.72508	4.169	1	2.0	0.0	5.0	0.0	0.0
4166.667	300.0	100.0	100.0	0	0.0	0.0	0.1	0.0	96.72508	4.169	1	2.0	0.0	5.0	0.0	0.0
4166.667	300.0	100.0	100.0	0	0.0	0.0	0.101	0.0	97.04589	4.169	1	2.0	0.0	5.0	0.0	0.0
4166.667	300.0	100.0	100.0	0	0.0	0.0	0.103	0.0	97.004364	4.17	1	2.0	0.0	5.0	0.0	0.0
4166.667	300.0	100.0	100.0	0	0.0	0.0	0.104	0.0	96.81273	4.17	1	2.0	0.0	5.0	0.0	0.0
4166.667	300.0	100.0	100.0	0	0.0	0.0	0.105	0.0	97.4848	4.17	1	2.0	0.0	5.0	0.0	0.0
4166.667	300.0	100.0	100.0	0	0.0	0.0	0.107	0.0	97.4848	4.17	1	2.0	0.0	5.0	0.0	0.0
4166.667	300.0	100.0	100.0	0	0.0	0.0	0.108	0.0	97.66996	4.17	1	2.0	0.0	5.0	0.0	0.0
4166.667	300.0	100.0	100.0	0	0.0	0.0	0.109	0.0	97.66996	4.17	1	2.0	0.0	5.0	0.0	0.0
4166.667	300.0	100.0	100.0	0	0.0	0.0	0.111	0.0	98.12914	4.17	1	2.0	0.0	5.0	0.0	0.0
4166.667	300.0	100.0	100.0	0	0.0	0.0	0.112	0.0	98.27234	4.17	1	2.0	0.0	5.0	0.0	0.0
4166.667	300.0	100.0	100.0	0	0.0	0.0	0.113	0.0	98.27234	4.17	1	2.0	0.0	5.0	0.0	0.0
4166.667	300.0	100.0	100.0	0	0.0	0.0	0.115	0.0	98.424484	4.17	1	2.0	0.0	5.0	0.0	0.0
4166.667	300.0	100.0	100.0	0	0.0	0.0	0.116	0.0	97.72744	4.17	1	2.0	0.0	5.0	0.0	0.0
4166.667	300.0	100.0	100.0	0	0.0	0.0	0.117	0.0	97.68739	4.17	1	2.0	0.0	5.0	0.0	0.0
4166.667	300.0	100.0	100.0	0	0.0	0.0	0.119	0.0	97.660736	4.17	1	2.0	0.0	5.0	0.0	0.0
4166.667	300.0	100.0	100.0	0	0.0	0.0	0.12	0.0	97.660736	4.17	1	2.0	0.0	5.0	0.0	0.0
4166.667	300.0	100.0	100.0	0	0.0	0.0	0.121	0.0	97.31616	4.17	1	2.0	0.0	5.0	0.0	0.0
4166.667	300.0	100.0	100.0	0	0.0	0.0	0.123	0.0	97.14165	4.17	1	2.0	0.0	5.0	0.0	0.0
4166.667	300.0	100.0	100.0	0	0.0	0.0	0.124	0.0	97.14165	4.17	1	2.0	0.0	5.0	0.0	0.0
4166.667	300.0	100.0	100.0	0	0.0	0.0	0.125	0.0	97.39457	4.17	1	2.0	0.0	5.0	0.0	0.0
4166.667	300.0	100.0	100.0	0	0.0	0.0	0.127	0.0	97.60071	4.17	1	2.0	0.0	5.0	0.0	0.0
4166.667	300.0	100.0	100.0	0	0.0	0.0	0.128	0.0	97.60071	4.17	1	2.0	0.0	5.0	0.0	0.0
4166.667	300.0	100.0	100.0	0	0.0	0.0	0.13	0.0	98.01508	4.17	1	2.0	0.0	5.0	0.0	0.0
4166.667	300.0	100.0	100.0	0	0.0	0.0	0.131	0.0	98.01508	4.17	1	2.0	0.0	5.0	0.0	0.0
4166.667	300.0	100.0	100.0	0	0.0	0.0	0.132	0.0	97.96192	4.17	1	2.0	0.0	5.0	0.0	0.0
4166.667	300.0	100.0	100.0	0	0.0	0.0	0.134	0.0	97.876945	4.17	1	2.0	0.0	5.0	0.0	0.0
4166.667	300.0	100.0	100.0	0	0.0	0.0	0.135	0.0	97.876945	4.17	1	2.0	0.0	5.0	0.0	0.0
4166.667	300.0	100.0	100.0	0	0.0	0.0	0.136	0.0	97.53143	4.17	1	2.0	0.0	5.0	0.0	0.0
4166.667	300.0	100.0	100.0	0	0.0	0.0	0.138	0.0	97.17281	4.17	1	2.0	0.0	5.0	0.0	0.0
4166.667	300.0	100.0	100.0	0	0.0	0.0	0.139	0.0	97.17281	4.17	1	2.0	0.0	5.0	0.0	0.0
4166.667	300.0	100.0	100.0	0	0.0	0.0	0.141	0.0	96.72799	4.17	1	2.0	0.0	5.0	0.0	0.0
4166.667	300.0	100.0	100.0	0	0.0	0.0	0.142	0.0	96.72799	4.17	1	2.0	0.0	5.0	0.0	0.0
4166.667	300.0	100.0	100.0	0	0.0	0.0	0.144	0.0	96.66515	4.17	1	2.0	0.0	5.0	0.0	0.0
4166.667	300.0	100.0	100.0	0	0.0	0.0	0.145	0.0	95.952576	4.17	1	2.0	0.0	5.0	0.0	0.0
4166.667	300.0	100.0	100.0	0	0.0	0.0	0.146	0.0	95.952576	4.17	1	2.0	0.0	5.0	0.0	0.0
4166.667	300.0	100.0	100.0	0	0.0	0.0	0.148	0.0	95.57909	4.17	1	2.0	0.0	5.0	0.0	0.0
4166.667	300.0	100.0	100.0	0	0.0	0.0	0.149	0.0	95.96781	4.17	1	2.0	0.0	5.0	0.0	0.0
4166.667	300.0	100.0	100.0	0	0.0	0.0	0.15	0.0	95.96781	4.17	1	2.0	0.0	5.0	0.0	0.0
4166.667	300.0	100.0	100.0	0	0.0	0.0	0.152	0.0	96.30322	4.17	1	2.0	0.0	5.0	0.0	0.0
4166.667	300.0	100.0	100.0	0	0.0	0.0	0.153	0.0	96.30322	4.17	1	2.0	0.0	5.0	0.0	0.0
4166.667	300.0	100.0	100.0	0	0.0	0.0	0.155	0.0	95.125175	4.17	1	2.0	0.0	6.0	0.0	0.0
0.0	300.0	100.0	100.0	0	0.0	0.0	0.156	0.0	94.404396	4.17	1	2.0	0.0	0.0	0.0	1.0
0.0	300.0	100.0	100.0	0	0.0	0.0	0.157	0.0	94.404396	4.17	1	2.0	0.0	0.0	0.0	1.0
0.0	300.0	100.0	100.0	0	0.0	0.0	0.159	0.0	95.1882	4.17	1	2.0	0.0	0.0	0.0	1.0
0.0	300.0	100.0	100.0	0	0.0	0.0	0.16	0.0	94.43626	4.17	1	2.0	0.0	0.0	0.0	1.0
0.0	300.0	100.0	100.0	0	0.0	0.0	0.162	0.0	94.43626	3.875	1	2.0	0.0	0.0	0.0	1.0
0.0	300.0	100.0	100.0	0	0.0	0.0	0.163	0.0	95.50201	3.875	1	2.0	0.0	0.0	0.0	1.0
0.0	300.0	100.0	100.0	0	0.0	0.0	0.164	0.0	95.50201	3.347	1	2.0	0.0	0.0	0.0	1.0
0.0	300.0	100.0	100.0	0	0.0	0.0	0.166	0.0	95.43483	3.347	1	2.0	0.0	0.0	0.0	1.0
0.0	300.0	100.0	100.0	0	0.0	0.0	0.167	0.0	95.48787	2.89	1	2.0	0.0	0.0	0.0	1.0
0.0	300.0	100.0	100.0	0	0.0	0.0	0.168	0.0	95.48787	2.685	1	2.0	0.0	0.0	0.0	1.0
0.0	300.0	100.0	100.0	0	0.0	0.0	0.169	0.0	95.29205	2.685	1	2.0	0.0	0.0	0.0	1.0
0.0	300.0	100.0	100.0	0	0.0	0.0	0.17	0.0	95.8467	2.319	1	2.0	0.0	0.0	0.0	1.0
0.0	300.0	100.0	100.0	0	0.0	0.0	0.171	0.0	95.8467	2.155	1	2.0	0.0	0.0	0.0	1.0
0.0	300.0	100.0	100.0	0	0.0	0.0	0.172	0.0	96.41188	2.155	1	2.0	0.0	0.0	0.0	1.0
0.0	300.0	100.0	100.0	0	0.0	0.0	0.173	0.0	97.08361	1.861	1	2.0	0.0	0.0	0.0	1.0
0.0	300.0	100.0	100.0	0	0.0	0.0	0.174	0.0	97.19094	1.861	1	2.0	0.0	0.0	0.0	1.0
0.0	300.0	100.0	100.0	0	0.0	0.0	0.175	0.0	97.730484	1.729	1	2.0	0.0	0.0	0.0	1.0
0.0	300.0	100.0	100.0	0	0.0	0.0	0.175	0.0	97.730484	1.493	1	2.0	0.0	0.0	0.0	1.0
0.0	300.0	100.0	100.0	0	0.0	0.0	0.176	0.0	97.17609	1.493	1	2.0	0.0	0.0	0.0	1.0
0.0	300.0	100.0	100.0	0	0.0	0.0	0.177	0.0	96.79087	1.289	1	2.0	0.0	0.0	0.0	1.0
0.0	300.0	100.0	100.0	0	0.0	0.0	0.178	0.0	96.79087	1.289	1	2.0	0.0	0.0	0.0	1.0
0.0	300.0	100.0	100.0	0	0.0	0.0	0.178	0.0	97.07044	1.198	1	2.0	0.0	0.0	0.0	1.0
0.0	300.0	100.0	100.0	0	0.0	0.0	0.179	0.0	97.07044	1.113	1	2.0	0.0	0.0	0.0	1.0
0.0	300.0	100.0	100.0	0	0.0	0.0	0.18	0.0	98.000534	1.113	1	2.0	0.0	0.0	0.0	1.0
0.0	300.0	100.0	100.0	0	0.0	0.0	0.18	0.0	97.63562	0.961	1	2.0	0.0	0.0	0.0	1.0
0.0	300.0	100.0	100.0	0	0.0	0.0	0.181	0.0	97.63562	0.83	1	2.0	0.0	0.0	0.0	1.0
0.0	300.0	100.0	100.0	0	0.0	0.0	0.182	0.0	97.77248	0.83	1	2.0	0.0	0.0	0.0	1.0
0.0	300.0	100.0	100.0	0	0.0	0.0	0.182	0.0	97.84516	0.771	1	2.0	0.0	0.0	0.0	1.0
0.0	300.0	100.0	100.0	0	0.0	0.0	0.183	0.0	97.84516	0.666	1	2.0	0.0	0.0	0.0	1.0
0.0	300.0	100.0	100.0	0	0.0	0.0	0.183	0.0	97.658775	0.666	1	2.0	0.0	0.0	0.0	1.0
0.0	300.0	100.0	100.0	0	0.0	0.0	0.184	0.0	97.658775	0.618	1	2.0	0.0	0.0	0.0	1.0
0.0	300.0	100.0	100.0	0	0.0	0.0	0.184	0.0	97.45909	0.618	1	2.0	0.0	0.0	0.0	1.0
0.0	300.0	100.0	100.0	0	0.0	0.0	0.184	0.0	97.26694	0.534	1	2.0	0.0	0.0	0.0	1.0
0.0	300.0	100.0	100.0	0	0.0	0.0	0.185	0.0	97.26694	0.496	1	2.0	0.0	0.0	0.0	1.0
0.0	300.0	100.0	100.0	0	0.0	0.0	0.185	0.0	97.48556	0.496	1	2.0	0.0	0.0	0.0	1.0
0.0	300.0	100.0	100.0	0	0.0	0.0	0.186	0.0	98.03785	0.428	1	2.0	0.0	0.0	0.0	1.0
0.0	300.0	100.0	100.0	0	0.0	0.0	0.186	0.0	98.03785	0.428	1	2.0	0.0	0.0	0.0	1.0
0.0	300.0	100.0	100.0	0	0.0	0.0	0.186	0.0	98.59027	0.37	1	2.0	0.0	0.0	0.0	1.0
0.0	300.0	100.0	100.0	0	0.0	0.0	0.186	0.0	98.59027	0.343	1	2.0	0.0	0.0	0.0	1.0
0.0	300.0	100.0	100.0	0	0.0	0.0	0.186	0.0	98.06438	0.343	1	2.0	0.0	0.0	0.0	1.0
0.0	300.0	100.0	100.0	0	0.0	0.0	0.187	0.0	97.64035	0.296	1	2.0	0.0	0.0	0.0	1.0
0.0	300.0	100.0	100.0	0	0.0	0.0	0.187	0.0	97.64035	0.276	1	2.0	0.0	0.0	0.0	1.0
0.0	300.0	100.0	100.0	0	0.0	0.0	0.187	0.0	97.10785	0.276	1	2.0	0.0	0.0	0.0	1.0
0.0	300.0	100.0	100.0	0	0.0	0.0	0.187	0.0	97.24571	0.238	1	2.0	0.0	0.0	0.0	1.0
0.0	300.0	100.0	100.0	0	0.0	0.0	0.187	0.0	97.24571	0.221	1	2.0	0.0	0.0	0.0	1.0
0.0	300.0	100.0	100.0	0	0.0	0.0	0.187	0.0	96.52257	0.221	1	2.0	0.0	0.0	0.0	1.0
0.0	300.0	100.0	100.0	0	0.0	0.0	0.187	0.0	96.52257	0.19	1	2.0	0.0	0.0	0.0	1.0
0.0	300.0	100.0	100.0	0	0.0	0.0	0.186	0.0	97.457375	0.19	1	2.0	0.0	0.0	0.0	1.0
0.0	300.0	100.0	100.0	0	0.0	0.0	0.186	1.0	97.09593	0.177	1	2.0	0.0	9.0	0.0	1.0
0.0	300.0	100.0	100.0	0	0.0	0.0	0.186	1.0	97.09593	0.152	1	2.0	0.0	9.0	0.0	1.0
0.0	300.0	100.0	100.0	0	0.0	0.0	0.185	1.0	96.56282	0.152	1	2.0	0.0	11.0	0.0	1.0
-6944.445	500.0	100.0	100.0	0	0.0	0.0	0.184	1.0	96.46729	0.131	1	2.0	0.0	11.0	0.0	1.0
-6944.445	500.0	100.0	100.0	0	0.0	0.0	0.184	1.0	96.46729	0.131	1	2.0	0.0	11.0	0.0	1.0
-6944.445	500.0	100.0	100.0	0	0.0	0.0	0.183	1.0	96.42951	0.122	1	2.0	0.0	11.0	0.0	1.0
-6944.445	500.0	100.0	100.0	0	0.0	0.0	0.183	1.0	96.42951	-0.383	1	2.0	0.0	11.0	0.0	1.0
-6944.445	500.0	100.0	100.0	0	0.0	0.0	0.182	1.0	95.43748	-0.383	1	2.0	0.0	11.0	0.0	1.0
-6944.445	500.0	100.0	100.0	0	0.0	0.0	0.181	1.0	95.82846	-0.848	1	2.0	0.0	11.0	0.0	1.0
-6944.445	500.0	100.0	100.0	0	0.0	0.0	0.18	1.0	95.82846	-1.681	1	2.0	0.0	11.0	0.0	1.0
-6944.445	500.0	100.0	100.0	0	0.0	0.0	0.179	1.0	95.53713	-1.681	1	2.0	0.0	11.0	0.0	1.0
-6944.445	500.0	100.0	100.0	0	0.0	0.0	0.177	1.0	95.71021	-2.053	1	2.0	0.0	11.0	0.0	1.0
-6944.445	500.0	100.0	100.0	0	0.0	0.0	0.176	1.0	95.71021	-2.053	1	2.0	0.0	11.0	0.0	1.0
-6944.445	500.0	100.0	100.0	0	0.0	0.0	0.174	1.0	95.24867	-2.721	1	2.0	0.0	11.0	0.0	1.0
-6944.445	500.0	100.0	100.0	0	0.0	0.0	0.173	1.0	95.24867	-3.021	1	2.0	0.0	11.0	0.0	1.0
-6944.445	500.0	100.0	100.0	0	0.0	0.0	0.171	1.0	94.87965	-3.021	1	2.0	0.0	11.0	0.0	1.0
-6944.445	500.0	100.0	100.0	0	0.0	0.0	0.169	1.0	95.13188	-3.557	1	2.0	0.0	11.0	0.0	1.0
-6944.445	500.0	100.0	100.0	0	0.0	0.0	0.168	1.0	95.13188	-3.797	1	2.0	0.0	11.0	0.0	1.0
-6944.445	500.0	100.0	100.0	0	0.0	0.0	0.166	1.0	95.44924	-3.797	1	2.0	0.0	11.0	0.0	1.0
-6944.445	500.0	100.0	100.0	0	0.0	0.0	0.164	1.0	95.56531	-4.227	1	2.0	0.0	11.0	0.0	1.0
-6944.445	500.0	100.0	100.0	0	0.0	0.0	0.162	1.0	95.56531	-4.227	1	2.0	0.0	11.0	0.0	1.0
-6944.445	500.0	100.0	100.0	0	0.0	0.0	0.16	1.0	95.55485	-4.42	1	2.0	0.0	11.0	0.0	1.0
-6944.445	500.0	100.0	100.0	0	0.0	0.0	0.158	1.0	96.17875	-4.765	1	2.0	0.0	11.0	0.0	1.0
-6944.445	500.0	100.0	100.0	0	0.0	0.0	0.156	1.0	95.65901	-4.765	1	2.0	0.0	11.0	0.0	1.0
-6944.445	500.0	100.0	100.0	0	0.0	0.0	0.154	1.0	94.76165	-4.92	1	2.0	0.0	11.0	0.0	1.0
-6944.445	500.0	100.0	100.0	0	0.0	0.0	0.152	1.0	94.76165	-5.197	1	2.0	0.0	11.0	0.0	1.0
-6944.445	500.0	100.0	100.0	0	0.0	0.0	0.15	1.0	95.055176	-5.197	1	2.0	0.0	12.0	0.0	1.0
-6944.445	500.0	100.0	100.0	0	0.0	0.0	0.147	1.0	95.016884	-5.321	1	2.0	0.0	12.0	0.0	1.0
-6944.445	500.0	100.0	100.0	0	0.0	0.0	0.145	1.0	95.23922	-5.321	1	2.0	0.0	12.0	0.0	1.0
-6944.445	500.0	100.0	100.0	0	0.0	0.0	0.143	1.0	95.20227	-5.544	1	2.0	0.0	12.0	0.0	1.0
-6944.445	500.0	100.0	100.0	0	0.0	0.0	0.141	1.0	95.20227	-5.737	1	2.0	0.0	12.0	0.0	1.0
-6944.445	500.0	100.0	100.0	0	0.0	0.0	0.138	1.0	95.404564	-5.737	1	2.0	0.0	12.0	0.0	1.0
-6944.445	500.0	100.0	100.0	0	0.0	0.0	0.136	1.0	95.85632	-5.822	1	2.0	0.0	12.0	0.0	1.0
-6944.445	500.0	100.0	100.0	0	0.0	0.0	0.133	1.0	95.85632	-5.976	1	2.0	0.0	12.0	0.0	1.0
-6944.445	500.0	100.0	100.0	0	0.0	0.0	0.131	1.0	95.28688	-5.976	1	2.0	0.0	12.0	0.0	1.0
-6944.445	500.0	100.0	100.0	0	0.0	0.0	0.128	1.0	95.28688	-6.045	1	2.0	0.0	12.0	0.0	1.0
-6944.445	500.0	100.0	100.0	0	0.0	0.0	0.126	1.0	95.57036	-6.045	1	2.0	0.0	12.0	0.0	1.0
-6944.445	500.0	100.0	100.0	0	0.0	0.0	0.123	1.0	95.49167	-6.169	1	2.0	0.0	12.0	0.0	1.0
-6944.445	500.0	100.0	100.0	0	0.0	0.0	0.121	1.0	95.49167	-6.224	1	2.0	0.0	12.0	0.0	1.0
-6944.445	500.0	100.0	100.0	0	0.0	0.0	0.118	1.0	95.434425	-6.224	1	2.0	0.0	12.0	0.0	1.0
-6944.445	500.0	100.0	100.0	0	0.0	0.0	0.115	1.0	95.96361	-6.324	1	2.0	0.0	12.0	0.0	1.0
-6944.445	500.0	100.0	100.0	0	0.0	0.0	0.113	1.0	95.96361	-6.369	1	2.0	0.0	12.0	0.0	1.0
-6944.445	500.0	100.0	100.0	0	0.0	0.0	0.11	1.0	96.33064	-6.369	1	2.0	0.0	12.0	0.0	1.0
-6944.445	500.0	100.0	100.0	0	0.0	0.0	0.108	1.0	96.33064	-6.449	1	2.0	0.0	12.0	0.0	1.0
-6944.445	500.0	100.0	100.0	0	0.0	0.0	0.105	1.0	96.70458	-6.449	1	2.0	0.0	12.0	0.0	1.0
-6944.445	500.0	100.0	100.0	0	0.0	0.0	0.103	1.0	97.2878	-6.483	1	2.0	0.0	12.0	0.0	1.0
-6944.445	500.0	100.0	100.0	0	0.0	0.0	0.1	1.0	97.2878	-6.547	1	2.0	0.0	12.0	0.0	1.0
-6944.445	500.0	100.0	100.0	0	0.0	0.0	0.098	1.0	96.7783	-6.547	1	2.0	0.0	12.0	0.0	1.0
-6944.445	500.0	100.0	100.0	0	0.0	0.0	0.095	1.0	96.09363	-6.603	1	2.0	0.0	12.0	0.0	1.0
-6944.445	500.0	100.0	100.0	0	0.0	0.0	0.093	1.0	95.5612	-6.627	1	2.0	0.0	12.0	0.0	1.0
-6944.445	500.0	100.0	100.0	0	0.0	0.0	0.09	1.0	95.91671	-6.627	1	2.0	0.0	12.0	0.0	1.0
-6944.445	500.0	100.0	100.0	0	0.0	0.0	0.088	1.0	95.91671	-6.65	1	2.0	0.0	12.0	0.0	1.0
-6944.445	500.0	100.0	100.0	0	0.0	0.0	0.086	1.0	96.531815	-6.65	1	2.0	0.0	12.0	0.0	1.0
-6944.445	500.0	100.0	100.0	0	0.0	0.0	0.083	1.0	96.74331	-6.691	1	2.0	0.0	12.0	0.0	1.0
-6944.445	500.0	100.0	100.0	0	0.0	0.0	0.081	1.0	96.74331	-6.71	1	2.0	0.0	12.0	0.0	1.0
-6944.445	500.0	100.0	100.0	0	0.0	0.0	0.079	1.0	96.81724	-6.71	1	2.0	0.0	12.0	0.0	1.0
-6944.445	500.0	100.0	100.0	0	0.0	0.0	0.077	1.0	96.19377	-6.744	1	2.0	0.0	12.0	0.0	1.0
-6944.445	500.0	100.0	100.0	0	0.0	0.0	0.075	1.0	96.19377	-6.772	1	2.0	0.0	12.0	0.0	1.0
-6944.445	500.0	100.0	100.0	0	0.0	0.0	0.073	1.0	96.427315	-6.772	1	2.0	0.0	12.0	0.0	1.0
-6944.445	500.0	100.0	100.0	0	0.0	0.0	0.071	1.0	96.427315	-6.784	1	2.0	0.0	12.0	0.0	1.0
-6944.445	500.0	100.0	100.0	0	0.0	0.0	0.069	1.0	96.45587	-6.784	1	2.0	0.0	12.0	0.0	1.0
-6944.445	500.0	100.0	100.0	0	0.0	0.0	0.067	1.0	96.18425	-6.807	1	2.0	0.0	12.0	0.0	1.0
-6944.445	500.0	100.0	100.0	0	0.0	0.0	0.065	1.0	96.18425	-6.817	1	2.0	0.0	12.0	0.0	1.0
-6944.445	500.0	100.0	100.0	0	0.0	0.0	0.064	1.0	96.59883	-6.817	1	2.0	0.0	12.0	0.0	1.0
-6944.445	500.0	100.0	100.0	0	0.0	0.0	0.062	1.0	96.7251	-6.836	1	2.0	0.0	12.0	0.0	1.0
-6944.445	500.0	100.0	100.0	0	0.0	0.0	0.061	1.0	96.7251	-6.844	1	2.0	0.0	12.0	0.0	1.0
-6944.445	500.0	100.0	100.0	0	0.0	0.0	0.059	1.0	96.91857	-6.844	1	2.0	0.0	12.0	0.0	1.0
-6944.445	500.0	100.0	100.0	0	0.0	0.0	0.058	1.0	96.91857	-6.859	1	2.0	0.0	12.0	0.0	1.0
-6944.445	500.0	100.0	100.0	0	0.0	0.0	0.057	1.0	97.170135	-6.859	1	2.0	0.0	12.0	0.0	1.0
-6944.445	500.0	100.0	100.0	0	0.0	0.0	0.056	1.0	96.52581	-6.865	1	2.0	0.0	12.0	0.0	1.0
-6944.445	500.0	100.0	100.0	0	0.0	0.0	0.055	1.0	96.52581	-6.877	1	2.0	0.0	12.0	0.0	1.0
-6944.445	500.0	100.0	100.0	0	0.0	0.0	0.054	1.0	96.473724	-6.877	1	2.0	0.0	12.0	0.0	1.0
-6944.445	500.0	100.0	100.0	0	0.0	0.0	0.053	1.0	95.58409	-6.888	1	2.0	0.0	12.0	0.0	1.0
-6944.445	500.0	100.0	100.0	0	0.0	0.0	0.052	1.0	95.58409	-6.892	1	2.0	0.0	12.0	0.0	1.0
-6944.445	500.0	100.0	100.0	0	0.0	0.0	0.052	1.0	95.91503	-6.892	1	2.0	0.0	12.0	0.0	1.0
-6944.445	500.0	100.0	100.0	0	0.0	0.0	0.051	1.0	95.91503	-6.896	1	2.0	0.0	12.0	0.0	1.0
-6944.445	500.0	100.0	100.0	0	0.0	0.0	0.051	1.0	96.012146	-6.896	1	2.0	0.0	12.0	0.0	1.0
-6944.445	500.0	100.0	100.0	0	0.0	0.0	0.05	1.0	95.97574	-6.904	1	2.0	0.0	12.0	0.0	1.0
-6944.445	500.0	100.0	100.0	0	0.0	0.0	0.049	1.0	95.97574	-6.911	1	2.0	0.0	12.0	0.0	1.0
-6944.445	500.0	100.0	100.0	0	0.0	0.0	0.048	1.0	96.67513	-6.911	1	2.0	0.0	12.0	0.0	1.0
-6944.445	500.0	100.0	100.0	0	0.0	0.0	0.048	1.0	96.253136	-6.914	1	2.0	0.0	12.0	0.0	1.0
-6944.445	500.0	100.0	100.0	0	0.0	0.0	0.047	1.0	96.253136	-6.92	1	2.0	0.0	12.0	0.0	1.0
-6944.445	500.0	100.0	100.0	1	0.0	0.0	0.047	1.0	95.9055	-6.92	1	2.0	0.0	12.0	0.0	1.0
-6944.445	500.0	100.0	100.0	1	0.0	0.0	0.047	1.0	95.9055	-6.922	1	2.0	0.0	12.0	0.0	1.0
-6944.445	500.0	100.0	100.0	1	0.0	0.0	0.046	1.0	95.82044	-6.922	1	2.0	0.0	12.0	0.0	1.0
-6944.445	500.0	100.0	100.0	1	0.0	0.0	0.046	1.0	95.48767	-6.925	1	2.0	0.0	12.0	0.0	1.0
-6944.445	500.0	100.0	100.0	1	0.0	0.0	0.046	1.0	95.48767	-6.927	1	2.0	0.0	12.0	0.0	1.0
-6944.445	500.0	100.0	100.0	1	0.0	0.0	0.046	1.0	95.95865	-6.927	1	2.0	0.0	12.0	0.0	1.0
-6944.445	500.0	100.0	100.0	1	0.0	0.0	0.045	1.0	95.337006	-6.931	1	2.0	0.0	12.0	0.0	1.0
-6944.445	500.0	100.0	100.0	1	0.0	0.0	0.045	1.0	95.337006	-6.932	1	2.0	0.0	12.0	0.0	1.0
-6944.445	500.0	100.0	100.0	1	0.0	0.0	0.044	1.0	95.58311	-6.932	1	2.0	0.0	12.0	0.0	1.0
-6944.445	500.0	100.0	100.0	1	0.0	0.0	0.044	1.0	95.58311	-6.935	1	2.0	0.0	12.0	0.0	1.0
-6944.445	500.0	100.0	100.0	1	0.0	0.0	0.043	1.0	95.18715	-6.935	1	2.0	0.0	12.0	0.0	1.0
-6944.445	500.0	100.0	100.0	1	0.0	0.0	0.043	1.0	96.308655	-6.936	1	2.0	0.0	12.0	0.0	1.0
-6944.445	500.0	100.0	100.0	1	0.0	0.0	0.042	1.0	96.308655	-6.938	1	2.0	0.0	12.0	0.0	1.0
-6944.445	500.0	100.0	100.0	1	0.0	0.0	0.041	1.0	97.09824	-6.938	1	2.0	0.0	12.0	0.0	1.0
-6944.445	500.0	100.0	100.0	1	0.0	0.0	0.04	1.0	96.38671	-6.941	1	2.0	0.0	12.0	0.0	1.0
-6944.445	500.0	100.0	100.0	1	0.0	0.0	0.04	1.0	96.38671	-6.942	1	2.0	0.0	12.0	0.0	1.0
-6944.445	500.0	100.0	100.0	1	0.0	0.0	0.039	1.0	96.81957	-6.942	1	2.0	0.0	12.0	0.0	1.0
-6944.445	500.0	100.0	100.0	1	0.0	0.0	0.037	1.0	96.81957	-6.943	1	2.0	0.0	12.0	0.0	1.0
-6944.445	500.0	100.0	100.0	1	0.0	0.0	0.036	1.0	97.090195	-6.943	1	2.0	0.0	12.0	0.0	1.0
-6944.445	500.0	100.0	100.0	1	0.0	0.0	0.034	1.0	97.0234	-6.943	1	2.0	0.0	12.0	0.0	1.0
-6944.445	500.0	100.0	100.0	1	0.0	0.0	0.033	1.0	97.0234	-6.945	1	2.0	0.0	12.0	0.0	1.0
-6944.445	500.0	100.0	100.0	1	0.0	0.0	0.031	1.0	97.54197	-6.945	1	2.0	0.0	12.0	0.0	1.0
-6944.445	500.0	100.0	100.0	1	0.0	0.0	0.029	1.0	97.397736	-6.945	1	2.0	0.0	12.0	0.0	1.0
-6944.445	500.0	100.0	100.0	1	0.0	0.0	0.028	1.0	96.990456	-6.946	1	2.0	0.0	12.0	0.0	1.0
-6944.445	500.0	100.0	100.0	1	0.0	0.0	0.027	1.0	97.20519	-6.946	1	2.0	0.0	12.0	0.0	1.0
-6944.445	500.0	100.0	100.0	1	0.0	0.0	0.025	1.0	97.20519	-6.947	1	2.0	0.0	12.0	0.0	1.0
-6944.445	500.0	100.0	100.0	1	0.0	0.0	0.023	1.0	96.69648	-6.947	1	2.0	0.0	12.0	0.0	1.0
-6944.445	500.0	100.0	100.0	1	0.0	0.0	0.022	1.0	96.830536	-6.947	1	2.0	0.0	12.0	0.0	1.0
-6944.445	500.0	100.0	100.0	1	0.0	0.0	0.02	1.0	96.830536	-6.948	1	2.0	0.0	12.0	0.0	1.0
-6944.445	500.0	100.0	100.0	1	0.0	0.0	0.018	1.0	96.46684	-6.948	1	2.0	0.0	12.0	0.0	1.0
-6944.445	500.0	100.0	100.0	1	0.0	0.0	0.016	1.0	96.06442	-6.948	1	2.0	0.0	12.0	0.0	1.0
-6944.445	500.0	100.0	100.0	1	0.0	0.0	0.015	1.0	96.06442	-6.948	1	2.0	0.0	12.0	0.0	1.0
-6944.445	500.0	100.0	100.0	1	0.0	0.0	0.013	1.0	96.243324	-6.949	1	2.0	0.0	12.0	0.0	1.0
-6944.445	500.0	100.0	100.0	1	0.0	0.0	0.011	1.0	96.243324	-6.949	1	2.0	0.0	12.0	0.0	1.0
-6944.445	500.0	100.0	100.0	1	0.0	0.0	0.01	1.0	95.4758	-6.949	1	2.0	0.0	12.0	0.0	1.0
-6944.445	500.0	100.0	100.0	1	0.0	0.0	0.008	1.0	96.23156	-6.95	1	2.0	0.0	12.0	0.0	1.0
-6944.445	500.0	100.0	100.0	1	0.0	0.0	0.007	1.0	96.23156	-6.95	1	2.0	0.0	12.0	0.0	1.0
-6944.445	500.0	100.0	100.0	1	0.0	0.0	0.006	1.0	96.33243	-6.95	1	2.0	0.0	12.0	0.0	1.0
-6944.445	500.0	100.0	100.0	1	0.0	0.0	0.004	1.0	95.84104	-6.95	1	2.0	0.0	12.0	0.0	1.0
-6944.445	500.0	100.0	100.0	1	0.0	0.0	0.003	1.0	95.84104	-6.95	1	2.0	0.0	12.0	0.0	1.0
-6944.445	500.0	100.0	100.0	1	0.0	0.0	0.002	1.0	95.979576	-6.95	1	2.0	0.0	12.0	0.0	1.0
-6944.445	500.0	100.0	100.0	1	0.0	0.0	0.0	1.0	95.979576	-6.951	1	2.0	0.0	12.0	0.0	1.0
-6944.445	500.0	100.0	100.0	1	0.0	0.0	0.0	1.0	96.181595	-6.951	1	2.0	0.0	12.0	0.0	1.0
-6944.445	500.0	100.0	100.0	1	0.0	0.0	-0.001	1.0	96.49201	-6.951	1	2.0	0.0	12.0	0.0	1.0
-6944.445	500.0	100.0	100.0	1	0.0	0.0	-0.002	1.0	96.919556	-6.951	1	2.0	0.0	12.0	0.0	1.0
-6944.445	500.0	100.0	100.0	1	0.0	0.0	-0.003	1.0	96.646126	-6.951	1	2.0	0.0	12.0	0.0	1.0
-6944.445	500.0	100.0	100.0	1	0.0	0.0	-0.004	1.0	96.487915	-6.951	1	2.0	0.0	12.0	0.0	1.0
-6944.445	500.0	100.0	100.0	1	0.0	0.0	-0.005	1.0	96.487915	-6.951	1	2.0	0.0	12.0	0.0	1.0
-6944.445	500.0	100.0	100.0	1	0.0	0.0	-0.006	1.0	96.799965	-6.951	1	2.0	0.0	12.0	0.0	1.0
-6944.445	500.0	100.0	100.0	1	0.0	0.0	-0.007	1.0	96.799965	-6.951	1	2.0	0.0	12.0	0.0	1.0
-6944.445	500.0	100.0	100.0	1	0.0	0.0	-0.009	1.0	97.50335	-6.951	1	2.0	0.0	12.0	0.0	1.0
-6944.445	500.0	100.0	100.0	1	0.0	0.0	-0.01	1.0	97.671844	-6.951	1	2.0	0.0	13.0	0.0	1.0
-6944.445	500.0	100.0	100.0	1	0.0	0.0	-0.011	1.0	97.671844	-6.952	1	2.0	0.0	13.0	0.0	1.0
0.0	500.0	100.0	100.0	0	0.0	0.0	-0.012	1.0	96.845024	-6.952	1	2.0	1.0	0.0	0.0	1.0
0.0	500.0	100.0	100.0	0	0.0	0.0	-0.014	1.0	96.953316	-6.952	1	2.0	1.0	0.0	0.0	1.0
0.0	500.0	100.0	100.0	0	0.0	0.0	-0.015	1.0	96.953316	-6.952	1	2.0	1.0	0.0	0.0	1.0
0.0	500.0	100.0	100.0	0	0.0	0.0	-0.016	1.0	96.88423	-6.952	1	2.0	1.0	0.0	0.0	1.0
0.0	500.0	100.0	100.0	0	0.0	0.0	-0.018	1.0	96.88423	-6.46	1	2.0	1.0	0.0	0.0	1.0
0.0	500.0	100.0	100.0	0	0.0	0.0	-0.019	1.0	96.668625	-6.46	1	2.0	1.0	0.0	0.0	1.0
0.0	500.0	100.0	100.0	0	0.0	0.0	-0.02	1.0	96.8535	-5.58	1	2.0	1.0	0.0	0.0	1.0
0.0	500.0	100.0	100.0	0	0.0	0.0	-0.021	1.0	96.8535	-5.185	1	2.0	1.0	0.0	0.0	1.0
0.0	500.0	100.0	100.0	0	0.0	0.0	-0.022	1.0	97.30603	-5.185	1	2.0	1.0	0.0	0.0	1.0
0.0	500.0	100.0	100.0	0	0.0	0.0	-0.023	1.0	97.30603	-4.477	1	2.0	1.0	0.0	0.0	1.0
0.0	500.0	100.0	100.0	0	0.0	0.0	-0.023	1.0	97.52755	-4.477	1	2.0	1.0	0.0	0.0	1.0
0.0	500.0	100.0	100.0	0	0.0	0.0	-0.024	1.0	98.010864	-4.16	1	2.0	1.0	0.0	0.0	1.0
0.0	500.0	100.0	100.0	0	0.0	0.0	-0.025	1.0	98.010864	-3.593	1	2.0	1.0	0.0	0.0	1.0
0.0	500.0	100.0	100.0	0	0.0	0.0	-0.025	1.0	98.121765	-3.593	1	2.0	1.0	0.0	0.0	1.0
0.0	500.0	100.0	100.0	0	0.0	0.0	-0.026	1.0	97.639435	-3.102	1	2.0	1.0	0.0	0.0	1.0
0.0	500.0	100.0	100.0	0	0.0	0.0	-0.027	1.0	97.639435	-2.883	1	2.0	1.0	0.0	0.0	1.0
0.0	500.0	100.0	100.0	0	0.0	0.0	-0.027	1.0	97.83961	-2.883	1	2.0	1.0	0.0	0.0	1.0
0.0	500.0	100.0	100.0	0	0.0	0.0	-0.028	1.0	97.83961	-2.489	1	2.0	1.0	0.0	0.0	1.0
0.0	500.0	100.0	100.0	0	0.0	0.0	-0.028	1.0	97.53468	-2.489	1	2.0	1.0	0.0	0.0	1.0
0.0	500.0	100.0	100.0	0	0.0	0.0	-0.029	1.0	98.58219	-2.313	1	2.0	1.0	0.0	0.0	1.0
0.0	500.0	100.0	100.0	0	0.0	0.0	-0.029	1.0	98.58219	-1.998	1	2.0	1.0	0.0	0.0	1.0
0.0	500.0	100.0	100.0	0	0.0	0.0	-0.029	1.0	98.31973	-1.998	1	2.0	1.0	0.0	0.0	1.0
0.0	500.0	100.0	100.0	0	0.0	0.0	-0.03	1.0	98.1488	-1.725	1	2.0	1.0	0.0	0.0	1.0
0.0	500.0	100.0	100.0	0	0.0	0.0	-0.03	1.0	98.1488	-1.603	1	2.0	1.0	0.0	0.0	1.0
0.0	500.0	100.0	100.0	0	0.0	0.0	-0.03	1.0	98.14185	-1.603	1	2.0	1.0	0.0	0.0	1.0
0.0	500.0	100.0	100.0	0	0.0	0.0	-0.031	1.0	98.14185	-1.384	1	2.0	1.0	0.0	0.0	1.0
0.0	500.0	100.0	100.0	0	0.0	0.0	-0.031	1.0	97.66352	-1.384	1	2.0	1.0	0.0	0.0	1.0
0.0	500.0	100.0	100.0	0	0.0	0.0	-0.032	1.0	97.85655	-1.286	1	2.0	1.0	0.0	0.0	1.0
0.0	500.0	100.0	100.0	0	0.0	0.0	-0.032	1.0	97.85655	-1.11	1	2.0	1.0	0.0	0.0	1.0
0.0	500.0	100.0	100.0	0	0.0	0.0	-0.033	1.0	98.008095	-1.11	1	2.0	1.0	0.0	0.0	1.0
0.0	500.0	100.0	100.0	0	0.0	0.0	-0.033	1.0	98.22269	-1.032	1	2.0	1.0	0.0	0.0	1.0
0.0	500.0	100.0	100.0	0	0.0	0.0	-0.034	1.0	98.22269	-0.891	1	2.0	1.0	0.0	0.0	1.0
0.0	500.0	100.0	100.0	0	0.0	0.0	-0.034	1.0	97.52594	-0.891	1	2.0	1.0	0.0	0.0	1.0
0.0	500.0	100.0	100.0	0	0.0	0.0	-0.035	1.0	97.52594	-0.828	1	2.0	1.0	0.0	0.0	1.0
0.0	500.0	100.0	100.0	0	0.0	0.0	-0.035	1.0	97.39013	-0.828	1	2.0	1.0	0.0	0.0	1.0
0.0	500.0	100.0	100.0	0	0.0	0.0	-0.036	1.0	97.174194	-0.715	1	2.0	1.0	0.0	0.0	1.0
0.0	500.0	100.0	100.0	0	0.0	0.0	-0.036	1.0	97.174194	-0.664	1	2.0	1.0	0.0	0.0	1.0
0.0	500.0	100.0	100.0	0	0.0	0.0	-0.036	1.0	96.36754	-0.664	1	2.0	1.0	0.0	0.0	1.0
0.0	500.0	100.0	100.0	0	0.0	0.0	-0.036	1.0	96.653946	-0.573	1	2.0	1.0	0.0	0.0	1.0
0.0	500.0	100.0	100.0	0	0.0	0.0	-0.037	1.0	96.653946	-0.533	1	2.0	1.0	0.0	0.0	1.0
0.0	500.0	100.0	100.0	0	0.0	0.0	-0.037	1.0	96.42979	-0.533	1	2.0	1.0	0.0	0.0	1.0
0.0	500.0	100.0	100.0	0	0.0	0.0	-0.037	1.0	96.42979	-0.46	1	2.0	1.0	0.0	0.0	1.0
0.0	500.0	100.0	100.0	0	0.0	0.0	-0.037	1.0	96.00639	-0.46	1	2.0	1.0	0.0	0.0	1.0
0.0	500.0	100.0	100.0	0	0.0	0.0	-0.037	1.0	96.02434	-0.397	1	2.0	1.0	0.0	0.0	1.0
0.0	500.0	100.0	100.0	0	0.0	0.0	-0.037	1.0	96.02434	-0.369	1	2.0	1.0	0.0	0.0	1.0
0.0	500.0	100.0	100.0	0	0.0	0.0	-0.036	1.0	96.01058	-0.369	1	2.0	1.0	1.0	0.0	1.0
0.0	500.0	100.0	100.0	0	0.0	0.0	-0.036	1.0	96.26185	-0.318	0	2.0	1.0	0.0	0.0	1.0
0.0	500.0	100.0	100.0	0	0.0	0.0	-0.036	1.0	96.26185	-0.296	0	2.0	1.0	0.0	0.0	1.0
0.0	500.0	100.0	100.0	0	0.0	0.0	-0.036	1.0	96.65025	-0.296	0	2.0	1.0	0.0	0.0	1.0
0.0	500.0	100.0	100.0	0	0.0	0.0	-0.036	1.0	96.65025	-0.255	0	2.0	1.0	0.0	0.0	1.0
0.0	500.0	100.0	100.0	0	0.0	0.0	-0.035	1.0	97.06266	-0.255	0	2.0	1.0	0.0	0.0	1.0
0.0	500.0	100.0	100.0	0	0.0	0.0	-0.035	1.0	97.200424	-0.237	0	2.0	1.0	0.0	0.0	1.0
0.0	500.0	100.0	100.0	0	0.0	0.0	-0.035	1.0	96.6953	-0.204	0	2.0	1.0	0.0	0.0	1.0
0.0	500.0	100.0	100.0	0	0.0	0.0	-0.035	1.0	96.544525	-0.204	0	2.0	1.0	0.0	0.0	1.0
0.0	500.0	100.0	100.0	0	0.0	0.0	-0.035	1.0	96.28783	-0.19	0	2.0	1.0	0.0	0.0	1.0
0.0	500.0	100.0	100.0	0	0.0	0.0	-0.034	1.0	96.360596	-0.164	0	2.0	1.0	0.0	0.0	1.0
0.0	500.0	100.0	100.0	0	0.0	0.0	-0.034	1.0	95.9688	-0.164	0	2.0	1.0	0.0	0.0	1.0
0.0	500.0	100.0	100.0	0	0.0	0.0	-0.034	1.0	95.9688	-0.152	0	2.0	1.0	0.0	0.0	1.0
0.0	500.0	100.0	100.0	0	0.0	0.0	-0.034	1.0	96.34733	-0.152	0	2.0	1.0	0.0	0.0	1.0
0.0	500.0	100.0	100.0	0	0.0	0.0	-0.034	1.0	96.78466	-0.131	0	2.0	1.0	0.0	0.0	1.0
0.0	500.0	100.0	100.0	0	0.0	0.0	-0.034	1.0	96.78466	-0.122	0	2.0	1.0	0.0	0.0	1.0
0.0	500.0	100.0	100.0	0	0.0	0.0	-0.033	1.0	97.37234	-0.122	0	2.0	1.0	0.0	0.0	1.0
0.0	500.0	100.0	100.0	0	0.0	0.0	-0.033	1.0	96.99193	-0.105	0	2.0	1.0	0.0	0.0	1.0
0.0	500.0	100.0	100.0	0	0.0	0.0	-0.033	1.0	96.99193	-0.09	0	2.0	1.0	0.0	0.0	1.0
0.0	500.0	100.0	100.0	0	0.0	0.0	-0.033	1.0	97.321045	-0.09	0	2.0	1.0	0.0	0.0	1.0
0.0	500.0	100.0	100.0	0	0.0	0.0	-0.032	1.0	97.321045	-0.084	0	2.0	1.0	0.0	0.0	1.0
0.0	500.0	100.0	100.0	0	0.0	0.0	-0.032	1.0	97.56435	-0.084	0	2.0	1.0	0.0	0.0	1.0
0.0	500.0	100.0	100.0	0	0.0	0.0	-0.031	1.0	97.079216	-0.072	0	2.0	1.0	0.0	0.0	1.0
0.0	500.0	100.0	100.0	0	0.0	0.0	-0.031	1.0	97.079216	-0.067	0	2.0	1.0	0.0	0.0	1.0
0.0	500.0	100.0	100.0	0	0.0	0.0	-0.03	1.0	97.64827	-0.067	0	2.0	1.0	0.0	0.0	1.0
0.0	500.0	100.0	100.0	0	0.0	0.0	-0.03	1.0	97.93678	-0.058	0	2.0	1.0	0.0	0.0	1.0
0.0	500.0	100.0	100.0	0	0.0	0.0	-0.029	1.0	97.93678	-0.054	0	2.0	1.0	0.0	0.0	1.0
0.0	500.0	100.0	100.0	0	0.0	0.0	-0.029	1.0	96.67669	-0.054	0	2.0	1.0	0.0	0.0	1.0
0.0	500.0	100.0	100.0	0	0.0	0.0	-0.028	1.0	96.67669	-0.046	0	2.0	1.0	0.0	0.0	1.0
0.0	500.0	100.0	100.0	0	0.0	0.0	-0.027	1.0	96.60343	-0.046	0	2.0	1.0	0.0	0.0	1.0
0.0	500.0	100.0	100.0	0	0.0	0.0	-0.026	1.0	96.929405	-0.043	0	2.0	1.0	0.0	0.0	1.0
0.0	500.0	100.0	100.0	0	0.0	0.0	-0.025	1.0	96.929405	-0.037	0	2.0	1.0	0.0	0.0	1.0
0.0	500.0	100.0	100.0	0	0.0	0.0	-0.024	1.0	96.10941	-0.037	0	2.0	1.0	0.0	0.0	1.0
0.0	500.0	100.0	100.0	0	0.0	0.0	-0.023	1.0	96.218765	-0.031	0	2.0	1.0	0.0	0.0	1.0
0.0	500.0	100.0	100.0	0	0.0	0.0	-0.022	1.0	96.218765	-0.031	0	2.0	1.0	0.0	0.0	1.0
0.0	500.0	100.0	100.0	0	0.0	0.0	-0.021	1.0	97.07297	-0.029	0	2.0	1.0	0.0	0.0	1.0
0.0	500.0	100.0	100.0	0	0.0	0.0	-0.02	1.0	97.07297	-0.025	0	2.0	1.0	0.0	0.0	1.0
0.0	500.0	100.0	100.0	0	0.0	0.0	-0.019	1.0	96.671005	-0.025	0	2.0	1.0	0.0	0.0	1.0
0.0	500.0	100.0	100.0	0	0.0	0.0	-0.017	1.0	95.91248	-0.023	0	2.0	1.0	0.0	0.0	1.0
0.0	500.0	100.0	100.0	0	0.0	0.0	-0.016	1.0	95.91248	-0.02	0	2.0	1.0	0.0	0.0	1.0
0.0	500.0	100.0	100.0	0	0.0	0.0	-0.015	1.0	96.39335	-0.02	0	2.0	1.0	0.0	0.0	1.0
0.0	500.0	100.0	100.0	0	0.0	0.0	-0.013	1.0	96.650536	-0.018	0	2.0	1.0	0.0	0.0	1.0
0.0	500.0	100.0	100.0	0	0.0	0.0	-0.012	1.0	96.650536	-0.016	0	2.0	1.0	0.0	0.0	1.0
0.0	500.0	100.0	100.0	0	0.0	0.0	-0.01	1.0	96.346436	-0.016	0	2.0	1.0	0.0	0.0	1.0
0.0	500.0	100.0	100.0	0	0.0	0.0	-0.009	1.0	96.346436	-0.014	0	2.0	1.0	0.0	0.0	1.0
0.0	500.0	100.0	100.0	0	0.0	0.0	-0.007	1.0	95.96045	-0.014	0	2.0	1.0	0.0	0.0	1.0
0.0	500.0	100.0	100.0	0	0.0	0.0	-0.006	1.0	95.70754	-0.012	0	2.0	1.0	0.0	0.0	1.0
0.0	500.0	100.0	100.0	0	0.0	0.0	-0.004	1.0	95.70754	-0.011	0	2.0	1.0	0.0	0.0	1.0
0.0	500.0	100.0	100.0	0	0.0	0.0	-0.003	1.0	95.58238	-0.011	0	2.0	1.0	0.0	0.0	1.0
0.0	500.0	100.0	100.0	0	0.0	0.0	-0.001	1.0	95.478294	-0.009	0	2.0	1.0	0.0	0.0	1.0
0.0	500.0	100.0	100.0	0	0.0	0.0	0.0	1.0	95.478294	-0.009	0	2.0	1.0	0.0	0.0	1.0
0.0	500.0	100.0	100.0	0	0.0	0.0	0.002	1.0	96.71048	-0.009	0	2.0	1.0	0.0	0.0	1.0
0.0	500.0	100.0	100.0	0	0.0	0.0	0.003	1.0	96.71048	-0.007	0	2.0	1.0	0.0	0.0	1.0
0.0	500.0	100.0	100.0	0	0.0	0.0	0.005	1.0	97.1013	-0.007	0	2.0	1.0	0.0	0.0	1.0
0.0	500.0	100.0	100.0	0	0.0	0.0	0.007	1.0	97.69614	-0.006	0	2.0	1.0	0.0	0.0	1.0
0.0	500.0	100.0	100.0	0	0.0	0.0	0.009	1.0	97.69614	-0.006	0	2.0	1.0	0.0	0.0	1.0
0.0	500.0	100.0	100.0	0	0.0	0.0	0.011	1.0	97.6367	-0.006	0	2.0	1.0	0.0	0.0	1.0
0.0	500.0	100.0	100.0	0	0.0	0.0	0.012	1.0	97.70344	-0.005	0	2.0	1.0	0.0	0.0	1.0
0.0	500.0	100.0	100.0	0	0.0	0.0	0.014	1.0	97.70344	-0.005	0	2.0	1.0	0.0	0.0	1.0
0.0	500.0	100.0	100.0	0	0.0	0.0	0.015	1.0	97.60266	-0.004	0	2.0	1.0	0.0	0.0	1.0
0.0	500.0	100.0	100.0	0	0.0	0.0	0.017	1.0	97.57683	-0.003	0	2.0	1.0	0.0	0.0	1.0
0.0	500.0	100.0	100.0	0	0.0	0.0	0.019	1.0	97.41019	-0.003	0	2.0	1.0	0.0	0.0	1.0
0.0	500.0	100.0	100.0	0	0.0	0.0	0.02	1.0	97.28015	-0.003	0	2.0	1.0	0.0	0.0	1.0
0.0	500.0	100.0	100.0	0	0.0	0.0	0.022	1.0	97.28015	-0.002	0	2.0	1.0	0.0	0.0	1.0
0.0	500.0	100.0	100.0	0	0.0	0.0	0.023	1.0	96.7246	-0.002	0	2.0	1.0	0.0	0.0	1.0
0.0	500.0	100.0	100.0	0	0.0	0.0	0.025	1.0	97.05129	-0.002	0	2.0	1.0	0.0	0.0	1.0
0.0	500.0	100.0	100.0	0	0.0	0.0	0.026	1.0	97.05129	-0.002	0	2.0	1.0	0.0	0.0	1.0
0.0	500.0	100.0	100.0	0	0.0	0.0	0.027	1.0	97.36664	-0.002	0	2.0	1.0	0.0	0.0	1.0
0.0	500.0	100.0	100.0	0	0.0	0.0	0.029	1.0	97.36664	-0.001	0	2.0	1.0	0.0	0.0	1.0
0.0	500.0	100.0	100.0	0	0.0	0.0	0.03	1.0	96.87349	-0.001	0	2.0	1.0	0.0	0.0	1.0
0.0	500.0	100.0	100.0	0	0.0	0.0	0.031	1.0	96.218	-0.001	0	2.0	1.0	0.0	0.0	1.0
0.0	500.0	100.0	100.0	0	0.0	0.0	0.032	1.0	96.218	-0.001	0	2.0	1.0	0.0	0.0	1.0
0.0	500.0	100.0	100.0	0	0.0	0.0	0.033	1.0	96.29066	-0.001	0	2.0	1.0	0.0	0.0	1.0
0.0	500.0	100.0	100.0	0	0.0	0.0	0.035	1.0	96.29066	-0.001	0	2.0	1.0	0.0	0.0	1.0
0.0	500.0	100.0	100.0	0	0.0	0.0	0.036	1.0	96.65747	-0.001	0	2.0	1.0	0.0	0.0	1.0
0.0	500.0	100.0	100.0	0	0.0	0.0	0.037	1.0	96.48431	0.0	0	2.0	1.0	0.0	0.0	1.0
0.0	500.0	100.0	100.0	0	0.0	0.0	0.038	1.0	96.48431	0.0	0	2.0	1.0	0.0	0.0	1.0
0.0	500.0	100.0	100.0	0	0.0	0.0	0.039	1.0	96.61813	0.0	0	2.0	1.0	0.0	0.0	1.0
0.0	500.0	100.0	100.0	0	0.0	0.0	0.04	1.0	96.606155	0.0	0	2.0	1.0	0.0	0.0	1.0
0.0	500.0	100.0	100.0	0	0.0	0.0	0.042	1.0	96.606155	0.0	0	2.0	1.0	0.0	0.0	1.0
0.0	500.0	100.0	100.0	0	0.0	0.0	0.043	1.0	96.9016	0.0	0	2.0	1.0	0.0	0.0	1.0
0.0	500.0	100.0	100.0	0	0.0	0.0	0.044	1.0	96.9016	0.0	0	2.0	1.0	0.0	0.0	1.0
0.0	500.0	100.0	100.0	0	0.0	0.0	0.045	1.0	96.60176	0.0	0	2.0	1.0	0.0	0.0	1.0
0.0	500.0	100.0	100.0	0	0.0	0.0	0.046	1.0	96.47214	0.0	0	2.0	1.0	0.0	0.0	1.0
0.0	500.0	100.0	100.0	0	0.0	0.0	0.047	1.0	96.47214	0.0	0	2.0	1.0	0.0	0.0	1.0
0.0	500.0	100.0	100.0	0	0.0	0.0	0.048	1.0	96.73979	0.0	0	2.0	1.0	0.0	0.0	1.0
0.0	500.0	100.0	100.0	0	0.0	0.0	0.049	1.0	97.21194	0.0	0	2.0	1.0	0.0	0.0	1.0
0.0	500.0	100.0	100.0	0	0.0	0.0	0.05	1.0	97.21194	0.0	0	2.0	1.0	0.0	0.0	1.0
0.0	500.0	100.0	100.0	0	0.0	0.0	0.051	1.0	97.52338	0.0	0	2.0	1.0	0.0	0.0	1.0
0.0	500.0	100.0	100.0	0	0.0	0.0	0.053	1.0	97.52338	0.0	0	2.0	1.0	0.0	0.0	1.0
0.0	500.0	100.0	100.0	0	0.0	0.0	0.054	1.0	97.58609	0.0	0	2.0	1.0	0.0	0.0	1.0
0.0	500.0	100.0	100.0	0	0.0	0.0	0.055	1.0	97.868614	0.0	0	2.0	1.0	0.0	0.0	1.0
0.0	500.0	100.0	100.0	0	0.0	0.0	0.056	1.0	98.14103	0.0	0	2.0	1.0	0.0	0.0	1.0
0.0	500.0	100.0	100.0	0	0.0	0.0	0.057	1.0	97.83938	0.0	0	2.0	1.0	0.0	0.0	1.0
0.0	500.0	100.0	100.0	0	0.0	0.0	0.058	1.0	98.573364	0.0	0	2.0	1.0	0.0	0.0	1.0
0.0	500.0	100.0	100.0	0	0.0	0.0	0.059	1.0	98.573364	0.0	0	2.0	1.0	0.0	0.0	1.0
0.0	500.0	100.0	100.0	0	0.0	0.0	0.06	1.0	97.035614	0.0	0	2.0	1.0	0.0	0.0	1.0
0.0	500.0	100.0	100.0	0	0.0	0.0	0.061	1.0	97.035614	0.0	0	2.0	1.0	0.0	0.0	1.0
0.0	500.0	100.0	100.0	0	0.0	0.0	0.062	1.0	98.2218	0.0	0	2.0	1.0	0.0	0.0	1.0
0.0	500.0	100.0	100.0	0	0.0	0.0	0.063	1.0	98.77687	0.0	0	2.0	1.0	0.0	0.0	1.0
0.0	500.0	100.0	100.0	0	0.0	0.0	0.064	1.0	98.77687	0.0	0	2.0	1.0	0.0	0.0	1.0
0.0	500.0	100.0	100.0	0	0.0	0.0	0.065	1.0	97.87964	0.0	0	2.0	1.0	0.0	0.0	1.0
0.0	500.0	100.0	100.0	0	0.0	0.0	0.066	1.0	97.333435	0.0	0	2.0	1.0	0.0	0.0	1.0
0.0	500.0	100.0	100.0	0	0.0	0.0	0.067	1.0	97.333435	0.0	0	2.0	1.0	0.0	0.0	1.0
0.0	500.0	100.0	100.0	0	0.0	0.0	0.068	1.0	96.77733	0.0	0	2.0	1.0	0.0	0.0	1.0
0.0	500.0	100.0	100.0	0	0.0	0.0	0.069	1.0	96.77733	0.0	0	2.0	1.0	0.0	0.0	1.0
0.0	500.0	100.0	100.0	0	0.0	0.0	0.07	1.0	96.5757	0.0	0	2.0	1.0	0.0	0.0	1.0
0.0	500.0	100.0	100.0	0	0.0	0.0	0.071	1.0	96.6579	0.0	0	2.0	1.0	0.0	0.0	1.0
0.0	500.0	100.0	100.0	0	0.0	0.0	0.072	1.0	96.6579	0.0	0	2.0	1.0	0.0	0.0	1.0
0.0	500.0	100.0	100.0	0	0.0	0.0	0.073	1.0	96.910934	0.0	0	2.0	1.0	0.0	0.0	1.0
0.0	500.0	100.0	100.0	0	0.0	0.0	0.074	1.0	96.599495	0.0	0	2.0	1.0	0.0	0.0	1.0
0.0	500.0	100.0	100.0	0	0.0	0.0	0.075	1.0	96.599495	0.0	0	2.0	1.0	0.0	0.0	1.0
0.0	500.0	100.0	100.0	0	0.0	0.0	0.076	1.0	95.96962	0.0	0	2.0	1.0	0.0	0.0	1.0
0.0	500.0	100.0	100.0	0	0.0	0.0	0.077	1.0	95.999916	0.0	0	2.0	1.0	0.0	0.0	1.0
0.0	500.0	100.0	100.0	0	0.0	0.0	0.078	1.0	96.27317	0.0	0	2.0	1.0	0.0	0.0	1.0
0.0	500.0	100.0	100.0	0	0.0	0.0	0.078	1.0	95.92066	0.0	0	2.0	1.0	0.0	0.0	1.0
0.0	500.0	100.0	100.0	0	0.0	0.0	0.079	1.0	95.92066	0.0	0	2.0	1.0	0.0	0.0	1.0
0.0	500.0	100.0	100.0	0	0.0	0.0	0.08	1.0	96.24454	0.0	0	2.0	1.0	0.0	0.0	1.0
0.0	500.0	100.0	100.0	0	0.0	0.0	0.081	1.0	96.48376	0.0	0	2.0	1.0	0.0	0.0	1.0
0.0	500.0	100.0	100.0	0	0.0	0.0	0.082	1.0	96.48376	0.0	0	2.0	1.0	0.0	0.0	1.0
0.0	500.0	100.0	100.0	0	0.0	0.0	0.083	1.0	96.53969	0.0	0	2.0	1.0	0.0	0.0	1.0
0.0	500.0	100.0	100.0	0	0.0	0.0	0.084	1.0	96.53969	0.0	0	2.0	1.0	0.0	0.0	1.0
0.0	500.0	100.0	100.0	0	0.0	0.0	0.084	1.0	96.94917	0.0	0	2.0	1.0	0.0	0.0	1.0
0.0	500.0	100.0	100.0	0	0.0	0.0	0.085	1.0	97.26517	0.0	0	2.0	1.0	0.0	0.0	1.0
0.0	500.0	100.0	100.0	0	0.0	0.0	0.086	1.0	97.89817	0.0	0	2.0	1.0	0.0	0.0	1.0
0.0	500.0	100.0	100.0	0	0.0	0.0	0.087	1.0	97.68761	0.0	0	2.0	1.0	0.0	0.0	1.0
0.0	500.0	100.0	100.0	0	0.0	0.0	0.088	1.0	97.40804	0.0	0	2.0	1.0	0.0	0.0	1.0
0.0	500.0	100.0	100.0	0	0.0	0.0	0.089	1.0	97.40804	0.0	0	2.0	1.0	0.0	0.0	1.0
0.0	500.0	100.0	100.0	0	0.0	0.0	0.09	1.0	97.57275	0.0	0	2.0	1.0	0.0	0.0	1.0
0.0	500.0	100.0	100.0	0	0.0	0.0	0.091	1.0	97.57275	0.0	0	2.0	1.0	0.0	0.0	1.0
0.0	500.0	100.0	100.0	0	0.0	0.0	0.092	1.0	97.19321	0.0	0	2.0	1.0	0.0	0.0	1.0
0.0	500.0	100.0	100.0	0	0.0	0.0	0.093	1.0	96.946045	0.0	0	2.0	1.0	0.0	0.0	1.0
0.0	500.0	100.0	100.0	0	0.0	0.0	0.094	1.0	96.946045	0.0	0	2.0	1.0	0.0	0.0	1.0
0.0	500.0	100.0	100.0	0	0.0	0.0	0.095	1.0	96.80143	0.0	0	2.0	1.0	0.0	0.0	1.0
0.0	500.0	100.0	100.0	0	0.0	0.0	0.095	1.0	96.13495	0.0	0	2.0	1.0	0.0	0.0	1.0
0.0	500.0	100.0	100.0	0	0.0	0.0	0.096	1.0	96.13495	0.0	0	2.0	1.0	0.0	0.0	1.0
0.0	500.0	100.0	100.0	0	0.0	0.0	0.097	1.0	95.101036	0.0	0	2.0	1.0	0.0	0.0	1.0
0.0	500.0	100.0	100.0	0	0.0	0.0	0.098	1.0	95.101036	0.0	0	2.0	1.0	0.0	0.0	1.0
0.0	500.0	100.0	100.0	0	0.0	0.0	0.099	1.0	94.630875	0.0	0	2.0	1.0	0.0	0.0	1.0
0.0	500.0	100.0	100.0	0	0.0	0.0	0.1	1.0	95.07032	0.0	0	2.0	1.0	0.0	0.0	1.0
0.0	500.0	100.0	100.0	0	0.0	0.0	0.101	1.0	95.07032	0.0	0	2.0	1.0	0.0	0.0	1.0
0.0	500.0	100.0	100.0	0	0.0	0.0	0.102	1.0	95.4027	0.0	0	2.0	1.0	0.0	0.0	1.0
0.0	500.0	100.0	100.0	0	0.0	0.0	0.103	1.0	96.3964	0.0	0	2.0	1.0	0.0	0.0	1.0
0.0	500.0	100.0	100.0	0	0.0	0.0	0.104	1.0	96.3964	0.0	0	2.0	1.0	0.0	0.0	1.0
0.0	500.0	100.0	100.0	0	0.0	0.0	0.105	1.0	96.657234	0.0	0	2.0	1.0	0.0	0.0	1.0
0.0	500.0	100.0	100.0	0	0.0	0.0	0.106	1.0	96.61605	0.0	0	2.0	1.0	0.0	0.0	1.0
0.0	500.0	100.0	100.0	0	0.0	0.0	0.107	1.0	96.37785	0.0	0	2.0	1.0	0.0	0.0	1.0
0.0	500.0	100.0	100.0	0	0.0	0.0	0.108	1.0	97.69568	0.0	0	2.0	1.0	0.0	0.0	1.0
0.0	500.0	100.0	100.0	0	0.0	0.0	0.109	1.0	97.69568	0.0	0	2.0	1.0	0.0	0.0	1.0
0.0	500.0	100.0	100.0	0	0.0	0.0	0.11	1.0	96.85452	0.0	0	2.0	1.0	0.0	0.0	1.0
0.0	500.0	100.0	100.0	0	0.0	0.0	0.111	1.0	97.06293	0.0	0	2.0	1.0	0.0	0.0	1.0
0.0	500.0	100.0	100.0	0	0.0	0.0	0.113	1.0	97.06293	0.0	0	2.0	1.0	0.0	0.0	1.0
0.0	500.0	100.0	100.0	0	0.0	0.0	0.114	1.0	96.75083	0.0	0	2.0	1.0	0.0	0.0	1.0
0.0	500.0	100.0	100.0	0	0.0	0.0	0.114	1.0	96.75083	0.0	0	2.0	1.0	0.0	0.0	1.0
0.0	500.0	100.0	100.0	0	0.0	0.0	0.116	1.0	97.28739	0.0	0	2.0	1.0	0.0	0.0	1.0
0.0	500.0	100.0	100.0	0	0.0	0.0	0.117	1.0	96.9902	0.0	0	2.0	1.0	0.0	0.0	1.0
0.0	500.0	100.0	100.0	0	0.0	0.0	0.118	1.0	96.9902	0.0	0	2.0	1.0	0.0	0.0	1.0
0.0	500.0	100.0	100.0	0	0.0	0.0	0.119	1.0	98.04334	0.0	0	2.0	1.0	0.0	0.0	1.0
0.0	500.0	100.0	100.0	0	0.0	0.0	0.12	1.0	97.82095	0.0	0	2.0	1.0	0.0	0.0	1.0
0.0	500.0	100.0	100.0	0	0.0	0.0	0.121	1.0	97.76843	0.0	0	2.0	1.0	0.0	0.0	1.0
0.0	500.0	100.0	100.0	0	0.0	0.0	0.122	1.0	97.49774	0.0	0	2.0	1.0	0.0	0.0	1.0
0.0	500.0	100.0	100.0	0	0.0	0.0	0.123	1.0	97.49774	0.0	0	2.0	1.0	0.0	0.0	1.0
0.0	500.0	100.0	100.0	0	0.0	0.0	0.124	1.0	96.88113	0.0	0	2.0	1.0	0.0	0.0	1.0
0.0	500.0	100.0	100.0	0	0.0	0.0	0.125	1.0	96.96332	0.0	0	2.0	1.0	0.0	0.0	1.0
0.0	500.0	100.0	100.0	0	0.0	0.0	0.127	1.0	96.96332	0.0	0	2.0	1.0	0.0	0.0	1.0
0.0	500.0	100.0	100.0	0	0.0	0.0	0.128	1.0	97.7774	0.0	0	2.0	1.0	0.0	0.0	1.0
0.0	500.0	100.0	100.0	0	0.0	0.0	0.129	1.0	97.98347	0.0	0	2.0	1.0	0.0	0.0	1.0
0.0	500.0	100.0	100.0	0	0.0	0.0	0.13	1.0	97.98347	0.0	0	2.0	1.0	0.0	0.0	1.0
0.0	500.0	100.0	100.0	0	0.0	0.0	0.131	1.0	98.9349	0.0	0	2.0	1.0	0.0	0.0	1.0
0.0	500.0	100.0	100.0	0	0.0	0.0	0.132	1.0	98.9349	0.0	0	2.0	1.0	0.0	0.0	1.0
0.0	500.0	100.0	100.0	0	0.0	0.0	0.134	1.0	98.8511	0.0	0	2.0	1.0	0.0	0.0	1.0
0.0	500.0	100.0	100.0	0	0.0	0.0	0.135	1.0	98.55671	0.0	0	2.0	1.0	0.0	0.0	1.0
0.0	500.0	100.0	100.0	0	0.0	0.0	0.136	1.0	98.55671	0.0	0	2.0	1.0	0.0	0.0	1.0
0.0	500.0	100.0	100.0	0	0.0	0.0	0.137	1.0	98.022156	0.0	0	2.0	1.0	0.0	0.0	1.0
0.0	500.0	100.0	100.0	0	0.0	0.0	0.138	1.0	98.28442	0.0	0	2.0	1.0	0.0	0.0	1.0
0.0	500.0	100.0	100.0	0	0.0	0.0	0.139	1.0	98.28442	0.0	0	2.0	1.0	0.0	0.0	1.0
0.0	500.0	100.0	100.0	0	0.0	0.0	0.14	1.0	98.68669	0.0	0	2.0	1.0	0.0	0.0	1.0
0.0	500.0	100.0	100.0	0	0.0	0.0	0.142	1.0	98.68669	0.0	0	2.0	1.0	0.0	0.0	1.0
0.0	500.0	100.0	100.0	0	0.0	0.0	0.143	1.0	97.98402	0.0	0	2.0	1.0	0.0	0.0	1.0
0.0	500.0	100.0	100.0	0	0.0	0.0	0.144	1.0	97.823204	0.0	0	2.0	1.0	0.0	0.0	1.0
0.0	500.0	100.0	100.0	0	0.0	0.0	0.145	1.0	97.823204	0.0	0	2.0	1.0	0.0	0.0	1.0
0.0	500.0	100.0	100.0	0	0.0	0.0	0.146	1.0	97.55399	0.0	0	2.0	1.0	0.0	0.0	1.0
0.0	500.0	100.0	100.0	0	0.0	0.0	0.148	1.0	97.55399	0.0	0	2.0	1.0	0.0	0.0	1.0
0.0	500.0	100.0	100.0	0	0.0	0.0	0.149	1.0	97.096725	0.0	0	2.0	1.0	0.0	0.0	1.0
0.0	500.0	100.0	100.0	0	0.0	0.0	0.15	1.0	97.44447	0.0	0	2.0	1.0	0.0	0.0	1.0
0.0	500.0	100.0	100.0	0	0.0	0.0	0.151	1.0	97.44447	0.0	0	2.0	1.0	0.0	0.0	1.0
0.0	500.0	100.0	100.0	0	0.0	0.0	0.152	1.0	96.8737	0.0	0	2.0	1.0	0.0	0.0	1.0
0.0	500.0	100.0	100.0	0	0.0	0.0	0.153	1.0	96.39627	0.0	0	2.0	1.0	0.0	0.0	1.0
0.0	500.0	100.0	100.0	0	0.0	0.0	0.154	1.0	96.39627	0.0	0	2.0	1.0	0.0	0.0	1.0
0.0	500.0	100.0	100.0	0	0.0	0.0	0.155	1.0	96.134315	0.0	0	2.0	1.0	0.0	0.0	1.0
0.0	500.0	100.0	100.0	0	0.0	0.0	0.156	1.0	96.134315	0.0	0	2.0	1.0	0.0	0.0	1.0
0.0	500.0	100.0	100.0	0	0.0	0.0	0.157	1.0	96.14067	0.0	0	2.0	1.0	0.0	0.0	1.0
0.0	500.0	100.0	100.0	0	0.0	0.0	0.158	1.0	95.456924	0.0	0	2.0	1.0	0.0	0.0	1.0
0.0	500.0	100.0	100.0	0	0.0	0.0	0.159	1.0	95.456924	0.0	0	2.0	1.0	0.0	0.0	1.0
0.0	500.0	100.0	100.0	0	0.0	0.0	0.16	1.0	95.27095	0.0	0	2.0	1.0	0.0	0.0	1.0
0.0	500.0	100.0	100.0	0	0.0	0.0	0.161	1.0	95.31098	0.0	0	2.0	1.0	0.0	0.0	1.0
0.0	500.0	100.0	100.0	0	0.0	0.0	0.162	1.0	95.31098	0.0	0	2.0	1.0	0.0	0.0	1.0
0.0	500.0	100.0	100.0	0	0.0	0.0	0.163	1.0	95.46662	0.0	0	2.0	1.0	0.0	0.0	1.0
0.0	500.0	100.0	100.0	0	0.0	0.0	0.164	1.0	95.61255	0.0	0	2.0	1.0	0.0	0.0	1.0
0.0	500.0	100.0	100.0	0	0.0	0.0	0.165	1.0	95.27587	0.0	0	2.0	1.0	0.0	0.0	1.0
0.0	500.0	100.0	100.0	0	0.0	0.0	0.166	1.0	94.75719	0.0	0	2.0	1.0	0.0	0.0	1.0
0.0	500.0	100.0	100.0	0	0.0	0.0	0.167	1.0	94.67793	0.0	0	2.0	1.0	0.0	0.0	1.0
0.0	500.0	100.0	100.0	0	0.0	0.0	0.168	1.0	94.78738	0.0	0	2.0	1.0	0.0	0.0	1.0
0.0	500.0	100.0	100.0	0	0.0	0.0	0.169	1.0	94.82043	0.0	0	2.0	1.0	0.0	0.0	1.0
0.0	500.0	100.0	100.0	0	0.0	0.0	0.17	1.0	94.58234	0.0	0	2.0	1.0	0.0	0.0	1.0
0.0	500.0	100.0	100.0	0	0.0	0.0	0.171	1.0	94.82255	0.0	0	2.0	1.0	0.0	0.0	1.0
0.0	500.0	100.0	100.0	0	0.0	0.0	0.172	1.0	94.82255	0.0	0	2.0	1.0	0.0	0.0	1.0
0.0	500.0	100.0	100.0	0	0.0	0.0	0.173	1.0	95.02158	0.0	0	2.0	1.0	0.0	0.0	1.0
0.0	500.0	100.0	100.0	0	0.0	0.0	0.173	1.0	95.5036	0.0	0	2.0	1.0	0.0	0.0	1.0
0.0	500.0	100.0	100.0	0	0.0	0.0	0.174	1.0	95.5036	0.0	0	2.0	1.0	0.0	0.0	1.0
0.0	500.0	100.0	100.0	0	0.0	0.0	0.175	1.0	95.64195	0.0	0	2.0	1.0	0.0	0.0	1.0
0.0	500.0	100.0	100.0	0	0.0	0.0	0.176	1.0	95.98291	0.0	0	2.0	1.0	0.0	0.0	1.0
0.0	500.0	100.0	100.0	0	0.0	0.0	0.177	1.0	95.98291	0.0	0	2.0	1.0	0.0	0.0	1.0
0.0	500.0	100.0	100.0	0	0.0	0.0	0.178	1.0	95.072815	0.0	0	2.0	1.0	0.0	0.0	1.0
0.0	500.0	100.0	100.0	0	0.0	0.0	0.179	1.0	95.072815	0.0	0	2.0	1.0	0.0	0.0	1.0
0.0	500.0	100.0	100.0	0	0.0	0.0	0.18	1.0	96.40155	0.0	0	2.0	1.0	0.0	0.0	1.0
0.0	500.0	100.0	100.0	0	0.0	0.0	0.181	1.0	96.162964	0.0	0	2.0	1.0	0.0	0.0	1.0
0.0	500.0	100.0	100.0	0	0.0	0.0	0.182	1.0	96.162964	0.0	0	2.0	1.0	0.0	0.0	1.0
0.0	500.0	100.0	100.0	0	0.0	0.0	0.182	1.0	96.56641	0.0	0	2.0	1.0	0.0	0.0	1.0
0.0	500.0	100.0	100.0	0	0.0	0.0	0.183	1.0	96.09722	0.0	0	2.0	1.0	0.0	0.0	1.0
0.0	500.0	100.0	100.0	0	0.0	0.0	0.184	1.0	96.09722	0.0	0	2.0	1.0	0.0	0.0	1.0
0.0	500.0	100.0	100.0	0	0.0	0.0	0.184	1.0	96.534546	0.0	0	2.0	1.0	0.0	0.0	1.0
0.0	500.0	100.0	100.0	0	0.0	0.0	0.184	1.0	96.534546	0.0	0	2.0	1.0	0.0	0.0	1.0
0.0	500.0	100.0	100.0	0	0.0	0.0	0.185	1.0	96.38392	0.0	0	2.0	1.0	0.0	0.0	1.0
0.0	500.0	100.0	100.0	0	0.0	0.0	0.185	1.0	95.65149	0.0	0	2.0	1.0	0.0	0.0	1.0
0.0	500.0	100.0	100.0	0	0.0	0.0	0.185	1.0	95.967094	0.0	0	2.0	1.0	0.0	0.0	1.0
0.0	500.0	100.0	100.0	0	0.0	0.0	0.186	1.0	95.92749	0.0	0	2.0	1.0	0.0	0.0	1.0
0.0	500.0	100.0	100.0	0	0.0	0.0	0.186	1.0	95.80762	0.0	0	2.0	1.0	0.0	0.0	1.0
0.0	500.0	100.0	100.0	0	0.0	0.0	0.186	1.0	95.80762	0.0	0	2.0	1.0	0.0	0.0	1.0
0.0	500.0	100.0	100.0	0	0.0	0.0	0.186	1.0	96.63578	0.0	0	2.0	1.0	0.0	0.0	1.0
0.0	500.0	100.0	100.0	0	0.0	0.0	0.185	1.0	96.63578	0.0	0	2.0	1.0	0.0	0.0	1.0
0.0	500.0	100.0	100.0	0	0.0	0.0	0.185	1.0	97.093155	0.0	0	2.0	1.0	9.0	0.0	1.0
0.0	500.0	100.0	100.0	0	0.0	0.0	0.185	1.0	97.02573	0.0	0	2.0	1.0	11.0	0.0	1.0
0.0	500.0	100.0	100.0	0	0.0	0.0	0.184	1.0	97.02573	0.0	0	2.0	1.0	11.0	0.0	1.0
-5555.5557	400.0	100.0	100.0	0	0.0	0.0	0.184	1.0	96.64764	0.0	0	2.0	1.0	11.0	0.0	1.0
-5555.5557	400.0	100.0	100.0	0	0.0	0.0	0.184	1.0	96.979485	0.0	0	2.0	1.0	11.0	0.0	1.0
-5555.5557	400.0	100.0	100.0	0	0.0	0.0	0.183	1.0	96.979485	0.0	0	2.0	1.0	11.0	0.0	1.0
-5555.5557	400.0	100.0	100.0	0	0.0	0.0	0.183	1.0	96.67666	-0.392	0	2.0	1.0	11.0	0.0	1.0
-5555.5557	400.0	100.0	100.0	0	0.0	0.0	0.182	1.0	96.67666	-0.757	0	2.0	1.0	11.0	0.0	1.0
-5555.5557	400.0	100.0	100.0	0	0.0	0.0	0.182	1.0	96.066345	-0.757	0	2.0	1.0	11.0	0.0	1.0
-5555.5557	400.0	100.0	100.0	0	0.0	0.0	0.181	1.0	96.09927	-1.413	0	2.0	1.0	11.0	0.0	1.0
-5555.5557	400.0	100.0	100.0	0	0.0	0.0	0.18	1.0	96.09927	-1.706	0	2.0	1.0	11.0	0.0	1.0
-5555.5557	400.0	100.0	100.0	0	0.0	0.0	0.179	1.0	96.477905	-1.706	0	2.0	1.0	11.0	0.0	1.0
-5555.5557	400.0	100.0	100.0	0	0.0	0.0	0.178	1.0	97.087555	-2.232	0	2.0	1.0	11.0	0.0	1.0
-5555.5557	400.0	100.0	100.0	0	0.0	0.0	0.177	1.0	97.087555	-2.467	0	2.0	1.0	11.0	0.0	1.0
-5555.5557	400.0	100.0	100.0	0	0.0	0.0	0.176	1.0	97.97897	-2.467	0	2.0	1.0	11.0	0.0	1.0
-5555.5557	400.0	100.0	100.0	0	0.0	0.0	0.175	1.0	97.97897	-2.889	0	2.0	1.0	11.0	0.0	1.0
-5555.5557	400.0	100.0	100.0	0	0.0	0.0	0.174	1.0	97.921425	-2.889	0	2.0	1.0	11.0	0.0	1.0
-5555.5557	400.0	100.0	100.0	0	0.0	0.0	0.173	1.0	96.75424	-3.254	0	2.0	1.0	11.0	0.0	1.0
-5555.5557	400.0	100.0	100.0	0	0.0	0.0	0.171	1.0	96.75424	-3.417	0	2.0	1.0	11.0	0.0	1.0
-5555.5557	400.0	100.0	100.0	0	0.0	0.0	0.17	1.0	96.99116	-3.417	0	2.0	1.0	11.0	0.0	1.0
-5555.5557	400.0	100.0	100.0	0	0.0	0.0	0.169	1.0	97.51244	-3.709	0	2.0	1.0	11.0	0.0	1.0
-5555.5557	400.0	100.0	100.0	0	0.0	0.0	0.168	1.0	97.51244	-3.709	0	2.0	1.0	11.0	0.0	1.0
-5555.5557	400.0	100.0	100.0	0	0.0	0.0	0.166	1.0	96.94911	-3.84	0	2.0	1.0	11.0	0.0	1.0
-5555.5557	400.0	100.0	100.0	0	0.0	0.0	0.165	1.0	97.30569	-4.075	0	2.0	1.0	11.0	0.0	1.0
-5555.5557	400.0	100.0	100.0	0	0.0	0.0	0.163	1.0	97.12119	-4.075	0	2.0	1.0	11.0	0.0	1.0
-5555.5557	400.0	100.0	100.0	0	0.0	0.0	0.162	1.0	97.759926	-4.18	0	2.0	1.0	11.0	0.0	1.0
-5555.5557	400.0	100.0	100.0	0	0.0	0.0	0.16	1.0	97.759926	-4.369	0	2.0	1.0	11.0	0.0	1.0
-5555.5557	400.0	100.0	100.0	0	0.0	0.0	0.158	1.0	97.495056	-4.369	0	2.0	1.0	11.0	0.0	1.0
-5555.5557	400.0	100.0	100.0	0	0.0	0.0	0.157	1.0	97.59169	-4.531	0	2.0	1.0	11.0	0.0	1.0
-5555.5557	400.0	100.0	100.0	0	0.0	0.0	0.155	1.0	97.59169	-4.531	0	2.0	1.0	11.0	0.0	1.0
-5555.5557	400.0	100.0	100.0	0	0.0	0.0	0.153	1.0	97.70505	-4.604	0	2.0	1.0	11.0	0.0	1.0
-5555.5557	400.0	100.0	100.0	0	0.0	0.0	0.151	1.0	97.70505	-4.735	0	2.0	1.0	11.0	0.0	1.0
-5555.5557	400.0	100.0	100.0	0	0.0	0.0	0.15	1.0	97.39381	-4.735	0	2.0	1.0	12.0	0.0	1.0
-5555.5557	400.0	100.0	100.0	0	0.0	0.0	0.148	1.0	96.148605	-4.793	0	2.0	1.0	12.0	0.0	1.0
-5555.5557	400.0	100.0	100.0	0	0.0	0.0	0.146	1.0	96.148605	-4.898	0	2.0	1.0	12.0	0.0	1.0
-5555.5557	400.0	100.0	100.0	0	0.0	0.0	0.144	1.0	95.62275	-4.898	0	2.0	1.0	12.0	0.0	1.0
-5555.5557	400.0	100.0	100.0	0	0.0	0.0	0.143	1.0	96.04355	-4.945	0	2.0	1.0	12.0	0.0	1.0
-5555.5557	400.0	100.0	100.0	0	0.0	0.0	0.141	1.0	96.04355	-4.945	0	2.0	1.0	12.0	0.0	1.0
-5555.5557	400.0	100.0	100.0	0	0.0	0.0	0.139	1.0	96.370445	-5.029	0	2.0	1.0	12.0	0.0	1.0
-5555.5557	400.0	100.0	100.0	0	0.0	0.0	0.138	1.0	96.370445	-5.067	0	2.0	1.0	12.0	0.0	1.0
-5555.5557	400.0	100.0	100.0	0	0.0	0.0	0.136	1.0	96.70626	-5.067	0	2.0	1.0	12.0	0.0	1.0
-5555.5557	400.0	100.0	100.0	0	0.0	0.0	0.134	1.0	97.152054	-5.134	0	2.0	1.0	12.0	0.0	1.0
-5555.5557	400.0	100.0	100.0	0	0.0	0.0	0.133	1.0	97.152054	-5.165	0	2.0	1.0	12.0	0.0	1.0
-5555.5557	400.0	100.0	100.0	0	0.0	0.0	0.131	1.0	97.32977	-5.165	0	2.0	1.0	12.0	0.0	1.0
-5555.5557	400.0	100.0	100.0	0	0.0	0.0	0.13	1.0	96.99488	-5.218	0	2.0	1.0	12.0	0.0	1.0
-5555.5557	400.0	100.0	100.0	0	0.0	0.0	0.128	1.0	96.99488	-5.218	0	2.0	1.0	12.0	0.0	1.0
-5555.5557	400.0	100.0	100.0	0	0.0	0.0	0.127	1.0	96.02691	-5.265	0	2.0	1.0	12.0	0.0	1.0
-5555.5557	400.0	100.0	100.0	0	0.0	0.0	0.125	1.0	96.02691	-5.286	0	2.0	1.0	12.0	0.0	1.0
-5555.5557	400.0	100.0	100.0	0	0.0	0.0	0.123	1.0	96.02167	-5.286	0	2.0	1.0	12.0	0.0	1.0
-5555.5557	400.0	100.0	100.0	0	0.0	0.0	0.121	1.0	96.43751	-5.324	0	2.0	1.0	12.0	0.0	1.0
-5555.5557	400.0	100.0	100.0	0	0.0	0.0	0.12	1.0	96.43751	-5.34	0	2.0	1.0	12.0	0.0	1.0
-5555.5557	400.0	100.0	100.0	0	0.0	0.0	0.118	1.0	97.264206	-5.34	0	2.0	1.0	12.0	0.0	1.0
-5555.5557	400.0	100.0	100.0	0	0.0	0.0	0.116	1.0	96.658134	-5.371	0	2.0	1.0	12.0	0.0	1.0
-5555.5557	400.0	100.0	100.0	0	0.0	0.0	0.115	1.0	96.658134	-5.371	0	2.0	1.0	12.0	0.0	1.0
-5555.5557	400.0	100.0	100.0	0	0.0	0.0	0.113	1.0	97.1252	-5.384	0	2.0	1.0	12.0	0.0	1.0
-5555.5557	400.0	100.0	100.0	0	0.0	0.0	0.111	1.0	97.1252	-5.408	0	2.0	1.0	12.0	0.0	1.0
-5555.5557	400.0	100.0	100.0	0	0.0	0.0	0.11	1.0	96.930046	-5.408	0	2.0	1.0	12.0	0.0	1.0
-5555.5557	400.0	100.0	100.0	0	0.0	0.0	0.108	1.0	96.125015	-5.419	0	2.0	1.0	12.0	0.0	1.0
-5555.5557	400.0	100.0	100.0	0	0.0	0.0	0.106	1.0	96.125015	-5.438	0	2.0	1.0	12.0	0.0	1.0
-5555.5557	400.0	100.0	100.0	0	0.0	0.0	0.105	1.0	96.34008	-5.438	0	2.0	1.0	12.0	0.0	1.0
-5555.5557	400.0	100.0	100.0	0	0.0	0.0	0.104	1.0	96.34008	-5.447	0	2.0	1.0	12.0	0.0	1.0
-5555.5557	400.0	100.0	100.0	0	0.0	0.0	0.103	1.0	96.42006	-5.447	0	2.0	1.0	12.0	0.0	1.0
-5555.5557	400.0	100.0	100.0	0	0.0	0.0	0.101	1.0	96.3853	-5.463	0	2.0	1.0	12.0	0.0	1.0
-5555.5557	400.0	100.0	100.0	0	0.0	0.0	0.1	1.0	96.3853	-5.47	0	2.0	1.0	12.0	0.0	1.0
-5555.5557	400.0	100.0	100.0	0	0.0	0.0	0.099	1.0	96.77208	-5.47	0	2.0	1.0	12.0	0.0	1.0
-5555.5557	400.0	100.0	100.0	0	0.0	0.0	0.097	1.0	96.60865	-5.482	0	2.0	1.0	12.0	0.0	1.0
-5555.5557	400.0	100.0	100.0	0	0.0	0.0	0.096	1.0	96.60865	-5.488	0	2.0	1.0	12.0	0.0	1.0
-5555.5557	400.0	100.0	100.0	0	0.0	0.0	0.095	1.0	96.29042	-5.488	0	2.0	1.0	12.0	0.0	1.0
-5555.5557	400.0	100.0	100.0	0	0.0	0.0	0.094	1.0	96.29042	-5.498	0	2.0	1.0	12.0	0.0	1.0
-5555.5557	400.0	100.0	100.0	0	0.0	0.0	0.093	1.0	96.49406	-5.498	0	2.0	1.0	12.0	0.0	1.0
-5555.5557	400.0	100.0	100.0	1	0.0	0.0	0.092	1.0	96.451645	-5.507	0	2.0	1.0	12.0	0.0	1.0
-5555.5557	400.0	100.0	100.0	1	0.0	0.0	0.091	1.0	96.451645	-5.51	0	2.0	1.0	12.0	0.0	1.0
-5555.5557	400.0	100.0	100.0	1	0.0	0.0	0.09	1.0	96.58067	-5.51	0	2.0	1.0	12.0	0.0	1.0
-5555.5557	400.0	100.0	100.0	1	0.0	0.0	0.089	1.0	95.40881	-5.517	0	2.0	1.0	12.0	0.0	1.0
-5555.5557	400.0	100.0	100.0	1	0.0	0.0	0.089	1.0	95.40881	-5.521	0	2.0	1.0	12.0	0.0	1.0
-5555.5557	400.0	100.0	100.0	1	0.0	0.0	0.088	1.0	95.20266	-5.521	0	2.0	1.0	12.0	0.0	1.0
-5555.5557	400.0	100.0	100.0	1	0.0	0.0	0.087	1.0	95.20266	-5.526	0	2.0	1.0	12.0	0.0	1.0
-5555.5557	400.0	100.0	100.0	1	0.0	0.0	0.086	1.0	94.74558	-5.526	0	2.0	1.0	12.0	0.0	1.0
-5555.5557	400.0	100.0	100.0	1	0.0	0.0	0.086	1.0	95.29923	-5.529	0	2.0	1.0	12.0	0.0	1.0
-5555.5557	400.0	100.0	100.0	1	0.0	0.0	0.085	1.0	95.29923	-5.533	0	2.0	1.0	12.0	0.0	1.0
-5555.5557	400.0	100.0	100.0	1	0.0	0.0	0.084	1.0	95.96553	-5.533	0	2.0	1.0	12.0	0.0	1.0
-5555.5557	400.0	100.0	100.0	1	0.0	0.0	0.083	1.0	96.28889	-5.535	0	2.0	1.0	12.0	0.0	1.0
-5555.5557	400.0	100.0	100.0	1	0.0	0.0	0.082	1.0	96.28889	-5.54	0	2.0	1.0	12.0	0.0	1.0
-5555.5557	400.0	100.0	100.0	1	0.0	0.0	0.081	1.0	96.410866	-5.54	0	2.0	1.0	12.0	0.0	1.0
-5555.5557	400.0	100.0	100.0	1	0.0	0.0	0.08	1.0	96.410866	-5.541	0	2.0	1.0	12.0	0.0	1.0
-5555.5557	400.0	100.0	100.0	1	0.0	0.0	0.079	1.0	96.63119	-5.541	0	2.0	1.0	12.0	0.0	1.0
-5555.5557	400.0	100.0	100.0	1	0.0	0.0	0.078	1.0	96.36032	-5.543	0	2.0	1.0	12.0	0.0	1.0
-5555.5557	400.0	100.0	100.0	1	0.0	0.0	0.077	1.0	96.36032	-5.544	0	2.0	1.0	12.0	0.0	1.0
-5555.5557	400.0	100.0	100.0	1	0.0	0.0	0.076	1.0	96.35461	-5.544	0	2.0	1.0	12.0	0.0	1.0
-5555.5557	400.0	100.0	100.0	1	0.0	0.0	0.075	1.0	97.06636	-5.547	0	2.0	1.0	12.0	0.0	1.0
-5555.5557	400.0	100.0	100.0	1	0.0	0.0	0.074	1.0	97.06636	-5.548	0	2.0	1.0	12.0	0.0	1.0
-5555.5557	400.0	100.0	100.0	1	0.0	0.0	0.072	1.0	97.38255	-5.548	0	2.0	1.0	12.0	0.0	1.0
-5555.5557	400.0	100.0	100.0	1	0.0	0.0	0.071	1.0	97.38255	-5.55	0	2.0	1.0	12.0	0.0	1.0
-5555.5557	400.0	100.0	100.0	1	0.0	0.0	0.069	1.0	97.541176	-5.55	0	2.0	1.0	12.0	0.0	1.0
-5555.5557	400.0	100.0	100.0	1	0.0	0.0	0.068	1.0	97.67621	-5.551	0	2.0	1.0	12.0	0.0	1.0
-5555.5557	400.0	100.0	100.0	1	0.0	0.0	0.066	1.0	97.67621	-5.552	0	2.0	1.0	12.0	0.0	1.0
-5555.5557	400.0	100.0	100.0	1	0.0	0.0	0.065	1.0	97.23088	-5.552	0	2.0	1.0	12.0	0.0	1.0
-5555.5557	400.0	100.0	100.0	1	0.0	0.0	0.064	1.0	97.143875	-5.553	0	2.0	1.0	12.0	0.0	1.0
-5555.5557	400.0	100.0	100.0	1	0.0	0.0	0.062	1.0	97.143875	-5.554	0	2.0	1.0	12.0	0.0	1.0
-5555.5557	400.0	100.0	100.0	1	0.0	0.0	0.061	1.0	97.545746	-5.554	0	2.0	1.0	12.0	0.0	1.0
-5555.5557	400.0	100.0	100.0	1	0.0	0.0	0.06	1.0	97.545746	-5.555	0	2.0	1.0	12.0	0.0	1.0
-5555.5557	400.0	100.0	100.0	1	0.0	0.0	0.059	1.0	97.74075	-5.555	0	2.0	1.0	12.0	0.0	1.0
-5555.5557	400.0	100.0	100.0	1	0.0	0.0	0.057	1.0	97.36335	-5.555	0	2.0	1.0	12.0	0.0	1.0
-5555.5557	400.0	100.0	100.0	1	0.0	0.0	0.056	1.0	97.36335	-5.556	0	2.0	1.0	12.0	0.0	1.0
-5555.5557	400.0	100.0	100.0	1	0.0	0.0	0.055	1.0	98.294815	-5.556	0	2.0	1.0	12.0	0.0	1.0
-5555.5557	400.0	100.0	100.0	1	0.0	0.0	0.054	1.0	98.553024	-5.557	0	2.0	1.0	12.0	0.0	1.0
-5555.5557	400.0	100.0	100.0	1	0.0	0.0	0.053	1.0	98.553024	-5.557	0	2.0	1.0	12.0	0.0	1.0
-5555.5557	400.0	100.0	100.0	1	0.0	0.0	0.052	1.0	98.20089	-5.557	0	2.0	1.0	12.0	0.0	1.0
-5555.5557	400.0	100.0	100.0	1	0.0	0.0	0.051	1.0	98.39209	-5.559	0	2.0	1.0	12.0	0.0	1.0
-5555.5557	400.0	100.0	100.0	1	0.0	0.0	0.05	1.0	98.03788	-5.559	0	2.0	1.0	12.0	0.0	1.0
-5555.5557	400.0	100.0	100.0	1	0.0	0.0	0.049	1.0	98.90484	-5.559	0	2.0	1.0	12.0	0.0	1.0
-5555.5557	400.0	100.0	100.0	1	0.0	0.0	0.048	1.0	98.90484	-5.559	0	2.0	1.0	12.0	0.0	1.0
-5555.5557	400.0	100.0	100.0	1	0.0	0.0	0.047	1.0	98.34174	-5.559	0	2.0	1.0	12.0	0.0	1.0
-5555.5557	400.0	100.0	100.0	1	0.0	0.0	0.046	1.0	98.21585	-5.56	0	2.0	1.0	12.0	0.0	1.0
-5555.5557	400.0	100.0	100.0	1	0.0	0.0	0.045	1.0	98.21585	-5.56	0	2.0	1.0	12.0	0.0	1.0
-5555.5557	400.0	100.0	100.0	1	0.0	0.0	0.044	1.0	97.6687	-5.56	0	2.0	1.0	12.0	0.0	1.0
-5555.5557	400.0	100.0	100.0	1	0.0	0.0	0.043	1.0	97.6687	-5.56	0	2.0	1.0	12.0	0.0	1.0
-5555.5557	400.0	100.0	100.0	1	0.0	0.0	0.042	1.0	98.109146	-5.56	0	2.0	1.0	12.0	0.0	1.0
-5555.5557	400.0	100.0	100.0	1	0.0	0.0	0.041	1.0	98.31834	-5.56	0	2.0	1.0	12.0	0.0	1.0
-5555.5557	400.0	100.0	100.0	1	0.0	0.0	0.04	1.0	98.31834	-5.56	0	2.0	1.0	12.0	0.0	1.0
-5555.5557	400.0	100.0	100.0	1	0.0	0.0	0.039	1.0	97.84373	-5.56	0	2.0	1.0	12.0	0.0	1.0
-5555.5557	400.0	100.0	100.0	1	0.0	0.0	0.038	1.0	97.6568	-5.56	0	2.0	1.0	12.0	0.0	1.0
-5555.5557	400.0	100.0	100.0	1	0.0	0.0	0.037	1.0	97.6568	-5.56	0	2.0	1.0	12.0	0.0	1.0
-5555.5557	400.0	100.0	100.0	1	0.0	0.0	0.035	1.0	98.33565	-5.56	0	2.0	1.0	12.0	0.0	1.0
-5555.5557	400.0	100.0	100.0	1	0.0	0.0	0.034	1.0	98.33565	-5.56	0	2.0	1.0	12.0	0.0	1.0
-5555.5557	400.0	100.0	100.0	1	0.0	0.0	0.033	1.0	97.63465	-5.56	0	2.0	1.0	12.0	0.0	1.0
-5555.5557	400.0	100.0	100.0	1	0.0	0.0	0.031	1.0	97.69784	-5.56	0	2.0	1.0	12.0	0.0	1.0
-5555.5557	400.0	100.0	100.0	1	0.0	0.0	0.03	1.0	97.69784	-5.56	0	2.0	1.0	12.0	0.0	1.0
-5555.5557	400.0	100.0	100.0	1	0.0	0.0	0.029	1.0	97.0049	-5.56	0	2.0	1.0	12.0	0.0	1.0
-5555.5557	400.0	100.0	100.0	1	0.0	0.0	0.028	1.0	97.10142	-5.561	0	2.0	1.0	12.0	0.0	1.0
-5555.5557	400.0	100.0	100.0	1	0.0	0.0	0.027	1.0	97.10142	-5.561	0	2.0	1.0	12.0	0.0	1.0
-5555.5557	400.0	100.0	100.0	1	0.0	0.0	0.026	1.0	97.62925	-5.561	0	2.0	1.0	12.0	0.0	1.0
-5555.5557	400.0	100.0	100.0	1	0.0	0.0	0.024	1.0	97.62925	-5.561	0	2.0	1.0	12.0	0.0	1.0
-5555.5557	400.0	100.0	100.0	1	0.0	0.0	0.023	1.0	97.19372	-5.561	0	2.0	1.0	12.0	0.0	1.0
-5555.5557	400.0	100.0	100.0	1	0.0	0.0	0.022	1.0	98.03796	-5.561	0	2.0	1.0	12.0	0.0	1.0
-5555.5557	400.0	100.0	100.0	1	0.0	0.0	0.021	1.0	98.03796	-5.561	0	2.0	1.0	12.0	0.0	1.0
-5555.5557	400.0	100.0	100.0	1	0.0	0.0	0.02	1.0	97.61673	-5.561	0	2.0	1.0	12.0	0.0	1.0
-5555.5557	400.0	100.0	100.0	1	0.0	0.0	0.018	1.0	97.76057	-5.561	0	2.0	1.0	12.0	0.0	1.0
-5555.5557	400.0	100.0	100.0	1	0.0	0.0	0.017	1.0	97.76057	-5.561	0	2.0	1.0	12.0	0.0	1.0
-5555.5557	400.0	100.0	100.0	1	0.0	0.0	0.016	1.0	97.10576	-5.561	0	2.0	1.0	12.0	0.0	1.0
-5555.5557	400.0	100.0	100.0	1	0.0	0.0	0.015	1.0	97.10576	-5.561	0	2.0	1.0	12.0	0.0	1.0
-5555.5557	400.0	100.0	100.0	1	0.0	0.0	0.013	1.0	95.99124	-5.561	0	2.0	1.0	12.0	0.0	1.0
-5555.5557	400.0	100.0	100.0	1	0.0	0.0	0.012	1.0	95.43476	-5.561	0	2.0	1.0	12.0	0.0	1.0
-5555.5557	400.0	100.0	100.0	1	0.0	0.0	0.01	1.0	95.43476	-5.561	0	2.0	1.0	12.0	0.0	1.0
-5555.5557	400.0	100.0	100.0	1	0.0	0.0	0.009	1.0	95.27357	-5.561	0	2.0	1.0	12.0	0.0	1.0
-5555.5557	400.0	100.0	100.0	1	0.0	0.0	0.008	1.0	95.30868	-5.561	0	2.0	1.0	12.0	0.0	1.0
-5555.5557	400.0	100.0	100.0	1	0.0	0.0	0.007	1.0	95.30868	-5.561	0	2.0	1.0	12.0	0.0	1.0
-5555.5557	400.0	100.0	100.0	1	0.0	0.0	0.005	1.0	96.06657	-5.561	0	2.0	1.0	12.0	0.0	1.0
-5555.5557	400.0	100.0	100.0	1	0.0	0.0	0.004	1.0	96.06657	-5.561	0	2.0	1.0	12.0	0.0	1.0
-5555.5557	400.0	100.0	100.0	1	0.0	0.0	0.003	1.0	95.90108	-5.561	0	2.0	1.0	12.0	0.0	1.0
-5555.5557	400.0	100.0	100.0	1	0.0	0.0	0.001	1.0	95.542725	-5.561	0	2.0	1.0	12.0	0.0	1.0
-5555.5557	400.0	100.0	100.0	1	0.0	0.0	0.0	1.0	95.542725	-5.561	0	2.0	1.0	12.0	0.0	1.0
-5555.5557	400.0	100.0	100.0	1	0.0	0.0	-0.001	1.0	96.5068	-5.561	0	2.0	1.0	12.0	0.0	1.0
-5555.5557	400.0	100.0	100.0	1	0.0	0.0	-0.002	1.0	96.27367	-5.561	0	2.0	1.0	12.0	0.0	1.0
-5555.5557	400.0	100.0	100.0	1	0.0	0.0	-0.003	1.0	96.27367	-5.561	0	2.0	1.0	12.0	0.0	1.0
-5555.5557	400.0	100.0	100.0	1	0.0	0.0	-0.005	1.0	96.29873	-5.561	0	2.0	1.0	12.0	0.0	1.0
-5555.5557	400.0	100.0	100.0	1	0.0	0.0	-0.006	1.0	96.29873	-5.561	0	2.0	1.0	12.0	0.0	1.0
-5555.5557	400.0	100.0	100.0	1	0.0	0.0	-0.008	1.0	96.710724	-5.561	0	2.0	1.0	12.0	0.0	1.0
-5555.5557	400.0	100.0	100.0	0	0.0	0.0	-0.009	1.0	96.06191	-5.561	0	2.0	2.0	14.0	0.0	1.0
-5555.5557	400.0	100.0	100.0	0	0.0	0.0	-0.011	1.0	96.06191	-5.561	0	2.0	2.0	14.0	0.0	1.0
0.0	400.0	100.0	100.0	0	0.0	0.0	-0.012	1.0	95.90622	-5.561	0	2.0	2.0	0.0	0.0	1.0
0.0	400.0	100.0	100.0	0	0.0	0.0	-0.014	1.0	96.65637	-5.561	0	2.0	2.0	0.0	0.0	1.0
0.0	400.0	100.0	100.0	0	0.0	0.0	-0.015	1.0	96.65637	-5.561	0	2.0	2.0	0.0	0.0	1.0
0.0	400.0	100.0	100.0	0	0.0	0.0	-0.017	1.0	97.24384	-5.561	0	2.0	2.0	0.0	0.0	1.0
0.0	400.0	100.0	100.0	0	0.0	0.0	-0.018	1.0	97.24384	-4.803	0	2.0	2.0	0.0	0.0	1.0
0.0	400.0	100.0	100.0	0	0.0	0.0	-0.019	1.0	96.97487	-4.803	0	2.0	2.0	0.0	0.0	1.0
0.0	400.0	100.0	100.0	0	0.0	0.0	-0.021	1.0	97.2344	-4.463	0	2.0	2.0	0.0	0.0	1.0
0.0	400.0	100.0	100.0	0	0.0	0.0	-0.022	1.0	97.2344	-3.854	0	2.0	2.0	0.0	0.0	1.0
0.0	400.0	100.0	100.0	0	0.0	0.0	-0.023	1.0	97.23914	-3.854	0	2.0	2.0	0.0	0.0	1.0
0.0	400.0	100.0	100.0	0	0.0	0.0	-0.024	1.0	97.23914	-3.328	0	2.0	2.0	0.0	0.0	1.0
0.0	400.0	100.0	100.0	0	0.0	0.0	-0.025	1.0	96.29371	-3.328	0	2.0	2.0	0.0	0.0	1.0
0.0	400.0	100.0	100.0	0	0.0	0.0	-0.026	1.0	97.62927	-3.093	0	2.0	2.0	0.0	0.0	1.0
0.0	400.0	100.0	100.0	0	0.0	0.0	-0.027	1.0	97.62927	-2.874	0	2.0	2.0	0.0	0.0	1.0
0.0	400.0	100.0	100.0	0	0.0	0.0	-0.028	1.0	96.879135	-2.874	0	2.0	2.0	0.0	0.0	1.0
0.0	400.0	100.0	100.0	0	0.0	0.0	-0.029	1.0	97.465294	-2.482	0	2.0	2.0	0.0	0.0	1.0
0.0	400.0	100.0	100.0	0	0.0	0.0	-0.03	1.0	97.465294	-2.143	0	2.0	2.0	0.0	0.0	1.0
0.0	400.0	100.0	100.0	0	0.0	0.0	-0.031	1.0	97.61665	-2.143	0	2.0	2.0	0.0	0.0	1.0
0.0	400.0	100.0	100.0	0	0.0	0.0	-0.031	1.0	97.61665	-1.992	0	2.0	2.0	0.0	0.0	1.0
0.0	400.0	100.0	100.0	0	0.0	0.0	-0.032	1.0	98.62858	-1.992	0	2.0	2.0	0.0	0.0	1.0
0.0	400.0	100.0	100.0	0	0.0	0.0	-0.032	1.0	98.256	-1.72	0	2.0	2.0	0.0	0.0	1.0
0.0	400.0	100.0	100.0	0	0.0	0.0	-0.033	1.0	98.256	-1.485	0	2.0	2.0	0.0	0.0	1.0
0.0	400.0	100.0	100.0	0	0.0	0.0	-0.033	1.0	98.31029	-1.485	0	2.0	2.0	0.0	0.0	1.0
0.0	400.0	100.0	100.0	0	0.0	0.0	-0.034	1.0	98.18598	-1.38	0	2.0	2.0	0.0	0.0	1.0
0.0	400.0	100.0	100.0	0	0.0	0.0	-0.034	1.0	98.18598	-1.191	0	2.0	2.0	0.0	0.0	1.0
0.0	400.0	100.0	100.0	0	0.0	0.0	-0.034	1.0	98.42196	-1.191	0	2.0	2.0	0.0	0.0	1.0
0.0	400.0	100.0	100.0	0	0.0	0.0	-0.034	1.0	98.42196	-1.107	0	2.0	2.0	0.0	0.0	1.0
0.0	400.0	100.0	100.0	0	0.0	0.0	-0.034	1.0	97.90715	-1.107	0	2.0	2.0	0.0	0.0	1.0
0.0	400.0	100.0	100.0	0	0.0	0.0	-0.034	1.0	97.413345	-0.956	0	2.0	2.0	0.0	0.0	1.0
0.0	400.0	100.0	100.0	0	0.0	0.0	-0.034	1.0	97.413345	-0.888	0	2.0	2.0	0.0	0.0	1.0
0.0	400.0	100.0	100.0	0	0.0	0.0	-0.034	1.0	98.462364	-0.888	0	2.0	2.0	0.0	0.0	1.0
0.0	400.0	100.0	100.0	0	0.0	0.0	-0.034	1.0	98.15419	-0.767	0	2.0	2.0	0.0	0.0	1.0
0.0	400.0	100.0	100.0	0	0.0	0.0	-0.034	1.0	98.15419	-0.712	0	2.0	2.0	0.0	0.0	1.0
0.0	400.0	100.0	100.0	0	0.0	0.0	-0.034	1.0	98.290535	-0.712	0	2.0	2.0	0.0	0.0	1.0
0.0	400.0	100.0	100.0	0	0.0	0.0	-0.033	1.0	98.290535	-0.615	0	2.0	2.0	0.0	0.0	1.0
0.0	400.0	100.0	100.0	0	0.0	0.0	-0.033	1.0	97.68231	-0.615	0	2.0	2.0	1.0	0.0	1.0
0.0	400.0	100.0	100.0	0	0.0	0.0	-0.033	1.0	97.91336	-0.531	0	2.0	2.0	0.0	0.0	1.0
0.0	400.0	100.0	100.0	0	0.0	0.0	-0.033	1.0	97.91336	-0.493	0	2.0	2.0	0.0	0.0	1.0
0.0	400.0	100.0	100.0	0	0.0	0.0	-0.032	1.0	97.36661	-0.493	0	2.0	2.0	0.0	0.0	1.0
0.0	400.0	100.0	100.0	0	0.0	0.0	-0.032	1.0	96.95775	-0.426	0	2.0	2.0	0.0	0.0	1.0
0.0	400.0	100.0	100.0	0	0.0	0.0	-0.032	1.0	96.95775	-0.396	0	2.0	2.0	0.0	0.0	1.0
0.0	400.0	100.0	100.0	0	0.0	0.0	-0.031	1.0	97.259315	-0.396	0	2.0	2.0	0.0	0.0	1.0
0.0	400.0	100.0	100.0	0	0.0	0.0	-0.031	1.0	97.259315	-0.341	0	2.0	2.0	0.0	0.0	1.0
0.0	400.0	100.0	100.0	0	0.0	0.0	-0.031	1.0	96.287796	-0.341	0	2.0	2.0	0.0	0.0	1.0
0.0	400.0	100.0	100.0	0	0.0	0.0	-0.03	1.0	97.64097	-0.317	0	2.0	2.0	0.0	0.0	1.0
0.0	400.0	100.0	100.0	0	0.0	0.0	-0.03	1.0	97.64097	-0.274	0	2.0	2.0	0.0	0.0	1.0
0.0	400.0	100.0	100.0	0	0.0	0.0	-0.029	1.0	96.3031	-0.274	0	2.0	2.0	0.0	0.0	1.0
0.0	400.0	100.0	100.0	0	0.0	0.0	-0.029	1.0	96.25339	-0.254	0	2.0	2.0	0.0	0.0	1.0
0.0	400.0	100.0	100.0	0	0.0	0.0	-0.028	1.0	96.3879	-0.254	0	2.0	2.0	0.0	0.0	1.0
0.0	400.0	100.0	100.0	0	0.0	0.0	-0.028	1.0	96.22291	-0.219	0	2.0	2.0	0.0	0.0	1.0
0.0	400.0	100.0	100.0	0	0.0	0.0	-0.027	1.0	96.22291	-0.204	0	2.0	2.0	0.0	0.0	1.0
0.0	400.0	100.0	100.0	0	0.0	0.0	-0.027	1.0	96.23368	-0.204	0	2.0	2.0	0.0	0.0	1.0
0.0	400.0	100.0	100.0	0	0.0	0.0	-0.026	1.0	96.18016	-0.176	0	2.0	2.0	0.0	0.0	1.0
0.0	400.0	100.0	100.0	0	0.0	0.0	-0.025	1.0	96.18016	-0.163	0	2.0	2.0	0.0	0.0	1.0
0.0	400.0	100.0	100.0	0	0.0	0.0	-0.024	1.0	96.44207	-0.163	0	2.0	2.0	0.0	0.0	1.0
0.0	400.0	100.0	100.0	0	0.0	0.0	-0.023	1.0	96.35128	-0.141	0	2.0	2.0	0.0	0.0	1.0
0.0	400.0	100.0	100.0	0	0.0	0.0	-0.023	1.0	96.35128	-0.131	0	2.0	2.0	0.0	0.0	1.0
0.0	400.0	100.0	100.0	0	0.0	0.0	-0.022	1.0	96.42961	-0.131	0	2.0	2.0	0.0	0.0	1.0
0.0	400.0	100.0	100.0	0	0.0	0.0	-0.021	1.0	96.42961	-0.113	0	2.0	2.0	0.0	0.0	1.0
0.0	400.0	100.0	100.0	0	0.0	0.0	-0.02	1.0	96.79793	-0.113	0	2.0	2.0	0.0	0.0	1.0
0.0	400.0	100.0	100.0	0	0.0	0.0	-0.019	1.0	96.97833	-0.097	0	2.0	2.0	0.0	0.0	1.0
0.0	400.0	100.0	100.0	0	0.0	0.0	-0.018	1.0	96.97833	-0.09	0	2.0	2.0	0.0	0.0	1.0
0.0	400.0	100.0	100.0	0	0.0	0.0	-0.018	1.0	97.55767	-0.09	0	2.0	2.0	0.0	0.0	1.0
0.0	400.0	100.0	100.0	0	0.0	0.0	-0.017	1.0	97.6348	-0.078	0	2.0	2.0	0.0	0.0	1.0
0.0	400.0	100.0	100.0	0	0.0	0.0	-0.016	1.0	97.6348	-0.072	0	2.0	2.0	0.0	0.0	1.0
0.0	400.0	100.0	100.0	0	0.0	0.0	-0.015	1.0	97.90248	-0.072	0	2.0	2.0	0.0	0.0	1.0
0.0	400.0	100.0	100.0	0	0.0	0.0	-0.014	1.0	97.90248	-0.062	0	2.0	2.0	0.0	0.0	1.0
0.0	400.0	100.0	100.0	0	0.0	0.0	-0.013	1.0	98.60281	-0.062	0	2.0	2.0	0.0	0.0	1.0
0.0	400.0	100.0	100.0	0	0.0	0.0	-0.011	1.0	96.81371	-0.053	0	2.0	2.0	0.0	0.0	1.0
0.0	400.0	100.0	100.0	0	0.0	0.0	-0.01	1.0	96.81371	-0.049	0	2.0	2.0	0.0	0.0	1.0
0.0	400.0	100.0	100.0	0	0.0	0.0	-0.009	1.0	97.04721	-0.049	0	2.0	2.0	0.0	0.0	1.0
0.0	400.0	100.0	100.0	0	0.0	0.0	-0.008	1.0	97.53772	-0.043	0	2.0	2.0	0.0	0.0	1.0
0.0	400.0	100.0	100.0	0	0.0	0.0	-0.007	1.0	97.53772	-0.043	0	2.0	2.0	0.0	0.0	1.0
0.0	400.0	100.0	100.0	0	0.0	0.0	-0.005	1.0	97.79817	-0.039	0	2.0	2.0	0.0	0.0	1.0
0.0	400.0	100.0	100.0	0	0.0	0.0	-0.004	1.0	97.79817	-0.034	0	2.0	2.0	0.0	0.0	1.0
0.0	400.0	100.0	100.0	0	0.0	0.0	-0.003	1.0	97.357285	-0.034	0	2.0	2.0	0.0	0.0	1.0
0.0	400.0	100.0	100.0	0	0.0	0.0	-0.002	1.0	97.488014	-0.031	0	2.0	2.0	0.0	0.0	1.0
0.0	400.0	100.0	100.0	0	0.0	0.0	0.0	1.0	97.510605	-0.027	0	2.0	2.0	0.0	0.0	1.0
0.0	400.0	100.0	100.0	0	0.0	0.0	0.0	1.0	97.15601	-0.027	0	2.0	2.0	0.0	0.0	1.0
0.0	400.0	100.0	100.0	0	0.0	0.0	0.001	1.0	97.10466	-0.025	0	2.0	2.0	0.0	0.0	1.0
0.0	400.0	100.0	100.0	0	0.0	0.0	0.003	1.0	97.10466	-0.021	0	2.0	2.0	0.0	0.0	1.0
0.0	400.0	100.0	100.0	0	0.0	0.0	0.004	1.0	97.21766	-0.021	0	2.0	2.0	0.0	0.0	1.0
0.0	400.0	100.0	100.0	0	0.0	0.0	0.006	1.0	97.21766	-0.018	0	2.0	2.0	0.0	0.0	1.0
0.0	400.0	100.0	100.0	0	0.0	0.0	0.007	1.0	97.9086	-0.018	0	2.0	2.0	0.0	0.0	1.0
0.0	400.0	100.0	100.0	0	0.0	0.0	0.008	1.0	98.10557	-0.017	0	2.0	2.0	0.0	0.0	1.0
0.0	400.0	100.0	100.0	0	0.0	0.0	0.01	1.0	98.10557	-0.014	0	2.0	2.0	0.0	0.0	1.0
0.0	400.0	100.0	100.0	0	0.0	0.0	0.011	1.0	98.32602	-0.014	0	2.0	2.0	0.0	0.0	1.0
0.0	400.0	100.0	100.0	0	0.0	0.0	0.012	1.0	98.435745	-0.013	0	2.0	2.0	0.0	0.0	1.0
0.0	400.0	100.0	100.0	0	0.0	0.0	0.013	1.0	98.192665	-0.013	0	2.0	2.0	0.0	0.0	1.0
0.0	400.0	100.0	100.0	0	0.0	0.0	0.015	1.0	98.41675	-0.011	0	2.0	2.0	0.0	0.0	1.0
0.0	400.0	100.0	100.0	0	0.0	0.0	0.016	1.0	98.41675	-0.009	0	2.0	2.0	0.0	0.0	1.0
0.0	400.0	100.0	100.0	0	0.0	0.0	0.017	1.0	98.13707	-0.009	0	2.0	2.0	0.0	0.0	1.0
0.0	400.0	100.0	100.0	0	0.0	0.0	0.018	1.0	97.9445	-0.009	0	2.0	2.0	0.0	0.0	1.0
0.0	400.0	100.0	100.0	0	0.0	0.0	0.019	1.0	97.9445	-0.007	0	2.0	2.0	0.0	0.0	1.0
0.0	400.0	100.0	100.0	0	0.0	0.0	0.02	1.0	97.81018	-0.007	0	2.0	2.0	0.0	0.0	1.0
0.0	400.0	100.0	100.0	0	0.0	0.0	0.021	1.0	97.8668	-0.007	0	2.0	2.0	0.0	0.0	1.0
0.0	400.0	100.0	100.0	0	0.0	0.0	0.022	1.0	97.8668	-0.006	0	2.0	2.0	0.0	0.0	1.0
0.0	400.0	100.0	100.0	0	0.0	0.0	0.023	1.0	97.63074	-0.006	0	2.0	2.0	0.0	0.0	1.0
0.0	400.0	100.0	100.0	0	0.0	0.0	0.024	1.0	97.63074	-0.005	0	2.0	2.0	0.0	0.0	1.0
0.0	400.0	100.0	100.0	0	0.0	0.0	0.025	1.0	97.39673	-0.005	0	2.0	2.0	0.0	0.0	1.0
0.0	400.0	100.0	100.0	0	0.0	0.0	0.026	1.0	97.42584	-0.004	0	2.0	2.0	0.0	0.0	1.0
0.0	400.0	100.0	100.0	0	0.0	0.0	0.027	1.0	97.42584	-0.004	0	2.0	2.0	0.0	0.0	1.0
0.0	400.0	100.0	100.0	0	0.0	0.0	0.028	1.0	97.27498	-0.004	0	2.0	2.0	0.0	0.0	1.0
0.0	400.0	100.0	100.0	0	0.0	0.0	0.029	1.0	96.4231	-0.003	0	2.0	2.0	0.0	0.0	1.0
0.0	400.0	100.0	100.0	0	0.0	0.0	0.029	1.0	96.4231	-0.003	0	2.0	2.0	0.0	0.0	1.0
0.0	400.0	100.0	100.0	0	0.0	0.0	0.03	1.0	96.79098	-0.003	0	2.0	2.0	0.0	0.0	1.0
0.0	400.0	100.0	100.0	0	0.0	0.0	0.031	1.0	96.37875	-0.002	0	2.0	2.0	0.0	0.0	1.0
0.0	400.0	100.0	100.0	0	0.0	0.0	0.032	1.0	97.082726	-0.002	0	2.0	2.0	0.0	0.0	1.0
0.0	400.0	100.0	100.0	0	0.0	0.0	0.033	1.0	96.75008	-0.002	0	2.0	2.0	0.0	0.0	1.0
0.0	400.0	100.0	100.0	0	0.0	0.0	0.034	1.0	96.75008	-0.001	0	2.0	2.0	0.0	0.0	1.0
0.0	400.0	100.0	100.0	0	0.0	0.0	0.035	1.0	97.02319	-0.001	0	2.0	2.0	0.0	0.0	1.0
0.0	400.0	100.0	100.0	0	0.0	0.0	0.036	1.0	96.22032	-0.001	0	2.0	2.0	0.0	0.0	1.0
0.0	400.0	100.0	100.0	0	0.0	0.0	0.037	1.0	96.22032	-0.001	0	2.0	2.0	0.0	0.0	1.0
0.0	400.0	100.0	100.0	0	0.0	0.0	0.038	1.0	96.42955	-0.001	0	2.0	2.0	0.0	0.0	1.0
0.0	400.0	100.0	100.0	0	0.0	0.0	0.039	1.0	96.42955	-0.001	0	2.0	2.0	0.0	0.0	1.0
0.0	400.0	100.0	100.0	0	0.0	0.0	0.04	1.0	97.06967	-0.001	0	2.0	2.0	0.0	0.0	1.0
0.0	400.0	100.0	100.0	0	0.0	0.0	0.042	1.0	97.31628	0.0	0	2.0	2.0	0.0	0.0	1.0
0.0	400.0	100.0	100.0	0	0.0	0.0	0.043	1.0	97.31628	0.0	0	2.0	2.0	0.0	0.0	1.0
0.0	400.0	100.0	100.0	0	0.0	0.0	0.044	1.0	97.25551	0.0	0	2.0	2.0	0.0	0.0	1.0
0.0	400.0	100.0	100.0	0	0.0	0.0	0.045	1.0	97.25551	0.0	0	2.0	2.0	0.0	0.0	1.0
0.0	400.0	100.0	100.0	0	0.0	0.0	0.046	1.0	97.0787	0.0	0	2.0	2.0	0.0	0.0	1.0
0.0	400.0	100.0	100.0	0	0.0	0.0	0.047	1.0	97.208984	0.0	0	2.0	2.0	0.0	0.0	1.0
0.0	400.0	100.0	100.0	0	0.0	0.0	0.049	1.0	97.208984	0.0	0	2.0	2.0	0.0	0.0	1.0
0.0	400.0	100.0	100.0	0	0.0	0.0	0.05	1.0	97.47955	0.0	0	2.0	2.0	0.0	0.0	1.0
0.0	400.0	100.0	100.0	0	0.0	0.0	0.051	1.0	97.5079	0.0	0	2.0	2.0	0.0	0.0	1.0
0.0	400.0	100.0	100.0	0	0.0	0.0	0.052	1.0	97.5079	0.0	0	2.0	2.0	0.0	0.0	1.0
0.0	400.0	100.0	100.0	0	0.0	0.0	0.053	1.0	97.22314	0.0	0	2.0	2.0	0.0	0.0	1.0
0.0	400.0	100.0	100.0	0	0.0	0.0	0.054	1.0	97.22314	0.0	0	2.0	2.0	0.0	0.0	1.0
0.0	400.0	100.0	100.0	0	0.0	0.0	0.056	1.0	97.62018	0.0	0	2.0	2.0	0.0	0.0	1.0
0.0	400.0	100.0	100.0	0	0.0	0.0	0.057	1.0	97.19006	0.0	0	2.0	2.0	0.0	0.0	1.0
0.0	400.0	100.0	100.0	0	0.0	0.0	0.058	1.0	97.19006	0.0	0	2.0	2.0	0.0	0.0	1.0
0.0	400.0	100.0	100.0	0	0.0	0.0	0.059	1.0	96.62752	0.0	0	2.0	2.0	0.0	0.0	1.0
0.0	400.0	100.0	100.0	0	0.0	0.0	0.06	1.0	97.33145	0.0	0	2.0	2.0	0.0	0.0	1.0
0.0	400.0	100.0	100.0	0	0.0	0.0	0.061	1.0	97.33145	0.0	0	2.0	2.0	0.0	0.0	1.0
0.0	400.0	100.0	100.0	0	0.0	0.0	0.063	1.0	97.5381	0.0	0	2.0	2.0	0.0	0.0	1.0
0.0	400.0	100.0	100.0	0	0.0	0.0	0.064	1.0	97.20997	0.0	0	2.0	2.0	0.0	0.0	1.0
0.0	400.0	100.0	100.0	0	0.0	0.0	0.065	1.0	97.27017	0.0	0	2.0	2.0	0.0	0.0	1.0
0.0	400.0	100.0	100.0	0	0.0	0.0	0.066	1.0	96.9362	0.0	0	2.0	2.0	0.0	0.0	1.0
0.0	400.0	100.0	100.0	0	0.0	0.0	0.067	1.0	96.9362	0.0	0	2.0	2.0	0.0	0.0	1.0
0.0	400.0	100.0	100.0	0	0.0	0.0	0.068	1.0	97.179115	0.0	0	2.0	2.0	0.0	0.0	1.0
0.0	400.0	100.0	100.0	0	0.0	0.0	0.069	1.0	97.48977	0.0	0	2.0	2.0	0.0	0.0	1.0
0.0	400.0	100.0	100.0	0	0.0	0.0	0.07	1.0	97.48977	0.0	0	2.0	2.0	0.0	0.0	1.0
0.0	400.0	100.0	100.0	0	0.0	0.0	0.072	1.0	96.86876	0.0	0	2.0	2.0	0.0	0.0	1.0
0.0	400.0	100.0	100.0	0	0.0	0.0	0.072	1.0	96.86876	0.0	0	2.0	2.0	0.0	0.0	1.0
0.0	400.0	100.0	100.0	0	0.0	0.0	0.074	1.0	96.35011	0.0	0	2.0	2.0	0.0	0.0	1.0
0.0	400.0	100.0	100.0	0	0.0	0.0	0.075	1.0	95.98197	0.0	0	2.0	2.0	0.0	0.0	1.0
0.0	400.0	100.0	100.0	0	0.0	0.0	0.076	1.0	95.98197	0.0	0	2.0	2.0	0.0	0.0	1.0
0.0	400.0	100.0	100.0	0	0.0	0.0	0.077	1.0	95.55037	0.0	0	2.0	2.0	0.0	0.0	1.0
0.0	400.0	100.0	100.0	0	0.0	0.0	0.078	1.0	95.178604	0.0	0	2.0	2.0	0.0	0.0	1.0
0.0	400.0	100.0	100.0	0	0.0	0.0	0.079	1.0	95.178604	0.0	0	2.0	2.0	0.0	0.0	1.0
0.0	400.0	100.0	100.0	0	0.0	0.0	0.08	1.0	95.78779	0.0	0	2.0	2.0	0.0	0.0	1.0
0.0	400.0	100.0	100.0	0	0.0	0.0	0.081	1.0	95.78779	0.0	0	2.0	2.0	0.0	0.0	1.0
0.0	400.0	100.0	100.0	0	0.0	0.0	0.082	1.0	96.07582	0.0	0	2.0	2.0	0.0	0.0	1.0
0.0	400.0	100.0	100.0	0	0.0	0.0	0.083	1.0	95.72091	0.0	0	2.0	2.0	0.0	0.0	1.0
0.0	400.0	100.0	100.0	0	0.0	0.0	0.084	1.0	95.72091	0.0	0	2.0	2.0	0.0	0.0	1.0
0.0	400.0	100.0	100.0	0	0.0	0.0	0.085	1.0	96.213295	0.0	0	2.0	2.0	0.0	0.0	1.0
0.0	400.0	100.0	100.0	0	0.0	0.0	0.086	1.0	95.89129	0.0	0	2.0	2.0	0.0	0.0	1.0
0.0	400.0	100.0	100.0	0	0.0	0.0	0.087	1.0	95.89129	0.0	0	2.0	2.0	0.0	0.0	1.0
0.0	400.0	100.0	100.0	0	0.0	0.0	0.089	1.0	95.575966	0.0	0	2.0	2.0	0.0	0.0	1.0
0.0	400.0	100.0	100.0	0	0.0	0.0	0.09	1.0	96.08952	0.0	0	2.0	2.0	0.0	0.0	1.0
0.0	400.0	100.0	100.0	0	0.0	0.0	0.091	1.0	95.7167	0.0	0	2.0	2.0	0.0	0.0	1.0
0.0	400.0	100.0	100.0	0	0.0	0.0	0.092	1.0	95.951164	0.0	0	2.0	2.0	0.0	0.0	1.0
0.0	400.0	100.0	100.0	0	0.0	0.0	0.093	1.0	95.951164	0.0	0	2.0	2.0	0.0	0.0	1.0
0.0	400.0	100.0	100.0	0	0.0	0.0	0.094	1.0	95.66086	0.0	0	2.0	2.0	0.0	0.0	1.0
0.0	400.0	100.0	100.0	0	0.0	0.0	0.095	1.0	95.66699	0.0	0	2.0	2.0	0.0	0.0	1.0
0.0	400.0	100.0	100.0	0	0.0	0.0	0.096	1.0	95.66699	0.0	0	2.0	2.0	0.0	0.0	1.0
0.0	400.0	100.0	100.0	0	0.0	0.0	0.097	1.0	96.07024	0.0	0	2.0	2.0	0.0	0.0	1.0
0.0	400.0	100.0	100.0	0	0.0	0.0	0.098	1.0	96.07024	0.0	0	2.0	2.0	0.0	0.0	1.0
0.0	400.0	100.0	100.0	0	0.0	0.0	0.1	1.0	95.79985	0.0	0	2.0	2.0	0.0	0.0	1.0
0.0	400.0	100.0	100.0	0	0.0	0.0	0.101	1.0	95.121475	0.0	0	2.0	2.0	0.0	0.0	1.0
0.0	400.0	100.0	100.0	0	0.0	0.0	0.102	1.0	95.121475	0.0	0	2.0	2.0	0.0	0.0	1.0
0.0	400.0	100.0	100.0	0	0.0	0.0	0.103	1.0	95.42577	0.0	0	2.0	2.0	0.0	0.0	1.0
0.0	400.0	100.0	100.0	0	0.0	0.0	0.104	1.0	95.79194	0.0	0	2.0	2.0	0.0	0.0	1.0
0.0	400.0	100.0	100.0	0	0.0	0.0	0.105	1.0	95.79194	0.0	0	2.0	2.0	0.0	0.0	1.0
0.0	400.0	100.0	100.0	0	0.0	0.0	0.106	1.0	96.42072	0.0	0	2.0	2.0	0.0	0.0	1.0
0.0	400.0	100.0	100.0	0	0.0	0.0	0.107	1.0	96.42072	0.0	0	2.0	2.0	0.0	0.0	1.0
0.0	400.0	100.0	100.0	0	0.0	0.0	0.108	1.0	96.33408	0.0	0	2.0	2.0	0.0	0.0	1.0
0.0	400.0	100.0	100.0	0	0.0	0.0	0.11	1.0	96.460205	0.0	0	2.0	2.0	0.0	0.0	1.0
0.0	400.0	100.0	100.0	0	0.0	0.0	0.111	1.0	96.460205	0.0	0	2.0	2.0	0.0	0.0	1.0
0.0	400.0	100.0	100.0	0	0.0	0.0	0.112	1.0	96.702095	0.0	0	2.0	2.0	0.0	0.0	1.0
0.0	400.0	100.0	100.0	0	0.0	0.0	0.113	1.0	96.88038	0.0	0	2.0	2.0	0.0	0.0	1.0
0.0	400.0	100.0	100.0	0	0.0	0.0	0.115	1.0	96.88038	0.0	0	2.0	2.0	0.0	0.0	1.0
0.0	400.0	100.0	100.0	0	0.0	0.0	0.116	1.0	97.224945	0.0	0	2.0	2.0	0.0	0.0	1.0
0.0	400.0	100.0	100.0	0	0.0	0.0	0.117	1.0	97.224945	0.0	0	2.0	2.0	0.0	0.0	1.0
0.0	400.0	100.0	100.0	0	0.0	0.0	0.118	1.0	97.23619	0.0	0	2.0	2.0	0.0	0.0	1.0
0.0	400.0	100.0	100.0	0	0.0	0.0	0.119	1.0	97.22287	0.0	0	2.0	2.0	0.0	0.0	1.0
0.0	400.0	100.0	100.0	0	0.0	0.0	0.121	1.0	97.22287	0.0	0	2.0	2.0	0.0	0.0	1.0
0.0	400.0	100.0	100.0	0	0.0	0.0	0.122	1.0	97.20248	0.0	0	2.0	2.0	0.0	0.0	1.0
0.0	400.0	100.0	100.0	0	0.0	0.0	0.123	1.0	97.08832	0.0	0	2.0	2.0	0.0	0.0	1.0
0.0	400.0	100.0	100.0	0	0.0	0.0	0.125	1.0	97.08832	0.0	0	2.0	2.0	0.0	0.0	1.0
0.0	400.0	100.0	100.0	0	0.0	0.0	0.126	1.0	97.53236	0.0	0	2.0	2.0	0.0	0.0	1.0
0.0	400.0	100.0	100.0	0	0.0	0.0	0.127	1.0	97.53236	0.0	0	2.0	2.0	0.0	0.0	1.0
0.0	400.0	100.0	100.0	0	0.0	0.0	0.129	1.0	98.0574	0.0	0	2.0	2.0	0.0	0.0	1.0
0.0	400.0	100.0	100.0	0	0.0	0.0	0.13	1.0	97.33042	0.0	0	2.0	2.0	0.0	0.0	1.0
0.0	400.0	100.0	100.0	0	0.0	0.0	0.131	1.0	97.33042	0.0	0	2.0	2.0	0.0	0.0	1.0
0.0	400.0	100.0	100.0	0	0.0	0.0	0.132	1.0	96.7225	0.0	0	2.0	2.0	0.0	0.0	1.0
0.0	400.0	100.0	100.0	0	0.0	0.0	0.134	1.0	96.754906	0.0	0	2.0	2.0	0.0	0.0	1.0
0.0	400.0	100.0	100.0	0	0.0	0.0	0.135	1.0	96.60815	0.0	0	2.0	2.0	0.0	0.0	1.0
0.0	400.0	100.0	100.0	0	0.0	0.0	0.136	1.0	96.9476	0.0	0	2.0	2.0	0.0	0.0	1.0
0.0	400.0	100.0	100.0	0	0.0	0.0	0.137	1.0	96.9476	0.0	0	2.0	2.0	0.0	0.0	1.0
0.0	400.0	100.0	100.0	0	0.0	0.0	0.138	1.0	97.03856	0.0	0	2.0	2.0	0.0	0.0	1.0
0.0	400.0	100.0	100.0	0	0.0	0.0	0.14	1.0	97.183	0.0	0	2.0	2.0	0.0	0.0	1.0
0.0	400.0	100.0	100.0	0	0.0	0.0	0.141	1.0	97.183	0.0	0	2.0	2.0	0.0	0.0	1.0
0.0	400.0	100.0	100.0	0	0.0	0.0	0.143	1.0	96.53047	0.0	0	2.0	2.0	0.0	0.0	1.0
0.0	400.0	100.0	100.0	0	0.0	0.0	0.144	1.0	96.67795	0.0	0	2.0	2.0	0.0	0.0	1.0
0.0	400.0	100.0	100.0	0	0.0	0.0	0.145	1.0	96.67795	0.0	0	2.0	2.0	0.0	0.0	1.0
0.0	400.0	100.0	100.0	0	0.0	0.0	0.147	1.0	97.00136	0.0	0	2.0	2.0	0.0	0.0	1.0
0.0	400.0	100.0	100.0	0	0.0	0.0	0.148	1.0	97.00136	0.0	0	2.0	2.0	0.0	0.0	1.0
0.0	400.0	100.0	100.0	0	0.0	0.0	0.15	1.0	97.05828	0.0	0	2.0	2.0	0.0	0.0	1.0
0.0	400.0	100.0	100.0	0	0.0	0.0	0.151	1.0	96.53499	0.0	0	2.0	2.0	0.0	0.0	1.0
0.0	400.0	100.0	100.0	0	0.0	0.0	0.152	1.0	96.53499	0.0	0	2.0	2.0	0.0	0.0	1.0
0.0	400.0	100.0	100.0	0	0.0	0.0	0.154	1.0	96.25085	0.0	0	2.0	2.0	0.0	0.0	1.0
0.0	400.0	100.0	100.0	0	0.0	0.0	0.155	1.0	94.79778	0.0	0	2.0	2.0	0.0	0.0	1.0
0.0	400.0	100.0	100.0	0	0.0	0.0	0.156	1.0	94.79778	0.0	0	2.0	2.0	0.0	0.0	1.0
0.0	400.0	100.0	100.0	0	0.0	0.0	0.158	1.0	95.84096	0.0	0	2.0	2.0	0.0	0.0	1.0
0.0	400.0	100.0	100.0	0	0.0	0.0	0.159	1.0	95.84096	0.0	0	2.0	2.0	0.0	0.0	1.0
0.0	400.0	100.0	100.0	0	0.0	0.0	0.16	1.0	95.66086	0.0	0	2.0	2.0	0.0	0.0	1.0
0.0	400.0	100.0	100.0	0	0.0	0.0	0.162	1.0	96.41647	0.0	0	2.0	2.0	0.0	0.0	1.0
0.0	400.0	100.0	100.0	0	0.0	0.0	0.163	1.0	96.41647	0.0	0	2.0	2.0	0.0	0.0	1.0
0.0	400.0	100.0	100.0	0	0.0	0.0	0.165	1.0	96.07361	0.0	0	2.0	2.0	0.0	0.0	1.0
0.0	400.0	100.0	100.0	0	0.0	0.0	0.166	1.0	96.73436	0.0	0	2.0	2.0	0.0	0.0	1.0
0.0	400.0	100.0	100.0	0	0.0	0.0	0.167	1.0	96.73436	0.0	0	2.0	2.0	0.0	0.0	1.0
0.0	400.0	100.0	100.0	0	0.0	0.0	0.168	1.0	96.62875	0.0	0	2.0	2.0	0.0	0.0	1.0
0.0	400.0	100.0	100.0	0	0.0	0.0	0.17	1.0	96.62875	0.0	0	2.0	2.0	0.0	0.0	1.0
0.0	400.0	100.0	100.0	0	0.0	0.0	0.171	1.0	95.87912	0.0	0	2.0	2.0	0.0	0.0	1.0
0.0	400.0	100.0	100.0	0	0.0	0.0	0.172	1.0	95.56029	0.0	0	2.0	2.0	0.0	0.0	1.0
0.0	400.0	100.0	100.0	0	0.0	0.0	0.173	1.0	95.56029	0.0	0	2.0	2.0	0.0	0.0	1.0
0.0	400.0	100.0	100.0	0	0.0	0.0	0.174	1.0	96.09359	0.0	0	2.0	2.0	0.0	0.0	1.0
0.0	400.0	100.0	100.0	0	0.0	0.0	0.175	1.0	96.09359	0.0	0	2.0	2.0	0.0	0.0	1.0
0.0	400.0	100.0	100.0	0	0.0	0.0	0.176	1.0	95.88005	0.0	0	2.0	2.0	0.0	0.0	1.0
0.0	400.0	100.0	100.0	0	0.0	0.0	0.177	1.0	96.21036	0.0	0	2.0	2.0	0.0	0.0	1.0
0.0	400.0	100.0	100.0	0	0.0	0.0	0.178	1.0	96.21036	0.0	0	2.0	2.0	0.0	0.0	1.0
0.0	400.0	100.0	100.0	0	0.0	0.0	0.179	1.0	96.0287	0.0	0	2.0	2.0	0.0	0.0	1.0
0.0	400.0	100.0	100.0	0	0.0	0.0	0.18	1.0	96.61062	0.0	0	2.0	2.0	0.0	0.0	1.0
0.0	400.0	100.0	100.0	0	0.0	0.0	0.18	1.0	96.61062	0.0	0	2.0	2.0	0.0	0.0	1.0
0.0	400.0	100.0	100.0	0	0.0	0.0	0.181	1.0	96.171326	0.0	0	2.0	2.0	0.0	0.0	1.0
0.0	400.0	100.0	100.0	0	0.0	0.0	0.182	1.0	96.58536	0.0	0	2.0	2.0	0.0	0.0	1.0
0.0	400.0	100.0	100.0	0	0.0	0.0	0.182	1.0	96.574844	0.0	0	2.0	2.0	0.0	0.0	1.0
0.0	400.0	100.0	100.0	0	0.0	0.0	0.183	1.0	96.54759	0.0	0	2.0	2.0	0.0	0.0	1.0
0.0	400.0	100.0	100.0	0	0.0	0.0	0.183	1.0	96.54759	0.0	0	2.0	2.0	0.0	0.0	1.0
0.0	400.0	100.0	100.0	0	0.0	0.0	0.183	1.0	95.99279	0.0	0	2.0	2.0	0.0	0.0	1.0
0.0	400.0	100.0	100.0	0	0.0	0.0	0.184	1.0	95.42149	0.0	0	2.0	2.0	0.0	0.0	1.0
0.0	400.0	100.0	100.0	0	0.0	0.0	0.184	1.0	95.42149	0.0	0	2.0	2.0	0.0	0.0	1.0
0.0	400.0	100.0	100.0	0	0.0	0.0	0.184	1.0	95.53003	0.0	0	2.0	2.0	0.0	0.0	1.0
0.0	400.0	100.0	100.0	0	0.0	0.0	0.184	1.0	95.53003	0.0	0	2.0	2.0	0.0	0.0	1.0
0.0	400.0	100.0	100.0	0	0.0	0.0	0.184	1.0	95.51539	0.0	0	2.0	2.0	0.0	0.0	1.0
0.0	400.0	100.0	100.0	0	0.0	0.0	0.184	1.0	95.20592	0.0	0	2.0	2.0	0.0	0.0	1.0
0.0	400.0	100.0	100.0	0	0.0	0.0	0.184	1.0	95.20592	0.0	0	2.0	2.0	0.0	0.0	1.0
0.0	400.0	100.0	100.0	0	0.0	0.0	0.184	1.0	95.02818	0.0	0	2.0	2.0	0.0	0.0	1.0
0.0	400.0	100.0	100.0	0	0.0	0.0	0.184	1.0	95.53407	0.0	0	2.0	2.0	0.0	0.0	1.0
0.0	400.0	100.0	100.0	0	0.0	0.0	0.183	1.0	95.53407	0.0	0	2.0	2.0	0.0	0.0	1.0
0.0	400.0	100.0	100.0	0	0.0	0.0	0.183	1.0	94.99179	0.0	0	2.0	2.0	8.0	0.0	1.0
0.0	400.0	100.0	100.0	0	0.0	0.0	0.183	1.0	94.99179	0.0	0	2.0	2.0	8.0	0.0	1.0
0.0	400.0	100.0	100.0	0	0.0	0.0	0.183	1.0	95.245834	0.0	0	2.0	2.0	11.0	0.0	1.0
-4166.667	300.0	100.0	100.0	0	0.0	0.0	0.183	1.0	96.016495	0.0	0	2.0	2.0	11.0	0.0	1.0
-4166.667	300.0	100.0	100.0	0	0.0	0.0	0.182	1.0	96.016495	0.0	0	2.0	2.0	11.0	0.0	1.0
-4166.667	300.0	100.0	100.0	0	0.0	0.0	0.182	1.0	95.86371	0.0	0	2.0	2.0	11.0	0.0	1.0
[truncated: 8,855 more rows]
