# Supplementary material for: Just noticeable differences for elbow joint torque feedback
Source: Sci Rep. 2021 Dec 7;11:23553. doi: 10.1038/s41598-021-02630-3 (PMC8651665; doi:10.1038/s41598-021-02630-3)
Supplement: Supplementary file 2 — Supplementary Information. [file 41598_2021_2630_MOESM2_ESM.zip › SupplementaryData_ScientificReports_KimAsbeck2021/S7_S1O.csv]

data 1	data 2	data 3	data 4	data 5	data 6	data 7	data 8	data 9	data 10	data 11	data 12	data 13	data 14	data 15	data 16	data 17
0.0	0.0	100.0	100.0	2	0.0	0.0	-0.026	0.0	97.11652	0.0	1	0.0	0.0	14.0	0.0	0.0
0.0	0.0	100.0	100.0	2	0.0	0.0	-0.026	0.0	97.11652	0.0	1	0.0	0.0	14.0	0.0	0.0
0.0	0.0	100.0	100.0	2	0.0	0.0	-0.025	0.0	97.462296	0.0	1	0.0	0.0	0.0	0.0	0.0
0.0	0.0	100.0	100.0	2	0.0	0.0	-0.025	0.0	97.47802	0.0	1	0.0	0.0	0.0	0.0	0.0
0.0	0.0	100.0	100.0	2	0.0	0.0	-0.025	0.0	97.14939	0.0	1	0.0	0.0	0.0	0.0	0.0
0.0	0.0	100.0	100.0	2	0.0	0.0	-0.024	0.0	96.636	0.0	1	0.0	0.0	0.0	0.0	0.0
0.0	0.0	100.0	100.0	2	0.0	0.0	-0.024	0.0	96.298195	0.0	1	0.0	0.0	0.0	0.0	0.0
0.0	0.0	100.0	100.0	2	0.0	0.0	-0.023	0.0	95.63582	0.0	1	0.0	0.0	0.0	0.0	0.0
0.0	0.0	100.0	100.0	2	0.0	0.0	-0.023	0.0	95.918396	0.0	1	0.0	0.0	0.0	0.0	0.0
0.0	0.0	100.0	100.0	2	0.0	0.0	-0.023	0.0	95.972534	0.0	1	0.0	0.0	0.0	0.0	0.0
0.0	0.0	100.0	100.0	2	0.0	0.0	-0.022	0.0	95.8163	0.0	1	0.0	0.0	0.0	0.0	0.0
0.0	0.0	100.0	100.0	2	0.0	0.0	-0.022	0.0	95.8163	0.0	1	0.0	0.0	0.0	0.0	0.0
0.0	0.0	100.0	100.0	2	0.0	0.0	-0.021	0.0	95.496506	0.0	1	0.0	0.0	0.0	0.0	0.0
0.0	0.0	100.0	100.0	2	0.0	0.0	-0.021	0.0	96.49902	0.0	1	0.0	0.0	0.0	0.0	0.0
0.0	0.0	100.0	100.0	2	0.0	0.0	-0.02	0.0	96.49902	0.0	1	0.0	0.0	0.0	0.0	0.0
0.0	0.0	100.0	100.0	2	0.0	0.0	-0.02	0.0	96.17143	0.0	1	0.0	0.0	0.0	0.0	0.0
0.0	0.0	100.0	100.0	2	0.0	0.0	-0.019	0.0	95.53679	0.0	1	0.0	0.0	0.0	0.0	0.0
0.0	0.0	100.0	100.0	2	0.0	0.0	-0.018	0.0	95.53679	0.0	1	0.0	0.0	0.0	0.0	0.0
0.0	0.0	100.0	100.0	2	0.0	0.0	-0.017	0.0	95.77492	0.0	1	0.0	0.0	0.0	0.0	0.0
0.0	0.0	100.0	100.0	2	0.0	0.0	-0.016	0.0	95.77492	0.0	1	0.0	0.0	0.0	0.0	0.0
0.0	0.0	100.0	100.0	2	0.0	0.0	-0.015	0.0	95.21914	0.0	1	0.0	0.0	0.0	0.0	0.0
0.0	0.0	100.0	100.0	2	0.0	0.0	-0.014	0.0	94.92608	0.0	1	0.0	0.0	0.0	0.0	0.0
0.0	0.0	100.0	100.0	2	0.0	0.0	-0.013	0.0	94.92608	0.0	1	0.0	0.0	0.0	0.0	0.0
0.0	0.0	100.0	100.0	2	0.0	0.0	-0.012	0.0	94.74209	0.0	1	0.0	0.0	0.0	0.0	0.0
0.0	0.0	100.0	100.0	2	0.0	0.0	-0.011	0.0	93.95221	0.0	1	0.0	0.0	0.0	0.0	0.0
0.0	0.0	100.0	100.0	2	0.0	0.0	-0.01	0.0	93.95221	0.0	1	0.0	0.0	0.0	0.0	0.0
0.0	0.0	100.0	100.0	2	0.0	0.0	-0.008	0.0	94.55103	0.0	1	0.0	0.0	0.0	0.0	0.0
0.0	0.0	100.0	100.0	2	0.0	0.0	-0.007	0.0	94.55103	0.0	1	0.0	0.0	0.0	0.0	0.0
0.0	0.0	100.0	100.0	2	0.0	0.0	-0.005	0.0	95.38425	0.0	1	0.0	0.0	0.0	0.0	0.0
0.0	0.0	100.0	100.0	2	0.0	0.0	-0.004	0.0	95.67	0.0	1	0.0	0.0	0.0	0.0	0.0
0.0	0.0	100.0	100.0	2	0.0	0.0	-0.002	0.0	95.67	0.0	1	0.0	0.0	0.0	0.0	0.0
0.0	0.0	100.0	100.0	2	0.0	0.0	-0.001	0.0	96.711334	0.0	1	0.0	0.0	0.0	0.0	0.0
0.0	0.0	100.0	100.0	2	0.0	0.0	0.0	0.0	97.71593	0.0	1	0.0	0.0	0.0	0.0	0.0
0.0	0.0	100.0	100.0	2	0.0	0.0	0.001	0.0	97.37523	0.0	1	0.0	0.0	0.0	0.0	0.0
0.0	0.0	100.0	100.0	2	0.0	0.0	0.003	0.0	97.65929	0.0	1	0.0	0.0	0.0	0.0	0.0
0.0	0.0	100.0	100.0	2	0.0	0.0	0.005	0.0	97.65929	0.0	1	0.0	0.0	0.0	0.0	0.0
0.0	0.0	100.0	100.0	2	0.0	0.0	0.007	0.0	97.60867	0.0	1	0.0	0.0	0.0	0.0	0.0
0.0	0.0	100.0	100.0	2	0.0	0.0	0.008	0.0	97.57495	0.0	1	0.0	0.0	0.0	0.0	0.0
0.0	0.0	100.0	100.0	2	0.0	0.0	0.01	0.0	97.57495	0.0	1	0.0	0.0	0.0	0.0	0.0
0.0	0.0	100.0	100.0	2	0.0	0.0	0.012	0.0	97.43878	0.0	1	0.0	0.0	0.0	0.0	0.0
0.0	0.0	100.0	100.0	2	0.0	0.0	0.013	0.0	96.520485	0.0	1	0.0	0.0	0.0	0.0	0.0
0.0	0.0	100.0	100.0	2	0.0	0.0	0.015	0.0	96.520485	0.0	1	0.0	0.0	0.0	0.0	0.0
0.0	0.0	100.0	100.0	2	0.0	0.0	0.017	0.0	96.1639	0.0	1	0.0	0.0	0.0	0.0	0.0
0.0	0.0	100.0	100.0	2	0.0	0.0	0.019	0.0	96.1639	0.0	1	0.0	0.0	0.0	0.0	0.0
0.0	0.0	100.0	100.0	2	0.0	0.0	0.02	0.0	96.30842	0.0	1	0.0	0.0	0.0	0.0	0.0
0.0	0.0	100.0	100.0	2	0.0	0.0	0.022	0.0	96.60276	0.0	1	0.0	0.0	0.0	0.0	0.0
0.0	0.0	100.0	100.0	2	0.0	0.0	0.024	0.0	96.60276	0.0	1	0.0	0.0	0.0	0.0	0.0
0.0	0.0	100.0	100.0	2	0.0	0.0	0.025	0.0	96.092186	0.0	1	0.0	0.0	0.0	0.0	0.0
0.0	0.0	100.0	100.0	2	0.0	0.0	0.027	0.0	95.627884	0.0	1	0.0	0.0	0.0	0.0	0.0
0.0	0.0	100.0	100.0	2	0.0	0.0	0.029	0.0	95.627884	0.0	1	0.0	0.0	0.0	0.0	0.0
0.0	0.0	100.0	100.0	2	0.0	0.0	0.03	0.0	96.05878	0.0	1	0.0	0.0	0.0	0.0	0.0
0.0	0.0	100.0	100.0	2	0.0	0.0	0.031	0.0	96.05878	0.0	1	0.0	0.0	0.0	0.0	0.0
0.0	0.0	100.0	100.0	2	0.0	0.0	0.033	0.0	95.99341	0.0	1	0.0	0.0	0.0	0.0	0.0
0.0	0.0	100.0	100.0	2	0.0	0.0	0.035	0.0	96.41528	0.0	1	0.0	0.0	0.0	0.0	0.0
0.0	0.0	100.0	100.0	2	0.0	0.0	0.036	0.0	96.41528	0.0	1	0.0	0.0	0.0	0.0	0.0
0.0	0.0	100.0	100.0	2	0.0	0.0	0.037	0.0	96.18202	0.0	1	0.0	0.0	0.0	0.0	0.0
0.0	0.0	100.0	100.0	2	0.0	0.0	0.039	0.0	96.267334	0.0	1	0.0	0.0	0.0	0.0	0.0
0.0	0.0	100.0	100.0	2	0.0	0.0	0.04	0.0	96.267334	0.0	1	0.0	0.0	0.0	0.0	0.0
0.0	0.0	100.0	100.0	2	0.0	0.0	0.042	0.0	97.96793	0.0	1	0.0	0.0	0.0	0.0	0.0
0.0	0.0	100.0	100.0	2	0.0	0.0	0.043	0.0	97.96793	0.0	1	0.0	0.0	0.0	0.0	0.0
0.0	0.0	100.0	100.0	2	0.0	0.0	0.045	0.0	97.44104	0.0	1	0.0	0.0	0.0	0.0	0.0
0.0	0.0	100.0	100.0	2	0.0	0.0	0.046	0.0	97.697205	0.0	1	0.0	0.0	0.0	0.0	0.0
0.0	0.0	100.0	100.0	2	0.0	0.0	0.047	0.0	97.697205	0.0	1	0.0	0.0	0.0	0.0	0.0
0.0	0.0	100.0	100.0	2	0.0	0.0	0.049	0.0	97.67057	0.0	1	0.0	0.0	0.0	0.0	0.0
0.0	0.0	100.0	100.0	2	0.0	0.0	0.05	0.0	97.864716	0.0	1	0.0	0.0	0.0	0.0	0.0
0.0	0.0	100.0	100.0	2	0.0	0.0	0.051	0.0	97.91482	0.0	1	0.0	0.0	0.0	0.0	0.0
0.0	0.0	100.0	100.0	2	0.0	0.0	0.053	0.0	98.52949	0.0	1	0.0	0.0	0.0	0.0	0.0
0.0	0.0	100.0	100.0	2	0.0	0.0	0.054	0.0	98.52949	0.0	1	0.0	0.0	0.0	0.0	0.0
0.0	0.0	100.0	100.0	2	0.0	0.0	0.055	0.0	98.40973	0.0	1	0.0	0.0	0.0	0.0	0.0
0.0	0.0	100.0	100.0	2	0.0	0.0	0.057	0.0	99.102684	0.0	1	0.0	0.0	0.0	0.0	0.0
0.0	0.0	100.0	100.0	2	0.0	0.0	0.058	0.0	99.102684	0.0	1	0.0	0.0	0.0	0.0	0.0
0.0	0.0	100.0	100.0	2	0.0	0.0	0.06	0.0	97.78284	0.0	1	0.0	0.0	0.0	0.0	0.0
0.0	0.0	100.0	100.0	2	0.0	0.0	0.061	0.0	97.78284	0.0	1	0.0	0.0	0.0	0.0	0.0
0.0	0.0	100.0	100.0	2	0.0	0.0	0.062	0.0	97.90933	0.0	1	0.0	0.0	0.0	0.0	0.0
0.0	0.0	100.0	100.0	2	0.0	0.0	0.064	0.0	97.90835	0.0	1	0.0	0.0	0.0	0.0	0.0
0.0	0.0	100.0	100.0	2	0.0	0.0	0.065	0.0	97.90835	0.0	1	0.0	0.0	0.0	0.0	0.0
0.0	0.0	100.0	100.0	2	0.0	0.0	0.067	0.0	97.52629	0.0	1	0.0	0.0	0.0	0.0	0.0
0.0	0.0	100.0	100.0	2	0.0	0.0	0.068	0.0	97.58432	0.0	1	0.0	0.0	0.0	0.0	0.0
0.0	0.0	100.0	100.0	2	0.0	0.0	0.069	0.0	97.58432	0.0	1	0.0	0.0	0.0	0.0	0.0
0.0	0.0	100.0	100.0	2	0.0	0.0	0.071	0.0	97.54984	0.0	1	0.0	0.0	0.0	0.0	0.0
0.0	0.0	100.0	100.0	2	0.0	0.0	0.072	0.0	97.54984	0.0	1	0.0	0.0	0.0	0.0	0.0
0.0	0.0	100.0	100.0	2	0.0	0.0	0.073	0.0	97.211426	0.0	1	0.0	0.0	0.0	0.0	0.0
0.0	0.0	100.0	100.0	2	0.0	0.0	0.074	0.0	97.88823	0.0	1	0.0	0.0	0.0	0.0	0.0
0.0	0.0	100.0	100.0	2	0.0	0.0	0.075	0.0	97.88823	0.0	1	0.0	0.0	0.0	0.0	0.0
0.0	0.0	100.0	100.0	2	0.0	0.0	0.077	0.0	97.99736	0.0	1	0.0	0.0	0.0	0.0	0.0
0.0	0.0	100.0	100.0	2	0.0	0.0	0.078	0.0	97.92799	0.0	1	0.0	0.0	0.0	0.0	0.0
0.0	0.0	100.0	100.0	2	0.0	0.0	0.078	0.0	97.92799	0.0	1	0.0	0.0	0.0	0.0	0.0
0.0	0.0	100.0	100.0	2	0.0	0.0	0.079	0.0	98.05331	0.0	1	0.0	0.0	0.0	0.0	0.0
0.0	0.0	100.0	100.0	2	0.0	0.0	0.08	0.0	98.05331	0.0	1	0.0	0.0	0.0	0.0	0.0
0.0	0.0	100.0	100.0	2	0.0	0.0	0.08	0.0	97.64054	0.0	1	0.0	0.0	0.0	0.0	0.0
0.0	0.0	100.0	100.0	2	0.0	0.0	0.081	0.0	98.20132	0.0	1	0.0	0.0	0.0	0.0	0.0
0.0	0.0	100.0	100.0	2	0.0	0.0	0.082	0.0	98.20132	0.0	1	0.0	0.0	0.0	0.0	0.0
0.0	0.0	100.0	100.0	2	0.0	0.0	0.082	0.0	97.57498	0.0	1	0.0	0.0	0.0	0.0	0.0
0.0	0.0	100.0	100.0	2	0.0	0.0	0.083	0.0	97.29469	0.0	1	0.0	0.0	0.0	0.0	0.0
0.0	0.0	100.0	100.0	2	0.0	0.0	0.083	0.0	97.29469	0.0	1	0.0	0.0	0.0	0.0	0.0
0.0	0.0	100.0	100.0	2	0.0	0.0	0.084	0.0	97.48298	0.0	1	0.0	0.0	0.0	0.0	0.0
0.0	0.0	100.0	100.0	2	0.0	0.0	0.084	0.0	97.48298	0.0	1	0.0	0.0	0.0	0.0	0.0
0.0	0.0	100.0	100.0	2	0.0	0.0	0.085	0.0	97.38082	0.0	1	0.0	0.0	0.0	0.0	0.0
0.0	0.0	100.0	100.0	2	0.0	0.0	0.085	0.0	97.959946	0.0	1	0.0	0.0	0.0	0.0	0.0
0.0	0.0	100.0	100.0	2	0.0	0.0	0.086	0.0	97.959946	0.0	1	0.0	0.0	0.0	0.0	0.0
0.0	0.0	100.0	100.0	2	0.0	0.0	0.087	0.0	97.99141	0.0	1	0.0	0.0	0.0	0.0	0.0
0.0	0.0	100.0	100.0	2	0.0	0.0	0.088	0.0	98.7323	0.0	1	0.0	0.0	0.0	0.0	0.0
0.0	0.0	100.0	100.0	2	0.0	0.0	0.089	0.0	98.34803	0.0	1	0.0	0.0	0.0	0.0	0.0
0.0	0.0	100.0	100.0	2	0.0	0.0	0.09	0.0	97.878075	0.0	1	0.0	0.0	0.0	0.0	0.0
0.0	0.0	100.0	100.0	2	0.0	0.0	0.09	0.0	97.878075	0.0	1	0.0	0.0	0.0	0.0	0.0
0.0	0.0	100.0	100.0	2	0.0	0.0	0.091	0.0	97.558426	0.0	1	0.0	0.0	0.0	0.0	0.0
0.0	0.0	100.0	100.0	2	0.0	0.0	0.092	0.0	97.679756	0.0	1	0.0	0.0	0.0	0.0	0.0
0.0	0.0	100.0	100.0	2	0.0	0.0	0.094	0.0	97.679756	0.0	1	0.0	0.0	0.0	0.0	0.0
0.0	0.0	100.0	100.0	2	0.0	0.0	0.095	0.0	97.36621	0.0	1	0.0	0.0	0.0	0.0	0.0
0.0	0.0	100.0	100.0	2	0.0	0.0	0.096	0.0	96.733185	0.0	1	0.0	0.0	0.0	0.0	0.0
0.0	0.0	100.0	100.0	2	0.0	0.0	0.097	0.0	96.733185	0.0	1	0.0	0.0	0.0	0.0	0.0
0.0	0.0	100.0	100.0	2	0.0	0.0	0.098	0.0	96.39866	0.0	1	0.0	0.0	0.0	0.0	0.0
0.0	0.0	100.0	100.0	2	0.0	0.0	0.1	0.0	96.39866	0.0	1	0.0	0.0	0.0	0.0	0.0
0.0	0.0	100.0	100.0	2	0.0	0.0	0.101	0.0	96.11818	0.0	1	0.0	0.0	0.0	0.0	0.0
0.0	0.0	100.0	100.0	2	0.0	0.0	0.103	0.0	96.4576	0.0	1	0.0	0.0	0.0	0.0	0.0
0.0	0.0	100.0	100.0	2	0.0	0.0	0.104	0.0	96.4576	0.0	1	0.0	0.0	0.0	0.0	0.0
0.0	0.0	100.0	100.0	2	0.0	0.0	0.106	0.0	96.86482	0.0	1	0.0	0.0	0.0	0.0	0.0
0.0	0.0	100.0	100.0	2	0.0	0.0	0.107	0.0	96.57688	0.0	1	0.0	0.0	0.0	0.0	0.0
0.0	0.0	100.0	100.0	2	0.0	0.0	0.109	0.0	96.57688	0.0	1	0.0	0.0	0.0	0.0	0.0
0.0	0.0	100.0	100.0	2	0.0	0.0	0.11	0.0	96.722534	0.0	1	0.0	0.0	0.0	0.0	0.0
0.0	0.0	100.0	100.0	2	0.0	0.0	0.112	0.0	96.722534	0.0	1	0.0	0.0	0.0	0.0	0.0
0.0	0.0	100.0	100.0	2	0.0	0.0	0.114	0.0	96.66586	0.0	1	0.0	0.0	0.0	0.0	0.0
0.0	0.0	100.0	100.0	2	0.0	0.0	0.115	0.0	95.8945	0.0	1	0.0	0.0	0.0	0.0	0.0
0.0	0.0	100.0	100.0	2	0.0	0.0	0.117	0.0	95.8945	0.0	1	0.0	0.0	0.0	0.0	0.0
0.0	0.0	100.0	100.0	2	0.0	0.0	0.119	0.0	96.11628	0.0	1	0.0	0.0	0.0	0.0	0.0
0.0	0.0	100.0	100.0	2	0.0	0.0	0.12	0.0	96.119354	0.0	1	0.0	0.0	0.0	0.0	0.0
0.0	0.0	100.0	100.0	2	0.0	0.0	0.122	0.0	96.19415	0.0	1	0.0	0.0	0.0	0.0	0.0
0.0	0.0	100.0	100.0	2	0.0	0.0	0.124	0.0	95.91139	0.0	1	0.0	0.0	0.0	0.0	0.0
0.0	0.0	100.0	100.0	2	0.0	0.0	0.125	0.0	95.91139	0.0	1	0.0	0.0	0.0	0.0	0.0
0.0	0.0	100.0	100.0	2	0.0	0.0	0.127	0.0	95.82446	0.0	1	0.0	0.0	0.0	0.0	0.0
0.0	0.0	100.0	100.0	2	0.0	0.0	0.129	0.0	96.25881	0.0	1	0.0	0.0	0.0	0.0	0.0
0.0	0.0	100.0	100.0	2	0.0	0.0	0.13	0.0	96.25881	0.0	1	0.0	0.0	0.0	0.0	0.0
0.0	0.0	100.0	100.0	2	0.0	0.0	0.132	0.0	96.17705	0.0	1	0.0	0.0	0.0	0.0	0.0
0.0	0.0	100.0	100.0	2	0.0	0.0	0.133	0.0	96.54937	0.0	1	0.0	0.0	0.0	0.0	0.0
0.0	0.0	100.0	100.0	2	0.0	0.0	0.135	0.0	96.54937	0.0	1	0.0	0.0	0.0	0.0	0.0
0.0	0.0	100.0	100.0	2	0.0	0.0	0.137	0.0	96.30726	0.0	1	0.0	0.0	0.0	0.0	0.0
0.0	0.0	100.0	100.0	2	0.0	0.0	0.138	0.0	96.30726	0.0	1	0.0	0.0	0.0	0.0	0.0
0.0	0.0	100.0	100.0	2	0.0	0.0	0.14	0.0	97.321846	0.0	1	0.0	0.0	0.0	0.0	0.0
0.0	0.0	100.0	100.0	2	0.0	0.0	0.142	0.0	96.389305	0.0	1	0.0	0.0	0.0	0.0	0.0
0.0	0.0	100.0	100.0	2	0.0	0.0	0.144	0.0	96.389305	0.0	1	0.0	0.0	0.0	0.0	0.0
0.0	0.0	100.0	100.0	2	0.0	0.0	0.145	0.0	96.84837	0.0	1	0.0	0.0	0.0	0.0	0.0
0.0	0.0	100.0	100.0	2	0.0	0.0	0.147	0.0	96.96243	0.0	1	0.0	0.0	0.0	0.0	0.0
0.0	0.0	100.0	100.0	2	0.0	0.0	0.149	0.0	96.96243	0.0	1	0.0	0.0	0.0	0.0	0.0
0.0	0.0	100.0	100.0	2	0.0	0.0	0.151	0.0	96.69383	0.0	1	0.0	0.0	0.0	0.0	0.0
0.0	0.0	100.0	100.0	2	0.0	0.0	0.152	0.0	96.56484	0.0	1	0.0	0.0	0.0	0.0	0.0
0.0	0.0	100.0	100.0	2	0.0	0.0	0.154	0.0	96.65114	0.0	1	0.0	0.0	0.0	0.0	0.0
0.0	0.0	100.0	100.0	2	0.0	0.0	0.156	0.0	96.6337	0.0	1	0.0	0.0	8.0	0.0	0.0
0.0	0.0	100.0	100.0	2	0.0	0.0	0.158	0.0	96.6337	0.0	1	0.0	0.0	8.0	0.0	0.0
0.0	0.0	100.0	100.0	2	0.0	0.0	0.159	1.0	97.40633	0.0	1	0.0	0.0	10.0	0.0	0.0
6944.445	500.0	100.0	100.0	2	0.0	0.0	0.161	1.0	97.75081	0.0	1	0.0	0.0	10.0	0.0	0.0
6944.445	500.0	100.0	100.0	2	0.0	0.0	0.163	1.0	97.75081	0.0	1	0.0	0.0	10.0	0.0	0.0
6944.445	500.0	100.0	100.0	2	0.0	0.0	0.165	1.0	98.39101	0.0	1	0.0	0.0	10.0	0.0	0.0
6944.445	500.0	100.0	100.0	2	0.0	0.0	0.166	1.0	98.59415	0.49	1	0.0	0.0	10.0	0.0	0.0
6944.445	500.0	100.0	100.0	2	0.0	0.0	0.168	1.0	98.11826	0.49	1	0.0	0.0	10.0	0.0	0.0
6944.445	500.0	100.0	100.0	2	0.0	0.0	0.17	1.0	97.97331	0.947	1	0.0	0.0	10.0	0.0	0.0
6944.445	500.0	100.0	100.0	2	0.0	0.0	0.171	1.0	97.97331	1.766	1	0.0	0.0	10.0	0.0	0.0
6944.445	500.0	100.0	100.0	2	0.0	0.0	0.173	1.0	97.78357	1.766	1	0.0	0.0	10.0	0.0	0.0
6944.445	500.0	100.0	100.0	2	0.0	0.0	0.175	1.0	97.78357	2.133	1	0.0	0.0	10.0	0.0	0.0
6944.445	500.0	100.0	100.0	2	0.0	0.0	0.177	1.0	98.71211	2.133	1	0.0	0.0	10.0	0.0	0.0
6944.445	500.0	100.0	100.0	2	0.0	0.0	0.179	1.0	98.63439	2.79	1	0.0	0.0	10.0	0.0	0.0
6944.445	500.0	100.0	100.0	2	0.0	0.0	0.181	1.0	98.63439	3.358	1	0.0	0.0	10.0	0.0	0.0
6944.445	500.0	100.0	100.0	2	0.0	0.0	0.183	1.0	98.28656	3.358	1	0.0	0.0	10.0	0.0	0.0
6944.445	500.0	100.0	100.0	2	0.0	0.0	0.184	1.0	97.470375	3.612	1	0.0	0.0	10.0	0.0	0.0
6944.445	500.0	100.0	100.0	2	0.0	0.0	0.186	1.0	97.470375	4.068	1	0.0	0.0	10.0	0.0	0.0
6944.445	500.0	100.0	100.0	2	0.0	0.0	0.187	1.0	97.91001	4.068	1	0.0	0.0	10.0	0.0	0.0
6944.445	500.0	100.0	100.0	2	0.0	0.0	0.189	1.0	97.91001	4.272	1	0.0	0.0	10.0	0.0	0.0
6944.445	500.0	100.0	100.0	2	0.0	0.0	0.19	1.0	98.16915	4.272	1	0.0	0.0	10.0	0.0	0.0
6944.445	500.0	100.0	100.0	2	0.0	0.0	0.191	1.0	97.482956	4.638	1	0.0	0.0	10.0	0.0	0.0
6944.445	500.0	100.0	100.0	2	0.0	0.0	0.192	1.0	97.482956	4.801	1	0.0	0.0	10.0	0.0	0.0
6944.445	500.0	100.0	100.0	2	0.0	0.0	0.194	1.0	97.55377	4.801	1	0.0	0.0	10.0	0.0	0.0
6944.445	500.0	100.0	100.0	2	0.0	0.0	0.195	1.0	97.805275	5.094	1	0.0	0.0	10.0	0.0	0.0
6944.445	500.0	100.0	100.0	2	0.0	0.0	0.195	1.0	97.805275	5.227	1	0.0	0.0	10.0	0.0	0.0
6944.445	500.0	100.0	100.0	2	0.0	0.0	0.196	1.0	96.79207	5.227	1	0.0	0.0	10.0	0.0	0.0
6944.445	500.0	100.0	100.0	2	0.0	0.0	0.196	1.0	96.79207	5.462	1	0.0	0.0	10.0	0.0	0.0
6944.445	500.0	100.0	100.0	2	0.0	0.0	0.196	1.0	97.30899	5.462	1	0.0	0.0	10.0	0.0	0.0
6944.445	500.0	100.0	100.0	2	0.0	0.0	0.197	1.0	97.59668	5.666	1	0.0	0.0	10.0	0.0	0.0
6944.445	500.0	100.0	100.0	2	0.0	0.0	0.197	1.0	97.59668	5.757	1	0.0	0.0	10.0	0.0	0.0
6944.445	500.0	100.0	100.0	2	0.0	0.0	0.197	1.0	97.897026	5.757	1	0.0	0.0	10.0	0.0	0.0
6944.445	500.0	100.0	100.0	2	0.0	0.0	0.197	1.0	97.29051	5.92	1	0.0	0.0	10.0	0.0	0.0
6944.445	500.0	100.0	100.0	2	0.0	0.0	0.197	1.0	97.29051	5.993	1	0.0	0.0	10.0	0.0	0.0
6944.445	500.0	100.0	100.0	2	0.0	0.0	0.197	1.0	96.76331	5.993	1	0.0	0.0	10.0	0.0	0.0
6944.445	500.0	100.0	100.0	2	0.0	0.0	0.197	1.0	96.76331	6.123	1	0.0	0.0	10.0	0.0	0.0
6944.445	500.0	100.0	100.0	2	0.0	0.0	0.197	1.0	96.72787	6.123	1	0.0	0.0	10.0	0.0	0.0
6944.445	500.0	100.0	100.0	2	0.0	0.0	0.197	1.0	96.92618	6.182	1	0.0	0.0	10.0	0.0	0.0
6944.445	500.0	100.0	100.0	2	0.0	0.0	0.197	1.0	96.7803	6.287	1	0.0	0.0	10.0	0.0	0.0
6944.445	500.0	100.0	100.0	2	0.0	0.0	0.197	1.0	97.15117	6.287	1	0.0	0.0	10.0	0.0	0.0
6944.445	500.0	100.0	100.0	2	0.0	0.0	0.197	1.0	97.116035	6.335	1	0.0	0.0	10.0	0.0	0.0
6944.445	500.0	100.0	100.0	2	0.0	0.0	0.197	1.0	97.116035	6.418	1	0.0	0.0	10.0	0.0	0.0
6944.445	500.0	100.0	100.0	2	0.0	0.0	0.196	1.0	96.94282	6.418	1	0.0	0.0	10.0	0.0	0.0
6944.445	500.0	100.0	100.0	2	0.0	0.0	0.196	1.0	96.94282	6.492	1	0.0	0.0	10.0	0.0	0.0
6944.445	500.0	100.0	100.0	2	0.0	0.0	0.196	1.0	96.77353	6.492	1	0.0	0.0	10.0	0.0	0.0
6944.445	500.0	100.0	100.0	2	0.0	0.0	0.196	1.0	97.20166	6.524	1	0.0	0.0	10.0	0.0	0.0
6944.445	500.0	100.0	100.0	2	0.0	0.0	0.196	1.0	97.20166	6.582	1	0.0	0.0	10.0	0.0	0.0
6944.445	500.0	100.0	100.0	2	0.0	0.0	0.196	1.0	97.21956	6.582	1	0.0	0.0	10.0	0.0	0.0
6944.445	500.0	100.0	100.0	2	0.0	0.0	0.196	1.0	96.08591	6.609	1	0.0	0.0	10.0	0.0	0.0
6944.445	500.0	100.0	100.0	2	0.0	0.0	0.196	1.0	96.08591	6.655	1	0.0	0.0	10.0	0.0	0.0
6944.445	500.0	100.0	100.0	2	0.0	0.0	0.196	1.0	95.36325	6.655	1	0.0	0.0	10.0	0.0	0.0
6944.445	500.0	100.0	100.0	2	0.0	0.0	0.196	1.0	95.36325	6.676	1	0.0	0.0	10.0	0.0	0.0
6944.445	500.0	100.0	100.0	2	0.0	0.0	0.196	1.0	95.642975	6.676	1	0.0	0.0	10.0	0.0	0.0
6944.445	500.0	100.0	100.0	2	0.0	0.0	0.196	1.0	95.98772	6.714	1	0.0	0.0	10.0	0.0	0.0
6944.445	500.0	100.0	100.0	2	0.0	0.0	0.196	1.0	95.98772	6.731	1	0.0	0.0	10.0	0.0	0.0
6944.445	500.0	100.0	100.0	2	0.0	0.0	0.196	1.0	96.34398	6.731	1	0.0	0.0	10.0	0.0	0.0
6944.445	500.0	100.0	100.0	2	0.0	0.0	0.196	1.0	96.12309	6.761	1	0.0	0.0	10.0	0.0	0.0
6944.445	500.0	100.0	100.0	2	0.0	0.0	0.196	1.0	96.12309	6.761	1	0.0	0.0	10.0	0.0	0.0
6944.445	500.0	100.0	100.0	2	0.0	0.0	0.196	1.0	96.77526	6.774	1	0.0	0.0	10.0	0.0	0.0
6944.445	500.0	100.0	100.0	2	0.0	0.0	0.196	1.0	96.77526	6.799	1	0.0	0.0	10.0	0.0	0.0
6944.445	500.0	100.0	100.0	2	0.0	0.0	0.196	1.0	97.0564	6.799	1	0.0	0.0	10.0	0.0	0.0
6944.445	500.0	100.0	100.0	2	0.0	0.0	0.196	1.0	97.6286	6.81	1	0.0	0.0	10.0	0.0	0.0
6944.445	500.0	100.0	100.0	2	0.0	0.0	0.196	1.0	97.6286	6.83	1	0.0	0.0	10.0	0.0	0.0
6944.445	500.0	100.0	100.0	2	0.0	0.0	0.196	1.0	97.42821	6.83	1	0.0	0.0	10.0	0.0	0.0
6944.445	500.0	100.0	100.0	2	0.0	0.0	0.195	1.0	98.64141	6.847	1	0.0	0.0	10.0	0.0	0.0
6944.445	500.0	100.0	100.0	2	0.0	0.0	0.195	1.0	98.64141	6.853	1	0.0	0.0	10.0	0.0	0.0
6944.445	500.0	100.0	100.0	2	0.0	0.0	0.195	1.0	98.226456	6.853	1	0.0	0.0	10.0	0.0	0.0
6944.445	500.0	100.0	100.0	2	0.0	0.0	0.195	1.0	98.26563	6.868	1	0.0	0.0	10.0	0.0	0.0
6944.445	500.0	100.0	100.0	2	0.0	0.0	0.194	1.0	98.15651	6.868	1	0.0	0.0	10.0	0.0	0.0
6944.445	500.0	100.0	100.0	2	0.0	0.0	0.194	1.0	98.258	6.873	1	0.0	0.0	10.0	0.0	0.0
6944.445	500.0	100.0	100.0	2	0.0	0.0	0.193	1.0	98.258	6.885	1	0.0	0.0	10.0	0.0	0.0
6944.445	500.0	100.0	100.0	2	0.0	0.0	0.193	1.0	98.42076	6.885	1	0.0	0.0	10.0	0.0	0.0
6944.445	500.0	100.0	100.0	2	0.0	0.0	0.192	1.0	98.16701	6.893	1	0.0	0.0	10.0	0.0	0.0
6944.445	500.0	100.0	100.0	2	0.0	0.0	0.191	1.0	98.16701	6.893	1	0.0	0.0	10.0	0.0	0.0
6944.445	500.0	100.0	100.0	2	0.0	0.0	0.19	1.0	97.395645	6.897	1	0.0	0.0	10.0	0.0	0.0
6944.445	500.0	100.0	100.0	2	0.0	0.0	0.188	1.0	97.395645	6.906	1	0.0	0.0	10.0	0.0	0.0
6944.445	500.0	100.0	100.0	2	0.0	0.0	0.187	1.0	97.604454	6.906	1	0.0	0.0	10.0	0.0	0.0
6944.445	500.0	100.0	100.0	2	0.0	0.0	0.186	1.0	97.642075	6.909	1	0.0	0.0	10.0	0.0	0.0
6944.445	500.0	100.0	100.0	2	0.0	0.0	0.185	1.0	97.642075	6.914	1	0.0	0.0	10.0	0.0	0.0
6944.445	500.0	100.0	100.0	2	0.0	0.0	0.183	1.0	96.68141	6.914	1	0.0	0.0	10.0	0.0	0.0
6944.445	500.0	100.0	100.0	2	0.0	0.0	0.181	1.0	96.62594	6.917	1	0.0	0.0	10.0	0.0	0.0
6944.445	500.0	100.0	100.0	2	0.0	0.0	0.18	1.0	96.62594	6.917	1	0.0	0.0	10.0	0.0	0.0
6944.445	500.0	100.0	100.0	2	0.0	0.0	0.178	1.0	96.543915	6.923	1	0.0	0.0	10.0	0.0	0.0
6944.445	500.0	100.0	100.0	2	0.0	0.0	0.176	1.0	96.543915	6.925	1	0.0	0.0	10.0	0.0	0.0
6944.445	500.0	100.0	100.0	2	0.0	0.0	0.174	1.0	97.07573	6.925	1	0.0	0.0	10.0	0.0	0.0
6944.445	500.0	100.0	100.0	2	0.0	0.0	0.172	1.0	97.390114	6.929	1	0.0	0.0	10.0	0.0	0.0
6944.445	500.0	100.0	100.0	2	0.0	0.0	0.17	1.0	97.390114	6.929	1	0.0	0.0	10.0	0.0	0.0
6944.445	500.0	100.0	100.0	2	0.0	0.0	0.168	1.0	96.62047	6.929	1	0.0	0.0	10.0	0.0	0.0
6944.445	500.0	100.0	100.0	2	0.0	0.0	0.166	1.0	96.62047	6.933	1	0.0	0.0	10.0	0.0	0.0
6944.445	500.0	100.0	100.0	2	0.0	0.0	0.164	1.0	95.89824	6.933	1	0.0	0.0	10.0	0.0	0.0
6944.445	500.0	100.0	100.0	2	0.0	0.0	0.162	1.0	95.75636	6.934	1	0.0	0.0	10.0	0.0	0.0
6944.445	500.0	100.0	100.0	2	0.0	0.0	0.16	1.0	95.75636	6.936	1	0.0	0.0	10.0	0.0	0.0
6944.445	500.0	100.0	100.0	2	0.0	0.0	0.158	1.0	95.989006	6.936	1	0.0	0.0	10.0	0.0	0.0
6944.445	500.0	100.0	100.0	2	0.0	0.0	0.156	1.0	95.97831	6.938	1	0.0	0.0	10.0	0.0	0.0
6944.445	500.0	100.0	100.0	2	0.0	0.0	0.154	1.0	95.97831	6.941	1	0.0	0.0	10.0	0.0	0.0
6944.445	500.0	100.0	100.0	2	0.0	0.0	0.151	1.0	95.37512	6.941	1	0.0	0.0	12.0	0.0	0.0
6944.445	500.0	100.0	100.0	2	0.0	0.0	0.149	1.0	95.37512	6.942	1	0.0	0.0	12.0	0.0	0.0
6944.445	500.0	100.0	100.0	2	0.0	0.0	0.147	1.0	96.01239	6.942	1	0.0	0.0	12.0	0.0	0.0
6944.445	500.0	100.0	100.0	2	0.0	0.0	0.144	1.0	97.15584	6.943	1	0.0	0.0	12.0	0.0	0.0
6944.445	500.0	100.0	100.0	2	0.0	0.0	0.142	1.0	97.15584	6.945	1	0.0	0.0	12.0	0.0	0.0
6944.445	500.0	100.0	100.0	2	0.0	0.0	0.139	1.0	97.110596	6.945	1	0.0	0.0	12.0	0.0	0.0
6944.445	500.0	100.0	100.0	2	0.0	0.0	0.137	1.0	98.06891	6.945	1	0.0	0.0	12.0	0.0	0.0
6944.445	500.0	100.0	100.0	2	0.0	0.0	0.134	1.0	98.06891	6.946	1	0.0	0.0	12.0	0.0	0.0
6944.445	500.0	100.0	100.0	2	0.0	0.0	0.132	1.0	98.21196	6.946	1	0.0	0.0	12.0	0.0	0.0
6944.445	500.0	100.0	100.0	2	0.0	0.0	0.13	1.0	98.21196	6.947	1	0.0	0.0	12.0	0.0	0.0
6944.445	500.0	100.0	100.0	2	0.0	0.0	0.128	1.0	98.15829	6.947	1	0.0	0.0	12.0	0.0	0.0
6944.445	500.0	100.0	100.0	2	0.0	0.0	0.126	1.0	98.19003	6.948	1	0.0	0.0	12.0	0.0	0.0
6944.445	500.0	100.0	100.0	2	0.0	0.0	0.124	1.0	98.19003	6.948	1	0.0	0.0	12.0	0.0	0.0
6944.445	500.0	100.0	100.0	2	0.0	0.0	0.122	1.0	98.17848	6.948	1	0.0	0.0	12.0	0.0	0.0
6944.445	500.0	100.0	100.0	2	0.0	0.0	0.12	1.0	97.994354	6.949	1	0.0	0.0	12.0	0.0	0.0
6944.445	500.0	100.0	100.0	2	0.0	0.0	0.118	1.0	97.994354	6.949	1	0.0	0.0	12.0	0.0	0.0
6944.445	500.0	100.0	100.0	2	0.0	0.0	0.116	1.0	97.527435	6.949	1	0.0	0.0	12.0	0.0	0.0
6944.445	500.0	100.0	100.0	2	0.0	0.0	0.114	1.0	97.527435	6.949	1	0.0	0.0	12.0	0.0	0.0
6944.445	500.0	100.0	100.0	2	0.0	0.0	0.112	1.0	97.06935	6.949	1	0.0	0.0	12.0	0.0	0.0
6944.445	500.0	100.0	100.0	2	0.0	0.0	0.111	1.0	96.37718	6.949	1	0.0	0.0	12.0	0.0	0.0
6944.445	500.0	100.0	100.0	2	0.0	0.0	0.109	1.0	96.37718	6.949	1	0.0	0.0	12.0	0.0	0.0
6944.445	500.0	100.0	100.0	2	0.0	0.0	0.107	1.0	96.592384	6.949	1	0.0	0.0	12.0	0.0	0.0
6944.445	500.0	100.0	100.0	2	0.0	0.0	0.105	1.0	96.245155	6.95	1	0.0	0.0	12.0	0.0	0.0
6944.445	500.0	100.0	100.0	2	0.0	0.0	0.103	1.0	96.245155	6.95	1	0.0	0.0	12.0	0.0	0.0
6944.445	500.0	100.0	100.0	2	0.0	0.0	0.102	1.0	96.34674	6.95	1	0.0	0.0	12.0	0.0	0.0
6944.445	500.0	100.0	100.0	2	0.0	0.0	0.1	1.0	96.13157	6.95	1	0.0	0.0	12.0	0.0	0.0
6944.445	500.0	100.0	100.0	2	0.0	0.0	0.098	1.0	96.368484	6.95	1	0.0	0.0	12.0	0.0	0.0
6944.445	500.0	100.0	100.0	2	0.0	0.0	0.097	1.0	96.75677	6.951	1	0.0	0.0	12.0	0.0	0.0
6944.445	500.0	100.0	100.0	2	0.0	0.0	0.095	1.0	96.75677	6.951	1	0.0	0.0	12.0	0.0	0.0
6944.445	500.0	100.0	100.0	2	0.0	0.0	0.093	1.0	97.51031	6.951	1	0.0	0.0	12.0	0.0	0.0
6944.445	500.0	100.0	100.0	2	0.0	0.0	0.092	1.0	96.784004	6.951	1	0.0	0.0	12.0	0.0	0.0
6944.445	500.0	100.0	100.0	2	0.0	0.0	0.09	1.0	96.784004	6.951	1	0.0	0.0	12.0	0.0	0.0
6944.445	500.0	100.0	100.0	2	0.0	0.0	0.088	1.0	96.86616	6.951	1	0.0	0.0	12.0	0.0	0.0
6944.445	500.0	100.0	100.0	2	0.0	0.0	0.087	1.0	96.86616	6.951	1	0.0	0.0	12.0	0.0	0.0
6944.445	500.0	100.0	100.0	2	0.0	0.0	0.085	1.0	97.022415	6.951	1	0.0	0.0	12.0	0.0	0.0
6944.445	500.0	100.0	100.0	2	0.0	0.0	0.083	1.0	96.84291	6.951	1	0.0	0.0	12.0	0.0	0.0
6944.445	500.0	100.0	100.0	2	0.0	0.0	0.081	1.0	96.84291	6.951	1	0.0	0.0	12.0	0.0	0.0
6944.445	500.0	100.0	100.0	2	0.0	0.0	0.08	1.0	96.94005	6.951	1	0.0	0.0	12.0	0.0	0.0
6944.445	500.0	100.0	100.0	2	0.0	0.0	0.078	1.0	97.152626	6.951	1	0.0	0.0	12.0	0.0	0.0
6944.445	500.0	100.0	100.0	2	0.0	0.0	0.077	1.0	96.768906	6.951	1	0.0	0.0	12.0	0.0	0.0
6944.445	500.0	100.0	100.0	2	0.0	0.0	0.075	1.0	96.65046	6.952	1	0.0	0.0	12.0	0.0	0.0
6944.445	500.0	100.0	100.0	2	0.0	0.0	0.074	1.0	96.65046	6.952	1	0.0	0.0	12.0	0.0	0.0
6944.445	500.0	100.0	100.0	2	0.0	0.0	0.073	1.0	97.00955	6.952	1	0.0	0.0	12.0	0.0	0.0
6944.445	500.0	100.0	100.0	2	0.0	0.0	0.071	1.0	97.32246	6.952	1	0.0	0.0	12.0	0.0	0.0
6944.445	500.0	100.0	100.0	2	0.0	0.0	0.07	1.0	97.32246	6.952	1	0.0	0.0	12.0	0.0	0.0
6944.445	500.0	100.0	100.0	2	0.0	0.0	0.069	1.0	96.403	6.952	1	0.0	0.0	12.0	0.0	0.0
6944.445	500.0	100.0	100.0	2	0.0	0.0	0.068	1.0	95.85719	6.952	1	0.0	0.0	12.0	0.0	0.0
6944.445	500.0	100.0	100.0	2	0.0	0.0	0.067	1.0	95.85719	6.952	1	0.0	0.0	12.0	0.0	0.0
6944.445	500.0	100.0	100.0	2	0.0	0.0	0.066	1.0	96.60505	6.952	1	0.0	0.0	12.0	0.0	0.0
6944.445	500.0	100.0	100.0	2	0.0	0.0	0.065	1.0	96.60505	6.952	1	0.0	0.0	12.0	0.0	0.0
6944.445	500.0	100.0	100.0	2	0.0	0.0	0.064	1.0	95.83455	6.952	1	0.0	0.0	12.0	0.0	0.0
6944.445	500.0	100.0	100.0	2	0.0	0.0	0.064	1.0	95.18384	6.952	1	0.0	0.0	12.0	0.0	0.0
6944.445	500.0	100.0	100.0	2	0.0	0.0	0.063	1.0	95.18384	6.952	1	0.0	0.0	12.0	0.0	0.0
6944.445	500.0	100.0	100.0	2	0.0	0.0	0.062	1.0	95.57672	6.952	1	0.0	0.0	12.0	0.0	0.0
6944.445	500.0	100.0	100.0	2	0.0	0.0	0.062	1.0	95.53172	6.952	1	0.0	0.0	12.0	0.0	0.0
6944.445	500.0	100.0	100.0	2	0.0	0.0	0.061	1.0	95.53172	6.952	1	0.0	0.0	12.0	0.0	0.0
6944.445	500.0	100.0	100.0	2	0.0	0.0	0.06	1.0	95.92813	6.952	1	0.0	0.0	12.0	0.0	0.0
6944.445	500.0	100.0	100.0	2	0.0	0.0	0.059	1.0	95.92813	6.952	1	0.0	0.0	12.0	0.0	0.0
6944.445	500.0	100.0	100.0	2	0.0	0.0	0.059	1.0	95.67755	6.952	1	0.0	0.0	12.0	0.0	0.0
6944.445	500.0	100.0	100.0	2	0.0	0.0	0.058	1.0	95.27826	6.952	1	0.0	0.0	12.0	0.0	0.0
6944.445	500.0	100.0	100.0	2	0.0	0.0	0.057	1.0	95.27826	6.952	1	0.0	0.0	12.0	0.0	0.0
6944.445	500.0	100.0	100.0	2	0.0	0.0	0.057	1.0	96.03447	6.952	1	0.0	0.0	12.0	0.0	0.0
6944.445	500.0	100.0	100.0	2	0.0	0.0	0.056	1.0	95.65965	6.952	1	0.0	0.0	12.0	0.0	0.0
6944.445	500.0	100.0	100.0	2	0.0	0.0	0.055	1.0	95.65965	6.952	1	0.0	0.0	12.0	0.0	0.0
6944.445	500.0	100.0	100.0	2	0.0	0.0	0.054	1.0	96.075455	6.952	1	0.0	0.0	12.0	0.0	0.0
6944.445	500.0	100.0	100.0	2	0.0	0.0	0.053	1.0	96.075455	6.952	1	0.0	0.0	12.0	0.0	0.0
6944.445	500.0	100.0	100.0	2	0.0	0.0	0.052	1.0	97.30942	6.952	1	0.0	0.0	12.0	0.0	0.0
6944.445	500.0	100.0	100.0	2	0.0	0.0	0.051	1.0	96.67661	6.952	1	0.0	0.0	12.0	0.0	0.0
6944.445	500.0	100.0	100.0	2	0.0	0.0	0.051	1.0	96.67661	6.952	1	0.0	0.0	12.0	0.0	0.0
6944.445	500.0	100.0	100.0	2	0.0	0.0	0.05	1.0	96.34049	6.952	1	0.0	0.0	12.0	0.0	0.0
6944.445	500.0	100.0	100.0	2	0.0	0.0	0.049	1.0	95.64212	6.952	1	0.0	0.0	12.0	0.0	0.0
6944.445	500.0	100.0	100.0	2	0.0	0.0	0.048	1.0	95.64212	6.952	1	0.0	0.0	12.0	0.0	0.0
6944.445	500.0	100.0	100.0	2	0.0	0.0	0.047	1.0	96.219666	6.952	1	0.0	0.0	12.0	0.0	0.0
6944.445	500.0	100.0	100.0	2	0.0	0.0	0.046	1.0	96.219666	6.952	1	0.0	0.0	12.0	0.0	0.0
6944.445	500.0	100.0	100.0	2	0.0	0.0	0.046	1.0	96.129425	6.952	1	0.0	0.0	12.0	0.0	0.0
6944.445	500.0	100.0	100.0	2	0.0	0.0	0.045	1.0	96.1051	6.952	1	0.0	0.0	12.0	0.0	0.0
6944.445	500.0	100.0	100.0	2	0.0	0.0	0.045	1.0	96.1051	6.952	1	0.0	0.0	12.0	0.0	0.0
6944.445	500.0	100.0	100.0	2	0.0	0.0	0.044	1.0	95.819115	6.952	1	0.0	0.0	12.0	0.0	0.0
6944.445	500.0	100.0	100.0	2	0.0	0.0	0.043	1.0	95.819115	6.952	1	0.0	0.0	12.0	0.0	0.0
6944.445	500.0	100.0	100.0	2	0.0	0.0	0.043	1.0	95.70642	6.952	1	0.0	0.0	12.0	0.0	0.0
6944.445	500.0	100.0	100.0	2	0.0	0.0	0.042	1.0	95.88796	6.952	1	0.0	0.0	12.0	0.0	0.0
6944.445	500.0	100.0	100.0	2	0.0	0.0	0.041	1.0	95.88796	6.952	1	0.0	0.0	12.0	0.0	0.0
6944.445	500.0	100.0	100.0	2	0.0	0.0	0.041	1.0	95.95848	6.952	1	0.0	0.0	12.0	0.0	0.0
6944.445	500.0	100.0	100.0	2	0.0	0.0	0.04	1.0	95.9261	6.952	1	0.0	0.0	12.0	0.0	0.0
6944.445	500.0	100.0	100.0	2	0.0	0.0	0.04	1.0	95.9261	6.952	1	0.0	0.0	12.0	0.0	0.0
6944.445	500.0	100.0	100.0	2	0.0	0.0	0.04	1.0	95.95967	6.952	1	0.0	0.0	12.0	0.0	0.0
6944.445	500.0	100.0	100.0	2	0.0	0.0	0.039	1.0	95.95967	6.952	1	0.0	0.0	12.0	0.0	0.0
6944.445	500.0	100.0	100.0	2	0.0	0.0	0.038	1.0	96.788864	6.952	1	0.0	0.0	12.0	0.0	0.0
6944.445	500.0	100.0	100.0	2	0.0	0.0	0.037	1.0	96.6805	6.952	1	0.0	0.0	12.0	0.0	0.0
6944.445	500.0	100.0	100.0	2	0.0	0.0	0.036	1.0	96.6805	6.952	1	0.0	0.0	12.0	0.0	0.0
6944.445	500.0	100.0	100.0	2	0.0	0.0	0.036	1.0	96.269	6.952	1	0.0	0.0	12.0	0.0	0.0
6944.445	500.0	100.0	100.0	2	0.0	0.0	0.035	1.0	95.793335	6.952	1	0.0	0.0	12.0	0.0	0.0
6944.445	500.0	100.0	100.0	2	0.0	0.0	0.034	1.0	95.793335	6.952	1	0.0	0.0	12.0	0.0	0.0
6944.445	500.0	100.0	100.0	2	0.0	0.0	0.033	1.0	96.708786	6.952	1	0.0	0.0	12.0	0.0	0.0
6944.445	500.0	100.0	100.0	2	0.0	0.0	0.033	1.0	96.708786	6.952	1	0.0	0.0	12.0	0.0	0.0
6944.445	500.0	100.0	100.0	2	0.0	0.0	0.032	1.0	96.61144	6.952	1	0.0	0.0	12.0	0.0	0.0
6944.445	500.0	100.0	100.0	2	0.0	0.0	0.031	1.0	96.33798	6.952	1	0.0	0.0	12.0	0.0	0.0
6944.445	500.0	100.0	100.0	2	0.0	0.0	0.03	1.0	96.33798	6.952	1	0.0	0.0	12.0	0.0	0.0
6944.445	500.0	100.0	100.0	2	0.0	0.0	0.029	1.0	95.88128	6.952	1	0.0	0.0	12.0	0.0	0.0
6944.445	500.0	100.0	100.0	2	0.0	0.0	0.029	1.0	95.627045	6.952	1	0.0	0.0	12.0	0.0	0.0
6944.445	500.0	100.0	100.0	2	0.0	0.0	0.028	1.0	95.627045	6.952	1	0.0	0.0	12.0	0.0	0.0
6944.445	500.0	100.0	100.0	2	0.0	0.0	0.027	1.0	96.05985	6.952	1	0.0	0.0	12.0	0.0	0.0
6944.445	500.0	100.0	100.0	2	0.0	0.0	0.026	1.0	96.05985	6.952	1	0.0	0.0	12.0	0.0	0.0
6944.445	500.0	100.0	100.0	2	0.0	0.0	0.026	1.0	96.44466	6.952	1	0.0	0.0	12.0	0.0	0.0
6944.445	500.0	100.0	100.0	2	0.0	0.0	0.025	1.0	96.47182	6.952	1	0.0	0.0	12.0	0.0	0.0
6944.445	500.0	100.0	100.0	2	0.0	0.0	0.024	1.0	96.47182	6.952	1	0.0	0.0	12.0	0.0	0.0
6944.445	500.0	100.0	100.0	2	0.0	0.0	0.023	1.0	96.52077	6.952	1	0.0	0.0	12.0	0.0	0.0
6944.445	500.0	100.0	100.0	2	0.0	0.0	0.022	1.0	96.81159	6.952	1	0.0	0.0	12.0	0.0	0.0
6944.445	500.0	100.0	100.0	2	0.0	0.0	0.022	1.0	96.81159	6.952	1	0.0	0.0	12.0	0.0	0.0
6944.445	500.0	100.0	100.0	2	0.0	0.0	0.021	1.0	96.933426	6.952	1	0.0	0.0	12.0	0.0	0.0
6944.445	500.0	100.0	100.0	2	0.0	0.0	0.02	1.0	96.933426	6.952	1	0.0	0.0	12.0	0.0	0.0
6944.445	500.0	100.0	100.0	2	0.0	0.0	0.019	1.0	97.34221	6.952	1	0.0	0.0	12.0	0.0	0.0
6944.445	500.0	100.0	100.0	2	0.0	0.0	0.018	1.0	97.48802	6.952	1	0.0	0.0	12.0	0.0	0.0
6944.445	500.0	100.0	100.0	2	0.0	0.0	0.017	1.0	97.48802	6.952	1	0.0	0.0	12.0	0.0	0.0
6944.445	500.0	100.0	100.0	2	0.0	0.0	0.016	1.0	97.22385	6.952	1	0.0	0.0	12.0	0.0	0.0
6944.445	500.0	100.0	100.0	2	0.0	0.0	0.015	1.0	96.724785	6.952	1	0.0	0.0	12.0	0.0	0.0
6944.445	500.0	100.0	100.0	2	0.0	0.0	0.013	1.0	96.724785	6.952	1	0.0	0.0	12.0	0.0	0.0
6944.445	500.0	100.0	100.0	2	0.0	0.0	0.012	1.0	96.43439	6.952	1	0.0	0.0	12.0	0.0	0.0
6944.445	500.0	100.0	100.0	2	0.0	0.0	0.011	1.0	96.43439	6.952	1	0.0	0.0	12.0	0.0	0.0
6944.445	500.0	100.0	100.0	2	0.0	0.0	0.009	1.0	96.78646	6.952	1	0.0	0.0	12.0	0.0	0.0
6944.445	500.0	100.0	100.0	2	0.0	0.0	0.008	1.0	96.89683	6.952	1	0.0	0.0	12.0	0.0	0.0
6944.445	500.0	100.0	100.0	2	0.0	0.0	0.006	1.0	96.89683	6.952	1	0.0	0.0	12.0	0.0	0.0
6944.445	500.0	100.0	100.0	2	0.0	0.0	0.005	1.0	97.09155	6.952	1	0.0	0.0	12.0	0.0	0.0
6944.445	500.0	100.0	100.0	2	0.0	0.0	0.004	1.0	97.226425	6.952	1	0.0	0.0	12.0	0.0	0.0
6944.445	500.0	100.0	100.0	2	0.0	0.0	0.002	1.0	97.226425	6.952	1	0.0	0.0	12.0	0.0	0.0
6944.445	500.0	100.0	100.0	2	0.0	0.0	0.0	1.0	97.118965	6.952	1	0.0	0.0	12.0	0.0	0.0
6944.445	500.0	100.0	100.0	2	0.0	0.0	0.0	1.0	97.118965	6.952	1	0.0	0.0	12.0	0.0	0.0
6944.445	500.0	100.0	100.0	2	0.0	0.0	-0.002	1.0	97.38248	6.952	1	0.0	0.0	12.0	0.0	0.0
6944.445	500.0	100.0	100.0	2	0.0	0.0	-0.004	1.0	97.85881	6.952	1	0.0	0.0	12.0	0.0	0.0
6944.445	500.0	100.0	100.0	2	0.0	0.0	-0.005	1.0	97.85881	6.952	1	0.0	0.0	12.0	0.0	0.0
6944.445	500.0	100.0	100.0	2	0.0	0.0	-0.007	1.0	98.03159	6.952	1	0.0	0.0	12.0	0.0	0.0
6944.445	500.0	100.0	100.0	2	0.0	0.0	-0.008	1.0	98.03654	6.952	1	0.0	0.0	12.0	0.0	0.0
6944.445	500.0	100.0	100.0	2	0.0	0.0	-0.009	1.0	98.03654	6.952	1	0.0	0.0	12.0	0.0	0.0
6944.445	500.0	100.0	100.0	2	0.0	0.0	-0.011	1.0	98.12474	6.952	1	0.0	0.0	13.0	0.0	0.0
6944.445	500.0	100.0	100.0	2	0.0	0.0	-0.012	1.0	98.12474	6.952	1	0.0	0.0	13.0	0.0	0.0
0.0	500.0	100.0	100.0	0	0.0	0.0	-0.014	1.0	97.92764	6.952	1	0.0	1.0	0.0	0.0	0.0
0.0	500.0	100.0	100.0	0	0.0	0.0	-0.015	1.0	97.5337	6.952	1	0.0	1.0	0.0	0.0	0.0
0.0	500.0	100.0	100.0	0	0.0	0.0	-0.016	1.0	97.5337	6.952	1	0.0	1.0	0.0	0.0	0.0
0.0	500.0	100.0	100.0	0	0.0	0.0	-0.017	1.0	96.568665	6.952	1	0.0	1.0	0.0	0.0	0.0
0.0	500.0	100.0	100.0	0	0.0	0.0	-0.018	1.0	97.27943	6.004	1	0.0	1.0	0.0	0.0	0.0
0.0	500.0	100.0	100.0	0	0.0	0.0	-0.019	1.0	97.27943	6.004	1	0.0	1.0	0.0	0.0	0.0
0.0	500.0	100.0	100.0	0	0.0	0.0	-0.02	1.0	97.60816	5.58	1	0.0	1.0	0.0	0.0	0.0
0.0	500.0	100.0	100.0	0	0.0	0.0	-0.021	1.0	97.60816	4.818	1	0.0	1.0	0.0	0.0	0.0
0.0	500.0	100.0	100.0	0	0.0	0.0	-0.022	1.0	97.179504	4.818	1	0.0	1.0	0.0	0.0	0.0
0.0	500.0	100.0	100.0	0	0.0	0.0	-0.023	1.0	96.67087	4.478	1	0.0	1.0	0.0	0.0	0.0
0.0	500.0	100.0	100.0	0	0.0	0.0	-0.024	1.0	96.67087	3.867	1	0.0	1.0	0.0	0.0	0.0
0.0	500.0	100.0	100.0	0	0.0	0.0	-0.025	1.0	97.17031	3.867	1	0.0	1.0	0.0	0.0	0.0
0.0	500.0	100.0	100.0	0	0.0	0.0	-0.025	1.0	97.77697	3.593	1	0.0	1.0	0.0	0.0	0.0
0.0	500.0	100.0	100.0	0	0.0	0.0	-0.026	1.0	97.77697	3.593	1	0.0	1.0	0.0	0.0	0.0
0.0	500.0	100.0	100.0	0	0.0	0.0	-0.027	1.0	98.164246	3.103	1	0.0	1.0	0.0	0.0	0.0
0.0	500.0	100.0	100.0	0	0.0	0.0	-0.027	1.0	98.164246	2.883	1	0.0	1.0	0.0	0.0	0.0
0.0	500.0	100.0	100.0	0	0.0	0.0	-0.028	1.0	97.94187	2.883	1	0.0	1.0	0.0	0.0	0.0
0.0	500.0	100.0	100.0	0	0.0	0.0	-0.028	1.0	97.30568	2.49	1	0.0	1.0	0.0	0.0	0.0
0.0	500.0	100.0	100.0	0	0.0	0.0	-0.028	1.0	97.30568	2.151	1	0.0	1.0	0.0	0.0	0.0
0.0	500.0	100.0	100.0	0	0.0	0.0	-0.029	1.0	96.48994	2.151	1	0.0	1.0	0.0	0.0	0.0
0.0	500.0	100.0	100.0	0	0.0	0.0	-0.029	1.0	96.48994	1.998	1	0.0	1.0	0.0	0.0	0.0
0.0	500.0	100.0	100.0	0	0.0	0.0	-0.029	1.0	96.250046	1.998	1	0.0	1.0	0.0	0.0	0.0
0.0	500.0	100.0	100.0	0	0.0	0.0	-0.029	1.0	96.62806	1.725	1	0.0	1.0	0.0	0.0	0.0
0.0	500.0	100.0	100.0	0	0.0	0.0	-0.029	1.0	96.62806	1.603	1	0.0	1.0	0.0	0.0	0.0
0.0	500.0	100.0	100.0	0	0.0	0.0	-0.03	1.0	95.915924	1.603	1	0.0	1.0	0.0	0.0	0.0
0.0	500.0	100.0	100.0	0	0.0	0.0	-0.03	1.0	95.97736	1.384	1	0.0	1.0	0.0	0.0	0.0
0.0	500.0	100.0	100.0	0	0.0	0.0	-0.03	1.0	95.97736	1.286	1	0.0	1.0	0.0	0.0	0.0
0.0	500.0	100.0	100.0	0	0.0	0.0	-0.03	1.0	96.23575	1.286	1	0.0	1.0	0.0	0.0	0.0
0.0	500.0	100.0	100.0	0	0.0	0.0	-0.03	1.0	96.23575	1.111	1	0.0	1.0	0.0	0.0	0.0
0.0	500.0	100.0	100.0	0	0.0	0.0	-0.03	1.0	96.68168	1.111	1	0.0	1.0	0.0	0.0	0.0
0.0	500.0	100.0	100.0	0	0.0	0.0	-0.03	1.0	96.661194	1.032	1	0.0	1.0	0.0	0.0	0.0
0.0	500.0	100.0	100.0	0	0.0	0.0	-0.029	1.0	96.75773	0.891	1	0.0	1.0	0.0	0.0	0.0
0.0	500.0	100.0	100.0	0	0.0	0.0	-0.029	1.0	96.74605	0.891	0	0.0	1.0	7.0	0.0	0.0
0.0	500.0	100.0	100.0	0	0.0	0.0	-0.029	1.0	97.441765	0.829	0	0.0	1.0	0.0	0.0	0.0
0.0	500.0	100.0	100.0	0	0.0	0.0	-0.029	1.0	97.441765	0.829	0	0.0	1.0	0.0	0.0	0.0
0.0	500.0	100.0	100.0	0	0.0	0.0	-0.029	1.0	97.03775	0.715	0	0.0	1.0	0.0	0.0	0.0
0.0	500.0	100.0	100.0	0	0.0	0.0	-0.029	1.0	97.03775	0.664	0	0.0	1.0	0.0	0.0	0.0
0.0	500.0	100.0	100.0	0	0.0	0.0	-0.029	1.0	97.19782	0.664	0	0.0	1.0	0.0	0.0	0.0
0.0	500.0	100.0	100.0	0	0.0	0.0	-0.029	1.0	96.78411	0.573	0	0.0	1.0	0.0	0.0	0.0
0.0	500.0	100.0	100.0	0	0.0	0.0	-0.029	1.0	96.78411	0.495	0	0.0	1.0	0.0	0.0	0.0
0.0	500.0	100.0	100.0	0	0.0	0.0	-0.029	1.0	96.813255	0.495	0	0.0	1.0	0.0	0.0	0.0
0.0	500.0	100.0	100.0	0	0.0	0.0	-0.029	1.0	97.11976	0.46	0	0.0	1.0	0.0	0.0	0.0
0.0	500.0	100.0	100.0	0	0.0	0.0	-0.028	1.0	97.11976	0.397	0	0.0	1.0	0.0	0.0	0.0
0.0	500.0	100.0	100.0	0	0.0	0.0	-0.028	1.0	96.57871	0.397	0	0.0	1.0	0.0	0.0	0.0
0.0	500.0	100.0	100.0	0	0.0	0.0	-0.028	1.0	96.57871	0.369	0	0.0	1.0	0.0	0.0	0.0
0.0	500.0	100.0	100.0	0	0.0	0.0	-0.028	1.0	96.11526	0.369	0	0.0	1.0	0.0	0.0	0.0
0.0	500.0	100.0	100.0	0	0.0	0.0	-0.027	1.0	95.86938	0.318	0	0.0	1.0	0.0	0.0	0.0
0.0	500.0	100.0	100.0	0	0.0	0.0	-0.027	1.0	95.86938	0.296	0	0.0	1.0	0.0	0.0	0.0
0.0	500.0	100.0	100.0	0	0.0	0.0	-0.027	1.0	96.25093	0.296	0	0.0	1.0	0.0	0.0	0.0
0.0	500.0	100.0	100.0	0	0.0	0.0	-0.026	1.0	95.97833	0.255	0	0.0	1.0	0.0	0.0	0.0
0.0	500.0	100.0	100.0	0	0.0	0.0	-0.026	1.0	95.97833	0.237	0	0.0	1.0	0.0	0.0	0.0
0.0	500.0	100.0	100.0	0	0.0	0.0	-0.025	1.0	96.133385	0.237	0	0.0	1.0	0.0	0.0	0.0
0.0	500.0	100.0	100.0	0	0.0	0.0	-0.025	1.0	96.01164	0.204	0	0.0	1.0	0.0	0.0	0.0
0.0	500.0	100.0	100.0	0	0.0	0.0	-0.024	1.0	95.67358	0.204	0	0.0	1.0	0.0	0.0	0.0
0.0	500.0	100.0	100.0	0	0.0	0.0	-0.024	1.0	95.85143	0.19	0	0.0	1.0	0.0	0.0	0.0
0.0	500.0	100.0	100.0	0	0.0	0.0	-0.023	1.0	95.86104	0.164	0	0.0	1.0	0.0	0.0	0.0
0.0	500.0	100.0	100.0	0	0.0	0.0	-0.023	1.0	95.83907	0.164	0	0.0	1.0	0.0	0.0	0.0
0.0	500.0	100.0	100.0	0	0.0	0.0	-0.022	1.0	95.801025	0.152	0	0.0	1.0	0.0	0.0	0.0
0.0	500.0	100.0	100.0	0	0.0	0.0	-0.021	1.0	95.801025	0.152	0	0.0	1.0	0.0	0.0	0.0
0.0	500.0	100.0	100.0	0	0.0	0.0	-0.02	1.0	95.658676	0.131	0	0.0	1.0	0.0	0.0	0.0
0.0	500.0	100.0	100.0	0	0.0	0.0	-0.019	1.0	95.658676	0.122	0	0.0	1.0	0.0	0.0	0.0
0.0	500.0	100.0	100.0	0	0.0	0.0	-0.018	1.0	95.20408	0.122	0	0.0	1.0	0.0	0.0	0.0
0.0	500.0	100.0	100.0	0	0.0	0.0	-0.017	1.0	95.70489	0.105	0	0.0	1.0	0.0	0.0	0.0
0.0	500.0	100.0	100.0	0	0.0	0.0	-0.016	1.0	95.70489	0.097	0	0.0	1.0	0.0	0.0	0.0
0.0	500.0	100.0	100.0	0	0.0	0.0	-0.015	1.0	95.44751	0.097	0	0.0	1.0	0.0	0.0	0.0
0.0	500.0	100.0	100.0	0	0.0	0.0	-0.014	1.0	94.99907	0.084	0	0.0	1.0	0.0	0.0	0.0
0.0	500.0	100.0	100.0	0	0.0	0.0	-0.012	1.0	94.99907	0.078	0	0.0	1.0	0.0	0.0	0.0
0.0	500.0	100.0	100.0	0	0.0	0.0	-0.011	1.0	95.5387	0.078	0	0.0	1.0	0.0	0.0	0.0
0.0	500.0	100.0	100.0	0	0.0	0.0	-0.01	1.0	95.5387	0.067	0	0.0	1.0	0.0	0.0	0.0
0.0	500.0	100.0	100.0	0	0.0	0.0	-0.008	1.0	95.97851	0.067	0	0.0	1.0	0.0	0.0	0.0
0.0	500.0	100.0	100.0	0	0.0	0.0	-0.006	1.0	95.783356	0.058	0	0.0	1.0	0.0	0.0	0.0
0.0	500.0	100.0	100.0	0	0.0	0.0	-0.005	1.0	95.783356	0.054	0	0.0	1.0	0.0	0.0	0.0
0.0	500.0	100.0	100.0	0	0.0	0.0	-0.003	1.0	95.84282	0.054	0	0.0	1.0	0.0	0.0	0.0
0.0	500.0	100.0	100.0	0	0.0	0.0	-0.002	1.0	95.59952	0.046	0	0.0	1.0	0.0	0.0	0.0
0.0	500.0	100.0	100.0	0	0.0	0.0	0.0	1.0	95.59952	0.046	0	0.0	1.0	0.0	0.0	0.0
0.0	500.0	100.0	100.0	0	0.0	0.0	0.001	1.0	96.17358	0.043	0	0.0	1.0	0.0	0.0	0.0
0.0	500.0	100.0	100.0	0	0.0	0.0	0.002	1.0	96.17358	0.037	0	0.0	1.0	0.0	0.0	0.0
0.0	500.0	100.0	100.0	0	0.0	0.0	0.004	1.0	95.61145	0.037	0	0.0	1.0	0.0	0.0	0.0
0.0	500.0	100.0	100.0	0	0.0	0.0	0.006	1.0	95.99807	0.034	0	0.0	1.0	0.0	0.0	0.0
0.0	500.0	100.0	100.0	0	0.0	0.0	0.008	1.0	95.99807	0.029	0	0.0	1.0	0.0	0.0	0.0
0.0	500.0	100.0	100.0	0	0.0	0.0	0.009	1.0	95.92427	0.029	0	0.0	1.0	0.0	0.0	0.0
0.0	500.0	100.0	100.0	0	0.0	0.0	0.011	1.0	96.187225	0.027	0	0.0	1.0	0.0	0.0	0.0
0.0	500.0	100.0	100.0	0	0.0	0.0	0.013	1.0	96.187225	0.027	0	0.0	1.0	0.0	0.0	0.0
0.0	500.0	100.0	100.0	0	0.0	0.0	0.014	1.0	95.58782	0.023	0	0.0	1.0	0.0	0.0	0.0
0.0	500.0	100.0	100.0	0	0.0	0.0	0.016	1.0	95.58782	0.02	0	0.0	1.0	0.0	0.0	0.0
0.0	500.0	100.0	100.0	0	0.0	0.0	0.018	1.0	96.11997	0.02	0	0.0	1.0	0.0	0.0	0.0
0.0	500.0	100.0	100.0	0	0.0	0.0	0.02	1.0	96.49544	0.018	0	0.0	1.0	0.0	0.0	0.0
0.0	500.0	100.0	100.0	0	0.0	0.0	0.021	1.0	96.49544	0.016	0	0.0	1.0	0.0	0.0	0.0
0.0	500.0	100.0	100.0	0	0.0	0.0	0.023	1.0	96.29352	0.016	0	0.0	1.0	0.0	0.0	0.0
0.0	500.0	100.0	100.0	0	0.0	0.0	0.025	1.0	96.05804	0.014	0	0.0	1.0	0.0	0.0	0.0
0.0	500.0	100.0	100.0	0	0.0	0.0	0.026	1.0	96.05804	0.014	0	0.0	1.0	0.0	0.0	0.0
0.0	500.0	100.0	100.0	0	0.0	0.0	0.028	1.0	96.77529	0.012	0	0.0	1.0	0.0	0.0	0.0
0.0	500.0	100.0	100.0	0	0.0	0.0	0.029	1.0	96.77529	0.011	0	0.0	1.0	0.0	0.0	0.0
0.0	500.0	100.0	100.0	0	0.0	0.0	0.031	1.0	96.57025	0.011	0	0.0	1.0	0.0	0.0	0.0
0.0	500.0	100.0	100.0	0	0.0	0.0	0.032	1.0	98.10831	0.009	0	0.0	1.0	0.0	0.0	0.0
0.0	500.0	100.0	100.0	0	0.0	0.0	0.034	1.0	98.10831	0.009	0	0.0	1.0	0.0	0.0	0.0
0.0	500.0	100.0	100.0	0	0.0	0.0	0.035	1.0	98.01226	0.009	0	0.0	1.0	0.0	0.0	0.0
0.0	500.0	100.0	100.0	0	0.0	0.0	0.037	1.0	98.01226	0.007	0	0.0	1.0	0.0	0.0	0.0
0.0	500.0	100.0	100.0	0	0.0	0.0	0.038	1.0	97.46941	0.007	0	0.0	1.0	0.0	0.0	0.0
0.0	500.0	100.0	100.0	0	0.0	0.0	0.04	1.0	97.10231	0.006	0	0.0	1.0	0.0	0.0	0.0
0.0	500.0	100.0	100.0	0	0.0	0.0	0.042	1.0	97.10231	0.006	0	0.0	1.0	0.0	0.0	0.0
0.0	500.0	100.0	100.0	0	0.0	0.0	0.043	1.0	97.32789	0.006	0	0.0	1.0	0.0	0.0	0.0
0.0	500.0	100.0	100.0	0	0.0	0.0	0.045	1.0	97.59812	0.005	0	0.0	1.0	0.0	0.0	0.0
0.0	500.0	100.0	100.0	0	0.0	0.0	0.047	1.0	97.59812	0.004	0	0.0	1.0	0.0	0.0	0.0
0.0	500.0	100.0	100.0	0	0.0	0.0	0.048	1.0	97.71692	0.004	0	0.0	1.0	0.0	0.0	0.0
0.0	500.0	100.0	100.0	0	0.0	0.0	0.05	1.0	97.71692	0.003	0	0.0	1.0	0.0	0.0	0.0
0.0	500.0	100.0	100.0	0	0.0	0.0	0.052	1.0	98.09987	0.003	0	0.0	1.0	0.0	0.0	0.0
0.0	500.0	100.0	100.0	0	0.0	0.0	0.053	1.0	97.73449	0.003	0	0.0	1.0	0.0	0.0	0.0
0.0	500.0	100.0	100.0	0	0.0	0.0	0.055	1.0	97.73449	0.002	0	0.0	1.0	0.0	0.0	0.0
0.0	500.0	100.0	100.0	0	0.0	0.0	0.056	1.0	96.428635	0.002	0	0.0	1.0	0.0	0.0	0.0
0.0	500.0	100.0	100.0	0	0.0	0.0	0.058	1.0	96.15931	0.002	0	0.0	1.0	0.0	0.0	0.0
0.0	500.0	100.0	100.0	0	0.0	0.0	0.06	1.0	96.43667	0.002	0	0.0	1.0	0.0	0.0	0.0
0.0	500.0	100.0	100.0	0	0.0	0.0	0.061	1.0	96.71652	0.002	0	0.0	1.0	0.0	0.0	0.0
0.0	500.0	100.0	100.0	0	0.0	0.0	0.063	1.0	96.71652	0.001	0	0.0	1.0	0.0	0.0	0.0
0.0	500.0	100.0	100.0	0	0.0	0.0	0.064	1.0	96.53754	0.001	0	0.0	1.0	0.0	0.0	0.0
0.0	500.0	100.0	100.0	0	0.0	0.0	0.066	1.0	97.487724	0.001	0	0.0	1.0	0.0	0.0	0.0
0.0	500.0	100.0	100.0	0	0.0	0.0	0.067	1.0	97.487724	0.001	0	0.0	1.0	0.0	0.0	0.0
0.0	500.0	100.0	100.0	0	0.0	0.0	0.068	1.0	97.34356	0.001	0	0.0	1.0	0.0	0.0	0.0
0.0	500.0	100.0	100.0	0	0.0	0.0	0.07	1.0	97.489235	0.001	0	0.0	1.0	0.0	0.0	0.0
0.0	500.0	100.0	100.0	0	0.0	0.0	0.071	1.0	97.489235	0.0	0	0.0	1.0	0.0	0.0	0.0
0.0	500.0	100.0	100.0	0	0.0	0.0	0.072	1.0	96.33602	0.0	0	0.0	1.0	0.0	0.0	0.0
0.0	500.0	100.0	100.0	0	0.0	0.0	0.073	1.0	96.33602	0.0	0	0.0	1.0	0.0	0.0	0.0
0.0	500.0	100.0	100.0	0	0.0	0.0	0.075	1.0	96.00976	0.0	0	0.0	1.0	0.0	0.0	0.0
0.0	500.0	100.0	100.0	0	0.0	0.0	0.076	1.0	97.07327	0.0	0	0.0	1.0	0.0	0.0	0.0
0.0	500.0	100.0	100.0	0	0.0	0.0	0.077	1.0	97.07327	0.0	0	0.0	1.0	0.0	0.0	0.0
0.0	500.0	100.0	100.0	0	0.0	0.0	0.078	1.0	97.54267	0.0	0	0.0	1.0	0.0	0.0	0.0
0.0	500.0	100.0	100.0	0	0.0	0.0	0.079	1.0	97.11286	0.0	0	0.0	1.0	0.0	0.0	0.0
0.0	500.0	100.0	100.0	0	0.0	0.0	0.08	1.0	97.11286	0.0	0	0.0	1.0	0.0	0.0	0.0
0.0	500.0	100.0	100.0	0	0.0	0.0	0.081	1.0	97.04078	0.0	0	0.0	1.0	0.0	0.0	0.0
0.0	500.0	100.0	100.0	0	0.0	0.0	0.082	1.0	97.04078	0.0	0	0.0	1.0	0.0	0.0	0.0
0.0	500.0	100.0	100.0	0	0.0	0.0	0.083	1.0	96.324234	0.0	0	0.0	1.0	0.0	0.0	0.0
0.0	500.0	100.0	100.0	0	0.0	0.0	0.084	1.0	95.83263	0.0	0	0.0	1.0	0.0	0.0	0.0
0.0	500.0	100.0	100.0	0	0.0	0.0	0.085	1.0	95.76579	0.0	0	0.0	1.0	0.0	0.0	0.0
0.0	500.0	100.0	100.0	0	0.0	0.0	0.086	1.0	95.86255	0.0	0	0.0	1.0	0.0	0.0	0.0
0.0	500.0	100.0	100.0	0	0.0	0.0	0.088	1.0	96.74063	0.0	0	0.0	1.0	0.0	0.0	0.0
0.0	500.0	100.0	100.0	0	0.0	0.0	0.089	1.0	96.74063	0.0	0	0.0	1.0	0.0	0.0	0.0
0.0	500.0	100.0	100.0	0	0.0	0.0	0.09	1.0	95.95049	0.0	0	0.0	1.0	0.0	0.0	0.0
0.0	500.0	100.0	100.0	0	0.0	0.0	0.091	1.0	95.95049	0.0	0	0.0	1.0	0.0	0.0	0.0
0.0	500.0	100.0	100.0	0	0.0	0.0	0.093	1.0	95.670685	0.0	0	0.0	1.0	0.0	0.0	0.0
0.0	500.0	100.0	100.0	0	0.0	0.0	0.094	1.0	96.29479	0.0	0	0.0	1.0	0.0	0.0	0.0
0.0	500.0	100.0	100.0	0	0.0	0.0	0.095	1.0	96.29479	0.0	0	0.0	1.0	0.0	0.0	0.0
0.0	500.0	100.0	100.0	0	0.0	0.0	0.096	1.0	95.99005	0.0	0	0.0	1.0	0.0	0.0	0.0
0.0	500.0	100.0	100.0	0	0.0	0.0	0.098	1.0	95.59818	0.0	0	0.0	1.0	0.0	0.0	0.0
0.0	500.0	100.0	100.0	0	0.0	0.0	0.099	1.0	95.59818	0.0	0	0.0	1.0	0.0	0.0	0.0
0.0	500.0	100.0	100.0	0	0.0	0.0	0.1	1.0	95.953255	0.0	0	0.0	1.0	0.0	0.0	0.0
0.0	500.0	100.0	100.0	0	0.0	0.0	0.101	1.0	95.953255	0.0	0	0.0	1.0	0.0	0.0	0.0
0.0	500.0	100.0	100.0	0	0.0	0.0	0.103	1.0	97.11745	0.0	0	0.0	1.0	0.0	0.0	0.0
0.0	500.0	100.0	100.0	0	0.0	0.0	0.104	1.0	97.60614	0.0	0	0.0	1.0	0.0	0.0	0.0
0.0	500.0	100.0	100.0	0	0.0	0.0	0.105	1.0	97.60614	0.0	0	0.0	1.0	0.0	0.0	0.0
0.0	500.0	100.0	100.0	0	0.0	0.0	0.107	1.0	97.79776	0.0	0	0.0	1.0	0.0	0.0	0.0
0.0	500.0	100.0	100.0	0	0.0	0.0	0.108	1.0	97.980286	0.0	0	0.0	1.0	0.0	0.0	0.0
0.0	500.0	100.0	100.0	0	0.0	0.0	0.109	1.0	97.980286	0.0	0	0.0	1.0	0.0	0.0	0.0
0.0	500.0	100.0	100.0	0	0.0	0.0	0.11	1.0	97.727325	0.0	0	0.0	1.0	0.0	0.0	0.0
0.0	500.0	100.0	100.0	0	0.0	0.0	0.112	1.0	97.727325	0.0	0	0.0	1.0	0.0	0.0	0.0
0.0	500.0	100.0	100.0	0	0.0	0.0	0.113	1.0	97.86982	0.0	0	0.0	1.0	0.0	0.0	0.0
0.0	500.0	100.0	100.0	0	0.0	0.0	0.114	1.0	97.52825	0.0	0	0.0	1.0	0.0	0.0	0.0
0.0	500.0	100.0	100.0	0	0.0	0.0	0.115	1.0	97.52825	0.0	0	0.0	1.0	0.0	0.0	0.0
0.0	500.0	100.0	100.0	0	0.0	0.0	0.117	1.0	97.626915	0.0	0	0.0	1.0	0.0	0.0	0.0
0.0	500.0	100.0	100.0	0	0.0	0.0	0.118	1.0	97.57812	0.0	0	0.0	1.0	0.0	0.0	0.0
0.0	500.0	100.0	100.0	0	0.0	0.0	0.119	1.0	97.57812	0.0	0	0.0	1.0	0.0	0.0	0.0
0.0	500.0	100.0	100.0	0	0.0	0.0	0.12	1.0	97.74264	0.0	0	0.0	1.0	0.0	0.0	0.0
0.0	500.0	100.0	100.0	0	0.0	0.0	0.121	1.0	97.74264	0.0	0	0.0	1.0	0.0	0.0	0.0
0.0	500.0	100.0	100.0	0	0.0	0.0	0.123	1.0	97.489784	0.0	0	0.0	1.0	0.0	0.0	0.0
0.0	500.0	100.0	100.0	0	0.0	0.0	0.124	1.0	97.35098	0.0	0	0.0	1.0	0.0	0.0	0.0
0.0	500.0	100.0	100.0	0	0.0	0.0	0.125	1.0	97.35098	0.0	0	0.0	1.0	0.0	0.0	0.0
0.0	500.0	100.0	100.0	0	0.0	0.0	0.126	1.0	97.16262	0.0	0	0.0	1.0	0.0	0.0	0.0
0.0	500.0	100.0	100.0	0	0.0	0.0	0.127	1.0	97.38312	0.0	0	0.0	1.0	0.0	0.0	0.0
0.0	500.0	100.0	100.0	0	0.0	0.0	0.129	1.0	97.38312	0.0	0	0.0	1.0	0.0	0.0	0.0
0.0	500.0	100.0	100.0	0	0.0	0.0	0.13	1.0	97.41061	0.0	0	0.0	1.0	0.0	0.0	0.0
0.0	500.0	100.0	100.0	0	0.0	0.0	0.131	1.0	97.41061	0.0	0	0.0	1.0	0.0	0.0	0.0
0.0	500.0	100.0	100.0	0	0.0	0.0	0.132	1.0	97.91539	0.0	0	0.0	1.0	0.0	0.0	0.0
0.0	500.0	100.0	100.0	0	0.0	0.0	0.134	1.0	98.04268	0.0	0	0.0	1.0	0.0	0.0	0.0
0.0	500.0	100.0	100.0	0	0.0	0.0	0.135	1.0	97.55847	0.0	0	0.0	1.0	0.0	0.0	0.0
0.0	500.0	100.0	100.0	0	0.0	0.0	0.136	1.0	97.761284	0.0	0	0.0	1.0	0.0	0.0	0.0
0.0	500.0	100.0	100.0	0	0.0	0.0	0.137	1.0	97.761284	0.0	0	0.0	1.0	0.0	0.0	0.0
0.0	500.0	100.0	100.0	0	0.0	0.0	0.139	1.0	97.848915	0.0	0	0.0	1.0	0.0	0.0	0.0
0.0	500.0	100.0	100.0	0	0.0	0.0	0.14	1.0	98.006714	0.0	0	0.0	1.0	0.0	0.0	0.0
0.0	500.0	100.0	100.0	0	0.0	0.0	0.141	1.0	98.006714	0.0	0	0.0	1.0	0.0	0.0	0.0
0.0	500.0	100.0	100.0	0	0.0	0.0	0.143	1.0	98.4277	0.0	0	0.0	1.0	0.0	0.0	0.0
0.0	500.0	100.0	100.0	0	0.0	0.0	0.144	1.0	98.84509	0.0	0	0.0	1.0	0.0	0.0	0.0
0.0	500.0	100.0	100.0	0	0.0	0.0	0.145	1.0	98.84509	0.0	0	0.0	1.0	0.0	0.0	0.0
0.0	500.0	100.0	100.0	0	0.0	0.0	0.147	1.0	98.78669	0.0	0	0.0	1.0	0.0	0.0	0.0
0.0	500.0	100.0	100.0	0	0.0	0.0	0.148	1.0	98.78669	0.0	0	0.0	1.0	0.0	0.0	0.0
0.0	500.0	100.0	100.0	0	0.0	0.0	0.15	1.0	98.36954	0.0	0	0.0	1.0	0.0	0.0	0.0
0.0	500.0	100.0	100.0	0	0.0	0.0	0.151	1.0	97.77027	0.0	0	0.0	1.0	0.0	0.0	0.0
0.0	500.0	100.0	100.0	0	0.0	0.0	0.152	1.0	97.77027	0.0	0	0.0	1.0	0.0	0.0	0.0
0.0	500.0	100.0	100.0	0	0.0	0.0	0.154	1.0	96.95126	0.0	0	0.0	1.0	0.0	0.0	0.0
0.0	500.0	100.0	100.0	0	0.0	0.0	0.155	1.0	96.41901	0.0	0	0.0	1.0	0.0	0.0	0.0
0.0	500.0	100.0	100.0	0	0.0	0.0	0.156	1.0	96.41901	0.0	0	0.0	1.0	0.0	0.0	0.0
0.0	500.0	100.0	100.0	0	0.0	0.0	0.158	1.0	97.0262	0.0	0	0.0	1.0	0.0	0.0	0.0
0.0	500.0	100.0	100.0	0	0.0	0.0	0.159	1.0	97.0262	0.0	0	0.0	1.0	0.0	0.0	0.0
0.0	500.0	100.0	100.0	0	0.0	0.0	0.161	1.0	96.67271	0.0	0	0.0	1.0	0.0	0.0	0.0
0.0	500.0	100.0	100.0	0	0.0	0.0	0.162	1.0	96.495346	0.0	0	0.0	1.0	0.0	0.0	0.0
0.0	500.0	100.0	100.0	0	0.0	0.0	0.164	1.0	96.495346	0.0	0	0.0	1.0	0.0	0.0	0.0
0.0	500.0	100.0	100.0	0	0.0	0.0	0.165	1.0	96.964035	0.0	0	0.0	1.0	0.0	0.0	0.0
0.0	500.0	100.0	100.0	0	0.0	0.0	0.166	1.0	97.56709	0.0	0	0.0	1.0	0.0	0.0	0.0
0.0	500.0	100.0	100.0	0	0.0	0.0	0.168	1.0	97.56709	0.0	0	0.0	1.0	0.0	0.0	0.0
0.0	500.0	100.0	100.0	0	0.0	0.0	0.169	1.0	98.008415	0.0	0	0.0	1.0	0.0	0.0	0.0
0.0	500.0	100.0	100.0	0	0.0	0.0	0.171	1.0	98.008415	0.0	0	0.0	1.0	0.0	0.0	0.0
0.0	500.0	100.0	100.0	0	0.0	0.0	0.172	1.0	97.64991	0.0	0	0.0	1.0	0.0	0.0	0.0
0.0	500.0	100.0	100.0	0	0.0	0.0	0.174	1.0	97.83418	0.0	0	0.0	1.0	0.0	0.0	0.0
0.0	500.0	100.0	100.0	0	0.0	0.0	0.175	1.0	97.83418	0.0	0	0.0	1.0	0.0	0.0	0.0
0.0	500.0	100.0	100.0	0	0.0	0.0	0.177	1.0	97.99091	0.0	0	0.0	1.0	0.0	0.0	0.0
0.0	500.0	100.0	100.0	0	0.0	0.0	0.178	1.0	97.9287	0.0	0	0.0	1.0	0.0	0.0	0.0
0.0	500.0	100.0	100.0	0	0.0	0.0	0.18	1.0	97.9287	0.0	0	0.0	1.0	0.0	0.0	0.0
0.0	500.0	100.0	100.0	0	0.0	0.0	0.182	1.0	98.123665	0.0	0	0.0	1.0	0.0	0.0	0.0
0.0	500.0	100.0	100.0	0	0.0	0.0	0.183	1.0	98.123665	0.0	0	0.0	1.0	0.0	0.0	0.0
0.0	500.0	100.0	100.0	0	0.0	0.0	0.185	1.0	97.36749	0.0	0	0.0	1.0	0.0	0.0	0.0
0.0	500.0	100.0	100.0	0	0.0	0.0	0.186	1.0	97.26922	0.0	0	0.0	1.0	0.0	0.0	0.0
0.0	500.0	100.0	100.0	0	0.0	0.0	0.187	1.0	97.26922	0.0	0	0.0	1.0	0.0	0.0	0.0
0.0	500.0	100.0	100.0	0	0.0	0.0	0.189	1.0	97.548065	0.0	0	0.0	1.0	0.0	0.0	0.0
0.0	500.0	100.0	100.0	0	0.0	0.0	0.19	1.0	97.8581	0.0	0	0.0	1.0	0.0	0.0	0.0
0.0	500.0	100.0	100.0	0	0.0	0.0	0.191	1.0	97.75834	0.0	0	0.0	1.0	0.0	0.0	0.0
0.0	500.0	100.0	100.0	0	0.0	0.0	0.192	1.0	97.132515	0.0	0	0.0	1.0	0.0	0.0	0.0
0.0	500.0	100.0	100.0	0	0.0	0.0	0.194	1.0	97.132515	0.0	0	0.0	1.0	0.0	0.0	0.0
0.0	500.0	100.0	100.0	0	0.0	0.0	0.195	1.0	97.29751	0.0	0	0.0	1.0	0.0	0.0	0.0
0.0	500.0	100.0	100.0	0	0.0	0.0	0.196	1.0	96.8709	0.0	0	0.0	1.0	0.0	0.0	0.0
0.0	500.0	100.0	100.0	0	0.0	0.0	0.197	1.0	96.8709	0.0	0	0.0	1.0	0.0	0.0	0.0
0.0	500.0	100.0	100.0	0	0.0	0.0	0.198	1.0	97.00601	0.0	0	0.0	1.0	0.0	0.0	0.0
0.0	500.0	100.0	100.0	0	0.0	0.0	0.199	1.0	96.53872	0.0	0	0.0	1.0	0.0	0.0	0.0
0.0	500.0	100.0	100.0	0	0.0	0.0	0.2	1.0	96.53872	0.0	0	0.0	1.0	0.0	0.0	0.0
0.0	500.0	100.0	100.0	0	0.0	0.0	0.201	1.0	96.59758	0.0	0	0.0	1.0	0.0	0.0	0.0
0.0	500.0	100.0	100.0	0	0.0	0.0	0.202	1.0	96.59758	0.0	0	0.0	1.0	0.0	0.0	0.0
0.0	500.0	100.0	100.0	0	0.0	0.0	0.202	1.0	96.70921	0.0	0	0.0	1.0	0.0	0.0	0.0
0.0	500.0	100.0	100.0	0	0.0	0.0	0.203	1.0	97.18604	0.0	0	0.0	1.0	0.0	0.0	0.0
0.0	500.0	100.0	100.0	0	0.0	0.0	0.204	1.0	97.18604	0.0	0	0.0	1.0	0.0	0.0	0.0
0.0	500.0	100.0	100.0	0	0.0	0.0	0.205	1.0	96.82041	0.0	0	0.0	1.0	0.0	0.0	0.0
0.0	500.0	100.0	100.0	0	0.0	0.0	0.205	1.0	96.52889	0.0	0	0.0	1.0	0.0	0.0	0.0
0.0	500.0	100.0	100.0	0	0.0	0.0	0.206	1.0	96.52889	0.0	0	0.0	1.0	0.0	0.0	0.0
0.0	500.0	100.0	100.0	0	0.0	0.0	0.206	1.0	96.217445	0.0	0	0.0	1.0	0.0	0.0	0.0
0.0	500.0	100.0	100.0	0	0.0	0.0	0.207	1.0	96.217445	0.0	0	0.0	1.0	0.0	0.0	0.0
0.0	500.0	100.0	100.0	0	0.0	0.0	0.207	1.0	96.406654	0.0	0	0.0	1.0	0.0	0.0	0.0
0.0	500.0	100.0	100.0	0	0.0	0.0	0.207	1.0	96.19102	0.0	0	0.0	1.0	0.0	0.0	0.0
0.0	500.0	100.0	100.0	0	0.0	0.0	0.208	1.0	96.19102	0.0	0	0.0	1.0	0.0	0.0	0.0
0.0	500.0	100.0	100.0	0	0.0	0.0	0.208	1.0	95.7474	0.0	0	0.0	1.0	0.0	0.0	0.0
0.0	500.0	100.0	100.0	0	0.0	0.0	0.208	1.0	95.59411	0.0	0	0.0	1.0	0.0	0.0	0.0
0.0	500.0	100.0	100.0	0	0.0	0.0	0.208	1.0	95.59411	0.0	0	0.0	1.0	0.0	0.0	0.0
0.0	500.0	100.0	100.0	0	0.0	0.0	0.208	1.0	95.38986	0.0	0	0.0	1.0	0.0	0.0	0.0
0.0	500.0	100.0	100.0	0	0.0	0.0	0.208	1.0	95.38986	0.0	0	0.0	1.0	0.0	0.0	0.0
0.0	500.0	100.0	100.0	0	0.0	0.0	0.208	1.0	95.56728	0.0	0	0.0	1.0	0.0	0.0	0.0
0.0	500.0	100.0	100.0	0	0.0	0.0	0.207	1.0	95.08561	0.0	0	0.0	1.0	9.0	0.0	0.0
0.0	500.0	100.0	100.0	0	0.0	0.0	0.207	1.0	95.08561	0.0	0	0.0	1.0	9.0	0.0	0.0
0.0	500.0	100.0	100.0	0	0.0	0.0	0.206	1.0	95.56949	0.0	0	0.0	1.0	10.0	0.0	0.0
8333.334	600.0	100.0	100.0	0	0.0	0.0	0.206	1.0	95.257744	0.0	0	0.0	1.0	10.0	0.0	0.0
8333.334	600.0	100.0	100.0	0	0.0	0.0	0.206	1.0	95.257744	0.0	0	0.0	1.0	10.0	0.0	0.0
8333.334	600.0	100.0	100.0	0	0.0	0.0	0.205	1.0	95.115074	0.0	0	0.0	1.0	10.0	0.0	0.0
8333.334	600.0	100.0	100.0	0	0.0	0.0	0.205	1.0	95.115074	0.588	0	0.0	1.0	10.0	0.0	0.0
8333.334	600.0	100.0	100.0	0	0.0	0.0	0.204	1.0	94.81474	0.588	0	0.0	1.0	10.0	0.0	0.0
8333.334	600.0	100.0	100.0	0	0.0	0.0	0.204	1.0	94.45026	1.137	0	0.0	1.0	10.0	0.0	0.0
8333.334	600.0	100.0	100.0	0	0.0	0.0	0.203	1.0	94.4166	2.12	0	0.0	1.0	10.0	0.0	0.0
8333.334	600.0	100.0	100.0	0	0.0	0.0	0.203	1.0	94.604576	2.12	0	0.0	1.0	10.0	0.0	0.0
8333.334	600.0	100.0	100.0	0	0.0	0.0	0.202	1.0	94.604576	2.56	0	0.0	1.0	10.0	0.0	0.0
8333.334	600.0	100.0	100.0	0	0.0	0.0	0.201	1.0	94.53229	2.56	0	0.0	1.0	10.0	0.0	0.0
8333.334	600.0	100.0	100.0	0	0.0	0.0	0.201	1.0	94.25955	3.349	0	0.0	1.0	10.0	0.0	0.0
8333.334	600.0	100.0	100.0	0	0.0	0.0	0.2	1.0	94.25955	3.702	0	0.0	1.0	10.0	0.0	0.0
8333.334	600.0	100.0	100.0	0	0.0	0.0	0.199	1.0	95.284454	3.702	0	0.0	1.0	10.0	0.0	0.0
8333.334	600.0	100.0	100.0	0	0.0	0.0	0.198	1.0	95.65217	4.336	0	0.0	1.0	10.0	0.0	0.0
8333.334	600.0	100.0	100.0	0	0.0	0.0	0.197	1.0	95.65217	4.619	0	0.0	1.0	10.0	0.0	0.0
8333.334	600.0	100.0	100.0	0	0.0	0.0	0.196	1.0	96.06801	4.619	0	0.0	1.0	10.0	0.0	0.0
8333.334	600.0	100.0	100.0	0	0.0	0.0	0.195	1.0	96.06801	5.127	0	0.0	1.0	10.0	0.0	0.0
8333.334	600.0	100.0	100.0	0	0.0	0.0	0.193	1.0	96.50937	5.127	0	0.0	1.0	10.0	0.0	0.0
8333.334	600.0	100.0	100.0	0	0.0	0.0	0.192	1.0	96.80648	5.566	0	0.0	1.0	10.0	0.0	0.0
8333.334	600.0	100.0	100.0	0	0.0	0.0	0.191	1.0	96.80648	5.763	0	0.0	1.0	10.0	0.0	0.0
8333.334	600.0	100.0	100.0	0	0.0	0.0	0.189	1.0	97.830925	5.763	0	0.0	1.0	10.0	0.0	0.0
8333.334	600.0	100.0	100.0	0	0.0	0.0	0.188	1.0	97.71329	6.115	0	0.0	1.0	10.0	0.0	0.0
8333.334	600.0	100.0	100.0	0	0.0	0.0	0.186	1.0	97.71329	6.272	0	0.0	1.0	10.0	0.0	0.0
8333.334	600.0	100.0	100.0	0	0.0	0.0	0.185	1.0	98.23701	6.272	0	0.0	1.0	10.0	0.0	0.0
8333.334	600.0	100.0	100.0	0	0.0	0.0	0.184	1.0	98.23701	6.554	0	0.0	1.0	10.0	0.0	0.0
8333.334	600.0	100.0	100.0	0	0.0	0.0	0.182	1.0	98.46147	6.554	0	0.0	1.0	10.0	0.0	0.0
8333.334	600.0	100.0	100.0	0	0.0	0.0	0.181	1.0	97.83043	6.798	0	0.0	1.0	10.0	0.0	0.0
8333.334	600.0	100.0	100.0	0	0.0	0.0	0.179	1.0	97.83043	6.908	0	0.0	1.0	10.0	0.0	0.0
8333.334	600.0	100.0	100.0	0	0.0	0.0	0.178	1.0	97.76933	6.908	0	0.0	1.0	10.0	0.0	0.0
8333.334	600.0	100.0	100.0	0	0.0	0.0	0.176	1.0	97.57911	7.104	0	0.0	1.0	10.0	0.0	0.0
8333.334	600.0	100.0	100.0	0	0.0	0.0	0.175	1.0	97.57911	7.191	0	0.0	1.0	10.0	0.0	0.0
8333.334	600.0	100.0	100.0	0	0.0	0.0	0.173	1.0	97.860855	7.191	0	0.0	1.0	10.0	0.0	0.0
8333.334	600.0	100.0	100.0	0	0.0	0.0	0.172	1.0	97.59718	7.348	0	0.0	1.0	10.0	0.0	0.0
8333.334	600.0	100.0	100.0	0	0.0	0.0	0.17	1.0	97.18019	7.348	0	0.0	1.0	10.0	0.0	0.0
8333.334	600.0	100.0	100.0	0	0.0	0.0	0.169	1.0	96.688614	7.419	0	0.0	1.0	10.0	0.0	0.0
8333.334	600.0	100.0	100.0	0	0.0	0.0	0.167	1.0	96.71786	7.545	0	0.0	1.0	10.0	0.0	0.0
8333.334	600.0	100.0	100.0	0	0.0	0.0	0.165	1.0	96.976456	7.545	0	0.0	1.0	10.0	0.0	0.0
8333.334	600.0	100.0	100.0	0	0.0	0.0	0.164	1.0	96.62534	7.601	0	0.0	1.0	10.0	0.0	0.0
8333.334	600.0	100.0	100.0	0	0.0	0.0	0.162	1.0	96.62534	7.702	0	0.0	1.0	10.0	0.0	0.0
8333.334	600.0	100.0	100.0	0	0.0	0.0	0.16	1.0	96.82534	7.702	0	0.0	1.0	10.0	0.0	0.0
8333.334	600.0	100.0	100.0	0	0.0	0.0	0.158	1.0	96.82534	7.749	0	0.0	1.0	10.0	0.0	0.0
8333.334	600.0	100.0	100.0	0	0.0	0.0	0.157	1.0	96.69774	7.749	0	0.0	1.0	10.0	0.0	0.0
8333.334	600.0	100.0	100.0	0	0.0	0.0	0.155	1.0	96.38767	7.83	0	0.0	1.0	10.0	0.0	0.0
8333.334	600.0	100.0	100.0	0	0.0	0.0	0.153	1.0	96.38767	7.899	0	0.0	1.0	10.0	0.0	0.0
8333.334	600.0	100.0	100.0	0	0.0	0.0	0.151	1.0	96.407936	7.899	0	0.0	1.0	12.0	0.0	0.0
8333.334	600.0	100.0	100.0	0	0.0	0.0	0.149	1.0	97.52751	7.931	0	0.0	1.0	12.0	0.0	0.0
8333.334	600.0	100.0	100.0	0	0.0	0.0	0.147	1.0	97.52751	7.988	0	0.0	1.0	12.0	0.0	0.0
8333.334	600.0	100.0	100.0	0	0.0	0.0	0.145	1.0	97.62996	7.988	0	0.0	1.0	12.0	0.0	0.0
8333.334	600.0	100.0	100.0	0	0.0	0.0	0.143	1.0	97.62996	8.012	0	0.0	1.0	12.0	0.0	0.0
8333.334	600.0	100.0	100.0	0	0.0	0.0	0.141	1.0	97.1613	8.012	0	0.0	1.0	12.0	0.0	0.0
8333.334	600.0	100.0	100.0	0	0.0	0.0	0.139	1.0	97.14384	8.057	0	0.0	1.0	12.0	0.0	0.0
8333.334	600.0	100.0	100.0	0	0.0	0.0	0.137	1.0	97.14384	8.077	0	0.0	1.0	12.0	0.0	0.0
8333.334	600.0	100.0	100.0	0	0.0	0.0	0.135	1.0	97.2568	8.077	0	0.0	1.0	12.0	0.0	0.0
8333.334	600.0	100.0	100.0	0	0.0	0.0	0.133	1.0	96.89115	8.115	0	0.0	1.0	12.0	0.0	0.0
8333.334	600.0	100.0	100.0	0	0.0	0.0	0.13	1.0	96.89115	8.145	0	0.0	1.0	12.0	0.0	0.0
8333.334	600.0	100.0	100.0	0	0.0	0.0	0.128	1.0	97.50079	8.145	0	0.0	1.0	12.0	0.0	0.0
8333.334	600.0	100.0	100.0	0	0.0	0.0	0.126	1.0	97.50079	8.159	0	0.0	1.0	12.0	0.0	0.0
8333.334	600.0	100.0	100.0	0	0.0	0.0	0.124	1.0	97.77598	8.159	0	0.0	1.0	12.0	0.0	0.0
8333.334	600.0	100.0	100.0	0	0.0	0.0	0.122	1.0	97.77511	8.185	0	0.0	1.0	12.0	0.0	0.0
8333.334	600.0	100.0	100.0	0	0.0	0.0	0.12	1.0	97.77511	8.195	0	0.0	1.0	12.0	0.0	0.0
8333.334	600.0	100.0	100.0	0	0.0	0.0	0.117	1.0	97.37243	8.195	0	0.0	1.0	12.0	0.0	0.0
8333.334	600.0	100.0	100.0	0	0.0	0.0	0.115	1.0	96.76825	8.216	0	0.0	1.0	12.0	0.0	0.0
8333.334	600.0	100.0	100.0	0	0.0	0.0	0.112	1.0	96.76825	8.216	0	0.0	1.0	12.0	0.0	0.0
8333.334	600.0	100.0	100.0	0	0.0	0.0	0.11	1.0	96.2905	8.226	0	0.0	1.0	12.0	0.0	0.0
8333.334	600.0	100.0	100.0	0	0.0	0.0	0.108	1.0	96.2905	8.242	0	0.0	1.0	12.0	0.0	0.0
8333.334	600.0	100.0	100.0	0	0.0	0.0	0.105	1.0	96.31674	8.242	0	0.0	1.0	12.0	0.0	0.0
8333.334	600.0	100.0	100.0	0	0.0	0.0	0.103	1.0	96.31879	8.248	0	0.0	1.0	12.0	0.0	0.0
8333.334	600.0	100.0	100.0	0	0.0	0.0	0.1	1.0	96.38742	8.261	0	0.0	1.0	12.0	0.0	0.0
8333.334	600.0	100.0	100.0	0	0.0	0.0	0.098	1.0	96.670395	8.261	0	0.0	1.0	12.0	0.0	0.0
8333.334	600.0	100.0	100.0	0	0.0	0.0	0.095	1.0	96.58145	8.267	0	0.0	1.0	12.0	0.0	0.0
8333.334	600.0	100.0	100.0	0	0.0	0.0	0.093	1.0	96.58145	8.267	0	0.0	1.0	12.0	0.0	0.0
8333.334	600.0	100.0	100.0	0	0.0	0.0	0.091	1.0	96.830246	8.278	0	0.0	1.0	12.0	0.0	0.0
8333.334	600.0	100.0	100.0	0	0.0	0.0	0.089	1.0	96.830246	8.282	0	0.0	1.0	12.0	0.0	0.0
8333.334	600.0	100.0	100.0	0	0.0	0.0	0.087	1.0	97.36667	8.282	0	0.0	1.0	12.0	0.0	0.0
8333.334	600.0	100.0	100.0	0	0.0	0.0	0.085	1.0	96.765305	8.29	0	0.0	1.0	12.0	0.0	0.0
8333.334	600.0	100.0	100.0	0	0.0	0.0	0.083	1.0	96.765305	8.294	0	0.0	1.0	12.0	0.0	0.0
8333.334	600.0	100.0	100.0	0	0.0	0.0	0.081	1.0	98.48594	8.294	0	0.0	1.0	12.0	0.0	0.0
8333.334	600.0	100.0	100.0	0	0.0	0.0	0.08	1.0	98.58548	8.301	0	0.0	1.0	12.0	0.0	0.0
8333.334	600.0	100.0	100.0	0	0.0	0.0	0.078	1.0	98.2437	8.301	0	0.0	1.0	12.0	0.0	0.0
8333.334	600.0	100.0	100.0	0	0.0	0.0	0.077	1.0	98.15307	8.307	0	0.0	1.0	12.0	0.0	0.0
8333.334	600.0	100.0	100.0	0	0.0	0.0	0.075	1.0	98.15307	8.309	0	0.0	1.0	12.0	0.0	0.0
8333.334	600.0	100.0	100.0	0	0.0	0.0	0.074	1.0	98.4742	8.309	0	0.0	1.0	12.0	0.0	0.0
8333.334	600.0	100.0	100.0	0	0.0	0.0	0.073	1.0	98.15251	8.314	0	0.0	1.0	12.0	0.0	0.0
8333.334	600.0	100.0	100.0	0	0.0	0.0	0.072	1.0	98.15251	8.316	0	0.0	1.0	12.0	0.0	0.0
8333.334	600.0	100.0	100.0	0	0.0	0.0	0.07	1.0	98.234955	8.316	0	0.0	1.0	12.0	0.0	0.0
8333.334	600.0	100.0	100.0	0	0.0	0.0	0.069	1.0	98.234955	8.32	0	0.0	1.0	12.0	0.0	0.0
8333.334	600.0	100.0	100.0	0	0.0	0.0	0.068	1.0	97.789185	8.32	0	0.0	1.0	12.0	0.0	0.0
8333.334	600.0	100.0	100.0	0	0.0	0.0	0.066	1.0	98.06178	8.324	0	0.0	1.0	12.0	0.0	0.0
8333.334	600.0	100.0	100.0	0	0.0	0.0	0.065	1.0	98.06178	8.325	0	0.0	1.0	12.0	0.0	0.0
8333.334	600.0	100.0	100.0	0	0.0	0.0	0.064	1.0	98.94561	8.325	0	0.0	1.0	12.0	0.0	0.0
8333.334	600.0	100.0	100.0	0	0.0	0.0	0.063	1.0	98.68307	8.328	0	0.0	1.0	12.0	0.0	0.0
8333.334	600.0	100.0	100.0	0	0.0	0.0	0.062	1.0	98.68307	8.328	0	0.0	1.0	12.0	0.0	0.0
8333.334	600.0	100.0	100.0	0	0.0	0.0	0.061	1.0	98.04319	8.328	0	0.0	1.0	12.0	0.0	0.0
8333.334	600.0	100.0	100.0	0	0.0	0.0	0.06	1.0	98.04319	8.33	0	0.0	1.0	12.0	0.0	0.0
8333.334	600.0	100.0	100.0	0	0.0	0.0	0.059	1.0	98.06694	8.33	0	0.0	1.0	12.0	0.0	0.0
8333.334	600.0	100.0	100.0	0	0.0	0.0	0.058	1.0	97.903114	8.332	0	0.0	1.0	12.0	0.0	0.0
8333.334	600.0	100.0	100.0	0	0.0	0.0	0.057	1.0	97.903114	8.333	0	0.0	1.0	12.0	0.0	0.0
8333.334	600.0	100.0	100.0	0	0.0	0.0	0.056	1.0	97.46321	8.333	0	0.0	1.0	12.0	0.0	0.0
8333.334	600.0	100.0	100.0	0	0.0	0.0	0.055	1.0	97.45754	8.334	0	0.0	1.0	12.0	0.0	0.0
8333.334	600.0	100.0	100.0	0	0.0	0.0	0.053	1.0	97.45754	8.335	0	0.0	1.0	12.0	0.0	0.0
8333.334	600.0	100.0	100.0	0	0.0	0.0	0.052	1.0	97.5786	8.335	0	0.0	1.0	12.0	0.0	0.0
8333.334	600.0	100.0	100.0	0	0.0	0.0	0.051	1.0	97.5786	8.337	0	0.0	1.0	12.0	0.0	0.0
8333.334	600.0	100.0	100.0	0	0.0	0.0	0.05	1.0	97.087234	8.337	0	0.0	1.0	12.0	0.0	0.0
8333.334	600.0	100.0	100.0	0	0.0	0.0	0.049	1.0	96.85396	8.337	0	0.0	1.0	12.0	0.0	0.0
8333.334	600.0	100.0	100.0	0	0.0	0.0	0.048	1.0	96.85396	8.337	0	0.0	1.0	12.0	0.0	0.0
8333.334	600.0	100.0	100.0	0	0.0	0.0	0.047	1.0	96.53421	8.337	0	0.0	1.0	12.0	0.0	0.0
8333.334	600.0	100.0	100.0	0	0.0	0.0	0.046	1.0	95.73271	8.339	0	0.0	1.0	12.0	0.0	0.0
8333.334	600.0	100.0	100.0	0	0.0	0.0	0.045	1.0	95.73271	8.339	0	0.0	1.0	12.0	0.0	0.0
8333.334	600.0	100.0	100.0	0	0.0	0.0	0.044	1.0	95.57306	8.339	0	0.0	1.0	12.0	0.0	0.0
8333.334	600.0	100.0	100.0	0	0.0	0.0	0.043	1.0	95.57306	8.339	0	0.0	1.0	12.0	0.0	0.0
8333.334	600.0	100.0	100.0	0	0.0	0.0	0.042	1.0	95.43493	8.339	0	0.0	1.0	12.0	0.0	0.0
8333.334	600.0	100.0	100.0	0	0.0	0.0	0.041	1.0	95.37013	8.341	0	0.0	1.0	12.0	0.0	0.0
8333.334	600.0	100.0	100.0	0	0.0	0.0	0.04	1.0	95.37013	8.341	0	0.0	1.0	12.0	0.0	0.0
8333.334	600.0	100.0	100.0	0	0.0	0.0	0.039	1.0	95.92312	8.341	0	0.0	1.0	12.0	0.0	0.0
8333.334	600.0	100.0	100.0	0	0.0	0.0	0.038	1.0	95.63212	8.341	0	0.0	1.0	12.0	0.0	0.0
8333.334	600.0	100.0	100.0	0	0.0	0.0	0.037	1.0	95.63212	8.341	0	0.0	1.0	12.0	0.0	0.0
8333.334	600.0	100.0	100.0	0	0.0	0.0	0.036	1.0	96.479385	8.341	0	0.0	1.0	12.0	0.0	0.0
8333.334	600.0	100.0	100.0	0	0.0	0.0	0.034	1.0	96.479385	8.341	0	0.0	1.0	12.0	0.0	0.0
8333.334	600.0	100.0	100.0	0	0.0	0.0	0.033	1.0	96.78357	8.341	0	0.0	1.0	12.0	0.0	0.0
8333.334	600.0	100.0	100.0	0	0.0	0.0	0.033	1.0	96.46092	8.341	0	0.0	1.0	12.0	0.0	0.0
8333.334	600.0	100.0	100.0	0	0.0	0.0	0.032	1.0	96.46092	8.341	0	0.0	1.0	12.0	0.0	0.0
8333.334	600.0	100.0	100.0	0	0.0	0.0	0.03	1.0	96.75897	8.341	0	0.0	1.0	12.0	0.0	0.0
8333.334	600.0	100.0	100.0	0	0.0	0.0	0.029	1.0	96.34897	8.343	0	0.0	1.0	12.0	0.0	0.0
8333.334	600.0	100.0	100.0	0	0.0	0.0	0.028	1.0	96.34897	8.343	0	0.0	1.0	12.0	0.0	0.0
8333.334	600.0	100.0	100.0	0	0.0	0.0	0.027	1.0	96.12544	8.343	0	0.0	1.0	12.0	0.0	0.0
8333.334	600.0	100.0	100.0	0	0.0	0.0	0.026	1.0	96.12544	8.343	0	0.0	1.0	12.0	0.0	0.0
8333.334	600.0	100.0	100.0	0	0.0	0.0	0.025	1.0	96.50857	8.343	0	0.0	1.0	12.0	0.0	0.0
8333.334	600.0	100.0	100.0	0	0.0	0.0	0.024	1.0	96.36917	8.343	0	0.0	1.0	12.0	0.0	0.0
8333.334	600.0	100.0	100.0	0	0.0	0.0	0.023	1.0	96.7022	8.343	0	0.0	1.0	12.0	0.0	0.0
8333.334	600.0	100.0	100.0	0	0.0	0.0	0.022	1.0	97.01177	8.343	0	0.0	1.0	12.0	0.0	0.0
8333.334	600.0	100.0	100.0	0	0.0	0.0	0.021	1.0	96.558	8.343	0	0.0	1.0	12.0	0.0	0.0
8333.334	600.0	100.0	100.0	0	0.0	0.0	0.02	1.0	96.558	8.343	0	0.0	1.0	12.0	0.0	0.0
8333.334	600.0	100.0	100.0	0	0.0	0.0	0.018	1.0	97.0103	8.343	0	0.0	1.0	12.0	0.0	0.0
8333.334	600.0	100.0	100.0	0	0.0	0.0	0.017	1.0	97.0103	8.344	0	0.0	1.0	12.0	0.0	0.0
8333.334	600.0	100.0	100.0	0	0.0	0.0	0.016	1.0	96.68283	8.344	0	0.0	1.0	12.0	0.0	0.0
8333.334	600.0	100.0	100.0	0	0.0	0.0	0.015	1.0	96.98959	8.344	0	0.0	1.0	12.0	0.0	0.0
8333.334	600.0	100.0	100.0	0	0.0	0.0	0.014	1.0	96.98959	8.344	0	0.0	1.0	12.0	0.0	0.0
8333.334	600.0	100.0	100.0	0	0.0	0.0	0.012	1.0	96.974045	8.344	0	0.0	1.0	12.0	0.0	0.0
8333.334	600.0	100.0	100.0	0	0.0	0.0	0.011	1.0	96.81203	8.344	0	0.0	1.0	12.0	0.0	0.0
8333.334	600.0	100.0	100.0	0	0.0	0.0	0.01	1.0	96.81203	8.344	0	0.0	1.0	12.0	0.0	0.0
8333.334	600.0	100.0	100.0	0	0.0	0.0	0.009	1.0	96.754974	8.344	0	0.0	1.0	12.0	0.0	0.0
8333.334	600.0	100.0	100.0	0	0.0	0.0	0.007	1.0	96.754974	8.344	0	0.0	1.0	12.0	0.0	0.0
8333.334	600.0	100.0	100.0	0	0.0	0.0	0.006	1.0	97.17374	8.344	0	0.0	1.0	12.0	0.0	0.0
8333.334	600.0	100.0	100.0	0	0.0	0.0	0.005	1.0	96.90728	8.344	0	0.0	1.0	12.0	0.0	0.0
8333.334	600.0	100.0	100.0	0	0.0	0.0	0.004	1.0	96.90728	8.344	0	0.0	1.0	12.0	0.0	0.0
8333.334	600.0	100.0	100.0	0	0.0	0.0	0.003	1.0	96.29078	8.344	0	0.0	1.0	12.0	0.0	0.0
8333.334	600.0	100.0	100.0	0	0.0	0.0	0.002	1.0	96.93433	8.344	0	0.0	1.0	12.0	0.0	0.0
8333.334	600.0	100.0	100.0	0	0.0	0.0	0.001	1.0	96.93433	8.344	0	0.0	1.0	12.0	0.0	0.0
8333.334	600.0	100.0	100.0	0	0.0	0.0	0.0	1.0	97.28831	8.344	0	0.0	1.0	12.0	0.0	0.0
8333.334	600.0	100.0	100.0	0	0.0	0.0	0.0	1.0	97.28831	8.344	0	0.0	1.0	12.0	0.0	0.0
8333.334	600.0	100.0	100.0	0	0.0	0.0	-0.001	1.0	97.08421	8.344	0	0.0	1.0	12.0	0.0	0.0
8333.334	600.0	100.0	100.0	0	0.0	0.0	-0.002	1.0	97.30513	8.344	0	0.0	1.0	12.0	0.0	0.0
8333.334	600.0	100.0	100.0	0	0.0	0.0	-0.003	1.0	97.30513	8.344	0	0.0	1.0	12.0	0.0	0.0
8333.334	600.0	100.0	100.0	0	0.0	0.0	-0.004	1.0	96.82923	8.344	0	0.0	1.0	12.0	0.0	0.0
8333.334	600.0	100.0	100.0	0	0.0	0.0	-0.005	1.0	96.745346	8.344	0	0.0	1.0	12.0	0.0	0.0
8333.334	600.0	100.0	100.0	0	0.0	0.0	-0.006	1.0	96.745346	8.344	0	0.0	1.0	12.0	0.0	0.0
8333.334	600.0	100.0	100.0	0	0.0	0.0	-0.007	1.0	96.78341	8.344	0	0.0	1.0	12.0	0.0	0.0
8333.334	600.0	100.0	100.0	0	0.0	0.0	-0.008	1.0	96.78341	8.344	0	0.0	1.0	12.0	0.0	0.0
8333.334	600.0	100.0	100.0	0	0.0	0.0	-0.008	1.0	96.51916	8.344	0	0.0	1.0	12.0	0.0	0.0
8333.334	600.0	100.0	100.0	0	0.0	0.0	-0.009	1.0	96.86239	8.344	0	0.0	1.0	13.0	0.0	0.0
8333.334	600.0	100.0	100.0	0	0.0	0.0	-0.01	1.0	96.86239	8.344	0	0.0	1.0	13.0	0.0	0.0
0.0	600.0	100.0	100.0	0	0.0	0.0	-0.012	1.0	96.39377	8.344	0	0.0	2.0	0.0	0.0	0.0
0.0	600.0	100.0	100.0	0	0.0	0.0	-0.013	1.0	96.39377	8.344	0	0.0	2.0	0.0	0.0	0.0
0.0	600.0	100.0	100.0	0	0.0	0.0	-0.013	1.0	96.50936	8.344	0	0.0	2.0	0.0	0.0	0.0
0.0	600.0	100.0	100.0	0	0.0	0.0	-0.014	1.0	96.60577	8.344	0	0.0	2.0	0.0	0.0	0.0
0.0	600.0	100.0	100.0	0	0.0	0.0	-0.015	1.0	96.60577	7.754	0	0.0	2.0	0.0	0.0	0.0
0.0	600.0	100.0	100.0	0	0.0	0.0	-0.017	1.0	97.14229	7.754	0	0.0	2.0	0.0	0.0	0.0
0.0	600.0	100.0	100.0	0	0.0	0.0	-0.018	1.0	97.118576	6.695	0	0.0	2.0	0.0	0.0	0.0
0.0	600.0	100.0	100.0	0	0.0	0.0	-0.019	1.0	97.118576	6.222	0	0.0	2.0	0.0	0.0	0.0
0.0	600.0	100.0	100.0	0	0.0	0.0	-0.02	1.0	97.17346	6.222	0	0.0	2.0	0.0	0.0	0.0
0.0	600.0	100.0	100.0	0	0.0	0.0	-0.02	1.0	97.17346	5.373	0	0.0	2.0	0.0	0.0	0.0
0.0	600.0	100.0	100.0	0	0.0	0.0	-0.021	1.0	97.082695	5.373	0	0.0	2.0	0.0	0.0	0.0
0.0	600.0	100.0	100.0	0	0.0	0.0	-0.022	1.0	97.0381	4.64	0	0.0	2.0	0.0	0.0	0.0
0.0	600.0	100.0	100.0	0	0.0	0.0	-0.023	1.0	97.0381	4.312	0	0.0	2.0	0.0	0.0	0.0
0.0	600.0	100.0	100.0	0	0.0	0.0	-0.024	1.0	97.315544	4.312	0	0.0	2.0	0.0	0.0	0.0
0.0	600.0	100.0	100.0	0	0.0	0.0	-0.024	1.0	97.1896	3.723	0	0.0	2.0	0.0	0.0	0.0
0.0	600.0	100.0	100.0	0	0.0	0.0	-0.024	1.0	97.1896	3.46	0	0.0	2.0	0.0	0.0	0.0
0.0	600.0	100.0	100.0	0	0.0	0.0	-0.025	1.0	96.49653	3.46	0	0.0	2.0	0.0	0.0	0.0
0.0	600.0	100.0	100.0	0	0.0	0.0	-0.025	1.0	96.56744	2.988	0	0.0	2.0	0.0	0.0	0.0
0.0	600.0	100.0	100.0	0	0.0	0.0	-0.025	1.0	96.828445	2.988	0	0.0	2.0	0.0	0.0	0.0
0.0	600.0	100.0	100.0	0	0.0	0.0	-0.025	1.0	96.984085	2.777	0	0.0	2.0	0.0	0.0	0.0
0.0	600.0	100.0	100.0	0	0.0	0.0	-0.025	1.0	96.984085	2.398	0	0.0	2.0	0.0	0.0	0.0
0.0	600.0	100.0	100.0	0	0.0	0.0	-0.025	1.0	97.50281	2.398	0	0.0	2.0	0.0	0.0	0.0
0.0	600.0	100.0	100.0	0	0.0	0.0	-0.025	1.0	97.40419	2.229	0	0.0	2.0	0.0	0.0	0.0
0.0	600.0	100.0	100.0	0	0.0	0.0	-0.025	1.0	97.40419	1.924	0	0.0	2.0	0.0	0.0	0.0
0.0	600.0	100.0	100.0	0	0.0	0.0	-0.025	1.0	96.80397	1.924	0	0.0	2.0	0.0	0.0	0.0
0.0	600.0	100.0	100.0	0	0.0	0.0	-0.025	1.0	96.80397	1.661	0	0.0	2.0	0.0	0.0	0.0
0.0	600.0	100.0	100.0	0	0.0	0.0	-0.025	1.0	96.010315	1.661	0	0.0	2.0	0.0	0.0	0.0
0.0	600.0	100.0	100.0	0	0.0	0.0	-0.024	1.0	96.05867	1.544	0	0.0	2.0	1.0	0.0	0.0
0.0	600.0	100.0	100.0	0	0.0	0.0	-0.024	1.0	96.05867	1.333	0	0.0	2.0	1.0	0.0	0.0
0.0	600.0	100.0	100.0	0	0.0	0.0	-0.024	1.0	95.92007	1.333	0	0.0	2.0	0.0	0.0	0.0
0.0	600.0	100.0	100.0	0	0.0	0.0	-0.024	1.0	95.5324	1.239	0	0.0	2.0	0.0	0.0	0.0
0.0	600.0	100.0	100.0	0	0.0	0.0	-0.024	1.0	95.5324	1.069	0	0.0	2.0	0.0	0.0	0.0
0.0	600.0	100.0	100.0	0	0.0	0.0	-0.024	1.0	95.73635	1.069	0	0.0	2.0	0.0	0.0	0.0
0.0	600.0	100.0	100.0	0	0.0	0.0	-0.024	1.0	95.73635	0.994	0	0.0	2.0	0.0	0.0	0.0
0.0	600.0	100.0	100.0	0	0.0	0.0	-0.023	1.0	95.378876	0.994	0	0.0	2.0	0.0	0.0	0.0
0.0	600.0	100.0	100.0	0	0.0	0.0	-0.023	1.0	95.4017	0.858	0	0.0	2.0	0.0	0.0	0.0
0.0	600.0	100.0	100.0	0	0.0	0.0	-0.023	1.0	95.4017	0.797	0	0.0	2.0	0.0	0.0	0.0
0.0	600.0	100.0	100.0	0	0.0	0.0	-0.023	1.0	95.86805	0.797	0	0.0	2.0	0.0	0.0	0.0
0.0	600.0	100.0	100.0	0	0.0	0.0	-0.023	1.0	96.950874	0.688	0	0.0	2.0	0.0	0.0	0.0
0.0	600.0	100.0	100.0	0	0.0	0.0	-0.022	1.0	96.950874	0.64	0	0.0	2.0	0.0	0.0	0.0
0.0	600.0	100.0	100.0	0	0.0	0.0	-0.022	1.0	96.996216	0.64	0	0.0	2.0	0.0	0.0	0.0
0.0	600.0	100.0	100.0	0	0.0	0.0	-0.022	1.0	96.996216	0.552	0	0.0	2.0	0.0	0.0	0.0
0.0	600.0	100.0	100.0	0	0.0	0.0	-0.022	1.0	96.62335	0.552	0	0.0	2.0	0.0	0.0	0.0
0.0	600.0	100.0	100.0	0	0.0	0.0	-0.022	1.0	95.893234	0.513	0	0.0	2.0	0.0	0.0	0.0
0.0	600.0	100.0	100.0	0	0.0	0.0	-0.021	1.0	95.893234	0.443	0	0.0	2.0	0.0	0.0	0.0
0.0	600.0	100.0	100.0	0	0.0	0.0	-0.021	1.0	96.35837	0.443	0	0.0	2.0	0.0	0.0	0.0
0.0	600.0	100.0	100.0	0	0.0	0.0	-0.021	1.0	96.783295	0.411	0	0.0	2.0	0.0	0.0	0.0
0.0	600.0	100.0	100.0	0	0.0	0.0	-0.021	1.0	96.783295	0.355	0	0.0	2.0	0.0	0.0	0.0
0.0	600.0	100.0	100.0	0	0.0	0.0	-0.02	1.0	96.661064	0.355	0	0.0	2.0	0.0	0.0	0.0
0.0	600.0	100.0	100.0	0	0.0	0.0	-0.02	1.0	96.661064	0.306	0	0.0	2.0	0.0	0.0	0.0
0.0	600.0	100.0	100.0	0	0.0	0.0	-0.02	1.0	97.1895	0.306	0	0.0	2.0	0.0	0.0	0.0
0.0	600.0	100.0	100.0	0	0.0	0.0	-0.019	1.0	97.42993	0.285	0	0.0	2.0	0.0	0.0	0.0
0.0	600.0	100.0	100.0	0	0.0	0.0	-0.019	1.0	97.42993	0.246	0	0.0	2.0	0.0	0.0	0.0
0.0	600.0	100.0	100.0	0	0.0	0.0	-0.018	1.0	96.84092	0.246	0	0.0	2.0	0.0	0.0	0.0
0.0	600.0	100.0	100.0	0	0.0	0.0	-0.018	1.0	96.32405	0.228	0	0.0	2.0	0.0	0.0	0.0
0.0	600.0	100.0	100.0	0	0.0	0.0	-0.018	1.0	96.32405	0.197	0	0.0	2.0	0.0	0.0	0.0
0.0	600.0	100.0	100.0	0	0.0	0.0	-0.017	1.0	96.63137	0.197	0	0.0	2.0	0.0	0.0	0.0
0.0	600.0	100.0	100.0	0	0.0	0.0	-0.016	1.0	96.63137	0.183	0	0.0	2.0	0.0	0.0	0.0
0.0	600.0	100.0	100.0	0	0.0	0.0	-0.016	1.0	97.069145	0.183	0	0.0	2.0	0.0	0.0	0.0
0.0	600.0	100.0	100.0	0	0.0	0.0	-0.015	1.0	96.827484	0.158	0	0.0	2.0	0.0	0.0	0.0
0.0	600.0	100.0	100.0	0	0.0	0.0	-0.015	1.0	96.827484	0.146	0	0.0	2.0	0.0	0.0	0.0
0.0	600.0	100.0	100.0	0	0.0	0.0	-0.014	1.0	96.77271	0.146	0	0.0	2.0	0.0	0.0	0.0
0.0	600.0	100.0	100.0	0	0.0	0.0	-0.013	1.0	96.32594	0.126	0	0.0	2.0	0.0	0.0	0.0
0.0	600.0	100.0	100.0	0	0.0	0.0	-0.012	1.0	96.32594	0.126	0	0.0	2.0	0.0	0.0	0.0
0.0	600.0	100.0	100.0	0	0.0	0.0	-0.011	1.0	97.11339	0.117	0	0.0	2.0	0.0	0.0	0.0
0.0	600.0	100.0	100.0	0	0.0	0.0	-0.011	1.0	97.11339	0.101	0	0.0	2.0	0.0	0.0	0.0
0.0	600.0	100.0	100.0	0	0.0	0.0	-0.01	1.0	96.97962	0.101	0	0.0	2.0	0.0	0.0	0.0
0.0	600.0	100.0	100.0	0	0.0	0.0	-0.009	1.0	97.46565	0.087	0	0.0	2.0	0.0	0.0	0.0
0.0	600.0	100.0	100.0	0	0.0	0.0	-0.008	1.0	97.46565	0.081	0	0.0	2.0	0.0	0.0	0.0
0.0	600.0	100.0	100.0	0	0.0	0.0	-0.007	1.0	97.67448	0.081	0	0.0	2.0	0.0	0.0	0.0
0.0	600.0	100.0	100.0	0	0.0	0.0	-0.006	1.0	97.52719	0.07	0	0.0	2.0	0.0	0.0	0.0
0.0	600.0	100.0	100.0	0	0.0	0.0	-0.005	1.0	97.52719	0.065	0	0.0	2.0	0.0	0.0	0.0
0.0	600.0	100.0	100.0	0	0.0	0.0	-0.005	1.0	98.20857	0.065	0	0.0	2.0	0.0	0.0	0.0
0.0	600.0	100.0	100.0	0	0.0	0.0	-0.004	1.0	98.20857	0.056	0	0.0	2.0	0.0	0.0	0.0
0.0	600.0	100.0	100.0	0	0.0	0.0	-0.003	1.0	98.03847	0.056	0	0.0	2.0	0.0	0.0	0.0
0.0	600.0	100.0	100.0	0	0.0	0.0	-0.002	1.0	98.33177	0.048	0	0.0	2.0	0.0	0.0	0.0
0.0	600.0	100.0	100.0	0	0.0	0.0	0.0	1.0	98.33177	0.044	0	0.0	2.0	0.0	0.0	0.0
0.0	600.0	100.0	100.0	0	0.0	0.0	0.0	1.0	97.94549	0.044	0	0.0	2.0	0.0	0.0	0.0
0.0	600.0	100.0	100.0	0	0.0	0.0	0.0	1.0	98.01428	0.038	0	0.0	2.0	0.0	0.0	0.0
0.0	600.0	100.0	100.0	0	0.0	0.0	0.002	1.0	98.01428	0.038	0	0.0	2.0	0.0	0.0	0.0
0.0	600.0	100.0	100.0	0	0.0	0.0	0.003	1.0	98.096466	0.035	0	0.0	2.0	0.0	0.0	0.0
0.0	600.0	100.0	100.0	0	0.0	0.0	0.004	1.0	98.25677	0.03	0	0.0	2.0	0.0	0.0	0.0
0.0	600.0	100.0	100.0	0	0.0	0.0	0.005	1.0	98.11714	0.03	0	0.0	2.0	0.0	0.0	0.0
0.0	600.0	100.0	100.0	0	0.0	0.0	0.007	1.0	98.07251	0.026	0	0.0	2.0	0.0	0.0	0.0
0.0	600.0	100.0	100.0	0	0.0	0.0	0.008	1.0	98.07251	0.024	0	0.0	2.0	0.0	0.0	0.0
0.0	600.0	100.0	100.0	0	0.0	0.0	0.009	1.0	98.32008	0.024	0	0.0	2.0	0.0	0.0	0.0
0.0	600.0	100.0	100.0	0	0.0	0.0	0.01	1.0	98.32008	0.02	0	0.0	2.0	0.0	0.0	0.0
0.0	600.0	100.0	100.0	0	0.0	0.0	0.012	1.0	97.85314	0.02	0	0.0	2.0	0.0	0.0	0.0
0.0	600.0	100.0	100.0	0	0.0	0.0	0.013	1.0	96.42258	0.019	0	0.0	2.0	0.0	0.0	0.0
0.0	600.0	100.0	100.0	0	0.0	0.0	0.014	1.0	96.42258	0.016	0	0.0	2.0	0.0	0.0	0.0
0.0	600.0	100.0	100.0	0	0.0	0.0	0.016	1.0	97.91016	0.016	0	0.0	2.0	0.0	0.0	0.0
0.0	600.0	100.0	100.0	0	0.0	0.0	0.017	1.0	98.25993	0.015	0	0.0	2.0	0.0	0.0	0.0
0.0	600.0	100.0	100.0	0	0.0	0.0	0.018	1.0	98.40898	0.013	0	0.0	2.0	0.0	0.0	0.0
0.0	600.0	100.0	100.0	0	0.0	0.0	0.02	1.0	98.53948	0.013	0	0.0	2.0	0.0	0.0	0.0
0.0	600.0	100.0	100.0	0	0.0	0.0	0.021	1.0	98.53948	0.012	0	0.0	2.0	0.0	0.0	0.0
0.0	600.0	100.0	100.0	0	0.0	0.0	0.022	1.0	98.60151	0.012	0	0.0	2.0	0.0	0.0	0.0
0.0	600.0	100.0	100.0	0	0.0	0.0	0.024	1.0	98.17715	0.01	0	0.0	2.0	0.0	0.0	0.0
0.0	600.0	100.0	100.0	0	0.0	0.0	0.025	1.0	98.17715	0.008	0	0.0	2.0	0.0	0.0	0.0
0.0	600.0	100.0	100.0	0	0.0	0.0	0.026	1.0	98.32104	0.008	0	0.0	2.0	0.0	0.0	0.0
0.0	600.0	100.0	100.0	0	0.0	0.0	0.028	1.0	97.98879	0.008	0	0.0	2.0	0.0	0.0	0.0
0.0	600.0	100.0	100.0	0	0.0	0.0	0.029	1.0	97.98879	0.006	0	0.0	2.0	0.0	0.0	0.0
0.0	600.0	100.0	100.0	0	0.0	0.0	0.03	1.0	97.8703	0.006	0	0.0	2.0	0.0	0.0	0.0
0.0	600.0	100.0	100.0	0	0.0	0.0	0.032	1.0	97.8703	0.006	0	0.0	2.0	0.0	0.0	0.0
0.0	600.0	100.0	100.0	0	0.0	0.0	0.033	1.0	97.93405	0.006	0	0.0	2.0	0.0	0.0	0.0
0.0	600.0	100.0	100.0	0	0.0	0.0	0.035	1.0	97.99839	0.005	0	0.0	2.0	0.0	0.0	0.0
0.0	600.0	100.0	100.0	0	0.0	0.0	0.036	1.0	97.99839	0.004	0	0.0	2.0	0.0	0.0	0.0
0.0	600.0	100.0	100.0	0	0.0	0.0	0.037	1.0	98.47608	0.004	0	0.0	2.0	0.0	0.0	0.0
0.0	600.0	100.0	100.0	0	0.0	0.0	0.038	1.0	97.749725	0.004	0	0.0	2.0	0.0	0.0	0.0
0.0	600.0	100.0	100.0	0	0.0	0.0	0.04	1.0	97.749725	0.003	0	0.0	2.0	0.0	0.0	0.0
0.0	600.0	100.0	100.0	0	0.0	0.0	0.041	1.0	97.495056	0.003	0	0.0	2.0	0.0	0.0	0.0
0.0	600.0	100.0	100.0	0	0.0	0.0	0.043	1.0	97.495056	0.003	0	0.0	2.0	0.0	0.0	0.0
0.0	600.0	100.0	100.0	0	0.0	0.0	0.044	1.0	97.71585	0.003	0	0.0	2.0	0.0	0.0	0.0
0.0	600.0	100.0	100.0	0	0.0	0.0	0.045	1.0	97.93708	0.002	0	0.0	2.0	0.0	0.0	0.0
0.0	600.0	100.0	100.0	0	0.0	0.0	0.047	1.0	97.93708	0.002	0	0.0	2.0	0.0	0.0	0.0
0.0	600.0	100.0	100.0	0	0.0	0.0	0.048	1.0	97.87746	0.002	0	0.0	2.0	0.0	0.0	0.0
0.0	600.0	100.0	100.0	0	0.0	0.0	0.049	1.0	98.24836	0.001	0	0.0	2.0	0.0	0.0	0.0
0.0	600.0	100.0	100.0	0	0.0	0.0	0.05	1.0	98.24836	0.001	0	0.0	2.0	0.0	0.0	0.0
0.0	600.0	100.0	100.0	0	0.0	0.0	0.052	1.0	98.456535	0.001	0	0.0	2.0	0.0	0.0	0.0
0.0	600.0	100.0	100.0	0	0.0	0.0	0.053	1.0	98.14061	0.001	0	0.0	2.0	0.0	0.0	0.0
0.0	600.0	100.0	100.0	0	0.0	0.0	0.054	1.0	98.08885	0.001	0	0.0	2.0	0.0	0.0	0.0
0.0	600.0	100.0	100.0	0	0.0	0.0	0.056	1.0	98.52269	0.001	0	0.0	2.0	0.0	0.0	0.0
0.0	600.0	100.0	100.0	0	0.0	0.0	0.057	1.0	98.52269	0.0	0	0.0	2.0	0.0	0.0	0.0
0.0	600.0	100.0	100.0	0	0.0	0.0	0.058	1.0	97.89312	0.0	0	0.0	2.0	0.0	0.0	0.0
0.0	600.0	100.0	100.0	0	0.0	0.0	0.06	1.0	97.12308	0.0	0	0.0	2.0	0.0	0.0	0.0
0.0	600.0	100.0	100.0	0	0.0	0.0	0.061	1.0	97.12308	0.0	0	0.0	2.0	0.0	0.0	0.0
0.0	600.0	100.0	100.0	0	0.0	0.0	0.062	1.0	97.00721	0.0	0	0.0	2.0	0.0	0.0	0.0
0.0	600.0	100.0	100.0	0	0.0	0.0	0.063	1.0	97.00721	0.0	0	0.0	2.0	0.0	0.0	0.0
0.0	600.0	100.0	100.0	0	0.0	0.0	0.065	1.0	97.869705	0.0	0	0.0	2.0	0.0	0.0	0.0
0.0	600.0	100.0	100.0	0	0.0	0.0	0.066	1.0	97.654594	0.0	0	0.0	2.0	0.0	0.0	0.0
0.0	600.0	100.0	100.0	0	0.0	0.0	0.067	1.0	97.654594	0.0	0	0.0	2.0	0.0	0.0	0.0
0.0	600.0	100.0	100.0	0	0.0	0.0	0.068	1.0	97.24235	0.0	0	0.0	2.0	0.0	0.0	0.0
0.0	600.0	100.0	100.0	0	0.0	0.0	0.069	1.0	97.05017	0.0	0	0.0	2.0	0.0	0.0	0.0
0.0	600.0	100.0	100.0	0	0.0	0.0	0.07	1.0	97.05017	0.0	0	0.0	2.0	0.0	0.0	0.0
0.0	600.0	100.0	100.0	0	0.0	0.0	0.071	1.0	97.12387	0.0	0	0.0	2.0	0.0	0.0	0.0
0.0	600.0	100.0	100.0	0	0.0	0.0	0.072	1.0	97.12387	0.0	0	0.0	2.0	0.0	0.0	0.0
0.0	600.0	100.0	100.0	0	0.0	0.0	0.073	1.0	97.595055	0.0	0	0.0	2.0	0.0	0.0	0.0
0.0	600.0	100.0	100.0	0	0.0	0.0	0.075	1.0	96.664	0.0	0	0.0	2.0	0.0	0.0	0.0
0.0	600.0	100.0	100.0	0	0.0	0.0	0.076	1.0	96.664	0.0	0	0.0	2.0	0.0	0.0	0.0
0.0	600.0	100.0	100.0	0	0.0	0.0	0.077	1.0	96.431755	0.0	0	0.0	2.0	0.0	0.0	0.0
0.0	600.0	100.0	100.0	0	0.0	0.0	0.078	1.0	96.22861	0.0	0	0.0	2.0	0.0	0.0	0.0
0.0	600.0	100.0	100.0	0	0.0	0.0	0.079	1.0	96.22861	0.0	0	0.0	2.0	0.0	0.0	0.0
0.0	600.0	100.0	100.0	0	0.0	0.0	0.08	1.0	96.67787	0.0	0	0.0	2.0	0.0	0.0	0.0
0.0	600.0	100.0	100.0	0	0.0	0.0	0.081	1.0	96.67787	0.0	0	0.0	2.0	0.0	0.0	0.0
0.0	600.0	100.0	100.0	0	0.0	0.0	0.082	1.0	96.69716	0.0	0	0.0	2.0	0.0	0.0	0.0
0.0	600.0	100.0	100.0	0	0.0	0.0	0.083	1.0	96.30932	0.0	0	0.0	2.0	0.0	0.0	0.0
0.0	600.0	100.0	100.0	0	0.0	0.0	0.084	1.0	96.30932	0.0	0	0.0	2.0	0.0	0.0	0.0
0.0	600.0	100.0	100.0	0	0.0	0.0	0.085	1.0	96.32914	0.0	0	0.0	2.0	0.0	0.0	0.0
0.0	600.0	100.0	100.0	0	0.0	0.0	0.086	1.0	96.68956	0.0	0	0.0	2.0	0.0	0.0	0.0
0.0	600.0	100.0	100.0	0	0.0	0.0	0.087	1.0	96.68956	0.0	0	0.0	2.0	0.0	0.0	0.0
0.0	600.0	100.0	100.0	0	0.0	0.0	0.088	1.0	96.99711	0.0	0	0.0	2.0	0.0	0.0	0.0
0.0	600.0	100.0	100.0	0	0.0	0.0	0.089	1.0	96.99711	0.0	0	0.0	2.0	0.0	0.0	0.0
0.0	600.0	100.0	100.0	0	0.0	0.0	0.09	1.0	96.70101	0.0	0	0.0	2.0	0.0	0.0	0.0
0.0	600.0	100.0	100.0	0	0.0	0.0	0.091	1.0	97.5162	0.0	0	0.0	2.0	0.0	0.0	0.0
0.0	600.0	100.0	100.0	0	0.0	0.0	0.092	1.0	97.5162	0.0	0	0.0	2.0	0.0	0.0	0.0
0.0	600.0	100.0	100.0	0	0.0	0.0	0.093	1.0	97.64282	0.0	0	0.0	2.0	0.0	0.0	0.0
0.0	600.0	100.0	100.0	0	0.0	0.0	0.094	1.0	98.05931	0.0	0	0.0	2.0	0.0	0.0	0.0
0.0	600.0	100.0	100.0	0	0.0	0.0	0.095	1.0	98.05931	0.0	0	0.0	2.0	0.0	0.0	0.0
0.0	600.0	100.0	100.0	0	0.0	0.0	0.096	1.0	98.33049	0.0	0	0.0	2.0	0.0	0.0	0.0
0.0	600.0	100.0	100.0	0	0.0	0.0	0.097	1.0	98.33049	0.0	0	0.0	2.0	0.0	0.0	0.0
0.0	600.0	100.0	100.0	0	0.0	0.0	0.098	1.0	97.520546	0.0	0	0.0	2.0	0.0	0.0	0.0
0.0	600.0	100.0	100.0	0	0.0	0.0	0.1	1.0	97.7728	0.0	0	0.0	2.0	0.0	0.0	0.0
0.0	600.0	100.0	100.0	0	0.0	0.0	0.101	1.0	97.7728	0.0	0	0.0	2.0	0.0	0.0	0.0
0.0	600.0	100.0	100.0	0	0.0	0.0	0.102	1.0	96.875984	0.0	0	0.0	2.0	0.0	0.0	0.0
0.0	600.0	100.0	100.0	0	0.0	0.0	0.103	1.0	96.875984	0.0	0	0.0	2.0	0.0	0.0	0.0
0.0	600.0	100.0	100.0	0	0.0	0.0	0.104	1.0	98.0099	0.0	0	0.0	2.0	0.0	0.0	0.0
0.0	600.0	100.0	100.0	0	0.0	0.0	0.105	1.0	97.46855	0.0	0	0.0	2.0	0.0	0.0	0.0
0.0	600.0	100.0	100.0	0	0.0	0.0	0.106	1.0	97.46855	0.0	0	0.0	2.0	0.0	0.0	0.0
0.0	600.0	100.0	100.0	0	0.0	0.0	0.107	1.0	97.68651	0.0	0	0.0	2.0	0.0	0.0	0.0
0.0	600.0	100.0	100.0	0	0.0	0.0	0.108	1.0	97.92327	0.0	0	0.0	2.0	0.0	0.0	0.0
0.0	600.0	100.0	100.0	0	0.0	0.0	0.11	1.0	97.92327	0.0	0	0.0	2.0	0.0	0.0	0.0
0.0	600.0	100.0	100.0	0	0.0	0.0	0.111	1.0	98.16107	0.0	0	0.0	2.0	0.0	0.0	0.0
0.0	600.0	100.0	100.0	0	0.0	0.0	0.112	1.0	98.16107	0.0	0	0.0	2.0	0.0	0.0	0.0
0.0	600.0	100.0	100.0	0	0.0	0.0	0.113	1.0	97.83029	0.0	0	0.0	2.0	0.0	0.0	0.0
0.0	600.0	100.0	100.0	0	0.0	0.0	0.114	1.0	97.17424	0.0	0	0.0	2.0	0.0	0.0	0.0
0.0	600.0	100.0	100.0	0	0.0	0.0	0.115	1.0	97.17424	0.0	0	0.0	2.0	0.0	0.0	0.0
0.0	600.0	100.0	100.0	0	0.0	0.0	0.116	1.0	97.28134	0.0	0	0.0	2.0	0.0	0.0	0.0
0.0	600.0	100.0	100.0	0	0.0	0.0	0.117	1.0	96.828354	0.0	0	0.0	2.0	0.0	0.0	0.0
0.0	600.0	100.0	100.0	0	0.0	0.0	0.118	1.0	96.828354	0.0	0	0.0	2.0	0.0	0.0	0.0
0.0	600.0	100.0	100.0	0	0.0	0.0	0.119	1.0	96.50041	0.0	0	0.0	2.0	0.0	0.0	0.0
0.0	600.0	100.0	100.0	0	0.0	0.0	0.12	1.0	96.50041	0.0	0	0.0	2.0	0.0	0.0	0.0
0.0	600.0	100.0	100.0	0	0.0	0.0	0.122	1.0	95.98615	0.0	0	0.0	2.0	0.0	0.0	0.0
0.0	600.0	100.0	100.0	0	0.0	0.0	0.123	1.0	96.98824	0.0	0	0.0	2.0	0.0	0.0	0.0
0.0	600.0	100.0	100.0	0	0.0	0.0	0.124	1.0	96.98824	0.0	0	0.0	2.0	0.0	0.0	0.0
0.0	600.0	100.0	100.0	0	0.0	0.0	0.125	1.0	96.954185	0.0	0	0.0	2.0	0.0	0.0	0.0
0.0	600.0	100.0	100.0	0	0.0	0.0	0.126	1.0	97.0324	0.0	0	0.0	2.0	0.0	0.0	0.0
0.0	600.0	100.0	100.0	0	0.0	0.0	0.127	1.0	97.0324	0.0	0	0.0	2.0	0.0	0.0	0.0
0.0	600.0	100.0	100.0	0	0.0	0.0	0.129	1.0	97.29729	0.0	0	0.0	2.0	0.0	0.0	0.0
0.0	600.0	100.0	100.0	0	0.0	0.0	0.13	1.0	97.29729	0.0	0	0.0	2.0	0.0	0.0	0.0
0.0	600.0	100.0	100.0	0	0.0	0.0	0.131	1.0	97.168724	0.0	0	0.0	2.0	0.0	0.0	0.0
0.0	600.0	100.0	100.0	0	0.0	0.0	0.132	1.0	97.05403	0.0	0	0.0	2.0	0.0	0.0	0.0
0.0	600.0	100.0	100.0	0	0.0	0.0	0.133	1.0	97.05403	0.0	0	0.0	2.0	0.0	0.0	0.0
0.0	600.0	100.0	100.0	0	0.0	0.0	0.134	1.0	97.76218	0.0	0	0.0	2.0	0.0	0.0	0.0
0.0	600.0	100.0	100.0	0	0.0	0.0	0.135	1.0	98.00533	0.0	0	0.0	2.0	0.0	0.0	0.0
0.0	600.0	100.0	100.0	0	0.0	0.0	0.136	1.0	97.793816	0.0	0	0.0	2.0	0.0	0.0	0.0
0.0	600.0	100.0	100.0	0	0.0	0.0	0.137	1.0	97.29676	0.0	0	0.0	2.0	0.0	0.0	0.0
0.0	600.0	100.0	100.0	0	0.0	0.0	0.139	1.0	97.29676	0.0	0	0.0	2.0	0.0	0.0	0.0
0.0	600.0	100.0	100.0	0	0.0	0.0	0.14	1.0	97.094894	0.0	0	0.0	2.0	0.0	0.0	0.0
0.0	600.0	100.0	100.0	0	0.0	0.0	0.141	1.0	96.493866	0.0	0	0.0	2.0	0.0	0.0	0.0
0.0	600.0	100.0	100.0	0	0.0	0.0	0.142	1.0	96.493866	0.0	0	0.0	2.0	0.0	0.0	0.0
0.0	600.0	100.0	100.0	0	0.0	0.0	0.143	1.0	97.07916	0.0	0	0.0	2.0	0.0	0.0	0.0
0.0	600.0	100.0	100.0	0	0.0	0.0	0.145	1.0	97.09458	0.0	0	0.0	2.0	0.0	0.0	0.0
0.0	600.0	100.0	100.0	0	0.0	0.0	0.146	1.0	97.09458	0.0	0	0.0	2.0	0.0	0.0	0.0
0.0	600.0	100.0	100.0	0	0.0	0.0	0.147	1.0	97.22178	0.0	0	0.0	2.0	0.0	0.0	0.0
0.0	600.0	100.0	100.0	0	0.0	0.0	0.148	1.0	97.22178	0.0	0	0.0	2.0	0.0	0.0	0.0
0.0	600.0	100.0	100.0	0	0.0	0.0	0.149	1.0	96.935715	0.0	0	0.0	2.0	0.0	0.0	0.0
0.0	600.0	100.0	100.0	0	0.0	0.0	0.151	1.0	96.109406	0.0	0	0.0	2.0	0.0	0.0	0.0
0.0	600.0	100.0	100.0	0	0.0	0.0	0.152	1.0	96.109406	0.0	0	0.0	2.0	0.0	0.0	0.0
0.0	600.0	100.0	100.0	0	0.0	0.0	0.153	1.0	97.03442	0.0	0	0.0	2.0	0.0	0.0	0.0
0.0	600.0	100.0	100.0	0	0.0	0.0	0.154	1.0	96.946075	0.0	0	0.0	2.0	0.0	0.0	0.0
0.0	600.0	100.0	100.0	0	0.0	0.0	0.155	1.0	96.946075	0.0	0	0.0	2.0	0.0	0.0	0.0
0.0	600.0	100.0	100.0	0	0.0	0.0	0.157	1.0	96.64405	0.0	0	0.0	2.0	0.0	0.0	0.0
0.0	600.0	100.0	100.0	0	0.0	0.0	0.158	1.0	96.64405	0.0	0	0.0	2.0	0.0	0.0	0.0
0.0	600.0	100.0	100.0	0	0.0	0.0	0.159	1.0	96.53961	0.0	0	0.0	2.0	0.0	0.0	0.0
0.0	600.0	100.0	100.0	0	0.0	0.0	0.161	1.0	96.89125	0.0	0	0.0	2.0	0.0	0.0	0.0
0.0	600.0	100.0	100.0	0	0.0	0.0	0.162	1.0	96.89125	0.0	0	0.0	2.0	0.0	0.0	0.0
0.0	600.0	100.0	100.0	0	0.0	0.0	0.163	1.0	96.934135	0.0	0	0.0	2.0	0.0	0.0	0.0
0.0	600.0	100.0	100.0	0	0.0	0.0	0.165	1.0	96.41629	0.0	0	0.0	2.0	0.0	0.0	0.0
0.0	600.0	100.0	100.0	0	0.0	0.0	0.166	1.0	96.41629	0.0	0	0.0	2.0	0.0	0.0	0.0
0.0	600.0	100.0	100.0	0	0.0	0.0	0.167	1.0	96.63612	0.0	0	0.0	2.0	0.0	0.0	0.0
0.0	600.0	100.0	100.0	0	0.0	0.0	0.168	1.0	96.63612	0.0	0	0.0	2.0	0.0	0.0	0.0
0.0	600.0	100.0	100.0	0	0.0	0.0	0.17	1.0	96.38844	0.0	0	0.0	2.0	0.0	0.0	0.0
0.0	600.0	100.0	100.0	0	0.0	0.0	0.171	1.0	96.63787	0.0	0	0.0	2.0	0.0	0.0	0.0
0.0	600.0	100.0	100.0	0	0.0	0.0	0.172	1.0	96.63787	0.0	0	0.0	2.0	0.0	0.0	0.0
0.0	600.0	100.0	100.0	0	0.0	0.0	0.173	1.0	96.843414	0.0	0	0.0	2.0	0.0	0.0	0.0
0.0	600.0	100.0	100.0	0	0.0	0.0	0.175	1.0	97.16009	0.0	0	0.0	2.0	0.0	0.0	0.0
0.0	600.0	100.0	100.0	0	0.0	0.0	0.176	1.0	97.16009	0.0	0	0.0	2.0	0.0	0.0	0.0
0.0	600.0	100.0	100.0	0	0.0	0.0	0.177	1.0	97.45945	0.0	0	0.0	2.0	0.0	0.0	0.0
0.0	600.0	100.0	100.0	0	0.0	0.0	0.179	1.0	97.45945	0.0	0	0.0	2.0	0.0	0.0	0.0
0.0	600.0	100.0	100.0	0	0.0	0.0	0.18	1.0	97.44551	0.0	0	0.0	2.0	0.0	0.0	0.0
0.0	600.0	100.0	100.0	0	0.0	0.0	0.182	1.0	97.009995	0.0	0	0.0	2.0	0.0	0.0	0.0
0.0	600.0	100.0	100.0	0	0.0	0.0	0.183	1.0	97.009995	0.0	0	0.0	2.0	0.0	0.0	0.0
0.0	600.0	100.0	100.0	0	0.0	0.0	0.184	1.0	97.58749	0.0	0	0.0	2.0	0.0	0.0	0.0
0.0	600.0	100.0	100.0	0	0.0	0.0	0.185	1.0	97.38216	0.0	0	0.0	2.0	0.0	0.0	0.0
0.0	600.0	100.0	100.0	0	0.0	0.0	0.187	1.0	97.38216	0.0	0	0.0	2.0	0.0	0.0	0.0
0.0	600.0	100.0	100.0	0	0.0	0.0	0.188	1.0	97.35339	0.0	0	0.0	2.0	0.0	0.0	0.0
0.0	600.0	100.0	100.0	0	0.0	0.0	0.189	1.0	97.35339	0.0	0	0.0	2.0	0.0	0.0	0.0
0.0	600.0	100.0	100.0	0	0.0	0.0	0.19	1.0	96.81433	0.0	0	0.0	2.0	0.0	0.0	0.0
0.0	600.0	100.0	100.0	0	0.0	0.0	0.191	1.0	97.15103	0.0	0	0.0	2.0	0.0	0.0	0.0
0.0	600.0	100.0	100.0	0	0.0	0.0	0.192	1.0	97.15103	0.0	0	0.0	2.0	0.0	0.0	0.0
0.0	600.0	100.0	100.0	0	0.0	0.0	0.193	1.0	97.42998	0.0	0	0.0	2.0	0.0	0.0	0.0
0.0	600.0	100.0	100.0	0	0.0	0.0	0.194	1.0	97.42998	0.0	0	0.0	2.0	0.0	0.0	0.0
0.0	600.0	100.0	100.0	0	0.0	0.0	0.195	1.0	96.98795	0.0	0	0.0	2.0	0.0	0.0	0.0
0.0	600.0	100.0	100.0	0	0.0	0.0	0.196	1.0	96.8748	0.0	0	0.0	2.0	0.0	0.0	0.0
0.0	600.0	100.0	100.0	0	0.0	0.0	0.197	1.0	97.23178	0.0	0	0.0	2.0	0.0	0.0	0.0
0.0	600.0	100.0	100.0	0	0.0	0.0	0.198	1.0	97.05834	0.0	0	0.0	2.0	0.0	0.0	0.0
0.0	600.0	100.0	100.0	0	0.0	0.0	0.199	1.0	97.621185	0.0	0	0.0	2.0	0.0	0.0	0.0
0.0	600.0	100.0	100.0	0	0.0	0.0	0.2	1.0	97.621185	0.0	0	0.0	2.0	0.0	0.0	0.0
0.0	600.0	100.0	100.0	0	0.0	0.0	0.201	1.0	97.18136	0.0	0	0.0	2.0	0.0	0.0	0.0
0.0	600.0	100.0	100.0	0	0.0	0.0	0.201	1.0	97.18136	0.0	0	0.0	2.0	0.0	0.0	0.0
0.0	600.0	100.0	100.0	0	0.0	0.0	0.202	1.0	98.83238	0.0	0	0.0	2.0	0.0	0.0	0.0
0.0	600.0	100.0	100.0	0	0.0	0.0	0.202	1.0	98.39997	0.0	0	0.0	2.0	0.0	0.0	0.0
0.0	600.0	100.0	100.0	0	0.0	0.0	0.203	1.0	98.39997	0.0	0	0.0	2.0	0.0	0.0	0.0
0.0	600.0	100.0	100.0	0	0.0	0.0	0.203	1.0	98.0555	0.0	0	0.0	2.0	0.0	0.0	0.0
0.0	600.0	100.0	100.0	0	0.0	0.0	0.203	1.0	97.887405	0.0	0	0.0	2.0	0.0	0.0	0.0
0.0	600.0	100.0	100.0	0	0.0	0.0	0.203	1.0	97.887405	0.0	0	0.0	2.0	0.0	0.0	0.0
0.0	600.0	100.0	100.0	0	0.0	0.0	0.203	1.0	97.003265	0.0	0	0.0	2.0	0.0	0.0	0.0
0.0	600.0	100.0	100.0	0	0.0	0.0	0.203	1.0	97.003265	0.0	0	0.0	2.0	0.0	0.0	0.0
0.0	600.0	100.0	100.0	0	0.0	0.0	0.203	1.0	96.433655	0.0	0	0.0	2.0	0.0	0.0	0.0
0.0	600.0	100.0	100.0	0	0.0	0.0	0.203	1.0	96.52795	0.0	0	0.0	2.0	0.0	0.0	0.0
0.0	600.0	100.0	100.0	0	0.0	0.0	0.202	1.0	96.52795	0.0	0	0.0	2.0	0.0	0.0	0.0
0.0	600.0	100.0	100.0	0	0.0	0.0	0.202	1.0	96.7465	0.0	0	0.0	2.0	8.0	0.0	0.0
0.0	600.0	100.0	100.0	0	0.0	0.0	0.201	1.0	96.91126	0.0	0	0.0	2.0	10.0	0.0	0.0
0.0	600.0	100.0	100.0	0	0.0	0.0	0.201	1.0	96.91126	0.0	0	0.0	2.0	10.0	0.0	0.0
9722.223	700.0	100.0	100.0	0	0.0	0.0	0.2	1.0	96.66966	0.0	0	0.0	2.0	10.0	0.0	0.0
9722.223	700.0	100.0	100.0	0	0.0	0.0	0.199	1.0	96.66966	0.0	0	0.0	2.0	10.0	0.0	0.0
9722.223	700.0	100.0	100.0	0	0.0	0.0	0.199	1.0	96.848854	0.0	0	0.0	2.0	10.0	0.0	0.0
9722.223	700.0	100.0	100.0	0	0.0	0.0	0.198	1.0	96.72033	0.687	0	0.0	2.0	10.0	0.0	0.0
9722.223	700.0	100.0	100.0	0	0.0	0.0	0.197	1.0	96.72033	1.326	0	0.0	2.0	10.0	0.0	0.0
9722.223	700.0	100.0	100.0	0	0.0	0.0	0.196	1.0	97.1872	1.326	0	0.0	2.0	10.0	0.0	0.0
9722.223	700.0	100.0	100.0	0	0.0	0.0	0.195	1.0	97.11055	2.473	0	0.0	2.0	10.0	0.0	0.0
9722.223	700.0	100.0	100.0	0	0.0	0.0	0.194	1.0	97.11055	2.987	0	0.0	2.0	10.0	0.0	0.0
9722.223	700.0	100.0	100.0	0	0.0	0.0	0.193	1.0	97.01656	2.987	0	0.0	2.0	10.0	0.0	0.0
9722.223	700.0	100.0	100.0	0	0.0	0.0	0.192	1.0	97.01656	3.908	0	0.0	2.0	10.0	0.0	0.0
9722.223	700.0	100.0	100.0	0	0.0	0.0	0.192	1.0	97.93055	3.908	0	0.0	2.0	10.0	0.0	0.0
9722.223	700.0	100.0	100.0	0	0.0	0.0	0.191	1.0	97.08191	4.32	0	0.0	2.0	10.0	0.0	0.0
9722.223	700.0	100.0	100.0	0	0.0	0.0	0.19	1.0	97.08191	5.058	0	0.0	2.0	10.0	0.0	0.0
9722.223	700.0	100.0	100.0	0	0.0	0.0	0.188	1.0	96.77019	5.058	0	0.0	2.0	10.0	0.0	0.0
9722.223	700.0	100.0	100.0	0	0.0	0.0	0.187	1.0	98.613754	5.389	0	0.0	2.0	10.0	0.0	0.0
9722.223	700.0	100.0	100.0	0	0.0	0.0	0.186	1.0	98.613754	5.389	0	0.0	2.0	10.0	0.0	0.0
9722.223	700.0	100.0	100.0	0	0.0	0.0	0.185	1.0	97.39154	5.981	0	0.0	2.0	10.0	0.0	0.0
9722.223	700.0	100.0	100.0	0	0.0	0.0	0.184	1.0	97.39154	6.494	0	0.0	2.0	10.0	0.0	0.0
9722.223	700.0	100.0	100.0	0	0.0	0.0	0.183	1.0	96.77457	6.494	0	0.0	2.0	10.0	0.0	0.0
9722.223	700.0	100.0	100.0	0	0.0	0.0	0.181	1.0	96.4742	6.723	0	0.0	2.0	10.0	0.0	0.0
9722.223	700.0	100.0	100.0	0	0.0	0.0	0.18	1.0	96.4742	7.133	0	0.0	2.0	10.0	0.0	0.0
9722.223	700.0	100.0	100.0	0	0.0	0.0	0.179	1.0	96.699135	7.133	0	0.0	2.0	10.0	0.0	0.0
9722.223	700.0	100.0	100.0	0	0.0	0.0	0.178	1.0	97.071465	7.318	0	0.0	2.0	10.0	0.0	0.0
9722.223	700.0	100.0	100.0	0	0.0	0.0	0.177	1.0	97.071465	7.647	0	0.0	2.0	10.0	0.0	0.0
9722.223	700.0	100.0	100.0	0	0.0	0.0	0.175	1.0	97.30197	7.647	0	0.0	2.0	10.0	0.0	0.0
9722.223	700.0	100.0	100.0	0	0.0	0.0	0.174	1.0	97.30197	7.795	0	0.0	2.0	10.0	0.0	0.0
9722.223	700.0	100.0	100.0	0	0.0	0.0	0.172	1.0	97.143295	7.795	0	0.0	2.0	10.0	0.0	0.0
9722.223	700.0	100.0	100.0	0	0.0	0.0	0.171	1.0	97.19421	8.059	0	0.0	2.0	10.0	0.0	0.0
9722.223	700.0	100.0	100.0	0	0.0	0.0	0.17	1.0	97.19421	8.177	0	0.0	2.0	10.0	0.0	0.0
9722.223	700.0	100.0	100.0	0	0.0	0.0	0.169	1.0	98.21659	8.177	0	0.0	2.0	10.0	0.0	0.0
9722.223	700.0	100.0	100.0	0	0.0	0.0	0.167	1.0	98.19264	8.391	0	0.0	2.0	10.0	0.0	0.0
9722.223	700.0	100.0	100.0	0	0.0	0.0	0.166	1.0	98.19264	8.391	0	0.0	2.0	10.0	0.0	0.0
9722.223	700.0	100.0	100.0	0	0.0	0.0	0.165	1.0	98.178085	8.573	0	0.0	2.0	10.0	0.0	0.0
9722.223	700.0	100.0	100.0	0	0.0	0.0	0.163	1.0	98.178085	8.655	0	0.0	2.0	10.0	0.0	0.0
9722.223	700.0	100.0	100.0	0	0.0	0.0	0.162	1.0	98.356155	8.655	0	0.0	2.0	10.0	0.0	0.0
9722.223	700.0	100.0	100.0	0	0.0	0.0	0.161	1.0	97.608604	8.802	0	0.0	2.0	10.0	0.0	0.0
9722.223	700.0	100.0	100.0	0	0.0	0.0	0.159	1.0	97.608604	8.868	0	0.0	2.0	10.0	0.0	0.0
9722.223	700.0	100.0	100.0	0	0.0	0.0	0.158	1.0	97.87896	8.868	0	0.0	2.0	10.0	0.0	0.0
9722.223	700.0	100.0	100.0	0	0.0	0.0	0.156	1.0	98.02037	8.986	0	0.0	2.0	10.0	0.0	0.0
9722.223	700.0	100.0	100.0	0	0.0	0.0	0.155	1.0	98.02037	9.04	0	0.0	2.0	10.0	0.0	0.0
9722.223	700.0	100.0	100.0	0	0.0	0.0	0.153	1.0	97.20024	9.04	0	0.0	2.0	10.0	0.0	0.0
9722.223	700.0	100.0	100.0	0	0.0	0.0	0.152	1.0	97.20024	9.135	0	0.0	2.0	10.0	0.0	0.0
9722.223	700.0	100.0	100.0	0	0.0	0.0	0.151	1.0	96.643486	9.135	0	0.0	2.0	12.0	0.0	0.0
9722.223	700.0	100.0	100.0	0	0.0	0.0	0.149	1.0	96.679535	9.177	0	0.0	2.0	12.0	0.0	0.0
9722.223	700.0	100.0	100.0	0	0.0	0.0	0.148	1.0	96.679535	9.253	0	0.0	2.0	12.0	0.0	0.0
9722.223	700.0	100.0	100.0	0	0.0	0.0	0.147	1.0	96.941605	9.253	0	0.0	2.0	12.0	0.0	0.0
9722.223	700.0	100.0	100.0	0	0.0	0.0	0.145	1.0	96.254776	9.318	0	0.0	2.0	12.0	0.0	0.0
9722.223	700.0	100.0	100.0	0	0.0	0.0	0.144	1.0	96.254776	9.318	0	0.0	2.0	12.0	0.0	0.0
9722.223	700.0	100.0	100.0	0	0.0	0.0	0.143	1.0	95.9449	9.348	0	0.0	2.0	12.0	0.0	0.0
9722.223	700.0	100.0	100.0	0	0.0	0.0	0.141	1.0	95.9449	9.4	0	0.0	2.0	12.0	0.0	0.0
9722.223	700.0	100.0	100.0	0	0.0	0.0	0.14	1.0	96.41202	9.4	0	0.0	2.0	12.0	0.0	0.0
9722.223	700.0	100.0	100.0	0	0.0	0.0	0.138	1.0	96.19487	9.424	0	0.0	2.0	12.0	0.0	0.0
9722.223	700.0	100.0	100.0	0	0.0	0.0	0.137	1.0	96.19487	9.466	0	0.0	2.0	12.0	0.0	0.0
9722.223	700.0	100.0	100.0	0	0.0	0.0	0.135	1.0	96.561264	9.466	0	0.0	2.0	12.0	0.0	0.0
9722.223	700.0	100.0	100.0	0	0.0	0.0	0.134	1.0	96.68529	9.485	0	0.0	2.0	12.0	0.0	0.0
9722.223	700.0	100.0	100.0	0	0.0	0.0	0.133	1.0	96.68529	9.485	0	0.0	2.0	12.0	0.0	0.0
9722.223	700.0	100.0	100.0	0	0.0	0.0	0.131	1.0	96.884155	9.519	0	0.0	2.0	12.0	0.0	0.0
9722.223	700.0	100.0	100.0	0	0.0	0.0	0.13	1.0	96.884155	9.535	0	0.0	2.0	12.0	0.0	0.0
9722.223	700.0	100.0	100.0	0	0.0	0.0	0.128	1.0	96.508484	9.535	0	0.0	2.0	12.0	0.0	0.0
9722.223	700.0	100.0	100.0	0	0.0	0.0	0.127	1.0	95.96316	9.563	0	0.0	2.0	12.0	0.0	0.0
9722.223	700.0	100.0	100.0	0	0.0	0.0	0.126	1.0	95.96316	9.575	0	0.0	2.0	12.0	0.0	0.0
9722.223	700.0	100.0	100.0	0	0.0	0.0	0.124	1.0	97.12271	9.575	0	0.0	2.0	12.0	0.0	0.0
9722.223	700.0	100.0	100.0	0	0.0	0.0	0.122	1.0	97.12271	9.596	0	0.0	2.0	12.0	0.0	0.0
9722.223	700.0	100.0	100.0	0	0.0	0.0	0.121	1.0	97.28583	9.596	0	0.0	2.0	12.0	0.0	0.0
9722.223	700.0	100.0	100.0	0	0.0	0.0	0.119	1.0	97.344025	9.615	0	0.0	2.0	12.0	0.0	0.0
9722.223	700.0	100.0	100.0	0	0.0	0.0	0.118	1.0	97.344025	9.624	0	0.0	2.0	12.0	0.0	0.0
9722.223	700.0	100.0	100.0	0	0.0	0.0	0.116	1.0	96.89447	9.624	0	0.0	2.0	12.0	0.0	0.0
9722.223	700.0	100.0	100.0	0	0.0	0.0	0.115	1.0	97.55563	9.639	0	0.0	2.0	12.0	0.0	0.0
9722.223	700.0	100.0	100.0	0	0.0	0.0	0.113	1.0	97.55563	9.646	0	0.0	2.0	12.0	0.0	0.0
9722.223	700.0	100.0	100.0	0	0.0	0.0	0.112	1.0	97.42698	9.646	0	0.0	2.0	12.0	0.0	0.0
9722.223	700.0	100.0	100.0	0	0.0	0.0	0.11	1.0	97.42698	9.657	0	0.0	2.0	12.0	0.0	0.0
9722.223	700.0	100.0	100.0	0	0.0	0.0	0.109	1.0	97.2953	9.657	0	0.0	2.0	12.0	0.0	0.0
9722.223	700.0	100.0	100.0	0	0.0	0.0	0.107	1.0	97.49797	9.664	0	0.0	2.0	12.0	0.0	0.0
9722.223	700.0	100.0	100.0	0	0.0	0.0	0.106	1.0	97.50873	9.672	0	0.0	2.0	12.0	0.0	0.0
9722.223	700.0	100.0	100.0	0	0.0	0.0	0.105	1.0	98.12367	9.672	0	0.0	2.0	12.0	0.0	0.0
9722.223	700.0	100.0	100.0	0	0.0	0.0	0.103	1.0	98.32028	9.681	0	0.0	2.0	12.0	0.0	0.0
9722.223	700.0	100.0	100.0	0	0.0	0.0	0.102	1.0	98.32028	9.686	0	0.0	2.0	12.0	0.0	0.0
9722.223	700.0	100.0	100.0	0	0.0	0.0	0.101	1.0	98.39772	9.686	0	0.0	2.0	12.0	0.0	0.0
9722.223	700.0	100.0	100.0	0	0.0	0.0	0.1	1.0	98.39772	9.691	0	0.0	2.0	12.0	0.0	0.0
9722.223	700.0	100.0	100.0	0	0.0	0.0	0.099	1.0	97.83962	9.691	0	0.0	2.0	12.0	0.0	0.0
9722.223	700.0	100.0	100.0	0	0.0	0.0	0.098	1.0	97.89436	9.694	0	0.0	2.0	12.0	0.0	0.0
9722.223	700.0	100.0	100.0	0	0.0	0.0	0.097	1.0	97.89436	9.7	0	0.0	2.0	12.0	0.0	0.0
9722.223	700.0	100.0	100.0	0	0.0	0.0	0.096	1.0	97.530106	9.7	0	0.0	2.0	12.0	0.0	0.0
9722.223	700.0	100.0	100.0	0	0.0	0.0	0.095	1.0	97.49731	9.702	0	0.0	2.0	12.0	0.0	0.0
9722.223	700.0	100.0	100.0	0	0.0	0.0	0.094	1.0	97.49731	9.708	0	0.0	2.0	12.0	0.0	0.0
9722.223	700.0	100.0	100.0	1	0.0	0.0	0.093	1.0	97.321945	9.708	0	0.0	2.0	12.0	0.0	0.0
9722.223	700.0	100.0	100.0	1	0.0	0.0	0.093	1.0	97.321945	9.71	0	0.0	2.0	12.0	0.0	0.0
9722.223	700.0	100.0	100.0	1	0.0	0.0	0.092	1.0	96.90562	9.71	0	0.0	2.0	12.0	0.0	0.0
9722.223	700.0	100.0	100.0	1	0.0	0.0	0.091	1.0	97.30745	9.712	0	0.0	2.0	12.0	0.0	0.0
9722.223	700.0	100.0	100.0	1	0.0	0.0	0.09	1.0	97.30745	9.714	0	0.0	2.0	12.0	0.0	0.0
9722.223	700.0	100.0	100.0	1	0.0	0.0	0.089	1.0	97.172356	9.714	0	0.0	2.0	12.0	0.0	0.0
9722.223	700.0	100.0	100.0	1	0.0	0.0	0.088	1.0	96.727036	9.716	0	0.0	2.0	12.0	0.0	0.0
9722.223	700.0	100.0	100.0	1	0.0	0.0	0.088	1.0	96.727036	9.716	0	0.0	2.0	12.0	0.0	0.0
9722.223	700.0	100.0	100.0	1	0.0	0.0	0.087	1.0	95.440384	9.719	0	0.0	2.0	12.0	0.0	0.0
9722.223	700.0	100.0	100.0	1	0.0	0.0	0.086	1.0	95.440384	9.721	0	0.0	2.0	12.0	0.0	0.0
9722.223	700.0	100.0	100.0	1	0.0	0.0	0.085	1.0	97.259544	9.721	0	0.0	2.0	12.0	0.0	0.0
9722.223	700.0	100.0	100.0	1	0.0	0.0	0.084	1.0	97.39235	9.721	0	0.0	2.0	12.0	0.0	0.0
9722.223	700.0	100.0	100.0	1	0.0	0.0	0.082	1.0	97.39235	9.724	0	0.0	2.0	12.0	0.0	0.0
9722.223	700.0	100.0	100.0	1	0.0	0.0	0.081	1.0	97.54713	9.724	0	0.0	2.0	12.0	0.0	0.0
9722.223	700.0	100.0	100.0	1	0.0	0.0	0.08	1.0	97.91687	9.725	0	0.0	2.0	12.0	0.0	0.0
9722.223	700.0	100.0	100.0	1	0.0	0.0	0.078	1.0	97.91687	9.725	0	0.0	2.0	12.0	0.0	0.0
9722.223	700.0	100.0	100.0	1	0.0	0.0	0.076	1.0	98.2965	9.726	0	0.0	2.0	12.0	0.0	0.0
9722.223	700.0	100.0	100.0	1	0.0	0.0	0.075	1.0	98.2965	9.727	0	0.0	2.0	12.0	0.0	0.0
9722.223	700.0	100.0	100.0	1	0.0	0.0	0.073	1.0	98.49728	9.727	0	0.0	2.0	12.0	0.0	0.0
9722.223	700.0	100.0	100.0	1	0.0	0.0	0.072	1.0	98.56729	9.727	0	0.0	2.0	12.0	0.0	0.0
9722.223	700.0	100.0	100.0	1	0.0	0.0	0.07	1.0	98.56729	9.729	0	0.0	2.0	12.0	0.0	0.0
9722.223	700.0	100.0	100.0	1	0.0	0.0	0.068	1.0	99.49176	9.729	0	0.0	2.0	12.0	0.0	0.0
9722.223	700.0	100.0	100.0	1	0.0	0.0	0.066	1.0	97.903465	9.729	0	0.0	2.0	12.0	0.0	0.0
9722.223	700.0	100.0	100.0	1	0.0	0.0	0.064	1.0	97.903465	9.729	0	0.0	2.0	12.0	0.0	0.0
9722.223	700.0	100.0	100.0	1	0.0	0.0	0.063	1.0	98.83971	9.729	0	0.0	2.0	12.0	0.0	0.0
9722.223	700.0	100.0	100.0	1	0.0	0.0	0.061	1.0	98.83971	9.731	0	0.0	2.0	12.0	0.0	0.0
9722.223	700.0	100.0	100.0	1	0.0	0.0	0.06	1.0	98.03087	9.731	0	0.0	2.0	12.0	0.0	0.0
9722.223	700.0	100.0	100.0	1	0.0	0.0	0.058	1.0	97.34046	9.731	0	0.0	2.0	12.0	0.0	0.0
9722.223	700.0	100.0	100.0	1	0.0	0.0	0.056	1.0	97.34046	9.731	0	0.0	2.0	12.0	0.0	0.0
9722.223	700.0	100.0	100.0	1	0.0	0.0	0.055	1.0	97.83121	9.731	0	0.0	2.0	12.0	0.0	0.0
9722.223	700.0	100.0	100.0	1	0.0	0.0	0.053	1.0	98.19517	9.731	0	0.0	2.0	12.0	0.0	0.0
9722.223	700.0	100.0	100.0	1	0.0	0.0	0.052	1.0	98.19517	9.731	0	0.0	2.0	12.0	0.0	0.0
9722.223	700.0	100.0	100.0	1	0.0	0.0	0.051	1.0	98.74383	9.731	0	0.0	2.0	12.0	0.0	0.0
9722.223	700.0	100.0	100.0	1	0.0	0.0	0.049	1.0	98.74383	9.733	0	0.0	2.0	12.0	0.0	0.0
9722.223	700.0	100.0	100.0	1	0.0	0.0	0.048	1.0	98.709045	9.733	0	0.0	2.0	12.0	0.0	0.0
9722.223	700.0	100.0	100.0	1	0.0	0.0	0.047	1.0	99.06676	9.733	0	0.0	2.0	12.0	0.0	0.0
9722.223	700.0	100.0	100.0	1	0.0	0.0	0.045	1.0	99.06676	9.733	0	0.0	2.0	12.0	0.0	0.0
9722.223	700.0	100.0	100.0	1	0.0	0.0	0.044	1.0	98.95671	9.733	0	0.0	2.0	12.0	0.0	0.0
9722.223	700.0	100.0	100.0	1	0.0	0.0	0.043	1.0	98.378235	9.733	0	0.0	2.0	12.0	0.0	0.0
9722.223	700.0	100.0	100.0	1	0.0	0.0	0.042	1.0	97.06671	9.733	0	0.0	2.0	12.0	0.0	0.0
9722.223	700.0	100.0	100.0	1	0.0	0.0	0.04	1.0	96.57091	9.733	0	0.0	2.0	12.0	0.0	0.0
9722.223	700.0	100.0	100.0	1	0.0	0.0	0.039	1.0	96.57091	9.733	0	0.0	2.0	12.0	0.0	0.0
9722.223	700.0	100.0	100.0	1	0.0	0.0	0.038	1.0	96.949776	9.733	0	0.0	2.0	12.0	0.0	0.0
9722.223	700.0	100.0	100.0	1	0.0	0.0	0.037	1.0	96.947266	9.733	0	0.0	2.0	12.0	0.0	0.0
9722.223	700.0	100.0	100.0	1	0.0	0.0	0.035	1.0	96.947266	9.733	0	0.0	2.0	12.0	0.0	0.0
9722.223	700.0	100.0	100.0	1	0.0	0.0	0.034	1.0	97.94264	9.733	0	0.0	2.0	12.0	0.0	0.0
9722.223	700.0	100.0	100.0	1	0.0	0.0	0.032	1.0	96.88885	9.733	0	0.0	2.0	12.0	0.0	0.0
9722.223	700.0	100.0	100.0	1	0.0	0.0	0.031	1.0	96.88885	9.733	0	0.0	2.0	12.0	0.0	0.0
9722.223	700.0	100.0	100.0	1	0.0	0.0	0.029	1.0	97.320625	9.733	0	0.0	2.0	12.0	0.0	0.0
9722.223	700.0	100.0	100.0	1	0.0	0.0	0.028	1.0	97.320625	9.733	0	0.0	2.0	12.0	0.0	0.0
9722.223	700.0	100.0	100.0	1	0.0	0.0	0.027	1.0	98.07834	9.733	0	0.0	2.0	12.0	0.0	0.0
9722.223	700.0	100.0	100.0	1	0.0	0.0	0.025	1.0	98.042915	9.734	0	0.0	2.0	12.0	0.0	0.0
9722.223	700.0	100.0	100.0	1	0.0	0.0	0.024	1.0	98.042915	9.734	0	0.0	2.0	12.0	0.0	0.0
9722.223	700.0	100.0	100.0	1	0.0	0.0	0.022	1.0	97.949844	9.734	0	0.0	2.0	12.0	0.0	0.0
9722.223	700.0	100.0	100.0	1	0.0	0.0	0.021	1.0	97.55942	9.734	0	0.0	2.0	12.0	0.0	0.0
9722.223	700.0	100.0	100.0	1	0.0	0.0	0.02	1.0	97.67743	9.734	0	0.0	2.0	12.0	0.0	0.0
9722.223	700.0	100.0	100.0	1	0.0	0.0	0.018	1.0	97.55014	9.734	0	0.0	2.0	12.0	0.0	0.0
9722.223	700.0	100.0	100.0	1	0.0	0.0	0.017	1.0	97.55014	9.734	0	0.0	2.0	12.0	0.0	0.0
9722.223	700.0	100.0	100.0	1	0.0	0.0	0.016	1.0	97.70099	9.734	0	0.0	2.0	12.0	0.0	0.0
9722.223	700.0	100.0	100.0	1	0.0	0.0	0.014	1.0	97.594505	9.734	0	0.0	2.0	12.0	0.0	0.0
9722.223	700.0	100.0	100.0	1	0.0	0.0	0.013	1.0	97.594505	9.734	0	0.0	2.0	12.0	0.0	0.0
9722.223	700.0	100.0	100.0	1	0.0	0.0	0.012	1.0	97.39551	9.734	0	0.0	2.0	12.0	0.0	0.0
9722.223	700.0	100.0	100.0	1	0.0	0.0	0.01	1.0	97.39551	9.734	0	0.0	2.0	12.0	0.0	0.0
9722.223	700.0	100.0	100.0	1	0.0	0.0	0.009	1.0	97.02667	9.734	0	0.0	2.0	12.0	0.0	0.0
9722.223	700.0	100.0	100.0	1	0.0	0.0	0.008	1.0	97.13052	9.734	0	0.0	2.0	12.0	0.0	0.0
9722.223	700.0	100.0	100.0	1	0.0	0.0	0.007	1.0	97.13052	9.734	0	0.0	2.0	12.0	0.0	0.0
9722.223	700.0	100.0	100.0	1	0.0	0.0	0.006	1.0	97.47919	9.734	0	0.0	2.0	12.0	0.0	0.0
9722.223	700.0	100.0	100.0	1	0.0	0.0	0.005	1.0	97.594154	9.734	0	0.0	2.0	12.0	0.0	0.0
9722.223	700.0	100.0	100.0	1	0.0	0.0	0.004	1.0	97.884384	9.734	0	0.0	2.0	12.0	0.0	0.0
9722.223	700.0	100.0	100.0	1	0.0	0.0	0.003	1.0	97.37259	9.734	0	0.0	2.0	12.0	0.0	0.0
9722.223	700.0	100.0	100.0	1	0.0	0.0	0.002	1.0	97.37259	9.734	0	0.0	2.0	12.0	0.0	0.0
9722.223	700.0	100.0	100.0	1	0.0	0.0	0.001	1.0	96.7867	9.734	0	0.0	2.0	12.0	0.0	0.0
9722.223	700.0	100.0	100.0	1	0.0	0.0	0.0	1.0	96.45363	9.734	0	0.0	2.0	12.0	0.0	0.0
9722.223	700.0	100.0	100.0	1	0.0	0.0	0.0	1.0	96.45363	9.734	0	0.0	2.0	12.0	0.0	0.0
9722.223	700.0	100.0	100.0	1	0.0	0.0	-0.001	1.0	96.96244	9.734	0	0.0	2.0	12.0	0.0	0.0
9722.223	700.0	100.0	100.0	1	0.0	0.0	-0.002	1.0	97.1908	9.734	0	0.0	2.0	12.0	0.0	0.0
9722.223	700.0	100.0	100.0	1	0.0	0.0	-0.003	1.0	97.1908	9.734	0	0.0	2.0	12.0	0.0	0.0
9722.223	700.0	100.0	100.0	1	0.0	0.0	-0.004	1.0	96.723656	9.734	0	0.0	2.0	12.0	0.0	0.0
9722.223	700.0	100.0	100.0	1	0.0	0.0	-0.005	1.0	96.723656	9.734	0	0.0	2.0	12.0	0.0	0.0
9722.223	700.0	100.0	100.0	1	0.0	0.0	-0.006	1.0	96.12944	9.734	0	0.0	2.0	12.0	0.0	0.0
9722.223	700.0	100.0	100.0	1	0.0	0.0	-0.007	1.0	96.38858	9.734	0	0.0	2.0	12.0	0.0	0.0
9722.223	700.0	100.0	100.0	1	0.0	0.0	-0.008	1.0	96.38858	9.734	0	0.0	2.0	12.0	0.0	0.0
9722.223	700.0	100.0	100.0	1	0.0	0.0	-0.009	1.0	95.95127	9.734	0	0.0	2.0	13.0	0.0	0.0
0.0	700.0	100.0	100.0	0	0.0	0.0	-0.01	1.0	95.607315	9.734	0	0.0	2.0	0.0	1.0	0.0
0.0	700.0	100.0	100.0	0	0.0	0.0	-0.011	1.0	95.607315	9.734	0	0.0	2.0	0.0	1.0	0.0
0.0	700.0	100.0	100.0	0	0.0	0.0	-0.011	1.0	96.12668	9.734	0	0.0	2.0	0.0	1.0	0.0
0.0	700.0	100.0	100.0	0	0.0	0.0	-0.012	1.0	96.12668	9.734	0	0.0	2.0	0.0	1.0	0.0
0.0	700.0	100.0	100.0	0	0.0	0.0	-0.013	1.0	95.88309	9.734	0	0.0	2.0	0.0	1.0	0.0
0.0	700.0	100.0	100.0	0	0.0	0.0	-0.013	1.0	96.28809	9.047	0	0.0	2.0	0.0	1.0	0.0
0.0	700.0	100.0	100.0	0	0.0	0.0	-0.014	1.0	96.28809	7.813	0	0.0	2.0	0.0	1.0	0.0
0.0	700.0	100.0	100.0	0	0.0	0.0	-0.015	1.0	96.68175	7.813	0	0.0	2.0	0.0	1.0	0.0
0.0	700.0	100.0	100.0	0	0.0	0.0	-0.016	1.0	96.0869	7.26	0	0.0	2.0	0.0	1.0	0.0
0.0	700.0	100.0	100.0	0	0.0	0.0	-0.017	1.0	96.0869	6.27	0	0.0	2.0	0.0	1.0	0.0
0.0	700.0	100.0	100.0	0	0.0	0.0	-0.018	1.0	95.41058	6.27	0	0.0	2.0	0.0	1.0	0.0
0.0	700.0	100.0	100.0	0	0.0	0.0	-0.018	1.0	95.41058	5.826	0	0.0	2.0	0.0	1.0	0.0
0.0	700.0	100.0	100.0	0	0.0	0.0	-0.019	1.0	95.57694	5.826	0	0.0	2.0	0.0	1.0	0.0
0.0	700.0	100.0	100.0	0	0.0	0.0	-0.02	1.0	96.04346	5.032	0	0.0	2.0	0.0	1.0	0.0
0.0	700.0	100.0	100.0	0	0.0	0.0	-0.021	1.0	96.04346	4.676	0	0.0	2.0	0.0	1.0	0.0
0.0	700.0	100.0	100.0	0	0.0	0.0	-0.021	1.0	96.37581	4.676	0	0.0	2.0	0.0	1.0	0.0
0.0	700.0	100.0	100.0	0	0.0	0.0	-0.022	1.0	96.75724	4.037	0	0.0	2.0	0.0	1.0	0.0
0.0	700.0	100.0	100.0	0	0.0	0.0	-0.023	1.0	96.75724	4.037	0	0.0	2.0	0.0	1.0	0.0
0.0	700.0	100.0	100.0	0	0.0	0.0	-0.023	1.0	96.637146	3.752	0	0.0	2.0	0.0	1.0	0.0
0.0	700.0	100.0	100.0	0	0.0	0.0	-0.024	1.0	96.637146	3.24	0	0.0	2.0	0.0	1.0	0.0
0.0	700.0	100.0	100.0	0	0.0	0.0	-0.024	1.0	96.59559	3.24	0	0.0	2.0	0.0	1.0	0.0
0.0	700.0	100.0	100.0	0	0.0	0.0	-0.024	1.0	95.8651	2.798	0	0.0	2.0	0.0	1.0	0.0
0.0	700.0	100.0	100.0	0	0.0	0.0	-0.024	1.0	95.8651	2.6	0	0.0	2.0	0.0	1.0	0.0
0.0	700.0	100.0	100.0	0	0.0	0.0	-0.025	1.0	96.27117	2.6	0	0.0	2.0	0.0	1.0	0.0
0.0	700.0	100.0	100.0	0	0.0	0.0	-0.025	1.0	95.88847	2.245	0	0.0	2.0	0.0	1.0	0.0
0.0	700.0	100.0	100.0	0	0.0	0.0	-0.025	1.0	95.88847	2.086	0	0.0	2.0	0.0	1.0	0.0
0.0	700.0	100.0	100.0	0	0.0	0.0	-0.025	1.0	95.79056	2.086	0	0.0	2.0	0.0	1.0	0.0
0.0	700.0	100.0	100.0	0	0.0	0.0	-0.024	1.0	95.79056	1.801	0	0.0	2.0	0.0	1.0	0.0
0.0	700.0	100.0	100.0	0	0.0	0.0	-0.024	1.0	95.77292	1.801	1	0.0	2.0	2.0	1.0	0.0
0.0	700.0	100.0	100.0	0	0.0	0.0	-0.024	1.0	96.132164	1.674	1	0.0	2.0	3.0	1.0	0.0
0.0	700.0	100.0	100.0	0	0.0	0.0	-0.024	1.0	96.132164	1.445	1	0.0	2.0	3.0	1.0	0.0
-6944.445	500.0	100.0	100.0	0	0.0	0.0	-0.024	1.0	95.86547	1.445	1	0.0	2.0	3.0	1.0	0.0
-6944.445	500.0	100.0	100.0	0	0.0	0.0	-0.023	1.0	95.76327	1.343	1	0.0	2.0	3.0	1.0	0.0
-6944.445	500.0	100.0	100.0	0	0.0	0.0	-0.023	1.0	95.76327	1.343	1	0.0	2.0	3.0	1.0	0.0
-6944.445	500.0	100.0	100.0	0	0.0	0.0	-0.023	1.0	95.83628	0.668	1	0.0	2.0	3.0	1.0	0.0
-6944.445	500.0	100.0	100.0	0	0.0	0.0	-0.022	1.0	95.83628	0.129	1	0.0	2.0	3.0	1.0	0.0
-6944.445	500.0	100.0	100.0	0	0.0	0.0	-0.022	1.0	95.49347	0.129	1	0.0	2.0	3.0	1.0	0.0
-6944.445	500.0	100.0	100.0	0	0.0	0.0	-0.022	1.0	94.83667	-0.834	1	0.0	2.0	3.0	1.0	0.0
-6944.445	500.0	100.0	100.0	0	0.0	0.0	-0.021	1.0	94.83667	-1.267	1	0.0	2.0	3.0	1.0	0.0
-6944.445	500.0	100.0	100.0	0	0.0	0.0	-0.021	1.0	96.275215	-1.267	1	0.0	2.0	3.0	1.0	0.0
-6944.445	500.0	100.0	100.0	0	0.0	0.0	-0.021	1.0	96.15318	-2.042	1	0.0	2.0	3.0	1.0	0.0
-6944.445	500.0	100.0	100.0	0	0.0	0.0	-0.02	1.0	96.15318	-2.042	1	0.0	2.0	3.0	1.0	0.0
-6944.445	500.0	100.0	100.0	0	0.0	0.0	-0.02	1.0	96.114716	-2.389	1	0.0	2.0	3.0	1.0	0.0
-6944.445	500.0	100.0	100.0	0	0.0	0.0	-0.019	1.0	96.114716	-3.012	1	0.0	2.0	3.0	1.0	0.0
-6944.445	500.0	100.0	100.0	0	0.0	0.0	-0.019	1.0	96.20618	-3.012	1	0.0	2.0	3.0	1.0	0.0
-6944.445	500.0	100.0	100.0	0	0.0	0.0	-0.019	1.0	96.2675	-3.55	1	0.0	2.0	3.0	1.0	0.0
-6944.445	500.0	100.0	100.0	0	0.0	0.0	-0.018	1.0	96.2675	-3.79	1	0.0	2.0	3.0	1.0	0.0
-6944.445	500.0	100.0	100.0	0	0.0	0.0	-0.018	1.0	96.627846	-3.79	1	0.0	2.0	3.0	1.0	0.0
-6944.445	500.0	100.0	100.0	0	0.0	0.0	-0.017	1.0	96.627846	-4.221	1	0.0	2.0	3.0	1.0	0.0
-6944.445	500.0	100.0	100.0	0	0.0	0.0	-0.017	1.0	96.14392	-4.221	1	0.0	2.0	3.0	1.0	0.0
-6944.445	500.0	100.0	100.0	0	0.0	0.0	-0.016	1.0	96.52394	-4.415	1	0.0	2.0	3.0	1.0	0.0
-6944.445	500.0	100.0	100.0	0	0.0	0.0	-0.016	1.0	96.52394	-4.761	1	0.0	2.0	3.0	1.0	0.0
-6944.445	500.0	100.0	100.0	0	0.0	0.0	-0.015	1.0	96.2801	-4.761	1	0.0	2.0	3.0	1.0	0.0
-6944.445	500.0	100.0	100.0	0	0.0	0.0	-0.014	1.0	96.5702	-4.916	1	0.0	2.0	3.0	1.0	0.0
-6944.445	500.0	100.0	100.0	0	0.0	0.0	-0.014	1.0	96.63062	-5.193	1	0.0	2.0	3.0	1.0	0.0
-6944.445	500.0	100.0	100.0	0	0.0	0.0	-0.013	1.0	96.882065	-5.193	1	0.0	2.0	3.0	1.0	0.0
-6944.445	500.0	100.0	100.0	0	0.0	0.0	-0.012	1.0	96.882065	-5.318	1	0.0	2.0	3.0	1.0	0.0
-6944.445	500.0	100.0	100.0	0	0.0	0.0	-0.012	1.0	96.115524	-5.318	1	0.0	2.0	3.0	1.0	0.0
-6944.445	500.0	100.0	100.0	0	0.0	0.0	-0.011	1.0	96.35582	-5.541	1	0.0	2.0	3.0	1.0	0.0
-6944.445	500.0	100.0	100.0	0	0.0	0.0	-0.01	1.0	96.35582	-5.64	1	0.0	2.0	3.0	1.0	0.0
-6944.445	500.0	100.0	100.0	0	0.0	0.0	-0.009	1.0	97.20883	-5.64	1	0.0	2.0	3.0	1.0	0.0
-6944.445	500.0	100.0	100.0	0	0.0	0.0	-0.008	1.0	97.29764	-5.819	1	0.0	2.0	5.0	1.0	0.0
-6944.445	500.0	100.0	100.0	0	0.0	0.0	-0.007	1.0	97.29764	-5.975	1	0.0	2.0	5.0	1.0	0.0
-6944.445	500.0	100.0	100.0	0	0.0	0.0	-0.006	1.0	97.48332	-5.975	1	0.0	2.0	5.0	1.0	0.0
-6944.445	500.0	100.0	100.0	0	0.0	0.0	-0.005	1.0	97.48332	-6.043	1	0.0	2.0	5.0	1.0	0.0
-6944.445	500.0	100.0	100.0	0	0.0	0.0	-0.005	1.0	97.59218	-6.043	1	0.0	2.0	5.0	1.0	0.0
-6944.445	500.0	100.0	100.0	0	0.0	0.0	-0.003	1.0	97.37258	-6.167	1	0.0	2.0	5.0	1.0	0.0
-6944.445	500.0	100.0	100.0	0	0.0	0.0	-0.002	1.0	97.37258	-6.223	1	0.0	2.0	5.0	1.0	0.0
-6944.445	500.0	100.0	100.0	0	0.0	0.0	-0.001	1.0	97.621994	-6.223	1	0.0	2.0	5.0	1.0	0.0
-6944.445	500.0	100.0	100.0	0	0.0	0.0	0.0	1.0	97.05824	-6.322	1	0.0	2.0	5.0	1.0	0.0
-6944.445	500.0	100.0	100.0	0	0.0	0.0	0.0	1.0	97.05824	-6.322	1	0.0	2.0	5.0	1.0	0.0
-6944.445	500.0	100.0	100.0	0	0.0	0.0	0.0	1.0	97.14611	-6.409	1	0.0	2.0	5.0	1.0	0.0
-6944.445	500.0	100.0	100.0	0	0.0	0.0	0.001	1.0	97.14611	-6.448	1	0.0	2.0	5.0	1.0	0.0
-6944.445	500.0	100.0	100.0	0	0.0	0.0	0.002	1.0	96.790565	-6.448	1	0.0	2.0	5.0	1.0	0.0
-6944.445	500.0	100.0	100.0	0	0.0	0.0	0.004	1.0	96.86468	-6.516	1	0.0	2.0	5.0	1.0	0.0
-6944.445	500.0	100.0	100.0	0	0.0	0.0	0.005	1.0	96.86468	-6.547	1	0.0	2.0	5.0	1.0	0.0
-6944.445	500.0	100.0	100.0	0	0.0	0.0	0.006	1.0	95.95383	-6.547	1	0.0	2.0	5.0	1.0	0.0
-6944.445	500.0	100.0	100.0	0	0.0	0.0	0.007	1.0	96.46991	-6.602	1	0.0	2.0	5.0	1.0	0.0
-6944.445	500.0	100.0	100.0	0	0.0	0.0	0.008	1.0	96.46991	-6.602	1	0.0	2.0	5.0	1.0	0.0
-6944.445	500.0	100.0	100.0	0	0.0	0.0	0.009	1.0	96.5069	-6.627	1	0.0	2.0	5.0	1.0	0.0
-6944.445	500.0	100.0	100.0	0	0.0	0.0	0.01	1.0	96.5069	-6.671	1	0.0	2.0	5.0	1.0	0.0
-6944.445	500.0	100.0	100.0	0	0.0	0.0	0.011	1.0	96.48246	-6.671	1	0.0	2.0	5.0	1.0	0.0
-6944.445	500.0	100.0	100.0	0	0.0	0.0	0.012	1.0	95.94968	-6.691	1	0.0	2.0	5.0	1.0	0.0
-6944.445	500.0	100.0	100.0	0	0.0	0.0	0.013	1.0	95.94968	-6.727	1	0.0	2.0	5.0	1.0	0.0
-6944.445	500.0	100.0	100.0	0	0.0	0.0	0.015	1.0	96.32988	-6.727	1	0.0	2.0	5.0	1.0	0.0
-6944.445	500.0	100.0	100.0	0	0.0	0.0	0.016	1.0	96.45955	-6.744	1	0.0	2.0	5.0	1.0	0.0
-6944.445	500.0	100.0	100.0	0	0.0	0.0	0.017	1.0	96.45955	-6.771	1	0.0	2.0	5.0	1.0	0.0
-6944.445	500.0	100.0	100.0	0	0.0	0.0	0.019	1.0	97.32509	-6.771	1	0.0	2.0	5.0	1.0	0.0
-6944.445	500.0	100.0	100.0	0	0.0	0.0	0.02	1.0	97.32509	-6.784	1	0.0	2.0	5.0	1.0	0.0
-6944.445	500.0	100.0	100.0	0	0.0	0.0	0.021	1.0	96.65897	-6.784	1	0.0	2.0	5.0	1.0	0.0
-6944.445	500.0	100.0	100.0	0	0.0	0.0	0.023	1.0	96.32621	-6.807	1	0.0	2.0	5.0	1.0	0.0
-6944.445	500.0	100.0	100.0	0	0.0	0.0	0.024	1.0	96.32621	-6.817	1	0.0	2.0	5.0	1.0	0.0
-6944.445	500.0	100.0	100.0	0	0.0	0.0	0.025	1.0	96.79552	-6.817	1	0.0	2.0	5.0	1.0	0.0
-6944.445	500.0	100.0	100.0	0	0.0	0.0	0.026	1.0	96.91966	-6.836	1	0.0	2.0	5.0	1.0	0.0
-6944.445	500.0	100.0	100.0	0	0.0	0.0	0.028	1.0	96.91966	-6.836	1	0.0	2.0	5.0	1.0	0.0
-6944.445	500.0	100.0	100.0	0	0.0	0.0	0.029	1.0	96.81474	-6.852	1	0.0	2.0	5.0	1.0	0.0
-6944.445	500.0	100.0	100.0	0	0.0	0.0	0.03	1.0	96.81474	-6.859	1	0.0	2.0	5.0	1.0	0.0
-6944.445	500.0	100.0	100.0	0	0.0	0.0	0.032	1.0	97.16775	-6.859	1	0.0	2.0	5.0	1.0	0.0
-6944.445	500.0	100.0	100.0	0	0.0	0.0	0.033	1.0	97.243904	-6.871	1	0.0	2.0	5.0	1.0	0.0
-6944.445	500.0	100.0	100.0	0	0.0	0.0	0.034	1.0	97.243904	-6.877	1	0.0	2.0	5.0	1.0	0.0
-6944.445	500.0	100.0	100.0	0	0.0	0.0	0.036	1.0	97.24354	-6.877	1	0.0	2.0	5.0	1.0	0.0
-6944.445	500.0	100.0	100.0	0	0.0	0.0	0.037	1.0	97.505875	-6.887	1	0.0	2.0	5.0	1.0	0.0
-6944.445	500.0	100.0	100.0	0	0.0	0.0	0.038	1.0	97.505875	-6.892	1	0.0	2.0	5.0	1.0	0.0
-6944.445	500.0	100.0	100.0	0	0.0	0.0	0.04	1.0	97.92618	-6.892	1	0.0	2.0	5.0	1.0	0.0
-6944.445	500.0	100.0	100.0	0	0.0	0.0	0.041	1.0	97.92618	-6.901	1	0.0	2.0	5.0	1.0	0.0
-6944.445	500.0	100.0	100.0	0	0.0	0.0	0.042	1.0	97.77545	-6.901	1	0.0	2.0	5.0	1.0	0.0
-6944.445	500.0	100.0	100.0	0	0.0	0.0	0.043	1.0	97.62505	-6.907	1	0.0	2.0	5.0	1.0	0.0
-6944.445	500.0	100.0	100.0	0	0.0	0.0	0.045	1.0	97.62505	-6.911	1	0.0	2.0	5.0	1.0	0.0
-6944.445	500.0	100.0	100.0	0	0.0	0.0	0.046	1.0	98.1704	-6.911	1	0.0	2.0	5.0	1.0	0.0
-6944.445	500.0	100.0	100.0	0	0.0	0.0	0.047	1.0	97.88492	-6.916	1	0.0	2.0	5.0	1.0	0.0
-6944.445	500.0	100.0	100.0	0	0.0	0.0	0.049	1.0	97.88492	-6.916	1	0.0	2.0	5.0	1.0	0.0
-6944.445	500.0	100.0	100.0	0	0.0	0.0	0.05	1.0	97.37622	-6.92	1	0.0	2.0	5.0	1.0	0.0
-6944.445	500.0	100.0	100.0	0	0.0	0.0	0.051	1.0	97.37622	-6.923	1	0.0	2.0	5.0	1.0	0.0
-6944.445	500.0	100.0	100.0	0	0.0	0.0	0.053	1.0	97.30578	-6.923	1	0.0	2.0	5.0	1.0	0.0
-6944.445	500.0	100.0	100.0	0	0.0	0.0	0.054	1.0	97.38242	-6.925	1	0.0	2.0	5.0	1.0	0.0
-6944.445	500.0	100.0	100.0	0	0.0	0.0	0.055	1.0	96.97923	-6.929	1	0.0	2.0	5.0	1.0	0.0
-6944.445	500.0	100.0	100.0	0	0.0	0.0	0.057	1.0	97.18573	-6.929	1	0.0	2.0	5.0	1.0	0.0
-6944.445	500.0	100.0	100.0	0	0.0	0.0	0.059	1.0	96.96703	-6.931	1	0.0	2.0	5.0	1.0	0.0
-6944.445	500.0	100.0	100.0	0	0.0	0.0	0.06	1.0	96.96703	-6.931	1	0.0	2.0	5.0	1.0	0.0
-6944.445	500.0	100.0	100.0	0	0.0	0.0	0.061	1.0	97.066284	-6.934	1	0.0	2.0	5.0	1.0	0.0
-6944.445	500.0	100.0	100.0	0	0.0	0.0	0.063	1.0	97.066284	-6.935	1	0.0	2.0	5.0	1.0	0.0
-6944.445	500.0	100.0	100.0	1	0.0	0.0	0.065	1.0	96.717285	-6.935	1	0.0	2.0	5.0	1.0	0.0
-6944.445	500.0	100.0	100.0	1	0.0	0.0	0.066	1.0	96.01506	-6.937	1	0.0	2.0	5.0	1.0	0.0
-6944.445	500.0	100.0	100.0	1	0.0	0.0	0.068	1.0	96.01506	-6.94	1	0.0	2.0	5.0	1.0	0.0
-6944.445	500.0	100.0	100.0	1	0.0	0.0	0.07	1.0	95.9855	-6.94	1	0.0	2.0	5.0	1.0	0.0
-6944.445	500.0	100.0	100.0	1	0.0	0.0	0.071	1.0	95.9855	-6.941	1	0.0	2.0	5.0	1.0	0.0
-6944.445	500.0	100.0	100.0	1	0.0	0.0	0.073	1.0	96.30398	-6.941	1	0.0	2.0	5.0	1.0	0.0
-6944.445	500.0	100.0	100.0	1	0.0	0.0	0.075	1.0	96.07488	-6.942	1	0.0	2.0	5.0	1.0	0.0
-6944.445	500.0	100.0	100.0	1	0.0	0.0	0.077	1.0	96.07488	-6.943	1	0.0	2.0	5.0	1.0	0.0
-6944.445	500.0	100.0	100.0	1	0.0	0.0	0.079	1.0	96.479416	-6.943	1	0.0	2.0	5.0	1.0	0.0
-6944.445	500.0	100.0	100.0	1	0.0	0.0	0.081	1.0	96.31252	-6.944	1	0.0	2.0	5.0	1.0	0.0
-6944.445	500.0	100.0	100.0	1	0.0	0.0	0.083	1.0	96.31252	-6.945	1	0.0	2.0	5.0	1.0	0.0
-6944.445	500.0	100.0	100.0	1	0.0	0.0	0.085	1.0	96.50474	-6.945	1	0.0	2.0	5.0	1.0	0.0
-6944.445	500.0	100.0	100.0	1	0.0	0.0	0.087	1.0	96.50474	-6.946	1	0.0	2.0	5.0	1.0	0.0
-6944.445	500.0	100.0	100.0	1	0.0	0.0	0.089	1.0	96.33966	-6.946	1	0.0	2.0	5.0	1.0	0.0
-6944.445	500.0	100.0	100.0	1	0.0	0.0	0.092	1.0	96.89868	-6.946	1	0.0	2.0	5.0	1.0	0.0
-6944.445	500.0	100.0	100.0	1	0.0	0.0	0.094	1.0	96.89868	-6.947	1	0.0	2.0	5.0	1.0	0.0
-6944.445	500.0	100.0	100.0	1	0.0	0.0	0.096	1.0	97.62092	-6.947	1	0.0	2.0	5.0	1.0	0.0
-6944.445	500.0	100.0	100.0	1	0.0	0.0	0.098	1.0	97.68313	-6.947	1	0.0	2.0	5.0	1.0	0.0
-6944.445	500.0	100.0	100.0	1	0.0	0.0	0.1	1.0	97.68313	-6.948	1	0.0	2.0	5.0	1.0	0.0
-6944.445	500.0	100.0	100.0	1	0.0	0.0	0.103	1.0	97.395195	-6.948	1	0.0	2.0	5.0	1.0	0.0
-6944.445	500.0	100.0	100.0	1	0.0	0.0	0.105	1.0	97.395195	-6.949	1	0.0	2.0	5.0	1.0	0.0
-6944.445	500.0	100.0	100.0	1	0.0	0.0	0.107	1.0	96.77515	-6.949	1	0.0	2.0	5.0	1.0	0.0
-6944.445	500.0	100.0	100.0	1	0.0	0.0	0.109	1.0	96.39229	-6.949	1	0.0	2.0	5.0	1.0	0.0
-6944.445	500.0	100.0	100.0	1	0.0	0.0	0.111	1.0	96.39229	-6.949	1	0.0	2.0	5.0	1.0	0.0
-6944.445	500.0	100.0	100.0	1	0.0	0.0	0.114	1.0	97.40074	-6.949	1	0.0	2.0	5.0	1.0	0.0
-6944.445	500.0	100.0	100.0	1	0.0	0.0	0.116	1.0	97.653984	-6.95	1	0.0	2.0	5.0	1.0	0.0
-6944.445	500.0	100.0	100.0	1	0.0	0.0	0.118	1.0	97.653984	-6.95	1	0.0	2.0	5.0	1.0	0.0
-6944.445	500.0	100.0	100.0	1	0.0	0.0	0.12	1.0	96.782684	-6.95	1	0.0	2.0	5.0	1.0	0.0
-6944.445	500.0	100.0	100.0	1	0.0	0.0	0.122	1.0	96.782684	-6.95	1	0.0	2.0	5.0	1.0	0.0
-6944.445	500.0	100.0	100.0	1	0.0	0.0	0.124	1.0	97.17726	-6.95	1	0.0	2.0	5.0	1.0	0.0
-6944.445	500.0	100.0	100.0	1	0.0	0.0	0.126	1.0	96.87416	-6.95	1	0.0	2.0	5.0	1.0	0.0
-6944.445	500.0	100.0	100.0	1	0.0	0.0	0.128	1.0	96.87416	-6.951	1	0.0	2.0	5.0	1.0	0.0
-6944.445	500.0	100.0	100.0	1	0.0	0.0	0.13	1.0	97.13529	-6.951	1	0.0	2.0	5.0	1.0	0.0
-6944.445	500.0	100.0	100.0	1	0.0	0.0	0.132	1.0	96.64446	-6.951	1	0.0	2.0	5.0	1.0	0.0
-6944.445	500.0	100.0	100.0	1	0.0	0.0	0.134	1.0	96.64446	-6.951	1	0.0	2.0	5.0	1.0	0.0
-6944.445	500.0	100.0	100.0	1	0.0	0.0	0.136	1.0	97.14677	-6.951	1	0.0	2.0	5.0	1.0	0.0
-6944.445	500.0	100.0	100.0	1	0.0	0.0	0.138	1.0	97.14677	-6.951	1	0.0	2.0	5.0	1.0	0.0
-6944.445	500.0	100.0	100.0	1	0.0	0.0	0.14	1.0	97.334366	-6.951	1	0.0	2.0	5.0	1.0	0.0
-6944.445	500.0	100.0	100.0	1	0.0	0.0	0.142	1.0	97.70736	-6.951	1	0.0	2.0	5.0	1.0	0.0
-6944.445	500.0	100.0	100.0	1	0.0	0.0	0.143	1.0	97.70736	-6.951	1	0.0	2.0	5.0	1.0	0.0
-6944.445	500.0	100.0	100.0	1	0.0	0.0	0.145	1.0	97.57783	-6.951	1	0.0	2.0	5.0	1.0	0.0
-6944.445	500.0	100.0	100.0	1	0.0	0.0	0.147	1.0	97.57071	-6.951	1	0.0	2.0	5.0	1.0	0.0
-6944.445	500.0	100.0	100.0	1	0.0	0.0	0.149	1.0	97.57071	-6.952	1	0.0	2.0	5.0	1.0	0.0
-6944.445	500.0	100.0	100.0	1	0.0	0.0	0.151	1.0	97.171425	-6.952	1	0.0	2.0	5.0	1.0	0.0
-6944.445	500.0	100.0	100.0	1	0.0	0.0	0.152	1.0	97.09617	-6.952	1	0.0	2.0	5.0	1.0	0.0
-6944.445	500.0	100.0	100.0	1	0.0	0.0	0.154	1.0	96.96917	-6.952	1	0.0	2.0	5.0	1.0	0.0
-6944.445	500.0	100.0	100.0	0	0.0	0.0	0.156	1.0	98.0509	-6.952	1	1.0	2.0	7.0	1.0	0.0
-6944.445	500.0	100.0	100.0	0	0.0	0.0	0.157	1.0	98.0509	-6.952	1	1.0	2.0	7.0	1.0	0.0
0.0	500.0	100.0	100.0	0	0.0	0.0	0.159	1.0	98.17656	-6.952	1	1.0	2.0	0.0	1.0	0.0
0.0	500.0	100.0	100.0	0	0.0	0.0	0.16	1.0	97.76818	-6.952	1	1.0	2.0	0.0	1.0	0.0
0.0	500.0	100.0	100.0	0	0.0	0.0	0.162	1.0	97.76818	-6.952	1	1.0	2.0	0.0	1.0	0.0
0.0	500.0	100.0	100.0	0	0.0	0.0	0.164	1.0	98.1852	-6.952	1	1.0	2.0	0.0	1.0	0.0
0.0	500.0	100.0	100.0	0	0.0	0.0	0.165	1.0	98.1852	-6.003	1	1.0	2.0	0.0	1.0	0.0
0.0	500.0	100.0	100.0	0	0.0	0.0	0.167	1.0	98.14978	-6.003	1	1.0	2.0	0.0	1.0	0.0
0.0	500.0	100.0	100.0	0	0.0	0.0	0.169	1.0	98.41153	-5.58	1	1.0	2.0	0.0	1.0	0.0
0.0	500.0	100.0	100.0	0	0.0	0.0	0.171	1.0	98.41153	-4.818	1	1.0	2.0	0.0	1.0	0.0
0.0	500.0	100.0	100.0	0	0.0	0.0	0.172	1.0	97.81496	-4.818	1	1.0	2.0	0.0	1.0	0.0
0.0	500.0	100.0	100.0	0	0.0	0.0	0.174	1.0	96.7514	-4.16	1	1.0	2.0	0.0	1.0	0.0
0.0	500.0	100.0	100.0	0	0.0	0.0	0.176	1.0	96.7514	-3.866	1	1.0	2.0	0.0	1.0	0.0
0.0	500.0	100.0	100.0	0	0.0	0.0	0.177	1.0	97.02004	-3.866	1	1.0	2.0	0.0	1.0	0.0
0.0	500.0	100.0	100.0	0	0.0	0.0	0.179	1.0	97.02004	-3.593	1	1.0	2.0	0.0	1.0	0.0
0.0	500.0	100.0	100.0	0	0.0	0.0	0.18	1.0	96.801834	-3.593	1	1.0	2.0	0.0	1.0	0.0
0.0	500.0	100.0	100.0	0	0.0	0.0	0.182	1.0	96.88396	-3.102	1	1.0	2.0	0.0	1.0	0.0
0.0	500.0	100.0	100.0	0	0.0	0.0	0.184	1.0	96.88396	-2.679	1	1.0	2.0	0.0	1.0	0.0
0.0	500.0	100.0	100.0	0	0.0	0.0	0.185	1.0	97.337326	-2.679	1	1.0	2.0	0.0	1.0	0.0
0.0	500.0	100.0	100.0	0	0.0	0.0	0.187	1.0	96.90079	-2.49	1	1.0	2.0	0.0	1.0	0.0
0.0	500.0	100.0	100.0	0	0.0	0.0	0.188	1.0	96.90079	-2.49	1	1.0	2.0	0.0	1.0	0.0
0.0	500.0	100.0	100.0	0	0.0	0.0	0.189	1.0	96.50835	-2.15	1	1.0	2.0	0.0	1.0	0.0
0.0	500.0	100.0	100.0	0	0.0	0.0	0.19	1.0	96.50835	-1.998	1	1.0	2.0	0.0	1.0	0.0
0.0	500.0	100.0	100.0	0	0.0	0.0	0.192	1.0	96.69054	-1.998	1	1.0	2.0	0.0	1.0	0.0
0.0	500.0	100.0	100.0	0	0.0	0.0	0.193	1.0	97.1545	-1.725	1	1.0	2.0	0.0	1.0	0.0
0.0	500.0	100.0	100.0	0	0.0	0.0	0.194	1.0	97.1545	-1.603	1	1.0	2.0	0.0	1.0	0.0
0.0	500.0	100.0	100.0	0	0.0	0.0	0.195	1.0	96.74544	-1.603	1	1.0	2.0	0.0	1.0	0.0
0.0	500.0	100.0	100.0	0	0.0	0.0	0.196	1.0	95.93857	-1.384	1	1.0	2.0	0.0	1.0	0.0
0.0	500.0	100.0	100.0	0	0.0	0.0	0.197	1.0	95.93857	-1.384	1	1.0	2.0	0.0	1.0	0.0
0.0	500.0	100.0	100.0	0	0.0	0.0	0.199	1.0	96.57211	-1.286	1	1.0	2.0	0.0	1.0	0.0
0.0	500.0	100.0	100.0	0	0.0	0.0	0.2	1.0	96.57211	-1.11	1	1.0	2.0	0.0	1.0	0.0
0.0	500.0	100.0	100.0	0	0.0	0.0	0.201	1.0	96.25539	-1.11	1	1.0	2.0	0.0	1.0	0.0
0.0	500.0	100.0	100.0	0	0.0	0.0	0.202	1.0	95.896774	-1.032	1	1.0	2.0	0.0	1.0	0.0
0.0	500.0	100.0	100.0	0	0.0	0.0	0.203	1.0	95.896774	-0.891	1	1.0	2.0	0.0	1.0	0.0
0.0	500.0	100.0	100.0	0	0.0	0.0	0.204	1.0	96.721985	-0.891	1	1.0	2.0	0.0	1.0	0.0
0.0	500.0	100.0	100.0	0	0.0	0.0	0.205	1.0	96.721985	-0.828	1	1.0	2.0	0.0	1.0	0.0
0.0	500.0	100.0	100.0	0	0.0	0.0	0.206	1.0	96.87374	-0.828	1	1.0	2.0	0.0	1.0	0.0
0.0	500.0	100.0	100.0	0	0.0	0.0	0.206	1.0	96.74581	-0.715	1	1.0	2.0	0.0	1.0	0.0
0.0	500.0	100.0	100.0	0	0.0	0.0	0.207	1.0	96.74581	-0.617	1	1.0	2.0	0.0	1.0	0.0
0.0	500.0	100.0	100.0	0	0.0	0.0	0.208	1.0	97.445076	-0.617	1	1.0	2.0	0.0	1.0	0.0
0.0	500.0	100.0	100.0	0	0.0	0.0	0.209	1.0	97.703415	-0.573	1	1.0	2.0	0.0	1.0	0.0
0.0	500.0	100.0	100.0	0	0.0	0.0	0.209	1.0	97.703415	-0.495	1	1.0	2.0	0.0	1.0	0.0
0.0	500.0	100.0	100.0	0	0.0	0.0	0.21	1.0	96.498985	-0.495	1	1.0	2.0	0.0	1.0	0.0
0.0	500.0	100.0	100.0	0	0.0	0.0	0.21	1.0	96.498985	-0.46	1	1.0	2.0	0.0	1.0	0.0
0.0	500.0	100.0	100.0	0	0.0	0.0	0.211	1.0	97.708206	-0.46	1	1.0	2.0	0.0	1.0	0.0
0.0	500.0	100.0	100.0	0	0.0	0.0	0.211	1.0	97.60867	-0.397	1	1.0	2.0	0.0	1.0	0.0
0.0	500.0	100.0	100.0	0	0.0	0.0	0.211	1.0	97.60867	-0.369	1	1.0	2.0	0.0	1.0	0.0
0.0	500.0	100.0	100.0	0	0.0	0.0	0.212	1.0	97.49395	-0.369	1	1.0	2.0	0.0	1.0	0.0
0.0	500.0	100.0	100.0	0	0.0	0.0	0.212	1.0	97.71559	-0.318	1	1.0	2.0	0.0	1.0	0.0
0.0	500.0	100.0	100.0	0	0.0	0.0	0.212	1.0	97.71559	-0.276	1	1.0	2.0	0.0	1.0	0.0
0.0	500.0	100.0	100.0	0	0.0	0.0	0.212	1.0	98.00719	-0.276	1	1.0	2.0	0.0	1.0	0.0
0.0	500.0	100.0	100.0	0	0.0	0.0	0.212	1.0	98.00719	-0.255	1	1.0	2.0	0.0	1.0	0.0
0.0	500.0	100.0	100.0	0	0.0	0.0	0.212	1.0	98.22916	-0.255	1	1.0	2.0	0.0	1.0	0.0
0.0	500.0	100.0	100.0	0	0.0	0.0	0.212	1.0	97.47966	-0.22	1	1.0	2.0	0.0	1.0	0.0
0.0	500.0	100.0	100.0	0	0.0	0.0	0.211	1.0	97.47966	-0.204	1	1.0	2.0	0.0	1.0	0.0
0.0	500.0	100.0	100.0	0	0.0	0.0	0.211	1.0	97.41671	-0.204	1	1.0	2.0	8.0	1.0	0.0
0.0	500.0	100.0	100.0	0	0.0	0.0	0.211	1.0	98.21539	-0.176	1	1.0	2.0	10.0	1.0	0.0
0.0	500.0	100.0	100.0	0	0.0	0.0	0.211	1.0	98.21539	-0.164	1	1.0	2.0	10.0	1.0	0.0
8333.334	600.0	100.0	100.0	0	0.0	0.0	0.211	1.0	97.682686	-0.164	1	1.0	2.0	10.0	1.0	0.0
8333.334	600.0	100.0	100.0	0	0.0	0.0	0.21	1.0	97.682686	-0.141	1	1.0	2.0	10.0	1.0	0.0
8333.334	600.0	100.0	100.0	0	0.0	0.0	0.21	1.0	97.913956	-0.141	1	1.0	2.0	10.0	1.0	0.0
8333.334	600.0	100.0	100.0	0	0.0	0.0	0.21	1.0	97.333275	0.465	1	1.0	2.0	10.0	1.0	0.0
8333.334	600.0	100.0	100.0	0	0.0	0.0	0.21	1.0	97.333275	1.022	1	1.0	2.0	10.0	1.0	0.0
8333.334	600.0	100.0	100.0	0	0.0	0.0	0.21	1.0	97.570984	1.022	1	1.0	2.0	10.0	1.0	0.0
8333.334	600.0	100.0	100.0	0	0.0	0.0	0.21	1.0	96.32596	2.021	1	1.0	2.0	10.0	1.0	0.0
8333.334	600.0	100.0	100.0	0	0.0	0.0	0.21	1.0	96.32596	2.021	1	1.0	2.0	10.0	1.0	0.0
8333.334	600.0	100.0	100.0	0	0.0	0.0	0.21	1.0	96.52958	2.468	1	1.0	2.0	10.0	1.0	0.0
8333.334	600.0	100.0	100.0	0	0.0	0.0	0.209	1.0	96.52958	3.269	1	1.0	2.0	10.0	1.0	0.0
8333.334	600.0	100.0	100.0	0	0.0	0.0	0.209	1.0	96.34377	3.269	1	1.0	2.0	10.0	1.0	0.0
8333.334	600.0	100.0	100.0	0	0.0	0.0	0.209	1.0	96.100685	3.629	1	1.0	2.0	10.0	1.0	0.0
8333.334	600.0	100.0	100.0	0	0.0	0.0	0.209	1.0	96.100685	4.271	1	1.0	2.0	10.0	1.0	0.0
8333.334	600.0	100.0	100.0	0	0.0	0.0	0.209	1.0	95.940315	4.271	1	1.0	2.0	10.0	1.0	0.0
8333.334	600.0	100.0	100.0	0	0.0	0.0	0.208	1.0	96.80509	4.56	1	1.0	2.0	10.0	1.0	0.0
8333.334	600.0	100.0	100.0	0	0.0	0.0	0.208	1.0	96.48333	5.075	1	1.0	2.0	10.0	1.0	0.0
8333.334	600.0	100.0	100.0	0	0.0	0.0	0.207	1.0	96.7737	5.075	1	1.0	2.0	10.0	1.0	0.0
8333.334	600.0	100.0	100.0	0	0.0	0.0	0.207	1.0	96.7737	5.307	1	1.0	2.0	10.0	1.0	0.0
8333.334	600.0	100.0	100.0	0	0.0	0.0	0.206	1.0	96.6937	5.307	1	1.0	2.0	10.0	1.0	0.0
8333.334	600.0	100.0	100.0	0	0.0	0.0	0.205	1.0	96.2461	5.722	1	1.0	2.0	10.0	1.0	0.0
8333.334	600.0	100.0	100.0	0	0.0	0.0	0.205	1.0	96.2461	5.906	1	1.0	2.0	10.0	1.0	0.0
8333.334	600.0	100.0	100.0	0	0.0	0.0	0.204	1.0	95.97994	5.906	1	1.0	2.0	10.0	1.0	0.0
8333.334	600.0	100.0	100.0	0	0.0	0.0	0.204	1.0	96.17227	6.238	1	1.0	2.0	10.0	1.0	0.0
8333.334	600.0	100.0	100.0	0	0.0	0.0	0.203	1.0	96.17227	6.238	1	1.0	2.0	10.0	1.0	0.0
8333.334	600.0	100.0	100.0	0	0.0	0.0	0.202	1.0	95.10403	6.388	1	1.0	2.0	10.0	1.0	0.0
8333.334	600.0	100.0	100.0	0	0.0	0.0	0.201	1.0	95.10403	6.654	1	1.0	2.0	10.0	1.0	0.0
8333.334	600.0	100.0	100.0	0	0.0	0.0	0.201	1.0	95.455444	6.654	1	1.0	2.0	10.0	1.0	0.0
8333.334	600.0	100.0	100.0	0	0.0	0.0	0.2	1.0	95.658676	6.773	1	1.0	2.0	10.0	1.0	0.0
8333.334	600.0	100.0	100.0	0	0.0	0.0	0.199	1.0	95.658676	6.988	1	1.0	2.0	10.0	1.0	0.0
8333.334	600.0	100.0	100.0	0	0.0	0.0	0.198	1.0	96.169914	6.988	1	1.0	2.0	10.0	1.0	0.0
8333.334	600.0	100.0	100.0	0	0.0	0.0	0.197	1.0	96.021965	7.084	1	1.0	2.0	10.0	1.0	0.0
8333.334	600.0	100.0	100.0	0	0.0	0.0	0.197	1.0	96.021965	7.084	1	1.0	2.0	10.0	1.0	0.0
8333.334	600.0	100.0	100.0	0	0.0	0.0	0.195	1.0	96.344734	7.256	1	1.0	2.0	10.0	1.0	0.0
8333.334	600.0	100.0	100.0	0	0.0	0.0	0.194	1.0	96.344734	7.404	1	1.0	2.0	10.0	1.0	0.0
8333.334	600.0	100.0	100.0	0	0.0	0.0	0.193	1.0	96.39258	7.404	1	1.0	2.0	10.0	1.0	0.0
8333.334	600.0	100.0	100.0	0	0.0	0.0	0.192	1.0	95.94867	7.47	1	1.0	2.0	10.0	1.0	0.0
8333.334	600.0	100.0	100.0	0	0.0	0.0	0.192	1.0	95.94867	7.589	1	1.0	2.0	10.0	1.0	0.0
8333.334	600.0	100.0	100.0	0	0.0	0.0	0.19	1.0	96.303925	7.589	1	1.0	2.0	10.0	1.0	0.0
8333.334	600.0	100.0	100.0	0	0.0	0.0	0.189	1.0	96.702484	7.643	1	1.0	2.0	10.0	1.0	0.0
8333.334	600.0	100.0	100.0	0	0.0	0.0	0.188	1.0	96.56163	7.643	1	1.0	2.0	10.0	1.0	0.0
8333.334	600.0	100.0	100.0	0	0.0	0.0	0.187	1.0	96.40401	7.738	1	1.0	2.0	10.0	1.0	0.0
8333.334	600.0	100.0	100.0	0	0.0	0.0	0.186	1.0	96.40401	7.781	1	1.0	2.0	10.0	1.0	0.0
8333.334	600.0	100.0	100.0	0	0.0	0.0	0.185	1.0	96.678246	7.781	1	1.0	2.0	10.0	1.0	0.0
8333.334	600.0	100.0	100.0	0	0.0	0.0	0.184	1.0	96.25783	7.858	1	1.0	2.0	10.0	1.0	0.0
8333.334	600.0	100.0	100.0	0	0.0	0.0	0.183	1.0	96.25783	7.893	1	1.0	2.0	10.0	1.0	0.0
8333.334	600.0	100.0	100.0	0	0.0	0.0	0.182	1.0	96.770065	7.893	1	1.0	2.0	10.0	1.0	0.0
8333.334	600.0	100.0	100.0	0	0.0	0.0	0.181	1.0	96.6841	7.955	1	1.0	2.0	10.0	1.0	0.0
8333.334	600.0	100.0	100.0	0	0.0	0.0	0.179	1.0	96.6841	7.955	1	1.0	2.0	10.0	1.0	0.0
8333.334	600.0	100.0	100.0	0	0.0	0.0	0.178	1.0	97.36343	8.008	1	1.0	2.0	10.0	1.0	0.0
8333.334	600.0	100.0	100.0	0	0.0	0.0	0.176	1.0	97.36343	8.031	1	1.0	2.0	10.0	1.0	0.0
8333.334	600.0	100.0	100.0	0	0.0	0.0	0.175	1.0	98.44949	8.031	1	1.0	2.0	10.0	1.0	0.0
8333.334	600.0	100.0	100.0	0	0.0	0.0	0.173	1.0	97.97389	8.073	1	1.0	2.0	10.0	1.0	0.0
8333.334	600.0	100.0	100.0	0	0.0	0.0	0.171	1.0	97.97389	8.092	1	1.0	2.0	10.0	1.0	0.0
8333.334	600.0	100.0	100.0	0	0.0	0.0	0.17	1.0	98.9049	8.092	1	1.0	2.0	10.0	1.0	0.0
8333.334	600.0	100.0	100.0	0	0.0	0.0	0.168	1.0	98.9049	8.126	1	1.0	2.0	10.0	1.0	0.0
8333.334	600.0	100.0	100.0	0	0.0	0.0	0.166	1.0	97.86174	8.126	1	1.0	2.0	10.0	1.0	0.0
8333.334	600.0	100.0	100.0	0	0.0	0.0	0.165	1.0	98.23346	8.156	1	1.0	2.0	10.0	1.0	0.0
8333.334	600.0	100.0	100.0	0	0.0	0.0	0.163	1.0	98.23346	8.17	1	1.0	2.0	10.0	1.0	0.0
8333.334	600.0	100.0	100.0	0	0.0	0.0	0.162	1.0	97.55093	8.17	1	1.0	2.0	10.0	1.0	0.0
8333.334	600.0	100.0	100.0	0	0.0	0.0	0.16	1.0	97.896835	8.193	1	1.0	2.0	10.0	1.0	0.0
8333.334	600.0	100.0	100.0	0	0.0	0.0	0.158	1.0	97.896835	8.204	1	1.0	2.0	10.0	1.0	0.0
8333.334	600.0	100.0	100.0	0	0.0	0.0	0.157	1.0	97.5169	8.204	1	1.0	2.0	10.0	1.0	0.0
8333.334	600.0	100.0	100.0	0	0.0	0.0	0.155	1.0	97.5169	8.223	1	1.0	2.0	10.0	1.0	0.0
8333.334	600.0	100.0	100.0	0	0.0	0.0	0.153	1.0	96.985176	8.223	1	1.0	2.0	10.0	1.0	0.0
8333.334	600.0	100.0	100.0	0	0.0	0.0	0.152	1.0	97.238785	8.231	1	1.0	2.0	12.0	1.0	0.0
8333.334	600.0	100.0	100.0	0	0.0	0.0	0.15	1.0	97.49908	8.248	1	1.0	2.0	12.0	1.0	0.0
8333.334	600.0	100.0	100.0	0	0.0	0.0	0.148	1.0	97.631714	8.248	1	1.0	2.0	12.0	1.0	0.0
8333.334	600.0	100.0	100.0	0	0.0	0.0	0.146	1.0	98.006294	8.253	1	1.0	2.0	12.0	1.0	0.0
8333.334	600.0	100.0	100.0	0	0.0	0.0	0.145	1.0	98.006294	8.267	1	1.0	2.0	12.0	1.0	0.0
8333.334	600.0	100.0	100.0	0	0.0	0.0	0.143	1.0	97.449	8.267	1	1.0	2.0	12.0	1.0	0.0
8333.334	600.0	100.0	100.0	0	0.0	0.0	0.141	1.0	97.449	8.276	1	1.0	2.0	12.0	1.0	0.0
8333.334	600.0	100.0	100.0	0	0.0	0.0	0.14	1.0	97.7463	8.276	1	1.0	2.0	12.0	1.0	0.0
8333.334	600.0	100.0	100.0	0	0.0	0.0	0.138	1.0	97.321434	8.282	1	1.0	2.0	12.0	1.0	0.0
8333.334	600.0	100.0	100.0	0	0.0	0.0	0.136	1.0	97.321434	8.29	1	1.0	2.0	12.0	1.0	0.0
8333.334	600.0	100.0	100.0	0	0.0	0.0	0.134	1.0	96.776886	8.29	1	1.0	2.0	12.0	1.0	0.0
8333.334	600.0	100.0	100.0	0	0.0	0.0	0.132	1.0	96.70341	8.293	1	1.0	2.0	12.0	1.0	0.0
8333.334	600.0	100.0	100.0	0	0.0	0.0	0.131	1.0	96.70341	8.301	1	1.0	2.0	12.0	1.0	0.0
8333.334	600.0	100.0	100.0	0	0.0	0.0	0.129	1.0	96.54719	8.301	1	1.0	2.0	12.0	1.0	0.0
8333.334	600.0	100.0	100.0	0	0.0	0.0	0.127	1.0	96.54719	8.304	1	1.0	2.0	12.0	1.0	0.0
8333.334	600.0	100.0	100.0	0	0.0	0.0	0.126	1.0	95.31427	8.304	1	1.0	2.0	12.0	1.0	0.0
8333.334	600.0	100.0	100.0	0	0.0	0.0	0.124	1.0	96.2292	8.309	1	1.0	2.0	12.0	1.0	0.0
8333.334	600.0	100.0	100.0	0	0.0	0.0	0.123	1.0	96.2292	8.311	1	1.0	2.0	12.0	1.0	0.0
8333.334	600.0	100.0	100.0	0	0.0	0.0	0.121	1.0	95.821815	8.311	1	1.0	2.0	12.0	1.0	0.0
8333.334	600.0	100.0	100.0	0	0.0	0.0	0.119	1.0	94.92631	8.315	1	1.0	2.0	12.0	1.0	0.0
8333.334	600.0	100.0	100.0	0	0.0	0.0	0.118	1.0	94.92631	8.318	1	1.0	2.0	12.0	1.0	0.0
8333.334	600.0	100.0	100.0	0	0.0	0.0	0.116	1.0	95.471855	8.318	1	1.0	2.0	12.0	1.0	0.0
8333.334	600.0	100.0	100.0	0	0.0	0.0	0.115	1.0	95.471855	8.322	1	1.0	2.0	12.0	1.0	0.0
8333.334	600.0	100.0	100.0	0	0.0	0.0	0.113	1.0	95.93719	8.322	1	1.0	2.0	12.0	1.0	0.0
8333.334	600.0	100.0	100.0	0	0.0	0.0	0.111	1.0	95.80544	8.324	1	1.0	2.0	12.0	1.0	0.0
8333.334	600.0	100.0	100.0	0	0.0	0.0	0.109	1.0	96.2701	8.326	1	1.0	2.0	12.0	1.0	0.0
8333.334	600.0	100.0	100.0	0	0.0	0.0	0.108	1.0	95.76129	8.326	1	1.0	2.0	12.0	1.0	0.0
8333.334	600.0	100.0	100.0	0	0.0	0.0	0.106	1.0	96.46283	8.328	1	1.0	2.0	12.0	1.0	0.0
8333.334	600.0	100.0	100.0	0	0.0	0.0	0.104	1.0	96.46283	8.33	1	1.0	2.0	12.0	1.0	0.0
8333.334	600.0	100.0	100.0	0	0.0	0.0	0.102	1.0	96.853615	8.33	1	1.0	2.0	12.0	1.0	0.0
8333.334	600.0	100.0	100.0	0	0.0	0.0	0.101	1.0	96.853615	8.332	1	1.0	2.0	12.0	1.0	0.0
8333.334	600.0	100.0	100.0	0	0.0	0.0	0.099	1.0	97.049095	8.332	1	1.0	2.0	12.0	1.0	0.0
8333.334	600.0	100.0	100.0	0	0.0	0.0	0.097	1.0	96.913025	8.332	1	1.0	2.0	12.0	1.0	0.0
8333.334	600.0	100.0	100.0	0	0.0	0.0	0.096	1.0	96.913025	8.333	1	1.0	2.0	12.0	1.0	0.0
8333.334	600.0	100.0	100.0	0	0.0	0.0	0.094	1.0	97.43616	8.333	1	1.0	2.0	12.0	1.0	0.0
8333.334	600.0	100.0	100.0	0	0.0	0.0	0.093	1.0	97.43775	8.334	1	1.0	2.0	12.0	1.0	0.0
8333.334	600.0	100.0	100.0	0	0.0	0.0	0.092	1.0	97.43775	8.335	1	1.0	2.0	12.0	1.0	0.0
8333.334	600.0	100.0	100.0	0	0.0	0.0	0.091	1.0	97.28672	8.335	1	1.0	2.0	12.0	1.0	0.0
8333.334	600.0	100.0	100.0	0	0.0	0.0	0.089	1.0	97.28672	8.337	1	1.0	2.0	12.0	1.0	0.0
8333.334	600.0	100.0	100.0	0	0.0	0.0	0.088	1.0	97.69848	8.337	1	1.0	2.0	12.0	1.0	0.0
8333.334	600.0	100.0	100.0	0	0.0	0.0	0.087	1.0	97.91792	8.337	1	1.0	2.0	12.0	1.0	0.0
8333.334	600.0	100.0	100.0	0	0.0	0.0	0.086	1.0	97.91792	8.337	1	1.0	2.0	12.0	1.0	0.0
8333.334	600.0	100.0	100.0	0	0.0	0.0	0.085	1.0	97.49303	8.337	1	1.0	2.0	12.0	1.0	0.0
8333.334	600.0	100.0	100.0	0	0.0	0.0	0.084	1.0	97.620895	8.339	1	1.0	2.0	12.0	1.0	0.0
8333.334	600.0	100.0	100.0	0	0.0	0.0	0.082	1.0	97.620895	8.339	1	1.0	2.0	12.0	1.0	0.0
8333.334	600.0	100.0	100.0	0	0.0	0.0	0.081	1.0	97.69214	8.339	1	1.0	2.0	12.0	1.0	0.0
8333.334	600.0	100.0	100.0	0	0.0	0.0	0.08	1.0	97.69214	8.339	1	1.0	2.0	12.0	1.0	0.0
8333.334	600.0	100.0	100.0	0	0.0	0.0	0.079	1.0	98.86981	8.339	1	1.0	2.0	12.0	1.0	0.0
8333.334	600.0	100.0	100.0	0	0.0	0.0	0.079	1.0	97.75095	8.341	1	1.0	2.0	12.0	1.0	0.0
8333.334	600.0	100.0	100.0	0	0.0	0.0	0.077	1.0	97.75095	8.341	1	1.0	2.0	12.0	1.0	0.0
8333.334	600.0	100.0	100.0	0	0.0	0.0	0.076	1.0	98.09427	8.341	1	1.0	2.0	12.0	1.0	0.0
8333.334	600.0	100.0	100.0	0	0.0	0.0	0.076	1.0	97.491356	8.341	1	1.0	2.0	12.0	1.0	0.0
8333.334	600.0	100.0	100.0	0	0.0	0.0	0.075	1.0	97.491356	8.341	1	1.0	2.0	12.0	1.0	0.0
8333.334	600.0	100.0	100.0	0	0.0	0.0	0.074	1.0	97.005516	8.341	1	1.0	2.0	12.0	1.0	0.0
8333.334	600.0	100.0	100.0	0	0.0	0.0	0.073	1.0	97.005516	8.341	1	1.0	2.0	12.0	1.0	0.0
8333.334	600.0	100.0	100.0	0	0.0	0.0	0.072	1.0	96.47558	8.341	1	1.0	2.0	12.0	1.0	0.0
8333.334	600.0	100.0	100.0	0	0.0	0.0	0.071	1.0	96.86845	8.341	1	1.0	2.0	12.0	1.0	0.0
8333.334	600.0	100.0	100.0	0	0.0	0.0	0.07	1.0	96.86845	8.341	1	1.0	2.0	12.0	1.0	0.0
8333.334	600.0	100.0	100.0	0	0.0	0.0	0.069	1.0	96.59168	8.341	1	1.0	2.0	12.0	1.0	0.0
8333.334	600.0	100.0	100.0	0	0.0	0.0	0.068	1.0	96.92169	8.343	1	1.0	2.0	12.0	1.0	0.0
8333.334	600.0	100.0	100.0	0	0.0	0.0	0.067	1.0	96.92169	8.343	1	1.0	2.0	12.0	1.0	0.0
8333.334	600.0	100.0	100.0	0	0.0	0.0	0.066	1.0	95.70549	8.343	1	1.0	2.0	12.0	1.0	0.0
8333.334	600.0	100.0	100.0	0	0.0	0.0	0.065	1.0	95.70549	8.343	1	1.0	2.0	12.0	1.0	0.0
8333.334	600.0	100.0	100.0	0	0.0	0.0	0.064	1.0	95.83926	8.343	1	1.0	2.0	12.0	1.0	0.0
8333.334	600.0	100.0	100.0	0	0.0	0.0	0.063	1.0	97.440094	8.343	1	1.0	2.0	12.0	1.0	0.0
8333.334	600.0	100.0	100.0	0	0.0	0.0	0.062	1.0	97.440094	8.343	1	1.0	2.0	12.0	1.0	0.0
8333.334	600.0	100.0	100.0	0	0.0	0.0	0.061	1.0	97.47147	8.343	1	1.0	2.0	12.0	1.0	0.0
8333.334	600.0	100.0	100.0	0	0.0	0.0	0.059	1.0	97.71326	8.343	1	1.0	2.0	12.0	1.0	0.0
8333.334	600.0	100.0	100.0	0	0.0	0.0	0.058	1.0	97.246414	8.343	1	1.0	2.0	12.0	1.0	0.0
8333.334	600.0	100.0	100.0	0	0.0	0.0	0.057	1.0	97.137825	8.343	1	1.0	2.0	12.0	1.0	0.0
8333.334	600.0	100.0	100.0	0	0.0	0.0	0.056	1.0	97.137825	8.344	1	1.0	2.0	12.0	1.0	0.0
8333.334	600.0	100.0	100.0	0	0.0	0.0	0.055	1.0	96.74283	8.344	1	1.0	2.0	12.0	1.0	0.0
8333.334	600.0	100.0	100.0	0	0.0	0.0	0.054	1.0	96.49765	8.344	1	1.0	2.0	12.0	1.0	0.0
8333.334	600.0	100.0	100.0	0	0.0	0.0	0.052	1.0	96.49765	8.344	1	1.0	2.0	12.0	1.0	0.0
8333.334	600.0	100.0	100.0	0	0.0	0.0	0.051	1.0	96.7492	8.344	1	1.0	2.0	12.0	1.0	0.0
8333.334	600.0	100.0	100.0	0	0.0	0.0	0.05	1.0	96.7492	8.344	1	1.0	2.0	12.0	1.0	0.0
8333.334	600.0	100.0	100.0	0	0.0	0.0	0.049	1.0	96.52315	8.344	1	1.0	2.0	12.0	1.0	0.0
8333.334	600.0	100.0	100.0	0	0.0	0.0	0.048	1.0	97.393715	8.344	1	1.0	2.0	12.0	1.0	0.0
8333.334	600.0	100.0	100.0	0	0.0	0.0	0.047	1.0	97.393715	8.344	1	1.0	2.0	12.0	1.0	0.0
8333.334	600.0	100.0	100.0	0	0.0	0.0	0.046	1.0	97.42819	8.344	1	1.0	2.0	12.0	1.0	0.0
8333.334	600.0	100.0	100.0	0	0.0	0.0	0.045	1.0	97.18128	8.344	1	1.0	2.0	12.0	1.0	0.0
8333.334	600.0	100.0	100.0	0	0.0	0.0	0.044	1.0	97.18128	8.344	1	1.0	2.0	12.0	1.0	0.0
8333.334	600.0	100.0	100.0	0	0.0	0.0	0.043	1.0	96.64519	8.344	1	1.0	2.0	12.0	1.0	0.0
8333.334	600.0	100.0	100.0	0	0.0	0.0	0.042	1.0	96.64519	8.344	1	1.0	2.0	12.0	1.0	0.0
8333.334	600.0	100.0	100.0	0	0.0	0.0	0.041	1.0	96.98299	8.344	1	1.0	2.0	12.0	1.0	0.0
8333.334	600.0	100.0	100.0	0	0.0	0.0	0.04	1.0	97.18228	8.344	1	1.0	2.0	12.0	1.0	0.0
8333.334	600.0	100.0	100.0	0	0.0	0.0	0.039	1.0	96.683014	8.344	1	1.0	2.0	12.0	1.0	0.0
8333.334	600.0	100.0	100.0	0	0.0	0.0	0.038	1.0	96.9037	8.344	1	1.0	2.0	12.0	1.0	0.0
8333.334	600.0	100.0	100.0	0	0.0	0.0	0.037	1.0	97.920654	8.344	1	1.0	2.0	12.0	1.0	0.0
8333.334	600.0	100.0	100.0	0	0.0	0.0	0.035	1.0	97.920654	8.344	1	1.0	2.0	12.0	1.0	0.0
8333.334	600.0	100.0	100.0	0	0.0	0.0	0.034	1.0	98.06693	8.344	1	1.0	2.0	12.0	1.0	0.0
8333.334	600.0	100.0	100.0	0	0.0	0.0	0.033	1.0	98.06693	8.344	1	1.0	2.0	12.0	1.0	0.0
8333.334	600.0	100.0	100.0	0	0.0	0.0	0.032	1.0	98.05426	8.344	1	1.0	2.0	12.0	1.0	0.0
8333.334	600.0	100.0	100.0	0	0.0	0.0	0.031	1.0	97.9739	8.344	1	1.0	2.0	12.0	1.0	0.0
8333.334	600.0	100.0	100.0	0	0.0	0.0	0.03	1.0	97.9739	8.344	1	1.0	2.0	12.0	1.0	0.0
8333.334	600.0	100.0	100.0	0	0.0	0.0	0.028	1.0	97.10059	8.344	1	1.0	2.0	12.0	1.0	0.0
8333.334	600.0	100.0	100.0	0	0.0	0.0	0.027	1.0	97.856964	8.344	1	1.0	2.0	12.0	1.0	0.0
8333.334	600.0	100.0	100.0	0	0.0	0.0	0.026	1.0	97.60866	8.344	1	1.0	2.0	12.0	1.0	0.0
8333.334	600.0	100.0	100.0	0	0.0	0.0	0.025	1.0	97.28423	8.344	1	1.0	2.0	12.0	1.0	0.0
8333.334	600.0	100.0	100.0	0	0.0	0.0	0.024	1.0	97.28423	8.344	1	1.0	2.0	12.0	1.0	0.0
8333.334	600.0	100.0	100.0	0	0.0	0.0	0.023	1.0	96.978065	8.344	1	1.0	2.0	12.0	1.0	0.0
8333.334	600.0	100.0	100.0	0	0.0	0.0	0.021	1.0	96.58729	8.344	1	1.0	2.0	12.0	1.0	0.0
8333.334	600.0	100.0	100.0	0	0.0	0.0	0.02	1.0	96.58729	8.344	1	1.0	2.0	12.0	1.0	0.0
8333.334	600.0	100.0	100.0	0	0.0	0.0	0.019	1.0	96.781525	8.344	1	1.0	2.0	12.0	1.0	0.0
8333.334	600.0	100.0	100.0	0	0.0	0.0	0.018	1.0	95.54786	8.344	1	1.0	2.0	12.0	1.0	0.0
8333.334	600.0	100.0	100.0	0	0.0	0.0	0.017	1.0	95.54786	8.344	1	1.0	2.0	12.0	1.0	0.0
8333.334	600.0	100.0	100.0	0	0.0	0.0	0.016	1.0	96.0245	8.344	1	1.0	2.0	12.0	1.0	0.0
8333.334	600.0	100.0	100.0	0	0.0	0.0	0.015	1.0	96.0245	8.344	1	1.0	2.0	12.0	1.0	0.0
8333.334	600.0	100.0	100.0	0	0.0	0.0	0.013	1.0	96.42635	8.344	1	1.0	2.0	12.0	1.0	0.0
8333.334	600.0	100.0	100.0	0	0.0	0.0	0.012	1.0	95.965614	8.344	1	1.0	2.0	12.0	1.0	0.0
8333.334	600.0	100.0	100.0	0	0.0	0.0	0.011	1.0	95.965614	8.344	1	1.0	2.0	12.0	1.0	0.0
8333.334	600.0	100.0	100.0	0	0.0	0.0	0.01	1.0	95.76552	8.344	1	1.0	2.0	12.0	1.0	0.0
8333.334	600.0	100.0	100.0	0	0.0	0.0	0.009	1.0	96.13489	8.344	1	1.0	2.0	12.0	1.0	0.0
8333.334	600.0	100.0	100.0	0	0.0	0.0	0.008	1.0	96.13489	8.344	1	1.0	2.0	12.0	1.0	0.0
8333.334	600.0	100.0	100.0	0	0.0	0.0	0.007	1.0	96.28125	8.344	1	1.0	2.0	12.0	1.0	0.0
8333.334	600.0	100.0	100.0	0	0.0	0.0	0.006	1.0	96.28125	8.344	1	1.0	2.0	12.0	1.0	0.0
8333.334	600.0	100.0	100.0	0	0.0	0.0	0.005	1.0	96.03917	8.344	1	1.0	2.0	12.0	1.0	0.0
8333.334	600.0	100.0	100.0	0	0.0	0.0	0.004	1.0	96.43076	8.344	1	1.0	2.0	12.0	1.0	0.0
8333.334	600.0	100.0	100.0	0	0.0	0.0	0.003	1.0	96.43076	8.344	1	1.0	2.0	12.0	1.0	0.0
8333.334	600.0	100.0	100.0	0	0.0	0.0	0.002	1.0	96.48292	8.344	1	1.0	2.0	12.0	1.0	0.0
8333.334	600.0	100.0	100.0	0	0.0	0.0	0.001	1.0	96.68256	8.344	1	1.0	2.0	12.0	1.0	0.0
8333.334	600.0	100.0	100.0	0	0.0	0.0	0.0	1.0	96.48186	8.344	1	1.0	2.0	12.0	1.0	0.0
8333.334	600.0	100.0	100.0	0	0.0	0.0	0.0	1.0	96.57402	8.344	1	1.0	2.0	12.0	1.0	0.0
8333.334	600.0	100.0	100.0	0	0.0	0.0	-0.001	1.0	96.57402	8.344	1	1.0	2.0	12.0	1.0	0.0
8333.334	600.0	100.0	100.0	0	0.0	0.0	-0.002	1.0	96.37612	8.344	1	1.0	2.0	12.0	1.0	0.0
8333.334	600.0	100.0	100.0	0	0.0	0.0	-0.003	1.0	96.65158	8.344	1	1.0	2.0	12.0	1.0	0.0
8333.334	600.0	100.0	100.0	0	0.0	0.0	-0.004	1.0	96.65158	8.344	1	1.0	2.0	12.0	1.0	0.0
8333.334	600.0	100.0	100.0	0	0.0	0.0	-0.005	1.0	96.36227	8.344	1	1.0	2.0	12.0	1.0	0.0
8333.334	600.0	100.0	100.0	0	0.0	0.0	-0.006	1.0	96.77087	8.344	1	1.0	2.0	12.0	1.0	0.0
8333.334	600.0	100.0	100.0	0	0.0	0.0	-0.007	1.0	96.77087	8.344	1	1.0	2.0	12.0	1.0	0.0
8333.334	600.0	100.0	100.0	0	0.0	0.0	-0.008	1.0	96.866	8.344	1	1.0	2.0	12.0	1.0	0.0
8333.334	600.0	100.0	100.0	0	0.0	0.0	-0.009	1.0	96.866	8.344	1	1.0	2.0	12.0	1.0	0.0
8333.334	600.0	100.0	100.0	0	0.0	0.0	-0.01	1.0	96.9431	8.344	1	1.0	2.0	13.0	1.0	0.0
0.0	600.0	100.0	99.00498	0	0.0	0.0	-0.011	1.0	96.69867	8.344	1	1.0	2.0	0.0	2.0	0.0
0.0	600.0	100.0	99.00498	0	0.0	0.0	-0.012	1.0	96.69867	8.344	1	1.0	2.0	0.0	2.0	0.0
0.0	600.0	100.0	99.00498	0	0.0	0.0	-0.013	1.0	96.800545	8.344	1	1.0	2.0	0.0	2.0	0.0
0.0	600.0	100.0	99.00498	0	0.0	0.0	-0.013	1.0	97.210724	8.344	1	1.0	2.0	0.0	2.0	0.0
0.0	600.0	100.0	99.00498	0	0.0	0.0	-0.014	1.0	97.210724	8.344	1	1.0	2.0	0.0	2.0	0.0
0.0	600.0	100.0	99.00498	0	0.0	0.0	-0.015	1.0	97.290924	7.754	1	1.0	2.0	0.0	2.0	0.0
0.0	600.0	100.0	99.00498	0	0.0	0.0	-0.015	1.0	97.290924	6.696	1	1.0	2.0	0.0	2.0	0.0
0.0	600.0	100.0	99.00498	0	0.0	0.0	-0.016	1.0	97.50996	6.696	1	1.0	2.0	0.0	2.0	0.0
0.0	600.0	100.0	99.00498	0	0.0	0.0	-0.017	1.0	97.97041	6.222	1	1.0	2.0	0.0	2.0	0.0
0.0	600.0	100.0	99.00498	0	0.0	0.0	-0.018	1.0	97.97041	5.373	1	1.0	2.0	0.0	2.0	0.0
0.0	600.0	100.0	99.00498	0	0.0	0.0	-0.019	1.0	98.213394	5.373	1	1.0	2.0	0.0	2.0	0.0
0.0	600.0	100.0	99.00498	0	0.0	0.0	-0.019	1.0	97.65381	4.64	1	1.0	2.0	0.0	2.0	0.0
0.0	600.0	100.0	99.00498	0	0.0	0.0	-0.02	1.0	97.65381	4.64	1	1.0	2.0	0.0	2.0	0.0
0.0	600.0	100.0	99.00498	0	0.0	0.0	-0.02	1.0	97.67384	4.312	1	1.0	2.0	0.0	2.0	0.0
0.0	600.0	100.0	99.00498	0	0.0	0.0	-0.02	1.0	97.67384	3.724	1	1.0	2.0	0.0	2.0	0.0
0.0	600.0	100.0	99.00498	0	0.0	0.0	-0.021	1.0	96.22335	3.724	1	1.0	2.0	0.0	2.0	0.0
0.0	600.0	100.0	99.00498	0	0.0	0.0	-0.021	1.0	97.46595	3.46	1	1.0	2.0	0.0	2.0	0.0
0.0	600.0	100.0	99.00498	0	0.0	0.0	-0.022	1.0	97.46595	2.988	1	1.0	2.0	0.0	2.0	0.0
0.0	600.0	100.0	99.00498	0	0.0	0.0	-0.022	1.0	98.314255	2.988	1	1.0	2.0	0.0	2.0	0.0
0.0	600.0	100.0	99.00498	0	0.0	0.0	-0.022	1.0	98.314255	2.777	1	1.0	2.0	0.0	2.0	0.0
0.0	600.0	100.0	99.00498	0	0.0	0.0	-0.022	1.0	97.52311	2.777	1	1.0	2.0	0.0	2.0	0.0
0.0	600.0	100.0	99.00498	0	0.0	0.0	-0.022	1.0	97.8804	2.398	1	1.0	2.0	0.0	2.0	0.0
0.0	600.0	100.0	99.00498	0	0.0	0.0	-0.023	1.0	97.8804	2.229	1	1.0	2.0	0.0	2.0	0.0
0.0	600.0	100.0	99.00498	0	0.0	0.0	-0.023	1.0	97.770325	2.229	1	1.0	2.0	0.0	2.0	0.0
0.0	600.0	100.0	99.00498	0	0.0	0.0	-0.023	1.0	97.191734	1.924	1	1.0	2.0	0.0	2.0	0.0
0.0	600.0	100.0	99.00498	0	0.0	0.0	-0.023	1.0	97.191734	1.661	1	1.0	2.0	0.0	2.0	0.0
0.0	600.0	100.0	99.00498	0	0.0	0.0	-0.023	1.0	97.02217	1.661	1	1.0	2.0	0.0	2.0	0.0
0.0	600.0	100.0	99.00498	0	0.0	0.0	-0.023	1.0	97.02217	1.544	1	1.0	2.0	0.0	2.0	0.0
0.0	600.0	100.0	99.00498	0	0.0	0.0	-0.023	1.0	97.20823	1.544	1	1.0	2.0	0.0	2.0	0.0
0.0	600.0	100.0	99.00498	0	0.0	0.0	-0.023	1.0	98.38854	1.333	1	1.0	2.0	0.0	2.0	0.0
0.0	600.0	100.0	99.00498	0	0.0	0.0	-0.023	1.0	98.38854	1.239	1	1.0	2.0	0.0	2.0	0.0
0.0	600.0	100.0	99.00498	0	0.0	0.0	-0.022	1.0	97.73151	1.239	1	1.0	2.0	1.0	2.0	0.0
0.0	600.0	100.0	99.00498	0	0.0	0.0	-0.022	1.0	97.40329	1.069	1	1.0	2.0	3.0	2.0	0.0
0.0	600.0	100.0	99.00498	0	0.0	0.0	-0.022	1.0	97.40329	0.994	1	1.0	2.0	3.0	2.0	0.0
-5555.5557	400.0	100.0	99.00498	0	0.0	0.0	-0.022	1.0	96.897675	0.994	1	1.0	2.0	3.0	2.0	0.0
-5555.5557	400.0	100.0	99.00498	0	0.0	0.0	-0.021	1.0	96.897675	0.858	1	1.0	2.0	3.0	2.0	0.0
-5555.5557	400.0	100.0	99.00498	0	0.0	0.0	-0.021	1.0	95.7406	0.858	1	1.0	2.0	3.0	2.0	0.0
-5555.5557	400.0	100.0	99.00498	0	0.0	0.0	-0.021	1.0	96.08141	0.797	1	1.0	2.0	3.0	2.0	0.0
-5555.5557	400.0	100.0	99.00498	0	0.0	0.0	-0.02	1.0	96.18933	-0.067	1	1.0	2.0	3.0	2.0	0.0
-5555.5557	400.0	100.0	99.00498	0	0.0	0.0	-0.02	1.0	95.886	-0.067	1	1.0	2.0	3.0	2.0	0.0
-5555.5557	400.0	100.0	99.00498	0	0.0	0.0	-0.02	1.0	95.71071	-0.456	1	1.0	2.0	3.0	2.0	0.0
-5555.5557	400.0	100.0	99.00498	0	0.0	0.0	-0.02	1.0	95.71071	-1.152	1	1.0	2.0	3.0	2.0	0.0
-5555.5557	400.0	100.0	99.00498	0	0.0	0.0	-0.02	1.0	95.48588	-1.152	1	1.0	2.0	3.0	2.0	0.0
-5555.5557	400.0	100.0	99.00498	0	0.0	0.0	-0.02	1.0	95.48588	-1.464	1	1.0	2.0	3.0	2.0	0.0
-5555.5557	400.0	100.0	99.00498	0	0.0	0.0	-0.02	1.0	96.307915	-1.464	1	1.0	2.0	3.0	2.0	0.0
-5555.5557	400.0	100.0	99.00498	0	0.0	0.0	-0.02	1.0	96.5776	-2.023	1	1.0	2.0	3.0	2.0	0.0
-5555.5557	400.0	100.0	99.00498	0	0.0	0.0	-0.02	1.0	96.5776	-2.273	1	1.0	2.0	3.0	2.0	0.0
-5555.5557	400.0	100.0	99.00498	0	0.0	0.0	-0.02	1.0	96.41794	-2.273	1	1.0	2.0	3.0	2.0	0.0
-5555.5557	400.0	100.0	99.00498	0	0.0	0.0	-0.02	1.0	96.79883	-2.722	1	1.0	2.0	3.0	2.0	0.0
-5555.5557	400.0	100.0	99.00498	0	0.0	0.0	-0.02	1.0	96.79883	-3.109	1	1.0	2.0	3.0	2.0	0.0
-5555.5557	400.0	100.0	99.00498	0	0.0	0.0	-0.02	1.0	96.96154	-3.109	1	1.0	2.0	3.0	2.0	0.0
-5555.5557	400.0	100.0	99.00498	0	0.0	0.0	-0.02	1.0	96.96154	-3.282	1	1.0	2.0	3.0	2.0	0.0
-5555.5557	400.0	100.0	99.00498	0	0.0	0.0	-0.019	1.0	96.803444	-3.282	1	1.0	2.0	3.0	2.0	0.0
-5555.5557	400.0	100.0	99.00498	0	0.0	0.0	-0.019	1.0	96.342545	-3.593	1	1.0	2.0	3.0	2.0	0.0
-5555.5557	400.0	100.0	99.00498	0	0.0	0.0	-0.019	1.0	96.342545	-3.732	1	1.0	2.0	3.0	2.0	0.0
-5555.5557	400.0	100.0	99.00498	0	0.0	0.0	-0.019	1.0	95.095146	-3.732	1	1.0	2.0	3.0	2.0	0.0
-5555.5557	400.0	100.0	99.00498	0	0.0	0.0	-0.019	1.0	95.85803	-3.983	1	1.0	2.0	3.0	2.0	0.0
-5555.5557	400.0	100.0	99.00498	0	0.0	0.0	-0.018	1.0	95.85803	-4.093	1	1.0	2.0	3.0	2.0	0.0
-5555.5557	400.0	100.0	99.00498	0	0.0	0.0	-0.018	1.0	96.457695	-4.093	1	1.0	2.0	3.0	2.0	0.0
-5555.5557	400.0	100.0	99.00498	0	0.0	0.0	-0.018	1.0	96.296265	-4.294	1	1.0	2.0	3.0	2.0	0.0
-5555.5557	400.0	100.0	99.00498	0	0.0	0.0	-0.017	1.0	96.45521	-4.294	1	1.0	2.0	3.0	2.0	0.0
-5555.5557	400.0	100.0	99.00498	0	0.0	0.0	-0.017	1.0	96.819916	-4.383	1	1.0	2.0	3.0	2.0	0.0
-5555.5557	400.0	100.0	99.00498	0	0.0	0.0	-0.016	1.0	96.819916	-4.544	1	1.0	2.0	3.0	2.0	0.0
-5555.5557	400.0	100.0	99.00498	0	0.0	0.0	-0.016	1.0	97.00581	-4.544	1	1.0	2.0	3.0	2.0	0.0
-5555.5557	400.0	100.0	99.00498	0	0.0	0.0	-0.015	1.0	96.37791	-4.683	1	1.0	2.0	3.0	2.0	0.0
-5555.5557	400.0	100.0	99.00498	0	0.0	0.0	-0.014	1.0	96.37791	-4.683	1	1.0	2.0	3.0	2.0	0.0
-5555.5557	400.0	100.0	99.00498	0	0.0	0.0	-0.013	1.0	97.24362	-4.745	1	1.0	2.0	3.0	2.0	0.0
-5555.5557	400.0	100.0	99.00498	0	0.0	0.0	-0.012	1.0	97.24362	-4.856	1	1.0	2.0	3.0	2.0	0.0
-5555.5557	400.0	100.0	99.00498	0	0.0	0.0	-0.012	1.0	97.104744	-4.856	1	1.0	2.0	3.0	2.0	0.0
-5555.5557	400.0	100.0	99.00498	0	0.0	0.0	-0.011	1.0	96.578156	-4.906	1	1.0	2.0	3.0	2.0	0.0
-5555.5557	400.0	100.0	99.00498	0	0.0	0.0	-0.01	1.0	96.578156	-4.995	1	1.0	2.0	3.0	2.0	0.0
-5555.5557	400.0	100.0	99.00498	0	0.0	0.0	-0.008	1.0	97.1593	-4.995	1	1.0	2.0	5.0	2.0	0.0
-5555.5557	400.0	100.0	99.00498	0	0.0	0.0	-0.007	1.0	97.1363	-5.035	1	1.0	2.0	5.0	2.0	0.0
-5555.5557	400.0	100.0	99.00498	0	0.0	0.0	-0.006	1.0	97.342224	-5.035	1	1.0	2.0	5.0	2.0	0.0
-5555.5557	400.0	100.0	99.00498	0	0.0	0.0	-0.005	1.0	97.04314	-5.107	1	1.0	2.0	5.0	2.0	0.0
-5555.5557	400.0	100.0	99.00498	0	0.0	0.0	-0.004	1.0	97.04314	-5.169	1	1.0	2.0	5.0	2.0	0.0
-5555.5557	400.0	100.0	99.00498	0	0.0	0.0	-0.003	1.0	96.947876	-5.169	1	1.0	2.0	5.0	2.0	0.0
-5555.5557	400.0	100.0	99.00498	0	0.0	0.0	-0.001	1.0	96.96223	-5.197	1	1.0	2.0	5.0	2.0	0.0
-5555.5557	400.0	100.0	99.00498	0	0.0	0.0	0.0	1.0	96.96223	-5.247	1	1.0	2.0	5.0	2.0	0.0
-5555.5557	400.0	100.0	99.00498	0	0.0	0.0	0.0	1.0	97.356926	-5.247	1	1.0	2.0	5.0	2.0	0.0
-5555.5557	400.0	100.0	99.00498	0	0.0	0.0	0.001	1.0	97.73421	-5.269	1	1.0	2.0	5.0	2.0	0.0
-5555.5557	400.0	100.0	99.00498	0	0.0	0.0	0.003	1.0	97.73421	-5.269	1	1.0	2.0	5.0	2.0	0.0
-5555.5557	400.0	100.0	99.00498	0	0.0	0.0	0.005	1.0	97.692474	-5.309	1	1.0	2.0	5.0	2.0	0.0
-5555.5557	400.0	100.0	99.00498	0	0.0	0.0	0.006	1.0	97.692474	-5.327	1	1.0	2.0	5.0	2.0	0.0
-5555.5557	400.0	100.0	99.00498	0	0.0	0.0	0.007	1.0	97.302246	-5.327	1	1.0	2.0	5.0	2.0	0.0
-5555.5557	400.0	100.0	99.00498	0	0.0	0.0	0.009	1.0	97.25007	-5.359	1	1.0	2.0	5.0	2.0	0.0
-5555.5557	400.0	100.0	99.00498	0	0.0	0.0	0.01	1.0	97.25007	-5.373	1	1.0	2.0	5.0	2.0	0.0
-5555.5557	400.0	100.0	99.00498	0	0.0	0.0	0.012	1.0	97.336876	-5.373	1	1.0	2.0	5.0	2.0	0.0
-5555.5557	400.0	100.0	99.00498	0	0.0	0.0	0.013	1.0	97.38704	-5.399	1	1.0	2.0	5.0	2.0	0.0
-5555.5557	400.0	100.0	99.00498	0	0.0	0.0	0.015	1.0	97.38704	-5.41	1	1.0	2.0	5.0	2.0	0.0
-5555.5557	400.0	100.0	99.00498	0	0.0	0.0	0.016	1.0	97.62791	-5.41	1	1.0	2.0	5.0	2.0	0.0
-5555.5557	400.0	100.0	99.00498	0	0.0	0.0	0.018	1.0	97.62791	-5.431	1	1.0	2.0	5.0	2.0	0.0
-5555.5557	400.0	100.0	99.00498	0	0.0	0.0	0.019	1.0	97.82123	-5.431	1	1.0	2.0	5.0	2.0	0.0
-5555.5557	400.0	100.0	99.00498	0	0.0	0.0	0.021	1.0	97.54006	-5.449	1	1.0	2.0	5.0	2.0	0.0
-5555.5557	400.0	100.0	99.00498	0	0.0	0.0	0.022	1.0	97.54006	-5.457	1	1.0	2.0	5.0	2.0	0.0
-5555.5557	400.0	100.0	99.00498	0	0.0	0.0	0.024	1.0	97.41671	-5.457	1	1.0	2.0	5.0	2.0	0.0
-5555.5557	400.0	100.0	99.00498	0	0.0	0.0	0.025	1.0	97.41671	-5.471	1	1.0	2.0	5.0	2.0	0.0
-5555.5557	400.0	100.0	99.00498	0	0.0	0.0	0.027	1.0	97.64548	-5.471	1	1.0	2.0	5.0	2.0	0.0
-5555.5557	400.0	100.0	99.00498	0	0.0	0.0	0.028	1.0	97.462875	-5.477	1	1.0	2.0	5.0	2.0	0.0
-5555.5557	400.0	100.0	99.00498	0	0.0	0.0	0.03	1.0	97.54147	-5.489	1	1.0	2.0	5.0	2.0	0.0
-5555.5557	400.0	100.0	99.00498	0	0.0	0.0	0.031	1.0	97.32705	-5.489	1	1.0	2.0	5.0	2.0	0.0
-5555.5557	400.0	100.0	99.00498	0	0.0	0.0	0.033	1.0	97.09563	-5.494	1	1.0	2.0	5.0	2.0	0.0
-5555.5557	400.0	100.0	99.00498	0	0.0	0.0	0.034	1.0	97.09563	-5.503	1	1.0	2.0	5.0	2.0	0.0
-5555.5557	400.0	100.0	99.00498	0	0.0	0.0	0.036	1.0	96.873375	-5.503	1	1.0	2.0	5.0	2.0	0.0
-5555.5557	400.0	100.0	99.00498	0	0.0	0.0	0.037	1.0	96.873375	-5.511	1	1.0	2.0	5.0	2.0	0.0
-5555.5557	400.0	100.0	99.00498	0	0.0	0.0	0.039	1.0	97.04523	-5.511	1	1.0	2.0	5.0	2.0	0.0
-5555.5557	400.0	100.0	99.00498	0	0.0	0.0	0.04	1.0	96.615456	-5.515	1	1.0	2.0	5.0	2.0	0.0
-5555.5557	400.0	100.0	99.00498	0	0.0	0.0	0.042	1.0	96.615456	-5.521	1	1.0	2.0	5.0	2.0	0.0
-5555.5557	400.0	100.0	99.00498	0	0.0	0.0	0.043	1.0	97.20222	-5.521	1	1.0	2.0	5.0	2.0	0.0
-5555.5557	400.0	100.0	99.00498	0	0.0	0.0	0.044	1.0	96.678276	-5.524	1	1.0	2.0	5.0	2.0	0.0
-5555.5557	400.0	100.0	99.00498	0	0.0	0.0	0.046	1.0	96.678276	-5.529	1	1.0	2.0	5.0	2.0	0.0
-5555.5557	400.0	100.0	99.00498	0	0.0	0.0	0.047	1.0	96.44098	-5.529	1	1.0	2.0	5.0	2.0	0.0
-5555.5557	400.0	100.0	99.00498	0	0.0	0.0	0.048	1.0	96.44098	-5.531	1	1.0	2.0	5.0	2.0	0.0
-5555.5557	400.0	100.0	99.00498	0	0.0	0.0	0.049	1.0	96.49877	-5.531	1	1.0	2.0	5.0	2.0	0.0
-5555.5557	400.0	100.0	99.00498	0	0.0	0.0	0.051	1.0	96.47393	-5.535	1	1.0	2.0	5.0	2.0	0.0
-5555.5557	400.0	100.0	99.00498	0	0.0	0.0	0.052	1.0	96.47393	-5.537	1	1.0	2.0	5.0	2.0	0.0
-5555.5557	400.0	100.0	99.00498	0	0.0	0.0	0.054	1.0	96.869156	-5.537	1	1.0	2.0	5.0	2.0	0.0
-5555.5557	400.0	100.0	99.00498	0	0.0	0.0	0.055	1.0	97.70175	-5.541	1	1.0	2.0	5.0	2.0	0.0
-5555.5557	400.0	100.0	99.00498	0	0.0	0.0	0.056	1.0	97.70175	-5.542	1	1.0	2.0	5.0	2.0	0.0
-5555.5557	400.0	100.0	99.00498	0	0.0	0.0	0.058	1.0	97.54162	-5.542	1	1.0	2.0	5.0	2.0	0.0
-5555.5557	400.0	100.0	99.00498	0	0.0	0.0	0.059	1.0	97.54162	-5.545	1	1.0	2.0	5.0	2.0	0.0
-5555.5557	400.0	100.0	99.00498	0	0.0	0.0	0.06	1.0	97.40419	-5.545	1	1.0	2.0	5.0	2.0	0.0
-5555.5557	400.0	100.0	99.00498	0	0.0	0.0	0.061	1.0	97.750404	-5.547	1	1.0	2.0	5.0	2.0	0.0
-5555.5557	400.0	100.0	99.00498	0	0.0	0.0	0.063	1.0	97.750404	-5.548	1	1.0	2.0	5.0	2.0	0.0
-5555.5557	400.0	100.0	99.00498	0	0.0	0.0	0.064	1.0	97.94021	-5.548	1	1.0	2.0	5.0	2.0	0.0
-5555.5557	400.0	100.0	99.00498	0	0.0	0.0	0.065	1.0	98.0182	-5.55	1	1.0	2.0	5.0	2.0	0.0
-5555.5557	400.0	100.0	99.00498	0	0.0	0.0	0.066	1.0	98.0182	-5.551	1	1.0	2.0	5.0	2.0	0.0
-5555.5557	400.0	100.0	99.00498	0	0.0	0.0	0.068	1.0	98.21959	-5.551	1	1.0	2.0	5.0	2.0	0.0
-5555.5557	400.0	100.0	99.00498	0	0.0	0.0	0.069	1.0	97.91539	-5.552	1	1.0	2.0	5.0	2.0	0.0
-5555.5557	400.0	100.0	99.00498	0	0.0	0.0	0.07	1.0	97.8949	-5.552	1	1.0	2.0	5.0	2.0	0.0
-5555.5557	400.0	100.0	99.00498	0	0.0	0.0	0.071	1.0	97.59486	-5.553	1	1.0	2.0	5.0	2.0	0.0
-5555.5557	400.0	100.0	99.00498	0	0.0	0.0	0.073	1.0	97.59486	-5.554	1	1.0	2.0	5.0	2.0	0.0
-5555.5557	400.0	100.0	99.00498	0	0.0	0.0	0.074	1.0	97.96787	-5.554	1	1.0	2.0	5.0	2.0	0.0
-5555.5557	400.0	100.0	99.00498	0	0.0	0.0	0.076	1.0	97.50491	-5.554	1	1.0	2.0	5.0	2.0	0.0
-5555.5557	400.0	100.0	99.00498	0	0.0	0.0	0.077	1.0	97.50491	-5.555	1	1.0	2.0	5.0	2.0	0.0
-5555.5557	400.0	100.0	99.00498	0	0.0	0.0	0.078	1.0	97.74517	-5.555	1	1.0	2.0	5.0	2.0	0.0
-5555.5557	400.0	100.0	99.00498	0	0.0	0.0	0.079	1.0	97.74517	-5.556	1	1.0	2.0	5.0	2.0	0.0
-5555.5557	400.0	100.0	99.00498	0	0.0	0.0	0.081	1.0	98.36986	-5.556	1	1.0	2.0	5.0	2.0	0.0
-5555.5557	400.0	100.0	99.00498	0	0.0	0.0	0.082	1.0	98.53535	-5.557	1	1.0	2.0	5.0	2.0	0.0
-5555.5557	400.0	100.0	99.00498	0	0.0	0.0	0.083	1.0	98.325745	-5.557	1	1.0	2.0	5.0	2.0	0.0
-5555.5557	400.0	100.0	99.00498	0	0.0	0.0	0.084	1.0	98.36105	-5.557	1	1.0	2.0	5.0	2.0	0.0
-5555.5557	400.0	100.0	99.00498	0	0.0	0.0	0.086	1.0	98.71975	-5.557	1	1.0	2.0	5.0	2.0	0.0
-5555.5557	400.0	100.0	99.00498	0	0.0	0.0	0.087	1.0	98.71975	-5.557	1	1.0	2.0	5.0	2.0	0.0
-5555.5557	400.0	100.0	99.00498	0	0.0	0.0	0.089	1.0	98.84438	-5.559	1	1.0	2.0	5.0	2.0	0.0
-5555.5557	400.0	100.0	99.00498	0	0.0	0.0	0.09	1.0	98.84438	-5.559	1	1.0	2.0	5.0	2.0	0.0
-5555.5557	400.0	100.0	99.00498	0	0.0	0.0	0.092	1.0	98.76354	-5.559	1	1.0	2.0	5.0	2.0	0.0
-5555.5557	400.0	100.0	99.00498	0	0.0	0.0	0.093	1.0	98.24722	-5.56	1	1.0	2.0	5.0	2.0	0.0
-5555.5557	400.0	100.0	99.00498	0	0.0	0.0	0.094	1.0	98.24722	-5.56	1	1.0	2.0	5.0	2.0	0.0
-5555.5557	400.0	100.0	99.00498	0	0.0	0.0	0.096	1.0	97.227325	-5.56	1	1.0	2.0	5.0	2.0	0.0
-5555.5557	400.0	100.0	99.00498	1	0.0	0.0	0.097	1.0	98.01457	-5.56	1	1.0	2.0	5.0	2.0	0.0
-5555.5557	400.0	100.0	99.00498	1	0.0	0.0	0.099	1.0	98.01457	-5.56	1	1.0	2.0	5.0	2.0	0.0
-5555.5557	400.0	100.0	99.00498	1	0.0	0.0	0.1	1.0	97.0452	-5.56	1	1.0	2.0	5.0	2.0	0.0
-5555.5557	400.0	100.0	99.00498	1	0.0	0.0	0.101	1.0	97.0452	-5.56	1	1.0	2.0	5.0	2.0	0.0
-5555.5557	400.0	100.0	99.00498	1	0.0	0.0	0.103	1.0	96.87974	-5.56	1	1.0	2.0	5.0	2.0	0.0
-5555.5557	400.0	100.0	99.00498	1	0.0	0.0	0.105	1.0	96.547	-5.56	1	1.0	2.0	5.0	2.0	0.0
-5555.5557	400.0	100.0	99.00498	1	0.0	0.0	0.106	1.0	96.547	-5.56	1	1.0	2.0	5.0	2.0	0.0
-5555.5557	400.0	100.0	99.00498	1	0.0	0.0	0.107	1.0	95.839745	-5.56	1	1.0	2.0	5.0	2.0	0.0
-5555.5557	400.0	100.0	99.00498	1	0.0	0.0	0.109	1.0	95.90736	-5.56	1	1.0	2.0	5.0	2.0	0.0
-5555.5557	400.0	100.0	99.00498	1	0.0	0.0	0.111	1.0	95.90736	-5.56	1	1.0	2.0	5.0	2.0	0.0
-5555.5557	400.0	100.0	99.00498	1	0.0	0.0	0.112	1.0	95.60875	-5.56	1	1.0	2.0	5.0	2.0	0.0
-5555.5557	400.0	100.0	99.00498	1	0.0	0.0	0.114	1.0	95.60875	-5.56	1	1.0	2.0	5.0	2.0	0.0
-5555.5557	400.0	100.0	99.00498	1	0.0	0.0	0.116	1.0	96.07	-5.56	1	1.0	2.0	5.0	2.0	0.0
-5555.5557	400.0	100.0	99.00498	1	0.0	0.0	0.117	1.0	96.6029	-5.56	1	1.0	2.0	5.0	2.0	0.0
-5555.5557	400.0	100.0	99.00498	1	0.0	0.0	0.119	1.0	96.6029	-5.561	1	1.0	2.0	5.0	2.0	0.0
-5555.5557	400.0	100.0	99.00498	1	0.0	0.0	0.12	1.0	96.65244	-5.561	1	1.0	2.0	5.0	2.0	0.0
-5555.5557	400.0	100.0	99.00498	1	0.0	0.0	0.122	1.0	96.71276	-5.561	1	1.0	2.0	5.0	2.0	0.0
-5555.5557	400.0	100.0	99.00498	1	0.0	0.0	0.124	1.0	96.71276	-5.561	1	1.0	2.0	5.0	2.0	0.0
-5555.5557	400.0	100.0	99.00498	1	0.0	0.0	0.126	1.0	96.48119	-5.561	1	1.0	2.0	5.0	2.0	0.0
-5555.5557	400.0	100.0	99.00498	1	0.0	0.0	0.127	1.0	96.48119	-5.561	1	1.0	2.0	5.0	2.0	0.0
-5555.5557	400.0	100.0	99.00498	1	0.0	0.0	0.129	1.0	96.24299	-5.561	1	1.0	2.0	5.0	2.0	0.0
-5555.5557	400.0	100.0	99.00498	1	0.0	0.0	0.131	1.0	96.60835	-5.561	1	1.0	2.0	5.0	2.0	0.0
-5555.5557	400.0	100.0	99.00498	1	0.0	0.0	0.133	1.0	96.60835	-5.561	1	1.0	2.0	5.0	2.0	0.0
-5555.5557	400.0	100.0	99.00498	1	0.0	0.0	0.135	1.0	96.453964	-5.561	1	1.0	2.0	5.0	2.0	0.0
-5555.5557	400.0	100.0	99.00498	1	0.0	0.0	0.137	1.0	96.453964	-5.561	1	1.0	2.0	5.0	2.0	0.0
-5555.5557	400.0	100.0	99.00498	1	0.0	0.0	0.139	1.0	96.83641	-5.561	1	1.0	2.0	5.0	2.0	0.0
-5555.5557	400.0	100.0	99.00498	1	0.0	0.0	0.141	1.0	96.53295	-5.561	1	1.0	2.0	5.0	2.0	0.0
-5555.5557	400.0	100.0	99.00498	1	0.0	0.0	0.142	1.0	96.53295	-5.561	1	1.0	2.0	5.0	2.0	0.0
-5555.5557	400.0	100.0	99.00498	1	0.0	0.0	0.144	1.0	96.82633	-5.561	1	1.0	2.0	5.0	2.0	0.0
-5555.5557	400.0	100.0	99.00498	1	0.0	0.0	0.146	1.0	95.944595	-5.561	1	1.0	2.0	5.0	2.0	0.0
-5555.5557	400.0	100.0	99.00498	1	0.0	0.0	0.148	1.0	95.944595	-5.561	1	1.0	2.0	5.0	2.0	0.0
-5555.5557	400.0	100.0	99.00498	1	0.0	0.0	0.15	1.0	97.0134	-5.561	1	1.0	2.0	5.0	2.0	0.0
-5555.5557	400.0	100.0	99.00498	1	0.0	0.0	0.152	1.0	97.0134	-5.561	1	1.0	2.0	5.0	2.0	0.0
-5555.5557	400.0	100.0	99.00498	1	0.0	0.0	0.154	1.0	96.98266	-5.561	1	1.0	2.0	5.0	2.0	0.0
-5555.5557	400.0	100.0	99.00498	0	0.0	0.0	0.156	1.0	97.35453	-5.561	1	2.0	2.0	7.0	2.0	0.0
-5555.5557	400.0	100.0	99.00498	0	0.0	0.0	0.158	1.0	97.35453	-5.561	1	2.0	2.0	7.0	2.0	0.0
0.0	400.0	100.0	99.00498	0	0.0	0.0	0.159	1.0	97.62742	-5.561	1	2.0	2.0	0.0	2.0	0.0
0.0	400.0	100.0	99.00498	0	0.0	0.0	0.161	1.0	97.75023	-5.561	1	2.0	2.0	0.0	2.0	0.0
0.0	400.0	100.0	99.00498	0	0.0	0.0	0.163	1.0	97.75023	-5.561	1	2.0	2.0	0.0	2.0	0.0
0.0	400.0	100.0	99.00498	0	0.0	0.0	0.165	1.0	97.807175	-5.561	1	2.0	2.0	0.0	2.0	0.0
0.0	400.0	100.0	99.00498	0	0.0	0.0	0.166	1.0	98.078316	-4.802	1	2.0	2.0	0.0	2.0	0.0
0.0	400.0	100.0	99.00498	0	0.0	0.0	0.168	1.0	97.65661	-4.802	1	2.0	2.0	0.0	2.0	0.0
0.0	400.0	100.0	99.00498	0	0.0	0.0	0.17	1.0	97.48103	-4.463	1	2.0	2.0	0.0	2.0	0.0
0.0	400.0	100.0	99.00498	0	0.0	0.0	0.172	1.0	97.48103	-3.854	1	2.0	2.0	0.0	2.0	0.0
0.0	400.0	100.0	99.00498	0	0.0	0.0	0.173	1.0	97.75304	-3.854	1	2.0	2.0	0.0	2.0	0.0
0.0	400.0	100.0	99.00498	0	0.0	0.0	0.175	1.0	98.33324	-3.581	1	2.0	2.0	0.0	2.0	0.0
0.0	400.0	100.0	99.00498	0	0.0	0.0	0.176	1.0	98.33324	-3.581	1	2.0	2.0	0.0	2.0	0.0
0.0	400.0	100.0	99.00498	0	0.0	0.0	0.178	1.0	98.29235	-3.093	1	2.0	2.0	0.0	2.0	0.0
0.0	400.0	100.0	99.00498	0	0.0	0.0	0.179	1.0	98.29235	-2.671	1	2.0	2.0	0.0	2.0	0.0
0.0	400.0	100.0	99.00498	0	0.0	0.0	0.181	1.0	98.4546	-2.671	1	2.0	2.0	0.0	2.0	0.0
0.0	400.0	100.0	99.00498	0	0.0	0.0	0.182	1.0	98.668785	-2.482	1	2.0	2.0	0.0	2.0	0.0
0.0	400.0	100.0	99.00498	0	0.0	0.0	0.183	1.0	98.807686	-2.143	1	2.0	2.0	0.0	2.0	0.0
0.0	400.0	100.0	99.00498	0	0.0	0.0	0.183	1.0	98.922066	-2.143	1	2.0	2.0	0.0	2.0	0.0
0.0	400.0	100.0	99.00498	0	0.0	0.0	0.184	1.0	98.75001	-1.992	1	2.0	2.0	0.0	2.0	0.0
0.0	400.0	100.0	99.00498	0	0.0	0.0	0.185	1.0	98.75001	-1.72	1	2.0	2.0	0.0	2.0	0.0
0.0	400.0	100.0	99.00498	0	0.0	0.0	0.185	1.0	99.435844	-1.72	1	2.0	2.0	0.0	2.0	0.0
0.0	400.0	100.0	99.00498	0	0.0	0.0	0.186	1.0	99.435844	-1.485	1	2.0	2.0	0.0	2.0	0.0
0.0	400.0	100.0	99.00498	0	0.0	0.0	0.186	1.0	98.67355	-1.485	1	2.0	2.0	0.0	2.0	0.0
0.0	400.0	100.0	99.00498	0	0.0	0.0	0.186	1.0	98.32297	-1.38	1	2.0	2.0	0.0	2.0	0.0
0.0	400.0	100.0	99.00498	0	0.0	0.0	0.186	1.0	98.32297	-1.191	1	2.0	2.0	0.0	2.0	0.0
0.0	400.0	100.0	99.00498	0	0.0	0.0	0.186	1.0	98.38429	-1.191	1	2.0	2.0	0.0	2.0	0.0
0.0	400.0	100.0	99.00498	0	0.0	0.0	0.186	1.0	98.57113	-1.107	1	2.0	2.0	0.0	2.0	0.0
0.0	400.0	100.0	99.00498	0	0.0	0.0	0.186	1.0	98.238754	-0.956	1	2.0	2.0	0.0	2.0	0.0
0.0	400.0	100.0	99.00498	0	0.0	0.0	0.186	1.0	97.81167	-0.956	1	2.0	2.0	0.0	2.0	0.0
0.0	400.0	100.0	99.00498	0	0.0	0.0	0.186	1.0	97.81167	-0.888	1	2.0	2.0	0.0	2.0	0.0
0.0	400.0	100.0	99.00498	0	0.0	0.0	0.186	1.0	97.95459	-0.888	1	2.0	2.0	0.0	2.0	0.0
0.0	400.0	100.0	99.00498	0	0.0	0.0	0.186	1.0	97.77586	-0.767	1	2.0	2.0	0.0	2.0	0.0
0.0	400.0	100.0	99.00498	0	0.0	0.0	0.185	1.0	97.77586	-0.712	1	2.0	2.0	0.0	2.0	0.0
0.0	400.0	100.0	99.00498	0	0.0	0.0	0.185	0.0	98.067024	-0.712	1	2.0	2.0	14.0	2.0	0.0
0.0	400.0	100.0	99.00498	0	0.0	0.0	0.185	0.0	98.59629	-0.615	1	2.0	2.0	0.0	2.0	0.0
0.0	400.0	100.0	99.00498	0	0.0	0.0	0.185	0.0	98.59629	-0.615	1	2.0	2.0	0.0	2.0	0.0
0.0	400.0	100.0	99.00498	0	0.0	0.0	0.184	0.0	97.51314	-0.531	1	2.0	2.0	0.0	2.0	0.0
0.0	400.0	100.0	99.00498	0	0.0	0.0	0.184	0.0	97.51314	-0.493	1	2.0	2.0	0.0	2.0	0.0
0.0	400.0	100.0	99.00498	0	0.0	0.0	0.184	0.0	97.991974	-0.493	1	2.0	2.0	0.0	2.0	0.0
0.0	400.0	100.0	99.00498	0	0.0	0.0	0.184	0.0	97.13966	-0.426	1	2.0	2.0	0.0	2.0	0.0
0.0	400.0	100.0	99.00498	0	0.0	0.0	0.184	0.0	97.13966	-0.396	1	2.0	2.0	0.0	2.0	0.0
0.0	400.0	100.0	99.00498	0	0.0	0.0	0.184	0.0	97.142105	-0.396	1	2.0	2.0	0.0	2.0	0.0
0.0	400.0	100.0	99.00498	0	0.0	0.0	0.184	0.0	97.22466	-0.341	1	2.0	2.0	0.0	2.0	0.0
0.0	400.0	100.0	99.00498	0	0.0	0.0	0.184	0.0	97.22466	-0.317	1	2.0	2.0	0.0	2.0	0.0
0.0	400.0	100.0	99.00498	0	0.0	0.0	0.183	0.0	97.21829	-0.317	1	2.0	2.0	0.0	2.0	0.0
0.0	400.0	100.0	99.00498	0	0.0	0.0	0.183	0.0	97.21829	-0.274	1	2.0	2.0	0.0	2.0	0.0
0.0	400.0	100.0	99.00498	0	0.0	0.0	0.183	0.0	96.78352	-0.274	1	2.0	2.0	0.0	2.0	0.0
0.0	400.0	100.0	99.00498	0	0.0	0.0	0.183	0.0	96.63687	-0.254	1	2.0	2.0	0.0	2.0	0.0
0.0	400.0	100.0	99.00498	0	0.0	0.0	0.182	0.0	96.63687	-0.219	1	2.0	2.0	0.0	2.0	0.0
0.0	400.0	100.0	99.00498	0	0.0	0.0	0.182	0.0	96.96358	-0.219	1	2.0	2.0	0.0	2.0	0.0
0.0	400.0	100.0	99.00498	0	0.0	0.0	0.181	0.0	97.12097	-0.204	1	2.0	2.0	0.0	2.0	0.0
0.0	400.0	100.0	99.00498	0	0.0	0.0	0.181	0.0	97.12097	-0.204	1	2.0	2.0	0.0	2.0	0.0
0.0	400.0	100.0	99.00498	0	0.0	0.0	0.18	0.0	96.998566	-0.176	1	2.0	2.0	0.0	2.0	0.0
0.0	400.0	100.0	99.00498	0	0.0	0.0	0.179	0.0	96.998566	-0.152	1	2.0	2.0	0.0	2.0	0.0
0.0	400.0	100.0	99.00498	0	0.0	0.0	0.178	0.0	96.0984	-0.152	1	2.0	2.0	0.0	2.0	0.0
0.0	400.0	100.0	99.00498	0	0.0	0.0	0.177	0.0	96.29155	-0.141	1	2.0	2.0	0.0	2.0	0.0
0.0	400.0	100.0	99.00498	0	0.0	0.0	0.176	0.0	96.29155	-0.121	1	2.0	2.0	0.0	2.0	0.0
0.0	400.0	100.0	99.00498	0	0.0	0.0	0.175	0.0	96.64145	-0.121	1	2.0	2.0	0.0	2.0	0.0
0.0	400.0	100.0	99.00498	0	0.0	0.0	0.173	0.0	96.50237	-0.113	1	2.0	2.0	0.0	2.0	0.0
0.0	400.0	100.0	99.00498	0	0.0	0.0	0.172	0.0	96.50237	-0.113	1	2.0	2.0	0.0	2.0	0.0
0.0	400.0	100.0	99.00498	0	0.0	0.0	0.171	0.0	96.98562	-0.097	1	2.0	2.0	0.0	2.0	0.0
0.0	400.0	100.0	99.00498	0	0.0	0.0	0.17	0.0	96.98562	-0.09	1	2.0	2.0	0.0	2.0	0.0
0.0	400.0	100.0	99.00498	0	0.0	0.0	0.168	0.0	97.49177	-0.09	1	2.0	2.0	0.0	2.0	0.0
0.0	400.0	100.0	99.00498	0	0.0	0.0	0.167	0.0	96.6271	-0.078	1	2.0	2.0	0.0	2.0	0.0
0.0	400.0	100.0	99.00498	0	0.0	0.0	0.165	0.0	96.6271	-0.072	1	2.0	2.0	0.0	2.0	0.0
0.0	400.0	100.0	99.00498	0	0.0	0.0	0.164	0.0	96.74634	-0.072	1	2.0	2.0	0.0	2.0	0.0
0.0	400.0	100.0	99.00498	0	0.0	0.0	0.162	0.0	96.105965	-0.062	1	2.0	2.0	0.0	2.0	0.0
0.0	400.0	100.0	99.00498	0	0.0	0.0	0.161	0.0	96.105965	-0.062	1	2.0	2.0	0.0	2.0	0.0
0.0	400.0	100.0	99.00498	0	0.0	0.0	0.159	0.0	96.73216	-0.058	1	2.0	2.0	0.0	2.0	0.0
0.0	400.0	100.0	99.00498	0	0.0	0.0	0.158	0.0	96.73216	-0.049	1	2.0	2.0	0.0	2.0	0.0
0.0	400.0	100.0	99.00498	0	0.0	0.0	0.156	0.0	97.054825	-0.049	1	2.0	2.0	0.0	2.0	0.0
0.0	400.0	100.0	99.00498	0	0.0	0.0	0.154	0.0	97.0378	-0.043	1	2.0	2.0	0.0	2.0	0.0
0.0	400.0	100.0	99.00498	0	0.0	0.0	0.152	0.0	97.0378	-0.039	1	2.0	2.0	0.0	2.0	0.0
0.0	400.0	100.0	99.00498	0	0.0	0.0	0.151	0.0	97.61314	-0.039	1	2.0	2.0	0.0	2.0	0.0
0.0	400.0	100.0	99.00498	0	0.0	0.0	0.149	0.0	97.450966	-0.034	1	2.0	2.0	0.0	2.0	0.0
0.0	400.0	100.0	99.00498	0	0.0	0.0	0.147	0.0	97.526855	-0.034	1	2.0	2.0	0.0	2.0	0.0
0.0	400.0	100.0	99.00498	0	0.0	0.0	0.145	0.0	97.53329	-0.031	1	2.0	2.0	0.0	2.0	0.0
0.0	400.0	100.0	99.00498	0	0.0	0.0	0.143	0.0	97.53329	-0.027	1	2.0	2.0	0.0	2.0	0.0
0.0	400.0	100.0	99.00498	0	0.0	0.0	0.141	0.0	97.283455	-0.027	1	2.0	2.0	0.0	2.0	0.0
0.0	400.0	100.0	99.00498	0	0.0	0.0	0.139	0.0	96.34706	-0.023	1	2.0	2.0	0.0	2.0	0.0
0.0	400.0	100.0	99.00498	0	0.0	0.0	0.138	0.0	96.34706	-0.021	1	2.0	2.0	0.0	2.0	0.0
0.0	400.0	100.0	99.00498	0	0.0	0.0	0.136	0.0	97.72553	-0.021	1	2.0	2.0	0.0	2.0	0.0
0.0	400.0	100.0	99.00498	0	0.0	0.0	0.134	0.0	97.72553	-0.018	1	2.0	2.0	0.0	2.0	0.0
0.0	400.0	100.0	99.00498	0	0.0	0.0	0.132	0.0	97.69939	-0.018	1	2.0	2.0	0.0	2.0	0.0
0.0	400.0	100.0	99.00498	0	0.0	0.0	0.13	0.0	97.71802	-0.017	1	2.0	2.0	0.0	2.0	0.0
0.0	400.0	100.0	99.00498	0	0.0	0.0	0.129	0.0	97.71802	-0.014	1	2.0	2.0	0.0	2.0	0.0
0.0	400.0	100.0	99.00498	0	0.0	0.0	0.127	0.0	97.548935	-0.014	1	2.0	2.0	0.0	2.0	0.0
0.0	400.0	100.0	99.00498	0	0.0	0.0	0.126	0.0	97.29523	-0.013	1	2.0	2.0	0.0	2.0	0.0
0.0	400.0	100.0	99.00498	0	0.0	0.0	0.124	0.0	97.29523	-0.011	1	2.0	2.0	0.0	2.0	0.0
0.0	400.0	100.0	99.00498	0	0.0	0.0	0.122	0.0	97.81289	-0.011	1	2.0	2.0	0.0	2.0	0.0
0.0	400.0	100.0	99.00498	0	0.0	0.0	0.12	0.0	97.81289	-0.01	1	2.0	2.0	0.0	2.0	0.0
0.0	400.0	100.0	99.00498	0	0.0	0.0	0.118	0.0	97.39384	-0.01	1	2.0	2.0	0.0	2.0	0.0
0.0	400.0	100.0	99.00498	0	0.0	0.0	0.117	0.0	97.60839	-0.009	1	2.0	2.0	0.0	2.0	0.0
0.0	400.0	100.0	99.00498	0	0.0	0.0	0.115	0.0	97.60839	-0.007	1	2.0	2.0	0.0	2.0	0.0
0.0	400.0	100.0	99.00498	0	0.0	0.0	0.113	0.0	97.60554	-0.007	1	2.0	2.0	0.0	2.0	0.0
0.0	400.0	100.0	99.00498	0	0.0	0.0	0.111	0.0	97.09583	-0.007	1	2.0	2.0	0.0	2.0	0.0
0.0	400.0	100.0	99.00498	0	0.0	0.0	0.109	0.0	97.09583	-0.006	1	2.0	2.0	0.0	2.0	0.0
0.0	400.0	100.0	99.00498	0	0.0	0.0	0.107	0.0	97.21095	-0.006	1	2.0	2.0	0.0	2.0	0.0
0.0	400.0	100.0	99.00498	0	0.0	0.0	0.105	0.0	97.21095	-0.005	1	2.0	2.0	0.0	2.0	0.0
0.0	400.0	100.0	99.00498	0	0.0	0.0	0.103	0.0	97.26791	-0.005	1	2.0	2.0	0.0	2.0	0.0
0.0	400.0	100.0	99.00498	0	0.0	0.0	0.101	0.0	97.465454	-0.004	1	2.0	2.0	0.0	2.0	0.0
0.0	400.0	100.0	99.00498	0	0.0	0.0	0.099	0.0	97.465454	-0.004	1	2.0	2.0	0.0	2.0	0.0
0.0	400.0	100.0	99.00498	0	0.0	0.0	0.097	0.0	97.668846	-0.004	1	2.0	2.0	0.0	2.0	0.0
0.0	400.0	100.0	99.00498	0	0.0	0.0	0.096	0.0	97.46254	-0.003	1	2.0	2.0	0.0	2.0	0.0
0.0	400.0	100.0	99.00498	0	0.0	0.0	0.094	0.0	97.46254	-0.003	1	2.0	2.0	0.0	2.0	0.0
0.0	400.0	100.0	99.00498	0	0.0	0.0	0.092	0.0	97.417404	-0.003	1	2.0	2.0	0.0	2.0	0.0
0.0	400.0	100.0	99.00498	0	0.0	0.0	0.09	0.0	97.417404	-0.002	1	2.0	2.0	0.0	2.0	0.0
0.0	400.0	100.0	99.00498	0	0.0	0.0	0.088	0.0	97.35861	-0.002	1	2.0	2.0	0.0	2.0	0.0
0.0	400.0	100.0	99.00498	0	0.0	0.0	0.087	0.0	97.22128	-0.002	1	2.0	2.0	0.0	2.0	0.0
0.0	400.0	100.0	99.00498	0	0.0	0.0	0.086	0.0	97.22128	-0.001	1	2.0	2.0	0.0	2.0	0.0
0.0	400.0	100.0	99.00498	0	0.0	0.0	0.084	0.0	97.19278	-0.001	1	2.0	2.0	0.0	2.0	0.0
0.0	400.0	100.0	99.00498	0	0.0	0.0	0.083	0.0	96.800835	-0.001	1	2.0	2.0	0.0	2.0	0.0
0.0	400.0	100.0	99.00498	0	0.0	0.0	0.081	0.0	96.800835	-0.001	1	2.0	2.0	0.0	2.0	0.0
0.0	400.0	100.0	99.00498	0	0.0	0.0	0.08	0.0	96.46443	-0.001	1	2.0	2.0	0.0	2.0	0.0
0.0	400.0	100.0	99.00498	0	0.0	0.0	0.079	0.0	96.46443	-0.001	1	2.0	2.0	0.0	2.0	0.0
0.0	400.0	100.0	99.00498	0	0.0	0.0	0.078	0.0	96.32153	-0.001	1	2.0	2.0	0.0	2.0	0.0
0.0	400.0	100.0	99.00498	0	0.0	0.0	0.077	0.0	95.855064	0.0	1	2.0	2.0	0.0	2.0	0.0
0.0	400.0	100.0	99.00498	0	0.0	0.0	0.076	0.0	95.855064	0.0	1	2.0	2.0	0.0	2.0	0.0
0.0	400.0	100.0	99.00498	0	0.0	0.0	0.075	0.0	95.74609	0.0	1	2.0	2.0	0.0	2.0	0.0
0.0	400.0	100.0	99.00498	0	0.0	0.0	0.074	0.0	95.737976	0.0	1	2.0	2.0	0.0	2.0	0.0
0.0	400.0	100.0	99.00498	0	0.0	0.0	0.073	0.0	95.737976	0.0	1	2.0	2.0	0.0	2.0	0.0
0.0	400.0	100.0	99.00498	0	0.0	0.0	0.071	0.0	95.73804	0.0	1	2.0	2.0	0.0	2.0	0.0
0.0	400.0	100.0	99.00498	0	0.0	0.0	0.07	0.0	95.73804	0.0	1	2.0	2.0	0.0	2.0	0.0
0.0	400.0	100.0	99.00498	0	0.0	0.0	0.069	0.0	96.15133	0.0	1	2.0	2.0	0.0	2.0	0.0
0.0	400.0	100.0	99.00498	0	0.0	0.0	0.068	0.0	96.24639	0.0	1	2.0	2.0	0.0	2.0	0.0
0.0	400.0	100.0	99.00498	0	0.0	0.0	0.067	0.0	96.24639	0.0	1	2.0	2.0	0.0	2.0	0.0
0.0	400.0	100.0	99.00498	0	0.0	0.0	0.066	0.0	97.00389	0.0	1	2.0	2.0	0.0	2.0	0.0
0.0	400.0	100.0	99.00498	0	0.0	0.0	0.065	0.0	96.83723	0.0	1	2.0	2.0	0.0	2.0	0.0
0.0	400.0	100.0	99.00498	0	0.0	0.0	0.064	0.0	96.83723	0.0	1	2.0	2.0	0.0	2.0	0.0
0.0	400.0	100.0	99.00498	0	0.0	0.0	0.063	0.0	96.60086	0.0	1	2.0	2.0	0.0	2.0	0.0
0.0	400.0	100.0	99.00498	0	0.0	0.0	0.062	0.0	96.60086	0.0	1	2.0	2.0	0.0	2.0	0.0
0.0	400.0	100.0	99.00498	0	0.0	0.0	0.062	0.0	96.33109	0.0	1	2.0	2.0	0.0	2.0	0.0
0.0	400.0	100.0	99.00498	0	0.0	0.0	0.061	0.0	96.21096	0.0	1	2.0	2.0	0.0	2.0	0.0
0.0	400.0	100.0	99.00498	0	0.0	0.0	0.06	0.0	96.21096	0.0	1	2.0	2.0	0.0	2.0	0.0
0.0	400.0	100.0	99.00498	0	0.0	0.0	0.059	0.0	96.1043	0.0	1	2.0	2.0	0.0	2.0	0.0
0.0	400.0	100.0	99.00498	0	0.0	0.0	0.058	0.0	97.97922	0.0	1	2.0	2.0	0.0	2.0	0.0
0.0	400.0	100.0	99.00498	0	0.0	0.0	0.058	0.0	97.97922	0.0	1	2.0	2.0	0.0	2.0	0.0
0.0	400.0	100.0	99.00498	0	0.0	0.0	0.057	0.0	97.70104	0.0	1	2.0	2.0	0.0	2.0	0.0
0.0	400.0	100.0	99.00498	0	0.0	0.0	0.057	0.0	97.70104	0.0	1	2.0	2.0	0.0	2.0	0.0
0.0	400.0	100.0	99.00498	0	0.0	0.0	0.056	0.0	97.63113	0.0	1	2.0	2.0	0.0	2.0	0.0
0.0	400.0	100.0	99.00498	0	0.0	0.0	0.055	0.0	97.5843	0.0	1	2.0	2.0	0.0	2.0	0.0
0.0	400.0	100.0	99.00498	0	0.0	0.0	0.054	0.0	97.5843	0.0	1	2.0	2.0	0.0	2.0	0.0
0.0	400.0	100.0	99.00498	0	0.0	0.0	0.054	0.0	97.936966	0.0	1	2.0	2.0	0.0	2.0	0.0
0.0	400.0	100.0	99.00498	0	0.0	0.0	0.053	0.0	98.878685	0.0	1	2.0	2.0	0.0	2.0	0.0
0.0	400.0	100.0	99.00498	0	0.0	0.0	0.052	0.0	98.878685	0.0	1	2.0	2.0	0.0	2.0	0.0
0.0	400.0	100.0	99.00498	0	0.0	0.0	0.052	0.0	98.16822	0.0	1	2.0	2.0	0.0	2.0	0.0
0.0	400.0	100.0	99.00498	0	0.0	0.0	0.051	0.0	98.16822	0.0	1	2.0	2.0	0.0	2.0	0.0
0.0	400.0	100.0	99.00498	0	0.0	0.0	0.051	0.0	97.116455	0.0	1	2.0	2.0	0.0	2.0	0.0
0.0	400.0	100.0	99.00498	0	0.0	0.0	0.05	0.0	97.152466	0.0	1	2.0	2.0	0.0	2.0	0.0
0.0	400.0	100.0	99.00498	0	0.0	0.0	0.05	0.0	97.152466	0.0	1	2.0	2.0	0.0	2.0	0.0
0.0	400.0	100.0	99.00498	0	0.0	0.0	0.049	0.0	96.80844	0.0	1	2.0	2.0	0.0	2.0	0.0
0.0	400.0	100.0	99.00498	0	0.0	0.0	0.048	0.0	96.80844	0.0	1	2.0	2.0	0.0	2.0	0.0
0.0	400.0	100.0	99.00498	0	0.0	0.0	0.047	0.0	96.92004	0.0	1	2.0	2.0	0.0	2.0	0.0
0.0	400.0	100.0	99.00498	0	0.0	0.0	0.047	0.0	95.94562	0.0	1	2.0	2.0	0.0	2.0	0.0
0.0	400.0	100.0	99.00498	0	0.0	0.0	0.046	0.0	95.94562	0.0	1	2.0	2.0	0.0	2.0	0.0
0.0	400.0	100.0	99.00498	0	0.0	0.0	0.045	0.0	95.493706	0.0	1	2.0	2.0	0.0	2.0	0.0
0.0	400.0	100.0	99.00498	0	0.0	0.0	0.045	0.0	94.62573	0.0	1	2.0	2.0	0.0	2.0	0.0
0.0	400.0	100.0	99.00498	0	0.0	0.0	0.044	0.0	94.62573	0.0	1	2.0	2.0	0.0	2.0	0.0
0.0	400.0	100.0	99.00498	0	0.0	0.0	0.043	0.0	93.53354	0.0	1	2.0	2.0	0.0	2.0	0.0
0.0	400.0	100.0	99.00498	0	0.0	0.0	0.042	0.0	93.53354	0.0	1	2.0	2.0	0.0	2.0	0.0
0.0	400.0	100.0	99.00498	0	0.0	0.0	0.041	0.0	93.89241	0.0	1	2.0	2.0	0.0	2.0	0.0
0.0	400.0	100.0	99.00498	0	0.0	0.0	0.04	0.0	94.40759	0.0	1	2.0	2.0	0.0	2.0	0.0
0.0	400.0	100.0	99.00498	0	0.0	0.0	0.039	0.0	94.40759	0.0	1	2.0	2.0	0.0	2.0	0.0
0.0	400.0	100.0	99.00498	0	0.0	0.0	0.039	0.0	94.657295	0.0	1	2.0	2.0	0.0	2.0	0.0
0.0	400.0	100.0	99.00498	0	0.0	0.0	0.038	0.0	96.15782	0.0	1	2.0	2.0	0.0	2.0	0.0
0.0	400.0	100.0	99.00498	0	0.0	0.0	0.037	0.0	96.15782	0.0	1	2.0	2.0	0.0	2.0	0.0
0.0	400.0	100.0	99.00498	0	0.0	0.0	0.035	0.0	96.085464	0.0	1	2.0	2.0	0.0	2.0	0.0
0.0	400.0	100.0	99.00498	0	0.0	0.0	0.034	0.0	96.085464	0.0	1	2.0	2.0	0.0	2.0	0.0
0.0	400.0	100.0	99.00498	0	0.0	0.0	0.034	0.0	96.305336	0.0	1	2.0	2.0	0.0	2.0	0.0
0.0	400.0	100.0	99.00498	0	0.0	0.0	0.033	0.0	95.687485	0.0	1	2.0	2.0	0.0	2.0	0.0
0.0	400.0	100.0	99.00498	0	0.0	0.0	0.032	0.0	95.687485	0.0	1	2.0	2.0	0.0	2.0	0.0
0.0	400.0	100.0	99.00498	0	0.0	0.0	0.031	0.0	95.01802	0.0	1	2.0	2.0	0.0	2.0	0.0
0.0	400.0	100.0	99.00498	0	0.0	0.0	0.03	0.0	95.916885	0.0	1	2.0	2.0	0.0	2.0	0.0
0.0	400.0	100.0	99.00498	0	0.0	0.0	0.029	0.0	95.916885	0.0	1	2.0	2.0	0.0	2.0	0.0
0.0	400.0	100.0	99.00498	0	0.0	0.0	0.028	0.0	95.59936	0.0	1	2.0	2.0	0.0	2.0	0.0
0.0	400.0	100.0	99.00498	0	0.0	0.0	0.027	0.0	95.59936	0.0	1	2.0	2.0	0.0	2.0	0.0
0.0	400.0	100.0	99.00498	0	0.0	0.0	0.026	0.0	95.98465	0.0	1	2.0	2.0	0.0	2.0	0.0
0.0	400.0	100.0	99.00498	0	0.0	0.0	0.025	0.0	95.75171	0.0	1	2.0	2.0	0.0	2.0	0.0
0.0	400.0	100.0	99.00498	0	0.0	0.0	0.024	0.0	95.75171	0.0	1	2.0	2.0	0.0	2.0	0.0
0.0	400.0	100.0	99.00498	0	0.0	0.0	0.023	0.0	95.66814	0.0	1	2.0	2.0	0.0	2.0	0.0
0.0	400.0	100.0	99.00498	0	0.0	0.0	0.022	0.0	96.11949	0.0	1	2.0	2.0	0.0	2.0	0.0
0.0	400.0	100.0	99.00498	0	0.0	0.0	0.022	0.0	96.11949	0.0	1	2.0	2.0	0.0	2.0	0.0
[truncated: 10,191 more rows]
