# Supplementary material for: Just noticeable differences for elbow joint torque feedback
Source: Sci Rep. 2021 Dec 7;11:23553. doi: 10.1038/s41598-021-02630-3 (PMC8651665; doi:10.1038/s41598-021-02630-3)
Supplement: Supplementary file 2 — Supplementary Information. [file 41598_2021_2630_MOESM2_ESM.zip › SupplementaryData_ScientificReports_KimAsbeck2021/S7_S2A.csv]

data 1	data 2	data 3	data 4	data 5	data 6	data 7	data 8	data 9	data 10	data 11	data 12	data 13	data 14	data 15	data 16	data 17
0.0	0.0	100.0	100.0	2	0.0	0.0	0.124	1.0	98.69993	0.0	1	0.0	0.0	0.0	0.0	0.0
0.0	0.0	100.0	100.0	2	0.0	0.0	0.125	1.0	98.69993	0.0	1	0.0	0.0	0.0	0.0	0.0
0.0	0.0	100.0	100.0	2	0.0	0.0	0.127	1.0	98.81886	0.0	1	0.0	0.0	0.0	0.0	0.0
0.0	0.0	100.0	100.0	2	0.0	0.0	0.129	1.0	98.29193	0.0	1	0.0	0.0	0.0	0.0	0.0
0.0	0.0	100.0	100.0	2	0.0	0.0	0.131	1.0	98.29193	0.0	1	0.0	0.0	0.0	0.0	0.0
0.0	0.0	100.0	100.0	2	0.0	0.0	0.133	1.0	97.547844	0.0	1	0.0	0.0	0.0	0.0	0.0
0.0	0.0	100.0	100.0	2	0.0	0.0	0.135	1.0	97.547844	0.0	1	0.0	0.0	0.0	0.0	0.0
0.0	0.0	100.0	100.0	2	0.0	0.0	0.136	1.0	96.95702	0.0	1	0.0	0.0	0.0	0.0	0.0
0.0	0.0	100.0	100.0	2	0.0	0.0	0.138	1.0	97.250984	0.0	1	0.0	0.0	0.0	0.0	0.0
0.0	0.0	100.0	100.0	2	0.0	0.0	0.139	1.0	97.250984	0.0	1	0.0	0.0	0.0	0.0	0.0
0.0	0.0	100.0	100.0	2	0.0	0.0	0.141	1.0	97.02265	0.0	1	0.0	0.0	0.0	0.0	0.0
0.0	0.0	100.0	100.0	2	0.0	0.0	0.143	1.0	96.32482	0.0	1	0.0	0.0	0.0	0.0	0.0
0.0	0.0	100.0	100.0	2	0.0	0.0	0.144	1.0	96.32482	0.0	1	0.0	0.0	0.0	0.0	0.0
0.0	0.0	100.0	100.0	2	0.0	0.0	0.145	1.0	97.06371	0.0	1	0.0	0.0	0.0	0.0	0.0
0.0	0.0	100.0	100.0	2	0.0	0.0	0.147	1.0	97.06371	0.0	1	0.0	0.0	0.0	0.0	0.0
0.0	0.0	100.0	100.0	2	0.0	0.0	0.148	1.0	96.900734	0.0	1	0.0	0.0	0.0	0.0	0.0
0.0	0.0	100.0	100.0	2	0.0	0.0	0.149	1.0	96.53593	0.0	1	0.0	0.0	0.0	0.0	0.0
0.0	0.0	100.0	100.0	2	0.0	0.0	0.15	1.0	96.53593	0.0	1	0.0	0.0	0.0	0.0	0.0
0.0	0.0	100.0	100.0	2	0.0	0.0	0.151	1.0	96.368324	0.0	1	0.0	0.0	0.0	0.0	0.0
0.0	0.0	100.0	100.0	2	0.0	0.0	0.152	1.0	96.63525	0.0	1	0.0	0.0	0.0	0.0	0.0
0.0	0.0	100.0	100.0	2	0.0	0.0	0.153	1.0	96.63525	0.0	1	0.0	0.0	0.0	0.0	0.0
0.0	0.0	100.0	100.0	2	0.0	0.0	0.154	1.0	95.97149	0.0	1	0.0	0.0	8.0	0.0	0.0
0.0	0.0	100.0	100.0	2	0.0	0.0	0.154	1.0	95.97149	0.0	1	0.0	0.0	8.0	0.0	0.0
0.0	0.0	100.0	100.0	2	0.0	0.0	0.154	0.0	96.084175	0.0	1	0.0	0.0	0.0	0.0	0.0
0.0	0.0	100.0	100.0	2	0.0	0.0	0.154	0.0	96.37864	0.0	1	0.0	0.0	0.0	0.0	0.0
0.0	0.0	100.0	100.0	2	0.0	0.0	0.154	0.0	96.37864	0.0	1	0.0	0.0	0.0	0.0	0.0
0.0	0.0	100.0	100.0	2	0.0	0.0	0.154	0.0	96.630486	0.0	1	0.0	0.0	0.0	0.0	0.0
0.0	0.0	100.0	100.0	2	0.0	0.0	0.154	0.0	95.41941	0.0	1	0.0	0.0	0.0	0.0	0.0
0.0	0.0	100.0	100.0	2	0.0	0.0	0.153	0.0	95.41941	0.0	1	0.0	0.0	0.0	0.0	0.0
0.0	0.0	100.0	100.0	2	0.0	0.0	0.152	0.0	95.11891	0.0	1	0.0	0.0	0.0	0.0	0.0
0.0	0.0	100.0	100.0	2	0.0	0.0	0.151	0.0	95.11891	0.0	1	0.0	0.0	0.0	0.0	0.0
0.0	0.0	100.0	100.0	2	0.0	0.0	0.15	0.0	95.21204	0.0	1	0.0	0.0	0.0	0.0	0.0
0.0	0.0	100.0	100.0	2	0.0	0.0	0.148	0.0	95.68086	0.0	1	0.0	0.0	0.0	0.0	0.0
0.0	0.0	100.0	100.0	2	0.0	0.0	0.147	0.0	95.68086	0.0	1	0.0	0.0	0.0	0.0	0.0
0.0	0.0	100.0	100.0	2	0.0	0.0	0.145	0.0	95.46741	0.0	1	0.0	0.0	0.0	0.0	0.0
0.0	0.0	100.0	100.0	2	0.0	0.0	0.143	0.0	94.99609	0.0	1	0.0	0.0	0.0	0.0	0.0
0.0	0.0	100.0	100.0	2	0.0	0.0	0.141	0.0	94.99609	0.0	1	0.0	0.0	0.0	0.0	0.0
0.0	0.0	100.0	100.0	2	0.0	0.0	0.139	0.0	95.43013	0.0	1	0.0	0.0	0.0	0.0	0.0
0.0	0.0	100.0	100.0	2	0.0	0.0	0.136	0.0	95.43013	0.0	1	0.0	0.0	0.0	0.0	0.0
0.0	0.0	100.0	100.0	2	0.0	0.0	0.134	0.0	95.874214	0.0	1	0.0	0.0	0.0	0.0	0.0
0.0	0.0	100.0	100.0	2	0.0	0.0	0.131	0.0	96.49132	0.0	1	0.0	0.0	0.0	0.0	0.0
0.0	0.0	100.0	100.0	2	0.0	0.0	0.129	0.0	96.49132	0.0	1	0.0	0.0	0.0	0.0	0.0
0.0	0.0	100.0	100.0	2	0.0	0.0	0.127	0.0	95.76943	0.0	1	0.0	0.0	0.0	0.0	0.0
0.0	0.0	100.0	100.0	2	0.0	0.0	0.124	0.0	96.83375	0.0	1	0.0	0.0	0.0	0.0	0.0
0.0	0.0	100.0	100.0	2	0.0	0.0	0.121	0.0	96.83375	0.0	1	0.0	0.0	0.0	0.0	0.0
0.0	0.0	100.0	100.0	2	0.0	0.0	0.119	0.0	96.78943	0.0	1	0.0	0.0	0.0	0.0	0.0
0.0	0.0	100.0	100.0	2	0.0	0.0	0.116	0.0	96.78943	0.0	1	0.0	0.0	0.0	0.0	0.0
0.0	0.0	100.0	100.0	2	0.0	0.0	0.114	0.0	96.61961	0.0	1	0.0	0.0	0.0	0.0	0.0
0.0	0.0	100.0	100.0	2	0.0	0.0	0.111	0.0	95.6271	0.0	1	0.0	0.0	0.0	0.0	0.0
0.0	0.0	100.0	100.0	2	0.0	0.0	0.108	0.0	95.6271	0.0	1	0.0	0.0	0.0	0.0	0.0
0.0	0.0	100.0	100.0	2	0.0	0.0	0.106	0.0	95.29989	0.0	1	0.0	0.0	0.0	0.0	0.0
0.0	0.0	100.0	100.0	2	0.0	0.0	0.103	0.0	95.05685	0.0	1	0.0	0.0	0.0	0.0	0.0
0.0	0.0	100.0	100.0	2	0.0	0.0	0.1	0.0	95.05685	0.0	1	0.0	0.0	0.0	0.0	0.0
0.0	0.0	100.0	100.0	2	0.0	0.0	0.098	0.0	94.619965	0.0	1	0.0	0.0	0.0	0.0	0.0
0.0	0.0	100.0	100.0	2	0.0	0.0	0.096	0.0	94.619965	0.0	1	0.0	0.0	0.0	0.0	0.0
0.0	0.0	100.0	100.0	2	0.0	0.0	0.093	0.0	94.5748	0.0	1	0.0	0.0	0.0	0.0	0.0
0.0	0.0	100.0	100.0	2	0.0	0.0	0.091	0.0	94.84933	0.0	1	0.0	0.0	0.0	0.0	0.0
0.0	0.0	100.0	100.0	2	0.0	0.0	0.089	0.0	94.84933	0.0	1	0.0	0.0	0.0	0.0	0.0
0.0	0.0	100.0	100.0	2	0.0	0.0	0.087	0.0	95.57061	0.0	1	0.0	0.0	0.0	0.0	0.0
0.0	0.0	100.0	100.0	2	0.0	0.0	0.085	0.0	95.94575	0.0	1	0.0	0.0	0.0	0.0	0.0
0.0	0.0	100.0	100.0	2	0.0	0.0	0.082	0.0	95.94575	0.0	1	0.0	0.0	0.0	0.0	0.0
0.0	0.0	100.0	100.0	2	0.0	0.0	0.08	0.0	97.42183	0.0	1	0.0	0.0	0.0	0.0	0.0
0.0	0.0	100.0	100.0	2	0.0	0.0	0.078	0.0	97.42183	0.0	1	0.0	0.0	0.0	0.0	0.0
0.0	0.0	100.0	100.0	2	0.0	0.0	0.076	0.0	96.95124	0.0	1	0.0	0.0	0.0	0.0	0.0
0.0	0.0	100.0	100.0	2	0.0	0.0	0.074	0.0	97.1249	0.0	1	0.0	0.0	0.0	0.0	0.0
0.0	0.0	100.0	100.0	2	0.0	0.0	0.072	0.0	97.1249	0.0	1	0.0	0.0	0.0	0.0	0.0
0.0	0.0	100.0	100.0	2	0.0	0.0	0.07	0.0	96.96416	0.0	1	0.0	0.0	0.0	0.0	0.0
0.0	0.0	100.0	100.0	2	0.0	0.0	0.069	0.0	97.13494	0.0	1	0.0	0.0	0.0	0.0	0.0
0.0	0.0	100.0	100.0	2	0.0	0.0	0.067	0.0	97.13494	0.0	1	0.0	0.0	0.0	0.0	0.0
0.0	0.0	100.0	100.0	2	0.0	0.0	0.065	0.0	97.70939	0.0	1	0.0	0.0	0.0	0.0	0.0
0.0	0.0	100.0	100.0	2	0.0	0.0	0.063	0.0	97.70939	0.0	1	0.0	0.0	0.0	0.0	0.0
0.0	0.0	100.0	100.0	2	0.0	0.0	0.062	0.0	97.48385	0.0	1	0.0	0.0	0.0	0.0	0.0
0.0	0.0	100.0	100.0	2	0.0	0.0	0.06	0.0	96.94832	0.0	1	0.0	0.0	0.0	0.0	0.0
0.0	0.0	100.0	100.0	2	0.0	0.0	0.058	0.0	96.94832	0.0	1	0.0	0.0	0.0	0.0	0.0
0.0	0.0	100.0	100.0	2	0.0	0.0	0.057	0.0	96.784546	0.0	1	0.0	0.0	0.0	0.0	0.0
0.0	0.0	100.0	100.0	2	0.0	0.0	0.056	0.0	97.33534	0.0	1	0.0	0.0	0.0	0.0	0.0
0.0	0.0	100.0	100.0	2	0.0	0.0	0.054	0.0	97.33534	0.0	1	0.0	0.0	0.0	0.0	0.0
0.0	0.0	100.0	100.0	2	0.0	0.0	0.052	0.0	97.02326	0.0	1	0.0	0.0	0.0	0.0	0.0
0.0	0.0	100.0	100.0	2	0.0	0.0	0.051	0.0	97.02326	0.0	1	0.0	0.0	0.0	0.0	0.0
0.0	0.0	100.0	100.0	2	0.0	0.0	0.049	0.0	97.241356	0.0	1	0.0	0.0	0.0	0.0	0.0
0.0	0.0	100.0	100.0	2	0.0	0.0	0.047	0.0	97.367645	0.0	1	0.0	0.0	0.0	0.0	0.0
0.0	0.0	100.0	100.0	2	0.0	0.0	0.046	0.0	96.9768	0.0	1	0.0	0.0	0.0	0.0	0.0
0.0	0.0	100.0	100.0	2	0.0	0.0	0.045	0.0	97.74997	0.0	1	0.0	0.0	0.0	0.0	0.0
0.0	0.0	100.0	100.0	2	0.0	0.0	0.043	0.0	96.707985	0.0	1	0.0	0.0	0.0	0.0	0.0
0.0	0.0	100.0	100.0	2	0.0	0.0	0.042	0.0	96.707985	0.0	1	0.0	0.0	0.0	0.0	0.0
0.0	0.0	100.0	100.0	2	0.0	0.0	0.04	0.0	96.99367	0.0	1	0.0	0.0	0.0	0.0	0.0
0.0	0.0	100.0	100.0	2	0.0	0.0	0.039	0.0	96.99367	0.0	1	0.0	0.0	0.0	0.0	0.0
0.0	0.0	100.0	100.0	2	0.0	0.0	0.037	0.0	96.355194	0.0	1	0.0	0.0	0.0	0.0	0.0
0.0	0.0	100.0	100.0	2	0.0	0.0	0.036	0.0	96.72802	0.0	1	0.0	0.0	0.0	0.0	0.0
0.0	0.0	100.0	100.0	2	0.0	0.0	0.035	0.0	96.72802	0.0	1	0.0	0.0	0.0	0.0	0.0
0.0	0.0	100.0	100.0	2	0.0	0.0	0.033	0.0	96.79225	0.0	1	0.0	0.0	0.0	0.0	0.0
0.0	0.0	100.0	100.0	2	0.0	0.0	0.032	0.0	96.16677	0.0	1	0.0	0.0	0.0	0.0	0.0
0.0	0.0	100.0	100.0	2	0.0	0.0	0.03	0.0	96.16677	0.0	1	0.0	0.0	0.0	0.0	0.0
0.0	0.0	100.0	100.0	2	0.0	0.0	0.029	0.0	95.53823	0.0	1	0.0	0.0	0.0	0.0	0.0
0.0	0.0	100.0	100.0	2	0.0	0.0	0.027	0.0	95.53823	0.0	1	0.0	0.0	0.0	0.0	0.0
0.0	0.0	100.0	100.0	2	0.0	0.0	0.025	0.0	95.56299	0.0	1	0.0	0.0	0.0	0.0	0.0
0.0	0.0	100.0	100.0	2	0.0	0.0	0.023	0.0	95.437126	0.0	1	0.0	0.0	0.0	0.0	0.0
0.0	0.0	100.0	100.0	2	0.0	0.0	0.022	0.0	95.437126	0.0	1	0.0	0.0	0.0	0.0	0.0
0.0	0.0	100.0	100.0	2	0.0	0.0	0.02	0.0	95.25024	0.0	1	0.0	0.0	0.0	0.0	0.0
0.0	0.0	100.0	100.0	2	0.0	0.0	0.017	0.0	95.25024	0.0	1	0.0	0.0	0.0	0.0	0.0
0.0	0.0	100.0	100.0	2	0.0	0.0	0.015	0.0	94.24171	0.0	1	0.0	0.0	0.0	0.0	0.0
0.0	0.0	100.0	100.0	2	0.0	0.0	0.013	0.0	94.16538	0.0	1	0.0	0.0	0.0	0.0	0.0
0.0	0.0	100.0	100.0	2	0.0	0.0	0.01	0.0	94.16538	0.0	1	0.0	0.0	0.0	0.0	0.0
0.0	0.0	100.0	100.0	2	0.0	0.0	0.008	0.0	94.287155	0.0	1	0.0	0.0	0.0	0.0	0.0
0.0	0.0	100.0	100.0	2	0.0	0.0	0.005	0.0	93.98305	0.0	1	0.0	0.0	0.0	0.0	0.0
0.0	0.0	100.0	100.0	2	0.0	0.0	0.003	0.0	93.98305	0.0	1	0.0	0.0	0.0	0.0	0.0
0.0	0.0	100.0	100.0	2	0.0	0.0	0.0	0.0	94.997734	0.0	1	0.0	0.0	0.0	0.0	0.0
0.0	0.0	100.0	100.0	2	0.0	0.0	-0.002	0.0	94.997734	0.0	1	0.0	0.0	0.0	0.0	0.0
0.0	0.0	100.0	100.0	2	0.0	0.0	-0.004	0.0	95.23205	0.0	1	0.0	0.0	0.0	0.0	0.0
0.0	0.0	100.0	100.0	2	0.0	0.0	-0.007	0.0	95.48393	0.0	1	0.0	0.0	0.0	0.0	0.0
0.0	0.0	100.0	100.0	2	0.0	0.0	-0.01	0.0	95.48393	0.0	1	0.0	0.0	0.0	0.0	0.0
0.0	0.0	100.0	100.0	2	0.0	0.0	-0.012	0.0	95.900024	0.0	1	0.0	0.0	0.0	0.0	0.0
0.0	0.0	100.0	100.0	2	0.0	0.0	-0.015	0.0	96.19636	0.0	1	0.0	0.0	0.0	0.0	0.0
0.0	0.0	100.0	100.0	2	0.0	0.0	-0.017	0.0	96.19636	0.0	1	0.0	0.0	0.0	0.0	0.0
0.0	0.0	100.0	100.0	2	0.0	0.0	-0.02	0.0	96.25693	0.0	1	0.0	0.0	0.0	0.0	0.0
0.0	0.0	100.0	100.0	2	0.0	0.0	-0.022	0.0	96.25693	0.0	1	0.0	0.0	0.0	0.0	0.0
0.0	0.0	100.0	100.0	2	0.0	0.0	-0.024	0.0	95.14523	0.0	1	0.0	0.0	0.0	0.0	0.0
0.0	0.0	100.0	100.0	2	0.0	0.0	-0.025	0.0	95.613785	0.0	1	0.0	0.0	0.0	0.0	0.0
0.0	0.0	100.0	100.0	2	0.0	0.0	-0.027	0.0	96.01216	0.0	1	0.0	0.0	0.0	0.0	0.0
0.0	0.0	100.0	100.0	2	0.0	0.0	-0.028	0.0	96.43547	0.0	1	0.0	0.0	0.0	0.0	0.0
0.0	0.0	100.0	100.0	2	0.0	0.0	-0.029	0.0	96.459694	0.0	1	0.0	0.0	0.0	0.0	0.0
0.0	0.0	100.0	100.0	2	0.0	0.0	-0.029	0.0	96.459694	0.0	1	0.0	0.0	0.0	0.0	0.0
0.0	0.0	100.0	100.0	2	0.0	0.0	-0.029	0.0	96.167656	0.0	1	0.0	0.0	0.0	0.0	0.0
0.0	0.0	100.0	100.0	2	0.0	0.0	-0.029	0.0	96.167656	0.0	1	0.0	0.0	0.0	0.0	0.0
0.0	0.0	100.0	100.0	2	0.0	0.0	-0.029	0.0	96.19123	0.0	1	0.0	0.0	0.0	0.0	0.0
0.0	0.0	100.0	100.0	2	0.0	0.0	-0.028	0.0	96.05546	0.0	1	0.0	0.0	1.0	0.0	0.0
0.0	0.0	100.0	100.0	2	0.0	0.0	-0.028	0.0	96.05546	0.0	1	0.0	0.0	1.0	0.0	0.0
0.0	0.0	100.0	100.0	2	0.0	0.0	-0.027	0.0	95.88463	0.0	1	0.0	0.0	4.0	0.0	0.0
12500.001	900.0	100.0	100.0	2	0.0	0.0	-0.026	0.0	95.75683	0.0	1	0.0	0.0	4.0	0.0	0.0
12500.001	900.0	100.0	100.0	2	0.0	0.0	-0.025	0.0	95.75683	0.0	1	0.0	0.0	4.0	0.0	0.0
12500.001	900.0	100.0	100.0	2	0.0	0.0	-0.023	0.0	96.43651	0.0	1	0.0	0.0	4.0	0.0	0.0
12500.001	900.0	100.0	100.0	2	0.0	0.0	-0.022	0.0	96.43651	0.0	1	0.0	0.0	4.0	0.0	0.0
12500.001	900.0	100.0	100.0	2	0.0	0.0	-0.02	0.0	96.80231	0.0	1	0.0	0.0	4.0	0.0	0.0
12500.001	900.0	100.0	100.0	2	0.0	0.0	-0.018	0.0	97.186066	1.706	1	0.0	0.0	4.0	0.0	0.0
12500.001	900.0	100.0	100.0	2	0.0	0.0	-0.016	0.0	97.186066	2.47	1	0.0	0.0	4.0	0.0	0.0
12500.001	900.0	100.0	100.0	2	0.0	0.0	-0.014	0.0	97.56221	2.47	1	0.0	0.0	4.0	0.0	0.0
12500.001	900.0	100.0	100.0	2	0.0	0.0	-0.012	0.0	97.33804	3.841	1	0.0	0.0	4.0	0.0	0.0
12500.001	900.0	100.0	100.0	2	0.0	0.0	-0.009	0.0	97.33804	4.455	1	0.0	0.0	4.0	0.0	0.0
12500.001	900.0	100.0	100.0	2	0.0	0.0	-0.007	0.0	96.8139	4.455	1	0.0	0.0	5.0	0.0	0.0
12500.001	900.0	100.0	100.0	2	0.0	0.0	-0.004	0.0	96.8139	5.554	1	0.0	0.0	5.0	0.0	0.0
12500.001	900.0	100.0	100.0	2	0.0	0.0	-0.002	0.0	96.7601	5.554	1	0.0	0.0	5.0	0.0	0.0
12500.001	900.0	100.0	100.0	2	0.0	0.0	0.0	0.0	96.723114	6.503	1	0.0	0.0	5.0	0.0	0.0
12500.001	900.0	100.0	100.0	2	0.0	0.0	0.003	0.0	96.723114	6.929	1	0.0	0.0	5.0	0.0	0.0
12500.001	900.0	100.0	100.0	2	0.0	0.0	0.006	0.0	96.186714	6.929	1	0.0	0.0	5.0	0.0	0.0
12500.001	900.0	100.0	100.0	2	0.0	0.0	0.009	0.0	95.27467	7.692	1	0.0	0.0	5.0	0.0	0.0
12500.001	900.0	100.0	100.0	2	0.0	0.0	0.012	0.0	95.27467	7.692	1	0.0	0.0	5.0	0.0	0.0
12500.001	900.0	100.0	100.0	2	0.0	0.0	0.015	0.0	94.886795	8.033	1	0.0	0.0	5.0	0.0	0.0
12500.001	900.0	100.0	100.0	2	0.0	0.0	0.018	0.0	94.886795	8.644	1	0.0	0.0	5.0	0.0	0.0
12500.001	900.0	100.0	100.0	2	0.0	0.0	0.021	0.0	95.05911	8.644	1	0.0	0.0	5.0	0.0	0.0
12500.001	900.0	100.0	100.0	2	0.0	0.0	0.025	0.0	95.47492	8.918	1	0.0	0.0	5.0	0.0	0.0
12500.001	900.0	100.0	100.0	2	0.0	0.0	0.028	0.0	95.47492	9.409	1	0.0	0.0	5.0	0.0	0.0
12500.001	900.0	100.0	100.0	2	0.0	0.0	0.031	0.0	95.20102	9.409	1	0.0	0.0	5.0	0.0	0.0
12500.001	900.0	100.0	100.0	2	0.0	0.0	0.034	0.0	94.928314	9.628	1	0.0	0.0	5.0	0.0	0.0
12500.001	900.0	100.0	100.0	2	0.0	0.0	0.037	0.0	94.928314	9.628	1	0.0	0.0	5.0	0.0	0.0
12500.001	900.0	100.0	100.0	2	0.0	0.0	0.041	0.0	94.10426	10.023	1	0.0	0.0	5.0	0.0	0.0
12500.001	900.0	100.0	100.0	2	0.0	0.0	0.044	0.0	94.10426	10.199	1	0.0	0.0	5.0	0.0	0.0
12500.001	900.0	100.0	100.0	2	0.0	0.0	0.047	0.0	93.91248	10.199	1	0.0	0.0	5.0	0.0	0.0
12500.001	900.0	100.0	100.0	2	0.0	0.0	0.05	0.0	94.68169	10.515	1	0.0	0.0	5.0	0.0	0.0
12500.001	900.0	100.0	100.0	2	0.0	0.0	0.053	0.0	94.68169	10.656	1	0.0	0.0	5.0	0.0	0.0
12500.001	900.0	100.0	100.0	2	0.0	0.0	0.056	0.0	94.91507	10.656	1	0.0	0.0	5.0	0.0	0.0
12500.001	900.0	100.0	100.0	2	0.0	0.0	0.059	0.0	94.60414	10.911	1	0.0	0.0	5.0	0.0	0.0
12500.001	900.0	100.0	100.0	2	0.0	0.0	0.061	0.0	94.60414	11.023	1	0.0	0.0	5.0	0.0	0.0
12500.001	900.0	100.0	100.0	2	0.0	0.0	0.064	0.0	94.84769	11.023	1	0.0	0.0	5.0	0.0	0.0
12500.001	900.0	100.0	100.0	2	0.0	0.0	0.067	0.0	94.84769	11.227	1	0.0	0.0	5.0	0.0	0.0
12500.001	900.0	100.0	100.0	2	0.0	0.0	0.069	0.0	95.54896	11.227	1	0.0	0.0	5.0	0.0	0.0
12500.001	900.0	100.0	100.0	2	0.0	0.0	0.072	0.0	95.75846	11.318	1	0.0	0.0	5.0	0.0	0.0
12500.001	900.0	100.0	100.0	2	0.0	0.0	0.074	0.0	95.75846	11.482	1	0.0	0.0	5.0	0.0	0.0
12500.001	900.0	100.0	100.0	2	0.0	0.0	0.077	0.0	94.85855	11.482	1	0.0	0.0	5.0	0.0	0.0
12500.001	900.0	100.0	100.0	2	0.0	0.0	0.079	0.0	94.247086	11.556	1	0.0	0.0	5.0	0.0	0.0
12500.001	900.0	100.0	100.0	2	0.0	0.0	0.082	0.0	94.247086	11.556	1	0.0	0.0	5.0	0.0	0.0
12500.001	900.0	100.0	100.0	2	0.0	0.0	0.084	0.0	95.02381	11.686	1	0.0	0.0	5.0	0.0	0.0
12500.001	900.0	100.0	100.0	2	0.0	0.0	0.086	0.0	95.02381	11.745	1	0.0	0.0	5.0	0.0	0.0
12500.001	900.0	100.0	100.0	2	0.0	0.0	0.089	0.0	95.92917	11.745	1	0.0	0.0	5.0	0.0	0.0
12500.001	900.0	100.0	100.0	2	0.0	0.0	0.091	0.0	95.85539	11.851	1	0.0	0.0	5.0	0.0	0.0
12500.001	900.0	100.0	100.0	2	0.0	0.0	0.093	0.0	95.85539	11.898	1	0.0	0.0	5.0	0.0	0.0
12500.001	900.0	100.0	100.0	2	0.0	0.0	0.095	0.0	95.85386	11.898	1	0.0	0.0	5.0	0.0	0.0
12500.001	900.0	100.0	100.0	2	0.0	0.0	0.097	0.0	95.94593	11.981	1	0.0	0.0	5.0	0.0	0.0
12500.001	900.0	100.0	100.0	2	0.0	0.0	0.098	0.0	95.94593	11.981	1	0.0	0.0	5.0	0.0	0.0
12500.001	900.0	100.0	100.0	2	0.0	0.0	0.1	0.0	96.05908	12.019	1	0.0	0.0	5.0	0.0	0.0
12500.001	900.0	100.0	100.0	2	0.0	0.0	0.102	0.0	96.05908	12.087	1	0.0	0.0	5.0	0.0	0.0
12500.001	900.0	100.0	100.0	2	0.0	0.0	0.104	0.0	96.07059	12.087	1	0.0	0.0	5.0	0.0	0.0
12500.001	900.0	100.0	100.0	2	0.0	0.0	0.106	0.0	96.16539	12.146	1	0.0	0.0	5.0	0.0	0.0
12500.001	900.0	100.0	100.0	2	0.0	0.0	0.108	0.0	96.16539	12.173	1	0.0	0.0	5.0	0.0	0.0
12500.001	900.0	100.0	100.0	2	0.0	0.0	0.11	0.0	95.77873	12.173	1	0.0	0.0	5.0	0.0	0.0
12500.001	900.0	100.0	100.0	2	0.0	0.0	0.112	0.0	96.5086	12.219	1	0.0	0.0	5.0	0.0	0.0
12500.001	900.0	100.0	100.0	2	0.0	0.0	0.113	0.0	96.5086	12.219	1	0.0	0.0	5.0	0.0	0.0
12500.001	900.0	100.0	100.0	2	0.0	0.0	0.115	0.0	95.44577	12.24	1	0.0	0.0	5.0	0.0	0.0
12500.001	900.0	100.0	100.0	2	0.0	0.0	0.117	0.0	95.44577	12.278	1	0.0	0.0	5.0	0.0	0.0
12500.001	900.0	100.0	100.0	2	0.0	0.0	0.119	0.0	95.92557	12.278	1	0.0	0.0	5.0	0.0	0.0
12500.001	900.0	100.0	100.0	2	0.0	0.0	0.121	0.0	95.609024	12.295	1	0.0	0.0	5.0	0.0	0.0
12500.001	900.0	100.0	100.0	2	0.0	0.0	0.123	0.0	95.609024	12.325	1	0.0	0.0	5.0	0.0	0.0
12500.001	900.0	100.0	100.0	1	0.0	0.0	0.125	0.0	94.78485	12.325	1	0.0	0.0	5.0	0.0	0.0
12500.001	900.0	100.0	100.0	1	0.0	0.0	0.127	0.0	94.78485	12.338	1	0.0	0.0	5.0	0.0	0.0
12500.001	900.0	100.0	100.0	1	0.0	0.0	0.129	0.0	95.757965	12.338	1	0.0	0.0	5.0	0.0	0.0
12500.001	900.0	100.0	100.0	1	0.0	0.0	0.131	0.0	95.890755	12.363	1	0.0	0.0	5.0	0.0	0.0
12500.001	900.0	100.0	100.0	1	0.0	0.0	0.133	0.0	95.890755	12.373	1	0.0	0.0	5.0	0.0	0.0
12500.001	900.0	100.0	100.0	1	0.0	0.0	0.135	0.0	96.305984	12.373	1	0.0	0.0	5.0	0.0	0.0
12500.001	900.0	100.0	100.0	1	0.0	0.0	0.137	0.0	96.38774	12.394	1	0.0	0.0	5.0	0.0	0.0
12500.001	900.0	100.0	100.0	1	0.0	0.0	0.14	0.0	96.38774	12.401	1	0.0	0.0	5.0	0.0	0.0
12500.001	900.0	100.0	100.0	1	0.0	0.0	0.142	0.0	95.528534	12.401	1	0.0	0.0	5.0	0.0	0.0
12500.001	900.0	100.0	100.0	1	0.0	0.0	0.145	0.0	95.357605	12.417	1	0.0	0.0	5.0	0.0	0.0
12500.001	900.0	100.0	100.0	1	0.0	0.0	0.148	0.0	95.3726	12.417	1	0.0	0.0	5.0	0.0	0.0
12500.001	900.0	100.0	100.0	1	0.0	0.0	0.15	0.0	95.637184	12.424	1	0.0	0.0	5.0	0.0	0.0
12500.001	900.0	100.0	100.0	1	0.0	0.0	0.152	0.0	95.637184	12.437	1	0.0	0.0	5.0	0.0	0.0
12500.001	900.0	100.0	100.0	1	0.0	0.0	0.155	0.0	96.09026	12.437	1	0.0	0.0	6.0	0.0	0.0
0.0	900.0	100.0	100.0	0	0.0	0.0	0.157	0.0	96.34779	12.449	1	1.0	0.0	0.0	0.0	0.0
0.0	900.0	100.0	100.0	0	0.0	0.0	0.16	0.0	96.34779	12.453	1	1.0	0.0	0.0	0.0	0.0
0.0	900.0	100.0	100.0	0	0.0	0.0	0.162	0.0	96.60416	12.453	1	1.0	0.0	0.0	0.0	0.0
0.0	900.0	100.0	100.0	0	0.0	0.0	0.165	0.0	96.60416	12.462	1	1.0	0.0	0.0	0.0	0.0
0.0	900.0	100.0	100.0	0	0.0	0.0	0.167	0.0	97.00893	12.462	1	1.0	0.0	0.0	0.0	0.0
0.0	900.0	100.0	100.0	0	0.0	0.0	0.169	0.0	97.223976	11.581	1	1.0	0.0	0.0	0.0	0.0
0.0	900.0	100.0	100.0	0	0.0	0.0	0.171	0.0	97.223976	10.001	1	1.0	0.0	0.0	0.0	0.0
0.0	900.0	100.0	100.0	0	0.0	0.0	0.173	0.0	97.380974	10.001	1	1.0	0.0	0.0	0.0	0.0
0.0	900.0	100.0	100.0	0	0.0	0.0	0.174	0.0	96.824295	9.293	1	1.0	0.0	0.0	0.0	0.0
0.0	900.0	100.0	100.0	0	0.0	0.0	0.175	0.0	96.705	8.025	1	1.0	0.0	0.0	0.0	0.0
0.0	900.0	100.0	100.0	0	0.0	0.0	0.177	0.0	96.93426	8.025	1	1.0	0.0	0.0	0.0	0.0
0.0	900.0	100.0	100.0	0	0.0	0.0	0.178	0.0	96.93426	7.459	1	1.0	0.0	0.0	0.0	0.0
0.0	900.0	100.0	100.0	0	0.0	0.0	0.178	0.0	96.84174	7.459	1	1.0	0.0	0.0	0.0	0.0
0.0	900.0	100.0	100.0	0	0.0	0.0	0.179	0.0	97.05948	6.44	1	1.0	0.0	0.0	0.0	0.0
0.0	900.0	100.0	100.0	0	0.0	0.0	0.179	0.0	97.05948	5.985	1	1.0	0.0	0.0	0.0	0.0
0.0	900.0	100.0	100.0	0	0.0	0.0	0.179	0.0	97.22258	5.985	1	1.0	0.0	0.0	0.0	0.0
0.0	900.0	100.0	100.0	0	0.0	0.0	0.179	0.0	96.80862	5.169	1	1.0	0.0	0.0	0.0	0.0
0.0	900.0	100.0	100.0	0	0.0	0.0	0.179	0.0	96.80862	4.463	1	1.0	0.0	0.0	0.0	0.0
0.0	900.0	100.0	100.0	0	0.0	0.0	0.178	0.0	95.91734	4.463	1	1.0	0.0	14.0	0.0	0.0
0.0	900.0	100.0	100.0	0	0.0	0.0	0.177	0.0	95.91734	4.148	1	1.0	0.0	14.0	0.0	0.0
0.0	900.0	100.0	100.0	0	0.0	0.0	0.176	0.0	95.76727	4.148	1	1.0	0.0	0.0	0.0	0.0
0.0	900.0	100.0	100.0	0	0.0	0.0	0.175	0.0	95.061356	3.582	1	1.0	0.0	0.0	0.0	0.0
0.0	900.0	100.0	100.0	0	0.0	0.0	0.174	0.0	95.061356	3.328	1	1.0	0.0	0.0	0.0	0.0
0.0	900.0	100.0	100.0	0	0.0	0.0	0.172	0.0	95.568344	3.328	1	1.0	0.0	0.0	0.0	0.0
0.0	900.0	100.0	100.0	0	0.0	0.0	0.17	0.0	95.581375	2.874	1	1.0	0.0	0.0	0.0	0.0
0.0	900.0	100.0	100.0	0	0.0	0.0	0.168	0.0	95.581375	2.874	1	1.0	0.0	0.0	0.0	0.0
0.0	900.0	100.0	100.0	0	0.0	0.0	0.166	0.0	95.91833	2.671	1	1.0	0.0	0.0	0.0	0.0
0.0	900.0	100.0	100.0	0	0.0	0.0	0.163	0.0	95.91833	2.307	1	1.0	0.0	0.0	0.0	0.0
0.0	900.0	100.0	100.0	0	0.0	0.0	0.161	0.0	95.894684	2.307	1	1.0	0.0	0.0	0.0	0.0
0.0	900.0	100.0	100.0	0	0.0	0.0	0.158	0.0	95.40335	2.143	1	1.0	0.0	0.0	0.0	0.0
0.0	900.0	100.0	100.0	0	0.0	0.0	0.155	0.0	95.40335	1.851	1	1.0	0.0	0.0	0.0	0.0
0.0	900.0	100.0	100.0	0	0.0	0.0	0.152	0.0	95.37673	1.851	1	1.0	0.0	0.0	0.0	0.0
0.0	900.0	100.0	100.0	0	0.0	0.0	0.149	0.0	95.49733	1.72	1	1.0	0.0	0.0	0.0	0.0
0.0	900.0	100.0	100.0	0	0.0	0.0	0.146	0.0	95.49733	1.485	1	1.0	0.0	0.0	0.0	0.0
0.0	900.0	100.0	100.0	0	0.0	0.0	0.143	0.0	95.14168	1.485	1	1.0	0.0	0.0	0.0	0.0
0.0	900.0	100.0	100.0	0	0.0	0.0	0.14	0.0	95.14168	1.381	1	1.0	0.0	0.0	0.0	0.0
0.0	900.0	100.0	100.0	0	0.0	0.0	0.136	0.0	95.6572	1.381	1	1.0	0.0	0.0	0.0	0.0
0.0	900.0	100.0	100.0	0	0.0	0.0	0.133	0.0	96.26097	1.191	1	1.0	0.0	0.0	0.0	0.0
0.0	900.0	100.0	100.0	0	0.0	0.0	0.129	0.0	96.26097	1.107	1	1.0	0.0	0.0	0.0	0.0
0.0	900.0	100.0	100.0	0	0.0	0.0	0.126	0.0	96.25509	1.107	1	1.0	0.0	0.0	0.0	0.0
0.0	900.0	100.0	100.0	0	0.0	0.0	0.123	0.0	96.653	0.956	1	1.0	0.0	0.0	0.0	0.0
0.0	900.0	100.0	100.0	0	0.0	0.0	0.119	0.0	96.653	0.956	1	1.0	0.0	0.0	0.0	0.0
0.0	900.0	100.0	100.0	0	0.0	0.0	0.116	0.0	96.4417	0.825	1	1.0	0.0	0.0	0.0	0.0
0.0	900.0	100.0	100.0	0	0.0	0.0	0.113	0.0	96.4417	0.767	1	1.0	0.0	0.0	0.0	0.0
0.0	900.0	100.0	100.0	0	0.0	0.0	0.109	0.0	96.30601	0.767	1	1.0	0.0	0.0	0.0	0.0
0.0	900.0	100.0	100.0	0	0.0	0.0	0.106	0.0	97.33553	0.662	1	1.0	0.0	0.0	0.0	0.0
0.0	900.0	100.0	100.0	0	0.0	0.0	0.103	0.0	97.33553	0.615	1	1.0	0.0	0.0	0.0	0.0
0.0	900.0	100.0	100.0	0	0.0	0.0	0.1	0.0	97.554825	0.615	1	1.0	0.0	0.0	0.0	0.0
0.0	900.0	100.0	100.0	0	0.0	0.0	0.097	0.0	96.928474	0.531	1	1.0	0.0	0.0	0.0	0.0
0.0	900.0	100.0	100.0	0	0.0	0.0	0.094	0.0	96.928474	0.531	1	1.0	0.0	0.0	0.0	0.0
0.0	900.0	100.0	100.0	0	0.0	0.0	0.092	0.0	96.74576	0.493	1	1.0	0.0	0.0	0.0	0.0
0.0	900.0	100.0	100.0	0	0.0	0.0	0.089	0.0	96.74576	0.426	1	1.0	0.0	0.0	0.0	0.0
0.0	900.0	100.0	100.0	0	0.0	0.0	0.087	0.0	96.16775	0.426	1	1.0	0.0	0.0	0.0	0.0
0.0	900.0	100.0	100.0	0	0.0	0.0	0.084	0.0	96.74995	0.396	1	1.0	0.0	0.0	0.0	0.0
0.0	900.0	100.0	100.0	0	0.0	0.0	0.081	0.0	96.74995	0.341	1	1.0	0.0	0.0	0.0	0.0
0.0	900.0	100.0	100.0	0	0.0	0.0	0.079	0.0	96.80869	0.341	1	1.0	0.0	0.0	0.0	0.0
0.0	900.0	100.0	100.0	0	0.0	0.0	0.077	0.0	96.841446	0.317	1	1.0	0.0	0.0	0.0	0.0
0.0	900.0	100.0	100.0	0	0.0	0.0	0.075	0.0	96.841446	0.317	1	1.0	0.0	0.0	0.0	0.0
0.0	900.0	100.0	100.0	0	0.0	0.0	0.073	0.0	96.59374	0.274	1	1.0	0.0	0.0	0.0	0.0
0.0	900.0	100.0	100.0	0	0.0	0.0	0.07	0.0	96.59374	0.236	1	1.0	0.0	0.0	0.0	0.0
0.0	900.0	100.0	100.0	0	0.0	0.0	0.068	0.0	96.775055	0.236	1	1.0	0.0	0.0	0.0	0.0
0.0	900.0	100.0	100.0	0	0.0	0.0	0.066	0.0	96.101395	0.219	1	1.0	0.0	0.0	0.0	0.0
0.0	900.0	100.0	100.0	0	0.0	0.0	0.064	0.0	96.101395	0.204	1	1.0	0.0	0.0	0.0	0.0
0.0	900.0	100.0	100.0	0	0.0	0.0	0.062	0.0	97.16652	0.204	1	1.0	0.0	0.0	0.0	0.0
0.0	900.0	100.0	100.0	0	0.0	0.0	0.06	0.0	97.51694	0.176	1	1.0	0.0	0.0	0.0	0.0
0.0	900.0	100.0	100.0	0	0.0	0.0	0.058	0.0	97.51694	0.176	1	1.0	0.0	0.0	0.0	0.0
0.0	900.0	100.0	100.0	0	0.0	0.0	0.057	0.0	97.75531	0.152	1	1.0	0.0	0.0	0.0	0.0
0.0	900.0	100.0	100.0	0	0.0	0.0	0.055	0.0	97.75531	0.141	1	1.0	0.0	0.0	0.0	0.0
0.0	900.0	100.0	100.0	0	0.0	0.0	0.053	0.0	97.17481	0.141	1	1.0	0.0	0.0	0.0	0.0
0.0	900.0	100.0	100.0	0	0.0	0.0	0.051	0.0	96.05395	0.121	1	1.0	0.0	0.0	0.0	0.0
0.0	900.0	100.0	100.0	0	0.0	0.0	0.049	0.0	96.05395	0.113	1	1.0	0.0	0.0	0.0	0.0
0.0	900.0	100.0	100.0	0	0.0	0.0	0.047	0.0	96.19516	0.113	1	1.0	0.0	0.0	0.0	0.0
0.0	900.0	100.0	100.0	0	0.0	0.0	0.045	0.0	96.08047	0.097	1	1.0	0.0	0.0	0.0	0.0
0.0	900.0	100.0	100.0	0	0.0	0.0	0.043	0.0	96.37325	0.097	1	1.0	0.0	0.0	0.0	0.0
0.0	900.0	100.0	100.0	0	0.0	0.0	0.041	0.0	96.89848	0.09	1	1.0	0.0	0.0	0.0	0.0
0.0	900.0	100.0	100.0	0	0.0	0.0	0.039	0.0	96.89848	0.078	1	1.0	0.0	0.0	0.0	0.0
0.0	900.0	100.0	100.0	0	0.0	0.0	0.037	0.0	97.11738	0.078	1	1.0	0.0	0.0	0.0	0.0
0.0	900.0	100.0	100.0	0	0.0	0.0	0.035	0.0	96.8246	0.067	1	1.0	0.0	0.0	0.0	0.0
0.0	900.0	100.0	100.0	0	0.0	0.0	0.034	0.0	96.8246	0.062	1	1.0	0.0	0.0	0.0	0.0
0.0	900.0	100.0	100.0	0	0.0	0.0	0.032	0.0	97.1139	0.062	1	1.0	0.0	0.0	0.0	0.0
0.0	900.0	100.0	100.0	0	0.0	0.0	0.03	0.0	97.1139	0.053	1	1.0	0.0	0.0	0.0	0.0
0.0	900.0	100.0	100.0	0	0.0	0.0	0.028	0.0	97.076035	0.053	1	1.0	0.0	0.0	0.0	0.0
0.0	900.0	100.0	100.0	0	0.0	0.0	0.027	0.0	97.19615	0.049	1	1.0	0.0	0.0	0.0	0.0
0.0	900.0	100.0	100.0	0	0.0	0.0	0.025	0.0	97.19615	0.043	1	1.0	0.0	0.0	0.0	0.0
0.0	900.0	100.0	100.0	0	0.0	0.0	0.023	0.0	96.901924	0.043	1	1.0	0.0	0.0	0.0	0.0
0.0	900.0	100.0	100.0	0	0.0	0.0	0.021	0.0	97.102875	0.039	1	1.0	0.0	0.0	0.0	0.0
0.0	900.0	100.0	100.0	0	0.0	0.0	0.019	0.0	97.270836	0.034	1	1.0	0.0	0.0	0.0	0.0
0.0	900.0	100.0	100.0	0	0.0	0.0	0.017	0.0	96.84284	0.034	1	1.0	0.0	0.0	0.0	0.0
0.0	900.0	100.0	100.0	0	0.0	0.0	0.015	0.0	96.84284	0.029	1	1.0	0.0	0.0	0.0	0.0
0.0	900.0	100.0	100.0	0	0.0	0.0	0.014	0.0	96.71897	0.029	1	1.0	0.0	0.0	0.0	0.0
0.0	900.0	100.0	100.0	0	0.0	0.0	0.011	0.0	96.67943	0.027	1	1.0	0.0	0.0	0.0	0.0
0.0	900.0	100.0	100.0	0	0.0	0.0	0.009	0.0	96.67943	0.023	1	1.0	0.0	0.0	0.0	0.0
0.0	900.0	100.0	100.0	0	0.0	0.0	0.007	0.0	96.712616	0.023	1	1.0	0.0	0.0	0.0	0.0
0.0	900.0	100.0	100.0	0	0.0	0.0	0.005	0.0	96.88041	0.021	1	1.0	0.0	0.0	0.0	0.0
0.0	900.0	100.0	100.0	0	0.0	0.0	0.004	0.0	96.88041	0.018	1	1.0	0.0	0.0	0.0	0.0
0.0	900.0	100.0	100.0	0	0.0	0.0	0.002	0.0	96.392914	0.018	1	1.0	0.0	0.0	0.0	0.0
0.0	900.0	100.0	100.0	0	0.0	0.0	0.0	0.0	96.392914	0.017	1	1.0	0.0	0.0	0.0	0.0
0.0	900.0	100.0	100.0	0	0.0	0.0	-0.001	0.0	96.71228	0.017	1	1.0	0.0	0.0	0.0	0.0
0.0	900.0	100.0	100.0	0	0.0	0.0	-0.003	0.0	95.90418	0.014	1	1.0	0.0	0.0	0.0	0.0
0.0	900.0	100.0	100.0	0	0.0	0.0	-0.005	0.0	95.90418	0.013	1	1.0	0.0	0.0	0.0	0.0
0.0	900.0	100.0	100.0	0	0.0	0.0	-0.007	0.0	95.88629	0.013	1	1.0	0.0	0.0	0.0	0.0
0.0	900.0	100.0	100.0	0	0.0	0.0	-0.009	0.0	96.62166	0.011	1	1.0	0.0	0.0	0.0	0.0
0.0	900.0	100.0	100.0	0	0.0	0.0	-0.011	0.0	96.62166	0.01	1	1.0	0.0	0.0	0.0	0.0
0.0	900.0	100.0	100.0	0	0.0	0.0	-0.013	0.0	97.796715	0.01	1	1.0	0.0	0.0	0.0	0.0
0.0	900.0	100.0	100.0	0	0.0	0.0	-0.015	0.0	97.796715	0.009	1	1.0	0.0	0.0	0.0	0.0
0.0	900.0	100.0	100.0	0	0.0	0.0	-0.017	0.0	97.99647	0.009	1	1.0	0.0	0.0	0.0	0.0
0.0	900.0	100.0	100.0	0	0.0	0.0	-0.018	0.0	97.6703	0.008	1	1.0	0.0	0.0	0.0	0.0
0.0	900.0	100.0	100.0	0	0.0	0.0	-0.02	0.0	97.6703	0.007	1	1.0	0.0	0.0	0.0	0.0
0.0	900.0	100.0	100.0	0	0.0	0.0	-0.022	0.0	98.157646	0.007	1	1.0	0.0	0.0	0.0	0.0
0.0	900.0	100.0	100.0	0	0.0	0.0	-0.023	0.0	98.28549	0.006	1	1.0	0.0	0.0	0.0	0.0
0.0	900.0	100.0	100.0	0	0.0	0.0	-0.025	0.0	98.28549	0.005	1	1.0	0.0	0.0	0.0	0.0
0.0	900.0	100.0	100.0	0	0.0	0.0	-0.026	0.0	98.33483	0.005	1	1.0	0.0	0.0	0.0	0.0
0.0	900.0	100.0	100.0	0	0.0	0.0	-0.027	0.0	98.75264	0.004	1	1.0	0.0	0.0	0.0	0.0
0.0	900.0	100.0	100.0	0	0.0	0.0	-0.028	0.0	98.80957	0.004	1	1.0	0.0	0.0	0.0	0.0
0.0	900.0	100.0	100.0	0	0.0	0.0	-0.029	0.0	98.71603	0.004	1	1.0	0.0	0.0	0.0	0.0
0.0	900.0	100.0	100.0	0	0.0	0.0	-0.03	0.0	98.71603	0.003	1	1.0	0.0	0.0	0.0	0.0
0.0	900.0	100.0	100.0	0	0.0	0.0	-0.03	0.0	98.21732	0.003	1	1.0	0.0	0.0	0.0	0.0
0.0	900.0	100.0	100.0	0	0.0	0.0	-0.031	0.0	98.05214	0.002	1	1.0	0.0	0.0	0.0	0.0
0.0	900.0	100.0	100.0	0	0.0	0.0	-0.031	0.0	98.05214	0.002	1	1.0	0.0	0.0	0.0	0.0
0.0	900.0	100.0	100.0	0	0.0	0.0	-0.031	0.0	97.40984	0.002	1	1.0	0.0	0.0	0.0	0.0
0.0	900.0	100.0	100.0	0	0.0	0.0	-0.031	0.0	97.40984	0.002	1	1.0	0.0	0.0	0.0	0.0
0.0	900.0	100.0	100.0	0	0.0	0.0	-0.031	0.0	97.02664	0.002	1	1.0	0.0	0.0	0.0	0.0
0.0	900.0	100.0	100.0	0	0.0	0.0	-0.031	0.0	96.73373	0.001	1	1.0	0.0	0.0	0.0	0.0
0.0	900.0	100.0	100.0	0	0.0	0.0	-0.031	0.0	96.73373	0.001	1	1.0	0.0	0.0	0.0	0.0
0.0	900.0	100.0	100.0	0	0.0	0.0	-0.031	0.0	96.81239	0.001	1	1.0	0.0	0.0	0.0	0.0
0.0	900.0	100.0	100.0	0	0.0	0.0	-0.03	0.0	96.39299	0.001	1	1.0	0.0	1.0	0.0	0.0
0.0	900.0	100.0	100.0	0	0.0	0.0	-0.03	0.0	96.39299	0.001	1	1.0	0.0	1.0	0.0	0.0
0.0	900.0	100.0	100.0	0	0.0	0.0	-0.029	0.0	96.23863	0.001	1	1.0	0.0	4.0	0.0	0.0
0.0	900.0	100.0	100.0	0	0.0	0.0	-0.029	0.0	96.23863	0.0	1	1.0	0.0	4.0	0.0	0.0
11111.111	800.0	100.0	100.0	0	0.0	0.0	-0.028	0.0	95.607635	0.0	1	1.0	0.0	4.0	0.0	0.0
11111.111	800.0	100.0	100.0	0	0.0	0.0	-0.028	0.0	96.14133	0.0	1	1.0	0.0	4.0	0.0	0.0
11111.111	800.0	100.0	100.0	0	0.0	0.0	-0.027	0.0	96.14133	0.0	1	1.0	0.0	4.0	0.0	0.0
11111.111	800.0	100.0	100.0	0	0.0	0.0	-0.026	0.0	95.880165	0.0	1	1.0	0.0	4.0	0.0	0.0
11111.111	800.0	100.0	100.0	0	0.0	0.0	-0.025	0.0	95.414894	1.519	1	1.0	0.0	4.0	0.0	0.0
11111.111	800.0	100.0	100.0	0	0.0	0.0	-0.024	0.0	95.414894	2.197	1	1.0	0.0	4.0	0.0	0.0
11111.111	800.0	100.0	100.0	0	0.0	0.0	-0.022	0.0	95.43051	2.197	1	1.0	0.0	4.0	0.0	0.0
11111.111	800.0	100.0	100.0	0	0.0	0.0	-0.021	0.0	95.43051	3.415	1	1.0	0.0	4.0	0.0	0.0
11111.111	800.0	100.0	100.0	0	0.0	0.0	-0.019	0.0	95.30241	3.415	1	1.0	0.0	4.0	0.0	0.0
11111.111	800.0	100.0	100.0	0	0.0	0.0	-0.017	0.0	95.34537	3.96	1	1.0	0.0	4.0	0.0	0.0
11111.111	800.0	100.0	100.0	0	0.0	0.0	-0.016	0.0	95.87753	4.937	1	1.0	0.0	4.0	0.0	0.0
11111.111	800.0	100.0	100.0	0	0.0	0.0	-0.014	0.0	96.22885	4.937	1	1.0	0.0	4.0	0.0	0.0
11111.111	800.0	100.0	100.0	0	0.0	0.0	-0.012	0.0	96.392006	5.375	1	1.0	0.0	4.0	0.0	0.0
11111.111	800.0	100.0	100.0	0	0.0	0.0	-0.009	0.0	96.392006	5.375	1	1.0	0.0	4.0	0.0	0.0
11111.111	800.0	100.0	100.0	0	0.0	0.0	-0.007	0.0	95.99738	6.159	1	1.0	0.0	5.0	0.0	0.0
11111.111	800.0	100.0	100.0	0	0.0	0.0	-0.005	0.0	95.99738	6.511	1	1.0	0.0	5.0	0.0	0.0
11111.111	800.0	100.0	100.0	0	0.0	0.0	-0.002	0.0	96.206955	6.511	1	1.0	0.0	5.0	0.0	0.0
11111.111	800.0	100.0	100.0	0	0.0	0.0	0.0	0.0	96.54892	7.141	1	1.0	0.0	5.0	0.0	0.0
11111.111	800.0	100.0	100.0	0	0.0	0.0	0.003	0.0	96.54892	7.683	1	1.0	0.0	5.0	0.0	0.0
11111.111	800.0	100.0	100.0	0	0.0	0.0	0.006	0.0	96.91567	7.683	1	1.0	0.0	5.0	0.0	0.0
11111.111	800.0	100.0	100.0	0	0.0	0.0	0.009	0.0	96.88374	7.928	1	1.0	0.0	5.0	0.0	0.0
11111.111	800.0	100.0	100.0	0	0.0	0.0	0.012	0.0	96.88374	7.928	1	1.0	0.0	5.0	0.0	0.0
11111.111	800.0	100.0	100.0	0	0.0	0.0	0.015	0.0	97.08278	8.364	1	1.0	0.0	5.0	0.0	0.0
11111.111	800.0	100.0	100.0	0	0.0	0.0	0.018	0.0	97.08278	8.558	1	1.0	0.0	5.0	0.0	0.0
11111.111	800.0	100.0	100.0	0	0.0	0.0	0.02	0.0	97.11115	8.558	1	1.0	0.0	5.0	0.0	0.0
11111.111	800.0	100.0	100.0	0	0.0	0.0	0.024	0.0	97.007286	8.908	1	1.0	0.0	5.0	0.0	0.0
11111.111	800.0	100.0	100.0	0	0.0	0.0	0.026	0.0	97.007286	9.065	1	1.0	0.0	5.0	0.0	0.0
11111.111	800.0	100.0	100.0	0	0.0	0.0	0.029	0.0	96.6846	9.065	1	1.0	0.0	5.0	0.0	0.0
11111.111	800.0	100.0	100.0	0	0.0	0.0	0.032	0.0	96.6846	9.346	1	1.0	0.0	5.0	0.0	0.0
11111.111	800.0	100.0	100.0	0	0.0	0.0	0.035	0.0	97.00214	9.346	1	1.0	0.0	5.0	0.0	0.0
11111.111	800.0	100.0	100.0	0	0.0	0.0	0.038	0.0	97.13207	9.59	1	1.0	0.0	5.0	0.0	0.0
11111.111	800.0	100.0	100.0	0	0.0	0.0	0.041	0.0	97.13207	9.698	1	1.0	0.0	5.0	0.0	0.0
11111.111	800.0	100.0	100.0	0	0.0	0.0	0.043	0.0	96.946594	9.698	1	1.0	0.0	5.0	0.0	0.0
11111.111	800.0	100.0	100.0	0	0.0	0.0	0.046	0.0	97.51873	9.892	1	1.0	0.0	5.0	0.0	0.0
11111.111	800.0	100.0	100.0	0	0.0	0.0	0.049	0.0	97.51873	9.98	1	1.0	0.0	5.0	0.0	0.0
11111.111	800.0	100.0	100.0	0	0.0	0.0	0.051	0.0	96.70492	9.98	1	1.0	0.0	5.0	0.0	0.0
11111.111	800.0	100.0	100.0	0	0.0	0.0	0.054	0.0	96.70492	10.136	1	1.0	0.0	5.0	0.0	0.0
11111.111	800.0	100.0	100.0	0	0.0	0.0	0.056	0.0	97.32726	10.136	1	1.0	0.0	5.0	0.0	0.0
11111.111	800.0	100.0	100.0	0	0.0	0.0	0.058	0.0	97.73495	10.207	1	1.0	0.0	5.0	0.0	0.0
11111.111	800.0	100.0	100.0	0	0.0	0.0	0.061	0.0	97.73495	10.332	1	1.0	0.0	5.0	0.0	0.0
11111.111	800.0	100.0	100.0	0	0.0	0.0	0.063	0.0	97.98488	10.332	1	1.0	0.0	5.0	0.0	0.0
11111.111	800.0	100.0	100.0	0	0.0	0.0	0.065	0.0	97.3136	10.387	1	1.0	0.0	5.0	0.0	0.0
11111.111	800.0	100.0	100.0	0	0.0	0.0	0.067	0.0	97.3136	10.488	1	1.0	0.0	5.0	0.0	0.0
11111.111	800.0	100.0	100.0	0	0.0	0.0	0.069	0.0	97.43871	10.488	1	1.0	0.0	5.0	0.0	0.0
11111.111	800.0	100.0	100.0	0	0.0	0.0	0.072	0.0	97.43871	10.576	1	1.0	0.0	5.0	0.0	0.0
11111.111	800.0	100.0	100.0	0	0.0	0.0	0.074	0.0	98.389786	10.576	1	1.0	0.0	5.0	0.0	0.0
11111.111	800.0	100.0	100.0	0	0.0	0.0	0.076	0.0	97.701126	10.615	1	1.0	0.0	5.0	0.0	0.0
11111.111	800.0	100.0	100.0	0	0.0	0.0	0.078	0.0	97.701126	10.684	1	1.0	0.0	5.0	0.0	0.0
11111.111	800.0	100.0	100.0	0	0.0	0.0	0.08	0.0	97.22064	10.684	1	1.0	0.0	5.0	0.0	0.0
11111.111	800.0	100.0	100.0	0	0.0	0.0	0.082	0.0	97.35363	10.715	1	1.0	0.0	5.0	0.0	0.0
11111.111	800.0	100.0	100.0	0	0.0	0.0	0.084	0.0	97.35363	10.772	1	1.0	0.0	5.0	0.0	0.0
11111.111	800.0	100.0	100.0	0	0.0	0.0	0.086	0.0	97.525055	10.772	1	1.0	0.0	5.0	0.0	0.0
11111.111	800.0	100.0	100.0	0	0.0	0.0	0.088	0.0	97.525055	10.797	1	1.0	0.0	5.0	0.0	0.0
11111.111	800.0	100.0	100.0	0	0.0	0.0	0.09	0.0	97.14891	10.797	1	1.0	0.0	5.0	0.0	0.0
11111.111	800.0	100.0	100.0	0	0.0	0.0	0.092	0.0	97.458176	10.842	1	1.0	0.0	5.0	0.0	0.0
11111.111	800.0	100.0	100.0	0	0.0	0.0	0.094	0.0	97.458176	10.861	1	1.0	0.0	5.0	0.0	0.0
11111.111	800.0	100.0	100.0	0	0.0	0.0	0.096	0.0	96.29979	10.861	1	1.0	0.0	5.0	0.0	0.0
11111.111	800.0	100.0	100.0	0	0.0	0.0	0.097	0.0	96.42374	10.898	1	1.0	0.0	5.0	0.0	0.0
11111.111	800.0	100.0	100.0	0	0.0	0.0	0.099	0.0	96.42374	10.913	1	1.0	0.0	5.0	0.0	0.0
11111.111	800.0	100.0	100.0	0	0.0	0.0	0.101	0.0	96.70962	10.913	1	1.0	0.0	5.0	0.0	0.0
11111.111	800.0	100.0	100.0	0	0.0	0.0	0.103	0.0	96.70962	10.943	1	1.0	0.0	5.0	0.0	0.0
11111.111	800.0	100.0	100.0	0	0.0	0.0	0.105	0.0	96.921906	10.943	1	1.0	0.0	5.0	0.0	0.0
11111.111	800.0	100.0	100.0	0	0.0	0.0	0.107	0.0	96.67612	10.968	1	1.0	0.0	5.0	0.0	0.0
11111.111	800.0	100.0	100.0	0	0.0	0.0	0.109	0.0	96.67612	10.978	1	1.0	0.0	5.0	0.0	0.0
11111.111	800.0	100.0	100.0	0	0.0	0.0	0.111	0.0	96.881744	10.978	1	1.0	0.0	5.0	0.0	0.0
11111.111	800.0	100.0	100.0	0	0.0	0.0	0.113	0.0	97.458466	10.998	1	1.0	0.0	5.0	0.0	0.0
11111.111	800.0	100.0	100.0	0	0.0	0.0	0.115	0.0	97.458466	11.008	1	1.0	0.0	5.0	0.0	0.0
11111.111	800.0	100.0	100.0	0	0.0	0.0	0.116	0.0	97.71033	11.008	1	1.0	0.0	5.0	0.0	0.0
11111.111	800.0	100.0	100.0	0	0.0	0.0	0.119	0.0	97.766304	11.023	1	1.0	0.0	5.0	0.0	0.0
11111.111	800.0	100.0	100.0	0	0.0	0.0	0.121	0.0	97.27074	11.023	1	1.0	0.0	5.0	0.0	0.0
11111.111	800.0	100.0	100.0	0	0.0	0.0	0.123	0.0	96.92406	11.037	1	1.0	0.0	5.0	0.0	0.0
11111.111	800.0	100.0	100.0	0	0.0	0.0	0.125	0.0	96.92406	11.044	1	1.0	0.0	5.0	0.0	0.0
11111.111	800.0	100.0	100.0	0	0.0	0.0	0.127	0.0	96.485016	11.044	1	1.0	0.0	5.0	0.0	0.0
11111.111	800.0	100.0	100.0	0	0.0	0.0	0.129	0.0	96.22363	11.056	1	1.0	0.0	5.0	0.0	0.0
11111.111	800.0	100.0	100.0	0	0.0	0.0	0.131	0.0	96.22363	11.056	1	1.0	0.0	5.0	0.0	0.0
11111.111	800.0	100.0	100.0	0	0.0	0.0	0.133	0.0	96.44601	11.061	1	1.0	0.0	5.0	0.0	0.0
11111.111	800.0	100.0	100.0	0	0.0	0.0	0.135	0.0	96.44601	11.069	1	1.0	0.0	5.0	0.0	0.0
11111.111	800.0	100.0	100.0	0	0.0	0.0	0.137	0.0	96.62425	11.069	1	1.0	0.0	5.0	0.0	0.0
11111.111	800.0	100.0	100.0	0	0.0	0.0	0.139	0.0	96.69348	11.073	1	1.0	0.0	5.0	0.0	0.0
11111.111	800.0	100.0	100.0	0	0.0	0.0	0.141	0.0	96.69348	11.08	1	1.0	0.0	5.0	0.0	0.0
11111.111	800.0	100.0	100.0	0	0.0	0.0	0.143	0.0	97.29559	11.08	1	1.0	0.0	5.0	0.0	0.0
11111.111	800.0	100.0	100.0	0	0.0	0.0	0.146	0.0	97.48486	11.084	1	1.0	0.0	5.0	0.0	0.0
11111.111	800.0	100.0	100.0	0	0.0	0.0	0.148	0.0	97.48486	11.09	1	1.0	0.0	5.0	0.0	0.0
11111.111	800.0	100.0	100.0	0	0.0	0.0	0.15	0.0	97.26653	11.09	1	1.0	0.0	5.0	0.0	0.0
11111.111	800.0	100.0	100.0	0	0.0	0.0	0.151	0.0	97.26653	11.092	1	1.0	0.0	5.0	0.0	0.0
11111.111	800.0	100.0	100.0	0	0.0	0.0	0.153	0.0	96.50055	11.092	1	1.0	0.0	5.0	0.0	0.0
11111.111	800.0	100.0	100.0	0	0.0	0.0	0.155	0.0	96.73755	11.096	1	2.0	0.0	7.0	0.0	1.0
11111.111	800.0	100.0	100.0	0	0.0	0.0	0.157	0.0	96.73755	11.099	1	2.0	0.0	7.0	0.0	1.0
0.0	800.0	100.0	100.0	0	0.0	0.0	0.159	0.0	96.19971	11.099	1	2.0	0.0	0.0	0.0	1.0
0.0	800.0	100.0	100.0	0	0.0	0.0	0.161	0.0	96.5306	11.103	1	2.0	0.0	0.0	0.0	1.0
0.0	800.0	100.0	100.0	0	0.0	0.0	0.162	0.0	96.5306	11.103	1	2.0	0.0	0.0	0.0	1.0
0.0	800.0	100.0	100.0	0	0.0	0.0	0.164	0.0	95.79108	11.103	1	2.0	0.0	0.0	0.0	1.0
0.0	800.0	100.0	100.0	0	0.0	0.0	0.166	0.0	95.79108	9.59	1	2.0	0.0	0.0	0.0	1.0
0.0	800.0	100.0	100.0	0	0.0	0.0	0.167	0.0	96.0548	9.59	1	2.0	0.0	0.0	0.0	1.0
0.0	800.0	100.0	100.0	0	0.0	0.0	0.168	0.0	96.79356	8.912	1	2.0	0.0	0.0	0.0	1.0
0.0	800.0	100.0	100.0	0	0.0	0.0	0.168	0.0	96.79356	7.696	1	2.0	0.0	0.0	0.0	1.0
0.0	800.0	100.0	100.0	0	0.0	0.0	0.169	0.0	96.51002	7.696	1	2.0	0.0	0.0	0.0	1.0
0.0	800.0	100.0	100.0	0	0.0	0.0	0.17	0.0	96.341446	6.646	1	2.0	0.0	0.0	0.0	1.0
0.0	800.0	100.0	100.0	0	0.0	0.0	0.171	0.0	96.341446	6.176	1	2.0	0.0	0.0	0.0	1.0
0.0	800.0	100.0	100.0	0	0.0	0.0	0.171	0.0	96.61209	6.176	1	2.0	0.0	0.0	0.0	1.0
0.0	800.0	100.0	100.0	0	0.0	0.0	0.171	0.0	96.61209	5.333	1	2.0	0.0	0.0	0.0	1.0
0.0	800.0	100.0	100.0	0	0.0	0.0	0.172	0.0	97.76813	5.333	1	2.0	0.0	0.0	0.0	1.0
0.0	800.0	100.0	100.0	0	0.0	0.0	0.172	0.0	97.77953	4.956	1	2.0	0.0	0.0	0.0	1.0
0.0	800.0	100.0	100.0	0	0.0	0.0	0.172	0.0	97.77953	4.28	1	2.0	0.0	0.0	0.0	1.0
0.0	800.0	100.0	100.0	0	0.0	0.0	0.172	0.0	97.29553	4.28	1	2.0	0.0	0.0	0.0	1.0
0.0	800.0	100.0	100.0	0	0.0	0.0	0.172	0.0	97.39805	3.977	1	2.0	0.0	0.0	0.0	1.0
0.0	800.0	100.0	100.0	0	0.0	0.0	0.171	0.0	97.39805	3.977	1	2.0	0.0	0.0	0.0	1.0
0.0	800.0	100.0	100.0	0	0.0	0.0	0.171	0.0	97.3629	3.435	1	2.0	0.0	8.0	0.0	1.0
0.0	800.0	100.0	100.0	0	0.0	0.0	0.17	0.0	97.3629	3.191	1	2.0	0.0	8.0	0.0	1.0
0.0	800.0	100.0	100.0	0	0.0	0.0	0.17	1.0	97.064156	3.191	1	2.0	0.0	11.0	0.0	1.0
-12500.001	900.0	100.0	100.0	0	0.0	0.0	0.169	1.0	97.11829	2.756	1	2.0	0.0	11.0	0.0	1.0
-12500.001	900.0	100.0	100.0	0	0.0	0.0	0.167	1.0	97.11829	2.38	1	2.0	0.0	11.0	0.0	1.0
-12500.001	900.0	100.0	100.0	0	0.0	0.0	0.166	1.0	97.11881	2.38	1	2.0	0.0	11.0	0.0	1.0
-12500.001	900.0	100.0	100.0	0	0.0	0.0	0.164	1.0	97.26234	2.211	1	2.0	0.0	11.0	0.0	1.0
-12500.001	900.0	100.0	100.0	0	0.0	0.0	0.163	1.0	97.26234	2.211	1	2.0	0.0	11.0	0.0	1.0
-12500.001	900.0	100.0	100.0	0	0.0	0.0	0.16	1.0	97.39829	0.202	1	2.0	0.0	11.0	0.0	1.0
-12500.001	900.0	100.0	100.0	0	0.0	0.0	0.157	1.0	97.39829	-0.694	1	2.0	0.0	11.0	0.0	1.0
-12500.001	900.0	100.0	100.0	0	0.0	0.0	0.154	1.0	97.147095	-0.694	1	2.0	0.0	11.0	0.0	1.0
-12500.001	900.0	100.0	100.0	0	0.0	0.0	0.151	1.0	97.04114	-2.307	1	2.0	0.0	12.0	0.0	1.0
-12500.001	900.0	100.0	100.0	0	0.0	0.0	0.148	1.0	97.04114	-3.029	1	2.0	0.0	12.0	0.0	1.0
-12500.001	900.0	100.0	100.0	0	0.0	0.0	0.144	1.0	97.415276	-3.029	1	2.0	0.0	12.0	0.0	1.0
-12500.001	900.0	100.0	100.0	0	0.0	0.0	0.141	1.0	97.415276	-4.323	1	2.0	0.0	12.0	0.0	1.0
-12500.001	900.0	100.0	100.0	0	0.0	0.0	0.137	1.0	97.72487	-4.323	1	2.0	0.0	12.0	0.0	1.0
-12500.001	900.0	100.0	100.0	0	0.0	0.0	0.133	1.0	97.811874	-5.441	1	2.0	0.0	12.0	0.0	1.0
-12500.001	900.0	100.0	100.0	0	0.0	0.0	0.129	1.0	97.811874	-5.941	1	2.0	0.0	12.0	0.0	1.0
-12500.001	900.0	100.0	100.0	0	0.0	0.0	0.126	1.0	97.25963	-5.941	1	2.0	0.0	12.0	0.0	1.0
-12500.001	900.0	100.0	100.0	0	0.0	0.0	0.122	1.0	97.856705	-6.838	1	2.0	0.0	12.0	0.0	1.0
-12500.001	900.0	100.0	100.0	0	0.0	0.0	0.118	1.0	97.856705	-7.239	1	2.0	0.0	12.0	0.0	1.0
-12500.001	900.0	100.0	100.0	0	0.0	0.0	0.114	1.0	97.96074	-7.239	1	2.0	0.0	12.0	0.0	1.0
-12500.001	900.0	100.0	100.0	0	0.0	0.0	0.11	1.0	98.363464	-7.959	1	2.0	0.0	12.0	0.0	1.0
-12500.001	900.0	100.0	100.0	0	0.0	0.0	0.106	1.0	98.181625	-7.959	1	2.0	0.0	12.0	0.0	1.0
-12500.001	900.0	100.0	100.0	0	0.0	0.0	0.103	1.0	97.67232	-8.281	1	2.0	0.0	12.0	0.0	1.0
-12500.001	900.0	100.0	100.0	0	0.0	0.0	0.099	1.0	97.67232	-8.859	1	2.0	0.0	12.0	0.0	1.0
-12500.001	900.0	100.0	100.0	0	0.0	0.0	0.096	1.0	97.29702	-8.859	1	2.0	0.0	12.0	0.0	1.0
-12500.001	900.0	100.0	100.0	0	0.0	0.0	0.092	1.0	97.32054	-9.358	1	2.0	0.0	12.0	0.0	1.0
-12500.001	900.0	100.0	100.0	0	0.0	0.0	0.088	1.0	96.08108	-9.582	1	2.0	0.0	12.0	0.0	1.0
-12500.001	900.0	100.0	100.0	0	0.0	0.0	0.085	1.0	96.323395	-9.582	1	2.0	0.0	12.0	0.0	1.0
-12500.001	900.0	100.0	100.0	0	0.0	0.0	0.081	1.0	96.323395	-9.788	1	2.0	0.0	12.0	0.0	1.0
-12500.001	900.0	100.0	100.0	0	0.0	0.0	0.078	1.0	97.83287	-9.788	1	2.0	0.0	12.0	0.0	1.0
-12500.001	900.0	100.0	100.0	0	0.0	0.0	0.074	1.0	97.75286	-10.161	1	2.0	0.0	12.0	0.0	1.0
-12500.001	900.0	100.0	100.0	0	0.0	0.0	0.071	1.0	97.75286	-10.482	1	2.0	0.0	12.0	0.0	1.0
-12500.001	900.0	100.0	100.0	0	0.0	0.0	0.068	1.0	96.91013	-10.482	1	2.0	0.0	12.0	0.0	1.0
-12500.001	900.0	100.0	100.0	0	0.0	0.0	0.064	1.0	96.25069	-10.627	1	2.0	0.0	12.0	0.0	1.0
-12500.001	900.0	100.0	100.0	0	0.0	0.0	0.061	1.0	96.25069	-10.759	1	2.0	0.0	12.0	0.0	1.0
-12500.001	900.0	100.0	100.0	0	0.0	0.0	0.058	1.0	97.07998	-10.759	1	2.0	0.0	12.0	0.0	1.0
-12500.001	900.0	100.0	100.0	0	0.0	0.0	0.055	1.0	97.07998	-11.0	1	2.0	0.0	12.0	0.0	1.0
-12500.001	900.0	100.0	100.0	0	0.0	0.0	0.053	1.0	97.835205	-11.0	1	2.0	0.0	12.0	0.0	1.0
-12500.001	900.0	100.0	100.0	0	0.0	0.0	0.05	1.0	97.731865	-11.207	1	2.0	0.0	12.0	0.0	1.0
-12500.001	900.0	100.0	100.0	0	0.0	0.0	0.048	1.0	97.731865	-11.299	1	2.0	0.0	12.0	0.0	1.0
-12500.001	900.0	100.0	100.0	0	0.0	0.0	0.045	1.0	96.93852	-11.299	1	2.0	0.0	12.0	0.0	1.0
-12500.001	900.0	100.0	100.0	0	0.0	0.0	0.043	1.0	97.28322	-11.465	1	2.0	0.0	12.0	0.0	1.0
-12500.001	900.0	100.0	100.0	0	0.0	0.0	0.04	1.0	97.28322	-11.54	1	2.0	0.0	12.0	0.0	1.0
-12500.001	900.0	100.0	100.0	0	0.0	0.0	0.038	1.0	97.390526	-11.54	1	2.0	0.0	12.0	0.0	1.0
-12500.001	900.0	100.0	100.0	0	0.0	0.0	0.035	1.0	97.390526	-11.672	1	2.0	0.0	12.0	0.0	1.0
-12500.001	900.0	100.0	100.0	1	0.0	0.0	0.033	1.0	98.08349	-11.672	1	2.0	0.0	12.0	0.0	1.0
-12500.001	900.0	100.0	100.0	1	0.0	0.0	0.031	1.0	96.892136	-11.787	1	2.0	0.0	12.0	0.0	1.0
-12500.001	900.0	100.0	100.0	1	0.0	0.0	0.029	1.0	96.892136	-11.839	1	2.0	0.0	12.0	0.0	1.0
-12500.001	900.0	100.0	100.0	1	0.0	0.0	0.027	1.0	97.04517	-11.839	1	2.0	0.0	12.0	0.0	1.0
-12500.001	900.0	100.0	100.0	1	0.0	0.0	0.025	1.0	96.768654	-11.931	1	2.0	0.0	12.0	0.0	1.0
-12500.001	900.0	100.0	100.0	1	0.0	0.0	0.023	1.0	96.768654	-11.974	1	2.0	0.0	12.0	0.0	1.0
-12500.001	900.0	100.0	100.0	1	0.0	0.0	0.022	1.0	97.101974	-11.974	1	2.0	0.0	12.0	0.0	1.0
-12500.001	900.0	100.0	100.0	1	0.0	0.0	0.02	1.0	97.101974	-12.047	1	2.0	0.0	12.0	0.0	1.0
-12500.001	900.0	100.0	100.0	1	0.0	0.0	0.018	1.0	97.434746	-12.047	1	2.0	0.0	12.0	0.0	1.0
-12500.001	900.0	100.0	100.0	1	0.0	0.0	0.017	1.0	97.523	-12.08	1	2.0	0.0	12.0	0.0	1.0
-12500.001	900.0	100.0	100.0	1	0.0	0.0	0.015	1.0	97.523	-12.139	1	2.0	0.0	12.0	0.0	1.0
-12500.001	900.0	100.0	100.0	1	0.0	0.0	0.014	1.0	97.4085	-12.139	1	2.0	0.0	12.0	0.0	1.0
-12500.001	900.0	100.0	100.0	1	0.0	0.0	0.012	1.0	97.534355	-12.191	1	2.0	0.0	12.0	0.0	1.0
-12500.001	900.0	100.0	100.0	1	0.0	0.0	0.01	1.0	97.534355	-12.214	1	2.0	0.0	12.0	0.0	1.0
-12500.001	900.0	100.0	100.0	1	0.0	0.0	0.008	1.0	97.76801	-12.214	1	2.0	0.0	12.0	0.0	1.0
-12500.001	900.0	100.0	100.0	1	0.0	0.0	0.006	1.0	97.76801	-12.255	1	2.0	0.0	12.0	0.0	1.0
-12500.001	900.0	100.0	100.0	1	0.0	0.0	0.004	1.0	98.18625	-12.255	1	2.0	0.0	12.0	0.0	1.0
-12500.001	900.0	100.0	100.0	1	0.0	0.0	0.003	1.0	98.32083	-12.274	1	2.0	0.0	12.0	0.0	1.0
-12500.001	900.0	100.0	100.0	1	0.0	0.0	0.0	1.0	98.156265	-12.307	1	2.0	0.0	12.0	0.0	1.0
-12500.001	900.0	100.0	100.0	1	0.0	0.0	-0.001	1.0	97.95331	-12.307	1	2.0	0.0	12.0	0.0	1.0
-12500.001	900.0	100.0	100.0	1	0.0	0.0	-0.002	1.0	97.56092	-12.321	1	2.0	0.0	12.0	0.0	1.0
-12500.001	900.0	100.0	100.0	1	0.0	0.0	-0.004	1.0	97.194176	-12.321	1	2.0	0.0	12.0	0.0	1.0
-12500.001	900.0	100.0	100.0	1	0.0	0.0	-0.007	1.0	97.23881	-12.349	1	2.0	0.0	12.0	0.0	1.0
-12500.001	900.0	100.0	100.0	1	0.0	0.0	-0.009	1.0	97.23881	-12.361	1	2.0	0.0	12.0	0.0	1.0
-12500.001	900.0	100.0	100.0	1	0.0	0.0	-0.011	1.0	97.412544	-12.361	1	2.0	0.0	13.0	0.0	1.0
0.0	900.0	100.0	100.0	0	0.0	0.0	-0.013	1.0	96.927475	-12.382	1	2.0	1.0	0.0	0.0	1.0
0.0	900.0	100.0	100.0	0	0.0	0.0	-0.016	1.0	96.927475	-12.391	1	2.0	1.0	0.0	0.0	1.0
0.0	900.0	100.0	100.0	0	0.0	0.0	-0.018	1.0	97.090576	-12.391	1	2.0	1.0	0.0	0.0	1.0
0.0	900.0	100.0	100.0	0	0.0	0.0	-0.02	1.0	96.891975	-12.408	1	2.0	1.0	0.0	0.0	1.0
0.0	900.0	100.0	100.0	0	0.0	0.0	-0.022	1.0	96.891975	-10.715	1	2.0	1.0	0.0	0.0	1.0
0.0	900.0	100.0	100.0	0	0.0	0.0	-0.024	1.0	97.1471	-10.715	1	2.0	1.0	0.0	0.0	1.0
0.0	900.0	100.0	100.0	0	0.0	0.0	-0.026	1.0	97.1471	-9.958	1	2.0	1.0	0.0	0.0	1.0
0.0	900.0	100.0	100.0	0	0.0	0.0	-0.027	1.0	97.18666	-9.958	1	2.0	1.0	0.0	0.0	1.0
0.0	900.0	100.0	100.0	0	0.0	0.0	-0.029	1.0	97.11177	-8.599	1	2.0	1.0	0.0	0.0	1.0
0.0	900.0	100.0	100.0	0	0.0	0.0	-0.03	1.0	97.11177	-7.991	1	2.0	1.0	0.0	0.0	1.0
0.0	900.0	100.0	100.0	0	0.0	0.0	-0.031	1.0	97.06947	-7.991	1	2.0	1.0	0.0	0.0	1.0
0.0	900.0	100.0	100.0	0	0.0	0.0	-0.032	1.0	98.01474	-6.902	1	2.0	1.0	0.0	0.0	1.0
0.0	900.0	100.0	100.0	0	0.0	0.0	-0.032	1.0	98.01474	-6.902	1	2.0	1.0	0.0	0.0	1.0
0.0	900.0	100.0	100.0	0	0.0	0.0	-0.032	1.0	97.71808	-6.413	1	2.0	1.0	0.0	0.0	1.0
0.0	900.0	100.0	100.0	0	0.0	0.0	-0.032	1.0	97.71808	-5.538	1	2.0	1.0	0.0	0.0	1.0
0.0	900.0	100.0	100.0	0	0.0	0.0	-0.032	1.0	96.868546	-5.538	1	2.0	1.0	0.0	0.0	1.0
0.0	900.0	100.0	100.0	0	0.0	0.0	-0.032	1.0	96.984505	-4.782	1	2.0	1.0	0.0	0.0	1.0
0.0	900.0	100.0	100.0	0	0.0	0.0	-0.032	1.0	96.984505	-4.444	1	2.0	1.0	0.0	0.0	1.0
0.0	900.0	100.0	100.0	0	0.0	0.0	-0.032	1.0	96.601974	-4.444	1	2.0	1.0	0.0	0.0	1.0
0.0	900.0	100.0	100.0	0	0.0	0.0	-0.031	1.0	96.64632	-3.838	1	2.0	1.0	2.0	0.0	1.0
0.0	900.0	100.0	100.0	0	0.0	0.0	-0.031	1.0	96.64632	-3.566	1	2.0	1.0	2.0	0.0	1.0
0.0	900.0	100.0	100.0	0	0.0	0.0	-0.03	1.0	96.334656	-3.566	1	2.0	1.0	4.0	0.0	1.0
0.0	900.0	100.0	100.0	0	0.0	0.0	-0.03	1.0	96.334656	-3.08	1	2.0	1.0	4.0	0.0	1.0
12500.001	900.0	100.0	100.0	0	0.0	0.0	-0.029	1.0	96.21658	-3.08	1	2.0	1.0	4.0	0.0	1.0
12500.001	900.0	100.0	100.0	0	0.0	0.0	-0.028	1.0	96.1641	-2.862	1	2.0	1.0	4.0	0.0	1.0
12500.001	900.0	100.0	100.0	0	0.0	0.0	-0.027	1.0	96.1641	-1.586	1	2.0	1.0	4.0	0.0	1.0
12500.001	900.0	100.0	100.0	0	0.0	0.0	-0.026	1.0	96.86658	-1.586	1	2.0	1.0	4.0	0.0	1.0
12500.001	900.0	100.0	100.0	0	0.0	0.0	-0.025	1.0	97.07285	-0.589	1	2.0	1.0	4.0	0.0	1.0
12500.001	900.0	100.0	100.0	0	0.0	0.0	-0.024	1.0	96.9691	-0.589	1	2.0	1.0	4.0	0.0	1.0
12500.001	900.0	100.0	100.0	0	0.0	0.0	-0.022	1.0	97.21379	1.196	1	2.0	1.0	4.0	0.0	1.0
12500.001	900.0	100.0	100.0	0	0.0	0.0	-0.02	1.0	97.21379	1.996	1	2.0	1.0	4.0	0.0	1.0
12500.001	900.0	100.0	100.0	0	0.0	0.0	-0.018	1.0	97.17867	1.996	1	2.0	1.0	4.0	0.0	1.0
12500.001	900.0	100.0	100.0	0	0.0	0.0	-0.017	1.0	97.04611	3.432	1	2.0	1.0	4.0	0.0	1.0
12500.001	900.0	100.0	100.0	0	0.0	0.0	-0.015	1.0	97.04611	4.074	1	2.0	1.0	4.0	0.0	1.0
12500.001	900.0	100.0	100.0	0	0.0	0.0	-0.013	1.0	96.732	4.074	1	2.0	1.0	4.0	0.0	1.0
12500.001	900.0	100.0	100.0	0	0.0	0.0	-0.01	1.0	96.732	5.226	1	2.0	1.0	4.0	0.0	1.0
12500.001	900.0	100.0	100.0	0	0.0	0.0	-0.008	1.0	96.20605	5.226	1	2.0	1.0	4.0	0.0	1.0
12500.001	900.0	100.0	100.0	0	0.0	0.0	-0.006	1.0	97.10777	5.742	1	2.0	1.0	5.0	0.0	1.0
12500.001	900.0	100.0	100.0	0	0.0	0.0	-0.003	1.0	97.10777	6.666	1	2.0	1.0	5.0	0.0	1.0
12500.001	900.0	100.0	100.0	0	0.0	0.0	-0.001	1.0	96.9776	6.666	1	2.0	1.0	5.0	0.0	1.0
12500.001	900.0	100.0	100.0	0	0.0	0.0	0.001	1.0	97.580025	7.463	1	2.0	1.0	5.0	0.0	1.0
12500.001	900.0	100.0	100.0	0	0.0	0.0	0.004	1.0	97.580025	7.82	1	2.0	1.0	5.0	0.0	1.0
12500.001	900.0	100.0	100.0	0	0.0	0.0	0.007	1.0	98.27653	7.82	1	2.0	1.0	5.0	0.0	1.0
12500.001	900.0	100.0	100.0	0	0.0	0.0	0.01	1.0	98.27653	8.462	1	2.0	1.0	5.0	0.0	1.0
12500.001	900.0	100.0	100.0	0	0.0	0.0	0.013	1.0	98.53642	8.462	1	2.0	1.0	5.0	0.0	1.0
12500.001	900.0	100.0	100.0	0	0.0	0.0	0.016	1.0	97.06846	9.015	1	2.0	1.0	5.0	0.0	1.0
12500.001	900.0	100.0	100.0	0	0.0	0.0	0.019	1.0	97.06846	9.262	1	2.0	1.0	5.0	0.0	1.0
12500.001	900.0	100.0	100.0	0	0.0	0.0	0.021	1.0	97.25419	9.262	1	2.0	1.0	5.0	0.0	1.0
12500.001	900.0	100.0	100.0	0	0.0	0.0	0.024	1.0	97.00286	9.706	1	2.0	1.0	5.0	0.0	1.0
12500.001	900.0	100.0	100.0	0	0.0	0.0	0.027	1.0	97.00286	9.904	1	2.0	1.0	5.0	0.0	1.0
12500.001	900.0	100.0	100.0	0	0.0	0.0	0.03	1.0	97.28967	9.904	1	2.0	1.0	5.0	0.0	1.0
12500.001	900.0	100.0	100.0	0	0.0	0.0	0.032	1.0	97.28967	10.26	1	2.0	1.0	5.0	0.0	1.0
12500.001	900.0	100.0	100.0	0	0.0	0.0	0.035	1.0	97.63571	10.26	1	2.0	1.0	5.0	0.0	1.0
12500.001	900.0	100.0	100.0	0	0.0	0.0	0.038	1.0	97.73467	10.42	1	2.0	1.0	5.0	0.0	1.0
12500.001	900.0	100.0	100.0	0	0.0	0.0	0.04	1.0	97.73467	10.707	1	2.0	1.0	5.0	0.0	1.0
12500.001	900.0	100.0	100.0	0	0.0	0.0	0.043	1.0	97.42583	10.707	1	2.0	1.0	5.0	0.0	1.0
12500.001	900.0	100.0	100.0	0	0.0	0.0	0.045	1.0	96.9662	10.835	1	2.0	1.0	5.0	0.0	1.0
12500.001	900.0	100.0	100.0	0	0.0	0.0	0.047	1.0	96.9662	11.063	1	2.0	1.0	5.0	0.0	1.0
12500.001	900.0	100.0	100.0	0	0.0	0.0	0.049	1.0	97.1548	11.063	1	2.0	1.0	5.0	0.0	1.0
12500.001	900.0	100.0	100.0	0	0.0	0.0	0.052	1.0	97.1548	11.167	1	2.0	1.0	5.0	0.0	1.0
12500.001	900.0	100.0	100.0	0	0.0	0.0	0.054	1.0	97.21237	11.167	1	2.0	1.0	5.0	0.0	1.0
12500.001	900.0	100.0	100.0	0	0.0	0.0	0.056	1.0	96.73948	11.351	1	2.0	1.0	5.0	0.0	1.0
12500.001	900.0	100.0	100.0	0	0.0	0.0	0.058	1.0	96.73948	11.434	1	2.0	1.0	5.0	0.0	1.0
12500.001	900.0	100.0	100.0	0	0.0	0.0	0.06	1.0	96.91046	11.434	1	2.0	1.0	5.0	0.0	1.0
12500.001	900.0	100.0	100.0	0	0.0	0.0	0.062	1.0	96.44368	11.581	1	2.0	1.0	5.0	0.0	1.0
12500.001	900.0	100.0	100.0	0	0.0	0.0	0.065	1.0	96.44368	11.648	1	2.0	1.0	5.0	0.0	1.0
12500.001	900.0	100.0	100.0	0	0.0	0.0	0.066	1.0	97.01826	11.648	1	2.0	1.0	5.0	0.0	1.0
12500.001	900.0	100.0	100.0	0	0.0	0.0	0.068	1.0	97.01826	11.766	1	2.0	1.0	5.0	0.0	1.0
12500.001	900.0	100.0	100.0	0	0.0	0.0	0.071	1.0	97.18004	11.766	1	2.0	1.0	5.0	0.0	1.0
12500.001	900.0	100.0	100.0	0	0.0	0.0	0.073	1.0	97.16039	11.868	1	2.0	1.0	5.0	0.0	1.0
12500.001	900.0	100.0	100.0	0	0.0	0.0	0.076	1.0	97.16039	11.914	1	2.0	1.0	5.0	0.0	1.0
12500.001	900.0	100.0	100.0	0	0.0	0.0	0.078	1.0	97.05905	11.914	1	2.0	1.0	5.0	0.0	1.0
12500.001	900.0	100.0	100.0	0	0.0	0.0	0.08	1.0	96.96147	11.996	1	2.0	1.0	5.0	0.0	1.0
12500.001	900.0	100.0	100.0	0	0.0	0.0	0.082	1.0	96.96147	11.996	1	2.0	1.0	5.0	0.0	1.0
12500.001	900.0	100.0	100.0	0	0.0	0.0	0.084	1.0	96.87325	12.034	1	2.0	1.0	5.0	0.0	1.0
12500.001	900.0	100.0	100.0	0	0.0	0.0	0.086	1.0	96.59017	12.099	1	2.0	1.0	5.0	0.0	1.0
12500.001	900.0	100.0	100.0	0	0.0	0.0	0.089	1.0	96.197716	12.099	1	2.0	1.0	5.0	0.0	1.0
12500.001	900.0	100.0	100.0	0	0.0	0.0	0.091	1.0	96.37672	12.129	1	2.0	1.0	5.0	0.0	1.0
12500.001	900.0	100.0	100.0	0	0.0	0.0	0.093	1.0	96.38298	12.181	1	2.0	1.0	5.0	0.0	1.0
12500.001	900.0	100.0	100.0	0	0.0	0.0	0.095	1.0	96.3699	12.181	1	2.0	1.0	5.0	0.0	1.0
12500.001	900.0	100.0	100.0	0	0.0	0.0	0.097	1.0	95.84441	12.205	1	2.0	1.0	5.0	0.0	1.0
12500.001	900.0	100.0	100.0	0	0.0	0.0	0.099	1.0	95.30472	12.247	1	2.0	1.0	5.0	0.0	1.0
12500.001	900.0	100.0	100.0	0	0.0	0.0	0.101	1.0	95.73764	12.247	1	2.0	1.0	5.0	0.0	1.0
12500.001	900.0	100.0	100.0	0	0.0	0.0	0.102	1.0	95.73764	12.266	1	2.0	1.0	5.0	0.0	1.0
12500.001	900.0	100.0	100.0	0	0.0	0.0	0.104	1.0	95.6941	12.266	1	2.0	1.0	5.0	0.0	1.0
12500.001	900.0	100.0	100.0	0	0.0	0.0	0.106	1.0	94.08871	12.3	1	2.0	1.0	5.0	0.0	1.0
12500.001	900.0	100.0	100.0	0	0.0	0.0	0.108	1.0	94.08871	12.331	1	2.0	1.0	5.0	0.0	1.0
12500.001	900.0	100.0	100.0	0	0.0	0.0	0.11	1.0	95.63664	12.331	1	2.0	1.0	5.0	0.0	1.0
12500.001	900.0	100.0	100.0	0	0.0	0.0	0.112	1.0	96.033455	12.344	1	2.0	1.0	5.0	0.0	1.0
12500.001	900.0	100.0	100.0	0	0.0	0.0	0.113	1.0	96.033455	12.344	1	2.0	1.0	5.0	0.0	1.0
12500.001	900.0	100.0	100.0	0	0.0	0.0	0.114	1.0	96.40457	12.368	1	2.0	1.0	5.0	0.0	1.0
12500.001	900.0	100.0	100.0	0	0.0	0.0	0.116	1.0	96.40457	12.377	1	2.0	1.0	5.0	0.0	1.0
12500.001	900.0	100.0	100.0	0	0.0	0.0	0.117	1.0	96.70138	12.377	1	2.0	1.0	5.0	0.0	1.0
12500.001	900.0	100.0	100.0	0	0.0	0.0	0.119	1.0	97.44632	12.396	1	2.0	1.0	5.0	0.0	1.0
12500.001	900.0	100.0	100.0	0	0.0	0.0	0.12	1.0	97.44632	12.405	1	2.0	1.0	5.0	0.0	1.0
12500.001	900.0	100.0	100.0	0	0.0	0.0	0.122	1.0	97.6618	12.405	1	2.0	1.0	5.0	0.0	1.0
12500.001	900.0	100.0	100.0	0	0.0	0.0	0.124	1.0	97.47475	12.42	1	2.0	1.0	5.0	0.0	1.0
12500.001	900.0	100.0	100.0	0	0.0	0.0	0.125	1.0	97.47475	12.428	1	2.0	1.0	5.0	0.0	1.0
12500.001	900.0	100.0	100.0	0	0.0	0.0	0.126	1.0	97.14536	12.428	1	2.0	1.0	5.0	0.0	1.0
12500.001	900.0	100.0	100.0	0	0.0	0.0	0.128	1.0	97.14536	12.439	1	2.0	1.0	5.0	0.0	1.0
12500.001	900.0	100.0	100.0	0	0.0	0.0	0.13	1.0	97.27947	12.439	1	2.0	1.0	5.0	0.0	1.0
12500.001	900.0	100.0	100.0	1	0.0	0.0	0.131	1.0	97.47873	12.45	1	2.0	1.0	5.0	0.0	1.0
12500.001	900.0	100.0	100.0	1	0.0	0.0	0.133	1.0	97.47873	12.455	1	2.0	1.0	5.0	0.0	1.0
12500.001	900.0	100.0	100.0	1	0.0	0.0	0.135	1.0	97.91632	12.455	1	2.0	1.0	5.0	0.0	1.0
12500.001	900.0	100.0	100.0	1	0.0	0.0	0.137	1.0	97.718094	12.464	1	2.0	1.0	5.0	0.0	1.0
12500.001	900.0	100.0	100.0	1	0.0	0.0	0.138	1.0	97.718094	12.464	1	2.0	1.0	5.0	0.0	1.0
12500.001	900.0	100.0	100.0	1	0.0	0.0	0.14	1.0	97.5783	12.467	1	2.0	1.0	5.0	0.0	1.0
12500.001	900.0	100.0	100.0	1	0.0	0.0	0.142	1.0	97.5783	12.474	1	2.0	1.0	5.0	0.0	1.0
12500.001	900.0	100.0	100.0	1	0.0	0.0	0.144	1.0	97.33768	12.474	1	2.0	1.0	5.0	0.0	1.0
12500.001	900.0	100.0	100.0	1	0.0	0.0	0.146	1.0	96.89951	12.476	1	2.0	1.0	5.0	0.0	1.0
12500.001	900.0	100.0	100.0	1	0.0	0.0	0.148	1.0	96.41483	12.483	1	2.0	1.0	5.0	0.0	1.0
12500.001	900.0	100.0	100.0	1	0.0	0.0	0.15	1.0	96.02796	12.483	1	2.0	1.0	5.0	0.0	1.0
12500.001	900.0	100.0	100.0	1	0.0	0.0	0.151	1.0	96.37946	12.485	1	2.0	1.0	5.0	0.0	1.0
12500.001	900.0	100.0	100.0	1	0.0	0.0	0.153	1.0	96.04886	12.485	1	2.0	1.0	5.0	0.0	1.0
12500.001	900.0	99.00498	100.0	0	0.0	0.0	0.155	1.0	96.18258	12.489	1	2.0	1.0	7.0	0.0	2.0
12500.001	900.0	99.00498	100.0	0	0.0	0.0	0.157	1.0	96.18258	12.491	1	2.0	1.0	7.0	0.0	2.0
0.0	900.0	99.00498	100.0	0	0.0	0.0	0.159	1.0	96.934494	12.491	1	2.0	1.0	0.0	0.0	2.0
0.0	900.0	99.00498	100.0	0	0.0	0.0	0.161	1.0	97.28735	12.495	1	2.0	1.0	0.0	0.0	2.0
0.0	900.0	99.00498	100.0	0	0.0	0.0	0.163	1.0	97.28735	12.496	1	2.0	1.0	0.0	0.0	2.0
0.0	900.0	99.00498	100.0	0	0.0	0.0	0.165	1.0	98.093864	12.496	1	2.0	1.0	0.0	0.0	2.0
0.0	900.0	99.00498	100.0	0	0.0	0.0	0.166	1.0	98.093864	10.792	1	2.0	1.0	0.0	0.0	2.0
0.0	900.0	99.00498	100.0	0	0.0	0.0	0.168	1.0	98.22029	10.792	1	2.0	1.0	0.0	0.0	2.0
0.0	900.0	99.00498	100.0	0	0.0	0.0	0.169	1.0	96.99512	9.319	1	2.0	1.0	0.0	0.0	2.0
0.0	900.0	99.00498	100.0	0	0.0	0.0	0.17	1.0	96.99512	8.661	1	2.0	1.0	0.0	0.0	2.0
0.0	900.0	99.00498	100.0	0	0.0	0.0	0.171	1.0	96.48569	8.661	1	2.0	1.0	0.0	0.0	2.0
0.0	900.0	99.00498	100.0	0	0.0	0.0	0.172	1.0	95.51443	7.479	1	2.0	1.0	0.0	0.0	2.0
0.0	900.0	99.00498	100.0	0	0.0	0.0	0.173	1.0	95.51443	6.95	1	2.0	1.0	0.0	0.0	2.0
0.0	900.0	99.00498	100.0	0	0.0	0.0	0.173	1.0	95.298996	6.95	1	2.0	1.0	0.0	0.0	2.0
0.0	900.0	99.00498	100.0	0	0.0	0.0	0.174	1.0	95.298996	6.001	1	2.0	1.0	0.0	0.0	2.0
0.0	900.0	99.00498	100.0	0	0.0	0.0	0.174	1.0	96.65183	6.001	1	2.0	1.0	0.0	0.0	2.0
0.0	900.0	99.00498	100.0	0	0.0	0.0	0.174	1.0	96.27593	5.577	1	2.0	1.0	0.0	0.0	2.0
0.0	900.0	99.00498	100.0	0	0.0	0.0	0.174	1.0	96.2286	4.817	1	2.0	1.0	0.0	0.0	2.0
0.0	900.0	99.00498	100.0	0	0.0	0.0	0.174	1.0	96.99682	4.817	1	2.0	1.0	0.0	0.0	2.0
0.0	900.0	99.00498	100.0	0	0.0	0.0	0.174	1.0	95.09944	4.477	1	2.0	1.0	0.0	0.0	2.0
0.0	900.0	99.00498	100.0	0	0.0	0.0	0.173	1.0	95.09944	3.866	1	2.0	1.0	0.0	0.0	2.0
0.0	900.0	99.00498	100.0	0	0.0	0.0	0.172	1.0	94.83783	3.866	1	2.0	1.0	9.0	0.0	2.0
0.0	900.0	99.00498	100.0	0	0.0	0.0	0.171	1.0	94.83783	3.592	1	2.0	1.0	9.0	0.0	2.0
0.0	900.0	99.00498	100.0	0	0.0	0.0	0.17	1.0	94.5833	3.592	1	2.0	1.0	11.0	0.0	2.0
-11111.111	800.0	99.00498	100.0	0	0.0	0.0	0.169	1.0	95.15146	3.101	1	2.0	1.0	11.0	0.0	2.0
-11111.111	800.0	99.00498	100.0	0	0.0	0.0	0.167	1.0	95.15146	2.882	1	2.0	1.0	11.0	0.0	2.0
-11111.111	800.0	99.00498	100.0	0	0.0	0.0	0.165	1.0	95.469696	2.882	1	2.0	1.0	11.0	0.0	2.0
-11111.111	800.0	99.00498	100.0	0	0.0	0.0	0.163	1.0	96.9288	1.702	1	2.0	1.0	11.0	0.0	2.0
-11111.111	800.0	99.00498	100.0	0	0.0	0.0	0.16	1.0	96.9288	1.702	1	2.0	1.0	11.0	0.0	2.0
-11111.111	800.0	99.00498	100.0	0	0.0	0.0	0.158	1.0	95.79622	0.795	1	2.0	1.0	11.0	0.0	2.0
-11111.111	800.0	99.00498	100.0	0	0.0	0.0	0.155	1.0	95.79622	-0.828	1	2.0	1.0	11.0	0.0	2.0
-11111.111	800.0	99.00498	100.0	0	0.0	0.0	0.151	1.0	95.61145	-0.828	1	2.0	1.0	11.0	0.0	2.0
-11111.111	800.0	99.00498	100.0	0	0.0	0.0	0.148	1.0	95.296005	-1.556	1	2.0	1.0	12.0	0.0	2.0
-11111.111	800.0	99.00498	100.0	0	0.0	0.0	0.145	1.0	95.296005	-2.862	1	2.0	1.0	12.0	0.0	2.0
-11111.111	800.0	99.00498	100.0	0	0.0	0.0	0.141	1.0	94.51248	-2.862	1	2.0	1.0	12.0	0.0	2.0
-11111.111	800.0	99.00498	100.0	0	0.0	0.0	0.138	1.0	95.39681	-3.989	1	2.0	1.0	12.0	0.0	2.0
-11111.111	800.0	99.00498	100.0	0	0.0	0.0	0.134	1.0	94.84792	-3.989	1	2.0	1.0	12.0	0.0	2.0
-11111.111	800.0	99.00498	100.0	0	0.0	0.0	0.131	1.0	94.74957	-4.494	1	2.0	1.0	12.0	0.0	2.0
-11111.111	800.0	99.00498	100.0	0	0.0	0.0	0.128	1.0	94.74957	-5.398	1	2.0	1.0	12.0	0.0	2.0
-11111.111	800.0	99.00498	100.0	0	0.0	0.0	0.125	1.0	95.38191	-5.398	1	2.0	1.0	12.0	0.0	2.0
-11111.111	800.0	99.00498	100.0	0	0.0	0.0	0.121	1.0	96.44478	-5.803	1	2.0	1.0	12.0	0.0	2.0
-11111.111	800.0	99.00498	100.0	0	0.0	0.0	0.118	1.0	96.44478	-6.529	1	2.0	1.0	12.0	0.0	2.0
-11111.111	800.0	99.00498	100.0	0	0.0	0.0	0.115	1.0	97.2192	-6.529	1	2.0	1.0	12.0	0.0	2.0
-11111.111	800.0	99.00498	100.0	0	0.0	0.0	0.112	1.0	96.946465	-6.854	1	2.0	1.0	12.0	0.0	2.0
-11111.111	800.0	99.00498	100.0	0	0.0	0.0	0.108	1.0	96.946465	-7.436	1	2.0	1.0	12.0	0.0	2.0
-11111.111	800.0	99.00498	100.0	0	0.0	0.0	0.105	1.0	97.332726	-7.436	1	2.0	1.0	12.0	0.0	2.0
-11111.111	800.0	99.00498	100.0	0	0.0	0.0	0.102	1.0	97.332726	-7.697	1	2.0	1.0	12.0	0.0	2.0
-11111.111	800.0	99.00498	100.0	0	0.0	0.0	0.099	1.0	97.10825	-7.697	1	2.0	1.0	12.0	0.0	2.0
-11111.111	800.0	99.00498	100.0	0	0.0	0.0	0.096	1.0	96.55641	-8.165	1	2.0	1.0	12.0	0.0	2.0
-11111.111	800.0	99.00498	100.0	0	0.0	0.0	0.092	1.0	96.55641	-8.374	1	2.0	1.0	12.0	0.0	2.0
-11111.111	800.0	99.00498	100.0	0	0.0	0.0	0.089	1.0	97.03131	-8.374	1	2.0	1.0	12.0	0.0	2.0
-11111.111	800.0	99.00498	100.0	0	0.0	0.0	0.086	1.0	97.39785	-8.749	1	2.0	1.0	12.0	0.0	2.0
-11111.111	800.0	99.00498	100.0	0	0.0	0.0	0.083	1.0	97.39785	-8.917	1	2.0	1.0	12.0	0.0	2.0
-11111.111	800.0	99.00498	100.0	0	0.0	0.0	0.08	1.0	97.68871	-8.917	1	2.0	1.0	12.0	0.0	2.0
-11111.111	800.0	99.00498	100.0	0	0.0	0.0	0.077	1.0	97.68871	-9.218	1	2.0	1.0	12.0	0.0	2.0
-11111.111	800.0	99.00498	100.0	0	0.0	0.0	0.075	1.0	98.7662	-9.218	1	2.0	1.0	12.0	0.0	2.0
-11111.111	800.0	99.00498	100.0	0	0.0	0.0	0.073	1.0	99.21222	-9.479	1	2.0	1.0	12.0	0.0	2.0
-11111.111	800.0	99.00498	100.0	0	0.0	0.0	0.07	1.0	99.21222	-9.595	1	2.0	1.0	12.0	0.0	2.0
-11111.111	800.0	99.00498	100.0	0	0.0	0.0	0.068	1.0	98.71175	-9.595	1	2.0	1.0	12.0	0.0	2.0
-11111.111	800.0	99.00498	100.0	0	0.0	0.0	0.066	1.0	98.55456	-9.804	1	2.0	1.0	12.0	0.0	2.0
-11111.111	800.0	99.00498	100.0	0	0.0	0.0	0.064	1.0	98.55456	-9.898	1	2.0	1.0	12.0	0.0	2.0
-11111.111	800.0	99.00498	100.0	0	0.0	0.0	0.062	1.0	97.81504	-9.898	1	2.0	1.0	12.0	0.0	2.0
-11111.111	800.0	99.00498	100.0	0	0.0	0.0	0.061	1.0	97.81504	-10.065	1	2.0	1.0	12.0	0.0	2.0
-11111.111	800.0	99.00498	100.0	0	0.0	0.0	0.059	1.0	97.7406	-10.065	1	2.0	1.0	12.0	0.0	2.0
-11111.111	800.0	99.00498	100.0	0	0.0	0.0	0.057	1.0	98.34228	-10.209	1	2.0	1.0	12.0	0.0	2.0
-11111.111	800.0	99.00498	100.0	0	0.0	0.0	0.055	1.0	98.34228	-10.274	1	2.0	1.0	12.0	0.0	2.0
-11111.111	800.0	99.00498	100.0	0	0.0	0.0	0.053	1.0	98.057465	-10.274	1	2.0	1.0	12.0	0.0	2.0
-11111.111	800.0	99.00498	100.0	0	0.0	0.0	0.052	1.0	98.39427	-10.391	1	2.0	1.0	12.0	0.0	2.0
-11111.111	800.0	99.00498	100.0	0	0.0	0.0	0.05	1.0	98.39427	-10.442	1	2.0	1.0	12.0	0.0	2.0
-11111.111	800.0	99.00498	100.0	0	0.0	0.0	0.048	1.0	98.37648	-10.442	1	2.0	1.0	12.0	0.0	2.0
-11111.111	800.0	99.00498	100.0	0	0.0	0.0	0.046	1.0	98.37648	-10.535	1	2.0	1.0	12.0	0.0	2.0
-11111.111	800.0	99.00498	100.0	0	0.0	0.0	0.044	1.0	98.36619	-10.535	1	2.0	1.0	12.0	0.0	2.0
-11111.111	800.0	99.00498	100.0	0	0.0	0.0	0.042	1.0	98.208206	-10.577	1	2.0	1.0	12.0	0.0	2.0
-11111.111	800.0	99.00498	100.0	0	0.0	0.0	0.039	1.0	98.208206	-10.653	1	2.0	1.0	12.0	0.0	2.0
-11111.111	800.0	99.00498	100.0	0	0.0	0.0	0.037	1.0	98.37156	-10.653	1	2.0	1.0	12.0	0.0	2.0
-11111.111	800.0	99.00498	100.0	0	0.0	0.0	0.035	1.0	97.81212	-10.716	1	2.0	1.0	12.0	0.0	2.0
-11111.111	800.0	99.00498	100.0	0	0.0	0.0	0.033	1.0	97.81212	-10.716	1	2.0	1.0	12.0	0.0	2.0
-11111.111	800.0	99.00498	100.0	0	0.0	0.0	0.03	1.0	97.99794	-10.745	1	2.0	1.0	12.0	0.0	2.0
-11111.111	800.0	99.00498	100.0	0	0.0	0.0	0.028	1.0	97.99794	-10.797	1	2.0	1.0	12.0	0.0	2.0
-11111.111	800.0	99.00498	100.0	0	0.0	0.0	0.026	1.0	98.198265	-10.797	1	2.0	1.0	12.0	0.0	2.0
-11111.111	800.0	99.00498	100.0	0	0.0	0.0	0.023	1.0	98.33201	-10.82	1	2.0	1.0	12.0	0.0	2.0
-11111.111	800.0	99.00498	100.0	0	0.0	0.0	0.021	1.0	98.22977	-10.863	1	2.0	1.0	12.0	0.0	2.0
-11111.111	800.0	99.00498	100.0	0	0.0	0.0	0.019	1.0	97.553116	-10.863	1	2.0	1.0	12.0	0.0	2.0
-11111.111	800.0	99.00498	100.0	0	0.0	0.0	0.016	1.0	97.17392	-10.898	1	2.0	1.0	12.0	0.0	2.0
-11111.111	800.0	99.00498	100.0	0	0.0	0.0	0.014	1.0	97.100464	-10.914	1	2.0	1.0	12.0	0.0	2.0
-11111.111	800.0	99.00498	100.0	0	0.0	0.0	0.012	1.0	96.790436	-10.914	1	2.0	1.0	12.0	0.0	2.0
-11111.111	800.0	99.00498	100.0	0	0.0	0.0	0.01	1.0	96.790436	-10.943	1	2.0	1.0	12.0	0.0	2.0
-11111.111	800.0	99.00498	100.0	0	0.0	0.0	0.008	1.0	96.73225	-10.943	1	2.0	1.0	12.0	0.0	2.0
-11111.111	800.0	99.00498	100.0	0	0.0	0.0	0.006	1.0	97.04685	-10.956	1	2.0	1.0	12.0	0.0	2.0
-11111.111	800.0	99.00498	100.0	0	0.0	0.0	0.004	1.0	97.04685	-10.979	1	2.0	1.0	12.0	0.0	2.0
-11111.111	800.0	99.00498	100.0	0	0.0	0.0	0.002	1.0	96.51685	-10.979	1	2.0	1.0	12.0	0.0	2.0
-11111.111	800.0	99.00498	100.0	0	0.0	0.0	0.0	1.0	96.03424	-10.99	1	2.0	1.0	12.0	0.0	2.0
-11111.111	800.0	99.00498	100.0	0	0.0	0.0	-0.001	1.0	96.03424	-10.99	1	2.0	1.0	12.0	0.0	2.0
-11111.111	800.0	99.00498	100.0	0	0.0	0.0	-0.002	1.0	96.373344	-11.009	1	2.0	1.0	12.0	0.0	2.0
-11111.111	800.0	99.00498	100.0	0	0.0	0.0	-0.004	1.0	96.373344	-11.016	1	2.0	1.0	12.0	0.0	2.0
-11111.111	800.0	99.00498	100.0	0	0.0	0.0	-0.006	1.0	96.1731	-11.016	1	2.0	1.0	12.0	0.0	2.0
-11111.111	800.0	99.00498	100.0	0	0.0	0.0	-0.008	1.0	95.39523	-11.031	1	2.0	1.0	12.0	0.0	2.0
-11111.111	800.0	99.00498	100.0	0	0.0	0.0	-0.009	1.0	95.39523	-11.038	1	2.0	1.0	12.0	0.0	2.0
-11111.111	800.0	99.00498	100.0	0	0.0	0.0	-0.011	1.0	94.97117	-11.038	1	2.0	1.0	13.0	0.0	2.0
-11111.111	800.0	99.00498	100.0	0	0.0	0.0	-0.013	1.0	94.97117	-11.049	1	2.0	1.0	13.0	0.0	2.0
0.0	800.0	99.00498	100.0	0	0.0	0.0	-0.015	1.0	95.76433	-11.049	1	2.0	2.0	0.0	1.0	2.0
0.0	800.0	99.00498	100.0	0	0.0	0.0	-0.017	1.0	95.920944	-11.055	1	2.0	2.0	0.0	1.0	2.0
0.0	800.0	99.00498	100.0	0	0.0	0.0	-0.019	1.0	95.920944	-11.064	1	2.0	2.0	0.0	1.0	2.0
0.0	800.0	99.00498	100.0	0	0.0	0.0	-0.021	1.0	96.71735	-11.064	1	2.0	2.0	0.0	1.0	2.0
0.0	800.0	99.00498	100.0	0	0.0	0.0	-0.023	1.0	97.06499	-10.282	1	2.0	2.0	0.0	1.0	2.0
0.0	800.0	99.00498	100.0	0	0.0	0.0	-0.024	1.0	97.06499	-8.879	1	2.0	2.0	0.0	1.0	2.0
0.0	800.0	99.00498	100.0	0	0.0	0.0	-0.025	1.0	97.701805	-8.879	1	2.0	2.0	0.0	1.0	2.0
0.0	800.0	99.00498	100.0	0	0.0	0.0	-0.026	1.0	97.701805	-8.252	1	2.0	2.0	0.0	1.0	2.0
0.0	800.0	99.00498	100.0	0	0.0	0.0	-0.028	1.0	97.691345	-8.252	1	2.0	2.0	0.0	1.0	2.0
0.0	800.0	99.00498	100.0	0	0.0	0.0	-0.028	1.0	98.117195	-7.126	1	2.0	2.0	0.0	1.0	2.0
0.0	800.0	99.00498	100.0	0	0.0	0.0	-0.029	1.0	98.117195	-6.154	1	2.0	2.0	0.0	1.0	2.0
0.0	800.0	99.00498	100.0	0	0.0	0.0	-0.029	1.0	98.163315	-6.154	1	2.0	2.0	0.0	1.0	2.0
0.0	800.0	99.00498	100.0	0	0.0	0.0	-0.03	1.0	98.00012	-5.718	1	2.0	2.0	0.0	1.0	2.0
0.0	800.0	99.00498	100.0	0	0.0	0.0	-0.03	1.0	98.00012	-4.938	1	2.0	2.0	0.0	1.0	2.0
0.0	800.0	99.00498	100.0	0	0.0	0.0	-0.03	1.0	97.50849	-4.938	1	2.0	2.0	0.0	1.0	2.0
0.0	800.0	99.00498	100.0	0	0.0	0.0	-0.029	1.0	97.50849	-4.589	1	2.0	2.0	0.0	1.0	2.0
0.0	800.0	99.00498	100.0	0	0.0	0.0	-0.029	1.0	97.055145	-4.589	1	2.0	2.0	1.0	1.0	2.0
0.0	800.0	99.00498	100.0	0	0.0	0.0	-0.028	1.0	97.49832	-3.964	0	2.0	2.0	0.0	1.0	2.0
0.0	800.0	99.00498	100.0	0	0.0	0.0	-0.028	1.0	97.49832	-3.683	0	2.0	2.0	0.0	1.0	2.0
0.0	800.0	99.00498	100.0	0	0.0	0.0	-0.027	1.0	97.34994	-3.683	0	2.0	2.0	0.0	1.0	2.0
0.0	800.0	99.00498	100.0	0	0.0	0.0	-0.026	1.0	96.53285	-3.18	0	2.0	2.0	0.0	1.0	2.0
0.0	800.0	99.00498	100.0	0	0.0	0.0	-0.025	1.0	96.53285	-2.955	0	2.0	2.0	0.0	1.0	2.0
0.0	800.0	99.00498	100.0	0	0.0	0.0	-0.024	1.0	96.92179	-2.955	0	2.0	2.0	0.0	1.0	2.0
0.0	800.0	99.00498	100.0	0	0.0	0.0	-0.023	1.0	96.92179	-2.552	0	2.0	2.0	0.0	1.0	2.0
0.0	800.0	99.00498	100.0	0	0.0	0.0	-0.022	1.0	97.13979	-2.552	0	2.0	2.0	0.0	1.0	2.0
0.0	800.0	99.00498	100.0	0	0.0	0.0	-0.021	1.0	97.11339	-2.204	0	2.0	2.0	0.0	1.0	2.0
0.0	800.0	99.00498	100.0	0	0.0	0.0	-0.02	1.0	97.11339	-2.048	0	2.0	2.0	0.0	1.0	2.0
0.0	800.0	99.00498	100.0	0	0.0	0.0	-0.019	1.0	97.15842	-2.048	0	2.0	2.0	0.0	1.0	2.0
0.0	800.0	99.00498	100.0	0	0.0	0.0	-0.018	1.0	96.87589	-1.768	0	2.0	2.0	0.0	1.0	2.0
0.0	800.0	99.00498	100.0	0	0.0	0.0	-0.016	1.0	96.87589	-1.643	0	2.0	2.0	0.0	1.0	2.0
0.0	800.0	99.00498	100.0	0	0.0	0.0	-0.015	1.0	96.65881	-1.643	0	2.0	2.0	0.0	1.0	2.0
0.0	800.0	99.00498	100.0	0	0.0	0.0	-0.014	1.0	96.65881	-1.419	0	2.0	2.0	0.0	1.0	2.0
0.0	800.0	99.00498	100.0	0	0.0	0.0	-0.012	1.0	96.82693	-1.419	0	2.0	2.0	0.0	1.0	2.0
0.0	800.0	99.00498	100.0	0	0.0	0.0	-0.011	1.0	97.15332	-1.318	0	2.0	2.0	0.0	1.0	2.0
0.0	800.0	99.00498	100.0	0	0.0	0.0	-0.009	1.0	97.15332	-1.138	0	2.0	2.0	0.0	1.0	2.0
0.0	800.0	99.00498	100.0	0	0.0	0.0	-0.008	1.0	95.899345	-1.138	0	2.0	2.0	0.0	1.0	2.0
0.0	800.0	99.00498	100.0	0	0.0	0.0	-0.006	1.0	95.21102	-1.058	0	2.0	2.0	0.0	1.0	2.0
0.0	800.0	99.00498	100.0	0	0.0	0.0	-0.005	1.0	95.21102	-0.913	0	2.0	2.0	0.0	1.0	2.0
0.0	800.0	99.00498	100.0	0	0.0	0.0	-0.003	1.0	95.27107	-0.913	0	2.0	2.0	0.0	1.0	2.0
0.0	800.0	99.00498	100.0	0	0.0	0.0	-0.001	1.0	95.27107	-0.849	0	2.0	2.0	0.0	1.0	2.0
0.0	800.0	99.00498	100.0	0	0.0	0.0	0.0	1.0	95.15177	-0.849	0	2.0	2.0	0.0	1.0	2.0
0.0	800.0	99.00498	100.0	0	0.0	0.0	0.001	1.0	95.7339	-0.733	0	2.0	2.0	0.0	1.0	2.0
0.0	800.0	99.00498	100.0	0	0.0	0.0	0.003	1.0	95.7339	-0.681	0	2.0	2.0	0.0	1.0	2.0
0.0	800.0	99.00498	100.0	0	0.0	0.0	0.005	1.0	95.362366	-0.681	0	2.0	2.0	0.0	1.0	2.0
0.0	800.0	99.00498	100.0	0	0.0	0.0	0.007	1.0	95.678444	-0.588	0	2.0	2.0	0.0	1.0	2.0
0.0	800.0	99.00498	100.0	0	0.0	0.0	0.009	1.0	95.678444	-0.546	0	2.0	2.0	0.0	1.0	2.0
0.0	800.0	99.00498	100.0	0	0.0	0.0	0.011	1.0	95.966576	-0.546	0	2.0	2.0	0.0	1.0	2.0
0.0	800.0	99.00498	100.0	0	0.0	0.0	0.013	1.0	95.966576	-0.471	0	2.0	2.0	0.0	1.0	2.0
0.0	800.0	99.00498	100.0	0	0.0	0.0	0.015	1.0	96.231384	-0.471	0	2.0	2.0	0.0	1.0	2.0
0.0	800.0	99.00498	100.0	0	0.0	0.0	0.017	1.0	96.01831	-0.407	0	2.0	2.0	0.0	1.0	2.0
0.0	800.0	99.00498	100.0	0	0.0	0.0	0.019	1.0	96.01831	-0.378	0	2.0	2.0	0.0	1.0	2.0
0.0	800.0	99.00498	100.0	0	0.0	0.0	0.021	1.0	95.811325	-0.378	0	2.0	2.0	0.0	1.0	2.0
0.0	800.0	99.00498	100.0	0	0.0	0.0	0.023	1.0	95.92226	-0.326	0	2.0	2.0	0.0	1.0	2.0
0.0	800.0	99.00498	100.0	0	0.0	0.0	0.025	1.0	95.92226	-0.326	0	2.0	2.0	0.0	1.0	2.0
0.0	800.0	99.00498	100.0	0	0.0	0.0	0.026	1.0	96.23518	-0.303	0	2.0	2.0	0.0	1.0	2.0
0.0	800.0	99.00498	100.0	0	0.0	0.0	0.028	1.0	96.23518	-0.261	0	2.0	2.0	0.0	1.0	2.0
0.0	800.0	99.00498	100.0	0	0.0	0.0	0.03	1.0	95.64822	-0.261	0	2.0	2.0	0.0	1.0	2.0
0.0	800.0	99.00498	100.0	0	0.0	0.0	0.032	1.0	95.308586	-0.243	0	2.0	2.0	0.0	1.0	2.0
0.0	800.0	99.00498	100.0	0	0.0	0.0	0.034	1.0	95.308586	-0.21	0	2.0	2.0	0.0	1.0	2.0
0.0	800.0	99.00498	100.0	0	0.0	0.0	0.036	1.0	96.05011	-0.21	0	2.0	2.0	0.0	1.0	2.0
0.0	800.0	99.00498	100.0	0	0.0	0.0	0.038	1.0	95.57887	-0.195	0	2.0	2.0	0.0	1.0	2.0
0.0	800.0	99.00498	100.0	0	0.0	0.0	0.04	1.0	95.57887	-0.168	0	2.0	2.0	0.0	1.0	2.0
0.0	800.0	99.00498	100.0	0	0.0	0.0	0.042	1.0	96.36956	-0.168	0	2.0	2.0	0.0	1.0	2.0
0.0	800.0	99.00498	100.0	0	0.0	0.0	0.043	1.0	96.36956	-0.156	0	2.0	2.0	0.0	1.0	2.0
0.0	800.0	99.00498	100.0	0	0.0	0.0	0.045	1.0	96.015564	-0.156	0	2.0	2.0	0.0	1.0	2.0
0.0	800.0	99.00498	100.0	0	0.0	0.0	0.047	1.0	96.95746	-0.134	0	2.0	2.0	0.0	1.0	2.0
0.0	800.0	99.00498	100.0	0	0.0	0.0	0.049	1.0	96.95746	-0.125	0	2.0	2.0	0.0	1.0	2.0
0.0	800.0	99.00498	100.0	0	0.0	0.0	0.051	1.0	97.016014	-0.125	0	2.0	2.0	0.0	1.0	2.0
0.0	800.0	99.00498	100.0	0	0.0	0.0	0.053	1.0	97.394875	-0.108	0	2.0	2.0	0.0	1.0	2.0
0.0	800.0	99.00498	100.0	0	0.0	0.0	0.055	1.0	97.394875	-0.108	0	2.0	2.0	0.0	1.0	2.0
0.0	800.0	99.00498	100.0	0	0.0	0.0	0.057	1.0	97.844604	-0.1	0	2.0	2.0	0.0	1.0	2.0
0.0	800.0	99.00498	100.0	0	0.0	0.0	0.059	1.0	97.844604	-0.086	0	2.0	2.0	0.0	1.0	2.0
0.0	800.0	99.00498	100.0	0	0.0	0.0	0.061	1.0	98.12164	-0.086	0	2.0	2.0	0.0	1.0	2.0
0.0	800.0	99.00498	100.0	0	0.0	0.0	0.063	1.0	97.27503	-0.074	0	2.0	2.0	0.0	1.0	2.0
0.0	800.0	99.00498	100.0	0	0.0	0.0	0.065	1.0	97.27503	-0.069	0	2.0	2.0	0.0	1.0	2.0
0.0	800.0	99.00498	100.0	0	0.0	0.0	0.067	1.0	96.41355	-0.069	0	2.0	2.0	0.0	1.0	2.0
0.0	800.0	99.00498	100.0	0	0.0	0.0	0.069	1.0	96.54271	-0.059	0	2.0	2.0	0.0	1.0	2.0
0.0	800.0	99.00498	100.0	0	0.0	0.0	0.071	1.0	96.54271	-0.059	0	2.0	2.0	0.0	1.0	2.0
0.0	800.0	99.00498	100.0	0	0.0	0.0	0.073	1.0	98.042336	-0.055	0	2.0	2.0	0.0	1.0	2.0
0.0	800.0	99.00498	100.0	0	0.0	0.0	0.075	1.0	98.042336	-0.047	0	2.0	2.0	0.0	1.0	2.0
0.0	800.0	99.00498	100.0	0	0.0	0.0	0.077	1.0	98.1924	-0.047	0	2.0	2.0	0.0	1.0	2.0
0.0	800.0	99.00498	100.0	0	0.0	0.0	0.079	1.0	97.52414	-0.044	0	2.0	2.0	0.0	1.0	2.0
0.0	800.0	99.00498	100.0	0	0.0	0.0	0.081	1.0	97.52414	-0.038	0	2.0	2.0	0.0	1.0	2.0
0.0	800.0	99.00498	100.0	0	0.0	0.0	0.084	1.0	96.27676	-0.038	0	2.0	2.0	0.0	1.0	2.0
0.0	800.0	99.00498	100.0	0	0.0	0.0	0.086	1.0	96.27676	-0.032	0	2.0	2.0	0.0	1.0	2.0
0.0	800.0	99.00498	100.0	0	0.0	0.0	0.088	1.0	96.7991	-0.032	0	2.0	2.0	0.0	1.0	2.0
0.0	800.0	99.00498	100.0	0	0.0	0.0	0.09	1.0	96.63529	-0.03	0	2.0	2.0	0.0	1.0	2.0
0.0	800.0	99.00498	100.0	0	0.0	0.0	0.092	1.0	96.63529	-0.026	0	2.0	2.0	0.0	1.0	2.0
0.0	800.0	99.00498	100.0	0	0.0	0.0	0.094	1.0	96.80773	-0.026	0	2.0	2.0	0.0	1.0	2.0
0.0	800.0	99.00498	100.0	0	0.0	0.0	0.096	1.0	97.10164	-0.024	0	2.0	2.0	0.0	1.0	2.0
0.0	800.0	99.00498	100.0	0	0.0	0.0	0.099	1.0	97.10164	-0.02	0	2.0	2.0	0.0	1.0	2.0
0.0	800.0	99.00498	100.0	0	0.0	0.0	0.101	1.0	97.39087	-0.02	0	2.0	2.0	0.0	1.0	2.0
0.0	800.0	99.00498	100.0	0	0.0	0.0	0.103	1.0	97.39087	-0.019	0	2.0	2.0	0.0	1.0	2.0
0.0	800.0	99.00498	100.0	0	0.0	0.0	0.106	1.0	96.95056	-0.019	0	2.0	2.0	0.0	1.0	2.0
0.0	800.0	99.00498	100.0	0	0.0	0.0	0.108	1.0	96.549324	-0.016	0	2.0	2.0	0.0	1.0	2.0
0.0	800.0	99.00498	100.0	0	0.0	0.0	0.111	1.0	96.549324	-0.015	0	2.0	2.0	0.0	1.0	2.0
0.0	800.0	99.00498	100.0	0	0.0	0.0	0.114	1.0	96.03642	-0.015	0	2.0	2.0	0.0	1.0	2.0
0.0	800.0	99.00498	100.0	0	0.0	0.0	0.117	1.0	96.068924	-0.013	0	2.0	2.0	0.0	1.0	2.0
0.0	800.0	99.00498	100.0	0	0.0	0.0	0.119	1.0	96.068924	-0.012	0	2.0	2.0	0.0	1.0	2.0
0.0	800.0	99.00498	100.0	0	0.0	0.0	0.122	1.0	96.104256	-0.012	0	2.0	2.0	0.0	1.0	2.0
0.0	800.0	99.00498	100.0	0	0.0	0.0	0.125	1.0	95.79736	-0.01	0	2.0	2.0	0.0	1.0	2.0
0.0	800.0	99.00498	100.0	0	0.0	0.0	0.128	1.0	95.925735	-0.01	0	2.0	2.0	0.0	1.0	2.0
0.0	800.0	99.00498	100.0	0	0.0	0.0	0.131	1.0	95.99707	-0.009	0	2.0	2.0	0.0	1.0	2.0
0.0	800.0	99.00498	100.0	0	0.0	0.0	0.134	1.0	95.99707	-0.008	0	2.0	2.0	0.0	1.0	2.0
0.0	800.0	99.00498	100.0	0	0.0	0.0	0.137	1.0	95.78898	-0.008	0	2.0	2.0	0.0	1.0	2.0
0.0	800.0	99.00498	100.0	0	0.0	0.0	0.14	1.0	95.53718	-0.006	0	2.0	2.0	0.0	1.0	2.0
0.0	800.0	99.00498	100.0	0	0.0	0.0	0.143	1.0	95.53718	-0.006	0	2.0	2.0	0.0	1.0	2.0
0.0	800.0	99.00498	100.0	0	0.0	0.0	0.146	1.0	95.986305	-0.006	0	2.0	2.0	0.0	1.0	2.0
0.0	800.0	99.00498	100.0	0	0.0	0.0	0.149	1.0	95.986305	-0.005	0	2.0	2.0	0.0	1.0	2.0
0.0	800.0	99.00498	100.0	0	0.0	0.0	0.153	1.0	96.646904	-0.005	0	2.0	2.0	0.0	1.0	2.0
0.0	800.0	99.00498	100.0	0	0.0	0.0	0.156	1.0	96.27972	-0.004	0	2.0	2.0	0.0	1.0	2.0
0.0	800.0	99.00498	100.0	0	0.0	0.0	0.159	1.0	96.27972	-0.004	0	2.0	2.0	0.0	1.0	2.0
0.0	800.0	99.00498	100.0	0	0.0	0.0	0.162	1.0	96.058334	-0.004	0	2.0	2.0	0.0	1.0	2.0
0.0	800.0	99.00498	100.0	0	0.0	0.0	0.165	1.0	96.51363	-0.003	0	2.0	2.0	0.0	1.0	2.0
0.0	800.0	99.00498	100.0	0	0.0	0.0	0.167	1.0	96.51363	-0.003	0	2.0	2.0	0.0	1.0	2.0
0.0	800.0	99.00498	100.0	0	0.0	0.0	0.17	1.0	96.93865	-0.003	0	2.0	2.0	0.0	1.0	2.0
0.0	800.0	99.00498	100.0	0	0.0	0.0	0.172	1.0	96.93865	-0.002	0	2.0	2.0	0.0	1.0	2.0
0.0	800.0	99.00498	100.0	0	0.0	0.0	0.174	1.0	97.27462	-0.002	0	2.0	2.0	0.0	1.0	2.0
0.0	800.0	99.00498	100.0	0	0.0	0.0	0.175	1.0	97.84684	-0.002	0	2.0	2.0	0.0	1.0	2.0
0.0	800.0	99.00498	100.0	0	0.0	0.0	0.177	1.0	97.84684	-0.002	0	2.0	2.0	0.0	1.0	2.0
0.0	800.0	99.00498	100.0	0	0.0	0.0	0.178	1.0	97.89085	-0.002	0	2.0	2.0	0.0	1.0	2.0
0.0	800.0	99.00498	100.0	0	0.0	0.0	0.179	1.0	98.10534	-0.001	0	2.0	2.0	0.0	1.0	2.0
0.0	800.0	99.00498	100.0	0	0.0	0.0	0.179	1.0	98.10534	-0.001	0	2.0	2.0	0.0	1.0	2.0
0.0	800.0	99.00498	100.0	0	0.0	0.0	0.18	1.0	98.417625	-0.001	0	2.0	2.0	0.0	1.0	2.0
0.0	800.0	99.00498	100.0	0	0.0	0.0	0.18	1.0	98.417625	-0.001	0	2.0	2.0	0.0	1.0	2.0
0.0	800.0	99.00498	100.0	0	0.0	0.0	0.18	1.0	99.32993	-0.001	0	2.0	2.0	0.0	1.0	2.0
0.0	800.0	99.00498	100.0	0	0.0	0.0	0.179	1.0	98.89878	0.0	0	2.0	2.0	8.0	1.0	2.0
0.0	800.0	99.00498	100.0	0	0.0	0.0	0.178	1.0	98.89878	0.0	0	2.0	2.0	8.0	1.0	2.0
0.0	800.0	99.00498	100.0	0	0.0	0.0	0.177	1.0	97.70085	0.0	0	2.0	2.0	9.0	1.0	2.0
-12500.001	900.0	99.00498	100.0	0	0.0	0.0	0.176	1.0	97.84275	0.0	0	2.0	2.0	11.0	1.0	2.0
-12500.001	900.0	99.00498	100.0	0	0.0	0.0	0.175	1.0	97.84275	0.0	0	2.0	2.0	11.0	1.0	2.0
-12500.001	900.0	99.00498	100.0	0	0.0	0.0	0.174	1.0	98.23373	0.0	0	2.0	2.0	11.0	1.0	2.0
-12500.001	900.0	99.00498	100.0	0	0.0	0.0	0.172	1.0	98.23373	0.0	0	2.0	2.0	11.0	1.0	2.0
-12500.001	900.0	99.00498	100.0	0	0.0	0.0	0.171	1.0	98.51621	0.0	0	2.0	2.0	11.0	1.0	2.0
-12500.001	900.0	99.00498	100.0	0	0.0	0.0	0.169	1.0	98.73913	-1.707	0	2.0	2.0	11.0	1.0	2.0
-12500.001	900.0	99.00498	100.0	0	0.0	0.0	0.167	1.0	98.73913	-2.471	0	2.0	2.0	11.0	1.0	2.0
-12500.001	900.0	99.00498	100.0	0	0.0	0.0	0.164	1.0	98.08854	-2.471	0	2.0	2.0	11.0	1.0	2.0
-12500.001	900.0	99.00498	100.0	0	0.0	0.0	0.161	1.0	97.262634	-3.841	0	2.0	2.0	11.0	1.0	2.0
-12500.001	900.0	99.00498	100.0	0	0.0	0.0	0.158	1.0	97.262634	-4.455	0	2.0	2.0	11.0	1.0	2.0
-12500.001	900.0	99.00498	100.0	0	0.0	0.0	0.155	1.0	96.999985	-4.455	0	2.0	2.0	11.0	1.0	2.0
-12500.001	900.0	99.00498	100.0	0	0.0	0.0	0.152	1.0	97.30136	-5.554	0	2.0	2.0	11.0	1.0	2.0
-12500.001	900.0	99.00498	100.0	0	0.0	0.0	0.149	1.0	97.36577	-5.554	0	2.0	2.0	12.0	1.0	2.0
-12500.001	900.0	99.00498	100.0	0	0.0	0.0	0.145	1.0	97.12597	-6.046	0	2.0	2.0	12.0	1.0	2.0
-12500.001	900.0	99.00498	100.0	0	0.0	0.0	0.142	1.0	97.12597	-6.929	0	2.0	2.0	12.0	1.0	2.0
-12500.001	900.0	99.00498	100.0	0	0.0	0.0	0.139	1.0	97.263794	-6.929	0	2.0	2.0	12.0	1.0	2.0
-12500.001	900.0	99.00498	100.0	0	0.0	0.0	0.136	1.0	96.94145	-7.692	0	2.0	2.0	12.0	1.0	2.0
-12500.001	900.0	99.00498	100.0	0	0.0	0.0	0.132	1.0	96.94145	-8.032	0	2.0	2.0	12.0	1.0	2.0
-12500.001	900.0	99.00498	100.0	0	0.0	0.0	0.129	1.0	96.542915	-8.032	0	2.0	2.0	12.0	1.0	2.0
-12500.001	900.0	99.00498	100.0	0	0.0	0.0	0.125	1.0	96.542915	-8.644	0	2.0	2.0	12.0	1.0	2.0
-12500.001	900.0	99.00498	100.0	0	0.0	0.0	0.122	1.0	96.263824	-8.644	0	2.0	2.0	12.0	1.0	2.0
-12500.001	900.0	99.00498	100.0	0	0.0	0.0	0.118	1.0	96.56602	-8.918	0	2.0	2.0	12.0	1.0	2.0
-12500.001	900.0	99.00498	100.0	0	0.0	0.0	0.114	1.0	96.56602	-9.408	0	2.0	2.0	12.0	1.0	2.0
-12500.001	900.0	99.00498	100.0	0	0.0	0.0	0.111	1.0	96.309586	-9.408	0	2.0	2.0	12.0	1.0	2.0
-12500.001	900.0	99.00498	100.0	0	0.0	0.0	0.108	1.0	96.62205	-9.628	0	2.0	2.0	12.0	1.0	2.0
-12500.001	900.0	99.00498	100.0	0	0.0	0.0	0.105	1.0	96.62205	-9.628	0	2.0	2.0	12.0	1.0	2.0
-12500.001	900.0	99.00498	100.0	0	0.0	0.0	0.101	1.0	96.264595	-10.023	0	2.0	2.0	12.0	1.0	2.0
-12500.001	900.0	99.00498	100.0	0	0.0	0.0	0.098	1.0	96.264595	-10.198	0	2.0	2.0	12.0	1.0	2.0
-12500.001	900.0	99.00498	100.0	0	0.0	0.0	0.095	1.0	96.46372	-10.198	0	2.0	2.0	12.0	1.0	2.0
-12500.001	900.0	99.00498	100.0	0	0.0	0.0	0.092	1.0	96.79614	-10.516	0	2.0	2.0	12.0	1.0	2.0
-12500.001	900.0	99.00498	100.0	0	0.0	0.0	0.09	1.0	96.79614	-10.656	0	2.0	2.0	12.0	1.0	2.0
-12500.001	900.0	99.00498	100.0	0	0.0	0.0	0.087	1.0	96.59	-10.656	0	2.0	2.0	12.0	1.0	2.0
-12500.001	900.0	99.00498	100.0	0	0.0	0.0	0.085	1.0	96.613976	-10.91	0	2.0	2.0	12.0	1.0	2.0
-12500.001	900.0	99.00498	100.0	0	0.0	0.0	0.083	1.0	96.613976	-11.023	0	2.0	2.0	12.0	1.0	2.0
-12500.001	900.0	99.00498	100.0	0	0.0	0.0	0.08	1.0	96.96092	-11.023	0	2.0	2.0	12.0	1.0	2.0
-12500.001	900.0	99.00498	100.0	0	0.0	0.0	0.078	1.0	95.94798	-11.227	0	2.0	2.0	12.0	1.0	2.0
-12500.001	900.0	99.00498	100.0	0	0.0	0.0	0.076	1.0	96.5772	-11.227	0	2.0	2.0	12.0	1.0	2.0
-12500.001	900.0	99.00498	100.0	0	0.0	0.0	0.074	1.0	96.546265	-11.318	0	2.0	2.0	12.0	1.0	2.0
-12500.001	900.0	99.00498	100.0	0	0.0	0.0	0.071	1.0	96.546265	-11.483	0	2.0	2.0	12.0	1.0	2.0
-12500.001	900.0	99.00498	100.0	0	0.0	0.0	0.069	1.0	96.399445	-11.483	0	2.0	2.0	12.0	1.0	2.0
-12500.001	900.0	99.00498	100.0	0	0.0	0.0	0.067	1.0	96.332886	-11.623	0	2.0	2.0	12.0	1.0	2.0
-12500.001	900.0	99.00498	100.0	0	0.0	0.0	0.065	1.0	96.332886	-11.623	0	2.0	2.0	12.0	1.0	2.0
-12500.001	900.0	99.00498	100.0	0	0.0	0.0	0.063	1.0	96.18591	-11.686	0	2.0	2.0	12.0	1.0	2.0
-12500.001	900.0	99.00498	100.0	0	0.0	0.0	0.061	1.0	96.18591	-11.799	0	2.0	2.0	12.0	1.0	2.0
-12500.001	900.0	99.00498	100.0	0	0.0	0.0	0.059	1.0	96.41938	-11.799	0	2.0	2.0	12.0	1.0	2.0
-12500.001	900.0	99.00498	100.0	0	0.0	0.0	0.057	1.0	96.55304	-11.851	0	2.0	2.0	12.0	1.0	2.0
-12500.001	900.0	99.00498	100.0	0	0.0	0.0	0.056	1.0	96.55304	-11.941	0	2.0	2.0	12.0	1.0	2.0
-12500.001	900.0	99.00498	100.0	0	0.0	0.0	0.054	1.0	96.66538	-11.941	0	2.0	2.0	12.0	1.0	2.0
-12500.001	900.0	99.00498	100.0	0	0.0	0.0	0.052	1.0	96.938995	-11.981	0	2.0	2.0	12.0	1.0	2.0
-12500.001	900.0	99.00498	100.0	0	0.0	0.0	0.05	1.0	96.70313	-11.981	0	2.0	2.0	12.0	1.0	2.0
-12500.001	900.0	99.00498	100.0	0	0.0	0.0	0.048	1.0	96.65668	-12.054	0	2.0	2.0	12.0	1.0	2.0
-12500.001	900.0	99.00498	100.0	0	0.0	0.0	0.046	1.0	96.65668	-12.087	0	2.0	2.0	12.0	1.0	2.0
-12500.001	900.0	99.00498	100.0	0	0.0	0.0	0.044	1.0	96.90822	-12.087	0	2.0	2.0	12.0	1.0	2.0
-12500.001	900.0	99.00498	100.0	0	0.0	0.0	0.042	1.0	97.309044	-12.146	0	2.0	2.0	12.0	1.0	2.0
-12500.001	900.0	99.00498	100.0	0	0.0	0.0	0.04	1.0	97.309044	-12.196	0	2.0	2.0	12.0	1.0	2.0
-12500.001	900.0	99.00498	100.0	0	0.0	0.0	0.038	1.0	97.84162	-12.196	0	2.0	2.0	12.0	1.0	2.0
-12500.001	900.0	99.00498	100.0	0	0.0	0.0	0.035	1.0	97.84162	-12.219	0	2.0	2.0	12.0	1.0	2.0
-12500.001	900.0	99.00498	100.0	0	0.0	0.0	0.033	1.0	98.68329	-12.219	0	2.0	2.0	12.0	1.0	2.0
-12500.001	900.0	99.00498	100.0	0	0.0	0.0	0.031	1.0	98.24321	-12.259	0	2.0	2.0	12.0	1.0	2.0
-12500.001	900.0	99.00498	100.0	0	0.0	0.0	0.029	1.0	98.24321	-12.277	0	2.0	2.0	12.0	1.0	2.0
-12500.001	900.0	99.00498	100.0	0	0.0	0.0	0.027	1.0	98.25578	-12.277	0	2.0	2.0	12.0	1.0	2.0
-12500.001	900.0	99.00498	100.0	0	0.0	0.0	0.024	1.0	98.022255	-12.311	0	2.0	2.0	12.0	1.0	2.0
-12500.001	900.0	99.00498	100.0	0	0.0	0.0	0.022	1.0	98.022255	-12.325	0	2.0	2.0	12.0	1.0	2.0
-12500.001	900.0	99.00498	100.0	1	0.0	0.0	0.02	1.0	98.24191	-12.325	0	2.0	2.0	12.0	1.0	2.0
-12500.001	900.0	99.00498	100.0	1	0.0	0.0	0.018	1.0	98.24191	-12.351	0	2.0	2.0	12.0	1.0	2.0
-12500.001	900.0	99.00498	100.0	1	0.0	0.0	0.016	1.0	98.25075	-12.351	0	2.0	2.0	12.0	1.0	2.0
-12500.001	900.0	99.00498	100.0	1	0.0	0.0	0.014	1.0	98.36969	-12.373	0	2.0	2.0	12.0	1.0	2.0
-12500.001	900.0	99.00498	100.0	1	0.0	0.0	0.011	1.0	98.36969	-12.384	0	2.0	2.0	12.0	1.0	2.0
-12500.001	900.0	99.00498	100.0	1	0.0	0.0	0.009	1.0	98.49719	-12.384	0	2.0	2.0	12.0	1.0	2.0
-12500.001	900.0	99.00498	100.0	1	0.0	0.0	0.007	1.0	97.98902	-12.403	0	2.0	2.0	12.0	1.0	2.0
-12500.001	900.0	99.00498	100.0	1	0.0	0.0	0.005	1.0	97.98902	-12.41	0	2.0	2.0	12.0	1.0	2.0
-12500.001	900.0	99.00498	100.0	1	0.0	0.0	0.003	1.0	98.11545	-12.41	0	2.0	2.0	12.0	1.0	2.0
-12500.001	900.0	99.00498	100.0	1	0.0	0.0	0.001	1.0	97.95056	-12.424	0	2.0	2.0	12.0	1.0	2.0
-12500.001	900.0	99.00498	100.0	1	0.0	0.0	-0.001	1.0	98.42455	-12.424	0	2.0	2.0	12.0	1.0	2.0
-12500.001	900.0	99.00498	100.0	1	0.0	0.0	-0.003	1.0	98.336075	-12.437	0	2.0	2.0	12.0	1.0	2.0
-12500.001	900.0	99.00498	100.0	1	0.0	0.0	-0.005	1.0	98.336075	-12.443	0	2.0	2.0	12.0	1.0	2.0
-12500.001	900.0	99.00498	100.0	1	0.0	0.0	-0.007	1.0	98.25953	-12.443	0	2.0	2.0	12.0	1.0	2.0
-12500.001	900.0	99.00498	100.0	1	0.0	0.0	-0.01	1.0	96.92215	-12.452	0	2.0	2.0	13.0	1.0	2.0
-12500.001	900.0	99.00498	100.0	1	0.0	0.0	-0.012	1.0	96.92215	-12.457	0	2.0	2.0	13.0	1.0	2.0
0.0	900.0	99.00498	99.00498	0	0.0	0.0	-0.015	1.0	96.89574	-12.457	0	2.0	2.0	0.0	2.0	2.0
0.0	900.0	99.00498	99.00498	0	0.0	0.0	-0.017	1.0	96.89574	-12.462	0	2.0	2.0	0.0	2.0	2.0
0.0	900.0	99.00498	99.00498	0	0.0	0.0	-0.02	1.0	96.486435	-12.462	0	2.0	2.0	0.0	2.0	2.0
0.0	900.0	99.00498	99.00498	0	0.0	0.0	-0.022	1.0	95.80818	-12.469	0	2.0	2.0	0.0	2.0	2.0
0.0	900.0	99.00498	99.00498	0	0.0	0.0	-0.024	1.0	95.80818	-10.768	0	2.0	2.0	0.0	2.0	2.0
0.0	900.0	99.00498	99.00498	0	0.0	0.0	-0.026	1.0	96.84145	-10.768	0	2.0	2.0	0.0	2.0	2.0
0.0	900.0	99.00498	99.00498	0	0.0	0.0	-0.028	1.0	96.26576	-10.006	0	2.0	2.0	0.0	2.0	2.0
0.0	900.0	99.00498	99.00498	0	0.0	0.0	-0.03	1.0	96.26576	-8.641	0	2.0	2.0	0.0	2.0	2.0
0.0	900.0	99.00498	99.00498	0	0.0	0.0	-0.031	1.0	95.996826	-8.641	0	2.0	2.0	0.0	2.0	2.0
0.0	900.0	99.00498	99.00498	0	0.0	0.0	-0.032	1.0	95.996826	-8.03	0	2.0	2.0	0.0	2.0	2.0
0.0	900.0	99.00498	99.00498	0	0.0	0.0	-0.032	1.0	96.61044	-8.03	0	2.0	2.0	0.0	2.0	2.0
0.0	900.0	99.00498	99.00498	0	0.0	0.0	-0.032	1.0	96.06612	-6.935	0	2.0	2.0	0.0	2.0	2.0
0.0	900.0	99.00498	99.00498	0	0.0	0.0	-0.032	1.0	96.06612	-6.444	0	2.0	2.0	0.0	2.0	2.0
0.0	900.0	99.00498	99.00498	0	0.0	0.0	-0.032	1.0	96.86645	-6.444	0	2.0	2.0	0.0	2.0	2.0
0.0	900.0	99.00498	99.00498	0	0.0	0.0	-0.031	1.0	96.71154	-5.565	1	2.0	2.0	2.0	2.0	2.0
0.0	900.0	99.00498	99.00498	0	0.0	0.0	-0.031	1.0	96.71154	-5.171	1	2.0	2.0	2.0	2.0	2.0
0.0	900.0	99.00498	99.00498	0	0.0	0.0	-0.03	1.0	97.40015	-5.171	1	2.0	2.0	4.0	2.0	2.0
11124.931	800.995	99.00498	99.00498	0	0.0	0.0	-0.029	1.0	97.40015	-4.466	1	2.0	2.0	4.0	2.0	2.0
11124.931	800.995	99.00498	99.00498	0	0.0	0.0	-0.027	1.0	96.902824	-4.466	1	2.0	2.0	4.0	2.0	2.0
11124.931	800.995	99.00498	99.00498	0	0.0	0.0	-0.026	1.0	96.066666	-3.857	1	2.0	2.0	4.0	2.0	2.0
11124.931	800.995	99.00498	99.00498	0	0.0	0.0	-0.025	1.0	96.066666	-2.796	1	2.0	2.0	4.0	2.0	2.0
11124.931	800.995	99.00498	99.00498	0	0.0	0.0	-0.023	1.0	96.74182	-2.796	1	2.0	2.0	4.0	2.0	2.0
11124.931	800.995	99.00498	99.00498	0	0.0	0.0	-0.021	1.0	96.077545	-1.811	1	2.0	2.0	4.0	2.0	2.0
11124.931	800.995	99.00498	99.00498	0	0.0	0.0	-0.02	1.0	96.077545	-1.811	1	2.0	2.0	4.0	2.0	2.0
11124.931	800.995	99.00498	99.00498	0	0.0	0.0	-0.017	1.0	96.14862	-0.044	1	2.0	2.0	4.0	2.0	2.0
11124.931	800.995	99.00498	99.00498	0	0.0	0.0	-0.016	1.0	96.14862	0.744	1	2.0	2.0	4.0	2.0	2.0
11124.931	800.995	99.00498	99.00498	0	0.0	0.0	-0.013	1.0	97.334915	0.744	1	2.0	2.0	4.0	2.0	2.0
11124.931	800.995	99.00498	99.00498	0	0.0	0.0	-0.011	1.0	97.64514	2.162	1	2.0	2.0	4.0	2.0	2.0
11124.931	800.995	99.00498	99.00498	0	0.0	0.0	-0.009	1.0	97.00981	2.796	1	2.0	2.0	4.0	2.0	2.0
11124.931	800.995	99.00498	99.00498	0	0.0	0.0	-0.007	1.0	96.66052	2.796	1	2.0	2.0	4.0	2.0	2.0
11124.931	800.995	99.00498	99.00498	0	0.0	0.0	-0.005	1.0	93.819435	3.934	1	2.0	2.0	5.0	2.0	2.0
11124.931	800.995	99.00498	99.00498	0	0.0	0.0	-0.003	1.0	93.819435	3.934	1	2.0	2.0	5.0	2.0	2.0
11124.931	800.995	99.00498	99.00498	0	0.0	0.0	0.0	1.0	96.65166	4.443	1	2.0	2.0	5.0	2.0	2.0
11124.931	800.995	99.00498	99.00498	0	0.0	0.0	0.001	1.0	96.65166	5.357	1	2.0	2.0	5.0	2.0	2.0
11124.931	800.995	99.00498	99.00498	0	0.0	0.0	0.004	1.0	96.23985	5.357	1	2.0	2.0	5.0	2.0	2.0
11124.931	800.995	99.00498	99.00498	0	0.0	0.0	0.006	1.0	95.34026	6.145	1	2.0	2.0	5.0	2.0	2.0
11124.931	800.995	99.00498	99.00498	0	0.0	0.0	0.008	1.0	95.34026	6.498	1	2.0	2.0	5.0	2.0	2.0
11124.931	800.995	99.00498	99.00498	0	0.0	0.0	0.011	1.0	95.81091	6.498	1	2.0	2.0	5.0	2.0	2.0
11124.931	800.995	99.00498	99.00498	0	0.0	0.0	0.013	1.0	95.747826	7.131	1	2.0	2.0	5.0	2.0	2.0
11124.931	800.995	99.00498	99.00498	0	0.0	0.0	0.015	1.0	95.747826	7.131	1	2.0	2.0	5.0	2.0	2.0
11124.931	800.995	99.00498	99.00498	0	0.0	0.0	0.018	1.0	96.047356	7.415	1	2.0	2.0	5.0	2.0	2.0
11124.931	800.995	99.00498	99.00498	0	0.0	0.0	0.02	1.0	96.047356	7.922	1	2.0	2.0	5.0	2.0	2.0
11124.931	800.995	99.00498	99.00498	0	0.0	0.0	0.022	1.0	97.16641	7.922	1	2.0	2.0	5.0	2.0	2.0
11124.931	800.995	99.00498	99.00498	0	0.0	0.0	0.025	1.0	97.314926	8.151	1	2.0	2.0	5.0	2.0	2.0
11124.931	800.995	99.00498	99.00498	0	0.0	0.0	0.027	1.0	97.314926	8.558	1	2.0	2.0	5.0	2.0	2.0
11124.931	800.995	99.00498	99.00498	0	0.0	0.0	0.029	1.0	97.58334	8.558	1	2.0	2.0	5.0	2.0	2.0
11124.931	800.995	99.00498	99.00498	0	0.0	0.0	0.031	1.0	97.072754	8.91	1	2.0	2.0	5.0	2.0	2.0
11124.931	800.995	99.00498	99.00498	0	0.0	0.0	0.034	1.0	97.072754	8.91	1	2.0	2.0	5.0	2.0	2.0
11124.931	800.995	99.00498	99.00498	0	0.0	0.0	0.036	1.0	97.18082	9.068	1	2.0	2.0	5.0	2.0	2.0
11124.931	800.995	99.00498	99.00498	0	0.0	0.0	0.038	1.0	97.18082	9.35	1	2.0	2.0	5.0	2.0	2.0
11124.931	800.995	99.00498	99.00498	0	0.0	0.0	0.04	1.0	96.69932	9.35	1	2.0	2.0	5.0	2.0	2.0
11124.931	800.995	99.00498	99.00498	0	0.0	0.0	0.042	1.0	96.30792	9.476	1	2.0	2.0	5.0	2.0	2.0
11124.931	800.995	99.00498	99.00498	0	0.0	0.0	0.044	1.0	96.30792	9.704	1	2.0	2.0	5.0	2.0	2.0
11124.931	800.995	99.00498	99.00498	0	0.0	0.0	0.046	1.0	96.566376	9.704	1	2.0	2.0	5.0	2.0	2.0
11124.931	800.995	99.00498	99.00498	0	0.0	0.0	0.048	1.0	96.05576	9.805	1	2.0	2.0	5.0	2.0	2.0
11124.931	800.995	99.00498	99.00498	0	0.0	0.0	0.05	1.0	96.05576	9.805	1	2.0	2.0	5.0	2.0	2.0
11124.931	800.995	99.00498	99.00498	0	0.0	0.0	0.052	1.0	96.77609	9.986	1	2.0	2.0	5.0	2.0	2.0
11124.931	800.995	99.00498	99.00498	0	0.0	0.0	0.054	1.0	96.77609	10.068	1	2.0	2.0	5.0	2.0	2.0
11124.931	800.995	99.00498	99.00498	0	0.0	0.0	0.056	1.0	96.3641	10.068	1	2.0	2.0	5.0	2.0	2.0
11124.931	800.995	99.00498	99.00498	0	0.0	0.0	0.057	1.0	96.196	10.214	1	2.0	2.0	5.0	2.0	2.0
11124.931	800.995	99.00498	99.00498	0	0.0	0.0	0.059	1.0	96.196	10.279	1	2.0	2.0	5.0	2.0	2.0
11124.931	800.995	99.00498	99.00498	0	0.0	0.0	0.061	1.0	95.9706	10.279	1	2.0	2.0	5.0	2.0	2.0
11124.931	800.995	99.00498	99.00498	0	0.0	0.0	0.063	1.0	96.07164	10.397	1	2.0	2.0	5.0	2.0	2.0
11124.931	800.995	99.00498	99.00498	0	0.0	0.0	0.064	1.0	96.21526	10.397	1	2.0	2.0	5.0	2.0	2.0
11124.931	800.995	99.00498	99.00498	0	0.0	0.0	0.066	1.0	96.1919	10.45	1	2.0	2.0	5.0	2.0	2.0
11124.931	800.995	99.00498	99.00498	0	0.0	0.0	0.067	1.0	96.1919	10.543	1	2.0	2.0	5.0	2.0	2.0
11124.931	800.995	99.00498	99.00498	0	0.0	0.0	0.069	1.0	96.04224	10.543	1	2.0	2.0	5.0	2.0	2.0
11124.931	800.995	99.00498	99.00498	0	0.0	0.0	0.071	1.0	96.284004	10.585	1	2.0	2.0	5.0	2.0	2.0
11124.931	800.995	99.00498	99.00498	0	0.0	0.0	0.072	1.0	96.284004	10.66	1	2.0	2.0	5.0	2.0	2.0
11124.931	800.995	99.00498	99.00498	0	0.0	0.0	0.074	1.0	96.70191	10.66	1	2.0	2.0	5.0	2.0	2.0
11124.931	800.995	99.00498	99.00498	0	0.0	0.0	0.076	1.0	96.70191	10.726	1	2.0	2.0	5.0	2.0	2.0
11124.931	800.995	99.00498	99.00498	0	0.0	0.0	0.077	1.0	97.19947	10.726	1	2.0	2.0	5.0	2.0	2.0
11124.931	800.995	99.00498	99.00498	0	0.0	0.0	0.079	1.0	96.70815	10.755	1	2.0	2.0	5.0	2.0	2.0
11124.931	800.995	99.00498	99.00498	0	0.0	0.0	0.08	1.0	96.70815	10.808	1	2.0	2.0	5.0	2.0	2.0
11124.931	800.995	99.00498	99.00498	0	0.0	0.0	0.082	1.0	96.3024	10.808	1	2.0	2.0	5.0	2.0	2.0
11124.931	800.995	99.00498	99.00498	0	0.0	0.0	0.084	1.0	94.932045	10.831	1	2.0	2.0	5.0	2.0	2.0
11124.931	800.995	99.00498	99.00498	0	0.0	0.0	0.085	1.0	94.932045	10.873	1	2.0	2.0	5.0	2.0	2.0
11124.931	800.995	99.00498	99.00498	0	0.0	0.0	0.087	1.0	97.04355	10.873	1	2.0	2.0	5.0	2.0	2.0
11124.931	800.995	99.00498	99.00498	0	0.0	0.0	0.088	1.0	97.04355	10.892	1	2.0	2.0	5.0	2.0	2.0
11124.931	800.995	99.00498	99.00498	0	0.0	0.0	0.09	1.0	97.23854	10.892	1	2.0	2.0	5.0	2.0	2.0
11124.931	800.995	99.00498	99.00498	0	0.0	0.0	0.091	1.0	97.48427	10.926	1	2.0	2.0	5.0	2.0	2.0
11124.931	800.995	99.00498	99.00498	0	0.0	0.0	0.093	1.0	97.48427	10.941	1	2.0	2.0	5.0	2.0	2.0
11124.931	800.995	99.00498	99.00498	0	0.0	0.0	0.095	1.0	97.91071	10.941	1	2.0	2.0	5.0	2.0	2.0
11124.931	800.995	99.00498	99.00498	0	0.0	0.0	0.097	1.0	97.349205	10.968	1	2.0	2.0	5.0	2.0	2.0
11124.931	800.995	99.00498	99.00498	0	0.0	0.0	0.098	1.0	97.349205	10.991	1	2.0	2.0	5.0	2.0	2.0
11124.931	800.995	99.00498	99.00498	0	0.0	0.0	0.1	1.0	97.74917	10.991	1	2.0	2.0	5.0	2.0	2.0
11124.931	800.995	99.00498	99.00498	0	0.0	0.0	0.102	1.0	97.74917	11.002	1	2.0	2.0	5.0	2.0	2.0
11124.931	800.995	99.00498	99.00498	0	0.0	0.0	0.104	1.0	97.97233	11.002	1	2.0	2.0	5.0	2.0	2.0
11124.931	800.995	99.00498	99.00498	0	0.0	0.0	0.106	1.0	97.81013	11.021	1	2.0	2.0	5.0	2.0	2.0
11124.931	800.995	99.00498	99.00498	0	0.0	0.0	0.108	1.0	97.81013	11.029	1	2.0	2.0	5.0	2.0	2.0
11124.931	800.995	99.00498	99.00498	0	0.0	0.0	0.11	1.0	97.72411	11.029	1	2.0	2.0	5.0	2.0	2.0
11124.931	800.995	99.00498	99.00498	0	0.0	0.0	0.112	1.0	97.41534	11.044	1	2.0	2.0	5.0	2.0	2.0
11124.931	800.995	99.00498	99.00498	0	0.0	0.0	0.114	1.0	97.41534	11.05	1	2.0	2.0	5.0	2.0	2.0
11124.931	800.995	99.00498	99.00498	1	0.0	0.0	0.116	1.0	96.95265	11.05	1	2.0	2.0	5.0	2.0	2.0
11124.931	800.995	99.00498	99.00498	1	0.0	0.0	0.119	1.0	96.76387	11.063	1	2.0	2.0	5.0	2.0	2.0
11124.931	800.995	99.00498	99.00498	1	0.0	0.0	0.121	1.0	96.30302	11.063	1	2.0	2.0	5.0	2.0	2.0
11124.931	800.995	99.00498	99.00498	1	0.0	0.0	0.124	1.0	96.98851	11.073	1	2.0	2.0	5.0	2.0	2.0
11124.931	800.995	99.00498	99.00498	1	0.0	0.0	0.126	1.0	96.98851	11.077	1	2.0	2.0	5.0	2.0	2.0
11124.931	800.995	99.00498	99.00498	1	0.0	0.0	0.128	1.0	97.27091	11.077	1	2.0	2.0	5.0	2.0	2.0
11124.931	800.995	99.00498	99.00498	1	0.0	0.0	0.13	1.0	97.87673	11.086	1	2.0	2.0	5.0	2.0	2.0
11124.931	800.995	99.00498	99.00498	1	0.0	0.0	0.133	1.0	97.87673	11.09	1	2.0	2.0	5.0	2.0	2.0
11124.931	800.995	99.00498	99.00498	1	0.0	0.0	0.135	1.0	97.47679	11.09	1	2.0	2.0	5.0	2.0	2.0
11124.931	800.995	99.00498	99.00498	1	0.0	0.0	0.137	1.0	97.47679	11.096	1	2.0	2.0	5.0	2.0	2.0
11124.931	800.995	99.00498	99.00498	1	0.0	0.0	0.14	1.0	97.350845	11.096	1	2.0	2.0	5.0	2.0	2.0
11124.931	800.995	99.00498	99.00498	1	0.0	0.0	0.142	1.0	98.00843	11.099	1	2.0	2.0	5.0	2.0	2.0
11124.931	800.995	99.00498	99.00498	1	0.0	0.0	0.144	1.0	98.01764	11.105	1	2.0	2.0	5.0	2.0	2.0
11124.931	800.995	99.00498	99.00498	1	0.0	0.0	0.147	1.0	97.603935	11.105	1	2.0	2.0	5.0	2.0	2.0
11124.931	800.995	99.00498	99.00498	1	0.0	0.0	0.149	1.0	97.199135	11.109	1	2.0	2.0	5.0	2.0	2.0
11124.931	800.995	99.00498	99.00498	1	0.0	0.0	0.151	1.0	97.199135	11.111	1	2.0	2.0	5.0	2.0	2.0
11124.931	800.995	99.00498	99.00498	1	0.0	0.0	0.154	1.0	96.49884	11.111	1	2.0	2.0	6.0	2.0	2.0
11124.931	800.995	99.00498	99.00498	1	0.0	0.0	0.156	1.0	96.49884	11.115	1	2.0	2.0	6.0	2.0	2.0
0.0	800.995	99.00498	99.00498	0	0.0	0.0	0.158	1.0	97.260704	11.115	1	3.0	2.0	0.0	2.0	2.0
0.0	800.995	99.00498	99.00498	0	0.0	0.0	0.16	1.0	96.61248	11.116	1	3.0	2.0	0.0	2.0	2.0
0.0	800.995	99.00498	99.00498	0	0.0	0.0	0.162	1.0	96.61248	11.12	1	3.0	2.0	0.0	2.0	2.0
0.0	800.995	99.00498	99.00498	0	0.0	0.0	0.164	1.0	96.46503	11.12	1	3.0	2.0	0.0	2.0	2.0
0.0	800.995	99.00498	99.00498	0	0.0	0.0	0.166	1.0	96.83937	10.334	1	3.0	2.0	0.0	2.0	2.0
0.0	800.995	99.00498	99.00498	0	0.0	0.0	0.168	1.0	96.83937	8.924	1	3.0	2.0	0.0	2.0	2.0
0.0	800.995	99.00498	99.00498	0	0.0	0.0	0.169	1.0	96.222595	8.924	1	3.0	2.0	0.0	2.0	2.0
0.0	800.995	99.00498	99.00498	0	0.0	0.0	0.171	1.0	96.222595	8.292	1	3.0	2.0	0.0	2.0	2.0
0.0	800.995	99.00498	99.00498	0	0.0	0.0	0.172	1.0	96.06034	8.292	1	3.0	2.0	0.0	2.0	2.0
0.0	800.995	99.00498	99.00498	0	0.0	0.0	0.173	1.0	97.68435	7.162	1	3.0	2.0	0.0	2.0	2.0
0.0	800.995	99.00498	99.00498	0	0.0	0.0	0.174	1.0	97.68435	6.655	1	3.0	2.0	0.0	2.0	2.0
0.0	800.995	99.00498	99.00498	0	0.0	0.0	0.175	1.0	97.875854	6.655	1	3.0	2.0	0.0	2.0	2.0
0.0	800.995	99.00498	99.00498	0	0.0	0.0	0.175	1.0	97.74996	5.747	1	3.0	2.0	0.0	2.0	2.0
0.0	800.995	99.00498	99.00498	0	0.0	0.0	0.176	1.0	97.74996	5.747	1	3.0	2.0	0.0	2.0	2.0
0.0	800.995	99.00498	99.00498	0	0.0	0.0	0.176	1.0	97.27075	5.34	1	3.0	2.0	0.0	2.0	2.0
0.0	800.995	99.00498	99.00498	0	0.0	0.0	0.176	1.0	97.27075	4.613	1	3.0	2.0	0.0	2.0	2.0
0.0	800.995	99.00498	99.00498	0	0.0	0.0	0.176	1.0	97.1162	4.613	1	3.0	2.0	0.0	2.0	2.0
0.0	800.995	99.00498	99.00498	0	0.0	0.0	0.176	1.0	97.613815	4.286	1	3.0	2.0	0.0	2.0	2.0
0.0	800.995	99.00498	99.00498	0	0.0	0.0	0.175	1.0	97.613815	3.701	1	3.0	2.0	0.0	2.0	2.0
0.0	800.995	99.00498	99.00498	0	0.0	0.0	0.174	1.0	97.96578	3.701	1	3.0	2.0	8.0	2.0	2.0
0.0	800.995	99.00498	99.00498	0	0.0	0.0	0.173	1.0	97.28922	3.197	1	3.0	2.0	11.0	2.0	2.0
0.0	800.995	99.00498	99.00498	0	0.0	0.0	0.171	1.0	97.28922	2.97	1	3.0	2.0	11.0	2.0	2.0
-11124.931	800.995	99.00498	99.00498	0	0.0	0.0	0.17	1.0	97.10971	2.97	1	3.0	2.0	11.0	2.0	2.0
-11124.931	800.995	99.00498	99.00498	0	0.0	0.0	0.168	1.0	97.10971	2.565	1	3.0	2.0	11.0	2.0	2.0
-11124.931	800.995	99.00498	99.00498	0	0.0	0.0	0.165	1.0	96.3657	2.565	1	3.0	2.0	11.0	2.0	2.0
-11124.931	800.995	99.00498	99.00498	0	0.0	0.0	0.163	1.0	96.41896	2.383	1	3.0	2.0	11.0	2.0	2.0
-11124.931	800.995	99.00498	99.00498	0	0.0	0.0	0.161	1.0	96.41896	0.538	1	3.0	2.0	11.0	2.0	2.0
-11124.931	800.995	99.00498	99.00498	0	0.0	0.0	0.157	1.0	96.532005	0.538	1	3.0	2.0	11.0	2.0	2.0
-11124.931	800.995	99.00498	99.00498	0	0.0	0.0	0.153	1.0	96.10275	-0.284	1	3.0	2.0	11.0	2.0	2.0
-11124.931	800.995	99.00498	99.00498	0	0.0	0.0	0.15	1.0	96.10275	-0.284	1	3.0	2.0	11.0	2.0	2.0
-11124.931	800.995	99.00498	99.00498	0	0.0	0.0	0.145	1.0	96.10595	-1.765	1	3.0	2.0	12.0	2.0	2.0
-11124.931	800.995	99.00498	99.00498	0	0.0	0.0	0.141	1.0	96.10595	-2.428	1	3.0	2.0	12.0	2.0	2.0
-11124.931	800.995	99.00498	99.00498	0	0.0	0.0	0.136	1.0	96.599144	-2.428	1	3.0	2.0	12.0	2.0	2.0
-11124.931	800.995	99.00498	99.00498	0	0.0	0.0	0.132	1.0	96.57805	-3.616	1	3.0	2.0	12.0	2.0	2.0
-11124.931	800.995	99.00498	99.00498	0	0.0	0.0	0.127	1.0	96.57805	-4.642	1	3.0	2.0	12.0	2.0	2.0
-11124.931	800.995	99.00498	99.00498	0	0.0	0.0	0.123	1.0	97.36032	-4.642	1	3.0	2.0	12.0	2.0	2.0
-11124.931	800.995	99.00498	99.00498	0	0.0	0.0	0.118	1.0	97.36032	-5.101	1	3.0	2.0	12.0	2.0	2.0
-11124.931	800.995	99.00498	99.00498	0	0.0	0.0	0.114	1.0	97.29385	-5.101	1	3.0	2.0	12.0	2.0	2.0
-11124.931	800.995	99.00498	99.00498	0	0.0	0.0	0.11	1.0	98.230774	-5.925	1	3.0	2.0	12.0	2.0	2.0
-11124.931	800.995	99.00498	99.00498	0	0.0	0.0	0.106	1.0	98.230774	-6.293	1	3.0	2.0	12.0	2.0	2.0
-11124.931	800.995	99.00498	99.00498	0	0.0	0.0	0.103	1.0	97.54851	-6.293	1	3.0	2.0	12.0	2.0	2.0
-11124.931	800.995	99.00498	99.00498	0	0.0	0.0	0.099	1.0	97.97351	-6.954	1	3.0	2.0	12.0	2.0	2.0
-11124.931	800.995	99.00498	99.00498	0	0.0	0.0	0.096	1.0	97.97351	-7.25	1	3.0	2.0	12.0	2.0	2.0
-11124.931	800.995	99.00498	99.00498	0	0.0	0.0	0.093	1.0	98.2764	-7.25	1	3.0	2.0	12.0	2.0	2.0
-11124.931	800.995	99.00498	99.00498	0	0.0	0.0	0.089	1.0	96.59226	-7.78	1	3.0	2.0	12.0	2.0	2.0
-11124.931	800.995	99.00498	99.00498	0	0.0	0.0	0.086	1.0	97.63389	-7.78	1	3.0	2.0	12.0	2.0	2.0
-11124.931	800.995	99.00498	99.00498	0	0.0	0.0	0.082	1.0	98.87708	-8.018	1	3.0	2.0	12.0	2.0	2.0
-11124.931	800.995	99.00498	99.00498	0	0.0	0.0	0.079	1.0	98.87708	-8.443	1	3.0	2.0	12.0	2.0	2.0
-11124.931	800.995	99.00498	99.00498	0	0.0	0.0	0.076	1.0	98.757965	-8.443	1	3.0	2.0	12.0	2.0	2.0
-11124.931	800.995	99.00498	99.00498	0	0.0	0.0	0.074	1.0	98.15639	-8.811	1	3.0	2.0	12.0	2.0	2.0
-11124.931	800.995	99.00498	99.00498	0	0.0	0.0	0.071	1.0	98.15639	-8.976	1	3.0	2.0	12.0	2.0	2.0
-11124.931	800.995	99.00498	99.00498	0	0.0	0.0	0.068	1.0	97.96155	-8.976	1	3.0	2.0	12.0	2.0	2.0
-11124.931	800.995	99.00498	99.00498	0	0.0	0.0	0.065	1.0	97.96155	-9.271	1	3.0	2.0	12.0	2.0	2.0
-11124.931	800.995	99.00498	99.00498	0	0.0	0.0	0.062	1.0	98.392365	-9.271	1	3.0	2.0	12.0	2.0	2.0
-11124.931	800.995	99.00498	99.00498	0	0.0	0.0	0.059	1.0	98.57332	-9.403	1	3.0	2.0	12.0	2.0	2.0
-11124.931	800.995	99.00498	99.00498	0	0.0	0.0	0.057	1.0	98.57332	-9.639	1	3.0	2.0	12.0	2.0	2.0
-11124.931	800.995	99.00498	99.00498	0	0.0	0.0	0.054	1.0	99.30346	-9.639	1	3.0	2.0	12.0	2.0	2.0
-11124.931	800.995	99.00498	99.00498	0	0.0	0.0	0.052	1.0	99.52537	-9.745	1	3.0	2.0	12.0	2.0	2.0
-11124.931	800.995	99.00498	99.00498	0	0.0	0.0	0.05	1.0	99.52537	-9.936	1	3.0	2.0	12.0	2.0	2.0
-11124.931	800.995	99.00498	99.00498	0	0.0	0.0	0.047	1.0	99.375824	-9.936	1	3.0	2.0	12.0	2.0	2.0
-11124.931	800.995	99.00498	99.00498	0	0.0	0.0	0.045	1.0	99.375824	-10.099	1	3.0	2.0	12.0	2.0	2.0
-11124.931	800.995	99.00498	99.00498	0	0.0	0.0	0.043	1.0	99.496056	-10.099	1	3.0	2.0	12.0	2.0	2.0
-11124.931	800.995	99.00498	99.00498	0	0.0	0.0	0.04	1.0	99.378395	-10.174	1	3.0	2.0	12.0	2.0	2.0
-11124.931	800.995	99.00498	99.00498	0	0.0	0.0	0.038	1.0	99.378395	-10.304	1	3.0	2.0	12.0	2.0	2.0
-11124.931	800.995	99.00498	99.00498	0	0.0	0.0	0.036	1.0	98.910736	-10.304	1	3.0	2.0	12.0	2.0	2.0
-11124.931	800.995	99.00498	99.00498	0	0.0	0.0	0.034	1.0	98.84838	-10.418	1	3.0	2.0	12.0	2.0	2.0
-11124.931	800.995	99.00498	99.00498	0	0.0	0.0	0.032	1.0	98.84838	-10.469	1	3.0	2.0	12.0	2.0	2.0
-11124.931	800.995	99.00498	99.00498	0	0.0	0.0	0.03	1.0	98.27247	-10.469	1	3.0	2.0	12.0	2.0	2.0
-11124.931	800.995	99.00498	99.00498	0	0.0	0.0	0.028	1.0	98.27247	-10.56	1	3.0	2.0	12.0	2.0	2.0
-11124.931	800.995	99.00498	99.00498	0	0.0	0.0	0.026	1.0	97.75319	-10.56	1	3.0	2.0	12.0	2.0	2.0
-11124.931	800.995	99.00498	99.00498	0	0.0	0.0	0.024	1.0	97.52227	-10.601	1	3.0	2.0	12.0	2.0	2.0
-11124.931	800.995	99.00498	99.00498	0	0.0	0.0	0.022	1.0	97.52227	-10.674	1	3.0	2.0	12.0	2.0	2.0
-11124.931	800.995	99.00498	99.00498	0	0.0	0.0	0.02	1.0	97.60238	-10.674	1	3.0	2.0	12.0	2.0	2.0
-11124.931	800.995	99.00498	99.00498	0	0.0	0.0	0.018	1.0	97.05146	-10.707	1	3.0	2.0	12.0	2.0	2.0
-11124.931	800.995	99.00498	99.00498	0	0.0	0.0	0.016	1.0	97.05146	-10.766	1	3.0	2.0	12.0	2.0	2.0
-11124.931	800.995	99.00498	99.00498	0	0.0	0.0	0.014	1.0	97.230095	-10.766	1	3.0	2.0	12.0	2.0	2.0
-11124.931	800.995	99.00498	99.00498	0	0.0	0.0	0.012	1.0	97.230095	-10.792	1	3.0	2.0	12.0	2.0	2.0
-11124.931	800.995	99.00498	99.00498	0	0.0	0.0	0.01	1.0	97.48105	-10.792	1	3.0	2.0	12.0	2.0	2.0
-11124.931	800.995	99.00498	99.00498	0	0.0	0.0	0.008	1.0	97.69706	-10.84	1	3.0	2.0	12.0	2.0	2.0
-11124.931	800.995	99.00498	99.00498	0	0.0	0.0	0.006	1.0	97.69706	-10.861	1	3.0	2.0	12.0	2.0	2.0
-11124.931	800.995	99.00498	99.00498	0	0.0	0.0	0.004	1.0	98.74047	-10.861	1	3.0	2.0	12.0	2.0	2.0
-11124.931	800.995	99.00498	99.00498	0	0.0	0.0	0.002	1.0	98.80368	-10.899	1	3.0	2.0	12.0	2.0	2.0
-11124.931	800.995	99.00498	99.00498	0	0.0	0.0	0.0	1.0	98.80368	-10.931	1	3.0	2.0	12.0	2.0	2.0
-11124.931	800.995	99.00498	99.00498	0	0.0	0.0	-0.001	1.0	98.25084	-10.931	1	3.0	2.0	12.0	2.0	2.0
-11124.931	800.995	99.00498	99.00498	0	0.0	0.0	-0.003	1.0	98.25084	-10.946	1	3.0	2.0	12.0	2.0	2.0
-11124.931	800.995	99.00498	99.00498	0	0.0	0.0	-0.005	1.0	98.21678	-10.946	1	3.0	2.0	12.0	2.0	2.0
-11124.931	800.995	99.00498	99.00498	0	0.0	0.0	-0.007	1.0	97.869484	-10.972	1	3.0	2.0	12.0	2.0	2.0
-11124.931	800.995	99.00498	99.00498	0	0.0	0.0	-0.008	1.0	97.869484	-10.984	1	3.0	2.0	12.0	2.0	2.0
-11124.931	800.995	99.00498	99.00498	0	0.0	0.0	-0.01	1.0	97.83821	-10.984	1	3.0	2.0	13.0	2.0	2.0
0.0	800.995	99.00498	97.044556	0	0.0	0.0	-0.012	1.0	97.46981	-11.005	1	3.0	2.0	0.0	3.0	2.0
0.0	800.995	99.00498	97.044556	0	0.0	0.0	-0.014	1.0	97.46981	-11.005	1	3.0	2.0	0.0	3.0	2.0
0.0	800.995	99.00498	97.044556	0	0.0	0.0	-0.016	1.0	97.71944	-11.014	1	3.0	2.0	0.0	3.0	2.0
0.0	800.995	99.00498	97.044556	0	0.0	0.0	-0.018	1.0	97.71944	-11.031	1	3.0	2.0	0.0	3.0	2.0
0.0	800.995	99.00498	97.044556	0	0.0	0.0	-0.02	1.0	97.45762	-11.031	1	3.0	2.0	0.0	3.0	2.0
0.0	800.995	99.00498	97.044556	0	0.0	0.0	-0.021	1.0	98.09776	-9.526	1	3.0	2.0	0.0	3.0	2.0
0.0	800.995	99.00498	97.044556	0	0.0	0.0	-0.023	1.0	98.09776	-8.853	1	3.0	2.0	0.0	3.0	2.0
0.0	800.995	99.00498	97.044556	0	0.0	0.0	-0.025	1.0	97.63263	-8.853	1	3.0	2.0	0.0	3.0	2.0
0.0	800.995	99.00498	97.044556	0	0.0	0.0	-0.026	1.0	97.454384	-7.645	1	3.0	2.0	0.0	3.0	2.0
0.0	800.995	99.00498	97.044556	0	0.0	0.0	-0.027	1.0	97.454384	-7.104	1	3.0	2.0	0.0	3.0	2.0
0.0	800.995	99.00498	97.044556	0	0.0	0.0	-0.028	1.0	97.63608	-7.104	1	3.0	2.0	0.0	3.0	2.0
0.0	800.995	99.00498	97.044556	0	0.0	0.0	-0.029	1.0	97.93175	-6.135	1	3.0	2.0	0.0	3.0	2.0
0.0	800.995	99.00498	97.044556	0	0.0	0.0	-0.03	1.0	97.60153	-6.135	1	3.0	2.0	0.0	3.0	2.0
0.0	800.995	99.00498	97.044556	0	0.0	0.0	-0.03	1.0	97.40787	-5.701	1	3.0	2.0	0.0	3.0	2.0
0.0	800.995	99.00498	97.044556	0	0.0	0.0	-0.03	1.0	97.16727	-4.923	1	3.0	2.0	0.0	3.0	2.0
0.0	800.995	99.00498	97.044556	0	0.0	0.0	-0.03	1.0	96.80415	-4.923	1	3.0	2.0	0.0	3.0	2.0
0.0	800.995	99.00498	97.044556	0	0.0	0.0	-0.031	1.0	96.32373	-4.575	1	3.0	2.0	0.0	3.0	2.0
0.0	800.995	99.00498	97.044556	0	0.0	0.0	-0.03	1.0	95.888565	-4.575	1	3.0	2.0	0.0	3.0	2.0
0.0	800.995	99.00498	97.044556	0	0.0	0.0	-0.03	1.0	96.025116	-3.951	0	3.0	2.0	7.0	3.0	2.0
0.0	800.995	99.00498	97.044556	0	0.0	0.0	-0.03	1.0	96.025116	-3.672	0	3.0	2.0	7.0	3.0	2.0
0.0	800.995	99.00498	97.044556	0	0.0	0.0	-0.029	1.0	95.960236	-3.672	0	3.0	2.0	0.0	3.0	2.0
0.0	800.995	99.00498	97.044556	0	0.0	0.0	-0.029	1.0	95.58723	-3.171	0	3.0	2.0	0.0	3.0	2.0
0.0	800.995	99.00498	97.044556	0	0.0	0.0	-0.028	1.0	95.58723	-2.946	0	3.0	2.0	0.0	3.0	2.0
0.0	800.995	99.00498	97.044556	0	0.0	0.0	-0.027	1.0	95.70307	-2.946	0	3.0	2.0	0.0	3.0	2.0
0.0	800.995	99.00498	97.044556	0	0.0	0.0	-0.026	1.0	95.234535	-2.544	0	3.0	2.0	0.0	3.0	2.0
0.0	800.995	99.00498	97.044556	0	0.0	0.0	-0.025	1.0	95.234535	-2.544	0	3.0	2.0	0.0	3.0	2.0
0.0	800.995	99.00498	97.044556	0	0.0	0.0	-0.024	1.0	95.865555	-2.364	0	3.0	2.0	0.0	3.0	2.0
0.0	800.995	99.00498	97.044556	0	0.0	0.0	-0.023	1.0	95.865555	-2.042	0	3.0	2.0	0.0	3.0	2.0
0.0	800.995	99.00498	97.044556	0	0.0	0.0	-0.022	1.0	96.56935	-2.042	0	3.0	2.0	0.0	3.0	2.0
0.0	800.995	99.00498	97.044556	0	0.0	0.0	-0.02	1.0	96.39946	-1.763	0	3.0	2.0	0.0	3.0	2.0
0.0	800.995	99.00498	97.044556	0	0.0	0.0	-0.019	1.0	96.39946	-1.638	0	3.0	2.0	0.0	3.0	2.0
0.0	800.995	99.00498	97.044556	0	0.0	0.0	-0.017	1.0	96.265335	-1.638	0	3.0	2.0	0.0	3.0	2.0
0.0	800.995	99.00498	97.044556	0	0.0	0.0	-0.016	1.0	95.99503	-1.414	0	3.0	2.0	0.0	3.0	2.0
0.0	800.995	99.00498	97.044556	0	0.0	0.0	-0.015	1.0	95.99503	-1.414	0	3.0	2.0	0.0	3.0	2.0
0.0	800.995	99.00498	97.044556	0	0.0	0.0	-0.013	1.0	96.914024	-1.314	0	3.0	2.0	0.0	3.0	2.0
0.0	800.995	99.00498	97.044556	0	0.0	0.0	-0.011	1.0	96.914024	-1.135	0	3.0	2.0	0.0	3.0	2.0
0.0	800.995	99.00498	97.044556	0	0.0	0.0	-0.01	1.0	97.14964	-1.135	0	3.0	2.0	0.0	3.0	2.0
0.0	800.995	99.00498	97.044556	0	0.0	0.0	-0.008	1.0	97.23893	-1.055	0	3.0	2.0	0.0	3.0	2.0
0.0	800.995	99.00498	97.044556	0	0.0	0.0	-0.007	1.0	97.23893	-0.91	0	3.0	2.0	0.0	3.0	2.0
0.0	800.995	99.00498	97.044556	0	0.0	0.0	-0.005	1.0	97.34488	-0.91	0	3.0	2.0	0.0	3.0	2.0
0.0	800.995	99.00498	97.044556	0	0.0	0.0	-0.004	1.0	97.34488	-0.786	0	3.0	2.0	0.0	3.0	2.0
0.0	800.995	99.00498	97.044556	0	0.0	0.0	-0.002	1.0	97.76661	-0.786	0	3.0	2.0	0.0	3.0	2.0
0.0	800.995	99.00498	97.044556	0	0.0	0.0	-0.001	1.0	97.23985	-0.73	0	3.0	2.0	0.0	3.0	2.0
0.0	800.995	99.00498	97.044556	0	0.0	0.0	0.0	1.0	97.23985	-0.631	0	3.0	2.0	0.0	3.0	2.0
0.0	800.995	99.00498	97.044556	0	0.0	0.0	0.001	1.0	96.117935	-0.631	0	3.0	2.0	0.0	3.0	2.0
0.0	800.995	99.00498	97.044556	0	0.0	0.0	0.003	1.0	95.6922	-0.586	0	3.0	2.0	0.0	3.0	2.0
0.0	800.995	99.00498	97.044556	0	0.0	0.0	0.004	1.0	95.6922	-0.506	0	3.0	2.0	0.0	3.0	2.0
0.0	800.995	99.00498	97.044556	0	0.0	0.0	0.006	1.0	95.403114	-0.506	0	3.0	2.0	0.0	3.0	2.0
0.0	800.995	99.00498	97.044556	0	0.0	0.0	0.007	1.0	95.403114	-0.47	0	3.0	2.0	0.0	3.0	2.0
0.0	800.995	99.00498	97.044556	0	0.0	0.0	0.009	1.0	95.24408	-0.47	0	3.0	2.0	0.0	3.0	2.0
0.0	800.995	99.00498	97.044556	0	0.0	0.0	0.01	1.0	95.11071	-0.406	0	3.0	2.0	0.0	3.0	2.0
0.0	800.995	99.00498	97.044556	0	0.0	0.0	0.012	1.0	95.11071	-0.377	0	3.0	2.0	0.0	3.0	2.0
0.0	800.995	99.00498	97.044556	0	0.0	0.0	0.013	1.0	95.32263	-0.377	0	3.0	2.0	0.0	3.0	2.0
0.0	800.995	99.00498	97.044556	0	0.0	0.0	0.015	1.0	95.53343	-0.325	0	3.0	2.0	0.0	3.0	2.0
0.0	800.995	99.00498	97.044556	0	0.0	0.0	0.016	1.0	95.53343	-0.302	0	3.0	2.0	0.0	3.0	2.0
0.0	800.995	99.00498	97.044556	0	0.0	0.0	0.018	1.0	95.92242	-0.302	0	3.0	2.0	0.0	3.0	2.0
0.0	800.995	99.00498	97.044556	0	0.0	0.0	0.02	1.0	95.92242	-0.261	0	3.0	2.0	0.0	3.0	2.0
0.0	800.995	99.00498	97.044556	0	0.0	0.0	0.021	1.0	96.77198	-0.261	0	3.0	2.0	0.0	3.0	2.0
0.0	800.995	99.00498	97.044556	0	0.0	0.0	0.023	1.0	95.88879	-0.242	0	3.0	2.0	0.0	3.0	2.0
0.0	800.995	99.00498	97.044556	0	0.0	0.0	0.025	1.0	95.88879	-0.209	0	3.0	2.0	0.0	3.0	2.0
0.0	800.995	99.00498	97.044556	0	0.0	0.0	0.026	1.0	95.14588	-0.209	0	3.0	2.0	0.0	3.0	2.0
0.0	800.995	99.00498	97.044556	0	0.0	0.0	0.028	1.0	95.099174	-0.194	0	3.0	2.0	0.0	3.0	2.0
0.0	800.995	99.00498	97.044556	0	0.0	0.0	0.03	1.0	95.94485	-0.167	0	3.0	2.0	0.0	3.0	2.0
0.0	800.995	99.00498	97.044556	0	0.0	0.0	0.032	1.0	96.61632	-0.167	0	3.0	2.0	0.0	3.0	2.0
0.0	800.995	99.00498	97.044556	0	0.0	0.0	0.034	1.0	96.61632	-0.155	0	3.0	2.0	0.0	3.0	2.0
0.0	800.995	99.00498	97.044556	0	0.0	0.0	0.036	1.0	96.95586	-0.155	0	3.0	2.0	0.0	3.0	2.0
0.0	800.995	99.00498	97.044556	0	0.0	0.0	0.037	1.0	96.56063	-0.134	0	3.0	2.0	0.0	3.0	2.0
0.0	800.995	99.00498	97.044556	0	0.0	0.0	0.04	1.0	96.56063	-0.116	0	3.0	2.0	0.0	3.0	2.0
0.0	800.995	99.00498	97.044556	0	0.0	0.0	0.042	1.0	96.399055	-0.116	0	3.0	2.0	0.0	3.0	2.0
0.0	800.995	99.00498	97.044556	0	0.0	0.0	0.043	1.0	96.79031	-0.107	0	3.0	2.0	0.0	3.0	2.0
0.0	800.995	99.00498	97.044556	0	0.0	0.0	0.046	1.0	96.79031	-0.092	0	3.0	2.0	0.0	3.0	2.0
0.0	800.995	99.00498	97.044556	0	0.0	0.0	0.048	1.0	97.6386	-0.092	0	3.0	2.0	0.0	3.0	2.0
0.0	800.995	99.00498	97.044556	0	0.0	0.0	0.05	1.0	97.6386	-0.086	0	3.0	2.0	0.0	3.0	2.0
0.0	800.995	99.00498	97.044556	0	0.0	0.0	0.052	1.0	97.35315	-0.086	0	3.0	2.0	0.0	3.0	2.0
0.0	800.995	99.00498	97.044556	0	0.0	0.0	0.054	1.0	97.412735	-0.074	0	3.0	2.0	0.0	3.0	2.0
0.0	800.995	99.00498	97.044556	0	0.0	0.0	0.055	1.0	97.412735	-0.069	0	3.0	2.0	0.0	3.0	2.0
0.0	800.995	99.00498	97.044556	0	0.0	0.0	0.057	1.0	97.891716	-0.069	0	3.0	2.0	0.0	3.0	2.0
0.0	800.995	99.00498	97.044556	0	0.0	0.0	0.059	1.0	96.593285	-0.059	0	3.0	2.0	0.0	3.0	2.0
0.0	800.995	99.00498	97.044556	0	0.0	0.0	0.061	1.0	96.593285	-0.059	0	3.0	2.0	0.0	3.0	2.0
0.0	800.995	99.00498	97.044556	0	0.0	0.0	0.063	1.0	98.674866	-0.055	0	3.0	2.0	0.0	3.0	2.0
0.0	800.995	99.00498	97.044556	0	0.0	0.0	0.065	1.0	98.674866	-0.047	0	3.0	2.0	0.0	3.0	2.0
0.0	800.995	99.00498	97.044556	0	0.0	0.0	0.066	1.0	99.26618	-0.047	0	3.0	2.0	0.0	3.0	2.0
0.0	800.995	99.00498	97.044556	0	0.0	0.0	0.068	1.0	98.59886	-0.044	0	3.0	2.0	0.0	3.0	2.0
0.0	800.995	99.00498	97.044556	0	0.0	0.0	0.07	1.0	98.59886	-0.037	0	3.0	2.0	0.0	3.0	2.0
0.0	800.995	99.00498	97.044556	0	0.0	0.0	0.072	1.0	98.633705	-0.037	0	3.0	2.0	0.0	3.0	2.0
0.0	800.995	99.00498	97.044556	0	0.0	0.0	0.074	1.0	97.71936	-0.032	0	3.0	2.0	0.0	3.0	2.0
0.0	800.995	99.00498	97.044556	0	0.0	0.0	0.076	1.0	97.71936	-0.03	0	3.0	2.0	0.0	3.0	2.0
0.0	800.995	99.00498	97.044556	0	0.0	0.0	0.078	1.0	98.027885	-0.03	0	3.0	2.0	0.0	3.0	2.0
0.0	800.995	99.00498	97.044556	0	0.0	0.0	0.079	1.0	97.85474	-0.026	0	3.0	2.0	0.0	3.0	2.0
0.0	800.995	99.00498	97.044556	0	0.0	0.0	0.081	1.0	98.74833	-0.026	0	3.0	2.0	0.0	3.0	2.0
0.0	800.995	99.00498	97.044556	0	0.0	0.0	0.083	1.0	98.91169	-0.024	0	3.0	2.0	0.0	3.0	2.0
0.0	800.995	99.00498	97.044556	0	0.0	0.0	0.085	1.0	98.91169	-0.02	0	3.0	2.0	0.0	3.0	2.0
0.0	800.995	99.00498	97.044556	0	0.0	0.0	0.087	1.0	98.76434	-0.02	0	3.0	2.0	0.0	3.0	2.0
0.0	800.995	99.00498	97.044556	0	0.0	0.0	0.089	1.0	96.982864	-0.017	0	3.0	2.0	0.0	3.0	2.0
0.0	800.995	99.00498	97.044556	0	0.0	0.0	0.091	1.0	96.982864	-0.016	0	3.0	2.0	0.0	3.0	2.0
0.0	800.995	99.00498	97.044556	0	0.0	0.0	0.093	1.0	96.96238	-0.016	0	3.0	2.0	0.0	3.0	2.0
0.0	800.995	99.00498	97.044556	0	0.0	0.0	0.095	1.0	96.96238	-0.014	0	3.0	2.0	0.0	3.0	2.0
0.0	800.995	99.00498	97.044556	0	0.0	0.0	0.097	1.0	97.22735	-0.014	0	3.0	2.0	0.0	3.0	2.0
0.0	800.995	99.00498	97.044556	0	0.0	0.0	0.099	1.0	97.617584	-0.012	0	3.0	2.0	0.0	3.0	2.0
0.0	800.995	99.00498	97.044556	0	0.0	0.0	0.101	1.0	97.617584	-0.011	0	3.0	2.0	0.0	3.0	2.0
0.0	800.995	99.00498	97.044556	0	0.0	0.0	0.103	1.0	96.81355	-0.011	0	3.0	2.0	0.0	3.0	2.0
0.0	800.995	99.00498	97.044556	0	0.0	0.0	0.105	1.0	97.1087	-0.01	0	3.0	2.0	0.0	3.0	2.0
0.0	800.995	99.00498	97.044556	0	0.0	0.0	0.107	1.0	97.1087	-0.01	0	3.0	2.0	0.0	3.0	2.0
0.0	800.995	99.00498	97.044556	0	0.0	0.0	0.11	1.0	97.46666	-0.008	0	3.0	2.0	0.0	3.0	2.0
0.0	800.995	99.00498	97.044556	0	0.0	0.0	0.112	1.0	97.46666	-0.007	0	3.0	2.0	0.0	3.0	2.0
0.0	800.995	99.00498	97.044556	0	0.0	0.0	0.114	1.0	97.609184	-0.007	0	3.0	2.0	0.0	3.0	2.0
0.0	800.995	99.00498	97.044556	0	0.0	0.0	0.116	1.0	97.52779	-0.006	0	3.0	2.0	0.0	3.0	2.0
0.0	800.995	99.00498	97.044556	0	0.0	0.0	0.119	1.0	97.52779	-0.005	0	3.0	2.0	0.0	3.0	2.0
0.0	800.995	99.00498	97.044556	0	0.0	0.0	0.121	1.0	97.158615	-0.005	0	3.0	2.0	0.0	3.0	2.0
0.0	800.995	99.00498	97.044556	0	0.0	0.0	0.123	1.0	96.74787	-0.005	0	3.0	2.0	0.0	3.0	2.0
0.0	800.995	99.00498	97.044556	0	0.0	0.0	0.126	1.0	96.74787	-0.004	0	3.0	2.0	0.0	3.0	2.0
0.0	800.995	99.00498	97.044556	0	0.0	0.0	0.128	1.0	97.06154	-0.004	0	3.0	2.0	0.0	3.0	2.0
0.0	800.995	99.00498	97.044556	0	0.0	0.0	0.131	1.0	97.06154	-0.004	0	3.0	2.0	0.0	3.0	2.0
0.0	800.995	99.00498	97.044556	0	0.0	0.0	0.133	1.0	96.45929	-0.004	0	3.0	2.0	0.0	3.0	2.0
0.0	800.995	99.00498	97.044556	0	0.0	0.0	0.135	1.0	96.18411	-0.003	0	3.0	2.0	0.0	3.0	2.0
0.0	800.995	99.00498	97.044556	0	0.0	0.0	0.137	1.0	96.18411	-0.003	0	3.0	2.0	0.0	3.0	2.0
0.0	800.995	99.00498	97.044556	0	0.0	0.0	0.139	1.0	97.940735	-0.003	0	3.0	2.0	0.0	3.0	2.0
0.0	800.995	99.00498	97.044556	0	0.0	0.0	0.142	1.0	98.20128	-0.002	0	3.0	2.0	0.0	3.0	2.0
0.0	800.995	99.00498	97.044556	0	0.0	0.0	0.144	1.0	98.20128	-0.002	0	3.0	2.0	0.0	3.0	2.0
0.0	800.995	99.00498	97.044556	0	0.0	0.0	0.146	1.0	97.85081	-0.002	0	3.0	2.0	0.0	3.0	2.0
0.0	800.995	99.00498	97.044556	0	0.0	0.0	0.148	1.0	97.85081	-0.001	0	3.0	2.0	0.0	3.0	2.0
0.0	800.995	99.00498	97.044556	0	0.0	0.0	0.15	1.0	97.5908	-0.001	0	3.0	2.0	0.0	3.0	2.0
0.0	800.995	99.00498	97.044556	0	0.0	0.0	0.152	1.0	97.39197	-0.001	0	3.0	2.0	0.0	3.0	2.0
0.0	800.995	99.00498	97.044556	0	0.0	0.0	0.154	1.0	97.39197	-0.001	0	3.0	2.0	0.0	3.0	2.0
0.0	800.995	99.00498	97.044556	0	0.0	0.0	0.155	1.0	97.64865	-0.001	0	3.0	2.0	0.0	3.0	2.0
0.0	800.995	99.00498	97.044556	0	0.0	0.0	0.157	1.0	97.64865	0.0	0	3.0	2.0	0.0	3.0	2.0
0.0	800.995	99.00498	97.044556	0	0.0	0.0	0.158	1.0	97.238365	0.0	0	3.0	2.0	0.0	3.0	2.0
0.0	800.995	99.00498	97.044556	0	0.0	0.0	0.16	1.0	97.49578	0.0	0	3.0	2.0	0.0	3.0	2.0
0.0	800.995	99.00498	97.044556	0	0.0	0.0	0.161	1.0	97.49578	0.0	0	3.0	2.0	0.0	3.0	2.0
0.0	800.995	99.00498	97.044556	0	0.0	0.0	0.163	1.0	97.13753	0.0	0	3.0	2.0	0.0	3.0	2.0
0.0	800.995	99.00498	97.044556	0	0.0	0.0	0.164	1.0	97.36502	0.0	0	3.0	2.0	0.0	3.0	2.0
0.0	800.995	99.00498	97.044556	0	0.0	0.0	0.165	1.0	97.36502	0.0	0	3.0	2.0	0.0	3.0	2.0
0.0	800.995	99.00498	97.044556	0	0.0	0.0	0.166	1.0	98.15893	0.0	0	3.0	2.0	0.0	3.0	2.0
0.0	800.995	99.00498	97.044556	0	0.0	0.0	0.167	1.0	98.15893	0.0	0	3.0	2.0	0.0	3.0	2.0
0.0	800.995	99.00498	97.044556	0	0.0	0.0	0.168	1.0	98.462975	0.0	0	3.0	2.0	0.0	3.0	2.0
0.0	800.995	99.00498	97.044556	0	0.0	0.0	0.168	1.0	97.67433	0.0	0	3.0	2.0	0.0	3.0	2.0
0.0	800.995	99.00498	97.044556	0	0.0	0.0	0.168	1.0	97.67433	0.0	0	3.0	2.0	0.0	3.0	2.0
0.0	800.995	99.00498	97.044556	0	0.0	0.0	0.169	1.0	97.88338	0.0	0	3.0	2.0	0.0	3.0	2.0
0.0	800.995	99.00498	97.044556	0	0.0	0.0	0.169	1.0	98.060974	0.0	0	3.0	2.0	0.0	3.0	2.0
0.0	800.995	99.00498	97.044556	0	0.0	0.0	0.168	1.0	98.060974	0.0	0	3.0	2.0	0.0	3.0	2.0
0.0	800.995	99.00498	97.044556	0	0.0	0.0	0.168	1.0	98.23871	0.0	0	3.0	2.0	9.0	3.0	2.0
0.0	800.995	99.00498	97.044556	0	0.0	0.0	0.167	1.0	98.23871	0.0	0	3.0	2.0	9.0	3.0	2.0
0.0	800.995	99.00498	97.044556	0	0.0	0.0	0.166	1.0	98.37495	0.0	0	3.0	2.0	11.0	3.0	2.0
-12472.772	898.03955	99.00498	97.044556	0	0.0	0.0	0.166	1.0	97.445366	0.0	0	3.0	2.0	11.0	3.0	2.0
-12472.772	898.03955	99.00498	97.044556	0	0.0	0.0	0.165	1.0	97.445366	0.0	0	3.0	2.0	11.0	3.0	2.0
-12472.772	898.03955	99.00498	97.044556	0	0.0	0.0	0.164	1.0	97.69603	0.0	0	3.0	2.0	11.0	3.0	2.0
-12472.772	898.03955	99.00498	97.044556	0	0.0	0.0	0.162	1.0	97.13947	-0.882	0	3.0	2.0	11.0	3.0	2.0
-12472.772	898.03955	99.00498	97.044556	0	0.0	0.0	0.16	1.0	97.13947	-1.703	0	3.0	2.0	11.0	3.0	2.0
-12472.772	898.03955	99.00498	97.044556	0	0.0	0.0	0.158	1.0	97.03251	-1.703	0	3.0	2.0	11.0	3.0	2.0
-12472.772	898.03955	99.00498	97.044556	0	0.0	0.0	0.156	1.0	97.03251	-3.175	0	3.0	2.0	11.0	3.0	2.0
-12472.772	898.03955	99.00498	97.044556	0	0.0	0.0	0.154	1.0	95.93436	-3.175	0	3.0	2.0	11.0	3.0	2.0
-12472.772	898.03955	99.00498	97.044556	0	0.0	0.0	0.151	1.0	96.56834	-3.832	0	3.0	2.0	12.0	3.0	2.0
-12472.772	898.03955	99.00498	97.044556	0	0.0	0.0	0.148	1.0	96.56834	-5.013	0	3.0	2.0	12.0	3.0	2.0
-12472.772	898.03955	99.00498	97.044556	0	0.0	0.0	0.146	1.0	96.52553	-5.013	0	3.0	2.0	12.0	3.0	2.0
-12472.772	898.03955	99.00498	97.044556	0	0.0	0.0	0.143	1.0	97.15222	-6.034	0	3.0	2.0	12.0	3.0	2.0
-12472.772	898.03955	99.00498	97.044556	0	0.0	0.0	0.14	1.0	97.15222	-6.489	0	3.0	2.0	12.0	3.0	2.0
-12472.772	898.03955	99.00498	97.044556	0	0.0	0.0	0.137	1.0	96.5321	-6.489	0	3.0	2.0	12.0	3.0	2.0
-12472.772	898.03955	99.00498	97.044556	0	0.0	0.0	0.134	1.0	96.5321	-7.307	0	3.0	2.0	12.0	3.0	2.0
-12472.772	898.03955	99.00498	97.044556	0	0.0	0.0	0.131	1.0	96.63833	-7.307	0	3.0	2.0	12.0	3.0	2.0
-12472.772	898.03955	99.00498	97.044556	0	0.0	0.0	0.128	1.0	96.56857	-7.674	0	3.0	2.0	12.0	3.0	2.0
-12472.772	898.03955	99.00498	97.044556	0	0.0	0.0	0.124	1.0	96.56857	-8.33	0	3.0	2.0	12.0	3.0	2.0
-12472.772	898.03955	99.00498	97.044556	0	0.0	0.0	0.121	1.0	97.02332	-8.33	0	3.0	2.0	12.0	3.0	2.0
-12472.772	898.03955	99.00498	97.044556	0	0.0	0.0	0.118	1.0	97.10992	-8.624	0	3.0	2.0	12.0	3.0	2.0
-12472.772	898.03955	99.00498	97.044556	0	0.0	0.0	0.115	1.0	96.91835	-9.151	0	3.0	2.0	12.0	3.0	2.0
-12472.772	898.03955	99.00498	97.044556	0	0.0	0.0	0.112	1.0	96.757904	-9.151	0	3.0	2.0	12.0	3.0	2.0
-12472.772	898.03955	99.00498	97.044556	0	0.0	0.0	0.109	1.0	96.757904	-9.387	0	3.0	2.0	12.0	3.0	2.0
-12472.772	898.03955	99.00498	97.044556	0	0.0	0.0	0.106	1.0	97.356415	-9.387	0	3.0	2.0	12.0	3.0	2.0
-12472.772	898.03955	99.00498	97.044556	0	0.0	0.0	0.103	1.0	97.094246	-9.81	0	3.0	2.0	12.0	3.0	2.0
-12472.772	898.03955	99.00498	97.044556	0	0.0	0.0	0.1	1.0	97.094246	-10.175	0	3.0	2.0	12.0	3.0	2.0
-12472.772	898.03955	99.00498	97.044556	0	0.0	0.0	0.098	1.0	97.00859	-10.175	0	3.0	2.0	12.0	3.0	2.0
-12472.772	898.03955	99.00498	97.044556	0	0.0	0.0	0.095	1.0	96.61412	-10.339	0	3.0	2.0	12.0	3.0	2.0
-12472.772	898.03955	99.00498	97.044556	0	0.0	0.0	0.092	1.0	96.61412	-10.632	0	3.0	2.0	12.0	3.0	2.0
-12472.772	898.03955	99.00498	97.044556	0	0.0	0.0	0.09	1.0	96.98546	-10.632	0	3.0	2.0	12.0	3.0	2.0
-12472.772	898.03955	99.00498	97.044556	0	0.0	0.0	0.087	1.0	96.98546	-10.764	0	3.0	2.0	12.0	3.0	2.0
-12472.772	898.03955	99.00498	97.044556	0	0.0	0.0	0.085	1.0	96.78413	-10.764	0	3.0	2.0	12.0	3.0	2.0
-12472.772	898.03955	99.00498	97.044556	0	0.0	0.0	0.082	1.0	96.72271	-11.0	0	3.0	2.0	12.0	3.0	2.0
-12472.772	898.03955	99.00498	97.044556	0	0.0	0.0	0.08	1.0	96.72271	-11.104	0	3.0	2.0	12.0	3.0	2.0
-12472.772	898.03955	99.00498	97.044556	0	0.0	0.0	0.077	1.0	96.27158	-11.104	0	3.0	2.0	12.0	3.0	2.0
-12472.772	898.03955	99.00498	97.044556	0	0.0	0.0	0.075	1.0	96.03891	-11.293	0	3.0	2.0	12.0	3.0	2.0
-12472.772	898.03955	99.00498	97.044556	0	0.0	0.0	0.073	1.0	96.03891	-11.293	0	3.0	2.0	12.0	3.0	2.0
-12472.772	898.03955	99.00498	97.044556	0	0.0	0.0	0.071	1.0	96.532265	-11.377	0	3.0	2.0	12.0	3.0	2.0
-12472.772	898.03955	99.00498	97.044556	0	0.0	0.0	0.068	1.0	96.532265	-11.529	0	3.0	2.0	12.0	3.0	2.0
-12472.772	898.03955	99.00498	97.044556	1	0.0	0.0	0.066	1.0	95.91437	-11.529	0	3.0	2.0	12.0	3.0	2.0
-12472.772	898.03955	99.00498	97.044556	1	0.0	0.0	0.064	1.0	95.81618	-11.597	0	3.0	2.0	12.0	3.0	2.0
-12472.772	898.03955	99.00498	97.044556	1	0.0	0.0	0.062	1.0	96.01927	-11.719	0	3.0	2.0	12.0	3.0	2.0
-12472.772	898.03955	99.00498	97.044556	1	0.0	0.0	0.059	1.0	96.078354	-11.719	0	3.0	2.0	12.0	3.0	2.0
-12472.772	898.03955	99.00498	97.044556	1	0.0	0.0	0.057	1.0	96.26615	-11.773	0	3.0	2.0	12.0	3.0	2.0
-12472.772	898.03955	99.00498	97.044556	1	0.0	0.0	0.055	1.0	96.26615	-11.87	0	3.0	2.0	12.0	3.0	2.0
-12472.772	898.03955	99.00498	97.044556	1	0.0	0.0	0.052	1.0	96.448524	-11.87	0	3.0	2.0	12.0	3.0	2.0
-12472.772	898.03955	99.00498	97.044556	1	0.0	0.0	0.05	1.0	96.448524	-11.915	0	3.0	2.0	12.0	3.0	2.0
-12472.772	898.03955	99.00498	97.044556	1	0.0	0.0	0.048	1.0	95.746864	-11.915	0	3.0	2.0	12.0	3.0	2.0
-12472.772	898.03955	99.00498	97.044556	1	0.0	0.0	0.046	1.0	96.15781	-11.993	0	3.0	2.0	12.0	3.0	2.0
-12472.772	898.03955	99.00498	97.044556	1	0.0	0.0	0.044	1.0	96.15781	-12.028	0	3.0	2.0	12.0	3.0	2.0
-12472.772	898.03955	99.00498	97.044556	1	0.0	0.0	0.042	1.0	95.75707	-12.028	0	3.0	2.0	12.0	3.0	2.0
-12472.772	898.03955	99.00498	97.044556	1	0.0	0.0	0.04	1.0	95.99741	-12.09	0	3.0	2.0	12.0	3.0	2.0
-12472.772	898.03955	99.00498	97.044556	1	0.0	0.0	0.038	1.0	95.99741	-12.09	0	3.0	2.0	12.0	3.0	2.0
-12472.772	898.03955	99.00498	97.044556	1	0.0	0.0	0.035	1.0	96.7021	-12.144	0	3.0	2.0	12.0	3.0	2.0
-12472.772	898.03955	99.00498	97.044556	1	0.0	0.0	0.033	1.0	96.7021	-12.17	0	3.0	2.0	12.0	3.0	2.0
-12472.772	898.03955	99.00498	97.044556	1	0.0	0.0	0.031	1.0	96.6405	-12.17	0	3.0	2.0	12.0	3.0	2.0
-12472.772	898.03955	99.00498	97.044556	1	0.0	0.0	0.029	1.0	97.03122	-12.212	0	3.0	2.0	12.0	3.0	2.0
-12472.772	898.03955	99.00498	97.044556	1	0.0	0.0	0.027	1.0	97.03122	-12.233	0	3.0	2.0	12.0	3.0	2.0
-12472.772	898.03955	99.00498	97.044556	1	0.0	0.0	0.026	1.0	97.277916	-12.233	0	3.0	2.0	12.0	3.0	2.0
-12472.772	898.03955	99.00498	97.044556	1	0.0	0.0	0.024	1.0	97.12031	-12.267	0	3.0	2.0	12.0	3.0	2.0
-12472.772	898.03955	99.00498	97.044556	1	0.0	0.0	0.022	1.0	97.12031	-12.267	0	3.0	2.0	12.0	3.0	2.0
-12472.772	898.03955	99.00498	97.044556	1	0.0	0.0	0.021	1.0	97.22819	-12.283	0	3.0	2.0	12.0	3.0	2.0
-12472.772	898.03955	99.00498	97.044556	1	0.0	0.0	0.019	1.0	97.22819	-12.311	0	3.0	2.0	12.0	3.0	2.0
-12472.772	898.03955	99.00498	97.044556	1	0.0	0.0	0.017	1.0	96.72932	-12.311	0	3.0	2.0	12.0	3.0	2.0
-12472.772	898.03955	99.00498	97.044556	1	0.0	0.0	0.015	1.0	97.068115	-12.335	0	3.0	2.0	12.0	3.0	2.0
-12472.772	898.03955	99.00498	97.044556	1	0.0	0.0	0.013	1.0	97.068115	-12.346	0	3.0	2.0	12.0	3.0	2.0
-12472.772	898.03955	99.00498	97.044556	1	0.0	0.0	0.011	1.0	96.61686	-12.346	0	3.0	2.0	12.0	3.0	2.0
-12472.772	898.03955	99.00498	97.044556	1	0.0	0.0	0.009	1.0	96.60952	-12.365	0	3.0	2.0	12.0	3.0	2.0
-12472.772	898.03955	99.00498	97.044556	1	0.0	0.0	0.007	1.0	96.60952	-12.365	0	3.0	2.0	12.0	3.0	2.0
-12472.772	898.03955	99.00498	97.044556	1	0.0	0.0	0.005	1.0	96.97383	-12.374	0	3.0	2.0	12.0	3.0	2.0
-12472.772	898.03955	99.00498	97.044556	1	0.0	0.0	0.003	1.0	96.97383	-12.389	0	3.0	2.0	12.0	3.0	2.0
-12472.772	898.03955	99.00498	97.044556	1	0.0	0.0	0.001	1.0	96.22394	-12.389	0	3.0	2.0	12.0	3.0	2.0
-12472.772	898.03955	99.00498	97.044556	1	0.0	0.0	0.0	1.0	95.99283	-12.396	0	3.0	2.0	12.0	3.0	2.0
-12472.772	898.03955	99.00498	97.044556	1	0.0	0.0	-0.002	1.0	95.99283	-12.41	0	3.0	2.0	12.0	3.0	2.0
-12472.772	898.03955	99.00498	97.044556	1	0.0	0.0	-0.004	1.0	95.955086	-12.41	0	3.0	2.0	12.0	3.0	2.0
-12472.772	898.03955	99.00498	97.044556	1	0.0	0.0	-0.007	1.0	95.955086	-12.414	0	3.0	2.0	12.0	3.0	2.0
-12472.772	898.03955	99.00498	97.044556	1	0.0	0.0	-0.008	1.0	95.809746	-12.414	0	3.0	2.0	12.0	3.0	2.0
-12472.772	898.03955	99.00498	94.17645	0	0.0	0.0	-0.011	1.0	96.67546	-12.424	0	3.0	2.0	14.0	4.0	2.0
-12472.772	898.03955	99.00498	94.17645	0	0.0	0.0	-0.013	1.0	96.67546	-12.429	0	3.0	2.0	14.0	4.0	2.0
0.0	898.03955	99.00498	94.17645	0	0.0	0.0	-0.015	1.0	96.717285	-12.429	0	3.0	2.0	0.0	4.0	2.0
0.0	898.03955	99.00498	94.17645	0	0.0	0.0	-0.017	1.0	96.81555	-12.437	0	3.0	2.0	0.0	4.0	2.0
0.0	898.03955	99.00498	94.17645	0	0.0	0.0	-0.019	1.0	96.81555	-12.441	0	3.0	2.0	0.0	4.0	2.0
0.0	898.03955	99.00498	94.17645	0	0.0	0.0	-0.021	1.0	97.03919	-12.441	0	3.0	2.0	0.0	4.0	2.0
0.0	898.03955	99.00498	94.17645	0	0.0	0.0	-0.022	1.0	97.03919	-10.745	0	3.0	2.0	0.0	4.0	2.0
0.0	898.03955	99.00498	94.17645	0	0.0	0.0	-0.024	1.0	97.33995	-10.745	0	3.0	2.0	0.0	4.0	2.0
0.0	898.03955	99.00498	94.17645	0	0.0	0.0	-0.025	1.0	97.03073	-9.984	0	3.0	2.0	0.0	4.0	2.0
0.0	898.03955	99.00498	94.17645	0	0.0	0.0	-0.026	1.0	97.03073	-8.622	0	3.0	2.0	0.0	4.0	2.0
0.0	898.03955	99.00498	94.17645	0	0.0	0.0	-0.027	1.0	97.37878	-8.622	0	3.0	2.0	0.0	4.0	2.0
0.0	898.03955	99.00498	94.17645	0	0.0	0.0	-0.028	1.0	97.216225	-7.446	0	3.0	2.0	0.0	4.0	2.0
0.0	898.03955	99.00498	94.17645	0	0.0	0.0	-0.028	1.0	97.216225	-7.446	0	3.0	2.0	0.0	4.0	2.0
0.0	898.03955	99.00498	94.17645	0	0.0	0.0	-0.028	1.0	97.20651	-6.92	0	3.0	2.0	0.0	4.0	2.0
0.0	898.03955	99.00498	94.17645	0	0.0	0.0	-0.029	1.0	97.20651	-5.975	0	3.0	2.0	0.0	4.0	2.0
0.0	898.03955	99.00498	94.17645	0	0.0	0.0	-0.028	1.0	98.63719	-5.975	0	3.0	2.0	0.0	4.0	2.0
0.0	898.03955	99.00498	94.17645	0	0.0	0.0	-0.028	1.0	98.616974	-5.553	0	3.0	2.0	1.0	4.0	2.0
0.0	898.03955	99.00498	94.17645	0	0.0	0.0	-0.027	1.0	98.616974	-4.795	0	3.0	2.0	1.0	4.0	2.0
0.0	898.03955	99.00498	94.17645	0	0.0	0.0	-0.027	1.0	99.08615	-4.795	0	3.0	2.0	0.0	4.0	2.0
0.0	898.03955	99.00498	94.17645	0	0.0	0.0	-0.026	1.0	98.55651	-4.456	0	3.0	2.0	0.0	4.0	2.0
0.0	898.03955	99.00498	94.17645	0	0.0	0.0	-0.025	1.0	98.55651	-3.848	0	3.0	2.0	0.0	4.0	2.0
0.0	898.03955	99.00498	94.17645	0	0.0	0.0	-0.024	1.0	98.53992	-3.848	0	3.0	2.0	0.0	4.0	2.0
0.0	898.03955	99.00498	94.17645	0	0.0	0.0	-0.022	1.0	98.53992	-3.323	0	3.0	2.0	0.0	4.0	2.0
0.0	898.03955	99.00498	94.17645	0	0.0	0.0	-0.021	1.0	98.80068	-3.323	0	3.0	2.0	0.0	4.0	2.0
0.0	898.03955	99.00498	94.17645	0	0.0	0.0	-0.019	1.0	98.78742	-3.088	0	3.0	2.0	0.0	4.0	2.0
0.0	898.03955	99.00498	94.17645	0	0.0	0.0	-0.018	1.0	98.22938	-2.666	0	3.0	2.0	0.0	4.0	2.0
0.0	898.03955	99.00498	94.17645	0	0.0	0.0	-0.016	1.0	97.72937	-2.666	0	3.0	2.0	0.0	4.0	2.0
0.0	898.03955	99.00498	94.17645	0	0.0	0.0	-0.014	1.0	97.857574	-2.478	0	3.0	2.0	0.0	4.0	2.0
0.0	898.03955	99.00498	94.17645	0	0.0	0.0	-0.012	1.0	97.857574	-2.14	0	3.0	2.0	0.0	4.0	2.0
0.0	898.03955	99.00498	94.17645	0	0.0	0.0	-0.01	1.0	97.09741	-2.14	0	3.0	2.0	0.0	4.0	2.0
0.0	898.03955	99.00498	94.17645	0	0.0	0.0	-0.008	1.0	97.09741	-1.988	0	3.0	2.0	0.0	4.0	2.0
0.0	898.03955	99.00498	94.17645	0	0.0	0.0	-0.006	1.0	97.0779	-1.988	0	3.0	2.0	0.0	4.0	2.0
0.0	898.03955	99.00498	94.17645	0	0.0	0.0	-0.005	1.0	97.03078	-1.717	0	3.0	2.0	0.0	4.0	2.0
0.0	898.03955	99.00498	94.17645	0	0.0	0.0	-0.003	1.0	97.03078	-1.482	0	3.0	2.0	0.0	4.0	2.0
0.0	898.03955	99.00498	94.17645	0	0.0	0.0	-0.001	1.0	96.64682	-1.482	0	3.0	2.0	0.0	4.0	2.0
0.0	898.03955	99.00498	94.17645	0	0.0	0.0	0.0	1.0	96.75948	-1.378	0	3.0	2.0	0.0	4.0	2.0
0.0	898.03955	99.00498	94.17645	0	0.0	0.0	0.002	1.0	96.75948	-1.378	0	3.0	2.0	0.0	4.0	2.0
0.0	898.03955	99.00498	94.17645	0	0.0	0.0	0.004	1.0	97.70609	-1.189	0	3.0	2.0	0.0	4.0	2.0
0.0	898.03955	99.00498	94.17645	0	0.0	0.0	0.006	1.0	97.70609	-1.105	0	3.0	2.0	0.0	4.0	2.0
0.0	898.03955	99.00498	94.17645	0	0.0	0.0	0.008	1.0	97.98105	-1.105	0	3.0	2.0	0.0	4.0	2.0
0.0	898.03955	99.00498	94.17645	0	0.0	0.0	0.01	1.0	97.60622	-0.954	0	3.0	2.0	0.0	4.0	2.0
0.0	898.03955	99.00498	94.17645	0	0.0	0.0	0.012	1.0	97.60622	-0.887	0	3.0	2.0	0.0	4.0	2.0
0.0	898.03955	99.00498	94.17645	0	0.0	0.0	0.013	1.0	97.46623	-0.887	0	3.0	2.0	0.0	4.0	2.0
0.0	898.03955	99.00498	94.17645	0	0.0	0.0	0.015	1.0	97.852486	-0.766	0	3.0	2.0	0.0	4.0	2.0
0.0	898.03955	99.00498	94.17645	0	0.0	0.0	0.017	1.0	97.852486	-0.711	0	3.0	2.0	0.0	4.0	2.0
0.0	898.03955	99.00498	94.17645	0	0.0	0.0	0.019	1.0	98.14503	-0.711	0	3.0	2.0	0.0	4.0	2.0
0.0	898.03955	99.00498	94.17645	0	0.0	0.0	0.021	1.0	98.14503	-0.614	0	3.0	2.0	0.0	4.0	2.0
0.0	898.03955	99.00498	94.17645	0	0.0	0.0	0.023	1.0	98.356895	-0.614	0	3.0	2.0	0.0	4.0	2.0
0.0	898.03955	99.00498	94.17645	0	0.0	0.0	0.025	1.0	98.62253	-0.53	0	3.0	2.0	0.0	4.0	2.0
0.0	898.03955	99.00498	94.17645	0	0.0	0.0	0.027	1.0	98.62253	-0.493	0	3.0	2.0	0.0	4.0	2.0
0.0	898.03955	99.00498	94.17645	0	0.0	0.0	0.029	1.0	98.86837	-0.493	0	3.0	2.0	0.0	4.0	2.0
0.0	898.03955	99.00498	94.17645	0	0.0	0.0	0.031	1.0	98.348785	-0.425	0	3.0	2.0	0.0	4.0	2.0
0.0	898.03955	99.00498	94.17645	0	0.0	0.0	0.033	1.0	98.348785	-0.425	0	3.0	2.0	0.0	4.0	2.0
0.0	898.03955	99.00498	94.17645	0	0.0	0.0	0.035	1.0	98.59639	-0.395	0	3.0	2.0	0.0	4.0	2.0
0.0	898.03955	99.00498	94.17645	0	0.0	0.0	0.037	1.0	98.59639	-0.341	0	3.0	2.0	0.0	4.0	2.0
0.0	898.03955	99.00498	94.17645	0	0.0	0.0	0.039	1.0	98.710335	-0.341	0	3.0	2.0	0.0	4.0	2.0
0.0	898.03955	99.00498	94.17645	0	0.0	0.0	0.041	1.0	98.2841	-0.294	0	3.0	2.0	0.0	4.0	2.0
0.0	898.03955	99.00498	94.17645	0	0.0	0.0	0.043	1.0	98.2841	-0.273	0	3.0	2.0	0.0	4.0	2.0
0.0	898.03955	99.00498	94.17645	0	0.0	0.0	0.046	1.0	98.2728	-0.273	0	3.0	2.0	0.0	4.0	2.0
0.0	898.03955	99.00498	94.17645	0	0.0	0.0	0.048	1.0	98.71304	-0.236	0	3.0	2.0	0.0	4.0	2.0
0.0	898.03955	99.00498	94.17645	0	0.0	0.0	0.05	1.0	98.71304	-0.236	0	3.0	2.0	0.0	4.0	2.0
0.0	898.03955	99.00498	94.17645	0	0.0	0.0	0.052	1.0	98.36648	-0.219	0	3.0	2.0	0.0	4.0	2.0
0.0	898.03955	99.00498	94.17645	0	0.0	0.0	0.054	1.0	98.36648	-0.189	0	3.0	2.0	0.0	4.0	2.0
0.0	898.03955	99.00498	94.17645	0	0.0	0.0	0.056	1.0	96.77399	-0.189	0	3.0	2.0	0.0	4.0	2.0
0.0	898.03955	99.00498	94.17645	0	0.0	0.0	0.059	1.0	96.706215	-0.175	0	3.0	2.0	0.0	4.0	2.0
0.0	898.03955	99.00498	94.17645	0	0.0	0.0	0.061	1.0	96.706215	-0.151	0	3.0	2.0	0.0	4.0	2.0
0.0	898.03955	99.00498	94.17645	0	0.0	0.0	0.063	1.0	96.8606	-0.151	0	3.0	2.0	0.0	4.0	2.0
0.0	898.03955	99.00498	94.17645	0	0.0	0.0	0.066	1.0	97.01147	-0.141	0	3.0	2.0	0.0	4.0	2.0
0.0	898.03955	99.00498	94.17645	0	0.0	0.0	0.068	1.0	96.87178	-0.141	0	3.0	2.0	0.0	4.0	2.0
0.0	898.03955	99.00498	94.17645	0	0.0	0.0	0.07	1.0	96.55621	-0.121	0	3.0	2.0	0.0	4.0	2.0
0.0	898.03955	99.00498	94.17645	0	0.0	0.0	0.072	1.0	96.55621	-0.112	0	3.0	2.0	0.0	4.0	2.0
0.0	898.03955	99.00498	94.17645	0	0.0	0.0	0.075	1.0	96.94986	-0.112	0	3.0	2.0	0.0	4.0	2.0
0.0	898.03955	99.00498	94.17645	0	0.0	0.0	0.077	1.0	96.910065	-0.097	0	3.0	2.0	0.0	4.0	2.0
0.0	898.03955	99.00498	94.17645	0	0.0	0.0	0.079	1.0	96.910065	-0.09	0	3.0	2.0	0.0	4.0	2.0
0.0	898.03955	99.00498	94.17645	0	0.0	0.0	0.082	1.0	97.25666	-0.09	0	3.0	2.0	0.0	4.0	2.0
0.0	898.03955	99.00498	94.17645	0	0.0	0.0	0.084	1.0	97.37715	-0.078	0	3.0	2.0	0.0	4.0	2.0
0.0	898.03955	99.00498	94.17645	0	0.0	0.0	0.086	1.0	97.37715	-0.078	0	3.0	2.0	0.0	4.0	2.0
0.0	898.03955	99.00498	94.17645	0	0.0	0.0	0.089	1.0	97.17475	-0.067	0	3.0	2.0	0.0	4.0	2.0
0.0	898.03955	99.00498	94.17645	0	0.0	0.0	0.091	1.0	97.17475	-0.062	0	3.0	2.0	0.0	4.0	2.0
0.0	898.03955	99.00498	94.17645	0	0.0	0.0	0.093	1.0	97.258865	-0.062	0	3.0	2.0	0.0	4.0	2.0
0.0	898.03955	99.00498	94.17645	0	0.0	0.0	0.095	1.0	96.457245	-0.053	0	3.0	2.0	0.0	4.0	2.0
0.0	898.03955	99.00498	94.17645	0	0.0	0.0	0.098	1.0	96.457245	-0.049	0	3.0	2.0	0.0	4.0	2.0
0.0	898.03955	99.00498	94.17645	0	0.0	0.0	0.1	1.0	96.63039	-0.049	0	3.0	2.0	0.0	4.0	2.0
0.0	898.03955	99.00498	94.17645	0	0.0	0.0	0.102	1.0	96.90316	-0.042	0	3.0	2.0	0.0	4.0	2.0
0.0	898.03955	99.00498	94.17645	0	0.0	0.0	0.104	1.0	97.1389	-0.042	0	3.0	2.0	0.0	4.0	2.0
0.0	898.03955	99.00498	94.17645	0	0.0	0.0	0.106	1.0	96.82577	-0.039	0	3.0	2.0	0.0	4.0	2.0
0.0	898.03955	99.00498	94.17645	0	0.0	0.0	0.108	1.0	96.82577	-0.034	0	3.0	2.0	0.0	4.0	2.0
0.0	898.03955	99.00498	94.17645	0	0.0	0.0	0.111	1.0	97.10004	-0.034	0	3.0	2.0	0.0	4.0	2.0
0.0	898.03955	99.00498	94.17645	0	0.0	0.0	0.113	1.0	97.3653	-0.029	0	3.0	2.0	0.0	4.0	2.0
0.0	898.03955	99.00498	94.17645	0	0.0	0.0	0.115	1.0	97.3653	-0.027	0	3.0	2.0	0.0	4.0	2.0
0.0	898.03955	99.00498	94.17645	0	0.0	0.0	0.118	1.0	96.95329	-0.027	0	3.0	2.0	0.0	4.0	2.0
0.0	898.03955	99.00498	94.17645	0	0.0	0.0	0.12	1.0	96.95329	-0.023	0	3.0	2.0	0.0	4.0	2.0
0.0	898.03955	99.00498	94.17645	0	0.0	0.0	0.122	1.0	95.99101	-0.023	0	3.0	2.0	0.0	4.0	2.0
0.0	898.03955	99.00498	94.17645	0	0.0	0.0	0.125	1.0	96.850716	-0.021	0	3.0	2.0	0.0	4.0	2.0
0.0	898.03955	99.00498	94.17645	0	0.0	0.0	0.127	1.0	96.850716	-0.018	0	3.0	2.0	0.0	4.0	2.0
0.0	898.03955	99.00498	94.17645	0	0.0	0.0	0.13	1.0	96.734566	-0.018	0	3.0	2.0	0.0	4.0	2.0
0.0	898.03955	99.00498	94.17645	0	0.0	0.0	0.132	1.0	97.0919	-0.017	0	3.0	2.0	0.0	4.0	2.0
0.0	898.03955	99.00498	94.17645	0	0.0	0.0	0.135	1.0	97.0919	-0.014	0	3.0	2.0	0.0	4.0	2.0
0.0	898.03955	99.00498	94.17645	0	0.0	0.0	0.137	1.0	96.06978	-0.014	0	3.0	2.0	0.0	4.0	2.0
0.0	898.03955	99.00498	94.17645	0	0.0	0.0	0.14	1.0	96.06978	-0.013	0	3.0	2.0	0.0	4.0	2.0
0.0	898.03955	99.00498	94.17645	0	0.0	0.0	0.143	1.0	96.36256	-0.013	0	3.0	2.0	0.0	4.0	2.0
0.0	898.03955	99.00498	94.17645	0	0.0	0.0	0.146	1.0	96.62353	-0.011	0	3.0	2.0	0.0	4.0	2.0
0.0	898.03955	99.00498	94.17645	0	0.0	0.0	0.149	1.0	96.62353	-0.01	0	3.0	2.0	0.0	4.0	2.0
0.0	898.03955	99.00498	94.17645	0	0.0	0.0	0.152	1.0	96.82485	-0.01	0	3.0	2.0	0.0	4.0	2.0
0.0	898.03955	99.00498	94.17645	0	0.0	0.0	0.155	1.0	97.180916	-0.009	0	3.0	2.0	0.0	4.0	2.0
0.0	898.03955	99.00498	94.17645	0	0.0	0.0	0.158	1.0	97.180916	-0.007	0	3.0	2.0	0.0	4.0	2.0
0.0	898.03955	99.00498	94.17645	0	0.0	0.0	0.161	1.0	97.3528	-0.007	0	3.0	2.0	0.0	4.0	2.0
0.0	898.03955	99.00498	94.17645	0	0.0	0.0	0.165	1.0	97.3528	-0.007	0	3.0	2.0	0.0	4.0	2.0
0.0	898.03955	99.00498	94.17645	0	0.0	0.0	0.168	1.0	97.52662	-0.007	0	3.0	2.0	0.0	4.0	2.0
0.0	898.03955	99.00498	94.17645	0	0.0	0.0	0.172	1.0	96.90974	-0.006	0	3.0	2.0	0.0	4.0	2.0
0.0	898.03955	99.00498	94.17645	0	0.0	0.0	0.175	1.0	96.90974	-0.005	0	3.0	2.0	0.0	4.0	2.0
0.0	898.03955	99.00498	94.17645	0	0.0	0.0	0.178	1.0	96.52198	-0.005	0	3.0	2.0	0.0	4.0	2.0
0.0	898.03955	99.00498	94.17645	0	0.0	0.0	0.181	1.0	97.212166	-0.004	0	3.0	2.0	0.0	4.0	2.0
0.0	898.03955	99.00498	94.17645	0	0.0	0.0	0.185	1.0	97.212166	-0.004	0	3.0	2.0	0.0	4.0	2.0
0.0	898.03955	99.00498	94.17645	0	0.0	0.0	0.187	1.0	98.251686	-0.004	0	3.0	2.0	0.0	4.0	2.0
0.0	898.03955	99.00498	94.17645	0	0.0	0.0	0.19	1.0	98.251686	-0.003	0	3.0	2.0	0.0	4.0	2.0
0.0	898.03955	99.00498	94.17645	0	0.0	0.0	0.192	1.0	98.40229	-0.003	0	3.0	2.0	0.0	4.0	2.0
0.0	898.03955	99.00498	94.17645	0	0.0	0.0	0.194	1.0	98.57203	-0.003	0	3.0	2.0	0.0	4.0	2.0
0.0	898.03955	99.00498	94.17645	0	0.0	0.0	0.196	1.0	98.57203	-0.002	0	3.0	2.0	0.0	4.0	2.0
0.0	898.03955	99.00498	94.17645	0	0.0	0.0	0.197	1.0	98.51746	-0.002	0	3.0	2.0	0.0	4.0	2.0
0.0	898.03955	99.00498	94.17645	0	0.0	0.0	0.198	1.0	98.88999	-0.002	0	3.0	2.0	0.0	4.0	2.0
0.0	898.03955	99.00498	94.17645	0	0.0	0.0	0.198	1.0	98.88999	-0.001	0	3.0	2.0	0.0	4.0	2.0
0.0	898.03955	99.00498	94.17645	0	0.0	0.0	0.199	1.0	99.55693	-0.001	0	3.0	2.0	0.0	4.0	2.0
0.0	898.03955	99.00498	94.17645	0	0.0	0.0	0.199	1.0	98.977036	-0.001	0	3.0	2.0	0.0	4.0	2.0
0.0	898.03955	99.00498	94.17645	0	0.0	0.0	0.198	1.0	98.72804	-0.001	0	3.0	2.0	0.0	4.0	2.0
0.0	898.03955	99.00498	94.17645	0	0.0	0.0	0.197	1.0	98.569435	-0.001	0	3.0	2.0	8.0	4.0	2.0
0.0	898.03955	99.00498	94.17645	0	0.0	0.0	0.196	1.0	98.569435	-0.001	0	3.0	2.0	9.0	4.0	2.0
0.0	898.03955	99.00498	94.17645	0	0.0	0.0	0.195	1.0	98.34859	-0.001	0	3.0	2.0	11.0	4.0	2.0
-11164.766	803.8631	99.00498	94.17645	0	0.0	0.0	0.193	1.0	99.72685	0.0	0	3.0	2.0	11.0	4.0	2.0
-11164.766	803.8631	99.00498	94.17645	0	0.0	0.0	0.191	1.0	99.72685	0.0	0	3.0	2.0	11.0	4.0	2.0
-11164.766	803.8631	99.00498	94.17645	0	0.0	0.0	0.189	1.0	99.24115	0.0	0	3.0	2.0	11.0	4.0	2.0
-11164.766	803.8631	99.00498	94.17645	0	0.0	0.0	0.187	1.0	99.24115	-0.79	0	3.0	2.0	11.0	4.0	2.0
-11164.766	803.8631	99.00498	94.17645	0	0.0	0.0	0.185	1.0	98.49761	-0.79	0	3.0	2.0	11.0	4.0	2.0
-11164.766	803.8631	99.00498	94.17645	0	0.0	0.0	0.182	1.0	98.133514	-1.525	0	3.0	2.0	11.0	4.0	2.0
-11164.766	803.8631	99.00498	94.17645	0	0.0	0.0	0.18	1.0	98.133514	-2.842	0	3.0	2.0	11.0	4.0	2.0
-11164.766	803.8631	99.00498	94.17645	0	0.0	0.0	0.177	1.0	97.9425	-2.842	0	3.0	2.0	11.0	4.0	2.0
-11164.766	803.8631	99.00498	94.17645	0	0.0	0.0	0.174	1.0	98.055626	-3.431	0	3.0	2.0	11.0	4.0	2.0
-11164.766	803.8631	99.00498	94.17645	0	0.0	0.0	0.171	1.0	98.055626	-3.431	0	3.0	2.0	11.0	4.0	2.0
-11164.766	803.8631	99.00498	94.17645	0	0.0	0.0	0.169	1.0	97.84988	-4.488	0	3.0	2.0	11.0	4.0	2.0
-11164.766	803.8631	99.00498	94.17645	0	0.0	0.0	0.166	1.0	97.84988	-4.961	0	3.0	2.0	11.0	4.0	2.0
-11164.766	803.8631	99.00498	94.17645	0	0.0	0.0	0.163	1.0	97.67271	-4.961	0	3.0	2.0	11.0	4.0	2.0
-11164.766	803.8631	99.00498	94.17645	0	0.0	0.0	0.159	1.0	96.706245	-5.809	0	3.0	2.0	11.0	4.0	2.0
-11164.766	803.8631	99.00498	94.17645	0	0.0	0.0	0.156	1.0	96.706245	-6.541	0	3.0	2.0	11.0	4.0	2.0
-11164.766	803.8631	99.00498	94.17645	0	0.0	0.0	0.152	1.0	96.962654	-6.541	0	3.0	2.0	12.0	4.0	2.0
-11164.766	803.8631	99.00498	94.17645	0	0.0	0.0	0.149	1.0	96.65315	-6.869	0	3.0	2.0	12.0	4.0	2.0
-11164.766	803.8631	99.00498	94.17645	0	0.0	0.0	0.146	1.0	96.65315	-7.457	0	3.0	2.0	12.0	4.0	2.0
-11164.766	803.8631	99.00498	94.17645	0	0.0	0.0	0.143	1.0	96.929886	-7.457	0	3.0	2.0	12.0	4.0	2.0
-11164.766	803.8631	99.00498	94.17645	0	0.0	0.0	0.139	1.0	96.929886	-7.72	0	3.0	2.0	12.0	4.0	2.0
-11164.766	803.8631	99.00498	94.17645	0	0.0	0.0	0.136	1.0	97.00374	-7.72	0	3.0	2.0	12.0	4.0	2.0
-11164.766	803.8631	99.00498	94.17645	0	0.0	0.0	0.132	1.0	97.330956	-8.192	0	3.0	2.0	12.0	4.0	2.0
-11164.766	803.8631	99.00498	94.17645	0	0.0	0.0	0.129	1.0	97.330956	-8.403	0	3.0	2.0	12.0	4.0	2.0
-11164.766	803.8631	99.00498	94.17645	0	0.0	0.0	0.125	1.0	97.61717	-8.403	0	3.0	2.0	12.0	4.0	2.0
-11164.766	803.8631	99.00498	94.17645	0	0.0	0.0	0.121	1.0	97.74122	-8.781	0	3.0	2.0	12.0	4.0	2.0
-11164.766	803.8631	99.00498	94.17645	0	0.0	0.0	0.117	1.0	97.74122	-8.781	0	3.0	2.0	12.0	4.0	2.0
-11164.766	803.8631	99.00498	94.17645	0	0.0	0.0	0.113	1.0	97.43453	-8.951	0	3.0	2.0	12.0	4.0	2.0
-11164.766	803.8631	99.00498	94.17645	0	0.0	0.0	0.11	1.0	97.43453	-9.255	0	3.0	2.0	12.0	4.0	2.0
-11164.766	803.8631	99.00498	94.17645	0	0.0	0.0	0.106	1.0	97.40161	-9.255	0	3.0	2.0	12.0	4.0	2.0
-11164.766	803.8631	99.00498	94.17645	0	0.0	0.0	0.103	1.0	97.575455	-9.517	0	3.0	2.0	12.0	4.0	2.0
-11164.766	803.8631	99.00498	94.17645	0	0.0	0.0	0.099	1.0	97.575455	-9.635	0	3.0	2.0	12.0	4.0	2.0
-11164.766	803.8631	99.00498	94.17645	0	0.0	0.0	0.096	1.0	97.575325	-9.635	0	3.0	2.0	12.0	4.0	2.0
-11164.766	803.8631	99.00498	94.17645	0	0.0	0.0	0.093	1.0	97.43659	-9.845	0	3.0	2.0	12.0	4.0	2.0
-11164.766	803.8631	99.00498	94.17645	0	0.0	0.0	0.089	1.0	97.43659	-9.845	0	3.0	2.0	12.0	4.0	2.0
-11164.766	803.8631	99.00498	94.17645	0	0.0	0.0	0.086	1.0	97.39517	-9.939	0	3.0	2.0	12.0	4.0	2.0
-11164.766	803.8631	99.00498	94.17645	0	0.0	0.0	0.083	1.0	97.39517	-10.108	0	3.0	2.0	12.0	4.0	2.0
-11164.766	803.8631	99.00498	94.17645	0	0.0	0.0	0.08	1.0	97.508995	-10.108	0	3.0	2.0	12.0	4.0	2.0
-11164.766	803.8631	99.00498	94.17645	0	0.0	0.0	0.077	1.0	97.215805	-10.184	0	3.0	2.0	12.0	4.0	2.0
-11164.766	803.8631	99.00498	94.17645	0	0.0	0.0	0.074	1.0	97.215805	-10.32	0	3.0	2.0	12.0	4.0	2.0
-11164.766	803.8631	99.00498	94.17645	0	0.0	0.0	0.072	1.0	97.534164	-10.32	0	3.0	2.0	12.0	4.0	2.0
-11164.766	803.8631	99.00498	94.17645	0	0.0	0.0	0.069	1.0	97.694435	-10.38	0	3.0	2.0	12.0	4.0	2.0
-11164.766	803.8631	99.00498	94.17645	0	0.0	0.0	0.066	1.0	97.694435	-10.38	0	3.0	2.0	12.0	4.0	2.0
-11164.766	803.8631	99.00498	94.17645	0	0.0	0.0	0.064	1.0	97.56619	-10.49	0	3.0	2.0	12.0	4.0	2.0
-11164.766	803.8631	99.00498	94.17645	0	0.0	0.0	0.061	1.0	97.56619	-10.583	0	3.0	2.0	12.0	4.0	2.0
-11164.766	803.8631	99.00498	94.17645	0	0.0	0.0	0.059	1.0	97.37064	-10.583	0	3.0	2.0	12.0	4.0	2.0
-11164.766	803.8631	99.00498	94.17645	0	0.0	0.0	0.056	1.0	97.19537	-10.625	0	3.0	2.0	12.0	4.0	2.0
-11164.766	803.8631	99.00498	94.17645	0	0.0	0.0	0.054	1.0	97.19537	-10.701	0	3.0	2.0	12.0	4.0	2.0
-11164.766	803.8631	99.00498	94.17645	0	0.0	0.0	0.052	1.0	96.35966	-10.701	0	3.0	2.0	12.0	4.0	2.0
-11164.766	803.8631	99.00498	94.17645	0	0.0	0.0	0.05	1.0	96.35966	-10.734	0	3.0	2.0	12.0	4.0	2.0
-11164.766	803.8631	99.00498	94.17645	0	0.0	0.0	0.048	1.0	96.63207	-10.734	0	3.0	2.0	12.0	4.0	2.0
-11164.766	803.8631	99.00498	94.17645	0	0.0	0.0	0.046	1.0	97.206795	-10.795	0	3.0	2.0	12.0	4.0	2.0
-11164.766	803.8631	99.00498	94.17645	0	0.0	0.0	0.044	1.0	97.206795	-10.823	0	3.0	2.0	12.0	4.0	2.0
-11164.766	803.8631	99.00498	94.17645	0	0.0	0.0	0.041	1.0	97.14439	-10.823	0	3.0	2.0	12.0	4.0	2.0
-11164.766	803.8631	99.00498	94.17645	0	0.0	0.0	0.039	1.0	97.754684	-10.871	0	3.0	2.0	12.0	4.0	2.0
-11164.766	803.8631	99.00498	94.17645	0	0.0	0.0	0.037	1.0	97.754684	-10.892	0	3.0	2.0	12.0	4.0	2.0
-11164.766	803.8631	99.00498	94.17645	0	0.0	0.0	0.035	1.0	97.64226	-10.892	0	3.0	2.0	12.0	4.0	2.0
-11164.766	803.8631	99.00498	94.17645	0	0.0	0.0	0.033	1.0	97.64226	-10.931	0	3.0	2.0	12.0	4.0	2.0
-11164.766	803.8631	99.00498	94.17645	0	0.0	0.0	0.031	1.0	96.98163	-10.931	0	3.0	2.0	12.0	4.0	2.0
-11164.766	803.8631	99.00498	94.17645	0	0.0	0.0	0.028	1.0	96.74635	-10.965	0	3.0	2.0	12.0	4.0	2.0
-11164.766	803.8631	99.00498	94.17645	0	0.0	0.0	0.026	1.0	96.74635	-10.981	0	3.0	2.0	12.0	4.0	2.0
-11164.766	803.8631	99.00498	94.17645	1	0.0	0.0	0.024	1.0	96.58583	-10.981	0	3.0	2.0	12.0	4.0	2.0
-11164.766	803.8631	99.00498	94.17645	1	0.0	0.0	0.022	1.0	95.22102	-11.007	0	3.0	2.0	12.0	4.0	2.0
-11164.766	803.8631	99.00498	94.17645	1	0.0	0.0	0.02	1.0	95.22102	-11.019	0	3.0	2.0	12.0	4.0	2.0
-11164.766	803.8631	99.00498	94.17645	1	0.0	0.0	0.018	1.0	95.69297	-11.019	0	3.0	2.0	12.0	4.0	2.0
-11164.766	803.8631	99.00498	94.17645	1	0.0	0.0	0.016	1.0	95.69297	-11.042	0	3.0	2.0	12.0	4.0	2.0
-11164.766	803.8631	99.00498	94.17645	1	0.0	0.0	0.015	1.0	96.324844	-11.042	0	3.0	2.0	12.0	4.0	2.0
-11164.766	803.8631	99.00498	94.17645	1	0.0	0.0	0.013	1.0	96.46271	-11.051	0	3.0	2.0	12.0	4.0	2.0
-11164.766	803.8631	99.00498	94.17645	1	0.0	0.0	0.011	1.0	96.46271	-11.068	0	3.0	2.0	12.0	4.0	2.0
-11164.766	803.8631	99.00498	94.17645	1	0.0	0.0	0.009	1.0	96.49742	-11.068	0	3.0	2.0	12.0	4.0	2.0
-11164.766	803.8631	99.00498	94.17645	1	0.0	0.0	0.007	1.0	96.88254	-11.076	0	3.0	2.0	12.0	4.0	2.0
-11164.766	803.8631	99.00498	94.17645	1	0.0	0.0	0.005	1.0	96.88254	-11.09	0	3.0	2.0	12.0	4.0	2.0
-11164.766	803.8631	99.00498	94.17645	1	0.0	0.0	0.003	1.0	96.88614	-11.09	0	3.0	2.0	12.0	4.0	2.0
-11164.766	803.8631	99.00498	94.17645	1	0.0	0.0	0.001	1.0	96.88614	-11.096	0	3.0	2.0	12.0	4.0	2.0
-11164.766	803.8631	99.00498	94.17645	1	0.0	0.0	0.0	1.0	96.90667	-11.096	0	3.0	2.0	12.0	4.0	2.0
-11164.766	803.8631	99.00498	94.17645	1	0.0	0.0	-0.001	1.0	96.556366	-11.108	0	3.0	2.0	12.0	4.0	2.0
-11164.766	803.8631	99.00498	94.17645	1	0.0	0.0	-0.003	1.0	96.556366	-11.112	0	3.0	2.0	12.0	4.0	2.0
-11164.766	803.8631	99.00498	94.17645	1	0.0	0.0	-0.005	1.0	96.24214	-11.112	0	3.0	2.0	12.0	4.0	2.0
-11164.766	803.8631	99.00498	94.17645	1	0.0	0.0	-0.007	1.0	96.47512	-11.121	0	3.0	2.0	12.0	4.0	2.0
-11164.766	803.8631	99.00498	94.17645	1	0.0	0.0	-0.009	1.0	96.47512	-11.125	0	3.0	2.0	12.0	4.0	2.0
-11164.766	803.8631	99.00498	94.17645	1	0.0	0.0	-0.011	1.0	96.13577	-11.125	0	3.0	2.0	13.0	4.0	2.0
-11164.766	803.8631	99.00498	94.17645	0	0.0	0.0	-0.013	1.0	96.13577	-11.133	0	3.0	3.0	14.0	4.0	2.0
0.0	803.8631	99.00498	94.17645	0	0.0	0.0	-0.015	1.0	96.79588	-11.133	0	3.0	3.0	0.0	4.0	2.0
0.0	803.8631	99.00498	94.17645	0	0.0	0.0	-0.017	1.0	96.56784	-11.139	0	3.0	3.0	0.0	4.0	2.0
0.0	803.8631	99.00498	94.17645	0	0.0	0.0	-0.018	1.0	96.56784	-11.142	0	3.0	3.0	0.0	4.0	2.0
0.0	803.8631	99.00498	94.17645	0	0.0	0.0	-0.02	1.0	96.27463	-11.142	0	3.0	3.0	0.0	4.0	2.0
0.0	803.8631	99.00498	94.17645	0	0.0	0.0	-0.021	1.0	96.35143	-10.354	0	3.0	3.0	0.0	4.0	2.0
0.0	803.8631	99.00498	94.17645	0	0.0	0.0	-0.023	1.0	96.35143	-10.354	0	3.0	3.0	0.0	4.0	2.0
0.0	803.8631	99.00498	94.17645	0	0.0	0.0	-0.024	1.0	96.62575	-8.941	0	3.0	3.0	0.0	4.0	2.0
0.0	803.8631	99.00498	94.17645	0	0.0	0.0	-0.024	1.0	96.62575	-7.722	0	3.0	3.0	0.0	4.0	2.0
0.0	803.8631	99.00498	94.17645	0	0.0	0.0	-0.025	1.0	96.71558	-7.722	0	3.0	3.0	0.0	4.0	2.0
0.0	803.8631	99.00498	94.17645	0	0.0	0.0	-0.025	1.0	96.785065	-7.175	0	3.0	3.0	0.0	4.0	2.0
0.0	803.8631	99.00498	94.17645	0	0.0	0.0	-0.025	1.0	96.50885	-6.197	0	3.0	3.0	0.0	4.0	2.0
0.0	803.8631	99.00498	94.17645	0	0.0	0.0	-0.024	1.0	96.783295	-6.197	0	3.0	3.0	1.0	4.0	2.0
0.0	803.8631	99.00498	94.17645	0	0.0	0.0	-0.024	1.0	96.499435	-5.758	0	3.0	3.0	7.0	4.0	2.0
0.0	803.8631	99.00498	94.17645	0	0.0	0.0	-0.023	1.0	96.499435	-4.973	0	3.0	3.0	7.0	4.0	2.0
0.0	803.8631	99.00498	94.17645	0	0.0	0.0	-0.022	1.0	96.85931	-4.973	0	3.0	3.0	0.0	4.0	2.0
0.0	803.8631	99.00498	94.17645	0	0.0	0.0	-0.02	1.0	96.85931	-4.621	0	3.0	3.0	0.0	4.0	2.0
0.0	803.8631	99.00498	94.17645	0	0.0	0.0	-0.019	1.0	97.33055	-4.621	0	3.0	3.0	0.0	4.0	2.0
0.0	803.8631	99.00498	94.17645	0	0.0	0.0	-0.017	1.0	97.60695	-3.99	0	3.0	3.0	0.0	4.0	2.0
0.0	803.8631	99.00498	94.17645	0	0.0	0.0	-0.015	1.0	97.60695	-3.446	0	3.0	3.0	0.0	4.0	2.0
0.0	803.8631	99.00498	94.17645	0	0.0	0.0	-0.013	1.0	97.03778	-3.446	0	3.0	3.0	0.0	4.0	2.0
0.0	803.8631	99.00498	94.17645	0	0.0	0.0	-0.011	1.0	96.92235	-3.202	0	3.0	3.0	0.0	4.0	2.0
0.0	803.8631	99.00498	94.17645	0	0.0	0.0	-0.01	1.0	96.92235	-3.202	0	3.0	3.0	0.0	4.0	2.0
0.0	803.8631	99.00498	94.17645	0	0.0	0.0	-0.007	1.0	97.113205	-2.765	0	3.0	3.0	0.0	4.0	2.0
0.0	803.8631	99.00498	94.17645	0	0.0	0.0	-0.005	1.0	97.113205	-2.57	0	3.0	3.0	0.0	4.0	2.0
0.0	803.8631	99.00498	94.17645	0	0.0	0.0	-0.003	1.0	97.85762	-2.57	0	3.0	3.0	0.0	4.0	2.0
0.0	803.8631	99.00498	94.17645	0	0.0	0.0	0.0	1.0	98.50986	-2.219	0	3.0	3.0	0.0	4.0	2.0
0.0	803.8631	99.00498	94.17645	0	0.0	0.0	0.001	1.0	98.50986	-1.916	0	3.0	3.0	0.0	4.0	2.0
0.0	803.8631	99.00498	94.17645	0	0.0	0.0	0.003	1.0	98.233765	-1.916	0	3.0	3.0	0.0	4.0	2.0
0.0	803.8631	99.00498	94.17645	0	0.0	0.0	0.006	1.0	98.00615	-1.78	0	3.0	3.0	0.0	4.0	2.0
0.0	803.8631	99.00498	94.17645	0	0.0	0.0	0.008	1.0	98.00615	-1.78	0	3.0	3.0	0.0	4.0	2.0
0.0	803.8631	99.00498	94.17645	0	0.0	0.0	0.011	1.0	97.72534	-1.538	0	3.0	3.0	0.0	4.0	2.0
0.0	803.8631	99.00498	94.17645	0	0.0	0.0	0.013	1.0	97.72534	-1.429	0	3.0	3.0	0.0	4.0	2.0
0.0	803.8631	99.00498	94.17645	0	0.0	0.0	0.016	1.0	97.84036	-1.429	0	3.0	3.0	0.0	4.0	2.0
0.0	803.8631	99.00498	94.17645	0	0.0	0.0	0.019	1.0	98.76748	-1.234	0	3.0	3.0	0.0	4.0	2.0
0.0	803.8631	99.00498	94.17645	0	0.0	0.0	0.021	1.0	98.76748	-1.146	0	3.0	3.0	0.0	4.0	2.0
0.0	803.8631	99.00498	94.17645	0	0.0	0.0	0.024	1.0	98.89927	-1.146	0	3.0	3.0	0.0	4.0	2.0
0.0	803.8631	99.00498	94.17645	0	0.0	0.0	0.027	1.0	98.087494	-0.99	0	3.0	3.0	0.0	4.0	2.0
0.0	803.8631	99.00498	94.17645	0	0.0	0.0	0.029	1.0	98.087494	-0.854	0	3.0	3.0	0.0	4.0	2.0
0.0	803.8631	99.00498	94.17645	0	0.0	0.0	0.032	1.0	97.48444	-0.854	0	3.0	3.0	0.0	4.0	2.0
0.0	803.8631	99.00498	94.17645	0	0.0	0.0	0.035	1.0	97.48444	-0.794	0	3.0	3.0	0.0	4.0	2.0
0.0	803.8631	99.00498	94.17645	0	0.0	0.0	0.038	1.0	96.77924	-0.794	0	3.0	3.0	0.0	4.0	2.0
0.0	803.8631	99.00498	94.17645	0	0.0	0.0	0.041	1.0	98.45268	-0.685	0	3.0	3.0	0.0	4.0	2.0
0.0	803.8631	99.00498	94.17645	0	0.0	0.0	0.043	1.0	98.45268	-0.637	0	3.0	3.0	0.0	4.0	2.0
0.0	803.8631	99.00498	94.17645	0	0.0	0.0	0.046	1.0	98.097694	-0.637	0	3.0	3.0	0.0	4.0	2.0
0.0	803.8631	99.00498	94.17645	0	0.0	0.0	0.049	1.0	97.816315	-0.55	0	3.0	3.0	0.0	4.0	2.0
0.0	803.8631	99.00498	94.17645	0	0.0	0.0	0.051	1.0	97.816315	-0.55	0	3.0	3.0	0.0	4.0	2.0
0.0	803.8631	99.00498	94.17645	0	0.0	0.0	0.054	1.0	97.921165	-0.511	0	3.0	3.0	0.0	4.0	2.0
0.0	803.8631	99.00498	94.17645	0	0.0	0.0	0.057	1.0	97.921165	-0.441	0	3.0	3.0	0.0	4.0	2.0
0.0	803.8631	99.00498	94.17645	0	0.0	0.0	0.06	1.0	96.85269	-0.441	0	3.0	3.0	0.0	4.0	2.0
0.0	803.8631	99.00498	94.17645	0	0.0	0.0	0.062	1.0	96.799774	-0.41	0	3.0	3.0	0.0	4.0	2.0
0.0	803.8631	99.00498	94.17645	0	0.0	0.0	0.065	1.0	96.799774	-0.354	0	3.0	3.0	0.0	4.0	2.0
0.0	803.8631	99.00498	94.17645	0	0.0	0.0	0.067	1.0	96.30825	-0.354	0	3.0	3.0	0.0	4.0	2.0
0.0	803.8631	99.00498	94.17645	0	0.0	0.0	0.069	1.0	96.30825	-0.328	0	3.0	3.0	0.0	4.0	2.0
0.0	803.8631	99.00498	94.17645	0	0.0	0.0	0.072	1.0	96.491	-0.328	0	3.0	3.0	0.0	4.0	2.0
0.0	803.8631	99.00498	94.17645	0	0.0	0.0	0.074	1.0	96.392334	-0.283	0	3.0	3.0	0.0	4.0	2.0
0.0	803.8631	99.00498	94.17645	0	0.0	0.0	0.077	1.0	96.392334	-0.263	0	3.0	3.0	0.0	4.0	2.0
0.0	803.8631	99.00498	94.17645	0	0.0	0.0	0.079	1.0	96.21259	-0.263	0	3.0	3.0	0.0	4.0	2.0
0.0	803.8631	99.00498	94.17645	0	0.0	0.0	0.081	1.0	96.39151	-0.227	0	3.0	3.0	0.0	4.0	2.0
0.0	803.8631	99.00498	94.17645	0	0.0	0.0	0.083	1.0	96.39151	-0.211	0	3.0	3.0	0.0	4.0	2.0
0.0	803.8631	99.00498	94.17645	0	0.0	0.0	0.085	1.0	95.30424	-0.211	0	3.0	3.0	0.0	4.0	2.0
0.0	803.8631	99.00498	94.17645	0	0.0	0.0	0.087	1.0	95.30424	-0.182	0	3.0	3.0	0.0	4.0	2.0
0.0	803.8631	99.00498	94.17645	0	0.0	0.0	0.089	1.0	95.0891	-0.182	0	3.0	3.0	0.0	4.0	2.0
0.0	803.8631	99.00498	94.17645	0	0.0	0.0	0.091	1.0	95.867935	-0.169	0	3.0	3.0	0.0	4.0	2.0
0.0	803.8631	99.00498	94.17645	0	0.0	0.0	0.092	1.0	95.867935	-0.146	0	3.0	3.0	0.0	4.0	2.0
0.0	803.8631	99.00498	94.17645	0	0.0	0.0	0.094	1.0	95.405754	-0.146	0	3.0	3.0	0.0	4.0	2.0
0.0	803.8631	99.00498	94.17645	0	0.0	0.0	0.096	1.0	95.98209	-0.126	0	3.0	3.0	0.0	4.0	2.0
0.0	803.8631	99.00498	94.17645	0	0.0	0.0	0.097	1.0	95.98209	-0.117	0	3.0	3.0	0.0	4.0	2.0
0.0	803.8631	99.00498	94.17645	0	0.0	0.0	0.099	1.0	95.67253	-0.117	0	3.0	3.0	0.0	4.0	2.0
0.0	803.8631	99.00498	94.17645	0	0.0	0.0	0.101	1.0	95.67253	-0.101	0	3.0	3.0	0.0	4.0	2.0
0.0	803.8631	99.00498	94.17645	0	0.0	0.0	0.102	1.0	96.08372	-0.101	0	3.0	3.0	0.0	4.0	2.0
0.0	803.8631	99.00498	94.17645	0	0.0	0.0	0.104	1.0	95.991776	-0.093	0	3.0	3.0	0.0	4.0	2.0
0.0	803.8631	99.00498	94.17645	0	0.0	0.0	0.106	1.0	95.991776	-0.08	0	3.0	3.0	0.0	4.0	2.0
0.0	803.8631	99.00498	94.17645	0	0.0	0.0	0.108	1.0	96.489815	-0.08	0	3.0	3.0	0.0	4.0	2.0
0.0	803.8631	99.00498	94.17645	0	0.0	0.0	0.109	1.0	96.87495	-0.075	0	3.0	3.0	0.0	4.0	2.0
0.0	803.8631	99.00498	94.17645	0	0.0	0.0	0.111	1.0	96.87495	-0.064	0	3.0	3.0	0.0	4.0	2.0
0.0	803.8631	99.00498	94.17645	0	0.0	0.0	0.113	1.0	96.76233	-0.064	0	3.0	3.0	0.0	4.0	2.0
0.0	803.8631	99.00498	94.17645	0	0.0	0.0	0.115	1.0	96.76233	-0.06	0	3.0	3.0	0.0	4.0	2.0
0.0	803.8631	99.00498	94.17645	0	0.0	0.0	0.117	1.0	96.57119	-0.06	0	3.0	3.0	0.0	4.0	2.0
0.0	803.8631	99.00498	94.17645	0	0.0	0.0	0.119	1.0	96.74426	-0.051	0	3.0	3.0	0.0	4.0	2.0
0.0	803.8631	99.00498	94.17645	0	0.0	0.0	0.121	1.0	96.74426	-0.044	0	3.0	3.0	0.0	4.0	2.0
0.0	803.8631	99.00498	94.17645	0	0.0	0.0	0.123	1.0	96.45615	-0.044	0	3.0	3.0	0.0	4.0	2.0
0.0	803.8631	99.00498	94.17645	0	0.0	0.0	0.125	1.0	96.084656	-0.041	0	3.0	3.0	0.0	4.0	2.0
0.0	803.8631	99.00498	94.17645	0	0.0	0.0	0.127	1.0	96.084656	-0.035	0	3.0	3.0	0.0	4.0	2.0
0.0	803.8631	99.00498	94.17645	0	0.0	0.0	0.129	1.0	96.89455	-0.035	0	3.0	3.0	0.0	4.0	2.0
0.0	803.8631	99.00498	94.17645	0	0.0	0.0	0.131	1.0	96.89455	-0.032	0	3.0	3.0	0.0	4.0	2.0
0.0	803.8631	99.00498	94.17645	0	0.0	0.0	0.133	1.0	97.19987	-0.032	0	3.0	3.0	0.0	4.0	2.0
0.0	803.8631	99.00498	94.17645	0	0.0	0.0	0.135	1.0	96.94344	-0.028	0	3.0	3.0	0.0	4.0	2.0
0.0	803.8631	99.00498	94.17645	0	0.0	0.0	0.137	1.0	96.94344	-0.026	0	3.0	3.0	0.0	4.0	2.0
0.0	803.8631	99.00498	94.17645	0	0.0	0.0	0.139	1.0	97.08852	-0.026	0	3.0	3.0	0.0	4.0	2.0
0.0	803.8631	99.00498	94.17645	0	0.0	0.0	0.141	1.0	97.08257	-0.022	0	3.0	3.0	0.0	4.0	2.0
0.0	803.8631	99.00498	94.17645	0	0.0	0.0	0.143	1.0	97.08257	-0.02	0	3.0	3.0	0.0	4.0	2.0
0.0	803.8631	99.00498	94.17645	0	0.0	0.0	0.145	1.0	96.56502	-0.02	0	3.0	3.0	0.0	4.0	2.0
0.0	803.8631	99.00498	94.17645	0	0.0	0.0	0.148	1.0	96.61905	-0.017	0	3.0	3.0	0.0	4.0	2.0
0.0	803.8631	99.00498	94.17645	0	0.0	0.0	0.15	1.0	97.00234	-0.017	0	3.0	3.0	0.0	4.0	2.0
0.0	803.8631	99.00498	94.17645	0	0.0	0.0	0.151	1.0	97.23445	-0.016	0	3.0	3.0	0.0	4.0	2.0
0.0	803.8631	99.00498	94.17645	0	0.0	0.0	0.153	1.0	97.23445	-0.014	0	3.0	3.0	0.0	4.0	2.0
0.0	803.8631	99.00498	94.17645	0	0.0	0.0	0.155	1.0	97.321754	-0.014	0	3.0	3.0	0.0	4.0	2.0
0.0	803.8631	99.00498	94.17645	0	0.0	0.0	0.157	1.0	96.873566	-0.012	0	3.0	3.0	0.0	4.0	2.0
0.0	803.8631	99.00498	94.17645	0	0.0	0.0	0.159	1.0	96.873566	-0.011	0	3.0	3.0	0.0	4.0	2.0
0.0	803.8631	99.00498	94.17645	0	0.0	0.0	0.161	1.0	97.04624	-0.011	0	3.0	3.0	0.0	4.0	2.0
0.0	803.8631	99.00498	94.17645	0	0.0	0.0	0.162	1.0	97.04624	-0.009	0	3.0	3.0	0.0	4.0	2.0
0.0	803.8631	99.00498	94.17645	0	0.0	0.0	0.164	1.0	96.993484	-0.009	0	3.0	3.0	0.0	4.0	2.0
0.0	803.8631	99.00498	94.17645	0	0.0	0.0	0.165	1.0	96.509674	-0.008	0	3.0	3.0	0.0	4.0	2.0
0.0	803.8631	99.00498	94.17645	0	0.0	0.0	0.167	1.0	96.509674	-0.007	0	3.0	3.0	0.0	4.0	2.0
0.0	803.8631	99.00498	94.17645	0	0.0	0.0	0.168	1.0	96.70125	-0.007	0	3.0	3.0	0.0	4.0	2.0
0.0	803.8631	99.00498	94.17645	0	0.0	0.0	0.169	1.0	96.66688	-0.006	0	3.0	3.0	0.0	4.0	2.0
0.0	803.8631	99.00498	94.17645	0	0.0	0.0	0.169	1.0	96.66688	-0.006	0	3.0	3.0	0.0	4.0	2.0
0.0	803.8631	99.00498	94.17645	0	0.0	0.0	0.17	1.0	96.53454	-0.005	0	3.0	3.0	0.0	4.0	2.0
0.0	803.8631	99.00498	94.17645	0	0.0	0.0	0.171	1.0	96.53454	-0.005	0	3.0	3.0	0.0	4.0	2.0
0.0	803.8631	99.00498	94.17645	0	0.0	0.0	0.171	1.0	96.72919	-0.005	0	3.0	3.0	0.0	4.0	2.0
0.0	803.8631	99.00498	94.17645	0	0.0	0.0	0.171	1.0	97.41736	-0.004	0	3.0	3.0	0.0	4.0	2.0
0.0	803.8631	99.00498	94.17645	0	0.0	0.0	0.17	1.0	97.41736	-0.004	0	3.0	3.0	0.0	4.0	2.0
0.0	803.8631	99.00498	94.17645	0	0.0	0.0	0.17	1.0	97.5571	-0.004	0	3.0	3.0	9.0	4.0	2.0
0.0	803.8631	99.00498	94.17645	0	0.0	0.0	0.169	1.0	97.18266	-0.003	0	3.0	3.0	11.0	4.0	2.0
0.0	803.8631	99.00498	94.17645	0	0.0	0.0	0.169	1.0	97.18266	-0.002	0	3.0	3.0	11.0	4.0	2.0
-9856.76	709.68665	99.00498	94.17645	0	0.0	0.0	0.168	1.0	96.44016	-0.002	0	3.0	3.0	11.0	4.0	2.0
-9856.76	709.68665	99.00498	94.17645	0	0.0	0.0	0.166	1.0	96.44016	-0.002	0	3.0	3.0	11.0	4.0	2.0
-9856.76	709.68665	99.00498	94.17645	0	0.0	0.0	0.165	1.0	96.26074	-0.002	0	3.0	3.0	11.0	4.0	2.0
-9856.76	709.68665	99.00498	94.17645	0	0.0	0.0	0.164	1.0	96.73288	-0.699	0	3.0	3.0	11.0	4.0	2.0
-9856.76	709.68665	99.00498	94.17645	0	0.0	0.0	0.162	1.0	96.73288	-1.348	0	3.0	3.0	11.0	4.0	2.0
-9856.76	709.68665	99.00498	94.17645	0	0.0	0.0	0.16	1.0	97.06793	-1.348	0	3.0	3.0	11.0	4.0	2.0
-9856.76	709.68665	99.00498	94.17645	0	0.0	0.0	0.158	1.0	96.30685	-2.51	0	3.0	3.0	11.0	4.0	2.0
-9856.76	709.68665	99.00498	94.17645	0	0.0	0.0	0.156	1.0	96.30685	-2.51	0	3.0	3.0	11.0	4.0	2.0
-9856.76	709.68665	99.00498	94.17645	0	0.0	0.0	0.154	1.0	95.96671	-3.03	0	3.0	3.0	11.0	4.0	2.0
-9856.76	709.68665	99.00498	94.17645	0	0.0	0.0	0.152	1.0	95.96671	-3.964	0	3.0	3.0	11.0	4.0	2.0
-9856.76	709.68665	99.00498	94.17645	0	0.0	0.0	0.149	1.0	96.37005	-3.964	0	3.0	3.0	12.0	4.0	2.0
-9856.76	709.68665	99.00498	94.17645	0	0.0	0.0	0.147	1.0	96.94283	-4.38	0	3.0	3.0	12.0	4.0	2.0
-9856.76	709.68665	99.00498	94.17645	0	0.0	0.0	0.145	1.0	96.94283	-5.129	0	3.0	3.0	12.0	4.0	2.0
-9856.76	709.68665	99.00498	94.17645	0	0.0	0.0	0.142	1.0	96.89794	-5.129	0	3.0	3.0	12.0	4.0	2.0
-9856.76	709.68665	99.00498	94.17645	0	0.0	0.0	0.139	1.0	96.61026	-5.776	0	3.0	3.0	12.0	4.0	2.0
-9856.76	709.68665	99.00498	94.17645	0	0.0	0.0	0.136	1.0	96.61026	-5.776	0	3.0	3.0	12.0	4.0	2.0
-9856.76	709.68665	99.00498	94.17645	0	0.0	0.0	0.133	1.0	97.02783	-6.065	0	3.0	3.0	12.0	4.0	2.0
-9856.76	709.68665	99.00498	94.17645	0	0.0	0.0	0.131	1.0	97.02783	-6.585	0	3.0	3.0	12.0	4.0	2.0
-9856.76	709.68665	99.00498	94.17645	0	0.0	0.0	0.128	1.0	96.904	-6.585	0	3.0	3.0	12.0	4.0	2.0
-9856.76	709.68665	99.00498	94.17645	0	0.0	0.0	0.126	1.0	96.80531	-6.816	0	3.0	3.0	12.0	4.0	2.0
-9856.76	709.68665	99.00498	94.17645	0	0.0	0.0	0.123	1.0	96.80531	-7.232	0	3.0	3.0	12.0	4.0	2.0
-9856.76	709.68665	99.00498	94.17645	0	0.0	0.0	0.121	1.0	96.68179	-7.232	0	3.0	3.0	12.0	4.0	2.0
-9856.76	709.68665	99.00498	94.17645	0	0.0	0.0	0.118	1.0	96.77906	-7.419	0	3.0	3.0	12.0	4.0	2.0
-9856.76	709.68665	99.00498	94.17645	0	0.0	0.0	0.115	1.0	96.77906	-7.419	0	3.0	3.0	12.0	4.0	2.0
-9856.76	709.68665	99.00498	94.17645	0	0.0	0.0	0.113	1.0	96.888336	-7.753	0	3.0	3.0	12.0	4.0	2.0
-9856.76	709.68665	99.00498	94.17645	0	0.0	0.0	0.11	1.0	96.888336	-7.902	0	3.0	3.0	12.0	4.0	2.0
-9856.76	709.68665	99.00498	94.17645	0	0.0	0.0	0.108	1.0	96.545425	-7.902	0	3.0	3.0	12.0	4.0	2.0
-9856.76	709.68665	99.00498	94.17645	0	0.0	0.0	0.105	1.0	97.11142	-8.171	0	3.0	3.0	12.0	4.0	2.0
-9856.76	709.68665	99.00498	94.17645	0	0.0	0.0	0.103	1.0	97.11142	-8.291	0	3.0	3.0	12.0	4.0	2.0
-9856.76	709.68665	99.00498	94.17645	0	0.0	0.0	0.1	1.0	97.62137	-8.291	0	3.0	3.0	12.0	4.0	2.0
-9856.76	709.68665	99.00498	94.17645	0	0.0	0.0	0.098	1.0	97.62137	-8.506	0	3.0	3.0	12.0	4.0	2.0
-9856.76	709.68665	99.00498	94.17645	0	0.0	0.0	0.095	1.0	98.3956	-8.506	0	3.0	3.0	12.0	4.0	2.0
-9856.76	709.68665	99.00498	94.17645	0	0.0	0.0	0.093	1.0	98.08784	-8.693	0	3.0	3.0	12.0	4.0	2.0
-9856.76	709.68665	99.00498	94.17645	0	0.0	0.0	0.09	1.0	98.08784	-8.775	0	3.0	3.0	12.0	4.0	2.0
-9856.76	709.68665	99.00498	94.17645	0	0.0	0.0	0.088	1.0	98.337585	-8.775	0	3.0	3.0	12.0	4.0	2.0
-9856.76	709.68665	99.00498	94.17645	0	0.0	0.0	0.085	1.0	97.62138	-8.924	0	3.0	3.0	12.0	4.0	2.0
-9856.76	709.68665	99.00498	94.17645	0	0.0	0.0	0.083	1.0	97.62138	-8.991	0	3.0	3.0	12.0	4.0	2.0
-9856.76	709.68665	99.00498	94.17645	0	0.0	0.0	0.08	1.0	97.46515	-8.991	0	3.0	3.0	12.0	4.0	2.0
-9856.76	709.68665	99.00498	94.17645	0	0.0	0.0	0.078	1.0	97.46515	-9.111	0	3.0	3.0	12.0	4.0	2.0
-9856.76	709.68665	99.00498	94.17645	0	0.0	0.0	0.075	1.0	95.92036	-9.111	0	3.0	3.0	12.0	4.0	2.0
-9856.76	709.68665	99.00498	94.17645	0	0.0	0.0	0.073	1.0	96.36613	-9.164	0	3.0	3.0	12.0	4.0	2.0
-9856.76	709.68665	99.00498	94.17645	0	0.0	0.0	0.071	1.0	96.36613	-9.26	0	3.0	3.0	12.0	4.0	2.0
-9856.76	709.68665	99.00498	94.17645	0	0.0	0.0	0.068	1.0	95.942085	-9.26	0	3.0	3.0	12.0	4.0	2.0
-9856.76	709.68665	99.00498	94.17645	0	0.0	0.0	0.066	1.0	95.71402	-9.304	0	3.0	3.0	12.0	4.0	2.0
-9856.76	709.68665	99.00498	94.17645	0	0.0	0.0	0.064	1.0	96.161255	-9.38	0	3.0	3.0	12.0	4.0	2.0
-9856.76	709.68665	99.00498	94.17645	0	0.0	0.0	0.061	1.0	96.00054	-9.38	0	3.0	3.0	12.0	4.0	2.0
-9856.76	709.68665	99.00498	94.17645	0	0.0	0.0	0.059	1.0	96.00054	-9.415	0	3.0	3.0	12.0	4.0	2.0
-9856.76	709.68665	99.00498	94.17645	0	0.0	0.0	0.057	1.0	96.51912	-9.415	0	3.0	3.0	12.0	4.0	2.0
-9856.76	709.68665	99.00498	94.17645	1	0.0	0.0	0.055	1.0	96.547066	-9.477	0	3.0	3.0	12.0	4.0	2.0
-9856.76	709.68665	99.00498	94.17645	1	0.0	0.0	0.052	1.0	96.547066	-9.504	0	3.0	3.0	12.0	4.0	2.0
-9856.76	709.68665	99.00498	94.17645	1	0.0	0.0	0.05	1.0	97.00545	-9.504	0	3.0	3.0	12.0	4.0	2.0
-9856.76	709.68665	99.00498	94.17645	1	0.0	0.0	0.048	1.0	96.852974	-9.554	0	3.0	3.0	12.0	4.0	2.0
-9856.76	709.68665	99.00498	94.17645	1	0.0	0.0	0.045	1.0	96.852974	-9.597	0	3.0	3.0	12.0	4.0	2.0
-9856.76	709.68665	99.00498	94.17645	1	0.0	0.0	0.043	1.0	95.49612	-9.597	0	3.0	3.0	12.0	4.0	2.0
-9856.76	709.68665	99.00498	94.17645	1	0.0	0.0	0.04	1.0	95.49612	-9.616	0	3.0	3.0	12.0	4.0	2.0
-9856.76	709.68665	99.00498	94.17645	1	0.0	0.0	0.038	1.0	95.59657	-9.616	0	3.0	3.0	12.0	4.0	2.0
-9856.76	709.68665	99.00498	94.17645	1	0.0	0.0	0.035	1.0	96.12639	-9.651	0	3.0	3.0	12.0	4.0	2.0
-9856.76	709.68665	99.00498	94.17645	1	0.0	0.0	0.033	1.0	96.12639	-9.667	0	3.0	3.0	12.0	4.0	2.0
-9856.76	709.68665	99.00498	94.17645	1	0.0	0.0	0.031	1.0	96.318504	-9.667	0	3.0	3.0	12.0	4.0	2.0
-9856.76	709.68665	99.00498	94.17645	1	0.0	0.0	0.028	1.0	96.735504	-9.694	0	3.0	3.0	12.0	4.0	2.0
-9856.76	709.68665	99.00498	94.17645	1	0.0	0.0	0.026	1.0	96.735504	-9.707	0	3.0	3.0	12.0	4.0	2.0
-9856.76	709.68665	99.00498	94.17645	1	0.0	0.0	0.024	1.0	96.59002	-9.707	0	3.0	3.0	12.0	4.0	2.0
-9856.76	709.68665	99.00498	94.17645	1	0.0	0.0	0.022	1.0	96.673096	-9.728	0	3.0	3.0	12.0	4.0	2.0
-9856.76	709.68665	99.00498	94.17645	1	0.0	0.0	0.02	1.0	96.53618	-9.728	0	3.0	3.0	12.0	4.0	2.0
-9856.76	709.68665	99.00498	94.17645	1	0.0	0.0	0.017	1.0	95.53296	-9.738	0	3.0	3.0	12.0	4.0	2.0
-9856.76	709.68665	99.00498	94.17645	1	0.0	0.0	0.015	1.0	95.99499	-9.757	0	3.0	3.0	12.0	4.0	2.0
-9856.76	709.68665	99.00498	94.17645	1	0.0	0.0	0.013	1.0	96.18863	-9.757	0	3.0	3.0	12.0	4.0	2.0
-9856.76	709.68665	99.00498	94.17645	1	0.0	0.0	0.01	1.0	96.234634	-9.764	0	3.0	3.0	12.0	4.0	2.0
-9856.76	709.68665	99.00498	94.17645	1	0.0	0.0	0.008	1.0	96.234634	-9.764	0	3.0	3.0	12.0	4.0	2.0
-9856.76	709.68665	99.00498	94.17645	1	0.0	0.0	0.006	1.0	96.49478	-9.778	0	3.0	3.0	12.0	4.0	2.0
-9856.76	709.68665	99.00498	94.17645	1	0.0	0.0	0.003	1.0	96.49478	-9.79	0	3.0	3.0	12.0	4.0	2.0
-9856.76	709.68665	99.00498	94.17645	1	0.0	0.0	0.001	1.0	96.36417	-9.79	0	3.0	3.0	12.0	4.0	2.0
-9856.76	709.68665	99.00498	94.17645	1	0.0	0.0	0.0	1.0	96.00156	-9.797	0	3.0	3.0	12.0	4.0	2.0
-9856.76	709.68665	99.00498	94.17645	1	0.0	0.0	-0.002	1.0	96.00156	-9.806	0	3.0	3.0	12.0	4.0	2.0
-9856.76	709.68665	99.00498	94.17645	1	0.0	0.0	-0.004	1.0	96.58365	-9.806	0	3.0	3.0	12.0	4.0	2.0
-9856.76	709.68665	99.00498	94.17645	1	0.0	0.0	-0.007	1.0	96.72616	-9.81	0	3.0	3.0	12.0	4.0	2.0
-9856.76	709.68665	99.00498	94.17645	1	0.0	0.0	-0.009	1.0	96.72616	-9.818	0	3.0	3.0	12.0	4.0	2.0
-9856.76	709.68665	99.00498	94.17645	0	0.0	0.0	-0.011	1.0	97.4996	-9.818	0	3.0	4.0	14.0	4.0	2.0
-9856.76	709.68665	99.00498	94.17645	0	0.0	0.0	-0.013	1.0	97.4996	-9.823	0	3.0	4.0	14.0	4.0	2.0
0.0	709.68665	99.00498	94.17645	0	0.0	0.0	-0.015	1.0	97.901405	-9.823	0	3.0	4.0	0.0	4.0	2.0
0.0	709.68665	99.00498	94.17645	0	0.0	0.0	-0.017	1.0	98.03551	-9.828	0	3.0	4.0	0.0	4.0	2.0
0.0	709.68665	99.00498	94.17645	0	0.0	0.0	-0.019	1.0	98.03551	-9.831	0	3.0	4.0	0.0	4.0	2.0
0.0	709.68665	99.00498	94.17645	0	0.0	0.0	-0.02	1.0	96.921776	-9.831	0	3.0	4.0	0.0	4.0	2.0
0.0	709.68665	99.00498	94.17645	0	0.0	0.0	-0.021	1.0	98.61651	-8.49	0	3.0	4.0	0.0	4.0	2.0
0.0	709.68665	99.00498	94.17645	0	0.0	0.0	-0.023	1.0	98.61651	-7.889	0	3.0	4.0	0.0	4.0	2.0
0.0	709.68665	99.00498	94.17645	0	0.0	0.0	-0.023	1.0	97.83563	-7.889	0	3.0	4.0	0.0	4.0	2.0
0.0	709.68665	99.00498	94.17645	0	0.0	0.0	-0.024	1.0	97.83563	-6.813	0	3.0	4.0	0.0	4.0	2.0
0.0	709.68665	99.00498	94.17645	0	0.0	0.0	-0.024	1.0	97.23874	-6.813	0	3.0	4.0	0.0	4.0	2.0
0.0	709.68665	99.00498	94.17645	0	0.0	0.0	-0.024	1.0	97.05545	-5.884	0	3.0	4.0	0.0	4.0	2.0
0.0	709.68665	99.00498	94.17645	0	0.0	0.0	-0.024	1.0	97.05545	-5.468	0	3.0	4.0	0.0	4.0	2.0
0.0	709.68665	99.00498	94.17645	0	0.0	0.0	-0.023	1.0	96.89998	-5.468	0	3.0	4.0	1.0	4.0	2.0
0.0	709.68665	99.00498	94.17645	0	0.0	0.0	-0.023	1.0	97.07286	-4.722	0	3.0	4.0	0.0	4.0	2.0
0.0	709.68665	99.00498	94.17645	0	0.0	0.0	-0.022	1.0	97.07286	-4.722	0	3.0	4.0	0.0	4.0	2.0
0.0	709.68665	99.00498	94.17645	0	0.0	0.0	-0.02	1.0	96.71598	-4.388	0	3.0	4.0	0.0	4.0	2.0
0.0	709.68665	99.00498	94.17645	0	0.0	0.0	-0.019	1.0	96.71598	-3.789	0	3.0	4.0	0.0	4.0	2.0
0.0	709.68665	99.00498	94.17645	0	0.0	0.0	-0.017	1.0	96.82804	-3.789	0	3.0	4.0	0.0	4.0	2.0
0.0	709.68665	99.00498	94.17645	0	0.0	0.0	-0.016	1.0	97.78027	-3.521	0	3.0	4.0	0.0	4.0	2.0
0.0	709.68665	99.00498	94.17645	0	0.0	0.0	-0.014	1.0	97.78027	-3.04	0	3.0	4.0	0.0	4.0	2.0
0.0	709.68665	99.00498	94.17645	0	0.0	0.0	-0.012	1.0	97.46389	-3.04	0	3.0	4.0	0.0	4.0	2.0
0.0	709.68665	99.00498	94.17645	0	0.0	0.0	-0.01	1.0	97.33225	-2.626	0	3.0	4.0	0.0	4.0	2.0
0.0	709.68665	99.00498	94.17645	0	0.0	0.0	-0.008	1.0	97.33225	-2.626	0	3.0	4.0	0.0	4.0	2.0
0.0	709.68665	99.00498	94.17645	0	0.0	0.0	-0.006	1.0	96.415764	-2.44	0	3.0	4.0	0.0	4.0	2.0
0.0	709.68665	99.00498	94.17645	0	0.0	0.0	-0.003	1.0	96.415764	-2.107	0	3.0	4.0	0.0	4.0	2.0
0.0	709.68665	99.00498	94.17645	0	0.0	0.0	-0.001	1.0	96.93299	-2.107	0	3.0	4.0	0.0	4.0	2.0
0.0	709.68665	99.00498	94.17645	0	0.0	0.0	0.0	1.0	97.249146	-1.958	0	3.0	4.0	0.0	4.0	2.0
0.0	709.68665	99.00498	94.17645	0	0.0	0.0	0.003	1.0	97.249146	-1.691	0	3.0	4.0	0.0	4.0	2.0
0.0	709.68665	99.00498	94.17645	0	0.0	0.0	0.005	1.0	97.77839	-1.691	0	3.0	4.0	0.0	4.0	2.0
0.0	709.68665	99.00498	94.17645	0	0.0	0.0	0.008	1.0	98.20137	-1.571	0	3.0	4.0	0.0	4.0	2.0
0.0	709.68665	99.00498	94.17645	0	0.0	0.0	0.01	1.0	98.20137	-1.571	0	3.0	4.0	0.0	4.0	2.0
0.0	709.68665	99.00498	94.17645	0	0.0	0.0	0.013	1.0	98.20329	-1.356	0	3.0	4.0	0.0	4.0	2.0
0.0	709.68665	99.00498	94.17645	0	0.0	0.0	0.015	1.0	98.20329	-1.171	0	3.0	4.0	0.0	4.0	2.0
0.0	709.68665	99.00498	94.17645	0	0.0	0.0	0.018	1.0	97.79001	-1.171	0	3.0	4.0	0.0	4.0	2.0
0.0	709.68665	99.00498	94.17645	0	0.0	0.0	0.02	1.0	97.62638	-1.088	0	3.0	4.0	0.0	4.0	2.0
0.0	709.68665	99.00498	94.17645	0	0.0	0.0	0.023	1.0	97.62638	-0.94	0	3.0	4.0	0.0	4.0	2.0
0.0	709.68665	99.00498	94.17645	0	0.0	0.0	0.025	1.0	97.720566	-0.94	0	3.0	4.0	0.0	4.0	2.0
0.0	709.68665	99.00498	94.17645	0	0.0	0.0	0.028	1.0	97.720566	-0.873	0	3.0	4.0	0.0	4.0	2.0
0.0	709.68665	99.00498	94.17645	0	0.0	0.0	0.03	1.0	97.71011	-0.873	0	3.0	4.0	0.0	4.0	2.0
0.0	709.68665	99.00498	94.17645	0	0.0	0.0	0.032	1.0	97.8345	-0.754	0	3.0	4.0	0.0	4.0	2.0
0.0	709.68665	99.00498	94.17645	0	0.0	0.0	0.035	1.0	97.8345	-0.7	0	3.0	4.0	0.0	4.0	2.0
0.0	709.68665	99.00498	94.17645	0	0.0	0.0	0.037	1.0	97.50909	-0.7	0	3.0	4.0	0.0	4.0	2.0
0.0	709.68665	99.00498	94.17645	0	0.0	0.0	0.039	1.0	96.484436	-0.605	0	3.0	4.0	0.0	4.0	2.0
0.0	709.68665	99.00498	94.17645	0	0.0	0.0	0.042	1.0	96.484436	-0.562	0	3.0	4.0	0.0	4.0	2.0
0.0	709.68665	99.00498	94.17645	0	0.0	0.0	0.044	1.0	97.78548	-0.562	0	3.0	4.0	0.0	4.0	2.0
0.0	709.68665	99.00498	94.17645	0	0.0	0.0	0.046	1.0	97.78548	-0.485	0	3.0	4.0	0.0	4.0	2.0
0.0	709.68665	99.00498	94.17645	0	0.0	0.0	0.048	1.0	97.85167	-0.485	0	3.0	4.0	0.0	4.0	2.0
0.0	709.68665	99.00498	94.17645	0	0.0	0.0	0.05	1.0	97.506615	-0.419	0	3.0	4.0	0.0	4.0	2.0
0.0	709.68665	99.00498	94.17645	0	0.0	0.0	0.052	1.0	97.506615	-0.389	0	3.0	4.0	0.0	4.0	2.0
0.0	709.68665	99.00498	94.17645	0	0.0	0.0	0.054	1.0	97.73866	-0.389	0	3.0	4.0	0.0	4.0	2.0
0.0	709.68665	99.00498	94.17645	0	0.0	0.0	0.056	1.0	97.57277	-0.336	0	3.0	4.0	0.0	4.0	2.0
0.0	709.68665	99.00498	94.17645	0	0.0	0.0	0.058	1.0	97.57277	-0.312	0	3.0	4.0	0.0	4.0	2.0
0.0	709.68665	99.00498	94.17645	0	0.0	0.0	0.059	1.0	97.50705	-0.312	0	3.0	4.0	0.0	4.0	2.0
0.0	709.68665	99.00498	94.17645	0	0.0	0.0	0.061	1.0	97.50705	-0.269	0	3.0	4.0	0.0	4.0	2.0
0.0	709.68665	99.00498	94.17645	0	0.0	0.0	0.063	1.0	97.10191	-0.269	0	3.0	4.0	0.0	4.0	2.0
0.0	709.68665	99.00498	94.17645	0	0.0	0.0	0.065	1.0	96.97164	-0.25	0	3.0	4.0	0.0	4.0	2.0
0.0	709.68665	99.00498	94.17645	0	0.0	0.0	0.066	1.0	96.97164	-0.216	0	3.0	4.0	0.0	4.0	2.0
0.0	709.68665	99.00498	94.17645	0	0.0	0.0	0.068	1.0	96.99357	-0.216	0	3.0	4.0	0.0	4.0	2.0
0.0	709.68665	99.00498	94.17645	0	0.0	0.0	0.07	1.0	97.48029	-0.2	0	3.0	4.0	0.0	4.0	2.0
0.0	709.68665	99.00498	94.17645	0	0.0	0.0	0.072	1.0	97.48029	-0.173	0	3.0	4.0	0.0	4.0	2.0
0.0	709.68665	99.00498	94.17645	0	0.0	0.0	0.073	1.0	97.104515	-0.173	0	3.0	4.0	0.0	4.0	2.0
0.0	709.68665	99.00498	94.17645	0	0.0	0.0	0.075	1.0	97.104515	-0.16	0	3.0	4.0	0.0	4.0	2.0
0.0	709.68665	99.00498	94.17645	0	0.0	0.0	0.077	1.0	96.632126	-0.16	0	3.0	4.0	0.0	4.0	2.0
0.0	709.68665	99.00498	94.17645	0	0.0	0.0	0.079	1.0	96.892075	-0.138	0	3.0	4.0	0.0	4.0	2.0
0.0	709.68665	99.00498	94.17645	0	0.0	0.0	0.08	1.0	96.892075	-0.128	0	3.0	4.0	0.0	4.0	2.0
0.0	709.68665	99.00498	94.17645	0	0.0	0.0	0.082	1.0	95.83798	-0.128	0	3.0	4.0	0.0	4.0	2.0
0.0	709.68665	99.00498	94.17645	0	0.0	0.0	0.084	1.0	95.48688	-0.111	0	3.0	4.0	0.0	4.0	2.0
0.0	709.68665	99.00498	94.17645	0	0.0	0.0	0.085	1.0	95.48688	-0.103	0	3.0	4.0	0.0	4.0	2.0
0.0	709.68665	99.00498	94.17645	0	0.0	0.0	0.087	1.0	96.01728	-0.103	0	3.0	4.0	0.0	4.0	2.0
0.0	709.68665	99.00498	94.17645	0	0.0	0.0	0.089	1.0	96.01728	-0.089	0	3.0	4.0	0.0	4.0	2.0
0.0	709.68665	99.00498	94.17645	0	0.0	0.0	0.091	1.0	95.65387	-0.089	0	3.0	4.0	0.0	4.0	2.0
0.0	709.68665	99.00498	94.17645	0	0.0	0.0	0.092	1.0	97.19766	-0.076	0	3.0	4.0	0.0	4.0	2.0
0.0	709.68665	99.00498	94.17645	0	0.0	0.0	0.094	1.0	97.19766	-0.071	0	3.0	4.0	0.0	4.0	2.0
0.0	709.68665	99.00498	94.17645	0	0.0	0.0	0.096	1.0	96.93527	-0.071	0	3.0	4.0	0.0	4.0	2.0
0.0	709.68665	99.00498	94.17645	0	0.0	0.0	0.097	1.0	97.222206	-0.061	0	3.0	4.0	0.0	4.0	2.0
0.0	709.68665	99.00498	94.17645	0	0.0	0.0	0.099	1.0	97.222206	-0.057	0	3.0	4.0	0.0	4.0	2.0
0.0	709.68665	99.00498	94.17645	0	0.0	0.0	0.101	1.0	97.021736	-0.057	0	3.0	4.0	0.0	4.0	2.0
0.0	709.68665	99.00498	94.17645	0	0.0	0.0	0.103	1.0	97.898415	-0.049	0	3.0	4.0	0.0	4.0	2.0
0.0	709.68665	99.00498	94.17645	0	0.0	0.0	0.104	1.0	97.5219	-0.049	0	3.0	4.0	0.0	4.0	2.0
0.0	709.68665	99.00498	94.17645	0	0.0	0.0	0.106	1.0	97.413765	-0.045	0	3.0	4.0	0.0	4.0	2.0
0.0	709.68665	99.00498	94.17645	0	0.0	0.0	0.108	1.0	97.413765	-0.039	0	3.0	4.0	0.0	4.0	2.0
0.0	709.68665	99.00498	94.17645	0	0.0	0.0	0.11	1.0	97.466934	-0.039	0	3.0	4.0	0.0	4.0	2.0
0.0	709.68665	99.00498	94.17645	0	0.0	0.0	0.112	1.0	97.86886	-0.033	0	3.0	4.0	0.0	4.0	2.0
0.0	709.68665	99.00498	94.17645	0	0.0	0.0	0.114	1.0	97.86886	-0.031	0	3.0	4.0	0.0	4.0	2.0
0.0	709.68665	99.00498	94.17645	0	0.0	0.0	0.116	1.0	97.35799	-0.031	0	3.0	4.0	0.0	4.0	2.0
0.0	709.68665	99.00498	94.17645	0	0.0	0.0	0.119	1.0	97.35799	-0.026	0	3.0	4.0	0.0	4.0	2.0
0.0	709.68665	99.00498	94.17645	0	0.0	0.0	0.121	1.0	97.6118	-0.026	0	3.0	4.0	0.0	4.0	2.0
0.0	709.68665	99.00498	94.17645	0	0.0	0.0	0.123	1.0	97.04286	-0.024	0	3.0	4.0	0.0	4.0	2.0
0.0	709.68665	99.00498	94.17645	0	0.0	0.0	0.125	1.0	97.04286	-0.021	0	3.0	4.0	0.0	4.0	2.0
0.0	709.68665	99.00498	94.17645	0	0.0	0.0	0.127	1.0	97.23076	-0.021	0	3.0	4.0	0.0	4.0	2.0
0.0	709.68665	99.00498	94.17645	0	0.0	0.0	0.129	1.0	97.236916	-0.019	0	3.0	4.0	0.0	4.0	2.0
0.0	709.68665	99.00498	94.17645	0	0.0	0.0	0.132	1.0	97.236916	-0.019	0	3.0	4.0	0.0	4.0	2.0
0.0	709.68665	99.00498	94.17645	0	0.0	0.0	0.134	1.0	96.576065	-0.016	0	3.0	4.0	0.0	4.0	2.0
0.0	709.68665	99.00498	94.17645	0	0.0	0.0	0.136	1.0	96.576065	-0.015	0	3.0	4.0	0.0	4.0	2.0
0.0	709.68665	99.00498	94.17645	0	0.0	0.0	0.138	1.0	97.233315	-0.015	0	3.0	4.0	0.0	4.0	2.0
0.0	709.68665	99.00498	94.17645	0	0.0	0.0	0.14	1.0	96.79199	-0.013	0	3.0	4.0	0.0	4.0	2.0
0.0	709.68665	99.00498	94.17645	0	0.0	0.0	0.142	1.0	96.79199	-0.011	0	3.0	4.0	0.0	4.0	2.0
0.0	709.68665	99.00498	94.17645	0	0.0	0.0	0.144	1.0	96.95657	-0.011	0	3.0	4.0	0.0	4.0	2.0
0.0	709.68665	99.00498	94.17645	0	0.0	0.0	0.146	1.0	96.48424	-0.01	0	3.0	4.0	0.0	4.0	2.0
0.0	709.68665	99.00498	94.17645	0	0.0	0.0	0.148	1.0	96.48424	-0.008	0	3.0	4.0	0.0	4.0	2.0
0.0	709.68665	99.00498	94.17645	0	0.0	0.0	0.15	1.0	96.90722	-0.008	0	3.0	4.0	0.0	4.0	2.0
0.0	709.68665	99.00498	94.17645	0	0.0	0.0	0.152	1.0	96.90722	-0.008	0	3.0	4.0	0.0	4.0	2.0
0.0	709.68665	99.00498	94.17645	0	0.0	0.0	0.154	1.0	97.2003	-0.008	0	3.0	4.0	0.0	4.0	2.0
0.0	709.68665	99.00498	94.17645	0	0.0	0.0	0.156	1.0	97.33739	-0.007	0	3.0	4.0	0.0	4.0	2.0
0.0	709.68665	99.00498	94.17645	0	0.0	0.0	0.157	1.0	97.33739	-0.006	0	3.0	4.0	0.0	4.0	2.0
0.0	709.68665	99.00498	94.17645	0	0.0	0.0	0.159	1.0	97.16645	-0.006	0	3.0	4.0	0.0	4.0	2.0
0.0	709.68665	99.00498	94.17645	0	0.0	0.0	0.161	1.0	97.98847	-0.005	0	3.0	4.0	0.0	4.0	2.0
0.0	709.68665	99.00498	94.17645	0	0.0	0.0	0.163	1.0	97.98847	-0.005	0	3.0	4.0	0.0	4.0	2.0
0.0	709.68665	99.00498	94.17645	0	0.0	0.0	0.164	1.0	97.975555	-0.004	0	3.0	4.0	0.0	4.0	2.0
0.0	709.68665	99.00498	94.17645	0	0.0	0.0	0.166	1.0	97.975555	-0.004	0	3.0	4.0	0.0	4.0	2.0
0.0	709.68665	99.00498	94.17645	0	0.0	0.0	0.167	1.0	97.688126	-0.004	0	3.0	4.0	0.0	4.0	2.0
0.0	709.68665	99.00498	94.17645	0	0.0	0.0	0.169	1.0	97.965324	-0.003	0	3.0	4.0	0.0	4.0	2.0
0.0	709.68665	99.00498	94.17645	0	0.0	0.0	0.17	1.0	97.965324	-0.003	0	3.0	4.0	0.0	4.0	2.0
0.0	709.68665	99.00498	94.17645	0	0.0	0.0	0.172	1.0	97.736626	-0.003	0	3.0	4.0	0.0	4.0	2.0
0.0	709.68665	99.00498	94.17645	0	0.0	0.0	0.173	1.0	97.59688	-0.002	0	3.0	4.0	0.0	4.0	2.0
0.0	709.68665	99.00498	94.17645	0	0.0	0.0	0.174	1.0	97.59688	-0.002	0	3.0	4.0	0.0	4.0	2.0
0.0	709.68665	99.00498	94.17645	0	0.0	0.0	0.175	1.0	97.033775	-0.002	0	3.0	4.0	0.0	4.0	2.0
0.0	709.68665	99.00498	94.17645	0	0.0	0.0	0.176	1.0	98.511955	-0.001	0	3.0	4.0	0.0	4.0	2.0
0.0	709.68665	99.00498	94.17645	0	0.0	0.0	0.176	1.0	98.59115	-0.001	0	3.0	4.0	0.0	4.0	2.0
0.0	709.68665	99.00498	94.17645	0	0.0	0.0	0.177	1.0	98.276955	-0.001	0	3.0	4.0	0.0	4.0	2.0
0.0	709.68665	99.00498	94.17645	0	0.0	0.0	0.177	1.0	98.276955	-0.001	0	3.0	4.0	0.0	4.0	2.0
0.0	709.68665	99.00498	94.17645	0	0.0	0.0	0.177	1.0	98.097626	-0.001	0	3.0	4.0	0.0	4.0	2.0
0.0	709.68665	99.00498	94.17645	0	0.0	0.0	0.177	1.0	97.54065	-0.001	0	3.0	4.0	0.0	4.0	2.0
0.0	709.68665	99.00498	94.17645	0	0.0	0.0	0.177	1.0	97.54065	-0.001	0	3.0	4.0	0.0	4.0	2.0
0.0	709.68665	99.00498	94.17645	0	0.0	0.0	0.177	1.0	97.44999	0.0	0	3.0	4.0	0.0	4.0	2.0
0.0	709.68665	99.00498	94.17645	0	0.0	0.0	0.177	1.0	97.44999	0.0	0	3.0	4.0	0.0	4.0	2.0
0.0	709.68665	99.00498	94.17645	0	0.0	0.0	0.176	1.0	97.274734	0.0	0	3.0	4.0	9.0	4.0	2.0
0.0	709.68665	99.00498	94.17645	0	0.0	0.0	0.175	1.0	97.0007	0.0	0	3.0	4.0	11.0	4.0	2.0
0.0	709.68665	99.00498	94.17645	0	0.0	0.0	0.174	1.0	97.0007	0.0	0	3.0	4.0	11.0	4.0	2.0
-8548.753	615.5102	99.00498	94.17645	0	0.0	0.0	0.173	1.0	97.31239	0.0	0	3.0	4.0	11.0	4.0	2.0
-8548.753	615.5102	99.00498	94.17645	0	0.0	0.0	0.172	1.0	97.31239	0.0	0	3.0	4.0	11.0	4.0	2.0
-8548.753	615.5102	99.00498	94.17645	0	0.0	0.0	0.171	1.0	97.216576	0.0	0	3.0	4.0	11.0	4.0	2.0
-8548.753	615.5102	99.00498	94.17645	0	0.0	0.0	0.169	1.0	97.83652	-0.605	0	3.0	4.0	11.0	4.0	2.0
-8548.753	615.5102	99.00498	94.17645	0	0.0	0.0	0.167	1.0	97.83652	-1.167	0	3.0	4.0	11.0	4.0	2.0
-8548.753	615.5102	99.00498	94.17645	0	0.0	0.0	0.165	1.0	97.463264	-1.167	0	3.0	4.0	11.0	4.0	2.0
-8548.753	615.5102	99.00498	94.17645	0	0.0	0.0	0.163	1.0	97.66767	-2.175	0	3.0	4.0	11.0	4.0	2.0
-8548.753	615.5102	99.00498	94.17645	0	0.0	0.0	0.161	1.0	97.66767	-2.627	0	3.0	4.0	11.0	4.0	2.0
-8548.753	615.5102	99.00498	94.17645	0	0.0	0.0	0.158	1.0	96.94501	-2.627	0	3.0	4.0	11.0	4.0	2.0
-8548.753	615.5102	99.00498	94.17645	0	0.0	0.0	0.156	1.0	96.94501	-3.436	0	3.0	4.0	11.0	4.0	2.0
-8548.753	615.5102	99.00498	94.17645	0	0.0	0.0	0.153	1.0	97.248215	-3.436	0	3.0	4.0	11.0	4.0	2.0
-8548.753	615.5102	99.00498	94.17645	0	0.0	0.0	0.151	1.0	97.60921	-3.798	0	3.0	4.0	12.0	4.0	2.0
-8548.753	615.5102	99.00498	94.17645	0	0.0	0.0	0.148	1.0	97.60921	-4.447	0	3.0	4.0	12.0	4.0	2.0
-8548.753	615.5102	99.00498	94.17645	0	0.0	0.0	0.145	1.0	97.825516	-4.447	0	3.0	4.0	12.0	4.0	2.0
-8548.753	615.5102	99.00498	94.17645	0	0.0	0.0	0.142	1.0	98.18635	-5.008	0	3.0	4.0	12.0	4.0	2.0
-8548.753	615.5102	99.00498	94.17645	0	0.0	0.0	0.139	1.0	98.18635	-5.259	0	3.0	4.0	12.0	4.0	2.0
-8548.753	615.5102	99.00498	94.17645	0	0.0	0.0	0.136	1.0	98.04861	-5.259	0	3.0	4.0	12.0	4.0	2.0
-8548.753	615.5102	99.00498	94.17645	0	0.0	0.0	0.134	1.0	98.04861	-5.709	0	3.0	4.0	12.0	4.0	2.0
-8548.753	615.5102	99.00498	94.17645	0	0.0	0.0	0.131	1.0	97.89538	-5.709	0	3.0	4.0	12.0	4.0	2.0
-8548.753	615.5102	99.00498	94.17645	0	0.0	0.0	0.128	1.0	97.55502	-5.911	0	3.0	4.0	12.0	4.0	2.0
-8548.753	615.5102	99.00498	94.17645	0	0.0	0.0	0.125	1.0	97.401695	-6.272	0	3.0	4.0	12.0	4.0	2.0
-8548.753	615.5102	99.00498	94.17645	0	0.0	0.0	0.122	1.0	97.362724	-6.272	0	3.0	4.0	12.0	4.0	2.0
-8548.753	615.5102	99.00498	94.17645	0	0.0	0.0	0.12	1.0	97.75746	-6.585	0	3.0	4.0	12.0	4.0	2.0
-8548.753	615.5102	99.00498	94.17645	0	0.0	0.0	0.117	1.0	97.75746	-6.724	0	3.0	4.0	12.0	4.0	2.0
-8548.753	615.5102	99.00498	94.17645	0	0.0	0.0	0.114	1.0	97.92404	-6.724	0	3.0	4.0	12.0	4.0	2.0
-8548.753	615.5102	99.00498	94.17645	0	0.0	0.0	0.111	1.0	97.92404	-6.974	0	3.0	4.0	12.0	4.0	2.0
-8548.753	615.5102	99.00498	94.17645	0	0.0	0.0	0.108	1.0	97.93837	-6.974	0	3.0	4.0	12.0	4.0	2.0
-8548.753	615.5102	99.00498	94.17645	0	0.0	0.0	0.105	1.0	97.65433	-7.086	0	3.0	4.0	12.0	4.0	2.0
-8548.753	615.5102	99.00498	94.17645	0	0.0	0.0	0.103	1.0	97.65433	-7.287	0	3.0	4.0	12.0	4.0	2.0
-8548.753	615.5102	99.00498	94.17645	0	0.0	0.0	0.1	1.0	98.06174	-7.287	0	3.0	4.0	12.0	4.0	2.0
-8548.753	615.5102	99.00498	94.17645	0	0.0	0.0	0.098	1.0	98.23353	-7.377	0	3.0	4.0	12.0	4.0	2.0
-8548.753	615.5102	99.00498	94.17645	0	0.0	0.0	0.096	1.0	98.005936	-7.538	0	3.0	4.0	12.0	4.0	2.0
-8548.753	615.5102	99.00498	94.17645	0	0.0	0.0	0.093	1.0	97.67092	-7.538	0	3.0	4.0	12.0	4.0	2.0
-8548.753	615.5102	99.00498	94.17645	0	0.0	0.0	0.091	1.0	97.67092	-7.611	0	3.0	4.0	12.0	4.0	2.0
-8548.753	615.5102	99.00498	94.17645	0	0.0	0.0	0.089	1.0	97.643364	-7.611	0	3.0	4.0	12.0	4.0	2.0
-8548.753	615.5102	99.00498	94.17645	0	0.0	0.0	0.087	1.0	97.46771	-7.739	0	3.0	4.0	12.0	4.0	2.0
-8548.753	615.5102	99.00498	94.17645	0	0.0	0.0	0.085	1.0	97.46771	-7.797	0	3.0	4.0	12.0	4.0	2.0
-8548.753	615.5102	99.00498	94.17645	0	0.0	0.0	0.083	1.0	98.26916	-7.797	0	3.0	4.0	12.0	4.0	2.0
-8548.753	615.5102	99.00498	94.17645	0	0.0	0.0	0.081	1.0	98.408905	-7.901	0	3.0	4.0	12.0	4.0	2.0
-8548.753	615.5102	99.00498	94.17645	0	0.0	0.0	0.079	1.0	98.408905	-7.901	0	3.0	4.0	12.0	4.0	2.0
-8548.753	615.5102	99.00498	94.17645	0	0.0	0.0	0.077	1.0	98.18619	-7.991	0	3.0	4.0	12.0	4.0	2.0
-8548.753	615.5102	99.00498	94.17645	0	0.0	0.0	0.075	1.0	98.18619	-8.031	0	3.0	4.0	12.0	4.0	2.0
-8548.753	615.5102	99.00498	94.17645	0	0.0	0.0	0.074	1.0	98.57858	-8.031	0	3.0	4.0	12.0	4.0	2.0
-8548.753	615.5102	99.00498	94.17645	0	0.0	0.0	0.072	1.0	98.04622	-8.103	0	3.0	4.0	12.0	4.0	2.0
-8548.753	615.5102	99.00498	94.17645	0	0.0	0.0	0.07	1.0	98.04622	-8.135	0	3.0	4.0	12.0	4.0	2.0
-8548.753	615.5102	99.00498	94.17645	0	0.0	0.0	0.069	1.0	97.55366	-8.135	0	3.0	4.0	12.0	4.0	2.0
-8548.753	615.5102	99.00498	94.17645	0	0.0	0.0	0.067	1.0	97.70308	-8.193	0	3.0	4.0	12.0	4.0	2.0
-8548.753	615.5102	99.00498	94.17645	0	0.0	0.0	0.065	1.0	97.70308	-8.219	0	3.0	4.0	12.0	4.0	2.0
-8548.753	615.5102	99.00498	94.17645	0	0.0	0.0	0.063	1.0	97.49248	-8.219	0	3.0	4.0	12.0	4.0	2.0
-8548.753	615.5102	99.00498	94.17645	0	0.0	0.0	0.062	1.0	97.49248	-8.266	0	3.0	4.0	12.0	4.0	2.0
-8548.753	615.5102	99.00498	94.17645	0	0.0	0.0	0.06	1.0	98.36658	-8.266	0	3.0	4.0	12.0	4.0	2.0
-8548.753	615.5102	99.00498	94.17645	0	0.0	0.0	0.058	1.0	97.20994	-8.306	0	3.0	4.0	12.0	4.0	2.0
-8548.753	615.5102	99.00498	94.17645	0	0.0	0.0	0.057	1.0	97.20994	-8.323	0	3.0	4.0	12.0	4.0	2.0
-8548.753	615.5102	99.00498	94.17645	0	0.0	0.0	0.056	1.0	96.74199	-8.323	0	3.0	4.0	12.0	4.0	2.0
-8548.753	615.5102	99.00498	94.17645	0	0.0	0.0	0.054	1.0	98.56646	-8.355	0	3.0	4.0	12.0	4.0	2.0
-8548.753	615.5102	99.00498	94.17645	0	0.0	0.0	0.052	1.0	98.56646	-8.355	0	3.0	4.0	12.0	4.0	2.0
-8548.753	615.5102	99.00498	94.17645	0	0.0	0.0	0.051	1.0	98.34544	-8.37	0	3.0	4.0	12.0	4.0	2.0
-8548.753	615.5102	99.00498	94.17645	0	0.0	0.0	0.049	1.0	98.34544	-8.396	0	3.0	4.0	12.0	4.0	2.0
-8548.753	615.5102	99.00498	94.17645	0	0.0	0.0	0.047	1.0	98.50787	-8.396	0	3.0	4.0	12.0	4.0	2.0
-8548.753	615.5102	99.00498	94.17645	0	0.0	0.0	0.046	1.0	98.46888	-8.407	0	3.0	4.0	12.0	4.0	2.0
-8548.753	615.5102	99.00498	94.17645	0	0.0	0.0	0.045	1.0	98.46888	-8.428	0	3.0	4.0	12.0	4.0	2.0
-8548.753	615.5102	99.00498	94.17645	0	0.0	0.0	0.043	1.0	98.692406	-8.428	0	3.0	4.0	12.0	4.0	2.0
-8548.753	615.5102	99.00498	94.17645	0	0.0	0.0	0.041	1.0	98.54428	-8.445	0	3.0	4.0	12.0	4.0	2.0
-8548.753	615.5102	99.00498	94.17645	0	0.0	0.0	0.04	1.0	98.54428	-8.445	0	3.0	4.0	12.0	4.0	2.0
-8548.753	615.5102	99.00498	94.17645	0	0.0	0.0	0.038	1.0	99.15347	-8.453	0	3.0	4.0	12.0	4.0	2.0
-8548.753	615.5102	99.00498	94.17645	0	0.0	0.0	0.036	1.0	98.565834	-8.468	0	3.0	4.0	12.0	4.0	2.0
-8548.753	615.5102	99.00498	94.17645	0	0.0	0.0	0.035	1.0	98.29288	-8.468	0	3.0	4.0	12.0	4.0	2.0
-8548.753	615.5102	99.00498	94.17645	0	0.0	0.0	0.033	1.0	98.4569	-8.474	0	3.0	4.0	12.0	4.0	2.0
-8548.753	615.5102	99.00498	94.17645	0	0.0	0.0	0.032	1.0	97.79479	-8.486	0	3.0	4.0	12.0	4.0	2.0
-8548.753	615.5102	99.00498	94.17645	0	0.0	0.0	0.03	1.0	97.49109	-8.486	0	3.0	4.0	12.0	4.0	2.0
-8548.753	615.5102	99.00498	94.17645	0	0.0	0.0	0.028	1.0	98.14275	-8.496	0	3.0	4.0	12.0	4.0	2.0
-8548.753	615.5102	99.00498	94.17645	0	0.0	0.0	0.027	1.0	98.14275	-8.496	0	3.0	4.0	12.0	4.0	2.0
-8548.753	615.5102	99.00498	94.17645	0	0.0	0.0	0.025	1.0	97.837616	-8.5	0	3.0	4.0	12.0	4.0	2.0
-8548.753	615.5102	99.00498	94.17645	0	0.0	0.0	0.023	1.0	97.837616	-8.508	0	3.0	4.0	12.0	4.0	2.0
-8548.753	615.5102	99.00498	94.17645	0	0.0	0.0	0.021	1.0	97.54409	-8.508	0	3.0	4.0	12.0	4.0	2.0
-8548.753	615.5102	99.00498	94.17645	0	0.0	0.0	0.019	1.0	97.34311	-8.512	0	3.0	4.0	12.0	4.0	2.0
-8548.753	615.5102	99.00498	94.17645	0	0.0	0.0	0.016	1.0	97.34311	-8.518	0	3.0	4.0	12.0	4.0	2.0
-8548.753	615.5102	99.00498	94.17645	0	0.0	0.0	0.014	1.0	96.96	-8.518	0	3.0	4.0	12.0	4.0	2.0
-8548.753	615.5102	99.00498	94.17645	0	0.0	0.0	0.012	1.0	96.696526	-8.521	0	3.0	4.0	12.0	4.0	2.0
-8548.753	615.5102	99.00498	94.17645	0	0.0	0.0	0.009	1.0	96.696526	-8.521	0	3.0	4.0	12.0	4.0	2.0
-8548.753	615.5102	99.00498	94.17645	0	0.0	0.0	0.007	1.0	96.948715	-8.526	0	3.0	4.0	12.0	4.0	2.0
-8548.753	615.5102	99.00498	94.17645	0	0.0	0.0	0.004	1.0	96.948715	-8.528	0	3.0	4.0	12.0	4.0	2.0
-8548.753	615.5102	99.00498	94.17645	0	0.0	0.0	0.002	1.0	97.04558	-8.528	0	3.0	4.0	12.0	4.0	2.0
-8548.753	615.5102	99.00498	94.17645	0	0.0	0.0	0.0	1.0	97.139786	-8.532	0	3.0	4.0	12.0	4.0	2.0
-8548.753	615.5102	99.00498	94.17645	0	0.0	0.0	-0.002	1.0	97.139786	-8.535	0	3.0	4.0	12.0	4.0	2.0
-8548.753	615.5102	99.00498	94.17645	0	0.0	0.0	-0.005	1.0	96.823654	-8.535	0	3.0	4.0	12.0	4.0	2.0
-8548.753	615.5102	99.00498	94.17645	0	0.0	0.0	-0.008	1.0	96.823654	-8.538	0	3.0	4.0	12.0	4.0	2.0
-8548.753	615.5102	99.00498	94.17645	0	0.0	0.0	-0.01	1.0	97.18243	-8.538	0	3.0	4.0	12.0	4.0	2.0
-8548.753	615.5102	99.00498	90.48374	0	0.0	0.0	-0.013	1.0	97.088165	-8.542	0	3.0	2.0	14.0	5.0	2.0
-8548.753	615.5102	99.00498	90.48374	0	0.0	0.0	-0.016	1.0	97.088165	-8.542	0	3.0	2.0	14.0	5.0	2.0
0.0	615.5102	99.00498	90.48374	0	0.0	0.0	-0.019	1.0	96.78456	-8.542	0	3.0	2.0	0.0	5.0	2.0
0.0	615.5102	99.00498	90.48374	0	0.0	0.0	-0.021	1.0	97.052444	-8.544	0	3.0	2.0	0.0	5.0	2.0
0.0	615.5102	99.00498	90.48374	0	0.0	0.0	-0.024	1.0	97.052444	-8.545	0	3.0	2.0	0.0	5.0	2.0
0.0	615.5102	99.00498	90.48374	0	0.0	0.0	-0.026	1.0	97.223656	-8.545	0	3.0	2.0	0.0	5.0	2.0
0.0	615.5102	99.00498	90.48374	0	0.0	0.0	-0.028	1.0	97.223656	-7.379	0	3.0	2.0	0.0	5.0	2.0
0.0	615.5102	99.00498	90.48374	0	0.0	0.0	-0.03	1.0	97.39111	-7.379	0	3.0	2.0	0.0	5.0	2.0
0.0	615.5102	99.00498	90.48374	0	0.0	0.0	-0.031	1.0	96.39247	-6.858	0	3.0	2.0	0.0	5.0	2.0
0.0	615.5102	99.00498	90.48374	0	0.0	0.0	-0.032	1.0	96.39247	-5.922	0	3.0	2.0	0.0	5.0	2.0
0.0	615.5102	99.00498	90.48374	0	0.0	0.0	-0.032	1.0	97.017456	-5.922	0	3.0	2.0	0.0	5.0	2.0
0.0	615.5102	99.00498	90.48374	0	0.0	0.0	-0.033	1.0	96.87348	-5.503	0	3.0	2.0	0.0	5.0	2.0
0.0	615.5102	99.00498	90.48374	0	0.0	0.0	-0.033	1.0	96.85125	-4.752	0	3.0	2.0	0.0	5.0	2.0
0.0	615.5102	99.00498	90.48374	0	0.0	0.0	-0.032	1.0	97.05117	-4.752	0	3.0	2.0	1.0	5.0	2.0
0.0	615.5102	99.00498	90.48374	0	0.0	0.0	-0.032	1.0	97.05117	-4.416	0	3.0	2.0	1.0	5.0	2.0
0.0	615.5102	99.00498	90.48374	0	0.0	0.0	-0.031	1.0	96.50011	-4.416	1	3.0	2.0	2.0	5.0	2.0
9749.861	701.99	99.00498	90.48374	0	0.0	0.0	-0.03	1.0	96.08997	-3.814	1	3.0	2.0	4.0	5.0	2.0
9749.861	701.99	99.00498	90.48374	0	0.0	0.0	-0.029	1.0	96.08997	-3.544	1	3.0	2.0	4.0	5.0	2.0
9749.861	701.99	99.00498	90.48374	0	0.0	0.0	-0.028	1.0	95.77242	-3.544	1	3.0	2.0	4.0	5.0	2.0
9749.861	701.99	99.00498	90.48374	0	0.0	0.0	-0.027	1.0	96.119064	-3.06	1	3.0	2.0	4.0	5.0	2.0
9749.861	701.99	99.00498	90.48374	0	0.0	0.0	-0.025	1.0	96.119064	-2.154	1	3.0	2.0	4.0	5.0	2.0
9749.861	701.99	99.00498	90.48374	0	0.0	0.0	-0.024	1.0	95.86812	-2.154	1	3.0	2.0	4.0	5.0	2.0
9749.861	701.99	99.00498	90.48374	0	0.0	0.0	-0.022	1.0	95.86812	-0.528	1	3.0	2.0	4.0	5.0	2.0
9749.861	701.99	99.00498	90.48374	0	0.0	0.0	-0.02	1.0	96.128174	-0.528	1	3.0	2.0	4.0	5.0	2.0
9749.861	701.99	99.00498	90.48374	0	0.0	0.0	-0.018	1.0	95.87324	0.873	1	3.0	2.0	4.0	5.0	2.0
[truncated: 4,212 more rows]
