# Supplementary material for: Just noticeable differences for elbow joint torque feedback
Source: Sci Rep. 2021 Dec 7;11:23553. doi: 10.1038/s41598-021-02630-3 (PMC8651665; doi:10.1038/s41598-021-02630-3)
Supplement: Supplementary file 2 — Supplementary Information. [file 41598_2021_2630_MOESM2_ESM.zip › SupplementaryData_ScientificReports_KimAsbeck2021/S7_S2O.csv]

data 1	data 2	data 3	data 4	data 5	data 6	data 7	data 8	data 9	data 10	data 11	data 12	data 13	data 14	data 15	data 16	data 17
0.0	0.0	100.0	100.0	2	0.0	0.0	0.146	1.0	98.895004	0.0	1	0.0	0.0	0.0	0.0	0.0
0.0	0.0	100.0	100.0	2	0.0	0.0	0.149	1.0	98.895004	0.0	1	0.0	0.0	0.0	0.0	0.0
0.0	0.0	100.0	100.0	2	0.0	0.0	0.152	1.0	98.83038	0.0	1	0.0	0.0	0.0	0.0	0.0
0.0	0.0	100.0	100.0	2	0.0	0.0	0.155	1.0	98.339264	0.0	1	0.0	0.0	0.0	0.0	0.0
0.0	0.0	100.0	100.0	2	0.0	0.0	0.158	1.0	98.339264	0.0	1	0.0	0.0	0.0	0.0	0.0
0.0	0.0	100.0	100.0	2	0.0	0.0	0.161	1.0	97.735214	0.0	1	0.0	0.0	0.0	0.0	0.0
0.0	0.0	100.0	100.0	2	0.0	0.0	0.164	1.0	97.8774	0.0	1	0.0	0.0	0.0	0.0	0.0
0.0	0.0	100.0	100.0	2	0.0	0.0	0.167	1.0	97.8774	0.0	1	0.0	0.0	0.0	0.0	0.0
0.0	0.0	100.0	100.0	2	0.0	0.0	0.169	1.0	97.870514	0.0	1	0.0	0.0	0.0	0.0	0.0
0.0	0.0	100.0	100.0	2	0.0	0.0	0.172	1.0	97.870514	0.0	1	0.0	0.0	0.0	0.0	0.0
0.0	0.0	100.0	100.0	2	0.0	0.0	0.174	1.0	97.50869	0.0	1	0.0	0.0	0.0	0.0	0.0
0.0	0.0	100.0	100.0	2	0.0	0.0	0.176	1.0	97.86105	0.0	1	0.0	0.0	0.0	0.0	0.0
0.0	0.0	100.0	100.0	2	0.0	0.0	0.178	1.0	97.86105	0.0	1	0.0	0.0	0.0	0.0	0.0
0.0	0.0	100.0	100.0	2	0.0	0.0	0.18	1.0	97.45753	0.0	1	0.0	0.0	0.0	0.0	0.0
0.0	0.0	100.0	100.0	2	0.0	0.0	0.182	1.0	97.39472	0.0	1	0.0	0.0	0.0	0.0	0.0
0.0	0.0	100.0	100.0	2	0.0	0.0	0.183	1.0	97.39472	0.0	1	0.0	0.0	0.0	0.0	0.0
0.0	0.0	100.0	100.0	2	0.0	0.0	0.185	1.0	96.35763	0.0	1	0.0	0.0	0.0	0.0	0.0
0.0	0.0	100.0	100.0	2	0.0	0.0	0.186	1.0	96.35763	0.0	1	0.0	0.0	0.0	0.0	0.0
0.0	0.0	100.0	100.0	2	0.0	0.0	0.187	1.0	96.79245	0.0	1	0.0	0.0	0.0	0.0	0.0
0.0	0.0	100.0	100.0	2	0.0	0.0	0.187	1.0	96.55749	0.0	1	0.0	0.0	0.0	0.0	0.0
0.0	0.0	100.0	100.0	2	0.0	0.0	0.188	1.0	96.55749	0.0	1	0.0	0.0	0.0	0.0	0.0
0.0	0.0	100.0	100.0	2	0.0	0.0	0.188	1.0	96.01313	0.0	1	0.0	0.0	0.0	0.0	0.0
0.0	0.0	100.0	100.0	2	0.0	0.0	0.188	1.0	96.33317	0.0	1	0.0	0.0	0.0	0.0	0.0
0.0	0.0	100.0	100.0	2	0.0	0.0	0.188	1.0	96.33317	0.0	1	0.0	0.0	0.0	0.0	0.0
0.0	0.0	100.0	100.0	2	0.0	0.0	0.188	1.0	95.50055	0.0	1	0.0	0.0	0.0	0.0	0.0
0.0	0.0	100.0	100.0	2	0.0	0.0	0.188	1.0	95.50055	0.0	1	0.0	0.0	0.0	0.0	0.0
0.0	0.0	100.0	100.0	2	0.0	0.0	0.188	1.0	95.50158	0.0	1	0.0	0.0	0.0	0.0	0.0
0.0	0.0	100.0	100.0	2	0.0	0.0	0.187	1.0	95.87292	0.0	1	0.0	0.0	8.0	0.0	0.0
0.0	0.0	100.0	100.0	2	0.0	0.0	0.187	0.0	95.87292	0.0	1	0.0	0.0	14.0	0.0	0.0
0.0	0.0	100.0	100.0	2	0.0	0.0	0.186	0.0	95.82502	0.0	1	0.0	0.0	0.0	0.0	0.0
0.0	0.0	100.0	100.0	2	0.0	0.0	0.184	0.0	95.99366	0.0	1	0.0	0.0	0.0	0.0	0.0
0.0	0.0	100.0	100.0	2	0.0	0.0	0.183	0.0	95.99366	0.0	1	0.0	0.0	0.0	0.0	0.0
0.0	0.0	100.0	100.0	2	0.0	0.0	0.182	0.0	96.216354	0.0	1	0.0	0.0	0.0	0.0	0.0
0.0	0.0	100.0	100.0	2	0.0	0.0	0.181	0.0	96.216354	0.0	1	0.0	0.0	0.0	0.0	0.0
0.0	0.0	100.0	100.0	2	0.0	0.0	0.179	0.0	96.49877	0.0	1	0.0	0.0	0.0	0.0	0.0
0.0	0.0	100.0	100.0	2	0.0	0.0	0.177	0.0	96.591324	0.0	1	0.0	0.0	0.0	0.0	0.0
0.0	0.0	100.0	100.0	2	0.0	0.0	0.176	0.0	96.591324	0.0	1	0.0	0.0	0.0	0.0	0.0
0.0	0.0	100.0	100.0	2	0.0	0.0	0.175	0.0	96.49579	0.0	1	0.0	0.0	0.0	0.0	0.0
0.0	0.0	100.0	100.0	2	0.0	0.0	0.174	0.0	96.43792	0.0	1	0.0	0.0	0.0	0.0	0.0
0.0	0.0	100.0	100.0	2	0.0	0.0	0.172	0.0	96.16896	0.0	1	0.0	0.0	0.0	0.0	0.0
0.0	0.0	100.0	100.0	2	0.0	0.0	0.171	0.0	95.85687	0.0	1	0.0	0.0	0.0	0.0	0.0
0.0	0.0	100.0	100.0	2	0.0	0.0	0.17	0.0	95.85687	0.0	1	0.0	0.0	0.0	0.0	0.0
0.0	0.0	100.0	100.0	2	0.0	0.0	0.168	0.0	96.023445	0.0	1	0.0	0.0	0.0	0.0	0.0
0.0	0.0	100.0	100.0	2	0.0	0.0	0.167	0.0	95.69869	0.0	1	0.0	0.0	0.0	0.0	0.0
0.0	0.0	100.0	100.0	2	0.0	0.0	0.165	0.0	95.69869	0.0	1	0.0	0.0	0.0	0.0	0.0
0.0	0.0	100.0	100.0	2	0.0	0.0	0.163	0.0	95.38721	0.0	1	0.0	0.0	0.0	0.0	0.0
0.0	0.0	100.0	100.0	2	0.0	0.0	0.161	0.0	95.70134	0.0	1	0.0	0.0	0.0	0.0	0.0
0.0	0.0	100.0	100.0	2	0.0	0.0	0.16	0.0	95.70134	0.0	1	0.0	0.0	0.0	0.0	0.0
0.0	0.0	100.0	100.0	2	0.0	0.0	0.158	0.0	95.88479	0.0	1	0.0	0.0	0.0	0.0	0.0
0.0	0.0	100.0	100.0	2	0.0	0.0	0.156	0.0	95.88479	0.0	1	0.0	0.0	0.0	0.0	0.0
0.0	0.0	100.0	100.0	2	0.0	0.0	0.154	0.0	95.6763	0.0	1	0.0	0.0	0.0	0.0	0.0
0.0	0.0	100.0	100.0	2	0.0	0.0	0.152	0.0	95.74566	0.0	1	0.0	0.0	0.0	0.0	0.0
0.0	0.0	100.0	100.0	2	0.0	0.0	0.149	0.0	95.74566	0.0	1	0.0	0.0	0.0	0.0	0.0
0.0	0.0	100.0	100.0	2	0.0	0.0	0.147	0.0	96.08812	0.0	1	0.0	0.0	0.0	0.0	0.0
0.0	0.0	100.0	100.0	2	0.0	0.0	0.145	0.0	96.62799	0.0	1	0.0	0.0	0.0	0.0	0.0
0.0	0.0	100.0	100.0	2	0.0	0.0	0.142	0.0	96.62799	0.0	1	0.0	0.0	0.0	0.0	0.0
0.0	0.0	100.0	100.0	2	0.0	0.0	0.14	0.0	95.9188	0.0	1	0.0	0.0	0.0	0.0	0.0
0.0	0.0	100.0	100.0	2	0.0	0.0	0.137	0.0	95.9188	0.0	1	0.0	0.0	0.0	0.0	0.0
0.0	0.0	100.0	100.0	2	0.0	0.0	0.134	0.0	95.73594	0.0	1	0.0	0.0	0.0	0.0	0.0
0.0	0.0	100.0	100.0	2	0.0	0.0	0.132	0.0	96.20903	0.0	1	0.0	0.0	0.0	0.0	0.0
0.0	0.0	100.0	100.0	2	0.0	0.0	0.129	0.0	96.20903	0.0	1	0.0	0.0	0.0	0.0	0.0
0.0	0.0	100.0	100.0	2	0.0	0.0	0.126	0.0	96.24361	0.0	1	0.0	0.0	0.0	0.0	0.0
0.0	0.0	100.0	100.0	2	0.0	0.0	0.124	0.0	96.858284	0.0	1	0.0	0.0	0.0	0.0	0.0
0.0	0.0	100.0	100.0	2	0.0	0.0	0.121	0.0	96.858284	0.0	1	0.0	0.0	0.0	0.0	0.0
0.0	0.0	100.0	100.0	2	0.0	0.0	0.118	0.0	96.92673	0.0	1	0.0	0.0	0.0	0.0	0.0
0.0	0.0	100.0	100.0	2	0.0	0.0	0.116	0.0	96.92673	0.0	1	0.0	0.0	0.0	0.0	0.0
0.0	0.0	100.0	100.0	2	0.0	0.0	0.113	0.0	96.77057	0.0	1	0.0	0.0	0.0	0.0	0.0
0.0	0.0	100.0	100.0	2	0.0	0.0	0.11	0.0	96.85511	0.0	1	0.0	0.0	0.0	0.0	0.0
0.0	0.0	100.0	100.0	2	0.0	0.0	0.107	0.0	96.85511	0.0	1	0.0	0.0	0.0	0.0	0.0
0.0	0.0	100.0	100.0	2	0.0	0.0	0.104	0.0	97.20665	0.0	1	0.0	0.0	0.0	0.0	0.0
0.0	0.0	100.0	100.0	2	0.0	0.0	0.102	0.0	97.44719	0.0	1	0.0	0.0	0.0	0.0	0.0
0.0	0.0	100.0	100.0	2	0.0	0.0	0.099	0.0	97.44719	0.0	1	0.0	0.0	0.0	0.0	0.0
0.0	0.0	100.0	100.0	2	0.0	0.0	0.096	0.0	97.3642	0.0	1	0.0	0.0	0.0	0.0	0.0
0.0	0.0	100.0	100.0	2	0.0	0.0	0.094	0.0	97.3642	0.0	1	0.0	0.0	0.0	0.0	0.0
0.0	0.0	100.0	100.0	2	0.0	0.0	0.091	0.0	97.04988	0.0	1	0.0	0.0	0.0	0.0	0.0
0.0	0.0	100.0	100.0	2	0.0	0.0	0.089	0.0	96.36837	0.0	1	0.0	0.0	0.0	0.0	0.0
0.0	0.0	100.0	100.0	2	0.0	0.0	0.086	0.0	96.36837	0.0	1	0.0	0.0	0.0	0.0	0.0
0.0	0.0	100.0	100.0	2	0.0	0.0	0.084	0.0	97.34434	0.0	1	0.0	0.0	0.0	0.0	0.0
0.0	0.0	100.0	100.0	2	0.0	0.0	0.081	0.0	97.45891	0.0	1	0.0	0.0	0.0	0.0	0.0
0.0	0.0	100.0	100.0	2	0.0	0.0	0.078	0.0	97.45891	0.0	1	0.0	0.0	0.0	0.0	0.0
0.0	0.0	100.0	100.0	2	0.0	0.0	0.076	0.0	97.80053	0.0	1	0.0	0.0	0.0	0.0	0.0
0.0	0.0	100.0	100.0	2	0.0	0.0	0.073	0.0	97.80053	0.0	1	0.0	0.0	0.0	0.0	0.0
0.0	0.0	100.0	100.0	2	0.0	0.0	0.07	0.0	96.84121	0.0	1	0.0	0.0	0.0	0.0	0.0
0.0	0.0	100.0	100.0	2	0.0	0.0	0.068	0.0	97.159874	0.0	1	0.0	0.0	0.0	0.0	0.0
0.0	0.0	100.0	100.0	2	0.0	0.0	0.065	0.0	97.159874	0.0	1	0.0	0.0	0.0	0.0	0.0
0.0	0.0	100.0	100.0	2	0.0	0.0	0.062	0.0	95.80708	0.0	1	0.0	0.0	0.0	0.0	0.0
0.0	0.0	100.0	100.0	2	0.0	0.0	0.06	0.0	96.66037	0.0	1	0.0	0.0	0.0	0.0	0.0
0.0	0.0	100.0	100.0	2	0.0	0.0	0.057	0.0	96.66037	0.0	1	0.0	0.0	0.0	0.0	0.0
0.0	0.0	100.0	100.0	2	0.0	0.0	0.055	0.0	96.39242	0.0	1	0.0	0.0	0.0	0.0	0.0
0.0	0.0	100.0	100.0	2	0.0	0.0	0.053	0.0	96.39242	0.0	1	0.0	0.0	0.0	0.0	0.0
0.0	0.0	100.0	100.0	2	0.0	0.0	0.05	0.0	96.81292	0.0	1	0.0	0.0	0.0	0.0	0.0
0.0	0.0	100.0	100.0	2	0.0	0.0	0.048	0.0	97.01345	0.0	1	0.0	0.0	0.0	0.0	0.0
0.0	0.0	100.0	100.0	2	0.0	0.0	0.045	0.0	97.01345	0.0	1	0.0	0.0	0.0	0.0	0.0
0.0	0.0	100.0	100.0	2	0.0	0.0	0.043	0.0	96.95755	0.0	1	0.0	0.0	0.0	0.0	0.0
0.0	0.0	100.0	100.0	2	0.0	0.0	0.04	0.0	97.59332	0.0	1	0.0	0.0	0.0	0.0	0.0
0.0	0.0	100.0	100.0	2	0.0	0.0	0.038	0.0	97.59332	0.0	1	0.0	0.0	0.0	0.0	0.0
0.0	0.0	100.0	100.0	2	0.0	0.0	0.035	0.0	97.5459	0.0	1	0.0	0.0	0.0	0.0	0.0
0.0	0.0	100.0	100.0	2	0.0	0.0	0.032	0.0	97.5459	0.0	1	0.0	0.0	0.0	0.0	0.0
0.0	0.0	100.0	100.0	2	0.0	0.0	0.029	0.0	97.574936	0.0	1	0.0	0.0	0.0	0.0	0.0
0.0	0.0	100.0	100.0	2	0.0	0.0	0.027	0.0	97.50143	0.0	1	0.0	0.0	0.0	0.0	0.0
0.0	0.0	100.0	100.0	2	0.0	0.0	0.024	0.0	97.50143	0.0	1	0.0	0.0	0.0	0.0	0.0
0.0	0.0	100.0	100.0	2	0.0	0.0	0.022	0.0	97.72801	0.0	1	0.0	0.0	0.0	0.0	0.0
0.0	0.0	100.0	100.0	2	0.0	0.0	0.019	0.0	97.658485	0.0	1	0.0	0.0	0.0	0.0	0.0
0.0	0.0	100.0	100.0	2	0.0	0.0	0.017	0.0	97.658485	0.0	1	0.0	0.0	0.0	0.0	0.0
0.0	0.0	100.0	100.0	2	0.0	0.0	0.014	0.0	97.646736	0.0	1	0.0	0.0	0.0	0.0	0.0
0.0	0.0	100.0	100.0	2	0.0	0.0	0.012	0.0	97.646736	0.0	1	0.0	0.0	0.0	0.0	0.0
0.0	0.0	100.0	100.0	2	0.0	0.0	0.009	0.0	97.436485	0.0	1	0.0	0.0	0.0	0.0	0.0
0.0	0.0	100.0	100.0	2	0.0	0.0	0.007	0.0	97.10705	0.0	1	0.0	0.0	0.0	0.0	0.0
0.0	0.0	100.0	100.0	2	0.0	0.0	0.004	0.0	97.10705	0.0	1	0.0	0.0	0.0	0.0	0.0
0.0	0.0	100.0	100.0	2	0.0	0.0	0.002	0.0	95.89502	0.0	1	0.0	0.0	0.0	0.0	0.0
0.0	0.0	100.0	100.0	2	0.0	0.0	0.0	0.0	95.89502	0.0	1	0.0	0.0	0.0	0.0	0.0
0.0	0.0	100.0	100.0	2	0.0	0.0	-0.002	0.0	95.65215	0.0	1	0.0	0.0	0.0	0.0	0.0
0.0	0.0	100.0	100.0	2	0.0	0.0	-0.004	0.0	95.18053	0.0	1	0.0	0.0	0.0	0.0	0.0
0.0	0.0	100.0	100.0	2	0.0	0.0	-0.007	0.0	95.18053	0.0	1	0.0	0.0	0.0	0.0	0.0
0.0	0.0	100.0	100.0	2	0.0	0.0	-0.009	0.0	95.63825	0.0	1	0.0	0.0	0.0	0.0	0.0
0.0	0.0	100.0	100.0	2	0.0	0.0	-0.011	0.0	95.989975	0.0	1	0.0	0.0	0.0	0.0	0.0
0.0	0.0	100.0	100.0	2	0.0	0.0	-0.013	0.0	95.989975	0.0	1	0.0	0.0	0.0	0.0	0.0
0.0	0.0	100.0	100.0	2	0.0	0.0	-0.015	0.0	96.365295	0.0	1	0.0	0.0	0.0	0.0	0.0
0.0	0.0	100.0	100.0	2	0.0	0.0	-0.016	0.0	96.365295	0.0	1	0.0	0.0	0.0	0.0	0.0
0.0	0.0	100.0	100.0	2	0.0	0.0	-0.018	0.0	97.07414	0.0	1	0.0	0.0	0.0	0.0	0.0
0.0	0.0	100.0	100.0	2	0.0	0.0	-0.019	0.0	96.351	0.0	1	0.0	0.0	0.0	0.0	0.0
0.0	0.0	100.0	100.0	2	0.0	0.0	-0.021	0.0	96.351	0.0	1	0.0	0.0	0.0	0.0	0.0
0.0	0.0	100.0	100.0	2	0.0	0.0	-0.022	0.0	95.148026	0.0	1	0.0	0.0	0.0	0.0	0.0
0.0	0.0	100.0	100.0	2	0.0	0.0	-0.023	0.0	96.11373	0.0	1	0.0	0.0	0.0	0.0	0.0
0.0	0.0	100.0	100.0	2	0.0	0.0	-0.024	0.0	96.11373	0.0	1	0.0	0.0	0.0	0.0	0.0
0.0	0.0	100.0	100.0	2	0.0	0.0	-0.025	0.0	95.85525	0.0	1	0.0	0.0	0.0	0.0	0.0
0.0	0.0	100.0	100.0	2	0.0	0.0	-0.025	0.0	95.85525	0.0	1	0.0	0.0	0.0	0.0	0.0
0.0	0.0	100.0	100.0	2	0.0	0.0	-0.025	0.0	94.98117	0.0	1	0.0	0.0	0.0	0.0	0.0
0.0	0.0	100.0	100.0	2	0.0	0.0	-0.025	0.0	95.567444	0.0	1	0.0	0.0	0.0	0.0	0.0
0.0	0.0	100.0	100.0	2	0.0	0.0	-0.025	0.0	95.567444	0.0	1	0.0	0.0	0.0	0.0	0.0
0.0	0.0	100.0	100.0	2	0.0	0.0	-0.025	0.0	95.46284	0.0	1	0.0	0.0	0.0	0.0	0.0
0.0	0.0	100.0	100.0	2	0.0	0.0	-0.025	0.0	95.96514	0.0	1	0.0	0.0	0.0	0.0	0.0
0.0	0.0	100.0	100.0	2	0.0	0.0	-0.025	0.0	95.96514	0.0	1	0.0	0.0	0.0	0.0	0.0
0.0	0.0	100.0	100.0	2	0.0	0.0	-0.024	0.0	96.18962	0.0	1	0.0	0.0	1.0	0.0	0.0
0.0	0.0	100.0	100.0	2	0.0	0.0	-0.024	0.0	96.18962	0.0	1	0.0	0.0	1.0	0.0	0.0
0.0	0.0	100.0	100.0	2	0.0	0.0	-0.023	0.0	96.01552	0.0	1	0.0	0.0	3.0	0.0	0.0
-6944.445	500.0	100.0	100.0	2	0.0	0.0	-0.023	0.0	96.53482	0.0	1	0.0	0.0	3.0	0.0	0.0
-6944.445	500.0	100.0	100.0	2	0.0	0.0	-0.022	0.0	96.164604	0.0	1	0.0	0.0	3.0	0.0	0.0
-6944.445	500.0	100.0	100.0	2	0.0	0.0	-0.021	0.0	95.985565	0.0	1	0.0	0.0	3.0	0.0	0.0
-6944.445	500.0	100.0	100.0	2	0.0	0.0	-0.02	0.0	95.74191	0.0	1	0.0	0.0	3.0	0.0	0.0
-6944.445	500.0	100.0	100.0	2	0.0	0.0	-0.02	0.0	95.56127	-0.947	1	0.0	0.0	3.0	0.0	0.0
-6944.445	500.0	100.0	100.0	2	0.0	0.0	-0.019	0.0	95.287155	-0.947	1	0.0	0.0	3.0	0.0	0.0
-6944.445	500.0	100.0	100.0	2	0.0	0.0	-0.018	0.0	95.287155	-1.372	1	0.0	0.0	3.0	0.0	0.0
-6944.445	500.0	100.0	100.0	2	0.0	0.0	-0.017	0.0	96.15553	-1.372	1	0.0	0.0	3.0	0.0	0.0
-6944.445	500.0	100.0	100.0	2	0.0	0.0	-0.016	0.0	96.36239	-2.133	1	0.0	0.0	3.0	0.0	0.0
-6944.445	500.0	100.0	100.0	2	0.0	0.0	-0.015	0.0	96.36239	-2.474	1	0.0	0.0	3.0	0.0	0.0
-6944.445	500.0	100.0	100.0	2	0.0	0.0	-0.014	0.0	96.60115	-2.474	1	0.0	0.0	3.0	0.0	0.0
-6944.445	500.0	100.0	100.0	2	0.0	0.0	-0.013	0.0	96.03765	-3.084	1	0.0	0.0	3.0	0.0	0.0
-6944.445	500.0	100.0	100.0	2	0.0	0.0	-0.011	0.0	96.03765	-3.612	1	0.0	0.0	3.0	0.0	0.0
-6944.445	500.0	100.0	100.0	2	0.0	0.0	-0.01	0.0	96.371735	-3.612	1	0.0	0.0	3.0	0.0	0.0
-6944.445	500.0	100.0	100.0	2	0.0	0.0	-0.009	0.0	96.371735	-3.848	1	0.0	0.0	3.0	0.0	0.0
-6944.445	500.0	100.0	100.0	2	0.0	0.0	-0.008	0.0	95.866806	-3.848	1	0.0	0.0	3.0	0.0	0.0
-6944.445	500.0	100.0	100.0	2	0.0	0.0	-0.006	0.0	96.441734	-4.272	1	0.0	0.0	5.0	0.0	0.0
-6944.445	500.0	100.0	100.0	2	0.0	0.0	-0.005	0.0	96.441734	-4.461	1	0.0	0.0	5.0	0.0	0.0
-6944.445	500.0	100.0	100.0	2	0.0	0.0	-0.003	0.0	96.06444	-4.461	1	0.0	0.0	5.0	0.0	0.0
-6944.445	500.0	100.0	100.0	2	0.0	0.0	-0.001	0.0	95.38967	-4.801	1	0.0	0.0	5.0	0.0	0.0
-6944.445	500.0	100.0	100.0	2	0.0	0.0	0.0	0.0	95.38967	-4.801	1	0.0	0.0	5.0	0.0	0.0
-6944.445	500.0	100.0	100.0	2	0.0	0.0	0.001	0.0	95.34131	-4.953	1	0.0	0.0	5.0	0.0	0.0
-6944.445	500.0	100.0	100.0	2	0.0	0.0	0.002	0.0	95.34131	-5.226	1	0.0	0.0	5.0	0.0	0.0
-6944.445	500.0	100.0	100.0	2	0.0	0.0	0.004	0.0	95.07536	-5.226	1	0.0	0.0	5.0	0.0	0.0
-6944.445	500.0	100.0	100.0	2	0.0	0.0	0.006	0.0	94.57941	-5.348	1	0.0	0.0	5.0	0.0	0.0
-6944.445	500.0	100.0	100.0	2	0.0	0.0	0.008	0.0	95.99246	-5.348	1	0.0	0.0	5.0	0.0	0.0
-6944.445	500.0	100.0	100.0	2	0.0	0.0	0.01	0.0	96.37592	-5.567	1	0.0	0.0	5.0	0.0	0.0
-6944.445	500.0	100.0	100.0	2	0.0	0.0	0.012	0.0	96.00363	-5.665	1	0.0	0.0	5.0	0.0	0.0
-6944.445	500.0	100.0	100.0	2	0.0	0.0	0.014	0.0	96.00363	-5.84	1	0.0	0.0	5.0	0.0	0.0
-6944.445	500.0	100.0	100.0	2	0.0	0.0	0.016	0.0	95.205154	-5.84	1	0.0	0.0	5.0	0.0	0.0
-6944.445	500.0	100.0	100.0	2	0.0	0.0	0.018	0.0	95.205154	-5.919	1	0.0	0.0	5.0	0.0	0.0
-6944.445	500.0	100.0	100.0	2	0.0	0.0	0.02	0.0	95.76666	-5.919	1	0.0	0.0	5.0	0.0	0.0
-6944.445	500.0	100.0	100.0	2	0.0	0.0	0.022	0.0	95.966644	-6.06	1	0.0	0.0	5.0	0.0	0.0
-6944.445	500.0	100.0	100.0	2	0.0	0.0	0.024	0.0	95.966644	-6.123	1	0.0	0.0	5.0	0.0	0.0
-6944.445	500.0	100.0	100.0	2	0.0	0.0	0.026	0.0	96.68328	-6.123	1	0.0	0.0	5.0	0.0	0.0
-6944.445	500.0	100.0	100.0	2	0.0	0.0	0.028	0.0	97.0189	-6.236	1	0.0	0.0	5.0	0.0	0.0
-6944.445	500.0	100.0	100.0	2	0.0	0.0	0.03	0.0	97.0189	-6.236	1	0.0	0.0	5.0	0.0	0.0
-6944.445	500.0	100.0	100.0	2	0.0	0.0	0.032	0.0	97.75731	-6.334	1	0.0	0.0	5.0	0.0	0.0
-6944.445	500.0	100.0	100.0	2	0.0	0.0	0.034	0.0	97.75731	-6.378	1	0.0	0.0	5.0	0.0	0.0
-6944.445	500.0	100.0	100.0	2	0.0	0.0	0.036	0.0	97.93406	-6.378	1	0.0	0.0	5.0	0.0	0.0
-6944.445	500.0	100.0	100.0	2	0.0	0.0	0.038	0.0	98.33675	-6.456	1	0.0	0.0	5.0	0.0	0.0
-6944.445	500.0	100.0	100.0	2	0.0	0.0	0.04	0.0	98.33675	-6.491	1	0.0	0.0	5.0	0.0	0.0
-6944.445	500.0	100.0	100.0	2	0.0	0.0	0.042	0.0	97.97974	-6.491	1	0.0	0.0	5.0	0.0	0.0
-6944.445	500.0	100.0	100.0	2	0.0	0.0	0.044	0.0	98.16484	-6.554	1	0.0	0.0	5.0	0.0	0.0
-6944.445	500.0	100.0	100.0	2	0.0	0.0	0.046	0.0	98.16484	-6.554	1	0.0	0.0	5.0	0.0	0.0
-6944.445	500.0	100.0	100.0	2	0.0	0.0	0.048	0.0	98.06112	-6.608	1	0.0	0.0	5.0	0.0	0.0
-6944.445	500.0	100.0	100.0	2	0.0	0.0	0.05	0.0	98.06112	-6.633	1	0.0	0.0	5.0	0.0	0.0
-6944.445	500.0	100.0	100.0	2	0.0	0.0	0.053	0.0	98.33063	-6.633	1	0.0	0.0	5.0	0.0	0.0
-6944.445	500.0	100.0	100.0	2	0.0	0.0	0.055	0.0	98.4557	-6.676	1	0.0	0.0	5.0	0.0	0.0
-6944.445	500.0	100.0	100.0	2	0.0	0.0	0.057	0.0	98.4557	-6.696	1	0.0	0.0	5.0	0.0	0.0
-6944.445	500.0	100.0	100.0	2	0.0	0.0	0.059	0.0	98.51348	-6.696	1	0.0	0.0	5.0	0.0	0.0
-6944.445	500.0	100.0	100.0	2	0.0	0.0	0.062	0.0	97.36916	-6.731	1	0.0	0.0	5.0	0.0	0.0
-6944.445	500.0	100.0	100.0	2	0.0	0.0	0.064	0.0	97.36916	-6.746	1	0.0	0.0	5.0	0.0	0.0
-6944.445	500.0	100.0	100.0	2	0.0	0.0	0.066	0.0	97.91019	-6.746	1	0.0	0.0	5.0	0.0	0.0
-6944.445	500.0	100.0	100.0	2	0.0	0.0	0.068	0.0	97.91019	-6.774	1	0.0	0.0	5.0	0.0	0.0
-6944.445	500.0	100.0	100.0	2	0.0	0.0	0.071	0.0	97.86473	-6.774	1	0.0	0.0	5.0	0.0	0.0
-6944.445	500.0	100.0	100.0	2	0.0	0.0	0.073	0.0	97.40657	-6.787	1	0.0	0.0	5.0	0.0	0.0
-6944.445	500.0	100.0	100.0	2	0.0	0.0	0.076	0.0	97.40657	-6.81	1	0.0	0.0	5.0	0.0	0.0
-6944.445	500.0	100.0	100.0	2	0.0	0.0	0.078	0.0	97.67389	-6.81	1	0.0	0.0	5.0	0.0	0.0
-6944.445	500.0	100.0	100.0	2	0.0	0.0	0.081	0.0	97.37363	-6.829	1	0.0	0.0	5.0	0.0	0.0
-6944.445	500.0	100.0	100.0	2	0.0	0.0	0.083	0.0	97.37363	-6.829	1	0.0	0.0	5.0	0.0	0.0
-6944.445	500.0	100.0	100.0	2	0.0	0.0	0.086	0.0	97.62117	-6.838	1	0.0	0.0	5.0	0.0	0.0
-6944.445	500.0	100.0	100.0	2	0.0	0.0	0.088	0.0	97.62117	-6.853	1	0.0	0.0	5.0	0.0	0.0
-6944.445	500.0	100.0	100.0	2	0.0	0.0	0.091	0.0	97.671326	-6.853	1	0.0	0.0	5.0	0.0	0.0
-6944.445	500.0	100.0	100.0	2	0.0	0.0	0.093	0.0	97.538246	-6.861	1	0.0	0.0	5.0	0.0	0.0
-6944.445	500.0	100.0	100.0	2	0.0	0.0	0.096	0.0	97.538246	-6.873	1	0.0	0.0	5.0	0.0	0.0
-6944.445	500.0	100.0	100.0	2	0.0	0.0	0.098	0.0	96.92906	-6.873	1	0.0	0.0	5.0	0.0	0.0
-6944.445	500.0	100.0	100.0	2	0.0	0.0	0.101	0.0	97.0293	-6.879	1	0.0	0.0	5.0	0.0	0.0
-6944.445	500.0	100.0	100.0	2	0.0	0.0	0.104	0.0	97.0293	-6.879	1	0.0	0.0	5.0	0.0	0.0
-6944.445	500.0	100.0	100.0	2	0.0	0.0	0.106	0.0	96.78614	-6.889	1	0.0	0.0	5.0	0.0	0.0
-6944.445	500.0	100.0	100.0	2	0.0	0.0	0.109	0.0	96.78614	-6.893	1	0.0	0.0	5.0	0.0	0.0
-6944.445	500.0	100.0	100.0	2	0.0	0.0	0.111	0.0	96.70994	-6.893	1	0.0	0.0	5.0	0.0	0.0
-6944.445	500.0	100.0	100.0	2	0.0	0.0	0.114	0.0	96.76782	-6.902	1	0.0	0.0	5.0	0.0	0.0
-6944.445	500.0	100.0	100.0	2	0.0	0.0	0.116	0.0	96.76782	-6.908	1	0.0	0.0	5.0	0.0	0.0
-6944.445	500.0	100.0	100.0	2	0.0	0.0	0.119	0.0	96.49359	-6.908	1	0.0	0.0	5.0	0.0	0.0
-6944.445	500.0	100.0	100.0	2	0.0	0.0	0.122	0.0	97.00126	-6.911	1	0.0	0.0	5.0	0.0	0.0
-6944.445	500.0	100.0	100.0	2	0.0	0.0	0.124	0.0	97.00126	-6.911	1	0.0	0.0	5.0	0.0	0.0
-6944.445	500.0	100.0	100.0	2	0.0	0.0	0.127	0.0	97.113846	-6.917	1	0.0	0.0	5.0	0.0	0.0
-6944.445	500.0	100.0	100.0	2	0.0	0.0	0.129	0.0	97.113846	-6.92	1	0.0	0.0	5.0	0.0	0.0
-6944.445	500.0	100.0	100.0	2	0.0	0.0	0.132	0.0	97.28607	-6.92	1	0.0	0.0	5.0	0.0	0.0
-6944.445	500.0	100.0	100.0	2	0.0	0.0	0.135	0.0	97.30316	-6.924	1	0.0	0.0	5.0	0.0	0.0
-6944.445	500.0	100.0	100.0	2	0.0	0.0	0.137	0.0	97.30316	-6.926	1	0.0	0.0	5.0	0.0	0.0
-6944.445	500.0	100.0	100.0	2	0.0	0.0	0.14	0.0	97.34179	-6.926	1	0.0	0.0	5.0	0.0	0.0
-6944.445	500.0	100.0	100.0	2	0.0	0.0	0.143	0.0	96.37862	-6.929	1	0.0	0.0	5.0	0.0	0.0
-6944.445	500.0	100.0	100.0	2	0.0	0.0	0.146	0.0	96.37862	-6.929	1	0.0	0.0	5.0	0.0	0.0
-6944.445	500.0	100.0	100.0	2	0.0	0.0	0.148	0.0	96.905785	-6.931	1	0.0	0.0	5.0	0.0	0.0
-6944.445	500.0	100.0	100.0	2	0.0	0.0	0.151	0.0	96.905785	-6.934	1	0.0	0.0	5.0	0.0	0.0
-6944.445	500.0	100.0	100.0	2	0.0	0.0	0.154	0.0	95.73857	-6.934	1	0.0	0.0	5.0	0.0	0.0
-6944.445	500.0	100.0	100.0	2	0.0	0.0	0.157	0.0	95.45652	-6.936	1	0.0	0.0	6.0	0.0	0.0
-6944.445	500.0	100.0	100.0	2	0.0	0.0	0.159	0.0	95.70261	-6.938	1	0.0	0.0	6.0	0.0	0.0
0.0	500.0	100.0	100.0	0	0.0	0.0	0.162	0.0	96.051544	-6.938	1	0.0	0.0	0.0	0.0	0.0
0.0	500.0	100.0	100.0	0	0.0	0.0	0.165	0.0	96.051544	-6.94	1	0.0	0.0	0.0	0.0	0.0
0.0	500.0	100.0	100.0	0	0.0	0.0	0.167	0.0	96.450645	-6.94	1	0.0	0.0	0.0	0.0	0.0
0.0	500.0	100.0	100.0	0	0.0	0.0	0.17	0.0	96.55219	-6.942	1	0.0	0.0	0.0	0.0	0.0
0.0	500.0	100.0	100.0	0	0.0	0.0	0.172	0.0	96.55219	-6.45	1	0.0	0.0	0.0	0.0	0.0
0.0	500.0	100.0	100.0	0	0.0	0.0	0.175	0.0	96.61085	-6.45	1	0.0	0.0	0.0	0.0	0.0
0.0	500.0	100.0	100.0	0	0.0	0.0	0.177	0.0	96.31429	-5.57	1	0.0	0.0	0.0	0.0	0.0
0.0	500.0	100.0	100.0	0	0.0	0.0	0.179	0.0	96.31429	-4.81	1	0.0	0.0	0.0	0.0	0.0
0.0	500.0	100.0	100.0	0	0.0	0.0	0.181	0.0	95.41687	-4.81	1	0.0	0.0	0.0	0.0	0.0
0.0	500.0	100.0	100.0	0	0.0	0.0	0.183	0.0	95.41687	-4.47	1	0.0	0.0	0.0	0.0	0.0
0.0	500.0	100.0	100.0	0	0.0	0.0	0.185	0.0	95.86813	-4.47	1	0.0	0.0	0.0	0.0	0.0
0.0	500.0	100.0	100.0	0	0.0	0.0	0.187	0.0	96.049866	-3.86	1	0.0	0.0	0.0	0.0	0.0
0.0	500.0	100.0	100.0	0	0.0	0.0	0.188	0.0	96.049866	-3.587	1	0.0	0.0	0.0	0.0	0.0
0.0	500.0	100.0	100.0	0	0.0	0.0	0.189	0.0	96.42503	-3.587	1	0.0	0.0	0.0	0.0	0.0
0.0	500.0	100.0	100.0	0	0.0	0.0	0.19	0.0	97.21968	-3.097	1	0.0	0.0	0.0	0.0	0.0
0.0	500.0	100.0	100.0	0	0.0	0.0	0.191	0.0	97.21968	-2.879	1	0.0	0.0	0.0	0.0	0.0
0.0	500.0	100.0	100.0	0	0.0	0.0	0.191	0.0	97.570244	-2.879	1	0.0	0.0	0.0	0.0	0.0
0.0	500.0	100.0	100.0	0	0.0	0.0	0.192	0.0	97.570244	-2.485	1	0.0	0.0	0.0	0.0	0.0
0.0	500.0	100.0	100.0	0	0.0	0.0	0.192	0.0	97.63492	-2.485	1	0.0	0.0	0.0	0.0	0.0
0.0	500.0	100.0	100.0	0	0.0	0.0	0.192	0.0	96.77848	-2.31	1	0.0	0.0	0.0	0.0	0.0
0.0	500.0	100.0	100.0	0	0.0	0.0	0.192	0.0	96.77848	-1.994	1	0.0	0.0	0.0	0.0	0.0
0.0	500.0	100.0	100.0	0	0.0	0.0	0.192	0.0	96.495804	-1.994	1	0.0	0.0	0.0	0.0	0.0
0.0	500.0	100.0	100.0	0	0.0	0.0	0.191	0.0	96.10147	-1.722	1	0.0	0.0	8.0	0.0	0.0
0.0	500.0	100.0	100.0	0	0.0	0.0	0.191	0.0	96.10147	-1.6	1	0.0	0.0	14.0	0.0	0.0
0.0	500.0	100.0	100.0	0	0.0	0.0	0.19	0.0	95.69598	-1.6	1	0.0	0.0	0.0	0.0	0.0
0.0	500.0	100.0	100.0	0	0.0	0.0	0.189	0.0	95.69598	-1.382	1	0.0	0.0	0.0	0.0	0.0
0.0	500.0	100.0	100.0	0	0.0	0.0	0.188	0.0	95.76469	-1.382	1	0.0	0.0	0.0	0.0	0.0
0.0	500.0	100.0	100.0	0	0.0	0.0	0.187	0.0	95.265465	-1.284	1	0.0	0.0	0.0	0.0	0.0
0.0	500.0	100.0	100.0	0	0.0	0.0	0.185	0.0	95.265465	-1.193	1	0.0	0.0	0.0	0.0	0.0
0.0	500.0	100.0	100.0	0	0.0	0.0	0.184	0.0	95.980255	-1.193	1	0.0	0.0	0.0	0.0	0.0
0.0	500.0	100.0	100.0	0	0.0	0.0	0.182	0.0	96.52113	-1.03	1	0.0	0.0	0.0	0.0	0.0
0.0	500.0	100.0	100.0	0	0.0	0.0	0.18	0.0	96.52113	-0.889	1	0.0	0.0	0.0	0.0	0.0
0.0	500.0	100.0	100.0	0	0.0	0.0	0.178	0.0	97.09142	-0.889	1	0.0	0.0	0.0	0.0	0.0
0.0	500.0	100.0	100.0	0	0.0	0.0	0.175	0.0	97.09142	-0.826	1	0.0	0.0	0.0	0.0	0.0
0.0	500.0	100.0	100.0	0	0.0	0.0	0.173	0.0	97.02587	-0.826	1	0.0	0.0	0.0	0.0	0.0
0.0	500.0	100.0	100.0	0	0.0	0.0	0.17	0.0	97.17677	-0.714	1	0.0	0.0	0.0	0.0	0.0
0.0	500.0	100.0	100.0	0	0.0	0.0	0.167	0.0	97.17677	-0.663	1	0.0	0.0	0.0	0.0	0.0
0.0	500.0	100.0	100.0	0	0.0	0.0	0.165	0.0	97.36806	-0.663	1	0.0	0.0	0.0	0.0	0.0
0.0	500.0	100.0	100.0	0	0.0	0.0	0.162	0.0	97.36395	-0.572	1	0.0	0.0	0.0	0.0	0.0
0.0	500.0	100.0	100.0	0	0.0	0.0	0.16	0.0	97.36395	-0.532	1	0.0	0.0	0.0	0.0	0.0
0.0	500.0	100.0	100.0	0	0.0	0.0	0.157	0.0	97.15444	-0.532	1	0.0	0.0	0.0	0.0	0.0
0.0	500.0	100.0	100.0	0	0.0	0.0	0.154	0.0	97.15444	-0.459	1	0.0	0.0	0.0	0.0	0.0
0.0	500.0	100.0	100.0	0	0.0	0.0	0.152	0.0	95.909706	-0.459	1	0.0	0.0	0.0	0.0	0.0
0.0	500.0	100.0	100.0	0	0.0	0.0	0.149	0.0	95.8888	-0.396	1	0.0	0.0	0.0	0.0	0.0
0.0	500.0	100.0	100.0	0	0.0	0.0	0.146	0.0	95.8888	-0.368	1	0.0	0.0	0.0	0.0	0.0
0.0	500.0	100.0	100.0	0	0.0	0.0	0.144	0.0	96.30423	-0.368	1	0.0	0.0	0.0	0.0	0.0
0.0	500.0	100.0	100.0	0	0.0	0.0	0.141	0.0	95.99004	-0.318	1	0.0	0.0	0.0	0.0	0.0
0.0	500.0	100.0	100.0	0	0.0	0.0	0.138	0.0	95.99004	-0.295	1	0.0	0.0	0.0	0.0	0.0
0.0	500.0	100.0	100.0	0	0.0	0.0	0.135	0.0	96.46108	-0.295	1	0.0	0.0	0.0	0.0	0.0
0.0	500.0	100.0	100.0	0	0.0	0.0	0.132	0.0	96.46108	-0.255	1	0.0	0.0	0.0	0.0	0.0
0.0	500.0	100.0	100.0	0	0.0	0.0	0.129	0.0	95.48297	-0.255	1	0.0	0.0	0.0	0.0	0.0
0.0	500.0	100.0	100.0	0	0.0	0.0	0.127	0.0	95.92689	-0.237	1	0.0	0.0	0.0	0.0	0.0
0.0	500.0	100.0	100.0	0	0.0	0.0	0.123	0.0	95.92689	-0.204	1	0.0	0.0	0.0	0.0	0.0
0.0	500.0	100.0	100.0	0	0.0	0.0	0.121	0.0	96.68717	-0.204	1	0.0	0.0	0.0	0.0	0.0
0.0	500.0	100.0	100.0	0	0.0	0.0	0.118	0.0	96.29289	-0.19	1	0.0	0.0	0.0	0.0	0.0
0.0	500.0	100.0	100.0	0	0.0	0.0	0.115	0.0	96.718796	-0.19	1	0.0	0.0	0.0	0.0	0.0
0.0	500.0	100.0	100.0	0	0.0	0.0	0.112	0.0	96.54413	-0.163	1	0.0	0.0	0.0	0.0	0.0
0.0	500.0	100.0	100.0	0	0.0	0.0	0.109	0.0	96.54413	-0.152	1	0.0	0.0	0.0	0.0	0.0
0.0	500.0	100.0	100.0	0	0.0	0.0	0.105	0.0	95.35464	-0.152	1	0.0	0.0	0.0	0.0	0.0
0.0	500.0	100.0	100.0	0	0.0	0.0	0.102	0.0	96.08284	-0.131	1	0.0	0.0	0.0	0.0	0.0
0.0	500.0	100.0	100.0	0	0.0	0.0	0.099	0.0	96.08284	-0.122	1	0.0	0.0	0.0	0.0	0.0
0.0	500.0	100.0	100.0	0	0.0	0.0	0.096	0.0	96.56987	-0.122	1	0.0	0.0	0.0	0.0	0.0
0.0	500.0	100.0	100.0	0	0.0	0.0	0.093	0.0	96.41904	-0.105	1	0.0	0.0	0.0	0.0	0.0
0.0	500.0	100.0	100.0	0	0.0	0.0	0.09	0.0	96.41904	-0.097	1	0.0	0.0	0.0	0.0	0.0
0.0	500.0	100.0	100.0	0	0.0	0.0	0.086	0.0	96.737404	-0.097	1	0.0	0.0	0.0	0.0	0.0
0.0	500.0	100.0	100.0	0	0.0	0.0	0.083	0.0	96.737404	-0.084	1	0.0	0.0	0.0	0.0	0.0
0.0	500.0	100.0	100.0	0	0.0	0.0	0.08	0.0	97.02778	-0.084	1	0.0	0.0	0.0	0.0	0.0
0.0	500.0	100.0	100.0	0	0.0	0.0	0.077	0.0	97.73269	-0.072	1	0.0	0.0	0.0	0.0	0.0
0.0	500.0	100.0	100.0	0	0.0	0.0	0.074	0.0	97.73269	-0.067	1	0.0	0.0	0.0	0.0	0.0
0.0	500.0	100.0	100.0	0	0.0	0.0	0.071	0.0	97.42402	-0.067	1	0.0	0.0	0.0	0.0	0.0
0.0	500.0	100.0	100.0	0	0.0	0.0	0.068	0.0	96.883705	-0.058	1	0.0	0.0	0.0	0.0	0.0
0.0	500.0	100.0	100.0	0	0.0	0.0	0.065	0.0	96.883705	-0.058	1	0.0	0.0	0.0	0.0	0.0
0.0	500.0	100.0	100.0	0	0.0	0.0	0.062	0.0	96.96218	-0.053	1	0.0	0.0	0.0	0.0	0.0
0.0	500.0	100.0	100.0	0	0.0	0.0	0.06	0.0	97.08484	-0.046	1	0.0	0.0	0.0	0.0	0.0
0.0	500.0	100.0	100.0	0	0.0	0.0	0.057	0.0	96.95661	-0.046	1	0.0	0.0	0.0	0.0	0.0
0.0	500.0	100.0	100.0	0	0.0	0.0	0.054	0.0	97.49947	-0.043	1	0.0	0.0	0.0	0.0	0.0
0.0	500.0	100.0	100.0	0	0.0	0.0	0.051	0.0	97.49947	-0.037	1	0.0	0.0	0.0	0.0	0.0
0.0	500.0	100.0	100.0	0	0.0	0.0	0.049	0.0	97.50415	-0.037	1	0.0	0.0	0.0	0.0	0.0
0.0	500.0	100.0	100.0	0	0.0	0.0	0.046	0.0	96.41316	-0.031	1	0.0	0.0	0.0	0.0	0.0
0.0	500.0	100.0	100.0	0	0.0	0.0	0.044	0.0	96.41316	-0.029	1	0.0	0.0	0.0	0.0	0.0
0.0	500.0	100.0	100.0	0	0.0	0.0	0.041	0.0	96.15797	-0.029	1	0.0	0.0	0.0	0.0	0.0
0.0	500.0	100.0	100.0	0	0.0	0.0	0.039	0.0	96.15797	-0.025	1	0.0	0.0	0.0	0.0	0.0
0.0	500.0	100.0	100.0	0	0.0	0.0	0.036	0.0	96.59549	-0.025	1	0.0	0.0	0.0	0.0	0.0
0.0	500.0	100.0	100.0	0	0.0	0.0	0.033	0.0	96.0838	-0.023	1	0.0	0.0	0.0	0.0	0.0
0.0	500.0	100.0	100.0	0	0.0	0.0	0.03	0.0	96.0838	-0.02	1	0.0	0.0	0.0	0.0	0.0
0.0	500.0	100.0	100.0	0	0.0	0.0	0.028	0.0	96.635704	-0.02	1	0.0	0.0	0.0	0.0	0.0
0.0	500.0	100.0	100.0	0	0.0	0.0	0.025	0.0	96.719086	-0.018	1	0.0	0.0	0.0	0.0	0.0
0.0	500.0	100.0	100.0	0	0.0	0.0	0.023	0.0	96.719086	-0.018	1	0.0	0.0	0.0	0.0	0.0
0.0	500.0	100.0	100.0	0	0.0	0.0	0.021	0.0	96.806335	-0.015	1	0.0	0.0	0.0	0.0	0.0
0.0	500.0	100.0	100.0	0	0.0	0.0	0.018	0.0	96.806335	-0.014	1	0.0	0.0	0.0	0.0	0.0
0.0	500.0	100.0	100.0	0	0.0	0.0	0.016	0.0	97.353355	-0.014	1	0.0	0.0	0.0	0.0	0.0
0.0	500.0	100.0	100.0	0	0.0	0.0	0.013	0.0	97.630775	-0.012	1	0.0	0.0	0.0	0.0	0.0
0.0	500.0	100.0	100.0	0	0.0	0.0	0.01	0.0	97.630775	-0.011	1	0.0	0.0	0.0	0.0	0.0
0.0	500.0	100.0	100.0	0	0.0	0.0	0.008	0.0	97.02059	-0.011	1	0.0	0.0	0.0	0.0	0.0
0.0	500.0	100.0	100.0	0	0.0	0.0	0.005	0.0	96.50737	-0.009	1	0.0	0.0	0.0	0.0	0.0
0.0	500.0	100.0	100.0	0	0.0	0.0	0.003	0.0	96.50737	-0.009	1	0.0	0.0	0.0	0.0	0.0
0.0	500.0	100.0	100.0	0	0.0	0.0	0.0	0.0	96.45616	-0.008	1	0.0	0.0	0.0	0.0	0.0
0.0	500.0	100.0	100.0	0	0.0	0.0	-0.001	0.0	96.45616	-0.007	1	0.0	0.0	0.0	0.0	0.0
0.0	500.0	100.0	100.0	0	0.0	0.0	-0.004	0.0	96.65919	-0.007	1	0.0	0.0	0.0	0.0	0.0
0.0	500.0	100.0	100.0	0	0.0	0.0	-0.006	0.0	96.30003	-0.006	1	0.0	0.0	0.0	0.0	0.0
0.0	500.0	100.0	100.0	0	0.0	0.0	-0.009	0.0	96.30003	-0.006	1	0.0	0.0	0.0	0.0	0.0
0.0	500.0	100.0	100.0	0	0.0	0.0	-0.011	0.0	96.67251	-0.006	1	0.0	0.0	0.0	0.0	0.0
0.0	500.0	100.0	100.0	0	0.0	0.0	-0.013	0.0	96.571526	-0.005	1	0.0	0.0	0.0	0.0	0.0
0.0	500.0	100.0	100.0	0	0.0	0.0	-0.015	0.0	96.571526	-0.005	1	0.0	0.0	0.0	0.0	0.0
0.0	500.0	100.0	100.0	0	0.0	0.0	-0.017	0.0	96.838974	-0.004	1	0.0	0.0	0.0	0.0	0.0
0.0	500.0	100.0	100.0	0	0.0	0.0	-0.019	0.0	97.06346	-0.003	1	0.0	0.0	0.0	0.0	0.0
0.0	500.0	100.0	100.0	0	0.0	0.0	-0.02	0.0	97.08218	-0.003	1	0.0	0.0	0.0	0.0	0.0
0.0	500.0	100.0	100.0	0	0.0	0.0	-0.022	0.0	97.00547	-0.003	1	0.0	0.0	0.0	0.0	0.0
0.0	500.0	100.0	100.0	0	0.0	0.0	-0.023	0.0	97.00547	-0.002	1	0.0	0.0	0.0	0.0	0.0
0.0	500.0	100.0	100.0	0	0.0	0.0	-0.025	0.0	95.57809	-0.002	1	0.0	0.0	0.0	0.0	0.0
0.0	500.0	100.0	100.0	0	0.0	0.0	-0.026	0.0	96.63022	-0.002	1	0.0	0.0	0.0	0.0	0.0
0.0	500.0	100.0	100.0	0	0.0	0.0	-0.027	0.0	96.63022	-0.002	1	0.0	0.0	0.0	0.0	0.0
0.0	500.0	100.0	100.0	0	0.0	0.0	-0.027	0.0	97.10045	-0.002	1	0.0	0.0	0.0	0.0	0.0
0.0	500.0	100.0	100.0	0	0.0	0.0	-0.028	0.0	97.10045	-0.001	1	0.0	0.0	0.0	0.0	0.0
0.0	500.0	100.0	100.0	0	0.0	0.0	-0.028	0.0	97.587875	-0.001	1	0.0	0.0	0.0	0.0	0.0
0.0	500.0	100.0	100.0	0	0.0	0.0	-0.028	0.0	97.7059	-0.001	1	0.0	0.0	0.0	0.0	0.0
0.0	500.0	100.0	100.0	0	0.0	0.0	-0.028	0.0	97.7059	-0.001	1	0.0	0.0	0.0	0.0	0.0
0.0	500.0	100.0	100.0	0	0.0	0.0	-0.028	0.0	96.71869	-0.001	1	0.0	0.0	0.0	0.0	0.0
0.0	500.0	100.0	100.0	0	0.0	0.0	-0.027	0.0	96.71869	-0.001	1	0.0	0.0	0.0	0.0	0.0
0.0	500.0	100.0	100.0	0	0.0	0.0	-0.027	0.0	96.22021	-0.001	1	0.0	0.0	1.0	0.0	0.0
0.0	500.0	100.0	100.0	0	0.0	0.0	-0.026	0.0	96.906715	0.0	1	0.0	0.0	3.0	0.0	0.0
0.0	500.0	100.0	100.0	0	0.0	0.0	-0.025	0.0	96.906715	0.0	1	0.0	0.0	3.0	0.0	0.0
-6944.445	500.0	100.0	100.0	0	0.0	0.0	-0.024	0.0	97.16091	0.0	1	0.0	0.0	3.0	0.0	0.0
-6944.445	500.0	100.0	100.0	0	0.0	0.0	-0.023	0.0	96.834785	0.0	1	0.0	0.0	3.0	0.0	0.0
-6944.445	500.0	100.0	100.0	0	0.0	0.0	-0.022	0.0	96.834785	0.0	1	0.0	0.0	3.0	0.0	0.0
-6944.445	500.0	100.0	100.0	0	0.0	0.0	-0.021	0.0	97.15892	0.0	1	0.0	0.0	3.0	0.0	0.0
-6944.445	500.0	100.0	100.0	0	0.0	0.0	-0.02	0.0	97.15892	-0.948	1	0.0	0.0	3.0	0.0	0.0
-6944.445	500.0	100.0	100.0	0	0.0	0.0	-0.018	0.0	96.85075	-0.948	1	0.0	0.0	3.0	0.0	0.0
-6944.445	500.0	100.0	100.0	0	0.0	0.0	-0.017	0.0	97.9905	-1.373	1	0.0	0.0	3.0	0.0	0.0
-6944.445	500.0	100.0	100.0	0	0.0	0.0	-0.015	0.0	97.9905	-2.134	1	0.0	0.0	3.0	0.0	0.0
-6944.445	500.0	100.0	100.0	0	0.0	0.0	-0.013	0.0	97.00335	-2.134	1	0.0	0.0	3.0	0.0	0.0
-6944.445	500.0	100.0	100.0	0	0.0	0.0	-0.011	0.0	97.18165	-2.791	1	0.0	0.0	3.0	0.0	0.0
-6944.445	500.0	100.0	100.0	0	0.0	0.0	-0.009	0.0	97.18165	-2.791	1	0.0	0.0	3.0	0.0	0.0
-6944.445	500.0	100.0	100.0	0	0.0	0.0	-0.007	0.0	97.644005	-3.085	1	0.0	0.0	5.0	0.0	0.0
-6944.445	500.0	100.0	100.0	0	0.0	0.0	-0.005	0.0	97.644005	-3.359	1	0.0	0.0	5.0	0.0	0.0
-6944.445	500.0	100.0	100.0	0	0.0	0.0	-0.002	0.0	96.9044	-3.359	1	0.0	0.0	5.0	0.0	0.0
-6944.445	500.0	100.0	100.0	0	0.0	0.0	0.0	0.0	97.45487	-3.849	1	0.0	0.0	5.0	0.0	0.0
-6944.445	500.0	100.0	100.0	0	0.0	0.0	0.001	0.0	98.298096	-4.272	1	0.0	0.0	5.0	0.0	0.0
-6944.445	500.0	100.0	100.0	0	0.0	0.0	0.004	0.0	98.651855	-4.272	1	0.0	0.0	5.0	0.0	0.0
-6944.445	500.0	100.0	100.0	0	0.0	0.0	0.006	0.0	98.76961	-4.462	1	0.0	0.0	5.0	0.0	0.0
-6944.445	500.0	100.0	100.0	0	0.0	0.0	0.009	0.0	98.76961	-4.801	1	0.0	0.0	5.0	0.0	0.0
-6944.445	500.0	100.0	100.0	0	0.0	0.0	0.011	0.0	98.84913	-4.801	1	0.0	0.0	5.0	0.0	0.0
-6944.445	500.0	100.0	100.0	0	0.0	0.0	0.014	0.0	98.84913	-5.095	1	0.0	0.0	5.0	0.0	0.0
-6944.445	500.0	100.0	100.0	0	0.0	0.0	0.016	0.0	98.414696	-5.095	1	0.0	0.0	5.0	0.0	0.0
-6944.445	500.0	100.0	100.0	0	0.0	0.0	0.019	0.0	98.01522	-5.226	1	0.0	0.0	5.0	0.0	0.0
-6944.445	500.0	100.0	100.0	0	0.0	0.0	0.022	0.0	98.01522	-5.462	1	0.0	0.0	5.0	0.0	0.0
-6944.445	500.0	100.0	100.0	0	0.0	0.0	0.024	0.0	97.733696	-5.462	1	0.0	0.0	5.0	0.0	0.0
-6944.445	500.0	100.0	100.0	0	0.0	0.0	0.027	0.0	97.725075	-5.567	1	0.0	0.0	5.0	0.0	0.0
-6944.445	500.0	100.0	100.0	0	0.0	0.0	0.029	0.0	98.03601	-5.757	1	0.0	0.0	5.0	0.0	0.0
-6944.445	500.0	100.0	100.0	0	0.0	0.0	0.031	0.0	97.409195	-5.757	1	0.0	0.0	5.0	0.0	0.0
-6944.445	500.0	100.0	100.0	0	0.0	0.0	0.034	0.0	97.409195	-5.84	1	0.0	0.0	5.0	0.0	0.0
-6944.445	500.0	100.0	100.0	0	0.0	0.0	0.036	0.0	97.66932	-5.84	1	0.0	0.0	5.0	0.0	0.0
-6944.445	500.0	100.0	100.0	0	0.0	0.0	0.039	0.0	98.68657	-5.993	1	0.0	0.0	5.0	0.0	0.0
-6944.445	500.0	100.0	100.0	0	0.0	0.0	0.041	0.0	98.68657	-6.123	1	0.0	0.0	5.0	0.0	0.0
-6944.445	500.0	100.0	100.0	0	0.0	0.0	0.043	0.0	98.4742	-6.123	1	0.0	0.0	5.0	0.0	0.0
-6944.445	500.0	100.0	100.0	0	0.0	0.0	0.045	0.0	98.4259	-6.182	1	0.0	0.0	5.0	0.0	0.0
-6944.445	500.0	100.0	100.0	0	0.0	0.0	0.048	0.0	98.4259	-6.182	1	0.0	0.0	5.0	0.0	0.0
-6944.445	500.0	100.0	100.0	0	0.0	0.0	0.05	0.0	98.61864	-6.287	1	0.0	0.0	5.0	0.0	0.0
-6944.445	500.0	100.0	100.0	0	0.0	0.0	0.052	0.0	98.61864	-6.334	1	0.0	0.0	5.0	0.0	0.0
-6944.445	500.0	100.0	100.0	0	0.0	0.0	0.054	0.0	98.148705	-6.334	1	0.0	0.0	5.0	0.0	0.0
-6944.445	500.0	100.0	100.0	0	0.0	0.0	0.056	0.0	98.33012	-6.418	1	0.0	0.0	5.0	0.0	0.0
-6944.445	500.0	100.0	100.0	0	0.0	0.0	0.058	0.0	98.33012	-6.456	1	0.0	0.0	5.0	0.0	0.0
-6944.445	500.0	100.0	100.0	0	0.0	0.0	0.06	0.0	98.02398	-6.456	1	0.0	0.0	5.0	0.0	0.0
-6944.445	500.0	100.0	100.0	0	0.0	0.0	0.062	0.0	98.266045	-6.524	1	0.0	0.0	5.0	0.0	0.0
-6944.445	500.0	100.0	100.0	0	0.0	0.0	0.064	0.0	98.266045	-6.554	1	0.0	0.0	5.0	0.0	0.0
-6944.445	500.0	100.0	100.0	0	0.0	0.0	0.066	0.0	97.751816	-6.554	1	0.0	0.0	5.0	0.0	0.0
-6944.445	500.0	100.0	100.0	0	0.0	0.0	0.068	0.0	97.751816	-6.608	1	0.0	0.0	5.0	0.0	0.0
-6944.445	500.0	100.0	100.0	0	0.0	0.0	0.07	0.0	98.766365	-6.608	1	0.0	0.0	5.0	0.0	0.0
-6944.445	500.0	100.0	100.0	0	0.0	0.0	0.072	0.0	98.45502	-6.655	1	0.0	0.0	5.0	0.0	0.0
-6944.445	500.0	100.0	100.0	0	0.0	0.0	0.074	0.0	98.45502	-6.676	1	0.0	0.0	5.0	0.0	0.0
-6944.445	500.0	100.0	100.0	0	0.0	0.0	0.076	0.0	98.55982	-6.676	1	0.0	0.0	5.0	0.0	0.0
-6944.445	500.0	100.0	100.0	0	0.0	0.0	0.078	0.0	97.98893	-6.714	1	0.0	0.0	5.0	0.0	0.0
-6944.445	500.0	100.0	100.0	0	0.0	0.0	0.08	0.0	97.98893	-6.731	1	0.0	0.0	5.0	0.0	0.0
-6944.445	500.0	100.0	100.0	0	0.0	0.0	0.082	0.0	98.22298	-6.731	1	0.0	0.0	5.0	0.0	0.0
-6944.445	500.0	100.0	100.0	0	0.0	0.0	0.084	0.0	98.22298	-6.761	1	0.0	0.0	5.0	0.0	0.0
-6944.445	500.0	100.0	100.0	0	0.0	0.0	0.086	0.0	97.93207	-6.761	1	0.0	0.0	5.0	0.0	0.0
-6944.445	500.0	100.0	100.0	0	0.0	0.0	0.089	0.0	97.970116	-6.787	1	0.0	0.0	5.0	0.0	0.0
-6944.445	500.0	100.0	100.0	0	0.0	0.0	0.091	0.0	97.970116	-6.799	1	0.0	0.0	5.0	0.0	0.0
-6944.445	500.0	100.0	100.0	0	0.0	0.0	0.093	0.0	97.56052	-6.799	1	0.0	0.0	5.0	0.0	0.0
-6944.445	500.0	100.0	100.0	0	0.0	0.0	0.095	0.0	96.23312	-6.82	1	0.0	0.0	5.0	0.0	0.0
-6944.445	500.0	100.0	100.0	0	0.0	0.0	0.097	0.0	96.23312	-6.829	1	0.0	0.0	5.0	0.0	0.0
-6944.445	500.0	100.0	100.0	0	0.0	0.0	0.1	0.0	96.70669	-6.829	1	0.0	0.0	5.0	0.0	0.0
-6944.445	500.0	100.0	100.0	0	0.0	0.0	0.102	0.0	96.70669	-6.846	1	0.0	0.0	5.0	0.0	0.0
-6944.445	500.0	100.0	100.0	0	0.0	0.0	0.104	0.0	97.80371	-6.846	1	0.0	0.0	5.0	0.0	0.0
-6944.445	500.0	100.0	100.0	0	0.0	0.0	0.106	0.0	97.371826	-6.853	1	0.0	0.0	5.0	0.0	0.0
-6944.445	500.0	100.0	100.0	0	0.0	0.0	0.109	0.0	97.371826	-6.867	1	0.0	0.0	5.0	0.0	0.0
-6944.445	500.0	100.0	100.0	0	0.0	0.0	0.111	0.0	97.17025	-6.867	1	0.0	0.0	5.0	0.0	0.0
-6944.445	500.0	100.0	100.0	0	0.0	0.0	0.114	0.0	97.34724	-6.873	1	0.0	0.0	5.0	0.0	0.0
-6944.445	500.0	100.0	100.0	0	0.0	0.0	0.116	0.0	97.34724	-6.884	1	0.0	0.0	5.0	0.0	0.0
-6944.445	500.0	100.0	100.0	0	0.0	0.0	0.118	0.0	96.44062	-6.884	1	0.0	0.0	5.0	0.0	0.0
-6944.445	500.0	100.0	100.0	0	0.0	0.0	0.121	0.0	96.44062	-6.889	1	0.0	0.0	5.0	0.0	0.0
-6944.445	500.0	100.0	100.0	0	0.0	0.0	0.123	0.0	96.64525	-6.889	1	0.0	0.0	5.0	0.0	0.0
-6944.445	500.0	100.0	100.0	0	0.0	0.0	0.126	0.0	96.62738	-6.897	1	0.0	0.0	5.0	0.0	0.0
-6944.445	500.0	100.0	100.0	0	0.0	0.0	0.129	0.0	96.62738	-6.902	1	0.0	0.0	5.0	0.0	0.0
-6944.445	500.0	100.0	100.0	0	0.0	0.0	0.131	0.0	96.87797	-6.902	1	0.0	0.0	5.0	0.0	0.0
-6944.445	500.0	100.0	100.0	0	0.0	0.0	0.134	0.0	96.86729	-6.908	1	0.0	0.0	5.0	0.0	0.0
-6944.445	500.0	100.0	100.0	0	0.0	0.0	0.137	0.0	96.86729	-6.908	1	0.0	0.0	5.0	0.0	0.0
-6944.445	500.0	100.0	100.0	0	0.0	0.0	0.14	0.0	96.97055	-6.914	1	0.0	0.0	5.0	0.0	0.0
-6944.445	500.0	100.0	100.0	0	0.0	0.0	0.142	0.0	96.97055	-6.917	1	0.0	0.0	5.0	0.0	0.0
-6944.445	500.0	100.0	100.0	0	0.0	0.0	0.145	0.0	97.03195	-6.917	1	0.0	0.0	5.0	0.0	0.0
-6944.445	500.0	100.0	100.0	0	0.0	0.0	0.148	0.0	97.45097	-6.922	1	0.0	0.0	5.0	0.0	0.0
-6944.445	500.0	100.0	100.0	0	0.0	0.0	0.151	0.0	97.45097	-6.924	1	0.0	0.0	5.0	0.0	0.0
-6944.445	500.0	100.0	100.0	0	0.0	0.0	0.154	0.0	97.3094	-6.924	1	0.0	0.0	6.0	0.0	0.0
0.0	500.0	100.0	100.0	0	0.0	0.0	0.157	0.0	97.36226	-6.928	1	1.0	0.0	0.0	0.0	0.0
0.0	500.0	100.0	100.0	0	0.0	0.0	0.159	0.0	97.36226	-6.929	1	1.0	0.0	0.0	0.0	0.0
0.0	500.0	100.0	100.0	0	0.0	0.0	0.162	0.0	97.09458	-6.929	1	1.0	0.0	0.0	0.0	0.0
0.0	500.0	100.0	100.0	0	0.0	0.0	0.165	0.0	97.09458	-6.933	1	1.0	0.0	0.0	0.0	0.0
0.0	500.0	100.0	100.0	0	0.0	0.0	0.167	0.0	97.19694	-6.933	1	1.0	0.0	0.0	0.0	0.0
0.0	500.0	100.0	100.0	0	0.0	0.0	0.17	0.0	97.211876	-6.442	1	1.0	0.0	0.0	0.0	0.0
0.0	500.0	100.0	100.0	0	0.0	0.0	0.172	0.0	97.211876	-5.563	1	1.0	0.0	0.0	0.0	0.0
0.0	500.0	100.0	100.0	0	0.0	0.0	0.175	0.0	97.26839	-5.563	1	1.0	0.0	0.0	0.0	0.0
0.0	500.0	100.0	100.0	0	0.0	0.0	0.178	0.0	98.53824	-4.804	1	1.0	0.0	0.0	0.0	0.0
0.0	500.0	100.0	100.0	0	0.0	0.0	0.18	0.0	98.53824	-4.804	1	1.0	0.0	0.0	0.0	0.0
0.0	500.0	100.0	100.0	0	0.0	0.0	0.182	0.0	97.8714	-4.465	1	1.0	0.0	0.0	0.0	0.0
0.0	500.0	100.0	100.0	0	0.0	0.0	0.184	0.0	97.8714	-3.855	1	1.0	0.0	0.0	0.0	0.0
0.0	500.0	100.0	100.0	0	0.0	0.0	0.186	0.0	97.795265	-3.855	1	1.0	0.0	0.0	0.0	0.0
0.0	500.0	100.0	100.0	0	0.0	0.0	0.187	0.0	97.961395	-3.583	1	1.0	0.0	0.0	0.0	0.0
0.0	500.0	100.0	100.0	0	0.0	0.0	0.189	0.0	97.961395	-3.094	1	1.0	0.0	0.0	0.0	0.0
0.0	500.0	100.0	100.0	0	0.0	0.0	0.19	0.0	97.92162	-3.094	1	1.0	0.0	0.0	0.0	0.0
0.0	500.0	100.0	100.0	0	0.0	0.0	0.191	0.0	97.987366	-2.875	1	1.0	0.0	0.0	0.0	0.0
0.0	500.0	100.0	100.0	0	0.0	0.0	0.192	0.0	97.987366	-2.875	1	1.0	0.0	0.0	0.0	0.0
0.0	500.0	100.0	100.0	0	0.0	0.0	0.193	0.0	97.51602	-2.484	1	1.0	0.0	0.0	0.0	0.0
0.0	500.0	100.0	100.0	0	0.0	0.0	0.194	0.0	97.51602	-2.144	1	1.0	0.0	0.0	0.0	0.0
0.0	500.0	100.0	100.0	0	0.0	0.0	0.194	0.0	97.36312	-2.144	1	1.0	0.0	0.0	0.0	0.0
0.0	500.0	100.0	100.0	0	0.0	0.0	0.194	0.0	98.0175	-1.992	1	1.0	0.0	0.0	0.0	0.0
0.0	500.0	100.0	100.0	0	0.0	0.0	0.194	0.0	98.0175	-1.72	1	1.0	0.0	0.0	0.0	0.0
0.0	500.0	100.0	100.0	0	0.0	0.0	0.194	0.0	97.410355	-1.72	1	1.0	0.0	0.0	0.0	0.0
0.0	500.0	100.0	100.0	0	0.0	0.0	0.194	0.0	97.410355	-1.598	1	1.0	0.0	0.0	0.0	0.0
0.0	500.0	100.0	100.0	0	0.0	0.0	0.194	0.0	97.20271	-1.598	1	1.0	0.0	0.0	0.0	0.0
0.0	500.0	100.0	100.0	0	0.0	0.0	0.193	1.0	96.84733	-1.38	1	1.0	0.0	9.0	0.0	0.0
0.0	500.0	100.0	100.0	0	0.0	0.0	0.193	1.0	96.84733	-1.283	1	1.0	0.0	9.0	0.0	0.0
0.0	500.0	100.0	100.0	0	0.0	0.0	0.192	1.0	96.53323	-1.283	1	1.0	0.0	10.0	0.0	0.0
6944.445	500.0	100.0	100.0	0	0.0	0.0	0.191	1.0	96.88828	-1.107	1	1.0	0.0	10.0	0.0	0.0
6944.445	500.0	100.0	100.0	0	0.0	0.0	0.19	1.0	96.88828	-1.029	1	1.0	0.0	10.0	0.0	0.0
6944.445	500.0	100.0	100.0	0	0.0	0.0	0.189	1.0	97.31823	-1.029	1	1.0	0.0	10.0	0.0	0.0
6944.445	500.0	100.0	100.0	0	0.0	0.0	0.188	1.0	97.31823	-0.397	1	1.0	0.0	10.0	0.0	0.0
6944.445	500.0	100.0	100.0	0	0.0	0.0	0.186	1.0	97.730965	-0.397	1	1.0	0.0	10.0	0.0	0.0
6944.445	500.0	100.0	100.0	0	0.0	0.0	0.185	1.0	97.314026	0.12	1	1.0	0.0	10.0	0.0	0.0
6944.445	500.0	100.0	100.0	0	0.0	0.0	0.183	1.0	97.314026	1.052	1	1.0	0.0	10.0	0.0	0.0
6944.445	500.0	100.0	100.0	0	0.0	0.0	0.181	1.0	96.59033	1.052	1	1.0	0.0	10.0	0.0	0.0
6944.445	500.0	100.0	100.0	0	0.0	0.0	0.18	1.0	96.60553	1.857	1	1.0	0.0	10.0	0.0	0.0
6944.445	500.0	100.0	100.0	0	0.0	0.0	0.178	1.0	96.60553	2.217	1	1.0	0.0	10.0	0.0	0.0
6944.445	500.0	100.0	100.0	0	0.0	0.0	0.176	1.0	97.14034	2.217	1	1.0	0.0	10.0	0.0	0.0
6944.445	500.0	100.0	100.0	0	0.0	0.0	0.173	1.0	97.14034	2.863	1	1.0	0.0	10.0	0.0	0.0
6944.445	500.0	100.0	100.0	0	0.0	0.0	0.171	1.0	97.7044	2.863	1	1.0	0.0	10.0	0.0	0.0
6944.445	500.0	100.0	100.0	0	0.0	0.0	0.169	1.0	97.72429	3.152	1	1.0	0.0	10.0	0.0	0.0
6944.445	500.0	100.0	100.0	0	0.0	0.0	0.167	1.0	97.29842	3.671	1	1.0	0.0	10.0	0.0	0.0
6944.445	500.0	100.0	100.0	0	0.0	0.0	0.164	1.0	97.40622	3.671	1	1.0	0.0	10.0	0.0	0.0
6944.445	500.0	100.0	100.0	0	0.0	0.0	0.162	1.0	96.68462	3.902	1	1.0	0.0	10.0	0.0	0.0
6944.445	500.0	100.0	100.0	0	0.0	0.0	0.159	1.0	96.68462	4.319	1	1.0	0.0	10.0	0.0	0.0
6944.445	500.0	100.0	100.0	0	0.0	0.0	0.157	1.0	95.743515	4.319	1	1.0	0.0	10.0	0.0	0.0
6944.445	500.0	100.0	100.0	0	0.0	0.0	0.154	1.0	95.743515	4.505	1	1.0	0.0	10.0	0.0	0.0
6944.445	500.0	100.0	100.0	0	0.0	0.0	0.151	1.0	96.492096	4.505	1	1.0	0.0	10.0	0.0	0.0
6944.445	500.0	100.0	100.0	0	0.0	0.0	0.148	1.0	96.03049	4.839	1	1.0	0.0	12.0	0.0	0.0
6944.445	500.0	100.0	100.0	0	0.0	0.0	0.145	1.0	96.03049	4.989	1	1.0	0.0	12.0	0.0	0.0
6944.445	500.0	100.0	100.0	0	0.0	0.0	0.141	1.0	96.53099	4.989	1	1.0	0.0	12.0	0.0	0.0
6944.445	500.0	100.0	100.0	0	0.0	0.0	0.138	1.0	96.436676	5.256	1	1.0	0.0	12.0	0.0	0.0
6944.445	500.0	100.0	100.0	0	0.0	0.0	0.135	1.0	96.436676	5.488	1	1.0	0.0	12.0	0.0	0.0
6944.445	500.0	100.0	100.0	0	0.0	0.0	0.132	1.0	96.92571	5.488	1	1.0	0.0	12.0	0.0	0.0
6944.445	500.0	100.0	100.0	0	0.0	0.0	0.129	1.0	96.92571	5.591	1	1.0	0.0	12.0	0.0	0.0
6944.445	500.0	100.0	100.0	0	0.0	0.0	0.126	1.0	97.17764	5.591	1	1.0	0.0	12.0	0.0	0.0
6944.445	500.0	100.0	100.0	0	0.0	0.0	0.123	1.0	97.29908	5.778	1	1.0	0.0	12.0	0.0	0.0
6944.445	500.0	100.0	100.0	0	0.0	0.0	0.12	1.0	97.29908	5.861	1	1.0	0.0	12.0	0.0	0.0
6944.445	500.0	100.0	100.0	0	0.0	0.0	0.117	1.0	97.036064	5.861	1	1.0	0.0	12.0	0.0	0.0
6944.445	500.0	100.0	100.0	0	0.0	0.0	0.114	1.0	97.47835	6.009	1	1.0	0.0	12.0	0.0	0.0
6944.445	500.0	100.0	100.0	0	0.0	0.0	0.111	1.0	97.47835	6.076	1	1.0	0.0	12.0	0.0	0.0
6944.445	500.0	100.0	100.0	0	0.0	0.0	0.108	1.0	96.992615	6.076	1	1.0	0.0	12.0	0.0	0.0
6944.445	500.0	100.0	100.0	0	0.0	0.0	0.105	1.0	96.992615	6.196	1	1.0	0.0	12.0	0.0	0.0
6944.445	500.0	100.0	100.0	0	0.0	0.0	0.102	1.0	97.02223	6.196	1	1.0	0.0	12.0	0.0	0.0
6944.445	500.0	100.0	100.0	0	0.0	0.0	0.099	1.0	96.26855	6.298	1	1.0	0.0	12.0	0.0	0.0
6944.445	500.0	100.0	100.0	0	0.0	0.0	0.096	1.0	96.26855	6.345	1	1.0	0.0	12.0	0.0	0.0
6944.445	500.0	100.0	100.0	0	0.0	0.0	0.094	1.0	96.44681	6.345	1	1.0	0.0	12.0	0.0	0.0
6944.445	500.0	100.0	100.0	0	0.0	0.0	0.091	1.0	95.4422	6.389	1	1.0	0.0	12.0	0.0	0.0
6944.445	500.0	100.0	100.0	0	0.0	0.0	0.088	1.0	95.4422	6.465	1	1.0	0.0	12.0	0.0	0.0
6944.445	500.0	100.0	100.0	0	0.0	0.0	0.086	1.0	95.8902	6.465	1	1.0	0.0	12.0	0.0	0.0
6944.445	500.0	100.0	100.0	0	0.0	0.0	0.083	1.0	95.8902	6.499	1	1.0	0.0	12.0	0.0	0.0
6944.445	500.0	100.0	100.0	0	0.0	0.0	0.08	1.0	96.16385	6.499	1	1.0	0.0	12.0	0.0	0.0
6944.445	500.0	100.0	100.0	0	0.0	0.0	0.078	1.0	96.172005	6.561	1	1.0	0.0	12.0	0.0	0.0
6944.445	500.0	100.0	100.0	0	0.0	0.0	0.075	1.0	96.172005	6.614	1	1.0	0.0	12.0	0.0	0.0
6944.445	500.0	100.0	100.0	0	0.0	0.0	0.073	1.0	97.53583	6.614	1	1.0	0.0	12.0	0.0	0.0
6944.445	500.0	100.0	100.0	0	0.0	0.0	0.07	1.0	97.55644	6.638	1	1.0	0.0	12.0	0.0	0.0
6944.445	500.0	100.0	100.0	0	0.0	0.0	0.067	1.0	97.73335	6.681	1	1.0	0.0	12.0	0.0	0.0
6944.445	500.0	100.0	100.0	0	0.0	0.0	0.064	1.0	97.91686	6.681	1	1.0	0.0	12.0	0.0	0.0
6944.445	500.0	100.0	100.0	0	0.0	0.0	0.062	1.0	97.91686	6.7	1	1.0	0.0	12.0	0.0	0.0
6944.445	500.0	100.0	100.0	0	0.0	0.0	0.059	1.0	98.37122	6.7	1	1.0	0.0	12.0	0.0	0.0
6944.445	500.0	100.0	100.0	0	0.0	0.0	0.057	1.0	97.29956	6.735	1	1.0	0.0	12.0	0.0	0.0
6944.445	500.0	100.0	100.0	0	0.0	0.0	0.054	1.0	97.29956	6.751	1	1.0	0.0	12.0	0.0	0.0
6944.445	500.0	100.0	100.0	0	0.0	0.0	0.052	1.0	97.067406	6.751	1	1.0	0.0	12.0	0.0	0.0
6944.445	500.0	100.0	100.0	0	0.0	0.0	0.049	1.0	97.429596	6.778	1	1.0	0.0	12.0	0.0	0.0
6944.445	500.0	100.0	100.0	0	0.0	0.0	0.047	1.0	97.429596	6.802	1	1.0	0.0	12.0	0.0	0.0
6944.445	500.0	100.0	100.0	0	0.0	0.0	0.044	1.0	97.480255	6.802	1	1.0	0.0	12.0	0.0	0.0
6944.445	500.0	100.0	100.0	0	0.0	0.0	0.042	1.0	97.480255	6.812	1	1.0	0.0	12.0	0.0	0.0
6944.445	500.0	100.0	100.0	0	0.0	0.0	0.039	1.0	97.108025	6.812	1	1.0	0.0	12.0	0.0	0.0
6944.445	500.0	100.0	100.0	0	0.0	0.0	0.037	1.0	95.81744	6.831	1	1.0	0.0	12.0	0.0	0.0
6944.445	500.0	100.0	100.0	0	0.0	0.0	0.034	1.0	95.81744	6.841	1	1.0	0.0	12.0	0.0	0.0
6944.445	500.0	100.0	100.0	0	0.0	0.0	0.032	1.0	95.90526	6.841	1	1.0	0.0	12.0	0.0	0.0
6944.445	500.0	100.0	100.0	0	0.0	0.0	0.029	1.0	96.56525	6.855	1	1.0	0.0	12.0	0.0	0.0
6944.445	500.0	100.0	100.0	0	0.0	0.0	0.026	1.0	96.56525	6.855	1	1.0	0.0	12.0	0.0	0.0
6944.445	500.0	100.0	100.0	0	0.0	0.0	0.024	1.0	96.861206	6.863	1	1.0	0.0	12.0	0.0	0.0
6944.445	500.0	100.0	100.0	0	0.0	0.0	0.021	1.0	96.861206	6.874	1	1.0	0.0	12.0	0.0	0.0
6944.445	500.0	100.0	100.0	0	0.0	0.0	0.019	1.0	97.14579	6.874	1	1.0	0.0	12.0	0.0	0.0
6944.445	500.0	100.0	100.0	0	0.0	0.0	0.016	1.0	97.25715	6.881	1	1.0	0.0	12.0	0.0	0.0
6944.445	500.0	100.0	100.0	0	0.0	0.0	0.014	1.0	97.25715	6.89	1	1.0	0.0	12.0	0.0	0.0
6944.445	500.0	100.0	100.0	0	0.0	0.0	0.011	1.0	97.657166	6.89	1	1.0	0.0	12.0	0.0	0.0
6944.445	500.0	100.0	100.0	0	0.0	0.0	0.008	1.0	97.66575	6.898	1	1.0	0.0	12.0	0.0	0.0
6944.445	500.0	100.0	100.0	0	0.0	0.0	0.006	1.0	97.66575	6.903	1	1.0	0.0	12.0	0.0	0.0
6944.445	500.0	100.0	100.0	0	0.0	0.0	0.003	1.0	97.899445	6.903	1	1.0	0.0	12.0	0.0	0.0
6944.445	500.0	100.0	100.0	0	0.0	0.0	0.001	1.0	97.899445	6.909	1	1.0	0.0	12.0	0.0	0.0
6944.445	500.0	100.0	100.0	0	0.0	0.0	0.0	1.0	98.193695	6.909	1	1.0	0.0	12.0	0.0	0.0
6944.445	500.0	100.0	100.0	0	0.0	0.0	-0.003	1.0	98.56638	6.912	1	1.0	0.0	12.0	0.0	0.0
6944.445	500.0	100.0	100.0	0	0.0	0.0	-0.005	1.0	98.56638	6.918	1	1.0	0.0	12.0	0.0	0.0
6944.445	500.0	100.0	100.0	0	0.0	0.0	-0.007	1.0	98.68515	6.918	1	1.0	0.0	12.0	0.0	0.0
6944.445	500.0	100.0	100.0	0	0.0	0.0	-0.009	1.0	98.757324	6.923	1	1.0	1.0	14.0	0.0	0.0
6944.445	500.0	100.0	100.0	0	0.0	0.0	-0.011	1.0	98.757324	6.923	1	1.0	1.0	14.0	0.0	0.0
0.0	500.0	100.0	100.0	0	0.0	0.0	-0.013	1.0	98.57177	6.925	1	1.0	1.0	0.0	0.0	0.0
0.0	500.0	100.0	100.0	0	0.0	0.0	-0.015	1.0	98.57177	6.929	1	1.0	1.0	0.0	0.0	0.0
0.0	500.0	100.0	100.0	0	0.0	0.0	-0.016	1.0	97.58234	6.929	1	1.0	1.0	0.0	0.0	0.0
0.0	500.0	100.0	100.0	0	0.0	0.0	-0.017	1.0	97.3685	6.93	1	1.0	1.0	0.0	0.0	0.0
0.0	500.0	100.0	100.0	0	0.0	0.0	-0.019	1.0	97.3685	5.984	1	1.0	1.0	0.0	0.0	0.0
0.0	500.0	100.0	100.0	0	0.0	0.0	-0.02	1.0	96.92292	5.984	1	1.0	1.0	0.0	0.0	0.0
0.0	500.0	100.0	100.0	0	0.0	0.0	-0.021	1.0	96.87388	5.562	1	1.0	1.0	0.0	0.0	0.0
0.0	500.0	100.0	100.0	0	0.0	0.0	-0.022	1.0	96.87388	5.562	1	1.0	1.0	0.0	0.0	0.0
0.0	500.0	100.0	100.0	0	0.0	0.0	-0.023	1.0	96.871506	4.802	1	1.0	1.0	0.0	0.0	0.0
0.0	500.0	100.0	100.0	0	0.0	0.0	-0.024	1.0	96.871506	4.463	1	1.0	1.0	0.0	0.0	0.0
0.0	500.0	100.0	100.0	0	0.0	0.0	-0.024	1.0	96.9645	4.463	1	1.0	1.0	0.0	0.0	0.0
0.0	500.0	100.0	100.0	0	0.0	0.0	-0.024	1.0	96.46244	3.854	1	1.0	1.0	0.0	0.0	0.0
0.0	500.0	100.0	100.0	0	0.0	0.0	-0.024	1.0	96.46244	3.581	1	1.0	1.0	0.0	0.0	0.0
0.0	500.0	100.0	100.0	0	0.0	0.0	-0.024	1.0	96.07332	3.581	1	1.0	1.0	0.0	0.0	0.0
0.0	500.0	100.0	100.0	0	0.0	0.0	-0.024	1.0	96.11306	3.093	1	1.0	1.0	0.0	0.0	0.0
0.0	500.0	100.0	100.0	0	0.0	0.0	-0.024	1.0	96.11306	3.093	1	1.0	1.0	0.0	0.0	0.0
0.0	500.0	100.0	100.0	0	0.0	0.0	-0.024	1.0	96.54581	2.874	1	1.0	1.0	0.0	0.0	0.0
0.0	500.0	100.0	100.0	0	0.0	0.0	-0.024	1.0	96.54581	2.482	1	1.0	1.0	0.0	0.0	0.0
0.0	500.0	100.0	100.0	0	0.0	0.0	-0.023	1.0	95.805626	2.482	1	1.0	1.0	0.0	0.0	0.0
0.0	500.0	100.0	100.0	0	0.0	0.0	-0.023	1.0	97.532135	2.307	0	1.0	1.0	7.0	0.0	0.0
0.0	500.0	100.0	100.0	0	0.0	0.0	-0.022	1.0	97.532135	1.992	0	1.0	1.0	7.0	0.0	0.0
0.0	500.0	100.0	100.0	0	0.0	0.0	-0.021	1.0	97.229744	1.992	0	1.0	1.0	0.0	0.0	0.0
0.0	500.0	100.0	100.0	0	0.0	0.0	-0.021	1.0	97.229744	1.72	0	1.0	1.0	0.0	0.0	0.0
0.0	500.0	100.0	100.0	0	0.0	0.0	-0.019	1.0	96.36965	1.72	0	1.0	1.0	0.0	0.0	0.0
0.0	500.0	100.0	100.0	0	0.0	0.0	-0.018	1.0	96.62669	1.599	0	1.0	1.0	0.0	0.0	0.0
0.0	500.0	100.0	100.0	0	0.0	0.0	-0.017	1.0	96.62669	1.381	0	1.0	1.0	0.0	0.0	0.0
0.0	500.0	100.0	100.0	0	0.0	0.0	-0.016	1.0	97.04948	1.381	0	1.0	1.0	0.0	0.0	0.0
0.0	500.0	100.0	100.0	0	0.0	0.0	-0.014	1.0	95.84692	1.283	0	1.0	1.0	0.0	0.0	0.0
0.0	500.0	100.0	100.0	0	0.0	0.0	-0.012	1.0	95.84692	1.107	0	1.0	1.0	0.0	0.0	0.0
0.0	500.0	100.0	100.0	0	0.0	0.0	-0.01	1.0	95.8209	1.107	0	1.0	1.0	0.0	0.0	0.0
0.0	500.0	100.0	100.0	0	0.0	0.0	-0.008	1.0	95.8209	1.029	0	1.0	1.0	0.0	0.0	0.0
0.0	500.0	100.0	100.0	0	0.0	0.0	-0.006	1.0	95.91352	1.029	0	1.0	1.0	0.0	0.0	0.0
0.0	500.0	100.0	100.0	0	0.0	0.0	-0.003	1.0	95.60634	0.888	0	1.0	1.0	0.0	0.0	0.0
0.0	500.0	100.0	100.0	0	0.0	0.0	0.0	1.0	95.60634	0.825	0	1.0	1.0	0.0	0.0	0.0
0.0	500.0	100.0	100.0	0	0.0	0.0	0.001	1.0	95.17673	0.825	0	1.0	1.0	0.0	0.0	0.0
0.0	500.0	100.0	100.0	0	0.0	0.0	0.004	1.0	95.463684	0.712	0	1.0	1.0	0.0	0.0	0.0
0.0	500.0	100.0	100.0	0	0.0	0.0	0.007	1.0	95.463684	0.662	0	1.0	1.0	0.0	0.0	0.0
0.0	500.0	100.0	100.0	0	0.0	0.0	0.011	1.0	95.53371	0.662	0	1.0	1.0	0.0	0.0	0.0
0.0	500.0	100.0	100.0	0	0.0	0.0	0.014	1.0	95.53371	0.572	0	1.0	1.0	0.0	0.0	0.0
0.0	500.0	100.0	100.0	0	0.0	0.0	0.017	1.0	94.89584	0.572	0	1.0	1.0	0.0	0.0	0.0
0.0	500.0	100.0	100.0	0	0.0	0.0	0.02	1.0	94.190636	0.531	0	1.0	1.0	0.0	0.0	0.0
0.0	500.0	100.0	100.0	0	0.0	0.0	0.024	1.0	94.190636	0.458	0	1.0	1.0	0.0	0.0	0.0
0.0	500.0	100.0	100.0	0	0.0	0.0	0.027	1.0	94.88493	0.458	0	1.0	1.0	0.0	0.0	0.0
0.0	500.0	100.0	100.0	0	0.0	0.0	0.031	1.0	94.94552	0.426	0	1.0	1.0	0.0	0.0	0.0
0.0	500.0	100.0	100.0	0	0.0	0.0	0.034	1.0	94.94552	0.368	0	1.0	1.0	0.0	0.0	0.0
0.0	500.0	100.0	100.0	0	0.0	0.0	0.037	1.0	95.203636	0.368	0	1.0	1.0	0.0	0.0	0.0
0.0	500.0	100.0	100.0	0	0.0	0.0	0.041	1.0	95.203636	0.341	0	1.0	1.0	0.0	0.0	0.0
0.0	500.0	100.0	100.0	0	0.0	0.0	0.045	1.0	94.675545	0.341	0	1.0	1.0	0.0	0.0	0.0
0.0	500.0	100.0	100.0	0	0.0	0.0	0.048	1.0	93.792694	0.296	0	1.0	1.0	0.0	0.0	0.0
0.0	500.0	100.0	100.0	0	0.0	0.0	0.052	1.0	93.792694	0.274	0	1.0	1.0	0.0	0.0	0.0
0.0	500.0	100.0	100.0	0	0.0	0.0	0.055	1.0	94.14508	0.274	0	1.0	1.0	0.0	0.0	0.0
0.0	500.0	100.0	100.0	0	0.0	0.0	0.058	1.0	94.942345	0.236	0	1.0	1.0	0.0	0.0	0.0
0.0	500.0	100.0	100.0	0	0.0	0.0	0.062	1.0	94.942345	0.219	0	1.0	1.0	0.0	0.0	0.0
0.0	500.0	100.0	100.0	0	0.0	0.0	0.065	1.0	95.43082	0.219	0	1.0	1.0	0.0	0.0	0.0
0.0	500.0	100.0	100.0	0	0.0	0.0	0.068	1.0	95.43082	0.189	0	1.0	1.0	0.0	0.0	0.0
0.0	500.0	100.0	100.0	0	0.0	0.0	0.072	1.0	95.439606	0.189	0	1.0	1.0	0.0	0.0	0.0
0.0	500.0	100.0	100.0	0	0.0	0.0	0.075	1.0	95.76926	0.176	0	1.0	1.0	0.0	0.0	0.0
0.0	500.0	100.0	100.0	0	0.0	0.0	0.078	1.0	95.76926	0.152	0	1.0	1.0	0.0	0.0	0.0
0.0	500.0	100.0	100.0	0	0.0	0.0	0.082	1.0	96.1108	0.152	0	1.0	1.0	0.0	0.0	0.0
0.0	500.0	100.0	100.0	0	0.0	0.0	0.085	1.0	96.2868	0.141	0	1.0	1.0	0.0	0.0	0.0
0.0	500.0	100.0	100.0	0	0.0	0.0	0.088	1.0	96.2868	0.121	0	1.0	1.0	0.0	0.0	0.0
0.0	500.0	100.0	100.0	0	0.0	0.0	0.091	1.0	97.23656	0.121	0	1.0	1.0	0.0	0.0	0.0
0.0	500.0	100.0	100.0	0	0.0	0.0	0.094	1.0	97.23656	0.105	0	1.0	1.0	0.0	0.0	0.0
0.0	500.0	100.0	100.0	0	0.0	0.0	0.096	1.0	97.63302	0.105	0	1.0	1.0	0.0	0.0	0.0
0.0	500.0	100.0	100.0	0	0.0	0.0	0.099	1.0	97.95813	0.097	0	1.0	1.0	0.0	0.0	0.0
0.0	500.0	100.0	100.0	0	0.0	0.0	0.102	1.0	97.95813	0.084	0	1.0	1.0	0.0	0.0	0.0
0.0	500.0	100.0	100.0	0	0.0	0.0	0.104	1.0	97.457924	0.084	0	1.0	1.0	0.0	0.0	0.0
0.0	500.0	100.0	100.0	0	0.0	0.0	0.107	1.0	97.05193	0.078	0	1.0	1.0	0.0	0.0	0.0
0.0	500.0	100.0	100.0	0	0.0	0.0	0.11	1.0	97.05193	0.067	0	1.0	1.0	0.0	0.0	0.0
0.0	500.0	100.0	100.0	0	0.0	0.0	0.112	1.0	96.63002	0.067	0	1.0	1.0	0.0	0.0	0.0
0.0	500.0	100.0	100.0	0	0.0	0.0	0.115	1.0	96.63002	0.058	0	1.0	1.0	0.0	0.0	0.0
0.0	500.0	100.0	100.0	0	0.0	0.0	0.118	1.0	97.106674	0.058	0	1.0	1.0	0.0	0.0	0.0
0.0	500.0	100.0	100.0	0	0.0	0.0	0.12	1.0	97.29864	0.053	0	1.0	1.0	0.0	0.0	0.0
0.0	500.0	100.0	100.0	0	0.0	0.0	0.123	1.0	97.29864	0.046	0	1.0	1.0	0.0	0.0	0.0
0.0	500.0	100.0	100.0	0	0.0	0.0	0.125	1.0	96.23866	0.046	0	1.0	1.0	0.0	0.0	0.0
0.0	500.0	100.0	100.0	0	0.0	0.0	0.128	1.0	95.6848	0.043	0	1.0	1.0	0.0	0.0	0.0
0.0	500.0	100.0	100.0	0	0.0	0.0	0.131	1.0	95.6848	0.037	0	1.0	1.0	0.0	0.0	0.0
0.0	500.0	100.0	100.0	0	0.0	0.0	0.133	1.0	95.24551	0.037	0	1.0	1.0	0.0	0.0	0.0
0.0	500.0	100.0	100.0	0	0.0	0.0	0.136	1.0	94.15735	0.034	0	1.0	1.0	0.0	0.0	0.0
0.0	500.0	100.0	100.0	0	0.0	0.0	0.139	1.0	94.67851	0.034	0	1.0	1.0	0.0	0.0	0.0
0.0	500.0	100.0	100.0	0	0.0	0.0	0.141	1.0	94.743805	0.031	0	1.0	1.0	0.0	0.0	0.0
0.0	500.0	100.0	100.0	0	0.0	0.0	0.144	1.0	94.743805	0.027	0	1.0	1.0	0.0	0.0	0.0
0.0	500.0	100.0	100.0	0	0.0	0.0	0.147	1.0	94.40198	0.027	0	1.0	1.0	0.0	0.0	0.0
0.0	500.0	100.0	100.0	0	0.0	0.0	0.15	1.0	95.38286	0.023	0	1.0	1.0	0.0	0.0	0.0
0.0	500.0	100.0	100.0	0	0.0	0.0	0.152	1.0	95.38286	0.023	0	1.0	1.0	0.0	0.0	0.0
0.0	500.0	100.0	100.0	0	0.0	0.0	0.155	1.0	95.43764	0.021	0	1.0	1.0	0.0	0.0	0.0
0.0	500.0	100.0	100.0	0	0.0	0.0	0.157	1.0	95.43764	0.018	0	1.0	1.0	0.0	0.0	0.0
0.0	500.0	100.0	100.0	0	0.0	0.0	0.16	1.0	94.94271	0.018	0	1.0	1.0	0.0	0.0	0.0
0.0	500.0	100.0	100.0	0	0.0	0.0	0.162	1.0	95.26661	0.017	0	1.0	1.0	0.0	0.0	0.0
0.0	500.0	100.0	100.0	0	0.0	0.0	0.165	1.0	95.26661	0.014	0	1.0	1.0	0.0	0.0	0.0
0.0	500.0	100.0	100.0	0	0.0	0.0	0.167	1.0	95.68526	0.014	0	1.0	1.0	0.0	0.0	0.0
0.0	500.0	100.0	100.0	0	0.0	0.0	0.169	1.0	96.04567	0.013	0	1.0	1.0	0.0	0.0	0.0
0.0	500.0	100.0	100.0	0	0.0	0.0	0.171	1.0	96.04567	0.011	0	1.0	1.0	0.0	0.0	0.0
0.0	500.0	100.0	100.0	0	0.0	0.0	0.172	1.0	96.596756	0.011	0	1.0	1.0	0.0	0.0	0.0
0.0	500.0	100.0	100.0	0	0.0	0.0	0.174	1.0	96.596756	0.01	0	1.0	1.0	0.0	0.0	0.0
0.0	500.0	100.0	100.0	0	0.0	0.0	0.176	1.0	96.88386	0.01	0	1.0	1.0	0.0	0.0	0.0
0.0	500.0	100.0	100.0	0	0.0	0.0	0.177	1.0	96.62507	0.009	0	1.0	1.0	0.0	0.0	0.0
0.0	500.0	100.0	100.0	0	0.0	0.0	0.178	1.0	96.62507	0.008	0	1.0	1.0	0.0	0.0	0.0
0.0	500.0	100.0	100.0	0	0.0	0.0	0.18	1.0	96.3505	0.008	0	1.0	1.0	0.0	0.0	0.0
0.0	500.0	100.0	100.0	0	0.0	0.0	0.181	1.0	96.552025	0.007	0	1.0	1.0	0.0	0.0	0.0
0.0	500.0	100.0	100.0	0	0.0	0.0	0.182	1.0	96.552025	0.007	0	1.0	1.0	0.0	0.0	0.0
0.0	500.0	100.0	100.0	0	0.0	0.0	0.183	1.0	97.01562	0.006	0	1.0	1.0	0.0	0.0	0.0
0.0	500.0	100.0	100.0	0	0.0	0.0	0.184	1.0	97.01562	0.005	0	1.0	1.0	0.0	0.0	0.0
0.0	500.0	100.0	100.0	0	0.0	0.0	0.185	1.0	97.28546	0.005	0	1.0	1.0	0.0	0.0	0.0
0.0	500.0	100.0	100.0	0	0.0	0.0	0.185	1.0	96.1031	0.004	0	1.0	1.0	0.0	0.0	0.0
0.0	500.0	100.0	100.0	0	0.0	0.0	0.186	1.0	96.1031	0.004	0	1.0	1.0	0.0	0.0	0.0
0.0	500.0	100.0	100.0	0	0.0	0.0	0.186	1.0	96.5491	0.004	0	1.0	1.0	0.0	0.0	0.0
0.0	500.0	100.0	100.0	0	0.0	0.0	0.186	1.0	96.513145	0.003	0	1.0	1.0	0.0	0.0	0.0
0.0	500.0	100.0	100.0	0	0.0	0.0	0.186	1.0	96.513145	0.003	0	1.0	1.0	0.0	0.0	0.0
0.0	500.0	100.0	100.0	0	0.0	0.0	0.186	1.0	96.861374	0.003	0	1.0	1.0	0.0	0.0	0.0
0.0	500.0	100.0	100.0	0	0.0	0.0	0.186	1.0	96.861374	0.002	0	1.0	1.0	0.0	0.0	0.0
0.0	500.0	100.0	100.0	0	0.0	0.0	0.185	1.0	96.90721	0.002	0	1.0	1.0	0.0	0.0	0.0
0.0	500.0	100.0	100.0	0	0.0	0.0	0.185	1.0	97.131714	0.002	0	1.0	1.0	8.0	0.0	0.0
0.0	500.0	100.0	100.0	0	0.0	0.0	0.184	1.0	97.08229	0.001	0	1.0	1.0	8.0	0.0	0.0
0.0	500.0	100.0	100.0	0	0.0	0.0	0.182	1.0	97.11093	0.001	0	1.0	1.0	10.0	0.0	0.0
8333.334	600.0	100.0	100.0	0	0.0	0.0	0.181	1.0	97.34001	0.001	0	1.0	1.0	10.0	0.0	0.0
8333.334	600.0	100.0	100.0	0	0.0	0.0	0.18	1.0	97.34001	0.001	0	1.0	1.0	10.0	0.0	0.0
8333.334	600.0	100.0	100.0	0	0.0	0.0	0.178	1.0	97.613625	0.001	0	1.0	1.0	10.0	0.0	0.0
8333.334	600.0	100.0	100.0	0	0.0	0.0	0.176	1.0	97.613625	0.592	0	1.0	1.0	10.0	0.0	0.0
8333.334	600.0	100.0	100.0	0	0.0	0.0	0.175	1.0	97.77933	0.592	0	1.0	1.0	10.0	0.0	0.0
8333.334	600.0	100.0	100.0	0	0.0	0.0	0.173	1.0	97.7057	1.139	0	1.0	1.0	10.0	0.0	0.0
8333.334	600.0	100.0	100.0	0	0.0	0.0	0.172	1.0	97.7057	2.121	0	1.0	1.0	10.0	0.0	0.0
8333.334	600.0	100.0	100.0	0	0.0	0.0	0.17	1.0	97.97704	2.121	0	1.0	1.0	10.0	0.0	0.0
8333.334	600.0	100.0	100.0	0	0.0	0.0	0.168	1.0	98.89769	2.561	0	1.0	1.0	10.0	0.0	0.0
8333.334	600.0	100.0	100.0	0	0.0	0.0	0.167	1.0	98.89769	2.561	0	1.0	1.0	10.0	0.0	0.0
8333.334	600.0	100.0	100.0	0	0.0	0.0	0.165	1.0	98.51639	3.35	0	1.0	1.0	10.0	0.0	0.0
8333.334	600.0	100.0	100.0	0	0.0	0.0	0.163	1.0	98.51639	4.031	0	1.0	1.0	10.0	0.0	0.0
8333.334	600.0	100.0	100.0	0	0.0	0.0	0.161	1.0	98.77625	4.031	0	1.0	1.0	10.0	0.0	0.0
8333.334	600.0	100.0	100.0	0	0.0	0.0	0.16	1.0	98.87805	4.337	0	1.0	1.0	10.0	0.0	0.0
8333.334	600.0	100.0	100.0	0	0.0	0.0	0.158	1.0	98.87805	4.883	0	1.0	1.0	10.0	0.0	0.0
8333.334	600.0	100.0	100.0	0	0.0	0.0	0.156	1.0	98.89828	4.883	0	1.0	1.0	10.0	0.0	0.0
8333.334	600.0	100.0	100.0	0	0.0	0.0	0.155	1.0	99.20351	5.128	0	1.0	1.0	10.0	0.0	0.0
8333.334	600.0	100.0	100.0	0	0.0	0.0	0.153	1.0	99.20351	5.128	0	1.0	1.0	10.0	0.0	0.0
8333.334	600.0	100.0	100.0	0	0.0	0.0	0.151	1.0	99.23636	5.567	0	1.0	1.0	12.0	0.0	0.0
8333.334	600.0	100.0	100.0	0	0.0	0.0	0.149	1.0	99.23636	5.763	0	1.0	1.0	12.0	0.0	0.0
8333.334	600.0	100.0	100.0	0	0.0	0.0	0.147	1.0	98.12215	5.763	0	1.0	1.0	12.0	0.0	0.0
8333.334	600.0	100.0	100.0	0	0.0	0.0	0.145	1.0	98.95733	6.115	0	1.0	1.0	12.0	0.0	0.0
8333.334	600.0	100.0	100.0	0	0.0	0.0	0.143	1.0	98.95733	6.418	0	1.0	1.0	12.0	0.0	0.0
8333.334	600.0	100.0	100.0	0	0.0	0.0	0.14	1.0	98.38063	6.418	0	1.0	1.0	12.0	0.0	0.0
8333.334	600.0	100.0	100.0	0	0.0	0.0	0.138	1.0	98.38063	6.554	0	1.0	1.0	12.0	0.0	0.0
8333.334	600.0	100.0	100.0	0	0.0	0.0	0.136	1.0	98.57705	6.554	0	1.0	1.0	12.0	0.0	0.0
8333.334	600.0	100.0	100.0	0	0.0	0.0	0.134	1.0	97.4997	6.798	0	1.0	1.0	12.0	0.0	0.0
8333.334	600.0	100.0	100.0	0	0.0	0.0	0.132	1.0	97.4997	6.909	0	1.0	1.0	12.0	0.0	0.0
8333.334	600.0	100.0	100.0	0	0.0	0.0	0.13	1.0	97.329994	6.909	0	1.0	1.0	12.0	0.0	0.0
8333.334	600.0	100.0	100.0	0	0.0	0.0	0.128	1.0	98.33506	7.104	0	1.0	1.0	12.0	0.0	0.0
8333.334	600.0	100.0	100.0	0	0.0	0.0	0.125	1.0	98.33506	7.191	0	1.0	1.0	12.0	0.0	0.0
8333.334	600.0	100.0	100.0	0	0.0	0.0	0.123	1.0	97.899704	7.191	0	1.0	1.0	12.0	0.0	0.0
8333.334	600.0	100.0	100.0	0	0.0	0.0	0.121	1.0	97.899704	7.348	0	1.0	1.0	12.0	0.0	0.0
8333.334	600.0	100.0	100.0	0	0.0	0.0	0.118	1.0	97.67958	7.348	0	1.0	1.0	12.0	0.0	0.0
8333.334	600.0	100.0	100.0	0	0.0	0.0	0.116	1.0	97.56828	7.484	0	1.0	1.0	12.0	0.0	0.0
8333.334	600.0	100.0	100.0	0	0.0	0.0	0.114	1.0	97.56828	7.545	0	1.0	1.0	12.0	0.0	0.0
8333.334	600.0	100.0	100.0	0	0.0	0.0	0.111	1.0	96.89838	7.545	0	1.0	1.0	12.0	0.0	0.0
8333.334	600.0	100.0	100.0	0	0.0	0.0	0.109	1.0	96.05868	7.655	0	1.0	1.0	12.0	0.0	0.0
8333.334	600.0	100.0	100.0	0	0.0	0.0	0.106	1.0	96.05868	7.702	0	1.0	1.0	12.0	0.0	0.0
8333.334	600.0	100.0	100.0	0	0.0	0.0	0.104	1.0	96.32748	7.702	0	1.0	1.0	12.0	0.0	0.0
8333.334	600.0	100.0	100.0	0	0.0	0.0	0.101	1.0	96.32748	7.791	0	1.0	1.0	12.0	0.0	0.0
8333.334	600.0	100.0	100.0	0	0.0	0.0	0.099	1.0	96.72969	7.791	0	1.0	1.0	12.0	0.0	0.0
8333.334	600.0	100.0	100.0	0	0.0	0.0	0.096	1.0	96.32643	7.83	0	1.0	1.0	12.0	0.0	0.0
8333.334	600.0	100.0	100.0	0	0.0	0.0	0.094	1.0	96.32643	7.899	0	1.0	1.0	12.0	0.0	0.0
8333.334	600.0	100.0	100.0	0	0.0	0.0	0.091	1.0	96.77544	7.899	0	1.0	1.0	12.0	0.0	0.0
8333.334	600.0	100.0	100.0	0	0.0	0.0	0.089	1.0	96.67412	7.932	0	1.0	1.0	12.0	0.0	0.0
8333.334	600.0	100.0	100.0	0	0.0	0.0	0.086	1.0	96.67412	7.988	0	1.0	1.0	12.0	0.0	0.0
8333.334	600.0	100.0	100.0	0	0.0	0.0	0.084	1.0	96.79528	7.988	0	1.0	1.0	12.0	0.0	0.0
8333.334	600.0	100.0	100.0	0	0.0	0.0	0.082	1.0	96.79528	8.012	0	1.0	1.0	12.0	0.0	0.0
8333.334	600.0	100.0	100.0	0	0.0	0.0	0.08	1.0	97.12043	8.012	0	1.0	1.0	12.0	0.0	0.0
8333.334	600.0	100.0	100.0	0	0.0	0.0	0.077	1.0	97.40752	8.057	0	1.0	1.0	12.0	0.0	0.0
8333.334	600.0	100.0	100.0	0	0.0	0.0	0.075	1.0	97.40752	8.077	0	1.0	1.0	12.0	0.0	0.0
8333.334	600.0	100.0	100.0	0	0.0	0.0	0.073	1.0	97.71334	8.077	0	1.0	1.0	12.0	0.0	0.0
8333.334	600.0	100.0	100.0	0	0.0	0.0	0.071	1.0	97.116936	8.115	0	1.0	1.0	12.0	0.0	0.0
8333.334	600.0	100.0	100.0	0	0.0	0.0	0.069	1.0	97.116936	8.13	0	1.0	1.0	12.0	0.0	0.0
8333.334	600.0	100.0	100.0	0	0.0	0.0	0.067	1.0	96.37583	8.13	0	1.0	1.0	12.0	0.0	0.0
8333.334	600.0	100.0	100.0	0	0.0	0.0	0.065	1.0	96.37583	8.159	0	1.0	1.0	12.0	0.0	0.0
8333.334	600.0	100.0	100.0	0	0.0	0.0	0.063	1.0	96.82579	8.159	0	1.0	1.0	12.0	0.0	0.0
8333.334	600.0	100.0	100.0	0	0.0	0.0	0.061	1.0	97.1417	8.185	0	1.0	1.0	12.0	0.0	0.0
8333.334	600.0	100.0	100.0	0	0.0	0.0	0.059	1.0	97.1417	8.195	0	1.0	1.0	12.0	0.0	0.0
8333.334	600.0	100.0	100.0	0	0.0	0.0	0.057	1.0	97.93791	8.195	0	1.0	1.0	12.0	0.0	0.0
8333.334	600.0	100.0	100.0	0	0.0	0.0	0.056	1.0	96.763885	8.216	0	1.0	1.0	12.0	0.0	0.0
8333.334	600.0	100.0	100.0	0	0.0	0.0	0.054	1.0	96.763885	8.226	0	1.0	1.0	12.0	0.0	0.0
8333.334	600.0	100.0	100.0	0	0.0	0.0	0.052	1.0	96.93543	8.226	0	1.0	1.0	12.0	0.0	0.0
8333.334	600.0	100.0	100.0	0	0.0	0.0	0.05	1.0	96.93543	8.242	0	1.0	1.0	12.0	0.0	0.0
8333.334	600.0	100.0	100.0	0	0.0	0.0	0.048	1.0	96.2002	8.242	0	1.0	1.0	12.0	0.0	0.0
8333.334	600.0	100.0	100.0	0	0.0	0.0	0.046	1.0	96.14667	8.248	0	1.0	1.0	12.0	0.0	0.0
8333.334	600.0	100.0	100.0	0	0.0	0.0	0.044	1.0	96.14667	8.261	0	1.0	1.0	12.0	0.0	0.0
8333.334	600.0	100.0	100.0	0	0.0	0.0	0.042	1.0	96.912125	8.261	0	1.0	1.0	12.0	0.0	0.0
8333.334	600.0	100.0	100.0	0	0.0	0.0	0.04	1.0	96.63683	8.267	0	1.0	1.0	12.0	0.0	0.0
8333.334	600.0	100.0	100.0	0	0.0	0.0	0.038	1.0	96.63683	8.278	0	1.0	1.0	12.0	0.0	0.0
8333.334	600.0	100.0	100.0	0	0.0	0.0	0.036	1.0	95.75814	8.278	0	1.0	1.0	12.0	0.0	0.0
8333.334	600.0	100.0	100.0	0	0.0	0.0	0.034	1.0	95.75814	8.282	0	1.0	1.0	12.0	0.0	0.0
8333.334	600.0	100.0	100.0	0	0.0	0.0	0.032	1.0	95.72873	8.282	0	1.0	1.0	12.0	0.0	0.0
8333.334	600.0	100.0	100.0	0	0.0	0.0	0.029	1.0	95.8433	8.29	0	1.0	1.0	12.0	0.0	0.0
8333.334	600.0	100.0	100.0	0	0.0	0.0	0.027	1.0	95.8433	8.294	0	1.0	1.0	12.0	0.0	0.0
8333.334	600.0	100.0	100.0	0	0.0	0.0	0.025	1.0	95.75466	8.294	0	1.0	1.0	12.0	0.0	0.0
8333.334	600.0	100.0	100.0	0	0.0	0.0	0.023	1.0	96.03567	8.301	0	1.0	1.0	12.0	0.0	0.0
8333.334	600.0	100.0	100.0	0	0.0	0.0	0.021	1.0	96.03567	8.305	0	1.0	1.0	12.0	0.0	0.0
8333.334	600.0	100.0	100.0	0	0.0	0.0	0.018	1.0	95.38607	8.305	0	1.0	1.0	12.0	0.0	0.0
8333.334	600.0	100.0	100.0	0	0.0	0.0	0.016	1.0	95.38607	8.309	0	1.0	1.0	12.0	0.0	0.0
8333.334	600.0	100.0	100.0	0	0.0	0.0	0.014	1.0	95.5497	8.309	0	1.0	1.0	12.0	0.0	0.0
8333.334	600.0	100.0	100.0	0	0.0	0.0	0.011	1.0	95.75177	8.314	0	1.0	1.0	12.0	0.0	0.0
8333.334	600.0	100.0	100.0	0	0.0	0.0	0.009	1.0	95.75177	8.316	0	1.0	1.0	12.0	0.0	0.0
8333.334	600.0	100.0	100.0	0	0.0	0.0	0.007	1.0	96.16734	8.316	0	1.0	1.0	12.0	0.0	0.0
8333.334	600.0	100.0	100.0	0	0.0	0.0	0.004	1.0	95.58728	8.32	0	1.0	1.0	12.0	0.0	0.0
8333.334	600.0	100.0	100.0	0	0.0	0.0	0.002	1.0	95.58728	8.322	0	1.0	1.0	12.0	0.0	0.0
8333.334	600.0	100.0	100.0	0	0.0	0.0	0.0	1.0	95.16844	8.322	0	1.0	1.0	12.0	0.0	0.0
8333.334	600.0	100.0	100.0	0	0.0	0.0	-0.002	1.0	95.16844	8.325	0	1.0	1.0	12.0	0.0	0.0
8333.334	600.0	100.0	100.0	0	0.0	0.0	-0.004	1.0	95.52572	8.325	0	1.0	1.0	12.0	0.0	0.0
8333.334	600.0	100.0	100.0	0	0.0	0.0	-0.006	1.0	95.55711	8.326	0	1.0	1.0	12.0	0.0	0.0
8333.334	600.0	100.0	100.0	0	0.0	0.0	-0.008	1.0	95.55711	8.328	0	1.0	1.0	12.0	0.0	0.0
8333.334	600.0	100.0	100.0	0	0.0	0.0	-0.01	1.0	95.88123	8.328	0	1.0	2.0	14.0	0.0	0.0
0.0	600.0	100.0	100.0	0	0.0	0.0	-0.012	1.0	96.111626	8.33	0	1.0	2.0	0.0	0.0	0.0
0.0	600.0	100.0	100.0	0	0.0	0.0	-0.014	1.0	96.111626	8.33	0	1.0	2.0	0.0	0.0	0.0
0.0	600.0	100.0	100.0	0	0.0	0.0	-0.015	1.0	96.16061	8.332	0	1.0	2.0	0.0	0.0	0.0
0.0	600.0	100.0	100.0	0	0.0	0.0	-0.017	1.0	96.16061	8.332	0	1.0	2.0	0.0	0.0	0.0
0.0	600.0	100.0	100.0	0	0.0	0.0	-0.019	1.0	96.61557	8.332	0	1.0	2.0	0.0	0.0	0.0
0.0	600.0	100.0	100.0	0	0.0	0.0	-0.02	1.0	96.50844	7.196	0	1.0	2.0	0.0	0.0	0.0
0.0	600.0	100.0	100.0	0	0.0	0.0	-0.022	1.0	96.50844	6.687	0	1.0	2.0	0.0	0.0	0.0
0.0	600.0	100.0	100.0	0	0.0	0.0	-0.023	1.0	96.64067	6.687	0	1.0	2.0	0.0	0.0	0.0
0.0	600.0	100.0	100.0	0	0.0	0.0	-0.024	1.0	95.94729	5.774	0	1.0	2.0	0.0	0.0	0.0
0.0	600.0	100.0	100.0	0	0.0	0.0	-0.025	1.0	95.94729	5.367	0	1.0	2.0	0.0	0.0	0.0
0.0	600.0	100.0	100.0	0	0.0	0.0	-0.026	1.0	96.42046	5.367	0	1.0	2.0	0.0	0.0	0.0
0.0	600.0	100.0	100.0	0	0.0	0.0	-0.026	1.0	96.42046	4.635	0	1.0	2.0	0.0	0.0	0.0
0.0	600.0	100.0	100.0	0	0.0	0.0	-0.027	1.0	96.46412	4.635	0	1.0	2.0	0.0	0.0	0.0
0.0	600.0	100.0	100.0	0	0.0	0.0	-0.027	1.0	95.486305	4.001	0	1.0	2.0	0.0	0.0	0.0
0.0	600.0	100.0	100.0	0	0.0	0.0	-0.027	1.0	95.486305	3.718	0	1.0	2.0	0.0	0.0	0.0
0.0	600.0	100.0	100.0	0	0.0	0.0	-0.027	1.0	95.083084	3.718	0	1.0	2.0	0.0	0.0	0.0
0.0	600.0	100.0	100.0	0	0.0	0.0	-0.028	1.0	95.90721	3.211	0	1.0	2.0	0.0	0.0	0.0
0.0	600.0	100.0	100.0	0	0.0	0.0	-0.028	1.0	95.90721	3.211	0	1.0	2.0	0.0	0.0	0.0
0.0	600.0	100.0	100.0	0	0.0	0.0	-0.028	1.0	95.51153	2.984	0	1.0	2.0	0.0	0.0	0.0
0.0	600.0	100.0	100.0	0	0.0	0.0	-0.027	1.0	95.51153	2.577	0	1.0	2.0	0.0	0.0	0.0
0.0	600.0	100.0	100.0	0	0.0	0.0	-0.027	1.0	95.54289	2.577	0	1.0	2.0	7.0	0.0	0.0
0.0	600.0	100.0	100.0	0	0.0	0.0	-0.027	1.0	95.0571	2.394	0	1.0	2.0	0.0	0.0	0.0
0.0	600.0	100.0	100.0	0	0.0	0.0	-0.027	1.0	95.0571	2.068	0	1.0	2.0	0.0	0.0	0.0
0.0	600.0	100.0	100.0	0	0.0	0.0	-0.026	1.0	96.17322	2.068	0	1.0	2.0	0.0	0.0	0.0
0.0	600.0	100.0	100.0	0	0.0	0.0	-0.026	1.0	96.55617	1.921	0	1.0	2.0	0.0	0.0	0.0
0.0	600.0	100.0	100.0	0	0.0	0.0	-0.025	1.0	96.55617	1.921	0	1.0	2.0	0.0	0.0	0.0
0.0	600.0	100.0	100.0	0	0.0	0.0	-0.025	1.0	96.7965	1.659	0	1.0	2.0	0.0	0.0	0.0
0.0	600.0	100.0	100.0	0	0.0	0.0	-0.024	1.0	96.7965	1.542	0	1.0	2.0	0.0	0.0	0.0
0.0	600.0	100.0	100.0	0	0.0	0.0	-0.023	1.0	96.17571	1.542	0	1.0	2.0	0.0	0.0	0.0
0.0	600.0	100.0	100.0	0	0.0	0.0	-0.022	1.0	96.223724	1.331	0	1.0	2.0	0.0	0.0	0.0
0.0	600.0	100.0	100.0	0	0.0	0.0	-0.021	1.0	96.223724	1.237	0	1.0	2.0	0.0	0.0	0.0
0.0	600.0	100.0	100.0	0	0.0	0.0	-0.019	1.0	96.279495	1.237	0	1.0	2.0	0.0	0.0	0.0
0.0	600.0	100.0	100.0	0	0.0	0.0	-0.018	1.0	95.14795	1.068	0	1.0	2.0	0.0	0.0	0.0
0.0	600.0	100.0	100.0	0	0.0	0.0	-0.016	1.0	95.14795	1.068	0	1.0	2.0	0.0	0.0	0.0
0.0	600.0	100.0	100.0	0	0.0	0.0	-0.015	1.0	95.65659	0.992	0	1.0	2.0	0.0	0.0	0.0
0.0	600.0	100.0	100.0	0	0.0	0.0	-0.013	1.0	95.65659	0.857	0	1.0	2.0	0.0	0.0	0.0
0.0	600.0	100.0	100.0	0	0.0	0.0	-0.011	1.0	94.82525	0.857	0	1.0	2.0	0.0	0.0	0.0
0.0	600.0	100.0	100.0	0	0.0	0.0	-0.009	1.0	95.284164	0.796	0	1.0	2.0	0.0	0.0	0.0
0.0	600.0	100.0	100.0	0	0.0	0.0	-0.007	1.0	95.284164	0.687	0	1.0	2.0	0.0	0.0	0.0
0.0	600.0	100.0	100.0	0	0.0	0.0	-0.004	1.0	96.391106	0.687	0	1.0	2.0	0.0	0.0	0.0
0.0	600.0	100.0	100.0	0	0.0	0.0	-0.002	1.0	95.15884	0.639	0	1.0	2.0	0.0	0.0	0.0
0.0	600.0	100.0	100.0	0	0.0	0.0	0.0	1.0	95.15884	0.639	0	1.0	2.0	0.0	0.0	0.0
0.0	600.0	100.0	100.0	0	0.0	0.0	0.002	1.0	95.31835	0.552	0	1.0	2.0	0.0	0.0	0.0
0.0	600.0	100.0	100.0	0	0.0	0.0	0.005	1.0	95.31835	0.476	0	1.0	2.0	0.0	0.0	0.0
0.0	600.0	100.0	100.0	0	0.0	0.0	0.008	1.0	95.2505	0.476	0	1.0	2.0	0.0	0.0	0.0
0.0	600.0	100.0	100.0	0	0.0	0.0	0.01	1.0	95.251854	0.442	0	1.0	2.0	0.0	0.0	0.0
0.0	600.0	100.0	100.0	0	0.0	0.0	0.013	1.0	95.251854	0.382	0	1.0	2.0	0.0	0.0	0.0
0.0	600.0	100.0	100.0	0	0.0	0.0	0.016	1.0	95.63851	0.382	0	1.0	2.0	0.0	0.0	0.0
0.0	600.0	100.0	100.0	0	0.0	0.0	0.019	1.0	95.63851	0.355	0	1.0	2.0	0.0	0.0	0.0
0.0	600.0	100.0	100.0	0	0.0	0.0	0.022	1.0	96.07604	0.355	0	1.0	2.0	0.0	0.0	0.0
0.0	600.0	100.0	100.0	0	0.0	0.0	0.025	1.0	96.715485	0.306	0	1.0	2.0	0.0	0.0	0.0
0.0	600.0	100.0	100.0	0	0.0	0.0	0.028	1.0	96.715485	0.284	0	1.0	2.0	0.0	0.0	0.0
0.0	600.0	100.0	100.0	0	0.0	0.0	0.031	1.0	97.074356	0.284	0	1.0	2.0	0.0	0.0	0.0
0.0	600.0	100.0	100.0	0	0.0	0.0	0.034	1.0	96.69875	0.245	0	1.0	2.0	0.0	0.0	0.0
0.0	600.0	100.0	100.0	0	0.0	0.0	0.036	1.0	96.69875	0.228	0	1.0	2.0	0.0	0.0	0.0
0.0	600.0	100.0	100.0	0	0.0	0.0	0.039	1.0	96.35994	0.228	0	1.0	2.0	0.0	0.0	0.0
0.0	600.0	100.0	100.0	0	0.0	0.0	0.042	1.0	96.35994	0.197	0	1.0	2.0	0.0	0.0	0.0
0.0	600.0	100.0	100.0	0	0.0	0.0	0.045	1.0	96.61437	0.197	0	1.0	2.0	0.0	0.0	0.0
0.0	600.0	100.0	100.0	0	0.0	0.0	0.048	1.0	96.83919	0.17	0	1.0	2.0	0.0	0.0	0.0
0.0	600.0	100.0	100.0	0	0.0	0.0	0.05	1.0	96.83919	0.157	0	1.0	2.0	0.0	0.0	0.0
0.0	600.0	100.0	100.0	0	0.0	0.0	0.053	1.0	96.40486	0.157	0	1.0	2.0	0.0	0.0	0.0
0.0	600.0	100.0	100.0	0	0.0	0.0	0.055	1.0	96.76691	0.136	0	1.0	2.0	0.0	0.0	0.0
0.0	600.0	100.0	100.0	0	0.0	0.0	0.058	1.0	96.76691	0.126	0	1.0	2.0	0.0	0.0	0.0
0.0	600.0	100.0	100.0	0	0.0	0.0	0.061	1.0	97.0993	0.126	0	1.0	2.0	0.0	0.0	0.0
0.0	600.0	100.0	100.0	0	0.0	0.0	0.063	1.0	97.0993	0.109	0	1.0	2.0	0.0	0.0	0.0
0.0	600.0	100.0	100.0	0	0.0	0.0	0.065	1.0	96.13193	0.109	0	1.0	2.0	0.0	0.0	0.0
0.0	600.0	100.0	100.0	0	0.0	0.0	0.068	1.0	96.34468	0.101	0	1.0	2.0	0.0	0.0	0.0
0.0	600.0	100.0	100.0	0	0.0	0.0	0.07	1.0	96.34468	0.087	0	1.0	2.0	0.0	0.0	0.0
0.0	600.0	100.0	100.0	0	0.0	0.0	0.072	1.0	95.712875	0.087	0	1.0	2.0	0.0	0.0	0.0
0.0	600.0	100.0	100.0	0	0.0	0.0	0.075	1.0	95.75392	0.081	0	1.0	2.0	0.0	0.0	0.0
0.0	600.0	100.0	100.0	0	0.0	0.0	0.077	1.0	95.75392	0.069	0	1.0	2.0	0.0	0.0	0.0
0.0	600.0	100.0	100.0	0	0.0	0.0	0.08	1.0	95.96871	0.069	0	1.0	2.0	0.0	0.0	0.0
0.0	600.0	100.0	100.0	0	0.0	0.0	0.082	1.0	95.96871	0.064	0	1.0	2.0	0.0	0.0	0.0
0.0	600.0	100.0	100.0	0	0.0	0.0	0.084	1.0	95.79557	0.064	0	1.0	2.0	0.0	0.0	0.0
0.0	600.0	100.0	100.0	0	0.0	0.0	0.086	1.0	96.28706	0.055	0	1.0	2.0	0.0	0.0	0.0
0.0	600.0	100.0	100.0	0	0.0	0.0	0.089	1.0	96.28706	0.051	0	1.0	2.0	0.0	0.0	0.0
0.0	600.0	100.0	100.0	0	0.0	0.0	0.091	1.0	96.1082	0.051	0	1.0	2.0	0.0	0.0	0.0
0.0	600.0	100.0	100.0	0	0.0	0.0	0.094	1.0	95.39616	0.044	0	1.0	2.0	0.0	0.0	0.0
0.0	600.0	100.0	100.0	0	0.0	0.0	0.096	1.0	95.39616	0.044	0	1.0	2.0	0.0	0.0	0.0
0.0	600.0	100.0	100.0	0	0.0	0.0	0.099	1.0	95.70029	0.041	0	1.0	2.0	0.0	0.0	0.0
0.0	600.0	100.0	100.0	0	0.0	0.0	0.101	1.0	95.70029	0.035	0	1.0	2.0	0.0	0.0	0.0
0.0	600.0	100.0	100.0	0	0.0	0.0	0.104	1.0	95.388016	0.035	0	1.0	2.0	0.0	0.0	0.0
0.0	600.0	100.0	100.0	0	0.0	0.0	0.107	1.0	95.43696	0.033	0	1.0	2.0	0.0	0.0	0.0
0.0	600.0	100.0	100.0	0	0.0	0.0	0.109	1.0	95.43696	0.028	0	1.0	2.0	0.0	0.0	0.0
0.0	600.0	100.0	100.0	0	0.0	0.0	0.112	1.0	95.78476	0.028	0	1.0	2.0	0.0	0.0	0.0
0.0	600.0	100.0	100.0	0	0.0	0.0	0.115	1.0	95.09049	0.024	0	1.0	2.0	0.0	0.0	0.0
0.0	600.0	100.0	100.0	0	0.0	0.0	0.118	1.0	95.09049	0.022	0	1.0	2.0	0.0	0.0	0.0
0.0	600.0	100.0	100.0	0	0.0	0.0	0.121	1.0	95.61409	0.022	0	1.0	2.0	0.0	0.0	0.0
0.0	600.0	100.0	100.0	0	0.0	0.0	0.123	1.0	95.61409	0.019	0	1.0	2.0	0.0	0.0	0.0
0.0	600.0	100.0	100.0	0	0.0	0.0	0.126	1.0	95.83524	0.019	0	1.0	2.0	0.0	0.0	0.0
0.0	600.0	100.0	100.0	0	0.0	0.0	0.128	1.0	95.96328	0.017	0	1.0	2.0	0.0	0.0	0.0
0.0	600.0	100.0	100.0	0	0.0	0.0	0.131	1.0	95.96328	0.015	0	1.0	2.0	0.0	0.0	0.0
0.0	600.0	100.0	100.0	0	0.0	0.0	0.133	1.0	96.79917	0.015	0	1.0	2.0	0.0	0.0	0.0
0.0	600.0	100.0	100.0	0	0.0	0.0	0.135	1.0	96.7103	0.014	0	1.0	2.0	0.0	0.0	0.0
0.0	600.0	100.0	100.0	0	0.0	0.0	0.137	1.0	96.7103	0.012	0	1.0	2.0	0.0	0.0	0.0
0.0	600.0	100.0	100.0	0	0.0	0.0	0.139	1.0	95.86083	0.012	0	1.0	2.0	0.0	0.0	0.0
0.0	600.0	100.0	100.0	0	0.0	0.0	0.14	1.0	95.86083	0.011	0	1.0	2.0	0.0	0.0	0.0
0.0	600.0	100.0	100.0	0	0.0	0.0	0.142	1.0	95.378654	0.011	0	1.0	2.0	0.0	0.0	0.0
0.0	600.0	100.0	100.0	0	0.0	0.0	0.143	1.0	95.7222	0.009	0	1.0	2.0	0.0	0.0	0.0
0.0	600.0	100.0	100.0	0	0.0	0.0	0.144	1.0	95.7222	0.008	0	1.0	2.0	0.0	0.0	0.0
0.0	600.0	100.0	100.0	0	0.0	0.0	0.146	1.0	95.574036	0.008	0	1.0	2.0	0.0	0.0	0.0
0.0	600.0	100.0	100.0	0	0.0	0.0	0.146	1.0	95.52221	0.007	0	1.0	2.0	0.0	0.0	0.0
0.0	600.0	100.0	100.0	0	0.0	0.0	0.147	1.0	95.52221	0.007	0	1.0	2.0	0.0	0.0	0.0
0.0	600.0	100.0	100.0	0	0.0	0.0	0.148	1.0	95.580284	0.006	0	1.0	2.0	0.0	0.0	0.0
0.0	600.0	100.0	100.0	0	0.0	0.0	0.148	1.0	95.549324	0.005	0	1.0	2.0	0.0	0.0	0.0
0.0	600.0	100.0	100.0	0	0.0	0.0	0.149	1.0	95.200294	0.005	0	1.0	2.0	0.0	0.0	0.0
0.0	600.0	100.0	100.0	0	0.0	0.0	0.149	1.0	95.85919	0.005	0	1.0	2.0	0.0	0.0	0.0
0.0	600.0	100.0	100.0	0	0.0	0.0	0.149	1.0	95.85919	0.004	0	1.0	2.0	0.0	0.0	0.0
0.0	600.0	100.0	100.0	0	0.0	0.0	0.15	1.0	95.453766	0.004	0	1.0	2.0	0.0	0.0	0.0
0.0	600.0	100.0	100.0	0	0.0	0.0	0.15	1.0	96.06821	0.003	0	1.0	2.0	0.0	0.0	0.0
0.0	600.0	100.0	100.0	0	0.0	0.0	0.151	1.0	96.06821	0.003	0	1.0	2.0	0.0	0.0	0.0
0.0	600.0	100.0	100.0	0	0.0	0.0	0.151	1.0	96.230675	0.003	0	1.0	2.0	0.0	0.0	0.0
0.0	600.0	100.0	100.0	0	0.0	0.0	0.152	1.0	96.230675	0.002	0	1.0	2.0	0.0	0.0	0.0
0.0	600.0	100.0	100.0	0	0.0	0.0	0.153	1.0	96.168594	0.002	0	1.0	2.0	0.0	0.0	0.0
0.0	600.0	100.0	100.0	0	0.0	0.0	0.153	1.0	95.83217	0.002	0	1.0	2.0	0.0	0.0	0.0
0.0	600.0	100.0	100.0	0	0.0	0.0	0.154	1.0	95.83217	0.002	0	1.0	2.0	0.0	0.0	0.0
0.0	600.0	100.0	100.0	0	0.0	0.0	0.154	1.0	95.91948	0.002	0	1.0	2.0	0.0	0.0	0.0
0.0	600.0	100.0	100.0	0	0.0	0.0	0.155	1.0	95.68853	0.001	0	1.0	2.0	0.0	0.0	0.0
0.0	600.0	100.0	100.0	0	0.0	0.0	0.156	1.0	95.68853	0.001	0	1.0	2.0	0.0	0.0	0.0
0.0	600.0	100.0	100.0	0	0.0	0.0	0.157	1.0	95.96706	0.001	0	1.0	2.0	0.0	0.0	0.0
0.0	600.0	100.0	100.0	0	0.0	0.0	0.158	1.0	95.96706	0.001	0	1.0	2.0	0.0	0.0	0.0
0.0	600.0	100.0	100.0	0	0.0	0.0	0.159	1.0	96.303986	0.001	0	1.0	2.0	0.0	0.0	0.0
0.0	600.0	100.0	100.0	0	0.0	0.0	0.16	1.0	96.979485	0.0	0	1.0	2.0	0.0	0.0	0.0
0.0	600.0	100.0	100.0	0	0.0	0.0	0.161	1.0	96.979485	0.0	0	1.0	2.0	0.0	0.0	0.0
0.0	600.0	100.0	100.0	0	0.0	0.0	0.162	1.0	97.02248	0.0	0	1.0	2.0	0.0	0.0	0.0
0.0	600.0	100.0	100.0	0	0.0	0.0	0.163	1.0	97.357666	0.0	0	1.0	2.0	0.0	0.0	0.0
0.0	600.0	100.0	100.0	0	0.0	0.0	0.164	1.0	97.357666	0.0	0	1.0	2.0	0.0	0.0	0.0
0.0	600.0	100.0	100.0	0	0.0	0.0	0.165	1.0	96.9598	0.0	0	1.0	2.0	0.0	0.0	0.0
0.0	600.0	100.0	100.0	0	0.0	0.0	0.165	1.0	96.9598	0.0	0	1.0	2.0	0.0	0.0	0.0
0.0	600.0	100.0	100.0	0	0.0	0.0	0.165	1.0	96.39759	0.0	0	1.0	2.0	0.0	0.0	0.0
0.0	600.0	100.0	100.0	0	0.0	0.0	0.165	1.0	95.82452	0.0	0	1.0	2.0	0.0	0.0	0.0
0.0	600.0	100.0	100.0	0	0.0	0.0	0.165	1.0	95.0019	0.0	0	1.0	2.0	0.0	0.0	0.0
0.0	600.0	100.0	100.0	0	0.0	0.0	0.165	1.0	95.45238	0.0	0	1.0	2.0	0.0	0.0	0.0
0.0	600.0	100.0	100.0	0	0.0	0.0	0.165	1.0	95.9221	0.0	0	1.0	2.0	0.0	0.0	0.0
0.0	600.0	100.0	100.0	0	0.0	0.0	0.164	1.0	95.9221	0.0	0	1.0	2.0	0.0	0.0	0.0
0.0	600.0	100.0	100.0	0	0.0	0.0	0.163	1.0	96.5916	0.0	0	1.0	2.0	8.0	0.0	0.0
0.0	600.0	100.0	100.0	0	0.0	0.0	0.161	1.0	96.5916	0.0	0	1.0	2.0	8.0	0.0	0.0
0.0	600.0	100.0	100.0	0	0.0	0.0	0.16	1.0	96.13232	0.0	0	1.0	2.0	10.0	0.0	0.0
9722.223	700.0	100.0	100.0	0	0.0	0.0	0.158	1.0	96.11991	0.0	0	1.0	2.0	10.0	0.0	0.0
9722.223	700.0	100.0	100.0	0	0.0	0.0	0.156	1.0	96.11991	0.0	0	1.0	2.0	10.0	0.0	0.0
9722.223	700.0	100.0	100.0	0	0.0	0.0	0.153	1.0	96.25244	0.0	0	1.0	2.0	10.0	0.0	0.0
9722.223	700.0	100.0	100.0	0	0.0	0.0	0.151	1.0	95.62718	0.0	0	1.0	2.0	12.0	0.0	0.0
9722.223	700.0	100.0	100.0	0	0.0	0.0	0.148	1.0	95.62718	0.0	0	1.0	2.0	12.0	0.0	0.0
9722.223	700.0	100.0	100.0	0	0.0	0.0	0.145	1.0	95.7036	1.327	0	1.0	2.0	12.0	0.0	0.0
9722.223	700.0	100.0	100.0	0	0.0	0.0	0.141	1.0	95.7036	1.921	0	1.0	2.0	12.0	0.0	0.0
9722.223	700.0	100.0	100.0	0	0.0	0.0	0.138	1.0	96.148575	1.921	0	1.0	2.0	12.0	0.0	0.0
9722.223	700.0	100.0	100.0	0	0.0	0.0	0.135	1.0	96.848854	2.987	0	1.0	2.0	12.0	0.0	0.0
9722.223	700.0	100.0	100.0	0	0.0	0.0	0.131	1.0	96.848854	3.464	0	1.0	2.0	12.0	0.0	0.0
9722.223	700.0	100.0	100.0	0	0.0	0.0	0.128	1.0	97.015015	3.464	0	1.0	2.0	12.0	0.0	0.0
9722.223	700.0	100.0	100.0	0	0.0	0.0	0.124	1.0	97.47886	4.32	0	1.0	2.0	12.0	0.0	0.0
9722.223	700.0	100.0	100.0	0	0.0	0.0	0.12	1.0	97.47886	5.058	0	1.0	2.0	12.0	0.0	0.0
9722.223	700.0	100.0	100.0	0	0.0	0.0	0.116	1.0	96.91242	5.058	0	1.0	2.0	12.0	0.0	0.0
9722.223	700.0	100.0	100.0	0	0.0	0.0	0.112	1.0	96.91242	5.389	0	1.0	2.0	12.0	0.0	0.0
9722.223	700.0	100.0	100.0	0	0.0	0.0	0.108	1.0	97.51541	5.389	0	1.0	2.0	12.0	0.0	0.0
9722.223	700.0	100.0	100.0	0	0.0	0.0	0.104	1.0	96.93627	5.981	0	1.0	2.0	12.0	0.0	0.0
9722.223	700.0	100.0	100.0	0	0.0	0.0	0.1	1.0	96.93627	6.247	0	1.0	2.0	12.0	0.0	0.0
9722.223	700.0	100.0	100.0	0	0.0	0.0	0.096	1.0	96.48879	6.247	0	1.0	2.0	12.0	0.0	0.0
9722.223	700.0	100.0	100.0	0	0.0	0.0	0.092	1.0	96.047646	6.723	0	1.0	2.0	12.0	0.0	0.0
9722.223	700.0	100.0	100.0	0	0.0	0.0	0.088	1.0	96.047646	6.723	0	1.0	2.0	12.0	0.0	0.0
9722.223	700.0	100.0	100.0	0	0.0	0.0	0.084	1.0	96.94962	6.935	0	1.0	2.0	12.0	0.0	0.0
9722.223	700.0	100.0	100.0	0	0.0	0.0	0.08	1.0	96.94962	7.318	0	1.0	2.0	12.0	0.0	0.0
9722.223	700.0	100.0	100.0	0	0.0	0.0	0.076	1.0	96.55786	7.318	0	1.0	2.0	12.0	0.0	0.0
9722.223	700.0	100.0	100.0	0	0.0	0.0	0.073	1.0	96.73227	7.488	0	1.0	2.0	12.0	0.0	0.0
9722.223	700.0	100.0	100.0	0	0.0	0.0	0.069	1.0	96.6602	7.795	0	1.0	2.0	12.0	0.0	0.0
9722.223	700.0	100.0	100.0	0	0.0	0.0	0.065	1.0	96.737656	7.795	0	1.0	2.0	12.0	0.0	0.0
9722.223	700.0	100.0	100.0	0	0.0	0.0	0.062	1.0	96.737656	7.933	0	1.0	2.0	12.0	0.0	0.0
9722.223	700.0	100.0	100.0	0	0.0	0.0	0.059	1.0	96.925545	7.933	0	1.0	2.0	12.0	0.0	0.0
9722.223	700.0	100.0	100.0	0	0.0	0.0	0.056	1.0	96.48102	8.177	0	1.0	2.0	12.0	0.0	0.0
9722.223	700.0	100.0	100.0	0	0.0	0.0	0.052	1.0	96.48102	8.288	0	1.0	2.0	12.0	0.0	0.0
9722.223	700.0	100.0	100.0	0	0.0	0.0	0.049	1.0	96.56747	8.288	0	1.0	2.0	12.0	0.0	0.0
9722.223	700.0	100.0	100.0	0	0.0	0.0	0.046	1.0	96.83894	8.486	0	1.0	2.0	12.0	0.0	0.0
9722.223	700.0	100.0	100.0	0	0.0	0.0	0.044	1.0	96.83894	8.655	0	1.0	2.0	12.0	0.0	0.0
9722.223	700.0	100.0	100.0	0	0.0	0.0	0.041	1.0	96.361206	8.655	0	1.0	2.0	12.0	0.0	0.0
9722.223	700.0	100.0	100.0	0	0.0	0.0	0.038	1.0	96.361206	8.733	0	1.0	2.0	12.0	0.0	0.0
9722.223	700.0	100.0	100.0	0	0.0	0.0	0.036	1.0	96.62268	8.733	0	1.0	2.0	12.0	0.0	0.0
9722.223	700.0	100.0	100.0	0	0.0	0.0	0.033	1.0	96.524155	8.868	0	1.0	2.0	12.0	0.0	0.0
9722.223	700.0	100.0	100.0	0	0.0	0.0	0.03	1.0	96.524155	8.931	0	1.0	2.0	12.0	0.0	0.0
9722.223	700.0	100.0	100.0	0	0.0	0.0	0.028	1.0	96.48102	8.931	0	1.0	2.0	12.0	0.0	0.0
9722.223	700.0	100.0	100.0	0	0.0	0.0	0.026	1.0	96.24739	9.04	0	1.0	2.0	12.0	0.0	0.0
9722.223	700.0	100.0	100.0	0	0.0	0.0	0.024	1.0	96.24739	9.089	0	1.0	2.0	12.0	0.0	0.0
9722.223	700.0	100.0	100.0	0	0.0	0.0	0.022	1.0	96.21673	9.089	0	1.0	2.0	12.0	0.0	0.0
9722.223	700.0	100.0	100.0	0	0.0	0.0	0.02	1.0	96.44619	9.177	0	1.0	2.0	12.0	0.0	0.0
9722.223	700.0	100.0	100.0	0	0.0	0.0	0.018	1.0	95.93106	9.177	0	1.0	2.0	12.0	0.0	0.0
9722.223	700.0	100.0	100.0	0	0.0	0.0	0.017	1.0	96.64019	9.217	0	1.0	2.0	12.0	0.0	0.0
9722.223	700.0	100.0	100.0	0	0.0	0.0	0.015	1.0	96.64019	9.287	0	1.0	2.0	12.0	0.0	0.0
9722.223	700.0	100.0	100.0	0	0.0	0.0	0.013	1.0	95.76026	9.287	0	1.0	2.0	12.0	0.0	0.0
9722.223	700.0	100.0	100.0	0	0.0	0.0	0.011	1.0	95.32842	9.348	0	1.0	2.0	12.0	0.0	0.0
9722.223	700.0	100.0	100.0	0	0.0	0.0	0.009	1.0	95.32842	9.375	0	1.0	2.0	12.0	0.0	0.0
9722.223	700.0	100.0	100.0	0	0.0	0.0	0.008	1.0	94.70009	9.375	0	1.0	2.0	12.0	0.0	0.0
9722.223	700.0	100.0	100.0	0	0.0	0.0	0.006	1.0	94.70009	9.4	0	1.0	2.0	12.0	0.0	0.0
9722.223	700.0	100.0	100.0	0	0.0	0.0	0.004	1.0	95.423004	9.4	0	1.0	2.0	12.0	0.0	0.0
9722.223	700.0	100.0	100.0	0	0.0	0.0	0.003	1.0	95.468704	9.447	0	1.0	2.0	12.0	0.0	0.0
9722.223	700.0	100.0	100.0	0	0.0	0.0	0.001	1.0	95.468704	9.466	0	1.0	2.0	12.0	0.0	0.0
9722.223	700.0	100.0	100.0	0	0.0	0.0	0.0	1.0	96.341034	9.466	0	1.0	2.0	12.0	0.0	0.0
9722.223	700.0	100.0	100.0	0	0.0	0.0	-0.002	1.0	97.184616	9.504	0	1.0	2.0	12.0	0.0	0.0
9722.223	700.0	100.0	100.0	0	0.0	0.0	-0.004	1.0	97.184616	9.535	0	1.0	2.0	12.0	0.0	0.0
9722.223	700.0	100.0	100.0	0	0.0	0.0	-0.006	1.0	97.04985	9.535	0	1.0	2.0	12.0	0.0	0.0
9722.223	700.0	100.0	100.0	0	0.0	0.0	-0.007	1.0	97.04985	9.55	0	1.0	2.0	12.0	0.0	0.0
9722.223	700.0	100.0	100.0	0	0.0	0.0	-0.009	1.0	97.37677	9.55	0	1.0	2.0	12.0	0.0	0.0
9722.223	700.0	100.0	100.0	0	0.0	0.0	-0.011	1.0	97.47544	9.575	0	1.0	3.0	14.0	0.0	0.0
9722.223	700.0	100.0	100.0	0	0.0	0.0	-0.013	1.0	97.47544	9.586	0	1.0	3.0	14.0	0.0	0.0
0.0	700.0	100.0	100.0	0	0.0	0.0	-0.014	1.0	97.49297	9.586	0	1.0	3.0	0.0	0.0	0.0
0.0	700.0	100.0	100.0	0	0.0	0.0	-0.016	1.0	97.194176	9.607	0	1.0	3.0	0.0	0.0	0.0
0.0	700.0	100.0	100.0	0	0.0	0.0	-0.017	1.0	97.194176	9.615	0	1.0	3.0	0.0	0.0	0.0
0.0	700.0	100.0	100.0	0	0.0	0.0	-0.019	1.0	97.311745	9.615	0	1.0	3.0	0.0	0.0	0.0
0.0	700.0	100.0	100.0	0	0.0	0.0	-0.02	1.0	97.311745	8.304	0	1.0	3.0	0.0	0.0	0.0
0.0	700.0	100.0	100.0	0	0.0	0.0	-0.021	1.0	96.43594	8.304	0	1.0	3.0	0.0	0.0	0.0
0.0	700.0	100.0	100.0	0	0.0	0.0	-0.022	1.0	98.28666	7.17	0	1.0	3.0	0.0	0.0	0.0
0.0	700.0	100.0	100.0	0	0.0	0.0	-0.024	1.0	98.28666	6.664	0	1.0	3.0	0.0	0.0	0.0
0.0	700.0	100.0	100.0	0	0.0	0.0	-0.025	1.0	97.69756	6.664	0	1.0	3.0	0.0	0.0	0.0
0.0	700.0	100.0	100.0	0	0.0	0.0	-0.026	1.0	96.99557	5.754	0	1.0	3.0	0.0	0.0	0.0
0.0	700.0	100.0	100.0	0	0.0	0.0	-0.026	1.0	96.99557	5.348	0	1.0	3.0	0.0	0.0	0.0
0.0	700.0	100.0	100.0	0	0.0	0.0	-0.027	1.0	96.45124	5.348	0	1.0	3.0	0.0	0.0	0.0
0.0	700.0	100.0	100.0	0	0.0	0.0	-0.027	1.0	96.45124	4.619	0	1.0	3.0	0.0	0.0	0.0
0.0	700.0	100.0	100.0	0	0.0	0.0	-0.028	1.0	97.19658	4.619	0	1.0	3.0	0.0	0.0	0.0
0.0	700.0	100.0	100.0	0	0.0	0.0	-0.028	1.0	97.116425	4.291	0	1.0	3.0	0.0	0.0	0.0
0.0	700.0	100.0	100.0	0	0.0	0.0	-0.028	1.0	97.85237	3.707	0	1.0	3.0	0.0	0.0	0.0
0.0	700.0	100.0	100.0	0	0.0	0.0	-0.028	1.0	98.11122	3.707	0	1.0	3.0	0.0	0.0	0.0
0.0	700.0	100.0	100.0	0	0.0	0.0	-0.028	1.0	97.36183	3.443	0	1.0	3.0	0.0	0.0	0.0
0.0	700.0	100.0	100.0	0	0.0	0.0	-0.028	1.0	97.36183	2.974	0	1.0	3.0	0.0	0.0	0.0
0.0	700.0	100.0	100.0	0	0.0	0.0	-0.028	1.0	97.82559	2.974	0	1.0	3.0	0.0	0.0	0.0
0.0	700.0	100.0	100.0	0	0.0	0.0	-0.028	1.0	97.82559	2.764	0	1.0	3.0	0.0	0.0	0.0
0.0	700.0	100.0	100.0	0	0.0	0.0	-0.027	1.0	98.20131	2.764	0	1.0	3.0	0.0	0.0	0.0
0.0	700.0	100.0	100.0	0	0.0	0.0	-0.027	1.0	98.87176	2.387	0	1.0	3.0	1.0	0.0	0.0
0.0	700.0	100.0	100.0	0	0.0	0.0	-0.027	1.0	98.87176	2.06	0	1.0	3.0	1.0	0.0	0.0
0.0	700.0	100.0	100.0	0	0.0	0.0	-0.026	1.0	98.29853	2.06	1	1.0	3.0	3.0	0.0	0.0
-8333.334	600.0	100.0	100.0	0	0.0	0.0	-0.025	1.0	97.961266	1.915	1	1.0	3.0	3.0	0.0	0.0
-8333.334	600.0	100.0	100.0	0	0.0	0.0	-0.025	1.0	98.10312	1.653	1	1.0	3.0	3.0	0.0	0.0
-8333.334	600.0	100.0	100.0	0	0.0	0.0	-0.024	1.0	97.98608	1.653	1	1.0	3.0	3.0	0.0	0.0
-8333.334	600.0	100.0	100.0	0	0.0	0.0	-0.023	1.0	97.98608	1.536	1	1.0	3.0	3.0	0.0	0.0
-8333.334	600.0	100.0	100.0	0	0.0	0.0	-0.022	1.0	98.14297	1.536	1	1.0	3.0	3.0	0.0	0.0
-8333.334	600.0	100.0	100.0	0	0.0	0.0	-0.021	1.0	98.288055	0.188	1	1.0	3.0	3.0	0.0	0.0
-8333.334	600.0	100.0	100.0	0	0.0	0.0	-0.02	1.0	98.288055	-0.412	1	1.0	3.0	3.0	0.0	0.0
-8333.334	600.0	100.0	100.0	0	0.0	0.0	-0.018	1.0	98.20625	-0.412	1	1.0	3.0	3.0	0.0	0.0
-8333.334	600.0	100.0	100.0	0	0.0	0.0	-0.017	1.0	97.59401	-1.494	1	1.0	3.0	3.0	0.0	0.0
-8333.334	600.0	100.0	100.0	0	0.0	0.0	-0.016	1.0	97.59401	-2.428	1	1.0	3.0	3.0	0.0	0.0
-8333.334	600.0	100.0	100.0	0	0.0	0.0	-0.015	1.0	97.01256	-2.428	1	1.0	3.0	3.0	0.0	0.0
-8333.334	600.0	100.0	100.0	0	0.0	0.0	-0.013	1.0	97.01256	-2.846	1	1.0	3.0	3.0	0.0	0.0
-8333.334	600.0	100.0	100.0	0	0.0	0.0	-0.011	1.0	97.823715	-2.846	1	1.0	3.0	3.0	0.0	0.0
-8333.334	600.0	100.0	100.0	0	0.0	0.0	-0.01	1.0	97.810814	-3.596	1	1.0	3.0	3.0	0.0	0.0
-8333.334	600.0	100.0	100.0	0	0.0	0.0	-0.008	1.0	97.810814	-3.932	1	1.0	3.0	3.0	0.0	0.0
-8333.334	600.0	100.0	100.0	0	0.0	0.0	-0.006	1.0	97.757225	-3.932	1	1.0	3.0	5.0	0.0	0.0
-8333.334	600.0	100.0	100.0	0	0.0	0.0	-0.004	1.0	97.73647	-4.534	1	1.0	3.0	5.0	0.0	0.0
-8333.334	600.0	100.0	100.0	0	0.0	0.0	-0.002	1.0	97.73647	-4.534	1	1.0	3.0	5.0	0.0	0.0
-8333.334	600.0	100.0	100.0	0	0.0	0.0	0.0	1.0	96.6836	-5.053	1	1.0	3.0	5.0	0.0	0.0
-8333.334	600.0	100.0	100.0	0	0.0	0.0	0.001	1.0	96.6836	-5.286	1	1.0	3.0	5.0	0.0	0.0
-8333.334	600.0	100.0	100.0	0	0.0	0.0	0.003	1.0	95.97738	-5.286	1	1.0	3.0	5.0	0.0	0.0
-8333.334	600.0	100.0	100.0	0	0.0	0.0	0.005	1.0	95.83491	-5.703	1	1.0	3.0	5.0	0.0	0.0
-8333.334	600.0	100.0	100.0	0	0.0	0.0	0.007	1.0	95.83491	-5.89	1	1.0	3.0	5.0	0.0	0.0
-8333.334	600.0	100.0	100.0	0	0.0	0.0	0.01	1.0	96.225365	-5.89	1	1.0	3.0	5.0	0.0	0.0
-8333.334	600.0	100.0	100.0	0	0.0	0.0	0.012	1.0	95.84674	-6.224	1	1.0	3.0	5.0	0.0	0.0
-8333.334	600.0	100.0	100.0	0	0.0	0.0	0.014	1.0	95.84674	-6.374	1	1.0	3.0	5.0	0.0	0.0
-8333.334	600.0	100.0	100.0	0	0.0	0.0	0.017	1.0	95.874054	-6.374	1	1.0	3.0	5.0	0.0	0.0
-8333.334	600.0	100.0	100.0	0	0.0	0.0	0.019	1.0	95.874054	-6.644	1	1.0	3.0	5.0	0.0	0.0
-8333.334	600.0	100.0	100.0	0	0.0	0.0	0.022	1.0	95.555504	-6.644	1	1.0	3.0	5.0	0.0	0.0
-8333.334	600.0	100.0	100.0	0	0.0	0.0	0.024	1.0	95.9499	-6.764	1	1.0	3.0	5.0	0.0	0.0
-8333.334	600.0	100.0	100.0	0	0.0	0.0	0.027	1.0	95.9499	-6.979	1	1.0	3.0	5.0	0.0	0.0
-8333.334	600.0	100.0	100.0	0	0.0	0.0	0.029	1.0	95.73994	-6.979	1	1.0	3.0	5.0	0.0	0.0
-8333.334	600.0	100.0	100.0	0	0.0	0.0	0.032	1.0	96.21521	-7.075	1	1.0	3.0	5.0	0.0	0.0
-8333.334	600.0	100.0	100.0	0	0.0	0.0	0.034	1.0	96.21521	-7.075	1	1.0	3.0	5.0	0.0	0.0
-8333.334	600.0	100.0	100.0	0	0.0	0.0	0.036	1.0	96.3784	-7.248	1	1.0	3.0	5.0	0.0	0.0
-8333.334	600.0	100.0	100.0	0	0.0	0.0	0.039	1.0	96.3784	-7.325	1	1.0	3.0	5.0	0.0	0.0
-8333.334	600.0	100.0	100.0	0	0.0	0.0	0.041	1.0	96.79131	-7.325	1	1.0	3.0	5.0	0.0	0.0
-8333.334	600.0	100.0	100.0	0	0.0	0.0	0.043	1.0	96.867325	-7.464	1	1.0	3.0	5.0	0.0	0.0
-8333.334	600.0	100.0	100.0	0	0.0	0.0	0.046	1.0	96.867325	-7.526	1	1.0	3.0	5.0	0.0	0.0
-8333.334	600.0	100.0	100.0	0	0.0	0.0	0.048	1.0	96.828125	-7.526	1	1.0	3.0	5.0	0.0	0.0
-8333.334	600.0	100.0	100.0	0	0.0	0.0	0.05	1.0	97.28346	-7.638	1	1.0	3.0	5.0	0.0	0.0
-8333.334	600.0	100.0	100.0	0	0.0	0.0	0.053	1.0	97.28346	-7.638	1	1.0	3.0	5.0	0.0	0.0
-8333.334	600.0	100.0	100.0	0	0.0	0.0	0.055	1.0	96.82292	-7.688	1	1.0	3.0	5.0	0.0	0.0
-8333.334	600.0	100.0	100.0	0	0.0	0.0	0.057	1.0	96.82292	-7.777	1	1.0	3.0	5.0	0.0	0.0
-8333.334	600.0	100.0	100.0	0	0.0	0.0	0.06	1.0	96.235725	-7.777	1	1.0	3.0	5.0	0.0	0.0
-8333.334	600.0	100.0	100.0	0	0.0	0.0	0.062	1.0	96.83241	-7.854	1	1.0	3.0	5.0	0.0	0.0
-8333.334	600.0	100.0	100.0	0	0.0	0.0	0.064	1.0	96.83241	-7.889	1	1.0	3.0	5.0	0.0	0.0
-8333.334	600.0	100.0	100.0	0	0.0	0.0	0.066	1.0	96.47179	-7.889	1	1.0	3.0	5.0	0.0	0.0
-8333.334	600.0	100.0	100.0	0	0.0	0.0	0.069	1.0	96.47179	-7.951	1	1.0	3.0	5.0	0.0	0.0
-8333.334	600.0	100.0	100.0	0	0.0	0.0	0.071	1.0	96.91244	-7.951	1	1.0	3.0	5.0	0.0	0.0
-8333.334	600.0	100.0	100.0	0	0.0	0.0	0.073	1.0	96.63874	-7.979	1	1.0	3.0	5.0	0.0	0.0
-8333.334	600.0	100.0	100.0	0	0.0	0.0	0.076	1.0	96.63874	-8.028	1	1.0	3.0	5.0	0.0	0.0
-8333.334	600.0	100.0	100.0	0	0.0	0.0	0.078	1.0	96.87572	-8.028	1	1.0	3.0	5.0	0.0	0.0
-8333.334	600.0	100.0	100.0	0	0.0	0.0	0.081	1.0	96.512344	-8.051	1	1.0	3.0	5.0	0.0	0.0
-8333.334	600.0	100.0	100.0	0	0.0	0.0	0.083	1.0	96.512344	-8.091	1	1.0	3.0	5.0	0.0	0.0
-8333.334	600.0	100.0	100.0	0	0.0	0.0	0.086	1.0	96.81194	-8.091	1	1.0	3.0	5.0	0.0	0.0
-8333.334	600.0	100.0	100.0	0	0.0	0.0	0.088	1.0	96.81194	-8.108	1	1.0	3.0	5.0	0.0	0.0
-8333.334	600.0	100.0	100.0	0	0.0	0.0	0.091	1.0	96.70362	-8.108	1	1.0	3.0	5.0	0.0	0.0
-8333.334	600.0	100.0	100.0	0	0.0	0.0	0.093	1.0	97.07957	-8.14	1	1.0	3.0	5.0	0.0	0.0
-8333.334	600.0	100.0	100.0	0	0.0	0.0	0.096	1.0	97.07957	-8.155	1	1.0	3.0	5.0	0.0	0.0
-8333.334	600.0	100.0	100.0	0	0.0	0.0	0.098	1.0	97.239075	-8.155	1	1.0	3.0	5.0	0.0	0.0
-8333.334	600.0	100.0	100.0	0	0.0	0.0	0.101	1.0	96.94346	-8.181	1	1.0	3.0	5.0	0.0	0.0
-8333.334	600.0	100.0	100.0	0	0.0	0.0	0.103	1.0	96.94346	-8.203	1	1.0	3.0	5.0	0.0	0.0
-8333.334	600.0	100.0	100.0	0	0.0	0.0	0.106	1.0	96.30051	-8.203	1	1.0	3.0	5.0	0.0	0.0
-8333.334	600.0	100.0	100.0	0	0.0	0.0	0.109	1.0	96.30051	-8.213	1	1.0	3.0	5.0	0.0	0.0
-8333.334	600.0	100.0	100.0	0	0.0	0.0	0.111	1.0	96.084435	-8.213	1	1.0	3.0	5.0	0.0	0.0
-8333.334	600.0	100.0	100.0	0	0.0	0.0	0.114	1.0	96.02106	-8.23	1	1.0	3.0	5.0	0.0	0.0
-8333.334	600.0	100.0	100.0	0	0.0	0.0	0.117	1.0	96.02106	-8.238	1	1.0	3.0	5.0	0.0	0.0
-8333.334	600.0	100.0	100.0	0	0.0	0.0	0.119	1.0	95.969025	-8.238	1	1.0	3.0	5.0	0.0	0.0
-8333.334	600.0	100.0	100.0	0	0.0	0.0	0.122	1.0	96.57901	-8.253	1	1.0	3.0	5.0	0.0	0.0
-8333.334	600.0	100.0	100.0	0	0.0	0.0	0.125	1.0	96.57901	-8.259	1	1.0	3.0	5.0	0.0	0.0
-8333.334	600.0	100.0	100.0	0	0.0	0.0	0.128	1.0	96.59788	-8.259	1	1.0	3.0	5.0	0.0	0.0
-8333.334	600.0	100.0	100.0	0	0.0	0.0	0.131	1.0	96.59788	-8.271	1	1.0	3.0	5.0	0.0	0.0
-8333.334	600.0	100.0	100.0	0	0.0	0.0	0.134	1.0	96.51315	-8.271	1	1.0	3.0	5.0	0.0	0.0
-8333.334	600.0	100.0	100.0	0	0.0	0.0	0.137	1.0	96.87015	-8.276	1	1.0	3.0	5.0	0.0	0.0
-8333.334	600.0	100.0	100.0	0	0.0	0.0	0.139	1.0	96.87015	-8.285	1	1.0	3.0	5.0	0.0	0.0
-8333.334	600.0	100.0	100.0	0	0.0	0.0	0.142	1.0	97.10846	-8.285	1	1.0	3.0	5.0	0.0	0.0
-8333.334	600.0	100.0	100.0	0	0.0	0.0	0.145	1.0	96.77567	-8.293	1	1.0	3.0	5.0	0.0	0.0
-8333.334	600.0	100.0	100.0	0	0.0	0.0	0.148	1.0	96.77567	-8.296	1	1.0	3.0	5.0	0.0	0.0
-8333.334	600.0	100.0	100.0	0	0.0	0.0	0.15	1.0	96.67366	-8.296	1	1.0	3.0	5.0	0.0	0.0
-8333.334	600.0	100.0	100.0	0	0.0	0.0	0.153	1.0	96.67366	-8.304	1	1.0	3.0	5.0	0.0	0.0
-8333.334	600.0	100.0	100.0	0	0.0	0.0	0.156	1.0	97.03604	-8.304	1	2.0	3.0	7.0	0.0	0.0
0.0	600.0	100.0	100.0	0	0.0	0.0	0.158	1.0	97.30056	-8.306	1	2.0	3.0	0.0	0.0	0.0
0.0	600.0	100.0	100.0	0	0.0	0.0	0.161	1.0	97.30056	-8.311	1	2.0	3.0	0.0	0.0	0.0
0.0	600.0	100.0	100.0	0	0.0	0.0	0.163	1.0	97.409134	-8.311	1	2.0	3.0	0.0	0.0	0.0
0.0	600.0	100.0	100.0	0	0.0	0.0	0.165	1.0	97.910286	-8.313	1	2.0	3.0	0.0	0.0	0.0
0.0	600.0	100.0	100.0	0	0.0	0.0	0.167	1.0	97.40664	-7.179	1	2.0	3.0	0.0	0.0	0.0
0.0	600.0	100.0	100.0	0	0.0	0.0	0.169	1.0	97.55102	-7.179	1	2.0	3.0	0.0	0.0	0.0
0.0	600.0	100.0	100.0	0	0.0	0.0	0.171	1.0	97.55102	-6.671	1	2.0	3.0	0.0	0.0	0.0
0.0	600.0	100.0	100.0	0	0.0	0.0	0.173	1.0	97.67421	-6.671	1	2.0	3.0	0.0	0.0	0.0
0.0	600.0	100.0	100.0	0	0.0	0.0	0.175	1.0	97.90706	-5.761	1	2.0	3.0	0.0	0.0	0.0
0.0	600.0	100.0	100.0	0	0.0	0.0	0.177	1.0	97.90706	-5.354	1	2.0	3.0	0.0	0.0	0.0
0.0	600.0	100.0	100.0	0	0.0	0.0	0.178	1.0	97.65901	-5.354	1	2.0	3.0	0.0	0.0	0.0
0.0	600.0	100.0	100.0	0	0.0	0.0	0.18	1.0	97.95832	-4.623	1	2.0	3.0	0.0	0.0	0.0
0.0	600.0	100.0	100.0	0	0.0	0.0	0.181	1.0	97.95832	-3.992	1	2.0	3.0	0.0	0.0	0.0
0.0	600.0	100.0	100.0	0	0.0	0.0	0.183	1.0	97.729904	-3.992	1	2.0	3.0	0.0	0.0	0.0
0.0	600.0	100.0	100.0	0	0.0	0.0	0.184	1.0	97.729904	-3.71	1	2.0	3.0	0.0	0.0	0.0
0.0	600.0	100.0	100.0	0	0.0	0.0	0.184	1.0	97.68233	-3.71	1	2.0	3.0	0.0	0.0	0.0
0.0	600.0	100.0	100.0	0	0.0	0.0	0.185	1.0	97.37937	-3.204	1	2.0	3.0	0.0	0.0	0.0
0.0	600.0	100.0	100.0	0	0.0	0.0	0.186	1.0	97.37937	-2.977	1	2.0	3.0	0.0	0.0	0.0
0.0	600.0	100.0	100.0	0	0.0	0.0	0.186	1.0	98.388435	-2.977	1	2.0	3.0	0.0	0.0	0.0
0.0	600.0	100.0	100.0	0	0.0	0.0	0.186	1.0	98.94979	-2.571	1	2.0	3.0	0.0	0.0	0.0
0.0	600.0	100.0	100.0	0	0.0	0.0	0.186	1.0	98.94979	-2.389	1	2.0	3.0	0.0	0.0	0.0
0.0	600.0	100.0	100.0	0	0.0	0.0	0.186	1.0	99.0908	-2.389	1	2.0	3.0	0.0	0.0	0.0
0.0	600.0	100.0	100.0	0	0.0	0.0	0.186	1.0	99.0908	-2.063	1	2.0	3.0	0.0	0.0	0.0
0.0	600.0	100.0	100.0	0	0.0	0.0	0.185	1.0	98.75929	-2.063	1	2.0	3.0	0.0	0.0	0.0
0.0	600.0	100.0	100.0	0	0.0	0.0	0.185	0.0	98.5536	-1.781	1	2.0	3.0	14.0	0.0	0.0
0.0	600.0	100.0	100.0	0	0.0	0.0	0.184	0.0	98.5536	-1.656	1	2.0	3.0	14.0	0.0	0.0
0.0	600.0	100.0	100.0	0	0.0	0.0	0.183	0.0	97.74928	-1.656	1	2.0	3.0	0.0	0.0	0.0
0.0	600.0	100.0	100.0	0	0.0	0.0	0.182	0.0	96.92869	-1.429	1	2.0	3.0	0.0	0.0	0.0
0.0	600.0	100.0	100.0	0	0.0	0.0	0.181	0.0	96.92869	-1.328	1	2.0	3.0	0.0	0.0	0.0
0.0	600.0	100.0	100.0	0	0.0	0.0	0.18	0.0	96.960884	-1.328	1	2.0	3.0	0.0	0.0	0.0
0.0	600.0	100.0	100.0	0	0.0	0.0	0.178	0.0	96.960884	-1.147	1	2.0	3.0	0.0	0.0	0.0
0.0	600.0	100.0	100.0	0	0.0	0.0	0.176	0.0	97.008255	-1.147	1	2.0	3.0	0.0	0.0	0.0
0.0	600.0	100.0	100.0	0	0.0	0.0	0.174	0.0	96.60019	-1.066	1	2.0	3.0	0.0	0.0	0.0
0.0	600.0	100.0	100.0	0	0.0	0.0	0.172	0.0	96.514046	-0.92	1	2.0	3.0	0.0	0.0	0.0
0.0	600.0	100.0	100.0	0	0.0	0.0	0.17	0.0	96.69	-0.92	1	2.0	3.0	0.0	0.0	0.0
0.0	600.0	100.0	100.0	0	0.0	0.0	0.168	0.0	96.97013	-0.855	1	2.0	3.0	0.0	0.0	0.0
0.0	600.0	100.0	100.0	0	0.0	0.0	0.166	0.0	96.97013	-0.855	1	2.0	3.0	0.0	0.0	0.0
0.0	600.0	100.0	100.0	0	0.0	0.0	0.164	0.0	96.8946	-0.738	1	2.0	3.0	0.0	0.0	0.0
0.0	600.0	100.0	100.0	0	0.0	0.0	0.161	0.0	96.8946	-0.637	1	2.0	3.0	0.0	0.0	0.0
0.0	600.0	100.0	100.0	0	0.0	0.0	0.159	0.0	96.17485	-0.637	1	2.0	3.0	0.0	0.0	0.0
0.0	600.0	100.0	100.0	0	0.0	0.0	0.156	0.0	95.70308	-0.592	1	2.0	3.0	0.0	0.0	0.0
0.0	600.0	100.0	100.0	0	0.0	0.0	0.153	0.0	95.70308	-0.511	1	2.0	3.0	0.0	0.0	0.0
0.0	600.0	100.0	100.0	0	0.0	0.0	0.15	0.0	94.82437	-0.511	1	2.0	3.0	0.0	0.0	0.0
0.0	600.0	100.0	100.0	0	0.0	0.0	0.147	0.0	94.655	-0.475	1	2.0	3.0	0.0	0.0	0.0
0.0	600.0	100.0	100.0	0	0.0	0.0	0.144	0.0	94.655	-0.41	1	2.0	3.0	0.0	0.0	0.0
0.0	600.0	100.0	100.0	0	0.0	0.0	0.141	0.0	95.44323	-0.41	1	2.0	3.0	0.0	0.0	0.0
0.0	600.0	100.0	100.0	0	0.0	0.0	0.138	0.0	95.44323	-0.381	1	2.0	3.0	0.0	0.0	0.0
0.0	600.0	100.0	100.0	0	0.0	0.0	0.134	0.0	95.847755	-0.381	1	2.0	3.0	0.0	0.0	0.0
0.0	600.0	100.0	100.0	0	0.0	0.0	0.131	0.0	96.609474	-0.329	1	2.0	3.0	0.0	0.0	0.0
0.0	600.0	100.0	100.0	0	0.0	0.0	0.127	0.0	96.609474	-0.305	1	2.0	3.0	0.0	0.0	0.0
0.0	600.0	100.0	100.0	0	0.0	0.0	0.124	0.0	96.89956	-0.305	1	2.0	3.0	0.0	0.0	0.0
0.0	600.0	100.0	100.0	0	0.0	0.0	0.121	0.0	96.693665	-0.263	1	2.0	3.0	0.0	0.0	0.0
0.0	600.0	100.0	100.0	0	0.0	0.0	0.118	0.0	96.693665	-0.263	1	2.0	3.0	0.0	0.0	0.0
0.0	600.0	100.0	100.0	0	0.0	0.0	0.115	0.0	96.7859	-0.245	1	2.0	3.0	0.0	0.0	0.0
0.0	600.0	100.0	100.0	0	0.0	0.0	0.111	0.0	95.6044	-0.211	1	2.0	3.0	0.0	0.0	0.0
0.0	600.0	100.0	100.0	0	0.0	0.0	0.108	0.0	96.30953	-0.211	1	2.0	3.0	0.0	0.0	0.0
0.0	600.0	100.0	100.0	0	0.0	0.0	0.105	0.0	97.053185	-0.196	1	2.0	3.0	0.0	0.0	0.0
0.0	600.0	100.0	100.0	0	0.0	0.0	0.101	0.0	97.053185	-0.169	1	2.0	3.0	0.0	0.0	0.0
0.0	600.0	100.0	100.0	0	0.0	0.0	0.098	0.0	96.648224	-0.169	1	2.0	3.0	0.0	0.0	0.0
0.0	600.0	100.0	100.0	0	0.0	0.0	0.095	0.0	96.42482	-0.146	1	2.0	3.0	0.0	0.0	0.0
0.0	600.0	100.0	100.0	0	0.0	0.0	0.092	0.0	96.42482	-0.146	1	2.0	3.0	0.0	0.0	0.0
0.0	600.0	100.0	100.0	0	0.0	0.0	0.089	0.0	96.8183	-0.135	1	2.0	3.0	0.0	0.0	0.0
0.0	600.0	100.0	100.0	0	0.0	0.0	0.086	0.0	96.8183	-0.126	1	2.0	3.0	0.0	0.0	0.0
0.0	600.0	100.0	100.0	0	0.0	0.0	0.083	0.0	97.672844	-0.126	1	2.0	3.0	0.0	0.0	0.0
0.0	600.0	100.0	100.0	0	0.0	0.0	0.08	0.0	97.811424	-0.108	1	2.0	3.0	0.0	0.0	0.0
0.0	600.0	100.0	100.0	0	0.0	0.0	0.077	0.0	97.66945	-0.093	1	2.0	3.0	0.0	0.0	0.0
0.0	600.0	100.0	100.0	0	0.0	0.0	0.073	0.0	97.36448	-0.093	1	2.0	3.0	0.0	0.0	0.0
0.0	600.0	100.0	100.0	0	0.0	0.0	0.07	0.0	97.5671	-0.087	1	2.0	3.0	0.0	0.0	0.0
0.0	600.0	100.0	100.0	0	0.0	0.0	0.067	0.0	97.64484	-0.087	1	2.0	3.0	0.0	0.0	0.0
0.0	600.0	100.0	100.0	0	0.0	0.0	0.064	0.0	97.07384	-0.075	1	2.0	3.0	0.0	0.0	0.0
0.0	600.0	100.0	100.0	0	0.0	0.0	0.061	0.0	97.07384	-0.069	1	2.0	3.0	0.0	0.0	0.0
0.0	600.0	100.0	100.0	0	0.0	0.0	0.058	0.0	96.67888	-0.069	1	2.0	3.0	0.0	0.0	0.0
0.0	600.0	100.0	100.0	0	0.0	0.0	0.055	0.0	96.22106	-0.06	1	2.0	3.0	0.0	0.0	0.0
0.0	600.0	100.0	100.0	0	0.0	0.0	0.052	0.0	96.22106	-0.055	1	2.0	3.0	0.0	0.0	0.0
0.0	600.0	100.0	100.0	0	0.0	0.0	0.049	0.0	96.181946	-0.055	1	2.0	3.0	0.0	0.0	0.0
0.0	600.0	100.0	100.0	0	0.0	0.0	0.046	0.0	96.111496	-0.048	1	2.0	3.0	0.0	0.0	0.0
0.0	600.0	100.0	100.0	0	0.0	0.0	0.043	0.0	96.111496	-0.048	1	2.0	3.0	0.0	0.0	0.0
0.0	600.0	100.0	100.0	0	0.0	0.0	0.04	0.0	97.17098	-0.044	1	2.0	3.0	0.0	0.0	0.0
0.0	600.0	100.0	100.0	0	0.0	0.0	0.036	0.0	97.17098	-0.038	1	2.0	3.0	0.0	0.0	0.0
0.0	600.0	100.0	100.0	0	0.0	0.0	0.033	0.0	97.87952	-0.038	1	2.0	3.0	0.0	0.0	0.0
0.0	600.0	100.0	100.0	0	0.0	0.0	0.029	0.0	98.063644	-0.033	1	2.0	3.0	0.0	0.0	0.0
0.0	600.0	100.0	100.0	0	0.0	0.0	0.026	0.0	98.063644	-0.03	1	2.0	3.0	0.0	0.0	0.0
0.0	600.0	100.0	100.0	0	0.0	0.0	0.023	0.0	98.43819	-0.03	1	2.0	3.0	0.0	0.0	0.0
0.0	600.0	100.0	100.0	0	0.0	0.0	0.02	0.0	97.96888	-0.026	1	2.0	3.0	0.0	0.0	0.0
0.0	600.0	100.0	100.0	0	0.0	0.0	0.016	0.0	98.16312	-0.026	1	2.0	3.0	0.0	0.0	0.0
0.0	600.0	100.0	100.0	0	0.0	0.0	0.013	0.0	98.01489	-0.024	1	2.0	3.0	0.0	0.0	0.0
0.0	600.0	100.0	100.0	0	0.0	0.0	0.01	0.0	98.01489	-0.02	1	2.0	3.0	0.0	0.0	0.0
0.0	600.0	100.0	100.0	0	0.0	0.0	0.007	0.0	98.591446	-0.02	1	2.0	3.0	0.0	0.0	0.0
0.0	600.0	100.0	100.0	0	0.0	0.0	0.003	0.0	98.905014	-0.017	1	2.0	3.0	0.0	0.0	0.0
0.0	600.0	100.0	100.0	0	0.0	0.0	0.0	0.0	98.905014	-0.016	1	2.0	3.0	0.0	0.0	0.0
0.0	600.0	100.0	100.0	0	0.0	0.0	-0.002	0.0	97.82499	-0.016	1	2.0	3.0	0.0	0.0	0.0
0.0	600.0	100.0	100.0	0	0.0	0.0	-0.004	0.0	97.82499	-0.014	1	2.0	3.0	0.0	0.0	0.0
0.0	600.0	100.0	100.0	0	0.0	0.0	-0.007	0.0	98.44331	-0.014	1	2.0	3.0	0.0	0.0	0.0
0.0	600.0	100.0	100.0	0	0.0	0.0	-0.01	0.0	98.692314	-0.013	1	2.0	3.0	0.0	0.0	0.0
0.0	600.0	100.0	100.0	0	0.0	0.0	-0.012	0.0	98.692314	-0.011	1	2.0	3.0	0.0	0.0	0.0
0.0	600.0	100.0	100.0	0	0.0	0.0	-0.014	0.0	98.71638	-0.011	1	2.0	3.0	0.0	0.0	0.0
0.0	600.0	100.0	100.0	0	0.0	0.0	-0.016	0.0	98.35859	-0.01	1	2.0	3.0	0.0	0.0	0.0
0.0	600.0	100.0	100.0	0	0.0	0.0	-0.018	0.0	98.35859	-0.008	1	2.0	3.0	0.0	0.0	0.0
0.0	600.0	100.0	100.0	0	0.0	0.0	-0.02	0.0	98.00344	-0.008	1	2.0	3.0	0.0	0.0	0.0
0.0	600.0	100.0	100.0	0	0.0	0.0	-0.021	0.0	98.00344	-0.007	1	2.0	3.0	0.0	0.0	0.0
0.0	600.0	100.0	100.0	0	0.0	0.0	-0.023	0.0	97.941696	-0.007	1	2.0	3.0	0.0	0.0	0.0
0.0	600.0	100.0	100.0	0	0.0	0.0	-0.024	0.0	98.19902	-0.006	1	2.0	3.0	0.0	0.0	0.0
0.0	600.0	100.0	100.0	0	0.0	0.0	-0.025	0.0	98.19902	-0.005	1	2.0	3.0	0.0	0.0	0.0
0.0	600.0	100.0	100.0	0	0.0	0.0	-0.026	0.0	97.8564	-0.005	1	2.0	3.0	0.0	0.0	0.0
0.0	600.0	100.0	100.0	0	0.0	0.0	-0.027	0.0	98.8925	-0.005	1	2.0	3.0	0.0	0.0	0.0
0.0	600.0	100.0	100.0	0	0.0	0.0	-0.027	0.0	98.8925	-0.004	1	2.0	3.0	0.0	0.0	0.0
0.0	600.0	100.0	100.0	0	0.0	0.0	-0.028	0.0	98.98414	-0.004	1	2.0	3.0	0.0	0.0	0.0
0.0	600.0	100.0	100.0	0	0.0	0.0	-0.029	0.0	98.98414	-0.004	1	2.0	3.0	0.0	0.0	0.0
0.0	600.0	100.0	100.0	0	0.0	0.0	-0.029	0.0	98.29054	-0.004	1	2.0	3.0	0.0	0.0	0.0
0.0	600.0	100.0	100.0	0	0.0	0.0	-0.03	0.0	98.32117	-0.003	1	2.0	3.0	0.0	0.0	0.0
0.0	600.0	100.0	100.0	0	0.0	0.0	-0.03	0.0	98.32117	-0.002	1	2.0	3.0	0.0	0.0	0.0
0.0	600.0	100.0	100.0	0	0.0	0.0	-0.03	0.0	97.80871	-0.002	1	2.0	3.0	0.0	0.0	0.0
0.0	600.0	100.0	100.0	0	0.0	0.0	-0.03	0.0	97.67347	-0.002	1	2.0	3.0	0.0	0.0	0.0
0.0	600.0	100.0	100.0	0	0.0	0.0	-0.03	0.0	97.67347	-0.002	1	2.0	3.0	0.0	0.0	0.0
0.0	600.0	100.0	100.0	0	0.0	0.0	-0.031	0.0	96.96515	-0.002	1	2.0	3.0	0.0	0.0	0.0
0.0	600.0	100.0	100.0	0	0.0	0.0	-0.031	0.0	96.96515	-0.001	1	2.0	3.0	0.0	0.0	0.0
0.0	600.0	100.0	100.0	0	0.0	0.0	-0.031	0.0	97.18098	-0.001	1	2.0	3.0	0.0	0.0	0.0
0.0	600.0	100.0	100.0	0	0.0	0.0	-0.031	0.0	97.15745	-0.001	1	2.0	3.0	0.0	0.0	0.0
0.0	600.0	100.0	100.0	0	0.0	0.0	-0.031	0.0	97.15745	-0.001	1	2.0	3.0	0.0	0.0	0.0
0.0	600.0	100.0	100.0	0	0.0	0.0	-0.031	0.0	97.53836	-0.001	1	2.0	3.0	0.0	0.0	0.0
0.0	600.0	100.0	100.0	0	0.0	0.0	-0.03	0.0	97.094406	0.0	1	2.0	3.0	1.0	0.0	0.0
0.0	600.0	100.0	100.0	0	0.0	0.0	-0.03	0.0	97.094406	0.0	1	2.0	3.0	1.0	0.0	0.0
0.0	600.0	100.0	100.0	0	0.0	0.0	-0.03	0.0	97.54683	0.0	1	2.0	3.0	2.0	0.0	0.0
0.0	600.0	100.0	100.0	0	0.0	0.0	-0.03	0.0	97.54683	0.0	1	2.0	3.0	2.0	0.0	0.0
-9722.223	700.0	100.0	100.0	0	0.0	0.0	-0.029	0.0	97.91901	0.0	1	2.0	3.0	3.0	0.0	0.0
-9722.223	700.0	100.0	100.0	0	0.0	0.0	-0.029	0.0	96.80621	0.0	1	2.0	3.0	3.0	0.0	0.0
-9722.223	700.0	100.0	100.0	0	0.0	0.0	-0.028	0.0	96.80621	0.0	1	2.0	3.0	3.0	0.0	0.0
-9722.223	700.0	100.0	100.0	0	0.0	0.0	-0.027	0.0	96.06394	0.0	1	2.0	3.0	3.0	0.0	0.0
-9722.223	700.0	100.0	100.0	0	0.0	0.0	-0.026	0.0	95.58063	-0.688	1	2.0	3.0	3.0	0.0	0.0
-9722.223	700.0	100.0	100.0	0	0.0	0.0	-0.025	0.0	94.975586	-1.922	1	2.0	3.0	3.0	0.0	0.0
-9722.223	700.0	100.0	100.0	0	0.0	0.0	-0.024	0.0	95.832825	-1.922	1	2.0	3.0	3.0	0.0	0.0
-9722.223	700.0	100.0	100.0	0	0.0	0.0	-0.023	0.0	95.832825	-2.474	1	2.0	3.0	3.0	0.0	0.0
-9722.223	700.0	100.0	100.0	0	0.0	0.0	-0.022	0.0	96.36026	-2.474	1	2.0	3.0	3.0	0.0	0.0
-9722.223	700.0	100.0	100.0	0	0.0	0.0	-0.021	0.0	96.27631	-3.465	1	2.0	3.0	3.0	0.0	0.0
-9722.223	700.0	100.0	100.0	0	0.0	0.0	-0.019	0.0	96.27631	-3.908	1	2.0	3.0	3.0	0.0	0.0
-9722.223	700.0	100.0	100.0	0	0.0	0.0	-0.017	0.0	96.77496	-3.908	1	2.0	3.0	3.0	0.0	0.0
-9722.223	700.0	100.0	100.0	0	0.0	0.0	-0.016	0.0	96.08086	-4.703	1	2.0	3.0	3.0	0.0	0.0
-9722.223	700.0	100.0	100.0	0	0.0	0.0	-0.014	0.0	96.08086	-4.703	1	2.0	3.0	3.0	0.0	0.0
-9722.223	700.0	100.0	100.0	0	0.0	0.0	-0.012	0.0	95.60675	-5.389	1	2.0	3.0	3.0	0.0	0.0
-9722.223	700.0	100.0	100.0	0	0.0	0.0	-0.01	0.0	95.60675	-5.697	1	2.0	3.0	3.0	0.0	0.0
-9722.223	700.0	100.0	100.0	0	0.0	0.0	-0.008	0.0	96.49767	-5.697	1	2.0	3.0	3.0	0.0	0.0
-9722.223	700.0	100.0	100.0	0	0.0	0.0	-0.005	0.0	96.81285	-6.247	1	2.0	3.0	5.0	0.0	0.0
-9722.223	700.0	100.0	100.0	0	0.0	0.0	-0.003	0.0	96.81285	-6.493	1	2.0	3.0	5.0	0.0	0.0
-9722.223	700.0	100.0	100.0	0	0.0	0.0	-0.001	0.0	98.066414	-6.493	1	2.0	3.0	5.0	0.0	0.0
-9722.223	700.0	100.0	100.0	0	0.0	0.0	0.0	0.0	98.20972	-6.935	1	2.0	3.0	5.0	0.0	0.0
-9722.223	700.0	100.0	100.0	0	0.0	0.0	0.002	0.0	98.20972	-7.317	1	2.0	3.0	5.0	0.0	0.0
-9722.223	700.0	100.0	100.0	0	0.0	0.0	0.005	0.0	97.90325	-7.317	1	2.0	3.0	5.0	0.0	0.0
-9722.223	700.0	100.0	100.0	0	0.0	0.0	0.007	0.0	97.90325	-7.488	1	2.0	3.0	5.0	0.0	0.0
-9722.223	700.0	100.0	100.0	0	0.0	0.0	0.009	0.0	98.11467	-7.488	1	2.0	3.0	5.0	0.0	0.0
-9722.223	700.0	100.0	100.0	0	0.0	0.0	0.012	0.0	97.838196	-7.795	1	2.0	3.0	5.0	0.0	0.0
-9722.223	700.0	100.0	100.0	0	0.0	0.0	0.014	0.0	97.838196	-7.932	1	2.0	3.0	5.0	0.0	0.0
-9722.223	700.0	100.0	100.0	0	0.0	0.0	0.017	0.0	97.967804	-7.932	1	2.0	3.0	5.0	0.0	0.0
-9722.223	700.0	100.0	100.0	0	0.0	0.0	0.019	0.0	97.74846	-8.178	1	2.0	3.0	5.0	0.0	0.0
-9722.223	700.0	100.0	100.0	0	0.0	0.0	0.022	0.0	97.74846	-8.288	1	2.0	3.0	5.0	0.0	0.0
-9722.223	700.0	100.0	100.0	0	0.0	0.0	0.024	0.0	97.66039	-8.288	1	2.0	3.0	5.0	0.0	0.0
-9722.223	700.0	100.0	100.0	0	0.0	0.0	0.026	0.0	97.66039	-8.485	1	2.0	3.0	5.0	0.0	0.0
-9722.223	700.0	100.0	100.0	0	0.0	0.0	0.029	0.0	97.15808	-8.485	1	2.0	3.0	5.0	0.0	0.0
-9722.223	700.0	100.0	100.0	0	0.0	0.0	0.031	0.0	97.352905	-8.655	1	2.0	3.0	5.0	0.0	0.0
-9722.223	700.0	100.0	100.0	0	0.0	0.0	0.033	0.0	97.352905	-8.733	1	2.0	3.0	5.0	0.0	0.0
-9722.223	700.0	100.0	100.0	0	0.0	0.0	0.036	0.0	97.49014	-8.733	1	2.0	3.0	5.0	0.0	0.0
-9722.223	700.0	100.0	100.0	0	0.0	0.0	0.038	0.0	97.66138	-8.868	1	2.0	3.0	5.0	0.0	0.0
-9722.223	700.0	100.0	100.0	0	0.0	0.0	0.041	0.0	97.66138	-8.868	1	2.0	3.0	5.0	0.0	0.0
-9722.223	700.0	100.0	100.0	0	0.0	0.0	0.043	0.0	97.08841	-8.931	1	2.0	3.0	5.0	0.0	0.0
-9722.223	700.0	100.0	100.0	0	0.0	0.0	0.045	0.0	97.08841	-9.039	1	2.0	3.0	5.0	0.0	0.0
-9722.223	700.0	100.0	100.0	0	0.0	0.0	0.047	0.0	97.37374	-9.039	1	2.0	3.0	5.0	0.0	0.0
-9722.223	700.0	100.0	100.0	0	0.0	0.0	0.049	0.0	97.862686	-9.088	1	2.0	3.0	5.0	0.0	0.0
-9722.223	700.0	100.0	100.0	0	0.0	0.0	0.052	0.0	97.862686	-9.177	1	2.0	3.0	5.0	0.0	0.0
-9722.223	700.0	100.0	100.0	0	0.0	0.0	0.054	0.0	97.01742	-9.177	1	2.0	3.0	5.0	0.0	0.0
-9722.223	700.0	100.0	100.0	0	0.0	0.0	0.056	0.0	97.282616	-9.216	1	2.0	3.0	5.0	0.0	0.0
-9722.223	700.0	100.0	100.0	0	0.0	0.0	0.059	0.0	97.282616	-9.216	1	2.0	3.0	5.0	0.0	0.0
-9722.223	700.0	100.0	100.0	0	0.0	0.0	0.061	0.0	96.792984	-9.287	1	2.0	3.0	5.0	0.0	0.0
-9722.223	700.0	100.0	100.0	0	0.0	0.0	0.063	0.0	96.792984	-9.318	1	2.0	3.0	5.0	0.0	0.0
-9722.223	700.0	100.0	100.0	0	0.0	0.0	0.065	0.0	96.423416	-9.318	1	2.0	3.0	5.0	0.0	0.0
-9722.223	700.0	100.0	100.0	0	0.0	0.0	0.067	0.0	96.59853	-9.375	1	2.0	3.0	5.0	0.0	0.0
-9722.223	700.0	100.0	100.0	0	0.0	0.0	0.069	0.0	96.59853	-9.4	1	2.0	3.0	5.0	0.0	0.0
-9722.223	700.0	100.0	100.0	0	0.0	0.0	0.072	0.0	96.57357	-9.4	1	2.0	3.0	5.0	0.0	0.0
-9722.223	700.0	100.0	100.0	0	0.0	0.0	0.074	0.0	96.94627	-9.446	1	2.0	3.0	5.0	0.0	0.0
-9722.223	700.0	100.0	100.0	0	0.0	0.0	0.076	0.0	96.94627	-9.446	1	2.0	3.0	5.0	0.0	0.0
-9722.223	700.0	100.0	100.0	0	0.0	0.0	0.078	0.0	97.11274	-9.466	1	2.0	3.0	5.0	0.0	0.0
-9722.223	700.0	100.0	100.0	0	0.0	0.0	0.08	0.0	97.11274	-9.503	1	2.0	3.0	5.0	0.0	0.0
-9722.223	700.0	100.0	100.0	0	0.0	0.0	0.083	0.0	96.78468	-9.503	1	2.0	3.0	5.0	0.0	0.0
-9722.223	700.0	100.0	100.0	0	0.0	0.0	0.084	0.0	96.72642	-9.534	1	2.0	3.0	5.0	0.0	0.0
-9722.223	700.0	100.0	100.0	0	0.0	0.0	0.087	0.0	96.72642	-9.549	1	2.0	3.0	5.0	0.0	0.0
-9722.223	700.0	100.0	100.0	0	0.0	0.0	0.089	0.0	96.77122	-9.549	1	2.0	3.0	5.0	0.0	0.0
-9722.223	700.0	100.0	100.0	0	0.0	0.0	0.091	0.0	96.58333	-9.574	1	2.0	3.0	5.0	0.0	0.0
-9722.223	700.0	100.0	100.0	0	0.0	0.0	0.094	0.0	96.58333	-9.574	1	2.0	3.0	5.0	0.0	0.0
-9722.223	700.0	100.0	100.0	0	0.0	0.0	0.096	0.0	96.819725	-9.585	1	2.0	3.0	5.0	0.0	0.0
-9722.223	700.0	100.0	100.0	0	0.0	0.0	0.098	0.0	96.35204	-9.606	1	2.0	3.0	5.0	0.0	0.0
-9722.223	700.0	100.0	100.0	0	0.0	0.0	0.101	0.0	96.613716	-9.606	1	2.0	3.0	5.0	0.0	0.0
-9722.223	700.0	100.0	100.0	0	0.0	0.0	0.103	0.0	96.4567	-9.615	1	2.0	3.0	5.0	0.0	0.0
-9722.223	700.0	100.0	100.0	0	0.0	0.0	0.106	0.0	96.4567	-9.631	1	2.0	3.0	5.0	0.0	0.0
-9722.223	700.0	100.0	100.0	0	0.0	0.0	0.109	0.0	96.83777	-9.631	1	2.0	3.0	5.0	0.0	0.0
-9722.223	700.0	100.0	100.0	0	0.0	0.0	0.111	0.0	97.29936	-9.646	1	2.0	3.0	5.0	0.0	0.0
-9722.223	700.0	100.0	100.0	0	0.0	0.0	0.114	0.0	97.29936	-9.646	1	2.0	3.0	5.0	0.0	0.0
-9722.223	700.0	100.0	100.0	0	0.0	0.0	0.117	0.0	97.5132	-9.651	1	2.0	3.0	5.0	0.0	0.0
-9722.223	700.0	100.0	100.0	0	0.0	0.0	0.119	0.0	97.5132	-9.663	1	2.0	3.0	5.0	0.0	0.0
-9722.223	700.0	100.0	100.0	0	0.0	0.0	0.122	0.0	97.15478	-9.663	1	2.0	3.0	5.0	0.0	0.0
-9722.223	700.0	100.0	100.0	0	0.0	0.0	0.125	0.0	97.501915	-9.668	1	2.0	3.0	5.0	0.0	0.0
-9722.223	700.0	100.0	100.0	0	0.0	0.0	0.127	0.0	97.501915	-9.677	1	2.0	3.0	5.0	0.0	0.0
-9722.223	700.0	100.0	100.0	0	0.0	0.0	0.13	0.0	97.56476	-9.677	1	2.0	3.0	5.0	0.0	0.0
-9722.223	700.0	100.0	100.0	0	0.0	0.0	0.133	0.0	97.56476	-9.681	1	2.0	3.0	5.0	0.0	0.0
-9722.223	700.0	100.0	100.0	0	0.0	0.0	0.136	0.0	97.77707	-9.681	1	2.0	3.0	5.0	0.0	0.0
-9722.223	700.0	100.0	100.0	0	0.0	0.0	0.138	0.0	96.83638	-9.688	1	2.0	3.0	5.0	0.0	0.0
-9722.223	700.0	100.0	100.0	0	0.0	0.0	0.14	0.0	96.83638	-9.694	1	2.0	3.0	5.0	0.0	0.0
-9722.223	700.0	100.0	100.0	0	0.0	0.0	0.143	0.0	96.80118	-9.694	1	2.0	3.0	5.0	0.0	0.0
-9722.223	700.0	100.0	100.0	0	0.0	0.0	0.145	0.0	96.13949	-9.698	1	2.0	3.0	5.0	0.0	0.0
-9722.223	700.0	100.0	100.0	0	0.0	0.0	0.147	0.0	96.13949	-9.702	1	2.0	3.0	5.0	0.0	0.0
-9722.223	700.0	100.0	100.0	0	0.0	0.0	0.149	0.0	96.11126	-9.702	1	2.0	3.0	5.0	0.0	0.0
-9722.223	700.0	100.0	100.0	0	0.0	0.0	0.15	0.0	96.11126	-9.705	1	2.0	3.0	5.0	0.0	0.0
-9722.223	700.0	100.0	100.0	0	0.0	0.0	0.152	0.0	96.49894	-9.705	1	2.0	3.0	5.0	0.0	0.0
-9722.223	700.0	100.0	100.0	0	0.0	0.0	0.154	0.0	95.99452	-9.709	1	2.0	3.0	6.0	0.0	0.0
-9722.223	700.0	100.0	100.0	0	0.0	0.0	0.155	0.0	95.99452	-9.71	1	3.0	3.0	7.0	0.0	0.0
0.0	700.0	100.0	100.0	0	0.0	0.0	0.156	0.0	95.785385	-9.71	1	3.0	3.0	0.0	0.0	0.0
0.0	700.0	100.0	100.0	0	0.0	0.0	0.157	0.0	96.3845	-9.714	1	3.0	3.0	0.0	0.0	0.0
0.0	700.0	100.0	100.0	0	0.0	0.0	0.159	0.0	96.3845	-9.715	1	3.0	3.0	0.0	0.0	0.0
0.0	700.0	100.0	100.0	0	0.0	0.0	0.16	0.0	96.30885	-9.715	1	3.0	3.0	0.0	0.0	0.0
0.0	700.0	100.0	100.0	0	0.0	0.0	0.161	0.0	96.30885	-8.39	1	3.0	3.0	0.0	0.0	0.0
0.0	700.0	100.0	100.0	0	0.0	0.0	0.162	0.0	96.88911	-8.39	1	3.0	3.0	0.0	0.0	0.0
0.0	700.0	100.0	100.0	0	0.0	0.0	0.163	0.0	96.91176	-7.797	1	3.0	3.0	0.0	0.0	0.0
0.0	700.0	100.0	100.0	0	0.0	0.0	0.164	0.0	97.29881	-6.733	1	3.0	3.0	0.0	0.0	0.0
0.0	700.0	100.0	100.0	0	0.0	0.0	0.164	0.0	97.506195	-6.733	1	3.0	3.0	0.0	0.0	0.0
0.0	700.0	100.0	100.0	0	0.0	0.0	0.165	0.0	97.01955	-6.257	1	3.0	3.0	0.0	0.0	0.0
0.0	700.0	100.0	100.0	0	0.0	0.0	0.165	0.0	97.01955	-5.403	1	3.0	3.0	0.0	0.0	0.0
0.0	700.0	100.0	100.0	0	0.0	0.0	0.166	0.0	97.02052	-5.403	1	3.0	3.0	0.0	0.0	0.0
0.0	700.0	100.0	100.0	0	0.0	0.0	0.166	0.0	97.02052	-5.021	1	3.0	3.0	0.0	0.0	0.0
0.0	700.0	100.0	100.0	0	0.0	0.0	0.166	0.0	96.640854	-5.021	1	3.0	3.0	0.0	0.0	0.0
0.0	700.0	100.0	100.0	0	0.0	0.0	0.166	0.0	96.296196	-4.337	1	3.0	3.0	0.0	0.0	0.0
0.0	700.0	100.0	100.0	0	0.0	0.0	0.166	0.0	96.296196	-4.029	1	3.0	3.0	0.0	0.0	0.0
0.0	700.0	100.0	100.0	0	0.0	0.0	0.165	0.0	95.93926	-4.029	1	3.0	3.0	8.0	0.0	0.0
0.0	700.0	100.0	100.0	0	0.0	0.0	0.165	1.0	95.71598	-3.479	1	3.0	3.0	10.0	0.0	0.0
0.0	700.0	100.0	100.0	0	0.0	0.0	0.164	1.0	95.71598	-3.234	1	3.0	3.0	10.0	0.0	0.0
11111.111	800.0	100.0	100.0	0	0.0	0.0	0.163	1.0	96.2933	-3.234	1	3.0	3.0	10.0	0.0	0.0
11111.111	800.0	100.0	100.0	0	0.0	0.0	0.162	1.0	96.2933	-2.792	1	3.0	3.0	10.0	0.0	0.0
11111.111	800.0	100.0	100.0	0	0.0	0.0	0.16	1.0	96.565155	-2.792	1	3.0	3.0	10.0	0.0	0.0
11111.111	800.0	100.0	100.0	0	0.0	0.0	0.159	1.0	96.46031	-1.624	1	3.0	3.0	10.0	0.0	0.0
11111.111	800.0	100.0	100.0	0	0.0	0.0	0.158	1.0	96.46031	-0.723	1	3.0	3.0	10.0	0.0	0.0
11111.111	800.0	100.0	100.0	0	0.0	0.0	0.156	1.0	96.76822	-0.723	1	3.0	3.0	10.0	0.0	0.0
11111.111	800.0	100.0	100.0	0	0.0	0.0	0.154	1.0	96.638145	0.891	1	3.0	3.0	10.0	0.0	0.0
11111.111	800.0	100.0	100.0	0	0.0	0.0	0.153	1.0	96.638145	1.614	1	3.0	3.0	10.0	0.0	0.0
11111.111	800.0	100.0	100.0	0	0.0	0.0	0.151	1.0	96.57719	1.614	1	3.0	3.0	12.0	0.0	0.0
11111.111	800.0	100.0	100.0	0	0.0	0.0	0.15	1.0	96.65598	2.912	1	3.0	3.0	12.0	0.0	0.0
11111.111	800.0	100.0	100.0	0	0.0	0.0	0.148	1.0	96.76773	2.912	1	3.0	3.0	12.0	0.0	0.0
11111.111	800.0	100.0	100.0	0	0.0	0.0	0.146	1.0	96.30166	3.493	1	3.0	3.0	12.0	0.0	0.0
11111.111	800.0	100.0	100.0	0	0.0	0.0	0.144	1.0	96.30166	4.534	1	3.0	3.0	12.0	0.0	0.0
11111.111	800.0	100.0	100.0	0	0.0	0.0	0.142	1.0	96.51943	4.534	1	3.0	3.0	12.0	0.0	0.0
11111.111	800.0	100.0	100.0	0	0.0	0.0	0.139	1.0	97.50641	5.433	1	3.0	3.0	12.0	0.0	0.0
11111.111	800.0	100.0	100.0	0	0.0	0.0	0.137	1.0	97.50641	5.836	1	3.0	3.0	12.0	0.0	0.0
11111.111	800.0	100.0	100.0	0	0.0	0.0	0.135	1.0	97.18862	5.836	1	3.0	3.0	12.0	0.0	0.0
11111.111	800.0	100.0	100.0	0	0.0	0.0	0.132	1.0	97.18862	6.557	1	3.0	3.0	12.0	0.0	0.0
11111.111	800.0	100.0	100.0	0	0.0	0.0	0.13	1.0	97.39163	6.557	1	3.0	3.0	12.0	0.0	0.0
11111.111	800.0	100.0	100.0	0	0.0	0.0	0.128	1.0	97.6308	6.881	1	3.0	3.0	12.0	0.0	0.0
11111.111	800.0	100.0	100.0	0	0.0	0.0	0.125	1.0	97.6308	7.46	1	3.0	3.0	12.0	0.0	0.0
11111.111	800.0	100.0	100.0	0	0.0	0.0	0.123	1.0	97.279236	7.46	1	3.0	3.0	12.0	0.0	0.0
11111.111	800.0	100.0	100.0	0	0.0	0.0	0.121	1.0	97.296524	7.718	1	3.0	3.0	12.0	0.0	0.0
11111.111	800.0	100.0	100.0	0	0.0	0.0	0.119	1.0	97.28605	8.183	1	3.0	3.0	12.0	0.0	0.0
11111.111	800.0	100.0	100.0	0	0.0	0.0	0.117	1.0	97.05202	8.183	1	3.0	3.0	12.0	0.0	0.0
11111.111	800.0	100.0	100.0	0	0.0	0.0	0.114	1.0	97.05202	8.585	1	3.0	3.0	12.0	0.0	0.0
11111.111	800.0	100.0	100.0	0	0.0	0.0	0.112	1.0	96.540085	8.585	1	3.0	3.0	12.0	0.0	0.0
11111.111	800.0	100.0	100.0	0	0.0	0.0	0.11	1.0	96.841095	8.764	1	3.0	3.0	12.0	0.0	0.0
11111.111	800.0	100.0	100.0	0	0.0	0.0	0.108	1.0	96.841095	8.931	1	3.0	3.0	12.0	0.0	0.0
11111.111	800.0	100.0	100.0	0	0.0	0.0	0.105	1.0	96.596985	8.931	1	3.0	3.0	12.0	0.0	0.0
11111.111	800.0	100.0	100.0	0	0.0	0.0	0.103	1.0	97.4969	9.231	1	3.0	3.0	12.0	0.0	0.0
11111.111	800.0	100.0	100.0	0	0.0	0.0	0.1	1.0	97.4969	9.231	1	3.0	3.0	12.0	0.0	0.0
11111.111	800.0	100.0	100.0	0	0.0	0.0	0.098	1.0	97.36747	9.49	1	3.0	3.0	12.0	0.0	0.0
11111.111	800.0	100.0	100.0	0	0.0	0.0	0.095	1.0	97.36747	9.605	1	3.0	3.0	12.0	0.0	0.0
11111.111	800.0	100.0	100.0	0	0.0	0.0	0.093	1.0	96.962906	9.605	1	3.0	3.0	12.0	0.0	0.0
11111.111	800.0	100.0	100.0	0	0.0	0.0	0.09	1.0	97.350975	9.812	1	3.0	3.0	12.0	0.0	0.0
11111.111	800.0	100.0	100.0	0	0.0	0.0	0.087	1.0	97.350975	9.906	1	3.0	3.0	12.0	0.0	0.0
11111.111	800.0	100.0	100.0	0	0.0	0.0	0.085	1.0	97.86178	9.906	1	3.0	3.0	12.0	0.0	0.0
11111.111	800.0	100.0	100.0	0	0.0	0.0	0.082	1.0	97.302986	10.071	1	3.0	3.0	12.0	0.0	0.0
11111.111	800.0	100.0	100.0	0	0.0	0.0	0.079	1.0	97.302986	10.146	1	3.0	3.0	12.0	0.0	0.0
11111.111	800.0	100.0	100.0	0	0.0	0.0	0.076	1.0	96.93224	10.146	1	3.0	3.0	12.0	0.0	0.0
11111.111	800.0	100.0	100.0	0	0.0	0.0	0.073	1.0	96.93224	10.279	1	3.0	3.0	12.0	0.0	0.0
11111.111	800.0	100.0	100.0	0	0.0	0.0	0.07	1.0	96.93953	10.279	1	3.0	3.0	12.0	0.0	0.0
11111.111	800.0	100.0	100.0	0	0.0	0.0	0.067	1.0	96.89702	10.34	1	3.0	3.0	12.0	0.0	0.0
11111.111	800.0	100.0	100.0	0	0.0	0.0	0.064	1.0	96.89702	10.446	1	3.0	3.0	12.0	0.0	0.0
11111.111	800.0	100.0	100.0	0	0.0	0.0	0.061	1.0	96.8858	10.446	1	3.0	3.0	12.0	0.0	0.0
11111.111	800.0	100.0	100.0	0	0.0	0.0	0.058	1.0	96.0737	10.54	1	3.0	3.0	12.0	0.0	0.0
11111.111	800.0	100.0	100.0	0	0.0	0.0	0.055	1.0	96.0737	10.54	1	3.0	3.0	12.0	0.0	0.0
11111.111	800.0	100.0	100.0	0	0.0	0.0	0.052	1.0	96.41845	10.58	1	3.0	3.0	12.0	0.0	0.0
11111.111	800.0	100.0	100.0	0	0.0	0.0	0.05	1.0	96.41845	10.656	1	3.0	3.0	12.0	0.0	0.0
11111.111	800.0	100.0	100.0	0	0.0	0.0	0.047	1.0	96.83342	10.656	1	3.0	3.0	12.0	0.0	0.0
11111.111	800.0	100.0	100.0	0	0.0	0.0	0.044	1.0	97.05738	10.688	1	3.0	3.0	12.0	0.0	0.0
11111.111	800.0	100.0	100.0	0	0.0	0.0	0.041	1.0	97.05738	10.749	1	3.0	3.0	12.0	0.0	0.0
11111.111	800.0	100.0	100.0	0	0.0	0.0	0.038	1.0	96.488434	10.749	1	3.0	3.0	12.0	0.0	0.0
11111.111	800.0	100.0	100.0	0	0.0	0.0	0.034	1.0	96.24869	10.774	1	3.0	3.0	12.0	0.0	0.0
11111.111	800.0	100.0	100.0	0	0.0	0.0	0.031	1.0	96.24869	10.774	1	3.0	3.0	12.0	0.0	0.0
11111.111	800.0	100.0	100.0	0	0.0	0.0	0.028	1.0	96.08995	10.823	1	3.0	3.0	12.0	0.0	0.0
11111.111	800.0	100.0	100.0	0	0.0	0.0	0.025	1.0	96.08995	10.844	1	3.0	3.0	12.0	0.0	0.0
11111.111	800.0	100.0	100.0	0	0.0	0.0	0.022	1.0	96.78431	10.844	1	3.0	3.0	12.0	0.0	0.0
11111.111	800.0	100.0	100.0	0	0.0	0.0	0.019	1.0	96.24424	10.882	1	3.0	3.0	12.0	0.0	0.0
11111.111	800.0	100.0	100.0	0	0.0	0.0	0.016	1.0	96.24424	10.899	1	3.0	3.0	12.0	0.0	0.0
11111.111	800.0	100.0	100.0	0	0.0	0.0	0.013	1.0	96.328766	10.899	1	3.0	3.0	12.0	0.0	0.0
11111.111	800.0	100.0	100.0	0	0.0	0.0	0.01	1.0	96.36066	10.931	1	3.0	3.0	12.0	0.0	0.0
11111.111	800.0	100.0	100.0	0	0.0	0.0	0.007	1.0	96.36066	10.931	1	3.0	3.0	12.0	0.0	0.0
11111.111	800.0	100.0	100.0	0	0.0	0.0	0.004	1.0	96.47388	10.957	1	3.0	3.0	12.0	0.0	0.0
11111.111	800.0	100.0	100.0	0	0.0	0.0	0.002	1.0	96.47388	10.97	1	3.0	3.0	12.0	0.0	0.0
11111.111	800.0	100.0	100.0	0	0.0	0.0	0.0	1.0	96.50257	10.97	1	3.0	3.0	12.0	0.0	0.0
11111.111	800.0	100.0	100.0	0	0.0	0.0	-0.003	1.0	96.404785	10.991	1	3.0	3.0	12.0	0.0	0.0
11111.111	800.0	100.0	100.0	0	0.0	0.0	-0.006	1.0	96.404785	11.0	1	3.0	3.0	12.0	0.0	0.0
11111.111	800.0	100.0	100.0	0	0.0	0.0	-0.008	1.0	96.811356	11.0	1	3.0	3.0	12.0	0.0	0.0
11111.111	800.0	100.0	100.0	0	0.0	0.0	-0.01	1.0	95.81352	11.017	1	3.0	4.0	14.0	0.0	0.0
11111.111	800.0	100.0	100.0	0	0.0	0.0	-0.012	1.0	95.81352	11.017	1	3.0	4.0	14.0	0.0	0.0
0.0	800.0	100.0	100.0	0	0.0	0.0	-0.013	1.0	95.84078	11.025	1	3.0	4.0	0.0	0.0	0.0
0.0	800.0	100.0	100.0	0	0.0	0.0	-0.015	1.0	95.84078	11.038	1	3.0	4.0	0.0	0.0	0.0
0.0	800.0	100.0	100.0	0	0.0	0.0	-0.016	1.0	95.01312	11.038	1	3.0	4.0	0.0	0.0	0.0
0.0	800.0	100.0	100.0	0	0.0	0.0	-0.017	1.0	94.758896	11.044	1	3.0	4.0	0.0	0.0	0.0
0.0	800.0	100.0	100.0	0	0.0	0.0	-0.018	1.0	94.758896	9.538	1	3.0	4.0	0.0	0.0	0.0
0.0	800.0	100.0	100.0	0	0.0	0.0	-0.019	1.0	95.54948	9.538	1	3.0	4.0	0.0	0.0	0.0
0.0	800.0	100.0	100.0	0	0.0	0.0	-0.02	1.0	95.265816	8.863	1	3.0	4.0	0.0	0.0	0.0
0.0	800.0	100.0	100.0	0	0.0	0.0	-0.02	1.0	95.265816	8.863	1	3.0	4.0	0.0	0.0	0.0
0.0	800.0	100.0	100.0	0	0.0	0.0	-0.021	1.0	96.55032	7.655	1	3.0	4.0	0.0	0.0	0.0
0.0	800.0	100.0	100.0	0	0.0	0.0	-0.021	1.0	96.55032	7.113	1	3.0	4.0	0.0	0.0	0.0
0.0	800.0	100.0	100.0	0	0.0	0.0	-0.021	1.0	96.66427	7.113	1	3.0	4.0	0.0	0.0	0.0
0.0	800.0	100.0	100.0	0	0.0	0.0	-0.022	1.0	96.69077	6.142	1	3.0	4.0	0.0	0.0	0.0
0.0	800.0	100.0	100.0	0	0.0	0.0	-0.022	1.0	96.69077	5.708	1	3.0	4.0	0.0	0.0	0.0
0.0	800.0	100.0	100.0	0	0.0	0.0	-0.022	1.0	97.15967	5.708	1	3.0	4.0	0.0	0.0	0.0
0.0	800.0	100.0	100.0	0	0.0	0.0	-0.023	1.0	97.15967	4.93	1	3.0	4.0	0.0	0.0	0.0
0.0	800.0	100.0	100.0	0	0.0	0.0	-0.023	1.0	97.113266	4.93	1	3.0	4.0	0.0	0.0	0.0
0.0	800.0	100.0	100.0	0	0.0	0.0	-0.023	1.0	96.6651	4.258	1	3.0	4.0	0.0	0.0	0.0
0.0	800.0	100.0	100.0	0	0.0	0.0	-0.023	1.0	96.6651	3.956	1	3.0	4.0	0.0	0.0	0.0
0.0	800.0	100.0	100.0	0	0.0	0.0	-0.023	1.0	97.50979	3.956	1	3.0	4.0	0.0	0.0	0.0
0.0	800.0	100.0	100.0	0	0.0	0.0	-0.023	1.0	97.18182	3.416	1	3.0	4.0	0.0	0.0	0.0
0.0	800.0	100.0	100.0	0	0.0	0.0	-0.023	1.0	97.18182	3.175	1	3.0	4.0	0.0	0.0	0.0
0.0	800.0	100.0	100.0	0	0.0	0.0	-0.023	1.0	96.76464	3.175	1	3.0	4.0	0.0	0.0	0.0
0.0	800.0	100.0	100.0	0	0.0	0.0	-0.023	1.0	96.76464	2.742	1	3.0	4.0	0.0	0.0	0.0
0.0	800.0	100.0	100.0	0	0.0	0.0	-0.023	1.0	96.9937	2.742	1	3.0	4.0	0.0	0.0	0.0
0.0	800.0	100.0	100.0	0	0.0	0.0	-0.023	1.0	96.40036	2.547	1	3.0	4.0	0.0	0.0	0.0
0.0	800.0	100.0	100.0	0	0.0	0.0	-0.023	1.0	96.40036	2.2	1	3.0	4.0	0.0	0.0	0.0
0.0	800.0	100.0	100.0	0	0.0	0.0	-0.023	1.0	96.25639	2.2	1	3.0	4.0	0.0	0.0	0.0
0.0	800.0	100.0	100.0	0	0.0	0.0	-0.022	1.0	96.72436	2.044	1	3.0	4.0	1.0	0.0	0.0
0.0	800.0	100.0	100.0	0	0.0	0.0	-0.022	1.0	96.72436	1.765	1	3.0	4.0	1.0	0.0	0.0
0.0	800.0	100.0	100.0	0	0.0	0.0	-0.021	1.0	96.21854	1.765	1	3.0	4.0	3.0	0.0	0.0
0.0	800.0	100.0	100.0	0	0.0	0.0	-0.021	1.0	96.21854	1.64	1	3.0	4.0	3.0	0.0	0.0
-11111.111	800.0	100.0	100.0	0	0.0	0.0	-0.02	1.0	95.83715	1.64	1	3.0	4.0	3.0	0.0	0.0
-11111.111	800.0	100.0	100.0	0	0.0	0.0	-0.019	1.0	97.159195	1.416	1	3.0	4.0	3.0	0.0	0.0
-11111.111	800.0	100.0	100.0	0	0.0	0.0	-0.018	1.0	97.159195	1.316	1	3.0	4.0	3.0	0.0	0.0
-11111.111	800.0	100.0	100.0	0	0.0	0.0	-0.017	1.0	96.12298	1.316	1	3.0	4.0	3.0	0.0	0.0
-11111.111	800.0	100.0	100.0	0	0.0	0.0	-0.015	1.0	95.7144	-0.378	1	3.0	4.0	3.0	0.0	0.0
-11111.111	800.0	100.0	100.0	0	0.0	0.0	-0.014	1.0	95.7144	-1.138	1	3.0	4.0	3.0	0.0	0.0
-11111.111	800.0	100.0	100.0	0	0.0	0.0	-0.013	1.0	96.089005	-1.138	1	3.0	4.0	3.0	0.0	0.0
-11111.111	800.0	100.0	100.0	0	0.0	0.0	-0.011	1.0	96.089005	-2.501	1	3.0	4.0	3.0	0.0	0.0
-11111.111	800.0	100.0	100.0	0	0.0	0.0	-0.01	1.0	95.97203	-2.501	1	3.0	4.0	3.0	0.0	0.0
-11111.111	800.0	100.0	100.0	0	0.0	0.0	-0.008	1.0	96.40427	-3.677	1	3.0	4.0	5.0	0.0	0.0
-11111.111	800.0	100.0	100.0	0	0.0	0.0	-0.007	1.0	96.40427	-4.204	1	3.0	4.0	5.0	0.0	0.0
-11111.111	800.0	100.0	100.0	0	0.0	0.0	-0.005	1.0	96.13094	-4.204	1	3.0	4.0	5.0	0.0	0.0
-11111.111	800.0	100.0	100.0	0	0.0	0.0	-0.003	1.0	95.94585	-5.148	1	3.0	4.0	5.0	0.0	0.0
-11111.111	800.0	100.0	100.0	0	0.0	0.0	-0.002	1.0	95.94585	-5.57	1	3.0	4.0	5.0	0.0	0.0
-11111.111	800.0	100.0	100.0	0	0.0	0.0	0.0	1.0	96.36916	-5.57	1	3.0	4.0	5.0	0.0	0.0
-11111.111	800.0	100.0	100.0	0	0.0	0.0	0.001	1.0	96.81159	-6.329	1	3.0	4.0	5.0	0.0	0.0
-11111.111	800.0	100.0	100.0	0	0.0	0.0	0.002	1.0	96.37533	-6.329	1	3.0	4.0	5.0	0.0	0.0
-11111.111	800.0	100.0	100.0	0	0.0	0.0	0.005	1.0	95.35976	-6.667	1	3.0	4.0	5.0	0.0	0.0
-11111.111	800.0	100.0	100.0	0	0.0	0.0	0.007	1.0	95.35976	-7.276	1	3.0	4.0	5.0	0.0	0.0
-11111.111	800.0	100.0	100.0	0	0.0	0.0	0.008	1.0	95.542175	-7.276	1	3.0	4.0	5.0	0.0	0.0
-11111.111	800.0	100.0	100.0	0	0.0	0.0	0.01	1.0	96.02392	-7.547	1	3.0	4.0	5.0	0.0	0.0
-11111.111	800.0	100.0	100.0	0	0.0	0.0	0.012	1.0	96.248535	-8.035	1	3.0	4.0	5.0	0.0	0.0
-11111.111	800.0	100.0	100.0	0	0.0	0.0	0.014	1.0	95.94693	-8.035	1	3.0	4.0	5.0	0.0	0.0
-11111.111	800.0	100.0	100.0	0	0.0	0.0	0.016	1.0	95.94693	-8.457	1	3.0	4.0	5.0	0.0	0.0
-11111.111	800.0	100.0	100.0	0	0.0	0.0	0.018	1.0	96.569214	-8.457	1	3.0	4.0	5.0	0.0	0.0
-11111.111	800.0	100.0	100.0	0	0.0	0.0	0.02	1.0	96.71529	-8.646	1	3.0	4.0	5.0	0.0	0.0
-11111.111	800.0	100.0	100.0	0	0.0	0.0	0.022	1.0	96.71529	-8.984	1	3.0	4.0	5.0	0.0	0.0
-11111.111	800.0	100.0	100.0	0	0.0	0.0	0.024	1.0	96.85063	-8.984	1	3.0	4.0	5.0	0.0	0.0
-11111.111	800.0	100.0	100.0	0	0.0	0.0	0.025	1.0	97.161446	-9.135	1	3.0	4.0	5.0	0.0	0.0
-11111.111	800.0	100.0	100.0	0	0.0	0.0	0.027	1.0	97.161446	-9.135	1	3.0	4.0	5.0	0.0	0.0
-11111.111	800.0	100.0	100.0	0	0.0	0.0	0.029	1.0	97.43682	-9.407	1	3.0	4.0	5.0	0.0	0.0
-11111.111	800.0	100.0	100.0	0	0.0	0.0	0.031	1.0	97.43682	-9.528	1	3.0	4.0	5.0	0.0	0.0
-11111.111	800.0	100.0	100.0	0	0.0	0.0	0.033	1.0	96.975464	-9.528	1	3.0	4.0	5.0	0.0	0.0
-11111.111	800.0	100.0	100.0	0	0.0	0.0	0.035	1.0	96.748764	-9.746	1	3.0	4.0	5.0	0.0	0.0
-11111.111	800.0	100.0	100.0	0	0.0	0.0	0.037	1.0	96.748764	-9.844	1	3.0	4.0	5.0	0.0	0.0
-11111.111	800.0	100.0	100.0	0	0.0	0.0	0.039	1.0	97.34223	-9.844	1	3.0	4.0	5.0	0.0	0.0
-11111.111	800.0	100.0	100.0	0	0.0	0.0	0.041	1.0	97.68959	-10.018	1	3.0	4.0	5.0	0.0	0.0
-11111.111	800.0	100.0	100.0	0	0.0	0.0	0.043	1.0	97.68959	-10.169	1	3.0	4.0	5.0	0.0	0.0
-11111.111	800.0	100.0	100.0	0	0.0	0.0	0.045	1.0	96.14025	-10.169	1	3.0	4.0	5.0	0.0	0.0
-11111.111	800.0	100.0	100.0	0	0.0	0.0	0.047	1.0	96.14025	-10.238	1	3.0	4.0	5.0	0.0	0.0
-11111.111	800.0	100.0	100.0	0	0.0	0.0	0.049	1.0	96.18381	-10.238	1	3.0	4.0	5.0	0.0	0.0
-11111.111	800.0	100.0	100.0	0	0.0	0.0	0.051	1.0	96.22295	-10.358	1	3.0	4.0	5.0	0.0	0.0
-11111.111	800.0	100.0	100.0	0	0.0	0.0	0.054	1.0	96.22295	-10.412	1	3.0	4.0	5.0	0.0	0.0
-11111.111	800.0	100.0	100.0	0	0.0	0.0	0.056	1.0	96.913185	-10.412	1	3.0	4.0	5.0	0.0	0.0
-11111.111	800.0	100.0	100.0	0	0.0	0.0	0.058	1.0	96.77313	-10.51	1	3.0	4.0	5.0	0.0	0.0
-11111.111	800.0	100.0	100.0	0	0.0	0.0	0.06	1.0	96.77313	-10.51	1	3.0	4.0	5.0	0.0	0.0
-11111.111	800.0	100.0	100.0	0	0.0	0.0	0.062	1.0	96.835815	-10.554	1	3.0	4.0	5.0	0.0	0.0
-11111.111	800.0	100.0	100.0	0	0.0	0.0	0.065	1.0	96.835815	-10.632	1	3.0	4.0	5.0	0.0	0.0
-11111.111	800.0	100.0	100.0	0	0.0	0.0	0.067	1.0	97.44138	-10.632	1	3.0	4.0	5.0	0.0	0.0
-11111.111	800.0	100.0	100.0	0	0.0	0.0	0.069	1.0	97.364075	-10.667	1	3.0	4.0	5.0	0.0	0.0
-11111.111	800.0	100.0	100.0	0	0.0	0.0	0.071	1.0	97.364075	-10.729	1	3.0	4.0	5.0	0.0	0.0
-11111.111	800.0	100.0	100.0	0	0.0	0.0	0.074	1.0	97.323555	-10.729	1	3.0	4.0	5.0	0.0	0.0
-11111.111	800.0	100.0	100.0	0	0.0	0.0	0.076	1.0	97.77476	-10.757	1	3.0	4.0	5.0	0.0	0.0
-11111.111	800.0	100.0	100.0	0	0.0	0.0	0.078	1.0	97.77476	-10.757	1	3.0	4.0	5.0	0.0	0.0
-11111.111	800.0	100.0	100.0	0	0.0	0.0	0.08	1.0	97.5772	-10.807	1	3.0	4.0	5.0	0.0	0.0
-11111.111	800.0	100.0	100.0	0	0.0	0.0	0.083	1.0	97.5772	-10.83	1	3.0	4.0	5.0	0.0	0.0
-11111.111	800.0	100.0	100.0	0	0.0	0.0	0.085	1.0	97.037636	-10.83	1	3.0	4.0	5.0	0.0	0.0
-11111.111	800.0	100.0	100.0	0	0.0	0.0	0.087	1.0	97.50757	-10.87	1	3.0	4.0	5.0	0.0	0.0
-11111.111	800.0	100.0	100.0	0	0.0	0.0	0.09	1.0	97.50757	-10.889	1	3.0	4.0	5.0	0.0	0.0
-11111.111	800.0	100.0	100.0	0	0.0	0.0	0.092	1.0	97.70204	-10.889	1	3.0	4.0	5.0	0.0	0.0
-11111.111	800.0	100.0	100.0	0	0.0	0.0	0.094	1.0	97.629585	-10.92	1	3.0	4.0	5.0	0.0	0.0
-11111.111	800.0	100.0	100.0	0	0.0	0.0	0.097	1.0	97.629585	-10.948	1	3.0	4.0	5.0	0.0	0.0
-11111.111	800.0	100.0	100.0	0	0.0	0.0	0.099	1.0	97.57193	-10.948	1	3.0	4.0	5.0	0.0	0.0
-11111.111	800.0	100.0	100.0	0	0.0	0.0	0.101	1.0	97.57193	-10.962	1	3.0	4.0	5.0	0.0	0.0
-11111.111	800.0	100.0	100.0	0	0.0	0.0	0.104	1.0	97.69119	-10.962	1	3.0	4.0	5.0	0.0	0.0
-11111.111	800.0	100.0	100.0	0	0.0	0.0	0.106	1.0	97.23958	-10.983	1	3.0	4.0	5.0	0.0	0.0
-11111.111	800.0	100.0	100.0	0	0.0	0.0	0.108	1.0	97.23958	-10.993	1	3.0	4.0	5.0	0.0	0.0
-11111.111	800.0	100.0	100.0	1	0.0	0.0	0.11	1.0	97.08479	-10.993	1	3.0	4.0	5.0	0.0	0.0
-11111.111	800.0	100.0	100.0	1	0.0	0.0	0.113	1.0	97.44227	-11.011	1	3.0	4.0	5.0	0.0	0.0
-11111.111	800.0	100.0	100.0	1	0.0	0.0	0.115	1.0	97.44227	-11.011	1	3.0	4.0	5.0	0.0	0.0
-11111.111	800.0	100.0	100.0	1	0.0	0.0	0.117	1.0	96.688995	-11.028	1	3.0	4.0	5.0	0.0	0.0
-11111.111	800.0	100.0	100.0	1	0.0	0.0	0.119	1.0	96.688995	-11.034	1	3.0	4.0	5.0	0.0	0.0
-11111.111	800.0	100.0	100.0	1	0.0	0.0	0.121	1.0	97.50906	-11.034	1	3.0	4.0	5.0	0.0	0.0
-11111.111	800.0	100.0	100.0	1	0.0	0.0	0.124	1.0	97.30364	-11.047	1	3.0	4.0	5.0	0.0	0.0
-11111.111	800.0	100.0	100.0	1	0.0	0.0	0.126	1.0	97.30364	-11.052	1	3.0	4.0	5.0	0.0	0.0
-11111.111	800.0	100.0	100.0	1	0.0	0.0	0.128	1.0	97.49608	-11.052	1	3.0	4.0	5.0	0.0	0.0
-11111.111	800.0	100.0	100.0	1	0.0	0.0	0.13	1.0	97.88063	-11.062	1	3.0	4.0	5.0	0.0	0.0
-11111.111	800.0	100.0	100.0	1	0.0	0.0	0.132	1.0	97.88063	-11.066	1	3.0	4.0	5.0	0.0	0.0
-11111.111	800.0	100.0	100.0	1	0.0	0.0	0.134	1.0	97.90685	-11.066	1	3.0	4.0	5.0	0.0	0.0
-11111.111	800.0	100.0	100.0	1	0.0	0.0	0.136	1.0	97.90685	-11.074	1	3.0	4.0	5.0	0.0	0.0
-11111.111	800.0	100.0	100.0	1	0.0	0.0	0.138	1.0	97.50326	-11.074	1	3.0	4.0	5.0	0.0	0.0
-11111.111	800.0	100.0	100.0	1	0.0	0.0	0.14	1.0	96.90126	-11.082	1	3.0	4.0	5.0	0.0	0.0
-11111.111	800.0	100.0	100.0	1	0.0	0.0	0.141	1.0	96.90126	-11.085	1	3.0	4.0	5.0	0.0	0.0
-11111.111	800.0	100.0	100.0	1	0.0	0.0	0.143	1.0	97.218376	-11.085	1	3.0	4.0	5.0	0.0	0.0
-11111.111	800.0	100.0	100.0	1	0.0	0.0	0.145	1.0	97.67828	-11.09	1	3.0	4.0	5.0	0.0	0.0
-11111.111	800.0	100.0	100.0	1	0.0	0.0	0.146	1.0	97.67828	-11.09	1	3.0	4.0	5.0	0.0	0.0
-11111.111	800.0	100.0	100.0	1	0.0	0.0	0.148	1.0	97.29399	-11.092	1	3.0	4.0	5.0	0.0	0.0
-11111.111	800.0	100.0	100.0	1	0.0	0.0	0.149	1.0	97.29399	-11.097	1	3.0	4.0	5.0	0.0	0.0
-11111.111	800.0	100.0	100.0	1	0.0	0.0	0.15	1.0	97.617485	-11.097	1	3.0	4.0	5.0	0.0	0.0
-11111.111	800.0	100.0	100.0	1	0.0	0.0	0.15	1.0	97.74258	-11.099	1	3.0	4.0	5.0	0.0	0.0
-11111.111	800.0	100.0	100.0	1	0.0	0.0	0.151	1.0	97.74258	-11.102	1	3.0	4.0	5.0	0.0	0.0
-11111.111	800.0	100.0	100.0	1	0.0	0.0	0.151	1.0	97.33826	-11.102	1	3.0	4.0	5.0	0.0	0.0
-11111.111	800.0	100.0	100.0	1	0.0	0.0	0.151	1.0	97.52002	-11.104	1	3.0	4.0	5.0	0.0	0.0
-11111.111	800.0	100.0	100.0	1	0.0	0.0	0.151	1.0	97.52002	-11.104	1	3.0	4.0	5.0	0.0	0.0
-11111.111	800.0	100.0	100.0	1	0.0	0.0	0.15	1.0	96.84212	-11.108	1	3.0	4.0	5.0	0.0	0.0
-11111.111	800.0	100.0	100.0	1	0.0	0.0	0.149	1.0	96.84212	-11.108	1	3.0	4.0	5.0	0.0	0.0
-11111.111	800.0	100.0	100.0	1	0.0	0.0	0.147	1.0	96.65869	-11.108	1	3.0	4.0	5.0	0.0	0.0
-11111.111	800.0	100.0	100.0	1	0.0	0.0	0.146	1.0	96.29224	-11.111	1	3.0	4.0	5.0	0.0	0.0
-11111.111	800.0	100.0	100.0	1	0.0	0.0	0.144	1.0	96.29224	-11.112	1	3.0	4.0	5.0	0.0	0.0
-11111.111	800.0	100.0	100.0	1	0.0	0.0	0.142	1.0	96.553	-11.112	1	3.0	4.0	5.0	0.0	0.0
-11111.111	800.0	100.0	100.0	1	0.0	0.0	0.14	1.0	96.553	-11.113	1	3.0	4.0	5.0	0.0	0.0
-11111.111	800.0	100.0	100.0	1	0.0	0.0	0.137	1.0	96.52461	-11.113	1	3.0	4.0	5.0	0.0	0.0
-11111.111	800.0	100.0	100.0	1	0.0	0.0	0.134	1.0	95.41657	-11.115	1	3.0	4.0	5.0	0.0	0.0
-11111.111	800.0	100.0	100.0	1	0.0	0.0	0.13	1.0	95.41657	-11.116	1	3.0	4.0	5.0	0.0	0.0
-11111.111	800.0	100.0	100.0	1	0.0	0.0	0.127	1.0	96.32211	-11.116	1	3.0	4.0	5.0	0.0	0.0
-11111.111	800.0	100.0	100.0	1	0.0	0.0	0.123	1.0	96.48666	-11.118	1	3.0	4.0	5.0	0.0	0.0
-11111.111	800.0	100.0	100.0	1	0.0	0.0	0.119	1.0	96.48666	-11.118	1	3.0	4.0	5.0	0.0	0.0
-11111.111	800.0	100.0	100.0	1	0.0	0.0	0.115	1.0	96.43308	-11.118	1	3.0	4.0	5.0	0.0	0.0
-11111.111	800.0	100.0	100.0	1	0.0	0.0	0.11	1.0	96.43308	-11.12	1	3.0	4.0	5.0	0.0	0.0
-11111.111	800.0	100.0	100.0	1	0.0	0.0	0.106	1.0	97.72609	-11.12	1	3.0	4.0	5.0	0.0	0.0
-11111.111	800.0	100.0	100.0	1	0.0	0.0	0.101	1.0	97.96366	-11.12	1	3.0	4.0	5.0	0.0	0.0
-11111.111	800.0	100.0	100.0	1	0.0	0.0	0.097	1.0	97.15275	-11.12	1	3.0	4.0	5.0	0.0	0.0
-11111.111	800.0	100.0	100.0	1	0.0	0.0	0.092	1.0	96.635605	-11.12	1	3.0	4.0	5.0	0.0	0.0
-11111.111	800.0	100.0	100.0	1	0.0	0.0	0.087	1.0	95.978264	-11.12	1	3.0	4.0	5.0	0.0	0.0
-11111.111	800.0	100.0	100.0	1	0.0	0.0	0.082	1.0	96.58342	-11.121	1	3.0	4.0	5.0	0.0	0.0
-11111.111	800.0	100.0	100.0	1	0.0	0.0	0.078	1.0	96.95993	-11.121	1	3.0	4.0	5.0	0.0	0.0
-11111.111	800.0	100.0	100.0	1	0.0	0.0	0.073	1.0	96.95993	-11.121	1	3.0	4.0	5.0	0.0	0.0
-11111.111	800.0	100.0	100.0	1	0.0	0.0	0.069	1.0	96.600105	-11.121	1	3.0	4.0	5.0	0.0	0.0
-11111.111	800.0	100.0	100.0	1	0.0	0.0	0.064	1.0	96.46051	-11.122	1	3.0	4.0	5.0	0.0	0.0
-11111.111	800.0	100.0	100.0	1	0.0	0.0	0.06	1.0	96.46051	-11.122	1	3.0	4.0	5.0	0.0	0.0
-11111.111	800.0	100.0	100.0	1	0.0	0.0	0.056	1.0	96.454056	-11.122	1	3.0	4.0	5.0	0.0	0.0
-11111.111	800.0	100.0	100.0	1	0.0	0.0	0.052	1.0	96.49848	-11.122	1	3.0	4.0	5.0	0.0	0.0
-11111.111	800.0	100.0	100.0	1	0.0	0.0	0.049	1.0	96.49848	-11.123	1	3.0	4.0	5.0	0.0	0.0
-11111.111	800.0	100.0	100.0	1	0.0	0.0	0.045	1.0	96.399445	-11.123	1	3.0	4.0	5.0	0.0	0.0
-11111.111	800.0	100.0	100.0	1	0.0	0.0	0.042	1.0	96.399445	-11.123	1	3.0	4.0	5.0	0.0	0.0
-11111.111	800.0	100.0	100.0	1	0.0	0.0	0.038	1.0	96.57732	-11.123	1	3.0	4.0	5.0	0.0	0.0
-11111.111	800.0	100.0	100.0	1	0.0	0.0	0.035	1.0	96.49159	-11.123	1	3.0	4.0	5.0	0.0	0.0
-11111.111	800.0	100.0	100.0	1	0.0	0.0	0.032	1.0	96.49159	-11.123	1	3.0	4.0	5.0	0.0	0.0
-11111.111	800.0	100.0	100.0	1	0.0	0.0	0.029	1.0	96.62574	-11.123	1	3.0	4.0	5.0	0.0	0.0
-11111.111	800.0	100.0	100.0	1	0.0	0.0	0.026	1.0	97.09941	-11.125	1	3.0	4.0	5.0	0.0	0.0
-11111.111	800.0	100.0	100.0	1	0.0	0.0	0.024	1.0	97.09941	-11.125	1	3.0	4.0	5.0	0.0	0.0
-11111.111	800.0	100.0	100.0	1	0.0	0.0	0.021	1.0	96.529976	-11.125	1	3.0	4.0	5.0	0.0	0.0
-11111.111	800.0	100.0	100.0	1	0.0	0.0	0.019	1.0	96.529976	-11.125	1	3.0	4.0	5.0	0.0	0.0
-11111.111	800.0	100.0	100.0	1	0.0	0.0	0.017	1.0	96.21848	-11.125	1	3.0	4.0	5.0	0.0	0.0
-11111.111	800.0	100.0	100.0	1	0.0	0.0	0.014	1.0	95.68234	-11.125	1	3.0	4.0	5.0	0.0	0.0
-11111.111	800.0	100.0	100.0	1	0.0	0.0	0.012	1.0	95.68234	-11.125	1	3.0	4.0	5.0	0.0	0.0
-11111.111	800.0	100.0	100.0	1	0.0	0.0	0.01	1.0	96.31736	-11.125	1	3.0	4.0	5.0	0.0	0.0
-11111.111	800.0	100.0	100.0	1	0.0	0.0	0.008	1.0	96.32418	-11.125	1	3.0	4.0	5.0	0.0	0.0
-11111.111	800.0	100.0	100.0	1	0.0	0.0	0.006	1.0	96.32418	-11.125	1	3.0	4.0	5.0	0.0	0.0
-11111.111	800.0	100.0	100.0	1	0.0	0.0	0.004	1.0	96.76254	-11.125	1	3.0	4.0	5.0	0.0	0.0
-11111.111	800.0	100.0	100.0	1	0.0	0.0	0.002	1.0	96.76254	-11.125	1	3.0	4.0	5.0	0.0	0.0
-11111.111	800.0	100.0	100.0	1	0.0	0.0	0.0	1.0	96.32434	-11.125	1	3.0	4.0	5.0	0.0	0.0
-11111.111	800.0	100.0	100.0	1	0.0	0.0	-0.001	1.0	95.98308	-11.125	1	3.0	4.0	5.0	0.0	0.0
-11111.111	800.0	100.0	100.0	1	0.0	0.0	-0.002	1.0	95.98308	-11.125	1	3.0	4.0	5.0	0.0	0.0
-11111.111	800.0	100.0	100.0	1	0.0	0.0	-0.004	1.0	96.29075	-11.125	1	3.0	4.0	5.0	0.0	0.0
-11111.111	800.0	100.0	100.0	1	0.0	0.0	-0.006	1.0	96.183754	-11.125	1	3.0	4.0	5.0	0.0	0.0
-11111.111	800.0	100.0	100.0	1	0.0	0.0	-0.008	1.0	96.183754	-11.125	1	3.0	4.0	5.0	0.0	0.0
-11111.111	800.0	100.0	100.0	1	0.0	0.0	-0.009	1.0	96.60865	-11.125	1	3.0	4.0	5.0	0.0	0.0
-11111.111	800.0	100.0	100.0	1	0.0	0.0	-0.011	1.0	96.60865	-11.125	1	3.0	4.0	5.0	0.0	0.0
-11111.111	800.0	100.0	100.0	1	0.0	0.0	-0.013	1.0	96.26371	-11.125	1	3.0	4.0	5.0	0.0	0.0
-11111.111	800.0	100.0	100.0	1	0.0	0.0	-0.015	1.0	96.02649	-11.125	1	3.0	4.0	5.0	0.0	0.0
-11111.111	800.0	100.0	100.0	1	0.0	0.0	-0.017	1.0	96.02649	-11.125	1	3.0	4.0	5.0	0.0	0.0
-11111.111	800.0	100.0	100.0	1	0.0	0.0	-0.019	1.0	96.37088	-11.125	1	3.0	4.0	5.0	0.0	0.0
-11111.111	800.0	100.0	100.0	1	0.0	0.0	-0.021	1.0	96.39686	-11.125	1	3.0	4.0	5.0	0.0	0.0
-11111.111	800.0	100.0	100.0	1	0.0	0.0	-0.022	1.0	96.39686	-11.125	1	3.0	4.0	5.0	0.0	0.0
-11111.111	800.0	100.0	100.0	1	0.0	0.0	-0.024	1.0	97.086426	-11.125	1	3.0	4.0	5.0	0.0	0.0
-11111.111	800.0	100.0	100.0	1	0.0	0.0	-0.026	1.0	97.086426	-11.125	1	3.0	4.0	5.0	0.0	0.0
-11111.111	800.0	100.0	100.0	1	0.0	0.0	-0.027	1.0	96.8836	-11.125	1	3.0	4.0	5.0	0.0	0.0
-11111.111	800.0	100.0	100.0	1	0.0	0.0	-0.029	1.0	97.18242	-11.125	1	3.0	4.0	5.0	0.0	0.0
-11111.111	800.0	100.0	100.0	1	0.0	0.0	-0.03	1.0	97.18242	-11.125	1	3.0	4.0	5.0	0.0	0.0
-11111.111	800.0	100.0	100.0	1	0.0	0.0	-0.031	1.0	96.91533	-11.125	1	3.0	4.0	5.0	0.0	0.0
-11111.111	800.0	100.0	100.0	1	0.0	0.0	-0.032	1.0	98.27293	-11.125	1	3.0	4.0	5.0	0.0	0.0
-11111.111	800.0	100.0	100.0	1	0.0	0.0	-0.034	1.0	98.27293	-11.125	1	3.0	4.0	5.0	0.0	0.0
-11111.111	800.0	100.0	100.0	1	0.0	0.0	-0.035	1.0	98.30746	-11.125	1	3.0	4.0	5.0	0.0	0.0
-11111.111	800.0	100.0	100.0	1	0.0	0.0	-0.036	1.0	98.30746	-11.125	1	3.0	4.0	5.0	0.0	0.0
-11111.111	800.0	100.0	100.0	1	0.0	0.0	-0.037	1.0	97.84493	-11.125	1	3.0	4.0	5.0	0.0	0.0
-11111.111	800.0	100.0	100.0	1	0.0	0.0	-0.037	1.0	98.08316	-11.125	1	3.0	4.0	5.0	0.0	0.0
-11111.111	800.0	100.0	100.0	1	0.0	0.0	-0.038	1.0	98.08316	-11.125	1	3.0	4.0	5.0	0.0	0.0
-11111.111	800.0	100.0	100.0	1	0.0	0.0	-0.039	1.0	98.22878	-11.125	1	3.0	4.0	5.0	0.0	0.0
-11111.111	800.0	100.0	100.0	1	0.0	0.0	-0.039	1.0	97.1727	-11.125	1	3.0	4.0	5.0	0.0	0.0
-11111.111	800.0	100.0	100.0	1	0.0	0.0	-0.04	1.0	97.1727	-11.125	1	3.0	4.0	5.0	0.0	0.0
-11111.111	800.0	100.0	100.0	1	0.0	0.0	-0.041	1.0	96.69656	-11.125	1	3.0	4.0	5.0	0.0	0.0
-11111.111	800.0	100.0	100.0	1	0.0	0.0	-0.041	1.0	96.69656	-11.125	1	3.0	4.0	5.0	0.0	0.0
-11111.111	800.0	100.0	100.0	1	0.0	0.0	-0.041	1.0	97.11455	-11.125	1	3.0	4.0	5.0	0.0	0.0
-11111.111	800.0	100.0	100.0	1	0.0	0.0	-0.042	1.0	96.50275	-11.125	1	3.0	4.0	5.0	0.0	0.0
-11111.111	800.0	100.0	100.0	1	0.0	0.0	-0.042	1.0	96.50275	-11.125	1	3.0	4.0	5.0	0.0	0.0
-11111.111	800.0	100.0	100.0	1	0.0	0.0	-0.042	1.0	97.111496	-11.125	1	3.0	4.0	5.0	0.0	0.0
-11111.111	800.0	100.0	100.0	1	0.0	0.0	-0.042	1.0	97.417145	-11.125	1	3.0	4.0	5.0	0.0	0.0
-11111.111	800.0	100.0	100.0	1	0.0	0.0	-0.042	1.0	97.417145	-11.125	1	3.0	4.0	5.0	0.0	0.0
-11111.111	800.0	100.0	100.0	1	0.0	0.0	-0.042	1.0	98.00479	-11.125	1	3.0	4.0	5.0	0.0	0.0
-11111.111	800.0	100.0	100.0	1	0.0	0.0	-0.043	1.0	98.00479	-11.125	1	3.0	4.0	5.0	0.0	0.0
-11111.111	800.0	100.0	100.0	1	0.0	0.0	-0.043	1.0	98.24103	-11.125	1	3.0	4.0	5.0	0.0	0.0
-11111.111	800.0	100.0	100.0	1	0.0	0.0	-0.043	1.0	97.71507	-11.125	1	3.0	4.0	5.0	0.0	0.0
-11111.111	800.0	100.0	100.0	1	0.0	0.0	-0.043	1.0	97.71507	-11.125	1	3.0	4.0	5.0	0.0	0.0
-11111.111	800.0	100.0	100.0	1	0.0	0.0	-0.043	1.0	98.046036	-11.125	1	3.0	4.0	5.0	0.0	0.0
-11111.111	800.0	100.0	100.0	1	0.0	0.0	-0.043	1.0	97.01451	-11.125	1	3.0	4.0	5.0	0.0	0.0
-11111.111	800.0	100.0	100.0	1	0.0	0.0	-0.044	1.0	97.01451	-11.125	1	3.0	4.0	5.0	0.0	0.0
-11111.111	800.0	100.0	100.0	1	0.0	0.0	-0.044	1.0	96.75104	-11.125	1	3.0	4.0	5.0	0.0	0.0
-11111.111	800.0	100.0	100.0	1	0.0	0.0	-0.044	1.0	96.75104	-11.125	1	3.0	4.0	5.0	0.0	0.0
-11111.111	800.0	100.0	100.0	1	0.0	0.0	-0.044	1.0	96.96779	-11.125	1	3.0	4.0	5.0	0.0	0.0
-11111.111	800.0	100.0	100.0	1	0.0	0.0	-0.044	1.0	97.213295	-11.125	1	3.0	4.0	5.0	0.0	0.0
-11111.111	800.0	100.0	100.0	1	0.0	0.0	-0.044	1.0	97.213295	-11.125	1	3.0	4.0	5.0	0.0	0.0
-11111.111	800.0	100.0	100.0	1	0.0	0.0	-0.044	1.0	96.98687	-11.125	1	3.0	4.0	5.0	0.0	0.0
-11111.111	800.0	100.0	100.0	1	0.0	0.0	-0.044	1.0	96.79504	-11.125	1	3.0	4.0	5.0	0.0	0.0
-11111.111	800.0	100.0	100.0	1	0.0	0.0	-0.044	1.0	96.79504	-11.125	1	3.0	4.0	5.0	0.0	0.0
-11111.111	800.0	100.0	100.0	1	0.0	0.0	-0.044	1.0	96.30964	-11.125	1	3.0	4.0	5.0	0.0	0.0
-11111.111	800.0	100.0	100.0	1	0.0	0.0	-0.044	1.0	96.30964	-11.125	1	3.0	4.0	5.0	0.0	0.0
-11111.111	800.0	100.0	100.0	1	0.0	0.0	-0.044	1.0	95.97933	-11.125	1	3.0	4.0	5.0	0.0	0.0
-11111.111	800.0	100.0	100.0	1	0.0	0.0	-0.044	1.0	96.40961	-11.125	1	3.0	4.0	5.0	0.0	0.0
-11111.111	800.0	100.0	100.0	1	0.0	0.0	-0.043	1.0	96.75648	-11.125	1	3.0	4.0	5.0	0.0	0.0
-11111.111	800.0	100.0	100.0	1	0.0	0.0	-0.043	1.0	96.867645	-11.125	1	3.0	4.0	5.0	0.0	0.0
-11111.111	800.0	100.0	100.0	1	0.0	0.0	-0.043	1.0	96.36817	-11.125	1	3.0	4.0	5.0	0.0	0.0
-11111.111	800.0	100.0	100.0	1	0.0	0.0	-0.043	1.0	96.511856	-11.125	1	3.0	4.0	5.0	0.0	0.0
-11111.111	800.0	100.0	100.0	1	0.0	0.0	-0.043	1.0	96.54053	-11.125	1	3.0	4.0	5.0	0.0	0.0
-11111.111	800.0	100.0	100.0	1	0.0	0.0	-0.043	1.0	96.54053	-11.125	1	3.0	4.0	5.0	0.0	0.0
-11111.111	800.0	100.0	100.0	1	0.0	0.0	-0.043	1.0	97.30316	-11.125	1	3.0	4.0	5.0	0.0	0.0
-11111.111	800.0	100.0	100.0	1	0.0	0.0	-0.043	1.0	97.0119	-11.125	1	3.0	4.0	5.0	0.0	0.0
-11111.111	800.0	100.0	100.0	1	0.0	0.0	-0.043	1.0	97.0119	-11.125	1	3.0	4.0	5.0	0.0	0.0
-11111.111	800.0	100.0	100.0	1	0.0	0.0	-0.043	1.0	96.75521	-11.125	1	3.0	4.0	5.0	0.0	0.0
-11111.111	800.0	100.0	100.0	1	0.0	0.0	-0.043	1.0	96.25617	-11.125	1	3.0	4.0	5.0	0.0	0.0
-11111.111	800.0	100.0	100.0	1	0.0	0.0	-0.042	1.0	96.25617	-11.125	1	3.0	4.0	5.0	0.0	0.0
-11111.111	800.0	100.0	100.0	1	0.0	0.0	-0.042	1.0	96.84899	-11.125	1	3.0	4.0	5.0	0.0	0.0
-11111.111	800.0	100.0	100.0	1	0.0	0.0	-0.042	1.0	96.84899	-11.125	1	3.0	4.0	5.0	0.0	0.0
-11111.111	800.0	100.0	100.0	1	0.0	0.0	-0.041	1.0	96.46795	-11.125	1	3.0	4.0	5.0	0.0	0.0
-11111.111	800.0	100.0	100.0	1	0.0	0.0	-0.041	1.0	96.90833	-11.125	1	3.0	4.0	5.0	0.0	0.0
-11111.111	800.0	100.0	100.0	1	0.0	0.0	-0.04	1.0	96.90833	-11.125	1	3.0	4.0	5.0	0.0	0.0
-11111.111	800.0	100.0	100.0	1	0.0	0.0	-0.039	1.0	96.58589	-11.125	1	3.0	4.0	5.0	0.0	0.0
-11111.111	800.0	100.0	100.0	1	0.0	0.0	-0.037	1.0	96.97435	-11.125	1	3.0	4.0	5.0	0.0	0.0
-11111.111	800.0	100.0	100.0	1	0.0	0.0	-0.036	1.0	96.96227	-11.125	1	3.0	4.0	5.0	0.0	0.0
-11111.111	800.0	100.0	100.0	1	0.0	0.0	-0.035	1.0	96.70194	-11.125	1	3.0	4.0	5.0	0.0	0.0
-11111.111	800.0	100.0	100.0	1	0.0	0.0	-0.033	1.0	96.70194	-11.125	1	3.0	4.0	5.0	0.0	0.0
-11111.111	800.0	100.0	100.0	1	0.0	0.0	-0.031	1.0	96.52434	-11.125	1	3.0	4.0	5.0	0.0	0.0
-11111.111	800.0	100.0	100.0	1	0.0	0.0	-0.03	1.0	96.79403	-11.125	1	3.0	4.0	5.0	0.0	0.0
-11111.111	800.0	100.0	100.0	1	0.0	0.0	-0.028	1.0	96.79403	-11.125	1	3.0	4.0	5.0	0.0	0.0
-11111.111	800.0	100.0	100.0	1	0.0	0.0	-0.026	1.0	96.873085	-11.125	1	3.0	4.0	5.0	0.0	0.0
-11111.111	800.0	100.0	100.0	1	0.0	0.0	-0.023	1.0	96.873085	-11.125	1	3.0	4.0	5.0	0.0	0.0
-11111.111	800.0	100.0	100.0	1	0.0	0.0	-0.021	1.0	96.59138	-11.125	1	3.0	4.0	5.0	0.0	0.0
-11111.111	800.0	100.0	100.0	1	0.0	0.0	-0.019	1.0	96.829834	-11.125	1	3.0	4.0	5.0	0.0	0.0
-11111.111	800.0	100.0	100.0	1	0.0	0.0	-0.016	1.0	96.829834	-11.125	1	3.0	4.0	5.0	0.0	0.0
-11111.111	800.0	100.0	100.0	1	0.0	0.0	-0.013	1.0	96.76592	-11.125	1	3.0	4.0	5.0	0.0	0.0
-11111.111	800.0	100.0	100.0	1	0.0	0.0	-0.011	1.0	97.19106	-11.125	1	3.0	4.0	5.0	0.0	0.0
-11111.111	800.0	100.0	100.0	1	0.0	0.0	-0.008	1.0	97.19106	-11.125	1	3.0	4.0	5.0	0.0	0.0
-11111.111	800.0	100.0	100.0	1	0.0	0.0	-0.005	1.0	97.08577	-11.125	1	3.0	4.0	5.0	0.0	0.0
-11111.111	800.0	100.0	100.0	1	0.0	0.0	-0.002	1.0	97.08577	-11.125	1	3.0	4.0	5.0	0.0	0.0
-11111.111	800.0	100.0	100.0	1	0.0	0.0	0.0	1.0	97.15193	-11.125	1	3.0	4.0	5.0	0.0	0.0
-11111.111	800.0	100.0	100.0	1	0.0	0.0	0.003	1.0	97.46495	-11.125	1	3.0	4.0	5.0	0.0	0.0
-11111.111	800.0	100.0	100.0	1	0.0	0.0	0.006	1.0	97.46495	-11.125	1	3.0	4.0	5.0	0.0	0.0
-11111.111	800.0	100.0	100.0	1	0.0	0.0	0.009	1.0	97.45221	-11.125	1	3.0	4.0	5.0	0.0	0.0
-11111.111	800.0	100.0	100.0	1	0.0	0.0	0.012	1.0	96.53714	-11.125	1	3.0	4.0	5.0	0.0	0.0
-11111.111	800.0	100.0	100.0	1	0.0	0.0	0.015	1.0	96.53714	-11.125	1	3.0	4.0	5.0	0.0	0.0
-11111.111	800.0	100.0	100.0	1	0.0	0.0	0.019	1.0	96.39166	-11.125	1	3.0	4.0	5.0	0.0	0.0
-11111.111	800.0	100.0	100.0	1	0.0	0.0	0.022	1.0	96.39166	-11.125	1	3.0	4.0	5.0	0.0	0.0
-11111.111	800.0	100.0	100.0	1	0.0	0.0	0.025	1.0	96.304245	-11.125	1	3.0	4.0	5.0	0.0	0.0
-11111.111	800.0	100.0	100.0	1	0.0	0.0	0.028	1.0	95.67081	-11.125	1	3.0	4.0	5.0	0.0	0.0
-11111.111	800.0	100.0	100.0	1	0.0	0.0	0.032	1.0	95.67081	-11.125	1	3.0	4.0	5.0	0.0	0.0
-11111.111	800.0	100.0	100.0	1	0.0	0.0	0.035	1.0	95.83469	-11.125	1	3.0	4.0	5.0	0.0	0.0
-11111.111	800.0	100.0	100.0	1	0.0	0.0	0.038	1.0	96.27691	-11.125	1	3.0	4.0	5.0	0.0	0.0
-11111.111	800.0	100.0	100.0	1	0.0	0.0	0.042	1.0	96.27691	-11.125	1	3.0	4.0	5.0	0.0	0.0
-11111.111	800.0	100.0	100.0	1	0.0	0.0	0.045	1.0	96.57924	-11.125	1	3.0	4.0	5.0	0.0	0.0
-11111.111	800.0	100.0	100.0	1	0.0	0.0	0.049	1.0	96.57924	-11.125	1	3.0	4.0	5.0	0.0	0.0
-11111.111	800.0	100.0	100.0	1	0.0	0.0	0.052	1.0	96.91206	-11.125	1	3.0	4.0	5.0	0.0	0.0
-11111.111	800.0	100.0	100.0	1	0.0	0.0	0.055	1.0	97.37125	-11.125	1	3.0	4.0	5.0	0.0	0.0
-11111.111	800.0	100.0	100.0	1	0.0	0.0	0.059	1.0	97.37125	-11.125	1	3.0	4.0	5.0	0.0	0.0
-11111.111	800.0	100.0	100.0	1	0.0	0.0	0.062	1.0	96.48892	-11.125	1	3.0	4.0	5.0	0.0	0.0
-11111.111	800.0	100.0	100.0	1	0.0	0.0	0.066	1.0	98.01475	-11.125	1	3.0	4.0	5.0	0.0	0.0
-11111.111	800.0	100.0	100.0	1	0.0	0.0	0.069	1.0	98.01475	-11.125	1	3.0	4.0	5.0	0.0	0.0
-11111.111	800.0	100.0	100.0	1	0.0	0.0	0.072	1.0	97.8168	-11.125	1	3.0	4.0	5.0	0.0	0.0
-11111.111	800.0	100.0	100.0	1	0.0	0.0	0.076	1.0	97.8168	-11.125	1	3.0	4.0	5.0	0.0	0.0
-11111.111	800.0	100.0	100.0	1	0.0	0.0	0.079	1.0	97.717354	-11.125	1	3.0	4.0	5.0	0.0	0.0
-11111.111	800.0	100.0	100.0	1	0.0	0.0	0.083	1.0	97.35116	-11.125	1	3.0	4.0	5.0	0.0	0.0
-11111.111	800.0	100.0	100.0	1	0.0	0.0	0.086	1.0	97.35116	-11.125	1	3.0	4.0	5.0	0.0	0.0
-11111.111	800.0	100.0	100.0	1	0.0	0.0	0.089	1.0	97.78436	-11.125	1	3.0	4.0	5.0	0.0	0.0
-11111.111	800.0	100.0	100.0	1	0.0	0.0	0.092	1.0	97.191055	-11.125	1	3.0	4.0	5.0	0.0	0.0
-11111.111	800.0	100.0	100.0	1	0.0	0.0	0.095	1.0	97.191055	-11.125	1	3.0	4.0	5.0	0.0	0.0
-11111.111	800.0	100.0	100.0	1	0.0	0.0	0.098	1.0	97.14403	-11.125	1	3.0	4.0	5.0	0.0	0.0
-11111.111	800.0	100.0	100.0	1	0.0	0.0	0.102	1.0	97.14403	-11.125	1	3.0	4.0	5.0	0.0	0.0
-11111.111	800.0	100.0	100.0	1	0.0	0.0	0.105	1.0	97.325714	-11.125	1	3.0	4.0	5.0	0.0	0.0
-11111.111	800.0	100.0	100.0	1	0.0	0.0	0.107	1.0	97.59268	-11.125	1	3.0	4.0	5.0	0.0	0.0
-11111.111	800.0	100.0	100.0	1	0.0	0.0	0.11	1.0	97.59268	-11.125	1	3.0	4.0	5.0	0.0	0.0
-11111.111	800.0	100.0	100.0	1	0.0	0.0	0.113	1.0	97.25822	-11.125	1	3.0	4.0	5.0	0.0	0.0
-11111.111	800.0	100.0	100.0	1	0.0	0.0	0.116	1.0	97.490326	-11.125	1	3.0	4.0	5.0	0.0	0.0
-11111.111	800.0	100.0	100.0	1	0.0	0.0	0.119	1.0	97.490326	-11.125	1	3.0	4.0	5.0	0.0	0.0
-11111.111	800.0	100.0	100.0	1	0.0	0.0	0.122	1.0	97.35964	-11.125	1	3.0	4.0	5.0	0.0	0.0
-11111.111	800.0	100.0	100.0	1	0.0	0.0	0.125	1.0	97.35964	-11.125	1	3.0	4.0	5.0	0.0	0.0
-11111.111	800.0	100.0	100.0	1	0.0	0.0	0.128	1.0	97.45493	-11.125	1	3.0	4.0	5.0	0.0	0.0
-11111.111	800.0	100.0	100.0	1	0.0	0.0	0.131	1.0	97.16944	-11.125	1	3.0	4.0	5.0	0.0	0.0
-11111.111	800.0	100.0	100.0	1	0.0	0.0	0.134	1.0	97.16944	-11.125	1	3.0	4.0	5.0	0.0	0.0
-11111.111	800.0	100.0	100.0	1	0.0	0.0	0.137	1.0	97.09506	-11.125	1	3.0	4.0	5.0	0.0	0.0
-11111.111	800.0	100.0	100.0	1	0.0	0.0	0.14	1.0	96.9581	-11.125	1	3.0	4.0	5.0	0.0	0.0
-11111.111	800.0	100.0	100.0	1	0.0	0.0	0.143	1.0	96.9581	-11.125	1	3.0	4.0	5.0	0.0	0.0
-11111.111	800.0	100.0	100.0	1	0.0	0.0	0.146	1.0	97.20409	-11.125	1	3.0	4.0	5.0	0.0	0.0
-11111.111	800.0	100.0	100.0	1	0.0	0.0	0.15	1.0	97.20409	-11.125	1	3.0	4.0	5.0	0.0	0.0
-11111.111	800.0	100.0	100.0	1	0.0	0.0	0.153	1.0	97.13136	-11.125	1	3.0	4.0	5.0	0.0	0.0
-11111.111	800.0	100.0	100.0	1	0.0	0.0	0.156	1.0	96.89389	-11.125	1	3.0	4.0	6.0	0.0	0.0
-11111.111	800.0	100.0	100.0	0	0.0	0.0	0.159	1.0	96.89389	-11.125	1	3.0	4.0	6.0	0.0	0.0
0.0	800.0	100.0	100.0	0	0.0	0.0	0.162	1.0	97.54713	-11.125	1	2.0	4.0	0.0	0.0	1.0
0.0	800.0	100.0	100.0	0	0.0	0.0	0.165	1.0	97.135826	-11.125	1	2.0	4.0	0.0	0.0	1.0
0.0	800.0	100.0	100.0	0	0.0	0.0	0.168	1.0	97.135826	-11.125	1	2.0	4.0	0.0	0.0	1.0
0.0	800.0	100.0	100.0	0	0.0	0.0	0.171	1.0	97.12517	-11.125	1	2.0	4.0	0.0	0.0	1.0
0.0	800.0	100.0	100.0	0	0.0	0.0	0.174	1.0	97.12517	-9.608	1	2.0	4.0	0.0	0.0	1.0
0.0	800.0	100.0	100.0	0	0.0	0.0	0.177	1.0	97.7472	-9.608	1	2.0	4.0	0.0	0.0	1.0
0.0	800.0	100.0	100.0	0	0.0	0.0	0.18	1.0	98.61942	-8.929	1	2.0	4.0	0.0	0.0	1.0
0.0	800.0	100.0	100.0	0	0.0	0.0	0.182	1.0	98.61942	-7.711	1	2.0	4.0	0.0	0.0	1.0
0.0	800.0	100.0	100.0	0	0.0	0.0	0.185	1.0	97.316956	-7.711	1	2.0	4.0	0.0	0.0	1.0
0.0	800.0	100.0	100.0	0	0.0	0.0	0.187	1.0	97.3476	-7.165	1	2.0	4.0	0.0	0.0	1.0
0.0	800.0	100.0	100.0	0	0.0	0.0	0.189	1.0	97.3476	-7.165	1	2.0	4.0	0.0	0.0	1.0
0.0	800.0	100.0	100.0	0	0.0	0.0	0.19	1.0	96.52142	-6.187	1	2.0	4.0	0.0	0.0	1.0
0.0	800.0	100.0	100.0	0	0.0	0.0	0.191	1.0	96.52142	-5.75	1	2.0	4.0	0.0	0.0	1.0
0.0	800.0	100.0	100.0	0	0.0	0.0	0.192	1.0	97.904854	-5.75	1	2.0	4.0	0.0	0.0	1.0
0.0	800.0	100.0	100.0	0	0.0	0.0	0.194	1.0	96.98991	-4.965	1	2.0	4.0	0.0	0.0	1.0
0.0	800.0	100.0	100.0	0	0.0	0.0	0.194	1.0	96.98991	-4.288	1	2.0	4.0	0.0	0.0	1.0
0.0	800.0	100.0	100.0	0	0.0	0.0	0.195	1.0	96.52769	-4.288	1	2.0	4.0	0.0	0.0	1.0
0.0	800.0	100.0	100.0	0	0.0	0.0	0.195	1.0	96.277534	-3.985	1	2.0	4.0	0.0	0.0	1.0
0.0	800.0	100.0	100.0	0	0.0	0.0	0.195	1.0	96.277534	-3.703	1	2.0	4.0	0.0	0.0	1.0
0.0	800.0	100.0	100.0	0	0.0	0.0	0.194	0.0	95.929474	-3.703	1	2.0	4.0	14.0	0.0	1.0
0.0	800.0	100.0	100.0	0	0.0	0.0	0.194	0.0	95.929474	-3.198	1	2.0	4.0	14.0	0.0	1.0
0.0	800.0	100.0	100.0	0	0.0	0.0	0.193	0.0	96.18553	-3.198	1	2.0	4.0	0.0	0.0	1.0
0.0	800.0	100.0	100.0	0	0.0	0.0	0.193	0.0	96.0146	-2.761	1	2.0	4.0	0.0	0.0	1.0
0.0	800.0	100.0	100.0	0	0.0	0.0	0.192	0.0	96.0146	-2.566	1	2.0	4.0	0.0	0.0	1.0
0.0	800.0	100.0	100.0	0	0.0	0.0	0.191	0.0	96.369255	-2.566	1	2.0	4.0	0.0	0.0	1.0
0.0	800.0	100.0	100.0	0	0.0	0.0	0.19	0.0	96.43838	-2.216	1	2.0	4.0	0.0	0.0	1.0
0.0	800.0	100.0	100.0	0	0.0	0.0	0.189	0.0	96.43838	-2.216	1	2.0	4.0	0.0	0.0	1.0
0.0	800.0	100.0	100.0	0	0.0	0.0	0.188	0.0	96.87836	-2.059	1	2.0	4.0	0.0	0.0	1.0
0.0	800.0	100.0	100.0	0	0.0	0.0	0.187	0.0	96.87836	-1.778	1	2.0	4.0	0.0	0.0	1.0
0.0	800.0	100.0	100.0	0	0.0	0.0	0.185	0.0	96.27739	-1.778	1	2.0	4.0	0.0	0.0	1.0
0.0	800.0	100.0	100.0	0	0.0	0.0	0.183	0.0	95.862076	-1.652	1	2.0	4.0	0.0	0.0	1.0
0.0	800.0	100.0	100.0	0	0.0	0.0	0.182	0.0	96.11812	-1.427	1	2.0	4.0	0.0	0.0	1.0
0.0	800.0	100.0	100.0	0	0.0	0.0	0.179	0.0	96.35673	-1.427	1	2.0	4.0	0.0	0.0	1.0
0.0	800.0	100.0	100.0	0	0.0	0.0	0.177	0.0	97.121735	-1.326	1	2.0	4.0	0.0	0.0	1.0
0.0	800.0	100.0	100.0	0	0.0	0.0	0.175	0.0	97.121735	-1.326	1	2.0	4.0	0.0	0.0	1.0
0.0	800.0	100.0	100.0	0	0.0	0.0	0.172	0.0	96.96232	-1.145	1	2.0	4.0	0.0	0.0	1.0
0.0	800.0	100.0	100.0	0	0.0	0.0	0.169	0.0	96.96232	-0.988	1	2.0	4.0	0.0	0.0	1.0
0.0	800.0	100.0	100.0	0	0.0	0.0	0.167	0.0	97.33133	-0.988	1	2.0	4.0	0.0	0.0	1.0
0.0	800.0	100.0	100.0	0	0.0	0.0	0.164	0.0	97.22884	-0.918	1	2.0	4.0	0.0	0.0	1.0
0.0	800.0	100.0	100.0	0	0.0	0.0	0.161	0.0	97.22884	-0.793	1	2.0	4.0	0.0	0.0	1.0
0.0	800.0	100.0	100.0	0	0.0	0.0	0.158	0.0	97.214264	-0.793	1	2.0	4.0	0.0	0.0	1.0
0.0	800.0	100.0	100.0	0	0.0	0.0	0.155	0.0	97.36572	-0.737	1	2.0	4.0	0.0	0.0	1.0
0.0	800.0	100.0	100.0	0	0.0	0.0	0.152	0.0	97.624664	-0.737	1	2.0	4.0	0.0	0.0	1.0
0.0	800.0	100.0	100.0	0	0.0	0.0	0.149	0.0	97.40961	-0.636	1	2.0	4.0	0.0	0.0	1.0
0.0	800.0	100.0	100.0	0	0.0	0.0	0.146	0.0	97.40961	-0.591	1	2.0	4.0	0.0	0.0	1.0
0.0	800.0	100.0	100.0	0	0.0	0.0	0.142	0.0	97.387794	-0.591	1	2.0	4.0	0.0	0.0	1.0
0.0	800.0	100.0	100.0	0	0.0	0.0	0.139	0.0	97.094604	-0.51	1	2.0	4.0	0.0	0.0	1.0
0.0	800.0	100.0	100.0	0	0.0	0.0	0.135	0.0	97.094604	-0.44	1	2.0	4.0	0.0	0.0	1.0
0.0	800.0	100.0	100.0	0	0.0	0.0	0.132	0.0	97.303474	-0.44	1	2.0	4.0	0.0	0.0	1.0
0.0	800.0	100.0	100.0	0	0.0	0.0	0.128	0.0	97.303474	-0.409	1	2.0	4.0	0.0	0.0	1.0
0.0	800.0	100.0	100.0	0	0.0	0.0	0.125	0.0	98.155266	-0.409	1	2.0	4.0	0.0	0.0	1.0
0.0	800.0	100.0	100.0	0	0.0	0.0	0.121	0.0	98.18184	-0.353	1	2.0	4.0	0.0	0.0	1.0
0.0	800.0	100.0	100.0	0	0.0	0.0	0.117	0.0	98.18184	-0.328	1	2.0	4.0	0.0	0.0	1.0
0.0	800.0	100.0	100.0	0	0.0	0.0	0.114	0.0	98.164894	-0.328	1	2.0	4.0	0.0	0.0	1.0
0.0	800.0	100.0	100.0	0	0.0	0.0	0.111	0.0	97.719765	-0.283	1	2.0	4.0	0.0	0.0	1.0
0.0	800.0	100.0	100.0	0	0.0	0.0	0.107	0.0	97.719765	-0.263	1	2.0	4.0	0.0	0.0	1.0
0.0	800.0	100.0	100.0	0	0.0	0.0	0.104	0.0	97.52703	-0.263	1	2.0	4.0	0.0	0.0	1.0
0.0	800.0	100.0	100.0	0	0.0	0.0	0.101	0.0	97.52703	-0.227	1	2.0	4.0	0.0	0.0	1.0
0.0	800.0	100.0	100.0	0	0.0	0.0	0.097	0.0	97.655075	-0.227	1	2.0	4.0	0.0	0.0	1.0
0.0	800.0	100.0	100.0	0	0.0	0.0	0.094	0.0	98.08372	-0.196	1	2.0	4.0	0.0	0.0	1.0
0.0	800.0	100.0	100.0	0	0.0	0.0	0.091	0.0	98.08372	-0.182	1	2.0	4.0	0.0	0.0	1.0
0.0	800.0	100.0	100.0	0	0.0	0.0	0.088	0.0	98.393196	-0.182	1	2.0	4.0	0.0	0.0	1.0
0.0	800.0	100.0	100.0	0	0.0	0.0	0.085	0.0	97.38146	-0.169	1	2.0	4.0	0.0	0.0	1.0
0.0	800.0	100.0	100.0	0	0.0	0.0	0.083	0.0	97.38146	-0.146	1	2.0	4.0	0.0	0.0	1.0
0.0	800.0	100.0	100.0	0	0.0	0.0	0.08	0.0	97.226265	-0.146	1	2.0	4.0	0.0	0.0	1.0
0.0	800.0	100.0	100.0	0	0.0	0.0	0.077	0.0	97.226265	-0.135	1	2.0	4.0	0.0	0.0	1.0
0.0	800.0	100.0	100.0	0	0.0	0.0	0.075	0.0	98.265785	-0.135	1	2.0	4.0	0.0	0.0	1.0
0.0	800.0	100.0	100.0	0	0.0	0.0	0.072	0.0	98.740974	-0.117	1	2.0	4.0	0.0	0.0	1.0
0.0	800.0	100.0	100.0	0	0.0	0.0	0.069	0.0	98.740974	-0.1	1	2.0	4.0	0.0	0.0	1.0
0.0	800.0	100.0	100.0	0	0.0	0.0	0.067	0.0	98.23334	-0.1	1	2.0	4.0	0.0	0.0	1.0
0.0	800.0	100.0	100.0	0	0.0	0.0	0.065	0.0	97.795944	-0.087	1	2.0	4.0	0.0	0.0	1.0
0.0	800.0	100.0	100.0	0	0.0	0.0	0.062	0.0	97.795944	-0.08	1	2.0	4.0	0.0	0.0	1.0
0.0	800.0	100.0	100.0	0	0.0	0.0	0.06	0.0	97.995415	-0.08	1	2.0	4.0	0.0	0.0	1.0
0.0	800.0	100.0	100.0	0	0.0	0.0	0.058	0.0	97.995415	-0.069	1	2.0	4.0	0.0	0.0	1.0
0.0	800.0	100.0	100.0	0	0.0	0.0	0.055	0.0	97.54946	-0.069	1	2.0	4.0	0.0	0.0	1.0
0.0	800.0	100.0	100.0	0	0.0	0.0	0.053	0.0	97.537636	-0.064	1	2.0	4.0	0.0	0.0	1.0
0.0	800.0	100.0	100.0	0	0.0	0.0	0.05	0.0	97.537636	-0.055	1	2.0	4.0	0.0	0.0	1.0
0.0	800.0	100.0	100.0	0	0.0	0.0	0.048	0.0	97.91713	-0.055	1	2.0	4.0	0.0	0.0	1.0
0.0	800.0	100.0	100.0	0	0.0	0.0	0.045	0.0	98.07863	-0.051	1	2.0	4.0	0.0	0.0	1.0
0.0	800.0	100.0	100.0	0	0.0	0.0	0.043	0.0	97.94856	-0.044	1	2.0	4.0	0.0	0.0	1.0
0.0	800.0	100.0	100.0	0	0.0	0.0	0.04	0.0	97.64497	-0.044	1	2.0	4.0	0.0	0.0	1.0
0.0	800.0	100.0	100.0	0	0.0	0.0	0.038	0.0	97.64497	-0.041	1	2.0	4.0	0.0	0.0	1.0
0.0	800.0	100.0	100.0	0	0.0	0.0	0.035	0.0	97.43532	-0.041	1	2.0	4.0	0.0	0.0	1.0
0.0	800.0	100.0	100.0	0	0.0	0.0	0.033	0.0	96.88899	-0.035	1	2.0	4.0	0.0	0.0	1.0
0.0	800.0	100.0	100.0	0	0.0	0.0	0.03	0.0	96.88899	-0.03	1	2.0	4.0	0.0	0.0	1.0
0.0	800.0	100.0	100.0	0	0.0	0.0	0.027	0.0	96.728676	-0.03	1	2.0	4.0	0.0	0.0	1.0
0.0	800.0	100.0	100.0	0	0.0	0.0	0.025	0.0	97.057556	-0.028	1	2.0	4.0	0.0	0.0	1.0
0.0	800.0	100.0	100.0	0	0.0	0.0	0.022	0.0	97.057556	-0.024	1	2.0	4.0	0.0	0.0	1.0
0.0	800.0	100.0	100.0	0	0.0	0.0	0.02	0.0	96.92584	-0.024	1	2.0	4.0	0.0	0.0	1.0
0.0	800.0	100.0	100.0	0	0.0	0.0	0.017	0.0	96.92584	-0.022	1	2.0	4.0	0.0	0.0	1.0
0.0	800.0	100.0	100.0	0	0.0	0.0	0.015	0.0	96.610344	-0.022	1	2.0	4.0	0.0	0.0	1.0
0.0	800.0	100.0	100.0	0	0.0	0.0	0.012	0.0	96.20175	-0.019	1	2.0	4.0	0.0	0.0	1.0
0.0	800.0	100.0	100.0	0	0.0	0.0	0.009	0.0	96.20175	-0.017	1	2.0	4.0	0.0	0.0	1.0
0.0	800.0	100.0	100.0	0	0.0	0.0	0.007	0.0	96.615326	-0.017	1	2.0	4.0	0.0	0.0	1.0
0.0	800.0	100.0	100.0	0	0.0	0.0	0.004	0.0	96.45661	-0.015	1	2.0	4.0	0.0	0.0	1.0
0.0	800.0	100.0	100.0	0	0.0	0.0	0.002	0.0	96.45661	-0.014	1	2.0	4.0	0.0	0.0	1.0
0.0	800.0	100.0	100.0	0	0.0	0.0	0.0	0.0	96.6842	-0.014	1	2.0	4.0	0.0	0.0	1.0
0.0	800.0	100.0	100.0	0	0.0	0.0	-0.003	0.0	96.6842	-0.012	1	2.0	4.0	0.0	0.0	1.0
0.0	800.0	100.0	100.0	0	0.0	0.0	-0.005	0.0	96.13756	-0.012	1	2.0	4.0	0.0	0.0	1.0
0.0	800.0	100.0	100.0	0	0.0	0.0	-0.008	0.0	96.5727	-0.011	1	2.0	4.0	0.0	0.0	1.0
0.0	800.0	100.0	100.0	0	0.0	0.0	-0.01	0.0	96.5727	-0.009	1	2.0	4.0	0.0	0.0	1.0
0.0	800.0	100.0	100.0	0	0.0	0.0	-0.012	0.0	96.061844	-0.009	1	2.0	4.0	0.0	0.0	1.0
0.0	800.0	100.0	100.0	0	0.0	0.0	-0.014	0.0	96.79058	-0.008	1	2.0	4.0	0.0	0.0	1.0
0.0	800.0	100.0	100.0	0	0.0	0.0	-0.016	0.0	96.79058	-0.007	1	2.0	4.0	0.0	0.0	1.0
0.0	800.0	100.0	100.0	0	0.0	0.0	-0.018	0.0	96.607414	-0.007	1	2.0	4.0	0.0	0.0	1.0
0.0	800.0	100.0	100.0	0	0.0	0.0	-0.02	0.0	96.607414	-0.006	1	2.0	4.0	0.0	0.0	1.0
0.0	800.0	100.0	100.0	0	0.0	0.0	-0.022	0.0	96.88643	-0.006	1	2.0	4.0	0.0	0.0	1.0
0.0	800.0	100.0	100.0	0	0.0	0.0	-0.023	0.0	97.05248	-0.005	1	2.0	4.0	0.0	0.0	1.0
0.0	800.0	100.0	100.0	0	0.0	0.0	-0.025	0.0	97.05248	-0.004	1	2.0	4.0	0.0	0.0	1.0
0.0	800.0	100.0	100.0	0	0.0	0.0	-0.026	0.0	97.15863	-0.004	1	2.0	4.0	0.0	0.0	1.0
0.0	800.0	100.0	100.0	0	0.0	0.0	-0.027	0.0	97.21101	-0.004	1	2.0	4.0	0.0	0.0	1.0
0.0	800.0	100.0	100.0	0	0.0	0.0	-0.028	0.0	97.21101	-0.004	1	2.0	4.0	0.0	0.0	1.0
0.0	800.0	100.0	100.0	0	0.0	0.0	-0.029	0.0	96.581535	-0.003	1	2.0	4.0	0.0	0.0	1.0
0.0	800.0	100.0	100.0	0	0.0	0.0	-0.03	0.0	96.581535	-0.003	1	2.0	4.0	0.0	0.0	1.0
0.0	800.0	100.0	100.0	0	0.0	0.0	-0.031	0.0	95.926636	-0.003	1	2.0	4.0	0.0	0.0	1.0
0.0	800.0	100.0	100.0	0	0.0	0.0	-0.031	0.0	95.91853	-0.002	1	2.0	4.0	0.0	0.0	1.0
0.0	800.0	100.0	100.0	0	0.0	0.0	-0.031	0.0	95.91853	-0.002	1	2.0	4.0	0.0	0.0	1.0
0.0	800.0	100.0	100.0	0	0.0	0.0	-0.032	0.0	96.28171	-0.002	1	2.0	4.0	0.0	0.0	1.0
0.0	800.0	100.0	100.0	0	0.0	0.0	-0.032	0.0	95.43677	-0.002	1	2.0	4.0	0.0	0.0	1.0
0.0	800.0	100.0	100.0	0	0.0	0.0	-0.032	0.0	95.43677	-0.001	1	2.0	4.0	0.0	0.0	1.0
0.0	800.0	100.0	100.0	0	0.0	0.0	-0.032	0.0	95.72435	-0.001	1	2.0	4.0	0.0	0.0	1.0
0.0	800.0	100.0	100.0	0	0.0	0.0	-0.032	0.0	95.72435	-0.001	1	2.0	4.0	0.0	0.0	1.0
0.0	800.0	100.0	100.0	0	0.0	0.0	-0.032	0.0	95.77462	-0.001	1	2.0	4.0	0.0	0.0	1.0
0.0	800.0	100.0	100.0	0	0.0	0.0	-0.031	0.0	95.344406	-0.001	1	2.0	4.0	1.0	0.0	1.0
0.0	800.0	100.0	100.0	0	0.0	0.0	-0.031	0.0	95.344406	0.0	1	2.0	4.0	1.0	0.0	1.0
0.0	800.0	100.0	100.0	0	0.0	0.0	-0.031	0.0	95.47031	0.0	1	2.0	4.0	3.0	0.0	1.0
-9722.223	700.0	100.0	100.0	0	0.0	0.0	-0.03	0.0	95.48808	0.0	1	2.0	4.0	3.0	0.0	1.0
-9722.223	700.0	100.0	100.0	0	0.0	0.0	-0.03	0.0	95.8664	0.0	1	2.0	4.0	3.0	0.0	1.0
-9722.223	700.0	100.0	100.0	0	0.0	0.0	-0.029	0.0	96.88123	0.0	1	2.0	4.0	3.0	0.0	1.0
-9722.223	700.0	100.0	100.0	0	0.0	0.0	-0.029	0.0	96.88123	0.0	1	2.0	4.0	3.0	0.0	1.0
-9722.223	700.0	100.0	100.0	0	0.0	0.0	-0.028	0.0	96.474304	0.0	1	2.0	4.0	3.0	0.0	1.0
-9722.223	700.0	100.0	100.0	0	0.0	0.0	-0.027	0.0	96.557144	-1.328	1	2.0	4.0	3.0	0.0	1.0
-9722.223	700.0	100.0	100.0	0	0.0	0.0	-0.027	0.0	96.557144	-1.922	1	2.0	4.0	3.0	0.0	1.0
-9722.223	700.0	100.0	100.0	0	0.0	0.0	-0.026	0.0	97.16478	-1.922	1	2.0	4.0	3.0	0.0	1.0
-9722.223	700.0	100.0	100.0	0	0.0	0.0	-0.025	0.0	98.02962	-2.988	1	2.0	4.0	3.0	0.0	1.0
-9722.223	700.0	100.0	100.0	0	0.0	0.0	-0.024	0.0	98.02962	-2.988	1	2.0	4.0	3.0	0.0	1.0
-9722.223	700.0	100.0	100.0	0	0.0	0.0	-0.023	0.0	97.70436	-3.908	1	2.0	4.0	3.0	0.0	1.0
-9722.223	700.0	100.0	100.0	0	0.0	0.0	-0.022	0.0	97.70436	-4.32	1	2.0	4.0	3.0	0.0	1.0
-9722.223	700.0	100.0	100.0	0	0.0	0.0	-0.021	0.0	97.73038	-4.32	1	2.0	4.0	3.0	0.0	1.0
-9722.223	700.0	100.0	100.0	0	0.0	0.0	-0.019	0.0	97.96568	-5.058	1	2.0	4.0	3.0	0.0	1.0
-9722.223	700.0	100.0	100.0	0	0.0	0.0	-0.018	0.0	97.96568	-5.389	1	2.0	4.0	3.0	0.0	1.0
-9722.223	700.0	100.0	100.0	0	0.0	0.0	-0.016	0.0	98.42304	-5.389	1	2.0	4.0	3.0	0.0	1.0
-9722.223	700.0	100.0	100.0	0	0.0	0.0	-0.014	0.0	98.542305	-5.982	1	2.0	4.0	3.0	0.0	1.0
-9722.223	700.0	100.0	100.0	0	0.0	0.0	-0.012	0.0	98.542305	-6.494	1	2.0	4.0	3.0	0.0	1.0
-9722.223	700.0	100.0	100.0	0	0.0	0.0	-0.011	0.0	98.702156	-6.494	1	2.0	4.0	3.0	0.0	1.0
-9722.223	700.0	100.0	100.0	0	0.0	0.0	-0.009	0.0	98.702156	-6.724	1	2.0	4.0	3.0	0.0	1.0
-9722.223	700.0	100.0	100.0	0	0.0	0.0	-0.006	0.0	98.15965	-6.724	1	2.0	4.0	3.0	0.0	1.0
-9722.223	700.0	100.0	100.0	0	0.0	0.0	-0.004	0.0	97.125755	-7.133	1	2.0	4.0	5.0	0.0	1.0
-9722.223	700.0	100.0	100.0	0	0.0	0.0	-0.002	0.0	97.125755	-7.317	1	2.0	4.0	5.0	0.0	1.0
-9722.223	700.0	100.0	100.0	0	0.0	0.0	0.0	0.0	97.56076	-7.317	1	2.0	4.0	5.0	0.0	1.0
-9722.223	700.0	100.0	100.0	0	0.0	0.0	0.001	0.0	97.68238	-7.647	1	2.0	4.0	5.0	0.0	1.0
-9722.223	700.0	100.0	100.0	0	0.0	0.0	0.004	0.0	97.68238	-7.647	1	2.0	4.0	5.0	0.0	1.0
-9722.223	700.0	100.0	100.0	0	0.0	0.0	0.006	0.0	98.04939	-7.795	1	2.0	4.0	5.0	0.0	1.0
-9722.223	700.0	100.0	100.0	0	0.0	0.0	0.009	0.0	98.04939	-8.059	1	2.0	4.0	5.0	0.0	1.0
-9722.223	700.0	100.0	100.0	0	0.0	0.0	0.011	0.0	97.411995	-8.059	1	2.0	4.0	5.0	0.0	1.0
-9722.223	700.0	100.0	100.0	0	0.0	0.0	0.014	0.0	97.04416	-8.288	1	2.0	4.0	5.0	0.0	1.0
-9722.223	700.0	100.0	100.0	0	0.0	0.0	0.017	0.0	97.04416	-8.39	1	2.0	4.0	5.0	0.0	1.0
-9722.223	700.0	100.0	100.0	0	0.0	0.0	0.019	0.0	97.349556	-8.39	1	2.0	4.0	5.0	0.0	1.0
-9722.223	700.0	100.0	100.0	0	0.0	0.0	0.022	0.0	97.22361	-8.573	1	2.0	4.0	5.0	0.0	1.0
-9722.223	700.0	100.0	100.0	0	0.0	0.0	0.025	0.0	97.22361	-8.573	1	2.0	4.0	5.0	0.0	1.0
-9722.223	700.0	100.0	100.0	0	0.0	0.0	0.027	0.0	97.2821	-8.655	1	2.0	4.0	5.0	0.0	1.0
-9722.223	700.0	100.0	100.0	0	0.0	0.0	0.03	0.0	97.2821	-8.803	1	2.0	4.0	5.0	0.0	1.0
-9722.223	700.0	100.0	100.0	0	0.0	0.0	0.032	0.0	97.20962	-8.803	1	2.0	4.0	5.0	0.0	1.0
-9722.223	700.0	100.0	100.0	0	0.0	0.0	0.035	0.0	97.13737	-8.868	1	2.0	4.0	5.0	0.0	1.0
-9722.223	700.0	100.0	100.0	0	0.0	0.0	0.038	0.0	97.13737	-8.986	1	2.0	4.0	5.0	0.0	1.0
-9722.223	700.0	100.0	100.0	0	0.0	0.0	0.041	0.0	97.25424	-8.986	1	2.0	4.0	5.0	0.0	1.0
-9722.223	700.0	100.0	100.0	0	0.0	0.0	0.043	0.0	97.25424	-9.039	1	2.0	4.0	5.0	0.0	1.0
-9722.223	700.0	100.0	100.0	0	0.0	0.0	0.046	0.0	97.31693	-9.039	1	2.0	4.0	5.0	0.0	1.0
-9722.223	700.0	100.0	100.0	0	0.0	0.0	0.049	0.0	97.181	-9.134	1	2.0	4.0	5.0	0.0	1.0
-9722.223	700.0	100.0	100.0	0	0.0	0.0	0.051	0.0	97.181	-9.216	1	2.0	4.0	5.0	0.0	1.0
-9722.223	700.0	100.0	100.0	0	0.0	0.0	0.054	0.0	97.37828	-9.216	1	2.0	4.0	5.0	0.0	1.0
-9722.223	700.0	100.0	100.0	0	0.0	0.0	0.057	0.0	97.13701	-9.253	1	2.0	4.0	5.0	0.0	1.0
-9722.223	700.0	100.0	100.0	0	0.0	0.0	0.06	0.0	97.13701	-9.318	1	2.0	4.0	5.0	0.0	1.0
-9722.223	700.0	100.0	100.0	0	0.0	0.0	0.063	0.0	97.52986	-9.318	1	2.0	4.0	5.0	0.0	1.0
-9722.223	700.0	100.0	100.0	0	0.0	0.0	0.066	0.0	97.52986	-9.348	1	2.0	4.0	5.0	0.0	1.0
-9722.223	700.0	100.0	100.0	0	0.0	0.0	0.068	0.0	97.21854	-9.348	1	2.0	4.0	5.0	0.0	1.0
-9722.223	700.0	100.0	100.0	0	0.0	0.0	0.071	0.0	96.28677	-9.4	1	2.0	4.0	5.0	0.0	1.0
-9722.223	700.0	100.0	100.0	0	0.0	0.0	0.074	0.0	96.28677	-9.424	1	2.0	4.0	5.0	0.0	1.0
-9722.223	700.0	100.0	100.0	0	0.0	0.0	0.077	0.0	96.267044	-9.424	1	2.0	4.0	5.0	0.0	1.0
-9722.223	700.0	100.0	100.0	0	0.0	0.0	0.079	0.0	96.06143	-9.466	1	2.0	4.0	5.0	0.0	1.0
-9722.223	700.0	100.0	100.0	0	0.0	0.0	0.082	0.0	96.06143	-9.485	1	2.0	4.0	5.0	0.0	1.0
-9722.223	700.0	100.0	100.0	0	0.0	0.0	0.085	0.0	95.601	-9.485	1	2.0	4.0	5.0	0.0	1.0
-9722.223	700.0	100.0	100.0	0	0.0	0.0	0.087	0.0	95.601	-9.519	1	2.0	4.0	5.0	0.0	1.0
-9722.223	700.0	100.0	100.0	0	0.0	0.0	0.09	0.0	96.29422	-9.519	1	2.0	4.0	5.0	0.0	1.0
-9722.223	700.0	100.0	100.0	0	0.0	0.0	0.093	0.0	95.98677	-9.534	1	2.0	4.0	5.0	0.0	1.0
-9722.223	700.0	100.0	100.0	0	0.0	0.0	0.095	0.0	95.98677	-9.562	1	2.0	4.0	5.0	0.0	1.0
-9722.223	700.0	100.0	100.0	0	0.0	0.0	0.097	0.0	95.520546	-9.562	1	2.0	4.0	5.0	0.0	1.0
-9722.223	700.0	100.0	100.0	0	0.0	0.0	0.1	0.0	95.42456	-9.574	1	2.0	4.0	5.0	0.0	1.0
-9722.223	700.0	100.0	100.0	0	0.0	0.0	0.103	0.0	96.40627	-9.596	1	2.0	4.0	5.0	0.0	1.0
-9722.223	700.0	100.0	100.0	0	0.0	0.0	0.105	0.0	94.99587	-9.596	1	2.0	4.0	5.0	0.0	1.0
-9722.223	700.0	100.0	100.0	0	0.0	0.0	0.107	0.0	94.99587	-9.615	1	2.0	4.0	5.0	0.0	1.0
-9722.223	700.0	100.0	100.0	0	0.0	0.0	0.11	0.0	95.23524	-9.615	1	2.0	4.0	5.0	0.0	1.0
-9722.223	700.0	100.0	100.0	0	0.0	0.0	0.112	0.0	95.733444	-9.623	1	2.0	4.0	5.0	0.0	1.0
-9722.223	700.0	100.0	100.0	0	0.0	0.0	0.115	0.0	95.733444	-9.631	1	2.0	4.0	5.0	0.0	1.0
-9722.223	700.0	100.0	100.0	0	0.0	0.0	0.118	0.0	96.54977	-9.631	1	2.0	4.0	5.0	0.0	1.0
-9722.223	700.0	100.0	100.0	0	0.0	0.0	0.12	0.0	96.27155	-9.646	1	2.0	4.0	5.0	0.0	1.0
-9722.223	700.0	100.0	100.0	0	0.0	0.0	0.123	0.0	96.27155	-9.657	1	2.0	4.0	5.0	0.0	1.0
-9722.223	700.0	100.0	100.0	0	0.0	0.0	0.125	0.0	96.21877	-9.657	1	2.0	4.0	5.0	0.0	1.0
-9722.223	700.0	100.0	100.0	0	0.0	0.0	0.128	0.0	96.21877	-9.663	1	2.0	4.0	5.0	0.0	1.0
-9722.223	700.0	100.0	100.0	0	0.0	0.0	0.13	0.0	96.58801	-9.663	1	2.0	4.0	5.0	0.0	1.0
-9722.223	700.0	100.0	100.0	0	0.0	0.0	0.133	0.0	96.10599	-9.672	1	2.0	4.0	5.0	0.0	1.0
-9722.223	700.0	100.0	100.0	0	0.0	0.0	0.136	0.0	96.10599	-9.677	1	2.0	4.0	5.0	0.0	1.0
-9722.223	700.0	100.0	100.0	0	0.0	0.0	0.138	0.0	96.396576	-9.677	1	2.0	4.0	5.0	0.0	1.0
-9722.223	700.0	100.0	100.0	0	0.0	0.0	0.141	0.0	96.20174	-9.686	1	2.0	4.0	5.0	0.0	1.0
-9722.223	700.0	100.0	100.0	0	0.0	0.0	0.143	0.0	96.20174	-9.688	1	2.0	4.0	5.0	0.0	1.0
-9722.223	700.0	100.0	100.0	0	0.0	0.0	0.146	0.0	96.58844	-9.688	1	2.0	4.0	5.0	0.0	1.0
-9722.223	700.0	100.0	100.0	0	0.0	0.0	0.149	0.0	96.58844	-9.694	1	2.0	4.0	5.0	0.0	1.0
-9722.223	700.0	100.0	100.0	0	0.0	0.0	0.151	0.0	96.10721	-9.694	1	2.0	4.0	5.0	0.0	1.0
-9722.223	700.0	100.0	100.0	0	0.0	0.0	0.154	0.0	95.78134	-9.698	1	2.0	4.0	6.0	0.0	1.0
-9722.223	700.0	100.0	100.0	0	0.0	0.0	0.156	0.0	95.78134	-9.702	1	2.0	4.0	6.0	0.0	1.0
0.0	700.0	99.00498	100.0	0	0.0	0.0	0.159	0.0	95.542114	-9.702	1	2.0	4.0	0.0	0.0	2.0
0.0	700.0	99.00498	100.0	0	0.0	0.0	0.162	0.0	96.32348	-9.705	1	2.0	4.0	0.0	0.0	2.0
0.0	700.0	99.00498	100.0	0	0.0	0.0	0.164	0.0	96.36825	-9.709	1	2.0	4.0	0.0	0.0	2.0
0.0	700.0	99.00498	100.0	0	0.0	0.0	0.167	0.0	96.56374	-9.709	1	2.0	4.0	0.0	0.0	2.0
0.0	700.0	99.00498	100.0	0	0.0	0.0	0.169	0.0	96.56374	-9.022	1	2.0	4.0	0.0	0.0	2.0
0.0	700.0	99.00498	100.0	0	0.0	0.0	0.171	0.0	96.74272	-9.022	1	2.0	4.0	0.0	0.0	2.0
0.0	700.0	99.00498	100.0	0	0.0	0.0	0.174	0.0	96.99413	-7.791	1	2.0	4.0	0.0	0.0	2.0
0.0	700.0	99.00498	100.0	0	0.0	0.0	0.176	0.0	96.99413	-6.728	1	2.0	4.0	0.0	0.0	2.0
0.0	700.0	99.00498	100.0	0	0.0	0.0	0.179	0.0	97.86086	-6.728	1	2.0	4.0	0.0	0.0	2.0
0.0	700.0	99.00498	100.0	0	0.0	0.0	0.181	0.0	97.77736	-6.253	1	2.0	4.0	0.0	0.0	2.0
0.0	700.0	99.00498	100.0	0	0.0	0.0	0.183	0.0	98.3352	-5.399	1	2.0	4.0	0.0	0.0	2.0
0.0	700.0	99.00498	100.0	0	0.0	0.0	0.185	0.0	97.94662	-5.399	1	2.0	4.0	0.0	0.0	2.0
0.0	700.0	99.00498	100.0	0	0.0	0.0	0.186	0.0	97.94662	-5.018	1	2.0	4.0	0.0	0.0	2.0
0.0	700.0	99.00498	100.0	0	0.0	0.0	0.188	0.0	97.49527	-5.018	1	2.0	4.0	0.0	0.0	2.0
0.0	700.0	99.00498	100.0	0	0.0	0.0	0.189	0.0	97.02554	-4.333	1	2.0	4.0	0.0	0.0	2.0
0.0	700.0	99.00498	100.0	0	0.0	0.0	0.19	0.0	97.02554	-4.027	1	2.0	4.0	0.0	0.0	2.0
0.0	700.0	99.00498	100.0	0	0.0	0.0	0.191	0.0	96.7638	-4.027	1	2.0	4.0	0.0	0.0	2.0
0.0	700.0	99.00498	100.0	0	0.0	0.0	0.192	0.0	97.10496	-3.477	1	2.0	4.0	0.0	0.0	2.0
0.0	700.0	99.00498	100.0	0	0.0	0.0	0.193	0.0	97.10496	-3.231	1	2.0	4.0	0.0	0.0	2.0
0.0	700.0	99.00498	100.0	0	0.0	0.0	0.193	0.0	97.06763	-3.231	1	2.0	4.0	0.0	0.0	2.0
0.0	700.0	99.00498	100.0	0	0.0	0.0	0.194	0.0	97.06763	-2.79	1	2.0	4.0	0.0	0.0	2.0
0.0	700.0	99.00498	100.0	0	0.0	0.0	0.194	0.0	95.71178	-2.79	1	2.0	4.0	0.0	0.0	2.0
0.0	700.0	99.00498	100.0	0	0.0	0.0	0.194	0.0	96.27346	-2.593	1	2.0	4.0	0.0	0.0	2.0
0.0	700.0	99.00498	100.0	0	0.0	0.0	0.194	0.0	96.27346	-2.239	1	2.0	4.0	0.0	0.0	2.0
0.0	700.0	99.00498	100.0	0	0.0	0.0	0.193	0.0	95.97637	-2.239	1	2.0	4.0	8.0	0.0	2.0
0.0	700.0	99.00498	100.0	0	0.0	0.0	0.193	1.0	96.60103	-1.933	1	2.0	4.0	10.0	0.0	2.0
0.0	700.0	99.00498	100.0	0	0.0	0.0	0.192	1.0	96.60103	-1.933	1	2.0	4.0	10.0	0.0	2.0
12500.001	900.0	99.00498	100.0	0	0.0	0.0	0.191	1.0	96.33157	-1.797	1	2.0	4.0	10.0	0.0	2.0
12500.001	900.0	99.00498	100.0	0	0.0	0.0	0.19	1.0	96.33157	-1.551	1	2.0	4.0	10.0	0.0	2.0
12500.001	900.0	99.00498	100.0	0	0.0	0.0	0.189	1.0	96.37501	-1.551	1	2.0	4.0	10.0	0.0	2.0
12500.001	900.0	99.00498	100.0	0	0.0	0.0	0.188	1.0	96.78159	-1.442	1	2.0	4.0	10.0	0.0	2.0
12500.001	900.0	99.00498	100.0	0	0.0	0.0	0.187	1.0	96.78159	0.46	1	2.0	4.0	10.0	0.0	2.0
12500.001	900.0	99.00498	100.0	0	0.0	0.0	0.186	1.0	97.160355	0.46	1	2.0	4.0	10.0	0.0	2.0
12500.001	900.0	99.00498	100.0	0	0.0	0.0	0.184	1.0	96.88533	1.312	1	2.0	4.0	10.0	0.0	2.0
12500.001	900.0	99.00498	100.0	0	0.0	0.0	0.183	1.0	96.88766	2.841	1	2.0	4.0	10.0	0.0	2.0
12500.001	900.0	99.00498	100.0	0	0.0	0.0	0.181	1.0	98.15458	2.841	1	2.0	4.0	10.0	0.0	2.0
12500.001	900.0	99.00498	100.0	0	0.0	0.0	0.18	1.0	98.15458	3.524	1	2.0	4.0	10.0	0.0	2.0
12500.001	900.0	99.00498	100.0	0	0.0	0.0	0.178	1.0	96.853065	3.524	1	2.0	4.0	10.0	0.0	2.0
12500.001	900.0	99.00498	100.0	0	0.0	0.0	0.175	1.0	97.062126	4.752	1	2.0	4.0	10.0	0.0	2.0
12500.001	900.0	99.00498	100.0	0	0.0	0.0	0.173	1.0	97.062126	5.3	1	2.0	4.0	10.0	0.0	2.0
12500.001	900.0	99.00498	100.0	0	0.0	0.0	0.171	1.0	96.940575	5.3	1	2.0	4.0	10.0	0.0	2.0
12500.001	900.0	99.00498	100.0	0	0.0	0.0	0.169	1.0	97.069275	6.284	1	2.0	4.0	10.0	0.0	2.0
12500.001	900.0	99.00498	100.0	0	0.0	0.0	0.167	1.0	97.069275	6.284	1	2.0	4.0	10.0	0.0	2.0
12500.001	900.0	99.00498	100.0	0	0.0	0.0	0.165	1.0	98.24731	7.134	1	2.0	4.0	10.0	0.0	2.0
12500.001	900.0	99.00498	100.0	0	0.0	0.0	0.164	1.0	98.24731	7.516	1	2.0	4.0	10.0	0.0	2.0
12500.001	900.0	99.00498	100.0	0	0.0	0.0	0.162	1.0	97.02144	7.516	1	2.0	4.0	10.0	0.0	2.0
12500.001	900.0	99.00498	100.0	0	0.0	0.0	0.16	1.0	96.958595	8.197	1	2.0	4.0	10.0	0.0	2.0
12500.001	900.0	99.00498	100.0	0	0.0	0.0	0.157	1.0	96.958595	8.503	1	2.0	4.0	10.0	0.0	2.0
12500.001	900.0	99.00498	100.0	0	0.0	0.0	0.155	1.0	96.536545	8.503	1	2.0	4.0	10.0	0.0	2.0
12500.001	900.0	99.00498	100.0	0	0.0	0.0	0.153	1.0	95.3227	9.051	1	2.0	4.0	10.0	0.0	2.0
12500.001	900.0	99.00498	100.0	0	0.0	0.0	0.15	1.0	95.3227	9.051	1	2.0	4.0	10.0	0.0	2.0
12500.001	900.0	99.00498	100.0	0	0.0	0.0	0.148	1.0	95.0485	9.295	1	2.0	4.0	12.0	0.0	2.0
12500.001	900.0	99.00498	100.0	0	0.0	0.0	0.146	1.0	95.0485	9.734	1	2.0	4.0	12.0	0.0	2.0
12500.001	900.0	99.00498	100.0	0	0.0	0.0	0.143	1.0	95.751656	9.734	1	2.0	4.0	12.0	0.0	2.0
12500.001	900.0	99.00498	100.0	0	0.0	0.0	0.14	1.0	95.41106	9.931	1	2.0	4.0	12.0	0.0	2.0
12500.001	900.0	99.00498	100.0	0	0.0	0.0	0.138	1.0	95.41106	10.285	1	2.0	4.0	12.0	0.0	2.0
12500.001	900.0	99.00498	100.0	0	0.0	0.0	0.135	1.0	95.37343	10.285	1	2.0	4.0	12.0	0.0	2.0
12500.001	900.0	99.00498	100.0	0	0.0	0.0	0.132	1.0	95.02679	10.441	1	2.0	4.0	12.0	0.0	2.0
12500.001	900.0	99.00498	100.0	0	0.0	0.0	0.129	1.0	95.02679	10.441	1	2.0	4.0	12.0	0.0	2.0
12500.001	900.0	99.00498	100.0	0	0.0	0.0	0.127	1.0	94.90923	10.724	1	2.0	4.0	12.0	0.0	2.0
12500.001	900.0	99.00498	100.0	0	0.0	0.0	0.124	1.0	94.90923	10.852	1	2.0	4.0	12.0	0.0	2.0
12500.001	900.0	99.00498	100.0	0	0.0	0.0	0.121	1.0	96.41911	10.852	1	2.0	4.0	12.0	0.0	2.0
12500.001	900.0	99.00498	100.0	0	0.0	0.0	0.119	1.0	96.73005	11.078	1	2.0	4.0	12.0	0.0	2.0
12500.001	900.0	99.00498	100.0	0	0.0	0.0	0.116	1.0	96.73005	11.274	1	2.0	4.0	12.0	0.0	2.0
12500.001	900.0	99.00498	100.0	0	0.0	0.0	0.113	1.0	96.83131	11.274	1	2.0	4.0	12.0	0.0	2.0
12500.001	900.0	99.00498	100.0	0	0.0	0.0	0.11	1.0	96.261505	11.363	1	2.0	4.0	12.0	0.0	2.0
12500.001	900.0	99.00498	100.0	0	0.0	0.0	0.107	1.0	96.261505	11.363	1	2.0	4.0	12.0	0.0	2.0
12500.001	900.0	99.00498	100.0	0	0.0	0.0	0.104	1.0	96.203835	11.521	1	2.0	4.0	12.0	0.0	2.0
12500.001	900.0	99.00498	100.0	0	0.0	0.0	0.101	1.0	96.203835	11.59	1	2.0	4.0	12.0	0.0	2.0
12500.001	900.0	99.00498	100.0	0	0.0	0.0	0.098	1.0	95.94766	11.59	1	2.0	4.0	12.0	0.0	2.0
12500.001	900.0	99.00498	100.0	0	0.0	0.0	0.096	1.0	96.43913	11.717	1	2.0	4.0	12.0	0.0	2.0
12500.001	900.0	99.00498	100.0	0	0.0	0.0	0.093	1.0	96.43913	11.773	1	2.0	4.0	12.0	0.0	2.0
12500.001	900.0	99.00498	100.0	0	0.0	0.0	0.091	1.0	96.66346	11.773	1	2.0	4.0	12.0	0.0	2.0
12500.001	900.0	99.00498	100.0	0	0.0	0.0	0.088	1.0	96.66346	11.875	1	2.0	4.0	12.0	0.0	2.0
12500.001	900.0	99.00498	100.0	0	0.0	0.0	0.086	1.0	96.3024	11.875	1	2.0	4.0	12.0	0.0	2.0
12500.001	900.0	99.00498	100.0	0	0.0	0.0	0.083	1.0	95.93589	11.92	1	2.0	4.0	12.0	0.0	2.0
12500.001	900.0	99.00498	100.0	0	0.0	0.0	0.081	1.0	95.93589	12.002	1	2.0	4.0	12.0	0.0	2.0
12500.001	900.0	99.00498	100.0	0	0.0	0.0	0.079	1.0	96.44385	12.002	1	2.0	4.0	12.0	0.0	2.0
12500.001	900.0	99.00498	100.0	0	0.0	0.0	0.076	1.0	96.12016	12.038	1	2.0	4.0	12.0	0.0	2.0
12500.001	900.0	99.00498	100.0	0	0.0	0.0	0.074	1.0	96.1997	12.104	1	2.0	4.0	12.0	0.0	2.0
12500.001	900.0	99.00498	100.0	0	0.0	0.0	0.072	1.0	95.87439	12.104	1	2.0	4.0	12.0	0.0	2.0
12500.001	900.0	99.00498	100.0	0	0.0	0.0	0.069	1.0	95.87439	12.133	1	2.0	4.0	12.0	0.0	2.0
12500.001	900.0	99.00498	100.0	0	0.0	0.0	0.066	1.0	96.5383	12.133	1	2.0	4.0	12.0	0.0	2.0
12500.001	900.0	99.00498	100.0	0	0.0	0.0	0.064	1.0	96.32189	12.184	1	2.0	4.0	12.0	0.0	2.0
12500.001	900.0	99.00498	100.0	0	0.0	0.0	0.061	1.0	96.32189	12.209	1	2.0	4.0	12.0	0.0	2.0
12500.001	900.0	99.00498	100.0	0	0.0	0.0	0.059	1.0	95.9847	12.209	1	2.0	4.0	12.0	0.0	2.0
12500.001	900.0	99.00498	100.0	0	0.0	0.0	0.056	1.0	96.33291	12.251	1	2.0	4.0	12.0	0.0	2.0
12500.001	900.0	99.00498	100.0	0	0.0	0.0	0.054	1.0	96.33291	12.27	1	2.0	4.0	12.0	0.0	2.0
12500.001	900.0	99.00498	100.0	0	0.0	0.0	0.051	1.0	97.024864	12.27	1	2.0	4.0	12.0	0.0	2.0
12500.001	900.0	99.00498	100.0	0	0.0	0.0	0.048	1.0	97.024864	12.302	1	2.0	4.0	12.0	0.0	2.0
12500.001	900.0	99.00498	100.0	0	0.0	0.0	0.046	1.0	95.931274	12.302	1	2.0	4.0	12.0	0.0	2.0
12500.001	900.0	99.00498	100.0	1	0.0	0.0	0.043	1.0	96.573074	12.333	1	2.0	4.0	12.0	0.0	2.0
12500.001	900.0	99.00498	100.0	1	0.0	0.0	0.041	1.0	96.573074	12.346	1	2.0	4.0	12.0	0.0	2.0
12500.001	900.0	99.00498	100.0	1	0.0	0.0	0.038	1.0	96.56277	12.346	1	2.0	4.0	12.0	0.0	2.0
12500.001	900.0	99.00498	100.0	1	0.0	0.0	0.035	1.0	97.34628	12.369	1	2.0	4.0	12.0	0.0	2.0
12500.001	900.0	99.00498	100.0	1	0.0	0.0	0.032	1.0	97.34628	12.379	1	2.0	4.0	12.0	0.0	2.0
12500.001	900.0	99.00498	100.0	1	0.0	0.0	0.029	1.0	97.387	12.379	1	2.0	4.0	12.0	0.0	2.0
12500.001	900.0	99.00498	100.0	1	0.0	0.0	0.026	1.0	97.387	12.398	1	2.0	4.0	12.0	0.0	2.0
12500.001	900.0	99.00498	100.0	1	0.0	0.0	0.023	1.0	97.47354	12.398	1	2.0	4.0	12.0	0.0	2.0
12500.001	900.0	99.00498	100.0	1	0.0	0.0	0.021	1.0	96.772385	12.415	1	2.0	4.0	12.0	0.0	2.0
12500.001	900.0	99.00498	100.0	1	0.0	0.0	0.018	1.0	96.772385	12.422	1	2.0	4.0	12.0	0.0	2.0
12500.001	900.0	99.00498	100.0	1	0.0	0.0	0.015	1.0	96.57718	12.422	1	2.0	4.0	12.0	0.0	2.0
12500.001	900.0	99.00498	100.0	1	0.0	0.0	0.012	1.0	96.29291	12.434	1	2.0	4.0	12.0	0.0	2.0
12500.001	900.0	99.00498	100.0	1	0.0	0.0	0.009	1.0	96.29291	12.441	1	2.0	4.0	12.0	0.0	2.0
12500.001	900.0	99.00498	100.0	1	0.0	0.0	0.007	1.0	96.496994	12.441	1	2.0	4.0	12.0	0.0	2.0
12500.001	900.0	99.00498	100.0	1	0.0	0.0	0.004	1.0	96.496994	12.451	1	2.0	4.0	12.0	0.0	2.0
12500.001	900.0	99.00498	100.0	1	0.0	0.0	0.001	1.0	96.55693	12.451	1	2.0	4.0	12.0	0.0	2.0
12500.001	900.0	99.00498	100.0	1	0.0	0.0	-0.001	1.0	96.90628	12.455	1	2.0	4.0	12.0	0.0	2.0
12500.001	900.0	99.00498	100.0	1	0.0	0.0	-0.004	1.0	96.90628	12.464	1	2.0	4.0	12.0	0.0	2.0
12500.001	900.0	99.00498	100.0	1	0.0	0.0	-0.007	1.0	96.99716	12.464	1	2.0	4.0	12.0	0.0	2.0
12500.001	900.0	99.00498	100.0	1	0.0	0.0	-0.009	1.0	96.62037	12.468	1	2.0	4.0	13.0	0.0	2.0
12500.001	900.0	99.00498	100.0	1	0.0	0.0	-0.012	1.0	97.037674	12.474	1	2.0	4.0	13.0	0.0	2.0
0.0	900.0	99.00498	100.0	0	0.0	0.0	-0.014	1.0	96.33211	12.474	1	2.0	2.0	0.0	1.0	2.0
0.0	900.0	99.00498	100.0	0	0.0	0.0	-0.016	1.0	96.33211	12.477	1	2.0	2.0	0.0	1.0	2.0
[truncated: 12,217 more rows]
