# Supplementary material for: Just noticeable differences for elbow joint torque feedback
Source: Sci Rep. 2021 Dec 7;11:23553. doi: 10.1038/s41598-021-02630-3 (PMC8651665; doi:10.1038/s41598-021-02630-3)
Supplement: Supplementary file 2 — Supplementary Information. [file 41598_2021_2630_MOESM2_ESM.zip › SupplementaryData_ScientificReports_KimAsbeck2021/S7_W1E.csv]

data 1	data 2	data 3	data 4	data 5	data 6	data 7	data 8	data 9	data 10	data 11	data 12	data 13	data 14	data 15	data 16	data 17
0.0	0.0	1	1	400.0	400.0	0	1	1	190.99385	102.88429	1	0.203	-0.001	-0.012	0.0	111.0
0.0	0.0	1	1	400.0	400.0	0	1	1	190.99385	102.88429	1	0.203	0.0	-0.001	0.0	11.0
0.0	0.0	1	1	400.0	400.0	0	1	1	190.99385	102.88429	0	0.203	-0.001	-0.039	0.0	111.0
0.0	0.0	1	1	400.0	400.0	0	1	1	190.99385	102.88429	0	0.203	-0.001	-0.036	0.0	11.0
0.0	0.0	1	1	400.0	400.0	0	1	1	190.99385	102.88429	0	0.203	0.0	-0.002	0.0	11.0
0.0	0.0	1	1	400.0	400.0	0	1	1	190.99385	102.88429	0	0.203	0.0	0.089	0.0	11.0
0.0	0.0	1	1	400.0	400.0	0	1	1	190.99385	102.88429	0	0.203	-0.001	-0.016	0.0	11.0
0.0	0.0	1	1	400.0	400.0	0	1	1	190.99385	102.88429	0	0.203	-0.001	-0.014	0.0	11.0
0.0	0.0	1	1	400.0	400.0	0	1	1	190.99385	102.88429	0	0.203	0.0	0.011	0.0	11.0
0.0	0.0	1	1	400.0	400.0	0	1	1	190.99385	102.88429	0	0.203	-0.001	-0.018	0.0	111.0
0.0	0.0	1	1	400.0	400.0	0	1	1	190.99385	102.88429	0	0.203	0.0	0.02	0.0	111.0
0.0	0.0	1	1	400.0	400.0	0	1	1	190.99385	102.88429	0	0.203	0.0	0.026	0.0	11.0
0.0	0.0	1	1	400.0	400.0	0	1	1	190.99385	102.88429	0	0.203	0.0	0.028	0.0	11.0
0.0	0.0	1	1	400.0	400.0	0	1	1	190.99385	102.88429	0	0.203	0.0	0.159	0.0	11.0
0.0	0.0	1	1	400.0	400.0	0	1	1	190.99385	102.88429	0	0.203	-0.001	-0.021	0.0	11.0
0.0	0.0	1	1	400.0	400.0	0	1	1	190.99385	102.88429	0	0.203	-0.001	-0.033	0.0	111.0
0.0	0.0	1	1	400.0	400.0	0	1	1	190.99385	102.88429	0	0.203	-0.001	-0.02	0.0	111.0
0.0	0.0	1	1	400.0	400.0	0	1	1	190.99385	102.88429	0	0.203	0.0	0.02	0.0	11.0
0.0	0.0	1	1	400.0	400.0	0	1	1	190.99385	102.88429	0	0.203	0.0	0.025	0.0	11.0
0.0	0.0	1	1	400.0	400.0	0	1	1	190.99385	102.88429	0	0.203	-0.001	-0.032	0.0	11.0
0.0	0.0	1	1	400.0	400.0	0	1	1	190.99385	102.88429	0	0.203	0.0	0.102	0.0	111.0
0.0	0.0	1	1	400.0	400.0	0	1	1	190.99385	102.88429	0	0.203	-0.001	-0.018	0.0	11.0
0.0	0.0	1	1	400.0	400.0	0	1	1	190.99385	102.88429	0	0.203	0.0	-0.005	0.0	11.0
0.0	0.0	1	1	400.0	400.0	0	1	1	190.99385	102.88429	0	0.203	0.0	-0.006	0.0	111.0
0.0	0.0	1	1	400.0	400.0	0	1	1	190.99385	102.88429	0	0.203	0.0	0.109	0.0	11.0
0.0	0.0	1	1	400.0	400.0	0	1	1	190.99385	102.88429	0	0.203	0.0	0.001	0.0	11.0
0.0	0.0	1	1	400.0	400.0	0	1	1	190.99385	102.88429	0	0.203	-0.001	-0.016	0.0	11.0
0.0	0.0	1	1	400.0	400.0	0	1	1	190.99385	102.88429	0	0.203	0.0	0.025	0.0	111.0
0.0	0.0	1	1	400.0	400.0	0	1	1	190.99385	102.88429	0	0.203	0.0	0.021	0.0	11.0
0.0	0.0	1	1	400.0	400.0	0	1	1	190.99385	102.88429	0	0.203	0.0	0.012	0.0	11.0
0.0	0.0	1	1	400.0	400.0	0	1	1	190.99385	102.88429	0	0.203	0.0	0.129	0.0	11.0
0.0	0.0	1	1	400.0	400.0	0	1	1	190.99385	102.88429	0	0.203	-0.001	-0.028	0.0	111.0
0.0	0.0	1	1	400.0	400.0	0	1	1	190.99385	102.88429	0	0.203	0.0	-0.01	0.0	11.0
0.0	0.0	1	1	400.0	400.0	0	1	1	190.99385	102.88429	0	0.203	0.0	0.025	0.0	11.0
0.0	0.0	1	1	400.0	400.0	0	1	1	190.99385	102.88429	0	0.203	-0.001	-0.197	0.0	11.0
0.0	0.0	1	1	400.0	400.0	0	1	1	190.99385	102.88429	0	0.203	0.0	-0.002	0.0	111.0
0.0	0.0	1	1	400.0	400.0	0	1	1	190.99385	102.88429	0	0.203	0.0	0.036	0.0	11.0
0.0	0.0	1	1	400.0	400.0	0	1	1	190.99385	102.88429	0	0.203	0.0	0.024	0.0	11.0
0.0	0.0	1	1	400.0	400.0	0	1	1	190.99385	102.88429	0	0.203	0.0	0.03	0.0	11.0
0.0	0.0	1	1	400.0	400.0	0	1	1	190.99385	102.88429	0	0.203	0.0	0.0	0.0	111.0
0.0	0.0	1	1	400.0	400.0	0	1	1	190.99385	102.88429	0	0.203	-0.001	-0.012	0.0	11.0
0.0	0.0	1	1	400.0	400.0	0	1	1	190.99385	102.88429	0	0.203	-0.001	-0.034	0.0	111.0
0.0	0.0	1	1	400.0	400.0	0	1	1	190.99385	102.88429	0	0.203	0.0	0.025	0.0	111.0
0.0	0.0	1	1	400.0	400.0	0	1	1	190.99385	102.88429	0	0.203	-0.001	-0.022	0.0	11.0
0.0	0.0	1	1	400.0	400.0	0	1	1	190.99385	102.88429	0	0.203	-0.001	-0.012	0.0	111.0
0.0	0.0	1	1	400.0	400.0	0	1	1	190.99385	102.88429	0	0.203	-0.001	-0.013	0.0	111.0
0.0	0.0	1	1	400.0	400.0	0	1	1	190.99385	102.88429	0	0.203	0.0	0.01	0.0	111.0
0.0	0.0	1	1	400.0	400.0	0	1	1	190.99385	102.88429	0	0.203	0.0	0.015	0.0	11.0
0.0	0.0	1	1	400.0	400.0	0	1	1	190.99385	102.88429	0	0.203	0.0	0.025	0.0	111.0
0.0	0.0	1	1	400.0	400.0	0	1	1	190.99385	102.88429	0	0.203	0.0	-0.004	0.0	11.0
0.0	0.0	1	1	400.0	400.0	0	1	1	190.99385	102.88429	0	0.203	0.0	0.007	0.0	11.0
0.0	0.0	1	1	400.0	400.0	0	1	1	190.99385	102.88429	0	0.203	-0.001	-0.037	0.0	111.0
0.0	0.0	1	1	400.0	400.0	0	1	1	190.99385	102.88429	0	0.203	0.0	0.012	0.0	11.0
0.0	0.0	1	1	400.0	400.0	0	1	1	190.99385	102.88429	0	0.203	0.0	0.018	0.0	111.0
0.0	0.0	1	1	400.0	400.0	0	1	1	190.99385	102.88429	0	0.203	0.0	0.103	0.0	111.0
0.0	0.0	1	1	400.0	400.0	0	1	1	190.99385	102.88429	0	0.203	-0.001	-0.163	0.0	111.0
0.0	0.0	1	1	400.0	400.0	0	1	1	190.99385	102.88429	0	0.203	0.0	0.01	0.0	111.0
0.0	0.0	1	1	400.0	400.0	0	1	1	190.99385	102.88429	0	0.203	0.0	-0.011	0.0	11.0
0.0	0.0	1	1	400.0	400.0	0	1	1	190.99385	102.88429	0	0.203	-0.001	-0.08	0.0	111.0
0.0	0.0	1	1	400.0	400.0	0	1	1	190.99385	102.88429	0	0.203	-0.001	-0.042	0.0	11.0
0.0	0.0	1	1	400.0	400.0	0	1	1	190.99385	102.88429	0	0.203	-0.001	-0.015	0.0	111.0
0.0	0.0	1	1	400.0	400.0	0	1	1	190.99385	102.88429	0	0.203	0.0	0.015	0.0	111.0
0.0	0.0	1	1	400.0	400.0	0	1	1	190.99385	102.88429	0	0.203	0.0	0.014	0.0	11.0
0.0	0.0	1	1	400.0	400.0	0	1	1	190.99385	102.88429	0	0.203	-0.001	-0.027	0.0	11.0
0.0	0.0	1	1	400.0	400.0	0	1	1	190.99385	102.88429	0	0.203	0.0	0.005	0.0	11.0
0.0	0.0	1	1	400.0	400.0	0	1	1	190.99385	102.88429	0	0.203	0.0	0.004	0.0	11.0
0.0	0.0	1	1	400.0	400.0	0	1	1	190.99385	102.88429	0	0.203	0.0	0.031	0.0	111.0
0.0	0.0	1	1	400.0	400.0	0	1	1	190.99385	102.88429	0	0.203	-0.001	-0.026	0.0	111.0
0.0	0.0	1	1	400.0	400.0	0	1	1	190.99385	102.88429	0	0.203	0.0	-0.007	0.0	111.0
0.0	0.0	1	1	400.0	400.0	0	1	1	190.99385	102.88429	0	0.203	-0.001	-0.059	0.0	111.0
0.0	0.0	1	1	400.0	400.0	0	1	1	190.99385	102.88429	0	0.203	0.0	0.049	0.0	11.0
0.0	0.0	1	1	400.0	400.0	0	1	1	190.99385	102.88429	0	0.203	0.0	0.005	0.0	111.0
0.0	0.0	1	1	400.0	400.0	0	1	1	190.99385	102.88429	0	0.203	0.0	0.001	0.0	111.0
0.0	0.0	1	1	400.0	400.0	0	1	1	190.99385	102.88429	0	0.203	0.0	0.024	0.0	111.0
0.0	0.0	1	1	400.0	400.0	0	1	1	190.99385	102.88429	0	0.203	-0.001	-0.016	0.0	111.0
0.0	0.0	1	1	400.0	400.0	0	1	1	190.99385	102.88429	0	0.203	0.0	-0.001	0.0	111.0
0.0	0.0	1	1	400.0	400.0	0	1	1	190.99385	102.88429	0	0.203	0.0	0.113	0.0	111.0
0.0	0.0	1	1	400.0	400.0	0	1	1	190.99385	102.88429	0	0.203	-0.001	-0.034	0.0	111.0
0.0	0.0	1	1	400.0	400.0	0	1	1	190.99385	102.88429	0	0.203	0.0	-0.007	0.0	11.0
0.0	0.0	1	1	400.0	400.0	0	1	1	190.99385	102.88429	0	0.203	0.0	-0.005	0.0	111.0
0.0	0.0	1	1	400.0	400.0	0	1	1	190.99385	102.88429	0	0.203	-0.001	-0.038	0.0	11.0
0.0	0.0	1	1	400.0	400.0	0	1	1	190.99385	102.88429	0	0.203	0.0	0.044	0.0	11.0
0.0	0.0	1	1	400.0	400.0	0	1	1	190.99385	102.88429	0	0.203	0.0	0.008	0.0	11.0
0.0	0.0	1	1	400.0	400.0	0	1	1	190.99385	102.88429	0	0.203	0.0	0.007	0.0	111.0
0.0	0.0	1	1	400.0	400.0	0	1	1	190.99385	102.88429	0	0.203	0.0	0.008	0.0	111.0
0.0	0.0	1	1	400.0	400.0	0	1	1	190.99385	102.88429	0	0.203	-0.001	-0.024	0.0	111.0
0.0	0.0	1	1	400.0	400.0	0	1	1	190.99385	102.88429	0	0.203	0.0	0.021	0.0	11.0
0.0	0.0	1	1	400.0	400.0	0	1	1	190.99385	102.88429	0	0.203	0.0	0.001	0.0	111.0
0.0	0.0	1	1	400.0	400.0	0	1	1	190.99385	102.88429	0	0.203	0.0	0.002	0.0	111.0
0.0	0.0	1	1	400.0	400.0	0	1	1	190.99385	102.88429	0	0.203	0.0	0.025	0.0	111.0
0.0	0.0	1	1	400.0	400.0	0	1	1	190.99385	102.88429	0	0.203	-0.001	-0.114	0.0	11.0
0.0	0.0	1	1	400.0	400.0	0	1	1	190.99385	102.88429	0	0.203	-0.001	-0.025	0.0	111.0
0.0	0.0	1	1	400.0	400.0	0	1	1	190.99385	102.88429	0	0.203	-0.001	-0.048	0.0	111.0
0.0	0.0	1	1	400.0	400.0	0	1	1	190.99385	102.88429	0	0.203	0.0	-0.005	0.0	111.0
0.0	0.0	1	1	400.0	400.0	0	1	1	190.99385	102.88429	0	0.203	0.0	0.012	0.0	111.0
0.0	0.0	1	1	400.0	400.0	0	1	1	190.99385	102.88429	0	0.203	0.0	0.0	0.0	111.0
0.0	0.0	1	1	400.0	400.0	0	1	1	190.99385	102.88429	0	0.203	0.0	0.0	0.0	111.0
0.0	0.0	1	1	400.0	400.0	0	1	1	190.99385	102.88429	0	0.203	0.0	0.007	0.0	111.0
0.0	0.0	1	1	400.0	400.0	0	1	1	190.99385	102.88429	0	0.203	0.0	0.016	0.0	111.0
0.0	0.0	1	1	400.0	400.0	0	1	1	190.99385	102.88429	0	0.203	0.0	-0.001	0.0	111.0
0.0	0.0	1	1	400.0	400.0	0	1	1	190.99385	102.88429	0	0.203	0.0	0.026	0.0	111.0
0.0	0.0	1	1	400.0	400.0	0	1	1	190.99385	102.88429	0	0.203	-0.001	-0.175	0.0	111.0
0.0	0.0	1	1	400.0	400.0	0	1	1	190.99385	102.88429	0	0.203	0.0	-0.001	0.0	111.0
0.0	0.0	1	1	400.0	400.0	0	1	1	190.99385	102.88429	0	0.203	0.0	-0.001	0.0	111.0
0.0	0.0	1	1	400.0	400.0	0	1	1	190.99385	102.88429	0	0.203	0.0	0.002	0.0	111.0
0.0	0.0	1	1	400.0	400.0	0	1	1	190.99385	102.88429	0	0.203	0.0	0.004	0.0	111.0
0.0	0.0	1	1	400.0	400.0	0	1	1	190.99385	102.88429	0	0.203	0.0	-0.003	0.0	111.0
0.0	0.0	1	1	400.0	400.0	0	1	1	190.99385	102.88429	0	0.203	0.0	0.033	0.0	11.0
0.0	0.0	1	1	400.0	400.0	0	1	1	190.99385	102.88429	0	0.203	0.0	0.015	0.0	111.0
0.0	0.0	1	1	400.0	400.0	0	1	1	190.99385	102.88429	0	0.203	0.0	0.003	0.0	111.0
0.0	0.0	1	1	400.0	400.0	0	1	1	190.99385	102.88429	0	0.203	0.0	-0.007	0.0	111.0
0.0	0.0	1	1	400.0	400.0	0	1	1	190.99385	102.88429	0	0.203	-0.001	-0.02	0.0	111.0
0.0	0.0	1	1	400.0	400.0	0	1	1	190.99385	102.88429	0	0.203	-0.001	-0.078	0.0	111.0
0.0	0.0	1	1	400.0	400.0	0	1	1	190.99385	102.88429	0	0.203	-0.001	-0.021	0.0	111.0
0.0	0.0	1	1	400.0	400.0	0	1	1	190.99385	102.88429	0	0.203	0.0	-0.003	0.0	111.0
0.0	0.0	1	1	400.0	400.0	0	1	1	190.99385	102.88429	0	0.203	0.0	-0.001	0.0	111.0
0.0	0.0	1	1	400.0	400.0	0	1	1	190.99385	102.88429	0	0.203	0.0	0.013	0.0	11.0
0.0	0.0	1	1	400.0	400.0	0	1	1	190.99385	102.88429	0	0.203	0.0	0.005	0.0	111.0
0.0	0.0	1	1	400.0	400.0	0	1	1	190.99385	102.88429	0	0.203	0.0	-0.007	0.0	111.0
0.0	0.0	1	1	400.0	400.0	0	1	1	190.99385	102.88429	0	0.203	0.0	0.003	0.0	111.0
0.0	0.0	1	1	400.0	400.0	0	1	1	190.99385	102.88429	0	0.203	-0.001	-0.019	0.0	111.0
0.0	0.0	1	1	400.0	400.0	0	1	1	190.99385	102.88429	0	0.203	0.0	0.007	0.0	111.0
0.0	0.0	1	1	400.0	400.0	0	1	1	190.99385	102.88429	0	0.203	0.0	-0.002	0.0	111.0
0.0	0.0	1	1	400.0	400.0	0	1	1	190.99385	102.88429	0	0.203	0.0	0.189	0.0	111.0
0.0	0.0	1	1	400.0	400.0	0	1	1	190.99385	102.88429	0	0.203	0.0	0.098	0.0	11.0
0.0	0.0	1	1	400.0	400.0	0	1	1	190.99385	102.88429	0	0.203	0.0	0.083	0.0	111.0
0.0	0.0	1	1	400.0	400.0	0	1	1	190.99385	102.88429	0	0.203	-0.001	-0.019	0.0	111.0
0.0	0.0	1	1	400.0	400.0	0	1	1	190.99385	102.88429	0	0.203	-0.001	-0.052	0.0	111.0
0.0	0.0	1	1	400.0	400.0	0	1	1	190.99385	102.88429	0	0.203	0.0	0.007	0.0	111.0
0.0	0.0	1	1	400.0	400.0	0	1	1	190.99385	102.88429	0	0.203	0.0	-0.011	0.0	111.0
0.0	0.0	1	1	400.0	400.0	0	1	1	190.99385	102.88429	0	0.203	-0.001	-0.078	0.0	111.0
0.0	0.0	1	1	400.0	400.0	0	1	1	190.99385	102.88429	0	0.203	-0.002	-0.292	0.0	111.0
0.0	0.0	1	1	400.0	400.0	0	1	1	190.99385	102.88429	0	0.203	0.0	0.017	0.0	111.0
0.0	0.0	1	1	400.0	400.0	0	1	1	190.99385	102.88429	0	0.203	-0.001	-0.024	0.0	111.0
0.0	0.0	1	1	400.0	400.0	0	1	1	190.99385	102.88429	0	0.203	0.0	0.049	0.0	111.0
0.0	0.0	1	1	400.0	400.0	0	1	1	190.99385	102.88429	0	0.203	0.0	0.008	0.0	11.0
0.0	0.0	1	1	400.0	400.0	0	1	1	190.99385	102.88429	0	0.203	-0.001	-0.047	0.0	111.0
0.0	0.0	1	1	400.0	400.0	0	1	1	190.99385	102.88429	0	0.203	0.0	0.013	0.0	111.0
0.0	0.0	1	1	400.0	400.0	0	1	1	190.99385	102.88429	0	0.203	0.0	0.028	0.0	111.0
0.0	0.0	1	1	400.0	400.0	0	1	1	190.99385	102.88429	0	0.203	0.0	0.018	0.0	111.0
0.0	0.0	1	1	400.0	400.0	0	1	1	190.99385	102.88429	0	0.203	-0.001	-0.051	0.0	111.0
0.0	0.0	1	1	400.0	400.0	0	1	1	190.99385	102.88429	0	0.203	0.0	0.001	0.0	111.0
0.0	0.0	1	1	400.0	400.0	0	1	1	190.99385	102.88429	0	0.203	0.0	0.08	0.0	111.0
0.0	0.0	1	1	400.0	400.0	0	1	1	190.99385	102.88429	0	0.203	0.0	0.015	0.0	111.0
0.0	0.0	1	1	400.0	400.0	0	1	1	190.99385	102.88429	0	0.203	0.0	0.007	0.0	111.0
0.0	0.0	1	1	400.0	400.0	0	1	1	190.99385	102.88429	0	0.203	0.0	0.01	0.0	111.0
0.0	0.0	1	1	400.0	400.0	0	1	1	190.99385	102.88429	0	0.203	0.0	0.002	0.0	111.0
0.0	0.0	1	1	400.0	400.0	0	1	1	190.99385	102.88429	0	0.203	0.0	0.037	0.0	111.0
0.0	0.0	1	1	400.0	400.0	0	1	1	190.99385	102.88429	0	0.203	0.0	-0.01	0.0	111.0
0.0	0.0	1	1	400.0	400.0	0	1	1	190.99385	102.88429	0	0.203	-0.001	-0.079	0.0	111.0
0.0	0.0	1	1	400.0	400.0	0	1	1	190.99385	102.88429	0	0.203	0.0	0.013	0.0	111.0
0.0	0.0	1	1	400.0	400.0	0	1	1	190.99385	102.88429	0	0.203	0.0	0.058	0.0	111.0
0.0	0.0	1	1	400.0	400.0	0	1	1	190.99385	102.88429	0	0.203	0.0	0.093	0.0	111.0
0.0	0.0	1	1	400.0	400.0	0	1	1	190.99385	102.88429	0	0.203	0.0	0.003	0.0	111.0
0.0	0.0	1	1	400.0	400.0	0	1	1	190.99385	102.88429	0	0.203	-0.001	-0.068	0.0	111.0
0.0	0.0	1	1	400.0	400.0	0	1	1	190.99385	102.88429	0	0.203	0.0	0.041	0.0	111.0
0.0	0.0	1	1	400.0	400.0	0	1	1	190.99385	102.88429	0	0.203	0.0	0.015	0.0	111.0
0.0	0.0	1	1	400.0	400.0	0	1	1	190.99385	102.88429	0	0.203	0.0	0.008	0.0	111.0
0.0	0.0	1	1	400.0	400.0	0	1	1	190.99385	102.88429	0	0.203	-0.001	-0.019	0.0	111.0
0.0	0.0	1	1	400.0	400.0	0	1	1	190.99385	102.88429	0	0.203	0.0	0.097	0.0	111.0
0.0	0.0	1	1	400.0	400.0	0	1	1	190.99385	102.88429	0	0.203	0.0	0.07	0.0	111.0
0.0	0.0	1	1	400.0	400.0	0	1	1	190.99385	102.88429	0	0.203	0.0	0.002	0.0	111.0
0.0	0.0	1	1	400.0	400.0	0	1	1	190.99385	102.88429	0	0.203	-0.001	-0.013	0.0	111.0
0.0	0.0	1	1	400.0	400.0	0	1	1	190.99385	102.88429	0	0.203	0.0	0.01	0.0	111.0
0.0	0.0	1	1	400.0	400.0	0	1	1	190.99385	102.88429	0	0.203	0.0	0.077	0.0	111.0
0.0	0.0	1	1	400.0	400.0	0	1	1	190.99385	102.88429	0	0.203	0.0	0.013	0.0	111.0
0.0	0.0	1	1	400.0	400.0	0	1	1	190.99385	102.88429	0	0.203	-0.001	-0.025	0.0	111.0
0.0	0.0	1	1	400.0	400.0	0	1	1	190.99385	102.88429	0	0.203	0.0	-0.004	0.0	111.0
0.0	0.0	1	1	400.0	400.0	0	1	1	190.99385	102.88429	0	0.203	0.0	-0.01	0.0	111.0
0.0	0.0	1	1	400.0	400.0	0	1	1	190.99385	102.88429	0	0.203	0.0	0.012	0.0	111.0
0.0	0.0	1	1	400.0	400.0	0	1	1	190.99385	102.88429	0	0.203	-0.001	-0.018	0.0	111.0
0.0	0.0	1	1	400.0	400.0	0	1	1	190.99385	102.88429	0	0.203	0.0	0.041	0.0	111.0
0.0	0.0	1	1	400.0	400.0	0	1	1	190.99385	102.88429	0	0.203	0.0	0.045	0.0	111.0
0.0	0.0	1	1	400.0	400.0	0	1	1	190.99385	102.88429	0	0.203	-0.001	-0.012	0.0	111.0
0.0	0.0	1	1	400.0	400.0	0	1	1	190.99385	102.88429	0	0.203	0.0	0.01	0.0	111.0
0.0	0.0	1	1	400.0	400.0	0	1	1	190.99385	102.88429	0	0.203	0.0	-0.01	0.0	111.0
0.0	0.0	1	1	400.0	400.0	0	1	1	190.99385	102.88429	0	0.203	0.0	0.009	0.0	111.0
0.0	0.0	1	1	400.0	400.0	0	1	1	190.99385	102.88429	0	0.203	0.0	-0.009	0.0	111.0
0.0	0.0	1	1	400.0	400.0	0	1	1	190.99385	102.88429	0	0.203	0.0	0.237	0.0	111.0
0.0	0.0	1	1	400.0	400.0	0	1	1	190.99385	102.88429	0	0.203	0.0	0.021	0.0	111.0
0.0	0.0	1	1	400.0	400.0	0	1	1	190.99385	102.88429	0	0.203	-0.001	-0.029	0.0	111.0
0.0	0.0	1	1	400.0	400.0	0	1	1	190.99385	102.88429	0	0.203	0.0	0.22	0.0	111.0
0.0	0.0	1	1	400.0	400.0	0	1	1	190.99385	102.88429	0	0.203	-0.001	-0.027	0.0	111.0
0.0	0.0	1	1	400.0	400.0	0	1	1	190.99385	102.88429	0	0.203	0.0	0.054	0.0	111.0
0.0	0.0	1	1	400.0	400.0	0	1	1	190.99385	102.88429	0	0.203	-0.001	-0.151	0.0	111.0
0.0	0.0	1	1	400.0	400.0	0	1	1	190.99385	102.88429	0	0.203	0.0	0.03	0.0	111.0
0.0	0.0	1	1	400.0	400.0	0	1	1	190.99385	102.88429	0	0.203	0.0	-0.009	0.0	111.0
0.0	0.0	1	1	400.0	400.0	0	1	1	190.99385	102.88429	0	0.203	0.0	0.01	0.0	111.0
0.0	0.0	1	1	400.0	400.0	0	1	1	190.99385	102.88429	0	0.203	0.0	0.001	0.0	111.0
0.0	0.0	1	1	400.0	400.0	0	1	1	190.99385	102.88429	0	0.203	0.0	0.007	0.0	111.0
0.0	0.0	1	1	400.0	400.0	0	1	1	190.99385	102.88429	0	0.203	-0.001	-0.029	0.0	111.0
0.0	0.0	1	1	400.0	400.0	0	1	1	190.99385	102.88429	0	0.203	-0.001	-0.018	0.0	111.0
0.0	0.0	1	1	400.0	400.0	0	1	1	190.99385	102.88429	0	0.203	0.0	0.018	0.0	111.0
0.0	0.0	1	1	400.0	400.0	0	1	1	190.99385	102.88429	0	0.203	-0.001	-0.012	0.0	111.0
0.0	0.0	1	1	400.0	400.0	0	1	1	190.99385	102.88429	0	0.203	0.0	0.012	0.0	111.0
0.0	0.0	1	1	400.0	400.0	0	1	1	190.99385	102.88429	0	0.203	0.0	0.036	0.0	111.0
0.0	0.0	1	1	400.0	400.0	0	1	1	190.99385	102.88429	0	0.203	-0.001	-0.044	0.0	111.0
0.0	0.0	1	1	400.0	400.0	0	1	1	190.99385	102.88429	0	0.203	0.0	0.024	0.0	111.0
0.0	0.0	1	1	400.0	400.0	0	1	1	190.99385	102.88429	0	0.203	0.0	0.111	0.0	111.0
0.0	0.0	1	1	400.0	400.0	0	1	1	190.99385	102.88429	0	0.203	0.0	0.005	0.0	111.0
0.0	0.0	1	1	400.0	400.0	0	1	1	190.99385	102.88429	0	0.203	0.0	0.009	0.0	111.0
0.0	0.0	1	1	400.0	400.0	0	1	1	190.99385	102.88429	0	0.203	0.0	-0.004	0.0	111.0
0.0	0.0	1	1	400.0	400.0	0	1	1	190.99385	102.88429	0	0.203	0.0	-0.006	0.0	111.0
0.0	0.0	1	1	400.0	400.0	0	1	1	190.99385	102.88429	0	0.203	0.0	0.005	0.0	111.0
0.0	0.0	1	1	400.0	400.0	0	1	1	190.99385	102.88429	0	0.203	0.0	0.007	0.0	111.0
0.0	0.0	1	1	400.0	400.0	0	1	1	190.99385	102.88429	0	0.203	-0.001	-0.027	0.0	111.0
0.0	0.0	1	1	400.0	400.0	0	1	1	190.99385	102.88429	0	0.203	0.0	0.03	0.0	111.0
0.0	0.0	1	1	400.0	400.0	0	1	1	190.99385	102.88429	0	0.203	-0.001	-0.013	0.0	111.0
0.0	0.0	1	1	400.0	400.0	0	1	1	190.99385	102.88429	0	0.203	0.0	0.004	0.0	111.0
0.0	0.0	1	1	400.0	400.0	0	1	1	190.99385	102.88429	0	0.203	0.0	0.031	0.0	111.0
0.0	0.0	1	1	400.0	400.0	0	1	1	190.99385	102.88429	0	0.203	0.0	-0.001	0.0	111.0
0.0	0.0	1	1	400.0	400.0	0	1	1	190.99385	102.88429	0	0.203	-0.001	-0.058	0.0	111.0
0.0	0.0	1	1	400.0	400.0	0	1	1	190.99385	102.88429	0	0.203	0.0	0.081	0.0	111.0
0.0	0.0	1	1	400.0	400.0	0	1	1	190.99385	102.88429	0	0.203	0.0	0.027	0.0	111.0
0.0	0.0	1	1	400.0	400.0	0	1	1	190.99385	102.88429	0	0.203	0.0	0.005	0.0	111.0
0.0	0.0	1	1	400.0	400.0	0	1	1	190.99385	102.88429	0	0.203	0.0	0.031	0.0	111.0
0.0	0.0	1	1	400.0	400.0	0	1	1	190.99385	102.88429	0	0.203	0.0	0.012	0.0	111.0
0.0	0.0	1	1	400.0	400.0	0	1	1	190.99385	102.88429	0	0.203	0.0	0.204	0.0	111.0
0.0	0.0	1	1	400.0	400.0	0	1	1	190.99385	102.88429	0	0.203	0.0	-0.001	0.0	111.0
0.0	0.0	1	1	400.0	400.0	0	1	1	190.99385	102.88429	0	0.203	0.0	0.007	0.0	111.0
0.0	0.0	1	1	400.0	400.0	0	1	1	190.99385	102.88429	0	0.203	0.0	0.004	0.0	111.0
0.0	0.0	1	1	400.0	400.0	0	1	1	190.99385	102.88429	0	0.203	0.0	-0.006	0.0	111.0
0.0	0.0	1	1	400.0	400.0	0	1	1	190.99385	102.88429	0	0.203	0.0	0.188	0.0	111.0
0.0	0.0	1	1	400.0	400.0	0	1	1	190.99385	102.88429	0	0.203	-0.001	-0.039	0.0	111.0
0.0	0.0	1	1	400.0	400.0	0	1	1	190.99385	102.88429	0	0.203	0.0	0.061	0.0	111.0
0.0	0.0	1	1	400.0	400.0	0	1	1	190.99385	102.88429	0	0.203	0.0	0.002	0.0	111.0
0.0	0.0	1	1	400.0	400.0	0	1	1	190.99385	102.88429	0	0.203	0.0	-0.004	0.0	111.0
0.0	0.0	1	1	400.0	400.0	0	1	1	190.99385	102.88429	0	0.203	0.0	0.026	0.0	111.0
0.0	0.0	1	1	400.0	400.0	0	1	1	190.99385	102.88429	0	0.203	0.0	0.018	0.0	111.0
0.0	0.0	1	1	400.0	400.0	0	1	1	190.99385	102.88429	0	0.203	0.0	0.013	0.0	111.0
0.0	0.0	1	1	400.0	400.0	0	1	1	190.99385	102.88429	0	0.203	0.0	0.01	0.0	111.0
0.0	0.0	1	1	400.0	400.0	0	1	1	190.99385	102.88429	0	0.203	-0.001	-0.029	0.0	111.0
0.0	0.0	1	1	400.0	400.0	0	1	1	190.99385	102.88429	0	0.203	-0.001	-0.013	0.0	111.0
0.0	0.0	1	1	400.0	400.0	0	1	1	190.99385	102.88429	0	0.203	0.0	0.01	0.0	111.0
0.0	0.0	1	1	400.0	400.0	0	1	1	190.99385	102.88429	0	0.203	-0.001	-0.018	0.0	111.0
0.0	0.0	1	1	400.0	400.0	0	1	1	190.99385	102.88429	0	0.203	-0.001	-0.027	0.0	111.0
0.0	0.0	1	1	400.0	400.0	0	1	1	190.99385	102.88429	0	0.203	0.0	0.104	0.0	111.0
0.0	0.0	1	1	400.0	400.0	0	1	1	190.99385	102.88429	0	0.203	-0.001	-0.027	0.0	111.0
0.0	0.0	1	1	400.0	400.0	0	1	1	190.99385	102.88429	0	0.203	0.0	0.024	0.0	111.0
0.0	0.0	1	1	400.0	400.0	0	1	1	190.99385	102.88429	0	0.203	-0.001	-0.056	0.0	111.0
0.0	0.0	1	1	400.0	400.0	0	1	1	190.99385	102.88429	0	0.203	0.0	0.001	0.0	111.0
0.0	0.0	1	1	400.0	400.0	0	1	1	190.99385	102.88429	0	0.203	-0.001	-0.076	0.0	111.0
0.0	0.0	1	1	400.0	400.0	0	1	1	190.99385	102.88429	0	0.203	-0.001	-0.026	0.0	111.0
0.0	0.0	1	1	400.0	400.0	0	1	1	190.99385	102.88429	0	0.203	-0.001	-0.029	0.0	111.0
0.0	0.0	1	1	400.0	400.0	0	1	1	190.99385	102.88429	0	0.203	-0.001	-0.05	0.0	111.0
0.0	0.0	1	1	400.0	400.0	0	1	1	190.99385	102.88429	0	0.203	0.0	0.038	0.0	111.0
0.0	0.0	1	1	400.0	400.0	0	1	1	190.99385	102.88429	0	0.203	0.0	0.0	0.0	111.0
0.0	0.0	1	1	400.0	400.0	0	1	1	190.99385	102.88429	0	0.203	-0.001	-0.012	0.0	111.0
0.0	0.0	1	1	400.0	400.0	0	1	1	190.99385	102.88429	0	0.203	0.0	0.041	0.0	111.0
0.0	0.0	1	1	400.0	400.0	0	1	1	190.99385	102.88429	0	0.203	-0.001	-0.127	0.0	111.0
0.0	0.0	1	1	400.0	400.0	0	1	1	190.99385	102.88429	0	0.203	0.0	-0.009	0.0	111.0
0.0	0.0	1	1	400.0	400.0	0	1	1	190.99385	102.88429	0	0.203	-0.001	-0.041	0.0	111.0
0.0	0.0	1	1	400.0	400.0	0	1	1	190.99385	102.88429	0	0.203	0.0	0.033	0.0	111.0
0.0	0.0	1	1	400.0	400.0	0	1	1	190.99385	102.88429	0	0.203	0.0	0.011	0.0	111.0
0.0	0.0	1	1	400.0	400.0	0	1	1	190.99385	102.88429	0	0.203	-0.001	-0.013	0.0	111.0
0.0	0.0	1	1	400.0	400.0	0	1	1	190.99385	102.88429	0	0.203	0.0	0.052	0.0	111.0
0.0	0.0	1	1	400.0	400.0	0	1	1	190.99385	102.88429	0	0.203	0.0	-0.01	0.0	111.0
0.0	0.0	1	1	400.0	400.0	0	1	1	190.99385	102.88429	0	0.203	-0.001	-0.018	0.0	111.0
0.0	0.0	1	1	400.0	400.0	0	1	1	190.99385	102.88429	0	0.203	-0.001	-0.036	0.0	111.0
-5555.5557	-400.0	1	1	400.0	400.0	0	1	1	190.99385	102.88429	1	0.203	0.0	0.132	0.0	111.0
-5555.5557	-400.0	1	1	400.0	400.0	0	1	1	190.99385	102.88429	1	0.203	-0.001	-0.042	0.0	111.0
-5555.5557	-400.0	1	1	400.0	400.0	0	1	1	190.99385	102.88429	1	0.203	0.0	0.007	0.0	111.0
-5555.5557	-400.0	1	1	400.0	400.0	0	1	1	190.99385	102.88429	1	0.203	-0.003	-0.393	-0.392	111.0
-5555.5557	-400.0	1	1	400.0	400.0	0	1	1	190.99385	102.88429	1	0.203	-0.005	-0.41	-0.392	111.0
-5555.5557	-400.0	1	1	400.0	400.0	0	1	1	190.99385	102.88429	1	0.203	-0.013	-1.057	-1.097	111.0
-5555.5557	-400.0	1	1	400.0	400.0	0	1	1	190.99385	102.88429	1	0.203	-0.023	-1.382	-1.413	111.0
-5555.5557	-400.0	1	1	400.0	400.0	0	1	1	190.99385	102.88429	1	0.203	-0.031	-1.408	-1.413	111.0
-5555.5557	-400.0	1	1	400.0	400.0	0	1	1	190.99385	102.88429	1	0.202	-0.045	-2.017	-1.978	111.0
-5555.5557	-400.0	1	1	400.0	400.0	0	1	1	190.99385	102.88429	1	0.202	-0.057	-2.177	-2.232	11.0
-5555.5557	-400.0	1	1	400.0	400.0	0	1	1	190.99385	102.88429	1	0.202	-0.07	-2.226	-2.232	11.0
-5555.5557	-400.0	1	1	400.0	400.0	0	1	1	190.99385	102.88429	1	0.202	-0.086	-2.699	-2.686	11.0
-5555.5557	-400.0	1	1	400.0	400.0	0	1	1	190.99385	102.88429	1	0.202	-0.1	-2.843	-2.686	11.0
-5555.5557	-400.0	1	1	400.0	400.0	0	1	1	190.99385	102.88429	1	0.202	-0.114	-2.852	-2.889	11.0
-5555.5557	-400.0	1	1	400.0	400.0	0	1	1	190.99385	102.88429	1	0.202	-0.129	-3.221	-3.254	11.0
-5555.5557	-400.0	1	1	400.0	400.0	0	1	1	190.99385	102.88429	1	0.202	-0.143	-3.332	-3.254	11.0
-5555.5557	-400.0	1	1	400.0	400.0	0	1	1	190.99385	102.88429	1	0.202	-0.157	-3.584	-3.569	11.0
-5555.5557	-400.0	1	1	400.0	400.0	0	1	1	190.99385	102.88429	1	0.202	-0.17	-3.557	-3.709	11.0
-5555.5557	-400.0	1	1	400.0	400.0	0	1	1	190.99385	102.88429	1	0.201	-0.183	-3.577	-3.709	11.0
-5555.5557	-400.0	1	1	400.0	400.0	0	1	1	190.99385	102.88429	1	0.201	-0.197	-4.003	-3.963	11.0
-5555.5557	-400.0	1	1	400.0	400.0	0	1	1	190.99385	102.88429	1	0.201	-0.21	-3.949	-3.963	11.0
-5555.5557	-400.0	1	1	400.0	400.0	0	1	1	190.99385	102.88429	1	0.201	-0.223	-4.066	-4.075	11.0
-5555.5557	-400.0	1	1	400.0	400.0	0	1	1	190.99385	102.88429	1	0.201	-0.235	-4.277	-4.278	11.0
-5555.5557	-400.0	1	1	400.0	400.0	0	1	1	190.99385	102.88429	1	0.201	-0.246	-4.305	-4.278	11.0
-5555.5557	-400.0	1	1	400.0	400.0	0	1	1	190.99385	102.88429	1	0.201	-0.257	-4.26	-4.369	11.0
-5555.5557	-400.0	1	1	400.0	400.0	0	1	1	190.99385	102.88429	1	0.201	-0.268	-4.399	-4.531	11.0
-5555.5557	-400.0	1	1	400.0	400.0	0	1	1	190.99385	102.88429	1	0.201	-0.278	-4.548	-4.531	11.0
-5555.5557	-400.0	1	1	400.0	400.0	0	1	1	190.99385	102.88429	1	0.201	-0.289	-4.623	-4.604	11.0
-5555.5557	-400.0	1	1	400.0	400.0	0	1	1	190.99385	102.88429	1	0.201	-0.298	-4.525	-4.604	11.0
-5555.5557	-400.0	1	1	400.0	400.0	0	1	1	190.99385	102.88429	1	0.201	-0.308	-4.722	-4.735	11.0
-5555.5557	-400.0	1	1	400.0	400.0	0	1	1	190.99385	102.88429	1	0.2	-0.317	-4.766	-4.793	11.0
-5555.5557	-400.0	1	1	400.0	400.0	0	1	1	190.99385	102.88429	1	0.2	-0.324	-4.766	-4.793	11.0
-5555.5557	-400.0	1	1	400.0	400.0	0	1	1	190.99385	102.88429	1	0.2	-0.332	-4.903	-4.898	11.0
-5555.5557	-400.0	1	1	400.0	400.0	0	1	1	190.99385	102.88429	1	0.2	-0.34	-4.989	-4.945	11.0
-5555.5557	-400.0	1	1	400.0	400.0	0	1	1	190.99385	102.88429	1	0.2	-0.347	-4.949	-4.945	11.0
-5555.5557	-400.0	1	1	400.0	400.0	0	1	1	190.99385	102.88429	1	0.2	-0.353	-4.983	-5.029	11.0
-5555.5557	-400.0	1	1	400.0	400.0	0	1	1	190.99385	102.88429	1	0.2	-0.36	-4.983	-5.029	11.0
-5555.5557	-400.0	1	1	400.0	400.0	0	1	1	190.99385	102.88429	1	0.2	-0.366	-5.125	-5.102	11.0
-5555.5557	-400.0	1	1	400.0	400.0	0	1	1	190.99385	102.88429	1	0.2	-0.372	-5.144	-5.134	11.0
-5555.5557	-400.0	1	1	400.0	400.0	0	1	1	190.99385	102.88429	1	0.2	-0.378	-5.237	-5.134	11.0
-5555.5557	-400.0	1	1	400.0	400.0	0	1	1	190.99385	102.88429	1	0.2	-0.383	-5.16	-5.192	11.0
-5555.5557	-400.0	1	1	400.0	400.0	0	1	1	190.99385	102.88429	1	0.2	-0.388	-5.141	-5.218	11.0
-5555.5557	-400.0	1	1	400.0	400.0	0	1	1	190.99385	102.88429	1	0.2	-0.392	-5.225	-5.218	11.0
-5555.5557	-400.0	1	1	400.0	400.0	0	1	1	190.99385	102.88429	1	0.2	-0.396	-5.181	-5.265	11.0
-5555.5557	-400.0	1	1	400.0	400.0	0	1	1	190.99385	102.88429	1	0.2	-0.401	-5.354	-5.265	11.0
-5555.5557	-400.0	1	1	400.0	400.0	0	1	1	190.99385	102.88429	1	0.2	-0.403	-5.306	-5.306	11.0
-5555.5557	-400.0	1	1	400.0	400.0	0	1	1	190.99385	102.88429	1	0.2	-0.407	-5.316	-5.324	11.0
-5555.5557	-400.0	1	1	400.0	400.0	0	1	1	190.99385	102.88429	1	0.2	-0.41	-5.262	-5.324	11.0
-5555.5557	-400.0	1	1	400.0	400.0	0	1	1	190.99385	102.88429	1	0.2	-0.414	-5.395	-5.356	11.0
-5555.5557	-400.0	1	1	400.0	400.0	0	1	1	190.99385	102.88429	1	0.2	-0.417	-5.313	-5.371	11.0
-5555.5557	-400.0	1	1	400.0	400.0	0	1	1	190.99385	102.88429	1	0.2	-0.421	-5.389	-5.371	11.0
-5555.5557	-400.0	1	1	400.0	400.0	0	1	1	190.99385	102.88429	1	0.2	-0.423	-5.375	-5.397	11.0
-5555.5557	-400.0	1	1	400.0	400.0	0	1	1	190.99385	102.88429	1	0.2	-0.425	-5.373	-5.397	11.0
-5555.5557	-400.0	1	1	400.0	400.0	0	1	1	190.99385	102.88429	1	0.2	-0.427	-5.373	-5.408	11.0
-5555.5557	-400.0	1	1	400.0	400.0	0	1	1	190.99385	102.88429	1	0.2	-0.429	-5.448	-5.429	11.0
-5555.5557	-400.0	1	1	400.0	400.0	0	1	1	190.99385	102.88429	1	0.2	-0.431	-5.417	-5.429	11.0
-5555.5557	-400.0	1	1	400.0	400.0	0	1	1	190.99385	102.88429	1	0.2	-0.433	-5.514	-5.438	11.0
-5555.5557	-400.0	1	1	400.0	400.0	0	1	1	190.99385	102.88429	1	0.2	-0.435	-5.324	-5.438	11.0
-5555.5557	-400.0	1	1	400.0	400.0	0	1	1	190.99385	102.88429	1	0.2	-0.437	-5.451	-5.455	11.0
-5555.5557	-400.0	1	1	400.0	400.0	0	1	1	190.99385	102.88429	1	0.2	-0.44	-5.461	-5.47	11.0
-5555.5557	-400.0	1	1	400.0	400.0	0	1	1	190.99385	102.88429	1	0.2	-0.441	-5.508	-5.47	11.0
-5555.5557	-400.0	1	1	400.0	400.0	0	1	1	190.99385	102.88429	1	0.2	-0.442	-5.494	-5.476	11.0
-5555.5557	-400.0	1	1	400.0	400.0	0	1	1	190.99385	102.88429	1	0.2	-0.442	-5.502	-5.488	11.0
-5555.5557	-400.0	1	1	400.0	400.0	0	1	1	190.99385	102.88429	1	0.2	-0.442	-5.487	-5.488	11.0
-5555.5557	-400.0	1	1	400.0	400.0	0	1	1	190.99385	102.88429	1	0.2	-0.442	-5.526	-5.493	11.0
-5555.5557	-400.0	1	1	400.0	400.0	0	1	1	190.99385	102.88429	1	0.2	-0.442	-5.436	-5.502	11.0
-5555.5557	-400.0	1	1	400.0	400.0	0	1	1	190.99385	102.88429	1	0.2	-0.442	-5.507	-5.502	11.0
-5555.5557	-400.0	1	1	400.0	400.0	0	1	1	190.99385	102.88429	1	0.2	-0.442	-5.499	-5.507	11.0
-5555.5557	-400.0	1	1	400.0	400.0	0	1	1	190.99385	102.88429	1	0.2	-0.442	-5.507	-5.507	11.0
-5555.5557	-400.0	1	1	400.0	400.0	0	1	1	190.99385	102.88429	1	0.2	-0.442	-5.477	-5.514	11.0
-5555.5557	-400.0	1	1	400.0	400.0	0	1	1	190.99385	102.88429	1	0.2	-0.442	-5.514	-5.517	11.0
-5555.5557	-400.0	1	1	400.0	400.0	0	1	1	190.99385	102.88429	1	0.2	-0.443	-5.659	-5.517	11.0
-5555.5557	-400.0	1	1	400.0	400.0	0	1	1	190.99385	102.88429	1	0.2	-0.443	-5.511	-5.523	11.0
-5555.5557	-400.0	1	1	400.0	400.0	0	1	1	190.99385	102.88429	1	0.2	-0.443	-5.519	-5.523	11.0
-5555.5557	-400.0	1	1	400.0	400.0	0	1	1	190.99385	102.88429	1	0.2	-0.443	-5.549	-5.529	11.0
-5555.5557	-400.0	1	1	400.0	400.0	0	1	1	190.99385	102.88429	1	0.2	-0.444	-5.524	-5.531	11.0
-5555.5557	-400.0	1	1	400.0	400.0	0	1	1	190.99385	102.88429	1	0.2	-0.445	-5.561	-5.531	11.0
-5555.5557	-400.0	1	1	400.0	400.0	0	1	1	190.99385	102.88429	1	0.2	-0.446	-5.579	-5.535	11.0
-5555.5557	-400.0	1	1	400.0	400.0	0	1	1	190.99385	102.88429	1	0.2	-0.448	-5.571	-5.537	11.0
-5555.5557	-400.0	1	1	400.0	400.0	0	1	1	190.99385	102.88429	1	0.2	-0.448	-5.531	-5.537	11.0
-5555.5557	-400.0	1	1	400.0	400.0	1	1	1	190.99385	102.88429	1	0.2	-0.448	-5.529	-5.541	11.0
-5555.5557	-400.0	1	1	400.0	400.0	1	1	1	190.99385	102.88429	1	0.2	-0.45	-5.659	-5.543	11.0
-5555.5557	-400.0	1	1	400.0	400.0	1	1	1	190.99385	102.88429	1	0.199	-0.45	-5.534	-5.543	11.0
-5555.5557	-400.0	1	1	400.0	400.0	1	1	1	190.99385	102.88429	1	0.199	-0.45	-5.531	-5.544	11.0
-5555.5557	-400.0	1	1	400.0	400.0	1	1	1	190.99385	102.88429	1	0.199	-0.451	-5.506	-5.544	11.0
-5555.5557	-400.0	1	1	400.0	400.0	1	1	1	190.99385	102.88429	1	0.199	-0.452	-5.551	-5.547	11.0
-5555.5557	-400.0	1	1	400.0	400.0	1	1	1	190.99385	102.88429	1	0.199	-0.454	-5.576	-5.548	11.0
-5555.5557	-400.0	1	1	400.0	400.0	1	1	1	190.99385	102.88429	1	0.199	-0.454	-5.448	-5.548	11.0
-5555.5557	-400.0	1	1	400.0	400.0	1	1	1	190.99385	102.88429	1	0.199	-0.455	-5.534	-5.55	11.0
-5555.5557	-400.0	1	1	400.0	400.0	1	1	1	190.99385	102.88429	1	0.199	-0.455	-5.551	-5.55	11.0
-5555.5557	-400.0	1	1	400.0	400.0	1	1	1	190.99385	102.88429	1	0.199	-0.456	-5.534	-5.55	11.0
-5555.5557	-400.0	1	1	400.0	400.0	1	1	1	190.99385	102.88429	1	0.199	-0.456	-5.541	-5.552	11.0
-5555.5557	-400.0	1	1	400.0	400.0	1	1	1	190.99385	102.88429	1	0.199	-0.456	-5.541	-5.552	11.0
-5555.5557	-400.0	1	1	400.0	400.0	1	1	1	190.99385	102.88429	1	0.199	-0.456	-5.536	-5.553	111.0
-5555.5557	-400.0	1	1	400.0	400.0	1	1	1	190.99385	102.88429	1	0.199	-0.456	-5.547	-5.554	11.0
-5555.5557	-400.0	1	1	400.0	400.0	1	1	1	190.99385	102.88429	1	0.199	-0.457	-5.545	-5.554	11.0
-5555.5557	-400.0	1	1	400.0	400.0	1	1	1	190.99385	102.88429	1	0.199	-0.458	-5.509	-5.555	11.0
-5555.5557	-400.0	1	1	400.0	400.0	1	1	1	190.99385	102.88429	1	0.199	-0.458	-5.511	-5.555	11.0
-5555.5557	-400.0	1	1	400.0	400.0	1	1	1	190.99385	102.88429	1	0.199	-0.458	-5.509	-5.555	11.0
-5555.5557	-400.0	1	1	400.0	400.0	1	1	1	190.99385	102.88429	1	0.199	-0.458	-5.552	-5.556	11.0
-5555.5557	-400.0	1	1	400.0	400.0	1	1	1	190.99385	102.88429	1	0.199	-0.46	-5.557	-5.556	11.0
-5555.5557	-400.0	1	1	400.0	400.0	1	1	1	190.99385	102.88429	1	0.199	-0.461	-5.597	-5.556	11.0
-5555.5557	-400.0	1	1	400.0	400.0	1	1	1	190.99385	102.88429	1	0.199	-0.46	-5.539	-5.557	11.0
-5555.5557	-400.0	1	1	400.0	400.0	1	1	1	190.99385	102.88429	1	0.199	-0.46	-5.547	-5.557	11.0
-5555.5557	-400.0	1	1	400.0	400.0	1	1	1	190.99385	102.88429	1	0.199	-0.46	-5.546	-5.559	11.0
-5555.5557	-400.0	1	1	400.0	400.0	1	1	1	190.99385	102.88429	1	0.199	-0.46	-5.509	-5.559	11.0
-5555.5557	-400.0	1	1	400.0	400.0	1	1	1	190.99385	102.88429	1	0.199	-0.461	-5.625	-5.559	111.0
-5555.5557	-400.0	1	1	400.0	400.0	1	1	1	190.99385	102.88429	1	0.199	-0.461	-5.572	-5.559	11.0
-5555.5557	-400.0	1	1	400.0	400.0	1	1	1	190.99385	102.88429	1	0.199	-0.461	-5.582	-5.559	11.0
-5555.5557	-400.0	1	1	400.0	400.0	1	1	1	190.99385	102.88429	1	0.199	-0.46	-5.553	-5.56	11.0
-5555.5557	-400.0	1	1	400.0	400.0	1	1	1	190.99385	102.88429	1	0.199	-0.46	-5.552	-5.56	111.0
-5555.5557	-400.0	1	1	400.0	400.0	1	1	1	190.99385	102.88429	1	0.199	-0.461	-5.643	-5.56	11.0
-5555.5557	-400.0	1	1	400.0	400.0	1	1	1	190.99385	102.88429	1	0.199	-0.46	-5.531	-5.56	11.0
-5555.5557	-400.0	1	1	400.0	400.0	1	1	1	190.99385	102.88429	1	0.199	-0.461	-5.563	-5.56	11.0
-5555.5557	-400.0	1	1	400.0	400.0	1	1	1	190.99385	102.88429	1	0.199	-0.461	-5.578	-5.56	11.0
-5555.5557	-400.0	1	1	400.0	400.0	1	1	1	190.99385	102.88429	1	0.199	-0.461	-5.568	-5.56	11.0
-5555.5557	-400.0	1	1	400.0	400.0	1	1	1	190.99385	102.88429	1	0.199	-0.461	-5.573	-5.56	11.0
-5555.5557	-400.0	1	1	400.0	400.0	1	1	1	190.99385	102.88429	1	0.199	-0.46	-5.452	-5.56	11.0
-5555.5557	-400.0	1	1	400.0	400.0	1	1	1	190.99385	102.88429	1	0.199	-0.461	-5.596	-5.56	11.0
-5555.5557	-400.0	1	1	400.0	400.0	1	1	1	190.99385	102.88429	1	0.199	-0.46	-5.528	-5.56	11.0
-5555.5557	-400.0	1	1	400.0	400.0	1	1	1	190.99385	102.88429	1	0.199	-0.46	-5.543	-5.56	11.0
-5555.5557	-400.0	1	1	400.0	400.0	1	1	1	190.99385	102.88429	1	0.199	-0.46	-5.435	-5.56	11.0
-5555.5557	-400.0	1	1	400.0	400.0	1	1	1	190.99385	102.88429	1	0.199	-0.461	-5.561	-5.56	11.0
-5555.5557	-400.0	1	1	400.0	400.0	1	1	1	190.99385	102.88429	1	0.199	-0.461	-5.566	-5.56	11.0
-5555.5557	-400.0	1	1	400.0	400.0	1	1	1	190.99385	102.88429	1	0.199	-0.461	-5.583	-5.56	11.0
-5555.5557	-400.0	1	1	400.0	400.0	1	1	1	190.99385	102.88429	1	0.199	-0.46	-5.518	-5.561	11.0
-5555.5557	-400.0	1	1	400.0	400.0	1	1	1	190.99385	102.88429	1	0.199	-0.46	-5.522	-5.561	11.0
-5555.5557	-400.0	1	1	400.0	400.0	1	1	1	190.99385	102.88429	1	0.199	-0.461	-5.574	-5.561	11.0
-5555.5557	-400.0	1	1	400.0	400.0	1	1	1	190.99385	102.88429	1	0.199	-0.46	-5.549	-5.561	11.0
-5555.5557	-400.0	1	1	400.0	400.0	1	1	1	190.99385	102.88429	1	0.199	-0.461	-5.629	-5.561	11.0
-5555.5557	-400.0	1	1	400.0	400.0	1	1	1	190.99385	102.88429	1	0.199	-0.46	-5.551	-5.561	11.0
-5555.5557	-400.0	1	1	400.0	400.0	1	1	1	190.99385	102.88429	1	0.199	-0.461	-5.558	-5.561	11.0
-5555.5557	-400.0	1	1	400.0	400.0	1	1	1	190.99385	102.88429	1	0.199	-0.461	-5.609	-5.561	11.0
-5555.5557	-400.0	1	1	400.0	400.0	1	1	1	190.99385	102.88429	1	0.199	-0.46	-5.529	-5.561	111.0
-5555.5557	-400.0	1	1	400.0	400.0	1	1	1	190.99385	102.88429	1	0.199	-0.461	-5.621	-5.561	11.0
-5555.5557	-400.0	1	1	400.0	400.0	1	1	1	190.99385	102.88429	1	0.199	-0.46	-5.496	-5.561	11.0
-5555.5557	-400.0	1	1	400.0	400.0	1	1	1	190.99385	102.88429	1	0.199	-0.461	-5.564	-5.561	11.0
-5555.5557	-400.0	1	1	400.0	400.0	1	1	1	190.99385	102.88429	1	0.199	-0.46	-5.493	-5.561	111.0
-5555.5557	-400.0	1	1	400.0	400.0	1	1	1	190.99385	102.88429	1	0.199	-0.461	-5.577	-5.561	11.0
-5555.5557	-400.0	1	1	400.0	400.0	1	1	1	190.99385	102.88429	1	0.199	-0.461	-5.603	-5.561	11.0
-5555.5557	-400.0	1	1	400.0	400.0	1	1	1	190.99385	102.88429	1	0.199	-0.461	-5.58	-5.561	11.0
-5555.5557	-400.0	1	1	400.0	400.0	1	1	1	190.99385	102.88429	1	0.199	-0.461	-5.595	-5.561	11.0
-5555.5557	-400.0	1	1	400.0	400.0	1	1	1	190.99385	102.88429	1	0.199	-0.461	-5.591	-5.561	11.0
-5555.5557	-400.0	1	1	400.0	400.0	1	1	1	190.99385	102.88429	1	0.199	-0.46	-5.52	-5.561	11.0
-5555.5557	-400.0	1	1	400.0	400.0	1	1	1	190.99385	102.88429	1	0.199	-0.46	-5.553	-5.561	11.0
-5555.5557	-400.0	1	1	400.0	400.0	1	1	1	190.99385	102.88429	1	0.199	-0.46	-5.546	-5.561	11.0
-5555.5557	-400.0	1	1	400.0	400.0	1	1	1	190.99385	102.88429	1	0.199	-0.461	-5.588	-5.561	11.0
-5555.5557	-400.0	1	1	400.0	400.0	1	1	1	190.99385	102.88429	1	0.199	-0.461	-5.582	-5.561	11.0
-5555.5557	-400.0	1	1	400.0	400.0	1	1	1	190.99385	102.88429	1	0.199	-0.46	-5.551	-5.561	11.0
-5555.5557	-400.0	1	1	400.0	400.0	1	1	1	190.99385	102.88429	1	0.199	-0.461	-5.735	-5.561	11.0
-5555.5557	-400.0	1	1	400.0	400.0	1	1	1	190.99385	102.88429	1	0.199	-0.46	-5.523	-5.561	11.0
-5555.5557	-400.0	1	1	400.0	400.0	1	1	1	190.99385	102.88429	1	0.199	-0.461	-5.561	-5.561	11.0
-5555.5557	-400.0	1	1	400.0	400.0	1	1	1	190.99385	102.88429	1	0.199	-0.461	-5.604	-5.561	11.0
-5555.5557	-400.0	1	1	400.0	400.0	1	1	1	190.99385	102.88429	1	0.199	-0.461	-5.573	-5.561	11.0
-5555.5557	-400.0	1	1	400.0	400.0	1	1	1	190.99385	102.88429	1	0.199	-0.461	-5.565	-5.561	11.0
-5555.5557	-400.0	1	1	400.0	400.0	1	1	1	190.99385	102.88429	1	0.199	-0.461	-5.586	-5.561	11.0
-5555.5557	-400.0	1	1	400.0	400.0	1	1	1	190.99385	102.88429	1	0.199	-0.46	-5.519	-5.561	11.0
-5555.5557	-400.0	1	1	400.0	400.0	1	1	1	190.99385	102.88429	1	0.199	-0.46	-5.548	-5.561	11.0
-5555.5557	-400.0	1	1	400.0	400.0	1	1	1	190.99385	102.88429	1	0.199	-0.461	-5.571	-5.561	11.0
-5555.5557	-400.0	1	1	400.0	400.0	1	1	1	190.99385	102.88429	1	0.199	-0.46	-5.541	-5.561	11.0
-5555.5557	-400.0	1	1	400.0	400.0	1	1	1	190.99385	102.88429	1	0.199	-0.46	-5.539	-5.561	11.0
-5555.5557	-400.0	1	1	400.0	400.0	1	1	1	190.99385	102.88429	1	0.199	-0.46	-5.446	-5.561	11.0
-5555.5557	-400.0	1	1	400.0	400.0	1	1	1	190.99385	102.88429	1	0.199	-0.461	-5.602	-5.561	11.0
-5555.5557	-400.0	1	1	400.0	400.0	1	1	1	190.99385	102.88429	1	0.199	-0.461	-5.701	-5.561	11.0
-5555.5557	-400.0	1	1	400.0	400.0	1	1	1	190.99385	102.88429	1	0.199	-0.461	-5.573	-5.561	11.0
-5555.5557	-400.0	1	1	400.0	400.0	1	1	1	190.99385	102.88429	1	0.199	-0.46	-5.544	-5.561	11.0
-5555.5557	-400.0	1	1	400.0	400.0	1	1	1	190.99385	102.88429	1	0.199	-0.46	-5.541	-5.561	11.0
-5555.5557	-400.0	1	1	400.0	400.0	1	1	1	190.99385	102.88429	1	0.199	-0.461	-5.591	-5.561	11.0
-5555.5557	-400.0	1	1	400.0	400.0	1	1	1	190.99385	102.88429	1	0.199	-0.461	-5.579	-5.561	111.0
-5555.5557	-400.0	1	1	400.0	400.0	1	1	1	190.99385	102.88429	1	0.199	-0.461	-5.561	-5.561	11.0
-5555.5557	-400.0	1	1	400.0	400.0	1	1	1	190.99385	102.88429	1	0.199	-0.46	-5.521	-5.561	11.0
-5555.5557	-400.0	1	1	400.0	400.0	1	1	1	190.99385	102.88429	1	0.199	-0.461	-5.586	-5.561	11.0
-5555.5557	-400.0	1	1	400.0	400.0	1	1	1	190.99385	102.88429	1	0.199	-0.461	-5.592	-5.561	11.0
-5555.5557	-400.0	1	1	400.0	400.0	1	1	1	190.99385	102.88429	1	0.199	-0.46	-5.338	-5.561	11.0
-5555.5557	-400.0	1	1	400.0	400.0	1	1	1	190.99385	102.88429	1	0.199	-0.461	-5.571	-5.561	11.0
-5555.5557	-400.0	1	1	400.0	400.0	1	1	1	190.99385	102.88429	1	0.199	-0.461	-5.63	-5.561	11.0
-5555.5557	-400.0	1	1	400.0	400.0	1	1	1	190.99385	102.88429	1	0.199	-0.46	-5.538	-5.561	111.0
-5555.5557	-400.0	1	1	400.0	400.0	1	1	1	190.99385	102.88429	1	0.199	-0.461	-5.653	-5.561	11.0
-5555.5557	-400.0	1	1	400.0	400.0	1	1	1	190.99385	102.88429	1	0.199	-0.46	-5.553	-5.561	11.0
-5555.5557	-400.0	1	1	400.0	400.0	1	1	1	190.99385	102.88429	1	0.199	-0.46	-5.54	-5.561	11.0
-5555.5557	-400.0	1	1	400.0	400.0	1	1	1	190.99385	102.88429	1	0.199	-0.46	-5.551	-5.561	11.0
-5555.5557	-400.0	1	1	400.0	400.0	1	1	1	190.99385	102.88429	1	0.199	-0.46	-5.55	-5.561	11.0
-5555.5557	-400.0	1	1	400.0	400.0	1	1	1	190.99385	102.88429	1	0.199	-0.461	-5.573	-5.561	11.0
-5555.5557	-400.0	1	1	400.0	400.0	1	1	1	190.99385	102.88429	1	0.199	-0.461	-5.691	-5.561	11.0
-5555.5557	-400.0	1	1	400.0	400.0	1	1	1	190.99385	102.88429	1	0.199	-0.461	-5.588	-5.561	11.0
-5555.5557	-400.0	1	1	400.0	400.0	1	1	1	190.99385	102.88429	1	0.199	-0.461	-5.577	-5.561	11.0
-5555.5557	-400.0	1	1	400.0	400.0	1	1	1	190.99385	102.88429	1	0.199	-0.46	-5.547	-5.561	11.0
-5555.5557	-400.0	1	1	400.0	400.0	1	1	1	190.99385	102.88429	1	0.199	-0.46	-5.53	-5.561	111.0
-5555.5557	-400.0	1	1	400.0	400.0	1	1	1	190.99385	102.88429	1	0.199	-0.461	-5.653	-5.561	11.0
-5555.5557	-400.0	1	1	400.0	400.0	1	1	1	190.99385	102.88429	1	0.199	-0.46	-5.53	-5.561	11.0
-5555.5557	-400.0	1	1	400.0	400.0	1	1	1	190.99385	102.88429	1	0.199	-0.461	-5.568	-5.561	11.0
-5555.5557	-400.0	1	1	400.0	400.0	1	1	1	190.99385	102.88429	1	0.199	-0.461	-5.586	-5.561	11.0
-5555.5557	-400.0	1	1	400.0	400.0	1	1	1	190.99385	102.88429	1	0.199	-0.461	-5.571	-5.561	11.0
-5555.5557	-400.0	1	1	400.0	400.0	1	1	1	190.99385	102.88429	1	0.199	-0.461	-5.586	-5.561	11.0
-5555.5557	-400.0	1	1	400.0	400.0	1	1	1	190.99385	102.88429	1	0.199	-0.46	-5.532	-5.561	11.0
-5555.5557	-400.0	1	1	400.0	400.0	1	1	1	190.99385	102.88429	1	0.199	-0.461	-5.645	-5.561	11.0
-5555.5557	-400.0	1	1	400.0	400.0	1	1	1	190.99385	102.88429	1	0.199	-0.461	-5.567	-5.561	11.0
-5555.5557	-400.0	1	1	400.0	400.0	1	1	1	190.99385	102.88429	1	0.199	-0.46	-5.54	-5.561	11.0
-5555.5557	-400.0	1	1	400.0	400.0	1	1	1	190.99385	102.88429	1	0.199	-0.461	-5.734	-5.561	11.0
-5555.5557	-400.0	1	1	400.0	400.0	1	1	1	190.99385	102.88429	1	0.199	-0.46	-5.511	-5.561	11.0
-5555.5557	-400.0	1	1	400.0	400.0	1	1	1	190.99385	102.88429	1	0.199	-0.46	-5.539	-5.561	11.0
-5555.5557	-400.0	1	1	400.0	400.0	1	1	1	190.99385	102.88429	1	0.199	-0.461	-5.578	-5.561	11.0
-5555.5557	-400.0	1	1	400.0	400.0	1	1	1	190.99385	102.88429	1	0.199	-0.461	-5.585	-5.561	11.0
-5555.5557	-400.0	1	1	400.0	400.0	1	1	1	190.99385	102.88429	1	0.199	-0.461	-5.615	-5.561	11.0
-5555.5557	-400.0	1	1	400.0	400.0	1	1	1	190.99385	102.88429	1	0.199	-0.46	-5.527	-5.561	111.0
-5555.5557	-400.0	1	1	400.0	400.0	1	1	1	190.99385	102.88429	1	0.199	-0.461	-5.595	-5.561	11.0
-5555.5557	-400.0	1	1	400.0	400.0	1	1	1	190.99385	102.88429	1	0.199	-0.461	-5.571	-5.561	11.0
-5555.5557	-400.0	1	1	400.0	400.0	1	1	1	190.99385	102.88429	1	0.199	-0.461	-5.569	-5.561	11.0
-5555.5557	-400.0	1	1	400.0	400.0	1	1	1	190.99385	102.88429	1	0.199	-0.461	-5.567	-5.561	11.0
-5555.5557	-400.0	1	1	400.0	400.0	1	1	1	190.99385	102.88429	1	0.199	-0.46	-5.514	-5.561	11.0
-5555.5557	-400.0	1	1	400.0	400.0	1	1	1	190.99385	102.88429	1	0.199	-0.46	-5.527	-5.561	11.0
-5555.5557	-400.0	1	1	400.0	400.0	1	1	1	190.99385	102.88429	1	0.199	-0.461	-5.56	-5.561	11.0
-5555.5557	-400.0	1	1	400.0	400.0	1	1	1	190.99385	102.88429	1	0.199	-0.46	-5.544	-5.561	11.0
-5555.5557	-400.0	1	1	400.0	400.0	1	1	1	190.99385	102.88429	1	0.199	-0.46	-5.525	-5.561	111.0
-5555.5557	-400.0	1	1	400.0	400.0	1	1	1	190.99385	102.88429	1	0.199	-0.461	-5.557	-5.561	11.0
-5555.5557	-400.0	1	1	400.0	400.0	1	1	1	190.99385	102.88429	1	0.199	-0.461	-5.56	-5.561	11.0
-5555.5557	-400.0	1	1	400.0	400.0	1	1	1	190.99385	102.88429	1	0.199	-0.461	-5.561	-5.561	11.0
-5555.5557	-400.0	1	1	400.0	400.0	1	1	1	190.99385	102.88429	1	0.199	-0.461	-5.579	-5.561	11.0
-5555.5557	-400.0	1	1	400.0	400.0	1	1	1	190.99385	102.88429	1	0.199	-0.461	-5.589	-5.561	11.0
-5555.5557	-400.0	1	1	400.0	400.0	1	1	1	190.99385	102.88429	1	0.199	-0.46	-5.532	-5.561	11.0
-5555.5557	-400.0	1	1	400.0	400.0	1	1	1	190.99385	102.88429	1	0.199	-0.46	-5.556	-5.561	11.0
-5555.5557	-400.0	1	1	400.0	400.0	1	1	1	190.99385	102.88429	1	0.199	-0.46	-5.513	-5.561	11.0
-5555.5557	-400.0	1	1	400.0	400.0	1	1	1	190.99385	102.88429	1	0.199	-0.461	-5.56	-5.561	11.0
-5555.5557	-400.0	1	1	400.0	400.0	1	1	1	190.99385	102.88429	1	0.199	-0.46	-5.527	-5.561	11.0
-5555.5557	-400.0	1	1	400.0	400.0	1	1	1	190.99385	102.88429	1	0.199	-0.461	-5.626	-5.561	11.0
-5555.5557	-400.0	1	1	400.0	400.0	1	1	1	190.99385	102.88429	1	0.199	-0.46	-5.547	-5.561	11.0
-5555.5557	-400.0	1	1	400.0	400.0	1	1	1	190.99385	102.88429	1	0.199	-0.461	-5.608	-5.561	11.0
-5555.5557	-400.0	1	1	400.0	400.0	1	1	1	190.99385	102.88429	1	0.199	-0.46	-5.556	-5.561	11.0
-5555.5557	-400.0	1	1	400.0	400.0	1	1	1	190.99385	102.88429	1	0.199	-0.46	-5.526	-5.561	11.0
-5555.5557	-400.0	1	1	400.0	400.0	1	1	1	190.99385	102.88429	1	0.199	-0.46	-5.551	-5.561	11.0
-5555.5557	-400.0	1	1	400.0	400.0	1	1	1	190.99385	102.88429	1	0.199	-0.46	-5.484	-5.561	11.0
-5555.5557	-400.0	1	1	400.0	400.0	1	1	1	190.99385	102.88429	1	0.199	-0.461	-5.589	-5.561	11.0
-5555.5557	-400.0	1	1	400.0	400.0	1	1	1	190.99385	102.88429	1	0.199	-0.461	-5.687	-5.561	11.0
-5555.5557	-400.0	1	1	400.0	400.0	1	1	1	190.99385	102.88429	1	0.199	-0.461	-5.628	-5.561	11.0
-5555.5557	-400.0	1	1	400.0	400.0	1	1	1	190.99385	102.88429	1	0.199	-0.461	-5.624	-5.561	11.0
-5555.5557	-400.0	1	1	400.0	400.0	1	1	1	190.99385	102.88429	1	0.199	-0.46	-5.48	-5.561	11.0
-5555.5557	-400.0	1	1	400.0	400.0	1	1	1	190.99385	102.88429	1	0.199	-0.461	-5.569	-5.561	11.0
-5555.5557	-400.0	1	1	400.0	400.0	1	1	1	190.99385	102.88429	1	0.199	-0.461	-5.574	-5.561	11.0
-5555.5557	-400.0	1	1	400.0	400.0	1	1	1	190.99385	102.88429	1	0.199	-0.46	-5.462	-5.561	11.0
-5555.5557	-400.0	1	1	400.0	400.0	1	1	1	190.99385	102.88429	1	0.199	-0.461	-5.578	-5.561	11.0
-5555.5557	-400.0	1	1	400.0	400.0	1	1	1	190.99385	102.88429	1	0.199	-0.46	-5.549	-5.561	11.0
-5555.5557	-400.0	1	1	400.0	400.0	1	1	1	190.99385	102.88429	1	0.199	-0.461	-5.613	-5.561	11.0
-5555.5557	-400.0	1	1	400.0	400.0	1	1	1	190.99385	102.88429	1	0.199	-0.461	-5.617	-5.561	11.0
-5555.5557	-400.0	1	1	400.0	400.0	1	1	1	190.99385	102.88429	1	0.199	-0.461	-5.589	-5.561	11.0
-5555.5557	-400.0	1	1	400.0	400.0	1	1	1	190.99385	102.88429	1	0.199	-0.46	-5.54	-5.561	11.0
-5555.5557	-400.0	1	1	400.0	400.0	1	1	1	190.99385	102.88429	1	0.199	-0.461	-5.56	-5.561	11.0
-5555.5557	-400.0	1	1	400.0	400.0	1	1	1	190.99385	102.88429	1	0.199	-0.461	-5.582	-5.561	11.0
-5555.5557	-400.0	1	1	400.0	400.0	1	1	1	190.99385	102.88429	1	0.199	-0.461	-5.609	-5.561	11.0
-5555.5557	-400.0	1	1	400.0	400.0	1	1	1	190.99385	102.88429	1	0.199	-0.46	-5.544	-5.561	11.0
-5555.5557	-400.0	1	1	400.0	400.0	1	1	1	190.99385	102.88429	1	0.199	-0.461	-5.572	-5.561	11.0
-5555.5557	-400.0	1	1	400.0	400.0	1	1	1	190.99385	102.88429	1	0.199	-0.461	-5.623	-5.561	11.0
-5555.5557	-400.0	1	1	400.0	400.0	1	1	1	190.99385	102.88429	1	0.199	-0.461	-5.586	-5.561	11.0
-5555.5557	-400.0	1	1	400.0	400.0	1	1	1	190.99385	102.88429	1	0.199	-0.461	-5.607	-5.561	11.0
-5555.5557	-400.0	1	1	400.0	400.0	1	1	1	190.99385	102.88429	1	0.199	-0.46	-5.542	-5.561	11.0
-5555.5557	-400.0	1	1	400.0	400.0	1	1	1	190.99385	102.88429	1	0.199	-0.46	-5.513	-5.561	11.0
-5555.5557	-400.0	1	1	400.0	400.0	1	1	1	190.99385	102.88429	1	0.199	-0.46	-5.554	-5.561	11.0
0.0	0.0	1	1	400.0	400.0	1	1	1	190.99385	102.88429	0	0.199	-0.461	-5.566	-5.561	11.0
0.0	0.0	1	1	400.0	400.0	1	1	1	190.99385	102.88429	0	0.199	-0.46	-5.397	-5.561	11.0
0.0	0.0	1	1	400.0	400.0	1	1	1	190.99385	102.88429	0	0.199	-0.461	-5.602	-5.561	11.0
0.0	0.0	1	1	400.0	400.0	1	1	1	190.99385	102.88429	0	0.199	-0.461	-5.581	-5.561	11.0
0.0	0.0	1	1	400.0	400.0	1	1	1	190.99385	102.88429	0	0.199	-0.461	-5.562	-5.561	11.0
0.0	0.0	1	1	400.0	400.0	1	1	1	190.99385	102.88429	0	0.199	-0.458	-5.133	-5.168	11.0
0.0	0.0	1	1	400.0	400.0	1	1	1	190.99385	102.88429	0	0.199	-0.45	-4.481	-4.463	11.0
0.0	0.0	1	1	400.0	400.0	1	1	1	190.99385	102.88429	0	0.199	-0.442	-4.444	-4.463	11.0
0.0	0.0	1	1	400.0	400.0	1	1	1	190.99385	102.88429	0	0.199	-0.433	-4.207	-4.147	11.0
0.0	0.0	1	1	400.0	400.0	1	1	1	190.99385	102.88429	0	0.199	-0.425	-4.106	-3.581	11.0
0.0	0.0	1	1	400.0	400.0	1	1	1	190.99385	102.88429	0	0.199	-0.413	-3.556	-3.581	11.0
0.0	0.0	1	1	400.0	400.0	1	1	1	190.99385	102.88429	0	0.199	-0.397	-3.012	-3.093	11.0
0.0	0.0	1	1	400.0	400.0	1	1	1	190.99385	102.88429	0	0.2	-0.384	-3.085	-3.093	11.0
0.0	0.0	1	1	400.0	400.0	1	1	1	190.99385	102.88429	0	0.2	-0.369	-2.883	-2.874	11.0
0.0	0.0	1	1	400.0	400.0	1	1	1	190.99385	102.88429	0	0.2	-0.353	-2.481	-2.482	11.0
0.0	0.0	1	1	400.0	400.0	1	1	1	190.99385	102.88429	0	0.2	-0.339	-2.479	-2.482	11.0
0.0	0.0	1	1	400.0	400.0	1	1	1	190.99385	102.88429	0	0.2	-0.325	-2.359	-2.306	11.0
0.0	0.0	1	1	400.0	400.0	1	1	1	190.99385	102.88429	0	0.2	-0.312	-2.192	-1.992	11.0
0.0	0.0	1	1	400.0	400.0	1	1	1	190.99385	102.88429	0	0.2	-0.297	-1.974	-1.992	111.0
0.0	0.0	1	1	400.0	400.0	1	1	1	190.99385	102.88429	0	0.2	-0.283	-1.847	-1.85	11.0
0.0	0.0	1	1	400.0	400.0	1	1	1	190.99385	102.88429	0	0.2	-0.27	-1.891	-1.85	111.0
0.0	0.0	1	1	400.0	400.0	1	1	1	190.99385	102.88429	0	0.2	-0.256	-1.57	-1.598	111.0
0.0	0.0	1	1	400.0	400.0	1	1	1	190.99385	102.88429	0	0.2	-0.243	-1.488	-1.38	11.0
0.0	0.0	1	1	400.0	400.0	1	1	1	190.99385	102.88429	0	0.2	-0.23	-1.368	-1.38	111.0
0.0	0.0	1	1	400.0	400.0	1	1	1	190.99385	102.88429	0	0.201	-0.218	-1.299	-1.282	11.0
0.0	0.0	1	1	400.0	400.0	1	1	1	190.99385	102.88429	0	0.201	-0.207	-1.168	-1.107	111.0
0.0	0.0	1	1	400.0	400.0	1	1	1	190.99385	102.88429	0	0.201	-0.195	-1.051	-1.107	111.0
0.0	0.0	1	1	400.0	400.0	1	1	1	190.99385	102.88429	0	0.201	-0.185	-1.033	-1.029	111.0
0.0	0.0	1	1	400.0	400.0	1	1	1	190.99385	102.88429	0	0.201	-0.176	-1.047	-1.029	11.0
0.0	0.0	1	1	400.0	400.0	1	1	1	190.99385	102.88429	0	0.201	-0.166	-0.87	-0.888	111.0
0.0	0.0	1	1	400.0	400.0	1	1	1	190.99385	102.88429	0	0.201	-0.156	-0.871	-0.825	11.0
0.0	0.0	1	1	400.0	400.0	1	1	1	190.99385	102.88429	0	0.201	-0.148	-0.788	-0.825	111.0
0.0	0.0	1	1	400.0	400.0	1	1	1	190.99385	102.88429	0	0.201	-0.138	-0.708	-0.712	111.0
0.0	0.0	1	1	400.0	400.0	1	1	1	190.99385	102.88429	0	0.201	-0.131	-0.748	-0.662	111.0
0.0	0.0	1	1	400.0	400.0	1	1	1	190.99385	102.88429	0	0.201	-0.123	-0.731	-0.662	111.0
0.0	0.0	1	1	400.0	400.0	1	1	1	190.99385	102.88429	0	0.201	-0.116	-0.615	-0.571	111.0
0.0	0.0	1	1	400.0	400.0	1	1	1	190.99385	102.88429	0	0.201	-0.11	-0.496	-0.571	11.0
0.0	0.0	1	1	400.0	400.0	1	1	1	190.99385	102.88429	0	0.201	-0.103	-0.502	-0.493	111.0
0.0	0.0	1	1	400.0	400.0	1	1	1	190.99385	102.88429	0	0.201	-0.098	-0.558	-0.458	111.0
0.0	0.0	1	1	400.0	400.0	1	1	1	190.99385	102.88429	0	0.201	-0.092	-0.386	-0.458	111.0
0.0	0.0	1	1	400.0	400.0	1	1	1	190.99385	102.88429	0	0.201	-0.086	-0.359	-0.396	111.0
0.0	0.0	1	1	400.0	400.0	1	1	1	190.99385	102.88429	0	0.201	-0.08	-0.475	-0.368	111.0
0.0	0.0	1	1	400.0	400.0	1	1	1	190.99385	102.88429	0	0.201	-0.076	-0.343	-0.368	111.0
0.0	0.0	1	1	400.0	400.0	1	1	1	190.99385	102.88429	0	0.201	-0.072	-0.366	-0.317	111.0
0.0	0.0	1	1	400.0	400.0	1	1	1	190.99385	102.88429	0	0.202	-0.068	-0.327	-0.317	111.0
0.0	0.0	1	1	400.0	400.0	1	1	1	190.99385	102.88429	0	0.202	-0.062	-0.174	-0.274	111.0
0.0	0.0	1	1	400.0	400.0	1	1	1	190.99385	102.88429	0	0.202	-0.058	-0.304	-0.254	111.0
0.0	0.0	1	1	400.0	400.0	1	1	1	190.99385	102.88429	0	0.202	-0.054	-0.251	-0.254	111.0
0.0	0.0	1	1	400.0	400.0	1	1	1	190.99385	102.88429	0	0.202	-0.05	-0.228	-0.219	111.0
0.0	0.0	1	1	400.0	400.0	1	1	1	190.99385	102.88429	0	0.202	-0.046	-0.228	-0.219	111.0
0.0	0.0	1	1	400.0	400.0	1	1	1	190.99385	102.88429	0	0.202	-0.042	-0.247	-0.204	111.0
0.0	0.0	1	1	400.0	400.0	1	1	1	190.99385	102.88429	0	0.202	-0.039	-0.22	-0.176	111.0
0.0	0.0	1	1	400.0	400.0	1	1	1	190.99385	102.88429	0	0.202	-0.038	-0.107	-0.176	111.0
0.0	0.0	1	1	400.0	400.0	1	1	1	190.99385	102.88429	0	0.202	-0.036	-0.181	-0.163	111.0
0.0	0.0	1	1	400.0	400.0	1	1	1	190.99385	102.88429	0	0.202	-0.034	-0.177	-0.141	111.0
0.0	0.0	1	1	400.0	400.0	1	1	1	190.99385	102.88429	0	0.202	-0.032	-0.151	-0.141	111.0
0.0	0.0	1	1	400.0	400.0	1	1	1	190.99385	102.88429	0	0.202	-0.031	-0.148	-0.131	111.0
0.0	0.0	1	1	400.0	400.0	1	1	1	190.99385	102.88429	0	0.202	-0.029	-0.128	-0.113	111.0
0.0	0.0	1	1	400.0	400.0	1	1	1	190.99385	102.88429	0	0.202	-0.027	-0.086	-0.113	111.0
0.0	0.0	1	1	400.0	400.0	1	1	1	190.99385	102.88429	0	0.202	-0.025	-0.029	-0.097	111.0
0.0	0.0	1	1	400.0	400.0	1	1	1	190.99385	102.88429	0	0.202	-0.023	-0.109	-0.097	111.0
0.0	0.0	1	1	400.0	400.0	1	1	1	190.99385	102.88429	0	0.202	-0.021	-0.067	-0.09	111.0
0.0	0.0	1	1	400.0	400.0	1	1	1	190.99385	102.88429	0	0.202	-0.02	-0.07	-0.078	111.0
0.0	0.0	1	1	400.0	400.0	1	1	1	190.99385	102.88429	0	0.202	-0.02	-0.11	-0.078	111.0
0.0	0.0	1	1	400.0	400.0	1	1	1	190.99385	102.88429	0	0.202	-0.02	-0.101	-0.072	111.0
0.0	0.0	1	1	400.0	400.0	1	1	1	190.99385	102.88429	0	0.202	-0.02	-0.067	-0.062	111.0
0.0	0.0	1	1	400.0	400.0	1	1	1	190.99385	102.88429	0	0.202	-0.02	-0.047	-0.062	111.0
0.0	0.0	1	1	400.0	400.0	1	1	1	190.99385	102.88429	0	0.202	-0.02	-0.057	-0.058	111.0
0.0	0.0	1	1	400.0	400.0	1	1	1	190.99385	102.88429	0	0.202	-0.02	-0.19	-0.058	111.0
0.0	0.0	1	1	400.0	400.0	1	1	1	190.99385	102.88429	0	0.202	-0.02	-0.058	-0.049	111.0
0.0	0.0	1	1	400.0	400.0	1	1	1	190.99385	102.88429	0	0.202	-0.019	0.012	-0.046	111.0
0.0	0.0	1	1	400.0	400.0	1	1	1	190.99385	102.88429	0	0.202	-0.019	-0.079	-0.046	111.0
0.0	0.0	1	1	400.0	400.0	1	1	1	190.99385	102.88429	0	0.202	-0.02	-0.027	-0.039	111.0
0.0	0.0	1	1	400.0	400.0	1	1	1	190.99385	102.88429	0	0.202	-0.02	-0.044	-0.034	111.0
0.0	0.0	1	1	400.0	400.0	1	1	1	190.99385	102.88429	0	0.202	-0.019	0.047	-0.034	111.0
0.0	0.0	1	1	400.0	400.0	1	1	1	190.99385	102.88429	0	0.202	-0.019	-0.169	-0.031	111.0
0.0	0.0	1	1	400.0	400.0	1	1	1	190.99385	102.88429	0	0.202	-0.019	-0.016	-0.031	111.0
0.0	0.0	1	1	400.0	400.0	1	1	1	190.99385	102.88429	0	0.202	-0.018	-0.024	-0.027	111.0
0.0	0.0	1	1	400.0	400.0	1	1	1	190.99385	102.88429	0	0.202	-0.017	-0.031	-0.025	111.0
0.0	0.0	1	1	400.0	400.0	1	1	1	190.99385	102.88429	0	0.202	-0.016	-0.016	-0.025	111.0
0.0	0.0	1	1	400.0	400.0	1	1	1	190.99385	102.88429	0	0.202	-0.015	0.013	-0.021	111.0
0.0	0.0	1	1	400.0	400.0	1	1	1	190.99385	102.88429	0	0.202	-0.015	-0.028	-0.02	111.0
0.0	0.0	1	1	400.0	400.0	1	1	1	190.99385	102.88429	0	0.202	-0.015	-0.024	-0.02	111.0
0.0	0.0	1	1	400.0	400.0	1	1	1	190.99385	102.88429	0	0.202	-0.015	-0.03	-0.017	111.0
0.0	0.0	1	1	400.0	400.0	1	1	1	190.99385	102.88429	0	0.202	-0.014	-0.019	-0.017	111.0
0.0	0.0	1	1	400.0	400.0	1	1	1	190.99385	102.88429	0	0.202	-0.014	-0.032	-0.015	111.0
0.0	0.0	1	1	400.0	400.0	1	1	1	190.99385	102.88429	0	0.202	-0.013	-0.033	-0.013	111.0
0.0	0.0	1	1	400.0	400.0	1	1	1	190.99385	102.88429	0	0.202	-0.013	-0.067	-0.013	111.0
0.0	0.0	1	1	400.0	400.0	1	1	1	190.99385	102.88429	0	0.202	-0.013	-0.023	-0.012	111.0
0.0	0.0	1	1	400.0	400.0	1	1	1	190.99385	102.88429	0	0.202	-0.013	-0.015	-0.01	111.0
0.0	0.0	1	1	400.0	400.0	1	1	1	190.99385	102.88429	0	0.202	-0.011	0.003	-0.01	111.0
0.0	0.0	1	1	400.0	400.0	1	1	1	190.99385	102.88429	0	0.202	-0.01	-0.023	-0.009	111.0
0.0	0.0	1	1	400.0	400.0	1	1	1	190.99385	102.88429	0	0.202	-0.009	0.127	-0.009	111.0
0.0	0.0	1	1	400.0	400.0	1	1	1	190.99385	102.88429	0	0.202	-0.008	-0.005	-0.008	111.0
0.0	0.0	1	1	400.0	400.0	1	1	1	190.99385	102.88429	0	0.202	-0.007	-0.017	-0.007	111.0
0.0	0.0	1	1	400.0	400.0	1	1	1	190.99385	102.88429	0	0.202	-0.005	0.007	-0.007	111.0
0.0	0.0	1	1	400.0	400.0	1	1	1	190.99385	102.88429	0	0.202	-0.004	0.021	-0.006	111.0
0.0	0.0	1	1	400.0	400.0	1	1	1	190.99385	102.88429	0	0.202	-0.003	-0.01	-0.006	111.0
0.0	0.0	1	1	400.0	400.0	1	1	1	190.99385	102.88429	0	0.202	-0.003	-0.054	-0.005	111.0
0.0	0.0	1	1	400.0	400.0	1	1	1	190.99385	102.88429	0	0.202	-0.001	0.009	-0.004	111.0
0.0	0.0	1	1	400.0	400.0	1	1	1	190.99385	102.88429	0	0.202	-0.001	-0.016	-0.004	111.0
0.0	0.0	1	1	400.0	400.0	1	1	1	190.99385	102.88429	0	0.202	-0.001	-0.027	-0.004	111.0
0.0	0.0	1	1	400.0	400.0	1	1	1	190.99385	102.88429	0	0.202	0.0	0.121	-0.003	111.0
0.0	0.0	1	1	400.0	400.0	1	1	1	190.99385	102.88429	0	0.202	0.0	-0.003	-0.003	111.0
0.0	0.0	1	1	400.0	400.0	1	1	1	190.99385	102.88429	0	0.202	-0.001	-0.029	-0.003	111.0
0.0	0.0	1	1	400.0	400.0	1	1	1	190.99385	102.88429	0	0.202	0.0	0.008	-0.002	111.0
0.0	0.0	1	1	400.0	400.0	1	1	1	190.99385	102.88429	0	0.202	0.0	0.002	-0.002	111.0
0.0	0.0	1	1	400.0	400.0	1	1	1	190.99385	102.88429	0	0.202	0.0	0.001	-0.002	111.0
0.0	0.0	1	1	400.0	400.0	1	1	1	190.99385	102.88429	0	0.202	0.0	0.001	-0.002	111.0
0.0	0.0	1	1	400.0	400.0	1	1	1	190.99385	102.88429	0	0.202	-0.001	-0.012	-0.001	111.0
0.0	0.0	1	1	400.0	400.0	1	1	1	190.99385	102.88429	0	0.202	0.0	0.02	-0.001	111.0
0.0	0.0	1	1	400.0	400.0	1	1	1	190.99385	102.88429	0	0.202	-0.001	-0.025	-0.001	111.0
0.0	0.0	1	1	400.0	400.0	1	1	1	190.99385	102.88429	0	0.202	0.0	-0.011	-0.001	111.0
0.0	0.0	1	1	400.0	400.0	1	1	1	190.99385	102.88429	0	0.202	0.0	0.022	-0.001	111.0
0.0	0.0	1	1	400.0	400.0	1	1	1	190.99385	102.88429	0	0.202	0.0	0.025	-0.001	111.0
0.0	0.0	1	1	400.0	400.0	1	1	1	190.99385	102.88429	0	0.202	-0.001	-0.021	0.0	111.0
0.0	0.0	1	1	400.0	400.0	1	1	1	190.99385	102.88429	0	0.202	0.0	0.122	0.0	111.0
0.0	0.0	1	1	400.0	400.0	1	1	1	190.99385	102.88429	0	0.202	0.0	0.011	0.0	111.0
0.0	0.0	1	1	400.0	400.0	1	1	1	190.99385	102.88429	0	0.202	-0.001	-0.03	0.0	111.0
0.0	0.0	1	1	400.0	400.0	1	1	1	190.99385	102.88429	0	0.202	0.0	0.003	0.0	111.0
0.0	0.0	1	1	400.0	400.0	1	1	1	190.99385	102.88429	0	0.202	0.0	-0.001	0.0	111.0
0.0	0.0	1	1	400.0	400.0	1	1	1	190.99385	102.88429	0	0.202	-0.001	-0.08	0.0	111.0
0.0	0.0	1	1	400.0	400.0	1	1	1	190.99385	102.88429	0	0.202	-0.001	-0.016	0.0	111.0
0.0	0.0	1	1	400.0	400.0	1	1	1	190.99385	102.88429	0	0.202	0.0	-0.003	0.0	111.0
0.0	0.0	1	1	400.0	400.0	1	1	1	190.99385	102.88429	0	0.202	-0.001	-0.076	0.0	111.0
0.0	0.0	1	1	400.0	400.0	1	1	1	190.99385	102.88429	0	0.202	0.0	0.021	0.0	111.0
0.0	0.0	1	1	400.0	400.0	1	1	1	190.99385	102.88429	0	0.202	0.0	0.071	0.0	111.0
0.0	0.0	1	1	400.0	400.0	1	1	1	190.99385	102.88429	0	0.202	0.0	-0.002	0.0	111.0
0.0	0.0	1	1	400.0	400.0	1	1	1	190.99385	102.88429	0	0.202	0.0	-0.008	0.0	111.0
0.0	0.0	1	1	400.0	400.0	1	1	1	190.99385	102.88429	0	0.202	-0.001	-0.047	0.0	111.0
0.0	0.0	1	1	400.0	400.0	1	1	1	190.99385	102.88429	0	0.202	0.0	0.011	0.0	111.0
0.0	0.0	1	1	400.0	400.0	1	1	1	190.99385	102.88429	0	0.202	0.0	-0.001	0.0	111.0
0.0	0.0	1	1	400.0	400.0	1	1	1	190.99385	102.88429	0	0.202	-0.001	-0.033	0.0	111.0
0.0	0.0	1	1	400.0	400.0	1	1	1	190.99385	102.88429	0	0.202	0.0	0.006	0.0	111.0
0.0	0.0	1	1	400.0	400.0	1	1	1	190.99385	102.88429	0	0.202	0.0	0.013	0.0	111.0
0.0	0.0	1	1	400.0	400.0	1	1	1	190.99385	102.88429	0	0.202	0.0	0.006	0.0	111.0
0.0	0.0	1	1	400.0	400.0	1	1	1	190.99385	102.88429	0	0.202	0.0	0.019	0.0	111.0
0.0	0.0	1	1	400.0	400.0	1	1	1	190.99385	102.88429	0	0.202	-0.001	-0.016	0.0	111.0
0.0	0.0	1	1	400.0	400.0	1	1	1	190.99385	102.88429	0	0.202	0.0	0.01	0.0	111.0
0.0	0.0	1	1	400.0	400.0	1	1	1	190.99385	102.88429	0	0.202	0.0	0.006	0.0	111.0
0.0	0.0	1	1	400.0	400.0	1	1	1	190.99385	102.88429	0	0.202	0.0	0.012	0.0	111.0
0.0	0.0	1	1	400.0	400.0	1	1	1	190.99385	102.88429	0	0.202	-0.001	-0.223	0.0	11.0
0.0	0.0	1	1	400.0	400.0	1	1	1	190.99385	102.88429	0	0.202	-0.001	-0.132	0.0	11.0
0.0	0.0	1	1	400.0	400.0	1	1	1	190.99385	102.88429	0	0.202	0.0	0.006	0.0	111.0
0.0	0.0	1	1	400.0	400.0	1	1	1	190.99385	102.88429	0	0.202	0.0	0.0	0.0	111.0
0.0	0.0	1	1	400.0	400.0	1	1	1	190.99385	102.88429	0	0.202	0.0	-0.007	0.0	111.0
0.0	0.0	1	1	400.0	400.0	1	1	1	190.99385	102.88429	0	0.202	0.0	0.001	0.0	111.0
0.0	0.0	1	1	400.0	400.0	1	1	1	190.99385	102.88429	0	0.202	-0.001	-0.031	0.0	111.0
0.0	0.0	1	1	400.0	400.0	1	1	1	190.99385	102.88429	0	0.202	0.0	0.146	0.0	111.0
0.0	0.0	1	1	400.0	400.0	1	1	1	190.99385	102.88429	0	0.202	0.0	0.045	0.0	111.0
0.0	0.0	1	1	400.0	400.0	1	1	1	190.99385	102.88429	0	0.202	0.0	0.009	0.0	111.0
0.0	0.0	1	1	400.0	400.0	1	1	1	190.99385	102.88429	0	0.202	0.0	0.029	0.0	111.0
0.0	0.0	1	1	400.0	400.0	1	1	1	190.99385	102.88429	0	0.202	0.0	0.037	0.0	111.0
0.0	0.0	1	1	400.0	400.0	1	1	1	190.99385	102.88429	0	0.202	-0.001	-0.032	0.0	111.0
0.0	0.0	1	1	400.0	400.0	1	1	1	190.99385	102.88429	0	0.202	0.0	-0.008	0.0	111.0
0.0	0.0	1	1	400.0	400.0	1	1	1	190.99385	102.88429	0	0.202	-0.001	-0.012	0.0	111.0
0.0	0.0	1	1	400.0	400.0	1	1	1	190.99385	102.88429	0	0.202	-0.001	-0.065	0.0	11.0
0.0	0.0	1	1	400.0	400.0	1	1	1	190.99385	102.88429	0	0.202	0.0	0.024	0.0	111.0
0.0	0.0	1	1	400.0	400.0	1	1	1	190.99385	102.88429	0	0.202	0.0	0.001	0.0	111.0
0.0	0.0	1	1	400.0	400.0	1	1	1	190.99385	102.88429	0	0.202	0.0	-0.001	0.0	111.0
0.0	0.0	1	1	400.0	400.0	1	1	1	190.99385	102.88429	0	0.202	0.0	0.026	0.0	11.0
0.0	0.0	1	1	400.0	400.0	1	1	1	190.99385	102.88429	0	0.202	-0.001	-0.019	0.0	111.0
0.0	0.0	1	1	400.0	400.0	1	1	1	190.99385	102.88429	0	0.202	0.0	0.01	0.0	111.0
0.0	0.0	1	1	400.0	400.0	1	1	1	190.99385	102.88429	0	0.202	-0.001	-0.035	0.0	111.0
0.0	0.0	1	1	400.0	400.0	1	1	1	190.99385	102.88429	0	0.202	0.0	0.009	0.0	111.0
0.0	0.0	1	1	400.0	400.0	1	1	1	190.99385	102.88429	0	0.202	0.0	0.058	0.0	111.0
0.0	0.0	1	1	400.0	400.0	1	1	1	190.99385	102.88429	0	0.202	0.0	0.017	0.0	111.0
0.0	0.0	1	1	400.0	400.0	1	1	1	190.99385	102.88429	0	0.202	0.0	0.013	0.0	111.0
0.0	0.0	1	1	400.0	400.0	1	1	1	190.99385	102.88429	0	0.202	0.0	0.021	0.0	111.0
0.0	0.0	1	1	400.0	400.0	1	1	1	190.99385	102.88429	0	0.202	0.0	0.006	0.0	111.0
0.0	0.0	1	1	400.0	400.0	1	1	1	190.99385	102.88429	0	0.202	0.0	-0.001	0.0	111.0
0.0	0.0	1	1	400.0	400.0	1	1	1	190.99385	102.88429	0	0.202	0.0	-0.01	0.0	111.0
0.0	0.0	1	1	400.0	400.0	1	1	1	190.99385	102.88429	0	0.202	0.0	-0.001	0.0	111.0
0.0	0.0	1	1	400.0	400.0	1	1	1	190.99385	102.88429	0	0.202	-0.001	-0.014	0.0	111.0
0.0	0.0	1	1	400.0	400.0	1	1	1	190.99385	102.88429	0	0.202	-0.001	-0.044	0.0	111.0
0.0	0.0	1	1	400.0	400.0	1	1	1	190.99385	102.88429	0	0.202	-0.001	-0.016	0.0	111.0
0.0	0.0	1	1	400.0	400.0	1	1	1	190.99385	102.88429	0	0.202	-0.001	-0.071	0.0	111.0
0.0	0.0	1	1	400.0	400.0	1	1	1	190.99385	102.88429	0	0.202	-0.001	-0.061	0.0	111.0
0.0	0.0	1	1	400.0	400.0	1	1	1	190.99385	102.88429	0	0.202	-0.001	-0.14	0.0	111.0
0.0	0.0	1	1	400.0	400.0	1	1	1	190.99385	102.88429	0	0.202	0.0	0.055	0.0	111.0
0.0	0.0	1	1	400.0	400.0	1	1	1	190.99385	102.88429	0	0.202	0.0	0.017	0.0	111.0
0.0	0.0	1	1	400.0	400.0	1	1	1	190.99385	102.88429	0	0.202	0.0	0.001	0.0	111.0
0.0	0.0	1	1	400.0	400.0	1	1	1	190.99385	102.88429	0	0.202	0.0	0.017	0.0	111.0
0.0	0.0	1	1	400.0	400.0	1	1	1	190.99385	102.88429	0	0.202	0.0	0.069	0.0	111.0
0.0	0.0	1	1	400.0	400.0	1	1	1	190.99385	102.88429	0	0.202	0.0	0.013	0.0	111.0
0.0	0.0	1	1	400.0	400.0	1	1	1	190.99385	102.88429	0	0.202	0.0	0.013	0.0	111.0
0.0	0.0	1	1	400.0	400.0	1	1	1	190.99385	102.88429	0	0.202	-0.001	-0.018	0.0	111.0
0.0	0.0	1	1	400.0	400.0	1	1	1	190.99385	102.88429	0	0.202	0.0	0.044	0.0	111.0
0.0	0.0	1	1	400.0	400.0	1	1	1	190.99385	102.88429	0	0.202	-0.001	-0.025	0.0	111.0
0.0	0.0	1	1	400.0	400.0	1	1	1	190.99385	102.88429	0	0.202	0.0	0.013	0.0	111.0
0.0	0.0	1	1	400.0	400.0	1	1	1	190.99385	102.88429	0	0.202	0.0	-0.009	0.0	111.0
0.0	0.0	1	1	400.0	400.0	1	1	1	190.99385	102.88429	0	0.202	0.0	-0.001	0.0	111.0
0.0	0.0	1	1	400.0	400.0	1	1	1	190.99385	102.88429	0	0.202	-0.001	-0.035	0.0	111.0
0.0	0.0	1	1	400.0	400.0	1	1	1	190.99385	102.88429	0	0.202	0.0	-0.005	0.0	111.0
0.0	0.0	1	1	400.0	400.0	1	1	1	190.99385	102.88429	0	0.202	-0.001	-0.024	0.0	111.0
0.0	0.0	1	1	400.0	400.0	1	1	1	190.99385	102.88429	0	0.202	-0.001	-0.012	0.0	111.0
0.0	0.0	1	1	400.0	400.0	1	1	1	190.99385	102.88429	0	0.202	0.0	0.008	0.0	111.0
0.0	0.0	1	1	400.0	400.0	1	1	1	190.99385	102.88429	0	0.202	-0.001	-0.029	0.0	111.0
0.0	0.0	1	1	400.0	400.0	1	1	1	190.99385	102.88429	0	0.202	0.0	0.079	0.0	111.0
0.0	0.0	1	1	400.0	400.0	1	1	1	190.99385	102.88429	0	0.202	0.0	0.047	0.0	111.0
0.0	0.0	1	1	400.0	400.0	1	1	1	190.99385	102.88429	0	0.202	0.0	-0.005	0.0	111.0
0.0	0.0	1	1	400.0	400.0	1	1	1	190.99385	102.88429	0	0.202	0.0	-0.004	0.0	111.0
0.0	0.0	1	1	400.0	400.0	1	1	1	190.99385	102.88429	0	0.202	0.0	0.061	0.0	111.0
0.0	0.0	1	1	400.0	400.0	1	1	1	190.99385	102.88429	0	0.202	-0.001	-0.021	0.0	111.0
0.0	0.0	1	1	400.0	400.0	1	1	1	190.99385	102.88429	0	0.202	-0.001	-0.024	0.0	111.0
0.0	0.0	1	1	400.0	400.0	1	1	1	190.99385	102.88429	0	0.202	0.0	-0.002	0.0	111.0
0.0	0.0	1	1	400.0	400.0	1	1	1	190.99385	102.88429	0	0.202	0.0	0.003	0.0	111.0
0.0	0.0	1	1	400.0	400.0	1	1	1	190.99385	102.88429	0	0.202	-0.001	-0.018	0.0	111.0
0.0	0.0	1	1	400.0	400.0	1	1	1	190.99385	102.88429	0	0.202	0.0	0.04	0.0	111.0
0.0	0.0	1	1	400.0	400.0	1	1	1	190.99385	102.88429	0	0.202	-0.001	-0.038	0.0	111.0
0.0	0.0	1	1	400.0	400.0	1	1	1	190.99385	102.88429	0	0.202	-0.001	-0.013	0.0	111.0
0.0	0.0	1	1	400.0	400.0	1	1	1	190.99385	102.88429	0	0.202	0.0	0.03	0.0	111.0
0.0	0.0	1	1	400.0	400.0	1	1	1	190.99385	102.88429	0	0.202	0.0	0.022	0.0	111.0
0.0	0.0	1	1	400.0	400.0	1	1	1	190.99385	102.88429	0	0.202	0.0	-0.002	0.0	111.0
0.0	0.0	1	1	400.0	400.0	1	1	1	190.99385	102.88429	0	0.202	-0.001	-0.032	0.0	111.0
0.0	0.0	1	1	400.0	400.0	1	1	1	190.99385	102.88429	0	0.202	-0.001	-0.014	0.0	111.0
0.0	0.0	1	1	400.0	400.0	1	1	1	190.99385	102.88429	0	0.202	0.0	0.01	0.0	111.0
0.0	0.0	1	1	400.0	400.0	1	1	1	190.99385	102.88429	0	0.202	0.0	-0.004	0.0	111.0
0.0	0.0	1	1	400.0	400.0	1	1	1	190.99385	102.88429	0	0.202	0.0	0.024	0.0	111.0
0.0	0.0	1	1	400.0	400.0	1	1	1	190.99385	102.88429	0	0.202	0.0	0.013	0.0	111.0
0.0	0.0	1	1	400.0	400.0	1	1	1	190.99385	102.88429	0	0.202	0.0	0.01	0.0	111.0
0.0	0.0	1	1	400.0	400.0	1	1	1	190.99385	102.88429	0	0.202	-0.001	-0.012	0.0	111.0
0.0	0.0	1	1	400.0	400.0	1	1	1	190.99385	102.88429	0	0.202	0.0	0.013	0.0	111.0
0.0	0.0	1	1	400.0	400.0	1	1	1	190.99385	102.88429	0	0.202	0.0	0.044	0.0	11.0
0.0	0.0	1	1	400.0	400.0	1	1	1	190.99385	102.88429	0	0.202	0.0	-0.003	0.0	111.0
0.0	0.0	1	1	400.0	400.0	1	1	1	190.99385	102.88429	0	0.202	0.0	0.001	0.0	111.0
0.0	0.0	1	1	400.0	400.0	1	1	1	190.99385	102.88429	0	0.202	0.0	0.01	0.0	111.0
0.0	0.0	1	1	400.0	400.0	1	1	1	190.99385	102.88429	0	0.202	0.0	0.084	0.0	111.0
0.0	0.0	1	1	400.0	400.0	1	1	1	190.99385	102.88429	0	0.202	0.0	0.009	0.0	111.0
0.0	0.0	1	1	400.0	400.0	1	1	1	190.99385	102.88429	0	0.202	-0.001	-0.051	0.0	111.0
0.0	0.0	1	1	400.0	400.0	1	1	1	190.99385	102.88429	0	0.202	-0.001	-0.037	0.0	111.0
0.0	0.0	1	1	400.0	400.0	1	1	1	190.99385	102.88429	0	0.202	-0.001	-0.052	0.0	111.0
0.0	0.0	1	1	400.0	400.0	1	1	1	190.99385	102.88429	0	0.202	0.0	0.055	0.0	11.0
0.0	0.0	1	1	400.0	400.0	1	1	1	190.99385	102.88429	0	0.202	-0.001	-0.03	0.0	111.0
5555.5557	400.0	1	2	300.99503	400.0	0	1	2	190.99385	102.88429	1	0.202	0.0	0.0	0.0	111.0
5555.5557	400.0	1	2	300.99503	400.0	0	1	2	190.99385	102.88429	1	0.202	0.0	0.017	0.0	111.0
5555.5557	400.0	1	2	300.99503	400.0	0	1	2	190.99385	102.88429	1	0.202	0.0	-0.006	0.0	111.0
5555.5557	400.0	1	2	300.99503	400.0	0	1	2	190.99385	102.88429	1	0.202	0.002	0.362	0.392	111.0
5555.5557	400.0	1	2	300.99503	400.0	0	1	2	190.99385	102.88429	1	0.202	0.006	0.544	0.757	11.0
5555.5557	400.0	1	2	300.99503	400.0	0	1	2	190.99385	102.88429	1	0.202	0.012	0.753	0.757	11.0
5555.5557	400.0	1	2	300.99503	400.0	0	1	2	190.99385	102.88429	1	0.203	0.023	1.442	1.413	111.0
5555.5557	400.0	1	2	300.99503	400.0	0	1	2	190.99385	102.88429	1	0.203	0.031	1.404	1.706	111.0
5555.5557	400.0	1	2	300.99503	400.0	0	1	2	190.99385	102.88429	1	0.203	0.043	1.704	1.706	111.0
5555.5557	400.0	1	2	300.99503	400.0	0	1	2	190.99385	102.88429	1	0.203	0.057	2.234	2.232	111.0
5555.5557	400.0	1	2	300.99503	400.0	0	1	2	190.99385	102.88429	1	0.203	0.07	2.211	2.232	111.0
5555.5557	400.0	1	2	300.99503	400.0	0	1	2	190.99385	102.88429	1	0.203	0.084	2.487	2.467	111.0
5555.5557	400.0	1	2	300.99503	400.0	0	1	2	190.99385	102.88429	1	0.203	0.098	2.846	2.889	111.0
5555.5557	400.0	1	2	300.99503	400.0	0	1	2	190.99385	102.88429	1	0.203	0.111	2.817	2.889	111.0
5555.5557	400.0	1	2	300.99503	400.0	0	1	2	190.99385	102.88429	1	0.203	0.127	3.217	3.255	111.0
5555.5557	400.0	1	2	300.99503	400.0	0	1	2	190.99385	102.88429	1	0.203	0.141	3.385	3.417	111.0
5555.5557	400.0	1	2	300.99503	400.0	0	1	2	190.99385	102.88429	1	0.203	0.155	3.529	3.417	111.0
5555.5557	400.0	1	2	300.99503	400.0	0	1	2	190.99385	102.88429	1	0.204	0.17	3.69	3.71	111.0
5555.5557	400.0	1	2	300.99503	400.0	0	1	2	190.99385	102.88429	1	0.204	0.183	3.653	3.71	111.0
5555.5557	400.0	1	2	300.99503	400.0	0	1	2	190.99385	102.88429	1	0.204	0.195	3.795	3.84	111.0
5555.5557	400.0	1	2	300.99503	400.0	0	1	2	190.99385	102.88429	1	0.204	0.21	4.114	4.075	111.0
5555.5557	400.0	1	2	300.99503	400.0	0	1	2	190.99385	102.88429	1	0.204	0.222	3.996	4.075	111.0
5555.5557	400.0	1	2	300.99503	400.0	0	1	2	190.99385	102.88429	1	0.204	0.234	4.257	4.181	111.0
5555.5557	400.0	1	2	300.99503	400.0	0	1	2	190.99385	102.88429	1	0.204	0.246	4.159	4.181	111.0
5555.5557	400.0	1	2	300.99503	400.0	0	1	2	190.99385	102.88429	1	0.204	0.256	4.348	4.369	111.0
5555.5557	400.0	1	2	300.99503	400.0	0	1	2	190.99385	102.88429	1	0.204	0.267	4.489	4.453	111.0
5555.5557	400.0	1	2	300.99503	400.0	0	1	2	190.99385	102.88429	1	0.204	0.277	4.466	4.453	111.0
5555.5557	400.0	1	2	300.99503	400.0	0	1	2	190.99385	102.88429	1	0.204	0.287	4.607	4.604	111.0
5555.5557	400.0	1	2	300.99503	400.0	0	1	2	190.99385	102.88429	1	0.204	0.297	4.694	4.673	111.0
5555.5557	400.0	1	2	300.99503	400.0	0	1	2	190.99385	102.88429	1	0.204	0.306	4.637	4.673	111.0
5555.5557	400.0	1	2	300.99503	400.0	0	1	2	190.99385	102.88429	1	0.204	0.314	4.782	4.794	111.0
5555.5557	400.0	1	2	300.99503	400.0	0	1	2	190.99385	102.88429	1	0.204	0.324	4.837	4.898	111.0
5555.5557	400.0	1	2	300.99503	400.0	0	1	2	190.99385	102.88429	1	0.204	0.332	4.896	4.898	111.0
5555.5557	400.0	1	2	300.99503	400.0	0	1	2	190.99385	102.88429	1	0.204	0.339	4.935	4.945	111.0
5555.5557	400.0	1	2	300.99503	400.0	0	1	2	190.99385	102.88429	1	0.205	0.347	5.007	4.945	11.0
5555.5557	400.0	1	2	300.99503	400.0	0	1	2	190.99385	102.88429	1	0.205	0.354	5.019	5.03	111.0
5555.5557	400.0	1	2	300.99503	400.0	0	1	2	190.99385	102.88429	1	0.205	0.362	5.103	5.068	111.0
5555.5557	400.0	1	2	300.99503	400.0	0	1	2	190.99385	102.88429	1	0.205	0.366	5.059	5.068	111.0
5555.5557	400.0	1	2	300.99503	400.0	0	1	2	190.99385	102.88429	1	0.205	0.372	5.164	5.134	111.0
5555.5557	400.0	1	2	300.99503	400.0	0	1	2	190.99385	102.88429	1	0.205	0.378	5.186	5.192	111.0
5555.5557	400.0	1	2	300.99503	400.0	0	1	2	190.99385	102.88429	1	0.205	0.383	5.166	5.192	111.0
5555.5557	400.0	1	2	300.99503	400.0	0	1	2	190.99385	102.88429	1	0.205	0.388	5.182	5.218	111.0
5555.5557	400.0	1	2	300.99503	400.0	0	1	2	190.99385	102.88429	1	0.205	0.392	5.24	5.218	111.0
5555.5557	400.0	1	2	300.99503	400.0	0	1	2	190.99385	102.88429	1	0.205	0.396	5.224	5.266	111.0
5555.5557	400.0	1	2	300.99503	400.0	0	1	2	190.99385	102.88429	1	0.205	0.401	5.099	5.287	111.0
5555.5557	400.0	1	2	300.99503	400.0	0	1	2	190.99385	102.88429	1	0.205	0.403	5.265	5.287	111.0
5555.5557	400.0	1	2	300.99503	400.0	0	1	2	190.99385	102.88429	1	0.205	0.406	5.407	5.325	11.0
5555.5557	400.0	1	2	300.99503	400.0	0	1	2	190.99385	102.88429	1	0.205	0.41	5.374	5.325	111.0
5555.5557	400.0	1	2	300.99503	400.0	0	1	2	190.99385	102.88429	1	0.205	0.414	5.324	5.34	111.0
5555.5557	400.0	1	2	300.99503	400.0	0	1	2	190.99385	102.88429	1	0.205	0.418	5.363	5.371	111.0
5555.5557	400.0	1	2	300.99503	400.0	0	1	2	190.99385	102.88429	1	0.205	0.422	5.375	5.371	111.0
5555.5557	400.0	1	2	300.99503	400.0	0	1	2	190.99385	102.88429	1	0.205	0.424	5.433	5.385	111.0
5555.5557	400.0	1	2	300.99503	400.0	0	1	2	190.99385	102.88429	1	0.205	0.427	5.562	5.409	111.0
5555.5557	400.0	1	2	300.99503	400.0	0	1	2	190.99385	102.88429	1	0.205	0.429	5.34	5.409	111.0
5555.5557	400.0	1	2	300.99503	400.0	0	1	2	190.99385	102.88429	1	0.205	0.431	5.353	5.429	111.0
5555.5557	400.0	1	2	300.99503	400.0	0	1	2	190.99385	102.88429	1	0.205	0.433	5.464	5.438	111.0
5555.5557	400.0	1	2	300.99503	400.0	0	1	2	190.99385	102.88429	1	0.205	0.436	5.416	5.438	111.0
5555.5557	400.0	1	2	300.99503	400.0	0	1	2	190.99385	102.88429	1	0.205	0.438	5.445	5.455	111.0
5555.5557	400.0	1	2	300.99503	400.0	0	1	2	190.99385	102.88429	1	0.205	0.441	5.397	5.455	111.0
5555.5557	400.0	1	2	300.99503	400.0	0	1	2	190.99385	102.88429	1	0.205	0.441	5.44	5.464	111.0
5555.5557	400.0	1	2	300.99503	400.0	0	1	2	190.99385	102.88429	1	0.205	0.441	5.434	5.476	111.0
5555.5557	400.0	1	2	300.99503	400.0	0	1	2	190.99385	102.88429	1	0.205	0.441	5.499	5.476	111.0
5555.5557	400.0	1	2	300.99503	400.0	0	1	2	190.99385	102.88429	1	0.205	0.441	5.431	5.483	11.0
5555.5557	400.0	1	2	300.99503	400.0	0	1	2	190.99385	102.88429	1	0.205	0.441	5.512	5.483	111.0
5555.5557	400.0	1	2	300.99503	400.0	0	1	2	190.99385	102.88429	1	0.205	0.442	5.469	5.493	111.0
5555.5557	400.0	1	2	300.99503	400.0	0	1	2	190.99385	102.88429	1	0.205	0.443	5.58	5.498	111.0
5555.5557	400.0	1	2	300.99503	400.0	0	1	2	190.99385	102.88429	1	0.205	0.443	5.403	5.498	11.0
5555.5557	400.0	1	2	300.99503	400.0	0	1	2	190.99385	102.88429	1	0.205	0.443	5.525	5.508	111.0
5555.5557	400.0	1	2	300.99503	400.0	0	1	2	190.99385	102.88429	1	0.205	0.443	5.512	5.51	111.0
5555.5557	400.0	1	2	300.99503	400.0	0	1	2	190.99385	102.88429	1	0.205	0.445	5.562	5.51	111.0
5555.5557	400.0	1	2	300.99503	400.0	1	1	2	190.99385	102.88429	1	0.205	0.446	5.563	5.517	111.0
5555.5557	400.0	1	2	300.99503	400.0	1	1	2	190.99385	102.88429	1	0.205	0.447	5.511	5.517	111.0
5555.5557	400.0	1	2	300.99503	400.0	1	1	2	190.99385	102.88429	1	0.205	0.448	5.572	5.524	111.0
5555.5557	400.0	1	2	300.99503	400.0	1	1	2	190.99385	102.88429	1	0.205	0.448	5.519	5.527	111.0
5555.5557	400.0	1	2	300.99503	400.0	1	1	2	190.99385	102.88429	1	0.205	0.449	5.545	5.527	111.0
5555.5557	400.0	1	2	300.99503	400.0	1	1	2	190.99385	102.88429	1	0.205	0.451	5.603	5.531	111.0
5555.5557	400.0	1	2	300.99503	400.0	1	1	2	190.99385	102.88429	1	0.205	0.451	5.509	5.533	111.0
5555.5557	400.0	1	2	300.99503	400.0	1	1	2	190.99385	102.88429	1	0.205	0.451	5.549	5.533	111.0
5555.5557	400.0	1	2	300.99503	400.0	1	1	2	190.99385	102.88429	1	0.205	0.451	5.556	5.537	111.0
5555.5557	400.0	1	2	300.99503	400.0	1	1	2	190.99385	102.88429	1	0.205	0.451	5.477	5.54	111.0
5555.5557	400.0	1	2	300.99503	400.0	1	1	2	190.99385	102.88429	1	0.205	0.452	5.519	5.54	111.0
5555.5557	400.0	1	2	300.99503	400.0	1	1	2	190.99385	102.88429	1	0.205	0.452	5.496	5.543	111.0
5555.5557	400.0	1	2	300.99503	400.0	1	1	2	190.99385	102.88429	1	0.205	0.454	5.636	5.543	111.0
5555.5557	400.0	1	2	300.99503	400.0	1	1	2	190.99385	102.88429	1	0.205	0.455	5.602	5.544	111.0
5555.5557	400.0	1	2	300.99503	400.0	1	1	2	190.99385	102.88429	1	0.205	0.455	5.55	5.547	111.0
5555.5557	400.0	1	2	300.99503	400.0	1	1	2	190.99385	102.88429	1	0.205	0.457	5.575	5.547	111.0
5555.5557	400.0	1	2	300.99503	400.0	1	1	2	190.99385	102.88429	1	0.205	0.458	5.483	5.548	111.0
5555.5557	400.0	1	2	300.99503	400.0	1	1	2	190.99385	102.88429	1	0.205	0.458	5.494	5.548	111.0
5555.5557	400.0	1	2	300.99503	400.0	1	1	2	190.99385	102.88429	1	0.205	0.459	5.583	5.549	111.0
5555.5557	400.0	1	2	300.99503	400.0	1	1	2	190.99385	102.88429	1	0.205	0.46	5.541	5.55	111.0
5555.5557	400.0	1	2	300.99503	400.0	1	1	2	190.99385	102.88429	1	0.205	0.461	5.567	5.55	111.0
5555.5557	400.0	1	2	300.99503	400.0	1	1	2	190.99385	102.88429	1	0.205	0.461	5.611	5.551	111.0
5555.5557	400.0	1	2	300.99503	400.0	1	1	2	190.99385	102.88429	1	0.205	0.461	5.606	5.553	111.0
5555.5557	400.0	1	2	300.99503	400.0	1	1	2	190.99385	102.88429	1	0.205	0.46	5.524	5.553	111.0
5555.5557	400.0	1	2	300.99503	400.0	1	1	2	190.99385	102.88429	1	0.205	0.461	5.637	5.554	111.0
5555.5557	400.0	1	2	300.99503	400.0	1	1	2	190.99385	102.88429	1	0.205	0.46	5.338	5.554	111.0
5555.5557	400.0	1	2	300.99503	400.0	1	1	2	190.99385	102.88429	1	0.205	0.46	5.533	5.554	111.0
5555.5557	400.0	1	2	300.99503	400.0	1	1	2	190.99385	102.88429	1	0.205	0.46	5.51	5.555	111.0
5555.5557	400.0	1	2	300.99503	400.0	1	1	2	190.99385	102.88429	1	0.205	0.461	5.588	5.555	111.0
5555.5557	400.0	1	2	300.99503	400.0	1	1	2	190.99385	102.88429	1	0.205	0.46	5.54	5.556	111.0
5555.5557	400.0	1	2	300.99503	400.0	1	1	2	190.99385	102.88429	1	0.205	0.461	5.626	5.556	111.0
5555.5557	400.0	1	2	300.99503	400.0	1	1	2	190.99385	102.88429	1	0.205	0.461	5.56	5.556	111.0
5555.5557	400.0	1	2	300.99503	400.0	1	1	2	190.99385	102.88429	1	0.205	0.46	5.542	5.557	111.0
5555.5557	400.0	1	2	300.99503	400.0	1	1	2	190.99385	102.88429	1	0.205	0.461	5.593	5.557	11.0
5555.5557	400.0	1	2	300.99503	400.0	1	1	2	190.99385	102.88429	1	0.205	0.46	5.545	5.557	111.0
5555.5557	400.0	1	2	300.99503	400.0	1	1	2	190.99385	102.88429	1	0.205	0.461	5.572	5.559	111.0
5555.5557	400.0	1	2	300.99503	400.0	1	1	2	190.99385	102.88429	1	0.205	0.461	5.626	5.559	111.0
5555.5557	400.0	1	2	300.99503	400.0	1	1	2	190.99385	102.88429	1	0.205	0.46	5.556	5.559	111.0
5555.5557	400.0	1	2	300.99503	400.0	1	1	2	190.99385	102.88429	1	0.205	0.46	5.554	5.56	111.0
5555.5557	400.0	1	2	300.99503	400.0	1	1	2	190.99385	102.88429	1	0.205	0.461	5.593	5.56	111.0
5555.5557	400.0	1	2	300.99503	400.0	1	1	2	190.99385	102.88429	1	0.205	0.46	5.395	5.56	111.0
5555.5557	400.0	1	2	300.99503	400.0	1	1	2	190.99385	102.88429	1	0.205	0.461	5.594	5.56	111.0
5555.5557	400.0	1	2	300.99503	400.0	1	1	2	190.99385	102.88429	1	0.205	0.46	5.441	5.56	111.0
5555.5557	400.0	1	2	300.99503	400.0	1	1	2	190.99385	102.88429	1	0.205	0.461	5.58	5.56	111.0
5555.5557	400.0	1	2	300.99503	400.0	1	1	2	190.99385	102.88429	1	0.205	0.46	5.513	5.56	111.0
5555.5557	400.0	1	2	300.99503	400.0	1	1	2	190.99385	102.88429	1	0.205	0.46	5.529	5.561	111.0
5555.5557	400.0	1	2	300.99503	400.0	1	1	2	190.99385	102.88429	1	0.205	0.461	5.601	5.561	111.0
5555.5557	400.0	1	2	300.99503	400.0	1	1	2	190.99385	102.88429	1	0.205	0.46	5.54	5.561	11.0
5555.5557	400.0	1	2	300.99503	400.0	1	1	2	190.99385	102.88429	1	0.205	0.461	5.573	5.561	111.0
5555.5557	400.0	1	2	300.99503	400.0	1	1	2	190.99385	102.88429	1	0.205	0.461	5.529	5.561	111.0
5555.5557	400.0	1	2	300.99503	400.0	1	1	2	190.99385	102.88429	1	0.205	0.461	5.587	5.561	111.0
5555.5557	400.0	1	2	300.99503	400.0	1	1	2	190.99385	102.88429	1	0.205	0.461	5.558	5.561	111.0
5555.5557	400.0	1	2	300.99503	400.0	1	1	2	190.99385	102.88429	1	0.205	0.461	5.588	5.561	111.0
5555.5557	400.0	1	2	300.99503	400.0	1	1	2	190.99385	102.88429	1	0.205	0.46	5.537	5.561	111.0
5555.5557	400.0	1	2	300.99503	400.0	1	1	2	190.99385	102.88429	1	0.205	0.46	5.554	5.561	111.0
5555.5557	400.0	1	2	300.99503	400.0	1	1	2	190.99385	102.88429	1	0.205	0.461	5.578	5.561	111.0
5555.5557	400.0	1	2	300.99503	400.0	1	1	2	190.99385	102.88429	1	0.205	0.46	5.549	5.562	111.0
5555.5557	400.0	1	2	300.99503	400.0	1	1	2	190.99385	102.88429	1	0.205	0.46	5.496	5.562	111.0
5555.5557	400.0	1	2	300.99503	400.0	1	1	2	190.99385	102.88429	1	0.205	0.461	5.561	5.562	111.0
5555.5557	400.0	1	2	300.99503	400.0	1	1	2	190.99385	102.88429	1	0.205	0.46	5.518	5.562	11.0
5555.5557	400.0	1	2	300.99503	400.0	1	1	2	190.99385	102.88429	1	0.205	0.461	5.736	5.562	111.0
5555.5557	400.0	1	2	300.99503	400.0	1	1	2	190.99385	102.88429	1	0.205	0.46	5.544	5.562	111.0
5555.5557	400.0	1	2	300.99503	400.0	1	1	2	190.99385	102.88429	1	0.205	0.46	5.521	5.562	11.0
5555.5557	400.0	1	2	300.99503	400.0	1	1	2	190.99385	102.88429	1	0.205	0.461	5.618	5.562	11.0
5555.5557	400.0	1	2	300.99503	400.0	1	1	2	190.99385	102.88429	1	0.205	0.46	5.502	5.562	11.0
5555.5557	400.0	1	2	300.99503	400.0	1	1	2	190.99385	102.88429	1	0.205	0.46	5.499	5.562	111.0
5555.5557	400.0	1	2	300.99503	400.0	1	1	2	190.99385	102.88429	1	0.205	0.46	5.528	5.562	11.0
5555.5557	400.0	1	2	300.99503	400.0	1	1	2	190.99385	102.88429	1	0.205	0.46	5.512	5.562	111.0
5555.5557	400.0	1	2	300.99503	400.0	1	1	2	190.99385	102.88429	1	0.205	0.46	5.51	5.562	111.0
5555.5557	400.0	1	2	300.99503	400.0	1	1	2	190.99385	102.88429	1	0.205	0.46	5.498	5.562	111.0
5555.5557	400.0	1	2	300.99503	400.0	1	1	2	190.99385	102.88429	1	0.205	0.46	5.528	5.562	111.0
5555.5557	400.0	1	2	300.99503	400.0	1	1	2	190.99385	102.88429	1	0.205	0.46	5.513	5.562	111.0
5555.5557	400.0	1	2	300.99503	400.0	1	1	2	190.99385	102.88429	1	0.205	0.461	5.584	5.562	111.0
5555.5557	400.0	1	2	300.99503	400.0	1	1	2	190.99385	102.88429	1	0.205	0.461	5.57	5.562	11.0
5555.5557	400.0	1	2	300.99503	400.0	1	1	2	190.99385	102.88429	1	0.205	0.46	5.535	5.562	111.0
5555.5557	400.0	1	2	300.99503	400.0	1	1	2	190.99385	102.88429	1	0.205	0.46	5.539	5.562	11.0
5555.5557	400.0	1	2	300.99503	400.0	1	1	2	190.99385	102.88429	1	0.205	0.46	5.543	5.562	111.0
5555.5557	400.0	1	2	300.99503	400.0	1	1	2	190.99385	102.88429	1	0.205	0.46	5.48	5.562	111.0
5555.5557	400.0	1	2	300.99503	400.0	1	1	2	190.99385	102.88429	1	0.205	0.461	5.574	5.562	111.0
5555.5557	400.0	1	2	300.99503	400.0	1	1	2	190.99385	102.88429	1	0.205	0.461	5.586	5.562	111.0
5555.5557	400.0	1	2	300.99503	400.0	1	1	2	190.99385	102.88429	1	0.205	0.461	5.593	5.562	111.0
5555.5557	400.0	1	2	300.99503	400.0	1	1	2	190.99385	102.88429	1	0.205	0.461	5.571	5.562	111.0
5555.5557	400.0	1	2	300.99503	400.0	1	1	2	190.99385	102.88429	1	0.205	0.461	5.606	5.562	111.0
5555.5557	400.0	1	2	300.99503	400.0	1	1	2	190.99385	102.88429	1	0.205	0.46	5.551	5.562	111.0
5555.5557	400.0	1	2	300.99503	400.0	1	1	2	190.99385	102.88429	1	0.205	0.461	5.577	5.562	111.0
5555.5557	400.0	1	2	300.99503	400.0	1	1	2	190.99385	102.88429	1	0.205	0.461	5.594	5.562	111.0
5555.5557	400.0	1	2	300.99503	400.0	1	1	2	190.99385	102.88429	1	0.205	0.461	5.6	5.562	111.0
5555.5557	400.0	1	2	300.99503	400.0	1	1	2	190.99385	102.88429	1	0.205	0.461	5.558	5.562	11.0
5555.5557	400.0	1	2	300.99503	400.0	1	1	2	190.99385	102.88429	1	0.205	0.46	5.536	5.562	111.0
5555.5557	400.0	1	2	300.99503	400.0	1	1	2	190.99385	102.88429	1	0.205	0.461	5.601	5.562	111.0
5555.5557	400.0	1	2	300.99503	400.0	1	1	2	190.99385	102.88429	1	0.205	0.46	5.523	5.562	111.0
5555.5557	400.0	1	2	300.99503	400.0	1	1	2	190.99385	102.88429	1	0.205	0.461	5.602	5.562	111.0
5555.5557	400.0	1	2	300.99503	400.0	1	1	2	190.99385	102.88429	1	0.205	0.46	5.503	5.562	111.0
5555.5557	400.0	1	2	300.99503	400.0	1	1	2	190.99385	102.88429	1	0.205	0.46	5.55	5.562	111.0
5555.5557	400.0	1	2	300.99503	400.0	1	1	2	190.99385	102.88429	1	0.205	0.461	5.58	5.562	11.0
5555.5557	400.0	1	2	300.99503	400.0	1	1	2	190.99385	102.88429	1	0.205	0.461	5.614	5.562	111.0
5555.5557	400.0	1	2	300.99503	400.0	1	1	2	190.99385	102.88429	1	0.205	0.46	5.469	5.562	111.0
5555.5557	400.0	1	2	300.99503	400.0	1	1	2	190.99385	102.88429	1	0.205	0.46	5.546	5.562	111.0
5555.5557	400.0	1	2	300.99503	400.0	1	1	2	190.99385	102.88429	1	0.205	0.46	5.522	5.562	111.0
5555.5557	400.0	1	2	300.99503	400.0	1	1	2	190.99385	102.88429	1	0.205	0.46	5.344	5.562	111.0
5555.5557	400.0	1	2	300.99503	400.0	1	1	2	190.99385	102.88429	1	0.205	0.461	5.587	5.562	111.0
5555.5557	400.0	1	2	300.99503	400.0	1	1	2	190.99385	102.88429	1	0.205	0.461	5.593	5.562	111.0
5555.5557	400.0	1	2	300.99503	400.0	1	1	2	190.99385	102.88429	1	0.205	0.46	5.45	5.562	111.0
5555.5557	400.0	1	2	300.99503	400.0	1	1	2	190.99385	102.88429	1	0.205	0.461	5.566	5.562	11.0
5555.5557	400.0	1	2	300.99503	400.0	1	1	2	190.99385	102.88429	1	0.205	0.461	5.558	5.562	111.0
5555.5557	400.0	1	2	300.99503	400.0	1	1	2	190.99385	102.88429	1	0.205	0.46	5.524	5.562	111.0
5555.5557	400.0	1	2	300.99503	400.0	1	1	2	190.99385	102.88429	1	0.205	0.46	5.52	5.562	111.0
5555.5557	400.0	1	2	300.99503	400.0	1	1	2	190.99385	102.88429	1	0.205	0.461	5.588	5.562	111.0
5555.5557	400.0	1	2	300.99503	400.0	1	1	2	190.99385	102.88429	1	0.205	0.46	5.537	5.562	111.0
5555.5557	400.0	1	2	300.99503	400.0	1	1	2	190.99385	102.88429	1	0.205	0.461	5.557	5.562	111.0
5555.5557	400.0	1	2	300.99503	400.0	1	1	2	190.99385	102.88429	1	0.205	0.46	5.532	5.562	111.0
5555.5557	400.0	1	2	300.99503	400.0	1	1	2	190.99385	102.88429	1	0.205	0.461	5.593	5.562	111.0
5555.5557	400.0	1	2	300.99503	400.0	1	1	2	190.99385	102.88429	1	0.205	0.461	5.582	5.562	11.0
5555.5557	400.0	1	2	300.99503	400.0	1	1	2	190.99385	102.88429	1	0.205	0.46	5.49	5.562	111.0
5555.5557	400.0	1	2	300.99503	400.0	1	1	2	190.99385	102.88429	1	0.205	0.46	5.52	5.562	11.0
5555.5557	400.0	1	2	300.99503	400.0	1	1	2	190.99385	102.88429	1	0.205	0.461	5.56	5.562	111.0
5555.5557	400.0	1	2	300.99503	400.0	1	1	2	190.99385	102.88429	1	0.205	0.46	5.551	5.562	11.0
5555.5557	400.0	1	2	300.99503	400.0	1	1	2	190.99385	102.88429	1	0.205	0.46	5.549	5.562	11.0
5555.5557	400.0	1	2	300.99503	400.0	1	1	2	190.99385	102.88429	1	0.205	0.46	5.514	5.562	111.0
5555.5557	400.0	1	2	300.99503	400.0	1	1	2	190.99385	102.88429	1	0.205	0.461	5.581	5.562	111.0
5555.5557	400.0	1	2	300.99503	400.0	1	1	2	190.99385	102.88429	1	0.205	0.46	5.55	5.562	111.0
5555.5557	400.0	1	2	300.99503	400.0	1	1	2	190.99385	102.88429	1	0.205	0.46	5.545	5.562	111.0
5555.5557	400.0	1	2	300.99503	400.0	1	1	2	190.99385	102.88429	1	0.205	0.461	5.594	5.562	11.0
5555.5557	400.0	1	2	300.99503	400.0	1	1	2	190.99385	102.88429	1	0.205	0.461	5.602	5.562	111.0
5555.5557	400.0	1	2	300.99503	400.0	1	1	2	190.99385	102.88429	1	0.205	0.46	5.546	5.562	111.0
5555.5557	400.0	1	2	300.99503	400.0	1	1	2	190.99385	102.88429	1	0.205	0.46	5.539	5.562	111.0
5555.5557	400.0	1	2	300.99503	400.0	1	1	2	190.99385	102.88429	1	0.205	0.461	5.611	5.562	111.0
5555.5557	400.0	1	2	300.99503	400.0	1	1	2	190.99385	102.88429	1	0.205	0.46	5.383	5.562	111.0
5555.5557	400.0	1	2	300.99503	400.0	1	1	2	190.99385	102.88429	1	0.205	0.461	5.628	5.562	111.0
5555.5557	400.0	1	2	300.99503	400.0	1	1	2	190.99385	102.88429	1	0.205	0.461	5.568	5.562	111.0
5555.5557	400.0	1	2	300.99503	400.0	1	1	2	190.99385	102.88429	1	0.205	0.461	5.566	5.562	111.0
5555.5557	400.0	1	2	300.99503	400.0	1	1	2	190.99385	102.88429	1	0.205	0.46	5.541	5.562	111.0
5555.5557	400.0	1	2	300.99503	400.0	1	1	2	190.99385	102.88429	1	0.205	0.461	5.565	5.562	111.0
5555.5557	400.0	1	2	300.99503	400.0	1	1	2	190.99385	102.88429	1	0.205	0.46	5.554	5.562	111.0
5555.5557	400.0	1	2	300.99503	400.0	1	1	2	190.99385	102.88429	1	0.205	0.46	5.525	5.562	111.0
5555.5557	400.0	1	2	300.99503	400.0	1	1	2	190.99385	102.88429	1	0.205	0.46	5.532	5.562	111.0
5555.5557	400.0	1	2	300.99503	400.0	1	1	2	190.99385	102.88429	1	0.205	0.46	5.525	5.562	111.0
5555.5557	400.0	1	2	300.99503	400.0	1	1	2	190.99385	102.88429	1	0.205	0.461	5.646	5.562	111.0
5555.5557	400.0	1	2	300.99503	400.0	1	1	2	190.99385	102.88429	1	0.205	0.46	5.556	5.562	111.0
5555.5557	400.0	1	2	300.99503	400.0	1	1	2	190.99385	102.88429	1	0.205	0.461	5.592	5.562	111.0
5555.5557	400.0	1	2	300.99503	400.0	1	1	2	190.99385	102.88429	1	0.205	0.461	5.57	5.562	11.0
5555.5557	400.0	1	2	300.99503	400.0	1	1	2	190.99385	102.88429	1	0.205	0.461	5.574	5.562	111.0
5555.5557	400.0	1	2	300.99503	400.0	1	1	2	190.99385	102.88429	1	0.205	0.46	5.554	5.562	111.0
5555.5557	400.0	1	2	300.99503	400.0	1	1	2	190.99385	102.88429	1	0.205	0.461	5.627	5.562	111.0
5555.5557	400.0	1	2	300.99503	400.0	1	1	2	190.99385	102.88429	1	0.205	0.461	5.605	5.562	111.0
5555.5557	400.0	1	2	300.99503	400.0	1	1	2	190.99385	102.88429	1	0.205	0.46	5.554	5.562	111.0
5555.5557	400.0	1	2	300.99503	400.0	1	1	2	190.99385	102.88429	1	0.205	0.461	5.567	5.562	111.0
5555.5557	400.0	1	2	300.99503	400.0	1	1	2	190.99385	102.88429	1	0.205	0.46	5.468	5.562	111.0
5555.5557	400.0	1	2	300.99503	400.0	1	1	2	190.99385	102.88429	1	0.205	0.461	5.585	5.562	11.0
5555.5557	400.0	1	2	300.99503	400.0	1	1	2	190.99385	102.88429	1	0.205	0.461	5.562	5.562	111.0
5555.5557	400.0	1	2	300.99503	400.0	1	1	2	190.99385	102.88429	1	0.205	0.461	5.563	5.562	11.0
5555.5557	400.0	1	2	300.99503	400.0	1	1	2	190.99385	102.88429	1	0.205	0.46	5.453	5.562	111.0
5555.5557	400.0	1	2	300.99503	400.0	1	1	2	190.99385	102.88429	1	0.205	0.46	5.553	5.562	111.0
5555.5557	400.0	1	2	300.99503	400.0	1	1	2	190.99385	102.88429	1	0.205	0.461	5.562	5.562	111.0
5555.5557	400.0	1	2	300.99503	400.0	1	1	2	190.99385	102.88429	1	0.205	0.46	5.55	5.562	111.0
5555.5557	400.0	1	2	300.99503	400.0	1	1	2	190.99385	102.88429	1	0.205	0.461	5.573	5.562	111.0
5555.5557	400.0	1	2	300.99503	400.0	1	1	2	190.99385	102.88429	1	0.205	0.46	5.345	5.562	111.0
5555.5557	400.0	1	2	300.99503	400.0	1	1	2	190.99385	102.88429	1	0.205	0.46	5.547	5.562	111.0
5555.5557	400.0	1	2	300.99503	400.0	1	1	2	190.99385	102.88429	1	0.205	0.461	5.561	5.562	111.0
5555.5557	400.0	1	2	300.99503	400.0	1	1	2	190.99385	102.88429	1	0.205	0.46	5.548	5.562	111.0
5555.5557	400.0	1	2	300.99503	400.0	1	1	2	190.99385	102.88429	1	0.205	0.46	5.512	5.562	111.0
5555.5557	400.0	1	2	300.99503	400.0	1	1	2	190.99385	102.88429	1	0.205	0.461	5.57	5.562	111.0
0.0	0.0	1	2	300.99503	400.0	1	1	2	190.99385	102.88429	0	0.205	0.46	5.527	5.562	111.0
0.0	0.0	1	2	300.99503	400.0	1	1	2	190.99385	102.88429	0	0.205	0.46	5.535	5.562	111.0
0.0	0.0	1	2	300.99503	400.0	1	1	2	190.99385	102.88429	0	0.205	0.461	5.608	5.562	111.0
0.0	0.0	1	2	300.99503	400.0	1	1	2	190.99385	102.88429	0	0.205	0.461	5.56	5.562	111.0
0.0	0.0	1	2	300.99503	400.0	1	1	2	190.99385	102.88429	0	0.205	0.458	5.153	5.169	111.0
0.0	0.0	1	2	300.99503	400.0	1	1	2	190.99385	102.88429	0	0.205	0.456	5.26	5.169	111.0
0.0	0.0	1	2	300.99503	400.0	1	1	2	190.99385	102.88429	0	0.205	0.45	4.777	4.803	111.0
0.0	0.0	1	2	300.99503	400.0	1	1	2	190.99385	102.88429	0	0.205	0.443	4.513	4.147	11.0
0.0	0.0	1	2	300.99503	400.0	1	1	2	190.99385	102.88429	0	0.205	0.433	4.121	4.147	11.0
0.0	0.0	1	2	300.99503	400.0	1	1	2	190.99385	102.88429	0	0.205	0.419	3.567	3.581	111.0
0.0	0.0	1	2	300.99503	400.0	1	1	2	190.99385	102.88429	0	0.205	0.408	3.632	3.581	11.0
0.0	0.0	1	2	300.99503	400.0	1	1	2	190.99385	102.88429	0	0.205	0.396	3.413	3.328	111.0
0.0	0.0	1	2	300.99503	400.0	1	1	2	190.99385	102.88429	0	0.205	0.381	2.933	2.874	11.0
0.0	0.0	1	2	300.99503	400.0	1	1	2	190.99385	102.88429	0	0.205	0.366	2.818	2.874	111.0
0.0	0.0	1	2	300.99503	400.0	1	1	2	190.99385	102.88429	0	0.205	0.352	2.705	2.671	11.0
0.0	0.0	1	2	300.99503	400.0	1	1	2	190.99385	102.88429	0	0.205	0.339	2.557	2.671	11.0
0.0	0.0	1	2	300.99503	400.0	1	1	2	190.99385	102.88429	0	0.205	0.325	2.311	2.307	11.0
0.0	0.0	1	2	300.99503	400.0	1	1	2	190.99385	102.88429	0	0.204	0.31	2.111	2.143	11.0
0.0	0.0	1	2	300.99503	400.0	1	1	2	190.99385	102.88429	0	0.204	0.296	2.125	2.143	11.0
0.0	0.0	1	2	300.99503	400.0	1	1	2	190.99385	102.88429	0	0.204	0.282	1.929	1.85	11.0
0.0	0.0	1	2	300.99503	400.0	1	1	2	190.99385	102.88429	0	0.204	0.269	1.708	1.72	11.0
0.0	0.0	1	2	300.99503	400.0	1	1	2	190.99385	102.88429	0	0.204	0.256	1.685	1.72	11.0
0.0	0.0	1	2	300.99503	400.0	1	1	2	190.99385	102.88429	0	0.204	0.243	1.458	1.485	11.0
0.0	0.0	1	2	300.99503	400.0	1	1	2	190.99385	102.88429	0	0.204	0.231	1.496	1.485	11.0
0.0	0.0	1	2	300.99503	400.0	1	1	2	190.99385	102.88429	0	0.204	0.22	1.375	1.381	11.0
0.0	0.0	1	2	300.99503	400.0	1	1	2	190.99385	102.88429	0	0.204	0.208	1.137	1.191	11.0
0.0	0.0	1	2	300.99503	400.0	1	1	2	190.99385	102.88429	0	0.204	0.197	1.169	1.191	11.0
0.0	0.0	1	2	300.99503	400.0	1	1	2	190.99385	102.88429	0	0.204	0.187	1.131	1.107	11.0
0.0	0.0	1	2	300.99503	400.0	1	1	2	190.99385	102.88429	0	0.204	0.176	0.992	0.956	11.0
0.0	0.0	1	2	300.99503	400.0	1	1	2	190.99385	102.88429	0	0.204	0.166	0.975	0.956	11.0
0.0	0.0	1	2	300.99503	400.0	1	1	2	190.99385	102.88429	0	0.204	0.156	0.879	0.888	11.0
0.0	0.0	1	2	300.99503	400.0	1	1	2	190.99385	102.88429	0	0.204	0.148	0.889	0.767	11.0
0.0	0.0	1	2	300.99503	400.0	1	1	2	190.99385	102.88429	0	0.204	0.139	0.52	0.767	11.0
0.0	0.0	1	2	300.99503	400.0	1	1	2	190.99385	102.88429	0	0.204	0.131	0.691	0.662	11.0
0.0	0.0	1	2	300.99503	400.0	1	1	2	190.99385	102.88429	0	0.204	0.123	0.658	0.662	11.0
0.0	0.0	1	2	300.99503	400.0	1	1	2	190.99385	102.88429	0	0.204	0.116	0.673	0.615	111.0
0.0	0.0	1	2	300.99503	400.0	1	1	2	190.99385	102.88429	0	0.204	0.11	0.603	0.531	11.0
0.0	0.0	1	2	300.99503	400.0	1	1	2	190.99385	102.88429	0	0.204	0.104	0.498	0.531	11.0
0.0	0.0	1	2	300.99503	400.0	1	1	2	190.99385	102.88429	0	0.204	0.097	0.482	0.493	11.0
0.0	0.0	1	2	300.99503	400.0	1	1	2	190.99385	102.88429	0	0.204	0.093	0.5	0.493	11.0
0.0	0.0	1	2	300.99503	400.0	1	1	2	190.99385	102.88429	0	0.204	0.087	0.457	0.426	11.0
0.0	0.0	1	2	300.99503	400.0	1	1	2	190.99385	102.88429	0	0.203	0.081	0.369	0.396	11.0
0.0	0.0	1	2	300.99503	400.0	1	1	2	190.99385	102.88429	0	0.203	0.075	0.229	0.396	11.0
0.0	0.0	1	2	300.99503	400.0	1	1	2	190.99385	102.88429	0	0.203	0.071	0.357	0.341	11.0
0.0	0.0	1	2	300.99503	400.0	1	1	2	190.99385	102.88429	0	0.203	0.067	0.455	0.317	11.0
0.0	0.0	1	2	300.99503	400.0	1	1	2	190.99385	102.88429	0	0.203	0.063	0.348	0.317	11.0
0.0	0.0	1	2	300.99503	400.0	1	1	2	190.99385	102.88429	0	0.203	0.059	0.287	0.274	11.0
0.0	0.0	1	2	300.99503	400.0	1	1	2	190.99385	102.88429	0	0.203	0.057	0.272	0.254	11.0
0.0	0.0	1	2	300.99503	400.0	1	1	2	190.99385	102.88429	0	0.203	0.054	0.266	0.254	11.0
0.0	0.0	1	2	300.99503	400.0	1	1	2	190.99385	102.88429	0	0.203	0.051	0.279	0.219	11.0
0.0	0.0	1	2	300.99503	400.0	1	1	2	190.99385	102.88429	0	0.203	0.047	0.228	0.219	111.0
0.0	0.0	1	2	300.99503	400.0	1	1	2	190.99385	102.88429	0	0.203	0.043	0.216	0.204	11.0
0.0	0.0	1	2	300.99503	400.0	1	1	2	190.99385	102.88429	0	0.203	0.039	0.144	0.176	11.0
0.0	0.0	1	2	300.99503	400.0	1	1	2	190.99385	102.88429	0	0.203	0.037	0.21	0.176	11.0
0.0	0.0	1	2	300.99503	400.0	1	1	2	190.99385	102.88429	0	0.203	0.035	0.225	0.163	11.0
0.0	0.0	1	2	300.99503	400.0	1	1	2	190.99385	102.88429	0	0.203	0.033	0.161	0.141	11.0
0.0	0.0	1	2	300.99503	400.0	1	1	2	190.99385	102.88429	0	0.203	0.031	0.147	0.141	11.0
0.0	0.0	1	2	300.99503	400.0	1	1	2	190.99385	102.88429	0	0.203	0.029	0.128	0.131	111.0
0.0	0.0	1	2	300.99503	400.0	1	1	2	190.99385	102.88429	0	0.203	0.027	0.211	0.131	111.0
0.0	0.0	1	2	300.99503	400.0	1	1	2	190.99385	102.88429	0	0.203	0.025	0.109	0.113	111.0
0.0	0.0	1	2	300.99503	400.0	1	1	2	190.99385	102.88429	0	0.203	0.023	0.041	0.097	111.0
0.0	0.0	1	2	300.99503	400.0	1	1	2	190.99385	102.88429	0	0.203	0.021	0.109	0.097	111.0
0.0	0.0	1	2	300.99503	400.0	1	1	2	190.99385	102.88429	0	0.203	0.02	0.104	0.09	11.0
0.0	0.0	1	2	300.99503	400.0	1	1	2	190.99385	102.88429	0	0.203	0.02	0.077	0.09	11.0
0.0	0.0	1	2	300.99503	400.0	1	1	2	190.99385	102.88429	0	0.203	0.02	0.092	0.078	111.0
0.0	0.0	1	2	300.99503	400.0	1	1	2	190.99385	102.88429	0	0.203	0.02	0.089	0.072	111.0
0.0	0.0	1	2	300.99503	400.0	1	1	2	190.99385	102.88429	0	0.203	0.02	0.079	0.072	11.0
0.0	0.0	1	2	300.99503	400.0	1	1	2	190.99385	102.88429	0	0.203	0.02	0.06	0.062	111.0
0.0	0.0	1	2	300.99503	400.0	1	1	2	190.99385	102.88429	0	0.203	0.02	0.041	0.058	111.0
0.0	0.0	1	2	300.99503	400.0	1	1	2	190.99385	102.88429	0	0.203	0.02	0.063	0.058	111.0
0.0	0.0	1	2	300.99503	400.0	1	1	2	190.99385	102.88429	0	0.203	0.02	0.039	0.049	11.0
0.0	0.0	1	2	300.99503	400.0	1	1	2	190.99385	102.88429	0	0.203	0.02	0.039	0.046	111.0
0.0	0.0	1	2	300.99503	400.0	1	1	2	190.99385	102.88429	0	0.203	0.02	0.01	0.046	111.0
0.0	0.0	1	2	300.99503	400.0	1	1	2	190.99385	102.88429	0	0.203	0.02	0.047	0.039	111.0
0.0	0.0	1	2	300.99503	400.0	1	1	2	190.99385	102.88429	0	0.203	0.02	0.048	0.039	111.0
0.0	0.0	1	2	300.99503	400.0	1	1	2	190.99385	102.88429	0	0.203	0.019	-0.03	0.037	11.0
0.0	0.0	1	2	300.99503	400.0	1	1	2	190.99385	102.88429	0	0.203	0.019	0.137	0.031	111.0
0.0	0.0	1	2	300.99503	400.0	1	1	2	190.99385	102.88429	0	0.203	0.019	0.022	0.031	111.0
0.0	0.0	1	2	300.99503	400.0	1	1	2	190.99385	102.88429	0	0.203	0.019	0.036	0.027	111.0
0.0	0.0	1	2	300.99503	400.0	1	1	2	190.99385	102.88429	0	0.203	0.019	0.041	0.025	111.0
0.0	0.0	1	2	300.99503	400.0	1	1	2	190.99385	102.88429	0	0.203	0.019	0.033	0.025	111.0
0.0	0.0	1	2	300.99503	400.0	1	1	2	190.99385	102.88429	0	0.203	0.019	-0.001	0.021	111.0
0.0	0.0	1	2	300.99503	400.0	1	1	2	190.99385	102.88429	0	0.203	0.018	-0.013	0.021	111.0
0.0	0.0	1	2	300.99503	400.0	1	1	2	190.99385	102.88429	0	0.203	0.018	-0.006	0.02	111.0
0.0	0.0	1	2	300.99503	400.0	1	1	2	190.99385	102.88429	0	0.203	0.018	0.027	0.017	111.0
0.0	0.0	1	2	300.99503	400.0	1	1	2	190.99385	102.88429	0	0.203	0.018	0.0	0.017	111.0
0.0	0.0	1	2	300.99503	400.0	1	1	2	190.99385	102.88429	0	0.203	0.018	0.009	0.015	111.0
0.0	0.0	1	2	300.99503	400.0	1	1	2	190.99385	102.88429	0	0.203	0.018	0.039	0.015	111.0
0.0	0.0	1	2	300.99503	400.0	1	1	2	190.99385	102.88429	0	0.203	0.018	0.019	0.013	111.0
0.0	0.0	1	2	300.99503	400.0	1	1	2	190.99385	102.88429	0	0.203	0.018	0.018	0.012	111.0
0.0	0.0	1	2	300.99503	400.0	1	1	2	190.99385	102.88429	0	0.203	0.017	0.044	0.012	111.0
0.0	0.0	1	2	300.99503	400.0	1	1	2	190.99385	102.88429	0	0.203	0.017	0.012	0.01	111.0
0.0	0.0	1	2	300.99503	400.0	1	1	2	190.99385	102.88429	0	0.203	0.016	-0.012	0.009	111.0
0.0	0.0	1	2	300.99503	400.0	1	1	2	190.99385	102.88429	0	0.203	0.015	0.004	0.009	111.0
0.0	0.0	1	2	300.99503	400.0	1	1	2	190.99385	102.88429	0	0.203	0.015	0.202	0.008	111.0
0.0	0.0	1	2	300.99503	400.0	1	1	2	190.99385	102.88429	0	0.203	0.015	0.0	0.007	111.0
0.0	0.0	1	2	300.99503	400.0	1	1	2	190.99385	102.88429	0	0.203	0.015	0.178	0.007	111.0
0.0	0.0	1	2	300.99503	400.0	1	1	2	190.99385	102.88429	0	0.203	0.014	-0.026	0.006	11.0
0.0	0.0	1	2	300.99503	400.0	1	1	2	190.99385	102.88429	0	0.203	0.014	0.0	0.006	111.0
0.0	0.0	1	2	300.99503	400.0	1	1	2	190.99385	102.88429	0	0.203	0.014	0.0	0.005	111.0
0.0	0.0	1	2	300.99503	400.0	1	1	2	190.99385	102.88429	0	0.203	0.012	-0.013	0.005	111.0
0.0	0.0	1	2	300.99503	400.0	1	1	2	190.99385	102.88429	0	0.203	0.012	0.022	0.005	111.0
0.0	0.0	1	2	300.99503	400.0	1	1	2	190.99385	102.88429	0	0.203	0.012	0.015	0.004	111.0
0.0	0.0	1	2	300.99503	400.0	1	1	2	190.99385	102.88429	0	0.203	0.012	0.021	0.003	111.0
0.0	0.0	1	2	300.99503	400.0	1	1	2	190.99385	102.88429	0	0.203	0.011	0.011	0.003	111.0
0.0	0.0	1	2	300.99503	400.0	1	1	2	190.99385	102.88429	0	0.203	0.011	0.0	0.003	111.0
0.0	0.0	1	2	300.99503	400.0	1	1	2	190.99385	102.88429	0	0.203	0.011	0.071	0.003	111.0
0.0	0.0	1	2	300.99503	400.0	1	1	2	190.99385	102.88429	0	0.203	0.011	0.004	0.002	111.0
0.0	0.0	1	2	300.99503	400.0	1	1	2	190.99385	102.88429	0	0.203	0.009	-0.039	0.002	111.0
0.0	0.0	1	2	300.99503	400.0	1	1	2	190.99385	102.88429	0	0.203	0.008	-0.171	0.002	111.0
0.0	0.0	1	2	300.99503	400.0	1	1	2	190.99385	102.88429	0	0.203	0.007	-0.006	0.002	111.0
0.0	0.0	1	2	300.99503	400.0	1	1	2	190.99385	102.88429	0	0.203	0.007	0.045	0.002	111.0
0.0	0.0	1	2	300.99503	400.0	1	1	2	190.99385	102.88429	0	0.203	0.005	-0.083	0.001	111.0
0.0	0.0	1	2	300.99503	400.0	1	1	2	190.99385	102.88429	0	0.203	0.005	0.136	0.001	111.0
0.0	0.0	1	2	300.99503	400.0	1	1	2	190.99385	102.88429	0	0.203	0.004	-0.004	0.001	111.0
0.0	0.0	1	2	300.99503	400.0	1	1	2	190.99385	102.88429	0	0.203	0.004	-0.007	0.001	111.0
0.0	0.0	1	2	300.99503	400.0	1	1	2	190.99385	102.88429	0	0.203	0.003	0.005	0.0	111.0
0.0	0.0	1	2	300.99503	400.0	1	1	2	190.99385	102.88429	0	0.203	0.003	-0.003	0.0	111.0
0.0	0.0	1	2	300.99503	400.0	1	1	2	190.99385	102.88429	0	0.203	0.003	0.007	0.0	111.0
0.0	0.0	1	2	300.99503	400.0	1	1	2	190.99385	102.88429	0	0.203	0.003	0.015	0.0	111.0
0.0	0.0	1	2	300.99503	400.0	1	1	2	190.99385	102.88429	0	0.203	0.002	-0.029	0.0	111.0
0.0	0.0	1	2	300.99503	400.0	1	1	2	190.99385	102.88429	0	0.203	0.002	0.044	0.0	111.0
0.0	0.0	1	2	300.99503	400.0	1	1	2	190.99385	102.88429	0	0.203	0.002	0.0	0.0	111.0
0.0	0.0	1	2	300.99503	400.0	1	1	2	190.99385	102.88429	0	0.203	0.002	0.007	0.0	111.0
0.0	0.0	1	2	300.99503	400.0	1	1	2	190.99385	102.88429	0	0.203	0.001	-0.08	0.0	111.0
0.0	0.0	1	2	300.99503	400.0	1	1	2	190.99385	102.88429	0	0.203	0.001	0.021	0.0	111.0
0.0	0.0	1	2	300.99503	400.0	1	1	2	190.99385	102.88429	0	0.203	0.0	-0.015	0.0	111.0
0.0	0.0	1	2	300.99503	400.0	1	1	2	190.99385	102.88429	0	0.203	0.0	-0.007	0.0	111.0
0.0	0.0	1	2	300.99503	400.0	1	1	2	190.99385	102.88429	0	0.203	-0.001	-0.014	0.0	111.0
0.0	0.0	1	2	300.99503	400.0	1	1	2	190.99385	102.88429	0	0.203	0.0	0.015	0.0	111.0
0.0	0.0	1	2	300.99503	400.0	1	1	2	190.99385	102.88429	0	0.203	0.0	0.009	0.0	111.0
0.0	0.0	1	2	300.99503	400.0	1	1	2	190.99385	102.88429	0	0.203	-0.001	-0.102	0.0	111.0
0.0	0.0	1	2	300.99503	400.0	1	1	2	190.99385	102.88429	0	0.203	-0.001	-0.094	0.0	111.0
0.0	0.0	1	2	300.99503	400.0	1	1	2	190.99385	102.88429	0	0.203	0.0	-0.003	0.0	111.0
0.0	0.0	1	2	300.99503	400.0	1	1	2	190.99385	102.88429	0	0.203	0.0	0.06	0.0	111.0
0.0	0.0	1	2	300.99503	400.0	1	1	2	190.99385	102.88429	0	0.203	0.0	-0.005	0.0	111.0
0.0	0.0	1	2	300.99503	400.0	1	1	2	190.99385	102.88429	0	0.203	-0.001	-0.02	0.0	111.0
0.0	0.0	1	2	300.99503	400.0	1	1	2	190.99385	102.88429	0	0.203	0.0	0.02	0.0	111.0
0.0	0.0	1	2	300.99503	400.0	1	1	2	190.99385	102.88429	0	0.203	-0.001	-0.016	0.0	111.0
0.0	0.0	1	2	300.99503	400.0	1	1	2	190.99385	102.88429	0	0.203	0.0	0.027	0.0	111.0
0.0	0.0	1	2	300.99503	400.0	1	1	2	190.99385	102.88429	0	0.203	0.0	0.015	0.0	111.0
0.0	0.0	1	2	300.99503	400.0	1	1	2	190.99385	102.88429	0	0.203	-0.001	-0.012	0.0	111.0
0.0	0.0	1	2	300.99503	400.0	1	1	2	190.99385	102.88429	0	0.203	0.0	-0.004	0.0	111.0
0.0	0.0	1	2	300.99503	400.0	1	1	2	190.99385	102.88429	0	0.203	-0.001	-0.138	0.0	111.0
0.0	0.0	1	2	300.99503	400.0	1	1	2	190.99385	102.88429	0	0.203	0.0	-0.004	0.0	111.0
0.0	0.0	1	2	300.99503	400.0	1	1	2	190.99385	102.88429	0	0.203	0.0	0.005	0.0	111.0
0.0	0.0	1	2	300.99503	400.0	1	1	2	190.99385	102.88429	0	0.203	0.0	0.008	0.0	111.0
0.0	0.0	1	2	300.99503	400.0	1	1	2	190.99385	102.88429	0	0.203	0.0	0.016	0.0	111.0
0.0	0.0	1	2	300.99503	400.0	1	1	2	190.99385	102.88429	0	0.203	0.0	0.0	0.0	111.0
0.0	0.0	1	2	300.99503	400.0	1	1	2	190.99385	102.88429	0	0.203	0.0	0.018	0.0	111.0
0.0	0.0	1	2	300.99503	400.0	1	1	2	190.99385	102.88429	0	0.203	0.0	0.0	0.0	111.0
0.0	0.0	1	2	300.99503	400.0	1	1	2	190.99385	102.88429	0	0.203	0.0	-0.003	0.0	111.0
0.0	0.0	1	2	300.99503	400.0	1	1	2	190.99385	102.88429	0	0.203	0.0	0.002	0.0	111.0
0.0	0.0	1	2	300.99503	400.0	1	1	2	190.99385	102.88429	0	0.203	0.0	0.001	0.0	111.0
0.0	0.0	1	2	300.99503	400.0	1	1	2	190.99385	102.88429	0	0.203	0.0	0.028	0.0	111.0
0.0	0.0	1	2	300.99503	400.0	1	1	2	190.99385	102.88429	0	0.203	0.0	0.035	0.0	111.0
0.0	0.0	1	2	300.99503	400.0	1	1	2	190.99385	102.88429	0	0.203	0.0	0.007	0.0	111.0
0.0	0.0	1	2	300.99503	400.0	1	1	2	190.99385	102.88429	0	0.203	-0.001	-0.023	0.0	111.0
0.0	0.0	1	2	300.99503	400.0	1	1	2	190.99385	102.88429	0	0.203	-0.001	-0.023	0.0	111.0
0.0	0.0	1	2	300.99503	400.0	1	1	2	190.99385	102.88429	0	0.203	0.0	-0.01	0.0	111.0
0.0	0.0	1	2	300.99503	400.0	1	1	2	190.99385	102.88429	0	0.203	0.0	0.011	0.0	111.0
0.0	0.0	1	2	300.99503	400.0	1	1	2	190.99385	102.88429	0	0.203	0.0	-0.01	0.0	111.0
0.0	0.0	1	2	300.99503	400.0	1	1	2	190.99385	102.88429	0	0.203	0.0	0.104	0.0	111.0
0.0	0.0	1	2	300.99503	400.0	1	1	2	190.99385	102.88429	0	0.203	-0.001	-0.015	0.0	111.0
0.0	0.0	1	2	300.99503	400.0	1	1	2	190.99385	102.88429	0	0.203	0.0	0.034	0.0	111.0
0.0	0.0	1	2	300.99503	400.0	1	1	2	190.99385	102.88429	0	0.203	-0.001	-0.016	0.0	111.0
0.0	0.0	1	2	300.99503	400.0	1	1	2	190.99385	102.88429	0	0.203	0.0	0.016	0.0	111.0
0.0	0.0	1	2	300.99503	400.0	1	1	2	190.99385	102.88429	0	0.203	0.0	0.028	0.0	111.0
0.0	0.0	1	2	300.99503	400.0	1	1	2	190.99385	102.88429	0	0.203	0.0	0.003	0.0	111.0
0.0	0.0	1	2	300.99503	400.0	1	1	2	190.99385	102.88429	0	0.203	0.0	0.022	0.0	111.0
0.0	0.0	1	2	300.99503	400.0	1	1	2	190.99385	102.88429	0	0.203	0.0	0.015	0.0	111.0
0.0	0.0	1	2	300.99503	400.0	1	1	2	190.99385	102.88429	0	0.203	0.0	0.024	0.0	111.0
0.0	0.0	1	2	300.99503	400.0	1	1	2	190.99385	102.88429	0	0.203	-0.001	-0.03	0.0	111.0
0.0	0.0	1	2	300.99503	400.0	1	1	2	190.99385	102.88429	0	0.203	-0.001	-0.015	0.0	111.0
0.0	0.0	1	2	300.99503	400.0	1	1	2	190.99385	102.88429	0	0.203	-0.001	-0.035	0.0	111.0
0.0	0.0	1	2	300.99503	400.0	1	1	2	190.99385	102.88429	0	0.203	-0.001	-0.088	0.0	111.0
0.0	0.0	1	2	300.99503	400.0	1	1	2	190.99385	102.88429	0	0.203	0.0	-0.001	0.0	111.0
0.0	0.0	1	2	300.99503	400.0	1	1	2	190.99385	102.88429	0	0.203	0.0	0.113	0.0	111.0
0.0	0.0	1	2	300.99503	400.0	1	1	2	190.99385	102.88429	0	0.203	-0.001	-0.012	0.0	111.0
0.0	0.0	1	2	300.99503	400.0	1	1	2	190.99385	102.88429	0	0.203	-0.001	-0.09	0.0	111.0
0.0	0.0	1	2	300.99503	400.0	1	1	2	190.99385	102.88429	0	0.203	0.0	0.014	0.0	111.0
0.0	0.0	1	2	300.99503	400.0	1	1	2	190.99385	102.88429	0	0.203	0.0	0.008	0.0	111.0
0.0	0.0	1	2	300.99503	400.0	1	1	2	190.99385	102.88429	0	0.203	-0.001	-0.074	0.0	111.0
0.0	0.0	1	2	300.99503	400.0	1	1	2	190.99385	102.88429	0	0.203	-0.001	-0.031	0.0	111.0
0.0	0.0	1	2	300.99503	400.0	1	1	2	190.99385	102.88429	0	0.203	0.0	0.006	0.0	111.0
0.0	0.0	1	2	300.99503	400.0	1	1	2	190.99385	102.88429	0	0.203	0.0	0.019	0.0	111.0
0.0	0.0	1	2	300.99503	400.0	1	1	2	190.99385	102.88429	0	0.203	0.0	-0.001	0.0	111.0
0.0	0.0	1	2	300.99503	400.0	1	1	2	190.99385	102.88429	0	0.203	-0.001	-0.135	0.0	111.0
0.0	0.0	1	2	300.99503	400.0	1	1	2	190.99385	102.88429	0	0.203	0.0	0.022	0.0	111.0
0.0	0.0	1	2	300.99503	400.0	1	1	2	190.99385	102.88429	0	0.203	0.0	0.019	0.0	111.0
0.0	0.0	1	2	300.99503	400.0	1	1	2	190.99385	102.88429	0	0.203	0.0	0.043	0.0	111.0
0.0	0.0	1	2	300.99503	400.0	1	1	2	190.99385	102.88429	0	0.203	-0.001	-0.18	0.0	111.0
0.0	0.0	1	2	300.99503	400.0	1	1	2	190.99385	102.88429	0	0.203	0.0	0.004	0.0	111.0
0.0	0.0	1	2	300.99503	400.0	1	1	2	190.99385	102.88429	0	0.203	-0.001	-0.018	0.0	111.0
0.0	0.0	1	2	300.99503	400.0	1	1	2	190.99385	102.88429	0	0.203	0.0	-0.011	0.0	111.0
0.0	0.0	1	2	300.99503	400.0	1	1	2	190.99385	102.88429	0	0.203	-0.001	-0.02	0.0	111.0
0.0	0.0	1	2	300.99503	400.0	1	1	2	190.99385	102.88429	0	0.203	0.0	-0.001	0.0	111.0
0.0	0.0	1	2	300.99503	400.0	1	1	2	190.99385	102.88429	0	0.203	-0.001	-0.039	0.0	111.0
0.0	0.0	1	2	300.99503	400.0	1	1	2	190.99385	102.88429	0	0.203	0.0	0.025	0.0	111.0
0.0	0.0	1	2	300.99503	400.0	1	1	2	190.99385	102.88429	0	0.203	0.0	0.016	0.0	111.0
0.0	0.0	1	2	300.99503	400.0	1	1	2	190.99385	102.88429	0	0.203	0.0	0.009	0.0	111.0
0.0	0.0	1	2	300.99503	400.0	1	1	2	190.99385	102.88429	0	0.203	0.0	-0.006	0.0	111.0
0.0	0.0	1	2	300.99503	400.0	1	1	2	190.99385	102.88429	0	0.203	-0.001	-0.018	0.0	111.0
0.0	0.0	1	2	300.99503	400.0	1	1	2	190.99385	102.88429	0	0.203	0.0	0.094	0.0	111.0
0.0	0.0	1	2	300.99503	400.0	1	1	2	190.99385	102.88429	0	0.203	0.0	0.008	0.0	111.0
0.0	0.0	1	2	300.99503	400.0	1	1	2	190.99385	102.88429	0	0.203	0.0	0.004	0.0	111.0
0.0	0.0	1	2	300.99503	400.0	1	1	2	190.99385	102.88429	0	0.203	-0.001	-0.029	0.0	111.0
0.0	0.0	1	2	300.99503	400.0	1	1	2	190.99385	102.88429	0	0.203	0.0	0.124	0.0	111.0
0.0	0.0	1	2	300.99503	400.0	1	1	2	190.99385	102.88429	0	0.203	0.0	0.053	0.0	111.0
0.0	0.0	1	2	300.99503	400.0	1	1	2	190.99385	102.88429	0	0.203	-0.001	-0.029	0.0	111.0
0.0	0.0	1	2	300.99503	400.0	1	1	2	190.99385	102.88429	0	0.203	0.0	0.082	0.0	111.0
0.0	0.0	1	2	300.99503	400.0	1	1	2	190.99385	102.88429	0	0.203	0.0	0.001	0.0	111.0
0.0	0.0	1	2	300.99503	400.0	1	1	2	190.99385	102.88429	0	0.203	0.0	0.011	0.0	111.0
0.0	0.0	1	2	300.99503	400.0	1	1	2	190.99385	102.88429	0	0.203	-0.001	-0.036	0.0	111.0
0.0	0.0	1	2	300.99503	400.0	1	1	2	190.99385	102.88429	0	0.203	-0.001	-0.017	0.0	111.0
0.0	0.0	1	2	300.99503	400.0	1	1	2	190.99385	102.88429	0	0.203	0.0	0.022	0.0	111.0
0.0	0.0	1	2	300.99503	400.0	1	1	2	190.99385	102.88429	0	0.203	-0.001	-0.031	0.0	111.0
0.0	0.0	1	2	300.99503	400.0	1	1	2	190.99385	102.88429	0	0.203	0.0	0.003	0.0	111.0
0.0	0.0	1	2	300.99503	400.0	1	1	2	190.99385	102.88429	0	0.203	-0.001	-0.072	0.0	111.0
0.0	0.0	1	2	300.99503	400.0	1	1	2	190.99385	102.88429	0	0.203	0.0	0.026	0.0	111.0
0.0	0.0	1	2	300.99503	400.0	1	1	2	190.99385	102.88429	0	0.203	0.0	0.01	0.0	111.0
0.0	0.0	1	2	300.99503	400.0	1	1	2	190.99385	102.88429	0	0.203	-0.001	-0.016	0.0	111.0
0.0	0.0	1	2	300.99503	400.0	1	1	2	190.99385	102.88429	0	0.203	-0.001	-0.043	0.0	111.0
0.0	0.0	1	2	300.99503	400.0	1	1	2	190.99385	102.88429	0	0.203	0.0	0.03	0.0	111.0
0.0	0.0	1	2	300.99503	400.0	1	1	2	190.99385	102.88429	0	0.203	0.0	0.005	0.0	111.0
0.0	0.0	1	2	300.99503	400.0	1	1	2	190.99385	102.88429	0	0.203	0.0	0.035	0.0	111.0
0.0	0.0	1	2	300.99503	400.0	1	1	2	190.99385	102.88429	0	0.203	-0.001	-0.025	0.0	111.0
0.0	0.0	1	2	300.99503	400.0	1	1	2	190.99385	102.88429	0	0.203	-0.001	-0.111	0.0	111.0
0.0	0.0	1	2	300.99503	400.0	1	1	2	190.99385	102.88429	0	0.203	0.0	0.02	0.0	111.0
0.0	0.0	1	2	300.99503	400.0	1	1	2	190.99385	102.88429	0	0.203	-0.001	-0.013	0.0	111.0
0.0	0.0	1	2	300.99503	400.0	1	1	2	190.99385	102.88429	0	0.203	-0.001	-0.021	0.0	111.0
0.0	0.0	1	2	300.99503	400.0	1	1	2	190.99385	102.88429	0	0.203	0.0	0.195	0.0	111.0
0.0	0.0	1	2	300.99503	400.0	1	1	2	190.99385	102.88429	0	0.203	0.0	0.042	0.0	111.0
0.0	0.0	1	2	300.99503	400.0	1	1	2	190.99385	102.88429	0	0.203	0.0	0.028	0.0	111.0
0.0	0.0	1	2	300.99503	400.0	1	1	2	190.99385	102.88429	0	0.203	0.0	0.009	0.0	111.0
0.0	0.0	1	2	300.99503	400.0	1	1	2	190.99385	102.88429	0	0.203	-0.001	-0.033	0.0	111.0
0.0	0.0	1	2	300.99503	400.0	1	1	2	190.99385	102.88429	0	0.203	-0.001	-0.012	0.0	111.0
4180.487	300.99503	2	2	300.99503	300.99503	1	2	2	190.99385	102.88429	1	0.203	-0.001	-0.018	0.0	111.0
4180.487	300.99503	2	2	300.99503	300.99503	0	2	2	190.99385	102.88429	1	0.203	0.0	-0.006	0.0	111.0
4180.487	300.99503	2	2	300.99503	300.99503	0	2	2	190.99385	102.88429	1	0.203	-0.001	-0.077	0.0	111.0
4180.487	300.99503	2	2	300.99503	300.99503	0	2	2	190.99385	102.88429	1	0.203	-0.001	-0.015	0.0	111.0
4180.487	300.99503	2	2	300.99503	300.99503	0	2	2	190.99385	102.88429	1	0.203	0.002	0.373	0.569	111.0
4180.487	300.99503	2	2	300.99503	300.99503	0	2	2	190.99385	102.88429	1	0.203	0.006	0.568	0.569	111.0
4180.487	300.99503	2	2	300.99503	300.99503	0	2	2	190.99385	102.88429	1	0.203	0.014	1.06	1.063	111.0
4180.487	300.99503	2	2	300.99503	300.99503	0	2	2	190.99385	102.88429	1	0.203	0.024	1.222	1.283	111.0
4180.487	300.99503	2	2	300.99503	300.99503	0	2	2	190.99385	102.88429	1	0.203	0.031	1.106	1.283	111.0
4180.487	300.99503	2	2	300.99503	300.99503	0	2	2	190.99385	102.88429	1	0.203	0.041	1.63	1.679	111.0
4180.487	300.99503	2	2	300.99503	300.99503	0	2	2	190.99385	102.88429	1	0.203	0.05	1.613	1.679	111.0
4180.487	300.99503	2	2	300.99503	300.99503	0	2	2	190.99385	102.88429	1	0.203	0.06	1.813	1.856	111.0
4180.487	300.99503	2	2	300.99503	300.99503	0	2	2	190.99385	102.88429	1	0.203	0.071	2.11	2.174	111.0
4180.487	300.99503	2	2	300.99503	300.99503	0	2	2	190.99385	102.88429	1	0.203	0.082	2.187	2.174	111.0
4180.487	300.99503	2	2	300.99503	300.99503	0	2	2	190.99385	102.88429	1	0.203	0.092	2.305	2.316	111.0
4180.487	300.99503	2	2	300.99503	300.99503	0	2	2	190.99385	102.88429	1	0.203	0.104	2.572	2.571	111.0
4180.487	300.99503	2	2	300.99503	300.99503	0	2	2	190.99385	102.88429	1	0.204	0.114	2.646	2.571	111.0
4180.487	300.99503	2	2	300.99503	300.99503	0	2	2	190.99385	102.88429	1	0.204	0.126	2.765	2.791	111.0
4180.487	300.99503	2	2	300.99503	300.99503	0	2	2	190.99385	102.88429	1	0.204	0.136	2.799	2.889	111.0
4180.487	300.99503	2	2	300.99503	300.99503	0	2	2	190.99385	102.88429	1	0.204	0.146	2.85	2.889	111.0
4180.487	300.99503	2	2	300.99503	300.99503	0	2	2	190.99385	102.88429	1	0.204	0.156	3.036	3.066	111.0
4180.487	300.99503	2	2	300.99503	300.99503	0	2	2	190.99385	102.88429	1	0.204	0.165	2.992	3.066	111.0
4180.487	300.99503	2	2	300.99503	300.99503	0	2	2	190.99385	102.88429	1	0.204	0.174	3.09	3.145	111.0
4180.487	300.99503	2	2	300.99503	300.99503	0	2	2	190.99385	102.88429	1	0.204	0.184	3.265	3.287	111.0
4180.487	300.99503	2	2	300.99503	300.99503	0	2	2	190.99385	102.88429	1	0.204	0.192	3.273	3.287	111.0
4180.487	300.99503	2	2	300.99503	300.99503	0	2	2	190.99385	102.88429	1	0.204	0.201	3.406	3.35	111.0
4180.487	300.99503	2	2	300.99503	300.99503	0	2	2	190.99385	102.88429	1	0.204	0.207	3.255	3.35	111.0
4180.487	300.99503	2	2	300.99503	300.99503	0	2	2	190.99385	102.88429	1	0.204	0.215	3.489	3.464	111.0
4180.487	300.99503	2	2	300.99503	300.99503	0	2	2	190.99385	102.88429	1	0.204	0.223	3.39	3.515	111.0
4180.487	300.99503	2	2	300.99503	300.99503	0	2	2	190.99385	102.88429	1	0.204	0.229	3.537	3.515	111.0
4180.487	300.99503	2	2	300.99503	300.99503	0	2	2	190.99385	102.88429	1	0.204	0.236	3.61	3.606	111.0
4180.487	300.99503	2	2	300.99503	300.99503	0	2	2	190.99385	102.88429	1	0.204	0.244	3.641	3.648	111.0
4180.487	300.99503	2	2	300.99503	300.99503	0	2	2	190.99385	102.88429	1	0.204	0.25	3.685	3.648	111.0
4180.487	300.99503	2	2	300.99503	300.99503	0	2	2	190.99385	102.88429	1	0.204	0.256	3.73	3.72	111.0
4180.487	300.99503	2	2	300.99503	300.99503	0	2	2	190.99385	102.88429	1	0.204	0.262	3.749	3.72	111.0
4180.487	300.99503	2	2	300.99503	300.99503	0	2	2	190.99385	102.88429	1	0.204	0.266	3.761	3.753	111.0
4180.487	300.99503	2	2	300.99503	300.99503	0	2	2	190.99385	102.88429	1	0.204	0.27	3.822	3.812	111.0
4180.487	300.99503	2	2	300.99503	300.99503	0	2	2	190.99385	102.88429	1	0.204	0.274	3.791	3.812	111.0
4180.487	300.99503	2	2	300.99503	300.99503	0	2	2	190.99385	102.88429	1	0.204	0.278	3.811	3.838	111.0
4180.487	300.99503	2	2	300.99503	300.99503	0	2	2	190.99385	102.88429	1	0.204	0.283	3.963	3.887	111.0
4180.487	300.99503	2	2	300.99503	300.99503	0	2	2	190.99385	102.88429	1	0.204	0.286	3.876	3.887	111.0
4180.487	300.99503	2	2	300.99503	300.99503	0	2	2	190.99385	102.88429	1	0.204	0.29	3.871	3.908	111.0
4180.487	300.99503	2	2	300.99503	300.99503	0	2	2	190.99385	102.88429	1	0.204	0.294	3.896	3.908	111.0
4180.487	300.99503	2	2	300.99503	300.99503	0	2	2	190.99385	102.88429	1	0.204	0.298	3.977	3.946	111.0
4180.487	300.99503	2	2	300.99503	300.99503	0	2	2	190.99385	102.88429	1	0.204	0.302	3.931	3.963	111.0
4180.487	300.99503	2	2	300.99503	300.99503	0	2	2	190.99385	102.88429	1	0.204	0.304	3.941	3.963	111.0
4180.487	300.99503	2	2	300.99503	300.99503	0	2	2	190.99385	102.88429	1	0.204	0.306	4.014	3.992	111.0
4180.487	300.99503	2	2	300.99503	300.99503	0	2	2	190.99385	102.88429	1	0.204	0.308	4.034	4.007	111.0
4180.487	300.99503	2	2	300.99503	300.99503	0	2	2	190.99385	102.88429	1	0.204	0.311	4.148	4.007	111.0
4180.487	300.99503	2	2	300.99503	300.99503	0	2	2	190.99385	102.88429	1	0.204	0.314	4.224	4.03	111.0
4180.487	300.99503	2	2	300.99503	300.99503	0	2	2	190.99385	102.88429	1	0.204	0.316	4.08	4.03	111.0
4180.487	300.99503	2	2	300.99503	300.99503	0	2	2	190.99385	102.88429	1	0.204	0.318	4.008	4.042	111.0
4180.487	300.99503	2	2	300.99503	300.99503	0	2	2	190.99385	102.88429	1	0.204	0.319	3.837	4.06	111.0
4180.487	300.99503	2	2	300.99503	300.99503	0	2	2	190.99385	102.88429	1	0.204	0.321	4.07	4.06	111.0
4180.487	300.99503	2	2	300.99503	300.99503	0	2	2	190.99385	102.88429	1	0.204	0.321	4.104	4.077	111.0
4180.487	300.99503	2	2	300.99503	300.99503	0	2	2	190.99385	102.88429	1	0.204	0.322	4.103	4.086	111.0
4180.487	300.99503	2	2	300.99503	300.99503	0	2	2	190.99385	102.88429	1	0.204	0.322	4.088	4.086	111.0
4180.487	300.99503	2	2	300.99503	300.99503	0	2	2	190.99385	102.88429	1	0.204	0.324	4.132	4.098	111.0
4180.487	300.99503	2	2	300.99503	300.99503	0	2	2	190.99385	102.88429	1	0.204	0.324	4.098	4.098	111.0
4180.487	300.99503	2	2	300.99503	300.99503	0	2	2	190.99385	102.88429	1	0.204	0.326	4.16	4.106	111.0
4180.487	300.99503	2	2	300.99503	300.99503	0	2	2	190.99385	102.88429	1	0.204	0.328	4.13	4.115	111.0
4180.487	300.99503	2	2	300.99503	300.99503	0	2	2	190.99385	102.88429	1	0.204	0.33	4.118	4.115	111.0
4180.487	300.99503	2	2	300.99503	300.99503	0	2	2	190.99385	102.88429	1	0.204	0.332	4.142	4.121	111.0
4180.487	300.99503	2	2	300.99503	300.99503	0	2	2	190.99385	102.88429	1	0.204	0.334	4.132	4.129	111.0
4180.487	300.99503	2	2	300.99503	300.99503	0	2	2	190.99385	102.88429	1	0.204	0.336	4.141	4.129	111.0
4180.487	300.99503	2	2	300.99503	300.99503	0	2	2	190.99385	102.88429	1	0.204	0.338	4.152	4.133	111.0
4180.487	300.99503	2	2	300.99503	300.99503	0	2	2	190.99385	102.88429	1	0.204	0.339	4.083	4.141	111.0
4180.487	300.99503	2	2	300.99503	300.99503	0	2	2	190.99385	102.88429	1	0.204	0.341	4.171	4.141	111.0
4180.487	300.99503	2	2	300.99503	300.99503	0	2	2	190.99385	102.88429	1	0.204	0.341	4.17	4.144	111.0
4180.487	300.99503	2	2	300.99503	300.99503	0	2	2	190.99385	102.88429	1	0.204	0.341	4.136	4.144	111.0
4180.487	300.99503	2	2	300.99503	300.99503	0	2	2	190.99385	102.88429	1	0.204	0.341	4.168	4.149	111.0
4180.487	300.99503	2	2	300.99503	300.99503	0	2	2	190.99385	102.88429	1	0.204	0.341	4.175	4.154	111.0
4180.487	300.99503	2	2	300.99503	300.99503	0	2	2	190.99385	102.88429	1	0.204	0.341	4.143	4.154	111.0
4180.487	300.99503	2	2	300.99503	300.99503	0	2	2	190.99385	102.88429	1	0.204	0.341	4.165	4.156	111.0
4180.487	300.99503	2	2	300.99503	300.99503	0	2	2	190.99385	102.88429	1	0.204	0.341	4.283	4.156	111.0
4180.487	300.99503	2	2	300.99503	300.99503	0	2	2	190.99385	102.88429	1	0.204	0.34	3.997	4.161	111.0
4180.487	300.99503	2	2	300.99503	300.99503	0	2	2	190.99385	102.88429	1	0.204	0.341	4.206	4.162	111.0
4180.487	300.99503	2	2	300.99503	300.99503	0	2	2	190.99385	102.88429	1	0.204	0.341	4.159	4.162	111.0
4180.487	300.99503	2	2	300.99503	300.99503	0	2	2	190.99385	102.88429	1	0.204	0.341	4.118	4.166	111.0
4180.487	300.99503	2	2	300.99503	300.99503	0	2	2	190.99385	102.88429	1	0.204	0.341	4.227	4.166	111.0
4180.487	300.99503	2	2	300.99503	300.99503	0	2	2	190.99385	102.88429	1	0.204	0.341	4.129	4.166	111.0
4180.487	300.99503	2	2	300.99503	300.99503	1	2	2	190.99385	102.88429	1	0.204	0.341	4.255	4.169	111.0
4180.487	300.99503	2	2	300.99503	300.99503	1	2	2	190.99385	102.88429	1	0.204	0.341	4.24	4.169	111.0
4180.487	300.99503	2	2	300.99503	300.99503	1	2	2	190.99385	102.88429	1	0.204	0.341	4.177	4.17	111.0
4180.487	300.99503	2	2	300.99503	300.99503	1	2	2	190.99385	102.88429	1	0.204	0.341	4.149	4.172	111.0
4180.487	300.99503	2	2	300.99503	300.99503	1	2	2	190.99385	102.88429	1	0.204	0.341	4.183	4.172	111.0
4180.487	300.99503	2	2	300.99503	300.99503	1	2	2	190.99385	102.88429	1	0.204	0.341	4.138	4.173	111.0
4180.487	300.99503	2	2	300.99503	300.99503	1	2	2	190.99385	102.88429	1	0.204	0.341	4.173	4.174	111.0
4180.487	300.99503	2	2	300.99503	300.99503	1	2	2	190.99385	102.88429	1	0.204	0.341	4.139	4.174	111.0
4180.487	300.99503	2	2	300.99503	300.99503	1	2	2	190.99385	102.88429	1	0.204	0.341	4.267	4.175	111.0
4180.487	300.99503	2	2	300.99503	300.99503	1	2	2	190.99385	102.88429	1	0.204	0.341	4.198	4.176	111.0
4180.487	300.99503	2	2	300.99503	300.99503	1	2	2	190.99385	102.88429	1	0.204	0.341	4.222	4.176	111.0
4180.487	300.99503	2	2	300.99503	300.99503	1	2	2	190.99385	102.88429	1	0.204	0.341	4.181	4.177	111.0
4180.487	300.99503	2	2	300.99503	300.99503	1	2	2	190.99385	102.88429	1	0.204	0.341	4.178	4.177	111.0
4180.487	300.99503	2	2	300.99503	300.99503	1	2	2	190.99385	102.88429	1	0.204	0.341	4.171	4.179	111.0
4180.487	300.99503	2	2	300.99503	300.99503	1	2	2	190.99385	102.88429	1	0.204	0.341	4.152	4.18	111.0
4180.487	300.99503	2	2	300.99503	300.99503	1	2	2	190.99385	102.88429	1	0.204	0.341	4.184	4.18	111.0
4180.487	300.99503	2	2	300.99503	300.99503	1	2	2	190.99385	102.88429	1	0.204	0.341	4.207	4.18	111.0
4180.487	300.99503	2	2	300.99503	300.99503	1	2	2	190.99385	102.88429	1	0.204	0.341	4.165	4.18	111.0
4180.487	300.99503	2	2	300.99503	300.99503	1	2	2	190.99385	102.88429	1	0.204	0.341	4.144	4.181	111.0
4180.487	300.99503	2	2	300.99503	300.99503	1	2	2	190.99385	102.88429	1	0.204	0.341	4.251	4.181	111.0
4180.487	300.99503	2	2	300.99503	300.99503	1	2	2	190.99385	102.88429	1	0.204	0.341	4.119	4.181	111.0
4180.487	300.99503	2	2	300.99503	300.99503	1	2	2	190.99385	102.88429	1	0.204	0.341	4.138	4.182	111.0
4180.487	300.99503	2	2	300.99503	300.99503	1	2	2	190.99385	102.88429	1	0.204	0.341	4.167	4.182	111.0
4180.487	300.99503	2	2	300.99503	300.99503	1	2	2	190.99385	102.88429	1	0.204	0.341	4.165	4.182	111.0
4180.487	300.99503	2	2	300.99503	300.99503	1	2	2	190.99385	102.88429	1	0.204	0.341	4.141	4.182	111.0
4180.487	300.99503	2	2	300.99503	300.99503	1	2	2	190.99385	102.88429	1	0.204	0.341	4.194	4.182	111.0
4180.487	300.99503	2	2	300.99503	300.99503	1	2	2	190.99385	102.88429	1	0.204	0.341	4.2	4.183	111.0
4180.487	300.99503	2	2	300.99503	300.99503	1	2	2	190.99385	102.88429	1	0.204	0.341	4.246	4.183	111.0
4180.487	300.99503	2	2	300.99503	300.99503	1	2	2	190.99385	102.88429	1	0.204	0.341	4.223	4.183	111.0
4180.487	300.99503	2	2	300.99503	300.99503	1	2	2	190.99385	102.88429	1	0.204	0.341	4.184	4.183	111.0
4180.487	300.99503	2	2	300.99503	300.99503	1	2	2	190.99385	102.88429	1	0.204	0.341	4.165	4.184	111.0
4180.487	300.99503	2	2	300.99503	300.99503	1	2	2	190.99385	102.88429	1	0.204	0.341	4.178	4.184	111.0
4180.487	300.99503	2	2	300.99503	300.99503	1	2	2	190.99385	102.88429	1	0.204	0.341	4.201	4.184	111.0
4180.487	300.99503	2	2	300.99503	300.99503	1	2	2	190.99385	102.88429	1	0.204	0.341	4.168	4.184	111.0
4180.487	300.99503	2	2	300.99503	300.99503	1	2	2	190.99385	102.88429	1	0.204	0.341	4.21	4.184	111.0
4180.487	300.99503	2	2	300.99503	300.99503	1	2	2	190.99385	102.88429	1	0.204	0.341	4.219	4.184	111.0
4180.487	300.99503	2	2	300.99503	300.99503	1	2	2	190.99385	102.88429	1	0.204	0.341	4.198	4.184	111.0
4180.487	300.99503	2	2	300.99503	300.99503	1	2	2	190.99385	102.88429	1	0.204	0.341	4.17	4.184	111.0
4180.487	300.99503	2	2	300.99503	300.99503	1	2	2	190.99385	102.88429	1	0.204	0.341	4.242	4.184	111.0
4180.487	300.99503	2	2	300.99503	300.99503	1	2	2	190.99385	102.88429	1	0.204	0.341	4.193	4.184	111.0
4180.487	300.99503	2	2	300.99503	300.99503	1	2	2	190.99385	102.88429	1	0.204	0.341	4.304	4.184	111.0
4180.487	300.99503	2	2	300.99503	300.99503	1	2	2	190.99385	102.88429	1	0.204	0.341	4.189	4.184	111.0
4180.487	300.99503	2	2	300.99503	300.99503	1	2	2	190.99385	102.88429	1	0.204	0.341	4.197	4.185	111.0
4180.487	300.99503	2	2	300.99503	300.99503	1	2	2	190.99385	102.88429	1	0.205	0.341	4.196	4.185	111.0
4180.487	300.99503	2	2	300.99503	300.99503	1	2	2	190.99385	102.88429	1	0.205	0.341	4.171	4.185	111.0
4180.487	300.99503	2	2	300.99503	300.99503	1	2	2	190.99385	102.88429	1	0.205	0.341	4.179	4.185	111.0
4180.487	300.99503	2	2	300.99503	300.99503	1	2	2	190.99385	102.88429	1	0.205	0.341	4.162	4.185	111.0
4180.487	300.99503	2	2	300.99503	300.99503	1	2	2	190.99385	102.88429	1	0.205	0.341	4.149	4.185	111.0
4180.487	300.99503	2	2	300.99503	300.99503	1	2	2	190.99385	102.88429	1	0.205	0.341	4.249	4.185	111.0
4180.487	300.99503	2	2	300.99503	300.99503	1	2	2	190.99385	102.88429	1	0.205	0.341	4.155	4.185	111.0
4180.487	300.99503	2	2	300.99503	300.99503	1	2	2	190.99385	102.88429	1	0.205	0.341	4.146	4.185	111.0
4180.487	300.99503	2	2	300.99503	300.99503	1	2	2	190.99385	102.88429	1	0.205	0.341	4.203	4.185	111.0
4180.487	300.99503	2	2	300.99503	300.99503	1	2	2	190.99385	102.88429	1	0.205	0.341	4.168	4.185	111.0
4180.487	300.99503	2	2	300.99503	300.99503	1	2	2	190.99385	102.88429	1	0.205	0.341	4.264	4.185	111.0
4180.487	300.99503	2	2	300.99503	300.99503	1	2	2	190.99385	102.88429	1	0.205	0.341	4.164	4.185	111.0
4180.487	300.99503	2	2	300.99503	300.99503	1	2	2	190.99385	102.88429	1	0.205	0.341	4.224	4.185	111.0
4180.487	300.99503	2	2	300.99503	300.99503	1	2	2	190.99385	102.88429	1	0.205	0.341	4.149	4.185	111.0
4180.487	300.99503	2	2	300.99503	300.99503	1	2	2	190.99385	102.88429	1	0.205	0.341	4.168	4.185	111.0
4180.487	300.99503	2	2	300.99503	300.99503	1	2	2	190.99385	102.88429	1	0.205	0.341	4.292	4.185	111.0
4180.487	300.99503	2	2	300.99503	300.99503	1	2	2	190.99385	102.88429	1	0.205	0.341	4.154	4.185	111.0
4180.487	300.99503	2	2	300.99503	300.99503	1	2	2	190.99385	102.88429	1	0.205	0.341	4.317	4.185	111.0
4180.487	300.99503	2	2	300.99503	300.99503	1	2	2	190.99385	102.88429	1	0.205	0.341	4.13	4.185	111.0
4180.487	300.99503	2	2	300.99503	300.99503	1	2	2	190.99385	102.88429	1	0.205	0.341	4.204	4.185	111.0
4180.487	300.99503	2	2	300.99503	300.99503	1	2	2	190.99385	102.88429	1	0.205	0.341	4.191	4.185	111.0
4180.487	300.99503	2	2	300.99503	300.99503	1	2	2	190.99385	102.88429	1	0.205	0.341	4.183	4.185	111.0
4180.487	300.99503	2	2	300.99503	300.99503	1	2	2	190.99385	102.88429	1	0.205	0.341	4.269	4.185	111.0
4180.487	300.99503	2	2	300.99503	300.99503	1	2	2	190.99385	102.88429	1	0.205	0.341	4.216	4.185	111.0
4180.487	300.99503	2	2	300.99503	300.99503	1	2	2	190.99385	102.88429	1	0.205	0.341	4.221	4.185	111.0
4180.487	300.99503	2	2	300.99503	300.99503	1	2	2	190.99385	102.88429	1	0.205	0.34	4.103	4.185	111.0
4180.487	300.99503	2	2	300.99503	300.99503	1	2	2	190.99385	102.88429	1	0.205	0.341	4.224	4.185	111.0
4180.487	300.99503	2	2	300.99503	300.99503	1	2	2	190.99385	102.88429	1	0.205	0.341	4.193	4.185	111.0
4180.487	300.99503	2	2	300.99503	300.99503	1	2	2	190.99385	102.88429	1	0.205	0.341	4.236	4.185	111.0
4180.487	300.99503	2	2	300.99503	300.99503	1	2	2	190.99385	102.88429	1	0.205	0.341	4.143	4.185	111.0
4180.487	300.99503	2	2	300.99503	300.99503	1	2	2	190.99385	102.88429	1	0.205	0.341	4.223	4.185	111.0
4180.487	300.99503	2	2	300.99503	300.99503	1	2	2	190.99385	102.88429	1	0.205	0.341	4.29	4.185	111.0
4180.487	300.99503	2	2	300.99503	300.99503	1	2	2	190.99385	102.88429	1	0.205	0.341	4.144	4.185	111.0
4180.487	300.99503	2	2	300.99503	300.99503	1	2	2	190.99385	102.88429	1	0.205	0.342	4.391	4.185	111.0
4180.487	300.99503	2	2	300.99503	300.99503	1	2	2	190.99385	102.88429	1	0.205	0.341	4.063	4.185	11.0
4180.487	300.99503	2	2	300.99503	300.99503	1	2	2	190.99385	102.88429	1	0.205	0.341	4.176	4.185	111.0
4180.487	300.99503	2	2	300.99503	300.99503	1	2	2	190.99385	102.88429	1	0.205	0.341	4.146	4.185	111.0
4180.487	300.99503	2	2	300.99503	300.99503	1	2	2	190.99385	102.88429	1	0.205	0.34	4.012	4.185	11.0
4180.487	300.99503	2	2	300.99503	300.99503	1	2	2	190.99385	102.88429	1	0.205	0.341	4.196	4.185	111.0
4180.487	300.99503	2	2	300.99503	300.99503	1	2	2	190.99385	102.88429	1	0.205	0.341	4.219	4.185	111.0
4180.487	300.99503	2	2	300.99503	300.99503	1	2	2	190.99385	102.88429	1	0.205	0.341	4.186	4.185	111.0
4180.487	300.99503	2	2	300.99503	300.99503	1	2	2	190.99385	102.88429	1	0.205	0.341	4.149	4.185	111.0
4180.487	300.99503	2	2	300.99503	300.99503	1	2	2	190.99385	102.88429	1	0.205	0.341	4.2	4.185	111.0
4180.487	300.99503	2	2	300.99503	300.99503	1	2	2	190.99385	102.88429	1	0.205	0.341	4.193	4.185	111.0
4180.487	300.99503	2	2	300.99503	300.99503	1	2	2	190.99385	102.88429	1	0.205	0.341	4.141	4.185	111.0
4180.487	300.99503	2	2	300.99503	300.99503	1	2	2	190.99385	102.88429	1	0.205	0.341	4.131	4.185	111.0
4180.487	300.99503	2	2	300.99503	300.99503	1	2	2	190.99385	102.88429	1	0.205	0.34	4.108	4.185	111.0
4180.487	300.99503	2	2	300.99503	300.99503	1	2	2	190.99385	102.88429	1	0.205	0.341	4.259	4.185	111.0
4180.487	300.99503	2	2	300.99503	300.99503	1	2	2	190.99385	102.88429	1	0.205	0.341	4.256	4.185	111.0
4180.487	300.99503	2	2	300.99503	300.99503	1	2	2	190.99385	102.88429	1	0.205	0.341	4.182	4.185	111.0
4180.487	300.99503	2	2	300.99503	300.99503	1	2	2	190.99385	102.88429	1	0.205	0.341	4.155	4.185	111.0
4180.487	300.99503	2	2	300.99503	300.99503	1	2	2	190.99385	102.88429	1	0.205	0.341	4.253	4.185	111.0
4180.487	300.99503	2	2	300.99503	300.99503	1	2	2	190.99385	102.88429	1	0.205	0.341	4.133	4.185	111.0
4180.487	300.99503	2	2	300.99503	300.99503	1	2	2	190.99385	102.88429	1	0.205	0.34	4.051	4.185	111.0
4180.487	300.99503	2	2	300.99503	300.99503	1	2	2	190.99385	102.88429	1	0.205	0.341	4.119	4.185	111.0
4180.487	300.99503	2	2	300.99503	300.99503	1	2	2	190.99385	102.88429	1	0.205	0.341	4.226	4.185	111.0
4180.487	300.99503	2	2	300.99503	300.99503	1	2	2	190.99385	102.88429	1	0.205	0.341	4.195	4.185	111.0
4180.487	300.99503	2	2	300.99503	300.99503	1	2	2	190.99385	102.88429	1	0.205	0.341	4.199	4.185	111.0
4180.487	300.99503	2	2	300.99503	300.99503	1	2	2	190.99385	102.88429	1	0.205	0.341	4.192	4.185	111.0
4180.487	300.99503	2	2	300.99503	300.99503	1	2	2	190.99385	102.88429	1	0.205	0.341	4.194	4.185	111.0
4180.487	300.99503	2	2	300.99503	300.99503	1	2	2	190.99385	102.88429	1	0.205	0.341	4.197	4.185	111.0
4180.487	300.99503	2	2	300.99503	300.99503	1	2	2	190.99385	102.88429	1	0.205	0.342	4.463	4.185	11.0
4180.487	300.99503	2	2	300.99503	300.99503	1	2	2	190.99385	102.88429	1	0.205	0.341	4.177	4.185	111.0
4180.487	300.99503	2	2	300.99503	300.99503	1	2	2	190.99385	102.88429	1	0.205	0.341	4.232	4.185	111.0
4180.487	300.99503	2	2	300.99503	300.99503	1	2	2	190.99385	102.88429	1	0.205	0.341	4.18	4.185	111.0
4180.487	300.99503	2	2	300.99503	300.99503	1	2	2	190.99385	102.88429	1	0.205	0.341	4.176	4.185	111.0
4180.487	300.99503	2	2	300.99503	300.99503	1	2	2	190.99385	102.88429	1	0.205	0.341	4.2	4.185	111.0
4180.487	300.99503	2	2	300.99503	300.99503	1	2	2	190.99385	102.88429	1	0.205	0.341	4.222	4.185	111.0
4180.487	300.99503	2	2	300.99503	300.99503	1	2	2	190.99385	102.88429	1	0.205	0.341	4.225	4.185	111.0
4180.487	300.99503	2	2	300.99503	300.99503	1	2	2	190.99385	102.88429	1	0.205	0.341	4.158	4.185	111.0
4180.487	300.99503	2	2	300.99503	300.99503	1	2	2	190.99385	102.88429	1	0.205	0.34	4.083	4.185	111.0
4180.487	300.99503	2	2	300.99503	300.99503	1	2	2	190.99385	102.88429	1	0.205	0.341	4.151	4.185	111.0
4180.487	300.99503	2	2	300.99503	300.99503	1	2	2	190.99385	102.88429	1	0.205	0.341	4.199	4.185	111.0
4180.487	300.99503	2	2	300.99503	300.99503	1	2	2	190.99385	102.88429	1	0.205	0.341	4.163	4.185	111.0
4180.487	300.99503	2	2	300.99503	300.99503	1	2	2	190.99385	102.88429	1	0.205	0.341	4.195	4.185	111.0
4180.487	300.99503	2	2	300.99503	300.99503	1	2	2	190.99385	102.88429	1	0.205	0.341	4.179	4.185	111.0
4180.487	300.99503	2	2	300.99503	300.99503	1	2	2	190.99385	102.88429	1	0.205	0.341	4.146	4.185	111.0
4180.487	300.99503	2	2	300.99503	300.99503	1	2	2	190.99385	102.88429	1	0.205	0.341	4.175	4.185	111.0
4180.487	300.99503	2	2	300.99503	300.99503	1	2	2	190.99385	102.88429	1	0.205	0.341	4.22	4.185	111.0
4180.487	300.99503	2	2	300.99503	300.99503	1	2	2	190.99385	102.88429	1	0.205	0.341	4.238	4.185	111.0
4180.487	300.99503	2	2	300.99503	300.99503	1	2	2	190.99385	102.88429	1	0.205	0.341	4.202	4.185	111.0
4180.487	300.99503	2	2	300.99503	300.99503	1	2	2	190.99385	102.88429	1	0.205	0.342	4.184	4.185	111.0
4180.487	300.99503	2	2	300.99503	300.99503	1	2	2	190.99385	102.88429	1	0.205	0.343	4.353	4.185	111.0
4180.487	300.99503	2	2	300.99503	300.99503	1	2	2	190.99385	102.88429	1	0.205	0.343	4.183	4.185	111.0
4180.487	300.99503	2	2	300.99503	300.99503	1	2	2	190.99385	102.88429	1	0.205	0.343	4.169	4.185	111.0
4180.487	300.99503	2	2	300.99503	300.99503	1	2	2	190.99385	102.88429	1	0.205	0.343	4.151	4.185	111.0
4180.487	300.99503	2	2	300.99503	300.99503	1	2	2	190.99385	102.88429	1	0.205	0.342	4.106	4.185	111.0
4180.487	300.99503	2	2	300.99503	300.99503	1	2	2	190.99385	102.88429	1	0.205	0.342	4.149	4.185	111.0
4180.487	300.99503	2	2	300.99503	300.99503	1	2	2	190.99385	102.88429	1	0.205	0.342	4.138	4.185	111.0
4180.487	300.99503	2	2	300.99503	300.99503	1	2	2	190.99385	102.88429	1	0.205	0.342	4.17	4.185	111.0
4180.487	300.99503	2	2	300.99503	300.99503	1	2	2	190.99385	102.88429	1	0.205	0.342	4.245	4.185	111.0
4180.487	300.99503	2	2	300.99503	300.99503	1	2	2	190.99385	102.88429	1	0.205	0.341	4.145	4.185	111.0
4180.487	300.99503	2	2	300.99503	300.99503	1	2	2	190.99385	102.88429	1	0.205	0.341	4.175	4.185	11.0
4180.487	300.99503	2	2	300.99503	300.99503	1	2	2	190.99385	102.88429	1	0.205	0.341	4.166	4.185	111.0
4180.487	300.99503	2	2	300.99503	300.99503	1	2	2	190.99385	102.88429	1	0.205	0.341	4.176	4.185	111.0
4180.487	300.99503	2	2	300.99503	300.99503	1	2	2	190.99385	102.88429	1	0.205	0.341	4.17	4.185	111.0
4180.487	300.99503	2	2	300.99503	300.99503	1	2	2	190.99385	102.88429	1	0.205	0.341	4.182	4.185	111.0
4180.487	300.99503	2	2	300.99503	300.99503	1	2	2	190.99385	102.88429	1	0.205	0.341	4.31	4.185	111.0
4180.487	300.99503	2	2	300.99503	300.99503	1	2	2	190.99385	102.88429	1	0.205	0.341	4.185	4.185	111.0
4180.487	300.99503	2	2	300.99503	300.99503	1	2	2	190.99385	102.88429	1	0.205	0.341	4.213	4.185	111.0
4180.487	300.99503	2	2	300.99503	300.99503	1	2	2	190.99385	102.88429	1	0.205	0.341	4.12	4.185	11.0
4180.487	300.99503	2	2	300.99503	300.99503	1	2	2	190.99385	102.88429	1	0.205	0.341	4.197	4.185	111.0
4180.487	300.99503	2	2	300.99503	300.99503	1	2	2	190.99385	102.88429	1	0.205	0.341	4.176	4.185	111.0
4180.487	300.99503	2	2	300.99503	300.99503	1	2	2	190.99385	102.88429	1	0.205	0.341	4.141	4.185	111.0
4180.487	300.99503	2	2	300.99503	300.99503	1	2	2	190.99385	102.88429	1	0.205	0.341	4.129	4.185	111.0
4180.487	300.99503	2	2	300.99503	300.99503	1	2	2	190.99385	102.88429	1	0.205	0.341	4.181	4.185	111.0
4180.487	300.99503	2	2	300.99503	300.99503	1	2	2	190.99385	102.88429	1	0.205	0.341	4.169	4.185	111.0
4180.487	300.99503	2	2	300.99503	300.99503	1	2	2	190.99385	102.88429	1	0.205	0.341	4.115	4.185	111.0
4180.487	300.99503	2	2	300.99503	300.99503	1	2	2	190.99385	102.88429	1	0.205	0.341	4.122	4.185	111.0
4180.487	300.99503	2	2	300.99503	300.99503	1	2	2	190.99385	102.88429	1	0.205	0.341	4.202	4.185	111.0
4180.487	300.99503	2	2	300.99503	300.99503	1	2	2	190.99385	102.88429	1	0.205	0.341	4.216	4.185	111.0
0.0	0.0	2	2	300.99503	300.99503	1	2	2	190.99385	102.88429	0	0.205	0.341	4.125	4.185	111.0
0.0	0.0	2	2	300.99503	300.99503	1	2	2	190.99385	102.88429	0	0.205	0.341	4.173	4.185	111.0
0.0	0.0	2	2	300.99503	300.99503	1	2	2	190.99385	102.88429	0	0.205	0.341	4.116	4.185	111.0
0.0	0.0	2	2	300.99503	300.99503	1	2	2	190.99385	102.88429	0	0.205	0.34	3.905	3.889	111.0
0.0	0.0	2	2	300.99503	300.99503	1	2	2	190.99385	102.88429	0	0.205	0.339	3.698	3.613	111.0
0.0	0.0	2	2	300.99503	300.99503	1	2	2	190.99385	102.88429	0	0.205	0.336	3.67	3.613	111.0
0.0	0.0	2	2	300.99503	300.99503	1	2	2	190.99385	102.88429	0	0.205	0.329	3.164	3.12	111.0
0.0	0.0	2	2	300.99503	300.99503	1	2	2	190.99385	102.88429	0	0.205	0.321	3.144	3.12	111.0
0.0	0.0	2	2	300.99503	300.99503	1	2	2	190.99385	102.88429	0	0.205	0.313	2.871	2.901	111.0
0.0	0.0	2	2	300.99503	300.99503	1	2	2	190.99385	102.88429	0	0.205	0.303	2.567	2.505	11.0
0.0	0.0	2	2	300.99503	300.99503	1	2	2	190.99385	102.88429	0	0.205	0.294	2.454	2.505	111.0
0.0	0.0	2	2	300.99503	300.99503	1	2	2	190.99385	102.88429	0	0.205	0.284	2.367	2.328	111.0
0.0	0.0	2	2	300.99503	300.99503	1	2	2	190.99385	102.88429	0	0.205	0.273	1.975	2.009	111.0
0.0	0.0	2	2	300.99503	300.99503	1	2	2	190.99385	102.88429	0	0.205	0.263	1.989	2.009	11.0
0.0	0.0	2	2	300.99503	300.99503	1	2	2	190.99385	102.88429	0	0.204	0.252	1.732	1.736	11.0
0.0	0.0	2	2	300.99503	300.99503	1	2	2	190.99385	102.88429	0	0.204	0.242	1.756	1.736	11.0
0.0	0.0	2	2	300.99503	300.99503	1	2	2	190.99385	102.88429	0	0.204	0.231	1.695	1.612	11.0
0.0	0.0	2	2	300.99503	300.99503	1	2	2	190.99385	102.88429	0	0.204	0.219	1.414	1.392	11.0
0.0	0.0	2	2	300.99503	300.99503	1	2	2	190.99385	102.88429	0	0.204	0.209	1.395	1.392	111.0
0.0	0.0	2	2	300.99503	300.99503	1	2	2	190.99385	102.88429	0	0.204	0.199	1.241	1.294	11.0
0.0	0.0	2	2	300.99503	300.99503	1	2	2	190.99385	102.88429	0	0.204	0.19	1.162	1.117	111.0
0.0	0.0	2	2	300.99503	300.99503	1	2	2	190.99385	102.88429	0	0.204	0.18	1.118	1.117	111.0
0.0	0.0	2	2	300.99503	300.99503	1	2	2	190.99385	102.88429	0	0.204	0.172	1.027	1.038	111.0
0.0	0.0	2	2	300.99503	300.99503	1	2	2	190.99385	102.88429	0	0.204	0.164	1.033	1.038	111.0
0.0	0.0	2	2	300.99503	300.99503	1	2	2	190.99385	102.88429	0	0.204	0.155	0.879	0.896	111.0
0.0	0.0	2	2	300.99503	300.99503	1	2	2	190.99385	102.88429	0	0.204	0.148	1.137	0.833	111.0
0.0	0.0	2	2	300.99503	300.99503	1	2	2	190.99385	102.88429	0	0.204	0.14	0.857	0.833	111.0
0.0	0.0	2	2	300.99503	300.99503	1	2	2	190.99385	102.88429	0	0.204	0.132	0.666	0.719	111.0
0.0	0.0	2	2	300.99503	300.99503	1	2	2	190.99385	102.88429	0	0.204	0.124	0.658	0.668	111.0
0.0	0.0	2	2	300.99503	300.99503	1	2	2	190.99385	102.88429	0	0.204	0.117	0.628	0.668	111.0
0.0	0.0	2	2	300.99503	300.99503	1	2	2	190.99385	102.88429	0	0.204	0.111	0.593	0.577	111.0
0.0	0.0	2	2	300.99503	300.99503	1	2	2	190.99385	102.88429	0	0.204	0.105	0.551	0.577	111.0
0.0	0.0	2	2	300.99503	300.99503	1	2	2	190.99385	102.88429	0	0.204	0.099	0.503	0.536	11.0
0.0	0.0	2	2	300.99503	300.99503	1	2	2	190.99385	102.88429	0	0.204	0.094	0.493	0.462	111.0
0.0	0.0	2	2	300.99503	300.99503	1	2	2	190.99385	102.88429	0	0.204	0.088	0.467	0.462	111.0
0.0	0.0	2	2	300.99503	300.99503	1	2	2	190.99385	102.88429	0	0.204	0.082	0.477	0.43	111.0
0.0	0.0	2	2	300.99503	300.99503	1	2	2	190.99385	102.88429	0	0.204	0.078	0.392	0.371	111.0
0.0	0.0	2	2	300.99503	300.99503	1	2	2	190.99385	102.88429	0	0.204	0.074	0.374	0.371	111.0
0.0	0.0	2	2	300.99503	300.99503	1	2	2	190.99385	102.88429	0	0.204	0.07	0.269	0.345	111.0
0.0	0.0	2	2	300.99503	300.99503	1	2	2	190.99385	102.88429	0	0.204	0.066	0.362	0.345	111.0
0.0	0.0	2	2	300.99503	300.99503	1	2	2	190.99385	102.88429	0	0.204	0.062	0.305	0.297	111.0
0.0	0.0	2	2	300.99503	300.99503	1	2	2	190.99385	102.88429	0	0.204	0.058	0.276	0.257	111.0
0.0	0.0	2	2	300.99503	300.99503	1	2	2	190.99385	102.88429	0	0.203	0.055	0.269	0.257	111.0
0.0	0.0	2	2	300.99503	300.99503	1	2	2	190.99385	102.88429	0	0.203	0.052	0.12	0.238	111.0
0.0	0.0	2	2	300.99503	300.99503	1	2	2	190.99385	102.88429	0	0.203	0.048	0.231	0.206	111.0
0.0	0.0	2	2	300.99503	300.99503	1	2	2	190.99385	102.88429	0	0.203	0.044	0.236	0.206	111.0
0.0	0.0	2	2	300.99503	300.99503	1	2	2	190.99385	102.88429	0	0.203	0.04	0.245	0.191	111.0
0.0	0.0	2	2	300.99503	300.99503	1	2	2	190.99385	102.88429	0	0.203	0.038	0.161	0.191	111.0
0.0	0.0	2	2	300.99503	300.99503	1	2	2	190.99385	102.88429	0	0.203	0.036	0.194	0.165	111.0
0.0	0.0	2	2	300.99503	300.99503	1	2	2	190.99385	102.88429	0	0.203	0.034	0.156	0.153	111.0
0.0	0.0	2	2	300.99503	300.99503	1	2	2	190.99385	102.88429	0	0.203	0.032	0.129	0.153	111.0
0.0	0.0	2	2	300.99503	300.99503	1	2	2	190.99385	102.88429	0	0.203	0.031	0.314	0.132	111.0
0.0	0.0	2	2	300.99503	300.99503	1	2	2	190.99385	102.88429	0	0.203	0.029	0.153	0.122	11.0
0.0	0.0	2	2	300.99503	300.99503	1	2	2	190.99385	102.88429	0	0.203	0.027	0.128	0.122	111.0
0.0	0.0	2	2	300.99503	300.99503	1	2	2	190.99385	102.88429	0	0.203	0.025	0.136	0.106	111.0
0.0	0.0	2	2	300.99503	300.99503	1	2	2	190.99385	102.88429	0	0.203	0.023	0.122	0.091	111.0
0.0	0.0	2	2	300.99503	300.99503	1	2	2	190.99385	102.88429	0	0.203	0.021	0.12	0.091	111.0
0.0	0.0	2	2	300.99503	300.99503	1	2	2	190.99385	102.88429	0	0.203	0.02	0.07	0.084	111.0
0.0	0.0	2	2	300.99503	300.99503	1	2	2	190.99385	102.88429	0	0.203	0.02	0.154	0.084	111.0
0.0	0.0	2	2	300.99503	300.99503	1	2	2	190.99385	102.88429	0	0.203	0.02	0.125	0.073	111.0
0.0	0.0	2	2	300.99503	300.99503	1	2	2	190.99385	102.88429	0	0.203	0.02	0.056	0.067	111.0
0.0	0.0	2	2	300.99503	300.99503	1	2	2	190.99385	102.88429	0	0.203	0.02	0.042	0.067	111.0
0.0	0.0	2	2	300.99503	300.99503	1	2	2	190.99385	102.88429	0	0.203	0.02	0.066	0.058	111.0
0.0	0.0	2	2	300.99503	300.99503	1	2	2	190.99385	102.88429	0	0.203	0.02	0.08	0.058	111.0
0.0	0.0	2	2	300.99503	300.99503	1	2	2	190.99385	102.88429	0	0.203	0.02	0.045	0.05	111.0
0.0	0.0	2	2	300.99503	300.99503	1	2	2	190.99385	102.88429	0	0.203	0.02	0.027	0.046	111.0
0.0	0.0	2	2	300.99503	300.99503	1	2	2	190.99385	102.88429	0	0.203	0.02	0.127	0.046	111.0
0.0	0.0	2	2	300.99503	300.99503	1	2	2	190.99385	102.88429	0	0.203	0.02	0.015	0.04	111.0
0.0	0.0	2	2	300.99503	300.99503	1	2	2	190.99385	102.88429	0	0.203	0.02	0.04	0.037	111.0
0.0	0.0	2	2	300.99503	300.99503	1	2	2	190.99385	102.88429	0	0.203	0.02	0.007	0.037	111.0
0.0	0.0	2	2	300.99503	300.99503	1	2	2	190.99385	102.88429	0	0.203	0.02	0.058	0.032	111.0
0.0	0.0	2	2	300.99503	300.99503	1	2	2	190.99385	102.88429	0	0.203	0.02	0.051	0.032	111.0
0.0	0.0	2	2	300.99503	300.99503	1	2	2	190.99385	102.88429	0	0.203	0.02	0.042	0.029	111.0
0.0	0.0	2	2	300.99503	300.99503	1	2	2	190.99385	102.88429	0	0.203	0.02	0.05	0.025	111.0
0.0	0.0	2	2	300.99503	300.99503	1	2	2	190.99385	102.88429	0	0.203	0.02	0.008	0.025	111.0
0.0	0.0	2	2	300.99503	300.99503	1	2	2	190.99385	102.88429	0	0.203	0.02	-0.002	0.023	111.0
0.0	0.0	2	2	300.99503	300.99503	1	2	2	190.99385	102.88429	0	0.203	0.02	0.021	0.02	111.0
0.0	0.0	2	2	300.99503	300.99503	1	2	2	190.99385	102.88429	0	0.203	0.02	0.001	0.02	111.0
0.0	0.0	2	2	300.99503	300.99503	1	2	2	190.99385	102.88429	0	0.203	0.02	0.019	0.018	111.0
0.0	0.0	2	2	300.99503	300.99503	1	2	2	190.99385	102.88429	0	0.203	0.02	0.02	0.016	111.0
0.0	0.0	2	2	300.99503	300.99503	1	2	2	190.99385	102.88429	0	0.203	0.02	0.037	0.016	111.0
0.0	0.0	2	2	300.99503	300.99503	1	2	2	190.99385	102.88429	0	0.203	0.02	0.018	0.014	111.0
0.0	0.0	2	2	300.99503	300.99503	1	2	2	190.99385	102.88429	0	0.203	0.02	0.041	0.014	111.0
0.0	0.0	2	2	300.99503	300.99503	1	2	2	190.99385	102.88429	0	0.203	0.02	0.045	0.012	111.0
0.0	0.0	2	2	300.99503	300.99503	1	2	2	190.99385	102.88429	0	0.203	0.02	0.043	0.011	111.0
0.0	0.0	2	2	300.99503	300.99503	1	2	2	190.99385	102.88429	0	0.203	0.02	0.033	0.011	111.0
0.0	0.0	2	2	300.99503	300.99503	1	2	2	190.99385	102.88429	0	0.203	0.019	0.019	0.01	111.0
0.0	0.0	2	2	300.99503	300.99503	1	2	2	190.99385	102.88429	0	0.203	0.018	0.004	0.01	111.0
0.0	0.0	2	2	300.99503	300.99503	1	2	2	190.99385	102.88429	0	0.203	0.018	-0.006	0.008	111.0
0.0	0.0	2	2	300.99503	300.99503	1	2	2	190.99385	102.88429	0	0.203	0.018	-0.005	0.007	111.0
0.0	0.0	2	2	300.99503	300.99503	1	2	2	190.99385	102.88429	0	0.203	0.018	0.013	0.007	111.0
0.0	0.0	2	2	300.99503	300.99503	1	2	2	190.99385	102.88429	0	0.203	0.018	0.024	0.006	111.0
0.0	0.0	2	2	300.99503	300.99503	1	2	2	190.99385	102.88429	0	0.203	0.017	0.019	0.006	111.0
0.0	0.0	2	2	300.99503	300.99503	1	2	2	190.99385	102.88429	0	0.203	0.017	0.004	0.006	111.0
0.0	0.0	2	2	300.99503	300.99503	1	2	2	190.99385	102.88429	0	0.203	0.016	-0.021	0.005	111.0
0.0	0.0	2	2	300.99503	300.99503	1	2	2	190.99385	102.88429	0	0.203	0.015	-0.16	0.005	111.0
0.0	0.0	2	2	300.99503	300.99503	1	2	2	190.99385	102.88429	0	0.203	0.015	0.012	0.004	111.0
0.0	0.0	2	2	300.99503	300.99503	1	2	2	190.99385	102.88429	0	0.203	0.015	0.026	0.003	111.0
0.0	0.0	2	2	300.99503	300.99503	1	2	2	190.99385	102.88429	0	0.203	0.014	-0.054	0.003	111.0
0.0	0.0	2	2	300.99503	300.99503	1	2	2	190.99385	102.88429	0	0.203	0.013	0.03	0.003	111.0
0.0	0.0	2	2	300.99503	300.99503	1	2	2	190.99385	102.88429	0	0.203	0.013	0.05	0.002	111.0
0.0	0.0	2	2	300.99503	300.99503	1	2	2	190.99385	102.88429	0	0.203	0.013	0.077	0.002	111.0
0.0	0.0	2	2	300.99503	300.99503	1	2	2	190.99385	102.88429	0	0.203	0.012	0.045	0.002	111.0
0.0	0.0	2	2	300.99503	300.99503	1	2	2	190.99385	102.88429	0	0.203	0.011	-0.008	0.002	111.0
0.0	0.0	2	2	300.99503	300.99503	1	2	2	190.99385	102.88429	0	0.203	0.011	0.003	0.002	111.0
0.0	0.0	2	2	300.99503	300.99503	1	2	2	190.99385	102.88429	0	0.203	0.01	-0.064	0.001	111.0
0.0	0.0	2	2	300.99503	300.99503	1	2	2	190.99385	102.88429	0	0.203	0.009	0.001	0.001	111.0
0.0	0.0	2	2	300.99503	300.99503	1	2	2	190.99385	102.88429	0	0.203	0.007	-0.033	0.001	111.0
0.0	0.0	2	2	300.99503	300.99503	1	2	2	190.99385	102.88429	0	0.203	0.006	-0.036	0.001	111.0
0.0	0.0	2	2	300.99503	300.99503	1	2	2	190.99385	102.88429	0	0.203	0.004	-0.032	0.001	111.0
0.0	0.0	2	2	300.99503	300.99503	1	2	2	190.99385	102.88429	0	0.203	0.003	0.042	0.001	111.0
0.0	0.0	2	2	300.99503	300.99503	1	2	2	190.99385	102.88429	0	0.203	0.003	0.022	0.001	111.0
0.0	0.0	2	2	300.99503	300.99503	1	2	2	190.99385	102.88429	0	0.203	0.003	0.0	0.0	111.0
0.0	0.0	2	2	300.99503	300.99503	1	2	2	190.99385	102.88429	0	0.203	0.002	-0.005	0.0	111.0
0.0	0.0	2	2	300.99503	300.99503	1	2	2	190.99385	102.88429	0	0.203	0.002	0.005	0.0	111.0
0.0	0.0	2	2	300.99503	300.99503	1	2	2	190.99385	102.88429	0	0.203	0.001	-0.009	0.0	111.0
0.0	0.0	2	2	300.99503	300.99503	1	2	2	190.99385	102.88429	0	0.203	0.0	0.008	0.0	111.0
0.0	0.0	2	2	300.99503	300.99503	1	2	2	190.99385	102.88429	0	0.203	0.0	0.0	0.0	111.0
0.0	0.0	2	2	300.99503	300.99503	1	2	2	190.99385	102.88429	0	0.203	0.0	0.123	0.0	111.0
0.0	0.0	2	2	300.99503	300.99503	1	2	2	190.99385	102.88429	0	0.203	0.0	-0.004	0.0	111.0
0.0	0.0	2	2	300.99503	300.99503	1	2	2	190.99385	102.88429	0	0.203	0.0	0.196	0.0	111.0
0.0	0.0	2	2	300.99503	300.99503	1	2	2	190.99385	102.88429	0	0.203	0.0	-0.001	0.0	111.0
0.0	0.0	2	2	300.99503	300.99503	1	2	2	190.99385	102.88429	0	0.203	0.0	0.004	0.0	111.0
0.0	0.0	2	2	300.99503	300.99503	1	2	2	190.99385	102.88429	0	0.203	0.0	0.016	0.0	111.0
0.0	0.0	2	2	300.99503	300.99503	1	2	2	190.99385	102.88429	0	0.203	0.0	0.016	0.0	111.0
0.0	0.0	2	2	300.99503	300.99503	1	2	2	190.99385	102.88429	0	0.203	0.0	0.014	0.0	111.0
0.0	0.0	2	2	300.99503	300.99503	1	2	2	190.99385	102.88429	0	0.203	-0.001	-0.073	0.0	111.0
0.0	0.0	2	2	300.99503	300.99503	1	2	2	190.99385	102.88429	0	0.203	0.0	0.001	0.0	111.0
0.0	0.0	2	2	300.99503	300.99503	1	2	2	190.99385	102.88429	0	0.203	0.0	0.014	0.0	111.0
0.0	0.0	2	2	300.99503	300.99503	1	2	2	190.99385	102.88429	0	0.203	0.0	0.022	0.0	111.0
0.0	0.0	2	2	300.99503	300.99503	1	2	2	190.99385	102.88429	0	0.203	0.0	0.012	0.0	111.0
0.0	0.0	2	2	300.99503	300.99503	1	2	2	190.99385	102.88429	0	0.203	-0.001	-0.012	0.0	111.0
0.0	0.0	2	2	300.99503	300.99503	1	2	2	190.99385	102.88429	0	0.203	0.0	0.184	0.0	111.0
0.0	0.0	2	2	300.99503	300.99503	1	2	2	190.99385	102.88429	0	0.203	-0.001	-0.032	0.0	111.0
0.0	0.0	2	2	300.99503	300.99503	1	2	2	190.99385	102.88429	0	0.203	-0.001	-0.046	0.0	111.0
0.0	0.0	2	2	300.99503	300.99503	1	2	2	190.99385	102.88429	0	0.203	0.0	0.021	0.0	111.0
0.0	0.0	2	2	300.99503	300.99503	1	2	2	190.99385	102.88429	0	0.203	-0.001	-0.025	0.0	111.0
0.0	0.0	2	2	300.99503	300.99503	1	2	2	190.99385	102.88429	0	0.203	0.0	0.005	0.0	111.0
0.0	0.0	2	2	300.99503	300.99503	1	2	2	190.99385	102.88429	0	0.203	0.0	0.008	0.0	111.0
0.0	0.0	2	2	300.99503	300.99503	1	2	2	190.99385	102.88429	0	0.203	-0.001	-0.093	0.0	111.0
0.0	0.0	2	2	300.99503	300.99503	1	2	2	190.99385	102.88429	0	0.203	-0.001	-0.015	0.0	111.0
0.0	0.0	2	2	300.99503	300.99503	1	2	2	190.99385	102.88429	0	0.203	0.0	0.01	0.0	111.0
0.0	0.0	2	2	300.99503	300.99503	1	2	2	190.99385	102.88429	0	0.203	0.0	0.014	0.0	111.0
0.0	0.0	2	2	300.99503	300.99503	1	2	2	190.99385	102.88429	0	0.203	0.0	0.019	0.0	111.0
0.0	0.0	2	2	300.99503	300.99503	1	2	2	190.99385	102.88429	0	0.203	0.0	0.002	0.0	111.0
0.0	0.0	2	2	300.99503	300.99503	1	2	2	190.99385	102.88429	0	0.203	-0.001	-0.058	0.0	111.0
0.0	0.0	2	2	300.99503	300.99503	1	2	2	190.99385	102.88429	0	0.203	0.0	0.001	0.0	111.0
0.0	0.0	2	2	300.99503	300.99503	1	2	2	190.99385	102.88429	0	0.203	0.0	0.015	0.0	111.0
0.0	0.0	2	2	300.99503	300.99503	1	2	2	190.99385	102.88429	0	0.203	-0.001	-0.021	0.0	111.0
0.0	0.0	2	2	300.99503	300.99503	1	2	2	190.99385	102.88429	0	0.203	0.0	0.013	0.0	111.0
0.0	0.0	2	2	300.99503	300.99503	1	2	2	190.99385	102.88429	0	0.203	0.0	0.04	0.0	111.0
0.0	0.0	2	2	300.99503	300.99503	1	2	2	190.99385	102.88429	0	0.203	0.0	0.025	0.0	111.0
0.0	0.0	2	2	300.99503	300.99503	1	2	2	190.99385	102.88429	0	0.203	0.0	0.01	0.0	111.0
0.0	0.0	2	2	300.99503	300.99503	1	2	2	190.99385	102.88429	0	0.203	-0.001	-0.032	0.0	111.0
0.0	0.0	2	2	300.99503	300.99503	1	2	2	190.99385	102.88429	0	0.203	0.0	0.03	0.0	111.0
0.0	0.0	2	2	300.99503	300.99503	1	2	2	190.99385	102.88429	0	0.203	0.0	0.05	0.0	111.0
0.0	0.0	2	2	300.99503	300.99503	1	2	2	190.99385	102.88429	0	0.203	-0.001	-0.041	0.0	111.0
0.0	0.0	2	2	300.99503	300.99503	1	2	2	190.99385	102.88429	0	0.203	0.0	0.033	0.0	111.0
0.0	0.0	2	2	300.99503	300.99503	1	2	2	190.99385	102.88429	0	0.203	-0.001	-0.069	0.0	111.0
0.0	0.0	2	2	300.99503	300.99503	1	2	2	190.99385	102.88429	0	0.203	-0.001	-0.132	0.0	111.0
0.0	0.0	2	2	300.99503	300.99503	1	2	2	190.99385	102.88429	0	0.203	-0.001	-0.05	0.0	111.0
0.0	0.0	2	2	300.99503	300.99503	1	2	2	190.99385	102.88429	0	0.203	0.0	-0.009	0.0	111.0
0.0	0.0	2	2	300.99503	300.99503	1	2	2	190.99385	102.88429	0	0.203	0.0	-0.003	0.0	111.0
0.0	0.0	2	2	300.99503	300.99503	1	2	2	190.99385	102.88429	0	0.203	0.0	-0.001	0.0	111.0
0.0	0.0	2	2	300.99503	300.99503	1	2	2	190.99385	102.88429	0	0.203	0.0	-0.003	0.0	111.0
0.0	0.0	2	2	300.99503	300.99503	1	2	2	190.99385	102.88429	0	0.203	0.0	0.001	0.0	111.0
0.0	0.0	2	2	300.99503	300.99503	1	2	2	190.99385	102.88429	0	0.203	0.0	0.022	0.0	111.0
0.0	0.0	2	2	300.99503	300.99503	1	2	2	190.99385	102.88429	0	0.203	-0.001	-0.03	0.0	111.0
0.0	0.0	2	2	300.99503	300.99503	1	2	2	190.99385	102.88429	0	0.203	0.0	0.085	0.0	111.0
0.0	0.0	2	2	300.99503	300.99503	1	2	2	190.99385	102.88429	0	0.203	-0.001	-0.032	0.0	111.0
0.0	0.0	2	2	300.99503	300.99503	1	2	2	190.99385	102.88429	0	0.203	0.0	0.019	0.0	111.0
0.0	0.0	2	2	300.99503	300.99503	1	2	2	190.99385	102.88429	0	0.203	0.0	0.016	0.0	111.0
0.0	0.0	2	2	300.99503	300.99503	1	2	2	190.99385	102.88429	0	0.203	0.0	0.143	0.0	111.0
0.0	0.0	2	2	300.99503	300.99503	1	2	2	190.99385	102.88429	0	0.203	-0.001	-0.028	0.0	111.0
0.0	0.0	2	2	300.99503	300.99503	1	2	2	190.99385	102.88429	0	0.203	-0.001	-0.014	0.0	111.0
0.0	0.0	2	2	300.99503	300.99503	1	2	2	190.99385	102.88429	0	0.203	0.0	0.118	0.0	111.0
0.0	0.0	2	2	300.99503	300.99503	1	2	2	190.99385	102.88429	0	0.203	0.0	0.025	0.0	111.0
0.0	0.0	2	2	300.99503	300.99503	1	2	2	190.99385	102.88429	0	0.203	0.0	0.007	0.0	111.0
0.0	0.0	2	2	300.99503	300.99503	1	2	2	190.99385	102.88429	0	0.203	0.0	0.012	0.0	111.0
0.0	0.0	2	2	300.99503	300.99503	1	2	2	190.99385	102.88429	0	0.203	-0.001	-0.039	0.0	111.0
0.0	0.0	2	2	300.99503	300.99503	1	2	2	190.99385	102.88429	0	0.203	0.0	0.046	0.0	111.0
0.0	0.0	2	2	300.99503	300.99503	1	2	2	190.99385	102.88429	0	0.203	-0.001	-0.022	0.0	111.0
0.0	0.0	2	2	300.99503	300.99503	1	2	2	190.99385	102.88429	0	0.203	-0.001	-0.036	0.0	111.0
0.0	0.0	2	2	300.99503	300.99503	1	2	2	190.99385	102.88429	0	0.203	0.0	0.082	0.0	111.0
0.0	0.0	2	2	300.99503	300.99503	1	2	2	190.99385	102.88429	0	0.203	0.0	0.024	0.0	111.0
0.0	0.0	2	2	300.99503	300.99503	1	2	2	190.99385	102.88429	0	0.203	0.0	0.014	0.0	111.0
0.0	0.0	2	2	300.99503	300.99503	1	2	2	190.99385	102.88429	0	0.203	0.0	0.032	0.0	111.0
0.0	0.0	2	2	300.99503	300.99503	1	2	2	190.99385	102.88429	0	0.203	0.0	0.011	0.0	111.0
0.0	0.0	2	2	300.99503	300.99503	1	2	2	190.99385	102.88429	0	0.203	0.0	0.004	0.0	111.0
0.0	0.0	2	2	300.99503	300.99503	1	2	2	190.99385	102.88429	0	0.203	-0.001	-0.03	0.0	111.0
0.0	0.0	2	2	300.99503	300.99503	1	2	2	190.99385	102.88429	0	0.203	0.0	0.013	0.0	111.0
0.0	0.0	2	2	300.99503	300.99503	1	2	2	190.99385	102.88429	0	0.203	0.0	0.074	0.0	111.0
0.0	0.0	2	2	300.99503	300.99503	1	2	2	190.99385	102.88429	0	0.203	0.0	0.01	0.0	111.0
0.0	0.0	2	2	300.99503	300.99503	1	2	2	190.99385	102.88429	0	0.203	-0.001	-0.029	0.0	111.0
0.0	0.0	2	2	300.99503	300.99503	1	2	2	190.99385	102.88429	0	0.203	-0.001	-0.013	0.0	111.0
0.0	0.0	2	2	300.99503	300.99503	1	2	2	190.99385	102.88429	0	0.203	0.0	-0.01	0.0	111.0
0.0	0.0	2	2	300.99503	300.99503	1	2	2	190.99385	102.88429	0	0.203	-0.001	-0.012	0.0	111.0
0.0	0.0	2	2	300.99503	300.99503	1	2	2	190.99385	102.88429	0	0.203	0.0	0.015	0.0	111.0
0.0	0.0	2	2	300.99503	300.99503	1	2	2	190.99385	102.88429	0	0.203	0.0	-0.001	0.0	111.0
0.0	0.0	2	2	300.99503	300.99503	1	2	2	190.99385	102.88429	0	0.203	0.0	0.022	0.0	111.0
0.0	0.0	2	2	300.99503	300.99503	1	2	2	190.99385	102.88429	0	0.203	0.0	0.0	0.0	111.0
0.0	0.0	2	2	300.99503	300.99503	1	2	2	190.99385	102.88429	0	0.203	0.0	0.002	0.0	111.0
0.0	0.0	2	2	300.99503	300.99503	1	2	2	190.99385	102.88429	0	0.203	0.0	-0.001	0.0	111.0
0.0	0.0	2	2	300.99503	300.99503	1	2	2	190.99385	102.88429	0	0.203	0.0	0.005	0.0	111.0
0.0	0.0	2	2	300.99503	300.99503	1	2	2	190.99385	102.88429	0	0.203	0.0	0.178	0.0	111.0
0.0	0.0	2	2	300.99503	300.99503	1	2	2	190.99385	102.88429	0	0.203	0.0	-0.001	0.0	111.0
0.0	0.0	2	2	300.99503	300.99503	1	2	2	190.99385	102.88429	0	0.203	-0.001	-0.026	0.0	111.0
0.0	0.0	2	2	300.99503	300.99503	1	2	2	190.99385	102.88429	0	0.203	0.0	0.021	0.0	111.0
0.0	0.0	2	2	300.99503	300.99503	1	2	2	190.99385	102.88429	0	0.203	0.0	0.062	0.0	111.0
0.0	0.0	2	2	300.99503	300.99503	1	2	2	190.99385	102.88429	0	0.203	0.0	0.0	0.0	111.0
0.0	0.0	2	2	300.99503	300.99503	1	2	2	190.99385	102.88429	0	0.203	-0.001	-0.05	0.0	111.0
0.0	0.0	2	2	300.99503	300.99503	1	2	2	190.99385	102.88429	0	0.203	-0.001	-0.044	0.0	111.0
0.0	0.0	2	2	300.99503	300.99503	1	2	2	190.99385	102.88429	0	0.203	-0.001	-0.015	0.0	111.0
0.0	0.0	2	2	300.99503	300.99503	1	2	2	190.99385	102.88429	0	0.203	0.0	0.047	0.0	111.0
0.0	0.0	2	2	300.99503	300.99503	1	2	2	190.99385	102.88429	0	0.203	0.0	0.013	0.0	111.0
0.0	0.0	2	2	300.99503	300.99503	1	2	2	190.99385	102.88429	0	0.203	0.0	-0.007	0.0	111.0
0.0	0.0	2	2	300.99503	300.99503	1	2	2	190.99385	102.88429	0	0.203	0.0	0.001	0.0	111.0
0.0	0.0	2	2	300.99503	300.99503	1	2	2	190.99385	102.88429	0	0.203	-0.001	-0.026	0.0	111.0
0.0	0.0	2	2	300.99503	300.99503	1	2	2	190.99385	102.88429	0	0.203	-0.001	-0.026	0.0	111.0
0.0	0.0	2	2	300.99503	300.99503	1	2	2	190.99385	102.88429	0	0.203	-0.001	-0.019	0.0	111.0
0.0	0.0	2	2	300.99503	300.99503	1	2	2	190.99385	102.88429	0	0.203	0.0	0.027	0.0	111.0
0.0	0.0	2	2	300.99503	300.99503	1	2	2	190.99385	102.88429	0	0.203	0.0	0.054	0.0	111.0
0.0	0.0	2	2	300.99503	300.99503	1	2	2	190.99385	102.88429	0	0.203	-0.001	-0.026	0.0	111.0
0.0	0.0	2	2	300.99503	300.99503	1	2	2	190.99385	102.88429	0	0.203	0.0	0.038	0.0	111.0
0.0	0.0	2	2	300.99503	300.99503	1	2	2	190.99385	102.88429	0	0.203	-0.001	-0.061	0.0	111.0
0.0	0.0	2	2	300.99503	300.99503	1	2	2	190.99385	102.88429	0	0.203	0.0	0.001	0.0	111.0
0.0	0.0	2	2	300.99503	300.99503	1	2	2	190.99385	102.88429	0	0.203	0.0	0.007	0.0	111.0
0.0	0.0	2	2	300.99503	300.99503	1	2	2	190.99385	102.88429	0	0.203	-0.001	-0.064	0.0	111.0
0.0	0.0	2	2	300.99503	300.99503	1	2	2	190.99385	102.88429	0	0.203	-0.001	-0.03	0.0	111.0
0.0	0.0	2	2	300.99503	300.99503	1	2	2	190.99385	102.88429	0	0.203	0.0	0.001	0.0	111.0
0.0	0.0	2	2	300.99503	300.99503	1	2	2	190.99385	102.88429	0	0.203	0.0	0.019	0.0	111.0
0.0	0.0	2	2	300.99503	300.99503	1	2	2	190.99385	102.88429	0	0.203	0.0	0.007	0.0	111.0
0.0	0.0	2	2	300.99503	300.99503	1	2	2	190.99385	102.88429	0	0.203	0.0	0.027	0.0	111.0
0.0	0.0	2	2	300.99503	300.99503	1	2	2	190.99385	102.88429	0	0.203	-0.001	-0.02	0.0	111.0
2805.4175	201.99005	3	2	300.99503	201.99005	1	2	2	190.99385	102.88429	1	0.203	0.0	0.01	0.0	111.0
2805.4175	201.99005	3	2	300.99503	201.99005	0	2	2	190.99385	102.88429	1	0.203	0.0	0.013	0.0	111.0
2805.4175	201.99005	3	2	300.99503	201.99005	0	2	2	190.99385	102.88429	1	0.203	0.0	0.018	0.0	111.0
2805.4175	201.99005	3	2	300.99503	201.99005	0	2	2	190.99385	102.88429	1	0.203	0.0	0.001	0.0	111.0
2805.4175	201.99005	3	2	300.99503	201.99005	0	2	2	190.99385	102.88429	1	0.203	0.0	0.127	0.197	111.0
2805.4175	201.99005	3	2	300.99503	201.99005	0	2	2	190.99385	102.88429	1	0.203	0.0	0.149	0.553	111.0
2805.4175	201.99005	3	2	300.99503	201.99005	0	2	2	190.99385	102.88429	1	0.203	0.004	0.513	0.553	111.0
2805.4175	201.99005	3	2	300.99503	201.99005	0	2	2	190.99385	102.88429	1	0.203	0.008	0.687	0.713	111.0
2805.4175	201.99005	3	2	300.99503	201.99005	0	2	2	190.99385	102.88429	1	0.203	0.012	0.682	0.713	111.0
2805.4175	201.99005	3	2	300.99503	201.99005	0	2	2	190.99385	102.88429	1	0.203	0.02	1.009	0.998	111.0
2805.4175	201.99005	3	2	300.99503	201.99005	0	2	2	190.99385	102.88429	1	0.203	0.027	1.006	1.126	111.0
2805.4175	201.99005	3	2	300.99503	201.99005	0	2	2	190.99385	102.88429	1	0.203	0.033	1.099	1.126	111.0
2805.4175	201.99005	3	2	300.99503	201.99005	0	2	2	190.99385	102.88429	1	0.203	0.041	1.333	1.356	111.0
2805.4175	201.99005	3	2	300.99503	201.99005	0	2	2	190.99385	102.88429	1	0.203	0.047	1.391	1.356	111.0
2805.4175	201.99005	3	2	300.99503	201.99005	0	2	2	190.99385	102.88429	1	0.203	0.054	1.47	1.459	111.0
2805.4175	201.99005	3	2	300.99503	201.99005	0	2	2	190.99385	102.88429	1	0.203	0.062	1.574	1.642	111.0
2805.4175	201.99005	3	2	300.99503	201.99005	0	2	2	190.99385	102.88429	1	0.203	0.069	1.708	1.642	111.0
2805.4175	201.99005	3	2	300.99503	201.99005	0	2	2	190.99385	102.88429	1	0.203	0.075	1.606	1.725	111.0
2805.4175	201.99005	3	2	300.99503	201.99005	0	2	2	190.99385	102.88429	1	0.203	0.083	1.844	1.873	111.0
2805.4175	201.99005	3	2	300.99503	201.99005	0	2	2	190.99385	102.88429	1	0.203	0.089	1.851	1.873	111.0
2805.4175	201.99005	3	2	300.99503	201.99005	0	2	2	190.99385	102.88429	1	0.203	0.096	1.922	1.938	111.0
2805.4175	201.99005	3	2	300.99503	201.99005	0	2	2	190.99385	102.88429	1	0.203	0.104	1.955	1.938	111.0
2805.4175	201.99005	3	2	300.99503	201.99005	0	2	2	190.99385	102.88429	1	0.203	0.11	1.993	2.057	111.0
2805.4175	201.99005	3	2	300.99503	201.99005	0	2	2	190.99385	102.88429	1	0.203	0.116	2.099	2.111	111.0
2805.4175	201.99005	3	2	300.99503	201.99005	0	2	2	190.99385	102.88429	1	0.203	0.122	2.167	2.111	111.0
2805.4175	201.99005	3	2	300.99503	201.99005	0	2	2	190.99385	102.88429	1	0.203	0.128	2.28	2.205	111.0
2805.4175	201.99005	3	2	300.99503	201.99005	0	2	2	190.99385	102.88429	1	0.203	0.134	2.288	2.249	111.0
2805.4175	201.99005	3	2	300.99503	201.99005	0	2	2	190.99385	102.88429	1	0.203	0.139	2.064	2.249	111.0
2805.4175	201.99005	3	2	300.99503	201.99005	0	2	2	190.99385	102.88429	1	0.204	0.144	2.335	2.324	111.0
2805.4175	201.99005	3	2	300.99503	201.99005	0	2	2	190.99385	102.88429	1	0.204	0.148	2.368	2.324	111.0
2805.4175	201.99005	3	2	300.99503	201.99005	0	2	2	190.99385	102.88429	1	0.204	0.152	2.395	2.39	111.0
2805.4175	201.99005	3	2	300.99503	201.99005	0	2	2	190.99385	102.88429	1	0.204	0.158	2.437	2.42	111.0
2805.4175	201.99005	3	2	300.99503	201.99005	0	2	2	190.99385	102.88429	1	0.204	0.162	2.422	2.42	111.0
2805.4175	201.99005	3	2	300.99503	201.99005	0	2	2	190.99385	102.88429	1	0.204	0.166	2.469	2.472	111.0
2805.4175	201.99005	3	2	300.99503	201.99005	0	2	2	190.99385	102.88429	1	0.204	0.17	2.51	2.496	111.0
2805.4175	201.99005	3	2	300.99503	201.99005	0	2	2	190.99385	102.88429	1	0.204	0.174	2.476	2.496	111.0
2805.4175	201.99005	3	2	300.99503	201.99005	0	2	2	190.99385	102.88429	1	0.204	0.179	2.698	2.539	111.0
2805.4175	201.99005	3	2	300.99503	201.99005	0	2	2	190.99385	102.88429	1	0.204	0.182	2.542	2.539	111.0
2805.4175	201.99005	3	2	300.99503	201.99005	0	2	2	190.99385	102.88429	1	0.204	0.184	2.482	2.558	111.0
2805.4175	201.99005	3	2	300.99503	201.99005	0	2	2	190.99385	102.88429	1	0.204	0.186	2.595	2.592	111.0
2805.4175	201.99005	3	2	300.99503	201.99005	0	2	2	190.99385	102.88429	1	0.204	0.188	2.625	2.592	111.0
2805.4175	201.99005	3	2	300.99503	201.99005	0	2	2	190.99385	102.88429	1	0.204	0.19	2.605	2.622	111.0
2805.4175	201.99005	3	2	300.99503	201.99005	0	2	2	190.99385	102.88429	1	0.204	0.193	2.628	2.634	111.0
2805.4175	201.99005	3	2	300.99503	201.99005	0	2	2	190.99385	102.88429	1	0.204	0.196	2.669	2.634	111.0
2805.4175	201.99005	3	2	300.99503	201.99005	0	2	2	190.99385	102.88429	1	0.204	0.199	2.67	2.658	111.0
2805.4175	201.99005	3	2	300.99503	201.99005	0	2	2	190.99385	102.88429	1	0.204	0.202	2.703	2.658	111.0
2805.4175	201.99005	3	2	300.99503	201.99005	0	2	2	190.99385	102.88429	1	0.204	0.204	2.682	2.668	111.0
2805.4175	201.99005	3	2	300.99503	201.99005	0	2	2	190.99385	102.88429	1	0.204	0.205	2.772	2.687	111.0
2805.4175	201.99005	3	2	300.99503	201.99005	0	2	2	190.99385	102.88429	1	0.204	0.206	2.654	2.687	111.0
2805.4175	201.99005	3	2	300.99503	201.99005	0	2	2	190.99385	102.88429	1	0.204	0.207	2.688	2.696	111.0
2805.4175	201.99005	3	2	300.99503	201.99005	0	2	2	190.99385	102.88429	1	0.204	0.209	2.693	2.711	111.0
2805.4175	201.99005	3	2	300.99503	201.99005	0	2	2	190.99385	102.88429	1	0.204	0.211	2.8	2.711	111.0
2805.4175	201.99005	3	2	300.99503	201.99005	0	2	2	190.99385	102.88429	1	0.204	0.213	2.688	2.718	111.0
2805.4175	201.99005	3	2	300.99503	201.99005	0	2	2	190.99385	102.88429	1	0.204	0.215	2.71	2.73	111.0
2805.4175	201.99005	3	2	300.99503	201.99005	0	2	2	190.99385	102.88429	1	0.204	0.217	2.741	2.73	111.0
2805.4175	201.99005	3	2	300.99503	201.99005	0	2	2	190.99385	102.88429	1	0.204	0.219	2.808	2.742	111.0
2805.4175	201.99005	3	2	300.99503	201.99005	0	2	2	190.99385	102.88429	1	0.204	0.221	2.715	2.742	111.0
2805.4175	201.99005	3	2	300.99503	201.99005	0	2	2	190.99385	102.88429	1	0.204	0.221	2.763	2.745	111.0
2805.4175	201.99005	3	2	300.99503	201.99005	0	2	2	190.99385	102.88429	1	0.204	0.22	2.655	2.754	111.0
2805.4175	201.99005	3	2	300.99503	201.99005	0	2	2	190.99385	102.88429	1	0.204	0.221	2.75	2.754	111.0
2805.4175	201.99005	3	2	300.99503	201.99005	0	2	2	190.99385	102.88429	1	0.204	0.221	2.803	2.758	111.0
2805.4175	201.99005	3	2	300.99503	201.99005	0	2	2	190.99385	102.88429	1	0.204	0.221	2.76	2.758	111.0
2805.4175	201.99005	3	2	300.99503	201.99005	0	2	2	190.99385	102.88429	1	0.204	0.221	2.781	2.764	111.0
2805.4175	201.99005	3	2	300.99503	201.99005	0	2	2	190.99385	102.88429	1	0.204	0.221	2.72	2.768	111.0
2805.4175	201.99005	3	2	300.99503	201.99005	0	2	2	190.99385	102.88429	1	0.204	0.221	2.75	2.768	111.0
2805.4175	201.99005	3	2	300.99503	201.99005	0	2	2	190.99385	102.88429	1	0.204	0.221	2.786	2.773	111.0
2805.4175	201.99005	3	2	300.99503	201.99005	0	2	2	190.99385	102.88429	1	0.204	0.221	2.781	2.775	111.0
2805.4175	201.99005	3	2	300.99503	201.99005	0	2	2	190.99385	102.88429	1	0.204	0.221	2.788	2.775	111.0
2805.4175	201.99005	3	2	300.99503	201.99005	0	2	2	190.99385	102.88429	1	0.204	0.221	2.823	2.781	111.0
2805.4175	201.99005	3	2	300.99503	201.99005	0	2	2	190.99385	102.88429	1	0.204	0.221	2.811	2.781	111.0
2805.4175	201.99005	3	2	300.99503	201.99005	0	2	2	190.99385	102.88429	1	0.204	0.221	2.76	2.783	111.0
2805.4175	201.99005	3	2	300.99503	201.99005	0	2	2	190.99385	102.88429	1	0.204	0.221	2.763	2.785	111.0
2805.4175	201.99005	3	2	300.99503	201.99005	0	2	2	190.99385	102.88429	1	0.204	0.221	2.758	2.785	111.0
2805.4175	201.99005	3	2	300.99503	201.99005	0	2	2	190.99385	102.88429	1	0.204	0.221	2.766	2.787	111.0
2805.4175	201.99005	3	2	300.99503	201.99005	0	2	2	190.99385	102.88429	1	0.204	0.221	2.801	2.79	111.0
2805.4175	201.99005	3	2	300.99503	201.99005	0	2	2	190.99385	102.88429	1	0.204	0.221	2.763	2.79	111.0
2805.4175	201.99005	3	2	300.99503	201.99005	0	2	2	190.99385	102.88429	1	0.204	0.221	2.869	2.792	111.0
2805.4175	201.99005	3	2	300.99503	201.99005	0	2	2	190.99385	102.88429	1	0.204	0.221	2.816	2.792	111.0
2805.4175	201.99005	3	2	300.99503	201.99005	0	2	2	190.99385	102.88429	1	0.204	0.221	2.743	2.793	111.0
2805.4175	201.99005	3	2	300.99503	201.99005	0	2	2	190.99385	102.88429	1	0.204	0.221	2.793	2.795	111.0
2805.4175	201.99005	3	2	300.99503	201.99005	0	2	2	190.99385	102.88429	1	0.204	0.221	2.763	2.795	111.0
2805.4175	201.99005	3	2	300.99503	201.99005	0	2	2	190.99385	102.88429	1	0.204	0.221	2.768	2.796	111.0
2805.4175	201.99005	3	2	300.99503	201.99005	0	2	2	190.99385	102.88429	1	0.204	0.221	2.811	2.798	111.0
2805.4175	201.99005	3	2	300.99503	201.99005	0	2	2	190.99385	102.88429	1	0.204	0.221	2.818	2.798	111.0
2805.4175	201.99005	3	2	300.99503	201.99005	0	2	2	190.99385	102.88429	1	0.204	0.222	2.971	2.798	111.0
2805.4175	201.99005	3	2	300.99503	201.99005	0	2	2	190.99385	102.88429	1	0.204	0.223	2.71	2.798	111.0
2805.4175	201.99005	3	2	300.99503	201.99005	0	2	2	190.99385	102.88429	1	0.204	0.223	2.768	2.801	111.0
2805.4175	201.99005	3	2	300.99503	201.99005	0	2	2	190.99385	102.88429	1	0.204	0.224	2.74	2.801	111.0
2805.4175	201.99005	3	2	300.99503	201.99005	0	2	2	190.99385	102.88429	1	0.204	0.224	2.803	2.801	111.0
2805.4175	201.99005	3	2	300.99503	201.99005	0	2	2	190.99385	102.88429	1	0.204	0.224	2.816	2.802	111.0
2805.4175	201.99005	3	2	300.99503	201.99005	0	2	2	190.99385	102.88429	1	0.204	0.224	2.813	2.803	111.0
2805.4175	201.99005	3	2	300.99503	201.99005	0	2	2	190.99385	102.88429	1	0.204	0.224	2.821	2.803	111.0
2805.4175	201.99005	3	2	300.99503	201.99005	0	2	2	190.99385	102.88429	1	0.204	0.224	2.786	2.803	111.0
2805.4175	201.99005	3	2	300.99503	201.99005	0	2	2	190.99385	102.88429	1	0.204	0.224	2.768	2.803	111.0
2805.4175	201.99005	3	2	300.99503	201.99005	0	2	2	190.99385	102.88429	1	0.204	0.224	2.806	2.803	111.0
2805.4175	201.99005	3	2	300.99503	201.99005	0	2	2	190.99385	102.88429	1	0.204	0.224	2.876	2.803	111.0
2805.4175	201.99005	3	2	300.99503	201.99005	0	2	2	190.99385	102.88429	1	0.204	0.224	2.841	2.803	111.0
2805.4175	201.99005	3	2	300.99503	201.99005	0	2	2	190.99385	102.88429	1	0.204	0.224	2.75	2.804	111.0
2805.4175	201.99005	3	2	300.99503	201.99005	0	2	2	190.99385	102.88429	1	0.204	0.224	2.848	2.804	111.0
2805.4175	201.99005	3	2	300.99503	201.99005	0	2	2	190.99385	102.88429	1	0.204	0.225	2.989	2.804	111.0
2805.4175	201.99005	3	2	300.99503	201.99005	0	2	2	190.99385	102.88429	1	0.204	0.226	2.921	2.804	111.0
2805.4175	201.99005	3	2	300.99503	201.99005	0	2	2	190.99385	102.88429	1	0.204	0.226	2.791	2.804	111.0
2805.4175	201.99005	3	2	300.99503	201.99005	0	2	2	190.99385	102.88429	1	0.204	0.226	2.808	2.805	111.0
2805.4175	201.99005	3	2	300.99503	201.99005	0	2	2	190.99385	102.88429	1	0.204	0.226	2.803	2.805	111.0
2805.4175	201.99005	3	2	300.99503	201.99005	0	2	2	190.99385	102.88429	1	0.204	0.226	2.793	2.805	111.0
2805.4175	201.99005	3	2	300.99503	201.99005	0	2	2	190.99385	102.88429	1	0.204	0.226	2.798	2.805	111.0
2805.4175	201.99005	3	2	300.99503	201.99005	0	2	2	190.99385	102.88429	1	0.204	0.226	2.826	2.805	111.0
2805.4175	201.99005	3	2	300.99503	201.99005	0	2	2	190.99385	102.88429	1	0.204	0.226	2.788	2.805	111.0
2805.4175	201.99005	3	2	300.99503	201.99005	0	2	2	190.99385	102.88429	1	0.204	0.226	2.811	2.806	111.0
2805.4175	201.99005	3	2	300.99503	201.99005	0	2	2	190.99385	102.88429	1	0.204	0.226	2.826	2.806	111.0
2805.4175	201.99005	3	2	300.99503	201.99005	0	2	2	190.99385	102.88429	1	0.204	0.226	2.738	2.806	111.0
2805.4175	201.99005	3	2	300.99503	201.99005	0	2	2	190.99385	102.88429	1	0.204	0.226	2.785	2.806	111.0
2805.4175	201.99005	3	2	300.99503	201.99005	0	2	2	190.99385	102.88429	1	0.204	0.226	2.828	2.806	111.0
2805.4175	201.99005	3	2	300.99503	201.99005	0	2	2	190.99385	102.88429	1	0.204	0.226	2.773	2.806	111.0
2805.4175	201.99005	3	2	300.99503	201.99005	0	2	2	190.99385	102.88429	1	0.204	0.226	2.79	2.806	111.0
2805.4175	201.99005	3	2	300.99503	201.99005	0	2	2	190.99385	102.88429	1	0.204	0.226	2.783	2.806	111.0
2805.4175	201.99005	3	2	300.99503	201.99005	0	2	2	190.99385	102.88429	1	0.204	0.226	2.851	2.807	111.0
2805.4175	201.99005	3	2	300.99503	201.99005	0	2	2	190.99385	102.88429	1	0.204	0.226	2.904	2.807	111.0
2805.4175	201.99005	3	2	300.99503	201.99005	1	2	2	190.99385	102.88429	1	0.204	0.226	2.803	2.807	111.0
2805.4175	201.99005	3	2	300.99503	201.99005	1	2	2	190.99385	102.88429	1	0.204	0.225	2.655	2.807	111.0
2805.4175	201.99005	3	2	300.99503	201.99005	1	2	2	190.99385	102.88429	1	0.204	0.225	2.775	2.807	111.0
2805.4175	201.99005	3	2	300.99503	201.99005	1	2	2	190.99385	102.88429	1	0.204	0.226	2.778	2.807	111.0
2805.4175	201.99005	3	2	300.99503	201.99005	1	2	2	190.99385	102.88429	1	0.204	0.226	2.831	2.807	111.0
2805.4175	201.99005	3	2	300.99503	201.99005	1	2	2	190.99385	102.88429	1	0.204	0.226	2.78	2.807	111.0
2805.4175	201.99005	3	2	300.99503	201.99005	1	2	2	190.99385	102.88429	1	0.204	0.226	2.813	2.807	111.0
2805.4175	201.99005	3	2	300.99503	201.99005	1	2	2	190.99385	102.88429	1	0.204	0.226	2.738	2.807	111.0
2805.4175	201.99005	3	2	300.99503	201.99005	1	2	2	190.99385	102.88429	1	0.204	0.226	2.775	2.807	111.0
2805.4175	201.99005	3	2	300.99503	201.99005	1	2	2	190.99385	102.88429	1	0.204	0.226	2.853	2.807	111.0
2805.4175	201.99005	3	2	300.99503	201.99005	1	2	2	190.99385	102.88429	1	0.204	0.226	2.796	2.807	111.0
2805.4175	201.99005	3	2	300.99503	201.99005	1	2	2	190.99385	102.88429	1	0.204	0.226	2.678	2.807	111.0
2805.4175	201.99005	3	2	300.99503	201.99005	1	2	2	190.99385	102.88429	1	0.204	0.226	2.793	2.807	111.0
2805.4175	201.99005	3	2	300.99503	201.99005	1	2	2	190.99385	102.88429	1	0.204	0.226	2.801	2.807	111.0
2805.4175	201.99005	3	2	300.99503	201.99005	1	2	2	190.99385	102.88429	1	0.204	0.226	2.821	2.807	111.0
2805.4175	201.99005	3	2	300.99503	201.99005	1	2	2	190.99385	102.88429	1	0.204	0.226	2.798	2.807	111.0
2805.4175	201.99005	3	2	300.99503	201.99005	1	2	2	190.99385	102.88429	1	0.204	0.226	2.775	2.807	111.0
2805.4175	201.99005	3	2	300.99503	201.99005	1	2	2	190.99385	102.88429	1	0.204	0.227	2.964	2.807	111.0
2805.4175	201.99005	3	2	300.99503	201.99005	1	2	2	190.99385	102.88429	1	0.204	0.227	2.768	2.807	111.0
2805.4175	201.99005	3	2	300.99503	201.99005	1	2	2	190.99385	102.88429	1	0.204	0.227	2.798	2.807	111.0
2805.4175	201.99005	3	2	300.99503	201.99005	1	2	2	190.99385	102.88429	1	0.204	0.227	2.798	2.807	111.0
2805.4175	201.99005	3	2	300.99503	201.99005	1	2	2	190.99385	102.88429	1	0.204	0.227	2.853	2.807	111.0
2805.4175	201.99005	3	2	300.99503	201.99005	1	2	2	190.99385	102.88429	1	0.204	0.227	2.831	2.807	111.0
2805.4175	201.99005	3	2	300.99503	201.99005	1	2	2	190.99385	102.88429	1	0.204	0.227	2.838	2.807	111.0
2805.4175	201.99005	3	2	300.99503	201.99005	1	2	2	190.99385	102.88429	1	0.204	0.227	2.778	2.807	111.0
2805.4175	201.99005	3	2	300.99503	201.99005	1	2	2	190.99385	102.88429	1	0.204	0.227	2.765	2.807	111.0
2805.4175	201.99005	3	2	300.99503	201.99005	1	2	2	190.99385	102.88429	1	0.204	0.227	2.836	2.807	111.0
2805.4175	201.99005	3	2	300.99503	201.99005	1	2	2	190.99385	102.88429	1	0.204	0.227	2.692	2.807	111.0
2805.4175	201.99005	3	2	300.99503	201.99005	1	2	2	190.99385	102.88429	1	0.204	0.227	2.783	2.807	111.0
2805.4175	201.99005	3	2	300.99503	201.99005	1	2	2	190.99385	102.88429	1	0.204	0.227	2.848	2.807	111.0
2805.4175	201.99005	3	2	300.99503	201.99005	1	2	2	190.99385	102.88429	1	0.204	0.227	2.75	2.807	111.0
2805.4175	201.99005	3	2	300.99503	201.99005	1	2	2	190.99385	102.88429	1	0.204	0.227	2.798	2.807	111.0
2805.4175	201.99005	3	2	300.99503	201.99005	1	2	2	190.99385	102.88429	1	0.204	0.227	2.77	2.807	111.0
2805.4175	201.99005	3	2	300.99503	201.99005	1	2	2	190.99385	102.88429	1	0.204	0.227	2.793	2.807	111.0
2805.4175	201.99005	3	2	300.99503	201.99005	1	2	2	190.99385	102.88429	1	0.204	0.227	2.823	2.807	111.0
2805.4175	201.99005	3	2	300.99503	201.99005	1	2	2	190.99385	102.88429	1	0.204	0.227	2.735	2.807	111.0
2805.4175	201.99005	3	2	300.99503	201.99005	1	2	2	190.99385	102.88429	1	0.204	0.227	2.798	2.807	111.0
2805.4175	201.99005	3	2	300.99503	201.99005	1	2	2	190.99385	102.88429	1	0.204	0.227	2.853	2.807	111.0
2805.4175	201.99005	3	2	300.99503	201.99005	1	2	2	190.99385	102.88429	1	0.204	0.226	2.725	2.807	111.0
2805.4175	201.99005	3	2	300.99503	201.99005	1	2	2	190.99385	102.88429	1	0.204	0.226	2.798	2.807	111.0
2805.4175	201.99005	3	2	300.99503	201.99005	1	2	2	190.99385	102.88429	1	0.204	0.226	2.818	2.807	111.0
2805.4175	201.99005	3	2	300.99503	201.99005	1	2	2	190.99385	102.88429	1	0.204	0.226	2.833	2.807	111.0
2805.4175	201.99005	3	2	300.99503	201.99005	1	2	2	190.99385	102.88429	1	0.204	0.226	2.843	2.807	111.0
2805.4175	201.99005	3	2	300.99503	201.99005	1	2	2	190.99385	102.88429	1	0.204	0.225	2.597	2.807	111.0
2805.4175	201.99005	3	2	300.99503	201.99005	1	2	2	190.99385	102.88429	1	0.204	0.225	2.836	2.807	111.0
2805.4175	201.99005	3	2	300.99503	201.99005	1	2	2	190.99385	102.88429	1	0.204	0.225	2.748	2.807	111.0
2805.4175	201.99005	3	2	300.99503	201.99005	1	2	2	190.99385	102.88429	1	0.204	0.225	2.823	2.807	111.0
2805.4175	201.99005	3	2	300.99503	201.99005	1	2	2	190.99385	102.88429	1	0.204	0.225	2.735	2.807	111.0
2805.4175	201.99005	3	2	300.99503	201.99005	1	2	2	190.99385	102.88429	1	0.204	0.225	2.796	2.807	111.0
2805.4175	201.99005	3	2	300.99503	201.99005	1	2	2	190.99385	102.88429	1	0.204	0.225	2.783	2.807	111.0
2805.4175	201.99005	3	2	300.99503	201.99005	1	2	2	190.99385	102.88429	1	0.204	0.225	2.896	2.807	111.0
2805.4175	201.99005	3	2	300.99503	201.99005	1	2	2	190.99385	102.88429	1	0.204	0.225	2.788	2.807	111.0
2805.4175	201.99005	3	2	300.99503	201.99005	1	2	2	190.99385	102.88429	1	0.204	0.226	2.788	2.807	111.0
2805.4175	201.99005	3	2	300.99503	201.99005	1	2	2	190.99385	102.88429	1	0.204	0.226	2.823	2.807	111.0
2805.4175	201.99005	3	2	300.99503	201.99005	1	2	2	190.99385	102.88429	1	0.204	0.226	2.788	2.807	111.0
2805.4175	201.99005	3	2	300.99503	201.99005	1	2	2	190.99385	102.88429	1	0.204	0.226	2.818	2.807	111.0
2805.4175	201.99005	3	2	300.99503	201.99005	1	2	2	190.99385	102.88429	1	0.204	0.226	2.785	2.807	111.0
2805.4175	201.99005	3	2	300.99503	201.99005	1	2	2	190.99385	102.88429	1	0.204	0.226	2.848	2.807	111.0
2805.4175	201.99005	3	2	300.99503	201.99005	1	2	2	190.99385	102.88429	1	0.204	0.226	2.778	2.807	111.0
2805.4175	201.99005	3	2	300.99503	201.99005	1	2	2	190.99385	102.88429	1	0.204	0.226	2.801	2.807	111.0
2805.4175	201.99005	3	2	300.99503	201.99005	1	2	2	190.99385	102.88429	1	0.204	0.226	2.75	2.807	111.0
2805.4175	201.99005	3	2	300.99503	201.99005	1	2	2	190.99385	102.88429	1	0.204	0.226	2.793	2.807	111.0
2805.4175	201.99005	3	2	300.99503	201.99005	1	2	2	190.99385	102.88429	1	0.204	0.226	2.821	2.807	111.0
2805.4175	201.99005	3	2	300.99503	201.99005	1	2	2	190.99385	102.88429	1	0.204	0.226	2.831	2.807	111.0
2805.4175	201.99005	3	2	300.99503	201.99005	1	2	2	190.99385	102.88429	1	0.204	0.226	2.826	2.807	111.0
2805.4175	201.99005	3	2	300.99503	201.99005	1	2	2	190.99385	102.88429	1	0.204	0.226	2.758	2.807	111.0
2805.4175	201.99005	3	2	300.99503	201.99005	1	2	2	190.99385	102.88429	1	0.204	0.226	2.831	2.807	111.0
2805.4175	201.99005	3	2	300.99503	201.99005	1	2	2	190.99385	102.88429	1	0.204	0.226	2.788	2.807	111.0
2805.4175	201.99005	3	2	300.99503	201.99005	1	2	2	190.99385	102.88429	1	0.204	0.226	2.836	2.807	111.0
2805.4175	201.99005	3	2	300.99503	201.99005	1	2	2	190.99385	102.88429	1	0.204	0.227	2.791	2.807	111.0
2805.4175	201.99005	3	2	300.99503	201.99005	1	2	2	190.99385	102.88429	1	0.204	0.227	2.801	2.807	111.0
2805.4175	201.99005	3	2	300.99503	201.99005	1	2	2	190.99385	102.88429	1	0.204	0.227	2.72	2.807	111.0
2805.4175	201.99005	3	2	300.99503	201.99005	1	2	2	190.99385	102.88429	1	0.204	0.227	2.796	2.807	111.0
2805.4175	201.99005	3	2	300.99503	201.99005	1	2	2	190.99385	102.88429	1	0.204	0.227	2.801	2.807	111.0
2805.4175	201.99005	3	2	300.99503	201.99005	1	2	2	190.99385	102.88429	1	0.204	0.227	2.831	2.807	111.0
2805.4175	201.99005	3	2	300.99503	201.99005	1	2	2	190.99385	102.88429	1	0.204	0.227	2.803	2.807	111.0
2805.4175	201.99005	3	2	300.99503	201.99005	1	2	2	190.99385	102.88429	1	0.204	0.227	2.828	2.807	111.0
2805.4175	201.99005	3	2	300.99503	201.99005	1	2	2	190.99385	102.88429	1	0.204	0.227	2.843	2.807	111.0
2805.4175	201.99005	3	2	300.99503	201.99005	1	2	2	190.99385	102.88429	1	0.204	0.227	2.821	2.807	111.0
2805.4175	201.99005	3	2	300.99503	201.99005	1	2	2	190.99385	102.88429	1	0.204	0.227	2.901	2.807	111.0
2805.4175	201.99005	3	2	300.99503	201.99005	1	2	2	190.99385	102.88429	1	0.204	0.227	2.755	2.807	111.0
2805.4175	201.99005	3	2	300.99503	201.99005	1	2	2	190.99385	102.88429	1	0.204	0.227	2.778	2.807	111.0
2805.4175	201.99005	3	2	300.99503	201.99005	1	2	2	190.99385	102.88429	1	0.204	0.227	2.818	2.807	111.0
2805.4175	201.99005	3	2	300.99503	201.99005	1	2	2	190.99385	102.88429	1	0.204	0.227	2.821	2.807	111.0
2805.4175	201.99005	3	2	300.99503	201.99005	1	2	2	190.99385	102.88429	1	0.204	0.227	2.833	2.807	111.0
2805.4175	201.99005	3	2	300.99503	201.99005	1	2	2	190.99385	102.88429	1	0.204	0.227	2.77	2.807	111.0
2805.4175	201.99005	3	2	300.99503	201.99005	1	2	2	190.99385	102.88429	1	0.204	0.227	2.861	2.807	111.0
2805.4175	201.99005	3	2	300.99503	201.99005	1	2	2	190.99385	102.88429	1	0.204	0.227	2.806	2.807	111.0
2805.4175	201.99005	3	2	300.99503	201.99005	1	2	2	190.99385	102.88429	1	0.204	0.227	2.801	2.807	111.0
2805.4175	201.99005	3	2	300.99503	201.99005	1	2	2	190.99385	102.88429	1	0.204	0.227	2.811	2.807	111.0
2805.4175	201.99005	3	2	300.99503	201.99005	1	2	2	190.99385	102.88429	1	0.204	0.227	2.785	2.807	111.0
2805.4175	201.99005	3	2	300.99503	201.99005	1	2	2	190.99385	102.88429	1	0.204	0.227	2.861	2.807	111.0
2805.4175	201.99005	3	2	300.99503	201.99005	1	2	2	190.99385	102.88429	1	0.204	0.227	2.803	2.807	111.0
2805.4175	201.99005	3	2	300.99503	201.99005	1	2	2	190.99385	102.88429	1	0.204	0.227	2.808	2.807	111.0
2805.4175	201.99005	3	2	300.99503	201.99005	1	2	2	190.99385	102.88429	1	0.204	0.227	2.793	2.807	111.0
2805.4175	201.99005	3	2	300.99503	201.99005	1	2	2	190.99385	102.88429	1	0.204	0.227	2.886	2.807	111.0
2805.4175	201.99005	3	2	300.99503	201.99005	1	2	2	190.99385	102.88429	1	0.204	0.227	2.851	2.807	111.0
2805.4175	201.99005	3	2	300.99503	201.99005	1	2	2	190.99385	102.88429	1	0.204	0.228	2.778	2.807	111.0
2805.4175	201.99005	3	2	300.99503	201.99005	1	2	2	190.99385	102.88429	1	0.204	0.228	2.806	2.807	111.0
2805.4175	201.99005	3	2	300.99503	201.99005	1	2	2	190.99385	102.88429	1	0.204	0.228	2.823	2.807	111.0
2805.4175	201.99005	3	2	300.99503	201.99005	1	2	2	190.99385	102.88429	1	0.204	0.228	2.863	2.807	111.0
2805.4175	201.99005	3	2	300.99503	201.99005	1	2	2	190.99385	102.88429	1	0.204	0.228	2.843	2.807	111.0
2805.4175	201.99005	3	2	300.99503	201.99005	1	2	2	190.99385	102.88429	1	0.204	0.228	2.904	2.807	111.0
2805.4175	201.99005	3	2	300.99503	201.99005	1	2	2	190.99385	102.88429	1	0.204	0.228	2.818	2.807	111.0
2805.4175	201.99005	3	2	300.99503	201.99005	1	2	2	190.99385	102.88429	1	0.204	0.229	2.843	2.807	111.0
2805.4175	201.99005	3	2	300.99503	201.99005	1	2	2	190.99385	102.88429	1	0.204	0.228	2.836	2.807	111.0
2805.4175	201.99005	3	2	300.99503	201.99005	1	2	2	190.99385	102.88429	1	0.204	0.228	2.848	2.807	111.0
2805.4175	201.99005	3	2	300.99503	201.99005	1	2	2	190.99385	102.88429	1	0.204	0.228	2.828	2.807	111.0
2805.4175	201.99005	3	2	300.99503	201.99005	1	2	2	190.99385	102.88429	1	0.204	0.228	2.813	2.807	111.0
2805.4175	201.99005	3	2	300.99503	201.99005	1	2	2	190.99385	102.88429	1	0.204	0.228	2.816	2.807	111.0
2805.4175	201.99005	3	2	300.99503	201.99005	1	2	2	190.99385	102.88429	1	0.204	0.228	2.836	2.807	111.0
2805.4175	201.99005	3	2	300.99503	201.99005	1	2	2	190.99385	102.88429	1	0.204	0.228	2.868	2.807	111.0
2805.4175	201.99005	3	2	300.99503	201.99005	1	2	2	190.99385	102.88429	1	0.204	0.228	2.791	2.807	111.0
2805.4175	201.99005	3	2	300.99503	201.99005	1	2	2	190.99385	102.88429	1	0.204	0.228	2.811	2.807	111.0
2805.4175	201.99005	3	2	300.99503	201.99005	1	2	2	190.99385	102.88429	1	0.204	0.228	2.743	2.807	111.0
2805.4175	201.99005	3	2	300.99503	201.99005	1	2	2	190.99385	102.88429	1	0.204	0.228	2.816	2.807	111.0
2805.4175	201.99005	3	2	300.99503	201.99005	1	2	2	190.99385	102.88429	1	0.204	0.228	2.768	2.807	111.0
2805.4175	201.99005	3	2	300.99503	201.99005	1	2	2	190.99385	102.88429	1	0.204	0.228	2.839	2.807	111.0
2805.4175	201.99005	3	2	300.99503	201.99005	1	2	2	190.99385	102.88429	1	0.204	0.228	2.788	2.807	111.0
2805.4175	201.99005	3	2	300.99503	201.99005	1	2	2	190.99385	102.88429	1	0.204	0.228	2.879	2.807	111.0
2805.4175	201.99005	3	2	300.99503	201.99005	1	2	2	190.99385	102.88429	1	0.204	0.228	2.79	2.807	111.0
2805.4175	201.99005	3	2	300.99503	201.99005	1	2	2	190.99385	102.88429	1	0.204	0.229	2.768	2.807	111.0
2805.4175	201.99005	3	2	300.99503	201.99005	1	2	2	190.99385	102.88429	1	0.204	0.229	2.816	2.807	111.0
2805.4175	201.99005	3	2	300.99503	201.99005	1	2	2	190.99385	102.88429	1	0.204	0.229	2.899	2.807	111.0
2805.4175	201.99005	3	2	300.99503	201.99005	1	2	2	190.99385	102.88429	1	0.204	0.229	2.73	2.807	111.0
2805.4175	201.99005	3	2	300.99503	201.99005	1	2	2	190.99385	102.88429	1	0.204	0.229	2.795	2.807	111.0
2805.4175	201.99005	3	2	300.99503	201.99005	1	2	2	190.99385	102.88429	1	0.204	0.229	2.763	2.807	111.0
2805.4175	201.99005	3	2	300.99503	201.99005	1	2	2	190.99385	102.88429	1	0.204	0.229	2.776	2.807	111.0
2805.4175	201.99005	3	2	300.99503	201.99005	1	2	2	190.99385	102.88429	1	0.204	0.229	2.803	2.807	111.0
2805.4175	201.99005	3	2	300.99503	201.99005	1	2	2	190.99385	102.88429	1	0.204	0.229	2.74	2.807	111.0
2805.4175	201.99005	3	2	300.99503	201.99005	1	2	2	190.99385	102.88429	1	0.204	0.229	2.798	2.807	111.0
2805.4175	201.99005	3	2	300.99503	201.99005	1	2	2	190.99385	102.88429	1	0.204	0.229	2.843	2.807	111.0
2805.4175	201.99005	3	2	300.99503	201.99005	1	2	2	190.99385	102.88429	1	0.204	0.229	2.873	2.807	111.0
2805.4175	201.99005	3	2	300.99503	201.99005	1	2	2	190.99385	102.88429	1	0.204	0.229	2.879	2.807	111.0
2805.4175	201.99005	3	2	300.99503	201.99005	1	2	2	190.99385	102.88429	1	0.204	0.229	2.766	2.807	111.0
2805.4175	201.99005	3	2	300.99503	201.99005	1	2	2	190.99385	102.88429	1	0.204	0.229	2.771	2.807	111.0
2805.4175	201.99005	3	2	300.99503	201.99005	1	2	2	190.99385	102.88429	1	0.204	0.229	2.793	2.807	111.0
2805.4175	201.99005	3	2	300.99503	201.99005	1	2	2	190.99385	102.88429	1	0.204	0.228	2.778	2.807	111.0
2805.4175	201.99005	3	2	300.99503	201.99005	1	2	2	190.99385	102.88429	1	0.204	0.228	2.786	2.807	111.0
2805.4175	201.99005	3	2	300.99503	201.99005	1	2	2	190.99385	102.88429	1	0.204	0.228	2.798	2.807	111.0
2805.4175	201.99005	3	2	300.99503	201.99005	1	2	2	190.99385	102.88429	1	0.204	0.228	2.839	2.807	111.0
2805.4175	201.99005	3	2	300.99503	201.99005	1	2	2	190.99385	102.88429	1	0.204	0.228	2.75	2.807	111.0
2805.4175	201.99005	3	2	300.99503	201.99005	1	2	2	190.99385	102.88429	1	0.204	0.228	2.788	2.807	111.0
2805.4175	201.99005	3	2	300.99503	201.99005	1	2	2	190.99385	102.88429	1	0.204	0.228	2.851	2.807	111.0
0.0	0.0	3	2	300.99503	201.99005	1	2	2	190.99385	102.88429	0	0.204	0.228	2.69	2.807	111.0
0.0	0.0	3	2	300.99503	201.99005	1	2	2	190.99385	102.88429	0	0.204	0.228	2.803	2.807	111.0
0.0	0.0	3	2	300.99503	201.99005	1	2	2	190.99385	102.88429	0	0.204	0.228	2.751	2.807	111.0
0.0	0.0	3	2	300.99503	201.99005	1	2	2	190.99385	102.88429	0	0.204	0.228	2.816	2.807	111.0
0.0	0.0	3	2	300.99503	201.99005	1	2	2	190.99385	102.88429	0	0.204	0.226	2.509	2.425	111.0
0.0	0.0	3	2	300.99503	201.99005	1	2	2	190.99385	102.88429	0	0.204	0.223	2.429	2.425	111.0
0.0	0.0	3	2	300.99503	201.99005	1	2	2	190.99385	102.88429	0	0.204	0.218	2.142	2.253	111.0
0.0	0.0	3	2	300.99503	201.99005	1	2	2	190.99385	102.88429	0	0.204	0.216	2.236	2.253	111.0
0.0	0.0	3	2	300.99503	201.99005	1	2	2	190.99385	102.88429	0	0.204	0.212	1.942	1.945	111.0
0.0	0.0	3	2	300.99503	201.99005	1	2	2	190.99385	102.88429	0	0.204	0.206	1.796	1.808	111.0
0.0	0.0	3	2	300.99503	201.99005	1	2	2	190.99385	102.88429	0	0.204	0.2	1.824	1.808	111.0
0.0	0.0	3	2	300.99503	201.99005	1	2	2	190.99385	102.88429	0	0.204	0.194	1.53	1.561	111.0
0.0	0.0	3	2	300.99503	201.99005	1	2	2	190.99385	102.88429	0	0.204	0.188	1.533	1.45	111.0
0.0	0.0	3	2	300.99503	201.99005	1	2	2	190.99385	102.88429	0	0.204	0.181	1.399	1.45	111.0
0.0	0.0	3	2	300.99503	201.99005	1	2	2	190.99385	102.88429	0	0.204	0.174	1.266	1.252	111.0
0.0	0.0	3	2	300.99503	201.99005	1	2	2	190.99385	102.88429	0	0.204	0.168	1.24	1.252	111.0
0.0	0.0	3	2	300.99503	201.99005	1	2	2	190.99385	102.88429	0	0.204	0.16	1.14	1.164	111.0
0.0	0.0	3	2	300.99503	201.99005	1	2	2	190.99385	102.88429	0	0.204	0.153	1.099	1.006	111.0
0.0	0.0	3	2	300.99503	201.99005	1	2	2	190.99385	102.88429	0	0.204	0.147	0.982	1.006	111.0
0.0	0.0	3	2	300.99503	201.99005	1	2	2	190.99385	102.88429	0	0.203	0.139	0.922	0.934	111.0
0.0	0.0	3	2	300.99503	201.99005	1	2	2	190.99385	102.88429	0	0.203	0.133	0.805	0.806	111.0
0.0	0.0	3	2	300.99503	201.99005	1	2	2	190.99385	102.88429	0	0.203	0.127	0.8	0.806	111.0
0.0	0.0	3	2	300.99503	201.99005	1	2	2	190.99385	102.88429	0	0.203	0.119	0.583	0.696	111.0
0.0	0.0	3	2	300.99503	201.99005	1	2	2	190.99385	102.88429	0	0.203	0.113	0.683	0.696	111.0
0.0	0.0	3	2	300.99503	201.99005	1	2	2	190.99385	102.88429	0	0.203	0.107	0.672	0.647	111.0
0.0	0.0	3	2	300.99503	201.99005	1	2	2	190.99385	102.88429	0	0.203	0.101	0.588	0.558	111.0
0.0	0.0	3	2	300.99503	201.99005	1	2	2	190.99385	102.88429	0	0.203	0.096	0.563	0.558	111.0
0.0	0.0	3	2	300.99503	201.99005	1	2	2	190.99385	102.88429	0	0.203	0.092	0.546	0.519	111.0
0.0	0.0	3	2	300.99503	201.99005	1	2	2	190.99385	102.88429	0	0.203	0.087	0.476	0.448	111.0
0.0	0.0	3	2	300.99503	201.99005	1	2	2	190.99385	102.88429	0	0.203	0.082	0.459	0.448	111.0
0.0	0.0	3	2	300.99503	201.99005	1	2	2	190.99385	102.88429	0	0.203	0.077	0.452	0.416	111.0
0.0	0.0	3	2	300.99503	201.99005	1	2	2	190.99385	102.88429	0	0.203	0.073	0.422	0.416	111.0
0.0	0.0	3	2	300.99503	201.99005	1	2	2	190.99385	102.88429	0	0.203	0.069	0.386	0.359	111.0
0.0	0.0	3	2	300.99503	201.99005	1	2	2	190.99385	102.88429	0	0.203	0.065	0.358	0.334	111.0
0.0	0.0	3	2	300.99503	201.99005	1	2	2	190.99385	102.88429	0	0.203	0.061	0.352	0.334	111.0
0.0	0.0	3	2	300.99503	201.99005	1	2	2	190.99385	102.88429	0	0.203	0.058	0.284	0.288	111.0
0.0	0.0	3	2	300.99503	201.99005	1	2	2	190.99385	102.88429	0	0.203	0.055	0.241	0.267	111.0
0.0	0.0	3	2	300.99503	201.99005	1	2	2	190.99385	102.88429	0	0.203	0.052	0.109	0.267	111.0
0.0	0.0	3	2	300.99503	201.99005	1	2	2	190.99385	102.88429	0	0.203	0.049	0.341	0.231	111.0
0.0	0.0	3	2	300.99503	201.99005	1	2	2	190.99385	102.88429	0	0.203	0.045	0.251	0.231	111.0
0.0	0.0	3	2	300.99503	201.99005	1	2	2	190.99385	102.88429	0	0.203	0.041	0.215	0.214	111.0
0.0	0.0	3	2	300.99503	201.99005	1	2	2	190.99385	102.88429	0	0.203	0.038	0.114	0.185	111.0
0.0	0.0	3	2	300.99503	201.99005	1	2	2	190.99385	102.88429	0	0.203	0.036	0.17	0.185	111.0
0.0	0.0	3	2	300.99503	201.99005	1	2	2	190.99385	102.88429	0	0.203	0.034	0.173	0.172	111.0
0.0	0.0	3	2	300.99503	201.99005	1	2	2	190.99385	102.88429	0	0.203	0.033	0.259	0.148	111.0
0.0	0.0	3	2	300.99503	201.99005	1	2	2	190.99385	102.88429	0	0.203	0.031	0.121	0.148	111.0
0.0	0.0	3	2	300.99503	201.99005	1	2	2	190.99385	102.88429	0	0.203	0.029	0.143	0.138	111.0
0.0	0.0	3	2	300.99503	201.99005	1	2	2	190.99385	102.88429	0	0.203	0.027	0.172	0.138	111.0
0.0	0.0	3	2	300.99503	201.99005	1	2	2	190.99385	102.88429	0	0.203	0.025	0.127	0.119	111.0
0.0	0.0	3	2	300.99503	201.99005	1	2	2	190.99385	102.88429	0	0.203	0.023	0.094	0.102	111.0
[truncated: 10,838 more rows]
