# Supplementary material for: Just noticeable differences for elbow joint torque feedback
Source: Sci Rep. 2021 Dec 7;11:23553. doi: 10.1038/s41598-021-02630-3 (PMC8651665; doi:10.1038/s41598-021-02630-3)
Supplement: Supplementary file 2 — Supplementary Information. [file 41598_2021_2630_MOESM2_ESM.zip › SupplementaryData_ScientificReports_KimAsbeck2021/S7_W1F.csv]

data 1	data 2	data 3	data 4	data 5	data 6	data 7	data 8	data 9	data 10	data 11	data 12	data 13	data 14	data 15	data 16	data 17
0.0	0.0	1	1	400.0	400.0	0	1	1	191.51862	101.561035	1	0.192	0.0	0.0	0.0	111.0
0.0	0.0	1	1	400.0	400.0	0	1	1	191.51862	101.561035	1	0.192	0.0	0.014	0.0	111.0
0.0	0.0	1	1	400.0	400.0	0	1	1	191.51862	101.561035	0	0.192	0.0	0.007	0.0	111.0
0.0	0.0	1	1	400.0	400.0	0	1	1	191.51862	101.561035	0	0.192	-0.001	-0.083	0.0	111.0
0.0	0.0	1	1	400.0	400.0	0	1	1	191.51862	101.561035	0	0.192	0.0	0.021	0.0	111.0
0.0	0.0	1	1	400.0	400.0	0	1	1	191.51862	101.561035	0	0.192	0.0	0.003	0.0	111.0
0.0	0.0	1	1	400.0	400.0	0	1	1	191.51862	101.561035	0	0.192	0.0	0.015	0.0	111.0
0.0	0.0	1	1	400.0	400.0	0	1	1	191.51862	101.561035	0	0.192	-0.001	-0.043	0.0	111.0
0.0	0.0	1	1	400.0	400.0	0	1	1	191.51862	101.561035	0	0.192	0.0	0.012	0.0	111.0
0.0	0.0	1	1	400.0	400.0	0	1	1	191.51862	101.561035	0	0.192	0.0	0.003	0.0	111.0
0.0	0.0	1	1	400.0	400.0	0	1	1	191.51862	101.561035	0	0.192	0.0	0.011	0.0	111.0
0.0	0.0	1	1	400.0	400.0	0	1	1	191.51862	101.561035	0	0.192	-0.001	-0.03	0.0	111.0
0.0	0.0	1	1	400.0	400.0	0	1	1	191.51862	101.561035	0	0.192	-0.001	-0.023	0.0	111.0
0.0	0.0	1	1	400.0	400.0	0	1	1	191.51862	101.561035	0	0.192	0.0	0.04	0.0	111.0
0.0	0.0	1	1	400.0	400.0	0	1	1	191.51862	101.561035	0	0.192	0.0	-0.009	0.0	111.0
0.0	0.0	1	1	400.0	400.0	0	1	1	191.51862	101.561035	0	0.192	0.0	0.022	0.0	111.0
0.0	0.0	1	1	400.0	400.0	0	1	1	191.51862	101.561035	0	0.192	-0.001	-0.022	0.0	111.0
0.0	0.0	1	1	400.0	400.0	0	1	1	191.51862	101.561035	0	0.192	0.0	0.01	0.0	111.0
0.0	0.0	1	1	400.0	400.0	0	1	1	191.51862	101.561035	0	0.192	0.0	0.042	0.0	111.0
0.0	0.0	1	1	400.0	400.0	0	1	1	191.51862	101.561035	0	0.192	0.0	0.226	0.0	111.0
0.0	0.0	1	1	400.0	400.0	0	1	1	191.51862	101.561035	0	0.192	0.0	-0.008	0.0	111.0
0.0	0.0	1	1	400.0	400.0	0	1	1	191.51862	101.561035	0	0.192	0.0	0.035	0.0	111.0
0.0	0.0	1	1	400.0	400.0	0	1	1	191.51862	101.561035	0	0.192	0.0	0.158	0.0	111.0
0.0	0.0	1	1	400.0	400.0	0	1	1	191.51862	101.561035	0	0.192	0.0	-0.003	0.0	111.0
0.0	0.0	1	1	400.0	400.0	0	1	1	191.51862	101.561035	0	0.192	-0.001	-0.036	0.0	111.0
0.0	0.0	1	1	400.0	400.0	0	1	1	191.51862	101.561035	0	0.192	0.0	0.068	0.0	111.0
0.0	0.0	1	1	400.0	400.0	0	1	1	191.51862	101.561035	0	0.192	-0.001	-0.013	0.0	111.0
0.0	0.0	1	1	400.0	400.0	0	1	1	191.51862	101.561035	0	0.192	0.0	0.117	0.0	111.0
0.0	0.0	1	1	400.0	400.0	0	1	1	191.51862	101.561035	0	0.192	-0.001	-0.02	0.0	111.0
0.0	0.0	1	1	400.0	400.0	0	1	1	191.51862	101.561035	0	0.192	0.0	0.127	0.0	111.0
0.0	0.0	1	1	400.0	400.0	0	1	1	191.51862	101.561035	0	0.192	0.0	0.187	0.0	111.0
0.0	0.0	1	1	400.0	400.0	0	1	1	191.51862	101.561035	0	0.192	0.0	0.017	0.0	111.0
0.0	0.0	1	1	400.0	400.0	0	1	1	191.51862	101.561035	0	0.192	0.0	0.011	0.0	111.0
0.0	0.0	1	1	400.0	400.0	0	1	1	191.51862	101.561035	0	0.192	0.0	0.123	0.0	111.0
0.0	0.0	1	1	400.0	400.0	0	1	1	191.51862	101.561035	0	0.192	-0.001	-0.016	0.0	111.0
0.0	0.0	1	1	400.0	400.0	0	1	1	191.51862	101.561035	0	0.192	-0.001	-0.017	0.0	111.0
0.0	0.0	1	1	400.0	400.0	0	1	1	191.51862	101.561035	0	0.192	-0.001	-0.018	0.0	111.0
0.0	0.0	1	1	400.0	400.0	0	1	1	191.51862	101.561035	0	0.192	-0.001	-0.023	0.0	111.0
0.0	0.0	1	1	400.0	400.0	0	1	1	191.51862	101.561035	0	0.192	0.0	0.011	0.0	111.0
0.0	0.0	1	1	400.0	400.0	0	1	1	191.51862	101.561035	0	0.192	0.0	0.01	0.0	111.0
0.0	0.0	1	1	400.0	400.0	0	1	1	191.51862	101.561035	0	0.192	-0.001	-0.057	0.0	111.0
0.0	0.0	1	1	400.0	400.0	0	1	1	191.51862	101.561035	0	0.192	0.0	0.064	0.0	111.0
0.0	0.0	1	1	400.0	400.0	0	1	1	191.51862	101.561035	0	0.192	0.0	-0.001	0.0	111.0
0.0	0.0	1	1	400.0	400.0	0	1	1	191.51862	101.561035	0	0.192	-0.001	-0.02	0.0	111.0
0.0	0.0	1	1	400.0	400.0	0	1	1	191.51862	101.561035	0	0.192	0.0	0.001	0.0	111.0
0.0	0.0	1	1	400.0	400.0	0	1	1	191.51862	101.561035	0	0.192	-0.001	-0.06	0.0	111.0
0.0	0.0	1	1	400.0	400.0	0	1	1	191.51862	101.561035	0	0.192	0.0	0.042	0.0	111.0
0.0	0.0	1	1	400.0	400.0	0	1	1	191.51862	101.561035	0	0.192	0.0	0.034	0.0	111.0
0.0	0.0	1	1	400.0	400.0	0	1	1	191.51862	101.561035	0	0.192	0.0	0.067	0.0	111.0
0.0	0.0	1	1	400.0	400.0	0	1	1	191.51862	101.561035	0	0.192	-0.001	-0.018	0.0	111.0
0.0	0.0	1	1	400.0	400.0	0	1	1	191.51862	101.561035	0	0.192	0.0	0.043	0.0	111.0
0.0	0.0	1	1	400.0	400.0	0	1	1	191.51862	101.561035	0	0.192	0.0	0.019	0.0	111.0
0.0	0.0	1	1	400.0	400.0	0	1	1	191.51862	101.561035	0	0.192	0.0	0.046	0.0	111.0
0.0	0.0	1	1	400.0	400.0	0	1	1	191.51862	101.561035	0	0.192	-0.001	-0.077	0.0	111.0
0.0	0.0	1	1	400.0	400.0	0	1	1	191.51862	101.561035	0	0.192	0.0	0.004	0.0	111.0
0.0	0.0	1	1	400.0	400.0	0	1	1	191.51862	101.561035	0	0.192	0.0	0.009	0.0	111.0
0.0	0.0	1	1	400.0	400.0	0	1	1	191.51862	101.561035	0	0.192	-0.001	-0.038	0.0	111.0
0.0	0.0	1	1	400.0	400.0	0	1	1	191.51862	101.561035	0	0.192	0.0	0.02	0.0	111.0
0.0	0.0	1	1	400.0	400.0	0	1	1	191.51862	101.561035	0	0.192	-0.001	-0.032	0.0	111.0
0.0	0.0	1	1	400.0	400.0	0	1	1	191.51862	101.561035	0	0.192	0.0	0.006	0.0	111.0
0.0	0.0	1	1	400.0	400.0	0	1	1	191.51862	101.561035	0	0.192	0.0	0.0	0.0	111.0
0.0	0.0	1	1	400.0	400.0	0	1	1	191.51862	101.561035	0	0.192	-0.001	-0.025	0.0	111.0
0.0	0.0	1	1	400.0	400.0	0	1	1	191.51862	101.561035	0	0.192	0.0	0.01	0.0	111.0
0.0	0.0	1	1	400.0	400.0	0	1	1	191.51862	101.561035	0	0.192	-0.001	-0.03	0.0	111.0
0.0	0.0	1	1	400.0	400.0	0	1	1	191.51862	101.561035	0	0.192	-0.001	-0.014	0.0	111.0
0.0	0.0	1	1	400.0	400.0	0	1	1	191.51862	101.561035	0	0.192	0.0	0.004	0.0	111.0
0.0	0.0	1	1	400.0	400.0	0	1	1	191.51862	101.561035	0	0.192	0.0	0.02	0.0	111.0
0.0	0.0	1	1	400.0	400.0	0	1	1	191.51862	101.561035	0	0.192	-0.001	-0.035	0.0	111.0
0.0	0.0	1	1	400.0	400.0	0	1	1	191.51862	101.561035	0	0.192	0.0	0.019	0.0	111.0
0.0	0.0	1	1	400.0	400.0	0	1	1	191.51862	101.561035	0	0.192	-0.001	-0.023	0.0	111.0
0.0	0.0	1	1	400.0	400.0	0	1	1	191.51862	101.561035	0	0.192	-0.001	-0.017	0.0	111.0
0.0	0.0	1	1	400.0	400.0	0	1	1	191.51862	101.561035	0	0.192	0.0	0.0	0.0	111.0
0.0	0.0	1	1	400.0	400.0	0	1	1	191.51862	101.561035	0	0.192	-0.001	-0.016	0.0	111.0
0.0	0.0	1	1	400.0	400.0	0	1	1	191.51862	101.561035	0	0.192	-0.001	-0.026	0.0	111.0
0.0	0.0	1	1	400.0	400.0	0	1	1	191.51862	101.561035	0	0.192	-0.001	-0.035	0.0	111.0
0.0	0.0	1	1	400.0	400.0	0	1	1	191.51862	101.561035	0	0.192	-0.001	-0.02	0.0	111.0
0.0	0.0	1	1	400.0	400.0	0	1	1	191.51862	101.561035	0	0.192	0.0	0.014	0.0	111.0
0.0	0.0	1	1	400.0	400.0	0	1	1	191.51862	101.561035	0	0.192	0.0	0.023	0.0	111.0
0.0	0.0	1	1	400.0	400.0	0	1	1	191.51862	101.561035	0	0.192	0.0	0.011	0.0	111.0
0.0	0.0	1	1	400.0	400.0	0	1	1	191.51862	101.561035	0	0.192	0.0	-0.002	0.0	111.0
0.0	0.0	1	1	400.0	400.0	0	1	1	191.51862	101.561035	0	0.192	0.0	0.002	0.0	111.0
0.0	0.0	1	1	400.0	400.0	0	1	1	191.51862	101.561035	0	0.192	-0.001	-0.027	0.0	111.0
0.0	0.0	1	1	400.0	400.0	0	1	1	191.51862	101.561035	0	0.192	0.0	0.045	0.0	111.0
0.0	0.0	1	1	400.0	400.0	0	1	1	191.51862	101.561035	0	0.192	0.0	0.011	0.0	111.0
0.0	0.0	1	1	400.0	400.0	0	1	1	191.51862	101.561035	0	0.192	-0.001	-0.014	0.0	111.0
0.0	0.0	1	1	400.0	400.0	0	1	1	191.51862	101.561035	0	0.192	0.0	0.007	0.0	111.0
0.0	0.0	1	1	400.0	400.0	0	1	1	191.51862	101.561035	0	0.192	0.0	0.011	0.0	111.0
0.0	0.0	1	1	400.0	400.0	0	1	1	191.51862	101.561035	0	0.192	0.0	0.012	0.0	111.0
0.0	0.0	1	1	400.0	400.0	0	1	1	191.51862	101.561035	0	0.192	0.0	0.017	0.0	111.0
0.0	0.0	1	1	400.0	400.0	0	1	1	191.51862	101.561035	0	0.192	-0.001	-0.035	0.0	111.0
0.0	0.0	1	1	400.0	400.0	0	1	1	191.51862	101.561035	0	0.192	-0.001	-0.122	0.0	111.0
0.0	0.0	1	1	400.0	400.0	0	1	1	191.51862	101.561035	0	0.192	-0.001	-0.02	0.0	111.0
0.0	0.0	1	1	400.0	400.0	0	1	1	191.51862	101.561035	0	0.192	0.0	0.077	0.0	111.0
0.0	0.0	1	1	400.0	400.0	0	1	1	191.51862	101.561035	0	0.192	0.0	-0.007	0.0	111.0
0.0	0.0	1	1	400.0	400.0	0	1	1	191.51862	101.561035	0	0.192	0.0	0.132	0.0	111.0
0.0	0.0	1	1	400.0	400.0	0	1	1	191.51862	101.561035	0	0.192	0.0	0.093	0.0	111.0
0.0	0.0	1	1	400.0	400.0	0	1	1	191.51862	101.561035	0	0.192	-0.001	-0.037	0.0	111.0
0.0	0.0	1	1	400.0	400.0	0	1	1	191.51862	101.561035	0	0.192	0.0	0.021	0.0	111.0
0.0	0.0	1	1	400.0	400.0	0	1	1	191.51862	101.561035	0	0.192	-0.001	-0.073	0.0	111.0
0.0	0.0	1	1	400.0	400.0	0	1	1	191.51862	101.561035	0	0.192	0.0	0.007	0.0	111.0
0.0	0.0	1	1	400.0	400.0	0	1	1	191.51862	101.561035	0	0.192	0.0	0.07	0.0	111.0
0.0	0.0	1	1	400.0	400.0	0	1	1	191.51862	101.561035	0	0.192	0.0	-0.001	0.0	111.0
0.0	0.0	1	1	400.0	400.0	0	1	1	191.51862	101.561035	0	0.192	0.0	0.002	0.0	111.0
0.0	0.0	1	1	400.0	400.0	0	1	1	191.51862	101.561035	0	0.192	-0.001	-0.035	0.0	111.0
0.0	0.0	1	1	400.0	400.0	0	1	1	191.51862	101.561035	0	0.192	0.0	0.046	0.0	111.0
0.0	0.0	1	1	400.0	400.0	0	1	1	191.51862	101.561035	0	0.192	-0.001	-0.027	0.0	111.0
0.0	0.0	1	1	400.0	400.0	0	1	1	191.51862	101.561035	0	0.192	0.0	0.026	0.0	111.0
0.0	0.0	1	1	400.0	400.0	0	1	1	191.51862	101.561035	0	0.192	-0.001	-0.017	0.0	111.0
0.0	0.0	1	1	400.0	400.0	0	1	1	191.51862	101.561035	0	0.192	0.0	0.026	0.0	111.0
0.0	0.0	1	1	400.0	400.0	0	1	1	191.51862	101.561035	0	0.192	0.0	0.139	0.0	111.0
0.0	0.0	1	1	400.0	400.0	0	1	1	191.51862	101.561035	0	0.192	-0.001	-0.034	0.0	111.0
0.0	0.0	1	1	400.0	400.0	0	1	1	191.51862	101.561035	0	0.192	0.0	0.005	0.0	111.0
0.0	0.0	1	1	400.0	400.0	0	1	1	191.51862	101.561035	0	0.192	0.0	0.004	0.0	111.0
0.0	0.0	1	1	400.0	400.0	0	1	1	191.51862	101.561035	0	0.192	0.0	0.004	0.0	111.0
0.0	0.0	1	1	400.0	400.0	0	1	1	191.51862	101.561035	0	0.192	0.0	0.011	0.0	111.0
0.0	0.0	1	1	400.0	400.0	0	1	1	191.51862	101.561035	0	0.192	-0.001	-0.05	0.0	111.0
0.0	0.0	1	1	400.0	400.0	0	1	1	191.51862	101.561035	0	0.192	0.0	0.006	0.0	111.0
0.0	0.0	1	1	400.0	400.0	0	1	1	191.51862	101.561035	0	0.192	0.0	0.006	0.0	111.0
0.0	0.0	1	1	400.0	400.0	0	1	1	191.51862	101.561035	0	0.192	0.0	-0.003	0.0	111.0
0.0	0.0	1	1	400.0	400.0	0	1	1	191.51862	101.561035	0	0.192	-0.001	-0.02	0.0	111.0
0.0	0.0	1	1	400.0	400.0	0	1	1	191.51862	101.561035	0	0.192	0.0	0.012	0.0	111.0
0.0	0.0	1	1	400.0	400.0	0	1	1	191.51862	101.561035	0	0.192	0.0	0.016	0.0	111.0
0.0	0.0	1	1	400.0	400.0	0	1	1	191.51862	101.561035	0	0.192	0.0	-0.008	0.0	111.0
0.0	0.0	1	1	400.0	400.0	0	1	1	191.51862	101.561035	0	0.192	0.0	0.047	0.0	111.0
0.0	0.0	1	1	400.0	400.0	0	1	1	191.51862	101.561035	0	0.192	0.0	0.006	0.0	111.0
0.0	0.0	1	1	400.0	400.0	0	1	1	191.51862	101.561035	0	0.192	-0.001	-0.15	0.0	111.0
0.0	0.0	1	1	400.0	400.0	0	1	1	191.51862	101.561035	0	0.192	0.0	-0.002	0.0	111.0
0.0	0.0	1	1	400.0	400.0	0	1	1	191.51862	101.561035	0	0.192	0.0	0.0	0.0	111.0
0.0	0.0	1	1	400.0	400.0	0	1	1	191.51862	101.561035	0	0.192	-0.001	-0.024	0.0	111.0
0.0	0.0	1	1	400.0	400.0	0	1	1	191.51862	101.561035	0	0.192	-0.001	-0.019	0.0	111.0
0.0	0.0	1	1	400.0	400.0	0	1	1	191.51862	101.561035	0	0.192	0.0	-0.011	0.0	111.0
0.0	0.0	1	1	400.0	400.0	0	1	1	191.51862	101.561035	0	0.192	0.0	0.0	0.0	111.0
0.0	0.0	1	1	400.0	400.0	0	1	1	191.51862	101.561035	0	0.192	0.0	0.032	0.0	111.0
0.0	0.0	1	1	400.0	400.0	0	1	1	191.51862	101.561035	0	0.192	0.0	0.003	0.0	111.0
0.0	0.0	1	1	400.0	400.0	0	1	1	191.51862	101.561035	0	0.192	0.0	0.04	0.0	111.0
0.0	0.0	1	1	400.0	400.0	0	1	1	191.51862	101.561035	0	0.192	-0.001	-0.166	0.0	111.0
0.0	0.0	1	1	400.0	400.0	0	1	1	191.51862	101.561035	0	0.192	0.0	0.0	0.0	111.0
0.0	0.0	1	1	400.0	400.0	0	1	1	191.51862	101.561035	0	0.192	0.0	-0.011	0.0	111.0
0.0	0.0	1	1	400.0	400.0	0	1	1	191.51862	101.561035	0	0.192	0.0	-0.002	0.0	111.0
0.0	0.0	1	1	400.0	400.0	0	1	1	191.51862	101.561035	0	0.192	0.0	0.018	0.0	111.0
0.0	0.0	1	1	400.0	400.0	0	1	1	191.51862	101.561035	0	0.192	0.0	0.016	0.0	111.0
0.0	0.0	1	1	400.0	400.0	0	1	1	191.51862	101.561035	0	0.192	0.0	-0.005	0.0	111.0
0.0	0.0	1	1	400.0	400.0	0	1	1	191.51862	101.561035	0	0.192	0.0	0.034	0.0	111.0
0.0	0.0	1	1	400.0	400.0	0	1	1	191.51862	101.561035	0	0.192	-0.001	-0.021	0.0	111.0
0.0	0.0	1	1	400.0	400.0	0	1	1	191.51862	101.561035	0	0.192	-0.001	-0.019	0.0	111.0
0.0	0.0	1	1	400.0	400.0	0	1	1	191.51862	101.561035	0	0.192	0.0	0.02	0.0	111.0
0.0	0.0	1	1	400.0	400.0	0	1	1	191.51862	101.561035	0	0.192	-0.001	-0.02	0.0	111.0
0.0	0.0	1	1	400.0	400.0	0	1	1	191.51862	101.561035	0	0.192	0.0	-0.011	0.0	111.0
0.0	0.0	1	1	400.0	400.0	0	1	1	191.51862	101.561035	0	0.192	0.0	0.059	0.0	111.0
0.0	0.0	1	1	400.0	400.0	0	1	1	191.51862	101.561035	0	0.192	-0.001	-0.036	0.0	111.0
0.0	0.0	1	1	400.0	400.0	0	1	1	191.51862	101.561035	0	0.192	0.0	0.008	0.0	111.0
0.0	0.0	1	1	400.0	400.0	0	1	1	191.51862	101.561035	0	0.192	-0.001	-0.045	0.0	111.0
0.0	0.0	1	1	400.0	400.0	0	1	1	191.51862	101.561035	0	0.192	0.0	0.038	0.0	111.0
0.0	0.0	1	1	400.0	400.0	0	1	1	191.51862	101.561035	0	0.192	0.0	0.039	0.0	111.0
0.0	0.0	1	1	400.0	400.0	0	1	1	191.51862	101.561035	0	0.192	0.0	-0.009	0.0	111.0
0.0	0.0	1	1	400.0	400.0	0	1	1	191.51862	101.561035	0	0.192	0.0	0.047	0.0	111.0
0.0	0.0	1	1	400.0	400.0	0	1	1	191.51862	101.561035	0	0.192	-0.001	-0.022	0.0	111.0
0.0	0.0	1	1	400.0	400.0	0	1	1	191.51862	101.561035	0	0.192	0.0	0.003	0.0	111.0
0.0	0.0	1	1	400.0	400.0	0	1	1	191.51862	101.561035	0	0.192	0.0	0.013	0.0	111.0
0.0	0.0	1	1	400.0	400.0	0	1	1	191.51862	101.561035	0	0.192	-0.001	-0.032	0.0	111.0
0.0	0.0	1	1	400.0	400.0	0	1	1	191.51862	101.561035	0	0.192	0.0	-0.003	0.0	111.0
0.0	0.0	1	1	400.0	400.0	0	1	1	191.51862	101.561035	0	0.192	-0.001	-0.036	0.0	111.0
0.0	0.0	1	1	400.0	400.0	0	1	1	191.51862	101.561035	0	0.192	-0.001	-0.018	0.0	111.0
0.0	0.0	1	1	400.0	400.0	0	1	1	191.51862	101.561035	0	0.192	0.0	0.013	0.0	111.0
0.0	0.0	1	1	400.0	400.0	0	1	1	191.51862	101.561035	0	0.192	0.0	0.0	0.0	111.0
0.0	0.0	1	1	400.0	400.0	0	1	1	191.51862	101.561035	0	0.192	-0.001	-0.013	0.0	111.0
0.0	0.0	1	1	400.0	400.0	0	1	1	191.51862	101.561035	0	0.192	0.0	0.002	0.0	111.0
0.0	0.0	1	1	400.0	400.0	0	1	1	191.51862	101.561035	0	0.192	0.0	0.059	0.0	111.0
0.0	0.0	1	1	400.0	400.0	0	1	1	191.51862	101.561035	0	0.192	0.0	0.005	0.0	111.0
0.0	0.0	1	1	400.0	400.0	0	1	1	191.51862	101.561035	0	0.192	0.0	0.027	0.0	111.0
0.0	0.0	1	1	400.0	400.0	0	1	1	191.51862	101.561035	0	0.192	0.0	0.015	0.0	111.0
0.0	0.0	1	1	400.0	400.0	0	1	1	191.51862	101.561035	0	0.192	0.0	0.073	0.0	111.0
0.0	0.0	1	1	400.0	400.0	0	1	1	191.51862	101.561035	0	0.192	-0.001	-0.027	0.0	111.0
0.0	0.0	1	1	400.0	400.0	0	1	1	191.51862	101.561035	0	0.192	0.0	0.009	0.0	111.0
0.0	0.0	1	1	400.0	400.0	0	1	1	191.51862	101.561035	0	0.192	0.0	0.006	0.0	111.0
0.0	0.0	1	1	400.0	400.0	0	1	1	191.51862	101.561035	0	0.192	0.0	0.074	0.0	111.0
0.0	0.0	1	1	400.0	400.0	0	1	1	191.51862	101.561035	0	0.192	0.0	0.019	0.0	111.0
0.0	0.0	1	1	400.0	400.0	0	1	1	191.51862	101.561035	0	0.192	0.0	0.005	0.0	111.0
0.0	0.0	1	1	400.0	400.0	0	1	1	191.51862	101.561035	0	0.192	0.0	0.009	0.0	111.0
0.0	0.0	1	1	400.0	400.0	0	1	1	191.51862	101.561035	0	0.192	-0.001	-0.051	0.0	111.0
0.0	0.0	1	1	400.0	400.0	0	1	1	191.51862	101.561035	0	0.192	-0.001	-0.012	0.0	111.0
0.0	0.0	1	1	400.0	400.0	0	1	1	191.51862	101.561035	0	0.192	0.0	0.006	0.0	111.0
0.0	0.0	1	1	400.0	400.0	0	1	1	191.51862	101.561035	0	0.192	0.0	0.016	0.0	111.0
0.0	0.0	1	1	400.0	400.0	0	1	1	191.51862	101.561035	0	0.192	-0.001	-0.015	0.0	111.0
0.0	0.0	1	1	400.0	400.0	0	1	1	191.51862	101.561035	0	0.192	0.0	0.001	0.0	111.0
0.0	0.0	1	1	400.0	400.0	0	1	1	191.51862	101.561035	0	0.192	0.0	-0.003	0.0	111.0
0.0	0.0	1	1	400.0	400.0	0	1	1	191.51862	101.561035	0	0.192	0.0	0.011	0.0	111.0
0.0	0.0	1	1	400.0	400.0	0	1	1	191.51862	101.561035	0	0.192	0.0	0.02	0.0	111.0
0.0	0.0	1	1	400.0	400.0	0	1	1	191.51862	101.561035	0	0.192	0.0	-0.001	0.0	111.0
0.0	0.0	1	1	400.0	400.0	0	1	1	191.51862	101.561035	0	0.192	0.0	-0.009	0.0	111.0
0.0	0.0	1	1	400.0	400.0	0	1	1	191.51862	101.561035	0	0.192	0.0	0.105	0.0	111.0
0.0	0.0	1	1	400.0	400.0	0	1	1	191.51862	101.561035	0	0.192	-0.001	-0.044	0.0	111.0
0.0	0.0	1	1	400.0	400.0	0	1	1	191.51862	101.561035	0	0.192	0.0	0.012	0.0	111.0
0.0	0.0	1	1	400.0	400.0	0	1	1	191.51862	101.561035	0	0.192	0.0	0.026	0.0	111.0
0.0	0.0	1	1	400.0	400.0	0	1	1	191.51862	101.561035	0	0.192	0.0	0.021	0.0	111.0
0.0	0.0	1	1	400.0	400.0	0	1	1	191.51862	101.561035	0	0.192	0.0	-0.003	0.0	111.0
0.0	0.0	1	1	400.0	400.0	0	1	1	191.51862	101.561035	0	0.192	0.0	0.015	0.0	111.0
0.0	0.0	1	1	400.0	400.0	0	1	1	191.51862	101.561035	0	0.192	-0.001	-0.012	0.0	111.0
0.0	0.0	1	1	400.0	400.0	0	1	1	191.51862	101.561035	0	0.192	-0.001	-0.02	0.0	111.0
0.0	0.0	1	1	400.0	400.0	0	1	1	191.51862	101.561035	0	0.192	0.0	0.05	0.0	111.0
0.0	0.0	1	1	400.0	400.0	0	1	1	191.51862	101.561035	0	0.192	0.0	-0.006	0.0	111.0
0.0	0.0	1	1	400.0	400.0	0	1	1	191.51862	101.561035	0	0.192	-0.001	-0.013	0.0	111.0
0.0	0.0	1	1	400.0	400.0	0	1	1	191.51862	101.561035	0	0.192	0.0	-0.008	0.0	111.0
0.0	0.0	1	1	400.0	400.0	0	1	1	191.51862	101.561035	0	0.192	-0.001	-0.015	0.0	111.0
0.0	0.0	1	1	400.0	400.0	0	1	1	191.51862	101.561035	0	0.192	0.0	0.014	0.0	111.0
0.0	0.0	1	1	400.0	400.0	0	1	1	191.51862	101.561035	0	0.192	0.0	0.016	0.0	111.0
0.0	0.0	1	1	400.0	400.0	0	1	1	191.51862	101.561035	0	0.192	0.0	0.003	0.0	111.0
0.0	0.0	1	1	400.0	400.0	0	1	1	191.51862	101.561035	0	0.192	-0.001	-0.02	0.0	111.0
0.0	0.0	1	1	400.0	400.0	0	1	1	191.51862	101.561035	0	0.192	0.0	0.013	0.0	111.0
0.0	0.0	1	1	400.0	400.0	0	1	1	191.51862	101.561035	0	0.192	0.0	0.017	0.0	111.0
0.0	0.0	1	1	400.0	400.0	0	1	1	191.51862	101.561035	0	0.192	0.0	0.001	0.0	111.0
5555.5557	400.0	1	1	400.0	400.0	0	1	1	191.51862	101.561035	1	0.192	0.0	0.015	0.0	111.0
5555.5557	400.0	1	1	400.0	400.0	0	1	1	191.51862	101.561035	1	0.192	-0.001	-0.026	0.0	111.0
5555.5557	400.0	1	1	400.0	400.0	0	1	1	191.51862	101.561035	1	0.192	-0.001	-0.041	0.0	111.0
5555.5557	400.0	1	1	400.0	400.0	0	1	1	191.51862	101.561035	1	0.192	0.002	0.337	0.392	111.0
5555.5557	400.0	1	1	400.0	400.0	0	1	1	191.51862	101.561035	1	0.192	0.004	0.468	0.757	111.0
5555.5557	400.0	1	1	400.0	400.0	0	1	1	191.51862	101.561035	1	0.193	0.01	0.745	0.757	111.0
5555.5557	400.0	1	1	400.0	400.0	0	1	1	191.51862	101.561035	1	0.193	0.02	1.304	1.413	111.0
5555.5557	400.0	1	1	400.0	400.0	0	1	1	191.51862	101.561035	1	0.193	0.029	1.286	1.413	111.0
5555.5557	400.0	1	1	400.0	400.0	0	1	1	191.51862	101.561035	1	0.193	0.043	2.024	1.978	111.0
5555.5557	400.0	1	1	400.0	400.0	0	1	1	191.51862	101.561035	1	0.193	0.056	2.161	2.232	111.0
5555.5557	400.0	1	1	400.0	400.0	0	1	1	191.51862	101.561035	1	0.193	0.069	2.304	2.232	111.0
5555.5557	400.0	1	1	400.0	400.0	0	1	1	191.51862	101.561035	1	0.193	0.084	2.578	2.686	111.0
5555.5557	400.0	1	1	400.0	400.0	0	1	1	191.51862	101.561035	1	0.193	0.098	2.865	2.889	111.0
5555.5557	400.0	1	1	400.0	400.0	0	1	1	191.51862	101.561035	1	0.193	0.112	2.904	2.889	111.0
5555.5557	400.0	1	1	400.0	400.0	0	1	1	191.51862	101.561035	1	0.193	0.128	3.273	3.255	111.0
5555.5557	400.0	1	1	400.0	400.0	0	1	1	191.51862	101.561035	1	0.194	0.142	3.28	3.255	111.0
5555.5557	400.0	1	1	400.0	400.0	0	1	1	191.51862	101.561035	1	0.194	0.155	3.458	3.417	111.0
5555.5557	400.0	1	1	400.0	400.0	0	1	1	191.51862	101.561035	1	0.194	0.168	3.533	3.569	111.0
5555.5557	400.0	1	1	400.0	400.0	0	1	1	191.51862	101.561035	1	0.194	0.18	3.481	3.569	111.0
5555.5557	400.0	1	1	400.0	400.0	0	1	1	191.51862	101.561035	1	0.194	0.194	3.808	3.84	111.0
5555.5557	400.0	1	1	400.0	400.0	0	1	1	191.51862	101.561035	1	0.194	0.207	4.088	4.075	111.0
5555.5557	400.0	1	1	400.0	400.0	0	1	1	191.51862	101.561035	1	0.194	0.22	4.094	4.075	111.0
5555.5557	400.0	1	1	400.0	400.0	0	1	1	191.51862	101.561035	1	0.194	0.233	4.19	4.181	111.0
5555.5557	400.0	1	1	400.0	400.0	0	1	1	191.51862	101.561035	1	0.194	0.245	4.202	4.181	111.0
5555.5557	400.0	1	1	400.0	400.0	0	1	1	191.51862	101.561035	1	0.195	0.255	4.318	4.369	111.0
5555.5557	400.0	1	1	400.0	400.0	0	1	1	191.51862	101.561035	1	0.195	0.266	4.451	4.453	111.0
5555.5557	400.0	1	1	400.0	400.0	0	1	1	191.51862	101.561035	1	0.195	0.276	4.439	4.453	111.0
5555.5557	400.0	1	1	400.0	400.0	0	1	1	191.51862	101.561035	1	0.195	0.285	4.591	4.604	111.0
5555.5557	400.0	1	1	400.0	400.0	0	1	1	191.51862	101.561035	1	0.195	0.295	4.683	4.673	111.0
5555.5557	400.0	1	1	400.0	400.0	0	1	1	191.51862	101.561035	1	0.195	0.305	4.712	4.673	111.0
5555.5557	400.0	1	1	400.0	400.0	0	1	1	191.51862	101.561035	1	0.196	0.313	4.783	4.794	111.0
5555.5557	400.0	1	1	400.0	400.0	0	1	1	191.51862	101.561035	1	0.196	0.321	4.796	4.794	111.0
5555.5557	400.0	1	1	400.0	400.0	0	1	1	191.51862	101.561035	1	0.196	0.328	4.849	4.847	111.0
5555.5557	400.0	1	1	400.0	400.0	0	1	1	191.51862	101.561035	1	0.196	0.336	5.039	4.945	111.0
5555.5557	400.0	1	1	400.0	400.0	0	1	1	191.51862	101.561035	1	0.196	0.344	4.952	4.945	111.0
5555.5557	400.0	1	1	400.0	400.0	0	1	1	191.51862	101.561035	1	0.196	0.35	4.952	4.989	111.0
5555.5557	400.0	1	1	400.0	400.0	0	1	1	191.51862	101.561035	1	0.196	0.356	5.036	5.068	111.0
5555.5557	400.0	1	1	400.0	400.0	0	1	1	191.51862	101.561035	1	0.196	0.363	5.058	5.068	111.0
5555.5557	400.0	1	1	400.0	400.0	0	1	1	191.51862	101.561035	1	0.197	0.369	5.095	5.102	111.0
5555.5557	400.0	1	1	400.0	400.0	0	1	1	191.51862	101.561035	1	0.197	0.373	5.028	5.102	111.0
5555.5557	400.0	1	1	400.0	400.0	0	1	1	191.51862	101.561035	1	0.197	0.379	5.154	5.165	111.0
5555.5557	400.0	1	1	400.0	400.0	0	1	1	191.51862	101.561035	1	0.197	0.384	5.219	5.192	111.0
5555.5557	400.0	1	1	400.0	400.0	0	1	1	191.51862	101.561035	1	0.197	0.388	5.171	5.192	111.0
5555.5557	400.0	1	1	400.0	400.0	0	1	1	191.51862	101.561035	1	0.197	0.392	5.204	5.244	111.0
5555.5557	400.0	1	1	400.0	400.0	0	1	1	191.51862	101.561035	1	0.197	0.396	5.279	5.266	111.0
5555.5557	400.0	1	1	400.0	400.0	0	1	1	191.51862	101.561035	1	0.197	0.4	5.224	5.266	111.0
5555.5557	400.0	1	1	400.0	400.0	0	1	1	191.51862	101.561035	1	0.197	0.403	5.296	5.307	111.0
5555.5557	400.0	1	1	400.0	400.0	0	1	1	191.51862	101.561035	1	0.197	0.406	5.332	5.307	111.0
5555.5557	400.0	1	1	400.0	400.0	0	1	1	191.51862	101.561035	1	0.197	0.41	5.484	5.34	111.0
5555.5557	400.0	1	1	400.0	400.0	0	1	1	191.51862	101.561035	1	0.197	0.414	5.363	5.356	111.0
5555.5557	400.0	1	1	400.0	400.0	0	1	1	191.51862	101.561035	1	0.197	0.418	5.343	5.356	111.0
5555.5557	400.0	1	1	400.0	400.0	0	1	1	191.51862	101.561035	1	0.197	0.422	5.408	5.385	111.0
5555.5557	400.0	1	1	400.0	400.0	0	1	1	191.51862	101.561035	1	0.197	0.424	5.387	5.397	111.0
5555.5557	400.0	1	1	400.0	400.0	0	1	1	191.51862	101.561035	1	0.197	0.426	5.344	5.397	111.0
5555.5557	400.0	1	1	400.0	400.0	0	1	1	191.51862	101.561035	1	0.197	0.428	5.391	5.419	111.0
5555.5557	400.0	1	1	400.0	400.0	0	1	1	191.51862	101.561035	1	0.197	0.43	5.423	5.419	111.0
5555.5557	400.0	1	1	400.0	400.0	0	1	1	191.51862	101.561035	1	0.197	0.432	5.44	5.429	111.0
5555.5557	400.0	1	1	400.0	400.0	0	1	1	191.51862	101.561035	1	0.197	0.434	5.48	5.448	111.0
5555.5557	400.0	1	1	400.0	400.0	0	1	1	191.51862	101.561035	1	0.197	0.436	5.459	5.448	111.0
5555.5557	400.0	1	1	400.0	400.0	0	1	1	191.51862	101.561035	1	0.197	0.439	5.405	5.455	111.0
5555.5557	400.0	1	1	400.0	400.0	0	1	1	191.51862	101.561035	1	0.197	0.441	5.464	5.47	111.0
5555.5557	400.0	1	1	400.0	400.0	1	1	1	191.51862	101.561035	1	0.197	0.441	5.447	5.47	111.0
5555.5557	400.0	1	1	400.0	400.0	1	1	1	191.51862	101.561035	1	0.197	0.441	5.513	5.476	111.0
5555.5557	400.0	1	1	400.0	400.0	1	1	1	191.51862	101.561035	1	0.197	0.441	5.436	5.476	111.0
5555.5557	400.0	1	1	400.0	400.0	1	1	1	191.51862	101.561035	1	0.197	0.441	5.449	5.488	111.0
5555.5557	400.0	1	1	400.0	400.0	1	1	1	191.51862	101.561035	1	0.197	0.441	5.45	5.498	111.0
5555.5557	400.0	1	1	400.0	400.0	1	1	1	191.51862	101.561035	1	0.197	0.441	5.482	5.498	111.0
5555.5557	400.0	1	1	400.0	400.0	1	1	1	191.51862	101.561035	1	0.197	0.441	5.521	5.503	111.0
5555.5557	400.0	1	1	400.0	400.0	1	1	1	191.51862	101.561035	1	0.197	0.441	5.508	5.51	111.0
5555.5557	400.0	1	1	400.0	400.0	1	1	1	191.51862	101.561035	1	0.197	0.442	5.506	5.51	111.0
5555.5557	400.0	1	1	400.0	400.0	1	1	1	191.51862	101.561035	1	0.197	0.442	5.518	5.514	111.0
5555.5557	400.0	1	1	400.0	400.0	1	1	1	191.51862	101.561035	1	0.197	0.442	5.53	5.514	111.0
5555.5557	400.0	1	1	400.0	400.0	1	1	1	191.51862	101.561035	1	0.197	0.442	5.55	5.521	111.0
5555.5557	400.0	1	1	400.0	400.0	1	1	1	191.51862	101.561035	1	0.197	0.442	5.498	5.524	111.0
5555.5557	400.0	1	1	400.0	400.0	1	1	1	191.51862	101.561035	1	0.197	0.443	5.572	5.524	111.0
5555.5557	400.0	1	1	400.0	400.0	1	1	1	191.51862	101.561035	1	0.197	0.443	5.547	5.529	111.0
5555.5557	400.0	1	1	400.0	400.0	1	1	1	191.51862	101.561035	1	0.197	0.444	5.725	5.531	111.0
5555.5557	400.0	1	1	400.0	400.0	1	1	1	191.51862	101.561035	1	0.197	0.445	5.582	5.531	111.0
5555.5557	400.0	1	1	400.0	400.0	1	1	1	191.51862	101.561035	1	0.197	0.445	5.512	5.535	111.0
5555.5557	400.0	1	1	400.0	400.0	1	1	1	191.51862	101.561035	1	0.197	0.445	5.526	5.54	111.0
5555.5557	400.0	1	1	400.0	400.0	1	1	1	191.51862	101.561035	1	0.197	0.445	5.348	5.54	111.0
5555.5557	400.0	1	1	400.0	400.0	1	1	1	191.51862	101.561035	1	0.197	0.446	5.559	5.541	111.0
5555.5557	400.0	1	1	400.0	400.0	1	1	1	191.51862	101.561035	1	0.197	0.447	5.586	5.541	111.0
5555.5557	400.0	1	1	400.0	400.0	1	1	1	191.51862	101.561035	1	0.197	0.45	5.562	5.544	111.0
5555.5557	400.0	1	1	400.0	400.0	1	1	1	191.51862	101.561035	1	0.197	0.452	5.695	5.545	111.0
5555.5557	400.0	1	1	400.0	400.0	1	1	1	191.51862	101.561035	1	0.197	0.453	5.578	5.545	111.0
5555.5557	400.0	1	1	400.0	400.0	1	1	1	191.51862	101.561035	1	0.197	0.454	5.527	5.547	111.0
5555.5557	400.0	1	1	400.0	400.0	1	1	1	191.51862	101.561035	1	0.197	0.456	5.583	5.547	111.0
5555.5557	400.0	1	1	400.0	400.0	1	1	1	191.51862	101.561035	1	0.197	0.456	5.485	5.548	111.0
5555.5557	400.0	1	1	400.0	400.0	1	1	1	191.51862	101.561035	1	0.197	0.457	5.541	5.55	111.0
5555.5557	400.0	1	1	400.0	400.0	1	1	1	191.51862	101.561035	1	0.197	0.458	5.491	5.55	111.0
5555.5557	400.0	1	1	400.0	400.0	1	1	1	191.51862	101.561035	1	0.197	0.458	5.5	5.551	111.0
5555.5557	400.0	1	1	400.0	400.0	1	1	1	191.51862	101.561035	1	0.197	0.459	5.541	5.552	111.0
5555.5557	400.0	1	1	400.0	400.0	1	1	1	191.51862	101.561035	1	0.197	0.46	5.518	5.552	111.0
5555.5557	400.0	1	1	400.0	400.0	1	1	1	191.51862	101.561035	1	0.197	0.461	5.573	5.553	111.0
5555.5557	400.0	1	1	400.0	400.0	1	1	1	191.51862	101.561035	1	0.197	0.46	5.544	5.553	111.0
5555.5557	400.0	1	1	400.0	400.0	1	1	1	191.51862	101.561035	1	0.197	0.46	5.463	5.554	111.0
5555.5557	400.0	1	1	400.0	400.0	1	1	1	191.51862	101.561035	1	0.197	0.46	5.55	5.555	111.0
5555.5557	400.0	1	1	400.0	400.0	1	1	1	191.51862	101.561035	1	0.197	0.461	5.564	5.555	111.0
5555.5557	400.0	1	1	400.0	400.0	1	1	1	191.51862	101.561035	1	0.197	0.461	5.561	5.555	111.0
5555.5557	400.0	1	1	400.0	400.0	1	1	1	191.51862	101.561035	1	0.197	0.461	5.597	5.556	111.0
5555.5557	400.0	1	1	400.0	400.0	1	1	1	191.51862	101.561035	1	0.197	0.46	5.476	5.556	111.0
5555.5557	400.0	1	1	400.0	400.0	1	1	1	191.51862	101.561035	1	0.197	0.461	5.614	5.556	111.0
5555.5557	400.0	1	1	400.0	400.0	1	1	1	191.51862	101.561035	1	0.197	0.46	5.554	5.556	111.0
5555.5557	400.0	1	1	400.0	400.0	1	1	1	191.51862	101.561035	1	0.197	0.46	5.555	5.557	111.0
5555.5557	400.0	1	1	400.0	400.0	1	1	1	191.51862	101.561035	1	0.197	0.46	5.546	5.557	111.0
5555.5557	400.0	1	1	400.0	400.0	1	1	1	191.51862	101.561035	1	0.197	0.46	5.507	5.557	111.0
5555.5557	400.0	1	1	400.0	400.0	1	1	1	191.51862	101.561035	1	0.197	0.461	5.577	5.559	111.0
5555.5557	400.0	1	1	400.0	400.0	1	1	1	191.51862	101.561035	1	0.197	0.46	5.499	5.559	111.0
5555.5557	400.0	1	1	400.0	400.0	1	1	1	191.51862	101.561035	1	0.197	0.461	5.567	5.559	111.0
5555.5557	400.0	1	1	400.0	400.0	1	1	1	191.51862	101.561035	1	0.197	0.461	5.572	5.56	111.0
5555.5557	400.0	1	1	400.0	400.0	1	1	1	191.51862	101.561035	1	0.197	0.461	5.61	5.56	111.0
5555.5557	400.0	1	1	400.0	400.0	1	1	1	191.51862	101.561035	1	0.197	0.46	5.55	5.56	111.0
5555.5557	400.0	1	1	400.0	400.0	1	1	1	191.51862	101.561035	1	0.197	0.461	5.568	5.56	111.0
5555.5557	400.0	1	1	400.0	400.0	1	1	1	191.51862	101.561035	1	0.197	0.46	5.52	5.56	111.0
5555.5557	400.0	1	1	400.0	400.0	1	1	1	191.51862	101.561035	1	0.197	0.461	5.654	5.56	111.0
5555.5557	400.0	1	1	400.0	400.0	1	1	1	191.51862	101.561035	1	0.197	0.461	5.575	5.561	111.0
5555.5557	400.0	1	1	400.0	400.0	1	1	1	191.51862	101.561035	1	0.197	0.461	5.56	5.561	111.0
5555.5557	400.0	1	1	400.0	400.0	1	1	1	191.51862	101.561035	1	0.197	0.46	5.499	5.561	111.0
5555.5557	400.0	1	1	400.0	400.0	1	1	1	191.51862	101.561035	1	0.197	0.461	5.589	5.561	111.0
5555.5557	400.0	1	1	400.0	400.0	1	1	1	191.51862	101.561035	1	0.197	0.461	5.628	5.561	111.0
5555.5557	400.0	1	1	400.0	400.0	1	1	1	191.51862	101.561035	1	0.197	0.46	5.529	5.561	111.0
5555.5557	400.0	1	1	400.0	400.0	1	1	1	191.51862	101.561035	1	0.197	0.46	5.551	5.561	111.0
5555.5557	400.0	1	1	400.0	400.0	1	1	1	191.51862	101.561035	1	0.197	0.461	5.59	5.561	111.0
5555.5557	400.0	1	1	400.0	400.0	1	1	1	191.51862	101.561035	1	0.197	0.46	5.545	5.561	111.0
5555.5557	400.0	1	1	400.0	400.0	1	1	1	191.51862	101.561035	1	0.197	0.46	5.402	5.561	111.0
5555.5557	400.0	1	1	400.0	400.0	1	1	1	191.51862	101.561035	1	0.197	0.46	5.478	5.561	111.0
5555.5557	400.0	1	1	400.0	400.0	1	1	1	191.51862	101.561035	1	0.197	0.46	5.518	5.561	111.0
5555.5557	400.0	1	1	400.0	400.0	1	1	1	191.51862	101.561035	1	0.197	0.461	5.586	5.562	111.0
5555.5557	400.0	1	1	400.0	400.0	1	1	1	191.51862	101.561035	1	0.197	0.46	5.506	5.562	111.0
5555.5557	400.0	1	1	400.0	400.0	1	1	1	191.51862	101.561035	1	0.197	0.46	5.505	5.562	111.0
5555.5557	400.0	1	1	400.0	400.0	1	1	1	191.51862	101.561035	1	0.197	0.461	5.593	5.562	111.0
5555.5557	400.0	1	1	400.0	400.0	1	1	1	191.51862	101.561035	1	0.197	0.461	5.628	5.562	111.0
5555.5557	400.0	1	1	400.0	400.0	1	1	1	191.51862	101.561035	1	0.197	0.461	5.583	5.562	111.0
5555.5557	400.0	1	1	400.0	400.0	1	1	1	191.51862	101.561035	1	0.197	0.461	5.581	5.562	111.0
5555.5557	400.0	1	1	400.0	400.0	1	1	1	191.51862	101.561035	1	0.197	0.46	5.543	5.562	111.0
5555.5557	400.0	1	1	400.0	400.0	1	1	1	191.51862	101.561035	1	0.197	0.461	5.575	5.562	111.0
5555.5557	400.0	1	1	400.0	400.0	1	1	1	191.51862	101.561035	1	0.197	0.46	5.549	5.562	111.0
5555.5557	400.0	1	1	400.0	400.0	1	1	1	191.51862	101.561035	1	0.197	0.461	5.562	5.562	111.0
5555.5557	400.0	1	1	400.0	400.0	1	1	1	191.51862	101.561035	1	0.197	0.46	5.556	5.562	111.0
5555.5557	400.0	1	1	400.0	400.0	1	1	1	191.51862	101.561035	1	0.197	0.459	5.308	5.562	111.0
5555.5557	400.0	1	1	400.0	400.0	1	1	1	191.51862	101.561035	1	0.197	0.46	5.589	5.562	111.0
5555.5557	400.0	1	1	400.0	400.0	1	1	1	191.51862	101.561035	1	0.197	0.46	5.519	5.562	111.0
5555.5557	400.0	1	1	400.0	400.0	1	1	1	191.51862	101.561035	1	0.197	0.46	5.55	5.562	111.0
5555.5557	400.0	1	1	400.0	400.0	1	1	1	191.51862	101.561035	1	0.197	0.46	5.556	5.562	111.0
5555.5557	400.0	1	1	400.0	400.0	1	1	1	191.51862	101.561035	1	0.197	0.461	5.57	5.562	111.0
5555.5557	400.0	1	1	400.0	400.0	1	1	1	191.51862	101.561035	1	0.197	0.46	5.52	5.562	111.0
5555.5557	400.0	1	1	400.0	400.0	1	1	1	191.51862	101.561035	1	0.197	0.461	5.594	5.562	111.0
5555.5557	400.0	1	1	400.0	400.0	1	1	1	191.51862	101.561035	1	0.197	0.461	5.695	5.562	111.0
5555.5557	400.0	1	1	400.0	400.0	1	1	1	191.51862	101.561035	1	0.197	0.461	5.601	5.562	111.0
5555.5557	400.0	1	1	400.0	400.0	1	1	1	191.51862	101.561035	1	0.197	0.461	5.58	5.562	111.0
5555.5557	400.0	1	1	400.0	400.0	1	1	1	191.51862	101.561035	1	0.197	0.461	5.561	5.562	111.0
5555.5557	400.0	1	1	400.0	400.0	1	1	1	191.51862	101.561035	1	0.197	0.46	5.511	5.562	111.0
5555.5557	400.0	1	1	400.0	400.0	1	1	1	191.51862	101.561035	1	0.197	0.461	5.586	5.562	111.0
5555.5557	400.0	1	1	400.0	400.0	1	1	1	191.51862	101.561035	1	0.197	0.461	5.561	5.562	111.0
5555.5557	400.0	1	1	400.0	400.0	1	1	1	191.51862	101.561035	1	0.197	0.461	5.573	5.562	111.0
5555.5557	400.0	1	1	400.0	400.0	1	1	1	191.51862	101.561035	1	0.197	0.46	5.45	5.562	111.0
5555.5557	400.0	1	1	400.0	400.0	1	1	1	191.51862	101.561035	1	0.197	0.46	5.509	5.562	111.0
5555.5557	400.0	1	1	400.0	400.0	1	1	1	191.51862	101.561035	1	0.197	0.46	5.53	5.562	111.0
5555.5557	400.0	1	1	400.0	400.0	1	1	1	191.51862	101.561035	1	0.197	0.461	5.573	5.562	111.0
5555.5557	400.0	1	1	400.0	400.0	1	1	1	191.51862	101.561035	1	0.197	0.461	5.558	5.562	111.0
5555.5557	400.0	1	1	400.0	400.0	1	1	1	191.51862	101.561035	1	0.197	0.46	5.524	5.562	111.0
5555.5557	400.0	1	1	400.0	400.0	1	1	1	191.51862	101.561035	1	0.197	0.461	5.595	5.562	111.0
5555.5557	400.0	1	1	400.0	400.0	1	1	1	191.51862	101.561035	1	0.197	0.461	5.588	5.562	111.0
5555.5557	400.0	1	1	400.0	400.0	1	1	1	191.51862	101.561035	1	0.197	0.46	5.548	5.562	111.0
5555.5557	400.0	1	1	400.0	400.0	1	1	1	191.51862	101.561035	1	0.197	0.46	5.534	5.562	111.0
5555.5557	400.0	1	1	400.0	400.0	1	1	1	191.51862	101.561035	1	0.197	0.461	5.583	5.562	111.0
5555.5557	400.0	1	1	400.0	400.0	1	1	1	191.51862	101.561035	1	0.197	0.461	5.562	5.562	111.0
5555.5557	400.0	1	1	400.0	400.0	1	1	1	191.51862	101.561035	1	0.197	0.461	5.559	5.562	111.0
5555.5557	400.0	1	1	400.0	400.0	1	1	1	191.51862	101.561035	1	0.197	0.46	5.484	5.562	111.0
5555.5557	400.0	1	1	400.0	400.0	1	1	1	191.51862	101.561035	1	0.197	0.461	5.65	5.562	111.0
5555.5557	400.0	1	1	400.0	400.0	1	1	1	191.51862	101.561035	1	0.197	0.46	5.528	5.562	111.0
5555.5557	400.0	1	1	400.0	400.0	1	1	1	191.51862	101.561035	1	0.197	0.461	5.583	5.562	111.0
5555.5557	400.0	1	1	400.0	400.0	1	1	1	191.51862	101.561035	1	0.197	0.46	5.532	5.562	111.0
5555.5557	400.0	1	1	400.0	400.0	1	1	1	191.51862	101.561035	1	0.197	0.461	5.567	5.562	111.0
5555.5557	400.0	1	1	400.0	400.0	1	1	1	191.51862	101.561035	1	0.197	0.46	5.524	5.562	111.0
5555.5557	400.0	1	1	400.0	400.0	1	1	1	191.51862	101.561035	1	0.197	0.46	5.556	5.562	111.0
5555.5557	400.0	1	1	400.0	400.0	1	1	1	191.51862	101.561035	1	0.197	0.46	5.514	5.562	111.0
5555.5557	400.0	1	1	400.0	400.0	1	1	1	191.51862	101.561035	1	0.197	0.461	5.559	5.562	111.0
5555.5557	400.0	1	1	400.0	400.0	1	1	1	191.51862	101.561035	1	0.197	0.46	5.539	5.562	111.0
5555.5557	400.0	1	1	400.0	400.0	1	1	1	191.51862	101.561035	1	0.197	0.461	5.569	5.562	111.0
5555.5557	400.0	1	1	400.0	400.0	1	1	1	191.51862	101.561035	1	0.197	0.461	5.571	5.562	111.0
5555.5557	400.0	1	1	400.0	400.0	1	1	1	191.51862	101.561035	1	0.197	0.46	5.515	5.562	111.0
5555.5557	400.0	1	1	400.0	400.0	1	1	1	191.51862	101.561035	1	0.197	0.46	5.514	5.562	111.0
5555.5557	400.0	1	1	400.0	400.0	1	1	1	191.51862	101.561035	1	0.197	0.46	5.555	5.562	111.0
5555.5557	400.0	1	1	400.0	400.0	1	1	1	191.51862	101.561035	1	0.197	0.461	5.582	5.562	111.0
5555.5557	400.0	1	1	400.0	400.0	1	1	1	191.51862	101.561035	1	0.197	0.461	5.598	5.562	111.0
5555.5557	400.0	1	1	400.0	400.0	1	1	1	191.51862	101.561035	1	0.197	0.461	5.598	5.562	111.0
5555.5557	400.0	1	1	400.0	400.0	1	1	1	191.51862	101.561035	1	0.197	0.46	5.545	5.562	111.0
5555.5557	400.0	1	1	400.0	400.0	1	1	1	191.51862	101.561035	1	0.197	0.461	5.561	5.562	111.0
5555.5557	400.0	1	1	400.0	400.0	1	1	1	191.51862	101.561035	1	0.197	0.461	5.669	5.562	111.0
5555.5557	400.0	1	1	400.0	400.0	1	1	1	191.51862	101.561035	1	0.197	0.46	5.537	5.562	111.0
5555.5557	400.0	1	1	400.0	400.0	1	1	1	191.51862	101.561035	1	0.197	0.46	5.353	5.562	111.0
5555.5557	400.0	1	1	400.0	400.0	1	1	1	191.51862	101.561035	1	0.197	0.461	5.617	5.562	111.0
5555.5557	400.0	1	1	400.0	400.0	1	1	1	191.51862	101.561035	1	0.197	0.461	5.624	5.562	111.0
5555.5557	400.0	1	1	400.0	400.0	1	1	1	191.51862	101.561035	1	0.197	0.46	5.55	5.562	111.0
5555.5557	400.0	1	1	400.0	400.0	1	1	1	191.51862	101.561035	1	0.197	0.461	5.594	5.562	111.0
5555.5557	400.0	1	1	400.0	400.0	1	1	1	191.51862	101.561035	1	0.197	0.461	5.562	5.562	111.0
5555.5557	400.0	1	1	400.0	400.0	1	1	1	191.51862	101.561035	1	0.197	0.46	5.505	5.562	111.0
5555.5557	400.0	1	1	400.0	400.0	1	1	1	191.51862	101.561035	1	0.197	0.461	5.587	5.562	111.0
5555.5557	400.0	1	1	400.0	400.0	1	1	1	191.51862	101.561035	1	0.197	0.461	5.607	5.562	111.0
5555.5557	400.0	1	1	400.0	400.0	1	1	1	191.51862	101.561035	1	0.197	0.461	5.563	5.562	111.0
5555.5557	400.0	1	1	400.0	400.0	1	1	1	191.51862	101.561035	1	0.197	0.461	5.563	5.562	111.0
5555.5557	400.0	1	1	400.0	400.0	1	1	1	191.51862	101.561035	1	0.197	0.461	5.633	5.562	111.0
5555.5557	400.0	1	1	400.0	400.0	1	1	1	191.51862	101.561035	1	0.197	0.46	5.543	5.562	111.0
5555.5557	400.0	1	1	400.0	400.0	1	1	1	191.51862	101.561035	1	0.197	0.46	5.507	5.562	111.0
5555.5557	400.0	1	1	400.0	400.0	1	1	1	191.51862	101.561035	1	0.197	0.46	5.528	5.562	111.0
5555.5557	400.0	1	1	400.0	400.0	1	1	1	191.51862	101.561035	1	0.197	0.461	5.564	5.562	111.0
5555.5557	400.0	1	1	400.0	400.0	1	1	1	191.51862	101.561035	1	0.197	0.461	5.586	5.562	111.0
5555.5557	400.0	1	1	400.0	400.0	1	1	1	191.51862	101.561035	1	0.197	0.461	5.58	5.562	111.0
5555.5557	400.0	1	1	400.0	400.0	1	1	1	191.51862	101.561035	1	0.197	0.461	5.656	5.562	111.0
5555.5557	400.0	1	1	400.0	400.0	1	1	1	191.51862	101.561035	1	0.197	0.461	5.587	5.562	111.0
5555.5557	400.0	1	1	400.0	400.0	1	1	1	191.51862	101.561035	1	0.197	0.46	5.556	5.562	111.0
5555.5557	400.0	1	1	400.0	400.0	1	1	1	191.51862	101.561035	1	0.198	0.46	5.545	5.562	111.0
5555.5557	400.0	1	1	400.0	400.0	1	1	1	191.51862	101.561035	1	0.198	0.46	5.532	5.562	111.0
5555.5557	400.0	1	1	400.0	400.0	1	1	1	191.51862	101.561035	1	0.198	0.461	5.636	5.562	111.0
5555.5557	400.0	1	1	400.0	400.0	1	1	1	191.51862	101.561035	1	0.198	0.46	5.543	5.562	111.0
5555.5557	400.0	1	1	400.0	400.0	1	1	1	191.51862	101.561035	1	0.198	0.461	5.571	5.562	111.0
5555.5557	400.0	1	1	400.0	400.0	1	1	1	191.51862	101.561035	1	0.198	0.46	5.526	5.562	111.0
5555.5557	400.0	1	1	400.0	400.0	1	1	1	191.51862	101.561035	1	0.198	0.46	5.411	5.562	111.0
5555.5557	400.0	1	1	400.0	400.0	1	1	1	191.51862	101.561035	1	0.198	0.46	5.428	5.562	111.0
5555.5557	400.0	1	1	400.0	400.0	1	1	1	191.51862	101.561035	1	0.198	0.46	5.518	5.562	111.0
5555.5557	400.0	1	1	400.0	400.0	1	1	1	191.51862	101.561035	1	0.198	0.46	5.544	5.562	111.0
5555.5557	400.0	1	1	400.0	400.0	1	1	1	191.51862	101.561035	1	0.198	0.461	5.591	5.562	111.0
5555.5557	400.0	1	1	400.0	400.0	1	1	1	191.51862	101.561035	1	0.198	0.46	5.509	5.562	111.0
5555.5557	400.0	1	1	400.0	400.0	1	1	1	191.51862	101.561035	1	0.198	0.461	5.575	5.562	111.0
5555.5557	400.0	1	1	400.0	400.0	1	1	1	191.51862	101.561035	1	0.198	0.461	5.582	5.562	111.0
5555.5557	400.0	1	1	400.0	400.0	1	1	1	191.51862	101.561035	1	0.198	0.461	5.63	5.562	111.0
5555.5557	400.0	1	1	400.0	400.0	1	1	1	191.51862	101.561035	1	0.198	0.461	5.575	5.562	111.0
5555.5557	400.0	1	1	400.0	400.0	1	1	1	191.51862	101.561035	1	0.198	0.46	5.555	5.562	111.0
5555.5557	400.0	1	1	400.0	400.0	1	1	1	191.51862	101.561035	1	0.198	0.46	5.553	5.562	111.0
5555.5557	400.0	1	1	400.0	400.0	1	1	1	191.51862	101.561035	1	0.198	0.46	5.517	5.562	111.0
5555.5557	400.0	1	1	400.0	400.0	1	1	1	191.51862	101.561035	1	0.198	0.461	5.562	5.562	111.0
5555.5557	400.0	1	1	400.0	400.0	1	1	1	191.51862	101.561035	1	0.198	0.46	5.553	5.562	111.0
5555.5557	400.0	1	1	400.0	400.0	1	1	1	191.51862	101.561035	1	0.198	0.46	5.547	5.562	111.0
0.0	0.0	1	1	400.0	400.0	1	1	1	191.51862	101.561035	0	0.198	0.46	5.544	5.562	111.0
0.0	0.0	1	1	400.0	400.0	1	1	1	191.51862	101.561035	0	0.198	0.46	5.556	5.562	111.0
0.0	0.0	1	1	400.0	400.0	1	1	1	191.51862	101.561035	0	0.198	0.46	5.525	5.562	111.0
0.0	0.0	1	1	400.0	400.0	1	1	1	191.51862	101.561035	0	0.198	0.458	5.112	5.169	111.0
0.0	0.0	1	1	400.0	400.0	1	1	1	191.51862	101.561035	0	0.198	0.456	5.117	4.803	111.0
0.0	0.0	1	1	400.0	400.0	1	1	1	191.51862	101.561035	0	0.197	0.45	4.824	4.803	111.0
0.0	0.0	1	1	400.0	400.0	1	1	1	191.51862	101.561035	0	0.197	0.44	4.119	4.147	111.0
0.0	0.0	1	1	400.0	400.0	1	1	1	191.51862	101.561035	0	0.197	0.432	4.13	4.147	111.0
0.0	0.0	1	1	400.0	400.0	1	1	1	191.51862	101.561035	0	0.197	0.42	3.869	3.854	111.0
0.0	0.0	1	1	400.0	400.0	1	1	1	191.51862	101.561035	0	0.197	0.408	3.403	3.328	111.0
0.0	0.0	1	1	400.0	400.0	1	1	1	191.51862	101.561035	0	0.197	0.394	3.324	3.328	111.0
0.0	0.0	1	1	400.0	400.0	1	1	1	191.51862	101.561035	0	0.197	0.38	3.06	3.093	111.0
0.0	0.0	1	1	400.0	400.0	1	1	1	191.51862	101.561035	0	0.197	0.368	3.081	3.093	111.0
0.0	0.0	1	1	400.0	400.0	1	1	1	191.51862	101.561035	0	0.197	0.353	2.612	2.671	111.0
0.0	0.0	1	1	400.0	400.0	1	1	1	191.51862	101.561035	0	0.197	0.339	2.524	2.482	111.0
0.0	0.0	1	1	400.0	400.0	1	1	1	191.51862	101.561035	0	0.197	0.327	2.502	2.482	111.0
0.0	0.0	1	1	400.0	400.0	1	1	1	191.51862	101.561035	0	0.197	0.312	2.131	2.143	111.0
0.0	0.0	1	1	400.0	400.0	1	1	1	191.51862	101.561035	0	0.197	0.297	2.004	1.992	111.0
0.0	0.0	1	1	400.0	400.0	1	1	1	191.51862	101.561035	0	0.197	0.285	2.0	1.992	111.0
0.0	0.0	1	1	400.0	400.0	1	1	1	191.51862	101.561035	0	0.197	0.272	1.747	1.72	111.0
0.0	0.0	1	1	400.0	400.0	1	1	1	191.51862	101.561035	0	0.197	0.26	1.704	1.72	111.0
0.0	0.0	1	1	400.0	400.0	1	1	1	191.51862	101.561035	0	0.197	0.248	1.574	1.599	111.0
0.0	0.0	1	1	400.0	400.0	1	1	1	191.51862	101.561035	0	0.197	0.234	1.325	1.381	111.0
0.0	0.0	1	1	400.0	400.0	1	1	1	191.51862	101.561035	0	0.196	0.222	1.358	1.381	111.0
0.0	0.0	1	1	400.0	400.0	1	1	1	191.51862	101.561035	0	0.196	0.209	1.182	1.191	111.0
0.0	0.0	1	1	400.0	400.0	1	1	1	191.51862	101.561035	0	0.196	0.197	1.109	1.107	111.0
0.0	0.0	1	1	400.0	400.0	1	1	1	191.51862	101.561035	0	0.196	0.187	1.105	1.107	111.0
0.0	0.0	1	1	400.0	400.0	1	1	1	191.51862	101.561035	0	0.196	0.177	1.012	0.956	111.0
0.0	0.0	1	1	400.0	400.0	1	1	1	191.51862	101.561035	0	0.196	0.169	0.99	0.888	111.0
0.0	0.0	1	1	400.0	400.0	1	1	1	191.51862	101.561035	0	0.196	0.159	0.904	0.888	111.0
0.0	0.0	1	1	400.0	400.0	1	1	1	191.51862	101.561035	0	0.196	0.151	0.765	0.767	111.0
0.0	0.0	1	1	400.0	400.0	1	1	1	191.51862	101.561035	0	0.196	0.143	0.751	0.767	111.0
0.0	0.0	1	1	400.0	400.0	1	1	1	191.51862	101.561035	0	0.196	0.134	0.612	0.662	111.0
0.0	0.0	1	1	400.0	400.0	1	1	1	191.51862	101.561035	0	0.196	0.126	0.631	0.615	111.0
0.0	0.0	1	1	400.0	400.0	1	1	1	191.51862	101.561035	0	0.196	0.118	0.626	0.615	111.0
0.0	0.0	1	1	400.0	400.0	1	1	1	191.51862	101.561035	0	0.196	0.112	0.524	0.531	111.0
0.0	0.0	1	1	400.0	400.0	1	1	1	191.51862	101.561035	0	0.196	0.105	0.497	0.531	111.0
0.0	0.0	1	1	400.0	400.0	1	1	1	191.51862	101.561035	0	0.196	0.098	0.362	0.493	111.0
0.0	0.0	1	1	400.0	400.0	1	1	1	191.51862	101.561035	0	0.196	0.094	0.541	0.426	111.0
0.0	0.0	1	1	400.0	400.0	1	1	1	191.51862	101.561035	0	0.196	0.088	0.43	0.426	111.0
0.0	0.0	1	1	400.0	400.0	1	1	1	191.51862	101.561035	0	0.196	0.083	0.494	0.368	111.0
0.0	0.0	1	1	400.0	400.0	1	1	1	191.51862	101.561035	0	0.196	0.078	0.324	0.341	111.0
0.0	0.0	1	1	400.0	400.0	1	1	1	191.51862	101.561035	0	0.196	0.073	0.347	0.341	111.0
0.0	0.0	1	1	400.0	400.0	1	1	1	191.51862	101.561035	0	0.196	0.07	0.304	0.296	111.0
0.0	0.0	1	1	400.0	400.0	1	1	1	191.51862	101.561035	0	0.196	0.066	0.279	0.296	111.0
0.0	0.0	1	1	400.0	400.0	1	1	1	191.51862	101.561035	0	0.196	0.061	0.285	0.274	111.0
0.0	0.0	1	1	400.0	400.0	1	1	1	191.51862	101.561035	0	0.196	0.058	0.258	0.236	111.0
0.0	0.0	1	1	400.0	400.0	1	1	1	191.51862	101.561035	0	0.196	0.054	0.238	0.236	111.0
0.0	0.0	1	1	400.0	400.0	1	1	1	191.51862	101.561035	0	0.196	0.05	0.191	0.219	111.0
0.0	0.0	1	1	400.0	400.0	1	1	1	191.51862	101.561035	0	0.196	0.046	0.204	0.189	111.0
0.0	0.0	1	1	400.0	400.0	1	1	1	191.51862	101.561035	0	0.196	0.042	0.178	0.189	111.0
0.0	0.0	1	1	400.0	400.0	1	1	1	191.51862	101.561035	0	0.196	0.039	0.171	0.163	111.0
0.0	0.0	1	1	400.0	400.0	1	1	1	191.51862	101.561035	0	0.196	0.037	0.158	0.163	111.0
0.0	0.0	1	1	400.0	400.0	1	1	1	191.51862	101.561035	0	0.196	0.036	0.278	0.152	111.0
0.0	0.0	1	1	400.0	400.0	1	1	1	191.51862	101.561035	0	0.196	0.034	0.105	0.131	111.0
0.0	0.0	1	1	400.0	400.0	1	1	1	191.51862	101.561035	0	0.196	0.032	0.165	0.131	111.0
0.0	0.0	1	1	400.0	400.0	1	1	1	191.51862	101.561035	0	0.196	0.03	0.124	0.121	111.0
0.0	0.0	1	1	400.0	400.0	1	1	1	191.51862	101.561035	0	0.196	0.028	0.111	0.105	111.0
0.0	0.0	1	1	400.0	400.0	1	1	1	191.51862	101.561035	0	0.196	0.026	0.131	0.105	111.0
0.0	0.0	1	1	400.0	400.0	1	1	1	191.51862	101.561035	0	0.196	0.024	0.125	0.097	111.0
0.0	0.0	1	1	400.0	400.0	1	1	1	191.51862	101.561035	0	0.196	0.022	0.065	0.097	111.0
0.0	0.0	1	1	400.0	400.0	1	1	1	191.51862	101.561035	0	0.196	0.02	0.072	0.084	111.0
0.0	0.0	1	1	400.0	400.0	1	1	1	191.51862	101.561035	0	0.196	0.02	0.084	0.078	111.0
0.0	0.0	1	1	400.0	400.0	1	1	1	191.51862	101.561035	0	0.196	0.02	0.072	0.078	111.0
0.0	0.0	1	1	400.0	400.0	1	1	1	191.51862	101.561035	0	0.196	0.02	0.039	0.067	111.0
0.0	0.0	1	1	400.0	400.0	1	1	1	191.51862	101.561035	0	0.196	0.02	0.078	0.062	111.0
0.0	0.0	1	1	400.0	400.0	1	1	1	191.51862	101.561035	0	0.196	0.02	0.072	0.062	111.0
0.0	0.0	1	1	400.0	400.0	1	1	1	191.51862	101.561035	0	0.196	0.02	0.152	0.053	111.0
0.0	0.0	1	1	400.0	400.0	1	1	1	191.51862	101.561035	0	0.196	0.02	0.065	0.053	111.0
0.0	0.0	1	1	400.0	400.0	1	1	1	191.51862	101.561035	0	0.196	0.02	0.046	0.049	111.0
0.0	0.0	1	1	400.0	400.0	1	1	1	191.51862	101.561035	0	0.196	0.02	0.045	0.043	111.0
0.0	0.0	1	1	400.0	400.0	1	1	1	191.51862	101.561035	0	0.196	0.02	0.13	0.043	111.0
0.0	0.0	1	1	400.0	400.0	1	1	1	191.51862	101.561035	0	0.196	0.02	0.058	0.037	111.0
0.0	0.0	1	1	400.0	400.0	1	1	1	191.51862	101.561035	0	0.196	0.02	0.066	0.034	111.0
0.0	0.0	1	1	400.0	400.0	1	1	1	191.51862	101.561035	0	0.196	0.02	0.005	0.034	111.0
0.0	0.0	1	1	400.0	400.0	1	1	1	191.51862	101.561035	0	0.196	0.02	0.078	0.029	111.0
0.0	0.0	1	1	400.0	400.0	1	1	1	191.51862	101.561035	0	0.196	0.02	0.032	0.029	111.0
0.0	0.0	1	1	400.0	400.0	1	1	1	191.51862	101.561035	0	0.196	0.02	0.038	0.027	111.0
0.0	0.0	1	1	400.0	400.0	1	1	1	191.51862	101.561035	0	0.196	0.02	0.092	0.023	111.0
0.0	0.0	1	1	400.0	400.0	1	1	1	191.51862	101.561035	0	0.196	0.02	0.025	0.023	111.0
0.0	0.0	1	1	400.0	400.0	1	1	1	191.51862	101.561035	0	0.196	0.02	0.032	0.021	111.0
0.0	0.0	1	1	400.0	400.0	1	1	1	191.51862	101.561035	0	0.196	0.02	0.025	0.018	111.0
0.0	0.0	1	1	400.0	400.0	1	1	1	191.51862	101.561035	0	0.195	0.02	0.025	0.018	111.0
0.0	0.0	1	1	400.0	400.0	1	1	1	191.51862	101.561035	0	0.195	0.019	0.025	0.017	111.0
0.0	0.0	1	1	400.0	400.0	1	1	1	191.51862	101.561035	0	0.195	0.019	0.019	0.017	111.0
0.0	0.0	1	1	400.0	400.0	1	1	1	191.51862	101.561035	0	0.195	0.019	0.051	0.014	111.0
0.0	0.0	1	1	400.0	400.0	1	1	1	191.51862	101.561035	0	0.195	0.019	-0.001	0.013	111.0
0.0	0.0	1	1	400.0	400.0	1	1	1	191.51862	101.561035	0	0.195	0.018	-0.053	0.013	111.0
0.0	0.0	1	1	400.0	400.0	1	1	1	191.51862	101.561035	0	0.195	0.018	0.006	0.011	111.0
0.0	0.0	1	1	400.0	400.0	1	1	1	191.51862	101.561035	0	0.195	0.017	0.009	0.01	111.0
0.0	0.0	1	1	400.0	400.0	1	1	1	191.51862	101.561035	0	0.195	0.017	0.012	0.01	111.0
0.0	0.0	1	1	400.0	400.0	1	1	1	191.51862	101.561035	0	0.195	0.016	-0.021	0.009	111.0
0.0	0.0	1	1	400.0	400.0	1	1	1	191.51862	101.561035	0	0.195	0.016	0.018	0.009	111.0
0.0	0.0	1	1	400.0	400.0	1	1	1	191.51862	101.561035	0	0.195	0.016	0.017	0.007	111.0
0.0	0.0	1	1	400.0	400.0	1	1	1	191.51862	101.561035	0	0.195	0.016	-0.009	0.007	111.0
0.0	0.0	1	1	400.0	400.0	1	1	1	191.51862	101.561035	0	0.195	0.016	0.017	0.007	111.0
0.0	0.0	1	1	400.0	400.0	1	1	1	191.51862	101.561035	0	0.195	0.015	-0.021	0.006	111.0
0.0	0.0	1	1	400.0	400.0	1	1	1	191.51862	101.561035	0	0.195	0.015	0.018	0.005	111.0
0.0	0.0	1	1	400.0	400.0	1	1	1	191.51862	101.561035	0	0.194	0.015	0.047	0.005	111.0
0.0	0.0	1	1	400.0	400.0	1	1	1	191.51862	101.561035	0	0.194	0.014	0.034	0.004	111.0
0.0	0.0	1	1	400.0	400.0	1	1	1	191.51862	101.561035	0	0.194	0.014	-0.002	0.004	111.0
0.0	0.0	1	1	400.0	400.0	1	1	1	191.51862	101.561035	0	0.194	0.013	-0.066	0.004	111.0
0.0	0.0	1	1	400.0	400.0	1	1	1	191.51862	101.561035	0	0.194	0.013	0.009	0.003	111.0
0.0	0.0	1	1	400.0	400.0	1	1	1	191.51862	101.561035	0	0.193	0.012	-0.016	0.003	111.0
0.0	0.0	1	1	400.0	400.0	1	1	1	191.51862	101.561035	0	0.193	0.011	0.016	0.002	111.0
0.0	0.0	1	1	400.0	400.0	1	1	1	191.51862	101.561035	0	0.193	0.01	-0.013	0.002	111.0
0.0	0.0	1	1	400.0	400.0	1	1	1	191.51862	101.561035	0	0.193	0.01	0.032	0.002	111.0
0.0	0.0	1	1	400.0	400.0	1	1	1	191.51862	101.561035	0	0.193	0.009	-0.013	0.002	111.0
0.0	0.0	1	1	400.0	400.0	1	1	1	191.51862	101.561035	0	0.193	0.009	0.008	0.002	111.0
0.0	0.0	1	1	400.0	400.0	1	1	1	191.51862	101.561035	0	0.192	0.009	0.03	0.001	111.0
0.0	0.0	1	1	400.0	400.0	1	1	1	191.51862	101.561035	0	0.192	0.008	-0.025	0.001	111.0
0.0	0.0	1	1	400.0	400.0	1	1	1	191.51862	101.561035	0	0.192	0.008	-0.003	0.001	111.0
0.0	0.0	1	1	400.0	400.0	1	1	1	191.51862	101.561035	0	0.192	0.008	0.008	0.001	111.0
0.0	0.0	1	1	400.0	400.0	1	1	1	191.51862	101.561035	0	0.192	0.008	0.002	0.001	111.0
0.0	0.0	1	1	400.0	400.0	1	1	1	191.51862	101.561035	0	0.192	0.008	0.012	0.001	111.0
0.0	0.0	1	1	400.0	400.0	1	1	1	191.51862	101.561035	0	0.192	0.008	0.018	0.0	111.0
0.0	0.0	1	1	400.0	400.0	1	1	1	191.51862	101.561035	0	0.192	0.007	0.009	0.0	111.0
0.0	0.0	1	1	400.0	400.0	1	1	1	191.51862	101.561035	0	0.192	0.005	-0.039	0.0	111.0
0.0	0.0	1	1	400.0	400.0	1	1	1	191.51862	101.561035	0	0.192	0.005	0.003	0.0	111.0
0.0	0.0	1	1	400.0	400.0	1	1	1	191.51862	101.561035	0	0.192	0.004	-0.002	0.0	111.0
0.0	0.0	1	1	400.0	400.0	1	1	1	191.51862	101.561035	0	0.192	0.003	0.05	0.0	111.0
0.0	0.0	1	1	400.0	400.0	1	1	1	191.51862	101.561035	0	0.192	0.002	0.004	0.0	111.0
0.0	0.0	1	1	400.0	400.0	1	1	1	191.51862	101.561035	0	0.192	0.002	0.008	0.0	111.0
0.0	0.0	1	1	400.0	400.0	1	1	1	191.51862	101.561035	0	0.192	0.001	0.027	0.0	111.0
0.0	0.0	1	1	400.0	400.0	1	1	1	191.51862	101.561035	0	0.192	0.001	0.012	0.0	111.0
0.0	0.0	1	1	400.0	400.0	1	1	1	191.51862	101.561035	0	0.192	0.0	-0.013	0.0	111.0
0.0	0.0	1	1	400.0	400.0	1	1	1	191.51862	101.561035	0	0.192	0.0	0.023	0.0	111.0
0.0	0.0	1	1	400.0	400.0	1	1	1	191.51862	101.561035	0	0.192	0.0	0.002	0.0	111.0
0.0	0.0	1	1	400.0	400.0	1	1	1	191.51862	101.561035	0	0.192	0.0	-0.005	0.0	111.0
0.0	0.0	1	1	400.0	400.0	1	1	1	191.51862	101.561035	0	0.192	0.0	0.002	0.0	111.0
0.0	0.0	1	1	400.0	400.0	1	1	1	191.51862	101.561035	0	0.193	-0.001	-0.02	0.0	111.0
0.0	0.0	1	1	400.0	400.0	1	1	1	191.51862	101.561035	0	0.193	0.0	0.0	0.0	111.0
0.0	0.0	1	1	400.0	400.0	1	1	1	191.51862	101.561035	0	0.193	0.0	0.05	0.0	111.0
0.0	0.0	1	1	400.0	400.0	1	1	1	191.51862	101.561035	0	0.193	0.0	0.031	0.0	111.0
0.0	0.0	1	1	400.0	400.0	1	1	1	191.51862	101.561035	0	0.193	-0.001	-0.172	0.0	111.0
0.0	0.0	1	1	400.0	400.0	1	1	1	191.51862	101.561035	0	0.193	0.0	-0.008	0.0	111.0
0.0	0.0	1	1	400.0	400.0	1	1	1	191.51862	101.561035	0	0.193	0.0	0.041	0.0	111.0
0.0	0.0	1	1	400.0	400.0	1	1	1	191.51862	101.561035	0	0.193	0.0	0.001	0.0	111.0
0.0	0.0	1	1	400.0	400.0	1	1	1	191.51862	101.561035	0	0.193	-0.001	-0.052	0.0	111.0
0.0	0.0	1	1	400.0	400.0	1	1	1	191.51862	101.561035	0	0.193	0.0	0.015	0.0	111.0
0.0	0.0	1	1	400.0	400.0	1	1	1	191.51862	101.561035	0	0.193	0.0	0.012	0.0	111.0
0.0	0.0	1	1	400.0	400.0	1	1	1	191.51862	101.561035	0	0.193	-0.001	-0.017	0.0	111.0
0.0	0.0	1	1	400.0	400.0	1	1	1	191.51862	101.561035	0	0.193	0.0	-0.002	0.0	111.0
0.0	0.0	1	1	400.0	400.0	1	1	1	191.51862	101.561035	0	0.193	-0.001	-0.015	0.0	111.0
0.0	0.0	1	1	400.0	400.0	1	1	1	191.51862	101.561035	0	0.193	0.0	-0.002	0.0	111.0
0.0	0.0	1	1	400.0	400.0	1	1	1	191.51862	101.561035	0	0.193	0.0	0.006	0.0	111.0
0.0	0.0	1	1	400.0	400.0	1	1	1	191.51862	101.561035	0	0.193	-0.001	-0.015	0.0	111.0
0.0	0.0	1	1	400.0	400.0	1	1	1	191.51862	101.561035	0	0.193	-0.001	-0.013	0.0	111.0
0.0	0.0	1	1	400.0	400.0	1	1	1	191.51862	101.561035	0	0.193	0.0	0.001	0.0	111.0
0.0	0.0	1	1	400.0	400.0	1	1	1	191.51862	101.561035	0	0.193	0.0	0.002	0.0	111.0
0.0	0.0	1	1	400.0	400.0	1	1	1	191.51862	101.561035	0	0.193	0.0	0.043	0.0	111.0
0.0	0.0	1	1	400.0	400.0	1	1	1	191.51862	101.561035	0	0.193	-0.001	-0.013	0.0	111.0
0.0	0.0	1	1	400.0	400.0	1	1	1	191.51862	101.561035	0	0.193	0.0	-0.01	0.0	111.0
0.0	0.0	1	1	400.0	400.0	1	1	1	191.51862	101.561035	0	0.193	0.0	-0.004	0.0	111.0
0.0	0.0	1	1	400.0	400.0	1	1	1	191.51862	101.561035	0	0.193	0.0	-0.009	0.0	111.0
0.0	0.0	1	1	400.0	400.0	1	1	1	191.51862	101.561035	0	0.193	-0.001	-0.067	0.0	111.0
0.0	0.0	1	1	400.0	400.0	1	1	1	191.51862	101.561035	0	0.193	0.0	-0.004	0.0	111.0
0.0	0.0	1	1	400.0	400.0	1	1	1	191.51862	101.561035	0	0.193	-0.001	-0.133	0.0	111.0
0.0	0.0	1	1	400.0	400.0	1	1	1	191.51862	101.561035	0	0.193	-0.001	-0.03	0.0	111.0
0.0	0.0	1	1	400.0	400.0	1	1	1	191.51862	101.561035	0	0.193	-0.001	-0.022	0.0	111.0
0.0	0.0	1	1	400.0	400.0	1	1	1	191.51862	101.561035	0	0.193	-0.001	-0.039	0.0	111.0
0.0	0.0	1	1	400.0	400.0	1	1	1	191.51862	101.561035	0	0.193	-0.001	-0.026	0.0	111.0
0.0	0.0	1	1	400.0	400.0	1	1	1	191.51862	101.561035	0	0.193	0.0	0.0	0.0	111.0
0.0	0.0	1	1	400.0	400.0	1	1	1	191.51862	101.561035	0	0.193	-0.001	-0.033	0.0	111.0
0.0	0.0	1	1	400.0	400.0	1	1	1	191.51862	101.561035	0	0.193	0.0	0.006	0.0	111.0
0.0	0.0	1	1	400.0	400.0	1	1	1	191.51862	101.561035	0	0.193	0.0	0.0	0.0	111.0
0.0	0.0	1	1	400.0	400.0	1	1	1	191.51862	101.561035	0	0.193	-0.001	-0.039	0.0	111.0
0.0	0.0	1	1	400.0	400.0	1	1	1	191.51862	101.561035	0	0.193	0.0	0.155	0.0	111.0
0.0	0.0	1	1	400.0	400.0	1	1	1	191.51862	101.561035	0	0.193	0.0	0.012	0.0	111.0
0.0	0.0	1	1	400.0	400.0	1	1	1	191.51862	101.561035	0	0.193	0.0	0.081	0.0	111.0
0.0	0.0	1	1	400.0	400.0	1	1	1	191.51862	101.561035	0	0.193	0.0	0.008	0.0	111.0
0.0	0.0	1	1	400.0	400.0	1	1	1	191.51862	101.561035	0	0.193	-0.001	-0.178	0.0	111.0
0.0	0.0	1	1	400.0	400.0	1	1	1	191.51862	101.561035	0	0.193	-0.001	-0.041	0.0	111.0
0.0	0.0	1	1	400.0	400.0	1	1	1	191.51862	101.561035	0	0.193	0.0	0.049	0.0	111.0
0.0	0.0	1	1	400.0	400.0	1	1	1	191.51862	101.561035	0	0.193	-0.001	-0.014	0.0	111.0
0.0	0.0	1	1	400.0	400.0	1	1	1	191.51862	101.561035	0	0.193	0.0	0.034	0.0	111.0
0.0	0.0	1	1	400.0	400.0	1	1	1	191.51862	101.561035	0	0.193	0.0	-0.009	0.0	111.0
0.0	0.0	1	1	400.0	400.0	1	1	1	191.51862	101.561035	0	0.193	0.0	-0.007	0.0	111.0
0.0	0.0	1	1	400.0	400.0	1	1	1	191.51862	101.561035	0	0.193	0.0	0.008	0.0	111.0
0.0	0.0	1	1	400.0	400.0	1	1	1	191.51862	101.561035	0	0.193	0.0	0.006	0.0	111.0
0.0	0.0	1	1	400.0	400.0	1	1	1	191.51862	101.561035	0	0.193	0.0	0.015	0.0	111.0
0.0	0.0	1	1	400.0	400.0	1	1	1	191.51862	101.561035	0	0.193	0.0	0.019	0.0	111.0
0.0	0.0	1	1	400.0	400.0	1	1	1	191.51862	101.561035	0	0.193	0.0	0.033	0.0	111.0
0.0	0.0	1	1	400.0	400.0	1	1	1	191.51862	101.561035	0	0.193	0.0	0.007	0.0	111.0
0.0	0.0	1	1	400.0	400.0	1	1	1	191.51862	101.561035	0	0.193	-0.001	-0.153	0.0	111.0
0.0	0.0	1	1	400.0	400.0	1	1	1	191.51862	101.561035	0	0.193	0.0	0.008	0.0	111.0
0.0	0.0	1	1	400.0	400.0	1	1	1	191.51862	101.561035	0	0.193	-0.001	-0.018	0.0	111.0
0.0	0.0	1	1	400.0	400.0	1	1	1	191.51862	101.561035	0	0.193	0.0	0.015	0.0	111.0
0.0	0.0	1	1	400.0	400.0	1	1	1	191.51862	101.561035	0	0.193	0.0	0.021	0.0	111.0
0.0	0.0	1	1	400.0	400.0	1	1	1	191.51862	101.561035	0	0.193	0.0	-0.01	0.0	111.0
0.0	0.0	1	1	400.0	400.0	1	1	1	191.51862	101.561035	0	0.193	-0.001	-0.072	0.0	111.0
0.0	0.0	1	1	400.0	400.0	1	1	1	191.51862	101.561035	0	0.193	0.0	0.027	0.0	111.0
0.0	0.0	1	1	400.0	400.0	1	1	1	191.51862	101.561035	0	0.193	-0.001	-0.05	0.0	111.0
0.0	0.0	1	1	400.0	400.0	1	1	1	191.51862	101.561035	0	0.193	-0.001	-0.016	0.0	111.0
0.0	0.0	1	1	400.0	400.0	1	1	1	191.51862	101.561035	0	0.193	0.0	-0.005	0.0	111.0
0.0	0.0	1	1	400.0	400.0	1	1	1	191.51862	101.561035	0	0.193	-0.001	-0.028	0.0	111.0
0.0	0.0	1	1	400.0	400.0	1	1	1	191.51862	101.561035	0	0.193	-0.001	-0.03	0.0	111.0
0.0	0.0	1	1	400.0	400.0	1	1	1	191.51862	101.561035	0	0.193	0.0	0.003	0.0	111.0
0.0	0.0	1	1	400.0	400.0	1	1	1	191.51862	101.561035	0	0.193	-0.001	-0.031	0.0	111.0
0.0	0.0	1	1	400.0	400.0	1	1	1	191.51862	101.561035	0	0.193	0.0	0.043	0.0	111.0
0.0	0.0	1	1	400.0	400.0	1	1	1	191.51862	101.561035	0	0.193	0.0	0.018	0.0	111.0
0.0	0.0	1	1	400.0	400.0	1	1	1	191.51862	101.561035	0	0.193	0.0	-0.006	0.0	111.0
0.0	0.0	1	1	400.0	400.0	1	1	1	191.51862	101.561035	0	0.193	0.0	-0.008	0.0	111.0
0.0	0.0	1	1	400.0	400.0	1	1	1	191.51862	101.561035	0	0.193	-0.001	-0.055	0.0	111.0
0.0	0.0	1	1	400.0	400.0	1	1	1	191.51862	101.561035	0	0.193	0.0	-0.004	0.0	111.0
0.0	0.0	1	1	400.0	400.0	1	1	1	191.51862	101.561035	0	0.193	0.0	0.015	0.0	111.0
0.0	0.0	1	1	400.0	400.0	1	1	1	191.51862	101.561035	0	0.193	0.0	0.021	0.0	111.0
0.0	0.0	1	1	400.0	400.0	1	1	1	191.51862	101.561035	0	0.193	0.0	-0.008	0.0	111.0
0.0	0.0	1	1	400.0	400.0	1	1	1	191.51862	101.561035	0	0.193	0.0	0.004	0.0	111.0
0.0	0.0	1	1	400.0	400.0	1	1	1	191.51862	101.561035	0	0.193	0.0	0.022	0.0	111.0
0.0	0.0	1	1	400.0	400.0	1	1	1	191.51862	101.561035	0	0.193	0.0	0.005	0.0	111.0
0.0	0.0	1	1	400.0	400.0	1	1	1	191.51862	101.561035	0	0.193	0.0	0.092	0.0	111.0
0.0	0.0	1	1	400.0	400.0	1	1	1	191.51862	101.561035	0	0.193	0.0	0.018	0.0	111.0
0.0	0.0	1	1	400.0	400.0	1	1	1	191.51862	101.561035	0	0.193	-0.001	-0.027	0.0	111.0
0.0	0.0	1	1	400.0	400.0	1	1	1	191.51862	101.561035	0	0.193	0.0	-0.006	0.0	111.0
0.0	0.0	1	1	400.0	400.0	1	1	1	191.51862	101.561035	0	0.193	0.0	0.021	0.0	111.0
0.0	0.0	1	1	400.0	400.0	1	1	1	191.51862	101.561035	0	0.193	0.0	-0.011	0.0	111.0
0.0	0.0	1	1	400.0	400.0	1	1	1	191.51862	101.561035	0	0.193	0.0	-0.009	0.0	111.0
0.0	0.0	1	1	400.0	400.0	1	1	1	191.51862	101.561035	0	0.193	0.0	0.021	0.0	111.0
0.0	0.0	1	1	400.0	400.0	1	1	1	191.51862	101.561035	0	0.193	-0.001	-0.05	0.0	111.0
0.0	0.0	1	1	400.0	400.0	1	1	1	191.51862	101.561035	0	0.193	-0.001	-0.016	0.0	111.0
0.0	0.0	1	1	400.0	400.0	1	1	1	191.51862	101.561035	0	0.193	0.0	-0.006	0.0	111.0
0.0	0.0	1	1	400.0	400.0	1	1	1	191.51862	101.561035	0	0.193	0.0	-0.008	0.0	111.0
0.0	0.0	1	1	400.0	400.0	1	1	1	191.51862	101.561035	0	0.193	0.0	-0.006	0.0	111.0
0.0	0.0	1	1	400.0	400.0	1	1	1	191.51862	101.561035	0	0.193	0.0	-0.007	0.0	111.0
0.0	0.0	1	1	400.0	400.0	1	1	1	191.51862	101.561035	0	0.193	-0.001	-0.017	0.0	111.0
0.0	0.0	1	1	400.0	400.0	1	1	1	191.51862	101.561035	0	0.193	-0.001	-0.025	0.0	111.0
0.0	0.0	1	1	400.0	400.0	1	1	1	191.51862	101.561035	0	0.193	0.0	0.004	0.0	111.0
0.0	0.0	1	1	400.0	400.0	1	1	1	191.51862	101.561035	0	0.193	0.0	-0.01	0.0	111.0
0.0	0.0	1	1	400.0	400.0	1	1	1	191.51862	101.561035	0	0.193	0.0	0.019	0.0	111.0
0.0	0.0	1	1	400.0	400.0	1	1	1	191.51862	101.561035	0	0.193	0.0	0.008	0.0	111.0
0.0	0.0	1	1	400.0	400.0	1	1	1	191.51862	101.561035	0	0.193	0.0	0.0	0.0	111.0
4180.487	300.99503	2	1	400.0	300.99503	0	2	1	191.51862	101.561035	1	0.193	0.0	0.004	0.0	111.0
4180.487	300.99503	2	1	400.0	300.99503	0	2	1	191.51862	101.561035	1	0.193	0.0	-0.011	0.0	111.0
4180.487	300.99503	2	1	400.0	300.99503	0	2	1	191.51862	101.561035	1	0.193	0.0	0.077	0.0	111.0
4180.487	300.99503	2	1	400.0	300.99503	0	2	1	191.51862	101.561035	1	0.193	0.001	0.278	0.294	111.0
4180.487	300.99503	2	1	400.0	300.99503	0	2	1	191.51862	101.561035	1	0.193	0.002	0.267	0.294	111.0
4180.487	300.99503	2	1	400.0	300.99503	0	2	1	191.51862	101.561035	1	0.193	0.006	0.558	0.569	111.0
4180.487	300.99503	2	1	400.0	300.99503	0	2	1	191.51862	101.561035	1	0.193	0.012	0.976	1.063	111.0
4180.487	300.99503	2	1	400.0	300.99503	0	2	1	191.51862	101.561035	1	0.194	0.02	1.037	1.063	111.0
4180.487	300.99503	2	1	400.0	300.99503	0	2	1	191.51862	101.561035	1	0.194	0.028	1.279	1.283	111.0
4180.487	300.99503	2	1	400.0	300.99503	0	2	1	191.51862	101.561035	1	0.194	0.038	1.466	1.679	111.0
4180.487	300.99503	2	1	400.0	300.99503	0	2	1	191.51862	101.561035	1	0.194	0.047	1.623	1.679	111.0
4180.487	300.99503	2	1	400.0	300.99503	0	2	1	191.51862	101.561035	1	0.194	0.059	2.07	2.021	111.0
4180.487	300.99503	2	1	400.0	300.99503	0	2	1	191.51862	101.561035	1	0.194	0.07	2.02	2.021	111.0
4180.487	300.99503	2	1	400.0	300.99503	0	2	1	191.51862	101.561035	1	0.194	0.08	2.156	2.174	111.0
4180.487	300.99503	2	1	400.0	300.99503	0	2	1	191.51862	101.561035	1	0.194	0.093	2.459	2.448	111.0
4180.487	300.99503	2	1	400.0	300.99503	0	2	1	191.51862	101.561035	1	0.194	0.103	2.464	2.448	111.0
4180.487	300.99503	2	1	400.0	300.99503	0	2	1	191.51862	101.561035	1	0.194	0.113	2.54	2.571	111.0
4180.487	300.99503	2	1	400.0	300.99503	0	2	1	191.51862	101.561035	1	0.194	0.125	2.714	2.791	111.0
4180.487	300.99503	2	1	400.0	300.99503	0	2	1	191.51862	101.561035	1	0.195	0.135	2.88	2.791	111.0
4180.487	300.99503	2	1	400.0	300.99503	0	2	1	191.51862	101.561035	1	0.195	0.146	2.961	2.889	111.0
4180.487	300.99503	2	1	400.0	300.99503	0	2	1	191.51862	101.561035	1	0.195	0.156	2.925	2.889	111.0
4180.487	300.99503	2	1	400.0	300.99503	0	2	1	191.51862	101.561035	1	0.195	0.165	3.068	3.066	111.0
4180.487	300.99503	2	1	400.0	300.99503	0	2	1	191.51862	101.561035	1	0.195	0.174	2.992	3.145	111.0
4180.487	300.99503	2	1	400.0	300.99503	0	2	1	191.51862	101.561035	1	0.195	0.182	3.039	3.145	111.0
4180.487	300.99503	2	1	400.0	300.99503	0	2	1	191.51862	101.561035	1	0.195	0.19	3.338	3.287	111.0
4180.487	300.99503	2	1	400.0	300.99503	0	2	1	191.51862	101.561035	1	0.195	0.198	3.323	3.35	111.0
4180.487	300.99503	2	1	400.0	300.99503	0	2	1	191.51862	101.561035	1	0.195	0.205	3.276	3.35	111.0
4180.487	300.99503	2	1	400.0	300.99503	0	2	1	191.51862	101.561035	1	0.195	0.213	3.417	3.464	111.0
4180.487	300.99503	2	1	400.0	300.99503	0	2	1	191.51862	101.561035	1	0.195	0.221	3.475	3.562	111.0
4180.487	300.99503	2	1	400.0	300.99503	0	2	1	191.51862	101.561035	1	0.195	0.227	3.562	3.562	111.0
4180.487	300.99503	2	1	400.0	300.99503	0	2	1	191.51862	101.561035	1	0.195	0.233	3.62	3.606	111.0
4180.487	300.99503	2	1	400.0	300.99503	0	2	1	191.51862	101.561035	1	0.195	0.24	3.654	3.606	111.0
4180.487	300.99503	2	1	400.0	300.99503	0	2	1	191.51862	101.561035	1	0.195	0.247	3.687	3.685	111.0
4180.487	300.99503	2	1	400.0	300.99503	0	2	1	191.51862	101.561035	1	0.195	0.252	3.845	3.72	111.0
4180.487	300.99503	2	1	400.0	300.99503	0	2	1	191.51862	101.561035	1	0.195	0.258	3.767	3.72	111.0
4180.487	300.99503	2	1	400.0	300.99503	0	2	1	191.51862	101.561035	1	0.196	0.264	3.944	3.784	111.0
4180.487	300.99503	2	1	400.0	300.99503	0	2	1	191.51862	101.561035	1	0.196	0.268	3.813	3.784	111.0
4180.487	300.99503	2	1	400.0	300.99503	0	2	1	191.51862	101.561035	1	0.196	0.273	3.799	3.838	111.0
4180.487	300.99503	2	1	400.0	300.99503	0	2	1	191.51862	101.561035	1	0.196	0.278	3.866	3.863	111.0
4180.487	300.99503	2	1	400.0	300.99503	0	2	1	191.51862	101.561035	1	0.196	0.282	3.826	3.863	111.0
4180.487	300.99503	2	1	400.0	300.99503	0	2	1	191.51862	101.561035	1	0.196	0.285	3.858	3.908	111.0
4180.487	300.99503	2	1	400.0	300.99503	0	2	1	191.51862	101.561035	1	0.196	0.289	3.879	3.927	111.0
4180.487	300.99503	2	1	400.0	300.99503	0	2	1	191.51862	101.561035	1	0.196	0.293	3.899	3.927	111.0
4180.487	300.99503	2	1	400.0	300.99503	0	2	1	191.51862	101.561035	1	0.196	0.297	3.919	3.963	111.0
4180.487	300.99503	2	1	400.0	300.99503	0	2	1	191.51862	101.561035	1	0.196	0.301	3.912	3.963	111.0
4180.487	300.99503	2	1	400.0	300.99503	0	2	1	191.51862	101.561035	1	0.196	0.303	3.992	3.977	111.0
4180.487	300.99503	2	1	400.0	300.99503	0	2	1	191.51862	101.561035	1	0.196	0.305	3.979	4.007	111.0
4180.487	300.99503	2	1	400.0	300.99503	0	2	1	191.51862	101.561035	1	0.196	0.307	4.032	4.007	111.0
4180.487	300.99503	2	1	400.0	300.99503	0	2	1	191.51862	101.561035	1	0.196	0.309	4.005	4.018	111.0
4180.487	300.99503	2	1	400.0	300.99503	0	2	1	191.51862	101.561035	1	0.196	0.311	4.058	4.042	111.0
4180.487	300.99503	2	1	400.0	300.99503	0	2	1	191.51862	101.561035	1	0.196	0.314	4.218	4.042	111.0
4180.487	300.99503	2	1	400.0	300.99503	0	2	1	191.51862	101.561035	1	0.196	0.316	4.058	4.06	111.0
4180.487	300.99503	2	1	400.0	300.99503	0	2	1	191.51862	101.561035	1	0.196	0.318	4.065	4.069	111.0
4180.487	300.99503	2	1	400.0	300.99503	0	2	1	191.51862	101.561035	1	0.196	0.321	4.078	4.069	111.0
4180.487	300.99503	2	1	400.0	300.99503	0	2	1	191.51862	101.561035	1	0.196	0.321	4.078	4.086	111.0
4180.487	300.99503	2	1	400.0	300.99503	0	2	1	191.51862	101.561035	1	0.196	0.322	4.105	4.086	111.0
4180.487	300.99503	2	1	400.0	300.99503	0	2	1	191.51862	101.561035	1	0.196	0.322	4.092	4.092	111.0
4180.487	300.99503	2	1	400.0	300.99503	0	2	1	191.51862	101.561035	1	0.196	0.323	4.111	4.106	111.0
4180.487	300.99503	2	1	400.0	300.99503	0	2	1	191.51862	101.561035	1	0.196	0.323	4.058	4.106	111.0
4180.487	300.99503	2	1	400.0	300.99503	0	2	1	191.51862	101.561035	1	0.196	0.325	4.145	4.11	111.0
4180.487	300.99503	2	1	400.0	300.99503	0	2	1	191.51862	101.561035	1	0.196	0.325	4.091	4.11	111.0
4180.487	300.99503	2	1	400.0	300.99503	0	2	1	191.51862	101.561035	1	0.196	0.327	4.131	4.121	111.0
4180.487	300.99503	2	1	400.0	300.99503	0	2	1	191.51862	101.561035	1	0.196	0.329	4.178	4.129	111.0
4180.487	300.99503	2	1	400.0	300.99503	0	2	1	191.51862	101.561035	1	0.196	0.331	4.131	4.129	111.0
4180.487	300.99503	2	1	400.0	300.99503	0	2	1	191.51862	101.561035	1	0.196	0.333	4.171	4.133	111.0
4180.487	300.99503	2	1	400.0	300.99503	0	2	1	191.51862	101.561035	1	0.196	0.335	4.178	4.141	111.0
4180.487	300.99503	2	1	400.0	300.99503	0	2	1	191.51862	101.561035	1	0.196	0.336	4.171	4.141	111.0
4180.487	300.99503	2	1	400.0	300.99503	0	2	1	191.51862	101.561035	1	0.196	0.338	4.112	4.144	111.0
4180.487	300.99503	2	1	400.0	300.99503	0	2	1	191.51862	101.561035	1	0.196	0.339	4.046	4.144	111.0
4180.487	300.99503	2	1	400.0	300.99503	0	2	1	191.51862	101.561035	1	0.196	0.341	4.151	4.146	111.0
4180.487	300.99503	2	1	400.0	300.99503	0	2	1	191.51862	101.561035	1	0.196	0.34	4.099	4.151	111.0
4180.487	300.99503	2	1	400.0	300.99503	0	2	1	191.51862	101.561035	1	0.196	0.341	4.119	4.151	111.0
4180.487	300.99503	2	1	400.0	300.99503	0	2	1	191.51862	101.561035	1	0.196	0.341	4.18	4.156	111.0
4180.487	300.99503	2	1	400.0	300.99503	0	2	1	191.51862	101.561035	1	0.196	0.341	4.186	4.159	111.0
4180.487	300.99503	2	1	400.0	300.99503	1	2	1	191.51862	101.561035	1	0.196	0.342	4.39	4.159	111.0
4180.487	300.99503	2	1	400.0	300.99503	1	2	1	191.51862	101.561035	1	0.196	0.342	4.179	4.162	111.0
4180.487	300.99503	2	1	400.0	300.99503	1	2	1	191.51862	101.561035	1	0.196	0.341	4.071	4.162	111.0
4180.487	300.99503	2	1	400.0	300.99503	1	2	1	191.51862	101.561035	1	0.196	0.341	4.141	4.164	111.0
4180.487	300.99503	2	1	400.0	300.99503	1	2	1	191.51862	101.561035	1	0.196	0.341	4.152	4.166	111.0
4180.487	300.99503	2	1	400.0	300.99503	1	2	1	191.51862	101.561035	1	0.196	0.341	4.144	4.166	111.0
4180.487	300.99503	2	1	400.0	300.99503	1	2	1	191.51862	101.561035	1	0.196	0.341	4.154	4.167	111.0
4180.487	300.99503	2	1	400.0	300.99503	1	2	1	191.51862	101.561035	1	0.196	0.341	4.172	4.17	111.0
4180.487	300.99503	2	1	400.0	300.99503	1	2	1	191.51862	101.561035	1	0.196	0.341	4.138	4.17	111.0
4180.487	300.99503	2	1	400.0	300.99503	1	2	1	191.51862	101.561035	1	0.196	0.341	4.158	4.171	111.0
4180.487	300.99503	2	1	400.0	300.99503	1	2	1	191.51862	101.561035	1	0.196	0.341	4.16	4.171	111.0
4180.487	300.99503	2	1	400.0	300.99503	1	2	1	191.51862	101.561035	1	0.196	0.341	4.206	4.173	111.0
4180.487	300.99503	2	1	400.0	300.99503	1	2	1	191.51862	101.561035	1	0.196	0.341	4.203	4.174	111.0
4180.487	300.99503	2	1	400.0	300.99503	1	2	1	191.51862	101.561035	1	0.196	0.341	4.192	4.174	111.0
4180.487	300.99503	2	1	400.0	300.99503	1	2	1	191.51862	101.561035	1	0.196	0.341	4.168	4.175	111.0
4180.487	300.99503	2	1	400.0	300.99503	1	2	1	191.51862	101.561035	1	0.196	0.341	4.136	4.176	111.0
4180.487	300.99503	2	1	400.0	300.99503	1	2	1	191.51862	101.561035	1	0.196	0.341	4.163	4.176	111.0
4180.487	300.99503	2	1	400.0	300.99503	1	2	1	191.51862	101.561035	1	0.196	0.341	4.203	4.177	111.0
4180.487	300.99503	2	1	400.0	300.99503	1	2	1	191.51862	101.561035	1	0.196	0.341	4.202	4.179	111.0
4180.487	300.99503	2	1	400.0	300.99503	1	2	1	191.51862	101.561035	1	0.196	0.341	4.171	4.179	111.0
4180.487	300.99503	2	1	400.0	300.99503	1	2	1	191.51862	101.561035	1	0.196	0.341	4.179	4.179	111.0
4180.487	300.99503	2	1	400.0	300.99503	1	2	1	191.51862	101.561035	1	0.196	0.341	4.281	4.179	111.0
4180.487	300.99503	2	1	400.0	300.99503	1	2	1	191.51862	101.561035	1	0.196	0.341	4.219	4.18	111.0
4180.487	300.99503	2	1	400.0	300.99503	1	2	1	191.51862	101.561035	1	0.196	0.34	4.104	4.18	111.0
4180.487	300.99503	2	1	400.0	300.99503	1	2	1	191.51862	101.561035	1	0.196	0.341	4.171	4.18	111.0
4180.487	300.99503	2	1	400.0	300.99503	1	2	1	191.51862	101.561035	1	0.196	0.341	4.181	4.181	111.0
4180.487	300.99503	2	1	400.0	300.99503	1	2	1	191.51862	101.561035	1	0.196	0.341	4.156	4.181	111.0
4180.487	300.99503	2	1	400.0	300.99503	1	2	1	191.51862	101.561035	1	0.196	0.341	4.162	4.181	111.0
4180.487	300.99503	2	1	400.0	300.99503	1	2	1	191.51862	101.561035	1	0.196	0.341	4.192	4.182	111.0
4180.487	300.99503	2	1	400.0	300.99503	1	2	1	191.51862	101.561035	1	0.196	0.34	4.069	4.182	111.0
4180.487	300.99503	2	1	400.0	300.99503	1	2	1	191.51862	101.561035	1	0.196	0.341	4.153	4.182	111.0
4180.487	300.99503	2	1	400.0	300.99503	1	2	1	191.51862	101.561035	1	0.196	0.341	4.135	4.183	111.0
4180.487	300.99503	2	1	400.0	300.99503	1	2	1	191.51862	101.561035	1	0.196	0.341	4.156	4.183	111.0
4180.487	300.99503	2	1	400.0	300.99503	1	2	1	191.51862	101.561035	1	0.196	0.341	4.228	4.183	111.0
4180.487	300.99503	2	1	400.0	300.99503	1	2	1	191.51862	101.561035	1	0.196	0.341	4.155	4.183	111.0
4180.487	300.99503	2	1	400.0	300.99503	1	2	1	191.51862	101.561035	1	0.196	0.341	4.2	4.183	111.0
4180.487	300.99503	2	1	400.0	300.99503	1	2	1	191.51862	101.561035	1	0.196	0.341	4.159	4.184	111.0
4180.487	300.99503	2	1	400.0	300.99503	1	2	1	191.51862	101.561035	1	0.196	0.341	4.173	4.184	111.0
4180.487	300.99503	2	1	400.0	300.99503	1	2	1	191.51862	101.561035	1	0.196	0.341	4.153	4.184	111.0
4180.487	300.99503	2	1	400.0	300.99503	1	2	1	191.51862	101.561035	1	0.196	0.341	4.187	4.184	111.0
4180.487	300.99503	2	1	400.0	300.99503	1	2	1	191.51862	101.561035	1	0.196	0.341	4.323	4.184	111.0
4180.487	300.99503	2	1	400.0	300.99503	1	2	1	191.51862	101.561035	1	0.196	0.341	4.153	4.184	111.0
4180.487	300.99503	2	1	400.0	300.99503	1	2	1	191.51862	101.561035	1	0.196	0.341	4.316	4.184	111.0
4180.487	300.99503	2	1	400.0	300.99503	1	2	1	191.51862	101.561035	1	0.196	0.341	4.181	4.184	111.0
4180.487	300.99503	2	1	400.0	300.99503	1	2	1	191.51862	101.561035	1	0.196	0.341	4.212	4.184	111.0
4180.487	300.99503	2	1	400.0	300.99503	1	2	1	191.51862	101.561035	1	0.196	0.341	4.169	4.184	111.0
4180.487	300.99503	2	1	400.0	300.99503	1	2	1	191.51862	101.561035	1	0.196	0.341	4.187	4.184	111.0
4180.487	300.99503	2	1	400.0	300.99503	1	2	1	191.51862	101.561035	1	0.196	0.341	4.167	4.185	111.0
4180.487	300.99503	2	1	400.0	300.99503	1	2	1	191.51862	101.561035	1	0.196	0.34	4.098	4.185	111.0
4180.487	300.99503	2	1	400.0	300.99503	1	2	1	191.51862	101.561035	1	0.196	0.341	4.233	4.185	111.0
4180.487	300.99503	2	1	400.0	300.99503	1	2	1	191.51862	101.561035	1	0.196	0.341	4.228	4.185	111.0
4180.487	300.99503	2	1	400.0	300.99503	1	2	1	191.51862	101.561035	1	0.196	0.341	4.198	4.185	111.0
4180.487	300.99503	2	1	400.0	300.99503	1	2	1	191.51862	101.561035	1	0.196	0.341	4.199	4.185	111.0
4180.487	300.99503	2	1	400.0	300.99503	1	2	1	191.51862	101.561035	1	0.196	0.341	4.153	4.185	111.0
4180.487	300.99503	2	1	400.0	300.99503	1	2	1	191.51862	101.561035	1	0.196	0.341	4.194	4.185	111.0
4180.487	300.99503	2	1	400.0	300.99503	1	2	1	191.51862	101.561035	1	0.196	0.341	4.181	4.185	111.0
4180.487	300.99503	2	1	400.0	300.99503	1	2	1	191.51862	101.561035	1	0.196	0.341	4.227	4.185	111.0
4180.487	300.99503	2	1	400.0	300.99503	1	2	1	191.51862	101.561035	1	0.196	0.341	4.173	4.185	111.0
4180.487	300.99503	2	1	400.0	300.99503	1	2	1	191.51862	101.561035	1	0.196	0.341	4.189	4.185	111.0
4180.487	300.99503	2	1	400.0	300.99503	1	2	1	191.51862	101.561035	1	0.196	0.341	4.264	4.185	111.0
4180.487	300.99503	2	1	400.0	300.99503	1	2	1	191.51862	101.561035	1	0.196	0.341	4.161	4.185	111.0
4180.487	300.99503	2	1	400.0	300.99503	1	2	1	191.51862	101.561035	1	0.196	0.341	4.202	4.185	111.0
4180.487	300.99503	2	1	400.0	300.99503	1	2	1	191.51862	101.561035	1	0.196	0.341	4.166	4.185	111.0
4180.487	300.99503	2	1	400.0	300.99503	1	2	1	191.51862	101.561035	1	0.196	0.341	4.212	4.185	111.0
4180.487	300.99503	2	1	400.0	300.99503	1	2	1	191.51862	101.561035	1	0.196	0.341	4.183	4.185	111.0
4180.487	300.99503	2	1	400.0	300.99503	1	2	1	191.51862	101.561035	1	0.196	0.341	4.325	4.185	111.0
4180.487	300.99503	2	1	400.0	300.99503	1	2	1	191.51862	101.561035	1	0.196	0.341	4.174	4.185	111.0
4180.487	300.99503	2	1	400.0	300.99503	1	2	1	191.51862	101.561035	1	0.196	0.34	4.036	4.185	111.0
4180.487	300.99503	2	1	400.0	300.99503	1	2	1	191.51862	101.561035	1	0.196	0.341	4.195	4.185	111.0
4180.487	300.99503	2	1	400.0	300.99503	1	2	1	191.51862	101.561035	1	0.196	0.341	4.174	4.185	111.0
4180.487	300.99503	2	1	400.0	300.99503	1	2	1	191.51862	101.561035	1	0.196	0.341	4.187	4.185	111.0
4180.487	300.99503	2	1	400.0	300.99503	1	2	1	191.51862	101.561035	1	0.196	0.341	4.193	4.185	111.0
4180.487	300.99503	2	1	400.0	300.99503	1	2	1	191.51862	101.561035	1	0.196	0.341	4.192	4.185	111.0
4180.487	300.99503	2	1	400.0	300.99503	1	2	1	191.51862	101.561035	1	0.196	0.34	4.103	4.185	111.0
4180.487	300.99503	2	1	400.0	300.99503	1	2	1	191.51862	101.561035	1	0.196	0.341	4.135	4.185	111.0
4180.487	300.99503	2	1	400.0	300.99503	1	2	1	191.51862	101.561035	1	0.196	0.341	4.152	4.185	111.0
4180.487	300.99503	2	1	400.0	300.99503	1	2	1	191.51862	101.561035	1	0.196	0.341	4.111	4.185	111.0
4180.487	300.99503	2	1	400.0	300.99503	1	2	1	191.51862	101.561035	1	0.196	0.341	4.207	4.185	111.0
4180.487	300.99503	2	1	400.0	300.99503	1	2	1	191.51862	101.561035	1	0.196	0.341	4.188	4.185	111.0
4180.487	300.99503	2	1	400.0	300.99503	1	2	1	191.51862	101.561035	1	0.196	0.341	4.191	4.185	111.0
4180.487	300.99503	2	1	400.0	300.99503	1	2	1	191.51862	101.561035	1	0.196	0.341	4.193	4.185	111.0
4180.487	300.99503	2	1	400.0	300.99503	1	2	1	191.51862	101.561035	1	0.196	0.341	4.214	4.185	111.0
4180.487	300.99503	2	1	400.0	300.99503	1	2	1	191.51862	101.561035	1	0.196	0.341	4.178	4.185	111.0
4180.487	300.99503	2	1	400.0	300.99503	1	2	1	191.51862	101.561035	1	0.196	0.341	4.161	4.185	111.0
4180.487	300.99503	2	1	400.0	300.99503	1	2	1	191.51862	101.561035	1	0.196	0.341	4.152	4.185	111.0
4180.487	300.99503	2	1	400.0	300.99503	1	2	1	191.51862	101.561035	1	0.196	0.341	4.172	4.185	111.0
4180.487	300.99503	2	1	400.0	300.99503	1	2	1	191.51862	101.561035	1	0.196	0.341	4.135	4.185	111.0
4180.487	300.99503	2	1	400.0	300.99503	1	2	1	191.51862	101.561035	1	0.196	0.341	4.199	4.185	111.0
4180.487	300.99503	2	1	400.0	300.99503	1	2	1	191.51862	101.561035	1	0.196	0.341	4.219	4.185	111.0
4180.487	300.99503	2	1	400.0	300.99503	1	2	1	191.51862	101.561035	1	0.196	0.341	4.165	4.185	111.0
4180.487	300.99503	2	1	400.0	300.99503	1	2	1	191.51862	101.561035	1	0.196	0.341	4.213	4.185	111.0
4180.487	300.99503	2	1	400.0	300.99503	1	2	1	191.51862	101.561035	1	0.196	0.341	4.166	4.185	111.0
4180.487	300.99503	2	1	400.0	300.99503	1	2	1	191.51862	101.561035	1	0.196	0.341	4.205	4.185	111.0
4180.487	300.99503	2	1	400.0	300.99503	1	2	1	191.51862	101.561035	1	0.196	0.341	4.178	4.185	111.0
4180.487	300.99503	2	1	400.0	300.99503	1	2	1	191.51862	101.561035	1	0.196	0.341	4.203	4.185	111.0
4180.487	300.99503	2	1	400.0	300.99503	1	2	1	191.51862	101.561035	1	0.196	0.341	4.154	4.185	111.0
4180.487	300.99503	2	1	400.0	300.99503	1	2	1	191.51862	101.561035	1	0.196	0.341	4.221	4.185	111.0
4180.487	300.99503	2	1	400.0	300.99503	1	2	1	191.51862	101.561035	1	0.196	0.341	4.173	4.185	111.0
4180.487	300.99503	2	1	400.0	300.99503	1	2	1	191.51862	101.561035	1	0.196	0.341	4.181	4.185	111.0
4180.487	300.99503	2	1	400.0	300.99503	1	2	1	191.51862	101.561035	1	0.196	0.341	4.193	4.185	111.0
4180.487	300.99503	2	1	400.0	300.99503	1	2	1	191.51862	101.561035	1	0.196	0.341	4.178	4.185	111.0
4180.487	300.99503	2	1	400.0	300.99503	1	2	1	191.51862	101.561035	1	0.196	0.341	4.207	4.185	111.0
4180.487	300.99503	2	1	400.0	300.99503	1	2	1	191.51862	101.561035	1	0.196	0.341	4.194	4.185	111.0
4180.487	300.99503	2	1	400.0	300.99503	1	2	1	191.51862	101.561035	1	0.196	0.341	4.187	4.185	111.0
4180.487	300.99503	2	1	400.0	300.99503	1	2	1	191.51862	101.561035	1	0.196	0.341	4.178	4.185	111.0
4180.487	300.99503	2	1	400.0	300.99503	1	2	1	191.51862	101.561035	1	0.196	0.341	4.198	4.185	111.0
4180.487	300.99503	2	1	400.0	300.99503	1	2	1	191.51862	101.561035	1	0.196	0.341	4.219	4.185	111.0
4180.487	300.99503	2	1	400.0	300.99503	1	2	1	191.51862	101.561035	1	0.196	0.341	4.186	4.185	111.0
4180.487	300.99503	2	1	400.0	300.99503	1	2	1	191.51862	101.561035	1	0.196	0.341	4.152	4.185	111.0
4180.487	300.99503	2	1	400.0	300.99503	1	2	1	191.51862	101.561035	1	0.196	0.341	4.186	4.185	111.0
4180.487	300.99503	2	1	400.0	300.99503	1	2	1	191.51862	101.561035	1	0.196	0.341	4.121	4.185	111.0
4180.487	300.99503	2	1	400.0	300.99503	1	2	1	191.51862	101.561035	1	0.196	0.341	4.22	4.185	111.0
4180.487	300.99503	2	1	400.0	300.99503	1	2	1	191.51862	101.561035	1	0.196	0.34	4.055	4.185	111.0
4180.487	300.99503	2	1	400.0	300.99503	1	2	1	191.51862	101.561035	1	0.196	0.341	4.141	4.185	111.0
4180.487	300.99503	2	1	400.0	300.99503	1	2	1	191.51862	101.561035	1	0.196	0.341	4.166	4.185	111.0
4180.487	300.99503	2	1	400.0	300.99503	1	2	1	191.51862	101.561035	1	0.196	0.341	4.18	4.185	111.0
4180.487	300.99503	2	1	400.0	300.99503	1	2	1	191.51862	101.561035	1	0.196	0.341	4.199	4.185	111.0
4180.487	300.99503	2	1	400.0	300.99503	1	2	1	191.51862	101.561035	1	0.196	0.341	4.193	4.185	111.0
4180.487	300.99503	2	1	400.0	300.99503	1	2	1	191.51862	101.561035	1	0.196	0.341	4.161	4.185	111.0
4180.487	300.99503	2	1	400.0	300.99503	1	2	1	191.51862	101.561035	1	0.196	0.341	4.209	4.185	111.0
4180.487	300.99503	2	1	400.0	300.99503	1	2	1	191.51862	101.561035	1	0.196	0.341	4.186	4.185	111.0
4180.487	300.99503	2	1	400.0	300.99503	1	2	1	191.51862	101.561035	1	0.196	0.341	4.281	4.185	111.0
4180.487	300.99503	2	1	400.0	300.99503	1	2	1	191.51862	101.561035	1	0.196	0.341	4.264	4.185	111.0
4180.487	300.99503	2	1	400.0	300.99503	1	2	1	191.51862	101.561035	1	0.196	0.341	4.146	4.185	111.0
4180.487	300.99503	2	1	400.0	300.99503	1	2	1	191.51862	101.561035	1	0.196	0.341	4.234	4.185	111.0
4180.487	300.99503	2	1	400.0	300.99503	1	2	1	191.51862	101.561035	1	0.196	0.341	4.18	4.185	111.0
4180.487	300.99503	2	1	400.0	300.99503	1	2	1	191.51862	101.561035	1	0.196	0.341	4.214	4.185	111.0
4180.487	300.99503	2	1	400.0	300.99503	1	2	1	191.51862	101.561035	1	0.196	0.341	4.205	4.185	111.0
4180.487	300.99503	2	1	400.0	300.99503	1	2	1	191.51862	101.561035	1	0.196	0.341	4.251	4.185	111.0
4180.487	300.99503	2	1	400.0	300.99503	1	2	1	191.51862	101.561035	1	0.196	0.341	4.235	4.185	111.0
4180.487	300.99503	2	1	400.0	300.99503	1	2	1	191.51862	101.561035	1	0.196	0.341	4.185	4.185	111.0
4180.487	300.99503	2	1	400.0	300.99503	1	2	1	191.51862	101.561035	1	0.196	0.341	4.183	4.185	111.0
4180.487	300.99503	2	1	400.0	300.99503	1	2	1	191.51862	101.561035	1	0.196	0.342	4.359	4.185	111.0
4180.487	300.99503	2	1	400.0	300.99503	1	2	1	191.51862	101.561035	1	0.196	0.342	4.198	4.185	111.0
4180.487	300.99503	2	1	400.0	300.99503	1	2	1	191.51862	101.561035	1	0.196	0.342	4.197	4.185	111.0
4180.487	300.99503	2	1	400.0	300.99503	1	2	1	191.51862	101.561035	1	0.196	0.341	4.222	4.185	111.0
4180.487	300.99503	2	1	400.0	300.99503	1	2	1	191.51862	101.561035	1	0.196	0.341	4.176	4.185	111.0
4180.487	300.99503	2	1	400.0	300.99503	1	2	1	191.51862	101.561035	1	0.196	0.341	4.199	4.185	111.0
4180.487	300.99503	2	1	400.0	300.99503	1	2	1	191.51862	101.561035	1	0.196	0.341	4.203	4.185	111.0
4180.487	300.99503	2	1	400.0	300.99503	1	2	1	191.51862	101.561035	1	0.196	0.341	4.198	4.185	111.0
4180.487	300.99503	2	1	400.0	300.99503	1	2	1	191.51862	101.561035	1	0.196	0.341	4.149	4.185	111.0
4180.487	300.99503	2	1	400.0	300.99503	1	2	1	191.51862	101.561035	1	0.196	0.341	4.204	4.185	111.0
4180.487	300.99503	2	1	400.0	300.99503	1	2	1	191.51862	101.561035	1	0.196	0.34	4.072	4.185	111.0
4180.487	300.99503	2	1	400.0	300.99503	1	2	1	191.51862	101.561035	1	0.196	0.341	4.186	4.185	111.0
4180.487	300.99503	2	1	400.0	300.99503	1	2	1	191.51862	101.561035	1	0.196	0.341	4.178	4.185	111.0
4180.487	300.99503	2	1	400.0	300.99503	1	2	1	191.51862	101.561035	1	0.196	0.341	4.24	4.185	111.0
4180.487	300.99503	2	1	400.0	300.99503	1	2	1	191.51862	101.561035	1	0.196	0.341	4.178	4.185	111.0
4180.487	300.99503	2	1	400.0	300.99503	1	2	1	191.51862	101.561035	1	0.196	0.341	4.212	4.185	111.0
4180.487	300.99503	2	1	400.0	300.99503	1	2	1	191.51862	101.561035	1	0.196	0.341	4.219	4.185	111.0
4180.487	300.99503	2	1	400.0	300.99503	1	2	1	191.51862	101.561035	1	0.196	0.341	4.199	4.185	111.0
4180.487	300.99503	2	1	400.0	300.99503	1	2	1	191.51862	101.561035	1	0.196	0.341	4.238	4.185	111.0
4180.487	300.99503	2	1	400.0	300.99503	1	2	1	191.51862	101.561035	1	0.196	0.341	4.254	4.185	111.0
4180.487	300.99503	2	1	400.0	300.99503	1	2	1	191.51862	101.561035	1	0.196	0.341	4.186	4.185	111.0
4180.487	300.99503	2	1	400.0	300.99503	1	2	1	191.51862	101.561035	1	0.196	0.341	4.217	4.185	111.0
4180.487	300.99503	2	1	400.0	300.99503	1	2	1	191.51862	101.561035	1	0.196	0.341	4.189	4.185	111.0
4180.487	300.99503	2	1	400.0	300.99503	1	2	1	191.51862	101.561035	1	0.196	0.341	4.165	4.185	111.0
4180.487	300.99503	2	1	400.0	300.99503	1	2	1	191.51862	101.561035	1	0.196	0.341	4.151	4.185	111.0
4180.487	300.99503	2	1	400.0	300.99503	1	2	1	191.51862	101.561035	1	0.196	0.341	4.183	4.185	111.0
4180.487	300.99503	2	1	400.0	300.99503	1	2	1	191.51862	101.561035	1	0.196	0.341	4.17	4.185	111.0
4180.487	300.99503	2	1	400.0	300.99503	1	2	1	191.51862	101.561035	1	0.196	0.341	4.138	4.185	111.0
0.0	0.0	2	1	400.0	300.99503	1	2	1	191.51862	101.561035	0	0.196	0.341	4.22	4.185	111.0
0.0	0.0	2	1	400.0	300.99503	1	2	1	191.51862	101.561035	0	0.196	0.341	4.139	4.185	111.0
0.0	0.0	2	1	400.0	300.99503	1	2	1	191.51862	101.561035	0	0.196	0.341	4.148	3.889	111.0
0.0	0.0	2	1	400.0	300.99503	1	2	1	191.51862	101.561035	0	0.196	0.34	3.89	3.889	111.0
0.0	0.0	2	1	400.0	300.99503	1	2	1	191.51862	101.561035	0	0.196	0.337	3.698	3.613	111.0
0.0	0.0	2	1	400.0	300.99503	1	2	1	191.51862	101.561035	0	0.196	0.335	3.72	3.613	111.0
0.0	0.0	2	1	400.0	300.99503	1	2	1	191.51862	101.561035	0	0.196	0.327	3.119	3.12	111.0
0.0	0.0	2	1	400.0	300.99503	1	2	1	191.51862	101.561035	0	0.196	0.318	2.93	2.901	111.0
0.0	0.0	2	1	400.0	300.99503	1	2	1	191.51862	101.561035	0	0.196	0.311	2.916	2.901	111.0
0.0	0.0	2	1	400.0	300.99503	1	2	1	191.51862	101.561035	0	0.196	0.301	2.478	2.505	111.0
0.0	0.0	2	1	400.0	300.99503	1	2	1	191.51862	101.561035	0	0.196	0.292	2.523	2.505	111.0
0.0	0.0	2	1	400.0	300.99503	1	2	1	191.51862	101.561035	0	0.196	0.282	2.344	2.328	111.0
0.0	0.0	2	1	400.0	300.99503	1	2	1	191.51862	101.561035	0	0.196	0.271	2.025	2.009	111.0
0.0	0.0	2	1	400.0	300.99503	1	2	1	191.51862	101.561035	0	0.196	0.261	2.012	2.009	111.0
0.0	0.0	2	1	400.0	300.99503	1	2	1	191.51862	101.561035	0	0.196	0.249	1.579	1.736	111.0
0.0	0.0	2	1	400.0	300.99503	1	2	1	191.51862	101.561035	0	0.195	0.238	1.594	1.612	111.0
0.0	0.0	2	1	400.0	300.99503	1	2	1	191.51862	101.561035	0	0.195	0.228	1.584	1.612	111.0
0.0	0.0	2	1	400.0	300.99503	1	2	1	191.51862	101.561035	0	0.195	0.216	1.341	1.392	111.0
0.0	0.0	2	1	400.0	300.99503	1	2	1	191.51862	101.561035	0	0.195	0.206	1.394	1.294	111.0
0.0	0.0	2	1	400.0	300.99503	1	2	1	191.51862	101.561035	0	0.195	0.196	1.327	1.294	111.0
0.0	0.0	2	1	400.0	300.99503	1	2	1	191.51862	101.561035	0	0.195	0.186	1.129	1.117	111.0
0.0	0.0	2	1	400.0	300.99503	1	2	1	191.51862	101.561035	0	0.195	0.176	1.116	1.117	111.0
0.0	0.0	2	1	400.0	300.99503	1	2	1	191.51862	101.561035	0	0.195	0.168	1.103	1.038	111.0
0.0	0.0	2	1	400.0	300.99503	1	2	1	191.51862	101.561035	0	0.195	0.158	0.882	0.896	111.0
0.0	0.0	2	1	400.0	300.99503	1	2	1	191.51862	101.561035	0	0.195	0.15	0.862	0.896	111.0
0.0	0.0	2	1	400.0	300.99503	1	2	1	191.51862	101.561035	0	0.195	0.142	0.78	0.833	111.0
0.0	0.0	2	1	400.0	300.99503	1	2	1	191.51862	101.561035	0	0.195	0.135	0.763	0.833	111.0
0.0	0.0	2	1	400.0	300.99503	1	2	1	191.51862	101.561035	0	0.195	0.127	0.724	0.719	111.0
0.0	0.0	2	1	400.0	300.99503	1	2	1	191.51862	101.561035	0	0.195	0.119	0.712	0.668	111.0
0.0	0.0	2	1	400.0	300.99503	1	2	1	191.51862	101.561035	0	0.195	0.113	0.635	0.668	111.0
0.0	0.0	2	1	400.0	300.99503	1	2	1	191.51862	101.561035	0	0.195	0.107	0.704	0.577	111.0
0.0	0.0	2	1	400.0	300.99503	1	2	1	191.51862	101.561035	0	0.195	0.1	0.475	0.498	111.0
0.0	0.0	2	1	400.0	300.99503	1	2	1	191.51862	101.561035	0	0.194	0.095	0.505	0.498	111.0
0.0	0.0	2	1	400.0	300.99503	1	2	1	191.51862	101.561035	0	0.194	0.09	0.462	0.462	111.0
0.0	0.0	2	1	400.0	300.99503	1	2	1	191.51862	101.561035	0	0.194	0.084	0.469	0.462	111.0
0.0	0.0	2	1	400.0	300.99503	1	2	1	191.51862	101.561035	0	0.194	0.078	0.421	0.399	111.0
0.0	0.0	2	1	400.0	300.99503	1	2	1	191.51862	101.561035	0	0.194	0.074	0.372	0.371	111.0
0.0	0.0	2	1	400.0	300.99503	1	2	1	191.51862	101.561035	0	0.194	0.07	0.382	0.371	111.0
0.0	0.0	2	1	400.0	300.99503	1	2	1	191.51862	101.561035	0	0.194	0.066	0.332	0.32	111.0
0.0	0.0	2	1	400.0	300.99503	1	2	1	191.51862	101.561035	0	0.194	0.062	0.338	0.297	111.0
0.0	0.0	2	1	400.0	300.99503	1	2	1	191.51862	101.561035	0	0.194	0.059	0.298	0.297	111.0
0.0	0.0	2	1	400.0	300.99503	1	2	1	191.51862	101.561035	0	0.194	0.056	0.181	0.257	111.0
0.0	0.0	2	1	400.0	300.99503	1	2	1	191.51862	101.561035	0	0.194	0.054	0.304	0.238	111.0
0.0	0.0	2	1	400.0	300.99503	1	2	1	191.51862	101.561035	0	0.194	0.051	0.212	0.238	111.0
0.0	0.0	2	1	400.0	300.99503	1	2	1	191.51862	101.561035	0	0.194	0.047	0.228	0.206	111.0
0.0	0.0	2	1	400.0	300.99503	1	2	1	191.51862	101.561035	0	0.194	0.043	0.141	0.206	111.0
0.0	0.0	2	1	400.0	300.99503	1	2	1	191.51862	101.561035	0	0.194	0.039	0.129	0.177	111.0
0.0	0.0	2	1	400.0	300.99503	1	2	1	191.51862	101.561035	0	0.194	0.037	0.218	0.165	111.0
0.0	0.0	2	1	400.0	300.99503	1	2	1	191.51862	101.561035	0	0.194	0.035	0.191	0.165	111.0
0.0	0.0	2	1	400.0	300.99503	1	2	1	191.51862	101.561035	0	0.194	0.033	0.162	0.142	111.0
0.0	0.0	2	1	400.0	300.99503	1	2	1	191.51862	101.561035	0	0.194	0.03	-0.083	0.132	111.0
0.0	0.0	2	1	400.0	300.99503	1	2	1	191.51862	101.561035	0	0.194	0.028	0.141	0.132	111.0
0.0	0.0	2	1	400.0	300.99503	1	2	1	191.51862	101.561035	0	0.194	0.026	0.111	0.114	111.0
0.0	0.0	2	1	400.0	300.99503	1	2	1	191.51862	101.561035	0	0.194	0.024	0.095	0.114	111.0
0.0	0.0	2	1	400.0	300.99503	1	2	1	191.51862	101.561035	0	0.194	0.022	0.244	0.106	111.0
0.0	0.0	2	1	400.0	300.99503	1	2	1	191.51862	101.561035	0	0.194	0.02	0.108	0.091	111.0
0.0	0.0	2	1	400.0	300.99503	1	2	1	191.51862	101.561035	0	0.194	0.02	0.149	0.091	111.0
0.0	0.0	2	1	400.0	300.99503	1	2	1	191.51862	101.561035	0	0.194	0.02	0.068	0.084	111.0
0.0	0.0	2	1	400.0	300.99503	1	2	1	191.51862	101.561035	0	0.194	0.02	0.085	0.084	111.0
0.0	0.0	2	1	400.0	300.99503	1	2	1	191.51862	101.561035	0	0.194	0.02	-0.011	0.073	111.0
0.0	0.0	2	1	400.0	300.99503	1	2	1	191.51862	101.561035	0	0.194	0.02	0.074	0.063	111.0
0.0	0.0	2	1	400.0	300.99503	1	2	1	191.51862	101.561035	0	0.194	0.02	0.045	0.063	111.0
0.0	0.0	2	1	400.0	300.99503	1	2	1	191.51862	101.561035	0	0.194	0.02	0.125	0.058	111.0
0.0	0.0	2	1	400.0	300.99503	1	2	1	191.51862	101.561035	0	0.194	0.02	0.107	0.05	111.0
0.0	0.0	2	1	400.0	300.99503	1	2	1	191.51862	101.561035	0	0.194	0.02	0.055	0.05	111.0
0.0	0.0	2	1	400.0	300.99503	1	2	1	191.51862	101.561035	0	0.194	0.02	0.063	0.046	111.0
0.0	0.0	2	1	400.0	300.99503	1	2	1	191.51862	101.561035	0	0.194	0.02	0.002	0.04	111.0
0.0	0.0	2	1	400.0	300.99503	1	2	1	191.51862	101.561035	0	0.194	0.02	0.038	0.04	111.0
0.0	0.0	2	1	400.0	300.99503	1	2	1	191.51862	101.561035	0	0.194	0.02	0.036	0.037	111.0
0.0	0.0	2	1	400.0	300.99503	1	2	1	191.51862	101.561035	0	0.194	0.019	-0.034	0.037	111.0
0.0	0.0	2	1	400.0	300.99503	1	2	1	191.51862	101.561035	0	0.194	0.019	0.009	0.032	111.0
0.0	0.0	2	1	400.0	300.99503	1	2	1	191.51862	101.561035	0	0.194	0.019	0.069	0.027	111.0
0.0	0.0	2	1	400.0	300.99503	1	2	1	191.51862	101.561035	0	0.194	0.019	0.083	0.027	111.0
0.0	0.0	2	1	400.0	300.99503	1	2	1	191.51862	101.561035	0	0.194	0.019	0.032	0.025	111.0
0.0	0.0	2	1	400.0	300.99503	1	2	1	191.51862	101.561035	0	0.194	0.018	0.051	0.025	111.0
0.0	0.0	2	1	400.0	300.99503	1	2	1	191.51862	101.561035	0	0.194	0.018	0.052	0.021	111.0
0.0	0.0	2	1	400.0	300.99503	1	2	1	191.51862	101.561035	0	0.194	0.018	0.042	0.02	111.0
0.0	0.0	2	1	400.0	300.99503	1	2	1	191.51862	101.561035	0	0.194	0.018	0.037	0.02	111.0
0.0	0.0	2	1	400.0	300.99503	1	2	1	191.51862	101.561035	0	0.194	0.018	0.059	0.017	111.0
0.0	0.0	2	1	400.0	300.99503	1	2	1	191.51862	101.561035	0	0.194	0.018	0.036	0.016	111.0
0.0	0.0	2	1	400.0	300.99503	1	2	1	191.51862	101.561035	0	0.194	0.017	0.016	0.016	111.0
0.0	0.0	2	1	400.0	300.99503	1	2	1	191.51862	101.561035	0	0.194	0.017	0.019	0.013	111.0
0.0	0.0	2	1	400.0	300.99503	1	2	1	191.51862	101.561035	0	0.194	0.016	-0.122	0.013	111.0
0.0	0.0	2	1	400.0	300.99503	1	2	1	191.51862	101.561035	0	0.194	0.016	0.011	0.012	111.0
0.0	0.0	2	1	400.0	300.99503	1	2	1	191.51862	101.561035	0	0.194	0.016	0.016	0.01	111.0
0.0	0.0	2	1	400.0	300.99503	1	2	1	191.51862	101.561035	0	0.194	0.016	0.038	0.01	111.0
0.0	0.0	2	1	400.0	300.99503	1	2	1	191.51862	101.561035	0	0.194	0.016	0.043	0.01	111.0
0.0	0.0	2	1	400.0	300.99503	1	2	1	191.51862	101.561035	0	0.194	0.016	-0.003	0.008	111.0
0.0	0.0	2	1	400.0	300.99503	1	2	1	191.51862	101.561035	0	0.194	0.015	0.019	0.008	111.0
0.0	0.0	2	1	400.0	300.99503	1	2	1	191.51862	101.561035	0	0.194	0.015	-0.009	0.007	111.0
0.0	0.0	2	1	400.0	300.99503	1	2	1	191.51862	101.561035	0	0.194	0.015	0.052	0.006	111.0
0.0	0.0	2	1	400.0	300.99503	1	2	1	191.51862	101.561035	0	0.194	0.014	0.009	0.006	111.0
0.0	0.0	2	1	400.0	300.99503	1	2	1	191.51862	101.561035	0	0.194	0.013	-0.005	0.005	111.0
0.0	0.0	2	1	400.0	300.99503	1	2	1	191.51862	101.561035	0	0.194	0.013	0.084	0.005	111.0
0.0	0.0	2	1	400.0	300.99503	1	2	1	191.51862	101.561035	0	0.194	0.012	-0.023	0.005	111.0
0.0	0.0	2	1	400.0	300.99503	1	2	1	191.51862	101.561035	0	0.194	0.012	0.006	0.004	111.0
0.0	0.0	2	1	400.0	300.99503	1	2	1	191.51862	101.561035	0	0.194	0.012	0.022	0.004	111.0
0.0	0.0	2	1	400.0	300.99503	1	2	1	191.51862	101.561035	0	0.194	0.012	0.026	0.003	111.0
0.0	0.0	2	1	400.0	300.99503	1	2	1	191.51862	101.561035	0	0.194	0.011	-0.011	0.003	111.0
0.0	0.0	2	1	400.0	300.99503	1	2	1	191.51862	101.561035	0	0.194	0.01	-0.081	0.003	111.0
0.0	0.0	2	1	400.0	300.99503	1	2	1	191.51862	101.561035	0	0.194	0.01	0.012	0.002	111.0
0.0	0.0	2	1	400.0	300.99503	1	2	1	191.51862	101.561035	0	0.194	0.01	0.009	0.002	111.0
0.0	0.0	2	1	400.0	300.99503	1	2	1	191.51862	101.561035	0	0.194	0.01	-0.009	0.002	111.0
0.0	0.0	2	1	400.0	300.99503	1	2	1	191.51862	101.561035	0	0.194	0.01	0.024	0.001	111.0
0.0	0.0	2	1	400.0	300.99503	1	2	1	191.51862	101.561035	0	0.194	0.009	-0.006	0.001	111.0
0.0	0.0	2	1	400.0	300.99503	1	2	1	191.51862	101.561035	0	0.194	0.007	-0.065	0.001	111.0
0.0	0.0	2	1	400.0	300.99503	1	2	1	191.51862	101.561035	0	0.194	0.006	-0.098	0.001	111.0
0.0	0.0	2	1	400.0	300.99503	1	2	1	191.51862	101.561035	0	0.194	0.005	-0.015	0.001	111.0
0.0	0.0	2	1	400.0	300.99503	1	2	1	191.51862	101.561035	0	0.194	0.004	-0.047	0.001	111.0
0.0	0.0	2	1	400.0	300.99503	1	2	1	191.51862	101.561035	0	0.194	0.003	-0.07	0.001	111.0
0.0	0.0	2	1	400.0	300.99503	1	2	1	191.51862	101.561035	0	0.194	0.003	0.064	0.0	111.0
0.0	0.0	2	1	400.0	300.99503	1	2	1	191.51862	101.561035	0	0.194	0.003	0.038	0.0	111.0
0.0	0.0	2	1	400.0	300.99503	1	2	1	191.51862	101.561035	0	0.194	0.003	0.015	0.0	111.0
0.0	0.0	2	1	400.0	300.99503	1	2	1	191.51862	101.561035	0	0.194	0.003	0.042	0.0	111.0
0.0	0.0	2	1	400.0	300.99503	1	2	1	191.51862	101.561035	0	0.194	0.002	0.007	0.0	111.0
0.0	0.0	2	1	400.0	300.99503	1	2	1	191.51862	101.561035	0	0.194	0.002	0.01	0.0	111.0
0.0	0.0	2	1	400.0	300.99503	1	2	1	191.51862	101.561035	0	0.194	0.001	-0.001	0.0	111.0
0.0	0.0	2	1	400.0	300.99503	1	2	1	191.51862	101.561035	0	0.194	0.001	-0.003	0.0	111.0
0.0	0.0	2	1	400.0	300.99503	1	2	1	191.51862	101.561035	0	0.194	0.001	0.036	0.0	111.0
0.0	0.0	2	1	400.0	300.99503	1	2	1	191.51862	101.561035	0	0.194	0.0	-0.021	0.0	111.0
0.0	0.0	2	1	400.0	300.99503	1	2	1	191.51862	101.561035	0	0.194	0.0	0.137	0.0	111.0
0.0	0.0	2	1	400.0	300.99503	1	2	1	191.51862	101.561035	0	0.194	0.0	0.001	0.0	111.0
0.0	0.0	2	1	400.0	300.99503	1	2	1	191.51862	101.561035	0	0.194	0.0	-0.005	0.0	111.0
0.0	0.0	2	1	400.0	300.99503	1	2	1	191.51862	101.561035	0	0.194	0.0	0.007	0.0	111.0
0.0	0.0	2	1	400.0	300.99503	1	2	1	191.51862	101.561035	0	0.194	0.0	-0.008	0.0	111.0
0.0	0.0	2	1	400.0	300.99503	1	2	1	191.51862	101.561035	0	0.194	-0.001	-0.025	0.0	111.0
0.0	0.0	2	1	400.0	300.99503	1	2	1	191.51862	101.561035	0	0.194	0.0	0.015	0.0	111.0
0.0	0.0	2	1	400.0	300.99503	1	2	1	191.51862	101.561035	0	0.194	0.0	0.012	0.0	111.0
0.0	0.0	2	1	400.0	300.99503	1	2	1	191.51862	101.561035	0	0.194	0.0	0.021	0.0	111.0
0.0	0.0	2	1	400.0	300.99503	1	2	1	191.51862	101.561035	0	0.194	0.0	0.014	0.0	111.0
0.0	0.0	2	1	400.0	300.99503	1	2	1	191.51862	101.561035	0	0.194	0.0	0.033	0.0	111.0
0.0	0.0	2	1	400.0	300.99503	1	2	1	191.51862	101.561035	0	0.194	0.0	0.045	0.0	111.0
0.0	0.0	2	1	400.0	300.99503	1	2	1	191.51862	101.561035	0	0.194	0.0	0.031	0.0	111.0
0.0	0.0	2	1	400.0	300.99503	1	2	1	191.51862	101.561035	0	0.194	0.0	0.109	0.0	111.0
0.0	0.0	2	1	400.0	300.99503	1	2	1	191.51862	101.561035	0	0.194	0.0	0.002	0.0	111.0
0.0	0.0	2	1	400.0	300.99503	1	2	1	191.51862	101.561035	0	0.194	0.0	0.013	0.0	111.0
0.0	0.0	2	1	400.0	300.99503	1	2	1	191.51862	101.561035	0	0.194	0.0	-0.004	0.0	111.0
0.0	0.0	2	1	400.0	300.99503	1	2	1	191.51862	101.561035	0	0.194	0.0	0.015	0.0	111.0
0.0	0.0	2	1	400.0	300.99503	1	2	1	191.51862	101.561035	0	0.194	-0.001	-0.015	0.0	111.0
0.0	0.0	2	1	400.0	300.99503	1	2	1	191.51862	101.561035	0	0.194	0.0	0.026	0.0	111.0
0.0	0.0	2	1	400.0	300.99503	1	2	1	191.51862	101.561035	0	0.194	0.0	0.01	0.0	111.0
0.0	0.0	2	1	400.0	300.99503	1	2	1	191.51862	101.561035	0	0.194	0.0	0.016	0.0	111.0
0.0	0.0	2	1	400.0	300.99503	1	2	1	191.51862	101.561035	0	0.194	0.0	-0.01	0.0	111.0
0.0	0.0	2	1	400.0	300.99503	1	2	1	191.51862	101.561035	0	0.194	0.0	0.039	0.0	111.0
0.0	0.0	2	1	400.0	300.99503	1	2	1	191.51862	101.561035	0	0.194	0.0	0.015	0.0	111.0
0.0	0.0	2	1	400.0	300.99503	1	2	1	191.51862	101.561035	0	0.194	0.0	0.002	0.0	111.0
0.0	0.0	2	1	400.0	300.99503	1	2	1	191.51862	101.561035	0	0.194	0.0	0.056	0.0	111.0
0.0	0.0	2	1	400.0	300.99503	1	2	1	191.51862	101.561035	0	0.194	0.0	0.0	0.0	111.0
0.0	0.0	2	1	400.0	300.99503	1	2	1	191.51862	101.561035	0	0.194	-0.001	-0.047	0.0	111.0
0.0	0.0	2	1	400.0	300.99503	1	2	1	191.51862	101.561035	0	0.194	0.0	-0.002	0.0	111.0
0.0	0.0	2	1	400.0	300.99503	1	2	1	191.51862	101.561035	0	0.194	0.0	0.002	0.0	111.0
0.0	0.0	2	1	400.0	300.99503	1	2	1	191.51862	101.561035	0	0.194	0.0	0.003	0.0	111.0
0.0	0.0	2	1	400.0	300.99503	1	2	1	191.51862	101.561035	0	0.194	0.0	0.0	0.0	111.0
0.0	0.0	2	1	400.0	300.99503	1	2	1	191.51862	101.561035	0	0.194	0.0	0.138	0.0	111.0
0.0	0.0	2	1	400.0	300.99503	1	2	1	191.51862	101.561035	0	0.194	0.0	0.021	0.0	111.0
0.0	0.0	2	1	400.0	300.99503	1	2	1	191.51862	101.561035	0	0.194	0.0	0.054	0.0	111.0
0.0	0.0	2	1	400.0	300.99503	1	2	1	191.51862	101.561035	0	0.194	0.0	0.022	0.0	111.0
0.0	0.0	2	1	400.0	300.99503	1	2	1	191.51862	101.561035	0	0.194	0.0	0.031	0.0	111.0
0.0	0.0	2	1	400.0	300.99503	1	2	1	191.51862	101.561035	0	0.194	0.0	0.026	0.0	111.0
0.0	0.0	2	1	400.0	300.99503	1	2	1	191.51862	101.561035	0	0.194	-0.001	-0.016	0.0	111.0
0.0	0.0	2	1	400.0	300.99503	1	2	1	191.51862	101.561035	0	0.194	-0.001	-0.056	0.0	111.0
0.0	0.0	2	1	400.0	300.99503	1	2	1	191.51862	101.561035	0	0.194	0.0	0.039	0.0	111.0
0.0	0.0	2	1	400.0	300.99503	1	2	1	191.51862	101.561035	0	0.194	0.0	0.005	0.0	111.0
0.0	0.0	2	1	400.0	300.99503	1	2	1	191.51862	101.561035	0	0.194	0.0	0.024	0.0	111.0
0.0	0.0	2	1	400.0	300.99503	1	2	1	191.51862	101.561035	0	0.194	0.0	0.033	0.0	111.0
0.0	0.0	2	1	400.0	300.99503	1	2	1	191.51862	101.561035	0	0.194	0.0	0.126	0.0	111.0
0.0	0.0	2	1	400.0	300.99503	1	2	1	191.51862	101.561035	0	0.194	0.0	0.002	0.0	111.0
0.0	0.0	2	1	400.0	300.99503	1	2	1	191.51862	101.561035	0	0.194	0.0	0.022	0.0	111.0
0.0	0.0	2	1	400.0	300.99503	1	2	1	191.51862	101.561035	0	0.194	0.0	0.03	0.0	111.0
0.0	0.0	2	1	400.0	300.99503	1	2	1	191.51862	101.561035	0	0.194	-0.001	-0.015	0.0	111.0
0.0	0.0	2	1	400.0	300.99503	1	2	1	191.51862	101.561035	0	0.194	0.0	0.043	0.0	111.0
0.0	0.0	2	1	400.0	300.99503	1	2	1	191.51862	101.561035	0	0.194	0.0	-0.009	0.0	111.0
0.0	0.0	2	1	400.0	300.99503	1	2	1	191.51862	101.561035	0	0.194	-0.001	-0.201	0.0	111.0
0.0	0.0	2	1	400.0	300.99503	1	2	1	191.51862	101.561035	0	0.194	0.0	0.002	0.0	111.0
0.0	0.0	2	1	400.0	300.99503	1	2	1	191.51862	101.561035	0	0.194	-0.001	-0.065	0.0	111.0
0.0	0.0	2	1	400.0	300.99503	1	2	1	191.51862	101.561035	0	0.194	0.0	0.066	0.0	111.0
0.0	0.0	2	1	400.0	300.99503	1	2	1	191.51862	101.561035	0	0.194	0.0	0.001	0.0	111.0
0.0	0.0	2	1	400.0	300.99503	1	2	1	191.51862	101.561035	0	0.194	-0.001	-0.014	0.0	111.0
0.0	0.0	2	1	400.0	300.99503	1	2	1	191.51862	101.561035	0	0.194	0.0	0.028	0.0	111.0
0.0	0.0	2	1	400.0	300.99503	1	2	1	191.51862	101.561035	0	0.194	-0.001	-0.021	0.0	111.0
0.0	0.0	2	1	400.0	300.99503	1	2	1	191.51862	101.561035	0	0.194	0.0	0.018	0.0	111.0
0.0	0.0	2	1	400.0	300.99503	1	2	1	191.51862	101.561035	0	0.194	-0.001	-0.039	0.0	111.0
0.0	0.0	2	1	400.0	300.99503	1	2	1	191.51862	101.561035	0	0.194	-0.001	-0.025	0.0	111.0
0.0	0.0	2	1	400.0	300.99503	1	2	1	191.51862	101.561035	0	0.194	-0.001	-0.014	0.0	111.0
0.0	0.0	2	1	400.0	300.99503	1	2	1	191.51862	101.561035	0	0.194	-0.001	-0.015	0.0	111.0
0.0	0.0	2	1	400.0	300.99503	1	2	1	191.51862	101.561035	0	0.194	0.0	0.027	0.0	111.0
0.0	0.0	2	1	400.0	300.99503	1	2	1	191.51862	101.561035	0	0.194	-0.001	-0.045	0.0	111.0
0.0	0.0	2	1	400.0	300.99503	1	2	1	191.51862	101.561035	0	0.194	0.0	-0.004	0.0	111.0
0.0	0.0	2	1	400.0	300.99503	1	2	1	191.51862	101.561035	0	0.194	-0.001	-0.024	0.0	111.0
0.0	0.0	2	1	400.0	300.99503	1	2	1	191.51862	101.561035	0	0.194	0.0	0.005	0.0	111.0
0.0	0.0	2	1	400.0	300.99503	1	2	1	191.51862	101.561035	0	0.194	0.0	-0.006	0.0	111.0
0.0	0.0	2	1	400.0	300.99503	1	2	1	191.51862	101.561035	0	0.194	0.0	0.004	0.0	111.0
0.0	0.0	2	1	400.0	300.99503	1	2	1	191.51862	101.561035	0	0.194	0.0	0.009	0.0	111.0
0.0	0.0	2	1	400.0	300.99503	1	2	1	191.51862	101.561035	0	0.194	0.0	0.019	0.0	111.0
0.0	0.0	2	1	400.0	300.99503	1	2	1	191.51862	101.561035	0	0.194	0.0	-0.009	0.0	111.0
0.0	0.0	2	1	400.0	300.99503	1	2	1	191.51862	101.561035	0	0.194	-0.001	-0.018	0.0	111.0
0.0	0.0	2	1	400.0	300.99503	1	2	1	191.51862	101.561035	0	0.194	0.0	0.021	0.0	111.0
0.0	0.0	2	1	400.0	300.99503	1	2	1	191.51862	101.561035	0	0.194	-0.001	-0.045	0.0	111.0
0.0	0.0	2	1	400.0	300.99503	1	2	1	191.51862	101.561035	0	0.194	0.0	-0.011	0.0	111.0
0.0	0.0	2	1	400.0	300.99503	1	2	1	191.51862	101.561035	0	0.194	-0.001	-0.014	0.0	111.0
0.0	0.0	2	1	400.0	300.99503	1	2	1	191.51862	101.561035	0	0.194	0.0	-0.008	0.0	111.0
0.0	0.0	2	1	400.0	300.99503	1	2	1	191.51862	101.561035	0	0.194	0.0	0.029	0.0	111.0
0.0	0.0	2	1	400.0	300.99503	1	2	1	191.51862	101.561035	0	0.194	0.0	0.013	0.0	111.0
0.0	0.0	2	1	400.0	300.99503	1	2	1	191.51862	101.561035	0	0.194	0.0	0.013	0.0	111.0
0.0	0.0	2	1	400.0	300.99503	1	2	1	191.51862	101.561035	0	0.194	-0.001	-0.022	0.0	111.0
0.0	0.0	2	1	400.0	300.99503	1	2	1	191.51862	101.561035	0	0.194	0.0	0.014	0.0	111.0
0.0	0.0	2	1	400.0	300.99503	1	2	1	191.51862	101.561035	0	0.194	-0.001	-0.034	0.0	111.0
0.0	0.0	2	1	400.0	300.99503	1	2	1	191.51862	101.561035	0	0.194	-0.001	-0.039	0.0	111.0
0.0	0.0	2	1	400.0	300.99503	1	2	1	191.51862	101.561035	0	0.194	-0.001	-0.048	0.0	111.0
0.0	0.0	2	1	400.0	300.99503	1	2	1	191.51862	101.561035	0	0.194	0.0	-0.004	0.0	111.0
0.0	0.0	2	1	400.0	300.99503	1	2	1	191.51862	101.561035	0	0.194	0.0	-0.003	0.0	111.0
0.0	0.0	2	1	400.0	300.99503	1	2	1	191.51862	101.561035	0	0.194	0.0	-0.003	0.0	111.0
0.0	0.0	2	1	400.0	300.99503	1	2	1	191.51862	101.561035	0	0.194	0.0	0.012	0.0	111.0
0.0	0.0	2	1	400.0	300.99503	1	2	1	191.51862	101.561035	0	0.194	0.0	0.002	0.0	111.0
0.0	0.0	2	1	400.0	300.99503	1	2	1	191.51862	101.561035	0	0.194	0.0	-0.003	0.0	111.0
0.0	0.0	2	1	400.0	300.99503	1	2	1	191.51862	101.561035	0	0.194	0.0	0.006	0.0	111.0
0.0	0.0	2	1	400.0	300.99503	1	2	1	191.51862	101.561035	0	0.194	-0.001	-0.013	0.0	111.0
0.0	0.0	2	1	400.0	300.99503	1	2	1	191.51862	101.561035	0	0.194	0.0	0.083	0.0	111.0
0.0	0.0	2	1	400.0	300.99503	1	2	1	191.51862	101.561035	0	0.194	-0.001	-0.031	0.0	111.0
0.0	0.0	2	1	400.0	300.99503	1	2	1	191.51862	101.561035	0	0.194	0.0	0.017	0.0	111.0
0.0	0.0	2	1	400.0	300.99503	1	2	1	191.51862	101.561035	0	0.194	-0.001	-0.014	0.0	111.0
0.0	0.0	2	1	400.0	300.99503	1	2	1	191.51862	101.561035	0	0.194	0.0	0.006	0.0	111.0
0.0	0.0	2	1	400.0	300.99503	1	2	1	191.51862	101.561035	0	0.194	0.0	0.026	0.0	111.0
0.0	0.0	2	1	400.0	300.99503	1	2	1	191.51862	101.561035	0	0.194	-0.001	-0.018	0.0	111.0
0.0	0.0	2	1	400.0	300.99503	1	2	1	191.51862	101.561035	0	0.194	0.0	0.001	0.0	111.0
0.0	0.0	2	1	400.0	300.99503	1	2	1	191.51862	101.561035	0	0.194	0.0	-0.011	0.0	111.0
0.0	0.0	2	1	400.0	300.99503	1	2	1	191.51862	101.561035	0	0.194	-0.001	-0.015	0.0	111.0
0.0	0.0	2	1	400.0	300.99503	1	2	1	191.51862	101.561035	0	0.194	0.0	0.001	0.0	111.0
0.0	0.0	2	1	400.0	300.99503	1	2	1	191.51862	101.561035	0	0.194	-0.001	-0.021	0.0	111.0
0.0	0.0	2	1	400.0	300.99503	1	2	1	191.51862	101.561035	0	0.194	0.0	0.007	0.0	111.0
0.0	0.0	2	1	400.0	300.99503	1	2	1	191.51862	101.561035	0	0.194	0.0	0.016	0.0	111.0
0.0	0.0	2	1	400.0	300.99503	1	2	1	191.51862	101.561035	0	0.194	0.0	0.019	0.0	111.0
-5555.5557	-400.0	3	1	400.0	201.99005	1	2	1	191.51862	101.561035	1	0.194	-0.001	-0.026	0.0	111.0
-5555.5557	-400.0	3	1	400.0	201.99005	0	2	1	191.51862	101.561035	1	0.194	0.0	0.039	0.0	111.0
-5555.5557	-400.0	3	1	400.0	201.99005	0	2	1	191.51862	101.561035	1	0.194	0.0	0.018	0.0	111.0
-5555.5557	-400.0	3	1	400.0	201.99005	0	2	1	191.51862	101.561035	1	0.194	-0.001	-0.029	0.0	111.0
-5555.5557	-400.0	3	1	400.0	201.99005	0	2	1	191.51862	101.561035	1	0.194	-0.004	-0.524	-0.757	111.0
-5555.5557	-400.0	3	1	400.0	201.99005	0	2	1	191.51862	101.561035	1	0.194	-0.009	-0.743	-0.757	111.0
-5555.5557	-400.0	3	1	400.0	201.99005	0	2	1	191.51862	101.561035	1	0.194	-0.017	-0.986	-1.097	111.0
-5555.5557	-400.0	3	1	400.0	201.99005	0	2	1	191.51862	101.561035	1	0.194	-0.029	-1.666	-1.706	111.0
-5555.5557	-400.0	3	1	400.0	201.99005	0	2	1	191.51862	101.561035	1	0.193	-0.039	-1.629	-1.706	111.0
-5555.5557	-400.0	3	1	400.0	201.99005	0	2	1	191.51862	101.561035	1	0.193	-0.054	-2.269	-2.232	111.0
-5555.5557	-400.0	3	1	400.0	201.99005	0	2	1	191.51862	101.561035	1	0.193	-0.067	-2.211	-2.232	111.0
-5555.5557	-400.0	3	1	400.0	201.99005	0	2	1	191.51862	101.561035	1	0.193	-0.081	-2.444	-2.467	111.0
-5555.5557	-400.0	3	1	400.0	201.99005	0	2	1	191.51862	101.561035	1	0.193	-0.096	-2.949	-2.889	111.0
-5555.5557	-400.0	3	1	400.0	201.99005	0	2	1	191.51862	101.561035	1	0.193	-0.109	-2.848	-2.889	111.0
-5555.5557	-400.0	3	1	400.0	201.99005	0	2	1	191.51862	101.561035	1	0.193	-0.123	-3.104	-3.078	111.0
-5555.5557	-400.0	3	1	400.0	201.99005	0	2	1	191.51862	101.561035	1	0.193	-0.139	-3.434	-3.417	111.0
-5555.5557	-400.0	3	1	400.0	201.99005	0	2	1	191.51862	101.561035	1	0.192	-0.154	-3.439	-3.417	111.0
-5555.5557	-400.0	3	1	400.0	201.99005	0	2	1	191.51862	101.561035	1	0.192	-0.168	-3.736	-3.569	111.0
-5555.5557	-400.0	3	1	400.0	201.99005	0	2	1	191.51862	101.561035	1	0.192	-0.18	-3.55	-3.84	111.0
-5555.5557	-400.0	3	1	400.0	201.99005	0	2	1	191.51862	101.561035	1	0.192	-0.193	-3.852	-3.84	111.0
-5555.5557	-400.0	3	1	400.0	201.99005	0	2	1	191.51862	101.561035	1	0.192	-0.207	-3.957	-3.963	111.0
-5555.5557	-400.0	3	1	400.0	201.99005	0	2	1	191.51862	101.561035	1	0.192	-0.219	-3.978	-3.963	111.0
-5555.5557	-400.0	3	1	400.0	201.99005	0	2	1	191.51862	101.561035	1	0.192	-0.232	-4.152	-4.18	111.0
-5555.5557	-400.0	3	1	400.0	201.99005	0	2	1	191.51862	101.561035	1	0.192	-0.244	-4.27	-4.278	111.0
-5555.5557	-400.0	3	1	400.0	201.99005	0	2	1	191.51862	101.561035	1	0.192	-0.254	-4.237	-4.278	111.0
-5555.5557	-400.0	3	1	400.0	201.99005	0	2	1	191.51862	101.561035	1	0.192	-0.266	-4.446	-4.453	111.0
-5555.5557	-400.0	3	1	400.0	201.99005	0	2	1	191.51862	101.561035	1	0.192	-0.276	-4.459	-4.531	111.0
-5555.5557	-400.0	3	1	400.0	201.99005	0	2	1	191.51862	101.561035	1	0.192	-0.285	-4.587	-4.531	111.0
-5555.5557	-400.0	3	1	400.0	201.99005	0	2	1	191.51862	101.561035	1	0.192	-0.294	-4.549	-4.672	111.0
-5555.5557	-400.0	3	1	400.0	201.99005	0	2	1	191.51862	101.561035	1	0.192	-0.304	-4.685	-4.672	111.0
-5555.5557	-400.0	3	1	400.0	201.99005	0	2	1	191.51862	101.561035	1	0.192	-0.312	-4.766	-4.735	111.0
-5555.5557	-400.0	3	1	400.0	201.99005	0	2	1	191.51862	101.561035	1	0.192	-0.322	-4.893	-4.847	111.0
-5555.5557	-400.0	3	1	400.0	201.99005	0	2	1	191.51862	101.561035	1	0.192	-0.329	-4.893	-4.847	111.0
-5555.5557	-400.0	3	1	400.0	201.99005	0	2	1	191.51862	101.561035	1	0.191	-0.337	-4.916	-4.945	111.0
-5555.5557	-400.0	3	1	400.0	201.99005	0	2	1	191.51862	101.561035	1	0.191	-0.344	-4.962	-4.945	111.0
-5555.5557	-400.0	3	1	400.0	201.99005	0	2	1	191.51862	101.561035	1	0.191	-0.35	-5.064	-4.988	111.0
-5555.5557	-400.0	3	1	400.0	201.99005	0	2	1	191.51862	101.561035	1	0.191	-0.357	-5.076	-5.067	111.0
-5555.5557	-400.0	3	1	400.0	201.99005	0	2	1	191.51862	101.561035	1	0.191	-0.364	-5.082	-5.067	111.0
-5555.5557	-400.0	3	1	400.0	201.99005	0	2	1	191.51862	101.561035	1	0.191	-0.369	-5.096	-5.102	111.0
-5555.5557	-400.0	3	1	400.0	201.99005	0	2	1	191.51862	101.561035	1	0.191	-0.375	-5.205	-5.165	111.0
-5555.5557	-400.0	3	1	400.0	201.99005	0	2	1	191.51862	101.561035	1	0.191	-0.381	-5.159	-5.165	111.0
-5555.5557	-400.0	3	1	400.0	201.99005	0	2	1	191.51862	101.561035	1	0.191	-0.386	-5.187	-5.218	111.0
-5555.5557	-400.0	3	1	400.0	201.99005	0	2	1	191.51862	101.561035	1	0.191	-0.39	-5.251	-5.244	111.0
-5555.5557	-400.0	3	1	400.0	201.99005	0	2	1	191.51862	101.561035	1	0.191	-0.395	-5.268	-5.244	111.0
-5555.5557	-400.0	3	1	400.0	201.99005	0	2	1	191.51862	101.561035	1	0.191	-0.399	-5.27	-5.286	111.0
-5555.5557	-400.0	3	1	400.0	201.99005	0	2	1	191.51862	101.561035	1	0.191	-0.403	-5.369	-5.286	111.0
-5555.5557	-400.0	3	1	400.0	201.99005	0	2	1	191.51862	101.561035	1	0.191	-0.407	-5.32	-5.306	111.0
-5555.5557	-400.0	3	1	400.0	201.99005	0	2	1	191.51862	101.561035	1	0.191	-0.411	-5.357	-5.34	111.0
-5555.5557	-400.0	3	1	400.0	201.99005	0	2	1	191.51862	101.561035	1	0.191	-0.415	-5.371	-5.34	111.0
-5555.5557	-400.0	3	1	400.0	201.99005	0	2	1	191.51862	101.561035	1	0.191	-0.418	-5.321	-5.356	111.0
-5555.5557	-400.0	3	1	400.0	201.99005	0	2	1	191.51862	101.561035	1	0.191	-0.422	-5.347	-5.384	111.0
-5555.5557	-400.0	3	1	400.0	201.99005	1	2	1	191.51862	101.561035	1	0.191	-0.424	-5.446	-5.384	111.0
-5555.5557	-400.0	3	1	400.0	201.99005	1	2	1	191.51862	101.561035	1	0.191	-0.426	-5.5	-5.408	111.0
-5555.5557	-400.0	3	1	400.0	201.99005	1	2	1	191.51862	101.561035	1	0.191	-0.428	-5.436	-5.408	111.0
-5555.5557	-400.0	3	1	400.0	201.99005	1	2	1	191.51862	101.561035	1	0.191	-0.43	-5.359	-5.419	111.0
-5555.5557	-400.0	3	1	400.0	201.99005	1	2	1	191.51862	101.561035	1	0.191	-0.432	-5.457	-5.438	111.0
-5555.5557	-400.0	3	1	400.0	201.99005	1	2	1	191.51862	101.561035	1	0.191	-0.434	-5.482	-5.438	111.0
-5555.5557	-400.0	3	1	400.0	201.99005	1	2	1	191.51862	101.561035	1	0.191	-0.436	-5.45	-5.447	111.0
-5555.5557	-400.0	3	1	400.0	201.99005	1	2	1	191.51862	101.561035	1	0.191	-0.438	-5.439	-5.447	111.0
-5555.5557	-400.0	3	1	400.0	201.99005	1	2	1	191.51862	101.561035	1	0.191	-0.44	-5.386	-5.463	111.0
-5555.5557	-400.0	3	1	400.0	201.99005	1	2	1	191.51862	101.561035	1	0.191	-0.441	-5.462	-5.47	111.0
-5555.5557	-400.0	3	1	400.0	201.99005	1	2	1	191.51862	101.561035	1	0.191	-0.441	-5.411	-5.47	111.0
-5555.5557	-400.0	3	1	400.0	201.99005	1	2	1	191.51862	101.561035	1	0.191	-0.441	-5.475	-5.482	111.0
-5555.5557	-400.0	3	1	400.0	201.99005	1	2	1	191.51862	101.561035	1	0.191	-0.441	-5.513	-5.493	111.0
-5555.5557	-400.0	3	1	400.0	201.99005	1	2	1	191.51862	101.561035	1	0.191	-0.441	-5.519	-5.493	111.0
-5555.5557	-400.0	3	1	400.0	201.99005	1	2	1	191.51862	101.561035	1	0.191	-0.441	-5.491	-5.498	111.0
-5555.5557	-400.0	3	1	400.0	201.99005	1	2	1	191.51862	101.561035	1	0.191	-0.441	-5.543	-5.507	111.0
-5555.5557	-400.0	3	1	400.0	201.99005	1	2	1	191.51862	101.561035	1	0.191	-0.441	-5.51	-5.507	111.0
-5555.5557	-400.0	3	1	400.0	201.99005	1	2	1	191.51862	101.561035	1	0.191	-0.441	-5.53	-5.51	111.0
-5555.5557	-400.0	3	1	400.0	201.99005	1	2	1	191.51862	101.561035	1	0.191	-0.441	-5.539	-5.51	111.0
-5555.5557	-400.0	3	1	400.0	201.99005	1	2	1	191.51862	101.561035	1	0.191	-0.441	-5.432	-5.517	111.0
-5555.5557	-400.0	3	1	400.0	201.99005	1	2	1	191.51862	101.561035	1	0.191	-0.441	-5.518	-5.521	111.0
-5555.5557	-400.0	3	1	400.0	201.99005	1	2	1	191.51862	101.561035	1	0.191	-0.441	-5.535	-5.521	111.0
-5555.5557	-400.0	3	1	400.0	201.99005	1	2	1	191.51862	101.561035	1	0.191	-0.441	-5.517	-5.526	111.0
-5555.5557	-400.0	3	1	400.0	201.99005	1	2	1	191.51862	101.561035	1	0.191	-0.442	-5.49	-5.526	111.0
-5555.5557	-400.0	3	1	400.0	201.99005	1	2	1	191.51862	101.561035	1	0.191	-0.442	-5.525	-5.529	111.0
-5555.5557	-400.0	3	1	400.0	201.99005	1	2	1	191.51862	101.561035	1	0.191	-0.443	-5.527	-5.533	111.0
-5555.5557	-400.0	3	1	400.0	201.99005	1	2	1	191.51862	101.561035	1	0.191	-0.444	-5.577	-5.533	111.0
-5555.5557	-400.0	3	1	400.0	201.99005	1	2	1	191.51862	101.561035	1	0.191	-0.444	-5.548	-5.535	111.0
-5555.5557	-400.0	3	1	400.0	201.99005	1	2	1	191.51862	101.561035	1	0.191	-0.444	-5.432	-5.54	111.0
-5555.5557	-400.0	3	1	400.0	201.99005	1	2	1	191.51862	101.561035	1	0.191	-0.445	-5.549	-5.54	111.0
-5555.5557	-400.0	3	1	400.0	201.99005	1	2	1	191.51862	101.561035	1	0.191	-0.445	-5.531	-5.542	111.0
-5555.5557	-400.0	3	1	400.0	201.99005	1	2	1	191.51862	101.561035	1	0.191	-0.446	-5.557	-5.542	111.0
-5555.5557	-400.0	3	1	400.0	201.99005	1	2	1	191.51862	101.561035	1	0.191	-0.446	-5.538	-5.543	111.0
-5555.5557	-400.0	3	1	400.0	201.99005	1	2	1	191.51862	101.561035	1	0.191	-0.447	-5.567	-5.546	111.0
-5555.5557	-400.0	3	1	400.0	201.99005	1	2	1	191.51862	101.561035	1	0.191	-0.448	-5.559	-5.546	111.0
-5555.5557	-400.0	3	1	400.0	201.99005	1	2	1	191.51862	101.561035	1	0.191	-0.448	-5.55	-5.547	111.0
-5555.5557	-400.0	3	1	400.0	201.99005	1	2	1	191.51862	101.561035	1	0.191	-0.449	-5.506	-5.549	111.0
-5555.5557	-400.0	3	1	400.0	201.99005	1	2	1	191.51862	101.561035	1	0.191	-0.45	-5.562	-5.549	111.0
-5555.5557	-400.0	3	1	400.0	201.99005	1	2	1	191.51862	101.561035	1	0.191	-0.451	-5.598	-5.55	111.0
-5555.5557	-400.0	3	1	400.0	201.99005	1	2	1	191.51862	101.561035	1	0.191	-0.452	-5.561	-5.551	111.0
-5555.5557	-400.0	3	1	400.0	201.99005	1	2	1	191.51862	101.561035	1	0.191	-0.453	-5.573	-5.551	111.0
-5555.5557	-400.0	3	1	400.0	201.99005	1	2	1	191.51862	101.561035	1	0.191	-0.453	-5.534	-5.552	111.0
-5555.5557	-400.0	3	1	400.0	201.99005	1	2	1	191.51862	101.561035	1	0.191	-0.454	-5.583	-5.552	111.0
-5555.5557	-400.0	3	1	400.0	201.99005	1	2	1	191.51862	101.561035	1	0.191	-0.454	-5.539	-5.553	111.0
-5555.5557	-400.0	3	1	400.0	201.99005	1	2	1	191.51862	101.561035	1	0.191	-0.456	-5.61	-5.554	111.0
-5555.5557	-400.0	3	1	400.0	201.99005	1	2	1	191.51862	101.561035	1	0.191	-0.457	-5.566	-5.554	111.0
-5555.5557	-400.0	3	1	400.0	201.99005	1	2	1	191.51862	101.561035	1	0.191	-0.457	-5.549	-5.555	111.0
-5555.5557	-400.0	3	1	400.0	201.99005	1	2	1	191.51862	101.561035	1	0.191	-0.458	-5.611	-5.555	111.0
-5555.5557	-400.0	3	1	400.0	201.99005	1	2	1	191.51862	101.561035	1	0.191	-0.46	-5.563	-5.555	111.0
-5555.5557	-400.0	3	1	400.0	201.99005	1	2	1	191.51862	101.561035	1	0.191	-0.46	-5.54	-5.556	111.0
-5555.5557	-400.0	3	1	400.0	201.99005	1	2	1	191.51862	101.561035	1	0.191	-0.46	-5.519	-5.556	111.0
-5555.5557	-400.0	3	1	400.0	201.99005	1	2	1	191.51862	101.561035	1	0.191	-0.461	-5.596	-5.557	111.0
-5555.5557	-400.0	3	1	400.0	201.99005	1	2	1	191.51862	101.561035	1	0.191	-0.461	-5.571	-5.557	111.0
-5555.5557	-400.0	3	1	400.0	201.99005	1	2	1	191.51862	101.561035	1	0.191	-0.461	-5.599	-5.557	111.0
-5555.5557	-400.0	3	1	400.0	201.99005	1	2	1	191.51862	101.561035	1	0.191	-0.461	-5.581	-5.559	111.0
-5555.5557	-400.0	3	1	400.0	201.99005	1	2	1	191.51862	101.561035	1	0.191	-0.461	-5.596	-5.559	111.0
-5555.5557	-400.0	3	1	400.0	201.99005	1	2	1	191.51862	101.561035	1	0.191	-0.46	-5.522	-5.559	111.0
-5555.5557	-400.0	3	1	400.0	201.99005	1	2	1	191.51862	101.561035	1	0.191	-0.461	-5.606	-5.559	111.0
-5555.5557	-400.0	3	1	400.0	201.99005	1	2	1	191.51862	101.561035	1	0.191	-0.461	-5.582	-5.559	111.0
-5555.5557	-400.0	3	1	400.0	201.99005	1	2	1	191.51862	101.561035	1	0.191	-0.461	-5.663	-5.56	111.0
-5555.5557	-400.0	3	1	400.0	201.99005	1	2	1	191.51862	101.561035	1	0.191	-0.46	-5.532	-5.56	111.0
-5555.5557	-400.0	3	1	400.0	201.99005	1	2	1	191.51862	101.561035	1	0.191	-0.461	-5.558	-5.56	111.0
-5555.5557	-400.0	3	1	400.0	201.99005	1	2	1	191.51862	101.561035	1	0.191	-0.461	-5.581	-5.56	111.0
-5555.5557	-400.0	3	1	400.0	201.99005	1	2	1	191.51862	101.561035	1	0.191	-0.461	-5.621	-5.56	111.0
-5555.5557	-400.0	3	1	400.0	201.99005	1	2	1	191.51862	101.561035	1	0.191	-0.461	-5.619	-5.56	111.0
-5555.5557	-400.0	3	1	400.0	201.99005	1	2	1	191.51862	101.561035	1	0.191	-0.46	-5.54	-5.56	111.0
-5555.5557	-400.0	3	1	400.0	201.99005	1	2	1	191.51862	101.561035	1	0.191	-0.461	-5.621	-5.56	111.0
-5555.5557	-400.0	3	1	400.0	201.99005	1	2	1	191.51862	101.561035	1	0.191	-0.461	-5.573	-5.56	111.0
-5555.5557	-400.0	3	1	400.0	201.99005	1	2	1	191.51862	101.561035	1	0.191	-0.461	-5.71	-5.56	111.0
-5555.5557	-400.0	3	1	400.0	201.99005	1	2	1	191.51862	101.561035	1	0.191	-0.46	-5.466	-5.56	111.0
-5555.5557	-400.0	3	1	400.0	201.99005	1	2	1	191.51862	101.561035	1	0.191	-0.461	-5.592	-5.56	111.0
-5555.5557	-400.0	3	1	400.0	201.99005	1	2	1	191.51862	101.561035	1	0.191	-0.461	-5.58	-5.56	111.0
-5555.5557	-400.0	3	1	400.0	201.99005	1	2	1	191.51862	101.561035	1	0.191	-0.46	-5.526	-5.56	111.0
-5555.5557	-400.0	3	1	400.0	201.99005	1	2	1	191.51862	101.561035	1	0.191	-0.46	-5.533	-5.56	111.0
-5555.5557	-400.0	3	1	400.0	201.99005	1	2	1	191.51862	101.561035	1	0.191	-0.461	-5.684	-5.56	111.0
-5555.5557	-400.0	3	1	400.0	201.99005	1	2	1	191.51862	101.561035	1	0.191	-0.46	-5.542	-5.561	111.0
-5555.5557	-400.0	3	1	400.0	201.99005	1	2	1	191.51862	101.561035	1	0.191	-0.461	-5.598	-5.561	111.0
-5555.5557	-400.0	3	1	400.0	201.99005	1	2	1	191.51862	101.561035	1	0.191	-0.461	-5.557	-5.561	111.0
-5555.5557	-400.0	3	1	400.0	201.99005	1	2	1	191.51862	101.561035	1	0.191	-0.461	-5.562	-5.561	111.0
-5555.5557	-400.0	3	1	400.0	201.99005	1	2	1	191.51862	101.561035	1	0.191	-0.46	-5.523	-5.561	111.0
-5555.5557	-400.0	3	1	400.0	201.99005	1	2	1	191.51862	101.561035	1	0.191	-0.461	-5.565	-5.561	111.0
-5555.5557	-400.0	3	1	400.0	201.99005	1	2	1	191.51862	101.561035	1	0.191	-0.461	-5.576	-5.561	111.0
-5555.5557	-400.0	3	1	400.0	201.99005	1	2	1	191.51862	101.561035	1	0.191	-0.46	-5.536	-5.561	111.0
-5555.5557	-400.0	3	1	400.0	201.99005	1	2	1	191.51862	101.561035	1	0.191	-0.46	-5.557	-5.561	111.0
-5555.5557	-400.0	3	1	400.0	201.99005	1	2	1	191.51862	101.561035	1	0.191	-0.46	-5.548	-5.561	111.0
-5555.5557	-400.0	3	1	400.0	201.99005	1	2	1	191.51862	101.561035	1	0.191	-0.461	-5.588	-5.561	111.0
-5555.5557	-400.0	3	1	400.0	201.99005	1	2	1	191.51862	101.561035	1	0.191	-0.46	-5.544	-5.561	111.0
-5555.5557	-400.0	3	1	400.0	201.99005	1	2	1	191.51862	101.561035	1	0.191	-0.46	-5.544	-5.561	111.0
-5555.5557	-400.0	3	1	400.0	201.99005	1	2	1	191.51862	101.561035	1	0.191	-0.46	-5.546	-5.561	111.0
-5555.5557	-400.0	3	1	400.0	201.99005	1	2	1	191.51862	101.561035	1	0.191	-0.461	-5.567	-5.561	111.0
-5555.5557	-400.0	3	1	400.0	201.99005	1	2	1	191.51862	101.561035	1	0.191	-0.461	-5.563	-5.561	111.0
-5555.5557	-400.0	3	1	400.0	201.99005	1	2	1	191.51862	101.561035	1	0.191	-0.461	-5.566	-5.561	111.0
-5555.5557	-400.0	3	1	400.0	201.99005	1	2	1	191.51862	101.561035	1	0.191	-0.461	-5.564	-5.561	111.0
-5555.5557	-400.0	3	1	400.0	201.99005	1	2	1	191.51862	101.561035	1	0.191	-0.461	-5.571	-5.561	111.0
-5555.5557	-400.0	3	1	400.0	201.99005	1	2	1	191.51862	101.561035	1	0.191	-0.461	-5.57	-5.561	111.0
-5555.5557	-400.0	3	1	400.0	201.99005	1	2	1	191.51862	101.561035	1	0.191	-0.46	-5.544	-5.561	111.0
-5555.5557	-400.0	3	1	400.0	201.99005	1	2	1	191.51862	101.561035	1	0.191	-0.46	-5.524	-5.561	111.0
-5555.5557	-400.0	3	1	400.0	201.99005	1	2	1	191.51862	101.561035	1	0.191	-0.461	-5.593	-5.561	111.0
-5555.5557	-400.0	3	1	400.0	201.99005	1	2	1	191.51862	101.561035	1	0.191	-0.46	-5.513	-5.561	111.0
-5555.5557	-400.0	3	1	400.0	201.99005	1	2	1	191.51862	101.561035	1	0.191	-0.461	-5.589	-5.561	111.0
-5555.5557	-400.0	3	1	400.0	201.99005	1	2	1	191.51862	101.561035	1	0.191	-0.461	-5.596	-5.561	111.0
-5555.5557	-400.0	3	1	400.0	201.99005	1	2	1	191.51862	101.561035	1	0.191	-0.461	-5.593	-5.561	111.0
-5555.5557	-400.0	3	1	400.0	201.99005	1	2	1	191.51862	101.561035	1	0.191	-0.46	-5.513	-5.561	111.0
-5555.5557	-400.0	3	1	400.0	201.99005	1	2	1	191.51862	101.561035	1	0.191	-0.46	-5.521	-5.561	111.0
-5555.5557	-400.0	3	1	400.0	201.99005	1	2	1	191.51862	101.561035	1	0.191	-0.461	-5.598	-5.561	111.0
-5555.5557	-400.0	3	1	400.0	201.99005	1	2	1	191.51862	101.561035	1	0.191	-0.461	-5.571	-5.561	111.0
-5555.5557	-400.0	3	1	400.0	201.99005	1	2	1	191.51862	101.561035	1	0.191	-0.461	-5.577	-5.561	111.0
-5555.5557	-400.0	3	1	400.0	201.99005	1	2	1	191.51862	101.561035	1	0.191	-0.46	-5.554	-5.561	111.0
-5555.5557	-400.0	3	1	400.0	201.99005	1	2	1	191.51862	101.561035	1	0.191	-0.461	-5.603	-5.561	111.0
-5555.5557	-400.0	3	1	400.0	201.99005	1	2	1	191.51862	101.561035	1	0.191	-0.46	-5.527	-5.561	111.0
-5555.5557	-400.0	3	1	400.0	201.99005	1	2	1	191.51862	101.561035	1	0.191	-0.46	-5.457	-5.561	111.0
-5555.5557	-400.0	3	1	400.0	201.99005	1	2	1	191.51862	101.561035	1	0.191	-0.46	-5.534	-5.561	111.0
-5555.5557	-400.0	3	1	400.0	201.99005	1	2	1	191.51862	101.561035	1	0.191	-0.461	-5.584	-5.561	111.0
-5555.5557	-400.0	3	1	400.0	201.99005	1	2	1	191.51862	101.561035	1	0.191	-0.461	-5.58	-5.561	111.0
-5555.5557	-400.0	3	1	400.0	201.99005	1	2	1	191.51862	101.561035	1	0.191	-0.461	-5.612	-5.561	111.0
-5555.5557	-400.0	3	1	400.0	201.99005	1	2	1	191.51862	101.561035	1	0.191	-0.46	-5.533	-5.561	111.0
-5555.5557	-400.0	3	1	400.0	201.99005	1	2	1	191.51862	101.561035	1	0.191	-0.46	-5.548	-5.561	111.0
-5555.5557	-400.0	3	1	400.0	201.99005	1	2	1	191.51862	101.561035	1	0.191	-0.461	-5.586	-5.561	111.0
-5555.5557	-400.0	3	1	400.0	201.99005	1	2	1	191.51862	101.561035	1	0.191	-0.461	-5.56	-5.561	111.0
-5555.5557	-400.0	3	1	400.0	201.99005	1	2	1	191.51862	101.561035	1	0.191	-0.461	-5.582	-5.561	111.0
-5555.5557	-400.0	3	1	400.0	201.99005	1	2	1	191.51862	101.561035	1	0.191	-0.461	-5.574	-5.561	111.0
-5555.5557	-400.0	3	1	400.0	201.99005	1	2	1	191.51862	101.561035	1	0.191	-0.46	-5.535	-5.561	111.0
-5555.5557	-400.0	3	1	400.0	201.99005	1	2	1	191.51862	101.561035	1	0.191	-0.46	-5.528	-5.561	111.0
-5555.5557	-400.0	3	1	400.0	201.99005	1	2	1	191.51862	101.561035	1	0.191	-0.461	-5.577	-5.561	111.0
-5555.5557	-400.0	3	1	400.0	201.99005	1	2	1	191.51862	101.561035	1	0.191	-0.461	-5.64	-5.561	111.0
-5555.5557	-400.0	3	1	400.0	201.99005	1	2	1	191.51862	101.561035	1	0.191	-0.461	-5.58	-5.561	111.0
-5555.5557	-400.0	3	1	400.0	201.99005	1	2	1	191.51862	101.561035	1	0.191	-0.46	-5.417	-5.561	111.0
-5555.5557	-400.0	3	1	400.0	201.99005	1	2	1	191.51862	101.561035	1	0.191	-0.46	-5.508	-5.561	111.0
-5555.5557	-400.0	3	1	400.0	201.99005	1	2	1	191.51862	101.561035	1	0.191	-0.461	-5.584	-5.561	111.0
-5555.5557	-400.0	3	1	400.0	201.99005	1	2	1	191.51862	101.561035	1	0.191	-0.461	-5.575	-5.561	111.0
-5555.5557	-400.0	3	1	400.0	201.99005	1	2	1	191.51862	101.561035	1	0.191	-0.46	-5.549	-5.561	111.0
-5555.5557	-400.0	3	1	400.0	201.99005	1	2	1	191.51862	101.561035	1	0.191	-0.46	-5.526	-5.561	111.0
-5555.5557	-400.0	3	1	400.0	201.99005	1	2	1	191.51862	101.561035	1	0.191	-0.46	-5.536	-5.561	111.0
-5555.5557	-400.0	3	1	400.0	201.99005	1	2	1	191.51862	101.561035	1	0.191	-0.461	-5.564	-5.561	111.0
-5555.5557	-400.0	3	1	400.0	201.99005	1	2	1	191.51862	101.561035	1	0.191	-0.46	-5.509	-5.561	111.0
-5555.5557	-400.0	3	1	400.0	201.99005	1	2	1	191.51862	101.561035	1	0.191	-0.461	-5.6	-5.561	111.0
-5555.5557	-400.0	3	1	400.0	201.99005	1	2	1	191.51862	101.561035	1	0.191	-0.46	-5.55	-5.561	111.0
-5555.5557	-400.0	3	1	400.0	201.99005	1	2	1	191.51862	101.561035	1	0.191	-0.461	-5.607	-5.561	111.0
-5555.5557	-400.0	3	1	400.0	201.99005	1	2	1	191.51862	101.561035	1	0.191	-0.461	-5.582	-5.561	111.0
-5555.5557	-400.0	3	1	400.0	201.99005	1	2	1	191.51862	101.561035	1	0.191	-0.461	-5.57	-5.561	111.0
-5555.5557	-400.0	3	1	400.0	201.99005	1	2	1	191.51862	101.561035	1	0.191	-0.46	-5.557	-5.561	111.0
-5555.5557	-400.0	3	1	400.0	201.99005	1	2	1	191.51862	101.561035	1	0.191	-0.46	-5.547	-5.561	111.0
-5555.5557	-400.0	3	1	400.0	201.99005	1	2	1	191.51862	101.561035	1	0.191	-0.461	-5.593	-5.561	111.0
-5555.5557	-400.0	3	1	400.0	201.99005	1	2	1	191.51862	101.561035	1	0.191	-0.461	-5.586	-5.561	111.0
-5555.5557	-400.0	3	1	400.0	201.99005	1	2	1	191.51862	101.561035	1	0.191	-0.46	-5.554	-5.561	111.0
-5555.5557	-400.0	3	1	400.0	201.99005	1	2	1	191.51862	101.561035	1	0.191	-0.461	-5.587	-5.561	111.0
-5555.5557	-400.0	3	1	400.0	201.99005	1	2	1	191.51862	101.561035	1	0.191	-0.461	-5.574	-5.561	111.0
-5555.5557	-400.0	3	1	400.0	201.99005	1	2	1	191.51862	101.561035	1	0.191	-0.461	-5.601	-5.561	111.0
-5555.5557	-400.0	3	1	400.0	201.99005	1	2	1	191.51862	101.561035	1	0.191	-0.46	-5.554	-5.561	111.0
-5555.5557	-400.0	3	1	400.0	201.99005	1	2	1	191.51862	101.561035	1	0.191	-0.461	-5.698	-5.561	111.0
-5555.5557	-400.0	3	1	400.0	201.99005	1	2	1	191.51862	101.561035	1	0.191	-0.461	-5.591	-5.561	111.0
-5555.5557	-400.0	3	1	400.0	201.99005	1	2	1	191.51862	101.561035	1	0.191	-0.461	-5.576	-5.561	111.0
-5555.5557	-400.0	3	1	400.0	201.99005	1	2	1	191.51862	101.561035	1	0.191	-0.46	-5.542	-5.561	111.0
-5555.5557	-400.0	3	1	400.0	201.99005	1	2	1	191.51862	101.561035	1	0.191	-0.46	-5.543	-5.561	111.0
-5555.5557	-400.0	3	1	400.0	201.99005	1	2	1	191.51862	101.561035	1	0.191	-0.461	-5.576	-5.561	111.0
-5555.5557	-400.0	3	1	400.0	201.99005	1	2	1	191.51862	101.561035	1	0.191	-0.461	-5.562	-5.561	111.0
-5555.5557	-400.0	3	1	400.0	201.99005	1	2	1	191.51862	101.561035	1	0.191	-0.46	-5.544	-5.561	111.0
-5555.5557	-400.0	3	1	400.0	201.99005	1	2	1	191.51862	101.561035	1	0.191	-0.461	-5.595	-5.561	111.0
-5555.5557	-400.0	3	1	400.0	201.99005	1	2	1	191.51862	101.561035	1	0.191	-0.461	-5.573	-5.561	111.0
-5555.5557	-400.0	3	1	400.0	201.99005	1	2	1	191.51862	101.561035	1	0.191	-0.461	-5.597	-5.561	111.0
-5555.5557	-400.0	3	1	400.0	201.99005	1	2	1	191.51862	101.561035	1	0.191	-0.461	-5.564	-5.561	111.0
-5555.5557	-400.0	3	1	400.0	201.99005	1	2	1	191.51862	101.561035	1	0.191	-0.46	-5.511	-5.561	111.0
-5555.5557	-400.0	3	1	400.0	201.99005	1	2	1	191.51862	101.561035	1	0.191	-0.461	-5.595	-5.561	111.0
-5555.5557	-400.0	3	1	400.0	201.99005	1	2	1	191.51862	101.561035	1	0.191	-0.461	-5.573	-5.561	111.0
-5555.5557	-400.0	3	1	400.0	201.99005	1	2	1	191.51862	101.561035	1	0.191	-0.461	-5.607	-5.561	111.0
-5555.5557	-400.0	3	1	400.0	201.99005	1	2	1	191.51862	101.561035	1	0.191	-0.46	-5.537	-5.561	111.0
-5555.5557	-400.0	3	1	400.0	201.99005	1	2	1	191.51862	101.561035	1	0.191	-0.461	-5.592	-5.561	111.0
-5555.5557	-400.0	3	1	400.0	201.99005	1	2	1	191.51862	101.561035	1	0.191	-0.46	-5.557	-5.561	111.0
-5555.5557	-400.0	3	1	400.0	201.99005	1	2	1	191.51862	101.561035	1	0.191	-0.461	-5.577	-5.561	111.0
-5555.5557	-400.0	3	1	400.0	201.99005	1	2	1	191.51862	101.561035	1	0.191	-0.461	-5.732	-5.561	111.0
-5555.5557	-400.0	3	1	400.0	201.99005	1	2	1	191.51862	101.561035	1	0.191	-0.461	-5.648	-5.561	111.0
-5555.5557	-400.0	3	1	400.0	201.99005	1	2	1	191.51862	101.561035	1	0.191	-0.461	-5.606	-5.561	111.0
-5555.5557	-400.0	3	1	400.0	201.99005	1	2	1	191.51862	101.561035	1	0.191	-0.461	-5.584	-5.561	111.0
-5555.5557	-400.0	3	1	400.0	201.99005	1	2	1	191.51862	101.561035	1	0.191	-0.46	-5.507	-5.561	111.0
-5555.5557	-400.0	3	1	400.0	201.99005	1	2	1	191.51862	101.561035	1	0.191	-0.46	-5.505	-5.561	111.0
-5555.5557	-400.0	3	1	400.0	201.99005	1	2	1	191.51862	101.561035	1	0.191	-0.461	-5.581	-5.561	111.0
-5555.5557	-400.0	3	1	400.0	201.99005	1	2	1	191.51862	101.561035	1	0.191	-0.461	-5.642	-5.561	111.0
-5555.5557	-400.0	3	1	400.0	201.99005	1	2	1	191.51862	101.561035	1	0.191	-0.461	-5.56	-5.561	111.0
-5555.5557	-400.0	3	1	400.0	201.99005	1	2	1	191.51862	101.561035	1	0.191	-0.46	-5.546	-5.561	111.0
-5555.5557	-400.0	3	1	400.0	201.99005	1	2	1	191.51862	101.561035	1	0.191	-0.461	-5.579	-5.561	111.0
-5555.5557	-400.0	3	1	400.0	201.99005	1	2	1	191.51862	101.561035	1	0.19	-0.46	-5.487	-5.561	111.0
0.0	0.0	3	1	400.0	201.99005	1	2	1	191.51862	101.561035	0	0.19	-0.461	-5.587	-5.561	111.0
0.0	0.0	3	1	400.0	201.99005	1	2	1	191.51862	101.561035	0	0.19	-0.46	-5.518	-5.561	111.0
0.0	0.0	3	1	400.0	201.99005	1	2	1	191.51862	101.561035	0	0.19	-0.46	-5.325	-5.168	111.0
0.0	0.0	3	1	400.0	201.99005	1	2	1	191.51862	101.561035	0	0.191	-0.459	-5.157	-5.168	111.0
0.0	0.0	3	1	400.0	201.99005	1	2	1	191.51862	101.561035	0	0.191	-0.453	-4.768	-4.803	111.0
0.0	0.0	3	1	400.0	201.99005	1	2	1	191.51862	101.561035	0	0.191	-0.448	-4.922	-4.803	111.0
0.0	0.0	3	1	400.0	201.99005	1	2	1	191.51862	101.561035	0	0.191	-0.438	-4.148	-4.147	111.0
0.0	0.0	3	1	400.0	201.99005	1	2	1	191.51862	101.561035	0	0.191	-0.426	-3.827	-3.854	111.0
0.0	0.0	3	1	400.0	201.99005	1	2	1	191.51862	101.561035	0	0.191	-0.415	-3.845	-3.854	111.0
0.0	0.0	3	1	400.0	201.99005	1	2	1	191.51862	101.561035	0	0.191	-0.401	-3.357	-3.328	111.0
0.0	0.0	3	1	400.0	201.99005	1	2	1	191.51862	101.561035	0	0.191	-0.386	-2.91	-2.874	111.0
0.0	0.0	3	1	400.0	201.99005	1	2	1	191.51862	101.561035	0	0.191	-0.371	-2.842	-2.874	111.0
0.0	0.0	3	1	400.0	201.99005	1	2	1	191.51862	101.561035	0	0.191	-0.356	-2.702	-2.671	111.0
0.0	0.0	3	1	400.0	201.99005	1	2	1	191.51862	101.561035	0	0.191	-0.344	-2.728	-2.671	111.0
0.0	0.0	3	1	400.0	201.99005	1	2	1	191.51862	101.561035	0	0.191	-0.329	-2.376	-2.306	111.0
0.0	0.0	3	1	400.0	201.99005	1	2	1	191.51862	101.561035	0	0.191	-0.313	-2.12	-2.143	111.0
0.0	0.0	3	1	400.0	201.99005	1	2	1	191.51862	101.561035	0	0.192	-0.299	-2.11	-2.143	111.0
0.0	0.0	3	1	400.0	201.99005	1	2	1	191.51862	101.561035	0	0.192	-0.285	-1.881	-1.85	111.0
0.0	0.0	3	1	400.0	201.99005	1	2	1	191.51862	101.561035	0	0.192	-0.272	-1.801	-1.72	111.0
0.0	0.0	3	1	400.0	201.99005	1	2	1	191.51862	101.561035	0	0.192	-0.259	-1.718	-1.72	111.0
0.0	0.0	3	1	400.0	201.99005	1	2	1	191.51862	101.561035	0	0.192	-0.247	-1.522	-1.485	111.0
0.0	0.0	3	1	400.0	201.99005	1	2	1	191.51862	101.561035	0	0.192	-0.235	-1.489	-1.485	111.0
0.0	0.0	3	1	400.0	201.99005	1	2	1	191.51862	101.561035	0	0.192	-0.223	-1.409	-1.38	111.0
0.0	0.0	3	1	400.0	201.99005	1	2	1	191.51862	101.561035	0	0.192	-0.212	-1.406	-1.191	111.0
0.0	0.0	3	1	400.0	201.99005	1	2	1	191.51862	101.561035	0	0.192	-0.2	-1.109	-1.191	111.0
0.0	0.0	3	1	400.0	201.99005	1	2	1	191.51862	101.561035	0	0.192	-0.19	-1.108	-1.107	111.0
0.0	0.0	3	1	400.0	201.99005	1	2	1	191.51862	101.561035	0	0.192	-0.18	-1.042	-0.956	111.0
0.0	0.0	3	1	400.0	201.99005	1	2	1	191.51862	101.561035	0	0.192	-0.171	-0.945	-0.956	111.0
0.0	0.0	3	1	400.0	201.99005	1	2	1	191.51862	101.561035	0	0.192	-0.161	-0.93	-0.888	111.0
0.0	0.0	3	1	400.0	201.99005	1	2	1	191.51862	101.561035	0	0.192	-0.152	-0.939	-0.888	111.0
0.0	0.0	3	1	400.0	201.99005	1	2	1	191.51862	101.561035	0	0.192	-0.142	-0.718	-0.767	111.0
0.0	0.0	3	1	400.0	201.99005	1	2	1	191.51862	101.561035	0	0.192	-0.133	-0.691	-0.662	111.0
0.0	0.0	3	1	400.0	201.99005	1	2	1	191.51862	101.561035	0	0.192	-0.125	-0.686	-0.662	111.0
0.0	0.0	3	1	400.0	201.99005	1	2	1	191.51862	101.561035	0	0.192	-0.117	-0.663	-0.615	111.0
0.0	0.0	3	1	400.0	201.99005	1	2	1	191.51862	101.561035	0	0.192	-0.111	-0.621	-0.531	111.0
0.0	0.0	3	1	400.0	201.99005	1	2	1	191.51862	101.561035	0	0.192	-0.105	-0.6	-0.531	111.0
0.0	0.0	3	1	400.0	201.99005	1	2	1	191.51862	101.561035	0	0.192	-0.099	-0.495	-0.493	111.0
0.0	0.0	3	1	400.0	201.99005	1	2	1	191.51862	101.561035	0	0.192	-0.094	-0.505	-0.493	111.0
0.0	0.0	3	1	400.0	201.99005	1	2	1	191.51862	101.561035	0	0.192	-0.088	-0.462	-0.426	111.0
0.0	0.0	3	1	400.0	201.99005	1	2	1	191.51862	101.561035	0	0.192	-0.082	-0.414	-0.396	111.0
0.0	0.0	3	1	400.0	201.99005	1	2	1	191.51862	101.561035	0	0.192	-0.077	-0.417	-0.396	111.0
0.0	0.0	3	1	400.0	201.99005	1	2	1	191.51862	101.561035	0	0.192	-0.073	-0.351	-0.341	111.0
0.0	0.0	3	1	400.0	201.99005	1	2	1	191.51862	101.561035	0	0.192	-0.069	-0.437	-0.295	111.0
0.0	0.0	3	1	400.0	201.99005	1	2	1	191.51862	101.561035	0	0.192	-0.065	-0.327	-0.295	111.0
0.0	0.0	3	1	400.0	201.99005	1	2	1	191.51862	101.561035	0	0.192	-0.061	-0.301	-0.274	111.0
0.0	0.0	3	1	400.0	201.99005	1	2	1	191.51862	101.561035	0	0.192	-0.058	-0.284	-0.274	111.0
0.0	0.0	3	1	400.0	201.99005	1	2	1	191.51862	101.561035	0	0.192	-0.054	-0.23	-0.236	111.0
0.0	0.0	3	1	400.0	201.99005	1	2	1	191.51862	101.561035	0	0.192	-0.051	-0.258	-0.219	111.0
0.0	0.0	3	1	400.0	201.99005	1	2	1	191.51862	101.561035	0	0.192	-0.047	-0.24	-0.219	111.0
0.0	0.0	3	1	400.0	201.99005	1	2	1	191.51862	101.561035	0	0.193	-0.044	-0.291	-0.189	111.0
0.0	0.0	3	1	400.0	201.99005	1	2	1	191.51862	101.561035	0	0.193	-0.041	-0.205	-0.189	111.0
0.0	0.0	3	1	400.0	201.99005	1	2	1	191.51862	101.561035	0	0.193	-0.038	-0.172	-0.176	111.0
0.0	0.0	3	1	400.0	201.99005	1	2	1	191.51862	101.561035	0	0.193	-0.036	-0.16	-0.152	111.0
0.0	0.0	3	1	400.0	201.99005	1	2	1	191.51862	101.561035	0	0.193	-0.034	-0.179	-0.152	111.0
0.0	0.0	3	1	400.0	201.99005	1	2	1	191.51862	101.561035	0	0.193	-0.032	-0.143	-0.131	111.0
0.0	0.0	3	1	400.0	201.99005	1	2	1	191.51862	101.561035	0	0.193	-0.03	-0.143	-0.121	111.0
0.0	0.0	3	1	400.0	201.99005	1	2	1	191.51862	101.561035	0	0.193	-0.028	-0.129	-0.121	111.0
0.0	0.0	3	1	400.0	201.99005	1	2	1	191.51862	101.561035	0	0.193	-0.025	-0.007	-0.113	111.0
0.0	0.0	3	1	400.0	201.99005	1	2	1	191.51862	101.561035	0	0.193	-0.024	-0.128	-0.097	111.0
0.0	0.0	3	1	400.0	201.99005	1	2	1	191.51862	101.561035	0	0.193	-0.022	-0.118	-0.097	111.0
0.0	0.0	3	1	400.0	201.99005	1	2	1	191.51862	101.561035	0	0.193	-0.02	-0.076	-0.084	111.0
0.0	0.0	3	1	400.0	201.99005	1	2	1	191.51862	101.561035	0	0.193	-0.02	-0.078	-0.084	111.0
0.0	0.0	3	1	400.0	201.99005	1	2	1	191.51862	101.561035	0	0.193	-0.02	-0.016	-0.078	111.0
0.0	0.0	3	1	400.0	201.99005	1	2	1	191.51862	101.561035	0	0.193	-0.02	-0.089	-0.067	111.0
0.0	0.0	3	1	400.0	201.99005	1	2	1	191.51862	101.561035	0	0.193	-0.02	-0.083	-0.067	111.0
0.0	0.0	3	1	400.0	201.99005	1	2	1	191.51862	101.561035	0	0.193	-0.02	-0.052	-0.062	111.0
0.0	0.0	3	1	400.0	201.99005	1	2	1	191.51862	101.561035	0	0.193	-0.019	0.11	-0.053	111.0
0.0	0.0	3	1	400.0	201.99005	1	2	1	191.51862	101.561035	0	0.193	-0.019	-0.075	-0.053	111.0
0.0	0.0	3	1	400.0	201.99005	1	2	1	191.51862	101.561035	0	0.193	-0.019	-0.045	-0.049	111.0
0.0	0.0	3	1	400.0	201.99005	1	2	1	191.51862	101.561035	0	0.193	-0.019	-0.056	-0.049	111.0
0.0	0.0	3	1	400.0	201.99005	1	2	1	191.51862	101.561035	0	0.193	-0.019	-0.029	-0.043	111.0
0.0	0.0	3	1	400.0	201.99005	1	2	1	191.51862	101.561035	0	0.193	-0.019	-0.046	-0.039	111.0
0.0	0.0	3	1	400.0	201.99005	1	2	1	191.51862	101.561035	0	0.193	-0.019	-0.277	-0.039	111.0
0.0	0.0	3	1	400.0	201.99005	1	2	1	191.51862	101.561035	0	0.193	-0.019	-0.048	-0.034	111.0
0.0	0.0	3	1	400.0	201.99005	1	2	1	191.51862	101.561035	0	0.193	-0.019	-0.079	-0.034	111.0
0.0	0.0	3	1	400.0	201.99005	1	2	1	191.51862	101.561035	0	0.193	-0.019	-0.031	-0.031	111.0
0.0	0.0	3	1	400.0	201.99005	1	2	1	191.51862	101.561035	0	0.193	-0.019	-0.023	-0.027	111.0
0.0	0.0	3	1	400.0	201.99005	1	2	1	191.51862	101.561035	0	0.193	-0.018	-0.017	-0.027	111.0
0.0	0.0	3	1	400.0	201.99005	1	2	1	191.51862	101.561035	0	0.193	-0.017	0.002	-0.023	111.0
0.0	0.0	3	1	400.0	201.99005	1	2	1	191.51862	101.561035	0	0.193	-0.016	-0.011	-0.021	111.0
0.0	0.0	3	1	400.0	201.99005	1	2	1	191.51862	101.561035	0	0.193	-0.016	-0.049	-0.021	111.0
0.0	0.0	3	1	400.0	201.99005	1	2	1	191.51862	101.561035	0	0.193	-0.015	-0.017	-0.018	111.0
0.0	0.0	3	1	400.0	201.99005	1	2	1	191.51862	101.561035	0	0.193	-0.014	-0.042	-0.017	111.0
0.0	0.0	3	1	400.0	201.99005	1	2	1	191.51862	101.561035	0	0.193	-0.013	-0.08	-0.017	111.0
0.0	0.0	3	1	400.0	201.99005	1	2	1	191.51862	101.561035	0	0.193	-0.013	-0.028	-0.014	111.0
0.0	0.0	3	1	400.0	201.99005	1	2	1	191.51862	101.561035	0	0.193	-0.011	-0.002	-0.014	111.0
0.0	0.0	3	1	400.0	201.99005	1	2	1	191.51862	101.561035	0	0.193	-0.011	-0.012	-0.012	111.0
0.0	0.0	3	1	400.0	201.99005	1	2	1	191.51862	101.561035	0	0.193	-0.009	0.038	-0.011	111.0
0.0	0.0	3	1	400.0	201.99005	1	2	1	191.51862	101.561035	0	0.193	-0.008	-0.018	-0.011	111.0
0.0	0.0	3	1	400.0	201.99005	1	2	1	191.51862	101.561035	0	0.193	-0.007	0.006	-0.009	111.0
0.0	0.0	3	1	400.0	201.99005	1	2	1	191.51862	101.561035	0	0.193	-0.008	-0.272	-0.009	111.0
0.0	0.0	3	1	400.0	201.99005	1	2	1	191.51862	101.561035	0	0.193	-0.006	-0.002	-0.009	111.0
0.0	0.0	3	1	400.0	201.99005	1	2	1	191.51862	101.561035	0	0.193	-0.005	-0.023	-0.007	111.0
0.0	0.0	3	1	400.0	201.99005	1	2	1	191.51862	101.561035	0	0.193	-0.004	-0.017	-0.007	111.0
0.0	0.0	3	1	400.0	201.99005	1	2	1	191.51862	101.561035	0	0.193	-0.003	0.013	-0.007	111.0
0.0	0.0	3	1	400.0	201.99005	1	2	1	191.51862	101.561035	0	0.193	-0.002	-0.026	-0.006	111.0
0.0	0.0	3	1	400.0	201.99005	1	2	1	191.51862	101.561035	0	0.193	-0.001	-0.102	-0.006	111.0
0.0	0.0	3	1	400.0	201.99005	1	2	1	191.51862	101.561035	0	0.193	0.0	-0.006	-0.005	111.0
0.0	0.0	3	1	400.0	201.99005	1	2	1	191.51862	101.561035	0	0.193	0.0	0.004	-0.004	111.0
0.0	0.0	3	1	400.0	201.99005	1	2	1	191.51862	101.561035	0	0.193	0.0	0.017	-0.004	111.0
0.0	0.0	3	1	400.0	201.99005	1	2	1	191.51862	101.561035	0	0.193	-0.001	-0.013	-0.003	111.0
0.0	0.0	3	1	400.0	201.99005	1	2	1	191.51862	101.561035	0	0.193	-0.001	-0.064	-0.003	111.0
0.0	0.0	3	1	400.0	201.99005	1	2	1	191.51862	101.561035	0	0.193	-0.001	-0.039	-0.003	111.0
0.0	0.0	3	1	400.0	201.99005	1	2	1	191.51862	101.561035	0	0.193	0.0	-0.005	-0.003	111.0
0.0	0.0	3	1	400.0	201.99005	1	2	1	191.51862	101.561035	0	0.193	0.0	-0.006	-0.003	111.0
0.0	0.0	3	1	400.0	201.99005	1	2	1	191.51862	101.561035	0	0.193	0.0	-0.001	-0.002	111.0
0.0	0.0	3	1	400.0	201.99005	1	2	1	191.51862	101.561035	0	0.193	0.0	0.027	-0.002	111.0
0.0	0.0	3	1	400.0	201.99005	1	2	1	191.51862	101.561035	0	0.193	0.0	0.008	-0.002	111.0
0.0	0.0	3	1	400.0	201.99005	1	2	1	191.51862	101.561035	0	0.193	0.0	-0.01	-0.001	111.0
0.0	0.0	3	1	400.0	201.99005	1	2	1	191.51862	101.561035	0	0.193	0.0	0.0	-0.001	111.0
0.0	0.0	3	1	400.0	201.99005	1	2	1	191.51862	101.561035	0	0.193	-0.001	-0.021	-0.001	111.0
0.0	0.0	3	1	400.0	201.99005	1	2	1	191.51862	101.561035	0	0.192	0.0	0.02	-0.001	111.0
0.0	0.0	3	1	400.0	201.99005	1	2	1	191.51862	101.561035	0	0.192	-0.001	-0.026	-0.001	111.0
0.0	0.0	3	1	400.0	201.99005	1	2	1	191.51862	101.561035	0	0.192	0.0	0.04	-0.001	111.0
0.0	0.0	3	1	400.0	201.99005	1	2	1	191.51862	101.561035	0	0.192	0.0	-0.009	0.0	111.0
0.0	0.0	3	1	400.0	201.99005	1	2	1	191.51862	101.561035	0	0.192	-0.001	-0.034	0.0	111.0
0.0	0.0	3	1	400.0	201.99005	1	2	1	191.51862	101.561035	0	0.192	-0.001	-0.02	0.0	111.0
0.0	0.0	3	1	400.0	201.99005	1	2	1	191.51862	101.561035	0	0.192	-0.001	-0.025	0.0	111.0
0.0	0.0	3	1	400.0	201.99005	1	2	1	191.51862	101.561035	0	0.192	0.0	-0.006	0.0	111.0
0.0	0.0	3	1	400.0	201.99005	1	2	1	191.51862	101.561035	0	0.192	-0.001	-0.049	0.0	111.0
0.0	0.0	3	1	400.0	201.99005	1	2	1	191.51862	101.561035	0	0.192	0.0	0.017	0.0	111.0
0.0	0.0	3	1	400.0	201.99005	1	2	1	191.51862	101.561035	0	0.192	0.0	0.008	0.0	111.0
0.0	0.0	3	1	400.0	201.99005	1	2	1	191.51862	101.561035	0	0.192	0.0	-0.006	0.0	111.0
0.0	0.0	3	1	400.0	201.99005	1	2	1	191.51862	101.561035	0	0.192	0.0	0.005	0.0	111.0
0.0	0.0	3	1	400.0	201.99005	1	2	1	191.51862	101.561035	0	0.192	0.0	0.003	0.0	111.0
0.0	0.0	3	1	400.0	201.99005	1	2	1	191.51862	101.561035	0	0.192	-0.001	-0.048	0.0	111.0
0.0	0.0	3	1	400.0	201.99005	1	2	1	191.51862	101.561035	0	0.192	0.0	0.0	0.0	111.0
0.0	0.0	3	1	400.0	201.99005	1	2	1	191.51862	101.561035	0	0.192	-0.001	-0.062	0.0	111.0
0.0	0.0	3	1	400.0	201.99005	1	2	1	191.51862	101.561035	0	0.192	0.0	0.012	0.0	111.0
0.0	0.0	3	1	400.0	201.99005	1	2	1	191.51862	101.561035	0	0.192	-0.001	-0.022	0.0	111.0
0.0	0.0	3	1	400.0	201.99005	1	2	1	191.51862	101.561035	0	0.192	-0.001	-0.037	0.0	111.0
0.0	0.0	3	1	400.0	201.99005	1	2	1	191.51862	101.561035	0	0.192	0.0	0.0	0.0	111.0
0.0	0.0	3	1	400.0	201.99005	1	2	1	191.51862	101.561035	0	0.192	0.0	-0.006	0.0	111.0
0.0	0.0	3	1	400.0	201.99005	1	2	1	191.51862	101.561035	0	0.192	-0.001	-0.02	0.0	111.0
0.0	0.0	3	1	400.0	201.99005	1	2	1	191.51862	101.561035	0	0.192	0.0	0.021	0.0	111.0
0.0	0.0	3	1	400.0	201.99005	1	2	1	191.51862	101.561035	0	0.192	0.0	-0.008	0.0	111.0
0.0	0.0	3	1	400.0	201.99005	1	2	1	191.51862	101.561035	0	0.192	0.0	-0.01	0.0	111.0
0.0	0.0	3	1	400.0	201.99005	1	2	1	191.51862	101.561035	0	0.192	0.0	0.009	0.0	111.0
0.0	0.0	3	1	400.0	201.99005	1	2	1	191.51862	101.561035	0	0.192	-0.001	-0.013	0.0	111.0
0.0	0.0	3	1	400.0	201.99005	1	2	1	191.51862	101.561035	0	0.192	0.0	-0.009	0.0	111.0
0.0	0.0	3	1	400.0	201.99005	1	2	1	191.51862	101.561035	0	0.192	0.0	0.005	0.0	111.0
0.0	0.0	3	1	400.0	201.99005	1	2	1	191.51862	101.561035	0	0.192	-0.001	-0.036	0.0	111.0
0.0	0.0	3	1	400.0	201.99005	1	2	1	191.51862	101.561035	0	0.192	0.0	0.008	0.0	111.0
0.0	0.0	3	1	400.0	201.99005	1	2	1	191.51862	101.561035	0	0.192	-0.001	-0.019	0.0	111.0
0.0	0.0	3	1	400.0	201.99005	1	2	1	191.51862	101.561035	0	0.192	0.0	0.002	0.0	111.0
0.0	0.0	3	1	400.0	201.99005	1	2	1	191.51862	101.561035	0	0.192	0.0	0.007	0.0	111.0
0.0	0.0	3	1	400.0	201.99005	1	2	1	191.51862	101.561035	0	0.192	0.0	0.023	0.0	111.0
0.0	0.0	3	1	400.0	201.99005	1	2	1	191.51862	101.561035	0	0.192	0.0	0.103	0.0	111.0
0.0	0.0	3	1	400.0	201.99005	1	2	1	191.51862	101.561035	0	0.192	-0.001	-0.029	0.0	111.0
0.0	0.0	3	1	400.0	201.99005	1	2	1	191.51862	101.561035	0	0.192	-0.001	-0.035	0.0	111.0
0.0	0.0	3	1	400.0	201.99005	1	2	1	191.51862	101.561035	0	0.192	0.0	-0.01	0.0	111.0
0.0	0.0	3	1	400.0	201.99005	1	2	1	191.51862	101.561035	0	0.192	0.0	-0.008	0.0	111.0
0.0	0.0	3	1	400.0	201.99005	1	2	1	191.51862	101.561035	0	0.192	0.0	0.0	0.0	111.0
0.0	0.0	3	1	400.0	201.99005	1	2	1	191.51862	101.561035	0	0.192	0.0	0.012	0.0	111.0
0.0	0.0	3	1	400.0	201.99005	1	2	1	191.51862	101.561035	0	0.192	0.0	0.014	0.0	111.0
0.0	0.0	3	1	400.0	201.99005	1	2	1	191.51862	101.561035	0	0.192	0.0	0.029	0.0	111.0
0.0	0.0	3	1	400.0	201.99005	1	2	1	191.51862	101.561035	0	0.192	-0.001	-0.048	0.0	111.0
0.0	0.0	3	1	400.0	201.99005	1	2	1	191.51862	101.561035	0	0.192	0.0	0.005	0.0	111.0
0.0	0.0	3	1	400.0	201.99005	1	2	1	191.51862	101.561035	0	0.192	0.0	-0.005	0.0	111.0
0.0	0.0	3	1	400.0	201.99005	1	2	1	191.51862	101.561035	0	0.192	0.0	0.052	0.0	111.0
0.0	0.0	3	1	400.0	201.99005	1	2	1	191.51862	101.561035	0	0.192	0.0	0.019	0.0	111.0
0.0	0.0	3	1	400.0	201.99005	1	2	1	191.51862	101.561035	0	0.192	-0.001	-0.03	0.0	111.0
0.0	0.0	3	1	400.0	201.99005	1	2	1	191.51862	101.561035	0	0.192	0.0	0.007	0.0	111.0
0.0	0.0	3	1	400.0	201.99005	1	2	1	191.51862	101.561035	0	0.192	0.0	-0.003	0.0	111.0
0.0	0.0	3	1	400.0	201.99005	1	2	1	191.51862	101.561035	0	0.192	0.0	-0.001	0.0	111.0
0.0	0.0	3	1	400.0	201.99005	1	2	1	191.51862	101.561035	0	0.192	0.0	0.083	0.0	111.0
0.0	0.0	3	1	400.0	201.99005	1	2	1	191.51862	101.561035	0	0.192	-0.001	-0.017	0.0	111.0
0.0	0.0	3	1	400.0	201.99005	1	2	1	191.51862	101.561035	0	0.192	0.0	0.03	0.0	111.0
0.0	0.0	3	1	400.0	201.99005	1	2	1	191.51862	101.561035	0	0.192	0.0	0.049	0.0	111.0
0.0	0.0	3	1	400.0	201.99005	1	2	1	191.51862	101.561035	0	0.192	0.0	0.002	0.0	111.0
0.0	0.0	3	1	400.0	201.99005	1	2	1	191.51862	101.561035	0	0.192	0.0	-0.01	0.0	111.0
0.0	0.0	3	1	400.0	201.99005	1	2	1	191.51862	101.561035	0	0.192	0.0	0.079	0.0	111.0
0.0	0.0	3	1	400.0	201.99005	1	2	1	191.51862	101.561035	0	0.192	0.0	0.0	0.0	111.0
0.0	0.0	3	1	400.0	201.99005	1	2	1	191.51862	101.561035	0	0.192	0.0	0.002	0.0	111.0
0.0	0.0	3	1	400.0	201.99005	1	2	1	191.51862	101.561035	0	0.192	-0.001	-0.061	0.0	111.0
0.0	0.0	3	1	400.0	201.99005	1	2	1	191.51862	101.561035	0	0.192	-0.001	-0.03	0.0	111.0
0.0	0.0	3	1	400.0	201.99005	1	2	1	191.51862	101.561035	0	0.192	0.0	0.07	0.0	111.0
0.0	0.0	3	1	400.0	201.99005	1	2	1	191.51862	101.561035	0	0.192	0.0	0.015	0.0	111.0
0.0	0.0	3	1	400.0	201.99005	1	2	1	191.51862	101.561035	0	0.192	0.0	-0.01	0.0	111.0
0.0	0.0	3	1	400.0	201.99005	1	2	1	191.51862	101.561035	0	0.192	-0.001	-0.019	0.0	111.0
0.0	0.0	3	1	400.0	201.99005	1	2	1	191.51862	101.561035	0	0.192	0.0	0.011	0.0	111.0
0.0	0.0	3	1	400.0	201.99005	1	2	1	191.51862	101.561035	0	0.192	0.0	-0.002	0.0	111.0
0.0	0.0	3	1	400.0	201.99005	1	2	1	191.51862	101.561035	0	0.192	-0.001	-0.03	0.0	111.0
0.0	0.0	3	1	400.0	201.99005	1	2	1	191.51862	101.561035	0	0.192	0.0	0.018	0.0	111.0
0.0	0.0	3	1	400.0	201.99005	1	2	1	191.51862	101.561035	0	0.192	0.0	-0.002	0.0	111.0
0.0	0.0	3	1	400.0	201.99005	1	2	1	191.51862	101.561035	0	0.192	0.0	0.02	0.0	111.0
0.0	0.0	3	1	400.0	201.99005	1	2	1	191.51862	101.561035	0	0.192	-0.001	-0.04	0.0	111.0
0.0	0.0	3	1	400.0	201.99005	1	2	1	191.51862	101.561035	0	0.192	0.0	0.035	0.0	111.0
0.0	0.0	3	1	400.0	201.99005	1	2	1	191.51862	101.561035	0	0.192	0.0	0.089	0.0	111.0
0.0	0.0	3	1	400.0	201.99005	1	2	1	191.51862	101.561035	0	0.192	0.0	-0.011	0.0	111.0
0.0	0.0	3	1	400.0	201.99005	1	2	1	191.51862	101.561035	0	0.192	0.0	0.001	0.0	111.0
0.0	0.0	3	1	400.0	201.99005	1	2	1	191.51862	101.561035	0	0.192	-0.001	-0.023	0.0	111.0
0.0	0.0	3	1	400.0	201.99005	1	2	1	191.51862	101.561035	0	0.192	0.0	0.035	0.0	111.0
0.0	0.0	3	1	400.0	201.99005	1	2	1	191.51862	101.561035	0	0.192	0.0	0.108	0.0	111.0
0.0	0.0	3	1	400.0	201.99005	1	2	1	191.51862	101.561035	0	0.192	-0.001	-0.073	0.0	111.0
0.0	0.0	3	1	400.0	201.99005	1	2	1	191.51862	101.561035	0	0.192	0.0	0.017	0.0	111.0
0.0	0.0	3	1	400.0	201.99005	1	2	1	191.51862	101.561035	0	0.192	-0.001	-0.031	0.0	111.0
0.0	0.0	3	1	400.0	201.99005	1	2	1	191.51862	101.561035	0	0.192	0.0	0.005	0.0	111.0
0.0	0.0	3	1	400.0	201.99005	1	2	1	191.51862	101.561035	0	0.192	-0.001	-0.025	0.0	111.0
0.0	0.0	3	1	400.0	201.99005	1	2	1	191.51862	101.561035	0	0.192	0.0	0.064	0.0	111.0
0.0	0.0	3	1	400.0	201.99005	1	2	1	191.51862	101.561035	0	0.192	0.0	-0.001	0.0	111.0
0.0	0.0	3	1	400.0	201.99005	1	2	1	191.51862	101.561035	0	0.192	-0.001	-0.016	0.0	111.0
0.0	0.0	3	1	400.0	201.99005	1	2	1	191.51862	101.561035	0	0.192	0.0	0.095	0.0	111.0
0.0	0.0	3	1	400.0	201.99005	1	2	1	191.51862	101.561035	0	0.192	-0.001	-0.056	0.0	111.0
0.0	0.0	3	1	400.0	201.99005	1	2	1	191.51862	101.561035	0	0.192	0.0	-0.01	0.0	111.0
0.0	0.0	3	1	400.0	201.99005	1	2	1	191.51862	101.561035	0	0.192	0.0	0.017	0.0	111.0
0.0	0.0	3	1	400.0	201.99005	1	2	1	191.51862	101.561035	0	0.192	-0.001	-0.014	0.0	111.0
0.0	0.0	3	1	400.0	201.99005	1	2	1	191.51862	101.561035	0	0.192	-0.001	-0.024	0.0	111.0
0.0	0.0	3	1	400.0	201.99005	1	2	1	191.51862	101.561035	0	0.192	-0.001	-0.017	0.0	111.0
0.0	0.0	3	1	400.0	201.99005	1	2	1	191.51862	101.561035	0	0.192	-0.001	-0.038	0.0	111.0
0.0	0.0	3	1	400.0	201.99005	1	2	1	191.51862	101.561035	0	0.192	0.0	0.237	0.0	111.0
0.0	0.0	3	1	400.0	201.99005	1	2	1	191.51862	101.561035	0	0.192	-0.001	-0.056	0.0	111.0
0.0	0.0	3	1	400.0	201.99005	1	2	1	191.51862	101.561035	0	0.192	0.0	0.033	0.0	111.0
0.0	0.0	3	1	400.0	201.99005	1	2	1	191.51862	101.561035	0	0.192	0.0	0.005	0.0	111.0
0.0	0.0	3	1	400.0	201.99005	1	2	1	191.51862	101.561035	0	0.192	-0.001	-0.014	0.0	111.0
0.0	0.0	3	1	400.0	201.99005	1	2	1	191.51862	101.561035	0	0.192	0.0	0.004	0.0	111.0
0.0	0.0	3	1	400.0	201.99005	1	2	1	191.51862	101.561035	0	0.192	0.0	0.07	0.0	111.0
0.0	0.0	3	1	400.0	201.99005	1	2	1	191.51862	101.561035	0	0.192	0.0	0.138	0.0	111.0
0.0	0.0	3	1	400.0	201.99005	1	2	1	191.51862	101.561035	0	0.192	0.0	0.0	0.0	111.0
0.0	0.0	3	1	400.0	201.99005	1	2	1	191.51862	101.561035	0	0.192	0.0	0.133	0.0	111.0
0.0	0.0	3	1	400.0	201.99005	1	2	1	191.51862	101.561035	0	0.192	0.0	0.021	0.0	111.0
0.0	0.0	3	1	400.0	201.99005	1	2	1	191.51862	101.561035	0	0.192	-0.001	-0.046	0.0	111.0
0.0	0.0	3	1	400.0	201.99005	1	2	1	191.51862	101.561035	0	0.192	-0.001	-0.029	0.0	111.0
0.0	0.0	3	1	400.0	201.99005	1	2	1	191.51862	101.561035	0	0.192	-0.001	-0.013	0.0	111.0
0.0	0.0	3	1	400.0	201.99005	1	2	1	191.51862	101.561035	0	0.192	0.0	0.01	0.0	111.0
0.0	0.0	3	1	400.0	201.99005	1	2	1	191.51862	101.561035	0	0.192	0.0	0.029	0.0	111.0
0.0	0.0	3	1	400.0	201.99005	1	2	1	191.51862	101.561035	0	0.192	0.0	0.028	0.0	111.0
0.0	0.0	3	1	400.0	201.99005	1	2	1	191.51862	101.561035	0	0.192	-0.001	-0.023	0.0	111.0
0.0	0.0	3	1	400.0	201.99005	1	2	1	191.51862	101.561035	0	0.192	0.0	-0.003	0.0	111.0
0.0	0.0	3	1	400.0	201.99005	1	2	1	191.51862	101.561035	0	0.192	-0.001	-0.041	0.0	111.0
0.0	0.0	3	1	400.0	201.99005	1	2	1	191.51862	101.561035	0	0.192	0.0	-0.007	0.0	111.0
0.0	0.0	3	1	400.0	201.99005	1	2	1	191.51862	101.561035	0	0.192	-0.001	-0.021	0.0	111.0
0.0	0.0	3	1	400.0	201.99005	1	2	1	191.51862	101.561035	0	0.192	-0.001	-0.04	0.0	111.0
0.0	0.0	3	1	400.0	201.99005	1	2	1	191.51862	101.561035	0	0.192	0.0	0.005	0.0	111.0
0.0	0.0	3	1	400.0	201.99005	1	2	1	191.51862	101.561035	0	0.192	0.0	0.005	0.0	111.0
0.0	0.0	3	1	400.0	201.99005	1	2	1	191.51862	101.561035	0	0.192	0.0	-0.003	0.0	111.0
0.0	0.0	3	1	400.0	201.99005	1	2	1	191.51862	101.561035	0	0.192	0.0	0.028	0.0	111.0
0.0	0.0	3	1	400.0	201.99005	1	2	1	191.51862	101.561035	0	0.192	0.0	-0.009	0.0	111.0
0.0	0.0	3	1	400.0	201.99005	1	2	1	191.51862	101.561035	0	0.192	0.0	0.085	0.0	111.0
0.0	0.0	3	1	400.0	201.99005	1	2	1	191.51862	101.561035	0	0.192	-0.001	-0.078	0.0	111.0
0.0	0.0	3	1	400.0	201.99005	1	2	1	191.51862	101.561035	0	0.192	-0.001	-0.029	0.0	111.0
0.0	0.0	3	1	400.0	201.99005	1	2	1	191.51862	101.561035	0	0.192	0.0	0.014	0.0	111.0
0.0	0.0	3	1	400.0	201.99005	1	2	1	191.51862	101.561035	0	0.192	0.0	0.002	0.0	111.0
0.0	0.0	3	1	400.0	201.99005	1	2	1	191.51862	101.561035	0	0.192	-0.001	-0.076	0.0	111.0
0.0	0.0	3	1	400.0	201.99005	1	2	1	191.51862	101.561035	0	0.192	0.0	0.083	0.0	111.0
0.0	0.0	3	1	400.0	201.99005	1	2	1	191.51862	101.561035	0	0.192	0.0	0.003	0.0	111.0
0.0	0.0	3	1	400.0	201.99005	1	2	1	191.51862	101.561035	0	0.192	0.0	-0.002	0.0	111.0
0.0	0.0	3	1	400.0	201.99005	1	2	1	191.51862	101.561035	0	0.192	0.0	0.095	0.0	111.0
0.0	0.0	3	1	400.0	201.99005	1	2	1	191.51862	101.561035	0	0.192	0.0	0.023	0.0	111.0
0.0	0.0	3	1	400.0	201.99005	1	2	1	191.51862	101.561035	0	0.192	0.0	0.011	0.0	111.0
0.0	0.0	3	1	400.0	201.99005	1	2	1	191.51862	101.561035	0	0.192	-0.001	-0.025	0.0	111.0
0.0	0.0	3	1	400.0	201.99005	1	2	1	191.51862	101.561035	0	0.192	0.0	-0.004	0.0	111.0
0.0	0.0	3	1	400.0	201.99005	1	2	1	191.51862	101.561035	0	0.192	-0.001	-0.017	0.0	111.0
0.0	0.0	3	1	400.0	201.99005	1	2	1	191.51862	101.561035	0	0.192	-0.001	-0.022	0.0	111.0
0.0	0.0	3	1	400.0	201.99005	1	2	1	191.51862	101.561035	0	0.192	0.0	0.038	0.0	111.0
0.0	0.0	3	1	400.0	201.99005	1	2	1	191.51862	101.561035	0	0.192	0.0	-0.007	0.0	111.0
0.0	0.0	3	1	400.0	201.99005	1	2	1	191.51862	101.561035	0	0.192	0.0	-0.008	0.0	111.0
2805.4175	201.99005	3	2	300.99503	201.99005	1	2	2	191.51862	101.561035	1	0.192	0.0	-0.005	0.0	111.0
2805.4175	201.99005	3	2	300.99503	201.99005	1	2	2	191.51862	101.561035	1	0.192	-0.001	-0.074	0.0	111.0
2805.4175	201.99005	3	2	300.99503	201.99005	0	2	2	191.51862	101.561035	1	0.192	0.0	-0.005	0.0	111.0
2805.4175	201.99005	3	2	300.99503	201.99005	0	2	2	191.51862	101.561035	1	0.192	0.0	0.069	0.0	111.0
2805.4175	201.99005	3	2	300.99503	201.99005	0	2	2	191.51862	101.561035	1	0.192	-0.001	-0.035	0.0	111.0
2805.4175	201.99005	3	2	300.99503	201.99005	0	2	2	191.51862	101.561035	1	0.192	0.0	0.223	0.197	111.0
2805.4175	201.99005	3	2	300.99503	201.99005	0	2	2	191.51862	101.561035	1	0.192	0.002	0.353	0.553	111.0
2805.4175	201.99005	3	2	300.99503	201.99005	0	2	2	191.51862	101.561035	1	0.193	0.005	0.611	0.553	111.0
2805.4175	201.99005	3	2	300.99503	201.99005	0	2	2	191.51862	101.561035	1	0.193	0.01	0.696	0.713	111.0
2805.4175	201.99005	3	2	300.99503	201.99005	0	2	2	191.51862	101.561035	1	0.193	0.015	0.746	0.998	111.0
2805.4175	201.99005	3	2	300.99503	201.99005	0	2	2	191.51862	101.561035	1	0.193	0.023	0.985	0.998	111.0
2805.4175	201.99005	3	2	300.99503	201.99005	0	2	2	191.51862	101.561035	1	0.193	0.031	1.231	1.245	111.0
2805.4175	201.99005	3	2	300.99503	201.99005	0	2	2	191.51862	101.561035	1	0.193	0.039	1.239	1.245	111.0
2805.4175	201.99005	3	2	300.99503	201.99005	0	2	2	191.51862	101.561035	1	0.193	0.046	1.342	1.356	111.0
2805.4175	201.99005	3	2	300.99503	201.99005	0	2	2	191.51862	101.561035	1	0.193	0.054	1.554	1.554	111.0
2805.4175	201.99005	3	2	300.99503	201.99005	0	2	2	191.51862	101.561035	1	0.193	0.062	1.578	1.554	111.0
2805.4175	201.99005	3	2	300.99503	201.99005	0	2	2	191.51862	101.561035	1	0.193	0.068	1.678	1.642	111.0
2805.4175	201.99005	3	2	300.99503	201.99005	0	2	2	191.51862	101.561035	1	0.193	0.076	1.757	1.801	111.0
2805.4175	201.99005	3	2	300.99503	201.99005	0	2	2	191.51862	101.561035	1	0.193	0.084	1.792	1.801	111.0
2805.4175	201.99005	3	2	300.99503	201.99005	0	2	2	191.51862	101.561035	1	0.193	0.09	1.842	1.873	111.0
2805.4175	201.99005	3	2	300.99503	201.99005	0	2	2	191.51862	101.561035	1	0.193	0.096	1.904	1.873	111.0
2805.4175	201.99005	3	2	300.99503	201.99005	0	2	2	191.51862	101.561035	1	0.193	0.104	1.963	2.0	111.0
2805.4175	201.99005	3	2	300.99503	201.99005	0	2	2	191.51862	101.561035	1	0.193	0.11	2.036	2.057	111.0
2805.4175	201.99005	3	2	300.99503	201.99005	0	2	2	191.51862	101.561035	1	0.193	0.116	2.068	2.057	111.0
2805.4175	201.99005	3	2	300.99503	201.99005	0	2	2	191.51862	101.561035	1	0.193	0.122	2.142	2.159	111.0
2805.4175	201.99005	3	2	300.99503	201.99005	0	2	2	191.51862	101.561035	1	0.193	0.128	2.275	2.249	111.0
2805.4175	201.99005	3	2	300.99503	201.99005	0	2	2	191.51862	101.561035	1	0.193	0.134	2.239	2.249	111.0
2805.4175	201.99005	3	2	300.99503	201.99005	0	2	2	191.51862	101.561035	1	0.193	0.14	2.215	2.288	111.0
2805.4175	201.99005	3	2	300.99503	201.99005	0	2	2	191.51862	101.561035	1	0.193	0.145	2.29	2.288	111.0
2805.4175	201.99005	3	2	300.99503	201.99005	0	2	2	191.51862	101.561035	1	0.193	0.149	2.404	2.358	111.0
2805.4175	201.99005	3	2	300.99503	201.99005	0	2	2	191.51862	101.561035	1	0.193	0.154	2.368	2.39	111.0
2805.4175	201.99005	3	2	300.99503	201.99005	0	2	2	191.51862	101.561035	1	0.193	0.158	2.39	2.39	111.0
2805.4175	201.99005	3	2	300.99503	201.99005	0	2	2	191.51862	101.561035	1	0.193	0.163	2.427	2.42	111.0
2805.4175	201.99005	3	2	300.99503	201.99005	0	2	2	191.51862	101.561035	1	0.193	0.165	2.409	2.472	111.0
2805.4175	201.99005	3	2	300.99503	201.99005	0	2	2	191.51862	101.561035	1	0.193	0.168	2.33	2.472	111.0
2805.4175	201.99005	3	2	300.99503	201.99005	0	2	2	191.51862	101.561035	1	0.193	0.172	2.525	2.518	111.0
2805.4175	201.99005	3	2	300.99503	201.99005	0	2	2	191.51862	101.561035	1	0.193	0.176	2.546	2.518	111.0
2805.4175	201.99005	3	2	300.99503	201.99005	0	2	2	191.51862	101.561035	1	0.194	0.18	2.62	2.558	111.0
2805.4175	201.99005	3	2	300.99503	201.99005	0	2	2	191.51862	101.561035	1	0.194	0.184	2.598	2.575	111.0
2805.4175	201.99005	3	2	300.99503	201.99005	0	2	2	191.51862	101.561035	1	0.194	0.186	2.578	2.575	111.0
2805.4175	201.99005	3	2	300.99503	201.99005	0	2	2	191.51862	101.561035	1	0.194	0.189	2.555	2.607	111.0
2805.4175	201.99005	3	2	300.99503	201.99005	0	2	2	191.51862	101.561035	1	0.194	0.191	2.511	2.622	111.0
2805.4175	201.99005	3	2	300.99503	201.99005	0	2	2	191.51862	101.561035	1	0.194	0.193	2.649	2.622	111.0
2805.4175	201.99005	3	2	300.99503	201.99005	0	2	2	191.51862	101.561035	1	0.194	0.195	2.659	2.647	111.0
2805.4175	201.99005	3	2	300.99503	201.99005	0	2	2	191.51862	101.561035	1	0.194	0.197	2.642	2.647	111.0
2805.4175	201.99005	3	2	300.99503	201.99005	0	2	2	191.51862	101.561035	1	0.194	0.2	2.648	2.668	111.0
2805.4175	201.99005	3	2	300.99503	201.99005	0	2	2	191.51862	101.561035	1	0.194	0.202	2.681	2.678	111.0
2805.4175	201.99005	3	2	300.99503	201.99005	0	2	2	191.51862	101.561035	1	0.194	0.204	2.711	2.678	111.0
2805.4175	201.99005	3	2	300.99503	201.99005	0	2	2	191.51862	101.561035	1	0.194	0.205	2.609	2.696	111.0
2805.4175	201.99005	3	2	300.99503	201.99005	0	2	2	191.51862	101.561035	1	0.194	0.208	2.916	2.704	111.0
2805.4175	201.99005	3	2	300.99503	201.99005	1	2	2	191.51862	101.561035	1	0.194	0.21	2.682	2.704	111.0
2805.4175	201.99005	3	2	300.99503	201.99005	1	2	2	191.51862	101.561035	1	0.194	0.212	2.69	2.718	111.0
2805.4175	201.99005	3	2	300.99503	201.99005	1	2	2	191.51862	101.561035	1	0.194	0.214	2.797	2.718	111.0
2805.4175	201.99005	3	2	300.99503	201.99005	1	2	2	191.51862	101.561035	1	0.194	0.216	2.762	2.724	111.0
2805.4175	201.99005	3	2	300.99503	201.99005	1	2	2	191.51862	101.561035	1	0.194	0.218	2.733	2.736	111.0
2805.4175	201.99005	3	2	300.99503	201.99005	1	2	2	191.51862	101.561035	1	0.194	0.219	2.712	2.736	111.0
2805.4175	201.99005	3	2	300.99503	201.99005	1	2	2	191.51862	101.561035	1	0.194	0.221	2.703	2.745	111.0
2805.4175	201.99005	3	2	300.99503	201.99005	1	2	2	191.51862	101.561035	1	0.194	0.221	2.77	2.75	111.0
2805.4175	201.99005	3	2	300.99503	201.99005	1	2	2	191.51862	101.561035	1	0.194	0.221	2.762	2.75	111.0
2805.4175	201.99005	3	2	300.99503	201.99005	1	2	2	191.51862	101.561035	1	0.194	0.221	2.72	2.754	111.0
2805.4175	201.99005	3	2	300.99503	201.99005	1	2	2	191.51862	101.561035	1	0.194	0.221	2.767	2.754	111.0
2805.4175	201.99005	3	2	300.99503	201.99005	1	2	2	191.51862	101.561035	1	0.194	0.221	2.825	2.762	111.0
2805.4175	201.99005	3	2	300.99503	201.99005	1	2	2	191.51862	101.561035	1	0.194	0.221	2.785	2.768	111.0
2805.4175	201.99005	3	2	300.99503	201.99005	1	2	2	191.51862	101.561035	1	0.194	0.221	2.713	2.768	111.0
2805.4175	201.99005	3	2	300.99503	201.99005	1	2	2	191.51862	101.561035	1	0.194	0.221	2.784	2.77	111.0
2805.4175	201.99005	3	2	300.99503	201.99005	1	2	2	191.51862	101.561035	1	0.194	0.221	2.796	2.773	111.0
2805.4175	201.99005	3	2	300.99503	201.99005	1	2	2	191.51862	101.561035	1	0.194	0.221	2.76	2.773	111.0
2805.4175	201.99005	3	2	300.99503	201.99005	1	2	2	191.51862	101.561035	1	0.194	0.222	3.001	2.778	111.0
2805.4175	201.99005	3	2	300.99503	201.99005	1	2	2	191.51862	101.561035	1	0.194	0.222	2.738	2.778	111.0
2805.4175	201.99005	3	2	300.99503	201.99005	1	2	2	191.51862	101.561035	1	0.194	0.223	2.801	2.783	111.0
2805.4175	201.99005	3	2	300.99503	201.99005	1	2	2	191.51862	101.561035	1	0.194	0.223	2.844	2.784	111.0
2805.4175	201.99005	3	2	300.99503	201.99005	1	2	2	191.51862	101.561035	1	0.194	0.223	2.784	2.784	111.0
2805.4175	201.99005	3	2	300.99503	201.99005	1	2	2	191.51862	101.561035	1	0.194	0.223	2.891	2.787	111.0
2805.4175	201.99005	3	2	300.99503	201.99005	1	2	2	191.51862	101.561035	1	0.194	0.223	2.807	2.788	111.0
2805.4175	201.99005	3	2	300.99503	201.99005	1	2	2	191.51862	101.561035	1	0.194	0.223	2.813	2.788	111.0
2805.4175	201.99005	3	2	300.99503	201.99005	1	2	2	191.51862	101.561035	1	0.194	0.223	2.799	2.791	111.0
2805.4175	201.99005	3	2	300.99503	201.99005	1	2	2	191.51862	101.561035	1	0.194	0.224	3.011	2.791	111.0
2805.4175	201.99005	3	2	300.99503	201.99005	1	2	2	191.51862	101.561035	1	0.194	0.224	2.764	2.793	111.0
2805.4175	201.99005	3	2	300.99503	201.99005	1	2	2	191.51862	101.561035	1	0.194	0.225	2.934	2.794	111.0
2805.4175	201.99005	3	2	300.99503	201.99005	1	2	2	191.51862	101.561035	1	0.194	0.225	2.893	2.794	111.0
2805.4175	201.99005	3	2	300.99503	201.99005	1	2	2	191.51862	101.561035	1	0.194	0.225	2.794	2.796	111.0
2805.4175	201.99005	3	2	300.99503	201.99005	1	2	2	191.51862	101.561035	1	0.194	0.225	2.794	2.797	111.0
2805.4175	201.99005	3	2	300.99503	201.99005	1	2	2	191.51862	101.561035	1	0.194	0.225	2.721	2.797	111.0
2805.4175	201.99005	3	2	300.99503	201.99005	1	2	2	191.51862	101.561035	1	0.194	0.225	2.83	2.798	111.0
2805.4175	201.99005	3	2	300.99503	201.99005	1	2	2	191.51862	101.561035	1	0.194	0.225	2.806	2.798	111.0
2805.4175	201.99005	3	2	300.99503	201.99005	1	2	2	191.51862	101.561035	1	0.194	0.225	2.877	2.8	111.0
2805.4175	201.99005	3	2	300.99503	201.99005	1	2	2	191.51862	101.561035	1	0.194	0.225	2.796	2.801	111.0
2805.4175	201.99005	3	2	300.99503	201.99005	1	2	2	191.51862	101.561035	1	0.194	0.225	2.837	2.801	111.0
2805.4175	201.99005	3	2	300.99503	201.99005	1	2	2	191.51862	101.561035	1	0.194	0.225	2.805	2.802	111.0
2805.4175	201.99005	3	2	300.99503	201.99005	1	2	2	191.51862	101.561035	1	0.194	0.225	2.874	2.803	111.0
2805.4175	201.99005	3	2	300.99503	201.99005	1	2	2	191.51862	101.561035	1	0.194	0.226	2.911	2.803	111.0
2805.4175	201.99005	3	2	300.99503	201.99005	1	2	2	191.51862	101.561035	1	0.194	0.226	2.802	2.803	111.0
2805.4175	201.99005	3	2	300.99503	201.99005	1	2	2	191.51862	101.561035	1	0.194	0.226	2.845	2.803	111.0
2805.4175	201.99005	3	2	300.99503	201.99005	1	2	2	191.51862	101.561035	1	0.194	0.226	2.811	2.803	111.0
2805.4175	201.99005	3	2	300.99503	201.99005	1	2	2	191.51862	101.561035	1	0.194	0.226	2.798	2.803	111.0
2805.4175	201.99005	3	2	300.99503	201.99005	1	2	2	191.51862	101.561035	1	0.194	0.226	2.776	2.803	111.0
2805.4175	201.99005	3	2	300.99503	201.99005	1	2	2	191.51862	101.561035	1	0.194	0.226	2.8	2.804	111.0
2805.4175	201.99005	3	2	300.99503	201.99005	1	2	2	191.51862	101.561035	1	0.194	0.226	2.869	2.804	111.0
2805.4175	201.99005	3	2	300.99503	201.99005	1	2	2	191.51862	101.561035	1	0.194	0.226	2.835	2.804	111.0
2805.4175	201.99005	3	2	300.99503	201.99005	1	2	2	191.51862	101.561035	1	0.194	0.226	2.772	2.805	111.0
2805.4175	201.99005	3	2	300.99503	201.99005	1	2	2	191.51862	101.561035	1	0.194	0.226	2.806	2.805	111.0
2805.4175	201.99005	3	2	300.99503	201.99005	1	2	2	191.51862	101.561035	1	0.194	0.226	2.815	2.805	111.0
2805.4175	201.99005	3	2	300.99503	201.99005	1	2	2	191.51862	101.561035	1	0.194	0.226	2.71	2.805	111.0
2805.4175	201.99005	3	2	300.99503	201.99005	1	2	2	191.51862	101.561035	1	0.194	0.226	2.836	2.805	111.0
2805.4175	201.99005	3	2	300.99503	201.99005	1	2	2	191.51862	101.561035	1	0.194	0.226	2.84	2.805	111.0
2805.4175	201.99005	3	2	300.99503	201.99005	1	2	2	191.51862	101.561035	1	0.194	0.226	2.784	2.806	111.0
2805.4175	201.99005	3	2	300.99503	201.99005	1	2	2	191.51862	101.561035	1	0.194	0.226	2.807	2.806	111.0
2805.4175	201.99005	3	2	300.99503	201.99005	1	2	2	191.51862	101.561035	1	0.194	0.226	2.817	2.806	111.0
2805.4175	201.99005	3	2	300.99503	201.99005	1	2	2	191.51862	101.561035	1	0.194	0.226	2.826	2.806	111.0
2805.4175	201.99005	3	2	300.99503	201.99005	1	2	2	191.51862	101.561035	1	0.194	0.225	2.64	2.806	111.0
2805.4175	201.99005	3	2	300.99503	201.99005	1	2	2	191.51862	101.561035	1	0.194	0.225	2.776	2.806	111.0
2805.4175	201.99005	3	2	300.99503	201.99005	1	2	2	191.51862	101.561035	1	0.194	0.226	2.939	2.806	111.0
2805.4175	201.99005	3	2	300.99503	201.99005	1	2	2	191.51862	101.561035	1	0.194	0.226	2.84	2.806	111.0
2805.4175	201.99005	3	2	300.99503	201.99005	1	2	2	191.51862	101.561035	1	0.194	0.226	2.802	2.806	111.0
2805.4175	201.99005	3	2	300.99503	201.99005	1	2	2	191.51862	101.561035	1	0.194	0.226	2.764	2.806	111.0
2805.4175	201.99005	3	2	300.99503	201.99005	1	2	2	191.51862	101.561035	1	0.194	0.226	2.877	2.807	111.0
2805.4175	201.99005	3	2	300.99503	201.99005	1	2	2	191.51862	101.561035	1	0.194	0.226	2.832	2.807	111.0
2805.4175	201.99005	3	2	300.99503	201.99005	1	2	2	191.51862	101.561035	1	0.194	0.226	2.799	2.807	111.0
2805.4175	201.99005	3	2	300.99503	201.99005	1	2	2	191.51862	101.561035	1	0.194	0.226	2.891	2.807	111.0
2805.4175	201.99005	3	2	300.99503	201.99005	1	2	2	191.51862	101.561035	1	0.194	0.227	3.054	2.807	111.0
2805.4175	201.99005	3	2	300.99503	201.99005	1	2	2	191.51862	101.561035	1	0.194	0.227	2.83	2.807	111.0
2805.4175	201.99005	3	2	300.99503	201.99005	1	2	2	191.51862	101.561035	1	0.194	0.227	2.833	2.807	111.0
2805.4175	201.99005	3	2	300.99503	201.99005	1	2	2	191.51862	101.561035	1	0.194	0.227	2.805	2.807	111.0
2805.4175	201.99005	3	2	300.99503	201.99005	1	2	2	191.51862	101.561035	1	0.194	0.227	2.822	2.807	111.0
2805.4175	201.99005	3	2	300.99503	201.99005	1	2	2	191.51862	101.561035	1	0.194	0.227	2.768	2.807	111.0
2805.4175	201.99005	3	2	300.99503	201.99005	1	2	2	191.51862	101.561035	1	0.194	0.226	2.811	2.807	111.0
2805.4175	201.99005	3	2	300.99503	201.99005	1	2	2	191.51862	101.561035	1	0.194	0.226	2.856	2.807	111.0
2805.4175	201.99005	3	2	300.99503	201.99005	1	2	2	191.51862	101.561035	1	0.194	0.226	2.869	2.807	111.0
2805.4175	201.99005	3	2	300.99503	201.99005	1	2	2	191.51862	101.561035	1	0.194	0.225	2.594	2.807	111.0
2805.4175	201.99005	3	2	300.99503	201.99005	1	2	2	191.51862	101.561035	1	0.194	0.225	2.822	2.807	111.0
2805.4175	201.99005	3	2	300.99503	201.99005	1	2	2	191.51862	101.561035	1	0.194	0.225	2.863	2.807	111.0
2805.4175	201.99005	3	2	300.99503	201.99005	1	2	2	191.51862	101.561035	1	0.194	0.225	2.787	2.807	111.0
2805.4175	201.99005	3	2	300.99503	201.99005	1	2	2	191.51862	101.561035	1	0.194	0.225	2.847	2.807	111.0
2805.4175	201.99005	3	2	300.99503	201.99005	1	2	2	191.51862	101.561035	1	0.194	0.225	2.783	2.807	111.0
2805.4175	201.99005	3	2	300.99503	201.99005	1	2	2	191.51862	101.561035	1	0.194	0.225	2.831	2.807	111.0
2805.4175	201.99005	3	2	300.99503	201.99005	1	2	2	191.51862	101.561035	1	0.194	0.225	2.79	2.807	111.0
2805.4175	201.99005	3	2	300.99503	201.99005	1	2	2	191.51862	101.561035	1	0.194	0.225	2.832	2.807	111.0
2805.4175	201.99005	3	2	300.99503	201.99005	1	2	2	191.51862	101.561035	1	0.194	0.224	2.769	2.807	111.0
2805.4175	201.99005	3	2	300.99503	201.99005	1	2	2	191.51862	101.561035	1	0.194	0.223	2.789	2.807	111.0
2805.4175	201.99005	3	2	300.99503	201.99005	1	2	2	191.51862	101.561035	1	0.194	0.223	2.814	2.807	111.0
2805.4175	201.99005	3	2	300.99503	201.99005	1	2	2	191.51862	101.561035	1	0.194	0.223	2.826	2.807	111.0
2805.4175	201.99005	3	2	300.99503	201.99005	1	2	2	191.51862	101.561035	1	0.194	0.223	2.827	2.807	111.0
2805.4175	201.99005	3	2	300.99503	201.99005	1	2	2	191.51862	101.561035	1	0.194	0.224	2.925	2.807	111.0
2805.4175	201.99005	3	2	300.99503	201.99005	1	2	2	191.51862	101.561035	1	0.194	0.224	2.789	2.807	111.0
2805.4175	201.99005	3	2	300.99503	201.99005	1	2	2	191.51862	101.561035	1	0.194	0.224	2.87	2.807	111.0
2805.4175	201.99005	3	2	300.99503	201.99005	1	2	2	191.51862	101.561035	1	0.194	0.224	2.776	2.807	111.0
2805.4175	201.99005	3	2	300.99503	201.99005	1	2	2	191.51862	101.561035	1	0.194	0.224	2.799	2.807	111.0
2805.4175	201.99005	3	2	300.99503	201.99005	1	2	2	191.51862	101.561035	1	0.194	0.224	2.781	2.807	111.0
2805.4175	201.99005	3	2	300.99503	201.99005	1	2	2	191.51862	101.561035	1	0.194	0.224	2.81	2.807	111.0
2805.4175	201.99005	3	2	300.99503	201.99005	1	2	2	191.51862	101.561035	1	0.194	0.224	2.803	2.807	111.0
2805.4175	201.99005	3	2	300.99503	201.99005	1	2	2	191.51862	101.561035	1	0.194	0.224	2.795	2.807	111.0
2805.4175	201.99005	3	2	300.99503	201.99005	1	2	2	191.51862	101.561035	1	0.194	0.224	2.768	2.807	111.0
2805.4175	201.99005	3	2	300.99503	201.99005	1	2	2	191.51862	101.561035	1	0.194	0.224	2.833	2.807	111.0
2805.4175	201.99005	3	2	300.99503	201.99005	1	2	2	191.51862	101.561035	1	0.194	0.224	2.78	2.807	111.0
2805.4175	201.99005	3	2	300.99503	201.99005	1	2	2	191.51862	101.561035	1	0.194	0.224	2.79	2.807	111.0
2805.4175	201.99005	3	2	300.99503	201.99005	1	2	2	191.51862	101.561035	1	0.194	0.224	2.85	2.807	111.0
2805.4175	201.99005	3	2	300.99503	201.99005	1	2	2	191.51862	101.561035	1	0.194	0.224	2.829	2.807	111.0
2805.4175	201.99005	3	2	300.99503	201.99005	1	2	2	191.51862	101.561035	1	0.194	0.224	2.783	2.807	111.0
2805.4175	201.99005	3	2	300.99503	201.99005	1	2	2	191.51862	101.561035	1	0.194	0.224	2.783	2.807	111.0
2805.4175	201.99005	3	2	300.99503	201.99005	1	2	2	191.51862	101.561035	1	0.194	0.224	2.779	2.807	111.0
2805.4175	201.99005	3	2	300.99503	201.99005	1	2	2	191.51862	101.561035	1	0.194	0.224	2.819	2.807	111.0
2805.4175	201.99005	3	2	300.99503	201.99005	1	2	2	191.51862	101.561035	1	0.194	0.224	2.781	2.807	111.0
2805.4175	201.99005	3	2	300.99503	201.99005	1	2	2	191.51862	101.561035	1	0.194	0.224	2.843	2.807	111.0
2805.4175	201.99005	3	2	300.99503	201.99005	1	2	2	191.51862	101.561035	1	0.194	0.225	2.841	2.807	111.0
2805.4175	201.99005	3	2	300.99503	201.99005	1	2	2	191.51862	101.561035	1	0.194	0.225	2.844	2.807	111.0
2805.4175	201.99005	3	2	300.99503	201.99005	1	2	2	191.51862	101.561035	1	0.194	0.225	2.817	2.807	111.0
2805.4175	201.99005	3	2	300.99503	201.99005	1	2	2	191.51862	101.561035	1	0.194	0.225	2.798	2.807	111.0
2805.4175	201.99005	3	2	300.99503	201.99005	1	2	2	191.51862	101.561035	1	0.194	0.225	2.828	2.807	111.0
2805.4175	201.99005	3	2	300.99503	201.99005	1	2	2	191.51862	101.561035	1	0.194	0.225	2.825	2.807	111.0
2805.4175	201.99005	3	2	300.99503	201.99005	1	2	2	191.51862	101.561035	1	0.194	0.226	2.828	2.807	111.0
2805.4175	201.99005	3	2	300.99503	201.99005	1	2	2	191.51862	101.561035	1	0.194	0.226	2.825	2.807	111.0
2805.4175	201.99005	3	2	300.99503	201.99005	1	2	2	191.51862	101.561035	1	0.194	0.226	2.792	2.807	111.0
2805.4175	201.99005	3	2	300.99503	201.99005	1	2	2	191.51862	101.561035	1	0.194	0.226	2.878	2.807	111.0
2805.4175	201.99005	3	2	300.99503	201.99005	1	2	2	191.51862	101.561035	1	0.194	0.226	2.809	2.807	111.0
2805.4175	201.99005	3	2	300.99503	201.99005	1	2	2	191.51862	101.561035	1	0.194	0.226	2.839	2.807	111.0
2805.4175	201.99005	3	2	300.99503	201.99005	1	2	2	191.51862	101.561035	1	0.194	0.226	2.842	2.807	111.0
2805.4175	201.99005	3	2	300.99503	201.99005	1	2	2	191.51862	101.561035	1	0.194	0.226	2.802	2.807	111.0
2805.4175	201.99005	3	2	300.99503	201.99005	1	2	2	191.51862	101.561035	1	0.194	0.226	2.855	2.807	111.0
2805.4175	201.99005	3	2	300.99503	201.99005	1	2	2	191.51862	101.561035	1	0.194	0.226	2.837	2.807	111.0
2805.4175	201.99005	3	2	300.99503	201.99005	1	2	2	191.51862	101.561035	1	0.194	0.226	2.794	2.807	111.0
2805.4175	201.99005	3	2	300.99503	201.99005	1	2	2	191.51862	101.561035	1	0.194	0.225	2.82	2.807	111.0
2805.4175	201.99005	3	2	300.99503	201.99005	1	2	2	191.51862	101.561035	1	0.194	0.225	2.873	2.807	111.0
2805.4175	201.99005	3	2	300.99503	201.99005	1	2	2	191.51862	101.561035	1	0.194	0.225	2.825	2.807	111.0
2805.4175	201.99005	3	2	300.99503	201.99005	1	2	2	191.51862	101.561035	1	0.194	0.225	2.821	2.807	111.0
2805.4175	201.99005	3	2	300.99503	201.99005	1	2	2	191.51862	101.561035	1	0.194	0.225	2.817	2.807	111.0
2805.4175	201.99005	3	2	300.99503	201.99005	1	2	2	191.51862	101.561035	1	0.194	0.225	2.823	2.807	111.0
2805.4175	201.99005	3	2	300.99503	201.99005	1	2	2	191.51862	101.561035	1	0.194	0.225	2.779	2.807	111.0
2805.4175	201.99005	3	2	300.99503	201.99005	1	2	2	191.51862	101.561035	1	0.194	0.225	2.766	2.807	111.0
2805.4175	201.99005	3	2	300.99503	201.99005	1	2	2	191.51862	101.561035	1	0.194	0.225	2.804	2.807	111.0
2805.4175	201.99005	3	2	300.99503	201.99005	1	2	2	191.51862	101.561035	1	0.194	0.225	2.836	2.807	111.0
2805.4175	201.99005	3	2	300.99503	201.99005	1	2	2	191.51862	101.561035	1	0.194	0.225	2.805	2.807	111.0
2805.4175	201.99005	3	2	300.99503	201.99005	1	2	2	191.51862	101.561035	1	0.194	0.225	2.811	2.807	111.0
2805.4175	201.99005	3	2	300.99503	201.99005	1	2	2	191.51862	101.561035	1	0.194	0.225	2.71	2.807	111.0
2805.4175	201.99005	3	2	300.99503	201.99005	1	2	2	191.51862	101.561035	1	0.194	0.225	2.758	2.807	111.0
2805.4175	201.99005	3	2	300.99503	201.99005	1	2	2	191.51862	101.561035	1	0.194	0.225	2.758	2.807	111.0
2805.4175	201.99005	3	2	300.99503	201.99005	1	2	2	191.51862	101.561035	1	0.194	0.225	2.809	2.807	111.0
2805.4175	201.99005	3	2	300.99503	201.99005	1	2	2	191.51862	101.561035	1	0.194	0.225	2.809	2.807	111.0
2805.4175	201.99005	3	2	300.99503	201.99005	1	2	2	191.51862	101.561035	1	0.194	0.225	2.78	2.807	111.0
2805.4175	201.99005	3	2	300.99503	201.99005	1	2	2	191.51862	101.561035	1	0.194	0.225	2.803	2.807	111.0
2805.4175	201.99005	3	2	300.99503	201.99005	1	2	2	191.51862	101.561035	1	0.194	0.226	2.753	2.807	111.0
2805.4175	201.99005	3	2	300.99503	201.99005	1	2	2	191.51862	101.561035	1	0.194	0.226	2.828	2.807	111.0
2805.4175	201.99005	3	2	300.99503	201.99005	1	2	2	191.51862	101.561035	1	0.194	0.226	2.836	2.807	111.0
2805.4175	201.99005	3	2	300.99503	201.99005	1	2	2	191.51862	101.561035	1	0.194	0.226	2.781	2.807	111.0
2805.4175	201.99005	3	2	300.99503	201.99005	1	2	2	191.51862	101.561035	1	0.194	0.226	2.821	2.807	111.0
2805.4175	201.99005	3	2	300.99503	201.99005	1	2	2	191.51862	101.561035	1	0.194	0.226	2.871	2.807	111.0
2805.4175	201.99005	3	2	300.99503	201.99005	1	2	2	191.51862	101.561035	1	0.194	0.226	2.785	2.807	111.0
2805.4175	201.99005	3	2	300.99503	201.99005	1	2	2	191.51862	101.561035	1	0.194	0.226	2.847	2.807	111.0
2805.4175	201.99005	3	2	300.99503	201.99005	1	2	2	191.51862	101.561035	1	0.194	0.226	2.791	2.807	111.0
2805.4175	201.99005	3	2	300.99503	201.99005	1	2	2	191.51862	101.561035	1	0.194	0.226	2.875	2.807	111.0
2805.4175	201.99005	3	2	300.99503	201.99005	1	2	2	191.51862	101.561035	1	0.194	0.225	2.635	2.807	111.0
2805.4175	201.99005	3	2	300.99503	201.99005	1	2	2	191.51862	101.561035	1	0.194	0.224	2.803	2.807	111.0
2805.4175	201.99005	3	2	300.99503	201.99005	1	2	2	191.51862	101.561035	1	0.194	0.224	2.81	2.807	111.0
2805.4175	201.99005	3	2	300.99503	201.99005	1	2	2	191.51862	101.561035	1	0.194	0.224	2.852	2.807	111.0
2805.4175	201.99005	3	2	300.99503	201.99005	1	2	2	191.51862	101.561035	1	0.194	0.224	2.794	2.807	111.0
2805.4175	201.99005	3	2	300.99503	201.99005	1	2	2	191.51862	101.561035	1	0.194	0.224	2.866	2.807	111.0
2805.4175	201.99005	3	2	300.99503	201.99005	1	2	2	191.51862	101.561035	1	0.194	0.224	2.795	2.807	111.0
2805.4175	201.99005	3	2	300.99503	201.99005	1	2	2	191.51862	101.561035	1	0.194	0.224	2.822	2.807	111.0
2805.4175	201.99005	3	2	300.99503	201.99005	1	2	2	191.51862	101.561035	1	0.194	0.224	2.797	2.807	111.0
2805.4175	201.99005	3	2	300.99503	201.99005	1	2	2	191.51862	101.561035	1	0.194	0.224	2.81	2.807	111.0
2805.4175	201.99005	3	2	300.99503	201.99005	1	2	2	191.51862	101.561035	1	0.194	0.224	2.804	2.807	111.0
2805.4175	201.99005	3	2	300.99503	201.99005	1	2	2	191.51862	101.561035	1	0.194	0.224	2.813	2.807	111.0
2805.4175	201.99005	3	2	300.99503	201.99005	1	2	2	191.51862	101.561035	1	0.194	0.224	2.817	2.807	111.0
2805.4175	201.99005	3	2	300.99503	201.99005	1	2	2	191.51862	101.561035	1	0.194	0.224	2.761	2.807	111.0
2805.4175	201.99005	3	2	300.99503	201.99005	1	2	2	191.51862	101.561035	1	0.194	0.224	2.833	2.807	111.0
2805.4175	201.99005	3	2	300.99503	201.99005	1	2	2	191.51862	101.561035	1	0.194	0.224	2.803	2.807	111.0
2805.4175	201.99005	3	2	300.99503	201.99005	1	2	2	191.51862	101.561035	1	0.194	0.224	2.787	2.807	111.0
2805.4175	201.99005	3	2	300.99503	201.99005	1	2	2	191.51862	101.561035	1	0.194	0.224	2.838	2.807	111.0
2805.4175	201.99005	3	2	300.99503	201.99005	1	2	2	191.51862	101.561035	1	0.194	0.224	2.812	2.807	111.0
2805.4175	201.99005	3	2	300.99503	201.99005	1	2	2	191.51862	101.561035	1	0.194	0.224	2.794	2.807	111.0
2805.4175	201.99005	3	2	300.99503	201.99005	1	2	2	191.51862	101.561035	1	0.194	0.224	2.725	2.807	111.0
2805.4175	201.99005	3	2	300.99503	201.99005	1	2	2	191.51862	101.561035	1	0.194	0.224	2.742	2.807	111.0
2805.4175	201.99005	3	2	300.99503	201.99005	1	2	2	191.51862	101.561035	1	0.194	0.224	2.779	2.807	111.0
2805.4175	201.99005	3	2	300.99503	201.99005	1	2	2	191.51862	101.561035	1	0.194	0.224	2.746	2.807	111.0
2805.4175	201.99005	3	2	300.99503	201.99005	1	2	2	191.51862	101.561035	1	0.194	0.224	2.845	2.807	111.0
0.0	0.0	3	2	300.99503	201.99005	1	2	2	191.51862	101.561035	0	0.194	0.224	2.809	2.807	111.0
0.0	0.0	3	2	300.99503	201.99005	1	2	2	191.51862	101.561035	0	0.194	0.224	2.717	2.807	111.0
0.0	0.0	3	2	300.99503	201.99005	1	2	2	191.51862	101.561035	0	0.194	0.224	2.829	2.807	111.0
0.0	0.0	3	2	300.99503	201.99005	1	2	2	191.51862	101.561035	0	0.194	0.224	2.81	2.807	111.0
0.0	0.0	3	2	300.99503	201.99005	1	2	2	191.51862	101.561035	0	0.194	0.222	2.608	2.609	111.0
0.0	0.0	3	2	300.99503	201.99005	1	2	2	191.51862	101.561035	0	0.194	0.22	2.627	2.609	111.0
0.0	0.0	3	2	300.99503	201.99005	1	2	2	191.51862	101.561035	0	0.194	0.218	2.237	2.253	111.0
0.0	0.0	3	2	300.99503	201.99005	1	2	2	191.51862	101.561035	0	0.194	0.214	2.104	2.093	111.0
0.0	0.0	3	2	300.99503	201.99005	1	2	2	191.51862	101.561035	0	0.194	0.21	2.044	2.093	111.0
0.0	0.0	3	2	300.99503	201.99005	1	2	2	191.51862	101.561035	0	0.194	0.204	1.82	1.808	111.0
0.0	0.0	3	2	300.99503	201.99005	1	2	2	191.51862	101.561035	0	0.194	0.198	1.836	1.808	111.0
0.0	0.0	3	2	300.99503	201.99005	1	2	2	191.51862	101.561035	0	0.194	0.191	1.598	1.561	111.0
0.0	0.0	3	2	300.99503	201.99005	1	2	2	191.51862	101.561035	0	0.194	0.184	1.46	1.45	111.0
0.0	0.0	3	2	300.99503	201.99005	1	2	2	191.51862	101.561035	0	0.194	0.178	1.487	1.45	111.0
0.0	0.0	3	2	300.99503	201.99005	1	2	2	191.51862	101.561035	0	0.194	0.171	1.274	1.252	111.0
0.0	0.0	3	2	300.99503	201.99005	1	2	2	191.51862	101.561035	0	0.194	0.164	1.147	1.164	111.0
0.0	0.0	3	2	300.99503	201.99005	1	2	2	191.51862	101.561035	0	0.194	0.157	1.18	1.164	111.0
0.0	0.0	3	2	300.99503	201.99005	1	2	2	191.51862	101.561035	0	0.194	0.151	1.05	1.006	111.0
0.0	0.0	3	2	300.99503	201.99005	1	2	2	191.51862	101.561035	0	0.194	0.145	1.012	1.006	111.0
0.0	0.0	3	2	300.99503	201.99005	1	2	2	191.51862	101.561035	0	0.194	0.137	0.936	0.934	111.0
0.0	0.0	3	2	300.99503	201.99005	1	2	2	191.51862	101.561035	0	0.194	0.131	0.841	0.806	111.0
0.0	0.0	3	2	300.99503	201.99005	1	2	2	191.51862	101.561035	0	0.194	0.125	0.808	0.806	111.0
0.0	0.0	3	2	300.99503	201.99005	1	2	2	191.51862	101.561035	0	0.194	0.118	0.609	0.75	111.0
0.0	0.0	3	2	300.99503	201.99005	1	2	2	191.51862	101.561035	0	0.194	0.112	0.684	0.647	111.0
0.0	0.0	3	2	300.99503	201.99005	1	2	2	191.51862	101.561035	0	0.194	0.106	0.663	0.647	111.0
0.0	0.0	3	2	300.99503	201.99005	1	2	2	191.51862	101.561035	0	0.194	0.1	0.574	0.601	111.0
0.0	0.0	3	2	300.99503	201.99005	1	2	2	191.51862	101.561035	0	0.194	0.096	0.624	0.601	111.0
0.0	0.0	3	2	300.99503	201.99005	1	2	2	191.51862	101.561035	0	0.194	0.092	0.537	0.519	111.0
0.0	0.0	3	2	300.99503	201.99005	1	2	2	191.51862	101.561035	0	0.194	0.087	0.496	0.482	111.0
0.0	0.0	3	2	300.99503	201.99005	1	2	2	191.51862	101.561035	0	0.194	0.082	0.505	0.482	111.0
0.0	0.0	3	2	300.99503	201.99005	1	2	2	191.51862	101.561035	0	0.194	0.077	0.377	0.416	111.0
0.0	0.0	3	2	300.99503	201.99005	1	2	2	191.51862	101.561035	0	0.193	0.073	0.396	0.359	111.0
0.0	0.0	3	2	300.99503	201.99005	1	2	2	191.51862	101.561035	0	0.193	0.069	0.293	0.359	111.0
0.0	0.0	3	2	300.99503	201.99005	1	2	2	191.51862	101.561035	0	0.193	0.065	0.352	0.334	111.0
0.0	0.0	3	2	300.99503	201.99005	1	2	2	191.51862	101.561035	0	0.193	0.06	0.264	0.334	111.0
0.0	0.0	3	2	300.99503	201.99005	1	2	2	191.51862	101.561035	0	0.193	0.058	0.31	0.288	111.0
0.0	0.0	3	2	300.99503	201.99005	1	2	2	191.51862	101.561035	0	0.193	0.055	0.252	0.267	111.0
0.0	0.0	3	2	300.99503	201.99005	1	2	2	191.51862	101.561035	0	0.193	0.052	0.25	0.267	111.0
0.0	0.0	3	2	300.99503	201.99005	1	2	2	191.51862	101.561035	0	0.193	0.049	0.271	0.231	111.0
0.0	0.0	3	2	300.99503	201.99005	1	2	2	191.51862	101.561035	0	0.193	0.045	0.241	0.214	111.0
0.0	0.0	3	2	300.99503	201.99005	1	2	2	191.51862	101.561035	0	0.193	0.041	0.225	0.214	111.0
0.0	0.0	3	2	300.99503	201.99005	1	2	2	191.51862	101.561035	0	0.193	0.038	0.171	0.185	111.0
0.0	0.0	3	2	300.99503	201.99005	1	2	2	191.51862	101.561035	0	0.193	0.036	0.18	0.185	111.0
0.0	0.0	3	2	300.99503	201.99005	1	2	2	191.51862	101.561035	0	0.193	0.034	0.153	0.172	111.0
0.0	0.0	3	2	300.99503	201.99005	1	2	2	191.51862	101.561035	0	0.193	0.032	0.127	0.148	111.0
0.0	0.0	3	2	300.99503	201.99005	1	2	2	191.51862	101.561035	0	0.193	0.03	0.204	0.148	111.0
0.0	0.0	3	2	300.99503	201.99005	1	2	2	191.51862	101.561035	0	0.193	0.028	0.139	0.138	111.0
0.0	0.0	3	2	300.99503	201.99005	1	2	2	191.51862	101.561035	0	0.193	0.026	0.195	0.119	111.0
0.0	0.0	3	2	300.99503	201.99005	1	2	2	191.51862	101.561035	0	0.193	0.024	0.119	0.119	111.0
0.0	0.0	3	2	300.99503	201.99005	1	2	2	191.51862	101.561035	0	0.193	0.022	0.131	0.11	111.0
0.0	0.0	3	2	300.99503	201.99005	1	2	2	191.51862	101.561035	0	0.193	0.02	0.124	0.11	111.0
0.0	0.0	3	2	300.99503	201.99005	1	2	2	191.51862	101.561035	0	0.193	0.02	0.117	0.095	111.0
0.0	0.0	3	2	300.99503	201.99005	1	2	2	191.51862	101.561035	0	0.193	0.02	0.126	0.088	111.0
0.0	0.0	3	2	300.99503	201.99005	1	2	2	191.51862	101.561035	0	0.193	0.02	0.111	0.088	111.0
0.0	0.0	3	2	300.99503	201.99005	1	2	2	191.51862	101.561035	0	0.193	0.02	0.105	0.076	111.0
0.0	0.0	3	2	300.99503	201.99005	1	2	2	191.51862	101.561035	0	0.193	0.02	0.165	0.07	111.0
0.0	0.0	3	2	300.99503	201.99005	1	2	2	191.51862	101.561035	0	0.193	0.019	0.142	0.07	111.0
0.0	0.0	3	2	300.99503	201.99005	1	2	2	191.51862	101.561035	0	0.193	0.019	0.199	0.061	111.0
0.0	0.0	3	2	300.99503	201.99005	1	2	2	191.51862	101.561035	0	0.193	0.018	0.16	0.061	111.0
0.0	0.0	3	2	300.99503	201.99005	1	2	2	191.51862	101.561035	0	0.193	0.018	0.086	0.056	111.0
0.0	0.0	3	2	300.99503	201.99005	1	2	2	191.51862	101.561035	0	0.193	0.017	0.073	0.048	111.0
0.0	0.0	3	2	300.99503	201.99005	1	2	2	191.51862	101.561035	0	0.193	0.017	0.026	0.048	111.0
0.0	0.0	3	2	300.99503	201.99005	1	2	2	191.51862	101.561035	0	0.193	0.017	0.05	0.045	111.0
0.0	0.0	3	2	300.99503	201.99005	1	2	2	191.51862	101.561035	0	0.193	0.017	0.031	0.038	111.0
0.0	0.0	3	2	300.99503	201.99005	1	2	2	191.51862	101.561035	0	0.193	0.017	0.028	0.038	111.0
0.0	0.0	3	2	300.99503	201.99005	1	2	2	191.51862	101.561035	0	0.193	0.017	0.039	0.033	111.0
0.0	0.0	3	2	300.99503	201.99005	1	2	2	191.51862	101.561035	0	0.193	0.017	0.027	0.033	111.0
0.0	0.0	3	2	300.99503	201.99005	1	2	2	191.51862	101.561035	0	0.193	0.017	0.056	0.031	111.0
0.0	0.0	3	2	300.99503	201.99005	1	2	2	191.51862	101.561035	0	0.193	0.017	0.034	0.026	111.0
0.0	0.0	3	2	300.99503	201.99005	1	2	2	191.51862	101.561035	0	0.193	0.017	0.01	0.026	111.0
0.0	0.0	3	2	300.99503	201.99005	1	2	2	191.51862	101.561035	0	0.193	0.017	0.012	0.024	111.0
0.0	0.0	3	2	300.99503	201.99005	1	2	2	191.51862	101.561035	0	0.193	0.016	0.047	0.021	111.0
0.0	0.0	3	2	300.99503	201.99005	1	2	2	191.51862	101.561035	0	0.193	0.016	0.155	0.021	111.0
0.0	0.0	3	2	300.99503	201.99005	1	2	2	191.51862	101.561035	0	0.193	0.016	0.035	0.019	111.0
0.0	0.0	3	2	300.99503	201.99005	1	2	2	191.51862	101.561035	0	0.193	0.016	0.009	0.019	111.0
0.0	0.0	3	2	300.99503	201.99005	1	2	2	191.51862	101.561035	0	0.193	0.016	0.146	0.016	111.0
0.0	0.0	3	2	300.99503	201.99005	1	2	2	191.51862	101.561035	0	0.193	0.016	0.0	0.015	111.0
0.0	0.0	3	2	300.99503	201.99005	1	2	2	191.51862	101.561035	0	0.193	0.016	0.004	0.015	111.0
0.0	0.0	3	2	300.99503	201.99005	1	2	2	191.51862	101.561035	0	0.193	0.016	0.067	0.013	111.0
0.0	0.0	3	2	300.99503	201.99005	1	2	2	191.51862	101.561035	0	0.193	0.016	-0.005	0.011	111.0
0.0	0.0	3	2	300.99503	201.99005	1	2	2	191.51862	101.561035	0	0.193	0.015	-0.026	0.011	111.0
0.0	0.0	3	2	300.99503	201.99005	1	2	2	191.51862	101.561035	0	0.193	0.015	0.026	0.01	111.0
0.0	0.0	3	2	300.99503	201.99005	1	2	2	191.51862	101.561035	0	0.193	0.013	-0.023	0.01	111.0
0.0	0.0	3	2	300.99503	201.99005	1	2	2	191.51862	101.561035	0	0.193	0.013	0.036	0.008	111.0
0.0	0.0	3	2	300.99503	201.99005	1	2	2	191.51862	101.561035	0	0.193	0.013	0.048	0.008	111.0
0.0	0.0	3	2	300.99503	201.99005	1	2	2	191.51862	101.561035	0	0.193	0.013	-0.004	0.008	111.0
0.0	0.0	3	2	300.99503	201.99005	1	2	2	191.51862	101.561035	0	0.193	0.013	-0.004	0.006	111.0
0.0	0.0	3	2	300.99503	201.99005	1	2	2	191.51862	101.561035	0	0.193	0.013	-0.003	0.006	111.0
0.0	0.0	3	2	300.99503	201.99005	1	2	2	191.51862	101.561035	0	0.193	0.012	-0.019	0.006	111.0
0.0	0.0	3	2	300.99503	201.99005	1	2	2	191.51862	101.561035	0	0.193	0.012	0.101	0.005	111.0
0.0	0.0	3	2	300.99503	201.99005	1	2	2	191.51862	101.561035	0	0.193	0.011	-0.027	0.005	111.0
0.0	0.0	3	2	300.99503	201.99005	1	2	2	191.51862	101.561035	0	0.193	0.011	-0.002	0.004	111.0
0.0	0.0	3	2	300.99503	201.99005	1	2	2	191.51862	101.561035	0	0.193	0.01	0.026	0.004	111.0
0.0	0.0	3	2	300.99503	201.99005	1	2	2	191.51862	101.561035	0	0.193	0.009	-0.013	0.004	111.0
0.0	0.0	3	2	300.99503	201.99005	1	2	2	191.51862	101.561035	0	0.193	0.009	0.034	0.003	111.0
0.0	0.0	3	2	300.99503	201.99005	1	2	2	191.51862	101.561035	0	0.193	0.008	0.025	0.003	111.0
0.0	0.0	3	2	300.99503	201.99005	1	2	2	191.51862	101.561035	0	0.193	0.008	0.016	0.003	111.0
0.0	0.0	3	2	300.99503	201.99005	1	2	2	191.51862	101.561035	0	0.193	0.008	-0.009	0.002	111.0
0.0	0.0	3	2	300.99503	201.99005	1	2	2	191.51862	101.561035	0	0.193	0.007	-0.026	0.002	111.0
0.0	0.0	3	2	300.99503	201.99005	1	2	2	191.51862	101.561035	0	0.193	0.005	-0.025	0.002	111.0
0.0	0.0	3	2	300.99503	201.99005	1	2	2	191.51862	101.561035	0	0.193	0.005	-0.005	0.002	111.0
0.0	0.0	3	2	300.99503	201.99005	1	2	2	191.51862	101.561035	0	0.193	0.005	0.021	0.002	111.0
0.0	0.0	3	2	300.99503	201.99005	1	2	2	191.51862	101.561035	0	0.193	0.003	-0.013	0.001	111.0
0.0	0.0	3	2	300.99503	201.99005	1	2	2	191.51862	101.561035	0	0.193	0.002	-0.026	0.001	111.0
0.0	0.0	3	2	300.99503	201.99005	1	2	2	191.51862	101.561035	0	0.193	0.001	-0.034	0.001	111.0
0.0	0.0	3	2	300.99503	201.99005	1	2	2	191.51862	101.561035	0	0.193	0.001	0.027	0.001	111.0
0.0	0.0	3	2	300.99503	201.99005	1	2	2	191.51862	101.561035	0	0.193	0.001	0.153	0.001	111.0
0.0	0.0	3	2	300.99503	201.99005	1	2	2	191.51862	101.561035	0	0.193	-0.001	-0.046	0.0	111.0
0.0	0.0	3	2	300.99503	201.99005	1	2	2	191.51862	101.561035	0	0.193	0.0	0.0	0.0	111.0
0.0	0.0	3	2	300.99503	201.99005	1	2	2	191.51862	101.561035	0	0.193	0.0	0.082	0.0	111.0
0.0	0.0	3	2	300.99503	201.99005	1	2	2	191.51862	101.561035	0	0.193	0.0	0.047	0.0	111.0
0.0	0.0	3	2	300.99503	201.99005	1	2	2	191.51862	101.561035	0	0.193	-0.001	-0.063	0.0	111.0
0.0	0.0	3	2	300.99503	201.99005	1	2	2	191.51862	101.561035	0	0.193	0.0	0.062	0.0	111.0
0.0	0.0	3	2	300.99503	201.99005	1	2	2	191.51862	101.561035	0	0.193	0.0	0.014	0.0	111.0
0.0	0.0	3	2	300.99503	201.99005	1	2	2	191.51862	101.561035	0	0.193	-0.001	-0.07	0.0	111.0
0.0	0.0	3	2	300.99503	201.99005	1	2	2	191.51862	101.561035	0	0.193	0.0	0.003	0.0	111.0
0.0	0.0	3	2	300.99503	201.99005	1	2	2	191.51862	101.561035	0	0.193	0.0	0.034	0.0	111.0
0.0	0.0	3	2	300.99503	201.99005	1	2	2	191.51862	101.561035	0	0.193	-0.001	-0.032	0.0	111.0
0.0	0.0	3	2	300.99503	201.99005	1	2	2	191.51862	101.561035	0	0.193	0.0	0.089	0.0	111.0
0.0	0.0	3	2	300.99503	201.99005	1	2	2	191.51862	101.561035	0	0.193	0.0	-0.01	0.0	111.0
0.0	0.0	3	2	300.99503	201.99005	1	2	2	191.51862	101.561035	0	0.193	-0.001	-0.195	0.0	111.0
0.0	0.0	3	2	300.99503	201.99005	1	2	2	191.51862	101.561035	0	0.193	0.0	-0.002	0.0	111.0
0.0	0.0	3	2	300.99503	201.99005	1	2	2	191.51862	101.561035	0	0.193	0.0	0.012	0.0	111.0
0.0	0.0	3	2	300.99503	201.99005	1	2	2	191.51862	101.561035	0	0.193	-0.001	-0.037	0.0	111.0
0.0	0.0	3	2	300.99503	201.99005	1	2	2	191.51862	101.561035	0	0.193	0.0	-0.008	0.0	111.0
0.0	0.0	3	2	300.99503	201.99005	1	2	2	191.51862	101.561035	0	0.193	0.0	0.196	0.0	111.0
0.0	0.0	3	2	300.99503	201.99005	1	2	2	191.51862	101.561035	0	0.193	-0.001	-0.015	0.0	111.0
0.0	0.0	3	2	300.99503	201.99005	1	2	2	191.51862	101.561035	0	0.193	0.0	0.002	0.0	111.0
0.0	0.0	3	2	300.99503	201.99005	1	2	2	191.51862	101.561035	0	0.193	-0.001	-0.028	0.0	111.0
0.0	0.0	3	2	300.99503	201.99005	1	2	2	191.51862	101.561035	0	0.193	0.0	-0.007	0.0	111.0
0.0	0.0	3	2	300.99503	201.99005	1	2	2	191.51862	101.561035	0	0.193	0.0	0.004	0.0	111.0
0.0	0.0	3	2	300.99503	201.99005	1	2	2	191.51862	101.561035	0	0.193	0.0	0.006	0.0	111.0
[truncated: 9,157 more rows]
