# Supplementary material for: Just noticeable differences for elbow joint torque feedback
Source: Sci Rep. 2021 Dec 7;11:23553. doi: 10.1038/s41598-021-02630-3 (PMC8651665; doi:10.1038/s41598-021-02630-3)
Supplement: Supplementary file 2 — Supplementary Information. [file 41598_2021_2630_MOESM2_ESM.zip › SupplementaryData_ScientificReports_KimAsbeck2021/S7_W2E.csv]

data 1	data 2	data 3	data 4	data 5	data 6	data 7	data 8	data 9	data 10	data 11	data 12	data 13	data 14	data 15	data 16	data 17
0.0	0.0	1	1	400.0	400.0	0	1	1	101.561035	95.75029	0	0.212	0.0	0.001	0.0	111.0
0.0	0.0	1	1	400.0	400.0	0	1	1	101.561035	95.75029	0	0.212	0.0	-0.009	0.0	111.0
0.0	0.0	1	1	400.0	400.0	0	1	1	101.561035	95.75029	0	0.212	0.0	0.018	0.0	111.0
0.0	0.0	1	1	400.0	400.0	0	1	1	101.561035	95.75029	0	0.212	0.0	-0.007	0.0	111.0
0.0	0.0	1	1	400.0	400.0	0	1	1	101.561035	95.75029	0	0.212	-0.001	-0.028	0.0	111.0
0.0	0.0	1	1	400.0	400.0	0	1	1	101.561035	95.75029	0	0.212	-0.001	-0.055	0.0	111.0
0.0	0.0	1	1	400.0	400.0	0	1	1	101.561035	95.75029	0	0.212	-0.001	-0.037	0.0	111.0
0.0	0.0	1	1	400.0	400.0	0	1	1	101.561035	95.75029	0	0.212	0.0	0.011	0.0	111.0
0.0	0.0	1	1	400.0	400.0	0	1	1	101.561035	95.75029	0	0.212	-0.001	-0.014	0.0	111.0
0.0	0.0	1	1	400.0	400.0	0	1	1	101.561035	95.75029	0	0.212	-0.001	-0.033	0.0	111.0
0.0	0.0	1	1	400.0	400.0	0	1	1	101.561035	95.75029	0	0.212	0.0	0.03	0.0	11.0
0.0	0.0	1	1	400.0	400.0	0	1	1	101.561035	95.75029	0	0.212	-0.001	-0.012	0.0	111.0
0.0	0.0	1	1	400.0	400.0	0	1	1	101.561035	95.75029	0	0.212	0.0	-0.004	0.0	111.0
0.0	0.0	1	1	400.0	400.0	0	1	1	101.561035	95.75029	0	0.212	-0.001	-0.027	0.0	111.0
0.0	0.0	1	1	400.0	400.0	0	1	1	101.561035	95.75029	0	0.212	-0.001	-0.115	0.0	111.0
0.0	0.0	1	1	400.0	400.0	0	1	1	101.561035	95.75029	0	0.212	-0.001	-0.053	0.0	111.0
0.0	0.0	1	1	400.0	400.0	0	1	1	101.561035	95.75029	0	0.212	0.0	0.006	0.0	111.0
0.0	0.0	1	1	400.0	400.0	0	1	1	101.561035	95.75029	0	0.212	-0.001	-0.02	0.0	111.0
0.0	0.0	1	1	400.0	400.0	0	1	1	101.561035	95.75029	0	0.212	0.0	-0.007	0.0	111.0
0.0	0.0	1	1	400.0	400.0	0	1	1	101.561035	95.75029	0	0.212	0.0	0.044	0.0	111.0
0.0	0.0	1	1	400.0	400.0	0	1	1	101.561035	95.75029	0	0.212	-0.001	-0.013	0.0	111.0
0.0	0.0	1	1	400.0	400.0	0	1	1	101.561035	95.75029	0	0.212	0.0	0.006	0.0	111.0
0.0	0.0	1	1	400.0	400.0	0	1	1	101.561035	95.75029	0	0.212	0.0	0.044	0.0	111.0
0.0	0.0	1	1	400.0	400.0	0	1	1	101.561035	95.75029	0	0.212	0.0	-0.006	0.0	111.0
0.0	0.0	1	1	400.0	400.0	0	1	1	101.561035	95.75029	0	0.212	0.0	0.006	0.0	111.0
0.0	0.0	1	1	400.0	400.0	0	1	1	101.561035	95.75029	0	0.212	0.0	-0.01	0.0	111.0
0.0	0.0	1	1	400.0	400.0	0	1	1	101.561035	95.75029	0	0.212	-0.001	-0.035	0.0	111.0
0.0	0.0	1	1	400.0	400.0	0	1	1	101.561035	95.75029	0	0.212	0.0	0.009	0.0	111.0
0.0	0.0	1	1	400.0	400.0	0	1	1	101.561035	95.75029	0	0.212	-0.001	-0.021	0.0	111.0
0.0	0.0	1	1	400.0	400.0	0	1	1	101.561035	95.75029	0	0.212	0.0	0.0	0.0	111.0
0.0	0.0	1	1	400.0	400.0	0	1	1	101.561035	95.75029	0	0.212	-0.001	-0.012	0.0	111.0
0.0	0.0	1	1	400.0	400.0	0	1	1	101.561035	95.75029	0	0.212	0.0	0.003	0.0	111.0
0.0	0.0	1	1	400.0	400.0	0	1	1	101.561035	95.75029	0	0.212	0.0	-0.01	0.0	111.0
0.0	0.0	1	1	400.0	400.0	0	1	1	101.561035	95.75029	0	0.212	0.0	0.001	0.0	111.0
0.0	0.0	1	1	400.0	400.0	0	1	1	101.561035	95.75029	0	0.212	0.0	0.016	0.0	111.0
0.0	0.0	1	1	400.0	400.0	0	1	1	101.561035	95.75029	0	0.212	-0.001	-0.107	0.0	111.0
0.0	0.0	1	1	400.0	400.0	0	1	1	101.561035	95.75029	0	0.212	0.0	0.007	0.0	111.0
0.0	0.0	1	1	400.0	400.0	0	1	1	101.561035	95.75029	0	0.212	0.0	0.076	0.0	111.0
0.0	0.0	1	1	400.0	400.0	0	1	1	101.561035	95.75029	0	0.212	-0.001	-0.012	0.0	111.0
0.0	0.0	1	1	400.0	400.0	0	1	1	101.561035	95.75029	0	0.212	-0.001	-0.045	0.0	111.0
0.0	0.0	1	1	400.0	400.0	0	1	1	101.561035	95.75029	0	0.212	-0.001	-0.013	0.0	111.0
0.0	0.0	1	1	400.0	400.0	0	1	1	101.561035	95.75029	0	0.212	0.0	-0.001	0.0	111.0
0.0	0.0	1	1	400.0	400.0	0	1	1	101.561035	95.75029	0	0.212	-0.001	-0.029	0.0	111.0
0.0	0.0	1	1	400.0	400.0	0	1	1	101.561035	95.75029	0	0.212	-0.001	0.021	0.0	111.0
0.0	0.0	1	1	400.0	400.0	0	1	1	101.561035	95.75029	0	0.212	0.0	-0.01	0.0	111.0
0.0	0.0	1	1	400.0	400.0	0	1	1	101.561035	95.75029	0	0.212	0.0	0.03	0.0	111.0
0.0	0.0	1	1	400.0	400.0	0	1	1	101.561035	95.75029	0	0.212	0.0	0.006	0.0	111.0
0.0	0.0	1	1	400.0	400.0	0	1	1	101.561035	95.75029	0	0.212	0.0	0.019	0.0	111.0
0.0	0.0	1	1	400.0	400.0	0	1	1	101.561035	95.75029	0	0.212	-0.001	-0.059	0.0	111.0
0.0	0.0	1	1	400.0	400.0	0	1	1	101.561035	95.75029	0	0.212	0.0	0.047	0.0	111.0
0.0	0.0	1	1	400.0	400.0	0	1	1	101.561035	95.75029	0	0.212	0.0	-0.004	0.0	111.0
0.0	0.0	1	1	400.0	400.0	0	1	1	101.561035	95.75029	0	0.212	0.0	0.004	0.0	111.0
0.0	0.0	1	1	400.0	400.0	0	1	1	101.561035	95.75029	0	0.212	0.0	0.015	0.0	11.0
0.0	0.0	1	1	400.0	400.0	0	1	1	101.561035	95.75029	0	0.212	0.0	-0.002	0.0	111.0
0.0	0.0	1	1	400.0	400.0	0	1	1	101.561035	95.75029	0	0.212	-0.001	-0.037	0.0	111.0
0.0	0.0	1	1	400.0	400.0	0	1	1	101.561035	95.75029	0	0.212	0.0	0.004	0.0	111.0
0.0	0.0	1	1	400.0	400.0	0	1	1	101.561035	95.75029	0	0.212	0.0	0.033	0.0	111.0
0.0	0.0	1	1	400.0	400.0	0	1	1	101.561035	95.75029	0	0.212	-0.001	-0.02	0.0	111.0
0.0	0.0	1	1	400.0	400.0	0	1	1	101.561035	95.75029	0	0.212	0.0	-0.004	0.0	111.0
0.0	0.0	1	1	400.0	400.0	0	1	1	101.561035	95.75029	0	0.212	-0.001	-0.016	0.0	111.0
0.0	0.0	1	1	400.0	400.0	0	1	1	101.561035	95.75029	0	0.212	0.0	0.006	0.0	111.0
0.0	0.0	1	1	400.0	400.0	0	1	1	101.561035	95.75029	0	0.212	0.0	0.075	0.0	111.0
0.0	0.0	1	1	400.0	400.0	0	1	1	101.561035	95.75029	0	0.212	-0.001	-0.084	0.0	111.0
0.0	0.0	1	1	400.0	400.0	0	1	1	101.561035	95.75029	0	0.212	0.0	0.021	0.0	11.0
0.0	0.0	1	1	400.0	400.0	0	1	1	101.561035	95.75029	0	0.212	-0.001	-0.033	0.0	11.0
0.0	0.0	1	1	400.0	400.0	0	1	1	101.561035	95.75029	0	0.212	-0.001	-0.033	0.0	111.0
0.0	0.0	1	1	400.0	400.0	0	1	1	101.561035	95.75029	0	0.212	-0.001	-0.031	0.0	11.0
0.0	0.0	1	1	400.0	400.0	0	1	1	101.561035	95.75029	0	0.212	-0.001	-0.025	0.0	111.0
0.0	0.0	1	1	400.0	400.0	0	1	1	101.561035	95.75029	0	0.212	-0.001	-0.022	0.0	111.0
0.0	0.0	1	1	400.0	400.0	0	1	1	101.561035	95.75029	0	0.212	-0.001	-0.017	0.0	111.0
0.0	0.0	1	1	400.0	400.0	0	1	1	101.561035	95.75029	0	0.212	0.0	0.036	0.0	11.0
0.0	0.0	1	1	400.0	400.0	0	1	1	101.561035	95.75029	0	0.212	-0.001	-0.016	0.0	111.0
0.0	0.0	1	1	400.0	400.0	0	1	1	101.561035	95.75029	0	0.212	-0.001	-0.018	0.0	11.0
0.0	0.0	1	1	400.0	400.0	0	1	1	101.561035	95.75029	0	0.212	0.0	0.006	0.0	11.0
0.0	0.0	1	1	400.0	400.0	0	1	1	101.561035	95.75029	0	0.212	0.0	0.029	0.0	11.0
0.0	0.0	1	1	400.0	400.0	0	1	1	101.561035	95.75029	0	0.212	0.0	0.012	0.0	111.0
0.0	0.0	1	1	400.0	400.0	0	1	1	101.561035	95.75029	0	0.212	0.0	0.007	0.0	111.0
0.0	0.0	1	1	400.0	400.0	0	1	1	101.561035	95.75029	0	0.212	0.0	0.012	0.0	111.0
0.0	0.0	1	1	400.0	400.0	0	1	1	101.561035	95.75029	0	0.212	0.0	0.015	0.0	11.0
0.0	0.0	1	1	400.0	400.0	0	1	1	101.561035	95.75029	0	0.212	0.0	-0.006	0.0	111.0
0.0	0.0	1	1	400.0	400.0	0	1	1	101.561035	95.75029	0	0.212	0.0	0.029	0.0	11.0
0.0	0.0	1	1	400.0	400.0	0	1	1	101.561035	95.75029	0	0.212	0.0	0.003	0.0	11.0
0.0	0.0	1	1	400.0	400.0	0	1	1	101.561035	95.75029	0	0.212	0.0	0.009	0.0	11.0
0.0	0.0	1	1	400.0	400.0	0	1	1	101.561035	95.75029	0	0.212	0.0	-0.001	0.0	111.0
0.0	0.0	1	1	400.0	400.0	0	1	1	101.561035	95.75029	0	0.212	0.0	-0.008	0.0	11.0
0.0	0.0	1	1	400.0	400.0	0	1	1	101.561035	95.75029	0	0.212	0.0	0.001	0.0	11.0
0.0	0.0	1	1	400.0	400.0	0	1	1	101.561035	95.75029	0	0.212	0.0	0.001	0.0	111.0
0.0	0.0	1	1	400.0	400.0	0	1	1	101.561035	95.75029	0	0.212	0.0	0.003	0.0	11.0
0.0	0.0	1	1	400.0	400.0	0	1	1	101.561035	95.75029	0	0.212	0.0	0.003	0.0	11.0
0.0	0.0	1	1	400.0	400.0	0	1	1	101.561035	95.75029	0	0.212	0.0	-0.012	0.0	11.0
0.0	0.0	1	1	400.0	400.0	0	1	1	101.561035	95.75029	0	0.212	-0.001	-0.091	0.0	111.0
0.0	0.0	1	1	400.0	400.0	0	1	1	101.561035	95.75029	0	0.212	0.0	-0.001	0.0	11.0
0.0	0.0	1	1	400.0	400.0	0	1	1	101.561035	95.75029	0	0.212	0.0	-0.007	0.0	111.0
0.0	0.0	1	1	400.0	400.0	0	1	1	101.561035	95.75029	0	0.212	0.0	0.004	0.0	111.0
0.0	0.0	1	1	400.0	400.0	0	1	1	101.561035	95.75029	0	0.212	-0.001	-0.019	0.0	111.0
0.0	0.0	1	1	400.0	400.0	0	1	1	101.561035	95.75029	0	0.212	-0.001	-0.015	0.0	11.0
0.0	0.0	1	1	400.0	400.0	0	1	1	101.561035	95.75029	0	0.212	-0.001	-0.013	0.0	111.0
0.0	0.0	1	1	400.0	400.0	0	1	1	101.561035	95.75029	0	0.212	0.0	0.004	0.0	111.0
0.0	0.0	1	1	400.0	400.0	0	1	1	101.561035	95.75029	0	0.212	0.0	0.021	0.0	11.0
0.0	0.0	1	1	400.0	400.0	0	1	1	101.561035	95.75029	0	0.212	-0.001	-0.028	0.0	111.0
0.0	0.0	1	1	400.0	400.0	0	1	1	101.561035	95.75029	0	0.212	0.0	-0.01	0.0	111.0
0.0	0.0	1	1	400.0	400.0	0	1	1	101.561035	95.75029	0	0.212	0.0	0.001	0.0	11.0
0.0	0.0	1	1	400.0	400.0	0	1	1	101.561035	95.75029	0	0.212	0.0	0.012	0.0	11.0
0.0	0.0	1	1	400.0	400.0	0	1	1	101.561035	95.75029	0	0.212	0.0	0.007	0.0	111.0
0.0	0.0	1	1	400.0	400.0	0	1	1	101.561035	95.75029	0	0.212	-0.001	-0.033	0.0	111.0
0.0	0.0	1	1	400.0	400.0	0	1	1	101.561035	95.75029	0	0.212	-0.001	-0.039	0.0	11.0
0.0	0.0	1	1	400.0	400.0	0	1	1	101.561035	95.75029	0	0.212	0.0	0.009	0.0	11.0
0.0	0.0	1	1	400.0	400.0	0	1	1	101.561035	95.75029	0	0.212	-0.001	-0.019	0.0	11.0
0.0	0.0	1	1	400.0	400.0	0	1	1	101.561035	95.75029	0	0.212	0.0	0.007	0.0	111.0
0.0	0.0	1	1	400.0	400.0	0	1	1	101.561035	95.75029	0	0.212	0.0	-0.004	0.0	11.0
0.0	0.0	1	1	400.0	400.0	0	1	1	101.561035	95.75029	0	0.212	-0.001	-0.013	0.0	111.0
0.0	0.0	1	1	400.0	400.0	0	1	1	101.561035	95.75029	0	0.212	-0.001	-0.022	0.0	111.0
0.0	0.0	1	1	400.0	400.0	0	1	1	101.561035	95.75029	0	0.212	-0.001	-0.021	0.0	11.0
0.0	0.0	1	1	400.0	400.0	0	1	1	101.561035	95.75029	0	0.212	-0.001	-0.013	0.0	11.0
0.0	0.0	1	1	400.0	400.0	0	1	1	101.561035	95.75029	0	0.212	0.0	0.027	0.0	11.0
0.0	0.0	1	1	400.0	400.0	0	1	1	101.561035	95.75029	0	0.212	-0.001	-0.052	0.0	111.0
0.0	0.0	1	1	400.0	400.0	0	1	1	101.561035	95.75029	0	0.212	0.0	0.01	0.0	111.0
0.0	0.0	1	1	400.0	400.0	0	1	1	101.561035	95.75029	0	0.212	0.0	-0.001	0.0	111.0
0.0	0.0	1	1	400.0	400.0	0	1	1	101.561035	95.75029	0	0.212	0.0	0.004	0.0	111.0
0.0	0.0	1	1	400.0	400.0	0	1	1	101.561035	95.75029	0	0.212	-0.001	-0.039	0.0	111.0
0.0	0.0	1	1	400.0	400.0	0	1	1	101.561035	95.75029	0	0.212	0.0	0.015	0.0	111.0
0.0	0.0	1	1	400.0	400.0	0	1	1	101.561035	95.75029	0	0.212	0.0	0.0	0.0	11.0
0.0	0.0	1	1	400.0	400.0	0	1	1	101.561035	95.75029	0	0.212	-0.001	-0.04	0.0	11.0
0.0	0.0	1	1	400.0	400.0	0	1	1	101.561035	95.75029	0	0.212	0.0	0.01	0.0	11.0
0.0	0.0	1	1	400.0	400.0	0	1	1	101.561035	95.75029	0	0.212	-0.001	-0.045	0.0	111.0
0.0	0.0	1	1	400.0	400.0	0	1	1	101.561035	95.75029	0	0.212	-0.001	-0.027	0.0	111.0
0.0	0.0	1	1	400.0	400.0	0	1	1	101.561035	95.75029	0	0.212	0.0	0.015	0.0	111.0
0.0	0.0	1	1	400.0	400.0	0	1	1	101.561035	95.75029	0	0.212	0.0	0.01	0.0	11.0
0.0	0.0	1	1	400.0	400.0	0	1	1	101.561035	95.75029	0	0.212	0.0	0.082	0.0	111.0
0.0	0.0	1	1	400.0	400.0	0	1	1	101.561035	95.75029	0	0.212	0.0	0.012	0.0	11.0
0.0	0.0	1	1	400.0	400.0	0	1	1	101.561035	95.75029	0	0.212	0.0	0.0	0.0	11.0
0.0	0.0	1	1	400.0	400.0	0	1	1	101.561035	95.75029	0	0.212	0.0	0.026	0.0	111.0
0.0	0.0	1	1	400.0	400.0	0	1	1	101.561035	95.75029	0	0.212	0.0	-0.004	0.0	111.0
0.0	0.0	1	1	400.0	400.0	0	1	1	101.561035	95.75029	0	0.212	-0.001	-0.026	0.0	111.0
0.0	0.0	1	1	400.0	400.0	0	1	1	101.561035	95.75029	0	0.212	0.0	0.026	0.0	111.0
0.0	0.0	1	1	400.0	400.0	0	1	1	101.561035	95.75029	0	0.212	-0.001	-0.023	0.0	111.0
0.0	0.0	1	1	400.0	400.0	0	1	1	101.561035	95.75029	0	0.212	0.0	0.095	0.0	111.0
0.0	0.0	1	1	400.0	400.0	0	1	1	101.561035	95.75029	0	0.212	-0.001	-0.241	0.0	11.0
0.0	0.0	1	1	400.0	400.0	0	1	1	101.561035	95.75029	0	0.212	0.0	0.032	0.0	111.0
0.0	0.0	1	1	400.0	400.0	0	1	1	101.561035	95.75029	0	0.212	0.0	0.023	0.0	111.0
0.0	0.0	1	1	400.0	400.0	0	1	1	101.561035	95.75029	0	0.212	0.0	0.032	0.0	111.0
0.0	0.0	1	1	400.0	400.0	0	1	1	101.561035	95.75029	0	0.212	0.0	0.009	0.0	111.0
0.0	0.0	1	1	400.0	400.0	0	1	1	101.561035	95.75029	0	0.212	0.0	-0.007	0.0	111.0
0.0	0.0	1	1	400.0	400.0	0	1	1	101.561035	95.75029	0	0.212	-0.001	-0.025	0.0	111.0
0.0	0.0	1	1	400.0	400.0	0	1	1	101.561035	95.75029	0	0.212	0.0	0.051	0.0	11.0
0.0	0.0	1	1	400.0	400.0	0	1	1	101.561035	95.75029	0	0.212	0.0	-0.01	0.0	111.0
0.0	0.0	1	1	400.0	400.0	0	1	1	101.561035	95.75029	0	0.212	0.0	0.0	0.0	111.0
0.0	0.0	1	1	400.0	400.0	0	1	1	101.561035	95.75029	0	0.212	0.0	-0.01	0.0	11.0
0.0	0.0	1	1	400.0	400.0	0	1	1	101.561035	95.75029	0	0.212	0.0	0.03	0.0	111.0
0.0	0.0	1	1	400.0	400.0	0	1	1	101.561035	95.75029	0	0.212	-0.001	-0.028	0.0	111.0
0.0	0.0	1	1	400.0	400.0	0	1	1	101.561035	95.75029	0	0.212	0.0	0.006	0.0	111.0
0.0	0.0	1	1	400.0	400.0	0	1	1	101.561035	95.75029	0	0.212	0.0	0.009	0.0	11.0
0.0	0.0	1	1	400.0	400.0	0	1	1	101.561035	95.75029	0	0.212	0.0	0.026	0.0	11.0
0.0	0.0	1	1	400.0	400.0	0	1	1	101.561035	95.75029	0	0.212	0.0	0.098	0.0	11.0
0.0	0.0	1	1	400.0	400.0	0	1	1	101.561035	95.75029	0	0.212	0.0	-0.01	0.0	111.0
0.0	0.0	1	1	400.0	400.0	0	1	1	101.561035	95.75029	0	0.212	0.0	0.001	0.0	11.0
0.0	0.0	1	1	400.0	400.0	0	1	1	101.561035	95.75029	0	0.212	-0.001	-0.028	0.0	111.0
0.0	0.0	1	1	400.0	400.0	0	1	1	101.561035	95.75029	0	0.212	0.0	0.03	0.0	111.0
0.0	0.0	1	1	400.0	400.0	0	1	1	101.561035	95.75029	0	0.212	-0.001	-0.04	0.0	111.0
0.0	0.0	1	1	400.0	400.0	0	1	1	101.561035	95.75029	0	0.212	0.0	0.006	0.0	111.0
0.0	0.0	1	1	400.0	400.0	0	1	1	101.561035	95.75029	0	0.212	-0.001	-0.019	0.0	11.0
0.0	0.0	1	1	400.0	400.0	0	1	1	101.561035	95.75029	0	0.212	0.0	-0.007	0.0	11.0
0.0	0.0	1	1	400.0	400.0	0	1	1	101.561035	95.75029	0	0.212	0.0	0.012	0.0	11.0
0.0	0.0	1	1	400.0	400.0	0	1	1	101.561035	95.75029	0	0.212	0.0	0.001	0.0	111.0
0.0	0.0	1	1	400.0	400.0	0	1	1	101.561035	95.75029	0	0.212	0.0	0.007	0.0	111.0
0.0	0.0	1	1	400.0	400.0	0	1	1	101.561035	95.75029	0	0.212	0.0	0.027	0.0	11.0
0.0	0.0	1	1	400.0	400.0	0	1	1	101.561035	95.75029	0	0.212	0.0	0.012	0.0	11.0
0.0	0.0	1	1	400.0	400.0	0	1	1	101.561035	95.75029	0	0.212	0.0	0.015	0.0	111.0
0.0	0.0	1	1	400.0	400.0	0	1	1	101.561035	95.75029	0	0.212	-0.001	-0.033	0.0	111.0
0.0	0.0	1	1	400.0	400.0	0	1	1	101.561035	95.75029	0	0.212	-0.001	-0.015	0.0	11.0
0.0	0.0	1	1	400.0	400.0	0	1	1	101.561035	95.75029	0	0.212	0.0	0.157	0.0	111.0
0.0	0.0	1	1	400.0	400.0	0	1	1	101.561035	95.75029	0	0.212	-0.001	-0.022	0.0	111.0
0.0	0.0	1	1	400.0	400.0	0	1	1	101.561035	95.75029	0	0.212	0.0	0.01	0.0	111.0
0.0	0.0	1	1	400.0	400.0	0	1	1	101.561035	95.75029	0	0.212	0.0	-0.003	0.0	111.0
0.0	0.0	1	1	400.0	400.0	0	1	1	101.561035	95.75029	0	0.212	0.0	0.015	0.0	111.0
0.0	0.0	1	1	400.0	400.0	0	1	1	101.561035	95.75029	0	0.212	-0.001	-0.015	0.0	111.0
0.0	0.0	1	1	400.0	400.0	0	1	1	101.561035	95.75029	0	0.212	0.0	-0.007	0.0	11.0
0.0	0.0	1	1	400.0	400.0	0	1	1	101.561035	95.75029	0	0.212	-0.001	-0.012	0.0	111.0
0.0	0.0	1	1	400.0	400.0	0	1	1	101.561035	95.75029	0	0.212	-0.001	-0.017	0.0	111.0
0.0	0.0	1	1	400.0	400.0	0	1	1	101.561035	95.75029	0	0.212	0.0	0.058	0.0	111.0
0.0	0.0	1	1	400.0	400.0	0	1	1	101.561035	95.75029	0	0.212	-0.001	-0.033	0.0	111.0
0.0	0.0	1	1	400.0	400.0	0	1	1	101.561035	95.75029	0	0.212	0.0	0.013	0.0	111.0
0.0	0.0	1	1	400.0	400.0	0	1	1	101.561035	95.75029	0	0.212	0.0	0.011	0.0	111.0
0.0	0.0	1	1	400.0	400.0	0	1	1	101.561035	95.75029	0	0.212	0.0	0.055	0.0	11.0
0.0	0.0	1	1	400.0	400.0	0	1	1	101.561035	95.75029	0	0.212	-0.001	-0.015	0.0	111.0
0.0	0.0	1	1	400.0	400.0	0	1	1	101.561035	95.75029	0	0.212	-0.001	-0.034	0.0	111.0
0.0	0.0	1	1	400.0	400.0	0	1	1	101.561035	95.75029	0	0.212	-0.001	-0.016	0.0	111.0
0.0	0.0	1	1	400.0	400.0	0	1	1	101.561035	95.75029	0	0.212	0.0	-0.01	0.0	11.0
0.0	0.0	1	1	400.0	400.0	0	1	1	101.561035	95.75029	0	0.212	0.0	-0.007	0.0	111.0
0.0	0.0	1	1	400.0	400.0	0	1	1	101.561035	95.75029	0	0.212	0.0	0.001	0.0	111.0
0.0	0.0	1	1	400.0	400.0	0	1	1	101.561035	95.75029	0	0.212	0.0	0.02	0.0	11.0
0.0	0.0	1	1	400.0	400.0	0	1	1	101.561035	95.75029	0	0.212	-0.001	-0.018	0.0	111.0
0.0	0.0	1	1	400.0	400.0	0	1	1	101.561035	95.75029	0	0.212	-0.001	-0.029	0.0	111.0
0.0	0.0	1	1	400.0	400.0	0	1	1	101.561035	95.75029	0	0.212	0.0	0.041	0.0	111.0
0.0	0.0	1	1	400.0	400.0	0	1	1	101.561035	95.75029	0	0.212	0.0	0.035	0.0	111.0
0.0	0.0	1	1	400.0	400.0	0	1	1	101.561035	95.75029	0	0.212	0.0	0.03	0.0	111.0
0.0	0.0	1	1	400.0	400.0	0	1	1	101.561035	95.75029	0	0.212	0.0	-0.003	0.0	111.0
0.0	0.0	1	1	400.0	400.0	0	1	1	101.561035	95.75029	0	0.212	0.0	0.023	0.0	111.0
0.0	0.0	1	1	400.0	400.0	0	1	1	101.561035	95.75029	0	0.212	-0.001	-0.027	0.0	11.0
0.0	0.0	1	1	400.0	400.0	0	1	1	101.561035	95.75029	0	0.212	0.0	0.004	0.0	111.0
0.0	0.0	1	1	400.0	400.0	0	1	1	101.561035	95.75029	0	0.212	0.0	0.08	0.0	111.0
0.0	0.0	1	1	400.0	400.0	0	1	1	101.561035	95.75029	0	0.212	-0.001	-0.03	0.0	111.0
0.0	0.0	1	1	400.0	400.0	0	1	1	101.561035	95.75029	0	0.212	0.0	0.071	0.0	111.0
0.0	0.0	1	1	400.0	400.0	0	1	1	101.561035	95.75029	0	0.212	0.0	0.021	0.0	111.0
0.0	0.0	1	1	400.0	400.0	0	1	1	101.561035	95.75029	0	0.212	0.0	0.012	0.0	111.0
0.0	0.0	1	1	400.0	400.0	0	1	1	101.561035	95.75029	0	0.212	-0.001	-0.022	0.0	111.0
0.0	0.0	1	1	400.0	400.0	0	1	1	101.561035	95.75029	0	0.212	-0.001	-0.024	0.0	111.0
0.0	0.0	1	1	400.0	400.0	0	1	1	101.561035	95.75029	0	0.212	0.0	0.03	0.0	111.0
0.0	0.0	1	1	400.0	400.0	0	1	1	101.561035	95.75029	0	0.212	-0.001	-0.057	0.0	11.0
0.0	0.0	1	1	400.0	400.0	0	1	1	101.561035	95.75029	0	0.212	0.0	0.027	0.0	111.0
0.0	0.0	1	1	400.0	400.0	0	1	1	101.561035	95.75029	0	0.212	0.0	0.01	0.0	111.0
0.0	0.0	1	1	400.0	400.0	0	1	1	101.561035	95.75029	0	0.212	0.0	-0.001	0.0	111.0
0.0	0.0	1	1	400.0	400.0	0	1	1	101.561035	95.75029	0	0.212	0.0	-0.004	0.0	11.0
0.0	0.0	1	1	400.0	400.0	0	1	1	101.561035	95.75029	0	0.212	0.0	-0.01	0.0	111.0
0.0	0.0	1	1	400.0	400.0	0	1	1	101.561035	95.75029	0	0.212	0.0	0.024	0.0	11.0
0.0	0.0	1	1	400.0	400.0	0	1	1	101.561035	95.75029	0	0.212	-0.001	-0.054	0.0	111.0
0.0	0.0	1	1	400.0	400.0	0	1	1	101.561035	95.75029	0	0.212	0.0	0.02	0.0	111.0
0.0	0.0	1	1	400.0	400.0	0	1	1	101.561035	95.75029	0	0.212	0.0	0.02	0.0	111.0
0.0	0.0	1	1	400.0	400.0	0	1	1	101.561035	95.75029	0	0.212	0.0	0.016	0.0	111.0
0.0	0.0	1	1	400.0	400.0	0	1	1	101.561035	95.75029	0	0.212	0.0	0.016	0.0	111.0
0.0	0.0	1	1	400.0	400.0	0	1	1	101.561035	95.75029	0	0.212	0.0	0.031	0.0	111.0
0.0	0.0	1	1	400.0	400.0	0	1	1	101.561035	95.75029	0	0.212	0.0	0.028	0.0	11.0
0.0	0.0	1	1	400.0	400.0	0	1	1	101.561035	95.75029	0	0.212	0.0	0.023	0.0	111.0
0.0	0.0	1	1	400.0	400.0	0	1	1	101.561035	95.75029	0	0.212	0.0	0.015	0.0	111.0
0.0	0.0	1	1	400.0	400.0	0	1	1	101.561035	95.75029	0	0.212	0.0	0.048	0.0	111.0
0.0	0.0	1	1	400.0	400.0	0	1	1	101.561035	95.75029	0	0.212	0.0	-0.011	0.0	111.0
0.0	0.0	1	1	400.0	400.0	0	1	1	101.561035	95.75029	0	0.212	0.0	0.023	0.0	111.0
0.0	0.0	1	1	400.0	400.0	0	1	1	101.561035	95.75029	0	0.212	0.0	0.155	0.0	111.0
0.0	0.0	1	1	400.0	400.0	0	1	1	101.561035	95.75029	0	0.212	0.0	0.0	0.0	111.0
0.0	0.0	1	1	400.0	400.0	0	1	1	101.561035	95.75029	0	0.212	-0.001	-0.047	0.0	111.0
0.0	0.0	1	1	400.0	400.0	0	1	1	101.561035	95.75029	0	0.212	0.0	0.023	0.0	11.0
0.0	0.0	1	1	400.0	400.0	0	1	1	101.561035	95.75029	0	0.212	0.0	-0.009	0.0	111.0
0.0	0.0	1	1	400.0	400.0	0	1	1	101.561035	95.75029	0	0.212	0.0	0.001	0.0	111.0
-5555.5557	-400.0	1	1	400.0	400.0	0	1	1	101.561035	95.75029	1	0.212	0.0	-0.001	0.0	111.0
-5555.5557	-400.0	1	1	400.0	400.0	0	1	1	101.561035	95.75029	1	0.212	-0.001	-0.022	0.0	111.0
-5555.5557	-400.0	1	1	400.0	400.0	0	1	1	101.561035	95.75029	1	0.212	-0.001	-0.033	0.0	111.0
-5555.5557	-400.0	1	1	400.0	400.0	0	1	1	101.561035	95.75029	1	0.212	-0.001	-0.17	-0.392	11.0
-5555.5557	-400.0	1	1	400.0	400.0	0	1	1	101.561035	95.75029	1	0.212	-0.003	-0.374	-0.392	11.0
-5555.5557	-400.0	1	1	400.0	400.0	0	1	1	101.561035	95.75029	1	0.212	-0.007	-0.728	-0.757	111.0
-5555.5557	-400.0	1	1	400.0	400.0	0	1	1	101.561035	95.75029	1	0.212	-0.014	-1.111	-1.413	11.0
-5555.5557	-400.0	1	1	400.0	400.0	0	1	1	101.561035	95.75029	1	0.212	-0.025	-1.333	-1.413	11.0
-5555.5557	-400.0	1	1	400.0	400.0	0	1	1	101.561035	95.75029	1	0.212	-0.039	-1.948	-1.978	11.0
-5555.5557	-400.0	1	1	400.0	400.0	0	1	1	101.561035	95.75029	1	0.211	-0.052	-2.012	-1.978	11.0
-5555.5557	-400.0	1	1	400.0	400.0	0	1	1	101.561035	95.75029	1	0.211	-0.066	-2.249	-2.232	11.0
-5555.5557	-400.0	1	1	400.0	400.0	0	1	1	101.561035	95.75029	1	0.211	-0.081	-2.681	-2.686	11.0
-5555.5557	-400.0	1	1	400.0	400.0	0	1	1	101.561035	95.75029	1	0.211	-0.095	-2.692	-2.686	11.0
-5555.5557	-400.0	1	1	400.0	400.0	0	1	1	101.561035	95.75029	1	0.211	-0.109	-2.94	-2.889	11.0
-5555.5557	-400.0	1	1	400.0	400.0	0	1	1	101.561035	95.75029	1	0.211	-0.125	-3.288	-3.254	11.0
-5555.5557	-400.0	1	1	400.0	400.0	0	1	1	101.561035	95.75029	1	0.211	-0.139	-3.231	-3.254	11.0
-5555.5557	-400.0	1	1	400.0	400.0	0	1	1	101.561035	95.75029	1	0.211	-0.154	-3.426	-3.417	11.0
-5555.5557	-400.0	1	1	400.0	400.0	0	1	1	101.561035	95.75029	1	0.21	-0.166	-3.377	-3.417	11.0
-5555.5557	-400.0	1	1	400.0	400.0	0	1	1	101.561035	95.75029	1	0.21	-0.18	-3.671	-3.709	11.0
-5555.5557	-400.0	1	1	400.0	400.0	0	1	1	101.561035	95.75029	1	0.21	-0.193	-3.858	-3.84	11.0
-5555.5557	-400.0	1	1	400.0	400.0	0	1	1	101.561035	95.75029	1	0.21	-0.205	-3.839	-3.84	11.0
-5555.5557	-400.0	1	1	400.0	400.0	0	1	1	101.561035	95.75029	1	0.21	-0.218	-4.212	-4.075	11.0
-5555.5557	-400.0	1	1	400.0	400.0	0	1	1	101.561035	95.75029	1	0.21	-0.231	-4.282	-4.278	11.0
-5555.5557	-400.0	1	1	400.0	400.0	0	1	1	101.561035	95.75029	1	0.209	-0.243	-4.228	-4.278	11.0
-5555.5557	-400.0	1	1	400.0	400.0	0	1	1	101.561035	95.75029	1	0.209	-0.255	-4.395	-4.369	11.0
-5555.5557	-400.0	1	1	400.0	400.0	0	1	1	101.561035	95.75029	1	0.209	-0.265	-4.331	-4.531	11.0
-5555.5557	-400.0	1	1	400.0	400.0	0	1	1	101.561035	95.75029	1	0.209	-0.275	-4.539	-4.531	11.0
-5555.5557	-400.0	1	1	400.0	400.0	0	1	1	101.561035	95.75029	1	0.209	-0.286	-4.62	-4.604	11.0
-5555.5557	-400.0	1	1	400.0	400.0	0	1	1	101.561035	95.75029	1	0.209	-0.296	-4.614	-4.604	11.0
-5555.5557	-400.0	1	1	400.0	400.0	0	1	1	101.561035	95.75029	1	0.209	-0.305	-4.736	-4.735	11.0
-5555.5557	-400.0	1	1	400.0	400.0	0	1	1	101.561035	95.75029	1	0.208	-0.313	-4.742	-4.793	11.0
-5555.5557	-400.0	1	1	400.0	400.0	0	1	1	101.561035	95.75029	1	0.208	-0.321	-4.794	-4.793	11.0
-5555.5557	-400.0	1	1	400.0	400.0	0	1	1	101.561035	95.75029	1	0.208	-0.329	-4.889	-4.898	11.0
-5555.5557	-400.0	1	1	400.0	400.0	0	1	1	101.561035	95.75029	1	0.208	-0.337	-4.894	-4.898	11.0
-5555.5557	-400.0	1	1	400.0	400.0	0	1	1	101.561035	95.75029	1	0.208	-0.344	-5.005	-4.988	11.0
-5555.5557	-400.0	1	1	400.0	400.0	0	1	1	101.561035	95.75029	1	0.208	-0.35	-5.058	-5.029	11.0
-5555.5557	-400.0	1	1	400.0	400.0	0	1	1	101.561035	95.75029	1	0.207	-0.356	-5.018	-5.029	11.0
-5555.5557	-400.0	1	1	400.0	400.0	0	1	1	101.561035	95.75029	1	0.207	-0.363	-5.132	-5.102	11.0
-5555.5557	-400.0	1	1	400.0	400.0	0	1	1	101.561035	95.75029	1	0.207	-0.369	-5.1	-5.134	11.0
-5555.5557	-400.0	1	1	400.0	400.0	0	1	1	101.561035	95.75029	1	0.207	-0.376	-5.342	-5.134	11.0
-5555.5557	-400.0	1	1	400.0	400.0	0	1	1	101.561035	95.75029	1	0.207	-0.382	-5.21	-5.192	11.0
-5555.5557	-400.0	1	1	400.0	400.0	0	1	1	101.561035	95.75029	1	0.207	-0.386	-5.185	-5.192	11.0
-5555.5557	-400.0	1	1	400.0	400.0	0	1	1	101.561035	95.75029	1	0.207	-0.39	-5.24	-5.218	11.0
-5555.5557	-400.0	1	1	400.0	400.0	0	1	1	101.561035	95.75029	1	0.207	-0.394	-5.269	-5.265	11.0
-5555.5557	-400.0	1	1	400.0	400.0	0	1	1	101.561035	95.75029	1	0.207	-0.398	-5.289	-5.265	11.0
-5555.5557	-400.0	1	1	400.0	400.0	0	1	1	101.561035	95.75029	1	0.207	-0.402	-5.285	-5.286	11.0
-5555.5557	-400.0	1	1	400.0	400.0	0	1	1	101.561035	95.75029	1	0.207	-0.405	-5.29	-5.324	11.0
-5555.5557	-400.0	1	1	400.0	400.0	0	1	1	101.561035	95.75029	1	0.207	-0.408	-5.314	-5.324	11.0
-5555.5557	-400.0	1	1	400.0	400.0	0	1	1	101.561035	95.75029	1	0.207	-0.412	-5.349	-5.34	11.0
-5555.5557	-400.0	1	1	400.0	400.0	0	1	1	101.561035	95.75029	1	0.207	-0.416	-5.314	-5.34	11.0
-5555.5557	-400.0	1	1	400.0	400.0	0	1	1	101.561035	95.75029	1	0.207	-0.42	-5.357	-5.371	11.0
-5555.5557	-400.0	1	1	400.0	400.0	0	1	1	101.561035	95.75029	1	0.207	-0.423	-5.419	-5.397	11.0
-5555.5557	-400.0	1	1	400.0	400.0	0	1	1	101.561035	95.75029	1	0.207	-0.425	-5.423	-5.397	11.0
-5555.5557	-400.0	1	1	400.0	400.0	0	1	1	101.561035	95.75029	1	0.207	-0.427	-5.393	-5.408	11.0
-5555.5557	-400.0	1	1	400.0	400.0	0	1	1	101.561035	95.75029	1	0.207	-0.429	-5.526	-5.429	11.0
-5555.5557	-400.0	1	1	400.0	400.0	0	1	1	101.561035	95.75029	1	0.207	-0.432	-5.637	-5.429	11.0
-5555.5557	-400.0	1	1	400.0	400.0	0	1	1	101.561035	95.75029	1	0.207	-0.434	-5.42	-5.438	11.0
-5555.5557	-400.0	1	1	400.0	400.0	0	1	1	101.561035	95.75029	1	0.207	-0.436	-5.472	-5.438	11.0
-5555.5557	-400.0	1	1	400.0	400.0	0	1	1	101.561035	95.75029	1	0.207	-0.438	-5.46	-5.455	11.0
-5555.5557	-400.0	1	1	400.0	400.0	0	1	1	101.561035	95.75029	1	0.207	-0.44	-5.527	-5.463	11.0
-5555.5557	-400.0	1	1	400.0	400.0	0	1	1	101.561035	95.75029	1	0.207	-0.441	-5.482	-5.463	11.0
-5555.5557	-400.0	1	1	400.0	400.0	0	1	1	101.561035	95.75029	1	0.207	-0.441	-5.474	-5.476	11.0
-5555.5557	-400.0	1	1	400.0	400.0	0	1	1	101.561035	95.75029	1	0.207	-0.441	-5.464	-5.482	11.0
-5555.5557	-400.0	1	1	400.0	400.0	0	1	1	101.561035	95.75029	1	0.207	-0.441	-5.486	-5.482	11.0
-5555.5557	-400.0	1	1	400.0	400.0	0	1	1	101.561035	95.75029	1	0.207	-0.441	-5.506	-5.493	11.0
-5555.5557	-400.0	1	1	400.0	400.0	0	1	1	101.561035	95.75029	1	0.207	-0.441	-5.435	-5.493	11.0
-5555.5557	-400.0	1	1	400.0	400.0	0	1	1	101.561035	95.75029	1	0.207	-0.441	-5.505	-5.498	11.0
-5555.5557	-400.0	1	1	400.0	400.0	0	1	1	101.561035	95.75029	1	0.207	-0.441	-5.546	-5.507	11.0
-5555.5557	-400.0	1	1	400.0	400.0	1	1	1	101.561035	95.75029	1	0.207	-0.441	-5.501	-5.507	11.0
-5555.5557	-400.0	1	1	400.0	400.0	1	1	1	101.561035	95.75029	1	0.207	-0.441	-5.494	-5.51	11.0
-5555.5557	-400.0	1	1	400.0	400.0	1	1	1	101.561035	95.75029	1	0.207	-0.441	-5.507	-5.517	11.0
-5555.5557	-400.0	1	1	400.0	400.0	1	1	1	101.561035	95.75029	1	0.207	-0.441	-5.516	-5.517	11.0
-5555.5557	-400.0	1	1	400.0	400.0	1	1	1	101.561035	95.75029	1	0.207	-0.441	-5.491	-5.523	11.0
-5555.5557	-400.0	1	1	400.0	400.0	1	1	1	101.561035	95.75029	1	0.207	-0.441	-5.392	-5.523	11.0
-5555.5557	-400.0	1	1	400.0	400.0	1	1	1	101.561035	95.75029	1	0.207	-0.442	-5.571	-5.526	11.0
-5555.5557	-400.0	1	1	400.0	400.0	1	1	1	101.561035	95.75029	1	0.207	-0.442	-5.556	-5.531	11.0
-5555.5557	-400.0	1	1	400.0	400.0	1	1	1	101.561035	95.75029	1	0.207	-0.443	-5.549	-5.531	11.0
-5555.5557	-400.0	1	1	400.0	400.0	1	1	1	101.561035	95.75029	1	0.207	-0.444	-5.556	-5.533	11.0
-5555.5557	-400.0	1	1	400.0	400.0	1	1	1	101.561035	95.75029	1	0.207	-0.444	-5.538	-5.537	11.0
-5555.5557	-400.0	1	1	400.0	400.0	1	1	1	101.561035	95.75029	1	0.207	-0.444	-5.452	-5.537	11.0
-5555.5557	-400.0	1	1	400.0	400.0	1	1	1	101.561035	95.75029	1	0.207	-0.444	-5.529	-5.54	11.0
-5555.5557	-400.0	1	1	400.0	400.0	1	1	1	101.561035	95.75029	1	0.206	-0.445	-5.58	-5.54	11.0
-5555.5557	-400.0	1	1	400.0	400.0	1	1	1	101.561035	95.75029	1	0.206	-0.445	-5.536	-5.542	11.0
-5555.5557	-400.0	1	1	400.0	400.0	1	1	1	101.561035	95.75029	1	0.206	-0.447	-5.618	-5.543	11.0
-5555.5557	-400.0	1	1	400.0	400.0	1	1	1	101.561035	95.75029	1	0.206	-0.448	-5.566	-5.543	11.0
-5555.5557	-400.0	1	1	400.0	400.0	1	1	1	101.561035	95.75029	1	0.206	-0.449	-5.576	-5.546	11.0
-5555.5557	-400.0	1	1	400.0	400.0	1	1	1	101.561035	95.75029	1	0.206	-0.449	-5.531	-5.547	11.0
-5555.5557	-400.0	1	1	400.0	400.0	1	1	1	101.561035	95.75029	1	0.206	-0.45	-5.615	-5.547	11.0
-5555.5557	-400.0	1	1	400.0	400.0	1	1	1	101.561035	95.75029	1	0.206	-0.45	-5.543	-5.549	11.0
-5555.5557	-400.0	1	1	400.0	400.0	1	1	1	101.561035	95.75029	1	0.206	-0.452	-5.58	-5.549	11.0
-5555.5557	-400.0	1	1	400.0	400.0	1	1	1	101.561035	95.75029	1	0.206	-0.453	-5.77	-5.55	11.0
-5555.5557	-400.0	1	1	400.0	400.0	1	1	1	101.561035	95.75029	1	0.206	-0.453	-5.518	-5.551	11.0
-5555.5557	-400.0	1	1	400.0	400.0	1	1	1	101.561035	95.75029	1	0.206	-0.454	-5.563	-5.551	11.0
-5555.5557	-400.0	1	1	400.0	400.0	1	1	1	101.561035	95.75029	1	0.206	-0.455	-5.546	-5.553	11.0
-5555.5557	-400.0	1	1	400.0	400.0	1	1	1	101.561035	95.75029	1	0.206	-0.456	-5.544	-5.553	11.0
-5555.5557	-400.0	1	1	400.0	400.0	1	1	1	101.561035	95.75029	1	0.206	-0.457	-5.591	-5.553	11.0
-5555.5557	-400.0	1	1	400.0	400.0	1	1	1	101.561035	95.75029	1	0.206	-0.457	-5.546	-5.554	11.0
-5555.5557	-400.0	1	1	400.0	400.0	1	1	1	101.561035	95.75029	1	0.206	-0.458	-5.553	-5.554	11.0
-5555.5557	-400.0	1	1	400.0	400.0	1	1	1	101.561035	95.75029	1	0.206	-0.46	-5.594	-5.555	11.0
-5555.5557	-400.0	1	1	400.0	400.0	1	1	1	101.561035	95.75029	1	0.206	-0.461	-5.602	-5.556	11.0
-5555.5557	-400.0	1	1	400.0	400.0	1	1	1	101.561035	95.75029	1	0.206	-0.461	-5.558	-5.556	11.0
-5555.5557	-400.0	1	1	400.0	400.0	1	1	1	101.561035	95.75029	1	0.206	-0.461	-5.567	-5.556	11.0
-5555.5557	-400.0	1	1	400.0	400.0	1	1	1	101.561035	95.75029	1	0.206	-0.46	-5.536	-5.557	11.0
-5555.5557	-400.0	1	1	400.0	400.0	1	1	1	101.561035	95.75029	1	0.206	-0.461	-5.606	-5.557	11.0
-5555.5557	-400.0	1	1	400.0	400.0	1	1	1	101.561035	95.75029	1	0.206	-0.461	-5.57	-5.557	11.0
-5555.5557	-400.0	1	1	400.0	400.0	1	1	1	101.561035	95.75029	1	0.206	-0.461	-5.592	-5.557	11.0
-5555.5557	-400.0	1	1	400.0	400.0	1	1	1	101.561035	95.75029	1	0.206	-0.461	-5.563	-5.559	11.0
-5555.5557	-400.0	1	1	400.0	400.0	1	1	1	101.561035	95.75029	1	0.206	-0.461	-5.586	-5.559	11.0
-5555.5557	-400.0	1	1	400.0	400.0	1	1	1	101.561035	95.75029	1	0.206	-0.461	-5.578	-5.559	11.0
-5555.5557	-400.0	1	1	400.0	400.0	1	1	1	101.561035	95.75029	1	0.206	-0.46	-5.352	-5.559	11.0
-5555.5557	-400.0	1	1	400.0	400.0	1	1	1	101.561035	95.75029	1	0.206	-0.46	-5.556	-5.56	11.0
-5555.5557	-400.0	1	1	400.0	400.0	1	1	1	101.561035	95.75029	1	0.206	-0.46	-5.554	-5.56	11.0
-5555.5557	-400.0	1	1	400.0	400.0	1	1	1	101.561035	95.75029	1	0.206	-0.461	-5.598	-5.56	11.0
-5555.5557	-400.0	1	1	400.0	400.0	1	1	1	101.561035	95.75029	1	0.206	-0.461	-5.587	-5.56	11.0
-5555.5557	-400.0	1	1	400.0	400.0	1	1	1	101.561035	95.75029	1	0.206	-0.461	-5.573	-5.56	11.0
-5555.5557	-400.0	1	1	400.0	400.0	1	1	1	101.561035	95.75029	1	0.206	-0.461	-5.582	-5.56	11.0
-5555.5557	-400.0	1	1	400.0	400.0	1	1	1	101.561035	95.75029	1	0.206	-0.461	-5.581	-5.56	11.0
-5555.5557	-400.0	1	1	400.0	400.0	1	1	1	101.561035	95.75029	1	0.206	-0.46	-5.536	-5.56	11.0
-5555.5557	-400.0	1	1	400.0	400.0	1	1	1	101.561035	95.75029	1	0.206	-0.46	-5.535	-5.56	11.0
-5555.5557	-400.0	1	1	400.0	400.0	1	1	1	101.561035	95.75029	1	0.206	-0.461	-5.584	-5.56	11.0
-5555.5557	-400.0	1	1	400.0	400.0	1	1	1	101.561035	95.75029	1	0.206	-0.46	-5.544	-5.56	11.0
-5555.5557	-400.0	1	1	400.0	400.0	1	1	1	101.561035	95.75029	1	0.206	-0.46	-5.542	-5.56	11.0
-5555.5557	-400.0	1	1	400.0	400.0	1	1	1	101.561035	95.75029	1	0.206	-0.461	-5.563	-5.56	11.0
-5555.5557	-400.0	1	1	400.0	400.0	1	1	1	101.561035	95.75029	1	0.206	-0.46	-5.533	-5.56	11.0
-5555.5557	-400.0	1	1	400.0	400.0	1	1	1	101.561035	95.75029	1	0.206	-0.46	-5.546	-5.56	11.0
-5555.5557	-400.0	1	1	400.0	400.0	1	1	1	101.561035	95.75029	1	0.206	-0.461	-5.566	-5.56	11.0
-5555.5557	-400.0	1	1	400.0	400.0	1	1	1	101.561035	95.75029	1	0.206	-0.461	-5.585	-5.561	11.0
-5555.5557	-400.0	1	1	400.0	400.0	1	1	1	101.561035	95.75029	1	0.206	-0.461	-5.579	-5.561	11.0
-5555.5557	-400.0	1	1	400.0	400.0	1	1	1	101.561035	95.75029	1	0.206	-0.461	-5.597	-5.561	11.0
-5555.5557	-400.0	1	1	400.0	400.0	1	1	1	101.561035	95.75029	1	0.206	-0.46	-5.55	-5.561	11.0
-5555.5557	-400.0	1	1	400.0	400.0	1	1	1	101.561035	95.75029	1	0.206	-0.46	-5.55	-5.561	11.0
-5555.5557	-400.0	1	1	400.0	400.0	1	1	1	101.561035	95.75029	1	0.206	-0.461	-5.57	-5.561	11.0
-5555.5557	-400.0	1	1	400.0	400.0	1	1	1	101.561035	95.75029	1	0.206	-0.46	-5.556	-5.561	11.0
-5555.5557	-400.0	1	1	400.0	400.0	1	1	1	101.561035	95.75029	1	0.206	-0.461	-5.592	-5.561	11.0
-5555.5557	-400.0	1	1	400.0	400.0	1	1	1	101.561035	95.75029	1	0.206	-0.46	-5.533	-5.561	11.0
-5555.5557	-400.0	1	1	400.0	400.0	1	1	1	101.561035	95.75029	1	0.206	-0.461	-5.594	-5.561	11.0
-5555.5557	-400.0	1	1	400.0	400.0	1	1	1	101.561035	95.75029	1	0.206	-0.461	-5.606	-5.561	11.0
-5555.5557	-400.0	1	1	400.0	400.0	1	1	1	101.561035	95.75029	1	0.206	-0.461	-5.561	-5.561	11.0
-5555.5557	-400.0	1	1	400.0	400.0	1	1	1	101.561035	95.75029	1	0.206	-0.461	-5.581	-5.561	11.0
-5555.5557	-400.0	1	1	400.0	400.0	1	1	1	101.561035	95.75029	1	0.206	-0.46	-5.556	-5.561	11.0
-5555.5557	-400.0	1	1	400.0	400.0	1	1	1	101.561035	95.75029	1	0.206	-0.461	-5.648	-5.561	11.0
-5555.5557	-400.0	1	1	400.0	400.0	1	1	1	101.561035	95.75029	1	0.206	-0.46	-5.549	-5.561	11.0
-5555.5557	-400.0	1	1	400.0	400.0	1	1	1	101.561035	95.75029	1	0.206	-0.461	-5.598	-5.561	11.0
-5555.5557	-400.0	1	1	400.0	400.0	1	1	1	101.561035	95.75029	1	0.206	-0.46	-5.549	-5.561	11.0
-5555.5557	-400.0	1	1	400.0	400.0	1	1	1	101.561035	95.75029	1	0.206	-0.46	-5.527	-5.561	11.0
-5555.5557	-400.0	1	1	400.0	400.0	1	1	1	101.561035	95.75029	1	0.206	-0.461	-5.6	-5.561	11.0
-5555.5557	-400.0	1	1	400.0	400.0	1	1	1	101.561035	95.75029	1	0.206	-0.461	-5.578	-5.561	11.0
-5555.5557	-400.0	1	1	400.0	400.0	1	1	1	101.561035	95.75029	1	0.206	-0.46	-5.546	-5.561	11.0
-5555.5557	-400.0	1	1	400.0	400.0	1	1	1	101.561035	95.75029	1	0.206	-0.461	-5.596	-5.561	11.0
-5555.5557	-400.0	1	1	400.0	400.0	1	1	1	101.561035	95.75029	1	0.206	-0.46	-5.527	-5.561	11.0
-5555.5557	-400.0	1	1	400.0	400.0	1	1	1	101.561035	95.75029	1	0.206	-0.461	-5.625	-5.561	11.0
-5555.5557	-400.0	1	1	400.0	400.0	1	1	1	101.561035	95.75029	1	0.206	-0.461	-5.561	-5.561	11.0
-5555.5557	-400.0	1	1	400.0	400.0	1	1	1	101.561035	95.75029	1	0.206	-0.461	-5.57	-5.561	11.0
-5555.5557	-400.0	1	1	400.0	400.0	1	1	1	101.561035	95.75029	1	0.206	-0.46	-5.547	-5.561	11.0
-5555.5557	-400.0	1	1	400.0	400.0	1	1	1	101.561035	95.75029	1	0.206	-0.46	-5.549	-5.561	11.0
-5555.5557	-400.0	1	1	400.0	400.0	1	1	1	101.561035	95.75029	1	0.206	-0.46	-5.541	-5.561	11.0
-5555.5557	-400.0	1	1	400.0	400.0	1	1	1	101.561035	95.75029	1	0.206	-0.46	-5.527	-5.561	11.0
-5555.5557	-400.0	1	1	400.0	400.0	1	1	1	101.561035	95.75029	1	0.206	-0.46	-5.747	-5.561	11.0
-5555.5557	-400.0	1	1	400.0	400.0	1	1	1	101.561035	95.75029	1	0.206	-0.461	-5.586	-5.561	11.0
-5555.5557	-400.0	1	1	400.0	400.0	1	1	1	101.561035	95.75029	1	0.206	-0.461	-5.57	-5.561	11.0
-5555.5557	-400.0	1	1	400.0	400.0	1	1	1	101.561035	95.75029	1	0.206	-0.46	-5.497	-5.561	11.0
-5555.5557	-400.0	1	1	400.0	400.0	1	1	1	101.561035	95.75029	1	0.206	-0.461	-5.563	-5.561	11.0
-5555.5557	-400.0	1	1	400.0	400.0	1	1	1	101.561035	95.75029	1	0.206	-0.461	-5.569	-5.561	11.0
-5555.5557	-400.0	1	1	400.0	400.0	1	1	1	101.561035	95.75029	1	0.206	-0.46	-5.471	-5.561	11.0
-5555.5557	-400.0	1	1	400.0	400.0	1	1	1	101.561035	95.75029	1	0.206	-0.46	-5.512	-5.561	11.0
-5555.5557	-400.0	1	1	400.0	400.0	1	1	1	101.561035	95.75029	1	0.206	-0.461	-5.568	-5.561	11.0
-5555.5557	-400.0	1	1	400.0	400.0	1	1	1	101.561035	95.75029	1	0.206	-0.461	-5.561	-5.561	11.0
-5555.5557	-400.0	1	1	400.0	400.0	1	1	1	101.561035	95.75029	1	0.206	-0.461	-5.602	-5.561	11.0
-5555.5557	-400.0	1	1	400.0	400.0	1	1	1	101.561035	95.75029	1	0.206	-0.46	-5.508	-5.561	11.0
-5555.5557	-400.0	1	1	400.0	400.0	1	1	1	101.561035	95.75029	1	0.206	-0.46	-5.518	-5.561	11.0
-5555.5557	-400.0	1	1	400.0	400.0	1	1	1	101.561035	95.75029	1	0.206	-0.461	-5.616	-5.561	11.0
-5555.5557	-400.0	1	1	400.0	400.0	1	1	1	101.561035	95.75029	1	0.206	-0.461	-5.574	-5.561	11.0
-5555.5557	-400.0	1	1	400.0	400.0	1	1	1	101.561035	95.75029	1	0.206	-0.46	-5.554	-5.561	11.0
-5555.5557	-400.0	1	1	400.0	400.0	1	1	1	101.561035	95.75029	1	0.206	-0.46	-5.548	-5.561	11.0
-5555.5557	-400.0	1	1	400.0	400.0	1	1	1	101.561035	95.75029	1	0.206	-0.46	-5.408	-5.561	11.0
-5555.5557	-400.0	1	1	400.0	400.0	1	1	1	101.561035	95.75029	1	0.206	-0.461	-5.558	-5.561	11.0
-5555.5557	-400.0	1	1	400.0	400.0	1	1	1	101.561035	95.75029	1	0.206	-0.46	-5.548	-5.561	11.0
-5555.5557	-400.0	1	1	400.0	400.0	1	1	1	101.561035	95.75029	1	0.206	-0.461	-5.596	-5.561	11.0
-5555.5557	-400.0	1	1	400.0	400.0	1	1	1	101.561035	95.75029	1	0.206	-0.461	-5.573	-5.561	11.0
-5555.5557	-400.0	1	1	400.0	400.0	1	1	1	101.561035	95.75029	1	0.206	-0.461	-5.6	-5.561	11.0
-5555.5557	-400.0	1	1	400.0	400.0	1	1	1	101.561035	95.75029	1	0.206	-0.46	-5.541	-5.561	11.0
-5555.5557	-400.0	1	1	400.0	400.0	1	1	1	101.561035	95.75029	1	0.206	-0.461	-5.704	-5.561	11.0
-5555.5557	-400.0	1	1	400.0	400.0	1	1	1	101.561035	95.75029	1	0.206	-0.461	-5.56	-5.561	11.0
-5555.5557	-400.0	1	1	400.0	400.0	1	1	1	101.561035	95.75029	1	0.206	-0.46	-5.554	-5.561	11.0
-5555.5557	-400.0	1	1	400.0	400.0	1	1	1	101.561035	95.75029	1	0.206	-0.46	-5.54	-5.561	11.0
-5555.5557	-400.0	1	1	400.0	400.0	1	1	1	101.561035	95.75029	1	0.206	-0.46	-5.544	-5.561	11.0
-5555.5557	-400.0	1	1	400.0	400.0	1	1	1	101.561035	95.75029	1	0.206	-0.46	-5.523	-5.561	11.0
-5555.5557	-400.0	1	1	400.0	400.0	1	1	1	101.561035	95.75029	1	0.206	-0.461	-5.564	-5.561	11.0
-5555.5557	-400.0	1	1	400.0	400.0	1	1	1	101.561035	95.75029	1	0.206	-0.461	-5.575	-5.561	11.0
-5555.5557	-400.0	1	1	400.0	400.0	1	1	1	101.561035	95.75029	1	0.206	-0.46	-5.538	-5.561	11.0
-5555.5557	-400.0	1	1	400.0	400.0	1	1	1	101.561035	95.75029	1	0.206	-0.461	-5.765	-5.561	11.0
-5555.5557	-400.0	1	1	400.0	400.0	1	1	1	101.561035	95.75029	1	0.206	-0.46	-5.532	-5.561	11.0
-5555.5557	-400.0	1	1	400.0	400.0	1	1	1	101.561035	95.75029	1	0.206	-0.461	-5.48	-5.561	11.0
-5555.5557	-400.0	1	1	400.0	400.0	1	1	1	101.561035	95.75029	1	0.206	-0.461	-5.569	-5.561	11.0
-5555.5557	-400.0	1	1	400.0	400.0	1	1	1	101.561035	95.75029	1	0.206	-0.461	-5.58	-5.561	11.0
-5555.5557	-400.0	1	1	400.0	400.0	1	1	1	101.561035	95.75029	1	0.206	-0.46	-5.548	-5.561	11.0
-5555.5557	-400.0	1	1	400.0	400.0	1	1	1	101.561035	95.75029	1	0.206	-0.46	-5.512	-5.561	11.0
-5555.5557	-400.0	1	1	400.0	400.0	1	1	1	101.561035	95.75029	1	0.206	-0.46	-5.554	-5.561	11.0
-5555.5557	-400.0	1	1	400.0	400.0	1	1	1	101.561035	95.75029	1	0.206	-0.461	-5.583	-5.561	11.0
-5555.5557	-400.0	1	1	400.0	400.0	1	1	1	101.561035	95.75029	1	0.206	-0.46	-5.55	-5.561	11.0
-5555.5557	-400.0	1	1	400.0	400.0	1	1	1	101.561035	95.75029	1	0.206	-0.461	-5.612	-5.561	11.0
-5555.5557	-400.0	1	1	400.0	400.0	1	1	1	101.561035	95.75029	1	0.206	-0.46	-5.536	-5.561	11.0
-5555.5557	-400.0	1	1	400.0	400.0	1	1	1	101.561035	95.75029	1	0.206	-0.46	-5.553	-5.561	11.0
-5555.5557	-400.0	1	1	400.0	400.0	1	1	1	101.561035	95.75029	1	0.206	-0.46	-5.471	-5.561	11.0
-5555.5557	-400.0	1	1	400.0	400.0	1	1	1	101.561035	95.75029	1	0.206	-0.461	-5.57	-5.561	11.0
-5555.5557	-400.0	1	1	400.0	400.0	1	1	1	101.561035	95.75029	1	0.206	-0.46	-5.557	-5.561	11.0
-5555.5557	-400.0	1	1	400.0	400.0	1	1	1	101.561035	95.75029	1	0.206	-0.46	-5.555	-5.561	11.0
-5555.5557	-400.0	1	1	400.0	400.0	1	1	1	101.561035	95.75029	1	0.206	-0.46	-5.543	-5.561	11.0
-5555.5557	-400.0	1	1	400.0	400.0	1	1	1	101.561035	95.75029	1	0.206	-0.46	-5.486	-5.561	11.0
-5555.5557	-400.0	1	1	400.0	400.0	1	1	1	101.561035	95.75029	1	0.206	-0.461	-5.588	-5.561	11.0
-5555.5557	-400.0	1	1	400.0	400.0	1	1	1	101.561035	95.75029	1	0.206	-0.46	-5.53	-5.561	11.0
-5555.5557	-400.0	1	1	400.0	400.0	1	1	1	101.561035	95.75029	1	0.206	-0.46	-5.553	-5.561	11.0
-5555.5557	-400.0	1	1	400.0	400.0	1	1	1	101.561035	95.75029	1	0.206	-0.461	-5.595	-5.561	11.0
-5555.5557	-400.0	1	1	400.0	400.0	1	1	1	101.561035	95.75029	1	0.206	-0.46	-5.527	-5.561	11.0
-5555.5557	-400.0	1	1	400.0	400.0	1	1	1	101.561035	95.75029	1	0.206	-0.46	-5.545	-5.561	11.0
-5555.5557	-400.0	1	1	400.0	400.0	1	1	1	101.561035	95.75029	1	0.206	-0.461	-5.566	-5.561	11.0
-5555.5557	-400.0	1	1	400.0	400.0	1	1	1	101.561035	95.75029	1	0.206	-0.461	-5.616	-5.561	11.0
-5555.5557	-400.0	1	1	400.0	400.0	1	1	1	101.561035	95.75029	1	0.206	-0.461	-5.619	-5.561	11.0
-5555.5557	-400.0	1	1	400.0	400.0	1	1	1	101.561035	95.75029	1	0.206	-0.461	-5.584	-5.561	11.0
-5555.5557	-400.0	1	1	400.0	400.0	1	1	1	101.561035	95.75029	1	0.206	-0.46	-5.535	-5.561	11.0
-5555.5557	-400.0	1	1	400.0	400.0	1	1	1	101.561035	95.75029	1	0.206	-0.46	-5.557	-5.561	11.0
-5555.5557	-400.0	1	1	400.0	400.0	1	1	1	101.561035	95.75029	1	0.206	-0.46	-5.554	-5.561	11.0
-5555.5557	-400.0	1	1	400.0	400.0	1	1	1	101.561035	95.75029	1	0.206	-0.461	-5.581	-5.561	11.0
-5555.5557	-400.0	1	1	400.0	400.0	1	1	1	101.561035	95.75029	1	0.206	-0.46	-5.487	-5.561	11.0
-5555.5557	-400.0	1	1	400.0	400.0	1	1	1	101.561035	95.75029	1	0.206	-0.461	-5.713	-5.561	11.0
-5555.5557	-400.0	1	1	400.0	400.0	1	1	1	101.561035	95.75029	1	0.206	-0.461	-5.574	-5.561	11.0
-5555.5557	-400.0	1	1	400.0	400.0	1	1	1	101.561035	95.75029	1	0.206	-0.46	-5.532	-5.561	11.0
-5555.5557	-400.0	1	1	400.0	400.0	1	1	1	101.561035	95.75029	1	0.206	-0.461	-5.572	-5.561	11.0
-5555.5557	-400.0	1	1	400.0	400.0	1	1	1	101.561035	95.75029	1	0.206	-0.46	-5.556	-5.561	11.0
-5555.5557	-400.0	1	1	400.0	400.0	1	1	1	101.561035	95.75029	1	0.206	-0.46	-5.548	-5.561	11.0
-5555.5557	-400.0	1	1	400.0	400.0	1	1	1	101.561035	95.75029	1	0.206	-0.46	-5.546	-5.561	11.0
-5555.5557	-400.0	1	1	400.0	400.0	1	1	1	101.561035	95.75029	1	0.206	-0.46	-5.533	-5.561	11.0
0.0	0.0	1	1	400.0	400.0	1	1	1	101.561035	95.75029	0	0.206	-0.461	-5.613	-5.561	11.0
0.0	0.0	1	1	400.0	400.0	1	1	1	101.561035	95.75029	0	0.206	-0.461	-5.581	-5.561	11.0
0.0	0.0	1	1	400.0	400.0	1	1	1	101.561035	95.75029	0	0.206	-0.461	-5.589	-5.561	11.0
0.0	0.0	1	1	400.0	400.0	1	1	1	101.561035	95.75029	0	0.206	-0.461	-5.59	-5.561	11.0
0.0	0.0	1	1	400.0	400.0	1	1	1	101.561035	95.75029	0	0.206	-0.46	-5.545	-5.561	11.0
0.0	0.0	1	1	400.0	400.0	1	1	1	101.561035	95.75029	0	0.206	-0.454	-4.793	-4.803	11.0
0.0	0.0	1	1	400.0	400.0	1	1	1	101.561035	95.75029	0	0.206	-0.447	-4.565	-4.463	11.0
0.0	0.0	1	1	400.0	400.0	1	1	1	101.561035	95.75029	0	0.206	-0.438	-4.416	-4.463	11.0
0.0	0.0	1	1	400.0	400.0	1	1	1	101.561035	95.75029	0	0.206	-0.426	-3.861	-3.854	11.0
0.0	0.0	1	1	400.0	400.0	1	1	1	101.561035	95.75029	0	0.206	-0.415	-3.828	-3.854	11.0
0.0	0.0	1	1	400.0	400.0	1	1	1	101.561035	95.75029	0	0.206	-0.403	-3.56	-3.581	11.0
0.0	0.0	1	1	400.0	400.0	1	1	1	101.561035	95.75029	0	0.207	-0.388	-3.092	-3.093	11.0
0.0	0.0	1	1	400.0	400.0	1	1	1	101.561035	95.75029	0	0.207	-0.374	-3.077	-3.093	11.0
0.0	0.0	1	1	400.0	400.0	1	1	1	101.561035	95.75029	0	0.207	-0.361	-2.922	-2.874	11.0
0.0	0.0	1	1	400.0	400.0	1	1	1	101.561035	95.75029	0	0.207	-0.347	-2.494	-2.482	11.0
0.0	0.0	1	1	400.0	400.0	1	1	1	101.561035	95.75029	0	0.207	-0.333	-2.39	-2.482	11.0
0.0	0.0	1	1	400.0	400.0	1	1	1	101.561035	95.75029	0	0.207	-0.319	-2.372	-2.306	11.0
0.0	0.0	1	1	400.0	400.0	1	1	1	101.561035	95.75029	0	0.207	-0.307	-2.265	-2.306	11.0
0.0	0.0	1	1	400.0	400.0	1	1	1	101.561035	95.75029	0	0.207	-0.294	-2.015	-1.992	11.0
0.0	0.0	1	1	400.0	400.0	1	1	1	101.561035	95.75029	0	0.207	-0.28	-1.717	-1.72	11.0
0.0	0.0	1	1	400.0	400.0	1	1	1	101.561035	95.75029	0	0.207	-0.266	-1.683	-1.72	11.0
0.0	0.0	1	1	400.0	400.0	1	1	1	101.561035	95.75029	0	0.207	-0.253	-1.694	-1.598	11.0
0.0	0.0	1	1	400.0	400.0	1	1	1	101.561035	95.75029	0	0.207	-0.239	-1.431	-1.38	11.0
0.0	0.0	1	1	400.0	400.0	1	1	1	101.561035	95.75029	0	0.207	-0.226	-1.422	-1.38	11.0
0.0	0.0	1	1	400.0	400.0	1	1	1	101.561035	95.75029	0	0.207	-0.215	-1.295	-1.282	11.0
0.0	0.0	1	1	400.0	400.0	1	1	1	101.561035	95.75029	0	0.207	-0.204	-1.124	-1.282	11.0
0.0	0.0	1	1	400.0	400.0	1	1	1	101.561035	95.75029	0	0.207	-0.193	-1.091	-1.107	11.0
0.0	0.0	1	1	400.0	400.0	1	1	1	101.561035	95.75029	0	0.207	-0.183	-1.025	-1.029	11.0
0.0	0.0	1	1	400.0	400.0	1	1	1	101.561035	95.75029	0	0.207	-0.174	-1.064	-1.029	11.0
0.0	0.0	1	1	400.0	400.0	1	1	1	101.561035	95.75029	0	0.208	-0.164	-0.878	-0.888	11.0
0.0	0.0	1	1	400.0	400.0	1	1	1	101.561035	95.75029	0	0.208	-0.156	-1.011	-0.825	11.0
0.0	0.0	1	1	400.0	400.0	1	1	1	101.561035	95.75029	0	0.208	-0.148	-0.825	-0.825	11.0
0.0	0.0	1	1	400.0	400.0	1	1	1	101.561035	95.75029	0	0.208	-0.139	-0.672	-0.712	11.0
0.0	0.0	1	1	400.0	400.0	1	1	1	101.561035	95.75029	0	0.208	-0.132	-0.745	-0.712	11.0
0.0	0.0	1	1	400.0	400.0	1	1	1	101.561035	95.75029	0	0.208	-0.124	-0.619	-0.615	11.0
0.0	0.0	1	1	400.0	400.0	1	1	1	101.561035	95.75029	0	0.208	-0.117	-0.546	-0.571	11.0
0.0	0.0	1	1	400.0	400.0	1	1	1	101.561035	95.75029	0	0.208	-0.111	-0.559	-0.571	11.0
0.0	0.0	1	1	400.0	400.0	1	1	1	101.561035	95.75029	0	0.208	-0.105	-0.52	-0.493	11.0
0.0	0.0	1	1	400.0	400.0	1	1	1	101.561035	95.75029	0	0.208	-0.097	-0.493	-0.458	11.0
0.0	0.0	1	1	400.0	400.0	1	1	1	101.561035	95.75029	0	0.208	-0.092	-0.68	-0.458	11.0
0.0	0.0	1	1	400.0	400.0	1	1	1	101.561035	95.75029	0	0.208	-0.086	-0.374	-0.396	11.0
0.0	0.0	1	1	400.0	400.0	1	1	1	101.561035	95.75029	0	0.208	-0.08	-0.394	-0.396	11.0
0.0	0.0	1	1	400.0	400.0	1	1	1	101.561035	95.75029	0	0.208	-0.076	-0.433	-0.368	11.0
0.0	0.0	1	1	400.0	400.0	1	1	1	101.561035	95.75029	0	0.208	-0.072	-0.314	-0.317	11.0
0.0	0.0	1	1	400.0	400.0	1	1	1	101.561035	95.75029	0	0.208	-0.068	-0.319	-0.317	11.0
0.0	0.0	1	1	400.0	400.0	1	1	1	101.561035	95.75029	0	0.208	-0.064	-0.294	-0.295	11.0
0.0	0.0	1	1	400.0	400.0	1	1	1	101.561035	95.75029	0	0.208	-0.06	-0.28	-0.254	11.0
0.0	0.0	1	1	400.0	400.0	1	1	1	101.561035	95.75029	0	0.208	-0.057	-0.227	-0.254	11.0
0.0	0.0	1	1	400.0	400.0	1	1	1	101.561035	95.75029	0	0.208	-0.054	-0.207	-0.219	11.0
0.0	0.0	1	1	400.0	400.0	1	1	1	101.561035	95.75029	0	0.208	-0.05	-0.221	-0.219	11.0
0.0	0.0	1	1	400.0	400.0	1	1	1	101.561035	95.75029	0	0.208	-0.046	-0.201	-0.204	11.0
0.0	0.0	1	1	400.0	400.0	1	1	1	101.561035	95.75029	0	0.208	-0.042	-0.207	-0.176	11.0
0.0	0.0	1	1	400.0	400.0	1	1	1	101.561035	95.75029	0	0.208	-0.039	-0.154	-0.176	11.0
0.0	0.0	1	1	400.0	400.0	1	1	1	101.561035	95.75029	0	0.208	-0.037	-0.191	-0.163	11.0
0.0	0.0	1	1	400.0	400.0	1	1	1	101.561035	95.75029	0	0.208	-0.035	-0.115	-0.141	11.0
0.0	0.0	1	1	400.0	400.0	1	1	1	101.561035	95.75029	0	0.208	-0.034	-0.16	-0.141	11.0
0.0	0.0	1	1	400.0	400.0	1	1	1	101.561035	95.75029	0	0.208	-0.031	0.087	-0.121	11.0
0.0	0.0	1	1	400.0	400.0	1	1	1	101.561035	95.75029	0	0.208	-0.029	-0.108	-0.121	11.0
0.0	0.0	1	1	400.0	400.0	1	1	1	101.561035	95.75029	0	0.208	-0.027	-0.108	-0.113	11.0
0.0	0.0	1	1	400.0	400.0	1	1	1	101.561035	95.75029	0	0.208	-0.024	-0.074	-0.097	11.0
0.0	0.0	1	1	400.0	400.0	1	1	1	101.561035	95.75029	0	0.208	-0.022	-0.114	-0.097	11.0
0.0	0.0	1	1	400.0	400.0	1	1	1	101.561035	95.75029	0	0.208	-0.02	-0.068	-0.09	11.0
0.0	0.0	1	1	400.0	400.0	1	1	1	101.561035	95.75029	0	0.208	-0.02	-0.09	-0.078	11.0
0.0	0.0	1	1	400.0	400.0	1	1	1	101.561035	95.75029	0	0.208	-0.02	-0.108	-0.078	11.0
0.0	0.0	1	1	400.0	400.0	1	1	1	101.561035	95.75029	0	0.208	-0.019	0.012	-0.072	11.0
0.0	0.0	1	1	400.0	400.0	1	1	1	101.561035	95.75029	0	0.208	-0.019	-0.055	-0.072	11.0
0.0	0.0	1	1	400.0	400.0	1	1	1	101.561035	95.75029	0	0.208	-0.019	-0.055	-0.062	11.0
0.0	0.0	1	1	400.0	400.0	1	1	1	101.561035	95.75029	0	0.208	-0.019	-0.088	-0.058	11.0
0.0	0.0	1	1	400.0	400.0	1	1	1	101.561035	95.75029	0	0.208	-0.019	-0.061	-0.058	11.0
0.0	0.0	1	1	400.0	400.0	1	1	1	101.561035	95.75029	0	0.208	-0.019	-0.062	-0.049	11.0
0.0	0.0	1	1	400.0	400.0	1	1	1	101.561035	95.75029	0	0.208	-0.019	-0.04	-0.043	11.0
0.0	0.0	1	1	400.0	400.0	1	1	1	101.561035	95.75029	0	0.208	-0.019	-0.04	-0.043	11.0
0.0	0.0	1	1	400.0	400.0	1	1	1	101.561035	95.75029	0	0.208	-0.019	-0.048	-0.039	11.0
0.0	0.0	1	1	400.0	400.0	1	1	1	101.561035	95.75029	0	0.208	-0.019	-0.022	-0.039	11.0
0.0	0.0	1	1	400.0	400.0	1	1	1	101.561035	95.75029	0	0.208	-0.019	-0.034	-0.034	11.0
0.0	0.0	1	1	400.0	400.0	1	1	1	101.561035	95.75029	0	0.208	-0.019	-0.021	-0.031	11.0
0.0	0.0	1	1	400.0	400.0	1	1	1	101.561035	95.75029	0	0.208	-0.018	-0.021	-0.031	11.0
0.0	0.0	1	1	400.0	400.0	1	1	1	101.561035	95.75029	0	0.208	-0.018	-0.022	-0.027	11.0
0.0	0.0	1	1	400.0	400.0	1	1	1	101.561035	95.75029	0	0.208	-0.018	-0.028	-0.025	11.0
0.0	0.0	1	1	400.0	400.0	1	1	1	101.561035	95.75029	0	0.208	-0.017	-0.177	-0.025	11.0
0.0	0.0	1	1	400.0	400.0	1	1	1	101.561035	95.75029	0	0.208	-0.017	-0.041	-0.021	11.0
0.0	0.0	1	1	400.0	400.0	1	1	1	101.561035	95.75029	0	0.208	-0.016	-0.008	-0.021	11.0
0.0	0.0	1	1	400.0	400.0	1	1	1	101.561035	95.75029	0	0.208	-0.015	-0.028	-0.018	11.0
0.0	0.0	1	1	400.0	400.0	1	1	1	101.561035	95.75029	0	0.208	-0.014	-0.025	-0.017	11.0
0.0	0.0	1	1	400.0	400.0	1	1	1	101.561035	95.75029	0	0.208	-0.013	0.018	-0.017	11.0
0.0	0.0	1	1	400.0	400.0	1	1	1	101.561035	95.75029	0	0.208	-0.011	-0.003	-0.014	11.0
0.0	0.0	1	1	400.0	400.0	1	1	1	101.561035	95.75029	0	0.208	-0.01	-0.016	-0.013	11.0
0.0	0.0	1	1	400.0	400.0	1	1	1	101.561035	95.75029	0	0.208	-0.008	0.011	-0.013	11.0
0.0	0.0	1	1	400.0	400.0	1	1	1	101.561035	95.75029	0	0.208	-0.008	-0.091	-0.011	11.0
0.0	0.0	1	1	400.0	400.0	1	1	1	101.561035	95.75029	0	0.208	-0.007	-0.212	-0.011	11.0
0.0	0.0	1	1	400.0	400.0	1	1	1	101.561035	95.75029	0	0.208	-0.006	-0.014	-0.009	11.0
0.0	0.0	1	1	400.0	400.0	1	1	1	101.561035	95.75029	0	0.208	-0.005	-0.014	-0.009	11.0
0.0	0.0	1	1	400.0	400.0	1	1	1	101.561035	95.75029	0	0.208	-0.004	-0.035	-0.009	11.0
0.0	0.0	1	1	400.0	400.0	1	1	1	101.561035	95.75029	0	0.208	-0.003	0.025	-0.007	11.0
0.0	0.0	1	1	400.0	400.0	1	1	1	101.561035	95.75029	0	0.208	-0.002	0.0	-0.007	11.0
0.0	0.0	1	1	400.0	400.0	1	1	1	101.561035	95.75029	0	0.208	-0.002	-0.072	-0.007	11.0
0.0	0.0	1	1	400.0	400.0	1	1	1	101.561035	95.75029	0	0.208	-0.001	-0.014	-0.006	11.0
0.0	0.0	1	1	400.0	400.0	1	1	1	101.561035	95.75029	0	0.208	0.0	0.025	-0.006	11.0
0.0	0.0	1	1	400.0	400.0	1	1	1	101.561035	95.75029	0	0.208	0.0	0.019	-0.005	11.0
0.0	0.0	1	1	400.0	400.0	1	1	1	101.561035	95.75029	0	0.208	-0.001	-0.014	-0.004	11.0
0.0	0.0	1	1	400.0	400.0	1	1	1	101.561035	95.75029	0	0.208	0.0	0.082	-0.004	11.0
0.0	0.0	1	1	400.0	400.0	1	1	1	101.561035	95.75029	0	0.208	0.0	0.011	-0.004	11.0
0.0	0.0	1	1	400.0	400.0	1	1	1	101.561035	95.75029	0	0.208	0.0	0.011	-0.003	11.0
0.0	0.0	1	1	400.0	400.0	1	1	1	101.561035	95.75029	0	0.208	-0.001	-0.046	-0.003	11.0
0.0	0.0	1	1	400.0	400.0	1	1	1	101.561035	95.75029	0	0.208	0.0	-0.001	-0.002	11.0
0.0	0.0	1	1	400.0	400.0	1	1	1	101.561035	95.75029	0	0.208	0.0	-0.001	-0.002	11.0
0.0	0.0	1	1	400.0	400.0	1	1	1	101.561035	95.75029	0	0.208	0.0	0.032	-0.002	11.0
0.0	0.0	1	1	400.0	400.0	1	1	1	101.561035	95.75029	0	0.208	0.0	0.141	-0.002	11.0
0.0	0.0	1	1	400.0	400.0	1	1	1	101.561035	95.75029	0	0.208	-0.001	-0.013	-0.002	11.0
0.0	0.0	1	1	400.0	400.0	1	1	1	101.561035	95.75029	0	0.208	-0.001	-0.015	-0.001	11.0
0.0	0.0	1	1	400.0	400.0	1	1	1	101.561035	95.75029	0	0.208	0.0	0.018	-0.001	11.0
0.0	0.0	1	1	400.0	400.0	1	1	1	101.561035	95.75029	0	0.208	-0.001	-0.059	-0.001	11.0
0.0	0.0	1	1	400.0	400.0	1	1	1	101.561035	95.75029	0	0.208	0.0	0.0	-0.001	11.0
0.0	0.0	1	1	400.0	400.0	1	1	1	101.561035	95.75029	0	0.208	-0.001	-0.034	-0.001	11.0
0.0	0.0	1	1	400.0	400.0	1	1	1	101.561035	95.75029	0	0.208	-0.001	-0.035	-0.001	11.0
0.0	0.0	1	1	400.0	400.0	1	1	1	101.561035	95.75029	0	0.208	-0.001	-0.021	0.0	11.0
0.0	0.0	1	1	400.0	400.0	1	1	1	101.561035	95.75029	0	0.208	0.0	0.057	0.0	11.0
0.0	0.0	1	1	400.0	400.0	1	1	1	101.561035	95.75029	0	0.208	-0.001	-0.119	0.0	11.0
0.0	0.0	1	1	400.0	400.0	1	1	1	101.561035	95.75029	0	0.208	-0.001	-0.048	0.0	11.0
0.0	0.0	1	1	400.0	400.0	1	1	1	101.561035	95.75029	0	0.208	0.0	0.017	0.0	11.0
0.0	0.0	1	1	400.0	400.0	1	1	1	101.561035	95.75029	0	0.208	0.0	0.011	0.0	11.0
0.0	0.0	1	1	400.0	400.0	1	1	1	101.561035	95.75029	0	0.208	0.0	0.004	0.0	11.0
0.0	0.0	1	1	400.0	400.0	1	1	1	101.561035	95.75029	0	0.208	-0.001	-0.061	0.0	11.0
0.0	0.0	1	1	400.0	400.0	1	1	1	101.561035	95.75029	0	0.208	0.0	0.023	0.0	11.0
0.0	0.0	1	1	400.0	400.0	1	1	1	101.561035	95.75029	0	0.208	0.0	0.018	0.0	11.0
0.0	0.0	1	1	400.0	400.0	1	1	1	101.561035	95.75029	0	0.208	-0.001	-0.027	0.0	11.0
0.0	0.0	1	1	400.0	400.0	1	1	1	101.561035	95.75029	0	0.208	0.0	0.015	0.0	11.0
0.0	0.0	1	1	400.0	400.0	1	1	1	101.561035	95.75029	0	0.208	-0.001	-0.018	0.0	11.0
0.0	0.0	1	1	400.0	400.0	1	1	1	101.561035	95.75029	0	0.208	-0.001	-0.02	0.0	11.0
0.0	0.0	1	1	400.0	400.0	1	1	1	101.561035	95.75029	0	0.208	0.0	0.005	0.0	11.0
0.0	0.0	1	1	400.0	400.0	1	1	1	101.561035	95.75029	0	0.208	0.0	0.036	0.0	11.0
0.0	0.0	1	1	400.0	400.0	1	1	1	101.561035	95.75029	0	0.208	0.0	0.026	0.0	11.0
0.0	0.0	1	1	400.0	400.0	1	1	1	101.561035	95.75029	0	0.208	0.0	0.017	0.0	11.0
0.0	0.0	1	1	400.0	400.0	1	1	1	101.561035	95.75029	0	0.208	0.0	-0.001	0.0	11.0
0.0	0.0	1	1	400.0	400.0	1	1	1	101.561035	95.75029	0	0.208	0.0	0.017	0.0	11.0
0.0	0.0	1	1	400.0	400.0	1	1	1	101.561035	95.75029	0	0.208	0.0	-0.007	0.0	11.0
0.0	0.0	1	1	400.0	400.0	1	1	1	101.561035	95.75029	0	0.208	0.0	-0.006	0.0	11.0
0.0	0.0	1	1	400.0	400.0	1	1	1	101.561035	95.75029	0	0.208	0.0	0.012	0.0	11.0
0.0	0.0	1	1	400.0	400.0	1	1	1	101.561035	95.75029	0	0.208	0.0	0.005	0.0	11.0
0.0	0.0	1	1	400.0	400.0	1	1	1	101.561035	95.75029	0	0.208	0.0	-0.003	0.0	11.0
0.0	0.0	1	1	400.0	400.0	1	1	1	101.561035	95.75029	0	0.208	-0.001	-0.035	0.0	11.0
0.0	0.0	1	1	400.0	400.0	1	1	1	101.561035	95.75029	0	0.208	0.0	0.019	0.0	11.0
0.0	0.0	1	1	400.0	400.0	1	1	1	101.561035	95.75029	0	0.208	0.0	-0.001	0.0	11.0
0.0	0.0	1	1	400.0	400.0	1	1	1	101.561035	95.75029	0	0.208	0.0	-0.001	0.0	11.0
0.0	0.0	1	1	400.0	400.0	1	1	1	101.561035	95.75029	0	0.208	-0.001	-0.016	0.0	11.0
0.0	0.0	1	1	400.0	400.0	1	1	1	101.561035	95.75029	0	0.208	-0.002	-0.015	0.0	11.0
0.0	0.0	1	1	400.0	400.0	1	1	1	101.561035	95.75029	0	0.208	-0.002	-0.029	0.0	11.0
0.0	0.0	1	1	400.0	400.0	1	1	1	101.561035	95.75029	0	0.208	-0.001	0.013	0.0	11.0
0.0	0.0	1	1	400.0	400.0	1	1	1	101.561035	95.75029	0	0.208	0.0	0.018	0.0	11.0
0.0	0.0	1	1	400.0	400.0	1	1	1	101.561035	95.75029	0	0.208	0.0	0.033	0.0	11.0
0.0	0.0	1	1	400.0	400.0	1	1	1	101.561035	95.75029	0	0.208	0.0	0.018	0.0	11.0
0.0	0.0	1	1	400.0	400.0	1	1	1	101.561035	95.75029	0	0.208	0.0	0.042	0.0	11.0
0.0	0.0	1	1	400.0	400.0	1	1	1	101.561035	95.75029	0	0.208	-0.001	-0.026	0.0	11.0
0.0	0.0	1	1	400.0	400.0	1	1	1	101.561035	95.75029	0	0.208	-0.001	-0.165	0.0	11.0
0.0	0.0	1	1	400.0	400.0	1	1	1	101.561035	95.75029	0	0.208	-0.001	-0.041	0.0	11.0
0.0	0.0	1	1	400.0	400.0	1	1	1	101.561035	95.75029	0	0.208	0.0	0.141	0.0	11.0
0.0	0.0	1	1	400.0	400.0	1	1	1	101.561035	95.75029	0	0.208	0.0	0.005	0.0	11.0
0.0	0.0	1	1	400.0	400.0	1	1	1	101.561035	95.75029	0	0.208	0.0	0.025	0.0	11.0
0.0	0.0	1	1	400.0	400.0	1	1	1	101.561035	95.75029	0	0.208	0.0	0.005	0.0	11.0
0.0	0.0	1	1	400.0	400.0	1	1	1	101.561035	95.75029	0	0.208	0.0	0.044	0.0	11.0
0.0	0.0	1	1	400.0	400.0	1	1	1	101.561035	95.75029	0	0.208	-0.001	-0.04	0.0	11.0
0.0	0.0	1	1	400.0	400.0	1	1	1	101.561035	95.75029	0	0.208	0.0	0.032	0.0	11.0
0.0	0.0	1	1	400.0	400.0	1	1	1	101.561035	95.75029	0	0.208	0.0	0.125	0.0	11.0
0.0	0.0	1	1	400.0	400.0	1	1	1	101.561035	95.75029	0	0.208	-0.001	-0.098	0.0	11.0
0.0	0.0	1	1	400.0	400.0	1	1	1	101.561035	95.75029	0	0.208	-0.001	-0.034	0.0	11.0
0.0	0.0	1	1	400.0	400.0	1	1	1	101.561035	95.75029	0	0.208	0.0	-0.001	0.0	11.0
0.0	0.0	1	1	400.0	400.0	1	1	1	101.561035	95.75029	0	0.208	0.0	-0.011	0.0	11.0
0.0	0.0	1	1	400.0	400.0	1	1	1	101.561035	95.75029	0	0.208	-0.001	-0.021	0.0	11.0
0.0	0.0	1	1	400.0	400.0	1	1	1	101.561035	95.75029	0	0.208	0.0	-0.005	0.0	11.0
0.0	0.0	1	1	400.0	400.0	1	1	1	101.561035	95.75029	0	0.208	-0.001	-0.035	0.0	11.0
0.0	0.0	1	1	400.0	400.0	1	1	1	101.561035	95.75029	0	0.208	-0.001	-0.026	0.0	11.0
0.0	0.0	1	1	400.0	400.0	1	1	1	101.561035	95.75029	0	0.208	0.0	0.006	0.0	11.0
0.0	0.0	1	1	400.0	400.0	1	1	1	101.561035	95.75029	0	0.208	0.0	-0.008	0.0	11.0
0.0	0.0	1	1	400.0	400.0	1	1	1	101.561035	95.75029	0	0.208	0.0	0.151	0.0	11.0
0.0	0.0	1	1	400.0	400.0	1	1	1	101.561035	95.75029	0	0.208	0.0	0.025	0.0	11.0
0.0	0.0	1	1	400.0	400.0	1	1	1	101.561035	95.75029	0	0.208	0.0	0.004	0.0	11.0
0.0	0.0	1	1	400.0	400.0	1	1	1	101.561035	95.75029	0	0.208	0.0	0.031	0.0	11.0
0.0	0.0	1	1	400.0	400.0	1	1	1	101.561035	95.75029	0	0.208	-0.001	-0.041	0.0	11.0
0.0	0.0	1	1	400.0	400.0	1	1	1	101.561035	95.75029	0	0.208	-0.001	-0.013	0.0	11.0
0.0	0.0	1	1	400.0	400.0	1	1	1	101.561035	95.75029	0	0.208	0.0	0.031	0.0	11.0
0.0	0.0	1	1	400.0	400.0	1	1	1	101.561035	95.75029	0	0.208	-0.001	-0.043	0.0	11.0
0.0	0.0	1	1	400.0	400.0	1	1	1	101.561035	95.75029	0	0.208	0.0	0.018	0.0	11.0
0.0	0.0	1	1	400.0	400.0	1	1	1	101.561035	95.75029	0	0.208	-0.001	-0.028	0.0	11.0
0.0	0.0	1	1	400.0	400.0	1	1	1	101.561035	95.75029	0	0.208	-0.001	-0.055	0.0	11.0
0.0	0.0	1	1	400.0	400.0	1	1	1	101.561035	95.75029	0	0.208	-0.001	-0.089	0.0	11.0
0.0	0.0	1	1	400.0	400.0	1	1	1	101.561035	95.75029	0	0.208	0.0	0.004	0.0	11.0
0.0	0.0	1	1	400.0	400.0	1	1	1	101.561035	95.75029	0	0.208	0.0	0.018	0.0	11.0
0.0	0.0	1	1	400.0	400.0	1	1	1	101.561035	95.75029	0	0.208	-0.001	-0.015	0.0	11.0
0.0	0.0	1	1	400.0	400.0	1	1	1	101.561035	95.75029	0	0.208	0.0	0.039	0.0	11.0
0.0	0.0	1	1	400.0	400.0	1	1	1	101.561035	95.75029	0	0.208	0.0	0.025	0.0	11.0
0.0	0.0	1	1	400.0	400.0	1	1	1	101.561035	95.75029	0	0.208	-0.001	-0.021	0.0	11.0
0.0	0.0	1	1	400.0	400.0	1	1	1	101.561035	95.75029	0	0.208	-0.001	-0.012	0.0	11.0
0.0	0.0	1	1	400.0	400.0	1	1	1	101.561035	95.75029	0	0.208	0.0	0.004	0.0	11.0
0.0	0.0	1	1	400.0	400.0	1	1	1	101.561035	95.75029	0	0.208	0.0	-0.008	0.0	11.0
0.0	0.0	1	1	400.0	400.0	1	1	1	101.561035	95.75029	0	0.208	0.0	0.013	0.0	11.0
0.0	0.0	1	1	400.0	400.0	1	1	1	101.561035	95.75029	0	0.208	-0.001	-0.022	0.0	11.0
0.0	0.0	1	1	400.0	400.0	1	1	1	101.561035	95.75029	0	0.208	0.0	0.005	0.0	11.0
0.0	0.0	1	1	400.0	400.0	1	1	1	101.561035	95.75029	0	0.208	0.0	0.017	0.0	11.0
0.0	0.0	1	1	400.0	400.0	1	1	1	101.561035	95.75029	0	0.208	0.0	0.037	0.0	11.0
0.0	0.0	1	1	400.0	400.0	1	1	1	101.561035	95.75029	0	0.208	0.0	0.095	0.0	11.0
0.0	0.0	1	1	400.0	400.0	1	1	1	101.561035	95.75029	0	0.208	0.0	0.004	0.0	11.0
0.0	0.0	1	1	400.0	400.0	1	1	1	101.561035	95.75029	0	0.208	0.0	-0.01	0.0	11.0
0.0	0.0	1	1	400.0	400.0	1	1	1	101.561035	95.75029	0	0.208	-0.001	-0.041	0.0	11.0
0.0	0.0	1	1	400.0	400.0	1	1	1	101.561035	95.75029	0	0.208	0.0	-0.009	0.0	11.0
0.0	0.0	1	1	400.0	400.0	1	1	1	101.561035	95.75029	0	0.208	0.0	0.039	0.0	11.0
0.0	0.0	1	1	400.0	400.0	1	1	1	101.561035	95.75029	0	0.208	0.0	0.023	0.0	11.0
0.0	0.0	1	1	400.0	400.0	1	1	1	101.561035	95.75029	0	0.208	0.0	-0.007	0.0	11.0
-4180.487	-300.99503	1	2	300.99503	400.0	1	1	2	101.561035	95.75029	1	0.208	0.0	0.003	0.0	11.0
-4180.487	-300.99503	1	2	300.99503	400.0	0	1	2	101.561035	95.75029	1	0.208	-0.001	-0.018	0.0	11.0
-4180.487	-300.99503	1	2	300.99503	400.0	0	1	2	101.561035	95.75029	1	0.208	-0.001	-0.028	0.0	11.0
-4180.487	-300.99503	1	2	300.99503	400.0	0	1	2	101.561035	95.75029	1	0.208	0.0	0.024	0.0	11.0
-4180.487	-300.99503	1	2	300.99503	400.0	0	1	2	101.561035	95.75029	1	0.208	-0.001	-0.246	-0.569	11.0
-4180.487	-300.99503	1	2	300.99503	400.0	0	1	2	101.561035	95.75029	1	0.208	-0.005	-0.533	-0.569	11.0
-4180.487	-300.99503	1	2	300.99503	400.0	0	1	2	101.561035	95.75029	1	0.208	-0.011	-0.813	-0.825	11.0
-4180.487	-300.99503	1	2	300.99503	400.0	0	1	2	101.561035	95.75029	1	0.208	-0.019	-1.152	-1.283	11.0
-4180.487	-300.99503	1	2	300.99503	400.0	0	1	2	101.561035	95.75029	1	0.208	-0.028	-1.278	-1.283	11.0
-4180.487	-300.99503	1	2	300.99503	400.0	0	1	2	101.561035	95.75029	1	0.208	-0.038	-1.655	-1.679	11.0
-4180.487	-300.99503	1	2	300.99503	400.0	0	1	2	101.561035	95.75029	1	0.208	-0.047	-1.676	-1.679	11.0
-4180.487	-300.99503	1	2	300.99503	400.0	0	1	2	101.561035	95.75029	1	0.208	-0.057	-1.815	-1.856	11.0
-4180.487	-300.99503	1	2	300.99503	400.0	0	1	2	101.561035	95.75029	1	0.208	-0.069	-2.127	-2.174	11.0
-4180.487	-300.99503	1	2	300.99503	400.0	0	1	2	101.561035	95.75029	1	0.208	-0.08	-2.207	-2.174	11.0
-4180.487	-300.99503	1	2	300.99503	400.0	0	1	2	101.561035	95.75029	1	0.208	-0.091	-2.3	-2.316	11.0
-4180.487	-300.99503	1	2	300.99503	400.0	0	1	2	101.561035	95.75029	1	0.207	-0.103	-2.546	-2.571	11.0
-4180.487	-300.99503	1	2	300.99503	400.0	0	1	2	101.561035	95.75029	1	0.207	-0.113	-2.553	-2.571	11.0
-4180.487	-300.99503	1	2	300.99503	400.0	0	1	2	101.561035	95.75029	1	0.207	-0.123	-2.654	-2.685	11.0
-4180.487	-300.99503	1	2	300.99503	400.0	0	1	2	101.561035	95.75029	1	0.207	-0.133	-2.666	-2.685	11.0
-4180.487	-300.99503	1	2	300.99503	400.0	0	1	2	101.561035	95.75029	1	0.207	-0.144	-2.786	-2.889	11.0
-4180.487	-300.99503	1	2	300.99503	400.0	0	1	2	101.561035	95.75029	1	0.207	-0.154	-3.066	-3.066	11.0
-4180.487	-300.99503	1	2	300.99503	400.0	0	1	2	101.561035	95.75029	1	0.207	-0.164	-3.032	-3.066	11.0
-4180.487	-300.99503	1	2	300.99503	400.0	0	1	2	101.561035	95.75029	1	0.207	-0.173	-3.172	-3.145	11.0
-4180.487	-300.99503	1	2	300.99503	400.0	0	1	2	101.561035	95.75029	1	0.207	-0.183	-3.293	-3.287	11.0
-4180.487	-300.99503	1	2	300.99503	400.0	0	1	2	101.561035	95.75029	1	0.207	-0.191	-3.279	-3.287	11.0
-4180.487	-300.99503	1	2	300.99503	400.0	0	1	2	101.561035	95.75029	1	0.207	-0.199	-3.357	-3.35	11.0
-4180.487	-300.99503	1	2	300.99503	400.0	0	1	2	101.561035	95.75029	1	0.207	-0.206	-3.346	-3.464	11.0
-4180.487	-300.99503	1	2	300.99503	400.0	0	1	2	101.561035	95.75029	1	0.207	-0.214	-3.473	-3.464	11.0
-4180.487	-300.99503	1	2	300.99503	400.0	0	1	2	101.561035	95.75029	1	0.207	-0.221	-3.547	-3.515	11.0
-4180.487	-300.99503	1	2	300.99503	400.0	0	1	2	101.561035	95.75029	1	0.207	-0.227	-3.571	-3.515	11.0
-4180.487	-300.99503	1	2	300.99503	400.0	0	1	2	101.561035	95.75029	1	0.207	-0.234	-3.576	-3.606	11.0
-4180.487	-300.99503	1	2	300.99503	400.0	0	1	2	101.561035	95.75029	1	0.207	-0.242	-3.665	-3.648	11.0
-4180.487	-300.99503	1	2	300.99503	400.0	0	1	2	101.561035	95.75029	1	0.207	-0.248	-3.651	-3.648	11.0
-4180.487	-300.99503	1	2	300.99503	400.0	0	1	2	101.561035	95.75029	1	0.207	-0.254	-3.738	-3.72	11.0
-4180.487	-300.99503	1	2	300.99503	400.0	0	1	2	101.561035	95.75029	1	0.207	-0.26	-3.738	-3.72	11.0
-4180.487	-300.99503	1	2	300.99503	400.0	0	1	2	101.561035	95.75029	1	0.207	-0.265	-3.792	-3.784	11.0
-4180.487	-300.99503	1	2	300.99503	400.0	0	1	2	101.561035	95.75029	1	0.207	-0.269	-3.778	-3.812	11.0
-4180.487	-300.99503	1	2	300.99503	400.0	0	1	2	101.561035	95.75029	1	0.207	-0.273	-3.863	-3.812	11.0
-4180.487	-300.99503	1	2	300.99503	400.0	0	1	2	101.561035	95.75029	1	0.207	-0.278	-3.837	-3.863	11.0
-4180.487	-300.99503	1	2	300.99503	400.0	0	1	2	101.561035	95.75029	1	0.207	-0.283	-3.88	-3.886	11.0
-4180.487	-300.99503	1	2	300.99503	400.0	0	1	2	101.561035	95.75029	1	0.207	-0.287	-3.92	-3.886	11.0
-4180.487	-300.99503	1	2	300.99503	400.0	0	1	2	101.561035	95.75029	1	0.207	-0.29	-3.853	-3.926	11.0
-4180.487	-300.99503	1	2	300.99503	400.0	0	1	2	101.561035	95.75029	1	0.207	-0.294	-3.918	-3.926	11.0
-4180.487	-300.99503	1	2	300.99503	400.0	0	1	2	101.561035	95.75029	1	0.207	-0.298	-3.939	-3.945	11.0
-4180.487	-300.99503	1	2	300.99503	400.0	0	1	2	101.561035	95.75029	1	0.207	-0.302	-3.954	-3.977	11.0
-4180.487	-300.99503	1	2	300.99503	400.0	0	1	2	101.561035	95.75029	1	0.207	-0.304	-3.981	-3.977	11.0
-4180.487	-300.99503	1	2	300.99503	400.0	0	1	2	101.561035	95.75029	1	0.207	-0.306	-4.077	-3.992	11.0
-4180.487	-300.99503	1	2	300.99503	400.0	0	1	2	101.561035	95.75029	1	0.207	-0.308	-4.027	-4.018	11.0
-4180.487	-300.99503	1	2	300.99503	400.0	0	1	2	101.561035	95.75029	1	0.207	-0.31	-4.035	-4.018	11.0
-4180.487	-300.99503	1	2	300.99503	400.0	0	1	2	101.561035	95.75029	1	0.207	-0.312	-4.022	-4.03	11.0
-4180.487	-300.99503	1	2	300.99503	400.0	0	1	2	101.561035	95.75029	1	0.207	-0.314	-3.992	-4.03	11.0
-4180.487	-300.99503	1	2	300.99503	400.0	0	1	2	101.561035	95.75029	1	0.207	-0.316	-4.052	-4.051	11.0
-4180.487	-300.99503	1	2	300.99503	400.0	0	1	2	101.561035	95.75029	1	0.207	-0.318	-4.069	-4.069	11.0
-4180.487	-300.99503	1	2	300.99503	400.0	0	1	2	101.561035	95.75029	1	0.207	-0.32	-3.905	-4.069	11.0
-4180.487	-300.99503	1	2	300.99503	400.0	0	1	2	101.561035	95.75029	1	0.207	-0.322	-4.121	-4.077	11.0
-4180.487	-300.99503	1	2	300.99503	400.0	0	1	2	101.561035	95.75029	1	0.207	-0.323	-4.152	-4.092	11.0
-4180.487	-300.99503	1	2	300.99503	400.0	0	1	2	101.561035	95.75029	1	0.207	-0.323	-4.079	-4.092	11.0
-4180.487	-300.99503	1	2	300.99503	400.0	0	1	2	101.561035	95.75029	1	0.207	-0.324	-4.183	-4.098	11.0
-4180.487	-300.99503	1	2	300.99503	400.0	0	1	2	101.561035	95.75029	1	0.207	-0.324	-4.036	-4.098	11.0
-4180.487	-300.99503	1	2	300.99503	400.0	0	1	2	101.561035	95.75029	1	0.207	-0.326	-4.122	-4.11	11.0
-4180.487	-300.99503	1	2	300.99503	400.0	0	1	2	101.561035	95.75029	1	0.207	-0.327	-4.14	-4.115	11.0
-4180.487	-300.99503	1	2	300.99503	400.0	0	1	2	101.561035	95.75029	1	0.207	-0.328	-4.127	-4.115	11.0
-4180.487	-300.99503	1	2	300.99503	400.0	0	1	2	101.561035	95.75029	1	0.207	-0.329	-4.142	-4.125	11.0
-4180.487	-300.99503	1	2	300.99503	400.0	0	1	2	101.561035	95.75029	1	0.207	-0.33	-4.082	-4.129	11.0
-4180.487	-300.99503	1	2	300.99503	400.0	0	1	2	101.561035	95.75029	1	0.207	-0.332	-4.123	-4.129	11.0
-4180.487	-300.99503	1	2	300.99503	400.0	0	1	2	101.561035	95.75029	1	0.207	-0.333	-4.135	-4.137	11.0
-4180.487	-300.99503	1	2	300.99503	400.0	0	1	2	101.561035	95.75029	1	0.207	-0.334	-4.142	-4.137	11.0
-4180.487	-300.99503	1	2	300.99503	400.0	0	1	2	101.561035	95.75029	1	0.207	-0.336	-4.168	-4.14	11.0
-4180.487	-300.99503	1	2	300.99503	400.0	0	1	2	101.561035	95.75029	1	0.207	-0.337	-4.153	-4.146	11.0
-4180.487	-300.99503	1	2	300.99503	400.0	0	1	2	101.561035	95.75029	1	0.207	-0.339	-4.179	-4.146	11.0
-4180.487	-300.99503	1	2	300.99503	400.0	0	1	2	101.561035	95.75029	1	0.207	-0.341	-4.128	-4.151	11.0
-4180.487	-300.99503	1	2	300.99503	400.0	0	1	2	101.561035	95.75029	1	0.207	-0.341	-4.161	-4.154	11.0
-4180.487	-300.99503	1	2	300.99503	400.0	0	1	2	101.561035	95.75029	1	0.207	-0.341	-4.149	-4.154	11.0
-4180.487	-300.99503	1	2	300.99503	400.0	0	1	2	101.561035	95.75029	1	0.207	-0.341	-4.147	-4.159	11.0
-4180.487	-300.99503	1	2	300.99503	400.0	0	1	2	101.561035	95.75029	1	0.207	-0.341	-4.138	-4.159	11.0
-4180.487	-300.99503	1	2	300.99503	400.0	0	1	2	101.561035	95.75029	1	0.207	-0.341	-4.152	-4.16	11.0
-4180.487	-300.99503	1	2	300.99503	400.0	0	1	2	101.561035	95.75029	1	0.207	-0.341	-4.132	-4.163	11.0
-4180.487	-300.99503	1	2	300.99503	400.0	1	1	2	101.561035	95.75029	1	0.207	-0.341	-4.201	-4.163	11.0
-4180.487	-300.99503	1	2	300.99503	400.0	1	1	2	101.561035	95.75029	1	0.207	-0.341	-4.152	-4.165	11.0
-4180.487	-300.99503	1	2	300.99503	400.0	1	1	2	101.561035	95.75029	1	0.207	-0.341	-4.121	-4.167	11.0
-4180.487	-300.99503	1	2	300.99503	400.0	1	1	2	101.561035	95.75029	1	0.207	-0.341	-4.145	-4.167	11.0
-4180.487	-300.99503	1	2	300.99503	400.0	1	1	2	101.561035	95.75029	1	0.207	-0.341	-4.143	-4.17	11.0
-4180.487	-300.99503	1	2	300.99503	400.0	1	1	2	101.561035	95.75029	1	0.207	-0.341	-4.206	-4.17	11.0
-4180.487	-300.99503	1	2	300.99503	400.0	1	1	2	101.561035	95.75029	1	0.207	-0.341	-4.164	-4.171	11.0
-4180.487	-300.99503	1	2	300.99503	400.0	1	1	2	101.561035	95.75029	1	0.207	-0.342	-4.185	-4.172	11.0
-4180.487	-300.99503	1	2	300.99503	400.0	1	1	2	101.561035	95.75029	1	0.207	-0.342	-4.169	-4.172	11.0
-4180.487	-300.99503	1	2	300.99503	400.0	1	1	2	101.561035	95.75029	1	0.207	-0.342	-4.184	-4.173	11.0
-4180.487	-300.99503	1	2	300.99503	400.0	1	1	2	101.561035	95.75029	1	0.207	-0.342	-4.171	-4.175	11.0
-4180.487	-300.99503	1	2	300.99503	400.0	1	1	2	101.561035	95.75029	1	0.207	-0.342	-4.141	-4.175	11.0
-4180.487	-300.99503	1	2	300.99503	400.0	1	1	2	101.561035	95.75029	1	0.207	-0.342	-4.197	-4.176	11.0
-4180.487	-300.99503	1	2	300.99503	400.0	1	1	2	101.561035	95.75029	1	0.207	-0.342	-4.169	-4.177	11.0
-4180.487	-300.99503	1	2	300.99503	400.0	1	1	2	101.561035	95.75029	1	0.207	-0.342	-4.174	-4.177	11.0
-4180.487	-300.99503	1	2	300.99503	400.0	1	1	2	101.561035	95.75029	1	0.207	-0.342	-4.171	-4.177	11.0
-4180.487	-300.99503	1	2	300.99503	400.0	1	1	2	101.561035	95.75029	1	0.207	-0.34	-4.089	-4.177	11.0
-4180.487	-300.99503	1	2	300.99503	400.0	1	1	2	101.561035	95.75029	1	0.207	-0.34	-4.093	-4.179	11.0
-4180.487	-300.99503	1	2	300.99503	400.0	1	1	2	101.561035	95.75029	1	0.207	-0.341	-4.154	-4.179	11.0
-4180.487	-300.99503	1	2	300.99503	400.0	1	1	2	101.561035	95.75029	1	0.207	-0.341	-4.238	-4.179	11.0
-4180.487	-300.99503	1	2	300.99503	400.0	1	1	2	101.561035	95.75029	1	0.207	-0.341	-4.16	-4.179	11.0
-4180.487	-300.99503	1	2	300.99503	400.0	1	1	2	101.561035	95.75029	1	0.207	-0.341	-4.16	-4.179	11.0
-4180.487	-300.99503	1	2	300.99503	400.0	1	1	2	101.561035	95.75029	1	0.207	-0.341	-4.228	-4.18	11.0
-4180.487	-300.99503	1	2	300.99503	400.0	1	1	2	101.561035	95.75029	1	0.207	-0.341	-4.193	-4.18	11.0
-4180.487	-300.99503	1	2	300.99503	400.0	1	1	2	101.561035	95.75029	1	0.207	-0.341	-4.167	-4.18	11.0
-4180.487	-300.99503	1	2	300.99503	400.0	1	1	2	101.561035	95.75029	1	0.207	-0.341	-4.18	-4.181	11.0
-4180.487	-300.99503	1	2	300.99503	400.0	1	1	2	101.561035	95.75029	1	0.207	-0.341	-4.219	-4.181	11.0
-4180.487	-300.99503	1	2	300.99503	400.0	1	1	2	101.561035	95.75029	1	0.207	-0.341	-4.159	-4.181	11.0
-4180.487	-300.99503	1	2	300.99503	400.0	1	1	2	101.561035	95.75029	1	0.207	-0.341	-4.207	-4.182	11.0
-4180.487	-300.99503	1	2	300.99503	400.0	1	1	2	101.561035	95.75029	1	0.207	-0.341	-4.25	-4.182	11.0
-4180.487	-300.99503	1	2	300.99503	400.0	1	1	2	101.561035	95.75029	1	0.207	-0.341	-4.208	-4.182	11.0
-4180.487	-300.99503	1	2	300.99503	400.0	1	1	2	101.561035	95.75029	1	0.207	-0.341	-4.164	-4.182	11.0
-4180.487	-300.99503	1	2	300.99503	400.0	1	1	2	101.561035	95.75029	1	0.207	-0.342	-4.366	-4.182	11.0
-4180.487	-300.99503	1	2	300.99503	400.0	1	1	2	101.561035	95.75029	1	0.207	-0.343	-4.367	-4.183	11.0
-4180.487	-300.99503	1	2	300.99503	400.0	1	1	2	101.561035	95.75029	1	0.207	-0.343	-4.189	-4.183	11.0
-4180.487	-300.99503	1	2	300.99503	400.0	1	1	2	101.561035	95.75029	1	0.207	-0.343	-4.26	-4.183	11.0
-4180.487	-300.99503	1	2	300.99503	400.0	1	1	2	101.561035	95.75029	1	0.207	-0.342	-4.22	-4.183	11.0
-4180.487	-300.99503	1	2	300.99503	400.0	1	1	2	101.561035	95.75029	1	0.207	-0.342	-4.22	-4.183	11.0
-4180.487	-300.99503	1	2	300.99503	400.0	1	1	2	101.561035	95.75029	1	0.207	-0.342	-4.194	-4.183	11.0
-4180.487	-300.99503	1	2	300.99503	400.0	1	1	2	101.561035	95.75029	1	0.207	-0.342	-4.236	-4.183	11.0
-4180.487	-300.99503	1	2	300.99503	400.0	1	1	2	101.561035	95.75029	1	0.207	-0.342	-4.172	-4.183	11.0
-4180.487	-300.99503	1	2	300.99503	400.0	1	1	2	101.561035	95.75029	1	0.207	-0.342	-4.149	-4.183	11.0
-4180.487	-300.99503	1	2	300.99503	400.0	1	1	2	101.561035	95.75029	1	0.207	-0.342	-4.167	-4.183	11.0
-4180.487	-300.99503	1	2	300.99503	400.0	1	1	2	101.561035	95.75029	1	0.207	-0.342	-4.197	-4.183	11.0
-4180.487	-300.99503	1	2	300.99503	400.0	1	1	2	101.561035	95.75029	1	0.207	-0.342	-4.327	-4.184	11.0
-4180.487	-300.99503	1	2	300.99503	400.0	1	1	2	101.561035	95.75029	1	0.207	-0.342	-4.185	-4.184	11.0
-4180.487	-300.99503	1	2	300.99503	400.0	1	1	2	101.561035	95.75029	1	0.207	-0.342	-4.19	-4.184	11.0
-4180.487	-300.99503	1	2	300.99503	400.0	1	1	2	101.561035	95.75029	1	0.207	-0.342	-4.26	-4.184	11.0
-4180.487	-300.99503	1	2	300.99503	400.0	1	1	2	101.561035	95.75029	1	0.207	-0.342	-4.121	-4.184	11.0
-4180.487	-300.99503	1	2	300.99503	400.0	1	1	2	101.561035	95.75029	1	0.207	-0.342	-4.184	-4.184	11.0
-4180.487	-300.99503	1	2	300.99503	400.0	1	1	2	101.561035	95.75029	1	0.207	-0.342	-4.179	-4.184	11.0
-4180.487	-300.99503	1	2	300.99503	400.0	1	1	2	101.561035	95.75029	1	0.207	-0.342	-4.272	-4.184	11.0
-4180.487	-300.99503	1	2	300.99503	400.0	1	1	2	101.561035	95.75029	1	0.206	-0.342	-4.17	-4.184	11.0
-4180.487	-300.99503	1	2	300.99503	400.0	1	1	2	101.561035	95.75029	1	0.206	-0.342	-4.219	-4.184	11.0
-4180.487	-300.99503	1	2	300.99503	400.0	1	1	2	101.561035	95.75029	1	0.206	-0.342	-4.146	-4.184	11.0
-4180.487	-300.99503	1	2	300.99503	400.0	1	1	2	101.561035	95.75029	1	0.206	-0.342	-4.212	-4.184	11.0
-4180.487	-300.99503	1	2	300.99503	400.0	1	1	2	101.561035	95.75029	1	0.206	-0.342	-4.181	-4.184	11.0
-4180.487	-300.99503	1	2	300.99503	400.0	1	1	2	101.561035	95.75029	1	0.206	-0.342	-4.175	-4.184	11.0
-4180.487	-300.99503	1	2	300.99503	400.0	1	1	2	101.561035	95.75029	1	0.206	-0.342	-4.169	-4.184	11.0
-4180.487	-300.99503	1	2	300.99503	400.0	1	1	2	101.561035	95.75029	1	0.206	-0.342	-4.148	-4.184	11.0
-4180.487	-300.99503	1	2	300.99503	400.0	1	1	2	101.561035	95.75029	1	0.206	-0.342	-4.182	-4.184	11.0
-4180.487	-300.99503	1	2	300.99503	400.0	1	1	2	101.561035	95.75029	1	0.206	-0.342	-4.208	-4.184	11.0
-4180.487	-300.99503	1	2	300.99503	400.0	1	1	2	101.561035	95.75029	1	0.206	-0.342	-4.2	-4.184	11.0
-4180.487	-300.99503	1	2	300.99503	400.0	1	1	2	101.561035	95.75029	1	0.206	-0.341	-4.006	-4.184	11.0
-4180.487	-300.99503	1	2	300.99503	400.0	1	1	2	101.561035	95.75029	1	0.206	-0.341	-4.179	-4.184	11.0
-4180.487	-300.99503	1	2	300.99503	400.0	1	1	2	101.561035	95.75029	1	0.206	-0.34	-4.011	-4.184	11.0
-4180.487	-300.99503	1	2	300.99503	400.0	1	1	2	101.561035	95.75029	1	0.206	-0.341	-4.181	-4.184	11.0
-4180.487	-300.99503	1	2	300.99503	400.0	1	1	2	101.561035	95.75029	1	0.206	-0.341	-4.198	-4.184	11.0
-4180.487	-300.99503	1	2	300.99503	400.0	1	1	2	101.561035	95.75029	1	0.206	-0.341	-4.157	-4.184	11.0
-4180.487	-300.99503	1	2	300.99503	400.0	1	1	2	101.561035	95.75029	1	0.206	-0.341	-4.192	-4.184	11.0
-4180.487	-300.99503	1	2	300.99503	400.0	1	1	2	101.561035	95.75029	1	0.206	-0.34	-4.109	-4.184	11.0
-4180.487	-300.99503	1	2	300.99503	400.0	1	1	2	101.561035	95.75029	1	0.206	-0.341	-4.16	-4.184	11.0
-4180.487	-300.99503	1	2	300.99503	400.0	1	1	2	101.561035	95.75029	1	0.206	-0.341	-4.187	-4.184	11.0
-4180.487	-300.99503	1	2	300.99503	400.0	1	1	2	101.561035	95.75029	1	0.206	-0.341	-4.169	-4.184	11.0
-4180.487	-300.99503	1	2	300.99503	400.0	1	1	2	101.561035	95.75029	1	0.206	-0.341	-4.177	-4.184	11.0
-4180.487	-300.99503	1	2	300.99503	400.0	1	1	2	101.561035	95.75029	1	0.206	-0.341	-4.192	-4.184	11.0
-4180.487	-300.99503	1	2	300.99503	400.0	1	1	2	101.561035	95.75029	1	0.206	-0.341	-4.217	-4.184	11.0
-4180.487	-300.99503	1	2	300.99503	400.0	1	1	2	101.561035	95.75029	1	0.206	-0.341	-4.185	-4.184	11.0
-4180.487	-300.99503	1	2	300.99503	400.0	1	1	2	101.561035	95.75029	1	0.206	-0.341	-4.22	-4.184	11.0
-4180.487	-300.99503	1	2	300.99503	400.0	1	1	2	101.561035	95.75029	1	0.206	-0.341	-4.167	-4.184	11.0
-4180.487	-300.99503	1	2	300.99503	400.0	1	1	2	101.561035	95.75029	1	0.206	-0.341	-4.187	-4.184	11.0
-4180.487	-300.99503	1	2	300.99503	400.0	1	1	2	101.561035	95.75029	1	0.206	-0.341	-4.148	-4.184	11.0
-4180.487	-300.99503	1	2	300.99503	400.0	1	1	2	101.561035	95.75029	1	0.206	-0.341	-4.191	-4.184	11.0
-4180.487	-300.99503	1	2	300.99503	400.0	1	1	2	101.561035	95.75029	1	0.206	-0.341	-4.188	-4.184	11.0
-4180.487	-300.99503	1	2	300.99503	400.0	1	1	2	101.561035	95.75029	1	0.206	-0.341	-4.191	-4.184	11.0
-4180.487	-300.99503	1	2	300.99503	400.0	1	1	2	101.561035	95.75029	1	0.206	-0.34	-3.997	-4.184	11.0
-4180.487	-300.99503	1	2	300.99503	400.0	1	1	2	101.561035	95.75029	1	0.206	-0.341	-4.187	-4.184	11.0
-4180.487	-300.99503	1	2	300.99503	400.0	1	1	2	101.561035	95.75029	1	0.206	-0.341	-4.174	-4.184	11.0
-4180.487	-300.99503	1	2	300.99503	400.0	1	1	2	101.561035	95.75029	1	0.206	-0.341	-4.265	-4.184	11.0
-4180.487	-300.99503	1	2	300.99503	400.0	1	1	2	101.561035	95.75029	1	0.206	-0.341	-4.176	-4.184	11.0
-4180.487	-300.99503	1	2	300.99503	400.0	1	1	2	101.561035	95.75029	1	0.206	-0.341	-4.195	-4.184	11.0
-4180.487	-300.99503	1	2	300.99503	400.0	1	1	2	101.561035	95.75029	1	0.206	-0.341	-4.181	-4.184	11.0
-4180.487	-300.99503	1	2	300.99503	400.0	1	1	2	101.561035	95.75029	1	0.206	-0.341	-4.198	-4.184	11.0
-4180.487	-300.99503	1	2	300.99503	400.0	1	1	2	101.561035	95.75029	1	0.206	-0.341	-4.127	-4.184	11.0
-4180.487	-300.99503	1	2	300.99503	400.0	1	1	2	101.561035	95.75029	1	0.206	-0.341	-4.15	-4.184	11.0
-4180.487	-300.99503	1	2	300.99503	400.0	1	1	2	101.561035	95.75029	1	0.206	-0.341	-4.261	-4.184	11.0
-4180.487	-300.99503	1	2	300.99503	400.0	1	1	2	101.561035	95.75029	1	0.206	-0.341	-4.221	-4.184	11.0
-4180.487	-300.99503	1	2	300.99503	400.0	1	1	2	101.561035	95.75029	1	0.206	-0.341	-4.209	-4.184	11.0
-4180.487	-300.99503	1	2	300.99503	400.0	1	1	2	101.561035	95.75029	1	0.206	-0.341	-4.207	-4.184	11.0
-4180.487	-300.99503	1	2	300.99503	400.0	1	1	2	101.561035	95.75029	1	0.206	-0.341	-4.178	-4.184	11.0
-4180.487	-300.99503	1	2	300.99503	400.0	1	1	2	101.561035	95.75029	1	0.206	-0.341	-4.19	-4.184	11.0
-4180.487	-300.99503	1	2	300.99503	400.0	1	1	2	101.561035	95.75029	1	0.206	-0.341	-4.166	-4.184	11.0
-4180.487	-300.99503	1	2	300.99503	400.0	1	1	2	101.561035	95.75029	1	0.206	-0.341	-4.17	-4.184	11.0
-4180.487	-300.99503	1	2	300.99503	400.0	1	1	2	101.561035	95.75029	1	0.206	-0.341	-4.177	-4.184	11.0
-4180.487	-300.99503	1	2	300.99503	400.0	1	1	2	101.561035	95.75029	1	0.206	-0.341	-4.18	-4.184	11.0
-4180.487	-300.99503	1	2	300.99503	400.0	1	1	2	101.561035	95.75029	1	0.206	-0.341	-4.223	-4.184	11.0
-4180.487	-300.99503	1	2	300.99503	400.0	1	1	2	101.561035	95.75029	1	0.206	-0.341	-4.208	-4.184	11.0
-4180.487	-300.99503	1	2	300.99503	400.0	1	1	2	101.561035	95.75029	1	0.206	-0.341	-4.208	-4.184	11.0
-4180.487	-300.99503	1	2	300.99503	400.0	1	1	2	101.561035	95.75029	1	0.206	-0.341	-4.223	-4.184	11.0
-4180.487	-300.99503	1	2	300.99503	400.0	1	1	2	101.561035	95.75029	1	0.206	-0.341	-4.184	-4.184	11.0
-4180.487	-300.99503	1	2	300.99503	400.0	1	1	2	101.561035	95.75029	1	0.206	-0.34	-4.1	-4.184	11.0
-4180.487	-300.99503	1	2	300.99503	400.0	1	1	2	101.561035	95.75029	1	0.206	-0.341	-4.196	-4.184	11.0
-4180.487	-300.99503	1	2	300.99503	400.0	1	1	2	101.561035	95.75029	1	0.206	-0.341	-4.154	-4.184	11.0
-4180.487	-300.99503	1	2	300.99503	400.0	1	1	2	101.561035	95.75029	1	0.206	-0.341	-4.179	-4.184	11.0
-4180.487	-300.99503	1	2	300.99503	400.0	1	1	2	101.561035	95.75029	1	0.206	-0.34	-3.994	-4.184	11.0
-4180.487	-300.99503	1	2	300.99503	400.0	1	1	2	101.561035	95.75029	1	0.206	-0.341	-4.189	-4.184	11.0
-4180.487	-300.99503	1	2	300.99503	400.0	1	1	2	101.561035	95.75029	1	0.206	-0.341	-4.153	-4.184	11.0
-4180.487	-300.99503	1	2	300.99503	400.0	1	1	2	101.561035	95.75029	1	0.206	-0.341	-4.174	-4.184	11.0
-4180.487	-300.99503	1	2	300.99503	400.0	1	1	2	101.561035	95.75029	1	0.206	-0.341	-4.153	-4.184	11.0
-4180.487	-300.99503	1	2	300.99503	400.0	1	1	2	101.561035	95.75029	1	0.206	-0.341	-4.172	-4.184	11.0
-4180.487	-300.99503	1	2	300.99503	400.0	1	1	2	101.561035	95.75029	1	0.206	-0.341	-4.177	-4.184	11.0
-4180.487	-300.99503	1	2	300.99503	400.0	1	1	2	101.561035	95.75029	1	0.206	-0.34	-3.978	-4.184	11.0
-4180.487	-300.99503	1	2	300.99503	400.0	1	1	2	101.561035	95.75029	1	0.206	-0.341	-4.192	-4.184	11.0
-4180.487	-300.99503	1	2	300.99503	400.0	1	1	2	101.561035	95.75029	1	0.206	-0.341	-4.165	-4.184	11.0
-4180.487	-300.99503	1	2	300.99503	400.0	1	1	2	101.561035	95.75029	1	0.206	-0.341	-4.206	-4.184	11.0
-4180.487	-300.99503	1	2	300.99503	400.0	1	1	2	101.561035	95.75029	1	0.206	-0.341	-4.154	-4.184	11.0
-4180.487	-300.99503	1	2	300.99503	400.0	1	1	2	101.561035	95.75029	1	0.206	-0.341	-4.158	-4.184	11.0
-4180.487	-300.99503	1	2	300.99503	400.0	1	1	2	101.561035	95.75029	1	0.206	-0.341	-4.211	-4.184	11.0
-4180.487	-300.99503	1	2	300.99503	400.0	1	1	2	101.561035	95.75029	1	0.206	-0.341	-4.203	-4.184	11.0
0.0	0.0	1	2	300.99503	400.0	1	1	2	101.561035	95.75029	0	0.206	-0.341	-4.196	-4.184	11.0
0.0	0.0	1	2	300.99503	400.0	1	1	2	101.561035	95.75029	0	0.206	-0.341	-4.206	-4.184	11.0
0.0	0.0	1	2	300.99503	400.0	1	1	2	101.561035	95.75029	0	0.206	-0.341	-4.201	-4.184	11.0
0.0	0.0	1	2	300.99503	400.0	1	1	2	101.561035	95.75029	0	0.206	-0.341	-4.309	-4.184	11.0
0.0	0.0	1	2	300.99503	400.0	1	1	2	101.561035	95.75029	0	0.206	-0.341	-4.169	-4.184	11.0
0.0	0.0	1	2	300.99503	400.0	1	1	2	101.561035	95.75029	0	0.206	-0.337	-3.649	-3.613	11.0
0.0	0.0	1	2	300.99503	400.0	1	1	2	101.561035	95.75029	0	0.207	-0.329	-3.047	-3.12	11.0
0.0	0.0	1	2	300.99503	400.0	1	1	2	101.561035	95.75029	0	0.207	-0.322	-3.078	-3.12	11.0
0.0	0.0	1	2	300.99503	400.0	1	1	2	101.561035	95.75029	0	0.207	-0.314	-2.849	-2.9	11.0
0.0	0.0	1	2	300.99503	400.0	1	1	2	101.561035	95.75029	0	0.207	-0.305	-2.557	-2.504	11.0
0.0	0.0	1	2	300.99503	400.0	1	1	2	101.561035	95.75029	0	0.207	-0.296	-2.506	-2.504	11.0
0.0	0.0	1	2	300.99503	400.0	1	1	2	101.561035	95.75029	0	0.207	-0.285	-2.333	-2.327	11.0
0.0	0.0	1	2	300.99503	400.0	1	1	2	101.561035	95.75029	0	0.207	-0.276	-2.338	-2.327	11.0
0.0	0.0	1	2	300.99503	400.0	1	1	2	101.561035	95.75029	0	0.207	-0.266	-1.999	-2.009	11.0
0.0	0.0	1	2	300.99503	400.0	1	1	2	101.561035	95.75029	0	0.207	-0.255	-1.795	-1.735	11.0
0.0	0.0	1	2	300.99503	400.0	1	1	2	101.561035	95.75029	0	0.207	-0.245	-1.737	-1.735	11.0
0.0	0.0	1	2	300.99503	400.0	1	1	2	101.561035	95.75029	0	0.207	-0.233	-1.603	-1.612	11.0
0.0	0.0	1	2	300.99503	400.0	1	1	2	101.561035	95.75029	0	0.207	-0.221	-1.379	-1.392	11.0
0.0	0.0	1	2	300.99503	400.0	1	1	2	101.561035	95.75029	0	0.207	-0.21	-1.346	-1.392	11.0
0.0	0.0	1	2	300.99503	400.0	1	1	2	101.561035	95.75029	0	0.207	-0.2	-1.293	-1.294	11.0
0.0	0.0	1	2	300.99503	400.0	1	1	2	101.561035	95.75029	0	0.207	-0.192	-1.325	-1.294	11.0
0.0	0.0	1	2	300.99503	400.0	1	1	2	101.561035	95.75029	0	0.207	-0.182	-1.098	-1.117	11.0
0.0	0.0	1	2	300.99503	400.0	1	1	2	101.561035	95.75029	0	0.207	-0.173	-1.051	-1.038	11.0
0.0	0.0	1	2	300.99503	400.0	1	1	2	101.561035	95.75029	0	0.207	-0.165	-1.012	-1.038	11.0
0.0	0.0	1	2	300.99503	400.0	1	1	2	101.561035	95.75029	0	0.207	-0.156	-0.866	-0.896	11.0
0.0	0.0	1	2	300.99503	400.0	1	1	2	101.561035	95.75029	0	0.207	-0.148	-0.832	-0.833	11.0
0.0	0.0	1	2	300.99503	400.0	1	1	2	101.561035	95.75029	0	0.207	-0.14	-0.792	-0.833	11.0
0.0	0.0	1	2	300.99503	400.0	1	1	2	101.561035	95.75029	0	0.207	-0.133	-0.719	-0.719	11.0
0.0	0.0	1	2	300.99503	400.0	1	1	2	101.561035	95.75029	0	0.207	-0.125	-0.639	-0.621	11.0
0.0	0.0	1	2	300.99503	400.0	1	1	2	101.561035	95.75029	0	0.207	-0.117	-0.606	-0.621	11.0
0.0	0.0	1	2	300.99503	400.0	1	1	2	101.561035	95.75029	0	0.207	-0.111	-0.579	-0.577	11.0
0.0	0.0	1	2	300.99503	400.0	1	1	2	101.561035	95.75029	0	0.207	-0.105	-0.526	-0.577	11.0
0.0	0.0	1	2	300.99503	400.0	1	1	2	101.561035	95.75029	0	0.208	-0.098	-0.493	-0.498	11.0
0.0	0.0	1	2	300.99503	400.0	1	1	2	101.561035	95.75029	0	0.208	-0.092	-0.46	-0.462	11.0
0.0	0.0	1	2	300.99503	400.0	1	1	2	101.561035	95.75029	0	0.208	-0.086	-0.466	-0.462	11.0
0.0	0.0	1	2	300.99503	400.0	1	1	2	101.561035	95.75029	0	0.208	-0.08	-0.36	-0.399	11.0
0.0	0.0	1	2	300.99503	400.0	1	1	2	101.561035	95.75029	0	0.208	-0.076	-0.386	-0.399	11.0
0.0	0.0	1	2	300.99503	400.0	1	1	2	101.561035	95.75029	0	0.208	-0.072	-0.32	-0.345	11.0
0.0	0.0	1	2	300.99503	400.0	1	1	2	101.561035	95.75029	0	0.208	-0.068	-0.294	-0.32	11.0
0.0	0.0	1	2	300.99503	400.0	1	1	2	101.561035	95.75029	0	0.208	-0.064	-0.32	-0.32	11.0
0.0	0.0	1	2	300.99503	400.0	1	1	2	101.561035	95.75029	0	0.208	-0.06	-0.274	-0.276	11.0
0.0	0.0	1	2	300.99503	400.0	1	1	2	101.561035	95.75029	0	0.208	-0.058	-0.274	-0.257	11.0
0.0	0.0	1	2	300.99503	400.0	1	1	2	101.561035	95.75029	0	0.208	-0.056	-0.267	-0.257	11.0
0.0	0.0	1	2	300.99503	400.0	1	1	2	101.561035	95.75029	0	0.208	-0.052	-0.194	-0.221	11.0
0.0	0.0	1	2	300.99503	400.0	1	1	2	101.561035	95.75029	0	0.208	-0.049	-0.234	-0.206	11.0
0.0	0.0	1	2	300.99503	400.0	1	1	2	101.561035	95.75029	0	0.208	-0.045	-0.227	-0.206	11.0
0.0	0.0	1	2	300.99503	400.0	1	1	2	101.561035	95.75029	0	0.208	-0.041	-0.207	-0.177	11.0
0.0	0.0	1	2	300.99503	400.0	1	1	2	101.561035	95.75029	0	0.208	-0.038	-0.101	-0.177	11.0
0.0	0.0	1	2	300.99503	400.0	1	1	2	101.561035	95.75029	0	0.208	-0.036	-0.221	-0.153	11.0
0.0	0.0	1	2	300.99503	400.0	1	1	2	101.561035	95.75029	0	0.208	-0.034	-0.127	-0.142	11.0
0.0	0.0	1	2	300.99503	400.0	1	1	2	101.561035	95.75029	0	0.208	-0.032	-0.141	-0.142	11.0
0.0	0.0	1	2	300.99503	400.0	1	1	2	101.561035	95.75029	0	0.208	-0.03	-0.127	-0.122	11.0
0.0	0.0	1	2	300.99503	400.0	1	1	2	101.561035	95.75029	0	0.208	-0.028	-0.141	-0.122	11.0
0.0	0.0	1	2	300.99503	400.0	1	1	2	101.561035	95.75029	0	0.208	-0.026	-0.094	-0.114	11.0
0.0	0.0	1	2	300.99503	400.0	1	1	2	101.561035	95.75029	0	0.208	-0.024	-0.141	-0.098	11.0
0.0	0.0	1	2	300.99503	400.0	1	1	2	101.561035	95.75029	0	0.208	-0.022	-0.101	-0.098	11.0
0.0	0.0	1	2	300.99503	400.0	1	1	2	101.561035	95.75029	0	0.208	-0.02	-0.121	-0.091	11.0
0.0	0.0	1	2	300.99503	400.0	1	1	2	101.561035	95.75029	0	0.208	-0.02	-0.109	-0.078	11.0
0.0	0.0	1	2	300.99503	400.0	1	1	2	101.561035	95.75029	0	0.208	-0.02	-0.087	-0.078	11.0
0.0	0.0	1	2	300.99503	400.0	1	1	2	101.561035	95.75029	0	0.208	-0.02	-0.087	-0.073	11.0
0.0	0.0	1	2	300.99503	400.0	1	1	2	101.561035	95.75029	0	0.208	-0.02	-0.101	-0.073	11.0
0.0	0.0	1	2	300.99503	400.0	1	1	2	101.561035	95.75029	0	0.208	-0.02	-0.061	-0.063	11.0
0.0	0.0	1	2	300.99503	400.0	1	1	2	101.561035	95.75029	0	0.208	-0.02	-0.074	-0.058	11.0
0.0	0.0	1	2	300.99503	400.0	1	1	2	101.561035	95.75029	0	0.208	-0.02	-0.067	-0.058	11.0
0.0	0.0	1	2	300.99503	400.0	1	1	2	101.561035	95.75029	0	0.208	-0.021	-0.295	-0.05	11.0
0.0	0.0	1	2	300.99503	400.0	1	1	2	101.561035	95.75029	0	0.208	-0.02	-0.015	-0.043	11.0
0.0	0.0	1	2	300.99503	400.0	1	1	2	101.561035	95.75029	0	0.208	-0.02	-0.074	-0.043	11.0
0.0	0.0	1	2	300.99503	400.0	1	1	2	101.561035	95.75029	0	0.208	-0.019	0.011	-0.04	11.0
0.0	0.0	1	2	300.99503	400.0	1	1	2	101.561035	95.75029	0	0.208	-0.019	-0.075	-0.034	11.0
0.0	0.0	1	2	300.99503	400.0	1	1	2	101.561035	95.75029	0	0.208	-0.018	-0.048	-0.034	11.0
0.0	0.0	1	2	300.99503	400.0	1	1	2	101.561035	95.75029	0	0.208	-0.018	-0.047	-0.032	11.0
0.0	0.0	1	2	300.99503	400.0	1	1	2	101.561035	95.75029	0	0.208	-0.017	-0.028	-0.032	11.0
0.0	0.0	1	2	300.99503	400.0	1	1	2	101.561035	95.75029	0	0.208	-0.016	-0.054	-0.027	11.0
0.0	0.0	1	2	300.99503	400.0	1	1	2	101.561035	95.75029	0	0.208	-0.015	-0.008	-0.025	11.0
0.0	0.0	1	2	300.99503	400.0	1	1	2	101.561035	95.75029	0	0.208	-0.014	-0.033	-0.025	11.0
0.0	0.0	1	2	300.99503	400.0	1	1	2	101.561035	95.75029	0	0.208	-0.013	-0.044	-0.021	11.0
0.0	0.0	1	2	300.99503	400.0	1	1	2	101.561035	95.75029	0	0.208	-0.012	-0.179	-0.021	11.0
0.0	0.0	1	2	300.99503	400.0	1	1	2	101.561035	95.75029	0	0.208	-0.011	-0.008	-0.018	11.0
0.0	0.0	1	2	300.99503	400.0	1	1	2	101.561035	95.75029	0	0.208	-0.011	-0.042	-0.017	11.0
0.0	0.0	1	2	300.99503	400.0	1	1	2	101.561035	95.75029	0	0.208	-0.011	-0.022	-0.017	11.0
0.0	0.0	1	2	300.99503	400.0	1	1	2	101.561035	95.75029	0	0.208	-0.01	-0.008	-0.014	11.0
0.0	0.0	1	2	300.99503	400.0	1	1	2	101.561035	95.75029	0	0.208	-0.008	-0.003	-0.013	11.0
0.0	0.0	1	2	300.99503	400.0	1	1	2	101.561035	95.75029	0	0.208	-0.007	0.004	-0.013	11.0
0.0	0.0	1	2	300.99503	400.0	1	1	2	101.561035	95.75029	0	0.208	-0.006	-0.047	-0.011	11.0
0.0	0.0	1	2	300.99503	400.0	1	1	2	101.561035	95.75029	0	0.208	-0.004	0.018	-0.011	11.0
0.0	0.0	1	2	300.99503	400.0	1	1	2	101.561035	95.75029	0	0.208	-0.003	-0.021	-0.01	11.0
0.0	0.0	1	2	300.99503	400.0	1	1	2	101.561035	95.75029	0	0.208	-0.001	0.0	-0.009	11.0
0.0	0.0	1	2	300.99503	400.0	1	1	2	101.561035	95.75029	0	0.208	-0.001	-0.02	-0.009	11.0
0.0	0.0	1	2	300.99503	400.0	1	1	2	101.561035	95.75029	0	0.208	0.0	0.004	-0.008	11.0
0.0	0.0	1	2	300.99503	400.0	1	1	2	101.561035	95.75029	0	0.208	0.0	0.005	-0.007	11.0
0.0	0.0	1	2	300.99503	400.0	1	1	2	101.561035	95.75029	0	0.208	-0.001	-0.041	-0.007	11.0
0.0	0.0	1	2	300.99503	400.0	1	1	2	101.561035	95.75029	0	0.208	0.0	0.005	-0.006	11.0
0.0	0.0	1	2	300.99503	400.0	1	1	2	101.561035	95.75029	0	0.208	-0.001	-0.034	-0.005	11.0
0.0	0.0	1	2	300.99503	400.0	1	1	2	101.561035	95.75029	0	0.208	-0.001	-0.034	-0.005	11.0
0.0	0.0	1	2	300.99503	400.0	1	1	2	101.561035	95.75029	0	0.208	-0.001	-0.021	-0.004	11.0
0.0	0.0	1	2	300.99503	400.0	1	1	2	101.561035	95.75029	0	0.208	0.0	0.017	-0.004	11.0
0.0	0.0	1	2	300.99503	400.0	1	1	2	101.561035	95.75029	0	0.208	0.0	-0.001	-0.004	11.0
0.0	0.0	1	2	300.99503	400.0	1	1	2	101.561035	95.75029	0	0.208	-0.001	-0.021	-0.003	11.0
0.0	0.0	1	2	300.99503	400.0	1	1	2	101.561035	95.75029	0	0.208	0.0	-0.008	-0.003	11.0
0.0	0.0	1	2	300.99503	400.0	1	1	2	101.561035	95.75029	0	0.208	-0.001	-0.021	-0.003	11.0
0.0	0.0	1	2	300.99503	400.0	1	1	2	101.561035	95.75029	0	0.208	-0.001	-0.027	-0.003	11.0
0.0	0.0	1	2	300.99503	400.0	1	1	2	101.561035	95.75029	0	0.208	-0.001	-0.014	-0.002	11.0
0.0	0.0	1	2	300.99503	400.0	1	1	2	101.561035	95.75029	0	0.208	-0.001	-0.021	-0.002	11.0
0.0	0.0	1	2	300.99503	400.0	1	1	2	101.561035	95.75029	0	0.208	0.0	0.004	-0.002	11.0
0.0	0.0	1	2	300.99503	400.0	1	1	2	101.561035	95.75029	0	0.208	-0.001	-0.034	-0.001	11.0
0.0	0.0	1	2	300.99503	400.0	1	1	2	101.561035	95.75029	0	0.208	0.0	-0.002	-0.001	11.0
0.0	0.0	1	2	300.99503	400.0	1	1	2	101.561035	95.75029	0	0.208	-0.001	-0.041	-0.001	11.0
0.0	0.0	1	2	300.99503	400.0	1	1	2	101.561035	95.75029	0	0.208	0.0	0.018	-0.001	11.0
0.0	0.0	1	2	300.99503	400.0	1	1	2	101.561035	95.75029	0	0.208	0.0	-0.001	-0.001	11.0
0.0	0.0	1	2	300.99503	400.0	1	1	2	101.561035	95.75029	0	0.208	-0.001	-0.014	-0.001	11.0
0.0	0.0	1	2	300.99503	400.0	1	1	2	101.561035	95.75029	0	0.208	0.0	0.112	0.0	11.0
0.0	0.0	1	2	300.99503	400.0	1	1	2	101.561035	95.75029	0	0.208	-0.001	-0.034	0.0	11.0
0.0	0.0	1	2	300.99503	400.0	1	1	2	101.561035	95.75029	0	0.208	-0.001	-0.049	0.0	11.0
0.0	0.0	1	2	300.99503	400.0	1	1	2	101.561035	95.75029	0	0.208	-0.001	-0.014	0.0	11.0
0.0	0.0	1	2	300.99503	400.0	1	1	2	101.561035	95.75029	0	0.208	-0.001	-0.046	0.0	11.0
0.0	0.0	1	2	300.99503	400.0	1	1	2	101.561035	95.75029	0	0.208	-0.001	-0.23	0.0	11.0
0.0	0.0	1	2	300.99503	400.0	1	1	2	101.561035	95.75029	0	0.208	0.0	0.031	0.0	11.0
0.0	0.0	1	2	300.99503	400.0	1	1	2	101.561035	95.75029	0	0.208	0.0	0.02	0.0	11.0
0.0	0.0	1	2	300.99503	400.0	1	1	2	101.561035	95.75029	0	0.208	0.0	-0.002	0.0	11.0
0.0	0.0	1	2	300.99503	400.0	1	1	2	101.561035	95.75029	0	0.208	0.0	0.011	0.0	11.0
0.0	0.0	1	2	300.99503	400.0	1	1	2	101.561035	95.75029	0	0.208	-0.001	-0.089	0.0	11.0
0.0	0.0	1	2	300.99503	400.0	1	1	2	101.561035	95.75029	0	0.208	-0.001	-0.164	0.0	11.0
0.0	0.0	1	2	300.99503	400.0	1	1	2	101.561035	95.75029	0	0.208	-0.001	-0.021	0.0	11.0
0.0	0.0	1	2	300.99503	400.0	1	1	2	101.561035	95.75029	0	0.208	0.0	0.079	0.0	11.0
0.0	0.0	1	2	300.99503	400.0	1	1	2	101.561035	95.75029	0	0.208	0.0	-0.008	0.0	11.0
0.0	0.0	1	2	300.99503	400.0	1	1	2	101.561035	95.75029	0	0.208	0.0	0.005	0.0	11.0
0.0	0.0	1	2	300.99503	400.0	1	1	2	101.561035	95.75029	0	0.208	0.0	-0.001	0.0	11.0
0.0	0.0	1	2	300.99503	400.0	1	1	2	101.561035	95.75029	0	0.208	0.0	0.018	0.0	11.0
0.0	0.0	1	2	300.99503	400.0	1	1	2	101.561035	95.75029	0	0.208	0.0	0.024	0.0	11.0
0.0	0.0	1	2	300.99503	400.0	1	1	2	101.561035	95.75029	0	0.208	-0.001	-0.014	0.0	11.0
0.0	0.0	1	2	300.99503	400.0	1	1	2	101.561035	95.75029	0	0.208	0.0	-0.001	0.0	11.0
0.0	0.0	1	2	300.99503	400.0	1	1	2	101.561035	95.75029	0	0.208	0.0	0.045	0.0	11.0
0.0	0.0	1	2	300.99503	400.0	1	1	2	101.561035	95.75029	0	0.208	0.0	0.018	0.0	11.0
0.0	0.0	1	2	300.99503	400.0	1	1	2	101.561035	95.75029	0	0.208	-0.001	-0.014	0.0	11.0
0.0	0.0	1	2	300.99503	400.0	1	1	2	101.561035	95.75029	0	0.208	0.0	-0.008	0.0	11.0
0.0	0.0	1	2	300.99503	400.0	1	1	2	101.561035	95.75029	0	0.208	0.0	0.024	0.0	11.0
0.0	0.0	1	2	300.99503	400.0	1	1	2	101.561035	95.75029	0	0.208	-0.001	-0.013	0.0	11.0
0.0	0.0	1	2	300.99503	400.0	1	1	2	101.561035	95.75029	0	0.208	-0.001	-0.073	0.0	11.0
0.0	0.0	1	2	300.99503	400.0	1	1	2	101.561035	95.75029	0	0.208	0.0	-0.001	0.0	11.0
0.0	0.0	1	2	300.99503	400.0	1	1	2	101.561035	95.75029	0	0.208	0.0	0.031	0.0	11.0
0.0	0.0	1	2	300.99503	400.0	1	1	2	101.561035	95.75029	0	0.208	-0.001	-0.087	0.0	11.0
0.0	0.0	1	2	300.99503	400.0	1	1	2	101.561035	95.75029	0	0.208	-0.001	-0.012	0.0	11.0
0.0	0.0	1	2	300.99503	400.0	1	1	2	101.561035	95.75029	0	0.208	-0.001	-0.119	0.0	11.0
0.0	0.0	1	2	300.99503	400.0	1	1	2	101.561035	95.75029	0	0.208	0.0	0.017	0.0	11.0
0.0	0.0	1	2	300.99503	400.0	1	1	2	101.561035	95.75029	0	0.208	-0.001	-0.014	0.0	11.0
0.0	0.0	1	2	300.99503	400.0	1	1	2	101.561035	95.75029	0	0.208	0.0	0.005	0.0	11.0
0.0	0.0	1	2	300.99503	400.0	1	1	2	101.561035	95.75029	0	0.208	0.0	0.005	0.0	11.0
0.0	0.0	1	2	300.99503	400.0	1	1	2	101.561035	95.75029	0	0.208	0.0	-0.006	0.0	11.0
0.0	0.0	1	2	300.99503	400.0	1	1	2	101.561035	95.75029	0	0.208	0.0	-0.001	0.0	11.0
0.0	0.0	1	2	300.99503	400.0	1	1	2	101.561035	95.75029	0	0.208	0.0	0.0	0.0	11.0
0.0	0.0	1	2	300.99503	400.0	1	1	2	101.561035	95.75029	0	0.208	0.0	-0.008	0.0	11.0
0.0	0.0	1	2	300.99503	400.0	1	1	2	101.561035	95.75029	0	0.208	0.0	0.071	0.0	11.0
0.0	0.0	1	2	300.99503	400.0	1	1	2	101.561035	95.75029	0	0.208	-0.001	-0.079	0.0	11.0
0.0	0.0	1	2	300.99503	400.0	1	1	2	101.561035	95.75029	0	0.208	-0.001	-0.022	0.0	11.0
0.0	0.0	1	2	300.99503	400.0	1	1	2	101.561035	95.75029	0	0.208	0.0	-0.008	0.0	11.0
0.0	0.0	1	2	300.99503	400.0	1	1	2	101.561035	95.75029	0	0.208	0.0	-0.007	0.0	11.0
0.0	0.0	1	2	300.99503	400.0	1	1	2	101.561035	95.75029	0	0.208	0.0	0.085	0.0	11.0
0.0	0.0	1	2	300.99503	400.0	1	1	2	101.561035	95.75029	0	0.208	0.0	0.046	0.0	11.0
0.0	0.0	1	2	300.99503	400.0	1	1	2	101.561035	95.75029	0	0.208	0.0	0.005	0.0	11.0
0.0	0.0	1	2	300.99503	400.0	1	1	2	101.561035	95.75029	0	0.208	-0.001	-0.126	0.0	11.0
0.0	0.0	1	2	300.99503	400.0	1	1	2	101.561035	95.75029	0	0.208	0.0	-0.008	0.0	11.0
0.0	0.0	1	2	300.99503	400.0	1	1	2	101.561035	95.75029	0	0.208	0.0	-0.01	0.0	11.0
0.0	0.0	1	2	300.99503	400.0	1	1	2	101.561035	95.75029	0	0.208	-0.001	-0.014	0.0	11.0
0.0	0.0	1	2	300.99503	400.0	1	1	2	101.561035	95.75029	0	0.208	-0.001	-0.013	0.0	11.0
0.0	0.0	1	2	300.99503	400.0	1	1	2	101.561035	95.75029	0	0.208	0.0	-0.001	0.0	11.0
0.0	0.0	1	2	300.99503	400.0	1	1	2	101.561035	95.75029	0	0.208	-0.001	-0.013	0.0	11.0
0.0	0.0	1	2	300.99503	400.0	1	1	2	101.561035	95.75029	0	0.208	-0.001	-0.016	0.0	11.0
0.0	0.0	1	2	300.99503	400.0	1	1	2	101.561035	95.75029	0	0.208	0.0	-0.008	0.0	11.0
0.0	0.0	1	2	300.99503	400.0	1	1	2	101.561035	95.75029	0	0.208	0.0	0.011	0.0	11.0
0.0	0.0	1	2	300.99503	400.0	1	1	2	101.561035	95.75029	0	0.208	0.0	0.029	0.0	11.0
0.0	0.0	1	2	300.99503	400.0	1	1	2	101.561035	95.75029	0	0.208	-0.001	-0.049	0.0	11.0
0.0	0.0	1	2	300.99503	400.0	1	1	2	101.561035	95.75029	0	0.208	0.0	-0.008	0.0	11.0
0.0	0.0	1	2	300.99503	400.0	1	1	2	101.561035	95.75029	0	0.208	0.0	0.152	0.0	11.0
0.0	0.0	1	2	300.99503	400.0	1	1	2	101.561035	95.75029	0	0.208	0.0	-0.008	0.0	11.0
0.0	0.0	1	2	300.99503	400.0	1	1	2	101.561035	95.75029	0	0.208	0.0	0.099	0.0	11.0
0.0	0.0	1	2	300.99503	400.0	1	1	2	101.561035	95.75029	0	0.208	0.0	-0.008	0.0	11.0
0.0	0.0	1	2	300.99503	400.0	1	1	2	101.561035	95.75029	0	0.208	0.0	-0.007	0.0	11.0
0.0	0.0	1	2	300.99503	400.0	1	1	2	101.561035	95.75029	0	0.208	0.0	0.005	0.0	11.0
0.0	0.0	1	2	300.99503	400.0	1	1	2	101.561035	95.75029	0	0.208	-0.001	-0.08	0.0	11.0
0.0	0.0	1	2	300.99503	400.0	1	1	2	101.561035	95.75029	0	0.208	-0.001	-0.049	0.0	11.0
0.0	0.0	1	2	300.99503	400.0	1	1	2	101.561035	95.75029	0	0.208	0.0	-0.001	0.0	11.0
0.0	0.0	1	2	300.99503	400.0	1	1	2	101.561035	95.75029	0	0.208	0.0	0.025	0.0	11.0
0.0	0.0	1	2	300.99503	400.0	1	1	2	101.561035	95.75029	0	0.208	0.0	0.017	0.0	11.0
0.0	0.0	1	2	300.99503	400.0	1	1	2	101.561035	95.75029	0	0.208	0.0	0.024	0.0	11.0
0.0	0.0	1	2	300.99503	400.0	1	1	2	101.561035	95.75029	0	0.208	-0.001	-0.015	0.0	11.0
0.0	0.0	1	2	300.99503	400.0	1	1	2	101.561035	95.75029	0	0.208	0.0	0.003	0.0	11.0
0.0	0.0	1	2	300.99503	400.0	1	1	2	101.561035	95.75029	0	0.208	-0.001	-0.021	0.0	11.0
0.0	0.0	1	2	300.99503	400.0	1	1	2	101.561035	95.75029	0	0.208	0.0	0.0	0.0	11.0
0.0	0.0	1	2	300.99503	400.0	1	1	2	101.561035	95.75029	0	0.208	-0.001	-0.012	0.0	11.0
0.0	0.0	1	2	300.99503	400.0	1	1	2	101.561035	95.75029	0	0.208	0.0	-0.007	0.0	11.0
0.0	0.0	1	2	300.99503	400.0	1	1	2	101.561035	95.75029	0	0.208	0.0	0.22	0.0	11.0
0.0	0.0	1	2	300.99503	400.0	1	1	2	101.561035	95.75029	0	0.208	0.0	0.011	0.0	11.0
0.0	0.0	1	2	300.99503	400.0	1	1	2	101.561035	95.75029	0	0.208	-0.001	-0.171	0.0	11.0
0.0	0.0	1	2	300.99503	400.0	1	1	2	101.561035	95.75029	0	0.208	-0.001	-0.015	0.0	11.0
0.0	0.0	1	2	300.99503	400.0	1	1	2	101.561035	95.75029	0	0.208	0.0	0.019	0.0	11.0
0.0	0.0	1	2	300.99503	400.0	1	1	2	101.561035	95.75029	0	0.208	0.0	0.052	0.0	11.0
0.0	0.0	1	2	300.99503	400.0	1	1	2	101.561035	95.75029	0	0.208	0.0	0.011	0.0	11.0
0.0	0.0	1	2	300.99503	400.0	1	1	2	101.561035	95.75029	0	0.208	0.0	0.038	0.0	11.0
0.0	0.0	1	2	300.99503	400.0	1	1	2	101.561035	95.75029	0	0.208	-0.001	-0.021	0.0	11.0
0.0	0.0	1	2	300.99503	400.0	1	1	2	101.561035	95.75029	0	0.208	-0.001	-0.089	0.0	11.0
0.0	0.0	1	2	300.99503	400.0	1	1	2	101.561035	95.75029	0	0.208	0.0	-0.003	0.0	11.0
0.0	0.0	1	2	300.99503	400.0	1	1	2	101.561035	95.75029	0	0.208	-0.001	-0.028	0.0	11.0
0.0	0.0	1	2	300.99503	400.0	1	1	2	101.561035	95.75029	0	0.208	0.0	0.023	0.0	11.0
0.0	0.0	1	2	300.99503	400.0	1	1	2	101.561035	95.75029	0	0.208	0.0	-0.008	0.0	11.0
0.0	0.0	1	2	300.99503	400.0	1	1	2	101.561035	95.75029	0	0.208	0.0	-0.008	0.0	11.0
0.0	0.0	1	2	300.99503	400.0	1	1	2	101.561035	95.75029	0	0.208	0.0	0.044	0.0	11.0
0.0	0.0	1	2	300.99503	400.0	1	1	2	101.561035	95.75029	0	0.208	-0.001	-0.023	0.0	11.0
0.0	0.0	1	2	300.99503	400.0	1	1	2	101.561035	95.75029	0	0.208	-0.001	-0.048	0.0	11.0
0.0	0.0	1	2	300.99503	400.0	1	1	2	101.561035	95.75029	0	0.208	0.0	0.134	0.0	11.0
0.0	0.0	1	2	300.99503	400.0	1	1	2	101.561035	95.75029	0	0.208	0.0	-0.001	0.0	11.0
0.0	0.0	1	2	300.99503	400.0	1	1	2	101.561035	95.75029	0	0.208	0.0	0.018	0.0	11.0
0.0	0.0	1	2	300.99503	400.0	1	1	2	101.561035	95.75029	0	0.208	-0.001	-0.089	0.0	11.0
0.0	0.0	1	2	300.99503	400.0	1	1	2	101.561035	95.75029	0	0.208	0.0	0.004	0.0	11.0
0.0	0.0	1	2	300.99503	400.0	1	1	2	101.561035	95.75029	0	0.208	-0.001	-0.041	0.0	11.0
0.0	0.0	1	2	300.99503	400.0	1	1	2	101.561035	95.75029	0	0.208	-0.001	-0.113	0.0	11.0
0.0	0.0	1	2	300.99503	400.0	1	1	2	101.561035	95.75029	0	0.208	0.0	0.037	0.0	11.0
0.0	0.0	1	2	300.99503	400.0	1	1	2	101.561035	95.75029	0	0.208	-0.001	-0.027	0.0	11.0
0.0	0.0	1	2	300.99503	400.0	1	1	2	101.561035	95.75029	0	0.208	-0.001	-0.028	0.0	11.0
0.0	0.0	1	2	300.99503	400.0	1	1	2	101.561035	95.75029	0	0.208	-0.001	-0.015	0.0	11.0
0.0	0.0	1	2	300.99503	400.0	1	1	2	101.561035	95.75029	0	0.208	0.0	0.011	0.0	11.0
0.0	0.0	1	2	300.99503	400.0	1	1	2	101.561035	95.75029	0	0.208	0.0	0.011	0.0	11.0
0.0	0.0	1	2	300.99503	400.0	1	1	2	101.561035	95.75029	0	0.208	0.0	0.004	0.0	11.0
0.0	0.0	1	2	300.99503	400.0	1	1	2	101.561035	95.75029	0	0.208	0.0	0.05	0.0	11.0
0.0	0.0	1	2	300.99503	400.0	1	1	2	101.561035	95.75029	0	0.208	-0.001	-0.035	0.0	11.0
0.0	0.0	1	2	300.99503	400.0	1	1	2	101.561035	95.75029	0	0.208	0.0	0.078	0.0	11.0
0.0	0.0	1	2	300.99503	400.0	1	1	2	101.561035	95.75029	0	0.208	0.0	0.004	0.0	11.0
0.0	0.0	1	2	300.99503	400.0	1	1	2	101.561035	95.75029	0	0.208	0.0	0.025	0.0	11.0
0.0	0.0	1	2	300.99503	400.0	1	1	2	101.561035	95.75029	0	0.208	0.0	-0.008	0.0	11.0
0.0	0.0	1	2	300.99503	400.0	1	1	2	101.561035	95.75029	0	0.208	0.0	0.017	0.0	11.0
0.0	0.0	1	2	300.99503	400.0	1	1	2	101.561035	95.75029	0	0.208	0.0	0.032	0.0	11.0
0.0	0.0	1	2	300.99503	400.0	1	1	2	101.561035	95.75029	0	0.208	-0.001	-0.085	0.0	11.0
0.0	0.0	1	2	300.99503	400.0	1	1	2	101.561035	95.75029	0	0.208	-0.001	-0.035	0.0	11.0
0.0	0.0	1	2	300.99503	400.0	1	1	2	101.561035	95.75029	0	0.208	0.0	0.005	0.0	11.0
0.0	0.0	1	2	300.99503	400.0	1	1	2	101.561035	95.75029	0	0.208	0.0	0.024	0.0	11.0
0.0	0.0	1	2	300.99503	400.0	1	1	2	101.561035	95.75029	0	0.208	0.0	-0.008	0.0	11.0
0.0	0.0	1	2	300.99503	400.0	1	1	2	101.561035	95.75029	0	0.208	0.0	0.005	0.0	11.0
0.0	0.0	1	2	300.99503	400.0	1	1	2	101.561035	95.75029	0	0.208	0.0	0.098	0.0	11.0
0.0	0.0	1	2	300.99503	400.0	1	1	2	101.561035	95.75029	0	0.208	0.0	0.193	0.0	11.0
0.0	0.0	1	2	300.99503	400.0	1	1	2	101.561035	95.75029	0	0.208	0.0	0.031	0.0	11.0
0.0	0.0	1	2	300.99503	400.0	1	1	2	101.561035	95.75029	0	0.208	0.0	-0.002	0.0	11.0
0.0	0.0	1	2	300.99503	400.0	1	1	2	101.561035	95.75029	0	0.208	0.0	0.004	0.0	11.0
0.0	0.0	1	2	300.99503	400.0	1	1	2	101.561035	95.75029	0	0.208	0.0	0.005	0.0	11.0
0.0	0.0	1	2	300.99503	400.0	1	1	2	101.561035	95.75029	0	0.208	0.0	0.0	0.0	11.0
0.0	0.0	1	2	300.99503	400.0	1	1	2	101.561035	95.75029	0	0.208	0.0	-0.001	0.0	11.0
0.0	0.0	1	2	300.99503	400.0	1	1	2	101.561035	95.75029	0	0.208	0.0	0.018	0.0	11.0
0.0	0.0	1	2	300.99503	400.0	1	1	2	101.561035	95.75029	0	0.208	0.0	-0.001	0.0	11.0
0.0	0.0	1	2	300.99503	400.0	1	1	2	101.561035	95.75029	0	0.208	0.0	0.009	0.0	11.0
0.0	0.0	1	2	300.99503	400.0	1	1	2	101.561035	95.75029	0	0.208	0.0	0.044	0.0	11.0
0.0	0.0	1	2	300.99503	400.0	1	1	2	101.561035	95.75029	0	0.208	0.0	0.011	0.0	11.0
0.0	0.0	1	2	300.99503	400.0	1	1	2	101.561035	95.75029	0	0.208	0.0	-0.007	0.0	11.0
0.0	0.0	1	2	300.99503	400.0	1	1	2	101.561035	95.75029	0	0.208	-0.001	-0.025	0.0	11.0
0.0	0.0	1	2	300.99503	400.0	1	1	2	101.561035	95.75029	0	0.208	-0.001	-0.014	0.0	11.0
0.0	0.0	1	2	300.99503	400.0	1	1	2	101.561035	95.75029	0	0.208	0.0	0.025	0.0	11.0
0.0	0.0	1	2	300.99503	400.0	1	1	2	101.561035	95.75029	0	0.208	-0.001	-0.021	0.0	11.0
0.0	0.0	1	2	300.99503	400.0	1	1	2	101.561035	95.75029	0	0.208	0.0	0.051	0.0	11.0
0.0	0.0	1	2	300.99503	400.0	1	1	2	101.561035	95.75029	0	0.208	0.0	0.004	0.0	11.0
0.0	0.0	1	2	300.99503	400.0	1	1	2	101.561035	95.75029	0	0.208	0.0	0.084	0.0	11.0
0.0	0.0	1	2	300.99503	400.0	1	1	2	101.561035	95.75029	0	0.208	-0.001	-0.028	0.0	11.0
-2805.4175	-201.99005	1	3	201.99005	400.0	1	1	2	101.561035	95.75029	1	0.208	0.0	0.018	0.0	11.0
-2805.4175	-201.99005	1	3	201.99005	400.0	0	1	2	101.561035	95.75029	1	0.208	0.0	0.011	0.0	11.0
-2805.4175	-201.99005	1	3	201.99005	400.0	0	1	2	101.561035	95.75029	1	0.208	-0.001	-0.14	0.0	11.0
-2805.4175	-201.99005	1	3	201.99005	400.0	0	1	2	101.561035	95.75029	1	0.208	0.0	-0.008	0.0	11.0
-2805.4175	-201.99005	1	3	201.99005	400.0	0	1	2	101.561035	95.75029	1	0.208	-0.001	-0.09	-0.382	111.0
-2805.4175	-201.99005	1	3	201.99005	400.0	0	1	2	101.561035	95.75029	1	0.208	-0.003	-0.4	-0.382	11.0
-2805.4175	-201.99005	1	3	201.99005	400.0	0	1	2	101.561035	95.75029	1	0.208	-0.007	-0.559	-0.553	11.0
-2805.4175	-201.99005	1	3	201.99005	400.0	0	1	2	101.561035	95.75029	1	0.208	-0.012	-0.612	-0.861	11.0
-2805.4175	-201.99005	1	3	201.99005	400.0	0	1	2	101.561035	95.75029	1	0.208	-0.018	-0.839	-0.861	11.0
-2805.4175	-201.99005	1	3	201.99005	400.0	0	1	2	101.561035	95.75029	1	0.208	-0.024	-0.958	-0.998	11.0
-2805.4175	-201.99005	1	3	201.99005	400.0	0	1	2	101.561035	95.75029	1	0.208	-0.029	-1.011	-0.998	11.0
-2805.4175	-201.99005	1	3	201.99005	400.0	0	1	2	101.561035	95.75029	1	0.208	-0.036	-1.25	-1.245	11.0
-2805.4175	-201.99005	1	3	201.99005	400.0	0	1	2	101.561035	95.75029	1	0.208	-0.044	-1.37	-1.356	11.0
-2805.4175	-201.99005	1	3	201.99005	400.0	0	1	2	101.561035	95.75029	1	0.208	-0.05	-1.344	-1.356	11.0
-2805.4175	-201.99005	1	3	201.99005	400.0	0	1	2	101.561035	95.75029	1	0.208	-0.058	-1.557	-1.554	11.0
-2805.4175	-201.99005	1	3	201.99005	400.0	0	1	2	101.561035	95.75029	1	0.208	-0.067	-1.729	-1.725	11.0
-2805.4175	-201.99005	1	3	201.99005	400.0	0	1	2	101.561035	95.75029	1	0.207	-0.074	-1.682	-1.725	11.0
-2805.4175	-201.99005	1	3	201.99005	400.0	0	1	2	101.561035	95.75029	1	0.207	-0.082	-1.835	-1.801	11.0
-2805.4175	-201.99005	1	3	201.99005	400.0	0	1	2	101.561035	95.75029	1	0.207	-0.088	-1.775	-1.938	11.0
-2805.4175	-201.99005	1	3	201.99005	400.0	0	1	2	101.561035	95.75029	1	0.207	-0.094	-1.922	-1.938	11.0
-2805.4175	-201.99005	1	3	201.99005	400.0	0	1	2	101.561035	95.75029	1	0.207	-0.102	-1.974	-2.0	11.0
-2805.4175	-201.99005	1	3	201.99005	400.0	0	1	2	101.561035	95.75029	1	0.207	-0.108	-1.959	-2.0	11.0
-2805.4175	-201.99005	1	3	201.99005	400.0	0	1	2	101.561035	95.75029	1	0.207	-0.114	-2.101	-2.11	11.0
-2805.4175	-201.99005	1	3	201.99005	400.0	0	1	2	101.561035	95.75029	1	0.207	-0.12	-2.174	-2.159	11.0
-2805.4175	-201.99005	1	3	201.99005	400.0	0	1	2	101.561035	95.75029	1	0.207	-0.126	-2.161	-2.159	11.0
-2805.4175	-201.99005	1	3	201.99005	400.0	0	1	2	101.561035	95.75029	1	0.207	-0.132	-2.214	-2.248	11.0
-2805.4175	-201.99005	1	3	201.99005	400.0	0	1	2	101.561035	95.75029	1	0.207	-0.138	-2.262	-2.248	11.0
-2805.4175	-201.99005	1	3	201.99005	400.0	0	1	2	101.561035	95.75029	1	0.207	-0.143	-2.288	-2.324	11.0
-2805.4175	-201.99005	1	3	201.99005	400.0	0	1	2	101.561035	95.75029	1	0.207	-0.147	-2.288	-2.358	11.0
-2805.4175	-201.99005	1	3	201.99005	400.0	0	1	2	101.561035	95.75029	1	0.207	-0.151	-2.368	-2.358	11.0
-2805.4175	-201.99005	1	3	201.99005	400.0	0	1	2	101.561035	95.75029	1	0.207	-0.156	-2.408	-2.42	11.0
-2805.4175	-201.99005	1	3	201.99005	400.0	0	1	2	101.561035	95.75029	1	0.207	-0.162	-2.454	-2.447	11.0
-2805.4175	-201.99005	1	3	201.99005	400.0	0	1	2	101.561035	95.75029	1	0.207	-0.166	-2.461	-2.447	11.0
-2805.4175	-201.99005	1	3	201.99005	400.0	0	1	2	101.561035	95.75029	1	0.207	-0.17	-2.514	-2.496	11.0
-2805.4175	-201.99005	1	3	201.99005	400.0	0	1	2	101.561035	95.75029	1	0.207	-0.174	-2.476	-2.496	11.0
-2805.4175	-201.99005	1	3	201.99005	400.0	0	1	2	101.561035	95.75029	1	0.207	-0.178	-2.52	-2.518	11.0
-2805.4175	-201.99005	1	3	201.99005	400.0	0	1	2	101.561035	95.75029	1	0.207	-0.182	-2.548	-2.558	11.0
-2805.4175	-201.99005	1	3	201.99005	400.0	0	1	2	101.561035	95.75029	1	0.207	-0.184	-2.613	-2.558	11.0
-2805.4175	-201.99005	1	3	201.99005	400.0	0	1	2	101.561035	95.75029	1	0.207	-0.187	-2.723	-2.575	11.0
-2805.4175	-201.99005	1	3	201.99005	400.0	0	1	2	101.561035	95.75029	1	0.207	-0.189	-2.621	-2.607	11.0
-2805.4175	-201.99005	1	3	201.99005	400.0	0	1	2	101.561035	95.75029	1	0.207	-0.191	-2.553	-2.607	11.0
-2805.4175	-201.99005	1	3	201.99005	400.0	0	1	2	101.561035	95.75029	1	0.207	-0.193	-2.635	-2.622	11.0
-2805.4175	-201.99005	1	3	201.99005	400.0	0	1	2	101.561035	95.75029	1	0.207	-0.195	-2.661	-2.647	11.0
-2805.4175	-201.99005	1	3	201.99005	400.0	0	1	2	101.561035	95.75029	1	0.207	-0.199	-2.674	-2.647	11.0
-2805.4175	-201.99005	1	3	201.99005	400.0	0	1	2	101.561035	95.75029	1	0.207	-0.202	-2.696	-2.668	11.0
-2805.4175	-201.99005	1	3	201.99005	400.0	0	1	2	101.561035	95.75029	1	0.207	-0.204	-2.668	-2.668	11.0
-2805.4175	-201.99005	1	3	201.99005	400.0	0	1	2	101.561035	95.75029	1	0.207	-0.205	-2.661	-2.678	11.0
-2805.4175	-201.99005	1	3	201.99005	400.0	0	1	2	101.561035	95.75029	1	0.207	-0.207	-2.759	-2.696	11.0
-2805.4175	-201.99005	1	3	201.99005	400.0	0	1	2	101.561035	95.75029	1	0.207	-0.208	-2.634	-2.696	11.0
-2805.4175	-201.99005	1	3	201.99005	400.0	0	1	2	101.561035	95.75029	1	0.207	-0.21	-2.749	-2.704	11.0
-2805.4175	-201.99005	1	3	201.99005	400.0	0	1	2	101.561035	95.75029	1	0.207	-0.211	-2.607	-2.704	11.0
-2805.4175	-201.99005	1	3	201.99005	400.0	0	1	2	101.561035	95.75029	1	0.207	-0.213	-2.752	-2.718	11.0
-2805.4175	-201.99005	1	3	201.99005	400.0	0	1	2	101.561035	95.75029	1	0.207	-0.215	-2.736	-2.73	11.0
-2805.4175	-201.99005	1	3	201.99005	400.0	0	1	2	101.561035	95.75029	1	0.207	-0.217	-2.74	-2.73	11.0
-2805.4175	-201.99005	1	3	201.99005	400.0	0	1	2	101.561035	95.75029	1	0.207	-0.219	-2.718	-2.736	11.0
-2805.4175	-201.99005	1	3	201.99005	400.0	0	1	2	101.561035	95.75029	1	0.207	-0.221	-2.762	-2.745	11.0
-2805.4175	-201.99005	1	3	201.99005	400.0	0	1	2	101.561035	95.75029	1	0.207	-0.221	-2.781	-2.745	11.0
-2805.4175	-201.99005	1	3	201.99005	400.0	0	1	2	101.561035	95.75029	1	0.207	-0.221	-2.763	-2.75	11.0
-2805.4175	-201.99005	1	3	201.99005	400.0	0	1	2	101.561035	95.75029	1	0.207	-0.221	-2.855	-2.75	11.0
-2805.4175	-201.99005	1	3	201.99005	400.0	0	1	2	101.561035	95.75029	1	0.207	-0.221	-2.702	-2.758	11.0
-2805.4175	-201.99005	1	3	201.99005	400.0	0	1	2	101.561035	95.75029	1	0.207	-0.221	-2.743	-2.761	11.0
-2805.4175	-201.99005	1	3	201.99005	400.0	0	1	2	101.561035	95.75029	1	0.207	-0.221	-2.757	-2.761	11.0
-2805.4175	-201.99005	1	3	201.99005	400.0	0	1	2	101.561035	95.75029	1	0.207	-0.221	-2.769	-2.768	11.0
-2805.4175	-201.99005	1	3	201.99005	400.0	0	1	2	101.561035	95.75029	1	0.207	-0.221	-2.794	-2.77	11.0
-2805.4175	-201.99005	1	3	201.99005	400.0	0	1	2	101.561035	95.75029	1	0.207	-0.221	-2.693	-2.77	11.0
-2805.4175	-201.99005	1	3	201.99005	400.0	0	1	2	101.561035	95.75029	1	0.207	-0.221	-2.77	-2.775	11.0
-2805.4175	-201.99005	1	3	201.99005	400.0	0	1	2	101.561035	95.75029	1	0.207	-0.221	-2.781	-2.775	11.0
-2805.4175	-201.99005	1	3	201.99005	400.0	0	1	2	101.561035	95.75029	1	0.207	-0.221	-2.742	-2.778	11.0
-2805.4175	-201.99005	1	3	201.99005	400.0	0	1	2	101.561035	95.75029	1	0.207	-0.221	-2.85	-2.782	11.0
-2805.4175	-201.99005	1	3	201.99005	400.0	0	1	2	101.561035	95.75029	1	0.207	-0.221	-2.802	-2.782	11.0
-2805.4175	-201.99005	1	3	201.99005	400.0	0	1	2	101.561035	95.75029	1	0.207	-0.221	-2.762	-2.785	11.0
-2805.4175	-201.99005	1	3	201.99005	400.0	0	1	2	101.561035	95.75029	1	0.207	-0.221	-2.79	-2.787	11.0
-2805.4175	-201.99005	1	3	201.99005	400.0	1	1	2	101.561035	95.75029	1	0.207	-0.221	-2.829	-2.787	11.0
-2805.4175	-201.99005	1	3	201.99005	400.0	1	1	2	101.561035	95.75029	1	0.207	-0.221	-2.844	-2.79	11.0
-2805.4175	-201.99005	1	3	201.99005	400.0	1	1	2	101.561035	95.75029	1	0.207	-0.221	-2.861	-2.79	11.0
-2805.4175	-201.99005	1	3	201.99005	400.0	1	1	2	101.561035	95.75029	1	0.207	-0.221	-2.784	-2.791	11.0
-2805.4175	-201.99005	1	3	201.99005	400.0	1	1	2	101.561035	95.75029	1	0.207	-0.221	-2.666	-2.793	11.0
-2805.4175	-201.99005	1	3	201.99005	400.0	1	1	2	101.561035	95.75029	1	0.207	-0.222	-2.815	-2.793	11.0
-2805.4175	-201.99005	1	3	201.99005	400.0	1	1	2	101.561035	95.75029	1	0.207	-0.222	-2.835	-2.794	11.0
-2805.4175	-201.99005	1	3	201.99005	400.0	1	1	2	101.561035	95.75029	1	0.207	-0.222	-2.796	-2.796	11.0
-2805.4175	-201.99005	1	3	201.99005	400.0	1	1	2	101.561035	95.75029	1	0.207	-0.222	-2.736	-2.796	11.0
-2805.4175	-201.99005	1	3	201.99005	400.0	1	1	2	101.561035	95.75029	1	0.207	-0.223	-2.74	-2.798	11.0
-2805.4175	-201.99005	1	3	201.99005	400.0	1	1	2	101.561035	95.75029	1	0.207	-0.223	-2.796	-2.798	11.0
-2805.4175	-201.99005	1	3	201.99005	400.0	1	1	2	101.561035	95.75029	1	0.207	-0.224	-2.809	-2.798	11.0
-2805.4175	-201.99005	1	3	201.99005	400.0	1	1	2	101.561035	95.75029	1	0.207	-0.224	-2.863	-2.8	11.0
-2805.4175	-201.99005	1	3	201.99005	400.0	1	1	2	101.561035	95.75029	1	0.207	-0.224	-2.897	-2.8	11.0
-2805.4175	-201.99005	1	3	201.99005	400.0	1	1	2	101.561035	95.75029	1	0.207	-0.224	-2.824	-2.8	11.0
-2805.4175	-201.99005	1	3	201.99005	400.0	1	1	2	101.561035	95.75029	1	0.207	-0.224	-2.724	-2.801	11.0
-2805.4175	-201.99005	1	3	201.99005	400.0	1	1	2	101.561035	95.75029	1	0.207	-0.225	-2.797	-2.801	11.0
-2805.4175	-201.99005	1	3	201.99005	400.0	1	1	2	101.561035	95.75029	1	0.207	-0.225	-2.743	-2.802	11.0
-2805.4175	-201.99005	1	3	201.99005	400.0	1	1	2	101.561035	95.75029	1	0.207	-0.226	-3.08	-2.802	11.0
-2805.4175	-201.99005	1	3	201.99005	400.0	1	1	2	101.561035	95.75029	1	0.207	-0.227	-2.911	-2.802	11.0
-2805.4175	-201.99005	1	3	201.99005	400.0	1	1	2	101.561035	95.75029	1	0.207	-0.227	-2.772	-2.803	11.0
-2805.4175	-201.99005	1	3	201.99005	400.0	1	1	2	101.561035	95.75029	1	0.207	-0.227	-2.818	-2.803	11.0
-2805.4175	-201.99005	1	3	201.99005	400.0	1	1	2	101.561035	95.75029	1	0.207	-0.227	-2.782	-2.803	11.0
-2805.4175	-201.99005	1	3	201.99005	400.0	1	1	2	101.561035	95.75029	1	0.207	-0.228	-2.797	-2.804	11.0
-2805.4175	-201.99005	1	3	201.99005	400.0	1	1	2	101.561035	95.75029	1	0.207	-0.228	-2.818	-2.804	11.0
-2805.4175	-201.99005	1	3	201.99005	400.0	1	1	2	101.561035	95.75029	1	0.207	-0.228	-2.863	-2.804	11.0
-2805.4175	-201.99005	1	3	201.99005	400.0	1	1	2	101.561035	95.75029	1	0.207	-0.228	-2.817	-2.804	11.0
-2805.4175	-201.99005	1	3	201.99005	400.0	1	1	2	101.561035	95.75029	1	0.207	-0.228	-2.821	-2.805	11.0
-2805.4175	-201.99005	1	3	201.99005	400.0	1	1	2	101.561035	95.75029	1	0.207	-0.228	-2.824	-2.805	11.0
-2805.4175	-201.99005	1	3	201.99005	400.0	1	1	2	101.561035	95.75029	1	0.207	-0.228	-2.776	-2.805	11.0
-2805.4175	-201.99005	1	3	201.99005	400.0	1	1	2	101.561035	95.75029	1	0.207	-0.228	-2.837	-2.805	11.0
-2805.4175	-201.99005	1	3	201.99005	400.0	1	1	2	101.561035	95.75029	1	0.207	-0.228	-2.844	-2.805	11.0
-2805.4175	-201.99005	1	3	201.99005	400.0	1	1	2	101.561035	95.75029	1	0.207	-0.228	-2.786	-2.805	11.0
-2805.4175	-201.99005	1	3	201.99005	400.0	1	1	2	101.561035	95.75029	1	0.207	-0.229	-2.784	-2.806	11.0
-2805.4175	-201.99005	1	3	201.99005	400.0	1	1	2	101.561035	95.75029	1	0.207	-0.229	-2.77	-2.806	11.0
-2805.4175	-201.99005	1	3	201.99005	400.0	1	1	2	101.561035	95.75029	1	0.207	-0.229	-2.818	-2.806	11.0
-2805.4175	-201.99005	1	3	201.99005	400.0	1	1	2	101.561035	95.75029	1	0.207	-0.229	-2.835	-2.806	11.0
-2805.4175	-201.99005	1	3	201.99005	400.0	1	1	2	101.561035	95.75029	1	0.207	-0.229	-2.823	-2.806	11.0
-2805.4175	-201.99005	1	3	201.99005	400.0	1	1	2	101.561035	95.75029	1	0.207	-0.229	-2.782	-2.806	11.0
-2805.4175	-201.99005	1	3	201.99005	400.0	1	1	2	101.561035	95.75029	1	0.207	-0.229	-2.851	-2.806	11.0
-2805.4175	-201.99005	1	3	201.99005	400.0	1	1	2	101.561035	95.75029	1	0.207	-0.229	-2.837	-2.806	11.0
-2805.4175	-201.99005	1	3	201.99005	400.0	1	1	2	101.561035	95.75029	1	0.207	-0.229	-2.819	-2.806	11.0
-2805.4175	-201.99005	1	3	201.99005	400.0	1	1	2	101.561035	95.75029	1	0.207	-0.229	-2.801	-2.807	11.0
-2805.4175	-201.99005	1	3	201.99005	400.0	1	1	2	101.561035	95.75029	1	0.207	-0.229	-2.817	-2.807	11.0
-2805.4175	-201.99005	1	3	201.99005	400.0	1	1	2	101.561035	95.75029	1	0.207	-0.229	-2.805	-2.807	11.0
-2805.4175	-201.99005	1	3	201.99005	400.0	1	1	2	101.561035	95.75029	1	0.207	-0.229	-2.839	-2.807	11.0
-2805.4175	-201.99005	1	3	201.99005	400.0	1	1	2	101.561035	95.75029	1	0.207	-0.229	-2.789	-2.807	11.0
-2805.4175	-201.99005	1	3	201.99005	400.0	1	1	2	101.561035	95.75029	1	0.207	-0.229	-2.805	-2.807	11.0
-2805.4175	-201.99005	1	3	201.99005	400.0	1	1	2	101.561035	95.75029	1	0.207	-0.229	-2.782	-2.807	11.0
-2805.4175	-201.99005	1	3	201.99005	400.0	1	1	2	101.561035	95.75029	1	0.207	-0.229	-2.756	-2.807	11.0
-2805.4175	-201.99005	1	3	201.99005	400.0	1	1	2	101.561035	95.75029	1	0.207	-0.229	-2.793	-2.807	11.0
-2805.4175	-201.99005	1	3	201.99005	400.0	1	1	2	101.561035	95.75029	1	0.207	-0.229	-2.81	-2.807	11.0
-2805.4175	-201.99005	1	3	201.99005	400.0	1	1	2	101.561035	95.75029	1	0.207	-0.229	-2.811	-2.807	11.0
-2805.4175	-201.99005	1	3	201.99005	400.0	1	1	2	101.561035	95.75029	1	0.207	-0.229	-2.799	-2.807	11.0
-2805.4175	-201.99005	1	3	201.99005	400.0	1	1	2	101.561035	95.75029	1	0.207	-0.229	-2.884	-2.807	11.0
-2805.4175	-201.99005	1	3	201.99005	400.0	1	1	2	101.561035	95.75029	1	0.207	-0.229	-2.798	-2.807	11.0
-2805.4175	-201.99005	1	3	201.99005	400.0	1	1	2	101.561035	95.75029	1	0.207	-0.229	-2.849	-2.807	11.0
-2805.4175	-201.99005	1	3	201.99005	400.0	1	1	2	101.561035	95.75029	1	0.207	-0.229	-2.777	-2.807	11.0
-2805.4175	-201.99005	1	3	201.99005	400.0	1	1	2	101.561035	95.75029	1	0.207	-0.229	-2.82	-2.807	11.0
-2805.4175	-201.99005	1	3	201.99005	400.0	1	1	2	101.561035	95.75029	1	0.207	-0.229	-2.779	-2.807	11.0
-2805.4175	-201.99005	1	3	201.99005	400.0	1	1	2	101.561035	95.75029	1	0.207	-0.229	-2.802	-2.807	11.0
-2805.4175	-201.99005	1	3	201.99005	400.0	1	1	2	101.561035	95.75029	1	0.207	-0.229	-2.792	-2.807	11.0
-2805.4175	-201.99005	1	3	201.99005	400.0	1	1	2	101.561035	95.75029	1	0.207	-0.23	-2.766	-2.807	11.0
-2805.4175	-201.99005	1	3	201.99005	400.0	1	1	2	101.561035	95.75029	1	0.207	-0.23	-2.831	-2.807	11.0
-2805.4175	-201.99005	1	3	201.99005	400.0	1	1	2	101.561035	95.75029	1	0.207	-0.23	-2.803	-2.807	11.0
-2805.4175	-201.99005	1	3	201.99005	400.0	1	1	2	101.561035	95.75029	1	0.207	-0.23	-2.792	-2.807	11.0
-2805.4175	-201.99005	1	3	201.99005	400.0	1	1	2	101.561035	95.75029	1	0.207	-0.231	-2.765	-2.807	11.0
-2805.4175	-201.99005	1	3	201.99005	400.0	1	1	2	101.561035	95.75029	1	0.207	-0.232	-2.951	-2.807	11.0
-2805.4175	-201.99005	1	3	201.99005	400.0	1	1	2	101.561035	95.75029	1	0.207	-0.232	-2.844	-2.807	11.0
-2805.4175	-201.99005	1	3	201.99005	400.0	1	1	2	101.561035	95.75029	1	0.207	-0.232	-2.796	-2.807	11.0
-2805.4175	-201.99005	1	3	201.99005	400.0	1	1	2	101.561035	95.75029	1	0.207	-0.232	-2.8	-2.807	11.0
-2805.4175	-201.99005	1	3	201.99005	400.0	1	1	2	101.561035	95.75029	1	0.207	-0.232	-2.772	-2.807	11.0
-2805.4175	-201.99005	1	3	201.99005	400.0	1	1	2	101.561035	95.75029	1	0.207	-0.232	-2.771	-2.807	11.0
-2805.4175	-201.99005	1	3	201.99005	400.0	1	1	2	101.561035	95.75029	1	0.207	-0.232	-2.817	-2.807	11.0
-2805.4175	-201.99005	1	3	201.99005	400.0	1	1	2	101.561035	95.75029	1	0.207	-0.232	-2.818	-2.807	11.0
-2805.4175	-201.99005	1	3	201.99005	400.0	1	1	2	101.561035	95.75029	1	0.207	-0.232	-2.813	-2.807	11.0
-2805.4175	-201.99005	1	3	201.99005	400.0	1	1	2	101.561035	95.75029	1	0.207	-0.232	-2.771	-2.807	11.0
-2805.4175	-201.99005	1	3	201.99005	400.0	1	1	2	101.561035	95.75029	1	0.207	-0.232	-2.857	-2.807	11.0
-2805.4175	-201.99005	1	3	201.99005	400.0	1	1	2	101.561035	95.75029	1	0.207	-0.232	-2.824	-2.807	11.0
-2805.4175	-201.99005	1	3	201.99005	400.0	1	1	2	101.561035	95.75029	1	0.207	-0.233	-2.793	-2.807	11.0
-2805.4175	-201.99005	1	3	201.99005	400.0	1	1	2	101.561035	95.75029	1	0.207	-0.233	-2.81	-2.807	11.0
-2805.4175	-201.99005	1	3	201.99005	400.0	1	1	2	101.561035	95.75029	1	0.207	-0.233	-2.786	-2.807	11.0
-2805.4175	-201.99005	1	3	201.99005	400.0	1	1	2	101.561035	95.75029	1	0.207	-0.232	-2.8	-2.807	11.0
-2805.4175	-201.99005	1	3	201.99005	400.0	1	1	2	101.561035	95.75029	1	0.207	-0.232	-2.843	-2.807	11.0
-2805.4175	-201.99005	1	3	201.99005	400.0	1	1	2	101.561035	95.75029	1	0.207	-0.232	-2.831	-2.807	11.0
-2805.4175	-201.99005	1	3	201.99005	400.0	1	1	2	101.561035	95.75029	1	0.207	-0.232	-2.811	-2.807	11.0
-2805.4175	-201.99005	1	3	201.99005	400.0	1	1	2	101.561035	95.75029	1	0.207	-0.232	-2.858	-2.807	11.0
-2805.4175	-201.99005	1	3	201.99005	400.0	1	1	2	101.561035	95.75029	1	0.207	-0.232	-2.822	-2.807	11.0
-2805.4175	-201.99005	1	3	201.99005	400.0	1	1	2	101.561035	95.75029	1	0.207	-0.233	-2.828	-2.807	11.0
-2805.4175	-201.99005	1	3	201.99005	400.0	1	1	2	101.561035	95.75029	1	0.207	-0.233	-2.798	-2.807	11.0
-2805.4175	-201.99005	1	3	201.99005	400.0	1	1	2	101.561035	95.75029	1	0.207	-0.233	-2.864	-2.807	11.0
-2805.4175	-201.99005	1	3	201.99005	400.0	1	1	2	101.561035	95.75029	1	0.207	-0.233	-2.785	-2.807	11.0
-2805.4175	-201.99005	1	3	201.99005	400.0	1	1	2	101.561035	95.75029	1	0.207	-0.233	-2.797	-2.807	11.0
-2805.4175	-201.99005	1	3	201.99005	400.0	1	1	2	101.561035	95.75029	1	0.207	-0.233	-2.824	-2.807	11.0
-2805.4175	-201.99005	1	3	201.99005	400.0	1	1	2	101.561035	95.75029	1	0.207	-0.233	-2.791	-2.807	11.0
-2805.4175	-201.99005	1	3	201.99005	400.0	1	1	2	101.561035	95.75029	1	0.207	-0.233	-2.709	-2.807	11.0
-2805.4175	-201.99005	1	3	201.99005	400.0	1	1	2	101.561035	95.75029	1	0.207	-0.233	-2.81	-2.807	11.0
-2805.4175	-201.99005	1	3	201.99005	400.0	1	1	2	101.561035	95.75029	1	0.207	-0.233	-2.805	-2.807	11.0
-2805.4175	-201.99005	1	3	201.99005	400.0	1	1	2	101.561035	95.75029	1	0.207	-0.233	-2.829	-2.807	11.0
-2805.4175	-201.99005	1	3	201.99005	400.0	1	1	2	101.561035	95.75029	1	0.207	-0.233	-2.803	-2.807	11.0
-2805.4175	-201.99005	1	3	201.99005	400.0	1	1	2	101.561035	95.75029	1	0.207	-0.233	-2.852	-2.807	11.0
-2805.4175	-201.99005	1	3	201.99005	400.0	1	1	2	101.561035	95.75029	1	0.207	-0.232	-2.59	-2.807	11.0
-2805.4175	-201.99005	1	3	201.99005	400.0	1	1	2	101.561035	95.75029	1	0.207	-0.233	-2.908	-2.807	11.0
-2805.4175	-201.99005	1	3	201.99005	400.0	1	1	2	101.561035	95.75029	1	0.207	-0.233	-2.81	-2.807	11.0
-2805.4175	-201.99005	1	3	201.99005	400.0	1	1	2	101.561035	95.75029	1	0.207	-0.232	-2.857	-2.807	11.0
-2805.4175	-201.99005	1	3	201.99005	400.0	1	1	2	101.561035	95.75029	1	0.207	-0.232	-2.801	-2.807	11.0
-2805.4175	-201.99005	1	3	201.99005	400.0	1	1	2	101.561035	95.75029	1	0.207	-0.232	-2.824	-2.807	11.0
-2805.4175	-201.99005	1	3	201.99005	400.0	1	1	2	101.561035	95.75029	1	0.207	-0.232	-2.807	-2.807	11.0
-2805.4175	-201.99005	1	3	201.99005	400.0	1	1	2	101.561035	95.75029	1	0.207	-0.232	-2.791	-2.807	11.0
-2805.4175	-201.99005	1	3	201.99005	400.0	1	1	2	101.561035	95.75029	1	0.207	-0.232	-2.779	-2.807	11.0
-2805.4175	-201.99005	1	3	201.99005	400.0	1	1	2	101.561035	95.75029	1	0.207	-0.232	-2.809	-2.807	11.0
-2805.4175	-201.99005	1	3	201.99005	400.0	1	1	2	101.561035	95.75029	1	0.207	-0.233	-2.793	-2.807	11.0
-2805.4175	-201.99005	1	3	201.99005	400.0	1	1	2	101.561035	95.75029	1	0.207	-0.233	-2.8	-2.807	11.0
-2805.4175	-201.99005	1	3	201.99005	400.0	1	1	2	101.561035	95.75029	1	0.207	-0.234	-2.787	-2.807	11.0
-2805.4175	-201.99005	1	3	201.99005	400.0	1	1	2	101.561035	95.75029	1	0.207	-0.234	-2.799	-2.807	11.0
-2805.4175	-201.99005	1	3	201.99005	400.0	1	1	2	101.561035	95.75029	1	0.207	-0.234	-2.832	-2.807	11.0
-2805.4175	-201.99005	1	3	201.99005	400.0	1	1	2	101.561035	95.75029	1	0.207	-0.235	-2.989	-2.807	11.0
-2805.4175	-201.99005	1	3	201.99005	400.0	1	1	2	101.561035	95.75029	1	0.207	-0.235	-2.831	-2.807	11.0
-2805.4175	-201.99005	1	3	201.99005	400.0	1	1	2	101.561035	95.75029	1	0.207	-0.235	-2.792	-2.807	11.0
-2805.4175	-201.99005	1	3	201.99005	400.0	1	1	2	101.561035	95.75029	1	0.207	-0.235	-2.796	-2.807	11.0
-2805.4175	-201.99005	1	3	201.99005	400.0	1	1	2	101.561035	95.75029	1	0.207	-0.235	-2.85	-2.807	11.0
-2805.4175	-201.99005	1	3	201.99005	400.0	1	1	2	101.561035	95.75029	1	0.207	-0.235	-2.847	-2.807	11.0
-2805.4175	-201.99005	1	3	201.99005	400.0	1	1	2	101.561035	95.75029	1	0.207	-0.235	-2.838	-2.807	11.0
-2805.4175	-201.99005	1	3	201.99005	400.0	1	1	2	101.561035	95.75029	1	0.207	-0.235	-2.807	-2.807	11.0
-2805.4175	-201.99005	1	3	201.99005	400.0	1	1	2	101.561035	95.75029	1	0.207	-0.235	-2.792	-2.807	11.0
-2805.4175	-201.99005	1	3	201.99005	400.0	1	1	2	101.561035	95.75029	1	0.207	-0.236	-2.78	-2.807	11.0
-2805.4175	-201.99005	1	3	201.99005	400.0	1	1	2	101.561035	95.75029	1	0.207	-0.236	-2.786	-2.807	11.0
-2805.4175	-201.99005	1	3	201.99005	400.0	1	1	2	101.561035	95.75029	1	0.207	-0.236	-2.794	-2.807	11.0
-2805.4175	-201.99005	1	3	201.99005	400.0	1	1	2	101.561035	95.75029	1	0.207	-0.236	-2.9	-2.807	11.0
-2805.4175	-201.99005	1	3	201.99005	400.0	1	1	2	101.561035	95.75029	1	0.207	-0.236	-2.768	-2.807	11.0
-2805.4175	-201.99005	1	3	201.99005	400.0	1	1	2	101.561035	95.75029	1	0.207	-0.236	-2.792	-2.807	11.0
-2805.4175	-201.99005	1	3	201.99005	400.0	1	1	2	101.561035	95.75029	1	0.207	-0.236	-2.765	-2.807	11.0
-2805.4175	-201.99005	1	3	201.99005	400.0	1	1	2	101.561035	95.75029	1	0.207	-0.236	-2.778	-2.807	11.0
-2805.4175	-201.99005	1	3	201.99005	400.0	1	1	2	101.561035	95.75029	1	0.207	-0.236	-2.832	-2.807	11.0
-2805.4175	-201.99005	1	3	201.99005	400.0	1	1	2	101.561035	95.75029	1	0.207	-0.236	-2.784	-2.807	11.0
-2805.4175	-201.99005	1	3	201.99005	400.0	1	1	2	101.561035	95.75029	1	0.207	-0.236	-2.787	-2.807	11.0
0.0	0.0	1	3	201.99005	400.0	1	1	2	101.561035	95.75029	0	0.207	-0.236	-2.863	-2.807	11.0
0.0	0.0	1	3	201.99005	400.0	1	1	2	101.561035	95.75029	0	0.207	-0.236	-2.751	-2.807	11.0
0.0	0.0	1	3	201.99005	400.0	1	1	2	101.561035	95.75029	0	0.207	-0.236	-2.8	-2.807	11.0
0.0	0.0	1	3	201.99005	400.0	1	1	2	101.561035	95.75029	0	0.207	-0.234	-2.625	-2.609	11.0
0.0	0.0	1	3	201.99005	400.0	1	1	2	101.561035	95.75029	0	0.207	-0.231	-2.467	-2.425	11.0
0.0	0.0	1	3	201.99005	400.0	1	1	2	101.561035	95.75029	0	0.207	-0.228	-2.287	-2.425	11.0
0.0	0.0	1	3	201.99005	400.0	1	1	2	101.561035	95.75029	0	0.207	-0.223	-2.219	-2.093	11.0
0.0	0.0	1	3	201.99005	400.0	1	1	2	101.561035	95.75029	0	0.207	-0.217	-1.939	-1.945	11.0
0.0	0.0	1	3	201.99005	400.0	1	1	2	101.561035	95.75029	0	0.207	-0.211	-1.937	-1.945	11.0
0.0	0.0	1	3	201.99005	400.0	1	1	2	101.561035	95.75029	0	0.207	-0.203	-1.644	-1.68	11.0
0.0	0.0	1	3	201.99005	400.0	1	1	2	101.561035	95.75029	0	0.207	-0.197	-1.643	-1.68	11.0
0.0	0.0	1	3	201.99005	400.0	1	1	2	101.561035	95.75029	0	0.207	-0.191	-1.47	-1.45	11.0
0.0	0.0	1	3	201.99005	400.0	1	1	2	101.561035	95.75029	0	0.207	-0.183	-1.364	-1.348	11.0
0.0	0.0	1	3	201.99005	400.0	1	1	2	101.561035	95.75029	0	0.207	-0.176	-1.317	-1.348	11.0
0.0	0.0	1	3	201.99005	400.0	1	1	2	101.561035	95.75029	0	0.207	-0.168	-1.19	-1.164	11.0
0.0	0.0	1	3	201.99005	400.0	1	1	2	101.561035	95.75029	0	0.207	-0.16	-1.065	-1.081	11.0
0.0	0.0	1	3	201.99005	400.0	1	1	2	101.561035	95.75029	0	0.207	-0.154	-1.051	-1.081	11.0
0.0	0.0	1	3	201.99005	400.0	1	1	2	101.561035	95.75029	0	0.207	-0.146	-0.964	-0.934	11.0
0.0	0.0	1	3	201.99005	400.0	1	1	2	101.561035	95.75029	0	0.207	-0.138	-0.951	-0.868	11.0
0.0	0.0	1	3	201.99005	400.0	1	1	2	101.561035	95.75029	0	0.207	-0.132	-0.944	-0.868	11.0
0.0	0.0	1	3	201.99005	400.0	1	1	2	101.561035	95.75029	0	0.207	-0.126	-0.745	-0.749	11.0
0.0	0.0	1	3	201.99005	400.0	1	1	2	101.561035	95.75029	0	0.207	-0.119	-0.778	-0.749	11.0
0.0	0.0	1	3	201.99005	400.0	1	1	2	101.561035	95.75029	0	0.207	-0.113	-0.659	-0.696	11.0
0.0	0.0	1	3	201.99005	400.0	1	1	2	101.561035	95.75029	0	0.207	-0.107	-0.599	-0.601	11.0
0.0	0.0	1	3	201.99005	400.0	1	1	2	101.561035	95.75029	0	0.207	-0.101	-0.572	-0.601	11.0
0.0	0.0	1	3	201.99005	400.0	1	1	2	101.561035	95.75029	0	0.208	-0.096	-0.546	-0.558	11.0
0.0	0.0	1	3	201.99005	400.0	1	1	2	101.561035	95.75029	0	0.208	-0.092	-0.586	-0.558	11.0
0.0	0.0	1	3	201.99005	400.0	1	1	2	101.561035	95.75029	0	0.208	-0.087	-0.46	-0.482	11.0
0.0	0.0	1	3	201.99005	400.0	1	1	2	101.561035	95.75029	0	0.208	-0.08	-0.208	-0.448	11.0
0.0	0.0	1	3	201.99005	400.0	1	1	2	101.561035	95.75029	0	0.208	-0.076	-0.44	-0.448	11.0
0.0	0.0	1	3	201.99005	400.0	1	1	2	101.561035	95.75029	0	0.208	-0.072	-0.334	-0.386	11.0
0.0	0.0	1	3	201.99005	400.0	1	1	2	101.561035	95.75029	0	0.208	-0.068	-0.34	-0.334	11.0
0.0	0.0	1	3	201.99005	400.0	1	1	2	101.561035	95.75029	0	0.208	-0.064	-0.347	-0.334	11.0
0.0	0.0	1	3	201.99005	400.0	1	1	2	101.561035	95.75029	0	0.208	-0.06	-0.34	-0.31	11.0
0.0	0.0	1	3	201.99005	400.0	1	1	2	101.561035	95.75029	0	0.208	-0.057	-0.307	-0.31	11.0
0.0	0.0	1	3	201.99005	400.0	1	1	2	101.561035	95.75029	0	0.208	-0.055	-0.3	-0.288	11.0
0.0	0.0	1	3	201.99005	400.0	1	1	2	101.561035	95.75029	0	0.208	-0.052	-0.28	-0.248	11.0
0.0	0.0	1	3	201.99005	400.0	1	1	2	101.561035	95.75029	0	0.208	-0.05	-0.294	-0.248	11.0
0.0	0.0	1	3	201.99005	400.0	1	1	2	101.561035	95.75029	0	0.208	-0.047	-0.34	-0.214	11.0
0.0	0.0	1	3	201.99005	400.0	1	1	2	101.561035	95.75029	0	0.208	-0.043	-0.194	-0.199	11.0
0.0	0.0	1	3	201.99005	400.0	1	1	2	101.561035	95.75029	0	0.208	-0.039	-0.181	-0.199	11.0
0.0	0.0	1	3	201.99005	400.0	1	1	2	101.561035	95.75029	0	0.208	-0.038	-0.294	-0.172	11.0
0.0	0.0	1	3	201.99005	400.0	1	1	2	101.561035	95.75029	0	0.208	-0.036	-0.107	-0.159	11.0
0.0	0.0	1	3	201.99005	400.0	1	1	2	101.561035	95.75029	0	0.208	-0.034	-0.147	-0.159	11.0
0.0	0.0	1	3	201.99005	400.0	1	1	2	101.561035	95.75029	0	0.208	-0.032	-0.134	-0.138	11.0
0.0	0.0	1	3	201.99005	400.0	1	1	2	101.561035	95.75029	0	0.208	-0.03	-0.134	-0.138	11.0
0.0	0.0	1	3	201.99005	400.0	1	1	2	101.561035	95.75029	0	0.208	-0.028	-0.181	-0.128	11.0
0.0	0.0	1	3	201.99005	400.0	1	1	2	101.561035	95.75029	0	0.208	-0.026	-0.121	-0.11	11.0
0.0	0.0	1	3	201.99005	400.0	1	1	2	101.561035	95.75029	0	0.208	-0.024	-0.081	-0.11	11.0
0.0	0.0	1	3	201.99005	400.0	1	1	2	101.561035	95.75029	0	0.208	-0.022	-0.114	-0.095	11.0
0.0	0.0	1	3	201.99005	400.0	1	1	2	101.561035	95.75029	0	0.208	-0.02	-0.054	-0.095	11.0
0.0	0.0	1	3	201.99005	400.0	1	1	2	101.561035	95.75029	0	0.208	-0.02	-0.062	-0.088	11.0
0.0	0.0	1	3	201.99005	400.0	1	1	2	101.561035	95.75029	0	0.208	-0.02	-0.18	-0.076	11.0
0.0	0.0	1	3	201.99005	400.0	1	1	2	101.561035	95.75029	0	0.208	-0.02	-0.048	-0.076	11.0
0.0	0.0	1	3	201.99005	400.0	1	1	2	101.561035	95.75029	0	0.208	-0.02	-0.068	-0.07	11.0
0.0	0.0	1	3	201.99005	400.0	1	1	2	101.561035	95.75029	0	0.208	-0.02	-0.054	-0.061	11.0
0.0	0.0	1	3	201.99005	400.0	1	1	2	101.561035	95.75029	0	0.208	-0.02	-0.046	-0.061	11.0
0.0	0.0	1	3	201.99005	400.0	1	1	2	101.561035	95.75029	0	0.208	-0.02	-0.048	-0.056	11.0
0.0	0.0	1	3	201.99005	400.0	1	1	2	101.561035	95.75029	0	0.208	-0.02	-0.028	-0.048	11.0
0.0	0.0	1	3	201.99005	400.0	1	1	2	101.561035	95.75029	0	0.208	-0.019	-0.001	-0.048	11.0
0.0	0.0	1	3	201.99005	400.0	1	1	2	101.561035	95.75029	0	0.208	-0.019	-0.041	-0.045	11.0
0.0	0.0	1	3	201.99005	400.0	1	1	2	101.561035	95.75029	0	0.208	-0.019	-0.055	-0.045	11.0
0.0	0.0	1	3	201.99005	400.0	1	1	2	101.561035	95.75029	0	0.208	-0.019	-0.068	-0.038	11.0
0.0	0.0	1	3	201.99005	400.0	1	1	2	101.561035	95.75029	0	0.208	-0.019	-0.028	-0.036	11.0
0.0	0.0	1	3	201.99005	400.0	1	1	2	101.561035	95.75029	0	0.208	-0.019	-0.028	-0.036	11.0
0.0	0.0	1	3	201.99005	400.0	1	1	2	101.561035	95.75029	0	0.208	-0.019	-0.014	-0.031	11.0
0.0	0.0	1	3	201.99005	400.0	1	1	2	101.561035	95.75029	0	0.208	-0.018	-0.034	-0.028	111.0
0.0	0.0	1	3	201.99005	400.0	1	1	2	101.561035	95.75029	0	0.208	-0.018	-0.028	-0.028	11.0
0.0	0.0	1	3	201.99005	400.0	1	1	2	101.561035	95.75029	0	0.208	-0.017	-0.034	-0.024	11.0
0.0	0.0	1	3	201.99005	400.0	1	1	2	101.561035	95.75029	0	0.208	-0.017	-0.061	-0.024	11.0
0.0	0.0	1	3	201.99005	400.0	1	1	2	101.561035	95.75029	0	0.208	-0.017	-0.034	-0.021	11.0
0.0	0.0	1	3	201.99005	400.0	1	1	2	101.561035	95.75029	0	0.208	-0.016	-0.001	-0.019	11.0
0.0	0.0	1	3	201.99005	400.0	1	1	2	101.561035	95.75029	0	0.208	-0.015	-0.041	-0.019	11.0
0.0	0.0	1	3	201.99005	400.0	1	1	2	101.561035	95.75029	0	0.208	-0.015	-0.028	-0.016	11.0
0.0	0.0	1	3	201.99005	400.0	1	1	2	101.561035	95.75029	0	0.208	-0.014	-0.054	-0.016	11.0
0.0	0.0	1	3	201.99005	400.0	1	1	2	101.561035	95.75029	0	0.208	-0.014	-0.054	-0.015	11.0
0.0	0.0	1	3	201.99005	400.0	1	1	2	101.561035	95.75029	0	0.208	-0.012	-0.001	-0.013	11.0
0.0	0.0	1	3	201.99005	400.0	1	1	2	101.561035	95.75029	0	0.208	-0.012	-0.013	-0.013	11.0
0.0	0.0	1	3	201.99005	400.0	1	1	2	101.561035	95.75029	0	0.208	-0.012	-0.015	-0.012	11.0
0.0	0.0	1	3	201.99005	400.0	1	1	2	101.561035	95.75029	0	0.208	-0.01	0.018	-0.01	11.0
0.0	0.0	1	3	201.99005	400.0	1	1	2	101.561035	95.75029	0	0.208	-0.008	-0.008	-0.01	11.0
0.0	0.0	1	3	201.99005	400.0	1	1	2	101.561035	95.75029	0	0.208	-0.006	0.131	-0.009	11.0
0.0	0.0	1	3	201.99005	400.0	1	1	2	101.561035	95.75029	0	0.208	-0.005	-0.001	-0.008	11.0
0.0	0.0	1	3	201.99005	400.0	1	1	2	101.561035	95.75029	0	0.208	-0.004	0.038	-0.008	11.0
0.0	0.0	1	3	201.99005	400.0	1	1	2	101.561035	95.75029	0	0.208	-0.003	-0.054	-0.007	11.0
0.0	0.0	1	3	201.99005	400.0	1	1	2	101.561035	95.75029	0	0.208	-0.002	-0.061	-0.007	11.0
0.0	0.0	1	3	201.99005	400.0	1	1	2	101.561035	95.75029	0	0.208	-0.001	-0.014	-0.006	11.0
0.0	0.0	1	3	201.99005	400.0	1	1	2	101.561035	95.75029	0	0.208	-0.001	-0.015	-0.005	11.0
0.0	0.0	1	3	201.99005	400.0	1	1	2	101.561035	95.75029	0	0.208	0.0	0.011	-0.005	11.0
0.0	0.0	1	3	201.99005	400.0	1	1	2	101.561035	95.75029	0	0.208	-0.001	-0.034	-0.004	11.0
0.0	0.0	1	3	201.99005	400.0	1	1	2	101.561035	95.75029	0	0.208	-0.001	-0.014	-0.004	11.0
0.0	0.0	1	3	201.99005	400.0	1	1	2	101.561035	95.75029	0	0.208	0.0	-0.006	-0.004	11.0
0.0	0.0	1	3	201.99005	400.0	1	1	2	101.561035	95.75029	0	0.208	0.0	0.028	-0.003	11.0
0.0	0.0	1	3	201.99005	400.0	1	1	2	101.561035	95.75029	0	0.208	0.0	0.018	-0.003	11.0
0.0	0.0	1	3	201.99005	400.0	1	1	2	101.561035	95.75029	0	0.208	-0.001	-0.028	-0.003	11.0
0.0	0.0	1	3	201.99005	400.0	1	1	2	101.561035	95.75029	0	0.208	0.0	0.005	-0.002	11.0
0.0	0.0	1	3	201.99005	400.0	1	1	2	101.561035	95.75029	0	0.208	-0.001	-0.161	-0.002	11.0
0.0	0.0	1	3	201.99005	400.0	1	1	2	101.561035	95.75029	0	0.208	0.0	0.012	-0.002	11.0
0.0	0.0	1	3	201.99005	400.0	1	1	2	101.561035	95.75029	0	0.208	0.0	0.018	-0.002	11.0
0.0	0.0	1	3	201.99005	400.0	1	1	2	101.561035	95.75029	0	0.208	0.0	0.018	-0.002	11.0
0.0	0.0	1	3	201.99005	400.0	1	1	2	101.561035	95.75029	0	0.208	0.0	0.024	-0.001	11.0
0.0	0.0	1	3	201.99005	400.0	1	1	2	101.561035	95.75029	0	0.208	-0.001	-0.015	-0.001	11.0
0.0	0.0	1	3	201.99005	400.0	1	1	2	101.561035	95.75029	0	0.208	0.0	0.011	-0.001	11.0
0.0	0.0	1	3	201.99005	400.0	1	1	2	101.561035	95.75029	0	0.208	0.0	0.025	-0.001	11.0
0.0	0.0	1	3	201.99005	400.0	1	1	2	101.561035	95.75029	0	0.208	0.0	0.037	-0.001	11.0
0.0	0.0	1	3	201.99005	400.0	1	1	2	101.561035	95.75029	0	0.208	-0.001	-0.015	0.0	11.0
0.0	0.0	1	3	201.99005	400.0	1	1	2	101.561035	95.75029	0	0.208	0.0	0.038	0.0	11.0
0.0	0.0	1	3	201.99005	400.0	1	1	2	101.561035	95.75029	0	0.208	0.0	0.038	0.0	11.0
0.0	0.0	1	3	201.99005	400.0	1	1	2	101.561035	95.75029	0	0.208	-0.001	-0.021	0.0	11.0
0.0	0.0	1	3	201.99005	400.0	1	1	2	101.561035	95.75029	0	0.208	-0.001	-0.02	0.0	11.0
0.0	0.0	1	3	201.99005	400.0	1	1	2	101.561035	95.75029	0	0.208	0.0	0.011	0.0	11.0
0.0	0.0	1	3	201.99005	400.0	1	1	2	101.561035	95.75029	0	0.208	0.0	0.011	0.0	11.0
0.0	0.0	1	3	201.99005	400.0	1	1	2	101.561035	95.75029	0	0.208	0.0	-0.007	0.0	11.0
0.0	0.0	1	3	201.99005	400.0	1	1	2	101.561035	95.75029	0	0.208	-0.001	-0.027	0.0	11.0
0.0	0.0	1	3	201.99005	400.0	1	1	2	101.561035	95.75029	0	0.208	-0.001	-0.024	0.0	11.0
0.0	0.0	1	3	201.99005	400.0	1	1	2	101.561035	95.75029	0	0.208	-0.001	-0.021	0.0	11.0
0.0	0.0	1	3	201.99005	400.0	1	1	2	101.561035	95.75029	0	0.208	-0.001	-0.162	0.0	11.0
0.0	0.0	1	3	201.99005	400.0	1	1	2	101.561035	95.75029	0	0.208	-0.001	-0.021	0.0	11.0
0.0	0.0	1	3	201.99005	400.0	1	1	2	101.561035	95.75029	0	0.208	-0.001	-0.054	0.0	11.0
0.0	0.0	1	3	201.99005	400.0	1	1	2	101.561035	95.75029	0	0.208	0.0	0.019	0.0	11.0
0.0	0.0	1	3	201.99005	400.0	1	1	2	101.561035	95.75029	0	0.208	-0.001	-0.029	0.0	11.0
0.0	0.0	1	3	201.99005	400.0	1	1	2	101.561035	95.75029	0	0.208	0.0	0.018	0.0	11.0
0.0	0.0	1	3	201.99005	400.0	1	1	2	101.561035	95.75029	0	0.208	0.0	0.025	0.0	11.0
0.0	0.0	1	3	201.99005	400.0	1	1	2	101.561035	95.75029	0	0.208	-0.001	-0.015	0.0	11.0
0.0	0.0	1	3	201.99005	400.0	1	1	2	101.561035	95.75029	0	0.208	0.0	0.002	0.0	11.0
0.0	0.0	1	3	201.99005	400.0	1	1	2	101.561035	95.75029	0	0.208	0.0	0.004	0.0	11.0
0.0	0.0	1	3	201.99005	400.0	1	1	2	101.561035	95.75029	0	0.208	0.0	0.011	0.0	11.0
0.0	0.0	1	3	201.99005	400.0	1	1	2	101.561035	95.75029	0	0.208	0.0	0.004	0.0	11.0
0.0	0.0	1	3	201.99005	400.0	1	1	2	101.561035	95.75029	0	0.208	0.0	-0.007	0.0	11.0
0.0	0.0	1	3	201.99005	400.0	1	1	2	101.561035	95.75029	0	0.208	0.0	-0.001	0.0	11.0
0.0	0.0	1	3	201.99005	400.0	1	1	2	101.561035	95.75029	0	0.208	0.0	0.024	0.0	11.0
0.0	0.0	1	3	201.99005	400.0	1	1	2	101.561035	95.75029	0	0.208	-0.001	-0.021	0.0	11.0
0.0	0.0	1	3	201.99005	400.0	1	1	2	101.561035	95.75029	0	0.208	0.0	0.036	0.0	11.0
0.0	0.0	1	3	201.99005	400.0	1	1	2	101.561035	95.75029	0	0.208	0.0	0.024	0.0	11.0
0.0	0.0	1	3	201.99005	400.0	1	1	2	101.561035	95.75029	0	0.208	-0.001	-0.073	0.0	11.0
0.0	0.0	1	3	201.99005	400.0	1	1	2	101.561035	95.75029	0	0.208	0.0	-0.002	0.0	11.0
0.0	0.0	1	3	201.99005	400.0	1	1	2	101.561035	95.75029	0	0.208	-0.001	-0.159	0.0	11.0
0.0	0.0	1	3	201.99005	400.0	1	1	2	101.561035	95.75029	0	0.208	0.0	0.011	0.0	11.0
0.0	0.0	1	3	201.99005	400.0	1	1	2	101.561035	95.75029	0	0.208	-0.001	-0.021	0.0	11.0
0.0	0.0	1	3	201.99005	400.0	1	1	2	101.561035	95.75029	0	0.208	0.0	-0.008	0.0	11.0
0.0	0.0	1	3	201.99005	400.0	1	1	2	101.561035	95.75029	0	0.208	0.0	0.07	0.0	11.0
0.0	0.0	1	3	201.99005	400.0	1	1	2	101.561035	95.75029	0	0.208	-0.001	-0.175	0.0	11.0
0.0	0.0	1	3	201.99005	400.0	1	1	2	101.561035	95.75029	0	0.208	0.0	0.011	0.0	11.0
0.0	0.0	1	3	201.99005	400.0	1	1	2	101.561035	95.75029	0	0.208	-0.001	-0.028	0.0	11.0
0.0	0.0	1	3	201.99005	400.0	1	1	2	101.561035	95.75029	0	0.208	-0.001	-0.013	0.0	11.0
0.0	0.0	1	3	201.99005	400.0	1	1	2	101.561035	95.75029	0	0.208	-0.001	-0.028	0.0	11.0
0.0	0.0	1	3	201.99005	400.0	1	1	2	101.561035	95.75029	0	0.208	-0.001	-0.027	0.0	11.0
0.0	0.0	1	3	201.99005	400.0	1	1	2	101.561035	95.75029	0	0.208	0.0	0.054	0.0	11.0
0.0	0.0	1	3	201.99005	400.0	1	1	2	101.561035	95.75029	0	0.208	0.0	0.025	0.0	11.0
0.0	0.0	1	3	201.99005	400.0	1	1	2	101.561035	95.75029	0	0.208	0.0	0.051	0.0	11.0
0.0	0.0	1	3	201.99005	400.0	1	1	2	101.561035	95.75029	0	0.208	0.0	0.024	0.0	11.0
0.0	0.0	1	3	201.99005	400.0	1	1	2	101.561035	95.75029	0	0.208	0.0	0.005	0.0	11.0
0.0	0.0	1	3	201.99005	400.0	1	1	2	101.561035	95.75029	0	0.208	-0.001	-0.021	0.0	111.0
0.0	0.0	1	3	201.99005	400.0	1	1	2	101.561035	95.75029	0	0.208	0.0	0.129	0.0	11.0
0.0	0.0	1	3	201.99005	400.0	1	1	2	101.561035	95.75029	0	0.208	0.0	0.031	0.0	11.0
0.0	0.0	1	3	201.99005	400.0	1	1	2	101.561035	95.75029	0	0.208	-0.001	-0.047	0.0	11.0
0.0	0.0	1	3	201.99005	400.0	1	1	2	101.561035	95.75029	0	0.208	0.0	0.004	0.0	11.0
0.0	0.0	1	3	201.99005	400.0	1	1	2	101.561035	95.75029	0	0.208	0.0	0.024	0.0	11.0
0.0	0.0	1	3	201.99005	400.0	1	1	2	101.561035	95.75029	0	0.208	0.0	0.07	0.0	11.0
0.0	0.0	1	3	201.99005	400.0	1	1	2	101.561035	95.75029	0	0.208	-0.001	-0.015	0.0	11.0
0.0	0.0	1	3	201.99005	400.0	1	1	2	101.561035	95.75029	0	0.208	-0.001	-0.086	0.0	11.0
0.0	0.0	1	3	201.99005	400.0	1	1	2	101.561035	95.75029	0	0.208	0.0	0.017	0.0	11.0
0.0	0.0	1	3	201.99005	400.0	1	1	2	101.561035	95.75029	0	0.208	0.0	-0.008	0.0	11.0
0.0	0.0	1	3	201.99005	400.0	1	1	2	101.561035	95.75029	0	0.208	0.0	0.113	0.0	11.0
0.0	0.0	1	3	201.99005	400.0	1	1	2	101.561035	95.75029	0	0.208	0.0	-0.001	0.0	11.0
0.0	0.0	1	3	201.99005	400.0	1	1	2	101.561035	95.75029	0	0.208	0.0	-0.008	0.0	11.0
0.0	0.0	1	3	201.99005	400.0	1	1	2	101.561035	95.75029	0	0.208	0.0	0.011	0.0	11.0
0.0	0.0	1	3	201.99005	400.0	1	1	2	101.561035	95.75029	0	0.208	0.0	0.159	0.0	111.0
0.0	0.0	1	3	201.99005	400.0	1	1	2	101.561035	95.75029	0	0.208	-0.001	-0.029	0.0	11.0
0.0	0.0	1	3	201.99005	400.0	1	1	2	101.561035	95.75029	0	0.208	0.0	0.005	0.0	11.0
0.0	0.0	1	3	201.99005	400.0	1	1	2	101.561035	95.75029	0	0.208	-0.001	-0.014	0.0	11.0
0.0	0.0	1	3	201.99005	400.0	1	1	2	101.561035	95.75029	0	0.208	0.0	0.01	0.0	11.0
0.0	0.0	1	3	201.99005	400.0	1	1	2	101.561035	95.75029	0	0.208	0.0	0.011	0.0	11.0
0.0	0.0	1	3	201.99005	400.0	1	1	2	101.561035	95.75029	0	0.208	0.0	0.024	0.0	11.0
0.0	0.0	1	3	201.99005	400.0	1	1	2	101.561035	95.75029	0	0.208	0.0	0.004	0.0	11.0
0.0	0.0	1	3	201.99005	400.0	1	1	2	101.561035	95.75029	0	0.208	-0.001	-0.015	0.0	11.0
0.0	0.0	1	3	201.99005	400.0	1	1	2	101.561035	95.75029	0	0.208	-0.001	-0.021	0.0	11.0
0.0	0.0	1	3	201.99005	400.0	1	1	2	101.561035	95.75029	0	0.208	0.0	0.011	0.0	11.0
0.0	0.0	1	3	201.99005	400.0	1	1	2	101.561035	95.75029	0	0.208	0.0	-0.007	0.0	11.0
0.0	0.0	1	3	201.99005	400.0	1	1	2	101.561035	95.75029	0	0.208	-0.001	-0.176	0.0	11.0
0.0	0.0	1	3	201.99005	400.0	1	1	2	101.561035	95.75029	0	0.208	0.0	-0.001	0.0	11.0
0.0	0.0	1	3	201.99005	400.0	1	1	2	101.561035	95.75029	0	0.208	-0.001	-0.015	0.0	11.0
0.0	0.0	1	3	201.99005	400.0	1	1	2	101.561035	95.75029	0	0.208	0.0	0.004	0.0	11.0
0.0	0.0	1	3	201.99005	400.0	1	1	2	101.561035	95.75029	0	0.208	-0.001	-0.027	0.0	11.0
0.0	0.0	1	3	201.99005	400.0	1	1	2	101.561035	95.75029	0	0.208	0.0	0.083	0.0	111.0
0.0	0.0	1	3	201.99005	400.0	1	1	2	101.561035	95.75029	0	0.208	0.0	0.012	0.0	11.0
0.0	0.0	1	3	201.99005	400.0	1	1	2	101.561035	95.75029	0	0.208	0.0	0.005	0.0	11.0
0.0	0.0	1	3	201.99005	400.0	1	1	2	101.561035	95.75029	0	0.208	0.0	0.004	0.0	11.0
0.0	0.0	1	3	201.99005	400.0	1	1	2	101.561035	95.75029	0	0.208	0.0	0.011	0.0	11.0
0.0	0.0	1	3	201.99005	400.0	1	1	2	101.561035	95.75029	0	0.208	0.0	0.031	0.0	11.0
0.0	0.0	1	3	201.99005	400.0	1	1	2	101.561035	95.75029	0	0.208	0.0	0.011	0.0	11.0
0.0	0.0	1	3	201.99005	400.0	1	1	2	101.561035	95.75029	0	0.208	0.0	0.018	0.0	11.0
0.0	0.0	1	3	201.99005	400.0	1	1	2	101.561035	95.75029	0	0.208	-0.001	-0.015	0.0	11.0
0.0	0.0	1	3	201.99005	400.0	1	1	2	101.561035	95.75029	0	0.208	-0.001	-0.196	0.0	11.0
0.0	0.0	1	3	201.99005	400.0	1	1	2	101.561035	95.75029	0	0.208	-0.001	-0.023	0.0	11.0
0.0	0.0	1	3	201.99005	400.0	1	1	2	101.561035	95.75029	0	0.208	0.0	0.006	0.0	11.0
0.0	0.0	1	3	201.99005	400.0	1	1	2	101.561035	95.75029	0	0.208	0.0	0.004	0.0	11.0
0.0	0.0	1	3	201.99005	400.0	1	1	2	101.561035	95.75029	0	0.208	0.0	-0.001	0.0	11.0
0.0	0.0	1	3	201.99005	400.0	1	1	2	101.561035	95.75029	0	0.208	0.0	0.011	0.0	11.0
0.0	0.0	1	3	201.99005	400.0	1	1	2	101.561035	95.75029	0	0.208	0.0	0.005	0.0	11.0
0.0	0.0	1	3	201.99005	400.0	1	1	2	101.561035	95.75029	0	0.208	0.0	0.018	0.0	11.0
0.0	0.0	1	3	201.99005	400.0	1	1	2	101.561035	95.75029	0	0.208	0.0	0.025	0.0	11.0
0.0	0.0	1	3	201.99005	400.0	1	1	2	101.561035	95.75029	0	0.208	0.0	-0.008	0.0	11.0
0.0	0.0	1	3	201.99005	400.0	1	1	2	101.561035	95.75029	0	0.208	0.0	0.004	0.0	11.0
0.0	0.0	1	3	201.99005	400.0	1	1	2	101.561035	95.75029	0	0.208	0.0	0.038	0.0	11.0
0.0	0.0	1	3	201.99005	400.0	1	1	2	101.561035	95.75029	0	0.208	0.0	0.011	0.0	11.0
-1430.3483	-102.98507	1	4	102.98507	400.0	1	1	2	101.561035	95.75029	1	0.208	-0.001	-0.014	0.0	11.0
-1430.3483	-102.98507	1	4	102.98507	400.0	1	1	2	101.561035	95.75029	1	0.208	0.0	-0.001	0.0	11.0
-1430.3483	-102.98507	1	4	102.98507	400.0	0	1	2	101.561035	95.75029	1	0.208	0.0	0.005	0.0	11.0
-1430.3483	-102.98507	1	4	102.98507	400.0	0	1	2	101.561035	95.75029	1	0.208	-0.001	-0.142	0.0	11.0
-1430.3483	-102.98507	1	4	102.98507	400.0	0	1	2	101.561035	95.75029	1	0.208	0.0	0.024	0.0	11.0
-1430.3483	-102.98507	1	4	102.98507	400.0	0	1	2	101.561035	95.75029	1	0.208	-0.001	-0.061	-0.1	11.0
-1430.3483	-102.98507	1	4	102.98507	400.0	0	1	2	101.561035	95.75029	1	0.208	-0.001	-0.213	-0.281	11.0
-1430.3483	-102.98507	1	4	102.98507	400.0	0	1	2	101.561035	95.75029	1	0.208	-0.003	-0.267	-0.281	11.0
-1430.3483	-102.98507	1	4	102.98507	400.0	0	1	2	101.561035	95.75029	1	0.208	-0.005	-0.426	-0.438	11.0
-1430.3483	-102.98507	1	4	102.98507	400.0	0	1	2	101.561035	95.75029	1	0.208	-0.008	-0.473	-0.508	11.0
-1430.3483	-102.98507	1	4	102.98507	400.0	0	1	2	101.561035	95.75029	1	0.208	-0.01	-0.493	-0.508	11.0
-1430.3483	-102.98507	1	4	102.98507	400.0	0	1	2	101.561035	95.75029	1	0.208	-0.014	-0.599	-0.634	11.0
-1430.3483	-102.98507	1	4	102.98507	400.0	0	1	2	101.561035	95.75029	1	0.208	-0.018	-0.632	-0.634	11.0
-1430.3483	-102.98507	1	4	102.98507	400.0	0	1	2	101.561035	95.75029	1	0.208	-0.022	-0.712	-0.69	11.0
-1430.3483	-102.98507	1	4	102.98507	400.0	0	1	2	101.561035	95.75029	1	0.208	-0.026	-0.792	-0.791	11.0
-1430.3483	-102.98507	1	4	102.98507	400.0	0	1	2	101.561035	95.75029	1	0.208	-0.03	-0.779	-0.791	11.0
-1430.3483	-102.98507	1	4	102.98507	400.0	0	1	2	101.561035	95.75029	1	0.208	-0.035	-1.038	-0.836	11.0
-1430.3483	-102.98507	1	4	102.98507	400.0	0	1	2	101.561035	95.75029	1	0.208	-0.039	-0.878	-0.918	11.0
-1430.3483	-102.98507	1	4	102.98507	400.0	0	1	2	101.561035	95.75029	1	0.208	-0.043	-1.097	-0.918	11.0
-1430.3483	-102.98507	1	4	102.98507	400.0	0	1	2	101.561035	95.75029	1	0.208	-0.045	-0.965	-0.954	11.0
-1430.3483	-102.98507	1	4	102.98507	400.0	0	1	2	101.561035	95.75029	1	0.208	-0.047	-0.971	-1.019	11.0
-1430.3483	-102.98507	1	4	102.98507	400.0	0	1	2	101.561035	95.75029	1	0.208	-0.051	-1.024	-1.019	11.0
-1430.3483	-102.98507	1	4	102.98507	400.0	0	1	2	101.561035	95.75029	1	0.208	-0.055	-1.031	-1.075	11.0
-1430.3483	-102.98507	1	4	102.98507	400.0	0	1	2	101.561035	95.75029	1	0.208	-0.059	-1.157	-1.075	11.0
-1430.3483	-102.98507	1	4	102.98507	400.0	0	1	2	101.561035	95.75029	1	0.208	-0.063	-1.117	-1.1	11.0
-1430.3483	-102.98507	1	4	102.98507	400.0	0	1	2	101.561035	95.75029	1	0.208	-0.065	-1.111	-1.145	11.0
-1430.3483	-102.98507	1	4	102.98507	400.0	0	1	2	101.561035	95.75029	1	0.208	-0.067	-1.104	-1.145	11.0
-1430.3483	-102.98507	1	4	102.98507	400.0	0	1	2	101.561035	95.75029	1	0.208	-0.07	-1.25	-1.165	11.0
-1430.3483	-102.98507	1	4	102.98507	400.0	0	1	2	101.561035	95.75029	1	0.208	-0.073	-1.224	-1.165	11.0
-1430.3483	-102.98507	1	4	102.98507	400.0	0	1	2	101.561035	95.75029	1	0.208	-0.075	-1.204	-1.202	11.0
-1430.3483	-102.98507	1	4	102.98507	400.0	0	1	2	101.561035	95.75029	1	0.208	-0.079	-1.224	-1.218	11.0
-1430.3483	-102.98507	1	4	102.98507	400.0	0	1	2	101.561035	95.75029	1	0.208	-0.082	-1.231	-1.218	11.0
-1430.3483	-102.98507	1	4	102.98507	400.0	0	1	2	101.561035	95.75029	1	0.208	-0.083	-1.164	-1.247	11.0
-1430.3483	-102.98507	1	4	102.98507	400.0	0	1	2	101.561035	95.75029	1	0.208	-0.085	-1.237	-1.26	11.0
-1430.3483	-102.98507	1	4	102.98507	400.0	0	1	2	101.561035	95.75029	1	0.208	-0.087	-1.27	-1.26	11.0
-1430.3483	-102.98507	1	4	102.98507	400.0	0	1	2	101.561035	95.75029	1	0.208	-0.089	-1.231	-1.283	11.0
-1430.3483	-102.98507	1	4	102.98507	400.0	0	1	2	101.561035	95.75029	1	0.208	-0.091	-1.29	-1.293	11.0
-1430.3483	-102.98507	1	4	102.98507	400.0	0	1	2	101.561035	95.75029	1	0.208	-0.093	-1.297	-1.293	11.0
-1430.3483	-102.98507	1	4	102.98507	400.0	0	1	2	101.561035	95.75029	1	0.208	-0.095	-1.343	-1.312	11.0
-1430.3483	-102.98507	1	4	102.98507	400.0	0	1	2	101.561035	95.75029	1	0.208	-0.097	-1.35	-1.312	11.0
-1430.3483	-102.98507	1	4	102.98507	400.0	0	1	2	101.561035	95.75029	1	0.208	-0.099	-1.317	-1.328	11.0
-1430.3483	-102.98507	1	4	102.98507	400.0	0	1	2	101.561035	95.75029	1	0.208	-0.101	-1.343	-1.336	11.0
-1430.3483	-102.98507	1	4	102.98507	400.0	0	1	2	101.561035	95.75029	1	0.208	-0.101	-1.303	-1.336	11.0
-1430.3483	-102.98507	1	4	102.98507	400.0	0	1	2	101.561035	95.75029	1	0.208	-0.101	-1.33	-1.348	11.0
-1430.3483	-102.98507	1	4	102.98507	400.0	0	1	2	101.561035	95.75029	1	0.208	-0.101	-1.31	-1.348	11.0
-1430.3483	-102.98507	1	4	102.98507	400.0	0	1	2	101.561035	95.75029	1	0.208	-0.101	-1.324	-1.354	11.0
-1430.3483	-102.98507	1	4	102.98507	400.0	0	1	2	101.561035	95.75029	1	0.208	-0.101	-1.35	-1.365	11.0
-1430.3483	-102.98507	1	4	102.98507	400.0	0	1	2	101.561035	95.75029	1	0.208	-0.101	-1.29	-1.365	11.0
-1430.3483	-102.98507	1	4	102.98507	400.0	0	1	2	101.561035	95.75029	1	0.207	-0.101	-1.33	-1.369	11.0
-1430.3483	-102.98507	1	4	102.98507	400.0	0	1	2	101.561035	95.75029	1	0.207	-0.101	-1.33	-1.378	11.0
-1430.3483	-102.98507	1	4	102.98507	400.0	0	1	2	101.561035	95.75029	1	0.207	-0.101	-1.423	-1.378	11.0
-1430.3483	-102.98507	1	4	102.98507	400.0	0	1	2	101.561035	95.75029	1	0.207	-0.101	-1.35	-1.381	11.0
-1430.3483	-102.98507	1	4	102.98507	400.0	0	1	2	101.561035	95.75029	1	0.207	-0.101	-1.403	-1.381	11.0
-1430.3483	-102.98507	1	4	102.98507	400.0	0	1	2	101.561035	95.75029	1	0.207	-0.101	-1.417	-1.388	11.0
-1430.3483	-102.98507	1	4	102.98507	400.0	0	1	2	101.561035	95.75029	1	0.207	-0.101	-1.436	-1.391	11.0
-1430.3483	-102.98507	1	4	102.98507	400.0	0	1	2	101.561035	95.75029	1	0.207	-0.101	-1.397	-1.391	11.0
-1430.3483	-102.98507	1	4	102.98507	400.0	0	1	2	101.561035	95.75029	1	0.207	-0.101	-1.416	-1.396	11.0
-1430.3483	-102.98507	1	4	102.98507	400.0	0	1	2	101.561035	95.75029	1	0.207	-0.101	-1.374	-1.4	11.0
-1430.3483	-102.98507	1	4	102.98507	400.0	0	1	2	101.561035	95.75029	1	0.207	-0.101	-1.391	-1.4	11.0
-1430.3483	-102.98507	1	4	102.98507	400.0	0	1	2	101.561035	95.75029	1	0.207	-0.101	-1.423	-1.403	11.0
-1430.3483	-102.98507	1	4	102.98507	400.0	0	1	2	101.561035	95.75029	1	0.207	-0.101	-1.39	-1.405	11.0
-1430.3483	-102.98507	1	4	102.98507	400.0	0	1	2	101.561035	95.75029	1	0.207	-0.102	-1.621	-1.405	11.0
-1430.3483	-102.98507	1	4	102.98507	400.0	0	1	2	101.561035	95.75029	1	0.207	-0.103	-1.417	-1.409	11.0
-1430.3483	-102.98507	1	4	102.98507	400.0	0	1	2	101.561035	95.75029	1	0.207	-0.103	-1.423	-1.409	11.0
-1430.3483	-102.98507	1	4	102.98507	400.0	0	1	2	101.561035	95.75029	1	0.207	-0.103	-1.41	-1.41	11.0
-1430.3483	-102.98507	1	4	102.98507	400.0	0	1	2	101.561035	95.75029	1	0.207	-0.103	-1.336	-1.413	11.0
-1430.3483	-102.98507	1	4	102.98507	400.0	0	1	2	101.561035	95.75029	1	0.207	-0.103	-1.437	-1.413	11.0
-1430.3483	-102.98507	1	4	102.98507	400.0	0	1	2	101.561035	95.75029	1	0.207	-0.103	-1.258	-1.414	11.0
-1430.3483	-102.98507	1	4	102.98507	400.0	0	1	2	101.561035	95.75029	1	0.207	-0.103	-1.436	-1.416	11.0
-1430.3483	-102.98507	1	4	102.98507	400.0	0	1	2	101.561035	95.75029	1	0.207	-0.103	-1.457	-1.416	11.0
-1430.3483	-102.98507	1	4	102.98507	400.0	0	1	2	101.561035	95.75029	1	0.207	-0.104	-1.555	-1.417	11.0
-1430.3483	-102.98507	1	4	102.98507	400.0	0	1	2	101.561035	95.75029	1	0.207	-0.105	-1.47	-1.417	11.0
-1430.3483	-102.98507	1	4	102.98507	400.0	0	1	2	101.561035	95.75029	1	0.207	-0.105	-1.414	-1.419	11.0
-1430.3483	-102.98507	1	4	102.98507	400.0	0	1	2	101.561035	95.75029	1	0.207	-0.105	-1.427	-1.42	11.0
-1430.3483	-102.98507	1	4	102.98507	400.0	0	1	2	101.561035	95.75029	1	0.207	-0.105	-1.437	-1.42	11.0
-1430.3483	-102.98507	1	4	102.98507	400.0	0	1	2	101.561035	95.75029	1	0.207	-0.105	-1.423	-1.421	11.0
-1430.3483	-102.98507	1	4	102.98507	400.0	0	1	2	101.561035	95.75029	1	0.207	-0.105	-1.437	-1.421	11.0
-1430.3483	-102.98507	1	4	102.98507	400.0	0	1	2	101.561035	95.75029	1	0.207	-0.105	-1.363	-1.422	11.0
-1430.3483	-102.98507	1	4	102.98507	400.0	0	1	2	101.561035	95.75029	1	0.207	-0.105	-1.423	-1.423	11.0
-1430.3483	-102.98507	1	4	102.98507	400.0	0	1	2	101.561035	95.75029	1	0.207	-0.106	-1.443	-1.423	11.0
-1430.3483	-102.98507	1	4	102.98507	400.0	0	1	2	101.561035	95.75029	1	0.207	-0.106	-1.305	-1.424	11.0
-1430.3483	-102.98507	1	4	102.98507	400.0	0	1	2	101.561035	95.75029	1	0.207	-0.107	-1.483	-1.425	11.0
-1430.3483	-102.98507	1	4	102.98507	400.0	0	1	2	101.561035	95.75029	1	0.207	-0.107	-1.436	-1.425	11.0
-1430.3483	-102.98507	1	4	102.98507	400.0	0	1	2	101.561035	95.75029	1	0.207	-0.107	-1.422	-1.425	11.0
-1430.3483	-102.98507	1	4	102.98507	400.0	0	1	2	101.561035	95.75029	1	0.207	-0.107	-1.436	-1.426	11.0
-1430.3483	-102.98507	1	4	102.98507	400.0	0	1	2	101.561035	95.75029	1	0.207	-0.108	-1.437	-1.426	11.0
-1430.3483	-102.98507	1	4	102.98507	400.0	0	1	2	101.561035	95.75029	1	0.207	-0.108	-1.456	-1.426	11.0
-1430.3483	-102.98507	1	4	102.98507	400.0	0	1	2	101.561035	95.75029	1	0.207	-0.109	-1.47	-1.426	11.0
-1430.3483	-102.98507	1	4	102.98507	400.0	0	1	2	101.561035	95.75029	1	0.207	-0.109	-1.448	-1.427	11.0
-1430.3483	-102.98507	1	4	102.98507	400.0	0	1	2	101.561035	95.75029	1	0.207	-0.11	-1.477	-1.427	11.0
-1430.3483	-102.98507	1	4	102.98507	400.0	0	1	2	101.561035	95.75029	1	0.207	-0.11	-1.439	-1.427	11.0
-1430.3483	-102.98507	1	4	102.98507	400.0	0	1	2	101.561035	95.75029	1	0.207	-0.11	-1.423	-1.428	11.0
-1430.3483	-102.98507	1	4	102.98507	400.0	0	1	2	101.561035	95.75029	1	0.207	-0.111	-1.363	-1.428	11.0
-1430.3483	-102.98507	1	4	102.98507	400.0	0	1	2	101.561035	95.75029	1	0.207	-0.112	-1.417	-1.428	11.0
-1430.3483	-102.98507	1	4	102.98507	400.0	0	1	2	101.561035	95.75029	1	0.207	-0.113	-1.477	-1.428	11.0
-1430.3483	-102.98507	1	4	102.98507	400.0	0	1	2	101.561035	95.75029	1	0.207	-0.113	-1.377	-1.428	11.0
-1430.3483	-102.98507	1	4	102.98507	400.0	0	1	2	101.561035	95.75029	1	0.207	-0.113	-1.43	-1.429	11.0
-1430.3483	-102.98507	1	4	102.98507	400.0	0	1	2	101.561035	95.75029	1	0.207	-0.114	-1.469	-1.429	11.0
-1430.3483	-102.98507	1	4	102.98507	400.0	0	1	2	101.561035	95.75029	1	0.207	-0.114	-1.351	-1.429	11.0
-1430.3483	-102.98507	1	4	102.98507	400.0	0	1	2	101.561035	95.75029	1	0.207	-0.114	-1.436	-1.429	11.0
-1430.3483	-102.98507	1	4	102.98507	400.0	0	1	2	101.561035	95.75029	1	0.207	-0.115	-1.463	-1.429	11.0
-1430.3483	-102.98507	1	4	102.98507	400.0	0	1	2	101.561035	95.75029	1	0.207	-0.115	-1.431	-1.429	11.0
-1430.3483	-102.98507	1	4	102.98507	400.0	0	1	2	101.561035	95.75029	1	0.207	-0.115	-1.384	-1.429	11.0
-1430.3483	-102.98507	1	4	102.98507	400.0	0	1	2	101.561035	95.75029	1	0.207	-0.115	-1.424	-1.429	11.0
-1430.3483	-102.98507	1	4	102.98507	400.0	0	1	2	101.561035	95.75029	1	0.207	-0.115	-1.446	-1.429	11.0
-1430.3483	-102.98507	1	4	102.98507	400.0	0	1	2	101.561035	95.75029	1	0.207	-0.115	-1.45	-1.43	11.0
-1430.3483	-102.98507	1	4	102.98507	400.0	0	1	2	101.561035	95.75029	1	0.207	-0.116	-1.469	-1.43	11.0
-1430.3483	-102.98507	1	4	102.98507	400.0	0	1	2	101.561035	95.75029	1	0.207	-0.116	-1.39	-1.43	11.0
-1430.3483	-102.98507	1	4	102.98507	400.0	0	1	2	101.561035	95.75029	1	0.207	-0.116	-1.371	-1.43	11.0
-1430.3483	-102.98507	1	4	102.98507	400.0	0	1	2	101.561035	95.75029	1	0.207	-0.117	-1.47	-1.43	11.0
-1430.3483	-102.98507	1	4	102.98507	400.0	0	1	2	101.561035	95.75029	1	0.207	-0.117	-1.357	-1.43	11.0
-1430.3483	-102.98507	1	4	102.98507	400.0	0	1	2	101.561035	95.75029	1	0.207	-0.118	-1.47	-1.43	11.0
-1430.3483	-102.98507	1	4	102.98507	400.0	0	1	2	101.561035	95.75029	1	0.207	-0.118	-1.397	-1.43	11.0
-1430.3483	-102.98507	1	4	102.98507	400.0	0	1	2	101.561035	95.75029	1	0.207	-0.118	-1.397	-1.43	11.0
-1430.3483	-102.98507	1	4	102.98507	400.0	0	1	2	101.561035	95.75029	1	0.207	-0.118	-1.444	-1.43	11.0
-1430.3483	-102.98507	1	4	102.98507	400.0	0	1	2	101.561035	95.75029	1	0.207	-0.119	-1.483	-1.43	11.0
-1430.3483	-102.98507	1	4	102.98507	400.0	0	1	2	101.561035	95.75029	1	0.207	-0.118	-1.154	-1.43	11.0
-1430.3483	-102.98507	1	4	102.98507	400.0	0	1	2	101.561035	95.75029	1	0.207	-0.119	-1.377	-1.43	11.0
-1430.3483	-102.98507	1	4	102.98507	400.0	0	1	2	101.561035	95.75029	1	0.207	-0.119	-1.423	-1.43	11.0
-1430.3483	-102.98507	1	4	102.98507	400.0	0	1	2	101.561035	95.75029	1	0.207	-0.119	-1.381	-1.43	11.0
-1430.3483	-102.98507	1	4	102.98507	400.0	0	1	2	101.561035	95.75029	1	0.207	-0.12	-1.426	-1.43	11.0
-1430.3483	-102.98507	1	4	102.98507	400.0	0	1	2	101.561035	95.75029	1	0.207	-0.121	-1.464	-1.43	11.0
-1430.3483	-102.98507	1	4	102.98507	400.0	0	1	2	101.561035	95.75029	1	0.207	-0.12	-1.403	-1.43	11.0
-1430.3483	-102.98507	1	4	102.98507	400.0	0	1	2	101.561035	95.75029	1	0.207	-0.121	-1.476	-1.43	11.0
-1430.3483	-102.98507	1	4	102.98507	400.0	0	1	2	101.561035	95.75029	1	0.207	-0.12	-1.411	-1.43	11.0
-1430.3483	-102.98507	1	4	102.98507	400.0	0	1	2	101.561035	95.75029	1	0.207	-0.12	-1.45	-1.43	11.0
-1430.3483	-102.98507	1	4	102.98507	400.0	0	1	2	101.561035	95.75029	1	0.207	-0.12	-1.33	-1.43	11.0
-1430.3483	-102.98507	1	4	102.98507	400.0	0	1	2	101.561035	95.75029	1	0.207	-0.12	-1.455	-1.43	11.0
-1430.3483	-102.98507	1	4	102.98507	400.0	0	1	2	101.561035	95.75029	1	0.207	-0.121	-1.463	-1.43	11.0
-1430.3483	-102.98507	1	4	102.98507	400.0	0	1	2	101.561035	95.75029	1	0.207	-0.12	-1.372	-1.43	111.0
-1430.3483	-102.98507	1	4	102.98507	400.0	0	1	2	101.561035	95.75029	1	0.207	-0.12	-1.404	-1.43	11.0
-1430.3483	-102.98507	1	4	102.98507	400.0	0	1	2	101.561035	95.75029	1	0.207	-0.12	-1.43	-1.43	11.0
-1430.3483	-102.98507	1	4	102.98507	400.0	0	1	2	101.561035	95.75029	1	0.207	-0.12	-1.41	-1.43	11.0
-1430.3483	-102.98507	1	4	102.98507	400.0	0	1	2	101.561035	95.75029	1	0.207	-0.12	-1.403	-1.43	11.0
-1430.3483	-102.98507	1	4	102.98507	400.0	0	1	2	101.561035	95.75029	1	0.207	-0.12	-1.41	-1.43	11.0
-1430.3483	-102.98507	1	4	102.98507	400.0	0	1	2	101.561035	95.75029	1	0.207	-0.12	-1.444	-1.43	11.0
-1430.3483	-102.98507	1	4	102.98507	400.0	0	1	2	101.561035	95.75029	1	0.207	-0.12	-1.437	-1.43	11.0
-1430.3483	-102.98507	1	4	102.98507	400.0	0	1	2	101.561035	95.75029	1	0.207	-0.12	-1.41	-1.43	11.0
-1430.3483	-102.98507	1	4	102.98507	400.0	0	1	2	101.561035	95.75029	1	0.207	-0.121	-1.509	-1.43	11.0
-1430.3483	-102.98507	1	4	102.98507	400.0	0	1	2	101.561035	95.75029	1	0.207	-0.121	-1.464	-1.43	11.0
-1430.3483	-102.98507	1	4	102.98507	400.0	0	1	2	101.561035	95.75029	1	0.207	-0.12	-1.397	-1.43	11.0
-1430.3483	-102.98507	1	4	102.98507	400.0	0	1	2	101.561035	95.75029	1	0.207	-0.12	-1.45	-1.43	11.0
-1430.3483	-102.98507	1	4	102.98507	400.0	0	1	2	101.561035	95.75029	1	0.207	-0.12	-1.404	-1.43	11.0
-1430.3483	-102.98507	1	4	102.98507	400.0	0	1	2	101.561035	95.75029	1	0.207	-0.12	-1.443	-1.43	11.0
-1430.3483	-102.98507	1	4	102.98507	400.0	0	1	2	101.561035	95.75029	1	0.207	-0.12	-1.41	-1.43	11.0
-1430.3483	-102.98507	1	4	102.98507	400.0	0	1	2	101.561035	95.75029	1	0.207	-0.121	-1.47	-1.43	11.0
-1430.3483	-102.98507	1	4	102.98507	400.0	0	1	2	101.561035	95.75029	1	0.207	-0.121	-1.47	-1.43	11.0
-1430.3483	-102.98507	1	4	102.98507	400.0	0	1	2	101.561035	95.75029	1	0.207	-0.12	-1.403	-1.43	11.0
-1430.3483	-102.98507	1	4	102.98507	400.0	0	1	2	101.561035	95.75029	1	0.207	-0.12	-1.403	-1.43	11.0
-1430.3483	-102.98507	1	4	102.98507	400.0	0	1	2	101.561035	95.75029	1	0.207	-0.12	-1.45	-1.43	11.0
-1430.3483	-102.98507	1	4	102.98507	400.0	0	1	2	101.561035	95.75029	1	0.207	-0.12	-1.443	-1.43	11.0
-1430.3483	-102.98507	1	4	102.98507	400.0	0	1	2	101.561035	95.75029	1	0.207	-0.12	-1.443	-1.43	11.0
-1430.3483	-102.98507	1	4	102.98507	400.0	0	1	2	101.561035	95.75029	1	0.207	-0.12	-1.425	-1.43	11.0
-1430.3483	-102.98507	1	4	102.98507	400.0	0	1	2	101.561035	95.75029	1	0.207	-0.12	-1.391	-1.43	11.0
-1430.3483	-102.98507	1	4	102.98507	400.0	0	1	2	101.561035	95.75029	1	0.207	-0.12	-1.403	-1.43	11.0
-1430.3483	-102.98507	1	4	102.98507	400.0	0	1	2	101.561035	95.75029	1	0.207	-0.121	-1.463	-1.43	111.0
-1430.3483	-102.98507	1	4	102.98507	400.0	0	1	2	101.561035	95.75029	1	0.207	-0.12	-1.397	-1.43	11.0
-1430.3483	-102.98507	1	4	102.98507	400.0	0	1	2	101.561035	95.75029	1	0.207	-0.12	-1.43	-1.43	11.0
-1430.3483	-102.98507	1	4	102.98507	400.0	0	1	2	101.561035	95.75029	1	0.207	-0.121	-1.49	-1.43	11.0
-1430.3483	-102.98507	1	4	102.98507	400.0	0	1	2	101.561035	95.75029	1	0.207	-0.12	-1.424	-1.43	11.0
-1430.3483	-102.98507	1	4	102.98507	400.0	0	1	2	101.561035	95.75029	1	0.207	-0.12	-1.439	-1.43	11.0
-1430.3483	-102.98507	1	4	102.98507	400.0	0	1	2	101.561035	95.75029	1	0.207	-0.12	-1.418	-1.431	11.0
-1430.3483	-102.98507	1	4	102.98507	400.0	0	1	2	101.561035	95.75029	1	0.207	-0.12	-1.336	-1.431	111.0
-1430.3483	-102.98507	1	4	102.98507	400.0	0	1	2	101.561035	95.75029	1	0.207	-0.121	-1.477	-1.431	11.0
-1430.3483	-102.98507	1	4	102.98507	400.0	0	1	2	101.561035	95.75029	1	0.207	-0.121	-1.581	-1.431	11.0
-1430.3483	-102.98507	1	4	102.98507	400.0	0	1	2	101.561035	95.75029	1	0.207	-0.12	-1.437	-1.431	11.0
-1430.3483	-102.98507	1	4	102.98507	400.0	0	1	2	101.561035	95.75029	1	0.207	-0.121	-1.491	-1.431	11.0
-1430.3483	-102.98507	1	4	102.98507	400.0	0	1	2	101.561035	95.75029	1	0.207	-0.12	-1.417	-1.431	11.0
-1430.3483	-102.98507	1	4	102.98507	400.0	0	1	2	101.561035	95.75029	1	0.207	-0.12	-1.423	-1.431	11.0
-1430.3483	-102.98507	1	4	102.98507	400.0	0	1	2	101.561035	95.75029	1	0.207	-0.121	-1.469	-1.431	11.0
-1430.3483	-102.98507	1	4	102.98507	400.0	0	1	2	101.561035	95.75029	1	0.207	-0.121	-1.497	-1.431	11.0
-1430.3483	-102.98507	1	4	102.98507	400.0	0	1	2	101.561035	95.75029	1	0.207	-0.12	-1.423	-1.431	11.0
-1430.3483	-102.98507	1	4	102.98507	400.0	0	1	2	101.561035	95.75029	1	0.207	-0.12	-1.457	-1.431	11.0
-1430.3483	-102.98507	1	4	102.98507	400.0	0	1	2	101.561035	95.75029	1	0.207	-0.12	-1.457	-1.431	11.0
-1430.3483	-102.98507	1	4	102.98507	400.0	0	1	2	101.561035	95.75029	1	0.207	-0.12	-1.365	-1.431	11.0
-1430.3483	-102.98507	1	4	102.98507	400.0	0	1	2	101.561035	95.75029	1	0.207	-0.12	-1.43	-1.431	11.0
-1430.3483	-102.98507	1	4	102.98507	400.0	0	1	2	101.561035	95.75029	1	0.207	-0.121	-1.47	-1.431	11.0
-1430.3483	-102.98507	1	4	102.98507	400.0	0	1	2	101.561035	95.75029	1	0.207	-0.12	-1.363	-1.431	11.0
-1430.3483	-102.98507	1	4	102.98507	400.0	0	1	2	101.561035	95.75029	1	0.207	-0.12	-1.423	-1.431	11.0
-1430.3483	-102.98507	1	4	102.98507	400.0	0	1	2	101.561035	95.75029	1	0.207	-0.12	-1.342	-1.431	11.0
-1430.3483	-102.98507	1	4	102.98507	400.0	0	1	2	101.561035	95.75029	1	0.207	-0.12	-1.424	-1.431	11.0
-1430.3483	-102.98507	1	4	102.98507	400.0	0	1	2	101.561035	95.75029	1	0.207	-0.12	-1.397	-1.431	11.0
-1430.3483	-102.98507	1	4	102.98507	400.0	0	1	2	101.561035	95.75029	1	0.207	-0.12	-1.386	-1.431	11.0
-1430.3483	-102.98507	1	4	102.98507	400.0	0	1	2	101.561035	95.75029	1	0.207	-0.121	-1.53	-1.431	11.0
-1430.3483	-102.98507	1	4	102.98507	400.0	0	1	2	101.561035	95.75029	1	0.207	-0.121	-1.531	-1.431	11.0
-1430.3483	-102.98507	1	4	102.98507	400.0	0	1	2	101.561035	95.75029	1	0.207	-0.121	-1.47	-1.431	11.0
-1430.3483	-102.98507	1	4	102.98507	400.0	0	1	2	101.561035	95.75029	1	0.207	-0.121	-1.469	-1.431	11.0
-1430.3483	-102.98507	1	4	102.98507	400.0	0	1	2	101.561035	95.75029	1	0.207	-0.12	-1.404	-1.431	11.0
-1430.3483	-102.98507	1	4	102.98507	400.0	0	1	2	101.561035	95.75029	1	0.207	-0.12	-1.411	-1.431	11.0
-1430.3483	-102.98507	1	4	102.98507	400.0	0	1	2	101.561035	95.75029	1	0.207	-0.12	-1.41	-1.431	11.0
-1430.3483	-102.98507	1	4	102.98507	400.0	0	1	2	101.561035	95.75029	1	0.207	-0.121	-1.464	-1.431	11.0
-1430.3483	-102.98507	1	4	102.98507	400.0	0	1	2	101.561035	95.75029	1	0.207	-0.12	-1.364	-1.431	11.0
-1430.3483	-102.98507	1	4	102.98507	400.0	0	1	2	101.561035	95.75029	1	0.207	-0.121	-1.489	-1.431	11.0
-1430.3483	-102.98507	1	4	102.98507	400.0	0	1	2	101.561035	95.75029	1	0.207	-0.12	-1.437	-1.431	11.0
-1430.3483	-102.98507	1	4	102.98507	400.0	0	1	2	101.561035	95.75029	1	0.207	-0.12	-1.451	-1.431	11.0
-1430.3483	-102.98507	1	4	102.98507	400.0	0	1	2	101.561035	95.75029	1	0.207	-0.12	-1.43	-1.431	11.0
-1430.3483	-102.98507	1	4	102.98507	400.0	0	1	2	101.561035	95.75029	1	0.207	-0.12	-1.403	-1.431	11.0
-1430.3483	-102.98507	1	4	102.98507	400.0	0	1	2	101.561035	95.75029	1	0.207	-0.12	-1.43	-1.431	111.0
-1430.3483	-102.98507	1	4	102.98507	400.0	0	1	2	101.561035	95.75029	1	0.207	-0.12	-1.385	-1.431	11.0
-1430.3483	-102.98507	1	4	102.98507	400.0	0	1	2	101.561035	95.75029	1	0.207	-0.12	-1.444	-1.431	11.0
-1430.3483	-102.98507	1	4	102.98507	400.0	0	1	2	101.561035	95.75029	1	0.207	-0.121	-1.464	-1.431	11.0
-1430.3483	-102.98507	1	4	102.98507	400.0	0	1	2	101.561035	95.75029	1	0.207	-0.12	-1.429	-1.431	11.0
-1430.3483	-102.98507	1	4	102.98507	400.0	0	1	2	101.561035	95.75029	1	0.207	-0.12	-1.41	-1.431	11.0
-1430.3483	-102.98507	1	4	102.98507	400.0	0	1	2	101.561035	95.75029	1	0.207	-0.121	-1.567	-1.431	11.0
-1430.3483	-102.98507	1	4	102.98507	400.0	0	1	2	101.561035	95.75029	1	0.207	-0.12	-1.41	-1.431	11.0
-1430.3483	-102.98507	1	4	102.98507	400.0	0	1	2	101.561035	95.75029	1	0.207	-0.12	-1.396	-1.431	11.0
-1430.3483	-102.98507	1	4	102.98507	400.0	0	1	2	101.561035	95.75029	1	0.207	-0.12	-1.423	-1.431	11.0
-1430.3483	-102.98507	1	4	102.98507	400.0	0	1	2	101.561035	95.75029	1	0.207	-0.12	-1.411	-1.431	11.0
-1430.3483	-102.98507	1	4	102.98507	400.0	0	1	2	101.561035	95.75029	1	0.207	-0.121	-1.497	-1.431	11.0
-1430.3483	-102.98507	1	4	102.98507	400.0	0	1	2	101.561035	95.75029	1	0.207	-0.12	-1.384	-1.431	11.0
0.0	0.0	1	4	102.98507	400.0	0	1	2	101.561035	95.75029	0	0.207	-0.12	-1.443	-1.431	11.0
0.0	0.0	1	4	102.98507	400.0	0	1	2	101.561035	95.75029	0	0.207	-0.12	-1.308	-1.431	11.0
0.0	0.0	1	4	102.98507	400.0	0	1	2	101.561035	95.75029	0	0.207	-0.12	-1.398	-1.431	11.0
0.0	0.0	1	4	102.98507	400.0	0	1	2	101.561035	95.75029	0	0.207	-0.12	-1.443	-1.431	11.0
0.0	0.0	1	4	102.98507	400.0	0	1	2	101.561035	95.75029	0	0.207	-0.119	-1.272	-1.235	11.0
0.0	0.0	1	4	102.98507	400.0	0	1	2	101.561035	95.75029	0	0.207	-0.119	-1.251	-1.235	11.0
0.0	0.0	1	4	102.98507	400.0	0	1	2	101.561035	95.75029	0	0.207	-0.117	-1.13	-1.148	11.0
0.0	0.0	1	4	102.98507	400.0	0	1	2	101.561035	95.75029	0	0.207	-0.114	-0.876	-0.991	11.0
0.0	0.0	1	4	102.98507	400.0	0	1	2	101.561035	95.75029	0	0.207	-0.112	-0.979	-0.991	11.0
0.0	0.0	1	4	102.98507	400.0	0	1	2	101.561035	95.75029	0	0.207	-0.108	-0.92	-0.921	11.0
0.0	0.0	1	4	102.98507	400.0	0	1	2	101.561035	95.75029	0	0.207	-0.105	-1.109	-0.795	11.0
0.0	0.0	1	4	102.98507	400.0	0	1	2	101.561035	95.75029	0	0.207	-0.101	-0.772	-0.795	11.0
0.0	0.0	1	4	102.98507	400.0	0	1	2	101.561035	95.75029	0	0.207	-0.096	-0.666	-0.686	11.0
0.0	0.0	1	4	102.98507	400.0	0	1	2	101.561035	95.75029	0	0.207	-0.092	-0.686	-0.686	11.0
0.0	0.0	1	4	102.98507	400.0	0	1	2	101.561035	95.75029	0	0.207	-0.088	-0.68	-0.638	11.0
0.0	0.0	1	4	102.98507	400.0	0	1	2	101.561035	95.75029	0	0.207	-0.084	-0.54	-0.552	11.0
0.0	0.0	1	4	102.98507	400.0	0	1	2	101.561035	95.75029	0	0.207	-0.079	-0.487	-0.552	11.0
0.0	0.0	1	4	102.98507	400.0	0	1	2	101.561035	95.75029	0	0.207	-0.076	-0.493	-0.512	11.0
0.0	0.0	1	4	102.98507	400.0	0	1	2	101.561035	95.75029	0	0.207	-0.073	-0.48	-0.442	11.0
0.0	0.0	1	4	102.98507	400.0	0	1	2	101.561035	95.75029	0	0.207	-0.069	-0.413	-0.442	11.0
0.0	0.0	1	4	102.98507	400.0	0	1	2	101.561035	95.75029	0	0.207	-0.065	-0.427	-0.41	11.0
0.0	0.0	1	4	102.98507	400.0	0	1	2	101.561035	95.75029	0	0.208	-0.061	-0.413	-0.41	11.0
0.0	0.0	1	4	102.98507	400.0	0	1	2	101.561035	95.75029	0	0.208	-0.058	-0.333	-0.354	11.0
0.0	0.0	1	4	102.98507	400.0	0	1	2	101.561035	95.75029	0	0.208	-0.056	-0.327	-0.329	11.0
0.0	0.0	1	4	102.98507	400.0	0	1	2	101.561035	95.75029	0	0.208	-0.054	-0.314	-0.329	11.0
0.0	0.0	1	4	102.98507	400.0	0	1	2	101.561035	95.75029	0	0.208	-0.051	-0.233	-0.284	11.0
0.0	0.0	1	4	102.98507	400.0	0	1	2	101.561035	95.75029	0	0.208	-0.049	-0.287	-0.284	11.0
0.0	0.0	1	4	102.98507	400.0	0	1	2	101.561035	95.75029	0	0.208	-0.047	-0.28	-0.245	11.0
0.0	0.0	1	4	102.98507	400.0	0	1	2	101.561035	95.75029	0	0.208	-0.044	-0.28	-0.228	11.0
0.0	0.0	1	4	102.98507	400.0	0	1	2	101.561035	95.75029	0	0.208	-0.04	-0.227	-0.228	111.0
0.0	0.0	1	4	102.98507	400.0	0	1	2	101.561035	95.75029	0	0.208	-0.038	-0.187	-0.196	11.0
0.0	0.0	1	4	102.98507	400.0	0	1	2	101.561035	95.75029	0	0.208	-0.036	-0.214	-0.182	11.0
0.0	0.0	1	4	102.98507	400.0	0	1	2	101.561035	95.75029	0	0.208	-0.034	-0.181	-0.182	11.0
0.0	0.0	1	4	102.98507	400.0	0	1	2	101.561035	95.75029	0	0.208	-0.032	-0.207	-0.157	11.0
0.0	0.0	1	4	102.98507	400.0	0	1	2	101.561035	95.75029	0	0.208	-0.03	-0.154	-0.146	11.0
0.0	0.0	1	4	102.98507	400.0	0	1	2	101.561035	95.75029	0	0.208	-0.028	-0.141	-0.146	11.0
0.0	0.0	1	4	102.98507	400.0	0	1	2	101.561035	95.75029	0	0.208	-0.025	0.012	-0.126	11.0
0.0	0.0	1	4	102.98507	400.0	0	1	2	101.561035	95.75029	0	0.208	-0.023	-0.121	-0.126	11.0
0.0	0.0	1	4	102.98507	400.0	0	1	2	101.561035	95.75029	0	0.208	-0.021	-0.114	-0.109	11.0
0.0	0.0	1	4	102.98507	400.0	0	1	2	101.561035	95.75029	0	0.208	-0.02	-0.134	-0.101	11.0
0.0	0.0	1	4	102.98507	400.0	0	1	2	101.561035	95.75029	0	0.208	-0.02	-0.081	-0.101	11.0
0.0	0.0	1	4	102.98507	400.0	0	1	2	101.561035	95.75029	0	0.208	-0.02	-0.054	-0.087	11.0
0.0	0.0	1	4	102.98507	400.0	0	1	2	101.561035	95.75029	0	0.208	-0.02	-0.088	-0.081	11.0
0.0	0.0	1	4	102.98507	400.0	0	1	2	101.561035	95.75029	0	0.208	-0.02	-0.068	-0.081	11.0
0.0	0.0	1	4	102.98507	400.0	0	1	2	101.561035	95.75029	0	0.208	-0.02	-0.088	-0.069	11.0
0.0	0.0	1	4	102.98507	400.0	0	1	2	101.561035	95.75029	0	0.208	-0.02	-0.081	-0.069	11.0
0.0	0.0	1	4	102.98507	400.0	0	1	2	101.561035	95.75029	0	0.208	-0.02	-0.234	-0.064	11.0
0.0	0.0	1	4	102.98507	400.0	0	1	2	101.561035	95.75029	0	0.208	-0.02	-0.167	-0.055	11.0
0.0	0.0	1	4	102.98507	400.0	0	1	2	101.561035	95.75029	0	0.208	-0.02	-0.061	-0.055	11.0
0.0	0.0	1	4	102.98507	400.0	0	1	2	101.561035	95.75029	0	0.208	-0.021	-0.314	-0.051	11.0
0.0	0.0	1	4	102.98507	400.0	0	1	2	101.561035	95.75029	0	0.208	-0.02	-0.24	-0.051	11.0
0.0	0.0	1	4	102.98507	400.0	0	1	2	101.561035	95.75029	0	0.208	-0.02	-0.061	-0.044	11.0
0.0	0.0	1	4	102.98507	400.0	0	1	2	101.561035	95.75029	0	0.208	-0.02	-0.048	-0.041	11.0
0.0	0.0	1	4	102.98507	400.0	0	1	2	101.561035	95.75029	0	0.208	-0.02	-0.061	-0.041	11.0
0.0	0.0	1	4	102.98507	400.0	0	1	2	101.561035	95.75029	0	0.208	-0.02	-0.041	-0.035	11.0
0.0	0.0	1	4	102.98507	400.0	0	1	2	101.561035	95.75029	0	0.208	-0.02	-0.221	-0.03	11.0
0.0	0.0	1	4	102.98507	400.0	0	1	2	101.561035	95.75029	0	0.208	-0.019	-0.061	-0.03	11.0
0.0	0.0	1	4	102.98507	400.0	0	1	2	101.561035	95.75029	0	0.208	-0.018	-0.041	-0.028	11.0
0.0	0.0	1	4	102.98507	400.0	0	1	2	101.561035	95.75029	0	0.208	-0.018	-0.048	-0.024	11.0
0.0	0.0	1	4	102.98507	400.0	0	1	2	101.561035	95.75029	0	0.208	-0.016	-0.008	-0.024	11.0
0.0	0.0	1	4	102.98507	400.0	0	1	2	101.561035	95.75029	0	0.208	-0.016	-0.034	-0.022	11.0
0.0	0.0	1	4	102.98507	400.0	0	1	2	101.561035	95.75029	0	0.208	-0.016	-0.028	-0.022	11.0
0.0	0.0	1	4	102.98507	400.0	0	1	2	101.561035	95.75029	0	0.208	-0.015	-0.021	-0.019	11.0
0.0	0.0	1	4	102.98507	400.0	0	1	2	101.561035	95.75029	0	0.208	-0.015	-0.034	-0.017	111.0
0.0	0.0	1	4	102.98507	400.0	0	1	2	101.561035	95.75029	0	0.208	-0.015	-0.015	-0.017	11.0
0.0	0.0	1	4	102.98507	400.0	0	1	2	101.561035	95.75029	0	0.208	-0.014	-0.034	-0.015	11.0
0.0	0.0	1	4	102.98507	400.0	0	1	2	101.561035	95.75029	0	0.208	-0.014	-0.026	-0.014	11.0
0.0	0.0	1	4	102.98507	400.0	0	1	2	101.561035	95.75029	0	0.208	-0.014	-0.015	-0.014	11.0
0.0	0.0	1	4	102.98507	400.0	0	1	2	101.561035	95.75029	0	0.208	-0.013	-0.041	-0.012	11.0
0.0	0.0	1	4	102.98507	400.0	0	1	2	101.561035	95.75029	0	0.208	-0.012	-0.028	-0.012	11.0
0.0	0.0	1	4	102.98507	400.0	0	1	2	101.561035	95.75029	0	0.208	-0.01	-0.001	-0.011	11.0
0.0	0.0	1	4	102.98507	400.0	0	1	2	101.561035	95.75029	0	0.208	-0.01	-0.068	-0.009	111.0
0.0	0.0	1	4	102.98507	400.0	0	1	2	101.561035	95.75029	0	0.208	-0.009	0.018	-0.009	11.0
0.0	0.0	1	4	102.98507	400.0	0	1	2	101.561035	95.75029	0	0.208	-0.008	0.004	-0.008	11.0
0.0	0.0	1	4	102.98507	400.0	0	1	2	101.561035	95.75029	0	0.208	-0.007	0.004	-0.008	11.0
0.0	0.0	1	4	102.98507	400.0	0	1	2	101.561035	95.75029	0	0.208	-0.007	-0.028	-0.007	11.0
0.0	0.0	1	4	102.98507	400.0	0	1	2	101.561035	95.75029	0	0.208	-0.005	-0.001	-0.006	11.0
0.0	0.0	1	4	102.98507	400.0	0	1	2	101.561035	95.75029	0	0.208	-0.004	-0.028	-0.006	11.0
0.0	0.0	1	4	102.98507	400.0	0	1	2	101.561035	95.75029	0	0.208	-0.002	0.018	-0.005	11.0
0.0	0.0	1	4	102.98507	400.0	0	1	2	101.561035	95.75029	0	0.208	0.0	-0.008	-0.005	111.0
0.0	0.0	1	4	102.98507	400.0	0	1	2	101.561035	95.75029	0	0.208	-0.001	-0.134	-0.005	11.0
0.0	0.0	1	4	102.98507	400.0	0	1	2	101.561035	95.75029	0	0.208	0.0	-0.008	-0.004	11.0
0.0	0.0	1	4	102.98507	400.0	0	1	2	101.561035	95.75029	0	0.208	-0.001	-0.021	-0.003	11.0
0.0	0.0	1	4	102.98507	400.0	0	1	2	101.561035	95.75029	0	0.208	0.0	-0.008	-0.003	11.0
0.0	0.0	1	4	102.98507	400.0	0	1	2	101.561035	95.75029	0	0.208	0.0	0.031	-0.003	11.0
0.0	0.0	1	4	102.98507	400.0	0	1	2	101.561035	95.75029	0	0.208	-0.001	-0.021	-0.003	11.0
0.0	0.0	1	4	102.98507	400.0	0	1	2	101.561035	95.75029	0	0.208	0.0	0.004	-0.002	11.0
0.0	0.0	1	4	102.98507	400.0	0	1	2	101.561035	95.75029	0	0.208	0.0	-0.001	-0.002	111.0
0.0	0.0	1	4	102.98507	400.0	0	1	2	101.561035	95.75029	0	0.208	0.0	-0.001	-0.002	11.0
0.0	0.0	1	4	102.98507	400.0	0	1	2	101.561035	95.75029	0	0.208	0.0	0.164	-0.002	11.0
0.0	0.0	1	4	102.98507	400.0	0	1	2	101.561035	95.75029	0	0.208	0.0	-0.008	-0.001	11.0
0.0	0.0	1	4	102.98507	400.0	0	1	2	101.561035	95.75029	0	0.208	0.0	0.004	-0.001	11.0
0.0	0.0	1	4	102.98507	400.0	0	1	2	101.561035	95.75029	0	0.208	-0.001	-0.015	-0.001	11.0
0.0	0.0	1	4	102.98507	400.0	0	1	2	101.561035	95.75029	0	0.208	0.0	0.011	-0.001	11.0
0.0	0.0	1	4	102.98507	400.0	0	1	2	101.561035	95.75029	0	0.208	-0.001	-0.054	-0.001	11.0
0.0	0.0	1	4	102.98507	400.0	0	1	2	101.561035	95.75029	0	0.208	0.0	0.018	0.0	111.0
0.0	0.0	1	4	102.98507	400.0	0	1	2	101.561035	95.75029	0	0.208	-0.001	-0.061	0.0	11.0
0.0	0.0	1	4	102.98507	400.0	0	1	2	101.561035	95.75029	0	0.208	0.0	0.078	0.0	11.0
0.0	0.0	1	4	102.98507	400.0	0	1	2	101.561035	95.75029	0	0.208	0.0	0.031	0.0	11.0
0.0	0.0	1	4	102.98507	400.0	0	1	2	101.561035	95.75029	0	0.208	0.0	0.064	0.0	11.0
0.0	0.0	1	4	102.98507	400.0	0	1	2	101.561035	95.75029	0	0.208	-0.001	-0.021	0.0	11.0
0.0	0.0	1	4	102.98507	400.0	0	1	2	101.561035	95.75029	0	0.208	0.0	0.023	0.0	11.0
0.0	0.0	1	4	102.98507	400.0	0	1	2	101.561035	95.75029	0	0.208	0.0	0.118	0.0	11.0
0.0	0.0	1	4	102.98507	400.0	0	1	2	101.561035	95.75029	0	0.208	0.0	0.011	0.0	11.0
0.0	0.0	1	4	102.98507	400.0	0	1	2	101.561035	95.75029	0	0.208	0.0	0.051	0.0	11.0
0.0	0.0	1	4	102.98507	400.0	0	1	2	101.561035	95.75029	0	0.208	-0.001	-0.048	0.0	11.0
0.0	0.0	1	4	102.98507	400.0	0	1	2	101.561035	95.75029	0	0.208	0.0	0.191	0.0	11.0
0.0	0.0	1	4	102.98507	400.0	0	1	2	101.561035	95.75029	0	0.208	0.0	0.045	0.0	111.0
0.0	0.0	1	4	102.98507	400.0	0	1	2	101.561035	95.75029	0	0.208	0.0	0.005	0.0	11.0
0.0	0.0	1	4	102.98507	400.0	0	1	2	101.561035	95.75029	0	0.208	-0.001	-0.028	0.0	11.0
0.0	0.0	1	4	102.98507	400.0	0	1	2	101.561035	95.75029	0	0.208	0.0	0.011	0.0	11.0
0.0	0.0	1	4	102.98507	400.0	0	1	2	101.561035	95.75029	0	0.208	0.0	0.004	0.0	11.0
0.0	0.0	1	4	102.98507	400.0	0	1	2	101.561035	95.75029	0	0.208	0.0	0.018	0.0	11.0
0.0	0.0	1	4	102.98507	400.0	0	1	2	101.561035	95.75029	0	0.208	0.0	0.018	0.0	11.0
0.0	0.0	1	4	102.98507	400.0	0	1	2	101.561035	95.75029	0	0.208	0.0	0.025	0.0	11.0
0.0	0.0	1	4	102.98507	400.0	0	1	2	101.561035	95.75029	0	0.208	-0.001	-0.021	0.0	11.0
0.0	0.0	1	4	102.98507	400.0	0	1	2	101.561035	95.75029	0	0.208	0.0	0.005	0.0	11.0
0.0	0.0	1	4	102.98507	400.0	0	1	2	101.561035	95.75029	0	0.208	0.0	-0.001	0.0	11.0
0.0	0.0	1	4	102.98507	400.0	0	1	2	101.561035	95.75029	0	0.208	0.0	0.011	0.0	11.0
0.0	0.0	1	4	102.98507	400.0	0	1	2	101.561035	95.75029	0	0.208	0.0	0.011	0.0	11.0
0.0	0.0	1	4	102.98507	400.0	0	1	2	101.561035	95.75029	0	0.208	0.0	0.011	0.0	11.0
0.0	0.0	1	4	102.98507	400.0	0	1	2	101.561035	95.75029	0	0.208	-0.001	-0.015	0.0	11.0
0.0	0.0	1	4	102.98507	400.0	0	1	2	101.561035	95.75029	0	0.208	0.0	0.018	0.0	11.0
0.0	0.0	1	4	102.98507	400.0	0	1	2	101.561035	95.75029	0	0.208	0.0	0.031	0.0	111.0
0.0	0.0	1	4	102.98507	400.0	0	1	2	101.561035	95.75029	0	0.208	0.0	0.031	0.0	11.0
0.0	0.0	1	4	102.98507	400.0	0	1	2	101.561035	95.75029	0	0.208	0.0	0.011	0.0	11.0
0.0	0.0	1	4	102.98507	400.0	0	1	2	101.561035	95.75029	0	0.208	-0.001	-0.015	0.0	11.0
0.0	0.0	1	4	102.98507	400.0	0	1	2	101.561035	95.75029	0	0.208	-0.001	-0.021	0.0	11.0
0.0	0.0	1	4	102.98507	400.0	0	1	2	101.561035	95.75029	0	0.208	0.0	0.018	0.0	11.0
0.0	0.0	1	4	102.98507	400.0	0	1	2	101.561035	95.75029	0	0.208	0.0	0.005	0.0	11.0
0.0	0.0	1	4	102.98507	400.0	0	1	2	101.561035	95.75029	0	0.208	0.0	0.011	0.0	11.0
0.0	0.0	1	4	102.98507	400.0	0	1	2	101.561035	95.75029	0	0.208	-0.001	-0.094	0.0	11.0
0.0	0.0	1	4	102.98507	400.0	0	1	2	101.561035	95.75029	0	0.208	0.0	0.011	0.0	11.0
0.0	0.0	1	4	102.98507	400.0	0	1	2	101.561035	95.75029	0	0.208	-0.001	-0.189	0.0	11.0
0.0	0.0	1	4	102.98507	400.0	0	1	2	101.561035	95.75029	0	0.208	0.0	0.011	0.0	11.0
0.0	0.0	1	4	102.98507	400.0	0	1	2	101.561035	95.75029	0	0.208	-0.001	-0.014	0.0	11.0
0.0	0.0	1	4	102.98507	400.0	0	1	2	101.561035	95.75029	0	0.208	0.0	-0.008	0.0	11.0
0.0	0.0	1	4	102.98507	400.0	0	1	2	101.561035	95.75029	0	0.208	0.0	0.117	0.0	11.0
0.0	0.0	1	4	102.98507	400.0	0	1	2	101.561035	95.75029	0	0.208	0.0	0.024	0.0	11.0
0.0	0.0	1	4	102.98507	400.0	0	1	2	101.561035	95.75029	0	0.208	0.0	0.018	0.0	11.0
0.0	0.0	1	4	102.98507	400.0	0	1	2	101.561035	95.75029	0	0.208	0.0	0.044	0.0	11.0
0.0	0.0	1	4	102.98507	400.0	0	1	2	101.561035	95.75029	0	0.208	0.0	0.003	0.0	111.0
0.0	0.0	1	4	102.98507	400.0	0	1	2	101.561035	95.75029	0	0.208	0.0	0.162	0.0	11.0
0.0	0.0	1	4	102.98507	400.0	0	1	2	101.561035	95.75029	0	0.208	-0.001	-0.014	0.0	11.0
0.0	0.0	1	4	102.98507	400.0	0	1	2	101.561035	95.75029	0	0.208	0.0	0.031	0.0	11.0
0.0	0.0	1	4	102.98507	400.0	0	1	2	101.561035	95.75029	0	0.208	-0.001	-0.054	0.0	11.0
0.0	0.0	1	4	102.98507	400.0	0	1	2	101.561035	95.75029	0	0.208	-0.001	-0.028	0.0	11.0
0.0	0.0	1	4	102.98507	400.0	0	1	2	101.561035	95.75029	0	0.208	0.0	0.011	0.0	11.0
0.0	0.0	1	4	102.98507	400.0	0	1	2	101.561035	95.75029	0	0.208	0.0	-0.001	0.0	11.0
0.0	0.0	1	4	102.98507	400.0	0	1	2	101.561035	95.75029	0	0.208	0.0	0.031	0.0	11.0
0.0	0.0	1	4	102.98507	400.0	0	1	2	101.561035	95.75029	0	0.208	0.0	0.038	0.0	11.0
0.0	0.0	1	4	102.98507	400.0	0	1	2	101.561035	95.75029	0	0.208	-0.001	-0.014	0.0	11.0
0.0	0.0	1	4	102.98507	400.0	0	1	2	101.561035	95.75029	0	0.208	0.0	-0.008	0.0	11.0
0.0	0.0	1	4	102.98507	400.0	0	1	2	101.561035	95.75029	0	0.208	-0.001	-0.021	0.0	11.0
0.0	0.0	1	4	102.98507	400.0	0	1	2	101.561035	95.75029	0	0.208	0.0	0.018	0.0	11.0
0.0	0.0	1	4	102.98507	400.0	0	1	2	101.561035	95.75029	0	0.208	0.0	-0.001	0.0	11.0
0.0	0.0	1	4	102.98507	400.0	0	1	2	101.561035	95.75029	0	0.208	-0.001	-0.028	0.0	11.0
0.0	0.0	1	4	102.98507	400.0	0	1	2	101.561035	95.75029	0	0.208	-0.001	-0.021	0.0	11.0
0.0	0.0	1	4	102.98507	400.0	0	1	2	101.561035	95.75029	0	0.208	-0.001	-0.021	0.0	11.0
0.0	0.0	1	4	102.98507	400.0	0	1	2	101.561035	95.75029	0	0.208	0.0	-0.008	0.0	11.0
0.0	0.0	1	4	102.98507	400.0	0	1	2	101.561035	95.75029	0	0.208	0.0	0.058	0.0	11.0
0.0	0.0	1	4	102.98507	400.0	0	1	2	101.561035	95.75029	0	0.208	0.0	0.024	0.0	11.0
0.0	0.0	1	4	102.98507	400.0	0	1	2	101.561035	95.75029	0	0.208	-0.001	-0.027	0.0	11.0
0.0	0.0	1	4	102.98507	400.0	0	1	2	101.561035	95.75029	0	0.208	-0.001	-0.015	0.0	11.0
0.0	0.0	1	4	102.98507	400.0	0	1	2	101.561035	95.75029	0	0.208	-0.001	-0.022	0.0	11.0
0.0	0.0	1	4	102.98507	400.0	0	1	2	101.561035	95.75029	0	0.208	-0.001	-0.189	0.0	11.0
0.0	0.0	1	4	102.98507	400.0	0	1	2	101.561035	95.75029	0	0.208	0.0	0.018	0.0	11.0
0.0	0.0	1	4	102.98507	400.0	0	1	2	101.561035	95.75029	0	0.208	0.0	0.011	0.0	11.0
0.0	0.0	1	4	102.98507	400.0	0	1	2	101.561035	95.75029	0	0.208	0.0	-0.008	0.0	11.0
0.0	0.0	1	4	102.98507	400.0	0	1	2	101.561035	95.75029	0	0.208	0.0	0.004	0.0	11.0
0.0	0.0	1	4	102.98507	400.0	0	1	2	101.561035	95.75029	0	0.208	-0.001	-0.015	0.0	11.0
0.0	0.0	1	4	102.98507	400.0	0	1	2	101.561035	95.75029	0	0.208	0.0	-0.008	0.0	11.0
0.0	0.0	1	4	102.98507	400.0	0	1	2	101.561035	95.75029	0	0.208	-0.001	-0.014	0.0	11.0
0.0	0.0	1	4	102.98507	400.0	0	1	2	101.561035	95.75029	0	0.208	-0.001	-0.014	0.0	11.0
0.0	0.0	1	4	102.98507	400.0	0	1	2	101.561035	95.75029	0	0.208	0.0	-0.008	0.0	11.0
0.0	0.0	1	4	102.98507	400.0	0	1	2	101.561035	95.75029	0	0.208	0.0	-0.001	0.0	11.0
0.0	0.0	1	4	102.98507	400.0	0	1	2	101.561035	95.75029	0	0.208	0.0	0.004	0.0	11.0
0.0	0.0	1	4	102.98507	400.0	0	1	2	101.561035	95.75029	0	0.208	-0.001	-0.043	0.0	11.0
0.0	0.0	1	4	102.98507	400.0	0	1	2	101.561035	95.75029	0	0.208	-0.001	-0.027	0.0	11.0
0.0	0.0	1	4	102.98507	400.0	0	1	2	101.561035	95.75029	0	0.208	0.0	-0.008	0.0	11.0
0.0	0.0	1	4	102.98507	400.0	0	1	2	101.561035	95.75029	0	0.208	-0.001	-0.028	0.0	11.0
0.0	0.0	1	4	102.98507	400.0	0	1	2	101.561035	95.75029	0	0.208	0.0	0.011	0.0	11.0
0.0	0.0	1	4	102.98507	400.0	0	1	2	101.561035	95.75029	0	0.208	0.0	-0.008	0.0	11.0
0.0	0.0	1	4	102.98507	400.0	0	1	2	101.561035	95.75029	0	0.208	0.0	-0.001	0.0	11.0
0.0	0.0	1	4	102.98507	400.0	0	1	2	101.561035	95.75029	0	0.208	-0.001	-0.021	0.0	11.0
0.0	0.0	1	4	102.98507	400.0	0	1	2	101.561035	95.75029	0	0.208	-0.001	-0.015	0.0	11.0
0.0	0.0	1	4	102.98507	400.0	0	1	2	101.561035	95.75029	0	0.208	-0.001	-0.176	0.0	11.0
0.0	0.0	1	4	102.98507	400.0	0	1	2	101.561035	95.75029	0	0.208	-0.001	-0.014	0.0	11.0
0.0	0.0	1	4	102.98507	400.0	0	1	2	101.561035	95.75029	0	0.208	0.0	0.005	0.0	11.0
0.0	0.0	1	4	102.98507	400.0	0	1	2	101.561035	95.75029	0	0.208	0.0	-0.008	0.0	11.0
0.0	0.0	1	4	102.98507	400.0	0	1	2	101.561035	95.75029	0	0.208	0.0	-0.001	0.0	11.0
0.0	0.0	1	4	102.98507	400.0	0	1	2	101.561035	95.75029	0	0.208	0.0	0.018	0.0	11.0
0.0	0.0	1	4	102.98507	400.0	0	1	2	101.561035	95.75029	0	0.208	0.0	0.038	0.0	11.0
0.0	0.0	1	4	102.98507	400.0	0	1	2	101.561035	95.75029	0	0.208	0.0	0.024	0.0	11.0
0.0	0.0	1	4	102.98507	400.0	0	1	2	101.561035	95.75029	0	0.208	-0.001	-0.014	0.0	11.0
0.0	0.0	1	4	102.98507	400.0	0	1	2	101.561035	95.75029	0	0.208	0.0	-0.001	0.0	11.0
0.0	0.0	1	4	102.98507	400.0	0	1	2	101.561035	95.75029	0	0.208	0.0	0.004	0.0	11.0
0.0	0.0	1	4	102.98507	400.0	0	1	2	101.561035	95.75029	0	0.208	-0.001	-0.021	0.0	11.0
0.0	0.0	1	4	102.98507	400.0	0	1	2	101.561035	95.75029	0	0.208	0.0	0.044	0.0	11.0
0.0	0.0	1	4	102.98507	400.0	0	1	2	101.561035	95.75029	0	0.208	0.0	0.004	0.0	11.0
0.0	0.0	1	4	102.98507	400.0	0	1	2	101.561035	95.75029	0	0.208	0.0	0.005	0.0	11.0
0.0	0.0	1	4	102.98507	400.0	0	1	2	101.561035	95.75029	0	0.208	-0.001	-0.021	0.0	11.0
0.0	0.0	1	4	102.98507	400.0	0	1	2	101.561035	95.75029	0	0.208	0.0	0.004	0.0	11.0
0.0	0.0	1	4	102.98507	400.0	0	1	2	101.561035	95.75029	0	0.208	0.0	0.017	0.0	11.0
0.0	0.0	1	4	102.98507	400.0	0	1	2	101.561035	95.75029	0	0.208	-0.001	-0.148	0.0	11.0
0.0	0.0	1	4	102.98507	400.0	0	1	2	101.561035	95.75029	0	0.208	0.0	0.125	0.0	11.0
0.0	0.0	1	4	102.98507	400.0	0	1	2	101.561035	95.75029	0	0.208	-0.001	-0.028	0.0	11.0
0.0	0.0	1	4	102.98507	400.0	0	1	2	101.561035	95.75029	0	0.208	0.0	-0.001	0.0	11.0
0.0	0.0	1	4	102.98507	400.0	0	1	2	101.561035	95.75029	0	0.208	0.0	-0.001	0.0	11.0
5555.5557	400.0	1	2	200.02963	400.0	0	1	3	101.561035	95.75029	1	0.208	0.0	0.044	0.0	11.0
5555.5557	400.0	1	2	200.02963	400.0	0	1	3	101.561035	95.75029	1	0.208	0.0	0.018	0.0	11.0
5555.5557	400.0	1	2	200.02963	400.0	0	1	3	101.561035	95.75029	1	0.208	-0.001	-0.054	0.0	11.0
5555.5557	400.0	1	2	200.02963	400.0	0	1	3	101.561035	95.75029	1	0.208	0.002	0.304	0.392	11.0
5555.5557	400.0	1	2	200.02963	400.0	0	1	3	101.561035	95.75029	1	0.208	0.004	0.389	0.392	11.0
5555.5557	400.0	1	2	200.02963	400.0	0	1	3	101.561035	95.75029	1	0.208	0.01	0.755	0.757	11.0
5555.5557	400.0	1	2	200.02963	400.0	0	1	3	101.561035	95.75029	1	0.208	0.02	1.281	1.413	11.0
5555.5557	400.0	1	2	200.02963	400.0	0	1	3	101.561035	95.75029	1	0.208	0.029	1.435	1.413	11.0
5555.5557	400.0	1	2	200.02963	400.0	0	1	3	101.561035	95.75029	1	0.208	0.041	1.782	1.706	11.0
5555.5557	400.0	1	2	200.02963	400.0	0	1	3	101.561035	95.75029	1	0.208	0.05	1.748	2.232	11.0
5555.5557	400.0	1	2	200.02963	400.0	0	1	3	101.561035	95.75029	1	0.208	0.064	2.268	2.232	11.0
5555.5557	400.0	1	2	200.02963	400.0	0	1	3	101.561035	95.75029	1	0.208	0.077	2.345	2.467	11.0
5555.5557	400.0	1	2	200.02963	400.0	0	1	3	101.561035	95.75029	1	0.208	0.09	2.622	2.467	11.0
5555.5557	400.0	1	2	200.02963	400.0	0	1	3	101.561035	95.75029	1	0.208	0.105	2.841	2.889	11.0
5555.5557	400.0	1	2	200.02963	400.0	0	1	3	101.561035	95.75029	1	0.209	0.119	3.046	3.079	11.0
5555.5557	400.0	1	2	200.02963	400.0	0	1	3	101.561035	95.75029	1	0.209	0.132	3.074	3.079	11.0
5555.5557	400.0	1	2	200.02963	400.0	0	1	3	101.561035	95.75029	1	0.209	0.148	3.419	3.417	11.0
5555.5557	400.0	1	2	200.02963	400.0	0	1	3	101.561035	95.75029	1	0.209	0.162	3.56	3.71	11.0
5555.5557	400.0	1	2	200.02963	400.0	0	1	3	101.561035	95.75029	1	0.209	0.176	3.731	3.71	11.0
5555.5557	400.0	1	2	200.02963	400.0	0	1	3	101.561035	95.75029	1	0.209	0.19	3.876	3.84	11.0
5555.5557	400.0	1	2	200.02963	400.0	0	1	3	101.561035	95.75029	1	0.209	0.203	3.849	3.84	11.0
5555.5557	400.0	1	2	200.02963	400.0	0	1	3	101.561035	95.75029	1	0.209	0.216	4.051	4.075	11.0
5555.5557	400.0	1	2	200.02963	400.0	0	1	3	101.561035	95.75029	1	0.209	0.229	4.19	4.181	11.0
5555.5557	400.0	1	2	200.02963	400.0	0	1	3	101.561035	95.75029	1	0.209	0.24	4.198	4.181	11.0
5555.5557	400.0	1	2	200.02963	400.0	0	1	3	101.561035	95.75029	1	0.209	0.252	4.366	4.369	11.0
5555.5557	400.0	1	2	200.02963	400.0	0	1	3	101.561035	95.75029	1	0.209	0.263	4.332	4.369	11.0
5555.5557	400.0	1	2	200.02963	400.0	0	1	3	101.561035	95.75029	1	0.209	0.273	4.478	4.453	11.0
5555.5557	400.0	1	2	200.02963	400.0	0	1	3	101.561035	95.75029	1	0.209	0.284	4.576	4.604	11.0
5555.5557	400.0	1	2	200.02963	400.0	0	1	3	101.561035	95.75029	1	0.21	0.294	4.613	4.604	11.0
5555.5557	400.0	1	2	200.02963	400.0	0	1	3	101.561035	95.75029	1	0.21	0.303	4.661	4.673	11.0
[truncated: 11,588 more rows]
