# Supplementary material for: Just noticeable differences for elbow joint torque feedback
Source: Sci Rep. 2021 Dec 7;11:23553. doi: 10.1038/s41598-021-02630-3 (PMC8651665; doi:10.1038/s41598-021-02630-3)
Supplement: Supplementary file 2 — Supplementary Information. [file 41598_2021_2630_MOESM2_ESM.zip › SupplementaryData_ScientificReports_KimAsbeck2021/S7_W2F.csv]

data 1	data 2	data 3	data 4	data 5	data 6	data 7	data 8	data 9	data 10	data 11	data 12	data 13	data 14	data 15	data 16	data 17
0.0	0.0	1	1	400.0	400.0	0	1	1	155.04291	64.724525	1	0.201	0.0	0.023	0.0	111.0
0.0	0.0	1	1	400.0	400.0	0	1	1	155.04291	64.724525	1	0.201	0.0	0.014	0.0	111.0
0.0	0.0	1	1	400.0	400.0	0	1	1	155.04291	64.724525	0	0.201	0.0	0.012	0.0	111.0
0.0	0.0	1	1	400.0	400.0	0	1	1	155.04291	64.724525	0	0.201	0.0	0.012	0.0	111.0
0.0	0.0	1	1	400.0	400.0	0	1	1	155.04291	64.724525	0	0.201	0.0	0.026	0.0	111.0
0.0	0.0	1	1	400.0	400.0	0	1	1	155.04291	64.724525	0	0.201	0.0	0.011	0.0	111.0
0.0	0.0	1	1	400.0	400.0	0	1	1	155.04291	64.724525	0	0.201	0.0	-0.003	0.0	111.0
0.0	0.0	1	1	400.0	400.0	0	1	1	155.04291	64.724525	0	0.201	0.0	0.019	0.0	111.0
0.0	0.0	1	1	400.0	400.0	0	1	1	155.04291	64.724525	0	0.201	0.0	0.122	0.0	111.0
0.0	0.0	1	1	400.0	400.0	0	1	1	155.04291	64.724525	0	0.201	-0.001	-0.026	0.0	111.0
0.0	0.0	1	1	400.0	400.0	0	1	1	155.04291	64.724525	0	0.201	-0.001	-0.122	0.0	111.0
0.0	0.0	1	1	400.0	400.0	0	1	1	155.04291	64.724525	0	0.201	0.0	0.077	0.0	111.0
0.0	0.0	1	1	400.0	400.0	0	1	1	155.04291	64.724525	0	0.201	-0.001	-0.073	0.0	111.0
0.0	0.0	1	1	400.0	400.0	0	1	1	155.04291	64.724525	0	0.201	0.0	0.01	0.0	111.0
0.0	0.0	1	1	400.0	400.0	0	1	1	155.04291	64.724525	0	0.201	-0.001	-0.017	0.0	111.0
0.0	0.0	1	1	400.0	400.0	0	1	1	155.04291	64.724525	0	0.201	0.0	0.008	0.0	111.0
0.0	0.0	1	1	400.0	400.0	0	1	1	155.04291	64.724525	0	0.201	0.0	0.029	0.0	111.0
0.0	0.0	1	1	400.0	400.0	0	1	1	155.04291	64.724525	0	0.201	-0.001	-0.038	0.0	111.0
0.0	0.0	1	1	400.0	400.0	0	1	1	155.04291	64.724525	0	0.201	-0.001	-0.035	0.0	111.0
0.0	0.0	1	1	400.0	400.0	0	1	1	155.04291	64.724525	0	0.201	0.0	0.034	0.0	111.0
0.0	0.0	1	1	400.0	400.0	0	1	1	155.04291	64.724525	0	0.201	-0.001	-0.022	0.0	111.0
0.0	0.0	1	1	400.0	400.0	0	1	1	155.04291	64.724525	0	0.201	0.0	-0.004	0.0	111.0
0.0	0.0	1	1	400.0	400.0	0	1	1	155.04291	64.724525	0	0.201	0.0	0.098	0.0	111.0
0.0	0.0	1	1	400.0	400.0	0	1	1	155.04291	64.724525	0	0.201	0.0	0.027	0.0	111.0
0.0	0.0	1	1	400.0	400.0	0	1	1	155.04291	64.724525	0	0.201	-0.001	-0.021	0.0	111.0
0.0	0.0	1	1	400.0	400.0	0	1	1	155.04291	64.724525	0	0.201	0.0	0.0	0.0	111.0
0.0	0.0	1	1	400.0	400.0	0	1	1	155.04291	64.724525	0	0.201	0.0	0.015	0.0	111.0
0.0	0.0	1	1	400.0	400.0	0	1	1	155.04291	64.724525	0	0.201	-0.001	-0.129	0.0	111.0
0.0	0.0	1	1	400.0	400.0	0	1	1	155.04291	64.724525	0	0.201	0.0	0.04	0.0	111.0
0.0	0.0	1	1	400.0	400.0	0	1	1	155.04291	64.724525	0	0.201	0.0	0.046	0.0	111.0
0.0	0.0	1	1	400.0	400.0	0	1	1	155.04291	64.724525	0	0.201	0.0	-0.007	0.0	111.0
0.0	0.0	1	1	400.0	400.0	0	1	1	155.04291	64.724525	0	0.201	-0.001	-0.101	0.0	111.0
0.0	0.0	1	1	400.0	400.0	0	1	1	155.04291	64.724525	0	0.201	0.0	-0.002	0.0	111.0
0.0	0.0	1	1	400.0	400.0	0	1	1	155.04291	64.724525	0	0.201	-0.001	-0.023	0.0	111.0
0.0	0.0	1	1	400.0	400.0	0	1	1	155.04291	64.724525	0	0.201	0.0	0.009	0.0	111.0
0.0	0.0	1	1	400.0	400.0	0	1	1	155.04291	64.724525	0	0.201	0.0	0.017	0.0	111.0
0.0	0.0	1	1	400.0	400.0	0	1	1	155.04291	64.724525	0	0.201	-0.001	-0.017	0.0	111.0
0.0	0.0	1	1	400.0	400.0	0	1	1	155.04291	64.724525	0	0.201	0.0	0.014	0.0	111.0
0.0	0.0	1	1	400.0	400.0	0	1	1	155.04291	64.724525	0	0.201	-0.001	-0.052	0.0	111.0
0.0	0.0	1	1	400.0	400.0	0	1	1	155.04291	64.724525	0	0.201	-0.001	-0.073	0.0	111.0
0.0	0.0	1	1	400.0	400.0	0	1	1	155.04291	64.724525	0	0.201	0.0	0.003	0.0	111.0
0.0	0.0	1	1	400.0	400.0	0	1	1	155.04291	64.724525	0	0.201	0.0	-0.011	0.0	111.0
0.0	0.0	1	1	400.0	400.0	0	1	1	155.04291	64.724525	0	0.201	0.0	0.024	0.0	111.0
0.0	0.0	1	1	400.0	400.0	0	1	1	155.04291	64.724525	0	0.201	0.0	-0.01	0.0	111.0
0.0	0.0	1	1	400.0	400.0	0	1	1	155.04291	64.724525	0	0.201	-0.001	-0.024	0.0	111.0
0.0	0.0	1	1	400.0	400.0	0	1	1	155.04291	64.724525	0	0.201	-0.001	-0.025	0.0	111.0
0.0	0.0	1	1	400.0	400.0	0	1	1	155.04291	64.724525	0	0.201	0.0	0.012	0.0	111.0
0.0	0.0	1	1	400.0	400.0	0	1	1	155.04291	64.724525	0	0.201	0.0	-0.011	0.0	111.0
0.0	0.0	1	1	400.0	400.0	0	1	1	155.04291	64.724525	0	0.201	0.0	0.141	0.0	111.0
0.0	0.0	1	1	400.0	400.0	0	1	1	155.04291	64.724525	0	0.201	0.0	0.013	0.0	111.0
0.0	0.0	1	1	400.0	400.0	0	1	1	155.04291	64.724525	0	0.201	0.0	0.001	0.0	111.0
0.0	0.0	1	1	400.0	400.0	0	1	1	155.04291	64.724525	0	0.201	0.0	0.014	0.0	111.0
0.0	0.0	1	1	400.0	400.0	0	1	1	155.04291	64.724525	0	0.201	0.0	-0.009	0.0	111.0
0.0	0.0	1	1	400.0	400.0	0	1	1	155.04291	64.724525	0	0.201	0.0	0.021	0.0	111.0
0.0	0.0	1	1	400.0	400.0	0	1	1	155.04291	64.724525	0	0.201	-0.001	-0.015	0.0	111.0
0.0	0.0	1	1	400.0	400.0	0	1	1	155.04291	64.724525	0	0.201	0.0	0.031	0.0	111.0
0.0	0.0	1	1	400.0	400.0	0	1	1	155.04291	64.724525	0	0.201	0.0	0.007	0.0	111.0
0.0	0.0	1	1	400.0	400.0	0	1	1	155.04291	64.724525	0	0.201	0.0	0.005	0.0	111.0
0.0	0.0	1	1	400.0	400.0	0	1	1	155.04291	64.724525	0	0.201	-0.001	-0.028	0.0	111.0
0.0	0.0	1	1	400.0	400.0	0	1	1	155.04291	64.724525	0	0.201	-0.001	-0.025	0.0	111.0
0.0	0.0	1	1	400.0	400.0	0	1	1	155.04291	64.724525	0	0.201	-0.001	-0.038	0.0	111.0
0.0	0.0	1	1	400.0	400.0	0	1	1	155.04291	64.724525	0	0.201	0.0	-0.002	0.0	111.0
0.0	0.0	1	1	400.0	400.0	0	1	1	155.04291	64.724525	0	0.201	-0.001	-0.02	0.0	111.0
0.0	0.0	1	1	400.0	400.0	0	1	1	155.04291	64.724525	0	0.201	0.0	-0.002	0.0	111.0
0.0	0.0	1	1	400.0	400.0	0	1	1	155.04291	64.724525	0	0.201	0.0	-0.001	0.0	111.0
0.0	0.0	1	1	400.0	400.0	0	1	1	155.04291	64.724525	0	0.201	0.0	0.001	0.0	111.0
0.0	0.0	1	1	400.0	400.0	0	1	1	155.04291	64.724525	0	0.201	-0.001	-0.057	0.0	111.0
0.0	0.0	1	1	400.0	400.0	0	1	1	155.04291	64.724525	0	0.201	0.0	0.004	0.0	111.0
0.0	0.0	1	1	400.0	400.0	0	1	1	155.04291	64.724525	0	0.201	-0.001	-0.055	0.0	111.0
0.0	0.0	1	1	400.0	400.0	0	1	1	155.04291	64.724525	0	0.201	0.0	0.025	0.0	111.0
0.0	0.0	1	1	400.0	400.0	0	1	1	155.04291	64.724525	0	0.201	-0.001	-0.081	0.0	111.0
0.0	0.0	1	1	400.0	400.0	0	1	1	155.04291	64.724525	0	0.201	0.0	0.01	0.0	111.0
0.0	0.0	1	1	400.0	400.0	0	1	1	155.04291	64.724525	0	0.201	-0.001	-0.067	0.0	111.0
0.0	0.0	1	1	400.0	400.0	0	1	1	155.04291	64.724525	0	0.201	0.0	0.011	0.0	111.0
0.0	0.0	1	1	400.0	400.0	0	1	1	155.04291	64.724525	0	0.201	0.0	-0.011	0.0	111.0
0.0	0.0	1	1	400.0	400.0	0	1	1	155.04291	64.724525	0	0.201	0.0	0.048	0.0	111.0
0.0	0.0	1	1	400.0	400.0	0	1	1	155.04291	64.724525	0	0.201	-0.001	-0.023	0.0	111.0
0.0	0.0	1	1	400.0	400.0	0	1	1	155.04291	64.724525	0	0.201	-0.001	-0.058	0.0	111.0
0.0	0.0	1	1	400.0	400.0	0	1	1	155.04291	64.724525	0	0.201	0.0	0.014	0.0	111.0
0.0	0.0	1	1	400.0	400.0	0	1	1	155.04291	64.724525	0	0.201	0.0	0.0	0.0	111.0
0.0	0.0	1	1	400.0	400.0	0	1	1	155.04291	64.724525	0	0.201	0.0	0.017	0.0	111.0
0.0	0.0	1	1	400.0	400.0	0	1	1	155.04291	64.724525	0	0.201	-0.001	-0.028	0.0	111.0
0.0	0.0	1	1	400.0	400.0	0	1	1	155.04291	64.724525	0	0.201	0.0	-0.007	0.0	111.0
0.0	0.0	1	1	400.0	400.0	0	1	1	155.04291	64.724525	0	0.201	0.0	0.0	0.0	111.0
0.0	0.0	1	1	400.0	400.0	0	1	1	155.04291	64.724525	0	0.201	-0.001	-0.071	0.0	111.0
0.0	0.0	1	1	400.0	400.0	0	1	1	155.04291	64.724525	0	0.201	-0.001	-0.034	0.0	111.0
0.0	0.0	1	1	400.0	400.0	0	1	1	155.04291	64.724525	0	0.201	0.0	-0.007	0.0	111.0
0.0	0.0	1	1	400.0	400.0	0	1	1	155.04291	64.724525	0	0.201	0.0	0.011	0.0	111.0
0.0	0.0	1	1	400.0	400.0	0	1	1	155.04291	64.724525	0	0.201	0.0	0.047	0.0	111.0
0.0	0.0	1	1	400.0	400.0	0	1	1	155.04291	64.724525	0	0.201	0.0	0.024	0.0	111.0
0.0	0.0	1	1	400.0	400.0	0	1	1	155.04291	64.724525	0	0.201	-0.001	-0.026	0.0	111.0
0.0	0.0	1	1	400.0	400.0	0	1	1	155.04291	64.724525	0	0.201	-0.001	-0.055	0.0	111.0
0.0	0.0	1	1	400.0	400.0	0	1	1	155.04291	64.724525	0	0.201	0.0	0.033	0.0	111.0
0.0	0.0	1	1	400.0	400.0	0	1	1	155.04291	64.724525	0	0.201	0.0	0.017	0.0	111.0
0.0	0.0	1	1	400.0	400.0	0	1	1	155.04291	64.724525	0	0.201	0.0	0.015	0.0	111.0
0.0	0.0	1	1	400.0	400.0	0	1	1	155.04291	64.724525	0	0.201	0.0	-0.009	0.0	111.0
0.0	0.0	1	1	400.0	400.0	0	1	1	155.04291	64.724525	0	0.201	0.0	-0.002	0.0	111.0
0.0	0.0	1	1	400.0	400.0	0	1	1	155.04291	64.724525	0	0.201	0.0	0.014	0.0	111.0
0.0	0.0	1	1	400.0	400.0	0	1	1	155.04291	64.724525	0	0.201	0.0	0.002	0.0	111.0
0.0	0.0	1	1	400.0	400.0	0	1	1	155.04291	64.724525	0	0.201	-0.001	-0.082	0.0	111.0
0.0	0.0	1	1	400.0	400.0	0	1	1	155.04291	64.724525	0	0.201	0.0	0.036	0.0	111.0
0.0	0.0	1	1	400.0	400.0	0	1	1	155.04291	64.724525	0	0.201	-0.001	-0.035	0.0	111.0
0.0	0.0	1	1	400.0	400.0	0	1	1	155.04291	64.724525	0	0.201	0.0	0.012	0.0	111.0
0.0	0.0	1	1	400.0	400.0	0	1	1	155.04291	64.724525	0	0.201	0.0	0.001	0.0	111.0
0.0	0.0	1	1	400.0	400.0	0	1	1	155.04291	64.724525	0	0.201	0.0	0.01	0.0	111.0
0.0	0.0	1	1	400.0	400.0	0	1	1	155.04291	64.724525	0	0.201	0.0	-0.009	0.0	111.0
0.0	0.0	1	1	400.0	400.0	0	1	1	155.04291	64.724525	0	0.201	0.0	-0.005	0.0	111.0
0.0	0.0	1	1	400.0	400.0	0	1	1	155.04291	64.724525	0	0.201	0.0	0.048	0.0	111.0
0.0	0.0	1	1	400.0	400.0	0	1	1	155.04291	64.724525	0	0.201	0.0	0.001	0.0	111.0
0.0	0.0	1	1	400.0	400.0	0	1	1	155.04291	64.724525	0	0.201	-0.001	-0.013	0.0	111.0
0.0	0.0	1	1	400.0	400.0	0	1	1	155.04291	64.724525	0	0.201	-0.001	-0.022	0.0	111.0
0.0	0.0	1	1	400.0	400.0	0	1	1	155.04291	64.724525	0	0.201	0.0	0.015	0.0	111.0
0.0	0.0	1	1	400.0	400.0	0	1	1	155.04291	64.724525	0	0.201	0.0	0.019	0.0	111.0
0.0	0.0	1	1	400.0	400.0	0	1	1	155.04291	64.724525	0	0.201	-0.001	-0.015	0.0	111.0
0.0	0.0	1	1	400.0	400.0	0	1	1	155.04291	64.724525	0	0.201	-0.001	-0.066	0.0	111.0
0.0	0.0	1	1	400.0	400.0	0	1	1	155.04291	64.724525	0	0.201	0.0	-0.01	0.0	111.0
0.0	0.0	1	1	400.0	400.0	0	1	1	155.04291	64.724525	0	0.201	0.0	0.021	0.0	111.0
0.0	0.0	1	1	400.0	400.0	0	1	1	155.04291	64.724525	0	0.201	0.0	-0.009	0.0	111.0
0.0	0.0	1	1	400.0	400.0	0	1	1	155.04291	64.724525	0	0.201	0.0	0.082	0.0	111.0
0.0	0.0	1	1	400.0	400.0	0	1	1	155.04291	64.724525	0	0.201	0.0	0.057	0.0	111.0
0.0	0.0	1	1	400.0	400.0	0	1	1	155.04291	64.724525	0	0.201	0.0	0.018	0.0	111.0
0.0	0.0	1	1	400.0	400.0	0	1	1	155.04291	64.724525	0	0.201	0.0	0.007	0.0	111.0
0.0	0.0	1	1	400.0	400.0	0	1	1	155.04291	64.724525	0	0.201	0.0	0.004	0.0	111.0
0.0	0.0	1	1	400.0	400.0	0	1	1	155.04291	64.724525	0	0.201	0.0	-0.01	0.0	111.0
0.0	0.0	1	1	400.0	400.0	0	1	1	155.04291	64.724525	0	0.201	0.0	0.0	0.0	111.0
0.0	0.0	1	1	400.0	400.0	0	1	1	155.04291	64.724525	0	0.201	0.0	0.0	0.0	111.0
0.0	0.0	1	1	400.0	400.0	0	1	1	155.04291	64.724525	0	0.201	0.0	0.026	0.0	111.0
0.0	0.0	1	1	400.0	400.0	0	1	1	155.04291	64.724525	0	0.201	0.0	0.006	0.0	111.0
0.0	0.0	1	1	400.0	400.0	0	1	1	155.04291	64.724525	0	0.201	0.0	0.001	0.0	111.0
0.0	0.0	1	1	400.0	400.0	0	1	1	155.04291	64.724525	0	0.201	-0.001	-0.012	0.0	111.0
0.0	0.0	1	1	400.0	400.0	0	1	1	155.04291	64.724525	0	0.201	-0.001	-0.064	0.0	111.0
0.0	0.0	1	1	400.0	400.0	0	1	1	155.04291	64.724525	0	0.201	-0.001	-0.015	0.0	111.0
0.0	0.0	1	1	400.0	400.0	0	1	1	155.04291	64.724525	0	0.201	0.0	0.01	0.0	111.0
0.0	0.0	1	1	400.0	400.0	0	1	1	155.04291	64.724525	0	0.201	0.0	-0.005	0.0	111.0
0.0	0.0	1	1	400.0	400.0	0	1	1	155.04291	64.724525	0	0.201	0.0	-0.004	0.0	111.0
0.0	0.0	1	1	400.0	400.0	0	1	1	155.04291	64.724525	0	0.201	0.0	-0.004	0.0	111.0
0.0	0.0	1	1	400.0	400.0	0	1	1	155.04291	64.724525	0	0.201	0.0	0.005	0.0	111.0
0.0	0.0	1	1	400.0	400.0	0	1	1	155.04291	64.724525	0	0.201	0.0	0.007	0.0	111.0
0.0	0.0	1	1	400.0	400.0	0	1	1	155.04291	64.724525	0	0.201	0.0	-0.007	0.0	111.0
0.0	0.0	1	1	400.0	400.0	0	1	1	155.04291	64.724525	0	0.201	-0.001	-0.025	0.0	111.0
0.0	0.0	1	1	400.0	400.0	0	1	1	155.04291	64.724525	0	0.201	0.0	0.02	0.0	111.0
0.0	0.0	1	1	400.0	400.0	0	1	1	155.04291	64.724525	0	0.201	0.0	-0.006	0.0	111.0
0.0	0.0	1	1	400.0	400.0	0	1	1	155.04291	64.724525	0	0.201	0.0	0.023	0.0	111.0
0.0	0.0	1	1	400.0	400.0	0	1	1	155.04291	64.724525	0	0.201	0.0	0.028	0.0	111.0
0.0	0.0	1	1	400.0	400.0	0	1	1	155.04291	64.724525	0	0.201	0.0	0.008	0.0	111.0
0.0	0.0	1	1	400.0	400.0	0	1	1	155.04291	64.724525	0	0.201	-0.001	-0.036	0.0	111.0
0.0	0.0	1	1	400.0	400.0	0	1	1	155.04291	64.724525	0	0.201	0.0	0.013	0.0	111.0
0.0	0.0	1	1	400.0	400.0	0	1	1	155.04291	64.724525	0	0.201	0.0	-0.011	0.0	111.0
0.0	0.0	1	1	400.0	400.0	0	1	1	155.04291	64.724525	0	0.201	0.0	-0.005	0.0	111.0
0.0	0.0	1	1	400.0	400.0	0	1	1	155.04291	64.724525	0	0.201	0.0	0.002	0.0	111.0
0.0	0.0	1	1	400.0	400.0	0	1	1	155.04291	64.724525	0	0.201	0.0	0.038	0.0	111.0
0.0	0.0	1	1	400.0	400.0	0	1	1	155.04291	64.724525	0	0.201	-0.001	-0.016	0.0	111.0
0.0	0.0	1	1	400.0	400.0	0	1	1	155.04291	64.724525	0	0.201	0.0	0.001	0.0	111.0
0.0	0.0	1	1	400.0	400.0	0	1	1	155.04291	64.724525	0	0.201	-0.001	-0.015	0.0	111.0
0.0	0.0	1	1	400.0	400.0	0	1	1	155.04291	64.724525	0	0.201	0.0	0.024	0.0	111.0
0.0	0.0	1	1	400.0	400.0	0	1	1	155.04291	64.724525	0	0.201	0.0	0.017	0.0	111.0
0.0	0.0	1	1	400.0	400.0	0	1	1	155.04291	64.724525	0	0.201	0.0	-0.001	0.0	111.0
0.0	0.0	1	1	400.0	400.0	0	1	1	155.04291	64.724525	0	0.201	-0.001	-0.027	0.0	111.0
0.0	0.0	1	1	400.0	400.0	0	1	1	155.04291	64.724525	0	0.201	0.0	0.015	0.0	111.0
0.0	0.0	1	1	400.0	400.0	0	1	1	155.04291	64.724525	0	0.201	0.0	0.013	0.0	111.0
0.0	0.0	1	1	400.0	400.0	0	1	1	155.04291	64.724525	0	0.201	0.0	0.0	0.0	111.0
0.0	0.0	1	1	400.0	400.0	0	1	1	155.04291	64.724525	0	0.201	-0.002	-0.299	0.0	111.0
0.0	0.0	1	1	400.0	400.0	0	1	1	155.04291	64.724525	0	0.201	0.0	0.0	0.0	111.0
0.0	0.0	1	1	400.0	400.0	0	1	1	155.04291	64.724525	0	0.201	0.0	0.02	0.0	111.0
0.0	0.0	1	1	400.0	400.0	0	1	1	155.04291	64.724525	0	0.201	0.0	0.028	0.0	111.0
0.0	0.0	1	1	400.0	400.0	0	1	1	155.04291	64.724525	0	0.201	-0.001	-0.118	0.0	111.0
0.0	0.0	1	1	400.0	400.0	0	1	1	155.04291	64.724525	0	0.201	0.0	0.049	0.0	111.0
0.0	0.0	1	1	400.0	400.0	0	1	1	155.04291	64.724525	0	0.201	0.0	0.004	0.0	111.0
0.0	0.0	1	1	400.0	400.0	0	1	1	155.04291	64.724525	0	0.201	-0.001	-0.021	0.0	111.0
0.0	0.0	1	1	400.0	400.0	0	1	1	155.04291	64.724525	0	0.201	0.0	0.013	0.0	111.0
0.0	0.0	1	1	400.0	400.0	0	1	1	155.04291	64.724525	0	0.201	0.0	0.029	0.0	111.0
0.0	0.0	1	1	400.0	400.0	0	1	1	155.04291	64.724525	0	0.201	0.0	0.025	0.0	111.0
0.0	0.0	1	1	400.0	400.0	0	1	1	155.04291	64.724525	0	0.201	-0.001	-0.016	0.0	111.0
0.0	0.0	1	1	400.0	400.0	0	1	1	155.04291	64.724525	0	0.201	-0.001	-0.023	0.0	111.0
0.0	0.0	1	1	400.0	400.0	0	1	1	155.04291	64.724525	0	0.201	0.0	-0.004	0.0	111.0
0.0	0.0	1	1	400.0	400.0	0	1	1	155.04291	64.724525	0	0.201	0.0	0.033	0.0	111.0
0.0	0.0	1	1	400.0	400.0	0	1	1	155.04291	64.724525	0	0.201	0.0	0.008	0.0	111.0
0.0	0.0	1	1	400.0	400.0	0	1	1	155.04291	64.724525	0	0.201	-0.001	-0.027	0.0	111.0
0.0	0.0	1	1	400.0	400.0	0	1	1	155.04291	64.724525	0	0.201	0.0	0.003	0.0	111.0
0.0	0.0	1	1	400.0	400.0	0	1	1	155.04291	64.724525	0	0.201	0.0	0.066	0.0	111.0
0.0	0.0	1	1	400.0	400.0	0	1	1	155.04291	64.724525	0	0.201	0.0	0.02	0.0	111.0
0.0	0.0	1	1	400.0	400.0	0	1	1	155.04291	64.724525	0	0.201	0.0	0.014	0.0	111.0
0.0	0.0	1	1	400.0	400.0	0	1	1	155.04291	64.724525	0	0.201	0.0	-0.011	0.0	111.0
0.0	0.0	1	1	400.0	400.0	0	1	1	155.04291	64.724525	0	0.201	0.0	-0.005	0.0	111.0
0.0	0.0	1	1	400.0	400.0	0	1	1	155.04291	64.724525	0	0.201	0.0	0.013	0.0	111.0
0.0	0.0	1	1	400.0	400.0	0	1	1	155.04291	64.724525	0	0.201	0.0	0.001	0.0	111.0
0.0	0.0	1	1	400.0	400.0	0	1	1	155.04291	64.724525	0	0.201	0.0	-0.006	0.0	111.0
0.0	0.0	1	1	400.0	400.0	0	1	1	155.04291	64.724525	0	0.201	0.0	0.01	0.0	111.0
0.0	0.0	1	1	400.0	400.0	0	1	1	155.04291	64.724525	0	0.201	0.0	0.003	0.0	111.0
0.0	0.0	1	1	400.0	400.0	0	1	1	155.04291	64.724525	0	0.201	0.0	0.013	0.0	111.0
0.0	0.0	1	1	400.0	400.0	0	1	1	155.04291	64.724525	0	0.201	0.0	0.023	0.0	111.0
0.0	0.0	1	1	400.0	400.0	0	1	1	155.04291	64.724525	0	0.201	0.0	0.207	0.0	111.0
0.0	0.0	1	1	400.0	400.0	0	1	1	155.04291	64.724525	0	0.201	0.0	0.008	0.0	111.0
0.0	0.0	1	1	400.0	400.0	0	1	1	155.04291	64.724525	0	0.201	0.0	0.047	0.0	111.0
0.0	0.0	1	1	400.0	400.0	0	1	1	155.04291	64.724525	0	0.201	-0.001	-0.012	0.0	111.0
0.0	0.0	1	1	400.0	400.0	0	1	1	155.04291	64.724525	0	0.201	0.0	0.101	0.0	111.0
0.0	0.0	1	1	400.0	400.0	0	1	1	155.04291	64.724525	0	0.201	0.0	0.011	0.0	111.0
0.0	0.0	1	1	400.0	400.0	0	1	1	155.04291	64.724525	0	0.201	-0.001	-0.036	0.0	111.0
0.0	0.0	1	1	400.0	400.0	0	1	1	155.04291	64.724525	0	0.201	-0.001	-0.016	0.0	111.0
0.0	0.0	1	1	400.0	400.0	0	1	1	155.04291	64.724525	0	0.201	0.0	0.004	0.0	111.0
0.0	0.0	1	1	400.0	400.0	0	1	1	155.04291	64.724525	0	0.201	-0.001	-0.013	0.0	111.0
0.0	0.0	1	1	400.0	400.0	0	1	1	155.04291	64.724525	0	0.201	-0.001	-0.027	0.0	111.0
0.0	0.0	1	1	400.0	400.0	0	1	1	155.04291	64.724525	0	0.201	0.0	0.0	0.0	111.0
0.0	0.0	1	1	400.0	400.0	0	1	1	155.04291	64.724525	0	0.201	0.0	0.013	0.0	111.0
0.0	0.0	1	1	400.0	400.0	0	1	1	155.04291	64.724525	0	0.201	0.0	0.012	0.0	111.0
0.0	0.0	1	1	400.0	400.0	0	1	1	155.04291	64.724525	0	0.201	-0.001	-0.016	0.0	111.0
0.0	0.0	1	1	400.0	400.0	0	1	1	155.04291	64.724525	0	0.201	-0.001	-0.03	0.0	111.0
0.0	0.0	1	1	400.0	400.0	0	1	1	155.04291	64.724525	0	0.201	-0.001	-0.014	0.0	111.0
0.0	0.0	1	1	400.0	400.0	0	1	1	155.04291	64.724525	0	0.201	0.0	0.05	0.0	111.0
0.0	0.0	1	1	400.0	400.0	0	1	1	155.04291	64.724525	0	0.201	-0.001	-0.09	0.0	111.0
0.0	0.0	1	1	400.0	400.0	0	1	1	155.04291	64.724525	0	0.201	0.0	0.002	0.0	111.0
0.0	0.0	1	1	400.0	400.0	0	1	1	155.04291	64.724525	0	0.201	0.0	0.032	0.0	111.0
0.0	0.0	1	1	400.0	400.0	0	1	1	155.04291	64.724525	0	0.201	-0.001	-0.239	0.0	111.0
0.0	0.0	1	1	400.0	400.0	0	1	1	155.04291	64.724525	0	0.201	0.0	-0.003	0.0	111.0
0.0	0.0	1	1	400.0	400.0	0	1	1	155.04291	64.724525	0	0.201	0.0	-0.01	0.0	111.0
0.0	0.0	1	1	400.0	400.0	0	1	1	155.04291	64.724525	0	0.201	-0.001	-0.019	0.0	111.0
0.0	0.0	1	1	400.0	400.0	0	1	1	155.04291	64.724525	0	0.201	0.0	-0.002	0.0	111.0
0.0	0.0	1	1	400.0	400.0	0	1	1	155.04291	64.724525	0	0.201	0.0	-0.011	0.0	111.0
0.0	0.0	1	1	400.0	400.0	0	1	1	155.04291	64.724525	0	0.201	0.0	0.006	0.0	111.0
0.0	0.0	1	1	400.0	400.0	0	1	1	155.04291	64.724525	0	0.201	0.0	0.016	0.0	111.0
0.0	0.0	1	1	400.0	400.0	0	1	1	155.04291	64.724525	0	0.201	0.0	0.014	0.0	111.0
0.0	0.0	1	1	400.0	400.0	0	1	1	155.04291	64.724525	0	0.201	0.0	0.02	0.0	111.0
0.0	0.0	1	1	400.0	400.0	0	1	1	155.04291	64.724525	0	0.201	-0.001	-0.021	0.0	111.0
0.0	0.0	1	1	400.0	400.0	0	1	1	155.04291	64.724525	0	0.201	0.0	0.02	0.0	111.0
0.0	0.0	1	1	400.0	400.0	0	1	1	155.04291	64.724525	0	0.201	0.0	0.011	0.0	111.0
0.0	0.0	1	1	400.0	400.0	0	1	1	155.04291	64.724525	0	0.201	-0.001	-0.023	0.0	111.0
0.0	0.0	1	1	400.0	400.0	0	1	1	155.04291	64.724525	0	0.201	-0.001	-0.02	0.0	111.0
0.0	0.0	1	1	400.0	400.0	0	1	1	155.04291	64.724525	0	0.201	0.0	0.011	0.0	111.0
0.0	0.0	1	1	400.0	400.0	0	1	1	155.04291	64.724525	0	0.201	0.0	0.012	0.0	111.0
0.0	0.0	1	1	400.0	400.0	0	1	1	155.04291	64.724525	0	0.201	0.0	0.031	0.0	111.0
0.0	0.0	1	1	400.0	400.0	0	1	1	155.04291	64.724525	0	0.201	0.0	0.065	0.0	111.0
0.0	0.0	1	1	400.0	400.0	0	1	1	155.04291	64.724525	0	0.201	0.0	0.001	0.0	111.0
0.0	0.0	1	1	400.0	400.0	0	1	1	155.04291	64.724525	0	0.201	0.0	0.067	0.0	111.0
0.0	0.0	1	1	400.0	400.0	0	1	1	155.04291	64.724525	0	0.201	-0.001	-0.015	0.0	111.0
0.0	0.0	1	1	400.0	400.0	0	1	1	155.04291	64.724525	0	0.201	-0.001	-0.013	0.0	111.0
0.0	0.0	1	1	400.0	400.0	0	1	1	155.04291	64.724525	0	0.201	0.0	0.105	0.0	111.0
0.0	0.0	1	1	400.0	400.0	0	1	1	155.04291	64.724525	0	0.201	0.0	-0.011	0.0	111.0
5555.5557	400.0	1	1	400.0	400.0	0	1	1	155.04291	64.724525	1	0.201	0.0	-0.008	0.0	111.0
5555.5557	400.0	1	1	400.0	400.0	0	1	1	155.04291	64.724525	1	0.201	0.0	0.184	0.0	111.0
5555.5557	400.0	1	1	400.0	400.0	0	1	1	155.04291	64.724525	1	0.201	0.0	-0.002	0.0	111.0
5555.5557	400.0	1	1	400.0	400.0	0	1	1	155.04291	64.724525	1	0.201	0.002	0.327	0.392	111.0
5555.5557	400.0	1	1	400.0	400.0	0	1	1	155.04291	64.724525	1	0.201	0.004	0.481	0.757	111.0
5555.5557	400.0	1	1	400.0	400.0	0	1	1	155.04291	64.724525	1	0.201	0.01	0.767	0.757	111.0
5555.5557	400.0	1	1	400.0	400.0	0	1	1	155.04291	64.724525	1	0.201	0.02	1.39	1.413	111.0
5555.5557	400.0	1	1	400.0	400.0	0	1	1	155.04291	64.724525	1	0.201	0.029	1.396	1.413	111.0
5555.5557	400.0	1	1	400.0	400.0	0	1	1	155.04291	64.724525	1	0.201	0.04	1.691	1.706	111.0
5555.5557	400.0	1	1	400.0	400.0	0	1	1	155.04291	64.724525	1	0.201	0.055	2.183	2.232	111.0
5555.5557	400.0	1	1	400.0	400.0	0	1	1	155.04291	64.724525	1	0.201	0.068	2.303	2.232	111.0
5555.5557	400.0	1	1	400.0	400.0	0	1	1	155.04291	64.724525	1	0.202	0.082	2.469	2.467	111.0
5555.5557	400.0	1	1	400.0	400.0	0	1	1	155.04291	64.724525	1	0.202	0.096	2.852	2.889	111.0
5555.5557	400.0	1	1	400.0	400.0	0	1	1	155.04291	64.724525	1	0.202	0.11	2.864	2.889	111.0
5555.5557	400.0	1	1	400.0	400.0	0	1	1	155.04291	64.724525	1	0.202	0.124	3.052	3.079	111.0
5555.5557	400.0	1	1	400.0	400.0	0	1	1	155.04291	64.724525	1	0.202	0.136	3.11	3.079	111.0
5555.5557	400.0	1	1	400.0	400.0	0	1	1	155.04291	64.724525	1	0.202	0.15	3.352	3.417	111.0
5555.5557	400.0	1	1	400.0	400.0	0	1	1	155.04291	64.724525	1	0.202	0.166	3.772	3.71	111.0
5555.5557	400.0	1	1	400.0	400.0	0	1	1	155.04291	64.724525	1	0.202	0.18	3.728	3.71	111.0
5555.5557	400.0	1	1	400.0	400.0	0	1	1	155.04291	64.724525	1	0.202	0.193	3.855	3.84	111.0
5555.5557	400.0	1	1	400.0	400.0	0	1	1	155.04291	64.724525	1	0.202	0.207	4.023	4.075	111.0
5555.5557	400.0	1	1	400.0	400.0	0	1	1	155.04291	64.724525	1	0.202	0.219	3.985	4.075	111.0
5555.5557	400.0	1	1	400.0	400.0	0	1	1	155.04291	64.724525	1	0.202	0.232	4.156	4.181	111.0
5555.5557	400.0	1	1	400.0	400.0	0	1	1	155.04291	64.724525	1	0.202	0.244	4.177	4.181	111.0
5555.5557	400.0	1	1	400.0	400.0	0	1	1	155.04291	64.724525	1	0.202	0.256	4.377	4.369	111.0
5555.5557	400.0	1	1	400.0	400.0	0	1	1	155.04291	64.724525	1	0.203	0.267	4.479	4.453	111.0
5555.5557	400.0	1	1	400.0	400.0	0	1	1	155.04291	64.724525	1	0.203	0.277	4.458	4.453	111.0
5555.5557	400.0	1	1	400.0	400.0	0	1	1	155.04291	64.724525	1	0.203	0.288	4.615	4.604	111.0
5555.5557	400.0	1	1	400.0	400.0	0	1	1	155.04291	64.724525	1	0.203	0.298	4.609	4.673	111.0
5555.5557	400.0	1	1	400.0	400.0	0	1	1	155.04291	64.724525	1	0.203	0.307	4.631	4.673	111.0
5555.5557	400.0	1	1	400.0	400.0	0	1	1	155.04291	64.724525	1	0.203	0.316	4.842	4.794	111.0
5555.5557	400.0	1	1	400.0	400.0	0	1	1	155.04291	64.724525	1	0.203	0.324	4.762	4.794	111.0
5555.5557	400.0	1	1	400.0	400.0	0	1	1	155.04291	64.724525	1	0.203	0.331	4.821	4.847	111.0
5555.5557	400.0	1	1	400.0	400.0	0	1	1	155.04291	64.724525	1	0.203	0.339	4.953	4.945	111.0
5555.5557	400.0	1	1	400.0	400.0	0	1	1	155.04291	64.724525	1	0.203	0.346	4.921	4.945	111.0
5555.5557	400.0	1	1	400.0	400.0	0	1	1	155.04291	64.724525	1	0.203	0.352	4.937	4.989	111.0
5555.5557	400.0	1	1	400.0	400.0	0	1	1	155.04291	64.724525	1	0.203	0.359	5.079	5.068	111.0
5555.5557	400.0	1	1	400.0	400.0	0	1	1	155.04291	64.724525	1	0.203	0.366	5.077	5.068	111.0
5555.5557	400.0	1	1	400.0	400.0	0	1	1	155.04291	64.724525	1	0.203	0.37	5.063	5.102	111.0
5555.5557	400.0	1	1	400.0	400.0	0	1	1	155.04291	64.724525	1	0.203	0.375	5.048	5.102	111.0
5555.5557	400.0	1	1	400.0	400.0	0	1	1	155.04291	64.724525	1	0.203	0.381	5.153	5.165	111.0
5555.5557	400.0	1	1	400.0	400.0	0	1	1	155.04291	64.724525	1	0.203	0.385	5.194	5.192	111.0
5555.5557	400.0	1	1	400.0	400.0	0	1	1	155.04291	64.724525	1	0.203	0.389	5.252	5.192	111.0
5555.5557	400.0	1	1	400.0	400.0	0	1	1	155.04291	64.724525	1	0.203	0.393	5.301	5.244	111.0
5555.5557	400.0	1	1	400.0	400.0	0	1	1	155.04291	64.724525	1	0.203	0.397	5.234	5.266	111.0
5555.5557	400.0	1	1	400.0	400.0	0	1	1	155.04291	64.724525	1	0.203	0.401	5.272	5.266	111.0
5555.5557	400.0	1	1	400.0	400.0	0	1	1	155.04291	64.724525	1	0.203	0.405	5.35	5.307	111.0
5555.5557	400.0	1	1	400.0	400.0	0	1	1	155.04291	64.724525	1	0.203	0.407	5.295	5.307	111.0
5555.5557	400.0	1	1	400.0	400.0	0	1	1	155.04291	64.724525	1	0.203	0.41	5.313	5.34	111.0
5555.5557	400.0	1	1	400.0	400.0	0	1	1	155.04291	64.724525	1	0.203	0.414	5.349	5.356	111.0
5555.5557	400.0	1	1	400.0	400.0	0	1	1	155.04291	64.724525	1	0.203	0.418	5.413	5.356	111.0
5555.5557	400.0	1	1	400.0	400.0	0	1	1	155.04291	64.724525	1	0.203	0.422	5.456	5.385	111.0
5555.5557	400.0	1	1	400.0	400.0	0	1	1	155.04291	64.724525	1	0.203	0.424	5.369	5.397	111.0
5555.5557	400.0	1	1	400.0	400.0	0	1	1	155.04291	64.724525	1	0.203	0.426	5.376	5.397	111.0
5555.5557	400.0	1	1	400.0	400.0	1	1	1	155.04291	64.724525	1	0.203	0.428	5.424	5.419	111.0
5555.5557	400.0	1	1	400.0	400.0	1	1	1	155.04291	64.724525	1	0.203	0.43	5.415	5.419	111.0
5555.5557	400.0	1	1	400.0	400.0	1	1	1	155.04291	64.724525	1	0.203	0.432	5.356	5.429	111.0
5555.5557	400.0	1	1	400.0	400.0	1	1	1	155.04291	64.724525	1	0.203	0.434	5.468	5.448	111.0
5555.5557	400.0	1	1	400.0	400.0	1	1	1	155.04291	64.724525	1	0.203	0.436	5.477	5.448	111.0
5555.5557	400.0	1	1	400.0	400.0	1	1	1	155.04291	64.724525	1	0.203	0.438	5.446	5.455	111.0
5555.5557	400.0	1	1	400.0	400.0	1	1	1	155.04291	64.724525	1	0.203	0.439	5.288	5.47	111.0
5555.5557	400.0	1	1	400.0	400.0	1	1	1	155.04291	64.724525	1	0.203	0.441	5.444	5.47	111.0
5555.5557	400.0	1	1	400.0	400.0	1	1	1	155.04291	64.724525	1	0.203	0.441	5.472	5.476	111.0
5555.5557	400.0	1	1	400.0	400.0	1	1	1	155.04291	64.724525	1	0.203	0.441	5.488	5.476	111.0
5555.5557	400.0	1	1	400.0	400.0	1	1	1	155.04291	64.724525	1	0.203	0.441	5.478	5.488	111.0
5555.5557	400.0	1	1	400.0	400.0	1	1	1	155.04291	64.724525	1	0.203	0.441	5.453	5.498	111.0
5555.5557	400.0	1	1	400.0	400.0	1	1	1	155.04291	64.724525	1	0.203	0.441	5.499	5.498	111.0
5555.5557	400.0	1	1	400.0	400.0	1	1	1	155.04291	64.724525	1	0.203	0.442	5.501	5.503	111.0
5555.5557	400.0	1	1	400.0	400.0	1	1	1	155.04291	64.724525	1	0.203	0.442	5.499	5.51	111.0
5555.5557	400.0	1	1	400.0	400.0	1	1	1	155.04291	64.724525	1	0.203	0.442	5.479	5.51	111.0
5555.5557	400.0	1	1	400.0	400.0	1	1	1	155.04291	64.724525	1	0.203	0.442	5.45	5.514	111.0
5555.5557	400.0	1	1	400.0	400.0	1	1	1	155.04291	64.724525	1	0.203	0.442	5.549	5.514	111.0
5555.5557	400.0	1	1	400.0	400.0	1	1	1	155.04291	64.724525	1	0.203	0.442	5.502	5.521	111.0
5555.5557	400.0	1	1	400.0	400.0	1	1	1	155.04291	64.724525	1	0.203	0.442	5.517	5.524	111.0
5555.5557	400.0	1	1	400.0	400.0	1	1	1	155.04291	64.724525	1	0.203	0.442	5.548	5.524	111.0
5555.5557	400.0	1	1	400.0	400.0	1	1	1	155.04291	64.724525	1	0.203	0.443	5.534	5.529	111.0
5555.5557	400.0	1	1	400.0	400.0	1	1	1	155.04291	64.724525	1	0.203	0.443	5.505	5.531	111.0
5555.5557	400.0	1	1	400.0	400.0	1	1	1	155.04291	64.724525	1	0.203	0.443	5.545	5.531	111.0
5555.5557	400.0	1	1	400.0	400.0	1	1	1	155.04291	64.724525	1	0.203	0.443	5.54	5.535	111.0
5555.5557	400.0	1	1	400.0	400.0	1	1	1	155.04291	64.724525	1	0.203	0.443	5.51	5.535	111.0
5555.5557	400.0	1	1	400.0	400.0	1	1	1	155.04291	64.724525	1	0.203	0.444	5.534	5.537	111.0
5555.5557	400.0	1	1	400.0	400.0	1	1	1	155.04291	64.724525	1	0.203	0.444	5.501	5.541	111.0
5555.5557	400.0	1	1	400.0	400.0	1	1	1	155.04291	64.724525	1	0.203	0.444	5.53	5.541	111.0
5555.5557	400.0	1	1	400.0	400.0	1	1	1	155.04291	64.724525	1	0.203	0.445	5.48	5.543	111.0
5555.5557	400.0	1	1	400.0	400.0	1	1	1	155.04291	64.724525	1	0.203	0.445	5.536	5.545	111.0
5555.5557	400.0	1	1	400.0	400.0	1	1	1	155.04291	64.724525	1	0.203	0.446	5.564	5.545	111.0
5555.5557	400.0	1	1	400.0	400.0	1	1	1	155.04291	64.724525	1	0.203	0.447	5.562	5.547	111.0
5555.5557	400.0	1	1	400.0	400.0	1	1	1	155.04291	64.724525	1	0.203	0.449	5.615	5.547	111.0
5555.5557	400.0	1	1	400.0	400.0	1	1	1	155.04291	64.724525	1	0.203	0.45	5.591	5.548	111.0
5555.5557	400.0	1	1	400.0	400.0	1	1	1	155.04291	64.724525	1	0.203	0.45	5.493	5.549	111.0
5555.5557	400.0	1	1	400.0	400.0	1	1	1	155.04291	64.724525	1	0.203	0.451	5.566	5.549	111.0
5555.5557	400.0	1	1	400.0	400.0	1	1	1	155.04291	64.724525	1	0.203	0.452	5.536	5.55	111.0
5555.5557	400.0	1	1	400.0	400.0	1	1	1	155.04291	64.724525	1	0.203	0.452	5.631	5.552	111.0
5555.5557	400.0	1	1	400.0	400.0	1	1	1	155.04291	64.724525	1	0.203	0.453	5.496	5.552	111.0
5555.5557	400.0	1	1	400.0	400.0	1	1	1	155.04291	64.724525	1	0.203	0.453	5.506	5.553	111.0
5555.5557	400.0	1	1	400.0	400.0	1	1	1	155.04291	64.724525	1	0.203	0.454	5.7	5.553	111.0
5555.5557	400.0	1	1	400.0	400.0	1	1	1	155.04291	64.724525	1	0.203	0.455	5.55	5.554	111.0
5555.5557	400.0	1	1	400.0	400.0	1	1	1	155.04291	64.724525	1	0.203	0.457	5.59	5.554	111.0
5555.5557	400.0	1	1	400.0	400.0	1	1	1	155.04291	64.724525	1	0.203	0.458	5.534	5.554	111.0
5555.5557	400.0	1	1	400.0	400.0	1	1	1	155.04291	64.724525	1	0.203	0.459	5.598	5.555	111.0
5555.5557	400.0	1	1	400.0	400.0	1	1	1	155.04291	64.724525	1	0.203	0.461	5.567	5.556	111.0
5555.5557	400.0	1	1	400.0	400.0	1	1	1	155.04291	64.724525	1	0.203	0.461	5.564	5.556	111.0
5555.5557	400.0	1	1	400.0	400.0	1	1	1	155.04291	64.724525	1	0.203	0.461	5.629	5.556	111.0
5555.5557	400.0	1	1	400.0	400.0	1	1	1	155.04291	64.724525	1	0.203	0.461	5.578	5.556	111.0
5555.5557	400.0	1	1	400.0	400.0	1	1	1	155.04291	64.724525	1	0.203	0.461	5.597	5.557	111.0
5555.5557	400.0	1	1	400.0	400.0	1	1	1	155.04291	64.724525	1	0.203	0.461	5.57	5.557	111.0
5555.5557	400.0	1	1	400.0	400.0	1	1	1	155.04291	64.724525	1	0.203	0.461	5.628	5.557	111.0
5555.5557	400.0	1	1	400.0	400.0	1	1	1	155.04291	64.724525	1	0.203	0.461	5.616	5.559	111.0
5555.5557	400.0	1	1	400.0	400.0	1	1	1	155.04291	64.724525	1	0.203	0.461	5.648	5.559	111.0
5555.5557	400.0	1	1	400.0	400.0	1	1	1	155.04291	64.724525	1	0.203	0.46	5.534	5.559	111.0
5555.5557	400.0	1	1	400.0	400.0	1	1	1	155.04291	64.724525	1	0.203	0.461	5.571	5.56	111.0
5555.5557	400.0	1	1	400.0	400.0	1	1	1	155.04291	64.724525	1	0.203	0.46	5.527	5.56	111.0
5555.5557	400.0	1	1	400.0	400.0	1	1	1	155.04291	64.724525	1	0.203	0.46	5.541	5.56	111.0
5555.5557	400.0	1	1	400.0	400.0	1	1	1	155.04291	64.724525	1	0.203	0.461	5.577	5.56	111.0
5555.5557	400.0	1	1	400.0	400.0	1	1	1	155.04291	64.724525	1	0.203	0.46	5.433	5.56	111.0
5555.5557	400.0	1	1	400.0	400.0	1	1	1	155.04291	64.724525	1	0.203	0.46	5.543	5.56	111.0
5555.5557	400.0	1	1	400.0	400.0	1	1	1	155.04291	64.724525	1	0.203	0.46	5.539	5.561	111.0
5555.5557	400.0	1	1	400.0	400.0	1	1	1	155.04291	64.724525	1	0.203	0.46	5.531	5.561	111.0
5555.5557	400.0	1	1	400.0	400.0	1	1	1	155.04291	64.724525	1	0.203	0.46	5.481	5.561	111.0
5555.5557	400.0	1	1	400.0	400.0	1	1	1	155.04291	64.724525	1	0.203	0.46	5.53	5.561	111.0
5555.5557	400.0	1	1	400.0	400.0	1	1	1	155.04291	64.724525	1	0.203	0.461	5.634	5.561	111.0
5555.5557	400.0	1	1	400.0	400.0	1	1	1	155.04291	64.724525	1	0.203	0.46	5.531	5.561	111.0
5555.5557	400.0	1	1	400.0	400.0	1	1	1	155.04291	64.724525	1	0.203	0.461	5.643	5.561	111.0
5555.5557	400.0	1	1	400.0	400.0	1	1	1	155.04291	64.724525	1	0.203	0.46	5.531	5.561	111.0
5555.5557	400.0	1	1	400.0	400.0	1	1	1	155.04291	64.724525	1	0.203	0.461	5.587	5.561	111.0
5555.5557	400.0	1	1	400.0	400.0	1	1	1	155.04291	64.724525	1	0.203	0.461	5.611	5.561	111.0
5555.5557	400.0	1	1	400.0	400.0	1	1	1	155.04291	64.724525	1	0.203	0.461	5.561	5.561	111.0
5555.5557	400.0	1	1	400.0	400.0	1	1	1	155.04291	64.724525	1	0.203	0.461	5.696	5.562	111.0
5555.5557	400.0	1	1	400.0	400.0	1	1	1	155.04291	64.724525	1	0.203	0.461	5.678	5.562	111.0
5555.5557	400.0	1	1	400.0	400.0	1	1	1	155.04291	64.724525	1	0.203	0.461	5.734	5.562	111.0
5555.5557	400.0	1	1	400.0	400.0	1	1	1	155.04291	64.724525	1	0.203	0.46	5.523	5.562	111.0
5555.5557	400.0	1	1	400.0	400.0	1	1	1	155.04291	64.724525	1	0.203	0.46	5.54	5.562	111.0
5555.5557	400.0	1	1	400.0	400.0	1	1	1	155.04291	64.724525	1	0.203	0.461	5.565	5.562	111.0
5555.5557	400.0	1	1	400.0	400.0	1	1	1	155.04291	64.724525	1	0.203	0.461	5.59	5.562	111.0
5555.5557	400.0	1	1	400.0	400.0	1	1	1	155.04291	64.724525	1	0.203	0.461	5.572	5.562	111.0
5555.5557	400.0	1	1	400.0	400.0	1	1	1	155.04291	64.724525	1	0.203	0.46	5.448	5.562	111.0
5555.5557	400.0	1	1	400.0	400.0	1	1	1	155.04291	64.724525	1	0.203	0.46	5.526	5.562	111.0
5555.5557	400.0	1	1	400.0	400.0	1	1	1	155.04291	64.724525	1	0.203	0.46	5.551	5.562	111.0
5555.5557	400.0	1	1	400.0	400.0	1	1	1	155.04291	64.724525	1	0.203	0.46	5.522	5.562	111.0
5555.5557	400.0	1	1	400.0	400.0	1	1	1	155.04291	64.724525	1	0.203	0.461	5.578	5.562	111.0
5555.5557	400.0	1	1	400.0	400.0	1	1	1	155.04291	64.724525	1	0.203	0.461	5.596	5.562	111.0
5555.5557	400.0	1	1	400.0	400.0	1	1	1	155.04291	64.724525	1	0.203	0.46	5.608	5.562	111.0
5555.5557	400.0	1	1	400.0	400.0	1	1	1	155.04291	64.724525	1	0.203	0.461	5.575	5.562	111.0
5555.5557	400.0	1	1	400.0	400.0	1	1	1	155.04291	64.724525	1	0.203	0.46	5.556	5.562	111.0
5555.5557	400.0	1	1	400.0	400.0	1	1	1	155.04291	64.724525	1	0.203	0.46	5.504	5.562	111.0
5555.5557	400.0	1	1	400.0	400.0	1	1	1	155.04291	64.724525	1	0.203	0.46	5.547	5.562	111.0
5555.5557	400.0	1	1	400.0	400.0	1	1	1	155.04291	64.724525	1	0.203	0.46	5.528	5.562	111.0
5555.5557	400.0	1	1	400.0	400.0	1	1	1	155.04291	64.724525	1	0.203	0.461	5.582	5.562	111.0
5555.5557	400.0	1	1	400.0	400.0	1	1	1	155.04291	64.724525	1	0.203	0.461	5.67	5.562	111.0
5555.5557	400.0	1	1	400.0	400.0	1	1	1	155.04291	64.724525	1	0.203	0.461	5.612	5.562	111.0
5555.5557	400.0	1	1	400.0	400.0	1	1	1	155.04291	64.724525	1	0.203	0.46	5.531	5.562	111.0
5555.5557	400.0	1	1	400.0	400.0	1	1	1	155.04291	64.724525	1	0.203	0.461	5.609	5.562	111.0
5555.5557	400.0	1	1	400.0	400.0	1	1	1	155.04291	64.724525	1	0.203	0.46	5.538	5.562	111.0
5555.5557	400.0	1	1	400.0	400.0	1	1	1	155.04291	64.724525	1	0.203	0.46	5.527	5.562	111.0
5555.5557	400.0	1	1	400.0	400.0	1	1	1	155.04291	64.724525	1	0.203	0.461	5.558	5.562	111.0
5555.5557	400.0	1	1	400.0	400.0	1	1	1	155.04291	64.724525	1	0.203	0.46	5.556	5.562	111.0
5555.5557	400.0	1	1	400.0	400.0	1	1	1	155.04291	64.724525	1	0.203	0.46	5.519	5.562	111.0
5555.5557	400.0	1	1	400.0	400.0	1	1	1	155.04291	64.724525	1	0.203	0.461	5.575	5.562	111.0
5555.5557	400.0	1	1	400.0	400.0	1	1	1	155.04291	64.724525	1	0.203	0.461	5.573	5.562	111.0
5555.5557	400.0	1	1	400.0	400.0	1	1	1	155.04291	64.724525	1	0.203	0.461	5.585	5.562	111.0
5555.5557	400.0	1	1	400.0	400.0	1	1	1	155.04291	64.724525	1	0.203	0.46	5.557	5.562	111.0
5555.5557	400.0	1	1	400.0	400.0	1	1	1	155.04291	64.724525	1	0.203	0.461	5.562	5.562	111.0
5555.5557	400.0	1	1	400.0	400.0	1	1	1	155.04291	64.724525	1	0.203	0.461	5.565	5.562	111.0
5555.5557	400.0	1	1	400.0	400.0	1	1	1	155.04291	64.724525	1	0.203	0.46	5.528	5.562	111.0
5555.5557	400.0	1	1	400.0	400.0	1	1	1	155.04291	64.724525	1	0.203	0.46	5.531	5.562	111.0
5555.5557	400.0	1	1	400.0	400.0	1	1	1	155.04291	64.724525	1	0.203	0.461	5.756	5.562	111.0
5555.5557	400.0	1	1	400.0	400.0	1	1	1	155.04291	64.724525	1	0.203	0.461	5.559	5.562	111.0
5555.5557	400.0	1	1	400.0	400.0	1	1	1	155.04291	64.724525	1	0.203	0.461	5.584	5.562	111.0
5555.5557	400.0	1	1	400.0	400.0	1	1	1	155.04291	64.724525	1	0.203	0.461	5.6	5.562	111.0
5555.5557	400.0	1	1	400.0	400.0	1	1	1	155.04291	64.724525	1	0.203	0.461	5.588	5.562	111.0
5555.5557	400.0	1	1	400.0	400.0	1	1	1	155.04291	64.724525	1	0.203	0.461	5.614	5.562	111.0
5555.5557	400.0	1	1	400.0	400.0	1	1	1	155.04291	64.724525	1	0.203	0.461	5.621	5.562	111.0
5555.5557	400.0	1	1	400.0	400.0	1	1	1	155.04291	64.724525	1	0.203	0.461	5.578	5.562	111.0
5555.5557	400.0	1	1	400.0	400.0	1	1	1	155.04291	64.724525	1	0.203	0.461	5.591	5.562	111.0
5555.5557	400.0	1	1	400.0	400.0	1	1	1	155.04291	64.724525	1	0.203	0.461	5.573	5.562	111.0
5555.5557	400.0	1	1	400.0	400.0	1	1	1	155.04291	64.724525	1	0.203	0.461	5.562	5.562	111.0
5555.5557	400.0	1	1	400.0	400.0	1	1	1	155.04291	64.724525	1	0.203	0.46	5.534	5.562	111.0
5555.5557	400.0	1	1	400.0	400.0	1	1	1	155.04291	64.724525	1	0.203	0.46	5.556	5.562	111.0
5555.5557	400.0	1	1	400.0	400.0	1	1	1	155.04291	64.724525	1	0.203	0.461	5.576	5.562	111.0
5555.5557	400.0	1	1	400.0	400.0	1	1	1	155.04291	64.724525	1	0.203	0.461	5.564	5.562	111.0
5555.5557	400.0	1	1	400.0	400.0	1	1	1	155.04291	64.724525	1	0.203	0.461	5.608	5.562	111.0
5555.5557	400.0	1	1	400.0	400.0	1	1	1	155.04291	64.724525	1	0.203	0.46	5.548	5.562	111.0
5555.5557	400.0	1	1	400.0	400.0	1	1	1	155.04291	64.724525	1	0.203	0.46	5.525	5.562	111.0
5555.5557	400.0	1	1	400.0	400.0	1	1	1	155.04291	64.724525	1	0.203	0.46	5.501	5.562	111.0
5555.5557	400.0	1	1	400.0	400.0	1	1	1	155.04291	64.724525	1	0.203	0.461	5.57	5.562	111.0
5555.5557	400.0	1	1	400.0	400.0	1	1	1	155.04291	64.724525	1	0.203	0.461	5.635	5.562	111.0
5555.5557	400.0	1	1	400.0	400.0	1	1	1	155.04291	64.724525	1	0.203	0.46	5.546	5.562	111.0
5555.5557	400.0	1	1	400.0	400.0	1	1	1	155.04291	64.724525	1	0.203	0.461	5.63	5.562	111.0
5555.5557	400.0	1	1	400.0	400.0	1	1	1	155.04291	64.724525	1	0.203	0.461	5.594	5.562	111.0
5555.5557	400.0	1	1	400.0	400.0	1	1	1	155.04291	64.724525	1	0.203	0.46	5.54	5.562	111.0
5555.5557	400.0	1	1	400.0	400.0	1	1	1	155.04291	64.724525	1	0.203	0.461	5.634	5.562	111.0
5555.5557	400.0	1	1	400.0	400.0	1	1	1	155.04291	64.724525	1	0.203	0.461	5.573	5.562	111.0
5555.5557	400.0	1	1	400.0	400.0	1	1	1	155.04291	64.724525	1	0.203	0.46	5.435	5.562	111.0
5555.5557	400.0	1	1	400.0	400.0	1	1	1	155.04291	64.724525	1	0.203	0.461	5.638	5.562	111.0
5555.5557	400.0	1	1	400.0	400.0	1	1	1	155.04291	64.724525	1	0.203	0.46	5.543	5.562	111.0
5555.5557	400.0	1	1	400.0	400.0	1	1	1	155.04291	64.724525	1	0.203	0.46	5.53	5.562	111.0
5555.5557	400.0	1	1	400.0	400.0	1	1	1	155.04291	64.724525	1	0.203	0.461	5.609	5.562	111.0
5555.5557	400.0	1	1	400.0	400.0	1	1	1	155.04291	64.724525	1	0.203	0.461	5.634	5.562	111.0
5555.5557	400.0	1	1	400.0	400.0	1	1	1	155.04291	64.724525	1	0.203	0.461	5.569	5.562	111.0
5555.5557	400.0	1	1	400.0	400.0	1	1	1	155.04291	64.724525	1	0.203	0.461	5.559	5.562	111.0
5555.5557	400.0	1	1	400.0	400.0	1	1	1	155.04291	64.724525	1	0.203	0.461	5.595	5.562	111.0
5555.5557	400.0	1	1	400.0	400.0	1	1	1	155.04291	64.724525	1	0.203	0.461	5.579	5.562	111.0
5555.5557	400.0	1	1	400.0	400.0	1	1	1	155.04291	64.724525	1	0.203	0.46	5.481	5.562	111.0
5555.5557	400.0	1	1	400.0	400.0	1	1	1	155.04291	64.724525	1	0.203	0.461	5.58	5.562	111.0
5555.5557	400.0	1	1	400.0	400.0	1	1	1	155.04291	64.724525	1	0.203	0.461	5.558	5.562	111.0
5555.5557	400.0	1	1	400.0	400.0	1	1	1	155.04291	64.724525	1	0.203	0.461	5.582	5.562	111.0
5555.5557	400.0	1	1	400.0	400.0	1	1	1	155.04291	64.724525	1	0.203	0.461	5.601	5.562	111.0
5555.5557	400.0	1	1	400.0	400.0	1	1	1	155.04291	64.724525	1	0.203	0.461	5.561	5.562	111.0
5555.5557	400.0	1	1	400.0	400.0	1	1	1	155.04291	64.724525	1	0.203	0.46	5.554	5.562	111.0
5555.5557	400.0	1	1	400.0	400.0	1	1	1	155.04291	64.724525	1	0.203	0.46	5.498	5.562	111.0
5555.5557	400.0	1	1	400.0	400.0	1	1	1	155.04291	64.724525	1	0.203	0.46	5.447	5.562	111.0
5555.5557	400.0	1	1	400.0	400.0	1	1	1	155.04291	64.724525	1	0.203	0.461	5.578	5.562	111.0
5555.5557	400.0	1	1	400.0	400.0	1	1	1	155.04291	64.724525	1	0.203	0.46	5.535	5.562	111.0
5555.5557	400.0	1	1	400.0	400.0	1	1	1	155.04291	64.724525	1	0.203	0.46	5.555	5.562	111.0
5555.5557	400.0	1	1	400.0	400.0	1	1	1	155.04291	64.724525	1	0.203	0.46	5.539	5.562	111.0
5555.5557	400.0	1	1	400.0	400.0	1	1	1	155.04291	64.724525	1	0.203	0.46	5.532	5.562	111.0
5555.5557	400.0	1	1	400.0	400.0	1	1	1	155.04291	64.724525	1	0.203	0.46	5.513	5.562	111.0
5555.5557	400.0	1	1	400.0	400.0	1	1	1	155.04291	64.724525	1	0.203	0.461	5.588	5.562	111.0
5555.5557	400.0	1	1	400.0	400.0	1	1	1	155.04291	64.724525	1	0.203	0.461	5.608	5.562	111.0
5555.5557	400.0	1	1	400.0	400.0	1	1	1	155.04291	64.724525	1	0.203	0.46	5.486	5.562	111.0
5555.5557	400.0	1	1	400.0	400.0	1	1	1	155.04291	64.724525	1	0.203	0.46	5.521	5.562	111.0
5555.5557	400.0	1	1	400.0	400.0	1	1	1	155.04291	64.724525	1	0.203	0.461	5.735	5.562	111.0
5555.5557	400.0	1	1	400.0	400.0	1	1	1	155.04291	64.724525	1	0.203	0.461	5.612	5.562	111.0
5555.5557	400.0	1	1	400.0	400.0	1	1	1	155.04291	64.724525	1	0.203	0.46	5.548	5.562	111.0
5555.5557	400.0	1	1	400.0	400.0	1	1	1	155.04291	64.724525	1	0.203	0.46	5.501	5.562	111.0
5555.5557	400.0	1	1	400.0	400.0	1	1	1	155.04291	64.724525	1	0.203	0.461	5.58	5.562	111.0
5555.5557	400.0	1	1	400.0	400.0	1	1	1	155.04291	64.724525	1	0.203	0.46	5.525	5.562	111.0
5555.5557	400.0	1	1	400.0	400.0	1	1	1	155.04291	64.724525	1	0.203	0.461	5.56	5.562	111.0
5555.5557	400.0	1	1	400.0	400.0	1	1	1	155.04291	64.724525	1	0.203	0.461	5.626	5.562	111.0
5555.5557	400.0	1	1	400.0	400.0	1	1	1	155.04291	64.724525	1	0.203	0.46	5.521	5.562	111.0
5555.5557	400.0	1	1	400.0	400.0	1	1	1	155.04291	64.724525	1	0.203	0.46	5.525	5.562	111.0
5555.5557	400.0	1	1	400.0	400.0	1	1	1	155.04291	64.724525	1	0.203	0.46	5.521	5.562	111.0
5555.5557	400.0	1	1	400.0	400.0	1	1	1	155.04291	64.724525	1	0.203	0.461	5.646	5.562	111.0
5555.5557	400.0	1	1	400.0	400.0	1	1	1	155.04291	64.724525	1	0.203	0.46	5.555	5.562	111.0
5555.5557	400.0	1	1	400.0	400.0	1	1	1	155.04291	64.724525	1	0.203	0.46	5.54	5.562	111.0
0.0	0.0	1	1	400.0	400.0	1	1	1	155.04291	64.724525	0	0.203	0.46	5.552	5.562	111.0
0.0	0.0	1	1	400.0	400.0	1	1	1	155.04291	64.724525	0	0.203	0.461	5.608	5.562	111.0
0.0	0.0	1	1	400.0	400.0	1	1	1	155.04291	64.724525	0	0.203	0.46	5.549	5.562	111.0
0.0	0.0	1	1	400.0	400.0	1	1	1	155.04291	64.724525	0	0.203	0.46	5.543	5.562	111.0
0.0	0.0	1	1	400.0	400.0	1	1	1	155.04291	64.724525	0	0.203	0.46	5.538	5.562	111.0
0.0	0.0	1	1	400.0	400.0	1	1	1	155.04291	64.724525	0	0.203	0.454	4.814	4.803	111.0
0.0	0.0	1	1	400.0	400.0	1	1	1	155.04291	64.724525	0	0.203	0.446	4.553	4.463	111.0
0.0	0.0	1	1	400.0	400.0	1	1	1	155.04291	64.724525	0	0.203	0.438	4.479	4.463	111.0
0.0	0.0	1	1	400.0	400.0	1	1	1	155.04291	64.724525	0	0.203	0.426	3.856	3.854	111.0
0.0	0.0	1	1	400.0	400.0	1	1	1	155.04291	64.724525	0	0.203	0.413	3.487	3.581	111.0
0.0	0.0	1	1	400.0	400.0	1	1	1	155.04291	64.724525	0	0.203	0.401	3.583	3.581	111.0
0.0	0.0	1	1	400.0	400.0	1	1	1	155.04291	64.724525	0	0.203	0.386	3.109	3.093	111.0
0.0	0.0	1	1	400.0	400.0	1	1	1	155.04291	64.724525	0	0.203	0.373	3.098	3.093	111.0
0.0	0.0	1	1	400.0	400.0	1	1	1	155.04291	64.724525	0	0.203	0.359	2.871	2.671	111.0
0.0	0.0	1	1	400.0	400.0	1	1	1	155.04291	64.724525	0	0.203	0.345	2.461	2.482	111.0
0.0	0.0	1	1	400.0	400.0	1	1	1	155.04291	64.724525	0	0.203	0.332	2.449	2.482	111.0
0.0	0.0	1	1	400.0	400.0	1	1	1	155.04291	64.724525	0	0.202	0.316	2.07	2.143	111.0
0.0	0.0	1	1	400.0	400.0	1	1	1	155.04291	64.724525	0	0.202	0.302	2.079	1.992	111.0
0.0	0.0	1	1	400.0	400.0	1	1	1	155.04291	64.724525	0	0.202	0.289	2.003	1.992	111.0
0.0	0.0	1	1	400.0	400.0	1	1	1	155.04291	64.724525	0	0.202	0.275	1.73	1.72	111.0
0.0	0.0	1	1	400.0	400.0	1	1	1	155.04291	64.724525	0	0.202	0.263	1.709	1.72	111.0
0.0	0.0	1	1	400.0	400.0	1	1	1	155.04291	64.724525	0	0.202	0.25	1.657	1.599	111.0
0.0	0.0	1	1	400.0	400.0	1	1	1	155.04291	64.724525	0	0.202	0.236	1.433	1.381	111.0
0.0	0.0	1	1	400.0	400.0	1	1	1	155.04291	64.724525	0	0.202	0.224	1.396	1.381	111.0
0.0	0.0	1	1	400.0	400.0	1	1	1	155.04291	64.724525	0	0.202	0.213	1.322	1.283	111.0
0.0	0.0	1	1	400.0	400.0	1	1	1	155.04291	64.724525	0	0.202	0.201	1.208	1.107	111.0
0.0	0.0	1	1	400.0	400.0	1	1	1	155.04291	64.724525	0	0.202	0.19	1.165	1.107	111.0
0.0	0.0	1	1	400.0	400.0	1	1	1	155.04291	64.724525	0	0.202	0.18	1.034	1.029	111.0
0.0	0.0	1	1	400.0	400.0	1	1	1	155.04291	64.724525	0	0.202	0.172	1.007	1.029	111.0
0.0	0.0	1	1	400.0	400.0	1	1	1	155.04291	64.724525	0	0.202	0.162	0.845	0.888	111.0
0.0	0.0	1	1	400.0	400.0	1	1	1	155.04291	64.724525	0	0.202	0.153	0.797	0.767	111.0
0.0	0.0	1	1	400.0	400.0	1	1	1	155.04291	64.724525	0	0.202	0.145	0.781	0.767	111.0
0.0	0.0	1	1	400.0	400.0	1	1	1	155.04291	64.724525	0	0.202	0.136	0.7	0.712	111.0
0.0	0.0	1	1	400.0	400.0	1	1	1	155.04291	64.724525	0	0.202	0.128	0.662	0.615	111.0
0.0	0.0	1	1	400.0	400.0	1	1	1	155.04291	64.724525	0	0.202	0.12	0.643	0.615	111.0
0.0	0.0	1	1	400.0	400.0	1	1	1	155.04291	64.724525	0	0.202	0.114	0.648	0.572	111.0
0.0	0.0	1	1	400.0	400.0	1	1	1	155.04291	64.724525	0	0.202	0.108	0.562	0.572	111.0
0.0	0.0	1	1	400.0	400.0	1	1	1	155.04291	64.724525	0	0.202	0.101	0.492	0.493	111.0
0.0	0.0	1	1	400.0	400.0	1	1	1	155.04291	64.724525	0	0.202	0.094	0.489	0.458	111.0
0.0	0.0	1	1	400.0	400.0	1	1	1	155.04291	64.724525	0	0.202	0.088	0.477	0.458	111.0
0.0	0.0	1	1	400.0	400.0	1	1	1	155.04291	64.724525	0	0.202	0.082	0.335	0.396	111.0
0.0	0.0	1	1	400.0	400.0	1	1	1	155.04291	64.724525	0	0.202	0.077	0.37	0.368	111.0
0.0	0.0	1	1	400.0	400.0	1	1	1	155.04291	64.724525	0	0.202	0.073	0.439	0.368	111.0
0.0	0.0	1	1	400.0	400.0	1	1	1	155.04291	64.724525	0	0.202	0.069	0.376	0.317	111.0
0.0	0.0	1	1	400.0	400.0	1	1	1	155.04291	64.724525	0	0.202	0.065	0.301	0.317	111.0
0.0	0.0	1	1	400.0	400.0	1	1	1	155.04291	64.724525	0	0.202	0.06	0.267	0.274	111.0
0.0	0.0	1	1	400.0	400.0	1	1	1	155.04291	64.724525	0	0.202	0.057	0.251	0.254	111.0
0.0	0.0	1	1	400.0	400.0	1	1	1	155.04291	64.724525	0	0.202	0.055	0.255	0.254	111.0
0.0	0.0	1	1	400.0	400.0	1	1	1	155.04291	64.724525	0	0.202	0.052	0.178	0.236	111.0
0.0	0.0	1	1	400.0	400.0	1	1	1	155.04291	64.724525	0	0.202	0.048	0.224	0.204	111.0
0.0	0.0	1	1	400.0	400.0	1	1	1	155.04291	64.724525	0	0.202	0.044	0.209	0.204	111.0
0.0	0.0	1	1	400.0	400.0	1	1	1	155.04291	64.724525	0	0.202	0.04	0.197	0.176	111.0
0.0	0.0	1	1	400.0	400.0	1	1	1	155.04291	64.724525	0	0.202	0.038	0.163	0.176	111.0
0.0	0.0	1	1	400.0	400.0	1	1	1	155.04291	64.724525	0	0.202	0.036	0.128	0.163	111.0
0.0	0.0	1	1	400.0	400.0	1	1	1	155.04291	64.724525	0	0.202	0.034	0.179	0.141	111.0
0.0	0.0	1	1	400.0	400.0	1	1	1	155.04291	64.724525	0	0.202	0.032	0.121	0.141	111.0
0.0	0.0	1	1	400.0	400.0	1	1	1	155.04291	64.724525	0	0.202	0.03	0.136	0.131	111.0
0.0	0.0	1	1	400.0	400.0	1	1	1	155.04291	64.724525	0	0.202	0.028	0.121	0.113	111.0
0.0	0.0	1	1	400.0	400.0	1	1	1	155.04291	64.724525	0	0.202	0.026	0.109	0.113	111.0
0.0	0.0	1	1	400.0	400.0	1	1	1	155.04291	64.724525	0	0.202	0.024	0.113	0.105	111.0
0.0	0.0	1	1	400.0	400.0	1	1	1	155.04291	64.724525	0	0.202	0.022	0.063	0.105	111.0
0.0	0.0	1	1	400.0	400.0	1	1	1	155.04291	64.724525	0	0.202	0.02	0.094	0.09	111.0
0.0	0.0	1	1	400.0	400.0	1	1	1	155.04291	64.724525	0	0.202	0.02	0.071	0.084	111.0
0.0	0.0	1	1	400.0	400.0	1	1	1	155.04291	64.724525	0	0.202	0.02	0.097	0.084	111.0
0.0	0.0	1	1	400.0	400.0	1	1	1	155.04291	64.724525	0	0.202	0.02	0.117	0.072	111.0
0.0	0.0	1	1	400.0	400.0	1	1	1	155.04291	64.724525	0	0.202	0.02	0.029	0.067	111.0
0.0	0.0	1	1	400.0	400.0	1	1	1	155.04291	64.724525	0	0.202	0.02	0.056	0.067	111.0
0.0	0.0	1	1	400.0	400.0	1	1	1	155.04291	64.724525	0	0.202	0.02	0.067	0.058	111.0
0.0	0.0	1	1	400.0	400.0	1	1	1	155.04291	64.724525	0	0.202	0.02	0.048	0.058	111.0
0.0	0.0	1	1	400.0	400.0	1	1	1	155.04291	64.724525	0	0.202	0.02	0.071	0.053	111.0
0.0	0.0	1	1	400.0	400.0	1	1	1	155.04291	64.724525	0	0.202	0.02	0.063	0.046	111.0
0.0	0.0	1	1	400.0	400.0	1	1	1	155.04291	64.724525	0	0.202	0.019	-0.025	0.046	111.0
0.0	0.0	1	1	400.0	400.0	1	1	1	155.04291	64.724525	0	0.202	0.019	0.032	0.039	111.0
0.0	0.0	1	1	400.0	400.0	1	1	1	155.04291	64.724525	0	0.202	0.019	0.021	0.037	111.0
0.0	0.0	1	1	400.0	400.0	1	1	1	155.04291	64.724525	0	0.202	0.019	0.006	0.037	111.0
0.0	0.0	1	1	400.0	400.0	1	1	1	155.04291	64.724525	0	0.201	0.019	0.06	0.031	111.0
0.0	0.0	1	1	400.0	400.0	1	1	1	155.04291	64.724525	0	0.201	0.019	0.029	0.031	111.0
0.0	0.0	1	1	400.0	400.0	1	1	1	155.04291	64.724525	0	0.201	0.019	0.025	0.029	111.0
0.0	0.0	1	1	400.0	400.0	1	1	1	155.04291	64.724525	0	0.201	0.019	0.006	0.025	111.0
0.0	0.0	1	1	400.0	400.0	1	1	1	155.04291	64.724525	0	0.201	0.018	0.04	0.025	111.0
0.0	0.0	1	1	400.0	400.0	1	1	1	155.04291	64.724525	0	0.201	0.018	0.029	0.023	111.0
0.0	0.0	1	1	400.0	400.0	1	1	1	155.04291	64.724525	0	0.201	0.017	0.006	0.02	111.0
0.0	0.0	1	1	400.0	400.0	1	1	1	155.04291	64.724525	0	0.201	0.017	0.1	0.02	111.0
0.0	0.0	1	1	400.0	400.0	1	1	1	155.04291	64.724525	0	0.201	0.016	-0.005	0.018	111.0
0.0	0.0	1	1	400.0	400.0	1	1	1	155.04291	64.724525	0	0.201	0.016	0.021	0.018	111.0
0.0	0.0	1	1	400.0	400.0	1	1	1	155.04291	64.724525	0	0.201	0.016	0.009	0.015	111.0
0.0	0.0	1	1	400.0	400.0	1	1	1	155.04291	64.724525	0	0.201	0.016	0.052	0.014	111.0
0.0	0.0	1	1	400.0	400.0	1	1	1	155.04291	64.724525	0	0.201	0.016	0.01	0.014	111.0
0.0	0.0	1	1	400.0	400.0	1	1	1	155.04291	64.724525	0	0.201	0.016	-0.001	0.012	111.0
0.0	0.0	1	1	400.0	400.0	1	1	1	155.04291	64.724525	0	0.201	0.015	0.032	0.011	111.0
0.0	0.0	1	1	400.0	400.0	1	1	1	155.04291	64.724525	0	0.201	0.015	0.001	0.011	111.0
0.0	0.0	1	1	400.0	400.0	1	1	1	155.04291	64.724525	0	0.201	0.015	-0.005	0.009	111.0
0.0	0.0	1	1	400.0	400.0	1	1	1	155.04291	64.724525	0	0.201	0.014	0.002	0.009	111.0
0.0	0.0	1	1	400.0	400.0	1	1	1	155.04291	64.724525	0	0.201	0.014	0.009	0.009	111.0
0.0	0.0	1	1	400.0	400.0	1	1	1	155.04291	64.724525	0	0.201	0.014	0.109	0.007	111.0
0.0	0.0	1	1	400.0	400.0	1	1	1	155.04291	64.724525	0	0.201	0.014	0.044	0.007	111.0
0.0	0.0	1	1	400.0	400.0	1	1	1	155.04291	64.724525	0	0.201	0.013	-0.024	0.006	111.0
0.0	0.0	1	1	400.0	400.0	1	1	1	155.04291	64.724525	0	0.201	0.013	0.021	0.006	111.0
0.0	0.0	1	1	400.0	400.0	1	1	1	155.04291	64.724525	0	0.201	0.013	-0.008	0.006	111.0
0.0	0.0	1	1	400.0	400.0	1	1	1	155.04291	64.724525	0	0.201	0.013	0.013	0.005	111.0
0.0	0.0	1	1	400.0	400.0	1	1	1	155.04291	64.724525	0	0.201	0.013	0.006	0.005	111.0
0.0	0.0	1	1	400.0	400.0	1	1	1	155.04291	64.724525	0	0.201	0.013	0.075	0.004	111.0
0.0	0.0	1	1	400.0	400.0	1	1	1	155.04291	64.724525	0	0.201	0.013	0.025	0.003	111.0
0.0	0.0	1	1	400.0	400.0	1	1	1	155.04291	64.724525	0	0.201	0.013	0.006	0.003	111.0
0.0	0.0	1	1	400.0	400.0	1	1	1	155.04291	64.724525	0	0.201	0.013	0.036	0.003	111.0
0.0	0.0	1	1	400.0	400.0	1	1	1	155.04291	64.724525	0	0.201	0.013	0.109	0.002	111.0
0.0	0.0	1	1	400.0	400.0	1	1	1	155.04291	64.724525	0	0.201	0.013	0.014	0.002	111.0
0.0	0.0	1	1	400.0	400.0	1	1	1	155.04291	64.724525	0	0.201	0.013	0.009	0.002	111.0
0.0	0.0	1	1	400.0	400.0	1	1	1	155.04291	64.724525	0	0.201	0.013	0.002	0.002	111.0
0.0	0.0	1	1	400.0	400.0	1	1	1	155.04291	64.724525	0	0.201	0.012	0.017	0.002	111.0
0.0	0.0	1	1	400.0	400.0	1	1	1	155.04291	64.724525	0	0.201	0.011	-0.021	0.001	111.0
0.0	0.0	1	1	400.0	400.0	1	1	1	155.04291	64.724525	0	0.201	0.01	0.021	0.001	111.0
0.0	0.0	1	1	400.0	400.0	1	1	1	155.04291	64.724525	0	0.201	0.009	-0.055	0.001	111.0
0.0	0.0	1	1	400.0	400.0	1	1	1	155.04291	64.724525	0	0.201	0.007	-0.013	0.001	111.0
0.0	0.0	1	1	400.0	400.0	1	1	1	155.04291	64.724525	0	0.201	0.006	0.01	0.001	111.0
0.0	0.0	1	1	400.0	400.0	1	1	1	155.04291	64.724525	0	0.201	0.006	0.097	0.001	111.0
0.0	0.0	1	1	400.0	400.0	1	1	1	155.04291	64.724525	0	0.201	0.003	-0.288	0.001	111.0
0.0	0.0	1	1	400.0	400.0	1	1	1	155.04291	64.724525	0	0.201	0.003	0.014	0.0	111.0
0.0	0.0	1	1	400.0	400.0	1	1	1	155.04291	64.724525	0	0.201	0.003	0.01	0.0	111.0
0.0	0.0	1	1	400.0	400.0	1	1	1	155.04291	64.724525	0	0.201	0.002	-0.02	0.0	111.0
0.0	0.0	1	1	400.0	400.0	1	1	1	155.04291	64.724525	0	0.201	0.002	0.011	0.0	111.0
0.0	0.0	1	1	400.0	400.0	1	1	1	155.04291	64.724525	0	0.201	0.002	0.065	0.0	111.0
0.0	0.0	1	1	400.0	400.0	1	1	1	155.04291	64.724525	0	0.201	0.002	0.016	0.0	111.0
0.0	0.0	1	1	400.0	400.0	1	1	1	155.04291	64.724525	0	0.201	0.001	-0.059	0.0	111.0
0.0	0.0	1	1	400.0	400.0	1	1	1	155.04291	64.724525	0	0.201	0.001	0.024	0.0	111.0
0.0	0.0	1	1	400.0	400.0	1	1	1	155.04291	64.724525	0	0.201	0.001	0.054	0.0	111.0
0.0	0.0	1	1	400.0	400.0	1	1	1	155.04291	64.724525	0	0.201	0.001	-0.009	0.0	111.0
0.0	0.0	1	1	400.0	400.0	1	1	1	155.04291	64.724525	0	0.201	0.001	0.071	0.0	111.0
0.0	0.0	1	1	400.0	400.0	1	1	1	155.04291	64.724525	0	0.201	0.0	0.021	0.0	111.0
0.0	0.0	1	1	400.0	400.0	1	1	1	155.04291	64.724525	0	0.201	0.0	-0.003	0.0	111.0
0.0	0.0	1	1	400.0	400.0	1	1	1	155.04291	64.724525	0	0.201	0.0	0.043	0.0	111.0
0.0	0.0	1	1	400.0	400.0	1	1	1	155.04291	64.724525	0	0.201	-0.001	-0.024	0.0	111.0
0.0	0.0	1	1	400.0	400.0	1	1	1	155.04291	64.724525	0	0.201	0.0	0.043	0.0	111.0
0.0	0.0	1	1	400.0	400.0	1	1	1	155.04291	64.724525	0	0.201	-0.001	-0.065	0.0	111.0
0.0	0.0	1	1	400.0	400.0	1	1	1	155.04291	64.724525	0	0.201	-0.001	-0.062	0.0	111.0
0.0	0.0	1	1	400.0	400.0	1	1	1	155.04291	64.724525	0	0.201	-0.001	-0.123	0.0	111.0
0.0	0.0	1	1	400.0	400.0	1	1	1	155.04291	64.724525	0	0.201	0.0	0.017	0.0	111.0
0.0	0.0	1	1	400.0	400.0	1	1	1	155.04291	64.724525	0	0.201	-0.001	-0.143	0.0	111.0
0.0	0.0	1	1	400.0	400.0	1	1	1	155.04291	64.724525	0	0.201	0.0	0.028	0.0	111.0
0.0	0.0	1	1	400.0	400.0	1	1	1	155.04291	64.724525	0	0.201	0.0	0.001	0.0	111.0
0.0	0.0	1	1	400.0	400.0	1	1	1	155.04291	64.724525	0	0.201	0.0	0.01	0.0	111.0
0.0	0.0	1	1	400.0	400.0	1	1	1	155.04291	64.724525	0	0.201	0.0	0.042	0.0	111.0
0.0	0.0	1	1	400.0	400.0	1	1	1	155.04291	64.724525	0	0.201	-0.001	-0.017	0.0	111.0
0.0	0.0	1	1	400.0	400.0	1	1	1	155.04291	64.724525	0	0.201	-0.001	-0.04	0.0	111.0
0.0	0.0	1	1	400.0	400.0	1	1	1	155.04291	64.724525	0	0.201	0.0	0.012	0.0	111.0
0.0	0.0	1	1	400.0	400.0	1	1	1	155.04291	64.724525	0	0.201	0.0	0.043	0.0	111.0
0.0	0.0	1	1	400.0	400.0	1	1	1	155.04291	64.724525	0	0.201	-0.001	-0.016	0.0	111.0
0.0	0.0	1	1	400.0	400.0	1	1	1	155.04291	64.724525	0	0.201	0.0	0.01	0.0	111.0
0.0	0.0	1	1	400.0	400.0	1	1	1	155.04291	64.724525	0	0.201	0.0	-0.001	0.0	111.0
0.0	0.0	1	1	400.0	400.0	1	1	1	155.04291	64.724525	0	0.201	0.0	0.033	0.0	111.0
0.0	0.0	1	1	400.0	400.0	1	1	1	155.04291	64.724525	0	0.201	0.0	-0.001	0.0	111.0
0.0	0.0	1	1	400.0	400.0	1	1	1	155.04291	64.724525	0	0.201	0.0	0.049	0.0	111.0
0.0	0.0	1	1	400.0	400.0	1	1	1	155.04291	64.724525	0	0.201	-0.001	-0.028	0.0	111.0
0.0	0.0	1	1	400.0	400.0	1	1	1	155.04291	64.724525	0	0.201	-0.001	-0.091	0.0	111.0
0.0	0.0	1	1	400.0	400.0	1	1	1	155.04291	64.724525	0	0.201	0.0	0.006	0.0	111.0
0.0	0.0	1	1	400.0	400.0	1	1	1	155.04291	64.724525	0	0.201	0.0	0.017	0.0	111.0
0.0	0.0	1	1	400.0	400.0	1	1	1	155.04291	64.724525	0	0.201	-0.001	-0.024	0.0	111.0
0.0	0.0	1	1	400.0	400.0	1	1	1	155.04291	64.724525	0	0.201	-0.001	-0.14	0.0	111.0
0.0	0.0	1	1	400.0	400.0	1	1	1	155.04291	64.724525	0	0.201	0.0	0.01	0.0	111.0
0.0	0.0	1	1	400.0	400.0	1	1	1	155.04291	64.724525	0	0.201	0.0	0.029	0.0	111.0
0.0	0.0	1	1	400.0	400.0	1	1	1	155.04291	64.724525	0	0.201	0.0	-0.009	0.0	111.0
0.0	0.0	1	1	400.0	400.0	1	1	1	155.04291	64.724525	0	0.201	0.0	0.021	0.0	111.0
0.0	0.0	1	1	400.0	400.0	1	1	1	155.04291	64.724525	0	0.201	0.0	0.025	0.0	111.0
0.0	0.0	1	1	400.0	400.0	1	1	1	155.04291	64.724525	0	0.201	-0.001	-0.044	0.0	111.0
0.0	0.0	1	1	400.0	400.0	1	1	1	155.04291	64.724525	0	0.201	0.0	0.096	0.0	111.0
0.0	0.0	1	1	400.0	400.0	1	1	1	155.04291	64.724525	0	0.201	0.0	-0.001	0.0	111.0
0.0	0.0	1	1	400.0	400.0	1	1	1	155.04291	64.724525	0	0.201	0.0	-0.008	0.0	111.0
0.0	0.0	1	1	400.0	400.0	1	1	1	155.04291	64.724525	0	0.201	0.0	-0.001	0.0	111.0
0.0	0.0	1	1	400.0	400.0	1	1	1	155.04291	64.724525	0	0.201	-0.001	-0.028	0.0	111.0
0.0	0.0	1	1	400.0	400.0	1	1	1	155.04291	64.724525	0	0.201	0.0	0.002	0.0	111.0
0.0	0.0	1	1	400.0	400.0	1	1	1	155.04291	64.724525	0	0.201	0.0	-0.005	0.0	111.0
0.0	0.0	1	1	400.0	400.0	1	1	1	155.04291	64.724525	0	0.201	0.0	0.082	0.0	111.0
0.0	0.0	1	1	400.0	400.0	1	1	1	155.04291	64.724525	0	0.201	-0.001	-0.016	0.0	111.0
0.0	0.0	1	1	400.0	400.0	1	1	1	155.04291	64.724525	0	0.201	0.0	0.013	0.0	111.0
0.0	0.0	1	1	400.0	400.0	1	1	1	155.04291	64.724525	0	0.201	0.0	0.003	0.0	111.0
0.0	0.0	1	1	400.0	400.0	1	1	1	155.04291	64.724525	0	0.201	0.0	-0.009	0.0	111.0
0.0	0.0	1	1	400.0	400.0	1	1	1	155.04291	64.724525	0	0.201	0.0	0.014	0.0	111.0
0.0	0.0	1	1	400.0	400.0	1	1	1	155.04291	64.724525	0	0.201	0.0	-0.001	0.0	111.0
0.0	0.0	1	1	400.0	400.0	1	1	1	155.04291	64.724525	0	0.201	0.0	0.006	0.0	111.0
0.0	0.0	1	1	400.0	400.0	1	1	1	155.04291	64.724525	0	0.201	0.0	0.024	0.0	111.0
0.0	0.0	1	1	400.0	400.0	1	1	1	155.04291	64.724525	0	0.201	-0.001	-0.044	0.0	111.0
0.0	0.0	1	1	400.0	400.0	1	1	1	155.04291	64.724525	0	0.201	-0.001	-0.028	0.0	111.0
0.0	0.0	1	1	400.0	400.0	1	1	1	155.04291	64.724525	0	0.201	-0.001	-0.043	0.0	111.0
0.0	0.0	1	1	400.0	400.0	1	1	1	155.04291	64.724525	0	0.201	0.0	-0.009	0.0	111.0
0.0	0.0	1	1	400.0	400.0	1	1	1	155.04291	64.724525	0	0.201	-0.001	-0.02	0.0	111.0
0.0	0.0	1	1	400.0	400.0	1	1	1	155.04291	64.724525	0	0.201	-0.001	-0.032	0.0	111.0
0.0	0.0	1	1	400.0	400.0	1	1	1	155.04291	64.724525	0	0.201	-0.001	-0.061	0.0	111.0
0.0	0.0	1	1	400.0	400.0	1	1	1	155.04291	64.724525	0	0.201	0.0	0.025	0.0	111.0
0.0	0.0	1	1	400.0	400.0	1	1	1	155.04291	64.724525	0	0.201	-0.001	-0.039	0.0	111.0
0.0	0.0	1	1	400.0	400.0	1	1	1	155.04291	64.724525	0	0.201	0.0	-0.009	0.0	111.0
0.0	0.0	1	1	400.0	400.0	1	1	1	155.04291	64.724525	0	0.201	-0.001	-0.021	0.0	111.0
0.0	0.0	1	1	400.0	400.0	1	1	1	155.04291	64.724525	0	0.201	0.0	0.002	0.0	111.0
0.0	0.0	1	1	400.0	400.0	1	1	1	155.04291	64.724525	0	0.201	-0.001	-0.108	0.0	111.0
0.0	0.0	1	1	400.0	400.0	1	1	1	155.04291	64.724525	0	0.201	0.0	0.013	0.0	111.0
0.0	0.0	1	1	400.0	400.0	1	1	1	155.04291	64.724525	0	0.201	-0.001	-0.024	0.0	111.0
0.0	0.0	1	1	400.0	400.0	1	1	1	155.04291	64.724525	0	0.201	0.0	-0.009	0.0	111.0
0.0	0.0	1	1	400.0	400.0	1	1	1	155.04291	64.724525	0	0.201	0.0	-0.001	0.0	111.0
0.0	0.0	1	1	400.0	400.0	1	1	1	155.04291	64.724525	0	0.201	0.0	0.042	0.0	111.0
0.0	0.0	1	1	400.0	400.0	1	1	1	155.04291	64.724525	0	0.201	0.0	-0.007	0.0	111.0
0.0	0.0	1	1	400.0	400.0	1	1	1	155.04291	64.724525	0	0.201	0.0	0.006	0.0	111.0
0.0	0.0	1	1	400.0	400.0	1	1	1	155.04291	64.724525	0	0.201	0.0	-0.003	0.0	111.0
0.0	0.0	1	1	400.0	400.0	1	1	1	155.04291	64.724525	0	0.201	0.0	0.013	0.0	111.0
0.0	0.0	1	1	400.0	400.0	1	1	1	155.04291	64.724525	0	0.201	0.0	0.014	0.0	111.0
0.0	0.0	1	1	400.0	400.0	1	1	1	155.04291	64.724525	0	0.201	0.0	0.009	0.0	111.0
0.0	0.0	1	1	400.0	400.0	1	1	1	155.04291	64.724525	0	0.201	-0.001	-0.04	0.0	111.0
0.0	0.0	1	1	400.0	400.0	1	1	1	155.04291	64.724525	0	0.201	-0.001	-0.056	0.0	111.0
0.0	0.0	1	1	400.0	400.0	1	1	1	155.04291	64.724525	0	0.201	-0.001	-0.036	0.0	111.0
0.0	0.0	1	1	400.0	400.0	1	1	1	155.04291	64.724525	0	0.201	0.0	0.02	0.0	111.0
0.0	0.0	1	1	400.0	400.0	1	1	1	155.04291	64.724525	0	0.201	0.0	0.028	0.0	111.0
0.0	0.0	1	1	400.0	400.0	1	1	1	155.04291	64.724525	0	0.201	-0.001	-0.027	0.0	111.0
-5555.5557	-400.0	2	1	400.0	300.99503	1	2	1	155.04291	64.724525	1	0.201	0.0	0.016	0.0	111.0
-5555.5557	-400.0	2	1	400.0	300.99503	0	2	1	155.04291	64.724525	1	0.201	0.0	0.006	0.0	111.0
-5555.5557	-400.0	2	1	400.0	300.99503	0	2	1	155.04291	64.724525	1	0.201	0.0	0.009	0.0	111.0
-5555.5557	-400.0	2	1	400.0	300.99503	0	2	1	155.04291	64.724525	1	0.201	0.0	0.0	0.0	111.0
-5555.5557	-400.0	2	1	400.0	300.99503	0	2	1	155.04291	64.724525	1	0.201	-0.003	-0.38	-0.757	111.0
-5555.5557	-400.0	2	1	400.0	300.99503	0	2	1	155.04291	64.724525	1	0.201	-0.009	-0.757	-0.757	111.0
-5555.5557	-400.0	2	1	400.0	300.99503	0	2	1	155.04291	64.724525	1	0.201	-0.017	-1.092	-1.097	111.0
-5555.5557	-400.0	2	1	400.0	300.99503	0	2	1	155.04291	64.724525	1	0.201	-0.027	-1.572	-1.706	111.0
-5555.5557	-400.0	2	1	400.0	300.99503	0	2	1	155.04291	64.724525	1	0.201	-0.038	-1.723	-1.706	111.0
-5555.5557	-400.0	2	1	400.0	300.99503	0	2	1	155.04291	64.724525	1	0.201	-0.05	-1.9	-1.978	111.0
-5555.5557	-400.0	2	1	400.0	300.99503	0	2	1	155.04291	64.724525	1	0.201	-0.062	-1.956	-1.978	111.0
-5555.5557	-400.0	2	1	400.0	300.99503	0	2	1	155.04291	64.724525	1	0.2	-0.076	-2.495	-2.467	111.0
-5555.5557	-400.0	2	1	400.0	300.99503	0	2	1	155.04291	64.724525	1	0.2	-0.091	-2.886	-2.889	111.0
-5555.5557	-400.0	2	1	400.0	300.99503	0	2	1	155.04291	64.724525	1	0.2	-0.105	-2.877	-2.889	111.0
-5555.5557	-400.0	2	1	400.0	300.99503	0	2	1	155.04291	64.724525	1	0.2	-0.119	-3.072	-3.078	111.0
-5555.5557	-400.0	2	1	400.0	300.99503	0	2	1	155.04291	64.724525	1	0.2	-0.135	-3.491	-3.417	111.0
-5555.5557	-400.0	2	1	400.0	300.99503	0	2	1	155.04291	64.724525	1	0.2	-0.15	-3.444	-3.417	111.0
-5555.5557	-400.0	2	1	400.0	300.99503	0	2	1	155.04291	64.724525	1	0.199	-0.164	-3.58	-3.569	111.0
-5555.5557	-400.0	2	1	400.0	300.99503	0	2	1	155.04291	64.724525	1	0.199	-0.176	-3.507	-3.569	111.0
-5555.5557	-400.0	2	1	400.0	300.99503	0	2	1	155.04291	64.724525	1	0.199	-0.189	-3.849	-3.84	111.0
-5555.5557	-400.0	2	1	400.0	300.99503	0	2	1	155.04291	64.724525	1	0.199	-0.202	-3.812	-3.963	111.0
-5555.5557	-400.0	2	1	400.0	300.99503	0	2	1	155.04291	64.724525	1	0.199	-0.214	-3.978	-3.963	111.0
-5555.5557	-400.0	2	1	400.0	300.99503	0	2	1	155.04291	64.724525	1	0.199	-0.227	-4.165	-4.18	111.0
-5555.5557	-400.0	2	1	400.0	300.99503	0	2	1	155.04291	64.724525	1	0.199	-0.239	-4.28	-4.278	111.0
-5555.5557	-400.0	2	1	400.0	300.99503	0	2	1	155.04291	64.724525	1	0.198	-0.25	-4.301	-4.278	111.0
-5555.5557	-400.0	2	1	400.0	300.99503	0	2	1	155.04291	64.724525	1	0.198	-0.262	-4.454	-4.453	111.0
-5555.5557	-400.0	2	1	400.0	300.99503	0	2	1	155.04291	64.724525	1	0.198	-0.272	-4.44	-4.453	111.0
-5555.5557	-400.0	2	1	400.0	300.99503	0	2	1	155.04291	64.724525	1	0.198	-0.282	-4.531	-4.531	111.0
-5555.5557	-400.0	2	1	400.0	300.99503	0	2	1	155.04291	64.724525	1	0.198	-0.292	-4.722	-4.672	111.0
-5555.5557	-400.0	2	1	400.0	300.99503	0	2	1	155.04291	64.724525	1	0.198	-0.302	-4.686	-4.672	111.0
-5555.5557	-400.0	2	1	400.0	300.99503	0	2	1	155.04291	64.724525	1	0.198	-0.31	-4.72	-4.735	111.0
-5555.5557	-400.0	2	1	400.0	300.99503	0	2	1	155.04291	64.724525	1	0.198	-0.319	-4.836	-4.847	111.0
-5555.5557	-400.0	2	1	400.0	300.99503	0	2	1	155.04291	64.724525	1	0.198	-0.328	-4.913	-4.847	111.0
-5555.5557	-400.0	2	1	400.0	300.99503	0	2	1	155.04291	64.724525	1	0.198	-0.336	-4.889	-4.898	111.0
-5555.5557	-400.0	2	1	400.0	300.99503	0	2	1	155.04291	64.724525	1	0.198	-0.343	-4.741	-4.898	111.0
-5555.5557	-400.0	2	1	400.0	300.99503	0	2	1	155.04291	64.724525	1	0.198	-0.349	-5.0	-4.988	111.0
-5555.5557	-400.0	2	1	400.0	300.99503	0	2	1	155.04291	64.724525	1	0.198	-0.357	-5.119	-5.067	111.0
-5555.5557	-400.0	2	1	400.0	300.99503	0	2	1	155.04291	64.724525	1	0.198	-0.364	-5.206	-5.067	111.0
-5555.5557	-400.0	2	1	400.0	300.99503	0	2	1	155.04291	64.724525	1	0.198	-0.37	-5.137	-5.102	111.0
-5555.5557	-400.0	2	1	400.0	300.99503	0	2	1	155.04291	64.724525	1	0.198	-0.376	-5.198	-5.165	111.0
-5555.5557	-400.0	2	1	400.0	300.99503	0	2	1	155.04291	64.724525	1	0.198	-0.382	-5.158	-5.165	111.0
-5555.5557	-400.0	2	1	400.0	300.99503	0	2	1	155.04291	64.724525	1	0.198	-0.386	-5.174	-5.192	111.0
-5555.5557	-400.0	2	1	400.0	300.99503	0	2	1	155.04291	64.724525	1	0.198	-0.39	-5.201	-5.192	111.0
-5555.5557	-400.0	2	1	400.0	300.99503	0	2	1	155.04291	64.724525	1	0.198	-0.394	-5.262	-5.244	111.0
-5555.5557	-400.0	2	1	400.0	300.99503	0	2	1	155.04291	64.724525	1	0.198	-0.398	-5.268	-5.265	111.0
-5555.5557	-400.0	2	1	400.0	300.99503	0	2	1	155.04291	64.724525	1	0.198	-0.402	-5.226	-5.265	111.0
-5555.5557	-400.0	2	1	400.0	300.99503	0	2	1	155.04291	64.724525	1	0.198	-0.405	-5.292	-5.306	111.0
-5555.5557	-400.0	2	1	400.0	300.99503	0	2	1	155.04291	64.724525	1	0.198	-0.408	-5.307	-5.324	111.0
-5555.5557	-400.0	2	1	400.0	300.99503	0	2	1	155.04291	64.724525	1	0.198	-0.412	-5.356	-5.324	111.0
-5555.5557	-400.0	2	1	400.0	300.99503	0	2	1	155.04291	64.724525	1	0.198	-0.416	-5.372	-5.356	111.0
-5555.5557	-400.0	2	1	400.0	300.99503	0	2	1	155.04291	64.724525	1	0.198	-0.42	-5.395	-5.356	111.0
-5555.5557	-400.0	2	1	400.0	300.99503	0	2	1	155.04291	64.724525	1	0.198	-0.423	-5.4	-5.371	111.0
-5555.5557	-400.0	2	1	400.0	300.99503	0	2	1	155.04291	64.724525	1	0.198	-0.425	-5.409	-5.397	111.0
-5555.5557	-400.0	2	1	400.0	300.99503	0	2	1	155.04291	64.724525	1	0.198	-0.427	-5.454	-5.397	111.0
-5555.5557	-400.0	2	1	400.0	300.99503	0	2	1	155.04291	64.724525	1	0.198	-0.429	-5.436	-5.419	111.0
-5555.5557	-400.0	2	1	400.0	300.99503	0	2	1	155.04291	64.724525	1	0.198	-0.431	-5.427	-5.429	111.0
-5555.5557	-400.0	2	1	400.0	300.99503	1	2	1	155.04291	64.724525	1	0.198	-0.433	-5.402	-5.429	111.0
-5555.5557	-400.0	2	1	400.0	300.99503	1	2	1	155.04291	64.724525	1	0.198	-0.435	-5.429	-5.438	111.0
-5555.5557	-400.0	2	1	400.0	300.99503	1	2	1	155.04291	64.724525	1	0.198	-0.437	-5.482	-5.438	111.0
-5555.5557	-400.0	2	1	400.0	300.99503	1	2	1	155.04291	64.724525	1	0.198	-0.439	-5.493	-5.455	111.0
-5555.5557	-400.0	2	1	400.0	300.99503	1	2	1	155.04291	64.724525	1	0.198	-0.441	-5.425	-5.463	111.0
-5555.5557	-400.0	2	1	400.0	300.99503	1	2	1	155.04291	64.724525	1	0.198	-0.441	-5.48	-5.463	111.0
-5555.5557	-400.0	2	1	400.0	300.99503	1	2	1	155.04291	64.724525	1	0.198	-0.441	-5.445	-5.476	111.0
-5555.5557	-400.0	2	1	400.0	300.99503	1	2	1	155.04291	64.724525	1	0.198	-0.441	-5.49	-5.482	111.0
-5555.5557	-400.0	2	1	400.0	300.99503	1	2	1	155.04291	64.724525	1	0.198	-0.441	-5.474	-5.482	111.0
-5555.5557	-400.0	2	1	400.0	300.99503	1	2	1	155.04291	64.724525	1	0.197	-0.441	-5.467	-5.493	111.0
-5555.5557	-400.0	2	1	400.0	300.99503	1	2	1	155.04291	64.724525	1	0.197	-0.441	-5.5	-5.493	111.0
-5555.5557	-400.0	2	1	400.0	300.99503	1	2	1	155.04291	64.724525	1	0.197	-0.441	-5.477	-5.498	111.0
-5555.5557	-400.0	2	1	400.0	300.99503	1	2	1	155.04291	64.724525	1	0.197	-0.442	-5.562	-5.507	111.0
-5555.5557	-400.0	2	1	400.0	300.99503	1	2	1	155.04291	64.724525	1	0.197	-0.442	-5.498	-5.507	111.0
-5555.5557	-400.0	2	1	400.0	300.99503	1	2	1	155.04291	64.724525	1	0.197	-0.442	-5.545	-5.514	111.0
-5555.5557	-400.0	2	1	400.0	300.99503	1	2	1	155.04291	64.724525	1	0.197	-0.442	-5.494	-5.517	111.0
-5555.5557	-400.0	2	1	400.0	300.99503	1	2	1	155.04291	64.724525	1	0.197	-0.442	-5.507	-5.517	111.0
-5555.5557	-400.0	2	1	400.0	300.99503	1	2	1	155.04291	64.724525	1	0.197	-0.442	-5.489	-5.523	111.0
-5555.5557	-400.0	2	1	400.0	300.99503	1	2	1	155.04291	64.724525	1	0.197	-0.442	-5.507	-5.523	111.0
-5555.5557	-400.0	2	1	400.0	300.99503	1	2	1	155.04291	64.724525	1	0.197	-0.442	-5.531	-5.526	111.0
-5555.5557	-400.0	2	1	400.0	300.99503	1	2	1	155.04291	64.724525	1	0.197	-0.442	-5.531	-5.531	111.0
-5555.5557	-400.0	2	1	400.0	300.99503	1	2	1	155.04291	64.724525	1	0.197	-0.442	-5.499	-5.531	111.0
-5555.5557	-400.0	2	1	400.0	300.99503	1	2	1	155.04291	64.724525	1	0.197	-0.443	-5.5	-5.533	111.0
-5555.5557	-400.0	2	1	400.0	300.99503	1	2	1	155.04291	64.724525	1	0.197	-0.443	-5.497	-5.537	111.0
-5555.5557	-400.0	2	1	400.0	300.99503	1	2	1	155.04291	64.724525	1	0.197	-0.443	-5.555	-5.537	111.0
-5555.5557	-400.0	2	1	400.0	300.99503	1	2	1	155.04291	64.724525	1	0.197	-0.443	-5.54	-5.54	111.0
-5555.5557	-400.0	2	1	400.0	300.99503	1	2	1	155.04291	64.724525	1	0.197	-0.443	-5.539	-5.54	111.0
-5555.5557	-400.0	2	1	400.0	300.99503	1	2	1	155.04291	64.724525	1	0.197	-0.443	-5.526	-5.542	111.0
-5555.5557	-400.0	2	1	400.0	300.99503	1	2	1	155.04291	64.724525	1	0.197	-0.443	-5.527	-5.543	111.0
-5555.5557	-400.0	2	1	400.0	300.99503	1	2	1	155.04291	64.724525	1	0.197	-0.443	-5.54	-5.543	111.0
-5555.5557	-400.0	2	1	400.0	300.99503	1	2	1	155.04291	64.724525	1	0.197	-0.445	-5.57	-5.546	111.0
-5555.5557	-400.0	2	1	400.0	300.99503	1	2	1	155.04291	64.724525	1	0.197	-0.446	-5.5	-5.547	111.0
-5555.5557	-400.0	2	1	400.0	300.99503	1	2	1	155.04291	64.724525	1	0.197	-0.446	-5.521	-5.547	111.0
-5555.5557	-400.0	2	1	400.0	300.99503	1	2	1	155.04291	64.724525	1	0.197	-0.446	-5.515	-5.549	111.0
-5555.5557	-400.0	2	1	400.0	300.99503	1	2	1	155.04291	64.724525	1	0.197	-0.447	-5.509	-5.549	111.0
-5555.5557	-400.0	2	1	400.0	300.99503	1	2	1	155.04291	64.724525	1	0.197	-0.447	-5.538	-5.55	111.0
-5555.5557	-400.0	2	1	400.0	300.99503	1	2	1	155.04291	64.724525	1	0.197	-0.447	-5.538	-5.551	111.0
-5555.5557	-400.0	2	1	400.0	300.99503	1	2	1	155.04291	64.724525	1	0.197	-0.447	-5.463	-5.551	111.0
-5555.5557	-400.0	2	1	400.0	300.99503	1	2	1	155.04291	64.724525	1	0.197	-0.447	-5.532	-5.553	111.0
-5555.5557	-400.0	2	1	400.0	300.99503	1	2	1	155.04291	64.724525	1	0.197	-0.448	-5.593	-5.553	111.0
-5555.5557	-400.0	2	1	400.0	300.99503	1	2	1	155.04291	64.724525	1	0.197	-0.448	-5.44	-5.553	111.0
-5555.5557	-400.0	2	1	400.0	300.99503	1	2	1	155.04291	64.724525	1	0.197	-0.449	-5.559	-5.554	111.0
-5555.5557	-400.0	2	1	400.0	300.99503	1	2	1	155.04291	64.724525	1	0.197	-0.449	-5.553	-5.554	111.0
-5555.5557	-400.0	2	1	400.0	300.99503	1	2	1	155.04291	64.724525	1	0.197	-0.45	-5.56	-5.555	111.0
-5555.5557	-400.0	2	1	400.0	300.99503	1	2	1	155.04291	64.724525	1	0.197	-0.451	-5.507	-5.556	111.0
-5555.5557	-400.0	2	1	400.0	300.99503	1	2	1	155.04291	64.724525	1	0.197	-0.451	-5.291	-5.556	111.0
-5555.5557	-400.0	2	1	400.0	300.99503	1	2	1	155.04291	64.724525	1	0.197	-0.451	-5.522	-5.556	111.0
-5555.5557	-400.0	2	1	400.0	300.99503	1	2	1	155.04291	64.724525	1	0.197	-0.453	-5.608	-5.557	111.0
-5555.5557	-400.0	2	1	400.0	300.99503	1	2	1	155.04291	64.724525	1	0.197	-0.455	-5.6	-5.557	111.0
-5555.5557	-400.0	2	1	400.0	300.99503	1	2	1	155.04291	64.724525	1	0.197	-0.455	-5.555	-5.557	111.0
-5555.5557	-400.0	2	1	400.0	300.99503	1	2	1	155.04291	64.724525	1	0.197	-0.456	-5.623	-5.557	111.0
-5555.5557	-400.0	2	1	400.0	300.99503	1	2	1	155.04291	64.724525	1	0.197	-0.457	-5.662	-5.559	111.0
-5555.5557	-400.0	2	1	400.0	300.99503	1	2	1	155.04291	64.724525	1	0.197	-0.458	-5.554	-5.559	111.0
-5555.5557	-400.0	2	1	400.0	300.99503	1	2	1	155.04291	64.724525	1	0.197	-0.458	-5.53	-5.559	111.0
-5555.5557	-400.0	2	1	400.0	300.99503	1	2	1	155.04291	64.724525	1	0.197	-0.459	-5.559	-5.559	111.0
-5555.5557	-400.0	2	1	400.0	300.99503	1	2	1	155.04291	64.724525	1	0.197	-0.461	-5.562	-5.56	111.0
-5555.5557	-400.0	2	1	400.0	300.99503	1	2	1	155.04291	64.724525	1	0.197	-0.46	-5.555	-5.56	111.0
-5555.5557	-400.0	2	1	400.0	300.99503	1	2	1	155.04291	64.724525	1	0.197	-0.461	-5.585	-5.56	111.0
-5555.5557	-400.0	2	1	400.0	300.99503	1	2	1	155.04291	64.724525	1	0.197	-0.46	-5.536	-5.56	111.0
-5555.5557	-400.0	2	1	400.0	300.99503	1	2	1	155.04291	64.724525	1	0.197	-0.461	-5.56	-5.56	111.0
-5555.5557	-400.0	2	1	400.0	300.99503	1	2	1	155.04291	64.724525	1	0.197	-0.461	-5.605	-5.56	111.0
-5555.5557	-400.0	2	1	400.0	300.99503	1	2	1	155.04291	64.724525	1	0.197	-0.461	-5.564	-5.56	111.0
-5555.5557	-400.0	2	1	400.0	300.99503	1	2	1	155.04291	64.724525	1	0.197	-0.46	-5.544	-5.56	111.0
-5555.5557	-400.0	2	1	400.0	300.99503	1	2	1	155.04291	64.724525	1	0.197	-0.461	-5.569	-5.56	111.0
-5555.5557	-400.0	2	1	400.0	300.99503	1	2	1	155.04291	64.724525	1	0.197	-0.46	-5.547	-5.56	111.0
-5555.5557	-400.0	2	1	400.0	300.99503	1	2	1	155.04291	64.724525	1	0.197	-0.46	-5.557	-5.56	111.0
-5555.5557	-400.0	2	1	400.0	300.99503	1	2	1	155.04291	64.724525	1	0.197	-0.46	-5.541	-5.56	111.0
-5555.5557	-400.0	2	1	400.0	300.99503	1	2	1	155.04291	64.724525	1	0.197	-0.461	-5.592	-5.56	111.0
-5555.5557	-400.0	2	1	400.0	300.99503	1	2	1	155.04291	64.724525	1	0.197	-0.461	-5.694	-5.56	111.0
-5555.5557	-400.0	2	1	400.0	300.99503	1	2	1	155.04291	64.724525	1	0.197	-0.461	-5.596	-5.56	111.0
-5555.5557	-400.0	2	1	400.0	300.99503	1	2	1	155.04291	64.724525	1	0.197	-0.461	-5.62	-5.56	111.0
-5555.5557	-400.0	2	1	400.0	300.99503	1	2	1	155.04291	64.724525	1	0.197	-0.46	-5.524	-5.561	111.0
-5555.5557	-400.0	2	1	400.0	300.99503	1	2	1	155.04291	64.724525	1	0.197	-0.46	-5.535	-5.561	111.0
-5555.5557	-400.0	2	1	400.0	300.99503	1	2	1	155.04291	64.724525	1	0.197	-0.461	-5.644	-5.561	111.0
-5555.5557	-400.0	2	1	400.0	300.99503	1	2	1	155.04291	64.724525	1	0.197	-0.461	-5.574	-5.561	111.0
-5555.5557	-400.0	2	1	400.0	300.99503	1	2	1	155.04291	64.724525	1	0.197	-0.461	-5.596	-5.561	111.0
-5555.5557	-400.0	2	1	400.0	300.99503	1	2	1	155.04291	64.724525	1	0.197	-0.46	-5.555	-5.561	111.0
-5555.5557	-400.0	2	1	400.0	300.99503	1	2	1	155.04291	64.724525	1	0.197	-0.461	-5.592	-5.561	111.0
-5555.5557	-400.0	2	1	400.0	300.99503	1	2	1	155.04291	64.724525	1	0.197	-0.46	-5.543	-5.561	111.0
-5555.5557	-400.0	2	1	400.0	300.99503	1	2	1	155.04291	64.724525	1	0.197	-0.461	-5.723	-5.561	111.0
-5555.5557	-400.0	2	1	400.0	300.99503	1	2	1	155.04291	64.724525	1	0.197	-0.461	-5.697	-5.561	111.0
-5555.5557	-400.0	2	1	400.0	300.99503	1	2	1	155.04291	64.724525	1	0.197	-0.46	-5.545	-5.561	111.0
-5555.5557	-400.0	2	1	400.0	300.99503	1	2	1	155.04291	64.724525	1	0.197	-0.461	-5.576	-5.561	111.0
-5555.5557	-400.0	2	1	400.0	300.99503	1	2	1	155.04291	64.724525	1	0.197	-0.461	-5.596	-5.561	111.0
-5555.5557	-400.0	2	1	400.0	300.99503	1	2	1	155.04291	64.724525	1	0.197	-0.461	-5.582	-5.561	111.0
-5555.5557	-400.0	2	1	400.0	300.99503	1	2	1	155.04291	64.724525	1	0.197	-0.461	-5.604	-5.561	111.0
-5555.5557	-400.0	2	1	400.0	300.99503	1	2	1	155.04291	64.724525	1	0.197	-0.461	-5.596	-5.561	111.0
-5555.5557	-400.0	2	1	400.0	300.99503	1	2	1	155.04291	64.724525	1	0.197	-0.46	-5.531	-5.561	111.0
-5555.5557	-400.0	2	1	400.0	300.99503	1	2	1	155.04291	64.724525	1	0.197	-0.461	-5.597	-5.561	111.0
-5555.5557	-400.0	2	1	400.0	300.99503	1	2	1	155.04291	64.724525	1	0.197	-0.46	-5.546	-5.561	111.0
-5555.5557	-400.0	2	1	400.0	300.99503	1	2	1	155.04291	64.724525	1	0.197	-0.46	-5.531	-5.561	111.0
-5555.5557	-400.0	2	1	400.0	300.99503	1	2	1	155.04291	64.724525	1	0.197	-0.46	-5.552	-5.561	111.0
-5555.5557	-400.0	2	1	400.0	300.99503	1	2	1	155.04291	64.724525	1	0.197	-0.46	-5.557	-5.561	111.0
-5555.5557	-400.0	2	1	400.0	300.99503	1	2	1	155.04291	64.724525	1	0.197	-0.461	-5.561	-5.561	111.0
-5555.5557	-400.0	2	1	400.0	300.99503	1	2	1	155.04291	64.724525	1	0.197	-0.46	-5.551	-5.561	111.0
-5555.5557	-400.0	2	1	400.0	300.99503	1	2	1	155.04291	64.724525	1	0.197	-0.461	-5.582	-5.561	111.0
-5555.5557	-400.0	2	1	400.0	300.99503	1	2	1	155.04291	64.724525	1	0.197	-0.461	-5.567	-5.561	111.0
-5555.5557	-400.0	2	1	400.0	300.99503	1	2	1	155.04291	64.724525	1	0.197	-0.46	-5.415	-5.561	111.0
-5555.5557	-400.0	2	1	400.0	300.99503	1	2	1	155.04291	64.724525	1	0.197	-0.46	-5.557	-5.561	111.0
-5555.5557	-400.0	2	1	400.0	300.99503	1	2	1	155.04291	64.724525	1	0.197	-0.46	-5.538	-5.561	111.0
-5555.5557	-400.0	2	1	400.0	300.99503	1	2	1	155.04291	64.724525	1	0.197	-0.46	-5.549	-5.561	111.0
-5555.5557	-400.0	2	1	400.0	300.99503	1	2	1	155.04291	64.724525	1	0.197	-0.461	-5.594	-5.561	111.0
-5555.5557	-400.0	2	1	400.0	300.99503	1	2	1	155.04291	64.724525	1	0.197	-0.46	-5.524	-5.561	111.0
-5555.5557	-400.0	2	1	400.0	300.99503	1	2	1	155.04291	64.724525	1	0.197	-0.461	-5.574	-5.561	111.0
-5555.5557	-400.0	2	1	400.0	300.99503	1	2	1	155.04291	64.724525	1	0.197	-0.461	-5.596	-5.561	111.0
-5555.5557	-400.0	2	1	400.0	300.99503	1	2	1	155.04291	64.724525	1	0.197	-0.461	-5.587	-5.561	111.0
-5555.5557	-400.0	2	1	400.0	300.99503	1	2	1	155.04291	64.724525	1	0.197	-0.46	-5.498	-5.561	111.0
-5555.5557	-400.0	2	1	400.0	300.99503	1	2	1	155.04291	64.724525	1	0.197	-0.461	-5.596	-5.561	111.0
-5555.5557	-400.0	2	1	400.0	300.99503	1	2	1	155.04291	64.724525	1	0.197	-0.46	-5.484	-5.561	111.0
-5555.5557	-400.0	2	1	400.0	300.99503	1	2	1	155.04291	64.724525	1	0.197	-0.46	-5.552	-5.561	111.0
-5555.5557	-400.0	2	1	400.0	300.99503	1	2	1	155.04291	64.724525	1	0.197	-0.46	-5.55	-5.561	111.0
-5555.5557	-400.0	2	1	400.0	300.99503	1	2	1	155.04291	64.724525	1	0.197	-0.461	-5.569	-5.561	111.0
-5555.5557	-400.0	2	1	400.0	300.99503	1	2	1	155.04291	64.724525	1	0.197	-0.46	-5.539	-5.561	111.0
-5555.5557	-400.0	2	1	400.0	300.99503	1	2	1	155.04291	64.724525	1	0.197	-0.461	-5.562	-5.561	111.0
-5555.5557	-400.0	2	1	400.0	300.99503	1	2	1	155.04291	64.724525	1	0.197	-0.46	-5.547	-5.561	111.0
-5555.5557	-400.0	2	1	400.0	300.99503	1	2	1	155.04291	64.724525	1	0.197	-0.461	-5.596	-5.561	111.0
-5555.5557	-400.0	2	1	400.0	300.99503	1	2	1	155.04291	64.724525	1	0.197	-0.46	-5.554	-5.561	111.0
-5555.5557	-400.0	2	1	400.0	300.99503	1	2	1	155.04291	64.724525	1	0.197	-0.461	-5.589	-5.561	111.0
-5555.5557	-400.0	2	1	400.0	300.99503	1	2	1	155.04291	64.724525	1	0.197	-0.462	-5.817	-5.561	111.0
-5555.5557	-400.0	2	1	400.0	300.99503	1	2	1	155.04291	64.724525	1	0.197	-0.461	-5.656	-5.561	111.0
-5555.5557	-400.0	2	1	400.0	300.99503	1	2	1	155.04291	64.724525	1	0.197	-0.461	-5.574	-5.561	111.0
-5555.5557	-400.0	2	1	400.0	300.99503	1	2	1	155.04291	64.724525	1	0.197	-0.46	-5.476	-5.561	111.0
-5555.5557	-400.0	2	1	400.0	300.99503	1	2	1	155.04291	64.724525	1	0.197	-0.461	-5.574	-5.561	111.0
-5555.5557	-400.0	2	1	400.0	300.99503	1	2	1	155.04291	64.724525	1	0.197	-0.461	-5.559	-5.561	111.0
-5555.5557	-400.0	2	1	400.0	300.99503	1	2	1	155.04291	64.724525	1	0.197	-0.461	-5.574	-5.561	111.0
-5555.5557	-400.0	2	1	400.0	300.99503	1	2	1	155.04291	64.724525	1	0.197	-0.461	-5.57	-5.561	111.0
-5555.5557	-400.0	2	1	400.0	300.99503	1	2	1	155.04291	64.724525	1	0.197	-0.46	-5.541	-5.561	111.0
-5555.5557	-400.0	2	1	400.0	300.99503	1	2	1	155.04291	64.724525	1	0.197	-0.461	-5.649	-5.561	111.0
-5555.5557	-400.0	2	1	400.0	300.99503	1	2	1	155.04291	64.724525	1	0.197	-0.461	-5.567	-5.561	111.0
-5555.5557	-400.0	2	1	400.0	300.99503	1	2	1	155.04291	64.724525	1	0.197	-0.461	-5.6	-5.561	111.0
-5555.5557	-400.0	2	1	400.0	300.99503	1	2	1	155.04291	64.724525	1	0.197	-0.46	-5.522	-5.561	111.0
-5555.5557	-400.0	2	1	400.0	300.99503	1	2	1	155.04291	64.724525	1	0.197	-0.461	-5.594	-5.561	111.0
-5555.5557	-400.0	2	1	400.0	300.99503	1	2	1	155.04291	64.724525	1	0.197	-0.46	-5.556	-5.561	111.0
-5555.5557	-400.0	2	1	400.0	300.99503	1	2	1	155.04291	64.724525	1	0.197	-0.46	-5.536	-5.561	111.0
-5555.5557	-400.0	2	1	400.0	300.99503	1	2	1	155.04291	64.724525	1	0.197	-0.461	-5.575	-5.561	111.0
-5555.5557	-400.0	2	1	400.0	300.99503	1	2	1	155.04291	64.724525	1	0.197	-0.46	-5.552	-5.561	111.0
-5555.5557	-400.0	2	1	400.0	300.99503	1	2	1	155.04291	64.724525	1	0.197	-0.461	-5.64	-5.561	111.0
-5555.5557	-400.0	2	1	400.0	300.99503	1	2	1	155.04291	64.724525	1	0.197	-0.46	-5.537	-5.561	111.0
-5555.5557	-400.0	2	1	400.0	300.99503	1	2	1	155.04291	64.724525	1	0.197	-0.461	-5.562	-5.561	111.0
-5555.5557	-400.0	2	1	400.0	300.99503	1	2	1	155.04291	64.724525	1	0.197	-0.461	-5.604	-5.561	111.0
-5555.5557	-400.0	2	1	400.0	300.99503	1	2	1	155.04291	64.724525	1	0.197	-0.46	-5.541	-5.561	111.0
-5555.5557	-400.0	2	1	400.0	300.99503	1	2	1	155.04291	64.724525	1	0.197	-0.461	-5.584	-5.561	111.0
-5555.5557	-400.0	2	1	400.0	300.99503	1	2	1	155.04291	64.724525	1	0.197	-0.46	-5.532	-5.561	111.0
-5555.5557	-400.0	2	1	400.0	300.99503	1	2	1	155.04291	64.724525	1	0.197	-0.461	-5.592	-5.561	111.0
-5555.5557	-400.0	2	1	400.0	300.99503	1	2	1	155.04291	64.724525	1	0.197	-0.461	-5.626	-5.561	111.0
-5555.5557	-400.0	2	1	400.0	300.99503	1	2	1	155.04291	64.724525	1	0.197	-0.46	-5.544	-5.561	111.0
-5555.5557	-400.0	2	1	400.0	300.99503	1	2	1	155.04291	64.724525	1	0.197	-0.461	-5.59	-5.561	111.0
-5555.5557	-400.0	2	1	400.0	300.99503	1	2	1	155.04291	64.724525	1	0.197	-0.461	-5.602	-5.561	111.0
-5555.5557	-400.0	2	1	400.0	300.99503	1	2	1	155.04291	64.724525	1	0.197	-0.46	-5.542	-5.561	111.0
-5555.5557	-400.0	2	1	400.0	300.99503	1	2	1	155.04291	64.724525	1	0.197	-0.46	-5.541	-5.561	111.0
-5555.5557	-400.0	2	1	400.0	300.99503	1	2	1	155.04291	64.724525	1	0.197	-0.46	-5.546	-5.561	111.0
-5555.5557	-400.0	2	1	400.0	300.99503	1	2	1	155.04291	64.724525	1	0.197	-0.46	-5.542	-5.561	111.0
0.0	0.0	2	1	400.0	300.99503	1	2	1	155.04291	64.724525	0	0.197	-0.461	-5.56	-5.561	111.0
0.0	0.0	2	1	400.0	300.99503	1	2	1	155.04291	64.724525	0	0.197	-0.46	-5.381	-5.561	111.0
0.0	0.0	2	1	400.0	300.99503	1	2	1	155.04291	64.724525	0	0.197	-0.46	-5.552	-5.561	111.0
0.0	0.0	2	1	400.0	300.99503	1	2	1	155.04291	64.724525	0	0.197	-0.46	-5.53	-5.561	111.0
0.0	0.0	2	1	400.0	300.99503	1	2	1	155.04291	64.724525	0	0.197	-0.458	-5.287	-5.168	111.0
0.0	0.0	2	1	400.0	300.99503	1	2	1	155.04291	64.724525	0	0.197	-0.456	-5.09	-5.168	111.0
0.0	0.0	2	1	400.0	300.99503	1	2	1	155.04291	64.724525	0	0.197	-0.448	-4.511	-4.463	111.0
0.0	0.0	2	1	400.0	300.99503	1	2	1	155.04291	64.724525	0	0.197	-0.438	-4.226	-4.147	111.0
0.0	0.0	2	1	400.0	300.99503	1	2	1	155.04291	64.724525	0	0.197	-0.429	-4.15	-4.147	111.0
0.0	0.0	2	1	400.0	300.99503	1	2	1	155.04291	64.724525	0	0.197	-0.415	-3.589	-3.581	111.0
0.0	0.0	2	1	400.0	300.99503	1	2	1	155.04291	64.724525	0	0.197	-0.403	-3.551	-3.581	111.0
0.0	0.0	2	1	400.0	300.99503	1	2	1	155.04291	64.724525	0	0.198	-0.39	-3.32	-3.328	111.0
0.0	0.0	2	1	400.0	300.99503	1	2	1	155.04291	64.724525	0	0.198	-0.375	-2.85	-2.874	111.0
0.0	0.0	2	1	400.0	300.99503	1	2	1	155.04291	64.724525	0	0.198	-0.362	-2.908	-2.874	111.0
0.0	0.0	2	1	400.0	300.99503	1	2	1	155.04291	64.724525	0	0.198	-0.347	-2.649	-2.671	111.0
0.0	0.0	2	1	400.0	300.99503	1	2	1	155.04291	64.724525	0	0.198	-0.332	-2.232	-2.306	111.0
0.0	0.0	2	1	400.0	300.99503	1	2	1	155.04291	64.724525	0	0.198	-0.318	-2.324	-2.306	111.0
0.0	0.0	2	1	400.0	300.99503	1	2	1	155.04291	64.724525	0	0.198	-0.303	-1.928	-1.992	111.0
0.0	0.0	2	1	400.0	300.99503	1	2	1	155.04291	64.724525	0	0.198	-0.29	-2.025	-1.992	111.0
0.0	0.0	2	1	400.0	300.99503	1	2	1	155.04291	64.724525	0	0.198	-0.276	-1.892	-1.85	111.0
0.0	0.0	2	1	400.0	300.99503	1	2	1	155.04291	64.724525	0	0.198	-0.262	-1.644	-1.598	111.0
0.0	0.0	2	1	400.0	300.99503	1	2	1	155.04291	64.724525	0	0.198	-0.249	-1.595	-1.598	111.0
0.0	0.0	2	1	400.0	300.99503	1	2	1	155.04291	64.724525	0	0.198	-0.237	-1.507	-1.485	111.0
0.0	0.0	2	1	400.0	300.99503	1	2	1	155.04291	64.724525	0	0.198	-0.224	-1.175	-1.282	111.0
0.0	0.0	2	1	400.0	300.99503	1	2	1	155.04291	64.724525	0	0.198	-0.213	-1.268	-1.282	111.0
0.0	0.0	2	1	400.0	300.99503	1	2	1	155.04291	64.724525	0	0.198	-0.201	-1.171	-1.191	111.0
0.0	0.0	2	1	400.0	300.99503	1	2	1	155.04291	64.724525	0	0.198	-0.19	-1.197	-1.191	111.0
0.0	0.0	2	1	400.0	300.99503	1	2	1	155.04291	64.724525	0	0.198	-0.18	-1.042	-1.029	111.0
0.0	0.0	2	1	400.0	300.99503	1	2	1	155.04291	64.724525	0	0.198	-0.171	-0.926	-0.956	111.0
0.0	0.0	2	1	400.0	300.99503	1	2	1	155.04291	64.724525	0	0.198	-0.161	-0.943	-0.956	111.0
0.0	0.0	2	1	400.0	300.99503	1	2	1	155.04291	64.724525	0	0.198	-0.152	-0.823	-0.825	111.0
0.0	0.0	2	1	400.0	300.99503	1	2	1	155.04291	64.724525	0	0.198	-0.144	-0.939	-0.767	111.0
0.0	0.0	2	1	400.0	300.99503	1	2	1	155.04291	64.724525	0	0.198	-0.137	-0.782	-0.767	111.0
0.0	0.0	2	1	400.0	300.99503	1	2	1	155.04291	64.724525	0	0.199	-0.129	-0.642	-0.662	111.0
0.0	0.0	2	1	400.0	300.99503	1	2	1	155.04291	64.724525	0	0.199	-0.121	-0.653	-0.662	111.0
0.0	0.0	2	1	400.0	300.99503	1	2	1	155.04291	64.724525	0	0.199	-0.114	-0.556	-0.571	111.0
0.0	0.0	2	1	400.0	300.99503	1	2	1	155.04291	64.724525	0	0.199	-0.108	-0.495	-0.531	111.0
0.0	0.0	2	1	400.0	300.99503	1	2	1	155.04291	64.724525	0	0.199	-0.103	-0.8	-0.531	111.0
0.0	0.0	2	1	400.0	300.99503	1	2	1	155.04291	64.724525	0	0.199	-0.096	-0.462	-0.458	111.0
0.0	0.0	2	1	400.0	300.99503	1	2	1	155.04291	64.724525	0	0.199	-0.09	-0.373	-0.426	111.0
0.0	0.0	2	1	400.0	300.99503	1	2	1	155.04291	64.724525	0	0.199	-0.084	-0.425	-0.426	111.0
0.0	0.0	2	1	400.0	300.99503	1	2	1	155.04291	64.724525	0	0.199	-0.078	-0.392	-0.368	111.0
0.0	0.0	2	1	400.0	300.99503	1	2	1	155.04291	64.724525	0	0.199	-0.074	-0.324	-0.368	111.0
0.0	0.0	2	1	400.0	300.99503	1	2	1	155.04291	64.724525	0	0.199	-0.07	-0.333	-0.341	111.0
0.0	0.0	2	1	400.0	300.99503	1	2	1	155.04291	64.724525	0	0.199	-0.066	-0.317	-0.295	111.0
0.0	0.0	2	1	400.0	300.99503	1	2	1	155.04291	64.724525	0	0.199	-0.062	-0.292	-0.295	111.0
0.0	0.0	2	1	400.0	300.99503	1	2	1	155.04291	64.724525	0	0.199	-0.059	-0.315	-0.254	111.0
0.0	0.0	2	1	400.0	300.99503	1	2	1	155.04291	64.724525	0	0.199	-0.055	-0.241	-0.236	111.0
0.0	0.0	2	1	400.0	300.99503	1	2	1	155.04291	64.724525	0	0.199	-0.052	-0.259	-0.236	111.0
0.0	0.0	2	1	400.0	300.99503	1	2	1	155.04291	64.724525	0	0.199	-0.048	-0.205	-0.219	111.0
0.0	0.0	2	1	400.0	300.99503	1	2	1	155.04291	64.724525	0	0.199	-0.046	-0.353	-0.219	111.0
0.0	0.0	2	1	400.0	300.99503	1	2	1	155.04291	64.724525	0	0.199	-0.042	-0.184	-0.189	111.0
0.0	0.0	2	1	400.0	300.99503	1	2	1	155.04291	64.724525	0	0.199	-0.039	-0.157	-0.176	111.0
0.0	0.0	2	1	400.0	300.99503	1	2	1	155.04291	64.724525	0	0.199	-0.037	-0.182	-0.176	111.0
0.0	0.0	2	1	400.0	300.99503	1	2	1	155.04291	64.724525	0	0.199	-0.035	-0.134	-0.152	111.0
0.0	0.0	2	1	400.0	300.99503	1	2	1	155.04291	64.724525	0	0.199	-0.033	-0.05	-0.141	111.0
0.0	0.0	2	1	400.0	300.99503	1	2	1	155.04291	64.724525	0	0.199	-0.031	-0.14	-0.141	111.0
0.0	0.0	2	1	400.0	300.99503	1	2	1	155.04291	64.724525	0	0.199	-0.029	-0.129	-0.121	111.0
0.0	0.0	2	1	400.0	300.99503	1	2	1	155.04291	64.724525	0	0.199	-0.026	0.014	-0.121	111.0
0.0	0.0	2	1	400.0	300.99503	1	2	1	155.04291	64.724525	0	0.199	-0.024	-0.121	-0.105	111.0
0.0	0.0	2	1	400.0	300.99503	1	2	1	155.04291	64.724525	0	0.199	-0.022	-0.097	-0.097	111.0
0.0	0.0	2	1	400.0	300.99503	1	2	1	155.04291	64.724525	0	0.199	-0.02	-0.031	-0.097	111.0
0.0	0.0	2	1	400.0	300.99503	1	2	1	155.04291	64.724525	0	0.199	-0.02	-0.093	-0.084	111.0
0.0	0.0	2	1	400.0	300.99503	1	2	1	155.04291	64.724525	0	0.199	-0.02	-0.09	-0.078	111.0
0.0	0.0	2	1	400.0	300.99503	1	2	1	155.04291	64.724525	0	0.199	-0.02	-0.101	-0.078	111.0
0.0	0.0	2	1	400.0	300.99503	1	2	1	155.04291	64.724525	0	0.199	-0.02	-0.073	-0.067	111.0
0.0	0.0	2	1	400.0	300.99503	1	2	1	155.04291	64.724525	0	0.199	-0.02	-0.1	-0.067	111.0
0.0	0.0	2	1	400.0	300.99503	1	2	1	155.04291	64.724525	0	0.199	-0.02	-0.07	-0.062	111.0
0.0	0.0	2	1	400.0	300.99503	1	2	1	155.04291	64.724525	0	0.199	-0.019	-0.029	-0.053	111.0
0.0	0.0	2	1	400.0	300.99503	1	2	1	155.04291	64.724525	0	0.199	-0.018	0.037	-0.053	111.0
0.0	0.0	2	1	400.0	300.99503	1	2	1	155.04291	64.724525	0	0.199	-0.017	0.087	-0.046	111.0
0.0	0.0	2	1	400.0	300.99503	1	2	1	155.04291	64.724525	0	0.199	-0.016	0.006	-0.043	111.0
0.0	0.0	2	1	400.0	300.99503	1	2	1	155.04291	64.724525	0	0.199	-0.015	-0.074	-0.043	111.0
0.0	0.0	2	1	400.0	300.99503	1	2	1	155.04291	64.724525	0	0.199	-0.014	0.076	-0.037	111.0
0.0	0.0	2	1	400.0	300.99503	1	2	1	155.04291	64.724525	0	0.199	-0.013	-0.008	-0.037	111.0
0.0	0.0	2	1	400.0	300.99503	1	2	1	155.04291	64.724525	0	0.199	-0.013	-0.04	-0.034	111.0
0.0	0.0	2	1	400.0	300.99503	1	2	1	155.04291	64.724525	0	0.199	-0.012	0.0	-0.031	111.0
0.0	0.0	2	1	400.0	300.99503	1	2	1	155.04291	64.724525	0	0.199	-0.012	-0.115	-0.031	111.0
0.0	0.0	2	1	400.0	300.99503	1	2	1	155.04291	64.724525	0	0.199	-0.012	-0.028	-0.027	111.0
0.0	0.0	2	1	400.0	300.99503	1	2	1	155.04291	64.724525	0	0.199	-0.011	-0.004	-0.025	111.0
0.0	0.0	2	1	400.0	300.99503	1	2	1	155.04291	64.724525	0	0.199	-0.009	-0.005	-0.025	111.0
0.0	0.0	2	1	400.0	300.99503	1	2	1	155.04291	64.724525	0	0.199	-0.009	-0.033	-0.021	111.0
0.0	0.0	2	1	400.0	300.99503	1	2	1	155.04291	64.724525	0	0.199	-0.008	-0.037	-0.021	111.0
0.0	0.0	2	1	400.0	300.99503	1	2	1	155.04291	64.724525	0	0.199	-0.007	-0.036	-0.018	111.0
0.0	0.0	2	1	400.0	300.99503	1	2	1	155.04291	64.724525	0	0.199	-0.007	-0.043	-0.017	111.0
0.0	0.0	2	1	400.0	300.99503	1	2	1	155.04291	64.724525	0	0.199	-0.007	-0.02	-0.017	111.0
0.0	0.0	2	1	400.0	300.99503	1	2	1	155.04291	64.724525	0	0.199	-0.007	-0.03	-0.014	111.0
0.0	0.0	2	1	400.0	300.99503	1	2	1	155.04291	64.724525	0	0.199	-0.007	-0.174	-0.013	111.0
0.0	0.0	2	1	400.0	300.99503	1	2	1	155.04291	64.724525	0	0.199	-0.006	-0.031	-0.013	111.0
0.0	0.0	2	1	400.0	300.99503	1	2	1	155.04291	64.724525	0	0.199	-0.005	0.017	-0.011	111.0
0.0	0.0	2	1	400.0	300.99503	1	2	1	155.04291	64.724525	0	0.199	-0.005	-0.054	-0.011	111.0
0.0	0.0	2	1	400.0	300.99503	1	2	1	155.04291	64.724525	0	0.199	-0.005	-0.053	-0.01	111.0
0.0	0.0	2	1	400.0	300.99503	1	2	1	155.04291	64.724525	0	0.199	-0.004	-0.004	-0.009	111.0
0.0	0.0	2	1	400.0	300.99503	1	2	1	155.04291	64.724525	0	0.199	-0.003	-0.126	-0.009	111.0
0.0	0.0	2	1	400.0	300.99503	1	2	1	155.04291	64.724525	0	0.199	-0.001	0.013	-0.008	111.0
0.0	0.0	2	1	400.0	300.99503	1	2	1	155.04291	64.724525	0	0.199	-0.001	-0.032	-0.007	111.0
0.0	0.0	2	1	400.0	300.99503	1	2	1	155.04291	64.724525	0	0.199	-0.001	-0.053	-0.007	111.0
0.0	0.0	2	1	400.0	300.99503	1	2	1	155.04291	64.724525	0	0.199	-0.001	-0.023	-0.006	111.0
0.0	0.0	2	1	400.0	300.99503	1	2	1	155.04291	64.724525	0	0.199	-0.001	-0.012	-0.006	111.0
0.0	0.0	2	1	400.0	300.99503	1	2	1	155.04291	64.724525	0	0.199	-0.001	-0.033	-0.005	111.0
0.0	0.0	2	1	400.0	300.99503	1	2	1	155.04291	64.724525	0	0.199	0.0	-0.007	-0.005	111.0
0.0	0.0	2	1	400.0	300.99503	1	2	1	155.04291	64.724525	0	0.199	0.0	0.016	-0.005	111.0
0.0	0.0	2	1	400.0	300.99503	1	2	1	155.04291	64.724525	0	0.199	-0.001	-0.089	-0.004	111.0
0.0	0.0	2	1	400.0	300.99503	1	2	1	155.04291	64.724525	0	0.199	-0.001	-0.039	-0.003	111.0
0.0	0.0	2	1	400.0	300.99503	1	2	1	155.04291	64.724525	0	0.199	0.0	0.01	-0.003	111.0
0.0	0.0	2	1	400.0	300.99503	1	2	1	155.04291	64.724525	0	0.199	0.0	-0.011	-0.003	111.0
0.0	0.0	2	1	400.0	300.99503	1	2	1	155.04291	64.724525	0	0.199	0.0	-0.006	-0.003	111.0
0.0	0.0	2	1	400.0	300.99503	1	2	1	155.04291	64.724525	0	0.199	0.0	0.02	-0.002	111.0
0.0	0.0	2	1	400.0	300.99503	1	2	1	155.04291	64.724525	0	0.199	0.0	0.0	-0.002	111.0
0.0	0.0	2	1	400.0	300.99503	1	2	1	155.04291	64.724525	0	0.199	-0.001	-0.085	-0.002	111.0
0.0	0.0	2	1	400.0	300.99503	1	2	1	155.04291	64.724525	0	0.199	0.0	-0.01	-0.001	111.0
0.0	0.0	2	1	400.0	300.99503	1	2	1	155.04291	64.724525	0	0.199	0.0	-0.004	-0.001	111.0
0.0	0.0	2	1	400.0	300.99503	1	2	1	155.04291	64.724525	0	0.199	0.0	0.009	-0.001	111.0
0.0	0.0	2	1	400.0	300.99503	1	2	1	155.04291	64.724525	0	0.199	0.0	-0.003	-0.001	111.0
0.0	0.0	2	1	400.0	300.99503	1	2	1	155.04291	64.724525	0	0.199	-0.001	-0.018	-0.001	111.0
0.0	0.0	2	1	400.0	300.99503	1	2	1	155.04291	64.724525	0	0.199	0.0	0.003	-0.001	111.0
0.0	0.0	2	1	400.0	300.99503	1	2	1	155.04291	64.724525	0	0.199	0.0	0.0	0.0	111.0
0.0	0.0	2	1	400.0	300.99503	1	2	1	155.04291	64.724525	0	0.199	-0.001	-0.167	0.0	111.0
0.0	0.0	2	1	400.0	300.99503	1	2	1	155.04291	64.724525	0	0.199	0.0	-0.007	0.0	111.0
0.0	0.0	2	1	400.0	300.99503	1	2	1	155.04291	64.724525	0	0.199	0.0	-0.004	0.0	111.0
0.0	0.0	2	1	400.0	300.99503	1	2	1	155.04291	64.724525	0	0.199	0.0	-0.006	0.0	111.0
0.0	0.0	2	1	400.0	300.99503	1	2	1	155.04291	64.724525	0	0.199	-0.001	-0.035	0.0	111.0
0.0	0.0	2	1	400.0	300.99503	1	2	1	155.04291	64.724525	0	0.199	0.0	0.019	0.0	111.0
0.0	0.0	2	1	400.0	300.99503	1	2	1	155.04291	64.724525	0	0.199	0.0	0.04	0.0	111.0
0.0	0.0	2	1	400.0	300.99503	1	2	1	155.04291	64.724525	0	0.199	0.0	0.032	0.0	111.0
0.0	0.0	2	1	400.0	300.99503	1	2	1	155.04291	64.724525	0	0.199	0.0	0.003	0.0	111.0
0.0	0.0	2	1	400.0	300.99503	1	2	1	155.04291	64.724525	0	0.199	-0.001	-0.14	0.0	111.0
0.0	0.0	2	1	400.0	300.99503	1	2	1	155.04291	64.724525	0	0.199	-0.001	-0.02	0.0	111.0
0.0	0.0	2	1	400.0	300.99503	1	2	1	155.04291	64.724525	0	0.199	0.0	0.059	0.0	111.0
0.0	0.0	2	1	400.0	300.99503	1	2	1	155.04291	64.724525	0	0.199	0.0	0.03	0.0	111.0
0.0	0.0	2	1	400.0	300.99503	1	2	1	155.04291	64.724525	0	0.199	0.0	0.084	0.0	111.0
0.0	0.0	2	1	400.0	300.99503	1	2	1	155.04291	64.724525	0	0.199	0.0	-0.008	0.0	111.0
0.0	0.0	2	1	400.0	300.99503	1	2	1	155.04291	64.724525	0	0.199	0.0	-0.009	0.0	111.0
0.0	0.0	2	1	400.0	300.99503	1	2	1	155.04291	64.724525	0	0.199	0.0	0.006	0.0	111.0
0.0	0.0	2	1	400.0	300.99503	1	2	1	155.04291	64.724525	0	0.199	0.0	0.003	0.0	111.0
0.0	0.0	2	1	400.0	300.99503	1	2	1	155.04291	64.724525	0	0.199	-0.001	-0.055	0.0	111.0
0.0	0.0	2	1	400.0	300.99503	1	2	1	155.04291	64.724525	0	0.199	-0.001	-0.127	0.0	111.0
0.0	0.0	2	1	400.0	300.99503	1	2	1	155.04291	64.724525	0	0.199	0.0	0.012	0.0	111.0
0.0	0.0	2	1	400.0	300.99503	1	2	1	155.04291	64.724525	0	0.199	0.0	0.025	0.0	111.0
0.0	0.0	2	1	400.0	300.99503	1	2	1	155.04291	64.724525	0	0.199	0.0	0.044	0.0	111.0
0.0	0.0	2	1	400.0	300.99503	1	2	1	155.04291	64.724525	0	0.199	0.0	0.024	0.0	111.0
0.0	0.0	2	1	400.0	300.99503	1	2	1	155.04291	64.724525	0	0.199	0.0	0.003	0.0	111.0
0.0	0.0	2	1	400.0	300.99503	1	2	1	155.04291	64.724525	0	0.199	0.0	0.043	0.0	111.0
0.0	0.0	2	1	400.0	300.99503	1	2	1	155.04291	64.724525	0	0.199	0.0	0.0	0.0	111.0
0.0	0.0	2	1	400.0	300.99503	1	2	1	155.04291	64.724525	0	0.199	0.0	-0.005	0.0	111.0
0.0	0.0	2	1	400.0	300.99503	1	2	1	155.04291	64.724525	0	0.199	0.0	0.029	0.0	111.0
0.0	0.0	2	1	400.0	300.99503	1	2	1	155.04291	64.724525	0	0.199	0.0	0.027	0.0	111.0
0.0	0.0	2	1	400.0	300.99503	1	2	1	155.04291	64.724525	0	0.199	0.0	0.058	0.0	111.0
0.0	0.0	2	1	400.0	300.99503	1	2	1	155.04291	64.724525	0	0.199	-0.001	-0.076	0.0	111.0
0.0	0.0	2	1	400.0	300.99503	1	2	1	155.04291	64.724525	0	0.199	0.0	0.028	0.0	111.0
0.0	0.0	2	1	400.0	300.99503	1	2	1	155.04291	64.724525	0	0.199	0.0	0.024	0.0	111.0
0.0	0.0	2	1	400.0	300.99503	1	2	1	155.04291	64.724525	0	0.199	-0.001	-0.02	0.0	111.0
0.0	0.0	2	1	400.0	300.99503	1	2	1	155.04291	64.724525	0	0.199	0.0	-0.01	0.0	111.0
0.0	0.0	2	1	400.0	300.99503	1	2	1	155.04291	64.724525	0	0.199	0.0	-0.004	0.0	111.0
0.0	0.0	2	1	400.0	300.99503	1	2	1	155.04291	64.724525	0	0.199	-0.001	-0.029	0.0	111.0
0.0	0.0	2	1	400.0	300.99503	1	2	1	155.04291	64.724525	0	0.199	0.0	0.027	0.0	111.0
0.0	0.0	2	1	400.0	300.99503	1	2	1	155.04291	64.724525	0	0.199	0.0	0.017	0.0	111.0
0.0	0.0	2	1	400.0	300.99503	1	2	1	155.04291	64.724525	0	0.199	-0.001	-0.02	0.0	111.0
0.0	0.0	2	1	400.0	300.99503	1	2	1	155.04291	64.724525	0	0.199	0.0	0.005	0.0	111.0
0.0	0.0	2	1	400.0	300.99503	1	2	1	155.04291	64.724525	0	0.199	0.0	0.006	0.0	111.0
0.0	0.0	2	1	400.0	300.99503	1	2	1	155.04291	64.724525	0	0.199	-0.001	-0.016	0.0	111.0
0.0	0.0	2	1	400.0	300.99503	1	2	1	155.04291	64.724525	0	0.199	0.0	0.03	0.0	111.0
0.0	0.0	2	1	400.0	300.99503	1	2	1	155.04291	64.724525	0	0.199	-0.001	-0.027	0.0	111.0
0.0	0.0	2	1	400.0	300.99503	1	2	1	155.04291	64.724525	0	0.199	0.0	0.008	0.0	111.0
0.0	0.0	2	1	400.0	300.99503	1	2	1	155.04291	64.724525	0	0.199	-0.001	-0.04	0.0	111.0
0.0	0.0	2	1	400.0	300.99503	1	2	1	155.04291	64.724525	0	0.199	-0.001	-0.038	0.0	111.0
0.0	0.0	2	1	400.0	300.99503	1	2	1	155.04291	64.724525	0	0.199	0.0	0.033	0.0	111.0
0.0	0.0	2	1	400.0	300.99503	1	2	1	155.04291	64.724525	0	0.199	-0.001	-0.018	0.0	111.0
0.0	0.0	2	1	400.0	300.99503	1	2	1	155.04291	64.724525	0	0.199	0.0	0.108	0.0	111.0
0.0	0.0	2	1	400.0	300.99503	1	2	1	155.04291	64.724525	0	0.199	0.0	0.001	0.0	111.0
0.0	0.0	2	1	400.0	300.99503	1	2	1	155.04291	64.724525	0	0.199	0.0	0.007	0.0	111.0
0.0	0.0	2	1	400.0	300.99503	1	2	1	155.04291	64.724525	0	0.199	0.0	0.058	0.0	111.0
0.0	0.0	2	1	400.0	300.99503	1	2	1	155.04291	64.724525	0	0.199	0.0	0.002	0.0	111.0
0.0	0.0	2	1	400.0	300.99503	1	2	1	155.04291	64.724525	0	0.199	0.0	0.022	0.0	111.0
0.0	0.0	2	1	400.0	300.99503	1	2	1	155.04291	64.724525	0	0.199	-0.001	-0.048	0.0	111.0
0.0	0.0	2	1	400.0	300.99503	1	2	1	155.04291	64.724525	0	0.199	-0.001	-0.05	0.0	111.0
0.0	0.0	2	1	400.0	300.99503	1	2	1	155.04291	64.724525	0	0.199	-0.001	-0.046	0.0	111.0
0.0	0.0	2	1	400.0	300.99503	1	2	1	155.04291	64.724525	0	0.199	0.0	-0.001	0.0	111.0
0.0	0.0	2	1	400.0	300.99503	1	2	1	155.04291	64.724525	0	0.199	0.0	0.0	0.0	111.0
0.0	0.0	2	1	400.0	300.99503	1	2	1	155.04291	64.724525	0	0.199	0.0	0.044	0.0	111.0
0.0	0.0	2	1	400.0	300.99503	1	2	1	155.04291	64.724525	0	0.199	0.0	0.085	0.0	111.0
0.0	0.0	2	1	400.0	300.99503	1	2	1	155.04291	64.724525	0	0.199	-0.001	-0.019	0.0	111.0
0.0	0.0	2	1	400.0	300.99503	1	2	1	155.04291	64.724525	0	0.199	-0.001	-0.045	0.0	111.0
0.0	0.0	2	1	400.0	300.99503	1	2	1	155.04291	64.724525	0	0.199	0.0	0.005	0.0	111.0
0.0	0.0	2	1	400.0	300.99503	1	2	1	155.04291	64.724525	0	0.199	-0.001	-0.015	0.0	111.0
0.0	0.0	2	1	400.0	300.99503	1	2	1	155.04291	64.724525	0	0.199	0.001	0.016	0.0	111.0
0.0	0.0	2	1	400.0	300.99503	1	2	1	155.04291	64.724525	0	0.199	0.001	0.008	0.0	111.0
0.0	0.0	2	1	400.0	300.99503	1	2	1	155.04291	64.724525	0	0.199	-0.002	-0.286	0.0	111.0
0.0	0.0	2	1	400.0	300.99503	1	2	1	155.04291	64.724525	0	0.199	-0.001	0.019	0.0	111.0
0.0	0.0	2	1	400.0	300.99503	1	2	1	155.04291	64.724525	0	0.199	-0.001	-0.022	0.0	111.0
0.0	0.0	2	1	400.0	300.99503	1	2	1	155.04291	64.724525	0	0.199	-0.001	-0.078	0.0	111.0
0.0	0.0	2	1	400.0	300.99503	1	2	1	155.04291	64.724525	0	0.199	0.0	0.006	0.0	111.0
0.0	0.0	2	1	400.0	300.99503	1	2	1	155.04291	64.724525	0	0.199	0.0	-0.001	0.0	111.0
0.0	0.0	2	1	400.0	300.99503	1	2	1	155.04291	64.724525	0	0.199	-0.001	-0.022	0.0	111.0
0.0	0.0	2	1	400.0	300.99503	1	2	1	155.04291	64.724525	0	0.199	0.0	0.012	0.0	111.0
0.0	0.0	2	1	400.0	300.99503	1	2	1	155.04291	64.724525	0	0.199	0.0	0.026	0.0	111.0
0.0	0.0	2	1	400.0	300.99503	1	2	1	155.04291	64.724525	0	0.199	0.0	0.023	0.0	111.0
0.0	0.0	2	1	400.0	300.99503	1	2	1	155.04291	64.724525	0	0.199	-0.001	-0.015	0.0	111.0
0.0	0.0	2	1	400.0	300.99503	1	2	1	155.04291	64.724525	0	0.199	0.0	0.008	0.0	111.0
0.0	0.0	2	1	400.0	300.99503	1	2	1	155.04291	64.724525	0	0.199	0.0	0.005	0.0	111.0
0.0	0.0	2	1	400.0	300.99503	1	2	1	155.04291	64.724525	0	0.199	0.0	0.008	0.0	111.0
0.0	0.0	2	1	400.0	300.99503	1	2	1	155.04291	64.724525	0	0.199	0.0	0.005	0.0	111.0
0.0	0.0	2	1	400.0	300.99503	1	2	1	155.04291	64.724525	0	0.199	0.0	0.015	0.0	111.0
0.0	0.0	2	1	400.0	300.99503	1	2	1	155.04291	64.724525	0	0.199	0.0	0.013	0.0	111.0
0.0	0.0	2	1	400.0	300.99503	1	2	1	155.04291	64.724525	0	0.199	0.0	-0.006	0.0	111.0
0.0	0.0	2	1	400.0	300.99503	1	2	1	155.04291	64.724525	0	0.199	-0.001	-0.015	0.0	111.0
0.0	0.0	2	1	400.0	300.99503	1	2	1	155.04291	64.724525	0	0.199	-0.001	-0.029	0.0	111.0
0.0	0.0	2	1	400.0	300.99503	1	2	1	155.04291	64.724525	0	0.199	0.0	0.186	0.0	111.0
0.0	0.0	2	1	400.0	300.99503	1	2	1	155.04291	64.724525	0	0.199	0.0	0.029	0.0	111.0
0.0	0.0	2	1	400.0	300.99503	1	2	1	155.04291	64.724525	0	0.199	-0.001	-0.017	0.0	111.0
0.0	0.0	2	1	400.0	300.99503	1	2	1	155.04291	64.724525	0	0.199	0.0	0.061	0.0	111.0
0.0	0.0	2	1	400.0	300.99503	1	2	1	155.04291	64.724525	0	0.199	0.0	0.004	0.0	111.0
0.0	0.0	2	1	400.0	300.99503	1	2	1	155.04291	64.724525	0	0.199	0.0	-0.003	0.0	111.0
0.0	0.0	2	1	400.0	300.99503	1	2	1	155.04291	64.724525	0	0.199	0.0	0.032	0.0	111.0
0.0	0.0	2	1	400.0	300.99503	1	2	1	155.04291	64.724525	0	0.199	-0.001	-0.088	0.0	111.0
0.0	0.0	2	1	400.0	300.99503	1	2	1	155.04291	64.724525	0	0.199	0.0	-0.007	0.0	111.0
0.0	0.0	2	1	400.0	300.99503	1	2	1	155.04291	64.724525	0	0.199	-0.001	-0.031	0.0	111.0
0.0	0.0	2	1	400.0	300.99503	1	2	1	155.04291	64.724525	0	0.199	0.0	-0.004	0.0	111.0
0.0	0.0	2	1	400.0	300.99503	1	2	1	155.04291	64.724525	0	0.199	0.0	-0.007	0.0	111.0
0.0	0.0	2	1	400.0	300.99503	1	2	1	155.04291	64.724525	0	0.199	-0.001	-0.017	0.0	111.0
0.0	0.0	2	1	400.0	300.99503	1	2	1	155.04291	64.724525	0	0.199	0.0	-0.003	0.0	111.0
0.0	0.0	2	1	400.0	300.99503	1	2	1	155.04291	64.724525	0	0.199	0.0	0.015	0.0	111.0
0.0	0.0	2	1	400.0	300.99503	1	2	1	155.04291	64.724525	0	0.199	-0.001	-0.082	0.0	111.0
0.0	0.0	2	1	400.0	300.99503	1	2	1	155.04291	64.724525	0	0.199	-0.001	-0.022	0.0	111.0
0.0	0.0	2	1	400.0	300.99503	1	2	1	155.04291	64.724525	0	0.199	-0.001	-0.012	0.0	111.0
0.0	0.0	2	1	400.0	300.99503	1	2	1	155.04291	64.724525	0	0.199	0.0	0.007	0.0	111.0
0.0	0.0	2	1	400.0	300.99503	1	2	1	155.04291	64.724525	0	0.199	0.0	0.064	0.0	111.0
0.0	0.0	2	1	400.0	300.99503	1	2	1	155.04291	64.724525	0	0.199	0.0	0.001	0.0	111.0
0.0	0.0	2	1	400.0	300.99503	1	2	1	155.04291	64.724525	0	0.199	0.0	0.212	0.0	111.0
0.0	0.0	2	1	400.0	300.99503	1	2	1	155.04291	64.724525	0	0.199	0.0	0.006	0.0	111.0
0.0	0.0	2	1	400.0	300.99503	1	2	1	155.04291	64.724525	0	0.199	-0.001	-0.029	0.0	111.0
0.0	0.0	2	1	400.0	300.99503	1	2	1	155.04291	64.724525	0	0.199	-0.001	-0.025	0.0	111.0
0.0	0.0	2	1	400.0	300.99503	1	2	1	155.04291	64.724525	0	0.199	0.0	0.045	0.0	111.0
0.0	0.0	2	1	400.0	300.99503	1	2	1	155.04291	64.724525	0	0.199	0.0	0.009	0.0	111.0
0.0	0.0	2	1	400.0	300.99503	1	2	1	155.04291	64.724525	0	0.199	0.0	0.0	0.0	111.0
-4180.487	-300.99503	2	2	300.99503	300.99503	1	2	2	155.04291	64.724525	1	0.199	0.0	0.026	0.0	111.0
-4180.487	-300.99503	2	2	300.99503	300.99503	1	2	2	155.04291	64.724525	1	0.199	-0.001	-0.015	0.0	111.0
-4180.487	-300.99503	2	2	300.99503	300.99503	0	2	2	155.04291	64.724525	1	0.199	0.0	-0.003	0.0	111.0
-4180.487	-300.99503	2	2	300.99503	300.99503	0	2	2	155.04291	64.724525	1	0.199	0.0	0.022	0.0	111.0
-4180.487	-300.99503	2	2	300.99503	300.99503	0	2	2	155.04291	64.724525	1	0.199	-0.001	-0.169	-0.569	111.0
-4180.487	-300.99503	2	2	300.99503	300.99503	0	2	2	155.04291	64.724525	1	0.199	-0.005	-0.524	-0.569	111.0
-4180.487	-300.99503	2	2	300.99503	300.99503	0	2	2	155.04291	64.724525	1	0.199	-0.013	-1.066	-1.063	111.0
-4180.487	-300.99503	2	2	300.99503	300.99503	0	2	2	155.04291	64.724525	1	0.199	-0.02	-1.123	-1.063	111.0
-4180.487	-300.99503	2	2	300.99503	300.99503	0	2	2	155.04291	64.724525	1	0.199	-0.028	-1.298	-1.283	111.0
-4180.487	-300.99503	2	2	300.99503	300.99503	0	2	2	155.04291	64.724525	1	0.199	-0.04	-1.706	-1.679	111.0
-4180.487	-300.99503	2	2	300.99503	300.99503	0	2	2	155.04291	64.724525	1	0.198	-0.05	-1.755	-1.679	111.0
-4180.487	-300.99503	2	2	300.99503	300.99503	0	2	2	155.04291	64.724525	1	0.198	-0.06	-1.84	-1.856	111.0
-4180.487	-300.99503	2	2	300.99503	300.99503	0	2	2	155.04291	64.724525	1	0.198	-0.071	-2.143	-2.174	111.0
-4180.487	-300.99503	2	2	300.99503	300.99503	0	2	2	155.04291	64.724525	1	0.198	-0.081	-2.161	-2.174	111.0
-4180.487	-300.99503	2	2	300.99503	300.99503	0	2	2	155.04291	64.724525	1	0.198	-0.091	-2.288	-2.316	111.0
-4180.487	-300.99503	2	2	300.99503	300.99503	0	2	2	155.04291	64.724525	1	0.198	-0.101	-2.296	-2.316	111.0
-4180.487	-300.99503	2	2	300.99503	300.99503	0	2	2	155.04291	64.724525	1	0.198	-0.11	-2.353	-2.571	111.0
-4180.487	-300.99503	2	2	300.99503	300.99503	0	2	2	155.04291	64.724525	1	0.198	-0.122	-2.696	-2.685	111.0
-4180.487	-300.99503	2	2	300.99503	300.99503	0	2	2	155.04291	64.724525	1	0.198	-0.131	-2.656	-2.685	111.0
-4180.487	-300.99503	2	2	300.99503	300.99503	0	2	2	155.04291	64.724525	1	0.198	-0.141	-2.852	-2.889	111.0
-4180.487	-300.99503	2	2	300.99503	300.99503	0	2	2	155.04291	64.724525	1	0.198	-0.151	-2.93	-2.981	111.0
-4180.487	-300.99503	2	2	300.99503	300.99503	0	2	2	155.04291	64.724525	1	0.198	-0.161	-3.011	-2.981	111.0
-4180.487	-300.99503	2	2	300.99503	300.99503	0	2	2	155.04291	64.724525	1	0.198	-0.17	-3.06	-3.145	111.0
-4180.487	-300.99503	2	2	300.99503	300.99503	0	2	2	155.04291	64.724525	1	0.198	-0.179	-3.154	-3.145	111.0
-4180.487	-300.99503	2	2	300.99503	300.99503	0	2	2	155.04291	64.724525	1	0.198	-0.188	-3.297	-3.287	111.0
-4180.487	-300.99503	2	2	300.99503	300.99503	0	2	2	155.04291	64.724525	1	0.198	-0.197	-3.388	-3.35	111.0
-4180.487	-300.99503	2	2	300.99503	300.99503	0	2	2	155.04291	64.724525	1	0.198	-0.204	-3.369	-3.35	111.0
-4180.487	-300.99503	2	2	300.99503	300.99503	0	2	2	155.04291	64.724525	1	0.198	-0.212	-3.433	-3.464	111.0
-4180.487	-300.99503	2	2	300.99503	300.99503	0	2	2	155.04291	64.724525	1	0.198	-0.22	-3.627	-3.515	111.0
-4180.487	-300.99503	2	2	300.99503	300.99503	0	2	2	155.04291	64.724525	1	0.198	-0.228	-3.685	-3.515	111.0
-4180.487	-300.99503	2	2	300.99503	300.99503	0	2	2	155.04291	64.724525	1	0.198	-0.235	-3.599	-3.606	111.0
-4180.487	-300.99503	2	2	300.99503	300.99503	0	2	2	155.04291	64.724525	1	0.198	-0.242	-3.571	-3.606	111.0
-4180.487	-300.99503	2	2	300.99503	300.99503	0	2	2	155.04291	64.724525	1	0.198	-0.247	-3.62	-3.648	111.0
-4180.487	-300.99503	2	2	300.99503	300.99503	0	2	2	155.04291	64.724525	1	0.198	-0.253	-3.714	-3.72	111.0
-4180.487	-300.99503	2	2	300.99503	300.99503	0	2	2	155.04291	64.724525	1	0.198	-0.259	-3.697	-3.72	111.0
-4180.487	-300.99503	2	2	300.99503	300.99503	0	2	2	155.04291	64.724525	1	0.198	-0.264	-3.761	-3.784	111.0
-4180.487	-300.99503	2	2	300.99503	300.99503	0	2	2	155.04291	64.724525	1	0.198	-0.268	-3.762	-3.812	111.0
-4180.487	-300.99503	2	2	300.99503	300.99503	0	2	2	155.04291	64.724525	1	0.198	-0.272	-3.812	-3.812	111.0
-4180.487	-300.99503	2	2	300.99503	300.99503	0	2	2	155.04291	64.724525	1	0.198	-0.277	-3.841	-3.863	111.0
-4180.487	-300.99503	2	2	300.99503	300.99503	0	2	2	155.04291	64.724525	1	0.198	-0.282	-3.912	-3.863	111.0
-4180.487	-300.99503	2	2	300.99503	300.99503	0	2	2	155.04291	64.724525	1	0.198	-0.286	-3.902	-3.886	111.0
-4180.487	-300.99503	2	2	300.99503	300.99503	0	2	2	155.04291	64.724525	1	0.198	-0.29	-3.924	-3.926	111.0
-4180.487	-300.99503	2	2	300.99503	300.99503	0	2	2	155.04291	64.724525	1	0.198	-0.293	-3.912	-3.926	111.0
-4180.487	-300.99503	2	2	300.99503	300.99503	0	2	2	155.04291	64.724525	1	0.198	-0.297	-3.978	-3.963	111.0
-4180.487	-300.99503	2	2	300.99503	300.99503	0	2	2	155.04291	64.724525	1	0.198	-0.301	-4.018	-3.977	111.0
-4180.487	-300.99503	2	2	300.99503	300.99503	0	2	2	155.04291	64.724525	1	0.198	-0.302	-3.82	-3.977	111.0
-4180.487	-300.99503	2	2	300.99503	300.99503	0	2	2	155.04291	64.724525	1	0.198	-0.304	-3.971	-4.006	111.0
-4180.487	-300.99503	2	2	300.99503	300.99503	0	2	2	155.04291	64.724525	1	0.198	-0.307	-4.113	-4.006	111.0
-4180.487	-300.99503	2	2	300.99503	300.99503	0	2	2	155.04291	64.724525	1	0.198	-0.309	-4.049	-4.018	111.0
-4180.487	-300.99503	2	2	300.99503	300.99503	0	2	2	155.04291	64.724525	1	0.198	-0.311	-4.043	-4.041	111.0
-4180.487	-300.99503	2	2	300.99503	300.99503	0	2	2	155.04291	64.724525	1	0.198	-0.313	-4.036	-4.041	111.0
-4180.487	-300.99503	2	2	300.99503	300.99503	0	2	2	155.04291	64.724525	1	0.197	-0.315	-4.1	-4.06	111.0
-4180.487	-300.99503	2	2	300.99503	300.99503	0	2	2	155.04291	64.724525	1	0.197	-0.317	-4.067	-4.069	111.0
-4180.487	-300.99503	2	2	300.99503	300.99503	0	2	2	155.04291	64.724525	1	0.197	-0.319	-4.045	-4.069	111.0
-4180.487	-300.99503	2	2	300.99503	300.99503	0	2	2	155.04291	64.724525	1	0.197	-0.321	-4.101	-4.085	111.0
-4180.487	-300.99503	2	2	300.99503	300.99503	1	2	2	155.04291	64.724525	1	0.197	-0.321	-4.052	-4.085	111.0
-4180.487	-300.99503	2	2	300.99503	300.99503	1	2	2	155.04291	64.724525	1	0.197	-0.321	-4.086	-4.092	111.0
-4180.487	-300.99503	2	2	300.99503	300.99503	1	2	2	155.04291	64.724525	1	0.197	-0.323	-4.168	-4.105	111.0
-4180.487	-300.99503	2	2	300.99503	300.99503	1	2	2	155.04291	64.724525	1	0.197	-0.325	-4.118	-4.105	111.0
-4180.487	-300.99503	2	2	300.99503	300.99503	1	2	2	155.04291	64.724525	1	0.197	-0.326	-4.127	-4.11	111.0
-4180.487	-300.99503	2	2	300.99503	300.99503	1	2	2	155.04291	64.724525	1	0.197	-0.327	-4.11	-4.12	111.0
-4180.487	-300.99503	2	2	300.99503	300.99503	1	2	2	155.04291	64.724525	1	0.197	-0.329	-4.113	-4.12	111.0
-4180.487	-300.99503	2	2	300.99503	300.99503	1	2	2	155.04291	64.724525	1	0.197	-0.331	-4.132	-4.125	111.0
-4180.487	-300.99503	2	2	300.99503	300.99503	1	2	2	155.04291	64.724525	1	0.197	-0.332	-4.147	-4.125	111.0
-4180.487	-300.99503	2	2	300.99503	300.99503	1	2	2	155.04291	64.724525	1	0.197	-0.334	-4.146	-4.133	111.0
-4180.487	-300.99503	2	2	300.99503	300.99503	1	2	2	155.04291	64.724525	1	0.197	-0.336	-4.169	-4.137	111.0
-4180.487	-300.99503	2	2	300.99503	300.99503	1	2	2	155.04291	64.724525	1	0.197	-0.338	-4.153	-4.137	111.0
-4180.487	-300.99503	2	2	300.99503	300.99503	1	2	2	155.04291	64.724525	1	0.197	-0.34	-4.117	-4.143	111.0
-4180.487	-300.99503	2	2	300.99503	300.99503	1	2	2	155.04291	64.724525	1	0.197	-0.34	-4.082	-4.149	111.0
-4180.487	-300.99503	2	2	300.99503	300.99503	1	2	2	155.04291	64.724525	1	0.197	-0.341	-4.173	-4.149	111.0
-4180.487	-300.99503	2	2	300.99503	300.99503	1	2	2	155.04291	64.724525	1	0.197	-0.341	-4.159	-4.151	111.0
-4180.487	-300.99503	2	2	300.99503	300.99503	1	2	2	155.04291	64.724525	1	0.197	-0.341	-4.155	-4.151	111.0
-4180.487	-300.99503	2	2	300.99503	300.99503	1	2	2	155.04291	64.724525	1	0.197	-0.34	-4.022	-4.154	111.0
-4180.487	-300.99503	2	2	300.99503	300.99503	1	2	2	155.04291	64.724525	1	0.197	-0.341	-4.194	-4.159	111.0
-4180.487	-300.99503	2	2	300.99503	300.99503	1	2	2	155.04291	64.724525	1	0.197	-0.341	-4.226	-4.159	111.0
-4180.487	-300.99503	2	2	300.99503	300.99503	1	2	2	155.04291	64.724525	1	0.197	-0.341	-4.193	-4.161	111.0
-4180.487	-300.99503	2	2	300.99503	300.99503	1	2	2	155.04291	64.724525	1	0.197	-0.341	-4.148	-4.163	111.0
-4180.487	-300.99503	2	2	300.99503	300.99503	1	2	2	155.04291	64.724525	1	0.197	-0.341	-4.186	-4.163	111.0
-4180.487	-300.99503	2	2	300.99503	300.99503	1	2	2	155.04291	64.724525	1	0.197	-0.341	-4.136	-4.166	111.0
-4180.487	-300.99503	2	2	300.99503	300.99503	1	2	2	155.04291	64.724525	1	0.197	-0.341	-4.146	-4.166	111.0
-4180.487	-300.99503	2	2	300.99503	300.99503	1	2	2	155.04291	64.724525	1	0.197	-0.341	-4.172	-4.167	111.0
-4180.487	-300.99503	2	2	300.99503	300.99503	1	2	2	155.04291	64.724525	1	0.197	-0.341	-4.178	-4.17	111.0
-4180.487	-300.99503	2	2	300.99503	300.99503	1	2	2	155.04291	64.724525	1	0.197	-0.341	-4.148	-4.17	111.0
-4180.487	-300.99503	2	2	300.99503	300.99503	1	2	2	155.04291	64.724525	1	0.197	-0.341	-4.22	-4.172	111.0
-4180.487	-300.99503	2	2	300.99503	300.99503	1	2	2	155.04291	64.724525	1	0.197	-0.341	-4.195	-4.173	111.0
-4180.487	-300.99503	2	2	300.99503	300.99503	1	2	2	155.04291	64.724525	1	0.197	-0.341	-4.145	-4.173	111.0
-4180.487	-300.99503	2	2	300.99503	300.99503	1	2	2	155.04291	64.724525	1	0.197	-0.341	-4.197	-4.174	111.0
-4180.487	-300.99503	2	2	300.99503	300.99503	1	2	2	155.04291	64.724525	1	0.197	-0.34	-4.001	-4.174	111.0
-4180.487	-300.99503	2	2	300.99503	300.99503	1	2	2	155.04291	64.724525	1	0.197	-0.341	-4.183	-4.175	111.0
-4180.487	-300.99503	2	2	300.99503	300.99503	1	2	2	155.04291	64.724525	1	0.197	-0.341	-4.154	-4.176	111.0
-4180.487	-300.99503	2	2	300.99503	300.99503	1	2	2	155.04291	64.724525	1	0.197	-0.341	-4.196	-4.176	111.0
-4180.487	-300.99503	2	2	300.99503	300.99503	1	2	2	155.04291	64.724525	1	0.197	-0.341	-4.13	-4.177	111.0
-4180.487	-300.99503	2	2	300.99503	300.99503	1	2	2	155.04291	64.724525	1	0.197	-0.341	-4.21	-4.179	111.0
-4180.487	-300.99503	2	2	300.99503	300.99503	1	2	2	155.04291	64.724525	1	0.197	-0.342	-4.184	-4.179	111.0
-4180.487	-300.99503	2	2	300.99503	300.99503	1	2	2	155.04291	64.724525	1	0.197	-0.342	-4.161	-4.179	111.0
-4180.487	-300.99503	2	2	300.99503	300.99503	1	2	2	155.04291	64.724525	1	0.197	-0.342	-4.207	-4.179	111.0
-4180.487	-300.99503	2	2	300.99503	300.99503	1	2	2	155.04291	64.724525	1	0.197	-0.342	-4.173	-4.179	111.0
-4180.487	-300.99503	2	2	300.99503	300.99503	1	2	2	155.04291	64.724525	1	0.197	-0.342	-4.2	-4.18	111.0
-4180.487	-300.99503	2	2	300.99503	300.99503	1	2	2	155.04291	64.724525	1	0.197	-0.342	-4.163	-4.18	111.0
-4180.487	-300.99503	2	2	300.99503	300.99503	1	2	2	155.04291	64.724525	1	0.197	-0.341	-3.989	-4.18	111.0
-4180.487	-300.99503	2	2	300.99503	300.99503	1	2	2	155.04291	64.724525	1	0.197	-0.341	-4.198	-4.181	111.0
-4180.487	-300.99503	2	2	300.99503	300.99503	1	2	2	155.04291	64.724525	1	0.197	-0.341	-4.193	-4.181	111.0
-4180.487	-300.99503	2	2	300.99503	300.99503	1	2	2	155.04291	64.724525	1	0.197	-0.341	-4.196	-4.181	111.0
-4180.487	-300.99503	2	2	300.99503	300.99503	1	2	2	155.04291	64.724525	1	0.197	-0.341	-4.251	-4.181	111.0
-4180.487	-300.99503	2	2	300.99503	300.99503	1	2	2	155.04291	64.724525	1	0.197	-0.341	-4.217	-4.181	111.0
-4180.487	-300.99503	2	2	300.99503	300.99503	1	2	2	155.04291	64.724525	1	0.197	-0.341	-4.184	-4.182	111.0
-4180.487	-300.99503	2	2	300.99503	300.99503	1	2	2	155.04291	64.724525	1	0.197	-0.341	-4.192	-4.182	111.0
-4180.487	-300.99503	2	2	300.99503	300.99503	1	2	2	155.04291	64.724525	1	0.197	-0.341	-4.134	-4.182	111.0
-4180.487	-300.99503	2	2	300.99503	300.99503	1	2	2	155.04291	64.724525	1	0.197	-0.341	-4.17	-4.182	111.0
-4180.487	-300.99503	2	2	300.99503	300.99503	1	2	2	155.04291	64.724525	1	0.197	-0.34	-4.1	-4.182	111.0
-4180.487	-300.99503	2	2	300.99503	300.99503	1	2	2	155.04291	64.724525	1	0.197	-0.341	-4.211	-4.183	111.0
-4180.487	-300.99503	2	2	300.99503	300.99503	1	2	2	155.04291	64.724525	1	0.197	-0.341	-4.175	-4.183	111.0
-4180.487	-300.99503	2	2	300.99503	300.99503	1	2	2	155.04291	64.724525	1	0.197	-0.341	-4.152	-4.183	111.0
-4180.487	-300.99503	2	2	300.99503	300.99503	1	2	2	155.04291	64.724525	1	0.197	-0.342	-4.172	-4.183	111.0
-4180.487	-300.99503	2	2	300.99503	300.99503	1	2	2	155.04291	64.724525	1	0.197	-0.342	-4.165	-4.183	111.0
-4180.487	-300.99503	2	2	300.99503	300.99503	1	2	2	155.04291	64.724525	1	0.197	-0.342	-4.188	-4.183	111.0
-4180.487	-300.99503	2	2	300.99503	300.99503	1	2	2	155.04291	64.724525	1	0.197	-0.342	-4.195	-4.183	111.0
-4180.487	-300.99503	2	2	300.99503	300.99503	1	2	2	155.04291	64.724525	1	0.197	-0.342	-4.278	-4.183	111.0
-4180.487	-300.99503	2	2	300.99503	300.99503	1	2	2	155.04291	64.724525	1	0.197	-0.342	-4.332	-4.183	111.0
-4180.487	-300.99503	2	2	300.99503	300.99503	1	2	2	155.04291	64.724525	1	0.197	-0.342	-4.193	-4.183	111.0
-4180.487	-300.99503	2	2	300.99503	300.99503	1	2	2	155.04291	64.724525	1	0.197	-0.342	-4.225	-4.184	111.0
-4180.487	-300.99503	2	2	300.99503	300.99503	1	2	2	155.04291	64.724525	1	0.197	-0.342	-4.142	-4.184	111.0
-4180.487	-300.99503	2	2	300.99503	300.99503	1	2	2	155.04291	64.724525	1	0.197	-0.342	-4.183	-4.184	111.0
-4180.487	-300.99503	2	2	300.99503	300.99503	1	2	2	155.04291	64.724525	1	0.197	-0.342	-4.249	-4.184	111.0
-4180.487	-300.99503	2	2	300.99503	300.99503	1	2	2	155.04291	64.724525	1	0.197	-0.342	-4.196	-4.184	111.0
-4180.487	-300.99503	2	2	300.99503	300.99503	1	2	2	155.04291	64.724525	1	0.197	-0.342	-4.221	-4.184	111.0
-4180.487	-300.99503	2	2	300.99503	300.99503	1	2	2	155.04291	64.724525	1	0.197	-0.342	-4.242	-4.184	111.0
-4180.487	-300.99503	2	2	300.99503	300.99503	1	2	2	155.04291	64.724525	1	0.197	-0.342	-4.188	-4.184	111.0
-4180.487	-300.99503	2	2	300.99503	300.99503	1	2	2	155.04291	64.724525	1	0.197	-0.342	-4.164	-4.184	111.0
-4180.487	-300.99503	2	2	300.99503	300.99503	1	2	2	155.04291	64.724525	1	0.197	-0.342	-4.195	-4.184	111.0
-4180.487	-300.99503	2	2	300.99503	300.99503	1	2	2	155.04291	64.724525	1	0.197	-0.342	-4.155	-4.184	111.0
-4180.487	-300.99503	2	2	300.99503	300.99503	1	2	2	155.04291	64.724525	1	0.197	-0.342	-4.2	-4.184	111.0
-4180.487	-300.99503	2	2	300.99503	300.99503	1	2	2	155.04291	64.724525	1	0.197	-0.342	-4.214	-4.184	111.0
-4180.487	-300.99503	2	2	300.99503	300.99503	1	2	2	155.04291	64.724525	1	0.197	-0.342	-4.2	-4.184	111.0
-4180.487	-300.99503	2	2	300.99503	300.99503	1	2	2	155.04291	64.724525	1	0.197	-0.342	-4.206	-4.184	111.0
-4180.487	-300.99503	2	2	300.99503	300.99503	1	2	2	155.04291	64.724525	1	0.197	-0.342	-4.166	-4.184	111.0
-4180.487	-300.99503	2	2	300.99503	300.99503	1	2	2	155.04291	64.724525	1	0.197	-0.342	-4.17	-4.184	111.0
-4180.487	-300.99503	2	2	300.99503	300.99503	1	2	2	155.04291	64.724525	1	0.197	-0.342	-4.248	-4.184	111.0
-4180.487	-300.99503	2	2	300.99503	300.99503	1	2	2	155.04291	64.724525	1	0.197	-0.342	-4.161	-4.184	111.0
-4180.487	-300.99503	2	2	300.99503	300.99503	1	2	2	155.04291	64.724525	1	0.197	-0.342	-4.114	-4.184	111.0
-4180.487	-300.99503	2	2	300.99503	300.99503	1	2	2	155.04291	64.724525	1	0.197	-0.342	-4.213	-4.184	111.0
-4180.487	-300.99503	2	2	300.99503	300.99503	1	2	2	155.04291	64.724525	1	0.197	-0.342	-4.182	-4.184	111.0
-4180.487	-300.99503	2	2	300.99503	300.99503	1	2	2	155.04291	64.724525	1	0.197	-0.342	-4.207	-4.184	111.0
-4180.487	-300.99503	2	2	300.99503	300.99503	1	2	2	155.04291	64.724525	1	0.197	-0.342	-4.168	-4.184	111.0
-4180.487	-300.99503	2	2	300.99503	300.99503	1	2	2	155.04291	64.724525	1	0.197	-0.342	-4.173	-4.184	111.0
-4180.487	-300.99503	2	2	300.99503	300.99503	1	2	2	155.04291	64.724525	1	0.197	-0.342	-4.193	-4.184	111.0
-4180.487	-300.99503	2	2	300.99503	300.99503	1	2	2	155.04291	64.724525	1	0.197	-0.341	-4.164	-4.184	111.0
-4180.487	-300.99503	2	2	300.99503	300.99503	1	2	2	155.04291	64.724525	1	0.197	-0.341	-4.178	-4.184	111.0
-4180.487	-300.99503	2	2	300.99503	300.99503	1	2	2	155.04291	64.724525	1	0.197	-0.341	-4.224	-4.184	111.0
-4180.487	-300.99503	2	2	300.99503	300.99503	1	2	2	155.04291	64.724525	1	0.197	-0.341	-4.237	-4.184	111.0
-4180.487	-300.99503	2	2	300.99503	300.99503	1	2	2	155.04291	64.724525	1	0.197	-0.341	-4.19	-4.184	111.0
-4180.487	-300.99503	2	2	300.99503	300.99503	1	2	2	155.04291	64.724525	1	0.197	-0.341	-4.183	-4.184	111.0
-4180.487	-300.99503	2	2	300.99503	300.99503	1	2	2	155.04291	64.724525	1	0.197	-0.341	-4.152	-4.184	111.0
-4180.487	-300.99503	2	2	300.99503	300.99503	1	2	2	155.04291	64.724525	1	0.197	-0.341	-4.159	-4.184	111.0
-4180.487	-300.99503	2	2	300.99503	300.99503	1	2	2	155.04291	64.724525	1	0.197	-0.341	-4.217	-4.184	111.0
-4180.487	-300.99503	2	2	300.99503	300.99503	1	2	2	155.04291	64.724525	1	0.197	-0.341	-4.115	-4.184	111.0
-4180.487	-300.99503	2	2	300.99503	300.99503	1	2	2	155.04291	64.724525	1	0.197	-0.341	-4.165	-4.184	111.0
-4180.487	-300.99503	2	2	300.99503	300.99503	1	2	2	155.04291	64.724525	1	0.197	-0.341	-4.178	-4.184	111.0
-4180.487	-300.99503	2	2	300.99503	300.99503	1	2	2	155.04291	64.724525	1	0.197	-0.341	-4.22	-4.184	111.0
-4180.487	-300.99503	2	2	300.99503	300.99503	1	2	2	155.04291	64.724525	1	0.197	-0.341	-4.211	-4.184	111.0
-4180.487	-300.99503	2	2	300.99503	300.99503	1	2	2	155.04291	64.724525	1	0.197	-0.341	-4.151	-4.184	111.0
-4180.487	-300.99503	2	2	300.99503	300.99503	1	2	2	155.04291	64.724525	1	0.197	-0.341	-4.149	-4.184	111.0
-4180.487	-300.99503	2	2	300.99503	300.99503	1	2	2	155.04291	64.724525	1	0.197	-0.341	-4.157	-4.184	111.0
-4180.487	-300.99503	2	2	300.99503	300.99503	1	2	2	155.04291	64.724525	1	0.197	-0.341	-4.183	-4.184	111.0
-4180.487	-300.99503	2	2	300.99503	300.99503	1	2	2	155.04291	64.724525	1	0.197	-0.341	-4.16	-4.184	111.0
-4180.487	-300.99503	2	2	300.99503	300.99503	1	2	2	155.04291	64.724525	1	0.197	-0.34	-4.09	-4.184	111.0
-4180.487	-300.99503	2	2	300.99503	300.99503	1	2	2	155.04291	64.724525	1	0.197	-0.341	-4.148	-4.184	111.0
-4180.487	-300.99503	2	2	300.99503	300.99503	1	2	2	155.04291	64.724525	1	0.197	-0.341	-4.184	-4.184	111.0
-4180.487	-300.99503	2	2	300.99503	300.99503	1	2	2	155.04291	64.724525	1	0.197	-0.341	-4.152	-4.184	111.0
-4180.487	-300.99503	2	2	300.99503	300.99503	1	2	2	155.04291	64.724525	1	0.197	-0.341	-4.199	-4.184	111.0
-4180.487	-300.99503	2	2	300.99503	300.99503	1	2	2	155.04291	64.724525	1	0.197	-0.341	-4.183	-4.184	111.0
-4180.487	-300.99503	2	2	300.99503	300.99503	1	2	2	155.04291	64.724525	1	0.197	-0.341	-4.195	-4.184	111.0
-4180.487	-300.99503	2	2	300.99503	300.99503	1	2	2	155.04291	64.724525	1	0.197	-0.341	-4.178	-4.184	111.0
-4180.487	-300.99503	2	2	300.99503	300.99503	1	2	2	155.04291	64.724525	1	0.197	-0.341	-4.176	-4.184	111.0
-4180.487	-300.99503	2	2	300.99503	300.99503	1	2	2	155.04291	64.724525	1	0.197	-0.341	-4.227	-4.184	111.0
-4180.487	-300.99503	2	2	300.99503	300.99503	1	2	2	155.04291	64.724525	1	0.197	-0.341	-4.206	-4.184	111.0
-4180.487	-300.99503	2	2	300.99503	300.99503	1	2	2	155.04291	64.724525	1	0.197	-0.341	-4.204	-4.184	111.0
-4180.487	-300.99503	2	2	300.99503	300.99503	1	2	2	155.04291	64.724525	1	0.197	-0.341	-4.187	-4.184	111.0
-4180.487	-300.99503	2	2	300.99503	300.99503	1	2	2	155.04291	64.724525	1	0.197	-0.341	-4.186	-4.184	111.0
-4180.487	-300.99503	2	2	300.99503	300.99503	1	2	2	155.04291	64.724525	1	0.197	-0.341	-4.206	-4.184	111.0
-4180.487	-300.99503	2	2	300.99503	300.99503	1	2	2	155.04291	64.724525	1	0.197	-0.341	-4.186	-4.184	111.0
-4180.487	-300.99503	2	2	300.99503	300.99503	1	2	2	155.04291	64.724525	1	0.197	-0.341	-4.215	-4.184	111.0
-4180.487	-300.99503	2	2	300.99503	300.99503	1	2	2	155.04291	64.724525	1	0.197	-0.341	-4.219	-4.184	111.0
-4180.487	-300.99503	2	2	300.99503	300.99503	1	2	2	155.04291	64.724525	1	0.197	-0.341	-4.191	-4.184	111.0
-4180.487	-300.99503	2	2	300.99503	300.99503	1	2	2	155.04291	64.724525	1	0.197	-0.341	-4.197	-4.184	111.0
-4180.487	-300.99503	2	2	300.99503	300.99503	1	2	2	155.04291	64.724525	1	0.197	-0.341	-4.223	-4.184	111.0
-4180.487	-300.99503	2	2	300.99503	300.99503	1	2	2	155.04291	64.724525	1	0.197	-0.341	-4.181	-4.184	111.0
-4180.487	-300.99503	2	2	300.99503	300.99503	1	2	2	155.04291	64.724525	1	0.197	-0.341	-4.154	-4.184	111.0
-4180.487	-300.99503	2	2	300.99503	300.99503	1	2	2	155.04291	64.724525	1	0.197	-0.341	-4.211	-4.184	111.0
-4180.487	-300.99503	2	2	300.99503	300.99503	1	2	2	155.04291	64.724525	1	0.197	-0.341	-4.196	-4.184	111.0
-4180.487	-300.99503	2	2	300.99503	300.99503	1	2	2	155.04291	64.724525	1	0.197	-0.341	-4.126	-4.184	111.0
-4180.487	-300.99503	2	2	300.99503	300.99503	1	2	2	155.04291	64.724525	1	0.197	-0.341	-4.139	-4.184	111.0
-4180.487	-300.99503	2	2	300.99503	300.99503	1	2	2	155.04291	64.724525	1	0.197	-0.341	-4.186	-4.184	111.0
-4180.487	-300.99503	2	2	300.99503	300.99503	1	2	2	155.04291	64.724525	1	0.197	-0.341	-4.193	-4.184	111.0
-4180.487	-300.99503	2	2	300.99503	300.99503	1	2	2	155.04291	64.724525	1	0.197	-0.341	-4.21	-4.184	111.0
-4180.487	-300.99503	2	2	300.99503	300.99503	1	2	2	155.04291	64.724525	1	0.197	-0.341	-4.198	-4.184	111.0
-4180.487	-300.99503	2	2	300.99503	300.99503	1	2	2	155.04291	64.724525	1	0.197	-0.341	-4.237	-4.184	111.0
-4180.487	-300.99503	2	2	300.99503	300.99503	1	2	2	155.04291	64.724525	1	0.197	-0.341	-4.13	-4.184	111.0
-4180.487	-300.99503	2	2	300.99503	300.99503	1	2	2	155.04291	64.724525	1	0.197	-0.341	-4.333	-4.184	111.0
-4180.487	-300.99503	2	2	300.99503	300.99503	1	2	2	155.04291	64.724525	1	0.197	-0.341	-4.207	-4.184	111.0
-4180.487	-300.99503	2	2	300.99503	300.99503	1	2	2	155.04291	64.724525	1	0.197	-0.34	-4.029	-4.184	111.0
-4180.487	-300.99503	2	2	300.99503	300.99503	1	2	2	155.04291	64.724525	1	0.197	-0.341	-4.169	-4.184	111.0
-4180.487	-300.99503	2	2	300.99503	300.99503	1	2	2	155.04291	64.724525	1	0.197	-0.342	-4.379	-4.184	111.0
-4180.487	-300.99503	2	2	300.99503	300.99503	1	2	2	155.04291	64.724525	1	0.197	-0.341	-4.196	-4.184	111.0
-4180.487	-300.99503	2	2	300.99503	300.99503	1	2	2	155.04291	64.724525	1	0.197	-0.341	-4.152	-4.184	111.0
-4180.487	-300.99503	2	2	300.99503	300.99503	1	2	2	155.04291	64.724525	1	0.197	-0.341	-4.143	-4.184	111.0
-4180.487	-300.99503	2	2	300.99503	300.99503	1	2	2	155.04291	64.724525	1	0.197	-0.34	-4.042	-4.184	111.0
-4180.487	-300.99503	2	2	300.99503	300.99503	1	2	2	155.04291	64.724525	1	0.197	-0.341	-4.232	-4.184	111.0
-4180.487	-300.99503	2	2	300.99503	300.99503	1	2	2	155.04291	64.724525	1	0.197	-0.341	-4.208	-4.184	111.0
-4180.487	-300.99503	2	2	300.99503	300.99503	1	2	2	155.04291	64.724525	1	0.197	-0.341	-4.187	-4.184	111.0
-4180.487	-300.99503	2	2	300.99503	300.99503	1	2	2	155.04291	64.724525	1	0.197	-0.341	-4.233	-4.184	111.0
-4180.487	-300.99503	2	2	300.99503	300.99503	1	2	2	155.04291	64.724525	1	0.197	-0.341	-4.145	-4.184	111.0
-4180.487	-300.99503	2	2	300.99503	300.99503	1	2	2	155.04291	64.724525	1	0.197	-0.341	-4.217	-4.184	111.0
-4180.487	-300.99503	2	2	300.99503	300.99503	1	2	2	155.04291	64.724525	1	0.197	-0.341	-4.208	-4.184	111.0
-4180.487	-300.99503	2	2	300.99503	300.99503	1	2	2	155.04291	64.724525	1	0.197	-0.341	-4.21	-4.184	111.0
-4180.487	-300.99503	2	2	300.99503	300.99503	1	2	2	155.04291	64.724525	1	0.197	-0.341	-4.189	-4.184	111.0
-4180.487	-300.99503	2	2	300.99503	300.99503	1	2	2	155.04291	64.724525	1	0.197	-0.341	-4.141	-4.184	111.0
-4180.487	-300.99503	2	2	300.99503	300.99503	1	2	2	155.04291	64.724525	1	0.197	-0.341	-4.196	-4.184	111.0
-4180.487	-300.99503	2	2	300.99503	300.99503	1	2	2	155.04291	64.724525	1	0.197	-0.341	-4.178	-4.184	111.0
-4180.487	-300.99503	2	2	300.99503	300.99503	1	2	2	155.04291	64.724525	1	0.197	-0.341	-4.156	-4.184	111.0
-4180.487	-300.99503	2	2	300.99503	300.99503	1	2	2	155.04291	64.724525	1	0.197	-0.341	-4.215	-4.184	111.0
-4180.487	-300.99503	2	2	300.99503	300.99503	1	2	2	155.04291	64.724525	1	0.197	-0.341	-4.199	-4.184	111.0
-4180.487	-300.99503	2	2	300.99503	300.99503	1	2	2	155.04291	64.724525	1	0.197	-0.341	-4.173	-4.184	111.0
-4180.487	-300.99503	2	2	300.99503	300.99503	1	2	2	155.04291	64.724525	1	0.197	-0.341	-4.194	-4.184	111.0
-4180.487	-300.99503	2	2	300.99503	300.99503	1	2	2	155.04291	64.724525	1	0.197	-0.341	-4.176	-4.184	111.0
-4180.487	-300.99503	2	2	300.99503	300.99503	1	2	2	155.04291	64.724525	1	0.197	-0.341	-4.152	-4.184	111.0
-4180.487	-300.99503	2	2	300.99503	300.99503	1	2	2	155.04291	64.724525	1	0.197	-0.341	-4.255	-4.184	111.0
-4180.487	-300.99503	2	2	300.99503	300.99503	1	2	2	155.04291	64.724525	1	0.197	-0.341	-4.157	-4.184	111.0
-4180.487	-300.99503	2	2	300.99503	300.99503	1	2	2	155.04291	64.724525	1	0.197	-0.34	-4.066	-4.184	111.0
-4180.487	-300.99503	2	2	300.99503	300.99503	1	2	2	155.04291	64.724525	1	0.197	-0.341	-4.192	-4.184	111.0
-4180.487	-300.99503	2	2	300.99503	300.99503	1	2	2	155.04291	64.724525	1	0.197	-0.341	-4.241	-4.184	111.0
-4180.487	-300.99503	2	2	300.99503	300.99503	1	2	2	155.04291	64.724525	1	0.197	-0.341	-4.173	-4.184	111.0
-4180.487	-300.99503	2	2	300.99503	300.99503	1	2	2	155.04291	64.724525	1	0.197	-0.341	-4.189	-4.184	111.0
-4180.487	-300.99503	2	2	300.99503	300.99503	1	2	2	155.04291	64.724525	1	0.197	-0.341	-4.133	-4.184	111.0
-4180.487	-300.99503	2	2	300.99503	300.99503	1	2	2	155.04291	64.724525	1	0.197	-0.341	-4.157	-4.184	111.0
-4180.487	-300.99503	2	2	300.99503	300.99503	1	2	2	155.04291	64.724525	1	0.197	-0.341	-4.133	-4.184	111.0
-4180.487	-300.99503	2	2	300.99503	300.99503	1	2	2	155.04291	64.724525	1	0.197	-0.341	-4.178	-4.184	111.0
-4180.487	-300.99503	2	2	300.99503	300.99503	1	2	2	155.04291	64.724525	1	0.197	-0.34	-4.11	-4.184	111.0
-4180.487	-300.99503	2	2	300.99503	300.99503	1	2	2	155.04291	64.724525	1	0.197	-0.341	-4.129	-4.184	111.0
-4180.487	-300.99503	2	2	300.99503	300.99503	1	2	2	155.04291	64.724525	1	0.197	-0.341	-4.258	-4.184	111.0
-4180.487	-300.99503	2	2	300.99503	300.99503	1	2	2	155.04291	64.724525	1	0.197	-0.341	-4.15	-4.184	111.0
-4180.487	-300.99503	2	2	300.99503	300.99503	1	2	2	155.04291	64.724525	1	0.197	-0.341	-4.199	-4.184	111.0
-4180.487	-300.99503	2	2	300.99503	300.99503	1	2	2	155.04291	64.724525	1	0.197	-0.341	-4.163	-4.184	111.0
-4180.487	-300.99503	2	2	300.99503	300.99503	1	2	2	155.04291	64.724525	1	0.197	-0.341	-4.176	-4.184	111.0
-4180.487	-300.99503	2	2	300.99503	300.99503	1	2	2	155.04291	64.724525	1	0.197	-0.341	-4.174	-4.184	111.0
-4180.487	-300.99503	2	2	300.99503	300.99503	1	2	2	155.04291	64.724525	1	0.197	-0.341	-4.146	-4.184	111.0
-4180.487	-300.99503	2	2	300.99503	300.99503	1	2	2	155.04291	64.724525	1	0.197	-0.341	-4.182	-4.184	111.0
-4180.487	-300.99503	2	2	300.99503	300.99503	1	2	2	155.04291	64.724525	1	0.197	-0.341	-4.191	-4.184	111.0
-4180.487	-300.99503	2	2	300.99503	300.99503	1	2	2	155.04291	64.724525	1	0.197	-0.341	-4.198	-4.184	111.0
-4180.487	-300.99503	2	2	300.99503	300.99503	1	2	2	155.04291	64.724525	1	0.197	-0.341	-4.198	-4.184	111.0
-4180.487	-300.99503	2	2	300.99503	300.99503	1	2	2	155.04291	64.724525	1	0.197	-0.341	-4.201	-4.184	111.0
-4180.487	-300.99503	2	2	300.99503	300.99503	1	2	2	155.04291	64.724525	1	0.197	-0.341	-4.139	-4.184	111.0
-4180.487	-300.99503	2	2	300.99503	300.99503	1	2	2	155.04291	64.724525	1	0.197	-0.341	-4.21	-4.184	111.0
-4180.487	-300.99503	2	2	300.99503	300.99503	1	2	2	155.04291	64.724525	1	0.197	-0.342	-4.362	-4.184	111.0
-4180.487	-300.99503	2	2	300.99503	300.99503	1	2	2	155.04291	64.724525	1	0.197	-0.343	-4.38	-4.184	111.0
-4180.487	-300.99503	2	2	300.99503	300.99503	1	2	2	155.04291	64.724525	1	0.197	-0.343	-4.205	-4.184	111.0
-4180.487	-300.99503	2	2	300.99503	300.99503	1	2	2	155.04291	64.724525	1	0.197	-0.343	-4.161	-4.184	111.0
-4180.487	-300.99503	2	2	300.99503	300.99503	1	2	2	155.04291	64.724525	1	0.197	-0.343	-4.209	-4.184	111.0
0.0	0.0	2	2	300.99503	300.99503	1	2	2	155.04291	64.724525	0	0.197	-0.343	-4.327	-4.184	111.0
0.0	0.0	2	2	300.99503	300.99503	1	2	2	155.04291	64.724525	0	0.197	-0.343	-4.221	-4.184	111.0
0.0	0.0	2	2	300.99503	300.99503	1	2	2	155.04291	64.724525	0	0.197	-0.342	-4.158	-4.184	111.0
0.0	0.0	2	2	300.99503	300.99503	1	2	2	155.04291	64.724525	0	0.197	-0.342	-4.237	-4.184	111.0
0.0	0.0	2	2	300.99503	300.99503	1	2	2	155.04291	64.724525	0	0.197	-0.338	-3.592	-3.613	111.0
0.0	0.0	2	2	300.99503	300.99503	1	2	2	155.04291	64.724525	0	0.197	-0.335	-3.627	-3.613	111.0
0.0	0.0	2	2	300.99503	300.99503	1	2	2	155.04291	64.724525	0	0.197	-0.331	-3.399	-3.358	111.0
0.0	0.0	2	2	300.99503	300.99503	1	2	2	155.04291	64.724525	0	0.197	-0.322	-2.841	-2.9	111.0
0.0	0.0	2	2	300.99503	300.99503	1	2	2	155.04291	64.724525	0	0.197	-0.314	-2.877	-2.9	111.0
0.0	0.0	2	2	300.99503	300.99503	1	2	2	155.04291	64.724525	0	0.198	-0.306	-2.698	-2.695	111.0
0.0	0.0	2	2	300.99503	300.99503	1	2	2	155.04291	64.724525	0	0.198	-0.295	-2.281	-2.327	111.0
0.0	0.0	2	2	300.99503	300.99503	1	2	2	155.04291	64.724525	0	0.198	-0.285	-2.164	-2.327	111.0
0.0	0.0	2	2	300.99503	300.99503	1	2	2	155.04291	64.724525	0	0.198	-0.274	-2.143	-2.162	111.0
0.0	0.0	2	2	300.99503	300.99503	1	2	2	155.04291	64.724525	0	0.198	-0.265	-2.19	-2.162	111.0
0.0	0.0	2	2	300.99503	300.99503	1	2	2	155.04291	64.724525	0	0.198	-0.254	-1.867	-1.867	111.0
0.0	0.0	2	2	300.99503	300.99503	1	2	2	155.04291	64.724525	0	0.198	-0.242	-1.642	-1.612	111.0
0.0	0.0	2	2	300.99503	300.99503	1	2	2	155.04291	64.724525	0	0.198	-0.231	-1.578	-1.612	111.0
0.0	0.0	2	2	300.99503	300.99503	1	2	2	155.04291	64.724525	0	0.198	-0.221	-1.5	-1.498	111.0
0.0	0.0	2	2	300.99503	300.99503	1	2	2	155.04291	64.724525	0	0.198	-0.211	-1.371	-1.294	111.0
0.0	0.0	2	2	300.99503	300.99503	1	2	2	155.04291	64.724525	0	0.198	-0.201	-1.299	-1.294	111.0
0.0	0.0	2	2	300.99503	300.99503	1	2	2	155.04291	64.724525	0	0.198	-0.19	-1.173	-1.202	111.0
0.0	0.0	2	2	300.99503	300.99503	1	2	2	155.04291	64.724525	0	0.198	-0.18	-1.018	-1.202	111.0
0.0	0.0	2	2	300.99503	300.99503	1	2	2	155.04291	64.724525	0	0.198	-0.172	-1.042	-1.038	111.0
0.0	0.0	2	2	300.99503	300.99503	1	2	2	155.04291	64.724525	0	0.198	-0.163	-0.996	-0.964	111.0
0.0	0.0	2	2	300.99503	300.99503	1	2	2	155.04291	64.724525	0	0.198	-0.154	-0.951	-0.964	111.0
0.0	0.0	2	2	300.99503	300.99503	1	2	2	155.04291	64.724525	0	0.198	-0.146	-0.822	-0.833	111.0
0.0	0.0	2	2	300.99503	300.99503	1	2	2	155.04291	64.724525	0	0.198	-0.138	-0.805	-0.774	111.0
0.0	0.0	2	2	300.99503	300.99503	1	2	2	155.04291	64.724525	0	0.198	-0.132	-0.772	-0.774	111.0
0.0	0.0	2	2	300.99503	300.99503	1	2	2	155.04291	64.724525	0	0.198	-0.124	-0.701	-0.668	111.0
0.0	0.0	2	2	300.99503	300.99503	1	2	2	155.04291	64.724525	0	0.198	-0.117	-0.67	-0.668	111.0
0.0	0.0	2	2	300.99503	300.99503	1	2	2	155.04291	64.724525	0	0.198	-0.111	-0.596	-0.577	111.0
0.0	0.0	2	2	300.99503	300.99503	1	2	2	155.04291	64.724525	0	0.198	-0.105	-0.58	-0.536	111.0
0.0	0.0	2	2	300.99503	300.99503	1	2	2	155.04291	64.724525	0	0.198	-0.099	-0.54	-0.536	111.0
0.0	0.0	2	2	300.99503	300.99503	1	2	2	155.04291	64.724525	0	0.198	-0.093	-0.445	-0.462	111.0
0.0	0.0	2	2	300.99503	300.99503	1	2	2	155.04291	64.724525	0	0.198	-0.088	-0.496	-0.43	111.0
0.0	0.0	2	2	300.99503	300.99503	1	2	2	155.04291	64.724525	0	0.198	-0.082	-0.421	-0.43	111.0
0.0	0.0	2	2	300.99503	300.99503	1	2	2	155.04291	64.724525	0	0.198	-0.077	-0.432	-0.371	111.0
0.0	0.0	2	2	300.99503	300.99503	1	2	2	155.04291	64.724525	0	0.198	-0.073	-0.369	-0.371	111.0
0.0	0.0	2	2	300.99503	300.99503	1	2	2	155.04291	64.724525	0	0.198	-0.069	-0.29	-0.32	111.0
0.0	0.0	2	2	300.99503	300.99503	1	2	2	155.04291	64.724525	0	0.198	-0.065	-0.316	-0.297	111.0
0.0	0.0	2	2	300.99503	300.99503	1	2	2	155.04291	64.724525	0	0.198	-0.061	-0.257	-0.297	111.0
0.0	0.0	2	2	300.99503	300.99503	1	2	2	155.04291	64.724525	0	0.198	-0.057	-0.252	-0.257	111.0
0.0	0.0	2	2	300.99503	300.99503	1	2	2	155.04291	64.724525	0	0.198	-0.055	-0.305	-0.238	111.0
0.0	0.0	2	2	300.99503	300.99503	1	2	2	155.04291	64.724525	0	0.198	-0.051	-0.244	-0.238	111.0
0.0	0.0	2	2	300.99503	300.99503	1	2	2	155.04291	64.724525	0	0.198	-0.047	-0.204	-0.206	111.0
0.0	0.0	2	2	300.99503	300.99503	1	2	2	155.04291	64.724525	0	0.198	-0.043	-0.209	-0.206	111.0
0.0	0.0	2	2	300.99503	300.99503	1	2	2	155.04291	64.724525	0	0.198	-0.039	-0.187	-0.191	111.0
0.0	0.0	2	2	300.99503	300.99503	1	2	2	155.04291	64.724525	0	0.198	-0.037	-0.139	-0.177	111.0
0.0	0.0	2	2	300.99503	300.99503	1	2	2	155.04291	64.724525	0	0.198	-0.036	-0.253	-0.177	111.0
0.0	0.0	2	2	300.99503	300.99503	1	2	2	155.04291	64.724525	0	0.198	-0.034	-0.143	-0.153	111.0
0.0	0.0	2	2	300.99503	300.99503	1	2	2	155.04291	64.724525	0	0.198	-0.032	-0.143	-0.132	111.0
0.0	0.0	2	2	300.99503	300.99503	1	2	2	155.04291	64.724525	0	0.198	-0.03	-0.093	-0.132	111.0
0.0	0.0	2	2	300.99503	300.99503	1	2	2	155.04291	64.724525	0	0.198	-0.028	-0.126	-0.122	111.0
0.0	0.0	2	2	300.99503	300.99503	1	2	2	155.04291	64.724525	0	0.198	-0.025	0.043	-0.122	111.0
0.0	0.0	2	2	300.99503	300.99503	1	2	2	155.04291	64.724525	0	0.198	-0.023	-0.119	-0.106	111.0
0.0	0.0	2	2	300.99503	300.99503	1	2	2	155.04291	64.724525	0	0.198	-0.021	-0.097	-0.091	111.0
0.0	0.0	2	2	300.99503	300.99503	1	2	2	155.04291	64.724525	0	0.198	-0.02	-0.096	-0.091	111.0
0.0	0.0	2	2	300.99503	300.99503	1	2	2	155.04291	64.724525	0	0.198	-0.02	-0.099	-0.084	111.0
0.0	0.0	2	2	300.99503	300.99503	1	2	2	155.04291	64.724525	0	0.198	-0.02	-0.21	-0.073	111.0
0.0	0.0	2	2	300.99503	300.99503	1	2	2	155.04291	64.724525	0	0.198	-0.02	-0.08	-0.073	111.0
0.0	0.0	2	2	300.99503	300.99503	1	2	2	155.04291	64.724525	0	0.198	-0.02	-0.075	-0.067	111.0
0.0	0.0	2	2	300.99503	300.99503	1	2	2	155.04291	64.724525	0	0.198	-0.02	-0.064	-0.067	111.0
0.0	0.0	2	2	300.99503	300.99503	1	2	2	155.04291	64.724525	0	0.198	-0.019	-0.003	-0.058	111.0
0.0	0.0	2	2	300.99503	300.99503	1	2	2	155.04291	64.724525	0	0.198	-0.018	-0.058	-0.054	111.0
0.0	0.0	2	2	300.99503	300.99503	1	2	2	155.04291	64.724525	0	0.198	-0.018	-0.058	-0.054	111.0
0.0	0.0	2	2	300.99503	300.99503	1	2	2	155.04291	64.724525	0	0.198	-0.018	-0.069	-0.046	111.0
0.0	0.0	2	2	300.99503	300.99503	1	2	2	155.04291	64.724525	0	0.198	-0.018	-0.04	-0.04	111.0
0.0	0.0	2	2	300.99503	300.99503	1	2	2	155.04291	64.724525	0	0.198	-0.018	-0.066	-0.04	111.0
0.0	0.0	2	2	300.99503	300.99503	1	2	2	155.04291	64.724525	0	0.198	-0.018	-0.041	-0.037	111.0
0.0	0.0	2	2	300.99503	300.99503	1	2	2	155.04291	64.724525	0	0.198	-0.017	-0.082	-0.037	111.0
0.0	0.0	2	2	300.99503	300.99503	1	2	2	155.04291	64.724525	0	0.198	-0.017	-0.043	-0.032	111.0
0.0	0.0	2	2	300.99503	300.99503	1	2	2	155.04291	64.724525	0	0.198	-0.017	-0.023	-0.029	111.0
0.0	0.0	2	2	300.99503	300.99503	1	2	2	155.04291	64.724525	0	0.198	-0.016	-0.005	-0.029	111.0
0.0	0.0	2	2	300.99503	300.99503	1	2	2	155.04291	64.724525	0	0.198	-0.016	-0.023	-0.025	111.0
0.0	0.0	2	2	300.99503	300.99503	1	2	2	155.04291	64.724525	0	0.198	-0.016	-0.051	-0.021	111.0
0.0	0.0	2	2	300.99503	300.99503	1	2	2	155.04291	64.724525	0	0.198	-0.016	-0.11	-0.021	111.0
0.0	0.0	2	2	300.99503	300.99503	1	2	2	155.04291	64.724525	0	0.198	-0.015	-0.017	-0.02	111.0
0.0	0.0	2	2	300.99503	300.99503	1	2	2	155.04291	64.724525	0	0.198	-0.015	-0.034	-0.02	111.0
0.0	0.0	2	2	300.99503	300.99503	1	2	2	155.04291	64.724525	0	0.198	-0.014	-0.043	-0.017	111.0
0.0	0.0	2	2	300.99503	300.99503	1	2	2	155.04291	64.724525	0	0.198	-0.013	-0.027	-0.016	111.0
0.0	0.0	2	2	300.99503	300.99503	1	2	2	155.04291	64.724525	0	0.198	-0.012	-0.01	-0.016	111.0
0.0	0.0	2	2	300.99503	300.99503	1	2	2	155.04291	64.724525	0	0.198	-0.011	0.044	-0.013	111.0
0.0	0.0	2	2	300.99503	300.99503	1	2	2	155.04291	64.724525	0	0.198	-0.011	-0.038	-0.012	111.0
0.0	0.0	2	2	300.99503	300.99503	1	2	2	155.04291	64.724525	0	0.198	-0.009	0.007	-0.012	111.0
0.0	0.0	2	2	300.99503	300.99503	1	2	2	155.04291	64.724525	0	0.198	-0.009	-0.014	-0.01	111.0
0.0	0.0	2	2	300.99503	300.99503	1	2	2	155.04291	64.724525	0	0.198	-0.009	-0.021	-0.01	111.0
0.0	0.0	2	2	300.99503	300.99503	1	2	2	155.04291	64.724525	0	0.198	-0.008	-0.029	-0.009	111.0
0.0	0.0	2	2	300.99503	300.99503	1	2	2	155.04291	64.724525	0	0.199	-0.006	0.009	-0.008	111.0
0.0	0.0	2	2	300.99503	300.99503	1	2	2	155.04291	64.724525	0	0.199	-0.004	0.02	-0.008	111.0
0.0	0.0	2	2	300.99503	300.99503	1	2	2	155.04291	64.724525	0	0.199	-0.003	0.013	-0.007	111.0
0.0	0.0	2	2	300.99503	300.99503	1	2	2	155.04291	64.724525	0	0.199	-0.003	-0.036	-0.006	111.0
0.0	0.0	2	2	300.99503	300.99503	1	2	2	155.04291	64.724525	0	0.199	-0.002	-0.037	-0.006	111.0
0.0	0.0	2	2	300.99503	300.99503	1	2	2	155.04291	64.724525	0	0.199	-0.001	-0.016	-0.005	111.0
0.0	0.0	2	2	300.99503	300.99503	1	2	2	155.04291	64.724525	0	0.199	-0.001	-0.043	-0.005	111.0
0.0	0.0	2	2	300.99503	300.99503	1	2	2	155.04291	64.724525	0	0.199	0.0	-0.001	-0.005	111.0
0.0	0.0	2	2	300.99503	300.99503	1	2	2	155.04291	64.724525	0	0.199	0.0	0.045	-0.004	111.0
0.0	0.0	2	2	300.99503	300.99503	1	2	2	155.04291	64.724525	0	0.199	-0.001	-0.023	-0.004	111.0
0.0	0.0	2	2	300.99503	300.99503	1	2	2	155.04291	64.724525	0	0.199	-0.001	-0.122	-0.003	111.0
0.0	0.0	2	2	300.99503	300.99503	1	2	2	155.04291	64.724525	0	0.199	0.0	0.007	-0.003	111.0
0.0	0.0	2	2	300.99503	300.99503	1	2	2	155.04291	64.724525	0	0.199	-0.001	-0.054	-0.003	111.0
0.0	0.0	2	2	300.99503	300.99503	1	2	2	155.04291	64.724525	0	0.199	-0.001	-0.034	-0.002	111.0
0.0	0.0	2	2	300.99503	300.99503	1	2	2	155.04291	64.724525	0	0.199	-0.001	-0.056	-0.002	111.0
0.0	0.0	2	2	300.99503	300.99503	1	2	2	155.04291	64.724525	0	0.199	0.0	0.011	-0.002	111.0
0.0	0.0	2	2	300.99503	300.99503	1	2	2	155.04291	64.724525	0	0.199	0.0	0.002	-0.002	111.0
0.0	0.0	2	2	300.99503	300.99503	1	2	2	155.04291	64.724525	0	0.199	0.0	0.017	-0.002	111.0
0.0	0.0	2	2	300.99503	300.99503	1	2	2	155.04291	64.724525	0	0.199	0.0	0.019	-0.001	111.0
0.0	0.0	2	2	300.99503	300.99503	1	2	2	155.04291	64.724525	0	0.199	0.0	0.007	-0.001	111.0
0.0	0.0	2	2	300.99503	300.99503	1	2	2	155.04291	64.724525	0	0.199	0.0	0.011	-0.001	111.0
0.0	0.0	2	2	300.99503	300.99503	1	2	2	155.04291	64.724525	0	0.199	0.0	-0.008	-0.001	111.0
0.0	0.0	2	2	300.99503	300.99503	1	2	2	155.04291	64.724525	0	0.199	0.0	0.03	-0.001	111.0
0.0	0.0	2	2	300.99503	300.99503	1	2	2	155.04291	64.724525	0	0.199	-0.001	-0.012	0.0	111.0
0.0	0.0	2	2	300.99503	300.99503	1	2	2	155.04291	64.724525	0	0.199	0.0	0.107	0.0	111.0
0.0	0.0	2	2	300.99503	300.99503	1	2	2	155.04291	64.724525	0	0.199	0.0	-0.008	0.0	111.0
0.0	0.0	2	2	300.99503	300.99503	1	2	2	155.04291	64.724525	0	0.199	0.0	-0.006	0.0	111.0
0.0	0.0	2	2	300.99503	300.99503	1	2	2	155.04291	64.724525	0	0.199	0.0	0.011	0.0	111.0
0.0	0.0	2	2	300.99503	300.99503	1	2	2	155.04291	64.724525	0	0.199	0.0	-0.006	0.0	111.0
0.0	0.0	2	2	300.99503	300.99503	1	2	2	155.04291	64.724525	0	0.199	0.0	0.0	0.0	111.0
0.0	0.0	2	2	300.99503	300.99503	1	2	2	155.04291	64.724525	0	0.199	0.0	0.022	0.0	111.0
0.0	0.0	2	2	300.99503	300.99503	1	2	2	155.04291	64.724525	0	0.199	0.0	0.005	0.0	111.0
0.0	0.0	2	2	300.99503	300.99503	1	2	2	155.04291	64.724525	0	0.199	0.0	-0.004	0.0	111.0
0.0	0.0	2	2	300.99503	300.99503	1	2	2	155.04291	64.724525	0	0.199	0.0	0.024	0.0	111.0
0.0	0.0	2	2	300.99503	300.99503	1	2	2	155.04291	64.724525	0	0.199	0.0	0.02	0.0	111.0
0.0	0.0	2	2	300.99503	300.99503	1	2	2	155.04291	64.724525	0	0.199	-0.001	-0.029	0.0	111.0
0.0	0.0	2	2	300.99503	300.99503	1	2	2	155.04291	64.724525	0	0.199	0.0	0.011	0.0	111.0
0.0	0.0	2	2	300.99503	300.99503	1	2	2	155.04291	64.724525	0	0.199	-0.001	-0.099	0.0	111.0
0.0	0.0	2	2	300.99503	300.99503	1	2	2	155.04291	64.724525	0	0.199	0.0	0.016	0.0	111.0
0.0	0.0	2	2	300.99503	300.99503	1	2	2	155.04291	64.724525	0	0.199	0.0	0.002	0.0	111.0
0.0	0.0	2	2	300.99503	300.99503	1	2	2	155.04291	64.724525	0	0.199	0.0	-0.001	0.0	111.0
0.0	0.0	2	2	300.99503	300.99503	1	2	2	155.04291	64.724525	0	0.199	-0.001	-0.027	0.0	111.0
0.0	0.0	2	2	300.99503	300.99503	1	2	2	155.04291	64.724525	0	0.199	-0.001	-0.012	0.0	111.0
0.0	0.0	2	2	300.99503	300.99503	1	2	2	155.04291	64.724525	0	0.199	0.0	0.088	0.0	111.0
0.0	0.0	2	2	300.99503	300.99503	1	2	2	155.04291	64.724525	0	0.199	-0.001	-0.031	0.0	111.0
0.0	0.0	2	2	300.99503	300.99503	1	2	2	155.04291	64.724525	0	0.199	-0.001	-0.025	0.0	111.0
0.0	0.0	2	2	300.99503	300.99503	1	2	2	155.04291	64.724525	0	0.199	0.0	-0.001	0.0	111.0
0.0	0.0	2	2	300.99503	300.99503	1	2	2	155.04291	64.724525	0	0.199	0.0	0.009	0.0	111.0
0.0	0.0	2	2	300.99503	300.99503	1	2	2	155.04291	64.724525	0	0.199	0.0	-0.008	0.0	111.0
0.0	0.0	2	2	300.99503	300.99503	1	2	2	155.04291	64.724525	0	0.199	-0.001	-0.021	0.0	111.0
0.0	0.0	2	2	300.99503	300.99503	1	2	2	155.04291	64.724525	0	0.199	0.0	-0.001	0.0	111.0
0.0	0.0	2	2	300.99503	300.99503	1	2	2	155.04291	64.724525	0	0.199	-0.001	-0.014	0.0	111.0
0.0	0.0	2	2	300.99503	300.99503	1	2	2	155.04291	64.724525	0	0.199	-0.001	-0.025	0.0	111.0
0.0	0.0	2	2	300.99503	300.99503	1	2	2	155.04291	64.724525	0	0.199	-0.001	-0.041	0.0	111.0
0.0	0.0	2	2	300.99503	300.99503	1	2	2	155.04291	64.724525	0	0.199	0.0	-0.003	0.0	111.0
0.0	0.0	2	2	300.99503	300.99503	1	2	2	155.04291	64.724525	0	0.199	0.0	0.002	0.0	111.0
0.0	0.0	2	2	300.99503	300.99503	1	2	2	155.04291	64.724525	0	0.199	-0.001	-0.014	0.0	111.0
0.0	0.0	2	2	300.99503	300.99503	1	2	2	155.04291	64.724525	0	0.199	0.0	-0.005	0.0	111.0
0.0	0.0	2	2	300.99503	300.99503	1	2	2	155.04291	64.724525	0	0.199	-0.001	-0.096	0.0	111.0
0.0	0.0	2	2	300.99503	300.99503	1	2	2	155.04291	64.724525	0	0.199	-0.001	-0.25	0.0	111.0
0.0	0.0	2	2	300.99503	300.99503	1	2	2	155.04291	64.724525	0	0.199	0.0	0.02	0.0	111.0
0.0	0.0	2	2	300.99503	300.99503	1	2	2	155.04291	64.724525	0	0.199	0.0	0.015	0.0	111.0
0.0	0.0	2	2	300.99503	300.99503	1	2	2	155.04291	64.724525	0	0.199	0.0	-0.006	0.0	111.0
0.0	0.0	2	2	300.99503	300.99503	1	2	2	155.04291	64.724525	0	0.199	-0.001	-0.034	0.0	111.0
0.0	0.0	2	2	300.99503	300.99503	1	2	2	155.04291	64.724525	0	0.199	0.0	0.03	0.0	111.0
0.0	0.0	2	2	300.99503	300.99503	1	2	2	155.04291	64.724525	0	0.199	0.0	0.015	0.0	111.0
0.0	0.0	2	2	300.99503	300.99503	1	2	2	155.04291	64.724525	0	0.199	-0.001	-0.041	0.0	111.0
0.0	0.0	2	2	300.99503	300.99503	1	2	2	155.04291	64.724525	0	0.199	0.0	0.003	0.0	111.0
0.0	0.0	2	2	300.99503	300.99503	1	2	2	155.04291	64.724525	0	0.199	0.0	-0.001	0.0	111.0
0.0	0.0	2	2	300.99503	300.99503	1	2	2	155.04291	64.724525	0	0.199	0.0	0.048	0.0	111.0
0.0	0.0	2	2	300.99503	300.99503	1	2	2	155.04291	64.724525	0	0.199	-0.001	-0.08	0.0	111.0
0.0	0.0	2	2	300.99503	300.99503	1	2	2	155.04291	64.724525	0	0.199	0.0	0.009	0.0	111.0
0.0	0.0	2	2	300.99503	300.99503	1	2	2	155.04291	64.724525	0	0.199	-0.001	-0.052	0.0	111.0
0.0	0.0	2	2	300.99503	300.99503	1	2	2	155.04291	64.724525	0	0.199	0.0	-0.003	0.0	111.0
0.0	0.0	2	2	300.99503	300.99503	1	2	2	155.04291	64.724525	0	0.199	0.0	0.015	0.0	111.0
0.0	0.0	2	2	300.99503	300.99503	1	2	2	155.04291	64.724525	0	0.199	0.0	0.018	0.0	111.0
0.0	0.0	2	2	300.99503	300.99503	1	2	2	155.04291	64.724525	0	0.199	0.0	0.02	0.0	111.0
0.0	0.0	2	2	300.99503	300.99503	1	2	2	155.04291	64.724525	0	0.199	0.0	0.077	0.0	111.0
0.0	0.0	2	2	300.99503	300.99503	1	2	2	155.04291	64.724525	0	0.199	0.0	0.107	0.0	111.0
0.0	0.0	2	2	300.99503	300.99503	1	2	2	155.04291	64.724525	0	0.199	-0.001	-0.034	0.0	111.0
0.0	0.0	2	2	300.99503	300.99503	1	2	2	155.04291	64.724525	0	0.199	0.0	-0.006	0.0	111.0
0.0	0.0	2	2	300.99503	300.99503	1	2	2	155.04291	64.724525	0	0.199	-0.001	-0.023	0.0	111.0
0.0	0.0	2	2	300.99503	300.99503	1	2	2	155.04291	64.724525	0	0.199	-0.001	-0.06	0.0	111.0
0.0	0.0	2	2	300.99503	300.99503	1	2	2	155.04291	64.724525	0	0.199	0.0	0.037	0.0	111.0
0.0	0.0	2	2	300.99503	300.99503	1	2	2	155.04291	64.724525	0	0.199	-0.001	-0.051	0.0	111.0
0.0	0.0	2	2	300.99503	300.99503	1	2	2	155.04291	64.724525	0	0.199	0.0	0.116	0.0	111.0
0.0	0.0	2	2	300.99503	300.99503	1	2	2	155.04291	64.724525	0	0.199	-0.001	-0.034	0.0	111.0
0.0	0.0	2	2	300.99503	300.99503	1	2	2	155.04291	64.724525	0	0.199	-0.001	-0.093	0.0	111.0
0.0	0.0	2	2	300.99503	300.99503	1	2	2	155.04291	64.724525	0	0.199	0.0	-0.004	0.0	111.0
0.0	0.0	2	2	300.99503	300.99503	1	2	2	155.04291	64.724525	0	0.199	0.0	0.015	0.0	111.0
0.0	0.0	2	2	300.99503	300.99503	1	2	2	155.04291	64.724525	0	0.199	-0.001	-0.168	0.0	111.0
0.0	0.0	2	2	300.99503	300.99503	1	2	2	155.04291	64.724525	0	0.199	0.0	0.02	0.0	111.0
0.0	0.0	2	2	300.99503	300.99503	1	2	2	155.04291	64.724525	0	0.199	-0.001	-0.023	0.0	111.0
0.0	0.0	2	2	300.99503	300.99503	1	2	2	155.04291	64.724525	0	0.199	0.0	0.002	0.0	111.0
0.0	0.0	2	2	300.99503	300.99503	1	2	2	155.04291	64.724525	0	0.199	0.0	-0.001	0.0	111.0
0.0	0.0	2	2	300.99503	300.99503	1	2	2	155.04291	64.724525	0	0.199	-0.001	-0.039	0.0	111.0
0.0	0.0	2	2	300.99503	300.99503	1	2	2	155.04291	64.724525	0	0.199	0.0	0.033	0.0	111.0
0.0	0.0	2	2	300.99503	300.99503	1	2	2	155.04291	64.724525	0	0.199	0.0	0.013	0.0	111.0
0.0	0.0	2	2	300.99503	300.99503	1	2	2	155.04291	64.724525	0	0.199	0.0	0.013	0.0	111.0
0.0	0.0	2	2	300.99503	300.99503	1	2	2	155.04291	64.724525	0	0.199	0.0	0.02	0.0	111.0
0.0	0.0	2	2	300.99503	300.99503	1	2	2	155.04291	64.724525	0	0.199	-0.001	-0.018	0.0	111.0
0.0	0.0	2	2	300.99503	300.99503	1	2	2	155.04291	64.724525	0	0.199	-0.001	-0.016	0.0	111.0
0.0	0.0	2	2	300.99503	300.99503	1	2	2	155.04291	64.724525	0	0.199	0.0	0.016	0.0	111.0
0.0	0.0	2	2	300.99503	300.99503	1	2	2	155.04291	64.724525	0	0.199	-0.001	-0.047	0.0	111.0
0.0	0.0	2	2	300.99503	300.99503	1	2	2	155.04291	64.724525	0	0.199	0.0	0.082	0.0	111.0
0.0	0.0	2	2	300.99503	300.99503	1	2	2	155.04291	64.724525	0	0.199	-0.001	-0.016	0.0	111.0
0.0	0.0	2	2	300.99503	300.99503	1	2	2	155.04291	64.724525	0	0.199	0.0	0.004	0.0	111.0
0.0	0.0	2	2	300.99503	300.99503	1	2	2	155.04291	64.724525	0	0.199	0.0	0.002	0.0	111.0
0.0	0.0	2	2	300.99503	300.99503	1	2	2	155.04291	64.724525	0	0.199	-0.001	-0.019	0.0	111.0
0.0	0.0	2	2	300.99503	300.99503	1	2	2	155.04291	64.724525	0	0.199	-0.001	-0.018	0.0	111.0
0.0	0.0	2	2	300.99503	300.99503	1	2	2	155.04291	64.724525	0	0.199	0.0	0.002	0.0	111.0
0.0	0.0	2	2	300.99503	300.99503	1	2	2	155.04291	64.724525	0	0.199	0.0	0.009	0.0	111.0
0.0	0.0	2	2	300.99503	300.99503	1	2	2	155.04291	64.724525	0	0.199	0.0	-0.01	0.0	111.0
0.0	0.0	2	2	300.99503	300.99503	1	2	2	155.04291	64.724525	0	0.199	0.0	0.022	0.0	111.0
0.0	0.0	2	2	300.99503	300.99503	1	2	2	155.04291	64.724525	0	0.199	-0.001	-0.014	0.0	111.0
0.0	0.0	2	2	300.99503	300.99503	1	2	2	155.04291	64.724525	0	0.199	0.0	0.028	0.0	111.0
0.0	0.0	2	2	300.99503	300.99503	1	2	2	155.04291	64.724525	0	0.199	0.0	0.007	0.0	111.0
0.0	0.0	2	2	300.99503	300.99503	1	2	2	155.04291	64.724525	0	0.199	-0.001	-0.03	0.0	111.0
0.0	0.0	2	2	300.99503	300.99503	1	2	2	155.04291	64.724525	0	0.199	0.0	0.016	0.0	111.0
0.0	0.0	2	2	300.99503	300.99503	1	2	2	155.04291	64.724525	0	0.199	0.0	0.016	0.0	111.0
0.0	0.0	2	2	300.99503	300.99503	1	2	2	155.04291	64.724525	0	0.199	0.0	0.149	0.0	111.0
0.0	0.0	2	2	300.99503	300.99503	1	2	2	155.04291	64.724525	0	0.199	0.0	0.055	0.0	111.0
0.0	0.0	2	2	300.99503	300.99503	1	2	2	155.04291	64.724525	0	0.199	0.0	0.018	0.0	111.0
0.0	0.0	2	2	300.99503	300.99503	1	2	2	155.04291	64.724525	0	0.199	0.0	-0.003	0.0	111.0
0.0	0.0	2	2	300.99503	300.99503	1	2	2	155.04291	64.724525	0	0.199	0.0	0.002	0.0	111.0
0.0	0.0	2	2	300.99503	300.99503	1	2	2	155.04291	64.724525	0	0.199	0.0	0.02	0.0	111.0
0.0	0.0	2	2	300.99503	300.99503	1	2	2	155.04291	64.724525	0	0.199	-0.001	-0.088	0.0	111.0
0.0	0.0	2	2	300.99503	300.99503	1	2	2	155.04291	64.724525	0	0.199	-0.001	-0.023	0.0	111.0
0.0	0.0	2	2	300.99503	300.99503	1	2	2	155.04291	64.724525	0	0.199	0.0	0.002	0.0	111.0
0.0	0.0	2	2	300.99503	300.99503	1	2	2	155.04291	64.724525	0	0.199	0.0	0.041	0.0	111.0
0.0	0.0	2	2	300.99503	300.99503	1	2	2	155.04291	64.724525	0	0.199	0.0	0.033	0.0	111.0
0.0	0.0	2	2	300.99503	300.99503	1	2	2	155.04291	64.724525	0	0.199	0.0	0.035	0.0	111.0
0.0	0.0	2	2	300.99503	300.99503	1	2	2	155.04291	64.724525	0	0.199	0.0	0.009	0.0	111.0
0.0	0.0	2	2	300.99503	300.99503	1	2	2	155.04291	64.724525	0	0.199	0.0	0.039	0.0	111.0
0.0	0.0	2	2	300.99503	300.99503	1	2	2	155.04291	64.724525	0	0.199	0.0	0.007	0.0	111.0
0.0	0.0	2	2	300.99503	300.99503	1	2	2	155.04291	64.724525	0	0.199	0.0	0.02	0.0	111.0
0.0	0.0	2	2	300.99503	300.99503	1	2	2	155.04291	64.724525	0	0.199	0.0	0.02	0.0	111.0
0.0	0.0	2	2	300.99503	300.99503	1	2	2	155.04291	64.724525	0	0.199	0.0	0.004	0.0	111.0
0.0	0.0	2	2	300.99503	300.99503	1	2	2	155.04291	64.724525	0	0.199	0.0	0.072	0.0	111.0
0.0	0.0	2	2	300.99503	300.99503	1	2	2	155.04291	64.724525	0	0.199	0.0	0.016	0.0	111.0
0.0	0.0	2	2	300.99503	300.99503	1	2	2	155.04291	64.724525	0	0.199	0.0	0.009	0.0	111.0
0.0	0.0	2	2	300.99503	300.99503	1	2	2	155.04291	64.724525	0	0.199	-0.001	-0.038	0.0	111.0
0.0	0.0	2	2	300.99503	300.99503	1	2	2	155.04291	64.724525	0	0.199	0.0	0.004	0.0	111.0
0.0	0.0	2	2	300.99503	300.99503	1	2	2	155.04291	64.724525	0	0.199	-0.001	-0.028	0.0	111.0
0.0	0.0	2	2	300.99503	300.99503	1	2	2	155.04291	64.724525	0	0.199	-0.001	-0.087	0.0	111.0
-2805.4175	-201.99005	2	3	201.99005	300.99503	1	2	2	155.04291	64.724525	1	0.199	0.0	0.022	0.0	111.0
-2805.4175	-201.99005	2	3	201.99005	300.99503	0	2	2	155.04291	64.724525	1	0.199	0.0	0.05	0.0	111.0
-2805.4175	-201.99005	2	3	201.99005	300.99503	0	2	2	155.04291	64.724525	1	0.199	-0.001	-0.014	0.0	111.0
-2805.4175	-201.99005	2	3	201.99005	300.99503	0	2	2	155.04291	64.724525	1	0.199	0.0	0.103	0.0	111.0
-2805.4175	-201.99005	2	3	201.99005	300.99503	0	2	2	155.04291	64.724525	1	0.199	-0.001	-0.132	-0.197	111.0
-2805.4175	-201.99005	2	3	201.99005	300.99503	0	2	2	155.04291	64.724525	1	0.199	-0.001	-0.212	-0.197	111.0
-2805.4175	-201.99005	2	3	201.99005	300.99503	0	2	2	155.04291	64.724525	1	0.198	-0.005	-0.515	-0.553	111.0
-2805.4175	-201.99005	2	3	201.99005	300.99503	0	2	2	155.04291	64.724525	1	0.198	-0.009	-0.683	-0.713	111.0
-2805.4175	-201.99005	2	3	201.99005	300.99503	0	2	2	155.04291	64.724525	1	0.198	-0.014	-0.733	-0.713	111.0
-2805.4175	-201.99005	2	3	201.99005	300.99503	0	2	2	155.04291	64.724525	1	0.198	-0.022	-0.983	-0.998	111.0
-2805.4175	-201.99005	2	3	201.99005	300.99503	0	2	2	155.04291	64.724525	1	0.198	-0.028	-1.034	-1.126	111.0
-2805.4175	-201.99005	2	3	201.99005	300.99503	0	2	2	155.04291	64.724525	1	0.198	-0.034	-1.119	-1.126	111.0
-2805.4175	-201.99005	2	3	201.99005	300.99503	0	2	2	155.04291	64.724525	1	0.198	-0.041	-1.209	-1.356	111.0
-2805.4175	-201.99005	2	3	201.99005	300.99503	0	2	2	155.04291	64.724525	1	0.198	-0.047	-1.351	-1.356	111.0
-2805.4175	-201.99005	2	3	201.99005	300.99503	0	2	2	155.04291	64.724525	1	0.198	-0.055	-1.538	-1.554	111.0
-2805.4175	-201.99005	2	3	201.99005	300.99503	0	2	2	155.04291	64.724525	1	0.198	-0.063	-1.652	-1.642	111.0
-2805.4175	-201.99005	2	3	201.99005	300.99503	0	2	2	155.04291	64.724525	1	0.198	-0.069	-1.669	-1.642	111.0
-2805.4175	-201.99005	2	3	201.99005	300.99503	0	2	2	155.04291	64.724525	1	0.198	-0.077	-1.788	-1.801	111.0
-2805.4175	-201.99005	2	3	201.99005	300.99503	0	2	2	155.04291	64.724525	1	0.198	-0.084	-1.883	-1.873	111.0
-2805.4175	-201.99005	2	3	201.99005	300.99503	0	2	2	155.04291	64.724525	1	0.198	-0.09	-1.841	-1.873	111.0
-2805.4175	-201.99005	2	3	201.99005	300.99503	0	2	2	155.04291	64.724525	1	0.198	-0.098	-1.997	-2.0	111.0
-2805.4175	-201.99005	2	3	201.99005	300.99503	0	2	2	155.04291	64.724525	1	0.198	-0.105	-2.017	-2.0	111.0
-2805.4175	-201.99005	2	3	201.99005	300.99503	0	2	2	155.04291	64.724525	1	0.198	-0.111	-2.111	-2.11	111.0
-2805.4175	-201.99005	2	3	201.99005	300.99503	0	2	2	155.04291	64.724525	1	0.198	-0.117	-2.12	-2.159	111.0
-2805.4175	-201.99005	2	3	201.99005	300.99503	0	2	2	155.04291	64.724525	1	0.198	-0.123	-2.092	-2.159	111.0
-2805.4175	-201.99005	2	3	201.99005	300.99503	0	2	2	155.04291	64.724525	1	0.198	-0.129	-2.22	-2.248	111.0
-2805.4175	-201.99005	2	3	201.99005	300.99503	0	2	2	155.04291	64.724525	1	0.198	-0.135	-2.259	-2.287	111.0
-2805.4175	-201.99005	2	3	201.99005	300.99503	0	2	2	155.04291	64.724525	1	0.198	-0.141	-2.377	-2.287	111.0
-2805.4175	-201.99005	2	3	201.99005	300.99503	0	2	2	155.04291	64.724525	1	0.198	-0.145	-2.343	-2.358	111.0
-2805.4175	-201.99005	2	3	201.99005	300.99503	0	2	2	155.04291	64.724525	1	0.198	-0.149	-2.353	-2.358	111.0
-2805.4175	-201.99005	2	3	201.99005	300.99503	0	2	2	155.04291	64.724525	1	0.198	-0.155	-2.434	-2.42	111.0
-2805.4175	-201.99005	2	3	201.99005	300.99503	0	2	2	155.04291	64.724525	1	0.198	-0.161	-2.454	-2.447	111.0
-2805.4175	-201.99005	2	3	201.99005	300.99503	0	2	2	155.04291	64.724525	1	0.198	-0.164	-2.419	-2.447	111.0
-2805.4175	-201.99005	2	3	201.99005	300.99503	0	2	2	155.04291	64.724525	1	0.198	-0.168	-2.485	-2.496	111.0
-2805.4175	-201.99005	2	3	201.99005	300.99503	0	2	2	155.04291	64.724525	1	0.198	-0.172	-2.561	-2.518	111.0
-2805.4175	-201.99005	2	3	201.99005	300.99503	0	2	2	155.04291	64.724525	1	0.198	-0.176	-2.502	-2.518	111.0
-2805.4175	-201.99005	2	3	201.99005	300.99503	0	2	2	155.04291	64.724525	1	0.198	-0.18	-2.54	-2.558	111.0
-2805.4175	-201.99005	2	3	201.99005	300.99503	0	2	2	155.04291	64.724525	1	0.198	-0.183	-2.519	-2.558	111.0
-2805.4175	-201.99005	2	3	201.99005	300.99503	0	2	2	155.04291	64.724525	1	0.198	-0.185	-2.606	-2.575	111.0
-2805.4175	-201.99005	2	3	201.99005	300.99503	0	2	2	155.04291	64.724525	1	0.198	-0.187	-2.619	-2.607	111.0
-2805.4175	-201.99005	2	3	201.99005	300.99503	0	2	2	155.04291	64.724525	1	0.198	-0.19	-2.591	-2.607	111.0
-2805.4175	-201.99005	2	3	201.99005	300.99503	0	2	2	155.04291	64.724525	1	0.198	-0.192	-2.604	-2.634	111.0
-2805.4175	-201.99005	2	3	201.99005	300.99503	0	2	2	155.04291	64.724525	1	0.198	-0.196	-2.673	-2.647	111.0
-2805.4175	-201.99005	2	3	201.99005	300.99503	0	2	2	155.04291	64.724525	1	0.198	-0.199	-2.837	-2.647	111.0
-2805.4175	-201.99005	2	3	201.99005	300.99503	0	2	2	155.04291	64.724525	1	0.198	-0.202	-2.686	-2.668	111.0
-2805.4175	-201.99005	2	3	201.99005	300.99503	0	2	2	155.04291	64.724525	1	0.198	-0.204	-2.692	-2.668	111.0
-2805.4175	-201.99005	2	3	201.99005	300.99503	0	2	2	155.04291	64.724525	1	0.198	-0.205	-2.654	-2.678	111.0
-2805.4175	-201.99005	2	3	201.99005	300.99503	0	2	2	155.04291	64.724525	1	0.198	-0.207	-2.678	-2.696	111.0
-2805.4175	-201.99005	2	3	201.99005	300.99503	0	2	2	155.04291	64.724525	1	0.198	-0.209	-2.693	-2.696	111.0
-2805.4175	-201.99005	2	3	201.99005	300.99503	0	2	2	155.04291	64.724525	1	0.198	-0.211	-2.688	-2.704	111.0
-2805.4175	-201.99005	2	3	201.99005	300.99503	0	2	2	155.04291	64.724525	1	0.198	-0.213	-2.679	-2.718	111.0
-2805.4175	-201.99005	2	3	201.99005	300.99503	0	2	2	155.04291	64.724525	1	0.198	-0.215	-2.688	-2.718	111.0
-2805.4175	-201.99005	2	3	201.99005	300.99503	0	2	2	155.04291	64.724525	1	0.198	-0.217	-2.686	-2.724	111.0
-2805.4175	-201.99005	2	3	201.99005	300.99503	0	2	2	155.04291	64.724525	1	0.198	-0.219	-2.714	-2.724	111.0
-2805.4175	-201.99005	2	3	201.99005	300.99503	0	2	2	155.04291	64.724525	1	0.198	-0.22	-2.759	-2.736	111.0
-2805.4175	-201.99005	2	3	201.99005	300.99503	0	2	2	155.04291	64.724525	1	0.198	-0.221	-2.736	-2.741	111.0
-2805.4175	-201.99005	2	3	201.99005	300.99503	0	2	2	155.04291	64.724525	1	0.198	-0.221	-2.76	-2.741	111.0
-2805.4175	-201.99005	2	3	201.99005	300.99503	0	2	2	155.04291	64.724525	1	0.198	-0.221	-2.765	-2.75	111.0
-2805.4175	-201.99005	2	3	201.99005	300.99503	0	2	2	155.04291	64.724525	1	0.198	-0.221	-2.74	-2.754	111.0
-2805.4175	-201.99005	2	3	201.99005	300.99503	0	2	2	155.04291	64.724525	1	0.198	-0.221	-2.688	-2.754	111.0
-2805.4175	-201.99005	2	3	201.99005	300.99503	0	2	2	155.04291	64.724525	1	0.198	-0.221	-2.767	-2.761	111.0
-2805.4175	-201.99005	2	3	201.99005	300.99503	0	2	2	155.04291	64.724525	1	0.198	-0.221	-2.788	-2.761	111.0
-2805.4175	-201.99005	2	3	201.99005	300.99503	0	2	2	155.04291	64.724525	1	0.198	-0.221	-2.793	-2.768	111.0
-2805.4175	-201.99005	2	3	201.99005	300.99503	0	2	2	155.04291	64.724525	1	0.198	-0.221	-2.73	-2.77	111.0
-2805.4175	-201.99005	2	3	201.99005	300.99503	0	2	2	155.04291	64.724525	1	0.198	-0.221	-2.767	-2.77	111.0
-2805.4175	-201.99005	2	3	201.99005	300.99503	0	2	2	155.04291	64.724525	1	0.198	-0.222	-2.962	-2.775	111.0
-2805.4175	-201.99005	2	3	201.99005	300.99503	0	2	2	155.04291	64.724525	1	0.198	-0.222	-2.808	-2.778	111.0
-2805.4175	-201.99005	2	3	201.99005	300.99503	0	2	2	155.04291	64.724525	1	0.198	-0.222	-2.74	-2.778	111.0
-2805.4175	-201.99005	2	3	201.99005	300.99503	0	2	2	155.04291	64.724525	1	0.198	-0.222	-2.732	-2.782	111.0
-2805.4175	-201.99005	2	3	201.99005	300.99503	0	2	2	155.04291	64.724525	1	0.198	-0.222	-2.773	-2.782	111.0
-2805.4175	-201.99005	2	3	201.99005	300.99503	0	2	2	155.04291	64.724525	1	0.198	-0.222	-2.74	-2.784	111.0
-2805.4175	-201.99005	2	3	201.99005	300.99503	0	2	2	155.04291	64.724525	1	0.198	-0.222	-2.834	-2.787	111.0
-2805.4175	-201.99005	2	3	201.99005	300.99503	0	2	2	155.04291	64.724525	1	0.198	-0.222	-2.785	-2.787	111.0
-2805.4175	-201.99005	2	3	201.99005	300.99503	0	2	2	155.04291	64.724525	1	0.198	-0.222	-2.823	-2.79	111.0
-2805.4175	-201.99005	2	3	201.99005	300.99503	0	2	2	155.04291	64.724525	1	0.198	-0.221	-2.795	-2.791	111.0
-2805.4175	-201.99005	2	3	201.99005	300.99503	0	2	2	155.04291	64.724525	1	0.198	-0.221	-2.802	-2.791	111.0
-2805.4175	-201.99005	2	3	201.99005	300.99503	0	2	2	155.04291	64.724525	1	0.198	-0.221	-2.795	-2.793	111.0
-2805.4175	-201.99005	2	3	201.99005	300.99503	0	2	2	155.04291	64.724525	1	0.198	-0.221	-2.807	-2.793	111.0
-2805.4175	-201.99005	2	3	201.99005	300.99503	0	2	2	155.04291	64.724525	1	0.198	-0.221	-2.796	-2.794	111.0
-2805.4175	-201.99005	2	3	201.99005	300.99503	0	2	2	155.04291	64.724525	1	0.198	-0.221	-2.799	-2.796	111.0
-2805.4175	-201.99005	2	3	201.99005	300.99503	0	2	2	155.04291	64.724525	1	0.198	-0.221	-2.693	-2.796	111.0
-2805.4175	-201.99005	2	3	201.99005	300.99503	0	2	2	155.04291	64.724525	1	0.198	-0.221	-2.782	-2.798	111.0
-2805.4175	-201.99005	2	3	201.99005	300.99503	0	2	2	155.04291	64.724525	1	0.198	-0.221	-2.827	-2.798	111.0
-2805.4175	-201.99005	2	3	201.99005	300.99503	0	2	2	155.04291	64.724525	1	0.198	-0.221	-2.804	-2.798	111.0
-2805.4175	-201.99005	2	3	201.99005	300.99503	0	2	2	155.04291	64.724525	1	0.198	-0.222	-2.993	-2.8	111.0
-2805.4175	-201.99005	2	3	201.99005	300.99503	1	2	2	155.04291	64.724525	1	0.198	-0.222	-2.822	-2.8	111.0
-2805.4175	-201.99005	2	3	201.99005	300.99503	1	2	2	155.04291	64.724525	1	0.198	-0.222	-2.84	-2.8	111.0
-2805.4175	-201.99005	2	3	201.99005	300.99503	1	2	2	155.04291	64.724525	1	0.198	-0.222	-2.811	-2.801	111.0
-2805.4175	-201.99005	2	3	201.99005	300.99503	1	2	2	155.04291	64.724525	1	0.198	-0.222	-2.824	-2.801	111.0
-2805.4175	-201.99005	2	3	201.99005	300.99503	1	2	2	155.04291	64.724525	1	0.198	-0.222	-2.853	-2.802	111.0
-2805.4175	-201.99005	2	3	201.99005	300.99503	1	2	2	155.04291	64.724525	1	0.198	-0.222	-2.747	-2.802	111.0
-2805.4175	-201.99005	2	3	201.99005	300.99503	1	2	2	155.04291	64.724525	1	0.198	-0.222	-2.792	-2.802	111.0
-2805.4175	-201.99005	2	3	201.99005	300.99503	1	2	2	155.04291	64.724525	1	0.198	-0.222	-2.756	-2.803	111.0
-2805.4175	-201.99005	2	3	201.99005	300.99503	1	2	2	155.04291	64.724525	1	0.198	-0.222	-2.763	-2.803	111.0
-2805.4175	-201.99005	2	3	201.99005	300.99503	1	2	2	155.04291	64.724525	1	0.198	-0.222	-2.897	-2.803	111.0
-2805.4175	-201.99005	2	3	201.99005	300.99503	1	2	2	155.04291	64.724525	1	0.198	-0.222	-2.801	-2.804	111.0
-2805.4175	-201.99005	2	3	201.99005	300.99503	1	2	2	155.04291	64.724525	1	0.198	-0.222	-2.799	-2.804	111.0
-2805.4175	-201.99005	2	3	201.99005	300.99503	1	2	2	155.04291	64.724525	1	0.198	-0.222	-2.866	-2.804	111.0
-2805.4175	-201.99005	2	3	201.99005	300.99503	1	2	2	155.04291	64.724525	1	0.198	-0.222	-2.798	-2.805	111.0
-2805.4175	-201.99005	2	3	201.99005	300.99503	1	2	2	155.04291	64.724525	1	0.198	-0.222	-2.741	-2.805	111.0
-2805.4175	-201.99005	2	3	201.99005	300.99503	1	2	2	155.04291	64.724525	1	0.198	-0.221	-2.801	-2.805	111.0
-2805.4175	-201.99005	2	3	201.99005	300.99503	1	2	2	155.04291	64.724525	1	0.198	-0.221	-2.841	-2.805	111.0
-2805.4175	-201.99005	2	3	201.99005	300.99503	1	2	2	155.04291	64.724525	1	0.198	-0.221	-2.768	-2.805	111.0
-2805.4175	-201.99005	2	3	201.99005	300.99503	1	2	2	155.04291	64.724525	1	0.198	-0.221	-2.81	-2.805	111.0
-2805.4175	-201.99005	2	3	201.99005	300.99503	1	2	2	155.04291	64.724525	1	0.198	-0.222	-2.77	-2.805	111.0
-2805.4175	-201.99005	2	3	201.99005	300.99503	1	2	2	155.04291	64.724525	1	0.198	-0.222	-2.801	-2.806	111.0
-2805.4175	-201.99005	2	3	201.99005	300.99503	1	2	2	155.04291	64.724525	1	0.198	-0.222	-2.807	-2.806	111.0
-2805.4175	-201.99005	2	3	201.99005	300.99503	1	2	2	155.04291	64.724525	1	0.198	-0.222	-2.797	-2.806	111.0
-2805.4175	-201.99005	2	3	201.99005	300.99503	1	2	2	155.04291	64.724525	1	0.198	-0.223	-2.76	-2.806	111.0
-2805.4175	-201.99005	2	3	201.99005	300.99503	1	2	2	155.04291	64.724525	1	0.198	-0.223	-2.827	-2.806	111.0
-2805.4175	-201.99005	2	3	201.99005	300.99503	1	2	2	155.04291	64.724525	1	0.198	-0.223	-2.836	-2.806	111.0
-2805.4175	-201.99005	2	3	201.99005	300.99503	1	2	2	155.04291	64.724525	1	0.198	-0.223	-2.869	-2.806	111.0
-2805.4175	-201.99005	2	3	201.99005	300.99503	1	2	2	155.04291	64.724525	1	0.198	-0.223	-2.687	-2.806	111.0
-2805.4175	-201.99005	2	3	201.99005	300.99503	1	2	2	155.04291	64.724525	1	0.198	-0.223	-2.678	-2.806	111.0
-2805.4175	-201.99005	2	3	201.99005	300.99503	1	2	2	155.04291	64.724525	1	0.198	-0.223	-2.834	-2.807	111.0
-2805.4175	-201.99005	2	3	201.99005	300.99503	1	2	2	155.04291	64.724525	1	0.198	-0.223	-2.839	-2.807	111.0
-2805.4175	-201.99005	2	3	201.99005	300.99503	1	2	2	155.04291	64.724525	1	0.198	-0.223	-2.822	-2.807	111.0
-2805.4175	-201.99005	2	3	201.99005	300.99503	1	2	2	155.04291	64.724525	1	0.198	-0.223	-2.807	-2.807	111.0
-2805.4175	-201.99005	2	3	201.99005	300.99503	1	2	2	155.04291	64.724525	1	0.198	-0.223	-2.855	-2.807	111.0
-2805.4175	-201.99005	2	3	201.99005	300.99503	1	2	2	155.04291	64.724525	1	0.198	-0.223	-2.825	-2.807	111.0
-2805.4175	-201.99005	2	3	201.99005	300.99503	1	2	2	155.04291	64.724525	1	0.198	-0.223	-2.773	-2.807	111.0
-2805.4175	-201.99005	2	3	201.99005	300.99503	1	2	2	155.04291	64.724525	1	0.198	-0.223	-2.887	-2.807	111.0
-2805.4175	-201.99005	2	3	201.99005	300.99503	1	2	2	155.04291	64.724525	1	0.198	-0.223	-2.839	-2.807	111.0
-2805.4175	-201.99005	2	3	201.99005	300.99503	1	2	2	155.04291	64.724525	1	0.198	-0.223	-2.684	-2.807	111.0
-2805.4175	-201.99005	2	3	201.99005	300.99503	1	2	2	155.04291	64.724525	1	0.198	-0.223	-2.723	-2.807	111.0
-2805.4175	-201.99005	2	3	201.99005	300.99503	1	2	2	155.04291	64.724525	1	0.198	-0.223	-2.78	-2.807	111.0
-2805.4175	-201.99005	2	3	201.99005	300.99503	1	2	2	155.04291	64.724525	1	0.198	-0.223	-2.825	-2.807	111.0
-2805.4175	-201.99005	2	3	201.99005	300.99503	1	2	2	155.04291	64.724525	1	0.198	-0.223	-2.789	-2.807	111.0
-2805.4175	-201.99005	2	3	201.99005	300.99503	1	2	2	155.04291	64.724525	1	0.198	-0.224	-2.888	-2.807	111.0
-2805.4175	-201.99005	2	3	201.99005	300.99503	1	2	2	155.04291	64.724525	1	0.198	-0.224	-2.873	-2.807	111.0
-2805.4175	-201.99005	2	3	201.99005	300.99503	1	2	2	155.04291	64.724525	1	0.198	-0.224	-2.891	-2.807	111.0
-2805.4175	-201.99005	2	3	201.99005	300.99503	1	2	2	155.04291	64.724525	1	0.198	-0.224	-2.837	-2.807	111.0
-2805.4175	-201.99005	2	3	201.99005	300.99503	1	2	2	155.04291	64.724525	1	0.198	-0.224	-2.814	-2.807	111.0
-2805.4175	-201.99005	2	3	201.99005	300.99503	1	2	2	155.04291	64.724525	1	0.198	-0.224	-2.793	-2.807	111.0
-2805.4175	-201.99005	2	3	201.99005	300.99503	1	2	2	155.04291	64.724525	1	0.198	-0.225	-2.916	-2.807	111.0
-2805.4175	-201.99005	2	3	201.99005	300.99503	1	2	2	155.04291	64.724525	1	0.198	-0.225	-2.767	-2.807	111.0
-2805.4175	-201.99005	2	3	201.99005	300.99503	1	2	2	155.04291	64.724525	1	0.198	-0.225	-2.813	-2.807	111.0
-2805.4175	-201.99005	2	3	201.99005	300.99503	1	2	2	155.04291	64.724525	1	0.198	-0.225	-2.815	-2.807	111.0
-2805.4175	-201.99005	2	3	201.99005	300.99503	1	2	2	155.04291	64.724525	1	0.198	-0.225	-2.791	-2.807	111.0
-2805.4175	-201.99005	2	3	201.99005	300.99503	1	2	2	155.04291	64.724525	1	0.198	-0.225	-2.857	-2.807	111.0
-2805.4175	-201.99005	2	3	201.99005	300.99503	1	2	2	155.04291	64.724525	1	0.198	-0.225	-2.786	-2.807	111.0
-2805.4175	-201.99005	2	3	201.99005	300.99503	1	2	2	155.04291	64.724525	1	0.198	-0.225	-2.828	-2.807	111.0
-2805.4175	-201.99005	2	3	201.99005	300.99503	1	2	2	155.04291	64.724525	1	0.198	-0.225	-2.775	-2.807	111.0
-2805.4175	-201.99005	2	3	201.99005	300.99503	1	2	2	155.04291	64.724525	1	0.198	-0.224	-2.844	-2.807	111.0
-2805.4175	-201.99005	2	3	201.99005	300.99503	1	2	2	155.04291	64.724525	1	0.198	-0.224	-2.743	-2.807	111.0
-2805.4175	-201.99005	2	3	201.99005	300.99503	1	2	2	155.04291	64.724525	1	0.198	-0.224	-2.825	-2.807	111.0
-2805.4175	-201.99005	2	3	201.99005	300.99503	1	2	2	155.04291	64.724525	1	0.198	-0.224	-2.799	-2.807	111.0
-2805.4175	-201.99005	2	3	201.99005	300.99503	1	2	2	155.04291	64.724525	1	0.198	-0.224	-2.75	-2.807	111.0
-2805.4175	-201.99005	2	3	201.99005	300.99503	1	2	2	155.04291	64.724525	1	0.198	-0.224	-2.809	-2.807	111.0
-2805.4175	-201.99005	2	3	201.99005	300.99503	1	2	2	155.04291	64.724525	1	0.198	-0.224	-2.82	-2.807	111.0
-2805.4175	-201.99005	2	3	201.99005	300.99503	1	2	2	155.04291	64.724525	1	0.198	-0.224	-2.779	-2.807	111.0
-2805.4175	-201.99005	2	3	201.99005	300.99503	1	2	2	155.04291	64.724525	1	0.198	-0.224	-2.756	-2.807	111.0
-2805.4175	-201.99005	2	3	201.99005	300.99503	1	2	2	155.04291	64.724525	1	0.198	-0.224	-2.83	-2.807	111.0
-2805.4175	-201.99005	2	3	201.99005	300.99503	1	2	2	155.04291	64.724525	1	0.198	-0.224	-2.786	-2.807	111.0
-2805.4175	-201.99005	2	3	201.99005	300.99503	1	2	2	155.04291	64.724525	1	0.198	-0.224	-2.83	-2.807	111.0
-2805.4175	-201.99005	2	3	201.99005	300.99503	1	2	2	155.04291	64.724525	1	0.198	-0.224	-2.807	-2.807	111.0
-2805.4175	-201.99005	2	3	201.99005	300.99503	1	2	2	155.04291	64.724525	1	0.198	-0.225	-2.958	-2.807	111.0
-2805.4175	-201.99005	2	3	201.99005	300.99503	1	2	2	155.04291	64.724525	1	0.198	-0.225	-2.811	-2.807	111.0
-2805.4175	-201.99005	2	3	201.99005	300.99503	1	2	2	155.04291	64.724525	1	0.198	-0.225	-2.846	-2.807	111.0
-2805.4175	-201.99005	2	3	201.99005	300.99503	1	2	2	155.04291	64.724525	1	0.198	-0.225	-2.833	-2.807	111.0
-2805.4175	-201.99005	2	3	201.99005	300.99503	1	2	2	155.04291	64.724525	1	0.198	-0.225	-2.789	-2.807	111.0
-2805.4175	-201.99005	2	3	201.99005	300.99503	1	2	2	155.04291	64.724525	1	0.198	-0.226	-2.905	-2.807	111.0
-2805.4175	-201.99005	2	3	201.99005	300.99503	1	2	2	155.04291	64.724525	1	0.198	-0.226	-2.76	-2.807	111.0
-2805.4175	-201.99005	2	3	201.99005	300.99503	1	2	2	155.04291	64.724525	1	0.198	-0.226	-2.82	-2.807	111.0
-2805.4175	-201.99005	2	3	201.99005	300.99503	1	2	2	155.04291	64.724525	1	0.198	-0.226	-2.769	-2.807	111.0
-2805.4175	-201.99005	2	3	201.99005	300.99503	1	2	2	155.04291	64.724525	1	0.198	-0.226	-2.808	-2.807	111.0
-2805.4175	-201.99005	2	3	201.99005	300.99503	1	2	2	155.04291	64.724525	1	0.198	-0.226	-2.833	-2.807	111.0
-2805.4175	-201.99005	2	3	201.99005	300.99503	1	2	2	155.04291	64.724525	1	0.198	-0.226	-2.866	-2.807	111.0
-2805.4175	-201.99005	2	3	201.99005	300.99503	1	2	2	155.04291	64.724525	1	0.198	-0.227	-2.955	-2.807	111.0
-2805.4175	-201.99005	2	3	201.99005	300.99503	1	2	2	155.04291	64.724525	1	0.198	-0.227	-2.831	-2.807	111.0
-2805.4175	-201.99005	2	3	201.99005	300.99503	1	2	2	155.04291	64.724525	1	0.198	-0.227	-2.773	-2.807	111.0
-2805.4175	-201.99005	2	3	201.99005	300.99503	1	2	2	155.04291	64.724525	1	0.198	-0.227	-2.84	-2.807	111.0
-2805.4175	-201.99005	2	3	201.99005	300.99503	1	2	2	155.04291	64.724525	1	0.198	-0.227	-2.817	-2.807	111.0
-2805.4175	-201.99005	2	3	201.99005	300.99503	1	2	2	155.04291	64.724525	1	0.198	-0.227	-2.792	-2.807	111.0
-2805.4175	-201.99005	2	3	201.99005	300.99503	1	2	2	155.04291	64.724525	1	0.198	-0.228	-2.742	-2.807	111.0
-2805.4175	-201.99005	2	3	201.99005	300.99503	1	2	2	155.04291	64.724525	1	0.198	-0.228	-2.767	-2.807	111.0
-2805.4175	-201.99005	2	3	201.99005	300.99503	1	2	2	155.04291	64.724525	1	0.198	-0.229	-2.782	-2.807	111.0
-2805.4175	-201.99005	2	3	201.99005	300.99503	1	2	2	155.04291	64.724525	1	0.198	-0.229	-2.805	-2.807	111.0
-2805.4175	-201.99005	2	3	201.99005	300.99503	1	2	2	155.04291	64.724525	1	0.198	-0.229	-2.82	-2.807	111.0
-2805.4175	-201.99005	2	3	201.99005	300.99503	1	2	2	155.04291	64.724525	1	0.198	-0.229	-2.782	-2.807	111.0
-2805.4175	-201.99005	2	3	201.99005	300.99503	1	2	2	155.04291	64.724525	1	0.198	-0.229	-2.776	-2.807	111.0
-2805.4175	-201.99005	2	3	201.99005	300.99503	1	2	2	155.04291	64.724525	1	0.198	-0.229	-2.802	-2.807	111.0
-2805.4175	-201.99005	2	3	201.99005	300.99503	1	2	2	155.04291	64.724525	1	0.198	-0.23	-2.769	-2.807	111.0
-2805.4175	-201.99005	2	3	201.99005	300.99503	1	2	2	155.04291	64.724525	1	0.198	-0.23	-2.833	-2.807	111.0
-2805.4175	-201.99005	2	3	201.99005	300.99503	1	2	2	155.04291	64.724525	1	0.198	-0.23	-2.835	-2.807	111.0
-2805.4175	-201.99005	2	3	201.99005	300.99503	1	2	2	155.04291	64.724525	1	0.198	-0.23	-2.818	-2.807	111.0
-2805.4175	-201.99005	2	3	201.99005	300.99503	1	2	2	155.04291	64.724525	1	0.198	-0.23	-2.814	-2.807	111.0
-2805.4175	-201.99005	2	3	201.99005	300.99503	1	2	2	155.04291	64.724525	1	0.198	-0.23	-2.746	-2.807	111.0
-2805.4175	-201.99005	2	3	201.99005	300.99503	1	2	2	155.04291	64.724525	1	0.198	-0.23	-2.795	-2.807	111.0
-2805.4175	-201.99005	2	3	201.99005	300.99503	1	2	2	155.04291	64.724525	1	0.198	-0.23	-2.861	-2.807	111.0
-2805.4175	-201.99005	2	3	201.99005	300.99503	1	2	2	155.04291	64.724525	1	0.198	-0.23	-2.788	-2.807	111.0
-2805.4175	-201.99005	2	3	201.99005	300.99503	1	2	2	155.04291	64.724525	1	0.198	-0.23	-2.744	-2.807	111.0
-2805.4175	-201.99005	2	3	201.99005	300.99503	1	2	2	155.04291	64.724525	1	0.198	-0.23	-2.839	-2.807	111.0
-2805.4175	-201.99005	2	3	201.99005	300.99503	1	2	2	155.04291	64.724525	1	0.198	-0.23	-2.745	-2.807	111.0
-2805.4175	-201.99005	2	3	201.99005	300.99503	1	2	2	155.04291	64.724525	1	0.198	-0.231	-2.97	-2.807	111.0
-2805.4175	-201.99005	2	3	201.99005	300.99503	1	2	2	155.04291	64.724525	1	0.198	-0.231	-2.667	-2.807	111.0
-2805.4175	-201.99005	2	3	201.99005	300.99503	1	2	2	155.04291	64.724525	1	0.198	-0.231	-2.785	-2.807	111.0
-2805.4175	-201.99005	2	3	201.99005	300.99503	1	2	2	155.04291	64.724525	1	0.198	-0.232	-2.788	-2.807	111.0
-2805.4175	-201.99005	2	3	201.99005	300.99503	1	2	2	155.04291	64.724525	1	0.198	-0.232	-2.775	-2.807	111.0
-2805.4175	-201.99005	2	3	201.99005	300.99503	1	2	2	155.04291	64.724525	1	0.198	-0.232	-2.88	-2.807	111.0
-2805.4175	-201.99005	2	3	201.99005	300.99503	1	2	2	155.04291	64.724525	1	0.198	-0.233	-2.838	-2.807	111.0
-2805.4175	-201.99005	2	3	201.99005	300.99503	1	2	2	155.04291	64.724525	1	0.198	-0.233	-2.817	-2.807	111.0
-2805.4175	-201.99005	2	3	201.99005	300.99503	1	2	2	155.04291	64.724525	1	0.198	-0.233	-2.787	-2.807	111.0
-2805.4175	-201.99005	2	3	201.99005	300.99503	1	2	2	155.04291	64.724525	1	0.198	-0.233	-2.788	-2.807	111.0
-2805.4175	-201.99005	2	3	201.99005	300.99503	1	2	2	155.04291	64.724525	1	0.198	-0.233	-2.846	-2.807	111.0
-2805.4175	-201.99005	2	3	201.99005	300.99503	1	2	2	155.04291	64.724525	1	0.198	-0.233	-2.769	-2.807	111.0
-2805.4175	-201.99005	2	3	201.99005	300.99503	1	2	2	155.04291	64.724525	1	0.198	-0.232	-2.846	-2.807	111.0
-2805.4175	-201.99005	2	3	201.99005	300.99503	1	2	2	155.04291	64.724525	1	0.198	-0.233	-2.946	-2.807	111.0
-2805.4175	-201.99005	2	3	201.99005	300.99503	1	2	2	155.04291	64.724525	1	0.198	-0.233	-2.87	-2.807	111.0
-2805.4175	-201.99005	2	3	201.99005	300.99503	1	2	2	155.04291	64.724525	1	0.198	-0.234	-2.785	-2.807	111.0
-2805.4175	-201.99005	2	3	201.99005	300.99503	1	2	2	155.04291	64.724525	1	0.198	-0.234	-2.806	-2.807	111.0
-2805.4175	-201.99005	2	3	201.99005	300.99503	1	2	2	155.04291	64.724525	1	0.198	-0.234	-2.791	-2.807	111.0
-2805.4175	-201.99005	2	3	201.99005	300.99503	1	2	2	155.04291	64.724525	1	0.198	-0.234	-2.831	-2.807	111.0
-2805.4175	-201.99005	2	3	201.99005	300.99503	1	2	2	155.04291	64.724525	1	0.198	-0.234	-2.839	-2.807	111.0
-2805.4175	-201.99005	2	3	201.99005	300.99503	1	2	2	155.04291	64.724525	1	0.198	-0.234	-2.75	-2.807	111.0
-2805.4175	-201.99005	2	3	201.99005	300.99503	1	2	2	155.04291	64.724525	1	0.198	-0.234	-2.785	-2.807	111.0
-2805.4175	-201.99005	2	3	201.99005	300.99503	1	2	2	155.04291	64.724525	1	0.198	-0.234	-2.811	-2.807	111.0
-2805.4175	-201.99005	2	3	201.99005	300.99503	1	2	2	155.04291	64.724525	1	0.198	-0.234	-2.807	-2.807	111.0
-2805.4175	-201.99005	2	3	201.99005	300.99503	1	2	2	155.04291	64.724525	1	0.198	-0.234	-2.833	-2.807	111.0
-2805.4175	-201.99005	2	3	201.99005	300.99503	1	2	2	155.04291	64.724525	1	0.198	-0.233	-2.649	-2.807	111.0
-2805.4175	-201.99005	2	3	201.99005	300.99503	1	2	2	155.04291	64.724525	1	0.198	-0.233	-2.898	-2.807	111.0
-2805.4175	-201.99005	2	3	201.99005	300.99503	1	2	2	155.04291	64.724525	1	0.198	-0.233	-2.827	-2.807	111.0
-2805.4175	-201.99005	2	3	201.99005	300.99503	1	2	2	155.04291	64.724525	1	0.198	-0.233	-2.768	-2.807	111.0
-2805.4175	-201.99005	2	3	201.99005	300.99503	1	2	2	155.04291	64.724525	1	0.198	-0.233	-2.795	-2.807	111.0
-2805.4175	-201.99005	2	3	201.99005	300.99503	1	2	2	155.04291	64.724525	1	0.198	-0.233	-2.827	-2.807	111.0
-2805.4175	-201.99005	2	3	201.99005	300.99503	1	2	2	155.04291	64.724525	1	0.198	-0.233	-2.851	-2.807	111.0
-2805.4175	-201.99005	2	3	201.99005	300.99503	1	2	2	155.04291	64.724525	1	0.198	-0.233	-2.868	-2.807	111.0
-2805.4175	-201.99005	2	3	201.99005	300.99503	1	2	2	155.04291	64.724525	1	0.198	-0.233	-2.762	-2.807	111.0
-2805.4175	-201.99005	2	3	201.99005	300.99503	1	2	2	155.04291	64.724525	1	0.198	-0.233	-2.842	-2.807	111.0
-2805.4175	-201.99005	2	3	201.99005	300.99503	1	2	2	155.04291	64.724525	1	0.198	-0.234	-2.817	-2.807	111.0
-2805.4175	-201.99005	2	3	201.99005	300.99503	1	2	2	155.04291	64.724525	1	0.198	-0.234	-2.783	-2.807	111.0
-2805.4175	-201.99005	2	3	201.99005	300.99503	1	2	2	155.04291	64.724525	1	0.198	-0.234	-2.788	-2.807	111.0
-2805.4175	-201.99005	2	3	201.99005	300.99503	1	2	2	155.04291	64.724525	1	0.198	-0.234	-2.768	-2.807	111.0
-2805.4175	-201.99005	2	3	201.99005	300.99503	1	2	2	155.04291	64.724525	1	0.198	-0.234	-2.823	-2.807	111.0
-2805.4175	-201.99005	2	3	201.99005	300.99503	1	2	2	155.04291	64.724525	1	0.198	-0.234	-2.796	-2.807	111.0
-2805.4175	-201.99005	2	3	201.99005	300.99503	1	2	2	155.04291	64.724525	1	0.198	-0.234	-2.802	-2.807	111.0
-2805.4175	-201.99005	2	3	201.99005	300.99503	1	2	2	155.04291	64.724525	1	0.198	-0.234	-2.844	-2.807	111.0
-2805.4175	-201.99005	2	3	201.99005	300.99503	1	2	2	155.04291	64.724525	1	0.198	-0.234	-2.788	-2.807	111.0
-2805.4175	-201.99005	2	3	201.99005	300.99503	1	2	2	155.04291	64.724525	1	0.198	-0.234	-2.777	-2.807	111.0
-2805.4175	-201.99005	2	3	201.99005	300.99503	1	2	2	155.04291	64.724525	1	0.198	-0.234	-2.853	-2.807	111.0
-2805.4175	-201.99005	2	3	201.99005	300.99503	1	2	2	155.04291	64.724525	1	0.198	-0.234	-2.807	-2.807	111.0
-2805.4175	-201.99005	2	3	201.99005	300.99503	1	2	2	155.04291	64.724525	1	0.198	-0.234	-2.814	-2.807	111.0
-2805.4175	-201.99005	2	3	201.99005	300.99503	1	2	2	155.04291	64.724525	1	0.198	-0.234	-2.793	-2.807	111.0
-2805.4175	-201.99005	2	3	201.99005	300.99503	1	2	2	155.04291	64.724525	1	0.198	-0.234	-2.785	-2.807	111.0
-2805.4175	-201.99005	2	3	201.99005	300.99503	1	2	2	155.04291	64.724525	1	0.198	-0.234	-2.844	-2.807	111.0
-2805.4175	-201.99005	2	3	201.99005	300.99503	1	2	2	155.04291	64.724525	1	0.198	-0.234	-2.788	-2.807	111.0
-2805.4175	-201.99005	2	3	201.99005	300.99503	1	2	2	155.04291	64.724525	1	0.198	-0.234	-2.852	-2.807	111.0
-2805.4175	-201.99005	2	3	201.99005	300.99503	1	2	2	155.04291	64.724525	1	0.198	-0.234	-2.812	-2.807	111.0
-2805.4175	-201.99005	2	3	201.99005	300.99503	1	2	2	155.04291	64.724525	1	0.198	-0.234	-2.857	-2.807	111.0
-2805.4175	-201.99005	2	3	201.99005	300.99503	1	2	2	155.04291	64.724525	1	0.198	-0.233	-2.811	-2.807	111.0
-2805.4175	-201.99005	2	3	201.99005	300.99503	1	2	2	155.04291	64.724525	1	0.198	-0.234	-2.828	-2.807	111.0
-2805.4175	-201.99005	2	3	201.99005	300.99503	1	2	2	155.04291	64.724525	1	0.198	-0.234	-2.857	-2.807	111.0
-2805.4175	-201.99005	2	3	201.99005	300.99503	1	2	2	155.04291	64.724525	1	0.198	-0.234	-2.831	-2.807	111.0
-2805.4175	-201.99005	2	3	201.99005	300.99503	1	2	2	155.04291	64.724525	1	0.198	-0.234	-2.79	-2.807	111.0
-2805.4175	-201.99005	2	3	201.99005	300.99503	1	2	2	155.04291	64.724525	1	0.198	-0.234	-2.793	-2.807	111.0
-2805.4175	-201.99005	2	3	201.99005	300.99503	1	2	2	155.04291	64.724525	1	0.198	-0.234	-2.811	-2.807	111.0
-2805.4175	-201.99005	2	3	201.99005	300.99503	1	2	2	155.04291	64.724525	1	0.198	-0.234	-2.822	-2.807	111.0
0.0	0.0	2	3	201.99005	300.99503	1	2	2	155.04291	64.724525	0	0.198	-0.234	-2.845	-2.807	111.0
0.0	0.0	2	3	201.99005	300.99503	1	2	2	155.04291	64.724525	0	0.198	-0.234	-2.788	-2.807	111.0
0.0	0.0	2	3	201.99005	300.99503	1	2	2	155.04291	64.724525	0	0.198	-0.234	-2.809	-2.807	111.0
0.0	0.0	2	3	201.99005	300.99503	1	2	2	155.04291	64.724525	0	0.198	-0.234	-2.819	-2.807	111.0
0.0	0.0	2	3	201.99005	300.99503	1	2	2	155.04291	64.724525	0	0.198	-0.234	-2.844	-2.807	111.0
0.0	0.0	2	3	201.99005	300.99503	1	2	2	155.04291	64.724525	0	0.198	-0.232	-2.441	-2.425	111.0
0.0	0.0	2	3	201.99005	300.99503	1	2	2	155.04291	64.724525	0	0.198	-0.227	-2.233	-2.253	111.0
0.0	0.0	2	3	201.99005	300.99503	1	2	2	155.04291	64.724525	0	0.198	-0.222	-2.122	-2.253	111.0
0.0	0.0	2	3	201.99005	300.99503	1	2	2	155.04291	64.724525	0	0.198	-0.217	-1.97	-1.945	111.0
0.0	0.0	2	3	201.99005	300.99503	1	2	2	155.04291	64.724525	0	0.198	-0.211	-1.88	-1.808	111.0
0.0	0.0	2	3	201.99005	300.99503	1	2	2	155.04291	64.724525	0	0.198	-0.205	-1.765	-1.808	111.0
0.0	0.0	2	3	201.99005	300.99503	1	2	2	155.04291	64.724525	0	0.198	-0.197	-1.571	-1.561	111.0
0.0	0.0	2	3	201.99005	300.99503	1	2	2	155.04291	64.724525	0	0.198	-0.191	-1.604	-1.561	111.0
0.0	0.0	2	3	201.99005	300.99503	1	2	2	155.04291	64.724525	0	0.198	-0.184	-1.433	-1.45	111.0
0.0	0.0	2	3	201.99005	300.99503	1	2	2	155.04291	64.724525	0	0.198	-0.177	-1.255	-1.252	111.0
0.0	0.0	2	3	201.99005	300.99503	1	2	2	155.04291	64.724525	0	0.198	-0.171	-1.28	-1.252	111.0
0.0	0.0	2	3	201.99005	300.99503	1	2	2	155.04291	64.724525	0	0.198	-0.163	-1.068	-1.081	111.0
0.0	0.0	2	3	201.99005	300.99503	1	2	2	155.04291	64.724525	0	0.198	-0.156	-1.096	-1.005	111.0
0.0	0.0	2	3	201.99005	300.99503	1	2	2	155.04291	64.724525	0	0.198	-0.15	-0.978	-1.005	111.0
0.0	0.0	2	3	201.99005	300.99503	1	2	2	155.04291	64.724525	0	0.198	-0.142	-0.846	-0.868	111.0
0.0	0.0	2	3	201.99005	300.99503	1	2	2	155.04291	64.724525	0	0.198	-0.135	-0.865	-0.868	111.0
0.0	0.0	2	3	201.99005	300.99503	1	2	2	155.04291	64.724525	0	0.198	-0.128	-0.727	-0.806	111.0
0.0	0.0	2	3	201.99005	300.99503	1	2	2	155.04291	64.724525	0	0.198	-0.12	-0.733	-0.696	111.0
0.0	0.0	2	3	201.99005	300.99503	1	2	2	155.04291	64.724525	0	0.198	-0.114	-0.675	-0.696	111.0
0.0	0.0	2	3	201.99005	300.99503	1	2	2	155.04291	64.724525	0	0.198	-0.108	-0.619	-0.601	111.0
0.0	0.0	2	3	201.99005	300.99503	1	2	2	155.04291	64.724525	0	0.198	-0.102	-0.585	-0.558	111.0
0.0	0.0	2	3	201.99005	300.99503	1	2	2	155.04291	64.724525	0	0.198	-0.097	-0.55	-0.558	111.0
0.0	0.0	2	3	201.99005	300.99503	1	2	2	155.04291	64.724525	0	0.198	-0.092	-0.531	-0.519	111.0
0.0	0.0	2	3	201.99005	300.99503	1	2	2	155.04291	64.724525	0	0.198	-0.088	-0.52	-0.519	111.0
0.0	0.0	2	3	201.99005	300.99503	1	2	2	155.04291	64.724525	0	0.198	-0.082	-0.444	-0.448	111.0
0.0	0.0	2	3	201.99005	300.99503	1	2	2	155.04291	64.724525	0	0.198	-0.078	-0.531	-0.416	111.0
0.0	0.0	2	3	201.99005	300.99503	1	2	2	155.04291	64.724525	0	0.198	-0.074	-0.425	-0.416	111.0
0.0	0.0	2	3	201.99005	300.99503	1	2	2	155.04291	64.724525	0	0.198	-0.07	-0.379	-0.359	111.0
0.0	0.0	2	3	201.99005	300.99503	1	2	2	155.04291	64.724525	0	0.198	-0.066	-0.357	-0.31	111.0
0.0	0.0	2	3	201.99005	300.99503	1	2	2	155.04291	64.724525	0	0.198	-0.062	-0.314	-0.31	111.0
0.0	0.0	2	3	201.99005	300.99503	1	2	2	155.04291	64.724525	0	0.198	-0.059	-0.417	-0.288	111.0
0.0	0.0	2	3	201.99005	300.99503	1	2	2	155.04291	64.724525	0	0.198	-0.057	-0.303	-0.288	111.0
0.0	0.0	2	3	201.99005	300.99503	1	2	2	155.04291	64.724525	0	0.198	-0.053	-0.215	-0.248	111.0
0.0	0.0	2	3	201.99005	300.99503	1	2	2	155.04291	64.724525	0	0.198	-0.049	-0.25	-0.231	111.0
0.0	0.0	2	3	201.99005	300.99503	1	2	2	155.04291	64.724525	0	0.198	-0.045	-0.25	-0.231	111.0
0.0	0.0	2	3	201.99005	300.99503	1	2	2	155.04291	64.724525	0	0.198	-0.041	-0.224	-0.199	111.0
0.0	0.0	2	3	201.99005	300.99503	1	2	2	155.04291	64.724525	0	0.198	-0.038	-0.215	-0.185	111.0
0.0	0.0	2	3	201.99005	300.99503	1	2	2	155.04291	64.724525	0	0.198	-0.036	-0.17	-0.185	111.0
0.0	0.0	2	3	201.99005	300.99503	1	2	2	155.04291	64.724525	0	0.198	-0.034	-0.204	-0.159	111.0
0.0	0.0	2	3	201.99005	300.99503	1	2	2	155.04291	64.724525	0	0.198	-0.032	-0.016	-0.159	111.0
0.0	0.0	2	3	201.99005	300.99503	1	2	2	155.04291	64.724525	0	0.198	-0.03	-0.137	-0.148	111.0
0.0	0.0	2	3	201.99005	300.99503	1	2	2	155.04291	64.724525	0	0.198	-0.029	-0.144	-0.128	111.0
0.0	0.0	2	3	201.99005	300.99503	1	2	2	155.04291	64.724525	0	0.198	-0.027	-0.192	-0.128	111.0
0.0	0.0	2	3	201.99005	300.99503	1	2	2	155.04291	64.724525	0	0.198	-0.025	-0.15	-0.119	111.0
0.0	0.0	2	3	201.99005	300.99503	1	2	2	155.04291	64.724525	0	0.198	-0.024	-0.297	-0.102	111.0
0.0	0.0	2	3	201.99005	300.99503	1	2	2	155.04291	64.724525	0	0.198	-0.022	-0.071	-0.102	111.0
0.0	0.0	2	3	201.99005	300.99503	1	2	2	155.04291	64.724525	0	0.198	-0.02	-0.088	-0.095	111.0
0.0	0.0	2	3	201.99005	300.99503	1	2	2	155.04291	64.724525	0	0.198	-0.02	-0.104	-0.095	111.0
0.0	0.0	2	3	201.99005	300.99503	1	2	2	155.04291	64.724525	0	0.198	-0.019	-0.095	-0.082	111.0
0.0	0.0	2	3	201.99005	300.99503	1	2	2	155.04291	64.724525	0	0.198	-0.019	-0.066	-0.076	111.0
0.0	0.0	2	3	201.99005	300.99503	1	2	2	155.04291	64.724525	0	0.198	-0.019	-0.064	-0.076	111.0
0.0	0.0	2	3	201.99005	300.99503	1	2	2	155.04291	64.724525	0	0.198	-0.019	-0.064	-0.065	111.0
0.0	0.0	2	3	201.99005	300.99503	1	2	2	155.04291	64.724525	0	0.198	-0.019	-0.062	-0.061	111.0
0.0	0.0	2	3	201.99005	300.99503	1	2	2	155.04291	64.724525	0	0.198	-0.019	-0.043	-0.061	111.0
0.0	0.0	2	3	201.99005	300.99503	1	2	2	155.04291	64.724525	0	0.198	-0.019	-0.075	-0.052	111.0
0.0	0.0	2	3	201.99005	300.99503	1	2	2	155.04291	64.724525	0	0.198	-0.019	-0.056	-0.052	111.0
0.0	0.0	2	3	201.99005	300.99503	1	2	2	155.04291	64.724525	0	0.198	-0.019	-0.041	-0.045	111.0
0.0	0.0	2	3	201.99005	300.99503	1	2	2	155.04291	64.724525	0	0.198	-0.019	-0.058	-0.041	111.0
0.0	0.0	2	3	201.99005	300.99503	1	2	2	155.04291	64.724525	0	0.198	-0.019	-0.049	-0.041	111.0
0.0	0.0	2	3	201.99005	300.99503	1	2	2	155.04291	64.724525	0	0.198	-0.019	-0.014	-0.036	111.0
0.0	0.0	2	3	201.99005	300.99503	1	2	2	155.04291	64.724525	0	0.198	-0.017	0.09	-0.033	111.0
0.0	0.0	2	3	201.99005	300.99503	1	2	2	155.04291	64.724525	0	0.198	-0.017	-0.025	-0.033	111.0
0.0	0.0	2	3	201.99005	300.99503	1	2	2	155.04291	64.724525	0	0.198	-0.017	-0.034	-0.028	111.0
0.0	0.0	2	3	201.99005	300.99503	1	2	2	155.04291	64.724525	0	0.198	-0.017	-0.021	-0.028	111.0
0.0	0.0	2	3	201.99005	300.99503	1	2	2	155.04291	64.724525	0	0.198	-0.016	0.0	-0.026	111.0
0.0	0.0	2	3	201.99005	300.99503	1	2	2	155.04291	64.724525	0	0.198	-0.016	-0.025	-0.022	111.0
0.0	0.0	2	3	201.99005	300.99503	1	2	2	155.04291	64.724525	0	0.198	-0.016	-0.058	-0.022	111.0
0.0	0.0	2	3	201.99005	300.99503	1	2	2	155.04291	64.724525	0	0.198	-0.016	-0.012	-0.019	111.0
0.0	0.0	2	3	201.99005	300.99503	1	2	2	155.04291	64.724525	0	0.198	-0.015	0.039	-0.018	111.0
0.0	0.0	2	3	201.99005	300.99503	1	2	2	155.04291	64.724525	0	0.198	-0.015	-0.027	-0.018	111.0
0.0	0.0	2	3	201.99005	300.99503	1	2	2	155.04291	64.724525	0	0.198	-0.014	0.088	-0.015	111.0
0.0	0.0	2	3	201.99005	300.99503	1	2	2	155.04291	64.724525	0	0.198	-0.014	-0.025	-0.015	111.0
0.0	0.0	2	3	201.99005	300.99503	1	2	2	155.04291	64.724525	0	0.198	-0.013	-0.027	-0.014	111.0
0.0	0.0	2	3	201.99005	300.99503	1	2	2	155.04291	64.724525	0	0.198	-0.011	0.015	-0.012	111.0
0.0	0.0	2	3	201.99005	300.99503	1	2	2	155.04291	64.724525	0	0.198	-0.01	0.002	-0.012	111.0
0.0	0.0	2	3	201.99005	300.99503	1	2	2	155.04291	64.724525	0	0.198	-0.01	-0.012	-0.011	111.0
0.0	0.0	2	3	201.99005	300.99503	1	2	2	155.04291	64.724525	0	0.198	-0.009	-0.016	-0.009	111.0
0.0	0.0	2	3	201.99005	300.99503	1	2	2	155.04291	64.724525	0	0.198	-0.009	-0.029	-0.009	111.0
0.0	0.0	2	3	201.99005	300.99503	1	2	2	155.04291	64.724525	0	0.198	-0.008	-0.036	-0.008	111.0
0.0	0.0	2	3	201.99005	300.99503	1	2	2	155.04291	64.724525	0	0.198	-0.007	-0.016	-0.008	111.0
0.0	0.0	2	3	201.99005	300.99503	1	2	2	155.04291	64.724525	0	0.198	-0.006	-0.016	-0.007	111.0
0.0	0.0	2	3	201.99005	300.99503	1	2	2	155.04291	64.724525	0	0.198	-0.005	-0.003	-0.006	111.0
0.0	0.0	2	3	201.99005	300.99503	1	2	2	155.04291	64.724525	0	0.198	-0.005	-0.016	-0.006	111.0
0.0	0.0	2	3	201.99005	300.99503	1	2	2	155.04291	64.724525	0	0.198	-0.004	-0.1	-0.005	111.0
0.0	0.0	2	3	201.99005	300.99503	1	2	2	155.04291	64.724525	0	0.198	-0.003	0.0	-0.004	111.0
0.0	0.0	2	3	201.99005	300.99503	1	2	2	155.04291	64.724525	0	0.198	-0.002	-0.017	-0.004	111.0
0.0	0.0	2	3	201.99005	300.99503	1	2	2	155.04291	64.724525	0	0.198	-0.001	0.0	-0.004	111.0
0.0	0.0	2	3	201.99005	300.99503	1	2	2	155.04291	64.724525	0	0.198	-0.001	-0.041	-0.004	111.0
0.0	0.0	2	3	201.99005	300.99503	1	2	2	155.04291	64.724525	0	0.198	0.0	0.009	-0.003	111.0
0.0	0.0	2	3	201.99005	300.99503	1	2	2	155.04291	64.724525	0	0.198	0.0	0.018	-0.003	111.0
0.0	0.0	2	3	201.99005	300.99503	1	2	2	155.04291	64.724525	0	0.198	0.0	0.013	-0.003	111.0
0.0	0.0	2	3	201.99005	300.99503	1	2	2	155.04291	64.724525	0	0.198	-0.001	-0.086	-0.002	111.0
0.0	0.0	2	3	201.99005	300.99503	1	2	2	155.04291	64.724525	0	0.198	0.0	0.009	-0.002	111.0
0.0	0.0	2	3	201.99005	300.99503	1	2	2	155.04291	64.724525	0	0.198	0.0	0.026	-0.002	111.0
0.0	0.0	2	3	201.99005	300.99503	1	2	2	155.04291	64.724525	0	0.198	-0.001	-0.053	-0.002	111.0
0.0	0.0	2	3	201.99005	300.99503	1	2	2	155.04291	64.724525	0	0.198	0.0	0.046	-0.002	111.0
0.0	0.0	2	3	201.99005	300.99503	1	2	2	155.04291	64.724525	0	0.198	0.0	0.031	-0.001	111.0
0.0	0.0	2	3	201.99005	300.99503	1	2	2	155.04291	64.724525	0	0.198	0.0	-0.01	-0.001	111.0
0.0	0.0	2	3	201.99005	300.99503	1	2	2	155.04291	64.724525	0	0.198	0.0	0.007	-0.001	111.0
0.0	0.0	2	3	201.99005	300.99503	1	2	2	155.04291	64.724525	0	0.198	0.0	0.0	-0.001	111.0
0.0	0.0	2	3	201.99005	300.99503	1	2	2	155.04291	64.724525	0	0.198	0.0	0.026	0.0	111.0
0.0	0.0	2	3	201.99005	300.99503	1	2	2	155.04291	64.724525	0	0.198	-0.001	-0.012	0.0	111.0
0.0	0.0	2	3	201.99005	300.99503	1	2	2	155.04291	64.724525	0	0.198	0.0	0.004	0.0	111.0
0.0	0.0	2	3	201.99005	300.99503	1	2	2	155.04291	64.724525	0	0.198	0.0	-0.003	0.0	111.0
0.0	0.0	2	3	201.99005	300.99503	1	2	2	155.04291	64.724525	0	0.198	0.0	0.031	0.0	111.0
0.0	0.0	2	3	201.99005	300.99503	1	2	2	155.04291	64.724525	0	0.198	-0.001	-0.054	0.0	111.0
0.0	0.0	2	3	201.99005	300.99503	1	2	2	155.04291	64.724525	0	0.198	0.0	0.009	0.0	111.0
0.0	0.0	2	3	201.99005	300.99503	1	2	2	155.04291	64.724525	0	0.198	-0.001	-0.03	0.0	111.0
0.0	0.0	2	3	201.99005	300.99503	1	2	2	155.04291	64.724525	0	0.198	0.0	0.029	0.0	111.0
0.0	0.0	2	3	201.99005	300.99503	1	2	2	155.04291	64.724525	0	0.198	0.0	0.007	0.0	111.0
0.0	0.0	2	3	201.99005	300.99503	1	2	2	155.04291	64.724525	0	0.198	0.0	-0.005	0.0	111.0
0.0	0.0	2	3	201.99005	300.99503	1	2	2	155.04291	64.724525	0	0.198	0.0	0.061	0.0	111.0
0.0	0.0	2	3	201.99005	300.99503	1	2	2	155.04291	64.724525	0	0.198	0.0	0.015	0.0	111.0
0.0	0.0	2	3	201.99005	300.99503	1	2	2	155.04291	64.724525	0	0.198	0.0	0.035	0.0	111.0
0.0	0.0	2	3	201.99005	300.99503	1	2	2	155.04291	64.724525	0	0.198	0.0	0.029	0.0	111.0
0.0	0.0	2	3	201.99005	300.99503	1	2	2	155.04291	64.724525	0	0.198	-0.001	-0.049	0.0	111.0
0.0	0.0	2	3	201.99005	300.99503	1	2	2	155.04291	64.724525	0	0.198	0.0	0.026	0.0	111.0
0.0	0.0	2	3	201.99005	300.99503	1	2	2	155.04291	64.724525	0	0.198	0.0	0.218	0.0	111.0
0.0	0.0	2	3	201.99005	300.99503	1	2	2	155.04291	64.724525	0	0.198	0.0	0.009	0.0	111.0
0.0	0.0	2	3	201.99005	300.99503	1	2	2	155.04291	64.724525	0	0.198	0.0	-0.005	0.0	111.0
0.0	0.0	2	3	201.99005	300.99503	1	2	2	155.04291	64.724525	0	0.198	0.0	-0.01	0.0	111.0
0.0	0.0	2	3	201.99005	300.99503	1	2	2	155.04291	64.724525	0	0.198	-0.001	-0.056	0.0	111.0
[truncated: 6,720 more rows]
