# Supplementary material for: Just noticeable differences for elbow joint torque feedback
Source: Sci Rep. 2021 Dec 7;11:23553. doi: 10.1038/s41598-021-02630-3 (PMC8651665; doi:10.1038/s41598-021-02630-3)
Supplement: Supplementary file 2 — Supplementary Information. [file 41598_2021_2630_MOESM2_ESM.zip › SupplementaryData_ScientificReports_KimAsbeck2021/S8_NTR.csv]

data 1	data 2	data 3	data 4	data 5	data 6	data 7	data 8	data 9	data 10	data 11	data 12	data 13	data 14	data 15	data 16	data 17
0.0	0.0	1	1	400.0	400.0	0	1	1	0.0	0.0	0	0.216	0.0	-0.008	0.0	11.0
0.0	0.0	1	1	400.0	400.0	0	1	1	0.0	0.0	0	0.216	0.0	0.012	0.0	11.0
0.0	0.0	1	1	400.0	400.0	0	1	1	0.0	0.0	0	0.216	-0.001	-0.051	0.0	11.0
0.0	0.0	1	1	400.0	400.0	0	1	1	0.0	0.0	0	0.216	0.01	1.299	1.43	11.0
0.0	0.0	1	1	400.0	400.0	0	1	1	0.0	0.0	0	0.217	0.02	1.421	1.43	11.0
0.0	0.0	1	1	400.0	400.0	0	1	1	0.0	0.0	0	0.217	0.029	1.222	1.235	11.0
0.0	0.0	1	1	400.0	400.0	0	1	1	0.0	0.0	0	0.217	0.035	1.163	1.148	11.0
0.0	0.0	1	1	400.0	400.0	0	1	1	0.0	0.0	0	0.217	0.041	1.172	1.148	11.0
0.0	0.0	1	1	400.0	400.0	0	1	1	0.0	0.0	0	0.217	0.045	1.024	0.991	11.0
0.0	0.0	1	1	400.0	400.0	0	1	1	0.0	0.0	0	0.217	0.047	0.96	0.921	11.0
0.0	0.0	1	1	400.0	400.0	0	1	1	0.0	0.0	0	0.217	0.049	0.971	0.921	11.0
0.0	0.0	1	1	400.0	400.0	0	1	1	0.0	0.0	0	0.217	0.051	0.792	0.795	11.0
0.0	0.0	1	1	400.0	400.0	0	1	1	0.0	0.0	0	0.217	0.053	0.823	0.795	11.0
0.0	0.0	1	1	400.0	400.0	0	1	1	0.0	0.0	0	0.217	0.054	0.767	0.739	11.0
0.0	0.0	1	1	400.0	400.0	0	1	1	0.0	0.0	0	0.217	0.054	0.66	0.638	11.0
0.0	0.0	1	1	400.0	400.0	0	1	1	0.0	0.0	0	0.216	0.055	0.766	0.638	11.0
0.0	0.0	1	1	400.0	400.0	0	1	1	0.0	0.0	0	0.216	0.055	0.553	0.593	11.0
0.0	0.0	1	1	400.0	400.0	0	1	1	0.0	0.0	0	0.216	0.055	0.578	0.513	11.0
0.0	0.0	1	1	400.0	400.0	0	1	1	0.0	0.0	0	0.216	0.055	0.511	0.513	11.0
0.0	0.0	1	1	400.0	400.0	0	1	1	0.0	0.0	0	0.216	0.053	0.459	0.442	11.0
0.0	0.0	1	1	400.0	400.0	0	1	1	0.0	0.0	0	0.216	0.051	0.412	0.442	11.0
0.0	0.0	1	1	400.0	400.0	0	1	1	0.0	0.0	0	0.216	0.05	0.584	0.41	11.0
0.0	0.0	1	1	400.0	400.0	0	1	1	0.0	0.0	0	0.216	0.048	0.299	0.355	11.0
0.0	0.0	1	1	400.0	400.0	0	1	1	0.0	0.0	0	0.216	0.046	0.327	0.355	11.0
0.0	0.0	1	1	400.0	400.0	0	1	1	0.0	0.0	0	0.216	0.044	0.314	0.329	11.0
0.0	0.0	1	1	400.0	400.0	0	1	1	0.0	0.0	0	0.216	0.042	0.316	0.284	11.0
0.0	0.0	1	1	400.0	400.0	0	1	1	0.0	0.0	0	0.216	0.04	0.297	0.284	11.0
0.0	0.0	1	1	400.0	400.0	0	1	1	0.0	0.0	0	0.216	0.039	0.294	0.264	11.0
0.0	0.0	1	1	400.0	400.0	0	1	1	0.0	0.0	0	0.216	0.037	0.246	0.264	11.0
0.0	0.0	1	1	400.0	400.0	0	1	1	0.0	0.0	0	0.216	0.035	0.192	0.228	11.0
0.0	0.0	1	1	400.0	400.0	0	1	1	0.0	0.0	0	0.216	0.033	0.166	0.196	11.0
0.0	0.0	1	1	400.0	400.0	0	1	1	0.0	0.0	0	0.216	0.031	0.18	0.196	11.0
0.0	0.0	1	1	400.0	400.0	0	1	1	0.0	0.0	0	0.216	0.029	0.211	0.182	11.0
0.0	0.0	1	1	400.0	400.0	0	1	1	0.0	0.0	0	0.216	0.028	0.277	0.157	11.0
0.0	0.0	1	1	400.0	400.0	0	1	1	0.0	0.0	0	0.216	0.026	0.178	0.157	11.0
0.0	0.0	1	1	400.0	400.0	0	1	1	0.0	0.0	0	0.216	0.024	0.144	0.146	11.0
0.0	0.0	1	1	400.0	400.0	0	1	1	0.0	0.0	0	0.216	0.022	0.13	0.146	11.0
0.0	0.0	1	1	400.0	400.0	0	1	1	0.0	0.0	0	0.216	0.02	0.137	0.126	11.0
0.0	0.0	1	1	400.0	400.0	0	1	1	0.0	0.0	0	0.216	0.02	0.155	0.117	11.0
0.0	0.0	1	1	400.0	400.0	0	1	1	0.0	0.0	0	0.216	0.02	0.055	0.117	11.0
0.0	0.0	1	1	400.0	400.0	0	1	1	0.0	0.0	0	0.216	0.02	0.103	0.101	11.0
0.0	0.0	1	1	400.0	400.0	0	1	1	0.0	0.0	0	0.216	0.02	0.082	0.093	11.0
0.0	0.0	1	1	400.0	400.0	0	1	1	0.0	0.0	0	0.216	0.02	0.061	0.093	11.0
0.0	0.0	1	1	400.0	400.0	0	1	1	0.0	0.0	0	0.216	0.02	0.055	0.081	11.0
0.0	0.0	1	1	400.0	400.0	0	1	1	0.0	0.0	0	0.216	0.02	0.068	0.081	11.0
0.0	0.0	1	1	400.0	400.0	0	1	1	0.0	0.0	0	0.216	0.02	0.039	0.069	11.0
0.0	0.0	1	1	400.0	400.0	0	1	1	0.0	0.0	0	0.216	0.02	0.075	0.064	11.0
0.0	0.0	1	1	400.0	400.0	0	1	1	0.0	0.0	0	0.216	0.02	0.149	0.064	11.0
0.0	0.0	1	1	400.0	400.0	0	1	1	0.0	0.0	0	0.216	0.02	0.034	0.055	11.0
0.0	0.0	1	1	400.0	400.0	0	1	1	0.0	0.0	0	0.216	0.02	0.057	0.051	11.0
0.0	0.0	1	1	400.0	400.0	0	1	1	0.0	0.0	0	0.216	0.02	0.059	0.051	11.0
0.0	0.0	1	1	400.0	400.0	0	1	1	0.0	0.0	0	0.216	0.02	0.015	0.044	11.0
0.0	0.0	1	1	400.0	400.0	0	1	1	0.0	0.0	0	0.216	0.02	0.0	0.044	11.0
0.0	0.0	1	1	400.0	400.0	0	1	1	0.0	0.0	0	0.216	0.019	0.054	0.038	11.0
0.0	0.0	1	1	400.0	400.0	0	1	1	0.0	0.0	0	0.216	0.019	0.011	0.035	11.0
0.0	0.0	1	1	400.0	400.0	0	1	1	0.0	0.0	0	0.216	0.018	0.036	0.035	11.0
0.0	0.0	1	1	400.0	400.0	0	1	1	0.0	0.0	0	0.216	0.018	0.042	0.03	11.0
0.0	0.0	1	1	400.0	400.0	0	1	1	0.0	0.0	0	0.216	0.018	0.059	0.028	11.0
0.0	0.0	1	1	400.0	400.0	0	1	1	0.0	0.0	0	0.216	0.018	0.006	0.028	11.0
0.0	0.0	1	1	400.0	400.0	0	1	1	0.0	0.0	0	0.216	0.017	0.027	0.024	11.0
0.0	0.0	1	1	400.0	400.0	0	1	1	0.0	0.0	0	0.216	0.017	0.01	0.024	11.0
0.0	0.0	1	1	400.0	400.0	0	1	1	0.0	0.0	0	0.216	0.016	0.029	0.022	11.0
0.0	0.0	1	1	400.0	400.0	0	1	1	0.0	0.0	0	0.216	0.016	0.062	0.019	11.0
0.0	0.0	1	1	400.0	400.0	0	1	1	0.0	0.0	0	0.216	0.016	0.094	0.019	11.0
0.0	0.0	1	1	400.0	400.0	0	1	1	0.0	0.0	0	0.216	0.016	0.027	0.017	11.0
0.0	0.0	1	1	400.0	400.0	0	1	1	0.0	0.0	0	0.216	0.016	0.022	0.015	11.0
0.0	0.0	1	1	400.0	400.0	0	1	1	0.0	0.0	0	0.216	0.016	0.002	0.015	11.0
0.0	0.0	1	1	400.0	400.0	0	1	1	0.0	0.0	0	0.216	0.015	0.024	0.014	11.0
0.0	0.0	1	1	400.0	400.0	0	1	1	0.0	0.0	0	0.216	0.014	-0.071	0.014	11.0
0.0	0.0	1	1	400.0	400.0	0	1	1	0.0	0.0	0	0.216	0.014	0.023	0.012	11.0
0.0	0.0	1	1	400.0	400.0	0	1	1	0.0	0.0	0	0.216	0.014	0.007	0.01	11.0
0.0	0.0	1	1	400.0	400.0	0	1	1	0.0	0.0	0	0.216	0.014	0.04	0.01	11.0
0.0	0.0	1	1	400.0	400.0	0	1	1	0.0	0.0	0	0.216	0.015	-0.011	0.009	11.0
0.0	0.0	1	1	400.0	400.0	0	1	1	0.0	0.0	0	0.216	0.014	0.037	0.008	11.0
0.0	0.0	1	1	400.0	400.0	0	1	1	0.0	0.0	0	0.216	0.014	0.018	0.008	11.0
0.0	0.0	1	1	400.0	400.0	0	1	1	0.0	0.0	0	0.216	0.013	0.014	0.007	11.0
0.0	0.0	1	1	400.0	400.0	0	1	1	0.0	0.0	0	0.216	0.013	0.023	0.007	11.0
0.0	0.0	1	1	400.0	400.0	0	1	1	0.0	0.0	0	0.216	0.013	0.004	0.006	11.0
0.0	0.0	1	1	400.0	400.0	0	1	1	0.0	0.0	0	0.216	0.013	0.048	0.005	11.0
0.0	0.0	1	1	400.0	400.0	0	1	1	0.0	0.0	0	0.216	0.012	0.006	0.005	11.0
0.0	0.0	1	1	400.0	400.0	0	1	1	0.0	0.0	0	0.216	0.01	-0.027	0.004	11.0
0.0	0.0	1	1	400.0	400.0	0	1	1	0.0	0.0	0	0.216	0.01	0.0	0.004	11.0
0.0	0.0	1	1	400.0	400.0	0	1	1	0.0	0.0	0	0.216	0.008	-0.012	0.004	11.0
0.0	0.0	1	1	400.0	400.0	0	1	1	0.0	0.0	0	0.216	0.007	-0.017	0.003	11.0
0.0	0.0	1	1	400.0	400.0	0	1	1	0.0	0.0	0	0.216	0.006	0.014	0.003	11.0
0.0	0.0	1	1	400.0	400.0	0	1	1	0.0	0.0	0	0.216	0.005	-0.012	0.003	11.0
0.0	0.0	1	1	400.0	400.0	0	1	1	0.0	0.0	0	0.216	0.004	-0.067	0.002	11.0
0.0	0.0	1	1	400.0	400.0	0	1	1	0.0	0.0	0	0.216	0.004	0.026	0.002	11.0
0.0	0.0	1	1	400.0	400.0	0	1	1	0.0	0.0	0	0.216	0.004	0.029	0.002	11.0
0.0	0.0	1	1	400.0	400.0	0	1	1	0.0	0.0	0	0.216	0.003	-0.031	0.002	11.0
0.0	0.0	1	1	400.0	400.0	0	1	1	0.0	0.0	0	0.216	0.003	0.053	0.002	11.0
0.0	0.0	1	1	400.0	400.0	0	1	1	0.0	0.0	0	0.216	0.001	-0.024	0.001	11.0
0.0	0.0	1	1	400.0	400.0	0	1	1	0.0	0.0	0	0.216	0.001	-0.002	0.001	11.0
0.0	0.0	1	1	400.0	400.0	0	1	1	0.0	0.0	0	0.216	0.0	0.118	0.001	11.0
0.0	0.0	1	1	400.0	400.0	0	1	1	0.0	0.0	0	0.216	0.0	0.005	0.001	11.0
0.0	0.0	1	1	400.0	400.0	0	1	1	0.0	0.0	0	0.216	-0.001	-0.032	0.001	11.0
0.0	0.0	1	1	400.0	400.0	0	1	1	0.0	0.0	0	0.216	0.0	-0.002	0.0	11.0
0.0	0.0	1	1	400.0	400.0	0	1	1	0.0	0.0	0	0.216	0.0	0.0	0.0	11.0
0.0	0.0	1	1	400.0	400.0	0	1	1	0.0	0.0	0	0.216	0.0	0.102	0.0	11.0
0.0	0.0	1	1	400.0	400.0	0	1	1	0.0	0.0	0	0.216	-0.001	-0.045	0.0	11.0
0.0	0.0	1	1	400.0	400.0	0	1	1	0.0	0.0	0	0.216	0.0	0.041	0.0	11.0
0.0	0.0	1	1	400.0	400.0	0	1	1	0.0	0.0	0	0.216	-0.001	-0.024	0.0	11.0
0.0	0.0	1	1	400.0	400.0	0	1	1	0.0	0.0	0	0.216	0.0	-0.003	0.0	11.0
0.0	0.0	1	1	400.0	400.0	0	1	1	0.0	0.0	0	0.216	-0.001	-0.033	0.0	11.0
0.0	0.0	1	1	400.0	400.0	0	1	1	0.0	0.0	0	0.216	0.0	0.0	0.0	11.0
0.0	0.0	1	1	400.0	400.0	0	1	1	0.0	0.0	0	0.216	0.0	0.01	0.0	11.0
0.0	0.0	1	1	400.0	400.0	0	1	1	0.0	0.0	0	0.216	0.0	0.018	0.0	11.0
0.0	0.0	1	1	400.0	400.0	0	1	1	0.0	0.0	0	0.216	0.0	-0.005	0.0	11.0
0.0	0.0	1	1	400.0	400.0	0	1	1	0.0	0.0	0	0.216	0.0	0.006	0.0	11.0
0.0	0.0	1	1	400.0	400.0	0	1	1	0.0	0.0	0	0.216	-0.001	-0.022	0.0	11.0
0.0	0.0	1	1	400.0	400.0	0	1	1	0.0	0.0	0	0.216	-0.001	-0.028	0.0	11.0
0.0	0.0	1	1	400.0	400.0	0	1	1	0.0	0.0	0	0.216	0.0	0.039	0.0	11.0
0.0	0.0	1	1	400.0	400.0	0	1	1	0.0	0.0	0	0.216	-0.001	-0.015	0.0	11.0
0.0	0.0	1	1	400.0	400.0	0	1	1	0.0	0.0	0	0.216	0.0	0.022	0.0	11.0
0.0	0.0	1	1	400.0	400.0	0	1	1	0.0	0.0	0	0.216	-0.001	-0.018	0.0	11.0
0.0	0.0	1	1	400.0	400.0	0	1	1	0.0	0.0	0	0.216	0.0	0.002	0.0	11.0
0.0	0.0	1	1	400.0	400.0	0	1	1	0.0	0.0	0	0.216	0.0	0.009	0.0	11.0
0.0	0.0	1	1	400.0	400.0	0	1	1	0.0	0.0	0	0.216	-0.001	-0.018	0.0	11.0
0.0	0.0	1	1	400.0	400.0	0	1	1	0.0	0.0	0	0.216	0.0	-0.006	0.0	11.0
0.0	0.0	1	1	400.0	400.0	0	1	1	0.0	0.0	0	0.216	-0.001	-0.02	0.0	11.0
0.0	0.0	1	1	400.0	400.0	0	1	1	0.0	0.0	0	0.216	0.0	0.02	0.0	11.0
0.0	0.0	1	1	400.0	400.0	0	1	1	0.0	0.0	0	0.216	-0.001	-0.015	0.0	11.0
0.0	0.0	1	1	400.0	400.0	0	1	1	0.0	0.0	0	0.216	0.0	0.0	0.0	11.0
0.0	0.0	1	1	400.0	400.0	0	1	1	0.0	0.0	0	0.216	-0.001	-0.032	0.0	11.0
0.0	0.0	1	1	400.0	400.0	0	1	1	0.0	0.0	0	0.216	0.0	-0.009	0.0	11.0
0.0	0.0	1	1	400.0	400.0	0	1	1	0.0	0.0	0	0.216	0.0	0.002	0.0	11.0
0.0	0.0	1	1	400.0	400.0	0	1	1	0.0	0.0	0	0.216	0.0	-0.007	0.0	11.0
0.0	0.0	1	1	400.0	400.0	0	1	1	0.0	0.0	0	0.216	-0.001	-0.019	0.0	11.0
0.0	0.0	1	1	400.0	400.0	0	1	1	0.0	0.0	0	0.216	0.0	-0.009	0.0	11.0
0.0	0.0	1	1	400.0	400.0	0	1	1	0.0	0.0	0	0.216	-0.001	-0.012	0.0	11.0
0.0	0.0	1	1	400.0	400.0	0	1	1	0.0	0.0	0	0.216	-0.001	-0.044	0.0	11.0
0.0	0.0	1	1	400.0	400.0	0	1	1	0.0	0.0	0	0.216	0.0	-0.011	0.0	11.0
0.0	0.0	1	1	400.0	400.0	0	1	1	0.0	0.0	0	0.216	-0.001	-0.075	0.0	11.0
0.0	0.0	1	1	400.0	400.0	0	1	1	0.0	0.0	0	0.216	0.0	0.029	0.0	11.0
0.0	0.0	1	1	400.0	400.0	0	1	1	0.0	0.0	0	0.216	0.0	0.006	0.0	11.0
0.0	0.0	1	1	400.0	400.0	0	1	1	0.0	0.0	0	0.216	0.0	-0.004	0.0	11.0
0.0	0.0	1	1	400.0	400.0	0	1	1	0.0	0.0	0	0.216	0.0	0.012	0.0	11.0
0.0	0.0	1	1	400.0	400.0	0	1	1	0.0	0.0	0	0.216	0.0	-0.004	0.0	11.0
0.0	0.0	1	1	400.0	400.0	0	1	1	0.0	0.0	0	0.216	0.0	0.03	0.0	11.0
0.0	0.0	1	1	400.0	400.0	0	1	1	0.0	0.0	0	0.216	-0.001	-0.045	0.0	11.0
0.0	0.0	1	1	400.0	400.0	0	1	1	0.0	0.0	0	0.216	0.0	-0.005	0.0	11.0
0.0	0.0	1	1	400.0	400.0	0	1	1	0.0	0.0	0	0.216	-0.001	-0.012	0.0	11.0
0.0	0.0	1	1	400.0	400.0	0	1	1	0.0	0.0	0	0.216	0.0	-0.009	0.0	11.0
0.0	0.0	1	1	400.0	400.0	0	1	1	0.0	0.0	0	0.216	0.0	0.014	0.0	11.0
0.0	0.0	1	1	400.0	400.0	0	1	1	0.0	0.0	0	0.216	0.0	0.012	0.0	11.0
0.0	0.0	1	1	400.0	400.0	0	1	1	0.0	0.0	0	0.216	-0.001	-0.037	0.0	11.0
0.0	0.0	1	1	400.0	400.0	0	1	1	0.0	0.0	0	0.216	-0.001	-0.017	0.0	11.0
0.0	0.0	1	1	400.0	400.0	0	1	1	0.0	0.0	0	0.216	0.0	0.03	0.0	11.0
0.0	0.0	1	1	400.0	400.0	0	1	1	0.0	0.0	0	0.216	0.0	-0.009	0.0	11.0
0.0	0.0	1	1	400.0	400.0	0	1	1	0.0	0.0	0	0.216	0.0	-0.009	0.0	11.0
0.0	0.0	1	1	400.0	400.0	0	1	1	0.0	0.0	0	0.216	0.0	-0.003	0.0	11.0
0.0	0.0	1	1	400.0	400.0	0	1	1	0.0	0.0	0	0.216	-0.001	-0.037	0.0	11.0
0.0	0.0	1	1	400.0	400.0	0	1	1	0.0	0.0	0	0.216	0.0	0.024	0.0	11.0
0.0	0.0	1	1	400.0	400.0	0	1	1	0.0	0.0	0	0.216	0.0	0.017	0.0	11.0
0.0	0.0	1	1	400.0	400.0	0	1	1	0.0	0.0	0	0.216	0.0	0.005	0.0	11.0
0.0	0.0	1	1	400.0	400.0	0	1	1	0.0	0.0	0	0.216	0.0	-0.008	0.0	11.0
0.0	0.0	1	1	400.0	400.0	0	1	1	0.0	0.0	0	0.216	0.0	0.035	0.0	11.0
0.0	0.0	1	1	400.0	400.0	0	1	1	0.0	0.0	0	0.216	0.0	0.009	0.0	11.0
0.0	0.0	1	1	400.0	400.0	0	1	1	0.0	0.0	0	0.216	-0.001	-0.022	0.0	11.0
0.0	0.0	1	1	400.0	400.0	0	1	1	0.0	0.0	0	0.216	0.0	0.004	0.0	11.0
0.0	0.0	1	1	400.0	400.0	0	1	1	0.0	0.0	0	0.216	-0.001	-0.015	0.0	11.0
0.0	0.0	1	1	400.0	400.0	0	1	1	0.0	0.0	0	0.216	0.0	0.012	0.0	11.0
0.0	0.0	1	1	400.0	400.0	0	1	1	0.0	0.0	0	0.216	0.0	0.05	0.0	11.0
0.0	0.0	1	1	400.0	400.0	0	1	1	0.0	0.0	0	0.216	0.0	0.006	0.0	11.0
0.0	0.0	1	1	400.0	400.0	0	1	1	0.0	0.0	0	0.216	-0.001	-0.055	0.0	11.0
0.0	0.0	1	1	400.0	400.0	0	1	1	0.0	0.0	0	0.216	0.0	0.015	0.0	11.0
0.0	0.0	1	1	400.0	400.0	0	1	1	0.0	0.0	0	0.216	0.0	0.021	0.0	11.0
0.0	0.0	1	1	400.0	400.0	0	1	1	0.0	0.0	0	0.216	-0.001	-0.026	0.0	11.0
0.0	0.0	1	1	400.0	400.0	0	1	1	0.0	0.0	0	0.216	-0.001	-0.017	0.0	11.0
0.0	0.0	1	1	400.0	400.0	0	1	1	0.0	0.0	0	0.216	0.0	0.022	0.0	11.0
0.0	0.0	1	1	400.0	400.0	0	1	1	0.0	0.0	0	0.216	-0.001	-0.084	0.0	11.0
0.0	0.0	1	1	400.0	400.0	0	1	1	0.0	0.0	0	0.216	0.0	0.009	0.0	11.0
0.0	0.0	1	1	400.0	400.0	0	1	1	0.0	0.0	0	0.216	0.0	0.017	0.0	11.0
0.0	0.0	1	1	400.0	400.0	0	1	1	0.0	0.0	0	0.216	0.0	0.008	0.0	11.0
0.0	0.0	1	1	400.0	400.0	0	1	1	0.0	0.0	0	0.216	0.0	-0.001	0.0	11.0
0.0	0.0	1	1	400.0	400.0	0	1	1	0.0	0.0	0	0.216	0.0	0.006	0.0	11.0
0.0	0.0	1	1	400.0	400.0	0	1	1	0.0	0.0	0	0.216	-0.001	-0.066	0.0	11.0
0.0	0.0	1	1	400.0	400.0	0	1	1	0.0	0.0	0	0.216	-0.001	-0.032	0.0	11.0
0.0	0.0	1	1	400.0	400.0	0	1	1	0.0	0.0	0	0.216	0.0	-0.007	0.0	11.0
0.0	0.0	1	1	400.0	400.0	0	1	1	0.0	0.0	0	0.216	0.0	0.012	0.0	11.0
0.0	0.0	1	1	400.0	400.0	0	1	1	0.0	0.0	0	0.216	0.0	0.137	0.0	11.0
0.0	0.0	1	1	400.0	400.0	0	1	1	0.0	0.0	0	0.216	0.0	-0.007	0.0	11.0
0.0	0.0	1	1	400.0	400.0	0	1	1	0.0	0.0	0	0.216	-0.001	-0.019	0.0	11.0
0.0	0.0	1	1	400.0	400.0	0	1	1	0.0	0.0	0	0.216	0.0	0.014	0.0	11.0
0.0	0.0	1	1	400.0	400.0	0	1	1	0.0	0.0	0	0.216	0.0	0.012	0.0	11.0
0.0	0.0	1	1	400.0	400.0	0	1	1	0.0	0.0	0	0.216	0.0	0.006	0.0	11.0
0.0	0.0	1	1	400.0	400.0	0	1	1	0.0	0.0	0	0.216	0.0	0.025	0.0	11.0
0.0	0.0	1	1	400.0	400.0	0	1	1	0.0	0.0	0	0.216	0.0	-0.009	0.0	11.0
0.0	0.0	1	1	400.0	400.0	0	1	1	0.0	0.0	0	0.216	0.0	0.024	0.0	11.0
0.0	0.0	1	1	400.0	400.0	0	1	1	0.0	0.0	0	0.216	-0.001	-0.022	0.0	11.0
0.0	0.0	1	1	400.0	400.0	0	1	1	0.0	0.0	0	0.216	0.0	0.0	0.0	11.0
0.0	0.0	1	1	400.0	400.0	0	1	1	0.0	0.0	0	0.216	-0.001	-0.052	0.0	11.0
0.0	0.0	1	1	400.0	400.0	0	1	1	0.0	0.0	0	0.216	0.0	0.028	0.0	11.0
0.0	0.0	1	1	400.0	400.0	0	1	1	0.0	0.0	0	0.216	0.0	0.029	0.0	11.0
0.0	0.0	1	1	400.0	400.0	0	1	1	0.0	0.0	0	0.216	-0.001	-0.037	0.0	11.0
0.0	0.0	1	1	400.0	400.0	0	1	1	0.0	0.0	0	0.216	-0.001	-0.013	0.0	11.0
0.0	0.0	1	1	400.0	400.0	0	1	1	0.0	0.0	0	0.216	0.0	0.097	0.0	11.0
0.0	0.0	1	1	400.0	400.0	0	1	1	0.0	0.0	0	0.216	0.0	0.025	0.0	11.0
0.0	0.0	1	1	400.0	400.0	0	1	1	0.0	0.0	0	0.216	-0.001	-0.013	0.0	11.0
0.0	0.0	1	1	400.0	400.0	0	1	1	0.0	0.0	0	0.216	0.0	-0.005	0.0	11.0
0.0	0.0	1	1	400.0	400.0	0	1	1	0.0	0.0	0	0.216	-0.001	-0.017	0.0	11.0
0.0	0.0	1	1	400.0	400.0	0	1	1	0.0	0.0	0	0.216	0.0	0.014	0.0	11.0
0.0	0.0	1	1	400.0	400.0	0	1	1	0.0	0.0	0	0.216	0.0	0.039	0.0	11.0
0.0	0.0	1	1	400.0	400.0	0	1	1	0.0	0.0	0	0.216	-0.001	-0.043	0.0	11.0
0.0	0.0	1	1	400.0	400.0	0	1	1	0.0	0.0	0	0.216	0.0	0.027	0.0	11.0
0.0	0.0	1	1	400.0	400.0	0	1	1	0.0	0.0	0	0.216	0.0	-0.002	0.0	11.0
0.0	0.0	1	1	400.0	400.0	0	1	1	0.0	0.0	0	0.216	0.0	0.002	0.0	11.0
0.0	0.0	1	1	400.0	400.0	0	1	1	0.0	0.0	0	0.216	-0.001	-0.05	0.0	11.0
0.0	0.0	1	1	400.0	400.0	0	1	1	0.0	0.0	0	0.216	0.0	0.022	0.0	11.0
0.0	0.0	1	1	400.0	400.0	0	1	1	0.0	0.0	0	0.216	0.0	0.002	0.0	11.0
0.0	0.0	1	1	400.0	400.0	0	1	1	0.0	0.0	0	0.216	-0.001	-0.059	0.0	11.0
0.0	0.0	1	1	400.0	400.0	0	1	1	0.0	0.0	0	0.216	0.0	0.017	0.0	11.0
0.0	0.0	1	1	400.0	400.0	0	1	1	0.0	0.0	0	0.216	-0.001	-0.017	0.0	11.0
0.0	0.0	1	1	400.0	400.0	0	1	1	0.0	0.0	0	0.216	0.0	0.004	0.0	11.0
0.0	0.0	1	1	400.0	400.0	0	1	1	0.0	0.0	0	0.216	0.0	0.024	0.0	11.0
0.0	0.0	1	1	400.0	400.0	0	1	1	0.0	0.0	0	0.216	-0.001	-0.026	0.0	11.0
0.0	0.0	1	1	400.0	400.0	0	1	1	0.0	0.0	0	0.216	0.0	0.029	0.0	11.0
0.0	0.0	1	1	400.0	400.0	0	1	1	0.0	0.0	0	0.216	0.0	0.002	0.0	11.0
0.0	0.0	1	1	400.0	400.0	0	1	1	0.0	0.0	0	0.216	0.0	0.014	0.0	11.0
0.0	0.0	1	1	400.0	400.0	0	1	1	0.0	0.0	0	0.216	0.0	0.005	0.0	11.0
0.0	0.0	1	1	400.0	400.0	0	1	1	0.0	0.0	0	0.216	0.0	-0.006	0.0	111.0
0.0	0.0	1	1	400.0	400.0	0	1	1	0.0	0.0	0	0.216	0.0	0.027	0.0	11.0
0.0	0.0	1	1	400.0	400.0	0	1	1	0.0	0.0	0	0.216	-0.001	-0.025	0.0	11.0
0.0	0.0	1	1	400.0	400.0	0	1	1	0.0	0.0	0	0.216	0.0	0.011	0.0	11.0
0.0	0.0	1	1	400.0	400.0	0	1	1	0.0	0.0	0	0.216	0.0	0.005	0.0	11.0
0.0	0.0	1	1	400.0	400.0	0	1	1	0.0	0.0	0	0.216	0.0	0.017	0.0	11.0
0.0	0.0	1	1	400.0	400.0	0	1	1	0.0	0.0	0	0.216	0.0	0.02	0.0	11.0
0.0	0.0	1	1	400.0	400.0	0	1	1	0.0	0.0	0	0.216	0.0	0.009	0.0	11.0
0.0	0.0	1	1	400.0	400.0	0	1	1	0.0	0.0	0	0.216	-0.001	-0.015	0.0	11.0
0.0	0.0	1	1	400.0	400.0	0	1	1	0.0	0.0	0	0.216	0.0	0.017	0.0	11.0
0.0	0.0	1	1	400.0	400.0	0	1	1	0.0	0.0	0	0.216	0.0	0.014	0.0	11.0
0.0	0.0	1	1	400.0	400.0	0	1	1	0.0	0.0	0	0.216	0.0	0.057	0.0	11.0
0.0	0.0	1	1	400.0	400.0	0	1	1	0.0	0.0	0	0.216	0.0	0.01	0.0	11.0
0.0	0.0	1	1	400.0	400.0	0	1	1	0.0	0.0	0	0.216	0.0	-0.004	0.0	11.0
0.0	0.0	1	1	400.0	400.0	0	1	1	0.0	0.0	0	0.216	0.0	0.004	0.0	11.0
0.0	0.0	1	1	400.0	400.0	0	1	1	0.0	0.0	0	0.216	0.0	0.01	0.0	11.0
0.0	0.0	1	1	400.0	400.0	0	1	1	0.0	0.0	0	0.216	-0.001	-0.014	0.0	11.0
0.0	0.0	1	1	400.0	400.0	0	1	1	0.0	0.0	0	0.216	0.0	-0.01	0.0	11.0
0.0	0.0	1	1	400.0	400.0	0	1	1	0.0	0.0	0	0.216	0.0	-0.007	0.0	11.0
0.0	0.0	1	1	400.0	400.0	0	1	1	0.0	0.0	0	0.216	0.0	-0.007	0.0	11.0
0.0	0.0	1	1	400.0	400.0	0	1	1	0.0	0.0	0	0.216	-0.001	-0.015	0.0	11.0
0.0	0.0	1	1	400.0	400.0	0	1	1	0.0	0.0	0	0.216	0.0	0.065	0.0	11.0
0.0	0.0	1	1	400.0	400.0	0	1	1	0.0	0.0	0	0.216	0.0	0.027	0.0	11.0
0.0	0.0	1	1	400.0	400.0	0	1	1	0.0	0.0	0	0.216	-0.001	-0.064	0.0	111.0
0.0	0.0	1	1	400.0	400.0	0	1	1	0.0	0.0	0	0.216	0.0	0.027	0.0	11.0
0.0	0.0	1	1	400.0	400.0	0	1	1	0.0	0.0	0	0.216	0.0	-0.007	0.0	11.0
0.0	0.0	1	1	400.0	400.0	0	1	1	0.0	0.0	0	0.216	0.0	0.001	0.0	11.0
0.0	0.0	1	1	400.0	400.0	0	1	1	0.0	0.0	0	0.216	-0.001	-0.02	0.0	11.0
0.0	0.0	1	1	400.0	400.0	0	1	1	0.0	0.0	0	0.216	0.0	0.019	0.0	11.0
0.0	0.0	1	1	400.0	400.0	0	1	1	0.0	0.0	0	0.216	0.0	0.019	0.0	11.0
0.0	0.0	1	1	400.0	400.0	0	1	1	0.0	0.0	0	0.216	0.0	0.002	0.0	11.0
0.0	0.0	1	1	400.0	400.0	0	1	1	0.0	0.0	0	0.216	-0.001	-0.025	0.0	11.0
0.0	0.0	1	1	400.0	400.0	0	1	1	0.0	0.0	0	0.216	0.0	0.01	0.0	11.0
0.0	0.0	1	1	400.0	400.0	0	1	1	0.0	0.0	0	0.216	0.0	0.037	0.0	11.0
0.0	0.0	1	1	400.0	400.0	0	1	1	0.0	0.0	0	0.216	0.0	-0.008	0.0	11.0
0.0	0.0	1	1	400.0	400.0	0	1	1	0.0	0.0	0	0.216	0.0	-0.008	0.0	11.0
0.0	0.0	1	1	400.0	400.0	0	1	1	0.0	0.0	0	0.216	0.0	0.049	0.0	11.0
0.0	0.0	1	1	400.0	400.0	0	1	1	0.0	0.0	0	0.216	-0.001	-0.031	0.0	11.0
0.0	0.0	1	1	400.0	400.0	0	1	1	0.0	0.0	0	0.216	-0.001	-0.017	0.0	11.0
0.0	0.0	1	1	400.0	400.0	0	1	1	0.0	0.0	0	0.216	-0.001	-0.03	0.0	11.0
-5555.5557	-400.0	1	1	400.0	400.0	0	1	1	0.0	0.0	1	0.216	0.0	0.032	0.0	11.0
-5555.5557	-400.0	1	1	400.0	400.0	0	1	1	0.0	0.0	1	0.216	0.0	0.002	0.0	11.0
-5555.5557	-400.0	1	1	400.0	400.0	0	1	1	0.0	0.0	1	0.216	-0.001	-0.131	-0.392	11.0
-5555.5557	-400.0	1	1	400.0	400.0	0	1	1	0.0	0.0	1	0.216	-0.003	-0.397	-0.392	11.0
-5555.5557	-400.0	1	1	400.0	400.0	0	1	1	0.0	0.0	1	0.216	-0.007	-0.595	-0.757	11.0
-5555.5557	-400.0	1	1	400.0	400.0	0	1	1	0.0	0.0	1	0.216	-0.012	-0.718	-0.757	11.0
-5555.5557	-400.0	1	1	400.0	400.0	0	1	1	0.0	0.0	1	0.215	-0.022	-1.444	-1.413	11.0
-5555.5557	-400.0	1	1	400.0	400.0	0	1	1	0.0	0.0	1	0.215	-0.032	-1.676	-1.706	11.0
-5555.5557	-400.0	1	1	400.0	400.0	0	1	1	0.0	0.0	1	0.215	-0.043	-1.62	-1.706	11.0
-5555.5557	-400.0	1	1	400.0	400.0	0	1	1	0.0	0.0	1	0.215	-0.057	-2.237	-2.232	11.0
-5555.5557	-400.0	1	1	400.0	400.0	0	1	1	0.0	0.0	1	0.215	-0.072	-2.532	-2.467	11.0
-5555.5557	-400.0	1	1	400.0	400.0	0	1	1	0.0	0.0	1	0.214	-0.086	-2.466	-2.467	11.0
-5555.5557	-400.0	1	1	400.0	400.0	0	1	1	0.0	0.0	1	0.214	-0.1	-2.881	-2.889	11.0
-5555.5557	-400.0	1	1	400.0	400.0	0	1	1	0.0	0.0	1	0.214	-0.115	-2.911	-3.078	11.0
-5555.5557	-400.0	1	1	400.0	400.0	0	1	1	0.0	0.0	1	0.214	-0.128	-3.082	-3.078	11.0
-5555.5557	-400.0	1	1	400.0	400.0	0	1	1	0.0	0.0	1	0.213	-0.144	-3.461	-3.417	11.0
-5555.5557	-400.0	1	1	400.0	400.0	0	1	1	0.0	0.0	1	0.213	-0.158	-3.4	-3.417	11.0
-5555.5557	-400.0	1	1	400.0	400.0	0	1	1	0.0	0.0	1	0.213	-0.173	-3.833	-3.709	11.0
-5555.5557	-400.0	1	1	400.0	400.0	0	1	1	0.0	0.0	1	0.212	-0.187	-3.706	-3.84	11.0
-5555.5557	-400.0	1	1	400.0	400.0	0	1	1	0.0	0.0	1	0.212	-0.199	-3.819	-3.84	11.0
-5555.5557	-400.0	1	1	400.0	400.0	0	1	1	0.0	0.0	1	0.212	-0.212	-4.027	-4.075	11.0
-5555.5557	-400.0	1	1	400.0	400.0	0	1	1	0.0	0.0	1	0.211	-0.226	-4.159	-4.075	11.0
-5555.5557	-400.0	1	1	400.0	400.0	0	1	1	0.0	0.0	1	0.211	-0.237	-4.176	-4.18	11.0
-5555.5557	-400.0	1	1	400.0	400.0	0	1	1	0.0	0.0	1	0.211	-0.249	-4.33	-4.369	11.0
-5555.5557	-400.0	1	1	400.0	400.0	0	1	1	0.0	0.0	1	0.211	-0.261	-4.386	-4.369	11.0
-5555.5557	-400.0	1	1	400.0	400.0	0	1	1	0.0	0.0	1	0.21	-0.271	-4.492	-4.453	11.0
-5555.5557	-400.0	1	1	400.0	400.0	0	1	1	0.0	0.0	1	0.21	-0.282	-4.588	-4.604	11.0
-5555.5557	-400.0	1	1	400.0	400.0	0	1	1	0.0	0.0	1	0.21	-0.291	-4.581	-4.604	11.0
-5555.5557	-400.0	1	1	400.0	400.0	0	1	1	0.0	0.0	1	0.21	-0.301	-4.627	-4.672	11.0
-5555.5557	-400.0	1	1	400.0	400.0	0	1	1	0.0	0.0	1	0.21	-0.308	-4.649	-4.672	11.0
-5555.5557	-400.0	1	1	400.0	400.0	0	1	1	0.0	0.0	1	0.21	-0.317	-4.836	-4.793	11.0
-5555.5557	-400.0	1	1	400.0	400.0	0	1	1	0.0	0.0	1	0.21	-0.326	-4.92	-4.898	11.0
-5555.5557	-400.0	1	1	400.0	400.0	0	1	1	0.0	0.0	1	0.21	-0.334	-4.975	-4.898	11.0
-5555.5557	-400.0	1	1	400.0	400.0	0	1	1	0.0	0.0	1	0.21	-0.343	-4.914	-4.945	11.0
-5555.5557	-400.0	1	1	400.0	400.0	0	1	1	0.0	0.0	1	0.21	-0.349	-5.015	-5.029	11.0
-5555.5557	-400.0	1	1	400.0	400.0	0	1	1	0.0	0.0	1	0.21	-0.356	-4.982	-5.029	11.0
-5555.5557	-400.0	1	1	400.0	400.0	0	1	1	0.0	0.0	1	0.209	-0.363	-5.097	-5.067	11.0
-5555.5557	-400.0	1	1	400.0	400.0	0	1	1	0.0	0.0	1	0.209	-0.369	-5.11	-5.067	11.0
-5555.5557	-400.0	1	1	400.0	400.0	0	1	1	0.0	0.0	1	0.209	-0.375	-5.11	-5.134	11.0
-5555.5557	-400.0	1	1	400.0	400.0	0	1	1	0.0	0.0	1	0.209	-0.381	-5.248	-5.165	11.0
-5555.5557	-400.0	1	1	400.0	400.0	0	1	1	0.0	0.0	1	0.209	-0.385	-5.147	-5.165	11.0
-5555.5557	-400.0	1	1	400.0	400.0	0	1	1	0.0	0.0	1	0.209	-0.389	-5.235	-5.218	11.0
-5555.5557	-400.0	1	1	400.0	400.0	0	1	1	0.0	0.0	1	0.209	-0.393	-5.255	-5.244	11.0
-5555.5557	-400.0	1	1	400.0	400.0	0	1	1	0.0	0.0	1	0.209	-0.397	-5.277	-5.244	11.0
-5555.5557	-400.0	1	1	400.0	400.0	0	1	1	0.0	0.0	1	0.208	-0.401	-5.284	-5.286	11.0
-5555.5557	-400.0	1	1	400.0	400.0	0	1	1	0.0	0.0	1	0.208	-0.404	-5.297	-5.286	11.0
-5555.5557	-400.0	1	1	400.0	400.0	0	1	1	0.0	0.0	1	0.208	-0.407	-5.334	-5.306	11.0
-5555.5557	-400.0	1	1	400.0	400.0	0	1	1	0.0	0.0	1	0.208	-0.409	-5.269	-5.34	11.0
-5555.5557	-400.0	1	1	400.0	400.0	0	1	1	0.0	0.0	1	0.208	-0.413	-5.36	-5.34	11.0
-5555.5557	-400.0	1	1	400.0	400.0	0	1	1	0.0	0.0	1	0.208	-0.417	-5.386	-5.356	11.0
-5555.5557	-400.0	1	1	400.0	400.0	0	1	1	0.0	0.0	1	0.207	-0.42	-5.314	-5.384	11.0
-5555.5557	-400.0	1	1	400.0	400.0	0	1	1	0.0	0.0	1	0.207	-0.423	-5.389	-5.384	11.0
-5555.5557	-400.0	1	1	400.0	400.0	0	1	1	0.0	0.0	1	0.207	-0.425	-5.414	-5.397	11.0
-5555.5557	-400.0	1	1	400.0	400.0	0	1	1	0.0	0.0	1	0.207	-0.428	-5.576	-5.397	11.0
-5555.5557	-400.0	1	1	400.0	400.0	0	1	1	0.0	0.0	1	0.207	-0.43	-5.42	-5.419	11.0
-5555.5557	-400.0	1	1	400.0	400.0	0	1	1	0.0	0.0	1	0.206	-0.431	-5.309	-5.429	11.0
-5555.5557	-400.0	1	1	400.0	400.0	0	1	1	0.0	0.0	1	0.206	-0.433	-5.429	-5.429	11.0
-5555.5557	-400.0	1	1	400.0	400.0	0	1	1	0.0	0.0	1	0.206	-0.435	-5.446	-5.447	11.0
-5555.5557	-400.0	1	1	400.0	400.0	0	1	1	0.0	0.0	1	0.206	-0.437	-5.49	-5.455	11.0
-5555.5557	-400.0	1	1	400.0	400.0	0	1	1	0.0	0.0	1	0.206	-0.439	-5.508	-5.455	11.0
-5555.5557	-400.0	1	1	400.0	400.0	0	1	1	0.0	0.0	1	0.206	-0.441	-5.364	-5.47	11.0
-5555.5557	-400.0	1	1	400.0	400.0	0	1	1	0.0	0.0	1	0.206	-0.441	-5.432	-5.47	11.0
-5555.5557	-400.0	1	1	400.0	400.0	0	1	1	0.0	0.0	1	0.205	-0.441	-5.474	-5.476	11.0
-5555.5557	-400.0	1	1	400.0	400.0	0	1	1	0.0	0.0	1	0.205	-0.441	-5.416	-5.488	11.0
-5555.5557	-400.0	1	1	400.0	400.0	0	1	1	0.0	0.0	1	0.205	-0.441	-5.494	-5.488	11.0
-5555.5557	-400.0	1	1	400.0	400.0	0	1	1	0.0	0.0	1	0.205	-0.441	-5.537	-5.493	11.0
-5555.5557	-400.0	1	1	400.0	400.0	0	1	1	0.0	0.0	1	0.205	-0.441	-5.521	-5.502	11.0
-5555.5557	-400.0	1	1	400.0	400.0	0	1	1	0.0	0.0	1	0.205	-0.441	-5.544	-5.502	11.0
-5555.5557	-400.0	1	1	400.0	400.0	1	1	1	0.0	0.0	1	0.205	-0.441	-5.494	-5.507	11.0
-5555.5557	-400.0	1	1	400.0	400.0	1	1	1	0.0	0.0	1	0.205	-0.441	-5.49	-5.507	11.0
-5555.5557	-400.0	1	1	400.0	400.0	1	1	1	0.0	0.0	1	0.205	-0.441	-5.49	-5.514	11.0
-5555.5557	-400.0	1	1	400.0	400.0	1	1	1	0.0	0.0	1	0.205	-0.441	-5.53	-5.517	11.0
-5555.5557	-400.0	1	1	400.0	400.0	1	1	1	0.0	0.0	1	0.205	-0.441	-5.514	-5.517	11.0
-5555.5557	-400.0	1	1	400.0	400.0	1	1	1	0.0	0.0	1	0.205	-0.441	-5.534	-5.523	11.0
-5555.5557	-400.0	1	1	400.0	400.0	1	1	1	0.0	0.0	1	0.205	-0.441	-5.519	-5.526	11.0
-5555.5557	-400.0	1	1	400.0	400.0	1	1	1	0.0	0.0	1	0.205	-0.441	-5.48	-5.526	11.0
-5555.5557	-400.0	1	1	400.0	400.0	1	1	1	0.0	0.0	1	0.205	-0.441	-5.506	-5.531	11.0
-5555.5557	-400.0	1	1	400.0	400.0	1	1	1	0.0	0.0	1	0.205	-0.441	-5.502	-5.531	11.0
-5555.5557	-400.0	1	1	400.0	400.0	1	1	1	0.0	0.0	1	0.205	-0.441	-5.549	-5.533	11.0
-5555.5557	-400.0	1	1	400.0	400.0	1	1	1	0.0	0.0	1	0.205	-0.442	-5.525	-5.537	11.0
-5555.5557	-400.0	1	1	400.0	400.0	1	1	1	0.0	0.0	1	0.205	-0.442	-5.497	-5.537	11.0
-5555.5557	-400.0	1	1	400.0	400.0	1	1	1	0.0	0.0	1	0.205	-0.443	-5.543	-5.541	11.0
-5555.5557	-400.0	1	1	400.0	400.0	1	1	1	0.0	0.0	1	0.205	-0.443	-5.536	-5.542	11.0
-5555.5557	-400.0	1	1	400.0	400.0	1	1	1	0.0	0.0	1	0.205	-0.444	-5.532	-5.542	11.0
-5555.5557	-400.0	1	1	400.0	400.0	1	1	1	0.0	0.0	1	0.205	-0.444	-5.51	-5.544	11.0
-5555.5557	-400.0	1	1	400.0	400.0	1	1	1	0.0	0.0	1	0.205	-0.444	-5.489	-5.544	11.0
-5555.5557	-400.0	1	1	400.0	400.0	1	1	1	0.0	0.0	1	0.205	-0.445	-5.554	-5.546	11.0
-5555.5557	-400.0	1	1	400.0	400.0	1	1	1	0.0	0.0	1	0.205	-0.446	-5.56	-5.548	11.0
-5555.5557	-400.0	1	1	400.0	400.0	1	1	1	0.0	0.0	1	0.205	-0.446	-5.549	-5.548	11.0
-5555.5557	-400.0	1	1	400.0	400.0	1	1	1	0.0	0.0	1	0.205	-0.447	-5.51	-5.549	11.0
-5555.5557	-400.0	1	1	400.0	400.0	1	1	1	0.0	0.0	1	0.205	-0.448	-5.48	-5.55	11.0
-5555.5557	-400.0	1	1	400.0	400.0	1	1	1	0.0	0.0	1	0.205	-0.449	-5.573	-5.55	11.0
-5555.5557	-400.0	1	1	400.0	400.0	1	1	1	0.0	0.0	1	0.205	-0.451	-5.589	-5.551	11.0
-5555.5557	-400.0	1	1	400.0	400.0	1	1	1	0.0	0.0	1	0.205	-0.453	-5.571	-5.551	11.0
-5555.5557	-400.0	1	1	400.0	400.0	1	1	1	0.0	0.0	1	0.205	-0.454	-5.515	-5.553	11.0
-5555.5557	-400.0	1	1	400.0	400.0	1	1	1	0.0	0.0	1	0.205	-0.456	-5.591	-5.553	11.0
-5555.5557	-400.0	1	1	400.0	400.0	1	1	1	0.0	0.0	1	0.205	-0.458	-5.606	-5.553	11.0
-5555.5557	-400.0	1	1	400.0	400.0	1	1	1	0.0	0.0	1	0.205	-0.458	-5.506	-5.554	11.0
-5555.5557	-400.0	1	1	400.0	400.0	1	1	1	0.0	0.0	1	0.205	-0.459	-5.523	-5.555	11.0
-5555.5557	-400.0	1	1	400.0	400.0	1	1	1	0.0	0.0	1	0.205	-0.46	-5.534	-5.555	11.0
-5555.5557	-400.0	1	1	400.0	400.0	1	1	1	0.0	0.0	1	0.205	-0.46	-5.534	-5.556	11.0
-5555.5557	-400.0	1	1	400.0	400.0	1	1	1	0.0	0.0	1	0.205	-0.461	-5.567	-5.556	11.0
-5555.5557	-400.0	1	1	400.0	400.0	1	1	1	0.0	0.0	1	0.205	-0.461	-5.58	-5.556	11.0
-5555.5557	-400.0	1	1	400.0	400.0	1	1	1	0.0	0.0	1	0.205	-0.461	-5.564	-5.557	11.0
-5555.5557	-400.0	1	1	400.0	400.0	1	1	1	0.0	0.0	1	0.205	-0.46	-5.355	-5.557	11.0
-5555.5557	-400.0	1	1	400.0	400.0	1	1	1	0.0	0.0	1	0.205	-0.461	-5.591	-5.557	11.0
-5555.5557	-400.0	1	1	400.0	400.0	1	1	1	0.0	0.0	1	0.205	-0.461	-5.566	-5.559	11.0
-5555.5557	-400.0	1	1	400.0	400.0	1	1	1	0.0	0.0	1	0.206	-0.461	-5.588	-5.559	11.0
-5555.5557	-400.0	1	1	400.0	400.0	1	1	1	0.0	0.0	1	0.206	-0.461	-5.561	-5.559	11.0
-5555.5557	-400.0	1	1	400.0	400.0	1	1	1	0.0	0.0	1	0.206	-0.46	-5.557	-5.559	11.0
-5555.5557	-400.0	1	1	400.0	400.0	1	1	1	0.0	0.0	1	0.206	-0.461	-5.575	-5.559	11.0
-5555.5557	-400.0	1	1	400.0	400.0	1	1	1	0.0	0.0	1	0.207	-0.46	-5.537	-5.56	11.0
-5555.5557	-400.0	1	1	400.0	400.0	1	1	1	0.0	0.0	1	0.207	-0.46	-5.53	-5.56	11.0
-5555.5557	-400.0	1	1	400.0	400.0	1	1	1	0.0	0.0	1	0.207	-0.461	-5.58	-5.56	11.0
-5555.5557	-400.0	1	1	400.0	400.0	1	1	1	0.0	0.0	1	0.208	-0.46	-5.547	-5.56	11.0
-5555.5557	-400.0	1	1	400.0	400.0	1	1	1	0.0	0.0	1	0.208	-0.461	-5.569	-5.56	11.0
-5555.5557	-400.0	1	1	400.0	400.0	1	1	1	0.0	0.0	1	0.208	-0.461	-5.586	-5.56	11.0
-5555.5557	-400.0	1	1	400.0	400.0	1	1	1	0.0	0.0	1	0.208	-0.46	-5.512	-5.56	11.0
-5555.5557	-400.0	1	1	400.0	400.0	1	1	1	0.0	0.0	1	0.209	-0.46	-5.53	-5.56	11.0
-5555.5557	-400.0	1	1	400.0	400.0	1	1	1	0.0	0.0	1	0.209	-0.46	-5.534	-5.56	11.0
-5555.5557	-400.0	1	1	400.0	400.0	1	1	1	0.0	0.0	1	0.209	-0.461	-5.768	-5.56	11.0
-5555.5557	-400.0	1	1	400.0	400.0	1	1	1	0.0	0.0	1	0.209	-0.461	-5.569	-5.56	11.0
-5555.5557	-400.0	1	1	400.0	400.0	1	1	1	0.0	0.0	1	0.209	-0.46	-5.51	-5.56	11.0
-5555.5557	-400.0	1	1	400.0	400.0	1	1	1	0.0	0.0	1	0.209	-0.461	-5.559	-5.56	11.0
-5555.5557	-400.0	1	1	400.0	400.0	1	1	1	0.0	0.0	1	0.209	-0.461	-5.589	-5.56	11.0
-5555.5557	-400.0	1	1	400.0	400.0	1	1	1	0.0	0.0	1	0.209	-0.46	-5.384	-5.56	11.0
-5555.5557	-400.0	1	1	400.0	400.0	1	1	1	0.0	0.0	1	0.209	-0.461	-5.566	-5.56	11.0
-5555.5557	-400.0	1	1	400.0	400.0	1	1	1	0.0	0.0	1	0.209	-0.461	-5.565	-5.561	11.0
-5555.5557	-400.0	1	1	400.0	400.0	1	1	1	0.0	0.0	1	0.208	-0.46	-5.545	-5.561	11.0
-5555.5557	-400.0	1	1	400.0	400.0	1	1	1	0.0	0.0	1	0.208	-0.461	-5.626	-5.561	11.0
-5555.5557	-400.0	1	1	400.0	400.0	1	1	1	0.0	0.0	1	0.208	-0.461	-5.617	-5.561	11.0
-5555.5557	-400.0	1	1	400.0	400.0	1	1	1	0.0	0.0	1	0.208	-0.461	-5.569	-5.561	11.0
-5555.5557	-400.0	1	1	400.0	400.0	1	1	1	0.0	0.0	1	0.208	-0.461	-5.594	-5.561	11.0
-5555.5557	-400.0	1	1	400.0	400.0	1	1	1	0.0	0.0	1	0.208	-0.461	-5.593	-5.561	11.0
-5555.5557	-400.0	1	1	400.0	400.0	1	1	1	0.0	0.0	1	0.208	-0.461	-5.599	-5.561	11.0
-5555.5557	-400.0	1	1	400.0	400.0	1	1	1	0.0	0.0	1	0.208	-0.46	-5.479	-5.561	11.0
-5555.5557	-400.0	1	1	400.0	400.0	1	1	1	0.0	0.0	1	0.207	-0.461	-5.586	-5.561	11.0
-5555.5557	-400.0	1	1	400.0	400.0	1	1	1	0.0	0.0	1	0.207	-0.461	-5.573	-5.561	11.0
-5555.5557	-400.0	1	1	400.0	400.0	1	1	1	0.0	0.0	1	0.207	-0.46	-5.554	-5.561	11.0
-5555.5557	-400.0	1	1	400.0	400.0	1	1	1	0.0	0.0	1	0.207	-0.46	-5.553	-5.561	11.0
-5555.5557	-400.0	1	1	400.0	400.0	1	1	1	0.0	0.0	1	0.207	-0.461	-5.611	-5.561	11.0
-5555.5557	-400.0	1	1	400.0	400.0	1	1	1	0.0	0.0	1	0.207	-0.46	-5.521	-5.561	11.0
-5555.5557	-400.0	1	1	400.0	400.0	1	1	1	0.0	0.0	1	0.207	-0.461	-5.675	-5.561	11.0
-5555.5557	-400.0	1	1	400.0	400.0	1	1	1	0.0	0.0	1	0.207	-0.46	-5.534	-5.561	11.0
-5555.5557	-400.0	1	1	400.0	400.0	1	1	1	0.0	0.0	1	0.207	-0.461	-5.609	-5.561	11.0
-5555.5557	-400.0	1	1	400.0	400.0	1	1	1	0.0	0.0	1	0.207	-0.461	-5.615	-5.561	11.0
-5555.5557	-400.0	1	1	400.0	400.0	1	1	1	0.0	0.0	1	0.207	-0.46	-5.515	-5.561	11.0
-5555.5557	-400.0	1	1	400.0	400.0	1	1	1	0.0	0.0	1	0.207	-0.461	-5.569	-5.561	11.0
-5555.5557	-400.0	1	1	400.0	400.0	1	1	1	0.0	0.0	1	0.207	-0.461	-5.571	-5.561	11.0
-5555.5557	-400.0	1	1	400.0	400.0	1	1	1	0.0	0.0	1	0.207	-0.461	-5.559	-5.561	11.0
-5555.5557	-400.0	1	1	400.0	400.0	1	1	1	0.0	0.0	1	0.207	-0.461	-5.56	-5.561	11.0
-5555.5557	-400.0	1	1	400.0	400.0	1	1	1	0.0	0.0	1	0.207	-0.461	-5.575	-5.561	11.0
-5555.5557	-400.0	1	1	400.0	400.0	1	1	1	0.0	0.0	1	0.207	-0.46	-5.543	-5.561	11.0
-5555.5557	-400.0	1	1	400.0	400.0	1	1	1	0.0	0.0	1	0.207	-0.46	-5.532	-5.561	11.0
-5555.5557	-400.0	1	1	400.0	400.0	1	1	1	0.0	0.0	1	0.207	-0.46	-5.533	-5.561	11.0
-5555.5557	-400.0	1	1	400.0	400.0	1	1	1	0.0	0.0	1	0.207	-0.46	-5.518	-5.561	11.0
-5555.5557	-400.0	1	1	400.0	400.0	1	1	1	0.0	0.0	1	0.207	-0.461	-5.577	-5.561	11.0
-5555.5557	-400.0	1	1	400.0	400.0	1	1	1	0.0	0.0	1	0.207	-0.46	-5.553	-5.561	11.0
-5555.5557	-400.0	1	1	400.0	400.0	1	1	1	0.0	0.0	1	0.207	-0.46	-5.55	-5.561	11.0
-5555.5557	-400.0	1	1	400.0	400.0	1	1	1	0.0	0.0	1	0.207	-0.461	-5.586	-5.561	11.0
-5555.5557	-400.0	1	1	400.0	400.0	1	1	1	0.0	0.0	1	0.206	-0.461	-5.608	-5.561	11.0
-5555.5557	-400.0	1	1	400.0	400.0	1	1	1	0.0	0.0	1	0.206	-0.46	-5.531	-5.561	11.0
-5555.5557	-400.0	1	1	400.0	400.0	1	1	1	0.0	0.0	1	0.206	-0.46	-5.446	-5.561	11.0
-5555.5557	-400.0	1	1	400.0	400.0	1	1	1	0.0	0.0	1	0.206	-0.461	-5.575	-5.561	11.0
-5555.5557	-400.0	1	1	400.0	400.0	1	1	1	0.0	0.0	1	0.206	-0.46	-5.52	-5.561	11.0
-5555.5557	-400.0	1	1	400.0	400.0	1	1	1	0.0	0.0	1	0.206	-0.461	-5.559	-5.561	11.0
-5555.5557	-400.0	1	1	400.0	400.0	1	1	1	0.0	0.0	1	0.206	-0.461	-5.56	-5.561	11.0
-5555.5557	-400.0	1	1	400.0	400.0	1	1	1	0.0	0.0	1	0.206	-0.46	-5.556	-5.561	11.0
-5555.5557	-400.0	1	1	400.0	400.0	1	1	1	0.0	0.0	1	0.206	-0.461	-5.586	-5.561	11.0
-5555.5557	-400.0	1	1	400.0	400.0	1	1	1	0.0	0.0	1	0.206	-0.46	-5.549	-5.561	11.0
-5555.5557	-400.0	1	1	400.0	400.0	1	1	1	0.0	0.0	1	0.206	-0.461	-5.579	-5.561	11.0
-5555.5557	-400.0	1	1	400.0	400.0	1	1	1	0.0	0.0	1	0.206	-0.461	-5.603	-5.561	11.0
-5555.5557	-400.0	1	1	400.0	400.0	1	1	1	0.0	0.0	1	0.206	-0.461	-5.562	-5.561	11.0
-5555.5557	-400.0	1	1	400.0	400.0	1	1	1	0.0	0.0	1	0.206	-0.46	-5.41	-5.561	11.0
-5555.5557	-400.0	1	1	400.0	400.0	1	1	1	0.0	0.0	1	0.206	-0.461	-5.598	-5.561	11.0
-5555.5557	-400.0	1	1	400.0	400.0	1	1	1	0.0	0.0	1	0.206	-0.461	-5.567	-5.561	11.0
-5555.5557	-400.0	1	1	400.0	400.0	1	1	1	0.0	0.0	1	0.206	-0.461	-5.563	-5.561	11.0
-5555.5557	-400.0	1	1	400.0	400.0	1	1	1	0.0	0.0	1	0.206	-0.46	-5.411	-5.561	11.0
-5555.5557	-400.0	1	1	400.0	400.0	1	1	1	0.0	0.0	1	0.206	-0.461	-5.558	-5.561	11.0
-5555.5557	-400.0	1	1	400.0	400.0	1	1	1	0.0	0.0	1	0.206	-0.46	-5.533	-5.561	11.0
-5555.5557	-400.0	1	1	400.0	400.0	1	1	1	0.0	0.0	1	0.206	-0.461	-5.7	-5.561	11.0
-5555.5557	-400.0	1	1	400.0	400.0	1	1	1	0.0	0.0	1	0.206	-0.46	-5.486	-5.561	11.0
-5555.5557	-400.0	1	1	400.0	400.0	1	1	1	0.0	0.0	1	0.206	-0.46	-5.518	-5.561	11.0
-5555.5557	-400.0	1	1	400.0	400.0	1	1	1	0.0	0.0	1	0.206	-0.461	-5.681	-5.561	11.0
-5555.5557	-400.0	1	1	400.0	400.0	1	1	1	0.0	0.0	1	0.206	-0.461	-5.566	-5.561	11.0
-5555.5557	-400.0	1	1	400.0	400.0	1	1	1	0.0	0.0	1	0.206	-0.46	-5.549	-5.561	11.0
-5555.5557	-400.0	1	1	400.0	400.0	1	1	1	0.0	0.0	1	0.206	-0.46	-5.537	-5.561	11.0
-5555.5557	-400.0	1	1	400.0	400.0	1	1	1	0.0	0.0	1	0.206	-0.461	-5.582	-5.561	11.0
-5555.5557	-400.0	1	1	400.0	400.0	1	1	1	0.0	0.0	1	0.206	-0.461	-5.616	-5.561	11.0
-5555.5557	-400.0	1	1	400.0	400.0	1	1	1	0.0	0.0	1	0.206	-0.46	-5.549	-5.561	11.0
-5555.5557	-400.0	1	1	400.0	400.0	1	1	1	0.0	0.0	1	0.206	-0.46	-5.534	-5.561	11.0
-5555.5557	-400.0	1	1	400.0	400.0	1	1	1	0.0	0.0	1	0.206	-0.461	-5.569	-5.561	11.0
-5555.5557	-400.0	1	1	400.0	400.0	1	1	1	0.0	0.0	1	0.206	-0.46	-5.539	-5.561	11.0
-5555.5557	-400.0	1	1	400.0	400.0	1	1	1	0.0	0.0	1	0.206	-0.461	-5.58	-5.561	11.0
-5555.5557	-400.0	1	1	400.0	400.0	1	1	1	0.0	0.0	1	0.206	-0.46	-5.556	-5.561	11.0
-5555.5557	-400.0	1	1	400.0	400.0	1	1	1	0.0	0.0	1	0.206	-0.46	-5.553	-5.561	11.0
-5555.5557	-400.0	1	1	400.0	400.0	1	1	1	0.0	0.0	1	0.206	-0.46	-5.553	-5.561	11.0
-5555.5557	-400.0	1	1	400.0	400.0	1	1	1	0.0	0.0	1	0.206	-0.461	-5.622	-5.561	11.0
-5555.5557	-400.0	1	1	400.0	400.0	1	1	1	0.0	0.0	1	0.206	-0.461	-5.578	-5.561	11.0
-5555.5557	-400.0	1	1	400.0	400.0	1	1	1	0.0	0.0	1	0.206	-0.46	-5.535	-5.561	11.0
-5555.5557	-400.0	1	1	400.0	400.0	1	1	1	0.0	0.0	1	0.206	-0.46	-5.513	-5.561	11.0
-5555.5557	-400.0	1	1	400.0	400.0	1	1	1	0.0	0.0	1	0.206	-0.46	-5.533	-5.561	11.0
-5555.5557	-400.0	1	1	400.0	400.0	1	1	1	0.0	0.0	1	0.206	-0.461	-5.65	-5.561	11.0
-5555.5557	-400.0	1	1	400.0	400.0	1	1	1	0.0	0.0	1	0.206	-0.461	-5.577	-5.561	11.0
-5555.5557	-400.0	1	1	400.0	400.0	1	1	1	0.0	0.0	1	0.207	-0.46	-5.546	-5.561	11.0
-5555.5557	-400.0	1	1	400.0	400.0	1	1	1	0.0	0.0	1	0.207	-0.46	-5.538	-5.561	11.0
-5555.5557	-400.0	1	1	400.0	400.0	1	1	1	0.0	0.0	1	0.207	-0.46	-5.536	-5.561	11.0
-5555.5557	-400.0	1	1	400.0	400.0	1	1	1	0.0	0.0	1	0.207	-0.461	-5.664	-5.561	11.0
-5555.5557	-400.0	1	1	400.0	400.0	1	1	1	0.0	0.0	1	0.207	-0.461	-5.61	-5.561	11.0
-5555.5557	-400.0	1	1	400.0	400.0	1	1	1	0.0	0.0	1	0.207	-0.461	-5.564	-5.561	11.0
-5555.5557	-400.0	1	1	400.0	400.0	1	1	1	0.0	0.0	1	0.207	-0.46	-5.473	-5.561	11.0
-5555.5557	-400.0	1	1	400.0	400.0	1	1	1	0.0	0.0	1	0.207	-0.461	-5.588	-5.561	11.0
-5555.5557	-400.0	1	1	400.0	400.0	1	1	1	0.0	0.0	1	0.207	-0.461	-5.58	-5.561	11.0
-5555.5557	-400.0	1	1	400.0	400.0	1	1	1	0.0	0.0	1	0.207	-0.461	-5.568	-5.561	11.0
-5555.5557	-400.0	1	1	400.0	400.0	1	1	1	0.0	0.0	1	0.207	-0.46	-5.378	-5.561	11.0
-5555.5557	-400.0	1	1	400.0	400.0	1	1	1	0.0	0.0	1	0.207	-0.461	-5.57	-5.561	11.0
-5555.5557	-400.0	1	1	400.0	400.0	1	1	1	0.0	0.0	1	0.207	-0.461	-5.56	-5.561	11.0
-5555.5557	-400.0	1	1	400.0	400.0	1	1	1	0.0	0.0	1	0.207	-0.46	-5.54	-5.561	11.0
-5555.5557	-400.0	1	1	400.0	400.0	1	1	1	0.0	0.0	1	0.207	-0.46	-5.555	-5.561	11.0
-5555.5557	-400.0	1	1	400.0	400.0	1	1	1	0.0	0.0	1	0.207	-0.461	-5.557	-5.561	11.0
-5555.5557	-400.0	1	1	400.0	400.0	1	1	1	0.0	0.0	1	0.207	-0.461	-5.567	-5.561	11.0
-5555.5557	-400.0	1	1	400.0	400.0	1	1	1	0.0	0.0	1	0.207	-0.461	-5.563	-5.561	11.0
-5555.5557	-400.0	1	1	400.0	400.0	1	1	1	0.0	0.0	1	0.207	-0.461	-5.603	-5.561	11.0
-5555.5557	-400.0	1	1	400.0	400.0	1	1	1	0.0	0.0	1	0.207	-0.46	-5.541	-5.561	11.0
-5555.5557	-400.0	1	1	400.0	400.0	1	1	1	0.0	0.0	1	0.207	-0.46	-5.433	-5.561	11.0
-5555.5557	-400.0	1	1	400.0	400.0	1	1	1	0.0	0.0	1	0.207	-0.46	-5.557	-5.561	11.0
-5555.5557	-400.0	1	1	400.0	400.0	1	1	1	0.0	0.0	1	0.207	-0.461	-5.587	-5.561	11.0
-5555.5557	-400.0	1	1	400.0	400.0	1	1	1	0.0	0.0	1	0.207	-0.461	-5.598	-5.561	11.0
-5555.5557	-400.0	1	1	400.0	400.0	1	1	1	0.0	0.0	1	0.207	-0.46	-5.557	-5.561	11.0
-5555.5557	-400.0	1	1	400.0	400.0	1	1	1	0.0	0.0	1	0.207	-0.461	-5.569	-5.561	11.0
-5555.5557	-400.0	1	1	400.0	400.0	1	1	1	0.0	0.0	1	0.207	-0.46	-5.53	-5.561	11.0
-5555.5557	-400.0	1	1	400.0	400.0	1	1	1	0.0	0.0	1	0.207	-0.46	-5.537	-5.561	11.0
-5555.5557	-400.0	1	1	400.0	400.0	1	1	1	0.0	0.0	1	0.207	-0.461	-5.577	-5.561	11.0
-5555.5557	-400.0	1	1	400.0	400.0	1	1	1	0.0	0.0	1	0.207	-0.461	-5.565	-5.561	11.0
-5555.5557	-400.0	1	1	400.0	400.0	1	1	1	0.0	0.0	1	0.207	-0.46	-5.51	-5.561	11.0
-5555.5557	-400.0	1	1	400.0	400.0	1	1	1	0.0	0.0	1	0.207	-0.461	-5.582	-5.561	11.0
-5555.5557	-400.0	1	1	400.0	400.0	1	1	1	0.0	0.0	1	0.207	-0.46	-5.514	-5.561	11.0
0.0	0.0	1	1	400.0	400.0	1	1	1	0.0	0.0	0	0.207	-0.461	-5.599	-5.561	11.0
0.0	0.0	1	1	400.0	400.0	1	1	1	0.0	0.0	0	0.207	-0.461	-5.557	-5.561	11.0
0.0	0.0	1	1	400.0	400.0	1	1	1	0.0	0.0	0	0.207	-0.458	-5.268	-5.168	11.0
0.0	0.0	1	1	400.0	400.0	1	1	1	0.0	0.0	0	0.207	-0.456	-5.174	-5.168	11.0
0.0	0.0	1	1	400.0	400.0	1	1	1	0.0	0.0	0	0.207	-0.451	-4.909	-4.803	11.0
0.0	0.0	1	1	400.0	400.0	1	1	1	0.0	0.0	0	0.207	-0.442	-4.233	-4.147	11.0
0.0	0.0	1	1	400.0	400.0	1	1	1	0.0	0.0	0	0.207	-0.433	-4.144	-4.147	11.0
0.0	0.0	1	1	400.0	400.0	1	1	1	0.0	0.0	0	0.207	-0.419	-3.554	-3.581	11.0
0.0	0.0	1	1	400.0	400.0	1	1	1	0.0	0.0	0	0.208	-0.407	-3.566	-3.581	11.0
0.0	0.0	1	1	400.0	400.0	1	1	1	0.0	0.0	0	0.208	-0.394	-3.315	-3.328	11.0
0.0	0.0	1	1	400.0	400.0	1	1	1	0.0	0.0	0	0.208	-0.378	-2.839	-2.874	11.0
0.0	0.0	1	1	400.0	400.0	1	1	1	0.0	0.0	0	0.208	-0.364	-2.827	-2.874	11.0
0.0	0.0	1	1	400.0	400.0	1	1	1	0.0	0.0	0	0.209	-0.35	-2.656	-2.671	11.0
0.0	0.0	1	1	400.0	400.0	1	1	1	0.0	0.0	0	0.209	-0.337	-2.654	-2.306	11.0
0.0	0.0	1	1	400.0	400.0	1	1	1	0.0	0.0	0	0.209	-0.323	-2.271	-2.306	11.0
0.0	0.0	1	1	400.0	400.0	1	1	1	0.0	0.0	0	0.209	-0.308	-2.065	-2.143	11.0
0.0	0.0	1	1	400.0	400.0	1	1	1	0.0	0.0	0	0.21	-0.294	-2.141	-2.143	11.0
0.0	0.0	1	1	400.0	400.0	1	1	1	0.0	0.0	0	0.21	-0.28	-1.848	-1.85	11.0
0.0	0.0	1	1	400.0	400.0	1	1	1	0.0	0.0	0	0.21	-0.267	-1.573	-1.72	11.0
0.0	0.0	1	1	400.0	400.0	1	1	1	0.0	0.0	0	0.21	-0.255	-1.788	-1.72	11.0
0.0	0.0	1	1	400.0	400.0	1	1	1	0.0	0.0	0	0.21	-0.242	-1.505	-1.485	11.0
0.0	0.0	1	1	400.0	400.0	1	1	1	0.0	0.0	0	0.211	-0.23	-1.397	-1.38	11.0
0.0	0.0	1	1	400.0	400.0	1	1	1	0.0	0.0	0	0.211	-0.218	-1.395	-1.38	11.0
0.0	0.0	1	1	400.0	400.0	1	1	1	0.0	0.0	0	0.211	-0.206	-1.172	-1.191	11.0
0.0	0.0	1	1	400.0	400.0	1	1	1	0.0	0.0	0	0.211	-0.195	-1.189	-1.191	11.0
0.0	0.0	1	1	400.0	400.0	1	1	1	0.0	0.0	0	0.211	-0.185	-1.113	-1.107	11.0
0.0	0.0	1	1	400.0	400.0	1	1	1	0.0	0.0	0	0.211	-0.175	-0.919	-0.956	11.0
0.0	0.0	1	1	400.0	400.0	1	1	1	0.0	0.0	0	0.211	-0.166	-0.944	-0.956	11.0
0.0	0.0	1	1	400.0	400.0	1	1	1	0.0	0.0	0	0.212	-0.157	-0.866	-0.888	11.0
0.0	0.0	1	1	400.0	400.0	1	1	1	0.0	0.0	0	0.212	-0.149	-0.93	-0.888	11.0
0.0	0.0	1	1	400.0	400.0	1	1	1	0.0	0.0	0	0.212	-0.139	-0.723	-0.767	11.0
0.0	0.0	1	1	400.0	400.0	1	1	1	0.0	0.0	0	0.212	-0.132	-0.654	-0.662	11.0
0.0	0.0	1	1	400.0	400.0	1	1	1	0.0	0.0	0	0.212	-0.124	-0.693	-0.662	11.0
0.0	0.0	1	1	400.0	400.0	1	1	1	0.0	0.0	0	0.212	-0.117	-0.639	-0.615	11.0
0.0	0.0	1	1	400.0	400.0	1	1	1	0.0	0.0	0	0.212	-0.111	-0.528	-0.531	11.0
0.0	0.0	1	1	400.0	400.0	1	1	1	0.0	0.0	0	0.212	-0.104	-0.546	-0.531	11.0
0.0	0.0	1	1	400.0	400.0	1	1	1	0.0	0.0	0	0.212	-0.098	-0.497	-0.493	11.0
0.0	0.0	1	1	400.0	400.0	1	1	1	0.0	0.0	0	0.212	-0.094	-0.524	-0.426	11.0
0.0	0.0	1	1	400.0	400.0	1	1	1	0.0	0.0	0	0.212	-0.088	-0.448	-0.426	11.0
0.0	0.0	1	1	400.0	400.0	1	1	1	0.0	0.0	0	0.212	-0.082	-0.463	-0.396	11.0
0.0	0.0	1	1	400.0	400.0	1	1	1	0.0	0.0	0	0.212	-0.077	-0.372	-0.396	11.0
0.0	0.0	1	1	400.0	400.0	1	1	1	0.0	0.0	0	0.212	-0.073	-0.369	-0.341	11.0
0.0	0.0	1	1	400.0	400.0	1	1	1	0.0	0.0	0	0.212	-0.069	-0.32	-0.317	11.0
0.0	0.0	1	1	400.0	400.0	1	1	1	0.0	0.0	0	0.212	-0.065	-0.342	-0.317	11.0
0.0	0.0	1	1	400.0	400.0	1	1	1	0.0	0.0	0	0.212	-0.061	-0.269	-0.274	11.0
0.0	0.0	1	1	400.0	400.0	1	1	1	0.0	0.0	0	0.212	-0.057	-0.247	-0.274	11.0
0.0	0.0	1	1	400.0	400.0	1	1	1	0.0	0.0	0	0.212	-0.055	-0.272	-0.254	11.0
0.0	0.0	1	1	400.0	400.0	1	1	1	0.0	0.0	0	0.212	-0.051	-0.227	-0.219	11.0
0.0	0.0	1	1	400.0	400.0	1	1	1	0.0	0.0	0	0.212	-0.048	-0.265	-0.219	11.0
0.0	0.0	1	1	400.0	400.0	1	1	1	0.0	0.0	0	0.212	-0.045	-0.223	-0.204	11.0
0.0	0.0	1	1	400.0	400.0	1	1	1	0.0	0.0	0	0.212	-0.041	-0.165	-0.176	11.0
0.0	0.0	1	1	400.0	400.0	1	1	1	0.0	0.0	0	0.212	-0.038	-0.177	-0.176	11.0
0.0	0.0	1	1	400.0	400.0	1	1	1	0.0	0.0	0	0.212	-0.036	-0.156	-0.163	11.0
0.0	0.0	1	1	400.0	400.0	1	1	1	0.0	0.0	0	0.212	-0.034	-0.101	-0.163	11.0
0.0	0.0	1	1	400.0	400.0	1	1	1	0.0	0.0	0	0.212	-0.032	-0.163	-0.141	11.0
0.0	0.0	1	1	400.0	400.0	1	1	1	0.0	0.0	0	0.212	-0.03	-0.131	-0.121	11.0
0.0	0.0	1	1	400.0	400.0	1	1	1	0.0	0.0	0	0.212	-0.028	-0.137	-0.121	11.0
0.0	0.0	1	1	400.0	400.0	1	1	1	0.0	0.0	0	0.212	-0.026	-0.235	-0.113	11.0
0.0	0.0	1	1	400.0	400.0	1	1	1	0.0	0.0	0	0.212	-0.023	-0.236	-0.097	11.0
0.0	0.0	1	1	400.0	400.0	1	1	1	0.0	0.0	0	0.212	-0.021	-0.116	-0.097	11.0
0.0	0.0	1	1	400.0	400.0	1	1	1	0.0	0.0	0	0.212	-0.02	-0.109	-0.09	11.0
0.0	0.0	1	1	400.0	400.0	1	1	1	0.0	0.0	0	0.212	-0.02	-0.081	-0.09	11.0
0.0	0.0	1	1	400.0	400.0	1	1	1	0.0	0.0	0	0.212	-0.02	-0.095	-0.078	11.0
0.0	0.0	1	1	400.0	400.0	1	1	1	0.0	0.0	0	0.212	-0.019	-0.087	-0.072	11.0
0.0	0.0	1	1	400.0	400.0	1	1	1	0.0	0.0	0	0.212	-0.019	-0.069	-0.072	11.0
0.0	0.0	1	1	400.0	400.0	1	1	1	0.0	0.0	0	0.212	-0.019	-0.087	-0.062	11.0
0.0	0.0	1	1	400.0	400.0	1	1	1	0.0	0.0	0	0.212	-0.019	-0.054	-0.058	11.0
0.0	0.0	1	1	400.0	400.0	1	1	1	0.0	0.0	0	0.212	-0.019	-0.045	-0.058	11.0
0.0	0.0	1	1	400.0	400.0	1	1	1	0.0	0.0	0	0.212	-0.018	0.031	-0.049	11.0
0.0	0.0	1	1	400.0	400.0	1	1	1	0.0	0.0	0	0.212	-0.018	-0.066	-0.049	11.0
0.0	0.0	1	1	400.0	400.0	1	1	1	0.0	0.0	0	0.212	-0.018	-0.048	-0.046	11.0
0.0	0.0	1	1	400.0	400.0	1	1	1	0.0	0.0	0	0.212	-0.018	-0.023	-0.039	11.0
0.0	0.0	1	1	400.0	400.0	1	1	1	0.0	0.0	0	0.212	-0.017	0.0	-0.039	11.0
0.0	0.0	1	1	400.0	400.0	1	1	1	0.0	0.0	0	0.212	-0.015	-0.011	-0.034	11.0
0.0	0.0	1	1	400.0	400.0	1	1	1	0.0	0.0	0	0.212	-0.015	-0.023	-0.031	11.0
0.0	0.0	1	1	400.0	400.0	1	1	1	0.0	0.0	0	0.212	-0.014	-0.053	-0.031	11.0
0.0	0.0	1	1	400.0	400.0	1	1	1	0.0	0.0	0	0.212	-0.013	-0.045	-0.027	11.0
0.0	0.0	1	1	400.0	400.0	1	1	1	0.0	0.0	0	0.212	-0.011	-0.005	-0.025	11.0
0.0	0.0	1	1	400.0	400.0	1	1	1	0.0	0.0	0	0.212	-0.01	-0.01	-0.025	11.0
0.0	0.0	1	1	400.0	400.0	1	1	1	0.0	0.0	0	0.212	-0.008	0.004	-0.021	11.0
0.0	0.0	1	1	400.0	400.0	1	1	1	0.0	0.0	0	0.212	-0.008	-0.015	-0.021	11.0
0.0	0.0	1	1	400.0	400.0	1	1	1	0.0	0.0	0	0.212	-0.007	0.026	-0.02	11.0
0.0	0.0	1	1	400.0	400.0	1	1	1	0.0	0.0	0	0.212	-0.006	-0.06	-0.017	11.0
0.0	0.0	1	1	400.0	400.0	1	1	1	0.0	0.0	0	0.212	-0.005	-0.06	-0.017	11.0
0.0	0.0	1	1	400.0	400.0	1	1	1	0.0	0.0	0	0.212	-0.005	-0.034	-0.015	11.0
0.0	0.0	1	1	400.0	400.0	1	1	1	0.0	0.0	0	0.212	-0.005	-0.012	-0.015	11.0
0.0	0.0	1	1	400.0	400.0	1	1	1	0.0	0.0	0	0.212	-0.003	0.008	-0.013	11.0
0.0	0.0	1	1	400.0	400.0	1	1	1	0.0	0.0	0	0.212	-0.002	0.003	-0.012	11.0
0.0	0.0	1	1	400.0	400.0	1	1	1	0.0	0.0	0	0.212	-0.001	-0.057	-0.012	11.0
0.0	0.0	1	1	400.0	400.0	1	1	1	0.0	0.0	0	0.212	-0.001	-0.022	-0.01	11.0
0.0	0.0	1	1	400.0	400.0	1	1	1	0.0	0.0	0	0.212	-0.001	-0.02	-0.009	11.0
0.0	0.0	1	1	400.0	400.0	1	1	1	0.0	0.0	0	0.212	-0.001	-0.025	-0.009	11.0
0.0	0.0	1	1	400.0	400.0	1	1	1	0.0	0.0	0	0.212	0.0	0.0	-0.008	11.0
0.0	0.0	1	1	400.0	400.0	1	1	1	0.0	0.0	0	0.212	-0.001	-0.029	-0.008	11.0
0.0	0.0	1	1	400.0	400.0	1	1	1	0.0	0.0	0	0.212	-0.001	-0.023	-0.007	11.0
0.0	0.0	1	1	400.0	400.0	1	1	1	0.0	0.0	0	0.212	-0.001	-0.017	-0.006	11.0
0.0	0.0	1	1	400.0	400.0	1	1	1	0.0	0.0	0	0.212	0.0	0.025	-0.006	11.0
0.0	0.0	1	1	400.0	400.0	1	1	1	0.0	0.0	0	0.212	0.0	0.098	-0.006	11.0
0.0	0.0	1	1	400.0	400.0	1	1	1	0.0	0.0	0	0.212	-0.001	-0.023	-0.005	11.0
0.0	0.0	1	1	400.0	400.0	1	1	1	0.0	0.0	0	0.212	-0.001	-0.013	-0.005	11.0
0.0	0.0	1	1	400.0	400.0	1	1	1	0.0	0.0	0	0.212	0.0	0.039	-0.004	11.0
0.0	0.0	1	1	400.0	400.0	1	1	1	0.0	0.0	0	0.212	0.0	-0.008	-0.004	11.0
0.0	0.0	1	1	400.0	400.0	1	1	1	0.0	0.0	0	0.212	-0.001	-0.015	-0.003	11.0
0.0	0.0	1	1	400.0	400.0	1	1	1	0.0	0.0	0	0.212	-0.001	-0.028	-0.003	11.0
0.0	0.0	1	1	400.0	400.0	1	1	1	0.0	0.0	0	0.212	-0.001	-0.021	-0.003	11.0
0.0	0.0	1	1	400.0	400.0	1	1	1	0.0	0.0	0	0.212	-0.001	-0.031	-0.002	11.0
0.0	0.0	1	1	400.0	400.0	1	1	1	0.0	0.0	0	0.212	0.0	0.002	-0.002	11.0
0.0	0.0	1	1	400.0	400.0	1	1	1	0.0	0.0	0	0.212	0.0	0.008	-0.002	11.0
0.0	0.0	1	1	400.0	400.0	1	1	1	0.0	0.0	0	0.212	0.0	0.0	-0.002	11.0
0.0	0.0	1	1	400.0	400.0	1	1	1	0.0	0.0	0	0.212	0.0	0.003	-0.002	11.0
0.0	0.0	1	1	400.0	400.0	1	1	1	0.0	0.0	0	0.212	-0.001	-0.012	-0.001	11.0
0.0	0.0	1	1	400.0	400.0	1	1	1	0.0	0.0	0	0.212	0.0	0.0	-0.001	11.0
0.0	0.0	1	1	400.0	400.0	1	1	1	0.0	0.0	0	0.212	-0.001	-0.026	-0.001	11.0
0.0	0.0	1	1	400.0	400.0	1	1	1	0.0	0.0	0	0.212	-0.001	-0.069	-0.001	11.0
0.0	0.0	1	1	400.0	400.0	1	1	1	0.0	0.0	0	0.212	-0.001	-0.026	0.0	11.0
0.0	0.0	1	1	400.0	400.0	1	1	1	0.0	0.0	0	0.212	0.0	0.013	0.0	11.0
0.0	0.0	1	1	400.0	400.0	1	1	1	0.0	0.0	0	0.212	-0.001	-0.043	0.0	11.0
0.0	0.0	1	1	400.0	400.0	1	1	1	0.0	0.0	0	0.212	0.0	0.062	0.0	11.0
0.0	0.0	1	1	400.0	400.0	1	1	1	0.0	0.0	0	0.212	0.0	0.016	0.0	11.0
0.0	0.0	1	1	400.0	400.0	1	1	1	0.0	0.0	0	0.212	0.0	0.015	0.0	11.0
0.0	0.0	1	1	400.0	400.0	1	1	1	0.0	0.0	0	0.212	0.0	-0.006	0.0	11.0
0.0	0.0	1	1	400.0	400.0	1	1	1	0.0	0.0	0	0.212	0.0	0.029	0.0	11.0
0.0	0.0	1	1	400.0	400.0	1	1	1	0.0	0.0	0	0.212	-0.001	-0.017	0.0	11.0
0.0	0.0	1	1	400.0	400.0	1	1	1	0.0	0.0	0	0.212	0.0	0.063	0.0	11.0
0.0	0.0	1	1	400.0	400.0	1	1	1	0.0	0.0	0	0.212	0.0	-0.011	0.0	11.0
0.0	0.0	1	1	400.0	400.0	1	1	1	0.0	0.0	0	0.212	0.0	0.048	0.0	11.0
0.0	0.0	1	1	400.0	400.0	1	1	1	0.0	0.0	0	0.212	0.0	0.005	0.0	11.0
0.0	0.0	1	1	400.0	400.0	1	1	1	0.0	0.0	0	0.212	-0.001	-0.017	0.0	11.0
0.0	0.0	1	1	400.0	400.0	1	1	1	0.0	0.0	0	0.212	-0.001	-0.035	0.0	11.0
0.0	0.0	1	1	400.0	400.0	1	1	1	0.0	0.0	0	0.212	0.0	0.025	0.0	11.0
0.0	0.0	1	1	400.0	400.0	1	1	1	0.0	0.0	0	0.212	0.0	0.002	0.0	11.0
0.0	0.0	1	1	400.0	400.0	1	1	1	0.0	0.0	0	0.212	-0.002	-0.02	0.0	11.0
0.0	0.0	1	1	400.0	400.0	1	1	1	0.0	0.0	0	0.212	-0.001	0.107	0.0	11.0
0.0	0.0	1	1	400.0	400.0	1	1	1	0.0	0.0	0	0.212	-0.001	-0.119	0.0	11.0
0.0	0.0	1	1	400.0	400.0	1	1	1	0.0	0.0	0	0.212	0.0	0.006	0.0	11.0
0.0	0.0	1	1	400.0	400.0	1	1	1	0.0	0.0	0	0.212	0.0	0.022	0.0	11.0
0.0	0.0	1	1	400.0	400.0	1	1	1	0.0	0.0	0	0.212	0.0	0.005	0.0	11.0
0.0	0.0	1	1	400.0	400.0	1	1	1	0.0	0.0	0	0.212	-0.001	-0.023	0.0	11.0
0.0	0.0	1	1	400.0	400.0	1	1	1	0.0	0.0	0	0.212	-0.001	-0.017	0.0	11.0
0.0	0.0	1	1	400.0	400.0	1	1	1	0.0	0.0	0	0.212	0.0	0.006	0.0	11.0
0.0	0.0	1	1	400.0	400.0	1	1	1	0.0	0.0	0	0.212	-0.001	-0.023	0.0	11.0
0.0	0.0	1	1	400.0	400.0	1	1	1	0.0	0.0	0	0.212	-0.001	-0.014	0.0	11.0
0.0	0.0	1	1	400.0	400.0	1	1	1	0.0	0.0	0	0.212	-0.001	-0.028	0.0	11.0
0.0	0.0	1	1	400.0	400.0	1	1	1	0.0	0.0	0	0.212	-0.001	-0.023	0.0	11.0
0.0	0.0	1	1	400.0	400.0	1	1	1	0.0	0.0	0	0.212	0.0	-0.002	0.0	11.0
0.0	0.0	1	1	400.0	400.0	1	1	1	0.0	0.0	0	0.212	0.0	0.107	0.0	11.0
0.0	0.0	1	1	400.0	400.0	1	1	1	0.0	0.0	0	0.212	-0.001	-0.038	0.0	11.0
0.0	0.0	1	1	400.0	400.0	1	1	1	0.0	0.0	0	0.212	-0.001	-0.026	0.0	11.0
0.0	0.0	1	1	400.0	400.0	1	1	1	0.0	0.0	0	0.212	0.0	0.035	0.0	11.0
0.0	0.0	1	1	400.0	400.0	1	1	1	0.0	0.0	0	0.212	-0.001	-0.108	0.0	11.0
0.0	0.0	1	1	400.0	400.0	1	1	1	0.0	0.0	0	0.212	0.0	0.006	0.0	11.0
0.0	0.0	1	1	400.0	400.0	1	1	1	0.0	0.0	0	0.212	0.0	-0.002	0.0	11.0
0.0	0.0	1	1	400.0	400.0	1	1	1	0.0	0.0	0	0.212	-0.001	-0.017	0.0	11.0
0.0	0.0	1	1	400.0	400.0	1	1	1	0.0	0.0	0	0.212	-0.001	-0.023	0.0	11.0
0.0	0.0	1	1	400.0	400.0	1	1	1	0.0	0.0	0	0.212	0.0	0.02	0.0	11.0
0.0	0.0	1	1	400.0	400.0	1	1	1	0.0	0.0	0	0.212	0.0	0.018	0.0	11.0
0.0	0.0	1	1	400.0	400.0	1	1	1	0.0	0.0	0	0.212	0.0	-0.011	0.0	11.0
0.0	0.0	1	1	400.0	400.0	1	1	1	0.0	0.0	0	0.212	0.0	-0.008	0.0	11.0
0.0	0.0	1	1	400.0	400.0	1	1	1	0.0	0.0	0	0.212	0.0	0.026	0.0	11.0
0.0	0.0	1	1	400.0	400.0	1	1	1	0.0	0.0	0	0.212	-0.001	-0.023	0.0	11.0
0.0	0.0	1	1	400.0	400.0	1	1	1	0.0	0.0	0	0.212	0.0	0.006	0.0	11.0
0.0	0.0	1	1	400.0	400.0	1	1	1	0.0	0.0	0	0.212	-0.001	-0.028	0.0	11.0
0.0	0.0	1	1	400.0	400.0	1	1	1	0.0	0.0	0	0.212	0.0	0.043	0.0	11.0
0.0	0.0	1	1	400.0	400.0	1	1	1	0.0	0.0	0	0.212	-0.001	-0.024	0.0	11.0
0.0	0.0	1	1	400.0	400.0	1	1	1	0.0	0.0	0	0.212	0.0	-0.003	0.0	11.0
0.0	0.0	1	1	400.0	400.0	1	1	1	0.0	0.0	0	0.212	0.0	0.002	0.0	11.0
0.0	0.0	1	1	400.0	400.0	1	1	1	0.0	0.0	0	0.212	0.0	0.007	0.0	11.0
0.0	0.0	1	1	400.0	400.0	1	1	1	0.0	0.0	0	0.212	0.0	-0.011	0.0	11.0
0.0	0.0	1	1	400.0	400.0	1	1	1	0.0	0.0	0	0.212	-0.001	-0.055	0.0	11.0
0.0	0.0	1	1	400.0	400.0	1	1	1	0.0	0.0	0	0.212	0.0	0.008	0.0	11.0
0.0	0.0	1	1	400.0	400.0	1	1	1	0.0	0.0	0	0.212	-0.001	-0.034	0.0	11.0
0.0	0.0	1	1	400.0	400.0	1	1	1	0.0	0.0	0	0.212	0.0	0.028	0.0	11.0
0.0	0.0	1	1	400.0	400.0	1	1	1	0.0	0.0	0	0.212	0.0	0.05	0.0	11.0
0.0	0.0	1	1	400.0	400.0	1	1	1	0.0	0.0	0	0.212	0.0	-0.005	0.0	11.0
0.0	0.0	1	1	400.0	400.0	1	1	1	0.0	0.0	0	0.212	-0.001	-0.02	0.0	11.0
0.0	0.0	1	1	400.0	400.0	1	1	1	0.0	0.0	0	0.212	0.0	0.032	0.0	11.0
0.0	0.0	1	1	400.0	400.0	1	1	1	0.0	0.0	0	0.212	-0.001	-0.017	0.0	11.0
0.0	0.0	1	1	400.0	400.0	1	1	1	0.0	0.0	0	0.212	0.0	0.041	0.0	11.0
0.0	0.0	1	1	400.0	400.0	1	1	1	0.0	0.0	0	0.212	0.0	0.0	0.0	11.0
0.0	0.0	1	1	400.0	400.0	1	1	1	0.0	0.0	0	0.212	0.0	0.02	0.0	11.0
0.0	0.0	1	1	400.0	400.0	1	1	1	0.0	0.0	0	0.212	0.0	-0.002	0.0	11.0
0.0	0.0	1	1	400.0	400.0	1	1	1	0.0	0.0	0	0.212	-0.001	-0.018	0.0	11.0
0.0	0.0	1	1	400.0	400.0	1	1	1	0.0	0.0	0	0.212	0.0	0.087	0.0	11.0
0.0	0.0	1	1	400.0	400.0	1	1	1	0.0	0.0	0	0.212	0.0	0.005	0.0	11.0
0.0	0.0	1	1	400.0	400.0	1	1	1	0.0	0.0	0	0.212	0.0	0.003	0.0	11.0
0.0	0.0	1	1	400.0	400.0	1	1	1	0.0	0.0	0	0.212	0.0	0.035	0.0	11.0
0.0	0.0	1	1	400.0	400.0	1	1	1	0.0	0.0	0	0.212	0.0	-0.009	0.0	11.0
0.0	0.0	1	1	400.0	400.0	1	1	1	0.0	0.0	0	0.212	0.0	0.029	0.0	11.0
0.0	0.0	1	1	400.0	400.0	1	1	1	0.0	0.0	0	0.212	0.0	0.051	0.0	11.0
0.0	0.0	1	1	400.0	400.0	1	1	1	0.0	0.0	0	0.212	0.0	0.228	0.0	11.0
0.0	0.0	1	1	400.0	400.0	1	1	1	0.0	0.0	0	0.212	0.0	0.013	0.0	11.0
0.0	0.0	1	1	400.0	400.0	1	1	1	0.0	0.0	0	0.212	0.0	0.067	0.0	11.0
0.0	0.0	1	1	400.0	400.0	1	1	1	0.0	0.0	0	0.212	0.0	-0.007	0.0	11.0
0.0	0.0	1	1	400.0	400.0	1	1	1	0.0	0.0	0	0.212	0.0	0.037	0.0	11.0
0.0	0.0	1	1	400.0	400.0	1	1	1	0.0	0.0	0	0.212	0.0	-0.01	0.0	11.0
0.0	0.0	1	1	400.0	400.0	1	1	1	0.0	0.0	0	0.212	-0.001	-0.044	0.0	11.0
0.0	0.0	1	1	400.0	400.0	1	1	1	0.0	0.0	0	0.212	0.0	0.0	0.0	11.0
0.0	0.0	1	1	400.0	400.0	1	1	1	0.0	0.0	0	0.212	-0.001	-0.013	0.0	11.0
0.0	0.0	1	1	400.0	400.0	1	1	1	0.0	0.0	0	0.212	-0.001	-0.015	0.0	11.0
0.0	0.0	1	1	400.0	400.0	1	1	1	0.0	0.0	0	0.212	0.0	0.025	0.0	11.0
0.0	0.0	1	1	400.0	400.0	1	1	1	0.0	0.0	0	0.212	-0.001	-0.019	0.0	11.0
0.0	0.0	1	1	400.0	400.0	1	1	1	0.0	0.0	0	0.212	0.0	0.067	0.0	11.0
0.0	0.0	1	1	400.0	400.0	1	1	1	0.0	0.0	0	0.212	-0.001	-0.02	0.0	11.0
0.0	0.0	1	1	400.0	400.0	1	1	1	0.0	0.0	0	0.212	0.0	0.016	0.0	11.0
0.0	0.0	1	1	400.0	400.0	1	1	1	0.0	0.0	0	0.212	-0.001	-0.101	0.0	11.0
0.0	0.0	1	1	400.0	400.0	1	1	1	0.0	0.0	0	0.212	-0.001	-0.026	0.0	11.0
0.0	0.0	1	1	400.0	400.0	1	1	1	0.0	0.0	0	0.212	0.0	0.041	0.0	11.0
0.0	0.0	1	1	400.0	400.0	1	1	1	0.0	0.0	0	0.212	-0.001	-0.034	0.0	11.0
0.0	0.0	1	1	400.0	400.0	1	1	1	0.0	0.0	0	0.212	0.0	0.066	0.0	11.0
0.0	0.0	1	1	400.0	400.0	1	1	1	0.0	0.0	0	0.212	-0.001	-0.073	0.0	11.0
0.0	0.0	1	1	400.0	400.0	1	1	1	0.0	0.0	0	0.212	-0.001	-0.02	0.0	11.0
0.0	0.0	1	1	400.0	400.0	1	1	1	0.0	0.0	0	0.212	0.0	0.023	0.0	11.0
0.0	0.0	1	1	400.0	400.0	1	1	1	0.0	0.0	0	0.212	-0.001	-0.031	0.0	11.0
0.0	0.0	1	1	400.0	400.0	1	1	1	0.0	0.0	0	0.212	0.0	0.043	0.0	11.0
0.0	0.0	1	1	400.0	400.0	1	1	1	0.0	0.0	0	0.212	0.0	0.028	0.0	11.0
0.0	0.0	1	1	400.0	400.0	1	1	1	0.0	0.0	0	0.212	0.0	0.008	0.0	11.0
0.0	0.0	1	1	400.0	400.0	1	1	1	0.0	0.0	0	0.212	-0.001	-0.017	0.0	11.0
0.0	0.0	1	1	400.0	400.0	1	1	1	0.0	0.0	0	0.212	0.0	-0.002	0.0	11.0
0.0	0.0	1	1	400.0	400.0	1	1	1	0.0	0.0	0	0.212	0.0	0.044	0.0	11.0
0.0	0.0	1	1	400.0	400.0	1	1	1	0.0	0.0	0	0.212	0.0	0.046	0.0	11.0
0.0	0.0	1	1	400.0	400.0	1	1	1	0.0	0.0	0	0.212	0.0	0.017	0.0	11.0
0.0	0.0	1	1	400.0	400.0	1	1	1	0.0	0.0	0	0.212	0.0	-0.002	0.0	11.0
0.0	0.0	1	1	400.0	400.0	1	1	1	0.0	0.0	0	0.212	-0.001	-0.06	0.0	11.0
0.0	0.0	1	1	400.0	400.0	1	1	1	0.0	0.0	0	0.212	0.0	-0.006	0.0	11.0
0.0	0.0	1	1	400.0	400.0	1	1	1	0.0	0.0	0	0.212	-0.001	-0.034	0.0	11.0
0.0	0.0	1	1	400.0	400.0	1	1	1	0.0	0.0	0	0.212	0.0	0.051	0.0	11.0
0.0	0.0	1	1	400.0	400.0	1	1	1	0.0	0.0	0	0.212	0.0	0.02	0.0	11.0
0.0	0.0	1	1	400.0	400.0	1	1	1	0.0	0.0	0	0.212	-0.001	-0.017	0.0	11.0
0.0	0.0	1	1	400.0	400.0	1	1	1	0.0	0.0	0	0.212	-0.001	-0.031	0.0	11.0
0.0	0.0	1	1	400.0	400.0	1	1	1	0.0	0.0	0	0.212	-0.001	-0.133	0.0	11.0
0.0	0.0	1	1	400.0	400.0	1	1	1	0.0	0.0	0	0.212	0.0	0.017	0.0	11.0
0.0	0.0	1	1	400.0	400.0	1	1	1	0.0	0.0	0	0.212	0.0	0.0	0.0	11.0
0.0	0.0	1	1	400.0	400.0	1	1	1	0.0	0.0	0	0.212	0.0	0.028	0.0	11.0
0.0	0.0	1	1	400.0	400.0	1	1	1	0.0	0.0	0	0.212	0.0	0.025	0.0	11.0
0.0	0.0	1	1	400.0	400.0	1	1	1	0.0	0.0	0	0.212	0.0	0.003	0.0	11.0
0.0	0.0	1	1	400.0	400.0	1	1	1	0.0	0.0	0	0.212	-0.001	-0.055	0.0	11.0
0.0	0.0	1	1	400.0	400.0	1	1	1	0.0	0.0	0	0.212	-0.001	-0.026	0.0	11.0
0.0	0.0	1	1	400.0	400.0	1	1	1	0.0	0.0	0	0.212	0.0	0.014	0.0	11.0
0.0	0.0	1	1	400.0	400.0	1	1	1	0.0	0.0	0	0.212	0.0	0.078	0.0	11.0
0.0	0.0	1	1	400.0	400.0	1	1	1	0.0	0.0	0	0.212	0.0	0.101	0.0	11.0
0.0	0.0	1	1	400.0	400.0	1	1	1	0.0	0.0	0	0.212	0.0	-0.009	0.0	11.0
0.0	0.0	1	1	400.0	400.0	1	1	1	0.0	0.0	0	0.212	0.0	0.022	0.0	11.0
0.0	0.0	1	1	400.0	400.0	1	1	1	0.0	0.0	0	0.212	0.0	0.017	0.0	11.0
0.0	0.0	1	1	400.0	400.0	1	1	1	0.0	0.0	0	0.212	-0.001	-0.058	0.0	11.0
0.0	0.0	1	1	400.0	400.0	1	1	1	0.0	0.0	0	0.212	-0.001	-0.022	0.0	11.0
0.0	0.0	1	1	400.0	400.0	1	1	1	0.0	0.0	0	0.212	0.0	-0.003	0.0	11.0
0.0	0.0	1	1	400.0	400.0	1	1	1	0.0	0.0	0	0.212	0.0	-0.009	0.0	11.0
0.0	0.0	1	1	400.0	400.0	1	1	1	0.0	0.0	0	0.212	0.0	0.035	0.0	11.0
0.0	0.0	1	1	400.0	400.0	1	1	1	0.0	0.0	0	0.212	-0.001	-0.019	0.0	11.0
0.0	0.0	1	1	400.0	400.0	1	1	1	0.0	0.0	0	0.212	-0.001	-0.016	0.0	11.0
0.0	0.0	1	1	400.0	400.0	1	1	1	0.0	0.0	0	0.212	0.0	0.0	0.0	11.0
0.0	0.0	1	1	400.0	400.0	1	1	1	0.0	0.0	0	0.212	-0.001	-0.066	0.0	11.0
0.0	0.0	1	1	400.0	400.0	1	1	1	0.0	0.0	0	0.212	0.0	0.02	0.0	11.0
0.0	0.0	1	1	400.0	400.0	1	1	1	0.0	0.0	0	0.212	0.0	0.031	0.0	11.0
0.0	0.0	1	1	400.0	400.0	1	1	1	0.0	0.0	0	0.212	0.0	0.0	0.0	11.0
0.0	0.0	1	1	400.0	400.0	1	1	1	0.0	0.0	0	0.212	0.0	0.057	0.0	11.0
0.0	0.0	1	1	400.0	400.0	1	1	1	0.0	0.0	0	0.212	0.0	0.023	0.0	11.0
0.0	0.0	1	1	400.0	400.0	1	1	1	0.0	0.0	0	0.212	-0.001	-0.069	0.0	11.0
0.0	0.0	1	1	400.0	400.0	1	1	1	0.0	0.0	0	0.212	0.0	0.025	0.0	11.0
5555.5557	400.0	1	2	300.99503	400.0	1	1	2	0.0	0.0	1	0.212	0.0	0.015	0.0	11.0
5555.5557	400.0	1	2	300.99503	400.0	1	1	2	0.0	0.0	1	0.212	0.0	0.013	0.0	11.0
5555.5557	400.0	1	2	300.99503	400.0	0	1	2	0.0	0.0	1	0.212	0.0	-0.006	0.0	11.0
5555.5557	400.0	1	2	300.99503	400.0	0	1	2	0.0	0.0	1	0.212	0.0	0.02	0.0	11.0
5555.5557	400.0	1	2	300.99503	400.0	0	1	2	0.0	0.0	1	0.212	0.002	0.426	0.757	11.0
5555.5557	400.0	1	2	300.99503	400.0	0	1	2	0.0	0.0	1	0.212	0.007	0.732	0.757	11.0
5555.5557	400.0	1	2	300.99503	400.0	0	1	2	0.0	0.0	1	0.213	0.015	1.096	1.097	11.0
5555.5557	400.0	1	2	300.99503	400.0	0	1	2	0.0	0.0	1	0.213	0.026	1.481	1.706	11.0
5555.5557	400.0	1	2	300.99503	400.0	0	1	2	0.0	0.0	1	0.213	0.038	1.703	1.706	11.0
5555.5557	400.0	1	2	300.99503	400.0	0	1	2	0.0	0.0	1	0.213	0.051	1.986	1.978	11.0
5555.5557	400.0	1	2	300.99503	400.0	0	1	2	0.0	0.0	1	0.214	0.062	1.943	1.978	11.0
5555.5557	400.0	1	2	300.99503	400.0	0	1	2	0.0	0.0	1	0.214	0.075	2.462	2.467	11.0
5555.5557	400.0	1	2	300.99503	400.0	0	1	2	0.0	0.0	1	0.214	0.091	3.085	2.889	11.0
5555.5557	400.0	1	2	300.99503	400.0	0	1	2	0.0	0.0	1	0.215	0.105	2.847	2.889	11.0
5555.5557	400.0	1	2	300.99503	400.0	0	1	2	0.0	0.0	1	0.215	0.119	3.073	3.079	11.0
5555.5557	400.0	1	2	300.99503	400.0	0	1	2	0.0	0.0	1	0.215	0.133	3.252	3.417	11.0
5555.5557	400.0	1	2	300.99503	400.0	0	1	2	0.0	0.0	1	0.215	0.148	3.501	3.417	11.0
5555.5557	400.0	1	2	300.99503	400.0	0	1	2	0.0	0.0	1	0.216	0.162	3.429	3.569	11.0
5555.5557	400.0	1	2	300.99503	400.0	0	1	2	0.0	0.0	1	0.216	0.174	3.565	3.569	11.0
5555.5557	400.0	1	2	300.99503	400.0	0	1	2	0.0	0.0	1	0.216	0.188	3.927	3.84	11.0
5555.5557	400.0	1	2	300.99503	400.0	0	1	2	0.0	0.0	1	0.216	0.202	3.99	3.963	11.0
5555.5557	400.0	1	2	300.99503	400.0	0	1	2	0.0	0.0	1	0.217	0.214	4.025	3.963	11.0
5555.5557	400.0	1	2	300.99503	400.0	0	1	2	0.0	0.0	1	0.217	0.227	4.207	4.181	11.0
5555.5557	400.0	1	2	300.99503	400.0	0	1	2	0.0	0.0	1	0.217	0.239	4.249	4.279	11.0
5555.5557	400.0	1	2	300.99503	400.0	0	1	2	0.0	0.0	1	0.217	0.25	4.302	4.279	11.0
5555.5557	400.0	1	2	300.99503	400.0	0	1	2	0.0	0.0	1	0.218	0.262	4.471	4.453	11.0
5555.5557	400.0	1	2	300.99503	400.0	0	1	2	0.0	0.0	1	0.218	0.272	4.451	4.453	11.0
5555.5557	400.0	1	2	300.99503	400.0	0	1	2	0.0	0.0	1	0.218	0.282	4.471	4.531	11.0
5555.5557	400.0	1	2	300.99503	400.0	0	1	2	0.0	0.0	1	0.218	0.292	4.7	4.673	11.0
5555.5557	400.0	1	2	300.99503	400.0	0	1	2	0.0	0.0	1	0.218	0.302	4.617	4.673	11.0
5555.5557	400.0	1	2	300.99503	400.0	0	1	2	0.0	0.0	1	0.219	0.31	4.82	4.794	11.0
5555.5557	400.0	1	2	300.99503	400.0	0	1	2	0.0	0.0	1	0.219	0.32	4.847	4.847	11.0
5555.5557	400.0	1	2	300.99503	400.0	0	1	2	0.0	0.0	1	0.219	0.329	4.843	4.847	11.0
5555.5557	400.0	1	2	300.99503	400.0	0	1	2	0.0	0.0	1	0.219	0.337	4.922	4.898	11.0
5555.5557	400.0	1	2	300.99503	400.0	0	1	2	0.0	0.0	1	0.219	0.344	4.905	4.898	11.0
5555.5557	400.0	1	2	300.99503	400.0	0	1	2	0.0	0.0	1	0.22	0.35	4.965	4.989	11.0
5555.5557	400.0	1	2	300.99503	400.0	0	1	2	0.0	0.0	1	0.22	0.356	5.065	5.03	11.0
5555.5557	400.0	1	2	300.99503	400.0	0	1	2	0.0	0.0	1	0.22	0.362	5.014	5.03	11.0
5555.5557	400.0	1	2	300.99503	400.0	0	1	2	0.0	0.0	1	0.22	0.366	5.064	5.102	11.0
5555.5557	400.0	1	2	300.99503	400.0	0	1	2	0.0	0.0	1	0.22	0.372	5.142	5.134	11.0
5555.5557	400.0	1	2	300.99503	400.0	0	1	2	0.0	0.0	1	0.22	0.378	5.117	5.134	11.0
5555.5557	400.0	1	2	300.99503	400.0	0	1	2	0.0	0.0	1	0.22	0.383	5.178	5.192	11.0
5555.5557	400.0	1	2	300.99503	400.0	0	1	2	0.0	0.0	1	0.22	0.387	5.313	5.192	11.0
5555.5557	400.0	1	2	300.99503	400.0	0	1	2	0.0	0.0	1	0.22	0.391	5.207	5.218	11.0
5555.5557	400.0	1	2	300.99503	400.0	0	1	2	0.0	0.0	1	0.22	0.395	5.292	5.266	11.0
5555.5557	400.0	1	2	300.99503	400.0	0	1	2	0.0	0.0	1	0.22	0.4	5.321	5.266	11.0
5555.5557	400.0	1	2	300.99503	400.0	0	1	2	0.0	0.0	1	0.22	0.404	5.26	5.307	11.0
5555.5557	400.0	1	2	300.99503	400.0	0	1	2	0.0	0.0	1	0.22	0.407	5.242	5.325	11.0
5555.5557	400.0	1	2	300.99503	400.0	0	1	2	0.0	0.0	1	0.22	0.41	5.516	5.325	11.0
5555.5557	400.0	1	2	300.99503	400.0	0	1	2	0.0	0.0	1	0.22	0.414	5.377	5.356	11.0
5555.5557	400.0	1	2	300.99503	400.0	0	1	2	0.0	0.0	1	0.22	0.417	5.314	5.356	11.0
5555.5557	400.0	1	2	300.99503	400.0	0	1	2	0.0	0.0	1	0.22	0.421	5.369	5.371	11.0
5555.5557	400.0	1	2	300.99503	400.0	0	1	2	0.0	0.0	1	0.22	0.423	5.342	5.397	11.0
5555.5557	400.0	1	2	300.99503	400.0	0	1	2	0.0	0.0	1	0.22	0.425	5.423	5.397	11.0
5555.5557	400.0	1	2	300.99503	400.0	0	1	2	0.0	0.0	1	0.22	0.427	5.425	5.409	11.0
5555.5557	400.0	1	2	300.99503	400.0	0	1	2	0.0	0.0	1	0.22	0.429	5.391	5.429	11.0
5555.5557	400.0	1	2	300.99503	400.0	0	1	2	0.0	0.0	1	0.22	0.43	5.312	5.429	11.0
5555.5557	400.0	1	2	300.99503	400.0	0	1	2	0.0	0.0	1	0.22	0.432	5.439	5.448	11.0
5555.5557	400.0	1	2	300.99503	400.0	1	1	2	0.0	0.0	1	0.22	0.434	5.428	5.448	11.0
5555.5557	400.0	1	2	300.99503	400.0	1	1	2	0.0	0.0	1	0.22	0.436	5.488	5.455	11.0
5555.5557	400.0	1	2	300.99503	400.0	1	1	2	0.0	0.0	1	0.22	0.438	5.44	5.47	11.0
5555.5557	400.0	1	2	300.99503	400.0	1	1	2	0.0	0.0	1	0.22	0.44	5.54	5.47	11.0
5555.5557	400.0	1	2	300.99503	400.0	1	1	2	0.0	0.0	1	0.22	0.442	5.427	5.476	11.0
5555.5557	400.0	1	2	300.99503	400.0	1	1	2	0.0	0.0	1	0.221	0.442	5.527	5.488	11.0
5555.5557	400.0	1	2	300.99503	400.0	1	1	2	0.0	0.0	1	0.221	0.442	5.503	5.488	11.0
5555.5557	400.0	1	2	300.99503	400.0	1	1	2	0.0	0.0	1	0.221	0.443	5.689	5.493	11.0
5555.5557	400.0	1	2	300.99503	400.0	1	1	2	0.0	0.0	1	0.221	0.443	5.513	5.493	11.0
5555.5557	400.0	1	2	300.99503	400.0	1	1	2	0.0	0.0	1	0.221	0.444	5.558	5.503	11.0
5555.5557	400.0	1	2	300.99503	400.0	1	1	2	0.0	0.0	1	0.221	0.444	5.464	5.508	11.0
5555.5557	400.0	1	2	300.99503	400.0	1	1	2	0.0	0.0	1	0.221	0.444	5.479	5.508	11.0
5555.5557	400.0	1	2	300.99503	400.0	1	1	2	0.0	0.0	1	0.221	0.444	5.518	5.514	11.0
5555.5557	400.0	1	2	300.99503	400.0	1	1	2	0.0	0.0	1	0.221	0.444	5.354	5.517	11.0
5555.5557	400.0	1	2	300.99503	400.0	1	1	2	0.0	0.0	1	0.221	0.444	5.557	5.517	11.0
5555.5557	400.0	1	2	300.99503	400.0	1	1	2	0.0	0.0	1	0.221	0.444	5.515	5.524	11.0
5555.5557	400.0	1	2	300.99503	400.0	1	1	2	0.0	0.0	1	0.221	0.444	5.509	5.524	11.0
5555.5557	400.0	1	2	300.99503	400.0	1	1	2	0.0	0.0	1	0.221	0.444	5.517	5.527	11.0
5555.5557	400.0	1	2	300.99503	400.0	1	1	2	0.0	0.0	1	0.221	0.445	5.567	5.531	11.0
5555.5557	400.0	1	2	300.99503	400.0	1	1	2	0.0	0.0	1	0.221	0.447	5.563	5.531	11.0
5555.5557	400.0	1	2	300.99503	400.0	1	1	2	0.0	0.0	1	0.221	0.447	5.541	5.533	11.0
5555.5557	400.0	1	2	300.99503	400.0	1	1	2	0.0	0.0	1	0.221	0.447	5.487	5.537	11.0
5555.5557	400.0	1	2	300.99503	400.0	1	1	2	0.0	0.0	1	0.221	0.448	5.534	5.537	11.0
5555.5557	400.0	1	2	300.99503	400.0	1	1	2	0.0	0.0	1	0.221	0.448	5.497	5.54	11.0
5555.5557	400.0	1	2	300.99503	400.0	1	1	2	0.0	0.0	1	0.221	0.449	5.582	5.54	11.0
5555.5557	400.0	1	2	300.99503	400.0	1	1	2	0.0	0.0	1	0.221	0.449	5.529	5.543	11.0
5555.5557	400.0	1	2	300.99503	400.0	1	1	2	0.0	0.0	1	0.221	0.449	5.533	5.544	11.0
5555.5557	400.0	1	2	300.99503	400.0	1	1	2	0.0	0.0	1	0.221	0.45	5.485	5.544	11.0
5555.5557	400.0	1	2	300.99503	400.0	1	1	2	0.0	0.0	1	0.221	0.451	5.477	5.547	11.0
5555.5557	400.0	1	2	300.99503	400.0	1	1	2	0.0	0.0	1	0.221	0.452	5.542	5.547	11.0
5555.5557	400.0	1	2	300.99503	400.0	1	1	2	0.0	0.0	1	0.221	0.453	5.576	5.547	11.0
5555.5557	400.0	1	2	300.99503	400.0	1	1	2	0.0	0.0	1	0.221	0.454	5.517	5.549	11.0
5555.5557	400.0	1	2	300.99503	400.0	1	1	2	0.0	0.0	1	0.221	0.454	5.534	5.549	11.0
5555.5557	400.0	1	2	300.99503	400.0	1	1	2	0.0	0.0	1	0.221	0.455	5.446	5.55	11.0
5555.5557	400.0	1	2	300.99503	400.0	1	1	2	0.0	0.0	1	0.221	0.457	5.656	5.551	11.0
5555.5557	400.0	1	2	300.99503	400.0	1	1	2	0.0	0.0	1	0.221	0.458	5.527	5.551	11.0
5555.5557	400.0	1	2	300.99503	400.0	1	1	2	0.0	0.0	1	0.221	0.458	5.535	5.552	11.0
5555.5557	400.0	1	2	300.99503	400.0	1	1	2	0.0	0.0	1	0.221	0.46	5.587	5.553	11.0
5555.5557	400.0	1	2	300.99503	400.0	1	1	2	0.0	0.0	1	0.221	0.461	5.594	5.553	11.0
5555.5557	400.0	1	2	300.99503	400.0	1	1	2	0.0	0.0	1	0.221	0.46	5.517	5.554	11.0
5555.5557	400.0	1	2	300.99503	400.0	1	1	2	0.0	0.0	1	0.221	0.46	5.553	5.554	11.0
5555.5557	400.0	1	2	300.99503	400.0	1	1	2	0.0	0.0	1	0.221	0.461	5.6	5.555	11.0
5555.5557	400.0	1	2	300.99503	400.0	1	1	2	0.0	0.0	1	0.221	0.46	5.541	5.556	11.0
5555.5557	400.0	1	2	300.99503	400.0	1	1	2	0.0	0.0	1	0.221	0.46	5.527	5.556	11.0
5555.5557	400.0	1	2	300.99503	400.0	1	1	2	0.0	0.0	1	0.221	0.461	5.593	5.556	11.0
5555.5557	400.0	1	2	300.99503	400.0	1	1	2	0.0	0.0	1	0.221	0.46	5.553	5.557	11.0
5555.5557	400.0	1	2	300.99503	400.0	1	1	2	0.0	0.0	1	0.221	0.46	5.487	5.557	11.0
5555.5557	400.0	1	2	300.99503	400.0	1	1	2	0.0	0.0	1	0.221	0.46	5.512	5.557	11.0
5555.5557	400.0	1	2	300.99503	400.0	1	1	2	0.0	0.0	1	0.221	0.461	5.564	5.557	11.0
5555.5557	400.0	1	2	300.99503	400.0	1	1	2	0.0	0.0	1	0.221	0.461	5.622	5.559	11.0
5555.5557	400.0	1	2	300.99503	400.0	1	1	2	0.0	0.0	1	0.221	0.46	5.513	5.559	11.0
5555.5557	400.0	1	2	300.99503	400.0	1	1	2	0.0	0.0	1	0.221	0.46	5.544	5.559	11.0
5555.5557	400.0	1	2	300.99503	400.0	1	1	2	0.0	0.0	1	0.221	0.461	5.575	5.559	11.0
5555.5557	400.0	1	2	300.99503	400.0	1	1	2	0.0	0.0	1	0.221	0.461	5.558	5.56	11.0
5555.5557	400.0	1	2	300.99503	400.0	1	1	2	0.0	0.0	1	0.221	0.46	5.539	5.56	11.0
5555.5557	400.0	1	2	300.99503	400.0	1	1	2	0.0	0.0	1	0.221	0.461	5.589	5.56	11.0
5555.5557	400.0	1	2	300.99503	400.0	1	1	2	0.0	0.0	1	0.221	0.46	5.54	5.56	11.0
5555.5557	400.0	1	2	300.99503	400.0	1	1	2	0.0	0.0	1	0.221	0.461	5.588	5.56	11.0
5555.5557	400.0	1	2	300.99503	400.0	1	1	2	0.0	0.0	1	0.221	0.461	5.639	5.56	11.0
5555.5557	400.0	1	2	300.99503	400.0	1	1	2	0.0	0.0	1	0.221	0.46	5.513	5.56	11.0
5555.5557	400.0	1	2	300.99503	400.0	1	1	2	0.0	0.0	1	0.221	0.46	5.554	5.561	11.0
5555.5557	400.0	1	2	300.99503	400.0	1	1	2	0.0	0.0	1	0.221	0.46	5.517	5.561	11.0
5555.5557	400.0	1	2	300.99503	400.0	1	1	2	0.0	0.0	1	0.221	0.461	5.608	5.561	11.0
5555.5557	400.0	1	2	300.99503	400.0	1	1	2	0.0	0.0	1	0.221	0.46	5.519	5.561	11.0
5555.5557	400.0	1	2	300.99503	400.0	1	1	2	0.0	0.0	1	0.221	0.46	5.553	5.561	11.0
5555.5557	400.0	1	2	300.99503	400.0	1	1	2	0.0	0.0	1	0.221	0.46	5.457	5.561	11.0
5555.5557	400.0	1	2	300.99503	400.0	1	1	2	0.0	0.0	1	0.221	0.46	5.499	5.561	11.0
5555.5557	400.0	1	2	300.99503	400.0	1	1	2	0.0	0.0	1	0.221	0.461	5.628	5.561	11.0
5555.5557	400.0	1	2	300.99503	400.0	1	1	2	0.0	0.0	1	0.221	0.46	5.514	5.561	11.0
5555.5557	400.0	1	2	300.99503	400.0	1	1	2	0.0	0.0	1	0.221	0.46	5.541	5.562	11.0
5555.5557	400.0	1	2	300.99503	400.0	1	1	2	0.0	0.0	1	0.221	0.461	5.766	5.562	11.0
5555.5557	400.0	1	2	300.99503	400.0	1	1	2	0.0	0.0	1	0.221	0.46	5.501	5.562	11.0
5555.5557	400.0	1	2	300.99503	400.0	1	1	2	0.0	0.0	1	0.221	0.461	5.564	5.562	11.0
5555.5557	400.0	1	2	300.99503	400.0	1	1	2	0.0	0.0	1	0.221	0.46	5.551	5.562	11.0
5555.5557	400.0	1	2	300.99503	400.0	1	1	2	0.0	0.0	1	0.221	0.461	5.621	5.562	11.0
5555.5557	400.0	1	2	300.99503	400.0	1	1	2	0.0	0.0	1	0.221	0.46	5.543	5.562	11.0
5555.5557	400.0	1	2	300.99503	400.0	1	1	2	0.0	0.0	1	0.221	0.461	5.599	5.562	11.0
5555.5557	400.0	1	2	300.99503	400.0	1	1	2	0.0	0.0	1	0.221	0.461	5.567	5.562	11.0
5555.5557	400.0	1	2	300.99503	400.0	1	1	2	0.0	0.0	1	0.221	0.46	5.55	5.562	11.0
5555.5557	400.0	1	2	300.99503	400.0	1	1	2	0.0	0.0	1	0.221	0.461	5.586	5.562	11.0
5555.5557	400.0	1	2	300.99503	400.0	1	1	2	0.0	0.0	1	0.221	0.46	5.507	5.562	11.0
5555.5557	400.0	1	2	300.99503	400.0	1	1	2	0.0	0.0	1	0.221	0.461	5.659	5.562	11.0
5555.5557	400.0	1	2	300.99503	400.0	1	1	2	0.0	0.0	1	0.221	0.461	5.593	5.562	11.0
5555.5557	400.0	1	2	300.99503	400.0	1	1	2	0.0	0.0	1	0.221	0.461	5.592	5.562	11.0
5555.5557	400.0	1	2	300.99503	400.0	1	1	2	0.0	0.0	1	0.221	0.461	5.61	5.562	11.0
5555.5557	400.0	1	2	300.99503	400.0	1	1	2	0.0	0.0	1	0.221	0.461	5.58	5.562	11.0
5555.5557	400.0	1	2	300.99503	400.0	1	1	2	0.0	0.0	1	0.221	0.461	5.611	5.562	11.0
5555.5557	400.0	1	2	300.99503	400.0	1	1	2	0.0	0.0	1	0.221	0.461	5.617	5.562	11.0
5555.5557	400.0	1	2	300.99503	400.0	1	1	2	0.0	0.0	1	0.221	0.46	5.5	5.562	11.0
5555.5557	400.0	1	2	300.99503	400.0	1	1	2	0.0	0.0	1	0.221	0.461	5.564	5.562	11.0
5555.5557	400.0	1	2	300.99503	400.0	1	1	2	0.0	0.0	1	0.221	0.46	5.536	5.562	11.0
5555.5557	400.0	1	2	300.99503	400.0	1	1	2	0.0	0.0	1	0.221	0.461	5.573	5.562	11.0
5555.5557	400.0	1	2	300.99503	400.0	1	1	2	0.0	0.0	1	0.221	0.46	5.527	5.562	11.0
5555.5557	400.0	1	2	300.99503	400.0	1	1	2	0.0	0.0	1	0.221	0.461	5.66	5.562	11.0
5555.5557	400.0	1	2	300.99503	400.0	1	1	2	0.0	0.0	1	0.221	0.46	5.527	5.562	11.0
5555.5557	400.0	1	2	300.99503	400.0	1	1	2	0.0	0.0	1	0.221	0.461	5.647	5.562	11.0
5555.5557	400.0	1	2	300.99503	400.0	1	1	2	0.0	0.0	1	0.221	0.46	5.539	5.562	11.0
5555.5557	400.0	1	2	300.99503	400.0	1	1	2	0.0	0.0	1	0.221	0.46	5.53	5.562	11.0
5555.5557	400.0	1	2	300.99503	400.0	1	1	2	0.0	0.0	1	0.221	0.46	5.537	5.562	11.0
5555.5557	400.0	1	2	300.99503	400.0	1	1	2	0.0	0.0	1	0.221	0.461	5.593	5.562	11.0
5555.5557	400.0	1	2	300.99503	400.0	1	1	2	0.0	0.0	1	0.221	0.461	5.579	5.562	11.0
5555.5557	400.0	1	2	300.99503	400.0	1	1	2	0.0	0.0	1	0.221	0.46	5.526	5.562	11.0
5555.5557	400.0	1	2	300.99503	400.0	1	1	2	0.0	0.0	1	0.221	0.46	5.53	5.562	11.0
5555.5557	400.0	1	2	300.99503	400.0	1	1	2	0.0	0.0	1	0.221	0.46	5.489	5.562	11.0
5555.5557	400.0	1	2	300.99503	400.0	1	1	2	0.0	0.0	1	0.221	0.46	5.517	5.562	11.0
5555.5557	400.0	1	2	300.99503	400.0	1	1	2	0.0	0.0	1	0.221	0.46	5.51	5.562	11.0
5555.5557	400.0	1	2	300.99503	400.0	1	1	2	0.0	0.0	1	0.221	0.46	5.554	5.562	11.0
5555.5557	400.0	1	2	300.99503	400.0	1	1	2	0.0	0.0	1	0.221	0.46	5.502	5.562	11.0
5555.5557	400.0	1	2	300.99503	400.0	1	1	2	0.0	0.0	1	0.221	0.461	5.598	5.562	11.0
5555.5557	400.0	1	2	300.99503	400.0	1	1	2	0.0	0.0	1	0.221	0.46	5.521	5.562	11.0
5555.5557	400.0	1	2	300.99503	400.0	1	1	2	0.0	0.0	1	0.221	0.46	5.539	5.562	11.0
5555.5557	400.0	1	2	300.99503	400.0	1	1	2	0.0	0.0	1	0.221	0.461	5.575	5.562	11.0
5555.5557	400.0	1	2	300.99503	400.0	1	1	2	0.0	0.0	1	0.221	0.46	5.553	5.562	11.0
5555.5557	400.0	1	2	300.99503	400.0	1	1	2	0.0	0.0	1	0.221	0.46	5.553	5.562	11.0
5555.5557	400.0	1	2	300.99503	400.0	1	1	2	0.0	0.0	1	0.221	0.46	5.553	5.562	11.0
5555.5557	400.0	1	2	300.99503	400.0	1	1	2	0.0	0.0	1	0.221	0.461	5.605	5.562	11.0
5555.5557	400.0	1	2	300.99503	400.0	1	1	2	0.0	0.0	1	0.221	0.46	5.543	5.562	11.0
5555.5557	400.0	1	2	300.99503	400.0	1	1	2	0.0	0.0	1	0.221	0.461	5.592	5.562	11.0
5555.5557	400.0	1	2	300.99503	400.0	1	1	2	0.0	0.0	1	0.221	0.461	5.726	5.562	11.0
5555.5557	400.0	1	2	300.99503	400.0	1	1	2	0.0	0.0	1	0.221	0.461	5.58	5.562	11.0
5555.5557	400.0	1	2	300.99503	400.0	1	1	2	0.0	0.0	1	0.221	0.461	5.609	5.562	11.0
5555.5557	400.0	1	2	300.99503	400.0	1	1	2	0.0	0.0	1	0.221	0.461	5.568	5.562	11.0
5555.5557	400.0	1	2	300.99503	400.0	1	1	2	0.0	0.0	1	0.221	0.46	5.487	5.562	11.0
5555.5557	400.0	1	2	300.99503	400.0	1	1	2	0.0	0.0	1	0.221	0.46	5.539	5.562	11.0
5555.5557	400.0	1	2	300.99503	400.0	1	1	2	0.0	0.0	1	0.221	0.461	5.584	5.562	11.0
5555.5557	400.0	1	2	300.99503	400.0	1	1	2	0.0	0.0	1	0.221	0.46	5.547	5.562	11.0
5555.5557	400.0	1	2	300.99503	400.0	1	1	2	0.0	0.0	1	0.221	0.461	5.573	5.562	11.0
5555.5557	400.0	1	2	300.99503	400.0	1	1	2	0.0	0.0	1	0.221	0.461	5.568	5.562	11.0
5555.5557	400.0	1	2	300.99503	400.0	1	1	2	0.0	0.0	1	0.221	0.461	5.641	5.562	11.0
5555.5557	400.0	1	2	300.99503	400.0	1	1	2	0.0	0.0	1	0.221	0.461	5.558	5.562	11.0
5555.5557	400.0	1	2	300.99503	400.0	1	1	2	0.0	0.0	1	0.221	0.46	5.541	5.562	11.0
5555.5557	400.0	1	2	300.99503	400.0	1	1	2	0.0	0.0	1	0.221	0.461	5.575	5.562	11.0
5555.5557	400.0	1	2	300.99503	400.0	1	1	2	0.0	0.0	1	0.221	0.46	5.511	5.562	11.0
5555.5557	400.0	1	2	300.99503	400.0	1	1	2	0.0	0.0	1	0.221	0.461	5.658	5.562	11.0
5555.5557	400.0	1	2	300.99503	400.0	1	1	2	0.0	0.0	1	0.221	0.46	5.503	5.562	11.0
5555.5557	400.0	1	2	300.99503	400.0	1	1	2	0.0	0.0	1	0.221	0.46	5.54	5.562	11.0
5555.5557	400.0	1	2	300.99503	400.0	1	1	2	0.0	0.0	1	0.221	0.46	5.545	5.562	11.0
5555.5557	400.0	1	2	300.99503	400.0	1	1	2	0.0	0.0	1	0.221	0.461	5.6	5.562	11.0
5555.5557	400.0	1	2	300.99503	400.0	1	1	2	0.0	0.0	1	0.221	0.461	5.575	5.562	11.0
5555.5557	400.0	1	2	300.99503	400.0	1	1	2	0.0	0.0	1	0.221	0.461	5.592	5.562	11.0
5555.5557	400.0	1	2	300.99503	400.0	1	1	2	0.0	0.0	1	0.221	0.461	5.567	5.562	11.0
5555.5557	400.0	1	2	300.99503	400.0	1	1	2	0.0	0.0	1	0.221	0.46	5.554	5.562	11.0
5555.5557	400.0	1	2	300.99503	400.0	1	1	2	0.0	0.0	1	0.221	0.461	5.653	5.562	11.0
5555.5557	400.0	1	2	300.99503	400.0	1	1	2	0.0	0.0	1	0.221	0.461	5.557	5.562	11.0
5555.5557	400.0	1	2	300.99503	400.0	1	1	2	0.0	0.0	1	0.221	0.46	5.543	5.562	11.0
5555.5557	400.0	1	2	300.99503	400.0	1	1	2	0.0	0.0	1	0.221	0.461	5.569	5.562	11.0
5555.5557	400.0	1	2	300.99503	400.0	1	1	2	0.0	0.0	1	0.221	0.461	5.63	5.562	11.0
5555.5557	400.0	1	2	300.99503	400.0	1	1	2	0.0	0.0	1	0.221	0.46	5.557	5.562	11.0
5555.5557	400.0	1	2	300.99503	400.0	1	1	2	0.0	0.0	1	0.221	0.46	5.526	5.562	11.0
5555.5557	400.0	1	2	300.99503	400.0	1	1	2	0.0	0.0	1	0.221	0.461	5.611	5.562	11.0
5555.5557	400.0	1	2	300.99503	400.0	1	1	2	0.0	0.0	1	0.221	0.461	5.609	5.562	11.0
5555.5557	400.0	1	2	300.99503	400.0	1	1	2	0.0	0.0	1	0.221	0.461	5.563	5.562	11.0
0.0	0.0	1	2	300.99503	400.0	1	1	2	0.0	0.0	0	0.221	0.46	5.537	5.562	11.0
0.0	0.0	1	2	300.99503	400.0	1	1	2	0.0	0.0	0	0.221	0.46	5.539	5.562	11.0
0.0	0.0	1	2	300.99503	400.0	1	1	2	0.0	0.0	0	0.221	0.457	5.072	5.169	11.0
0.0	0.0	1	2	300.99503	400.0	1	1	2	0.0	0.0	0	0.221	0.455	5.124	5.169	11.0
0.0	0.0	1	2	300.99503	400.0	1	1	2	0.0	0.0	0	0.221	0.447	4.427	4.463	11.0
0.0	0.0	1	2	300.99503	400.0	1	1	2	0.0	0.0	0	0.221	0.439	4.459	4.147	11.0
0.0	0.0	1	2	300.99503	400.0	1	1	2	0.0	0.0	0	0.221	0.431	4.165	4.147	11.0
0.0	0.0	1	2	300.99503	400.0	1	1	2	0.0	0.0	0	0.221	0.417	3.432	3.581	11.0
0.0	0.0	1	2	300.99503	400.0	1	1	2	0.0	0.0	0	0.22	0.405	3.476	3.581	11.0
0.0	0.0	1	2	300.99503	400.0	1	1	2	0.0	0.0	0	0.22	0.393	3.432	3.328	11.0
0.0	0.0	1	2	300.99503	400.0	1	1	2	0.0	0.0	0	0.22	0.377	2.898	2.874	11.0
0.0	0.0	1	2	300.99503	400.0	1	1	2	0.0	0.0	0	0.22	0.364	2.889	2.874	11.0
0.0	0.0	1	2	300.99503	400.0	1	1	2	0.0	0.0	0	0.22	0.351	2.708	2.671	11.0
0.0	0.0	1	2	300.99503	400.0	1	1	2	0.0	0.0	0	0.22	0.338	2.7	2.671	11.0
0.0	0.0	1	2	300.99503	400.0	1	1	2	0.0	0.0	0	0.22	0.324	2.327	2.307	11.0
0.0	0.0	1	2	300.99503	400.0	1	1	2	0.0	0.0	0	0.22	0.309	2.161	2.143	11.0
0.0	0.0	1	2	300.99503	400.0	1	1	2	0.0	0.0	0	0.219	0.295	2.061	2.143	11.0
0.0	0.0	1	2	300.99503	400.0	1	1	2	0.0	0.0	0	0.219	0.281	1.849	1.85	11.0
0.0	0.0	1	2	300.99503	400.0	1	1	2	0.0	0.0	0	0.219	0.267	1.677	1.599	11.0
0.0	0.0	1	2	300.99503	400.0	1	1	2	0.0	0.0	0	0.219	0.255	1.873	1.599	11.0
0.0	0.0	1	2	300.99503	400.0	1	1	2	0.0	0.0	0	0.219	0.243	1.501	1.485	11.0
0.0	0.0	1	2	300.99503	400.0	1	1	2	0.0	0.0	0	0.219	0.232	1.507	1.485	11.0
0.0	0.0	1	2	300.99503	400.0	1	1	2	0.0	0.0	0	0.219	0.22	1.268	1.283	11.0
0.0	0.0	1	2	300.99503	400.0	1	1	2	0.0	0.0	0	0.218	0.208	1.201	1.191	11.0
0.0	0.0	1	2	300.99503	400.0	1	1	2	0.0	0.0	0	0.218	0.196	1.176	1.191	11.0
0.0	0.0	1	2	300.99503	400.0	1	1	2	0.0	0.0	0	0.218	0.186	1.057	1.029	11.0
0.0	0.0	1	2	300.99503	400.0	1	1	2	0.0	0.0	0	0.218	0.175	0.959	0.956	11.0
0.0	0.0	1	2	300.99503	400.0	1	1	2	0.0	0.0	0	0.218	0.165	0.969	0.956	11.0
0.0	0.0	1	2	300.99503	400.0	1	1	2	0.0	0.0	0	0.217	0.156	0.838	0.825	11.0
0.0	0.0	1	2	300.99503	400.0	1	1	2	0.0	0.0	0	0.217	0.148	0.785	0.767	11.0
0.0	0.0	1	2	300.99503	400.0	1	1	2	0.0	0.0	0	0.217	0.14	0.8	0.767	11.0
0.0	0.0	1	2	300.99503	400.0	1	1	2	0.0	0.0	0	0.217	0.132	0.626	0.662	11.0
0.0	0.0	1	2	300.99503	400.0	1	1	2	0.0	0.0	0	0.217	0.124	0.637	0.662	11.0
0.0	0.0	1	2	300.99503	400.0	1	1	2	0.0	0.0	0	0.217	0.117	0.582	0.572	11.0
0.0	0.0	1	2	300.99503	400.0	1	1	2	0.0	0.0	0	0.217	0.111	0.538	0.531	11.0
0.0	0.0	1	2	300.99503	400.0	1	1	2	0.0	0.0	0	0.216	0.105	0.639	0.531	11.0
0.0	0.0	1	2	300.99503	400.0	1	1	2	0.0	0.0	0	0.216	0.099	0.568	0.458	11.0
0.0	0.0	1	2	300.99503	400.0	1	1	2	0.0	0.0	0	0.216	0.093	0.45	0.458	11.0
0.0	0.0	1	2	300.99503	400.0	1	1	2	0.0	0.0	0	0.216	0.087	0.438	0.426	11.0
0.0	0.0	1	2	300.99503	400.0	1	1	2	0.0	0.0	0	0.216	0.081	0.406	0.368	11.0
0.0	0.0	1	2	300.99503	400.0	1	1	2	0.0	0.0	0	0.216	0.076	0.366	0.368	11.0
0.0	0.0	1	2	300.99503	400.0	1	1	2	0.0	0.0	0	0.216	0.072	0.349	0.341	11.0
0.0	0.0	1	2	300.99503	400.0	1	1	2	0.0	0.0	0	0.216	0.067	0.366	0.296	11.0
0.0	0.0	1	2	300.99503	400.0	1	1	2	0.0	0.0	0	0.216	0.063	0.29	0.296	11.0
0.0	0.0	1	2	300.99503	400.0	1	1	2	0.0	0.0	0	0.216	0.059	0.254	0.274	11.0
0.0	0.0	1	2	300.99503	400.0	1	1	2	0.0	0.0	0	0.216	0.057	0.263	0.274	11.0
0.0	0.0	1	2	300.99503	400.0	1	1	2	0.0	0.0	0	0.216	0.054	0.218	0.236	11.0
0.0	0.0	1	2	300.99503	400.0	1	1	2	0.0	0.0	0	0.216	0.05	0.248	0.204	11.0
0.0	0.0	1	2	300.99503	400.0	1	1	2	0.0	0.0	0	0.216	0.046	0.127	0.204	11.0
0.0	0.0	1	2	300.99503	400.0	1	1	2	0.0	0.0	0	0.216	0.042	0.19	0.189	11.0
0.0	0.0	1	2	300.99503	400.0	1	1	2	0.0	0.0	0	0.216	0.039	0.15	0.163	11.0
0.0	0.0	1	2	300.99503	400.0	1	1	2	0.0	0.0	0	0.216	0.037	0.188	0.163	11.0
0.0	0.0	1	2	300.99503	400.0	1	1	2	0.0	0.0	0	0.216	0.035	0.121	0.152	11.0
0.0	0.0	1	2	300.99503	400.0	1	1	2	0.0	0.0	0	0.216	0.033	0.138	0.131	11.0
0.0	0.0	1	2	300.99503	400.0	1	1	2	0.0	0.0	0	0.216	0.031	0.162	0.131	11.0
0.0	0.0	1	2	300.99503	400.0	1	1	2	0.0	0.0	0	0.216	0.029	0.121	0.113	11.0
0.0	0.0	1	2	300.99503	400.0	1	1	2	0.0	0.0	0	0.216	0.027	0.04	0.113	11.0
0.0	0.0	1	2	300.99503	400.0	1	1	2	0.0	0.0	0	0.216	0.025	0.032	0.105	11.0
0.0	0.0	1	2	300.99503	400.0	1	1	2	0.0	0.0	0	0.216	0.023	0.07	0.09	11.0
0.0	0.0	1	2	300.99503	400.0	1	1	2	0.0	0.0	0	0.216	0.021	0.138	0.09	11.0
0.0	0.0	1	2	300.99503	400.0	1	1	2	0.0	0.0	0	0.216	0.02	0.065	0.084	11.0
0.0	0.0	1	2	300.99503	400.0	1	1	2	0.0	0.0	0	0.216	0.02	0.072	0.084	11.0
0.0	0.0	1	2	300.99503	400.0	1	1	2	0.0	0.0	0	0.216	0.02	0.084	0.072	11.0
0.0	0.0	1	2	300.99503	400.0	1	1	2	0.0	0.0	0	0.216	0.02	0.024	0.067	11.0
0.0	0.0	1	2	300.99503	400.0	1	1	2	0.0	0.0	0	0.216	0.02	0.082	0.067	11.0
0.0	0.0	1	2	300.99503	400.0	1	1	2	0.0	0.0	0	0.216	0.019	0.05	0.058	11.0
0.0	0.0	1	2	300.99503	400.0	1	1	2	0.0	0.0	0	0.216	0.019	0.067	0.053	11.0
0.0	0.0	1	2	300.99503	400.0	1	1	2	0.0	0.0	0	0.216	0.019	0.19	0.053	11.0
0.0	0.0	1	2	300.99503	400.0	1	1	2	0.0	0.0	0	0.216	0.019	0.045	0.046	11.0
0.0	0.0	1	2	300.99503	400.0	1	1	2	0.0	0.0	0	0.216	0.019	0.098	0.046	11.0
0.0	0.0	1	2	300.99503	400.0	1	1	2	0.0	0.0	0	0.216	0.019	0.017	0.039	11.0
0.0	0.0	1	2	300.99503	400.0	1	1	2	0.0	0.0	0	0.216	0.019	0.024	0.037	11.0
0.0	0.0	1	2	300.99503	400.0	1	1	2	0.0	0.0	0	0.216	0.019	0.048	0.037	11.0
0.0	0.0	1	2	300.99503	400.0	1	1	2	0.0	0.0	0	0.216	0.019	0.057	0.031	11.0
0.0	0.0	1	2	300.99503	400.0	1	1	2	0.0	0.0	0	0.216	0.019	0.045	0.029	11.0
0.0	0.0	1	2	300.99503	400.0	1	1	2	0.0	0.0	0	0.216	0.019	0.025	0.029	11.0
0.0	0.0	1	2	300.99503	400.0	1	1	2	0.0	0.0	0	0.216	0.019	0.022	0.025	11.0
0.0	0.0	1	2	300.99503	400.0	1	1	2	0.0	0.0	0	0.216	0.019	0.02	0.025	11.0
0.0	0.0	1	2	300.99503	400.0	1	1	2	0.0	0.0	0	0.216	0.019	0.012	0.023	11.0
0.0	0.0	1	2	300.99503	400.0	1	1	2	0.0	0.0	0	0.216	0.019	0.025	0.02	11.0
0.0	0.0	1	2	300.99503	400.0	1	1	2	0.0	0.0	0	0.216	0.018	0.159	0.02	11.0
0.0	0.0	1	2	300.99503	400.0	1	1	2	0.0	0.0	0	0.216	0.018	0.042	0.018	11.0
0.0	0.0	1	2	300.99503	400.0	1	1	2	0.0	0.0	0	0.216	0.018	-0.002	0.015	11.0
0.0	0.0	1	2	300.99503	400.0	1	1	2	0.0	0.0	0	0.216	0.017	0.017	0.015	11.0
0.0	0.0	1	2	300.99503	400.0	1	1	2	0.0	0.0	0	0.216	0.017	0.017	0.014	11.0
0.0	0.0	1	2	300.99503	400.0	1	1	2	0.0	0.0	0	0.216	0.017	0.009	0.014	11.0
0.0	0.0	1	2	300.99503	400.0	1	1	2	0.0	0.0	0	0.216	0.017	0.002	0.012	11.0
0.0	0.0	1	2	300.99503	400.0	1	1	2	0.0	0.0	0	0.216	0.016	-0.015	0.011	11.0
0.0	0.0	1	2	300.99503	400.0	1	1	2	0.0	0.0	0	0.216	0.015	-0.012	0.011	11.0
0.0	0.0	1	2	300.99503	400.0	1	1	2	0.0	0.0	0	0.216	0.013	-0.135	0.009	11.0
0.0	0.0	1	2	300.99503	400.0	1	1	2	0.0	0.0	0	0.216	0.012	0.092	0.009	11.0
0.0	0.0	1	2	300.99503	400.0	1	1	2	0.0	0.0	0	0.216	0.012	-0.01	0.009	11.0
0.0	0.0	1	2	300.99503	400.0	1	1	2	0.0	0.0	0	0.216	0.012	0.0	0.007	11.0
0.0	0.0	1	2	300.99503	400.0	1	1	2	0.0	0.0	0	0.216	0.011	0.041	0.007	11.0
0.0	0.0	1	2	300.99503	400.0	1	1	2	0.0	0.0	0	0.216	0.011	0.022	0.007	11.0
0.0	0.0	1	2	300.99503	400.0	1	1	2	0.0	0.0	0	0.216	0.011	0.044	0.006	11.0
0.0	0.0	1	2	300.99503	400.0	1	1	2	0.0	0.0	0	0.216	0.011	0.002	0.006	11.0
0.0	0.0	1	2	300.99503	400.0	1	1	2	0.0	0.0	0	0.216	0.01	0.009	0.005	11.0
0.0	0.0	1	2	300.99503	400.0	1	1	2	0.0	0.0	0	0.216	0.009	-0.03	0.004	11.0
0.0	0.0	1	2	300.99503	400.0	1	1	2	0.0	0.0	0	0.216	0.009	0.002	0.004	11.0
0.0	0.0	1	2	300.99503	400.0	1	1	2	0.0	0.0	0	0.216	0.009	-0.002	0.003	11.0
0.0	0.0	1	2	300.99503	400.0	1	1	2	0.0	0.0	0	0.216	0.009	-0.01	0.003	11.0
0.0	0.0	1	2	300.99503	400.0	1	1	2	0.0	0.0	0	0.216	0.009	-0.007	0.003	11.0
0.0	0.0	1	2	300.99503	400.0	1	1	2	0.0	0.0	0	0.216	0.009	0.004	0.002	11.0
0.0	0.0	1	2	300.99503	400.0	1	1	2	0.0	0.0	0	0.216	0.008	0.014	0.002	11.0
0.0	0.0	1	2	300.99503	400.0	1	1	2	0.0	0.0	0	0.216	0.008	-0.007	0.002	11.0
0.0	0.0	1	2	300.99503	400.0	1	1	2	0.0	0.0	0	0.216	0.007	0.002	0.002	11.0
0.0	0.0	1	2	300.99503	400.0	1	1	2	0.0	0.0	0	0.216	0.006	-0.025	0.002	11.0
0.0	0.0	1	2	300.99503	400.0	1	1	2	0.0	0.0	0	0.216	0.006	0.007	0.001	11.0
0.0	0.0	1	2	300.99503	400.0	1	1	2	0.0	0.0	0	0.216	0.006	0.027	0.001	11.0
0.0	0.0	1	2	300.99503	400.0	1	1	2	0.0	0.0	0	0.216	0.005	-0.005	0.001	11.0
0.0	0.0	1	2	300.99503	400.0	1	1	2	0.0	0.0	0	0.216	0.004	-0.027	0.001	11.0
0.0	0.0	1	2	300.99503	400.0	1	1	2	0.0	0.0	0	0.216	0.002	-0.013	0.001	11.0
0.0	0.0	1	2	300.99503	400.0	1	1	2	0.0	0.0	0	0.216	0.001	-0.013	0.001	11.0
0.0	0.0	1	2	300.99503	400.0	1	1	2	0.0	0.0	0	0.216	0.0	0.002	0.0	11.0
0.0	0.0	1	2	300.99503	400.0	1	1	2	0.0	0.0	0	0.216	0.0	0.006	0.0	11.0
0.0	0.0	1	2	300.99503	400.0	1	1	2	0.0	0.0	0	0.216	0.0	0.027	0.0	11.0
0.0	0.0	1	2	300.99503	400.0	1	1	2	0.0	0.0	0	0.216	0.0	0.012	0.0	11.0
0.0	0.0	1	2	300.99503	400.0	1	1	2	0.0	0.0	0	0.216	0.0	-0.01	0.0	11.0
0.0	0.0	1	2	300.99503	400.0	1	1	2	0.0	0.0	0	0.216	0.0	0.035	0.0	11.0
0.0	0.0	1	2	300.99503	400.0	1	1	2	0.0	0.0	0	0.216	0.0	0.007	0.0	11.0
0.0	0.0	1	2	300.99503	400.0	1	1	2	0.0	0.0	0	0.216	0.0	-0.003	0.0	11.0
0.0	0.0	1	2	300.99503	400.0	1	1	2	0.0	0.0	0	0.216	0.0	0.027	0.0	11.0
0.0	0.0	1	2	300.99503	400.0	1	1	2	0.0	0.0	0	0.216	0.0	-0.003	0.0	11.0
0.0	0.0	1	2	300.99503	400.0	1	1	2	0.0	0.0	0	0.216	0.0	-0.005	0.0	11.0
0.0	0.0	1	2	300.99503	400.0	1	1	2	0.0	0.0	0	0.216	-0.001	-0.017	0.0	11.0
0.0	0.0	1	2	300.99503	400.0	1	1	2	0.0	0.0	0	0.216	0.0	0.017	0.0	11.0
0.0	0.0	1	2	300.99503	400.0	1	1	2	0.0	0.0	0	0.216	-0.001	0.027	0.0	11.0
0.0	0.0	1	2	300.99503	400.0	1	1	2	0.0	0.0	0	0.216	-0.001	-0.03	0.0	11.0
0.0	0.0	1	2	300.99503	400.0	1	1	2	0.0	0.0	0	0.216	0.0	0.0	0.0	11.0
0.0	0.0	1	2	300.99503	400.0	1	1	2	0.0	0.0	0	0.216	-0.001	-0.02	0.0	11.0
0.0	0.0	1	2	300.99503	400.0	1	1	2	0.0	0.0	0	0.216	0.0	0.017	0.0	11.0
0.0	0.0	1	2	300.99503	400.0	1	1	2	0.0	0.0	0	0.216	0.0	0.017	0.0	11.0
0.0	0.0	1	2	300.99503	400.0	1	1	2	0.0	0.0	0	0.216	0.0	0.014	0.0	11.0
0.0	0.0	1	2	300.99503	400.0	1	1	2	0.0	0.0	0	0.216	-0.001	-0.017	0.0	11.0
0.0	0.0	1	2	300.99503	400.0	1	1	2	0.0	0.0	0	0.216	0.0	0.029	0.0	11.0
0.0	0.0	1	2	300.99503	400.0	1	1	2	0.0	0.0	0	0.216	0.0	0.054	0.0	11.0
0.0	0.0	1	2	300.99503	400.0	1	1	2	0.0	0.0	0	0.216	0.0	0.057	0.0	11.0
0.0	0.0	1	2	300.99503	400.0	1	1	2	0.0	0.0	0	0.216	-0.001	-0.078	0.0	11.0
0.0	0.0	1	2	300.99503	400.0	1	1	2	0.0	0.0	0	0.216	0.0	0.029	0.0	11.0
0.0	0.0	1	2	300.99503	400.0	1	1	2	0.0	0.0	0	0.216	0.0	0.009	0.0	11.0
0.0	0.0	1	2	300.99503	400.0	1	1	2	0.0	0.0	0	0.216	-0.001	-0.025	0.0	11.0
0.0	0.0	1	2	300.99503	400.0	1	1	2	0.0	0.0	0	0.216	0.0	-0.003	0.0	11.0
0.0	0.0	1	2	300.99503	400.0	1	1	2	0.0	0.0	0	0.216	0.0	0.0	0.0	11.0
0.0	0.0	1	2	300.99503	400.0	1	1	2	0.0	0.0	0	0.216	0.0	0.004	0.0	11.0
0.0	0.0	1	2	300.99503	400.0	1	1	2	0.0	0.0	0	0.216	0.0	0.042	0.0	11.0
0.0	0.0	1	2	300.99503	400.0	1	1	2	0.0	0.0	0	0.216	0.0	0.039	0.0	11.0
0.0	0.0	1	2	300.99503	400.0	1	1	2	0.0	0.0	0	0.216	0.0	0.029	0.0	11.0
0.0	0.0	1	2	300.99503	400.0	1	1	2	0.0	0.0	0	0.216	0.0	0.017	0.0	11.0
0.0	0.0	1	2	300.99503	400.0	1	1	2	0.0	0.0	0	0.216	0.0	0.002	0.0	11.0
0.0	0.0	1	2	300.99503	400.0	1	1	2	0.0	0.0	0	0.216	0.0	-0.002	0.0	11.0
0.0	0.0	1	2	300.99503	400.0	1	1	2	0.0	0.0	0	0.216	0.0	0.022	0.0	11.0
0.0	0.0	1	2	300.99503	400.0	1	1	2	0.0	0.0	0	0.216	-0.001	-0.022	0.0	11.0
0.0	0.0	1	2	300.99503	400.0	1	1	2	0.0	0.0	0	0.216	0.0	0.2	0.0	11.0
0.0	0.0	1	2	300.99503	400.0	1	1	2	0.0	0.0	0	0.216	0.0	0.014	0.0	11.0
0.0	0.0	1	2	300.99503	400.0	1	1	2	0.0	0.0	0	0.216	0.0	-0.008	0.0	11.0
0.0	0.0	1	2	300.99503	400.0	1	1	2	0.0	0.0	0	0.216	-0.001	-0.03	0.0	11.0
0.0	0.0	1	2	300.99503	400.0	1	1	2	0.0	0.0	0	0.216	-0.001	-0.085	0.0	11.0
0.0	0.0	1	2	300.99503	400.0	1	1	2	0.0	0.0	0	0.216	0.0	0.02	0.0	11.0
0.0	0.0	1	2	300.99503	400.0	1	1	2	0.0	0.0	0	0.216	0.0	0.0	0.0	11.0
0.0	0.0	1	2	300.99503	400.0	1	1	2	0.0	0.0	0	0.216	0.0	0.15	0.0	11.0
0.0	0.0	1	2	300.99503	400.0	1	1	2	0.0	0.0	0	0.216	0.0	0.059	0.0	11.0
0.0	0.0	1	2	300.99503	400.0	1	1	2	0.0	0.0	0	0.216	-0.001	-0.045	0.0	11.0
0.0	0.0	1	2	300.99503	400.0	1	1	2	0.0	0.0	0	0.216	0.0	0.012	0.0	11.0
0.0	0.0	1	2	300.99503	400.0	1	1	2	0.0	0.0	0	0.216	0.0	0.014	0.0	11.0
0.0	0.0	1	2	300.99503	400.0	1	1	2	0.0	0.0	0	0.216	0.0	0.024	0.0	11.0
0.0	0.0	1	2	300.99503	400.0	1	1	2	0.0	0.0	0	0.216	0.0	0.059	0.0	11.0
0.0	0.0	1	2	300.99503	400.0	1	1	2	0.0	0.0	0	0.216	-0.001	-0.022	0.0	11.0
0.0	0.0	1	2	300.99503	400.0	1	1	2	0.0	0.0	0	0.216	-0.001	-0.028	0.0	11.0
0.0	0.0	1	2	300.99503	400.0	1	1	2	0.0	0.0	0	0.216	0.0	-0.002	0.0	11.0
0.0	0.0	1	2	300.99503	400.0	1	1	2	0.0	0.0	0	0.216	-0.001	-0.027	0.0	11.0
0.0	0.0	1	2	300.99503	400.0	1	1	2	0.0	0.0	0	0.216	0.0	0.014	0.0	11.0
0.0	0.0	1	2	300.99503	400.0	1	1	2	0.0	0.0	0	0.216	0.0	0.017	0.0	11.0
0.0	0.0	1	2	300.99503	400.0	1	1	2	0.0	0.0	0	0.216	-0.001	-0.022	0.0	11.0
0.0	0.0	1	2	300.99503	400.0	1	1	2	0.0	0.0	0	0.216	0.0	-0.01	0.0	11.0
0.0	0.0	1	2	300.99503	400.0	1	1	2	0.0	0.0	0	0.216	0.0	0.004	0.0	11.0
0.0	0.0	1	2	300.99503	400.0	1	1	2	0.0	0.0	0	0.216	-0.001	-0.022	0.0	11.0
0.0	0.0	1	2	300.99503	400.0	1	1	2	0.0	0.0	0	0.216	0.0	0.009	0.0	11.0
0.0	0.0	1	2	300.99503	400.0	1	1	2	0.0	0.0	0	0.216	0.0	0.002	0.0	11.0
0.0	0.0	1	2	300.99503	400.0	1	1	2	0.0	0.0	0	0.216	0.0	0.087	0.0	11.0
0.0	0.0	1	2	300.99503	400.0	1	1	2	0.0	0.0	0	0.216	-0.001	-0.015	0.0	11.0
0.0	0.0	1	2	300.99503	400.0	1	1	2	0.0	0.0	0	0.216	-0.001	-0.02	0.0	11.0
0.0	0.0	1	2	300.99503	400.0	1	1	2	0.0	0.0	0	0.216	0.0	-0.005	0.0	11.0
0.0	0.0	1	2	300.99503	400.0	1	1	2	0.0	0.0	0	0.216	0.0	0.051	0.0	11.0
0.0	0.0	1	2	300.99503	400.0	1	1	2	0.0	0.0	0	0.216	0.0	0.022	0.0	11.0
0.0	0.0	1	2	300.99503	400.0	1	1	2	0.0	0.0	0	0.216	0.0	0.002	0.0	11.0
0.0	0.0	1	2	300.99503	400.0	1	1	2	0.0	0.0	0	0.216	-0.001	-0.02	0.0	11.0
0.0	0.0	1	2	300.99503	400.0	1	1	2	0.0	0.0	0	0.216	0.0	0.017	0.0	11.0
0.0	0.0	1	2	300.99503	400.0	1	1	2	0.0	0.0	0	0.216	0.0	-0.002	0.0	11.0
0.0	0.0	1	2	300.99503	400.0	1	1	2	0.0	0.0	0	0.216	-0.001	-0.015	0.0	11.0
0.0	0.0	1	2	300.99503	400.0	1	1	2	0.0	0.0	0	0.216	0.0	-0.002	0.0	11.0
0.0	0.0	1	2	300.99503	400.0	1	1	2	0.0	0.0	0	0.216	-0.001	-0.075	0.0	11.0
0.0	0.0	1	2	300.99503	400.0	1	1	2	0.0	0.0	0	0.216	0.0	0.014	0.0	11.0
0.0	0.0	1	2	300.99503	400.0	1	1	2	0.0	0.0	0	0.216	0.0	0.115	0.0	11.0
0.0	0.0	1	2	300.99503	400.0	1	1	2	0.0	0.0	0	0.216	0.0	0.019	0.0	11.0
0.0	0.0	1	2	300.99503	400.0	1	1	2	0.0	0.0	0	0.216	0.0	0.017	0.0	11.0
0.0	0.0	1	2	300.99503	400.0	1	1	2	0.0	0.0	0	0.216	-0.001	-0.015	0.0	11.0
0.0	0.0	1	2	300.99503	400.0	1	1	2	0.0	0.0	0	0.216	-0.001	-0.012	0.0	11.0
0.0	0.0	1	2	300.99503	400.0	1	1	2	0.0	0.0	0	0.216	0.0	-0.007	0.0	11.0
0.0	0.0	1	2	300.99503	400.0	1	1	2	0.0	0.0	0	0.216	-0.001	-0.03	0.0	11.0
0.0	0.0	1	2	300.99503	400.0	1	1	2	0.0	0.0	0	0.216	0.0	-0.007	0.0	11.0
0.0	0.0	1	2	300.99503	400.0	1	1	2	0.0	0.0	0	0.216	0.0	0.0	0.0	11.0
0.0	0.0	1	2	300.99503	400.0	1	1	2	0.0	0.0	0	0.216	0.0	-0.005	0.0	11.0
0.0	0.0	1	2	300.99503	400.0	1	1	2	0.0	0.0	0	0.216	0.0	0.012	0.0	11.0
0.0	0.0	1	2	300.99503	400.0	1	1	2	0.0	0.0	0	0.216	-0.001	-0.012	0.0	11.0
0.0	0.0	1	2	300.99503	400.0	1	1	2	0.0	0.0	0	0.216	-0.001	-0.035	0.0	11.0
0.0	0.0	1	2	300.99503	400.0	1	1	2	0.0	0.0	0	0.216	0.0	0.012	0.0	11.0
0.0	0.0	1	2	300.99503	400.0	1	1	2	0.0	0.0	0	0.216	0.0	-0.01	0.0	11.0
0.0	0.0	1	2	300.99503	400.0	1	1	2	0.0	0.0	0	0.216	-0.001	-0.022	0.0	11.0
0.0	0.0	1	2	300.99503	400.0	1	1	2	0.0	0.0	0	0.216	0.0	0.017	0.0	11.0
0.0	0.0	1	2	300.99503	400.0	1	1	2	0.0	0.0	0	0.216	0.0	-0.007	0.0	11.0
0.0	0.0	1	2	300.99503	400.0	1	1	2	0.0	0.0	0	0.216	0.0	0.23	0.0	11.0
0.0	0.0	1	2	300.99503	400.0	1	1	2	0.0	0.0	0	0.216	0.0	0.0	0.0	11.0
0.0	0.0	1	2	300.99503	400.0	1	1	2	0.0	0.0	0	0.216	0.0	0.029	0.0	11.0
0.0	0.0	1	2	300.99503	400.0	1	1	2	0.0	0.0	0	0.216	0.0	0.002	0.0	11.0
0.0	0.0	1	2	300.99503	400.0	1	1	2	0.0	0.0	0	0.216	0.0	0.024	0.0	11.0
0.0	0.0	1	2	300.99503	400.0	1	1	2	0.0	0.0	0	0.216	0.0	0.027	0.0	11.0
0.0	0.0	1	2	300.99503	400.0	1	1	2	0.0	0.0	0	0.216	0.0	0.065	0.0	11.0
0.0	0.0	1	2	300.99503	400.0	1	1	2	0.0	0.0	0	0.216	0.0	0.155	0.0	11.0
0.0	0.0	1	2	300.99503	400.0	1	1	2	0.0	0.0	0	0.216	-0.001	-0.017	0.0	11.0
0.0	0.0	1	2	300.99503	400.0	1	1	2	0.0	0.0	0	0.216	0.0	-0.002	0.0	11.0
0.0	0.0	1	2	300.99503	400.0	1	1	2	0.0	0.0	0	0.216	0.0	0.022	0.0	11.0
0.0	0.0	1	2	300.99503	400.0	1	1	2	0.0	0.0	0	0.216	0.0	0.014	0.0	11.0
0.0	0.0	1	2	300.99503	400.0	1	1	2	0.0	0.0	0	0.216	-0.001	-0.043	0.0	11.0
0.0	0.0	1	2	300.99503	400.0	1	1	2	0.0	0.0	0	0.216	0.0	-0.005	0.0	11.0
0.0	0.0	1	2	300.99503	400.0	1	1	2	0.0	0.0	0	0.216	0.0	0.0	0.0	11.0
0.0	0.0	1	2	300.99503	400.0	1	1	2	0.0	0.0	0	0.216	0.0	0.019	0.0	11.0
0.0	0.0	1	2	300.99503	400.0	1	1	2	0.0	0.0	0	0.216	0.0	0.002	0.0	11.0
0.0	0.0	1	2	300.99503	400.0	1	1	2	0.0	0.0	0	0.216	0.0	0.0	0.0	11.0
0.0	0.0	1	2	300.99503	400.0	1	1	2	0.0	0.0	0	0.216	0.0	0.032	0.0	11.0
0.0	0.0	1	2	300.99503	400.0	1	1	2	0.0	0.0	0	0.216	0.0	0.007	0.0	11.0
0.0	0.0	1	2	300.99503	400.0	1	1	2	0.0	0.0	0	0.216	-0.001	-0.015	0.0	11.0
0.0	0.0	1	2	300.99503	400.0	1	1	2	0.0	0.0	0	0.216	-0.001	-0.027	0.0	11.0
0.0	0.0	1	2	300.99503	400.0	1	1	2	0.0	0.0	0	0.216	0.0	0.074	0.0	11.0
0.0	0.0	1	2	300.99503	400.0	1	1	2	0.0	0.0	0	0.216	-0.001	-0.063	0.0	11.0
0.0	0.0	1	2	300.99503	400.0	1	1	2	0.0	0.0	0	0.216	-0.001	-0.137	0.0	11.0
0.0	0.0	1	2	300.99503	400.0	1	1	2	0.0	0.0	0	0.216	-0.001	-0.092	0.0	11.0
0.0	0.0	1	2	300.99503	400.0	1	1	2	0.0	0.0	0	0.216	0.0	0.007	0.0	11.0
0.0	0.0	1	2	300.99503	400.0	1	1	2	0.0	0.0	0	0.216	0.0	0.0	0.0	11.0
0.0	0.0	1	2	300.99503	400.0	1	1	2	0.0	0.0	0	0.216	0.0	0.012	0.0	11.0
0.0	0.0	1	2	300.99503	400.0	1	1	2	0.0	0.0	0	0.216	0.0	0.002	0.0	11.0
0.0	0.0	1	2	300.99503	400.0	1	1	2	0.0	0.0	0	0.216	-0.001	-0.022	0.0	11.0
0.0	0.0	1	2	300.99503	400.0	1	1	2	0.0	0.0	0	0.216	-0.001	-0.015	0.0	11.0
0.0	0.0	1	2	300.99503	400.0	1	1	2	0.0	0.0	0	0.216	0.0	0.017	0.0	11.0
0.0	0.0	1	2	300.99503	400.0	1	1	2	0.0	0.0	0	0.216	-0.001	-0.072	0.0	11.0
0.0	0.0	1	2	300.99503	400.0	1	1	2	0.0	0.0	0	0.216	0.0	0.064	0.0	11.0
0.0	0.0	1	2	300.99503	400.0	1	1	2	0.0	0.0	0	0.216	0.0	-0.005	0.0	11.0
0.0	0.0	1	2	300.99503	400.0	1	1	2	0.0	0.0	0	0.216	0.0	0.019	0.0	11.0
0.0	0.0	1	2	300.99503	400.0	1	1	2	0.0	0.0	0	0.216	0.0	0.007	0.0	11.0
0.0	0.0	1	2	300.99503	400.0	1	1	2	0.0	0.0	0	0.216	0.0	0.009	0.0	11.0
0.0	0.0	1	2	300.99503	400.0	1	1	2	0.0	0.0	0	0.216	0.0	0.014	0.0	11.0
0.0	0.0	1	2	300.99503	400.0	1	1	2	0.0	0.0	0	0.216	-0.001	-0.013	0.0	11.0
0.0	0.0	1	2	300.99503	400.0	1	1	2	0.0	0.0	0	0.216	0.0	0.002	0.0	11.0
0.0	0.0	1	2	300.99503	400.0	1	1	2	0.0	0.0	0	0.216	0.0	0.15	0.0	11.0
0.0	0.0	1	2	300.99503	400.0	1	1	2	0.0	0.0	0	0.216	0.0	0.115	0.0	11.0
0.0	0.0	1	2	300.99503	400.0	1	1	2	0.0	0.0	0	0.216	-0.001	-0.02	0.0	11.0
0.0	0.0	1	2	300.99503	400.0	1	1	2	0.0	0.0	0	0.216	-0.001	-0.015	0.0	11.0
0.0	0.0	1	2	300.99503	400.0	1	1	2	0.0	0.0	0	0.216	0.0	-0.005	0.0	11.0
-4180.487	-300.99503	2	2	300.99503	300.99503	1	2	2	0.0	0.0	1	0.216	-0.001	-0.035	0.0	11.0
-4180.487	-300.99503	2	2	300.99503	300.99503	0	2	2	0.0	0.0	1	0.216	0.0	0.014	0.0	11.0
-4180.487	-300.99503	2	2	300.99503	300.99503	0	2	2	0.0	0.0	1	0.216	0.0	0.009	0.0	11.0
-4180.487	-300.99503	2	2	300.99503	300.99503	0	2	2	0.0	0.0	1	0.216	0.0	0.007	0.0	11.0
-4180.487	-300.99503	2	2	300.99503	300.99503	0	2	2	0.0	0.0	1	0.216	-0.002	-0.228	-0.294	11.0
-4180.487	-300.99503	2	2	300.99503	300.99503	0	2	2	0.0	0.0	1	0.216	-0.006	-0.66	-0.825	11.0
-4180.487	-300.99503	2	2	300.99503	300.99503	0	2	2	0.0	0.0	1	0.215	-0.012	-0.809	-0.825	11.0
-4180.487	-300.99503	2	2	300.99503	300.99503	0	2	2	0.0	0.0	1	0.215	-0.021	-1.26	-1.063	11.0
-4180.487	-300.99503	2	2	300.99503	300.99503	0	2	2	0.0	0.0	1	0.215	-0.029	-1.381	-1.488	11.0
-4180.487	-300.99503	2	2	300.99503	300.99503	0	2	2	0.0	0.0	1	0.215	-0.038	-1.572	-1.488	11.0
-4180.487	-300.99503	2	2	300.99503	300.99503	0	2	2	0.0	0.0	1	0.215	-0.047	-1.641	-1.679	11.0
-4180.487	-300.99503	2	2	300.99503	300.99503	0	2	2	0.0	0.0	1	0.215	-0.056	-1.698	-1.679	11.0
-4180.487	-300.99503	2	2	300.99503	300.99503	0	2	2	0.0	0.0	1	0.215	-0.067	-2.011	-2.021	11.0
-4180.487	-300.99503	2	2	300.99503	300.99503	0	2	2	0.0	0.0	1	0.214	-0.077	-2.14	-2.174	11.0
-4180.487	-300.99503	2	2	300.99503	300.99503	0	2	2	0.0	0.0	1	0.214	-0.086	-2.14	-2.174	11.0
-4180.487	-300.99503	2	2	300.99503	300.99503	0	2	2	0.0	0.0	1	0.214	-0.097	-2.39	-2.448	11.0
-4180.487	-300.99503	2	2	300.99503	300.99503	0	2	2	0.0	0.0	1	0.214	-0.108	-2.478	-2.571	11.0
-4180.487	-300.99503	2	2	300.99503	300.99503	0	2	2	0.0	0.0	1	0.214	-0.118	-2.579	-2.571	11.0
-4180.487	-300.99503	2	2	300.99503	300.99503	0	2	2	0.0	0.0	1	0.214	-0.129	-2.821	-2.791	11.0
-4180.487	-300.99503	2	2	300.99503	300.99503	0	2	2	0.0	0.0	1	0.214	-0.139	-2.821	-2.791	11.0
-4180.487	-300.99503	2	2	300.99503	300.99503	0	2	2	0.0	0.0	1	0.213	-0.15	-2.968	-2.981	11.0
-4180.487	-300.99503	2	2	300.99503	300.99503	0	2	2	0.0	0.0	1	0.213	-0.16	-3.07	-3.066	11.0
-4180.487	-300.99503	2	2	300.99503	300.99503	0	2	2	0.0	0.0	1	0.213	-0.169	-3.079	-3.066	11.0
-4180.487	-300.99503	2	2	300.99503	300.99503	0	2	2	0.0	0.0	1	0.213	-0.179	-3.257	-3.219	11.0
-4180.487	-300.99503	2	2	300.99503	300.99503	0	2	2	0.0	0.0	1	0.213	-0.188	-3.27	-3.287	11.0
-4180.487	-300.99503	2	2	300.99503	300.99503	0	2	2	0.0	0.0	1	0.212	-0.196	-3.288	-3.287	11.0
-4180.487	-300.99503	2	2	300.99503	300.99503	0	2	2	0.0	0.0	1	0.212	-0.204	-3.381	-3.409	11.0
-4180.487	-300.99503	2	2	300.99503	300.99503	0	2	2	0.0	0.0	1	0.212	-0.211	-3.4	-3.409	11.0
-4180.487	-300.99503	2	2	300.99503	300.99503	0	2	2	0.0	0.0	1	0.212	-0.219	-3.511	-3.464	11.0
-4180.487	-300.99503	2	2	300.99503	300.99503	0	2	2	0.0	0.0	1	0.211	-0.226	-3.572	-3.562	11.0
-4180.487	-300.99503	2	2	300.99503	300.99503	0	2	2	0.0	0.0	1	0.211	-0.232	-3.515	-3.562	11.0
-4180.487	-300.99503	2	2	300.99503	300.99503	0	2	2	0.0	0.0	1	0.211	-0.238	-3.519	-3.606	11.0
-4180.487	-300.99503	2	2	300.99503	300.99503	0	2	2	0.0	0.0	1	0.21	-0.243	-3.607	-3.685	11.0
-4180.487	-300.99503	2	2	300.99503	300.99503	0	2	2	0.0	0.0	1	0.21	-0.249	-3.687	-3.685	11.0
-4180.487	-300.99503	2	2	300.99503	300.99503	0	2	2	0.0	0.0	1	0.21	-0.255	-3.76	-3.72	11.0
-4180.487	-300.99503	2	2	300.99503	300.99503	0	2	2	0.0	0.0	1	0.21	-0.261	-3.658	-3.72	11.0
-4180.487	-300.99503	2	2	300.99503	300.99503	0	2	2	0.0	0.0	1	0.21	-0.265	-3.776	-3.784	11.0
-4180.487	-300.99503	2	2	300.99503	300.99503	0	2	2	0.0	0.0	1	0.21	-0.269	-3.807	-3.812	11.0
-4180.487	-300.99503	2	2	300.99503	300.99503	0	2	2	0.0	0.0	1	0.209	-0.273	-3.814	-3.812	11.0
-4180.487	-300.99503	2	2	300.99503	300.99503	0	2	2	0.0	0.0	1	0.209	-0.277	-3.855	-3.863	11.0
-4180.487	-300.99503	2	2	300.99503	300.99503	0	2	2	0.0	0.0	1	0.209	-0.283	-3.914	-3.907	11.0
-4180.487	-300.99503	2	2	300.99503	300.99503	0	2	2	0.0	0.0	1	0.209	-0.286	-3.753	-3.907	11.0
-4180.487	-300.99503	2	2	300.99503	300.99503	0	2	2	0.0	0.0	1	0.209	-0.29	-3.92	-3.926	11.0
-4180.487	-300.99503	2	2	300.99503	300.99503	0	2	2	0.0	0.0	1	0.209	-0.293	-3.855	-3.926	11.0
-4180.487	-300.99503	2	2	300.99503	300.99503	0	2	2	0.0	0.0	1	0.209	-0.297	-3.981	-3.963	11.0
-4180.487	-300.99503	2	2	300.99503	300.99503	0	2	2	0.0	0.0	1	0.209	-0.301	-3.956	-3.977	11.0
-4180.487	-300.99503	2	2	300.99503	300.99503	0	2	2	0.0	0.0	1	0.209	-0.303	-4.014	-3.977	11.0
-4180.487	-300.99503	2	2	300.99503	300.99503	0	2	2	0.0	0.0	1	0.209	-0.305	-4.033	-4.006	11.0
-4180.487	-300.99503	2	2	300.99503	300.99503	0	2	2	0.0	0.0	1	0.209	-0.307	-3.969	-4.018	11.0
-4180.487	-300.99503	2	2	300.99503	300.99503	0	2	2	0.0	0.0	1	0.209	-0.309	-3.999	-4.018	11.0
-4180.487	-300.99503	2	2	300.99503	300.99503	0	2	2	0.0	0.0	1	0.209	-0.311	-3.881	-4.041	11.0
-4180.487	-300.99503	2	2	300.99503	300.99503	0	2	2	0.0	0.0	1	0.209	-0.313	-4.063	-4.041	11.0
-4180.487	-300.99503	2	2	300.99503	300.99503	0	2	2	0.0	0.0	1	0.209	-0.315	-4.034	-4.051	11.0
-4180.487	-300.99503	2	2	300.99503	300.99503	0	2	2	0.0	0.0	1	0.209	-0.317	-4.024	-4.069	11.0
-4180.487	-300.99503	2	2	300.99503	300.99503	0	2	2	0.0	0.0	1	0.209	-0.319	-4.079	-4.069	11.0
-4180.487	-300.99503	2	2	300.99503	300.99503	0	2	2	0.0	0.0	1	0.209	-0.321	-4.105	-4.077	11.0
-4180.487	-300.99503	2	2	300.99503	300.99503	0	2	2	0.0	0.0	1	0.209	-0.321	-4.044	-4.092	11.0
-4180.487	-300.99503	2	2	300.99503	300.99503	0	2	2	0.0	0.0	1	0.209	-0.322	-4.092	-4.092	11.0
-4180.487	-300.99503	2	2	300.99503	300.99503	0	2	2	0.0	0.0	1	0.209	-0.322	-4.045	-4.098	11.0
-4180.487	-300.99503	2	2	300.99503	300.99503	0	2	2	0.0	0.0	1	0.209	-0.323	-4.106	-4.098	11.0
-4180.487	-300.99503	2	2	300.99503	300.99503	0	2	2	0.0	0.0	1	0.209	-0.324	-3.975	-4.11	11.0
-4180.487	-300.99503	2	2	300.99503	300.99503	0	2	2	0.0	0.0	1	0.209	-0.325	-4.104	-4.12	11.0
-4180.487	-300.99503	2	2	300.99503	300.99503	0	2	2	0.0	0.0	1	0.209	-0.326	-4.133	-4.12	11.0
-4180.487	-300.99503	2	2	300.99503	300.99503	0	2	2	0.0	0.0	1	0.209	-0.328	-4.142	-4.125	11.0
-4180.487	-300.99503	2	2	300.99503	300.99503	0	2	2	0.0	0.0	1	0.209	-0.329	-4.041	-4.133	11.0
-4180.487	-300.99503	2	2	300.99503	300.99503	0	2	2	0.0	0.0	1	0.209	-0.331	-4.184	-4.133	11.0
-4180.487	-300.99503	2	2	300.99503	300.99503	0	2	2	0.0	0.0	1	0.209	-0.333	-4.132	-4.137	11.0
-4180.487	-300.99503	2	2	300.99503	300.99503	0	2	2	0.0	0.0	1	0.209	-0.335	-4.148	-4.137	11.0
-4180.487	-300.99503	2	2	300.99503	300.99503	0	2	2	0.0	0.0	1	0.209	-0.337	-4.157	-4.143	11.0
-4180.487	-300.99503	2	2	300.99503	300.99503	0	2	2	0.0	0.0	1	0.209	-0.339	-4.196	-4.146	11.0
-4180.487	-300.99503	2	2	300.99503	300.99503	0	2	2	0.0	0.0	1	0.209	-0.34	-3.894	-4.146	11.0
-4180.487	-300.99503	2	2	300.99503	300.99503	0	2	2	0.0	0.0	1	0.209	-0.341	-4.165	-4.151	11.0
-4180.487	-300.99503	2	2	300.99503	300.99503	0	2	2	0.0	0.0	1	0.209	-0.341	-4.205	-4.151	11.0
-4180.487	-300.99503	2	2	300.99503	300.99503	0	2	2	0.0	0.0	1	0.209	-0.341	-4.176	-4.154	11.0
-4180.487	-300.99503	2	2	300.99503	300.99503	0	2	2	0.0	0.0	1	0.209	-0.341	-4.155	-4.159	11.0
-4180.487	-300.99503	2	2	300.99503	300.99503	0	2	2	0.0	0.0	1	0.209	-0.341	-4.16	-4.159	11.0
-4180.487	-300.99503	2	2	300.99503	300.99503	0	2	2	0.0	0.0	1	0.209	-0.341	-4.148	-4.161	11.0
-4180.487	-300.99503	2	2	300.99503	300.99503	0	2	2	0.0	0.0	1	0.209	-0.341	-4.157	-4.163	11.0
-4180.487	-300.99503	2	2	300.99503	300.99503	0	2	2	0.0	0.0	1	0.209	-0.341	-4.226	-4.163	11.0
-4180.487	-300.99503	2	2	300.99503	300.99503	0	2	2	0.0	0.0	1	0.209	-0.341	-4.179	-4.166	11.0
-4180.487	-300.99503	2	2	300.99503	300.99503	0	2	2	0.0	0.0	1	0.209	-0.341	-4.164	-4.167	11.0
-4180.487	-300.99503	2	2	300.99503	300.99503	0	2	2	0.0	0.0	1	0.209	-0.341	-4.138	-4.167	11.0
-4180.487	-300.99503	2	2	300.99503	300.99503	0	2	2	0.0	0.0	1	0.209	-0.341	-4.151	-4.169	11.0
-4180.487	-300.99503	2	2	300.99503	300.99503	0	2	2	0.0	0.0	1	0.209	-0.341	-4.217	-4.169	11.0
-4180.487	-300.99503	2	2	300.99503	300.99503	0	2	2	0.0	0.0	1	0.208	-0.341	-4.135	-4.171	11.0
-4180.487	-300.99503	2	2	300.99503	300.99503	0	2	2	0.0	0.0	1	0.208	-0.341	-4.154	-4.173	11.0
-4180.487	-300.99503	2	2	300.99503	300.99503	0	2	2	0.0	0.0	1	0.208	-0.341	-4.161	-4.173	11.0
-4180.487	-300.99503	2	2	300.99503	300.99503	0	2	2	0.0	0.0	1	0.208	-0.341	-4.136	-4.174	11.0
-4180.487	-300.99503	2	2	300.99503	300.99503	0	2	2	0.0	0.0	1	0.208	-0.341	-4.126	-4.174	11.0
-4180.487	-300.99503	2	2	300.99503	300.99503	0	2	2	0.0	0.0	1	0.208	-0.341	-4.182	-4.175	11.0
-4180.487	-300.99503	2	2	300.99503	300.99503	0	2	2	0.0	0.0	1	0.208	-0.341	-4.169	-4.176	11.0
-4180.487	-300.99503	2	2	300.99503	300.99503	0	2	2	0.0	0.0	1	0.208	-0.341	-4.226	-4.176	11.0
-4180.487	-300.99503	2	2	300.99503	300.99503	0	2	2	0.0	0.0	1	0.208	-0.341	-4.221	-4.177	11.0
-4180.487	-300.99503	2	2	300.99503	300.99503	0	2	2	0.0	0.0	1	0.208	-0.341	-4.159	-4.179	11.0
-4180.487	-300.99503	2	2	300.99503	300.99503	0	2	2	0.0	0.0	1	0.208	-0.341	-4.13	-4.179	11.0
-4180.487	-300.99503	2	2	300.99503	300.99503	0	2	2	0.0	0.0	1	0.208	-0.341	-4.148	-4.179	11.0
-4180.487	-300.99503	2	2	300.99503	300.99503	0	2	2	0.0	0.0	1	0.208	-0.341	-4.128	-4.179	11.0
-4180.487	-300.99503	2	2	300.99503	300.99503	0	2	2	0.0	0.0	1	0.208	-0.341	-4.181	-4.179	11.0
-4180.487	-300.99503	2	2	300.99503	300.99503	0	2	2	0.0	0.0	1	0.208	-0.341	-4.171	-4.179	11.0
-4180.487	-300.99503	2	2	300.99503	300.99503	0	2	2	0.0	0.0	1	0.208	-0.341	-4.215	-4.179	11.0
-4180.487	-300.99503	2	2	300.99503	300.99503	0	2	2	0.0	0.0	1	0.208	-0.341	-4.157	-4.18	11.0
-4180.487	-300.99503	2	2	300.99503	300.99503	0	2	2	0.0	0.0	1	0.208	-0.341	-4.198	-4.18	11.0
-4180.487	-300.99503	2	2	300.99503	300.99503	0	2	2	0.0	0.0	1	0.208	-0.341	-4.164	-4.18	11.0
-4180.487	-300.99503	2	2	300.99503	300.99503	0	2	2	0.0	0.0	1	0.208	-0.341	-4.155	-4.181	11.0
-4180.487	-300.99503	2	2	300.99503	300.99503	0	2	2	0.0	0.0	1	0.208	-0.341	-4.239	-4.181	11.0
-4180.487	-300.99503	2	2	300.99503	300.99503	1	2	2	0.0	0.0	1	0.208	-0.341	-4.188	-4.181	11.0
-4180.487	-300.99503	2	2	300.99503	300.99503	1	2	2	0.0	0.0	1	0.208	-0.341	-4.172	-4.182	11.0
-4180.487	-300.99503	2	2	300.99503	300.99503	1	2	2	0.0	0.0	1	0.208	-0.341	-4.195	-4.182	11.0
-4180.487	-300.99503	2	2	300.99503	300.99503	1	2	2	0.0	0.0	1	0.208	-0.341	-4.241	-4.182	11.0
-4180.487	-300.99503	2	2	300.99503	300.99503	1	2	2	0.0	0.0	1	0.208	-0.341	-4.216	-4.182	11.0
-4180.487	-300.99503	2	2	300.99503	300.99503	1	2	2	0.0	0.0	1	0.208	-0.341	-4.189	-4.182	11.0
-4180.487	-300.99503	2	2	300.99503	300.99503	1	2	2	0.0	0.0	1	0.208	-0.341	-4.198	-4.183	11.0
-4180.487	-300.99503	2	2	300.99503	300.99503	1	2	2	0.0	0.0	1	0.208	-0.341	-4.16	-4.183	11.0
-4180.487	-300.99503	2	2	300.99503	300.99503	1	2	2	0.0	0.0	1	0.208	-0.341	-4.242	-4.183	11.0
-4180.487	-300.99503	2	2	300.99503	300.99503	1	2	2	0.0	0.0	1	0.208	-0.341	-4.18	-4.183	11.0
-4180.487	-300.99503	2	2	300.99503	300.99503	1	2	2	0.0	0.0	1	0.208	-0.34	-4.085	-4.183	11.0
-4180.487	-300.99503	2	2	300.99503	300.99503	1	2	2	0.0	0.0	1	0.208	-0.341	-4.141	-4.183	11.0
-4180.487	-300.99503	2	2	300.99503	300.99503	1	2	2	0.0	0.0	1	0.208	-0.341	-4.156	-4.183	11.0
-4180.487	-300.99503	2	2	300.99503	300.99503	1	2	2	0.0	0.0	1	0.208	-0.34	-4.072	-4.183	11.0
-4180.487	-300.99503	2	2	300.99503	300.99503	1	2	2	0.0	0.0	1	0.208	-0.341	-4.246	-4.183	11.0
-4180.487	-300.99503	2	2	300.99503	300.99503	1	2	2	0.0	0.0	1	0.208	-0.341	-4.142	-4.183	11.0
-4180.487	-300.99503	2	2	300.99503	300.99503	1	2	2	0.0	0.0	1	0.208	-0.341	-4.221	-4.183	11.0
-4180.487	-300.99503	2	2	300.99503	300.99503	1	2	2	0.0	0.0	1	0.208	-0.341	-4.206	-4.184	11.0
-4180.487	-300.99503	2	2	300.99503	300.99503	1	2	2	0.0	0.0	1	0.208	-0.341	-4.187	-4.184	11.0
-4180.487	-300.99503	2	2	300.99503	300.99503	1	2	2	0.0	0.0	1	0.208	-0.341	-4.15	-4.184	11.0
-4180.487	-300.99503	2	2	300.99503	300.99503	1	2	2	0.0	0.0	1	0.208	-0.341	-4.168	-4.184	11.0
-4180.487	-300.99503	2	2	300.99503	300.99503	1	2	2	0.0	0.0	1	0.208	-0.341	-4.212	-4.184	11.0
-4180.487	-300.99503	2	2	300.99503	300.99503	1	2	2	0.0	0.0	1	0.208	-0.341	-4.197	-4.184	11.0
-4180.487	-300.99503	2	2	300.99503	300.99503	1	2	2	0.0	0.0	1	0.208	-0.34	-4.079	-4.184	11.0
-4180.487	-300.99503	2	2	300.99503	300.99503	1	2	2	0.0	0.0	1	0.208	-0.341	-4.133	-4.184	11.0
-4180.487	-300.99503	2	2	300.99503	300.99503	1	2	2	0.0	0.0	1	0.208	-0.34	-4.095	-4.184	11.0
-4180.487	-300.99503	2	2	300.99503	300.99503	1	2	2	0.0	0.0	1	0.208	-0.341	-4.179	-4.184	11.0
-4180.487	-300.99503	2	2	300.99503	300.99503	1	2	2	0.0	0.0	1	0.208	-0.341	-4.194	-4.184	11.0
-4180.487	-300.99503	2	2	300.99503	300.99503	1	2	2	0.0	0.0	1	0.208	-0.341	-4.205	-4.184	11.0
-4180.487	-300.99503	2	2	300.99503	300.99503	1	2	2	0.0	0.0	1	0.208	-0.341	-4.192	-4.184	11.0
-4180.487	-300.99503	2	2	300.99503	300.99503	1	2	2	0.0	0.0	1	0.208	-0.341	-4.197	-4.184	11.0
-4180.487	-300.99503	2	2	300.99503	300.99503	1	2	2	0.0	0.0	1	0.208	-0.341	-4.199	-4.184	11.0
-4180.487	-300.99503	2	2	300.99503	300.99503	1	2	2	0.0	0.0	1	0.208	-0.34	-4.085	-4.184	11.0
-4180.487	-300.99503	2	2	300.99503	300.99503	1	2	2	0.0	0.0	1	0.208	-0.341	-4.218	-4.184	11.0
-4180.487	-300.99503	2	2	300.99503	300.99503	1	2	2	0.0	0.0	1	0.208	-0.341	-4.158	-4.184	11.0
-4180.487	-300.99503	2	2	300.99503	300.99503	1	2	2	0.0	0.0	1	0.208	-0.341	-4.206	-4.184	11.0
-4180.487	-300.99503	2	2	300.99503	300.99503	1	2	2	0.0	0.0	1	0.208	-0.341	-4.239	-4.184	11.0
-4180.487	-300.99503	2	2	300.99503	300.99503	1	2	2	0.0	0.0	1	0.208	-0.341	-4.146	-4.184	11.0
-4180.487	-300.99503	2	2	300.99503	300.99503	1	2	2	0.0	0.0	1	0.208	-0.341	-4.213	-4.184	11.0
-4180.487	-300.99503	2	2	300.99503	300.99503	1	2	2	0.0	0.0	1	0.208	-0.341	-4.208	-4.184	11.0
-4180.487	-300.99503	2	2	300.99503	300.99503	1	2	2	0.0	0.0	1	0.208	-0.341	-4.2	-4.184	11.0
-4180.487	-300.99503	2	2	300.99503	300.99503	1	2	2	0.0	0.0	1	0.208	-0.341	-4.193	-4.184	11.0
-4180.487	-300.99503	2	2	300.99503	300.99503	1	2	2	0.0	0.0	1	0.208	-0.341	-4.185	-4.184	11.0
-4180.487	-300.99503	2	2	300.99503	300.99503	1	2	2	0.0	0.0	1	0.208	-0.341	-4.172	-4.184	11.0
-4180.487	-300.99503	2	2	300.99503	300.99503	1	2	2	0.0	0.0	1	0.208	-0.341	-4.128	-4.184	11.0
-4180.487	-300.99503	2	2	300.99503	300.99503	1	2	2	0.0	0.0	1	0.208	-0.34	-4.09	-4.184	11.0
-4180.487	-300.99503	2	2	300.99503	300.99503	1	2	2	0.0	0.0	1	0.208	-0.34	-3.973	-4.184	11.0
-4180.487	-300.99503	2	2	300.99503	300.99503	1	2	2	0.0	0.0	1	0.208	-0.341	-4.16	-4.184	11.0
-4180.487	-300.99503	2	2	300.99503	300.99503	1	2	2	0.0	0.0	1	0.208	-0.341	-4.194	-4.184	11.0
-4180.487	-300.99503	2	2	300.99503	300.99503	1	2	2	0.0	0.0	1	0.208	-0.341	-4.191	-4.184	11.0
-4180.487	-300.99503	2	2	300.99503	300.99503	1	2	2	0.0	0.0	1	0.208	-0.341	-4.239	-4.184	11.0
-4180.487	-300.99503	2	2	300.99503	300.99503	1	2	2	0.0	0.0	1	0.208	-0.341	-4.132	-4.184	11.0
-4180.487	-300.99503	2	2	300.99503	300.99503	1	2	2	0.0	0.0	1	0.208	-0.341	-4.159	-4.184	11.0
-4180.487	-300.99503	2	2	300.99503	300.99503	1	2	2	0.0	0.0	1	0.208	-0.341	-4.153	-4.184	11.0
-4180.487	-300.99503	2	2	300.99503	300.99503	1	2	2	0.0	0.0	1	0.208	-0.341	-4.205	-4.184	11.0
-4180.487	-300.99503	2	2	300.99503	300.99503	1	2	2	0.0	0.0	1	0.208	-0.341	-4.172	-4.184	11.0
-4180.487	-300.99503	2	2	300.99503	300.99503	1	2	2	0.0	0.0	1	0.208	-0.341	-4.151	-4.184	11.0
-4180.487	-300.99503	2	2	300.99503	300.99503	1	2	2	0.0	0.0	1	0.208	-0.341	-4.207	-4.184	11.0
-4180.487	-300.99503	2	2	300.99503	300.99503	1	2	2	0.0	0.0	1	0.208	-0.341	-4.18	-4.184	11.0
-4180.487	-300.99503	2	2	300.99503	300.99503	1	2	2	0.0	0.0	1	0.208	-0.341	-4.147	-4.184	11.0
-4180.487	-300.99503	2	2	300.99503	300.99503	1	2	2	0.0	0.0	1	0.208	-0.341	-4.169	-4.184	11.0
-4180.487	-300.99503	2	2	300.99503	300.99503	1	2	2	0.0	0.0	1	0.208	-0.341	-4.202	-4.184	11.0
-4180.487	-300.99503	2	2	300.99503	300.99503	1	2	2	0.0	0.0	1	0.208	-0.342	-4.35	-4.184	11.0
-4180.487	-300.99503	2	2	300.99503	300.99503	1	2	2	0.0	0.0	1	0.208	-0.342	-4.18	-4.184	11.0
-4180.487	-300.99503	2	2	300.99503	300.99503	1	2	2	0.0	0.0	1	0.208	-0.342	-4.194	-4.184	11.0
-4180.487	-300.99503	2	2	300.99503	300.99503	1	2	2	0.0	0.0	1	0.208	-0.342	-4.202	-4.184	11.0
-4180.487	-300.99503	2	2	300.99503	300.99503	1	2	2	0.0	0.0	1	0.208	-0.342	-4.135	-4.184	11.0
-4180.487	-300.99503	2	2	300.99503	300.99503	1	2	2	0.0	0.0	1	0.208	-0.342	-4.151	-4.184	11.0
-4180.487	-300.99503	2	2	300.99503	300.99503	1	2	2	0.0	0.0	1	0.208	-0.342	-4.152	-4.184	11.0
-4180.487	-300.99503	2	2	300.99503	300.99503	1	2	2	0.0	0.0	1	0.208	-0.342	-4.172	-4.184	11.0
-4180.487	-300.99503	2	2	300.99503	300.99503	1	2	2	0.0	0.0	1	0.208	-0.342	-4.177	-4.184	11.0
-4180.487	-300.99503	2	2	300.99503	300.99503	1	2	2	0.0	0.0	1	0.208	-0.342	-4.176	-4.184	11.0
-4180.487	-300.99503	2	2	300.99503	300.99503	1	2	2	0.0	0.0	1	0.208	-0.341	-4.23	-4.184	11.0
-4180.487	-300.99503	2	2	300.99503	300.99503	1	2	2	0.0	0.0	1	0.208	-0.341	-4.169	-4.184	11.0
-4180.487	-300.99503	2	2	300.99503	300.99503	1	2	2	0.0	0.0	1	0.208	-0.341	-4.274	-4.184	11.0
-4180.487	-300.99503	2	2	300.99503	300.99503	1	2	2	0.0	0.0	1	0.208	-0.341	-4.329	-4.184	11.0
-4180.487	-300.99503	2	2	300.99503	300.99503	1	2	2	0.0	0.0	1	0.208	-0.341	-4.16	-4.184	11.0
-4180.487	-300.99503	2	2	300.99503	300.99503	1	2	2	0.0	0.0	1	0.208	-0.341	-4.153	-4.184	11.0
-4180.487	-300.99503	2	2	300.99503	300.99503	1	2	2	0.0	0.0	1	0.208	-0.341	-4.207	-4.184	11.0
-4180.487	-300.99503	2	2	300.99503	300.99503	1	2	2	0.0	0.0	1	0.208	-0.341	-4.176	-4.184	11.0
-4180.487	-300.99503	2	2	300.99503	300.99503	1	2	2	0.0	0.0	1	0.208	-0.341	-4.177	-4.184	11.0
-4180.487	-300.99503	2	2	300.99503	300.99503	1	2	2	0.0	0.0	1	0.208	-0.341	-4.192	-4.184	11.0
-4180.487	-300.99503	2	2	300.99503	300.99503	1	2	2	0.0	0.0	1	0.208	-0.341	-4.134	-4.184	11.0
-4180.487	-300.99503	2	2	300.99503	300.99503	1	2	2	0.0	0.0	1	0.208	-0.341	-4.185	-4.184	11.0
-4180.487	-300.99503	2	2	300.99503	300.99503	1	2	2	0.0	0.0	1	0.208	-0.341	-4.169	-4.184	11.0
-4180.487	-300.99503	2	2	300.99503	300.99503	1	2	2	0.0	0.0	1	0.208	-0.341	-4.233	-4.184	11.0
-4180.487	-300.99503	2	2	300.99503	300.99503	1	2	2	0.0	0.0	1	0.208	-0.341	-4.19	-4.184	11.0
-4180.487	-300.99503	2	2	300.99503	300.99503	1	2	2	0.0	0.0	1	0.208	-0.341	-4.221	-4.184	11.0
-4180.487	-300.99503	2	2	300.99503	300.99503	1	2	2	0.0	0.0	1	0.208	-0.341	-4.168	-4.184	11.0
-4180.487	-300.99503	2	2	300.99503	300.99503	1	2	2	0.0	0.0	1	0.208	-0.341	-4.129	-4.184	11.0
-4180.487	-300.99503	2	2	300.99503	300.99503	1	2	2	0.0	0.0	1	0.208	-0.341	-4.176	-4.184	11.0
-4180.487	-300.99503	2	2	300.99503	300.99503	1	2	2	0.0	0.0	1	0.208	-0.341	-4.165	-4.184	11.0
-4180.487	-300.99503	2	2	300.99503	300.99503	1	2	2	0.0	0.0	1	0.208	-0.341	-4.233	-4.184	11.0
-4180.487	-300.99503	2	2	300.99503	300.99503	1	2	2	0.0	0.0	1	0.208	-0.341	-4.279	-4.184	11.0
-4180.487	-300.99503	2	2	300.99503	300.99503	1	2	2	0.0	0.0	1	0.208	-0.341	-4.177	-4.184	11.0
-4180.487	-300.99503	2	2	300.99503	300.99503	1	2	2	0.0	0.0	1	0.209	-0.341	-4.191	-4.184	11.0
-4180.487	-300.99503	2	2	300.99503	300.99503	1	2	2	0.0	0.0	1	0.209	-0.342	-4.37	-4.184	11.0
-4180.487	-300.99503	2	2	300.99503	300.99503	1	2	2	0.0	0.0	1	0.209	-0.341	-4.039	-4.184	11.0
-4180.487	-300.99503	2	2	300.99503	300.99503	1	2	2	0.0	0.0	1	0.209	-0.341	-4.151	-4.184	11.0
-4180.487	-300.99503	2	2	300.99503	300.99503	1	2	2	0.0	0.0	1	0.209	-0.341	-4.348	-4.184	11.0
-4180.487	-300.99503	2	2	300.99503	300.99503	1	2	2	0.0	0.0	1	0.209	-0.341	-4.21	-4.184	11.0
-4180.487	-300.99503	2	2	300.99503	300.99503	1	2	2	0.0	0.0	1	0.209	-0.341	-4.153	-4.184	11.0
0.0	0.0	2	2	300.99503	300.99503	1	2	2	0.0	0.0	0	0.209	-0.341	-4.303	-4.184	11.0
0.0	0.0	2	2	300.99503	300.99503	1	2	2	0.0	0.0	0	0.209	-0.341	-4.175	-4.184	11.0
0.0	0.0	2	2	300.99503	300.99503	1	2	2	0.0	0.0	0	0.209	-0.341	-4.143	-4.184	11.0
0.0	0.0	2	2	300.99503	300.99503	1	2	2	0.0	0.0	0	0.209	-0.339	-3.76	-3.888	11.0
0.0	0.0	2	2	300.99503	300.99503	1	2	2	0.0	0.0	0	0.209	-0.339	-3.9	-3.888	11.0
0.0	0.0	2	2	300.99503	300.99503	1	2	2	0.0	0.0	0	0.209	-0.335	-3.592	-3.613	11.0
0.0	0.0	2	2	300.99503	300.99503	1	2	2	0.0	0.0	0	0.209	-0.328	-3.102	-3.12	11.0
0.0	0.0	2	2	300.99503	300.99503	1	2	2	0.0	0.0	0	0.209	-0.321	-3.152	-3.12	11.0
0.0	0.0	2	2	300.99503	300.99503	1	2	2	0.0	0.0	0	0.209	-0.313	-2.956	-2.9	11.0
0.0	0.0	2	2	300.99503	300.99503	1	2	2	0.0	0.0	0	0.209	-0.307	-2.929	-2.504	11.0
0.0	0.0	2	2	300.99503	300.99503	1	2	2	0.0	0.0	0	0.209	-0.297	-2.488	-2.504	11.0
0.0	0.0	2	2	300.99503	300.99503	1	2	2	0.0	0.0	0	0.21	-0.287	-2.253	-2.327	11.0
0.0	0.0	2	2	300.99503	300.99503	1	2	2	0.0	0.0	0	0.21	-0.277	-2.387	-2.327	11.0
0.0	0.0	2	2	300.99503	300.99503	1	2	2	0.0	0.0	0	0.21	-0.267	-1.993	-2.009	11.0
0.0	0.0	2	2	300.99503	300.99503	1	2	2	0.0	0.0	0	0.21	-0.255	-1.721	-1.735	11.0
0.0	0.0	2	2	300.99503	300.99503	1	2	2	0.0	0.0	0	0.21	-0.245	-1.71	-1.735	11.0
0.0	0.0	2	2	300.99503	300.99503	1	2	2	0.0	0.0	0	0.21	-0.235	-1.783	-1.612	11.0
0.0	0.0	2	2	300.99503	300.99503	1	2	2	0.0	0.0	0	0.21	-0.225	-1.619	-1.612	11.0
0.0	0.0	2	2	300.99503	300.99503	1	2	2	0.0	0.0	0	0.211	-0.214	-1.319	-1.392	11.0
0.0	0.0	2	2	300.99503	300.99503	1	2	2	0.0	0.0	0	0.211	-0.204	-1.317	-1.294	11.0
0.0	0.0	2	2	300.99503	300.99503	1	2	2	0.0	0.0	0	0.211	-0.195	-1.273	-1.294	11.0
0.0	0.0	2	2	300.99503	300.99503	1	2	2	0.0	0.0	0	0.211	-0.185	-1.123	-1.117	11.0
0.0	0.0	2	2	300.99503	300.99503	1	2	2	0.0	0.0	0	0.211	-0.176	-1.029	-1.038	11.0
0.0	0.0	2	2	300.99503	300.99503	1	2	2	0.0	0.0	0	0.211	-0.168	-0.989	-1.038	11.0
0.0	0.0	2	2	300.99503	300.99503	1	2	2	0.0	0.0	0	0.211	-0.158	-0.937	-0.896	11.0
0.0	0.0	2	2	300.99503	300.99503	1	2	2	0.0	0.0	0	0.212	-0.15	-0.94	-0.896	11.0
0.0	0.0	2	2	300.99503	300.99503	1	2	2	0.0	0.0	0	0.212	-0.142	-0.743	-0.774	11.0
0.0	0.0	2	2	300.99503	300.99503	1	2	2	0.0	0.0	0	0.212	-0.134	-0.678	-0.719	11.0
0.0	0.0	2	2	300.99503	300.99503	1	2	2	0.0	0.0	0	0.212	-0.126	-0.57	-0.719	11.0
0.0	0.0	2	2	300.99503	300.99503	1	2	2	0.0	0.0	0	0.212	-0.118	-0.635	-0.621	11.0
0.0	0.0	2	2	300.99503	300.99503	1	2	2	0.0	0.0	0	0.212	-0.112	-0.626	-0.577	11.0
0.0	0.0	2	2	300.99503	300.99503	1	2	2	0.0	0.0	0	0.212	-0.106	-0.614	-0.577	11.0
0.0	0.0	2	2	300.99503	300.99503	1	2	2	0.0	0.0	0	0.212	-0.098	-0.473	-0.498	11.0
0.0	0.0	2	2	300.99503	300.99503	1	2	2	0.0	0.0	0	0.212	-0.093	-0.494	-0.498	11.0
0.0	0.0	2	2	300.99503	300.99503	1	2	2	0.0	0.0	0	0.212	-0.087	-0.483	-0.43	11.0
0.0	0.0	2	2	300.99503	300.99503	1	2	2	0.0	0.0	0	0.212	-0.081	-0.43	-0.399	11.0
0.0	0.0	2	2	300.99503	300.99503	1	2	2	0.0	0.0	0	0.212	-0.076	-0.375	-0.399	11.0
0.0	0.0	2	2	300.99503	300.99503	1	2	2	0.0	0.0	0	0.212	-0.072	-0.286	-0.345	11.0
0.0	0.0	2	2	300.99503	300.99503	1	2	2	0.0	0.0	0	0.212	-0.068	-0.328	-0.32	11.0
0.0	0.0	2	2	300.99503	300.99503	1	2	2	0.0	0.0	0	0.212	-0.064	-0.311	-0.32	11.0
0.0	0.0	2	2	300.99503	300.99503	1	2	2	0.0	0.0	0	0.212	-0.06	-0.292	-0.276	11.0
0.0	0.0	2	2	300.99503	300.99503	1	2	2	0.0	0.0	0	0.212	-0.058	-0.288	-0.276	11.0
0.0	0.0	2	2	300.99503	300.99503	1	2	2	0.0	0.0	0	0.212	-0.056	-0.264	-0.257	11.0
0.0	0.0	2	2	300.99503	300.99503	1	2	2	0.0	0.0	0	0.212	-0.053	-0.398	-0.221	11.0
0.0	0.0	2	2	300.99503	300.99503	1	2	2	0.0	0.0	0	0.212	-0.049	-0.234	-0.221	11.0
0.0	0.0	2	2	300.99503	300.99503	1	2	2	0.0	0.0	0	0.212	-0.046	-0.324	-0.191	11.0
0.0	0.0	2	2	300.99503	300.99503	1	2	2	0.0	0.0	0	0.212	-0.042	-0.176	-0.177	11.0
0.0	0.0	2	2	300.99503	300.99503	1	2	2	0.0	0.0	0	0.212	-0.039	-0.162	-0.177	11.0
0.0	0.0	2	2	300.99503	300.99503	1	2	2	0.0	0.0	0	0.212	-0.037	-0.186	-0.153	11.0
0.0	0.0	2	2	300.99503	300.99503	1	2	2	0.0	0.0	0	0.212	-0.035	-0.145	-0.153	11.0
0.0	0.0	2	2	300.99503	300.99503	1	2	2	0.0	0.0	0	0.212	-0.033	-0.122	-0.142	11.0
0.0	0.0	2	2	300.99503	300.99503	1	2	2	0.0	0.0	0	0.212	-0.031	-0.097	-0.122	11.0
0.0	0.0	2	2	300.99503	300.99503	1	2	2	0.0	0.0	0	0.212	-0.029	-0.11	-0.122	11.0
0.0	0.0	2	2	300.99503	300.99503	1	2	2	0.0	0.0	0	0.212	-0.027	-0.119	-0.114	11.0
0.0	0.0	2	2	300.99503	300.99503	1	2	2	0.0	0.0	0	0.212	-0.025	-0.095	-0.098	11.0
0.0	0.0	2	2	300.99503	300.99503	1	2	2	0.0	0.0	0	0.212	-0.023	-0.087	-0.098	11.0
0.0	0.0	2	2	300.99503	300.99503	1	2	2	0.0	0.0	0	0.212	-0.021	-0.081	-0.091	11.0
0.0	0.0	2	2	300.99503	300.99503	1	2	2	0.0	0.0	0	0.212	-0.02	-0.026	-0.091	11.0
0.0	0.0	2	2	300.99503	300.99503	1	2	2	0.0	0.0	0	0.212	-0.018	0.083	-0.078	11.0
0.0	0.0	2	2	300.99503	300.99503	1	2	2	0.0	0.0	0	0.212	-0.018	-0.07	-0.067	11.0
0.0	0.0	2	2	300.99503	300.99503	1	2	2	0.0	0.0	0	0.212	-0.018	-0.045	-0.067	11.0
0.0	0.0	2	2	300.99503	300.99503	1	2	2	0.0	0.0	0	0.212	-0.017	0.034	-0.063	11.0
0.0	0.0	2	2	300.99503	300.99503	1	2	2	0.0	0.0	0	0.212	-0.017	-0.074	-0.054	11.0
0.0	0.0	2	2	300.99503	300.99503	1	2	2	0.0	0.0	0	0.212	-0.016	-0.065	-0.054	11.0
0.0	0.0	2	2	300.99503	300.99503	1	2	2	0.0	0.0	0	0.213	-0.016	-0.042	-0.05	11.0
0.0	0.0	2	2	300.99503	300.99503	1	2	2	0.0	0.0	0	0.213	-0.016	-0.03	-0.05	11.0
0.0	0.0	2	2	300.99503	300.99503	1	2	2	0.0	0.0	0	0.213	-0.016	-0.058	-0.043	11.0
0.0	0.0	2	2	300.99503	300.99503	1	2	2	0.0	0.0	0	0.213	-0.016	-0.018	-0.04	11.0
0.0	0.0	2	2	300.99503	300.99503	1	2	2	0.0	0.0	0	0.213	-0.016	-0.057	-0.04	11.0
0.0	0.0	2	2	300.99503	300.99503	1	2	2	0.0	0.0	0	0.213	-0.015	-0.049	-0.034	11.0
0.0	0.0	2	2	300.99503	300.99503	1	2	2	0.0	0.0	0	0.213	-0.015	-0.04	-0.032	11.0
0.0	0.0	2	2	300.99503	300.99503	1	2	2	0.0	0.0	0	0.213	-0.014	-0.002	-0.032	11.0
0.0	0.0	2	2	300.99503	300.99503	1	2	2	0.0	0.0	0	0.213	-0.013	-0.047	-0.027	11.0
0.0	0.0	2	2	300.99503	300.99503	1	2	2	0.0	0.0	0	0.213	-0.013	-0.036	-0.027	11.0
0.0	0.0	2	2	300.99503	300.99503	1	2	2	0.0	0.0	0	0.213	-0.013	-0.044	-0.023	11.0
0.0	0.0	2	2	300.99503	300.99503	1	2	2	0.0	0.0	0	0.213	-0.013	-0.044	-0.021	11.0
0.0	0.0	2	2	300.99503	300.99503	1	2	2	0.0	0.0	0	0.213	-0.012	0.006	-0.021	11.0
0.0	0.0	2	2	300.99503	300.99503	1	2	2	0.0	0.0	0	0.213	-0.012	-0.034	-0.018	11.0
0.0	0.0	2	2	300.99503	300.99503	1	2	2	0.0	0.0	0	0.213	-0.011	-0.019	-0.016	11.0
0.0	0.0	2	2	300.99503	300.99503	1	2	2	0.0	0.0	0	0.213	-0.01	-0.004	-0.016	11.0
0.0	0.0	2	2	300.99503	300.99503	1	2	2	0.0	0.0	0	0.213	-0.01	-0.028	-0.014	11.0
0.0	0.0	2	2	300.99503	300.99503	1	2	2	0.0	0.0	0	0.213	-0.009	0.007	-0.014	11.0
0.0	0.0	2	2	300.99503	300.99503	1	2	2	0.0	0.0	0	0.213	-0.008	-0.012	-0.012	11.0
0.0	0.0	2	2	300.99503	300.99503	1	2	2	0.0	0.0	0	0.213	-0.006	0.028	-0.011	11.0
0.0	0.0	2	2	300.99503	300.99503	1	2	2	0.0	0.0	0	0.213	-0.005	-0.033	-0.011	11.0
0.0	0.0	2	2	300.99503	300.99503	1	2	2	0.0	0.0	0	0.213	-0.005	-0.056	-0.01	11.0
0.0	0.0	2	2	300.99503	300.99503	1	2	2	0.0	0.0	0	0.213	-0.004	0.009	-0.009	11.0
0.0	0.0	2	2	300.99503	300.99503	1	2	2	0.0	0.0	0	0.213	-0.002	0.02	-0.009	11.0
0.0	0.0	2	2	300.99503	300.99503	1	2	2	0.0	0.0	0	0.213	0.0	-0.005	-0.007	11.0
0.0	0.0	2	2	300.99503	300.99503	1	2	2	0.0	0.0	0	0.213	0.0	0.003	-0.007	11.0
0.0	0.0	2	2	300.99503	300.99503	1	2	2	0.0	0.0	0	0.213	-0.001	-0.02	-0.007	11.0
0.0	0.0	2	2	300.99503	300.99503	1	2	2	0.0	0.0	0	0.213	0.0	0.008	-0.006	11.0
0.0	0.0	2	2	300.99503	300.99503	1	2	2	0.0	0.0	0	0.213	-0.001	-0.032	-0.006	11.0
0.0	0.0	2	2	300.99503	300.99503	1	2	2	0.0	0.0	0	0.213	-0.001	-0.056	-0.005	11.0
0.0	0.0	2	2	300.99503	300.99503	1	2	2	0.0	0.0	0	0.213	0.0	0.132	-0.004	11.0
0.0	0.0	2	2	300.99503	300.99503	1	2	2	0.0	0.0	0	0.213	0.0	0.02	-0.004	11.0
0.0	0.0	2	2	300.99503	300.99503	1	2	2	0.0	0.0	0	0.213	0.0	0.003	-0.003	11.0
0.0	0.0	2	2	300.99503	300.99503	1	2	2	0.0	0.0	0	0.213	0.0	-0.006	-0.003	11.0
0.0	0.0	2	2	300.99503	300.99503	1	2	2	0.0	0.0	0	0.213	0.0	0.003	-0.003	11.0
0.0	0.0	2	2	300.99503	300.99503	1	2	2	0.0	0.0	0	0.213	0.0	0.025	-0.002	11.0
0.0	0.0	2	2	300.99503	300.99503	1	2	2	0.0	0.0	0	0.213	-0.001	-0.075	-0.002	11.0
0.0	0.0	2	2	300.99503	300.99503	1	2	2	0.0	0.0	0	0.213	-0.001	-0.014	-0.002	11.0
0.0	0.0	2	2	300.99503	300.99503	1	2	2	0.0	0.0	0	0.213	0.0	0.013	-0.002	11.0
0.0	0.0	2	2	300.99503	300.99503	1	2	2	0.0	0.0	0	0.213	-0.001	-0.047	-0.002	11.0
0.0	0.0	2	2	300.99503	300.99503	1	2	2	0.0	0.0	0	0.213	0.0	0.019	-0.001	11.0
0.0	0.0	2	2	300.99503	300.99503	1	2	2	0.0	0.0	0	0.213	0.0	0.031	-0.001	11.0
0.0	0.0	2	2	300.99503	300.99503	1	2	2	0.0	0.0	0	0.213	-0.001	-0.054	-0.001	11.0
0.0	0.0	2	2	300.99503	300.99503	1	2	2	0.0	0.0	0	0.213	0.0	-0.001	-0.001	11.0
0.0	0.0	2	2	300.99503	300.99503	1	2	2	0.0	0.0	0	0.213	-0.001	-0.018	-0.001	11.0
0.0	0.0	2	2	300.99503	300.99503	1	2	2	0.0	0.0	0	0.213	-0.001	-0.033	-0.001	11.0
0.0	0.0	2	2	300.99503	300.99503	1	2	2	0.0	0.0	0	0.213	0.0	0.016	0.0	11.0
0.0	0.0	2	2	300.99503	300.99503	1	2	2	0.0	0.0	0	0.213	0.0	-0.01	0.0	11.0
0.0	0.0	2	2	300.99503	300.99503	1	2	2	0.0	0.0	0	0.213	-0.001	-0.055	0.0	11.0
0.0	0.0	2	2	300.99503	300.99503	1	2	2	0.0	0.0	0	0.213	-0.001	-0.013	0.0	11.0
0.0	0.0	2	2	300.99503	300.99503	1	2	2	0.0	0.0	0	0.213	-0.001	-0.085	0.0	11.0
0.0	0.0	2	2	300.99503	300.99503	1	2	2	0.0	0.0	0	0.213	0.0	-0.016	0.0	11.0
0.0	0.0	2	2	300.99503	300.99503	1	2	2	0.0	0.0	0	0.213	0.0	0.005	0.0	11.0
0.0	0.0	2	2	300.99503	300.99503	1	2	2	0.0	0.0	0	0.213	0.0	0.008	0.0	11.0
0.0	0.0	2	2	300.99503	300.99503	1	2	2	0.0	0.0	0	0.213	0.0	0.004	0.0	11.0
0.0	0.0	2	2	300.99503	300.99503	1	2	2	0.0	0.0	0	0.213	0.0	0.0	0.0	11.0
0.0	0.0	2	2	300.99503	300.99503	1	2	2	0.0	0.0	0	0.213	-0.001	-0.035	0.0	11.0
0.0	0.0	2	2	300.99503	300.99503	1	2	2	0.0	0.0	0	0.213	0.0	-0.008	0.0	11.0
0.0	0.0	2	2	300.99503	300.99503	1	2	2	0.0	0.0	0	0.213	-0.001	-0.168	0.0	11.0
0.0	0.0	2	2	300.99503	300.99503	1	2	2	0.0	0.0	0	0.213	0.0	0.018	0.0	11.0
0.0	0.0	2	2	300.99503	300.99503	1	2	2	0.0	0.0	0	0.213	-0.001	-0.043	0.0	11.0
0.0	0.0	2	2	300.99503	300.99503	1	2	2	0.0	0.0	0	0.213	0.0	0.17	0.0	11.0
0.0	0.0	2	2	300.99503	300.99503	1	2	2	0.0	0.0	0	0.213	-0.001	-0.037	0.0	11.0
0.0	0.0	2	2	300.99503	300.99503	1	2	2	0.0	0.0	0	0.213	-0.001	-0.177	0.0	11.0
0.0	0.0	2	2	300.99503	300.99503	1	2	2	0.0	0.0	0	0.213	0.0	-0.005	0.0	11.0
0.0	0.0	2	2	300.99503	300.99503	1	2	2	0.0	0.0	0	0.213	0.0	0.08	0.0	11.0
0.0	0.0	2	2	300.99503	300.99503	1	2	2	0.0	0.0	0	0.213	0.0	0.019	0.0	11.0
0.0	0.0	2	2	300.99503	300.99503	1	2	2	0.0	0.0	0	0.213	0.0	0.01	0.0	11.0
0.0	0.0	2	2	300.99503	300.99503	1	2	2	0.0	0.0	0	0.213	-0.001	-0.024	0.0	11.0
0.0	0.0	2	2	300.99503	300.99503	1	2	2	0.0	0.0	0	0.213	0.0	-0.005	0.0	11.0
0.0	0.0	2	2	300.99503	300.99503	1	2	2	0.0	0.0	0	0.213	0.0	0.071	0.0	11.0
0.0	0.0	2	2	300.99503	300.99503	1	2	2	0.0	0.0	0	0.213	0.0	-0.005	0.0	11.0
0.0	0.0	2	2	300.99503	300.99503	1	2	2	0.0	0.0	0	0.213	0.0	-0.008	0.0	11.0
0.0	0.0	2	2	300.99503	300.99503	1	2	2	0.0	0.0	0	0.213	0.0	0.051	0.0	11.0
0.0	0.0	2	2	300.99503	300.99503	1	2	2	0.0	0.0	0	0.213	-0.001	-0.024	0.0	11.0
0.0	0.0	2	2	300.99503	300.99503	1	2	2	0.0	0.0	0	0.213	-0.001	-0.012	0.0	11.0
0.0	0.0	2	2	300.99503	300.99503	1	2	2	0.0	0.0	0	0.213	0.0	0.012	0.0	11.0
0.0	0.0	2	2	300.99503	300.99503	1	2	2	0.0	0.0	0	0.213	0.0	0.047	0.0	11.0
0.0	0.0	2	2	300.99503	300.99503	1	2	2	0.0	0.0	0	0.213	0.0	0.014	0.0	11.0
0.0	0.0	2	2	300.99503	300.99503	1	2	2	0.0	0.0	0	0.213	0.0	0.009	0.0	11.0
0.0	0.0	2	2	300.99503	300.99503	1	2	2	0.0	0.0	0	0.213	0.0	0.049	0.0	11.0
0.0	0.0	2	2	300.99503	300.99503	1	2	2	0.0	0.0	0	0.213	0.0	0.132	0.0	11.0
0.0	0.0	2	2	300.99503	300.99503	1	2	2	0.0	0.0	0	0.213	-0.001	-0.093	0.0	11.0
0.0	0.0	2	2	300.99503	300.99503	1	2	2	0.0	0.0	0	0.213	0.0	0.052	0.0	11.0
0.0	0.0	2	2	300.99503	300.99503	1	2	2	0.0	0.0	0	0.213	0.0	-0.001	0.0	11.0
0.0	0.0	2	2	300.99503	300.99503	1	2	2	0.0	0.0	0	0.213	0.0	-0.006	0.0	11.0
0.0	0.0	2	2	300.99503	300.99503	1	2	2	0.0	0.0	0	0.213	-0.001	-0.039	0.0	11.0
0.0	0.0	2	2	300.99503	300.99503	1	2	2	0.0	0.0	0	0.213	-0.001	-0.071	0.0	11.0
0.0	0.0	2	2	300.99503	300.99503	1	2	2	0.0	0.0	0	0.213	0.0	0.02	0.0	11.0
0.0	0.0	2	2	300.99503	300.99503	1	2	2	0.0	0.0	0	0.213	0.0	0.025	0.0	11.0
0.0	0.0	2	2	300.99503	300.99503	1	2	2	0.0	0.0	0	0.213	-0.001	-0.07	0.0	11.0
0.0	0.0	2	2	300.99503	300.99503	1	2	2	0.0	0.0	0	0.213	0.0	0.003	0.0	11.0
0.0	0.0	2	2	300.99503	300.99503	1	2	2	0.0	0.0	0	0.213	0.0	0.006	0.0	11.0
0.0	0.0	2	2	300.99503	300.99503	1	2	2	0.0	0.0	0	0.213	0.0	0.017	0.0	11.0
0.0	0.0	2	2	300.99503	300.99503	1	2	2	0.0	0.0	0	0.213	0.0	0.024	0.0	11.0
0.0	0.0	2	2	300.99503	300.99503	1	2	2	0.0	0.0	0	0.213	0.0	0.034	0.0	11.0
0.0	0.0	2	2	300.99503	300.99503	1	2	2	0.0	0.0	0	0.213	-0.001	-0.022	0.0	11.0
0.0	0.0	2	2	300.99503	300.99503	1	2	2	0.0	0.0	0	0.213	-0.001	-0.012	0.0	11.0
0.0	0.0	2	2	300.99503	300.99503	1	2	2	0.0	0.0	0	0.213	0.0	0.034	0.0	11.0
0.0	0.0	2	2	300.99503	300.99503	1	2	2	0.0	0.0	0	0.213	0.0	0.006	0.0	11.0
0.0	0.0	2	2	300.99503	300.99503	1	2	2	0.0	0.0	0	0.213	-0.001	-0.028	0.0	11.0
0.0	0.0	2	2	300.99503	300.99503	1	2	2	0.0	0.0	0	0.213	0.0	0.044	0.0	11.0
0.0	0.0	2	2	300.99503	300.99503	1	2	2	0.0	0.0	0	0.213	0.0	0.006	0.0	11.0
0.0	0.0	2	2	300.99503	300.99503	1	2	2	0.0	0.0	0	0.213	0.0	0.025	0.0	11.0
0.0	0.0	2	2	300.99503	300.99503	1	2	2	0.0	0.0	0	0.213	0.0	0.051	0.0	11.0
0.0	0.0	2	2	300.99503	300.99503	1	2	2	0.0	0.0	0	0.213	0.0	0.012	0.0	11.0
0.0	0.0	2	2	300.99503	300.99503	1	2	2	0.0	0.0	0	0.213	-0.001	-0.015	0.0	11.0
0.0	0.0	2	2	300.99503	300.99503	1	2	2	0.0	0.0	0	0.213	0.0	-0.009	0.0	11.0
0.0	0.0	2	2	300.99503	300.99503	1	2	2	0.0	0.0	0	0.213	0.0	0.113	0.0	11.0
0.0	0.0	2	2	300.99503	300.99503	1	2	2	0.0	0.0	0	0.213	0.0	-0.005	0.0	11.0
0.0	0.0	2	2	300.99503	300.99503	1	2	2	0.0	0.0	0	0.213	0.0	0.006	0.0	11.0
0.0	0.0	2	2	300.99503	300.99503	1	2	2	0.0	0.0	0	0.213	0.0	0.027	0.0	11.0
0.0	0.0	2	2	300.99503	300.99503	1	2	2	0.0	0.0	0	0.213	0.0	0.016	0.0	11.0
0.0	0.0	2	2	300.99503	300.99503	1	2	2	0.0	0.0	0	0.213	-0.001	-0.026	0.0	11.0
0.0	0.0	2	2	300.99503	300.99503	1	2	2	0.0	0.0	0	0.213	0.0	-0.001	0.0	11.0
0.0	0.0	2	2	300.99503	300.99503	1	2	2	0.0	0.0	0	0.213	0.0	0.033	0.0	11.0
0.0	0.0	2	2	300.99503	300.99503	1	2	2	0.0	0.0	0	0.213	0.0	0.028	0.0	11.0
0.0	0.0	2	2	300.99503	300.99503	1	2	2	0.0	0.0	0	0.213	-0.001	-0.031	0.0	11.0
0.0	0.0	2	2	300.99503	300.99503	1	2	2	0.0	0.0	0	0.213	0.0	-0.008	0.0	11.0
0.0	0.0	2	2	300.99503	300.99503	1	2	2	0.0	0.0	0	0.213	0.0	0.009	0.0	11.0
0.0	0.0	2	2	300.99503	300.99503	1	2	2	0.0	0.0	0	0.213	0.0	0.038	0.0	11.0
0.0	0.0	2	2	300.99503	300.99503	1	2	2	0.0	0.0	0	0.213	0.0	0.021	0.0	11.0
0.0	0.0	2	2	300.99503	300.99503	1	2	2	0.0	0.0	0	0.213	0.0	0.006	0.0	11.0
0.0	0.0	2	2	300.99503	300.99503	1	2	2	0.0	0.0	0	0.213	0.0	-0.004	0.0	11.0
0.0	0.0	2	2	300.99503	300.99503	1	2	2	0.0	0.0	0	0.213	0.0	0.041	0.0	11.0
0.0	0.0	2	2	300.99503	300.99503	1	2	2	0.0	0.0	0	0.213	-0.001	-0.019	0.0	11.0
0.0	0.0	2	2	300.99503	300.99503	1	2	2	0.0	0.0	0	0.213	0.0	0.023	0.0	11.0
0.0	0.0	2	2	300.99503	300.99503	1	2	2	0.0	0.0	0	0.213	0.0	0.028	0.0	11.0
0.0	0.0	2	2	300.99503	300.99503	1	2	2	0.0	0.0	0	0.213	0.0	0.043	0.0	11.0
0.0	0.0	2	2	300.99503	300.99503	1	2	2	0.0	0.0	0	0.213	0.0	0.0	0.0	11.0
0.0	0.0	2	2	300.99503	300.99503	1	2	2	0.0	0.0	0	0.213	0.0	0.198	0.0	11.0
0.0	0.0	2	2	300.99503	300.99503	1	2	2	0.0	0.0	0	0.213	-0.001	-0.016	0.0	11.0
0.0	0.0	2	2	300.99503	300.99503	1	2	2	0.0	0.0	0	0.213	0.0	0.002	0.0	11.0
0.0	0.0	2	2	300.99503	300.99503	1	2	2	0.0	0.0	0	0.213	-0.001	-0.024	0.0	11.0
0.0	0.0	2	2	300.99503	300.99503	1	2	2	0.0	0.0	0	0.213	0.0	0.018	0.0	11.0
0.0	0.0	2	2	300.99503	300.99503	1	2	2	0.0	0.0	0	0.213	0.0	0.009	0.0	11.0
0.0	0.0	2	2	300.99503	300.99503	1	2	2	0.0	0.0	0	0.213	0.0	-0.001	0.0	11.0
0.0	0.0	2	2	300.99503	300.99503	1	2	2	0.0	0.0	0	0.213	-0.001	-0.138	0.0	11.0
0.0	0.0	2	2	300.99503	300.99503	1	2	2	0.0	0.0	0	0.213	0.0	0.048	0.0	11.0
0.0	0.0	2	2	300.99503	300.99503	1	2	2	0.0	0.0	0	0.213	-0.001	-0.024	0.0	11.0
0.0	0.0	2	2	300.99503	300.99503	1	2	2	0.0	0.0	0	0.213	0.0	0.01	0.0	11.0
0.0	0.0	2	2	300.99503	300.99503	1	2	2	0.0	0.0	0	0.213	0.0	0.014	0.0	11.0
0.0	0.0	2	2	300.99503	300.99503	1	2	2	0.0	0.0	0	0.213	0.0	0.028	0.0	11.0
0.0	0.0	2	2	300.99503	300.99503	1	2	2	0.0	0.0	0	0.213	0.0	-0.009	0.0	11.0
0.0	0.0	2	2	300.99503	300.99503	1	2	2	0.0	0.0	0	0.213	0.0	0.002	0.0	11.0
0.0	0.0	2	2	300.99503	300.99503	1	2	2	0.0	0.0	0	0.213	0.0	0.01	0.0	11.0
0.0	0.0	2	2	300.99503	300.99503	1	2	2	0.0	0.0	0	0.213	-0.001	-0.012	0.0	11.0
0.0	0.0	2	2	300.99503	300.99503	1	2	2	0.0	0.0	0	0.213	-0.001	-0.028	0.0	11.0
0.0	0.0	2	2	300.99503	300.99503	1	2	2	0.0	0.0	0	0.213	-0.001	-0.026	0.0	11.0
0.0	0.0	2	2	300.99503	300.99503	1	2	2	0.0	0.0	0	0.213	-0.001	-0.024	0.0	11.0
0.0	0.0	2	2	300.99503	300.99503	1	2	2	0.0	0.0	0	0.213	0.0	0.0	0.0	11.0
0.0	0.0	2	2	300.99503	300.99503	1	2	2	0.0	0.0	0	0.213	0.0	0.066	0.0	11.0
0.0	0.0	2	2	300.99503	300.99503	1	2	2	0.0	0.0	0	0.213	-0.001	-0.024	0.0	11.0
0.0	0.0	2	2	300.99503	300.99503	1	2	2	0.0	0.0	0	0.213	-0.001	-0.016	0.0	11.0
0.0	0.0	2	2	300.99503	300.99503	1	2	2	0.0	0.0	0	0.213	0.0	-0.001	0.0	11.0
0.0	0.0	2	2	300.99503	300.99503	1	2	2	0.0	0.0	0	0.213	0.001	0.317	0.0	11.0
0.0	0.0	2	2	300.99503	300.99503	1	2	2	0.0	0.0	0	0.213	-0.001	-0.016	0.0	11.0
0.0	0.0	2	2	300.99503	300.99503	1	2	2	0.0	0.0	0	0.213	-0.001	-0.016	0.0	11.0
0.0	0.0	2	2	300.99503	300.99503	1	2	2	0.0	0.0	0	0.213	0.0	0.009	0.0	11.0
0.0	0.0	2	2	300.99503	300.99503	1	2	2	0.0	0.0	0	0.213	0.0	0.1	0.0	11.0
0.0	0.0	2	2	300.99503	300.99503	1	2	2	0.0	0.0	0	0.213	-0.001	-0.019	0.0	11.0
0.0	0.0	2	2	300.99503	300.99503	1	2	2	0.0	0.0	0	0.213	0.0	-0.001	0.0	11.0
0.0	0.0	2	2	300.99503	300.99503	1	2	2	0.0	0.0	0	0.213	0.0	0.009	0.0	11.0
0.0	0.0	2	2	300.99503	300.99503	1	2	2	0.0	0.0	0	0.213	0.0	-0.001	0.0	11.0
0.0	0.0	2	2	300.99503	300.99503	1	2	2	0.0	0.0	0	0.213	0.0	-0.005	0.0	11.0
0.0	0.0	2	2	300.99503	300.99503	1	2	2	0.0	0.0	0	0.213	0.0	0.026	0.0	11.0
0.0	0.0	2	2	300.99503	300.99503	1	2	2	0.0	0.0	0	0.213	0.0	0.037	0.0	11.0
0.0	0.0	2	2	300.99503	300.99503	1	2	2	0.0	0.0	0	0.213	0.0	0.005	0.0	11.0
0.0	0.0	2	2	300.99503	300.99503	1	2	2	0.0	0.0	0	0.213	0.0	0.024	0.0	11.0
0.0	0.0	2	2	300.99503	300.99503	1	2	2	0.0	0.0	0	0.213	-0.001	-0.037	0.0	11.0
0.0	0.0	2	2	300.99503	300.99503	1	2	2	0.0	0.0	0	0.213	0.0	0.002	0.0	11.0
0.0	0.0	2	2	300.99503	300.99503	1	2	2	0.0	0.0	0	0.213	-0.001	-0.017	0.0	11.0
0.0	0.0	2	2	300.99503	300.99503	1	2	2	0.0	0.0	0	0.213	0.0	0.136	0.0	11.0
0.0	0.0	2	2	300.99503	300.99503	1	2	2	0.0	0.0	0	0.213	0.0	0.024	0.0	11.0
0.0	0.0	2	2	300.99503	300.99503	1	2	2	0.0	0.0	0	0.213	-0.001	-0.014	0.0	11.0
0.0	0.0	2	2	300.99503	300.99503	1	2	2	0.0	0.0	0	0.213	-0.001	-0.02	0.0	11.0
0.0	0.0	2	2	300.99503	300.99503	1	2	2	0.0	0.0	0	0.213	-0.001	-0.029	0.0	11.0
0.0	0.0	2	2	300.99503	300.99503	1	2	2	0.0	0.0	0	0.213	0.0	0.017	0.0	11.0
0.0	0.0	2	2	300.99503	300.99503	1	2	2	0.0	0.0	0	0.213	-0.001	-0.061	0.0	11.0
0.0	0.0	2	2	300.99503	300.99503	1	2	2	0.0	0.0	0	0.213	0.0	0.024	0.0	11.0
0.0	0.0	2	2	300.99503	300.99503	1	2	2	0.0	0.0	0	0.213	-0.001	-0.02	0.0	11.0
0.0	0.0	2	2	300.99503	300.99503	1	2	2	0.0	0.0	0	0.213	0.0	0.016	0.0	11.0
0.0	0.0	2	2	300.99503	300.99503	1	2	2	0.0	0.0	0	0.213	-0.001	-0.013	0.0	11.0
0.0	0.0	2	2	300.99503	300.99503	1	2	2	0.0	0.0	0	0.213	0.0	0.001	0.0	11.0
0.0	0.0	2	2	300.99503	300.99503	1	2	2	0.0	0.0	0	0.213	0.0	0.027	0.0	11.0
0.0	0.0	2	2	300.99503	300.99503	1	2	2	0.0	0.0	0	0.213	0.0	0.252	0.0	11.0
0.0	0.0	2	2	300.99503	300.99503	1	2	2	0.0	0.0	0	0.213	0.0	0.023	0.0	11.0
0.0	0.0	2	2	300.99503	300.99503	1	2	2	0.0	0.0	0	0.213	0.0	0.004	0.0	11.0
0.0	0.0	2	2	300.99503	300.99503	1	2	2	0.0	0.0	0	0.213	-0.001	-0.035	0.0	11.0
0.0	0.0	2	2	300.99503	300.99503	1	2	2	0.0	0.0	0	0.213	0.0	-0.001	0.0	11.0
0.0	0.0	2	2	300.99503	300.99503	1	2	2	0.0	0.0	0	0.213	0.0	0.047	0.0	11.0
0.0	0.0	2	2	300.99503	300.99503	1	2	2	0.0	0.0	0	0.213	-0.001	-0.069	0.0	11.0
0.0	0.0	2	2	300.99503	300.99503	1	2	2	0.0	0.0	0	0.213	0.0	0.014	0.0	11.0
0.0	0.0	2	2	300.99503	300.99503	1	2	2	0.0	0.0	0	0.213	-0.001	-0.1	0.0	11.0
4180.487	300.99503	2	3	201.99005	300.99503	0	2	2	0.0	0.0	1	0.213	0.0	0.024	0.0	11.0
4180.487	300.99503	2	3	201.99005	300.99503	0	2	2	0.0	0.0	1	0.213	0.0	0.021	0.0	11.0
4180.487	300.99503	2	3	201.99005	300.99503	0	2	2	0.0	0.0	1	0.213	0.0	0.02	0.0	11.0
4180.487	300.99503	2	3	201.99005	300.99503	0	2	2	0.0	0.0	1	0.213	0.002	0.291	0.294	11.0
4180.487	300.99503	2	3	201.99005	300.99503	0	2	2	0.0	0.0	1	0.213	0.004	0.306	0.294	11.0
4180.487	300.99503	2	3	201.99005	300.99503	0	2	2	0.0	0.0	1	0.213	0.008	0.546	0.569	11.0
4180.487	300.99503	2	3	201.99005	300.99503	0	2	2	0.0	0.0	1	0.213	0.016	1.133	1.063	11.0
4180.487	300.99503	2	3	201.99005	300.99503	0	2	2	0.0	0.0	1	0.214	0.024	1.091	1.063	11.0
4180.487	300.99503	2	3	201.99005	300.99503	0	2	2	0.0	0.0	1	0.214	0.034	1.507	1.488	11.0
4180.487	300.99503	2	3	201.99005	300.99503	0	2	2	0.0	0.0	1	0.214	0.045	1.631	1.679	11.0
4180.487	300.99503	2	3	201.99005	300.99503	0	2	2	0.0	0.0	1	0.214	0.055	1.742	1.679	11.0
4180.487	300.99503	2	3	201.99005	300.99503	0	2	2	0.0	0.0	1	0.214	0.066	1.955	2.021	11.0
4180.487	300.99503	2	3	201.99005	300.99503	0	2	2	0.0	0.0	1	0.215	0.076	2.046	2.174	11.0
4180.487	300.99503	2	3	201.99005	300.99503	0	2	2	0.0	0.0	1	0.215	0.086	2.186	2.174	11.0
4180.487	300.99503	2	3	201.99005	300.99503	0	2	2	0.0	0.0	1	0.215	0.098	2.526	2.448	11.0
4180.487	300.99503	2	3	201.99005	300.99503	0	2	2	0.0	0.0	1	0.215	0.108	2.4	2.448	11.0
4180.487	300.99503	2	3	201.99005	300.99503	0	2	2	0.0	0.0	1	0.215	0.119	2.715	2.685	11.0
4180.487	300.99503	2	3	201.99005	300.99503	0	2	2	0.0	0.0	1	0.215	0.13	2.774	2.791	11.0
4180.487	300.99503	2	3	201.99005	300.99503	0	2	2	0.0	0.0	1	0.215	0.14	2.702	2.791	11.0
4180.487	300.99503	2	3	201.99005	300.99503	0	2	2	0.0	0.0	1	0.216	0.152	2.99	2.981	11.0
4180.487	300.99503	2	3	201.99005	300.99503	0	2	2	0.0	0.0	1	0.216	0.162	2.995	2.981	11.0
4180.487	300.99503	2	3	201.99005	300.99503	0	2	2	0.0	0.0	1	0.216	0.17	3.066	3.066	11.0
4180.487	300.99503	2	3	201.99005	300.99503	0	2	2	0.0	0.0	1	0.216	0.18	3.193	3.219	11.0
4180.487	300.99503	2	3	201.99005	300.99503	0	2	2	0.0	0.0	1	0.216	0.188	3.152	3.219	11.0
4180.487	300.99503	2	3	201.99005	300.99503	0	2	2	0.0	0.0	1	0.216	0.196	3.331	3.35	11.0
4180.487	300.99503	2	3	201.99005	300.99503	0	2	2	0.0	0.0	1	0.216	0.205	3.43	3.409	11.0
4180.487	300.99503	2	3	201.99005	300.99503	0	2	2	0.0	0.0	1	0.217	0.212	3.466	3.409	11.0
4180.487	300.99503	2	3	201.99005	300.99503	0	2	2	0.0	0.0	1	0.217	0.22	3.504	3.515	11.0
4180.487	300.99503	2	3	201.99005	300.99503	0	2	2	0.0	0.0	1	0.217	0.227	3.52	3.515	11.0
4180.487	300.99503	2	3	201.99005	300.99503	0	2	2	0.0	0.0	1	0.217	0.233	3.559	3.562	11.0
4180.487	300.99503	2	3	201.99005	300.99503	0	2	2	0.0	0.0	1	0.217	0.241	3.68	3.648	11.0
4180.487	300.99503	2	3	201.99005	300.99503	0	2	2	0.0	0.0	1	0.217	0.246	3.642	3.648	11.0
4180.487	300.99503	2	3	201.99005	300.99503	0	2	2	0.0	0.0	1	0.217	0.252	3.639	3.685	11.0
4180.487	300.99503	2	3	201.99005	300.99503	0	2	2	0.0	0.0	1	0.217	0.258	3.76	3.753	11.0
4180.487	300.99503	2	3	201.99005	300.99503	0	2	2	0.0	0.0	1	0.217	0.263	3.711	3.753	11.0
4180.487	300.99503	2	3	201.99005	300.99503	0	2	2	0.0	0.0	1	0.217	0.267	3.75	3.784	11.0
4180.487	300.99503	2	3	201.99005	300.99503	0	2	2	0.0	0.0	1	0.217	0.271	3.864	3.838	11.0
4180.487	300.99503	2	3	201.99005	300.99503	0	2	2	0.0	0.0	1	0.217	0.275	3.83	3.838	11.0
4180.487	300.99503	2	3	201.99005	300.99503	0	2	2	0.0	0.0	1	0.217	0.281	3.934	3.887	11.0
4180.487	300.99503	2	3	201.99005	300.99503	0	2	2	0.0	0.0	1	0.217	0.284	3.915	3.887	11.0
4180.487	300.99503	2	3	201.99005	300.99503	0	2	2	0.0	0.0	1	0.217	0.287	3.915	3.908	11.0
4180.487	300.99503	2	3	201.99005	300.99503	0	2	2	0.0	0.0	1	0.217	0.291	4.011	3.946	11.0
4180.487	300.99503	2	3	201.99005	300.99503	0	2	2	0.0	0.0	1	0.217	0.295	3.963	3.946	11.0
4180.487	300.99503	2	3	201.99005	300.99503	0	2	2	0.0	0.0	1	0.217	0.299	3.914	3.963	11.0
4180.487	300.99503	2	3	201.99005	300.99503	0	2	2	0.0	0.0	1	0.217	0.302	3.937	3.963	11.0
4180.487	300.99503	2	3	201.99005	300.99503	0	2	2	0.0	0.0	1	0.217	0.304	4.019	3.992	11.0
4180.487	300.99503	2	3	201.99005	300.99503	0	2	2	0.0	0.0	1	0.217	0.306	4.027	4.007	11.0
4180.487	300.99503	2	3	201.99005	300.99503	0	2	2	0.0	0.0	1	0.217	0.308	3.989	4.007	11.0
4180.487	300.99503	2	3	201.99005	300.99503	0	2	2	0.0	0.0	1	0.217	0.31	4.037	4.03	11.0
4180.487	300.99503	2	3	201.99005	300.99503	0	2	2	0.0	0.0	1	0.218	0.312	4.05	4.042	11.0
4180.487	300.99503	2	3	201.99005	300.99503	0	2	2	0.0	0.0	1	0.218	0.314	4.018	4.042	11.0
4180.487	300.99503	2	3	201.99005	300.99503	0	2	2	0.0	0.0	1	0.218	0.317	4.15	4.06	11.0
4180.487	300.99503	2	3	201.99005	300.99503	0	2	2	0.0	0.0	1	0.218	0.319	4.034	4.06	11.0
4180.487	300.99503	2	3	201.99005	300.99503	0	2	2	0.0	0.0	1	0.218	0.321	4.046	4.077	11.0
4180.487	300.99503	2	3	201.99005	300.99503	0	2	2	0.0	0.0	1	0.218	0.321	4.097	4.086	11.0
4180.487	300.99503	2	3	201.99005	300.99503	0	2	2	0.0	0.0	1	0.218	0.322	4.115	4.086	11.0
4180.487	300.99503	2	3	201.99005	300.99503	0	2	2	0.0	0.0	1	0.218	0.323	4.12	4.098	11.0
4180.487	300.99503	2	3	201.99005	300.99503	0	2	2	0.0	0.0	1	0.218	0.323	4.075	4.106	11.0
4180.487	300.99503	2	3	201.99005	300.99503	0	2	2	0.0	0.0	1	0.218	0.325	4.233	4.106	11.0
4180.487	300.99503	2	3	201.99005	300.99503	0	2	2	0.0	0.0	1	0.218	0.326	4.08	4.115	11.0
4180.487	300.99503	2	3	201.99005	300.99503	0	2	2	0.0	0.0	1	0.218	0.327	4.144	4.115	11.0
4180.487	300.99503	2	3	201.99005	300.99503	0	2	2	0.0	0.0	1	0.218	0.329	4.151	4.121	11.0
4180.487	300.99503	2	3	201.99005	300.99503	0	2	2	0.0	0.0	1	0.218	0.331	4.155	4.129	11.0
4180.487	300.99503	2	3	201.99005	300.99503	0	2	2	0.0	0.0	1	0.218	0.333	4.163	4.129	11.0
4180.487	300.99503	2	3	201.99005	300.99503	0	2	2	0.0	0.0	1	0.218	0.335	4.146	4.137	11.0
4180.487	300.99503	2	3	201.99005	300.99503	0	2	2	0.0	0.0	1	0.218	0.335	4.052	4.141	11.0
4180.487	300.99503	2	3	201.99005	300.99503	0	2	2	0.0	0.0	1	0.218	0.336	4.151	4.141	11.0
4180.487	300.99503	2	3	201.99005	300.99503	0	2	2	0.0	0.0	1	0.218	0.338	4.139	4.146	11.0
4180.487	300.99503	2	3	201.99005	300.99503	0	2	2	0.0	0.0	1	0.218	0.339	4.107	4.146	11.0
4180.487	300.99503	2	3	201.99005	300.99503	0	2	2	0.0	0.0	1	0.218	0.341	4.181	4.149	11.0
4180.487	300.99503	2	3	201.99005	300.99503	0	2	2	0.0	0.0	1	0.218	0.341	4.13	4.154	11.0
4180.487	300.99503	2	3	201.99005	300.99503	0	2	2	0.0	0.0	1	0.218	0.341	4.139	4.154	11.0
4180.487	300.99503	2	3	201.99005	300.99503	0	2	2	0.0	0.0	1	0.218	0.341	4.13	4.156	11.0
4180.487	300.99503	2	3	201.99005	300.99503	0	2	2	0.0	0.0	1	0.218	0.341	4.158	4.161	11.0
4180.487	300.99503	2	3	201.99005	300.99503	0	2	2	0.0	0.0	1	0.218	0.341	4.183	4.161	11.0
4180.487	300.99503	2	3	201.99005	300.99503	0	2	2	0.0	0.0	1	0.218	0.341	4.233	4.164	11.0
4180.487	300.99503	2	3	201.99005	300.99503	0	2	2	0.0	0.0	1	0.218	0.341	4.155	4.164	11.0
4180.487	300.99503	2	3	201.99005	300.99503	0	2	2	0.0	0.0	1	0.218	0.341	4.163	4.166	11.0
4180.487	300.99503	2	3	201.99005	300.99503	0	2	2	0.0	0.0	1	0.218	0.341	4.139	4.167	11.0
4180.487	300.99503	2	3	201.99005	300.99503	0	2	2	0.0	0.0	1	0.218	0.341	4.151	4.167	11.0
4180.487	300.99503	2	3	201.99005	300.99503	0	2	2	0.0	0.0	1	0.218	0.341	4.332	4.169	11.0
4180.487	300.99503	2	3	201.99005	300.99503	0	2	2	0.0	0.0	1	0.218	0.341	4.192	4.171	11.0
4180.487	300.99503	2	3	201.99005	300.99503	1	2	2	0.0	0.0	1	0.218	0.341	4.122	4.171	11.0
4180.487	300.99503	2	3	201.99005	300.99503	1	2	2	0.0	0.0	1	0.218	0.341	4.153	4.172	11.0
4180.487	300.99503	2	3	201.99005	300.99503	1	2	2	0.0	0.0	1	0.218	0.341	4.115	4.172	11.0
4180.487	300.99503	2	3	201.99005	300.99503	1	2	2	0.0	0.0	1	0.218	0.341	4.171	4.173	11.0
4180.487	300.99503	2	3	201.99005	300.99503	1	2	2	0.0	0.0	1	0.218	0.341	4.132	4.174	11.0
4180.487	300.99503	2	3	201.99005	300.99503	1	2	2	0.0	0.0	1	0.218	0.341	4.202	4.174	11.0
4180.487	300.99503	2	3	201.99005	300.99503	1	2	2	0.0	0.0	1	0.218	0.341	4.189	4.176	11.0
4180.487	300.99503	2	3	201.99005	300.99503	1	2	2	0.0	0.0	1	0.218	0.341	4.163	4.176	11.0
4180.487	300.99503	2	3	201.99005	300.99503	1	2	2	0.0	0.0	1	0.218	0.341	4.179	4.176	11.0
4180.487	300.99503	2	3	201.99005	300.99503	1	2	2	0.0	0.0	1	0.218	0.341	4.174	4.177	11.0
4180.487	300.99503	2	3	201.99005	300.99503	1	2	2	0.0	0.0	1	0.218	0.341	4.201	4.177	11.0
4180.487	300.99503	2	3	201.99005	300.99503	1	2	2	0.0	0.0	1	0.218	0.341	4.147	4.179	11.0
4180.487	300.99503	2	3	201.99005	300.99503	1	2	2	0.0	0.0	1	0.218	0.341	4.175	4.18	11.0
4180.487	300.99503	2	3	201.99005	300.99503	1	2	2	0.0	0.0	1	0.218	0.341	4.22	4.18	11.0
4180.487	300.99503	2	3	201.99005	300.99503	1	2	2	0.0	0.0	1	0.218	0.341	4.179	4.18	11.0
4180.487	300.99503	2	3	201.99005	300.99503	1	2	2	0.0	0.0	1	0.218	0.341	4.203	4.181	11.0
4180.487	300.99503	2	3	201.99005	300.99503	1	2	2	0.0	0.0	1	0.218	0.341	4.221	4.181	11.0
4180.487	300.99503	2	3	201.99005	300.99503	1	2	2	0.0	0.0	1	0.218	0.341	4.153	4.181	11.0
4180.487	300.99503	2	3	201.99005	300.99503	1	2	2	0.0	0.0	1	0.218	0.341	4.225	4.182	11.0
4180.487	300.99503	2	3	201.99005	300.99503	1	2	2	0.0	0.0	1	0.218	0.341	4.191	4.182	11.0
4180.487	300.99503	2	3	201.99005	300.99503	1	2	2	0.0	0.0	1	0.218	0.341	4.256	4.182	11.0
4180.487	300.99503	2	3	201.99005	300.99503	1	2	2	0.0	0.0	1	0.218	0.341	4.197	4.182	11.0
4180.487	300.99503	2	3	201.99005	300.99503	1	2	2	0.0	0.0	1	0.218	0.341	4.177	4.182	11.0
4180.487	300.99503	2	3	201.99005	300.99503	1	2	2	0.0	0.0	1	0.218	0.341	4.172	4.183	11.0
4180.487	300.99503	2	3	201.99005	300.99503	1	2	2	0.0	0.0	1	0.218	0.341	4.223	4.183	11.0
4180.487	300.99503	2	3	201.99005	300.99503	1	2	2	0.0	0.0	1	0.218	0.341	4.202	4.183	11.0
4180.487	300.99503	2	3	201.99005	300.99503	1	2	2	0.0	0.0	1	0.218	0.341	4.194	4.183	11.0
4180.487	300.99503	2	3	201.99005	300.99503	1	2	2	0.0	0.0	1	0.218	0.341	4.147	4.183	11.0
4180.487	300.99503	2	3	201.99005	300.99503	1	2	2	0.0	0.0	1	0.218	0.341	4.261	4.184	11.0
4180.487	300.99503	2	3	201.99005	300.99503	1	2	2	0.0	0.0	1	0.218	0.34	4.053	4.184	11.0
4180.487	300.99503	2	3	201.99005	300.99503	1	2	2	0.0	0.0	1	0.218	0.341	4.158	4.184	11.0
4180.487	300.99503	2	3	201.99005	300.99503	1	2	2	0.0	0.0	1	0.218	0.341	4.17	4.184	11.0
4180.487	300.99503	2	3	201.99005	300.99503	1	2	2	0.0	0.0	1	0.218	0.341	4.171	4.184	11.0
4180.487	300.99503	2	3	201.99005	300.99503	1	2	2	0.0	0.0	1	0.218	0.341	4.206	4.184	11.0
4180.487	300.99503	2	3	201.99005	300.99503	1	2	2	0.0	0.0	1	0.218	0.341	4.186	4.184	11.0
4180.487	300.99503	2	3	201.99005	300.99503	1	2	2	0.0	0.0	1	0.218	0.341	4.177	4.184	11.0
4180.487	300.99503	2	3	201.99005	300.99503	1	2	2	0.0	0.0	1	0.218	0.341	4.179	4.184	11.0
4180.487	300.99503	2	3	201.99005	300.99503	1	2	2	0.0	0.0	1	0.218	0.34	4.097	4.184	11.0
4180.487	300.99503	2	3	201.99005	300.99503	1	2	2	0.0	0.0	1	0.218	0.341	4.199	4.185	11.0
4180.487	300.99503	2	3	201.99005	300.99503	1	2	2	0.0	0.0	1	0.218	0.341	4.178	4.185	11.0
4180.487	300.99503	2	3	201.99005	300.99503	1	2	2	0.0	0.0	1	0.218	0.341	4.151	4.185	11.0
4180.487	300.99503	2	3	201.99005	300.99503	1	2	2	0.0	0.0	1	0.218	0.341	4.117	4.185	11.0
4180.487	300.99503	2	3	201.99005	300.99503	1	2	2	0.0	0.0	1	0.218	0.341	4.193	4.185	11.0
4180.487	300.99503	2	3	201.99005	300.99503	1	2	2	0.0	0.0	1	0.218	0.341	4.229	4.185	11.0
4180.487	300.99503	2	3	201.99005	300.99503	1	2	2	0.0	0.0	1	0.218	0.341	4.169	4.185	11.0
4180.487	300.99503	2	3	201.99005	300.99503	1	2	2	0.0	0.0	1	0.218	0.341	4.208	4.185	11.0
4180.487	300.99503	2	3	201.99005	300.99503	1	2	2	0.0	0.0	1	0.218	0.341	4.194	4.185	11.0
4180.487	300.99503	2	3	201.99005	300.99503	1	2	2	0.0	0.0	1	0.218	0.342	4.357	4.185	11.0
4180.487	300.99503	2	3	201.99005	300.99503	1	2	2	0.0	0.0	1	0.218	0.342	4.166	4.185	11.0
4180.487	300.99503	2	3	201.99005	300.99503	1	2	2	0.0	0.0	1	0.218	0.342	4.156	4.185	11.0
4180.487	300.99503	2	3	201.99005	300.99503	1	2	2	0.0	0.0	1	0.218	0.342	4.144	4.185	11.0
4180.487	300.99503	2	3	201.99005	300.99503	1	2	2	0.0	0.0	1	0.218	0.342	4.188	4.185	11.0
4180.487	300.99503	2	3	201.99005	300.99503	1	2	2	0.0	0.0	1	0.218	0.342	4.196	4.185	11.0
4180.487	300.99503	2	3	201.99005	300.99503	1	2	2	0.0	0.0	1	0.218	0.342	4.251	4.185	11.0
4180.487	300.99503	2	3	201.99005	300.99503	1	2	2	0.0	0.0	1	0.218	0.342	4.164	4.185	11.0
4180.487	300.99503	2	3	201.99005	300.99503	1	2	2	0.0	0.0	1	0.218	0.341	4.045	4.185	11.0
4180.487	300.99503	2	3	201.99005	300.99503	1	2	2	0.0	0.0	1	0.218	0.341	4.174	4.185	11.0
4180.487	300.99503	2	3	201.99005	300.99503	1	2	2	0.0	0.0	1	0.218	0.341	4.21	4.185	11.0
4180.487	300.99503	2	3	201.99005	300.99503	1	2	2	0.0	0.0	1	0.218	0.341	4.119	4.185	11.0
4180.487	300.99503	2	3	201.99005	300.99503	1	2	2	0.0	0.0	1	0.218	0.341	4.186	4.185	11.0
4180.487	300.99503	2	3	201.99005	300.99503	1	2	2	0.0	0.0	1	0.218	0.341	4.152	4.185	11.0
4180.487	300.99503	2	3	201.99005	300.99503	1	2	2	0.0	0.0	1	0.218	0.341	4.202	4.185	11.0
4180.487	300.99503	2	3	201.99005	300.99503	1	2	2	0.0	0.0	1	0.218	0.341	4.161	4.185	11.0
4180.487	300.99503	2	3	201.99005	300.99503	1	2	2	0.0	0.0	1	0.218	0.341	4.159	4.185	11.0
4180.487	300.99503	2	3	201.99005	300.99503	1	2	2	0.0	0.0	1	0.218	0.341	4.167	4.185	11.0
4180.487	300.99503	2	3	201.99005	300.99503	1	2	2	0.0	0.0	1	0.218	0.341	4.183	4.185	11.0
4180.487	300.99503	2	3	201.99005	300.99503	1	2	2	0.0	0.0	1	0.218	0.341	4.196	4.185	11.0
4180.487	300.99503	2	3	201.99005	300.99503	1	2	2	0.0	0.0	1	0.218	0.341	4.218	4.185	11.0
4180.487	300.99503	2	3	201.99005	300.99503	1	2	2	0.0	0.0	1	0.218	0.341	4.23	4.185	11.0
4180.487	300.99503	2	3	201.99005	300.99503	1	2	2	0.0	0.0	1	0.218	0.341	4.216	4.185	11.0
4180.487	300.99503	2	3	201.99005	300.99503	1	2	2	0.0	0.0	1	0.218	0.341	4.186	4.185	11.0
4180.487	300.99503	2	3	201.99005	300.99503	1	2	2	0.0	0.0	1	0.218	0.34	4.042	4.185	11.0
4180.487	300.99503	2	3	201.99005	300.99503	1	2	2	0.0	0.0	1	0.218	0.341	4.229	4.185	11.0
4180.487	300.99503	2	3	201.99005	300.99503	1	2	2	0.0	0.0	1	0.218	0.341	4.158	4.185	11.0
4180.487	300.99503	2	3	201.99005	300.99503	1	2	2	0.0	0.0	1	0.218	0.341	4.146	4.185	11.0
4180.487	300.99503	2	3	201.99005	300.99503	1	2	2	0.0	0.0	1	0.218	0.341	4.161	4.185	11.0
4180.487	300.99503	2	3	201.99005	300.99503	1	2	2	0.0	0.0	1	0.218	0.341	4.196	4.185	11.0
4180.487	300.99503	2	3	201.99005	300.99503	1	2	2	0.0	0.0	1	0.218	0.341	4.21	4.185	11.0
4180.487	300.99503	2	3	201.99005	300.99503	1	2	2	0.0	0.0	1	0.218	0.341	4.235	4.185	11.0
4180.487	300.99503	2	3	201.99005	300.99503	1	2	2	0.0	0.0	1	0.218	0.341	4.183	4.185	11.0
4180.487	300.99503	2	3	201.99005	300.99503	1	2	2	0.0	0.0	1	0.218	0.341	4.179	4.185	11.0
4180.487	300.99503	2	3	201.99005	300.99503	1	2	2	0.0	0.0	1	0.218	0.341	4.117	4.185	11.0
4180.487	300.99503	2	3	201.99005	300.99503	1	2	2	0.0	0.0	1	0.218	0.341	4.127	4.185	11.0
4180.487	300.99503	2	3	201.99005	300.99503	1	2	2	0.0	0.0	1	0.218	0.341	4.175	4.185	11.0
4180.487	300.99503	2	3	201.99005	300.99503	1	2	2	0.0	0.0	1	0.218	0.341	4.233	4.185	11.0
4180.487	300.99503	2	3	201.99005	300.99503	1	2	2	0.0	0.0	1	0.218	0.341	4.172	4.185	11.0
4180.487	300.99503	2	3	201.99005	300.99503	1	2	2	0.0	0.0	1	0.218	0.341	4.187	4.185	11.0
4180.487	300.99503	2	3	201.99005	300.99503	1	2	2	0.0	0.0	1	0.218	0.341	4.111	4.185	11.0
4180.487	300.99503	2	3	201.99005	300.99503	1	2	2	0.0	0.0	1	0.218	0.34	4.032	4.185	11.0
4180.487	300.99503	2	3	201.99005	300.99503	1	2	2	0.0	0.0	1	0.218	0.341	4.192	4.185	11.0
4180.487	300.99503	2	3	201.99005	300.99503	1	2	2	0.0	0.0	1	0.218	0.341	4.279	4.185	11.0
4180.487	300.99503	2	3	201.99005	300.99503	1	2	2	0.0	0.0	1	0.218	0.341	4.153	4.185	11.0
4180.487	300.99503	2	3	201.99005	300.99503	1	2	2	0.0	0.0	1	0.218	0.341	4.133	4.185	11.0
4180.487	300.99503	2	3	201.99005	300.99503	1	2	2	0.0	0.0	1	0.218	0.341	4.167	4.185	11.0
4180.487	300.99503	2	3	201.99005	300.99503	1	2	2	0.0	0.0	1	0.218	0.341	4.203	4.185	11.0
4180.487	300.99503	2	3	201.99005	300.99503	1	2	2	0.0	0.0	1	0.218	0.341	4.183	4.185	11.0
4180.487	300.99503	2	3	201.99005	300.99503	1	2	2	0.0	0.0	1	0.218	0.341	4.204	4.185	11.0
4180.487	300.99503	2	3	201.99005	300.99503	1	2	2	0.0	0.0	1	0.218	0.341	4.166	4.185	11.0
4180.487	300.99503	2	3	201.99005	300.99503	1	2	2	0.0	0.0	1	0.218	0.341	4.128	4.185	11.0
4180.487	300.99503	2	3	201.99005	300.99503	1	2	2	0.0	0.0	1	0.218	0.341	4.204	4.185	11.0
4180.487	300.99503	2	3	201.99005	300.99503	1	2	2	0.0	0.0	1	0.218	0.341	4.147	4.185	11.0
4180.487	300.99503	2	3	201.99005	300.99503	1	2	2	0.0	0.0	1	0.218	0.341	4.203	4.185	11.0
4180.487	300.99503	2	3	201.99005	300.99503	1	2	2	0.0	0.0	1	0.218	0.341	4.14	4.185	11.0
4180.487	300.99503	2	3	201.99005	300.99503	1	2	2	0.0	0.0	1	0.218	0.341	4.252	4.185	11.0
4180.487	300.99503	2	3	201.99005	300.99503	1	2	2	0.0	0.0	1	0.218	0.341	4.223	4.185	11.0
4180.487	300.99503	2	3	201.99005	300.99503	1	2	2	0.0	0.0	1	0.218	0.341	4.177	4.185	11.0
4180.487	300.99503	2	3	201.99005	300.99503	1	2	2	0.0	0.0	1	0.218	0.341	4.13	4.185	11.0
4180.487	300.99503	2	3	201.99005	300.99503	1	2	2	0.0	0.0	1	0.218	0.341	4.126	4.185	11.0
4180.487	300.99503	2	3	201.99005	300.99503	1	2	2	0.0	0.0	1	0.218	0.341	4.167	4.185	11.0
4180.487	300.99503	2	3	201.99005	300.99503	1	2	2	0.0	0.0	1	0.218	0.341	4.188	4.185	11.0
4180.487	300.99503	2	3	201.99005	300.99503	1	2	2	0.0	0.0	1	0.218	0.341	4.214	4.185	11.0
4180.487	300.99503	2	3	201.99005	300.99503	1	2	2	0.0	0.0	1	0.218	0.341	4.205	4.185	11.0
4180.487	300.99503	2	3	201.99005	300.99503	1	2	2	0.0	0.0	1	0.218	0.341	4.175	4.185	11.0
4180.487	300.99503	2	3	201.99005	300.99503	1	2	2	0.0	0.0	1	0.218	0.341	4.339	4.185	11.0
4180.487	300.99503	2	3	201.99005	300.99503	1	2	2	0.0	0.0	1	0.218	0.341	4.228	4.185	11.0
4180.487	300.99503	2	3	201.99005	300.99503	1	2	2	0.0	0.0	1	0.218	0.341	4.149	4.185	11.0
4180.487	300.99503	2	3	201.99005	300.99503	1	2	2	0.0	0.0	1	0.218	0.341	4.219	4.185	11.0
4180.487	300.99503	2	3	201.99005	300.99503	1	2	2	0.0	0.0	1	0.218	0.341	4.199	4.185	11.0
4180.487	300.99503	2	3	201.99005	300.99503	1	2	2	0.0	0.0	1	0.218	0.341	4.298	4.185	11.0
4180.487	300.99503	2	3	201.99005	300.99503	1	2	2	0.0	0.0	1	0.218	0.341	4.267	4.185	11.0
4180.487	300.99503	2	3	201.99005	300.99503	1	2	2	0.0	0.0	1	0.218	0.341	4.256	4.185	11.0
4180.487	300.99503	2	3	201.99005	300.99503	1	2	2	0.0	0.0	1	0.218	0.341	4.174	4.185	11.0
4180.487	300.99503	2	3	201.99005	300.99503	1	2	2	0.0	0.0	1	0.218	0.341	4.128	4.185	11.0
4180.487	300.99503	2	3	201.99005	300.99503	1	2	2	0.0	0.0	1	0.218	0.341	4.194	4.185	11.0
4180.487	300.99503	2	3	201.99005	300.99503	1	2	2	0.0	0.0	1	0.218	0.341	4.197	4.185	11.0
4180.487	300.99503	2	3	201.99005	300.99503	1	2	2	0.0	0.0	1	0.218	0.341	4.203	4.185	11.0
4180.487	300.99503	2	3	201.99005	300.99503	1	2	2	0.0	0.0	1	0.218	0.341	4.206	4.185	11.0
4180.487	300.99503	2	3	201.99005	300.99503	1	2	2	0.0	0.0	1	0.218	0.341	4.135	4.185	11.0
4180.487	300.99503	2	3	201.99005	300.99503	1	2	2	0.0	0.0	1	0.218	0.341	4.193	4.185	11.0
4180.487	300.99503	2	3	201.99005	300.99503	1	2	2	0.0	0.0	1	0.218	0.341	4.179	4.185	11.0
4180.487	300.99503	2	3	201.99005	300.99503	1	2	2	0.0	0.0	1	0.218	0.341	4.191	4.185	11.0
4180.487	300.99503	2	3	201.99005	300.99503	1	2	2	0.0	0.0	1	0.218	0.341	4.215	4.185	11.0
4180.487	300.99503	2	3	201.99005	300.99503	1	2	2	0.0	0.0	1	0.218	0.341	4.256	4.185	11.0
4180.487	300.99503	2	3	201.99005	300.99503	1	2	2	0.0	0.0	1	0.218	0.341	4.153	4.185	11.0
4180.487	300.99503	2	3	201.99005	300.99503	1	2	2	0.0	0.0	1	0.218	0.341	4.162	4.185	11.0
4180.487	300.99503	2	3	201.99005	300.99503	1	2	2	0.0	0.0	1	0.218	0.341	4.208	4.185	11.0
4180.487	300.99503	2	3	201.99005	300.99503	1	2	2	0.0	0.0	1	0.218	0.341	4.205	4.185	11.0
4180.487	300.99503	2	3	201.99005	300.99503	1	2	2	0.0	0.0	1	0.218	0.341	4.134	4.185	11.0
4180.487	300.99503	2	3	201.99005	300.99503	1	2	2	0.0	0.0	1	0.218	0.341	4.172	4.185	11.0
4180.487	300.99503	2	3	201.99005	300.99503	1	2	2	0.0	0.0	1	0.218	0.341	4.242	4.185	11.0
4180.487	300.99503	2	3	201.99005	300.99503	1	2	2	0.0	0.0	1	0.218	0.341	4.206	4.185	11.0
4180.487	300.99503	2	3	201.99005	300.99503	1	2	2	0.0	0.0	1	0.218	0.341	4.253	4.185	11.0
4180.487	300.99503	2	3	201.99005	300.99503	1	2	2	0.0	0.0	1	0.218	0.341	4.174	4.185	11.0
4180.487	300.99503	2	3	201.99005	300.99503	1	2	2	0.0	0.0	1	0.218	0.341	4.257	4.185	11.0
4180.487	300.99503	2	3	201.99005	300.99503	1	2	2	0.0	0.0	1	0.218	0.341	4.26	4.185	11.0
4180.487	300.99503	2	3	201.99005	300.99503	1	2	2	0.0	0.0	1	0.218	0.34	3.953	4.185	11.0
4180.487	300.99503	2	3	201.99005	300.99503	1	2	2	0.0	0.0	1	0.218	0.341	4.218	4.185	11.0
4180.487	300.99503	2	3	201.99005	300.99503	1	2	2	0.0	0.0	1	0.218	0.341	4.15	4.185	11.0
4180.487	300.99503	2	3	201.99005	300.99503	1	2	2	0.0	0.0	1	0.218	0.341	4.188	4.185	11.0
0.0	0.0	2	3	201.99005	300.99503	1	2	2	0.0	0.0	0	0.218	0.341	4.111	4.185	11.0
0.0	0.0	2	3	201.99005	300.99503	1	2	2	0.0	0.0	0	0.218	0.34	4.064	4.185	11.0
0.0	0.0	2	3	201.99005	300.99503	1	2	2	0.0	0.0	0	0.218	0.341	4.157	4.185	11.0
0.0	0.0	2	3	201.99005	300.99503	1	2	2	0.0	0.0	0	0.218	0.341	4.165	4.185	11.0
0.0	0.0	2	3	201.99005	300.99503	1	2	2	0.0	0.0	0	0.218	0.337	3.633	3.613	11.0
0.0	0.0	2	3	201.99005	300.99503	1	2	2	0.0	0.0	0	0.218	0.334	3.599	3.613	11.0
0.0	0.0	2	3	201.99005	300.99503	1	2	2	0.0	0.0	0	0.218	0.329	3.381	3.358	11.0
0.0	0.0	2	3	201.99005	300.99503	1	2	2	0.0	0.0	0	0.218	0.32	2.909	2.901	11.0
0.0	0.0	2	3	201.99005	300.99503	1	2	2	0.0	0.0	0	0.218	0.312	2.769	2.901	11.0
0.0	0.0	2	3	201.99005	300.99503	1	2	2	0.0	0.0	0	0.218	0.304	2.731	2.695	11.0
0.0	0.0	2	3	201.99005	300.99503	1	2	2	0.0	0.0	0	0.218	0.294	2.412	2.328	11.0
0.0	0.0	2	3	201.99005	300.99503	1	2	2	0.0	0.0	0	0.217	0.284	2.237	2.328	11.0
0.0	0.0	2	3	201.99005	300.99503	1	2	2	0.0	0.0	0	0.217	0.273	2.055	2.009	11.0
0.0	0.0	2	3	201.99005	300.99503	1	2	2	0.0	0.0	0	0.217	0.263	1.994	2.009	11.0
0.0	0.0	2	3	201.99005	300.99503	1	2	2	0.0	0.0	0	0.217	0.252	1.861	1.867	11.0
0.0	0.0	2	3	201.99005	300.99503	1	2	2	0.0	0.0	0	0.217	0.24	1.561	1.612	11.0
0.0	0.0	2	3	201.99005	300.99503	1	2	2	0.0	0.0	0	0.217	0.23	1.633	1.612	11.0
0.0	0.0	2	3	201.99005	300.99503	1	2	2	0.0	0.0	0	0.217	0.219	1.545	1.499	11.0
0.0	0.0	2	3	201.99005	300.99503	1	2	2	0.0	0.0	0	0.216	0.209	1.325	1.294	11.0
0.0	0.0	2	3	201.99005	300.99503	1	2	2	0.0	0.0	0	0.216	0.199	1.3	1.294	11.0
0.0	0.0	2	3	201.99005	300.99503	1	2	2	0.0	0.0	0	0.216	0.19	1.237	1.203	11.0
0.0	0.0	2	3	201.99005	300.99503	1	2	2	0.0	0.0	0	0.216	0.18	1.132	1.203	11.0
0.0	0.0	2	3	201.99005	300.99503	1	2	2	0.0	0.0	0	0.216	0.172	1.074	1.038	11.0
0.0	0.0	2	3	201.99005	300.99503	1	2	2	0.0	0.0	0	0.216	0.163	1.083	0.896	11.0
0.0	0.0	2	3	201.99005	300.99503	1	2	2	0.0	0.0	0	0.216	0.154	0.886	0.896	11.0
0.0	0.0	2	3	201.99005	300.99503	1	2	2	0.0	0.0	0	0.216	0.146	0.811	0.833	11.0
0.0	0.0	2	3	201.99005	300.99503	1	2	2	0.0	0.0	0	0.216	0.138	0.806	0.719	11.0
0.0	0.0	2	3	201.99005	300.99503	1	2	2	0.0	0.0	0	0.216	0.131	0.758	0.719	11.0
0.0	0.0	2	3	201.99005	300.99503	1	2	2	0.0	0.0	0	0.216	0.123	0.665	0.668	11.0
0.0	0.0	2	3	201.99005	300.99503	1	2	2	0.0	0.0	0	0.216	0.116	0.662	0.668	11.0
0.0	0.0	2	3	201.99005	300.99503	1	2	2	0.0	0.0	0	0.216	0.11	0.547	0.577	11.0
0.0	0.0	2	3	201.99005	300.99503	1	2	2	0.0	0.0	0	0.216	0.104	0.541	0.536	11.0
0.0	0.0	2	3	201.99005	300.99503	1	2	2	0.0	0.0	0	0.216	0.097	0.477	0.536	11.0
0.0	0.0	2	3	201.99005	300.99503	1	2	2	0.0	0.0	0	0.216	0.092	0.511	0.462	11.0
0.0	0.0	2	3	201.99005	300.99503	1	2	2	0.0	0.0	0	0.216	0.086	0.442	0.43	11.0
0.0	0.0	2	3	201.99005	300.99503	1	2	2	0.0	0.0	0	0.216	0.08	0.404	0.43	11.0
0.0	0.0	2	3	201.99005	300.99503	1	2	2	0.0	0.0	0	0.216	0.076	0.411	0.371	11.0
0.0	0.0	2	3	201.99005	300.99503	1	2	2	0.0	0.0	0	0.216	0.072	0.428	0.371	11.0
0.0	0.0	2	3	201.99005	300.99503	1	2	2	0.0	0.0	0	0.216	0.068	0.351	0.32	11.0
0.0	0.0	2	3	201.99005	300.99503	1	2	2	0.0	0.0	0	0.215	0.064	0.328	0.297	11.0
0.0	0.0	2	3	201.99005	300.99503	1	2	2	0.0	0.0	0	0.215	0.06	0.392	0.297	11.0
0.0	0.0	2	3	201.99005	300.99503	1	2	2	0.0	0.0	0	0.215	0.057	0.221	0.257	11.0
0.0	0.0	2	3	201.99005	300.99503	1	2	2	0.0	0.0	0	0.215	0.054	0.285	0.238	11.0
0.0	0.0	2	3	201.99005	300.99503	1	2	2	0.0	0.0	0	0.215	0.051	0.232	0.238	11.0
0.0	0.0	2	3	201.99005	300.99503	1	2	2	0.0	0.0	0	0.215	0.047	0.195	0.206	11.0
0.0	0.0	2	3	201.99005	300.99503	1	2	2	0.0	0.0	0	0.215	0.043	0.195	0.206	11.0
0.0	0.0	2	3	201.99005	300.99503	1	2	2	0.0	0.0	0	0.215	0.039	0.22	0.177	11.0
0.0	0.0	2	3	201.99005	300.99503	1	2	2	0.0	0.0	0	0.215	0.037	0.175	0.165	11.0
0.0	0.0	2	3	201.99005	300.99503	1	2	2	0.0	0.0	0	0.215	0.036	0.294	0.165	11.0
0.0	0.0	2	3	201.99005	300.99503	1	2	2	0.0	0.0	0	0.215	0.034	0.181	0.142	11.0
0.0	0.0	2	3	201.99005	300.99503	1	2	2	0.0	0.0	0	0.215	0.032	0.09	0.132	11.0
0.0	0.0	2	3	201.99005	300.99503	1	2	2	0.0	0.0	0	0.215	0.031	0.106	0.132	11.0
0.0	0.0	2	3	201.99005	300.99503	1	2	2	0.0	0.0	0	0.215	0.029	0.14	0.114	11.0
0.0	0.0	2	3	201.99005	300.99503	1	2	2	0.0	0.0	0	0.215	0.026	0.151	0.114	11.0
0.0	0.0	2	3	201.99005	300.99503	1	2	2	0.0	0.0	0	0.215	0.024	0.023	0.098	11.0
0.0	0.0	2	3	201.99005	300.99503	1	2	2	0.0	0.0	0	0.215	0.022	0.083	0.091	11.0
0.0	0.0	2	3	201.99005	300.99503	1	2	2	0.0	0.0	0	0.215	0.02	0.097	0.091	11.0
0.0	0.0	2	3	201.99005	300.99503	1	2	2	0.0	0.0	0	0.215	0.02	0.037	0.078	11.0
0.0	0.0	2	3	201.99005	300.99503	1	2	2	0.0	0.0	0	0.215	0.02	0.095	0.078	11.0
0.0	0.0	2	3	201.99005	300.99503	1	2	2	0.0	0.0	0	0.215	0.02	0.064	0.073	11.0
0.0	0.0	2	3	201.99005	300.99503	1	2	2	0.0	0.0	0	0.215	0.02	0.015	0.063	11.0
0.0	0.0	2	3	201.99005	300.99503	1	2	2	0.0	0.0	0	0.215	0.02	0.08	0.063	11.0
0.0	0.0	2	3	201.99005	300.99503	1	2	2	0.0	0.0	0	0.215	0.02	0.005	0.058	11.0
0.0	0.0	2	3	201.99005	300.99503	1	2	2	0.0	0.0	0	0.215	0.019	0.062	0.05	11.0
0.0	0.0	2	3	201.99005	300.99503	1	2	2	0.0	0.0	0	0.215	0.019	0.071	0.05	11.0
0.0	0.0	2	3	201.99005	300.99503	1	2	2	0.0	0.0	0	0.215	0.019	0.039	0.046	11.0
0.0	0.0	2	3	201.99005	300.99503	1	2	2	0.0	0.0	0	0.215	0.019	0.034	0.04	11.0
0.0	0.0	2	3	201.99005	300.99503	1	2	2	0.0	0.0	0	0.215	0.018	-0.075	0.04	11.0
0.0	0.0	2	3	201.99005	300.99503	1	2	2	0.0	0.0	0	0.215	0.018	0.035	0.037	11.0
0.0	0.0	2	3	201.99005	300.99503	1	2	2	0.0	0.0	0	0.215	0.018	0.057	0.037	11.0
0.0	0.0	2	3	201.99005	300.99503	1	2	2	0.0	0.0	0	0.215	0.018	-0.001	0.032	11.0
0.0	0.0	2	3	201.99005	300.99503	1	2	2	0.0	0.0	0	0.215	0.018	0.035	0.027	11.0
0.0	0.0	2	3	201.99005	300.99503	1	2	2	0.0	0.0	0	0.215	0.018	0.039	0.027	11.0
0.0	0.0	2	3	201.99005	300.99503	1	2	2	0.0	0.0	0	0.215	0.018	0.054	0.025	11.0
0.0	0.0	2	3	201.99005	300.99503	1	2	2	0.0	0.0	0	0.215	0.017	-0.216	0.021	11.0
0.0	0.0	2	3	201.99005	300.99503	1	2	2	0.0	0.0	0	0.215	0.016	-0.024	0.021	11.0
0.0	0.0	2	3	201.99005	300.99503	1	2	2	0.0	0.0	0	0.215	0.016	0.002	0.02	11.0
0.0	0.0	2	3	201.99005	300.99503	1	2	2	0.0	0.0	0	0.215	0.015	0.013	0.02	11.0
0.0	0.0	2	3	201.99005	300.99503	1	2	2	0.0	0.0	0	0.215	0.014	0.003	0.017	11.0
[truncated: 8,530 more rows]
