# Supplementary material for: Just noticeable differences for elbow joint torque feedback
Source: Sci Rep. 2021 Dec 7;11:23553. doi: 10.1038/s41598-021-02630-3 (PMC8651665; doi:10.1038/s41598-021-02630-3)
Supplement: Supplementary file 2 — Supplementary Information. [file 41598_2021_2630_MOESM2_ESM.zip › SupplementaryData_ScientificReports_KimAsbeck2021/S8_S1A.csv]

data 1	data 2	data 3	data 4	data 5	data 6	data 7	data 8	data 9	data 10	data 11	data 12	data 13	data 14	data 15	data 16	data 17
0.0	0.0	100.0	100.0	2	0.0	0.0	0.13	1.0	97.33494	0.0	0	0.0	0.0	0.0	0.0	0.0
0.0	0.0	100.0	100.0	2	0.0	0.0	0.13	1.0	97.33494	0.0	0	0.0	0.0	0.0	0.0	0.0
0.0	0.0	100.0	100.0	2	0.0	0.0	0.131	1.0	97.54703	0.0	0	0.0	0.0	0.0	0.0	0.0
0.0	0.0	100.0	100.0	2	0.0	0.0	0.131	1.0	97.54703	0.0	0	0.0	0.0	0.0	0.0	0.0
0.0	0.0	100.0	100.0	2	0.0	0.0	0.131	1.0	97.47039	0.0	0	0.0	0.0	0.0	0.0	0.0
0.0	0.0	100.0	100.0	2	0.0	0.0	0.131	1.0	97.30967	0.0	0	0.0	0.0	0.0	0.0	0.0
0.0	0.0	100.0	100.0	2	0.0	0.0	0.131	1.0	97.30967	0.0	0	0.0	0.0	0.0	0.0	0.0
0.0	0.0	100.0	100.0	2	0.0	0.0	0.13	1.0	97.57157	0.0	0	0.0	0.0	0.0	0.0	0.0
0.0	0.0	100.0	100.0	2	0.0	0.0	0.13	1.0	98.00398	0.0	0	0.0	0.0	0.0	0.0	0.0
0.0	0.0	100.0	100.0	2	0.0	0.0	0.13	1.0	98.00398	0.0	0	0.0	0.0	0.0	0.0	0.0
0.0	0.0	100.0	100.0	2	0.0	0.0	0.13	1.0	98.354485	0.0	0	0.0	0.0	0.0	0.0	0.0
0.0	0.0	100.0	100.0	2	0.0	0.0	0.129	1.0	98.354485	0.0	0	0.0	0.0	0.0	0.0	0.0
0.0	0.0	100.0	100.0	2	0.0	0.0	0.129	1.0	97.46412	0.0	0	0.0	0.0	0.0	0.0	0.0
0.0	0.0	100.0	100.0	2	0.0	0.0	0.128	1.0	97.48378	0.0	0	0.0	0.0	0.0	0.0	0.0
0.0	0.0	100.0	100.0	2	0.0	0.0	0.127	1.0	97.977	0.0	0	0.0	0.0	0.0	0.0	0.0
0.0	0.0	100.0	100.0	2	0.0	0.0	0.126	1.0	97.6098	0.0	0	0.0	0.0	0.0	0.0	0.0
0.0	0.0	100.0	100.0	2	0.0	0.0	0.125	1.0	97.04667	0.0	0	0.0	0.0	0.0	0.0	0.0
0.0	0.0	100.0	100.0	2	0.0	0.0	0.124	1.0	97.04667	0.0	0	0.0	0.0	0.0	0.0	0.0
0.0	0.0	100.0	100.0	2	0.0	0.0	0.122	1.0	97.21553	0.0	0	0.0	0.0	0.0	0.0	0.0
0.0	0.0	100.0	100.0	2	0.0	0.0	0.121	1.0	97.21553	0.0	0	0.0	0.0	0.0	0.0	0.0
0.0	0.0	100.0	100.0	2	0.0	0.0	0.119	1.0	98.009125	0.0	0	0.0	0.0	0.0	0.0	0.0
0.0	0.0	100.0	100.0	2	0.0	0.0	0.117	1.0	97.9645	0.0	0	0.0	0.0	0.0	0.0	0.0
0.0	0.0	100.0	100.0	2	0.0	0.0	0.115	1.0	97.9645	0.0	0	0.0	0.0	0.0	0.0	0.0
0.0	0.0	100.0	100.0	2	0.0	0.0	0.113	1.0	98.41121	0.0	0	0.0	0.0	0.0	0.0	0.0
0.0	0.0	100.0	100.0	2	0.0	0.0	0.11	1.0	98.869354	0.0	0	0.0	0.0	0.0	0.0	0.0
0.0	0.0	100.0	100.0	2	0.0	0.0	0.108	1.0	98.869354	0.0	0	0.0	0.0	0.0	0.0	0.0
0.0	0.0	100.0	100.0	2	0.0	0.0	0.105	1.0	98.63139	0.0	0	0.0	0.0	0.0	0.0	0.0
0.0	0.0	100.0	100.0	2	0.0	0.0	0.102	1.0	98.63139	0.0	0	0.0	0.0	0.0	0.0	0.0
0.0	0.0	100.0	100.0	2	0.0	0.0	0.1	1.0	98.12201	0.0	0	0.0	0.0	0.0	0.0	0.0
0.0	0.0	100.0	100.0	2	0.0	0.0	0.097	1.0	98.64609	0.0	0	0.0	0.0	0.0	0.0	0.0
0.0	0.0	100.0	100.0	2	0.0	0.0	0.094	1.0	98.64609	0.0	0	0.0	0.0	0.0	0.0	0.0
0.0	0.0	100.0	100.0	2	0.0	0.0	0.091	1.0	98.914825	0.0	0	0.0	0.0	0.0	0.0	0.0
0.0	0.0	100.0	100.0	2	0.0	0.0	0.088	1.0	98.914825	0.0	0	0.0	0.0	0.0	0.0	0.0
0.0	0.0	100.0	100.0	2	0.0	0.0	0.085	1.0	99.05	0.0	0	0.0	0.0	0.0	0.0	0.0
0.0	0.0	100.0	100.0	2	0.0	0.0	0.083	1.0	99.12658	0.0	0	0.0	0.0	0.0	0.0	0.0
0.0	0.0	100.0	100.0	2	0.0	0.0	0.08	1.0	99.12658	0.0	0	0.0	0.0	0.0	0.0	0.0
0.0	0.0	100.0	100.0	2	0.0	0.0	0.077	1.0	99.77308	0.0	0	0.0	0.0	0.0	0.0	0.0
0.0	0.0	100.0	100.0	2	0.0	0.0	0.074	1.0	99.30682	0.0	0	0.0	0.0	0.0	0.0	0.0
0.0	0.0	100.0	100.0	2	0.0	0.0	0.072	1.0	99.30682	0.0	0	0.0	0.0	0.0	0.0	0.0
0.0	0.0	100.0	100.0	2	0.0	0.0	0.069	1.0	98.89588	0.0	0	0.0	0.0	0.0	0.0	0.0
0.0	0.0	100.0	100.0	2	0.0	0.0	0.067	1.0	98.89588	0.0	0	0.0	0.0	0.0	0.0	0.0
0.0	0.0	100.0	100.0	2	0.0	0.0	0.065	1.0	99.23445	0.0	0	0.0	0.0	0.0	0.0	0.0
0.0	0.0	100.0	100.0	2	0.0	0.0	0.062	1.0	98.220116	0.0	0	0.0	0.0	0.0	0.0	0.0
0.0	0.0	100.0	100.0	2	0.0	0.0	0.06	1.0	98.220116	0.0	0	0.0	0.0	0.0	0.0	0.0
0.0	0.0	100.0	100.0	2	0.0	0.0	0.059	1.0	98.184845	0.0	0	0.0	0.0	0.0	0.0	0.0
0.0	0.0	100.0	100.0	2	0.0	0.0	0.057	1.0	98.598564	0.0	0	0.0	0.0	0.0	0.0	0.0
0.0	0.0	100.0	100.0	2	0.0	0.0	0.055	1.0	98.598564	0.0	0	0.0	0.0	0.0	0.0	0.0
0.0	0.0	100.0	100.0	2	0.0	0.0	0.053	1.0	98.17684	0.0	0	0.0	0.0	0.0	0.0	0.0
0.0	0.0	100.0	100.0	2	0.0	0.0	0.051	1.0	98.17684	0.0	0	0.0	0.0	0.0	0.0	0.0
0.0	0.0	100.0	100.0	2	0.0	0.0	0.05	1.0	98.886086	0.0	0	0.0	0.0	0.0	0.0	0.0
0.0	0.0	100.0	100.0	2	0.0	0.0	0.049	1.0	98.57463	0.0	0	0.0	0.0	0.0	0.0	0.0
0.0	0.0	100.0	100.0	2	0.0	0.0	0.048	1.0	98.57463	0.0	0	0.0	0.0	0.0	0.0	0.0
0.0	0.0	100.0	100.0	2	0.0	0.0	0.046	1.0	97.84079	0.0	0	0.0	0.0	0.0	0.0	0.0
0.0	0.0	100.0	100.0	2	0.0	0.0	0.045	1.0	96.847855	0.0	0	0.0	0.0	0.0	0.0	0.0
0.0	0.0	100.0	100.0	2	0.0	0.0	0.044	1.0	96.847855	0.0	0	0.0	0.0	0.0	0.0	0.0
0.0	0.0	100.0	100.0	2	0.0	0.0	0.043	1.0	95.834015	0.0	0	0.0	0.0	0.0	0.0	0.0
0.0	0.0	100.0	100.0	2	0.0	0.0	0.042	1.0	95.834015	0.0	0	0.0	0.0	0.0	0.0	0.0
0.0	0.0	100.0	100.0	2	0.0	0.0	0.041	1.0	96.313446	0.0	0	0.0	0.0	0.0	0.0	0.0
0.0	0.0	100.0	100.0	2	0.0	0.0	0.04	1.0	96.52925	0.0	0	0.0	0.0	0.0	0.0	0.0
0.0	0.0	100.0	100.0	2	0.0	0.0	0.039	1.0	96.52925	0.0	0	0.0	0.0	0.0	0.0	0.0
0.0	0.0	100.0	100.0	2	0.0	0.0	0.038	1.0	95.89659	0.0	0	0.0	0.0	0.0	0.0	0.0
0.0	0.0	100.0	100.0	2	0.0	0.0	0.038	1.0	96.22858	0.0	0	0.0	0.0	0.0	0.0	0.0
0.0	0.0	100.0	100.0	2	0.0	0.0	0.037	1.0	96.22858	0.0	0	0.0	0.0	0.0	0.0	0.0
0.0	0.0	100.0	100.0	2	0.0	0.0	0.037	1.0	96.0362	0.0	0	0.0	0.0	0.0	0.0	0.0
0.0	0.0	100.0	100.0	2	0.0	0.0	0.036	1.0	96.0362	0.0	0	0.0	0.0	0.0	0.0	0.0
0.0	0.0	100.0	100.0	2	0.0	0.0	0.035	1.0	96.35242	0.0	0	0.0	0.0	0.0	0.0	0.0
0.0	0.0	100.0	100.0	2	0.0	0.0	0.034	1.0	96.478676	0.0	0	0.0	0.0	0.0	0.0	0.0
0.0	0.0	100.0	100.0	2	0.0	0.0	0.033	1.0	96.478676	0.0	0	0.0	0.0	0.0	0.0	0.0
0.0	0.0	100.0	100.0	2	0.0	0.0	0.033	1.0	96.17378	0.0	0	0.0	0.0	0.0	0.0	0.0
0.0	0.0	100.0	100.0	2	0.0	0.0	0.032	1.0	96.346664	0.0	0	0.0	0.0	0.0	0.0	0.0
0.0	0.0	100.0	100.0	2	0.0	0.0	0.032	1.0	96.346664	0.0	0	0.0	0.0	0.0	0.0	0.0
0.0	0.0	100.0	100.0	2	0.0	0.0	0.031	1.0	95.895226	0.0	0	0.0	0.0	0.0	0.0	0.0
0.0	0.0	100.0	100.0	2	0.0	0.0	0.031	1.0	95.895226	0.0	0	0.0	0.0	0.0	0.0	0.0
0.0	0.0	100.0	100.0	2	0.0	0.0	0.031	1.0	95.949905	0.0	0	0.0	0.0	0.0	0.0	0.0
0.0	0.0	100.0	100.0	2	0.0	0.0	0.03	1.0	96.19761	0.0	0	0.0	0.0	0.0	0.0	0.0
0.0	0.0	100.0	100.0	2	0.0	0.0	0.03	1.0	96.19761	0.0	0	0.0	0.0	0.0	0.0	0.0
0.0	0.0	100.0	100.0	2	0.0	0.0	0.029	1.0	95.7725	0.0	0	0.0	0.0	0.0	0.0	0.0
0.0	0.0	100.0	100.0	2	0.0	0.0	0.029	1.0	96.100235	0.0	0	0.0	0.0	0.0	0.0	0.0
0.0	0.0	100.0	100.0	2	0.0	0.0	0.028	1.0	96.100235	0.0	0	0.0	0.0	0.0	0.0	0.0
0.0	0.0	100.0	100.0	2	0.0	0.0	0.028	1.0	96.371605	0.0	0	0.0	0.0	0.0	0.0	0.0
0.0	0.0	100.0	100.0	2	0.0	0.0	0.027	1.0	96.371605	0.0	0	0.0	0.0	0.0	0.0	0.0
0.0	0.0	100.0	100.0	2	0.0	0.0	0.027	1.0	96.571594	0.0	0	0.0	0.0	0.0	0.0	0.0
0.0	0.0	100.0	100.0	2	0.0	0.0	0.027	1.0	96.76016	0.0	0	0.0	0.0	0.0	0.0	0.0
0.0	0.0	100.0	100.0	2	0.0	0.0	0.026	1.0	96.88742	0.0	0	0.0	0.0	0.0	0.0	0.0
0.0	0.0	100.0	100.0	2	0.0	0.0	0.026	1.0	96.520584	0.0	0	0.0	0.0	0.0	0.0	0.0
0.0	0.0	100.0	100.0	2	0.0	0.0	0.025	1.0	96.49638	0.0	0	0.0	0.0	0.0	0.0	0.0
0.0	0.0	100.0	100.0	2	0.0	0.0	0.025	1.0	96.525154	0.0	0	0.0	0.0	0.0	0.0	0.0
0.0	0.0	100.0	100.0	2	0.0	0.0	0.024	1.0	96.70701	0.0	0	0.0	0.0	0.0	0.0	0.0
0.0	0.0	100.0	100.0	2	0.0	0.0	0.024	1.0	96.70701	0.0	0	0.0	0.0	0.0	0.0	0.0
0.0	0.0	100.0	100.0	2	0.0	0.0	0.023	1.0	95.96444	0.0	0	0.0	0.0	0.0	0.0	0.0
0.0	0.0	100.0	100.0	2	0.0	0.0	0.022	1.0	96.41793	0.0	0	0.0	0.0	0.0	0.0	0.0
0.0	0.0	100.0	100.0	2	0.0	0.0	0.022	1.0	96.41793	0.0	0	0.0	0.0	0.0	0.0	0.0
0.0	0.0	100.0	100.0	2	0.0	0.0	0.021	1.0	96.65589	0.0	0	0.0	0.0	0.0	0.0	0.0
0.0	0.0	100.0	100.0	2	0.0	0.0	0.02	1.0	96.96965	0.0	0	0.0	0.0	0.0	0.0	0.0
0.0	0.0	100.0	100.0	2	0.0	0.0	0.02	1.0	96.96965	0.0	0	0.0	0.0	0.0	0.0	0.0
0.0	0.0	100.0	100.0	2	0.0	0.0	0.019	1.0	97.31259	0.0	0	0.0	0.0	0.0	0.0	0.0
0.0	0.0	100.0	100.0	2	0.0	0.0	0.018	1.0	97.31259	0.0	0	0.0	0.0	0.0	0.0	0.0
0.0	0.0	100.0	100.0	2	0.0	0.0	0.017	1.0	98.50225	0.0	0	0.0	0.0	0.0	0.0	0.0
0.0	0.0	100.0	100.0	2	0.0	0.0	0.017	1.0	98.37771	0.0	0	0.0	0.0	0.0	0.0	0.0
0.0	0.0	100.0	100.0	2	0.0	0.0	0.016	1.0	98.37771	0.0	0	0.0	0.0	0.0	0.0	0.0
0.0	0.0	100.0	100.0	2	0.0	0.0	0.015	1.0	99.11128	0.0	0	0.0	0.0	0.0	0.0	0.0
0.0	0.0	100.0	100.0	2	0.0	0.0	0.015	1.0	98.51123	0.0	0	0.0	0.0	0.0	0.0	0.0
0.0	0.0	100.0	100.0	2	0.0	0.0	0.014	1.0	98.51123	0.0	0	0.0	0.0	0.0	0.0	0.0
0.0	0.0	100.0	100.0	2	0.0	0.0	0.014	1.0	98.36199	0.0	0	0.0	0.0	0.0	0.0	0.0
0.0	0.0	100.0	100.0	2	0.0	0.0	0.014	1.0	98.36199	0.0	0	0.0	0.0	0.0	0.0	0.0
0.0	0.0	100.0	100.0	2	0.0	0.0	0.013	1.0	98.39217	0.0	0	0.0	0.0	0.0	0.0	0.0
0.0	0.0	100.0	100.0	2	0.0	0.0	0.013	1.0	98.35443	0.0	0	0.0	0.0	0.0	0.0	0.0
0.0	0.0	100.0	100.0	2	0.0	0.0	0.012	1.0	98.35443	0.0	0	0.0	0.0	0.0	0.0	0.0
0.0	0.0	100.0	100.0	2	0.0	0.0	0.012	1.0	98.5284	0.0	0	0.0	0.0	0.0	0.0	0.0
0.0	0.0	100.0	100.0	2	0.0	0.0	0.011	1.0	98.6305	0.0	0	0.0	0.0	0.0	0.0	0.0
0.0	0.0	100.0	100.0	2	0.0	0.0	0.01	1.0	98.6305	0.0	0	0.0	0.0	0.0	0.0	0.0
0.0	0.0	100.0	100.0	2	0.0	0.0	0.009	1.0	97.69177	0.0	0	0.0	0.0	0.0	0.0	0.0
0.0	0.0	100.0	100.0	2	0.0	0.0	0.009	1.0	97.69177	0.0	0	0.0	0.0	0.0	0.0	0.0
0.0	0.0	100.0	100.0	2	0.0	0.0	0.008	1.0	97.817245	0.0	0	0.0	0.0	0.0	0.0	0.0
0.0	0.0	100.0	100.0	2	0.0	0.0	0.007	1.0	98.989716	0.0	0	0.0	0.0	0.0	0.0	0.0
0.0	0.0	100.0	100.0	2	0.0	0.0	0.006	1.0	98.989716	0.0	0	0.0	0.0	0.0	0.0	0.0
0.0	0.0	100.0	100.0	2	0.0	0.0	0.004	1.0	98.61741	0.0	0	0.0	0.0	0.0	0.0	0.0
0.0	0.0	100.0	100.0	2	0.0	0.0	0.002	1.0	99.41255	0.0	0	0.0	0.0	0.0	0.0	0.0
0.0	0.0	100.0	100.0	2	0.0	0.0	0.0	1.0	99.41255	0.0	0	0.0	0.0	0.0	0.0	0.0
0.0	0.0	100.0	100.0	2	0.0	0.0	0.0	1.0	98.6852	0.0	0	0.0	0.0	0.0	0.0	0.0
0.0	0.0	100.0	100.0	2	0.0	0.0	-0.002	1.0	98.429955	0.0	0	0.0	0.0	0.0	0.0	0.0
0.0	0.0	100.0	100.0	2	0.0	0.0	-0.005	1.0	98.581665	0.0	0	0.0	0.0	0.0	0.0	0.0
0.0	0.0	100.0	100.0	2	0.0	0.0	-0.007	1.0	98.26482	0.0	0	0.0	0.0	0.0	0.0	0.0
0.0	0.0	100.0	100.0	2	0.0	0.0	-0.009	1.0	96.65289	0.0	0	0.0	0.0	0.0	0.0	0.0
0.0	0.0	100.0	100.0	2	0.0	0.0	-0.011	1.0	97.07134	0.0	0	0.0	0.0	7.0	0.0	0.0
0.0	0.0	100.0	100.0	2	0.0	0.0	-0.014	1.0	98.43311	0.0	0	0.0	0.0	0.0	0.0	0.0
0.0	0.0	100.0	100.0	2	0.0	0.0	-0.016	1.0	98.43311	0.0	0	0.0	0.0	0.0	0.0	0.0
0.0	0.0	100.0	100.0	2	0.0	0.0	-0.019	1.0	98.637146	0.0	0	0.0	0.0	0.0	0.0	0.0
0.0	0.0	100.0	100.0	2	0.0	0.0	-0.021	1.0	98.637146	0.0	0	0.0	0.0	0.0	0.0	0.0
0.0	0.0	100.0	100.0	2	0.0	0.0	-0.023	1.0	96.76813	0.0	0	0.0	0.0	0.0	0.0	0.0
0.0	0.0	100.0	100.0	2	0.0	0.0	-0.025	1.0	96.980225	0.0	0	0.0	0.0	0.0	0.0	0.0
0.0	0.0	100.0	100.0	2	0.0	0.0	-0.027	1.0	96.980225	0.0	0	0.0	0.0	0.0	0.0	0.0
0.0	0.0	100.0	100.0	2	0.0	0.0	-0.028	1.0	96.770836	0.0	0	0.0	0.0	0.0	0.0	0.0
0.0	0.0	100.0	100.0	2	0.0	0.0	-0.029	1.0	97.61135	0.0	0	0.0	0.0	0.0	0.0	0.0
0.0	0.0	100.0	100.0	2	0.0	0.0	-0.03	1.0	97.61135	0.0	0	0.0	0.0	0.0	0.0	0.0
0.0	0.0	100.0	100.0	2	0.0	0.0	-0.031	1.0	97.75022	0.0	0	0.0	0.0	0.0	0.0	0.0
0.0	0.0	100.0	100.0	2	0.0	0.0	-0.032	1.0	97.75022	0.0	0	0.0	0.0	0.0	0.0	0.0
0.0	0.0	100.0	100.0	2	0.0	0.0	-0.032	1.0	97.111046	0.0	0	0.0	0.0	0.0	0.0	0.0
0.0	0.0	100.0	100.0	2	0.0	0.0	-0.032	1.0	96.46702	0.0	0	0.0	0.0	0.0	0.0	0.0
0.0	0.0	100.0	100.0	2	0.0	0.0	-0.032	1.0	96.46702	0.0	0	0.0	0.0	0.0	0.0	0.0
0.0	0.0	100.0	100.0	2	0.0	0.0	-0.032	1.0	96.170975	0.0	0	0.0	0.0	0.0	0.0	0.0
0.0	0.0	100.0	100.0	2	0.0	0.0	-0.031	1.0	96.67676	0.0	0	0.0	0.0	0.0	0.0	0.0
0.0	0.0	100.0	100.0	2	0.0	0.0	-0.031	1.0	96.67676	0.0	0	0.0	0.0	0.0	0.0	0.0
0.0	0.0	100.0	100.0	2	0.0	0.0	-0.03	1.0	96.90359	0.0	0	0.0	0.0	0.0	0.0	0.0
0.0	0.0	100.0	100.0	2	0.0	0.0	-0.03	1.0	96.90359	0.0	0	0.0	0.0	0.0	0.0	0.0
0.0	0.0	100.0	100.0	2	0.0	0.0	-0.029	1.0	96.90849	0.0	0	0.0	0.0	0.0	0.0	0.0
0.0	0.0	100.0	100.0	2	0.0	0.0	-0.028	1.0	97.3921	0.0	0	0.0	0.0	0.0	0.0	0.0
0.0	0.0	100.0	100.0	2	0.0	0.0	-0.028	1.0	97.3921	0.0	0	0.0	0.0	0.0	0.0	0.0
0.0	0.0	100.0	100.0	2	0.0	0.0	-0.027	1.0	97.24116	0.0	0	0.0	0.0	0.0	0.0	0.0
0.0	0.0	100.0	100.0	2	0.0	0.0	-0.026	1.0	96.34472	0.0	0	0.0	0.0	0.0	0.0	0.0
0.0	0.0	100.0	100.0	2	0.0	0.0	-0.026	1.0	96.34472	0.0	0	0.0	0.0	0.0	0.0	0.0
0.0	0.0	100.0	100.0	2	0.0	0.0	-0.025	1.0	96.32826	0.0	0	0.0	0.0	0.0	0.0	0.0
0.0	0.0	100.0	100.0	2	0.0	0.0	-0.025	1.0	96.32826	0.0	0	0.0	0.0	0.0	0.0	0.0
0.0	0.0	100.0	100.0	2	0.0	0.0	-0.024	1.0	96.34664	0.0	0	0.0	0.0	0.0	0.0	0.0
0.0	0.0	100.0	100.0	2	0.0	0.0	-0.024	1.0	95.56527	0.0	0	0.0	0.0	0.0	0.0	0.0
0.0	0.0	100.0	100.0	2	0.0	0.0	-0.024	1.0	95.56527	0.0	0	0.0	0.0	0.0	0.0	0.0
0.0	0.0	100.0	100.0	2	0.0	0.0	-0.023	1.0	96.78743	0.0	0	0.0	0.0	0.0	0.0	0.0
0.0	0.0	100.0	100.0	2	0.0	0.0	-0.023	1.0	95.69909	0.0	0	0.0	0.0	0.0	0.0	0.0
0.0	0.0	100.0	100.0	2	0.0	0.0	-0.023	1.0	95.69909	0.0	0	0.0	0.0	0.0	0.0	0.0
0.0	0.0	100.0	100.0	2	0.0	0.0	-0.022	1.0	96.26834	0.0	0	0.0	0.0	0.0	0.0	0.0
0.0	0.0	100.0	100.0	2	0.0	0.0	-0.022	1.0	96.26834	0.0	0	0.0	0.0	0.0	0.0	0.0
0.0	0.0	100.0	100.0	2	0.0	0.0	-0.022	1.0	96.45183	0.0	0	0.0	0.0	0.0	0.0	0.0
0.0	0.0	100.0	100.0	2	0.0	0.0	-0.021	1.0	95.747856	0.0	0	0.0	0.0	0.0	0.0	0.0
0.0	0.0	100.0	100.0	2	0.0	0.0	-0.021	1.0	95.747856	0.0	0	0.0	0.0	0.0	0.0	0.0
0.0	0.0	100.0	100.0	2	0.0	0.0	-0.021	1.0	96.10446	0.0	0	0.0	0.0	0.0	0.0	0.0
0.0	0.0	100.0	100.0	2	0.0	0.0	-0.021	1.0	96.41991	0.0	0	0.0	0.0	0.0	0.0	0.0
0.0	0.0	100.0	100.0	2	0.0	0.0	-0.021	1.0	96.41991	0.0	0	0.0	0.0	0.0	0.0	0.0
0.0	0.0	100.0	100.0	2	0.0	0.0	-0.021	1.0	96.34342	0.0	0	0.0	0.0	0.0	0.0	0.0
0.0	0.0	100.0	100.0	2	0.0	0.0	-0.02	1.0	96.34342	0.0	0	0.0	0.0	0.0	0.0	0.0
0.0	0.0	100.0	100.0	2	0.0	0.0	-0.02	1.0	95.45452	0.0	0	0.0	0.0	0.0	0.0	0.0
0.0	0.0	100.0	100.0	2	0.0	0.0	-0.02	1.0	95.41846	0.0	0	0.0	0.0	0.0	0.0	0.0
0.0	0.0	100.0	100.0	2	0.0	0.0	-0.02	1.0	95.0039	0.0	0	0.0	0.0	0.0	0.0	0.0
0.0	0.0	100.0	100.0	2	0.0	0.0	-0.02	1.0	95.80817	0.0	0	0.0	0.0	0.0	0.0	0.0
0.0	0.0	100.0	100.0	2	0.0	0.0	-0.02	1.0	96.404175	0.0	0	0.0	0.0	0.0	0.0	0.0
0.0	0.0	100.0	100.0	2	0.0	0.0	-0.02	1.0	96.404175	0.0	0	0.0	0.0	0.0	0.0	0.0
0.0	0.0	100.0	100.0	2	0.0	0.0	-0.02	1.0	97.03041	0.0	0	0.0	0.0	0.0	0.0	0.0
0.0	0.0	100.0	100.0	2	0.0	0.0	-0.02	1.0	97.03041	0.0	0	0.0	0.0	0.0	0.0	0.0
0.0	0.0	100.0	100.0	2	0.0	0.0	-0.021	1.0	98.13506	0.0	0	0.0	0.0	0.0	0.0	0.0
0.0	0.0	100.0	100.0	2	0.0	0.0	-0.021	1.0	97.8455	0.0	0	0.0	0.0	0.0	0.0	0.0
0.0	0.0	100.0	100.0	2	0.0	0.0	-0.021	1.0	97.8455	0.0	0	0.0	0.0	0.0	0.0	0.0
0.0	0.0	100.0	100.0	2	0.0	0.0	-0.021	1.0	98.01081	0.0	0	0.0	0.0	0.0	0.0	0.0
0.0	0.0	100.0	100.0	2	0.0	0.0	-0.021	1.0	98.9283	0.0	0	0.0	0.0	0.0	0.0	0.0
0.0	0.0	100.0	100.0	2	0.0	0.0	-0.021	1.0	98.9283	0.0	0	0.0	0.0	0.0	0.0	0.0
0.0	0.0	100.0	100.0	2	0.0	0.0	-0.021	1.0	98.67933	0.0	0	0.0	0.0	0.0	0.0	0.0
0.0	0.0	100.0	100.0	2	0.0	0.0	-0.021	1.0	98.67933	0.0	0	0.0	0.0	0.0	0.0	0.0
0.0	0.0	100.0	100.0	2	0.0	0.0	-0.02	1.0	99.043526	0.0	0	0.0	0.0	0.0	0.0	0.0
0.0	0.0	100.0	100.0	2	0.0	0.0	-0.02	1.0	98.308174	0.0	0	0.0	0.0	0.0	0.0	0.0
0.0	0.0	100.0	100.0	2	0.0	0.0	-0.02	1.0	98.308174	0.0	0	0.0	0.0	0.0	0.0	0.0
0.0	0.0	100.0	100.0	2	0.0	0.0	-0.019	1.0	98.4888	0.0	0	0.0	0.0	0.0	0.0	0.0
0.0	0.0	100.0	100.0	2	0.0	0.0	-0.019	1.0	99.06643	0.0	0	0.0	0.0	0.0	0.0	0.0
0.0	0.0	100.0	100.0	2	0.0	0.0	-0.018	1.0	99.06643	0.0	0	0.0	0.0	0.0	0.0	0.0
0.0	0.0	100.0	100.0	2	0.0	0.0	-0.017	1.0	99.193085	0.0	0	0.0	0.0	0.0	0.0	0.0
0.0	0.0	100.0	100.0	2	0.0	0.0	-0.016	1.0	99.193085	0.0	0	0.0	0.0	0.0	0.0	0.0
0.0	0.0	100.0	100.0	2	0.0	0.0	-0.016	1.0	98.40612	0.0	0	0.0	0.0	0.0	0.0	0.0
0.0	0.0	100.0	100.0	2	0.0	0.0	-0.015	1.0	98.61026	0.0	0	0.0	0.0	0.0	0.0	0.0
0.0	0.0	100.0	100.0	2	0.0	0.0	-0.014	1.0	98.61026	0.0	0	0.0	0.0	0.0	0.0	0.0
0.0	0.0	100.0	100.0	2	0.0	0.0	-0.013	1.0	98.53628	0.0	0	0.0	0.0	0.0	0.0	0.0
0.0	0.0	100.0	100.0	2	0.0	0.0	-0.012	1.0	98.53628	0.0	0	0.0	0.0	0.0	0.0	0.0
0.0	0.0	100.0	100.0	2	0.0	0.0	-0.011	1.0	97.84088	0.0	0	0.0	0.0	0.0	0.0	0.0
0.0	0.0	100.0	100.0	2	0.0	0.0	-0.009	1.0	96.83026	0.0	0	0.0	0.0	0.0	0.0	0.0
0.0	0.0	100.0	100.0	2	0.0	0.0	-0.008	1.0	96.83026	0.0	0	0.0	0.0	0.0	0.0	0.0
0.0	0.0	100.0	100.0	2	0.0	0.0	-0.007	1.0	96.66758	0.0	0	0.0	0.0	0.0	0.0	0.0
0.0	0.0	100.0	100.0	2	0.0	0.0	-0.007	1.0	96.50211	0.0	0	0.0	0.0	0.0	0.0	0.0
0.0	0.0	100.0	100.0	2	0.0	0.0	-0.005	1.0	96.50211	0.0	0	0.0	0.0	0.0	0.0	0.0
0.0	0.0	100.0	100.0	2	0.0	0.0	-0.004	1.0	96.89074	0.0	0	0.0	0.0	0.0	0.0	0.0
0.0	0.0	100.0	100.0	2	0.0	0.0	-0.003	1.0	96.58093	0.0	0	0.0	0.0	0.0	0.0	0.0
0.0	0.0	100.0	100.0	2	0.0	0.0	-0.002	1.0	96.22535	0.0	0	0.0	0.0	0.0	0.0	0.0
0.0	0.0	100.0	100.0	2	0.0	0.0	-0.001	1.0	96.23702	0.0	0	0.0	0.0	0.0	0.0	0.0
0.0	0.0	100.0	100.0	2	0.0	0.0	0.0	1.0	96.23702	0.0	0	0.0	0.0	0.0	0.0	0.0
0.0	0.0	100.0	100.0	2	0.0	0.0	0.0	1.0	96.13732	0.0	0	0.0	0.0	0.0	0.0	0.0
0.0	0.0	100.0	100.0	2	0.0	0.0	0.001	1.0	95.76687	0.0	0	0.0	0.0	0.0	0.0	0.0
0.0	0.0	100.0	100.0	2	0.0	0.0	0.003	1.0	95.76687	0.0	0	0.0	0.0	0.0	0.0	0.0
0.0	0.0	100.0	100.0	2	0.0	0.0	0.004	1.0	96.05834	0.0	0	0.0	0.0	0.0	0.0	0.0
0.0	0.0	100.0	100.0	2	0.0	0.0	0.005	1.0	96.05834	0.0	0	0.0	0.0	0.0	0.0	0.0
0.0	0.0	100.0	100.0	2	0.0	0.0	0.006	1.0	96.657295	0.0	0	0.0	0.0	0.0	0.0	0.0
0.0	0.0	100.0	100.0	2	0.0	0.0	0.008	1.0	96.3747	0.0	0	0.0	0.0	0.0	0.0	0.0
0.0	0.0	100.0	100.0	2	0.0	0.0	0.01	1.0	96.3747	0.0	0	0.0	0.0	0.0	0.0	0.0
0.0	0.0	100.0	100.0	2	0.0	0.0	0.011	1.0	96.81714	0.0	0	0.0	0.0	0.0	0.0	0.0
0.0	0.0	100.0	100.0	2	0.0	0.0	0.013	1.0	96.54705	0.0	0	0.0	0.0	0.0	0.0	0.0
0.0	0.0	100.0	100.0	2	0.0	0.0	0.015	1.0	96.54705	0.0	0	0.0	0.0	0.0	0.0	0.0
0.0	0.0	100.0	100.0	2	0.0	0.0	0.016	1.0	96.73084	0.0	0	0.0	0.0	0.0	0.0	0.0
0.0	0.0	100.0	100.0	2	0.0	0.0	0.018	1.0	96.73084	0.0	0	0.0	0.0	0.0	0.0	0.0
0.0	0.0	100.0	100.0	2	0.0	0.0	0.02	1.0	96.80464	0.0	0	0.0	0.0	0.0	0.0	0.0
0.0	0.0	100.0	100.0	2	0.0	0.0	0.022	1.0	96.28877	0.0	0	0.0	0.0	0.0	0.0	0.0
0.0	0.0	100.0	100.0	2	0.0	0.0	0.025	1.0	96.28877	0.0	0	0.0	0.0	0.0	0.0	0.0
0.0	0.0	100.0	100.0	2	0.0	0.0	0.027	1.0	95.623436	0.0	0	0.0	0.0	0.0	0.0	0.0
0.0	0.0	100.0	100.0	2	0.0	0.0	0.029	1.0	95.91081	0.0	0	0.0	0.0	0.0	0.0	0.0
0.0	0.0	100.0	100.0	2	0.0	0.0	0.031	1.0	95.91081	0.0	0	0.0	0.0	0.0	0.0	0.0
0.0	0.0	100.0	100.0	2	0.0	0.0	0.034	1.0	96.29867	0.0	0	0.0	0.0	0.0	0.0	0.0
0.0	0.0	100.0	100.0	2	0.0	0.0	0.036	1.0	96.29867	0.0	0	0.0	0.0	0.0	0.0	0.0
0.0	0.0	100.0	100.0	2	0.0	0.0	0.038	1.0	96.69105	0.0	0	0.0	0.0	0.0	0.0	0.0
0.0	0.0	100.0	100.0	2	0.0	0.0	0.041	1.0	96.51144	0.0	0	0.0	0.0	0.0	0.0	0.0
0.0	0.0	100.0	100.0	2	0.0	0.0	0.043	1.0	96.51144	0.0	0	0.0	0.0	0.0	0.0	0.0
0.0	0.0	100.0	100.0	2	0.0	0.0	0.046	1.0	96.34522	0.0	0	0.0	0.0	0.0	0.0	0.0
0.0	0.0	100.0	100.0	2	0.0	0.0	0.048	1.0	97.530464	0.0	0	0.0	0.0	0.0	0.0	0.0
0.0	0.0	100.0	100.0	2	0.0	0.0	0.051	1.0	97.530464	0.0	0	0.0	0.0	0.0	0.0	0.0
0.0	0.0	100.0	100.0	2	0.0	0.0	0.053	1.0	96.81609	0.0	0	0.0	0.0	0.0	0.0	0.0
0.0	0.0	100.0	100.0	2	0.0	0.0	0.055	1.0	98.26168	0.0	0	0.0	0.0	0.0	0.0	0.0
0.0	0.0	100.0	100.0	2	0.0	0.0	0.057	1.0	98.336266	0.0	0	0.0	0.0	0.0	0.0	0.0
0.0	0.0	100.0	100.0	2	0.0	0.0	0.06	1.0	98.18792	0.0	0	0.0	0.0	0.0	0.0	0.0
0.0	0.0	100.0	100.0	2	0.0	0.0	0.062	1.0	98.18792	0.0	0	0.0	0.0	0.0	0.0	0.0
0.0	0.0	100.0	100.0	2	0.0	0.0	0.064	1.0	97.403915	0.0	0	0.0	0.0	0.0	0.0	0.0
0.0	0.0	100.0	100.0	2	0.0	0.0	0.066	1.0	97.58123	0.0	0	0.0	0.0	0.0	0.0	0.0
0.0	0.0	100.0	100.0	2	0.0	0.0	0.068	1.0	97.58123	0.0	0	0.0	0.0	0.0	0.0	0.0
0.0	0.0	100.0	100.0	2	0.0	0.0	0.07	1.0	96.99581	0.0	0	0.0	0.0	0.0	0.0	0.0
0.0	0.0	100.0	100.0	2	0.0	0.0	0.072	1.0	96.99581	0.0	0	0.0	0.0	0.0	0.0	0.0
0.0	0.0	100.0	100.0	2	0.0	0.0	0.074	1.0	97.15355	0.0	0	0.0	0.0	0.0	0.0	0.0
0.0	0.0	100.0	100.0	2	0.0	0.0	0.076	1.0	96.45626	0.0	0	0.0	0.0	0.0	0.0	0.0
0.0	0.0	100.0	100.0	2	0.0	0.0	0.077	1.0	96.45626	0.0	0	0.0	0.0	0.0	0.0	0.0
0.0	0.0	100.0	100.0	2	0.0	0.0	0.079	1.0	95.99434	0.0	0	0.0	0.0	0.0	0.0	0.0
0.0	0.0	100.0	100.0	2	0.0	0.0	0.081	1.0	95.33847	0.0	0	0.0	0.0	0.0	0.0	0.0
0.0	0.0	100.0	100.0	2	0.0	0.0	0.082	1.0	95.33847	0.0	0	0.0	0.0	0.0	0.0	0.0
0.0	0.0	100.0	100.0	2	0.0	0.0	0.084	1.0	95.62856	0.0	0	0.0	0.0	0.0	0.0	0.0
0.0	0.0	100.0	100.0	2	0.0	0.0	0.086	1.0	95.62856	0.0	0	0.0	0.0	0.0	0.0	0.0
0.0	0.0	100.0	100.0	2	0.0	0.0	0.087	1.0	96.03995	0.0	0	0.0	0.0	0.0	0.0	0.0
0.0	0.0	100.0	100.0	2	0.0	0.0	0.089	1.0	95.48377	0.0	0	0.0	0.0	0.0	0.0	0.0
0.0	0.0	100.0	100.0	2	0.0	0.0	0.09	1.0	95.48377	0.0	0	0.0	0.0	0.0	0.0	0.0
0.0	0.0	100.0	100.0	2	0.0	0.0	0.092	1.0	94.84653	0.0	0	0.0	0.0	0.0	0.0	0.0
0.0	0.0	100.0	100.0	2	0.0	0.0	0.094	1.0	96.36503	0.0	0	0.0	0.0	0.0	0.0	0.0
0.0	0.0	100.0	100.0	2	0.0	0.0	0.095	1.0	96.36503	0.0	0	0.0	0.0	0.0	0.0	0.0
0.0	0.0	100.0	100.0	2	0.0	0.0	0.097	1.0	96.04152	0.0	0	0.0	0.0	0.0	0.0	0.0
0.0	0.0	100.0	100.0	2	0.0	0.0	0.099	1.0	96.71484	0.0	0	0.0	0.0	0.0	0.0	0.0
0.0	0.0	100.0	100.0	2	0.0	0.0	0.1	1.0	96.76246	0.0	0	0.0	0.0	0.0	0.0	0.0
0.0	0.0	100.0	100.0	2	0.0	0.0	0.102	1.0	96.703575	0.0	0	0.0	0.0	0.0	0.0	0.0
0.0	0.0	100.0	100.0	2	0.0	0.0	0.104	1.0	96.703575	0.0	0	0.0	0.0	0.0	0.0	0.0
0.0	0.0	100.0	100.0	2	0.0	0.0	0.105	1.0	96.5936	0.0	0	0.0	0.0	0.0	0.0	0.0
0.0	0.0	100.0	100.0	2	0.0	0.0	0.107	1.0	95.46981	0.0	0	0.0	0.0	0.0	0.0	0.0
0.0	0.0	100.0	100.0	2	0.0	0.0	0.109	1.0	95.23201	0.0	0	0.0	0.0	0.0	0.0	0.0
0.0	0.0	100.0	100.0	2	0.0	0.0	0.111	1.0	94.733734	0.0	0	0.0	0.0	0.0	0.0	0.0
0.0	0.0	100.0	100.0	2	0.0	0.0	0.113	1.0	94.733734	0.0	0	0.0	0.0	0.0	0.0	0.0
0.0	0.0	100.0	100.0	2	0.0	0.0	0.115	1.0	95.739555	0.0	0	0.0	0.0	0.0	0.0	0.0
0.0	0.0	100.0	100.0	2	0.0	0.0	0.117	1.0	96.31121	0.0	0	0.0	0.0	0.0	0.0	0.0
0.0	0.0	100.0	100.0	2	0.0	0.0	0.119	1.0	96.31121	0.0	0	0.0	0.0	0.0	0.0	0.0
0.0	0.0	100.0	100.0	2	0.0	0.0	0.121	1.0	96.93966	0.0	0	0.0	0.0	0.0	0.0	0.0
0.0	0.0	100.0	100.0	2	0.0	0.0	0.123	1.0	97.17817	0.0	0	0.0	0.0	0.0	0.0	0.0
0.0	0.0	100.0	100.0	2	0.0	0.0	0.125	1.0	97.17817	0.0	0	0.0	0.0	0.0	0.0	0.0
0.0	0.0	100.0	100.0	2	0.0	0.0	0.127	1.0	98.19121	0.0	0	0.0	0.0	0.0	0.0	0.0
0.0	0.0	100.0	100.0	2	0.0	0.0	0.129	1.0	98.19121	0.0	0	0.0	0.0	0.0	0.0	0.0
0.0	0.0	100.0	100.0	2	0.0	0.0	0.131	1.0	98.16504	0.0	0	0.0	0.0	0.0	0.0	0.0
0.0	0.0	100.0	100.0	2	0.0	0.0	0.133	1.0	98.331535	0.0	0	0.0	0.0	0.0	0.0	0.0
0.0	0.0	100.0	100.0	2	0.0	0.0	0.135	1.0	98.331535	0.0	0	0.0	0.0	0.0	0.0	0.0
0.0	0.0	100.0	100.0	2	0.0	0.0	0.137	1.0	97.797005	0.0	0	0.0	0.0	0.0	0.0	0.0
0.0	0.0	100.0	100.0	2	0.0	0.0	0.139	1.0	98.00286	0.0	0	0.0	0.0	0.0	0.0	0.0
0.0	0.0	100.0	100.0	2	0.0	0.0	0.141	1.0	98.00286	0.0	0	0.0	0.0	0.0	0.0	0.0
0.0	0.0	100.0	100.0	2	0.0	0.0	0.143	1.0	98.31665	0.0	0	0.0	0.0	0.0	0.0	0.0
0.0	0.0	100.0	100.0	2	0.0	0.0	0.145	1.0	98.31665	0.0	0	0.0	0.0	0.0	0.0	0.0
0.0	0.0	100.0	100.0	2	0.0	0.0	0.147	1.0	99.31145	0.0	0	0.0	0.0	0.0	0.0	0.0
0.0	0.0	100.0	100.0	2	0.0	0.0	0.149	1.0	98.07641	0.0	0	0.0	0.0	0.0	0.0	0.0
0.0	0.0	100.0	100.0	2	0.0	0.0	0.151	1.0	98.07641	0.0	0	0.0	0.0	0.0	0.0	0.0
0.0	0.0	100.0	100.0	2	0.0	0.0	0.153	1.0	98.26604	0.0	0	0.0	0.0	8.0	0.0	0.0
0.0	0.0	100.0	100.0	2	0.0	0.0	0.155	1.0	98.53698	0.0	0	0.0	0.0	11.0	0.0	0.0
0.0	0.0	100.0	100.0	2	0.0	0.0	0.157	1.0	98.53698	0.0	0	0.0	0.0	11.0	0.0	0.0
-6944.445	500.0	100.0	100.0	2	0.0	0.0	0.159	1.0	98.65293	0.0	0	0.0	0.0	11.0	0.0	0.0
-6944.445	500.0	100.0	100.0	2	0.0	0.0	0.161	1.0	98.65293	0.0	0	0.0	0.0	11.0	0.0	0.0
-6944.445	500.0	100.0	100.0	2	0.0	0.0	0.163	1.0	98.797745	0.0	0	0.0	0.0	11.0	0.0	0.0
-6944.445	500.0	100.0	100.0	2	0.0	0.0	0.164	1.0	99.723785	-0.49	0	0.0	0.0	11.0	0.0	0.0
-6944.445	500.0	100.0	100.0	2	0.0	0.0	0.166	1.0	99.723785	-0.947	0	0.0	0.0	11.0	0.0	0.0
-6944.445	500.0	100.0	100.0	2	0.0	0.0	0.167	1.0	99.41555	-0.947	0	0.0	0.0	11.0	0.0	0.0
-6944.445	500.0	100.0	100.0	2	0.0	0.0	0.169	1.0	99.90513	-1.766	0	0.0	0.0	11.0	0.0	0.0
-6944.445	500.0	100.0	100.0	2	0.0	0.0	0.17	1.0	99.90513	-2.133	0	0.0	0.0	11.0	0.0	0.0
-6944.445	500.0	100.0	100.0	2	0.0	0.0	0.17	1.0	98.5901	-2.133	0	0.0	0.0	11.0	0.0	0.0
-6944.445	500.0	100.0	100.0	2	0.0	0.0	0.171	1.0	98.5901	-2.79	0	0.0	0.0	11.0	0.0	0.0
-6944.445	500.0	100.0	100.0	2	0.0	0.0	0.172	1.0	98.73605	-2.79	0	0.0	0.0	11.0	0.0	0.0
-6944.445	500.0	100.0	100.0	2	0.0	0.0	0.173	1.0	99.12465	-3.084	0	0.0	0.0	11.0	0.0	0.0
-6944.445	500.0	100.0	100.0	2	0.0	0.0	0.173	1.0	99.12465	-3.612	0	0.0	0.0	11.0	0.0	0.0
-6944.445	500.0	100.0	100.0	2	0.0	0.0	0.174	1.0	98.95837	-3.612	0	0.0	0.0	11.0	0.0	0.0
-6944.445	500.0	100.0	100.0	2	0.0	0.0	0.174	1.0	99.828995	-4.068	0	0.0	0.0	11.0	0.0	0.0
-6944.445	500.0	100.0	100.0	2	0.0	0.0	0.175	1.0	99.828995	-4.272	0	0.0	0.0	11.0	0.0	0.0
-6944.445	500.0	100.0	100.0	2	0.0	0.0	0.175	1.0	99.78987	-4.272	0	0.0	0.0	11.0	0.0	0.0
-6944.445	500.0	100.0	100.0	2	0.0	0.0	0.175	1.0	99.78987	-4.637	0	0.0	0.0	11.0	0.0	0.0
-6944.445	500.0	100.0	100.0	2	0.0	0.0	0.175	1.0	99.25019	-4.637	0	0.0	0.0	11.0	0.0	0.0
-6944.445	500.0	100.0	100.0	2	0.0	0.0	0.175	1.0	98.223465	-4.953	0	0.0	0.0	11.0	0.0	0.0
-6944.445	500.0	100.0	100.0	2	0.0	0.0	0.175	1.0	98.223465	-5.094	0	0.0	0.0	11.0	0.0	0.0
-6944.445	500.0	100.0	100.0	2	0.0	0.0	0.174	1.0	99.03432	-5.094	0	0.0	0.0	11.0	0.0	0.0
-6944.445	500.0	100.0	100.0	2	0.0	0.0	0.174	1.0	99.20911	-5.226	0	0.0	0.0	11.0	0.0	0.0
-6944.445	500.0	100.0	100.0	2	0.0	0.0	0.174	1.0	99.20911	-5.226	0	0.0	0.0	11.0	0.0	0.0
-6944.445	500.0	100.0	100.0	2	0.0	0.0	0.173	1.0	99.82198	-5.462	0	0.0	0.0	11.0	0.0	0.0
-6944.445	500.0	100.0	100.0	2	0.0	0.0	0.173	1.0	99.82198	-5.665	0	0.0	0.0	11.0	0.0	0.0
-6944.445	500.0	100.0	100.0	2	0.0	0.0	0.172	1.0	99.23779	-5.665	0	0.0	0.0	11.0	0.0	0.0
-6944.445	500.0	100.0	100.0	2	0.0	0.0	0.172	1.0	98.57666	-5.757	0	0.0	0.0	11.0	0.0	0.0
-6944.445	500.0	100.0	100.0	2	0.0	0.0	0.172	1.0	98.57666	-5.919	0	0.0	0.0	11.0	0.0	0.0
-6944.445	500.0	100.0	100.0	2	0.0	0.0	0.171	1.0	98.718094	-5.919	0	0.0	0.0	11.0	0.0	0.0
-6944.445	500.0	100.0	100.0	2	0.0	0.0	0.171	1.0	98.92932	-6.06	0	0.0	0.0	11.0	0.0	0.0
-6944.445	500.0	100.0	100.0	2	0.0	0.0	0.17	1.0	98.92932	-6.123	0	0.0	0.0	11.0	0.0	0.0
-6944.445	500.0	100.0	100.0	2	0.0	0.0	0.17	1.0	98.254654	-6.123	0	0.0	0.0	11.0	0.0	0.0
-6944.445	500.0	100.0	100.0	2	0.0	0.0	0.17	1.0	98.254654	-6.236	0	0.0	0.0	11.0	0.0	0.0
-6944.445	500.0	100.0	100.0	2	0.0	0.0	0.17	1.0	98.459915	-6.236	0	0.0	0.0	11.0	0.0	0.0
-6944.445	500.0	100.0	100.0	2	0.0	0.0	0.17	1.0	99.09364	-6.287	0	0.0	0.0	11.0	0.0	0.0
-6944.445	500.0	100.0	100.0	2	0.0	0.0	0.17	1.0	99.09364	-6.378	0	0.0	0.0	11.0	0.0	0.0
-6944.445	500.0	100.0	100.0	2	0.0	0.0	0.17	1.0	98.91968	-6.378	0	0.0	0.0	11.0	0.0	0.0
-6944.445	500.0	100.0	100.0	2	0.0	0.0	0.17	1.0	99.049675	-6.418	0	0.0	0.0	11.0	0.0	0.0
-6944.445	500.0	100.0	100.0	2	0.0	0.0	0.17	1.0	99.049675	-6.418	0	0.0	0.0	11.0	0.0	0.0
-6944.445	500.0	100.0	100.0	2	0.0	0.0	0.17	1.0	99.09857	-6.491	0	0.0	0.0	11.0	0.0	0.0
-6944.445	500.0	100.0	100.0	2	0.0	0.0	0.17	1.0	99.09857	-6.554	0	0.0	0.0	11.0	0.0	0.0
-6944.445	500.0	100.0	100.0	2	0.0	0.0	0.17	1.0	98.13229	-6.554	0	0.0	0.0	11.0	0.0	0.0
-6944.445	500.0	100.0	100.0	2	0.0	0.0	0.17	1.0	97.563255	-6.582	0	0.0	0.0	11.0	0.0	0.0
-6944.445	500.0	100.0	100.0	2	0.0	0.0	0.17	1.0	97.563255	-6.633	0	0.0	0.0	11.0	0.0	0.0
-6944.445	500.0	100.0	100.0	2	0.0	0.0	0.17	1.0	98.10571	-6.633	0	0.0	0.0	11.0	0.0	0.0
-6944.445	500.0	100.0	100.0	2	0.0	0.0	0.17	1.0	98.32881	-6.655	0	0.0	0.0	11.0	0.0	0.0
-6944.445	500.0	100.0	100.0	2	0.0	0.0	0.17	1.0	98.080826	-6.655	0	0.0	0.0	11.0	0.0	0.0
-6944.445	500.0	100.0	100.0	2	0.0	0.0	0.171	1.0	98.341225	-6.696	0	0.0	0.0	11.0	0.0	0.0
-6944.445	500.0	100.0	100.0	2	0.0	0.0	0.171	1.0	98.341225	-6.714	0	0.0	0.0	11.0	0.0	0.0
-6944.445	500.0	100.0	100.0	2	0.0	0.0	0.17	1.0	98.52012	-6.714	0	0.0	0.0	11.0	0.0	0.0
-6944.445	500.0	100.0	100.0	2	0.0	0.0	0.17	1.0	98.622696	-6.746	0	0.0	0.0	11.0	0.0	0.0
-6944.445	500.0	100.0	100.0	2	0.0	0.0	0.17	1.0	98.622696	-6.761	0	0.0	0.0	11.0	0.0	0.0
-6944.445	500.0	100.0	100.0	2	0.0	0.0	0.17	1.0	99.11169	-6.761	0	0.0	0.0	11.0	0.0	0.0
-6944.445	500.0	100.0	100.0	2	0.0	0.0	0.17	1.0	98.84301	-6.787	0	0.0	0.0	11.0	0.0	0.0
-6944.445	500.0	100.0	100.0	2	0.0	0.0	0.169	1.0	98.84301	-6.787	0	0.0	0.0	11.0	0.0	0.0
-6944.445	500.0	100.0	100.0	2	0.0	0.0	0.169	1.0	98.19328	-6.81	0	0.0	0.0	11.0	0.0	0.0
-6944.445	500.0	100.0	100.0	2	0.0	0.0	0.169	1.0	98.19328	-6.82	0	0.0	0.0	11.0	0.0	0.0
-6944.445	500.0	100.0	100.0	2	0.0	0.0	0.168	1.0	98.15789	-6.82	0	0.0	0.0	11.0	0.0	0.0
-6944.445	500.0	100.0	100.0	2	0.0	0.0	0.168	1.0	97.53822	-6.838	0	0.0	0.0	11.0	0.0	0.0
-6944.445	500.0	100.0	100.0	2	0.0	0.0	0.168	1.0	97.53822	-6.846	0	0.0	0.0	11.0	0.0	0.0
-6944.445	500.0	100.0	100.0	2	0.0	0.0	0.167	1.0	97.53323	-6.846	0	0.0	0.0	11.0	0.0	0.0
-6944.445	500.0	100.0	100.0	2	0.0	0.0	0.167	1.0	97.94102	-6.861	0	0.0	0.0	11.0	0.0	0.0
-6944.445	500.0	100.0	100.0	2	0.0	0.0	0.167	1.0	97.94102	-6.861	0	0.0	0.0	11.0	0.0	0.0
-6944.445	500.0	100.0	100.0	2	0.0	0.0	0.166	1.0	97.83754	-6.867	0	0.0	0.0	11.0	0.0	0.0
-6944.445	500.0	100.0	100.0	2	0.0	0.0	0.166	1.0	97.83754	-6.879	0	0.0	0.0	11.0	0.0	0.0
-6944.445	500.0	100.0	100.0	2	0.0	0.0	0.166	1.0	97.25495	-6.879	0	0.0	0.0	11.0	0.0	0.0
-6944.445	500.0	100.0	100.0	2	0.0	0.0	0.166	1.0	97.137115	-6.889	0	0.0	0.0	11.0	0.0	0.0
-6944.445	500.0	100.0	100.0	2	0.0	0.0	0.165	1.0	97.137115	-6.893	0	0.0	0.0	11.0	0.0	0.0
-6944.445	500.0	100.0	100.0	2	0.0	0.0	0.165	1.0	97.33567	-6.893	0	0.0	0.0	11.0	0.0	0.0
-6944.445	500.0	100.0	100.0	2	0.0	0.0	0.165	1.0	97.0843	-6.902	0	0.0	0.0	11.0	0.0	0.0
-6944.445	500.0	100.0	100.0	2	0.0	0.0	0.165	1.0	97.0843	-6.902	0	0.0	0.0	11.0	0.0	0.0
-6944.445	500.0	100.0	100.0	2	0.0	0.0	0.165	1.0	96.89687	-6.905	0	0.0	0.0	11.0	0.0	0.0
-6944.445	500.0	100.0	100.0	2	0.0	0.0	0.165	1.0	96.89687	-6.911	0	0.0	0.0	11.0	0.0	0.0
-6944.445	500.0	100.0	100.0	2	0.0	0.0	0.165	1.0	96.66009	-6.911	0	0.0	0.0	11.0	0.0	0.0
-6944.445	500.0	100.0	100.0	2	0.0	0.0	0.165	1.0	96.554794	-6.914	0	0.0	0.0	11.0	0.0	0.0
-6944.445	500.0	100.0	100.0	2	0.0	0.0	0.165	1.0	96.554794	-6.92	0	0.0	0.0	11.0	0.0	0.0
-6944.445	500.0	100.0	100.0	2	0.0	0.0	0.165	1.0	97.27759	-6.92	0	0.0	0.0	11.0	0.0	0.0
-6944.445	500.0	100.0	100.0	2	0.0	0.0	0.165	1.0	97.27759	-6.922	0	0.0	0.0	11.0	0.0	0.0
-6944.445	500.0	100.0	100.0	2	0.0	0.0	0.165	1.0	98.10068	-6.922	0	0.0	0.0	11.0	0.0	0.0
-6944.445	500.0	100.0	100.0	2	0.0	0.0	0.165	1.0	98.14879	-6.926	0	0.0	0.0	11.0	0.0	0.0
-6944.445	500.0	100.0	100.0	2	0.0	0.0	0.165	1.0	98.14879	-6.929	0	0.0	0.0	11.0	0.0	0.0
-6944.445	500.0	100.0	100.0	2	0.0	0.0	0.165	1.0	98.27069	-6.929	0	0.0	0.0	11.0	0.0	0.0
-6944.445	500.0	100.0	100.0	2	0.0	0.0	0.165	1.0	97.9454	-6.931	0	0.0	0.0	11.0	0.0	0.0
-6944.445	500.0	100.0	100.0	2	0.0	0.0	0.165	1.0	97.9454	-6.934	0	0.0	0.0	11.0	0.0	0.0
-6944.445	500.0	100.0	100.0	2	0.0	0.0	0.164	1.0	96.633736	-6.934	0	0.0	0.0	11.0	0.0	0.0
-6944.445	500.0	100.0	100.0	2	0.0	0.0	0.164	1.0	96.633736	-6.935	0	0.0	0.0	11.0	0.0	0.0
-6944.445	500.0	100.0	100.0	2	0.0	0.0	0.164	1.0	95.71861	-6.935	0	0.0	0.0	11.0	0.0	0.0
-6944.445	500.0	100.0	100.0	2	0.0	0.0	0.163	1.0	96.970634	-6.938	0	0.0	0.0	11.0	0.0	0.0
-6944.445	500.0	100.0	100.0	2	0.0	0.0	0.163	1.0	96.970634	-6.94	0	0.0	0.0	11.0	0.0	0.0
-6944.445	500.0	100.0	100.0	2	0.0	0.0	0.162	1.0	96.38713	-6.94	0	0.0	0.0	11.0	0.0	0.0
-6944.445	500.0	100.0	100.0	2	0.0	0.0	0.161	1.0	96.388725	-6.942	0	0.0	0.0	11.0	0.0	0.0
-6944.445	500.0	100.0	100.0	2	0.0	0.0	0.161	1.0	96.388725	-6.942	0	0.0	0.0	11.0	0.0	0.0
-6944.445	500.0	100.0	100.0	2	0.0	0.0	0.16	1.0	97.80001	-6.942	0	0.0	0.0	11.0	0.0	0.0
-6944.445	500.0	100.0	100.0	2	0.0	0.0	0.159	1.0	97.80001	-6.943	0	0.0	0.0	11.0	0.0	0.0
-6944.445	500.0	100.0	100.0	2	0.0	0.0	0.158	1.0	97.18994	-6.943	0	0.0	0.0	11.0	0.0	0.0
-6944.445	500.0	100.0	100.0	2	0.0	0.0	0.157	1.0	97.46013	-6.944	0	0.0	0.0	11.0	0.0	0.0
-6944.445	500.0	100.0	100.0	2	0.0	0.0	0.156	1.0	97.46013	-6.945	0	0.0	0.0	11.0	0.0	0.0
-6944.445	500.0	100.0	100.0	2	0.0	0.0	0.155	1.0	96.54935	-6.945	0	0.0	0.0	11.0	0.0	0.0
-6944.445	500.0	100.0	100.0	2	0.0	0.0	0.154	1.0	97.40302	-6.946	0	0.0	0.0	11.0	0.0	0.0
-6944.445	500.0	100.0	100.0	2	0.0	0.0	0.153	1.0	97.40302	-6.946	0	0.0	0.0	11.0	0.0	0.0
-6944.445	500.0	100.0	100.0	2	0.0	0.0	0.152	1.0	97.38979	-6.946	0	0.0	0.0	12.0	0.0	0.0
-6944.445	500.0	100.0	100.0	2	0.0	0.0	0.151	1.0	97.38979	-6.947	0	0.0	0.0	12.0	0.0	0.0
-6944.445	500.0	100.0	100.0	2	0.0	0.0	0.151	1.0	98.34616	-6.947	0	0.0	0.0	12.0	0.0	0.0
-6944.445	500.0	100.0	100.0	2	0.0	0.0	0.15	1.0	98.30439	-6.947	0	0.0	0.0	12.0	0.0	0.0
-6944.445	500.0	100.0	100.0	2	0.0	0.0	0.149	1.0	98.30439	-6.948	0	0.0	0.0	12.0	0.0	0.0
-6944.445	500.0	100.0	100.0	2	0.0	0.0	0.148	1.0	98.11815	-6.948	0	0.0	0.0	12.0	0.0	0.0
-6944.445	500.0	100.0	100.0	2	0.0	0.0	0.147	1.0	97.79563	-6.949	0	0.0	0.0	12.0	0.0	0.0
-6944.445	500.0	100.0	100.0	2	0.0	0.0	0.146	1.0	97.79563	-6.949	0	0.0	0.0	12.0	0.0	0.0
-6944.445	500.0	100.0	100.0	2	0.0	0.0	0.145	1.0	98.51909	-6.949	0	0.0	0.0	12.0	0.0	0.0
-6944.445	500.0	100.0	100.0	2	0.0	0.0	0.144	1.0	98.51909	-6.949	0	0.0	0.0	12.0	0.0	0.0
-6944.445	500.0	100.0	100.0	2	0.0	0.0	0.144	1.0	98.80892	-6.949	0	0.0	0.0	12.0	0.0	0.0
-6944.445	500.0	100.0	100.0	2	0.0	0.0	0.143	1.0	98.09149	-6.95	0	0.0	0.0	12.0	0.0	0.0
-6944.445	500.0	100.0	100.0	2	0.0	0.0	0.141	1.0	98.09149	-6.95	0	0.0	0.0	12.0	0.0	0.0
-6944.445	500.0	100.0	100.0	2	0.0	0.0	0.14	1.0	96.95903	-6.95	0	0.0	0.0	12.0	0.0	0.0
-6944.445	500.0	100.0	100.0	2	0.0	0.0	0.139	1.0	97.27948	-6.95	0	0.0	0.0	12.0	0.0	0.0
-6944.445	500.0	100.0	100.0	2	0.0	0.0	0.138	1.0	97.49378	-6.95	0	0.0	0.0	12.0	0.0	0.0
-6944.445	500.0	100.0	100.0	2	0.0	0.0	0.137	1.0	98.37222	-6.95	0	0.0	0.0	12.0	0.0	0.0
-6944.445	500.0	100.0	100.0	2	0.0	0.0	0.136	1.0	98.37222	-6.951	0	0.0	0.0	12.0	0.0	0.0
-6944.445	500.0	100.0	100.0	2	0.0	0.0	0.135	1.0	99.07436	-6.951	0	0.0	0.0	12.0	0.0	0.0
-6944.445	500.0	100.0	100.0	2	0.0	0.0	0.134	1.0	99.54686	-6.951	0	0.0	0.0	12.0	0.0	0.0
-6944.445	500.0	100.0	100.0	2	0.0	0.0	0.133	1.0	99.54686	-6.951	0	0.0	0.0	12.0	0.0	0.0
-6944.445	500.0	100.0	100.0	2	0.0	0.0	0.132	1.0	99.39211	-6.951	0	0.0	0.0	12.0	0.0	0.0
-6944.445	500.0	100.0	100.0	2	0.0	0.0	0.131	1.0	99.527695	-6.951	0	0.0	0.0	12.0	0.0	0.0
-6944.445	500.0	100.0	100.0	2	0.0	0.0	0.129	1.0	99.50162	-6.951	0	0.0	0.0	12.0	0.0	0.0
-6944.445	500.0	100.0	100.0	2	0.0	0.0	0.128	1.0	99.53921	-6.951	0	0.0	0.0	12.0	0.0	0.0
-6944.445	500.0	100.0	100.0	2	0.0	0.0	0.127	1.0	99.53921	-6.951	0	0.0	0.0	12.0	0.0	0.0
-6944.445	500.0	100.0	100.0	2	0.0	0.0	0.126	1.0	99.86828	-6.951	0	0.0	0.0	12.0	0.0	0.0
-6944.445	500.0	100.0	100.0	2	0.0	0.0	0.125	1.0	99.81357	-6.951	0	0.0	0.0	12.0	0.0	0.0
-6944.445	500.0	100.0	100.0	2	0.0	0.0	0.123	1.0	99.81357	-6.952	0	0.0	0.0	12.0	0.0	0.0
-6944.445	500.0	100.0	100.0	2	0.0	0.0	0.122	1.0	100.003716	-6.952	0	0.0	0.0	12.0	0.0	0.0
-6944.445	500.0	100.0	100.0	2	0.0	0.0	0.121	1.0	100.32008	-6.952	0	0.0	0.0	12.0	0.0	0.0
-6944.445	500.0	100.0	100.0	2	0.0	0.0	0.12	1.0	99.3121	-6.952	0	0.0	0.0	12.0	0.0	0.0
-6944.445	500.0	100.0	100.0	2	0.0	0.0	0.119	1.0	98.6622	-6.952	0	0.0	0.0	12.0	0.0	0.0
-6944.445	500.0	100.0	100.0	2	0.0	0.0	0.117	1.0	98.6622	-6.952	0	0.0	0.0	12.0	0.0	0.0
-6944.445	500.0	100.0	100.0	2	0.0	0.0	0.116	1.0	98.63922	-6.952	0	0.0	0.0	12.0	0.0	0.0
-6944.445	500.0	100.0	100.0	2	0.0	0.0	0.115	1.0	97.52916	-6.952	0	0.0	0.0	12.0	0.0	0.0
-6944.445	500.0	100.0	100.0	2	0.0	0.0	0.113	1.0	97.52916	-6.952	0	0.0	0.0	12.0	0.0	0.0
-6944.445	500.0	100.0	100.0	2	0.0	0.0	0.111	1.0	98.867966	-6.952	0	0.0	0.0	12.0	0.0	0.0
-6944.445	500.0	100.0	100.0	2	0.0	0.0	0.11	1.0	98.05441	-6.952	0	0.0	0.0	12.0	0.0	0.0
-6944.445	500.0	100.0	100.0	2	0.0	0.0	0.108	1.0	98.05441	-6.952	0	0.0	0.0	12.0	0.0	0.0
-6944.445	500.0	100.0	100.0	2	0.0	0.0	0.107	1.0	97.99006	-6.952	0	0.0	0.0	12.0	0.0	0.0
-6944.445	500.0	100.0	100.0	2	0.0	0.0	0.105	1.0	97.99006	-6.952	0	0.0	0.0	12.0	0.0	0.0
-6944.445	500.0	100.0	100.0	2	0.0	0.0	0.103	1.0	98.64537	-6.952	0	0.0	0.0	12.0	0.0	0.0
-6944.445	500.0	100.0	100.0	2	0.0	0.0	0.101	1.0	97.905464	-6.952	0	0.0	0.0	12.0	0.0	0.0
-6944.445	500.0	100.0	100.0	2	0.0	0.0	0.099	1.0	97.905464	-6.952	0	0.0	0.0	12.0	0.0	0.0
-6944.445	500.0	100.0	100.0	2	0.0	0.0	0.097	1.0	98.135315	-6.952	0	0.0	0.0	12.0	0.0	0.0
-6944.445	500.0	100.0	100.0	2	0.0	0.0	0.095	1.0	97.613174	-6.952	0	0.0	0.0	12.0	0.0	0.0
-6944.445	500.0	100.0	100.0	2	0.0	0.0	0.093	1.0	97.613174	-6.952	0	0.0	0.0	12.0	0.0	0.0
-6944.445	500.0	100.0	100.0	2	0.0	0.0	0.091	1.0	98.374725	-6.952	0	0.0	0.0	12.0	0.0	0.0
-6944.445	500.0	100.0	100.0	2	0.0	0.0	0.088	1.0	98.374725	-6.952	0	0.0	0.0	12.0	0.0	0.0
-6944.445	500.0	100.0	100.0	2	0.0	0.0	0.086	1.0	97.83139	-6.952	0	0.0	0.0	12.0	0.0	0.0
-6944.445	500.0	100.0	100.0	2	0.0	0.0	0.084	1.0	98.045784	-6.952	0	0.0	0.0	12.0	0.0	0.0
-6944.445	500.0	100.0	100.0	2	0.0	0.0	0.082	1.0	98.045784	-6.952	0	0.0	0.0	12.0	0.0	0.0
-6944.445	500.0	100.0	100.0	2	0.0	0.0	0.08	1.0	98.231514	-6.952	0	0.0	0.0	12.0	0.0	0.0
-6944.445	500.0	100.0	100.0	2	0.0	0.0	0.078	1.0	97.81927	-6.952	0	0.0	0.0	12.0	0.0	0.0
-6944.445	500.0	100.0	100.0	2	0.0	0.0	0.075	1.0	97.81927	-6.952	0	0.0	0.0	12.0	0.0	0.0
-6944.445	500.0	100.0	100.0	2	0.0	0.0	0.073	1.0	98.167885	-6.952	0	0.0	0.0	12.0	0.0	0.0
-6944.445	500.0	100.0	100.0	2	0.0	0.0	0.072	1.0	98.167885	-6.952	0	0.0	0.0	12.0	0.0	0.0
-6944.445	500.0	100.0	100.0	2	0.0	0.0	0.07	1.0	96.878716	-6.952	0	0.0	0.0	12.0	0.0	0.0
-6944.445	500.0	100.0	100.0	2	0.0	0.0	0.068	1.0	97.321014	-6.952	0	0.0	0.0	12.0	0.0	0.0
-6944.445	500.0	100.0	100.0	2	0.0	0.0	0.067	1.0	97.321014	-6.952	0	0.0	0.0	12.0	0.0	0.0
-6944.445	500.0	100.0	100.0	2	0.0	0.0	0.066	1.0	96.03558	-6.952	0	0.0	0.0	12.0	0.0	0.0
-6944.445	500.0	100.0	100.0	2	0.0	0.0	0.064	1.0	93.69019	-6.952	0	0.0	0.0	12.0	0.0	0.0
-6944.445	500.0	100.0	100.0	2	0.0	0.0	0.063	1.0	93.69019	-6.952	0	0.0	0.0	12.0	0.0	0.0
-6944.445	500.0	100.0	100.0	2	0.0	0.0	0.062	1.0	95.68635	-6.952	0	0.0	0.0	12.0	0.0	0.0
-6944.445	500.0	100.0	100.0	2	0.0	0.0	0.061	1.0	95.68635	-6.952	0	0.0	0.0	12.0	0.0	0.0
-6944.445	500.0	100.0	100.0	2	0.0	0.0	0.06	1.0	95.7178	-6.952	0	0.0	0.0	12.0	0.0	0.0
-6944.445	500.0	100.0	100.0	2	0.0	0.0	0.059	1.0	97.602036	-6.952	0	0.0	0.0	12.0	0.0	0.0
-6944.445	500.0	100.0	100.0	2	0.0	0.0	0.058	1.0	97.602036	-6.952	0	0.0	0.0	12.0	0.0	0.0
-6944.445	500.0	100.0	100.0	2	0.0	0.0	0.057	1.0	97.32939	-6.952	0	0.0	0.0	12.0	0.0	0.0
-6944.445	500.0	100.0	100.0	2	0.0	0.0	0.056	1.0	97.56406	-6.952	0	0.0	0.0	12.0	0.0	0.0
-6944.445	500.0	100.0	100.0	2	0.0	0.0	0.055	1.0	97.56406	-6.952	0	0.0	0.0	12.0	0.0	0.0
-6944.445	500.0	100.0	100.0	2	0.0	0.0	0.054	1.0	97.59552	-6.952	0	0.0	0.0	12.0	0.0	0.0
-6944.445	500.0	100.0	100.0	2	0.0	0.0	0.053	1.0	97.59552	-6.952	0	0.0	0.0	12.0	0.0	0.0
-6944.445	500.0	100.0	100.0	2	0.0	0.0	0.051	1.0	97.325516	-6.952	0	0.0	0.0	12.0	0.0	0.0
-6944.445	500.0	100.0	100.0	2	0.0	0.0	0.05	1.0	97.17455	-6.952	0	0.0	0.0	12.0	0.0	0.0
-6944.445	500.0	100.0	100.0	2	0.0	0.0	0.049	1.0	97.17455	-6.952	0	0.0	0.0	12.0	0.0	0.0
-6944.445	500.0	100.0	100.0	2	0.0	0.0	0.048	1.0	96.83443	-6.952	0	0.0	0.0	12.0	0.0	0.0
-6944.445	500.0	100.0	100.0	2	0.0	0.0	0.046	1.0	96.66254	-6.952	0	0.0	0.0	12.0	0.0	0.0
-6944.445	500.0	100.0	100.0	2	0.0	0.0	0.044	1.0	96.66254	-6.952	0	0.0	0.0	12.0	0.0	0.0
-6944.445	500.0	100.0	100.0	2	0.0	0.0	0.043	1.0	96.50766	-6.952	0	0.0	0.0	12.0	0.0	0.0
-6944.445	500.0	100.0	100.0	2	0.0	0.0	0.041	1.0	96.50766	-6.952	0	0.0	0.0	12.0	0.0	0.0
-6944.445	500.0	100.0	100.0	2	0.0	0.0	0.039	1.0	96.81036	-6.952	0	0.0	0.0	12.0	0.0	0.0
-6944.445	500.0	100.0	100.0	2	0.0	0.0	0.037	1.0	97.076294	-6.952	0	0.0	0.0	12.0	0.0	0.0
-6944.445	500.0	100.0	100.0	2	0.0	0.0	0.035	1.0	97.076294	-6.952	0	0.0	0.0	12.0	0.0	0.0
-6944.445	500.0	100.0	100.0	2	0.0	0.0	0.032	1.0	96.552055	-6.952	0	0.0	0.0	12.0	0.0	0.0
-6944.445	500.0	100.0	100.0	2	0.0	0.0	0.03	1.0	96.56464	-6.952	0	0.0	0.0	12.0	0.0	0.0
-6944.445	500.0	100.0	100.0	2	0.0	0.0	0.028	1.0	96.89373	-6.952	0	0.0	0.0	12.0	0.0	0.0
-6944.445	500.0	100.0	100.0	2	0.0	0.0	0.025	1.0	96.33134	-6.952	0	0.0	0.0	12.0	0.0	0.0
-6944.445	500.0	100.0	100.0	2	0.0	0.0	0.023	1.0	96.33134	-6.952	0	0.0	0.0	12.0	0.0	0.0
-6944.445	500.0	100.0	100.0	2	0.0	0.0	0.02	1.0	97.11717	-6.952	0	0.0	0.0	12.0	0.0	0.0
-6944.445	500.0	100.0	100.0	2	0.0	0.0	0.018	1.0	97.28505	-6.952	0	0.0	0.0	12.0	0.0	0.0
-6944.445	500.0	100.0	100.0	2	0.0	0.0	0.015	1.0	97.28505	-6.952	0	0.0	0.0	12.0	0.0	0.0
-6944.445	500.0	100.0	100.0	2	0.0	0.0	0.012	1.0	97.43737	-6.952	0	0.0	0.0	12.0	0.0	0.0
-6944.445	500.0	100.0	100.0	2	0.0	0.0	0.009	1.0	97.151924	-6.952	0	0.0	0.0	12.0	0.0	0.0
-6944.445	500.0	100.0	100.0	2	0.0	0.0	0.006	1.0	97.151924	-6.952	0	0.0	0.0	12.0	0.0	0.0
-6944.445	500.0	100.0	100.0	2	0.0	0.0	0.003	1.0	97.34727	-6.952	0	0.0	0.0	12.0	0.0	0.0
-6944.445	500.0	100.0	100.0	2	0.0	0.0	0.001	1.0	97.34727	-6.952	0	0.0	0.0	12.0	0.0	0.0
-6944.445	500.0	100.0	100.0	2	0.0	0.0	-0.001	1.0	97.542854	-6.952	0	0.0	0.0	12.0	0.0	0.0
-6944.445	500.0	100.0	100.0	2	0.0	0.0	-0.004	1.0	98.17681	-6.952	0	0.0	0.0	12.0	0.0	0.0
-6944.445	500.0	100.0	100.0	2	0.0	0.0	-0.007	1.0	98.17681	-6.952	0	0.0	0.0	12.0	0.0	0.0
-6944.445	500.0	100.0	100.0	2	0.0	0.0	-0.01	1.0	98.10124	-6.952	0	0.0	0.0	13.0	0.0	0.0
0.0	500.0	100.0	100.0	0	0.0	0.0	-0.013	1.0	98.436356	-6.952	0	0.0	1.0	0.0	0.0	0.0
0.0	500.0	100.0	100.0	0	0.0	0.0	-0.016	1.0	98.436356	-6.952	0	0.0	1.0	0.0	0.0	0.0
0.0	500.0	100.0	100.0	0	0.0	0.0	-0.019	1.0	99.140045	-6.952	1	0.0	1.0	2.0	0.0	0.0
0.0	500.0	100.0	100.0	0	0.0	0.0	-0.022	1.0	99.140045	-6.952	1	0.0	1.0	2.0	0.0	0.0
0.0	500.0	100.0	100.0	0	0.0	0.0	-0.025	1.0	99.21014	-6.952	1	0.0	1.0	4.0	0.0	0.0
6944.445	500.0	100.0	100.0	0	0.0	0.0	-0.027	1.0	98.84786	-6.004	1	0.0	1.0	4.0	0.0	0.0
6944.445	500.0	100.0	100.0	0	0.0	0.0	-0.03	1.0	98.84786	-5.58	1	0.0	1.0	4.0	0.0	0.0
6944.445	500.0	100.0	100.0	0	0.0	0.0	-0.032	1.0	99.15921	-5.58	1	0.0	1.0	4.0	0.0	0.0
6944.445	500.0	100.0	100.0	0	0.0	0.0	-0.034	1.0	99.14872	-4.326	1	0.0	1.0	4.0	0.0	0.0
6944.445	500.0	100.0	100.0	0	0.0	0.0	-0.036	1.0	99.14872	-4.326	1	0.0	1.0	4.0	0.0	0.0
6944.445	500.0	100.0	100.0	0	0.0	0.0	-0.037	1.0	98.882095	-3.53	1	0.0	1.0	4.0	0.0	0.0
6944.445	500.0	100.0	100.0	0	0.0	0.0	-0.039	1.0	98.882095	-2.099	1	0.0	1.0	4.0	0.0	0.0
6944.445	500.0	100.0	100.0	0	0.0	0.0	-0.04	1.0	98.62106	-2.099	1	0.0	1.0	4.0	0.0	0.0
6944.445	500.0	100.0	100.0	0	0.0	0.0	-0.04	1.0	98.36969	-0.864	1	0.0	1.0	4.0	0.0	0.0
6944.445	500.0	100.0	100.0	0	0.0	0.0	-0.04	1.0	98.36969	-0.311	1	0.0	1.0	4.0	0.0	0.0
6944.445	500.0	100.0	100.0	0	0.0	0.0	-0.04	1.0	98.25078	-0.311	1	0.0	1.0	4.0	0.0	0.0
6944.445	500.0	100.0	100.0	0	0.0	0.0	-0.04	1.0	98.96752	0.677	1	0.0	1.0	4.0	0.0	0.0
6944.445	500.0	100.0	100.0	0	0.0	0.0	-0.039	1.0	98.96752	0.677	1	0.0	1.0	4.0	0.0	0.0
6944.445	500.0	100.0	100.0	0	0.0	0.0	-0.039	1.0	98.81157	1.121	1	0.0	1.0	4.0	0.0	0.0
6944.445	500.0	100.0	100.0	0	0.0	0.0	-0.038	1.0	98.81157	1.916	1	0.0	1.0	4.0	0.0	0.0
6944.445	500.0	100.0	100.0	0	0.0	0.0	-0.036	1.0	98.78255	1.916	1	0.0	1.0	4.0	0.0	0.0
6944.445	500.0	100.0	100.0	0	0.0	0.0	-0.035	1.0	97.98673	2.272	1	0.0	1.0	4.0	0.0	0.0
6944.445	500.0	100.0	100.0	0	0.0	0.0	-0.033	1.0	97.98673	2.911	1	0.0	1.0	4.0	0.0	0.0
6944.445	500.0	100.0	100.0	0	0.0	0.0	-0.031	1.0	98.02988	2.911	1	0.0	1.0	4.0	0.0	0.0
6944.445	500.0	100.0	100.0	0	0.0	0.0	-0.03	1.0	96.839096	3.462	1	0.0	1.0	4.0	0.0	0.0
6944.445	500.0	100.0	100.0	0	0.0	0.0	-0.028	1.0	96.839096	3.462	1	0.0	1.0	4.0	0.0	0.0
6944.445	500.0	100.0	100.0	0	0.0	0.0	-0.026	1.0	97.219574	3.71	1	0.0	1.0	4.0	0.0	0.0
6944.445	500.0	100.0	100.0	0	0.0	0.0	-0.025	1.0	97.219574	4.151	1	0.0	1.0	4.0	0.0	0.0
6944.445	500.0	100.0	100.0	0	0.0	0.0	-0.023	1.0	97.26543	4.151	1	0.0	1.0	4.0	0.0	0.0
6944.445	500.0	100.0	100.0	0	0.0	0.0	-0.021	1.0	97.01557	4.349	1	0.0	1.0	4.0	0.0	0.0
6944.445	500.0	100.0	100.0	0	0.0	0.0	-0.02	1.0	97.01557	4.704	1	0.0	1.0	4.0	0.0	0.0
6944.445	500.0	100.0	100.0	0	0.0	0.0	-0.018	1.0	96.72096	4.704	1	0.0	1.0	4.0	0.0	0.0
6944.445	500.0	100.0	100.0	0	0.0	0.0	-0.017	1.0	96.942444	4.863	1	0.0	1.0	4.0	0.0	0.0
6944.445	500.0	100.0	100.0	0	0.0	0.0	-0.016	1.0	96.942444	4.863	1	0.0	1.0	4.0	0.0	0.0
6944.445	500.0	100.0	100.0	0	0.0	0.0	-0.015	1.0	96.992355	5.149	1	0.0	1.0	4.0	0.0	0.0
6944.445	500.0	100.0	100.0	0	0.0	0.0	-0.014	1.0	96.992355	5.276	1	0.0	1.0	4.0	0.0	0.0
6944.445	500.0	100.0	100.0	0	0.0	0.0	-0.013	1.0	96.61852	5.276	1	0.0	1.0	4.0	0.0	0.0
6944.445	500.0	100.0	100.0	0	0.0	0.0	-0.012	1.0	96.09654	5.505	1	0.0	1.0	4.0	0.0	0.0
6944.445	500.0	100.0	100.0	0	0.0	0.0	-0.012	1.0	96.09654	5.607	1	0.0	1.0	4.0	0.0	0.0
6944.445	500.0	100.0	100.0	0	0.0	0.0	-0.011	1.0	96.504715	5.607	1	0.0	1.0	4.0	0.0	0.0
6944.445	500.0	100.0	100.0	0	0.0	0.0	-0.01	1.0	96.18443	5.79	1	0.0	1.0	4.0	0.0	0.0
6944.445	500.0	100.0	100.0	0	0.0	0.0	-0.01	1.0	95.93077	5.79	1	0.0	1.0	4.0	0.0	0.0
6944.445	500.0	100.0	100.0	0	0.0	0.0	-0.009	1.0	96.42787	5.872	1	0.0	1.0	4.0	0.0	0.0
6944.445	500.0	100.0	100.0	0	0.0	0.0	-0.009	1.0	96.42787	6.021	1	0.0	1.0	4.0	0.0	0.0
6944.445	500.0	100.0	100.0	0	0.0	0.0	-0.009	1.0	95.587814	6.021	1	0.0	1.0	4.0	0.0	0.0
6944.445	500.0	100.0	100.0	0	0.0	0.0	-0.008	1.0	95.419556	6.086	1	0.0	1.0	5.0	0.0	0.0
6944.445	500.0	100.0	100.0	0	0.0	0.0	-0.008	1.0	95.419556	6.204	1	0.0	1.0	5.0	0.0	0.0
6944.445	500.0	100.0	100.0	0	0.0	0.0	-0.008	1.0	95.12869	6.204	1	0.0	1.0	5.0	0.0	0.0
6944.445	500.0	100.0	100.0	0	0.0	0.0	-0.007	1.0	95.12869	6.306	1	0.0	1.0	5.0	0.0	0.0
6944.445	500.0	100.0	100.0	0	0.0	0.0	-0.007	1.0	95.93671	6.306	1	0.0	1.0	5.0	0.0	0.0
6944.445	500.0	100.0	100.0	0	0.0	0.0	-0.007	1.0	95.99782	6.353	1	0.0	1.0	5.0	0.0	0.0
6944.445	500.0	100.0	100.0	0	0.0	0.0	-0.007	1.0	95.99782	6.435	1	0.0	1.0	5.0	0.0	0.0
6944.445	500.0	100.0	100.0	0	0.0	0.0	-0.006	1.0	96.360306	6.435	1	0.0	1.0	5.0	0.0	0.0
6944.445	500.0	100.0	100.0	0	0.0	0.0	-0.006	1.0	96.682495	6.471	1	0.0	1.0	5.0	0.0	0.0
6944.445	500.0	100.0	100.0	0	0.0	0.0	-0.005	1.0	96.682495	6.536	1	0.0	1.0	5.0	0.0	0.0
6944.445	500.0	100.0	100.0	0	0.0	0.0	-0.005	1.0	97.291565	6.536	1	0.0	1.0	5.0	0.0	0.0
6944.445	500.0	100.0	100.0	0	0.0	0.0	-0.004	1.0	97.291565	6.566	1	0.0	1.0	5.0	0.0	0.0
6944.445	500.0	100.0	100.0	0	0.0	0.0	-0.003	1.0	97.70501	6.566	1	0.0	1.0	5.0	0.0	0.0
6944.445	500.0	100.0	100.0	0	0.0	0.0	-0.003	1.0	97.64912	6.618	1	0.0	1.0	5.0	0.0	0.0
6944.445	500.0	100.0	100.0	0	0.0	0.0	-0.002	1.0	97.64912	6.665	1	0.0	1.0	5.0	0.0	0.0
6944.445	500.0	100.0	100.0	0	0.0	0.0	-0.001	1.0	96.140205	6.665	1	0.0	1.0	5.0	0.0	0.0
6944.445	500.0	100.0	100.0	0	0.0	0.0	0.0	1.0	95.75849	6.685	1	0.0	1.0	5.0	0.0	0.0
6944.445	500.0	100.0	100.0	0	0.0	0.0	0.0	1.0	95.75849	6.704	1	0.0	1.0	5.0	0.0	0.0
6944.445	500.0	100.0	100.0	0	0.0	0.0	0.001	1.0	95.07867	6.704	1	0.0	1.0	5.0	0.0	0.0
6944.445	500.0	100.0	100.0	0	0.0	0.0	0.002	1.0	95.46653	6.737	1	0.0	1.0	5.0	0.0	0.0
6944.445	500.0	100.0	100.0	0	0.0	0.0	0.003	1.0	96.43059	6.737	1	0.0	1.0	5.0	0.0	0.0
6944.445	500.0	100.0	100.0	0	0.0	0.0	0.004	1.0	97.09924	6.752	1	0.0	1.0	5.0	0.0	0.0
6944.445	500.0	100.0	100.0	0	0.0	0.0	0.004	1.0	97.09924	6.78	1	0.0	1.0	5.0	0.0	0.0
6944.445	500.0	100.0	100.0	0	0.0	0.0	0.005	1.0	97.31818	6.78	1	0.0	1.0	5.0	0.0	0.0
6944.445	500.0	100.0	100.0	0	0.0	0.0	0.007	1.0	97.94877	6.804	1	0.0	1.0	5.0	0.0	0.0
6944.445	500.0	100.0	100.0	0	0.0	0.0	0.008	1.0	97.94877	6.814	1	0.0	1.0	5.0	0.0	0.0
6944.445	500.0	100.0	100.0	0	0.0	0.0	0.009	1.0	98.34107	6.814	1	0.0	1.0	5.0	0.0	0.0
6944.445	500.0	100.0	100.0	0	0.0	0.0	0.01	1.0	98.34107	6.833	1	0.0	1.0	5.0	0.0	0.0
6944.445	500.0	100.0	100.0	0	0.0	0.0	0.011	1.0	97.84227	6.833	1	0.0	1.0	5.0	0.0	0.0
6944.445	500.0	100.0	100.0	0	0.0	0.0	0.012	1.0	97.42286	6.85	1	0.0	1.0	5.0	0.0	0.0
6944.445	500.0	100.0	100.0	0	0.0	0.0	0.013	1.0	97.42286	6.856	1	0.0	1.0	5.0	0.0	0.0
6944.445	500.0	100.0	100.0	0	0.0	0.0	0.015	1.0	97.45609	6.856	1	0.0	1.0	5.0	0.0	0.0
6944.445	500.0	100.0	100.0	0	0.0	0.0	0.016	1.0	97.88047	6.87	1	0.0	1.0	5.0	0.0	0.0
6944.445	500.0	100.0	100.0	0	0.0	0.0	0.018	1.0	97.88047	6.875	1	0.0	1.0	5.0	0.0	0.0
6944.445	500.0	100.0	100.0	0	0.0	0.0	0.02	1.0	98.0119	6.875	1	0.0	1.0	5.0	0.0	0.0
6944.445	500.0	100.0	100.0	0	0.0	0.0	0.021	1.0	98.0119	6.887	1	0.0	1.0	5.0	0.0	0.0
6944.445	500.0	100.0	100.0	0	0.0	0.0	0.023	1.0	97.55597	6.887	1	0.0	1.0	5.0	0.0	0.0
6944.445	500.0	100.0	100.0	0	0.0	0.0	0.025	1.0	97.25899	6.89	1	0.0	1.0	5.0	0.0	0.0
6944.445	500.0	100.0	100.0	0	0.0	0.0	0.028	1.0	97.25899	6.899	1	0.0	1.0	5.0	0.0	0.0
6944.445	500.0	100.0	100.0	0	0.0	0.0	0.03	1.0	97.28143	6.899	1	0.0	1.0	5.0	0.0	0.0
6944.445	500.0	100.0	100.0	0	0.0	0.0	0.032	1.0	97.16453	6.904	1	0.0	1.0	5.0	0.0	0.0
6944.445	500.0	100.0	100.0	0	0.0	0.0	0.034	1.0	97.16453	6.909	1	0.0	1.0	5.0	0.0	0.0
6944.445	500.0	100.0	100.0	0	0.0	0.0	0.036	1.0	96.915924	6.909	1	0.0	1.0	5.0	0.0	0.0
6944.445	500.0	100.0	100.0	0	0.0	0.0	0.039	1.0	96.915924	6.912	1	0.0	1.0	5.0	0.0	0.0
6944.445	500.0	100.0	100.0	0	0.0	0.0	0.041	1.0	96.17112	6.912	1	0.0	1.0	5.0	0.0	0.0
6944.445	500.0	100.0	100.0	0	0.0	0.0	0.044	1.0	94.656845	6.918	1	0.0	1.0	5.0	0.0	0.0
6944.445	500.0	100.0	100.0	0	0.0	0.0	0.046	1.0	94.656845	6.921	1	0.0	1.0	5.0	0.0	0.0
6944.445	500.0	100.0	100.0	0	0.0	0.0	0.048	1.0	95.11425	6.921	1	0.0	1.0	5.0	0.0	0.0
6944.445	500.0	100.0	100.0	0	0.0	0.0	0.051	1.0	96.01564	6.926	1	0.0	1.0	5.0	0.0	0.0
6944.445	500.0	100.0	100.0	0	0.0	0.0	0.053	1.0	96.01564	6.926	1	0.0	1.0	5.0	0.0	0.0
6944.445	500.0	100.0	100.0	0	0.0	0.0	0.056	1.0	96.44577	6.928	1	0.0	1.0	5.0	0.0	0.0
6944.445	500.0	100.0	100.0	0	0.0	0.0	0.058	1.0	96.44577	6.93	1	0.0	1.0	5.0	0.0	0.0
6944.445	500.0	100.0	100.0	0	0.0	0.0	0.06	1.0	96.669716	6.93	1	0.0	1.0	5.0	0.0	0.0
6944.445	500.0	100.0	100.0	0	0.0	0.0	0.063	1.0	97.184	6.932	1	0.0	1.0	5.0	0.0	0.0
6944.445	500.0	100.0	100.0	0	0.0	0.0	0.065	1.0	97.184	6.935	1	0.0	1.0	5.0	0.0	0.0
6944.445	500.0	100.0	100.0	0	0.0	0.0	0.067	1.0	97.724144	6.935	1	0.0	1.0	5.0	0.0	0.0
6944.445	500.0	100.0	100.0	0	0.0	0.0	0.069	1.0	97.6761	6.936	1	0.0	1.0	5.0	0.0	0.0
6944.445	500.0	100.0	100.0	0	0.0	0.0	0.071	1.0	97.6761	6.938	1	0.0	1.0	5.0	0.0	0.0
6944.445	500.0	100.0	100.0	0	0.0	0.0	0.073	1.0	97.29874	6.938	1	0.0	1.0	5.0	0.0	0.0
6944.445	500.0	100.0	100.0	0	0.0	0.0	0.075	1.0	97.6114	6.941	1	0.0	1.0	5.0	0.0	0.0
6944.445	500.0	100.0	100.0	0	0.0	0.0	0.077	1.0	97.83545	6.941	1	0.0	1.0	5.0	0.0	0.0
6944.445	500.0	100.0	100.0	0	0.0	0.0	0.079	1.0	97.28795	6.942	1	0.0	1.0	5.0	0.0	0.0
6944.445	500.0	100.0	100.0	0	0.0	0.0	0.081	1.0	97.28795	6.943	1	0.0	1.0	5.0	0.0	0.0
6944.445	500.0	100.0	100.0	0	0.0	0.0	0.083	1.0	97.47214	6.943	1	0.0	1.0	5.0	0.0	0.0
6944.445	500.0	100.0	100.0	0	0.0	0.0	0.085	1.0	96.50674	6.944	1	0.0	1.0	5.0	0.0	0.0
6944.445	500.0	100.0	100.0	0	0.0	0.0	0.086	1.0	96.50674	6.944	1	0.0	1.0	5.0	0.0	0.0
6944.445	500.0	100.0	100.0	0	0.0	0.0	0.088	1.0	96.63649	6.945	1	0.0	1.0	5.0	0.0	0.0
6944.445	500.0	100.0	100.0	0	0.0	0.0	0.09	1.0	96.63649	6.946	1	0.0	1.0	5.0	0.0	0.0
6944.445	500.0	100.0	100.0	0	0.0	0.0	0.092	1.0	96.090065	6.946	1	0.0	1.0	5.0	0.0	0.0
6944.445	500.0	100.0	100.0	0	0.0	0.0	0.093	1.0	95.25199	6.947	1	0.0	1.0	5.0	0.0	0.0
6944.445	500.0	100.0	100.0	0	0.0	0.0	0.095	1.0	95.25199	6.947	1	0.0	1.0	5.0	0.0	0.0
6944.445	500.0	100.0	100.0	0	0.0	0.0	0.096	1.0	95.41873	6.947	1	0.0	1.0	5.0	0.0	0.0
6944.445	500.0	100.0	100.0	0	0.0	0.0	0.098	1.0	95.894684	6.948	1	0.0	1.0	5.0	0.0	0.0
6944.445	500.0	100.0	100.0	0	0.0	0.0	0.1	1.0	95.894684	6.949	1	0.0	1.0	5.0	0.0	0.0
6944.445	500.0	100.0	100.0	0	0.0	0.0	0.101	1.0	97.200935	6.949	1	0.0	1.0	5.0	0.0	0.0
6944.445	500.0	100.0	100.0	0	0.0	0.0	0.103	1.0	97.200935	6.949	1	0.0	1.0	5.0	0.0	0.0
6944.445	500.0	100.0	100.0	0	0.0	0.0	0.105	1.0	96.9549	6.949	1	0.0	1.0	5.0	0.0	0.0
6944.445	500.0	100.0	100.0	0	0.0	0.0	0.106	1.0	97.34341	6.949	1	0.0	1.0	5.0	0.0	0.0
6944.445	500.0	100.0	100.0	0	0.0	0.0	0.107	1.0	97.34341	6.949	1	0.0	1.0	5.0	0.0	0.0
6944.445	500.0	100.0	100.0	0	0.0	0.0	0.109	1.0	96.91538	6.949	1	0.0	1.0	5.0	0.0	0.0
6944.445	500.0	100.0	100.0	0	0.0	0.0	0.111	1.0	97.13166	6.949	1	0.0	1.0	5.0	0.0	0.0
6944.445	500.0	100.0	100.0	0	0.0	0.0	0.112	1.0	97.13166	6.949	1	0.0	1.0	5.0	0.0	0.0
6944.445	500.0	100.0	100.0	0	0.0	0.0	0.114	1.0	97.49464	6.95	1	0.0	1.0	5.0	0.0	0.0
6944.445	500.0	100.0	100.0	0	0.0	0.0	0.115	1.0	97.49464	6.95	1	0.0	1.0	5.0	0.0	0.0
6944.445	500.0	100.0	100.0	0	0.0	0.0	0.117	1.0	98.220764	6.95	1	0.0	1.0	5.0	0.0	0.0
6944.445	500.0	100.0	100.0	0	0.0	0.0	0.118	1.0	97.992355	6.95	1	0.0	1.0	5.0	0.0	0.0
6944.445	500.0	100.0	100.0	0	0.0	0.0	0.119	1.0	97.992355	6.95	1	0.0	1.0	5.0	0.0	0.0
6944.445	500.0	100.0	100.0	0	0.0	0.0	0.121	1.0	98.02926	6.95	1	0.0	1.0	5.0	0.0	0.0
6944.445	500.0	100.0	100.0	0	0.0	0.0	0.122	1.0	98.59615	6.951	1	0.0	1.0	5.0	0.0	0.0
6944.445	500.0	100.0	100.0	0	0.0	0.0	0.124	1.0	98.59615	6.951	1	0.0	1.0	5.0	0.0	0.0
6944.445	500.0	100.0	100.0	0	0.0	0.0	0.125	1.0	99.53975	6.951	1	0.0	1.0	5.0	0.0	0.0
6944.445	500.0	100.0	100.0	0	0.0	0.0	0.127	1.0	99.53975	6.951	1	0.0	1.0	5.0	0.0	0.0
6944.445	500.0	100.0	100.0	0	0.0	0.0	0.128	1.0	98.555504	6.951	1	0.0	1.0	5.0	0.0	0.0
6944.445	500.0	100.0	100.0	0	0.0	0.0	0.13	1.0	97.645325	6.951	1	0.0	1.0	5.0	0.0	0.0
6944.445	500.0	100.0	100.0	0	0.0	0.0	0.131	1.0	97.645325	6.951	1	0.0	1.0	5.0	0.0	0.0
6944.445	500.0	100.0	100.0	0	0.0	0.0	0.133	1.0	97.60578	6.951	1	0.0	1.0	5.0	0.0	0.0
6944.445	500.0	100.0	100.0	0	0.0	0.0	0.135	1.0	96.922264	6.951	1	0.0	1.0	5.0	0.0	0.0
6944.445	500.0	100.0	100.0	0	0.0	0.0	0.136	1.0	96.922264	6.951	1	0.0	1.0	5.0	0.0	0.0
6944.445	500.0	100.0	100.0	0	0.0	0.0	0.138	1.0	96.58102	6.951	1	0.0	1.0	5.0	0.0	0.0
6944.445	500.0	100.0	100.0	0	0.0	0.0	0.139	1.0	96.58102	6.952	1	0.0	1.0	5.0	0.0	0.0
6944.445	500.0	100.0	100.0	0	0.0	0.0	0.141	1.0	97.06828	6.952	1	0.0	1.0	5.0	0.0	0.0
6944.445	500.0	100.0	100.0	0	0.0	0.0	0.143	1.0	96.27812	6.952	1	0.0	1.0	5.0	0.0	0.0
6944.445	500.0	100.0	100.0	0	0.0	0.0	0.145	1.0	96.27812	6.952	1	0.0	1.0	5.0	0.0	0.0
6944.445	500.0	100.0	100.0	0	0.0	0.0	0.147	1.0	96.42368	6.952	1	0.0	1.0	5.0	0.0	0.0
6944.445	500.0	100.0	100.0	0	0.0	0.0	0.149	1.0	96.935234	6.952	1	0.0	1.0	5.0	0.0	0.0
6944.445	500.0	100.0	100.0	0	0.0	0.0	0.151	1.0	97.70485	6.952	1	0.0	1.0	5.0	0.0	0.0
6944.445	500.0	100.0	100.0	0	0.0	0.0	0.153	1.0	97.02485	6.952	1	0.0	1.0	6.0	0.0	0.0
6944.445	500.0	100.0	100.0	0	0.0	0.0	0.155	1.0	97.02485	6.952	1	0.0	1.0	6.0	0.0	0.0
6944.445	500.0	100.0	100.0	0	0.0	0.0	0.157	1.0	96.623924	6.952	1	1.0	1.0	7.0	0.0	0.0
0.0	500.0	100.0	100.0	0	0.0	0.0	0.159	1.0	96.410576	6.952	1	1.0	1.0	0.0	0.0	0.0
0.0	500.0	100.0	100.0	0	0.0	0.0	0.161	1.0	96.410576	6.952	1	1.0	1.0	0.0	0.0	0.0
0.0	500.0	100.0	100.0	0	0.0	0.0	0.163	1.0	95.9856	6.952	1	1.0	1.0	0.0	0.0	0.0
0.0	500.0	100.0	100.0	0	0.0	0.0	0.165	1.0	96.008644	6.46	1	1.0	1.0	0.0	0.0	0.0
0.0	500.0	100.0	100.0	0	0.0	0.0	0.167	1.0	96.008644	6.46	1	1.0	1.0	0.0	0.0	0.0
0.0	500.0	100.0	100.0	0	0.0	0.0	0.169	1.0	95.44916	6.004	1	1.0	1.0	0.0	0.0	0.0
0.0	500.0	100.0	100.0	0	0.0	0.0	0.171	1.0	96.47564	5.185	1	1.0	1.0	0.0	0.0	0.0
0.0	500.0	100.0	100.0	0	0.0	0.0	0.172	1.0	96.70195	5.185	1	1.0	1.0	0.0	0.0	0.0
0.0	500.0	100.0	100.0	0	0.0	0.0	0.174	1.0	97.53069	4.818	1	1.0	1.0	0.0	0.0	0.0
0.0	500.0	100.0	100.0	0	0.0	0.0	0.175	1.0	97.53069	4.161	1	1.0	1.0	0.0	0.0	0.0
0.0	500.0	100.0	100.0	0	0.0	0.0	0.176	1.0	98.08578	4.161	1	1.0	1.0	0.0	0.0	0.0
0.0	500.0	100.0	100.0	0	0.0	0.0	0.177	1.0	97.677635	3.867	1	1.0	1.0	0.0	0.0	0.0
0.0	500.0	100.0	100.0	0	0.0	0.0	0.178	1.0	97.677635	3.867	1	1.0	1.0	0.0	0.0	0.0
0.0	500.0	100.0	100.0	0	0.0	0.0	0.179	1.0	97.92145	3.339	1	1.0	1.0	0.0	0.0	0.0
0.0	500.0	100.0	100.0	0	0.0	0.0	0.18	1.0	98.132805	2.883	1	1.0	1.0	0.0	0.0	0.0
0.0	500.0	100.0	100.0	0	0.0	0.0	0.181	1.0	97.52224	2.883	1	1.0	1.0	0.0	0.0	0.0
0.0	500.0	100.0	100.0	0	0.0	0.0	0.181	1.0	98.76371	2.679	1	1.0	1.0	0.0	0.0	0.0
0.0	500.0	100.0	100.0	0	0.0	0.0	0.181	1.0	98.76371	2.313	1	1.0	1.0	0.0	0.0	0.0
0.0	500.0	100.0	100.0	0	0.0	0.0	0.181	1.0	98.28211	2.313	1	1.0	1.0	0.0	0.0	0.0
0.0	500.0	100.0	100.0	0	0.0	0.0	0.181	1.0	96.79428	2.151	1	1.0	1.0	0.0	0.0	0.0
0.0	500.0	100.0	100.0	0	0.0	0.0	0.181	1.0	96.79428	2.151	1	1.0	1.0	0.0	0.0	0.0
0.0	500.0	100.0	100.0	0	0.0	0.0	0.18	1.0	98.89046	1.856	1	1.0	1.0	8.0	0.0	0.0
0.0	500.0	100.0	100.0	0	0.0	0.0	0.18	1.0	98.89046	1.725	1	1.0	1.0	8.0	0.0	0.0
0.0	500.0	100.0	100.0	0	0.0	0.0	0.179	0.0	98.976425	1.725	1	1.0	1.0	0.0	0.0	0.0
0.0	500.0	100.0	100.0	0	0.0	0.0	0.179	0.0	98.8729	1.49	1	1.0	1.0	0.0	0.0	0.0
0.0	500.0	100.0	100.0	0	0.0	0.0	0.178	0.0	99.07308	1.286	1	1.0	1.0	0.0	0.0	0.0
0.0	500.0	100.0	100.0	0	0.0	0.0	0.177	0.0	99.06222	1.286	1	1.0	1.0	0.0	0.0	0.0
0.0	500.0	100.0	100.0	0	0.0	0.0	0.176	0.0	98.90044	1.195	1	1.0	1.0	0.0	0.0	0.0
0.0	500.0	100.0	100.0	0	0.0	0.0	0.175	0.0	98.102394	1.195	1	1.0	1.0	0.0	0.0	0.0
0.0	500.0	100.0	100.0	0	0.0	0.0	0.175	0.0	97.53603	1.032	1	1.0	1.0	0.0	0.0	0.0
0.0	500.0	100.0	100.0	0	0.0	0.0	0.174	0.0	97.53603	0.959	1	1.0	1.0	0.0	0.0	0.0
0.0	500.0	100.0	100.0	0	0.0	0.0	0.173	0.0	97.92606	0.959	1	1.0	1.0	0.0	0.0	0.0
0.0	500.0	100.0	100.0	0	0.0	0.0	0.172	0.0	97.42804	0.829	1	1.0	1.0	0.0	0.0	0.0
0.0	500.0	100.0	100.0	0	0.0	0.0	0.172	0.0	97.42804	0.769	1	1.0	1.0	0.0	0.0	0.0
0.0	500.0	100.0	100.0	0	0.0	0.0	0.171	0.0	97.99569	0.769	1	1.0	1.0	0.0	0.0	0.0
0.0	500.0	100.0	100.0	0	0.0	0.0	0.17	0.0	98.369354	0.664	1	1.0	1.0	0.0	0.0	0.0
0.0	500.0	100.0	100.0	0	0.0	0.0	0.17	0.0	98.369354	0.664	1	1.0	1.0	0.0	0.0	0.0
0.0	500.0	100.0	100.0	0	0.0	0.0	0.169	0.0	98.67065	0.617	1	1.0	1.0	0.0	0.0	0.0
0.0	500.0	100.0	100.0	0	0.0	0.0	0.169	0.0	98.67065	0.533	1	1.0	1.0	0.0	0.0	0.0
0.0	500.0	100.0	100.0	0	0.0	0.0	0.169	0.0	98.314964	0.533	1	1.0	1.0	0.0	0.0	0.0
0.0	500.0	100.0	100.0	0	0.0	0.0	0.169	0.0	97.941376	0.46	1	1.0	1.0	0.0	0.0	0.0
0.0	500.0	100.0	100.0	0	0.0	0.0	0.168	0.0	97.941376	0.427	1	1.0	1.0	0.0	0.0	0.0
0.0	500.0	100.0	100.0	0	0.0	0.0	0.168	0.0	97.35247	0.427	1	1.0	1.0	0.0	0.0	0.0
0.0	500.0	100.0	100.0	0	0.0	0.0	0.168	0.0	97.24814	0.369	1	1.0	1.0	0.0	0.0	0.0
0.0	500.0	100.0	100.0	0	0.0	0.0	0.168	0.0	97.24814	0.369	1	1.0	1.0	0.0	0.0	0.0
0.0	500.0	100.0	100.0	0	0.0	0.0	0.168	0.0	98.25039	0.343	1	1.0	1.0	0.0	0.0	0.0
0.0	500.0	100.0	100.0	0	0.0	0.0	0.167	0.0	98.25039	0.296	1	1.0	1.0	0.0	0.0	0.0
0.0	500.0	100.0	100.0	0	0.0	0.0	0.167	0.0	97.843475	0.296	1	1.0	1.0	0.0	0.0	0.0
0.0	500.0	100.0	100.0	0	0.0	0.0	0.167	0.0	97.38001	0.255	1	1.0	1.0	0.0	0.0	0.0
0.0	500.0	100.0	100.0	0	0.0	0.0	0.166	0.0	97.38001	0.237	1	1.0	1.0	0.0	0.0	0.0
0.0	500.0	100.0	100.0	0	0.0	0.0	0.166	0.0	97.84072	0.237	1	1.0	1.0	0.0	0.0	0.0
0.0	500.0	100.0	100.0	0	0.0	0.0	0.165	0.0	96.88074	0.204	1	1.0	1.0	0.0	0.0	0.0
0.0	500.0	100.0	100.0	0	0.0	0.0	0.165	0.0	96.88074	0.204	1	1.0	1.0	0.0	0.0	0.0
0.0	500.0	100.0	100.0	0	0.0	0.0	0.165	0.0	96.50597	0.19	1	1.0	1.0	0.0	0.0	0.0
0.0	500.0	100.0	100.0	0	0.0	0.0	0.164	0.0	96.50597	0.164	1	1.0	1.0	0.0	0.0	0.0
0.0	500.0	100.0	100.0	0	0.0	0.0	0.164	0.0	97.05278	0.164	1	1.0	1.0	0.0	0.0	0.0
0.0	500.0	100.0	100.0	0	0.0	0.0	0.164	0.0	97.30626	0.152	1	1.0	1.0	0.0	0.0	0.0
0.0	500.0	100.0	100.0	0	0.0	0.0	0.164	0.0	97.30626	0.131	1	1.0	1.0	0.0	0.0	0.0
0.0	500.0	100.0	100.0	0	0.0	0.0	0.164	0.0	97.3701	0.131	1	1.0	1.0	0.0	0.0	0.0
0.0	500.0	100.0	100.0	0	0.0	0.0	0.163	0.0	97.3701	0.122	1	1.0	1.0	0.0	0.0	0.0
0.0	500.0	100.0	100.0	0	0.0	0.0	0.163	0.0	97.11309	0.122	1	1.0	1.0	0.0	0.0	0.0
0.0	500.0	100.0	100.0	0	0.0	0.0	0.163	0.0	97.40822	0.105	1	1.0	1.0	0.0	0.0	0.0
0.0	500.0	100.0	100.0	0	0.0	0.0	0.163	0.0	97.40822	0.097	1	1.0	1.0	0.0	0.0	0.0
0.0	500.0	100.0	100.0	0	0.0	0.0	0.163	0.0	97.43172	0.097	1	1.0	1.0	0.0	0.0	0.0
0.0	500.0	100.0	100.0	0	0.0	0.0	0.164	0.0	97.3783	0.084	1	1.0	1.0	0.0	0.0	0.0
0.0	500.0	100.0	100.0	0	0.0	0.0	0.164	0.0	97.3783	0.072	1	1.0	1.0	0.0	0.0	0.0
0.0	500.0	100.0	100.0	0	0.0	0.0	0.164	0.0	97.03606	0.072	1	1.0	1.0	0.0	0.0	0.0
0.0	500.0	100.0	100.0	0	0.0	0.0	0.164	0.0	97.03606	0.067	1	1.0	1.0	0.0	0.0	0.0
0.0	500.0	100.0	100.0	0	0.0	0.0	0.164	0.0	97.2307	0.067	1	1.0	1.0	0.0	0.0	0.0
0.0	500.0	100.0	100.0	0	0.0	0.0	0.165	0.0	96.71919	0.058	1	1.0	1.0	0.0	0.0	0.0
0.0	500.0	100.0	100.0	0	0.0	0.0	0.165	0.0	96.71919	0.054	1	1.0	1.0	0.0	0.0	0.0
0.0	500.0	100.0	100.0	0	0.0	0.0	0.165	0.0	96.30464	0.054	1	1.0	1.0	0.0	0.0	0.0
0.0	500.0	100.0	100.0	0	0.0	0.0	0.165	0.0	96.17289	0.046	1	1.0	1.0	0.0	0.0	0.0
0.0	500.0	100.0	100.0	0	0.0	0.0	0.166	0.0	96.17289	0.043	1	1.0	1.0	0.0	0.0	0.0
0.0	500.0	100.0	100.0	0	0.0	0.0	0.166	0.0	96.15399	0.043	1	1.0	1.0	0.0	0.0	0.0
0.0	500.0	100.0	100.0	0	0.0	0.0	0.166	0.0	96.57189	0.037	1	1.0	1.0	0.0	0.0	0.0
0.0	500.0	100.0	100.0	0	0.0	0.0	0.166	0.0	96.32991	0.037	1	1.0	1.0	0.0	0.0	0.0
0.0	500.0	100.0	100.0	0	0.0	0.0	0.166	0.0	96.42894	0.034	1	1.0	1.0	0.0	0.0	0.0
0.0	500.0	100.0	100.0	0	0.0	0.0	0.166	0.0	96.42894	0.029	1	1.0	1.0	0.0	0.0	0.0
0.0	500.0	100.0	100.0	0	0.0	0.0	0.166	0.0	97.71663	0.029	1	1.0	1.0	0.0	0.0	0.0
0.0	500.0	100.0	100.0	0	0.0	0.0	0.166	0.0	97.07677	0.027	1	1.0	1.0	0.0	0.0	0.0
0.0	500.0	100.0	100.0	0	0.0	0.0	0.166	0.0	97.07677	0.023	1	1.0	1.0	0.0	0.0	0.0
0.0	500.0	100.0	100.0	0	0.0	0.0	0.166	0.0	97.37479	0.023	1	1.0	1.0	0.0	0.0	0.0
0.0	500.0	100.0	100.0	0	0.0	0.0	0.165	0.0	97.37479	0.02	1	1.0	1.0	0.0	0.0	0.0
0.0	500.0	100.0	100.0	0	0.0	0.0	0.165	0.0	96.986755	0.02	1	1.0	1.0	0.0	0.0	0.0
0.0	500.0	100.0	100.0	0	0.0	0.0	0.165	0.0	97.23686	0.018	1	1.0	1.0	0.0	0.0	0.0
0.0	500.0	100.0	100.0	0	0.0	0.0	0.165	0.0	97.58612	0.016	1	1.0	1.0	0.0	0.0	0.0
0.0	500.0	100.0	100.0	0	0.0	0.0	0.165	0.0	97.75131	0.016	1	1.0	1.0	0.0	0.0	0.0
0.0	500.0	100.0	100.0	0	0.0	0.0	0.164	0.0	97.65509	0.014	1	1.0	1.0	0.0	0.0	0.0
0.0	500.0	100.0	100.0	0	0.0	0.0	0.164	0.0	97.65509	0.012	1	1.0	1.0	0.0	0.0	0.0
0.0	500.0	100.0	100.0	0	0.0	0.0	0.164	0.0	97.82785	0.012	1	1.0	1.0	0.0	0.0	0.0
0.0	500.0	100.0	100.0	0	0.0	0.0	0.164	0.0	97.82785	0.011	1	1.0	1.0	0.0	0.0	0.0
0.0	500.0	100.0	100.0	0	0.0	0.0	0.164	0.0	98.00036	0.011	1	1.0	1.0	0.0	0.0	0.0
0.0	500.0	100.0	100.0	0	0.0	0.0	0.164	0.0	98.17055	0.009	1	1.0	1.0	0.0	0.0	0.0
0.0	500.0	100.0	100.0	0	0.0	0.0	0.164	0.0	99.1834	0.008	1	1.0	1.0	0.0	0.0	0.0
0.0	500.0	100.0	100.0	0	0.0	0.0	0.164	0.0	98.59334	0.008	1	1.0	1.0	0.0	0.0	0.0
0.0	500.0	100.0	100.0	0	0.0	0.0	0.164	0.0	98.98326	0.007	1	1.0	1.0	0.0	0.0	0.0
0.0	500.0	100.0	100.0	0	0.0	0.0	0.164	0.0	98.98326	0.006	1	1.0	1.0	0.0	0.0	0.0
0.0	500.0	100.0	100.0	0	0.0	0.0	0.164	0.0	99.07451	0.006	1	1.0	1.0	0.0	0.0	0.0
0.0	500.0	100.0	100.0	0	0.0	0.0	0.164	0.0	99.07451	0.006	1	1.0	1.0	0.0	0.0	0.0
0.0	500.0	100.0	100.0	0	0.0	0.0	0.164	0.0	99.71925	0.006	1	1.0	1.0	0.0	0.0	0.0
0.0	500.0	100.0	100.0	0	0.0	0.0	0.164	0.0	99.461235	0.005	1	1.0	1.0	0.0	0.0	0.0
0.0	500.0	100.0	100.0	0	0.0	0.0	0.164	0.0	99.461235	0.004	1	1.0	1.0	0.0	0.0	0.0
0.0	500.0	100.0	100.0	0	0.0	0.0	0.164	0.0	99.44293	0.004	1	1.0	1.0	0.0	0.0	0.0
0.0	500.0	100.0	100.0	0	0.0	0.0	0.164	0.0	99.27206	0.003	1	1.0	1.0	0.0	0.0	0.0
0.0	500.0	100.0	100.0	0	0.0	0.0	0.164	0.0	99.282036	0.003	1	1.0	1.0	0.0	0.0	0.0
0.0	500.0	100.0	100.0	0	0.0	0.0	0.164	0.0	98.74246	0.003	1	1.0	1.0	0.0	0.0	0.0
0.0	500.0	100.0	100.0	0	0.0	0.0	0.164	0.0	98.74246	0.002	1	1.0	1.0	0.0	0.0	0.0
0.0	500.0	100.0	100.0	0	0.0	0.0	0.164	0.0	98.966385	0.002	1	1.0	1.0	0.0	0.0	0.0
0.0	500.0	100.0	100.0	0	0.0	0.0	0.164	0.0	99.09862	0.002	1	1.0	1.0	0.0	0.0	0.0
0.0	500.0	100.0	100.0	0	0.0	0.0	0.164	0.0	99.09862	0.001	1	1.0	1.0	0.0	0.0	0.0
0.0	500.0	100.0	100.0	0	0.0	0.0	0.164	0.0	98.45127	0.001	1	1.0	1.0	0.0	0.0	0.0
0.0	500.0	100.0	100.0	0	0.0	0.0	0.164	0.0	98.25239	0.001	1	1.0	1.0	0.0	0.0	0.0
0.0	500.0	100.0	100.0	0	0.0	0.0	0.164	0.0	98.25239	0.001	1	1.0	1.0	0.0	0.0	0.0
0.0	500.0	100.0	100.0	0	0.0	0.0	0.164	0.0	96.93654	0.001	1	1.0	1.0	0.0	0.0	0.0
0.0	500.0	100.0	100.0	0	0.0	0.0	0.164	0.0	96.93654	0.001	1	1.0	1.0	0.0	0.0	0.0
0.0	500.0	100.0	100.0	0	0.0	0.0	0.164	0.0	96.81232	0.001	1	1.0	1.0	0.0	0.0	0.0
0.0	500.0	100.0	100.0	0	0.0	0.0	0.164	0.0	97.54729	0.0	1	1.0	1.0	0.0	0.0	0.0
0.0	500.0	100.0	100.0	0	0.0	0.0	0.164	0.0	97.54729	0.0	1	1.0	1.0	0.0	0.0	0.0
0.0	500.0	100.0	100.0	0	0.0	0.0	0.164	0.0	97.30493	0.0	1	1.0	1.0	0.0	0.0	0.0
0.0	500.0	100.0	100.0	0	0.0	0.0	0.164	0.0	97.75339	0.0	1	1.0	1.0	0.0	0.0	0.0
0.0	500.0	100.0	100.0	0	0.0	0.0	0.164	0.0	97.75339	0.0	1	1.0	1.0	0.0	0.0	0.0
0.0	500.0	100.0	100.0	0	0.0	0.0	0.164	0.0	98.60384	0.0	1	1.0	1.0	0.0	0.0	0.0
0.0	500.0	100.0	100.0	0	0.0	0.0	0.163	0.0	98.60384	0.0	1	1.0	1.0	0.0	0.0	0.0
0.0	500.0	100.0	100.0	0	0.0	0.0	0.163	0.0	98.60021	0.0	1	1.0	1.0	0.0	0.0	0.0
0.0	500.0	100.0	100.0	0	0.0	0.0	0.163	0.0	98.71322	0.0	1	1.0	1.0	0.0	0.0	0.0
0.0	500.0	100.0	100.0	0	0.0	0.0	0.163	0.0	98.71322	0.0	1	1.0	1.0	0.0	0.0	0.0
0.0	500.0	100.0	100.0	0	0.0	0.0	0.162	0.0	98.519966	0.0	1	1.0	1.0	0.0	0.0	0.0
0.0	500.0	100.0	100.0	0	0.0	0.0	0.162	0.0	98.952835	0.0	1	1.0	1.0	0.0	0.0	0.0
0.0	500.0	100.0	100.0	0	0.0	0.0	0.161	0.0	98.952835	0.0	1	1.0	1.0	0.0	0.0	0.0
0.0	500.0	100.0	100.0	0	0.0	0.0	0.161	0.0	98.15683	0.0	1	1.0	1.0	0.0	0.0	0.0
0.0	500.0	100.0	100.0	0	0.0	0.0	0.16	0.0	98.01578	0.0	1	1.0	1.0	0.0	0.0	0.0
0.0	500.0	100.0	100.0	0	0.0	0.0	0.159	0.0	97.69187	0.0	1	1.0	1.0	0.0	0.0	0.0
0.0	500.0	100.0	100.0	0	0.0	0.0	0.158	0.0	98.018036	0.0	1	1.0	1.0	0.0	0.0	0.0
0.0	500.0	100.0	100.0	0	0.0	0.0	0.158	0.0	98.018036	0.0	1	1.0	1.0	0.0	0.0	0.0
0.0	500.0	100.0	100.0	0	0.0	0.0	0.157	0.0	96.8153	0.0	1	1.0	1.0	0.0	0.0	0.0
0.0	500.0	100.0	100.0	0	0.0	0.0	0.157	0.0	96.27728	0.0	1	1.0	1.0	0.0	0.0	0.0
0.0	500.0	100.0	100.0	0	0.0	0.0	0.156	0.0	96.27728	0.0	1	1.0	1.0	0.0	0.0	0.0
0.0	500.0	100.0	100.0	0	0.0	0.0	0.155	0.0	96.65636	0.0	1	1.0	1.0	0.0	0.0	0.0
0.0	500.0	100.0	100.0	0	0.0	0.0	0.154	0.0	96.65636	0.0	1	1.0	1.0	0.0	0.0	0.0
0.0	500.0	100.0	100.0	0	0.0	0.0	0.153	0.0	97.29837	0.0	1	1.0	1.0	0.0	0.0	0.0
0.0	500.0	100.0	100.0	0	0.0	0.0	0.152	0.0	97.81013	0.0	1	1.0	1.0	0.0	0.0	0.0
0.0	500.0	100.0	100.0	0	0.0	0.0	0.151	0.0	97.81013	0.0	1	1.0	1.0	0.0	0.0	0.0
0.0	500.0	100.0	100.0	0	0.0	0.0	0.151	0.0	97.84534	0.0	1	1.0	1.0	0.0	0.0	0.0
0.0	500.0	100.0	100.0	0	0.0	0.0	0.15	0.0	97.62018	0.0	1	1.0	1.0	0.0	0.0	0.0
0.0	500.0	100.0	100.0	0	0.0	0.0	0.149	0.0	97.62018	0.0	1	1.0	1.0	0.0	0.0	0.0
0.0	500.0	100.0	100.0	0	0.0	0.0	0.148	0.0	97.47485	0.0	1	1.0	1.0	0.0	0.0	0.0
0.0	500.0	100.0	100.0	0	0.0	0.0	0.147	0.0	97.47485	0.0	1	1.0	1.0	0.0	0.0	0.0
0.0	500.0	100.0	100.0	0	0.0	0.0	0.146	0.0	97.16208	0.0	1	1.0	1.0	0.0	0.0	0.0
0.0	500.0	100.0	100.0	0	0.0	0.0	0.144	0.0	97.06389	0.0	1	1.0	1.0	0.0	0.0	0.0
0.0	500.0	100.0	100.0	0	0.0	0.0	0.143	0.0	97.06389	0.0	1	1.0	1.0	0.0	0.0	0.0
0.0	500.0	100.0	100.0	0	0.0	0.0	0.142	0.0	97.27611	0.0	1	1.0	1.0	0.0	0.0	0.0
0.0	500.0	100.0	100.0	0	0.0	0.0	0.14	0.0	97.51872	0.0	1	1.0	1.0	0.0	0.0	0.0
0.0	500.0	100.0	100.0	0	0.0	0.0	0.138	0.0	97.51872	0.0	1	1.0	1.0	0.0	0.0	0.0
0.0	500.0	100.0	100.0	0	0.0	0.0	0.136	0.0	97.389404	0.0	1	1.0	1.0	0.0	0.0	0.0
0.0	500.0	100.0	100.0	0	0.0	0.0	0.134	0.0	97.389404	0.0	1	1.0	1.0	0.0	0.0	0.0
0.0	500.0	100.0	100.0	0	0.0	0.0	0.132	0.0	97.43124	0.0	1	1.0	1.0	0.0	0.0	0.0
0.0	500.0	100.0	100.0	0	0.0	0.0	0.13	0.0	97.26559	0.0	1	1.0	1.0	0.0	0.0	0.0
0.0	500.0	100.0	100.0	0	0.0	0.0	0.127	0.0	97.26559	0.0	1	1.0	1.0	0.0	0.0	0.0
0.0	500.0	100.0	100.0	0	0.0	0.0	0.125	0.0	97.31372	0.0	1	1.0	1.0	0.0	0.0	0.0
0.0	500.0	100.0	100.0	0	0.0	0.0	0.122	0.0	97.68775	0.0	1	1.0	1.0	0.0	0.0	0.0
0.0	500.0	100.0	100.0	0	0.0	0.0	0.119	0.0	97.68775	0.0	1	1.0	1.0	0.0	0.0	0.0
0.0	500.0	100.0	100.0	0	0.0	0.0	0.116	0.0	98.45456	0.0	1	1.0	1.0	0.0	0.0	0.0
0.0	500.0	100.0	100.0	0	0.0	0.0	0.114	0.0	98.45456	0.0	1	1.0	1.0	0.0	0.0	0.0
0.0	500.0	100.0	100.0	0	0.0	0.0	0.111	0.0	98.691345	0.0	1	1.0	1.0	0.0	0.0	0.0
0.0	500.0	100.0	100.0	0	0.0	0.0	0.108	0.0	99.398285	0.0	1	1.0	1.0	0.0	0.0	0.0
0.0	500.0	100.0	100.0	0	0.0	0.0	0.104	0.0	99.398285	0.0	1	1.0	1.0	0.0	0.0	0.0
0.0	500.0	100.0	100.0	0	0.0	0.0	0.101	0.0	99.07003	0.0	1	1.0	1.0	0.0	0.0	0.0
0.0	500.0	100.0	100.0	0	0.0	0.0	0.098	0.0	98.92282	0.0	1	1.0	1.0	0.0	0.0	0.0
0.0	500.0	100.0	100.0	0	0.0	0.0	0.095	0.0	98.92282	0.0	1	1.0	1.0	0.0	0.0	0.0
0.0	500.0	100.0	100.0	0	0.0	0.0	0.092	0.0	98.11623	0.0	1	1.0	1.0	0.0	0.0	0.0
0.0	500.0	100.0	100.0	0	0.0	0.0	0.09	0.0	98.11623	0.0	1	1.0	1.0	0.0	0.0	0.0
0.0	500.0	100.0	100.0	0	0.0	0.0	0.087	0.0	98.07873	0.0	1	1.0	1.0	0.0	0.0	0.0
0.0	500.0	100.0	100.0	0	0.0	0.0	0.084	0.0	98.23844	0.0	1	1.0	1.0	0.0	0.0	0.0
0.0	500.0	100.0	100.0	0	0.0	0.0	0.082	0.0	98.23844	0.0	1	1.0	1.0	0.0	0.0	0.0
0.0	500.0	100.0	100.0	0	0.0	0.0	0.079	0.0	98.06972	0.0	1	1.0	1.0	0.0	0.0	0.0
0.0	500.0	100.0	100.0	0	0.0	0.0	0.077	0.0	97.51929	0.0	1	1.0	1.0	0.0	0.0	0.0
0.0	500.0	100.0	100.0	0	0.0	0.0	0.074	0.0	97.51929	0.0	1	1.0	1.0	0.0	0.0	0.0
0.0	500.0	100.0	100.0	0	0.0	0.0	0.072	0.0	98.21527	0.0	1	1.0	1.0	0.0	0.0	0.0
0.0	500.0	100.0	100.0	0	0.0	0.0	0.069	0.0	98.21527	0.0	1	1.0	1.0	0.0	0.0	0.0
0.0	500.0	100.0	100.0	0	0.0	0.0	0.067	0.0	97.59	0.0	1	1.0	1.0	0.0	0.0	0.0
0.0	500.0	100.0	100.0	0	0.0	0.0	0.065	0.0	98.418976	0.0	1	1.0	1.0	0.0	0.0	0.0
0.0	500.0	100.0	100.0	0	0.0	0.0	0.063	0.0	98.418976	0.0	1	1.0	1.0	0.0	0.0	0.0
0.0	500.0	100.0	100.0	0	0.0	0.0	0.06	0.0	97.71414	0.0	1	1.0	1.0	0.0	0.0	0.0
0.0	500.0	100.0	100.0	0	0.0	0.0	0.058	0.0	97.712616	0.0	1	1.0	1.0	0.0	0.0	0.0
0.0	500.0	100.0	100.0	0	0.0	0.0	0.056	0.0	97.712616	0.0	1	1.0	1.0	0.0	0.0	0.0
0.0	500.0	100.0	100.0	0	0.0	0.0	0.054	0.0	97.561066	0.0	1	1.0	1.0	0.0	0.0	0.0
0.0	500.0	100.0	100.0	0	0.0	0.0	0.051	0.0	97.561066	0.0	1	1.0	1.0	0.0	0.0	0.0
0.0	500.0	100.0	100.0	0	0.0	0.0	0.049	0.0	98.09	0.0	1	1.0	1.0	0.0	0.0	0.0
0.0	500.0	100.0	100.0	0	0.0	0.0	0.048	0.0	98.2922	0.0	1	1.0	1.0	0.0	0.0	0.0
0.0	500.0	100.0	100.0	0	0.0	0.0	0.045	0.0	98.2922	0.0	1	1.0	1.0	0.0	0.0	0.0
0.0	500.0	100.0	100.0	0	0.0	0.0	0.043	0.0	98.279106	0.0	1	1.0	1.0	0.0	0.0	0.0
0.0	500.0	100.0	100.0	0	0.0	0.0	0.042	0.0	97.944046	0.0	1	1.0	1.0	0.0	0.0	0.0
0.0	500.0	100.0	100.0	0	0.0	0.0	0.039	0.0	98.659134	0.0	1	1.0	1.0	0.0	0.0	0.0
0.0	500.0	100.0	100.0	0	0.0	0.0	0.037	0.0	98.03429	0.0	1	1.0	1.0	0.0	0.0	0.0
0.0	500.0	100.0	100.0	0	0.0	0.0	0.035	0.0	98.03429	0.0	1	1.0	1.0	0.0	0.0	0.0
0.0	500.0	100.0	100.0	0	0.0	0.0	0.033	0.0	97.1353	0.0	1	1.0	1.0	0.0	0.0	0.0
0.0	500.0	100.0	100.0	0	0.0	0.0	0.031	0.0	96.40534	0.0	1	1.0	1.0	0.0	0.0	0.0
0.0	500.0	100.0	100.0	0	0.0	0.0	0.029	0.0	96.40534	0.0	1	1.0	1.0	0.0	0.0	0.0
0.0	500.0	100.0	100.0	0	0.0	0.0	0.027	0.0	95.88691	0.0	1	1.0	1.0	0.0	0.0	0.0
0.0	500.0	100.0	100.0	0	0.0	0.0	0.025	0.0	95.21383	0.0	1	1.0	1.0	0.0	0.0	0.0
0.0	500.0	100.0	100.0	0	0.0	0.0	0.023	0.0	95.21383	0.0	1	1.0	1.0	0.0	0.0	0.0
0.0	500.0	100.0	100.0	0	0.0	0.0	0.021	0.0	95.34894	0.0	1	1.0	1.0	0.0	0.0	0.0
0.0	500.0	100.0	100.0	0	0.0	0.0	0.019	0.0	95.0903	0.0	1	1.0	1.0	0.0	0.0	0.0
0.0	500.0	100.0	100.0	0	0.0	0.0	0.016	0.0	94.80795	0.0	1	1.0	1.0	0.0	0.0	0.0
0.0	500.0	100.0	100.0	0	0.0	0.0	0.014	0.0	96.66538	0.0	1	1.0	1.0	0.0	0.0	0.0
0.0	500.0	100.0	100.0	0	0.0	0.0	0.012	0.0	96.66538	0.0	1	1.0	1.0	0.0	0.0	0.0
0.0	500.0	100.0	100.0	0	0.0	0.0	0.01	0.0	96.08357	0.0	1	1.0	1.0	0.0	0.0	0.0
0.0	500.0	100.0	100.0	0	0.0	0.0	0.008	0.0	96.284775	0.0	1	1.0	1.0	0.0	0.0	0.0
0.0	500.0	100.0	100.0	0	0.0	0.0	0.006	0.0	96.284775	0.0	1	1.0	1.0	0.0	0.0	0.0
0.0	500.0	100.0	100.0	0	0.0	0.0	0.004	0.0	96.1264	0.0	1	1.0	1.0	0.0	0.0	0.0
0.0	500.0	100.0	100.0	0	0.0	0.0	0.002	0.0	96.1264	0.0	1	1.0	1.0	0.0	0.0	0.0
0.0	500.0	100.0	100.0	0	0.0	0.0	0.0	0.0	96.70391	0.0	1	1.0	1.0	0.0	0.0	0.0
0.0	500.0	100.0	100.0	0	0.0	0.0	-0.001	0.0	97.08049	0.0	1	1.0	1.0	0.0	0.0	0.0
0.0	500.0	100.0	100.0	0	0.0	0.0	-0.003	0.0	97.08049	0.0	1	1.0	1.0	0.0	0.0	0.0
0.0	500.0	100.0	100.0	0	0.0	0.0	-0.004	0.0	97.01863	0.0	1	1.0	1.0	0.0	0.0	0.0
0.0	500.0	100.0	100.0	0	0.0	0.0	-0.006	0.0	96.566605	0.0	1	1.0	1.0	0.0	0.0	0.0
0.0	500.0	100.0	100.0	0	0.0	0.0	-0.008	0.0	96.566605	0.0	1	1.0	1.0	0.0	0.0	0.0
0.0	500.0	100.0	100.0	0	0.0	0.0	-0.009	0.0	95.599884	0.0	1	1.0	1.0	0.0	0.0	0.0
0.0	500.0	100.0	100.0	0	0.0	0.0	-0.011	0.0	95.599884	0.0	1	1.0	1.0	0.0	0.0	0.0
0.0	500.0	100.0	100.0	0	0.0	0.0	-0.012	0.0	95.04516	0.0	1	1.0	1.0	0.0	0.0	0.0
0.0	500.0	100.0	100.0	0	0.0	0.0	-0.013	0.0	94.743385	0.0	1	1.0	1.0	0.0	0.0	0.0
0.0	500.0	100.0	100.0	0	0.0	0.0	-0.015	0.0	94.743385	0.0	1	1.0	1.0	0.0	0.0	0.0
0.0	500.0	100.0	100.0	0	0.0	0.0	-0.016	0.0	95.691414	0.0	1	1.0	1.0	0.0	0.0	0.0
0.0	500.0	100.0	100.0	0	0.0	0.0	-0.017	0.0	96.13976	0.0	1	1.0	1.0	0.0	0.0	0.0
0.0	500.0	100.0	100.0	0	0.0	0.0	-0.018	0.0	96.13976	0.0	1	1.0	1.0	0.0	0.0	0.0
0.0	500.0	100.0	100.0	0	0.0	0.0	-0.019	0.0	95.91959	0.0	1	1.0	1.0	0.0	0.0	0.0
0.0	500.0	100.0	100.0	0	0.0	0.0	-0.02	0.0	95.91959	0.0	1	1.0	1.0	0.0	0.0	0.0
0.0	500.0	100.0	100.0	0	0.0	0.0	-0.021	0.0	97.4782	0.0	1	1.0	1.0	0.0	0.0	0.0
0.0	500.0	100.0	100.0	0	0.0	0.0	-0.022	0.0	97.90647	0.0	1	1.0	1.0	0.0	0.0	0.0
0.0	500.0	100.0	100.0	0	0.0	0.0	-0.022	0.0	97.90647	0.0	1	1.0	1.0	0.0	0.0	0.0
0.0	500.0	100.0	100.0	0	0.0	0.0	-0.023	0.0	97.7498	0.0	1	1.0	1.0	0.0	0.0	0.0
0.0	500.0	100.0	100.0	0	0.0	0.0	-0.024	0.0	98.10884	0.0	1	1.0	1.0	0.0	0.0	0.0
0.0	500.0	100.0	100.0	0	0.0	0.0	-0.024	0.0	98.10884	0.0	1	1.0	1.0	0.0	0.0	0.0
0.0	500.0	100.0	100.0	0	0.0	0.0	-0.025	0.0	97.8647	0.0	1	1.0	1.0	0.0	0.0	0.0
0.0	500.0	100.0	100.0	0	0.0	0.0	-0.025	0.0	97.8647	0.0	1	1.0	1.0	0.0	0.0	0.0
0.0	500.0	100.0	100.0	0	0.0	0.0	-0.026	0.0	98.168106	0.0	1	1.0	1.0	0.0	0.0	0.0
0.0	500.0	100.0	100.0	0	0.0	0.0	-0.026	0.0	97.65349	0.0	1	1.0	1.0	0.0	0.0	0.0
0.0	500.0	100.0	100.0	0	0.0	0.0	-0.026	0.0	97.81195	0.0	1	1.0	1.0	0.0	0.0	0.0
0.0	500.0	100.0	100.0	0	0.0	0.0	-0.026	0.0	97.715355	0.0	1	1.0	1.0	0.0	0.0	0.0
0.0	500.0	100.0	100.0	0	0.0	0.0	-0.026	0.0	97.715355	0.0	1	1.0	1.0	0.0	0.0	0.0
0.0	500.0	100.0	100.0	0	0.0	0.0	-0.026	0.0	98.63096	0.0	1	1.0	1.0	0.0	0.0	0.0
0.0	500.0	100.0	100.0	0	0.0	0.0	-0.026	0.0	98.19152	0.0	1	1.0	1.0	0.0	0.0	0.0
0.0	500.0	100.0	100.0	0	0.0	0.0	-0.026	0.0	98.19152	0.0	1	1.0	1.0	0.0	0.0	0.0
0.0	500.0	100.0	100.0	0	0.0	0.0	-0.026	0.0	97.634026	0.0	1	1.0	1.0	0.0	0.0	0.0
0.0	500.0	100.0	100.0	0	0.0	0.0	-0.026	0.0	97.59908	0.0	1	1.0	1.0	0.0	0.0	0.0
0.0	500.0	100.0	100.0	0	0.0	0.0	-0.026	0.0	97.59908	0.0	1	1.0	1.0	0.0	0.0	0.0
0.0	500.0	100.0	100.0	0	0.0	0.0	-0.026	0.0	96.41117	0.0	1	1.0	1.0	0.0	0.0	0.0
0.0	500.0	100.0	100.0	0	0.0	0.0	-0.026	0.0	96.41117	0.0	1	1.0	1.0	0.0	0.0	0.0
0.0	500.0	100.0	100.0	0	0.0	0.0	-0.026	0.0	96.74575	0.0	1	1.0	1.0	0.0	0.0	0.0
0.0	500.0	100.0	100.0	0	0.0	0.0	-0.026	0.0	96.49585	0.0	1	1.0	1.0	0.0	0.0	0.0
0.0	500.0	100.0	100.0	0	0.0	0.0	-0.026	0.0	96.49585	0.0	1	1.0	1.0	0.0	0.0	0.0
0.0	500.0	100.0	100.0	0	0.0	0.0	-0.026	0.0	96.484665	0.0	1	1.0	1.0	0.0	0.0	0.0
0.0	500.0	100.0	100.0	0	0.0	0.0	-0.026	0.0	96.427345	0.0	1	1.0	1.0	0.0	0.0	0.0
0.0	500.0	100.0	100.0	0	0.0	0.0	-0.026	0.0	96.427345	0.0	1	1.0	1.0	0.0	0.0	0.0
0.0	500.0	100.0	100.0	0	0.0	0.0	-0.026	0.0	94.81207	0.0	1	1.0	1.0	0.0	0.0	0.0
0.0	500.0	100.0	100.0	0	0.0	0.0	-0.026	0.0	94.81207	0.0	1	1.0	1.0	0.0	0.0	0.0
0.0	500.0	100.0	100.0	0	0.0	0.0	-0.026	0.0	97.12576	0.0	1	1.0	1.0	0.0	0.0	0.0
0.0	500.0	100.0	100.0	0	0.0	0.0	-0.026	0.0	97.35582	0.0	1	1.0	1.0	0.0	0.0	0.0
0.0	500.0	100.0	100.0	0	0.0	0.0	-0.026	0.0	97.35582	0.0	1	1.0	1.0	0.0	0.0	0.0
0.0	500.0	100.0	100.0	0	0.0	0.0	-0.026	0.0	98.13216	0.0	1	1.0	1.0	0.0	0.0	0.0
0.0	500.0	100.0	100.0	0	0.0	0.0	-0.026	0.0	98.1468	0.0	1	1.0	1.0	0.0	0.0	0.0
0.0	500.0	100.0	100.0	0	0.0	0.0	-0.026	0.0	98.1468	0.0	1	1.0	1.0	0.0	0.0	0.0
0.0	500.0	100.0	100.0	0	0.0	0.0	-0.026	0.0	98.111145	0.0	1	1.0	1.0	0.0	0.0	0.0
0.0	500.0	100.0	100.0	0	0.0	0.0	-0.026	0.0	98.111145	0.0	1	1.0	1.0	0.0	0.0	0.0
0.0	500.0	100.0	100.0	0	0.0	0.0	-0.026	0.0	96.51672	0.0	1	1.0	1.0	0.0	0.0	0.0
0.0	500.0	100.0	100.0	0	0.0	0.0	-0.026	0.0	96.43013	0.0	1	1.0	1.0	0.0	0.0	0.0
0.0	500.0	100.0	100.0	0	0.0	0.0	-0.026	0.0	96.43013	0.0	1	1.0	1.0	0.0	0.0	0.0
0.0	500.0	100.0	100.0	0	0.0	0.0	-0.026	0.0	96.81785	0.0	1	1.0	1.0	0.0	0.0	0.0
0.0	500.0	100.0	100.0	0	0.0	0.0	-0.026	0.0	96.95734	0.0	1	1.0	1.0	0.0	0.0	0.0
0.0	500.0	100.0	100.0	0	0.0	0.0	-0.026	0.0	97.016495	0.0	1	1.0	1.0	0.0	0.0	0.0
0.0	500.0	100.0	100.0	0	0.0	0.0	-0.026	0.0	96.69798	0.0	1	1.0	1.0	0.0	0.0	0.0
0.0	500.0	100.0	100.0	0	0.0	0.0	-0.026	0.0	96.69798	0.0	1	1.0	1.0	0.0	0.0	0.0
0.0	500.0	100.0	100.0	0	0.0	0.0	-0.026	0.0	95.5833	0.0	1	1.0	1.0	0.0	0.0	0.0
0.0	500.0	100.0	100.0	0	0.0	0.0	-0.026	0.0	95.75486	0.0	1	1.0	1.0	0.0	0.0	0.0
0.0	500.0	100.0	100.0	0	0.0	0.0	-0.026	0.0	95.75486	0.0	1	1.0	1.0	0.0	0.0	0.0
0.0	500.0	100.0	100.0	0	0.0	0.0	-0.026	0.0	95.90784	0.0	1	1.0	1.0	0.0	0.0	0.0
0.0	500.0	100.0	100.0	0	0.0	0.0	-0.026	0.0	96.22501	0.0	1	1.0	1.0	0.0	0.0	0.0
0.0	500.0	100.0	100.0	0	0.0	0.0	-0.026	0.0	96.22501	0.0	1	1.0	1.0	0.0	0.0	0.0
0.0	500.0	100.0	100.0	0	0.0	0.0	-0.026	0.0	96.52192	0.0	1	1.0	1.0	0.0	0.0	0.0
0.0	500.0	100.0	100.0	0	0.0	0.0	-0.026	0.0	96.52192	0.0	1	1.0	1.0	0.0	0.0	0.0
0.0	500.0	100.0	100.0	0	0.0	0.0	-0.026	0.0	96.44555	0.0	1	1.0	1.0	0.0	0.0	0.0
0.0	500.0	100.0	100.0	0	0.0	0.0	-0.026	0.0	97.024185	0.0	1	1.0	1.0	0.0	0.0	0.0
0.0	500.0	100.0	100.0	0	0.0	0.0	-0.026	0.0	97.024185	0.0	1	1.0	1.0	0.0	0.0	0.0
0.0	500.0	100.0	100.0	0	0.0	0.0	-0.026	0.0	96.468025	0.0	1	1.0	1.0	0.0	0.0	0.0
0.0	500.0	100.0	100.0	0	0.0	0.0	-0.026	0.0	97.09992	0.0	1	1.0	1.0	0.0	0.0	0.0
0.0	500.0	100.0	100.0	0	0.0	0.0	-0.026	0.0	97.09992	0.0	1	1.0	1.0	0.0	0.0	0.0
0.0	500.0	100.0	100.0	0	0.0	0.0	-0.026	0.0	96.89966	0.0	1	1.0	1.0	0.0	0.0	0.0
0.0	500.0	100.0	100.0	0	0.0	0.0	-0.025	0.0	96.89966	0.0	1	1.0	1.0	0.0	0.0	0.0
0.0	500.0	100.0	100.0	0	0.0	0.0	-0.025	0.0	96.388504	0.0	1	1.0	1.0	2.0	0.0	0.0
0.0	500.0	100.0	100.0	0	0.0	0.0	-0.025	0.0	96.22272	0.0	1	1.0	1.0	4.0	0.0	0.0
0.0	500.0	100.0	100.0	0	0.0	0.0	-0.025	0.0	96.22272	0.0	1	1.0	1.0	4.0	0.0	0.0
8333.334	600.0	100.0	100.0	0	0.0	0.0	-0.025	0.0	95.895035	0.0	1	1.0	1.0	4.0	0.0	0.0
8333.334	600.0	100.0	100.0	0	0.0	0.0	-0.025	0.0	96.53139	0.0	1	1.0	1.0	4.0	0.0	0.0
8333.334	600.0	100.0	100.0	0	0.0	0.0	-0.025	0.0	96.53139	0.588	1	1.0	1.0	4.0	0.0	0.0
8333.334	600.0	100.0	100.0	0	0.0	0.0	-0.024	0.0	95.96356	0.588	1	1.0	1.0	4.0	0.0	0.0
8333.334	600.0	100.0	100.0	0	0.0	0.0	-0.024	0.0	95.96356	1.137	1	1.0	1.0	4.0	0.0	0.0
8333.334	600.0	100.0	100.0	0	0.0	0.0	-0.024	0.0	95.81501	1.137	1	1.0	1.0	4.0	0.0	0.0
8333.334	600.0	100.0	100.0	0	0.0	0.0	-0.023	0.0	96.18239	2.12	1	1.0	1.0	4.0	0.0	0.0
8333.334	600.0	100.0	100.0	0	0.0	0.0	-0.023	0.0	96.18239	2.56	1	1.0	1.0	4.0	0.0	0.0
8333.334	600.0	100.0	100.0	0	0.0	0.0	-0.022	0.0	96.06332	2.56	1	1.0	1.0	4.0	0.0	0.0
8333.334	600.0	100.0	100.0	0	0.0	0.0	-0.022	0.0	95.99731	3.349	1	1.0	1.0	4.0	0.0	0.0
8333.334	600.0	100.0	100.0	0	0.0	0.0	-0.021	0.0	95.99731	3.702	1	1.0	1.0	4.0	0.0	0.0
8333.334	600.0	100.0	100.0	0	0.0	0.0	-0.021	0.0	96.144684	3.702	1	1.0	1.0	4.0	0.0	0.0
8333.334	600.0	100.0	100.0	0	0.0	0.0	-0.02	0.0	96.144684	4.336	1	1.0	1.0	4.0	0.0	0.0
8333.334	600.0	100.0	100.0	0	0.0	0.0	-0.02	0.0	95.78099	4.336	1	1.0	1.0	4.0	0.0	0.0
8333.334	600.0	100.0	100.0	0	0.0	0.0	-0.019	0.0	96.25856	4.882	1	1.0	1.0	4.0	0.0	0.0
8333.334	600.0	100.0	100.0	0	0.0	0.0	-0.019	0.0	96.25856	5.127	1	1.0	1.0	4.0	0.0	0.0
8333.334	600.0	100.0	100.0	0	0.0	0.0	-0.018	0.0	96.60147	5.127	1	1.0	1.0	4.0	0.0	0.0
8333.334	600.0	100.0	100.0	0	0.0	0.0	-0.017	0.0	95.91406	5.566	1	1.0	1.0	4.0	0.0	0.0
8333.334	600.0	100.0	100.0	0	0.0	0.0	-0.017	0.0	95.91406	5.763	1	1.0	1.0	4.0	0.0	0.0
8333.334	600.0	100.0	100.0	0	0.0	0.0	-0.016	0.0	95.936264	5.763	1	1.0	1.0	4.0	0.0	0.0
8333.334	600.0	100.0	100.0	0	0.0	0.0	-0.015	0.0	95.936264	6.115	1	1.0	1.0	4.0	0.0	0.0
8333.334	600.0	100.0	100.0	0	0.0	0.0	-0.014	0.0	96.52821	6.115	1	1.0	1.0	4.0	0.0	0.0
8333.334	600.0	100.0	100.0	0	0.0	0.0	-0.013	0.0	96.59761	6.272	1	1.0	1.0	4.0	0.0	0.0
8333.334	600.0	100.0	100.0	0	0.0	0.0	-0.012	0.0	96.59761	6.554	1	1.0	1.0	4.0	0.0	0.0
8333.334	600.0	100.0	100.0	0	0.0	0.0	-0.011	0.0	96.11389	6.554	1	1.0	1.0	4.0	0.0	0.0
8333.334	600.0	100.0	100.0	0	0.0	0.0	-0.009	0.0	95.90116	6.68	1	1.0	1.0	4.0	0.0	0.0
8333.334	600.0	100.0	100.0	0	0.0	0.0	-0.008	0.0	96.33586	6.908	1	1.0	1.0	4.0	0.0	0.0
8333.334	600.0	100.0	100.0	0	0.0	0.0	-0.006	0.0	96.58939	6.908	1	1.0	1.0	5.0	0.0	0.0
8333.334	600.0	100.0	100.0	0	0.0	0.0	-0.004	0.0	96.58939	7.009	1	1.0	1.0	5.0	0.0	0.0
8333.334	600.0	100.0	100.0	0	0.0	0.0	-0.002	0.0	97.07044	7.009	1	1.0	1.0	5.0	0.0	0.0
8333.334	600.0	100.0	100.0	0	0.0	0.0	0.0	0.0	97.09845	7.191	1	1.0	1.0	5.0	0.0	0.0
8333.334	600.0	100.0	100.0	0	0.0	0.0	0.002	0.0	97.09845	7.348	1	1.0	1.0	5.0	0.0	0.0
8333.334	600.0	100.0	100.0	0	0.0	0.0	0.004	0.0	97.00189	7.348	1	1.0	1.0	5.0	0.0	0.0
8333.334	600.0	100.0	100.0	0	0.0	0.0	0.007	0.0	97.05137	7.419	1	1.0	1.0	5.0	0.0	0.0
8333.334	600.0	100.0	100.0	0	0.0	0.0	0.01	0.0	97.05137	7.545	1	1.0	1.0	5.0	0.0	0.0
8333.334	600.0	100.0	100.0	0	0.0	0.0	0.013	0.0	97.106964	7.545	1	1.0	1.0	5.0	0.0	0.0
8333.334	600.0	100.0	100.0	0	0.0	0.0	0.016	0.0	97.106964	7.601	1	1.0	1.0	5.0	0.0	0.0
8333.334	600.0	100.0	100.0	0	0.0	0.0	0.019	0.0	96.47858	7.601	1	1.0	1.0	5.0	0.0	0.0
8333.334	600.0	100.0	100.0	0	0.0	0.0	0.022	0.0	96.09367	7.702	1	1.0	1.0	5.0	0.0	0.0
8333.334	600.0	100.0	100.0	0	0.0	0.0	0.025	0.0	96.09367	7.749	1	1.0	1.0	5.0	0.0	0.0
8333.334	600.0	100.0	100.0	0	0.0	0.0	0.028	0.0	96.132256	7.749	1	1.0	1.0	5.0	0.0	0.0
8333.334	600.0	100.0	100.0	0	0.0	0.0	0.032	0.0	96.24343	7.83	1	1.0	1.0	5.0	0.0	0.0
8333.334	600.0	100.0	100.0	0	0.0	0.0	0.035	0.0	96.24343	7.865	1	1.0	1.0	5.0	0.0	0.0
8333.334	600.0	100.0	100.0	0	0.0	0.0	0.038	0.0	96.65387	7.865	1	1.0	1.0	5.0	0.0	0.0
8333.334	600.0	100.0	100.0	0	0.0	0.0	0.041	0.0	96.65387	7.931	1	1.0	1.0	5.0	0.0	0.0
8333.334	600.0	100.0	100.0	0	0.0	0.0	0.045	0.0	95.90039	7.931	1	1.0	1.0	5.0	0.0	0.0
8333.334	600.0	100.0	100.0	0	0.0	0.0	0.048	0.0	96.155365	7.96	1	1.0	1.0	5.0	0.0	0.0
8333.334	600.0	100.0	100.0	0	0.0	0.0	0.051	0.0	96.155365	8.012	1	1.0	1.0	5.0	0.0	0.0
8333.334	600.0	100.0	100.0	1	0.0	0.0	0.054	0.0	96.185974	8.012	1	1.0	1.0	5.0	0.0	0.0
8333.334	600.0	100.0	100.0	1	0.0	0.0	0.057	0.0	96.46203	8.035	1	1.0	1.0	5.0	0.0	0.0
8333.334	600.0	100.0	100.0	1	0.0	0.0	0.06	0.0	95.604095	8.035	1	1.0	1.0	5.0	0.0	0.0
8333.334	600.0	100.0	100.0	1	0.0	0.0	0.063	0.0	96.04682	8.077	1	1.0	1.0	5.0	0.0	0.0
8333.334	600.0	100.0	100.0	1	0.0	0.0	0.066	0.0	96.04682	8.096	1	1.0	1.0	5.0	0.0	0.0
8333.334	600.0	100.0	100.0	1	0.0	0.0	0.069	0.0	95.27286	8.096	1	1.0	1.0	5.0	0.0	0.0
8333.334	600.0	100.0	100.0	1	0.0	0.0	0.071	0.0	95.619095	8.13	1	1.0	1.0	5.0	0.0	0.0
8333.334	600.0	100.0	100.0	1	0.0	0.0	0.074	0.0	95.619095	8.145	1	1.0	1.0	5.0	0.0	0.0
8333.334	600.0	100.0	100.0	1	0.0	0.0	0.077	0.0	95.75234	8.145	1	1.0	1.0	5.0	0.0	0.0
8333.334	600.0	100.0	100.0	1	0.0	0.0	0.08	0.0	95.1803	8.172	1	1.0	1.0	5.0	0.0	0.0
8333.334	600.0	100.0	100.0	1	0.0	0.0	0.082	0.0	95.1803	8.185	1	1.0	1.0	5.0	0.0	0.0
8333.334	600.0	100.0	100.0	1	0.0	0.0	0.085	0.0	94.93665	8.185	1	1.0	1.0	5.0	0.0	0.0
8333.334	600.0	100.0	100.0	1	0.0	0.0	0.087	0.0	94.93665	8.207	1	1.0	1.0	5.0	0.0	0.0
8333.334	600.0	100.0	100.0	1	0.0	0.0	0.089	0.0	95.01813	8.207	1	1.0	1.0	5.0	0.0	0.0
8333.334	600.0	100.0	100.0	1	0.0	0.0	0.092	0.0	96.927216	8.226	1	1.0	1.0	5.0	0.0	0.0
8333.334	600.0	100.0	100.0	1	0.0	0.0	0.094	0.0	96.927216	8.233	1	1.0	1.0	5.0	0.0	0.0
8333.334	600.0	100.0	100.0	1	0.0	0.0	0.096	0.0	96.42357	8.233	1	1.0	1.0	5.0	0.0	0.0
8333.334	600.0	100.0	100.0	1	0.0	0.0	0.098	0.0	97.18948	8.248	1	1.0	1.0	5.0	0.0	0.0
8333.334	600.0	100.0	100.0	1	0.0	0.0	0.1	0.0	97.18948	8.248	1	1.0	1.0	5.0	0.0	0.0
8333.334	600.0	100.0	100.0	1	0.0	0.0	0.102	0.0	97.359985	8.255	1	1.0	1.0	5.0	0.0	0.0
8333.334	600.0	100.0	100.0	1	0.0	0.0	0.105	0.0	97.359985	8.267	1	1.0	1.0	5.0	0.0	0.0
8333.334	600.0	100.0	100.0	1	0.0	0.0	0.106	0.0	97.183365	8.267	1	1.0	1.0	5.0	0.0	0.0
8333.334	600.0	100.0	100.0	1	0.0	0.0	0.109	0.0	97.28559	8.278	1	1.0	1.0	5.0	0.0	0.0
8333.334	600.0	100.0	100.0	1	0.0	0.0	0.111	0.0	97.28559	8.282	1	1.0	1.0	5.0	0.0	0.0
8333.334	600.0	100.0	100.0	1	0.0	0.0	0.113	0.0	97.51707	8.282	1	1.0	1.0	5.0	0.0	0.0
8333.334	600.0	100.0	100.0	1	0.0	0.0	0.115	0.0	97.30451	8.29	1	1.0	1.0	5.0	0.0	0.0
8333.334	600.0	100.0	100.0	1	0.0	0.0	0.117	0.0	97.30451	8.29	1	1.0	1.0	5.0	0.0	0.0
8333.334	600.0	100.0	100.0	1	0.0	0.0	0.119	0.0	97.45545	8.294	1	1.0	1.0	5.0	0.0	0.0
8333.334	600.0	100.0	100.0	1	0.0	0.0	0.121	0.0	97.93347	8.301	1	1.0	1.0	5.0	0.0	0.0
8333.334	600.0	100.0	100.0	1	0.0	0.0	0.123	0.0	98.28951	8.301	1	1.0	1.0	5.0	0.0	0.0
8333.334	600.0	100.0	100.0	1	0.0	0.0	0.124	0.0	97.88811	8.305	1	1.0	1.0	5.0	0.0	0.0
8333.334	600.0	100.0	100.0	1	0.0	0.0	0.126	0.0	97.88811	8.309	1	1.0	1.0	5.0	0.0	0.0
8333.334	600.0	100.0	100.0	1	0.0	0.0	0.128	0.0	97.120346	8.309	1	1.0	1.0	5.0	0.0	0.0
8333.334	600.0	100.0	100.0	1	0.0	0.0	0.13	0.0	97.39314	8.314	1	1.0	1.0	5.0	0.0	0.0
8333.334	600.0	100.0	100.0	1	0.0	0.0	0.131	0.0	96.81975	8.314	1	1.0	1.0	5.0	0.0	0.0
8333.334	600.0	100.0	100.0	1	0.0	0.0	0.133	0.0	96.33212	8.316	1	1.0	1.0	5.0	0.0	0.0
8333.334	600.0	100.0	100.0	1	0.0	0.0	0.135	0.0	96.33212	8.32	1	1.0	1.0	5.0	0.0	0.0
8333.334	600.0	100.0	100.0	1	0.0	0.0	0.136	0.0	96.04821	8.32	1	1.0	1.0	5.0	0.0	0.0
8333.334	600.0	100.0	100.0	1	0.0	0.0	0.138	0.0	95.89022	8.322	1	1.0	1.0	5.0	0.0	0.0
8333.334	600.0	100.0	100.0	1	0.0	0.0	0.139	0.0	95.89022	8.324	1	1.0	1.0	5.0	0.0	0.0
8333.334	600.0	100.0	100.0	1	0.0	0.0	0.141	0.0	95.52593	8.324	1	1.0	1.0	5.0	0.0	0.0
8333.334	600.0	100.0	100.0	1	0.0	0.0	0.142	0.0	95.15191	8.326	1	1.0	1.0	5.0	0.0	0.0
8333.334	600.0	100.0	100.0	1	0.0	0.0	0.143	0.0	95.15191	8.326	1	1.0	1.0	5.0	0.0	0.0
8333.334	600.0	100.0	100.0	1	0.0	0.0	0.145	0.0	95.95437	8.328	1	1.0	1.0	5.0	0.0	0.0
8333.334	600.0	100.0	100.0	1	0.0	0.0	0.146	0.0	95.95437	8.33	1	1.0	1.0	5.0	0.0	0.0
8333.334	600.0	100.0	100.0	1	0.0	0.0	0.147	0.0	95.91161	8.33	1	1.0	1.0	5.0	0.0	0.0
8333.334	600.0	100.0	100.0	1	0.0	0.0	0.149	0.0	95.523224	8.332	1	1.0	1.0	5.0	0.0	0.0
8333.334	600.0	100.0	100.0	1	0.0	0.0	0.15	0.0	95.523224	8.332	1	1.0	1.0	5.0	0.0	0.0
8333.334	600.0	100.0	100.0	1	0.0	0.0	0.151	0.0	96.36547	8.332	1	1.0	1.0	5.0	0.0	0.0
8333.334	600.0	100.0	100.0	1	0.0	0.0	0.152	0.0	96.5237	8.333	1	1.0	1.0	5.0	0.0	0.0
8333.334	600.0	100.0	100.0	1	0.0	0.0	0.153	0.0	96.5237	8.333	1	1.0	1.0	5.0	0.0	0.0
8333.334	600.0	100.0	100.0	1	0.0	0.0	0.155	0.0	96.252205	8.334	1	1.0	1.0	6.0	0.0	0.0
8333.334	600.0	100.0	100.0	1	0.0	0.0	0.156	0.0	96.252205	8.335	1	1.0	1.0	6.0	0.0	0.0
8333.334	600.0	100.0	100.0	0	0.0	0.0	0.157	0.0	96.360634	8.335	1	2.0	1.0	7.0	0.0	1.0
0.0	600.0	100.0	100.0	0	0.0	0.0	0.158	0.0	97.328636	8.337	1	2.0	1.0	0.0	0.0	1.0
0.0	600.0	100.0	100.0	0	0.0	0.0	0.159	0.0	97.328636	8.337	1	2.0	1.0	0.0	0.0	1.0
0.0	600.0	100.0	100.0	0	0.0	0.0	0.161	0.0	96.985054	8.337	1	2.0	1.0	0.0	0.0	1.0
0.0	600.0	100.0	100.0	0	0.0	0.0	0.162	0.0	96.480995	7.747	1	2.0	1.0	0.0	0.0	1.0
0.0	600.0	100.0	100.0	0	0.0	0.0	0.163	0.0	96.480995	7.747	1	2.0	1.0	0.0	0.0	1.0
0.0	600.0	100.0	100.0	0	0.0	0.0	0.164	0.0	96.96796	6.691	1	2.0	1.0	0.0	0.0	1.0
0.0	600.0	100.0	100.0	0	0.0	0.0	0.164	0.0	96.96796	6.218	1	2.0	1.0	0.0	0.0	1.0
0.0	600.0	100.0	100.0	0	0.0	0.0	0.165	0.0	95.94467	6.218	1	2.0	1.0	0.0	0.0	1.0
0.0	600.0	100.0	100.0	0	0.0	0.0	0.166	0.0	98.16662	5.37	1	2.0	1.0	0.0	0.0	1.0
0.0	600.0	100.0	100.0	0	0.0	0.0	0.167	0.0	98.16662	4.99	1	2.0	1.0	0.0	0.0	1.0
0.0	600.0	100.0	100.0	0	0.0	0.0	0.167	0.0	97.06547	4.99	1	2.0	1.0	0.0	0.0	1.0
0.0	600.0	100.0	100.0	0	0.0	0.0	0.168	0.0	98.21728	4.309	1	2.0	1.0	0.0	0.0	1.0
0.0	600.0	100.0	100.0	0	0.0	0.0	0.169	0.0	98.21728	4.309	1	2.0	1.0	0.0	0.0	1.0
0.0	600.0	100.0	100.0	0	0.0	0.0	0.169	0.0	97.96355	4.005	1	2.0	1.0	0.0	0.0	1.0
0.0	600.0	100.0	100.0	0	0.0	0.0	0.17	0.0	97.96355	3.458	1	2.0	1.0	0.0	0.0	1.0
0.0	600.0	100.0	100.0	0	0.0	0.0	0.17	0.0	97.97787	3.458	1	2.0	1.0	0.0	0.0	1.0
0.0	600.0	100.0	100.0	0	0.0	0.0	0.17	0.0	97.37782	2.986	1	2.0	1.0	0.0	0.0	1.0
0.0	600.0	100.0	100.0	0	0.0	0.0	0.171	0.0	97.37782	2.775	1	2.0	1.0	0.0	0.0	1.0
0.0	600.0	100.0	100.0	0	0.0	0.0	0.171	0.0	97.88005	2.775	1	2.0	1.0	0.0	0.0	1.0
0.0	600.0	100.0	100.0	0	0.0	0.0	0.171	0.0	97.88005	2.396	1	2.0	1.0	0.0	0.0	1.0
0.0	600.0	100.0	100.0	0	0.0	0.0	0.171	0.0	97.534294	2.396	1	2.0	1.0	0.0	0.0	1.0
0.0	600.0	100.0	100.0	0	0.0	0.0	0.171	0.0	97.905136	2.226	1	2.0	1.0	0.0	0.0	1.0
0.0	600.0	100.0	100.0	0	0.0	0.0	0.171	0.0	97.905136	1.922	1	2.0	1.0	0.0	0.0	1.0
0.0	600.0	100.0	100.0	0	0.0	0.0	0.17	0.0	97.563736	1.922	1	2.0	1.0	8.0	0.0	1.0
0.0	600.0	100.0	100.0	0	0.0	0.0	0.17	0.0	97.66951	1.66	1	2.0	1.0	0.0	0.0	1.0
0.0	600.0	100.0	100.0	0	0.0	0.0	0.17	0.0	97.66951	1.543	1	2.0	1.0	0.0	0.0	1.0
0.0	600.0	100.0	100.0	0	0.0	0.0	0.17	0.0	97.58956	1.543	1	2.0	1.0	0.0	0.0	1.0
0.0	600.0	100.0	100.0	0	0.0	0.0	0.169	0.0	97.58956	1.332	1	2.0	1.0	0.0	0.0	1.0
0.0	600.0	100.0	100.0	0	0.0	0.0	0.169	0.0	96.982056	1.332	1	2.0	1.0	0.0	0.0	1.0
0.0	600.0	100.0	100.0	0	0.0	0.0	0.169	0.0	97.062874	1.238	1	2.0	1.0	0.0	0.0	1.0
0.0	600.0	100.0	100.0	0	0.0	0.0	0.168	0.0	97.062874	1.069	1	2.0	1.0	0.0	0.0	1.0
0.0	600.0	100.0	100.0	0	0.0	0.0	0.168	0.0	96.25024	1.069	1	2.0	1.0	0.0	0.0	1.0
0.0	600.0	100.0	100.0	0	0.0	0.0	0.168	0.0	96.84188	0.993	1	2.0	1.0	0.0	0.0	1.0
0.0	600.0	100.0	100.0	0	0.0	0.0	0.167	0.0	96.78216	0.857	1	2.0	1.0	0.0	0.0	1.0
0.0	600.0	100.0	100.0	0	0.0	0.0	0.167	0.0	97.00398	0.857	1	2.0	1.0	0.0	0.0	1.0
0.0	600.0	100.0	100.0	0	0.0	0.0	0.166	0.0	97.00398	0.797	1	2.0	1.0	0.0	0.0	1.0
0.0	600.0	100.0	100.0	0	0.0	0.0	0.166	0.0	97.69039	0.797	1	2.0	1.0	0.0	0.0	1.0
0.0	600.0	100.0	100.0	0	0.0	0.0	0.166	0.0	97.473694	0.688	1	2.0	1.0	0.0	0.0	1.0
0.0	600.0	100.0	100.0	0	0.0	0.0	0.165	0.0	97.473694	0.639	1	2.0	1.0	0.0	0.0	1.0
0.0	600.0	100.0	100.0	0	0.0	0.0	0.165	0.0	96.85746	0.639	1	2.0	1.0	0.0	0.0	1.0
0.0	600.0	100.0	100.0	0	0.0	0.0	0.165	0.0	95.994095	0.552	1	2.0	1.0	0.0	0.0	1.0
0.0	600.0	100.0	100.0	0	0.0	0.0	0.165	0.0	95.994095	0.513	1	2.0	1.0	0.0	0.0	1.0
0.0	600.0	100.0	100.0	0	0.0	0.0	0.165	0.0	95.07678	0.513	1	2.0	1.0	0.0	0.0	1.0
0.0	600.0	100.0	100.0	0	0.0	0.0	0.165	0.0	95.07678	0.442	1	2.0	1.0	0.0	0.0	1.0
0.0	600.0	100.0	100.0	0	0.0	0.0	0.165	0.0	95.12346	0.442	1	2.0	1.0	0.0	0.0	1.0
0.0	600.0	100.0	100.0	0	0.0	0.0	0.165	0.0	95.14844	0.411	1	2.0	1.0	0.0	0.0	1.0
0.0	600.0	100.0	100.0	0	0.0	0.0	0.165	0.0	95.14844	0.355	1	2.0	1.0	0.0	0.0	1.0
0.0	600.0	100.0	100.0	0	0.0	0.0	0.165	0.0	95.38222	0.355	1	2.0	1.0	0.0	0.0	1.0
0.0	600.0	100.0	100.0	0	0.0	0.0	0.165	0.0	94.81904	0.33	1	2.0	1.0	0.0	0.0	1.0
0.0	600.0	100.0	100.0	0	0.0	0.0	0.165	0.0	94.18727	0.284	1	2.0	1.0	0.0	0.0	1.0
0.0	600.0	100.0	100.0	0	0.0	0.0	0.165	0.0	94.669655	0.284	1	2.0	1.0	0.0	0.0	1.0
0.0	600.0	100.0	100.0	0	0.0	0.0	0.165	0.0	94.669655	0.264	1	2.0	1.0	0.0	0.0	1.0
0.0	600.0	100.0	100.0	0	0.0	0.0	0.165	0.0	96.180725	0.264	1	2.0	1.0	0.0	0.0	1.0
0.0	600.0	100.0	100.0	0	0.0	0.0	0.165	0.0	95.750496	0.228	1	2.0	1.0	0.0	0.0	1.0
0.0	600.0	100.0	100.0	0	0.0	0.0	0.165	0.0	95.750496	0.197	1	2.0	1.0	0.0	0.0	1.0
0.0	600.0	100.0	100.0	0	0.0	0.0	0.165	0.0	94.73372	0.197	1	2.0	1.0	0.0	0.0	1.0
0.0	600.0	100.0	100.0	0	0.0	0.0	0.165	0.0	94.326965	0.183	1	2.0	1.0	0.0	0.0	1.0
0.0	600.0	100.0	100.0	0	0.0	0.0	0.165	0.0	94.326965	0.17	1	2.0	1.0	0.0	0.0	1.0
0.0	600.0	100.0	100.0	0	0.0	0.0	0.165	0.0	94.11721	0.17	1	2.0	1.0	0.0	0.0	1.0
0.0	600.0	100.0	100.0	0	0.0	0.0	0.165	0.0	94.11721	0.146	1	2.0	1.0	0.0	0.0	1.0
0.0	600.0	100.0	100.0	0	0.0	0.0	0.165	0.0	92.26624	0.146	1	2.0	1.0	0.0	0.0	1.0
0.0	600.0	100.0	100.0	0	0.0	0.0	0.165	0.0	92.95297	0.136	1	2.0	1.0	0.0	0.0	1.0
0.0	600.0	100.0	100.0	0	0.0	0.0	0.165	0.0	92.95297	0.117	1	2.0	1.0	0.0	0.0	1.0
0.0	600.0	100.0	100.0	0	0.0	0.0	0.165	0.0	94.256134	0.117	1	2.0	1.0	0.0	0.0	1.0
0.0	600.0	100.0	100.0	0	0.0	0.0	0.165	0.0	93.36049	0.109	1	2.0	1.0	0.0	0.0	1.0
0.0	600.0	100.0	100.0	0	0.0	0.0	0.165	0.0	93.82665	0.094	1	2.0	1.0	0.0	0.0	1.0
0.0	600.0	100.0	100.0	0	0.0	0.0	0.165	0.0	94.56176	0.094	1	2.0	1.0	0.0	0.0	1.0
0.0	600.0	100.0	100.0	0	0.0	0.0	0.165	0.0	94.56176	0.087	1	2.0	1.0	0.0	0.0	1.0
0.0	600.0	100.0	100.0	0	0.0	0.0	0.165	0.0	94.01936	0.087	1	2.0	1.0	0.0	0.0	1.0
0.0	600.0	100.0	100.0	0	0.0	0.0	0.165	0.0	94.14409	0.075	1	2.0	1.0	0.0	0.0	1.0
0.0	600.0	100.0	100.0	0	0.0	0.0	0.164	0.0	94.14409	0.069	1	2.0	1.0	0.0	0.0	1.0
0.0	600.0	100.0	100.0	0	0.0	0.0	0.164	0.0	94.88313	0.069	1	2.0	1.0	0.0	0.0	1.0
0.0	600.0	100.0	100.0	0	0.0	0.0	0.164	0.0	95.37819	0.06	1	2.0	1.0	0.0	0.0	1.0
0.0	600.0	100.0	100.0	0	0.0	0.0	0.164	0.0	95.37819	0.06	1	2.0	1.0	0.0	0.0	1.0
0.0	600.0	100.0	100.0	0	0.0	0.0	0.164	0.0	95.33515	0.055	1	2.0	1.0	0.0	0.0	1.0
0.0	600.0	100.0	100.0	0	0.0	0.0	0.164	0.0	95.33515	0.048	1	2.0	1.0	0.0	0.0	1.0
0.0	600.0	100.0	100.0	0	0.0	0.0	0.164	0.0	94.97311	0.048	1	2.0	1.0	0.0	0.0	1.0
0.0	600.0	100.0	100.0	0	0.0	0.0	0.164	0.0	94.95141	0.044	1	2.0	1.0	0.0	0.0	1.0
0.0	600.0	100.0	100.0	0	0.0	0.0	0.164	0.0	94.95141	0.038	1	2.0	1.0	0.0	0.0	1.0
0.0	600.0	100.0	100.0	0	0.0	0.0	0.164	0.0	95.32908	0.038	1	2.0	1.0	0.0	0.0	1.0
0.0	600.0	100.0	100.0	0	0.0	0.0	0.164	0.0	94.890305	0.035	1	2.0	1.0	0.0	0.0	1.0
0.0	600.0	100.0	100.0	0	0.0	0.0	0.164	0.0	94.890305	0.03	1	2.0	1.0	0.0	0.0	1.0
0.0	600.0	100.0	100.0	0	0.0	0.0	0.164	0.0	95.8568	0.03	1	2.0	1.0	0.0	0.0	1.0
0.0	600.0	100.0	100.0	0	0.0	0.0	0.164	0.0	96.39903	0.028	1	2.0	1.0	0.0	0.0	1.0
0.0	600.0	100.0	100.0	0	0.0	0.0	0.164	0.0	96.65234	0.028	1	2.0	1.0	0.0	0.0	1.0
0.0	600.0	100.0	100.0	0	0.0	0.0	0.164	0.0	97.62272	0.024	1	2.0	1.0	0.0	0.0	1.0
0.0	600.0	100.0	100.0	0	0.0	0.0	0.164	0.0	97.62272	0.02	1	2.0	1.0	0.0	0.0	1.0
0.0	600.0	100.0	100.0	0	0.0	0.0	0.164	0.0	98.2852	0.02	1	2.0	1.0	0.0	0.0	1.0
0.0	600.0	100.0	100.0	0	0.0	0.0	0.164	0.0	98.80837	0.019	1	2.0	1.0	0.0	0.0	1.0
0.0	600.0	100.0	100.0	0	0.0	0.0	0.164	0.0	98.80837	0.016	1	2.0	1.0	0.0	0.0	1.0
0.0	600.0	100.0	100.0	0	0.0	0.0	0.164	0.0	98.431625	0.016	1	2.0	1.0	0.0	0.0	1.0
0.0	600.0	100.0	100.0	0	0.0	0.0	0.164	0.0	98.431625	0.014	1	2.0	1.0	0.0	0.0	1.0
0.0	600.0	100.0	100.0	0	0.0	0.0	0.164	0.0	98.06521	0.014	1	2.0	1.0	0.0	0.0	1.0
0.0	600.0	100.0	100.0	0	0.0	0.0	0.164	0.0	98.50567	0.013	1	2.0	1.0	0.0	0.0	1.0
0.0	600.0	100.0	100.0	0	0.0	0.0	0.164	0.0	98.50567	0.011	1	2.0	1.0	0.0	0.0	1.0
0.0	600.0	100.0	100.0	0	0.0	0.0	0.164	0.0	97.40298	0.011	1	2.0	1.0	0.0	0.0	1.0
0.0	600.0	100.0	100.0	0	0.0	0.0	0.164	0.0	97.82792	0.01	1	2.0	1.0	0.0	0.0	1.0
0.0	600.0	100.0	100.0	0	0.0	0.0	0.164	0.0	97.82792	0.008	1	2.0	1.0	0.0	0.0	1.0
0.0	600.0	100.0	100.0	0	0.0	0.0	0.164	0.0	98.00044	0.008	1	2.0	1.0	0.0	0.0	1.0
0.0	600.0	100.0	100.0	0	0.0	0.0	0.164	0.0	98.00044	0.008	1	2.0	1.0	0.0	0.0	1.0
0.0	600.0	100.0	100.0	0	0.0	0.0	0.164	0.0	98.157486	0.008	1	2.0	1.0	0.0	0.0	1.0
0.0	600.0	100.0	100.0	0	0.0	0.0	0.164	0.0	97.52278	0.006	1	2.0	1.0	0.0	0.0	1.0
0.0	600.0	100.0	100.0	0	0.0	0.0	0.164	0.0	97.52278	0.005	1	2.0	1.0	0.0	0.0	1.0
0.0	600.0	100.0	100.0	0	0.0	0.0	0.163	0.0	97.408226	0.005	1	2.0	1.0	0.0	0.0	1.0
0.0	600.0	100.0	100.0	0	0.0	0.0	0.163	0.0	97.6122	0.005	1	2.0	1.0	0.0	0.0	1.0
0.0	600.0	100.0	100.0	0	0.0	0.0	0.163	0.0	97.6122	0.004	1	2.0	1.0	0.0	0.0	1.0
0.0	600.0	100.0	100.0	0	0.0	0.0	0.163	0.0	96.54054	0.004	1	2.0	1.0	0.0	0.0	1.0
0.0	600.0	100.0	100.0	0	0.0	0.0	0.163	0.0	96.54054	0.004	1	2.0	1.0	0.0	0.0	1.0
0.0	600.0	100.0	100.0	0	0.0	0.0	0.163	0.0	96.905785	0.004	1	2.0	1.0	0.0	0.0	1.0
0.0	600.0	100.0	100.0	0	0.0	0.0	0.163	0.0	95.94394	0.003	1	2.0	1.0	0.0	0.0	1.0
0.0	600.0	100.0	100.0	0	0.0	0.0	0.163	0.0	95.94394	0.003	1	2.0	1.0	0.0	0.0	1.0
0.0	600.0	100.0	100.0	0	0.0	0.0	0.163	0.0	96.09921	0.003	1	2.0	1.0	0.0	0.0	1.0
0.0	600.0	100.0	100.0	0	0.0	0.0	0.163	0.0	95.784454	0.002	1	2.0	1.0	0.0	0.0	1.0
0.0	600.0	100.0	100.0	0	0.0	0.0	0.163	0.0	95.784454	0.002	1	2.0	1.0	0.0	0.0	1.0
0.0	600.0	100.0	100.0	0	0.0	0.0	0.163	0.0	95.71342	0.002	1	2.0	1.0	0.0	0.0	1.0
0.0	600.0	100.0	100.0	0	0.0	0.0	0.163	0.0	96.01703	0.001	1	2.0	1.0	0.0	0.0	1.0
0.0	600.0	100.0	100.0	0	0.0	0.0	0.163	0.0	95.451904	0.001	1	2.0	1.0	0.0	0.0	1.0
0.0	600.0	100.0	100.0	0	0.0	0.0	0.163	0.0	95.53492	0.001	1	2.0	1.0	0.0	0.0	1.0
0.0	600.0	100.0	100.0	0	0.0	0.0	0.163	0.0	95.61133	0.001	1	2.0	1.0	0.0	0.0	1.0
0.0	600.0	100.0	100.0	0	0.0	0.0	0.163	0.0	96.03137	0.001	1	2.0	1.0	0.0	0.0	1.0
0.0	600.0	100.0	100.0	0	0.0	0.0	0.163	0.0	97.99991	0.001	1	2.0	1.0	0.0	0.0	1.0
0.0	600.0	100.0	100.0	0	0.0	0.0	0.163	0.0	97.99991	0.001	1	2.0	1.0	0.0	0.0	1.0
0.0	600.0	100.0	100.0	0	0.0	0.0	0.163	0.0	98.19901	0.0	1	2.0	1.0	0.0	0.0	1.0
0.0	600.0	100.0	100.0	0	0.0	0.0	0.163	0.0	98.19901	0.0	1	2.0	1.0	0.0	0.0	1.0
0.0	600.0	100.0	100.0	0	0.0	0.0	0.163	0.0	98.11514	0.0	1	2.0	1.0	0.0	0.0	1.0
0.0	600.0	100.0	100.0	0	0.0	0.0	0.163	0.0	97.339615	0.0	1	2.0	1.0	0.0	0.0	1.0
0.0	600.0	100.0	100.0	0	0.0	0.0	0.163	0.0	97.339615	0.0	1	2.0	1.0	0.0	0.0	1.0
0.0	600.0	100.0	100.0	0	0.0	0.0	0.163	0.0	96.41199	0.0	1	2.0	1.0	0.0	0.0	1.0
0.0	600.0	100.0	100.0	0	0.0	0.0	0.163	0.0	95.92932	0.0	1	2.0	1.0	0.0	0.0	1.0
0.0	600.0	100.0	100.0	0	0.0	0.0	0.163	0.0	95.92932	0.0	1	2.0	1.0	0.0	0.0	1.0
0.0	600.0	100.0	100.0	0	0.0	0.0	0.163	0.0	95.68125	0.0	1	2.0	1.0	0.0	0.0	1.0
0.0	600.0	100.0	100.0	0	0.0	0.0	0.163	0.0	95.68125	0.0	1	2.0	1.0	0.0	0.0	1.0
0.0	600.0	100.0	100.0	0	0.0	0.0	0.163	0.0	95.99094	0.0	1	2.0	1.0	0.0	0.0	1.0
0.0	600.0	100.0	100.0	0	0.0	0.0	0.163	0.0	96.08728	0.0	1	2.0	1.0	0.0	0.0	1.0
0.0	600.0	100.0	100.0	0	0.0	0.0	0.163	0.0	96.08728	0.0	1	2.0	1.0	0.0	0.0	1.0
0.0	600.0	100.0	100.0	0	0.0	0.0	0.162	0.0	96.56009	0.0	1	2.0	1.0	0.0	0.0	1.0
0.0	600.0	100.0	100.0	0	0.0	0.0	0.162	0.0	96.63254	0.0	1	2.0	1.0	0.0	0.0	1.0
0.0	600.0	100.0	100.0	0	0.0	0.0	0.162	0.0	96.63254	0.0	1	2.0	1.0	0.0	0.0	1.0
0.0	600.0	100.0	100.0	0	0.0	0.0	0.162	0.0	96.23483	0.0	1	2.0	1.0	0.0	0.0	1.0
0.0	600.0	100.0	100.0	0	0.0	0.0	0.162	0.0	95.65152	0.0	1	2.0	1.0	0.0	0.0	1.0
0.0	600.0	100.0	100.0	0	0.0	0.0	0.161	0.0	95.98856	0.0	1	2.0	1.0	0.0	0.0	1.0
0.0	600.0	100.0	100.0	0	0.0	0.0	0.161	0.0	96.246895	0.0	1	2.0	1.0	0.0	0.0	1.0
0.0	600.0	100.0	100.0	0	0.0	0.0	0.16	0.0	96.246895	0.0	1	2.0	1.0	0.0	0.0	1.0
0.0	600.0	100.0	100.0	0	0.0	0.0	0.16	0.0	95.744606	0.0	1	2.0	1.0	0.0	0.0	1.0
0.0	600.0	100.0	100.0	0	0.0	0.0	0.16	0.0	95.73446	0.0	1	2.0	1.0	0.0	0.0	1.0
0.0	600.0	100.0	100.0	0	0.0	0.0	0.159	0.0	95.73446	0.0	1	2.0	1.0	0.0	0.0	1.0
0.0	600.0	100.0	100.0	0	0.0	0.0	0.159	0.0	95.721725	0.0	1	2.0	1.0	0.0	0.0	1.0
0.0	600.0	100.0	100.0	0	0.0	0.0	0.158	0.0	95.721725	0.0	1	2.0	1.0	0.0	0.0	1.0
0.0	600.0	100.0	100.0	0	0.0	0.0	0.158	0.0	95.75856	0.0	1	2.0	1.0	0.0	0.0	1.0
0.0	600.0	100.0	100.0	0	0.0	0.0	0.157	0.0	96.67643	0.0	1	2.0	1.0	0.0	0.0	1.0
0.0	600.0	100.0	100.0	0	0.0	0.0	0.157	0.0	96.67643	0.0	1	2.0	1.0	0.0	0.0	1.0
0.0	600.0	100.0	100.0	0	0.0	0.0	0.156	0.0	97.47078	0.0	1	2.0	1.0	0.0	0.0	1.0
0.0	600.0	100.0	100.0	0	0.0	0.0	0.156	0.0	97.44696	0.0	1	2.0	1.0	0.0	0.0	1.0
0.0	600.0	100.0	100.0	0	0.0	0.0	0.155	0.0	97.74591	0.0	1	2.0	1.0	0.0	0.0	1.0
0.0	600.0	100.0	100.0	0	0.0	0.0	0.155	0.0	97.88071	0.0	1	2.0	1.0	0.0	0.0	1.0
0.0	600.0	100.0	100.0	0	0.0	0.0	0.154	0.0	97.88071	0.0	1	2.0	1.0	0.0	0.0	1.0
0.0	600.0	100.0	100.0	0	0.0	0.0	0.154	0.0	97.75546	0.0	1	2.0	1.0	0.0	0.0	1.0
0.0	600.0	100.0	100.0	0	0.0	0.0	0.153	0.0	97.959625	0.0	1	2.0	1.0	0.0	0.0	1.0
0.0	600.0	100.0	100.0	0	0.0	0.0	0.153	0.0	97.959625	0.0	1	2.0	1.0	0.0	0.0	1.0
0.0	600.0	100.0	100.0	0	0.0	0.0	0.152	0.0	98.44447	0.0	1	2.0	1.0	0.0	0.0	1.0
0.0	600.0	100.0	100.0	0	0.0	0.0	0.152	0.0	98.61307	0.0	1	2.0	1.0	0.0	0.0	1.0
0.0	600.0	100.0	100.0	0	0.0	0.0	0.151	0.0	98.61307	0.0	1	2.0	1.0	0.0	0.0	1.0
0.0	600.0	100.0	100.0	0	0.0	0.0	0.151	0.0	97.9349	0.0	1	2.0	1.0	0.0	0.0	1.0
0.0	600.0	100.0	100.0	0	0.0	0.0	0.151	0.0	97.9349	0.0	1	2.0	1.0	0.0	0.0	1.0
0.0	600.0	100.0	100.0	0	0.0	0.0	0.15	0.0	98.0616	0.0	1	2.0	1.0	0.0	0.0	1.0
0.0	600.0	100.0	100.0	0	0.0	0.0	0.15	0.0	97.11946	0.0	1	2.0	1.0	0.0	0.0	1.0
0.0	600.0	100.0	100.0	0	0.0	0.0	0.149	0.0	97.11946	0.0	1	2.0	1.0	0.0	0.0	1.0
0.0	600.0	100.0	100.0	0	0.0	0.0	0.148	0.0	97.4592	0.0	1	2.0	1.0	0.0	0.0	1.0
0.0	600.0	100.0	100.0	0	0.0	0.0	0.147	0.0	97.532074	0.0	1	2.0	1.0	0.0	0.0	1.0
0.0	600.0	100.0	100.0	0	0.0	0.0	0.147	0.0	97.532074	0.0	1	2.0	1.0	0.0	0.0	1.0
0.0	600.0	100.0	100.0	0	0.0	0.0	0.146	0.0	96.99891	0.0	1	2.0	1.0	0.0	0.0	1.0
0.0	600.0	100.0	100.0	0	0.0	0.0	0.145	0.0	96.99891	0.0	1	2.0	1.0	0.0	0.0	1.0
0.0	600.0	100.0	100.0	0	0.0	0.0	0.145	0.0	97.08787	0.0	1	2.0	1.0	0.0	0.0	1.0
0.0	600.0	100.0	100.0	0	0.0	0.0	0.144	0.0	96.87142	0.0	1	2.0	1.0	0.0	0.0	1.0
0.0	600.0	100.0	100.0	0	0.0	0.0	0.144	0.0	96.87142	0.0	1	2.0	1.0	0.0	0.0	1.0
0.0	600.0	100.0	100.0	0	0.0	0.0	0.143	0.0	97.18448	0.0	1	2.0	1.0	0.0	0.0	1.0
0.0	600.0	100.0	100.0	0	0.0	0.0	0.142	0.0	97.080635	0.0	1	2.0	1.0	0.0	0.0	1.0
0.0	600.0	100.0	100.0	0	0.0	0.0	0.141	0.0	97.080635	0.0	1	2.0	1.0	0.0	0.0	1.0
0.0	600.0	100.0	100.0	0	0.0	0.0	0.141	0.0	97.041374	0.0	1	2.0	1.0	0.0	0.0	1.0
0.0	600.0	100.0	100.0	0	0.0	0.0	0.14	0.0	97.041374	0.0	1	2.0	1.0	0.0	0.0	1.0
0.0	600.0	100.0	100.0	0	0.0	0.0	0.139	0.0	97.02822	0.0	1	2.0	1.0	0.0	0.0	1.0
0.0	600.0	100.0	100.0	0	0.0	0.0	0.139	0.0	97.18358	0.0	1	2.0	1.0	0.0	0.0	1.0
0.0	600.0	100.0	100.0	0	0.0	0.0	0.138	0.0	97.02225	0.0	1	2.0	1.0	0.0	0.0	1.0
0.0	600.0	100.0	100.0	0	0.0	0.0	0.138	0.0	97.26989	0.0	1	2.0	1.0	0.0	0.0	1.0
0.0	600.0	100.0	100.0	0	0.0	0.0	0.137	0.0	96.596725	0.0	1	2.0	1.0	0.0	0.0	1.0
0.0	600.0	100.0	100.0	0	0.0	0.0	0.137	0.0	96.596725	0.0	1	2.0	1.0	0.0	0.0	1.0
0.0	600.0	100.0	100.0	0	0.0	0.0	0.136	0.0	96.25545	0.0	1	2.0	1.0	0.0	0.0	1.0
0.0	600.0	100.0	100.0	0	0.0	0.0	0.135	0.0	96.25545	0.0	1	2.0	1.0	0.0	0.0	1.0
0.0	600.0	100.0	100.0	0	0.0	0.0	0.135	0.0	95.8474	0.0	1	2.0	1.0	0.0	0.0	1.0
0.0	600.0	100.0	100.0	0	0.0	0.0	0.134	0.0	96.20346	0.0	1	2.0	1.0	0.0	0.0	1.0
0.0	600.0	100.0	100.0	0	0.0	0.0	0.134	0.0	96.20346	0.0	1	2.0	1.0	0.0	0.0	1.0
0.0	600.0	100.0	100.0	0	0.0	0.0	0.133	0.0	95.76189	0.0	1	2.0	1.0	0.0	0.0	1.0
0.0	600.0	100.0	100.0	0	0.0	0.0	0.133	0.0	95.76189	0.0	1	2.0	1.0	0.0	0.0	1.0
0.0	600.0	100.0	100.0	0	0.0	0.0	0.133	0.0	95.3618	0.0	1	2.0	1.0	0.0	0.0	1.0
0.0	600.0	100.0	100.0	0	0.0	0.0	0.132	0.0	95.652405	0.0	1	2.0	1.0	0.0	0.0	1.0
0.0	600.0	100.0	100.0	0	0.0	0.0	0.132	0.0	95.652405	0.0	1	2.0	1.0	0.0	0.0	1.0
0.0	600.0	100.0	100.0	0	0.0	0.0	0.131	0.0	95.86129	0.0	1	2.0	1.0	0.0	0.0	1.0
0.0	600.0	100.0	100.0	0	0.0	0.0	0.13	0.0	95.30429	0.0	1	2.0	1.0	0.0	0.0	1.0
0.0	600.0	100.0	100.0	0	0.0	0.0	0.13	0.0	95.30429	0.0	1	2.0	1.0	0.0	0.0	1.0
0.0	600.0	100.0	100.0	0	0.0	0.0	0.129	0.0	95.778824	0.0	1	2.0	1.0	0.0	0.0	1.0
0.0	600.0	100.0	100.0	0	0.0	0.0	0.129	0.0	95.778824	0.0	1	2.0	1.0	0.0	0.0	1.0
0.0	600.0	100.0	100.0	0	0.0	0.0	0.128	0.0	96.312584	0.0	1	2.0	1.0	0.0	0.0	1.0
0.0	600.0	100.0	100.0	0	0.0	0.0	0.127	0.0	95.92615	0.0	1	2.0	1.0	0.0	0.0	1.0
0.0	600.0	100.0	100.0	0	0.0	0.0	0.127	0.0	95.92615	0.0	1	2.0	1.0	0.0	0.0	1.0
0.0	600.0	100.0	100.0	0	0.0	0.0	0.126	0.0	96.780205	0.0	1	2.0	1.0	0.0	0.0	1.0
0.0	600.0	100.0	100.0	0	0.0	0.0	0.126	0.0	97.08299	0.0	1	2.0	1.0	0.0	0.0	1.0
0.0	600.0	100.0	100.0	0	0.0	0.0	0.125	0.0	96.89437	0.0	1	2.0	1.0	0.0	0.0	1.0
0.0	600.0	100.0	100.0	0	0.0	0.0	0.124	0.0	97.023735	0.0	1	2.0	1.0	0.0	0.0	1.0
0.0	600.0	100.0	100.0	0	0.0	0.0	0.123	0.0	97.023735	0.0	1	2.0	1.0	0.0	0.0	1.0
0.0	600.0	100.0	100.0	0	0.0	0.0	0.122	0.0	97.03155	0.0	1	2.0	1.0	0.0	0.0	1.0
0.0	600.0	100.0	100.0	0	0.0	0.0	0.121	0.0	97.29753	0.0	1	2.0	1.0	0.0	0.0	1.0
0.0	600.0	100.0	100.0	0	0.0	0.0	0.121	0.0	97.29753	0.0	1	2.0	1.0	0.0	0.0	1.0
0.0	600.0	100.0	100.0	0	0.0	0.0	0.12	0.0	97.297066	0.0	1	2.0	1.0	0.0	0.0	1.0
0.0	600.0	100.0	100.0	0	0.0	0.0	0.119	0.0	96.665726	0.0	1	2.0	1.0	0.0	0.0	1.0
0.0	600.0	100.0	100.0	0	0.0	0.0	0.118	0.0	96.665726	0.0	1	2.0	1.0	0.0	0.0	1.0
0.0	600.0	100.0	100.0	0	0.0	0.0	0.116	0.0	96.1468	0.0	1	2.0	1.0	0.0	0.0	1.0
0.0	600.0	100.0	100.0	0	0.0	0.0	0.115	0.0	96.1468	0.0	1	2.0	1.0	0.0	0.0	1.0
0.0	600.0	100.0	100.0	0	0.0	0.0	0.114	0.0	96.921936	0.0	1	2.0	1.0	0.0	0.0	1.0
0.0	600.0	100.0	100.0	0	0.0	0.0	0.113	0.0	97.65575	0.0	1	2.0	1.0	0.0	0.0	1.0
0.0	600.0	100.0	100.0	0	0.0	0.0	0.112	0.0	97.65575	0.0	1	2.0	1.0	0.0	0.0	1.0
0.0	600.0	100.0	100.0	0	0.0	0.0	0.11	0.0	97.02693	0.0	1	2.0	1.0	0.0	0.0	1.0
0.0	600.0	100.0	100.0	0	0.0	0.0	0.109	0.0	97.384705	0.0	1	2.0	1.0	0.0	0.0	1.0
0.0	600.0	100.0	100.0	0	0.0	0.0	0.108	0.0	97.384705	0.0	1	2.0	1.0	0.0	0.0	1.0
0.0	600.0	100.0	100.0	0	0.0	0.0	0.106	0.0	97.44796	0.0	1	2.0	1.0	0.0	0.0	1.0
0.0	600.0	100.0	100.0	0	0.0	0.0	0.105	0.0	97.44796	0.0	1	2.0	1.0	0.0	0.0	1.0
0.0	600.0	100.0	100.0	0	0.0	0.0	0.103	0.0	97.082756	0.0	1	2.0	1.0	0.0	0.0	1.0
0.0	600.0	100.0	100.0	0	0.0	0.0	0.102	0.0	97.487564	0.0	1	2.0	1.0	0.0	0.0	1.0
0.0	600.0	100.0	100.0	0	0.0	0.0	0.1	0.0	97.487564	0.0	1	2.0	1.0	0.0	0.0	1.0
0.0	600.0	100.0	100.0	0	0.0	0.0	0.098	0.0	97.457214	0.0	1	2.0	1.0	0.0	0.0	1.0
0.0	600.0	100.0	100.0	0	0.0	0.0	0.097	0.0	96.65005	0.0	1	2.0	1.0	0.0	0.0	1.0
0.0	600.0	100.0	100.0	0	0.0	0.0	0.095	0.0	96.65005	0.0	1	2.0	1.0	0.0	0.0	1.0
0.0	600.0	100.0	100.0	0	0.0	0.0	0.093	0.0	97.043495	0.0	1	2.0	1.0	0.0	0.0	1.0
0.0	600.0	100.0	100.0	0	0.0	0.0	0.091	0.0	97.34264	0.0	1	2.0	1.0	0.0	0.0	1.0
0.0	600.0	100.0	100.0	0	0.0	0.0	0.089	0.0	97.01871	0.0	1	2.0	1.0	0.0	0.0	1.0
0.0	600.0	100.0	100.0	0	0.0	0.0	0.087	0.0	96.94878	0.0	1	2.0	1.0	0.0	0.0	1.0
0.0	600.0	100.0	100.0	0	0.0	0.0	0.085	0.0	97.27982	0.0	1	2.0	1.0	0.0	0.0	1.0
0.0	600.0	100.0	100.0	0	0.0	0.0	0.083	0.0	97.06157	0.0	1	2.0	1.0	0.0	0.0	1.0
0.0	600.0	100.0	100.0	0	0.0	0.0	0.081	0.0	96.88377	0.0	1	2.0	1.0	0.0	0.0	1.0
0.0	600.0	100.0	100.0	0	0.0	0.0	0.079	0.0	96.88377	0.0	1	2.0	1.0	0.0	0.0	1.0
0.0	600.0	100.0	100.0	0	0.0	0.0	0.077	0.0	97.47327	0.0	1	2.0	1.0	0.0	0.0	1.0
0.0	600.0	100.0	100.0	0	0.0	0.0	0.075	0.0	97.47327	0.0	1	2.0	1.0	0.0	0.0	1.0
0.0	600.0	100.0	100.0	0	0.0	0.0	0.073	0.0	97.8714	0.0	1	2.0	1.0	0.0	0.0	1.0
0.0	600.0	100.0	100.0	0	0.0	0.0	0.07	0.0	98.54459	0.0	1	2.0	1.0	0.0	0.0	1.0
0.0	600.0	100.0	100.0	0	0.0	0.0	0.068	0.0	98.24817	0.0	1	2.0	1.0	0.0	0.0	1.0
0.0	600.0	100.0	100.0	0	0.0	0.0	0.066	0.0	97.96367	0.0	1	2.0	1.0	0.0	0.0	1.0
0.0	600.0	100.0	100.0	0	0.0	0.0	0.064	0.0	97.492386	0.0	1	2.0	1.0	0.0	0.0	1.0
0.0	600.0	100.0	100.0	0	0.0	0.0	0.062	0.0	97.492386	0.0	1	2.0	1.0	0.0	0.0	1.0
0.0	600.0	100.0	100.0	0	0.0	0.0	0.06	0.0	97.24319	0.0	1	2.0	1.0	0.0	0.0	1.0
0.0	600.0	100.0	100.0	0	0.0	0.0	0.058	0.0	97.24319	0.0	1	2.0	1.0	0.0	0.0	1.0
0.0	600.0	100.0	100.0	0	0.0	0.0	0.056	0.0	97.53302	0.0	1	2.0	1.0	0.0	0.0	1.0
0.0	600.0	100.0	100.0	0	0.0	0.0	0.054	0.0	96.90239	0.0	1	2.0	1.0	0.0	0.0	1.0
0.0	600.0	100.0	100.0	0	0.0	0.0	0.052	0.0	96.90239	0.0	1	2.0	1.0	0.0	0.0	1.0
0.0	600.0	100.0	100.0	0	0.0	0.0	0.051	0.0	97.884285	0.0	1	2.0	1.0	0.0	0.0	1.0
0.0	600.0	100.0	100.0	0	0.0	0.0	0.049	0.0	98.21138	0.0	1	2.0	1.0	0.0	0.0	1.0
0.0	600.0	100.0	100.0	0	0.0	0.0	0.047	0.0	98.21138	0.0	1	2.0	1.0	0.0	0.0	1.0
0.0	600.0	100.0	100.0	0	0.0	0.0	0.045	0.0	98.585266	0.0	1	2.0	1.0	0.0	0.0	1.0
0.0	600.0	100.0	100.0	0	0.0	0.0	0.043	0.0	98.585266	0.0	1	2.0	1.0	0.0	0.0	1.0
0.0	600.0	100.0	100.0	0	0.0	0.0	0.042	0.0	98.24376	0.0	1	2.0	1.0	0.0	0.0	1.0
0.0	600.0	100.0	100.0	0	0.0	0.0	0.04	0.0	98.44798	0.0	1	2.0	1.0	0.0	0.0	1.0
0.0	600.0	100.0	100.0	0	0.0	0.0	0.038	0.0	98.44798	0.0	1	2.0	1.0	0.0	0.0	1.0
0.0	600.0	100.0	100.0	0	0.0	0.0	0.037	0.0	98.77882	0.0	1	2.0	1.0	0.0	0.0	1.0
0.0	600.0	100.0	100.0	0	0.0	0.0	0.035	0.0	97.998085	0.0	1	2.0	1.0	0.0	0.0	1.0
0.0	600.0	100.0	100.0	0	0.0	0.0	0.033	0.0	97.998085	0.0	1	2.0	1.0	0.0	0.0	1.0
0.0	600.0	100.0	100.0	0	0.0	0.0	0.032	0.0	98.04294	0.0	1	2.0	1.0	0.0	0.0	1.0
0.0	600.0	100.0	100.0	0	0.0	0.0	0.031	0.0	96.92588	0.0	1	2.0	1.0	0.0	0.0	1.0
0.0	600.0	100.0	100.0	0	0.0	0.0	0.029	0.0	97.84045	0.0	1	2.0	1.0	0.0	0.0	1.0
0.0	600.0	100.0	100.0	0	0.0	0.0	0.028	0.0	96.3446	0.0	1	2.0	1.0	0.0	0.0	1.0
0.0	600.0	100.0	100.0	0	0.0	0.0	0.026	0.0	96.3446	0.0	1	2.0	1.0	0.0	0.0	1.0
0.0	600.0	100.0	100.0	0	0.0	0.0	0.025	0.0	95.73506	0.0	1	2.0	1.0	0.0	0.0	1.0
0.0	600.0	100.0	100.0	0	0.0	0.0	0.024	0.0	96.11866	0.0	1	2.0	1.0	0.0	0.0	1.0
0.0	600.0	100.0	100.0	0	0.0	0.0	0.023	0.0	96.11866	0.0	1	2.0	1.0	0.0	0.0	1.0
0.0	600.0	100.0	100.0	0	0.0	0.0	0.022	0.0	97.109825	0.0	1	2.0	1.0	0.0	0.0	1.0
0.0	600.0	100.0	100.0	0	0.0	0.0	0.021	0.0	97.109825	0.0	1	2.0	1.0	0.0	0.0	1.0
0.0	600.0	100.0	100.0	0	0.0	0.0	0.02	0.0	96.28302	0.0	1	2.0	1.0	0.0	0.0	1.0
0.0	600.0	100.0	100.0	0	0.0	0.0	0.019	0.0	96.969505	0.0	1	2.0	1.0	0.0	0.0	1.0
0.0	600.0	100.0	100.0	0	0.0	0.0	0.018	0.0	96.969505	0.0	1	2.0	1.0	0.0	0.0	1.0
0.0	600.0	100.0	100.0	0	0.0	0.0	0.017	0.0	98.21379	0.0	1	2.0	1.0	0.0	0.0	1.0
0.0	600.0	100.0	100.0	0	0.0	0.0	0.016	0.0	98.07391	0.0	1	2.0	1.0	0.0	0.0	1.0
0.0	600.0	100.0	100.0	0	0.0	0.0	0.014	0.0	98.18816	0.0	1	2.0	1.0	0.0	0.0	1.0
0.0	600.0	100.0	100.0	0	0.0	0.0	0.014	0.0	97.497246	0.0	1	2.0	1.0	0.0	0.0	1.0
0.0	600.0	100.0	100.0	0	0.0	0.0	0.013	0.0	97.497246	0.0	1	2.0	1.0	0.0	0.0	1.0
0.0	600.0	100.0	100.0	0	0.0	0.0	0.012	0.0	97.06274	0.0	1	2.0	1.0	0.0	0.0	1.0
0.0	600.0	100.0	100.0	0	0.0	0.0	0.011	0.0	97.028786	0.0	1	2.0	1.0	0.0	0.0	1.0
0.0	600.0	100.0	100.0	0	0.0	0.0	0.01	0.0	97.028786	0.0	1	2.0	1.0	0.0	0.0	1.0
0.0	600.0	100.0	100.0	0	0.0	0.0	0.008	0.0	96.74525	0.0	1	2.0	1.0	0.0	0.0	1.0
0.0	600.0	100.0	100.0	0	0.0	0.0	0.007	0.0	95.99497	0.0	1	2.0	1.0	0.0	0.0	1.0
0.0	600.0	100.0	100.0	0	0.0	0.0	0.007	0.0	95.99497	0.0	1	2.0	1.0	0.0	0.0	1.0
0.0	600.0	100.0	100.0	0	0.0	0.0	0.006	0.0	96.50312	0.0	1	2.0	1.0	0.0	0.0	1.0
0.0	600.0	100.0	100.0	0	0.0	0.0	0.004	0.0	96.50312	0.0	1	2.0	1.0	0.0	0.0	1.0
0.0	600.0	100.0	100.0	0	0.0	0.0	0.003	0.0	96.51819	0.0	1	2.0	1.0	0.0	0.0	1.0
0.0	600.0	100.0	100.0	0	0.0	0.0	0.002	0.0	97.637405	0.0	1	2.0	1.0	0.0	0.0	1.0
0.0	600.0	100.0	100.0	0	0.0	0.0	0.001	0.0	97.637405	0.0	1	2.0	1.0	0.0	0.0	1.0
0.0	600.0	100.0	100.0	0	0.0	0.0	0.0	0.0	97.722595	0.0	1	2.0	1.0	0.0	0.0	1.0
0.0	600.0	100.0	100.0	0	0.0	0.0	-0.001	0.0	97.408264	0.0	1	2.0	1.0	0.0	0.0	1.0
0.0	600.0	100.0	100.0	0	0.0	0.0	-0.002	0.0	97.408264	0.0	1	2.0	1.0	0.0	0.0	1.0
0.0	600.0	100.0	100.0	0	0.0	0.0	-0.004	0.0	97.75782	0.0	1	2.0	1.0	0.0	0.0	1.0
0.0	600.0	100.0	100.0	0	0.0	0.0	-0.005	0.0	97.75782	0.0	1	2.0	1.0	0.0	0.0	1.0
0.0	600.0	100.0	100.0	0	0.0	0.0	-0.006	0.0	97.772644	0.0	1	2.0	1.0	0.0	0.0	1.0
0.0	600.0	100.0	100.0	0	0.0	0.0	-0.007	0.0	97.47781	0.0	1	2.0	1.0	0.0	0.0	1.0
0.0	600.0	100.0	100.0	0	0.0	0.0	-0.009	0.0	97.47781	0.0	1	2.0	1.0	0.0	0.0	1.0
0.0	600.0	100.0	100.0	0	0.0	0.0	-0.01	0.0	97.60212	0.0	1	2.0	1.0	0.0	0.0	1.0
0.0	600.0	100.0	100.0	0	0.0	0.0	-0.011	0.0	98.70758	0.0	1	2.0	1.0	0.0	0.0	1.0
0.0	600.0	100.0	100.0	0	0.0	0.0	-0.013	0.0	98.70758	0.0	1	2.0	1.0	0.0	0.0	1.0
0.0	600.0	100.0	100.0	0	0.0	0.0	-0.014	0.0	98.45518	0.0	1	2.0	1.0	0.0	0.0	1.0
0.0	600.0	100.0	100.0	0	0.0	0.0	-0.015	0.0	98.45518	0.0	1	2.0	1.0	0.0	0.0	1.0
0.0	600.0	100.0	100.0	0	0.0	0.0	-0.016	0.0	98.436905	0.0	1	2.0	1.0	0.0	0.0	1.0
0.0	600.0	100.0	100.0	0	0.0	0.0	-0.017	0.0	97.716225	0.0	1	2.0	1.0	0.0	0.0	1.0
0.0	600.0	100.0	100.0	0	0.0	0.0	-0.018	0.0	97.716225	0.0	1	2.0	1.0	0.0	0.0	1.0
0.0	600.0	100.0	100.0	0	0.0	0.0	-0.019	0.0	97.67401	0.0	1	2.0	1.0	0.0	0.0	1.0
0.0	600.0	100.0	100.0	0	0.0	0.0	-0.02	0.0	97.238716	0.0	1	2.0	1.0	0.0	0.0	1.0
0.0	600.0	100.0	100.0	0	0.0	0.0	-0.021	0.0	97.11965	0.0	1	2.0	1.0	0.0	0.0	1.0
0.0	600.0	100.0	100.0	0	0.0	0.0	-0.021	0.0	97.65121	0.0	1	2.0	1.0	0.0	0.0	1.0
0.0	600.0	100.0	100.0	0	0.0	0.0	-0.021	0.0	97.65121	0.0	1	2.0	1.0	0.0	0.0	1.0
0.0	600.0	100.0	100.0	0	0.0	0.0	-0.022	0.0	97.25826	0.0	1	2.0	1.0	0.0	0.0	1.0
0.0	600.0	100.0	100.0	0	0.0	0.0	-0.022	0.0	96.66828	0.0	1	2.0	1.0	0.0	0.0	1.0
0.0	600.0	100.0	100.0	0	0.0	0.0	-0.022	0.0	96.66828	0.0	1	2.0	1.0	0.0	0.0	1.0
0.0	600.0	100.0	100.0	0	0.0	0.0	-0.022	0.0	96.99109	0.0	1	2.0	1.0	0.0	0.0	1.0
0.0	600.0	100.0	100.0	0	0.0	0.0	-0.023	0.0	96.5196	0.0	1	2.0	1.0	0.0	0.0	1.0
0.0	600.0	100.0	100.0	0	0.0	0.0	-0.023	0.0	96.5196	0.0	1	2.0	1.0	0.0	0.0	1.0
0.0	600.0	100.0	100.0	0	0.0	0.0	-0.023	0.0	96.93364	0.0	1	2.0	1.0	0.0	0.0	1.0
0.0	600.0	100.0	100.0	0	0.0	0.0	-0.023	0.0	96.93364	0.0	1	2.0	1.0	0.0	0.0	1.0
0.0	600.0	100.0	100.0	0	0.0	0.0	-0.022	0.0	96.635376	0.0	1	2.0	1.0	0.0	0.0	1.0
0.0	600.0	100.0	100.0	0	0.0	0.0	-0.022	0.0	95.87795	0.0	1	2.0	1.0	1.0	0.0	1.0
0.0	600.0	100.0	100.0	0	0.0	0.0	-0.022	0.0	95.87795	0.0	1	2.0	1.0	2.0	0.0	1.0
0.0	600.0	100.0	100.0	0	0.0	0.0	-0.022	0.0	96.11744	0.0	1	2.0	1.0	4.0	0.0	1.0
6944.445	500.0	100.0	100.0	0	0.0	0.0	-0.022	0.0	95.99823	0.0	1	2.0	1.0	4.0	0.0	1.0
6944.445	500.0	100.0	100.0	0	0.0	0.0	-0.022	0.0	95.99823	0.0	1	2.0	1.0	4.0	0.0	1.0
6944.445	500.0	100.0	100.0	0	0.0	0.0	-0.022	0.0	95.35342	0.0	1	2.0	1.0	4.0	0.0	1.0
6944.445	500.0	100.0	100.0	0	0.0	0.0	-0.022	0.0	95.35342	0.49	1	2.0	1.0	4.0	0.0	1.0
6944.445	500.0	100.0	100.0	0	0.0	0.0	-0.022	0.0	95.59476	0.49	1	2.0	1.0	4.0	0.0	1.0
6944.445	500.0	100.0	100.0	0	0.0	0.0	-0.022	0.0	95.74988	0.947	1	2.0	1.0	4.0	0.0	1.0
6944.445	500.0	100.0	100.0	0	0.0	0.0	-0.022	0.0	95.74988	1.766	1	2.0	1.0	4.0	0.0	1.0
6944.445	500.0	100.0	100.0	0	0.0	0.0	-0.021	0.0	96.08241	1.766	1	2.0	1.0	4.0	0.0	1.0
6944.445	500.0	100.0	100.0	0	0.0	0.0	-0.021	0.0	96.3302	2.133	1	2.0	1.0	4.0	0.0	1.0
6944.445	500.0	100.0	100.0	0	0.0	0.0	-0.021	0.0	96.3302	2.133	1	2.0	1.0	4.0	0.0	1.0
6944.445	500.0	100.0	100.0	0	0.0	0.0	-0.021	0.0	95.78735	2.79	1	2.0	1.0	4.0	0.0	1.0
6944.445	500.0	100.0	100.0	0	0.0	0.0	-0.02	0.0	95.78735	3.084	1	2.0	1.0	4.0	0.0	1.0
6944.445	500.0	100.0	100.0	0	0.0	0.0	-0.02	0.0	95.41507	3.084	1	2.0	1.0	4.0	0.0	1.0
6944.445	500.0	100.0	100.0	0	0.0	0.0	-0.02	0.0	95.11899	3.612	1	2.0	1.0	4.0	0.0	1.0
6944.445	500.0	100.0	100.0	0	0.0	0.0	-0.02	0.0	95.11899	3.849	1	2.0	1.0	4.0	0.0	1.0
6944.445	500.0	100.0	100.0	0	0.0	0.0	-0.019	0.0	96.17915	3.849	1	2.0	1.0	4.0	0.0	1.0
6944.445	500.0	100.0	100.0	0	0.0	0.0	-0.019	0.0	95.95892	4.272	1	2.0	1.0	4.0	0.0	1.0
6944.445	500.0	100.0	100.0	0	0.0	0.0	-0.019	0.0	95.95892	4.272	1	2.0	1.0	4.0	0.0	1.0
6944.445	500.0	100.0	100.0	0	0.0	0.0	-0.018	0.0	95.689095	4.462	1	2.0	1.0	4.0	0.0	1.0
6944.445	500.0	100.0	100.0	0	0.0	0.0	-0.018	0.0	95.689095	4.801	1	2.0	1.0	4.0	0.0	1.0
6944.445	500.0	100.0	100.0	0	0.0	0.0	-0.017	0.0	95.64519	4.801	1	2.0	1.0	4.0	0.0	1.0
6944.445	500.0	100.0	100.0	0	0.0	0.0	-0.017	0.0	96.464775	5.094	1	2.0	1.0	4.0	0.0	1.0
6944.445	500.0	100.0	100.0	0	0.0	0.0	-0.016	0.0	96.464775	5.227	1	2.0	1.0	4.0	0.0	1.0
6944.445	500.0	100.0	100.0	0	0.0	0.0	-0.016	0.0	96.50496	5.227	1	2.0	1.0	4.0	0.0	1.0
6944.445	500.0	100.0	100.0	0	0.0	0.0	-0.015	0.0	96.993385	5.462	1	2.0	1.0	4.0	0.0	1.0
6944.445	500.0	100.0	100.0	0	0.0	0.0	-0.015	0.0	96.993385	5.462	1	2.0	1.0	4.0	0.0	1.0
6944.445	500.0	100.0	100.0	0	0.0	0.0	-0.014	0.0	96.2256	5.567	1	2.0	1.0	4.0	0.0	1.0
6944.445	500.0	100.0	100.0	0	0.0	0.0	-0.014	0.0	96.2256	5.757	1	2.0	1.0	4.0	0.0	1.0
6944.445	500.0	100.0	100.0	0	0.0	0.0	-0.013	0.0	96.17955	5.757	1	2.0	1.0	4.0	0.0	1.0
6944.445	500.0	100.0	100.0	0	0.0	0.0	-0.013	0.0	96.51364	5.841	1	2.0	1.0	4.0	0.0	1.0
6944.445	500.0	100.0	100.0	0	0.0	0.0	-0.012	0.0	96.6364	5.993	1	2.0	1.0	4.0	0.0	1.0
6944.445	500.0	100.0	100.0	0	0.0	0.0	-0.012	0.0	96.19165	5.993	1	2.0	1.0	4.0	0.0	1.0
6944.445	500.0	100.0	100.0	0	0.0	0.0	-0.011	0.0	96.77031	6.06	1	2.0	1.0	4.0	0.0	1.0
6944.445	500.0	100.0	100.0	0	0.0	0.0	-0.01	0.0	96.77031	6.06	1	2.0	1.0	4.0	0.0	1.0
6944.445	500.0	100.0	100.0	0	0.0	0.0	-0.01	0.0	96.84678	6.182	1	2.0	1.0	4.0	0.0	1.0
6944.445	500.0	100.0	100.0	0	0.0	0.0	-0.009	0.0	96.84678	6.237	1	2.0	1.0	4.0	0.0	1.0
6944.445	500.0	100.0	100.0	0	0.0	0.0	-0.008	0.0	97.47086	6.237	1	2.0	1.0	5.0	0.0	1.0
6944.445	500.0	100.0	100.0	0	0.0	0.0	-0.008	0.0	98.19093	6.335	1	2.0	1.0	5.0	0.0	1.0
6944.445	500.0	100.0	100.0	0	0.0	0.0	-0.007	0.0	98.19093	6.418	1	2.0	1.0	5.0	0.0	1.0
6944.445	500.0	100.0	100.0	0	0.0	0.0	-0.006	0.0	98.07367	6.418	1	2.0	1.0	5.0	0.0	1.0
6944.445	500.0	100.0	100.0	0	0.0	0.0	-0.005	0.0	98.07367	6.456	1	2.0	1.0	5.0	0.0	1.0
6944.445	500.0	100.0	100.0	0	0.0	0.0	-0.004	0.0	97.86503	6.456	1	2.0	1.0	5.0	0.0	1.0
6944.445	500.0	100.0	100.0	0	0.0	0.0	-0.003	0.0	98.07428	6.524	1	2.0	1.0	5.0	0.0	1.0
6944.445	500.0	100.0	100.0	0	0.0	0.0	-0.002	0.0	98.07428	6.554	1	2.0	1.0	5.0	0.0	1.0
6944.445	500.0	100.0	100.0	0	0.0	0.0	0.0	0.0	97.51543	6.554	1	2.0	1.0	5.0	0.0	1.0
6944.445	500.0	100.0	100.0	0	0.0	0.0	0.0	0.0	96.999626	6.609	1	2.0	1.0	5.0	0.0	1.0
6944.445	500.0	100.0	100.0	0	0.0	0.0	0.002	0.0	96.999626	6.655	1	2.0	1.0	5.0	0.0	1.0
6944.445	500.0	100.0	100.0	0	0.0	0.0	0.004	0.0	97.300255	6.655	1	2.0	1.0	5.0	0.0	1.0
6944.445	500.0	100.0	100.0	0	0.0	0.0	0.005	0.0	97.300255	6.676	1	2.0	1.0	5.0	0.0	1.0
6944.445	500.0	100.0	100.0	0	0.0	0.0	0.007	0.0	97.562004	6.676	1	2.0	1.0	5.0	0.0	1.0
6944.445	500.0	100.0	100.0	0	0.0	0.0	0.008	0.0	97.69403	6.714	1	2.0	1.0	5.0	0.0	1.0
6944.445	500.0	100.0	100.0	0	0.0	0.0	0.01	0.0	97.69403	6.731	1	2.0	1.0	5.0	0.0	1.0
6944.445	500.0	100.0	100.0	0	0.0	0.0	0.012	0.0	97.326195	6.731	1	2.0	1.0	5.0	0.0	1.0
6944.445	500.0	100.0	100.0	0	0.0	0.0	0.013	0.0	96.94282	6.761	1	2.0	1.0	5.0	0.0	1.0
6944.445	500.0	100.0	100.0	0	0.0	0.0	0.015	0.0	96.94282	6.774	1	2.0	1.0	5.0	0.0	1.0
6944.445	500.0	100.0	100.0	0	0.0	0.0	0.017	0.0	97.10458	6.774	1	2.0	1.0	5.0	0.0	1.0
6944.445	500.0	100.0	100.0	0	0.0	0.0	0.018	0.0	97.10458	6.799	1	2.0	1.0	5.0	0.0	1.0
6944.445	500.0	100.0	100.0	0	0.0	0.0	0.02	0.0	96.91646	6.799	1	2.0	1.0	5.0	0.0	1.0
6944.445	500.0	100.0	100.0	0	0.0	0.0	0.022	0.0	96.9818	6.81	1	2.0	1.0	5.0	0.0	1.0
6944.445	500.0	100.0	100.0	0	0.0	0.0	0.023	0.0	96.9818	6.83	1	2.0	1.0	5.0	0.0	1.0
6944.445	500.0	100.0	100.0	0	0.0	0.0	0.025	0.0	96.67779	6.83	1	2.0	1.0	5.0	0.0	1.0
6944.445	500.0	100.0	100.0	0	0.0	0.0	0.027	0.0	97.4374	6.838	1	2.0	1.0	5.0	0.0	1.0
6944.445	500.0	100.0	100.0	0	0.0	0.0	0.028	0.0	97.4374	6.853	1	2.0	1.0	5.0	0.0	1.0
6944.445	500.0	100.0	100.0	0	0.0	0.0	0.03	0.0	97.59226	6.853	1	2.0	1.0	5.0	0.0	1.0
6944.445	500.0	100.0	100.0	0	0.0	0.0	0.032	0.0	97.59226	6.868	1	2.0	1.0	5.0	0.0	1.0
6944.445	500.0	100.0	100.0	0	0.0	0.0	0.033	0.0	97.2004	6.868	1	2.0	1.0	5.0	0.0	1.0
6944.445	500.0	100.0	100.0	0	0.0	0.0	0.035	0.0	97.18598	6.873	1	2.0	1.0	5.0	0.0	1.0
6944.445	500.0	100.0	100.0	0	0.0	0.0	0.036	0.0	97.18598	6.885	1	2.0	1.0	5.0	0.0	1.0
6944.445	500.0	100.0	100.0	0	0.0	0.0	0.038	0.0	96.388626	6.885	1	2.0	1.0	5.0	0.0	1.0
6944.445	500.0	100.0	100.0	0	0.0	0.0	0.04	0.0	96.33837	6.889	1	2.0	1.0	5.0	0.0	1.0
6944.445	500.0	100.0	100.0	0	0.0	0.0	0.041	0.0	96.33837	6.897	1	2.0	1.0	5.0	0.0	1.0
6944.445	500.0	100.0	100.0	0	0.0	0.0	0.043	0.0	96.61287	6.897	1	2.0	1.0	5.0	0.0	1.0
6944.445	500.0	100.0	100.0	0	0.0	0.0	0.045	0.0	96.61287	6.902	1	2.0	1.0	5.0	0.0	1.0
6944.445	500.0	100.0	100.0	0	0.0	0.0	0.046	0.0	97.02824	6.902	1	2.0	1.0	5.0	0.0	1.0
6944.445	500.0	100.0	100.0	0	0.0	0.0	0.048	0.0	96.80641	6.909	1	2.0	1.0	5.0	0.0	1.0
6944.445	500.0	100.0	100.0	0	0.0	0.0	0.049	0.0	96.80641	6.911	1	2.0	1.0	5.0	0.0	1.0
6944.445	500.0	100.0	100.0	0	0.0	0.0	0.051	0.0	97.39056	6.911	1	2.0	1.0	5.0	0.0	1.0
6944.445	500.0	100.0	100.0	0	0.0	0.0	0.053	0.0	97.17417	6.917	1	2.0	1.0	5.0	0.0	1.0
6944.445	500.0	100.0	100.0	0	0.0	0.0	0.054	0.0	97.17417	6.92	1	2.0	1.0	5.0	0.0	1.0
6944.445	500.0	100.0	100.0	0	0.0	0.0	0.056	0.0	97.335846	6.92	1	2.0	1.0	5.0	0.0	1.0
6944.445	500.0	100.0	100.0	0	0.0	0.0	0.057	0.0	97.335846	6.925	1	2.0	1.0	5.0	0.0	1.0
6944.445	500.0	100.0	100.0	0	0.0	0.0	0.059	0.0	97.47007	6.925	1	2.0	1.0	5.0	0.0	1.0
6944.445	500.0	100.0	100.0	0	0.0	0.0	0.061	0.0	98.10661	6.929	1	2.0	1.0	5.0	0.0	1.0
6944.445	500.0	100.0	100.0	0	0.0	0.0	0.062	0.0	98.10661	6.929	1	2.0	1.0	5.0	0.0	1.0
6944.445	500.0	100.0	100.0	0	0.0	0.0	0.064	0.0	97.263626	6.929	1	2.0	1.0	5.0	0.0	1.0
6944.445	500.0	100.0	100.0	0	0.0	0.0	0.065	0.0	97.72844	6.933	1	2.0	1.0	5.0	0.0	1.0
6944.445	500.0	100.0	100.0	0	0.0	0.0	0.067	0.0	97.72844	6.934	1	2.0	1.0	5.0	0.0	1.0
6944.445	500.0	100.0	100.0	0	0.0	0.0	0.069	0.0	97.14715	6.934	1	2.0	1.0	5.0	0.0	1.0
6944.445	500.0	100.0	100.0	0	0.0	0.0	0.07	0.0	97.14715	6.936	1	2.0	1.0	5.0	0.0	1.0
6944.445	500.0	100.0	100.0	0	0.0	0.0	0.071	0.0	97.74964	6.936	1	2.0	1.0	5.0	0.0	1.0
6944.445	500.0	100.0	100.0	0	0.0	0.0	0.073	0.0	97.97096	6.938	1	2.0	1.0	5.0	0.0	1.0
6944.445	500.0	100.0	100.0	0	0.0	0.0	0.075	0.0	97.97096	6.941	1	2.0	1.0	5.0	0.0	1.0
6944.445	500.0	100.0	100.0	0	0.0	0.0	0.077	0.0	98.02031	6.941	1	2.0	1.0	5.0	0.0	1.0
6944.445	500.0	100.0	100.0	0	0.0	0.0	0.078	0.0	98.04456	6.942	1	2.0	1.0	5.0	0.0	1.0
6944.445	500.0	100.0	100.0	0	0.0	0.0	0.08	0.0	98.04456	6.943	1	2.0	1.0	5.0	0.0	1.0
6944.445	500.0	100.0	100.0	0	0.0	0.0	0.081	0.0	98.62715	6.943	1	2.0	1.0	5.0	0.0	1.0
6944.445	500.0	100.0	100.0	0	0.0	0.0	0.083	0.0	98.62715	6.945	1	2.0	1.0	5.0	0.0	1.0
6944.445	500.0	100.0	100.0	0	0.0	0.0	0.085	0.0	97.8941	6.945	1	2.0	1.0	5.0	0.0	1.0
6944.445	500.0	100.0	100.0	0	0.0	0.0	0.086	0.0	97.28294	6.945	1	2.0	1.0	5.0	0.0	1.0
6944.445	500.0	100.0	100.0	0	0.0	0.0	0.088	0.0	97.28294	6.946	1	2.0	1.0	5.0	0.0	1.0
6944.445	500.0	100.0	100.0	0	0.0	0.0	0.089	0.0	96.37844	6.946	1	2.0	1.0	5.0	0.0	1.0
6944.445	500.0	100.0	100.0	0	0.0	0.0	0.091	0.0	96.456924	6.947	1	2.0	1.0	5.0	0.0	1.0
6944.445	500.0	100.0	100.0	0	0.0	0.0	0.093	0.0	96.456924	6.948	1	2.0	1.0	5.0	0.0	1.0
6944.445	500.0	100.0	100.0	1	0.0	0.0	0.094	0.0	96.045815	6.948	1	2.0	1.0	5.0	0.0	1.0
6944.445	500.0	100.0	100.0	1	0.0	0.0	0.096	0.0	96.045815	6.948	1	2.0	1.0	5.0	0.0	1.0
6944.445	500.0	100.0	100.0	1	0.0	0.0	0.098	0.0	95.8454	6.948	1	2.0	1.0	5.0	0.0	1.0
6944.445	500.0	100.0	100.0	1	0.0	0.0	0.1	0.0	96.306915	6.949	1	2.0	1.0	5.0	0.0	1.0
6944.445	500.0	100.0	100.0	1	0.0	0.0	0.101	0.0	96.306915	6.949	1	2.0	1.0	5.0	0.0	1.0
6944.445	500.0	100.0	100.0	1	0.0	0.0	0.103	0.0	96.443825	6.949	1	2.0	1.0	5.0	0.0	1.0
6944.445	500.0	100.0	100.0	1	0.0	0.0	0.104	0.0	96.602715	6.949	1	2.0	1.0	5.0	0.0	1.0
6944.445	500.0	100.0	100.0	1	0.0	0.0	0.106	0.0	96.602715	6.949	1	2.0	1.0	5.0	0.0	1.0
6944.445	500.0	100.0	100.0	1	0.0	0.0	0.108	0.0	95.8522	6.949	1	2.0	1.0	5.0	0.0	1.0
6944.445	500.0	100.0	100.0	1	0.0	0.0	0.11	0.0	95.8522	6.949	1	2.0	1.0	5.0	0.0	1.0
6944.445	500.0	100.0	100.0	1	0.0	0.0	0.111	0.0	96.09569	6.949	1	2.0	1.0	5.0	0.0	1.0
6944.445	500.0	100.0	100.0	1	0.0	0.0	0.113	0.0	96.79955	6.95	1	2.0	1.0	5.0	0.0	1.0
6944.445	500.0	100.0	100.0	1	0.0	0.0	0.115	0.0	96.79955	6.95	1	2.0	1.0	5.0	0.0	1.0
6944.445	500.0	100.0	100.0	1	0.0	0.0	0.116	0.0	95.56795	6.95	1	2.0	1.0	5.0	0.0	1.0
6944.445	500.0	100.0	100.0	1	0.0	0.0	0.118	0.0	95.48151	6.95	1	2.0	1.0	5.0	0.0	1.0
6944.445	500.0	100.0	100.0	1	0.0	0.0	0.12	0.0	95.48151	6.95	1	2.0	1.0	5.0	0.0	1.0
6944.445	500.0	100.0	100.0	1	0.0	0.0	0.121	0.0	95.20709	6.95	1	2.0	1.0	5.0	0.0	1.0
6944.445	500.0	100.0	100.0	1	0.0	0.0	0.123	0.0	95.20709	6.951	1	2.0	1.0	5.0	0.0	1.0
6944.445	500.0	100.0	100.0	1	0.0	0.0	0.125	0.0	95.12826	6.951	1	2.0	1.0	5.0	0.0	1.0
6944.445	500.0	100.0	100.0	1	0.0	0.0	0.126	0.0	95.33108	6.951	1	2.0	1.0	5.0	0.0	1.0
6944.445	500.0	100.0	100.0	1	0.0	0.0	0.128	0.0	95.33108	6.951	1	2.0	1.0	5.0	0.0	1.0
6944.445	500.0	100.0	100.0	1	0.0	0.0	0.13	0.0	95.47342	6.951	1	2.0	1.0	5.0	0.0	1.0
6944.445	500.0	100.0	100.0	1	0.0	0.0	0.131	0.0	95.056725	6.951	1	2.0	1.0	5.0	0.0	1.0
6944.445	500.0	100.0	100.0	1	0.0	0.0	0.133	0.0	95.056725	6.951	1	2.0	1.0	5.0	0.0	1.0
6944.445	500.0	100.0	100.0	1	0.0	0.0	0.135	0.0	95.20008	6.951	1	2.0	1.0	5.0	0.0	1.0
6944.445	500.0	100.0	100.0	1	0.0	0.0	0.136	0.0	95.20008	6.951	1	2.0	1.0	5.0	0.0	1.0
6944.445	500.0	100.0	100.0	1	0.0	0.0	0.138	0.0	95.66417	6.951	1	2.0	1.0	5.0	0.0	1.0
6944.445	500.0	100.0	100.0	1	0.0	0.0	0.139	0.0	96.456604	6.951	1	2.0	1.0	5.0	0.0	1.0
6944.445	500.0	100.0	100.0	1	0.0	0.0	0.14	0.0	96.456604	6.952	1	2.0	1.0	5.0	0.0	1.0
6944.445	500.0	100.0	100.0	1	0.0	0.0	0.142	0.0	96.94201	6.952	1	2.0	1.0	5.0	0.0	1.0
6944.445	500.0	100.0	100.0	1	0.0	0.0	0.143	0.0	97.195854	6.952	1	2.0	1.0	5.0	0.0	1.0
6944.445	500.0	100.0	100.0	1	0.0	0.0	0.144	0.0	97.195854	6.952	1	2.0	1.0	5.0	0.0	1.0
6944.445	500.0	100.0	100.0	1	0.0	0.0	0.146	0.0	95.92775	6.952	1	2.0	1.0	5.0	0.0	1.0
6944.445	500.0	100.0	100.0	1	0.0	0.0	0.147	0.0	95.92775	6.952	1	2.0	1.0	5.0	0.0	1.0
6944.445	500.0	100.0	100.0	1	0.0	0.0	0.148	0.0	95.897705	6.952	1	2.0	1.0	5.0	0.0	1.0
6944.445	500.0	100.0	100.0	1	0.0	0.0	0.149	0.0	96.24749	6.952	1	2.0	1.0	5.0	0.0	1.0
6944.445	500.0	100.0	100.0	1	0.0	0.0	0.151	0.0	96.24749	6.952	1	2.0	1.0	5.0	0.0	1.0
6944.445	500.0	100.0	100.0	1	0.0	0.0	0.152	0.0	96.65494	6.952	1	2.0	1.0	5.0	0.0	1.0
6944.445	500.0	100.0	100.0	1	0.0	0.0	0.152	0.0	97.59407	6.952	1	2.0	1.0	5.0	0.0	1.0
6944.445	500.0	100.0	100.0	1	0.0	0.0	0.153	0.0	97.59407	6.952	1	2.0	1.0	5.0	0.0	1.0
6944.445	500.0	100.0	100.0	1	0.0	0.0	0.154	0.0	97.72358	6.952	1	2.0	1.0	6.0	0.0	1.0
6944.445	500.0	100.0	100.0	1	0.0	0.0	0.155	0.0	97.72358	6.952	1	2.0	1.0	6.0	0.0	1.0
0.0	500.0	100.0	100.0	0	0.0	0.0	0.156	0.0	97.43003	6.952	1	3.0	1.0	0.0	0.0	1.0
0.0	500.0	100.0	100.0	0	0.0	0.0	0.157	0.0	97.18549	6.952	1	3.0	1.0	0.0	0.0	1.0
0.0	500.0	100.0	100.0	0	0.0	0.0	0.158	0.0	96.93771	6.952	1	3.0	1.0	0.0	0.0	1.0
0.0	500.0	100.0	100.0	0	0.0	0.0	0.159	0.0	96.39696	6.952	1	3.0	1.0	0.0	0.0	1.0
0.0	500.0	100.0	100.0	0	0.0	0.0	0.16	0.0	96.666985	6.46	1	3.0	1.0	0.0	0.0	1.0
0.0	500.0	100.0	100.0	0	0.0	0.0	0.16	0.0	96.666985	6.46	1	3.0	1.0	0.0	0.0	1.0
0.0	500.0	100.0	100.0	0	0.0	0.0	0.161	0.0	96.31168	5.58	1	3.0	1.0	0.0	0.0	1.0
0.0	500.0	100.0	100.0	0	0.0	0.0	0.162	0.0	96.31168	5.185	1	3.0	1.0	0.0	0.0	1.0
0.0	500.0	100.0	100.0	0	0.0	0.0	0.162	0.0	96.8546	5.185	1	3.0	1.0	0.0	0.0	1.0
0.0	500.0	100.0	100.0	0	0.0	0.0	0.163	0.0	96.35853	4.478	1	3.0	1.0	0.0	0.0	1.0
0.0	500.0	100.0	100.0	0	0.0	0.0	0.163	0.0	96.35853	4.161	1	3.0	1.0	0.0	0.0	1.0
0.0	500.0	100.0	100.0	0	0.0	0.0	0.164	0.0	96.71353	4.161	1	3.0	1.0	0.0	0.0	1.0
0.0	500.0	100.0	100.0	0	0.0	0.0	0.164	0.0	97.48049	3.593	1	3.0	1.0	0.0	0.0	1.0
0.0	500.0	100.0	100.0	0	0.0	0.0	0.164	0.0	97.48049	3.339	1	3.0	1.0	0.0	0.0	1.0
0.0	500.0	100.0	100.0	0	0.0	0.0	0.165	0.0	97.79187	3.339	1	3.0	1.0	0.0	0.0	1.0
0.0	500.0	100.0	100.0	0	0.0	0.0	0.165	0.0	97.79187	2.883	1	3.0	1.0	0.0	0.0	1.0
0.0	500.0	100.0	100.0	0	0.0	0.0	0.165	0.0	96.58716	2.883	1	3.0	1.0	0.0	0.0	1.0
0.0	500.0	100.0	100.0	0	0.0	0.0	0.165	0.0	97.12493	2.49	1	3.0	1.0	0.0	0.0	1.0
0.0	500.0	100.0	100.0	0	0.0	0.0	0.165	0.0	97.12493	2.313	1	3.0	1.0	0.0	0.0	1.0
0.0	500.0	100.0	100.0	0	0.0	0.0	0.165	0.0	96.76086	2.313	1	3.0	1.0	0.0	0.0	1.0
0.0	500.0	100.0	100.0	0	0.0	0.0	0.165	0.0	95.66243	1.998	1	3.0	1.0	0.0	0.0	1.0
0.0	500.0	100.0	100.0	0	0.0	0.0	0.165	0.0	95.66243	1.998	1	3.0	1.0	0.0	0.0	1.0
0.0	500.0	100.0	100.0	0	0.0	0.0	0.165	0.0	96.24596	1.856	1	3.0	1.0	0.0	0.0	1.0
0.0	500.0	100.0	100.0	0	0.0	0.0	0.165	0.0	96.45999	1.603	1	3.0	1.0	0.0	0.0	1.0
0.0	500.0	100.0	100.0	0	0.0	0.0	0.165	0.0	96.16401	1.603	1	3.0	1.0	0.0	0.0	1.0
0.0	500.0	100.0	100.0	0	0.0	0.0	0.164	0.0	97.19342	1.49	1	3.0	1.0	8.0	0.0	1.0
0.0	500.0	100.0	100.0	0	0.0	0.0	0.164	0.0	97.19342	1.286	1	3.0	1.0	8.0	0.0	1.0
0.0	500.0	100.0	100.0	0	0.0	0.0	0.164	0.0	96.59008	1.286	1	3.0	1.0	0.0	0.0	1.0
0.0	500.0	100.0	100.0	0	0.0	0.0	0.164	0.0	96.48075	1.195	1	3.0	1.0	0.0	0.0	1.0
0.0	500.0	100.0	100.0	0	0.0	0.0	0.163	0.0	96.48075	1.195	1	3.0	1.0	0.0	0.0	1.0
0.0	500.0	100.0	100.0	0	0.0	0.0	0.163	0.0	96.16574	1.032	1	3.0	1.0	0.0	0.0	1.0
0.0	500.0	100.0	100.0	0	0.0	0.0	0.163	0.0	96.16574	0.959	1	3.0	1.0	0.0	0.0	1.0
0.0	500.0	100.0	100.0	0	0.0	0.0	0.163	0.0	96.71961	0.959	1	3.0	1.0	0.0	0.0	1.0
0.0	500.0	100.0	100.0	0	0.0	0.0	0.163	0.0	96.38358	0.829	1	3.0	1.0	0.0	0.0	1.0
0.0	500.0	100.0	100.0	0	0.0	0.0	0.162	0.0	96.38358	0.715	1	3.0	1.0	0.0	0.0	1.0
0.0	500.0	100.0	100.0	0	0.0	0.0	0.162	0.0	97.013	0.715	1	3.0	1.0	0.0	0.0	1.0
0.0	500.0	100.0	100.0	0	0.0	0.0	0.162	0.0	96.2453	0.664	1	3.0	1.0	0.0	0.0	1.0
0.0	500.0	100.0	100.0	0	0.0	0.0	0.162	0.0	96.2453	0.664	1	3.0	1.0	0.0	0.0	1.0
0.0	500.0	100.0	100.0	0	0.0	0.0	0.161	0.0	95.3914	0.573	1	3.0	1.0	0.0	0.0	1.0
0.0	500.0	100.0	100.0	0	0.0	0.0	0.161	0.0	95.3914	0.533	1	3.0	1.0	0.0	0.0	1.0
0.0	500.0	100.0	100.0	0	0.0	0.0	0.161	0.0	94.881676	0.533	1	3.0	1.0	0.0	0.0	1.0
0.0	500.0	100.0	100.0	0	0.0	0.0	0.161	0.0	95.38584	0.46	1	3.0	1.0	0.0	0.0	1.0
0.0	500.0	100.0	100.0	0	0.0	0.0	0.16	0.0	95.38584	0.427	1	3.0	1.0	0.0	0.0	1.0
0.0	500.0	100.0	100.0	0	0.0	0.0	0.16	0.0	95.35764	0.427	1	3.0	1.0	0.0	0.0	1.0
0.0	500.0	100.0	100.0	0	0.0	0.0	0.16	0.0	96.774155	0.369	1	3.0	1.0	0.0	0.0	1.0
0.0	500.0	100.0	100.0	0	0.0	0.0	0.16	0.0	96.774155	0.369	1	3.0	1.0	0.0	0.0	1.0
0.0	500.0	100.0	100.0	0	0.0	0.0	0.16	0.0	97.3283	0.343	1	3.0	1.0	0.0	0.0	1.0
0.0	500.0	100.0	100.0	0	0.0	0.0	0.159	0.0	97.3283	0.296	1	3.0	1.0	0.0	0.0	1.0
0.0	500.0	100.0	100.0	0	0.0	0.0	0.159	0.0	98.09081	0.296	1	3.0	1.0	0.0	0.0	1.0
0.0	500.0	100.0	100.0	0	0.0	0.0	0.159	0.0	97.55481	0.276	1	3.0	1.0	0.0	0.0	1.0
0.0	500.0	100.0	100.0	0	0.0	0.0	0.159	0.0	97.55481	0.237	1	3.0	1.0	0.0	0.0	1.0
0.0	500.0	100.0	100.0	0	0.0	0.0	0.159	0.0	96.77201	0.237	1	3.0	1.0	0.0	0.0	1.0
0.0	500.0	100.0	100.0	0	0.0	0.0	0.159	0.0	95.95522	0.204	1	3.0	1.0	0.0	0.0	1.0
0.0	500.0	100.0	100.0	0	0.0	0.0	0.159	0.0	95.95522	0.204	1	3.0	1.0	0.0	0.0	1.0
0.0	500.0	100.0	100.0	0	0.0	0.0	0.159	0.0	96.39374	0.19	1	3.0	1.0	0.0	0.0	1.0
0.0	500.0	100.0	100.0	0	0.0	0.0	0.159	0.0	96.39374	0.176	1	3.0	1.0	0.0	0.0	1.0
0.0	500.0	100.0	100.0	0	0.0	0.0	0.159	0.0	96.97294	0.176	1	3.0	1.0	0.0	0.0	1.0
0.0	500.0	100.0	100.0	0	0.0	0.0	0.159	0.0	96.40171	0.152	1	3.0	1.0	0.0	0.0	1.0
0.0	500.0	100.0	100.0	0	0.0	0.0	0.159	0.0	96.40171	0.131	1	3.0	1.0	0.0	0.0	1.0
0.0	500.0	100.0	100.0	0	0.0	0.0	0.159	0.0	96.56653	0.131	1	3.0	1.0	0.0	0.0	1.0
0.0	500.0	100.0	100.0	0	0.0	0.0	0.159	0.0	96.925125	0.122	1	3.0	1.0	0.0	0.0	1.0
0.0	500.0	100.0	100.0	0	0.0	0.0	0.159	0.0	96.925125	0.122	1	3.0	1.0	0.0	0.0	1.0
0.0	500.0	100.0	100.0	0	0.0	0.0	0.159	0.0	96.69578	0.105	1	3.0	1.0	0.0	0.0	1.0
0.0	500.0	100.0	100.0	0	0.0	0.0	0.159	0.0	96.69578	0.097	1	3.0	1.0	0.0	0.0	1.0
0.0	500.0	100.0	100.0	0	0.0	0.0	0.159	0.0	96.965195	0.097	1	3.0	1.0	0.0	0.0	1.0
0.0	500.0	100.0	100.0	0	0.0	0.0	0.159	0.0	96.347145	0.084	1	3.0	1.0	0.0	0.0	1.0
0.0	500.0	100.0	100.0	0	0.0	0.0	0.159	0.0	96.347145	0.078	1	3.0	1.0	0.0	0.0	1.0
0.0	500.0	100.0	100.0	0	0.0	0.0	0.159	0.0	96.78794	0.078	1	3.0	1.0	0.0	0.0	1.0
0.0	500.0	100.0	100.0	0	0.0	0.0	0.16	0.0	96.78794	0.067	1	3.0	1.0	0.0	0.0	1.0
0.0	500.0	100.0	100.0	0	0.0	0.0	0.16	0.0	96.428505	0.067	1	3.0	1.0	0.0	0.0	1.0
0.0	500.0	100.0	100.0	0	0.0	0.0	0.16	0.0	95.43926	0.058	1	3.0	1.0	0.0	0.0	1.0
0.0	500.0	100.0	100.0	0	0.0	0.0	0.16	0.0	95.43926	0.054	1	3.0	1.0	0.0	0.0	1.0
0.0	500.0	100.0	100.0	0	0.0	0.0	0.16	0.0	96.37455	0.054	1	3.0	1.0	0.0	0.0	1.0
0.0	500.0	100.0	100.0	0	0.0	0.0	0.16	0.0	96.375305	0.05	1	3.0	1.0	0.0	0.0	1.0
0.0	500.0	100.0	100.0	0	0.0	0.0	0.16	0.0	96.375305	0.043	1	3.0	1.0	0.0	0.0	1.0
0.0	500.0	100.0	100.0	0	0.0	0.0	0.16	0.0	96.473175	0.043	1	3.0	1.0	0.0	0.0	1.0
0.0	500.0	100.0	100.0	0	0.0	0.0	0.16	0.0	96.473175	0.037	1	3.0	1.0	0.0	0.0	1.0
0.0	500.0	100.0	100.0	0	0.0	0.0	0.16	0.0	96.641266	0.037	1	3.0	1.0	0.0	0.0	1.0
0.0	500.0	100.0	100.0	0	0.0	0.0	0.16	0.0	96.96745	0.034	1	3.0	1.0	0.0	0.0	1.0
0.0	500.0	100.0	100.0	0	0.0	0.0	0.16	0.0	96.96745	0.029	1	3.0	1.0	0.0	0.0	1.0
0.0	500.0	100.0	100.0	0	0.0	0.0	0.16	0.0	96.28615	0.029	1	3.0	1.0	0.0	0.0	1.0
0.0	500.0	100.0	100.0	0	0.0	0.0	0.159	0.0	96.284035	0.027	1	3.0	1.0	0.0	0.0	1.0
0.0	500.0	100.0	100.0	0	0.0	0.0	0.159	0.0	96.5288	0.023	1	3.0	1.0	0.0	0.0	1.0
0.0	500.0	100.0	100.0	0	0.0	0.0	0.159	0.0	96.11542	0.023	1	3.0	1.0	0.0	0.0	1.0
0.0	500.0	100.0	100.0	0	0.0	0.0	0.159	0.0	96.11542	0.021	1	3.0	1.0	0.0	0.0	1.0
0.0	500.0	100.0	100.0	0	0.0	0.0	0.159	0.0	96.66507	0.021	1	3.0	1.0	0.0	0.0	1.0
0.0	500.0	100.0	100.0	0	0.0	0.0	0.159	0.0	96.96442	0.018	1	3.0	1.0	0.0	0.0	1.0
0.0	500.0	100.0	100.0	0	0.0	0.0	0.159	0.0	96.96442	0.017	1	3.0	1.0	0.0	0.0	1.0
0.0	500.0	100.0	100.0	0	0.0	0.0	0.159	0.0	95.99401	0.017	1	3.0	1.0	0.0	0.0	1.0
0.0	500.0	100.0	100.0	0	0.0	0.0	0.159	0.0	96.442696	0.014	1	3.0	1.0	0.0	0.0	1.0
0.0	500.0	100.0	100.0	0	0.0	0.0	0.159	0.0	96.442696	0.013	1	3.0	1.0	0.0	0.0	1.0
0.0	500.0	100.0	100.0	0	0.0	0.0	0.159	0.0	96.42743	0.013	1	3.0	1.0	0.0	0.0	1.0
0.0	500.0	100.0	100.0	0	0.0	0.0	0.159	0.0	96.42743	0.011	1	3.0	1.0	0.0	0.0	1.0
0.0	500.0	100.0	100.0	0	0.0	0.0	0.159	0.0	96.41527	0.011	1	3.0	1.0	0.0	0.0	1.0
0.0	500.0	100.0	100.0	0	0.0	0.0	0.159	0.0	96.77797	0.009	1	3.0	1.0	0.0	0.0	1.0
0.0	500.0	100.0	100.0	0	0.0	0.0	0.159	0.0	96.77797	0.009	1	3.0	1.0	0.0	0.0	1.0
0.0	500.0	100.0	100.0	0	0.0	0.0	0.159	0.0	96.86554	0.009	1	3.0	1.0	0.0	0.0	1.0
0.0	500.0	100.0	100.0	0	0.0	0.0	0.159	0.0	97.09234	0.007	1	3.0	1.0	0.0	0.0	1.0
0.0	500.0	100.0	100.0	0	0.0	0.0	0.159	0.0	97.09234	0.007	1	3.0	1.0	0.0	0.0	1.0
0.0	500.0	100.0	100.0	0	0.0	0.0	0.159	0.0	93.44726	0.007	1	3.0	1.0	0.0	0.0	1.0
0.0	500.0	100.0	100.0	0	0.0	0.0	0.159	0.0	93.44726	0.006	1	3.0	1.0	0.0	0.0	1.0
0.0	500.0	100.0	100.0	0	0.0	0.0	0.159	0.0	94.42161	0.006	1	3.0	1.0	0.0	0.0	1.0
0.0	500.0	100.0	100.0	0	0.0	0.0	0.159	0.0	94.18573	0.005	1	3.0	1.0	0.0	0.0	1.0
0.0	500.0	100.0	100.0	0	0.0	0.0	0.159	0.0	94.18573	0.005	1	3.0	1.0	0.0	0.0	1.0
0.0	500.0	100.0	100.0	0	0.0	0.0	0.159	0.0	95.22108	0.005	1	3.0	1.0	0.0	0.0	1.0
0.0	500.0	100.0	100.0	0	0.0	0.0	0.159	0.0	95.397224	0.004	1	3.0	1.0	0.0	0.0	1.0
0.0	500.0	100.0	100.0	0	0.0	0.0	0.159	0.0	95.397224	0.003	1	3.0	1.0	0.0	0.0	1.0
0.0	500.0	100.0	100.0	0	0.0	0.0	0.159	0.0	95.972595	0.003	1	3.0	1.0	0.0	0.0	1.0
0.0	500.0	100.0	100.0	0	0.0	0.0	0.159	0.0	95.972595	0.003	1	3.0	1.0	0.0	0.0	1.0
0.0	500.0	100.0	100.0	0	0.0	0.0	0.159	0.0	96.349945	0.003	1	3.0	1.0	0.0	0.0	1.0
0.0	500.0	100.0	100.0	0	0.0	0.0	0.159	0.0	96.69765	0.002	1	3.0	1.0	0.0	0.0	1.0
0.0	500.0	100.0	100.0	0	0.0	0.0	0.159	0.0	96.69765	0.002	1	3.0	1.0	0.0	0.0	1.0
0.0	500.0	100.0	100.0	0	0.0	0.0	0.159	0.0	95.991714	0.002	1	3.0	1.0	0.0	0.0	1.0
0.0	500.0	100.0	100.0	0	0.0	0.0	0.159	0.0	96.80554	0.001	1	3.0	1.0	0.0	0.0	1.0
0.0	500.0	100.0	100.0	0	0.0	0.0	0.159	0.0	96.80554	0.001	1	3.0	1.0	0.0	0.0	1.0
0.0	500.0	100.0	100.0	0	0.0	0.0	0.159	0.0	96.74267	0.001	1	3.0	1.0	0.0	0.0	1.0
0.0	500.0	100.0	100.0	0	0.0	0.0	0.159	0.0	96.74267	0.001	1	3.0	1.0	0.0	0.0	1.0
0.0	500.0	100.0	100.0	0	0.0	0.0	0.158	0.0	97.29984	0.001	1	3.0	1.0	0.0	0.0	1.0
0.0	500.0	100.0	100.0	0	0.0	0.0	0.158	0.0	97.142914	0.001	1	3.0	1.0	0.0	0.0	1.0
0.0	500.0	100.0	100.0	0	0.0	0.0	0.158	0.0	97.142914	0.0	1	3.0	1.0	0.0	0.0	1.0
0.0	500.0	100.0	100.0	0	0.0	0.0	0.158	0.0	96.5495	0.0	1	3.0	1.0	0.0	0.0	1.0
0.0	500.0	100.0	100.0	0	0.0	0.0	0.158	0.0	97.01296	0.0	1	3.0	1.0	0.0	0.0	1.0
0.0	500.0	100.0	100.0	0	0.0	0.0	0.158	0.0	97.01296	0.0	1	3.0	1.0	0.0	0.0	1.0
0.0	500.0	100.0	100.0	0	0.0	0.0	0.158	0.0	97.391304	0.0	1	3.0	1.0	0.0	0.0	1.0
0.0	500.0	100.0	100.0	0	0.0	0.0	0.157	0.0	97.391304	0.0	1	3.0	1.0	0.0	0.0	1.0
0.0	500.0	100.0	100.0	0	0.0	0.0	0.157	0.0	96.29825	0.0	1	3.0	1.0	0.0	0.0	1.0
0.0	500.0	100.0	100.0	0	0.0	0.0	0.157	0.0	97.93067	0.0	1	3.0	1.0	0.0	0.0	1.0
0.0	500.0	100.0	100.0	0	0.0	0.0	0.157	0.0	97.93067	0.0	1	3.0	1.0	0.0	0.0	1.0
0.0	500.0	100.0	100.0	0	0.0	0.0	0.156	0.0	98.16585	0.0	1	3.0	1.0	0.0	0.0	1.0
0.0	500.0	100.0	100.0	0	0.0	0.0	0.156	0.0	98.06871	0.0	1	3.0	1.0	0.0	0.0	1.0
0.0	500.0	100.0	100.0	0	0.0	0.0	0.156	0.0	97.97748	0.0	1	3.0	1.0	0.0	0.0	1.0
0.0	500.0	100.0	100.0	0	0.0	0.0	0.155	0.0	97.84956	0.0	1	3.0	1.0	0.0	0.0	1.0
0.0	500.0	100.0	100.0	0	0.0	0.0	0.155	0.0	97.84956	0.0	1	3.0	1.0	0.0	0.0	1.0
0.0	500.0	100.0	100.0	0	0.0	0.0	0.154	0.0	98.100266	0.0	1	3.0	1.0	0.0	0.0	1.0
0.0	500.0	100.0	100.0	0	0.0	0.0	0.154	0.0	98.23938	0.0	1	3.0	1.0	0.0	0.0	1.0
0.0	500.0	100.0	100.0	0	0.0	0.0	0.153	0.0	98.23938	0.0	1	3.0	1.0	0.0	0.0	1.0
0.0	500.0	100.0	100.0	0	0.0	0.0	0.153	0.0	97.79048	0.0	1	3.0	1.0	0.0	0.0	1.0
0.0	500.0	100.0	100.0	0	0.0	0.0	0.153	0.0	97.95622	0.0	1	3.0	1.0	0.0	0.0	1.0
0.0	500.0	100.0	100.0	0	0.0	0.0	0.153	0.0	97.95622	0.0	1	3.0	1.0	0.0	0.0	1.0
0.0	500.0	100.0	100.0	0	0.0	0.0	0.153	0.0	97.472435	0.0	1	3.0	1.0	0.0	0.0	1.0
0.0	500.0	100.0	100.0	0	0.0	0.0	0.153	0.0	97.472435	0.0	1	3.0	1.0	0.0	0.0	1.0
0.0	500.0	100.0	100.0	0	0.0	0.0	0.153	0.0	96.8075	0.0	1	3.0	1.0	0.0	0.0	1.0
0.0	500.0	100.0	100.0	0	0.0	0.0	0.153	0.0	97.13669	0.0	1	3.0	1.0	0.0	0.0	1.0
0.0	500.0	100.0	100.0	0	0.0	0.0	0.153	0.0	97.13669	0.0	1	3.0	1.0	0.0	0.0	1.0
0.0	500.0	100.0	100.0	0	0.0	0.0	0.153	0.0	97.27953	0.0	1	3.0	1.0	0.0	0.0	1.0
0.0	500.0	100.0	100.0	0	0.0	0.0	0.153	0.0	97.60596	0.0	1	3.0	1.0	0.0	0.0	1.0
0.0	500.0	100.0	100.0	0	0.0	0.0	0.154	0.0	97.60596	0.0	1	3.0	1.0	0.0	0.0	1.0
0.0	500.0	100.0	100.0	0	0.0	0.0	0.155	0.0	97.67246	0.0	1	3.0	1.0	0.0	0.0	1.0
0.0	500.0	100.0	100.0	0	0.0	0.0	0.155	0.0	97.67246	0.0	1	3.0	1.0	0.0	0.0	1.0
0.0	500.0	100.0	100.0	0	0.0	0.0	0.156	0.0	97.2774	0.0	1	3.0	1.0	0.0	0.0	1.0
0.0	500.0	100.0	100.0	0	0.0	0.0	0.157	0.0	97.39713	0.0	1	3.0	1.0	0.0	0.0	1.0
0.0	500.0	100.0	100.0	0	0.0	0.0	0.158	0.0	97.39713	0.0	1	3.0	1.0	0.0	0.0	1.0
0.0	500.0	100.0	100.0	0	0.0	0.0	0.158	0.0	98.16327	0.0	1	3.0	1.0	0.0	0.0	1.0
0.0	500.0	100.0	100.0	0	0.0	0.0	0.159	0.0	97.893524	0.0	1	3.0	1.0	0.0	0.0	1.0
0.0	500.0	100.0	100.0	0	0.0	0.0	0.16	0.0	97.893524	0.0	1	3.0	1.0	0.0	0.0	1.0
0.0	500.0	100.0	100.0	0	0.0	0.0	0.16	0.0	97.529785	0.0	1	3.0	1.0	0.0	0.0	1.0
0.0	500.0	100.0	100.0	0	0.0	0.0	0.161	0.0	97.76529	0.0	1	3.0	1.0	0.0	0.0	1.0
0.0	500.0	100.0	100.0	0	0.0	0.0	0.162	0.0	97.86729	0.0	1	3.0	1.0	0.0	0.0	1.0
0.0	500.0	100.0	100.0	0	0.0	0.0	0.163	0.0	98.0389	0.0	1	3.0	1.0	0.0	0.0	1.0
0.0	500.0	100.0	100.0	0	0.0	0.0	0.164	0.0	98.0389	0.0	1	3.0	1.0	0.0	0.0	1.0
0.0	500.0	100.0	100.0	0	0.0	0.0	0.164	0.0	97.54705	0.0	1	3.0	1.0	0.0	0.0	1.0
0.0	500.0	100.0	100.0	0	0.0	0.0	0.165	0.0	98.381996	0.0	1	3.0	1.0	0.0	0.0	1.0
0.0	500.0	100.0	100.0	0	0.0	0.0	0.165	0.0	98.381996	0.0	1	3.0	1.0	0.0	0.0	1.0
0.0	500.0	100.0	100.0	0	0.0	0.0	0.165	0.0	98.30777	0.0	1	3.0	1.0	0.0	0.0	1.0
0.0	500.0	100.0	100.0	0	0.0	0.0	0.166	0.0	98.30777	0.0	1	3.0	1.0	0.0	0.0	1.0
0.0	500.0	100.0	100.0	0	0.0	0.0	0.166	0.0	98.917366	0.0	1	3.0	1.0	0.0	0.0	1.0
0.0	500.0	100.0	100.0	0	0.0	0.0	0.167	0.0	98.14834	0.0	1	3.0	1.0	0.0	0.0	1.0
0.0	500.0	100.0	100.0	0	0.0	0.0	0.168	0.0	98.17852	0.0	1	3.0	1.0	0.0	0.0	1.0
0.0	500.0	100.0	100.0	0	0.0	0.0	0.169	0.0	97.531525	0.0	1	3.0	1.0	0.0	0.0	1.0
0.0	500.0	100.0	100.0	0	0.0	0.0	0.17	0.0	97.396385	0.0	1	3.0	1.0	0.0	0.0	1.0
0.0	500.0	100.0	100.0	0	0.0	0.0	0.171	0.0	97.50283	0.0	1	3.0	1.0	0.0	0.0	1.0
0.0	500.0	100.0	100.0	0	0.0	0.0	0.171	0.0	97.03101	0.0	1	3.0	1.0	0.0	0.0	1.0
0.0	500.0	100.0	100.0	0	0.0	0.0	0.172	0.0	97.03101	0.0	1	3.0	1.0	0.0	0.0	1.0
0.0	500.0	100.0	100.0	0	0.0	0.0	0.173	0.0	96.74571	0.0	1	3.0	1.0	0.0	0.0	1.0
0.0	500.0	100.0	100.0	0	0.0	0.0	0.173	0.0	96.44803	0.0	1	3.0	1.0	0.0	0.0	1.0
0.0	500.0	100.0	100.0	0	0.0	0.0	0.174	0.0	96.44803	0.0	1	3.0	1.0	0.0	0.0	1.0
0.0	500.0	100.0	100.0	0	0.0	0.0	0.175	0.0	96.65126	0.0	1	3.0	1.0	0.0	0.0	1.0
0.0	500.0	100.0	100.0	0	0.0	0.0	0.175	0.0	96.763405	0.0	1	3.0	1.0	0.0	0.0	1.0
0.0	500.0	100.0	100.0	0	0.0	0.0	0.176	0.0	96.763405	0.0	1	3.0	1.0	0.0	0.0	1.0
0.0	500.0	100.0	100.0	0	0.0	0.0	0.176	0.0	96.73904	0.0	1	3.0	1.0	0.0	0.0	1.0
0.0	500.0	100.0	100.0	0	0.0	0.0	0.177	0.0	96.73904	0.0	1	3.0	1.0	0.0	0.0	1.0
0.0	500.0	100.0	100.0	0	0.0	0.0	0.177	0.0	98.16426	0.0	1	3.0	1.0	0.0	0.0	1.0
0.0	500.0	100.0	100.0	0	0.0	0.0	0.177	0.0	97.884575	0.0	1	3.0	1.0	0.0	0.0	1.0
0.0	500.0	100.0	100.0	0	0.0	0.0	0.177	0.0	97.884575	0.0	1	3.0	1.0	0.0	0.0	1.0
0.0	500.0	100.0	100.0	0	0.0	0.0	0.177	0.0	96.98634	0.0	1	3.0	1.0	0.0	0.0	1.0
0.0	500.0	100.0	100.0	0	0.0	0.0	0.176	0.0	97.18563	0.0	1	3.0	1.0	0.0	0.0	1.0
0.0	500.0	100.0	100.0	0	0.0	0.0	0.176	0.0	97.18563	0.0	1	3.0	1.0	0.0	0.0	1.0
0.0	500.0	100.0	100.0	0	0.0	0.0	0.176	0.0	98.24411	0.0	1	3.0	1.0	0.0	0.0	1.0
0.0	500.0	100.0	100.0	0	0.0	0.0	0.175	0.0	98.24411	0.0	1	3.0	1.0	0.0	0.0	1.0
0.0	500.0	100.0	100.0	0	0.0	0.0	0.174	0.0	97.79671	0.0	1	3.0	1.0	0.0	0.0	1.0
0.0	500.0	100.0	100.0	0	0.0	0.0	0.173	0.0	96.72929	0.0	1	3.0	1.0	0.0	0.0	1.0
0.0	500.0	100.0	100.0	0	0.0	0.0	0.172	0.0	96.72929	0.0	1	3.0	1.0	0.0	0.0	1.0
0.0	500.0	100.0	100.0	0	0.0	0.0	0.17	0.0	97.10149	0.0	1	3.0	1.0	0.0	0.0	1.0
0.0	500.0	100.0	100.0	0	0.0	0.0	0.169	0.0	96.79641	0.0	1	3.0	1.0	0.0	0.0	1.0
0.0	500.0	100.0	100.0	0	0.0	0.0	0.167	0.0	96.79641	0.0	1	3.0	1.0	0.0	0.0	1.0
0.0	500.0	100.0	100.0	0	0.0	0.0	0.165	0.0	96.80343	0.0	1	3.0	1.0	0.0	0.0	1.0
0.0	500.0	100.0	100.0	0	0.0	0.0	0.162	0.0	96.80343	0.0	1	3.0	1.0	0.0	0.0	1.0
0.0	500.0	100.0	100.0	0	0.0	0.0	0.159	0.0	97.27725	0.0	1	3.0	1.0	0.0	0.0	1.0
0.0	500.0	100.0	100.0	0	0.0	0.0	0.156	0.0	96.94753	0.0	1	3.0	1.0	0.0	0.0	1.0
0.0	500.0	100.0	100.0	0	0.0	0.0	0.153	0.0	96.94753	0.0	1	3.0	1.0	0.0	0.0	1.0
0.0	500.0	100.0	100.0	0	0.0	0.0	0.149	0.0	96.493225	0.0	1	3.0	1.0	0.0	0.0	1.0
0.0	500.0	100.0	100.0	0	0.0	0.0	0.145	0.0	96.12395	0.0	1	3.0	1.0	0.0	0.0	1.0
0.0	500.0	100.0	100.0	0	0.0	0.0	0.141	0.0	96.12395	0.0	1	3.0	1.0	0.0	0.0	1.0
0.0	500.0	100.0	100.0	0	0.0	0.0	0.137	0.0	95.34828	0.0	1	3.0	1.0	0.0	0.0	1.0
0.0	500.0	100.0	100.0	0	0.0	0.0	0.134	0.0	95.34828	0.0	1	3.0	1.0	0.0	0.0	1.0
0.0	500.0	100.0	100.0	0	0.0	0.0	0.13	0.0	97.857315	0.0	1	3.0	1.0	0.0	0.0	1.0
0.0	500.0	100.0	100.0	0	0.0	0.0	0.126	0.0	98.0953	0.0	1	3.0	1.0	0.0	0.0	1.0
0.0	500.0	100.0	100.0	0	0.0	0.0	0.123	0.0	98.0953	0.0	1	3.0	1.0	0.0	0.0	1.0
0.0	500.0	100.0	100.0	0	0.0	0.0	0.119	0.0	98.70888	0.0	1	3.0	1.0	0.0	0.0	1.0
0.0	500.0	100.0	100.0	0	0.0	0.0	0.115	0.0	98.35468	0.0	1	3.0	1.0	0.0	0.0	1.0
0.0	500.0	100.0	100.0	0	0.0	0.0	0.111	0.0	98.35468	0.0	1	3.0	1.0	0.0	0.0	1.0
0.0	500.0	100.0	100.0	0	0.0	0.0	0.108	0.0	98.86114	0.0	1	3.0	1.0	0.0	0.0	1.0
0.0	500.0	100.0	100.0	0	0.0	0.0	0.104	0.0	98.86114	0.0	1	3.0	1.0	0.0	0.0	1.0
0.0	500.0	100.0	100.0	0	0.0	0.0	0.101	0.0	98.94781	0.0	1	3.0	1.0	0.0	0.0	1.0
0.0	500.0	100.0	100.0	0	0.0	0.0	0.098	0.0	98.4827	0.0	1	3.0	1.0	0.0	0.0	1.0
0.0	500.0	100.0	100.0	0	0.0	0.0	0.095	0.0	98.4827	0.0	1	3.0	1.0	0.0	0.0	1.0
0.0	500.0	100.0	100.0	0	0.0	0.0	0.092	0.0	98.71316	0.0	1	3.0	1.0	0.0	0.0	1.0
0.0	500.0	100.0	100.0	0	0.0	0.0	0.089	0.0	98.36385	0.0	1	3.0	1.0	0.0	0.0	1.0
0.0	500.0	100.0	100.0	0	0.0	0.0	0.086	0.0	98.36385	0.0	1	3.0	1.0	0.0	0.0	1.0
0.0	500.0	100.0	100.0	0	0.0	0.0	0.084	0.0	98.63368	0.0	1	3.0	1.0	0.0	0.0	1.0
0.0	500.0	100.0	100.0	0	0.0	0.0	0.081	0.0	98.63368	0.0	1	3.0	1.0	0.0	0.0	1.0
0.0	500.0	100.0	100.0	0	0.0	0.0	0.079	0.0	98.6171	0.0	1	3.0	1.0	0.0	0.0	1.0
0.0	500.0	100.0	100.0	0	0.0	0.0	0.076	0.0	98.03287	0.0	1	3.0	1.0	0.0	0.0	1.0
0.0	500.0	100.0	100.0	0	0.0	0.0	0.074	0.0	98.03287	0.0	1	3.0	1.0	0.0	0.0	1.0
0.0	500.0	100.0	100.0	0	0.0	0.0	0.071	0.0	98.17038	0.0	1	3.0	1.0	0.0	0.0	1.0
0.0	500.0	100.0	100.0	0	0.0	0.0	0.069	0.0	98.17038	0.0	1	3.0	1.0	0.0	0.0	1.0
0.0	500.0	100.0	100.0	0	0.0	0.0	0.066	0.0	97.69403	0.0	1	3.0	1.0	0.0	0.0	1.0
0.0	500.0	100.0	100.0	0	0.0	0.0	0.064	0.0	97.71558	0.0	1	3.0	1.0	0.0	0.0	1.0
0.0	500.0	100.0	100.0	0	0.0	0.0	0.062	0.0	97.414795	0.0	1	3.0	1.0	0.0	0.0	1.0
0.0	500.0	100.0	100.0	0	0.0	0.0	0.06	0.0	97.55041	0.0	1	3.0	1.0	0.0	0.0	1.0
0.0	500.0	100.0	100.0	0	0.0	0.0	0.058	0.0	97.19844	0.0	1	3.0	1.0	0.0	0.0	1.0
0.0	500.0	100.0	100.0	0	0.0	0.0	0.056	0.0	97.19844	0.0	1	3.0	1.0	0.0	0.0	1.0
0.0	500.0	100.0	100.0	0	0.0	0.0	0.054	0.0	97.33678	0.0	1	3.0	1.0	0.0	0.0	1.0
0.0	500.0	100.0	100.0	0	0.0	0.0	0.052	0.0	97.33678	0.0	1	3.0	1.0	0.0	0.0	1.0
0.0	500.0	100.0	100.0	0	0.0	0.0	0.05	0.0	97.500145	0.0	1	3.0	1.0	0.0	0.0	1.0
0.0	500.0	100.0	100.0	0	0.0	0.0	0.049	0.0	97.28778	0.0	1	3.0	1.0	0.0	0.0	1.0
0.0	500.0	100.0	100.0	0	0.0	0.0	0.047	0.0	97.28778	0.0	1	3.0	1.0	0.0	0.0	1.0
0.0	500.0	100.0	100.0	0	0.0	0.0	0.046	0.0	97.30366	0.0	1	3.0	1.0	0.0	0.0	1.0
0.0	500.0	100.0	100.0	0	0.0	0.0	0.044	0.0	96.655304	0.0	1	3.0	1.0	0.0	0.0	1.0
0.0	500.0	100.0	100.0	0	0.0	0.0	0.043	0.0	96.655304	0.0	1	3.0	1.0	0.0	0.0	1.0
0.0	500.0	100.0	100.0	0	0.0	0.0	0.041	0.0	97.11286	0.0	1	3.0	1.0	0.0	0.0	1.0
0.0	500.0	100.0	100.0	0	0.0	0.0	0.04	0.0	97.11286	0.0	1	3.0	1.0	0.0	0.0	1.0
0.0	500.0	100.0	100.0	0	0.0	0.0	0.038	0.0	98.327484	0.0	1	3.0	1.0	0.0	0.0	1.0
0.0	500.0	100.0	100.0	0	0.0	0.0	0.037	0.0	98.02739	0.0	1	3.0	1.0	0.0	0.0	1.0
0.0	500.0	100.0	100.0	0	0.0	0.0	0.036	0.0	98.02739	0.0	1	3.0	1.0	0.0	0.0	1.0
0.0	500.0	100.0	100.0	0	0.0	0.0	0.034	0.0	98.64534	0.0	1	3.0	1.0	0.0	0.0	1.0
0.0	500.0	100.0	100.0	0	0.0	0.0	0.033	0.0	98.780266	0.0	1	3.0	1.0	0.0	0.0	1.0
0.0	500.0	100.0	100.0	0	0.0	0.0	0.032	0.0	98.780266	0.0	1	3.0	1.0	0.0	0.0	1.0
0.0	500.0	100.0	100.0	0	0.0	0.0	0.03	0.0	98.58815	0.0	1	3.0	1.0	0.0	0.0	1.0
0.0	500.0	100.0	100.0	0	0.0	0.0	0.029	0.0	98.58815	0.0	1	3.0	1.0	0.0	0.0	1.0
0.0	500.0	100.0	100.0	0	0.0	0.0	0.028	0.0	97.83317	0.0	1	3.0	1.0	0.0	0.0	1.0
0.0	500.0	100.0	100.0	0	0.0	0.0	0.026	0.0	98.332634	0.0	1	3.0	1.0	0.0	0.0	1.0
0.0	500.0	100.0	100.0	0	0.0	0.0	0.025	0.0	98.332634	0.0	1	3.0	1.0	0.0	0.0	1.0
0.0	500.0	100.0	100.0	0	0.0	0.0	0.024	0.0	98.50911	0.0	1	3.0	1.0	0.0	0.0	1.0
0.0	500.0	100.0	100.0	0	0.0	0.0	0.023	0.0	98.114586	0.0	1	3.0	1.0	0.0	0.0	1.0
0.0	500.0	100.0	100.0	0	0.0	0.0	0.021	0.0	98.114586	0.0	1	3.0	1.0	0.0	0.0	1.0
0.0	500.0	100.0	100.0	0	0.0	0.0	0.02	0.0	97.14294	0.0	1	3.0	1.0	0.0	0.0	1.0
0.0	500.0	100.0	100.0	0	0.0	0.0	0.019	0.0	97.14294	0.0	1	3.0	1.0	0.0	0.0	1.0
0.0	500.0	100.0	100.0	0	0.0	0.0	0.017	0.0	97.14764	0.0	1	3.0	1.0	0.0	0.0	1.0
0.0	500.0	100.0	100.0	0	0.0	0.0	0.016	0.0	96.29854	0.0	1	3.0	1.0	0.0	0.0	1.0
0.0	500.0	100.0	100.0	0	0.0	0.0	0.014	0.0	95.70107	0.0	1	3.0	1.0	0.0	0.0	1.0
0.0	500.0	100.0	100.0	0	0.0	0.0	0.013	0.0	96.07576	0.0	1	3.0	1.0	0.0	0.0	1.0
0.0	500.0	100.0	100.0	0	0.0	0.0	0.012	0.0	96.201645	0.0	1	3.0	1.0	0.0	0.0	1.0
0.0	500.0	100.0	100.0	0	0.0	0.0	0.011	0.0	96.201645	0.0	1	3.0	1.0	0.0	0.0	1.0
0.0	500.0	100.0	100.0	0	0.0	0.0	0.009	0.0	96.20458	0.0	1	3.0	1.0	0.0	0.0	1.0
0.0	500.0	100.0	100.0	0	0.0	0.0	0.008	0.0	96.20458	0.0	1	3.0	1.0	0.0	0.0	1.0
0.0	500.0	100.0	100.0	0	0.0	0.0	0.007	0.0	96.39853	0.0	1	3.0	1.0	0.0	0.0	1.0
0.0	500.0	100.0	100.0	0	0.0	0.0	0.006	0.0	96.24459	0.0	1	3.0	1.0	0.0	0.0	1.0
0.0	500.0	100.0	100.0	0	0.0	0.0	0.004	0.0	96.24459	0.0	1	3.0	1.0	0.0	0.0	1.0
0.0	500.0	100.0	100.0	0	0.0	0.0	0.003	0.0	96.52409	0.0	1	3.0	1.0	0.0	0.0	1.0
0.0	500.0	100.0	100.0	0	0.0	0.0	0.002	0.0	96.63112	0.0	1	3.0	1.0	0.0	0.0	1.0
0.0	500.0	100.0	100.0	0	0.0	0.0	0.001	0.0	96.63112	0.0	1	3.0	1.0	0.0	0.0	1.0
0.0	500.0	100.0	100.0	0	0.0	0.0	0.0	0.0	95.461235	0.0	1	3.0	1.0	0.0	0.0	1.0
0.0	500.0	100.0	100.0	0	0.0	0.0	0.0	0.0	95.461235	0.0	1	3.0	1.0	0.0	0.0	1.0
0.0	500.0	100.0	100.0	0	0.0	0.0	-0.001	0.0	95.40037	0.0	1	3.0	1.0	0.0	0.0	1.0
0.0	500.0	100.0	100.0	0	0.0	0.0	-0.003	0.0	95.883705	0.0	1	3.0	1.0	0.0	0.0	1.0
0.0	500.0	100.0	100.0	0	0.0	0.0	-0.004	0.0	95.883705	0.0	1	3.0	1.0	0.0	0.0	1.0
0.0	500.0	100.0	100.0	0	0.0	0.0	-0.004	0.0	96.25137	0.0	1	3.0	1.0	0.0	0.0	1.0
0.0	500.0	100.0	100.0	0	0.0	0.0	-0.005	0.0	95.94675	0.0	1	3.0	1.0	0.0	0.0	1.0
0.0	500.0	100.0	100.0	0	0.0	0.0	-0.006	0.0	95.94675	0.0	1	3.0	1.0	0.0	0.0	1.0
0.0	500.0	100.0	100.0	0	0.0	0.0	-0.007	0.0	96.53937	0.0	1	3.0	1.0	0.0	0.0	1.0
0.0	500.0	100.0	100.0	0	0.0	0.0	-0.008	0.0	96.53937	0.0	1	3.0	1.0	0.0	0.0	1.0
0.0	500.0	100.0	100.0	0	0.0	0.0	-0.009	0.0	94.581406	0.0	1	3.0	1.0	0.0	0.0	1.0
0.0	500.0	100.0	100.0	0	0.0	0.0	-0.01	0.0	95.469345	0.0	1	3.0	1.0	0.0	0.0	1.0
0.0	500.0	100.0	100.0	0	0.0	0.0	-0.011	0.0	95.65816	0.0	1	3.0	1.0	0.0	0.0	1.0
0.0	500.0	100.0	100.0	0	0.0	0.0	-0.012	0.0	96.289154	0.0	1	3.0	1.0	0.0	0.0	1.0
0.0	500.0	100.0	100.0	0	0.0	0.0	-0.013	0.0	95.8068	0.0	1	3.0	1.0	0.0	0.0	1.0
0.0	500.0	100.0	100.0	0	0.0	0.0	-0.014	0.0	95.76311	0.0	1	3.0	1.0	0.0	0.0	1.0
0.0	500.0	100.0	100.0	0	0.0	0.0	-0.015	0.0	96.70927	0.0	1	3.0	1.0	0.0	0.0	1.0
0.0	500.0	100.0	100.0	0	0.0	0.0	-0.016	0.0	96.70927	0.0	1	3.0	1.0	0.0	0.0	1.0
0.0	500.0	100.0	100.0	0	0.0	0.0	-0.016	0.0	95.81172	0.0	1	3.0	1.0	0.0	0.0	1.0
0.0	500.0	100.0	100.0	0	0.0	0.0	-0.017	0.0	96.900764	0.0	1	3.0	1.0	0.0	0.0	1.0
0.0	500.0	100.0	100.0	0	0.0	0.0	-0.018	0.0	96.900764	0.0	1	3.0	1.0	0.0	0.0	1.0
0.0	500.0	100.0	100.0	0	0.0	0.0	-0.018	0.0	96.85064	0.0	1	3.0	1.0	0.0	0.0	1.0
0.0	500.0	100.0	100.0	0	0.0	0.0	-0.019	0.0	95.96178	0.0	1	3.0	1.0	0.0	0.0	1.0
0.0	500.0	100.0	100.0	0	0.0	0.0	-0.019	0.0	95.96178	0.0	1	3.0	1.0	0.0	0.0	1.0
0.0	500.0	100.0	100.0	0	0.0	0.0	-0.02	0.0	96.14329	0.0	1	3.0	1.0	0.0	0.0	1.0
0.0	500.0	100.0	100.0	0	0.0	0.0	-0.02	0.0	96.14329	0.0	1	3.0	1.0	0.0	0.0	1.0
0.0	500.0	100.0	100.0	0	0.0	0.0	-0.02	0.0	95.34221	0.0	1	3.0	1.0	0.0	0.0	1.0
0.0	500.0	100.0	100.0	0	0.0	0.0	-0.02	0.0	96.58148	0.0	1	3.0	1.0	0.0	0.0	1.0
0.0	500.0	100.0	100.0	0	0.0	0.0	-0.02	0.0	96.58148	0.0	1	3.0	1.0	0.0	0.0	1.0
0.0	500.0	100.0	100.0	0	0.0	0.0	-0.02	0.0	96.90122	0.0	1	3.0	1.0	0.0	0.0	1.0
0.0	500.0	100.0	100.0	0	0.0	0.0	-0.02	0.0	96.13688	0.0	1	3.0	1.0	0.0	0.0	1.0
0.0	500.0	100.0	100.0	0	0.0	0.0	-0.02	0.0	96.13688	0.0	1	3.0	1.0	0.0	0.0	1.0
0.0	500.0	100.0	100.0	0	0.0	0.0	-0.02	0.0	96.15989	0.0	1	3.0	1.0	0.0	0.0	1.0
0.0	500.0	100.0	100.0	0	0.0	0.0	-0.02	0.0	96.15989	0.0	1	3.0	1.0	0.0	0.0	1.0
0.0	500.0	100.0	100.0	0	0.0	0.0	-0.02	0.0	96.53073	0.0	1	3.0	1.0	0.0	0.0	1.0
0.0	500.0	100.0	100.0	0	0.0	0.0	-0.02	0.0	97.89081	0.0	1	3.0	1.0	0.0	0.0	1.0
0.0	500.0	100.0	100.0	0	0.0	0.0	-0.02	0.0	97.89081	0.0	1	3.0	1.0	0.0	0.0	1.0
0.0	500.0	100.0	100.0	0	0.0	0.0	-0.02	0.0	97.45559	0.0	1	3.0	1.0	0.0	0.0	1.0
0.0	500.0	100.0	100.0	0	0.0	0.0	-0.02	0.0	97.62312	0.0	1	3.0	1.0	0.0	0.0	1.0
0.0	500.0	100.0	100.0	0	0.0	0.0	-0.02	0.0	97.62312	0.0	1	3.0	1.0	0.0	0.0	1.0
0.0	500.0	100.0	100.0	0	0.0	0.0	-0.02	0.0	97.356964	0.0	1	3.0	1.0	0.0	0.0	1.0
0.0	500.0	100.0	100.0	0	0.0	0.0	-0.02	0.0	97.356964	0.0	1	3.0	1.0	0.0	0.0	1.0
0.0	500.0	100.0	100.0	0	0.0	0.0	-0.02	0.0	97.946144	0.0	1	3.0	1.0	0.0	0.0	1.0
0.0	500.0	100.0	100.0	0	0.0	0.0	-0.02	0.0	97.43031	0.0	1	3.0	1.0	0.0	0.0	1.0
0.0	500.0	100.0	100.0	0	0.0	0.0	-0.02	0.0	97.43031	0.0	1	3.0	1.0	0.0	0.0	1.0
0.0	500.0	100.0	100.0	0	0.0	0.0	-0.021	0.0	97.27577	0.0	1	3.0	1.0	0.0	0.0	1.0
0.0	500.0	100.0	100.0	0	0.0	0.0	-0.021	0.0	97.585556	0.0	1	3.0	1.0	0.0	0.0	1.0
0.0	500.0	100.0	100.0	0	0.0	0.0	-0.021	0.0	97.11652	0.0	1	3.0	1.0	0.0	0.0	1.0
0.0	500.0	100.0	100.0	0	0.0	0.0	-0.021	0.0	96.91725	0.0	1	3.0	1.0	0.0	0.0	1.0
0.0	500.0	100.0	100.0	0	0.0	0.0	-0.021	0.0	96.91725	0.0	1	3.0	1.0	0.0	0.0	1.0
0.0	500.0	100.0	100.0	0	0.0	0.0	-0.021	0.0	96.85898	0.0	1	3.0	1.0	0.0	0.0	1.0
0.0	500.0	100.0	100.0	0	0.0	0.0	-0.021	0.0	96.92066	0.0	1	3.0	1.0	0.0	0.0	1.0
0.0	500.0	100.0	100.0	0	0.0	0.0	-0.021	0.0	96.92066	0.0	1	3.0	1.0	0.0	0.0	1.0
0.0	500.0	100.0	100.0	0	0.0	0.0	-0.021	0.0	96.86458	0.0	1	3.0	1.0	0.0	0.0	1.0
0.0	500.0	100.0	100.0	0	0.0	0.0	-0.022	0.0	97.01284	0.0	1	3.0	1.0	0.0	0.0	1.0
0.0	500.0	100.0	100.0	0	0.0	0.0	-0.022	0.0	97.01284	0.0	1	3.0	1.0	0.0	0.0	1.0
0.0	500.0	100.0	100.0	0	0.0	0.0	-0.022	0.0	96.7509	0.0	1	3.0	1.0	0.0	0.0	1.0
0.0	500.0	100.0	100.0	0	0.0	0.0	-0.021	0.0	96.7509	0.0	1	3.0	1.0	0.0	0.0	1.0
0.0	500.0	100.0	100.0	0	0.0	0.0	-0.021	0.0	96.99637	0.0	1	3.0	1.0	1.0	0.0	1.0
0.0	500.0	100.0	100.0	0	0.0	0.0	-0.021	0.0	97.21481	0.0	1	3.0	1.0	4.0	0.0	1.0
0.0	500.0	100.0	100.0	0	0.0	0.0	-0.021	0.0	97.21481	0.0	1	3.0	1.0	4.0	0.0	1.0
5555.5557	400.0	100.0	100.0	0	0.0	0.0	-0.021	0.0	96.89167	0.0	1	3.0	1.0	4.0	0.0	1.0
5555.5557	400.0	100.0	100.0	0	0.0	0.0	-0.021	0.0	96.99824	0.0	1	3.0	1.0	4.0	0.0	1.0
5555.5557	400.0	100.0	100.0	0	0.0	0.0	-0.021	0.0	96.99824	0.0	1	3.0	1.0	4.0	0.0	1.0
5555.5557	400.0	100.0	100.0	0	0.0	0.0	-0.021	0.0	96.92624	0.0	1	3.0	1.0	4.0	0.0	1.0
5555.5557	400.0	100.0	100.0	0	0.0	0.0	-0.021	0.0	96.92624	0.757	1	3.0	1.0	4.0	0.0	1.0
5555.5557	400.0	100.0	100.0	0	0.0	0.0	-0.02	0.0	97.58244	0.757	1	3.0	1.0	4.0	0.0	1.0
5555.5557	400.0	100.0	100.0	0	0.0	0.0	-0.02	0.0	97.6744	1.097	1	3.0	1.0	4.0	0.0	1.0
5555.5557	400.0	100.0	100.0	0	0.0	0.0	-0.02	0.0	97.6744	1.706	1	3.0	1.0	4.0	0.0	1.0
5555.5557	400.0	100.0	100.0	0	0.0	0.0	-0.02	0.0	97.322815	1.706	1	3.0	1.0	4.0	0.0	1.0
5555.5557	400.0	100.0	100.0	0	0.0	0.0	-0.019	0.0	96.8109	2.232	1	3.0	1.0	4.0	0.0	1.0
5555.5557	400.0	100.0	100.0	0	0.0	0.0	-0.019	0.0	96.8109	2.232	1	3.0	1.0	4.0	0.0	1.0
5555.5557	400.0	100.0	100.0	0	0.0	0.0	-0.018	0.0	96.45394	2.467	1	3.0	1.0	4.0	0.0	1.0
5555.5557	400.0	100.0	100.0	0	0.0	0.0	-0.018	0.0	96.45394	2.889	1	3.0	1.0	4.0	0.0	1.0
5555.5557	400.0	100.0	100.0	0	0.0	0.0	-0.017	0.0	95.916016	2.889	1	3.0	1.0	4.0	0.0	1.0
5555.5557	400.0	100.0	100.0	0	0.0	0.0	-0.017	0.0	96.29974	3.079	1	3.0	1.0	4.0	0.0	1.0
5555.5557	400.0	100.0	100.0	0	0.0	0.0	-0.016	0.0	96.29974	3.417	1	3.0	1.0	4.0	0.0	1.0
5555.5557	400.0	100.0	100.0	0	0.0	0.0	-0.015	0.0	96.177704	3.417	1	3.0	1.0	4.0	0.0	1.0
5555.5557	400.0	100.0	100.0	0	0.0	0.0	-0.014	0.0	95.31717	3.569	1	3.0	1.0	4.0	0.0	1.0
5555.5557	400.0	100.0	100.0	0	0.0	0.0	-0.014	0.0	95.31717	3.84	1	3.0	1.0	4.0	0.0	1.0
5555.5557	400.0	100.0	100.0	0	0.0	0.0	-0.013	0.0	96.63292	3.84	1	3.0	1.0	4.0	0.0	1.0
5555.5557	400.0	100.0	100.0	0	0.0	0.0	-0.011	0.0	96.63292	3.963	1	3.0	1.0	4.0	0.0	1.0
5555.5557	400.0	100.0	100.0	0	0.0	0.0	-0.01	0.0	97.320244	3.963	1	3.0	1.0	4.0	0.0	1.0
5555.5557	400.0	100.0	100.0	0	0.0	0.0	-0.009	0.0	96.65906	4.181	1	3.0	1.0	4.0	0.0	1.0
5555.5557	400.0	100.0	100.0	0	0.0	0.0	-0.008	0.0	96.65906	4.279	1	3.0	1.0	4.0	0.0	1.0
5555.5557	400.0	100.0	100.0	0	0.0	0.0	-0.006	0.0	97.03424	4.279	1	3.0	1.0	5.0	0.0	1.0
5555.5557	400.0	100.0	100.0	0	0.0	0.0	-0.004	0.0	96.67346	4.453	1	3.0	1.0	5.0	0.0	1.0
5555.5557	400.0	100.0	100.0	0	0.0	0.0	-0.003	0.0	96.67346	4.453	1	3.0	1.0	5.0	0.0	1.0
5555.5557	400.0	100.0	100.0	0	0.0	0.0	-0.001	0.0	96.46386	4.604	1	3.0	1.0	5.0	0.0	1.0
5555.5557	400.0	100.0	100.0	0	0.0	0.0	0.0	0.0	96.46386	4.673	1	3.0	1.0	5.0	0.0	1.0
5555.5557	400.0	100.0	100.0	0	0.0	0.0	0.002	0.0	96.42026	4.673	1	3.0	1.0	5.0	0.0	1.0
5555.5557	400.0	100.0	100.0	0	0.0	0.0	0.004	0.0	95.99225	4.794	1	3.0	1.0	5.0	0.0	1.0
5555.5557	400.0	100.0	100.0	0	0.0	0.0	0.006	0.0	95.99225	4.847	1	3.0	1.0	5.0	0.0	1.0
5555.5557	400.0	100.0	100.0	0	0.0	0.0	0.008	0.0	96.06972	4.847	1	3.0	1.0	5.0	0.0	1.0
5555.5557	400.0	100.0	100.0	0	0.0	0.0	0.01	0.0	95.80049	4.945	1	3.0	1.0	5.0	0.0	1.0
5555.5557	400.0	100.0	100.0	0	0.0	0.0	0.013	0.0	95.80049	4.945	1	3.0	1.0	5.0	0.0	1.0
5555.5557	400.0	100.0	100.0	0	0.0	0.0	0.015	0.0	95.363945	4.989	1	3.0	1.0	5.0	0.0	1.0
5555.5557	400.0	100.0	100.0	0	0.0	0.0	0.017	0.0	95.363945	5.068	1	3.0	1.0	5.0	0.0	1.0
5555.5557	400.0	100.0	100.0	0	0.0	0.0	0.02	0.0	95.04765	5.068	1	3.0	1.0	5.0	0.0	1.0
5555.5557	400.0	100.0	100.0	0	0.0	0.0	0.022	0.0	95.738174	5.102	1	3.0	1.0	5.0	0.0	1.0
5555.5557	400.0	100.0	100.0	0	0.0	0.0	0.025	0.0	95.738174	5.165	1	3.0	1.0	5.0	0.0	1.0
5555.5557	400.0	100.0	100.0	0	0.0	0.0	0.028	0.0	96.141815	5.165	1	3.0	1.0	5.0	0.0	1.0
5555.5557	400.0	100.0	100.0	0	0.0	0.0	0.03	0.0	95.612976	5.192	1	3.0	1.0	5.0	0.0	1.0
5555.5557	400.0	100.0	100.0	0	0.0	0.0	0.033	0.0	95.612976	5.192	1	3.0	1.0	5.0	0.0	1.0
5555.5557	400.0	100.0	100.0	0	0.0	0.0	0.035	0.0	96.021065	5.244	1	3.0	1.0	5.0	0.0	1.0
5555.5557	400.0	100.0	100.0	0	0.0	0.0	0.038	0.0	96.021065	5.266	1	3.0	1.0	5.0	0.0	1.0
5555.5557	400.0	100.0	100.0	0	0.0	0.0	0.041	0.0	96.376816	5.266	1	3.0	1.0	5.0	0.0	1.0
5555.5557	400.0	100.0	100.0	0	0.0	0.0	0.044	0.0	96.80817	5.307	1	3.0	1.0	5.0	0.0	1.0
5555.5557	400.0	100.0	100.0	0	0.0	0.0	0.047	0.0	96.80817	5.325	1	3.0	1.0	5.0	0.0	1.0
5555.5557	400.0	100.0	100.0	0	0.0	0.0	0.05	0.0	95.90742	5.325	1	3.0	1.0	5.0	0.0	1.0
5555.5557	400.0	100.0	100.0	0	0.0	0.0	0.052	0.0	95.955505	5.356	1	3.0	1.0	5.0	0.0	1.0
5555.5557	400.0	100.0	100.0	0	0.0	0.0	0.055	0.0	95.955505	5.356	1	3.0	1.0	5.0	0.0	1.0
5555.5557	400.0	100.0	100.0	0	0.0	0.0	0.058	0.0	95.62374	5.371	1	3.0	1.0	5.0	0.0	1.0
5555.5557	400.0	100.0	100.0	0	0.0	0.0	0.061	0.0	95.62374	5.397	1	3.0	1.0	5.0	0.0	1.0
5555.5557	400.0	100.0	100.0	0	0.0	0.0	0.063	0.0	95.66516	5.397	1	3.0	1.0	5.0	0.0	1.0
5555.5557	400.0	100.0	100.0	0	0.0	0.0	0.066	0.0	95.44253	5.409	1	3.0	1.0	5.0	0.0	1.0
5555.5557	400.0	100.0	100.0	0	0.0	0.0	0.069	0.0	95.44253	5.429	1	3.0	1.0	5.0	0.0	1.0
5555.5557	400.0	100.0	100.0	0	0.0	0.0	0.071	0.0	94.96489	5.429	1	3.0	1.0	5.0	0.0	1.0
5555.5557	400.0	100.0	100.0	0	0.0	0.0	0.074	0.0	95.62842	5.438	1	3.0	1.0	5.0	0.0	1.0
5555.5557	400.0	100.0	100.0	0	0.0	0.0	0.077	0.0	95.62842	5.438	1	3.0	1.0	5.0	0.0	1.0
5555.5557	400.0	100.0	100.0	0	0.0	0.0	0.08	0.0	94.58915	5.455	1	3.0	1.0	5.0	0.0	1.0
5555.5557	400.0	100.0	100.0	0	0.0	0.0	0.082	0.0	94.58915	5.464	1	3.0	1.0	5.0	0.0	1.0
5555.5557	400.0	100.0	100.0	0	0.0	0.0	0.085	0.0	95.953674	5.464	1	3.0	1.0	5.0	0.0	1.0
5555.5557	400.0	100.0	100.0	0	0.0	0.0	0.087	0.0	97.04985	5.476	1	3.0	1.0	5.0	0.0	1.0
5555.5557	400.0	100.0	100.0	0	0.0	0.0	0.09	0.0	97.04985	5.488	1	3.0	1.0	5.0	0.0	1.0
5555.5557	400.0	100.0	100.0	0	0.0	0.0	0.092	0.0	97.64965	5.488	1	3.0	1.0	5.0	0.0	1.0
5555.5557	400.0	100.0	100.0	0	0.0	0.0	0.094	0.0	97.64965	5.493	1	3.0	1.0	5.0	0.0	1.0
5555.5557	400.0	100.0	100.0	0	0.0	0.0	0.097	0.0	97.228615	5.493	1	3.0	1.0	5.0	0.0	1.0
5555.5557	400.0	100.0	100.0	0	0.0	0.0	0.099	0.0	97.48618	5.503	1	3.0	1.0	5.0	0.0	1.0
5555.5557	400.0	100.0	100.0	0	0.0	0.0	0.101	0.0	97.48618	5.508	1	3.0	1.0	5.0	0.0	1.0
5555.5557	400.0	100.0	100.0	1	0.0	0.0	0.103	0.0	96.91601	5.508	1	3.0	1.0	5.0	0.0	1.0
5555.5557	400.0	100.0	100.0	1	0.0	0.0	0.105	0.0	96.54917	5.514	1	3.0	1.0	5.0	0.0	1.0
5555.5557	400.0	100.0	100.0	1	0.0	0.0	0.106	0.0	96.54917	5.517	1	3.0	1.0	5.0	0.0	1.0
5555.5557	400.0	100.0	100.0	1	0.0	0.0	0.108	0.0	97.17641	5.517	1	3.0	1.0	5.0	0.0	1.0
5555.5557	400.0	100.0	100.0	1	0.0	0.0	0.11	0.0	97.17641	5.524	1	3.0	1.0	5.0	0.0	1.0
5555.5557	400.0	100.0	100.0	1	0.0	0.0	0.112	0.0	97.328	5.524	1	3.0	1.0	5.0	0.0	1.0
5555.5557	400.0	100.0	100.0	1	0.0	0.0	0.114	0.0	96.94294	5.529	1	3.0	1.0	5.0	0.0	1.0
5555.5557	400.0	100.0	100.0	1	0.0	0.0	0.115	0.0	96.94294	5.531	1	3.0	1.0	5.0	0.0	1.0
5555.5557	400.0	100.0	100.0	1	0.0	0.0	0.117	0.0	97.361916	5.531	1	3.0	1.0	5.0	0.0	1.0
5555.5557	400.0	100.0	100.0	1	0.0	0.0	0.118	0.0	96.78851	5.535	1	3.0	1.0	5.0	0.0	1.0
5555.5557	400.0	100.0	100.0	1	0.0	0.0	0.12	0.0	96.78851	5.537	1	3.0	1.0	5.0	0.0	1.0
5555.5557	400.0	100.0	100.0	1	0.0	0.0	0.121	0.0	97.19452	5.537	1	3.0	1.0	5.0	0.0	1.0
5555.5557	400.0	100.0	100.0	1	0.0	0.0	0.122	0.0	97.19452	5.541	1	3.0	1.0	5.0	0.0	1.0
5555.5557	400.0	100.0	100.0	1	0.0	0.0	0.124	0.0	97.18205	5.541	1	3.0	1.0	5.0	0.0	1.0
5555.5557	400.0	100.0	100.0	1	0.0	0.0	0.125	0.0	97.48651	5.543	1	3.0	1.0	5.0	0.0	1.0
5555.5557	400.0	100.0	100.0	1	0.0	0.0	0.126	0.0	97.48651	5.545	1	3.0	1.0	5.0	0.0	1.0
5555.5557	400.0	100.0	100.0	1	0.0	0.0	0.127	0.0	97.75605	5.545	1	3.0	1.0	5.0	0.0	1.0
5555.5557	400.0	100.0	100.0	1	0.0	0.0	0.128	0.0	97.040955	5.547	1	3.0	1.0	5.0	0.0	1.0
5555.5557	400.0	100.0	100.0	1	0.0	0.0	0.129	0.0	97.040955	5.548	1	3.0	1.0	5.0	0.0	1.0
5555.5557	400.0	100.0	100.0	1	0.0	0.0	0.13	0.0	96.51234	5.548	1	3.0	1.0	5.0	0.0	1.0
5555.5557	400.0	100.0	100.0	1	0.0	0.0	0.131	0.0	96.51234	5.55	1	3.0	1.0	5.0	0.0	1.0
5555.5557	400.0	100.0	100.0	1	0.0	0.0	0.132	0.0	96.25043	5.55	1	3.0	1.0	5.0	0.0	1.0
5555.5557	400.0	100.0	100.0	1	0.0	0.0	0.133	0.0	96.36148	5.55	1	3.0	1.0	5.0	0.0	1.0
5555.5557	400.0	100.0	100.0	1	0.0	0.0	0.134	0.0	96.36148	5.552	1	3.0	1.0	5.0	0.0	1.0
5555.5557	400.0	100.0	100.0	1	0.0	0.0	0.135	0.0	96.507935	5.552	1	3.0	1.0	5.0	0.0	1.0
5555.5557	400.0	100.0	100.0	1	0.0	0.0	0.136	0.0	96.45519	5.553	1	3.0	1.0	5.0	0.0	1.0
5555.5557	400.0	100.0	100.0	1	0.0	0.0	0.137	0.0	96.45519	5.554	1	3.0	1.0	5.0	0.0	1.0
5555.5557	400.0	100.0	100.0	1	0.0	0.0	0.138	0.0	96.45481	5.554	1	3.0	1.0	5.0	0.0	1.0
5555.5557	400.0	100.0	100.0	1	0.0	0.0	0.138	0.0	96.45481	5.554	1	3.0	1.0	5.0	0.0	1.0
5555.5557	400.0	100.0	100.0	1	0.0	0.0	0.139	0.0	96.83378	5.554	1	3.0	1.0	5.0	0.0	1.0
5555.5557	400.0	100.0	100.0	1	0.0	0.0	0.14	0.0	98.01558	5.555	1	3.0	1.0	5.0	0.0	1.0
5555.5557	400.0	100.0	100.0	1	0.0	0.0	0.14	0.0	98.01558	5.556	1	3.0	1.0	5.0	0.0	1.0
5555.5557	400.0	100.0	100.0	1	0.0	0.0	0.141	0.0	97.258255	5.556	1	3.0	1.0	5.0	0.0	1.0
5555.5557	400.0	100.0	100.0	1	0.0	0.0	0.142	0.0	97.063416	5.556	1	3.0	1.0	5.0	0.0	1.0
5555.5557	400.0	100.0	100.0	1	0.0	0.0	0.143	0.0	97.063416	5.557	1	3.0	1.0	5.0	0.0	1.0
5555.5557	400.0	100.0	100.0	1	0.0	0.0	0.144	0.0	97.32972	5.557	1	3.0	1.0	5.0	0.0	1.0
5555.5557	400.0	100.0	100.0	1	0.0	0.0	0.145	0.0	97.32972	5.557	1	3.0	1.0	5.0	0.0	1.0
5555.5557	400.0	100.0	100.0	1	0.0	0.0	0.146	0.0	97.49535	5.557	1	3.0	1.0	5.0	0.0	1.0
5555.5557	400.0	100.0	100.0	1	0.0	0.0	0.147	0.0	96.15762	5.559	1	3.0	1.0	5.0	0.0	1.0
5555.5557	400.0	100.0	100.0	1	0.0	0.0	0.148	0.0	96.15762	5.559	1	3.0	1.0	5.0	0.0	1.0
5555.5557	400.0	100.0	100.0	1	0.0	0.0	0.149	0.0	97.978325	5.559	1	3.0	1.0	5.0	0.0	1.0
5555.5557	400.0	100.0	100.0	1	0.0	0.0	0.15	0.0	97.45692	5.56	1	3.0	1.0	5.0	0.0	1.0
5555.5557	400.0	100.0	100.0	1	0.0	0.0	0.151	0.0	97.45692	5.56	1	3.0	1.0	5.0	0.0	1.0
5555.5557	400.0	100.0	100.0	1	0.0	0.0	0.152	0.0	97.503235	5.56	1	3.0	1.0	5.0	0.0	1.0
5555.5557	400.0	100.0	100.0	1	0.0	0.0	0.153	0.0	97.74871	5.56	1	3.0	1.0	5.0	0.0	1.0
5555.5557	400.0	100.0	100.0	1	0.0	0.0	0.154	0.0	96.7025	5.56	1	3.0	1.0	6.0	0.0	1.0
5555.5557	400.0	100.0	100.0	0	0.0	0.0	0.156	0.0	96.26862	5.56	1	4.0	1.0	7.0	0.0	1.0
5555.5557	400.0	100.0	100.0	0	0.0	0.0	0.157	0.0	96.328766	5.561	1	4.0	1.0	7.0	0.0	1.0
0.0	400.0	100.0	100.0	0	0.0	0.0	0.158	0.0	96.638504	5.561	1	4.0	1.0	0.0	0.0	1.0
0.0	400.0	100.0	100.0	0	0.0	0.0	0.16	0.0	96.98512	5.561	1	4.0	1.0	0.0	0.0	1.0
0.0	400.0	100.0	100.0	0	0.0	0.0	0.161	0.0	96.476616	5.168	1	4.0	1.0	0.0	0.0	1.0
0.0	400.0	100.0	100.0	0	0.0	0.0	0.162	0.0	96.27937	5.168	1	4.0	1.0	0.0	0.0	1.0
0.0	400.0	100.0	100.0	0	0.0	0.0	0.163	0.0	96.27937	4.801	1	4.0	1.0	0.0	0.0	1.0
0.0	400.0	100.0	100.0	0	0.0	0.0	0.164	0.0	96.62902	4.801	1	4.0	1.0	0.0	0.0	1.0
0.0	400.0	100.0	100.0	0	0.0	0.0	0.165	0.0	97.608864	4.146	1	4.0	1.0	0.0	0.0	1.0
0.0	400.0	100.0	100.0	0	0.0	0.0	0.166	0.0	97.608864	3.853	1	4.0	1.0	0.0	0.0	1.0
0.0	400.0	100.0	100.0	0	0.0	0.0	0.167	0.0	97.68119	3.853	1	4.0	1.0	0.0	0.0	1.0
0.0	400.0	100.0	100.0	0	0.0	0.0	0.168	0.0	97.01235	3.327	1	4.0	1.0	0.0	0.0	1.0
0.0	400.0	100.0	100.0	0	0.0	0.0	0.169	0.0	97.01235	3.092	1	4.0	1.0	0.0	0.0	1.0
0.0	400.0	100.0	100.0	0	0.0	0.0	0.169	0.0	97.093796	3.092	1	4.0	1.0	0.0	0.0	1.0
0.0	400.0	100.0	100.0	0	0.0	0.0	0.17	0.0	97.093796	2.67	1	4.0	1.0	0.0	0.0	1.0
0.0	400.0	100.0	100.0	0	0.0	0.0	0.17	0.0	97.0133	2.67	1	4.0	1.0	0.0	0.0	1.0
0.0	400.0	100.0	100.0	0	0.0	0.0	0.171	0.0	97.602135	2.307	1	4.0	1.0	0.0	0.0	1.0
0.0	400.0	100.0	100.0	0	0.0	0.0	0.171	0.0	97.602135	2.142	1	4.0	1.0	0.0	0.0	1.0
0.0	400.0	100.0	100.0	0	0.0	0.0	0.172	0.0	97.15611	2.142	1	4.0	1.0	0.0	0.0	1.0
0.0	400.0	100.0	100.0	0	0.0	0.0	0.172	0.0	97.620186	1.85	1	4.0	1.0	0.0	0.0	1.0
0.0	400.0	100.0	100.0	0	0.0	0.0	0.173	0.0	97.620186	1.719	1	4.0	1.0	0.0	0.0	1.0
0.0	400.0	100.0	100.0	0	0.0	0.0	0.173	0.0	97.0364	1.719	1	4.0	1.0	0.0	0.0	1.0
0.0	400.0	100.0	100.0	0	0.0	0.0	0.173	0.0	97.0364	1.484	1	4.0	1.0	0.0	0.0	1.0
0.0	400.0	100.0	100.0	0	0.0	0.0	0.173	0.0	97.26126	1.484	1	4.0	1.0	0.0	0.0	1.0
0.0	400.0	100.0	100.0	0	0.0	0.0	0.173	0.0	97.822296	1.38	1	4.0	1.0	0.0	0.0	1.0
0.0	400.0	100.0	100.0	0	0.0	0.0	0.173	0.0	97.822296	1.191	1	4.0	1.0	0.0	0.0	1.0
0.0	400.0	100.0	100.0	0	0.0	0.0	0.173	0.0	98.43701	1.191	1	4.0	1.0	0.0	0.0	1.0
0.0	400.0	100.0	100.0	0	0.0	0.0	0.173	0.0	98.21394	1.028	1	4.0	1.0	0.0	0.0	1.0
0.0	400.0	100.0	100.0	0	0.0	0.0	0.173	0.0	98.21394	0.956	1	4.0	1.0	0.0	0.0	1.0
0.0	400.0	100.0	100.0	0	0.0	0.0	0.173	0.0	97.11228	0.956	1	4.0	1.0	0.0	0.0	1.0
0.0	400.0	100.0	100.0	0	0.0	0.0	0.173	0.0	97.54139	0.825	1	4.0	1.0	0.0	0.0	1.0
0.0	400.0	100.0	100.0	0	0.0	0.0	0.173	0.0	97.35232	0.825	1	4.0	1.0	0.0	0.0	1.0
0.0	400.0	100.0	100.0	0	0.0	0.0	0.172	0.0	98.00768	0.767	1	4.0	1.0	8.0	0.0	1.0
0.0	400.0	100.0	100.0	0	0.0	0.0	0.172	0.0	98.00768	0.662	1	4.0	1.0	8.0	0.0	1.0
0.0	400.0	100.0	100.0	0	0.0	0.0	0.172	1.0	97.55917	0.662	1	4.0	1.0	11.0	0.0	1.0
-8333.334	600.0	100.0	100.0	0	0.0	0.0	0.171	1.0	96.81369	0.615	1	4.0	1.0	11.0	0.0	1.0
-8333.334	600.0	100.0	100.0	0	0.0	0.0	0.171	1.0	96.81369	0.531	1	4.0	1.0	11.0	0.0	1.0
-8333.334	600.0	100.0	100.0	0	0.0	0.0	0.17	1.0	97.10474	0.531	1	4.0	1.0	11.0	0.0	1.0
[truncated: 12,171 more rows]
