# Supplementary material for: Just noticeable differences for elbow joint torque feedback
Source: Sci Rep. 2021 Dec 7;11:23553. doi: 10.1038/s41598-021-02630-3 (PMC8651665; doi:10.1038/s41598-021-02630-3)
Supplement: Supplementary file 2 — Supplementary Information. [file 41598_2021_2630_MOESM2_ESM.zip › SupplementaryData_ScientificReports_KimAsbeck2021/S8_S1O.csv]

data 1	data 2	data 3	data 4	data 5	data 6	data 7	data 8	data 9	data 10	data 11	data 12	data 13	data 14	data 15	data 16	data 17
0.0	0.0	100.0	100.0	2	0.0	0.0	0.17	0.0	96.7408	0.0	1	0.0	0.0	3.0	0.0	0.0
0.0	0.0	100.0	100.0	2	0.0	0.0	0.169	0.0	96.7408	0.0	1	0.0	0.0	3.0	0.0	0.0
-6944.445	500.0	100.0	100.0	2	0.0	0.0	0.169	0.0	97.32295	0.0	1	0.0	0.0	6.0	0.0	0.0
0.0	500.0	100.0	100.0	0	0.0	0.0	0.169	0.0	97.89859	0.0	1	0.0	0.0	0.0	0.0	0.0
0.0	500.0	100.0	100.0	0	0.0	0.0	0.169	0.0	97.89859	-0.49	1	0.0	0.0	0.0	0.0	0.0
0.0	500.0	100.0	100.0	0	0.0	0.0	0.169	0.0	96.944534	-0.49	1	0.0	0.0	0.0	0.0	0.0
0.0	500.0	100.0	100.0	0	0.0	0.0	0.168	0.0	96.944534	-1.372	1	0.0	0.0	0.0	0.0	0.0
0.0	500.0	100.0	100.0	0	0.0	0.0	0.168	0.0	98.790886	-1.372	1	0.0	0.0	0.0	0.0	0.0
0.0	500.0	100.0	100.0	0	0.0	0.0	0.167	0.0	98.348145	-1.275	1	0.0	0.0	0.0	0.0	0.0
0.0	500.0	100.0	100.0	0	0.0	0.0	0.167	0.0	98.348145	-1.1	1	0.0	0.0	0.0	0.0	0.0
0.0	500.0	100.0	100.0	0	0.0	0.0	0.166	0.0	97.83938	-1.1	1	0.0	0.0	0.0	0.0	0.0
0.0	500.0	100.0	100.0	0	0.0	0.0	0.166	0.0	98.55183	-1.023	1	0.0	0.0	0.0	0.0	0.0
0.0	500.0	100.0	100.0	0	0.0	0.0	0.165	0.0	98.55183	-0.883	1	0.0	0.0	0.0	0.0	0.0
0.0	500.0	100.0	100.0	0	0.0	0.0	0.164	0.0	98.29503	-0.883	1	0.0	0.0	0.0	0.0	0.0
0.0	500.0	100.0	100.0	0	0.0	0.0	0.164	0.0	98.29503	-0.762	1	0.0	0.0	0.0	0.0	0.0
0.0	500.0	100.0	100.0	0	0.0	0.0	0.163	0.0	98.446465	-0.762	1	0.0	0.0	0.0	0.0	0.0
0.0	500.0	100.0	100.0	0	0.0	0.0	0.163	0.0	98.2195	-0.708	1	0.0	0.0	0.0	0.0	0.0
0.0	500.0	100.0	100.0	0	0.0	0.0	0.162	0.0	98.2195	-0.611	1	0.0	0.0	0.0	0.0	0.0
0.0	500.0	100.0	100.0	0	0.0	0.0	0.161	0.0	97.97037	-0.611	1	0.0	0.0	0.0	0.0	0.0
0.0	500.0	100.0	100.0	0	0.0	0.0	0.16	0.0	97.477104	-0.568	1	0.0	0.0	0.0	0.0	0.0
0.0	500.0	100.0	100.0	0	0.0	0.0	0.159	0.0	97.477104	-0.49	1	0.0	0.0	0.0	0.0	0.0
0.0	500.0	100.0	100.0	0	0.0	0.0	0.158	0.0	97.27943	-0.49	1	0.0	0.0	0.0	0.0	0.0
0.0	500.0	100.0	100.0	0	0.0	0.0	0.157	0.0	97.27943	-0.456	1	0.0	0.0	0.0	0.0	0.0
0.0	500.0	100.0	100.0	0	0.0	0.0	0.156	0.0	97.85283	-0.456	1	0.0	0.0	0.0	0.0	0.0
0.0	500.0	100.0	100.0	0	0.0	0.0	0.155	0.0	97.45392	-0.393	1	0.0	0.0	0.0	0.0	0.0
0.0	500.0	100.0	100.0	0	0.0	0.0	0.154	0.0	97.45392	-0.365	1	0.0	0.0	0.0	0.0	0.0
0.0	500.0	100.0	100.0	0	0.0	0.0	0.153	0.0	97.39804	-0.365	1	0.0	0.0	0.0	0.0	0.0
0.0	500.0	100.0	100.0	0	0.0	0.0	0.151	0.0	96.802345	-0.315	1	0.0	0.0	0.0	0.0	0.0
0.0	500.0	100.0	100.0	0	0.0	0.0	0.15	0.0	96.802345	-0.293	1	0.0	0.0	0.0	0.0	0.0
0.0	500.0	100.0	100.0	0	0.0	0.0	0.148	0.0	97.218	-0.293	1	0.0	0.0	0.0	0.0	0.0
0.0	500.0	100.0	100.0	0	0.0	0.0	0.146	0.0	97.218	-0.253	1	0.0	0.0	0.0	0.0	0.0
0.0	500.0	100.0	100.0	0	0.0	0.0	0.144	0.0	97.181145	-0.253	1	0.0	0.0	0.0	0.0	0.0
0.0	500.0	100.0	100.0	0	0.0	0.0	0.142	0.0	96.66601	-0.218	1	0.0	0.0	0.0	0.0	0.0
0.0	500.0	100.0	100.0	0	0.0	0.0	0.14	0.0	96.66601	-0.203	1	0.0	0.0	0.0	0.0	0.0
0.0	500.0	100.0	100.0	0	0.0	0.0	0.138	0.0	96.45737	-0.203	1	0.0	0.0	0.0	0.0	0.0
0.0	500.0	100.0	100.0	0	0.0	0.0	0.136	0.0	96.71712	-0.175	1	0.0	0.0	0.0	0.0	0.0
0.0	500.0	100.0	100.0	0	0.0	0.0	0.133	0.0	96.71712	-0.162	1	0.0	0.0	0.0	0.0	0.0
0.0	500.0	100.0	100.0	0	0.0	0.0	0.131	0.0	95.98252	-0.162	1	0.0	0.0	0.0	0.0	0.0
0.0	500.0	100.0	100.0	0	0.0	0.0	0.129	0.0	95.98252	-0.14	1	0.0	0.0	0.0	0.0	0.0
0.0	500.0	100.0	100.0	0	0.0	0.0	0.126	0.0	95.91521	-0.14	1	0.0	0.0	0.0	0.0	0.0
0.0	500.0	100.0	100.0	0	0.0	0.0	0.124	0.0	96.328285	-0.13	1	0.0	0.0	0.0	0.0	0.0
0.0	500.0	100.0	100.0	0	0.0	0.0	0.121	0.0	96.52735	-0.112	1	0.0	0.0	0.0	0.0	0.0
0.0	500.0	100.0	100.0	0	0.0	0.0	0.118	0.0	96.27133	-0.112	1	0.0	0.0	0.0	0.0	0.0
0.0	500.0	100.0	100.0	0	0.0	0.0	0.116	0.0	95.435295	-0.097	1	0.0	0.0	0.0	0.0	0.0
0.0	500.0	100.0	100.0	0	0.0	0.0	0.113	0.0	94.745636	-0.09	1	0.0	0.0	0.0	0.0	0.0
0.0	500.0	100.0	100.0	0	0.0	0.0	0.111	0.0	95.7294	-0.09	1	0.0	0.0	0.0	0.0	0.0
0.0	500.0	100.0	100.0	0	0.0	0.0	0.108	0.0	95.7294	-0.083	1	0.0	0.0	0.0	0.0	0.0
0.0	500.0	100.0	100.0	0	0.0	0.0	0.106	0.0	95.867455	-0.083	1	0.0	0.0	0.0	0.0	0.0
0.0	500.0	100.0	100.0	0	0.0	0.0	0.103	0.0	94.85195	-0.072	1	0.0	0.0	0.0	0.0	0.0
0.0	500.0	100.0	100.0	0	0.0	0.0	0.101	0.0	94.85195	-0.072	1	0.0	0.0	0.0	0.0	0.0
0.0	500.0	100.0	100.0	0	0.0	0.0	0.098	0.0	98.13251	-0.066	1	0.0	0.0	0.0	0.0	0.0
0.0	500.0	100.0	100.0	0	0.0	0.0	0.095	0.0	98.29933	-0.057	1	0.0	0.0	0.0	0.0	0.0
0.0	500.0	100.0	100.0	0	0.0	0.0	0.093	0.0	98.29933	-0.053	1	0.0	0.0	0.0	0.0	0.0
0.0	500.0	100.0	100.0	0	0.0	0.0	0.09	0.0	98.806755	-0.053	1	0.0	0.0	0.0	0.0	0.0
0.0	500.0	100.0	100.0	0	0.0	0.0	0.088	0.0	98.806755	-0.046	1	0.0	0.0	0.0	0.0	0.0
0.0	500.0	100.0	100.0	0	0.0	0.0	0.085	0.0	99.027435	-0.046	1	0.0	0.0	0.0	0.0	0.0
0.0	500.0	100.0	100.0	0	0.0	0.0	0.082	0.0	99.033356	-0.039	1	0.0	0.0	0.0	0.0	0.0
0.0	500.0	100.0	100.0	0	0.0	0.0	0.08	0.0	99.033356	-0.036	1	0.0	0.0	0.0	0.0	0.0
0.0	500.0	100.0	100.0	0	0.0	0.0	0.077	0.0	97.83474	-0.036	1	0.0	0.0	0.0	0.0	0.0
0.0	500.0	100.0	100.0	0	0.0	0.0	0.074	0.0	97.94879	-0.031	1	0.0	0.0	0.0	0.0	0.0
0.0	500.0	100.0	100.0	0	0.0	0.0	0.071	0.0	97.94879	-0.029	1	0.0	0.0	0.0	0.0	0.0
0.0	500.0	100.0	100.0	0	0.0	0.0	0.068	0.0	97.97005	-0.029	1	0.0	0.0	0.0	0.0	0.0
0.0	500.0	100.0	100.0	0	0.0	0.0	0.065	0.0	97.97005	-0.025	1	0.0	0.0	0.0	0.0	0.0
0.0	500.0	100.0	100.0	0	0.0	0.0	0.062	0.0	97.47397	-0.025	1	0.0	0.0	0.0	0.0	0.0
0.0	500.0	100.0	100.0	0	0.0	0.0	0.059	0.0	98.321106	-0.021	1	0.0	0.0	0.0	0.0	0.0
0.0	500.0	100.0	100.0	0	0.0	0.0	0.056	0.0	98.321106	-0.02	1	0.0	0.0	0.0	0.0	0.0
0.0	500.0	100.0	100.0	0	0.0	0.0	0.052	0.0	98.24354	-0.02	1	0.0	0.0	0.0	0.0	0.0
0.0	500.0	100.0	100.0	0	0.0	0.0	0.049	0.0	98.36959	-0.017	1	0.0	0.0	0.0	0.0	0.0
0.0	500.0	100.0	100.0	0	0.0	0.0	0.046	0.0	98.36959	-0.015	1	0.0	0.0	0.0	0.0	0.0
0.0	500.0	100.0	100.0	0	0.0	0.0	0.042	0.0	98.05678	-0.015	1	0.0	0.0	0.0	0.0	0.0
0.0	500.0	100.0	100.0	0	0.0	0.0	0.039	0.0	98.05678	-0.013	1	0.0	0.0	0.0	0.0	0.0
0.0	500.0	100.0	100.0	0	0.0	0.0	0.036	0.0	97.6336	-0.013	1	0.0	0.0	0.0	0.0	0.0
0.0	500.0	100.0	100.0	0	0.0	0.0	0.033	0.0	96.478546	-0.011	1	0.0	0.0	0.0	0.0	0.0
0.0	500.0	100.0	100.0	0	0.0	0.0	0.029	0.0	96.478546	-0.01	1	0.0	0.0	0.0	0.0	0.0
0.0	500.0	100.0	100.0	0	0.0	0.0	0.026	0.0	96.896194	-0.01	1	0.0	0.0	0.0	0.0	0.0
0.0	500.0	100.0	100.0	0	0.0	0.0	0.023	0.0	97.00038	-0.009	1	0.0	0.0	0.0	0.0	0.0
0.0	500.0	100.0	100.0	0	0.0	0.0	0.02	0.0	97.00038	-0.009	1	0.0	0.0	0.0	0.0	0.0
0.0	500.0	100.0	100.0	0	0.0	0.0	0.016	0.0	96.9582	-0.008	1	0.0	0.0	0.0	0.0	0.0
0.0	500.0	100.0	100.0	0	0.0	0.0	0.013	0.0	96.9582	-0.007	1	0.0	0.0	0.0	0.0	0.0
0.0	500.0	100.0	100.0	0	0.0	0.0	0.01	0.0	97.08642	-0.007	1	0.0	0.0	0.0	0.0	0.0
0.0	500.0	100.0	100.0	0	0.0	0.0	0.007	0.0	96.43025	-0.006	1	0.0	0.0	0.0	0.0	0.0
0.0	500.0	100.0	100.0	0	0.0	0.0	0.004	0.0	96.43025	-0.005	1	0.0	0.0	0.0	0.0	0.0
0.0	500.0	100.0	100.0	0	0.0	0.0	0.001	0.0	98.25751	-0.005	1	0.0	0.0	0.0	0.0	0.0
0.0	500.0	100.0	100.0	0	0.0	0.0	-0.001	0.0	98.30529	-0.005	1	0.0	0.0	0.0	0.0	0.0
0.0	500.0	100.0	100.0	0	0.0	0.0	-0.004	0.0	98.30529	-0.004	1	0.0	0.0	0.0	0.0	0.0
0.0	500.0	100.0	100.0	0	0.0	0.0	-0.007	0.0	98.34865	-0.004	1	0.0	0.0	0.0	0.0	0.0
0.0	500.0	100.0	100.0	0	0.0	0.0	-0.01	0.0	98.34865	-0.003	1	0.0	0.0	0.0	0.0	0.0
0.0	500.0	100.0	100.0	0	0.0	0.0	-0.012	0.0	97.55092	-0.003	1	0.0	0.0	1.0	0.0	0.0
0.0	500.0	100.0	100.0	0	0.0	0.0	-0.015	0.0	97.75586	-0.003	1	0.0	0.0	3.0	0.0	0.0
0.0	500.0	100.0	100.0	0	0.0	0.0	-0.017	0.0	97.75586	-0.002	1	0.0	0.0	3.0	0.0	0.0
-6944.445	500.0	100.0	100.0	0	0.0	0.0	-0.019	0.0	96.59253	-0.002	1	0.0	0.0	3.0	0.0	0.0
-6944.445	500.0	100.0	100.0	0	0.0	0.0	-0.021	0.0	95.81771	-0.002	1	0.0	0.0	3.0	0.0	0.0
-6944.445	500.0	100.0	100.0	0	0.0	0.0	-0.023	0.0	95.81771	-0.002	1	0.0	0.0	3.0	0.0	0.0
-6944.445	500.0	100.0	100.0	0	0.0	0.0	-0.025	0.0	97.24171	-0.002	1	0.0	0.0	3.0	0.0	0.0
-6944.445	500.0	100.0	100.0	0	0.0	0.0	-0.026	0.0	97.24171	-0.95	1	0.0	0.0	3.0	0.0	0.0
-6944.445	500.0	100.0	100.0	0	0.0	0.0	-0.028	0.0	97.36291	-0.95	1	0.0	0.0	3.0	0.0	0.0
-6944.445	500.0	100.0	100.0	0	0.0	0.0	-0.029	0.0	98.28534	-1.768	1	0.0	0.0	3.0	0.0	0.0
-6944.445	500.0	100.0	100.0	0	0.0	0.0	-0.031	0.0	98.28534	-2.135	1	0.0	0.0	3.0	0.0	0.0
-6944.445	500.0	100.0	100.0	0	0.0	0.0	-0.032	0.0	97.68099	-2.135	1	0.0	0.0	3.0	0.0	0.0
-6944.445	500.0	100.0	100.0	0	0.0	0.0	-0.032	0.0	97.397964	-2.792	1	0.0	0.0	3.0	0.0	0.0
-6944.445	500.0	100.0	100.0	0	0.0	0.0	-0.033	0.0	97.397964	-2.792	1	0.0	0.0	3.0	0.0	0.0
-6944.445	500.0	100.0	100.0	0	0.0	0.0	-0.034	0.0	96.76079	-3.086	1	0.0	0.0	3.0	0.0	0.0
-6944.445	500.0	100.0	100.0	0	0.0	0.0	-0.034	0.0	96.22147	-3.614	1	0.0	0.0	3.0	0.0	0.0
-6944.445	500.0	100.0	100.0	0	0.0	0.0	-0.034	0.0	97.32914	-3.614	1	0.0	0.0	3.0	0.0	0.0
-6944.445	500.0	100.0	100.0	0	0.0	0.0	-0.034	0.0	97.326096	-3.85	1	0.0	0.0	3.0	0.0	0.0
-6944.445	500.0	100.0	100.0	0	0.0	0.0	-0.034	0.0	97.326096	-4.273	1	0.0	0.0	3.0	0.0	0.0
-6944.445	500.0	100.0	100.0	0	0.0	0.0	-0.034	0.0	97.79525	-4.273	1	0.0	0.0	3.0	0.0	0.0
-6944.445	500.0	100.0	100.0	0	0.0	0.0	-0.033	0.0	97.02914	-4.462	1	0.0	0.0	3.0	0.0	0.0
-6944.445	500.0	100.0	100.0	0	0.0	0.0	-0.033	0.0	97.02914	-4.802	1	0.0	0.0	3.0	0.0	0.0
-6944.445	500.0	100.0	100.0	0	0.0	0.0	-0.033	0.0	97.44737	-4.802	1	0.0	0.0	3.0	0.0	0.0
-6944.445	500.0	100.0	100.0	0	0.0	0.0	-0.033	0.0	97.44737	-5.095	1	0.0	0.0	3.0	0.0	0.0
-6944.445	500.0	100.0	100.0	0	0.0	0.0	-0.033	0.0	97.28279	-5.095	1	0.0	0.0	3.0	0.0	0.0
-6944.445	500.0	100.0	100.0	0	0.0	0.0	-0.033	0.0	97.176605	-5.227	1	0.0	0.0	3.0	0.0	0.0
-6944.445	500.0	100.0	100.0	0	0.0	0.0	-0.032	0.0	97.44267	-5.462	1	0.0	0.0	3.0	0.0	0.0
-6944.445	500.0	100.0	100.0	0	0.0	0.0	-0.032	0.0	97.7855	-5.462	1	0.0	0.0	3.0	0.0	0.0
-6944.445	500.0	100.0	100.0	0	0.0	0.0	-0.032	0.0	98.304825	-5.567	1	0.0	0.0	3.0	0.0	0.0
-6944.445	500.0	100.0	100.0	0	0.0	0.0	-0.032	0.0	98.304825	-5.757	1	0.0	0.0	3.0	0.0	0.0
-6944.445	500.0	100.0	100.0	0	0.0	0.0	-0.032	0.0	98.57787	-5.757	1	0.0	0.0	3.0	0.0	0.0
-6944.445	500.0	100.0	100.0	0	0.0	0.0	-0.033	0.0	98.57787	-5.919	1	0.0	0.0	3.0	0.0	0.0
-6944.445	500.0	100.0	100.0	0	0.0	0.0	-0.033	0.0	98.6014	-5.919	1	0.0	0.0	3.0	0.0	0.0
-6944.445	500.0	100.0	100.0	0	0.0	0.0	-0.033	0.0	97.86885	-5.993	1	0.0	0.0	3.0	0.0	0.0
-6944.445	500.0	100.0	100.0	0	0.0	0.0	-0.033	0.0	97.86885	-6.123	1	0.0	0.0	3.0	0.0	0.0
-6944.445	500.0	100.0	100.0	0	0.0	0.0	-0.034	0.0	98.881905	-6.123	1	0.0	0.0	3.0	0.0	0.0
-6944.445	500.0	100.0	100.0	0	0.0	0.0	-0.034	0.0	99.6465	-6.182	1	0.0	0.0	3.0	0.0	0.0
-6944.445	500.0	100.0	100.0	0	0.0	0.0	-0.034	0.0	99.6465	-6.182	1	0.0	0.0	3.0	0.0	0.0
-6944.445	500.0	100.0	100.0	0	0.0	0.0	-0.034	0.0	99.04695	-6.287	1	0.0	0.0	3.0	0.0	0.0
-6944.445	500.0	100.0	100.0	0	0.0	0.0	-0.035	0.0	99.04695	-6.334	1	0.0	0.0	3.0	0.0	0.0
-6944.445	500.0	100.0	100.0	0	0.0	0.0	-0.035	0.0	99.86079	-6.334	1	0.0	0.0	3.0	0.0	0.0
-6944.445	500.0	100.0	100.0	0	0.0	0.0	-0.035	0.0	99.22312	-6.418	1	0.0	0.0	3.0	0.0	0.0
-6944.445	500.0	100.0	100.0	0	0.0	0.0	-0.035	0.0	99.22312	-6.491	1	0.0	0.0	3.0	0.0	0.0
-6944.445	500.0	100.0	100.0	0	0.0	0.0	-0.036	0.0	99.26284	-6.491	1	0.0	0.0	3.0	0.0	0.0
-6944.445	500.0	100.0	100.0	0	0.0	0.0	-0.036	0.0	99.50118	-6.524	1	0.0	0.0	3.0	0.0	0.0
-6944.445	500.0	100.0	100.0	0	0.0	0.0	-0.036	0.0	99.50118	-6.582	1	0.0	0.0	3.0	0.0	0.0
-6944.445	500.0	100.0	100.0	0	0.0	0.0	-0.036	0.0	99.38083	-6.582	1	0.0	0.0	3.0	0.0	0.0
-6944.445	500.0	100.0	100.0	0	0.0	0.0	-0.036	0.0	99.38083	-6.608	1	0.0	0.0	3.0	0.0	0.0
-6944.445	500.0	100.0	100.0	0	0.0	0.0	-0.036	0.0	98.854935	-6.608	1	0.0	0.0	3.0	0.0	0.0
-6944.445	500.0	100.0	100.0	0	0.0	0.0	-0.036	0.0	98.74636	-6.655	1	0.0	0.0	3.0	0.0	0.0
-6944.445	500.0	100.0	100.0	0	0.0	0.0	-0.036	0.0	98.74636	-6.676	1	0.0	0.0	3.0	0.0	0.0
-6944.445	500.0	100.0	100.0	0	0.0	0.0	-0.036	0.0	97.85872	-6.676	1	0.0	0.0	3.0	0.0	0.0
-6944.445	500.0	100.0	100.0	0	0.0	0.0	-0.036	0.0	97.9898	-6.714	1	0.0	0.0	3.0	0.0	0.0
-6944.445	500.0	100.0	100.0	0	0.0	0.0	-0.036	0.0	97.9898	-6.714	1	0.0	0.0	3.0	0.0	0.0
-6944.445	500.0	100.0	100.0	0	0.0	0.0	-0.036	0.0	97.68494	-6.731	1	0.0	0.0	3.0	0.0	0.0
-6944.445	500.0	100.0	100.0	0	0.0	0.0	-0.036	0.0	97.68494	-6.761	1	0.0	0.0	3.0	0.0	0.0
-6944.445	500.0	100.0	100.0	0	0.0	0.0	-0.036	0.0	97.576355	-6.761	1	0.0	0.0	3.0	0.0	0.0
-6944.445	500.0	100.0	100.0	0	0.0	0.0	-0.036	0.0	96.39628	-6.787	1	0.0	0.0	3.0	0.0	0.0
-6944.445	500.0	100.0	100.0	0	0.0	0.0	-0.036	0.0	96.39628	-6.799	1	0.0	0.0	3.0	0.0	0.0
-6944.445	500.0	100.0	100.0	0	0.0	0.0	-0.036	0.0	97.04575	-6.799	1	0.0	0.0	3.0	0.0	0.0
-6944.445	500.0	100.0	100.0	0	0.0	0.0	-0.036	0.0	97.787384	-6.82	1	0.0	0.0	3.0	0.0	0.0
-6944.445	500.0	100.0	100.0	0	0.0	0.0	-0.036	0.0	97.787384	-6.82	1	0.0	0.0	3.0	0.0	0.0
-6944.445	500.0	100.0	100.0	0	0.0	0.0	-0.036	0.0	97.326065	-6.829	1	0.0	0.0	3.0	0.0	0.0
-6944.445	500.0	100.0	100.0	0	0.0	0.0	-0.036	0.0	97.326065	-6.846	1	0.0	0.0	3.0	0.0	0.0
-6944.445	500.0	100.0	100.0	0	0.0	0.0	-0.036	0.0	96.1744	-6.846	1	0.0	0.0	3.0	0.0	0.0
-6944.445	500.0	100.0	100.0	0	0.0	0.0	-0.036	0.0	98.083626	-6.853	1	0.0	0.0	3.0	0.0	0.0
-6944.445	500.0	100.0	100.0	0	0.0	0.0	-0.036	0.0	98.083626	-6.867	1	0.0	0.0	3.0	0.0	0.0
-6944.445	500.0	100.0	100.0	0	0.0	0.0	-0.036	0.0	97.7149	-6.867	1	0.0	0.0	3.0	0.0	0.0
-6944.445	500.0	100.0	100.0	0	0.0	0.0	-0.036	0.0	97.96973	-6.873	1	0.0	0.0	3.0	0.0	0.0
-6944.445	500.0	100.0	100.0	0	0.0	0.0	-0.036	0.0	97.96973	-6.873	1	0.0	0.0	3.0	0.0	0.0
-6944.445	500.0	100.0	100.0	0	0.0	0.0	-0.036	0.0	97.574326	-6.884	1	0.0	0.0	3.0	0.0	0.0
-6944.445	500.0	100.0	100.0	0	0.0	0.0	-0.036	0.0	97.574326	-6.893	1	0.0	0.0	3.0	0.0	0.0
-6944.445	500.0	100.0	100.0	0	0.0	0.0	-0.036	0.0	97.30839	-6.893	1	0.0	0.0	3.0	0.0	0.0
-6944.445	500.0	100.0	100.0	0	0.0	0.0	-0.036	0.0	97.04634	-6.897	1	0.0	0.0	3.0	0.0	0.0
-6944.445	500.0	100.0	100.0	0	0.0	0.0	-0.036	0.0	97.294846	-6.905	1	0.0	0.0	3.0	0.0	0.0
-6944.445	500.0	100.0	100.0	0	0.0	0.0	-0.036	0.0	97.440674	-6.905	1	0.0	0.0	3.0	0.0	0.0
-6944.445	500.0	100.0	100.0	0	0.0	0.0	-0.035	0.0	96.77922	-6.908	1	0.0	0.0	3.0	0.0	0.0
-6944.445	500.0	100.0	100.0	0	0.0	0.0	-0.035	0.0	97.08503	-6.908	1	0.0	0.0	3.0	0.0	0.0
-6944.445	500.0	100.0	100.0	0	0.0	0.0	-0.035	0.0	96.91451	-6.914	1	0.0	0.0	3.0	0.0	0.0
-6944.445	500.0	100.0	100.0	0	0.0	0.0	-0.035	0.0	96.91451	-6.917	1	0.0	0.0	3.0	0.0	0.0
-6944.445	500.0	100.0	100.0	0	0.0	0.0	-0.034	0.0	96.98639	-6.917	1	0.0	0.0	3.0	0.0	0.0
-6944.445	500.0	100.0	100.0	0	0.0	0.0	-0.034	0.0	97.31405	-6.922	1	0.0	0.0	3.0	0.0	0.0
-6944.445	500.0	100.0	100.0	0	0.0	0.0	-0.034	0.0	97.31405	-6.924	1	0.0	0.0	3.0	0.0	0.0
-6944.445	500.0	100.0	100.0	0	0.0	0.0	-0.033	0.0	97.43639	-6.924	1	0.0	0.0	3.0	0.0	0.0
-6944.445	500.0	100.0	100.0	0	0.0	0.0	-0.033	0.0	97.35539	-6.928	1	0.0	0.0	3.0	0.0	0.0
-6944.445	500.0	100.0	100.0	0	0.0	0.0	-0.032	0.0	97.35539	-6.931	1	0.0	0.0	3.0	0.0	0.0
-6944.445	500.0	100.0	100.0	0	0.0	0.0	-0.032	0.0	96.84023	-6.931	1	0.0	0.0	3.0	0.0	0.0
-6944.445	500.0	100.0	100.0	0	0.0	0.0	-0.031	0.0	96.84023	-6.933	1	0.0	0.0	3.0	0.0	0.0
-6944.445	500.0	100.0	100.0	0	0.0	0.0	-0.031	0.0	96.46983	-6.933	1	0.0	0.0	3.0	0.0	0.0
-6944.445	500.0	100.0	100.0	0	0.0	0.0	-0.03	0.0	97.02194	-6.935	1	0.0	0.0	3.0	0.0	0.0
-6944.445	500.0	100.0	100.0	0	0.0	0.0	-0.03	0.0	97.02194	-6.937	1	0.0	0.0	3.0	0.0	0.0
-6944.445	500.0	100.0	100.0	0	0.0	0.0	-0.029	0.0	97.63012	-6.937	1	0.0	0.0	3.0	0.0	0.0
-6944.445	500.0	100.0	100.0	0	0.0	0.0	-0.029	0.0	97.82823	-6.94	1	0.0	0.0	3.0	0.0	0.0
-6944.445	500.0	100.0	100.0	0	0.0	0.0	-0.028	0.0	97.82823	-6.94	1	0.0	0.0	3.0	0.0	0.0
-6944.445	500.0	100.0	100.0	0	0.0	0.0	-0.027	0.0	98.4298	-6.941	1	0.0	0.0	3.0	0.0	0.0
-6944.445	500.0	100.0	100.0	0	0.0	0.0	-0.027	0.0	98.4298	-6.942	1	0.0	0.0	3.0	0.0	0.0
-6944.445	500.0	100.0	100.0	0	0.0	0.0	-0.026	0.0	98.83266	-6.942	1	0.0	0.0	3.0	0.0	0.0
-6944.445	500.0	100.0	100.0	0	0.0	0.0	-0.026	0.0	98.19039	-6.942	1	0.0	0.0	3.0	0.0	0.0
-6944.445	500.0	100.0	100.0	0	0.0	0.0	-0.025	0.0	98.19039	-6.944	1	0.0	0.0	3.0	0.0	0.0
-6944.445	500.0	100.0	100.0	0	0.0	0.0	-0.024	0.0	97.966034	-6.944	1	0.0	0.0	3.0	0.0	0.0
-6944.445	500.0	100.0	100.0	0	0.0	0.0	-0.023	0.0	98.18634	-6.945	1	0.0	0.0	3.0	0.0	0.0
-6944.445	500.0	100.0	100.0	0	0.0	0.0	-0.022	0.0	98.18634	-6.945	1	0.0	0.0	3.0	0.0	0.0
-6944.445	500.0	100.0	100.0	0	0.0	0.0	-0.022	0.0	97.93245	-6.945	1	0.0	0.0	3.0	0.0	0.0
-6944.445	500.0	100.0	100.0	0	0.0	0.0	-0.021	0.0	97.65489	-6.946	1	0.0	0.0	3.0	0.0	0.0
-6944.445	500.0	100.0	100.0	0	0.0	0.0	-0.02	0.0	97.015465	-6.946	1	0.0	0.0	3.0	0.0	0.0
-6944.445	500.0	100.0	100.0	0	0.0	0.0	-0.02	0.0	99.31948	-6.947	1	0.0	0.0	3.0	0.0	0.0
-6944.445	500.0	100.0	100.0	0	0.0	0.0	-0.019	0.0	99.31948	-6.947	1	0.0	0.0	3.0	0.0	0.0
-6944.445	500.0	100.0	100.0	0	0.0	0.0	-0.018	0.0	98.91219	-6.947	1	0.0	0.0	3.0	0.0	0.0
-6944.445	500.0	100.0	100.0	0	0.0	0.0	-0.018	0.0	99.6391	-6.948	1	0.0	0.0	3.0	0.0	0.0
-6944.445	500.0	100.0	100.0	0	0.0	0.0	-0.017	0.0	99.6391	-6.948	1	0.0	0.0	3.0	0.0	0.0
-6944.445	500.0	100.0	100.0	0	0.0	0.0	-0.016	0.0	99.479515	-6.948	1	0.0	0.0	3.0	0.0	0.0
-6944.445	500.0	100.0	100.0	0	0.0	0.0	-0.015	0.0	98.93962	-6.949	1	0.0	0.0	3.0	0.0	0.0
-6944.445	500.0	100.0	100.0	0	0.0	0.0	-0.015	0.0	98.94821	-6.949	1	0.0	0.0	3.0	0.0	0.0
-6944.445	500.0	100.0	100.0	0	0.0	0.0	-0.014	0.0	98.5212	-6.949	1	0.0	0.0	3.0	0.0	0.0
-6944.445	500.0	100.0	100.0	0	0.0	0.0	-0.014	0.0	97.825165	-6.95	1	0.0	0.0	3.0	0.0	0.0
-6944.445	500.0	100.0	100.0	0	0.0	0.0	-0.013	0.0	98.211716	-6.95	1	0.0	0.0	3.0	0.0	0.0
-6944.445	500.0	100.0	100.0	0	0.0	0.0	-0.013	0.0	97.23914	-6.95	1	0.0	0.0	3.0	0.0	0.0
-6944.445	500.0	100.0	100.0	0	0.0	0.0	-0.012	0.0	97.23914	-6.95	1	0.0	0.0	3.0	0.0	0.0
-6944.445	500.0	100.0	100.0	0	0.0	0.0	-0.011	0.0	96.76162	-6.95	1	0.0	0.0	3.0	0.0	0.0
-6944.445	500.0	100.0	100.0	0	0.0	0.0	-0.01	0.0	96.76162	-6.95	1	0.0	0.0	3.0	0.0	0.0
-6944.445	500.0	100.0	100.0	0	0.0	0.0	-0.009	0.0	97.15301	-6.95	1	0.0	0.0	3.0	0.0	0.0
-6944.445	500.0	100.0	100.0	0	0.0	0.0	-0.009	0.0	96.80538	-6.951	1	0.0	0.0	3.0	0.0	0.0
-6944.445	500.0	100.0	100.0	0	0.0	0.0	-0.008	0.0	96.80538	-6.951	1	0.0	0.0	3.0	0.0	0.0
-6944.445	500.0	100.0	100.0	0	0.0	0.0	-0.007	0.0	96.60943	-6.951	1	0.0	0.0	5.0	0.0	0.0
-6944.445	500.0	100.0	100.0	0	0.0	0.0	-0.006	0.0	98.14924	-6.951	1	0.0	0.0	5.0	0.0	0.0
-6944.445	500.0	100.0	100.0	0	0.0	0.0	-0.005	0.0	98.14924	-6.951	1	0.0	0.0	5.0	0.0	0.0
-6944.445	500.0	100.0	100.0	0	0.0	0.0	-0.004	0.0	98.78033	-6.951	1	0.0	0.0	5.0	0.0	0.0
-6944.445	500.0	100.0	100.0	0	0.0	0.0	-0.003	0.0	98.78033	-6.951	1	0.0	0.0	5.0	0.0	0.0
-6944.445	500.0	100.0	100.0	0	0.0	0.0	-0.002	0.0	97.8937	-6.951	1	0.0	0.0	5.0	0.0	0.0
-6944.445	500.0	100.0	100.0	0	0.0	0.0	-0.001	0.0	97.02332	-6.951	1	0.0	0.0	5.0	0.0	0.0
-6944.445	500.0	100.0	100.0	0	0.0	0.0	0.0	0.0	97.02332	-6.951	1	0.0	0.0	5.0	0.0	0.0
-6944.445	500.0	100.0	100.0	0	0.0	0.0	0.0	0.0	96.10361	-6.951	1	0.0	0.0	5.0	0.0	0.0
-6944.445	500.0	100.0	100.0	0	0.0	0.0	0.002	0.0	96.39989	-6.952	1	0.0	0.0	5.0	0.0	0.0
-6944.445	500.0	100.0	100.0	0	0.0	0.0	0.003	0.0	96.39989	-6.952	1	0.0	0.0	5.0	0.0	0.0
-6944.445	500.0	100.0	100.0	0	0.0	0.0	0.004	0.0	96.00535	-6.952	1	0.0	0.0	5.0	0.0	0.0
-6944.445	500.0	100.0	100.0	0	0.0	0.0	0.005	0.0	95.403244	-6.952	1	0.0	0.0	5.0	0.0	0.0
-6944.445	500.0	100.0	100.0	0	0.0	0.0	0.007	0.0	95.68914	-6.952	1	0.0	0.0	5.0	0.0	0.0
-6944.445	500.0	100.0	100.0	0	0.0	0.0	0.008	0.0	95.02177	-6.952	1	0.0	0.0	5.0	0.0	0.0
-6944.445	500.0	100.0	100.0	0	0.0	0.0	0.01	0.0	95.09036	-6.952	1	0.0	0.0	5.0	0.0	0.0
-6944.445	500.0	100.0	100.0	0	0.0	0.0	0.011	0.0	94.94997	-6.952	1	0.0	0.0	5.0	0.0	0.0
-6944.445	500.0	100.0	100.0	0	0.0	0.0	0.012	0.0	95.93057	-6.952	1	0.0	0.0	5.0	0.0	0.0
-6944.445	500.0	100.0	100.0	0	0.0	0.0	0.014	0.0	95.427704	-6.952	1	0.0	0.0	5.0	0.0	0.0
-6944.445	500.0	100.0	100.0	0	0.0	0.0	0.016	0.0	95.97203	-6.952	1	0.0	0.0	5.0	0.0	0.0
-6944.445	500.0	100.0	100.0	0	0.0	0.0	0.017	0.0	95.97203	-6.952	1	0.0	0.0	5.0	0.0	0.0
-6944.445	500.0	100.0	100.0	0	0.0	0.0	0.019	0.0	96.35066	-6.952	1	0.0	0.0	5.0	0.0	0.0
-6944.445	500.0	100.0	100.0	0	0.0	0.0	0.02	0.0	96.650246	-6.952	1	0.0	0.0	5.0	0.0	0.0
-6944.445	500.0	100.0	100.0	0	0.0	0.0	0.022	0.0	96.650246	-6.952	1	0.0	0.0	5.0	0.0	0.0
-6944.445	500.0	100.0	100.0	0	0.0	0.0	0.024	0.0	96.62426	-6.952	1	0.0	0.0	5.0	0.0	0.0
-6944.445	500.0	100.0	100.0	0	0.0	0.0	0.026	0.0	96.62426	-6.952	1	0.0	0.0	5.0	0.0	0.0
-6944.445	500.0	100.0	100.0	0	0.0	0.0	0.028	0.0	97.5851	-6.952	1	0.0	0.0	5.0	0.0	0.0
-6944.445	500.0	100.0	100.0	0	0.0	0.0	0.03	0.0	97.13799	-6.952	1	0.0	0.0	5.0	0.0	0.0
-6944.445	500.0	100.0	100.0	0	0.0	0.0	0.032	0.0	97.13799	-6.952	1	0.0	0.0	5.0	0.0	0.0
-6944.445	500.0	100.0	100.0	0	0.0	0.0	0.034	0.0	96.66213	-6.952	1	0.0	0.0	5.0	0.0	0.0
-6944.445	500.0	100.0	100.0	0	0.0	0.0	0.036	0.0	96.522705	-6.952	1	0.0	0.0	5.0	0.0	0.0
-6944.445	500.0	100.0	100.0	0	0.0	0.0	0.038	0.0	96.522705	-6.952	1	0.0	0.0	5.0	0.0	0.0
-6944.445	500.0	100.0	100.0	0	0.0	0.0	0.041	0.0	96.79858	-6.952	1	0.0	0.0	5.0	0.0	0.0
-6944.445	500.0	100.0	100.0	0	0.0	0.0	0.043	0.0	96.27449	-6.952	1	0.0	0.0	5.0	0.0	0.0
-6944.445	500.0	100.0	100.0	0	0.0	0.0	0.046	0.0	96.79455	-6.952	1	0.0	0.0	5.0	0.0	0.0
-6944.445	500.0	100.0	100.0	0	0.0	0.0	0.048	0.0	97.03401	-6.952	1	0.0	0.0	5.0	0.0	0.0
-6944.445	500.0	100.0	100.0	0	0.0	0.0	0.051	0.0	97.03401	-6.952	1	0.0	0.0	5.0	0.0	0.0
-6944.445	500.0	100.0	100.0	0	0.0	0.0	0.053	0.0	96.82279	-6.952	1	0.0	0.0	5.0	0.0	0.0
-6944.445	500.0	100.0	100.0	0	0.0	0.0	0.055	0.0	96.99419	-6.952	1	0.0	0.0	5.0	0.0	0.0
-6944.445	500.0	100.0	100.0	0	0.0	0.0	0.058	0.0	96.99419	-6.952	1	0.0	0.0	5.0	0.0	0.0
-6944.445	500.0	100.0	100.0	0	0.0	0.0	0.06	0.0	96.83408	-6.952	1	0.0	0.0	5.0	0.0	0.0
-6944.445	500.0	100.0	100.0	0	0.0	0.0	0.063	0.0	96.83408	-6.952	1	0.0	0.0	5.0	0.0	0.0
-6944.445	500.0	100.0	100.0	0	0.0	0.0	0.066	0.0	96.17847	-6.952	1	0.0	0.0	5.0	0.0	0.0
-6944.445	500.0	100.0	100.0	0	0.0	0.0	0.068	0.0	96.38295	-6.952	1	0.0	0.0	5.0	0.0	0.0
-6944.445	500.0	100.0	100.0	0	0.0	0.0	0.07	0.0	96.38295	-6.952	1	0.0	0.0	5.0	0.0	0.0
-6944.445	500.0	100.0	100.0	0	0.0	0.0	0.073	0.0	96.67397	-6.952	1	0.0	0.0	5.0	0.0	0.0
-6944.445	500.0	100.0	100.0	0	0.0	0.0	0.075	0.0	97.03471	-6.952	1	0.0	0.0	5.0	0.0	0.0
-6944.445	500.0	100.0	100.0	0	0.0	0.0	0.078	0.0	97.03471	-6.952	1	0.0	0.0	5.0	0.0	0.0
-6944.445	500.0	100.0	100.0	0	0.0	0.0	0.08	0.0	97.09251	-6.952	1	0.0	0.0	5.0	0.0	0.0
-6944.445	500.0	100.0	100.0	0	0.0	0.0	0.083	0.0	97.09251	-6.952	1	0.0	0.0	5.0	0.0	0.0
-6944.445	500.0	100.0	100.0	0	0.0	0.0	0.085	0.0	97.55098	-6.952	1	0.0	0.0	5.0	0.0	0.0
-6944.445	500.0	100.0	100.0	0	0.0	0.0	0.087	0.0	97.44212	-6.952	1	0.0	0.0	5.0	0.0	0.0
-6944.445	500.0	100.0	100.0	0	0.0	0.0	0.09	0.0	97.44212	-6.952	1	0.0	0.0	5.0	0.0	0.0
-6944.445	500.0	100.0	100.0	0	0.0	0.0	0.092	0.0	96.59705	-6.952	1	0.0	0.0	5.0	0.0	0.0
-6944.445	500.0	100.0	100.0	1	0.0	0.0	0.094	0.0	98.734344	-6.952	1	0.0	0.0	5.0	0.0	0.0
-6944.445	500.0	100.0	100.0	1	0.0	0.0	0.096	0.0	98.734344	-6.952	1	0.0	0.0	5.0	0.0	0.0
-6944.445	500.0	100.0	100.0	1	0.0	0.0	0.098	0.0	99.11355	-6.952	1	0.0	0.0	5.0	0.0	0.0
-6944.445	500.0	100.0	100.0	1	0.0	0.0	0.1	0.0	99.11355	-6.952	1	0.0	0.0	5.0	0.0	0.0
-6944.445	500.0	100.0	100.0	1	0.0	0.0	0.102	0.0	98.13324	-6.952	1	0.0	0.0	5.0	0.0	0.0
-6944.445	500.0	100.0	100.0	1	0.0	0.0	0.104	0.0	98.021736	-6.952	1	0.0	0.0	5.0	0.0	0.0
-6944.445	500.0	100.0	100.0	1	0.0	0.0	0.106	0.0	98.021736	-6.952	1	0.0	0.0	5.0	0.0	0.0
-6944.445	500.0	100.0	100.0	1	0.0	0.0	0.108	0.0	98.22853	-6.952	1	0.0	0.0	5.0	0.0	0.0
-6944.445	500.0	100.0	100.0	1	0.0	0.0	0.11	0.0	98.077576	-6.952	1	0.0	0.0	5.0	0.0	0.0
-6944.445	500.0	100.0	100.0	1	0.0	0.0	0.112	0.0	98.077576	-6.952	1	0.0	0.0	5.0	0.0	0.0
-6944.445	500.0	100.0	100.0	1	0.0	0.0	0.114	0.0	97.85764	-6.952	1	0.0	0.0	5.0	0.0	0.0
-6944.445	500.0	100.0	100.0	1	0.0	0.0	0.116	0.0	97.85764	-6.952	1	0.0	0.0	5.0	0.0	0.0
-6944.445	500.0	100.0	100.0	1	0.0	0.0	0.117	0.0	97.73384	-6.952	1	0.0	0.0	5.0	0.0	0.0
-6944.445	500.0	100.0	100.0	1	0.0	0.0	0.119	0.0	97.225395	-6.952	1	0.0	0.0	5.0	0.0	0.0
-6944.445	500.0	100.0	100.0	1	0.0	0.0	0.121	0.0	97.225395	-6.952	1	0.0	0.0	5.0	0.0	0.0
-6944.445	500.0	100.0	100.0	1	0.0	0.0	0.122	0.0	97.05152	-6.952	1	0.0	0.0	5.0	0.0	0.0
-6944.445	500.0	100.0	100.0	1	0.0	0.0	0.124	0.0	97.36205	-6.952	1	0.0	0.0	5.0	0.0	0.0
-6944.445	500.0	100.0	100.0	1	0.0	0.0	0.125	0.0	97.36205	-6.952	1	0.0	0.0	5.0	0.0	0.0
-6944.445	500.0	100.0	100.0	1	0.0	0.0	0.127	0.0	97.491875	-6.952	1	0.0	0.0	5.0	0.0	0.0
-6944.445	500.0	100.0	100.0	1	0.0	0.0	0.128	0.0	97.31111	-6.952	1	0.0	0.0	5.0	0.0	0.0
-6944.445	500.0	100.0	100.0	1	0.0	0.0	0.13	0.0	97.03206	-6.952	1	0.0	0.0	5.0	0.0	0.0
-6944.445	500.0	100.0	100.0	1	0.0	0.0	0.131	0.0	96.67631	-6.952	1	0.0	0.0	5.0	0.0	0.0
-6944.445	500.0	100.0	100.0	1	0.0	0.0	0.132	0.0	96.06446	-6.952	1	0.0	0.0	5.0	0.0	0.0
-6944.445	500.0	100.0	100.0	1	0.0	0.0	0.134	0.0	95.10698	-6.952	1	0.0	0.0	5.0	0.0	0.0
-6944.445	500.0	100.0	100.0	1	0.0	0.0	0.135	0.0	95.54216	-6.952	1	0.0	0.0	5.0	0.0	0.0
-6944.445	500.0	100.0	100.0	1	0.0	0.0	0.136	0.0	95.44755	-6.952	1	0.0	0.0	5.0	0.0	0.0
-6944.445	500.0	100.0	100.0	1	0.0	0.0	0.138	0.0	95.28787	-6.952	1	0.0	0.0	5.0	0.0	0.0
-6944.445	500.0	100.0	100.0	1	0.0	0.0	0.139	0.0	95.28787	-6.952	1	0.0	0.0	5.0	0.0	0.0
-6944.445	500.0	100.0	100.0	1	0.0	0.0	0.14	0.0	94.91394	-6.952	1	0.0	0.0	5.0	0.0	0.0
-6944.445	500.0	100.0	100.0	1	0.0	0.0	0.142	0.0	94.840836	-6.952	1	0.0	0.0	5.0	0.0	0.0
-6944.445	500.0	100.0	100.0	1	0.0	0.0	0.143	0.0	94.840836	-6.952	1	0.0	0.0	5.0	0.0	0.0
-6944.445	500.0	100.0	100.0	1	0.0	0.0	0.144	0.0	95.324066	-6.952	1	0.0	0.0	5.0	0.0	0.0
-6944.445	500.0	100.0	100.0	1	0.0	0.0	0.146	0.0	96.13817	-6.952	1	0.0	0.0	5.0	0.0	0.0
-6944.445	500.0	100.0	100.0	1	0.0	0.0	0.147	0.0	96.13817	-6.952	1	0.0	0.0	5.0	0.0	0.0
-6944.445	500.0	100.0	100.0	1	0.0	0.0	0.148	0.0	96.62445	-6.952	1	0.0	0.0	5.0	0.0	0.0
-6944.445	500.0	100.0	100.0	1	0.0	0.0	0.15	0.0	96.62445	-6.952	1	0.0	0.0	5.0	0.0	0.0
-6944.445	500.0	100.0	100.0	1	0.0	0.0	0.152	0.0	96.866	-6.952	1	0.0	0.0	5.0	0.0	0.0
-6944.445	500.0	100.0	100.0	0	0.0	0.0	0.153	0.0	97.41595	-6.952	1	1.0	0.0	7.0	0.0	0.0
-6944.445	500.0	100.0	100.0	0	0.0	0.0	0.154	0.0	97.41595	-6.952	1	1.0	0.0	7.0	0.0	0.0
0.0	500.0	100.0	100.0	0	0.0	0.0	0.156	0.0	97.79324	-6.952	1	1.0	0.0	0.0	0.0	0.0
0.0	500.0	100.0	100.0	0	0.0	0.0	0.157	0.0	97.72244	-6.952	1	1.0	0.0	0.0	0.0	0.0
0.0	500.0	100.0	100.0	0	0.0	0.0	0.159	0.0	97.72244	-6.952	1	1.0	0.0	0.0	0.0	0.0
0.0	500.0	100.0	100.0	0	0.0	0.0	0.16	0.0	97.65824	-6.952	1	1.0	0.0	0.0	0.0	0.0
0.0	500.0	100.0	100.0	0	0.0	0.0	0.162	0.0	97.65824	-6.004	1	1.0	0.0	0.0	0.0	0.0
0.0	500.0	100.0	100.0	0	0.0	0.0	0.164	0.0	98.46217	-6.004	1	1.0	0.0	0.0	0.0	0.0
0.0	500.0	100.0	100.0	0	0.0	0.0	0.165	0.0	97.404594	-5.58	1	1.0	0.0	0.0	0.0	0.0
0.0	500.0	100.0	100.0	0	0.0	0.0	0.167	0.0	97.404594	-4.818	1	1.0	0.0	0.0	0.0	0.0
0.0	500.0	100.0	100.0	0	0.0	0.0	0.169	0.0	97.807106	-4.818	1	1.0	0.0	0.0	0.0	0.0
0.0	500.0	100.0	100.0	0	0.0	0.0	0.171	0.0	96.88919	-4.161	1	1.0	0.0	0.0	0.0	0.0
0.0	500.0	100.0	100.0	0	0.0	0.0	0.173	0.0	96.88919	-3.866	1	1.0	0.0	0.0	0.0	0.0
0.0	500.0	100.0	100.0	0	0.0	0.0	0.175	0.0	96.47023	-3.866	1	1.0	0.0	0.0	0.0	0.0
0.0	500.0	100.0	100.0	0	0.0	0.0	0.177	0.0	96.47023	-3.339	1	1.0	0.0	0.0	0.0	0.0
0.0	500.0	100.0	100.0	0	0.0	0.0	0.178	0.0	97.970856	-3.339	1	1.0	0.0	0.0	0.0	0.0
0.0	500.0	100.0	100.0	0	0.0	0.0	0.18	0.0	97.681175	-3.103	1	1.0	0.0	0.0	0.0	0.0
0.0	500.0	100.0	100.0	0	0.0	0.0	0.181	0.0	98.11063	-2.679	1	1.0	0.0	0.0	0.0	0.0
0.0	500.0	100.0	100.0	0	0.0	0.0	0.182	0.0	97.58529	-2.679	1	1.0	0.0	0.0	0.0	0.0
0.0	500.0	100.0	100.0	0	0.0	0.0	0.184	0.0	97.05126	-2.49	1	1.0	0.0	0.0	0.0	0.0
0.0	500.0	100.0	100.0	0	0.0	0.0	0.185	0.0	96.88512	-2.15	1	1.0	0.0	0.0	0.0	0.0
0.0	500.0	100.0	100.0	0	0.0	0.0	0.186	0.0	97.38656	-2.15	1	1.0	0.0	0.0	0.0	0.0
0.0	500.0	100.0	100.0	0	0.0	0.0	0.187	0.0	97.38656	-1.998	1	1.0	0.0	0.0	0.0	0.0
0.0	500.0	100.0	100.0	0	0.0	0.0	0.187	0.0	98.28982	-1.998	1	1.0	0.0	0.0	0.0	0.0
0.0	500.0	100.0	100.0	0	0.0	0.0	0.188	0.0	98.0192	-1.725	1	1.0	0.0	0.0	0.0	0.0
0.0	500.0	100.0	100.0	0	0.0	0.0	0.188	0.0	98.0192	-1.49	1	1.0	0.0	0.0	0.0	0.0
0.0	500.0	100.0	100.0	0	0.0	0.0	0.189	0.0	98.61034	-1.49	1	1.0	0.0	0.0	0.0	0.0
0.0	500.0	100.0	100.0	0	0.0	0.0	0.189	0.0	98.20497	-1.384	1	1.0	0.0	0.0	0.0	0.0
0.0	500.0	100.0	100.0	0	0.0	0.0	0.189	0.0	98.92482	-1.195	1	1.0	0.0	0.0	0.0	0.0
0.0	500.0	100.0	100.0	0	0.0	0.0	0.189	0.0	98.46218	-1.195	1	1.0	0.0	0.0	0.0	0.0
0.0	500.0	100.0	100.0	0	0.0	0.0	0.189	0.0	98.46218	-1.111	1	1.0	0.0	0.0	0.0	0.0
0.0	500.0	100.0	100.0	0	0.0	0.0	0.189	0.0	97.65948	-1.111	1	1.0	0.0	0.0	0.0	0.0
0.0	500.0	100.0	100.0	0	0.0	0.0	0.189	0.0	97.25638	-0.959	1	1.0	0.0	0.0	0.0	0.0
0.0	500.0	100.0	100.0	0	0.0	0.0	0.189	0.0	97.25638	-0.891	1	1.0	0.0	0.0	0.0	0.0
0.0	500.0	100.0	100.0	0	0.0	0.0	0.189	0.0	96.95278	-0.891	1	1.0	0.0	0.0	0.0	0.0
0.0	500.0	100.0	100.0	0	0.0	0.0	0.188	0.0	97.28933	-0.769	1	1.0	0.0	0.0	0.0	0.0
0.0	500.0	100.0	100.0	0	0.0	0.0	0.188	0.0	97.28933	-0.769	1	1.0	0.0	8.0	0.0	0.0
0.0	500.0	100.0	100.0	0	0.0	0.0	0.188	1.0	97.5074	-0.715	1	1.0	0.0	9.0	0.0	0.0
0.0	500.0	100.0	100.0	0	0.0	0.0	0.188	1.0	97.5074	-0.617	1	1.0	0.0	10.0	0.0	0.0
6944.445	500.0	100.0	100.0	0	0.0	0.0	0.188	1.0	98.09373	-0.617	1	1.0	0.0	10.0	0.0	0.0
6944.445	500.0	100.0	100.0	0	0.0	0.0	0.188	1.0	98.11057	-0.533	1	1.0	0.0	10.0	0.0	0.0
6944.445	500.0	100.0	100.0	0	0.0	0.0	0.188	1.0	98.11057	-0.495	1	1.0	0.0	10.0	0.0	0.0
6944.445	500.0	100.0	100.0	0	0.0	0.0	0.188	1.0	97.58019	-0.495	1	1.0	0.0	10.0	0.0	0.0
6944.445	500.0	100.0	100.0	0	0.0	0.0	0.188	1.0	95.82797	0.518	1	1.0	0.0	10.0	0.0	0.0
6944.445	500.0	100.0	100.0	0	0.0	0.0	0.188	1.0	95.82797	0.973	1	1.0	0.0	10.0	0.0	0.0
6944.445	500.0	100.0	100.0	0	0.0	0.0	0.188	1.0	97.00164	0.973	1	1.0	0.0	10.0	0.0	0.0
6944.445	500.0	100.0	100.0	0	0.0	0.0	0.188	1.0	97.00164	1.789	1	1.0	0.0	10.0	0.0	0.0
6944.445	500.0	100.0	100.0	0	0.0	0.0	0.189	1.0	96.44776	1.789	1	1.0	0.0	10.0	0.0	0.0
6944.445	500.0	100.0	100.0	0	0.0	0.0	0.189	1.0	96.029366	2.154	1	1.0	0.0	10.0	0.0	0.0
6944.445	500.0	100.0	100.0	0	0.0	0.0	0.189	1.0	96.029366	2.808	1	1.0	0.0	10.0	0.0	0.0
6944.445	500.0	100.0	100.0	0	0.0	0.0	0.19	1.0	96.59389	2.808	1	1.0	0.0	10.0	0.0	0.0
6944.445	500.0	100.0	100.0	0	0.0	0.0	0.19	1.0	95.71315	3.101	1	1.0	0.0	10.0	0.0	0.0
6944.445	500.0	100.0	100.0	0	0.0	0.0	0.19	1.0	95.9363	3.628	1	1.0	0.0	10.0	0.0	0.0
6944.445	500.0	100.0	100.0	0	0.0	0.0	0.191	1.0	95.55658	3.628	1	1.0	0.0	10.0	0.0	0.0
6944.445	500.0	100.0	100.0	0	0.0	0.0	0.191	1.0	95.55658	3.862	1	1.0	0.0	10.0	0.0	0.0
6944.445	500.0	100.0	100.0	0	0.0	0.0	0.192	1.0	96.51893	3.862	1	1.0	0.0	10.0	0.0	0.0
6944.445	500.0	100.0	100.0	0	0.0	0.0	0.192	1.0	95.85269	4.284	1	1.0	0.0	10.0	0.0	0.0
6944.445	500.0	100.0	100.0	0	0.0	0.0	0.193	1.0	95.85269	4.472	1	1.0	0.0	10.0	0.0	0.0
6944.445	500.0	100.0	100.0	0	0.0	0.0	0.193	1.0	96.78013	4.472	1	1.0	0.0	10.0	0.0	0.0
6944.445	500.0	100.0	100.0	0	0.0	0.0	0.193	1.0	96.87483	4.811	1	1.0	0.0	10.0	0.0	0.0
6944.445	500.0	100.0	100.0	0	0.0	0.0	0.194	1.0	96.87483	4.811	1	1.0	0.0	10.0	0.0	0.0
6944.445	500.0	100.0	100.0	0	0.0	0.0	0.194	1.0	96.902245	4.962	1	1.0	0.0	10.0	0.0	0.0
6944.445	500.0	100.0	100.0	0	0.0	0.0	0.194	1.0	96.902245	5.233	1	1.0	0.0	10.0	0.0	0.0
6944.445	500.0	100.0	100.0	0	0.0	0.0	0.194	1.0	96.7714	5.233	1	1.0	0.0	10.0	0.0	0.0
6944.445	500.0	100.0	100.0	0	0.0	0.0	0.194	1.0	96.93583	5.468	1	1.0	0.0	10.0	0.0	0.0
6944.445	500.0	100.0	100.0	0	0.0	0.0	0.194	1.0	96.93583	5.573	1	1.0	0.0	10.0	0.0	0.0
6944.445	500.0	100.0	100.0	0	0.0	0.0	0.194	1.0	97.69456	5.573	1	1.0	0.0	10.0	0.0	0.0
6944.445	500.0	100.0	100.0	0	0.0	0.0	0.194	1.0	98.21331	5.762	1	1.0	0.0	10.0	0.0	0.0
6944.445	500.0	100.0	100.0	0	0.0	0.0	0.194	1.0	98.21331	5.845	1	1.0	0.0	10.0	0.0	0.0
6944.445	500.0	100.0	100.0	0	0.0	0.0	0.194	1.0	97.90728	5.845	1	1.0	0.0	10.0	0.0	0.0
6944.445	500.0	100.0	100.0	0	0.0	0.0	0.194	1.0	97.90728	5.997	1	1.0	0.0	10.0	0.0	0.0
6944.445	500.0	100.0	100.0	0	0.0	0.0	0.193	1.0	98.34739	5.997	1	1.0	0.0	10.0	0.0	0.0
6944.445	500.0	100.0	100.0	0	0.0	0.0	0.193	1.0	98.385796	6.127	1	1.0	0.0	10.0	0.0	0.0
6944.445	500.0	100.0	100.0	0	0.0	0.0	0.193	1.0	98.385796	6.185	1	1.0	0.0	10.0	0.0	0.0
6944.445	500.0	100.0	100.0	0	0.0	0.0	0.193	1.0	99.384	6.185	1	1.0	0.0	10.0	0.0	0.0
6944.445	500.0	100.0	100.0	0	0.0	0.0	0.192	1.0	98.794	6.291	1	1.0	0.0	10.0	0.0	0.0
6944.445	500.0	100.0	100.0	0	0.0	0.0	0.192	1.0	98.794	6.337	1	1.0	0.0	10.0	0.0	0.0
6944.445	500.0	100.0	100.0	0	0.0	0.0	0.192	1.0	98.54479	6.337	1	1.0	0.0	10.0	0.0	0.0
6944.445	500.0	100.0	100.0	0	0.0	0.0	0.192	1.0	98.54479	6.42	1	1.0	0.0	10.0	0.0	0.0
6944.445	500.0	100.0	100.0	0	0.0	0.0	0.192	1.0	98.18349	6.42	1	1.0	0.0	10.0	0.0	0.0
6944.445	500.0	100.0	100.0	0	0.0	0.0	0.192	1.0	97.788666	6.458	1	1.0	0.0	10.0	0.0	0.0
6944.445	500.0	100.0	100.0	0	0.0	0.0	0.192	1.0	97.788666	6.526	1	1.0	0.0	10.0	0.0	0.0
6944.445	500.0	100.0	100.0	0	0.0	0.0	0.192	1.0	97.97493	6.526	1	1.0	0.0	10.0	0.0	0.0
6944.445	500.0	100.0	100.0	0	0.0	0.0	0.191	1.0	98.45759	6.556	1	1.0	0.0	10.0	0.0	0.0
6944.445	500.0	100.0	100.0	0	0.0	0.0	0.191	1.0	98.45759	6.556	1	1.0	0.0	10.0	0.0	0.0
6944.445	500.0	100.0	100.0	0	0.0	0.0	0.191	1.0	98.0928	6.611	1	1.0	0.0	10.0	0.0	0.0
6944.445	500.0	100.0	100.0	0	0.0	0.0	0.191	1.0	98.0928	6.656	1	1.0	0.0	10.0	0.0	0.0
6944.445	500.0	100.0	100.0	0	0.0	0.0	0.191	1.0	97.03638	6.656	1	1.0	0.0	10.0	0.0	0.0
6944.445	500.0	100.0	100.0	0	0.0	0.0	0.191	1.0	96.01086	6.677	1	1.0	0.0	10.0	0.0	0.0
6944.445	500.0	100.0	100.0	0	0.0	0.0	0.191	1.0	96.01086	6.715	1	1.0	0.0	10.0	0.0	0.0
6944.445	500.0	100.0	100.0	0	0.0	0.0	0.19	1.0	95.41007	6.715	1	1.0	0.0	10.0	0.0	0.0
6944.445	500.0	100.0	100.0	0	0.0	0.0	0.19	1.0	95.72369	6.732	1	1.0	0.0	10.0	0.0	0.0
6944.445	500.0	100.0	100.0	0	0.0	0.0	0.19	1.0	95.72369	6.732	1	1.0	0.0	10.0	0.0	0.0
6944.445	500.0	100.0	100.0	0	0.0	0.0	0.189	1.0	95.62152	6.748	1	1.0	0.0	10.0	0.0	0.0
6944.445	500.0	100.0	100.0	0	0.0	0.0	0.189	1.0	95.62152	6.775	1	1.0	0.0	10.0	0.0	0.0
6944.445	500.0	100.0	100.0	0	0.0	0.0	0.189	1.0	95.821594	6.775	1	1.0	0.0	10.0	0.0	0.0
6944.445	500.0	100.0	100.0	0	0.0	0.0	0.188	1.0	95.18546	6.799	1	1.0	0.0	10.0	0.0	0.0
6944.445	500.0	100.0	100.0	0	0.0	0.0	0.188	1.0	95.18546	6.81	1	1.0	0.0	10.0	0.0	0.0
6944.445	500.0	100.0	100.0	0	0.0	0.0	0.187	1.0	94.81655	6.81	1	1.0	0.0	10.0	0.0	0.0
6944.445	500.0	100.0	100.0	0	0.0	0.0	0.187	1.0	94.135635	6.83	1	1.0	0.0	10.0	0.0	0.0
6944.445	500.0	100.0	100.0	0	0.0	0.0	0.186	1.0	94.135635	6.83	1	1.0	0.0	10.0	0.0	0.0
6944.445	500.0	100.0	100.0	0	0.0	0.0	0.186	1.0	94.605965	6.838	1	1.0	0.0	10.0	0.0	0.0
6944.445	500.0	100.0	100.0	0	0.0	0.0	0.185	1.0	94.605965	6.847	1	1.0	0.0	10.0	0.0	0.0
6944.445	500.0	100.0	100.0	0	0.0	0.0	0.185	1.0	94.31682	6.847	1	1.0	0.0	10.0	0.0	0.0
6944.445	500.0	100.0	100.0	0	0.0	0.0	0.184	1.0	93.831924	6.862	1	1.0	0.0	10.0	0.0	0.0
6944.445	500.0	100.0	100.0	0	0.0	0.0	0.184	1.0	93.831924	6.868	1	1.0	0.0	10.0	0.0	0.0
6944.445	500.0	100.0	100.0	0	0.0	0.0	0.183	1.0	94.170074	6.868	1	1.0	0.0	10.0	0.0	0.0
6944.445	500.0	100.0	100.0	0	0.0	0.0	0.182	1.0	94.07943	6.879	1	1.0	0.0	10.0	0.0	0.0
6944.445	500.0	100.0	100.0	0	0.0	0.0	0.182	1.0	94.07943	6.879	1	1.0	0.0	10.0	0.0	0.0
6944.445	500.0	100.0	100.0	0	0.0	0.0	0.181	1.0	94.97122	6.885	1	1.0	0.0	10.0	0.0	0.0
6944.445	500.0	100.0	100.0	0	0.0	0.0	0.18	1.0	94.97122	6.893	1	1.0	0.0	10.0	0.0	0.0
6944.445	500.0	100.0	100.0	0	0.0	0.0	0.18	1.0	94.55581	6.893	1	1.0	0.0	10.0	0.0	0.0
6944.445	500.0	100.0	100.0	0	0.0	0.0	0.179	1.0	93.98976	6.902	1	1.0	0.0	10.0	0.0	0.0
6944.445	500.0	100.0	100.0	0	0.0	0.0	0.179	1.0	93.98976	6.906	1	1.0	0.0	10.0	0.0	0.0
6944.445	500.0	100.0	100.0	0	0.0	0.0	0.178	1.0	94.57123	6.906	1	1.0	0.0	10.0	0.0	0.0
6944.445	500.0	100.0	100.0	0	0.0	0.0	0.177	1.0	94.02071	6.911	1	1.0	0.0	10.0	0.0	0.0
6944.445	500.0	100.0	100.0	0	0.0	0.0	0.176	1.0	94.02071	6.911	1	1.0	0.0	10.0	0.0	0.0
6944.445	500.0	100.0	100.0	0	0.0	0.0	0.176	1.0	93.660614	6.914	1	1.0	0.0	10.0	0.0	0.0
6944.445	500.0	100.0	100.0	0	0.0	0.0	0.175	1.0	93.660614	6.921	1	1.0	0.0	10.0	0.0	0.0
6944.445	500.0	100.0	100.0	0	0.0	0.0	0.174	1.0	94.45489	6.921	1	1.0	0.0	10.0	0.0	0.0
6944.445	500.0	100.0	100.0	0	0.0	0.0	0.173	1.0	94.4996	6.923	1	1.0	0.0	10.0	0.0	0.0
6944.445	500.0	100.0	100.0	0	0.0	0.0	0.173	1.0	94.4996	6.927	1	1.0	0.0	10.0	0.0	0.0
6944.445	500.0	100.0	100.0	0	0.0	0.0	0.172	1.0	94.29755	6.927	1	1.0	0.0	10.0	0.0	0.0
6944.445	500.0	100.0	100.0	0	0.0	0.0	0.171	1.0	94.21845	6.929	1	1.0	0.0	10.0	0.0	0.0
6944.445	500.0	100.0	100.0	0	0.0	0.0	0.17	1.0	94.21845	6.929	1	1.0	0.0	10.0	0.0	0.0
6944.445	500.0	100.0	100.0	0	0.0	0.0	0.169	1.0	94.441734	6.931	1	1.0	0.0	10.0	0.0	0.0
6944.445	500.0	100.0	100.0	0	0.0	0.0	0.169	1.0	94.441734	6.933	1	1.0	0.0	10.0	0.0	0.0
6944.445	500.0	100.0	100.0	0	0.0	0.0	0.168	1.0	94.38813	6.933	1	1.0	0.0	10.0	0.0	0.0
6944.445	500.0	100.0	100.0	0	0.0	0.0	0.167	1.0	95.57798	6.935	1	1.0	0.0	10.0	0.0	0.0
6944.445	500.0	100.0	100.0	0	0.0	0.0	0.166	1.0	95.57798	6.937	1	1.0	0.0	10.0	0.0	0.0
6944.445	500.0	100.0	100.0	0	0.0	0.0	0.165	1.0	96.39249	6.937	1	1.0	0.0	10.0	0.0	0.0
6944.445	500.0	100.0	100.0	0	0.0	0.0	0.164	1.0	96.36516	6.94	1	1.0	0.0	10.0	0.0	0.0
6944.445	500.0	100.0	100.0	0	0.0	0.0	0.163	1.0	96.36516	6.941	1	1.0	0.0	10.0	0.0	0.0
6944.445	500.0	100.0	100.0	0	0.0	0.0	0.162	1.0	96.63221	6.941	1	1.0	0.0	10.0	0.0	0.0
6944.445	500.0	100.0	100.0	0	0.0	0.0	0.161	1.0	96.63221	6.942	1	1.0	0.0	10.0	0.0	0.0
6944.445	500.0	100.0	100.0	0	0.0	0.0	0.16	1.0	96.19568	6.942	1	1.0	0.0	10.0	0.0	0.0
6944.445	500.0	100.0	100.0	0	0.0	0.0	0.158	1.0	96.76169	6.944	1	1.0	0.0	10.0	0.0	0.0
6944.445	500.0	100.0	100.0	0	0.0	0.0	0.157	1.0	96.76169	6.945	1	1.0	0.0	10.0	0.0	0.0
6944.445	500.0	100.0	100.0	0	0.0	0.0	0.155	1.0	97.22058	6.945	1	1.0	0.0	10.0	0.0	0.0
6944.445	500.0	100.0	100.0	0	0.0	0.0	0.154	1.0	97.27795	6.946	1	1.0	0.0	10.0	0.0	0.0
6944.445	500.0	100.0	100.0	0	0.0	0.0	0.152	1.0	97.27795	6.946	1	1.0	0.0	10.0	0.0	0.0
6944.445	500.0	100.0	100.0	0	0.0	0.0	0.15	1.0	97.130005	6.946	1	1.0	0.0	12.0	0.0	0.0
6944.445	500.0	100.0	100.0	0	0.0	0.0	0.149	1.0	96.95799	6.947	1	1.0	0.0	12.0	0.0	0.0
6944.445	500.0	100.0	100.0	0	0.0	0.0	0.147	1.0	96.35389	6.947	1	1.0	0.0	12.0	0.0	0.0
6944.445	500.0	100.0	100.0	0	0.0	0.0	0.144	1.0	97.2215	6.948	1	1.0	0.0	12.0	0.0	0.0
6944.445	500.0	100.0	100.0	0	0.0	0.0	0.142	1.0	97.2215	6.948	1	1.0	0.0	12.0	0.0	0.0
6944.445	500.0	100.0	100.0	0	0.0	0.0	0.14	1.0	96.61139	6.948	1	1.0	0.0	12.0	0.0	0.0
6944.445	500.0	100.0	100.0	0	0.0	0.0	0.138	1.0	96.802666	6.949	1	1.0	0.0	12.0	0.0	0.0
6944.445	500.0	100.0	100.0	0	0.0	0.0	0.135	1.0	96.802666	6.949	1	1.0	0.0	12.0	0.0	0.0
6944.445	500.0	100.0	100.0	0	0.0	0.0	0.133	1.0	96.36315	6.949	1	1.0	0.0	12.0	0.0	0.0
6944.445	500.0	100.0	100.0	0	0.0	0.0	0.131	1.0	96.36315	6.949	1	1.0	0.0	12.0	0.0	0.0
6944.445	500.0	100.0	100.0	0	0.0	0.0	0.128	1.0	97.066696	6.949	1	1.0	0.0	12.0	0.0	0.0
6944.445	500.0	100.0	100.0	0	0.0	0.0	0.126	1.0	97.23605	6.949	1	1.0	0.0	12.0	0.0	0.0
6944.445	500.0	100.0	100.0	0	0.0	0.0	0.123	1.0	97.23605	6.95	1	1.0	0.0	12.0	0.0	0.0
6944.445	500.0	100.0	100.0	0	0.0	0.0	0.12	1.0	97.07818	6.95	1	1.0	0.0	12.0	0.0	0.0
6944.445	500.0	100.0	100.0	0	0.0	0.0	0.118	1.0	97.12386	6.95	1	1.0	0.0	12.0	0.0	0.0
6944.445	500.0	100.0	100.0	0	0.0	0.0	0.115	1.0	97.12386	6.95	1	1.0	0.0	12.0	0.0	0.0
6944.445	500.0	100.0	100.0	0	0.0	0.0	0.113	1.0	96.479095	6.95	1	1.0	0.0	12.0	0.0	0.0
6944.445	500.0	100.0	100.0	0	0.0	0.0	0.11	1.0	96.479095	6.95	1	1.0	0.0	12.0	0.0	0.0
6944.445	500.0	100.0	100.0	0	0.0	0.0	0.108	1.0	96.824425	6.95	1	1.0	0.0	12.0	0.0	0.0
6944.445	500.0	100.0	100.0	0	0.0	0.0	0.105	1.0	96.03648	6.951	1	1.0	0.0	12.0	0.0	0.0
6944.445	500.0	100.0	100.0	0	0.0	0.0	0.102	1.0	96.03648	6.951	1	1.0	0.0	12.0	0.0	0.0
6944.445	500.0	100.0	100.0	0	0.0	0.0	0.1	1.0	96.40853	6.951	1	1.0	0.0	12.0	0.0	0.0
6944.445	500.0	100.0	100.0	0	0.0	0.0	0.097	1.0	96.46721	6.951	1	1.0	0.0	12.0	0.0	0.0
6944.445	500.0	100.0	100.0	0	0.0	0.0	0.095	1.0	96.46721	6.951	1	1.0	0.0	12.0	0.0	0.0
6944.445	500.0	100.0	100.0	0	0.0	0.0	0.092	1.0	96.92313	6.951	1	1.0	0.0	12.0	0.0	0.0
6944.445	500.0	100.0	100.0	0	0.0	0.0	0.09	1.0	96.92313	6.951	1	1.0	0.0	12.0	0.0	0.0
6944.445	500.0	100.0	100.0	0	0.0	0.0	0.088	1.0	97.144165	6.951	1	1.0	0.0	12.0	0.0	0.0
6944.445	500.0	100.0	100.0	0	0.0	0.0	0.085	1.0	97.37818	6.951	1	1.0	0.0	12.0	0.0	0.0
6944.445	500.0	100.0	100.0	0	0.0	0.0	0.083	1.0	97.37818	6.951	1	1.0	0.0	12.0	0.0	0.0
6944.445	500.0	100.0	100.0	0	0.0	0.0	0.081	1.0	97.4641	6.951	1	1.0	0.0	12.0	0.0	0.0
6944.445	500.0	100.0	100.0	0	0.0	0.0	0.078	1.0	97.546844	6.952	1	1.0	0.0	12.0	0.0	0.0
6944.445	500.0	100.0	100.0	0	0.0	0.0	0.076	1.0	97.546844	6.952	1	1.0	0.0	12.0	0.0	0.0
6944.445	500.0	100.0	100.0	0	0.0	0.0	0.074	1.0	96.9584	6.952	1	1.0	0.0	12.0	0.0	0.0
6944.445	500.0	100.0	100.0	0	0.0	0.0	0.072	1.0	96.9584	6.952	1	1.0	0.0	12.0	0.0	0.0
6944.445	500.0	100.0	100.0	0	0.0	0.0	0.07	1.0	97.74614	6.952	1	1.0	0.0	12.0	0.0	0.0
6944.445	500.0	100.0	100.0	0	0.0	0.0	0.067	1.0	98.13739	6.952	1	1.0	0.0	12.0	0.0	0.0
6944.445	500.0	100.0	100.0	0	0.0	0.0	0.065	1.0	98.13739	6.952	1	1.0	0.0	12.0	0.0	0.0
6944.445	500.0	100.0	100.0	0	0.0	0.0	0.063	1.0	97.8998	6.952	1	1.0	0.0	12.0	0.0	0.0
6944.445	500.0	100.0	100.0	0	0.0	0.0	0.061	1.0	98.18053	6.952	1	1.0	0.0	12.0	0.0	0.0
6944.445	500.0	100.0	100.0	0	0.0	0.0	0.059	1.0	98.18053	6.952	1	1.0	0.0	12.0	0.0	0.0
6944.445	500.0	100.0	100.0	0	0.0	0.0	0.057	1.0	98.23564	6.952	1	1.0	0.0	12.0	0.0	0.0
6944.445	500.0	100.0	100.0	0	0.0	0.0	0.055	1.0	98.23564	6.952	1	1.0	0.0	12.0	0.0	0.0
6944.445	500.0	100.0	100.0	0	0.0	0.0	0.054	1.0	97.562645	6.952	1	1.0	0.0	12.0	0.0	0.0
6944.445	500.0	100.0	100.0	0	0.0	0.0	0.052	1.0	97.792305	6.952	1	1.0	0.0	12.0	0.0	0.0
6944.445	500.0	100.0	100.0	0	0.0	0.0	0.05	1.0	97.792305	6.952	1	1.0	0.0	12.0	0.0	0.0
6944.445	500.0	100.0	100.0	0	0.0	0.0	0.048	1.0	97.55913	6.952	1	1.0	0.0	12.0	0.0	0.0
6944.445	500.0	100.0	100.0	0	0.0	0.0	0.047	1.0	97.55913	6.952	1	1.0	0.0	12.0	0.0	0.0
6944.445	500.0	100.0	100.0	0	0.0	0.0	0.045	1.0	97.13405	6.952	1	1.0	0.0	12.0	0.0	0.0
6944.445	500.0	100.0	100.0	0	0.0	0.0	0.043	1.0	97.218254	6.952	1	1.0	0.0	12.0	0.0	0.0
6944.445	500.0	100.0	100.0	0	0.0	0.0	0.042	1.0	97.218254	6.952	1	1.0	0.0	12.0	0.0	0.0
6944.445	500.0	100.0	100.0	0	0.0	0.0	0.04	1.0	97.45993	6.952	1	1.0	0.0	12.0	0.0	0.0
6944.445	500.0	100.0	100.0	0	0.0	0.0	0.038	1.0	97.10904	6.952	1	1.0	0.0	12.0	0.0	0.0
6944.445	500.0	100.0	100.0	0	0.0	0.0	0.037	1.0	97.10904	6.952	1	1.0	0.0	12.0	0.0	0.0
6944.445	500.0	100.0	100.0	0	0.0	0.0	0.035	1.0	96.74423	6.952	1	1.0	0.0	12.0	0.0	0.0
6944.445	500.0	100.0	100.0	0	0.0	0.0	0.033	1.0	96.74423	6.952	1	1.0	0.0	12.0	0.0	0.0
6944.445	500.0	100.0	100.0	0	0.0	0.0	0.031	1.0	97.14349	6.952	1	1.0	0.0	12.0	0.0	0.0
6944.445	500.0	100.0	100.0	0	0.0	0.0	0.029	1.0	97.704445	6.952	1	1.0	0.0	12.0	0.0	0.0
6944.445	500.0	100.0	100.0	0	0.0	0.0	0.028	1.0	97.704445	6.952	1	1.0	0.0	12.0	0.0	0.0
6944.445	500.0	100.0	100.0	0	0.0	0.0	0.026	1.0	97.65656	6.952	1	1.0	0.0	12.0	0.0	0.0
6944.445	500.0	100.0	100.0	0	0.0	0.0	0.025	1.0	97.988525	6.952	1	1.0	0.0	12.0	0.0	0.0
6944.445	500.0	100.0	100.0	0	0.0	0.0	0.023	1.0	97.988525	6.952	1	1.0	0.0	12.0	0.0	0.0
6944.445	500.0	100.0	100.0	0	0.0	0.0	0.021	1.0	98.32428	6.952	1	1.0	0.0	12.0	0.0	0.0
6944.445	500.0	100.0	100.0	0	0.0	0.0	0.019	1.0	98.32428	6.952	1	1.0	0.0	12.0	0.0	0.0
6944.445	500.0	100.0	100.0	0	0.0	0.0	0.017	1.0	98.5049	6.952	1	1.0	0.0	12.0	0.0	0.0
6944.445	500.0	100.0	100.0	0	0.0	0.0	0.015	1.0	98.21855	6.952	1	1.0	0.0	12.0	0.0	0.0
6944.445	500.0	100.0	100.0	0	0.0	0.0	0.013	1.0	98.21855	6.952	1	1.0	0.0	12.0	0.0	0.0
6944.445	500.0	100.0	100.0	0	0.0	0.0	0.011	1.0	97.44677	6.952	1	1.0	0.0	12.0	0.0	0.0
6944.445	500.0	100.0	100.0	0	0.0	0.0	0.009	1.0	96.89654	6.952	1	1.0	0.0	12.0	0.0	0.0
6944.445	500.0	100.0	100.0	0	0.0	0.0	0.007	1.0	96.89654	6.952	1	1.0	0.0	12.0	0.0	0.0
6944.445	500.0	100.0	100.0	0	0.0	0.0	0.005	1.0	96.441376	6.952	1	1.0	0.0	12.0	0.0	0.0
6944.445	500.0	100.0	100.0	0	0.0	0.0	0.003	1.0	96.441376	6.952	1	1.0	0.0	12.0	0.0	0.0
6944.445	500.0	100.0	100.0	0	0.0	0.0	0.001	1.0	96.21756	6.952	1	1.0	0.0	12.0	0.0	0.0
6944.445	500.0	100.0	100.0	0	0.0	0.0	0.0	1.0	97.00783	6.952	1	1.0	0.0	12.0	0.0	0.0
6944.445	500.0	100.0	100.0	0	0.0	0.0	-0.002	1.0	97.00783	6.952	1	1.0	0.0	12.0	0.0	0.0
6944.445	500.0	100.0	100.0	0	0.0	0.0	-0.005	1.0	97.28111	6.952	1	1.0	0.0	12.0	0.0	0.0
6944.445	500.0	100.0	100.0	0	0.0	0.0	-0.007	1.0	96.980896	6.952	1	1.0	0.0	12.0	0.0	0.0
6944.445	500.0	100.0	100.0	0	0.0	0.0	-0.009	1.0	96.980896	6.952	1	1.0	0.0	12.0	0.0	0.0
6944.445	500.0	100.0	100.0	0	0.0	0.0	-0.01	1.0	97.17228	6.952	1	1.0	1.0	14.0	0.0	0.0
6944.445	500.0	100.0	100.0	0	0.0	0.0	-0.012	1.0	97.17228	6.952	1	1.0	1.0	14.0	0.0	0.0
0.0	500.0	100.0	100.0	0	0.0	0.0	-0.014	1.0	97.22283	6.952	1	1.0	1.0	0.0	0.0	0.0
0.0	500.0	100.0	100.0	0	0.0	0.0	-0.015	1.0	96.569275	6.952	1	1.0	1.0	0.0	0.0	0.0
0.0	500.0	100.0	100.0	0	0.0	0.0	-0.016	1.0	96.569275	6.952	1	1.0	1.0	0.0	0.0	0.0
0.0	500.0	100.0	100.0	0	0.0	0.0	-0.018	1.0	97.2825	6.952	1	1.0	1.0	0.0	0.0	0.0
0.0	500.0	100.0	100.0	0	0.0	0.0	-0.019	1.0	96.691925	6.004	1	1.0	1.0	0.0	0.0	0.0
0.0	500.0	100.0	100.0	0	0.0	0.0	-0.02	1.0	96.691925	5.58	1	1.0	1.0	0.0	0.0	0.0
0.0	500.0	100.0	100.0	0	0.0	0.0	-0.021	1.0	97.26657	5.58	1	1.0	1.0	0.0	0.0	0.0
0.0	500.0	100.0	100.0	0	0.0	0.0	-0.022	1.0	97.26657	4.818	1	1.0	1.0	0.0	0.0	0.0
0.0	500.0	100.0	100.0	0	0.0	0.0	-0.023	1.0	96.89698	4.818	1	1.0	1.0	0.0	0.0	0.0
0.0	500.0	100.0	100.0	0	0.0	0.0	-0.023	1.0	97.19931	4.162	1	1.0	1.0	0.0	0.0	0.0
0.0	500.0	100.0	100.0	0	0.0	0.0	-0.023	1.0	97.19931	3.867	1	1.0	1.0	0.0	0.0	0.0
0.0	500.0	100.0	100.0	0	0.0	0.0	-0.023	1.0	96.86155	3.867	1	1.0	1.0	0.0	0.0	0.0
0.0	500.0	100.0	100.0	0	0.0	0.0	-0.023	1.0	96.32755	3.339	1	1.0	1.0	0.0	0.0	0.0
0.0	500.0	100.0	100.0	0	0.0	0.0	-0.024	1.0	96.32755	3.103	1	1.0	1.0	0.0	0.0	0.0
0.0	500.0	100.0	100.0	0	0.0	0.0	-0.023	1.0	97.35717	3.103	1	1.0	1.0	0.0	0.0	0.0
0.0	500.0	100.0	100.0	0	0.0	0.0	-0.023	1.0	97.35717	2.883	1	1.0	1.0	0.0	0.0	0.0
0.0	500.0	100.0	100.0	0	0.0	0.0	-0.023	1.0	97.46754	2.883	1	1.0	1.0	0.0	0.0	0.0
0.0	500.0	100.0	100.0	0	0.0	0.0	-0.023	1.0	97.253075	2.49	1	1.0	1.0	0.0	0.0	0.0
0.0	500.0	100.0	100.0	0	0.0	0.0	-0.022	1.0	97.253075	2.151	1	1.0	1.0	0.0	0.0	0.0
0.0	500.0	100.0	100.0	0	0.0	0.0	-0.022	1.0	98.07505	2.151	1	1.0	1.0	1.0	0.0	0.0
0.0	500.0	100.0	100.0	0	0.0	0.0	-0.022	1.0	97.44357	1.998	0	1.0	1.0	7.0	0.0	0.0
0.0	500.0	100.0	100.0	0	0.0	0.0	-0.022	1.0	97.44357	1.725	0	1.0	1.0	0.0	0.0	0.0
0.0	500.0	100.0	100.0	0	0.0	0.0	-0.021	1.0	96.66276	1.725	0	1.0	1.0	0.0	0.0	0.0
0.0	500.0	100.0	100.0	0	0.0	0.0	-0.021	1.0	96.66276	1.49	0	1.0	1.0	0.0	0.0	0.0
0.0	500.0	100.0	100.0	0	0.0	0.0	-0.021	1.0	97.17546	1.49	0	1.0	1.0	0.0	0.0	0.0
0.0	500.0	100.0	100.0	0	0.0	0.0	-0.021	1.0	96.70618	1.384	0	1.0	1.0	0.0	0.0	0.0
0.0	500.0	100.0	100.0	0	0.0	0.0	-0.021	1.0	96.70618	1.195	0	1.0	1.0	0.0	0.0	0.0
0.0	500.0	100.0	100.0	0	0.0	0.0	-0.021	1.0	96.5601	1.195	0	1.0	1.0	0.0	0.0	0.0
0.0	500.0	100.0	100.0	0	0.0	0.0	-0.021	1.0	96.04912	1.111	0	1.0	1.0	0.0	0.0	0.0
0.0	500.0	100.0	100.0	0	0.0	0.0	-0.021	1.0	96.04912	0.959	0	1.0	1.0	0.0	0.0	0.0
0.0	500.0	100.0	100.0	0	0.0	0.0	-0.021	1.0	96.30917	0.959	0	1.0	1.0	0.0	0.0	0.0
0.0	500.0	100.0	100.0	0	0.0	0.0	-0.021	1.0	96.30917	0.891	0	1.0	1.0	0.0	0.0	0.0
0.0	500.0	100.0	100.0	0	0.0	0.0	-0.022	1.0	97.69832	0.891	0	1.0	1.0	0.0	0.0	0.0
0.0	500.0	100.0	100.0	0	0.0	0.0	-0.022	1.0	97.42166	0.769	0	1.0	1.0	0.0	0.0	0.0
0.0	500.0	100.0	100.0	0	0.0	0.0	-0.022	1.0	97.42166	0.715	0	1.0	1.0	0.0	0.0	0.0
0.0	500.0	100.0	100.0	0	0.0	0.0	-0.022	1.0	98.724945	0.715	0	1.0	1.0	0.0	0.0	0.0
0.0	500.0	100.0	100.0	0	0.0	0.0	-0.023	1.0	98.06387	0.617	0	1.0	1.0	0.0	0.0	0.0
0.0	500.0	100.0	100.0	0	0.0	0.0	-0.023	1.0	98.06387	0.533	0	1.0	1.0	0.0	0.0	0.0
0.0	500.0	100.0	100.0	0	0.0	0.0	-0.023	1.0	97.25526	0.533	0	1.0	1.0	0.0	0.0	0.0
0.0	500.0	100.0	100.0	0	0.0	0.0	-0.023	1.0	97.25526	0.495	0	1.0	1.0	0.0	0.0	0.0
0.0	500.0	100.0	100.0	0	0.0	0.0	-0.024	1.0	96.77675	0.495	0	1.0	1.0	0.0	0.0	0.0
0.0	500.0	100.0	100.0	0	0.0	0.0	-0.024	1.0	96.94998	0.427	0	1.0	1.0	0.0	0.0	0.0
0.0	500.0	100.0	100.0	0	0.0	0.0	-0.024	1.0	96.94998	0.397	0	1.0	1.0	0.0	0.0	0.0
0.0	500.0	100.0	100.0	0	0.0	0.0	-0.024	1.0	97.75073	0.397	0	1.0	1.0	0.0	0.0	0.0
0.0	500.0	100.0	100.0	0	0.0	0.0	-0.025	1.0	97.43389	0.343	0	1.0	1.0	0.0	0.0	0.0
0.0	500.0	100.0	100.0	0	0.0	0.0	-0.025	1.0	97.43389	0.318	0	1.0	1.0	0.0	0.0	0.0
0.0	500.0	100.0	100.0	0	0.0	0.0	-0.025	1.0	97.47233	0.318	0	1.0	1.0	0.0	0.0	0.0
0.0	500.0	100.0	100.0	0	0.0	0.0	-0.025	1.0	97.32821	0.276	0	1.0	1.0	0.0	0.0	0.0
0.0	500.0	100.0	100.0	0	0.0	0.0	-0.025	1.0	97.60843	0.276	0	1.0	1.0	0.0	0.0	0.0
0.0	500.0	100.0	100.0	0	0.0	0.0	-0.025	1.0	97.04329	0.255	0	1.0	1.0	0.0	0.0	0.0
0.0	500.0	100.0	100.0	0	0.0	0.0	-0.025	1.0	97.04329	0.22	0	1.0	1.0	0.0	0.0	0.0
0.0	500.0	100.0	100.0	0	0.0	0.0	-0.025	1.0	96.64337	0.22	0	1.0	1.0	0.0	0.0	0.0
0.0	500.0	100.0	100.0	0	0.0	0.0	-0.025	1.0	96.615005	0.204	0	1.0	1.0	0.0	0.0	0.0
0.0	500.0	100.0	100.0	0	0.0	0.0	-0.025	1.0	96.615005	0.204	0	1.0	1.0	0.0	0.0	0.0
0.0	500.0	100.0	100.0	0	0.0	0.0	-0.025	1.0	96.69134	0.176	0	1.0	1.0	0.0	0.0	0.0
0.0	500.0	100.0	100.0	0	0.0	0.0	-0.025	1.0	96.69134	0.164	0	1.0	1.0	0.0	0.0	0.0
0.0	500.0	100.0	100.0	0	0.0	0.0	-0.025	1.0	97.31558	0.164	0	1.0	1.0	0.0	0.0	0.0
0.0	500.0	100.0	100.0	0	0.0	0.0	-0.025	1.0	97.59854	0.141	0	1.0	1.0	0.0	0.0	0.0
0.0	500.0	100.0	100.0	0	0.0	0.0	-0.025	1.0	97.937355	0.122	0	1.0	1.0	0.0	0.0	0.0
0.0	500.0	100.0	100.0	0	0.0	0.0	-0.025	1.0	97.23834	0.122	0	1.0	1.0	0.0	0.0	0.0
0.0	500.0	100.0	100.0	0	0.0	0.0	-0.025	1.0	96.49398	0.113	0	1.0	1.0	0.0	0.0	0.0
0.0	500.0	100.0	100.0	0	0.0	0.0	-0.025	1.0	96.49398	0.097	0	1.0	1.0	0.0	0.0	0.0
0.0	500.0	100.0	100.0	0	0.0	0.0	-0.025	1.0	96.263725	0.097	0	1.0	1.0	0.0	0.0	0.0
0.0	500.0	100.0	100.0	0	0.0	0.0	-0.025	1.0	96.263725	0.09	0	1.0	1.0	0.0	0.0	0.0
0.0	500.0	100.0	100.0	0	0.0	0.0	-0.025	1.0	94.821106	0.09	0	1.0	1.0	0.0	0.0	0.0
0.0	500.0	100.0	100.0	0	0.0	0.0	-0.025	1.0	95.719635	0.078	0	1.0	1.0	0.0	0.0	0.0
0.0	500.0	100.0	100.0	0	0.0	0.0	-0.024	1.0	95.719635	0.072	0	1.0	1.0	0.0	0.0	0.0
0.0	500.0	100.0	100.0	0	0.0	0.0	-0.024	1.0	95.630615	0.072	0	1.0	1.0	0.0	0.0	0.0
0.0	500.0	100.0	100.0	0	0.0	0.0	-0.024	1.0	96.313034	0.062	0	1.0	1.0	0.0	0.0	0.0
0.0	500.0	100.0	100.0	0	0.0	0.0	-0.024	1.0	96.313034	0.058	0	1.0	1.0	0.0	0.0	0.0
0.0	500.0	100.0	100.0	0	0.0	0.0	-0.024	1.0	96.63809	0.058	0	1.0	1.0	0.0	0.0	0.0
0.0	500.0	100.0	100.0	0	0.0	0.0	-0.024	1.0	96.63809	0.05	0	1.0	1.0	0.0	0.0	0.0
0.0	500.0	100.0	100.0	0	0.0	0.0	-0.023	1.0	97.48013	0.05	0	1.0	1.0	0.0	0.0	0.0
0.0	500.0	100.0	100.0	0	0.0	0.0	-0.023	1.0	97.868706	0.046	0	1.0	1.0	0.0	0.0	0.0
0.0	500.0	100.0	100.0	0	0.0	0.0	-0.023	1.0	97.868706	0.04	0	1.0	1.0	0.0	0.0	0.0
0.0	500.0	100.0	100.0	0	0.0	0.0	-0.022	1.0	97.91727	0.04	0	1.0	1.0	0.0	0.0	0.0
0.0	500.0	100.0	100.0	0	0.0	0.0	-0.022	1.0	97.38875	0.034	0	1.0	1.0	0.0	0.0	0.0
0.0	500.0	100.0	100.0	0	0.0	0.0	-0.022	1.0	97.38875	0.034	0	1.0	1.0	0.0	0.0	0.0
0.0	500.0	100.0	100.0	0	0.0	0.0	-0.021	1.0	96.91573	0.031	0	1.0	1.0	0.0	0.0	0.0
0.0	500.0	100.0	100.0	0	0.0	0.0	-0.021	1.0	97.29227	0.027	0	1.0	1.0	0.0	0.0	0.0
0.0	500.0	100.0	100.0	0	0.0	0.0	-0.02	1.0	97.45661	0.027	0	1.0	1.0	0.0	0.0	0.0
0.0	500.0	100.0	100.0	0	0.0	0.0	-0.02	1.0	97.035515	0.025	0	1.0	1.0	0.0	0.0	0.0
0.0	500.0	100.0	100.0	0	0.0	0.0	-0.019	1.0	97.035515	0.021	0	1.0	1.0	0.0	0.0	0.0
0.0	500.0	100.0	100.0	0	0.0	0.0	-0.018	1.0	96.62972	0.021	0	1.0	1.0	0.0	0.0	0.0
0.0	500.0	100.0	100.0	0	0.0	0.0	-0.016	1.0	97.09714	0.02	0	1.0	1.0	0.0	0.0	0.0
0.0	500.0	100.0	100.0	0	0.0	0.0	-0.015	1.0	97.09714	0.017	0	1.0	1.0	0.0	0.0	0.0
0.0	500.0	100.0	100.0	0	0.0	0.0	-0.013	1.0	97.32497	0.017	0	1.0	1.0	0.0	0.0	0.0
0.0	500.0	100.0	100.0	0	0.0	0.0	-0.011	1.0	97.32497	0.016	0	1.0	1.0	0.0	0.0	0.0
0.0	500.0	100.0	100.0	0	0.0	0.0	-0.009	1.0	96.83811	0.016	0	1.0	1.0	0.0	0.0	0.0
0.0	500.0	100.0	100.0	0	0.0	0.0	-0.007	1.0	97.158165	0.013	0	1.0	1.0	0.0	0.0	0.0
0.0	500.0	100.0	100.0	0	0.0	0.0	-0.005	1.0	97.158165	0.012	0	1.0	1.0	0.0	0.0	0.0
0.0	500.0	100.0	100.0	0	0.0	0.0	-0.002	1.0	96.92915	0.012	0	1.0	1.0	0.0	0.0	0.0
0.0	500.0	100.0	100.0	0	0.0	0.0	0.0	1.0	96.967125	0.01	0	1.0	1.0	0.0	0.0	0.0
0.0	500.0	100.0	100.0	0	0.0	0.0	0.002	1.0	96.967125	0.01	0	1.0	1.0	0.0	0.0	0.0
0.0	500.0	100.0	100.0	0	0.0	0.0	0.005	1.0	96.05514	0.009	0	1.0	1.0	0.0	0.0	0.0
0.0	500.0	100.0	100.0	0	0.0	0.0	0.007	1.0	96.05514	0.008	0	1.0	1.0	0.0	0.0	0.0
0.0	500.0	100.0	100.0	0	0.0	0.0	0.01	1.0	97.971	0.008	0	1.0	1.0	0.0	0.0	0.0
0.0	500.0	100.0	100.0	0	0.0	0.0	0.013	1.0	97.864685	0.007	0	1.0	1.0	0.0	0.0	0.0
0.0	500.0	100.0	100.0	0	0.0	0.0	0.016	1.0	97.864685	0.006	0	1.0	1.0	0.0	0.0	0.0
0.0	500.0	100.0	100.0	0	0.0	0.0	0.018	1.0	98.08163	0.006	0	1.0	1.0	0.0	0.0	0.0
0.0	500.0	100.0	100.0	0	0.0	0.0	0.021	1.0	97.73503	0.005	0	1.0	1.0	0.0	0.0	0.0
0.0	500.0	100.0	100.0	0	0.0	0.0	0.023	1.0	97.73503	0.005	0	1.0	1.0	0.0	0.0	0.0
0.0	500.0	100.0	100.0	0	0.0	0.0	0.026	1.0	96.508514	0.004	0	1.0	1.0	0.0	0.0	0.0
0.0	500.0	100.0	100.0	0	0.0	0.0	0.029	1.0	96.508514	0.004	0	1.0	1.0	0.0	0.0	0.0
0.0	500.0	100.0	100.0	0	0.0	0.0	0.031	1.0	96.56328	0.004	0	1.0	1.0	0.0	0.0	0.0
0.0	500.0	100.0	100.0	0	0.0	0.0	0.033	1.0	95.90318	0.003	0	1.0	1.0	0.0	0.0	0.0
0.0	500.0	100.0	100.0	0	0.0	0.0	0.035	1.0	95.90318	0.003	0	1.0	1.0	0.0	0.0	0.0
0.0	500.0	100.0	100.0	0	0.0	0.0	0.038	1.0	96.03751	0.003	0	1.0	1.0	0.0	0.0	0.0
0.0	500.0	100.0	100.0	0	0.0	0.0	0.04	1.0	97.74837	0.002	0	1.0	1.0	0.0	0.0	0.0
0.0	500.0	100.0	100.0	0	0.0	0.0	0.042	1.0	97.74837	0.002	0	1.0	1.0	0.0	0.0	0.0
0.0	500.0	100.0	100.0	0	0.0	0.0	0.045	1.0	97.871414	0.002	0	1.0	1.0	0.0	0.0	0.0
0.0	500.0	100.0	100.0	0	0.0	0.0	0.047	1.0	97.871414	0.001	0	1.0	1.0	0.0	0.0	0.0
0.0	500.0	100.0	100.0	0	0.0	0.0	0.049	1.0	97.84641	0.001	0	1.0	1.0	0.0	0.0	0.0
0.0	500.0	100.0	100.0	0	0.0	0.0	0.051	1.0	97.77366	0.001	0	1.0	1.0	0.0	0.0	0.0
0.0	500.0	100.0	100.0	0	0.0	0.0	0.053	1.0	97.77366	0.001	0	1.0	1.0	0.0	0.0	0.0
0.0	500.0	100.0	100.0	0	0.0	0.0	0.055	1.0	98.22522	0.001	0	1.0	1.0	0.0	0.0	0.0
0.0	500.0	100.0	100.0	0	0.0	0.0	0.057	1.0	97.735664	0.001	0	1.0	1.0	0.0	0.0	0.0
0.0	500.0	100.0	100.0	0	0.0	0.0	0.06	1.0	97.735664	0.001	0	1.0	1.0	0.0	0.0	0.0
0.0	500.0	100.0	100.0	0	0.0	0.0	0.062	1.0	97.84313	0.0	0	1.0	1.0	0.0	0.0	0.0
0.0	500.0	100.0	100.0	0	0.0	0.0	0.064	1.0	97.84313	0.0	0	1.0	1.0	0.0	0.0	0.0
0.0	500.0	100.0	100.0	0	0.0	0.0	0.066	1.0	97.959496	0.0	0	1.0	1.0	0.0	0.0	0.0
0.0	500.0	100.0	100.0	0	0.0	0.0	0.068	1.0	97.33533	0.0	0	1.0	1.0	0.0	0.0	0.0
0.0	500.0	100.0	100.0	0	0.0	0.0	0.07	1.0	97.33533	0.0	0	1.0	1.0	0.0	0.0	0.0
0.0	500.0	100.0	100.0	0	0.0	0.0	0.072	1.0	96.91658	0.0	0	1.0	1.0	0.0	0.0	0.0
0.0	500.0	100.0	100.0	0	0.0	0.0	0.075	1.0	96.29908	0.0	0	1.0	1.0	0.0	0.0	0.0
0.0	500.0	100.0	100.0	0	0.0	0.0	0.077	1.0	96.29908	0.0	0	1.0	1.0	0.0	0.0	0.0
0.0	500.0	100.0	100.0	0	0.0	0.0	0.079	1.0	96.47094	0.0	0	1.0	1.0	0.0	0.0	0.0
0.0	500.0	100.0	100.0	0	0.0	0.0	0.081	1.0	96.47094	0.0	0	1.0	1.0	0.0	0.0	0.0
0.0	500.0	100.0	100.0	0	0.0	0.0	0.084	1.0	96.845695	0.0	0	1.0	1.0	0.0	0.0	0.0
0.0	500.0	100.0	100.0	0	0.0	0.0	0.086	1.0	96.98488	0.0	0	1.0	1.0	0.0	0.0	0.0
0.0	500.0	100.0	100.0	0	0.0	0.0	0.088	1.0	96.98488	0.0	0	1.0	1.0	0.0	0.0	0.0
0.0	500.0	100.0	100.0	0	0.0	0.0	0.09	1.0	98.15384	0.0	0	1.0	1.0	0.0	0.0	0.0
0.0	500.0	100.0	100.0	0	0.0	0.0	0.092	1.0	98.04614	0.0	0	1.0	1.0	0.0	0.0	0.0
0.0	500.0	100.0	100.0	0	0.0	0.0	0.094	1.0	98.04614	0.0	0	1.0	1.0	0.0	0.0	0.0
0.0	500.0	100.0	100.0	0	0.0	0.0	0.096	1.0	97.79814	0.0	0	1.0	1.0	0.0	0.0	0.0
0.0	500.0	100.0	100.0	0	0.0	0.0	0.098	1.0	97.79814	0.0	0	1.0	1.0	0.0	0.0	0.0
0.0	500.0	100.0	100.0	0	0.0	0.0	0.1	1.0	97.532364	0.0	0	1.0	1.0	0.0	0.0	0.0
0.0	500.0	100.0	100.0	0	0.0	0.0	0.102	1.0	98.697556	0.0	0	1.0	1.0	0.0	0.0	0.0
0.0	500.0	100.0	100.0	0	0.0	0.0	0.104	1.0	98.697556	0.0	0	1.0	1.0	0.0	0.0	0.0
0.0	500.0	100.0	100.0	0	0.0	0.0	0.106	1.0	98.19224	0.0	0	1.0	1.0	0.0	0.0	0.0
0.0	500.0	100.0	100.0	0	0.0	0.0	0.108	1.0	98.80853	0.0	0	1.0	1.0	0.0	0.0	0.0
0.0	500.0	100.0	100.0	0	0.0	0.0	0.11	1.0	98.80853	0.0	0	1.0	1.0	0.0	0.0	0.0
0.0	500.0	100.0	100.0	0	0.0	0.0	0.112	1.0	97.803314	0.0	0	1.0	1.0	0.0	0.0	0.0
0.0	500.0	100.0	100.0	0	0.0	0.0	0.113	1.0	97.803314	0.0	0	1.0	1.0	0.0	0.0	0.0
0.0	500.0	100.0	100.0	0	0.0	0.0	0.115	1.0	97.76464	0.0	0	1.0	1.0	0.0	0.0	0.0
0.0	500.0	100.0	100.0	0	0.0	0.0	0.117	1.0	98.24395	0.0	0	1.0	1.0	0.0	0.0	0.0
0.0	500.0	100.0	100.0	0	0.0	0.0	0.119	1.0	98.24395	0.0	0	1.0	1.0	0.0	0.0	0.0
0.0	500.0	100.0	100.0	0	0.0	0.0	0.121	1.0	97.95854	0.0	0	1.0	1.0	0.0	0.0	0.0
0.0	500.0	100.0	100.0	0	0.0	0.0	0.122	1.0	97.62211	0.0	0	1.0	1.0	0.0	0.0	0.0
0.0	500.0	100.0	100.0	0	0.0	0.0	0.124	1.0	97.62211	0.0	0	1.0	1.0	0.0	0.0	0.0
0.0	500.0	100.0	100.0	0	0.0	0.0	0.126	1.0	98.4789	0.0	0	1.0	1.0	0.0	0.0	0.0
0.0	500.0	100.0	100.0	0	0.0	0.0	0.127	1.0	98.4789	0.0	0	1.0	1.0	0.0	0.0	0.0
0.0	500.0	100.0	100.0	0	0.0	0.0	0.129	1.0	98.24022	0.0	0	1.0	1.0	0.0	0.0	0.0
0.0	500.0	100.0	100.0	0	0.0	0.0	0.131	1.0	97.80992	0.0	0	1.0	1.0	0.0	0.0	0.0
0.0	500.0	100.0	100.0	0	0.0	0.0	0.132	1.0	97.80992	0.0	0	1.0	1.0	0.0	0.0	0.0
0.0	500.0	100.0	100.0	0	0.0	0.0	0.134	1.0	98.03646	0.0	0	1.0	1.0	0.0	0.0	0.0
0.0	500.0	100.0	100.0	0	0.0	0.0	0.136	1.0	97.583565	0.0	0	1.0	1.0	0.0	0.0	0.0
0.0	500.0	100.0	100.0	0	0.0	0.0	0.137	1.0	97.583565	0.0	0	1.0	1.0	0.0	0.0	0.0
0.0	500.0	100.0	100.0	0	0.0	0.0	0.139	1.0	97.399	0.0	0	1.0	1.0	0.0	0.0	0.0
0.0	500.0	100.0	100.0	0	0.0	0.0	0.14	1.0	97.399	0.0	0	1.0	1.0	0.0	0.0	0.0
0.0	500.0	100.0	100.0	0	0.0	0.0	0.142	1.0	97.801506	0.0	0	1.0	1.0	0.0	0.0	0.0
0.0	500.0	100.0	100.0	0	0.0	0.0	0.143	1.0	97.743576	0.0	0	1.0	1.0	0.0	0.0	0.0
0.0	500.0	100.0	100.0	0	0.0	0.0	0.145	1.0	97.743576	0.0	0	1.0	1.0	0.0	0.0	0.0
0.0	500.0	100.0	100.0	0	0.0	0.0	0.146	1.0	97.582016	0.0	0	1.0	1.0	0.0	0.0	0.0
0.0	500.0	100.0	100.0	0	0.0	0.0	0.148	1.0	97.85209	0.0	0	1.0	1.0	0.0	0.0	0.0
0.0	500.0	100.0	100.0	0	0.0	0.0	0.149	1.0	97.85209	0.0	0	1.0	1.0	0.0	0.0	0.0
0.0	500.0	100.0	100.0	0	0.0	0.0	0.151	1.0	97.82457	0.0	0	1.0	1.0	0.0	0.0	0.0
0.0	500.0	100.0	100.0	0	0.0	0.0	0.152	1.0	97.82457	0.0	0	1.0	1.0	0.0	0.0	0.0
0.0	500.0	100.0	100.0	0	0.0	0.0	0.154	1.0	98.28452	0.0	0	1.0	1.0	0.0	0.0	0.0
0.0	500.0	100.0	100.0	0	0.0	0.0	0.155	1.0	98.16445	0.0	0	1.0	1.0	0.0	0.0	0.0
0.0	500.0	100.0	100.0	0	0.0	0.0	0.156	1.0	98.16445	0.0	0	1.0	1.0	0.0	0.0	0.0
0.0	500.0	100.0	100.0	0	0.0	0.0	0.158	1.0	98.685555	0.0	0	1.0	1.0	0.0	0.0	0.0
0.0	500.0	100.0	100.0	0	0.0	0.0	0.159	1.0	98.23544	0.0	0	1.0	1.0	0.0	0.0	0.0
0.0	500.0	100.0	100.0	0	0.0	0.0	0.16	1.0	98.50571	0.0	0	1.0	1.0	0.0	0.0	0.0
0.0	500.0	100.0	100.0	0	0.0	0.0	0.161	1.0	98.991806	0.0	0	1.0	1.0	0.0	0.0	0.0
0.0	500.0	100.0	100.0	0	0.0	0.0	0.163	1.0	98.991806	0.0	0	1.0	1.0	0.0	0.0	0.0
0.0	500.0	100.0	100.0	0	0.0	0.0	0.164	1.0	98.8565	0.0	0	1.0	1.0	0.0	0.0	0.0
0.0	500.0	100.0	100.0	0	0.0	0.0	0.165	1.0	98.06709	0.0	0	1.0	1.0	0.0	0.0	0.0
0.0	500.0	100.0	100.0	0	0.0	0.0	0.166	1.0	98.06709	0.0	0	1.0	1.0	0.0	0.0	0.0
0.0	500.0	100.0	100.0	0	0.0	0.0	0.167	1.0	97.84295	0.0	0	1.0	1.0	0.0	0.0	0.0
0.0	500.0	100.0	100.0	0	0.0	0.0	0.168	1.0	97.584984	0.0	0	1.0	1.0	0.0	0.0	0.0
0.0	500.0	100.0	100.0	0	0.0	0.0	0.169	1.0	97.584984	0.0	0	1.0	1.0	0.0	0.0	0.0
0.0	500.0	100.0	100.0	0	0.0	0.0	0.17	1.0	97.992455	0.0	0	1.0	1.0	0.0	0.0	0.0
0.0	500.0	100.0	100.0	0	0.0	0.0	0.171	1.0	97.992455	0.0	0	1.0	1.0	0.0	0.0	0.0
0.0	500.0	100.0	100.0	0	0.0	0.0	0.172	1.0	98.19231	0.0	0	1.0	1.0	0.0	0.0	0.0
0.0	500.0	100.0	100.0	0	0.0	0.0	0.173	1.0	97.0975	0.0	0	1.0	1.0	0.0	0.0	0.0
0.0	500.0	100.0	100.0	0	0.0	0.0	0.174	1.0	97.0975	0.0	0	1.0	1.0	0.0	0.0	0.0
0.0	500.0	100.0	100.0	0	0.0	0.0	0.175	1.0	97.28025	0.0	0	1.0	1.0	0.0	0.0	0.0
0.0	500.0	100.0	100.0	0	0.0	0.0	0.175	1.0	96.56969	0.0	0	1.0	1.0	0.0	0.0	0.0
0.0	500.0	100.0	100.0	0	0.0	0.0	0.176	1.0	96.56969	0.0	0	1.0	1.0	0.0	0.0	0.0
0.0	500.0	100.0	100.0	0	0.0	0.0	0.177	1.0	96.45537	0.0	0	1.0	1.0	0.0	0.0	0.0
0.0	500.0	100.0	100.0	0	0.0	0.0	0.177	1.0	96.58851	0.0	0	1.0	1.0	0.0	0.0	0.0
0.0	500.0	100.0	100.0	0	0.0	0.0	0.178	1.0	95.920975	0.0	0	1.0	1.0	0.0	0.0	0.0
0.0	500.0	100.0	100.0	0	0.0	0.0	0.179	1.0	95.90436	0.0	0	1.0	1.0	0.0	0.0	0.0
0.0	500.0	100.0	100.0	0	0.0	0.0	0.179	1.0	95.79588	0.0	0	1.0	1.0	0.0	0.0	0.0
0.0	500.0	100.0	100.0	0	0.0	0.0	0.18	1.0	95.58172	0.0	0	1.0	1.0	0.0	0.0	0.0
0.0	500.0	100.0	100.0	0	0.0	0.0	0.18	1.0	95.964355	0.0	0	1.0	1.0	0.0	0.0	0.0
0.0	500.0	100.0	100.0	0	0.0	0.0	0.181	1.0	95.964355	0.0	0	1.0	1.0	0.0	0.0	0.0
0.0	500.0	100.0	100.0	0	0.0	0.0	0.181	1.0	96.133644	0.0	0	1.0	1.0	0.0	0.0	0.0
0.0	500.0	100.0	100.0	0	0.0	0.0	0.182	1.0	96.133644	0.0	0	1.0	1.0	0.0	0.0	0.0
0.0	500.0	100.0	100.0	0	0.0	0.0	0.182	1.0	94.89467	0.0	0	1.0	1.0	0.0	0.0	0.0
0.0	500.0	100.0	100.0	0	0.0	0.0	0.182	1.0	95.02559	0.0	0	1.0	1.0	0.0	0.0	0.0
0.0	500.0	100.0	100.0	0	0.0	0.0	0.182	1.0	95.02559	0.0	0	1.0	1.0	0.0	0.0	0.0
0.0	500.0	100.0	100.0	0	0.0	0.0	0.183	1.0	95.669586	0.0	0	1.0	1.0	0.0	0.0	0.0
0.0	500.0	100.0	100.0	0	0.0	0.0	0.183	1.0	96.03872	0.0	0	1.0	1.0	0.0	0.0	0.0
0.0	500.0	100.0	100.0	0	0.0	0.0	0.183	1.0	96.03872	0.0	0	1.0	1.0	0.0	0.0	0.0
0.0	500.0	100.0	100.0	0	0.0	0.0	0.183	1.0	95.467636	0.0	0	1.0	1.0	0.0	0.0	0.0
0.0	500.0	100.0	100.0	0	0.0	0.0	0.183	1.0	95.467636	0.0	0	1.0	1.0	0.0	0.0	0.0
0.0	500.0	100.0	100.0	0	0.0	0.0	0.183	1.0	95.98229	0.0	0	1.0	1.0	0.0	0.0	0.0
0.0	500.0	100.0	100.0	0	0.0	0.0	0.183	1.0	96.67584	0.0	0	1.0	1.0	0.0	0.0	0.0
0.0	500.0	100.0	100.0	0	0.0	0.0	0.183	1.0	96.67584	0.0	0	1.0	1.0	0.0	0.0	0.0
0.0	500.0	100.0	100.0	0	0.0	0.0	0.183	1.0	96.77747	0.0	0	1.0	1.0	0.0	0.0	0.0
0.0	500.0	100.0	100.0	0	0.0	0.0	0.183	1.0	97.094795	0.0	0	1.0	1.0	0.0	0.0	0.0
0.0	500.0	100.0	100.0	0	0.0	0.0	0.183	1.0	96.84098	0.0	0	1.0	1.0	0.0	0.0	0.0
0.0	500.0	100.0	100.0	0	0.0	0.0	0.183	1.0	96.46638	0.0	0	1.0	1.0	0.0	0.0	0.0
0.0	500.0	100.0	100.0	0	0.0	0.0	0.183	1.0	96.46638	0.0	0	1.0	1.0	0.0	0.0	0.0
0.0	500.0	100.0	100.0	0	0.0	0.0	0.183	1.0	97.828926	0.0	0	1.0	1.0	0.0	0.0	0.0
0.0	500.0	100.0	100.0	0	0.0	0.0	0.183	1.0	96.73748	0.0	0	1.0	1.0	0.0	0.0	0.0
0.0	500.0	100.0	100.0	0	0.0	0.0	0.183	1.0	96.73748	0.0	0	1.0	1.0	0.0	0.0	0.0
0.0	500.0	100.0	100.0	0	0.0	0.0	0.183	1.0	95.963524	0.0	0	1.0	1.0	0.0	0.0	0.0
0.0	500.0	100.0	100.0	0	0.0	0.0	0.183	1.0	95.963524	0.0	0	1.0	1.0	0.0	0.0	0.0
0.0	500.0	100.0	100.0	0	0.0	0.0	0.183	1.0	95.70311	0.0	0	1.0	1.0	0.0	0.0	0.0
0.0	500.0	100.0	100.0	0	0.0	0.0	0.183	1.0	94.64672	0.0	0	1.0	1.0	0.0	0.0	0.0
0.0	500.0	100.0	100.0	0	0.0	0.0	0.183	1.0	94.64672	0.0	0	1.0	1.0	0.0	0.0	0.0
0.0	500.0	100.0	100.0	0	0.0	0.0	0.183	1.0	95.01323	0.0	0	1.0	1.0	0.0	0.0	0.0
0.0	500.0	100.0	100.0	0	0.0	0.0	0.183	1.0	94.0506	0.0	0	1.0	1.0	0.0	0.0	0.0
0.0	500.0	100.0	100.0	0	0.0	0.0	0.183	1.0	94.0506	0.0	0	1.0	1.0	0.0	0.0	0.0
0.0	500.0	100.0	100.0	0	0.0	0.0	0.183	1.0	94.52407	0.0	0	1.0	1.0	0.0	0.0	0.0
0.0	500.0	100.0	100.0	0	0.0	0.0	0.183	1.0	94.75455	0.0	0	1.0	1.0	0.0	0.0	0.0
0.0	500.0	100.0	100.0	0	0.0	0.0	0.183	1.0	94.85054	0.0	0	1.0	1.0	0.0	0.0	0.0
0.0	500.0	100.0	100.0	0	0.0	0.0	0.183	1.0	95.53142	0.0	0	1.0	1.0	0.0	0.0	0.0
0.0	500.0	100.0	100.0	0	0.0	0.0	0.183	1.0	95.53142	0.0	0	1.0	1.0	0.0	0.0	0.0
0.0	500.0	100.0	100.0	0	0.0	0.0	0.183	1.0	96.15834	0.0	0	1.0	1.0	0.0	0.0	0.0
0.0	500.0	100.0	100.0	0	0.0	0.0	0.182	1.0	96.91897	0.0	0	1.0	1.0	9.0	0.0	0.0
0.0	500.0	100.0	100.0	0	0.0	0.0	0.182	1.0	96.91897	0.0	0	1.0	1.0	9.0	0.0	0.0
0.0	500.0	100.0	100.0	0	0.0	0.0	0.182	1.0	97.2733	0.0	0	1.0	1.0	10.0	0.0	0.0
0.0	500.0	100.0	100.0	0	0.0	0.0	0.182	1.0	97.2733	0.0	0	1.0	1.0	10.0	0.0	0.0
8333.334	600.0	100.0	100.0	0	0.0	0.0	0.182	1.0	97.84657	0.0	0	1.0	1.0	10.0	0.0	0.0
8333.334	600.0	100.0	100.0	0	0.0	0.0	0.182	1.0	98.77398	0.0	0	1.0	1.0	10.0	0.0	0.0
8333.334	600.0	100.0	100.0	0	0.0	0.0	0.182	1.0	98.77398	0.588	0	1.0	1.0	10.0	0.0	0.0
8333.334	600.0	100.0	100.0	0	0.0	0.0	0.182	1.0	98.03273	0.588	0	1.0	1.0	10.0	0.0	0.0
8333.334	600.0	100.0	100.0	0	0.0	0.0	0.182	1.0	97.95857	1.646	0	1.0	1.0	10.0	0.0	0.0
8333.334	600.0	100.0	100.0	0	0.0	0.0	0.182	1.0	97.95857	2.12	0	1.0	1.0	10.0	0.0	0.0
8333.334	600.0	100.0	100.0	0	0.0	0.0	0.182	1.0	98.581894	2.12	0	1.0	1.0	10.0	0.0	0.0
8333.334	600.0	100.0	100.0	0	0.0	0.0	0.183	1.0	98.581894	2.969	0	1.0	1.0	10.0	0.0	0.0
8333.334	600.0	100.0	100.0	0	0.0	0.0	0.183	1.0	98.42497	2.969	0	1.0	1.0	10.0	0.0	0.0
8333.334	600.0	100.0	100.0	0	0.0	0.0	0.183	1.0	98.05653	3.349	0	1.0	1.0	10.0	0.0	0.0
8333.334	600.0	100.0	100.0	0	0.0	0.0	0.184	1.0	98.05653	4.03	0	1.0	1.0	10.0	0.0	0.0
8333.334	600.0	100.0	100.0	0	0.0	0.0	0.184	1.0	97.99555	4.03	0	1.0	1.0	10.0	0.0	0.0
8333.334	600.0	100.0	100.0	0	0.0	0.0	0.184	1.0	96.88323	4.336	0	1.0	1.0	10.0	0.0	0.0
8333.334	600.0	100.0	100.0	0	0.0	0.0	0.185	1.0	96.88323	4.882	0	1.0	1.0	10.0	0.0	0.0
8333.334	600.0	100.0	100.0	0	0.0	0.0	0.185	1.0	97.00062	4.882	0	1.0	1.0	10.0	0.0	0.0
8333.334	600.0	100.0	100.0	0	0.0	0.0	0.186	1.0	97.00062	5.127	0	1.0	1.0	10.0	0.0	0.0
8333.334	600.0	100.0	100.0	0	0.0	0.0	0.186	1.0	97.44678	5.127	0	1.0	1.0	10.0	0.0	0.0
8333.334	600.0	100.0	100.0	0	0.0	0.0	0.187	1.0	96.91041	5.566	0	1.0	1.0	10.0	0.0	0.0
8333.334	600.0	100.0	100.0	0	0.0	0.0	0.187	1.0	96.91041	5.763	0	1.0	1.0	10.0	0.0	0.0
8333.334	600.0	100.0	100.0	0	0.0	0.0	0.188	1.0	96.55214	5.763	0	1.0	1.0	10.0	0.0	0.0
8333.334	600.0	100.0	100.0	0	0.0	0.0	0.188	1.0	95.78223	6.115	0	1.0	1.0	10.0	0.0	0.0
8333.334	600.0	100.0	100.0	0	0.0	0.0	0.188	1.0	95.78223	6.272	0	1.0	1.0	10.0	0.0	0.0
8333.334	600.0	100.0	100.0	0	0.0	0.0	0.189	1.0	95.59296	6.272	0	1.0	1.0	10.0	0.0	0.0
8333.334	600.0	100.0	100.0	0	0.0	0.0	0.189	1.0	95.59296	6.554	0	1.0	1.0	10.0	0.0	0.0
8333.334	600.0	100.0	100.0	0	0.0	0.0	0.189	1.0	95.21491	6.554	0	1.0	1.0	10.0	0.0	0.0
8333.334	600.0	100.0	100.0	0	0.0	0.0	0.19	1.0	95.53563	6.68	0	1.0	1.0	10.0	0.0	0.0
8333.334	600.0	100.0	100.0	0	0.0	0.0	0.19	1.0	95.53563	6.908	0	1.0	1.0	10.0	0.0	0.0
8333.334	600.0	100.0	100.0	0	0.0	0.0	0.19	1.0	95.23284	6.908	0	1.0	1.0	10.0	0.0	0.0
8333.334	600.0	100.0	100.0	0	0.0	0.0	0.19	1.0	95.754814	7.009	0	1.0	1.0	10.0	0.0	0.0
8333.334	600.0	100.0	100.0	0	0.0	0.0	0.191	1.0	95.754814	7.191	0	1.0	1.0	10.0	0.0	0.0
8333.334	600.0	100.0	100.0	0	0.0	0.0	0.191	1.0	95.39386	7.191	0	1.0	1.0	10.0	0.0	0.0
8333.334	600.0	100.0	100.0	0	0.0	0.0	0.191	1.0	95.39386	7.348	0	1.0	1.0	10.0	0.0	0.0
8333.334	600.0	100.0	100.0	0	0.0	0.0	0.191	1.0	96.03357	7.348	0	1.0	1.0	10.0	0.0	0.0
8333.334	600.0	100.0	100.0	0	0.0	0.0	0.191	1.0	95.82951	7.419	0	1.0	1.0	10.0	0.0	0.0
8333.334	600.0	100.0	100.0	0	0.0	0.0	0.191	1.0	95.82951	7.545	0	1.0	1.0	10.0	0.0	0.0
8333.334	600.0	100.0	100.0	0	0.0	0.0	0.191	1.0	96.24844	7.545	0	1.0	1.0	10.0	0.0	0.0
8333.334	600.0	100.0	100.0	0	0.0	0.0	0.191	1.0	95.43913	7.601	0	1.0	1.0	10.0	0.0	0.0
8333.334	600.0	100.0	100.0	0	0.0	0.0	0.192	1.0	95.43913	7.702	0	1.0	1.0	10.0	0.0	0.0
8333.334	600.0	100.0	100.0	0	0.0	0.0	0.192	1.0	95.7908	7.702	0	1.0	1.0	10.0	0.0	0.0
8333.334	600.0	100.0	100.0	0	0.0	0.0	0.192	1.0	95.7908	7.749	0	1.0	1.0	10.0	0.0	0.0
8333.334	600.0	100.0	100.0	0	0.0	0.0	0.192	1.0	95.79932	7.749	0	1.0	1.0	10.0	0.0	0.0
8333.334	600.0	100.0	100.0	0	0.0	0.0	0.192	1.0	96.239174	7.83	0	1.0	1.0	10.0	0.0	0.0
8333.334	600.0	100.0	100.0	0	0.0	0.0	0.192	1.0	96.239174	7.865	0	1.0	1.0	10.0	0.0	0.0
8333.334	600.0	100.0	100.0	0	0.0	0.0	0.193	1.0	96.299515	7.865	0	1.0	1.0	10.0	0.0	0.0
8333.334	600.0	100.0	100.0	0	0.0	0.0	0.193	1.0	95.75807	7.931	0	1.0	1.0	10.0	0.0	0.0
8333.334	600.0	100.0	100.0	0	0.0	0.0	0.193	1.0	95.75807	7.96	0	1.0	1.0	10.0	0.0	0.0
8333.334	600.0	100.0	100.0	0	0.0	0.0	0.193	1.0	95.09282	7.96	0	1.0	1.0	10.0	0.0	0.0
8333.334	600.0	100.0	100.0	0	0.0	0.0	0.193	1.0	95.596954	8.012	0	1.0	1.0	10.0	0.0	0.0
8333.334	600.0	100.0	100.0	0	0.0	0.0	0.193	1.0	95.807175	8.012	0	1.0	1.0	10.0	0.0	0.0
8333.334	600.0	100.0	100.0	0	0.0	0.0	0.193	1.0	95.74354	8.035	0	1.0	1.0	10.0	0.0	0.0
8333.334	600.0	100.0	100.0	0	0.0	0.0	0.193	1.0	95.74354	8.077	0	1.0	1.0	10.0	0.0	0.0
8333.334	600.0	100.0	100.0	0	0.0	0.0	0.193	1.0	95.407745	8.077	0	1.0	1.0	10.0	0.0	0.0
8333.334	600.0	100.0	100.0	0	0.0	0.0	0.193	1.0	96.31975	8.096	0	1.0	1.0	10.0	0.0	0.0
8333.334	600.0	100.0	100.0	0	0.0	0.0	0.192	1.0	96.31975	8.13	0	1.0	1.0	10.0	0.0	0.0
8333.334	600.0	100.0	100.0	0	0.0	0.0	0.192	1.0	95.96908	8.13	0	1.0	1.0	10.0	0.0	0.0
8333.334	600.0	100.0	100.0	0	0.0	0.0	0.192	1.0	95.96908	8.159	0	1.0	1.0	10.0	0.0	0.0
8333.334	600.0	100.0	100.0	0	0.0	0.0	0.191	1.0	96.01738	8.159	0	1.0	1.0	10.0	0.0	0.0
8333.334	600.0	100.0	100.0	0	0.0	0.0	0.19	1.0	96.83164	8.172	0	1.0	1.0	10.0	0.0	0.0
8333.334	600.0	100.0	100.0	0	0.0	0.0	0.189	1.0	96.83164	8.195	0	1.0	1.0	10.0	0.0	0.0
8333.334	600.0	100.0	100.0	0	0.0	0.0	0.188	1.0	96.81635	8.195	0	1.0	1.0	10.0	0.0	0.0
8333.334	600.0	100.0	100.0	0	0.0	0.0	0.187	1.0	96.56163	8.207	0	1.0	1.0	10.0	0.0	0.0
8333.334	600.0	100.0	100.0	0	0.0	0.0	0.186	1.0	96.56163	8.226	0	1.0	1.0	10.0	0.0	0.0
8333.334	600.0	100.0	100.0	0	0.0	0.0	0.185	1.0	97.73967	8.226	0	1.0	1.0	10.0	0.0	0.0
8333.334	600.0	100.0	100.0	0	0.0	0.0	0.183	1.0	97.73967	8.233	0	1.0	1.0	10.0	0.0	0.0
8333.334	600.0	100.0	100.0	0	0.0	0.0	0.182	1.0	96.98525	8.233	0	1.0	1.0	10.0	0.0	0.0
8333.334	600.0	100.0	100.0	0	0.0	0.0	0.18	1.0	97.517426	8.248	0	1.0	1.0	10.0	0.0	0.0
8333.334	600.0	100.0	100.0	0	0.0	0.0	0.178	1.0	97.517426	8.255	0	1.0	1.0	10.0	0.0	0.0
8333.334	600.0	100.0	100.0	0	0.0	0.0	0.176	1.0	97.312386	8.255	0	1.0	1.0	10.0	0.0	0.0
8333.334	600.0	100.0	100.0	0	0.0	0.0	0.174	1.0	97.1792	8.267	0	1.0	1.0	10.0	0.0	0.0
8333.334	600.0	100.0	100.0	0	0.0	0.0	0.172	1.0	97.1792	8.273	0	1.0	1.0	10.0	0.0	0.0
8333.334	600.0	100.0	100.0	0	0.0	0.0	0.169	1.0	97.65896	8.273	0	1.0	1.0	10.0	0.0	0.0
8333.334	600.0	100.0	100.0	0	0.0	0.0	0.167	1.0	97.65896	8.282	0	1.0	1.0	10.0	0.0	0.0
8333.334	600.0	100.0	100.0	0	0.0	0.0	0.165	1.0	97.99884	8.282	0	1.0	1.0	10.0	0.0	0.0
8333.334	600.0	100.0	100.0	0	0.0	0.0	0.162	1.0	98.276215	8.29	0	1.0	1.0	10.0	0.0	0.0
8333.334	600.0	100.0	100.0	0	0.0	0.0	0.16	1.0	98.276215	8.294	0	1.0	1.0	10.0	0.0	0.0
8333.334	600.0	100.0	100.0	0	0.0	0.0	0.158	1.0	98.823006	8.294	0	1.0	1.0	10.0	0.0	0.0
8333.334	600.0	100.0	100.0	0	0.0	0.0	0.155	1.0	98.91533	8.301	0	1.0	1.0	10.0	0.0	0.0
8333.334	600.0	100.0	100.0	0	0.0	0.0	0.152	1.0	98.91533	8.301	0	1.0	1.0	10.0	0.0	0.0
8333.334	600.0	100.0	100.0	0	0.0	0.0	0.15	1.0	97.48567	8.305	0	1.0	1.0	12.0	0.0	0.0
8333.334	600.0	100.0	100.0	1	0.0	0.0	0.147	1.0	97.48567	8.309	0	1.0	1.0	12.0	0.0	0.0
8333.334	600.0	100.0	100.0	1	0.0	0.0	0.144	1.0	96.58236	8.309	0	1.0	1.0	12.0	0.0	0.0
8333.334	600.0	100.0	100.0	1	0.0	0.0	0.141	1.0	96.466515	8.314	0	1.0	1.0	12.0	0.0	0.0
8333.334	600.0	100.0	100.0	1	0.0	0.0	0.138	1.0	96.466515	8.316	0	1.0	1.0	12.0	0.0	0.0
8333.334	600.0	100.0	100.0	1	0.0	0.0	0.135	1.0	96.68482	8.316	0	1.0	1.0	12.0	0.0	0.0
8333.334	600.0	100.0	100.0	1	0.0	0.0	0.132	1.0	96.75843	8.32	0	1.0	1.0	12.0	0.0	0.0
8333.334	600.0	100.0	100.0	1	0.0	0.0	0.129	1.0	96.75843	8.322	0	1.0	1.0	12.0	0.0	0.0
8333.334	600.0	100.0	100.0	1	0.0	0.0	0.126	1.0	96.20072	8.322	0	1.0	1.0	12.0	0.0	0.0
8333.334	600.0	100.0	100.0	1	0.0	0.0	0.123	1.0	96.20072	8.325	0	1.0	1.0	12.0	0.0	0.0
8333.334	600.0	100.0	100.0	1	0.0	0.0	0.12	1.0	95.232475	8.325	0	1.0	1.0	12.0	0.0	0.0
8333.334	600.0	100.0	100.0	1	0.0	0.0	0.117	1.0	95.14462	8.326	0	1.0	1.0	12.0	0.0	0.0
8333.334	600.0	100.0	100.0	1	0.0	0.0	0.114	1.0	95.14462	8.328	0	1.0	1.0	12.0	0.0	0.0
8333.334	600.0	100.0	100.0	1	0.0	0.0	0.11	1.0	96.47731	8.328	0	1.0	1.0	12.0	0.0	0.0
8333.334	600.0	100.0	100.0	1	0.0	0.0	0.107	1.0	96.2941	8.33	0	1.0	1.0	12.0	0.0	0.0
8333.334	600.0	100.0	100.0	1	0.0	0.0	0.104	1.0	96.2941	8.33	0	1.0	1.0	12.0	0.0	0.0
8333.334	600.0	100.0	100.0	1	0.0	0.0	0.101	1.0	97.13384	8.332	0	1.0	1.0	12.0	0.0	0.0
8333.334	600.0	100.0	100.0	1	0.0	0.0	0.097	1.0	97.13384	8.332	0	1.0	1.0	12.0	0.0	0.0
8333.334	600.0	100.0	100.0	1	0.0	0.0	0.094	1.0	97.15065	8.332	0	1.0	1.0	12.0	0.0	0.0
8333.334	600.0	100.0	100.0	1	0.0	0.0	0.091	1.0	97.618515	8.333	0	1.0	1.0	12.0	0.0	0.0
8333.334	600.0	100.0	100.0	1	0.0	0.0	0.088	1.0	97.618515	8.334	0	1.0	1.0	12.0	0.0	0.0
8333.334	600.0	100.0	100.0	1	0.0	0.0	0.084	1.0	97.058014	8.334	0	1.0	1.0	12.0	0.0	0.0
8333.334	600.0	100.0	100.0	1	0.0	0.0	0.081	1.0	96.37654	8.335	0	1.0	1.0	12.0	0.0	0.0
8333.334	600.0	100.0	100.0	1	0.0	0.0	0.078	1.0	96.37654	8.335	0	1.0	1.0	12.0	0.0	0.0
8333.334	600.0	100.0	100.0	1	0.0	0.0	0.074	1.0	97.02547	8.337	0	1.0	1.0	12.0	0.0	0.0
8333.334	600.0	100.0	100.0	1	0.0	0.0	0.071	1.0	97.02547	8.337	0	1.0	1.0	12.0	0.0	0.0
8333.334	600.0	100.0	100.0	1	0.0	0.0	0.067	1.0	95.161705	8.337	0	1.0	1.0	12.0	0.0	0.0
8333.334	600.0	100.0	100.0	1	0.0	0.0	0.064	1.0	96.8616	8.337	0	1.0	1.0	12.0	0.0	0.0
8333.334	600.0	100.0	100.0	1	0.0	0.0	0.061	1.0	96.8616	8.339	0	1.0	1.0	12.0	0.0	0.0
8333.334	600.0	100.0	100.0	1	0.0	0.0	0.058	1.0	97.02828	8.339	0	1.0	1.0	12.0	0.0	0.0
8333.334	600.0	100.0	100.0	1	0.0	0.0	0.055	1.0	97.44102	8.339	0	1.0	1.0	12.0	0.0	0.0
8333.334	600.0	100.0	100.0	1	0.0	0.0	0.051	1.0	97.44102	8.339	0	1.0	1.0	12.0	0.0	0.0
8333.334	600.0	100.0	100.0	1	0.0	0.0	0.048	1.0	98.1854	8.339	0	1.0	1.0	12.0	0.0	0.0
8333.334	600.0	100.0	100.0	1	0.0	0.0	0.045	1.0	98.1854	8.341	0	1.0	1.0	12.0	0.0	0.0
8333.334	600.0	100.0	100.0	1	0.0	0.0	0.042	1.0	97.26839	8.341	0	1.0	1.0	12.0	0.0	0.0
8333.334	600.0	100.0	100.0	1	0.0	0.0	0.039	1.0	96.576035	8.341	0	1.0	1.0	12.0	0.0	0.0
8333.334	600.0	100.0	100.0	1	0.0	0.0	0.036	1.0	96.576035	8.341	0	1.0	1.0	12.0	0.0	0.0
8333.334	600.0	100.0	100.0	1	0.0	0.0	0.033	1.0	96.683716	8.341	0	1.0	1.0	12.0	0.0	0.0
8333.334	600.0	100.0	100.0	1	0.0	0.0	0.03	1.0	97.63493	8.341	0	1.0	1.0	12.0	0.0	0.0
8333.334	600.0	100.0	100.0	1	0.0	0.0	0.027	1.0	97.63493	8.341	0	1.0	1.0	12.0	0.0	0.0
8333.334	600.0	100.0	100.0	1	0.0	0.0	0.024	1.0	96.86749	8.341	0	1.0	1.0	12.0	0.0	0.0
8333.334	600.0	100.0	100.0	1	0.0	0.0	0.021	1.0	96.86749	8.341	0	1.0	1.0	12.0	0.0	0.0
8333.334	600.0	100.0	100.0	1	0.0	0.0	0.018	1.0	97.16626	8.341	0	1.0	1.0	12.0	0.0	0.0
8333.334	600.0	100.0	100.0	1	0.0	0.0	0.015	1.0	97.536354	8.341	0	1.0	1.0	12.0	0.0	0.0
8333.334	600.0	100.0	100.0	1	0.0	0.0	0.013	1.0	97.536354	8.343	0	1.0	1.0	12.0	0.0	0.0
8333.334	600.0	100.0	100.0	1	0.0	0.0	0.01	1.0	98.42162	8.343	0	1.0	1.0	12.0	0.0	0.0
8333.334	600.0	100.0	100.0	1	0.0	0.0	0.007	1.0	98.05319	8.343	0	1.0	1.0	12.0	0.0	0.0
8333.334	600.0	100.0	100.0	1	0.0	0.0	0.004	1.0	98.05319	8.343	0	1.0	1.0	12.0	0.0	0.0
8333.334	600.0	100.0	100.0	1	0.0	0.0	0.001	1.0	97.43053	8.343	0	1.0	1.0	12.0	0.0	0.0
8333.334	600.0	100.0	100.0	1	0.0	0.0	-0.001	1.0	97.43053	8.343	0	1.0	1.0	12.0	0.0	0.0
8333.334	600.0	100.0	100.0	1	0.0	0.0	-0.004	1.0	97.0298	8.343	0	1.0	1.0	12.0	0.0	0.0
8333.334	600.0	100.0	100.0	1	0.0	0.0	-0.006	1.0	98.02802	8.343	0	1.0	1.0	12.0	0.0	0.0
8333.334	600.0	100.0	100.0	1	0.0	0.0	-0.009	1.0	98.02802	8.343	0	1.0	1.0	12.0	0.0	0.0
8333.334	600.0	100.0	100.0	1	0.0	0.0	-0.011	1.0	97.1238	8.343	0	1.0	1.0	13.0	0.0	0.0
0.0	600.0	100.0	100.0	0	0.0	0.0	-0.014	1.0	97.41639	8.343	0	1.0	2.0	0.0	1.0	0.0
0.0	600.0	100.0	100.0	0	0.0	0.0	-0.016	1.0	97.41639	8.343	0	1.0	2.0	0.0	1.0	0.0
0.0	600.0	100.0	100.0	0	0.0	0.0	-0.018	1.0	97.630455	8.344	0	1.0	2.0	0.0	1.0	0.0
0.0	600.0	100.0	100.0	0	0.0	0.0	-0.019	1.0	97.630455	8.344	0	1.0	2.0	0.0	1.0	0.0
0.0	600.0	100.0	100.0	0	0.0	0.0	-0.021	1.0	97.39374	8.344	0	1.0	2.0	0.0	1.0	0.0
0.0	600.0	100.0	100.0	0	0.0	0.0	-0.022	1.0	97.29164	7.205	0	1.0	2.0	0.0	1.0	0.0
0.0	600.0	100.0	100.0	0	0.0	0.0	-0.023	1.0	97.29164	6.695	0	1.0	2.0	0.0	1.0	0.0
0.0	600.0	100.0	100.0	0	0.0	0.0	-0.024	1.0	97.374565	6.695	0	1.0	2.0	0.0	1.0	0.0
0.0	600.0	100.0	100.0	0	0.0	0.0	-0.025	1.0	97.413635	5.783	0	1.0	2.0	0.0	1.0	0.0
0.0	600.0	100.0	100.0	0	0.0	0.0	-0.025	1.0	97.413635	5.783	0	1.0	2.0	0.0	1.0	0.0
0.0	600.0	100.0	100.0	0	0.0	0.0	-0.025	1.0	96.84221	5.373	0	1.0	2.0	0.0	1.0	0.0
0.0	600.0	100.0	100.0	0	0.0	0.0	-0.026	1.0	97.464195	4.64	0	1.0	2.0	0.0	1.0	0.0
0.0	600.0	100.0	100.0	0	0.0	0.0	-0.026	1.0	97.162964	4.64	0	1.0	2.0	0.0	1.0	0.0
0.0	600.0	100.0	100.0	0	0.0	0.0	-0.025	1.0	96.34472	4.312	0	1.0	2.0	1.0	1.0	0.0
0.0	600.0	100.0	100.0	0	0.0	0.0	-0.025	1.0	96.64308	3.723	0	1.0	2.0	1.0	1.0	0.0
0.0	600.0	100.0	100.0	0	0.0	0.0	-0.024	1.0	96.87665	3.723	1	1.0	2.0	3.0	1.0	0.0
-5555.5557	400.0	100.0	100.0	0	0.0	0.0	-0.024	1.0	97.421745	3.46	1	1.0	2.0	3.0	1.0	0.0
-5555.5557	400.0	100.0	100.0	0	0.0	0.0	-0.023	1.0	97.421745	3.46	1	1.0	2.0	3.0	1.0	0.0
-5555.5557	400.0	100.0	100.0	0	0.0	0.0	-0.023	1.0	97.400055	2.988	1	1.0	2.0	3.0	1.0	0.0
-5555.5557	400.0	100.0	100.0	0	0.0	0.0	-0.022	1.0	97.400055	2.776	1	1.0	2.0	3.0	1.0	0.0
-5555.5557	400.0	100.0	100.0	0	0.0	0.0	-0.022	1.0	96.869995	2.776	1	1.0	2.0	3.0	1.0	0.0
-5555.5557	400.0	100.0	100.0	0	0.0	0.0	-0.021	1.0	96.978874	1.639	1	1.0	2.0	3.0	1.0	0.0
-5555.5557	400.0	100.0	100.0	0	0.0	0.0	-0.021	1.0	96.978874	0.656	1	1.0	2.0	3.0	1.0	0.0
-5555.5557	400.0	100.0	100.0	0	0.0	0.0	-0.021	1.0	95.91822	0.656	1	1.0	2.0	3.0	1.0	0.0
-5555.5557	400.0	100.0	100.0	0	0.0	0.0	-0.021	1.0	95.79552	0.217	1	1.0	2.0	3.0	1.0	0.0
-5555.5557	400.0	100.0	100.0	0	0.0	0.0	-0.021	1.0	95.79552	-0.569	1	1.0	2.0	3.0	1.0	0.0
-5555.5557	400.0	100.0	100.0	0	0.0	0.0	-0.021	1.0	95.066864	-0.569	1	1.0	2.0	3.0	1.0	0.0
-5555.5557	400.0	100.0	100.0	0	0.0	0.0	-0.022	1.0	95.066864	-0.922	1	1.0	2.0	3.0	1.0	0.0
-5555.5557	400.0	100.0	100.0	0	0.0	0.0	-0.022	1.0	95.09816	-0.922	1	1.0	2.0	3.0	1.0	0.0
-5555.5557	400.0	100.0	100.0	0	0.0	0.0	-0.022	1.0	95.58786	-1.555	1	1.0	2.0	3.0	1.0	0.0
-5555.5557	400.0	100.0	100.0	0	0.0	0.0	-0.023	1.0	95.58786	-1.838	1	1.0	2.0	3.0	1.0	0.0
-5555.5557	400.0	100.0	100.0	0	0.0	0.0	-0.023	1.0	95.58176	-1.838	1	1.0	2.0	3.0	1.0	0.0
-5555.5557	400.0	100.0	100.0	0	0.0	0.0	-0.024	1.0	95.99227	-2.346	1	1.0	2.0	3.0	1.0	0.0
-5555.5557	400.0	100.0	100.0	0	0.0	0.0	-0.024	1.0	95.99227	-2.346	1	1.0	2.0	3.0	1.0	0.0
-5555.5557	400.0	100.0	100.0	0	0.0	0.0	-0.025	1.0	95.93303	-2.573	1	1.0	2.0	3.0	1.0	0.0
-5555.5557	400.0	100.0	100.0	0	0.0	0.0	-0.026	1.0	95.93303	-2.981	1	1.0	2.0	3.0	1.0	0.0
-5555.5557	400.0	100.0	100.0	0	0.0	0.0	-0.027	1.0	96.06535	-2.981	1	1.0	2.0	3.0	1.0	0.0
-5555.5557	400.0	100.0	100.0	0	0.0	0.0	-0.028	1.0	95.80371	-3.163	1	1.0	2.0	3.0	1.0	0.0
-5555.5557	400.0	100.0	100.0	0	0.0	0.0	-0.029	1.0	95.80371	-3.49	1	1.0	2.0	3.0	1.0	0.0
-5555.5557	400.0	100.0	100.0	0	0.0	0.0	-0.029	1.0	94.46705	-3.49	1	1.0	2.0	3.0	1.0	0.0
-5555.5557	400.0	100.0	100.0	0	0.0	0.0	-0.03	1.0	95.39554	-3.637	1	1.0	2.0	3.0	1.0	0.0
-5555.5557	400.0	100.0	100.0	0	0.0	0.0	-0.031	1.0	95.39554	-3.899	1	1.0	2.0	3.0	1.0	0.0
-5555.5557	400.0	100.0	100.0	0	0.0	0.0	-0.031	1.0	96.156525	-3.899	1	1.0	2.0	3.0	1.0	0.0
-5555.5557	400.0	100.0	100.0	0	0.0	0.0	-0.032	1.0	96.156525	-4.017	1	1.0	2.0	3.0	1.0	0.0
-5555.5557	400.0	100.0	100.0	0	0.0	0.0	-0.032	1.0	96.88204	-4.017	1	1.0	2.0	3.0	1.0	0.0
-5555.5557	400.0	100.0	100.0	0	0.0	0.0	-0.033	1.0	96.39221	-4.228	1	1.0	2.0	3.0	1.0	0.0
-5555.5557	400.0	100.0	100.0	0	0.0	0.0	-0.033	1.0	96.39221	-4.322	1	1.0	2.0	3.0	1.0	0.0
-5555.5557	400.0	100.0	100.0	0	0.0	0.0	-0.033	1.0	96.19176	-4.322	1	1.0	2.0	3.0	1.0	0.0
-5555.5557	400.0	100.0	100.0	0	0.0	0.0	-0.033	1.0	95.673676	-4.491	1	1.0	2.0	3.0	1.0	0.0
-5555.5557	400.0	100.0	100.0	0	0.0	0.0	-0.033	1.0	95.673676	-4.491	1	1.0	2.0	3.0	1.0	0.0
-5555.5557	400.0	100.0	100.0	0	0.0	0.0	-0.033	1.0	96.52822	-4.567	1	1.0	2.0	3.0	1.0	0.0
-5555.5557	400.0	100.0	100.0	0	0.0	0.0	-0.033	1.0	96.52822	-4.702	1	1.0	2.0	3.0	1.0	0.0
-5555.5557	400.0	100.0	100.0	0	0.0	0.0	-0.033	1.0	96.015526	-4.702	1	1.0	2.0	3.0	1.0	0.0
-5555.5557	400.0	100.0	100.0	0	0.0	0.0	-0.033	1.0	95.35212	-4.819	1	1.0	2.0	3.0	1.0	0.0
-5555.5557	400.0	100.0	100.0	0	0.0	0.0	-0.033	1.0	95.35212	-4.872	1	1.0	2.0	3.0	1.0	0.0
-5555.5557	400.0	100.0	100.0	0	0.0	0.0	-0.033	1.0	95.82371	-4.872	1	1.0	2.0	3.0	1.0	0.0
-5555.5557	400.0	100.0	100.0	0	0.0	0.0	-0.032	1.0	96.12278	-4.966	1	1.0	2.0	3.0	1.0	0.0
-5555.5557	400.0	100.0	100.0	0	0.0	0.0	-0.032	1.0	96.12278	-4.966	1	1.0	2.0	3.0	1.0	0.0
-5555.5557	400.0	100.0	100.0	0	0.0	0.0	-0.032	1.0	95.95569	-5.008	1	1.0	2.0	3.0	1.0	0.0
-5555.5557	400.0	100.0	100.0	0	0.0	0.0	-0.032	1.0	95.95569	-5.084	1	1.0	2.0	3.0	1.0	0.0
-5555.5557	400.0	100.0	100.0	0	0.0	0.0	-0.032	1.0	96.06561	-5.084	1	1.0	2.0	3.0	1.0	0.0
-5555.5557	400.0	100.0	100.0	0	0.0	0.0	-0.032	1.0	97.15778	-5.117	1	1.0	2.0	3.0	1.0	0.0
-5555.5557	400.0	100.0	100.0	0	0.0	0.0	-0.032	1.0	97.15778	-5.178	1	1.0	2.0	3.0	1.0	0.0
-5555.5557	400.0	100.0	100.0	0	0.0	0.0	-0.033	1.0	96.99134	-5.178	1	1.0	2.0	3.0	1.0	0.0
-5555.5557	400.0	100.0	100.0	0	0.0	0.0	-0.033	1.0	98.00917	-5.205	1	1.0	2.0	3.0	1.0	0.0
-5555.5557	400.0	100.0	100.0	0	0.0	0.0	-0.033	1.0	98.00917	-5.205	1	1.0	2.0	3.0	1.0	0.0
-5555.5557	400.0	100.0	100.0	0	0.0	0.0	-0.033	1.0	97.42621	-5.254	1	1.0	2.0	3.0	1.0	0.0
-5555.5557	400.0	100.0	100.0	0	0.0	0.0	-0.033	1.0	97.42621	-5.296	1	1.0	2.0	3.0	1.0	0.0
-5555.5557	400.0	100.0	100.0	0	0.0	0.0	-0.033	1.0	97.10561	-5.296	1	1.0	2.0	3.0	1.0	0.0
-5555.5557	400.0	100.0	100.0	0	0.0	0.0	-0.033	1.0	97.09411	-5.314	1	1.0	2.0	3.0	1.0	0.0
-5555.5557	400.0	100.0	100.0	0	0.0	0.0	-0.033	1.0	97.09411	-5.348	1	1.0	2.0	3.0	1.0	0.0
-5555.5557	400.0	100.0	100.0	0	0.0	0.0	-0.033	1.0	97.09882	-5.348	1	1.0	2.0	3.0	1.0	0.0
-5555.5557	400.0	100.0	100.0	0	0.0	0.0	-0.033	1.0	96.762405	-5.363	1	1.0	2.0	3.0	1.0	0.0
-5555.5557	400.0	100.0	100.0	0	0.0	0.0	-0.033	1.0	96.762405	-5.363	1	1.0	2.0	3.0	1.0	0.0
-5555.5557	400.0	100.0	100.0	0	0.0	0.0	-0.033	1.0	96.776245	-5.377	1	1.0	2.0	3.0	1.0	0.0
-5555.5557	400.0	100.0	100.0	0	0.0	0.0	-0.034	1.0	96.776245	-5.403	1	1.0	2.0	3.0	1.0	0.0
-5555.5557	400.0	100.0	100.0	0	0.0	0.0	-0.034	1.0	97.01737	-5.403	1	1.0	2.0	3.0	1.0	0.0
-5555.5557	400.0	100.0	100.0	0	0.0	0.0	-0.034	1.0	96.93577	-5.424	1	1.0	2.0	3.0	1.0	0.0
-5555.5557	400.0	100.0	100.0	0	0.0	0.0	-0.034	1.0	96.93577	-5.434	1	1.0	2.0	3.0	1.0	0.0
-5555.5557	400.0	100.0	100.0	0	0.0	0.0	-0.034	1.0	96.37834	-5.434	1	1.0	2.0	3.0	1.0	0.0
-5555.5557	400.0	100.0	100.0	0	0.0	0.0	-0.034	1.0	95.869446	-5.451	1	1.0	2.0	3.0	1.0	0.0
-5555.5557	400.0	100.0	100.0	0	0.0	0.0	-0.033	1.0	95.869446	-5.451	1	1.0	2.0	3.0	1.0	0.0
-5555.5557	400.0	100.0	100.0	0	0.0	0.0	-0.033	1.0	96.65265	-5.459	1	1.0	2.0	3.0	1.0	0.0
-5555.5557	400.0	100.0	100.0	0	0.0	0.0	-0.033	1.0	96.65265	-5.473	1	1.0	2.0	3.0	1.0	0.0
-5555.5557	400.0	100.0	100.0	0	0.0	0.0	-0.033	1.0	96.285774	-5.473	1	1.0	2.0	3.0	1.0	0.0
-5555.5557	400.0	100.0	100.0	0	0.0	0.0	-0.033	1.0	95.35833	-5.48	1	1.0	2.0	3.0	1.0	0.0
-5555.5557	400.0	100.0	100.0	0	0.0	0.0	-0.033	1.0	95.35833	-5.49	1	1.0	2.0	3.0	1.0	0.0
-5555.5557	400.0	100.0	100.0	0	0.0	0.0	-0.033	1.0	94.958954	-5.49	1	1.0	2.0	3.0	1.0	0.0
-5555.5557	400.0	100.0	100.0	0	0.0	0.0	-0.033	1.0	94.958954	-5.495	1	1.0	2.0	3.0	1.0	0.0
-5555.5557	400.0	100.0	100.0	0	0.0	0.0	-0.033	1.0	95.15591	-5.495	1	1.0	2.0	3.0	1.0	0.0
-5555.5557	400.0	100.0	100.0	0	0.0	0.0	-0.033	1.0	95.050644	-5.504	1	1.0	2.0	3.0	1.0	0.0
-5555.5557	400.0	100.0	100.0	0	0.0	0.0	-0.033	1.0	95.050644	-5.508	1	1.0	2.0	3.0	1.0	0.0
-5555.5557	400.0	100.0	100.0	0	0.0	0.0	-0.033	1.0	95.330444	-5.508	1	1.0	2.0	3.0	1.0	0.0
-5555.5557	400.0	100.0	100.0	0	0.0	0.0	-0.033	1.0	94.958405	-5.516	1	1.0	2.0	3.0	1.0	0.0
-5555.5557	400.0	100.0	100.0	0	0.0	0.0	-0.033	1.0	94.958405	-5.52	1	1.0	2.0	3.0	1.0	0.0
-5555.5557	400.0	100.0	100.0	0	0.0	0.0	-0.033	1.0	95.02843	-5.52	1	1.0	2.0	3.0	1.0	0.0
-5555.5557	400.0	100.0	100.0	0	0.0	0.0	-0.033	1.0	95.02843	-5.525	1	1.0	2.0	3.0	1.0	0.0
-5555.5557	400.0	100.0	100.0	0	0.0	0.0	-0.033	1.0	94.94891	-5.525	1	1.0	2.0	3.0	1.0	0.0
-5555.5557	400.0	100.0	100.0	0	0.0	0.0	-0.033	1.0	94.44444	-5.527	1	1.0	2.0	3.0	1.0	0.0
-5555.5557	400.0	100.0	100.0	0	0.0	0.0	-0.033	1.0	93.336555	-5.532	1	1.0	2.0	3.0	1.0	0.0
-5555.5557	400.0	100.0	100.0	0	0.0	0.0	-0.033	1.0	94.81736	-5.532	1	1.0	2.0	3.0	1.0	0.0
-5555.5557	400.0	100.0	100.0	0	0.0	0.0	-0.033	1.0	94.48066	-5.534	1	1.0	2.0	3.0	1.0	0.0
-5555.5557	400.0	100.0	100.0	0	0.0	0.0	-0.033	1.0	93.82539	-5.538	1	1.0	2.0	3.0	1.0	0.0
-5555.5557	400.0	100.0	100.0	0	0.0	0.0	-0.033	1.0	94.80978	-5.538	1	1.0	2.0	3.0	1.0	0.0
-5555.5557	400.0	100.0	100.0	0	0.0	0.0	-0.033	1.0	94.80978	-5.54	1	1.0	2.0	3.0	1.0	0.0
-5555.5557	400.0	100.0	100.0	0	0.0	0.0	-0.033	1.0	94.96076	-5.54	1	1.0	2.0	3.0	1.0	0.0
-5555.5557	400.0	100.0	100.0	0	0.0	0.0	-0.033	1.0	94.5938	-5.542	1	1.0	2.0	3.0	1.0	0.0
-5555.5557	400.0	100.0	100.0	0	0.0	0.0	-0.032	1.0	94.5938	-5.544	1	1.0	2.0	3.0	1.0	0.0
-5555.5557	400.0	100.0	100.0	0	0.0	0.0	-0.032	1.0	95.668076	-5.544	1	1.0	2.0	3.0	1.0	0.0
-5555.5557	400.0	100.0	100.0	0	0.0	0.0	-0.032	1.0	94.98975	-5.546	1	1.0	2.0	3.0	1.0	0.0
-5555.5557	400.0	100.0	100.0	0	0.0	0.0	-0.031	1.0	94.98975	-5.548	1	1.0	2.0	3.0	1.0	0.0
-5555.5557	400.0	100.0	100.0	0	0.0	0.0	-0.031	1.0	95.19697	-5.548	1	1.0	2.0	3.0	1.0	0.0
-5555.5557	400.0	100.0	100.0	0	0.0	0.0	-0.031	1.0	95.19697	-5.549	1	1.0	2.0	3.0	1.0	0.0
-5555.5557	400.0	100.0	100.0	0	0.0	0.0	-0.03	1.0	94.872856	-5.549	1	1.0	2.0	3.0	1.0	0.0
-5555.5557	400.0	100.0	100.0	0	0.0	0.0	-0.03	1.0	95.72583	-5.551	1	1.0	2.0	3.0	1.0	0.0
-5555.5557	400.0	100.0	100.0	0	0.0	0.0	-0.029	1.0	95.72583	-5.552	1	1.0	2.0	3.0	1.0	0.0
-5555.5557	400.0	100.0	100.0	0	0.0	0.0	-0.028	1.0	96.13771	-5.552	1	1.0	2.0	3.0	1.0	0.0
-5555.5557	400.0	100.0	100.0	0	0.0	0.0	-0.028	1.0	96.44719	-5.553	1	1.0	2.0	3.0	1.0	0.0
-5555.5557	400.0	100.0	100.0	0	0.0	0.0	-0.027	1.0	96.44719	-5.553	1	1.0	2.0	3.0	1.0	0.0
-5555.5557	400.0	100.0	100.0	0	0.0	0.0	-0.027	1.0	96.0142	-5.553	1	1.0	2.0	3.0	1.0	0.0
-5555.5557	400.0	100.0	100.0	0	0.0	0.0	-0.026	1.0	96.41554	-5.555	1	1.0	2.0	3.0	1.0	0.0
-5555.5557	400.0	100.0	100.0	0	0.0	0.0	-0.025	1.0	96.81726	-5.555	1	1.0	2.0	3.0	1.0	0.0
-5555.5557	400.0	100.0	100.0	0	0.0	0.0	-0.024	1.0	97.02361	-5.555	1	1.0	2.0	3.0	1.0	0.0
-5555.5557	400.0	100.0	100.0	0	0.0	0.0	-0.023	1.0	97.02361	-5.556	1	1.0	2.0	3.0	1.0	0.0
-5555.5557	400.0	100.0	100.0	0	0.0	0.0	-0.022	1.0	96.36593	-5.556	1	1.0	2.0	3.0	1.0	0.0
-5555.5557	400.0	100.0	100.0	0	0.0	0.0	-0.022	1.0	96.89222	-5.557	1	1.0	2.0	3.0	1.0	0.0
-5555.5557	400.0	100.0	100.0	0	0.0	0.0	-0.021	1.0	96.89222	-5.557	1	1.0	2.0	3.0	1.0	0.0
-5555.5557	400.0	100.0	100.0	0	0.0	0.0	-0.02	1.0	97.56637	-5.557	1	1.0	2.0	3.0	1.0	0.0
-5555.5557	400.0	100.0	100.0	0	0.0	0.0	-0.02	1.0	97.56637	-5.559	1	1.0	2.0	3.0	1.0	0.0
-5555.5557	400.0	100.0	100.0	0	0.0	0.0	-0.019	1.0	97.038	-5.559	1	1.0	2.0	3.0	1.0	0.0
-5555.5557	400.0	100.0	100.0	0	0.0	0.0	-0.018	1.0	96.62277	-5.559	1	1.0	2.0	3.0	1.0	0.0
-5555.5557	400.0	100.0	100.0	0	0.0	0.0	-0.017	1.0	96.62277	-5.559	1	1.0	2.0	3.0	1.0	0.0
-5555.5557	400.0	100.0	100.0	0	0.0	0.0	-0.016	1.0	96.84163	-5.559	1	1.0	2.0	3.0	1.0	0.0
-5555.5557	400.0	100.0	100.0	0	0.0	0.0	-0.015	1.0	96.991486	-5.56	1	1.0	2.0	3.0	1.0	0.0
-5555.5557	400.0	100.0	100.0	0	0.0	0.0	-0.014	1.0	96.74768	-5.56	1	1.0	2.0	3.0	1.0	0.0
-5555.5557	400.0	100.0	100.0	0	0.0	0.0	-0.013	1.0	96.88959	-5.56	1	1.0	2.0	3.0	1.0	0.0
-5555.5557	400.0	100.0	100.0	0	0.0	0.0	-0.012	1.0	96.88959	-5.56	1	1.0	2.0	3.0	1.0	0.0
-5555.5557	400.0	100.0	100.0	0	0.0	0.0	-0.011	1.0	96.33494	-5.56	1	1.0	2.0	3.0	1.0	0.0
-5555.5557	400.0	100.0	100.0	0	0.0	0.0	-0.01	1.0	96.01804	-5.56	1	1.0	2.0	3.0	1.0	0.0
-5555.5557	400.0	100.0	100.0	0	0.0	0.0	-0.009	1.0	96.01804	-5.56	1	1.0	2.0	3.0	1.0	0.0
-5555.5557	400.0	100.0	100.0	0	0.0	0.0	-0.008	1.0	95.71695	-5.56	1	1.0	2.0	5.0	1.0	0.0
-5555.5557	400.0	100.0	100.0	0	0.0	0.0	-0.008	1.0	95.84915	-5.56	1	1.0	2.0	5.0	1.0	0.0
-5555.5557	400.0	100.0	100.0	0	0.0	0.0	-0.007	1.0	95.84915	-5.56	1	1.0	2.0	5.0	1.0	0.0
-5555.5557	400.0	100.0	100.0	0	0.0	0.0	-0.006	1.0	96.20312	-5.56	1	1.0	2.0	5.0	1.0	0.0
-5555.5557	400.0	100.0	100.0	0	0.0	0.0	-0.005	1.0	96.20312	-5.56	1	1.0	2.0	5.0	1.0	0.0
-5555.5557	400.0	100.0	100.0	0	0.0	0.0	-0.003	1.0	96.499756	-5.56	1	1.0	2.0	5.0	1.0	0.0
-5555.5557	400.0	100.0	100.0	0	0.0	0.0	-0.002	1.0	97.25034	-5.56	1	1.0	2.0	5.0	1.0	0.0
-5555.5557	400.0	100.0	100.0	0	0.0	0.0	-0.001	1.0	97.25034	-5.56	1	1.0	2.0	5.0	1.0	0.0
-5555.5557	400.0	100.0	100.0	0	0.0	0.0	0.0	1.0	97.42391	-5.56	1	1.0	2.0	5.0	1.0	0.0
-5555.5557	400.0	100.0	100.0	0	0.0	0.0	0.0	1.0	97.77475	-5.56	1	1.0	2.0	5.0	1.0	0.0
-5555.5557	400.0	100.0	100.0	0	0.0	0.0	0.001	1.0	97.77475	-5.561	1	1.0	2.0	5.0	1.0	0.0
-5555.5557	400.0	100.0	100.0	0	0.0	0.0	0.002	1.0	97.72087	-5.561	1	1.0	2.0	5.0	1.0	0.0
-5555.5557	400.0	100.0	100.0	0	0.0	0.0	0.004	1.0	97.408714	-5.561	1	1.0	2.0	5.0	1.0	0.0
-5555.5557	400.0	100.0	100.0	0	0.0	0.0	0.005	1.0	97.92022	-5.561	1	1.0	2.0	5.0	1.0	0.0
-5555.5557	400.0	100.0	100.0	0	0.0	0.0	0.006	1.0	96.91922	-5.561	1	1.0	2.0	5.0	1.0	0.0
-5555.5557	400.0	100.0	100.0	0	0.0	0.0	0.008	1.0	96.91922	-5.561	1	1.0	2.0	5.0	1.0	0.0
-5555.5557	400.0	100.0	100.0	0	0.0	0.0	0.01	1.0	97.574554	-5.561	1	1.0	2.0	5.0	1.0	0.0
-5555.5557	400.0	100.0	100.0	0	0.0	0.0	0.011	1.0	96.85277	-5.561	1	1.0	2.0	5.0	1.0	0.0
-5555.5557	400.0	100.0	100.0	0	0.0	0.0	0.013	1.0	96.85277	-5.561	1	1.0	2.0	5.0	1.0	0.0
-5555.5557	400.0	100.0	100.0	0	0.0	0.0	0.015	1.0	97.07472	-5.561	1	1.0	2.0	5.0	1.0	0.0
-5555.5557	400.0	100.0	100.0	0	0.0	0.0	0.016	1.0	97.07472	-5.561	1	1.0	2.0	5.0	1.0	0.0
-5555.5557	400.0	100.0	100.0	0	0.0	0.0	0.018	1.0	97.14737	-5.561	1	1.0	2.0	5.0	1.0	0.0
-5555.5557	400.0	100.0	100.0	0	0.0	0.0	0.02	1.0	97.13825	-5.561	1	1.0	2.0	5.0	1.0	0.0
-5555.5557	400.0	100.0	100.0	0	0.0	0.0	0.022	1.0	97.13825	-5.561	1	1.0	2.0	5.0	1.0	0.0
-5555.5557	400.0	100.0	100.0	0	0.0	0.0	0.024	1.0	96.94779	-5.561	1	1.0	2.0	5.0	1.0	0.0
-5555.5557	400.0	100.0	100.0	0	0.0	0.0	0.026	1.0	96.98564	-5.561	1	1.0	2.0	5.0	1.0	0.0
-5555.5557	400.0	100.0	100.0	0	0.0	0.0	0.028	1.0	96.654106	-5.561	1	1.0	2.0	5.0	1.0	0.0
-5555.5557	400.0	100.0	100.0	0	0.0	0.0	0.03	1.0	96.05531	-5.561	1	1.0	2.0	5.0	1.0	0.0
-5555.5557	400.0	100.0	100.0	0	0.0	0.0	0.032	1.0	96.05531	-5.561	1	1.0	2.0	5.0	1.0	0.0
-5555.5557	400.0	100.0	100.0	0	0.0	0.0	0.034	1.0	96.800964	-5.561	1	1.0	2.0	5.0	1.0	0.0
-5555.5557	400.0	100.0	100.0	0	0.0	0.0	0.036	1.0	96.73651	-5.561	1	1.0	2.0	5.0	1.0	0.0
-5555.5557	400.0	100.0	100.0	0	0.0	0.0	0.038	1.0	96.73651	-5.561	1	1.0	2.0	5.0	1.0	0.0
-5555.5557	400.0	100.0	100.0	0	0.0	0.0	0.04	1.0	96.792595	-5.561	1	1.0	2.0	5.0	1.0	0.0
-5555.5557	400.0	100.0	100.0	0	0.0	0.0	0.042	1.0	97.09451	-5.561	1	1.0	2.0	5.0	1.0	0.0
-5555.5557	400.0	100.0	100.0	0	0.0	0.0	0.045	1.0	97.09451	-5.561	1	1.0	2.0	5.0	1.0	0.0
-5555.5557	400.0	100.0	100.0	0	0.0	0.0	0.047	1.0	96.81376	-5.561	1	1.0	2.0	5.0	1.0	0.0
-5555.5557	400.0	100.0	100.0	0	0.0	0.0	0.049	1.0	96.81376	-5.561	1	1.0	2.0	5.0	1.0	0.0
-5555.5557	400.0	100.0	100.0	0	0.0	0.0	0.051	1.0	97.130745	-5.561	1	1.0	2.0	5.0	1.0	0.0
-5555.5557	400.0	100.0	100.0	0	0.0	0.0	0.053	1.0	95.92969	-5.561	1	1.0	2.0	5.0	1.0	0.0
-5555.5557	400.0	100.0	100.0	0	0.0	0.0	0.055	1.0	95.92969	-5.561	1	1.0	2.0	5.0	1.0	0.0
-5555.5557	400.0	100.0	100.0	0	0.0	0.0	0.058	1.0	97.47982	-5.561	1	1.0	2.0	5.0	1.0	0.0
-5555.5557	400.0	100.0	100.0	0	0.0	0.0	0.06	1.0	98.24692	-5.561	1	1.0	2.0	5.0	1.0	0.0
-5555.5557	400.0	100.0	100.0	0	0.0	0.0	0.062	1.0	98.24692	-5.561	1	1.0	2.0	5.0	1.0	0.0
-5555.5557	400.0	100.0	100.0	0	0.0	0.0	0.064	1.0	99.029526	-5.561	1	1.0	2.0	5.0	1.0	0.0
-5555.5557	400.0	100.0	100.0	0	0.0	0.0	0.067	1.0	99.029526	-5.561	1	1.0	2.0	5.0	1.0	0.0
-5555.5557	400.0	100.0	100.0	0	0.0	0.0	0.069	1.0	99.24322	-5.561	1	1.0	2.0	5.0	1.0	0.0
-5555.5557	400.0	100.0	100.0	0	0.0	0.0	0.071	1.0	99.44332	-5.561	1	1.0	2.0	5.0	1.0	0.0
-5555.5557	400.0	100.0	100.0	0	0.0	0.0	0.073	1.0	99.44332	-5.561	1	1.0	2.0	5.0	1.0	0.0
-5555.5557	400.0	100.0	100.0	0	0.0	0.0	0.075	1.0	98.288956	-5.561	1	1.0	2.0	5.0	1.0	0.0
-5555.5557	400.0	100.0	100.0	0	0.0	0.0	0.077	1.0	97.769455	-5.561	1	1.0	2.0	5.0	1.0	0.0
-5555.5557	400.0	100.0	100.0	0	0.0	0.0	0.079	1.0	97.769455	-5.561	1	1.0	2.0	5.0	1.0	0.0
-5555.5557	400.0	100.0	100.0	0	0.0	0.0	0.081	1.0	97.576065	-5.561	1	1.0	2.0	5.0	1.0	0.0
-5555.5557	400.0	100.0	100.0	0	0.0	0.0	0.083	1.0	97.576065	-5.561	1	1.0	2.0	5.0	1.0	0.0
-5555.5557	400.0	100.0	100.0	0	0.0	0.0	0.086	1.0	97.98594	-5.561	1	1.0	2.0	5.0	1.0	0.0
-5555.5557	400.0	100.0	100.0	0	0.0	0.0	0.088	1.0	98.76813	-5.561	1	1.0	2.0	5.0	1.0	0.0
-5555.5557	400.0	100.0	100.0	0	0.0	0.0	0.09	1.0	98.76813	-5.561	1	1.0	2.0	5.0	1.0	0.0
-5555.5557	400.0	100.0	100.0	0	0.0	0.0	0.092	1.0	98.772705	-5.561	1	1.0	2.0	5.0	1.0	0.0
-5555.5557	400.0	100.0	100.0	0	0.0	0.0	0.094	1.0	98.21273	-5.561	1	1.0	2.0	5.0	1.0	0.0
-5555.5557	400.0	100.0	100.0	0	0.0	0.0	0.096	1.0	98.21273	-5.561	1	1.0	2.0	5.0	1.0	0.0
-5555.5557	400.0	100.0	100.0	0	0.0	0.0	0.098	1.0	97.58178	-5.561	1	1.0	2.0	5.0	1.0	0.0
-5555.5557	400.0	100.0	100.0	0	0.0	0.0	0.1	1.0	97.58178	-5.561	1	1.0	2.0	5.0	1.0	0.0
-5555.5557	400.0	100.0	100.0	0	0.0	0.0	0.102	1.0	96.96728	-5.561	1	1.0	2.0	5.0	1.0	0.0
-5555.5557	400.0	100.0	100.0	0	0.0	0.0	0.104	1.0	96.517876	-5.561	1	1.0	2.0	5.0	1.0	0.0
-5555.5557	400.0	100.0	100.0	0	0.0	0.0	0.106	1.0	96.517876	-5.561	1	1.0	2.0	5.0	1.0	0.0
-5555.5557	400.0	100.0	100.0	0	0.0	0.0	0.108	1.0	97.21961	-5.561	1	1.0	2.0	5.0	1.0	0.0
-5555.5557	400.0	100.0	100.0	0	0.0	0.0	0.11	1.0	98.31211	-5.561	1	1.0	2.0	5.0	1.0	0.0
-5555.5557	400.0	100.0	100.0	0	0.0	0.0	0.112	1.0	98.39749	-5.561	1	1.0	2.0	5.0	1.0	0.0
-5555.5557	400.0	100.0	100.0	0	0.0	0.0	0.114	1.0	98.19376	-5.561	1	1.0	2.0	5.0	1.0	0.0
-5555.5557	400.0	100.0	100.0	0	0.0	0.0	0.116	1.0	98.19376	-5.561	1	1.0	2.0	5.0	1.0	0.0
-5555.5557	400.0	100.0	100.0	0	0.0	0.0	0.118	1.0	99.078575	-5.561	1	1.0	2.0	5.0	1.0	0.0
-5555.5557	400.0	100.0	100.0	0	0.0	0.0	0.12	1.0	98.424	-5.561	1	1.0	2.0	5.0	1.0	0.0
-5555.5557	400.0	100.0	100.0	0	0.0	0.0	0.121	1.0	98.424	-5.561	1	1.0	2.0	5.0	1.0	0.0
-5555.5557	400.0	100.0	100.0	0	0.0	0.0	0.123	1.0	97.56207	-5.561	1	1.0	2.0	5.0	1.0	0.0
-5555.5557	400.0	100.0	100.0	0	0.0	0.0	0.125	1.0	97.18868	-5.561	1	1.0	2.0	5.0	1.0	0.0
-5555.5557	400.0	100.0	100.0	0	0.0	0.0	0.127	1.0	97.18868	-5.561	1	1.0	2.0	5.0	1.0	0.0
-5555.5557	400.0	100.0	100.0	0	0.0	0.0	0.128	1.0	95.8127	-5.561	1	1.0	2.0	5.0	1.0	0.0
-5555.5557	400.0	100.0	100.0	0	0.0	0.0	0.13	1.0	95.8127	-5.561	1	1.0	2.0	5.0	1.0	0.0
-5555.5557	400.0	100.0	100.0	0	0.0	0.0	0.131	1.0	96.252205	-5.561	1	1.0	2.0	5.0	1.0	0.0
-5555.5557	400.0	100.0	100.0	0	0.0	0.0	0.133	1.0	95.786446	-5.561	1	1.0	2.0	5.0	1.0	0.0
-5555.5557	400.0	100.0	100.0	0	0.0	0.0	0.134	1.0	95.21247	-5.561	1	1.0	2.0	5.0	1.0	0.0
-5555.5557	400.0	100.0	100.0	0	0.0	0.0	0.136	1.0	95.234215	-5.561	1	1.0	2.0	5.0	1.0	0.0
-5555.5557	400.0	100.0	100.0	0	0.0	0.0	0.137	1.0	94.55433	-5.561	1	1.0	2.0	5.0	1.0	0.0
-5555.5557	400.0	100.0	100.0	0	0.0	0.0	0.138	1.0	94.88634	-5.561	1	1.0	2.0	5.0	1.0	0.0
-5555.5557	400.0	100.0	100.0	0	0.0	0.0	0.14	1.0	95.3161	-5.561	1	1.0	2.0	5.0	1.0	0.0
-5555.5557	400.0	100.0	100.0	0	0.0	0.0	0.141	1.0	95.3161	-5.561	1	1.0	2.0	5.0	1.0	0.0
-5555.5557	400.0	100.0	100.0	1	0.0	0.0	0.142	1.0	95.630196	-5.561	1	1.0	2.0	5.0	1.0	0.0
-5555.5557	400.0	100.0	100.0	1	0.0	0.0	0.143	1.0	95.04754	-5.561	1	1.0	2.0	5.0	1.0	0.0
-5555.5557	400.0	100.0	100.0	1	0.0	0.0	0.144	1.0	95.04754	-5.561	1	1.0	2.0	5.0	1.0	0.0
-5555.5557	400.0	100.0	100.0	1	0.0	0.0	0.146	1.0	96.07921	-5.561	1	1.0	2.0	5.0	1.0	0.0
-5555.5557	400.0	100.0	100.0	1	0.0	0.0	0.147	1.0	95.54786	-5.561	1	1.0	2.0	5.0	1.0	0.0
-5555.5557	400.0	100.0	100.0	1	0.0	0.0	0.148	1.0	95.54786	-5.561	1	1.0	2.0	5.0	1.0	0.0
-5555.5557	400.0	100.0	100.0	1	0.0	0.0	0.149	1.0	95.910675	-5.561	1	1.0	2.0	5.0	1.0	0.0
-5555.5557	400.0	100.0	100.0	1	0.0	0.0	0.151	1.0	95.910675	-5.561	1	1.0	2.0	5.0	1.0	0.0
-5555.5557	400.0	100.0	100.0	1	0.0	0.0	0.152	1.0	95.72766	-5.561	1	1.0	2.0	5.0	1.0	0.0
-5555.5557	400.0	100.0	100.0	1	0.0	0.0	0.153	1.0	96.51212	-5.561	1	1.0	2.0	6.0	1.0	0.0
-5555.5557	400.0	100.0	100.0	0	0.0	0.0	0.154	1.0	96.51212	-5.561	1	2.0	2.0	7.0	1.0	0.0
0.0	400.0	100.0	100.0	0	0.0	0.0	0.156	1.0	97.10408	-5.561	1	2.0	2.0	0.0	1.0	0.0
0.0	400.0	100.0	100.0	0	0.0	0.0	0.157	1.0	97.57298	-5.561	1	2.0	2.0	0.0	1.0	0.0
0.0	400.0	100.0	100.0	0	0.0	0.0	0.158	1.0	97.57298	-5.561	1	2.0	2.0	0.0	1.0	0.0
0.0	400.0	100.0	100.0	0	0.0	0.0	0.159	1.0	96.54098	-5.561	1	2.0	2.0	0.0	1.0	0.0
0.0	400.0	100.0	100.0	0	0.0	0.0	0.161	1.0	96.54098	-4.803	1	2.0	2.0	0.0	1.0	0.0
0.0	400.0	100.0	100.0	0	0.0	0.0	0.162	1.0	96.952385	-4.803	1	2.0	2.0	0.0	1.0	0.0
0.0	400.0	100.0	100.0	0	0.0	0.0	0.164	1.0	97.307014	-4.463	1	2.0	2.0	0.0	1.0	0.0
0.0	400.0	100.0	100.0	0	0.0	0.0	0.165	1.0	97.307014	-3.854	1	2.0	2.0	0.0	1.0	0.0
0.0	400.0	100.0	100.0	0	0.0	0.0	0.167	1.0	97.273994	-3.854	1	2.0	2.0	0.0	1.0	0.0
0.0	400.0	100.0	100.0	0	0.0	0.0	0.169	1.0	97.78635	-3.328	1	2.0	2.0	0.0	1.0	0.0
0.0	400.0	100.0	100.0	0	0.0	0.0	0.17	1.0	97.78635	-3.328	1	2.0	2.0	0.0	1.0	0.0
0.0	400.0	100.0	100.0	0	0.0	0.0	0.171	1.0	98.01157	-3.093	1	2.0	2.0	0.0	1.0	0.0
0.0	400.0	100.0	100.0	0	0.0	0.0	0.173	1.0	98.01157	-2.671	1	2.0	2.0	0.0	1.0	0.0
0.0	400.0	100.0	100.0	0	0.0	0.0	0.174	1.0	97.92108	-2.671	1	2.0	2.0	0.0	1.0	0.0
0.0	400.0	100.0	100.0	0	0.0	0.0	0.176	1.0	97.53735	-2.482	1	2.0	2.0	0.0	1.0	0.0
0.0	400.0	100.0	100.0	0	0.0	0.0	0.177	1.0	97.353386	-2.143	1	2.0	2.0	0.0	1.0	0.0
0.0	400.0	100.0	100.0	0	0.0	0.0	0.178	1.0	97.75499	-2.143	1	2.0	2.0	0.0	1.0	0.0
0.0	400.0	100.0	100.0	0	0.0	0.0	0.179	1.0	98.465744	-1.992	1	2.0	2.0	0.0	1.0	0.0
0.0	400.0	100.0	100.0	0	0.0	0.0	0.18	1.0	98.465744	-1.992	1	2.0	2.0	0.0	1.0	0.0
0.0	400.0	100.0	100.0	0	0.0	0.0	0.182	1.0	98.635155	-1.72	1	2.0	2.0	0.0	1.0	0.0
0.0	400.0	100.0	100.0	0	0.0	0.0	0.183	1.0	98.635155	-1.485	1	2.0	2.0	0.0	1.0	0.0
0.0	400.0	100.0	100.0	0	0.0	0.0	0.183	1.0	99.05541	-1.485	1	2.0	2.0	0.0	1.0	0.0
0.0	400.0	100.0	100.0	0	0.0	0.0	0.184	1.0	98.151276	-1.38	1	2.0	2.0	0.0	1.0	0.0
0.0	400.0	100.0	100.0	0	0.0	0.0	0.185	1.0	98.151276	-1.191	1	2.0	2.0	0.0	1.0	0.0
0.0	400.0	100.0	100.0	0	0.0	0.0	0.186	1.0	97.555336	-1.191	1	2.0	2.0	0.0	1.0	0.0
0.0	400.0	100.0	100.0	0	0.0	0.0	0.187	1.0	97.754745	-1.107	1	2.0	2.0	0.0	1.0	0.0
0.0	400.0	100.0	100.0	0	0.0	0.0	0.188	1.0	97.77409	-0.956	1	2.0	2.0	0.0	1.0	0.0
0.0	400.0	100.0	100.0	0	0.0	0.0	0.189	1.0	98.228676	-0.956	1	2.0	2.0	0.0	1.0	0.0
0.0	400.0	100.0	100.0	0	0.0	0.0	0.189	1.0	98.228676	-0.888	1	2.0	2.0	0.0	1.0	0.0
0.0	400.0	100.0	100.0	0	0.0	0.0	0.19	1.0	96.3207	-0.888	1	2.0	2.0	0.0	1.0	0.0
0.0	400.0	100.0	100.0	0	0.0	0.0	0.19	1.0	97.36511	-0.767	1	2.0	2.0	0.0	1.0	0.0
0.0	400.0	100.0	100.0	0	0.0	0.0	0.191	1.0	97.36511	-0.712	1	2.0	2.0	0.0	1.0	0.0
0.0	400.0	100.0	100.0	0	0.0	0.0	0.191	1.0	97.34636	-0.712	1	2.0	2.0	0.0	1.0	0.0
0.0	400.0	100.0	100.0	0	0.0	0.0	0.191	1.0	97.84871	-0.615	1	2.0	2.0	0.0	1.0	0.0
0.0	400.0	100.0	100.0	0	0.0	0.0	0.191	1.0	97.84871	-0.615	1	2.0	2.0	0.0	1.0	0.0
0.0	400.0	100.0	100.0	0	0.0	0.0	0.192	1.0	97.953064	-0.571	1	2.0	2.0	0.0	1.0	0.0
0.0	400.0	100.0	100.0	0	0.0	0.0	0.192	1.0	97.953064	-0.493	1	2.0	2.0	0.0	1.0	0.0
0.0	400.0	100.0	100.0	0	0.0	0.0	0.192	1.0	97.952934	-0.493	1	2.0	2.0	0.0	1.0	0.0
0.0	400.0	100.0	100.0	0	0.0	0.0	0.192	1.0	98.58342	-0.426	1	2.0	2.0	0.0	1.0	0.0
0.0	400.0	100.0	100.0	0	0.0	0.0	0.192	1.0	98.58342	-0.396	1	2.0	2.0	0.0	1.0	0.0
0.0	400.0	100.0	100.0	0	0.0	0.0	0.192	1.0	97.9021	-0.396	1	2.0	2.0	0.0	1.0	0.0
0.0	400.0	100.0	100.0	0	0.0	0.0	0.192	1.0	98.31225	-0.341	1	2.0	2.0	0.0	1.0	0.0
0.0	400.0	100.0	100.0	0	0.0	0.0	0.192	1.0	98.31225	-0.317	1	2.0	2.0	0.0	1.0	0.0
0.0	400.0	100.0	100.0	0	0.0	0.0	0.192	1.0	98.21718	-0.317	1	2.0	2.0	0.0	1.0	0.0
0.0	400.0	100.0	100.0	0	0.0	0.0	0.192	1.0	98.21718	-0.274	1	2.0	2.0	0.0	1.0	0.0
0.0	400.0	100.0	100.0	0	0.0	0.0	0.192	1.0	97.8328	-0.274	1	2.0	2.0	0.0	1.0	0.0
0.0	400.0	100.0	100.0	0	0.0	0.0	0.191	1.0	96.69874	-0.254	1	2.0	2.0	8.0	1.0	0.0
0.0	400.0	100.0	100.0	0	0.0	0.0	0.191	1.0	96.69874	-0.219	1	2.0	2.0	8.0	1.0	0.0
0.0	400.0	100.0	100.0	0	0.0	0.0	0.191	1.0	97.765854	-0.219	1	2.0	2.0	10.0	1.0	0.0
6944.445	500.0	100.0	100.0	0	0.0	0.0	0.191	1.0	97.69968	-0.204	1	2.0	2.0	10.0	1.0	0.0
6944.445	500.0	100.0	100.0	0	0.0	0.0	0.191	1.0	97.69968	-0.204	1	2.0	2.0	10.0	1.0	0.0
6944.445	500.0	100.0	100.0	0	0.0	0.0	0.191	1.0	96.99391	-0.176	1	2.0	2.0	10.0	1.0	0.0
6944.445	500.0	100.0	100.0	0	0.0	0.0	0.191	1.0	96.99391	0.337	1	2.0	2.0	10.0	1.0	0.0
6944.445	500.0	100.0	100.0	0	0.0	0.0	0.191	1.0	97.624344	0.337	1	2.0	2.0	10.0	1.0	0.0
6944.445	500.0	100.0	100.0	0	0.0	0.0	0.191	1.0	97.440414	0.805	1	2.0	2.0	10.0	1.0	0.0
6944.445	500.0	100.0	100.0	0	0.0	0.0	0.191	1.0	97.440414	1.643	1	2.0	2.0	10.0	1.0	0.0
6944.445	500.0	100.0	100.0	0	0.0	0.0	0.191	1.0	97.033264	1.643	1	2.0	2.0	10.0	1.0	0.0
6944.445	500.0	100.0	100.0	0	0.0	0.0	0.191	1.0	96.85726	2.019	1	2.0	2.0	10.0	1.0	0.0
6944.445	500.0	100.0	100.0	0	0.0	0.0	0.191	1.0	96.8079	2.019	1	2.0	2.0	10.0	1.0	0.0
6944.445	500.0	100.0	100.0	0	0.0	0.0	0.191	1.0	96.78326	2.692	1	2.0	2.0	10.0	1.0	0.0
6944.445	500.0	100.0	100.0	0	0.0	0.0	0.192	1.0	96.78326	2.993	1	2.0	2.0	10.0	1.0	0.0
6944.445	500.0	100.0	100.0	0	0.0	0.0	0.192	1.0	96.77717	2.993	1	2.0	2.0	10.0	1.0	0.0
6944.445	500.0	100.0	100.0	0	0.0	0.0	0.192	1.0	96.38581	3.533	1	2.0	2.0	10.0	1.0	0.0
6944.445	500.0	100.0	100.0	0	0.0	0.0	0.192	1.0	96.38581	3.775	1	2.0	2.0	10.0	1.0	0.0
6944.445	500.0	100.0	100.0	0	0.0	0.0	0.192	1.0	96.611435	3.775	1	2.0	2.0	10.0	1.0	0.0
6944.445	500.0	100.0	100.0	0	0.0	0.0	0.192	1.0	96.24551	4.208	1	2.0	2.0	10.0	1.0	0.0
6944.445	500.0	100.0	100.0	0	0.0	0.0	0.193	1.0	96.24551	4.403	1	2.0	2.0	10.0	1.0	0.0
6944.445	500.0	100.0	100.0	0	0.0	0.0	0.193	1.0	96.759575	4.403	1	2.0	2.0	10.0	1.0	0.0
6944.445	500.0	100.0	100.0	0	0.0	0.0	0.193	1.0	96.759575	4.751	1	2.0	2.0	10.0	1.0	0.0
6944.445	500.0	100.0	100.0	0	0.0	0.0	0.193	1.0	96.657425	4.751	1	2.0	2.0	10.0	1.0	0.0
6944.445	500.0	100.0	100.0	0	0.0	0.0	0.193	1.0	96.88912	5.051	1	2.0	2.0	10.0	1.0	0.0
6944.445	500.0	100.0	100.0	0	0.0	0.0	0.194	1.0	96.88912	5.186	1	2.0	2.0	10.0	1.0	0.0
6944.445	500.0	100.0	100.0	0	0.0	0.0	0.194	1.0	97.236465	5.186	1	2.0	2.0	10.0	1.0	0.0
6944.445	500.0	100.0	100.0	0	0.0	0.0	0.194	1.0	97.03891	5.427	1	2.0	2.0	10.0	1.0	0.0
6944.445	500.0	100.0	100.0	0	0.0	0.0	0.194	1.0	97.03891	5.427	1	2.0	2.0	10.0	1.0	0.0
6944.445	500.0	100.0	100.0	0	0.0	0.0	0.194	1.0	95.83495	5.534	1	2.0	2.0	10.0	1.0	0.0
6944.445	500.0	100.0	100.0	0	0.0	0.0	0.194	1.0	95.83495	5.727	1	2.0	2.0	10.0	1.0	0.0
6944.445	500.0	100.0	100.0	0	0.0	0.0	0.194	1.0	96.37309	5.727	1	2.0	2.0	10.0	1.0	0.0
6944.445	500.0	100.0	100.0	0	0.0	0.0	0.194	1.0	96.40048	5.814	1	2.0	2.0	10.0	1.0	0.0
6944.445	500.0	100.0	100.0	0	0.0	0.0	0.194	1.0	96.37404	5.969	1	2.0	2.0	10.0	1.0	0.0
6944.445	500.0	100.0	100.0	0	0.0	0.0	0.194	1.0	96.15574	5.969	1	2.0	2.0	10.0	1.0	0.0
6944.445	500.0	100.0	100.0	0	0.0	0.0	0.194	1.0	97.75281	6.04	1	2.0	2.0	10.0	1.0	0.0
6944.445	500.0	100.0	100.0	0	0.0	0.0	0.194	1.0	97.75281	6.04	1	2.0	2.0	10.0	1.0	0.0
6944.445	500.0	100.0	100.0	0	0.0	0.0	0.194	1.0	97.102066	6.163	1	2.0	2.0	10.0	1.0	0.0
6944.445	500.0	100.0	100.0	0	0.0	0.0	0.194	1.0	97.102066	6.272	1	2.0	2.0	10.0	1.0	0.0
6944.445	500.0	100.0	100.0	0	0.0	0.0	0.194	1.0	96.550545	6.272	1	2.0	2.0	10.0	1.0	0.0
6944.445	500.0	100.0	100.0	0	0.0	0.0	0.194	1.0	96.05649	6.319	1	2.0	2.0	10.0	1.0	0.0
6944.445	500.0	100.0	100.0	0	0.0	0.0	0.194	1.0	96.05649	6.405	1	2.0	2.0	10.0	1.0	0.0
6944.445	500.0	100.0	100.0	0	0.0	0.0	0.194	1.0	97.24861	6.405	1	2.0	2.0	10.0	1.0	0.0
6944.445	500.0	100.0	100.0	0	0.0	0.0	0.194	1.0	97.476524	6.444	1	2.0	2.0	10.0	1.0	0.0
6944.445	500.0	100.0	100.0	0	0.0	0.0	0.194	1.0	97.626755	6.444	1	2.0	2.0	10.0	1.0	0.0
6944.445	500.0	100.0	100.0	0	0.0	0.0	0.194	1.0	97.71834	6.514	1	2.0	2.0	10.0	1.0	0.0
6944.445	500.0	100.0	100.0	0	0.0	0.0	0.194	1.0	97.71834	6.544	1	2.0	2.0	10.0	1.0	0.0
6944.445	500.0	100.0	100.0	0	0.0	0.0	0.194	1.0	98.21157	6.544	1	2.0	2.0	10.0	1.0	0.0
6944.445	500.0	100.0	100.0	0	0.0	0.0	0.194	1.0	98.895454	6.6	1	2.0	2.0	10.0	1.0	0.0
6944.445	500.0	100.0	100.0	0	0.0	0.0	0.194	1.0	98.895454	6.626	1	2.0	2.0	10.0	1.0	0.0
6944.445	500.0	100.0	100.0	0	0.0	0.0	0.194	1.0	98.782295	6.626	1	2.0	2.0	10.0	1.0	0.0
6944.445	500.0	100.0	100.0	0	0.0	0.0	0.194	1.0	98.13668	6.671	1	2.0	2.0	10.0	1.0	0.0
6944.445	500.0	100.0	100.0	0	0.0	0.0	0.194	1.0	98.13668	6.671	1	2.0	2.0	10.0	1.0	0.0
6944.445	500.0	100.0	100.0	0	0.0	0.0	0.194	1.0	98.04233	6.709	1	2.0	2.0	10.0	1.0	0.0
6944.445	500.0	100.0	100.0	0	0.0	0.0	0.194	1.0	98.04233	6.726	1	2.0	2.0	10.0	1.0	0.0
6944.445	500.0	100.0	100.0	0	0.0	0.0	0.194	1.0	97.678055	6.726	1	2.0	2.0	10.0	1.0	0.0
6944.445	500.0	100.0	100.0	0	0.0	0.0	0.194	1.0	97.05237	6.756	1	2.0	2.0	10.0	1.0	0.0
6944.445	500.0	100.0	100.0	0	0.0	0.0	0.194	1.0	97.05237	6.771	1	2.0	2.0	10.0	1.0	0.0
6944.445	500.0	100.0	100.0	0	0.0	0.0	0.194	1.0	97.735405	6.771	1	2.0	2.0	10.0	1.0	0.0
6944.445	500.0	100.0	100.0	0	0.0	0.0	0.194	1.0	97.807236	6.795	1	2.0	2.0	10.0	1.0	0.0
6944.445	500.0	100.0	100.0	0	0.0	0.0	0.193	1.0	97.807236	6.795	1	2.0	2.0	10.0	1.0	0.0
6944.445	500.0	100.0	100.0	0	0.0	0.0	0.193	1.0	97.61016	6.807	1	2.0	2.0	10.0	1.0	0.0
6944.445	500.0	100.0	100.0	0	0.0	0.0	0.193	1.0	97.61016	6.827	1	2.0	2.0	10.0	1.0	0.0
6944.445	500.0	100.0	100.0	0	0.0	0.0	0.193	1.0	97.4614	6.827	1	2.0	2.0	10.0	1.0	0.0
6944.445	500.0	100.0	100.0	0	0.0	0.0	0.193	1.0	97.27465	6.844	1	2.0	2.0	10.0	1.0	0.0
6944.445	500.0	100.0	100.0	0	0.0	0.0	0.193	1.0	97.27465	6.851	1	2.0	2.0	10.0	1.0	0.0
6944.445	500.0	100.0	100.0	0	0.0	0.0	0.193	1.0	97.400375	6.851	1	2.0	2.0	10.0	1.0	0.0
6944.445	500.0	100.0	100.0	0	0.0	0.0	0.192	1.0	97.400375	6.866	1	2.0	2.0	10.0	1.0	0.0
6944.445	500.0	100.0	100.0	0	0.0	0.0	0.192	1.0	97.217834	6.866	1	2.0	2.0	10.0	1.0	0.0
6944.445	500.0	100.0	100.0	0	0.0	0.0	0.192	1.0	96.655205	6.871	1	2.0	2.0	10.0	1.0	0.0
6944.445	500.0	100.0	100.0	0	0.0	0.0	0.191	1.0	96.655205	6.883	1	2.0	2.0	10.0	1.0	0.0
6944.445	500.0	100.0	100.0	0	0.0	0.0	0.191	1.0	96.26179	6.883	1	2.0	2.0	10.0	1.0	0.0
6944.445	500.0	100.0	100.0	0	0.0	0.0	0.191	1.0	96.65564	6.888	1	2.0	2.0	10.0	1.0	0.0
6944.445	500.0	100.0	100.0	0	0.0	0.0	0.19	1.0	96.65564	6.896	1	2.0	2.0	10.0	1.0	0.0
6944.445	500.0	100.0	100.0	0	0.0	0.0	0.19	1.0	96.54315	6.896	1	2.0	2.0	10.0	1.0	0.0
6944.445	500.0	100.0	100.0	0	0.0	0.0	0.189	1.0	96.54315	6.901	1	2.0	2.0	10.0	1.0	0.0
6944.445	500.0	100.0	100.0	0	0.0	0.0	0.188	1.0	96.38631	6.901	1	2.0	2.0	10.0	1.0	0.0
6944.445	500.0	100.0	100.0	0	0.0	0.0	0.188	1.0	96.40235	6.908	1	2.0	2.0	10.0	1.0	0.0
6944.445	500.0	100.0	100.0	0	0.0	0.0	0.187	1.0	96.40235	6.91	1	2.0	2.0	10.0	1.0	0.0
6944.445	500.0	100.0	100.0	0	0.0	0.0	0.187	1.0	96.2073	6.91	1	2.0	2.0	10.0	1.0	0.0
6944.445	500.0	100.0	100.0	0	0.0	0.0	0.186	1.0	96.43194	6.916	1	2.0	2.0	10.0	1.0	0.0
6944.445	500.0	100.0	100.0	0	0.0	0.0	0.185	1.0	96.43194	6.92	1	2.0	2.0	10.0	1.0	0.0
6944.445	500.0	100.0	100.0	0	0.0	0.0	0.185	1.0	96.44999	6.92	1	2.0	2.0	10.0	1.0	0.0
6944.445	500.0	100.0	100.0	0	0.0	0.0	0.184	1.0	96.44999	6.924	1	2.0	2.0	10.0	1.0	0.0
6944.445	500.0	100.0	100.0	0	0.0	0.0	0.183	1.0	96.659966	6.924	1	2.0	2.0	10.0	1.0	0.0
6944.445	500.0	100.0	100.0	0	0.0	0.0	0.183	1.0	96.68239	6.928	1	2.0	2.0	10.0	1.0	0.0
6944.445	500.0	100.0	100.0	0	0.0	0.0	0.182	1.0	96.68239	6.929	1	2.0	2.0	10.0	1.0	0.0
6944.445	500.0	100.0	100.0	0	0.0	0.0	0.181	1.0	97.01765	6.929	1	2.0	2.0	10.0	1.0	0.0
6944.445	500.0	100.0	100.0	0	0.0	0.0	0.18	1.0	96.27188	6.932	1	2.0	2.0	10.0	1.0	0.0
6944.445	500.0	100.0	100.0	0	0.0	0.0	0.179	1.0	96.27188	6.934	1	2.0	2.0	10.0	1.0	0.0
6944.445	500.0	100.0	100.0	0	0.0	0.0	0.179	1.0	96.31384	6.934	1	2.0	2.0	10.0	1.0	0.0
6944.445	500.0	100.0	100.0	0	0.0	0.0	0.178	1.0	97.18548	6.935	1	2.0	2.0	10.0	1.0	0.0
6944.445	500.0	100.0	100.0	0	0.0	0.0	0.177	1.0	96.568634	6.935	1	2.0	2.0	10.0	1.0	0.0
6944.445	500.0	100.0	100.0	0	0.0	0.0	0.176	1.0	96.4601	6.937	1	2.0	2.0	10.0	1.0	0.0
6944.445	500.0	100.0	100.0	0	0.0	0.0	0.175	1.0	96.716286	6.94	1	2.0	2.0	10.0	1.0	0.0
6944.445	500.0	100.0	100.0	0	0.0	0.0	0.174	1.0	96.30391	6.94	1	2.0	2.0	10.0	1.0	0.0
6944.445	500.0	100.0	100.0	0	0.0	0.0	0.173	1.0	96.06183	6.941	1	2.0	2.0	10.0	1.0	0.0
6944.445	500.0	100.0	100.0	0	0.0	0.0	0.172	1.0	96.06183	6.943	1	2.0	2.0	10.0	1.0	0.0
6944.445	500.0	100.0	100.0	0	0.0	0.0	0.171	1.0	95.64731	6.943	1	2.0	2.0	10.0	1.0	0.0
6944.445	500.0	100.0	100.0	0	0.0	0.0	0.17	1.0	95.64731	6.944	1	2.0	2.0	10.0	1.0	0.0
6944.445	500.0	100.0	100.0	0	0.0	0.0	0.169	1.0	96.59451	6.944	1	2.0	2.0	10.0	1.0	0.0
6944.445	500.0	100.0	100.0	0	0.0	0.0	0.167	1.0	97.00317	6.945	1	2.0	2.0	10.0	1.0	0.0
6944.445	500.0	100.0	100.0	0	0.0	0.0	0.166	1.0	97.00317	6.946	1	2.0	2.0	10.0	1.0	0.0
6944.445	500.0	100.0	100.0	0	0.0	0.0	0.165	1.0	97.83263	6.946	1	2.0	2.0	10.0	1.0	0.0
6944.445	500.0	100.0	100.0	0	0.0	0.0	0.163	1.0	98.07529	6.947	1	2.0	2.0	10.0	1.0	0.0
6944.445	500.0	100.0	100.0	0	0.0	0.0	0.162	1.0	98.272354	6.948	1	2.0	2.0	10.0	1.0	0.0
6944.445	500.0	100.0	100.0	0	0.0	0.0	0.161	1.0	98.38882	6.948	1	2.0	2.0	10.0	1.0	0.0
6944.445	500.0	100.0	100.0	0	0.0	0.0	0.159	1.0	98.38882	6.948	1	2.0	2.0	10.0	1.0	0.0
6944.445	500.0	100.0	100.0	0	0.0	0.0	0.157	1.0	97.93046	6.948	1	2.0	2.0	10.0	1.0	0.0
6944.445	500.0	100.0	100.0	0	0.0	0.0	0.156	1.0	97.42188	6.949	1	2.0	2.0	10.0	1.0	0.0
6944.445	500.0	100.0	100.0	0	0.0	0.0	0.154	1.0	97.42188	6.949	1	2.0	2.0	10.0	1.0	0.0
6944.445	500.0	100.0	100.0	0	0.0	0.0	0.153	1.0	96.738785	6.949	1	2.0	2.0	10.0	1.0	0.0
6944.445	500.0	100.0	100.0	0	0.0	0.0	0.151	1.0	95.19921	6.949	1	2.0	2.0	12.0	1.0	0.0
6944.445	500.0	100.0	100.0	0	0.0	0.0	0.149	1.0	95.19921	6.949	1	2.0	2.0	12.0	1.0	0.0
6944.445	500.0	100.0	100.0	0	0.0	0.0	0.148	1.0	96.82036	6.949	1	2.0	2.0	12.0	1.0	0.0
6944.445	500.0	100.0	100.0	0	0.0	0.0	0.146	1.0	96.82036	6.949	1	2.0	2.0	12.0	1.0	0.0
6944.445	500.0	100.0	100.0	0	0.0	0.0	0.144	1.0	97.12461	6.949	1	2.0	2.0	12.0	1.0	0.0
6944.445	500.0	100.0	100.0	0	0.0	0.0	0.143	1.0	97.328445	6.95	1	2.0	2.0	12.0	1.0	0.0
6944.445	500.0	100.0	100.0	0	0.0	0.0	0.141	1.0	97.328445	6.95	1	2.0	2.0	12.0	1.0	0.0
6944.445	500.0	100.0	100.0	0	0.0	0.0	0.139	1.0	97.65479	6.95	1	2.0	2.0	12.0	1.0	0.0
6944.445	500.0	100.0	100.0	0	0.0	0.0	0.137	1.0	97.08357	6.95	1	2.0	2.0	12.0	1.0	0.0
6944.445	500.0	100.0	100.0	0	0.0	0.0	0.136	1.0	97.08357	6.95	1	2.0	2.0	12.0	1.0	0.0
6944.445	500.0	100.0	100.0	0	0.0	0.0	0.134	1.0	97.33053	6.95	1	2.0	2.0	12.0	1.0	0.0
6944.445	500.0	100.0	100.0	0	0.0	0.0	0.132	1.0	97.33053	6.951	1	2.0	2.0	12.0	1.0	0.0
6944.445	500.0	100.0	100.0	0	0.0	0.0	0.131	1.0	97.446625	6.951	1	2.0	2.0	12.0	1.0	0.0
6944.445	500.0	100.0	100.0	0	0.0	0.0	0.129	1.0	97.200424	6.951	1	2.0	2.0	12.0	1.0	0.0
6944.445	500.0	100.0	100.0	0	0.0	0.0	0.127	1.0	96.9223	6.951	1	2.0	2.0	12.0	1.0	0.0
6944.445	500.0	100.0	100.0	0	0.0	0.0	0.126	1.0	97.031586	6.951	1	2.0	2.0	12.0	1.0	0.0
6944.445	500.0	100.0	100.0	0	0.0	0.0	0.124	1.0	96.54367	6.951	1	2.0	2.0	12.0	1.0	0.0
6944.445	500.0	100.0	100.0	0	0.0	0.0	0.123	1.0	96.54367	6.951	1	2.0	2.0	12.0	1.0	0.0
6944.445	500.0	100.0	100.0	0	0.0	0.0	0.121	1.0	96.78431	6.951	1	2.0	2.0	12.0	1.0	0.0
6944.445	500.0	100.0	100.0	0	0.0	0.0	0.119	1.0	96.78431	6.951	1	2.0	2.0	12.0	1.0	0.0
6944.445	500.0	100.0	100.0	0	0.0	0.0	0.117	1.0	96.49556	6.951	1	2.0	2.0	12.0	1.0	0.0
6944.445	500.0	100.0	100.0	0	0.0	0.0	0.115	1.0	96.146614	6.951	1	2.0	2.0	12.0	1.0	0.0
6944.445	500.0	100.0	100.0	0	0.0	0.0	0.113	1.0	96.146614	6.952	1	2.0	2.0	12.0	1.0	0.0
6944.445	500.0	100.0	100.0	0	0.0	0.0	0.112	1.0	96.75434	6.952	1	2.0	2.0	12.0	1.0	0.0
6944.445	500.0	100.0	100.0	0	0.0	0.0	0.11	1.0	96.70711	6.952	1	2.0	2.0	12.0	1.0	0.0
6944.445	500.0	100.0	100.0	0	0.0	0.0	0.108	1.0	96.70711	6.952	1	2.0	2.0	12.0	1.0	0.0
6944.445	500.0	100.0	100.0	0	0.0	0.0	0.106	1.0	96.91129	6.952	1	2.0	2.0	12.0	1.0	0.0
6944.445	500.0	100.0	100.0	0	0.0	0.0	0.104	1.0	96.91129	6.952	1	2.0	2.0	12.0	1.0	0.0
6944.445	500.0	100.0	100.0	0	0.0	0.0	0.102	1.0	97.01358	6.952	1	2.0	2.0	12.0	1.0	0.0
6944.445	500.0	100.0	100.0	0	0.0	0.0	0.1	1.0	96.72107	6.952	1	2.0	2.0	12.0	1.0	0.0
6944.445	500.0	100.0	100.0	0	0.0	0.0	0.098	1.0	96.72107	6.952	1	2.0	2.0	12.0	1.0	0.0
6944.445	500.0	100.0	100.0	0	0.0	0.0	0.096	1.0	96.24238	6.952	1	2.0	2.0	12.0	1.0	0.0
6944.445	500.0	100.0	100.0	0	0.0	0.0	0.095	1.0	95.80971	6.952	1	2.0	2.0	12.0	1.0	0.0
6944.445	500.0	100.0	100.0	0	0.0	0.0	0.093	1.0	95.80971	6.952	1	2.0	2.0	12.0	1.0	0.0
6944.445	500.0	100.0	100.0	0	0.0	0.0	0.091	1.0	96.271645	6.952	1	2.0	2.0	12.0	1.0	0.0
6944.445	500.0	100.0	100.0	0	0.0	0.0	0.089	1.0	96.27982	6.952	1	2.0	2.0	12.0	1.0	0.0
6944.445	500.0	100.0	100.0	0	0.0	0.0	0.087	1.0	96.39316	6.952	1	2.0	2.0	12.0	1.0	0.0
6944.445	500.0	100.0	100.0	0	0.0	0.0	0.086	1.0	95.854935	6.952	1	2.0	2.0	12.0	1.0	0.0
6944.445	500.0	100.0	100.0	0	0.0	0.0	0.084	1.0	95.71038	6.952	1	2.0	2.0	12.0	1.0	0.0
6944.445	500.0	100.0	100.0	0	0.0	0.0	0.082	1.0	95.57474	6.952	1	2.0	2.0	12.0	1.0	0.0
6944.445	500.0	100.0	100.0	0	0.0	0.0	0.08	1.0	96.507454	6.952	1	2.0	2.0	12.0	1.0	0.0
6944.445	500.0	100.0	100.0	0	0.0	0.0	0.079	1.0	96.507454	6.952	1	2.0	2.0	12.0	1.0	0.0
6944.445	500.0	100.0	100.0	0	0.0	0.0	0.077	1.0	96.45611	6.952	1	2.0	2.0	12.0	1.0	0.0
6944.445	500.0	100.0	100.0	0	0.0	0.0	0.075	1.0	96.45611	6.952	1	2.0	2.0	12.0	1.0	0.0
6944.445	500.0	100.0	100.0	0	0.0	0.0	0.073	1.0	97.47273	6.952	1	2.0	2.0	12.0	1.0	0.0
6944.445	500.0	100.0	100.0	0	0.0	0.0	0.071	1.0	97.63448	6.952	1	2.0	2.0	12.0	1.0	0.0
6944.445	500.0	100.0	100.0	0	0.0	0.0	0.069	1.0	97.63448	6.952	1	2.0	2.0	12.0	1.0	0.0
6944.445	500.0	100.0	100.0	0	0.0	0.0	0.067	1.0	97.44812	6.952	1	2.0	2.0	12.0	1.0	0.0
6944.445	500.0	100.0	100.0	0	0.0	0.0	0.065	1.0	98.5564	6.952	1	2.0	2.0	12.0	1.0	0.0
6944.445	500.0	100.0	100.0	0	0.0	0.0	0.064	1.0	98.5564	6.952	1	2.0	2.0	12.0	1.0	0.0
6944.445	500.0	100.0	100.0	0	0.0	0.0	0.062	1.0	98.953514	6.952	1	2.0	2.0	12.0	1.0	0.0
6944.445	500.0	100.0	100.0	0	0.0	0.0	0.06	1.0	98.953514	6.952	1	2.0	2.0	12.0	1.0	0.0
6944.445	500.0	100.0	100.0	0	0.0	0.0	0.058	1.0	99.26306	6.952	1	2.0	2.0	12.0	1.0	0.0
6944.445	500.0	100.0	100.0	0	0.0	0.0	0.056	1.0	99.31136	6.952	1	2.0	2.0	12.0	1.0	0.0
6944.445	500.0	100.0	100.0	0	0.0	0.0	0.053	1.0	99.31136	6.952	1	2.0	2.0	12.0	1.0	0.0
6944.445	500.0	100.0	100.0	0	0.0	0.0	0.051	1.0	99.160866	6.952	1	2.0	2.0	12.0	1.0	0.0
6944.445	500.0	100.0	100.0	0	0.0	0.0	0.049	1.0	98.52545	6.952	1	2.0	2.0	12.0	1.0	0.0
6944.445	500.0	100.0	100.0	0	0.0	0.0	0.046	1.0	97.936874	6.952	1	2.0	2.0	12.0	1.0	0.0
6944.445	500.0	100.0	100.0	0	0.0	0.0	0.044	1.0	98.81298	6.952	1	2.0	2.0	12.0	1.0	0.0
6944.445	500.0	100.0	100.0	0	0.0	0.0	0.042	1.0	98.81298	6.952	1	2.0	2.0	12.0	1.0	0.0
6944.445	500.0	100.0	100.0	0	0.0	0.0	0.039	1.0	97.752945	6.952	1	2.0	2.0	12.0	1.0	0.0
6944.445	500.0	100.0	100.0	0	0.0	0.0	0.037	1.0	98.61417	6.952	1	2.0	2.0	12.0	1.0	0.0
6944.445	500.0	100.0	100.0	0	0.0	0.0	0.034	1.0	98.61417	6.952	1	2.0	2.0	12.0	1.0	0.0
6944.445	500.0	100.0	100.0	0	0.0	0.0	0.031	1.0	98.65774	6.952	1	2.0	2.0	12.0	1.0	0.0
6944.445	500.0	100.0	100.0	0	0.0	0.0	0.029	1.0	99.237076	6.952	1	2.0	2.0	12.0	1.0	0.0
6944.445	500.0	100.0	100.0	0	0.0	0.0	0.027	1.0	99.237076	6.952	1	2.0	2.0	12.0	1.0	0.0
6944.445	500.0	100.0	100.0	0	0.0	0.0	0.025	1.0	98.041626	6.952	1	2.0	2.0	12.0	1.0	0.0
6944.445	500.0	100.0	100.0	0	0.0	0.0	0.023	1.0	98.041626	6.952	1	2.0	2.0	12.0	1.0	0.0
6944.445	500.0	100.0	100.0	0	0.0	0.0	0.02	1.0	98.35571	6.952	1	2.0	2.0	12.0	1.0	0.0
6944.445	500.0	100.0	100.0	0	0.0	0.0	0.018	1.0	98.78178	6.952	1	2.0	2.0	12.0	1.0	0.0
6944.445	500.0	100.0	100.0	0	0.0	0.0	0.016	1.0	98.78178	6.952	1	2.0	2.0	12.0	1.0	0.0
6944.445	500.0	100.0	100.0	0	0.0	0.0	0.014	1.0	97.39323	6.952	1	2.0	2.0	12.0	1.0	0.0
6944.445	500.0	100.0	100.0	0	0.0	0.0	0.012	1.0	96.34114	6.952	1	2.0	2.0	12.0	1.0	0.0
6944.445	500.0	100.0	100.0	0	0.0	0.0	0.01	1.0	96.34114	6.952	1	2.0	2.0	12.0	1.0	0.0
6944.445	500.0	100.0	100.0	0	0.0	0.0	0.008	1.0	97.40851	6.952	1	2.0	2.0	12.0	1.0	0.0
6944.445	500.0	100.0	100.0	0	0.0	0.0	0.006	1.0	97.40851	6.952	1	2.0	2.0	12.0	1.0	0.0
6944.445	500.0	100.0	100.0	0	0.0	0.0	0.004	1.0	96.683334	6.952	1	2.0	2.0	12.0	1.0	0.0
6944.445	500.0	100.0	100.0	0	0.0	0.0	0.002	1.0	96.92663	6.952	1	2.0	2.0	12.0	1.0	0.0
6944.445	500.0	100.0	100.0	0	0.0	0.0	0.0	1.0	96.92663	6.952	1	2.0	2.0	12.0	1.0	0.0
6944.445	500.0	100.0	100.0	0	0.0	0.0	-0.001	1.0	96.84724	6.952	1	2.0	2.0	12.0	1.0	0.0
6944.445	500.0	100.0	100.0	0	0.0	0.0	-0.003	1.0	96.2614	6.952	1	2.0	2.0	12.0	1.0	0.0
6944.445	500.0	100.0	100.0	0	0.0	0.0	-0.005	1.0	96.2614	6.952	1	2.0	2.0	12.0	1.0	0.0
6944.445	500.0	100.0	100.0	0	0.0	0.0	-0.006	1.0	96.62666	6.952	1	2.0	2.0	12.0	1.0	0.0
6944.445	500.0	100.0	100.0	0	0.0	0.0	-0.008	1.0	96.62666	6.952	1	2.0	2.0	12.0	1.0	0.0
6944.445	500.0	100.0	100.0	0	0.0	0.0	-0.01	1.0	97.321	6.952	1	2.0	2.0	12.0	1.0	0.0
6944.445	500.0	100.0	100.0	0	0.0	0.0	-0.011	1.0	98.07292	6.952	1	2.0	2.0	13.0	1.0	0.0
6944.445	500.0	100.0	100.0	0	0.0	0.0	-0.012	1.0	98.07292	6.952	1	2.0	2.0	13.0	1.0	0.0
0.0	500.0	100.0	99.00498	0	0.0	0.0	-0.013	1.0	97.76641	6.952	1	2.0	2.0	0.0	2.0	0.0
0.0	500.0	100.0	99.00498	0	0.0	0.0	-0.015	1.0	97.44496	6.952	1	2.0	2.0	0.0	2.0	0.0
0.0	500.0	100.0	99.00498	0	0.0	0.0	-0.016	1.0	97.44496	6.952	1	2.0	2.0	0.0	2.0	0.0
0.0	500.0	100.0	99.00498	0	0.0	0.0	-0.017	1.0	94.294426	6.952	1	2.0	2.0	0.0	2.0	0.0
0.0	500.0	100.0	99.00498	0	0.0	0.0	-0.017	1.0	94.294426	6.461	1	2.0	2.0	0.0	2.0	0.0
0.0	500.0	100.0	99.00498	0	0.0	0.0	-0.018	1.0	92.81155	6.461	1	2.0	2.0	0.0	2.0	0.0
0.0	500.0	100.0	99.00498	0	0.0	0.0	-0.018	1.0	95.0179	6.004	1	2.0	2.0	0.0	2.0	0.0
0.0	500.0	100.0	99.00498	0	0.0	0.0	-0.019	1.0	95.0179	5.186	1	2.0	2.0	0.0	2.0	0.0
0.0	500.0	100.0	99.00498	0	0.0	0.0	-0.02	1.0	95.9087	5.186	1	2.0	2.0	0.0	2.0	0.0
0.0	500.0	100.0	99.00498	0	0.0	0.0	-0.02	1.0	95.5952	4.478	1	2.0	2.0	0.0	2.0	0.0
0.0	500.0	100.0	99.00498	0	0.0	0.0	-0.021	1.0	95.5952	4.478	1	2.0	2.0	0.0	2.0	0.0
0.0	500.0	100.0	99.00498	0	0.0	0.0	-0.021	1.0	95.98736	4.162	1	2.0	2.0	0.0	2.0	0.0
0.0	500.0	100.0	99.00498	0	0.0	0.0	-0.021	1.0	96.39285	3.593	1	2.0	2.0	0.0	2.0	0.0
0.0	500.0	100.0	99.00498	0	0.0	0.0	-0.021	1.0	96.94086	3.593	1	2.0	2.0	0.0	2.0	0.0
0.0	500.0	100.0	99.00498	0	0.0	0.0	-0.021	1.0	97.64805	3.339	1	2.0	2.0	0.0	2.0	0.0
0.0	500.0	100.0	99.00498	0	0.0	0.0	-0.021	1.0	97.64805	2.883	1	2.0	2.0	0.0	2.0	0.0
0.0	500.0	100.0	99.00498	0	0.0	0.0	-0.021	1.0	98.04321	2.883	1	2.0	2.0	0.0	2.0	0.0
0.0	500.0	100.0	99.00498	0	0.0	0.0	-0.021	1.0	98.26945	2.679	1	2.0	2.0	0.0	2.0	0.0
0.0	500.0	100.0	99.00498	0	0.0	0.0	-0.021	1.0	98.26945	2.314	1	2.0	2.0	0.0	2.0	0.0
0.0	500.0	100.0	99.00498	0	0.0	0.0	-0.021	1.0	98.28894	2.314	1	2.0	2.0	0.0	2.0	0.0
0.0	500.0	100.0	99.00498	0	0.0	0.0	-0.021	1.0	98.28894	1.998	1	2.0	2.0	0.0	2.0	0.0
0.0	500.0	100.0	99.00498	0	0.0	0.0	-0.02	1.0	97.819374	1.998	1	2.0	2.0	0.0	2.0	0.0
0.0	500.0	100.0	99.00498	0	0.0	0.0	-0.02	1.0	97.23179	1.856	1	2.0	2.0	1.0	2.0	0.0
0.0	500.0	100.0	99.00498	0	0.0	0.0	-0.02	1.0	97.23179	1.603	1	2.0	2.0	1.0	2.0	0.0
0.0	500.0	100.0	99.00498	0	0.0	0.0	-0.02	1.0	98.33054	1.603	0	2.0	2.0	0.0	2.0	0.0
0.0	500.0	100.0	99.00498	0	0.0	0.0	-0.02	1.0	97.46589	1.49	0	2.0	2.0	0.0	2.0	0.0
0.0	500.0	100.0	99.00498	0	0.0	0.0	-0.02	1.0	97.46589	1.49	0	2.0	2.0	0.0	2.0	0.0
0.0	500.0	100.0	99.00498	0	0.0	0.0	-0.02	1.0	96.60171	1.286	0	2.0	2.0	0.0	2.0	0.0
0.0	500.0	100.0	99.00498	0	0.0	0.0	-0.02	1.0	96.60171	1.195	0	2.0	2.0	0.0	2.0	0.0
0.0	500.0	100.0	99.00498	0	0.0	0.0	-0.021	1.0	96.60614	1.195	0	2.0	2.0	0.0	2.0	0.0
0.0	500.0	100.0	99.00498	0	0.0	0.0	-0.021	1.0	96.946465	1.032	0	2.0	2.0	0.0	2.0	0.0
0.0	500.0	100.0	99.00498	0	0.0	0.0	-0.021	1.0	96.946465	0.959	0	2.0	2.0	0.0	2.0	0.0
0.0	500.0	100.0	99.00498	0	0.0	0.0	-0.021	1.0	96.34958	0.959	0	2.0	2.0	0.0	2.0	0.0
0.0	500.0	100.0	99.00498	0	0.0	0.0	-0.021	1.0	97.41833	0.829	0	2.0	2.0	0.0	2.0	0.0
0.0	500.0	100.0	99.00498	0	0.0	0.0	-0.022	1.0	97.41833	0.829	0	2.0	2.0	0.0	2.0	0.0
0.0	500.0	100.0	99.00498	0	0.0	0.0	-0.022	1.0	97.06721	0.715	0	2.0	2.0	0.0	2.0	0.0
0.0	500.0	100.0	99.00498	0	0.0	0.0	-0.022	1.0	97.06721	0.664	0	2.0	2.0	0.0	2.0	0.0
0.0	500.0	100.0	99.00498	0	0.0	0.0	-0.022	1.0	96.76497	0.664	0	2.0	2.0	0.0	2.0	0.0
0.0	500.0	100.0	99.00498	0	0.0	0.0	-0.023	1.0	97.19681	0.573	0	2.0	2.0	0.0	2.0	0.0
0.0	500.0	100.0	99.00498	0	0.0	0.0	-0.023	1.0	97.19681	0.533	0	2.0	2.0	0.0	2.0	0.0
0.0	500.0	100.0	99.00498	0	0.0	0.0	-0.023	1.0	97.10839	0.533	0	2.0	2.0	0.0	2.0	0.0
0.0	500.0	100.0	99.00498	0	0.0	0.0	-0.023	1.0	96.97172	0.46	0	2.0	2.0	0.0	2.0	0.0
0.0	500.0	100.0	99.00498	0	0.0	0.0	-0.023	1.0	96.97172	0.427	0	2.0	2.0	0.0	2.0	0.0
0.0	500.0	100.0	99.00498	0	0.0	0.0	-0.023	1.0	96.8752	0.427	0	2.0	2.0	0.0	2.0	0.0
0.0	500.0	100.0	99.00498	0	0.0	0.0	-0.023	1.0	96.8752	0.369	0	2.0	2.0	0.0	2.0	0.0
0.0	500.0	100.0	99.00498	0	0.0	0.0	-0.024	1.0	96.55664	0.369	0	2.0	2.0	0.0	2.0	0.0
0.0	500.0	100.0	99.00498	0	0.0	0.0	-0.024	1.0	97.07726	0.343	0	2.0	2.0	0.0	2.0	0.0
0.0	500.0	100.0	99.00498	0	0.0	0.0	-0.024	1.0	97.07726	0.296	0	2.0	2.0	0.0	2.0	0.0
0.0	500.0	100.0	99.00498	0	0.0	0.0	-0.024	1.0	97.255226	0.296	0	2.0	2.0	0.0	2.0	0.0
0.0	500.0	100.0	99.00498	0	0.0	0.0	-0.024	1.0	97.018265	0.255	0	2.0	2.0	0.0	2.0	0.0
0.0	500.0	100.0	99.00498	0	0.0	0.0	-0.024	1.0	97.018265	0.255	0	2.0	2.0	0.0	2.0	0.0
0.0	500.0	100.0	99.00498	0	0.0	0.0	-0.024	1.0	96.81028	0.237	0	2.0	2.0	0.0	2.0	0.0
0.0	500.0	100.0	99.00498	0	0.0	0.0	-0.024	1.0	96.81028	0.204	0	2.0	2.0	0.0	2.0	0.0
0.0	500.0	100.0	99.00498	0	0.0	0.0	-0.023	1.0	97.409904	0.204	0	2.0	2.0	0.0	2.0	0.0
0.0	500.0	100.0	99.00498	0	0.0	0.0	-0.023	1.0	97.43394	0.19	0	2.0	2.0	0.0	2.0	0.0
0.0	500.0	100.0	99.00498	0	0.0	0.0	-0.023	1.0	97.43394	0.164	0	2.0	2.0	0.0	2.0	0.0
0.0	500.0	100.0	99.00498	0	0.0	0.0	-0.023	1.0	96.6727	0.164	0	2.0	2.0	0.0	2.0	0.0
0.0	500.0	100.0	99.00498	0	0.0	0.0	-0.023	1.0	96.93429	0.152	0	2.0	2.0	0.0	2.0	0.0
0.0	500.0	100.0	99.00498	0	0.0	0.0	-0.023	1.0	96.96828	0.131	0	2.0	2.0	0.0	2.0	0.0
0.0	500.0	100.0	99.00498	0	0.0	0.0	-0.023	1.0	96.61154	0.131	0	2.0	2.0	0.0	2.0	0.0
0.0	500.0	100.0	99.00498	0	0.0	0.0	-0.023	1.0	96.61154	0.122	0	2.0	2.0	0.0	2.0	0.0
0.0	500.0	100.0	99.00498	0	0.0	0.0	-0.023	1.0	98.012314	0.122	0	2.0	2.0	0.0	2.0	0.0
0.0	500.0	100.0	99.00498	0	0.0	0.0	-0.023	1.0	97.8546	0.105	0	2.0	2.0	0.0	2.0	0.0
0.0	500.0	100.0	99.00498	0	0.0	0.0	-0.023	1.0	97.8546	0.09	0	2.0	2.0	0.0	2.0	0.0
0.0	500.0	100.0	99.00498	0	0.0	0.0	-0.023	1.0	97.96476	0.09	0	2.0	2.0	0.0	2.0	0.0
0.0	500.0	100.0	99.00498	0	0.0	0.0	-0.023	1.0	97.76431	0.084	0	2.0	2.0	0.0	2.0	0.0
0.0	500.0	100.0	99.00498	0	0.0	0.0	-0.023	1.0	97.76431	0.084	0	2.0	2.0	0.0	2.0	0.0
0.0	500.0	100.0	99.00498	0	0.0	0.0	-0.024	1.0	97.868675	0.072	0	2.0	2.0	0.0	2.0	0.0
0.0	500.0	100.0	99.00498	0	0.0	0.0	-0.024	1.0	97.868675	0.067	0	2.0	2.0	0.0	2.0	0.0
0.0	500.0	100.0	99.00498	0	0.0	0.0	-0.024	1.0	97.731636	0.067	0	2.0	2.0	0.0	2.0	0.0
0.0	500.0	100.0	99.00498	0	0.0	0.0	-0.024	1.0	97.94696	0.058	0	2.0	2.0	0.0	2.0	0.0
0.0	500.0	100.0	99.00498	0	0.0	0.0	-0.024	1.0	97.94696	0.054	0	2.0	2.0	0.0	2.0	0.0
0.0	500.0	100.0	99.00498	0	0.0	0.0	-0.024	1.0	96.90589	0.054	0	2.0	2.0	0.0	2.0	0.0
0.0	500.0	100.0	99.00498	0	0.0	0.0	-0.024	1.0	96.89647	0.046	0	2.0	2.0	0.0	2.0	0.0
0.0	500.0	100.0	99.00498	0	0.0	0.0	-0.024	1.0	96.89647	0.046	0	2.0	2.0	0.0	2.0	0.0
0.0	500.0	100.0	99.00498	0	0.0	0.0	-0.024	1.0	97.4558	0.043	0	2.0	2.0	0.0	2.0	0.0
0.0	500.0	100.0	99.00498	0	0.0	0.0	-0.024	1.0	97.4558	0.037	0	2.0	2.0	0.0	2.0	0.0
0.0	500.0	100.0	99.00498	0	0.0	0.0	-0.024	1.0	98.088974	0.037	0	2.0	2.0	0.0	2.0	0.0
0.0	500.0	100.0	99.00498	0	0.0	0.0	-0.024	1.0	98.65117	0.031	0	2.0	2.0	0.0	2.0	0.0
0.0	500.0	100.0	99.00498	0	0.0	0.0	-0.024	1.0	98.65117	0.029	0	2.0	2.0	0.0	2.0	0.0
0.0	500.0	100.0	99.00498	0	0.0	0.0	-0.024	1.0	98.59727	0.029	0	2.0	2.0	0.0	2.0	0.0
0.0	500.0	100.0	99.00498	0	0.0	0.0	-0.024	1.0	98.72968	0.025	0	2.0	2.0	0.0	2.0	0.0
0.0	500.0	100.0	99.00498	0	0.0	0.0	-0.024	1.0	98.72968	0.023	0	2.0	2.0	0.0	2.0	0.0
0.0	500.0	100.0	99.00498	0	0.0	0.0	-0.024	1.0	98.657906	0.023	0	2.0	2.0	0.0	2.0	0.0
0.0	500.0	100.0	99.00498	0	0.0	0.0	-0.024	1.0	98.657906	0.02	0	2.0	2.0	0.0	2.0	0.0
0.0	500.0	100.0	99.00498	0	0.0	0.0	-0.024	1.0	98.63785	0.02	0	2.0	2.0	0.0	2.0	0.0
0.0	500.0	100.0	99.00498	0	0.0	0.0	-0.024	1.0	97.74934	0.017	0	2.0	2.0	0.0	2.0	0.0
0.0	500.0	100.0	99.00498	0	0.0	0.0	-0.024	1.0	97.74934	0.016	0	2.0	2.0	0.0	2.0	0.0
0.0	500.0	100.0	99.00498	0	0.0	0.0	-0.024	1.0	99.15083	0.016	0	2.0	2.0	0.0	2.0	0.0
0.0	500.0	100.0	99.00498	0	0.0	0.0	-0.024	1.0	98.53359	0.013	0	2.0	2.0	0.0	2.0	0.0
0.0	500.0	100.0	99.00498	0	0.0	0.0	-0.024	1.0	98.53359	0.013	0	2.0	2.0	0.0	2.0	0.0
0.0	500.0	100.0	99.00498	0	0.0	0.0	-0.024	1.0	98.48068	0.012	0	2.0	2.0	0.0	2.0	0.0
0.0	500.0	100.0	99.00498	0	0.0	0.0	-0.024	1.0	98.20373	0.01	0	2.0	2.0	0.0	2.0	0.0
0.0	500.0	100.0	99.00498	0	0.0	0.0	-0.024	1.0	96.97592	0.01	0	2.0	2.0	0.0	2.0	0.0
0.0	500.0	100.0	99.00498	0	0.0	0.0	-0.024	1.0	96.90653	0.009	0	2.0	2.0	0.0	2.0	0.0
0.0	500.0	100.0	99.00498	0	0.0	0.0	-0.024	1.0	96.849174	0.008	0	2.0	2.0	0.0	2.0	0.0
0.0	500.0	100.0	99.00498	0	0.0	0.0	-0.024	1.0	96.9965	0.008	0	2.0	2.0	0.0	2.0	0.0
0.0	500.0	100.0	99.00498	0	0.0	0.0	-0.024	1.0	97.426155	0.007	0	2.0	2.0	0.0	2.0	0.0
0.0	500.0	100.0	99.00498	0	0.0	0.0	-0.024	1.0	97.426155	0.007	0	2.0	2.0	0.0	2.0	0.0
0.0	500.0	100.0	99.00498	0	0.0	0.0	-0.024	1.0	98.19871	0.006	0	2.0	2.0	0.0	2.0	0.0
0.0	500.0	100.0	99.00498	0	0.0	0.0	-0.024	1.0	98.19871	0.005	0	2.0	2.0	0.0	2.0	0.0
0.0	500.0	100.0	99.00498	0	0.0	0.0	-0.024	1.0	98.011375	0.005	0	2.0	2.0	0.0	2.0	0.0
0.0	500.0	100.0	99.00498	0	0.0	0.0	-0.024	1.0	98.18886	0.005	0	2.0	2.0	0.0	2.0	0.0
0.0	500.0	100.0	99.00498	0	0.0	0.0	-0.024	1.0	98.18886	0.004	0	2.0	2.0	0.0	2.0	0.0
0.0	500.0	100.0	99.00498	0	0.0	0.0	-0.024	1.0	97.79767	0.004	0	2.0	2.0	0.0	2.0	0.0
0.0	500.0	100.0	99.00498	0	0.0	0.0	-0.024	1.0	97.95146	0.003	0	2.0	2.0	0.0	2.0	0.0
0.0	500.0	100.0	99.00498	0	0.0	0.0	-0.024	1.0	97.818954	0.003	0	2.0	2.0	0.0	2.0	0.0
0.0	500.0	100.0	99.00498	0	0.0	0.0	-0.024	1.0	97.36821	0.003	0	2.0	2.0	0.0	2.0	0.0
0.0	500.0	100.0	99.00498	0	0.0	0.0	-0.024	1.0	97.36821	0.002	0	2.0	2.0	0.0	2.0	0.0
0.0	500.0	100.0	99.00498	0	0.0	0.0	-0.023	1.0	97.07105	0.002	0	2.0	2.0	0.0	2.0	0.0
0.0	500.0	100.0	99.00498	0	0.0	0.0	-0.023	1.0	97.33345	0.002	0	2.0	2.0	0.0	2.0	0.0
0.0	500.0	100.0	99.00498	0	0.0	0.0	-0.022	1.0	97.33345	0.002	0	2.0	2.0	0.0	2.0	0.0
0.0	500.0	100.0	99.00498	0	0.0	0.0	-0.021	1.0	97.006775	0.002	0	2.0	2.0	0.0	2.0	0.0
0.0	500.0	100.0	99.00498	0	0.0	0.0	-0.02	1.0	96.65996	0.001	0	2.0	2.0	0.0	2.0	0.0
0.0	500.0	100.0	99.00498	0	0.0	0.0	-0.019	1.0	96.65996	0.001	0	2.0	2.0	0.0	2.0	0.0
0.0	500.0	100.0	99.00498	0	0.0	0.0	-0.018	1.0	97.07817	0.001	0	2.0	2.0	0.0	2.0	0.0
0.0	500.0	100.0	99.00498	0	0.0	0.0	-0.016	1.0	97.07817	0.001	0	2.0	2.0	0.0	2.0	0.0
0.0	500.0	100.0	99.00498	0	0.0	0.0	-0.014	1.0	96.82406	0.001	0	2.0	2.0	0.0	2.0	0.0
0.0	500.0	100.0	99.00498	0	0.0	0.0	-0.012	1.0	96.74359	0.0	0	2.0	2.0	0.0	2.0	0.0
0.0	500.0	100.0	99.00498	0	0.0	0.0	-0.009	1.0	96.74359	0.0	0	2.0	2.0	0.0	2.0	0.0
0.0	500.0	100.0	99.00498	0	0.0	0.0	-0.007	1.0	96.11211	0.0	0	2.0	2.0	0.0	2.0	0.0
0.0	500.0	100.0	99.00498	0	0.0	0.0	-0.004	1.0	96.11211	0.0	0	2.0	2.0	0.0	2.0	0.0
0.0	500.0	100.0	99.00498	0	0.0	0.0	-0.001	1.0	95.92545	0.0	0	2.0	2.0	0.0	2.0	0.0
0.0	500.0	100.0	99.00498	0	0.0	0.0	0.001	1.0	95.94991	0.0	0	2.0	2.0	0.0	2.0	0.0
0.0	500.0	100.0	99.00498	0	0.0	0.0	0.004	1.0	95.94991	0.0	0	2.0	2.0	0.0	2.0	0.0
0.0	500.0	100.0	99.00498	0	0.0	0.0	0.007	1.0	95.45134	0.0	0	2.0	2.0	0.0	2.0	0.0
0.0	500.0	100.0	99.00498	0	0.0	0.0	0.01	1.0	94.85475	0.0	0	2.0	2.0	0.0	2.0	0.0
0.0	500.0	100.0	99.00498	0	0.0	0.0	0.014	1.0	94.85475	0.0	0	2.0	2.0	0.0	2.0	0.0
0.0	500.0	100.0	99.00498	0	0.0	0.0	0.017	1.0	94.50138	0.0	0	2.0	2.0	0.0	2.0	0.0
0.0	500.0	100.0	99.00498	0	0.0	0.0	0.021	1.0	94.50138	0.0	0	2.0	2.0	0.0	2.0	0.0
0.0	500.0	100.0	99.00498	0	0.0	0.0	0.025	1.0	95.176895	0.0	0	2.0	2.0	0.0	2.0	0.0
0.0	500.0	100.0	99.00498	0	0.0	0.0	0.028	1.0	96.23479	0.0	0	2.0	2.0	0.0	2.0	0.0
0.0	500.0	100.0	99.00498	0	0.0	0.0	0.032	1.0	96.23479	0.0	0	2.0	2.0	0.0	2.0	0.0
0.0	500.0	100.0	99.00498	0	0.0	0.0	0.035	1.0	95.791115	0.0	0	2.0	2.0	0.0	2.0	0.0
0.0	500.0	100.0	99.00498	0	0.0	0.0	0.039	1.0	95.92863	0.0	0	2.0	2.0	0.0	2.0	0.0
0.0	500.0	100.0	99.00498	0	0.0	0.0	0.042	1.0	95.92863	0.0	0	2.0	2.0	0.0	2.0	0.0
0.0	500.0	100.0	99.00498	0	0.0	0.0	0.046	1.0	96.139565	0.0	0	2.0	2.0	0.0	2.0	0.0
0.0	500.0	100.0	99.00498	0	0.0	0.0	0.049	1.0	96.139565	0.0	0	2.0	2.0	0.0	2.0	0.0
0.0	500.0	100.0	99.00498	0	0.0	0.0	0.053	1.0	95.673706	0.0	0	2.0	2.0	0.0	2.0	0.0
0.0	500.0	100.0	99.00498	0	0.0	0.0	0.056	1.0	96.07119	0.0	0	2.0	2.0	0.0	2.0	0.0
0.0	500.0	100.0	99.00498	0	0.0	0.0	0.059	1.0	96.07119	0.0	0	2.0	2.0	0.0	2.0	0.0
0.0	500.0	100.0	99.00498	0	0.0	0.0	0.063	1.0	96.44853	0.0	0	2.0	2.0	0.0	2.0	0.0
0.0	500.0	100.0	99.00498	0	0.0	0.0	0.066	1.0	96.77873	0.0	0	2.0	2.0	0.0	2.0	0.0
0.0	500.0	100.0	99.00498	0	0.0	0.0	0.069	1.0	96.77873	0.0	0	2.0	2.0	0.0	2.0	0.0
0.0	500.0	100.0	99.00498	0	0.0	0.0	0.073	1.0	96.44959	0.0	0	2.0	2.0	0.0	2.0	0.0
0.0	500.0	100.0	99.00498	0	0.0	0.0	0.076	1.0	96.44959	0.0	0	2.0	2.0	0.0	2.0	0.0
0.0	500.0	100.0	99.00498	0	0.0	0.0	0.079	1.0	97.08227	0.0	0	2.0	2.0	0.0	2.0	0.0
0.0	500.0	100.0	99.00498	0	0.0	0.0	0.083	1.0	97.292076	0.0	0	2.0	2.0	0.0	2.0	0.0
0.0	500.0	100.0	99.00498	0	0.0	0.0	0.086	1.0	97.25228	0.0	0	2.0	2.0	0.0	2.0	0.0
0.0	500.0	100.0	99.00498	0	0.0	0.0	0.089	1.0	97.5401	0.0	0	2.0	2.0	0.0	2.0	0.0
0.0	500.0	100.0	99.00498	0	0.0	0.0	0.092	1.0	99.28593	0.0	0	2.0	2.0	0.0	2.0	0.0
0.0	500.0	100.0	99.00498	0	0.0	0.0	0.096	1.0	99.28593	0.0	0	2.0	2.0	0.0	2.0	0.0
0.0	500.0	100.0	99.00498	0	0.0	0.0	0.099	1.0	97.78375	0.0	0	2.0	2.0	0.0	2.0	0.0
0.0	500.0	100.0	99.00498	0	0.0	0.0	0.102	1.0	97.78375	0.0	0	2.0	2.0	0.0	2.0	0.0
0.0	500.0	100.0	99.00498	0	0.0	0.0	0.105	1.0	99.851074	0.0	0	2.0	2.0	0.0	2.0	0.0
0.0	500.0	100.0	99.00498	0	0.0	0.0	0.107	1.0	99.34167	0.0	0	2.0	2.0	0.0	2.0	0.0
0.0	500.0	100.0	99.00498	0	0.0	0.0	0.11	1.0	99.34167	0.0	0	2.0	2.0	0.0	2.0	0.0
0.0	500.0	100.0	99.00498	0	0.0	0.0	0.113	1.0	98.91643	0.0	0	2.0	2.0	0.0	2.0	0.0
0.0	500.0	100.0	99.00498	0	0.0	0.0	0.116	1.0	99.12555	0.0	0	2.0	2.0	0.0	2.0	0.0
0.0	500.0	100.0	99.00498	0	0.0	0.0	0.119	1.0	99.12555	0.0	0	2.0	2.0	0.0	2.0	0.0
0.0	500.0	100.0	99.00498	0	0.0	0.0	0.121	1.0	98.482315	0.0	0	2.0	2.0	0.0	2.0	0.0
0.0	500.0	100.0	99.00498	0	0.0	0.0	0.124	1.0	98.482315	0.0	0	2.0	2.0	0.0	2.0	0.0
0.0	500.0	100.0	99.00498	0	0.0	0.0	0.126	1.0	98.86013	0.0	0	2.0	2.0	0.0	2.0	0.0
0.0	500.0	100.0	99.00498	0	0.0	0.0	0.129	1.0	98.95566	0.0	0	2.0	2.0	0.0	2.0	0.0
0.0	500.0	100.0	99.00498	0	0.0	0.0	0.131	1.0	98.95566	0.0	0	2.0	2.0	0.0	2.0	0.0
0.0	500.0	100.0	99.00498	0	0.0	0.0	0.133	1.0	98.42451	0.0	0	2.0	2.0	0.0	2.0	0.0
0.0	500.0	100.0	99.00498	0	0.0	0.0	0.135	1.0	98.56287	0.0	0	2.0	2.0	0.0	2.0	0.0
0.0	500.0	100.0	99.00498	0	0.0	0.0	0.137	1.0	98.62533	0.0	0	2.0	2.0	0.0	2.0	0.0
0.0	500.0	100.0	99.00498	0	0.0	0.0	0.139	1.0	97.78175	0.0	0	2.0	2.0	0.0	2.0	0.0
0.0	500.0	100.0	99.00498	0	0.0	0.0	0.141	1.0	97.78175	0.0	0	2.0	2.0	0.0	2.0	0.0
0.0	500.0	100.0	99.00498	0	0.0	0.0	0.143	1.0	98.10477	0.0	0	2.0	2.0	0.0	2.0	0.0
0.0	500.0	100.0	99.00498	0	0.0	0.0	0.144	1.0	97.25077	0.0	0	2.0	2.0	0.0	2.0	0.0
0.0	500.0	100.0	99.00498	0	0.0	0.0	0.146	1.0	97.25077	0.0	0	2.0	2.0	0.0	2.0	0.0
0.0	500.0	100.0	99.00498	0	0.0	0.0	0.148	1.0	98.53923	0.0	0	2.0	2.0	0.0	2.0	0.0
0.0	500.0	100.0	99.00498	0	0.0	0.0	0.149	1.0	98.54313	0.0	0	2.0	2.0	0.0	2.0	0.0
0.0	500.0	100.0	99.00498	0	0.0	0.0	0.151	1.0	98.54313	0.0	0	2.0	2.0	0.0	2.0	0.0
0.0	500.0	100.0	99.00498	0	0.0	0.0	0.153	1.0	98.83612	0.0	0	2.0	2.0	9.0	2.0	0.0
0.0	500.0	100.0	99.00498	0	0.0	0.0	0.154	1.0	98.83612	0.0	0	2.0	2.0	9.0	2.0	0.0
0.0	500.0	100.0	99.00498	0	0.0	0.0	0.155	1.0	98.950874	0.0	0	2.0	2.0	10.0	2.0	0.0
8319.515	599.005	100.0	99.00498	0	0.0	0.0	0.157	1.0	98.25581	0.0	0	2.0	2.0	10.0	2.0	0.0
8319.515	599.005	100.0	99.00498	0	0.0	0.0	0.158	1.0	98.25581	0.0	0	2.0	2.0	10.0	2.0	0.0
8319.515	599.005	100.0	99.00498	0	0.0	0.0	0.16	1.0	98.76001	0.0	0	2.0	2.0	10.0	2.0	0.0
8319.515	599.005	100.0	99.00498	0	0.0	0.0	0.161	1.0	99.12291	0.588	0	2.0	2.0	10.0	2.0	0.0
8319.515	599.005	100.0	99.00498	0	0.0	0.0	0.163	1.0	99.12291	1.135	0	2.0	2.0	10.0	2.0	0.0
8319.515	599.005	100.0	99.00498	0	0.0	0.0	0.164	1.0	98.61018	1.135	0	2.0	2.0	10.0	2.0	0.0
8319.515	599.005	100.0	99.00498	0	0.0	0.0	0.166	1.0	98.61018	2.116	0	2.0	2.0	10.0	2.0	0.0
8319.515	599.005	100.0	99.00498	0	0.0	0.0	0.168	1.0	97.713	2.116	0	2.0	2.0	10.0	2.0	0.0
8319.515	599.005	100.0	99.00498	0	0.0	0.0	0.169	1.0	97.8268	2.964	0	2.0	2.0	10.0	2.0	0.0
8319.515	599.005	100.0	99.00498	0	0.0	0.0	0.171	1.0	97.8268	3.343	0	2.0	2.0	10.0	2.0	0.0
8319.515	599.005	100.0	99.00498	0	0.0	0.0	0.172	1.0	98.62412	3.343	0	2.0	2.0	10.0	2.0	0.0
8319.515	599.005	100.0	99.00498	0	0.0	0.0	0.174	1.0	98.23257	3.696	0	2.0	2.0	10.0	2.0	0.0
8319.515	599.005	100.0	99.00498	0	0.0	0.0	0.175	1.0	98.23257	4.328	0	2.0	2.0	10.0	2.0	0.0
8319.515	599.005	100.0	99.00498	0	0.0	0.0	0.176	1.0	98.808235	4.328	0	2.0	2.0	10.0	2.0	0.0
8319.515	599.005	100.0	99.00498	0	0.0	0.0	0.178	1.0	98.808235	4.874	0	2.0	2.0	10.0	2.0	0.0
8319.515	599.005	100.0	99.00498	0	0.0	0.0	0.179	1.0	99.27036	4.874	0	2.0	2.0	10.0	2.0	0.0
8319.515	599.005	100.0	99.00498	0	0.0	0.0	0.18	1.0	99.18728	5.118	0	2.0	2.0	10.0	2.0	0.0
8319.515	599.005	100.0	99.00498	0	0.0	0.0	0.181	1.0	99.18728	5.556	0	2.0	2.0	10.0	2.0	0.0
8319.515	599.005	100.0	99.00498	0	0.0	0.0	0.182	1.0	98.67855	5.556	0	2.0	2.0	10.0	2.0	0.0
8319.515	599.005	100.0	99.00498	0	0.0	0.0	0.182	1.0	98.522354	5.752	0	2.0	2.0	10.0	2.0	0.0
8319.515	599.005	100.0	99.00498	0	0.0	0.0	0.183	1.0	98.522354	6.103	0	2.0	2.0	10.0	2.0	0.0
8319.515	599.005	100.0	99.00498	0	0.0	0.0	0.184	1.0	99.20314	6.103	0	2.0	2.0	10.0	2.0	0.0
8319.515	599.005	100.0	99.00498	0	0.0	0.0	0.184	1.0	99.20314	6.408	0	2.0	2.0	10.0	2.0	0.0
8319.515	599.005	100.0	99.00498	0	0.0	0.0	0.184	1.0	97.873055	6.408	0	2.0	2.0	10.0	2.0	0.0
8319.515	599.005	100.0	99.00498	0	0.0	0.0	0.185	1.0	98.61837	6.543	0	2.0	2.0	10.0	2.0	0.0
8319.515	599.005	100.0	99.00498	0	0.0	0.0	0.185	1.0	98.61837	6.788	0	2.0	2.0	10.0	2.0	0.0
8319.515	599.005	100.0	99.00498	0	0.0	0.0	0.185	1.0	97.46797	6.788	0	2.0	2.0	10.0	2.0	0.0
8319.515	599.005	100.0	99.00498	0	0.0	0.0	0.185	1.0	98.364746	6.896	0	2.0	2.0	10.0	2.0	0.0
8319.515	599.005	100.0	99.00498	0	0.0	0.0	0.185	1.0	97.602425	7.091	0	2.0	2.0	10.0	2.0	0.0
8319.515	599.005	100.0	99.00498	0	0.0	0.0	0.185	1.0	96.91966	7.091	0	2.0	2.0	10.0	2.0	0.0
8319.515	599.005	100.0	99.00498	0	0.0	0.0	0.185	1.0	96.91966	7.18	0	2.0	2.0	10.0	2.0	0.0
8319.515	599.005	100.0	99.00498	0	0.0	0.0	0.185	1.0	96.92158	7.18	0	2.0	2.0	10.0	2.0	0.0
8319.515	599.005	100.0	99.00498	0	0.0	0.0	0.185	1.0	97.49529	7.337	0	2.0	2.0	10.0	2.0	0.0
8319.515	599.005	100.0	99.00498	0	0.0	0.0	0.184	1.0	97.49529	7.406	0	2.0	2.0	10.0	2.0	0.0
8319.515	599.005	100.0	99.00498	0	0.0	0.0	0.184	1.0	98.19803	7.406	0	2.0	2.0	10.0	2.0	0.0
8319.515	599.005	100.0	99.00498	0	0.0	0.0	0.184	1.0	97.098785	7.533	0	2.0	2.0	10.0	2.0	0.0
8319.515	599.005	100.0	99.00498	0	0.0	0.0	0.184	1.0	97.098785	7.641	0	2.0	2.0	10.0	2.0	0.0
8319.515	599.005	100.0	99.00498	0	0.0	0.0	0.184	1.0	97.253845	7.641	0	2.0	2.0	10.0	2.0	0.0
8319.515	599.005	100.0	99.00498	0	0.0	0.0	0.183	1.0	97.253845	7.69	0	2.0	2.0	10.0	2.0	0.0
8319.515	599.005	100.0	99.00498	0	0.0	0.0	0.183	1.0	97.29488	7.69	0	2.0	2.0	10.0	2.0	0.0
8319.515	599.005	100.0	99.00498	0	0.0	0.0	0.183	1.0	95.72453	7.778	0	2.0	2.0	10.0	2.0	0.0
8319.515	599.005	100.0	99.00498	0	0.0	0.0	0.183	1.0	95.72453	7.817	0	2.0	2.0	10.0	2.0	0.0
8319.515	599.005	100.0	99.00498	0	0.0	0.0	0.183	1.0	97.01087	7.817	0	2.0	2.0	10.0	2.0	0.0
8319.515	599.005	100.0	99.00498	0	0.0	0.0	0.183	1.0	97.143715	7.887	0	2.0	2.0	10.0	2.0	0.0
8319.515	599.005	100.0	99.00498	0	0.0	0.0	0.183	1.0	97.143715	7.917	0	2.0	2.0	10.0	2.0	0.0
8319.515	599.005	100.0	99.00498	0	0.0	0.0	0.183	1.0	96.993416	7.917	0	2.0	2.0	10.0	2.0	0.0
8319.515	599.005	100.0	99.00498	0	0.0	0.0	0.183	1.0	96.907684	7.974	0	2.0	2.0	10.0	2.0	0.0
8319.515	599.005	100.0	99.00498	0	0.0	0.0	0.183	1.0	96.34084	7.974	0	2.0	2.0	10.0	2.0	0.0
8319.515	599.005	100.0	99.00498	0	0.0	0.0	0.183	1.0	97.21712	7.998	0	2.0	2.0	10.0	2.0	0.0
8319.515	599.005	100.0	99.00498	0	0.0	0.0	0.184	1.0	97.21712	8.044	0	2.0	2.0	10.0	2.0	0.0
8319.515	599.005	100.0	99.00498	0	0.0	0.0	0.184	1.0	96.68882	8.044	0	2.0	2.0	10.0	2.0	0.0
8319.515	599.005	100.0	99.00498	0	0.0	0.0	0.184	1.0	97.02093	8.065	0	2.0	2.0	10.0	2.0	0.0
8319.515	599.005	100.0	99.00498	0	0.0	0.0	0.184	1.0	97.02093	8.1	0	2.0	2.0	10.0	2.0	0.0
8319.515	599.005	100.0	99.00498	0	0.0	0.0	0.184	1.0	97.77115	8.1	0	2.0	2.0	10.0	2.0	0.0
8319.515	599.005	100.0	99.00498	0	0.0	0.0	0.184	1.0	97.77115	8.116	0	2.0	2.0	10.0	2.0	0.0
8319.515	599.005	100.0	99.00498	0	0.0	0.0	0.184	1.0	96.29371	8.116	0	2.0	2.0	10.0	2.0	0.0
8319.515	599.005	100.0	99.00498	0	0.0	0.0	0.184	1.0	95.54039	8.145	0	2.0	2.0	10.0	2.0	0.0
8319.515	599.005	100.0	99.00498	0	0.0	0.0	0.184	1.0	95.54039	8.158	0	2.0	2.0	10.0	2.0	0.0
8319.515	599.005	100.0	99.00498	0	0.0	0.0	0.184	1.0	95.87348	8.158	0	2.0	2.0	10.0	2.0	0.0
8319.515	599.005	100.0	99.00498	0	0.0	0.0	0.184	1.0	96.31022	8.183	0	2.0	2.0	10.0	2.0	0.0
8319.515	599.005	100.0	99.00498	0	0.0	0.0	0.184	1.0	96.31022	8.193	0	2.0	2.0	10.0	2.0	0.0
8319.515	599.005	100.0	99.00498	0	0.0	0.0	0.184	1.0	95.56966	8.193	0	2.0	2.0	10.0	2.0	0.0
8319.515	599.005	100.0	99.00498	0	0.0	0.0	0.183	1.0	95.56966	8.212	0	2.0	2.0	10.0	2.0	0.0
8319.515	599.005	100.0	99.00498	0	0.0	0.0	0.183	1.0	95.43635	8.212	0	2.0	2.0	10.0	2.0	0.0
8319.515	599.005	100.0	99.00498	0	0.0	0.0	0.183	1.0	95.31133	8.227	0	2.0	2.0	10.0	2.0	0.0
8319.515	599.005	100.0	99.00498	0	0.0	0.0	0.183	1.0	95.31133	8.234	0	2.0	2.0	10.0	2.0	0.0
8319.515	599.005	100.0	99.00498	0	0.0	0.0	0.183	1.0	96.33401	8.234	0	2.0	2.0	10.0	2.0	0.0
8319.515	599.005	100.0	99.00498	0	0.0	0.0	0.183	1.0	95.69172	8.248	0	2.0	2.0	10.0	2.0	0.0
8319.515	599.005	100.0	99.00498	0	0.0	0.0	0.183	1.0	95.69172	8.248	0	2.0	2.0	10.0	2.0	0.0
8319.515	599.005	100.0	99.00498	0	0.0	0.0	0.183	1.0	95.5358	8.253	0	2.0	2.0	10.0	2.0	0.0
8319.515	599.005	100.0	99.00498	0	0.0	0.0	0.182	1.0	97.70923	8.259	0	2.0	2.0	10.0	2.0	0.0
8319.515	599.005	100.0	99.00498	0	0.0	0.0	0.182	1.0	97.0391	8.259	0	2.0	2.0	10.0	2.0	0.0
8319.515	599.005	100.0	99.00498	0	0.0	0.0	0.182	1.0	97.10616	8.269	0	2.0	2.0	10.0	2.0	0.0
8319.515	599.005	100.0	99.00498	0	0.0	0.0	0.182	1.0	97.10616	8.276	0	2.0	2.0	10.0	2.0	0.0
8319.515	599.005	100.0	99.00498	0	0.0	0.0	0.182	1.0	97.43254	8.276	0	2.0	2.0	10.0	2.0	0.0
8319.515	599.005	100.0	99.00498	0	0.0	0.0	0.182	1.0	97.58441	8.28	0	2.0	2.0	10.0	2.0	0.0
8319.515	599.005	100.0	99.00498	0	0.0	0.0	0.182	1.0	97.58441	8.288	0	2.0	2.0	10.0	2.0	0.0
8319.515	599.005	100.0	99.00498	0	0.0	0.0	0.182	1.0	98.27668	8.288	0	2.0	2.0	10.0	2.0	0.0
8319.515	599.005	100.0	99.00498	0	0.0	0.0	0.182	1.0	98.27668	8.293	0	2.0	2.0	10.0	2.0	0.0
8319.515	599.005	100.0	99.00498	0	0.0	0.0	0.182	1.0	98.488335	8.293	0	2.0	2.0	10.0	2.0	0.0
8319.515	599.005	100.0	99.00498	0	0.0	0.0	0.182	1.0	98.875305	8.295	0	2.0	2.0	10.0	2.0	0.0
8319.515	599.005	100.0	99.00498	0	0.0	0.0	0.181	1.0	98.875305	8.301	0	2.0	2.0	10.0	2.0	0.0
8319.515	599.005	100.0	99.00498	1	0.0	0.0	0.181	1.0	99.148125	8.301	0	2.0	2.0	10.0	2.0	0.0
8319.515	599.005	100.0	99.00498	1	0.0	0.0	0.181	1.0	98.204056	8.303	0	2.0	2.0	10.0	2.0	0.0
8319.515	599.005	100.0	99.00498	1	0.0	0.0	0.181	1.0	98.204056	8.303	0	2.0	2.0	10.0	2.0	0.0
8319.515	599.005	100.0	99.00498	1	0.0	0.0	0.181	1.0	98.80243	8.307	0	2.0	2.0	10.0	2.0	0.0
8319.515	599.005	100.0	99.00498	1	0.0	0.0	0.181	1.0	98.80243	8.307	0	2.0	2.0	10.0	2.0	0.0
8319.515	599.005	100.0	99.00498	1	0.0	0.0	0.181	1.0	99.30163	8.307	0	2.0	2.0	10.0	2.0	0.0
8319.515	599.005	100.0	99.00498	1	0.0	0.0	0.181	1.0	99.391495	8.311	0	2.0	2.0	10.0	2.0	0.0
8319.515	599.005	100.0	99.00498	1	0.0	0.0	0.181	1.0	98.85391	8.313	0	2.0	2.0	10.0	2.0	0.0
8319.515	599.005	100.0	99.00498	1	0.0	0.0	0.181	1.0	99.128494	8.313	0	2.0	2.0	10.0	2.0	0.0
8319.515	599.005	100.0	99.00498	1	0.0	0.0	0.181	1.0	99.922485	8.314	0	2.0	2.0	10.0	2.0	0.0
8319.515	599.005	100.0	99.00498	1	0.0	0.0	0.181	1.0	99.922485	8.314	0	2.0	2.0	10.0	2.0	0.0
8319.515	599.005	100.0	99.00498	1	0.0	0.0	0.181	1.0	99.870316	8.316	0	2.0	2.0	10.0	2.0	0.0
8319.515	599.005	100.0	99.00498	1	0.0	0.0	0.181	1.0	99.870316	8.318	0	2.0	2.0	10.0	2.0	0.0
8319.515	599.005	100.0	99.00498	1	0.0	0.0	0.181	1.0	99.06254	8.318	0	2.0	2.0	10.0	2.0	0.0
8319.515	599.005	100.0	99.00498	1	0.0	0.0	0.181	1.0	100.25134	8.32	0	2.0	2.0	10.0	2.0	0.0
8319.515	599.005	100.0	99.00498	1	0.0	0.0	0.181	1.0	100.11978	8.32	0	2.0	2.0	10.0	2.0	0.0
8319.515	599.005	100.0	99.00498	1	0.0	0.0	0.181	1.0	99.56806	8.32	0	2.0	2.0	10.0	2.0	0.0
8319.515	599.005	100.0	99.00498	1	0.0	0.0	0.181	1.0	99.15663	8.322	0	2.0	2.0	10.0	2.0	0.0
8319.515	599.005	100.0	99.00498	1	0.0	0.0	0.181	1.0	99.15663	8.322	0	2.0	2.0	10.0	2.0	0.0
8319.515	599.005	100.0	99.00498	1	0.0	0.0	0.181	1.0	98.54602	8.322	0	2.0	2.0	10.0	2.0	0.0
8319.515	599.005	100.0	99.00498	1	0.0	0.0	0.181	1.0	98.54602	8.322	0	2.0	2.0	10.0	2.0	0.0
8319.515	599.005	100.0	99.00498	1	0.0	0.0	0.181	1.0	98.787445	8.322	0	2.0	2.0	10.0	2.0	0.0
8319.515	599.005	100.0	99.00498	1	0.0	0.0	0.18	1.0	99.010735	8.324	0	2.0	2.0	10.0	2.0	0.0
8319.515	599.005	100.0	99.00498	1	0.0	0.0	0.18	1.0	99.010735	8.325	0	2.0	2.0	10.0	2.0	0.0
8319.515	599.005	100.0	99.00498	1	0.0	0.0	0.18	1.0	98.36677	8.325	0	2.0	2.0	10.0	2.0	0.0
8319.515	599.005	100.0	99.00498	1	0.0	0.0	0.18	1.0	98.49049	8.326	0	2.0	2.0	10.0	2.0	0.0
8319.515	599.005	100.0	99.00498	1	0.0	0.0	0.18	1.0	98.49049	8.326	0	2.0	2.0	10.0	2.0	0.0
8319.515	599.005	100.0	99.00498	1	0.0	0.0	0.18	1.0	98.74924	8.326	0	2.0	2.0	10.0	2.0	0.0
8319.515	599.005	100.0	99.00498	1	0.0	0.0	0.179	1.0	98.74924	8.326	0	2.0	2.0	10.0	2.0	0.0
8319.515	599.005	100.0	99.00498	1	0.0	0.0	0.179	1.0	97.56709	8.326	0	2.0	2.0	10.0	2.0	0.0
8319.515	599.005	100.0	99.00498	1	0.0	0.0	0.179	1.0	97.67756	8.326	0	2.0	2.0	10.0	2.0	0.0
8319.515	599.005	100.0	99.00498	1	0.0	0.0	0.178	1.0	97.67756	8.326	0	2.0	2.0	10.0	2.0	0.0
8319.515	599.005	100.0	99.00498	1	0.0	0.0	0.178	1.0	98.41893	8.326	0	2.0	2.0	10.0	2.0	0.0
8319.515	599.005	100.0	99.00498	1	0.0	0.0	0.177	1.0	98.305145	8.328	0	2.0	2.0	10.0	2.0	0.0
8319.515	599.005	100.0	99.00498	1	0.0	0.0	0.177	1.0	98.305145	8.328	0	2.0	2.0	10.0	2.0	0.0
8319.515	599.005	100.0	99.00498	1	0.0	0.0	0.176	1.0	98.678474	8.328	0	2.0	2.0	10.0	2.0	0.0
8319.515	599.005	100.0	99.00498	1	0.0	0.0	0.175	1.0	98.678474	8.328	0	2.0	2.0	10.0	2.0	0.0
8319.515	599.005	100.0	99.00498	1	0.0	0.0	0.174	1.0	98.8013	8.328	0	2.0	2.0	10.0	2.0	0.0
8319.515	599.005	100.0	99.00498	1	0.0	0.0	0.173	1.0	99.1199	8.328	0	2.0	2.0	10.0	2.0	0.0
8319.515	599.005	100.0	99.00498	1	0.0	0.0	0.171	1.0	99.1199	8.328	0	2.0	2.0	10.0	2.0	0.0
8319.515	599.005	100.0	99.00498	1	0.0	0.0	0.169	1.0	98.32178	8.328	0	2.0	2.0	10.0	2.0	0.0
8319.515	599.005	100.0	99.00498	1	0.0	0.0	0.167	1.0	99.008	8.328	0	2.0	2.0	10.0	2.0	0.0
8319.515	599.005	100.0	99.00498	1	0.0	0.0	0.165	1.0	99.008	8.328	0	2.0	2.0	10.0	2.0	0.0
8319.515	599.005	100.0	99.00498	1	0.0	0.0	0.163	1.0	98.751976	8.328	0	2.0	2.0	10.0	2.0	0.0
8319.515	599.005	100.0	99.00498	1	0.0	0.0	0.161	1.0	98.751976	8.328	0	2.0	2.0	10.0	2.0	0.0
8319.515	599.005	100.0	99.00498	1	0.0	0.0	0.158	1.0	98.68569	8.328	0	2.0	2.0	10.0	2.0	0.0
8319.515	599.005	100.0	99.00498	1	0.0	0.0	0.156	1.0	97.57614	8.328	0	2.0	2.0	10.0	2.0	0.0
8319.515	599.005	100.0	99.00498	1	0.0	0.0	0.153	1.0	97.57614	8.328	0	2.0	2.0	10.0	2.0	0.0
8319.515	599.005	100.0	99.00498	1	0.0	0.0	0.15	1.0	97.758606	8.328	0	2.0	2.0	12.0	2.0	0.0
8319.515	599.005	100.0	99.00498	1	0.0	0.0	0.147	1.0	97.29353	8.328	0	2.0	2.0	12.0	2.0	0.0
8319.515	599.005	100.0	99.00498	1	0.0	0.0	0.143	1.0	97.29353	8.328	0	2.0	2.0	12.0	2.0	0.0
8319.515	599.005	100.0	99.00498	1	0.0	0.0	0.14	1.0	97.181854	8.33	0	2.0	2.0	12.0	2.0	0.0
8319.515	599.005	100.0	99.00498	1	0.0	0.0	0.137	1.0	97.181854	8.33	0	2.0	2.0	12.0	2.0	0.0
8319.515	599.005	100.0	99.00498	1	0.0	0.0	0.133	1.0	96.97263	8.33	0	2.0	2.0	12.0	2.0	0.0
8319.515	599.005	100.0	99.00498	1	0.0	0.0	0.13	1.0	96.61898	8.33	0	2.0	2.0	12.0	2.0	0.0
8319.515	599.005	100.0	99.00498	1	0.0	0.0	0.127	1.0	96.61898	8.33	0	2.0	2.0	12.0	2.0	0.0
8319.515	599.005	100.0	99.00498	1	0.0	0.0	0.124	1.0	97.0096	8.33	0	2.0	2.0	12.0	2.0	0.0
8319.515	599.005	100.0	99.00498	1	0.0	0.0	0.121	1.0	97.07251	8.33	0	2.0	2.0	12.0	2.0	0.0
8319.515	599.005	100.0	99.00498	1	0.0	0.0	0.118	1.0	97.07251	8.33	0	2.0	2.0	12.0	2.0	0.0
8319.515	599.005	100.0	99.00498	1	0.0	0.0	0.115	1.0	97.38309	8.33	0	2.0	2.0	12.0	2.0	0.0
8319.515	599.005	100.0	99.00498	1	0.0	0.0	0.112	1.0	97.38309	8.33	0	2.0	2.0	12.0	2.0	0.0
8319.515	599.005	100.0	99.00498	1	0.0	0.0	0.109	1.0	97.61983	8.33	0	2.0	2.0	12.0	2.0	0.0
8319.515	599.005	100.0	99.00498	1	0.0	0.0	0.106	1.0	97.97149	8.33	0	2.0	2.0	12.0	2.0	0.0
8319.515	599.005	100.0	99.00498	1	0.0	0.0	0.103	1.0	97.97149	8.33	0	2.0	2.0	12.0	2.0	0.0
8319.515	599.005	100.0	99.00498	1	0.0	0.0	0.1	1.0	98.20538	8.33	0	2.0	2.0	12.0	2.0	0.0
8319.515	599.005	100.0	99.00498	1	0.0	0.0	0.098	1.0	97.83625	8.33	0	2.0	2.0	12.0	2.0	0.0
8319.515	599.005	100.0	99.00498	1	0.0	0.0	0.095	1.0	97.99234	8.33	0	2.0	2.0	12.0	2.0	0.0
8319.515	599.005	100.0	99.00498	1	0.0	0.0	0.093	1.0	98.11114	8.33	0	2.0	2.0	12.0	2.0	0.0
8319.515	599.005	100.0	99.00498	1	0.0	0.0	0.09	1.0	98.11114	8.33	0	2.0	2.0	12.0	2.0	0.0
8319.515	599.005	100.0	99.00498	1	0.0	0.0	0.087	1.0	98.24752	8.33	0	2.0	2.0	12.0	2.0	0.0
8319.515	599.005	100.0	99.00498	1	0.0	0.0	0.085	1.0	97.7536	8.33	0	2.0	2.0	12.0	2.0	0.0
8319.515	599.005	100.0	99.00498	1	0.0	0.0	0.082	1.0	97.7536	8.33	0	2.0	2.0	12.0	2.0	0.0
8319.515	599.005	100.0	99.00498	1	0.0	0.0	0.079	1.0	97.45511	8.33	0	2.0	2.0	12.0	2.0	0.0
8319.515	599.005	100.0	99.00498	1	0.0	0.0	0.076	1.0	97.183655	8.33	0	2.0	2.0	12.0	2.0	0.0
8319.515	599.005	100.0	99.00498	1	0.0	0.0	0.074	1.0	97.183655	8.33	0	2.0	2.0	12.0	2.0	0.0
8319.515	599.005	100.0	99.00498	1	0.0	0.0	0.071	1.0	96.01507	8.33	0	2.0	2.0	12.0	2.0	0.0
8319.515	599.005	100.0	99.00498	1	0.0	0.0	0.068	1.0	96.01507	8.33	0	2.0	2.0	12.0	2.0	0.0
8319.515	599.005	100.0	99.00498	1	0.0	0.0	0.065	1.0	95.32703	8.33	0	2.0	2.0	12.0	2.0	0.0
8319.515	599.005	100.0	99.00498	1	0.0	0.0	0.062	1.0	96.21625	8.33	0	2.0	2.0	12.0	2.0	0.0
8319.515	599.005	100.0	99.00498	1	0.0	0.0	0.059	1.0	96.21625	8.33	0	2.0	2.0	12.0	2.0	0.0
8319.515	599.005	100.0	99.00498	1	0.0	0.0	0.056	1.0	96.12461	8.33	0	2.0	2.0	12.0	2.0	0.0
8319.515	599.005	100.0	99.00498	1	0.0	0.0	0.053	1.0	96.81269	8.33	0	2.0	2.0	12.0	2.0	0.0
8319.515	599.005	100.0	99.00498	1	0.0	0.0	0.05	1.0	96.81269	8.33	0	2.0	2.0	12.0	2.0	0.0
8319.515	599.005	100.0	99.00498	1	0.0	0.0	0.047	1.0	97.62636	8.33	0	2.0	2.0	12.0	2.0	0.0
8319.515	599.005	100.0	99.00498	1	0.0	0.0	0.044	1.0	97.62636	8.33	0	2.0	2.0	12.0	2.0	0.0
8319.515	599.005	100.0	99.00498	1	0.0	0.0	0.041	1.0	97.476654	8.33	0	2.0	2.0	12.0	2.0	0.0
8319.515	599.005	100.0	99.00498	1	0.0	0.0	0.039	1.0	97.91273	8.33	0	2.0	2.0	12.0	2.0	0.0
8319.515	599.005	100.0	99.00498	1	0.0	0.0	0.037	1.0	97.91273	8.33	0	2.0	2.0	12.0	2.0	0.0
8319.515	599.005	100.0	99.00498	1	0.0	0.0	0.035	1.0	98.11909	8.33	0	2.0	2.0	12.0	2.0	0.0
8319.515	599.005	100.0	99.00498	1	0.0	0.0	0.033	1.0	98.390594	8.33	0	2.0	2.0	12.0	2.0	0.0
8319.515	599.005	100.0	99.00498	1	0.0	0.0	0.031	1.0	98.390594	8.33	0	2.0	2.0	12.0	2.0	0.0
8319.515	599.005	100.0	99.00498	1	0.0	0.0	0.03	1.0	98.36538	8.33	0	2.0	2.0	12.0	2.0	0.0
8319.515	599.005	100.0	99.00498	1	0.0	0.0	0.028	1.0	98.36538	8.33	0	2.0	2.0	12.0	2.0	0.0
8319.515	599.005	100.0	99.00498	1	0.0	0.0	0.027	1.0	98.47648	8.33	0	2.0	2.0	12.0	2.0	0.0
8319.515	599.005	100.0	99.00498	1	0.0	0.0	0.026	1.0	98.6164	8.33	0	2.0	2.0	12.0	2.0	0.0
8319.515	599.005	100.0	99.00498	1	0.0	0.0	0.025	1.0	98.6164	8.33	0	2.0	2.0	12.0	2.0	0.0
8319.515	599.005	100.0	99.00498	1	0.0	0.0	0.024	1.0	98.3721	8.33	0	2.0	2.0	12.0	2.0	0.0
8319.515	599.005	100.0	99.00498	1	0.0	0.0	0.023	1.0	97.9837	8.33	0	2.0	2.0	12.0	2.0	0.0
8319.515	599.005	100.0	99.00498	1	0.0	0.0	0.021	1.0	97.9837	8.33	0	2.0	2.0	12.0	2.0	0.0
8319.515	599.005	100.0	99.00498	1	0.0	0.0	0.02	1.0	98.20242	8.33	0	2.0	2.0	12.0	2.0	0.0
8319.515	599.005	100.0	99.00498	1	0.0	0.0	0.019	1.0	98.20242	8.33	0	2.0	2.0	12.0	2.0	0.0
8319.515	599.005	100.0	99.00498	1	0.0	0.0	0.017	1.0	98.34418	8.33	0	2.0	2.0	12.0	2.0	0.0
8319.515	599.005	100.0	99.00498	1	0.0	0.0	0.016	1.0	98.880615	8.33	0	2.0	2.0	12.0	2.0	0.0
8319.515	599.005	100.0	99.00498	1	0.0	0.0	0.015	1.0	98.880615	8.33	0	2.0	2.0	12.0	2.0	0.0
8319.515	599.005	100.0	99.00498	1	0.0	0.0	0.013	1.0	99.2476	8.33	0	2.0	2.0	12.0	2.0	0.0
8319.515	599.005	100.0	99.00498	1	0.0	0.0	0.012	1.0	99.886055	8.33	0	2.0	2.0	12.0	2.0	0.0
8319.515	599.005	100.0	99.00498	1	0.0	0.0	0.01	1.0	99.886055	8.33	0	2.0	2.0	12.0	2.0	0.0
8319.515	599.005	100.0	99.00498	1	0.0	0.0	0.008	1.0	99.3107	8.33	0	2.0	2.0	12.0	2.0	0.0
8319.515	599.005	100.0	99.00498	1	0.0	0.0	0.006	1.0	99.3107	8.33	0	2.0	2.0	12.0	2.0	0.0
8319.515	599.005	100.0	99.00498	1	0.0	0.0	0.005	1.0	99.274895	8.33	0	2.0	2.0	12.0	2.0	0.0
8319.515	599.005	100.0	99.00498	1	0.0	0.0	0.003	1.0	98.575966	8.33	0	2.0	2.0	12.0	2.0	0.0
8319.515	599.005	100.0	99.00498	1	0.0	0.0	0.001	1.0	98.575966	8.33	0	2.0	2.0	12.0	2.0	0.0
8319.515	599.005	100.0	99.00498	1	0.0	0.0	0.0	1.0	98.623505	8.33	0	2.0	2.0	12.0	2.0	0.0
8319.515	599.005	100.0	99.00498	1	0.0	0.0	-0.002	1.0	98.27453	8.33	0	2.0	2.0	12.0	2.0	0.0
8319.515	599.005	100.0	99.00498	1	0.0	0.0	-0.004	1.0	98.27453	8.33	0	2.0	2.0	12.0	2.0	0.0
8319.515	599.005	100.0	99.00498	1	0.0	0.0	-0.005	1.0	96.94679	8.33	0	2.0	2.0	12.0	2.0	0.0
8319.515	599.005	100.0	99.00498	1	0.0	0.0	-0.007	1.0	96.94679	8.33	0	2.0	2.0	12.0	2.0	0.0
8319.515	599.005	100.0	99.00498	1	0.0	0.0	-0.008	1.0	96.83836	8.33	0	2.0	2.0	12.0	2.0	0.0
8319.515	599.005	100.0	97.044556	0	0.0	0.0	-0.01	1.0	95.9083	8.33	0	2.0	2.0	14.0	3.0	0.0
8319.515	599.005	100.0	97.044556	0	0.0	0.0	-0.011	1.0	95.9083	8.33	0	2.0	2.0	14.0	3.0	0.0
0.0	599.005	100.0	97.044556	0	0.0	0.0	-0.012	1.0	96.47442	8.33	0	2.0	2.0	0.0	3.0	0.0
0.0	599.005	100.0	97.044556	0	0.0	0.0	-0.014	1.0	96.7714	8.33	0	2.0	2.0	0.0	3.0	0.0
0.0	599.005	100.0	97.044556	0	0.0	0.0	-0.015	1.0	96.61793	8.33	0	2.0	2.0	7.0	3.0	0.0
0.0	599.005	100.0	97.044556	0	0.0	0.0	-0.015	1.0	96.911736	8.33	0	2.0	2.0	0.0	3.0	0.0
0.0	599.005	100.0	97.044556	0	0.0	0.0	-0.016	1.0	96.911736	7.193	0	2.0	2.0	0.0	3.0	0.0
0.0	599.005	100.0	97.044556	0	0.0	0.0	-0.017	1.0	95.97246	7.193	0	2.0	2.0	0.0	3.0	0.0
0.0	599.005	100.0	97.044556	0	0.0	0.0	-0.017	1.0	96.7392	6.685	0	2.0	2.0	0.0	3.0	0.0
0.0	599.005	100.0	97.044556	0	0.0	0.0	-0.018	1.0	96.7392	5.772	0	2.0	2.0	0.0	3.0	0.0
0.0	599.005	100.0	97.044556	0	0.0	0.0	-0.018	1.0	97.620316	5.772	0	2.0	2.0	0.0	3.0	0.0
0.0	599.005	100.0	97.044556	0	0.0	0.0	-0.018	1.0	97.620316	5.365	0	2.0	2.0	0.0	3.0	0.0
0.0	599.005	100.0	97.044556	0	0.0	0.0	-0.019	1.0	97.82593	5.365	0	2.0	2.0	0.0	3.0	0.0
0.0	599.005	100.0	97.044556	0	0.0	0.0	-0.019	1.0	97.87664	4.633	0	2.0	2.0	0.0	3.0	0.0
0.0	599.005	100.0	97.044556	0	0.0	0.0	-0.019	1.0	98.13632	4.0	0	2.0	2.0	0.0	3.0	0.0
0.0	599.005	100.0	97.044556	0	0.0	0.0	-0.019	1.0	97.50435	4.0	0	2.0	2.0	0.0	3.0	0.0
0.0	599.005	100.0	97.044556	0	0.0	0.0	-0.019	1.0	98.02611	3.717	0	2.0	2.0	0.0	3.0	0.0
0.0	599.005	100.0	97.044556	0	0.0	0.0	-0.018	1.0	98.02611	3.21	0	2.0	2.0	0.0	3.0	0.0
0.0	599.005	100.0	97.044556	0	0.0	0.0	-0.018	1.0	97.8817	3.21	0	2.0	2.0	0.0	3.0	0.0
0.0	599.005	100.0	97.044556	0	0.0	0.0	-0.018	1.0	97.8817	2.983	0	2.0	2.0	0.0	3.0	0.0
0.0	599.005	100.0	97.044556	0	0.0	0.0	-0.018	1.0	97.54496	2.983	0	2.0	2.0	0.0	3.0	0.0
0.0	599.005	100.0	97.044556	0	0.0	0.0	-0.018	1.0	98.42449	2.576	0	2.0	2.0	0.0	3.0	0.0
0.0	599.005	100.0	97.044556	0	0.0	0.0	-0.018	1.0	98.42449	2.394	0	2.0	2.0	0.0	3.0	0.0
0.0	599.005	100.0	97.044556	0	0.0	0.0	-0.017	1.0	98.72718	2.394	0	2.0	2.0	0.0	3.0	0.0
0.0	599.005	100.0	97.044556	0	0.0	0.0	-0.017	1.0	98.94231	2.067	0	2.0	2.0	0.0	3.0	0.0
0.0	599.005	100.0	97.044556	0	0.0	0.0	-0.017	1.0	98.94231	1.785	0	2.0	2.0	0.0	3.0	0.0
0.0	599.005	100.0	97.044556	0	0.0	0.0	-0.017	1.0	98.83022	1.785	0	2.0	2.0	0.0	3.0	0.0
0.0	599.005	100.0	97.044556	0	0.0	0.0	-0.017	1.0	98.83022	1.659	0	2.0	2.0	0.0	3.0	0.0
0.0	599.005	100.0	97.044556	0	0.0	0.0	-0.018	1.0	98.952644	1.659	0	2.0	2.0	0.0	3.0	0.0
0.0	599.005	100.0	97.044556	0	0.0	0.0	-0.018	1.0	98.94486	1.432	0	2.0	2.0	0.0	3.0	0.0
0.0	599.005	100.0	97.044556	0	0.0	0.0	-0.018	1.0	98.94486	1.331	0	2.0	2.0	0.0	3.0	0.0
0.0	599.005	100.0	97.044556	0	0.0	0.0	-0.018	1.0	99.70942	1.331	0	2.0	2.0	0.0	3.0	0.0
0.0	599.005	100.0	97.044556	0	0.0	0.0	-0.019	1.0	98.60904	1.149	0	2.0	2.0	0.0	3.0	0.0
0.0	599.005	100.0	97.044556	0	0.0	0.0	-0.019	1.0	98.60904	0.992	0	2.0	2.0	0.0	3.0	0.0
0.0	599.005	100.0	97.044556	0	0.0	0.0	-0.019	1.0	99.39125	0.992	0	2.0	2.0	0.0	3.0	0.0
0.0	599.005	100.0	97.044556	0	0.0	0.0	-0.02	1.0	99.39125	0.922	0	2.0	2.0	0.0	3.0	0.0
0.0	599.005	100.0	97.044556	0	0.0	0.0	-0.02	1.0	99.21354	0.922	0	2.0	2.0	0.0	3.0	0.0
0.0	599.005	100.0	97.044556	0	0.0	0.0	-0.02	1.0	98.34616	0.796	0	2.0	2.0	0.0	3.0	0.0
0.0	599.005	100.0	97.044556	0	0.0	0.0	-0.021	1.0	98.34616	0.74	0	2.0	2.0	0.0	3.0	0.0
0.0	599.005	100.0	97.044556	0	0.0	0.0	-0.021	1.0	98.28834	0.74	0	2.0	2.0	0.0	3.0	0.0
0.0	599.005	100.0	97.044556	0	0.0	0.0	-0.021	1.0	98.44068	0.638	0	2.0	2.0	0.0	3.0	0.0
0.0	599.005	100.0	97.044556	0	0.0	0.0	-0.022	1.0	98.44068	0.593	0	2.0	2.0	0.0	3.0	0.0
0.0	599.005	100.0	97.044556	0	0.0	0.0	-0.022	1.0	98.259796	0.593	0	2.0	2.0	0.0	3.0	0.0
0.0	599.005	100.0	97.044556	0	0.0	0.0	-0.022	1.0	98.259796	0.513	0	2.0	2.0	0.0	3.0	0.0
0.0	599.005	100.0	97.044556	0	0.0	0.0	-0.022	1.0	98.29378	0.513	0	2.0	2.0	0.0	3.0	0.0
0.0	599.005	100.0	97.044556	0	0.0	0.0	-0.022	1.0	98.35673	0.442	0	2.0	2.0	0.0	3.0	0.0
0.0	599.005	100.0	97.044556	0	0.0	0.0	-0.022	1.0	98.35673	0.411	0	2.0	2.0	0.0	3.0	0.0
0.0	599.005	100.0	97.044556	0	0.0	0.0	-0.023	1.0	97.548065	0.411	0	2.0	2.0	0.0	3.0	0.0
0.0	599.005	100.0	97.044556	0	0.0	0.0	-0.023	1.0	97.534744	0.355	0	2.0	2.0	0.0	3.0	0.0
0.0	599.005	100.0	97.044556	0	0.0	0.0	-0.023	1.0	97.534744	0.329	0	2.0	2.0	0.0	3.0	0.0
0.0	599.005	100.0	97.044556	0	0.0	0.0	-0.023	1.0	98.60173	0.329	0	2.0	2.0	0.0	3.0	0.0
0.0	599.005	100.0	97.044556	0	0.0	0.0	-0.023	1.0	97.668144	0.284	0	2.0	2.0	0.0	3.0	0.0
0.0	599.005	100.0	97.044556	0	0.0	0.0	-0.023	1.0	97.44265	0.284	0	2.0	2.0	0.0	3.0	0.0
0.0	599.005	100.0	97.044556	0	0.0	0.0	-0.023	1.0	97.40228	0.264	0	2.0	2.0	0.0	3.0	0.0
0.0	599.005	100.0	97.044556	0	0.0	0.0	-0.022	1.0	97.40228	0.228	0	2.0	2.0	0.0	3.0	0.0
0.0	599.005	100.0	97.044556	0	0.0	0.0	-0.022	1.0	97.65675	0.228	0	2.0	2.0	0.0	3.0	0.0
0.0	599.005	100.0	97.044556	0	0.0	0.0	-0.022	1.0	97.86804	0.212	0	2.0	2.0	0.0	3.0	0.0
0.0	599.005	100.0	97.044556	0	0.0	0.0	-0.022	1.0	97.86804	0.182	0	2.0	2.0	0.0	3.0	0.0
0.0	599.005	100.0	97.044556	0	0.0	0.0	-0.022	1.0	98.0083	0.182	0	2.0	2.0	0.0	3.0	0.0
0.0	599.005	100.0	97.044556	0	0.0	0.0	-0.022	1.0	98.0083	0.157	0	2.0	2.0	0.0	3.0	0.0
0.0	599.005	100.0	97.044556	0	0.0	0.0	-0.021	1.0	98.05297	0.157	0	2.0	2.0	0.0	3.0	0.0
0.0	599.005	100.0	97.044556	0	0.0	0.0	-0.021	1.0	97.534035	0.146	0	2.0	2.0	0.0	3.0	0.0
0.0	599.005	100.0	97.044556	0	0.0	0.0	-0.021	1.0	97.697945	0.126	0	2.0	2.0	0.0	3.0	0.0
0.0	599.005	100.0	97.044556	0	0.0	0.0	-0.021	1.0	97.73389	0.126	0	2.0	2.0	0.0	3.0	0.0
0.0	599.005	100.0	97.044556	0	0.0	0.0	-0.021	1.0	98.255	0.117	0	2.0	2.0	0.0	3.0	0.0
0.0	599.005	100.0	97.044556	0	0.0	0.0	-0.021	1.0	98.255	0.101	0	2.0	2.0	0.0	3.0	0.0
0.0	599.005	100.0	97.044556	0	0.0	0.0	-0.021	1.0	98.33421	0.101	0	2.0	2.0	0.0	3.0	0.0
0.0	599.005	100.0	97.044556	0	0.0	0.0	-0.021	1.0	98.33421	0.087	0	2.0	2.0	0.0	3.0	0.0
0.0	599.005	100.0	97.044556	0	0.0	0.0	-0.021	1.0	97.770195	0.087	0	2.0	2.0	0.0	3.0	0.0
0.0	599.005	100.0	97.044556	0	0.0	0.0	-0.021	1.0	97.80879	0.081	0	2.0	2.0	0.0	3.0	0.0
0.0	599.005	100.0	97.044556	0	0.0	0.0	-0.021	1.0	97.80879	0.069	0	2.0	2.0	0.0	3.0	0.0
0.0	599.005	100.0	97.044556	0	0.0	0.0	-0.021	1.0	96.90823	0.069	0	2.0	2.0	0.0	3.0	0.0
0.0	599.005	100.0	97.044556	0	0.0	0.0	-0.021	1.0	96.92717	0.064	0	2.0	2.0	0.0	3.0	0.0
0.0	599.005	100.0	97.044556	0	0.0	0.0	-0.021	1.0	96.92717	0.055	0	2.0	2.0	0.0	3.0	0.0
0.0	599.005	100.0	97.044556	0	0.0	0.0	-0.022	1.0	96.40037	0.055	0	2.0	2.0	0.0	3.0	0.0
0.0	599.005	100.0	97.044556	0	0.0	0.0	-0.022	1.0	96.40037	0.051	0	2.0	2.0	0.0	3.0	0.0
0.0	599.005	100.0	97.044556	0	0.0	0.0	-0.022	1.0	96.29332	0.051	0	2.0	2.0	0.0	3.0	0.0
0.0	599.005	100.0	97.044556	0	0.0	0.0	-0.022	1.0	96.255615	0.044	0	2.0	2.0	0.0	3.0	0.0
0.0	599.005	100.0	97.044556	0	0.0	0.0	-0.022	1.0	96.255615	0.041	0	2.0	2.0	0.0	3.0	0.0
0.0	599.005	100.0	97.044556	0	0.0	0.0	-0.022	1.0	96.68851	0.041	0	2.0	2.0	0.0	3.0	0.0
0.0	599.005	100.0	97.044556	0	0.0	0.0	-0.022	1.0	96.334045	0.035	0	2.0	2.0	0.0	3.0	0.0
0.0	599.005	100.0	97.044556	0	0.0	0.0	-0.022	1.0	96.334045	0.033	0	2.0	2.0	0.0	3.0	0.0
0.0	599.005	100.0	97.044556	0	0.0	0.0	-0.022	1.0	96.49722	0.033	0	2.0	2.0	0.0	3.0	0.0
0.0	599.005	100.0	97.044556	0	0.0	0.0	-0.022	1.0	96.49722	0.028	0	2.0	2.0	0.0	3.0	0.0
0.0	599.005	100.0	97.044556	0	0.0	0.0	-0.022	1.0	95.92771	0.028	0	2.0	2.0	0.0	3.0	0.0
0.0	599.005	100.0	97.044556	0	0.0	0.0	-0.022	1.0	96.467545	0.026	0	2.0	2.0	0.0	3.0	0.0
0.0	599.005	100.0	97.044556	0	0.0	0.0	-0.022	1.0	96.467545	0.022	0	2.0	2.0	0.0	3.0	0.0
0.0	599.005	100.0	97.044556	0	0.0	0.0	-0.021	1.0	96.006775	0.022	0	2.0	2.0	0.0	3.0	0.0
0.0	599.005	100.0	97.044556	0	0.0	0.0	-0.021	1.0	97.35568	0.02	0	2.0	2.0	0.0	3.0	0.0
0.0	599.005	100.0	97.044556	0	0.0	0.0	-0.021	1.0	97.35568	0.017	0	2.0	2.0	0.0	3.0	0.0
0.0	599.005	100.0	97.044556	0	0.0	0.0	-0.021	1.0	97.13846	0.017	0	2.0	2.0	0.0	3.0	0.0
0.0	599.005	100.0	97.044556	0	0.0	0.0	-0.021	1.0	97.13846	0.015	0	2.0	2.0	0.0	3.0	0.0
0.0	599.005	100.0	97.044556	0	0.0	0.0	-0.021	1.0	96.764	0.015	0	2.0	2.0	0.0	3.0	0.0
0.0	599.005	100.0	97.044556	0	0.0	0.0	-0.021	1.0	96.43602	0.014	0	2.0	2.0	0.0	3.0	0.0
0.0	599.005	100.0	97.044556	0	0.0	0.0	-0.021	1.0	96.43602	0.012	0	2.0	2.0	0.0	3.0	0.0
0.0	599.005	100.0	97.044556	0	0.0	0.0	-0.021	1.0	96.49282	0.012	0	2.0	2.0	0.0	3.0	0.0
0.0	599.005	100.0	97.044556	0	0.0	0.0	-0.02	1.0	96.57304	0.011	0	2.0	2.0	0.0	3.0	0.0
0.0	599.005	100.0	97.044556	0	0.0	0.0	-0.02	1.0	97.52289	0.009	0	2.0	2.0	0.0	3.0	0.0
0.0	599.005	100.0	97.044556	0	0.0	0.0	-0.02	1.0	97.463806	0.009	0	2.0	2.0	0.0	3.0	0.0
0.0	599.005	100.0	97.044556	0	0.0	0.0	-0.02	1.0	97.463806	0.008	0	2.0	2.0	0.0	3.0	0.0
0.0	599.005	100.0	97.044556	0	0.0	0.0	-0.02	1.0	97.94547	0.008	0	2.0	2.0	0.0	3.0	0.0
0.0	599.005	100.0	97.044556	0	0.0	0.0	-0.02	1.0	98.09173	0.007	0	2.0	2.0	0.0	3.0	0.0
0.0	599.005	100.0	97.044556	0	0.0	0.0	-0.02	1.0	98.09173	0.006	0	2.0	2.0	0.0	3.0	0.0
0.0	599.005	100.0	97.044556	0	0.0	0.0	-0.02	1.0	98.88985	0.006	0	2.0	2.0	0.0	3.0	0.0
0.0	599.005	100.0	97.044556	0	0.0	0.0	-0.02	1.0	98.3075	0.005	0	2.0	2.0	0.0	3.0	0.0
0.0	599.005	100.0	97.044556	0	0.0	0.0	-0.02	1.0	98.3075	0.004	0	2.0	2.0	0.0	3.0	0.0
0.0	599.005	100.0	97.044556	0	0.0	0.0	-0.02	1.0	97.133736	0.004	0	2.0	2.0	0.0	3.0	0.0
0.0	599.005	100.0	97.044556	0	0.0	0.0	-0.02	1.0	97.133736	0.004	0	2.0	2.0	0.0	3.0	0.0
0.0	599.005	100.0	97.044556	0	0.0	0.0	-0.02	1.0	97.31716	0.004	0	2.0	2.0	0.0	3.0	0.0
0.0	599.005	100.0	97.044556	0	0.0	0.0	-0.019	1.0	97.6066	0.003	0	2.0	2.0	0.0	3.0	0.0
0.0	599.005	100.0	97.044556	0	0.0	0.0	-0.019	1.0	97.6066	0.003	0	2.0	2.0	0.0	3.0	0.0
0.0	599.005	100.0	97.044556	0	0.0	0.0	-0.019	1.0	97.36846	0.003	0	2.0	2.0	0.0	3.0	0.0
0.0	599.005	100.0	97.044556	0	0.0	0.0	-0.018	1.0	97.48374	0.002	0	2.0	2.0	0.0	3.0	0.0
0.0	599.005	100.0	97.044556	0	0.0	0.0	-0.017	1.0	97.48374	0.002	0	2.0	2.0	0.0	3.0	0.0
0.0	599.005	100.0	97.044556	0	0.0	0.0	-0.017	1.0	98.67185	0.002	0	2.0	2.0	0.0	3.0	0.0
0.0	599.005	100.0	97.044556	0	0.0	0.0	-0.016	1.0	98.67185	0.002	0	2.0	2.0	0.0	3.0	0.0
0.0	599.005	100.0	97.044556	0	0.0	0.0	-0.015	1.0	98.59914	0.002	0	2.0	2.0	0.0	3.0	0.0
0.0	599.005	100.0	97.044556	0	0.0	0.0	-0.015	1.0	98.88958	0.001	0	2.0	2.0	0.0	3.0	0.0
0.0	599.005	100.0	97.044556	0	0.0	0.0	-0.014	1.0	98.88958	0.001	0	2.0	2.0	0.0	3.0	0.0
0.0	599.005	100.0	97.044556	0	0.0	0.0	-0.013	1.0	98.72423	0.001	0	2.0	2.0	0.0	3.0	0.0
0.0	599.005	100.0	97.044556	0	0.0	0.0	-0.012	1.0	98.08171	0.001	0	2.0	2.0	0.0	3.0	0.0
0.0	599.005	100.0	97.044556	0	0.0	0.0	-0.011	1.0	98.08171	0.001	0	2.0	2.0	0.0	3.0	0.0
0.0	599.005	100.0	97.044556	0	0.0	0.0	-0.01	1.0	98.66309	0.0	0	2.0	2.0	0.0	3.0	0.0
0.0	599.005	100.0	97.044556	0	0.0	0.0	-0.01	1.0	98.66309	0.0	0	2.0	2.0	0.0	3.0	0.0
0.0	599.005	100.0	97.044556	0	0.0	0.0	-0.009	1.0	98.64109	0.0	0	2.0	2.0	0.0	3.0	0.0
0.0	599.005	100.0	97.044556	0	0.0	0.0	-0.008	1.0	97.51197	0.0	0	2.0	2.0	0.0	3.0	0.0
0.0	599.005	100.0	97.044556	0	0.0	0.0	-0.007	1.0	97.51197	0.0	0	2.0	2.0	0.0	3.0	0.0
0.0	599.005	100.0	97.044556	0	0.0	0.0	-0.006	1.0	97.54646	0.0	0	2.0	2.0	0.0	3.0	0.0
0.0	599.005	100.0	97.044556	0	0.0	0.0	-0.005	1.0	97.95764	0.0	0	2.0	2.0	0.0	3.0	0.0
0.0	599.005	100.0	97.044556	0	0.0	0.0	-0.004	1.0	97.95764	0.0	0	2.0	2.0	0.0	3.0	0.0
0.0	599.005	100.0	97.044556	0	0.0	0.0	-0.002	1.0	98.089294	0.0	0	2.0	2.0	0.0	3.0	0.0
0.0	599.005	100.0	97.044556	0	0.0	0.0	-0.001	1.0	98.089294	0.0	0	2.0	2.0	0.0	3.0	0.0
0.0	599.005	100.0	97.044556	0	0.0	0.0	0.0	1.0	98.50743	0.0	0	2.0	2.0	0.0	3.0	0.0
0.0	599.005	100.0	97.044556	0	0.0	0.0	0.001	1.0	98.983574	0.0	0	2.0	2.0	0.0	3.0	0.0
0.0	599.005	100.0	97.044556	0	0.0	0.0	0.003	1.0	98.54383	0.0	0	2.0	2.0	0.0	3.0	0.0
0.0	599.005	100.0	97.044556	0	0.0	0.0	0.004	1.0	97.6471	0.0	0	2.0	2.0	0.0	3.0	0.0
0.0	599.005	100.0	97.044556	0	0.0	0.0	0.006	1.0	97.91671	0.0	0	2.0	2.0	0.0	3.0	0.0
0.0	599.005	100.0	97.044556	0	0.0	0.0	0.008	1.0	97.91671	0.0	0	2.0	2.0	0.0	3.0	0.0
0.0	599.005	100.0	97.044556	0	0.0	0.0	0.011	1.0	98.13662	0.0	0	2.0	2.0	0.0	3.0	0.0
0.0	599.005	100.0	97.044556	0	0.0	0.0	0.013	1.0	98.13662	0.0	0	2.0	2.0	0.0	3.0	0.0
0.0	599.005	100.0	97.044556	0	0.0	0.0	0.015	1.0	97.9976	0.0	0	2.0	2.0	0.0	3.0	0.0
0.0	599.005	100.0	97.044556	0	0.0	0.0	0.017	1.0	97.86048	0.0	0	2.0	2.0	0.0	3.0	0.0
0.0	599.005	100.0	97.044556	0	0.0	0.0	0.019	1.0	97.86048	0.0	0	2.0	2.0	0.0	3.0	0.0
0.0	599.005	100.0	97.044556	0	0.0	0.0	0.021	1.0	98.86711	0.0	0	2.0	2.0	0.0	3.0	0.0
0.0	599.005	100.0	97.044556	0	0.0	0.0	0.024	1.0	97.95249	0.0	0	2.0	2.0	0.0	3.0	0.0
0.0	599.005	100.0	97.044556	0	0.0	0.0	0.026	1.0	98.06987	0.0	0	2.0	2.0	0.0	3.0	0.0
0.0	599.005	100.0	97.044556	0	0.0	0.0	0.028	1.0	98.49757	0.0	0	2.0	2.0	0.0	3.0	0.0
0.0	599.005	100.0	97.044556	0	0.0	0.0	0.03	1.0	98.49757	0.0	0	2.0	2.0	0.0	3.0	0.0
0.0	599.005	100.0	97.044556	0	0.0	0.0	0.033	1.0	97.56857	0.0	0	2.0	2.0	0.0	3.0	0.0
0.0	599.005	100.0	97.044556	0	0.0	0.0	0.035	1.0	97.0073	0.0	0	2.0	2.0	0.0	3.0	0.0
0.0	599.005	100.0	97.044556	0	0.0	0.0	0.037	1.0	97.0073	0.0	0	2.0	2.0	0.0	3.0	0.0
0.0	599.005	100.0	97.044556	0	0.0	0.0	0.04	1.0	98.16476	0.0	0	2.0	2.0	0.0	3.0	0.0
0.0	599.005	100.0	97.044556	0	0.0	0.0	0.042	1.0	97.851715	0.0	0	2.0	2.0	0.0	3.0	0.0
0.0	599.005	100.0	97.044556	0	0.0	0.0	0.044	1.0	97.851715	0.0	0	2.0	2.0	0.0	3.0	0.0
0.0	599.005	100.0	97.044556	0	0.0	0.0	0.047	1.0	98.146614	0.0	0	2.0	2.0	0.0	3.0	0.0
0.0	599.005	100.0	97.044556	0	0.0	0.0	0.049	1.0	98.146614	0.0	0	2.0	2.0	0.0	3.0	0.0
0.0	599.005	100.0	97.044556	0	0.0	0.0	0.052	1.0	97.46229	0.0	0	2.0	2.0	0.0	3.0	0.0
0.0	599.005	100.0	97.044556	0	0.0	0.0	0.054	1.0	97.97639	0.0	0	2.0	2.0	0.0	3.0	0.0
0.0	599.005	100.0	97.044556	0	0.0	0.0	0.056	1.0	97.97639	0.0	0	2.0	2.0	0.0	3.0	0.0
0.0	599.005	100.0	97.044556	0	0.0	0.0	0.059	1.0	97.21743	0.0	0	2.0	2.0	0.0	3.0	0.0
0.0	599.005	100.0	97.044556	0	0.0	0.0	0.061	1.0	98.18502	0.0	0	2.0	2.0	0.0	3.0	0.0
0.0	599.005	100.0	97.044556	0	0.0	0.0	0.064	1.0	98.18502	0.0	0	2.0	2.0	0.0	3.0	0.0
0.0	599.005	100.0	97.044556	0	0.0	0.0	0.066	1.0	98.15027	0.0	0	2.0	2.0	0.0	3.0	0.0
0.0	599.005	100.0	97.044556	0	0.0	0.0	0.069	1.0	98.15027	0.0	0	2.0	2.0	0.0	3.0	0.0
0.0	599.005	100.0	97.044556	0	0.0	0.0	0.071	1.0	98.16925	0.0	0	2.0	2.0	0.0	3.0	0.0
0.0	599.005	100.0	97.044556	0	0.0	0.0	0.074	1.0	98.08029	0.0	0	2.0	2.0	0.0	3.0	0.0
0.0	599.005	100.0	97.044556	0	0.0	0.0	0.076	1.0	98.08029	0.0	0	2.0	2.0	0.0	3.0	0.0
0.0	599.005	100.0	97.044556	0	0.0	0.0	0.079	1.0	98.02228	0.0	0	2.0	2.0	0.0	3.0	0.0
0.0	599.005	100.0	97.044556	0	0.0	0.0	0.082	1.0	97.4546	0.0	0	2.0	2.0	0.0	3.0	0.0
0.0	599.005	100.0	97.044556	0	0.0	0.0	0.084	1.0	97.4546	0.0	0	2.0	2.0	0.0	3.0	0.0
0.0	599.005	100.0	97.044556	0	0.0	0.0	0.087	1.0	97.71337	0.0	0	2.0	2.0	0.0	3.0	0.0
0.0	599.005	100.0	97.044556	0	0.0	0.0	0.09	1.0	97.84854	0.0	0	2.0	2.0	0.0	3.0	0.0
0.0	599.005	100.0	97.044556	0	0.0	0.0	0.092	1.0	97.78244	0.0	0	2.0	2.0	0.0	3.0	0.0
0.0	599.005	100.0	97.044556	0	0.0	0.0	0.095	1.0	98.55819	0.0	0	2.0	2.0	0.0	3.0	0.0
0.0	599.005	100.0	97.044556	0	0.0	0.0	0.098	1.0	98.55819	0.0	0	2.0	2.0	0.0	3.0	0.0
0.0	599.005	100.0	97.044556	0	0.0	0.0	0.101	1.0	98.94282	0.0	0	2.0	2.0	0.0	3.0	0.0
0.0	599.005	100.0	97.044556	0	0.0	0.0	0.103	1.0	99.82363	0.0	0	2.0	2.0	0.0	3.0	0.0
0.0	599.005	100.0	97.044556	0	0.0	0.0	0.106	1.0	99.82363	0.0	0	2.0	2.0	0.0	3.0	0.0
0.0	599.005	100.0	97.044556	0	0.0	0.0	0.108	1.0	99.61854	0.0	0	2.0	2.0	0.0	3.0	0.0
0.0	599.005	100.0	97.044556	0	0.0	0.0	0.111	1.0	99.53307	0.0	0	2.0	2.0	0.0	3.0	0.0
0.0	599.005	100.0	97.044556	0	0.0	0.0	0.113	1.0	99.33327	0.0	0	2.0	2.0	0.0	3.0	0.0
0.0	599.005	100.0	97.044556	0	0.0	0.0	0.116	1.0	98.61299	0.0	0	2.0	2.0	0.0	3.0	0.0
0.0	599.005	100.0	97.044556	0	0.0	0.0	0.119	1.0	98.61299	0.0	0	2.0	2.0	0.0	3.0	0.0
0.0	599.005	100.0	97.044556	0	0.0	0.0	0.121	1.0	98.59493	0.0	0	2.0	2.0	0.0	3.0	0.0
0.0	599.005	100.0	97.044556	0	0.0	0.0	0.124	1.0	97.45542	0.0	0	2.0	2.0	0.0	3.0	0.0
0.0	599.005	100.0	97.044556	0	0.0	0.0	0.126	1.0	97.45542	0.0	0	2.0	2.0	0.0	3.0	0.0
0.0	599.005	100.0	97.044556	0	0.0	0.0	0.128	1.0	98.21492	0.0	0	2.0	2.0	0.0	3.0	0.0
0.0	599.005	100.0	97.044556	0	0.0	0.0	0.13	1.0	98.21492	0.0	0	2.0	2.0	0.0	3.0	0.0
0.0	599.005	100.0	97.044556	0	0.0	0.0	0.133	1.0	97.972084	0.0	0	2.0	2.0	0.0	3.0	0.0
0.0	599.005	100.0	97.044556	0	0.0	0.0	0.135	1.0	98.09291	0.0	0	2.0	2.0	0.0	3.0	0.0
0.0	599.005	100.0	97.044556	0	0.0	0.0	0.137	1.0	98.09291	0.0	0	2.0	2.0	0.0	3.0	0.0
0.0	599.005	100.0	97.044556	0	0.0	0.0	0.139	1.0	98.7558	0.0	0	2.0	2.0	0.0	3.0	0.0
0.0	599.005	100.0	97.044556	0	0.0	0.0	0.141	1.0	98.86453	0.0	0	2.0	2.0	0.0	3.0	0.0
0.0	599.005	100.0	97.044556	0	0.0	0.0	0.143	1.0	98.86453	0.0	0	2.0	2.0	0.0	3.0	0.0
0.0	599.005	100.0	97.044556	0	0.0	0.0	0.145	1.0	99.21583	0.0	0	2.0	2.0	0.0	3.0	0.0
0.0	599.005	100.0	97.044556	0	0.0	0.0	0.147	1.0	99.21583	0.0	0	2.0	2.0	0.0	3.0	0.0
0.0	599.005	100.0	97.044556	0	0.0	0.0	0.149	1.0	98.14934	0.0	0	2.0	2.0	0.0	3.0	0.0
0.0	599.005	100.0	97.044556	0	0.0	0.0	0.151	1.0	98.97715	0.0	0	2.0	2.0	0.0	3.0	0.0
0.0	599.005	100.0	97.044556	0	0.0	0.0	0.152	1.0	98.97715	0.0	0	2.0	2.0	0.0	3.0	0.0
0.0	599.005	100.0	97.044556	0	0.0	0.0	0.154	1.0	99.00467	0.0	0	2.0	2.0	9.0	3.0	0.0
0.0	599.005	100.0	97.044556	0	0.0	0.0	0.156	1.0	98.95669	0.0	0	2.0	2.0	10.0	3.0	0.0
0.0	599.005	100.0	97.044556	0	0.0	0.0	0.157	1.0	99.43267	0.0	0	2.0	2.0	10.0	3.0	0.0
6971.6733	501.96045	100.0	97.044556	0	0.0	0.0	0.159	1.0	98.585045	0.0	0	2.0	2.0	10.0	3.0	0.0
6971.6733	501.96045	100.0	97.044556	0	0.0	0.0	0.16	1.0	98.585045	0.0	0	2.0	2.0	10.0	3.0	0.0
6971.6733	501.96045	100.0	97.044556	0	0.0	0.0	0.162	1.0	97.84437	0.0	0	2.0	2.0	10.0	3.0	0.0
6971.6733	501.96045	100.0	97.044556	0	0.0	0.0	0.164	1.0	97.72257	0.493	0	2.0	2.0	10.0	3.0	0.0
6971.6733	501.96045	100.0	97.044556	0	0.0	0.0	0.165	1.0	97.72257	0.951	0	2.0	2.0	10.0	3.0	0.0
6971.6733	501.96045	100.0	97.044556	0	0.0	0.0	0.167	1.0	97.95938	0.951	0	2.0	2.0	10.0	3.0	0.0
6971.6733	501.96045	100.0	97.044556	0	0.0	0.0	0.169	1.0	96.70623	1.773	0	2.0	2.0	10.0	3.0	0.0
6971.6733	501.96045	100.0	97.044556	0	0.0	0.0	0.171	1.0	96.70623	1.773	0	2.0	2.0	10.0	3.0	0.0
6971.6733	501.96045	100.0	97.044556	0	0.0	0.0	0.172	1.0	97.35871	2.141	0	2.0	2.0	10.0	3.0	0.0
6971.6733	501.96045	100.0	97.044556	0	0.0	0.0	0.174	1.0	97.35871	2.802	0	2.0	2.0	10.0	3.0	0.0
6971.6733	501.96045	100.0	97.044556	0	0.0	0.0	0.176	1.0	98.287636	2.802	0	2.0	2.0	10.0	3.0	0.0
6971.6733	501.96045	100.0	97.044556	0	0.0	0.0	0.177	1.0	98.219574	3.372	0	2.0	2.0	10.0	3.0	0.0
6971.6733	501.96045	100.0	97.044556	0	0.0	0.0	0.179	1.0	98.219574	3.626	0	2.0	2.0	10.0	3.0	0.0
6971.6733	501.96045	100.0	97.044556	0	0.0	0.0	0.18	1.0	98.20159	3.626	0	2.0	2.0	10.0	3.0	0.0
6971.6733	501.96045	100.0	97.044556	0	0.0	0.0	0.182	1.0	98.03684	4.084	0	2.0	2.0	10.0	3.0	0.0
6971.6733	501.96045	100.0	97.044556	0	0.0	0.0	0.183	1.0	98.03684	4.084	0	2.0	2.0	10.0	3.0	0.0
6971.6733	501.96045	100.0	97.044556	0	0.0	0.0	0.184	1.0	98.14578	4.288	0	2.0	2.0	10.0	3.0	0.0
6971.6733	501.96045	100.0	97.044556	0	0.0	0.0	0.186	1.0	97.54324	4.656	0	2.0	2.0	10.0	3.0	0.0
6971.6733	501.96045	100.0	97.044556	0	0.0	0.0	0.187	1.0	98.41094	4.656	0	2.0	2.0	10.0	3.0	0.0
6971.6733	501.96045	100.0	97.044556	0	0.0	0.0	0.188	1.0	98.241005	4.82	0	2.0	2.0	10.0	3.0	0.0
6971.6733	501.96045	100.0	97.044556	0	0.0	0.0	0.189	1.0	98.241005	5.114	0	2.0	2.0	10.0	3.0	0.0
6971.6733	501.96045	100.0	97.044556	0	0.0	0.0	0.19	1.0	98.40392	5.114	0	2.0	2.0	10.0	3.0	0.0
6971.6733	501.96045	100.0	97.044556	0	0.0	0.0	0.191	1.0	97.6624	5.37	0	2.0	2.0	10.0	3.0	0.0
6971.6733	501.96045	100.0	97.044556	0	0.0	0.0	0.192	1.0	97.6624	5.483	0	2.0	2.0	10.0	3.0	0.0
6971.6733	501.96045	100.0	97.044556	0	0.0	0.0	0.192	1.0	99.279175	5.483	0	2.0	2.0	10.0	3.0	0.0
6971.6733	501.96045	100.0	97.044556	0	0.0	0.0	0.193	1.0	99.234085	5.687	0	2.0	2.0	10.0	3.0	0.0
6971.6733	501.96045	100.0	97.044556	0	0.0	0.0	0.193	1.0	98.89524	5.687	0	2.0	2.0	10.0	3.0	0.0
6971.6733	501.96045	100.0	97.044556	0	0.0	0.0	0.194	1.0	98.99609	5.779	0	2.0	2.0	10.0	3.0	0.0
6971.6733	501.96045	100.0	97.044556	0	0.0	0.0	0.194	1.0	98.99609	5.942	0	2.0	2.0	10.0	3.0	0.0
6971.6733	501.96045	100.0	97.044556	0	0.0	0.0	0.194	1.0	98.35511	5.942	0	2.0	2.0	10.0	3.0	0.0
6971.6733	501.96045	100.0	97.044556	0	0.0	0.0	0.195	1.0	98.4989	6.083	0	2.0	2.0	10.0	3.0	0.0
6971.6733	501.96045	100.0	97.044556	0	0.0	0.0	0.195	1.0	98.4989	6.083	0	2.0	2.0	10.0	3.0	0.0
6971.6733	501.96045	100.0	97.044556	0	0.0	0.0	0.195	1.0	98.267365	6.147	0	2.0	2.0	10.0	3.0	0.0
6971.6733	501.96045	100.0	97.044556	0	0.0	0.0	0.195	1.0	98.267365	6.26	0	2.0	2.0	10.0	3.0	0.0
6971.6733	501.96045	100.0	97.044556	0	0.0	0.0	0.195	1.0	98.067825	6.26	0	2.0	2.0	10.0	3.0	0.0
6971.6733	501.96045	100.0	97.044556	0	0.0	0.0	0.195	1.0	97.945984	6.312	0	2.0	2.0	10.0	3.0	0.0
6971.6733	501.96045	100.0	97.044556	0	0.0	0.0	0.195	1.0	97.757545	6.358	0	2.0	2.0	10.0	3.0	0.0
6971.6733	501.96045	100.0	97.044556	0	0.0	0.0	0.195	1.0	97.715454	6.358	0	2.0	2.0	10.0	3.0	0.0
6971.6733	501.96045	100.0	97.044556	0	0.0	0.0	0.195	1.0	97.91788	6.443	0	2.0	2.0	10.0	3.0	0.0
6971.6733	501.96045	100.0	97.044556	0	0.0	0.0	0.196	1.0	97.91788	6.443	0	2.0	2.0	10.0	3.0	0.0
6971.6733	501.96045	100.0	97.044556	0	0.0	0.0	0.196	1.0	98.05603	6.516	0	2.0	2.0	10.0	3.0	0.0
6971.6733	501.96045	100.0	97.044556	0	0.0	0.0	0.196	1.0	98.05603	6.55	0	2.0	2.0	10.0	3.0	0.0
6971.6733	501.96045	100.0	97.044556	0	0.0	0.0	0.196	1.0	97.96493	6.55	0	2.0	2.0	10.0	3.0	0.0
6971.6733	501.96045	100.0	97.044556	0	0.0	0.0	0.196	1.0	97.61854	6.609	0	2.0	2.0	10.0	3.0	0.0
6971.6733	501.96045	100.0	97.044556	0	0.0	0.0	0.196	1.0	97.61854	6.634	0	2.0	2.0	10.0	3.0	0.0
6971.6733	501.96045	100.0	97.044556	0	0.0	0.0	0.196	1.0	97.96643	6.634	0	2.0	2.0	10.0	3.0	0.0
6971.6733	501.96045	100.0	97.044556	0	0.0	0.0	0.196	1.0	97.239716	6.681	0	2.0	2.0	10.0	3.0	0.0
[truncated: 19,852 more rows]
