# Supplementary material for: Just noticeable differences for elbow joint torque feedback
Source: Sci Rep. 2021 Dec 7;11:23553. doi: 10.1038/s41598-021-02630-3 (PMC8651665; doi:10.1038/s41598-021-02630-3)
Supplement: Supplementary file 2 — Supplementary Information. [file 41598_2021_2630_MOESM2_ESM.zip › SupplementaryData_ScientificReports_KimAsbeck2021/S8_S2A.csv]

data 1	data 2	data 3	data 4	data 5	data 6	data 7	data 8	data 9	data 10	data 11	data 12	data 13	data 14	data 15	data 16	data 17
0.0	0.0	100.0	100.0	1	0.0	0.0	0.007	1.0	98.142105	0.0	1	0.0	0.0	0.0	0.0	0.0
0.0	0.0	100.0	100.0	1	0.0	0.0	0.01	1.0	98.01997	0.0	1	0.0	0.0	0.0	0.0	0.0
0.0	0.0	100.0	100.0	1	0.0	0.0	0.013	1.0	98.01997	0.0	1	0.0	0.0	0.0	0.0	0.0
0.0	0.0	100.0	100.0	1	0.0	0.0	0.016	1.0	98.76852	0.0	1	0.0	0.0	0.0	0.0	0.0
0.0	0.0	100.0	100.0	1	0.0	0.0	0.019	1.0	98.31247	0.0	1	0.0	0.0	0.0	0.0	0.0
0.0	0.0	100.0	100.0	1	0.0	0.0	0.023	1.0	98.31247	0.0	1	0.0	0.0	0.0	0.0	0.0
0.0	0.0	100.0	100.0	1	0.0	0.0	0.026	1.0	97.40431	0.0	1	0.0	0.0	0.0	0.0	0.0
0.0	0.0	100.0	100.0	1	0.0	0.0	0.029	1.0	97.40431	0.0	1	0.0	0.0	0.0	0.0	0.0
0.0	0.0	100.0	100.0	1	0.0	0.0	0.032	1.0	97.895874	0.0	1	0.0	0.0	0.0	0.0	0.0
0.0	0.0	100.0	100.0	1	0.0	0.0	0.035	1.0	96.97472	0.0	1	0.0	0.0	0.0	0.0	0.0
0.0	0.0	100.0	100.0	1	0.0	0.0	0.039	1.0	96.97472	0.0	1	0.0	0.0	0.0	0.0	0.0
0.0	0.0	100.0	100.0	1	0.0	0.0	0.042	1.0	97.92747	0.0	1	0.0	0.0	0.0	0.0	0.0
0.0	0.0	100.0	100.0	1	0.0	0.0	0.045	1.0	97.9231	0.0	1	0.0	0.0	0.0	0.0	0.0
0.0	0.0	100.0	100.0	1	0.0	0.0	0.048	1.0	97.9231	0.0	1	0.0	0.0	0.0	0.0	0.0
0.0	0.0	100.0	100.0	1	0.0	0.0	0.052	1.0	98.41874	0.0	1	0.0	0.0	0.0	0.0	0.0
0.0	0.0	100.0	100.0	1	0.0	0.0	0.055	1.0	98.41874	0.0	1	0.0	0.0	0.0	0.0	0.0
0.0	0.0	100.0	100.0	1	0.0	0.0	0.058	1.0	99.160675	0.0	1	0.0	0.0	0.0	0.0	0.0
0.0	0.0	100.0	100.0	1	0.0	0.0	0.061	1.0	98.40645	0.0	1	0.0	0.0	0.0	0.0	0.0
0.0	0.0	100.0	100.0	1	0.0	0.0	0.064	1.0	98.40645	0.0	1	0.0	0.0	0.0	0.0	0.0
0.0	0.0	100.0	100.0	1	0.0	0.0	0.067	1.0	98.88254	0.0	1	0.0	0.0	0.0	0.0	0.0
0.0	0.0	100.0	100.0	1	0.0	0.0	0.07	1.0	98.01297	0.0	1	0.0	0.0	0.0	0.0	0.0
0.0	0.0	100.0	100.0	1	0.0	0.0	0.073	1.0	98.01297	0.0	1	0.0	0.0	0.0	0.0	0.0
0.0	0.0	100.0	100.0	1	0.0	0.0	0.076	1.0	97.33255	0.0	1	0.0	0.0	0.0	0.0	0.0
0.0	0.0	100.0	100.0	1	0.0	0.0	0.079	1.0	97.33255	0.0	1	0.0	0.0	0.0	0.0	0.0
0.0	0.0	100.0	100.0	1	0.0	0.0	0.082	1.0	96.750725	0.0	1	0.0	0.0	0.0	0.0	0.0
0.0	0.0	100.0	100.0	1	0.0	0.0	0.085	1.0	95.60989	0.0	1	0.0	0.0	0.0	0.0	0.0
0.0	0.0	100.0	100.0	1	0.0	0.0	0.088	1.0	95.60989	0.0	1	0.0	0.0	0.0	0.0	0.0
0.0	0.0	100.0	100.0	1	0.0	0.0	0.091	1.0	97.466286	0.0	1	0.0	0.0	0.0	0.0	0.0
0.0	0.0	100.0	100.0	1	0.0	0.0	0.094	1.0	97.777374	0.0	1	0.0	0.0	0.0	0.0	0.0
0.0	0.0	100.0	100.0	1	0.0	0.0	0.097	1.0	97.777374	0.0	1	0.0	0.0	0.0	0.0	0.0
0.0	0.0	100.0	100.0	1	0.0	0.0	0.1	1.0	97.41115	0.0	1	0.0	0.0	0.0	0.0	0.0
0.0	0.0	100.0	100.0	1	0.0	0.0	0.103	1.0	97.41115	0.0	1	0.0	0.0	0.0	0.0	0.0
0.0	0.0	100.0	100.0	1	0.0	0.0	0.106	1.0	97.62208	0.0	1	0.0	0.0	0.0	0.0	0.0
0.0	0.0	100.0	100.0	1	0.0	0.0	0.108	1.0	97.77025	0.0	1	0.0	0.0	0.0	0.0	0.0
0.0	0.0	100.0	100.0	1	0.0	0.0	0.111	1.0	97.77025	0.0	1	0.0	0.0	0.0	0.0	0.0
0.0	0.0	100.0	100.0	1	0.0	0.0	0.114	1.0	97.317245	0.0	1	0.0	0.0	0.0	0.0	0.0
0.0	0.0	100.0	100.0	1	0.0	0.0	0.117	1.0	97.363144	0.0	1	0.0	0.0	0.0	0.0	0.0
0.0	0.0	100.0	100.0	1	0.0	0.0	0.12	1.0	97.363144	0.0	1	0.0	0.0	0.0	0.0	0.0
0.0	0.0	100.0	100.0	1	0.0	0.0	0.123	1.0	98.66841	0.0	1	0.0	0.0	0.0	0.0	0.0
0.0	0.0	100.0	100.0	1	0.0	0.0	0.126	1.0	98.66841	0.0	1	0.0	0.0	0.0	0.0	0.0
0.0	0.0	100.0	100.0	1	0.0	0.0	0.128	1.0	98.55333	0.0	1	0.0	0.0	0.0	0.0	0.0
0.0	0.0	100.0	100.0	1	0.0	0.0	0.131	1.0	98.53328	0.0	1	0.0	0.0	0.0	0.0	0.0
0.0	0.0	100.0	100.0	1	0.0	0.0	0.134	1.0	98.53328	0.0	1	0.0	0.0	0.0	0.0	0.0
0.0	0.0	100.0	100.0	1	0.0	0.0	0.136	1.0	98.56338	0.0	1	0.0	0.0	0.0	0.0	0.0
0.0	0.0	100.0	100.0	1	0.0	0.0	0.139	1.0	97.985825	0.0	1	0.0	0.0	0.0	0.0	0.0
0.0	0.0	100.0	100.0	1	0.0	0.0	0.141	1.0	97.985825	0.0	1	0.0	0.0	0.0	0.0	0.0
0.0	0.0	100.0	100.0	1	0.0	0.0	0.143	1.0	97.70579	0.0	1	0.0	0.0	0.0	0.0	0.0
0.0	0.0	100.0	100.0	1	0.0	0.0	0.145	1.0	97.70579	0.0	1	0.0	0.0	0.0	0.0	0.0
0.0	0.0	100.0	100.0	1	0.0	0.0	0.148	1.0	97.950455	0.0	1	0.0	0.0	0.0	0.0	0.0
0.0	0.0	100.0	100.0	1	0.0	0.0	0.15	1.0	97.97555	0.0	1	0.0	0.0	0.0	0.0	0.0
0.0	0.0	100.0	100.0	1	0.0	0.0	0.152	1.0	97.97555	0.0	1	0.0	0.0	0.0	0.0	0.0
0.0	0.0	100.0	100.0	1	0.0	0.0	0.154	1.0	98.42652	0.0	1	0.0	0.0	0.0	0.0	0.0
0.0	0.0	100.0	100.0	1	0.0	0.0	0.155	1.0	97.72478	0.0	1	0.0	0.0	0.0	0.0	0.0
0.0	0.0	100.0	100.0	1	0.0	0.0	0.157	1.0	97.72478	0.0	1	0.0	0.0	0.0	0.0	0.0
0.0	0.0	100.0	100.0	1	0.0	0.0	0.159	1.0	97.43755	0.0	1	0.0	0.0	0.0	0.0	0.0
0.0	0.0	100.0	100.0	1	0.0	0.0	0.16	1.0	97.43755	0.0	1	0.0	0.0	0.0	0.0	0.0
0.0	0.0	100.0	100.0	1	0.0	0.0	0.162	1.0	97.009224	0.0	1	0.0	0.0	0.0	0.0	0.0
0.0	0.0	100.0	100.0	1	0.0	0.0	0.163	1.0	96.69531	0.0	1	0.0	0.0	0.0	0.0	0.0
0.0	0.0	100.0	100.0	1	0.0	0.0	0.165	1.0	96.619446	0.0	1	0.0	0.0	0.0	0.0	0.0
0.0	0.0	100.0	100.0	1	0.0	0.0	0.166	1.0	96.736176	0.0	1	0.0	0.0	0.0	0.0	0.0
0.0	0.0	100.0	100.0	1	0.0	0.0	0.167	1.0	96.89516	0.0	1	0.0	0.0	0.0	0.0	0.0
0.0	0.0	100.0	100.0	1	0.0	0.0	0.168	1.0	97.053856	0.0	1	0.0	0.0	0.0	0.0	0.0
0.0	0.0	100.0	100.0	1	0.0	0.0	0.169	1.0	97.38767	0.0	1	0.0	0.0	0.0	0.0	0.0
0.0	0.0	100.0	100.0	1	0.0	0.0	0.17	1.0	97.38767	0.0	1	0.0	0.0	0.0	0.0	0.0
0.0	0.0	100.0	100.0	1	0.0	0.0	0.17	1.0	97.33006	0.0	1	0.0	0.0	0.0	0.0	0.0
0.0	0.0	100.0	100.0	1	0.0	0.0	0.171	1.0	96.855804	0.0	1	0.0	0.0	0.0	0.0	0.0
0.0	0.0	100.0	100.0	1	0.0	0.0	0.171	1.0	96.855804	0.0	1	0.0	0.0	0.0	0.0	0.0
0.0	0.0	100.0	100.0	1	0.0	0.0	0.171	1.0	97.579216	0.0	1	0.0	0.0	0.0	0.0	0.0
0.0	0.0	100.0	100.0	1	0.0	0.0	0.172	1.0	97.72708	0.0	1	0.0	0.0	0.0	0.0	0.0
0.0	0.0	100.0	100.0	1	0.0	0.0	0.172	1.0	97.72708	0.0	1	0.0	0.0	0.0	0.0	0.0
0.0	0.0	100.0	100.0	1	0.0	0.0	0.172	1.0	96.44194	0.0	1	0.0	0.0	0.0	0.0	0.0
0.0	0.0	100.0	100.0	1	0.0	0.0	0.172	1.0	96.44194	0.0	1	0.0	0.0	0.0	0.0	0.0
0.0	0.0	100.0	100.0	1	0.0	0.0	0.171	1.0	97.264496	0.0	1	0.0	0.0	0.0	0.0	0.0
0.0	0.0	100.0	100.0	1	0.0	0.0	0.171	0.0	96.65676	0.0	1	0.0	0.0	14.0	0.0	0.0
0.0	0.0	100.0	100.0	1	0.0	0.0	0.171	0.0	96.65676	0.0	1	0.0	0.0	14.0	0.0	0.0
0.0	0.0	100.0	100.0	1	0.0	0.0	0.17	0.0	96.61283	0.0	1	0.0	0.0	0.0	0.0	0.0
0.0	0.0	100.0	100.0	1	0.0	0.0	0.169	0.0	96.80524	0.0	1	0.0	0.0	0.0	0.0	0.0
0.0	0.0	100.0	100.0	1	0.0	0.0	0.169	0.0	96.80524	0.0	1	0.0	0.0	0.0	0.0	0.0
0.0	0.0	100.0	100.0	1	0.0	0.0	0.168	0.0	97.44592	0.0	1	0.0	0.0	0.0	0.0	0.0
0.0	0.0	100.0	100.0	1	0.0	0.0	0.167	0.0	97.44592	0.0	1	0.0	0.0	0.0	0.0	0.0
0.0	0.0	100.0	100.0	1	0.0	0.0	0.166	0.0	97.341774	0.0	1	0.0	0.0	0.0	0.0	0.0
0.0	0.0	100.0	100.0	1	0.0	0.0	0.165	0.0	97.338486	0.0	1	0.0	0.0	0.0	0.0	0.0
0.0	0.0	100.0	100.0	1	0.0	0.0	0.163	0.0	97.338486	0.0	1	0.0	0.0	0.0	0.0	0.0
0.0	0.0	100.0	100.0	1	0.0	0.0	0.162	0.0	97.81366	0.0	1	0.0	0.0	0.0	0.0	0.0
0.0	0.0	100.0	100.0	1	0.0	0.0	0.161	0.0	98.26105	0.0	1	0.0	0.0	0.0	0.0	0.0
0.0	0.0	100.0	100.0	1	0.0	0.0	0.159	0.0	98.26105	0.0	1	0.0	0.0	0.0	0.0	0.0
0.0	0.0	100.0	100.0	1	0.0	0.0	0.157	0.0	98.461235	0.0	1	0.0	0.0	0.0	0.0	0.0
0.0	0.0	100.0	100.0	1	0.0	0.0	0.156	0.0	98.461235	0.0	1	0.0	0.0	0.0	0.0	0.0
0.0	0.0	100.0	100.0	1	0.0	0.0	0.154	0.0	97.9778	0.0	1	0.0	0.0	0.0	0.0	0.0
0.0	0.0	100.0	100.0	1	0.0	0.0	0.152	0.0	97.325356	0.0	1	0.0	0.0	0.0	0.0	0.0
0.0	0.0	100.0	100.0	1	0.0	0.0	0.151	0.0	97.84789	0.0	1	0.0	0.0	0.0	0.0	0.0
0.0	0.0	100.0	100.0	1	0.0	0.0	0.149	0.0	97.98619	0.0	1	0.0	0.0	0.0	0.0	0.0
0.0	0.0	100.0	100.0	1	0.0	0.0	0.147	0.0	96.91932	0.0	1	0.0	0.0	0.0	0.0	0.0
0.0	0.0	100.0	100.0	1	0.0	0.0	0.145	0.0	96.91932	0.0	1	0.0	0.0	0.0	0.0	0.0
0.0	0.0	100.0	100.0	1	0.0	0.0	0.143	0.0	97.273254	0.0	1	0.0	0.0	0.0	0.0	0.0
0.0	0.0	100.0	100.0	1	0.0	0.0	0.141	0.0	97.273254	0.0	1	0.0	0.0	0.0	0.0	0.0
0.0	0.0	100.0	100.0	1	0.0	0.0	0.139	0.0	97.51707	0.0	1	0.0	0.0	0.0	0.0	0.0
0.0	0.0	100.0	100.0	1	0.0	0.0	0.137	0.0	97.07994	0.0	1	0.0	0.0	0.0	0.0	0.0
0.0	0.0	100.0	100.0	1	0.0	0.0	0.135	0.0	97.07994	0.0	1	0.0	0.0	0.0	0.0	0.0
0.0	0.0	100.0	100.0	1	0.0	0.0	0.132	0.0	96.87741	0.0	1	0.0	0.0	0.0	0.0	0.0
0.0	0.0	100.0	100.0	1	0.0	0.0	0.13	0.0	96.90669	0.0	1	0.0	0.0	0.0	0.0	0.0
0.0	0.0	100.0	100.0	1	0.0	0.0	0.128	0.0	96.90669	0.0	1	0.0	0.0	0.0	0.0	0.0
0.0	0.0	100.0	100.0	1	0.0	0.0	0.126	0.0	96.96384	0.0	1	0.0	0.0	0.0	0.0	0.0
0.0	0.0	100.0	100.0	1	0.0	0.0	0.123	0.0	96.96384	0.0	1	0.0	0.0	0.0	0.0	0.0
0.0	0.0	100.0	100.0	1	0.0	0.0	0.12	0.0	97.14562	0.0	1	0.0	0.0	0.0	0.0	0.0
0.0	0.0	100.0	100.0	1	0.0	0.0	0.118	0.0	97.31428	0.0	1	0.0	0.0	0.0	0.0	0.0
0.0	0.0	100.0	100.0	1	0.0	0.0	0.115	0.0	97.31428	0.0	1	0.0	0.0	0.0	0.0	0.0
0.0	0.0	100.0	100.0	1	0.0	0.0	0.113	0.0	97.43593	0.0	1	0.0	0.0	0.0	0.0	0.0
0.0	0.0	100.0	100.0	1	0.0	0.0	0.11	0.0	98.61416	0.0	1	0.0	0.0	0.0	0.0	0.0
0.0	0.0	100.0	100.0	1	0.0	0.0	0.107	0.0	98.61416	0.0	1	0.0	0.0	0.0	0.0	0.0
0.0	0.0	100.0	100.0	1	0.0	0.0	0.104	0.0	98.5709	0.0	1	0.0	0.0	0.0	0.0	0.0
0.0	0.0	100.0	100.0	1	0.0	0.0	0.101	0.0	98.5709	0.0	1	0.0	0.0	0.0	0.0	0.0
0.0	0.0	100.0	100.0	1	0.0	0.0	0.098	0.0	98.15083	0.0	1	0.0	0.0	0.0	0.0	0.0
0.0	0.0	100.0	100.0	1	0.0	0.0	0.096	0.0	97.869774	0.0	1	0.0	0.0	0.0	0.0	0.0
0.0	0.0	100.0	100.0	1	0.0	0.0	0.093	0.0	97.869774	0.0	1	0.0	0.0	0.0	0.0	0.0
0.0	0.0	100.0	100.0	1	0.0	0.0	0.09	0.0	97.61545	0.0	1	0.0	0.0	0.0	0.0	0.0
0.0	0.0	100.0	100.0	1	0.0	0.0	0.087	0.0	96.96622	0.0	1	0.0	0.0	0.0	0.0	0.0
0.0	0.0	100.0	100.0	1	0.0	0.0	0.084	0.0	96.96622	0.0	1	0.0	0.0	0.0	0.0	0.0
0.0	0.0	100.0	100.0	1	0.0	0.0	0.081	0.0	97.229996	0.0	1	0.0	0.0	0.0	0.0	0.0
0.0	0.0	100.0	100.0	1	0.0	0.0	0.078	0.0	97.16246	0.0	1	0.0	0.0	0.0	0.0	0.0
0.0	0.0	100.0	100.0	1	0.0	0.0	0.075	0.0	97.01464	0.0	1	0.0	0.0	0.0	0.0	0.0
0.0	0.0	100.0	100.0	1	0.0	0.0	0.072	0.0	97.54114	0.0	1	0.0	0.0	0.0	0.0	0.0
0.0	0.0	100.0	100.0	1	0.0	0.0	0.069	0.0	97.54114	0.0	1	0.0	0.0	0.0	0.0	0.0
0.0	0.0	100.0	100.0	1	0.0	0.0	0.066	0.0	97.805214	0.0	1	0.0	0.0	0.0	0.0	0.0
0.0	0.0	100.0	100.0	1	0.0	0.0	0.063	0.0	98.877846	0.0	1	0.0	0.0	0.0	0.0	0.0
0.0	0.0	100.0	100.0	1	0.0	0.0	0.06	0.0	98.877846	0.0	1	0.0	0.0	0.0	0.0	0.0
0.0	0.0	100.0	100.0	1	0.0	0.0	0.058	0.0	97.53044	0.0	1	0.0	0.0	0.0	0.0	0.0
0.0	0.0	100.0	100.0	1	0.0	0.0	0.055	0.0	97.53044	0.0	1	0.0	0.0	0.0	0.0	0.0
0.0	0.0	100.0	100.0	1	0.0	0.0	0.052	0.0	97.93468	0.0	1	0.0	0.0	0.0	0.0	0.0
0.0	0.0	100.0	100.0	1	0.0	0.0	0.049	0.0	98.0831	0.0	1	0.0	0.0	0.0	0.0	0.0
0.0	0.0	100.0	100.0	1	0.0	0.0	0.047	0.0	98.25159	0.0	1	0.0	0.0	0.0	0.0	0.0
0.0	0.0	100.0	100.0	1	0.0	0.0	0.044	0.0	98.42552	0.0	1	0.0	0.0	0.0	0.0	0.0
0.0	0.0	100.0	100.0	1	0.0	0.0	0.042	0.0	98.7364	0.0	1	0.0	0.0	0.0	0.0	0.0
0.0	0.0	100.0	100.0	1	0.0	0.0	0.039	0.0	98.7364	0.0	1	0.0	0.0	0.0	0.0	0.0
0.0	0.0	100.0	100.0	1	0.0	0.0	0.037	0.0	98.78151	0.0	1	0.0	0.0	0.0	0.0	0.0
0.0	0.0	100.0	100.0	1	0.0	0.0	0.035	0.0	98.78151	0.0	1	0.0	0.0	0.0	0.0	0.0
0.0	0.0	100.0	100.0	1	0.0	0.0	0.032	0.0	98.65324	0.0	1	0.0	0.0	0.0	0.0	0.0
0.0	0.0	100.0	100.0	1	0.0	0.0	0.03	0.0	98.49353	0.0	1	0.0	0.0	0.0	0.0	0.0
0.0	0.0	100.0	100.0	1	0.0	0.0	0.027	0.0	98.49353	0.0	1	0.0	0.0	0.0	0.0	0.0
0.0	0.0	100.0	100.0	1	0.0	0.0	0.025	0.0	98.051895	0.0	1	0.0	0.0	0.0	0.0	0.0
0.0	0.0	100.0	100.0	1	0.0	0.0	0.023	0.0	98.23117	0.0	1	0.0	0.0	0.0	0.0	0.0
0.0	0.0	100.0	100.0	1	0.0	0.0	0.021	0.0	97.89331	0.0	1	0.0	0.0	0.0	0.0	0.0
0.0	0.0	100.0	100.0	1	0.0	0.0	0.019	0.0	98.12548	0.0	1	0.0	0.0	0.0	0.0	0.0
0.0	0.0	100.0	100.0	1	0.0	0.0	0.018	0.0	98.12548	0.0	1	0.0	0.0	0.0	0.0	0.0
0.0	0.0	100.0	100.0	1	0.0	0.0	0.016	0.0	96.91727	0.0	1	0.0	0.0	0.0	0.0	0.0
0.0	0.0	100.0	100.0	1	0.0	0.0	0.014	0.0	96.691055	0.0	1	0.0	0.0	0.0	0.0	0.0
0.0	0.0	100.0	100.0	1	0.0	0.0	0.012	0.0	96.691055	0.0	1	0.0	0.0	0.0	0.0	0.0
0.0	0.0	100.0	100.0	1	0.0	0.0	0.01	0.0	97.15771	0.0	1	0.0	0.0	0.0	0.0	0.0
0.0	0.0	100.0	100.0	1	0.0	0.0	0.009	0.0	96.71346	0.0	1	0.0	0.0	0.0	0.0	0.0
0.0	0.0	100.0	100.0	1	0.0	0.0	0.007	0.0	96.71346	0.0	1	0.0	0.0	0.0	0.0	0.0
0.0	0.0	100.0	100.0	1	0.0	0.0	0.006	0.0	96.86339	0.0	1	0.0	0.0	0.0	0.0	0.0
0.0	0.0	100.0	100.0	1	0.0	0.0	0.004	0.0	96.86339	0.0	1	0.0	0.0	0.0	0.0	0.0
0.0	0.0	100.0	100.0	1	0.0	0.0	0.003	0.0	96.83115	0.0	1	0.0	0.0	0.0	0.0	0.0
0.0	0.0	100.0	100.0	1	0.0	0.0	0.001	0.0	96.95266	0.0	1	0.0	0.0	0.0	0.0	0.0
0.0	0.0	100.0	100.0	1	0.0	0.0	0.0	0.0	96.95266	0.0	1	0.0	0.0	0.0	0.0	0.0
0.0	0.0	100.0	100.0	1	0.0	0.0	-0.001	0.0	97.52559	0.0	1	0.0	0.0	0.0	0.0	0.0
0.0	0.0	100.0	100.0	1	0.0	0.0	-0.002	0.0	98.12092	0.0	1	0.0	0.0	0.0	0.0	0.0
0.0	0.0	100.0	100.0	1	0.0	0.0	-0.004	0.0	98.12092	0.0	1	0.0	0.0	0.0	0.0	0.0
0.0	0.0	100.0	100.0	1	0.0	0.0	-0.005	0.0	97.37966	0.0	1	0.0	0.0	0.0	0.0	0.0
0.0	0.0	100.0	100.0	1	0.0	0.0	-0.006	0.0	96.96423	0.0	1	0.0	0.0	0.0	0.0	0.0
0.0	0.0	100.0	100.0	1	0.0	0.0	-0.008	0.0	96.537445	0.0	1	0.0	0.0	0.0	0.0	0.0
0.0	0.0	100.0	100.0	1	0.0	0.0	-0.009	0.0	97.79192	0.0	1	0.0	0.0	0.0	0.0	0.0
0.0	0.0	100.0	100.0	1	0.0	0.0	-0.01	0.0	97.79192	0.0	1	0.0	0.0	0.0	0.0	0.0
0.0	0.0	100.0	100.0	1	0.0	0.0	-0.012	0.0	97.716965	0.0	1	0.0	0.0	0.0	0.0	0.0
0.0	0.0	100.0	100.0	1	0.0	0.0	-0.013	0.0	96.82117	0.0	1	0.0	0.0	0.0	0.0	0.0
0.0	0.0	100.0	100.0	1	0.0	0.0	-0.014	0.0	96.82117	0.0	1	0.0	0.0	0.0	0.0	0.0
0.0	0.0	100.0	100.0	1	0.0	0.0	-0.015	0.0	96.97413	0.0	1	0.0	0.0	0.0	0.0	0.0
0.0	0.0	100.0	100.0	1	0.0	0.0	-0.016	0.0	96.97413	0.0	1	0.0	0.0	0.0	0.0	0.0
0.0	0.0	100.0	100.0	1	0.0	0.0	-0.017	0.0	96.75193	0.0	1	0.0	0.0	0.0	0.0	0.0
0.0	0.0	100.0	100.0	1	0.0	0.0	-0.018	0.0	96.56068	0.0	1	0.0	0.0	0.0	0.0	0.0
0.0	0.0	100.0	100.0	1	0.0	0.0	-0.019	0.0	96.56068	0.0	1	0.0	0.0	0.0	0.0	0.0
0.0	0.0	100.0	100.0	1	0.0	0.0	-0.02	0.0	97.09224	0.0	1	0.0	0.0	0.0	0.0	0.0
0.0	0.0	100.0	100.0	1	0.0	0.0	-0.021	0.0	97.01325	0.0	1	0.0	0.0	0.0	0.0	0.0
0.0	0.0	100.0	100.0	1	0.0	0.0	-0.021	0.0	97.01325	0.0	1	0.0	0.0	0.0	0.0	0.0
0.0	0.0	100.0	100.0	1	0.0	0.0	-0.022	0.0	96.94604	0.0	1	0.0	0.0	0.0	0.0	0.0
0.0	0.0	100.0	100.0	1	0.0	0.0	-0.022	0.0	96.94604	0.0	1	0.0	0.0	0.0	0.0	0.0
0.0	0.0	100.0	100.0	1	0.0	0.0	-0.022	0.0	95.89081	0.0	1	0.0	0.0	0.0	0.0	0.0
0.0	0.0	100.0	100.0	1	0.0	0.0	-0.023	0.0	95.94147	0.0	1	0.0	0.0	0.0	0.0	0.0
0.0	0.0	100.0	100.0	1	0.0	0.0	-0.023	0.0	95.94147	0.0	1	0.0	0.0	0.0	0.0	0.0
0.0	0.0	100.0	100.0	1	0.0	0.0	-0.023	0.0	95.65015	0.0	1	0.0	0.0	0.0	0.0	0.0
0.0	0.0	100.0	100.0	1	0.0	0.0	-0.023	0.0	95.65015	0.0	1	0.0	0.0	0.0	0.0	0.0
0.0	0.0	100.0	100.0	1	0.0	0.0	-0.022	0.0	96.5708	0.0	1	0.0	0.0	0.0	0.0	0.0
0.0	0.0	100.0	100.0	1	0.0	0.0	-0.022	0.0	96.91226	0.0	1	0.0	0.0	1.0	0.0	0.0
0.0	0.0	100.0	100.0	1	0.0	0.0	-0.022	0.0	96.91226	0.0	1	0.0	0.0	1.0	0.0	0.0
0.0	0.0	100.0	100.0	1	0.0	0.0	-0.021	0.0	97.181435	0.0	1	0.0	0.0	4.0	0.0	0.0
12500.001	900.0	100.0	100.0	1	0.0	0.0	-0.021	0.0	96.9532	0.0	1	0.0	0.0	4.0	0.0	0.0
12500.001	900.0	100.0	100.0	1	0.0	0.0	-0.02	0.0	96.9532	0.0	1	0.0	0.0	4.0	0.0	0.0
12500.001	900.0	100.0	100.0	1	0.0	0.0	-0.02	0.0	96.81726	0.0	1	0.0	0.0	4.0	0.0	0.0
12500.001	900.0	100.0	100.0	1	0.0	0.0	-0.019	0.0	96.81726	0.0	1	0.0	0.0	4.0	0.0	0.0
12500.001	900.0	100.0	100.0	1	0.0	0.0	-0.018	0.0	96.79994	0.0	1	0.0	0.0	4.0	0.0	0.0
12500.001	900.0	100.0	100.0	1	0.0	0.0	-0.017	0.0	97.01424	1.706	1	0.0	0.0	4.0	0.0	0.0
12500.001	900.0	100.0	100.0	1	0.0	0.0	-0.016	0.0	97.2616	2.47	1	0.0	0.0	4.0	0.0	0.0
12500.001	900.0	100.0	100.0	1	0.0	0.0	-0.014	0.0	96.47636	2.47	1	0.0	0.0	4.0	0.0	0.0
12500.001	900.0	100.0	100.0	1	0.0	0.0	-0.013	0.0	96.5302	3.841	1	0.0	0.0	4.0	0.0	0.0
12500.001	900.0	100.0	100.0	1	0.0	0.0	-0.011	0.0	96.5302	4.455	1	0.0	0.0	4.0	0.0	0.0
12500.001	900.0	100.0	100.0	1	0.0	0.0	-0.009	0.0	96.46872	4.455	1	0.0	0.0	4.0	0.0	0.0
12500.001	900.0	100.0	100.0	1	0.0	0.0	-0.007	0.0	96.46872	5.554	1	0.0	0.0	4.0	0.0	0.0
12500.001	900.0	100.0	100.0	1	0.0	0.0	-0.004	0.0	96.65835	5.554	1	0.0	0.0	5.0	0.0	0.0
12500.001	900.0	100.0	100.0	1	0.0	0.0	-0.002	0.0	96.36352	6.503	1	0.0	0.0	5.0	0.0	0.0
12500.001	900.0	100.0	100.0	1	0.0	0.0	0.0	0.0	96.36352	6.929	1	0.0	0.0	5.0	0.0	0.0
12500.001	900.0	100.0	100.0	1	0.0	0.0	0.003	0.0	96.86622	6.929	1	0.0	0.0	5.0	0.0	0.0
12500.001	900.0	100.0	100.0	1	0.0	0.0	0.007	0.0	96.71425	7.692	1	0.0	0.0	5.0	0.0	0.0
12500.001	900.0	100.0	100.0	1	0.0	0.0	0.01	0.0	96.71425	8.349	1	0.0	0.0	5.0	0.0	0.0
12500.001	900.0	100.0	100.0	1	0.0	0.0	0.014	0.0	97.38936	8.349	1	0.0	0.0	5.0	0.0	0.0
12500.001	900.0	100.0	100.0	1	0.0	0.0	0.018	0.0	97.38936	8.644	1	0.0	0.0	5.0	0.0	0.0
12500.001	900.0	100.0	100.0	1	0.0	0.0	0.022	0.0	96.47679	8.644	1	0.0	0.0	5.0	0.0	0.0
12500.001	900.0	100.0	100.0	1	0.0	0.0	0.027	0.0	97.26715	9.173	1	0.0	0.0	5.0	0.0	0.0
12500.001	900.0	100.0	100.0	1	0.0	0.0	0.031	0.0	97.26715	9.409	1	0.0	0.0	5.0	0.0	0.0
12500.001	900.0	100.0	100.0	1	0.0	0.0	0.036	0.0	97.40254	9.409	1	0.0	0.0	5.0	0.0	0.0
12500.001	900.0	100.0	100.0	1	0.0	0.0	0.041	0.0	97.77004	9.832	1	0.0	0.0	5.0	0.0	0.0
12500.001	900.0	100.0	100.0	1	0.0	0.0	0.046	0.0	97.77004	10.023	1	0.0	0.0	5.0	0.0	0.0
12500.001	900.0	100.0	100.0	1	0.0	0.0	0.05	0.0	98.48535	10.023	1	0.0	0.0	5.0	0.0	0.0
12500.001	900.0	100.0	100.0	1	0.0	0.0	0.055	0.0	98.48535	10.363	1	0.0	0.0	5.0	0.0	0.0
12500.001	900.0	100.0	100.0	1	0.0	0.0	0.06	0.0	98.71645	10.363	1	0.0	0.0	5.0	0.0	0.0
12500.001	900.0	100.0	100.0	1	0.0	0.0	0.065	0.0	99.03202	10.656	1	0.0	0.0	5.0	0.0	0.0
12500.001	900.0	100.0	100.0	1	0.0	0.0	0.07	0.0	99.03202	10.787	1	0.0	0.0	5.0	0.0	0.0
12500.001	900.0	100.0	100.0	1	0.0	0.0	0.075	0.0	99.23384	10.787	1	0.0	0.0	5.0	0.0	0.0
12500.001	900.0	100.0	100.0	1	0.0	0.0	0.08	0.0	99.99141	11.023	1	0.0	0.0	5.0	0.0	0.0
12500.001	900.0	100.0	100.0	1	0.0	0.0	0.085	0.0	99.99141	11.13	1	0.0	0.0	5.0	0.0	0.0
12500.001	900.0	100.0	100.0	1	0.0	0.0	0.09	0.0	99.12799	11.13	1	0.0	0.0	5.0	0.0	0.0
12500.001	900.0	100.0	100.0	1	0.0	0.0	0.094	0.0	99.12799	11.318	1	0.0	0.0	5.0	0.0	0.0
12500.001	900.0	100.0	100.0	1	0.0	0.0	0.098	0.0	99.33859	11.318	1	0.0	0.0	5.0	0.0	0.0
12500.001	900.0	100.0	100.0	1	0.0	0.0	0.102	0.0	98.241844	11.404	1	0.0	0.0	5.0	0.0	0.0
12500.001	900.0	100.0	100.0	1	0.0	0.0	0.106	0.0	98.241844	11.556	1	0.0	0.0	5.0	0.0	0.0
12500.001	900.0	100.0	100.0	1	0.0	0.0	0.11	0.0	97.69171	11.556	1	0.0	0.0	5.0	0.0	0.0
12500.001	900.0	100.0	100.0	1	0.0	0.0	0.114	0.0	97.95301	11.686	1	0.0	0.0	5.0	0.0	0.0
12500.001	900.0	100.0	100.0	1	0.0	0.0	0.117	0.0	97.95301	11.745	1	0.0	0.0	5.0	0.0	0.0
12500.001	900.0	100.0	100.0	1	0.0	0.0	0.12	0.0	97.021645	11.745	1	0.0	0.0	5.0	0.0	0.0
12500.001	900.0	100.0	100.0	1	0.0	0.0	0.123	0.0	97.021645	11.851	1	0.0	0.0	5.0	0.0	0.0
12500.001	900.0	100.0	100.0	1	0.0	0.0	0.126	0.0	96.19105	11.851	1	0.0	0.0	5.0	0.0	0.0
12500.001	900.0	100.0	100.0	1	0.0	0.0	0.129	0.0	96.54946	11.898	1	0.0	0.0	5.0	0.0	0.0
12500.001	900.0	100.0	100.0	1	0.0	0.0	0.132	0.0	96.54946	11.981	1	0.0	0.0	5.0	0.0	0.0
12500.001	900.0	100.0	100.0	1	0.0	0.0	0.134	0.0	97.143936	11.981	1	0.0	0.0	5.0	0.0	0.0
12500.001	900.0	100.0	100.0	1	0.0	0.0	0.137	0.0	96.763245	12.019	1	0.0	0.0	5.0	0.0	0.0
12500.001	900.0	100.0	100.0	1	0.0	0.0	0.139	0.0	97.6534	12.087	1	0.0	0.0	5.0	0.0	0.0
12500.001	900.0	100.0	100.0	1	0.0	0.0	0.141	0.0	97.38884	12.087	1	0.0	0.0	5.0	0.0	0.0
12500.001	900.0	100.0	100.0	1	0.0	0.0	0.143	0.0	97.38884	12.146	1	0.0	0.0	5.0	0.0	0.0
12500.001	900.0	100.0	100.0	1	0.0	0.0	0.146	0.0	98.41653	12.146	1	0.0	0.0	5.0	0.0	0.0
12500.001	900.0	100.0	100.0	1	0.0	0.0	0.148	0.0	97.93613	12.173	1	0.0	0.0	5.0	0.0	0.0
12500.001	900.0	100.0	100.0	1	0.0	0.0	0.15	0.0	97.93613	12.219	1	0.0	0.0	5.0	0.0	0.0
12500.001	900.0	100.0	100.0	1	0.0	0.0	0.152	0.0	98.27176	12.219	1	0.0	0.0	5.0	0.0	0.0
12500.001	900.0	100.0	100.0	1	0.0	0.0	0.153	0.0	98.087074	12.24	1	0.0	0.0	6.0	0.0	0.0
12500.001	900.0	100.0	100.0	1	0.0	0.0	0.155	0.0	98.087074	12.278	1	0.0	0.0	6.0	0.0	0.0
0.0	900.0	100.0	100.0	0	0.0	0.0	0.157	0.0	97.96804	12.278	1	1.0	0.0	0.0	0.0	0.0
0.0	900.0	100.0	100.0	0	0.0	0.0	0.159	0.0	97.96804	12.295	1	1.0	0.0	0.0	0.0	0.0
0.0	900.0	100.0	100.0	0	0.0	0.0	0.161	0.0	98.01697	12.295	1	1.0	0.0	0.0	0.0	0.0
0.0	900.0	100.0	100.0	0	0.0	0.0	0.162	0.0	97.973366	12.325	1	1.0	0.0	0.0	0.0	0.0
0.0	900.0	100.0	100.0	0	0.0	0.0	0.164	0.0	97.973366	11.453	1	1.0	0.0	0.0	0.0	0.0
0.0	900.0	100.0	100.0	0	0.0	0.0	0.165	0.0	98.32289	11.453	1	1.0	0.0	0.0	0.0	0.0
0.0	900.0	100.0	100.0	0	0.0	0.0	0.167	0.0	98.05165	9.891	1	1.0	0.0	0.0	0.0	0.0
0.0	900.0	100.0	100.0	0	0.0	0.0	0.168	0.0	98.05165	9.192	1	1.0	0.0	0.0	0.0	0.0
0.0	900.0	100.0	100.0	0	0.0	0.0	0.169	0.0	96.6658	9.192	1	1.0	0.0	0.0	0.0	0.0
0.0	900.0	100.0	100.0	0	0.0	0.0	0.17	0.0	96.6658	7.937	1	1.0	0.0	0.0	0.0	0.0
0.0	900.0	100.0	100.0	0	0.0	0.0	0.171	0.0	98.59711	7.937	1	1.0	0.0	0.0	0.0	0.0
0.0	900.0	100.0	100.0	0	0.0	0.0	0.172	0.0	98.54713	7.377	1	1.0	0.0	0.0	0.0	0.0
0.0	900.0	100.0	100.0	0	0.0	0.0	0.173	0.0	98.54713	6.371	1	1.0	0.0	0.0	0.0	0.0
0.0	900.0	100.0	100.0	0	0.0	0.0	0.174	0.0	98.0646	6.371	1	1.0	0.0	0.0	0.0	0.0
0.0	900.0	100.0	100.0	0	0.0	0.0	0.174	0.0	98.29898	5.502	1	1.0	0.0	0.0	0.0	0.0
0.0	900.0	100.0	100.0	0	0.0	0.0	0.174	0.0	98.29898	5.502	1	1.0	0.0	0.0	0.0	0.0
0.0	900.0	100.0	100.0	0	0.0	0.0	0.175	0.0	98.22301	5.113	1	1.0	0.0	0.0	0.0	0.0
0.0	900.0	100.0	100.0	0	0.0	0.0	0.175	0.0	98.22301	4.415	1	1.0	0.0	0.0	0.0	0.0
0.0	900.0	100.0	100.0	0	0.0	0.0	0.175	0.0	97.94937	4.415	1	1.0	0.0	0.0	0.0	0.0
0.0	900.0	100.0	100.0	0	0.0	0.0	0.175	0.0	99.04115	4.103	1	1.0	0.0	0.0	0.0	0.0
0.0	900.0	100.0	100.0	0	0.0	0.0	0.174	0.0	99.04115	3.542	1	1.0	0.0	0.0	0.0	0.0
0.0	900.0	100.0	100.0	0	0.0	0.0	0.174	0.0	98.36965	3.542	1	1.0	0.0	8.0	0.0	0.0
0.0	900.0	100.0	100.0	0	0.0	0.0	0.173	1.0	98.82379	3.293	1	1.0	0.0	11.0	0.0	0.0
0.0	900.0	100.0	100.0	0	0.0	0.0	0.173	1.0	98.82379	2.843	1	1.0	0.0	11.0	0.0	0.0
-12500.001	900.0	100.0	100.0	0	0.0	0.0	0.172	1.0	98.80734	2.843	1	1.0	0.0	11.0	0.0	0.0
-12500.001	900.0	100.0	100.0	0	0.0	0.0	0.17	1.0	98.80734	2.455	1	1.0	0.0	11.0	0.0	0.0
-12500.001	900.0	100.0	100.0	0	0.0	0.0	0.169	1.0	99.5864	2.455	1	1.0	0.0	11.0	0.0	0.0
-12500.001	900.0	100.0	100.0	0	0.0	0.0	0.168	1.0	99.186195	2.281	1	1.0	0.0	11.0	0.0	0.0
-12500.001	900.0	100.0	100.0	0	0.0	0.0	0.166	1.0	99.186195	0.262	1	1.0	0.0	11.0	0.0	0.0
-12500.001	900.0	100.0	100.0	0	0.0	0.0	0.163	1.0	99.20982	0.262	1	1.0	0.0	11.0	0.0	0.0
-12500.001	900.0	100.0	100.0	0	0.0	0.0	0.16	1.0	98.718506	-1.479	1	1.0	0.0	11.0	0.0	0.0
-12500.001	900.0	100.0	100.0	0	0.0	0.0	0.157	1.0	98.718506	-2.259	1	1.0	0.0	11.0	0.0	0.0
-12500.001	900.0	100.0	100.0	0	0.0	0.0	0.154	1.0	98.212074	-2.259	1	1.0	0.0	11.0	0.0	0.0
-12500.001	900.0	100.0	100.0	0	0.0	0.0	0.15	1.0	98.212074	-3.658	1	1.0	0.0	11.0	0.0	0.0
-12500.001	900.0	100.0	100.0	0	0.0	0.0	0.146	1.0	98.39437	-3.658	1	1.0	0.0	12.0	0.0	0.0
-12500.001	900.0	100.0	100.0	0	0.0	0.0	0.142	1.0	98.54457	-4.284	1	1.0	0.0	12.0	0.0	0.0
-12500.001	900.0	100.0	100.0	0	0.0	0.0	0.138	1.0	98.54457	-5.407	1	1.0	0.0	12.0	0.0	0.0
-12500.001	900.0	100.0	100.0	0	0.0	0.0	0.134	1.0	99.281204	-5.407	1	1.0	0.0	12.0	0.0	0.0
-12500.001	900.0	100.0	100.0	1	0.0	0.0	0.129	1.0	99.22437	-6.377	1	1.0	0.0	12.0	0.0	0.0
-12500.001	900.0	100.0	100.0	1	0.0	0.0	0.125	1.0	99.22437	-6.811	1	1.0	0.0	12.0	0.0	0.0
-12500.001	900.0	100.0	100.0	1	0.0	0.0	0.12	1.0	99.76347	-6.811	1	1.0	0.0	12.0	0.0	0.0
-12500.001	900.0	100.0	100.0	1	0.0	0.0	0.115	1.0	99.76347	-7.589	1	1.0	0.0	12.0	0.0	0.0
-12500.001	900.0	100.0	100.0	1	0.0	0.0	0.11	1.0	98.973564	-7.589	1	1.0	0.0	12.0	0.0	0.0
-12500.001	900.0	100.0	100.0	1	0.0	0.0	0.105	1.0	98.61586	-7.937	1	1.0	0.0	12.0	0.0	0.0
-12500.001	900.0	100.0	100.0	1	0.0	0.0	0.1	1.0	98.61586	-8.562	1	1.0	0.0	12.0	0.0	0.0
-12500.001	900.0	100.0	100.0	1	0.0	0.0	0.095	1.0	98.657326	-8.562	1	1.0	0.0	12.0	0.0	0.0
-12500.001	900.0	100.0	100.0	1	0.0	0.0	0.091	1.0	98.894	-8.841	1	1.0	0.0	12.0	0.0	0.0
-12500.001	900.0	100.0	100.0	1	0.0	0.0	0.086	1.0	97.82155	-9.344	1	1.0	0.0	12.0	0.0	0.0
-12500.001	900.0	100.0	100.0	1	0.0	0.0	0.081	1.0	98.77469	-9.344	1	1.0	0.0	12.0	0.0	0.0
-12500.001	900.0	100.0	100.0	1	0.0	0.0	0.076	1.0	98.77469	-9.568	1	1.0	0.0	12.0	0.0	0.0
-12500.001	900.0	100.0	100.0	1	0.0	0.0	0.071	1.0	97.41684	-9.568	1	1.0	0.0	12.0	0.0	0.0
-12500.001	900.0	100.0	100.0	1	0.0	0.0	0.066	1.0	98.134285	-9.969	1	1.0	0.0	12.0	0.0	0.0
-12500.001	900.0	100.0	100.0	1	0.0	0.0	0.062	1.0	98.134285	-10.149	1	1.0	0.0	12.0	0.0	0.0
-12500.001	900.0	100.0	100.0	1	0.0	0.0	0.057	1.0	98.55982	-10.149	1	1.0	0.0	12.0	0.0	0.0
-12500.001	900.0	100.0	100.0	1	0.0	0.0	0.053	1.0	97.98925	-10.472	1	1.0	0.0	12.0	0.0	0.0
-12500.001	900.0	100.0	100.0	1	0.0	0.0	0.049	1.0	97.98925	-10.752	1	1.0	0.0	12.0	0.0	0.0
-12500.001	900.0	100.0	100.0	1	0.0	0.0	0.045	1.0	98.04099	-10.752	1	1.0	0.0	12.0	0.0	0.0
-12500.001	900.0	100.0	100.0	1	0.0	0.0	0.041	1.0	98.04099	-10.876	1	1.0	0.0	12.0	0.0	0.0
-12500.001	900.0	100.0	100.0	1	0.0	0.0	0.037	1.0	98.02083	-10.876	1	1.0	0.0	12.0	0.0	0.0
-12500.001	900.0	100.0	100.0	1	0.0	0.0	0.033	1.0	97.72701	-11.101	1	1.0	0.0	12.0	0.0	0.0
-12500.001	900.0	100.0	100.0	1	0.0	0.0	0.029	1.0	97.72701	-11.2	1	1.0	0.0	12.0	0.0	0.0
-12500.001	900.0	100.0	100.0	1	0.0	0.0	0.026	1.0	97.883896	-11.2	1	1.0	0.0	12.0	0.0	0.0
-12500.001	900.0	100.0	100.0	1	0.0	0.0	0.023	1.0	96.9026	-11.379	1	1.0	0.0	12.0	0.0	0.0
-12500.001	900.0	100.0	100.0	1	0.0	0.0	0.019	1.0	96.9026	-11.379	1	1.0	0.0	12.0	0.0	0.0
-12500.001	900.0	100.0	100.0	1	0.0	0.0	0.016	1.0	97.11878	-11.46	1	1.0	0.0	12.0	0.0	0.0
-12500.001	900.0	100.0	100.0	1	0.0	0.0	0.013	1.0	97.11878	-11.604	1	1.0	0.0	12.0	0.0	0.0
-12500.001	900.0	100.0	100.0	1	0.0	0.0	0.01	1.0	97.07914	-11.604	1	1.0	0.0	12.0	0.0	0.0
-12500.001	900.0	100.0	100.0	1	0.0	0.0	0.007	1.0	96.42047	-11.728	1	1.0	0.0	12.0	0.0	0.0
-12500.001	900.0	100.0	100.0	1	0.0	0.0	0.005	1.0	96.42047	-11.784	1	1.0	0.0	12.0	0.0	0.0
-12500.001	900.0	100.0	100.0	1	0.0	0.0	0.002	1.0	96.35424	-11.784	1	1.0	0.0	12.0	0.0	0.0
-12500.001	900.0	100.0	100.0	1	0.0	0.0	0.0	1.0	96.620636	-11.884	1	1.0	0.0	12.0	0.0	0.0
-12500.001	900.0	100.0	100.0	1	0.0	0.0	-0.001	1.0	96.620636	-11.929	1	1.0	0.0	12.0	0.0	0.0
-12500.001	900.0	100.0	100.0	1	0.0	0.0	-0.003	1.0	96.86077	-11.929	1	1.0	0.0	12.0	0.0	0.0
-12500.001	900.0	100.0	100.0	1	0.0	0.0	-0.005	1.0	96.86077	-12.009	1	1.0	0.0	12.0	0.0	0.0
-12500.001	900.0	100.0	100.0	1	0.0	0.0	-0.007	1.0	97.11409	-12.009	1	1.0	0.0	12.0	0.0	0.0
-12500.001	900.0	100.0	100.0	1	0.0	0.0	-0.009	1.0	96.65221	-12.045	1	1.0	0.0	13.0	0.0	0.0
-12500.001	900.0	100.0	100.0	1	0.0	0.0	-0.011	1.0	96.65221	-12.109	1	1.0	0.0	13.0	0.0	0.0
0.0	900.0	100.0	100.0	0	0.0	0.0	-0.013	1.0	96.49261	-12.109	1	1.0	1.0	0.0	0.0	0.0
0.0	900.0	100.0	100.0	0	0.0	0.0	-0.015	1.0	96.648735	-12.138	1	1.0	1.0	0.0	0.0	0.0
0.0	900.0	100.0	100.0	0	0.0	0.0	-0.017	1.0	96.51585	-12.189	1	1.0	1.0	0.0	0.0	0.0
0.0	900.0	100.0	100.0	0	0.0	0.0	-0.018	1.0	96.70892	-12.189	1	1.0	1.0	0.0	0.0	0.0
0.0	900.0	100.0	100.0	0	0.0	0.0	-0.02	1.0	96.70892	-11.327	1	1.0	1.0	0.0	0.0	0.0
0.0	900.0	100.0	100.0	0	0.0	0.0	-0.021	1.0	96.71026	-11.327	1	1.0	1.0	0.0	0.0	0.0
0.0	900.0	100.0	100.0	0	0.0	0.0	-0.022	1.0	96.819305	-9.782	1	1.0	1.0	0.0	0.0	0.0
0.0	900.0	100.0	100.0	0	0.0	0.0	-0.023	1.0	96.819305	-9.09	1	1.0	1.0	0.0	0.0	0.0
0.0	900.0	100.0	100.0	0	0.0	0.0	-0.023	1.0	97.464005	-9.09	1	1.0	1.0	0.0	0.0	0.0
0.0	900.0	100.0	100.0	0	0.0	0.0	-0.024	1.0	97.35907	-7.85	1	1.0	1.0	0.0	0.0	0.0
0.0	900.0	100.0	100.0	0	0.0	0.0	-0.025	1.0	97.35907	-7.85	1	1.0	1.0	0.0	0.0	0.0
0.0	900.0	100.0	100.0	0	0.0	0.0	-0.025	1.0	97.296455	-6.779	1	1.0	1.0	0.0	0.0	0.0
0.0	900.0	100.0	100.0	0	0.0	0.0	-0.026	1.0	97.296455	-6.3	1	1.0	1.0	0.0	0.0	0.0
0.0	900.0	100.0	100.0	0	0.0	0.0	-0.026	1.0	97.388435	-6.3	1	1.0	1.0	0.0	0.0	0.0
0.0	900.0	100.0	100.0	0	0.0	0.0	-0.026	1.0	97.698814	-5.441	1	1.0	1.0	0.0	0.0	0.0
0.0	900.0	100.0	100.0	0	0.0	0.0	-0.027	1.0	97.698814	-5.056	1	1.0	1.0	0.0	0.0	0.0
0.0	900.0	100.0	100.0	0	0.0	0.0	-0.027	1.0	98.1025	-5.056	1	1.0	1.0	0.0	0.0	0.0
0.0	900.0	100.0	100.0	0	0.0	0.0	-0.027	1.0	98.30934	-4.366	1	1.0	1.0	0.0	0.0	0.0
0.0	900.0	100.0	100.0	0	0.0	0.0	-0.026	1.0	98.30934	-4.057	1	1.0	1.0	0.0	0.0	0.0
0.0	900.0	100.0	100.0	0	0.0	0.0	-0.026	1.0	98.98494	-4.057	1	1.0	1.0	2.0	0.0	0.0
0.0	900.0	100.0	100.0	0	0.0	0.0	-0.026	1.0	98.98494	-3.503	1	1.0	1.0	2.0	0.0	0.0
0.0	900.0	100.0	100.0	0	0.0	0.0	-0.026	1.0	99.128975	-3.503	1	1.0	1.0	4.0	0.0	0.0
11111.111	800.0	100.0	100.0	0	0.0	0.0	-0.025	1.0	98.51465	-3.025	1	1.0	1.0	4.0	0.0	0.0
11111.111	800.0	100.0	100.0	0	0.0	0.0	-0.025	1.0	98.51465	-2.811	1	1.0	1.0	4.0	0.0	0.0
11111.111	800.0	100.0	100.0	0	0.0	0.0	-0.025	1.0	98.96142	-2.811	1	1.0	1.0	4.0	0.0	0.0
11111.111	800.0	100.0	100.0	0	0.0	0.0	-0.024	1.0	99.54812	-1.641	1	1.0	1.0	4.0	0.0	0.0
11111.111	800.0	100.0	100.0	0	0.0	0.0	-0.024	1.0	99.54812	-0.738	1	1.0	1.0	4.0	0.0	0.0
11111.111	800.0	100.0	100.0	0	0.0	0.0	-0.023	1.0	98.34454	-0.738	1	1.0	1.0	4.0	0.0	0.0
11111.111	800.0	100.0	100.0	0	0.0	0.0	-0.022	1.0	98.34454	0.877	1	1.0	1.0	4.0	0.0	0.0
11111.111	800.0	100.0	100.0	0	0.0	0.0	-0.022	1.0	98.39542	0.877	1	1.0	1.0	4.0	0.0	0.0
11111.111	800.0	100.0	100.0	0	0.0	0.0	-0.021	1.0	97.99644	2.275	1	1.0	1.0	4.0	0.0	0.0
11111.111	800.0	100.0	100.0	0	0.0	0.0	-0.02	1.0	97.99644	2.902	1	1.0	1.0	4.0	0.0	0.0
11111.111	800.0	100.0	100.0	0	0.0	0.0	-0.02	1.0	98.76123	2.902	1	1.0	1.0	4.0	0.0	0.0
11111.111	800.0	100.0	100.0	0	0.0	0.0	-0.019	1.0	98.09142	3.482	1	1.0	1.0	4.0	0.0	0.0
11111.111	800.0	100.0	100.0	0	0.0	0.0	-0.018	1.0	98.09142	3.482	1	1.0	1.0	4.0	0.0	0.0
11111.111	800.0	100.0	100.0	0	0.0	0.0	-0.017	1.0	99.49665	4.525	1	1.0	1.0	4.0	0.0	0.0
11111.111	800.0	100.0	100.0	0	0.0	0.0	-0.016	1.0	99.49665	5.426	1	1.0	1.0	4.0	0.0	0.0
11111.111	800.0	100.0	100.0	0	0.0	0.0	-0.015	1.0	99.543884	5.426	1	1.0	1.0	4.0	0.0	0.0
11111.111	800.0	100.0	100.0	0	0.0	0.0	-0.014	1.0	98.76297	5.828	1	1.0	1.0	4.0	0.0	0.0
11111.111	800.0	100.0	100.0	0	0.0	0.0	-0.013	1.0	98.76297	6.552	1	1.0	1.0	4.0	0.0	0.0
11111.111	800.0	100.0	100.0	0	0.0	0.0	-0.011	1.0	98.37589	6.552	1	1.0	1.0	4.0	0.0	0.0
11111.111	800.0	100.0	100.0	0	0.0	0.0	-0.009	1.0	98.93142	7.175	1	1.0	1.0	4.0	0.0	0.0
11111.111	800.0	100.0	100.0	0	0.0	0.0	-0.007	1.0	98.93142	7.455	1	1.0	1.0	4.0	0.0	0.0
11111.111	800.0	100.0	100.0	0	0.0	0.0	-0.005	1.0	99.04765	7.455	1	1.0	1.0	5.0	0.0	0.0
11111.111	800.0	100.0	100.0	0	0.0	0.0	-0.002	1.0	99.04765	7.955	1	1.0	1.0	5.0	0.0	0.0
11111.111	800.0	100.0	100.0	0	0.0	0.0	0.0	1.0	98.0978	7.955	1	1.0	1.0	5.0	0.0	0.0
11111.111	800.0	100.0	100.0	0	0.0	0.0	0.002	1.0	98.546326	8.179	1	1.0	1.0	5.0	0.0	0.0
11111.111	800.0	100.0	100.0	0	0.0	0.0	0.005	1.0	98.546326	8.582	1	1.0	1.0	5.0	0.0	0.0
11111.111	800.0	100.0	100.0	0	0.0	0.0	0.008	1.0	98.75311	8.582	1	1.0	1.0	5.0	0.0	0.0
11111.111	800.0	100.0	100.0	0	0.0	0.0	0.011	1.0	99.046844	8.929	1	1.0	1.0	5.0	0.0	0.0
11111.111	800.0	100.0	100.0	0	0.0	0.0	0.014	1.0	99.046844	8.929	1	1.0	1.0	5.0	0.0	0.0
11111.111	800.0	100.0	100.0	0	0.0	0.0	0.017	1.0	97.566765	9.083	1	1.0	1.0	5.0	0.0	0.0
11111.111	800.0	100.0	100.0	0	0.0	0.0	0.02	1.0	97.566765	9.363	1	1.0	1.0	5.0	0.0	0.0
11111.111	800.0	100.0	100.0	0	0.0	0.0	0.023	1.0	98.94891	9.363	1	1.0	1.0	5.0	0.0	0.0
11111.111	800.0	100.0	100.0	0	0.0	0.0	0.026	1.0	100.49797	9.487	1	1.0	1.0	5.0	0.0	0.0
11111.111	800.0	100.0	100.0	0	0.0	0.0	0.029	1.0	100.49797	9.71	1	1.0	1.0	5.0	0.0	0.0
11111.111	800.0	100.0	100.0	0	0.0	0.0	0.032	1.0	99.78859	9.71	1	1.0	1.0	5.0	0.0	0.0
11111.111	800.0	100.0	100.0	0	0.0	0.0	0.034	1.0	98.92492	9.904	1	1.0	1.0	5.0	0.0	0.0
11111.111	800.0	100.0	100.0	0	0.0	0.0	0.037	1.0	98.92492	9.904	1	1.0	1.0	5.0	0.0	0.0
11111.111	800.0	100.0	100.0	0	0.0	0.0	0.04	1.0	98.94614	9.99	1	1.0	1.0	5.0	0.0	0.0
11111.111	800.0	100.0	100.0	0	0.0	0.0	0.043	1.0	98.94614	10.144	1	1.0	1.0	5.0	0.0	0.0
11111.111	800.0	100.0	100.0	0	0.0	0.0	0.045	1.0	97.68375	10.144	1	1.0	1.0	5.0	0.0	0.0
11111.111	800.0	100.0	100.0	0	0.0	0.0	0.047	1.0	98.55728	10.214	1	1.0	1.0	5.0	0.0	0.0
11111.111	800.0	100.0	100.0	0	0.0	0.0	0.05	1.0	98.55728	10.338	1	1.0	1.0	5.0	0.0	0.0
11111.111	800.0	100.0	100.0	0	0.0	0.0	0.052	1.0	98.306435	10.338	1	1.0	1.0	5.0	0.0	0.0
11111.111	800.0	100.0	100.0	0	0.0	0.0	0.054	1.0	98.73974	10.395	1	1.0	1.0	5.0	0.0	0.0
11111.111	800.0	100.0	100.0	0	0.0	0.0	0.056	1.0	98.73974	10.395	1	1.0	1.0	5.0	0.0	0.0
11111.111	800.0	100.0	100.0	0	0.0	0.0	0.057	1.0	97.05978	10.494	1	1.0	1.0	5.0	0.0	0.0
11111.111	800.0	100.0	100.0	0	0.0	0.0	0.059	1.0	97.05978	10.538	1	1.0	1.0	5.0	0.0	0.0
11111.111	800.0	100.0	100.0	0	0.0	0.0	0.061	1.0	96.98472	10.538	1	1.0	1.0	5.0	0.0	0.0
11111.111	800.0	100.0	100.0	0	0.0	0.0	0.063	1.0	96.90256	10.618	1	1.0	1.0	5.0	0.0	0.0
11111.111	800.0	100.0	100.0	0	0.0	0.0	0.064	1.0	96.90256	10.654	1	1.0	1.0	5.0	0.0	0.0
11111.111	800.0	100.0	100.0	0	0.0	0.0	0.066	1.0	97.85712	10.654	1	1.0	1.0	5.0	0.0	0.0
11111.111	800.0	100.0	100.0	0	0.0	0.0	0.067	1.0	97.64078	10.719	1	1.0	1.0	5.0	0.0	0.0
11111.111	800.0	100.0	100.0	0	0.0	0.0	0.069	1.0	97.64078	10.719	1	1.0	1.0	5.0	0.0	0.0
11111.111	800.0	100.0	100.0	0	0.0	0.0	0.07	1.0	97.93873	10.747	1	1.0	1.0	5.0	0.0	0.0
11111.111	800.0	100.0	100.0	0	0.0	0.0	0.072	1.0	97.93873	10.799	1	1.0	1.0	5.0	0.0	0.0
11111.111	800.0	100.0	100.0	0	0.0	0.0	0.074	1.0	97.62483	10.799	1	1.0	1.0	5.0	0.0	0.0
11111.111	800.0	100.0	100.0	0	0.0	0.0	0.075	1.0	97.489555	10.844	1	1.0	1.0	5.0	0.0	0.0
11111.111	800.0	100.0	100.0	0	0.0	0.0	0.077	1.0	97.489555	10.863	1	1.0	1.0	5.0	0.0	0.0
11111.111	800.0	100.0	100.0	0	0.0	0.0	0.078	1.0	97.63561	10.863	1	1.0	1.0	5.0	0.0	0.0
11111.111	800.0	100.0	100.0	0	0.0	0.0	0.08	1.0	97.63715	10.899	1	1.0	1.0	5.0	0.0	0.0
11111.111	800.0	100.0	100.0	0	0.0	0.0	0.081	1.0	97.63715	10.899	1	1.0	1.0	5.0	0.0	0.0
11111.111	800.0	100.0	100.0	0	0.0	0.0	0.083	1.0	97.98079	10.915	1	1.0	1.0	5.0	0.0	0.0
11111.111	800.0	100.0	100.0	0	0.0	0.0	0.084	1.0	97.98079	10.945	1	1.0	1.0	5.0	0.0	0.0
11111.111	800.0	100.0	100.0	0	0.0	0.0	0.086	1.0	98.422775	10.945	1	1.0	1.0	5.0	0.0	0.0
11111.111	800.0	100.0	100.0	0	0.0	0.0	0.087	1.0	98.82961	10.957	1	1.0	1.0	5.0	0.0	0.0
11111.111	800.0	100.0	100.0	0	0.0	0.0	0.088	1.0	98.82961	10.979	1	1.0	1.0	5.0	0.0	0.0
11111.111	800.0	100.0	100.0	0	0.0	0.0	0.089	1.0	98.89434	10.979	1	1.0	1.0	5.0	0.0	0.0
11111.111	800.0	100.0	100.0	0	0.0	0.0	0.091	1.0	99.21231	11.0	1	1.0	1.0	5.0	0.0	0.0
11111.111	800.0	100.0	100.0	0	0.0	0.0	0.092	1.0	99.21231	11.0	1	1.0	1.0	5.0	0.0	0.0
11111.111	800.0	100.0	100.0	0	0.0	0.0	0.093	1.0	99.34991	11.009	1	1.0	1.0	5.0	0.0	0.0
11111.111	800.0	100.0	100.0	0	0.0	0.0	0.094	1.0	98.45599	11.025	1	1.0	1.0	5.0	0.0	0.0
11111.111	800.0	100.0	100.0	0	0.0	0.0	0.095	1.0	99.80379	11.025	1	1.0	1.0	5.0	0.0	0.0
11111.111	800.0	100.0	100.0	0	0.0	0.0	0.097	1.0	100.12513	11.031	1	1.0	1.0	5.0	0.0	0.0
11111.111	800.0	100.0	100.0	0	0.0	0.0	0.098	1.0	100.12513	11.044	1	1.0	1.0	5.0	0.0	0.0
11111.111	800.0	100.0	100.0	0	0.0	0.0	0.099	1.0	100.14887	11.044	1	1.0	1.0	5.0	0.0	0.0
11111.111	800.0	100.0	100.0	0	0.0	0.0	0.1	1.0	99.99301	11.056	1	1.0	1.0	5.0	0.0	0.0
11111.111	800.0	100.0	100.0	0	0.0	0.0	0.101	1.0	99.99301	11.056	1	1.0	1.0	5.0	0.0	0.0
11111.111	800.0	100.0	100.0	0	0.0	0.0	0.102	1.0	100.02701	11.061	1	1.0	1.0	5.0	0.0	0.0
11111.111	800.0	100.0	100.0	0	0.0	0.0	0.103	1.0	99.501	11.069	1	1.0	1.0	5.0	0.0	0.0
11111.111	800.0	100.0	100.0	0	0.0	0.0	0.104	1.0	98.62505	11.069	1	1.0	1.0	5.0	0.0	0.0
11111.111	800.0	100.0	100.0	0	0.0	0.0	0.105	1.0	98.87428	11.073	1	1.0	1.0	5.0	0.0	0.0
11111.111	800.0	100.0	100.0	0	0.0	0.0	0.106	1.0	98.87428	11.08	1	1.0	1.0	5.0	0.0	0.0
11111.111	800.0	100.0	100.0	0	0.0	0.0	0.107	1.0	97.278564	11.08	1	1.0	1.0	5.0	0.0	0.0
11111.111	800.0	100.0	100.0	0	0.0	0.0	0.108	1.0	97.278564	11.087	1	1.0	1.0	5.0	0.0	0.0
11111.111	800.0	100.0	100.0	0	0.0	0.0	0.109	1.0	98.77158	11.087	1	1.0	1.0	5.0	0.0	0.0
11111.111	800.0	100.0	100.0	0	0.0	0.0	0.11	1.0	98.84212	11.09	1	1.0	1.0	5.0	0.0	0.0
11111.111	800.0	100.0	100.0	0	0.0	0.0	0.112	1.0	98.84212	11.094	1	1.0	1.0	5.0	0.0	0.0
11111.111	800.0	100.0	100.0	0	0.0	0.0	0.113	1.0	98.36986	11.094	1	1.0	1.0	5.0	0.0	0.0
11111.111	800.0	100.0	100.0	0	0.0	0.0	0.114	1.0	98.08354	11.096	1	1.0	1.0	5.0	0.0	0.0
11111.111	800.0	100.0	100.0	0	0.0	0.0	0.115	1.0	98.08354	11.101	1	1.0	1.0	5.0	0.0	0.0
11111.111	800.0	100.0	100.0	0	0.0	0.0	0.116	1.0	97.85103	11.101	1	1.0	1.0	5.0	0.0	0.0
11111.111	800.0	100.0	100.0	0	0.0	0.0	0.118	1.0	97.85103	11.103	1	1.0	1.0	5.0	0.0	0.0
11111.111	800.0	100.0	100.0	0	0.0	0.0	0.119	1.0	97.85407	11.103	1	1.0	1.0	5.0	0.0	0.0
11111.111	800.0	100.0	100.0	0	0.0	0.0	0.121	1.0	97.46119	11.106	1	1.0	1.0	5.0	0.0	0.0
11111.111	800.0	100.0	100.0	0	0.0	0.0	0.122	1.0	97.46119	11.107	1	1.0	1.0	5.0	0.0	0.0
11111.111	800.0	100.0	100.0	0	0.0	0.0	0.124	1.0	98.37958	11.107	1	1.0	1.0	5.0	0.0	0.0
11111.111	800.0	100.0	100.0	0	0.0	0.0	0.125	1.0	98.404076	11.109	1	1.0	1.0	5.0	0.0	0.0
11111.111	800.0	100.0	100.0	0	0.0	0.0	0.127	1.0	98.404076	11.111	1	1.0	1.0	5.0	0.0	0.0
11111.111	800.0	100.0	100.0	0	0.0	0.0	0.128	1.0	98.22653	11.111	1	1.0	1.0	5.0	0.0	0.0
11111.111	800.0	100.0	100.0	0	0.0	0.0	0.13	1.0	98.22653	11.113	1	1.0	1.0	5.0	0.0	0.0
11111.111	800.0	100.0	100.0	0	0.0	0.0	0.132	1.0	98.03514	11.113	1	1.0	1.0	5.0	0.0	0.0
11111.111	800.0	100.0	100.0	0	0.0	0.0	0.133	1.0	97.074844	11.115	1	1.0	1.0	5.0	0.0	0.0
11111.111	800.0	100.0	100.0	0	0.0	0.0	0.135	1.0	97.074844	11.115	1	1.0	1.0	5.0	0.0	0.0
11111.111	800.0	100.0	100.0	0	0.0	0.0	0.136	1.0	97.223755	11.115	1	1.0	1.0	5.0	0.0	0.0
11111.111	800.0	100.0	100.0	0	0.0	0.0	0.138	1.0	96.95405	11.116	1	1.0	1.0	5.0	0.0	0.0
11111.111	800.0	100.0	100.0	0	0.0	0.0	0.14	1.0	96.95405	11.118	1	1.0	1.0	5.0	0.0	0.0
11111.111	800.0	100.0	100.0	0	0.0	0.0	0.141	1.0	96.95184	11.118	1	1.0	1.0	5.0	0.0	0.0
11111.111	800.0	100.0	100.0	0	0.0	0.0	0.143	1.0	96.95184	11.118	1	1.0	1.0	5.0	0.0	0.0
11111.111	800.0	100.0	100.0	0	0.0	0.0	0.145	1.0	96.42834	11.118	1	1.0	1.0	5.0	0.0	0.0
11111.111	800.0	100.0	100.0	0	0.0	0.0	0.147	1.0	96.86402	11.12	1	1.0	1.0	5.0	0.0	0.0
11111.111	800.0	100.0	100.0	0	0.0	0.0	0.148	1.0	96.86402	11.12	1	1.0	1.0	5.0	0.0	0.0
11111.111	800.0	100.0	100.0	0	0.0	0.0	0.15	1.0	96.64362	11.12	1	1.0	1.0	5.0	0.0	0.0
11111.111	800.0	100.0	100.0	0	0.0	0.0	0.152	1.0	97.21338	11.12	1	1.0	1.0	5.0	0.0	0.0
11111.111	800.0	100.0	100.0	0	0.0	0.0	0.153	1.0	97.21338	11.122	1	1.0	1.0	5.0	0.0	0.0
11111.111	800.0	100.0	100.0	0	0.0	0.0	0.155	1.0	97.06315	11.122	1	1.0	1.0	6.0	0.0	0.0
11111.111	800.0	100.0	100.0	0	0.0	0.0	0.157	1.0	97.06315	11.122	1	1.0	1.0	6.0	0.0	0.0
0.0	800.0	100.0	100.0	0	0.0	0.0	0.158	1.0	96.67691	11.122	1	2.0	1.0	0.0	0.0	1.0
0.0	800.0	100.0	100.0	0	0.0	0.0	0.159	1.0	96.72867	11.122	1	2.0	1.0	0.0	0.0	1.0
0.0	800.0	100.0	100.0	0	0.0	0.0	0.161	1.0	96.72867	11.122	1	2.0	1.0	0.0	0.0	1.0
0.0	800.0	100.0	100.0	0	0.0	0.0	0.162	1.0	97.32595	11.122	1	2.0	1.0	0.0	0.0	1.0
0.0	800.0	100.0	100.0	0	0.0	0.0	0.163	1.0	97.43553	10.337	1	2.0	1.0	0.0	0.0	1.0
0.0	800.0	100.0	100.0	0	0.0	0.0	0.164	1.0	97.43553	8.926	1	2.0	1.0	0.0	0.0	1.0
0.0	800.0	100.0	100.0	0	0.0	0.0	0.165	1.0	97.283844	8.926	1	2.0	1.0	0.0	0.0	1.0
0.0	800.0	100.0	100.0	0	0.0	0.0	0.166	1.0	97.283844	8.294	1	2.0	1.0	0.0	0.0	1.0
0.0	800.0	100.0	100.0	0	0.0	0.0	0.167	1.0	97.39551	8.294	1	2.0	1.0	0.0	0.0	1.0
0.0	800.0	100.0	100.0	0	0.0	0.0	0.168	1.0	96.394485	7.164	1	2.0	1.0	0.0	0.0	1.0
0.0	800.0	100.0	100.0	0	0.0	0.0	0.168	1.0	96.394485	6.656	1	2.0	1.0	0.0	0.0	1.0
0.0	800.0	100.0	100.0	0	0.0	0.0	0.168	1.0	97.25762	6.656	1	2.0	1.0	0.0	0.0	1.0
0.0	800.0	100.0	100.0	0	0.0	0.0	0.169	1.0	97.13802	5.748	1	2.0	1.0	0.0	0.0	1.0
0.0	800.0	100.0	100.0	0	0.0	0.0	0.169	1.0	97.13802	5.343	1	2.0	1.0	0.0	0.0	1.0
0.0	800.0	100.0	100.0	0	0.0	0.0	0.169	1.0	96.48485	5.343	1	2.0	1.0	0.0	0.0	1.0
0.0	800.0	100.0	100.0	0	0.0	0.0	0.169	1.0	96.48485	4.614	1	2.0	1.0	0.0	0.0	1.0
0.0	800.0	100.0	100.0	0	0.0	0.0	0.169	1.0	96.66718	4.614	1	2.0	1.0	0.0	0.0	1.0
0.0	800.0	100.0	100.0	0	0.0	0.0	0.169	1.0	97.95587	4.287	1	2.0	1.0	0.0	0.0	1.0
0.0	800.0	100.0	100.0	0	0.0	0.0	0.168	1.0	97.95587	3.702	1	2.0	1.0	0.0	0.0	1.0
0.0	800.0	100.0	100.0	0	0.0	0.0	0.168	1.0	97.44633	3.702	1	2.0	1.0	8.0	0.0	1.0
0.0	800.0	100.0	100.0	0	0.0	0.0	0.167	1.0	97.23117	3.198	1	2.0	1.0	11.0	0.0	1.0
0.0	800.0	100.0	100.0	0	0.0	0.0	0.167	1.0	97.23117	2.97	1	2.0	1.0	11.0	0.0	1.0
-11111.111	800.0	100.0	100.0	0	0.0	0.0	0.166	1.0	97.00255	2.97	1	2.0	1.0	11.0	0.0	1.0
-11111.111	800.0	100.0	100.0	0	0.0	0.0	0.164	1.0	97.00255	2.566	1	2.0	1.0	11.0	0.0	1.0
-11111.111	800.0	100.0	100.0	0	0.0	0.0	0.163	1.0	97.01305	2.566	1	2.0	1.0	11.0	0.0	1.0
-11111.111	800.0	100.0	100.0	0	0.0	0.0	0.162	1.0	97.22005	2.385	1	2.0	1.0	11.0	0.0	1.0
-11111.111	800.0	100.0	100.0	0	0.0	0.0	0.16	1.0	97.25154	0.541	1	2.0	1.0	11.0	0.0	1.0
-11111.111	800.0	100.0	100.0	0	0.0	0.0	0.158	1.0	97.73388	0.541	1	2.0	1.0	11.0	0.0	1.0
-11111.111	800.0	100.0	100.0	0	0.0	0.0	0.155	1.0	97.75228	-0.281	1	2.0	1.0	11.0	0.0	1.0
-11111.111	800.0	100.0	100.0	0	0.0	0.0	0.153	1.0	97.75228	-1.76	1	2.0	1.0	11.0	0.0	1.0
-11111.111	800.0	100.0	100.0	0	0.0	0.0	0.15	1.0	97.496735	-1.76	1	2.0	1.0	12.0	0.0	1.0
-11111.111	800.0	100.0	100.0	0	0.0	0.0	0.147	1.0	97.496735	-3.038	1	2.0	1.0	12.0	0.0	1.0
-11111.111	800.0	100.0	100.0	0	0.0	0.0	0.143	1.0	98.05481	-3.038	1	2.0	1.0	12.0	0.0	1.0
-11111.111	800.0	100.0	100.0	0	0.0	0.0	0.14	1.0	98.04838	-3.61	1	2.0	1.0	12.0	0.0	1.0
-11111.111	800.0	100.0	100.0	0	0.0	0.0	0.137	1.0	97.95054	-4.635	1	2.0	1.0	12.0	0.0	1.0
-11111.111	800.0	100.0	100.0	0	0.0	0.0	0.133	1.0	97.32757	-4.635	1	2.0	1.0	12.0	0.0	1.0
-11111.111	800.0	100.0	100.0	0	0.0	0.0	0.13	1.0	96.859726	-5.094	1	2.0	1.0	12.0	0.0	1.0
-11111.111	800.0	100.0	100.0	0	0.0	0.0	0.126	1.0	97.762794	-5.916	1	2.0	1.0	12.0	0.0	1.0
-11111.111	800.0	100.0	100.0	0	0.0	0.0	0.122	1.0	97.355156	-5.916	1	2.0	1.0	12.0	0.0	1.0
-11111.111	800.0	100.0	100.0	0	0.0	0.0	0.118	1.0	97.355156	-6.285	1	2.0	1.0	12.0	0.0	1.0
-11111.111	800.0	100.0	100.0	0	0.0	0.0	0.115	1.0	98.18917	-6.285	1	2.0	1.0	12.0	0.0	1.0
-11111.111	800.0	100.0	100.0	0	0.0	0.0	0.111	1.0	98.5121	-6.945	1	2.0	1.0	12.0	0.0	1.0
-11111.111	800.0	100.0	100.0	0	0.0	0.0	0.107	1.0	98.5121	-7.515	1	2.0	1.0	12.0	0.0	1.0
-11111.111	800.0	100.0	100.0	0	0.0	0.0	0.102	1.0	97.57675	-7.515	1	2.0	1.0	12.0	0.0	1.0
-11111.111	800.0	100.0	100.0	0	0.0	0.0	0.098	1.0	98.23508	-7.771	1	2.0	1.0	12.0	0.0	1.0
-11111.111	800.0	100.0	100.0	0	0.0	0.0	0.094	1.0	98.23508	-8.228	1	2.0	1.0	12.0	0.0	1.0
-11111.111	800.0	100.0	100.0	0	0.0	0.0	0.091	1.0	97.155914	-8.228	1	2.0	1.0	12.0	0.0	1.0
-11111.111	800.0	100.0	100.0	0	0.0	0.0	0.086	1.0	97.155914	-8.433	1	2.0	1.0	12.0	0.0	1.0
-11111.111	800.0	100.0	100.0	0	0.0	0.0	0.083	1.0	97.52518	-8.433	1	2.0	1.0	12.0	0.0	1.0
-11111.111	800.0	100.0	100.0	0	0.0	0.0	0.079	1.0	96.985405	-8.623	1	2.0	1.0	12.0	0.0	1.0
-11111.111	800.0	100.0	100.0	0	0.0	0.0	0.075	1.0	96.985405	-8.964	1	2.0	1.0	12.0	0.0	1.0
-11111.111	800.0	100.0	100.0	0	0.0	0.0	0.071	1.0	97.463135	-8.964	1	2.0	1.0	12.0	0.0	1.0
-11111.111	800.0	100.0	100.0	0	0.0	0.0	0.067	1.0	97.7875	-9.259	1	2.0	1.0	12.0	0.0	1.0
-11111.111	800.0	100.0	100.0	0	0.0	0.0	0.064	1.0	97.7875	-9.259	1	2.0	1.0	12.0	0.0	1.0
-11111.111	800.0	100.0	100.0	0	0.0	0.0	0.061	1.0	98.5299	-9.391	1	2.0	1.0	12.0	0.0	1.0
-11111.111	800.0	100.0	100.0	0	0.0	0.0	0.058	1.0	98.5299	-9.628	1	2.0	1.0	12.0	0.0	1.0
-11111.111	800.0	100.0	100.0	0	0.0	0.0	0.054	1.0	98.600716	-9.628	1	2.0	1.0	12.0	0.0	1.0
-11111.111	800.0	100.0	100.0	0	0.0	0.0	0.051	1.0	98.68558	-9.734	1	2.0	1.0	12.0	0.0	1.0
-11111.111	800.0	100.0	100.0	0	0.0	0.0	0.048	1.0	98.68558	-9.924	1	2.0	1.0	12.0	0.0	1.0
-11111.111	800.0	100.0	100.0	0	0.0	0.0	0.046	1.0	98.39957	-9.924	1	2.0	1.0	12.0	0.0	1.0
-11111.111	800.0	100.0	100.0	0	0.0	0.0	0.043	1.0	98.0702	-10.087	1	2.0	1.0	12.0	0.0	1.0
-11111.111	800.0	100.0	100.0	0	0.0	0.0	0.04	1.0	98.0702	-10.087	1	2.0	1.0	12.0	0.0	1.0
-11111.111	800.0	100.0	100.0	0	0.0	0.0	0.038	1.0	97.733284	-10.161	1	2.0	1.0	12.0	0.0	1.0
-11111.111	800.0	100.0	100.0	0	0.0	0.0	0.035	1.0	97.928	-10.292	1	2.0	1.0	12.0	0.0	1.0
-11111.111	800.0	100.0	100.0	0	0.0	0.0	0.033	1.0	98.03345	-10.292	1	2.0	1.0	12.0	0.0	1.0
-11111.111	800.0	100.0	100.0	0	0.0	0.0	0.03	1.0	97.56298	-10.351	1	2.0	1.0	12.0	0.0	1.0
-11111.111	800.0	100.0	100.0	0	0.0	0.0	0.028	1.0	97.56298	-10.457	1	2.0	1.0	12.0	0.0	1.0
-11111.111	800.0	100.0	100.0	0	0.0	0.0	0.026	1.0	97.97802	-10.457	1	2.0	1.0	12.0	0.0	1.0
-11111.111	800.0	100.0	100.0	0	0.0	0.0	0.024	1.0	97.69509	-10.549	1	2.0	1.0	12.0	0.0	1.0
-11111.111	800.0	100.0	100.0	0	0.0	0.0	0.022	1.0	97.69509	-10.589	1	2.0	1.0	12.0	0.0	1.0
-11111.111	800.0	100.0	100.0	0	0.0	0.0	0.02	1.0	97.41777	-10.589	1	2.0	1.0	12.0	0.0	1.0
-11111.111	800.0	100.0	100.0	0	0.0	0.0	0.018	1.0	97.41777	-10.662	1	2.0	1.0	12.0	0.0	1.0
-11111.111	800.0	100.0	100.0	0	0.0	0.0	0.016	1.0	97.833145	-10.662	1	2.0	1.0	12.0	0.0	1.0
-11111.111	800.0	100.0	100.0	0	0.0	0.0	0.014	1.0	98.10643	-10.695	1	2.0	1.0	12.0	0.0	1.0
-11111.111	800.0	100.0	100.0	0	0.0	0.0	0.013	1.0	98.77259	-10.753	1	2.0	1.0	12.0	0.0	1.0
-11111.111	800.0	100.0	100.0	0	0.0	0.0	0.011	1.0	98.27074	-10.753	1	2.0	1.0	12.0	0.0	1.0
-11111.111	800.0	100.0	100.0	0	0.0	0.0	0.009	1.0	97.89659	-10.804	1	2.0	1.0	12.0	0.0	1.0
-11111.111	800.0	100.0	100.0	0	0.0	0.0	0.007	1.0	97.89659	-10.804	1	2.0	1.0	12.0	0.0	1.0
-11111.111	800.0	100.0	100.0	0	0.0	0.0	0.006	1.0	98.165016	-10.827	1	2.0	1.0	12.0	0.0	1.0
-11111.111	800.0	100.0	100.0	0	0.0	0.0	0.004	1.0	98.165016	-10.868	1	2.0	1.0	12.0	0.0	1.0
-11111.111	800.0	100.0	100.0	1	0.0	0.0	0.003	1.0	98.66467	-10.868	1	2.0	1.0	12.0	0.0	1.0
-11111.111	800.0	100.0	100.0	1	0.0	0.0	0.001	1.0	99.073746	-10.886	1	2.0	1.0	12.0	0.0	1.0
-11111.111	800.0	100.0	100.0	1	0.0	0.0	0.0	1.0	99.073746	-10.918	1	2.0	1.0	12.0	0.0	1.0
-11111.111	800.0	100.0	100.0	1	0.0	0.0	0.0	1.0	99.273544	-10.918	1	2.0	1.0	12.0	0.0	1.0
-11111.111	800.0	100.0	100.0	1	0.0	0.0	-0.002	1.0	99.47485	-10.933	1	2.0	1.0	12.0	0.0	1.0
-11111.111	800.0	100.0	100.0	1	0.0	0.0	-0.003	1.0	99.47485	-10.933	1	2.0	1.0	12.0	0.0	1.0
-11111.111	800.0	100.0	100.0	1	0.0	0.0	-0.004	1.0	98.730354	-10.96	1	2.0	1.0	12.0	0.0	1.0
-11111.111	800.0	100.0	100.0	1	0.0	0.0	-0.006	1.0	98.730354	-10.971	1	2.0	1.0	12.0	0.0	1.0
-11111.111	800.0	100.0	100.0	1	0.0	0.0	-0.007	1.0	98.967606	-10.971	1	2.0	1.0	12.0	0.0	1.0
-11111.111	800.0	100.0	100.0	1	0.0	0.0	-0.008	1.0	98.83272	-10.992	1	2.0	1.0	12.0	0.0	1.0
-11111.111	800.0	100.0	100.0	1	0.0	0.0	-0.01	1.0	98.83272	-11.01	1	2.0	1.0	12.0	0.0	1.0
-11111.111	800.0	100.0	100.0	0	0.0	0.0	-0.011	1.0	99.65257	-11.01	1	2.0	2.0	14.0	0.0	1.0
0.0	800.0	100.0	100.0	0	0.0	0.0	-0.012	1.0	98.8253	-11.018	1	2.0	2.0	0.0	0.0	1.0
0.0	800.0	100.0	100.0	0	0.0	0.0	-0.013	1.0	98.8253	-11.033	1	2.0	2.0	0.0	0.0	1.0
0.0	800.0	100.0	100.0	0	0.0	0.0	-0.015	1.0	98.312744	-11.033	1	2.0	2.0	0.0	0.0	1.0
0.0	800.0	100.0	100.0	0	0.0	0.0	-0.016	1.0	98.312744	-11.04	1	2.0	2.0	0.0	0.0	1.0
0.0	800.0	100.0	100.0	0	0.0	0.0	-0.017	1.0	97.23899	-11.04	1	2.0	2.0	0.0	0.0	1.0
0.0	800.0	100.0	100.0	0	0.0	0.0	-0.017	1.0	97.42976	-9.533	1	2.0	2.0	0.0	0.0	1.0
0.0	800.0	100.0	100.0	0	0.0	0.0	-0.017	1.0	97.42976	-8.859	1	2.0	2.0	0.0	0.0	1.0
0.0	800.0	100.0	100.0	0	0.0	0.0	-0.018	1.0	97.76128	-8.859	1	2.0	2.0	0.0	0.0	1.0
0.0	800.0	100.0	100.0	0	0.0	0.0	-0.018	1.0	97.84832	-7.652	1	2.0	2.0	0.0	0.0	1.0
0.0	800.0	100.0	100.0	0	0.0	0.0	-0.018	1.0	97.84832	-7.11	1	2.0	2.0	0.0	0.0	1.0
0.0	800.0	100.0	100.0	0	0.0	0.0	-0.018	1.0	96.72622	-7.11	1	2.0	2.0	0.0	0.0	1.0
0.0	800.0	100.0	100.0	0	0.0	0.0	-0.018	1.0	96.72622	-6.14	1	2.0	2.0	0.0	0.0	1.0
0.0	800.0	100.0	100.0	0	0.0	0.0	-0.018	1.0	96.3182	-6.14	1	2.0	2.0	0.0	0.0	1.0
0.0	800.0	100.0	100.0	0	0.0	0.0	-0.018	1.0	97.934685	-5.706	1	2.0	2.0	0.0	0.0	1.0
0.0	800.0	100.0	100.0	0	0.0	0.0	-0.017	1.0	97.934685	-4.928	1	2.0	2.0	0.0	0.0	1.0
0.0	800.0	100.0	100.0	0	0.0	0.0	-0.017	1.0	97.77043	-4.928	1	2.0	2.0	1.0	0.0	1.0
0.0	800.0	100.0	100.0	0	0.0	0.0	-0.016	1.0	97.56595	-4.255	0	2.0	2.0	0.0	0.0	1.0
0.0	800.0	100.0	100.0	0	0.0	0.0	-0.016	1.0	97.56595	-4.255	0	2.0	2.0	0.0	0.0	1.0
0.0	800.0	100.0	100.0	0	0.0	0.0	-0.015	1.0	97.39055	-3.954	0	2.0	2.0	0.0	0.0	1.0
0.0	800.0	100.0	100.0	0	0.0	0.0	-0.015	1.0	97.39055	-3.414	0	2.0	2.0	0.0	0.0	1.0
0.0	800.0	100.0	100.0	0	0.0	0.0	-0.014	1.0	97.46843	-3.414	0	2.0	2.0	0.0	0.0	1.0
0.0	800.0	100.0	100.0	0	0.0	0.0	-0.014	1.0	97.64828	-3.174	0	2.0	2.0	0.0	0.0	1.0
0.0	800.0	100.0	100.0	0	0.0	0.0	-0.013	1.0	97.09238	-2.74	0	2.0	2.0	0.0	0.0	1.0
0.0	800.0	100.0	100.0	0	0.0	0.0	-0.012	1.0	97.19416	-2.74	0	2.0	2.0	0.0	0.0	1.0
0.0	800.0	100.0	100.0	0	0.0	0.0	-0.011	1.0	97.19121	-2.546	0	2.0	2.0	0.0	0.0	1.0
0.0	800.0	100.0	100.0	0	0.0	0.0	-0.01	1.0	97.19121	-2.199	0	2.0	2.0	0.0	0.0	1.0
0.0	800.0	100.0	100.0	0	0.0	0.0	-0.009	1.0	97.24445	-2.199	0	2.0	2.0	0.0	0.0	1.0
0.0	800.0	100.0	100.0	0	0.0	0.0	-0.008	1.0	97.24445	-2.043	0	2.0	2.0	0.0	0.0	1.0
0.0	800.0	100.0	100.0	0	0.0	0.0	-0.007	1.0	96.734985	-2.043	0	2.0	2.0	0.0	0.0	1.0
0.0	800.0	100.0	100.0	0	0.0	0.0	-0.006	1.0	96.7509	-1.764	0	2.0	2.0	0.0	0.0	1.0
0.0	800.0	100.0	100.0	0	0.0	0.0	-0.004	1.0	96.7509	-1.523	0	2.0	2.0	0.0	0.0	1.0
0.0	800.0	100.0	100.0	0	0.0	0.0	-0.003	1.0	96.76851	-1.523	0	2.0	2.0	0.0	0.0	1.0
0.0	800.0	100.0	100.0	0	0.0	0.0	-0.001	1.0	97.075386	-1.416	0	2.0	2.0	0.0	0.0	1.0
0.0	800.0	100.0	100.0	0	0.0	0.0	0.0	1.0	97.075386	-1.222	0	2.0	2.0	0.0	0.0	1.0
0.0	800.0	100.0	100.0	0	0.0	0.0	0.001	1.0	96.18973	-1.222	0	2.0	2.0	0.0	0.0	1.0
0.0	800.0	100.0	100.0	0	0.0	0.0	0.003	1.0	96.18973	-1.136	0	2.0	2.0	0.0	0.0	1.0
0.0	800.0	100.0	100.0	0	0.0	0.0	0.005	1.0	96.44035	-1.136	0	2.0	2.0	0.0	0.0	1.0
0.0	800.0	100.0	100.0	0	0.0	0.0	0.008	1.0	96.91064	-0.981	0	2.0	2.0	0.0	0.0	1.0
0.0	800.0	100.0	100.0	0	0.0	0.0	0.01	1.0	96.91064	-0.911	0	2.0	2.0	0.0	0.0	1.0
0.0	800.0	100.0	100.0	0	0.0	0.0	0.012	1.0	97.107414	-0.911	0	2.0	2.0	0.0	0.0	1.0
0.0	800.0	100.0	100.0	0	0.0	0.0	0.014	1.0	96.89133	-0.787	0	2.0	2.0	0.0	0.0	1.0
0.0	800.0	100.0	100.0	0	0.0	0.0	0.016	1.0	96.89133	-0.787	0	2.0	2.0	0.0	0.0	1.0
0.0	800.0	100.0	100.0	0	0.0	0.0	0.019	1.0	96.60146	-0.731	0	2.0	2.0	0.0	0.0	1.0
0.0	800.0	100.0	100.0	0	0.0	0.0	0.021	1.0	96.60146	-0.631	0	2.0	2.0	0.0	0.0	1.0
0.0	800.0	100.0	100.0	0	0.0	0.0	0.023	1.0	96.91045	-0.631	0	2.0	2.0	0.0	0.0	1.0
0.0	800.0	100.0	100.0	0	0.0	0.0	0.026	1.0	97.28804	-0.545	0	2.0	2.0	0.0	0.0	1.0
0.0	800.0	100.0	100.0	0	0.0	0.0	0.028	1.0	97.28804	-0.506	0	2.0	2.0	0.0	0.0	1.0
0.0	800.0	100.0	100.0	0	0.0	0.0	0.03	1.0	96.07243	-0.506	0	2.0	2.0	0.0	0.0	1.0
0.0	800.0	100.0	100.0	0	0.0	0.0	0.032	1.0	96.56978	-0.437	0	2.0	2.0	0.0	0.0	1.0
0.0	800.0	100.0	100.0	0	0.0	0.0	0.033	1.0	96.56978	-0.406	0	2.0	2.0	0.0	0.0	1.0
0.0	800.0	100.0	100.0	0	0.0	0.0	0.035	1.0	95.73175	-0.406	0	2.0	2.0	0.0	0.0	1.0
0.0	800.0	100.0	100.0	0	0.0	0.0	0.037	1.0	95.73175	-0.35	0	2.0	2.0	0.0	0.0	1.0
0.0	800.0	100.0	100.0	0	0.0	0.0	0.039	1.0	95.822334	-0.35	0	2.0	2.0	0.0	0.0	1.0
0.0	800.0	100.0	100.0	0	0.0	0.0	0.04	1.0	96.11505	-0.325	0	2.0	2.0	0.0	0.0	1.0
0.0	800.0	100.0	100.0	0	0.0	0.0	0.042	1.0	96.11505	-0.281	0	2.0	2.0	0.0	0.0	1.0
0.0	800.0	100.0	100.0	0	0.0	0.0	0.044	1.0	96.60168	-0.281	0	2.0	2.0	0.0	0.0	1.0
0.0	800.0	100.0	100.0	0	0.0	0.0	0.045	1.0	96.27106	-0.261	0	2.0	2.0	0.0	0.0	1.0
0.0	800.0	100.0	100.0	0	0.0	0.0	0.046	1.0	96.27106	-0.261	0	2.0	2.0	0.0	0.0	1.0
0.0	800.0	100.0	100.0	0	0.0	0.0	0.047	1.0	95.465935	-0.225	0	2.0	2.0	0.0	0.0	1.0
0.0	800.0	100.0	100.0	0	0.0	0.0	0.049	1.0	95.465935	-0.209	0	2.0	2.0	0.0	0.0	1.0
0.0	800.0	100.0	100.0	0	0.0	0.0	0.05	1.0	95.44534	-0.209	0	2.0	2.0	0.0	0.0	1.0
0.0	800.0	100.0	100.0	0	0.0	0.0	0.051	1.0	96.128296	-0.18	0	2.0	2.0	0.0	0.0	1.0
0.0	800.0	100.0	100.0	0	0.0	0.0	0.052	1.0	96.128296	-0.168	0	2.0	2.0	0.0	0.0	1.0
0.0	800.0	100.0	100.0	0	0.0	0.0	0.054	1.0	96.028175	-0.168	0	2.0	2.0	0.0	0.0	1.0
0.0	800.0	100.0	100.0	0	0.0	0.0	0.055	1.0	96.090904	-0.144	0	2.0	2.0	0.0	0.0	1.0
0.0	800.0	100.0	100.0	0	0.0	0.0	0.057	1.0	96.090904	-0.144	0	2.0	2.0	0.0	0.0	1.0
0.0	800.0	100.0	100.0	0	0.0	0.0	0.058	1.0	96.68521	-0.134	0	2.0	2.0	0.0	0.0	1.0
0.0	800.0	100.0	100.0	0	0.0	0.0	0.059	1.0	96.68521	-0.116	0	2.0	2.0	0.0	0.0	1.0
0.0	800.0	100.0	100.0	0	0.0	0.0	0.061	1.0	96.32682	-0.116	0	2.0	2.0	0.0	0.0	1.0
0.0	800.0	100.0	100.0	0	0.0	0.0	0.062	1.0	97.01807	-0.107	0	2.0	2.0	0.0	0.0	1.0
0.0	800.0	100.0	100.0	0	0.0	0.0	0.064	1.0	97.01807	-0.093	0	2.0	2.0	0.0	0.0	1.0
0.0	800.0	100.0	100.0	0	0.0	0.0	0.065	1.0	96.86058	-0.093	0	2.0	2.0	0.0	0.0	1.0
0.0	800.0	100.0	100.0	0	0.0	0.0	0.067	1.0	96.83551	-0.08	0	2.0	2.0	0.0	0.0	1.0
0.0	800.0	100.0	100.0	0	0.0	0.0	0.069	1.0	96.83551	-0.08	0	2.0	2.0	0.0	0.0	1.0
0.0	800.0	100.0	100.0	0	0.0	0.0	0.07	1.0	96.91069	-0.074	0	2.0	2.0	0.0	0.0	1.0
0.0	800.0	100.0	100.0	0	0.0	0.0	0.072	1.0	96.91069	-0.064	0	2.0	2.0	0.0	0.0	1.0
0.0	800.0	100.0	100.0	0	0.0	0.0	0.074	1.0	95.99481	-0.064	0	2.0	2.0	0.0	0.0	1.0
0.0	800.0	100.0	100.0	0	0.0	0.0	0.076	1.0	96.302925	-0.059	0	2.0	2.0	0.0	0.0	1.0
0.0	800.0	100.0	100.0	0	0.0	0.0	0.077	1.0	96.53687	-0.055	0	2.0	2.0	0.0	0.0	1.0
0.0	800.0	100.0	100.0	0	0.0	0.0	0.079	1.0	96.86692	-0.055	0	2.0	2.0	0.0	0.0	1.0
0.0	800.0	100.0	100.0	0	0.0	0.0	0.081	1.0	96.96853	-0.047	0	2.0	2.0	0.0	0.0	1.0
0.0	800.0	100.0	100.0	0	0.0	0.0	0.082	1.0	96.96853	-0.047	0	2.0	2.0	0.0	0.0	1.0
0.0	800.0	100.0	100.0	0	0.0	0.0	0.084	1.0	96.692406	-0.04	0	2.0	2.0	0.0	0.0	1.0
0.0	800.0	100.0	100.0	0	0.0	0.0	0.086	1.0	96.692406	-0.037	0	2.0	2.0	0.0	0.0	1.0
0.0	800.0	100.0	100.0	0	0.0	0.0	0.087	1.0	97.9433	-0.037	0	2.0	2.0	0.0	0.0	1.0
0.0	800.0	100.0	100.0	0	0.0	0.0	0.089	1.0	98.390945	-0.032	0	2.0	2.0	0.0	0.0	1.0
0.0	800.0	100.0	100.0	0	0.0	0.0	0.091	1.0	98.390945	-0.03	0	2.0	2.0	0.0	0.0	1.0
0.0	800.0	100.0	100.0	0	0.0	0.0	0.092	1.0	98.195145	-0.03	0	2.0	2.0	0.0	0.0	1.0
0.0	800.0	100.0	100.0	0	0.0	0.0	0.094	1.0	98.28538	-0.026	0	2.0	2.0	0.0	0.0	1.0
0.0	800.0	100.0	100.0	0	0.0	0.0	0.095	1.0	98.04006	-0.026	0	2.0	2.0	0.0	0.0	1.0
0.0	800.0	100.0	100.0	0	0.0	0.0	0.097	1.0	98.100296	-0.022	0	2.0	2.0	0.0	0.0	1.0
0.0	800.0	100.0	100.0	0	0.0	0.0	0.098	1.0	98.100296	-0.02	0	2.0	2.0	0.0	0.0	1.0
0.0	800.0	100.0	100.0	0	0.0	0.0	0.099	1.0	97.856636	-0.02	0	2.0	2.0	0.0	0.0	1.0
0.0	800.0	100.0	100.0	0	0.0	0.0	0.101	1.0	97.59896	-0.017	0	2.0	2.0	0.0	0.0	1.0
0.0	800.0	100.0	100.0	0	0.0	0.0	0.102	1.0	97.59896	-0.016	0	2.0	2.0	0.0	0.0	1.0
0.0	800.0	100.0	100.0	0	0.0	0.0	0.104	1.0	97.79656	-0.016	0	2.0	2.0	0.0	0.0	1.0
0.0	800.0	100.0	100.0	0	0.0	0.0	0.105	1.0	100.039085	-0.014	0	2.0	2.0	0.0	0.0	1.0
0.0	800.0	100.0	100.0	0	0.0	0.0	0.106	1.0	100.039085	-0.014	0	2.0	2.0	0.0	0.0	1.0
0.0	800.0	100.0	100.0	0	0.0	0.0	0.108	1.0	99.43117	-0.012	0	2.0	2.0	0.0	0.0	1.0
0.0	800.0	100.0	100.0	0	0.0	0.0	0.109	1.0	99.43117	-0.011	0	2.0	2.0	0.0	0.0	1.0
0.0	800.0	100.0	100.0	0	0.0	0.0	0.111	1.0	99.267426	-0.011	0	2.0	2.0	0.0	0.0	1.0
0.0	800.0	100.0	100.0	0	0.0	0.0	0.112	1.0	99.11945	-0.009	0	2.0	2.0	0.0	0.0	1.0
0.0	800.0	100.0	100.0	0	0.0	0.0	0.114	1.0	99.11945	-0.008	0	2.0	2.0	0.0	0.0	1.0
0.0	800.0	100.0	100.0	0	0.0	0.0	0.115	1.0	99.727135	-0.008	0	2.0	2.0	0.0	0.0	1.0
0.0	800.0	100.0	100.0	0	0.0	0.0	0.117	1.0	98.51227	-0.007	0	2.0	2.0	0.0	0.0	1.0
0.0	800.0	100.0	100.0	0	0.0	0.0	0.118	1.0	98.51227	-0.007	0	2.0	2.0	0.0	0.0	1.0
0.0	800.0	100.0	100.0	0	0.0	0.0	0.12	1.0	97.95373	-0.006	0	2.0	2.0	0.0	0.0	1.0
0.0	800.0	100.0	100.0	0	0.0	0.0	0.122	1.0	97.836426	-0.005	0	2.0	2.0	0.0	0.0	1.0
0.0	800.0	100.0	100.0	0	0.0	0.0	0.123	1.0	97.96829	-0.005	0	2.0	2.0	0.0	0.0	1.0
0.0	800.0	100.0	100.0	0	0.0	0.0	0.125	1.0	98.4107	-0.005	0	2.0	2.0	0.0	0.0	1.0
0.0	800.0	100.0	100.0	0	0.0	0.0	0.127	1.0	98.4107	-0.004	0	2.0	2.0	0.0	0.0	1.0
0.0	800.0	100.0	100.0	0	0.0	0.0	0.128	1.0	98.48334	-0.004	0	2.0	2.0	0.0	0.0	1.0
0.0	800.0	100.0	100.0	0	0.0	0.0	0.13	1.0	97.80034	-0.003	0	2.0	2.0	0.0	0.0	1.0
0.0	800.0	100.0	100.0	0	0.0	0.0	0.132	1.0	97.80034	-0.003	0	2.0	2.0	0.0	0.0	1.0
0.0	800.0	100.0	100.0	0	0.0	0.0	0.133	1.0	98.04255	-0.003	0	2.0	2.0	0.0	0.0	1.0
0.0	800.0	100.0	100.0	0	0.0	0.0	0.135	1.0	98.04255	-0.002	0	2.0	2.0	0.0	0.0	1.0
0.0	800.0	100.0	100.0	0	0.0	0.0	0.136	1.0	98.01634	-0.002	0	2.0	2.0	0.0	0.0	1.0
0.0	800.0	100.0	100.0	0	0.0	0.0	0.138	1.0	97.91791	-0.002	0	2.0	2.0	0.0	0.0	1.0
0.0	800.0	100.0	100.0	0	0.0	0.0	0.14	1.0	98.15204	-0.001	0	2.0	2.0	0.0	0.0	1.0
0.0	800.0	100.0	100.0	0	0.0	0.0	0.141	1.0	97.73484	-0.001	0	2.0	2.0	0.0	0.0	1.0
0.0	800.0	100.0	100.0	0	0.0	0.0	0.142	1.0	97.58039	-0.001	0	2.0	2.0	0.0	0.0	1.0
0.0	800.0	100.0	100.0	0	0.0	0.0	0.144	1.0	97.37938	-0.001	0	2.0	2.0	0.0	0.0	1.0
0.0	800.0	100.0	100.0	0	0.0	0.0	0.145	1.0	96.87157	-0.001	0	2.0	2.0	0.0	0.0	1.0
0.0	800.0	100.0	100.0	0	0.0	0.0	0.146	1.0	96.87157	-0.001	0	2.0	2.0	0.0	0.0	1.0
0.0	800.0	100.0	100.0	0	0.0	0.0	0.148	1.0	96.66209	-0.001	0	2.0	2.0	0.0	0.0	1.0
0.0	800.0	100.0	100.0	0	0.0	0.0	0.149	1.0	96.31938	0.0	0	2.0	2.0	0.0	0.0	1.0
0.0	800.0	100.0	100.0	0	0.0	0.0	0.15	1.0	96.31938	0.0	0	2.0	2.0	0.0	0.0	1.0
0.0	800.0	100.0	100.0	0	0.0	0.0	0.151	1.0	96.24621	0.0	0	2.0	2.0	0.0	0.0	1.0
0.0	800.0	100.0	100.0	0	0.0	0.0	0.152	1.0	96.24621	0.0	0	2.0	2.0	0.0	0.0	1.0
0.0	800.0	100.0	100.0	0	0.0	0.0	0.153	1.0	95.95816	0.0	0	2.0	2.0	0.0	0.0	1.0
0.0	800.0	100.0	100.0	0	0.0	0.0	0.154	1.0	97.945404	0.0	0	2.0	2.0	0.0	0.0	1.0
0.0	800.0	100.0	100.0	0	0.0	0.0	0.155	1.0	97.945404	0.0	0	2.0	2.0	0.0	0.0	1.0
0.0	800.0	100.0	100.0	0	0.0	0.0	0.156	1.0	97.5179	0.0	0	2.0	2.0	0.0	0.0	1.0
0.0	800.0	100.0	100.0	0	0.0	0.0	0.157	1.0	96.92345	0.0	0	2.0	2.0	0.0	0.0	1.0
0.0	800.0	100.0	100.0	0	0.0	0.0	0.157	1.0	96.92345	0.0	0	2.0	2.0	0.0	0.0	1.0
0.0	800.0	100.0	100.0	0	0.0	0.0	0.158	1.0	97.26404	0.0	0	2.0	2.0	0.0	0.0	1.0
0.0	800.0	100.0	100.0	0	0.0	0.0	0.158	1.0	97.284515	0.0	0	2.0	2.0	0.0	0.0	1.0
0.0	800.0	100.0	100.0	0	0.0	0.0	0.159	1.0	96.8968	0.0	0	2.0	2.0	0.0	0.0	1.0
0.0	800.0	100.0	100.0	0	0.0	0.0	0.159	1.0	97.39517	0.0	0	2.0	2.0	0.0	0.0	1.0
0.0	800.0	100.0	100.0	0	0.0	0.0	0.159	1.0	96.93002	0.0	0	2.0	2.0	0.0	0.0	1.0
0.0	800.0	100.0	100.0	0	0.0	0.0	0.16	1.0	96.9839	0.0	0	2.0	2.0	0.0	0.0	1.0
0.0	800.0	100.0	100.0	0	0.0	0.0	0.16	1.0	97.41647	0.0	0	2.0	2.0	0.0	0.0	1.0
0.0	800.0	100.0	100.0	0	0.0	0.0	0.16	1.0	97.41647	0.0	0	2.0	2.0	0.0	0.0	1.0
0.0	800.0	100.0	100.0	0	0.0	0.0	0.16	1.0	98.49614	0.0	0	2.0	2.0	0.0	0.0	1.0
0.0	800.0	100.0	100.0	0	0.0	0.0	0.16	1.0	98.49614	0.0	0	2.0	2.0	0.0	0.0	1.0
0.0	800.0	100.0	100.0	0	0.0	0.0	0.16	1.0	97.12885	0.0	0	2.0	2.0	0.0	0.0	1.0
0.0	800.0	100.0	100.0	0	0.0	0.0	0.16	1.0	96.68088	0.0	0	2.0	2.0	0.0	0.0	1.0
0.0	800.0	100.0	100.0	0	0.0	0.0	0.16	1.0	96.68088	0.0	0	2.0	2.0	0.0	0.0	1.0
0.0	800.0	100.0	100.0	0	0.0	0.0	0.159	1.0	96.39134	0.0	0	2.0	2.0	8.0	0.0	1.0
0.0	800.0	100.0	100.0	0	0.0	0.0	0.159	1.0	95.74826	0.0	0	2.0	2.0	11.0	0.0	1.0
0.0	800.0	100.0	100.0	0	0.0	0.0	0.158	1.0	95.74826	0.0	0	2.0	2.0	11.0	0.0	1.0
-9722.223	700.0	100.0	100.0	0	0.0	0.0	0.158	1.0	97.456375	0.0	0	2.0	2.0	11.0	0.0	1.0
-9722.223	700.0	100.0	100.0	0	0.0	0.0	0.157	1.0	97.456375	0.0	0	2.0	2.0	11.0	0.0	1.0
-9722.223	700.0	100.0	100.0	0	0.0	0.0	0.156	1.0	97.411514	0.0	0	2.0	2.0	11.0	0.0	1.0
-9722.223	700.0	100.0	100.0	0	0.0	0.0	0.155	1.0	96.911964	-0.687	0	2.0	2.0	11.0	0.0	1.0
-9722.223	700.0	100.0	100.0	0	0.0	0.0	0.153	1.0	96.911964	-1.327	0	2.0	2.0	11.0	0.0	1.0
-9722.223	700.0	100.0	100.0	0	0.0	0.0	0.152	1.0	97.04274	-1.327	0	2.0	2.0	12.0	0.0	1.0
-9722.223	700.0	100.0	100.0	0	0.0	0.0	0.15	1.0	96.759254	-2.474	0	2.0	2.0	12.0	0.0	1.0
-9722.223	700.0	100.0	100.0	0	0.0	0.0	0.148	1.0	96.759254	-2.987	0	2.0	2.0	12.0	0.0	1.0
-9722.223	700.0	100.0	100.0	0	0.0	0.0	0.145	1.0	97.07483	-2.987	0	2.0	2.0	12.0	0.0	1.0
-9722.223	700.0	100.0	100.0	0	0.0	0.0	0.143	1.0	97.07483	-3.907	0	2.0	2.0	12.0	0.0	1.0
-9722.223	700.0	100.0	100.0	0	0.0	0.0	0.141	1.0	96.806	-3.907	0	2.0	2.0	12.0	0.0	1.0
-9722.223	700.0	100.0	100.0	0	0.0	0.0	0.138	1.0	96.58762	-4.702	0	2.0	2.0	12.0	0.0	1.0
-9722.223	700.0	100.0	100.0	0	0.0	0.0	0.135	1.0	96.58762	-5.058	0	2.0	2.0	12.0	0.0	1.0
-9722.223	700.0	100.0	100.0	0	0.0	0.0	0.132	1.0	96.414444	-5.058	0	2.0	2.0	12.0	0.0	1.0
-9722.223	700.0	100.0	100.0	0	0.0	0.0	0.129	1.0	97.03842	-5.697	0	2.0	2.0	12.0	0.0	1.0
-9722.223	700.0	100.0	100.0	0	0.0	0.0	0.126	1.0	97.03842	-5.697	0	2.0	2.0	12.0	0.0	1.0
-9722.223	700.0	100.0	100.0	0	0.0	0.0	0.123	1.0	97.34542	-5.981	0	2.0	2.0	12.0	0.0	1.0
-9722.223	700.0	100.0	100.0	0	0.0	0.0	0.12	1.0	97.89766	-6.493	0	2.0	2.0	12.0	0.0	1.0
-9722.223	700.0	100.0	100.0	0	0.0	0.0	0.116	1.0	98.38537	-6.493	0	2.0	2.0	12.0	0.0	1.0
-9722.223	700.0	100.0	100.0	0	0.0	0.0	0.113	1.0	97.628006	-6.935	0	2.0	2.0	12.0	0.0	1.0
-9722.223	700.0	100.0	100.0	0	0.0	0.0	0.109	1.0	97.628006	-7.133	0	2.0	2.0	12.0	0.0	1.0
-9722.223	700.0	100.0	100.0	0	0.0	0.0	0.106	1.0	97.558754	-7.133	0	2.0	2.0	12.0	0.0	1.0
-9722.223	700.0	100.0	100.0	0	0.0	0.0	0.102	1.0	97.77333	-7.488	0	2.0	2.0	12.0	0.0	1.0
-9722.223	700.0	100.0	100.0	0	0.0	0.0	0.099	1.0	97.77333	-7.647	0	2.0	2.0	12.0	0.0	1.0
-9722.223	700.0	100.0	100.0	0	0.0	0.0	0.095	1.0	97.42063	-7.647	0	2.0	2.0	12.0	0.0	1.0
-9722.223	700.0	100.0	100.0	0	0.0	0.0	0.092	1.0	97.42063	-7.931	0	2.0	2.0	12.0	0.0	1.0
-9722.223	700.0	100.0	100.0	0	0.0	0.0	0.088	1.0	96.765785	-7.931	0	2.0	2.0	12.0	0.0	1.0
-9722.223	700.0	100.0	100.0	0	0.0	0.0	0.084	1.0	97.20998	-8.059	0	2.0	2.0	12.0	0.0	1.0
-9722.223	700.0	100.0	100.0	0	0.0	0.0	0.081	1.0	98.097786	-8.177	0	2.0	2.0	12.0	0.0	1.0
-9722.223	700.0	100.0	100.0	0	0.0	0.0	0.077	1.0	98.271736	-8.177	0	2.0	2.0	12.0	0.0	1.0
-9722.223	700.0	100.0	100.0	0	0.0	0.0	0.074	1.0	99.16911	-8.39	0	2.0	2.0	12.0	0.0	1.0
-9722.223	700.0	100.0	100.0	0	0.0	0.0	0.07	1.0	99.16911	-8.39	0	2.0	2.0	12.0	0.0	1.0
-9722.223	700.0	100.0	100.0	0	0.0	0.0	0.067	1.0	99.07594	-8.485	0	2.0	2.0	12.0	0.0	1.0
-9722.223	700.0	100.0	100.0	0	0.0	0.0	0.064	1.0	99.07594	-8.655	0	2.0	2.0	12.0	0.0	1.0
-9722.223	700.0	100.0	100.0	0	0.0	0.0	0.061	1.0	98.53805	-8.655	0	2.0	2.0	12.0	0.0	1.0
-9722.223	700.0	100.0	100.0	0	0.0	0.0	0.058	1.0	98.35751	-8.802	0	2.0	2.0	12.0	0.0	1.0
-9722.223	700.0	100.0	100.0	0	0.0	0.0	0.055	1.0	98.35751	-8.931	0	2.0	2.0	12.0	0.0	1.0
-9722.223	700.0	100.0	100.0	0	0.0	0.0	0.052	1.0	97.47898	-8.931	0	2.0	2.0	12.0	0.0	1.0
-9722.223	700.0	100.0	100.0	0	0.0	0.0	0.049	1.0	98.323	-8.986	0	2.0	2.0	12.0	0.0	1.0
-9722.223	700.0	100.0	100.0	0	0.0	0.0	0.047	1.0	98.323	-9.088	0	2.0	2.0	12.0	0.0	1.0
-9722.223	700.0	100.0	100.0	0	0.0	0.0	0.044	1.0	98.14501	-9.088	0	2.0	2.0	12.0	0.0	1.0
-9722.223	700.0	100.0	100.0	0	0.0	0.0	0.042	1.0	98.14501	-9.134	0	2.0	2.0	12.0	0.0	1.0
-9722.223	700.0	100.0	100.0	0	0.0	0.0	0.04	1.0	97.49705	-9.134	0	2.0	2.0	12.0	0.0	1.0
-9722.223	700.0	100.0	100.0	0	0.0	0.0	0.038	1.0	97.49192	-9.216	0	2.0	2.0	12.0	0.0	1.0
-9722.223	700.0	100.0	100.0	0	0.0	0.0	0.036	1.0	97.49192	-9.253	0	2.0	2.0	12.0	0.0	1.0
-9722.223	700.0	100.0	100.0	0	0.0	0.0	0.034	1.0	97.627754	-9.253	0	2.0	2.0	12.0	0.0	1.0
-9722.223	700.0	100.0	100.0	0	0.0	0.0	0.032	1.0	97.6314	-9.318	0	2.0	2.0	12.0	0.0	1.0
-9722.223	700.0	100.0	100.0	0	0.0	0.0	0.03	1.0	97.6314	-9.375	0	2.0	2.0	12.0	0.0	1.0
-9722.223	700.0	100.0	100.0	0	0.0	0.0	0.028	1.0	96.4133	-9.375	0	2.0	2.0	12.0	0.0	1.0
-9722.223	700.0	100.0	100.0	0	0.0	0.0	0.026	1.0	96.4133	-9.4	0	2.0	2.0	12.0	0.0	1.0
-9722.223	700.0	100.0	100.0	0	0.0	0.0	0.024	1.0	96.14029	-9.4	0	2.0	2.0	12.0	0.0	1.0
-9722.223	700.0	100.0	100.0	0	0.0	0.0	0.022	1.0	97.04675	-9.446	0	2.0	2.0	12.0	0.0	1.0
-9722.223	700.0	100.0	100.0	0	0.0	0.0	0.02	1.0	97.04675	-9.466	0	2.0	2.0	12.0	0.0	1.0
-9722.223	700.0	100.0	100.0	1	0.0	0.0	0.018	1.0	96.69145	-9.466	0	2.0	2.0	12.0	0.0	1.0
-9722.223	700.0	100.0	100.0	1	0.0	0.0	0.017	1.0	96.53772	-9.503	0	2.0	2.0	12.0	0.0	1.0
-9722.223	700.0	100.0	100.0	1	0.0	0.0	0.015	1.0	96.53772	-9.519	0	2.0	2.0	12.0	0.0	1.0
-9722.223	700.0	100.0	100.0	1	0.0	0.0	0.013	1.0	96.65561	-9.519	0	2.0	2.0	12.0	0.0	1.0
-9722.223	700.0	100.0	100.0	1	0.0	0.0	0.011	1.0	96.65561	-9.549	0	2.0	2.0	12.0	0.0	1.0
-9722.223	700.0	100.0	100.0	1	0.0	0.0	0.009	1.0	96.86881	-9.549	0	2.0	2.0	12.0	0.0	1.0
-9722.223	700.0	100.0	100.0	1	0.0	0.0	0.007	1.0	97.72107	-9.562	0	2.0	2.0	12.0	0.0	1.0
-9722.223	700.0	100.0	100.0	1	0.0	0.0	0.005	1.0	97.25337	-9.585	0	2.0	2.0	12.0	0.0	1.0
-9722.223	700.0	100.0	100.0	1	0.0	0.0	0.004	1.0	96.6544	-9.585	0	2.0	2.0	12.0	0.0	1.0
-9722.223	700.0	100.0	100.0	1	0.0	0.0	0.002	1.0	96.29338	-9.596	0	2.0	2.0	12.0	0.0	1.0
-9722.223	700.0	100.0	100.0	1	0.0	0.0	0.0	1.0	96.727325	-9.615	0	2.0	2.0	12.0	0.0	1.0
-9722.223	700.0	100.0	100.0	1	0.0	0.0	-0.001	1.0	96.771614	-9.615	0	2.0	2.0	12.0	0.0	1.0
-9722.223	700.0	100.0	100.0	1	0.0	0.0	-0.002	1.0	96.771614	-9.623	0	2.0	2.0	12.0	0.0	1.0
-9722.223	700.0	100.0	100.0	1	0.0	0.0	-0.004	1.0	97.42691	-9.623	0	2.0	2.0	12.0	0.0	1.0
-9722.223	700.0	100.0	100.0	1	0.0	0.0	-0.006	1.0	96.896576	-9.639	0	2.0	2.0	12.0	0.0	1.0
-9722.223	700.0	100.0	100.0	1	0.0	0.0	-0.007	1.0	96.896576	-9.651	0	2.0	2.0	12.0	0.0	1.0
-9722.223	700.0	100.0	100.0	1	0.0	0.0	-0.009	1.0	96.17606	-9.651	0	2.0	2.0	13.0	0.0	1.0
0.0	700.0	100.0	100.0	0	0.0	0.0	-0.011	1.0	96.0243	-9.657	0	2.0	3.0	0.0	0.0	1.0
0.0	700.0	100.0	100.0	0	0.0	0.0	-0.012	1.0	96.0243	-9.663	0	2.0	3.0	0.0	0.0	1.0
0.0	700.0	100.0	100.0	0	0.0	0.0	-0.013	1.0	96.970436	-9.663	0	2.0	3.0	0.0	0.0	1.0
0.0	700.0	100.0	100.0	0	0.0	0.0	-0.015	1.0	96.970436	-9.672	0	2.0	3.0	0.0	0.0	1.0
0.0	700.0	100.0	100.0	0	0.0	0.0	-0.016	1.0	97.51538	-9.672	0	2.0	3.0	0.0	0.0	1.0
0.0	700.0	100.0	100.0	0	0.0	0.0	-0.017	1.0	97.37567	-8.353	0	2.0	3.0	0.0	0.0	1.0
0.0	700.0	100.0	100.0	0	0.0	0.0	-0.017	1.0	97.37567	-7.762	0	2.0	3.0	0.0	0.0	1.0
0.0	700.0	100.0	100.0	0	0.0	0.0	-0.018	1.0	96.783745	-7.762	0	2.0	3.0	0.0	0.0	1.0
0.0	700.0	100.0	100.0	0	0.0	0.0	-0.018	1.0	97.54081	-6.704	0	2.0	3.0	0.0	0.0	1.0
0.0	700.0	100.0	100.0	0	0.0	0.0	-0.019	1.0	97.54081	-6.23	0	2.0	3.0	0.0	0.0	1.0
0.0	700.0	100.0	100.0	0	0.0	0.0	-0.019	1.0	97.83001	-6.23	0	2.0	3.0	0.0	0.0	1.0
0.0	700.0	100.0	100.0	0	0.0	0.0	-0.02	1.0	97.83001	-5.379	0	2.0	3.0	0.0	0.0	1.0
0.0	700.0	100.0	100.0	0	0.0	0.0	-0.02	1.0	98.184326	-5.379	0	2.0	3.0	0.0	0.0	1.0
0.0	700.0	100.0	100.0	0	0.0	0.0	-0.02	1.0	98.23027	-4.645	0	2.0	3.0	0.0	0.0	1.0
0.0	700.0	100.0	100.0	0	0.0	0.0	-0.02	1.0	98.23027	-4.317	0	2.0	3.0	0.0	0.0	1.0
0.0	700.0	100.0	100.0	0	0.0	0.0	-0.019	1.0	97.712296	-4.317	0	2.0	3.0	1.0	0.0	1.0
0.0	700.0	100.0	100.0	0	0.0	0.0	-0.019	1.0	98.11159	-3.728	1	2.0	3.0	4.0	0.0	1.0
0.0	700.0	100.0	100.0	0	0.0	0.0	-0.019	1.0	98.11159	-3.464	1	2.0	3.0	4.0	0.0	1.0
12500.001	900.0	100.0	100.0	0	0.0	0.0	-0.018	1.0	98.59044	-3.464	1	2.0	3.0	4.0	0.0	1.0
12500.001	900.0	100.0	100.0	0	0.0	0.0	-0.018	1.0	98.59044	-2.991	1	2.0	3.0	4.0	0.0	1.0
12500.001	900.0	100.0	100.0	0	0.0	0.0	-0.017	1.0	99.204575	-2.991	1	2.0	3.0	4.0	0.0	1.0
12500.001	900.0	100.0	100.0	0	0.0	0.0	-0.017	1.0	97.97792	-2.78	1	2.0	3.0	4.0	0.0	1.0
12500.001	900.0	100.0	100.0	0	0.0	0.0	-0.016	1.0	97.97792	-0.693	1	2.0	3.0	4.0	0.0	1.0
12500.001	900.0	100.0	100.0	0	0.0	0.0	-0.015	1.0	97.46175	-0.693	1	2.0	3.0	4.0	0.0	1.0
12500.001	900.0	100.0	100.0	0	0.0	0.0	-0.014	1.0	98.08338	0.238	1	2.0	3.0	4.0	0.0	1.0
12500.001	900.0	100.0	100.0	0	0.0	0.0	-0.012	1.0	98.08338	1.914	1	2.0	3.0	4.0	0.0	1.0
12500.001	900.0	100.0	100.0	0	0.0	0.0	-0.011	1.0	98.247826	1.914	1	2.0	3.0	4.0	0.0	1.0
12500.001	900.0	100.0	100.0	0	0.0	0.0	-0.009	1.0	98.247826	3.359	1	2.0	3.0	4.0	0.0	1.0
12500.001	900.0	100.0	100.0	0	0.0	0.0	-0.007	1.0	98.45459	3.359	1	2.0	3.0	4.0	0.0	1.0
12500.001	900.0	100.0	100.0	0	0.0	0.0	-0.006	1.0	98.59981	4.008	1	2.0	3.0	5.0	0.0	1.0
12500.001	900.0	100.0	100.0	0	0.0	0.0	-0.004	1.0	98.59981	5.168	1	2.0	3.0	5.0	0.0	1.0
12500.001	900.0	100.0	100.0	0	0.0	0.0	-0.002	1.0	97.50721	5.168	1	2.0	3.0	5.0	0.0	1.0
12500.001	900.0	100.0	100.0	0	0.0	0.0	0.0	1.0	97.19025	5.687	1	2.0	3.0	5.0	0.0	1.0
12500.001	900.0	100.0	100.0	0	0.0	0.0	0.002	1.0	97.19025	6.618	1	2.0	3.0	5.0	0.0	1.0
12500.001	900.0	100.0	100.0	0	0.0	0.0	0.005	1.0	96.72657	6.618	1	2.0	3.0	5.0	0.0	1.0
12500.001	900.0	100.0	100.0	0	0.0	0.0	0.007	1.0	96.72657	7.035	1	2.0	3.0	5.0	0.0	1.0
12500.001	900.0	100.0	100.0	0	0.0	0.0	0.01	1.0	98.047676	7.035	1	2.0	3.0	5.0	0.0	1.0
12500.001	900.0	100.0	100.0	0	0.0	0.0	0.013	1.0	97.66299	7.783	1	2.0	3.0	5.0	0.0	1.0
12500.001	900.0	100.0	100.0	0	0.0	0.0	0.016	1.0	97.66299	8.429	1	2.0	3.0	5.0	0.0	1.0
12500.001	900.0	100.0	100.0	0	0.0	0.0	0.019	1.0	97.63174	8.429	1	2.0	3.0	5.0	0.0	1.0
12500.001	900.0	100.0	100.0	0	0.0	0.0	0.022	1.0	97.790924	8.719	1	2.0	3.0	5.0	0.0	1.0
12500.001	900.0	100.0	100.0	0	0.0	0.0	0.025	1.0	97.790924	9.236	1	2.0	3.0	5.0	0.0	1.0
12500.001	900.0	100.0	100.0	0	0.0	0.0	0.028	1.0	98.01874	9.236	1	2.0	3.0	5.0	0.0	1.0
12500.001	900.0	100.0	100.0	0	0.0	0.0	0.031	1.0	98.01874	9.469	1	2.0	3.0	5.0	0.0	1.0
12500.001	900.0	100.0	100.0	0	0.0	0.0	0.034	1.0	98.02471	9.469	1	2.0	3.0	5.0	0.0	1.0
12500.001	900.0	100.0	100.0	0	0.0	0.0	0.038	1.0	97.61539	9.884	1	2.0	3.0	5.0	0.0	1.0
12500.001	900.0	100.0	100.0	0	0.0	0.0	0.041	1.0	97.61539	10.07	1	2.0	3.0	5.0	0.0	1.0
12500.001	900.0	100.0	100.0	0	0.0	0.0	0.044	1.0	97.25283	10.07	1	2.0	3.0	5.0	0.0	1.0
12500.001	900.0	100.0	100.0	0	0.0	0.0	0.047	1.0	96.940994	10.403	1	2.0	3.0	5.0	0.0	1.0
12500.001	900.0	100.0	100.0	0	0.0	0.0	0.05	1.0	96.940994	10.554	1	2.0	3.0	5.0	0.0	1.0
12500.001	900.0	100.0	100.0	0	0.0	0.0	0.053	1.0	96.666	10.554	1	2.0	3.0	5.0	0.0	1.0
12500.001	900.0	100.0	100.0	0	0.0	0.0	0.056	1.0	96.25583	10.821	1	2.0	3.0	5.0	0.0	1.0
12500.001	900.0	100.0	100.0	0	0.0	0.0	0.059	1.0	95.965225	10.821	1	2.0	3.0	5.0	0.0	1.0
12500.001	900.0	100.0	100.0	0	0.0	0.0	0.062	1.0	96.15319	10.941	1	2.0	3.0	5.0	0.0	1.0
12500.001	900.0	100.0	100.0	0	0.0	0.0	0.065	1.0	96.15319	11.155	1	2.0	3.0	5.0	0.0	1.0
12500.001	900.0	100.0	100.0	0	0.0	0.0	0.067	1.0	95.834045	11.155	1	2.0	3.0	5.0	0.0	1.0
12500.001	900.0	100.0	100.0	0	0.0	0.0	0.07	1.0	96.31694	11.252	1	2.0	3.0	5.0	0.0	1.0
12500.001	900.0	100.0	100.0	0	0.0	0.0	0.072	1.0	96.31694	11.252	1	2.0	3.0	5.0	0.0	1.0
12500.001	900.0	100.0	100.0	0	0.0	0.0	0.075	1.0	96.32569	11.425	1	2.0	3.0	5.0	0.0	1.0
12500.001	900.0	100.0	100.0	0	0.0	0.0	0.078	1.0	96.32569	11.573	1	2.0	3.0	5.0	0.0	1.0
12500.001	900.0	100.0	100.0	0	0.0	0.0	0.08	1.0	96.38769	11.573	1	2.0	3.0	5.0	0.0	1.0
12500.001	900.0	100.0	100.0	0	0.0	0.0	0.082	1.0	96.70969	11.641	1	2.0	3.0	5.0	0.0	1.0
12500.001	900.0	100.0	100.0	0	0.0	0.0	0.085	1.0	96.70969	11.76	1	2.0	3.0	5.0	0.0	1.0
12500.001	900.0	100.0	100.0	0	0.0	0.0	0.087	1.0	96.30233	11.76	1	2.0	3.0	5.0	0.0	1.0
12500.001	900.0	100.0	100.0	0	0.0	0.0	0.09	1.0	95.90253	11.813	1	2.0	3.0	5.0	0.0	1.0
12500.001	900.0	100.0	100.0	0	0.0	0.0	0.092	1.0	95.90253	11.91	1	2.0	3.0	5.0	0.0	1.0
12500.001	900.0	100.0	100.0	0	0.0	0.0	0.094	1.0	97.38905	11.91	1	2.0	3.0	5.0	0.0	1.0
12500.001	900.0	100.0	100.0	0	0.0	0.0	0.096	1.0	97.38905	11.953	1	2.0	3.0	5.0	0.0	1.0
12500.001	900.0	100.0	100.0	0	0.0	0.0	0.098	1.0	97.615456	11.953	1	2.0	3.0	5.0	0.0	1.0
12500.001	900.0	100.0	100.0	0	0.0	0.0	0.1	1.0	97.50664	12.03	1	2.0	3.0	5.0	0.0	1.0
12500.001	900.0	100.0	100.0	0	0.0	0.0	0.102	1.0	97.50664	12.063	1	2.0	3.0	5.0	0.0	1.0
12500.001	900.0	100.0	100.0	0	0.0	0.0	0.104	1.0	96.29718	12.063	1	2.0	3.0	5.0	0.0	1.0
12500.001	900.0	100.0	100.0	0	0.0	0.0	0.106	1.0	95.46196	12.125	1	2.0	3.0	5.0	0.0	1.0
12500.001	900.0	100.0	100.0	0	0.0	0.0	0.109	1.0	95.46196	12.125	1	2.0	3.0	5.0	0.0	1.0
12500.001	900.0	100.0	100.0	0	0.0	0.0	0.111	1.0	95.61241	12.154	1	2.0	3.0	5.0	0.0	1.0
12500.001	900.0	100.0	100.0	0	0.0	0.0	0.113	1.0	95.55592	12.203	1	2.0	3.0	5.0	0.0	1.0
12500.001	900.0	100.0	100.0	0	0.0	0.0	0.115	1.0	95.37928	12.203	1	2.0	3.0	5.0	0.0	1.0
12500.001	900.0	100.0	100.0	0	0.0	0.0	0.116	1.0	95.264725	12.245	1	2.0	3.0	5.0	0.0	1.0
12500.001	900.0	100.0	100.0	0	0.0	0.0	0.118	1.0	95.264725	12.264	1	2.0	3.0	5.0	0.0	1.0
12500.001	900.0	100.0	100.0	0	0.0	0.0	0.12	1.0	94.18633	12.264	1	2.0	3.0	5.0	0.0	1.0
12500.001	900.0	100.0	100.0	0	0.0	0.0	0.122	1.0	95.15816	12.299	1	2.0	3.0	5.0	0.0	1.0
12500.001	900.0	100.0	100.0	0	0.0	0.0	0.123	1.0	95.15816	12.299	1	2.0	3.0	5.0	0.0	1.0
12500.001	900.0	100.0	100.0	0	0.0	0.0	0.125	1.0	95.239044	12.314	1	2.0	3.0	5.0	0.0	1.0
12500.001	900.0	100.0	100.0	0	0.0	0.0	0.126	1.0	95.239044	12.342	1	2.0	3.0	5.0	0.0	1.0
12500.001	900.0	100.0	100.0	0	0.0	0.0	0.127	1.0	95.116714	12.342	1	2.0	3.0	5.0	0.0	1.0
12500.001	900.0	100.0	100.0	0	0.0	0.0	0.129	1.0	94.7319	12.354	1	2.0	3.0	5.0	0.0	1.0
12500.001	900.0	100.0	100.0	0	0.0	0.0	0.13	1.0	94.7319	12.365	1	2.0	3.0	5.0	0.0	1.0
12500.001	900.0	100.0	100.0	0	0.0	0.0	0.132	1.0	95.15541	12.365	1	2.0	3.0	5.0	0.0	1.0
12500.001	900.0	100.0	100.0	0	0.0	0.0	0.133	1.0	95.20494	12.387	1	2.0	3.0	5.0	0.0	1.0
12500.001	900.0	100.0	100.0	0	0.0	0.0	0.135	1.0	95.20494	12.405	1	2.0	3.0	5.0	0.0	1.0
12500.001	900.0	100.0	100.0	0	0.0	0.0	0.136	1.0	95.954956	12.405	1	2.0	3.0	5.0	0.0	1.0
12500.001	900.0	100.0	100.0	0	0.0	0.0	0.137	1.0	95.954956	12.413	1	2.0	3.0	5.0	0.0	1.0
12500.001	900.0	100.0	100.0	0	0.0	0.0	0.139	1.0	96.298454	12.413	1	2.0	3.0	5.0	0.0	1.0
12500.001	900.0	100.0	100.0	0	0.0	0.0	0.14	1.0	97.13649	12.427	1	2.0	3.0	5.0	0.0	1.0
12500.001	900.0	100.0	100.0	0	0.0	0.0	0.141	1.0	97.13649	12.432	1	2.0	3.0	5.0	0.0	1.0
12500.001	900.0	100.0	100.0	0	0.0	0.0	0.143	1.0	98.024635	12.432	1	2.0	3.0	5.0	0.0	1.0
12500.001	900.0	100.0	100.0	0	0.0	0.0	0.144	1.0	97.929855	12.445	1	2.0	3.0	5.0	0.0	1.0
12500.001	900.0	100.0	100.0	0	0.0	0.0	0.145	1.0	97.929855	12.445	1	2.0	3.0	5.0	0.0	1.0
12500.001	900.0	100.0	100.0	0	0.0	0.0	0.147	1.0	97.34411	12.455	1	2.0	3.0	5.0	0.0	1.0
12500.001	900.0	100.0	100.0	0	0.0	0.0	0.148	1.0	97.34411	12.458	1	2.0	3.0	5.0	0.0	1.0
12500.001	900.0	100.0	100.0	0	0.0	0.0	0.15	1.0	96.42295	12.458	1	2.0	3.0	5.0	0.0	1.0
12500.001	900.0	100.0	100.0	0	0.0	0.0	0.151	1.0	96.01649	12.467	1	2.0	3.0	5.0	0.0	1.0
12500.001	900.0	100.0	100.0	0	0.0	0.0	0.152	1.0	96.01649	12.47	1	2.0	3.0	5.0	0.0	1.0
12500.001	900.0	100.0	100.0	0	0.0	0.0	0.153	1.0	95.776726	12.47	1	2.0	3.0	6.0	0.0	1.0
0.0	900.0	100.0	100.0	0	0.0	0.0	0.155	1.0	97.20396	12.476	1	3.0	3.0	0.0	0.0	1.0
0.0	900.0	100.0	100.0	0	0.0	0.0	0.156	1.0	97.20396	12.476	1	3.0	3.0	0.0	0.0	1.0
0.0	900.0	100.0	100.0	0	0.0	0.0	0.157	1.0	97.4034	12.479	1	3.0	3.0	0.0	0.0	1.0
0.0	900.0	100.0	100.0	0	0.0	0.0	0.158	1.0	97.4034	12.485	1	3.0	3.0	0.0	0.0	1.0
0.0	900.0	100.0	100.0	0	0.0	0.0	0.16	1.0	97.35806	12.485	1	3.0	3.0	0.0	0.0	1.0
0.0	900.0	100.0	100.0	0	0.0	0.0	0.161	1.0	97.15191	11.602	1	3.0	3.0	0.0	0.0	1.0
0.0	900.0	100.0	100.0	0	0.0	0.0	0.162	1.0	97.15191	10.02	1	3.0	3.0	0.0	0.0	1.0
0.0	900.0	100.0	100.0	0	0.0	0.0	0.162	1.0	96.49932	10.02	1	3.0	3.0	0.0	0.0	1.0
0.0	900.0	100.0	100.0	0	0.0	0.0	0.163	1.0	96.35978	9.311	1	3.0	3.0	0.0	0.0	1.0
0.0	900.0	100.0	100.0	0	0.0	0.0	0.163	1.0	96.53201	9.311	1	3.0	3.0	0.0	0.0	1.0
0.0	900.0	100.0	100.0	0	0.0	0.0	0.164	1.0	96.581665	8.04	1	3.0	3.0	0.0	0.0	1.0
0.0	900.0	100.0	100.0	0	0.0	0.0	0.165	1.0	96.581665	7.471	1	3.0	3.0	0.0	0.0	1.0
0.0	900.0	100.0	100.0	0	0.0	0.0	0.165	1.0	97.268166	7.471	1	3.0	3.0	0.0	0.0	1.0
0.0	900.0	100.0	100.0	0	0.0	0.0	0.166	1.0	96.78335	6.453	1	3.0	3.0	0.0	0.0	1.0
0.0	900.0	100.0	100.0	0	0.0	0.0	0.166	1.0	96.78335	5.997	1	3.0	3.0	0.0	0.0	1.0
0.0	900.0	100.0	100.0	0	0.0	0.0	0.166	1.0	97.2206	5.997	1	3.0	3.0	0.0	0.0	1.0
0.0	900.0	100.0	100.0	0	0.0	0.0	0.166	1.0	96.736786	5.178	1	3.0	3.0	0.0	0.0	1.0
0.0	900.0	100.0	100.0	0	0.0	0.0	0.166	1.0	96.736786	5.178	1	3.0	3.0	0.0	0.0	1.0
0.0	900.0	100.0	100.0	0	0.0	0.0	0.166	1.0	97.38086	4.813	1	3.0	3.0	0.0	0.0	1.0
0.0	900.0	100.0	100.0	0	0.0	0.0	0.166	1.0	97.38086	4.155	1	3.0	3.0	0.0	0.0	1.0
0.0	900.0	100.0	100.0	0	0.0	0.0	0.166	1.0	97.440056	4.155	1	3.0	3.0	0.0	0.0	1.0
0.0	900.0	100.0	100.0	0	0.0	0.0	0.165	1.0	96.35882	3.589	1	3.0	3.0	9.0	0.0	1.0
0.0	900.0	100.0	100.0	0	0.0	0.0	0.164	1.0	96.35882	3.335	1	3.0	3.0	9.0	0.0	1.0
0.0	900.0	100.0	100.0	0	0.0	0.0	0.164	1.0	96.727165	3.335	1	3.0	3.0	11.0	0.0	1.0
-8333.334	600.0	100.0	100.0	0	0.0	0.0	0.162	1.0	96.31598	2.88	1	3.0	3.0	11.0	0.0	1.0
-8333.334	600.0	100.0	100.0	0	0.0	0.0	0.161	1.0	96.31598	2.88	1	3.0	3.0	11.0	0.0	1.0
-8333.334	600.0	100.0	100.0	0	0.0	0.0	0.16	1.0	96.06623	2.676	1	3.0	3.0	11.0	0.0	1.0
-8333.334	600.0	100.0	100.0	0	0.0	0.0	0.158	1.0	96.06623	1.721	1	3.0	3.0	11.0	0.0	1.0
-8333.334	600.0	100.0	100.0	0	0.0	0.0	0.156	1.0	97.161194	1.721	1	3.0	3.0	11.0	0.0	1.0
-8333.334	600.0	100.0	100.0	0	0.0	0.0	0.154	1.0	96.699615	1.009	1	3.0	3.0	11.0	0.0	1.0
-8333.334	600.0	100.0	100.0	0	0.0	0.0	0.151	1.0	96.699615	-0.264	1	3.0	3.0	11.0	0.0	1.0
-8333.334	600.0	100.0	100.0	0	0.0	0.0	0.149	1.0	95.75995	-0.264	1	3.0	3.0	12.0	0.0	1.0
-8333.334	600.0	100.0	100.0	0	0.0	0.0	0.146	1.0	94.98243	-0.835	1	3.0	3.0	12.0	0.0	1.0
-8333.334	600.0	100.0	100.0	0	0.0	0.0	0.143	1.0	94.98243	-0.835	1	3.0	3.0	12.0	0.0	1.0
-8333.334	600.0	100.0	100.0	0	0.0	0.0	0.139	1.0	94.453926	-1.86	1	3.0	3.0	12.0	0.0	1.0
-8333.334	600.0	100.0	100.0	0	0.0	0.0	0.136	1.0	94.453926	-2.318	1	3.0	3.0	12.0	0.0	1.0
-8333.334	600.0	100.0	100.0	0	0.0	0.0	0.133	1.0	94.600174	-2.318	1	3.0	3.0	12.0	0.0	1.0
-8333.334	600.0	100.0	100.0	0	0.0	0.0	0.129	1.0	95.23384	-3.14	1	3.0	3.0	12.0	0.0	1.0
-8333.334	600.0	100.0	100.0	0	0.0	0.0	0.126	1.0	95.23384	-3.508	1	3.0	3.0	12.0	0.0	1.0
-8333.334	600.0	100.0	100.0	0	0.0	0.0	0.122	1.0	96.12124	-3.508	1	3.0	3.0	12.0	0.0	1.0
-8333.334	600.0	100.0	100.0	1	0.0	0.0	0.118	1.0	95.53642	-4.167	1	3.0	3.0	12.0	0.0	1.0
-8333.334	600.0	100.0	100.0	1	0.0	0.0	0.114	1.0	95.53642	-4.167	1	3.0	3.0	12.0	0.0	1.0
-8333.334	600.0	100.0	100.0	1	0.0	0.0	0.111	1.0	95.53271	-4.463	1	3.0	3.0	12.0	0.0	1.0
-8333.334	600.0	100.0	100.0	1	0.0	0.0	0.107	1.0	95.53271	-4.992	1	3.0	3.0	12.0	0.0	1.0
-8333.334	600.0	100.0	100.0	1	0.0	0.0	0.103	1.0	95.96024	-4.992	1	3.0	3.0	12.0	0.0	1.0
-8333.334	600.0	100.0	100.0	1	0.0	0.0	0.099	1.0	96.49291	-5.449	1	3.0	3.0	12.0	0.0	1.0
-8333.334	600.0	100.0	100.0	1	0.0	0.0	0.095	1.0	96.49291	-5.654	1	3.0	3.0	12.0	0.0	1.0
-8333.334	600.0	100.0	100.0	1	0.0	0.0	0.091	1.0	96.37295	-5.654	1	3.0	3.0	12.0	0.0	1.0
-8333.334	600.0	100.0	100.0	1	0.0	0.0	0.088	1.0	96.37295	-6.02	1	3.0	3.0	12.0	0.0	1.0
-8333.334	600.0	100.0	100.0	1	0.0	0.0	0.084	1.0	96.82218	-6.02	1	3.0	3.0	12.0	0.0	1.0
-8333.334	600.0	100.0	100.0	1	0.0	0.0	0.08	1.0	97.127716	-6.185	1	3.0	3.0	12.0	0.0	1.0
-8333.334	600.0	100.0	100.0	1	0.0	0.0	0.077	1.0	97.127716	-6.479	1	3.0	3.0	12.0	0.0	1.0
-8333.334	600.0	100.0	100.0	1	0.0	0.0	0.073	1.0	96.57404	-6.479	1	3.0	3.0	12.0	0.0	1.0
-8333.334	600.0	100.0	100.0	1	0.0	0.0	0.07	1.0	96.974724	-6.611	1	3.0	3.0	12.0	0.0	1.0
-8333.334	600.0	100.0	100.0	1	0.0	0.0	0.067	1.0	96.974724	-6.847	1	3.0	3.0	12.0	0.0	1.0
-8333.334	600.0	100.0	100.0	1	0.0	0.0	0.064	1.0	97.070366	-6.847	1	3.0	3.0	12.0	0.0	1.0
-8333.334	600.0	100.0	100.0	1	0.0	0.0	0.06	1.0	97.070366	-6.953	1	3.0	3.0	12.0	0.0	1.0
-8333.334	600.0	100.0	100.0	1	0.0	0.0	0.058	1.0	97.59172	-6.953	1	3.0	3.0	12.0	0.0	1.0
-8333.334	600.0	100.0	100.0	1	0.0	0.0	0.055	1.0	98.53835	-7.143	1	3.0	3.0	12.0	0.0	1.0
-8333.334	600.0	100.0	100.0	1	0.0	0.0	0.052	1.0	98.53835	-7.228	1	3.0	3.0	12.0	0.0	1.0
-8333.334	600.0	100.0	100.0	1	0.0	0.0	0.049	1.0	98.37849	-7.228	1	3.0	3.0	12.0	0.0	1.0
-8333.334	600.0	100.0	100.0	1	0.0	0.0	0.047	1.0	98.60614	-7.38	1	3.0	3.0	12.0	0.0	1.0
-8333.334	600.0	100.0	100.0	1	0.0	0.0	0.044	1.0	98.60614	-7.512	1	3.0	3.0	12.0	0.0	1.0
-8333.334	600.0	100.0	100.0	1	0.0	0.0	0.042	1.0	98.02408	-7.512	1	3.0	3.0	12.0	0.0	1.0
-8333.334	600.0	100.0	100.0	1	0.0	0.0	0.039	1.0	98.02408	-7.571	1	3.0	3.0	12.0	0.0	1.0
-8333.334	600.0	100.0	100.0	1	0.0	0.0	0.037	1.0	98.019485	-7.571	1	3.0	3.0	12.0	0.0	1.0
-8333.334	600.0	100.0	100.0	1	0.0	0.0	0.034	1.0	98.01729	-7.675	1	3.0	3.0	12.0	0.0	1.0
-8333.334	600.0	100.0	100.0	1	0.0	0.0	0.032	1.0	98.01729	-7.723	1	3.0	3.0	12.0	0.0	1.0
-8333.334	600.0	100.0	100.0	1	0.0	0.0	0.03	1.0	98.96303	-7.723	1	3.0	3.0	12.0	0.0	1.0
-8333.334	600.0	100.0	100.0	1	0.0	0.0	0.028	1.0	99.08308	-7.808	1	3.0	3.0	12.0	0.0	1.0
-8333.334	600.0	100.0	100.0	1	0.0	0.0	0.025	1.0	99.08308	-7.88	1	3.0	3.0	12.0	0.0	1.0
-8333.334	600.0	100.0	100.0	1	0.0	0.0	0.023	1.0	97.78013	-7.88	1	3.0	3.0	12.0	0.0	1.0
-8333.334	600.0	100.0	100.0	1	0.0	0.0	0.022	1.0	97.78013	-7.913	1	3.0	3.0	12.0	0.0	1.0
-8333.334	600.0	100.0	100.0	1	0.0	0.0	0.019	1.0	97.69772	-7.913	1	3.0	3.0	12.0	0.0	1.0
-8333.334	600.0	100.0	100.0	1	0.0	0.0	0.017	1.0	97.24518	-7.972	1	3.0	3.0	12.0	0.0	1.0
-8333.334	600.0	100.0	100.0	1	0.0	0.0	0.016	1.0	97.24518	-7.998	1	3.0	3.0	12.0	0.0	1.0
-8333.334	600.0	100.0	100.0	1	0.0	0.0	0.014	1.0	97.52637	-7.998	1	3.0	3.0	12.0	0.0	1.0
-8333.334	600.0	100.0	100.0	1	0.0	0.0	0.012	1.0	97.40367	-8.045	1	3.0	3.0	12.0	0.0	1.0
-8333.334	600.0	100.0	100.0	1	0.0	0.0	0.01	1.0	97.40367	-8.066	1	3.0	3.0	12.0	0.0	1.0
-8333.334	600.0	100.0	100.0	1	0.0	0.0	0.008	1.0	97.567314	-8.066	1	3.0	3.0	12.0	0.0	1.0
-8333.334	600.0	100.0	100.0	1	0.0	0.0	0.007	1.0	97.567314	-8.104	1	3.0	3.0	12.0	0.0	1.0
-8333.334	600.0	100.0	100.0	1	0.0	0.0	0.005	1.0	97.786644	-8.104	1	3.0	3.0	12.0	0.0	1.0
-8333.334	600.0	100.0	100.0	1	0.0	0.0	0.004	1.0	97.66352	-8.137	1	3.0	3.0	12.0	0.0	1.0
-8333.334	600.0	100.0	100.0	1	0.0	0.0	0.003	1.0	97.66352	-8.151	1	3.0	3.0	12.0	0.0	1.0
-8333.334	600.0	100.0	100.0	1	0.0	0.0	0.001	1.0	97.930466	-8.151	1	3.0	3.0	12.0	0.0	1.0
-8333.334	600.0	100.0	100.0	1	0.0	0.0	0.0	1.0	96.94438	-8.177	1	3.0	3.0	12.0	0.0	1.0
-8333.334	600.0	100.0	100.0	1	0.0	0.0	0.0	1.0	96.94438	-8.189	1	3.0	3.0	12.0	0.0	1.0
-8333.334	600.0	100.0	100.0	1	0.0	0.0	-0.001	1.0	96.77594	-8.189	1	3.0	3.0	12.0	0.0	1.0
-8333.334	600.0	100.0	100.0	1	0.0	0.0	-0.002	1.0	96.77594	-8.21	1	3.0	3.0	12.0	0.0	1.0
-8333.334	600.0	100.0	100.0	1	0.0	0.0	-0.003	1.0	98.550545	-8.21	1	3.0	3.0	12.0	0.0	1.0
-8333.334	600.0	100.0	100.0	1	0.0	0.0	-0.004	1.0	98.61255	-8.22	1	3.0	3.0	12.0	0.0	1.0
-8333.334	600.0	100.0	100.0	1	0.0	0.0	-0.005	1.0	98.61255	-8.236	1	3.0	3.0	12.0	0.0	1.0
-8333.334	600.0	100.0	100.0	1	0.0	0.0	-0.005	1.0	98.73978	-8.236	1	3.0	3.0	12.0	0.0	1.0
-8333.334	600.0	100.0	100.0	1	0.0	0.0	-0.006	1.0	98.60573	-8.251	1	3.0	3.0	12.0	0.0	1.0
-8333.334	600.0	100.0	100.0	1	0.0	0.0	-0.007	1.0	98.60573	-8.259	1	3.0	3.0	12.0	0.0	1.0
-8333.334	600.0	100.0	100.0	1	0.0	0.0	-0.007	1.0	98.068016	-8.259	1	3.0	3.0	12.0	0.0	1.0
-8333.334	600.0	100.0	100.0	1	0.0	0.0	-0.008	1.0	98.068016	-8.269	1	3.0	3.0	12.0	0.0	1.0
-8333.334	600.0	100.0	100.0	1	0.0	0.0	-0.009	1.0	98.174164	-8.269	1	3.0	3.0	12.0	0.0	1.0
-8333.334	600.0	100.0	100.0	1	0.0	0.0	-0.01	1.0	98.01221	-8.275	1	3.0	3.0	13.0	0.0	1.0
-8333.334	600.0	100.0	100.0	1	0.0	0.0	-0.011	1.0	98.01221	-8.285	1	3.0	3.0	13.0	0.0	1.0
0.0	600.0	100.0	100.0	0	0.0	0.0	-0.011	1.0	97.8346	-8.285	1	3.0	4.0	0.0	0.0	1.0
0.0	600.0	100.0	100.0	0	0.0	0.0	-0.012	1.0	97.882324	-8.288	1	3.0	4.0	0.0	0.0	1.0
0.0	600.0	100.0	100.0	0	0.0	0.0	-0.012	1.0	97.882324	-8.296	1	3.0	4.0	0.0	0.0	1.0
0.0	600.0	100.0	100.0	0	0.0	0.0	-0.012	1.0	96.08322	-8.296	1	3.0	4.0	0.0	0.0	1.0
0.0	600.0	100.0	100.0	0	0.0	0.0	-0.013	1.0	96.08322	-7.71	1	3.0	4.0	0.0	0.0	1.0
0.0	600.0	100.0	100.0	0	0.0	0.0	-0.013	1.0	96.33593	-7.71	1	3.0	4.0	0.0	0.0	1.0
0.0	600.0	100.0	100.0	0	0.0	0.0	-0.013	1.0	96.47252	-6.657	1	3.0	4.0	0.0	0.0	1.0
0.0	600.0	100.0	100.0	0	0.0	0.0	-0.013	1.0	96.47252	-6.187	1	3.0	4.0	0.0	0.0	1.0
0.0	600.0	100.0	100.0	0	0.0	0.0	-0.013	1.0	96.239494	-6.187	1	3.0	4.0	0.0	0.0	1.0
0.0	600.0	100.0	100.0	0	0.0	0.0	-0.013	1.0	96.038826	-5.343	1	3.0	4.0	0.0	0.0	1.0
0.0	600.0	100.0	100.0	0	0.0	0.0	-0.013	1.0	96.038826	-4.965	1	3.0	4.0	0.0	0.0	1.0
0.0	600.0	100.0	100.0	0	0.0	0.0	-0.012	1.0	97.080696	-4.965	1	3.0	4.0	1.0	0.0	1.0
0.0	600.0	100.0	100.0	0	0.0	0.0	-0.012	1.0	97.080696	-4.287	0	3.0	4.0	7.0	0.0	1.0
0.0	600.0	100.0	100.0	0	0.0	0.0	-0.011	1.0	96.79596	-4.287	0	3.0	4.0	0.0	0.0	1.0
0.0	600.0	100.0	100.0	0	0.0	0.0	-0.011	1.0	96.32379	-3.702	0	3.0	4.0	0.0	0.0	1.0
0.0	600.0	100.0	100.0	0	0.0	0.0	-0.01	1.0	96.32379	-3.44	0	3.0	4.0	0.0	0.0	1.0
0.0	600.0	100.0	100.0	0	0.0	0.0	-0.01	1.0	95.496414	-3.44	0	3.0	4.0	0.0	0.0	1.0
0.0	600.0	100.0	100.0	0	0.0	0.0	-0.009	1.0	96.10611	-2.971	0	3.0	4.0	0.0	0.0	1.0
0.0	600.0	100.0	100.0	0	0.0	0.0	-0.008	1.0	96.10611	-2.761	0	3.0	4.0	0.0	0.0	1.0
0.0	600.0	100.0	100.0	0	0.0	0.0	-0.007	1.0	96.942215	-2.761	0	3.0	4.0	0.0	0.0	1.0
0.0	600.0	100.0	100.0	0	0.0	0.0	-0.005	1.0	96.942215	-2.385	0	3.0	4.0	0.0	0.0	1.0
0.0	600.0	100.0	100.0	0	0.0	0.0	-0.004	1.0	96.99028	-2.385	0	3.0	4.0	0.0	0.0	1.0
0.0	600.0	100.0	100.0	0	0.0	0.0	-0.003	1.0	96.86976	-2.215	0	3.0	4.0	0.0	0.0	1.0
0.0	600.0	100.0	100.0	0	0.0	0.0	-0.002	1.0	96.86976	-1.913	0	3.0	4.0	0.0	0.0	1.0
0.0	600.0	100.0	100.0	0	0.0	0.0	0.0	1.0	95.90983	-1.913	0	3.0	4.0	0.0	0.0	1.0
0.0	600.0	100.0	100.0	0	0.0	0.0	0.001	1.0	95.48323	-1.778	0	3.0	4.0	0.0	0.0	1.0
0.0	600.0	100.0	100.0	0	0.0	0.0	0.002	1.0	95.48323	-1.535	0	3.0	4.0	0.0	0.0	1.0
0.0	600.0	100.0	100.0	0	0.0	0.0	0.004	1.0	94.592606	-1.535	0	3.0	4.0	0.0	0.0	1.0
0.0	600.0	100.0	100.0	0	0.0	0.0	0.005	1.0	94.592606	-1.426	0	3.0	4.0	0.0	0.0	1.0
0.0	600.0	100.0	100.0	0	0.0	0.0	0.007	1.0	94.89418	-1.426	0	3.0	4.0	0.0	0.0	1.0
0.0	600.0	100.0	100.0	0	0.0	0.0	0.009	1.0	94.59511	-1.232	0	3.0	4.0	0.0	0.0	1.0
0.0	600.0	100.0	100.0	0	0.0	0.0	0.011	1.0	94.59511	-1.144	0	3.0	4.0	0.0	0.0	1.0
0.0	600.0	100.0	100.0	0	0.0	0.0	0.012	1.0	94.56969	-1.144	0	3.0	4.0	0.0	0.0	1.0
0.0	600.0	100.0	100.0	0	0.0	0.0	0.014	1.0	95.29936	-0.988	0	3.0	4.0	0.0	0.0	1.0
0.0	600.0	100.0	100.0	0	0.0	0.0	0.016	1.0	95.29936	-0.918	0	3.0	4.0	0.0	0.0	1.0
0.0	600.0	100.0	100.0	0	0.0	0.0	0.018	1.0	95.258644	-0.918	0	3.0	4.0	0.0	0.0	1.0
0.0	600.0	100.0	100.0	0	0.0	0.0	0.02	1.0	95.258644	-0.793	0	3.0	4.0	0.0	0.0	1.0
0.0	600.0	100.0	100.0	0	0.0	0.0	0.022	1.0	96.49708	-0.793	0	3.0	4.0	0.0	0.0	1.0
0.0	600.0	100.0	100.0	0	0.0	0.0	0.024	1.0	97.082985	-0.737	0	3.0	4.0	0.0	0.0	1.0
0.0	600.0	100.0	100.0	0	0.0	0.0	0.026	1.0	97.082985	-0.636	0	3.0	4.0	0.0	0.0	1.0
0.0	600.0	100.0	100.0	0	0.0	0.0	0.027	1.0	97.30717	-0.636	0	3.0	4.0	0.0	0.0	1.0
0.0	600.0	100.0	100.0	0	0.0	0.0	0.029	1.0	97.24501	-0.549	0	3.0	4.0	0.0	0.0	1.0
0.0	600.0	100.0	100.0	0	0.0	0.0	0.031	1.0	97.24501	-0.51	0	3.0	4.0	0.0	0.0	1.0
0.0	600.0	100.0	100.0	0	0.0	0.0	0.033	1.0	97.46023	-0.51	0	3.0	4.0	0.0	0.0	1.0
0.0	600.0	100.0	100.0	0	0.0	0.0	0.035	1.0	97.46023	-0.44	0	3.0	4.0	0.0	0.0	1.0
0.0	600.0	100.0	100.0	0	0.0	0.0	0.037	1.0	97.242165	-0.44	0	3.0	4.0	0.0	0.0	1.0
0.0	600.0	100.0	100.0	0	0.0	0.0	0.039	1.0	96.46239	-0.409	0	3.0	4.0	0.0	0.0	1.0
0.0	600.0	100.0	100.0	0	0.0	0.0	0.04	1.0	96.46239	-0.353	0	3.0	4.0	0.0	0.0	1.0
0.0	600.0	100.0	100.0	0	0.0	0.0	0.042	1.0	97.3087	-0.353	0	3.0	4.0	0.0	0.0	1.0
0.0	600.0	100.0	100.0	0	0.0	0.0	0.044	1.0	97.12784	-0.328	0	3.0	4.0	0.0	0.0	1.0
0.0	600.0	100.0	100.0	0	0.0	0.0	0.046	1.0	96.573906	-0.283	0	3.0	4.0	0.0	0.0	1.0
0.0	600.0	100.0	100.0	0	0.0	0.0	0.047	1.0	96.55867	-0.283	0	3.0	4.0	0.0	0.0	1.0
0.0	600.0	100.0	100.0	0	0.0	0.0	0.049	1.0	96.55867	-0.263	0	3.0	4.0	0.0	0.0	1.0
0.0	600.0	100.0	100.0	0	0.0	0.0	0.051	1.0	96.263	-0.263	0	3.0	4.0	0.0	0.0	1.0
0.0	600.0	100.0	100.0	0	0.0	0.0	0.052	1.0	96.52525	-0.227	0	3.0	4.0	0.0	0.0	1.0
0.0	600.0	100.0	100.0	0	0.0	0.0	0.054	1.0	96.52525	-0.211	0	3.0	4.0	0.0	0.0	1.0
0.0	600.0	100.0	100.0	0	0.0	0.0	0.055	1.0	96.92688	-0.211	0	3.0	4.0	0.0	0.0	1.0
0.0	600.0	100.0	100.0	0	0.0	0.0	0.057	1.0	96.49817	-0.182	0	3.0	4.0	0.0	0.0	1.0
0.0	600.0	100.0	100.0	0	0.0	0.0	0.058	1.0	96.49817	-0.157	0	3.0	4.0	0.0	0.0	1.0
0.0	600.0	100.0	100.0	0	0.0	0.0	0.06	1.0	96.12061	-0.157	0	3.0	4.0	0.0	0.0	1.0
0.0	600.0	100.0	100.0	0	0.0	0.0	0.061	1.0	96.12061	-0.146	0	3.0	4.0	0.0	0.0	1.0
0.0	600.0	100.0	100.0	0	0.0	0.0	0.062	1.0	96.18559	-0.146	0	3.0	4.0	0.0	0.0	1.0
0.0	600.0	100.0	100.0	0	0.0	0.0	0.064	1.0	95.50008	-0.126	0	3.0	4.0	0.0	0.0	1.0
0.0	600.0	100.0	100.0	0	0.0	0.0	0.065	1.0	95.50008	-0.117	0	3.0	4.0	0.0	0.0	1.0
0.0	600.0	100.0	100.0	0	0.0	0.0	0.067	1.0	95.40868	-0.117	0	3.0	4.0	0.0	0.0	1.0
0.0	600.0	100.0	100.0	0	0.0	0.0	0.068	1.0	95.41905	-0.1	0	3.0	4.0	0.0	0.0	1.0
0.0	600.0	100.0	100.0	0	0.0	0.0	0.069	1.0	95.41905	-0.093	0	3.0	4.0	0.0	0.0	1.0
0.0	600.0	100.0	100.0	0	0.0	0.0	0.071	1.0	94.91223	-0.093	0	3.0	4.0	0.0	0.0	1.0
0.0	600.0	100.0	100.0	0	0.0	0.0	0.072	1.0	94.91223	-0.08	0	3.0	4.0	0.0	0.0	1.0
0.0	600.0	100.0	100.0	0	0.0	0.0	0.073	1.0	95.510185	-0.08	0	3.0	4.0	0.0	0.0	1.0
0.0	600.0	100.0	100.0	0	0.0	0.0	0.075	1.0	95.95241	-0.075	0	3.0	4.0	0.0	0.0	1.0
0.0	600.0	100.0	100.0	0	0.0	0.0	0.076	1.0	95.95241	-0.064	0	3.0	4.0	0.0	0.0	1.0
0.0	600.0	100.0	100.0	0	0.0	0.0	0.077	1.0	96.643936	-0.064	0	3.0	4.0	0.0	0.0	1.0
0.0	600.0	100.0	100.0	0	0.0	0.0	0.079	1.0	96.60434	-0.06	0	3.0	4.0	0.0	0.0	1.0
0.0	600.0	100.0	100.0	0	0.0	0.0	0.08	1.0	96.60434	-0.051	0	3.0	4.0	0.0	0.0	1.0
0.0	600.0	100.0	100.0	0	0.0	0.0	0.081	1.0	95.75591	-0.051	0	3.0	4.0	0.0	0.0	1.0
0.0	600.0	100.0	100.0	0	0.0	0.0	0.083	1.0	95.75591	-0.047	0	3.0	4.0	0.0	0.0	1.0
0.0	600.0	100.0	100.0	0	0.0	0.0	0.084	1.0	94.908424	-0.047	0	3.0	4.0	0.0	0.0	1.0
0.0	600.0	100.0	100.0	0	0.0	0.0	0.086	1.0	95.63958	-0.041	0	3.0	4.0	0.0	0.0	1.0
0.0	600.0	100.0	100.0	0	0.0	0.0	0.087	1.0	95.63958	-0.038	0	3.0	4.0	0.0	0.0	1.0
0.0	600.0	100.0	100.0	0	0.0	0.0	0.088	1.0	96.270386	-0.038	0	3.0	4.0	0.0	0.0	1.0
0.0	600.0	100.0	100.0	0	0.0	0.0	0.09	1.0	96.42132	-0.032	0	3.0	4.0	0.0	0.0	1.0
0.0	600.0	100.0	100.0	0	0.0	0.0	0.091	1.0	96.42132	-0.03	0	3.0	4.0	0.0	0.0	1.0
0.0	600.0	100.0	100.0	0	0.0	0.0	0.093	1.0	96.86062	-0.03	0	3.0	4.0	0.0	0.0	1.0
0.0	600.0	100.0	100.0	0	0.0	0.0	0.094	1.0	96.86062	-0.026	0	3.0	4.0	0.0	0.0	1.0
0.0	600.0	100.0	100.0	0	0.0	0.0	0.096	1.0	97.17879	-0.026	0	3.0	4.0	0.0	0.0	1.0
0.0	600.0	100.0	100.0	0	0.0	0.0	0.097	1.0	97.389694	-0.022	0	3.0	4.0	0.0	0.0	1.0
0.0	600.0	100.0	100.0	0	0.0	0.0	0.099	1.0	97.389694	-0.02	0	3.0	4.0	0.0	0.0	1.0
0.0	600.0	100.0	100.0	0	0.0	0.0	0.1	1.0	97.7565	-0.02	0	3.0	4.0	0.0	0.0	1.0
0.0	600.0	100.0	100.0	0	0.0	0.0	0.102	1.0	97.37794	-0.017	0	3.0	4.0	0.0	0.0	1.0
0.0	600.0	100.0	100.0	0	0.0	0.0	0.104	1.0	97.37794	-0.017	0	3.0	4.0	0.0	0.0	1.0
0.0	600.0	100.0	100.0	0	0.0	0.0	0.105	1.0	97.09769	-0.016	0	3.0	4.0	0.0	0.0	1.0
0.0	600.0	100.0	100.0	0	0.0	0.0	0.107	1.0	97.09769	-0.014	0	3.0	4.0	0.0	0.0	1.0
0.0	600.0	100.0	100.0	0	0.0	0.0	0.109	1.0	95.47488	-0.014	0	3.0	4.0	0.0	0.0	1.0
0.0	600.0	100.0	100.0	0	0.0	0.0	0.11	1.0	96.74727	-0.012	0	3.0	4.0	0.0	0.0	1.0
0.0	600.0	100.0	100.0	0	0.0	0.0	0.112	1.0	96.74727	-0.011	0	3.0	4.0	0.0	0.0	1.0
0.0	600.0	100.0	100.0	0	0.0	0.0	0.114	1.0	97.32453	-0.011	0	3.0	4.0	0.0	0.0	1.0
0.0	600.0	100.0	100.0	0	0.0	0.0	0.115	1.0	97.401886	-0.009	0	3.0	4.0	0.0	0.0	1.0
0.0	600.0	100.0	100.0	0	0.0	0.0	0.117	1.0	97.401886	-0.009	0	3.0	4.0	0.0	0.0	1.0
0.0	600.0	100.0	100.0	0	0.0	0.0	0.119	1.0	97.32434	-0.008	0	3.0	4.0	0.0	0.0	1.0
0.0	600.0	100.0	100.0	0	0.0	0.0	0.121	1.0	97.32434	-0.007	0	3.0	4.0	0.0	0.0	1.0
0.0	600.0	100.0	100.0	0	0.0	0.0	0.122	1.0	97.44913	-0.007	0	3.0	4.0	0.0	0.0	1.0
0.0	600.0	100.0	100.0	0	0.0	0.0	0.124	1.0	97.736404	-0.006	0	3.0	4.0	0.0	0.0	1.0
0.0	600.0	100.0	100.0	0	0.0	0.0	0.126	1.0	97.736404	-0.005	0	3.0	4.0	0.0	0.0	1.0
0.0	600.0	100.0	100.0	0	0.0	0.0	0.128	1.0	96.42486	-0.005	0	3.0	4.0	0.0	0.0	1.0
0.0	600.0	100.0	100.0	0	0.0	0.0	0.129	1.0	96.1116	-0.005	0	3.0	4.0	0.0	0.0	1.0
0.0	600.0	100.0	100.0	0	0.0	0.0	0.131	1.0	96.1116	-0.004	0	3.0	4.0	0.0	0.0	1.0
0.0	600.0	100.0	100.0	0	0.0	0.0	0.133	1.0	96.08886	-0.004	0	3.0	4.0	0.0	0.0	1.0
0.0	600.0	100.0	100.0	0	0.0	0.0	0.135	1.0	96.08886	-0.004	0	3.0	4.0	0.0	0.0	1.0
0.0	600.0	100.0	100.0	0	0.0	0.0	0.137	1.0	95.95634	-0.004	0	3.0	4.0	0.0	0.0	1.0
0.0	600.0	100.0	100.0	0	0.0	0.0	0.138	1.0	96.326614	-0.003	0	3.0	4.0	0.0	0.0	1.0
0.0	600.0	100.0	100.0	0	0.0	0.0	0.14	1.0	96.326614	-0.003	0	3.0	4.0	0.0	0.0	1.0
0.0	600.0	100.0	100.0	0	0.0	0.0	0.142	1.0	96.4082	-0.003	0	3.0	4.0	0.0	0.0	1.0
0.0	600.0	100.0	100.0	0	0.0	0.0	0.143	1.0	95.92486	-0.002	0	3.0	4.0	0.0	0.0	1.0
0.0	600.0	100.0	100.0	0	0.0	0.0	0.145	1.0	95.92486	-0.002	0	3.0	4.0	0.0	0.0	1.0
0.0	600.0	100.0	100.0	0	0.0	0.0	0.147	1.0	95.599174	-0.002	0	3.0	4.0	0.0	0.0	1.0
0.0	600.0	100.0	100.0	0	0.0	0.0	0.148	1.0	95.28533	-0.001	0	3.0	4.0	0.0	0.0	1.0
0.0	600.0	100.0	100.0	0	0.0	0.0	0.15	1.0	94.987854	-0.001	0	3.0	4.0	0.0	0.0	1.0
0.0	600.0	100.0	100.0	0	0.0	0.0	0.151	1.0	94.92446	-0.001	0	3.0	4.0	0.0	0.0	1.0
0.0	600.0	100.0	100.0	0	0.0	0.0	0.152	1.0	94.92446	-0.001	0	3.0	4.0	0.0	0.0	1.0
0.0	600.0	100.0	100.0	0	0.0	0.0	0.153	1.0	94.30189	-0.001	0	3.0	4.0	0.0	0.0	1.0
0.0	600.0	100.0	100.0	0	0.0	0.0	0.155	1.0	95.55769	-0.001	0	3.0	4.0	0.0	0.0	1.0
0.0	600.0	100.0	100.0	0	0.0	0.0	0.156	1.0	95.55769	0.0	0	3.0	4.0	0.0	0.0	1.0
0.0	600.0	100.0	100.0	0	0.0	0.0	0.157	1.0	95.84055	0.0	0	3.0	4.0	0.0	0.0	1.0
0.0	600.0	100.0	100.0	0	0.0	0.0	0.157	1.0	95.84055	0.0	0	3.0	4.0	0.0	0.0	1.0
0.0	600.0	100.0	100.0	0	0.0	0.0	0.158	1.0	95.087776	0.0	0	3.0	4.0	0.0	0.0	1.0
0.0	600.0	100.0	100.0	0	0.0	0.0	0.159	1.0	95.26634	0.0	0	3.0	4.0	0.0	0.0	1.0
0.0	600.0	100.0	100.0	0	0.0	0.0	0.159	1.0	95.26634	0.0	0	3.0	4.0	0.0	0.0	1.0
0.0	600.0	100.0	100.0	0	0.0	0.0	0.16	1.0	94.67524	0.0	0	3.0	4.0	0.0	0.0	1.0
0.0	600.0	100.0	100.0	0	0.0	0.0	0.16	1.0	95.053795	0.0	0	3.0	4.0	0.0	0.0	1.0
0.0	600.0	100.0	100.0	0	0.0	0.0	0.16	1.0	95.053795	0.0	0	3.0	4.0	0.0	0.0	1.0
0.0	600.0	100.0	100.0	0	0.0	0.0	0.16	1.0	94.958244	0.0	0	3.0	4.0	0.0	0.0	1.0
0.0	600.0	100.0	100.0	0	0.0	0.0	0.16	1.0	94.958244	0.0	0	3.0	4.0	0.0	0.0	1.0
0.0	600.0	100.0	100.0	0	0.0	0.0	0.16	1.0	94.9738	0.0	0	3.0	4.0	0.0	0.0	1.0
0.0	600.0	100.0	100.0	0	0.0	0.0	0.159	1.0	95.833496	0.0	0	3.0	4.0	9.0	0.0	1.0
0.0	600.0	100.0	100.0	0	0.0	0.0	0.159	1.0	95.833496	0.0	0	3.0	4.0	9.0	0.0	1.0
0.0	600.0	100.0	100.0	0	0.0	0.0	0.158	1.0	96.230225	0.0	0	3.0	4.0	11.0	0.0	1.0
-6944.445	500.0	100.0	100.0	1	0.0	0.0	0.156	1.0	96.203575	0.0	0	3.0	4.0	11.0	0.0	1.0
-6944.445	500.0	100.0	100.0	1	0.0	0.0	0.155	1.0	96.203575	0.0	0	3.0	4.0	11.0	0.0	1.0
-6944.445	500.0	100.0	100.0	1	0.0	0.0	0.154	1.0	96.65876	0.0	0	3.0	4.0	11.0	0.0	1.0
-6944.445	500.0	100.0	100.0	1	0.0	0.0	0.153	1.0	96.65876	-0.491	0	3.0	4.0	11.0	0.0	1.0
-6944.445	500.0	100.0	100.0	1	0.0	0.0	0.151	1.0	96.55474	-0.491	0	3.0	4.0	11.0	0.0	1.0
-6944.445	500.0	100.0	100.0	1	0.0	0.0	0.149	1.0	97.132645	-0.947	0	3.0	4.0	12.0	0.0	1.0
-6944.445	500.0	100.0	100.0	1	0.0	0.0	0.147	1.0	97.132645	-1.767	0	3.0	4.0	12.0	0.0	1.0
-6944.445	500.0	100.0	100.0	1	0.0	0.0	0.144	1.0	97.13399	-1.767	0	3.0	4.0	12.0	0.0	1.0
-6944.445	500.0	100.0	100.0	1	0.0	0.0	0.142	1.0	97.19566	-2.474	0	3.0	4.0	12.0	0.0	1.0
-6944.445	500.0	100.0	100.0	1	0.0	0.0	0.139	1.0	97.19566	-2.474	0	3.0	4.0	12.0	0.0	1.0
-6944.445	500.0	100.0	100.0	1	0.0	0.0	0.136	1.0	97.37398	-2.791	0	3.0	4.0	12.0	0.0	1.0
-6944.445	500.0	100.0	100.0	1	0.0	0.0	0.134	1.0	97.37398	-3.358	0	3.0	4.0	12.0	0.0	1.0
-6944.445	500.0	100.0	100.0	1	0.0	0.0	0.131	1.0	97.387276	-3.358	0	3.0	4.0	12.0	0.0	1.0
-6944.445	500.0	100.0	100.0	1	0.0	0.0	0.128	1.0	97.01654	-3.612	0	3.0	4.0	12.0	0.0	1.0
-6944.445	500.0	100.0	100.0	1	0.0	0.0	0.125	1.0	97.01654	-4.068	0	3.0	4.0	12.0	0.0	1.0
-6944.445	500.0	100.0	100.0	1	0.0	0.0	0.122	1.0	96.750114	-4.068	0	3.0	4.0	12.0	0.0	1.0
-6944.445	500.0	100.0	100.0	1	0.0	0.0	0.119	1.0	96.86536	-4.272	0	3.0	4.0	12.0	0.0	1.0
-6944.445	500.0	100.0	100.0	1	0.0	0.0	0.117	1.0	96.86536	-4.272	0	3.0	4.0	12.0	0.0	1.0
-6944.445	500.0	100.0	100.0	1	0.0	0.0	0.113	1.0	97.07559	-4.637	0	3.0	4.0	12.0	0.0	1.0
-6944.445	500.0	100.0	100.0	1	0.0	0.0	0.11	1.0	97.07559	-4.801	0	3.0	4.0	12.0	0.0	1.0
-6944.445	500.0	100.0	100.0	1	0.0	0.0	0.107	1.0	97.41871	-4.801	0	3.0	4.0	12.0	0.0	1.0
-6944.445	500.0	100.0	100.0	1	0.0	0.0	0.104	1.0	97.278946	-5.095	0	3.0	4.0	12.0	0.0	1.0
-6944.445	500.0	100.0	100.0	1	0.0	0.0	0.101	1.0	97.278946	-5.348	0	3.0	4.0	12.0	0.0	1.0
-6944.445	500.0	100.0	100.0	1	0.0	0.0	0.099	1.0	97.11947	-5.348	0	3.0	4.0	12.0	0.0	1.0
-6944.445	500.0	100.0	100.0	1	0.0	0.0	0.096	1.0	97.04831	-5.462	0	3.0	4.0	12.0	0.0	1.0
-6944.445	500.0	100.0	100.0	1	0.0	0.0	0.093	1.0	97.04831	-5.462	0	3.0	4.0	12.0	0.0	1.0
-6944.445	500.0	100.0	100.0	1	0.0	0.0	0.091	1.0	96.38951	-5.665	0	3.0	4.0	12.0	0.0	1.0
-6944.445	500.0	100.0	100.0	1	0.0	0.0	0.088	1.0	96.38951	-5.757	0	3.0	4.0	12.0	0.0	1.0
-6944.445	500.0	100.0	100.0	1	0.0	0.0	0.085	1.0	96.770966	-5.757	0	3.0	4.0	12.0	0.0	1.0
-6944.445	500.0	100.0	100.0	1	0.0	0.0	0.083	1.0	97.292206	-5.919	0	3.0	4.0	12.0	0.0	1.0
-6944.445	500.0	100.0	100.0	1	0.0	0.0	0.081	1.0	97.292206	-5.993	0	3.0	4.0	12.0	0.0	1.0
-6944.445	500.0	100.0	100.0	1	0.0	0.0	0.078	1.0	97.554756	-5.993	0	3.0	4.0	12.0	0.0	1.0
-6944.445	500.0	100.0	100.0	1	0.0	0.0	0.076	1.0	97.501144	-6.123	0	3.0	4.0	12.0	0.0	1.0
-6944.445	500.0	100.0	100.0	1	0.0	0.0	0.074	1.0	97.501144	-6.123	0	3.0	4.0	12.0	0.0	1.0
-6944.445	500.0	100.0	100.0	1	0.0	0.0	0.072	1.0	97.54891	-6.182	0	3.0	4.0	12.0	0.0	1.0
-6944.445	500.0	100.0	100.0	1	0.0	0.0	0.069	1.0	97.54891	-6.287	0	3.0	4.0	12.0	0.0	1.0
-6944.445	500.0	100.0	100.0	1	0.0	0.0	0.067	1.0	97.45188	-6.287	0	3.0	4.0	12.0	0.0	1.0
-6944.445	500.0	100.0	100.0	1	0.0	0.0	0.065	1.0	97.111206	-6.334	0	3.0	4.0	12.0	0.0	1.0
-6944.445	500.0	100.0	100.0	1	0.0	0.0	0.063	1.0	97.111206	-6.418	0	3.0	4.0	12.0	0.0	1.0
-6944.445	500.0	100.0	100.0	1	0.0	0.0	0.061	1.0	97.06033	-6.418	0	3.0	4.0	12.0	0.0	1.0
-6944.445	500.0	100.0	100.0	1	0.0	0.0	0.059	1.0	96.998634	-6.491	0	3.0	4.0	12.0	0.0	1.0
-6944.445	500.0	100.0	100.0	1	0.0	0.0	0.057	1.0	96.998634	-6.491	0	3.0	4.0	12.0	0.0	1.0
-6944.445	500.0	100.0	100.0	1	0.0	0.0	0.055	1.0	96.55425	-6.524	0	3.0	4.0	12.0	0.0	1.0
-6944.445	500.0	100.0	100.0	1	0.0	0.0	0.052	1.0	96.55425	-6.582	0	3.0	4.0	12.0	0.0	1.0
-6944.445	500.0	100.0	100.0	1	0.0	0.0	0.05	1.0	95.007866	-6.582	0	3.0	4.0	12.0	0.0	1.0
-6944.445	500.0	100.0	100.0	1	0.0	0.0	0.048	1.0	95.09064	-6.608	0	3.0	4.0	12.0	0.0	1.0
-6944.445	500.0	100.0	100.0	1	0.0	0.0	0.047	1.0	95.09064	-6.633	0	3.0	4.0	12.0	0.0	1.0
-6944.445	500.0	100.0	100.0	1	0.0	0.0	0.045	1.0	94.94854	-6.633	0	3.0	4.0	12.0	0.0	1.0
-6944.445	500.0	100.0	100.0	1	0.0	0.0	0.043	1.0	94.94854	-6.676	0	3.0	4.0	12.0	0.0	1.0
-6944.445	500.0	100.0	100.0	1	0.0	0.0	0.041	1.0	94.7372	-6.676	0	3.0	4.0	12.0	0.0	1.0
-6944.445	500.0	100.0	100.0	1	0.0	0.0	0.039	1.0	94.84874	-6.714	0	3.0	4.0	12.0	0.0	1.0
-6944.445	500.0	100.0	100.0	1	0.0	0.0	0.037	1.0	94.84874	-6.731	0	3.0	4.0	12.0	0.0	1.0
-6944.445	500.0	100.0	100.0	1	0.0	0.0	0.035	1.0	95.26138	-6.731	0	3.0	4.0	12.0	0.0	1.0
-6944.445	500.0	100.0	100.0	1	0.0	0.0	0.034	1.0	96.259705	-6.761	0	3.0	4.0	12.0	0.0	1.0
-6944.445	500.0	100.0	100.0	1	0.0	0.0	0.032	1.0	96.259705	-6.774	0	3.0	4.0	12.0	0.0	1.0
-6944.445	500.0	100.0	100.0	1	0.0	0.0	0.03	1.0	96.253105	-6.774	0	3.0	4.0	12.0	0.0	1.0
-6944.445	500.0	100.0	100.0	1	0.0	0.0	0.028	1.0	96.253105	-6.799	0	3.0	4.0	12.0	0.0	1.0
-6944.445	500.0	100.0	100.0	1	0.0	0.0	0.026	1.0	96.75828	-6.799	0	3.0	4.0	12.0	0.0	1.0
-6944.445	500.0	100.0	100.0	1	0.0	0.0	0.025	1.0	96.69674	-6.81	0	3.0	4.0	12.0	0.0	1.0
-6944.445	500.0	100.0	100.0	1	0.0	0.0	0.023	1.0	96.65968	-6.829	0	3.0	4.0	12.0	0.0	1.0
-6944.445	500.0	100.0	100.0	1	0.0	0.0	0.021	1.0	96.511734	-6.829	0	3.0	4.0	12.0	0.0	1.0
-6944.445	500.0	100.0	100.0	1	0.0	0.0	0.019	1.0	96.27173	-6.846	0	3.0	4.0	12.0	0.0	1.0
-6944.445	500.0	100.0	100.0	1	0.0	0.0	0.017	1.0	96.27173	-6.853	0	3.0	4.0	12.0	0.0	1.0
-6944.445	500.0	100.0	100.0	1	0.0	0.0	0.016	1.0	96.23383	-6.853	0	3.0	4.0	12.0	0.0	1.0
-6944.445	500.0	100.0	100.0	1	0.0	0.0	0.014	1.0	96.23383	-6.867	0	3.0	4.0	12.0	0.0	1.0
-6944.445	500.0	100.0	100.0	1	0.0	0.0	0.012	1.0	96.490456	-6.867	0	3.0	4.0	12.0	0.0	1.0
-6944.445	500.0	100.0	100.0	1	0.0	0.0	0.011	1.0	96.430016	-6.873	0	3.0	4.0	12.0	0.0	1.0
-6944.445	500.0	100.0	100.0	1	0.0	0.0	0.009	1.0	96.430016	-6.884	0	3.0	4.0	12.0	0.0	1.0
-6944.445	500.0	100.0	100.0	1	0.0	0.0	0.008	1.0	97.23213	-6.884	0	3.0	4.0	12.0	0.0	1.0
-6944.445	500.0	100.0	100.0	1	0.0	0.0	0.007	1.0	96.99286	-6.889	0	3.0	4.0	12.0	0.0	1.0
-6944.445	500.0	100.0	100.0	1	0.0	0.0	0.006	1.0	96.99286	-6.897	0	3.0	4.0	12.0	0.0	1.0
-6944.445	500.0	100.0	100.0	1	0.0	0.0	0.005	1.0	97.33882	-6.897	0	3.0	4.0	12.0	0.0	1.0
-6944.445	500.0	100.0	100.0	1	0.0	0.0	0.004	1.0	97.33882	-6.902	0	3.0	4.0	12.0	0.0	1.0
-6944.445	500.0	100.0	100.0	1	0.0	0.0	0.004	1.0	97.46454	-6.902	0	3.0	4.0	12.0	0.0	1.0
-6944.445	500.0	100.0	100.0	1	0.0	0.0	0.003	1.0	97.63107	-6.908	0	3.0	4.0	12.0	0.0	1.0
-6944.445	500.0	100.0	100.0	1	0.0	0.0	0.002	1.0	97.63107	-6.911	0	3.0	4.0	12.0	0.0	1.0
-6944.445	500.0	100.0	100.0	1	0.0	0.0	0.002	1.0	97.51248	-6.911	0	3.0	4.0	12.0	0.0	1.0
-6944.445	500.0	100.0	100.0	1	0.0	0.0	0.001	1.0	97.78974	-6.917	0	3.0	4.0	12.0	0.0	1.0
-6944.445	500.0	100.0	100.0	1	0.0	0.0	0.0	1.0	97.78974	-6.922	0	3.0	4.0	12.0	0.0	1.0
-6944.445	500.0	100.0	100.0	1	0.0	0.0	0.0	1.0	97.91828	-6.922	0	3.0	4.0	12.0	0.0	1.0
-6944.445	500.0	100.0	100.0	1	0.0	0.0	0.0	1.0	97.91828	-6.924	0	3.0	4.0	12.0	0.0	1.0
-6944.445	500.0	100.0	100.0	1	0.0	0.0	0.0	1.0	97.67311	-6.924	0	3.0	4.0	12.0	0.0	1.0
-6944.445	500.0	100.0	100.0	1	0.0	0.0	0.0	1.0	98.179855	-6.928	0	3.0	4.0	12.0	0.0	1.0
-6944.445	500.0	100.0	100.0	1	0.0	0.0	-0.001	1.0	98.179855	-6.929	0	3.0	4.0	12.0	0.0	1.0
-6944.445	500.0	100.0	100.0	1	0.0	0.0	-0.001	1.0	97.601685	-6.929	0	3.0	4.0	12.0	0.0	1.0
-6944.445	500.0	100.0	100.0	1	0.0	0.0	-0.002	1.0	97.59485	-6.933	0	3.0	4.0	12.0	0.0	1.0
-6944.445	500.0	100.0	100.0	1	0.0	0.0	-0.002	1.0	97.59485	-6.934	0	3.0	4.0	12.0	0.0	1.0
-6944.445	500.0	100.0	100.0	1	0.0	0.0	-0.003	1.0	97.08175	-6.934	0	3.0	4.0	12.0	0.0	1.0
-6944.445	500.0	100.0	100.0	1	0.0	0.0	-0.003	1.0	96.9767	-6.936	0	3.0	4.0	12.0	0.0	1.0
-6944.445	500.0	100.0	100.0	1	0.0	0.0	-0.003	1.0	96.94031	-6.936	0	3.0	4.0	12.0	0.0	1.0
-6944.445	500.0	100.0	100.0	1	0.0	0.0	-0.004	1.0	96.34889	-6.94	0	3.0	4.0	12.0	0.0	1.0
-6944.445	500.0	100.0	100.0	1	0.0	0.0	-0.004	1.0	96.161804	-6.941	0	3.0	4.0	12.0	0.0	1.0
-6944.445	500.0	100.0	100.0	1	0.0	0.0	-0.004	1.0	96.566025	-6.941	0	3.0	4.0	12.0	0.0	1.0
-6944.445	500.0	100.0	100.0	1	0.0	0.0	-0.004	1.0	95.99275	-6.942	0	3.0	4.0	12.0	0.0	1.0
-6944.445	500.0	100.0	100.0	1	0.0	0.0	-0.005	1.0	95.99275	-6.942	0	3.0	4.0	12.0	0.0	1.0
-6944.445	500.0	100.0	100.0	1	0.0	0.0	-0.005	1.0	96.94933	-6.942	0	3.0	4.0	12.0	0.0	1.0
-6944.445	500.0	100.0	100.0	1	0.0	0.0	-0.005	1.0	96.94933	-6.944	0	3.0	4.0	12.0	0.0	1.0
-6944.445	500.0	100.0	100.0	1	0.0	0.0	-0.005	1.0	96.12089	-6.944	0	3.0	4.0	12.0	0.0	1.0
-6944.445	500.0	100.0	100.0	1	0.0	0.0	-0.005	1.0	96.36093	-6.944	0	3.0	4.0	12.0	0.0	1.0
-6944.445	500.0	100.0	100.0	1	0.0	0.0	-0.006	1.0	96.36093	-6.945	0	3.0	4.0	12.0	0.0	1.0
-6944.445	500.0	100.0	100.0	1	0.0	0.0	-0.006	1.0	96.22912	-6.945	0	3.0	4.0	12.0	0.0	1.0
-6944.445	500.0	100.0	100.0	1	0.0	0.0	-0.006	1.0	96.60934	-6.946	0	3.0	4.0	12.0	0.0	1.0
-6944.445	500.0	100.0	100.0	1	0.0	0.0	-0.007	1.0	96.60934	-6.947	0	3.0	4.0	12.0	0.0	1.0
-6944.445	500.0	100.0	100.0	1	0.0	0.0	-0.007	1.0	96.57611	-6.947	0	3.0	4.0	12.0	0.0	1.0
-6944.445	500.0	100.0	100.0	1	0.0	0.0	-0.007	1.0	96.57611	-6.947	0	3.0	4.0	12.0	0.0	1.0
-6944.445	500.0	100.0	100.0	1	0.0	0.0	-0.008	1.0	96.9154	-6.947	0	3.0	4.0	12.0	0.0	1.0
-6944.445	500.0	100.0	100.0	1	0.0	0.0	-0.009	1.0	97.399536	-6.948	0	3.0	4.0	13.0	0.0	1.0
-6944.445	500.0	100.0	100.0	1	0.0	0.0	-0.009	1.0	97.399536	-6.948	0	3.0	4.0	13.0	0.0	1.0
-6944.445	500.0	100.0	100.0	0	0.0	0.0	-0.01	1.0	97.45511	-6.948	0	3.0	5.0	14.0	0.0	1.0
0.0	500.0	100.0	100.0	0	0.0	0.0	-0.01	1.0	96.152435	-6.949	0	3.0	5.0	0.0	0.0	1.0
0.0	500.0	100.0	100.0	0	0.0	0.0	-0.011	1.0	96.152435	-6.949	0	3.0	5.0	0.0	0.0	1.0
0.0	500.0	100.0	100.0	0	0.0	0.0	-0.011	1.0	96.27467	-6.949	0	3.0	5.0	0.0	0.0	1.0
0.0	500.0	100.0	100.0	0	0.0	0.0	-0.012	1.0	95.91118	-6.458	0	3.0	5.0	0.0	0.0	1.0
0.0	500.0	100.0	100.0	0	0.0	0.0	-0.012	1.0	97.71402	-6.458	0	3.0	5.0	0.0	0.0	1.0
0.0	500.0	100.0	100.0	0	0.0	0.0	-0.012	1.0	97.66465	-6.001	0	3.0	5.0	0.0	0.0	1.0
0.0	500.0	100.0	100.0	0	0.0	0.0	-0.012	1.0	97.66465	-5.182	0	3.0	5.0	0.0	0.0	1.0
0.0	500.0	100.0	100.0	0	0.0	0.0	-0.011	1.0	97.869514	-5.182	0	3.0	5.0	1.0	0.0	1.0
0.0	500.0	100.0	100.0	0	0.0	0.0	-0.011	1.0	97.706436	-4.475	0	3.0	5.0	0.0	0.0	1.0
0.0	500.0	100.0	100.0	0	0.0	0.0	-0.01	1.0	97.706436	-4.159	0	3.0	5.0	0.0	0.0	1.0
0.0	500.0	100.0	100.0	0	0.0	0.0	-0.01	1.0	97.3338	-4.159	0	3.0	5.0	0.0	0.0	1.0
0.0	500.0	100.0	100.0	0	0.0	0.0	-0.009	1.0	97.3338	-3.591	0	3.0	5.0	0.0	0.0	1.0
0.0	500.0	100.0	100.0	0	0.0	0.0	-0.008	1.0	96.659805	-3.591	0	3.0	5.0	0.0	0.0	1.0
0.0	500.0	100.0	100.0	0	0.0	0.0	-0.007	1.0	96.762344	-3.337	0	3.0	5.0	0.0	0.0	1.0
0.0	500.0	100.0	100.0	0	0.0	0.0	-0.005	1.0	96.77105	-2.882	0	3.0	5.0	0.0	0.0	1.0
0.0	500.0	100.0	100.0	0	0.0	0.0	-0.004	1.0	96.86946	-2.882	0	3.0	5.0	0.0	0.0	1.0
0.0	500.0	100.0	100.0	0	0.0	0.0	-0.002	1.0	96.64354	-2.678	0	3.0	5.0	0.0	0.0	1.0
0.0	500.0	100.0	100.0	0	0.0	0.0	-0.001	1.0	96.64354	-2.678	0	3.0	5.0	0.0	0.0	1.0
0.0	500.0	100.0	100.0	0	0.0	0.0	0.0	1.0	96.73129	-2.313	0	3.0	5.0	0.0	0.0	1.0
0.0	500.0	100.0	100.0	0	0.0	0.0	0.003	1.0	96.73129	-1.997	0	3.0	5.0	0.0	0.0	1.0
0.0	500.0	100.0	100.0	0	0.0	0.0	0.005	1.0	96.332436	-1.997	0	3.0	5.0	0.0	0.0	1.0
0.0	500.0	100.0	100.0	0	0.0	0.0	0.008	1.0	96.59205	-1.856	0	3.0	5.0	0.0	0.0	1.0
0.0	500.0	100.0	100.0	0	0.0	0.0	0.01	1.0	96.59205	-1.602	0	3.0	5.0	0.0	0.0	1.0
0.0	500.0	100.0	100.0	0	0.0	0.0	0.013	1.0	97.054184	-1.602	0	3.0	5.0	0.0	0.0	1.0
0.0	500.0	100.0	100.0	0	0.0	0.0	0.015	1.0	96.762344	-1.489	0	3.0	5.0	0.0	0.0	1.0
0.0	500.0	100.0	100.0	0	0.0	0.0	0.018	1.0	96.762344	-1.286	0	3.0	5.0	0.0	0.0	1.0
0.0	500.0	100.0	100.0	0	0.0	0.0	0.021	1.0	96.28726	-1.286	0	3.0	5.0	0.0	0.0	1.0
0.0	500.0	100.0	100.0	0	0.0	0.0	0.025	1.0	96.28726	-1.195	0	3.0	5.0	0.0	0.0	1.0
0.0	500.0	100.0	100.0	0	0.0	0.0	0.027	1.0	96.66313	-1.195	0	3.0	5.0	0.0	0.0	1.0
0.0	500.0	100.0	100.0	0	0.0	0.0	0.031	1.0	96.54396	-1.031	0	3.0	5.0	0.0	0.0	1.0
0.0	500.0	100.0	100.0	0	0.0	0.0	0.034	1.0	96.54396	-0.958	0	3.0	5.0	0.0	0.0	1.0
0.0	500.0	100.0	100.0	0	0.0	0.0	0.037	1.0	96.074936	-0.958	0	3.0	5.0	0.0	0.0	1.0
0.0	500.0	100.0	100.0	0	0.0	0.0	0.04	1.0	96.07221	-0.828	0	3.0	5.0	0.0	0.0	1.0
0.0	500.0	100.0	100.0	0	0.0	0.0	0.043	1.0	96.07221	-0.828	0	3.0	5.0	0.0	0.0	1.0
0.0	500.0	100.0	100.0	0	0.0	0.0	0.046	1.0	96.1789	-0.769	0	3.0	5.0	0.0	0.0	1.0
0.0	500.0	100.0	100.0	0	0.0	0.0	0.049	1.0	95.847694	-0.664	0	3.0	5.0	0.0	0.0	1.0
0.0	500.0	100.0	100.0	0	0.0	0.0	0.052	1.0	96.268265	-0.664	0	3.0	5.0	0.0	0.0	1.0
0.0	500.0	100.0	100.0	0	0.0	0.0	0.055	1.0	96.96004	-0.617	0	3.0	5.0	0.0	0.0	1.0
0.0	500.0	100.0	100.0	0	0.0	0.0	0.058	1.0	96.96004	-0.532	0	3.0	5.0	0.0	0.0	1.0
0.0	500.0	100.0	100.0	0	0.0	0.0	0.061	1.0	96.9301	-0.532	0	3.0	5.0	0.0	0.0	1.0
0.0	500.0	100.0	100.0	0	0.0	0.0	0.064	1.0	97.125275	-0.495	0	3.0	5.0	0.0	0.0	1.0
0.0	500.0	100.0	100.0	0	0.0	0.0	0.067	1.0	97.125275	-0.427	0	3.0	5.0	0.0	0.0	1.0
0.0	500.0	100.0	100.0	0	0.0	0.0	0.07	1.0	97.23755	-0.427	0	3.0	5.0	0.0	0.0	1.0
0.0	500.0	100.0	100.0	0	0.0	0.0	0.073	1.0	97.23755	-0.369	0	3.0	5.0	0.0	0.0	1.0
0.0	500.0	100.0	100.0	0	0.0	0.0	0.076	1.0	97.671715	-0.369	0	3.0	5.0	0.0	0.0	1.0
0.0	500.0	100.0	100.0	0	0.0	0.0	0.079	1.0	97.42921	-0.342	0	3.0	5.0	0.0	0.0	1.0
0.0	500.0	100.0	100.0	0	0.0	0.0	0.082	1.0	97.34073	-0.295	0	3.0	5.0	0.0	0.0	1.0
0.0	500.0	100.0	100.0	0	0.0	0.0	0.085	1.0	95.10914	-0.295	0	3.0	5.0	0.0	0.0	1.0
0.0	500.0	100.0	100.0	0	0.0	0.0	0.088	1.0	99.77751	-0.274	0	3.0	5.0	0.0	0.0	1.0
0.0	500.0	100.0	100.0	0	0.0	0.0	0.09	1.0	99.77751	-0.255	0	3.0	5.0	0.0	0.0	1.0
0.0	500.0	100.0	100.0	0	0.0	0.0	0.093	1.0	99.73007	-0.255	0	3.0	5.0	0.0	0.0	1.0
0.0	500.0	100.0	100.0	0	0.0	0.0	0.096	1.0	99.73007	-0.22	0	3.0	5.0	0.0	0.0	1.0
0.0	500.0	100.0	100.0	0	0.0	0.0	0.099	1.0	98.92143	-0.22	0	3.0	5.0	0.0	0.0	1.0
0.0	500.0	100.0	100.0	0	0.0	0.0	0.101	1.0	97.65092	-0.19	0	3.0	5.0	0.0	0.0	1.0
0.0	500.0	100.0	100.0	0	0.0	0.0	0.103	1.0	97.65092	-0.164	0	3.0	5.0	0.0	0.0	1.0
0.0	500.0	100.0	100.0	0	0.0	0.0	0.106	1.0	98.33049	-0.164	0	3.0	5.0	0.0	0.0	1.0
0.0	500.0	100.0	100.0	0	0.0	0.0	0.108	1.0	98.501305	-0.152	0	3.0	5.0	0.0	0.0	1.0
0.0	500.0	100.0	100.0	0	0.0	0.0	0.11	1.0	98.501305	-0.131	0	3.0	5.0	0.0	0.0	1.0
0.0	500.0	100.0	100.0	0	0.0	0.0	0.112	1.0	98.11038	-0.131	0	3.0	5.0	0.0	0.0	1.0
0.0	500.0	100.0	100.0	0	0.0	0.0	0.115	1.0	98.11038	-0.122	0	3.0	5.0	0.0	0.0	1.0
0.0	500.0	100.0	100.0	0	0.0	0.0	0.117	1.0	98.30467	-0.122	0	3.0	5.0	0.0	0.0	1.0
0.0	500.0	100.0	100.0	0	0.0	0.0	0.119	1.0	98.173935	-0.105	0	3.0	5.0	0.0	0.0	1.0
0.0	500.0	100.0	100.0	0	0.0	0.0	0.121	1.0	98.173935	-0.097	0	3.0	5.0	0.0	0.0	1.0
0.0	500.0	100.0	100.0	0	0.0	0.0	0.122	1.0	98.378044	-0.097	0	3.0	5.0	0.0	0.0	1.0
0.0	500.0	100.0	100.0	0	0.0	0.0	0.124	1.0	97.28177	-0.084	0	3.0	5.0	0.0	0.0	1.0
0.0	500.0	100.0	100.0	0	0.0	0.0	0.126	1.0	97.28177	-0.078	0	3.0	5.0	0.0	0.0	1.0
0.0	500.0	100.0	100.0	0	0.0	0.0	0.127	1.0	97.281624	-0.078	0	3.0	5.0	0.0	0.0	1.0
0.0	500.0	100.0	100.0	0	0.0	0.0	0.129	1.0	97.281624	-0.067	0	3.0	5.0	0.0	0.0	1.0
0.0	500.0	100.0	100.0	0	0.0	0.0	0.13	1.0	96.99702	-0.067	0	3.0	5.0	0.0	0.0	1.0
0.0	500.0	100.0	100.0	0	0.0	0.0	0.132	1.0	96.627144	-0.058	0	3.0	5.0	0.0	0.0	1.0
0.0	500.0	100.0	100.0	0	0.0	0.0	0.133	1.0	96.627144	-0.053	0	3.0	5.0	0.0	0.0	1.0
0.0	500.0	100.0	100.0	0	0.0	0.0	0.134	1.0	95.78537	-0.053	0	3.0	5.0	0.0	0.0	1.0
0.0	500.0	100.0	100.0	0	0.0	0.0	0.135	1.0	95.40211	-0.046	0	3.0	5.0	0.0	0.0	1.0
0.0	500.0	100.0	100.0	0	0.0	0.0	0.137	1.0	95.18985	-0.043	0	3.0	5.0	0.0	0.0	1.0
0.0	500.0	100.0	100.0	0	0.0	0.0	0.138	1.0	95.35236	-0.043	0	3.0	5.0	0.0	0.0	1.0
0.0	500.0	100.0	100.0	0	0.0	0.0	0.139	1.0	95.35236	-0.04	0	3.0	5.0	0.0	0.0	1.0
0.0	500.0	100.0	100.0	0	0.0	0.0	0.14	1.0	95.923904	-0.04	0	3.0	5.0	0.0	0.0	1.0
0.0	500.0	100.0	100.0	0	0.0	0.0	0.141	1.0	95.95021	-0.034	0	3.0	5.0	0.0	0.0	1.0
0.0	500.0	100.0	100.0	0	0.0	0.0	0.142	1.0	95.95021	-0.029	0	3.0	5.0	0.0	0.0	1.0
0.0	500.0	100.0	100.0	0	0.0	0.0	0.143	1.0	95.86771	-0.029	0	3.0	5.0	0.0	0.0	1.0
0.0	500.0	100.0	100.0	0	0.0	0.0	0.144	1.0	96.26979	-0.027	0	3.0	5.0	0.0	0.0	1.0
0.0	500.0	100.0	100.0	0	0.0	0.0	0.145	1.0	96.26979	-0.027	0	3.0	5.0	0.0	0.0	1.0
0.0	500.0	100.0	100.0	0	0.0	0.0	0.146	1.0	95.752426	-0.023	0	3.0	5.0	0.0	0.0	1.0
0.0	500.0	100.0	100.0	0	0.0	0.0	0.147	1.0	95.752426	-0.021	0	3.0	5.0	0.0	0.0	1.0
0.0	500.0	100.0	100.0	0	0.0	0.0	0.147	1.0	96.2068	-0.021	0	3.0	5.0	0.0	0.0	1.0
0.0	500.0	100.0	100.0	0	0.0	0.0	0.148	1.0	96.284485	-0.018	0	3.0	5.0	0.0	0.0	1.0
0.0	500.0	100.0	100.0	0	0.0	0.0	0.149	1.0	96.284485	-0.017	0	3.0	5.0	0.0	0.0	1.0
0.0	500.0	100.0	100.0	0	0.0	0.0	0.15	1.0	96.57768	-0.017	0	3.0	5.0	0.0	0.0	1.0
0.0	500.0	100.0	100.0	0	0.0	0.0	0.151	1.0	96.94349	-0.014	0	3.0	5.0	0.0	0.0	1.0
0.0	500.0	100.0	100.0	0	0.0	0.0	0.151	1.0	96.94349	-0.013	0	3.0	5.0	0.0	0.0	1.0
0.0	500.0	100.0	100.0	0	0.0	0.0	0.152	1.0	97.12694	-0.013	0	3.0	5.0	0.0	0.0	1.0
0.0	500.0	100.0	100.0	0	0.0	0.0	0.153	1.0	97.12694	-0.011	0	3.0	5.0	0.0	0.0	1.0
0.0	500.0	100.0	100.0	0	0.0	0.0	0.153	1.0	97.36701	-0.011	0	3.0	5.0	0.0	0.0	1.0
0.0	500.0	100.0	100.0	0	0.0	0.0	0.154	1.0	97.410255	-0.009	0	3.0	5.0	0.0	0.0	1.0
0.0	500.0	100.0	100.0	0	0.0	0.0	0.154	1.0	97.410255	-0.009	0	3.0	5.0	0.0	0.0	1.0
0.0	500.0	100.0	100.0	0	0.0	0.0	0.155	1.0	97.49651	-0.009	0	3.0	5.0	0.0	0.0	1.0
0.0	500.0	100.0	100.0	0	0.0	0.0	0.155	1.0	97.38121	-0.007	0	3.0	5.0	0.0	0.0	1.0
0.0	500.0	100.0	100.0	0	0.0	0.0	0.155	1.0	97.38121	-0.007	0	3.0	5.0	0.0	0.0	1.0
0.0	500.0	100.0	100.0	0	0.0	0.0	0.155	1.0	97.44073	-0.007	0	3.0	5.0	0.0	0.0	1.0
0.0	500.0	100.0	100.0	0	0.0	0.0	0.155	1.0	97.44073	-0.006	0	3.0	5.0	0.0	0.0	1.0
0.0	500.0	100.0	100.0	0	0.0	0.0	0.155	1.0	96.82038	-0.006	0	3.0	5.0	0.0	0.0	1.0
0.0	500.0	100.0	100.0	0	0.0	0.0	0.155	1.0	97.65756	-0.005	0	3.0	5.0	0.0	0.0	1.0
0.0	500.0	100.0	100.0	0	0.0	0.0	0.155	1.0	97.07377	-0.004	0	3.0	5.0	0.0	0.0	1.0
0.0	500.0	100.0	100.0	0	0.0	0.0	0.155	1.0	97.28839	-0.004	0	3.0	5.0	0.0	0.0	1.0
0.0	500.0	100.0	100.0	0	0.0	0.0	0.154	1.0	97.34319	-0.004	0	3.0	5.0	8.0	0.0	1.0
0.0	500.0	100.0	100.0	0	0.0	0.0	0.154	1.0	97.34319	-0.004	0	3.0	5.0	8.0	0.0	1.0
0.0	500.0	100.0	100.0	0	0.0	0.0	0.153	1.0	98.13905	-0.003	0	3.0	5.0	11.0	0.0	1.0
0.0	500.0	100.0	100.0	0	0.0	0.0	0.152	1.0	98.13905	-0.003	0	3.0	5.0	11.0	0.0	1.0
-5555.5557	400.0	100.0	100.0	0	0.0	0.0	0.151	1.0	96.68233	-0.003	0	3.0	5.0	12.0	0.0	1.0
-5555.5557	400.0	100.0	100.0	0	0.0	0.0	0.15	1.0	96.358665	-0.002	0	3.0	5.0	12.0	0.0	1.0
-5555.5557	400.0	100.0	100.0	0	0.0	0.0	0.149	1.0	96.358665	-0.395	0	3.0	5.0	12.0	0.0	1.0
-5555.5557	400.0	100.0	100.0	0	0.0	0.0	0.148	1.0	97.23919	-0.395	0	3.0	5.0	12.0	0.0	1.0
-5555.5557	400.0	100.0	100.0	0	0.0	0.0	0.147	1.0	97.12515	-0.76	0	3.0	5.0	12.0	0.0	1.0
-5555.5557	400.0	100.0	100.0	0	0.0	0.0	0.146	1.0	97.12515	-0.76	0	3.0	5.0	12.0	0.0	1.0
-5555.5557	400.0	100.0	100.0	0	0.0	0.0	0.144	1.0	97.69022	-1.415	0	3.0	5.0	12.0	0.0	1.0
-5555.5557	400.0	100.0	100.0	0	0.0	0.0	0.143	1.0	97.69022	-1.708	0	3.0	5.0	12.0	0.0	1.0
-5555.5557	400.0	100.0	100.0	0	0.0	0.0	0.141	1.0	97.427605	-1.708	0	3.0	5.0	12.0	0.0	1.0
-5555.5557	400.0	100.0	100.0	0	0.0	0.0	0.139	1.0	95.9713	-2.234	0	3.0	5.0	12.0	0.0	1.0
-5555.5557	400.0	100.0	100.0	0	0.0	0.0	0.137	1.0	95.9713	-2.469	0	3.0	5.0	12.0	0.0	1.0
-5555.5557	400.0	100.0	100.0	0	0.0	0.0	0.135	1.0	96.89055	-2.469	0	3.0	5.0	12.0	0.0	1.0
-5555.5557	400.0	100.0	100.0	0	0.0	0.0	0.133	1.0	96.22449	-2.891	0	3.0	5.0	12.0	0.0	1.0
-5555.5557	400.0	100.0	100.0	0	0.0	0.0	0.131	1.0	96.22449	-2.891	0	3.0	5.0	12.0	0.0	1.0
-5555.5557	400.0	100.0	100.0	0	0.0	0.0	0.129	1.0	95.97068	-3.08	0	3.0	5.0	12.0	0.0	1.0
-5555.5557	400.0	100.0	100.0	0	0.0	0.0	0.127	1.0	95.87506	-3.418	0	3.0	5.0	12.0	0.0	1.0
-5555.5557	400.0	100.0	100.0	0	0.0	0.0	0.124	1.0	96.54147	-3.418	0	3.0	5.0	12.0	0.0	1.0
-5555.5557	400.0	100.0	100.0	0	0.0	0.0	0.122	1.0	97.38004	-3.57	0	3.0	5.0	12.0	0.0	1.0
-5555.5557	400.0	100.0	100.0	0	0.0	0.0	0.119	1.0	97.38004	-3.841	0	3.0	5.0	12.0	0.0	1.0
-5555.5557	400.0	100.0	100.0	0	0.0	0.0	0.117	1.0	98.10799	-3.841	0	3.0	5.0	12.0	0.0	1.0
-5555.5557	400.0	100.0	100.0	0	0.0	0.0	0.114	1.0	98.41359	-4.076	0	3.0	5.0	12.0	0.0	1.0
-5555.5557	400.0	100.0	100.0	0	0.0	0.0	0.111	1.0	98.41359	-4.076	0	3.0	5.0	12.0	0.0	1.0
-5555.5557	400.0	100.0	100.0	0	0.0	0.0	0.108	1.0	98.720375	-4.181	0	3.0	5.0	12.0	0.0	1.0
-5555.5557	400.0	100.0	100.0	0	0.0	0.0	0.106	1.0	98.720375	-4.369	0	3.0	5.0	12.0	0.0	1.0
-5555.5557	400.0	100.0	100.0	0	0.0	0.0	0.103	1.0	98.06536	-4.369	0	3.0	5.0	12.0	0.0	1.0
-5555.5557	400.0	100.0	100.0	0	0.0	0.0	0.1	1.0	98.275475	-4.532	0	3.0	5.0	12.0	0.0	1.0
-5555.5557	400.0	100.0	100.0	0	0.0	0.0	0.097	1.0	98.275475	-4.605	0	3.0	5.0	12.0	0.0	1.0
-5555.5557	400.0	100.0	100.0	0	0.0	0.0	0.095	1.0	97.97691	-4.605	0	3.0	5.0	12.0	0.0	1.0
-5555.5557	400.0	100.0	100.0	0	0.0	0.0	0.092	1.0	97.70258	-4.735	0	3.0	5.0	12.0	0.0	1.0
-5555.5557	400.0	100.0	100.0	0	0.0	0.0	0.089	1.0	97.70258	-4.735	0	3.0	5.0	12.0	0.0	1.0
-5555.5557	400.0	100.0	100.0	0	0.0	0.0	0.087	1.0	97.48032	-4.794	0	3.0	5.0	12.0	0.0	1.0
-5555.5557	400.0	100.0	100.0	0	0.0	0.0	0.084	1.0	97.48032	-4.898	0	3.0	5.0	12.0	0.0	1.0
-5555.5557	400.0	100.0	100.0	0	0.0	0.0	0.082	1.0	96.24888	-4.898	0	3.0	5.0	12.0	0.0	1.0
-5555.5557	400.0	100.0	100.0	0	0.0	0.0	0.08	1.0	97.26881	-4.945	0	3.0	5.0	12.0	0.0	1.0
-5555.5557	400.0	100.0	100.0	0	0.0	0.0	0.077	1.0	97.26881	-4.989	0	3.0	5.0	12.0	0.0	1.0
-5555.5557	400.0	100.0	100.0	0	0.0	0.0	0.075	1.0	97.618195	-4.989	0	3.0	5.0	12.0	0.0	1.0
-5555.5557	400.0	100.0	100.0	0	0.0	0.0	0.073	1.0	98.40243	-5.067	0	3.0	5.0	12.0	0.0	1.0
-5555.5557	400.0	100.0	100.0	0	0.0	0.0	0.071	1.0	98.407555	-5.067	0	3.0	5.0	12.0	0.0	1.0
-5555.5557	400.0	100.0	100.0	0	0.0	0.0	0.068	1.0	97.83045	-5.134	0	3.0	5.0	12.0	0.0	1.0
-5555.5557	400.0	100.0	100.0	0	0.0	0.0	0.066	1.0	97.83045	-5.165	0	3.0	5.0	12.0	0.0	1.0
-5555.5557	400.0	100.0	100.0	0	0.0	0.0	0.064	1.0	96.51384	-5.165	0	3.0	5.0	12.0	0.0	1.0
-5555.5557	400.0	100.0	100.0	0	0.0	0.0	0.062	1.0	97.02151	-5.219	0	3.0	5.0	12.0	0.0	1.0
-5555.5557	400.0	100.0	100.0	0	0.0	0.0	0.061	1.0	97.02151	-5.244	0	3.0	5.0	12.0	0.0	1.0
-5555.5557	400.0	100.0	100.0	0	0.0	0.0	0.059	1.0	96.72427	-5.244	0	3.0	5.0	12.0	0.0	1.0
-5555.5557	400.0	100.0	100.0	0	0.0	0.0	0.057	1.0	96.896866	-5.286	0	3.0	5.0	12.0	0.0	1.0
-5555.5557	400.0	100.0	100.0	0	0.0	0.0	0.055	1.0	96.896866	-5.286	0	3.0	5.0	12.0	0.0	1.0
-5555.5557	400.0	100.0	100.0	0	0.0	0.0	0.054	1.0	97.03711	-5.306	0	3.0	5.0	12.0	0.0	1.0
-5555.5557	400.0	100.0	100.0	0	0.0	0.0	0.052	1.0	97.03711	-5.342	0	3.0	5.0	12.0	0.0	1.0
-5555.5557	400.0	100.0	100.0	0	0.0	0.0	0.05	1.0	96.61218	-5.342	0	3.0	5.0	12.0	0.0	1.0
-5555.5557	400.0	100.0	100.0	0	0.0	0.0	0.049	1.0	96.693054	-5.371	0	3.0	5.0	12.0	0.0	1.0
-5555.5557	400.0	100.0	100.0	0	0.0	0.0	0.047	1.0	96.693054	-5.384	0	3.0	5.0	12.0	0.0	1.0
-5555.5557	400.0	100.0	100.0	0	0.0	0.0	0.046	1.0	97.025406	-5.384	0	3.0	5.0	12.0	0.0	1.0
-5555.5557	400.0	100.0	100.0	0	0.0	0.0	0.044	1.0	96.66555	-5.408	0	3.0	5.0	12.0	0.0	1.0
-5555.5557	400.0	100.0	100.0	0	0.0	0.0	0.043	1.0	96.66555	-5.408	0	3.0	5.0	12.0	0.0	1.0
-5555.5557	400.0	100.0	100.0	0	0.0	0.0	0.041	1.0	96.65582	-5.419	0	3.0	5.0	12.0	0.0	1.0
-5555.5557	400.0	100.0	100.0	0	0.0	0.0	0.04	1.0	96.65582	-5.439	0	3.0	5.0	12.0	0.0	1.0
-5555.5557	400.0	100.0	100.0	0	0.0	0.0	0.039	1.0	96.927444	-5.439	0	3.0	5.0	12.0	0.0	1.0
-5555.5557	400.0	100.0	100.0	0	0.0	0.0	0.037	1.0	96.90673	-5.447	0	3.0	5.0	12.0	0.0	1.0
-5555.5557	400.0	100.0	100.0	0	0.0	0.0	0.036	1.0	96.90673	-5.463	0	3.0	5.0	12.0	0.0	1.0
-5555.5557	400.0	100.0	100.0	0	0.0	0.0	0.035	1.0	97.29272	-5.463	0	3.0	5.0	12.0	0.0	1.0
-5555.5557	400.0	100.0	100.0	0	0.0	0.0	0.034	1.0	97.39995	-5.476	0	3.0	5.0	12.0	0.0	1.0
-5555.5557	400.0	100.0	100.0	0	0.0	0.0	0.032	1.0	97.39995	-5.476	0	3.0	5.0	12.0	0.0	1.0
-5555.5557	400.0	100.0	100.0	0	0.0	0.0	0.031	1.0	98.19135	-5.482	0	3.0	5.0	12.0	0.0	1.0
-5555.5557	400.0	100.0	100.0	0	0.0	0.0	0.03	1.0	98.19135	-5.493	0	3.0	5.0	12.0	0.0	1.0
-5555.5557	400.0	100.0	100.0	0	0.0	0.0	0.029	1.0	98.06767	-5.493	0	3.0	5.0	12.0	0.0	1.0
-5555.5557	400.0	100.0	100.0	0	0.0	0.0	0.027	1.0	98.32567	-5.498	0	3.0	5.0	12.0	0.0	1.0
-5555.5557	400.0	100.0	100.0	0	0.0	0.0	0.026	1.0	98.34523	-5.507	0	3.0	5.0	12.0	0.0	1.0
-5555.5557	400.0	100.0	100.0	0	0.0	0.0	0.025	1.0	97.56679	-5.507	0	3.0	5.0	12.0	0.0	1.0
-5555.5557	400.0	100.0	100.0	0	0.0	0.0	0.023	1.0	97.56679	-5.51	0	3.0	5.0	12.0	0.0	1.0
-5555.5557	400.0	100.0	100.0	0	0.0	0.0	0.022	1.0	96.83026	-5.51	0	3.0	5.0	12.0	0.0	1.0
-5555.5557	400.0	100.0	100.0	0	0.0	0.0	0.021	1.0	95.53522	-5.517	0	3.0	5.0	12.0	0.0	1.0
-5555.5557	400.0	100.0	100.0	0	0.0	0.0	0.019	1.0	95.53522	-5.521	0	3.0	5.0	12.0	0.0	1.0
-5555.5557	400.0	100.0	100.0	0	0.0	0.0	0.018	1.0	95.51435	-5.521	0	3.0	5.0	12.0	0.0	1.0
-5555.5557	400.0	100.0	100.0	0	0.0	0.0	0.017	1.0	96.44577	-5.526	0	3.0	5.0	12.0	0.0	1.0
-5555.5557	400.0	100.0	100.0	0	0.0	0.0	0.016	1.0	96.44577	-5.529	0	3.0	5.0	12.0	0.0	1.0
-5555.5557	400.0	100.0	100.0	0	0.0	0.0	0.014	1.0	97.49044	-5.529	0	3.0	5.0	12.0	0.0	1.0
-5555.5557	400.0	100.0	100.0	0	0.0	0.0	0.013	1.0	97.49044	-5.533	0	3.0	5.0	12.0	0.0	1.0
-5555.5557	400.0	100.0	100.0	0	0.0	0.0	0.012	1.0	97.1268	-5.533	0	3.0	5.0	12.0	0.0	1.0
-5555.5557	400.0	100.0	100.0	0	0.0	0.0	0.011	1.0	97.40409	-5.537	0	3.0	5.0	12.0	0.0	1.0
-5555.5557	400.0	100.0	100.0	0	0.0	0.0	0.01	1.0	97.40409	-5.54	0	3.0	5.0	12.0	0.0	1.0
-5555.5557	400.0	100.0	100.0	0	0.0	0.0	0.008	1.0	97.2587	-5.54	0	3.0	5.0	12.0	0.0	1.0
-5555.5557	400.0	100.0	100.0	1	0.0	0.0	0.007	1.0	97.03638	-5.542	0	3.0	5.0	12.0	0.0	1.0
-5555.5557	400.0	100.0	100.0	1	0.0	0.0	0.006	1.0	97.03638	-5.543	0	3.0	5.0	12.0	0.0	1.0
-5555.5557	400.0	100.0	100.0	1	0.0	0.0	0.005	1.0	96.319016	-5.543	0	3.0	5.0	12.0	0.0	1.0
-5555.5557	400.0	100.0	100.0	1	0.0	0.0	0.004	1.0	96.319016	-5.546	0	3.0	5.0	12.0	0.0	1.0
-5555.5557	400.0	100.0	100.0	1	0.0	0.0	0.003	1.0	96.67019	-5.546	0	3.0	5.0	12.0	0.0	1.0
-5555.5557	400.0	100.0	100.0	1	0.0	0.0	0.001	1.0	96.74726	-5.547	0	3.0	5.0	12.0	0.0	1.0
-5555.5557	400.0	100.0	100.0	1	0.0	0.0	0.0	1.0	97.71943	-5.549	0	3.0	5.0	12.0	0.0	1.0
-5555.5557	400.0	100.0	100.0	1	0.0	0.0	0.0	1.0	97.47781	-5.549	0	3.0	5.0	12.0	0.0	1.0
-5555.5557	400.0	100.0	100.0	1	0.0	0.0	-0.001	1.0	97.6487	-5.55	0	3.0	5.0	12.0	0.0	1.0
-5555.5557	400.0	100.0	100.0	1	0.0	0.0	-0.002	1.0	97.6487	-5.551	0	3.0	5.0	12.0	0.0	1.0
-5555.5557	400.0	100.0	100.0	1	0.0	0.0	-0.003	1.0	97.37502	-5.551	0	3.0	5.0	12.0	0.0	1.0
-5555.5557	400.0	100.0	100.0	1	0.0	0.0	-0.004	1.0	97.37502	-5.553	0	3.0	5.0	12.0	0.0	1.0
-5555.5557	400.0	100.0	100.0	1	0.0	0.0	-0.005	1.0	97.69136	-5.553	0	3.0	5.0	12.0	0.0	1.0
-5555.5557	400.0	100.0	100.0	1	0.0	0.0	-0.006	1.0	97.419365	-5.553	0	3.0	5.0	12.0	0.0	1.0
-5555.5557	400.0	100.0	100.0	1	0.0	0.0	-0.007	1.0	97.419365	-5.554	0	3.0	5.0	12.0	0.0	1.0
-5555.5557	400.0	100.0	100.0	1	0.0	0.0	-0.007	1.0	96.988716	-5.554	0	3.0	5.0	12.0	0.0	1.0
-5555.5557	400.0	100.0	100.0	1	0.0	0.0	-0.008	1.0	97.29922	-5.555	0	3.0	5.0	12.0	0.0	1.0
-5555.5557	400.0	100.0	100.0	1	0.0	0.0	-0.009	1.0	97.29922	-5.556	0	3.0	5.0	12.0	0.0	1.0
-5555.5557	400.0	100.0	100.0	0	0.0	0.0	-0.01	1.0	97.2982	-5.556	0	3.0	6.0	14.0	0.0	1.0
-5555.5557	400.0	100.0	100.0	0	0.0	0.0	-0.01	1.0	97.2982	-5.556	0	3.0	6.0	14.0	0.0	1.0
0.0	400.0	100.0	100.0	0	0.0	0.0	-0.011	1.0	96.55733	-5.556	0	3.0	6.0	0.0	0.0	1.0
0.0	400.0	100.0	100.0	0	0.0	0.0	-0.011	1.0	96.96322	-5.557	0	3.0	6.0	0.0	0.0	1.0
0.0	400.0	100.0	100.0	0	0.0	0.0	-0.012	1.0	96.96322	-5.557	0	3.0	6.0	0.0	0.0	1.0
0.0	400.0	100.0	100.0	0	0.0	0.0	-0.012	1.0	97.37439	-5.557	0	3.0	6.0	0.0	0.0	1.0
0.0	400.0	100.0	100.0	0	0.0	0.0	-0.013	1.0	97.188965	-4.799	0	3.0	6.0	0.0	0.0	1.0
0.0	400.0	100.0	100.0	0	0.0	0.0	-0.013	1.0	97.188965	-4.46	0	3.0	6.0	0.0	0.0	1.0
0.0	400.0	100.0	100.0	0	0.0	0.0	-0.014	1.0	98.07074	-4.46	0	3.0	6.0	0.0	0.0	1.0
0.0	400.0	100.0	100.0	0	0.0	0.0	-0.014	1.0	98.07074	-3.851	0	3.0	6.0	0.0	0.0	1.0
0.0	400.0	100.0	100.0	0	0.0	0.0	-0.014	1.0	98.25764	-3.851	0	3.0	6.0	0.0	0.0	1.0
0.0	400.0	100.0	100.0	0	0.0	0.0	-0.015	1.0	98.54229	-3.326	0	3.0	6.0	0.0	0.0	1.0
0.0	400.0	100.0	100.0	0	0.0	0.0	-0.015	1.0	98.54229	-3.09	0	3.0	6.0	0.0	0.0	1.0
0.0	400.0	100.0	100.0	0	0.0	0.0	-0.015	1.0	98.120186	-3.09	0	3.0	6.0	0.0	0.0	1.0
0.0	400.0	100.0	100.0	0	0.0	0.0	-0.015	1.0	98.344765	-2.669	0	3.0	6.0	0.0	0.0	1.0
0.0	400.0	100.0	100.0	0	0.0	0.0	-0.015	1.0	98.344765	-2.48	0	3.0	6.0	0.0	0.0	1.0
0.0	400.0	100.0	100.0	0	0.0	0.0	-0.015	1.0	98.57788	-2.48	0	3.0	6.0	0.0	0.0	1.0
0.0	400.0	100.0	100.0	0	0.0	0.0	-0.015	1.0	98.57788	-2.141	0	3.0	6.0	0.0	0.0	1.0
0.0	400.0	100.0	100.0	0	0.0	0.0	-0.014	1.0	98.29961	-2.141	0	3.0	6.0	0.0	0.0	1.0
0.0	400.0	100.0	100.0	0	0.0	0.0	-0.014	1.0	97.650696	-1.849	0	3.0	6.0	1.0	0.0	1.0
0.0	400.0	100.0	100.0	0	0.0	0.0	-0.013	1.0	97.650696	-1.718	0	3.0	6.0	1.0	0.0	1.0
0.0	400.0	100.0	100.0	0	0.0	0.0	-0.012	1.0	97.54861	-1.718	1	3.0	6.0	4.0	0.0	1.0
13888.89	1000.0	100.0	100.0	0	0.0	0.0	-0.01	1.0	97.86948	-1.597	1	3.0	6.0	4.0	0.0	1.0
13888.89	1000.0	100.0	100.0	0	0.0	0.0	-0.009	1.0	97.86948	-1.597	1	3.0	6.0	4.0	0.0	1.0
13888.89	1000.0	100.0	100.0	0	0.0	0.0	-0.007	1.0	97.48248	-1.38	1	3.0	6.0	5.0	0.0	1.0
13888.89	1000.0	100.0	100.0	0	0.0	0.0	-0.005	1.0	97.48248	-0.207	1	3.0	6.0	5.0	0.0	1.0
13888.89	1000.0	100.0	100.0	0	0.0	0.0	-0.003	1.0	96.6398	-0.207	1	3.0	6.0	5.0	0.0	1.0
13888.89	1000.0	100.0	100.0	0	0.0	0.0	0.0	1.0	96.07813	0.789	1	3.0	6.0	5.0	0.0	1.0
13888.89	1000.0	100.0	100.0	0	0.0	0.0	0.002	1.0	96.07813	2.577	1	3.0	6.0	5.0	0.0	1.0
13888.89	1000.0	100.0	100.0	0	0.0	0.0	0.005	1.0	95.60833	2.577	1	3.0	6.0	5.0	0.0	1.0
13888.89	1000.0	100.0	100.0	0	0.0	0.0	0.008	1.0	95.719734	3.378	1	3.0	6.0	5.0	0.0	1.0
13888.89	1000.0	100.0	100.0	0	0.0	0.0	0.012	1.0	95.719734	4.815	1	3.0	6.0	5.0	0.0	1.0
13888.89	1000.0	100.0	100.0	0	0.0	0.0	0.015	1.0	94.74309	4.815	1	3.0	6.0	5.0	0.0	1.0
13888.89	1000.0	100.0	100.0	0	0.0	0.0	0.019	1.0	94.74309	5.457	1	3.0	6.0	5.0	0.0	1.0
13888.89	1000.0	100.0	100.0	0	0.0	0.0	0.023	1.0	94.239395	5.457	1	3.0	6.0	5.0	0.0	1.0
13888.89	1000.0	100.0	100.0	0	0.0	0.0	0.027	1.0	94.49981	6.61	1	3.0	6.0	5.0	0.0	1.0
13888.89	1000.0	100.0	100.0	0	0.0	0.0	0.031	1.0	94.49981	7.126	1	3.0	6.0	5.0	0.0	1.0
13888.89	1000.0	100.0	100.0	0	0.0	0.0	0.036	1.0	94.57283	7.126	1	3.0	6.0	5.0	0.0	1.0
13888.89	1000.0	100.0	100.0	0	0.0	0.0	0.04	1.0	95.87767	8.05	1	3.0	6.0	5.0	0.0	1.0
13888.89	1000.0	100.0	100.0	0	0.0	0.0	0.044	1.0	95.87767	8.465	1	3.0	6.0	5.0	0.0	1.0
13888.89	1000.0	100.0	100.0	0	0.0	0.0	0.049	1.0	95.597496	8.465	1	3.0	6.0	5.0	0.0	1.0
13888.89	1000.0	100.0	100.0	0	0.0	0.0	0.053	1.0	95.597496	9.207	1	3.0	6.0	5.0	0.0	1.0
13888.89	1000.0	100.0	100.0	0	0.0	0.0	0.058	1.0	96.14804	9.207	1	3.0	6.0	5.0	0.0	1.0
13888.89	1000.0	100.0	100.0	0	0.0	0.0	0.063	1.0	96.50282	9.54	1	3.0	6.0	5.0	0.0	1.0
13888.89	1000.0	100.0	100.0	0	0.0	0.0	0.067	1.0	96.50282	10.136	1	3.0	6.0	5.0	0.0	1.0
13888.89	1000.0	100.0	100.0	0	0.0	0.0	0.071	1.0	97.55961	10.136	1	3.0	6.0	5.0	0.0	1.0
13888.89	1000.0	100.0	100.0	0	0.0	0.0	0.076	1.0	97.62817	10.401	1	3.0	6.0	5.0	0.0	1.0
13888.89	1000.0	100.0	100.0	0	0.0	0.0	0.081	1.0	97.62817	10.401	1	3.0	6.0	5.0	0.0	1.0
13888.89	1000.0	100.0	100.0	0	0.0	0.0	0.085	1.0	97.96327	10.879	1	3.0	6.0	5.0	0.0	1.0
13888.89	1000.0	100.0	100.0	0	0.0	0.0	0.089	1.0	97.96327	11.292	1	3.0	6.0	5.0	0.0	1.0
13888.89	1000.0	100.0	100.0	0	0.0	0.0	0.093	1.0	98.5745	11.292	1	3.0	6.0	5.0	0.0	1.0
13888.89	1000.0	100.0	100.0	0	0.0	0.0	0.097	1.0	99.31042	11.478	1	3.0	6.0	5.0	0.0	1.0
13888.89	1000.0	100.0	100.0	0	0.0	0.0	0.1	1.0	99.31042	11.809	1	3.0	6.0	5.0	0.0	1.0
13888.89	1000.0	100.0	100.0	0	0.0	0.0	0.104	1.0	97.834785	11.809	1	3.0	6.0	5.0	0.0	1.0
13888.89	1000.0	100.0	100.0	0	0.0	0.0	0.107	1.0	98.35544	12.095	1	3.0	6.0	5.0	0.0	1.0
13888.89	1000.0	100.0	100.0	0	0.0	0.0	0.11	1.0	98.35544	12.224	1	3.0	6.0	5.0	0.0	1.0
13888.89	1000.0	100.0	100.0	0	0.0	0.0	0.113	1.0	97.968025	12.224	1	3.0	6.0	5.0	0.0	1.0
13888.89	1000.0	100.0	100.0	0	0.0	0.0	0.116	1.0	97.968025	12.453	1	3.0	6.0	5.0	0.0	1.0
13888.89	1000.0	100.0	100.0	0	0.0	0.0	0.118	1.0	98.851265	12.453	1	3.0	6.0	5.0	0.0	1.0
13888.89	1000.0	100.0	100.0	0	0.0	0.0	0.12	1.0	98.755684	12.556	1	3.0	6.0	5.0	0.0	1.0
13888.89	1000.0	100.0	100.0	0	0.0	0.0	0.123	1.0	98.755684	12.74	1	3.0	6.0	5.0	0.0	1.0
13888.89	1000.0	100.0	100.0	0	0.0	0.0	0.125	1.0	98.55092	12.74	1	3.0	6.0	5.0	0.0	1.0
13888.89	1000.0	100.0	100.0	0	0.0	0.0	0.126	1.0	98.41874	12.823	1	3.0	6.0	5.0	0.0	1.0
13888.89	1000.0	100.0	100.0	0	0.0	0.0	0.128	1.0	97.70629	12.97	1	3.0	6.0	5.0	0.0	1.0
13888.89	1000.0	100.0	100.0	0	0.0	0.0	0.129	1.0	97.58703	12.97	1	3.0	6.0	5.0	0.0	1.0
13888.89	1000.0	100.0	100.0	0	0.0	0.0	0.131	1.0	97.58703	13.037	1	3.0	6.0	5.0	0.0	1.0
13888.89	1000.0	100.0	100.0	0	0.0	0.0	0.133	1.0	98.253876	13.037	1	3.0	6.0	5.0	0.0	1.0
13888.89	1000.0	100.0	100.0	0	0.0	0.0	0.134	1.0	97.39615	13.156	1	3.0	6.0	5.0	0.0	1.0
13888.89	1000.0	100.0	100.0	0	0.0	0.0	0.135	1.0	97.39615	13.258	1	3.0	6.0	5.0	0.0	1.0
13888.89	1000.0	100.0	100.0	0	0.0	0.0	0.137	1.0	97.30137	13.258	1	3.0	6.0	5.0	0.0	1.0
13888.89	1000.0	100.0	100.0	0	0.0	0.0	0.138	1.0	98.00516	13.304	1	3.0	6.0	5.0	0.0	1.0
13888.89	1000.0	100.0	100.0	0	0.0	0.0	0.139	1.0	98.00516	13.385	1	3.0	6.0	5.0	0.0	1.0
13888.89	1000.0	100.0	100.0	0	0.0	0.0	0.14	1.0	97.316696	13.385	1	3.0	6.0	5.0	0.0	1.0
13888.89	1000.0	100.0	100.0	0	0.0	0.0	0.141	1.0	97.316696	13.422	1	3.0	6.0	5.0	0.0	1.0
13888.89	1000.0	100.0	100.0	0	0.0	0.0	0.143	1.0	96.77318	13.422	1	3.0	6.0	5.0	0.0	1.0
13888.89	1000.0	100.0	100.0	0	0.0	0.0	0.144	1.0	97.3593	13.488	1	3.0	6.0	5.0	0.0	1.0
13888.89	1000.0	100.0	100.0	0	0.0	0.0	0.145	1.0	97.3593	13.519	1	3.0	6.0	5.0	0.0	1.0
13888.89	1000.0	100.0	100.0	0	0.0	0.0	0.147	1.0	98.070244	13.519	1	3.0	6.0	5.0	0.0	1.0
13888.89	1000.0	100.0	100.0	0	0.0	0.0	0.148	1.0	97.871414	13.572	1	3.0	6.0	5.0	0.0	1.0
13888.89	1000.0	100.0	100.0	0	0.0	0.0	0.149	1.0	97.871414	13.572	1	3.0	6.0	5.0	0.0	1.0
13888.89	1000.0	100.0	100.0	0	0.0	0.0	0.151	1.0	97.72024	13.616	1	3.0	6.0	5.0	0.0	1.0
13888.89	1000.0	100.0	100.0	0	0.0	0.0	0.151	1.0	97.72024	13.637	1	3.0	6.0	5.0	0.0	1.0
13888.89	1000.0	100.0	100.0	0	0.0	0.0	0.153	1.0	96.84395	13.637	1	3.0	6.0	5.0	0.0	1.0
13888.89	1000.0	100.0	100.0	0	0.0	0.0	0.154	1.0	96.68562	13.675	1	3.0	6.0	6.0	0.0	1.0
13888.89	1000.0	100.0	100.0	0	0.0	0.0	0.155	1.0	96.68562	13.691	1	3.0	6.0	6.0	0.0	1.0
0.0	1000.0	100.0	100.0	0	0.0	0.0	0.156	1.0	96.69238	13.691	1	4.0	6.0	0.0	0.0	1.0
0.0	1000.0	100.0	100.0	0	0.0	0.0	0.157	1.0	96.9646	13.705	1	4.0	6.0	0.0	0.0	1.0
0.0	1000.0	100.0	100.0	0	0.0	0.0	0.158	1.0	96.9646	13.705	1	4.0	6.0	0.0	0.0	1.0
0.0	1000.0	100.0	100.0	0	0.0	0.0	0.159	1.0	96.66097	13.734	1	4.0	6.0	0.0	0.0	1.0
0.0	1000.0	100.0	100.0	0	0.0	0.0	0.16	1.0	96.66097	11.859	1	4.0	6.0	0.0	0.0	1.0
0.0	1000.0	100.0	100.0	0	0.0	0.0	0.16	1.0	96.94936	11.859	1	4.0	6.0	0.0	0.0	1.0
0.0	1000.0	100.0	100.0	0	0.0	0.0	0.161	1.0	96.6205	11.021	1	4.0	6.0	0.0	0.0	1.0
0.0	1000.0	100.0	100.0	0	0.0	0.0	0.161	1.0	97.61324	9.517	1	4.0	6.0	0.0	0.0	1.0
0.0	1000.0	100.0	100.0	0	0.0	0.0	0.161	1.0	96.458855	9.517	1	4.0	6.0	0.0	0.0	1.0
0.0	1000.0	100.0	100.0	0	0.0	0.0	0.161	1.0	97.67353	8.844	1	4.0	6.0	0.0	0.0	1.0
0.0	1000.0	100.0	100.0	0	0.0	0.0	0.161	1.0	97.67353	8.219	1	4.0	6.0	0.0	0.0	1.0
0.0	1000.0	100.0	100.0	0	0.0	0.0	0.161	1.0	97.3243	8.219	1	4.0	6.0	0.0	0.0	1.0
0.0	1000.0	100.0	100.0	0	0.0	0.0	0.161	1.0	97.3243	7.099	1	4.0	6.0	0.0	0.0	1.0
0.0	1000.0	100.0	100.0	0	0.0	0.0	0.16	1.0	97.77002	7.099	1	4.0	6.0	0.0	0.0	1.0
0.0	1000.0	100.0	100.0	0	0.0	0.0	0.16	1.0	98.49401	6.129	1	4.0	6.0	8.0	0.0	1.0
0.0	1000.0	100.0	100.0	0	0.0	0.0	0.159	1.0	98.86664	5.697	1	4.0	6.0	8.0	0.0	1.0
0.0	1000.0	100.0	100.0	0	0.0	0.0	0.158	1.0	98.15144	5.697	1	4.0	6.0	9.0	0.0	1.0
-4166.667	300.0	100.0	100.0	0	0.0	0.0	0.157	1.0	97.36839	4.919	1	4.0	6.0	11.0	0.0	1.0
-4166.667	300.0	100.0	100.0	0	0.0	0.0	0.156	1.0	97.36839	4.919	1	4.0	6.0	11.0	0.0	1.0
-4166.667	300.0	100.0	100.0	0	0.0	0.0	0.154	1.0	96.96632	4.571	1	4.0	6.0	11.0	0.0	1.0
-4166.667	300.0	100.0	100.0	0	0.0	0.0	0.153	1.0	96.96632	3.948	1	4.0	6.0	11.0	0.0	1.0
-4166.667	300.0	100.0	100.0	0	0.0	0.0	0.151	1.0	96.586494	3.948	1	4.0	6.0	11.0	0.0	1.0
-4166.667	300.0	100.0	100.0	0	0.0	0.0	0.149	1.0	97.0258	2.841	1	4.0	6.0	12.0	0.0	1.0
-4166.667	300.0	100.0	100.0	0	0.0	0.0	0.146	1.0	97.0258	2.344	1	4.0	6.0	12.0	0.0	1.0
-4166.667	300.0	100.0	100.0	0	0.0	0.0	0.144	1.0	97.697754	2.344	1	4.0	6.0	12.0	0.0	1.0
-4166.667	300.0	100.0	100.0	0	0.0	0.0	0.141	1.0	98.00725	1.455	1	4.0	6.0	12.0	0.0	1.0
-4166.667	300.0	100.0	100.0	0	0.0	0.0	0.138	1.0	98.00725	1.455	1	4.0	6.0	12.0	0.0	1.0
-4166.667	300.0	100.0	100.0	0	0.0	0.0	0.135	1.0	97.52249	1.057	1	4.0	6.0	12.0	0.0	1.0
-4166.667	300.0	100.0	100.0	0	0.0	0.0	0.132	1.0	97.52249	0.343	1	4.0	6.0	12.0	0.0	1.0
-4166.667	300.0	100.0	100.0	0	0.0	0.0	0.129	1.0	96.789795	0.343	1	4.0	6.0	12.0	0.0	1.0
-4166.667	300.0	100.0	100.0	0	0.0	0.0	0.126	1.0	96.50484	-0.27	1	4.0	6.0	12.0	0.0	1.0
-4166.667	300.0	100.0	100.0	0	0.0	0.0	0.122	1.0	96.50484	-0.545	1	4.0	6.0	12.0	0.0	1.0
-4166.667	300.0	100.0	100.0	0	0.0	0.0	0.119	1.0	96.70043	-0.545	1	4.0	6.0	12.0	0.0	1.0
-4166.667	300.0	100.0	100.0	0	0.0	0.0	0.116	1.0	97.02679	-1.04	1	4.0	6.0	12.0	0.0	1.0
-4166.667	300.0	100.0	100.0	0	0.0	0.0	0.113	1.0	97.02679	-1.261	1	4.0	6.0	12.0	0.0	1.0
-4166.667	300.0	100.0	100.0	0	0.0	0.0	0.11	1.0	96.54581	-1.261	1	4.0	6.0	12.0	0.0	1.0
-4166.667	300.0	100.0	100.0	0	0.0	0.0	0.107	1.0	96.54581	-1.658	1	4.0	6.0	12.0	0.0	1.0
-4166.667	300.0	100.0	100.0	0	0.0	0.0	0.104	1.0	96.65132	-1.658	1	4.0	6.0	12.0	0.0	1.0
-4166.667	300.0	100.0	100.0	0	0.0	0.0	0.101	1.0	96.74562	-1.836	1	4.0	6.0	12.0	0.0	1.0
-4166.667	300.0	100.0	100.0	0	0.0	0.0	0.098	1.0	96.74562	-2.154	1	4.0	6.0	12.0	0.0	1.0
-4166.667	300.0	100.0	100.0	0	0.0	0.0	0.096	1.0	96.01072	-2.154	1	4.0	6.0	12.0	0.0	1.0
-4166.667	300.0	100.0	100.0	0	0.0	0.0	0.094	1.0	95.33711	-2.297	1	4.0	6.0	12.0	0.0	1.0
-4166.667	300.0	100.0	100.0	0	0.0	0.0	0.091	1.0	96.957436	-2.552	1	4.0	6.0	12.0	0.0	1.0
-4166.667	300.0	100.0	100.0	0	0.0	0.0	0.089	1.0	96.39448	-2.552	1	4.0	6.0	12.0	0.0	1.0
-4166.667	300.0	100.0	100.0	0	0.0	0.0	0.087	1.0	96.39448	-2.667	1	4.0	6.0	12.0	0.0	1.0
-4166.667	300.0	100.0	100.0	0	0.0	0.0	0.085	1.0	96.01806	-2.667	1	4.0	6.0	12.0	0.0	1.0
-4166.667	300.0	100.0	100.0	0	0.0	0.0	0.083	1.0	95.67742	-2.872	1	4.0	6.0	12.0	0.0	1.0
-4166.667	300.0	100.0	100.0	0	0.0	0.0	0.081	1.0	95.67742	-2.964	1	4.0	6.0	12.0	0.0	1.0
-4166.667	300.0	100.0	100.0	0	0.0	0.0	0.079	1.0	95.274994	-2.964	1	4.0	6.0	12.0	0.0	1.0
-4166.667	300.0	100.0	100.0	0	0.0	0.0	0.078	1.0	94.31357	-3.128	1	4.0	6.0	12.0	0.0	1.0
-4166.667	300.0	100.0	100.0	0	0.0	0.0	0.076	1.0	94.31357	-3.128	1	4.0	6.0	12.0	0.0	1.0
-4166.667	300.0	100.0	100.0	0	0.0	0.0	0.074	1.0	94.11483	-3.202	1	4.0	6.0	12.0	0.0	1.0
-4166.667	300.0	100.0	100.0	0	0.0	0.0	0.072	1.0	94.11483	-3.334	1	4.0	6.0	12.0	0.0	1.0
-4166.667	300.0	100.0	100.0	0	0.0	0.0	0.071	1.0	94.937126	-3.334	1	4.0	6.0	12.0	0.0	1.0
-4166.667	300.0	100.0	100.0	0	0.0	0.0	0.069	1.0	94.76181	-3.393	1	4.0	6.0	12.0	0.0	1.0
-4166.667	300.0	100.0	100.0	0	0.0	0.0	0.067	1.0	94.76181	-3.499	1	4.0	6.0	12.0	0.0	1.0
-4166.667	300.0	100.0	100.0	0	0.0	0.0	0.065	1.0	94.92091	-3.499	1	4.0	6.0	12.0	0.0	1.0
-4166.667	300.0	100.0	100.0	0	0.0	0.0	0.064	1.0	95.349014	-3.547	1	4.0	6.0	12.0	0.0	1.0
-4166.667	300.0	100.0	100.0	0	0.0	0.0	0.062	1.0	95.48978	-3.632	1	4.0	6.0	12.0	0.0	1.0
-4166.667	300.0	100.0	100.0	0	0.0	0.0	0.06	1.0	96.28492	-3.632	1	4.0	6.0	12.0	0.0	1.0
-4166.667	300.0	100.0	100.0	0	0.0	0.0	0.058	1.0	96.28492	-3.67	1	4.0	6.0	12.0	0.0	1.0
-4166.667	300.0	100.0	100.0	0	0.0	0.0	0.056	1.0	96.11838	-3.67	1	4.0	6.0	12.0	0.0	1.0
-4166.667	300.0	100.0	100.0	0	0.0	0.0	0.054	1.0	95.72824	-3.738	1	4.0	6.0	12.0	0.0	1.0
-4166.667	300.0	100.0	100.0	0	0.0	0.0	0.051	1.0	95.72824	-3.769	1	4.0	6.0	12.0	0.0	1.0
-4166.667	300.0	100.0	100.0	0	0.0	0.0	0.049	1.0	96.03391	-3.769	1	4.0	6.0	12.0	0.0	1.0
-4166.667	300.0	100.0	100.0	0	0.0	0.0	0.047	1.0	95.783424	-3.823	1	4.0	6.0	12.0	0.0	1.0
-4166.667	300.0	100.0	100.0	0	0.0	0.0	0.045	1.0	95.783424	-3.823	1	4.0	6.0	12.0	0.0	1.0
-4166.667	300.0	100.0	100.0	0	0.0	0.0	0.042	1.0	96.11062	-3.871	1	4.0	6.0	12.0	0.0	1.0
-4166.667	300.0	100.0	100.0	0	0.0	0.0	0.04	1.0	96.11062	-3.892	1	4.0	6.0	12.0	0.0	1.0
-4166.667	300.0	100.0	100.0	0	0.0	0.0	0.038	1.0	96.610954	-3.892	1	4.0	6.0	12.0	0.0	1.0
-4166.667	300.0	100.0	100.0	0	0.0	0.0	0.035	1.0	97.25013	-3.93	1	4.0	6.0	12.0	0.0	1.0
-4166.667	300.0	100.0	100.0	0	0.0	0.0	0.033	1.0	97.25013	-3.947	1	4.0	6.0	12.0	0.0	1.0
-4166.667	300.0	100.0	100.0	0	0.0	0.0	0.031	1.0	97.4556	-3.947	1	4.0	6.0	12.0	0.0	1.0
-4166.667	300.0	100.0	100.0	0	0.0	0.0	0.028	1.0	97.51613	-3.977	1	4.0	6.0	12.0	0.0	1.0
-4166.667	300.0	100.0	100.0	0	0.0	0.0	0.026	1.0	97.51613	-3.977	1	4.0	6.0	12.0	0.0	1.0
-4166.667	300.0	100.0	100.0	0	0.0	0.0	0.024	1.0	97.968666	-4.004	1	4.0	6.0	12.0	0.0	1.0
-4166.667	300.0	100.0	100.0	0	0.0	0.0	0.022	1.0	97.968666	-4.016	1	4.0	6.0	12.0	0.0	1.0
-4166.667	300.0	100.0	100.0	0	0.0	0.0	0.02	1.0	97.47368	-4.016	1	4.0	6.0	12.0	0.0	1.0
-4166.667	300.0	100.0	100.0	0	0.0	0.0	0.018	1.0	97.00621	-4.037	1	4.0	6.0	12.0	0.0	1.0
-4166.667	300.0	100.0	100.0	0	0.0	0.0	0.016	1.0	97.00621	-4.046	1	4.0	6.0	12.0	0.0	1.0
-4166.667	300.0	100.0	100.0	0	0.0	0.0	0.014	1.0	97.28239	-4.046	1	4.0	6.0	12.0	0.0	1.0
-4166.667	300.0	100.0	100.0	0	0.0	0.0	0.012	1.0	96.57575	-4.063	1	4.0	6.0	12.0	0.0	1.0
-4166.667	300.0	100.0	100.0	0	0.0	0.0	0.011	1.0	96.57575	-4.063	1	4.0	6.0	12.0	0.0	1.0
-4166.667	300.0	100.0	100.0	0	0.0	0.0	0.009	1.0	97.01124	-4.071	1	4.0	6.0	12.0	0.0	1.0
-4166.667	300.0	100.0	100.0	0	0.0	0.0	0.008	1.0	97.01124	-4.084	1	4.0	6.0	12.0	0.0	1.0
-4166.667	300.0	100.0	100.0	0	0.0	0.0	0.007	1.0	97.09462	-4.084	1	4.0	6.0	12.0	0.0	1.0
-4166.667	300.0	100.0	100.0	0	0.0	0.0	0.006	1.0	97.408134	-4.09	1	4.0	6.0	12.0	0.0	1.0
-4166.667	300.0	100.0	100.0	0	0.0	0.0	0.005	1.0	97.408134	-4.101	1	4.0	6.0	12.0	0.0	1.0
-4166.667	300.0	100.0	100.0	0	0.0	0.0	0.004	1.0	96.937	-4.101	1	4.0	6.0	12.0	0.0	1.0
-4166.667	300.0	100.0	100.0	0	0.0	0.0	0.003	1.0	97.1505	-4.106	1	4.0	6.0	12.0	0.0	1.0
-4166.667	300.0	100.0	100.0	0	0.0	0.0	0.002	1.0	97.1505	-4.106	1	4.0	6.0	12.0	0.0	1.0
-4166.667	300.0	100.0	100.0	0	0.0	0.0	0.001	1.0	97.16564	-4.115	1	4.0	6.0	12.0	0.0	1.0
-4166.667	300.0	100.0	100.0	0	0.0	0.0	0.0	1.0	97.16564	-4.122	1	4.0	6.0	12.0	0.0	1.0
-4166.667	300.0	100.0	100.0	0	0.0	0.0	0.0	1.0	96.629265	-4.122	1	4.0	6.0	12.0	0.0	1.0
-4166.667	300.0	100.0	100.0	1	0.0	0.0	0.0	1.0	96.41055	-4.126	1	4.0	6.0	12.0	0.0	1.0
-4166.667	300.0	100.0	100.0	1	0.0	0.0	0.0	1.0	96.41055	-4.132	1	4.0	6.0	12.0	0.0	1.0
-4166.667	300.0	100.0	100.0	1	0.0	0.0	-0.001	1.0	97.696785	-4.132	1	4.0	6.0	12.0	0.0	1.0
-4166.667	300.0	100.0	100.0	1	0.0	0.0	-0.002	1.0	97.406425	-4.135	1	4.0	6.0	12.0	0.0	1.0
-4166.667	300.0	100.0	100.0	1	0.0	0.0	-0.002	1.0	97.406425	-4.135	1	4.0	6.0	12.0	0.0	1.0
-4166.667	300.0	100.0	100.0	1	0.0	0.0	-0.003	1.0	97.511665	-4.14	1	4.0	6.0	12.0	0.0	1.0
-4166.667	300.0	100.0	100.0	1	0.0	0.0	-0.003	1.0	97.511665	-4.142	1	4.0	6.0	12.0	0.0	1.0
-4166.667	300.0	100.0	100.0	1	0.0	0.0	-0.004	1.0	98.04495	-4.142	1	4.0	6.0	12.0	0.0	1.0
-4166.667	300.0	100.0	100.0	1	0.0	0.0	-0.004	1.0	98.42255	-4.146	1	4.0	6.0	12.0	0.0	1.0
-4166.667	300.0	100.0	100.0	1	0.0	0.0	-0.004	1.0	98.42255	-4.147	1	4.0	6.0	12.0	0.0	1.0
-4166.667	300.0	100.0	100.0	1	0.0	0.0	-0.005	1.0	98.548805	-4.147	1	4.0	6.0	12.0	0.0	1.0
-4166.667	300.0	100.0	100.0	1	0.0	0.0	-0.005	1.0	98.48172	-4.151	1	4.0	6.0	12.0	0.0	1.0
-4166.667	300.0	100.0	100.0	1	0.0	0.0	-0.005	1.0	98.48172	-4.151	1	4.0	6.0	12.0	0.0	1.0
-4166.667	300.0	100.0	100.0	1	0.0	0.0	-0.006	1.0	98.34505	-4.153	1	4.0	6.0	12.0	0.0	1.0
-4166.667	300.0	100.0	100.0	1	0.0	0.0	-0.006	1.0	98.34505	-4.154	1	4.0	6.0	12.0	0.0	1.0
-4166.667	300.0	100.0	100.0	1	0.0	0.0	-0.006	1.0	97.884	-4.154	1	4.0	6.0	12.0	0.0	1.0
-4166.667	300.0	100.0	100.0	1	0.0	0.0	-0.006	1.0	97.865486	-4.157	1	4.0	6.0	12.0	0.0	1.0
-4166.667	300.0	100.0	100.0	1	0.0	0.0	-0.007	1.0	97.865486	-4.159	1	4.0	6.0	12.0	0.0	1.0
-4166.667	300.0	100.0	100.0	1	0.0	0.0	-0.007	1.0	97.785385	-4.159	1	4.0	6.0	12.0	0.0	1.0
-4166.667	300.0	100.0	100.0	1	0.0	0.0	-0.007	1.0	97.098236	-4.159	1	4.0	6.0	12.0	0.0	1.0
-4166.667	300.0	100.0	100.0	1	0.0	0.0	-0.007	1.0	97.098236	-4.159	1	4.0	6.0	12.0	0.0	1.0
-4166.667	300.0	100.0	100.0	1	0.0	0.0	-0.008	1.0	97.683685	-4.16	1	4.0	6.0	12.0	0.0	1.0
-4166.667	300.0	100.0	100.0	1	0.0	0.0	-0.008	1.0	97.683685	-4.162	1	4.0	6.0	12.0	0.0	1.0
-4166.667	300.0	100.0	100.0	1	0.0	0.0	-0.008	1.0	97.85829	-4.162	1	4.0	6.0	12.0	0.0	1.0
-4166.667	300.0	100.0	100.0	0	0.0	0.0	-0.009	1.0	96.99184	-4.163	1	4.0	7.0	14.0	0.0	1.0
-4166.667	300.0	100.0	100.0	0	0.0	0.0	-0.009	1.0	96.99184	-4.163	1	4.0	7.0	14.0	0.0	1.0
0.0	300.0	100.0	100.0	0	0.0	0.0	-0.009	1.0	96.83898	-4.163	1	4.0	7.0	0.0	0.0	1.0
0.0	300.0	100.0	100.0	0	0.0	0.0	-0.009	1.0	96.67189	-4.164	1	4.0	7.0	0.0	0.0	1.0
0.0	300.0	100.0	100.0	0	0.0	0.0	-0.009	1.0	96.67189	-4.164	1	4.0	7.0	0.0	0.0	1.0
0.0	300.0	100.0	100.0	0	0.0	0.0	-0.01	1.0	97.0005	-4.165	1	4.0	7.0	0.0	0.0	1.0
0.0	300.0	100.0	100.0	0	0.0	0.0	-0.01	1.0	97.0005	-3.596	1	4.0	7.0	0.0	0.0	1.0
0.0	300.0	100.0	100.0	0	0.0	0.0	-0.01	1.0	97.35588	-3.596	1	4.0	7.0	0.0	0.0	1.0
0.0	300.0	100.0	100.0	0	0.0	0.0	-0.01	1.0	97.25666	-3.342	1	4.0	7.0	0.0	0.0	1.0
0.0	300.0	100.0	100.0	0	0.0	0.0	-0.01	1.0	97.582405	-2.886	1	4.0	7.0	0.0	0.0	1.0
0.0	300.0	100.0	100.0	0	0.0	0.0	-0.01	1.0	97.425934	-2.886	1	4.0	7.0	0.0	0.0	1.0
0.0	300.0	100.0	100.0	0	0.0	0.0	-0.009	1.0	97.425934	-2.682	1	4.0	7.0	0.0	0.0	1.0
0.0	300.0	100.0	100.0	0	0.0	0.0	-0.009	1.0	97.88442	-2.682	1	4.0	7.0	1.0	0.0	1.0
0.0	300.0	100.0	100.0	0	0.0	0.0	-0.009	1.0	97.99099	-2.316	0	4.0	7.0	0.0	0.0	1.0
0.0	300.0	100.0	100.0	0	0.0	0.0	-0.009	1.0	97.99099	-2.152	0	4.0	7.0	0.0	0.0	1.0
0.0	300.0	100.0	100.0	0	0.0	0.0	-0.008	1.0	98.1976	-2.152	0	4.0	7.0	0.0	0.0	1.0
0.0	300.0	100.0	100.0	0	0.0	0.0	-0.008	1.0	98.11637	-1.858	0	4.0	7.0	0.0	0.0	1.0
0.0	300.0	100.0	100.0	0	0.0	0.0	-0.007	1.0	98.11637	-1.605	0	4.0	7.0	0.0	0.0	1.0
0.0	300.0	100.0	100.0	0	0.0	0.0	-0.006	1.0	97.9757	-1.605	0	4.0	7.0	0.0	0.0	1.0
0.0	300.0	100.0	100.0	0	0.0	0.0	-0.005	1.0	97.9757	-1.491	0	4.0	7.0	0.0	0.0	1.0
0.0	300.0	100.0	100.0	0	0.0	0.0	-0.005	1.0	97.7268	-1.491	0	4.0	7.0	0.0	0.0	1.0
0.0	300.0	100.0	100.0	0	0.0	0.0	-0.004	1.0	96.87869	-1.287	0	4.0	7.0	0.0	0.0	1.0
0.0	300.0	100.0	100.0	0	0.0	0.0	-0.003	1.0	96.87869	-1.196	0	4.0	7.0	0.0	0.0	1.0
0.0	300.0	100.0	100.0	0	0.0	0.0	-0.002	1.0	97.62568	-1.196	0	4.0	7.0	0.0	0.0	1.0
0.0	300.0	100.0	100.0	0	0.0	0.0	0.0	1.0	97.538086	-1.033	0	4.0	7.0	0.0	0.0	1.0
0.0	300.0	100.0	100.0	0	0.0	0.0	0.0	1.0	97.538086	-0.96	0	4.0	7.0	0.0	0.0	1.0
0.0	300.0	100.0	100.0	0	0.0	0.0	0.001	1.0	96.731636	-0.96	0	4.0	7.0	0.0	0.0	1.0
0.0	300.0	100.0	100.0	0	0.0	0.0	0.003	1.0	96.731636	-0.829	0	4.0	7.0	0.0	0.0	1.0
0.0	300.0	100.0	100.0	0	0.0	0.0	0.004	1.0	96.91559	-0.829	0	4.0	7.0	0.0	0.0	1.0
0.0	300.0	100.0	100.0	0	0.0	0.0	0.006	1.0	97.33361	-0.715	0	4.0	7.0	0.0	0.0	1.0
0.0	300.0	100.0	100.0	0	0.0	0.0	0.008	1.0	97.33361	-0.665	0	4.0	7.0	0.0	0.0	1.0
0.0	300.0	100.0	100.0	0	0.0	0.0	0.009	1.0	97.67505	-0.665	0	4.0	7.0	0.0	0.0	1.0
0.0	300.0	100.0	100.0	0	0.0	0.0	0.011	1.0	97.8753	-0.574	0	4.0	7.0	0.0	0.0	1.0
0.0	300.0	100.0	100.0	0	0.0	0.0	0.013	1.0	97.8753	-0.574	0	4.0	7.0	0.0	0.0	1.0
0.0	300.0	100.0	100.0	0	0.0	0.0	0.015	1.0	98.69872	-0.533	0	4.0	7.0	0.0	0.0	1.0
0.0	300.0	100.0	100.0	0	0.0	0.0	0.016	1.0	98.69872	-0.46	0	4.0	7.0	0.0	0.0	1.0
0.0	300.0	100.0	100.0	0	0.0	0.0	0.018	1.0	98.29929	-0.46	0	4.0	7.0	0.0	0.0	1.0
0.0	300.0	100.0	100.0	0	0.0	0.0	0.02	1.0	98.7249	-0.397	0	4.0	7.0	0.0	0.0	1.0
0.0	300.0	100.0	100.0	0	0.0	0.0	0.022	1.0	98.7249	-0.369	0	4.0	7.0	0.0	0.0	1.0
0.0	300.0	100.0	100.0	0	0.0	0.0	0.024	1.0	99.831825	-0.369	0	4.0	7.0	0.0	0.0	1.0
0.0	300.0	100.0	100.0	0	0.0	0.0	0.026	1.0	98.767624	-0.319	0	4.0	7.0	0.0	0.0	1.0
0.0	300.0	100.0	100.0	0	0.0	0.0	0.027	1.0	98.767624	-0.296	0	4.0	7.0	0.0	0.0	1.0
0.0	300.0	100.0	100.0	0	0.0	0.0	0.029	1.0	98.47947	-0.296	0	4.0	7.0	0.0	0.0	1.0
0.0	300.0	100.0	100.0	0	0.0	0.0	0.031	1.0	98.47947	-0.255	0	4.0	7.0	0.0	0.0	1.0
0.0	300.0	100.0	100.0	0	0.0	0.0	0.033	1.0	98.52388	-0.255	0	4.0	7.0	0.0	0.0	1.0
0.0	300.0	100.0	100.0	0	0.0	0.0	0.034	1.0	98.64208	-0.237	0	4.0	7.0	0.0	0.0	1.0
0.0	300.0	100.0	100.0	0	0.0	0.0	0.036	1.0	97.92474	-0.205	0	4.0	7.0	0.0	0.0	1.0
0.0	300.0	100.0	100.0	0	0.0	0.0	0.038	1.0	99.65617	-0.205	0	4.0	7.0	0.0	0.0	1.0
0.0	300.0	100.0	100.0	0	0.0	0.0	0.04	1.0	99.36003	-0.177	0	4.0	7.0	0.0	0.0	1.0
0.0	300.0	100.0	100.0	0	0.0	0.0	0.042	1.0	99.36003	-0.164	0	4.0	7.0	0.0	0.0	1.0
0.0	300.0	100.0	100.0	0	0.0	0.0	0.044	1.0	98.99044	-0.164	0	4.0	7.0	0.0	0.0	1.0
0.0	300.0	100.0	100.0	0	0.0	0.0	0.045	1.0	98.99044	-0.141	0	4.0	7.0	0.0	0.0	1.0
0.0	300.0	100.0	100.0	0	0.0	0.0	0.047	1.0	99.97406	-0.141	0	4.0	7.0	0.0	0.0	1.0
0.0	300.0	100.0	100.0	0	0.0	0.0	0.049	1.0	99.50099	-0.131	0	4.0	7.0	0.0	0.0	1.0
0.0	300.0	100.0	100.0	0	0.0	0.0	0.051	1.0	99.10692	-0.113	0	4.0	7.0	0.0	0.0	1.0
0.0	300.0	100.0	100.0	0	0.0	0.0	0.053	1.0	99.19129	-0.113	0	4.0	7.0	0.0	0.0	1.0
0.0	300.0	100.0	100.0	0	0.0	0.0	0.055	1.0	98.62863	-0.105	0	4.0	7.0	0.0	0.0	1.0
0.0	300.0	100.0	100.0	0	0.0	0.0	0.057	1.0	98.62863	-0.091	0	4.0	7.0	0.0	0.0	1.0
0.0	300.0	100.0	100.0	0	0.0	0.0	0.058	1.0	97.827866	-0.091	0	4.0	7.0	0.0	0.0	1.0
0.0	300.0	100.0	100.0	0	0.0	0.0	0.06	1.0	97.827866	-0.078	0	4.0	7.0	0.0	0.0	1.0
0.0	300.0	100.0	100.0	0	0.0	0.0	0.062	1.0	97.94113	-0.078	0	4.0	7.0	0.0	0.0	1.0
0.0	300.0	100.0	100.0	0	0.0	0.0	0.064	1.0	98.10633	-0.072	0	4.0	7.0	0.0	0.0	1.0
0.0	300.0	100.0	100.0	0	0.0	0.0	0.066	1.0	98.10633	-0.067	0	4.0	7.0	0.0	0.0	1.0
0.0	300.0	100.0	100.0	0	0.0	0.0	0.068	1.0	97.87521	-0.067	0	4.0	7.0	0.0	0.0	1.0
0.0	300.0	100.0	100.0	0	0.0	0.0	0.07	1.0	98.08936	-0.058	0	4.0	7.0	0.0	0.0	1.0
0.0	300.0	100.0	100.0	0	0.0	0.0	0.072	1.0	98.08936	-0.05	0	4.0	7.0	0.0	0.0	1.0
0.0	300.0	100.0	100.0	0	0.0	0.0	0.074	1.0	97.02371	-0.05	0	4.0	7.0	0.0	0.0	1.0
0.0	300.0	100.0	100.0	0	0.0	0.0	0.076	1.0	97.02371	-0.046	0	4.0	7.0	0.0	0.0	1.0
0.0	300.0	100.0	100.0	0	0.0	0.0	0.079	1.0	98.7375	-0.046	0	4.0	7.0	0.0	0.0	1.0
0.0	300.0	100.0	100.0	0	0.0	0.0	0.081	1.0	98.22532	-0.04	0	4.0	7.0	0.0	0.0	1.0
0.0	300.0	100.0	100.0	0	0.0	0.0	0.082	1.0	98.22532	-0.037	0	4.0	7.0	0.0	0.0	1.0
0.0	300.0	100.0	100.0	0	0.0	0.0	0.084	1.0	97.94865	-0.037	0	4.0	7.0	0.0	0.0	1.0
0.0	300.0	100.0	100.0	0	0.0	0.0	0.086	1.0	97.63508	-0.031	0	4.0	7.0	0.0	0.0	1.0
0.0	300.0	100.0	100.0	0	0.0	0.0	0.088	1.0	97.63508	-0.029	0	4.0	7.0	0.0	0.0	1.0
0.0	300.0	100.0	100.0	0	0.0	0.0	0.09	1.0	97.805664	-0.029	0	4.0	7.0	0.0	0.0	1.0
0.0	300.0	100.0	100.0	0	0.0	0.0	0.092	1.0	97.805664	-0.025	0	4.0	7.0	0.0	0.0	1.0
0.0	300.0	100.0	100.0	0	0.0	0.0	0.094	1.0	97.3604	-0.025	0	4.0	7.0	0.0	0.0	1.0
0.0	300.0	100.0	100.0	0	0.0	0.0	0.096	1.0	95.85474	-0.021	0	4.0	7.0	0.0	0.0	1.0
0.0	300.0	100.0	100.0	0	0.0	0.0	0.098	1.0	95.85474	-0.02	0	4.0	7.0	0.0	0.0	1.0
0.0	300.0	100.0	100.0	0	0.0	0.0	0.1	1.0	95.443825	-0.02	0	4.0	7.0	0.0	0.0	1.0
0.0	300.0	100.0	100.0	0	0.0	0.0	0.101	1.0	95.10145	-0.017	0	4.0	7.0	0.0	0.0	1.0
0.0	300.0	100.0	100.0	0	0.0	0.0	0.103	1.0	95.10145	-0.016	0	4.0	7.0	0.0	0.0	1.0
0.0	300.0	100.0	100.0	0	0.0	0.0	0.105	1.0	96.01925	-0.016	0	4.0	7.0	0.0	0.0	1.0
0.0	300.0	100.0	100.0	0	0.0	0.0	0.107	1.0	96.01925	-0.013	0	4.0	7.0	0.0	0.0	1.0
0.0	300.0	100.0	100.0	0	0.0	0.0	0.109	1.0	95.62858	-0.013	0	4.0	7.0	0.0	0.0	1.0
0.0	300.0	100.0	100.0	0	0.0	0.0	0.111	1.0	95.40358	-0.012	0	4.0	7.0	0.0	0.0	1.0
0.0	300.0	100.0	100.0	0	0.0	0.0	0.112	1.0	95.40358	-0.01	0	4.0	7.0	0.0	0.0	1.0
0.0	300.0	100.0	100.0	0	0.0	0.0	0.114	1.0	95.69563	-0.01	0	4.0	7.0	0.0	0.0	1.0
0.0	300.0	100.0	100.0	0	0.0	0.0	0.116	1.0	96.44359	-0.009	0	4.0	7.0	0.0	0.0	1.0
0.0	300.0	100.0	100.0	0	0.0	0.0	0.118	1.0	96.19853	-0.008	0	4.0	7.0	0.0	0.0	1.0
0.0	300.0	100.0	100.0	0	0.0	0.0	0.12	1.0	96.027794	-0.008	0	4.0	7.0	0.0	0.0	1.0
0.0	300.0	100.0	100.0	0	0.0	0.0	0.122	1.0	96.027794	-0.007	0	4.0	7.0	0.0	0.0	1.0
0.0	300.0	100.0	100.0	0	0.0	0.0	0.123	1.0	96.84685	-0.007	0	4.0	7.0	0.0	0.0	1.0
0.0	300.0	100.0	100.0	0	0.0	0.0	0.125	1.0	97.44662	-0.006	0	4.0	7.0	0.0	0.0	1.0
0.0	300.0	100.0	100.0	0	0.0	0.0	0.127	1.0	97.44662	-0.006	0	4.0	7.0	0.0	0.0	1.0
0.0	300.0	100.0	100.0	0	0.0	0.0	0.129	1.0	97.39543	-0.006	0	4.0	7.0	0.0	0.0	1.0
0.0	300.0	100.0	100.0	0	0.0	0.0	0.131	1.0	98.06195	-0.005	0	4.0	7.0	0.0	0.0	1.0
0.0	300.0	100.0	100.0	0	0.0	0.0	0.133	1.0	98.06195	-0.005	0	4.0	7.0	0.0	0.0	1.0
0.0	300.0	100.0	100.0	0	0.0	0.0	0.134	1.0	98.32764	-0.004	0	4.0	7.0	0.0	0.0	1.0
0.0	300.0	100.0	100.0	0	0.0	0.0	0.136	1.0	98.32764	-0.003	0	4.0	7.0	0.0	0.0	1.0
0.0	300.0	100.0	100.0	0	0.0	0.0	0.138	1.0	99.219955	-0.003	0	4.0	7.0	0.0	0.0	1.0
0.0	300.0	100.0	100.0	0	0.0	0.0	0.139	1.0	98.34534	-0.003	0	4.0	7.0	0.0	0.0	1.0
0.0	300.0	100.0	100.0	0	0.0	0.0	0.141	1.0	98.34534	-0.002	0	4.0	7.0	0.0	0.0	1.0
0.0	300.0	100.0	100.0	0	0.0	0.0	0.143	1.0	97.45906	-0.002	0	4.0	7.0	0.0	0.0	1.0
0.0	300.0	100.0	100.0	0	0.0	0.0	0.144	1.0	97.3341	-0.002	0	4.0	7.0	0.0	0.0	1.0
0.0	300.0	100.0	100.0	0	0.0	0.0	0.146	1.0	97.3341	-0.002	0	4.0	7.0	0.0	0.0	1.0
0.0	300.0	100.0	100.0	0	0.0	0.0	0.148	1.0	96.895905	-0.002	0	4.0	7.0	0.0	0.0	1.0
0.0	300.0	100.0	100.0	0	0.0	0.0	0.149	1.0	96.564354	-0.001	0	4.0	7.0	0.0	0.0	1.0
0.0	300.0	100.0	100.0	0	0.0	0.0	0.151	1.0	95.576385	-0.001	0	4.0	7.0	0.0	0.0	1.0
0.0	300.0	100.0	100.0	0	0.0	0.0	0.152	1.0	95.9697	-0.001	0	4.0	7.0	0.0	0.0	1.0
0.0	300.0	100.0	100.0	0	0.0	0.0	0.153	1.0	95.90839	-0.001	0	4.0	7.0	0.0	0.0	1.0
0.0	300.0	100.0	100.0	0	0.0	0.0	0.154	1.0	95.247055	-0.001	0	4.0	7.0	0.0	0.0	1.0
0.0	300.0	100.0	100.0	0	0.0	0.0	0.156	1.0	95.16918	-0.001	0	4.0	7.0	0.0	0.0	1.0
0.0	300.0	100.0	100.0	0	0.0	0.0	0.157	1.0	95.16918	0.0	0	4.0	7.0	0.0	0.0	1.0
0.0	300.0	100.0	100.0	0	0.0	0.0	0.158	1.0	94.21392	0.0	0	4.0	7.0	0.0	0.0	1.0
0.0	300.0	100.0	100.0	0	0.0	0.0	0.158	1.0	94.21392	0.0	0	4.0	7.0	0.0	0.0	1.0
0.0	300.0	100.0	100.0	0	0.0	0.0	0.159	1.0	95.53263	0.0	0	4.0	7.0	0.0	0.0	1.0
0.0	300.0	100.0	100.0	0	0.0	0.0	0.16	1.0	96.062355	0.0	0	4.0	7.0	0.0	0.0	1.0
0.0	300.0	100.0	100.0	0	0.0	0.0	0.161	1.0	96.062355	0.0	0	4.0	7.0	0.0	0.0	1.0
0.0	300.0	100.0	100.0	0	0.0	0.0	0.161	1.0	96.048096	0.0	0	4.0	7.0	0.0	0.0	1.0
0.0	300.0	100.0	100.0	0	0.0	0.0	0.161	1.0	95.87248	0.0	0	4.0	7.0	0.0	0.0	1.0
0.0	300.0	100.0	100.0	0	0.0	0.0	0.161	1.0	95.87248	0.0	0	4.0	7.0	0.0	0.0	1.0
0.0	300.0	100.0	100.0	0	0.0	0.0	0.161	1.0	95.15605	0.0	0	4.0	7.0	0.0	0.0	1.0
0.0	300.0	100.0	100.0	0	0.0	0.0	0.161	1.0	95.15605	0.0	0	4.0	7.0	0.0	0.0	1.0
0.0	300.0	100.0	100.0	0	0.0	0.0	0.161	1.0	95.637344	0.0	0	4.0	7.0	0.0	0.0	1.0
0.0	300.0	100.0	100.0	0	0.0	0.0	0.161	1.0	96.1052	0.0	0	4.0	7.0	0.0	0.0	1.0
0.0	300.0	100.0	100.0	0	0.0	0.0	0.16	1.0	96.1052	0.0	0	4.0	7.0	0.0	0.0	1.0
0.0	300.0	100.0	100.0	0	0.0	0.0	0.16	1.0	96.99528	0.0	0	4.0	7.0	8.0	0.0	1.0
0.0	300.0	100.0	100.0	0	0.0	0.0	0.159	1.0	96.71866	0.0	0	4.0	7.0	11.0	0.0	1.0
0.0	300.0	100.0	100.0	0	0.0	0.0	0.158	1.0	96.71866	0.0	0	4.0	7.0	11.0	0.0	1.0
-2777.7778	200.0	100.0	100.0	0	0.0	0.0	0.157	1.0	97.21247	0.0	0	4.0	7.0	11.0	0.0	1.0
-2777.7778	200.0	100.0	100.0	0	0.0	0.0	0.156	1.0	97.21247	0.0	0	4.0	7.0	11.0	0.0	1.0
-2777.7778	200.0	100.0	100.0	0	0.0	0.0	0.155	1.0	97.477875	0.0	0	4.0	7.0	11.0	0.0	1.0
-2777.7778	200.0	100.0	100.0	0	0.0	0.0	0.154	1.0	97.4013	0.0	0	4.0	7.0	11.0	0.0	1.0
-2777.7778	200.0	100.0	100.0	0	0.0	0.0	0.152	1.0	97.4013	-0.378	0	4.0	7.0	11.0	0.0	1.0
-2777.7778	200.0	100.0	100.0	0	0.0	0.0	0.15	1.0	97.26699	-0.378	0	4.0	7.0	12.0	0.0	1.0
-2777.7778	200.0	100.0	100.0	0	0.0	0.0	0.149	1.0	98.333405	-0.548	0	4.0	7.0	12.0	0.0	1.0
-2777.7778	200.0	100.0	100.0	0	0.0	0.0	0.147	1.0	98.333405	-0.852	0	4.0	7.0	12.0	0.0	1.0
-2777.7778	200.0	100.0	100.0	0	0.0	0.0	0.145	1.0	98.433266	-0.852	0	4.0	7.0	12.0	0.0	1.0
-2777.7778	200.0	100.0	100.0	0	0.0	0.0	0.143	1.0	98.433266	-1.115	0	4.0	7.0	12.0	0.0	1.0
-2777.7778	200.0	100.0	100.0	0	0.0	0.0	0.14	1.0	97.57649	-1.115	0	4.0	7.0	12.0	0.0	1.0
-2777.7778	200.0	100.0	100.0	0	0.0	0.0	0.138	1.0	97.37487	-1.233	0	4.0	7.0	12.0	0.0	1.0
-2777.7778	200.0	100.0	100.0	0	0.0	0.0	0.136	1.0	97.37487	-1.444	0	4.0	7.0	12.0	0.0	1.0
-2777.7778	200.0	100.0	100.0	0	0.0	0.0	0.133	1.0	97.34307	-1.444	0	4.0	7.0	12.0	0.0	1.0
-2777.7778	200.0	100.0	100.0	0	0.0	0.0	0.131	1.0	97.89015	-1.538	0	4.0	7.0	12.0	0.0	1.0
-2777.7778	200.0	100.0	100.0	0	0.0	0.0	0.129	1.0	97.89015	-1.538	0	4.0	7.0	12.0	0.0	1.0
-2777.7778	200.0	100.0	100.0	0	0.0	0.0	0.126	1.0	97.46303	-1.708	0	4.0	7.0	12.0	0.0	1.0
-2777.7778	200.0	100.0	100.0	0	0.0	0.0	0.124	1.0	97.46303	-1.854	0	4.0	7.0	12.0	0.0	1.0
-2777.7778	200.0	100.0	100.0	0	0.0	0.0	0.121	1.0	96.3753	-1.854	0	4.0	7.0	12.0	0.0	1.0
-2777.7778	200.0	100.0	100.0	0	0.0	0.0	0.118	1.0	96.74236	-1.919	0	4.0	7.0	12.0	0.0	1.0
-2777.7778	200.0	100.0	100.0	0	0.0	0.0	0.116	1.0	96.74236	-2.037	0	4.0	7.0	12.0	0.0	1.0
-2777.7778	200.0	100.0	100.0	0	0.0	0.0	0.113	1.0	97.611465	-2.037	0	4.0	7.0	12.0	0.0	1.0
-2777.7778	200.0	100.0	100.0	0	0.0	0.0	0.111	1.0	97.692856	-2.089	0	4.0	7.0	12.0	0.0	1.0
-2777.7778	200.0	100.0	100.0	0	0.0	0.0	0.108	1.0	97.91498	-2.089	0	4.0	7.0	12.0	0.0	1.0
-2777.7778	200.0	100.0	100.0	0	0.0	0.0	0.106	1.0	96.34918	-2.183	0	4.0	7.0	12.0	0.0	1.0
-2777.7778	200.0	100.0	100.0	0	0.0	0.0	0.104	1.0	96.34918	-2.225	0	4.0	7.0	12.0	0.0	1.0
-2777.7778	200.0	100.0	100.0	0	0.0	0.0	0.101	1.0	98.37493	-2.225	0	4.0	7.0	12.0	0.0	1.0
-2777.7778	200.0	100.0	100.0	0	0.0	0.0	0.099	1.0	98.896484	-2.301	0	4.0	7.0	12.0	0.0	1.0
-2777.7778	200.0	100.0	100.0	0	0.0	0.0	0.097	1.0	98.896484	-2.335	0	4.0	7.0	12.0	0.0	1.0
-2777.7778	200.0	100.0	100.0	0	0.0	0.0	0.094	1.0	98.565155	-2.335	0	4.0	7.0	12.0	0.0	1.0
-2777.7778	200.0	100.0	100.0	0	0.0	0.0	0.092	1.0	98.523895	-2.395	0	4.0	7.0	12.0	0.0	1.0
-2777.7778	200.0	100.0	100.0	0	0.0	0.0	0.09	1.0	98.523895	-2.395	0	4.0	7.0	12.0	0.0	1.0
-2777.7778	200.0	100.0	100.0	0	0.0	0.0	0.088	1.0	98.71032	-2.423	0	4.0	7.0	12.0	0.0	1.0
-2777.7778	200.0	100.0	100.0	0	0.0	0.0	0.086	1.0	98.71032	-2.471	0	4.0	7.0	12.0	0.0	1.0
-2777.7778	200.0	100.0	100.0	0	0.0	0.0	0.083	1.0	97.829414	-2.471	0	4.0	7.0	12.0	0.0	1.0
-2777.7778	200.0	100.0	100.0	0	0.0	0.0	0.081	1.0	96.49148	-2.513	0	4.0	7.0	12.0	0.0	1.0
-2777.7778	200.0	100.0	100.0	0	0.0	0.0	0.079	1.0	96.49148	-2.532	0	4.0	7.0	12.0	0.0	1.0
-2777.7778	200.0	100.0	100.0	0	0.0	0.0	0.077	1.0	96.02739	-2.532	0	4.0	7.0	12.0	0.0	1.0
-2777.7778	200.0	100.0	100.0	0	0.0	0.0	0.075	1.0	94.67264	-2.55	0	4.0	7.0	12.0	0.0	1.0
-2777.7778	200.0	100.0	100.0	0	0.0	0.0	0.072	1.0	94.67264	-2.55	0	4.0	7.0	12.0	0.0	1.0
-2777.7778	200.0	100.0	100.0	0	0.0	0.0	0.07	1.0	94.671875	-2.581	0	4.0	7.0	12.0	0.0	1.0
-2777.7778	200.0	100.0	100.0	0	0.0	0.0	0.068	1.0	94.671875	-2.595	0	4.0	7.0	12.0	0.0	1.0
-2777.7778	200.0	100.0	100.0	0	0.0	0.0	0.065	1.0	95.6557	-2.595	0	4.0	7.0	12.0	0.0	1.0
-2777.7778	200.0	100.0	100.0	0	0.0	0.0	0.063	1.0	96.05744	-2.62	0	4.0	7.0	12.0	0.0	1.0
-2777.7778	200.0	100.0	100.0	0	0.0	0.0	0.061	1.0	96.05744	-2.631	0	4.0	7.0	12.0	0.0	1.0
-2777.7778	200.0	100.0	100.0	0	0.0	0.0	0.059	1.0	96.87608	-2.631	0	4.0	7.0	12.0	0.0	1.0
-2777.7778	200.0	100.0	100.0	0	0.0	0.0	0.056	1.0	97.24841	-2.652	0	4.0	7.0	12.0	0.0	1.0
-2777.7778	200.0	100.0	100.0	0	0.0	0.0	0.054	1.0	97.610664	-2.669	0	4.0	7.0	12.0	0.0	1.0
-2777.7778	200.0	100.0	100.0	0	0.0	0.0	0.052	1.0	97.3986	-2.669	0	4.0	7.0	12.0	0.0	1.0
-2777.7778	200.0	100.0	100.0	0	0.0	0.0	0.049	1.0	97.3986	-2.677	0	4.0	7.0	12.0	0.0	1.0
-2777.7778	200.0	100.0	100.0	0	0.0	0.0	0.047	1.0	96.38488	-2.677	0	4.0	7.0	12.0	0.0	1.0
-2777.7778	200.0	100.0	100.0	0	0.0	0.0	0.045	1.0	95.97217	-2.691	0	4.0	7.0	12.0	0.0	1.0
-2777.7778	200.0	100.0	100.0	0	0.0	0.0	0.043	1.0	95.97217	-2.697	0	4.0	7.0	12.0	0.0	1.0
-2777.7778	200.0	100.0	100.0	0	0.0	0.0	0.04	1.0	97.61022	-2.697	0	4.0	7.0	12.0	0.0	1.0
-2777.7778	200.0	100.0	100.0	0	0.0	0.0	0.038	1.0	97.72415	-2.708	0	4.0	7.0	12.0	0.0	1.0
-2777.7778	200.0	100.0	100.0	0	0.0	0.0	0.035	1.0	97.72415	-2.708	0	4.0	7.0	12.0	0.0	1.0
-2777.7778	200.0	100.0	100.0	0	0.0	0.0	0.033	1.0	97.772606	-2.718	0	4.0	7.0	12.0	0.0	1.0
-2777.7778	200.0	100.0	100.0	0	0.0	0.0	0.031	1.0	97.772606	-2.722	0	4.0	7.0	12.0	0.0	1.0
-2777.7778	200.0	100.0	100.0	0	0.0	0.0	0.028	1.0	97.2455	-2.722	0	4.0	7.0	12.0	0.0	1.0
-2777.7778	200.0	100.0	100.0	0	0.0	0.0	0.026	1.0	96.961945	-2.73	0	4.0	7.0	12.0	0.0	1.0
-2777.7778	200.0	100.0	100.0	0	0.0	0.0	0.024	1.0	96.961945	-2.734	0	4.0	7.0	12.0	0.0	1.0
-2777.7778	200.0	100.0	100.0	0	0.0	0.0	0.022	1.0	97.1561	-2.734	0	4.0	7.0	12.0	0.0	1.0
-2777.7778	200.0	100.0	100.0	0	0.0	0.0	0.02	1.0	96.892456	-2.74	0	4.0	7.0	12.0	0.0	1.0
-2777.7778	200.0	100.0	100.0	0	0.0	0.0	0.018	1.0	96.892456	-2.74	0	4.0	7.0	12.0	0.0	1.0
-2777.7778	200.0	100.0	100.0	0	0.0	0.0	0.016	1.0	97.742455	-2.743	0	4.0	7.0	12.0	0.0	1.0
-2777.7778	200.0	100.0	100.0	0	0.0	0.0	0.014	1.0	97.742455	-2.748	0	4.0	7.0	12.0	0.0	1.0
-2777.7778	200.0	100.0	100.0	0	0.0	0.0	0.012	1.0	97.43175	-2.748	0	4.0	7.0	12.0	0.0	1.0
-2777.7778	200.0	100.0	100.0	0	0.0	0.0	0.01	1.0	96.43714	-2.752	0	4.0	7.0	12.0	0.0	1.0
-2777.7778	200.0	100.0	100.0	0	0.0	0.0	0.009	1.0	96.43714	-2.754	0	4.0	7.0	12.0	0.0	1.0
-2777.7778	200.0	100.0	100.0	0	0.0	0.0	0.007	1.0	97.10665	-2.754	0	4.0	7.0	12.0	0.0	1.0
-2777.7778	200.0	100.0	100.0	0	0.0	0.0	0.006	1.0	97.4964	-2.757	0	4.0	7.0	12.0	0.0	1.0
-2777.7778	200.0	100.0	100.0	0	0.0	0.0	0.005	1.0	97.4964	-2.757	0	4.0	7.0	12.0	0.0	1.0
-2777.7778	200.0	100.0	100.0	0	0.0	0.0	0.003	1.0	97.52333	-2.76	0	4.0	7.0	12.0	0.0	1.0
-2777.7778	200.0	100.0	100.0	0	0.0	0.0	0.002	1.0	97.52333	-2.762	0	4.0	7.0	12.0	0.0	1.0
-2777.7778	200.0	100.0	100.0	0	0.0	0.0	0.001	1.0	97.413376	-2.762	0	4.0	7.0	12.0	0.0	1.0
-2777.7778	200.0	100.0	100.0	0	0.0	0.0	0.0	1.0	97.33674	-2.763	0	4.0	7.0	12.0	0.0	1.0
-2777.7778	200.0	100.0	100.0	0	0.0	0.0	0.0	1.0	97.33674	-2.765	0	4.0	7.0	12.0	0.0	1.0
-2777.7778	200.0	100.0	100.0	0	0.0	0.0	-0.001	1.0	97.52807	-2.765	0	4.0	7.0	12.0	0.0	1.0
-2777.7778	200.0	100.0	100.0	0	0.0	0.0	-0.002	1.0	97.8104	-2.766	0	4.0	7.0	12.0	0.0	1.0
-2777.7778	200.0	100.0	100.0	0	0.0	0.0	-0.002	1.0	97.8104	-2.766	0	4.0	7.0	12.0	0.0	1.0
-2777.7778	200.0	100.0	100.0	0	0.0	0.0	-0.003	1.0	97.211945	-2.768	0	4.0	7.0	12.0	0.0	1.0
-2777.7778	200.0	100.0	100.0	0	0.0	0.0	-0.004	1.0	97.211945	-2.77	0	4.0	7.0	12.0	0.0	1.0
-2777.7778	200.0	100.0	100.0	0	0.0	0.0	-0.004	1.0	97.734245	-2.77	0	4.0	7.0	12.0	0.0	1.0
-2777.7778	200.0	100.0	100.0	0	0.0	0.0	-0.005	1.0	97.56123	-2.77	0	4.0	7.0	12.0	0.0	1.0
-2777.7778	200.0	100.0	100.0	0	0.0	0.0	-0.005	1.0	97.56123	-2.772	0	4.0	7.0	12.0	0.0	1.0
-2777.7778	200.0	100.0	100.0	0	0.0	0.0	-0.006	1.0	98.041534	-2.772	0	4.0	7.0	12.0	0.0	1.0
-2777.7778	200.0	100.0	100.0	0	0.0	0.0	-0.006	1.0	98.07601	-2.772	0	4.0	7.0	12.0	0.0	1.0
-2777.7778	200.0	100.0	100.0	0	0.0	0.0	-0.007	1.0	98.07601	-2.772	0	4.0	7.0	12.0	0.0	1.0
-2777.7778	200.0	100.0	100.0	0	0.0	0.0	-0.007	1.0	97.237885	-2.773	0	4.0	7.0	12.0	0.0	1.0
-2777.7778	200.0	100.0	100.0	0	0.0	0.0	-0.007	1.0	97.237885	-2.774	0	4.0	7.0	12.0	0.0	1.0
-2777.7778	200.0	100.0	100.0	0	0.0	0.0	-0.008	1.0	96.89659	-2.774	0	4.0	7.0	12.0	0.0	1.0
-2777.7778	200.0	100.0	100.0	0	0.0	0.0	-0.008	1.0	95.817825	-2.774	0	4.0	7.0	12.0	0.0	1.0
-2777.7778	200.0	100.0	100.0	0	0.0	0.0	-0.009	1.0	95.817825	-2.775	0	4.0	7.0	12.0	0.0	1.0
-2777.7778	200.0	100.0	100.0	0	0.0	0.0	-0.009	1.0	96.14363	-2.775	0	4.0	7.0	13.0	0.0	1.0
0.0	200.0	100.0	100.0	0	0.0	0.0	-0.01	1.0	96.48761	-2.775	0	4.0	2.0	0.0	1.0	1.0
0.0	200.0	100.0	100.0	0	0.0	0.0	-0.01	1.0	96.48761	-2.775	0	4.0	2.0	0.0	1.0	1.0
0.0	200.0	100.0	100.0	0	0.0	0.0	-0.01	1.0	96.46427	-2.776	0	4.0	2.0	0.0	1.0	1.0
0.0	200.0	100.0	100.0	0	0.0	0.0	-0.01	1.0	96.46427	-2.776	0	4.0	2.0	0.0	1.0	1.0
0.0	200.0	100.0	100.0	0	0.0	0.0	-0.011	1.0	96.222336	-2.776	0	4.0	2.0	0.0	1.0	1.0
0.0	200.0	100.0	100.0	0	0.0	0.0	-0.011	1.0	96.73553	-2.58	0	4.0	2.0	0.0	1.0	1.0
0.0	200.0	100.0	100.0	0	0.0	0.0	-0.011	1.0	96.73553	-2.228	0	4.0	2.0	0.0	1.0	1.0
0.0	200.0	100.0	100.0	0	0.0	0.0	-0.011	1.0	97.06034	-2.228	0	4.0	2.0	0.0	1.0	1.0
0.0	200.0	100.0	100.0	0	0.0	0.0	-0.011	1.0	96.7867	-1.924	0	4.0	2.0	0.0	1.0	1.0
0.0	200.0	100.0	100.0	0	0.0	0.0	-0.011	1.0	96.7867	-1.924	0	4.0	2.0	0.0	1.0	1.0
0.0	200.0	100.0	100.0	0	0.0	0.0	-0.011	1.0	97.20744	-1.788	0	4.0	2.0	0.0	1.0	1.0
0.0	200.0	100.0	100.0	0	0.0	0.0	-0.01	1.0	97.20744	-1.543	0	4.0	2.0	0.0	1.0	1.0
0.0	200.0	100.0	100.0	0	0.0	0.0	-0.01	1.0	97.36003	-1.543	1	4.0	2.0	2.0	1.0	1.0
0.0	200.0	100.0	100.0	0	0.0	0.0	-0.009	1.0	98.268936	-1.434	1	4.0	2.0	4.0	1.0	1.0
0.0	200.0	100.0	100.0	0	0.0	0.0	-0.009	1.0	98.268936	-1.238	1	4.0	2.0	4.0	1.0	1.0
14000.0	1100.0	100.0	100.0	0	0.0	0.0	-0.008	1.0	98.49531	-1.238	1	4.0	2.0	5.0	1.0	1.0
14000.0	1100.0	100.0	100.0	0	0.0	0.0	-0.006	1.0	98.47954	-1.151	1	4.0	2.0	5.0	1.0	1.0
14000.0	1100.0	100.0	100.0	0	0.0	0.0	-0.005	1.0	98.47954	-1.151	1	4.0	2.0	5.0	1.0	1.0
14000.0	1100.0	100.0	100.0	0	0.0	0.0	-0.004	1.0	98.40781	-0.002	1	4.0	2.0	5.0	1.0	1.0
14000.0	1100.0	100.0	100.0	0	0.0	0.0	-0.002	1.0	98.40781	1.907	1	4.0	2.0	5.0	1.0	1.0
14000.0	1100.0	100.0	100.0	0	0.0	0.0	0.0	1.0	97.777336	1.907	1	4.0	2.0	5.0	1.0	1.0
14000.0	1100.0	100.0	100.0	0	0.0	0.0	0.002	1.0	97.83504	2.764	1	4.0	2.0	5.0	1.0	1.0
14000.0	1100.0	100.0	100.0	0	0.0	0.0	0.004	1.0	97.83504	4.3	1	4.0	2.0	5.0	1.0	1.0
14000.0	1100.0	100.0	100.0	0	0.0	0.0	0.007	1.0	96.96337	4.3	1	4.0	2.0	5.0	1.0	1.0
14000.0	1100.0	100.0	100.0	0	0.0	0.0	0.01	1.0	96.96337	4.987	1	4.0	2.0	5.0	1.0	1.0
14000.0	1100.0	100.0	100.0	0	0.0	0.0	0.013	1.0	97.374306	4.987	1	4.0	2.0	5.0	1.0	1.0
14000.0	1100.0	100.0	100.0	0	0.0	0.0	0.016	1.0	96.86024	6.218	1	4.0	2.0	5.0	1.0	1.0
14000.0	1100.0	100.0	100.0	0	0.0	0.0	0.019	1.0	96.86024	6.771	1	4.0	2.0	5.0	1.0	1.0
14000.0	1100.0	100.0	100.0	0	0.0	0.0	0.022	1.0	97.0782	6.771	1	4.0	2.0	5.0	1.0	1.0
14000.0	1100.0	100.0	100.0	0	0.0	0.0	0.026	1.0	96.93926	7.758	1	4.0	2.0	5.0	1.0	1.0
14000.0	1100.0	100.0	100.0	0	0.0	0.0	0.029	1.0	96.93926	8.202	1	4.0	2.0	5.0	1.0	1.0
14000.0	1100.0	100.0	100.0	0	0.0	0.0	0.032	1.0	96.453026	8.202	1	4.0	2.0	5.0	1.0	1.0
14000.0	1100.0	100.0	100.0	0	0.0	0.0	0.035	1.0	96.40072	8.995	1	4.0	2.0	5.0	1.0	1.0
14000.0	1100.0	100.0	100.0	0	0.0	0.0	0.039	1.0	96.508224	8.995	1	4.0	2.0	5.0	1.0	1.0
14000.0	1100.0	100.0	100.0	0	0.0	0.0	0.042	1.0	96.34255	9.681	1	4.0	2.0	5.0	1.0	1.0
14000.0	1100.0	100.0	100.0	0	0.0	0.0	0.046	1.0	96.34255	9.986	1	4.0	2.0	5.0	1.0	1.0
14000.0	1100.0	100.0	100.0	0	0.0	0.0	0.049	1.0	97.08547	9.986	1	4.0	2.0	5.0	1.0	1.0
14000.0	1100.0	100.0	100.0	0	0.0	0.0	0.053	1.0	96.41127	10.536	1	4.0	2.0	5.0	1.0	1.0
14000.0	1100.0	100.0	100.0	0	0.0	0.0	0.056	1.0	96.41127	10.783	1	4.0	2.0	5.0	1.0	1.0
14000.0	1100.0	100.0	100.0	0	0.0	0.0	0.06	1.0	96.98872	10.783	1	4.0	2.0	5.0	1.0	1.0
14000.0	1100.0	100.0	100.0	0	0.0	0.0	0.063	1.0	96.98872	11.012	1	4.0	2.0	5.0	1.0	1.0
14000.0	1100.0	100.0	100.0	0	0.0	0.0	0.067	1.0	97.29943	11.012	1	4.0	2.0	5.0	1.0	1.0
14000.0	1100.0	100.0	100.0	0	0.0	0.0	0.07	1.0	96.6983	11.422	1	4.0	2.0	5.0	1.0	1.0
14000.0	1100.0	100.0	100.0	0	0.0	0.0	0.074	1.0	96.9827	11.777	1	4.0	2.0	5.0	1.0	1.0
14000.0	1100.0	100.0	100.0	0	0.0	0.0	0.078	1.0	97.20499	11.777	1	4.0	2.0	5.0	1.0	1.0
14000.0	1100.0	100.0	100.0	0	0.0	0.0	0.081	1.0	97.65989	11.935	1	4.0	2.0	5.0	1.0	1.0
14000.0	1100.0	100.0	100.0	0	0.0	0.0	0.085	1.0	97.65989	12.219	1	4.0	2.0	5.0	1.0	1.0
14000.0	1100.0	100.0	100.0	0	0.0	0.0	0.088	1.0	97.738205	12.219	1	4.0	2.0	5.0	1.0	1.0
14000.0	1100.0	100.0	100.0	0	0.0	0.0	0.092	1.0	97.738205	12.346	1	4.0	2.0	5.0	1.0	1.0
14000.0	1100.0	100.0	100.0	0	0.0	0.0	0.095	1.0	97.671906	12.346	1	4.0	2.0	5.0	1.0	1.0
14000.0	1100.0	100.0	100.0	0	0.0	0.0	0.099	1.0	96.76174	12.575	1	4.0	2.0	5.0	1.0	1.0
14000.0	1100.0	100.0	100.0	0	0.0	0.0	0.102	1.0	96.76174	12.677	1	4.0	2.0	5.0	1.0	1.0
14000.0	1100.0	100.0	100.0	0	0.0	0.0	0.105	1.0	97.004814	12.677	1	4.0	2.0	5.0	1.0	1.0
14000.0	1100.0	100.0	100.0	0	0.0	0.0	0.109	1.0	97.74225	12.86	1	4.0	2.0	5.0	1.0	1.0
14000.0	1100.0	100.0	100.0	0	0.0	0.0	0.112	1.0	97.74225	13.018	1	4.0	2.0	5.0	1.0	1.0
14000.0	1100.0	100.0	100.0	0	0.0	0.0	0.116	1.0	96.9726	13.018	1	4.0	2.0	5.0	1.0	1.0
14000.0	1100.0	100.0	100.0	0	0.0	0.0	0.119	1.0	96.9726	13.088	1	4.0	2.0	5.0	1.0	1.0
14000.0	1100.0	100.0	100.0	0	0.0	0.0	0.122	1.0	97.90523	13.088	1	4.0	2.0	5.0	1.0	1.0
14000.0	1100.0	100.0	100.0	0	0.0	0.0	0.125	1.0	97.80999	13.216	1	4.0	2.0	5.0	1.0	1.0
14000.0	1100.0	100.0	100.0	0	0.0	0.0	0.128	1.0	97.80999	13.273	1	4.0	2.0	5.0	1.0	1.0
14000.0	1100.0	100.0	100.0	0	0.0	0.0	0.131	1.0	97.58614	13.273	1	4.0	2.0	5.0	1.0	1.0
14000.0	1100.0	100.0	100.0	0	0.0	0.0	0.133	1.0	97.79085	13.375	1	4.0	2.0	5.0	1.0	1.0
14000.0	1100.0	100.0	100.0	0	0.0	0.0	0.136	1.0	97.79085	13.42	1	4.0	2.0	5.0	1.0	1.0
14000.0	1100.0	100.0	100.0	0	0.0	0.0	0.138	1.0	98.03474	13.42	1	4.0	2.0	5.0	1.0	1.0
14000.0	1100.0	100.0	100.0	0	0.0	0.0	0.14	1.0	98.03474	13.502	1	4.0	2.0	5.0	1.0	1.0
14000.0	1100.0	100.0	100.0	0	0.0	0.0	0.143	1.0	97.25798	13.502	1	4.0	2.0	5.0	1.0	1.0
14000.0	1100.0	100.0	100.0	1	0.0	0.0	0.145	1.0	98.0701	13.572	1	4.0	2.0	5.0	1.0	1.0
14000.0	1100.0	100.0	100.0	1	0.0	0.0	0.147	1.0	98.0701	13.604	1	4.0	2.0	5.0	1.0	1.0
14000.0	1100.0	100.0	100.0	1	0.0	0.0	0.149	1.0	97.39251	13.604	1	4.0	2.0	5.0	1.0	1.0
14000.0	1100.0	100.0	100.0	1	0.0	0.0	0.151	1.0	96.78073	13.66	1	4.0	2.0	5.0	1.0	1.0
14000.0	1100.0	100.0	100.0	1	0.0	0.0	0.152	1.0	96.78073	13.686	1	4.0	2.0	5.0	1.0	1.0
14000.0	1100.0	100.0	100.0	1	0.0	0.0	0.154	1.0	97.083466	13.686	1	4.0	2.0	6.0	1.0	1.0
14000.0	1100.0	100.0	100.0	1	0.0	0.0	0.155	1.0	97.083466	13.731	1	4.0	2.0	6.0	1.0	1.0
0.0	1100.0	99.00498	100.0	0	0.0	0.0	0.156	1.0	97.11601	13.731	1	2.0	2.0	0.0	1.0	2.0
0.0	1100.0	99.00498	100.0	0	0.0	0.0	0.157	1.0	96.95676	13.752	1	2.0	2.0	0.0	1.0	2.0
0.0	1100.0	99.00498	100.0	0	0.0	0.0	0.158	1.0	96.95676	13.788	1	2.0	2.0	0.0	1.0	2.0
0.0	1100.0	99.00498	100.0	0	0.0	0.0	0.159	1.0	96.84866	13.788	1	2.0	2.0	0.0	1.0	2.0
0.0	1100.0	99.00498	100.0	0	0.0	0.0	0.16	1.0	97.13602	12.812	1	2.0	2.0	0.0	1.0	2.0
0.0	1100.0	99.00498	100.0	0	0.0	0.0	0.16	1.0	97.13602	11.066	1	2.0	2.0	0.0	1.0	2.0
0.0	1100.0	99.00498	100.0	0	0.0	0.0	0.16	1.0	98.04154	11.066	1	2.0	2.0	0.0	1.0	2.0
0.0	1100.0	99.00498	100.0	0	0.0	0.0	0.161	1.0	98.04154	10.283	1	2.0	2.0	0.0	1.0	2.0
0.0	1100.0	99.00498	100.0	0	0.0	0.0	0.161	1.0	97.54296	10.283	1	2.0	2.0	0.0	1.0	2.0
0.0	1100.0	99.00498	100.0	0	0.0	0.0	0.16	1.0	97.00351	8.88	1	2.0	2.0	8.0	1.0	2.0
0.0	1100.0	99.00498	100.0	0	0.0	0.0	0.16	1.0	97.00351	8.252	1	2.0	2.0	8.0	1.0	2.0
0.0	1100.0	99.00498	100.0	0	0.0	0.0	0.16	0.0	97.37648	8.252	1	2.0	2.0	0.0	1.0	2.0
0.0	1100.0	99.00498	100.0	0	0.0	0.0	0.159	0.0	97.17548	7.126	1	2.0	2.0	0.0	1.0	2.0
0.0	1100.0	99.00498	100.0	0	0.0	0.0	0.159	0.0	97.17548	6.155	1	2.0	2.0	0.0	1.0	2.0
0.0	1100.0	99.00498	100.0	0	0.0	0.0	0.158	0.0	97.24499	6.155	1	2.0	2.0	0.0	1.0	2.0
0.0	1100.0	99.00498	100.0	0	0.0	0.0	0.156	0.0	97.24499	5.72	1	2.0	2.0	0.0	1.0	2.0
0.0	1100.0	99.00498	100.0	0	0.0	0.0	0.155	0.0	96.5865	5.72	1	2.0	2.0	0.0	1.0	2.0
0.0	1100.0	99.00498	100.0	0	0.0	0.0	0.154	0.0	95.276276	4.938	1	2.0	2.0	0.0	1.0	2.0
0.0	1100.0	99.00498	100.0	0	0.0	0.0	0.152	0.0	95.276276	4.589	1	2.0	2.0	0.0	1.0	2.0
0.0	1100.0	99.00498	100.0	0	0.0	0.0	0.151	0.0	95.39353	4.589	1	2.0	2.0	0.0	1.0	2.0
0.0	1100.0	99.00498	100.0	0	0.0	0.0	0.149	0.0	96.00589	3.964	1	2.0	2.0	0.0	1.0	2.0
0.0	1100.0	99.00498	100.0	0	0.0	0.0	0.147	0.0	96.00589	3.683	1	2.0	2.0	0.0	1.0	2.0
0.0	1100.0	99.00498	100.0	0	0.0	0.0	0.145	0.0	96.62873	3.683	1	2.0	2.0	0.0	1.0	2.0
0.0	1100.0	99.00498	100.0	0	0.0	0.0	0.142	0.0	96.62873	3.18	1	2.0	2.0	0.0	1.0	2.0
0.0	1100.0	99.00498	100.0	0	0.0	0.0	0.139	0.0	96.54773	3.18	1	2.0	2.0	0.0	1.0	2.0
0.0	1100.0	99.00498	100.0	0	0.0	0.0	0.137	0.0	96.91971	2.746	1	2.0	2.0	0.0	1.0	2.0
0.0	1100.0	99.00498	100.0	0	0.0	0.0	0.134	0.0	96.91971	2.552	1	2.0	2.0	0.0	1.0	2.0
0.0	1100.0	99.00498	100.0	0	0.0	0.0	0.131	0.0	97.1816	2.552	1	2.0	2.0	0.0	1.0	2.0
0.0	1100.0	99.00498	100.0	0	0.0	0.0	0.128	0.0	97.72481	2.204	1	2.0	2.0	0.0	1.0	2.0
0.0	1100.0	99.00498	100.0	0	0.0	0.0	0.125	0.0	97.72481	2.048	1	2.0	2.0	0.0	1.0	2.0
0.0	1100.0	99.00498	100.0	0	0.0	0.0	0.122	0.0	97.68773	2.048	1	2.0	2.0	0.0	1.0	2.0
0.0	1100.0	99.00498	100.0	0	0.0	0.0	0.119	0.0	98.048	1.768	1	2.0	2.0	0.0	1.0	2.0
0.0	1100.0	99.00498	100.0	0	0.0	0.0	0.115	0.0	96.796165	1.768	1	2.0	2.0	0.0	1.0	2.0
0.0	1100.0	99.00498	100.0	0	0.0	0.0	0.112	0.0	97.0588	1.643	1	2.0	2.0	0.0	1.0	2.0
0.0	1100.0	99.00498	100.0	0	0.0	0.0	0.109	0.0	97.79364	1.42	1	2.0	2.0	0.0	1.0	2.0
0.0	1100.0	99.00498	100.0	0	0.0	0.0	0.106	0.0	98.15461	1.42	1	2.0	2.0	0.0	1.0	2.0
0.0	1100.0	99.00498	100.0	0	0.0	0.0	0.102	0.0	97.986565	1.318	1	2.0	2.0	0.0	1.0	2.0
0.0	1100.0	99.00498	100.0	0	0.0	0.0	0.099	0.0	97.986565	1.138	1	2.0	2.0	0.0	1.0	2.0
0.0	1100.0	99.00498	100.0	0	0.0	0.0	0.096	0.0	97.99188	1.138	1	2.0	2.0	0.0	1.0	2.0
0.0	1100.0	99.00498	100.0	0	0.0	0.0	0.094	0.0	97.99188	0.983	1	2.0	2.0	0.0	1.0	2.0
0.0	1100.0	99.00498	100.0	0	0.0	0.0	0.091	0.0	98.29874	0.983	1	2.0	2.0	0.0	1.0	2.0
0.0	1100.0	99.00498	100.0	0	0.0	0.0	0.088	0.0	98.26333	0.913	1	2.0	2.0	0.0	1.0	2.0
0.0	1100.0	99.00498	100.0	0	0.0	0.0	0.085	0.0	98.26333	0.789	1	2.0	2.0	0.0	1.0	2.0
0.0	1100.0	99.00498	100.0	0	0.0	0.0	0.083	0.0	96.68692	0.789	1	2.0	2.0	0.0	1.0	2.0
0.0	1100.0	99.00498	100.0	0	0.0	0.0	0.08	0.0	96.74981	0.733	1	2.0	2.0	0.0	1.0	2.0
0.0	1100.0	99.00498	100.0	0	0.0	0.0	0.078	0.0	96.74981	0.733	1	2.0	2.0	0.0	1.0	2.0
0.0	1100.0	99.00498	100.0	0	0.0	0.0	0.076	0.0	97.39253	0.681	1	2.0	2.0	0.0	1.0	2.0
0.0	1100.0	99.00498	100.0	0	0.0	0.0	0.074	0.0	97.39253	0.588	1	2.0	2.0	0.0	1.0	2.0
0.0	1100.0	99.00498	100.0	0	0.0	0.0	0.071	0.0	97.41201	0.588	1	2.0	2.0	0.0	1.0	2.0
0.0	1100.0	99.00498	100.0	0	0.0	0.0	0.069	0.0	96.99127	0.507	1	2.0	2.0	0.0	1.0	2.0
0.0	1100.0	99.00498	100.0	0	0.0	0.0	0.067	0.0	96.99127	0.471	1	2.0	2.0	0.0	1.0	2.0
0.0	1100.0	99.00498	100.0	0	0.0	0.0	0.065	0.0	96.832214	0.471	1	2.0	2.0	0.0	1.0	2.0
0.0	1100.0	99.00498	100.0	0	0.0	0.0	0.063	0.0	96.994	0.407	1	2.0	2.0	0.0	1.0	2.0
0.0	1100.0	99.00498	100.0	0	0.0	0.0	0.062	0.0	96.994	0.378	1	2.0	2.0	0.0	1.0	2.0
0.0	1100.0	99.00498	100.0	0	0.0	0.0	0.06	0.0	96.91416	0.378	1	2.0	2.0	0.0	1.0	2.0
0.0	1100.0	99.00498	100.0	0	0.0	0.0	0.058	0.0	96.91416	0.326	1	2.0	2.0	0.0	1.0	2.0
0.0	1100.0	99.00498	100.0	0	0.0	0.0	0.057	0.0	97.00808	0.326	1	2.0	2.0	0.0	1.0	2.0
0.0	1100.0	99.00498	100.0	0	0.0	0.0	0.055	0.0	96.81697	0.282	1	2.0	2.0	0.0	1.0	2.0
0.0	1100.0	99.00498	100.0	0	0.0	0.0	0.053	0.0	96.81697	0.261	1	2.0	2.0	0.0	1.0	2.0
0.0	1100.0	99.00498	100.0	0	0.0	0.0	0.052	0.0	96.87728	0.261	1	2.0	2.0	0.0	1.0	2.0
0.0	1100.0	99.00498	100.0	0	0.0	0.0	0.05	0.0	97.41535	0.226	1	2.0	2.0	0.0	1.0	2.0
0.0	1100.0	99.00498	100.0	0	0.0	0.0	0.049	0.0	97.41535	0.21	1	2.0	2.0	0.0	1.0	2.0
0.0	1100.0	99.00498	100.0	0	0.0	0.0	0.047	0.0	97.823425	0.21	1	2.0	2.0	0.0	1.0	2.0
0.0	1100.0	99.00498	100.0	0	0.0	0.0	0.046	0.0	97.823425	0.181	1	2.0	2.0	0.0	1.0	2.0
0.0	1100.0	99.00498	100.0	0	0.0	0.0	0.044	0.0	97.03477	0.181	1	2.0	2.0	0.0	1.0	2.0
0.0	1100.0	99.00498	100.0	0	0.0	0.0	0.043	0.0	97.71318	0.156	1	2.0	2.0	0.0	1.0	2.0
0.0	1100.0	99.00498	100.0	0	0.0	0.0	0.042	0.0	97.71318	0.145	1	2.0	2.0	0.0	1.0	2.0
0.0	1100.0	99.00498	100.0	0	0.0	0.0	0.04	0.0	97.799324	0.145	1	2.0	2.0	0.0	1.0	2.0
0.0	1100.0	99.00498	100.0	0	0.0	0.0	0.039	0.0	98.64888	0.125	1	2.0	2.0	0.0	1.0	2.0
0.0	1100.0	99.00498	100.0	0	0.0	0.0	0.038	0.0	98.64888	0.125	1	2.0	2.0	0.0	1.0	2.0
0.0	1100.0	99.00498	100.0	0	0.0	0.0	0.036	0.0	97.878716	0.116	1	2.0	2.0	0.0	1.0	2.0
[truncated: 7,143 more rows]
