# Supplementary material for: Just noticeable differences for elbow joint torque feedback
Source: Sci Rep. 2021 Dec 7;11:23553. doi: 10.1038/s41598-021-02630-3 (PMC8651665; doi:10.1038/s41598-021-02630-3)
Supplement: Supplementary file 2 — Supplementary Information. [file 41598_2021_2630_MOESM2_ESM.zip › SupplementaryData_ScientificReports_KimAsbeck2021/S8_S2O.csv]

data 1	data 2	data 3	data 4	data 5	data 6	data 7	data 8	data 9	data 10	data 11	data 12	data 13	data 14	data 15	data 16	data 17
0.0	0.0	100.0	100.0	1	0.0	0.0	-0.009	1.0	96.92355	0.0	1	0.0	0.0	0.0	0.0	0.0
0.0	0.0	100.0	100.0	1	0.0	0.0	-0.008	1.0	96.92355	0.0	1	0.0	0.0	0.0	0.0	0.0
0.0	0.0	100.0	100.0	1	0.0	0.0	-0.005	1.0	96.81786	0.0	1	0.0	0.0	0.0	0.0	0.0
0.0	0.0	100.0	100.0	1	0.0	0.0	-0.003	1.0	96.98927	0.0	1	0.0	0.0	0.0	0.0	0.0
0.0	0.0	100.0	100.0	1	0.0	0.0	-0.001	1.0	96.98927	0.0	1	0.0	0.0	0.0	0.0	0.0
0.0	0.0	100.0	100.0	1	0.0	0.0	0.001	1.0	97.85468	0.0	1	0.0	0.0	0.0	0.0	0.0
0.0	0.0	100.0	100.0	1	0.0	0.0	0.004	1.0	97.85468	0.0	1	0.0	0.0	0.0	0.0	0.0
0.0	0.0	100.0	100.0	1	0.0	0.0	0.007	1.0	97.60053	0.0	1	0.0	0.0	0.0	0.0	0.0
0.0	0.0	100.0	100.0	1	0.0	0.0	0.01	1.0	97.80886	0.0	1	0.0	0.0	0.0	0.0	0.0
0.0	0.0	100.0	100.0	1	0.0	0.0	0.013	1.0	97.80886	0.0	1	0.0	0.0	0.0	0.0	0.0
0.0	0.0	100.0	100.0	1	0.0	0.0	0.016	1.0	97.54167	0.0	1	0.0	0.0	0.0	0.0	0.0
0.0	0.0	100.0	100.0	1	0.0	0.0	0.02	1.0	97.72916	0.0	1	0.0	0.0	0.0	0.0	0.0
0.0	0.0	100.0	100.0	1	0.0	0.0	0.023	1.0	97.72916	0.0	1	0.0	0.0	0.0	0.0	0.0
0.0	0.0	100.0	100.0	1	0.0	0.0	0.027	1.0	97.7204	0.0	1	0.0	0.0	0.0	0.0	0.0
0.0	0.0	100.0	100.0	1	0.0	0.0	0.031	1.0	97.7204	0.0	1	0.0	0.0	0.0	0.0	0.0
0.0	0.0	100.0	100.0	1	0.0	0.0	0.034	1.0	97.984985	0.0	1	0.0	0.0	0.0	0.0	0.0
0.0	0.0	100.0	100.0	1	0.0	0.0	0.038	1.0	97.13327	0.0	1	0.0	0.0	0.0	0.0	0.0
0.0	0.0	100.0	100.0	1	0.0	0.0	0.042	1.0	97.13327	0.0	1	0.0	0.0	0.0	0.0	0.0
0.0	0.0	100.0	100.0	1	0.0	0.0	0.045	1.0	97.03321	0.0	1	0.0	0.0	0.0	0.0	0.0
0.0	0.0	100.0	100.0	1	0.0	0.0	0.049	1.0	96.285774	0.0	1	0.0	0.0	0.0	0.0	0.0
0.0	0.0	100.0	100.0	1	0.0	0.0	0.053	1.0	96.285774	0.0	1	0.0	0.0	0.0	0.0	0.0
0.0	0.0	100.0	100.0	1	0.0	0.0	0.056	1.0	95.81143	0.0	1	0.0	0.0	0.0	0.0	0.0
0.0	0.0	100.0	100.0	1	0.0	0.0	0.06	1.0	95.81143	0.0	1	0.0	0.0	0.0	0.0	0.0
0.0	0.0	100.0	100.0	1	0.0	0.0	0.064	1.0	96.83508	0.0	1	0.0	0.0	0.0	0.0	0.0
0.0	0.0	100.0	100.0	1	0.0	0.0	0.067	1.0	96.67425	0.0	1	0.0	0.0	0.0	0.0	0.0
0.0	0.0	100.0	100.0	1	0.0	0.0	0.071	1.0	96.67425	0.0	1	0.0	0.0	0.0	0.0	0.0
0.0	0.0	100.0	100.0	1	0.0	0.0	0.074	1.0	97.79748	0.0	1	0.0	0.0	0.0	0.0	0.0
0.0	0.0	100.0	100.0	1	0.0	0.0	0.078	1.0	97.871994	0.0	1	0.0	0.0	0.0	0.0	0.0
0.0	0.0	100.0	100.0	1	0.0	0.0	0.082	1.0	97.29964	0.0	1	0.0	0.0	0.0	0.0	0.0
0.0	0.0	100.0	100.0	1	0.0	0.0	0.085	1.0	96.73037	0.0	1	0.0	0.0	0.0	0.0	0.0
0.0	0.0	100.0	100.0	1	0.0	0.0	0.089	1.0	96.73037	0.0	1	0.0	0.0	0.0	0.0	0.0
0.0	0.0	100.0	100.0	1	0.0	0.0	0.092	1.0	96.58432	0.0	1	0.0	0.0	0.0	0.0	0.0
0.0	0.0	100.0	100.0	1	0.0	0.0	0.095	1.0	95.55382	0.0	1	0.0	0.0	0.0	0.0	0.0
0.0	0.0	100.0	100.0	1	0.0	0.0	0.099	1.0	95.55382	0.0	1	0.0	0.0	0.0	0.0	0.0
0.0	0.0	100.0	100.0	1	0.0	0.0	0.102	1.0	95.42959	0.0	1	0.0	0.0	0.0	0.0	0.0
0.0	0.0	100.0	100.0	1	0.0	0.0	0.105	1.0	95.34912	0.0	1	0.0	0.0	0.0	0.0	0.0
0.0	0.0	100.0	100.0	1	0.0	0.0	0.108	1.0	95.34912	0.0	1	0.0	0.0	0.0	0.0	0.0
0.0	0.0	100.0	100.0	1	0.0	0.0	0.112	1.0	95.70277	0.0	1	0.0	0.0	0.0	0.0	0.0
0.0	0.0	100.0	100.0	1	0.0	0.0	0.115	1.0	95.62203	0.0	1	0.0	0.0	0.0	0.0	0.0
0.0	0.0	100.0	100.0	1	0.0	0.0	0.118	1.0	95.823105	0.0	1	0.0	0.0	0.0	0.0	0.0
0.0	0.0	100.0	100.0	1	0.0	0.0	0.121	1.0	94.86405	0.0	1	0.0	0.0	0.0	0.0	0.0
0.0	0.0	100.0	100.0	1	0.0	0.0	0.124	1.0	95.47931	0.0	1	0.0	0.0	0.0	0.0	0.0
0.0	0.0	100.0	100.0	1	0.0	0.0	0.127	1.0	95.20921	0.0	1	0.0	0.0	0.0	0.0	0.0
0.0	0.0	100.0	100.0	1	0.0	0.0	0.13	1.0	95.78964	0.0	1	0.0	0.0	0.0	0.0	0.0
0.0	0.0	100.0	100.0	1	0.0	0.0	0.133	1.0	95.78964	0.0	1	0.0	0.0	0.0	0.0	0.0
0.0	0.0	100.0	100.0	1	0.0	0.0	0.136	1.0	95.77676	0.0	1	0.0	0.0	0.0	0.0	0.0
0.0	0.0	100.0	100.0	1	0.0	0.0	0.139	1.0	95.77676	0.0	1	0.0	0.0	0.0	0.0	0.0
0.0	0.0	100.0	100.0	1	0.0	0.0	0.142	1.0	95.40826	0.0	1	0.0	0.0	0.0	0.0	0.0
0.0	0.0	100.0	100.0	1	0.0	0.0	0.144	1.0	95.35434	0.0	1	0.0	0.0	0.0	0.0	0.0
0.0	0.0	100.0	100.0	1	0.0	0.0	0.147	1.0	95.35434	0.0	1	0.0	0.0	0.0	0.0	0.0
0.0	0.0	100.0	100.0	1	0.0	0.0	0.15	1.0	95.45904	0.0	1	0.0	0.0	0.0	0.0	0.0
0.0	0.0	100.0	100.0	1	0.0	0.0	0.152	1.0	95.794525	0.0	1	0.0	0.0	0.0	0.0	0.0
0.0	0.0	100.0	100.0	1	0.0	0.0	0.155	1.0	95.794525	0.0	1	0.0	0.0	0.0	0.0	0.0
0.0	0.0	100.0	100.0	1	0.0	0.0	0.157	1.0	95.53179	0.0	1	0.0	0.0	0.0	0.0	0.0
0.0	0.0	100.0	100.0	1	0.0	0.0	0.159	1.0	95.53179	0.0	1	0.0	0.0	0.0	0.0	0.0
0.0	0.0	100.0	100.0	1	0.0	0.0	0.161	1.0	95.461555	0.0	1	0.0	0.0	0.0	0.0	0.0
0.0	0.0	100.0	100.0	1	0.0	0.0	0.163	1.0	94.40573	0.0	1	0.0	0.0	0.0	0.0	0.0
0.0	0.0	100.0	100.0	1	0.0	0.0	0.165	1.0	94.40573	0.0	1	0.0	0.0	0.0	0.0	0.0
0.0	0.0	100.0	100.0	1	0.0	0.0	0.166	1.0	94.09214	0.0	1	0.0	0.0	0.0	0.0	0.0
0.0	0.0	100.0	100.0	1	0.0	0.0	0.168	1.0	93.84397	0.0	1	0.0	0.0	0.0	0.0	0.0
0.0	0.0	100.0	100.0	1	0.0	0.0	0.169	1.0	93.84397	0.0	1	0.0	0.0	0.0	0.0	0.0
0.0	0.0	100.0	100.0	1	0.0	0.0	0.17	1.0	93.789764	0.0	1	0.0	0.0	0.0	0.0	0.0
0.0	0.0	100.0	100.0	1	0.0	0.0	0.171	1.0	93.789764	0.0	1	0.0	0.0	0.0	0.0	0.0
0.0	0.0	100.0	100.0	1	0.0	0.0	0.172	1.0	93.437485	0.0	1	0.0	0.0	0.0	0.0	0.0
0.0	0.0	100.0	100.0	1	0.0	0.0	0.173	1.0	92.90102	0.0	1	0.0	0.0	0.0	0.0	0.0
0.0	0.0	100.0	100.0	1	0.0	0.0	0.174	1.0	92.90102	0.0	1	0.0	0.0	0.0	0.0	0.0
0.0	0.0	100.0	100.0	1	0.0	0.0	0.174	1.0	94.87431	0.0	1	0.0	0.0	0.0	0.0	0.0
0.0	0.0	100.0	100.0	1	0.0	0.0	0.174	1.0	95.18874	0.0	1	0.0	0.0	0.0	0.0	0.0
0.0	0.0	100.0	100.0	1	0.0	0.0	0.175	1.0	95.18874	0.0	1	0.0	0.0	0.0	0.0	0.0
0.0	0.0	100.0	100.0	1	0.0	0.0	0.175	1.0	95.04555	0.0	1	0.0	0.0	0.0	0.0	0.0
0.0	0.0	100.0	100.0	1	0.0	0.0	0.175	1.0	95.04555	0.0	1	0.0	0.0	0.0	0.0	0.0
0.0	0.0	100.0	100.0	1	0.0	0.0	0.175	1.0	94.76331	0.0	1	0.0	0.0	0.0	0.0	0.0
0.0	0.0	100.0	100.0	1	0.0	0.0	0.174	1.0	95.44135	0.0	1	0.0	0.0	9.0	0.0	0.0
0.0	0.0	100.0	100.0	1	0.0	0.0	0.174	1.0	95.44135	0.0	1	0.0	0.0	9.0	0.0	0.0
0.0	0.0	100.0	100.0	1	0.0	0.0	0.173	1.0	94.787735	0.0	1	0.0	0.0	10.0	0.0	0.0
6944.445	500.0	100.0	100.0	1	0.0	0.0	0.173	1.0	95.47659	0.0	1	0.0	0.0	10.0	0.0	0.0
6944.445	500.0	100.0	100.0	1	0.0	0.0	0.172	1.0	95.47659	0.0	1	0.0	0.0	10.0	0.0	0.0
6944.445	500.0	100.0	100.0	1	0.0	0.0	0.172	1.0	95.12545	0.0	1	0.0	0.0	10.0	0.0	0.0
6944.445	500.0	100.0	100.0	1	0.0	0.0	0.171	1.0	95.12545	0.49	1	0.0	0.0	10.0	0.0	0.0
6944.445	500.0	100.0	100.0	1	0.0	0.0	0.171	1.0	94.77269	0.49	1	0.0	0.0	10.0	0.0	0.0
6944.445	500.0	100.0	100.0	1	0.0	0.0	0.17	1.0	94.60809	0.947	1	0.0	0.0	10.0	0.0	0.0
6944.445	500.0	100.0	100.0	1	0.0	0.0	0.17	1.0	94.60809	1.766	1	0.0	0.0	10.0	0.0	0.0
6944.445	500.0	100.0	100.0	1	0.0	0.0	0.17	1.0	93.939354	1.766	1	0.0	0.0	10.0	0.0	0.0
6944.445	500.0	100.0	100.0	1	0.0	0.0	0.17	1.0	94.0462	2.133	1	0.0	0.0	10.0	0.0	0.0
6944.445	500.0	100.0	100.0	1	0.0	0.0	0.17	1.0	94.0462	2.79	1	0.0	0.0	10.0	0.0	0.0
6944.445	500.0	100.0	100.0	1	0.0	0.0	0.17	1.0	93.50509	2.79	1	0.0	0.0	10.0	0.0	0.0
6944.445	500.0	100.0	100.0	1	0.0	0.0	0.17	1.0	93.50509	3.084	1	0.0	0.0	10.0	0.0	0.0
6944.445	500.0	100.0	100.0	1	0.0	0.0	0.17	1.0	92.78412	3.084	1	0.0	0.0	10.0	0.0	0.0
6944.445	500.0	100.0	100.0	1	0.0	0.0	0.17	1.0	94.38161	3.612	1	0.0	0.0	10.0	0.0	0.0
6944.445	500.0	100.0	100.0	1	0.0	0.0	0.17	1.0	94.38161	3.849	1	0.0	0.0	10.0	0.0	0.0
6944.445	500.0	100.0	100.0	1	0.0	0.0	0.17	1.0	94.32465	3.849	1	0.0	0.0	10.0	0.0	0.0
6944.445	500.0	100.0	100.0	1	0.0	0.0	0.17	1.0	93.82731	4.272	1	0.0	0.0	10.0	0.0	0.0
6944.445	500.0	100.0	100.0	1	0.0	0.0	0.17	1.0	93.82731	4.462	1	0.0	0.0	10.0	0.0	0.0
6944.445	500.0	100.0	100.0	1	0.0	0.0	0.17	1.0	93.25214	4.462	1	0.0	0.0	10.0	0.0	0.0
6944.445	500.0	100.0	100.0	1	0.0	0.0	0.171	1.0	93.25214	4.801	1	0.0	0.0	10.0	0.0	0.0
6944.445	500.0	100.0	100.0	1	0.0	0.0	0.171	1.0	94.61646	4.801	1	0.0	0.0	10.0	0.0	0.0
6944.445	500.0	100.0	100.0	1	0.0	0.0	0.171	1.0	94.513176	4.954	1	0.0	0.0	10.0	0.0	0.0
6944.445	500.0	100.0	100.0	1	0.0	0.0	0.171	1.0	94.513176	5.227	1	0.0	0.0	10.0	0.0	0.0
6944.445	500.0	100.0	100.0	1	0.0	0.0	0.171	1.0	94.03377	5.227	1	0.0	0.0	10.0	0.0	0.0
6944.445	500.0	100.0	100.0	1	0.0	0.0	0.171	1.0	95.146774	5.349	1	0.0	0.0	10.0	0.0	0.0
6944.445	500.0	100.0	100.0	1	0.0	0.0	0.171	1.0	95.146774	5.567	1	0.0	0.0	10.0	0.0	0.0
6944.445	500.0	100.0	100.0	1	0.0	0.0	0.17	1.0	95.02113	5.567	1	0.0	0.0	10.0	0.0	0.0
6944.445	500.0	100.0	100.0	1	0.0	0.0	0.17	1.0	95.02113	5.666	1	0.0	0.0	10.0	0.0	0.0
6944.445	500.0	100.0	100.0	1	0.0	0.0	0.169	1.0	95.84357	5.666	1	0.0	0.0	10.0	0.0	0.0
6944.445	500.0	100.0	100.0	1	0.0	0.0	0.168	1.0	95.52832	5.841	1	0.0	0.0	10.0	0.0	0.0
6944.445	500.0	100.0	100.0	1	0.0	0.0	0.167	1.0	95.52832	5.92	1	0.0	0.0	10.0	0.0	0.0
6944.445	500.0	100.0	100.0	1	0.0	0.0	0.166	1.0	96.44891	5.92	1	0.0	0.0	10.0	0.0	0.0
6944.445	500.0	100.0	100.0	1	0.0	0.0	0.164	1.0	97.27801	6.06	1	0.0	0.0	10.0	0.0	0.0
6944.445	500.0	100.0	100.0	1	0.0	0.0	0.163	1.0	97.27801	6.123	1	0.0	0.0	10.0	0.0	0.0
6944.445	500.0	100.0	100.0	1	0.0	0.0	0.161	1.0	97.284744	6.123	1	0.0	0.0	10.0	0.0	0.0
6944.445	500.0	100.0	100.0	1	0.0	0.0	0.159	1.0	97.284744	6.237	1	0.0	0.0	10.0	0.0	0.0
6944.445	500.0	100.0	100.0	1	0.0	0.0	0.157	1.0	97.567474	6.237	1	0.0	0.0	10.0	0.0	0.0
6944.445	500.0	100.0	100.0	1	0.0	0.0	0.155	1.0	96.79603	6.335	1	0.0	0.0	10.0	0.0	0.0
6944.445	500.0	100.0	100.0	1	0.0	0.0	0.153	1.0	96.79603	6.378	1	0.0	0.0	10.0	0.0	0.0
6944.445	500.0	100.0	100.0	1	0.0	0.0	0.151	1.0	97.88478	6.378	1	0.0	0.0	12.0	0.0	0.0
6944.445	500.0	100.0	100.0	1	0.0	0.0	0.148	1.0	97.49714	6.456	1	0.0	0.0	12.0	0.0	0.0
6944.445	500.0	100.0	100.0	1	0.0	0.0	0.146	1.0	97.49714	6.456	1	0.0	0.0	12.0	0.0	0.0
6944.445	500.0	100.0	100.0	1	0.0	0.0	0.144	1.0	97.85659	6.492	1	0.0	0.0	12.0	0.0	0.0
6944.445	500.0	100.0	100.0	1	0.0	0.0	0.141	1.0	97.85659	6.554	1	0.0	0.0	12.0	0.0	0.0
6944.445	500.0	100.0	100.0	1	0.0	0.0	0.139	1.0	97.9886	6.554	1	0.0	0.0	12.0	0.0	0.0
6944.445	500.0	100.0	100.0	1	0.0	0.0	0.136	1.0	97.66378	6.609	1	0.0	0.0	12.0	0.0	0.0
6944.445	500.0	100.0	100.0	1	0.0	0.0	0.133	1.0	97.66378	6.633	1	0.0	0.0	12.0	0.0	0.0
6944.445	500.0	100.0	100.0	1	0.0	0.0	0.131	1.0	97.947334	6.633	1	0.0	0.0	12.0	0.0	0.0
6944.445	500.0	100.0	100.0	1	0.0	0.0	0.128	1.0	97.79452	6.676	1	0.0	0.0	12.0	0.0	0.0
6944.445	500.0	100.0	100.0	1	0.0	0.0	0.125	1.0	97.79452	6.696	1	0.0	0.0	12.0	0.0	0.0
6944.445	500.0	100.0	100.0	1	0.0	0.0	0.121	1.0	98.019295	6.696	1	0.0	0.0	12.0	0.0	0.0
6944.445	500.0	100.0	100.0	1	0.0	0.0	0.118	1.0	98.019295	6.731	1	0.0	0.0	12.0	0.0	0.0
6944.445	500.0	100.0	100.0	1	0.0	0.0	0.114	1.0	97.33819	6.731	1	0.0	0.0	12.0	0.0	0.0
6944.445	500.0	100.0	100.0	1	0.0	0.0	0.11	1.0	97.24074	6.747	1	0.0	0.0	12.0	0.0	0.0
6944.445	500.0	100.0	100.0	1	0.0	0.0	0.107	1.0	97.24074	6.774	1	0.0	0.0	12.0	0.0	0.0
6944.445	500.0	100.0	100.0	1	0.0	0.0	0.102	1.0	97.760124	6.774	1	0.0	0.0	12.0	0.0	0.0
6944.445	500.0	100.0	100.0	1	0.0	0.0	0.098	1.0	97.49947	6.788	1	0.0	0.0	12.0	0.0	0.0
6944.445	500.0	100.0	100.0	1	0.0	0.0	0.093	1.0	96.976524	6.81	1	0.0	0.0	12.0	0.0	0.0
6944.445	500.0	100.0	100.0	1	0.0	0.0	0.089	1.0	97.19871	6.81	1	0.0	0.0	12.0	0.0	0.0
6944.445	500.0	100.0	100.0	1	0.0	0.0	0.084	1.0	97.19871	6.82	1	0.0	0.0	12.0	0.0	0.0
6944.445	500.0	100.0	100.0	1	0.0	0.0	0.079	1.0	96.92009	6.82	1	0.0	0.0	12.0	0.0	0.0
6944.445	500.0	100.0	100.0	1	0.0	0.0	0.074	1.0	97.33124	6.838	1	0.0	0.0	12.0	0.0	0.0
6944.445	500.0	100.0	100.0	1	0.0	0.0	0.068	1.0	97.33124	6.847	1	0.0	0.0	12.0	0.0	0.0
6944.445	500.0	100.0	100.0	1	0.0	0.0	0.063	1.0	97.58983	6.847	1	0.0	0.0	12.0	0.0	0.0
6944.445	500.0	100.0	100.0	1	0.0	0.0	0.057	1.0	97.5406	6.861	1	0.0	0.0	12.0	0.0	0.0
6944.445	500.0	100.0	100.0	1	0.0	0.0	0.052	1.0	97.5406	6.861	1	0.0	0.0	12.0	0.0	0.0
6944.445	500.0	100.0	100.0	1	0.0	0.0	0.047	1.0	97.788574	6.873	1	0.0	0.0	12.0	0.0	0.0
6944.445	500.0	100.0	100.0	1	0.0	0.0	0.041	1.0	97.788574	6.879	1	0.0	0.0	12.0	0.0	0.0
6944.445	500.0	100.0	100.0	1	0.0	0.0	0.036	1.0	97.9971	6.879	1	0.0	0.0	12.0	0.0	0.0
6944.445	500.0	100.0	100.0	1	0.0	0.0	0.031	1.0	96.47384	6.889	1	0.0	0.0	12.0	0.0	0.0
6944.445	500.0	100.0	100.0	1	0.0	0.0	0.025	1.0	96.47384	6.893	1	0.0	0.0	12.0	0.0	0.0
6944.445	500.0	100.0	100.0	1	0.0	0.0	0.02	1.0	95.90152	6.893	1	0.0	0.0	12.0	0.0	0.0
6944.445	500.0	100.0	100.0	1	0.0	0.0	0.015	1.0	95.05996	6.902	1	0.0	0.0	12.0	0.0	0.0
6944.445	500.0	100.0	100.0	1	0.0	0.0	0.01	1.0	95.05996	6.902	1	0.0	0.0	12.0	0.0	0.0
6944.445	500.0	100.0	100.0	1	0.0	0.0	0.005	1.0	94.78752	6.906	1	0.0	0.0	12.0	0.0	0.0
6944.445	500.0	100.0	100.0	1	0.0	0.0	0.001	1.0	94.78752	6.911	1	0.0	0.0	12.0	0.0	0.0
6944.445	500.0	100.0	100.0	1	0.0	0.0	-0.003	1.0	95.75223	6.911	1	0.0	0.0	12.0	0.0	0.0
6944.445	500.0	100.0	100.0	1	0.0	0.0	-0.007	1.0	95.69469	6.914	1	0.0	0.0	12.0	0.0	0.0
6944.445	500.0	100.0	100.0	1	0.0	0.0	-0.011	1.0	96.162575	6.92	1	0.0	0.0	12.0	0.0	0.0
6944.445	500.0	100.0	100.0	1	0.0	0.0	-0.015	1.0	96.99464	6.92	1	0.0	0.0	13.0	0.0	0.0
6944.445	500.0	100.0	100.0	0	0.0	0.0	-0.018	1.0	96.72251	6.925	1	0.0	1.0	14.0	0.0	0.0
6944.445	500.0	100.0	100.0	0	0.0	0.0	-0.021	1.0	96.72251	6.925	1	0.0	1.0	14.0	0.0	0.0
0.0	500.0	100.0	100.0	0	0.0	0.0	-0.024	1.0	95.895226	6.927	1	0.0	1.0	1.0	0.0	0.0
0.0	500.0	100.0	100.0	0	0.0	0.0	-0.027	1.0	95.895226	6.929	1	0.0	1.0	1.0	0.0	0.0
0.0	500.0	100.0	100.0	0	0.0	0.0	-0.029	1.0	96.801575	6.929	1	0.0	1.0	2.0	0.0	0.0
-6944.445	500.0	100.0	100.0	0	0.0	0.0	-0.031	1.0	97.12161	6.439	1	0.0	1.0	3.0	0.0	0.0
-6944.445	500.0	100.0	100.0	0	0.0	0.0	-0.032	1.0	97.12161	5.984	1	0.0	1.0	3.0	0.0	0.0
-6944.445	500.0	100.0	100.0	0	0.0	0.0	-0.034	1.0	96.92673	5.984	1	0.0	1.0	3.0	0.0	0.0
-6944.445	500.0	100.0	100.0	0	0.0	0.0	-0.035	1.0	97.00783	5.169	1	0.0	1.0	3.0	0.0	0.0
-6944.445	500.0	100.0	100.0	0	0.0	0.0	-0.036	1.0	97.00783	5.169	1	0.0	1.0	3.0	0.0	0.0
-6944.445	500.0	100.0	100.0	0	0.0	0.0	-0.036	1.0	97.84182	3.514	1	0.0	1.0	3.0	0.0	0.0
-6944.445	500.0	100.0	100.0	0	0.0	0.0	-0.037	1.0	97.84182	2.774	1	0.0	1.0	3.0	0.0	0.0
-6944.445	500.0	100.0	100.0	0	0.0	0.0	-0.037	1.0	97.66027	2.774	1	0.0	1.0	3.0	0.0	0.0
-6944.445	500.0	100.0	100.0	0	0.0	0.0	-0.038	1.0	97.78746	1.447	1	0.0	1.0	3.0	0.0	0.0
-6944.445	500.0	100.0	100.0	0	0.0	0.0	-0.038	1.0	97.78746	0.853	1	0.0	1.0	3.0	0.0	0.0
-6944.445	500.0	100.0	100.0	0	0.0	0.0	-0.038	1.0	98.07913	0.853	1	0.0	1.0	3.0	0.0	0.0
-6944.445	500.0	100.0	100.0	0	0.0	0.0	-0.038	1.0	98.216736	-0.209	1	0.0	1.0	3.0	0.0	0.0
-6944.445	500.0	100.0	100.0	0	0.0	0.0	-0.038	1.0	98.216736	-0.209	1	0.0	1.0	3.0	0.0	0.0
-6944.445	500.0	100.0	100.0	0	0.0	0.0	-0.038	1.0	98.06574	-0.686	1	0.0	1.0	3.0	0.0	0.0
-6944.445	500.0	100.0	100.0	0	0.0	0.0	-0.037	1.0	98.06574	-1.541	1	0.0	1.0	3.0	0.0	0.0
-6944.445	500.0	100.0	100.0	1	0.0	0.0	-0.037	1.0	98.23377	-1.541	1	0.0	1.0	3.0	0.0	0.0
-6944.445	500.0	100.0	100.0	1	0.0	0.0	-0.038	1.0	97.998116	-1.923	1	0.0	1.0	3.0	0.0	0.0
-6944.445	500.0	100.0	100.0	1	0.0	0.0	-0.038	1.0	97.998116	-2.609	1	0.0	1.0	3.0	0.0	0.0
-6944.445	500.0	100.0	100.0	1	0.0	0.0	-0.038	1.0	98.1431	-2.609	1	0.0	1.0	3.0	0.0	0.0
-6944.445	500.0	100.0	100.0	1	0.0	0.0	-0.038	1.0	97.510994	-3.202	1	0.0	1.0	3.0	0.0	0.0
-6944.445	500.0	100.0	100.0	1	0.0	0.0	-0.039	1.0	97.510994	-3.202	1	0.0	1.0	3.0	0.0	0.0
-6944.445	500.0	100.0	100.0	1	0.0	0.0	-0.039	1.0	98.068886	-3.467	1	0.0	1.0	3.0	0.0	0.0
-6944.445	500.0	100.0	100.0	1	0.0	0.0	-0.039	1.0	98.068886	-3.942	1	0.0	1.0	3.0	0.0	0.0
-6944.445	500.0	100.0	100.0	1	0.0	0.0	-0.04	1.0	97.279465	-3.942	1	0.0	1.0	3.0	0.0	0.0
-6944.445	500.0	100.0	100.0	1	0.0	0.0	-0.04	1.0	97.55001	-4.155	1	0.0	1.0	3.0	0.0	0.0
-6944.445	500.0	100.0	100.0	1	0.0	0.0	-0.041	1.0	97.55001	-4.537	1	0.0	1.0	3.0	0.0	0.0
-6944.445	500.0	100.0	100.0	1	0.0	0.0	-0.041	1.0	97.202415	-4.537	1	0.0	1.0	3.0	0.0	0.0
-6944.445	500.0	100.0	100.0	1	0.0	0.0	-0.042	1.0	97.20964	-4.866	1	0.0	1.0	3.0	0.0	0.0
-6944.445	500.0	100.0	100.0	1	0.0	0.0	-0.042	1.0	97.20964	-4.866	1	0.0	1.0	3.0	0.0	0.0
-6944.445	500.0	100.0	100.0	1	0.0	0.0	-0.042	1.0	98.49688	-5.014	1	0.0	1.0	3.0	0.0	0.0
-6944.445	500.0	100.0	100.0	1	0.0	0.0	-0.043	1.0	98.60759	-5.278	1	0.0	1.0	3.0	0.0	0.0
-6944.445	500.0	100.0	100.0	1	0.0	0.0	-0.043	1.0	98.967705	-5.278	1	0.0	1.0	3.0	0.0	0.0
-6944.445	500.0	100.0	100.0	1	0.0	0.0	-0.043	1.0	97.81699	-5.396	1	0.0	1.0	3.0	0.0	0.0
-6944.445	500.0	100.0	100.0	1	0.0	0.0	-0.042	1.0	97.81699	-5.609	1	0.0	1.0	3.0	0.0	0.0
-6944.445	500.0	100.0	100.0	1	0.0	0.0	-0.042	1.0	98.36414	-5.609	1	0.0	1.0	3.0	0.0	0.0
-6944.445	500.0	100.0	100.0	1	0.0	0.0	-0.041	1.0	98.59	-5.704	1	0.0	1.0	3.0	0.0	0.0
-6944.445	500.0	100.0	100.0	1	0.0	0.0	-0.04	1.0	98.59	-5.704	1	0.0	1.0	3.0	0.0	0.0
-6944.445	500.0	100.0	100.0	1	0.0	0.0	-0.039	1.0	98.2887	-5.875	1	0.0	1.0	3.0	0.0	0.0
-6944.445	500.0	100.0	100.0	1	0.0	0.0	-0.038	1.0	98.2887	-6.021	1	0.0	1.0	3.0	0.0	0.0
-6944.445	500.0	100.0	100.0	1	0.0	0.0	-0.037	1.0	96.98391	-6.021	1	0.0	1.0	3.0	0.0	0.0
-6944.445	500.0	100.0	100.0	1	0.0	0.0	-0.035	1.0	96.03012	-6.087	1	0.0	1.0	3.0	0.0	0.0
-6944.445	500.0	100.0	100.0	1	0.0	0.0	-0.033	1.0	96.03012	-6.205	1	0.0	1.0	3.0	0.0	0.0
-6944.445	500.0	100.0	100.0	1	0.0	0.0	-0.031	1.0	96.426956	-6.205	1	0.0	1.0	3.0	0.0	0.0
-6944.445	500.0	100.0	100.0	1	0.0	0.0	-0.029	1.0	96.28769	-6.258	1	0.0	1.0	3.0	0.0	0.0
-6944.445	500.0	100.0	100.0	1	0.0	0.0	-0.027	1.0	96.28769	-6.258	1	0.0	1.0	3.0	0.0	0.0
-6944.445	500.0	100.0	100.0	1	0.0	0.0	-0.025	1.0	96.519615	-6.353	1	0.0	1.0	3.0	0.0	0.0
-6944.445	500.0	100.0	100.0	1	0.0	0.0	-0.022	1.0	96.519615	-6.395	1	0.0	1.0	3.0	0.0	0.0
-6944.445	500.0	100.0	100.0	1	0.0	0.0	-0.02	1.0	96.51151	-6.395	1	0.0	1.0	3.0	0.0	0.0
-6944.445	500.0	100.0	100.0	1	0.0	0.0	-0.017	1.0	96.78577	-6.471	1	0.0	1.0	3.0	0.0	0.0
-6944.445	500.0	100.0	100.0	1	0.0	0.0	-0.015	1.0	96.78577	-6.506	1	0.0	1.0	3.0	0.0	0.0
-6944.445	500.0	100.0	100.0	1	0.0	0.0	-0.012	1.0	96.38534	-6.506	1	0.0	1.0	3.0	0.0	0.0
-6944.445	500.0	100.0	100.0	1	0.0	0.0	-0.009	1.0	96.840546	-6.567	1	0.0	1.0	3.0	0.0	0.0
-6944.445	500.0	100.0	100.0	1	0.0	0.0	-0.006	1.0	96.840546	-6.567	1	0.0	1.0	3.0	0.0	0.0
-6944.445	500.0	100.0	100.0	1	0.0	0.0	-0.003	1.0	96.68304	-6.593	1	0.0	1.0	5.0	0.0	0.0
-6944.445	500.0	100.0	100.0	1	0.0	0.0	0.0	1.0	96.68304	-6.642	1	0.0	1.0	5.0	0.0	0.0
-6944.445	500.0	100.0	100.0	1	0.0	0.0	0.002	1.0	96.59795	-6.642	1	0.0	1.0	5.0	0.0	0.0
-6944.445	500.0	100.0	100.0	1	0.0	0.0	0.006	1.0	96.55505	-6.685	1	0.0	1.0	5.0	0.0	0.0
-6944.445	500.0	100.0	100.0	1	0.0	0.0	0.009	1.0	96.55505	-6.705	1	0.0	1.0	5.0	0.0	0.0
-6944.445	500.0	100.0	100.0	1	0.0	0.0	0.012	1.0	96.652	-6.705	1	0.0	1.0	5.0	0.0	0.0
-6944.445	500.0	100.0	100.0	1	0.0	0.0	0.016	1.0	96.636	-6.737	1	0.0	1.0	5.0	0.0	0.0
-6944.445	500.0	100.0	100.0	1	0.0	0.0	0.019	1.0	96.636	-6.737	1	0.0	1.0	5.0	0.0	0.0
-6944.445	500.0	100.0	100.0	1	0.0	0.0	0.023	1.0	96.89404	-6.753	1	0.0	1.0	5.0	0.0	0.0
-6944.445	500.0	100.0	100.0	1	0.0	0.0	0.026	1.0	96.89404	-6.78	1	0.0	1.0	5.0	0.0	0.0
-6944.445	500.0	100.0	100.0	1	0.0	0.0	0.03	1.0	96.28659	-6.78	1	0.0	1.0	5.0	0.0	0.0
-6944.445	500.0	100.0	100.0	1	0.0	0.0	0.033	1.0	96.520386	-6.792	1	0.0	1.0	5.0	0.0	0.0
-6944.445	500.0	100.0	100.0	1	0.0	0.0	0.037	1.0	96.520386	-6.814	1	0.0	1.0	5.0	0.0	0.0
-6944.445	500.0	100.0	100.0	1	0.0	0.0	0.04	1.0	97.01607	-6.814	1	0.0	1.0	5.0	0.0	0.0
-6944.445	500.0	100.0	100.0	1	0.0	0.0	0.044	1.0	97.58145	-6.824	1	0.0	1.0	5.0	0.0	0.0
-6944.445	500.0	100.0	100.0	1	0.0	0.0	0.048	1.0	97.58145	-6.824	1	0.0	1.0	5.0	0.0	0.0
-6944.445	500.0	100.0	100.0	1	0.0	0.0	0.051	1.0	97.749275	-6.842	1	0.0	1.0	5.0	0.0	0.0
-6944.445	500.0	100.0	100.0	1	0.0	0.0	0.055	1.0	97.749275	-6.856	1	0.0	1.0	5.0	0.0	0.0
-6944.445	500.0	100.0	100.0	1	0.0	0.0	0.058	1.0	97.4355	-6.856	1	0.0	1.0	5.0	0.0	0.0
-6944.445	500.0	100.0	100.0	1	0.0	0.0	0.062	1.0	96.72315	-6.863	1	0.0	1.0	5.0	0.0	0.0
-6944.445	500.0	100.0	100.0	1	0.0	0.0	0.065	1.0	96.72315	-6.869	1	0.0	1.0	5.0	0.0	0.0
-6944.445	500.0	100.0	100.0	1	0.0	0.0	0.069	1.0	96.97981	-6.869	1	0.0	1.0	5.0	0.0	0.0
-6944.445	500.0	100.0	100.0	1	0.0	0.0	0.072	1.0	96.63281	-6.882	1	0.0	1.0	5.0	0.0	0.0
-6944.445	500.0	100.0	100.0	1	0.0	0.0	0.075	1.0	96.63281	-6.882	1	0.0	1.0	5.0	0.0	0.0
-6944.445	500.0	100.0	100.0	1	0.0	0.0	0.078	1.0	95.75329	-6.891	1	0.0	1.0	5.0	0.0	0.0
-6944.445	500.0	100.0	100.0	1	0.0	0.0	0.082	1.0	95.75329	-6.895	1	0.0	1.0	5.0	0.0	0.0
-6944.445	500.0	100.0	100.0	1	0.0	0.0	0.085	1.0	95.97595	-6.895	1	0.0	1.0	5.0	0.0	0.0
-6944.445	500.0	100.0	100.0	1	0.0	0.0	0.088	1.0	95.96224	-6.903	1	0.0	1.0	5.0	0.0	0.0
-6944.445	500.0	100.0	100.0	1	0.0	0.0	0.091	1.0	95.96224	-6.906	1	0.0	1.0	5.0	0.0	0.0
-6944.445	500.0	100.0	100.0	1	0.0	0.0	0.094	1.0	96.375755	-6.906	1	0.0	1.0	5.0	0.0	0.0
-6944.445	500.0	100.0	100.0	1	0.0	0.0	0.097	1.0	96.99849	-6.913	1	0.0	1.0	5.0	0.0	0.0
-6944.445	500.0	100.0	100.0	1	0.0	0.0	0.099	1.0	96.99849	-6.913	1	0.0	1.0	5.0	0.0	0.0
-6944.445	500.0	100.0	100.0	1	0.0	0.0	0.102	1.0	97.51869	-6.915	1	0.0	1.0	5.0	0.0	0.0
-6944.445	500.0	100.0	100.0	1	0.0	0.0	0.104	1.0	97.51869	-6.921	1	0.0	1.0	5.0	0.0	0.0
-6944.445	500.0	100.0	100.0	1	0.0	0.0	0.107	1.0	97.03741	-6.921	1	0.0	1.0	5.0	0.0	0.0
-6944.445	500.0	100.0	100.0	1	0.0	0.0	0.109	1.0	97.29823	-6.925	1	0.0	1.0	5.0	0.0	0.0
-6944.445	500.0	100.0	100.0	1	0.0	0.0	0.112	1.0	97.29823	-6.927	1	0.0	1.0	5.0	0.0	0.0
-6944.445	500.0	100.0	100.0	1	0.0	0.0	0.114	1.0	97.14456	-6.927	1	0.0	1.0	5.0	0.0	0.0
-6944.445	500.0	100.0	100.0	1	0.0	0.0	0.116	1.0	97.14456	-6.93	1	0.0	1.0	5.0	0.0	0.0
-6944.445	500.0	100.0	100.0	1	0.0	0.0	0.118	1.0	96.26488	-6.93	1	0.0	1.0	5.0	0.0	0.0
-6944.445	500.0	100.0	100.0	1	0.0	0.0	0.12	1.0	96.31474	-6.932	1	0.0	1.0	5.0	0.0	0.0
-6944.445	500.0	100.0	100.0	1	0.0	0.0	0.122	1.0	96.31474	-6.935	1	0.0	1.0	5.0	0.0	0.0
-6944.445	500.0	100.0	100.0	1	0.0	0.0	0.123	1.0	97.78479	-6.935	1	0.0	1.0	5.0	0.0	0.0
-6944.445	500.0	100.0	100.0	1	0.0	0.0	0.125	1.0	97.47905	-6.936	1	0.0	1.0	5.0	0.0	0.0
-6944.445	500.0	100.0	100.0	1	0.0	0.0	0.127	1.0	97.47905	-6.938	1	0.0	1.0	5.0	0.0	0.0
-6944.445	500.0	100.0	100.0	1	0.0	0.0	0.128	1.0	97.1678	-6.938	1	0.0	1.0	5.0	0.0	0.0
-6944.445	500.0	100.0	100.0	1	0.0	0.0	0.13	1.0	97.1678	-6.94	1	0.0	1.0	5.0	0.0	0.0
-6944.445	500.0	100.0	100.0	1	0.0	0.0	0.131	1.0	97.45562	-6.94	1	0.0	1.0	5.0	0.0	0.0
-6944.445	500.0	100.0	100.0	1	0.0	0.0	0.133	1.0	96.91272	-6.942	1	0.0	1.0	5.0	0.0	0.0
-6944.445	500.0	100.0	100.0	1	0.0	0.0	0.134	1.0	96.91272	-6.942	1	0.0	1.0	5.0	0.0	0.0
-6944.445	500.0	100.0	100.0	1	0.0	0.0	0.135	1.0	97.62017	-6.942	1	0.0	1.0	5.0	0.0	0.0
-6944.445	500.0	100.0	100.0	1	0.0	0.0	0.136	1.0	97.87893	-6.943	1	0.0	1.0	5.0	0.0	0.0
-6944.445	500.0	100.0	100.0	1	0.0	0.0	0.137	1.0	97.87893	-6.944	1	0.0	1.0	5.0	0.0	0.0
-6944.445	500.0	100.0	100.0	1	0.0	0.0	0.138	1.0	98.138916	-6.944	1	0.0	1.0	5.0	0.0	0.0
-6944.445	500.0	100.0	100.0	1	0.0	0.0	0.139	1.0	98.138916	-6.945	1	0.0	1.0	5.0	0.0	0.0
-6944.445	500.0	100.0	100.0	1	0.0	0.0	0.14	1.0	98.27707	-6.945	1	0.0	1.0	5.0	0.0	0.0
-6944.445	500.0	100.0	100.0	1	0.0	0.0	0.141	1.0	97.09999	-6.946	1	0.0	1.0	5.0	0.0	0.0
-6944.445	500.0	100.0	100.0	1	0.0	0.0	0.141	1.0	97.09999	-6.946	1	0.0	1.0	5.0	0.0	0.0
-6944.445	500.0	100.0	100.0	1	0.0	0.0	0.142	1.0	96.247025	-6.946	1	0.0	1.0	5.0	0.0	0.0
-6944.445	500.0	100.0	100.0	1	0.0	0.0	0.143	1.0	96.07567	-6.947	1	0.0	1.0	5.0	0.0	0.0
-6944.445	500.0	100.0	100.0	1	0.0	0.0	0.143	1.0	96.07567	-6.948	1	0.0	1.0	5.0	0.0	0.0
-6944.445	500.0	100.0	100.0	1	0.0	0.0	0.144	1.0	96.89884	-6.948	1	0.0	1.0	5.0	0.0	0.0
-6944.445	500.0	100.0	100.0	1	0.0	0.0	0.144	1.0	96.89884	-6.948	1	0.0	1.0	5.0	0.0	0.0
-6944.445	500.0	100.0	100.0	1	0.0	0.0	0.145	1.0	96.63898	-6.948	1	0.0	1.0	5.0	0.0	0.0
-6944.445	500.0	100.0	100.0	1	0.0	0.0	0.145	1.0	96.50008	-6.949	1	0.0	1.0	5.0	0.0	0.0
-6944.445	500.0	100.0	100.0	1	0.0	0.0	0.146	1.0	96.90741	-6.949	1	0.0	1.0	5.0	0.0	0.0
-6944.445	500.0	100.0	100.0	1	0.0	0.0	0.146	1.0	97.40929	-6.949	1	0.0	1.0	5.0	0.0	0.0
-6944.445	500.0	100.0	100.0	1	0.0	0.0	0.146	1.0	97.164734	-6.949	1	0.0	1.0	5.0	0.0	0.0
-6944.445	500.0	100.0	100.0	1	0.0	0.0	0.147	1.0	97.164734	-6.95	1	0.0	1.0	5.0	0.0	0.0
-6944.445	500.0	100.0	100.0	1	0.0	0.0	0.147	1.0	97.77163	-6.95	1	0.0	1.0	5.0	0.0	0.0
-6944.445	500.0	100.0	100.0	1	0.0	0.0	0.147	1.0	97.77163	-6.95	1	0.0	1.0	5.0	0.0	0.0
-6944.445	500.0	100.0	100.0	1	0.0	0.0	0.147	1.0	97.16868	-6.95	1	0.0	1.0	5.0	0.0	0.0
-6944.445	500.0	100.0	100.0	1	0.0	0.0	0.147	1.0	97.92338	-6.95	1	0.0	1.0	5.0	0.0	0.0
-6944.445	500.0	100.0	100.0	1	0.0	0.0	0.147	1.0	97.92338	-6.95	1	0.0	1.0	5.0	0.0	0.0
-6944.445	500.0	100.0	100.0	1	0.0	0.0	0.148	1.0	98.06378	-6.95	1	0.0	1.0	5.0	0.0	0.0
-6944.445	500.0	100.0	100.0	1	0.0	0.0	0.148	1.0	97.38805	-6.951	1	0.0	1.0	5.0	0.0	0.0
-6944.445	500.0	100.0	100.0	1	0.0	0.0	0.148	1.0	97.38805	-6.951	1	0.0	1.0	5.0	0.0	0.0
-6944.445	500.0	100.0	100.0	1	0.0	0.0	0.148	1.0	96.67102	-6.951	1	0.0	1.0	5.0	0.0	0.0
-6944.445	500.0	100.0	100.0	1	0.0	0.0	0.148	1.0	96.67102	-6.951	1	0.0	1.0	5.0	0.0	0.0
-6944.445	500.0	100.0	100.0	1	0.0	0.0	0.147	1.0	97.14425	-6.951	1	0.0	1.0	5.0	0.0	0.0
-6944.445	500.0	100.0	100.0	1	0.0	0.0	0.147	1.0	97.48606	-6.951	1	0.0	1.0	5.0	0.0	0.0
-6944.445	500.0	100.0	100.0	1	0.0	0.0	0.147	1.0	97.48606	-6.951	1	0.0	1.0	5.0	0.0	0.0
-6944.445	500.0	100.0	100.0	1	0.0	0.0	0.147	1.0	97.57609	-6.951	1	0.0	1.0	5.0	0.0	0.0
-6944.445	500.0	100.0	100.0	1	0.0	0.0	0.147	1.0	97.28432	-6.951	1	0.0	1.0	5.0	0.0	0.0
-6944.445	500.0	100.0	100.0	1	0.0	0.0	0.148	1.0	97.28432	-6.952	1	0.0	1.0	5.0	0.0	0.0
-6944.445	500.0	100.0	100.0	1	0.0	0.0	0.148	1.0	98.2105	-6.952	1	0.0	1.0	5.0	0.0	0.0
-6944.445	500.0	100.0	100.0	1	0.0	0.0	0.148	1.0	98.2105	-6.952	1	0.0	1.0	5.0	0.0	0.0
-6944.445	500.0	100.0	100.0	1	0.0	0.0	0.148	1.0	97.05902	-6.952	1	0.0	1.0	5.0	0.0	0.0
-6944.445	500.0	100.0	100.0	1	0.0	0.0	0.149	1.0	97.783104	-6.952	1	0.0	1.0	5.0	0.0	0.0
-6944.445	500.0	100.0	100.0	1	0.0	0.0	0.15	1.0	97.783104	-6.952	1	0.0	1.0	5.0	0.0	0.0
-6944.445	500.0	100.0	100.0	1	0.0	0.0	0.15	1.0	98.042404	-6.952	1	0.0	1.0	5.0	0.0	0.0
-6944.445	500.0	100.0	100.0	1	0.0	0.0	0.151	1.0	98.012634	-6.952	1	0.0	1.0	5.0	0.0	0.0
-6944.445	500.0	100.0	100.0	1	0.0	0.0	0.152	1.0	98.012634	-6.952	1	0.0	1.0	5.0	0.0	0.0
-6944.445	500.0	100.0	100.0	1	0.0	0.0	0.153	1.0	98.05862	-6.952	1	0.0	1.0	6.0	0.0	0.0
-6944.445	500.0	100.0	100.0	1	0.0	0.0	0.154	1.0	98.05862	-6.952	1	0.0	1.0	6.0	0.0	0.0
-6944.445	500.0	100.0	100.0	0	0.0	0.0	0.155	1.0	95.80802	-6.952	1	1.0	1.0	7.0	0.0	0.0
0.0	500.0	100.0	100.0	0	0.0	0.0	0.157	1.0	97.18266	-6.952	1	1.0	1.0	8.0	0.0	0.0
0.0	500.0	100.0	100.0	0	0.0	0.0	0.158	1.0	97.18266	-6.952	1	1.0	1.0	8.0	0.0	0.0
0.0	500.0	100.0	100.0	0	0.0	0.0	0.159	0.0	97.803024	-6.952	1	1.0	1.0	0.0	0.0	0.0
0.0	500.0	100.0	100.0	0	0.0	0.0	0.16	0.0	97.07235	-6.46	1	1.0	1.0	0.0	0.0	0.0
0.0	500.0	100.0	100.0	0	0.0	0.0	0.16	0.0	97.07235	-5.58	1	1.0	1.0	0.0	0.0	0.0
0.0	500.0	100.0	100.0	0	0.0	0.0	0.161	0.0	97.35469	-5.58	1	1.0	1.0	0.0	0.0	0.0
0.0	500.0	100.0	100.0	0	0.0	0.0	0.162	0.0	97.35469	-5.185	1	1.0	1.0	0.0	0.0	0.0
0.0	500.0	100.0	100.0	0	0.0	0.0	0.163	0.0	96.82862	-5.185	1	1.0	1.0	0.0	0.0	0.0
0.0	500.0	100.0	100.0	0	0.0	0.0	0.163	0.0	97.03432	-4.477	1	1.0	1.0	0.0	0.0	0.0
0.0	500.0	100.0	100.0	0	0.0	0.0	0.164	0.0	97.03432	-4.16	1	1.0	1.0	0.0	0.0	0.0
0.0	500.0	100.0	100.0	0	0.0	0.0	0.164	0.0	97.53785	-4.16	1	1.0	1.0	0.0	0.0	0.0
0.0	500.0	100.0	100.0	0	0.0	0.0	0.165	0.0	98.38422	-3.593	1	1.0	1.0	0.0	0.0	0.0
0.0	500.0	100.0	100.0	0	0.0	0.0	0.165	0.0	98.0668	-3.102	1	1.0	1.0	0.0	0.0	0.0
0.0	500.0	100.0	100.0	0	0.0	0.0	0.165	0.0	97.67922	-3.102	1	1.0	1.0	0.0	0.0	0.0
0.0	500.0	100.0	100.0	0	0.0	0.0	0.165	0.0	97.67922	-2.883	1	1.0	1.0	0.0	0.0	0.0
0.0	500.0	100.0	100.0	0	0.0	0.0	0.165	0.0	97.39496	-2.883	1	1.0	1.0	0.0	0.0	0.0
0.0	500.0	100.0	100.0	0	0.0	0.0	0.165	0.0	96.92195	-2.49	1	1.0	1.0	0.0	0.0	0.0
0.0	500.0	100.0	100.0	0	0.0	0.0	0.164	0.0	96.92195	-2.313	1	1.0	1.0	0.0	0.0	0.0
0.0	500.0	100.0	100.0	0	0.0	0.0	0.163	0.0	97.29645	-2.313	1	1.0	1.0	0.0	0.0	0.0
0.0	500.0	100.0	100.0	0	0.0	0.0	0.163	0.0	97.90191	-1.998	1	1.0	1.0	0.0	0.0	0.0
0.0	500.0	100.0	100.0	0	0.0	0.0	0.162	0.0	97.90191	-1.856	1	1.0	1.0	0.0	0.0	0.0
0.0	500.0	100.0	100.0	0	0.0	0.0	0.16	0.0	98.151474	-1.856	1	1.0	1.0	0.0	0.0	0.0
0.0	500.0	100.0	100.0	0	0.0	0.0	0.159	0.0	98.151474	-1.603	1	1.0	1.0	0.0	0.0	0.0
0.0	500.0	100.0	100.0	0	0.0	0.0	0.158	0.0	97.94317	-1.603	1	1.0	1.0	0.0	0.0	0.0
0.0	500.0	100.0	100.0	0	0.0	0.0	0.156	0.0	97.60939	-1.384	1	1.0	1.0	0.0	0.0	0.0
0.0	500.0	100.0	100.0	0	0.0	0.0	0.155	0.0	97.60939	-1.286	1	1.0	1.0	0.0	0.0	0.0
0.0	500.0	100.0	100.0	0	0.0	0.0	0.152	0.0	97.62362	-1.286	1	1.0	1.0	0.0	0.0	0.0
0.0	500.0	100.0	100.0	0	0.0	0.0	0.149	0.0	97.02555	-1.11	1	1.0	1.0	0.0	0.0	0.0
0.0	500.0	100.0	100.0	0	0.0	0.0	0.146	0.0	97.02555	-1.032	1	1.0	1.0	0.0	0.0	0.0
0.0	500.0	100.0	100.0	0	0.0	0.0	0.143	0.0	97.385086	-1.032	1	1.0	1.0	0.0	0.0	0.0
0.0	500.0	100.0	100.0	0	0.0	0.0	0.138	0.0	97.385086	-0.891	1	1.0	1.0	0.0	0.0	0.0
0.0	500.0	100.0	100.0	0	0.0	0.0	0.134	0.0	97.67066	-0.891	1	1.0	1.0	0.0	0.0	0.0
0.0	500.0	100.0	100.0	0	0.0	0.0	0.13	0.0	95.78964	-0.769	1	1.0	1.0	0.0	0.0	0.0
0.0	500.0	100.0	100.0	0	0.0	0.0	0.125	0.0	95.78964	-0.715	1	1.0	1.0	0.0	0.0	0.0
0.0	500.0	100.0	100.0	0	0.0	0.0	0.119	0.0	97.032425	-0.715	1	1.0	1.0	0.0	0.0	0.0
0.0	500.0	100.0	100.0	0	0.0	0.0	0.113	0.0	96.81886	-0.617	1	1.0	1.0	0.0	0.0	0.0
0.0	500.0	100.0	100.0	0	0.0	0.0	0.107	0.0	96.81886	-0.573	1	1.0	1.0	0.0	0.0	0.0
0.0	500.0	100.0	100.0	0	0.0	0.0	0.101	0.0	96.614975	-0.573	1	1.0	1.0	0.0	0.0	0.0
0.0	500.0	100.0	100.0	0	0.0	0.0	0.095	0.0	96.614975	-0.495	1	1.0	1.0	0.0	0.0	0.0
0.0	500.0	100.0	100.0	0	0.0	0.0	0.089	0.0	96.44611	-0.495	1	1.0	1.0	0.0	0.0	0.0
0.0	500.0	100.0	100.0	0	0.0	0.0	0.084	0.0	96.75572	-0.46	1	1.0	1.0	0.0	0.0	0.0
0.0	500.0	100.0	100.0	0	0.0	0.0	0.078	0.0	96.75572	-0.397	1	1.0	1.0	0.0	0.0	0.0
0.0	500.0	100.0	100.0	0	0.0	0.0	0.072	0.0	98.220825	-0.397	1	1.0	1.0	0.0	0.0	0.0
0.0	500.0	100.0	100.0	0	0.0	0.0	0.066	0.0	97.67823	-0.369	1	1.0	1.0	0.0	0.0	0.0
0.0	500.0	100.0	100.0	0	0.0	0.0	0.061	0.0	97.67823	-0.318	1	1.0	1.0	0.0	0.0	0.0
0.0	500.0	100.0	100.0	0	0.0	0.0	0.055	0.0	97.2739	-0.318	1	1.0	1.0	0.0	0.0	0.0
0.0	500.0	100.0	100.0	0	0.0	0.0	0.049	0.0	97.2739	-0.296	1	1.0	1.0	0.0	0.0	0.0
0.0	500.0	100.0	100.0	0	0.0	0.0	0.043	0.0	97.532845	-0.296	1	1.0	1.0	0.0	0.0	0.0
0.0	500.0	100.0	100.0	0	0.0	0.0	0.038	0.0	96.94179	-0.255	1	1.0	1.0	0.0	0.0	0.0
0.0	500.0	100.0	100.0	0	0.0	0.0	0.033	0.0	96.94179	-0.237	1	1.0	1.0	0.0	0.0	0.0
0.0	500.0	100.0	100.0	0	0.0	0.0	0.028	0.0	96.44175	-0.237	1	1.0	1.0	0.0	0.0	0.0
0.0	500.0	100.0	100.0	0	0.0	0.0	0.023	0.0	96.7048	-0.204	1	1.0	1.0	0.0	0.0	0.0
0.0	500.0	100.0	100.0	0	0.0	0.0	0.019	0.0	96.7048	-0.176	1	1.0	1.0	0.0	0.0	0.0
0.0	500.0	100.0	100.0	0	0.0	0.0	0.014	0.0	97.7839	-0.176	1	1.0	1.0	0.0	0.0	0.0
0.0	500.0	100.0	100.0	0	0.0	0.0	0.01	0.0	97.7839	-0.164	1	1.0	1.0	0.0	0.0	0.0
0.0	500.0	100.0	100.0	0	0.0	0.0	0.006	0.0	97.88512	-0.164	1	1.0	1.0	0.0	0.0	0.0
0.0	500.0	100.0	100.0	0	0.0	0.0	0.002	0.0	98.327126	-0.141	1	1.0	1.0	0.0	0.0	0.0
0.0	500.0	100.0	100.0	0	0.0	0.0	-0.002	0.0	98.327126	-0.131	1	1.0	1.0	0.0	0.0	0.0
0.0	500.0	100.0	100.0	0	0.0	0.0	-0.006	0.0	98.01508	-0.131	1	1.0	1.0	0.0	0.0	0.0
0.0	500.0	100.0	100.0	0	0.0	0.0	-0.01	0.0	97.955925	-0.113	1	1.0	1.0	0.0	0.0	0.0
0.0	500.0	100.0	100.0	0	0.0	0.0	-0.013	0.0	97.955925	-0.097	1	1.0	1.0	0.0	0.0	0.0
0.0	500.0	100.0	100.0	0	0.0	0.0	-0.017	0.0	97.15974	-0.097	1	1.0	1.0	0.0	0.0	0.0
0.0	500.0	100.0	100.0	0	0.0	0.0	-0.021	0.0	97.15974	-0.09	1	1.0	1.0	0.0	0.0	0.0
0.0	500.0	100.0	100.0	0	0.0	0.0	-0.024	0.0	97.23859	-0.09	1	1.0	1.0	0.0	0.0	0.0
0.0	500.0	100.0	100.0	0	0.0	0.0	-0.028	0.0	97.0418	-0.078	1	1.0	1.0	0.0	0.0	0.0
0.0	500.0	100.0	100.0	0	0.0	0.0	-0.031	0.0	97.0418	-0.072	1	1.0	1.0	0.0	0.0	0.0
0.0	500.0	100.0	100.0	0	0.0	0.0	-0.034	0.0	97.22474	-0.072	1	1.0	1.0	0.0	0.0	0.0
0.0	500.0	100.0	100.0	0	0.0	0.0	-0.037	0.0	97.05831	-0.062	1	1.0	1.0	0.0	0.0	0.0
0.0	500.0	100.0	100.0	0	0.0	0.0	-0.039	0.0	97.05831	-0.062	1	1.0	1.0	0.0	0.0	0.0
0.0	500.0	100.0	100.0	0	0.0	0.0	-0.042	0.0	96.71726	-0.058	1	1.0	1.0	0.0	0.0	0.0
0.0	500.0	100.0	100.0	0	0.0	0.0	-0.043	0.0	96.71726	-0.05	1	1.0	1.0	0.0	0.0	0.0
0.0	500.0	100.0	100.0	0	0.0	0.0	-0.045	0.0	96.35018	-0.05	1	1.0	1.0	0.0	0.0	0.0
0.0	500.0	100.0	100.0	0	0.0	0.0	-0.046	0.0	96.59692	-0.046	1	1.0	1.0	0.0	0.0	0.0
0.0	500.0	100.0	100.0	0	0.0	0.0	-0.047	0.0	96.59692	-0.04	1	1.0	1.0	0.0	0.0	0.0
0.0	500.0	100.0	100.0	0	0.0	0.0	-0.047	0.0	96.53754	-0.04	1	1.0	1.0	0.0	0.0	0.0
0.0	500.0	100.0	100.0	0	0.0	0.0	-0.047	0.0	97.686264	-0.037	1	1.0	1.0	0.0	0.0	0.0
0.0	500.0	100.0	100.0	0	0.0	0.0	-0.047	0.0	97.686264	-0.031	1	1.0	1.0	0.0	0.0	0.0
0.0	500.0	100.0	100.0	0	0.0	0.0	-0.046	0.0	97.31338	-0.031	1	1.0	1.0	1.0	0.0	0.0
0.0	500.0	100.0	100.0	0	0.0	0.0	-0.046	0.0	97.31338	-0.029	1	1.0	1.0	1.0	0.0	0.0
0.0	500.0	100.0	100.0	0	0.0	0.0	-0.045	0.0	97.42016	-0.029	1	1.0	1.0	3.0	0.0	0.0
-5555.5557	400.0	100.0	100.0	0	0.0	0.0	-0.044	0.0	98.13246	-0.025	1	1.0	1.0	3.0	0.0	0.0
-5555.5557	400.0	100.0	100.0	0	0.0	0.0	-0.042	0.0	98.13246	-0.021	1	1.0	1.0	3.0	0.0	0.0
-5555.5557	400.0	100.0	100.0	0	0.0	0.0	-0.041	0.0	98.46142	-0.021	1	1.0	1.0	3.0	0.0	0.0
-5555.5557	400.0	100.0	100.0	0	0.0	0.0	-0.04	0.0	98.1693	-0.02	1	1.0	1.0	3.0	0.0	0.0
-5555.5557	400.0	100.0	100.0	0	0.0	0.0	-0.039	0.0	98.1693	-0.776	1	1.0	1.0	3.0	0.0	0.0
-5555.5557	400.0	100.0	100.0	0	0.0	0.0	-0.038	0.0	97.124245	-0.776	1	1.0	1.0	3.0	0.0	0.0
-5555.5557	400.0	100.0	100.0	0	0.0	0.0	-0.037	0.0	97.124245	-1.114	1	1.0	1.0	3.0	0.0	0.0
-5555.5557	400.0	100.0	100.0	0	0.0	0.0	-0.036	0.0	96.71623	-1.114	1	1.0	1.0	3.0	0.0	0.0
-5555.5557	400.0	100.0	100.0	0	0.0	0.0	-0.035	0.0	96.47072	-1.721	1	1.0	1.0	3.0	0.0	0.0
-5555.5557	400.0	100.0	100.0	0	0.0	0.0	-0.034	0.0	96.47072	-1.992	1	1.0	1.0	3.0	0.0	0.0
-5555.5557	400.0	100.0	100.0	0	0.0	0.0	-0.034	0.0	96.70685	-1.992	1	1.0	1.0	3.0	0.0	0.0
-5555.5557	400.0	100.0	100.0	1	0.0	0.0	-0.033	0.0	96.68992	-2.479	1	1.0	1.0	3.0	0.0	0.0
-5555.5557	400.0	100.0	100.0	1	0.0	0.0	-0.032	0.0	96.68992	-2.479	1	1.0	1.0	3.0	0.0	0.0
-5555.5557	400.0	100.0	100.0	1	0.0	0.0	-0.031	0.0	96.87499	-2.697	1	1.0	1.0	3.0	0.0	0.0
-5555.5557	400.0	100.0	100.0	1	0.0	0.0	-0.03	0.0	96.87499	-3.088	1	1.0	1.0	3.0	0.0	0.0
-5555.5557	400.0	100.0	100.0	1	0.0	0.0	-0.028	0.0	97.10048	-3.088	1	1.0	1.0	3.0	0.0	0.0
-5555.5557	400.0	100.0	100.0	1	0.0	0.0	-0.027	0.0	96.89702	-3.263	1	1.0	1.0	3.0	0.0	0.0
-5555.5557	400.0	100.0	100.0	1	0.0	0.0	-0.026	0.0	96.89702	-3.576	1	1.0	1.0	3.0	0.0	0.0
-5555.5557	400.0	100.0	100.0	1	0.0	0.0	-0.024	0.0	97.35633	-3.576	1	1.0	1.0	3.0	0.0	0.0
-5555.5557	400.0	100.0	100.0	1	0.0	0.0	-0.022	0.0	97.12657	-3.847	1	1.0	1.0	3.0	0.0	0.0
-5555.5557	400.0	100.0	100.0	1	0.0	0.0	-0.02	0.0	97.12657	-3.968	1	1.0	1.0	3.0	0.0	0.0
-5555.5557	400.0	100.0	100.0	1	0.0	0.0	-0.018	0.0	96.52747	-3.968	1	1.0	1.0	3.0	0.0	0.0
-5555.5557	400.0	100.0	100.0	1	0.0	0.0	-0.016	0.0	96.52747	-4.185	1	1.0	1.0	3.0	0.0	0.0
-5555.5557	400.0	100.0	100.0	1	0.0	0.0	-0.013	0.0	95.91287	-4.185	1	1.0	1.0	3.0	0.0	0.0
-5555.5557	400.0	100.0	100.0	1	0.0	0.0	-0.011	0.0	96.51078	-4.283	1	1.0	1.0	3.0	0.0	0.0
-5555.5557	400.0	100.0	100.0	1	0.0	0.0	-0.008	0.0	97.21246	-4.457	1	1.0	1.0	3.0	0.0	0.0
-5555.5557	400.0	100.0	100.0	1	0.0	0.0	-0.005	0.0	96.2115	-4.457	1	1.0	1.0	5.0	0.0	0.0
-5555.5557	400.0	100.0	100.0	1	0.0	0.0	-0.001	0.0	97.380554	-4.535	1	1.0	1.0	5.0	0.0	0.0
-5555.5557	400.0	100.0	100.0	1	0.0	0.0	0.001	0.0	97.380554	-4.535	1	1.0	1.0	5.0	0.0	0.0
-5555.5557	400.0	100.0	100.0	1	0.0	0.0	0.004	0.0	97.01983	-4.675	1	1.0	1.0	5.0	0.0	0.0
-5555.5557	400.0	100.0	100.0	1	0.0	0.0	0.008	0.0	97.01983	-4.796	1	1.0	1.0	5.0	0.0	0.0
-5555.5557	400.0	100.0	100.0	1	0.0	0.0	0.011	0.0	96.29466	-4.796	1	1.0	1.0	5.0	0.0	0.0
-5555.5557	400.0	100.0	100.0	1	0.0	0.0	0.015	0.0	95.0574	-4.85	1	1.0	1.0	5.0	0.0	0.0
-5555.5557	400.0	100.0	100.0	1	0.0	0.0	0.019	0.0	95.0574	-4.9	1	1.0	1.0	5.0	0.0	0.0
-5555.5557	400.0	100.0	100.0	1	0.0	0.0	0.023	0.0	94.81406	-4.9	1	1.0	1.0	5.0	0.0	0.0
-5555.5557	400.0	100.0	100.0	1	0.0	0.0	0.027	0.0	94.47569	-4.991	1	1.0	1.0	5.0	0.0	0.0
-5555.5557	400.0	100.0	100.0	1	0.0	0.0	0.031	0.0	94.47569	-4.991	1	1.0	1.0	5.0	0.0	0.0
-5555.5557	400.0	100.0	100.0	1	0.0	0.0	0.035	0.0	95.66159	-5.031	1	1.0	1.0	5.0	0.0	0.0
-5555.5557	400.0	100.0	100.0	1	0.0	0.0	0.038	0.0	95.66159	-5.103	1	1.0	1.0	5.0	0.0	0.0
-5555.5557	400.0	100.0	100.0	1	0.0	0.0	0.042	0.0	96.28653	-5.103	1	1.0	1.0	5.0	0.0	0.0
-5555.5557	400.0	100.0	100.0	1	0.0	0.0	0.046	0.0	96.88766	-5.166	1	1.0	1.0	5.0	0.0	0.0
-5555.5557	400.0	100.0	100.0	1	0.0	0.0	0.049	0.0	96.88766	-5.194	1	1.0	1.0	5.0	0.0	0.0
-5555.5557	400.0	100.0	100.0	1	0.0	0.0	0.053	0.0	97.76251	-5.194	1	1.0	1.0	5.0	0.0	0.0
-5555.5557	400.0	100.0	100.0	1	0.0	0.0	0.056	0.0	97.95144	-5.245	1	1.0	1.0	5.0	0.0	0.0
-5555.5557	400.0	100.0	100.0	1	0.0	0.0	0.06	0.0	97.95144	-5.245	1	1.0	1.0	5.0	0.0	0.0
-5555.5557	400.0	100.0	100.0	1	0.0	0.0	0.063	0.0	97.12043	-5.266	1	1.0	1.0	5.0	0.0	0.0
-5555.5557	400.0	100.0	100.0	1	0.0	0.0	0.067	0.0	97.12043	-5.307	1	1.0	1.0	5.0	0.0	0.0
-5555.5557	400.0	100.0	100.0	1	0.0	0.0	0.07	0.0	96.07858	-5.307	1	1.0	1.0	5.0	0.0	0.0
-5555.5557	400.0	100.0	100.0	1	0.0	0.0	0.073	0.0	95.469154	-5.325	1	1.0	1.0	5.0	0.0	0.0
-5555.5557	400.0	100.0	100.0	1	0.0	0.0	0.076	0.0	95.469154	-5.357	1	1.0	1.0	5.0	0.0	0.0
-5555.5557	400.0	100.0	100.0	1	0.0	0.0	0.079	0.0	96.12791	-5.357	1	1.0	1.0	5.0	0.0	0.0
-5555.5557	400.0	100.0	100.0	1	0.0	0.0	0.082	0.0	97.02825	-5.371	1	1.0	1.0	5.0	0.0	0.0
-5555.5557	400.0	100.0	100.0	1	0.0	0.0	0.085	0.0	96.85774	-5.371	1	1.0	1.0	5.0	0.0	0.0
-5555.5557	400.0	100.0	100.0	1	0.0	0.0	0.088	0.0	96.32959	-5.397	1	1.0	1.0	5.0	0.0	0.0
-5555.5557	400.0	100.0	100.0	1	0.0	0.0	0.091	0.0	96.32959	-5.409	1	1.0	1.0	5.0	0.0	0.0
-5555.5557	400.0	100.0	100.0	1	0.0	0.0	0.094	0.0	96.74761	-5.409	1	1.0	1.0	5.0	0.0	0.0
-5555.5557	400.0	100.0	100.0	1	0.0	0.0	0.097	0.0	97.11391	-5.43	1	1.0	1.0	5.0	0.0	0.0
-5555.5557	400.0	100.0	100.0	1	0.0	0.0	0.1	0.0	97.11391	-5.439	1	1.0	1.0	5.0	0.0	0.0
-5555.5557	400.0	100.0	100.0	1	0.0	0.0	0.103	0.0	95.995255	-5.439	1	1.0	1.0	5.0	0.0	0.0
-5555.5557	400.0	100.0	100.0	1	0.0	0.0	0.105	0.0	96.06522	-5.456	1	1.0	1.0	5.0	0.0	0.0
-5555.5557	400.0	100.0	100.0	1	0.0	0.0	0.108	0.0	96.06522	-5.456	1	1.0	1.0	5.0	0.0	0.0
-5555.5557	400.0	100.0	100.0	1	0.0	0.0	0.111	0.0	95.80551	-5.47	1	1.0	1.0	5.0	0.0	0.0
-5555.5557	400.0	100.0	100.0	1	0.0	0.0	0.113	0.0	95.80551	-5.477	1	1.0	1.0	5.0	0.0	0.0
-5555.5557	400.0	100.0	100.0	1	0.0	0.0	0.116	0.0	96.0367	-5.477	1	1.0	1.0	5.0	0.0	0.0
-5555.5557	400.0	100.0	100.0	1	0.0	0.0	0.118	0.0	96.07015	-5.488	1	1.0	1.0	5.0	0.0	0.0
-5555.5557	400.0	100.0	100.0	1	0.0	0.0	0.12	0.0	96.07015	-5.493	1	1.0	1.0	5.0	0.0	0.0
-5555.5557	400.0	100.0	100.0	1	0.0	0.0	0.123	0.0	96.33845	-5.493	1	1.0	1.0	5.0	0.0	0.0
-5555.5557	400.0	100.0	100.0	1	0.0	0.0	0.125	0.0	96.00638	-5.503	1	1.0	1.0	5.0	0.0	0.0
-5555.5557	400.0	100.0	100.0	1	0.0	0.0	0.127	0.0	96.00638	-5.503	1	1.0	1.0	5.0	0.0	0.0
-5555.5557	400.0	100.0	100.0	1	0.0	0.0	0.129	0.0	95.81964	-5.507	1	1.0	1.0	5.0	0.0	0.0
-5555.5557	400.0	100.0	100.0	1	0.0	0.0	0.131	0.0	95.81964	-5.514	1	1.0	1.0	5.0	0.0	0.0
-5555.5557	400.0	100.0	100.0	1	0.0	0.0	0.133	0.0	95.881134	-5.514	1	1.0	1.0	5.0	0.0	0.0
-5555.5557	400.0	100.0	100.0	1	0.0	0.0	0.135	0.0	96.223694	-5.518	1	1.0	1.0	5.0	0.0	0.0
-5555.5557	400.0	100.0	100.0	1	0.0	0.0	0.136	0.0	96.223694	-5.523	1	1.0	1.0	5.0	0.0	0.0
-5555.5557	400.0	100.0	100.0	1	0.0	0.0	0.137	0.0	96.57471	-5.523	1	1.0	1.0	5.0	0.0	0.0
-5555.5557	400.0	100.0	100.0	1	0.0	0.0	0.138	0.0	96.75764	-5.526	1	1.0	1.0	5.0	0.0	0.0
-5555.5557	400.0	100.0	100.0	1	0.0	0.0	0.14	0.0	96.27653	-5.526	1	1.0	1.0	5.0	0.0	0.0
-5555.5557	400.0	100.0	100.0	1	0.0	0.0	0.141	0.0	96.703255	-5.531	1	1.0	1.0	5.0	0.0	0.0
-5555.5557	400.0	100.0	100.0	1	0.0	0.0	0.142	0.0	96.703255	-5.533	1	1.0	1.0	5.0	0.0	0.0
-5555.5557	400.0	100.0	100.0	1	0.0	0.0	0.142	0.0	96.54643	-5.533	1	1.0	1.0	5.0	0.0	0.0
-5555.5557	400.0	100.0	100.0	1	0.0	0.0	0.143	0.0	95.96866	-5.537	1	1.0	1.0	5.0	0.0	0.0
-5555.5557	400.0	100.0	100.0	1	0.0	0.0	0.144	0.0	95.96866	-5.541	1	1.0	1.0	5.0	0.0	0.0
-5555.5557	400.0	100.0	100.0	1	0.0	0.0	0.144	0.0	95.06453	-5.541	1	1.0	1.0	5.0	0.0	0.0
-5555.5557	400.0	100.0	100.0	1	0.0	0.0	0.145	0.0	95.77016	-5.542	1	1.0	1.0	5.0	0.0	0.0
-5555.5557	400.0	100.0	100.0	1	0.0	0.0	0.145	0.0	95.77016	-5.542	1	1.0	1.0	5.0	0.0	0.0
-5555.5557	400.0	100.0	100.0	1	0.0	0.0	0.145	0.0	95.547745	-5.543	1	1.0	1.0	5.0	0.0	0.0
-5555.5557	400.0	100.0	100.0	1	0.0	0.0	0.145	0.0	95.547745	-5.546	1	1.0	1.0	5.0	0.0	0.0
-5555.5557	400.0	100.0	100.0	1	0.0	0.0	0.146	0.0	95.20875	-5.546	1	1.0	1.0	5.0	0.0	0.0
-5555.5557	400.0	100.0	100.0	1	0.0	0.0	0.146	0.0	95.742805	-5.548	1	1.0	1.0	5.0	0.0	0.0
-5555.5557	400.0	100.0	100.0	1	0.0	0.0	0.146	0.0	95.742805	-5.549	1	1.0	1.0	5.0	0.0	0.0
-5555.5557	400.0	100.0	100.0	1	0.0	0.0	0.146	0.0	96.080795	-5.549	1	1.0	1.0	5.0	0.0	0.0
-5555.5557	400.0	100.0	100.0	1	0.0	0.0	0.146	0.0	96.017525	-5.55	1	1.0	1.0	5.0	0.0	0.0
-5555.5557	400.0	100.0	100.0	1	0.0	0.0	0.146	0.0	96.017525	-5.55	1	1.0	1.0	5.0	0.0	0.0
-5555.5557	400.0	100.0	100.0	1	0.0	0.0	0.146	0.0	95.92185	-5.551	1	1.0	1.0	5.0	0.0	0.0
-5555.5557	400.0	100.0	100.0	1	0.0	0.0	0.146	0.0	95.92185	-5.553	1	1.0	1.0	5.0	0.0	0.0
-5555.5557	400.0	100.0	100.0	1	0.0	0.0	0.146	0.0	95.62648	-5.553	1	1.0	1.0	5.0	0.0	0.0
-5555.5557	400.0	100.0	100.0	1	0.0	0.0	0.146	0.0	95.915245	-5.553	1	1.0	1.0	5.0	0.0	0.0
-5555.5557	400.0	100.0	100.0	1	0.0	0.0	0.146	0.0	95.915245	-5.554	1	1.0	1.0	5.0	0.0	0.0
-5555.5557	400.0	100.0	100.0	1	0.0	0.0	0.146	0.0	96.32627	-5.554	1	1.0	1.0	5.0	0.0	0.0
-5555.5557	400.0	100.0	100.0	1	0.0	0.0	0.146	0.0	96.56647	-5.555	1	1.0	1.0	5.0	0.0	0.0
-5555.5557	400.0	100.0	100.0	1	0.0	0.0	0.146	0.0	96.56647	-5.555	1	1.0	1.0	5.0	0.0	0.0
-5555.5557	400.0	100.0	100.0	1	0.0	0.0	0.146	0.0	96.62754	-5.556	1	1.0	1.0	5.0	0.0	0.0
-5555.5557	400.0	100.0	100.0	1	0.0	0.0	0.146	0.0	96.62754	-5.556	1	1.0	1.0	5.0	0.0	0.0
-5555.5557	400.0	100.0	100.0	1	0.0	0.0	0.146	0.0	97.165	-5.556	1	1.0	1.0	5.0	0.0	0.0
-5555.5557	400.0	100.0	100.0	1	0.0	0.0	0.146	0.0	97.40927	-5.557	1	1.0	1.0	5.0	0.0	0.0
-5555.5557	400.0	100.0	100.0	1	0.0	0.0	0.146	0.0	97.40927	-5.557	1	1.0	1.0	5.0	0.0	0.0
-5555.5557	400.0	100.0	100.0	1	0.0	0.0	0.146	0.0	97.05336	-5.557	1	1.0	1.0	5.0	0.0	0.0
-5555.5557	400.0	100.0	100.0	1	0.0	0.0	0.146	0.0	97.05336	-5.559	1	1.0	1.0	5.0	0.0	0.0
-5555.5557	400.0	100.0	100.0	1	0.0	0.0	0.146	0.0	97.166115	-5.559	1	1.0	1.0	5.0	0.0	0.0
-5555.5557	400.0	100.0	100.0	1	0.0	0.0	0.146	0.0	96.94833	-5.559	1	1.0	1.0	5.0	0.0	0.0
-5555.5557	400.0	100.0	100.0	1	0.0	0.0	0.146	0.0	96.94833	-5.559	1	1.0	1.0	5.0	0.0	0.0
-5555.5557	400.0	100.0	100.0	1	0.0	0.0	0.146	0.0	96.99307	-5.559	1	1.0	1.0	5.0	0.0	0.0
-5555.5557	400.0	100.0	100.0	1	0.0	0.0	0.146	0.0	96.13256	-5.56	1	1.0	1.0	5.0	0.0	0.0
-5555.5557	400.0	100.0	100.0	1	0.0	0.0	0.146	0.0	96.13256	-5.56	1	1.0	1.0	5.0	0.0	0.0
-5555.5557	400.0	100.0	100.0	1	0.0	0.0	0.146	0.0	95.90438	-5.56	1	1.0	1.0	5.0	0.0	0.0
-5555.5557	400.0	100.0	100.0	1	0.0	0.0	0.146	0.0	95.90438	-5.56	1	1.0	1.0	5.0	0.0	0.0
-5555.5557	400.0	100.0	100.0	1	0.0	0.0	0.146	0.0	96.16539	-5.56	1	1.0	1.0	5.0	0.0	0.0
-5555.5557	400.0	100.0	100.0	1	0.0	0.0	0.146	0.0	96.176315	-5.56	1	1.0	1.0	5.0	0.0	0.0
-5555.5557	400.0	100.0	100.0	1	0.0	0.0	0.146	0.0	96.176315	-5.56	1	1.0	1.0	5.0	0.0	0.0
-5555.5557	400.0	100.0	100.0	1	0.0	0.0	0.147	0.0	96.23915	-5.56	1	1.0	1.0	5.0	0.0	0.0
-5555.5557	400.0	100.0	100.0	1	0.0	0.0	0.147	0.0	95.99888	-5.56	1	1.0	1.0	5.0	0.0	0.0
-5555.5557	400.0	100.0	100.0	1	0.0	0.0	0.147	0.0	95.99888	-5.56	1	1.0	1.0	5.0	0.0	0.0
-5555.5557	400.0	100.0	100.0	1	0.0	0.0	0.147	0.0	96.441154	-5.56	1	1.0	1.0	5.0	0.0	0.0
-5555.5557	400.0	100.0	100.0	1	0.0	0.0	0.147	0.0	96.441154	-5.56	1	1.0	1.0	5.0	0.0	0.0
-5555.5557	400.0	100.0	100.0	1	0.0	0.0	0.147	0.0	96.158844	-5.56	1	1.0	1.0	5.0	0.0	0.0
-5555.5557	400.0	100.0	100.0	1	0.0	0.0	0.147	0.0	96.31673	-5.56	1	1.0	1.0	5.0	0.0	0.0
-5555.5557	400.0	100.0	100.0	1	0.0	0.0	0.147	0.0	96.31673	-5.56	1	1.0	1.0	5.0	0.0	0.0
-5555.5557	400.0	100.0	100.0	1	0.0	0.0	0.147	0.0	96.87541	-5.56	1	1.0	1.0	5.0	0.0	0.0
-5555.5557	400.0	100.0	100.0	1	0.0	0.0	0.147	0.0	97.78267	-5.561	1	1.0	1.0	5.0	0.0	0.0
-5555.5557	400.0	100.0	100.0	1	0.0	0.0	0.147	0.0	97.78267	-5.561	1	1.0	1.0	5.0	0.0	0.0
-5555.5557	400.0	100.0	100.0	1	0.0	0.0	0.147	0.0	97.5852	-5.561	1	1.0	1.0	5.0	0.0	0.0
-5555.5557	400.0	100.0	100.0	1	0.0	0.0	0.147	0.0	97.5852	-5.561	1	1.0	1.0	5.0	0.0	0.0
-5555.5557	400.0	100.0	100.0	1	0.0	0.0	0.146	0.0	97.44521	-5.561	1	1.0	1.0	5.0	0.0	0.0
-5555.5557	400.0	100.0	100.0	1	0.0	0.0	0.146	0.0	97.35581	-5.561	1	1.0	1.0	5.0	0.0	0.0
-5555.5557	400.0	100.0	100.0	1	0.0	0.0	0.146	0.0	97.35581	-5.561	1	1.0	1.0	5.0	0.0	0.0
-5555.5557	400.0	100.0	100.0	1	0.0	0.0	0.145	0.0	97.08104	-5.561	1	1.0	1.0	5.0	0.0	0.0
-5555.5557	400.0	100.0	100.0	1	0.0	0.0	0.144	0.0	97.51252	-5.561	1	1.0	1.0	5.0	0.0	0.0
-5555.5557	400.0	100.0	100.0	1	0.0	0.0	0.143	0.0	97.51252	-5.561	1	1.0	1.0	5.0	0.0	0.0
-5555.5557	400.0	100.0	100.0	1	0.0	0.0	0.142	0.0	97.737625	-5.561	1	1.0	1.0	5.0	0.0	0.0
-5555.5557	400.0	100.0	100.0	1	0.0	0.0	0.14	0.0	97.737625	-5.561	1	1.0	1.0	5.0	0.0	0.0
-5555.5557	400.0	100.0	100.0	1	0.0	0.0	0.138	0.0	97.151085	-5.561	1	1.0	1.0	5.0	0.0	0.0
-5555.5557	400.0	100.0	100.0	1	0.0	0.0	0.136	0.0	96.54546	-5.561	1	1.0	1.0	5.0	0.0	0.0
-5555.5557	400.0	100.0	100.0	1	0.0	0.0	0.134	0.0	96.54546	-5.561	1	1.0	1.0	5.0	0.0	0.0
-5555.5557	400.0	100.0	100.0	1	0.0	0.0	0.131	0.0	96.32826	-5.561	1	1.0	1.0	5.0	0.0	0.0
-5555.5557	400.0	100.0	100.0	1	0.0	0.0	0.128	0.0	96.68942	-5.561	1	1.0	1.0	5.0	0.0	0.0
-5555.5557	400.0	100.0	100.0	1	0.0	0.0	0.124	0.0	96.68942	-5.561	1	1.0	1.0	5.0	0.0	0.0
-5555.5557	400.0	100.0	100.0	1	0.0	0.0	0.12	0.0	97.7458	-5.561	1	1.0	1.0	5.0	0.0	0.0
-5555.5557	400.0	100.0	100.0	1	0.0	0.0	0.116	0.0	97.7458	-5.561	1	1.0	1.0	5.0	0.0	0.0
-5555.5557	400.0	100.0	100.0	1	0.0	0.0	0.112	0.0	97.24432	-5.561	1	1.0	1.0	5.0	0.0	0.0
-5555.5557	400.0	100.0	100.0	1	0.0	0.0	0.108	0.0	96.43813	-5.561	1	1.0	1.0	5.0	0.0	0.0
-5555.5557	400.0	100.0	100.0	1	0.0	0.0	0.104	0.0	96.43813	-5.561	1	1.0	1.0	5.0	0.0	0.0
-5555.5557	400.0	100.0	100.0	1	0.0	0.0	0.099	0.0	95.87361	-5.561	1	1.0	1.0	5.0	0.0	0.0
-5555.5557	400.0	100.0	100.0	1	0.0	0.0	0.094	0.0	97.088394	-5.561	1	1.0	1.0	5.0	0.0	0.0
-5555.5557	400.0	100.0	100.0	1	0.0	0.0	0.089	0.0	97.088394	-5.561	1	1.0	1.0	5.0	0.0	0.0
-5555.5557	400.0	100.0	100.0	1	0.0	0.0	0.083	0.0	97.2026	-5.561	1	1.0	1.0	5.0	0.0	0.0
-5555.5557	400.0	100.0	100.0	1	0.0	0.0	0.077	0.0	97.2026	-5.561	1	1.0	1.0	5.0	0.0	0.0
-5555.5557	400.0	100.0	100.0	1	0.0	0.0	0.071	0.0	96.98681	-5.561	1	1.0	1.0	5.0	0.0	0.0
-5555.5557	400.0	100.0	100.0	1	0.0	0.0	0.066	0.0	97.11612	-5.561	1	1.0	1.0	5.0	0.0	0.0
-5555.5557	400.0	100.0	100.0	1	0.0	0.0	0.06	0.0	97.11612	-5.561	1	1.0	1.0	5.0	0.0	0.0
-5555.5557	400.0	100.0	100.0	1	0.0	0.0	0.054	0.0	97.81065	-5.561	1	1.0	1.0	5.0	0.0	0.0
-5555.5557	400.0	100.0	100.0	1	0.0	0.0	0.048	0.0	97.50529	-5.561	1	1.0	1.0	5.0	0.0	0.0
-5555.5557	400.0	100.0	100.0	1	0.0	0.0	0.043	0.0	98.350784	-5.561	1	1.0	1.0	5.0	0.0	0.0
-5555.5557	400.0	100.0	100.0	1	0.0	0.0	0.037	0.0	98.226845	-5.561	1	1.0	1.0	5.0	0.0	0.0
-5555.5557	400.0	100.0	100.0	1	0.0	0.0	0.031	0.0	98.226845	-5.561	1	1.0	1.0	5.0	0.0	0.0
-5555.5557	400.0	100.0	100.0	1	0.0	0.0	0.026	0.0	98.31469	-5.561	1	1.0	1.0	5.0	0.0	0.0
-5555.5557	400.0	100.0	100.0	1	0.0	0.0	0.02	0.0	98.38218	-5.561	1	1.0	1.0	5.0	0.0	0.0
-5555.5557	400.0	100.0	100.0	1	0.0	0.0	0.015	0.0	98.38218	-5.561	1	1.0	1.0	5.0	0.0	0.0
-5555.5557	400.0	100.0	100.0	1	0.0	0.0	0.01	0.0	97.9248	-5.561	1	1.0	1.0	5.0	0.0	0.0
-5555.5557	400.0	100.0	100.0	1	0.0	0.0	0.004	0.0	98.0453	-5.561	1	1.0	1.0	5.0	0.0	0.0
-5555.5557	400.0	100.0	100.0	1	0.0	0.0	0.0	0.0	98.0453	-5.561	1	1.0	1.0	5.0	0.0	0.0
-5555.5557	400.0	100.0	100.0	1	0.0	0.0	-0.005	0.0	98.10932	-5.561	1	1.0	1.0	5.0	0.0	0.0
-5555.5557	400.0	100.0	100.0	1	0.0	0.0	-0.01	0.0	98.10932	-5.561	1	1.0	1.0	5.0	0.0	0.0
-5555.5557	400.0	100.0	100.0	1	0.0	0.0	-0.014	0.0	98.12532	-5.561	1	1.0	1.0	5.0	0.0	0.0
-5555.5557	400.0	100.0	100.0	1	0.0	0.0	-0.018	0.0	98.51182	-5.561	1	1.0	1.0	5.0	0.0	0.0
-5555.5557	400.0	100.0	100.0	1	0.0	0.0	-0.022	0.0	98.51182	-5.561	1	1.0	1.0	5.0	0.0	0.0
-5555.5557	400.0	100.0	100.0	1	0.0	0.0	-0.026	0.0	97.45826	-5.561	1	1.0	1.0	5.0	0.0	0.0
-5555.5557	400.0	100.0	100.0	1	0.0	0.0	-0.03	0.0	96.70961	-5.561	1	1.0	1.0	5.0	0.0	0.0
-5555.5557	400.0	100.0	100.0	1	0.0	0.0	-0.033	0.0	96.70961	-5.561	1	1.0	1.0	5.0	0.0	0.0
-5555.5557	400.0	100.0	100.0	1	0.0	0.0	-0.035	0.0	96.95166	-5.561	1	1.0	1.0	5.0	0.0	0.0
-5555.5557	400.0	100.0	100.0	1	0.0	0.0	-0.038	0.0	96.95166	-5.561	1	1.0	1.0	5.0	0.0	0.0
-5555.5557	400.0	100.0	100.0	1	0.0	0.0	-0.04	0.0	96.35486	-5.561	1	1.0	1.0	5.0	0.0	0.0
-5555.5557	400.0	100.0	100.0	1	0.0	0.0	-0.042	0.0	95.88098	-5.561	1	1.0	1.0	5.0	0.0	0.0
-5555.5557	400.0	100.0	100.0	1	0.0	0.0	-0.043	0.0	95.88098	-5.561	1	1.0	1.0	5.0	0.0	0.0
-5555.5557	400.0	100.0	100.0	1	0.0	0.0	-0.044	0.0	95.89374	-5.561	1	1.0	1.0	5.0	0.0	0.0
-5555.5557	400.0	100.0	100.0	1	0.0	0.0	-0.044	0.0	96.37598	-5.561	1	1.0	1.0	5.0	0.0	0.0
-5555.5557	400.0	100.0	100.0	1	0.0	0.0	-0.045	0.0	96.37598	-5.561	1	1.0	1.0	5.0	0.0	0.0
-5555.5557	400.0	100.0	100.0	1	0.0	0.0	-0.045	0.0	96.22528	-5.561	1	1.0	1.0	5.0	0.0	0.0
-5555.5557	400.0	100.0	100.0	1	0.0	0.0	-0.045	0.0	96.22528	-5.561	1	1.0	1.0	5.0	0.0	0.0
-5555.5557	400.0	100.0	100.0	1	0.0	0.0	-0.045	0.0	96.32759	-5.561	1	1.0	1.0	5.0	0.0	0.0
-5555.5557	400.0	100.0	100.0	1	0.0	0.0	-0.045	0.0	96.83819	-5.561	1	1.0	1.0	5.0	0.0	0.0
-5555.5557	400.0	100.0	100.0	1	0.0	0.0	-0.044	0.0	96.83819	-5.561	1	1.0	1.0	5.0	0.0	0.0
-5555.5557	400.0	100.0	100.0	1	0.0	0.0	-0.044	0.0	96.42322	-5.561	1	1.0	1.0	5.0	0.0	0.0
-5555.5557	400.0	100.0	100.0	1	0.0	0.0	-0.044	0.0	96.10981	-5.561	1	1.0	1.0	5.0	0.0	0.0
-5555.5557	400.0	100.0	100.0	1	0.0	0.0	-0.043	0.0	96.10981	-5.561	1	1.0	1.0	5.0	0.0	0.0
-5555.5557	400.0	100.0	100.0	1	0.0	0.0	-0.043	0.0	97.1606	-5.561	1	1.0	1.0	5.0	0.0	0.0
-5555.5557	400.0	100.0	100.0	1	0.0	0.0	-0.042	0.0	97.1606	-5.561	1	1.0	1.0	5.0	0.0	0.0
-5555.5557	400.0	100.0	100.0	1	0.0	0.0	-0.042	0.0	96.50995	-5.561	1	1.0	1.0	5.0	0.0	0.0
-5555.5557	400.0	100.0	100.0	1	0.0	0.0	-0.042	0.0	96.5034	-5.561	1	1.0	1.0	5.0	0.0	0.0
-5555.5557	400.0	100.0	100.0	1	0.0	0.0	-0.041	0.0	96.5034	-5.561	1	1.0	1.0	5.0	0.0	0.0
-5555.5557	400.0	100.0	100.0	1	0.0	0.0	-0.041	0.0	96.59164	-5.561	1	1.0	1.0	5.0	0.0	0.0
-5555.5557	400.0	100.0	100.0	1	0.0	0.0	-0.041	0.0	96.92206	-5.561	1	1.0	1.0	5.0	0.0	0.0
-5555.5557	400.0	100.0	100.0	1	0.0	0.0	-0.041	0.0	96.92206	-5.561	1	1.0	1.0	5.0	0.0	0.0
-5555.5557	400.0	100.0	100.0	1	0.0	0.0	-0.042	0.0	97.752495	-5.561	1	1.0	1.0	5.0	0.0	0.0
-5555.5557	400.0	100.0	100.0	1	0.0	0.0	-0.042	0.0	97.752495	-5.561	1	1.0	1.0	5.0	0.0	0.0
-5555.5557	400.0	100.0	100.0	1	0.0	0.0	-0.042	0.0	97.520905	-5.561	1	1.0	1.0	5.0	0.0	0.0
-5555.5557	400.0	100.0	100.0	1	0.0	0.0	-0.042	0.0	97.1463	-5.561	1	1.0	1.0	5.0	0.0	0.0
-5555.5557	400.0	100.0	100.0	1	0.0	0.0	-0.043	0.0	97.1463	-5.561	1	1.0	1.0	5.0	0.0	0.0
-5555.5557	400.0	100.0	100.0	1	0.0	0.0	-0.043	0.0	97.04325	-5.561	1	1.0	1.0	5.0	0.0	0.0
-5555.5557	400.0	100.0	100.0	1	0.0	0.0	-0.043	0.0	97.32512	-5.561	1	1.0	1.0	5.0	0.0	0.0
-5555.5557	400.0	100.0	100.0	1	0.0	0.0	-0.044	0.0	97.32512	-5.561	1	1.0	1.0	5.0	0.0	0.0
-5555.5557	400.0	100.0	100.0	1	0.0	0.0	-0.044	0.0	96.83211	-5.561	1	1.0	1.0	5.0	0.0	0.0
-5555.5557	400.0	100.0	100.0	1	0.0	0.0	-0.045	0.0	96.74493	-5.561	1	1.0	1.0	5.0	0.0	0.0
-5555.5557	400.0	100.0	100.0	1	0.0	0.0	-0.045	0.0	97.06294	-5.561	1	1.0	1.0	5.0	0.0	0.0
-5555.5557	400.0	100.0	100.0	1	0.0	0.0	-0.045	0.0	96.974	-5.561	1	1.0	1.0	5.0	0.0	0.0
-5555.5557	400.0	100.0	100.0	1	0.0	0.0	-0.046	0.0	96.974	-5.561	1	1.0	1.0	5.0	0.0	0.0
-5555.5557	400.0	100.0	100.0	1	0.0	0.0	-0.046	0.0	97.25923	-5.561	1	1.0	1.0	5.0	0.0	0.0
-5555.5557	400.0	100.0	100.0	1	0.0	0.0	-0.046	0.0	96.75748	-5.561	1	1.0	1.0	5.0	0.0	0.0
-5555.5557	400.0	100.0	100.0	1	0.0	0.0	-0.046	0.0	96.75748	-5.561	1	1.0	1.0	5.0	0.0	0.0
-5555.5557	400.0	100.0	100.0	1	0.0	0.0	-0.046	0.0	97.482635	-5.561	1	1.0	1.0	5.0	0.0	0.0
-5555.5557	400.0	100.0	100.0	1	0.0	0.0	-0.046	0.0	97.482635	-5.561	1	1.0	1.0	5.0	0.0	0.0
-5555.5557	400.0	100.0	100.0	1	0.0	0.0	-0.046	0.0	97.58151	-5.561	1	1.0	1.0	5.0	0.0	0.0
-5555.5557	400.0	100.0	100.0	1	0.0	0.0	-0.046	0.0	98.216736	-5.561	1	1.0	1.0	5.0	0.0	0.0
-5555.5557	400.0	100.0	100.0	1	0.0	0.0	-0.045	0.0	97.93371	-5.561	1	1.0	1.0	5.0	0.0	0.0
-5555.5557	400.0	100.0	100.0	1	0.0	0.0	-0.045	0.0	98.005295	-5.561	1	1.0	1.0	5.0	0.0	0.0
-5555.5557	400.0	100.0	100.0	1	0.0	0.0	-0.045	0.0	96.40575	-5.561	1	1.0	1.0	5.0	0.0	0.0
-5555.5557	400.0	100.0	100.0	1	0.0	0.0	-0.044	0.0	98.597466	-5.561	1	1.0	1.0	5.0	0.0	0.0
-5555.5557	400.0	100.0	100.0	1	0.0	0.0	-0.043	0.0	99.25329	-5.561	1	1.0	1.0	5.0	0.0	0.0
-5555.5557	400.0	100.0	100.0	1	0.0	0.0	-0.042	0.0	99.25329	-5.561	1	1.0	1.0	5.0	0.0	0.0
-5555.5557	400.0	100.0	100.0	1	0.0	0.0	-0.042	0.0	98.017334	-5.561	1	1.0	1.0	5.0	0.0	0.0
-5555.5557	400.0	100.0	100.0	1	0.0	0.0	-0.04	0.0	97.3637	-5.561	1	1.0	1.0	5.0	0.0	0.0
-5555.5557	400.0	100.0	100.0	1	0.0	0.0	-0.039	0.0	97.3637	-5.561	1	1.0	1.0	5.0	0.0	0.0
-5555.5557	400.0	100.0	100.0	1	0.0	0.0	-0.038	0.0	96.87814	-5.561	1	1.0	1.0	5.0	0.0	0.0
-5555.5557	400.0	100.0	100.0	1	0.0	0.0	-0.037	0.0	97.66471	-5.561	1	1.0	1.0	5.0	0.0	0.0
-5555.5557	400.0	100.0	100.0	1	0.0	0.0	-0.036	0.0	97.66471	-5.561	1	1.0	1.0	5.0	0.0	0.0
-5555.5557	400.0	100.0	100.0	1	0.0	0.0	-0.034	0.0	96.19736	-5.561	1	1.0	1.0	5.0	0.0	0.0
-5555.5557	400.0	100.0	100.0	1	0.0	0.0	-0.032	0.0	96.19736	-5.561	1	1.0	1.0	5.0	0.0	0.0
-5555.5557	400.0	100.0	100.0	1	0.0	0.0	-0.031	0.0	96.90334	-5.561	1	1.0	1.0	5.0	0.0	0.0
-5555.5557	400.0	100.0	100.0	1	0.0	0.0	-0.029	0.0	96.33396	-5.561	1	1.0	1.0	5.0	0.0	0.0
-5555.5557	400.0	100.0	100.0	1	0.0	0.0	-0.027	0.0	96.33396	-5.561	1	1.0	1.0	5.0	0.0	0.0
-5555.5557	400.0	100.0	100.0	1	0.0	0.0	-0.025	0.0	96.456505	-5.561	1	1.0	1.0	5.0	0.0	0.0
-5555.5557	400.0	100.0	100.0	1	0.0	0.0	-0.023	0.0	97.16913	-5.561	1	1.0	1.0	5.0	0.0	0.0
-5555.5557	400.0	100.0	100.0	1	0.0	0.0	-0.021	0.0	97.16913	-5.561	1	1.0	1.0	5.0	0.0	0.0
-5555.5557	400.0	100.0	100.0	1	0.0	0.0	-0.019	0.0	98.17393	-5.561	1	1.0	1.0	5.0	0.0	0.0
-5555.5557	400.0	100.0	100.0	1	0.0	0.0	-0.017	0.0	98.17393	-5.561	1	1.0	1.0	5.0	0.0	0.0
-5555.5557	400.0	100.0	100.0	1	0.0	0.0	-0.014	0.0	97.99664	-5.561	1	1.0	1.0	5.0	0.0	0.0
-5555.5557	400.0	100.0	100.0	1	0.0	0.0	-0.012	0.0	98.061134	-5.561	1	1.0	1.0	5.0	0.0	0.0
-5555.5557	400.0	100.0	100.0	1	0.0	0.0	-0.01	0.0	98.061134	-5.561	1	1.0	1.0	5.0	0.0	0.0
-5555.5557	400.0	100.0	100.0	1	0.0	0.0	-0.007	0.0	97.677704	-5.561	1	1.0	1.0	5.0	0.0	0.0
-5555.5557	400.0	100.0	100.0	1	0.0	0.0	-0.005	0.0	97.94144	-5.561	1	1.0	1.0	5.0	0.0	0.0
-5555.5557	400.0	100.0	100.0	1	0.0	0.0	-0.002	0.0	97.94144	-5.561	1	1.0	1.0	5.0	0.0	0.0
-5555.5557	400.0	100.0	100.0	1	0.0	0.0	0.0	0.0	97.91547	-5.561	1	1.0	1.0	5.0	0.0	0.0
-5555.5557	400.0	100.0	100.0	1	0.0	0.0	0.002	0.0	97.91547	-5.561	1	1.0	1.0	5.0	0.0	0.0
-5555.5557	400.0	100.0	100.0	1	0.0	0.0	0.004	0.0	97.834076	-5.561	1	1.0	1.0	5.0	0.0	0.0
-5555.5557	400.0	100.0	100.0	1	0.0	0.0	0.007	0.0	97.8346	-5.561	1	1.0	1.0	5.0	0.0	0.0
-5555.5557	400.0	100.0	100.0	1	0.0	0.0	0.01	0.0	97.8346	-5.561	1	1.0	1.0	5.0	0.0	0.0
-5555.5557	400.0	100.0	100.0	1	0.0	0.0	0.012	0.0	98.119446	-5.561	1	1.0	1.0	5.0	0.0	0.0
-5555.5557	400.0	100.0	100.0	1	0.0	0.0	0.015	0.0	97.15677	-5.561	1	1.0	1.0	5.0	0.0	0.0
-5555.5557	400.0	100.0	100.0	1	0.0	0.0	0.018	0.0	97.15677	-5.561	1	1.0	1.0	5.0	0.0	0.0
-5555.5557	400.0	100.0	100.0	1	0.0	0.0	0.021	0.0	96.90321	-5.561	1	1.0	1.0	5.0	0.0	0.0
-5555.5557	400.0	100.0	100.0	1	0.0	0.0	0.024	0.0	96.90321	-5.561	1	1.0	1.0	5.0	0.0	0.0
-5555.5557	400.0	100.0	100.0	1	0.0	0.0	0.027	0.0	97.22169	-5.561	1	1.0	1.0	5.0	0.0	0.0
-5555.5557	400.0	100.0	100.0	1	0.0	0.0	0.03	0.0	97.46138	-5.561	1	1.0	1.0	5.0	0.0	0.0
-5555.5557	400.0	100.0	100.0	1	0.0	0.0	0.033	0.0	97.46138	-5.561	1	1.0	1.0	5.0	0.0	0.0
-5555.5557	400.0	100.0	100.0	1	0.0	0.0	0.036	0.0	97.26864	-5.561	1	1.0	1.0	5.0	0.0	0.0
-5555.5557	400.0	100.0	100.0	1	0.0	0.0	0.039	0.0	96.85222	-5.561	1	1.0	1.0	5.0	0.0	0.0
-5555.5557	400.0	100.0	100.0	1	0.0	0.0	0.042	0.0	96.85222	-5.561	1	1.0	1.0	5.0	0.0	0.0
-5555.5557	400.0	100.0	100.0	1	0.0	0.0	0.045	0.0	97.52261	-5.561	1	1.0	1.0	5.0	0.0	0.0
-5555.5557	400.0	100.0	100.0	1	0.0	0.0	0.048	0.0	97.52261	-5.561	1	1.0	1.0	5.0	0.0	0.0
-5555.5557	400.0	100.0	100.0	1	0.0	0.0	0.052	0.0	98.41891	-5.561	1	1.0	1.0	5.0	0.0	0.0
-5555.5557	400.0	100.0	100.0	1	0.0	0.0	0.055	0.0	97.56436	-5.561	1	1.0	1.0	5.0	0.0	0.0
-5555.5557	400.0	100.0	100.0	1	0.0	0.0	0.058	0.0	97.56436	-5.561	1	1.0	1.0	5.0	0.0	0.0
-5555.5557	400.0	100.0	100.0	1	0.0	0.0	0.062	0.0	97.372665	-5.561	1	1.0	1.0	5.0	0.0	0.0
-5555.5557	400.0	100.0	100.0	1	0.0	0.0	0.065	0.0	96.94067	-5.561	1	1.0	1.0	5.0	0.0	0.0
-5555.5557	400.0	100.0	100.0	1	0.0	0.0	0.069	0.0	96.94067	-5.561	1	1.0	1.0	5.0	0.0	0.0
-5555.5557	400.0	100.0	100.0	1	0.0	0.0	0.072	0.0	96.87998	-5.561	1	1.0	1.0	5.0	0.0	0.0
-5555.5557	400.0	100.0	100.0	1	0.0	0.0	0.076	0.0	96.87998	-5.561	1	1.0	1.0	5.0	0.0	0.0
-5555.5557	400.0	100.0	100.0	1	0.0	0.0	0.08	0.0	96.24806	-5.561	1	1.0	1.0	5.0	0.0	0.0
-5555.5557	400.0	100.0	100.0	1	0.0	0.0	0.083	0.0	95.715965	-5.561	1	1.0	1.0	5.0	0.0	0.0
-5555.5557	400.0	100.0	100.0	1	0.0	0.0	0.087	0.0	95.715965	-5.561	1	1.0	1.0	5.0	0.0	0.0
-5555.5557	400.0	100.0	100.0	1	0.0	0.0	0.091	0.0	96.09169	-5.561	1	1.0	1.0	5.0	0.0	0.0
-5555.5557	400.0	100.0	100.0	1	0.0	0.0	0.094	0.0	96.67535	-5.561	1	1.0	1.0	5.0	0.0	0.0
-5555.5557	400.0	100.0	100.0	1	0.0	0.0	0.098	0.0	96.67535	-5.561	1	1.0	1.0	5.0	0.0	0.0
-5555.5557	400.0	100.0	100.0	1	0.0	0.0	0.102	0.0	97.63729	-5.561	1	1.0	1.0	5.0	0.0	0.0
-5555.5557	400.0	100.0	100.0	1	0.0	0.0	0.106	0.0	97.63729	-5.561	1	1.0	1.0	5.0	0.0	0.0
-5555.5557	400.0	100.0	100.0	1	0.0	0.0	0.109	0.0	97.35134	-5.561	1	1.0	1.0	5.0	0.0	0.0
-5555.5557	400.0	100.0	100.0	1	0.0	0.0	0.113	0.0	97.13024	-5.561	1	1.0	1.0	5.0	0.0	0.0
-5555.5557	400.0	100.0	100.0	1	0.0	0.0	0.117	0.0	97.5969	-5.561	1	1.0	1.0	5.0	0.0	0.0
-5555.5557	400.0	100.0	100.0	1	0.0	0.0	0.121	0.0	97.738686	-5.561	1	1.0	1.0	5.0	0.0	0.0
-5555.5557	400.0	100.0	100.0	1	0.0	0.0	0.125	0.0	98.8936	-5.561	1	1.0	1.0	5.0	0.0	0.0
-5555.5557	400.0	100.0	100.0	1	0.0	0.0	0.129	0.0	98.8936	-5.561	1	1.0	1.0	5.0	0.0	0.0
-5555.5557	400.0	100.0	100.0	1	0.0	0.0	0.133	0.0	98.94468	-5.561	1	1.0	1.0	5.0	0.0	0.0
-5555.5557	400.0	100.0	100.0	1	0.0	0.0	0.136	0.0	98.94468	-5.561	1	1.0	1.0	5.0	0.0	0.0
-5555.5557	400.0	100.0	100.0	1	0.0	0.0	0.14	0.0	98.819855	-5.561	1	1.0	1.0	5.0	0.0	0.0
-5555.5557	400.0	100.0	100.0	1	0.0	0.0	0.144	0.0	98.700096	-5.561	1	1.0	1.0	5.0	0.0	0.0
-5555.5557	400.0	100.0	100.0	1	0.0	0.0	0.147	0.0	98.700096	-5.561	1	1.0	1.0	5.0	0.0	0.0
-5555.5557	400.0	100.0	100.0	1	0.0	0.0	0.151	0.0	98.15061	-5.561	1	1.0	1.0	5.0	0.0	0.0
-5555.5557	400.0	100.0	100.0	1	0.0	0.0	0.154	0.0	98.36838	-5.561	1	1.0	1.0	6.0	0.0	0.0
-5555.5557	400.0	100.0	100.0	1	0.0	0.0	0.157	0.0	98.36838	-5.561	1	1.0	1.0	6.0	0.0	0.0
0.0	400.0	100.0	100.0	0	0.0	0.0	0.16	0.0	97.78734	-5.561	1	2.0	1.0	0.0	0.0	0.0
0.0	400.0	100.0	100.0	0	0.0	0.0	0.163	0.0	97.78734	-5.561	1	2.0	1.0	0.0	0.0	0.0
0.0	400.0	100.0	100.0	0	0.0	0.0	0.166	0.0	98.07203	-5.561	1	2.0	1.0	0.0	0.0	0.0
0.0	400.0	100.0	100.0	0	0.0	0.0	0.168	0.0	97.40434	-5.561	1	2.0	1.0	0.0	0.0	0.0
0.0	400.0	100.0	100.0	0	0.0	0.0	0.17	0.0	97.40434	-5.168	1	2.0	1.0	0.0	0.0	0.0
0.0	400.0	100.0	100.0	0	0.0	0.0	0.172	0.0	98.00561	-5.168	1	2.0	1.0	0.0	0.0	0.0
0.0	400.0	100.0	100.0	0	0.0	0.0	0.173	0.0	98.0295	-4.463	1	2.0	1.0	0.0	0.0	0.0
0.0	400.0	100.0	100.0	0	0.0	0.0	0.175	0.0	98.0295	-4.463	1	2.0	1.0	0.0	0.0	0.0
0.0	400.0	100.0	100.0	0	0.0	0.0	0.176	0.0	98.38265	-3.854	1	2.0	1.0	0.0	0.0	0.0
0.0	400.0	100.0	100.0	0	0.0	0.0	0.177	0.0	98.38265	-3.581	1	2.0	1.0	0.0	0.0	0.0
0.0	400.0	100.0	100.0	0	0.0	0.0	0.178	0.0	98.66308	-3.581	1	2.0	1.0	0.0	0.0	0.0
0.0	400.0	100.0	100.0	0	0.0	0.0	0.178	0.0	98.21002	-3.093	1	2.0	1.0	0.0	0.0	0.0
0.0	400.0	100.0	100.0	0	0.0	0.0	0.179	0.0	98.21002	-2.874	1	2.0	1.0	0.0	0.0	0.0
0.0	400.0	100.0	100.0	0	0.0	0.0	0.179	0.0	98.38497	-2.874	1	2.0	1.0	0.0	0.0	0.0
0.0	400.0	100.0	100.0	0	0.0	0.0	0.179	0.0	98.32865	-2.482	1	2.0	1.0	0.0	0.0	0.0
0.0	400.0	100.0	100.0	0	0.0	0.0	0.179	0.0	98.32865	-2.482	1	2.0	1.0	0.0	0.0	0.0
0.0	400.0	100.0	100.0	0	0.0	0.0	0.179	0.0	98.41671	-2.143	1	2.0	1.0	0.0	0.0	0.0
0.0	400.0	100.0	100.0	0	0.0	0.0	0.178	0.0	98.41671	-1.992	1	2.0	1.0	0.0	0.0	0.0
0.0	400.0	100.0	100.0	0	0.0	0.0	0.178	0.0	97.99056	-1.992	1	2.0	1.0	8.0	0.0	0.0
0.0	400.0	100.0	100.0	0	0.0	0.0	0.178	0.0	97.815315	-1.72	1	2.0	1.0	0.0	0.0	0.0
0.0	400.0	100.0	100.0	0	0.0	0.0	0.177	0.0	97.815315	-1.598	1	2.0	1.0	0.0	0.0	0.0
0.0	400.0	100.0	100.0	0	0.0	0.0	0.177	0.0	97.82228	-1.598	1	2.0	1.0	0.0	0.0	0.0
0.0	400.0	100.0	100.0	0	0.0	0.0	0.176	0.0	97.15992	-1.38	1	2.0	1.0	0.0	0.0	0.0
0.0	400.0	100.0	100.0	0	0.0	0.0	0.176	0.0	97.15992	-1.38	1	2.0	1.0	0.0	0.0	0.0
0.0	400.0	100.0	100.0	0	0.0	0.0	0.175	0.0	97.38292	-1.282	1	2.0	1.0	0.0	0.0	0.0
0.0	400.0	100.0	100.0	0	0.0	0.0	0.175	0.0	97.33507	-1.107	1	2.0	1.0	0.0	0.0	0.0
0.0	400.0	100.0	100.0	0	0.0	0.0	0.175	0.0	97.33244	-1.107	1	2.0	1.0	0.0	0.0	0.0
0.0	400.0	100.0	100.0	0	0.0	0.0	0.174	0.0	96.93202	-1.029	1	2.0	1.0	0.0	0.0	0.0
0.0	400.0	100.0	100.0	0	0.0	0.0	0.174	0.0	96.93202	-0.888	1	2.0	1.0	0.0	0.0	0.0
0.0	400.0	100.0	100.0	0	0.0	0.0	0.173	0.0	97.16768	-0.888	1	2.0	1.0	0.0	0.0	0.0
0.0	400.0	100.0	100.0	0	0.0	0.0	0.172	0.0	98.04067	-0.825	1	2.0	1.0	0.0	0.0	0.0
0.0	400.0	100.0	100.0	0	0.0	0.0	0.171	0.0	98.04067	-0.825	1	2.0	1.0	0.0	0.0	0.0
0.0	400.0	100.0	100.0	0	0.0	0.0	0.17	0.0	97.47517	-0.712	1	2.0	1.0	0.0	0.0	0.0
0.0	400.0	100.0	100.0	0	0.0	0.0	0.169	0.0	97.47517	-0.615	1	2.0	1.0	0.0	0.0	0.0
0.0	400.0	100.0	100.0	0	0.0	0.0	0.168	0.0	97.58592	-0.615	1	2.0	1.0	0.0	0.0	0.0
0.0	400.0	100.0	100.0	0	0.0	0.0	0.167	0.0	96.958885	-0.571	1	2.0	1.0	0.0	0.0	0.0
0.0	400.0	100.0	100.0	0	0.0	0.0	0.165	0.0	96.958885	-0.493	1	2.0	1.0	0.0	0.0	0.0
0.0	400.0	100.0	100.0	0	0.0	0.0	0.163	0.0	97.09578	-0.493	1	2.0	1.0	0.0	0.0	0.0
0.0	400.0	100.0	100.0	0	0.0	0.0	0.161	0.0	97.60823	-0.458	1	2.0	1.0	0.0	0.0	0.0
0.0	400.0	100.0	100.0	0	0.0	0.0	0.159	0.0	97.368416	-0.458	1	2.0	1.0	0.0	0.0	0.0
0.0	400.0	100.0	100.0	0	0.0	0.0	0.156	0.0	97.72762	-0.396	1	2.0	1.0	0.0	0.0	0.0
0.0	400.0	100.0	100.0	0	0.0	0.0	0.154	0.0	97.72762	-0.368	1	2.0	1.0	0.0	0.0	0.0
0.0	400.0	100.0	100.0	0	0.0	0.0	0.151	0.0	97.68104	-0.368	1	2.0	1.0	0.0	0.0	0.0
0.0	400.0	100.0	100.0	0	0.0	0.0	0.148	0.0	98.529175	-0.317	1	2.0	1.0	0.0	0.0	0.0
0.0	400.0	100.0	100.0	0	0.0	0.0	0.144	0.0	98.529175	-0.295	1	2.0	1.0	0.0	0.0	0.0
0.0	400.0	100.0	100.0	0	0.0	0.0	0.141	0.0	98.28836	-0.295	1	2.0	1.0	0.0	0.0	0.0
0.0	400.0	100.0	100.0	0	0.0	0.0	0.137	0.0	98.28836	-0.254	1	2.0	1.0	0.0	0.0	0.0
0.0	400.0	100.0	100.0	0	0.0	0.0	0.133	0.0	98.81896	-0.254	1	2.0	1.0	0.0	0.0	0.0
0.0	400.0	100.0	100.0	0	0.0	0.0	0.13	0.0	97.95206	-0.219	1	2.0	1.0	0.0	0.0	0.0
0.0	400.0	100.0	100.0	0	0.0	0.0	0.126	0.0	97.95206	-0.204	1	2.0	1.0	0.0	0.0	0.0
0.0	400.0	100.0	100.0	0	0.0	0.0	0.121	0.0	97.296974	-0.204	1	2.0	1.0	0.0	0.0	0.0
0.0	400.0	100.0	100.0	0	0.0	0.0	0.117	0.0	96.96523	-0.176	1	2.0	1.0	0.0	0.0	0.0
0.0	400.0	100.0	100.0	0	0.0	0.0	0.112	0.0	96.96523	-0.163	1	2.0	1.0	0.0	0.0	0.0
0.0	400.0	100.0	100.0	0	0.0	0.0	0.108	0.0	96.91086	-0.163	1	2.0	1.0	0.0	0.0	0.0
0.0	400.0	100.0	100.0	0	0.0	0.0	0.103	0.0	97.056625	-0.141	1	2.0	1.0	0.0	0.0	0.0
0.0	400.0	100.0	100.0	0	0.0	0.0	0.098	0.0	96.05705	-0.141	1	2.0	1.0	0.0	0.0	0.0
0.0	400.0	100.0	100.0	0	0.0	0.0	0.094	0.0	96.006035	-0.121	1	2.0	1.0	0.0	0.0	0.0
0.0	400.0	100.0	100.0	0	0.0	0.0	0.089	0.0	95.90985	-0.113	1	2.0	1.0	0.0	0.0	0.0
0.0	400.0	100.0	100.0	0	0.0	0.0	0.084	0.0	96.24339	-0.113	1	2.0	1.0	0.0	0.0	0.0
0.0	400.0	100.0	100.0	0	0.0	0.0	0.079	0.0	96.68286	-0.105	1	2.0	1.0	0.0	0.0	0.0
0.0	400.0	100.0	100.0	0	0.0	0.0	0.075	0.0	96.68286	-0.09	1	2.0	1.0	0.0	0.0	0.0
0.0	400.0	100.0	100.0	0	0.0	0.0	0.069	0.0	96.24782	-0.09	1	2.0	1.0	0.0	0.0	0.0
0.0	400.0	100.0	100.0	0	0.0	0.0	0.064	0.0	96.24782	-0.078	1	2.0	1.0	0.0	0.0	0.0
0.0	400.0	100.0	100.0	0	0.0	0.0	0.059	0.0	96.665344	-0.078	1	2.0	1.0	0.0	0.0	0.0
0.0	400.0	100.0	100.0	0	0.0	0.0	0.054	0.0	95.55741	-0.072	1	2.0	1.0	0.0	0.0	0.0
0.0	400.0	100.0	100.0	0	0.0	0.0	0.05	0.0	95.55741	-0.062	1	2.0	1.0	0.0	0.0	0.0
0.0	400.0	100.0	100.0	0	0.0	0.0	0.045	0.0	95.9515	-0.062	1	2.0	1.0	0.0	0.0	0.0
0.0	400.0	100.0	100.0	0	0.0	0.0	0.041	0.0	95.78815	-0.058	1	2.0	1.0	0.0	0.0	0.0
0.0	400.0	100.0	100.0	0	0.0	0.0	0.036	0.0	95.78815	-0.049	1	2.0	1.0	0.0	0.0	0.0
0.0	400.0	100.0	100.0	0	0.0	0.0	0.032	0.0	96.79721	-0.049	1	2.0	1.0	0.0	0.0	0.0
0.0	400.0	100.0	100.0	0	0.0	0.0	0.027	0.0	96.79721	-0.046	1	2.0	1.0	0.0	0.0	0.0
0.0	400.0	100.0	100.0	0	0.0	0.0	0.023	0.0	97.395744	-0.046	1	2.0	1.0	0.0	0.0	0.0
0.0	400.0	100.0	100.0	0	0.0	0.0	0.019	0.0	97.573875	-0.039	1	2.0	1.0	0.0	0.0	0.0
0.0	400.0	100.0	100.0	0	0.0	0.0	0.015	0.0	97.573875	-0.037	1	2.0	1.0	0.0	0.0	0.0
0.0	400.0	100.0	100.0	0	0.0	0.0	0.011	0.0	97.641335	-0.037	1	2.0	1.0	0.0	0.0	0.0
0.0	400.0	100.0	100.0	0	0.0	0.0	0.008	0.0	97.84743	-0.031	1	2.0	1.0	0.0	0.0	0.0
0.0	400.0	100.0	100.0	0	0.0	0.0	0.004	0.0	97.84743	-0.027	1	2.0	1.0	0.0	0.0	0.0
0.0	400.0	100.0	100.0	0	0.0	0.0	0.001	0.0	98.176765	-0.027	1	2.0	1.0	0.0	0.0	0.0
0.0	400.0	100.0	100.0	0	0.0	0.0	-0.001	0.0	98.176765	-0.025	1	2.0	1.0	0.0	0.0	0.0
0.0	400.0	100.0	100.0	0	0.0	0.0	-0.004	0.0	98.38907	-0.025	1	2.0	1.0	0.0	0.0	0.0
0.0	400.0	100.0	100.0	0	0.0	0.0	-0.007	0.0	98.899635	-0.021	1	2.0	1.0	0.0	0.0	0.0
0.0	400.0	100.0	100.0	0	0.0	0.0	-0.01	0.0	98.899635	-0.02	1	2.0	1.0	0.0	0.0	0.0
0.0	400.0	100.0	100.0	0	0.0	0.0	-0.012	0.0	98.468285	-0.02	1	2.0	1.0	0.0	0.0	0.0
0.0	400.0	100.0	100.0	0	0.0	0.0	-0.014	0.0	96.83702	-0.017	1	2.0	1.0	0.0	0.0	0.0
0.0	400.0	100.0	100.0	0	0.0	0.0	-0.016	0.0	96.83702	-0.015	1	2.0	1.0	0.0	0.0	0.0
0.0	400.0	100.0	100.0	0	0.0	0.0	-0.018	0.0	97.62731	-0.015	1	2.0	1.0	0.0	0.0	0.0
0.0	400.0	100.0	100.0	0	0.0	0.0	-0.019	0.0	97.62731	-0.013	1	2.0	1.0	0.0	0.0	0.0
0.0	400.0	100.0	100.0	0	0.0	0.0	-0.021	0.0	97.41626	-0.013	1	2.0	1.0	0.0	0.0	0.0
0.0	400.0	100.0	100.0	0	0.0	0.0	-0.022	0.0	97.90051	-0.012	1	2.0	1.0	0.0	0.0	0.0
0.0	400.0	100.0	100.0	0	0.0	0.0	-0.023	0.0	97.90051	-0.01	1	2.0	1.0	0.0	0.0	0.0
0.0	400.0	100.0	100.0	0	0.0	0.0	-0.024	0.0	97.98219	-0.01	1	2.0	1.0	0.0	0.0	0.0
0.0	400.0	100.0	100.0	0	0.0	0.0	-0.025	0.0	98.78259	-0.009	1	2.0	1.0	0.0	0.0	0.0
0.0	400.0	100.0	100.0	0	0.0	0.0	-0.026	0.0	98.78259	-0.009	1	2.0	1.0	0.0	0.0	0.0
0.0	400.0	100.0	100.0	0	0.0	0.0	-0.026	0.0	98.81548	-0.008	1	2.0	1.0	0.0	0.0	0.0
0.0	400.0	100.0	100.0	0	0.0	0.0	-0.027	0.0	98.81548	-0.007	1	2.0	1.0	0.0	0.0	0.0
0.0	400.0	100.0	100.0	0	0.0	0.0	-0.027	0.0	98.35986	-0.007	1	2.0	1.0	0.0	0.0	0.0
0.0	400.0	100.0	100.0	0	0.0	0.0	-0.028	0.0	98.6106	-0.006	1	2.0	1.0	0.0	0.0	0.0
0.0	400.0	100.0	100.0	0	0.0	0.0	-0.028	0.0	98.6106	-0.005	1	2.0	1.0	0.0	0.0	0.0
0.0	400.0	100.0	100.0	0	0.0	0.0	-0.028	0.0	98.2381	-0.005	1	2.0	1.0	0.0	0.0	0.0
0.0	400.0	100.0	100.0	0	0.0	0.0	-0.028	0.0	98.578896	-0.005	1	2.0	1.0	0.0	0.0	0.0
0.0	400.0	100.0	100.0	0	0.0	0.0	-0.028	0.0	98.578896	-0.004	1	2.0	1.0	0.0	0.0	0.0
0.0	400.0	100.0	100.0	0	0.0	0.0	-0.028	0.0	97.588684	-0.004	1	2.0	1.0	0.0	0.0	0.0
0.0	400.0	100.0	100.0	0	0.0	0.0	-0.029	0.0	97.588684	-0.003	1	2.0	1.0	0.0	0.0	0.0
0.0	400.0	100.0	100.0	0	0.0	0.0	-0.029	0.0	98.01549	-0.003	1	2.0	1.0	0.0	0.0	0.0
0.0	400.0	100.0	100.0	0	0.0	0.0	-0.029	0.0	98.04831	-0.003	1	2.0	1.0	0.0	0.0	0.0
0.0	400.0	100.0	100.0	0	0.0	0.0	-0.029	0.0	98.23452	-0.002	1	2.0	1.0	0.0	0.0	0.0
0.0	400.0	100.0	100.0	0	0.0	0.0	-0.029	0.0	98.802864	-0.002	1	2.0	1.0	0.0	0.0	0.0
0.0	400.0	100.0	100.0	0	0.0	0.0	-0.028	0.0	98.81272	-0.002	1	2.0	1.0	1.0	0.0	0.0
0.0	400.0	100.0	100.0	0	0.0	0.0	-0.028	0.0	98.81272	-0.001	1	2.0	1.0	1.0	0.0	0.0
0.0	400.0	100.0	100.0	0	0.0	0.0	-0.028	0.0	98.711876	-0.001	1	2.0	1.0	3.0	0.0	0.0
0.0	400.0	100.0	100.0	0	0.0	0.0	-0.027	0.0	98.711876	-0.001	1	2.0	1.0	3.0	0.0	0.0
-4166.667	300.0	100.0	100.0	0	0.0	0.0	-0.027	0.0	99.35689	-0.001	1	2.0	1.0	3.0	0.0	0.0
-4166.667	300.0	100.0	100.0	0	0.0	0.0	-0.026	0.0	98.36535	-0.001	1	2.0	1.0	3.0	0.0	0.0
-4166.667	300.0	100.0	100.0	0	0.0	0.0	-0.025	0.0	98.36535	-0.295	1	2.0	1.0	3.0	0.0	0.0
-4166.667	300.0	100.0	100.0	0	0.0	0.0	-0.023	0.0	96.60047	-0.295	1	2.0	1.0	3.0	0.0	0.0
-4166.667	300.0	100.0	100.0	0	0.0	0.0	-0.022	0.0	98.08854	-0.569	1	2.0	1.0	3.0	0.0	0.0
-4166.667	300.0	100.0	100.0	0	0.0	0.0	-0.021	0.0	98.08854	-0.824	1	2.0	1.0	3.0	0.0	0.0
-4166.667	300.0	100.0	100.0	0	0.0	0.0	-0.019	0.0	97.96221	-0.824	1	2.0	1.0	3.0	0.0	0.0
-4166.667	300.0	100.0	100.0	0	0.0	0.0	-0.018	0.0	97.96221	-1.28	1	2.0	1.0	3.0	0.0	0.0
-4166.667	300.0	100.0	100.0	0	0.0	0.0	-0.016	0.0	98.30487	-1.28	1	2.0	1.0	3.0	0.0	0.0
-4166.667	300.0	100.0	100.0	0	0.0	0.0	-0.014	0.0	98.432236	-1.676	1	2.0	1.0	3.0	0.0	0.0
-4166.667	300.0	100.0	100.0	0	0.0	0.0	-0.012	0.0	98.432236	-1.851	1	2.0	1.0	3.0	0.0	0.0
-4166.667	300.0	100.0	100.0	0	0.0	0.0	-0.01	0.0	99.22781	-1.851	1	2.0	1.0	3.0	0.0	0.0
-4166.667	300.0	100.0	100.0	0	0.0	0.0	-0.007	0.0	99.2618	-2.168	1	2.0	1.0	5.0	0.0	0.0
-4166.667	300.0	100.0	100.0	0	0.0	0.0	-0.005	0.0	99.2618	-2.168	1	2.0	1.0	5.0	0.0	0.0
-4166.667	300.0	100.0	100.0	0	0.0	0.0	-0.003	0.0	99.020706	-2.441	1	2.0	1.0	5.0	0.0	0.0
-4166.667	300.0	100.0	100.0	0	0.0	0.0	-0.001	0.0	99.020706	-2.563	1	2.0	1.0	5.0	0.0	0.0
-4166.667	300.0	100.0	100.0	0	0.0	0.0	0.001	0.0	98.78151	-2.563	1	2.0	1.0	5.0	0.0	0.0
-4166.667	300.0	100.0	100.0	0	0.0	0.0	0.003	0.0	98.272	-2.782	1	2.0	1.0	5.0	0.0	0.0
-4166.667	300.0	100.0	100.0	0	0.0	0.0	0.005	0.0	98.272	-2.88	1	2.0	1.0	5.0	0.0	0.0
-4166.667	300.0	100.0	100.0	0	0.0	0.0	0.008	0.0	98.50215	-2.88	1	2.0	1.0	5.0	0.0	0.0
-4166.667	300.0	100.0	100.0	0	0.0	0.0	0.01	0.0	98.767075	-3.056	1	2.0	1.0	5.0	0.0	0.0
-4166.667	300.0	100.0	100.0	0	0.0	0.0	0.013	0.0	98.767075	-3.056	1	2.0	1.0	5.0	0.0	0.0
-4166.667	300.0	100.0	100.0	0	0.0	0.0	0.015	0.0	99.60751	-3.208	1	2.0	1.0	5.0	0.0	0.0
-4166.667	300.0	100.0	100.0	0	0.0	0.0	0.017	0.0	99.60751	-3.276	1	2.0	1.0	5.0	0.0	0.0
-4166.667	300.0	100.0	100.0	0	0.0	0.0	0.02	0.0	99.359634	-3.276	1	2.0	1.0	5.0	0.0	0.0
-4166.667	300.0	100.0	100.0	0	0.0	0.0	0.023	0.0	100.00163	-3.398	1	2.0	1.0	5.0	0.0	0.0
-4166.667	300.0	100.0	100.0	0	0.0	0.0	0.025	0.0	100.00163	-3.453	1	2.0	1.0	5.0	0.0	0.0
-4166.667	300.0	100.0	100.0	0	0.0	0.0	0.028	0.0	100.17522	-3.453	1	2.0	1.0	5.0	0.0	0.0
-4166.667	300.0	100.0	100.0	0	0.0	0.0	0.031	0.0	99.33379	-3.551	1	2.0	1.0	5.0	0.0	0.0
-4166.667	300.0	100.0	100.0	0	0.0	0.0	0.034	0.0	99.33379	-3.635	1	2.0	1.0	5.0	0.0	0.0
-4166.667	300.0	100.0	100.0	0	0.0	0.0	0.036	0.0	98.96489	-3.635	1	2.0	1.0	5.0	0.0	0.0
-4166.667	300.0	100.0	100.0	0	0.0	0.0	0.039	0.0	98.96489	-3.673	1	2.0	1.0	5.0	0.0	0.0
-4166.667	300.0	100.0	100.0	0	0.0	0.0	0.043	0.0	99.11611	-3.673	1	2.0	1.0	5.0	0.0	0.0
-4166.667	300.0	100.0	100.0	0	0.0	0.0	0.046	0.0	99.46657	-3.741	1	2.0	1.0	5.0	0.0	0.0
-4166.667	300.0	100.0	100.0	0	0.0	0.0	0.049	0.0	99.46657	-3.771	1	2.0	1.0	5.0	0.0	0.0
-4166.667	300.0	100.0	100.0	0	0.0	0.0	0.052	0.0	99.93395	-3.771	1	2.0	1.0	5.0	0.0	0.0
-4166.667	300.0	100.0	100.0	0	0.0	0.0	0.056	0.0	99.88788	-3.826	1	2.0	1.0	5.0	0.0	0.0
-4166.667	300.0	100.0	100.0	0	0.0	0.0	0.059	0.0	99.88788	-3.85	1	2.0	1.0	5.0	0.0	0.0
-4166.667	300.0	100.0	100.0	0	0.0	0.0	0.062	0.0	99.38678	-3.85	1	2.0	1.0	5.0	0.0	0.0
-4166.667	300.0	100.0	100.0	0	0.0	0.0	0.066	0.0	99.38678	-3.894	1	2.0	1.0	5.0	0.0	0.0
-4166.667	300.0	100.0	100.0	0	0.0	0.0	0.069	0.0	99.41068	-3.894	1	2.0	1.0	5.0	0.0	0.0
-4166.667	300.0	100.0	100.0	0	0.0	0.0	0.072	0.0	99.28578	-3.932	1	2.0	1.0	5.0	0.0	0.0
-4166.667	300.0	100.0	100.0	0	0.0	0.0	0.075	0.0	99.28578	-3.948	1	2.0	1.0	5.0	0.0	0.0
-4166.667	300.0	100.0	100.0	0	0.0	0.0	0.078	0.0	99.05661	-3.948	1	2.0	1.0	5.0	0.0	0.0
-4166.667	300.0	100.0	100.0	0	0.0	0.0	0.082	0.0	98.67652	-3.979	1	2.0	1.0	5.0	0.0	0.0
-4166.667	300.0	100.0	100.0	0	0.0	0.0	0.085	0.0	98.67652	-3.992	1	2.0	1.0	5.0	0.0	0.0
-4166.667	300.0	100.0	100.0	0	0.0	0.0	0.088	0.0	98.47508	-3.992	1	2.0	1.0	5.0	0.0	0.0
-4166.667	300.0	100.0	100.0	0	0.0	0.0	0.091	0.0	98.47508	-4.017	1	2.0	1.0	5.0	0.0	0.0
-4166.667	300.0	100.0	100.0	0	0.0	0.0	0.094	0.0	97.99718	-4.017	1	2.0	1.0	5.0	0.0	0.0
-4166.667	300.0	100.0	100.0	0	0.0	0.0	0.097	0.0	97.25152	-4.027	1	2.0	1.0	5.0	0.0	0.0
-4166.667	300.0	100.0	100.0	0	0.0	0.0	0.099	0.0	97.25152	-4.047	1	2.0	1.0	5.0	0.0	0.0
-4166.667	300.0	100.0	100.0	0	0.0	0.0	0.102	0.0	97.4117	-4.047	1	2.0	1.0	5.0	0.0	0.0
-4166.667	300.0	100.0	100.0	0	0.0	0.0	0.104	0.0	97.31331	-4.056	1	2.0	1.0	5.0	0.0	0.0
-4166.667	300.0	100.0	100.0	0	0.0	0.0	0.106	0.0	97.31331	-4.056	1	2.0	1.0	5.0	0.0	0.0
-4166.667	300.0	100.0	100.0	0	0.0	0.0	0.108	0.0	96.73806	-4.071	1	2.0	1.0	5.0	0.0	0.0
-4166.667	300.0	100.0	100.0	0	0.0	0.0	0.11	0.0	96.73806	-4.085	1	2.0	1.0	5.0	0.0	0.0
-4166.667	300.0	100.0	100.0	0	0.0	0.0	0.112	0.0	96.46977	-4.085	1	2.0	1.0	5.0	0.0	0.0
-4166.667	300.0	100.0	100.0	0	0.0	0.0	0.114	0.0	96.57211	-4.091	1	2.0	1.0	5.0	0.0	0.0
-4166.667	300.0	100.0	100.0	0	0.0	0.0	0.116	0.0	96.57211	-4.102	1	2.0	1.0	5.0	0.0	0.0
-4166.667	300.0	100.0	100.0	0	0.0	0.0	0.118	0.0	97.232925	-4.102	1	2.0	1.0	5.0	0.0	0.0
-4166.667	300.0	100.0	100.0	0	0.0	0.0	0.12	0.0	97.53998	-4.107	1	2.0	1.0	5.0	0.0	0.0
-4166.667	300.0	100.0	100.0	0	0.0	0.0	0.122	0.0	97.53998	-4.115	1	2.0	1.0	5.0	0.0	0.0
-4166.667	300.0	100.0	100.0	0	0.0	0.0	0.123	0.0	97.864105	-4.115	1	2.0	1.0	5.0	0.0	0.0
-4166.667	300.0	100.0	100.0	0	0.0	0.0	0.125	0.0	97.864105	-4.12	1	2.0	1.0	5.0	0.0	0.0
-4166.667	300.0	100.0	100.0	0	0.0	0.0	0.127	0.0	97.04106	-4.12	1	2.0	1.0	5.0	0.0	0.0
-4166.667	300.0	100.0	100.0	0	0.0	0.0	0.129	0.0	96.7828	-4.126	1	2.0	1.0	5.0	0.0	0.0
-4166.667	300.0	100.0	100.0	0	0.0	0.0	0.13	0.0	96.7828	-4.129	1	2.0	1.0	5.0	0.0	0.0
-4166.667	300.0	100.0	100.0	0	0.0	0.0	0.132	0.0	96.09791	-4.129	1	2.0	1.0	5.0	0.0	0.0
-4166.667	300.0	100.0	100.0	0	0.0	0.0	0.134	0.0	95.725174	-4.135	1	2.0	1.0	5.0	0.0	0.0
-4166.667	300.0	100.0	100.0	0	0.0	0.0	0.136	0.0	95.725174	-4.135	1	2.0	1.0	5.0	0.0	0.0
-4166.667	300.0	100.0	100.0	0	0.0	0.0	0.138	0.0	96.36177	-4.137	1	2.0	1.0	5.0	0.0	0.0
-4166.667	300.0	100.0	100.0	0	0.0	0.0	0.139	0.0	96.36177	-4.142	1	2.0	1.0	5.0	0.0	0.0
-4166.667	300.0	100.0	100.0	0	0.0	0.0	0.141	0.0	96.75632	-4.142	1	2.0	1.0	5.0	0.0	0.0
-4166.667	300.0	100.0	100.0	0	0.0	0.0	0.143	0.0	97.68879	-4.146	1	2.0	1.0	5.0	0.0	0.0
-4166.667	300.0	100.0	100.0	0	0.0	0.0	0.145	0.0	97.68879	-4.148	1	2.0	1.0	5.0	0.0	0.0
-4166.667	300.0	100.0	100.0	0	0.0	0.0	0.147	0.0	97.48531	-4.148	1	2.0	1.0	5.0	0.0	0.0
-4166.667	300.0	100.0	100.0	0	0.0	0.0	0.148	0.0	96.508545	-4.151	1	2.0	1.0	5.0	0.0	0.0
-4166.667	300.0	100.0	100.0	0	0.0	0.0	0.15	0.0	96.508545	-4.151	1	2.0	1.0	5.0	0.0	0.0
-4166.667	300.0	100.0	100.0	0	0.0	0.0	0.151	0.0	96.90282	-4.152	1	2.0	1.0	5.0	0.0	0.0
-4166.667	300.0	100.0	100.0	0	0.0	0.0	0.153	0.0	97.20321	-4.155	1	2.0	1.0	5.0	0.0	0.0
-4166.667	300.0	100.0	100.0	0	0.0	0.0	0.154	0.0	97.94443	-4.155	1	2.0	1.0	6.0	0.0	0.0
-4166.667	300.0	100.0	100.0	0	0.0	0.0	0.156	0.0	97.74736	-4.157	1	2.0	1.0	7.0	0.0	1.0
-4166.667	300.0	100.0	100.0	0	0.0	0.0	0.157	0.0	97.74736	-4.159	1	2.0	1.0	7.0	0.0	1.0
0.0	300.0	100.0	100.0	0	0.0	0.0	0.159	0.0	98.050766	-4.159	1	2.0	1.0	0.0	0.0	1.0
0.0	300.0	100.0	100.0	0	0.0	0.0	0.16	0.0	98.44789	-4.159	1	2.0	1.0	0.0	0.0	1.0
0.0	300.0	100.0	100.0	0	0.0	0.0	0.161	0.0	98.44789	-4.159	1	2.0	1.0	0.0	0.0	1.0
0.0	300.0	100.0	100.0	0	0.0	0.0	0.163	0.0	98.3222	-3.865	1	2.0	1.0	0.0	0.0	1.0
0.0	300.0	100.0	100.0	0	0.0	0.0	0.164	0.0	98.3222	-3.592	1	2.0	1.0	0.0	0.0	1.0
0.0	300.0	100.0	100.0	0	0.0	0.0	0.165	0.0	97.24731	-3.592	1	2.0	1.0	0.0	0.0	1.0
0.0	300.0	100.0	100.0	0	0.0	0.0	0.166	0.0	97.304405	-3.102	1	2.0	1.0	0.0	0.0	1.0
0.0	300.0	100.0	100.0	0	0.0	0.0	0.167	0.0	97.06714	-2.882	1	2.0	1.0	0.0	0.0	1.0
0.0	300.0	100.0	100.0	0	0.0	0.0	0.169	0.0	96.87711	-2.882	1	2.0	1.0	0.0	0.0	1.0
0.0	300.0	100.0	100.0	0	0.0	0.0	0.17	0.0	97.02838	-2.489	1	2.0	1.0	0.0	0.0	1.0
0.0	300.0	100.0	100.0	0	0.0	0.0	0.171	0.0	97.02838	-2.489	1	2.0	1.0	0.0	0.0	1.0
0.0	300.0	100.0	100.0	0	0.0	0.0	0.171	0.0	98.42786	-2.313	1	2.0	1.0	0.0	0.0	1.0
0.0	300.0	100.0	100.0	0	0.0	0.0	0.172	0.0	98.42786	-1.997	1	2.0	1.0	0.0	0.0	1.0
0.0	300.0	100.0	100.0	0	0.0	0.0	0.173	0.0	98.93536	-1.997	1	2.0	1.0	0.0	0.0	1.0
0.0	300.0	100.0	100.0	0	0.0	0.0	0.174	0.0	99.52225	-1.725	1	2.0	1.0	0.0	0.0	1.0
0.0	300.0	100.0	100.0	0	0.0	0.0	0.174	0.0	99.52225	-1.489	1	2.0	1.0	0.0	0.0	1.0
0.0	300.0	100.0	100.0	0	0.0	0.0	0.175	0.0	98.78467	-1.489	1	2.0	1.0	0.0	0.0	1.0
0.0	300.0	100.0	100.0	0	0.0	0.0	0.175	0.0	98.839035	-1.384	1	2.0	1.0	0.0	0.0	1.0
0.0	300.0	100.0	100.0	0	0.0	0.0	0.176	0.0	98.839035	-1.384	1	2.0	1.0	0.0	0.0	1.0
0.0	300.0	100.0	100.0	0	0.0	0.0	0.176	0.0	98.206375	-1.195	1	2.0	1.0	0.0	0.0	1.0
0.0	300.0	100.0	100.0	0	0.0	0.0	0.176	0.0	98.206375	-1.11	1	2.0	1.0	0.0	0.0	1.0
0.0	300.0	100.0	100.0	0	0.0	0.0	0.176	0.0	97.88784	-1.11	1	2.0	1.0	0.0	0.0	1.0
0.0	300.0	100.0	100.0	0	0.0	0.0	0.176	0.0	97.82581	-0.959	1	2.0	1.0	0.0	0.0	1.0
0.0	300.0	100.0	100.0	0	0.0	0.0	0.176	0.0	97.82581	-0.891	1	2.0	1.0	0.0	0.0	1.0
0.0	300.0	100.0	100.0	0	0.0	0.0	0.176	0.0	97.721695	-0.891	1	2.0	1.0	0.0	0.0	1.0
0.0	300.0	100.0	100.0	0	0.0	0.0	0.176	0.0	97.74751	-0.769	1	2.0	1.0	0.0	0.0	1.0
0.0	300.0	100.0	100.0	0	0.0	0.0	0.176	0.0	97.74751	-0.715	1	2.0	1.0	0.0	0.0	1.0
0.0	300.0	100.0	100.0	0	0.0	0.0	0.175	0.0	96.447716	-0.715	1	2.0	1.0	8.0	0.0	1.0
0.0	300.0	100.0	100.0	0	0.0	0.0	0.175	0.0	96.447716	-0.617	1	2.0	1.0	8.0	0.0	1.0
0.0	300.0	100.0	100.0	0	0.0	0.0	0.175	0.0	96.42469	-0.617	1	2.0	1.0	0.0	0.0	1.0
0.0	300.0	100.0	100.0	0	0.0	0.0	0.174	0.0	96.52356	-0.573	1	2.0	1.0	0.0	0.0	1.0
0.0	300.0	100.0	100.0	0	0.0	0.0	0.174	0.0	96.52356	-0.495	1	2.0	1.0	0.0	0.0	1.0
0.0	300.0	100.0	100.0	0	0.0	0.0	0.173	0.0	96.848724	-0.495	1	2.0	1.0	0.0	0.0	1.0
0.0	300.0	100.0	100.0	0	0.0	0.0	0.173	0.0	96.42426	-0.427	1	2.0	1.0	0.0	0.0	1.0
0.0	300.0	100.0	100.0	0	0.0	0.0	0.172	0.0	96.42426	-0.427	1	2.0	1.0	0.0	0.0	1.0
0.0	300.0	100.0	100.0	0	0.0	0.0	0.171	0.0	96.88649	-0.397	1	2.0	1.0	0.0	0.0	1.0
0.0	300.0	100.0	100.0	0	0.0	0.0	0.171	0.0	96.88649	-0.369	1	2.0	1.0	0.0	0.0	1.0
0.0	300.0	100.0	100.0	0	0.0	0.0	0.17	0.0	96.844955	-0.369	1	2.0	1.0	0.0	0.0	1.0
0.0	300.0	100.0	100.0	0	0.0	0.0	0.169	0.0	98.139694	-0.318	1	2.0	1.0	0.0	0.0	1.0
0.0	300.0	100.0	100.0	0	0.0	0.0	0.168	0.0	98.139694	-0.276	1	2.0	1.0	0.0	0.0	1.0
0.0	300.0	100.0	100.0	0	0.0	0.0	0.167	0.0	97.17644	-0.276	1	2.0	1.0	0.0	0.0	1.0
0.0	300.0	100.0	100.0	0	0.0	0.0	0.166	0.0	99.537056	-0.255	1	2.0	1.0	0.0	0.0	1.0
0.0	300.0	100.0	100.0	0	0.0	0.0	0.165	0.0	99.537056	-0.255	1	2.0	1.0	0.0	0.0	1.0
0.0	300.0	100.0	100.0	0	0.0	0.0	0.163	0.0	98.95489	-0.22	1	2.0	1.0	0.0	0.0	1.0
0.0	300.0	100.0	100.0	0	0.0	0.0	0.162	0.0	98.95489	-0.19	1	2.0	1.0	0.0	0.0	1.0
0.0	300.0	100.0	100.0	0	0.0	0.0	0.161	0.0	98.77549	-0.19	1	2.0	1.0	0.0	0.0	1.0
0.0	300.0	100.0	100.0	0	0.0	0.0	0.159	0.0	98.37364	-0.176	1	2.0	1.0	0.0	0.0	1.0
0.0	300.0	100.0	100.0	0	0.0	0.0	0.158	0.0	98.380585	-0.152	1	2.0	1.0	0.0	0.0	1.0
0.0	300.0	100.0	100.0	0	0.0	0.0	0.156	0.0	97.51344	-0.152	1	2.0	1.0	0.0	0.0	1.0
0.0	300.0	100.0	100.0	0	0.0	0.0	0.154	0.0	96.9311	-0.141	1	2.0	1.0	0.0	0.0	1.0
0.0	300.0	100.0	100.0	0	0.0	0.0	0.152	0.0	96.9311	-0.141	1	2.0	1.0	0.0	0.0	1.0
0.0	300.0	100.0	100.0	0	0.0	0.0	0.15	0.0	96.366295	-0.122	1	2.0	1.0	0.0	0.0	1.0
0.0	300.0	100.0	100.0	0	0.0	0.0	0.148	0.0	96.366295	-0.113	1	2.0	1.0	0.0	0.0	1.0
0.0	300.0	100.0	100.0	0	0.0	0.0	0.146	0.0	95.907	-0.113	1	2.0	1.0	0.0	0.0	1.0
0.0	300.0	100.0	100.0	0	0.0	0.0	0.143	0.0	96.0602	-0.097	1	2.0	1.0	0.0	0.0	1.0
0.0	300.0	100.0	100.0	0	0.0	0.0	0.14	0.0	96.0602	-0.09	1	2.0	1.0	0.0	0.0	1.0
0.0	300.0	100.0	100.0	0	0.0	0.0	0.137	0.0	96.89157	-0.09	1	2.0	1.0	0.0	0.0	1.0
0.0	300.0	100.0	100.0	0	0.0	0.0	0.133	0.0	97.20151	-0.078	1	2.0	1.0	0.0	0.0	1.0
0.0	300.0	100.0	100.0	0	0.0	0.0	0.13	0.0	97.20151	-0.078	1	2.0	1.0	0.0	0.0	1.0
0.0	300.0	100.0	100.0	0	0.0	0.0	0.126	0.0	96.693726	-0.072	1	2.0	1.0	0.0	0.0	1.0
0.0	300.0	100.0	100.0	0	0.0	0.0	0.122	0.0	96.693726	-0.062	1	2.0	1.0	0.0	0.0	1.0
0.0	300.0	100.0	100.0	0	0.0	0.0	0.118	0.0	97.15866	-0.062	1	2.0	1.0	0.0	0.0	1.0
0.0	300.0	100.0	100.0	0	0.0	0.0	0.114	0.0	96.83587	-0.054	1	2.0	1.0	0.0	0.0	1.0
0.0	300.0	100.0	100.0	0	0.0	0.0	0.11	0.0	96.83587	-0.05	1	2.0	1.0	0.0	0.0	1.0
0.0	300.0	100.0	100.0	0	0.0	0.0	0.106	0.0	96.9679	-0.05	1	2.0	1.0	0.0	0.0	1.0
0.0	300.0	100.0	100.0	0	0.0	0.0	0.101	0.0	96.660515	-0.043	1	2.0	1.0	0.0	0.0	1.0
0.0	300.0	100.0	100.0	0	0.0	0.0	0.097	0.0	96.660515	-0.043	1	2.0	1.0	0.0	0.0	1.0
0.0	300.0	100.0	100.0	0	0.0	0.0	0.092	0.0	97.10361	-0.04	1	2.0	1.0	0.0	0.0	1.0
0.0	300.0	100.0	100.0	0	0.0	0.0	0.088	0.0	97.86442	-0.034	1	2.0	1.0	0.0	0.0	1.0
0.0	300.0	100.0	100.0	0	0.0	0.0	0.083	0.0	97.80574	-0.034	1	2.0	1.0	0.0	0.0	1.0
0.0	300.0	100.0	100.0	0	0.0	0.0	0.078	0.0	98.282814	-0.031	1	2.0	1.0	0.0	0.0	1.0
0.0	300.0	100.0	100.0	0	0.0	0.0	0.074	0.0	98.282814	-0.027	1	2.0	1.0	0.0	0.0	1.0
0.0	300.0	100.0	100.0	0	0.0	0.0	0.069	0.0	98.355644	-0.027	1	2.0	1.0	0.0	0.0	1.0
0.0	300.0	100.0	100.0	0	0.0	0.0	0.064	0.0	98.758194	-0.025	1	2.0	1.0	0.0	0.0	1.0
0.0	300.0	100.0	100.0	0	0.0	0.0	0.059	0.0	98.758194	-0.025	1	2.0	1.0	0.0	0.0	1.0
0.0	300.0	100.0	100.0	0	0.0	0.0	0.054	0.0	98.87488	-0.021	1	2.0	1.0	0.0	0.0	1.0
0.0	300.0	100.0	100.0	0	0.0	0.0	0.05	0.0	99.75277	-0.018	1	2.0	1.0	0.0	0.0	1.0
0.0	300.0	100.0	100.0	0	0.0	0.0	0.045	0.0	99.26044	-0.018	1	2.0	1.0	0.0	0.0	1.0
0.0	300.0	100.0	100.0	0	0.0	0.0	0.041	0.0	98.75954	-0.017	1	2.0	1.0	0.0	0.0	1.0
0.0	300.0	100.0	100.0	0	0.0	0.0	0.036	0.0	98.75954	-0.014	1	2.0	1.0	0.0	0.0	1.0
0.0	300.0	100.0	100.0	0	0.0	0.0	0.032	0.0	100.198616	-0.014	1	2.0	1.0	0.0	0.0	1.0
0.0	300.0	100.0	100.0	0	0.0	0.0	0.027	0.0	100.198616	-0.012	1	2.0	1.0	0.0	0.0	1.0
0.0	300.0	100.0	100.0	0	0.0	0.0	0.023	0.0	98.83709	-0.012	1	2.0	1.0	0.0	0.0	1.0
0.0	300.0	100.0	100.0	0	0.0	0.0	0.019	0.0	99.41211	-0.011	1	2.0	1.0	0.0	0.0	1.0
0.0	300.0	100.0	100.0	0	0.0	0.0	0.014	0.0	99.41211	-0.009	1	2.0	1.0	0.0	0.0	1.0
0.0	300.0	100.0	100.0	0	0.0	0.0	0.01	0.0	98.95038	-0.009	1	2.0	1.0	0.0	0.0	1.0
0.0	300.0	100.0	100.0	0	0.0	0.0	0.006	0.0	99.55671	-0.009	1	2.0	1.0	0.0	0.0	1.0
0.0	300.0	100.0	100.0	0	0.0	0.0	0.002	0.0	99.55671	-0.007	1	2.0	1.0	0.0	0.0	1.0
0.0	300.0	100.0	100.0	0	0.0	0.0	-0.001	0.0	99.52016	-0.007	1	2.0	1.0	0.0	0.0	1.0
0.0	300.0	100.0	100.0	0	0.0	0.0	-0.004	0.0	99.52016	-0.006	1	2.0	1.0	0.0	0.0	1.0
0.0	300.0	100.0	100.0	0	0.0	0.0	-0.007	0.0	98.83788	-0.006	1	2.0	1.0	0.0	0.0	1.0
0.0	300.0	100.0	100.0	0	0.0	0.0	-0.011	0.0	98.95173	-0.006	1	2.0	1.0	0.0	0.0	1.0
0.0	300.0	100.0	100.0	0	0.0	0.0	-0.014	0.0	98.95173	-0.005	1	2.0	1.0	0.0	0.0	1.0
0.0	300.0	100.0	100.0	0	0.0	0.0	-0.016	0.0	98.53166	-0.005	1	2.0	1.0	0.0	0.0	1.0
0.0	300.0	100.0	100.0	0	0.0	0.0	-0.019	0.0	98.63417	-0.004	1	2.0	1.0	0.0	0.0	1.0
0.0	300.0	100.0	100.0	0	0.0	0.0	-0.022	0.0	98.87428	-0.004	1	2.0	1.0	0.0	0.0	1.0
0.0	300.0	100.0	100.0	0	0.0	0.0	-0.024	0.0	98.502884	-0.004	1	2.0	1.0	0.0	0.0	1.0
0.0	300.0	100.0	100.0	0	0.0	0.0	-0.026	0.0	98.502884	-0.003	1	2.0	1.0	0.0	0.0	1.0
0.0	300.0	100.0	100.0	0	0.0	0.0	-0.027	0.0	98.295235	-0.003	1	2.0	1.0	0.0	0.0	1.0
0.0	300.0	100.0	100.0	0	0.0	0.0	-0.029	0.0	97.6927	-0.002	1	2.0	1.0	0.0	0.0	1.0
0.0	300.0	100.0	100.0	0	0.0	0.0	-0.03	0.0	97.6927	-0.002	1	2.0	1.0	0.0	0.0	1.0
0.0	300.0	100.0	100.0	0	0.0	0.0	-0.031	0.0	98.05469	-0.002	1	2.0	1.0	0.0	0.0	1.0
0.0	300.0	100.0	100.0	0	0.0	0.0	-0.032	0.0	98.24282	-0.002	1	2.0	1.0	0.0	0.0	1.0
0.0	300.0	100.0	100.0	0	0.0	0.0	-0.033	0.0	98.24282	-0.001	1	2.0	1.0	0.0	0.0	1.0
0.0	300.0	100.0	100.0	0	0.0	0.0	-0.034	0.0	97.04294	-0.001	1	2.0	1.0	0.0	0.0	1.0
0.0	300.0	100.0	100.0	0	0.0	0.0	-0.035	0.0	97.04294	-0.001	1	2.0	1.0	0.0	0.0	1.0
0.0	300.0	100.0	100.0	0	0.0	0.0	-0.035	0.0	96.94041	-0.001	1	2.0	1.0	0.0	0.0	1.0
0.0	300.0	100.0	100.0	0	0.0	0.0	-0.036	0.0	96.59064	-0.001	1	2.0	1.0	0.0	0.0	1.0
0.0	300.0	100.0	100.0	0	0.0	0.0	-0.036	0.0	96.59064	-0.001	1	2.0	1.0	0.0	0.0	1.0
0.0	300.0	100.0	100.0	0	0.0	0.0	-0.036	0.0	96.852135	-0.001	1	2.0	1.0	0.0	0.0	1.0
0.0	300.0	100.0	100.0	0	0.0	0.0	-0.036	0.0	97.55474	0.0	1	2.0	1.0	0.0	0.0	1.0
0.0	300.0	100.0	100.0	0	0.0	0.0	-0.036	0.0	97.55474	0.0	1	2.0	1.0	0.0	0.0	1.0
0.0	300.0	100.0	100.0	0	0.0	0.0	-0.036	0.0	97.9503	0.0	1	2.0	1.0	0.0	0.0	1.0
0.0	300.0	100.0	100.0	0	0.0	0.0	-0.036	0.0	97.9503	0.0	1	2.0	1.0	0.0	0.0	1.0
0.0	300.0	100.0	100.0	0	0.0	0.0	-0.036	0.0	98.27604	0.0	1	2.0	1.0	0.0	0.0	1.0
0.0	300.0	100.0	100.0	0	0.0	0.0	-0.036	0.0	99.20158	0.0	1	2.0	1.0	0.0	0.0	1.0
0.0	300.0	100.0	100.0	0	0.0	0.0	-0.036	0.0	99.20158	0.0	1	2.0	1.0	0.0	0.0	1.0
0.0	300.0	100.0	100.0	0	0.0	0.0	-0.036	0.0	96.057175	0.0	1	2.0	1.0	0.0	0.0	1.0
0.0	300.0	100.0	100.0	0	0.0	0.0	-0.035	0.0	97.49836	0.0	1	2.0	1.0	1.0	0.0	1.0
0.0	300.0	100.0	100.0	0	0.0	0.0	-0.035	0.0	97.49836	0.0	1	2.0	1.0	1.0	0.0	1.0
0.0	300.0	100.0	100.0	0	0.0	0.0	-0.035	0.0	97.703835	0.0	1	2.0	1.0	3.0	0.0	1.0
0.0	300.0	100.0	100.0	0	0.0	0.0	-0.035	0.0	97.703835	0.0	1	2.0	1.0	3.0	0.0	1.0
-5555.5557	400.0	100.0	100.0	0	0.0	0.0	-0.035	0.0	96.79527	0.0	1	2.0	1.0	3.0	0.0	1.0
-5555.5557	400.0	100.0	100.0	0	0.0	0.0	-0.034	0.0	95.98631	0.0	1	2.0	1.0	3.0	0.0	1.0
-5555.5557	400.0	100.0	100.0	0	0.0	0.0	-0.034	0.0	95.98631	0.0	1	2.0	1.0	3.0	0.0	1.0
-5555.5557	400.0	100.0	100.0	0	0.0	0.0	-0.034	0.0	96.52082	0.0	1	2.0	1.0	3.0	0.0	1.0
-5555.5557	400.0	100.0	100.0	0	0.0	0.0	-0.034	0.0	96.3244	-0.758	1	2.0	1.0	3.0	0.0	1.0
-5555.5557	400.0	100.0	100.0	0	0.0	0.0	-0.034	0.0	96.3244	-1.097	1	2.0	1.0	3.0	0.0	1.0
-5555.5557	400.0	100.0	100.0	0	0.0	0.0	-0.035	0.0	95.40012	-1.097	1	2.0	1.0	3.0	0.0	1.0
-5555.5557	400.0	100.0	100.0	0	0.0	0.0	-0.035	0.0	95.40012	-1.706	1	2.0	1.0	3.0	0.0	1.0
-5555.5557	400.0	100.0	100.0	0	0.0	0.0	-0.035	0.0	95.96401	-1.706	1	2.0	1.0	3.0	0.0	1.0
-5555.5557	400.0	100.0	100.0	0	0.0	0.0	-0.036	0.0	97.06628	-1.979	1	2.0	1.0	3.0	0.0	1.0
-5555.5557	400.0	100.0	100.0	0	0.0	0.0	-0.036	0.0	97.06628	-2.468	1	2.0	1.0	3.0	0.0	1.0
-5555.5557	400.0	100.0	100.0	0	0.0	0.0	-0.036	0.0	97.171036	-2.468	1	2.0	1.0	3.0	0.0	1.0
-5555.5557	400.0	100.0	100.0	0	0.0	0.0	-0.037	0.0	97.02262	-2.89	1	2.0	1.0	3.0	0.0	1.0
-5555.5557	400.0	100.0	100.0	0	0.0	0.0	-0.037	0.0	97.02262	-3.078	1	2.0	1.0	3.0	0.0	1.0
-5555.5557	400.0	100.0	100.0	0	0.0	0.0	-0.038	0.0	97.123985	-3.078	1	2.0	1.0	3.0	0.0	1.0
-5555.5557	400.0	100.0	100.0	0	0.0	0.0	-0.038	0.0	96.73731	-3.417	1	2.0	1.0	3.0	0.0	1.0
-5555.5557	400.0	100.0	100.0	0	0.0	0.0	-0.038	0.0	96.905396	-3.417	1	2.0	1.0	3.0	0.0	1.0
-5555.5557	400.0	100.0	100.0	0	0.0	0.0	-0.038	0.0	97.593765	-3.569	1	2.0	1.0	3.0	0.0	1.0
-5555.5557	400.0	100.0	100.0	0	0.0	0.0	-0.038	0.0	97.593765	-3.841	1	2.0	1.0	3.0	0.0	1.0
-5555.5557	400.0	100.0	100.0	0	0.0	0.0	-0.038	0.0	97.87064	-3.841	1	2.0	1.0	3.0	0.0	1.0
-5555.5557	400.0	100.0	100.0	0	0.0	0.0	-0.038	0.0	98.949936	-3.963	1	2.0	1.0	3.0	0.0	1.0
-5555.5557	400.0	100.0	100.0	0	0.0	0.0	-0.037	0.0	98.949936	-4.18	1	2.0	1.0	3.0	0.0	1.0
-5555.5557	400.0	100.0	100.0	0	0.0	0.0	-0.036	0.0	98.08644	-4.18	1	2.0	1.0	3.0	0.0	1.0
-5555.5557	400.0	100.0	100.0	0	0.0	0.0	-0.035	0.0	98.08644	-4.369	1	2.0	1.0	3.0	0.0	1.0
-5555.5557	400.0	100.0	100.0	0	0.0	0.0	-0.034	0.0	97.818085	-4.369	1	2.0	1.0	3.0	0.0	1.0
-5555.5557	400.0	100.0	100.0	0	0.0	0.0	-0.033	0.0	99.12592	-4.453	1	2.0	1.0	3.0	0.0	1.0
-5555.5557	400.0	100.0	100.0	0	0.0	0.0	-0.031	0.0	98.29776	-4.604	1	2.0	1.0	3.0	0.0	1.0
-5555.5557	400.0	100.0	100.0	0	0.0	0.0	-0.029	0.0	98.47405	-4.604	1	2.0	1.0	3.0	0.0	1.0
-5555.5557	400.0	100.0	100.0	0	0.0	0.0	-0.028	0.0	97.97752	-4.672	1	2.0	1.0	3.0	0.0	1.0
-5555.5557	400.0	100.0	100.0	0	0.0	0.0	-0.026	0.0	97.97752	-4.793	1	2.0	1.0	3.0	0.0	1.0
-5555.5557	400.0	100.0	100.0	0	0.0	0.0	-0.024	0.0	98.14272	-4.793	1	2.0	1.0	3.0	0.0	1.0
-5555.5557	400.0	100.0	100.0	0	0.0	0.0	-0.022	0.0	98.14272	-4.898	1	2.0	1.0	3.0	0.0	1.0
-5555.5557	400.0	100.0	100.0	0	0.0	0.0	-0.02	0.0	98.023506	-4.898	1	2.0	1.0	3.0	0.0	1.0
-5555.5557	400.0	100.0	100.0	0	0.0	0.0	-0.018	0.0	97.02815	-4.945	1	2.0	1.0	3.0	0.0	1.0
-5555.5557	400.0	100.0	100.0	0	0.0	0.0	-0.016	0.0	97.02815	-5.029	1	2.0	1.0	3.0	0.0	1.0
-5555.5557	400.0	100.0	100.0	0	0.0	0.0	-0.013	0.0	97.867546	-5.029	1	2.0	1.0	3.0	0.0	1.0
-5555.5557	400.0	100.0	100.0	0	0.0	0.0	-0.011	0.0	97.62746	-5.067	1	2.0	1.0	3.0	0.0	1.0
-5555.5557	400.0	100.0	100.0	0	0.0	0.0	-0.008	0.0	97.62746	-5.134	1	2.0	1.0	3.0	0.0	1.0
-5555.5557	400.0	100.0	100.0	0	0.0	0.0	-0.005	0.0	96.33694	-5.134	1	2.0	1.0	5.0	0.0	1.0
-5555.5557	400.0	100.0	100.0	0	0.0	0.0	-0.003	0.0	96.33694	-5.165	1	2.0	1.0	5.0	0.0	1.0
-5555.5557	400.0	100.0	100.0	0	0.0	0.0	0.0	0.0	96.734695	-5.165	1	2.0	1.0	5.0	0.0	1.0
-5555.5557	400.0	100.0	100.0	0	0.0	0.0	0.002	0.0	96.30911	-5.218	1	2.0	1.0	5.0	0.0	1.0
-5555.5557	400.0	100.0	100.0	0	0.0	0.0	0.005	0.0	96.30911	-5.244	1	2.0	1.0	5.0	0.0	1.0
-5555.5557	400.0	100.0	100.0	0	0.0	0.0	0.008	0.0	96.13977	-5.244	1	2.0	1.0	5.0	0.0	1.0
-5555.5557	400.0	100.0	100.0	0	0.0	0.0	0.011	0.0	96.42278	-5.286	1	2.0	1.0	5.0	0.0	1.0
-5555.5557	400.0	100.0	100.0	0	0.0	0.0	0.015	0.0	96.42278	-5.306	1	2.0	1.0	5.0	0.0	1.0
-5555.5557	400.0	100.0	100.0	0	0.0	0.0	0.018	0.0	96.44447	-5.306	1	2.0	1.0	5.0	0.0	1.0
-5555.5557	400.0	100.0	100.0	0	0.0	0.0	0.022	0.0	96.44447	-5.342	1	2.0	1.0	5.0	0.0	1.0
-5555.5557	400.0	100.0	100.0	0	0.0	0.0	0.026	0.0	97.00179	-5.342	1	2.0	1.0	5.0	0.0	1.0
-5555.5557	400.0	100.0	100.0	0	0.0	0.0	0.029	0.0	97.32193	-5.371	1	2.0	1.0	5.0	0.0	1.0
-5555.5557	400.0	100.0	100.0	0	0.0	0.0	0.033	0.0	97.32193	-5.384	1	2.0	1.0	5.0	0.0	1.0
-5555.5557	400.0	100.0	100.0	0	0.0	0.0	0.037	0.0	97.561066	-5.384	1	2.0	1.0	5.0	0.0	1.0
-5555.5557	400.0	100.0	100.0	0	0.0	0.0	0.041	0.0	97.93961	-5.408	1	2.0	1.0	5.0	0.0	1.0
-5555.5557	400.0	100.0	100.0	0	0.0	0.0	0.045	0.0	97.93961	-5.419	1	2.0	1.0	5.0	0.0	1.0
-5555.5557	400.0	100.0	100.0	0	0.0	0.0	0.049	0.0	98.530045	-5.419	1	2.0	1.0	5.0	0.0	1.0
-5555.5557	400.0	100.0	100.0	0	0.0	0.0	0.053	0.0	98.530045	-5.439	1	2.0	1.0	5.0	0.0	1.0
-5555.5557	400.0	100.0	100.0	0	0.0	0.0	0.057	0.0	98.25286	-5.439	1	2.0	1.0	5.0	0.0	1.0
-5555.5557	400.0	100.0	100.0	0	0.0	0.0	0.061	0.0	98.09457	-5.447	1	2.0	1.0	5.0	0.0	1.0
-5555.5557	400.0	100.0	100.0	0	0.0	0.0	0.066	0.0	98.09457	-5.463	1	2.0	1.0	5.0	0.0	1.0
-5555.5557	400.0	100.0	100.0	0	0.0	0.0	0.07	0.0	98.25534	-5.463	1	2.0	1.0	5.0	0.0	1.0
-5555.5557	400.0	100.0	100.0	0	0.0	0.0	0.074	0.0	98.54433	-5.47	1	2.0	1.0	5.0	0.0	1.0
-5555.5557	400.0	100.0	100.0	0	0.0	0.0	0.078	0.0	98.54433	-5.47	1	2.0	1.0	5.0	0.0	1.0
-5555.5557	400.0	100.0	100.0	0	0.0	0.0	0.083	0.0	98.722824	-5.482	1	2.0	1.0	5.0	0.0	1.0
-5555.5557	400.0	100.0	100.0	0	0.0	0.0	0.087	0.0	98.722824	-5.493	1	2.0	1.0	5.0	0.0	1.0
-5555.5557	400.0	100.0	100.0	0	0.0	0.0	0.091	0.0	97.59151	-5.493	1	2.0	1.0	5.0	0.0	1.0
-5555.5557	400.0	100.0	100.0	0	0.0	0.0	0.095	0.0	97.81024	-5.498	1	2.0	1.0	5.0	0.0	1.0
-5555.5557	400.0	100.0	100.0	0	0.0	0.0	0.1	0.0	98.020256	-5.502	1	2.0	1.0	5.0	0.0	1.0
-5555.5557	400.0	100.0	100.0	0	0.0	0.0	0.104	0.0	97.44617	-5.502	1	2.0	1.0	5.0	0.0	1.0
-5555.5557	400.0	100.0	100.0	0	0.0	0.0	0.107	0.0	96.59641	-5.51	1	2.0	1.0	5.0	0.0	1.0
-5555.5557	400.0	100.0	100.0	0	0.0	0.0	0.111	0.0	96.59641	-5.51	1	2.0	1.0	5.0	0.0	1.0
-5555.5557	400.0	100.0	100.0	1	0.0	0.0	0.115	0.0	96.42068	-5.517	1	2.0	1.0	5.0	0.0	1.0
-5555.5557	400.0	100.0	100.0	1	0.0	0.0	0.118	0.0	96.42068	-5.521	1	2.0	1.0	5.0	0.0	1.0
-5555.5557	400.0	100.0	100.0	1	0.0	0.0	0.122	0.0	96.230675	-5.521	1	2.0	1.0	5.0	0.0	1.0
-5555.5557	400.0	100.0	100.0	1	0.0	0.0	0.125	0.0	96.931175	-5.526	1	2.0	1.0	5.0	0.0	1.0
-5555.5557	400.0	100.0	100.0	1	0.0	0.0	0.129	0.0	96.931175	-5.529	1	2.0	1.0	5.0	0.0	1.0
-5555.5557	400.0	100.0	100.0	1	0.0	0.0	0.132	0.0	96.2734	-5.529	1	2.0	1.0	5.0	0.0	1.0
-5555.5557	400.0	100.0	100.0	1	0.0	0.0	0.135	0.0	95.82278	-5.533	1	2.0	1.0	5.0	0.0	1.0
-5555.5557	400.0	100.0	100.0	1	0.0	0.0	0.138	0.0	95.82278	-5.535	1	2.0	1.0	5.0	0.0	1.0
-5555.5557	400.0	100.0	100.0	1	0.0	0.0	0.141	0.0	96.17627	-5.535	1	2.0	1.0	5.0	0.0	1.0
-5555.5557	400.0	100.0	100.0	1	0.0	0.0	0.144	0.0	96.17627	-5.54	1	2.0	1.0	5.0	0.0	1.0
-5555.5557	400.0	100.0	100.0	1	0.0	0.0	0.146	0.0	97.30917	-5.54	1	2.0	1.0	5.0	0.0	1.0
-5555.5557	400.0	100.0	100.0	1	0.0	0.0	0.149	0.0	97.39709	-5.542	1	2.0	1.0	5.0	0.0	1.0
-5555.5557	400.0	100.0	100.0	1	0.0	0.0	0.151	0.0	97.39709	-5.543	1	2.0	1.0	5.0	0.0	1.0
-5555.5557	400.0	100.0	100.0	1	0.0	0.0	0.154	0.0	98.280235	-5.543	1	2.0	1.0	6.0	0.0	1.0
0.0	400.0	99.00498	100.0	0	0.0	0.0	0.156	0.0	98.05651	-5.546	1	2.0	1.0	0.0	0.0	2.0
0.0	400.0	99.00498	100.0	0	0.0	0.0	0.158	0.0	98.05651	-5.547	1	2.0	1.0	0.0	0.0	2.0
0.0	400.0	99.00498	100.0	0	0.0	0.0	0.16	0.0	98.46588	-5.547	1	2.0	1.0	0.0	0.0	2.0
0.0	400.0	99.00498	100.0	0	0.0	0.0	0.162	0.0	98.46588	-5.549	1	2.0	1.0	0.0	0.0	2.0
0.0	400.0	99.00498	100.0	0	0.0	0.0	0.164	0.0	99.16739	-5.549	1	2.0	1.0	0.0	0.0	2.0
0.0	400.0	99.00498	100.0	0	0.0	0.0	0.166	0.0	98.398476	-5.156	1	2.0	1.0	0.0	0.0	2.0
0.0	400.0	99.00498	100.0	0	0.0	0.0	0.168	0.0	98.398476	-4.453	1	2.0	1.0	0.0	0.0	2.0
0.0	400.0	99.00498	100.0	0	0.0	0.0	0.17	0.0	98.072	-4.453	1	2.0	1.0	0.0	0.0	2.0
0.0	400.0	99.00498	100.0	0	0.0	0.0	0.172	0.0	97.61298	-3.846	1	2.0	1.0	0.0	0.0	2.0
0.0	400.0	99.00498	100.0	0	0.0	0.0	0.174	0.0	97.61298	-3.573	1	2.0	1.0	0.0	0.0	2.0
0.0	400.0	99.00498	100.0	0	0.0	0.0	0.175	0.0	98.00334	-3.573	1	2.0	1.0	0.0	0.0	2.0
0.0	400.0	99.00498	100.0	0	0.0	0.0	0.177	0.0	98.00334	-3.086	1	2.0	1.0	0.0	0.0	2.0
0.0	400.0	99.00498	100.0	0	0.0	0.0	0.178	0.0	97.96038	-3.086	1	2.0	1.0	0.0	0.0	2.0
0.0	400.0	99.00498	100.0	0	0.0	0.0	0.179	0.0	97.80275	-2.867	1	2.0	1.0	0.0	0.0	2.0
0.0	400.0	99.00498	100.0	0	0.0	0.0	0.18	0.0	97.08999	-2.476	1	2.0	1.0	0.0	0.0	2.0
0.0	400.0	99.00498	100.0	0	0.0	0.0	0.181	0.0	97.04363	-2.476	1	2.0	1.0	0.0	0.0	2.0
0.0	400.0	99.00498	100.0	0	0.0	0.0	0.182	0.0	97.83926	-2.301	1	2.0	1.0	0.0	0.0	2.0
0.0	400.0	99.00498	100.0	0	0.0	0.0	0.183	0.0	97.83926	-2.301	1	2.0	1.0	0.0	0.0	2.0
0.0	400.0	99.00498	100.0	0	0.0	0.0	0.183	0.0	97.09671	-1.987	1	2.0	1.0	0.0	0.0	2.0
0.0	400.0	99.00498	100.0	0	0.0	0.0	0.183	0.0	97.09671	-1.846	1	2.0	1.0	0.0	0.0	2.0
0.0	400.0	99.00498	100.0	0	0.0	0.0	0.183	0.0	97.412	-1.846	1	2.0	1.0	0.0	0.0	2.0
0.0	400.0	99.00498	100.0	0	0.0	0.0	0.183	0.0	97.6087	-1.594	1	2.0	1.0	0.0	0.0	2.0
0.0	400.0	99.00498	100.0	0	0.0	0.0	0.183	0.0	97.6087	-1.481	1	2.0	1.0	0.0	0.0	2.0
0.0	400.0	99.00498	100.0	0	0.0	0.0	0.183	0.0	97.63829	-1.481	1	2.0	1.0	0.0	0.0	2.0
0.0	400.0	99.00498	100.0	0	0.0	0.0	0.183	0.0	97.80296	-1.279	1	2.0	1.0	0.0	0.0	2.0
0.0	400.0	99.00498	100.0	0	0.0	0.0	0.182	0.0	97.80296	-1.279	1	2.0	1.0	0.0	0.0	2.0
0.0	400.0	99.00498	100.0	0	0.0	0.0	0.182	0.0	98.898605	-1.104	1	2.0	1.0	14.0	0.0	2.0
0.0	400.0	99.00498	100.0	0	0.0	0.0	0.181	0.0	98.898605	-1.026	1	2.0	1.0	14.0	0.0	2.0
0.0	400.0	99.00498	100.0	0	0.0	0.0	0.18	0.0	98.34157	-1.026	1	2.0	1.0	0.0	0.0	2.0
0.0	400.0	99.00498	100.0	0	0.0	0.0	0.179	0.0	97.08971	-0.886	1	2.0	1.0	0.0	0.0	2.0
0.0	400.0	99.00498	100.0	0	0.0	0.0	0.178	0.0	97.08971	-0.823	1	2.0	1.0	0.0	0.0	2.0
0.0	400.0	99.00498	100.0	0	0.0	0.0	0.176	0.0	97.472534	-0.823	1	2.0	1.0	0.0	0.0	2.0
0.0	400.0	99.00498	100.0	0	0.0	0.0	0.175	0.0	98.272156	-0.711	1	2.0	1.0	0.0	0.0	2.0
0.0	400.0	99.00498	100.0	0	0.0	0.0	0.173	0.0	98.272156	-0.66	1	2.0	1.0	0.0	0.0	2.0
0.0	400.0	99.00498	100.0	0	0.0	0.0	0.171	0.0	98.10778	-0.66	1	2.0	1.0	0.0	0.0	2.0
0.0	400.0	99.00498	100.0	0	0.0	0.0	0.169	0.0	98.10778	-0.57	1	2.0	1.0	0.0	0.0	2.0
0.0	400.0	99.00498	100.0	0	0.0	0.0	0.168	0.0	98.31262	-0.57	1	2.0	1.0	0.0	0.0	2.0
0.0	400.0	99.00498	100.0	0	0.0	0.0	0.166	0.0	98.49304	-0.493	1	2.0	1.0	0.0	0.0	2.0
0.0	400.0	99.00498	100.0	0	0.0	0.0	0.164	0.0	98.49304	-0.457	1	2.0	1.0	0.0	0.0	2.0
0.0	400.0	99.00498	100.0	0	0.0	0.0	0.162	0.0	98.50834	-0.457	1	2.0	1.0	0.0	0.0	2.0
0.0	400.0	99.00498	100.0	0	0.0	0.0	0.16	0.0	97.73238	-0.395	1	2.0	1.0	0.0	0.0	2.0
0.0	400.0	99.00498	100.0	0	0.0	0.0	0.158	0.0	97.73238	-0.395	1	2.0	1.0	0.0	0.0	2.0
0.0	400.0	99.00498	100.0	0	0.0	0.0	0.156	0.0	98.30481	-0.367	1	2.0	1.0	0.0	0.0	2.0
0.0	400.0	99.00498	100.0	0	0.0	0.0	0.154	0.0	98.30481	-0.316	1	2.0	1.0	0.0	0.0	2.0
0.0	400.0	99.00498	100.0	0	0.0	0.0	0.151	0.0	97.919846	-0.316	1	2.0	1.0	0.0	0.0	2.0
0.0	400.0	99.00498	100.0	0	0.0	0.0	0.149	0.0	98.419	-0.294	1	2.0	1.0	0.0	0.0	2.0
0.0	400.0	99.00498	100.0	0	0.0	0.0	0.146	0.0	98.419	-0.254	1	2.0	1.0	0.0	0.0	2.0
0.0	400.0	99.00498	100.0	0	0.0	0.0	0.144	0.0	99.0874	-0.254	1	2.0	1.0	0.0	0.0	2.0
0.0	400.0	99.00498	100.0	0	0.0	0.0	0.141	0.0	97.67647	-0.219	1	2.0	1.0	0.0	0.0	2.0
0.0	400.0	99.00498	100.0	0	0.0	0.0	0.139	0.0	97.67647	-0.219	1	2.0	1.0	0.0	0.0	2.0
0.0	400.0	99.00498	100.0	0	0.0	0.0	0.136	0.0	98.600365	-0.203	1	2.0	1.0	0.0	0.0	2.0
0.0	400.0	99.00498	100.0	0	0.0	0.0	0.133	0.0	98.600365	-0.175	1	2.0	1.0	0.0	0.0	2.0
0.0	400.0	99.00498	100.0	0	0.0	0.0	0.13	0.0	97.533875	-0.175	1	2.0	1.0	0.0	0.0	2.0
0.0	400.0	99.00498	100.0	0	0.0	0.0	0.127	0.0	97.9775	-0.163	1	2.0	1.0	0.0	0.0	2.0
0.0	400.0	99.00498	100.0	0	0.0	0.0	0.124	0.0	97.9775	-0.14	1	2.0	1.0	0.0	0.0	2.0
0.0	400.0	99.00498	100.0	0	0.0	0.0	0.121	0.0	97.91064	-0.14	1	2.0	1.0	0.0	0.0	2.0
0.0	400.0	99.00498	100.0	0	0.0	0.0	0.117	0.0	97.15192	-0.121	1	2.0	1.0	0.0	0.0	2.0
0.0	400.0	99.00498	100.0	0	0.0	0.0	0.114	0.0	97.15192	-0.112	1	2.0	1.0	0.0	0.0	2.0
0.0	400.0	99.00498	100.0	0	0.0	0.0	0.11	0.0	97.964874	-0.112	1	2.0	1.0	0.0	0.0	2.0
0.0	400.0	99.00498	100.0	0	0.0	0.0	0.107	0.0	97.964874	-0.097	1	2.0	1.0	0.0	0.0	2.0
0.0	400.0	99.00498	100.0	0	0.0	0.0	0.103	0.0	96.97432	-0.097	1	2.0	1.0	0.0	0.0	2.0
0.0	400.0	99.00498	100.0	0	0.0	0.0	0.1	0.0	97.10346	-0.09	1	2.0	1.0	0.0	0.0	2.0
0.0	400.0	99.00498	100.0	0	0.0	0.0	0.097	0.0	97.10346	-0.077	1	2.0	1.0	0.0	0.0	2.0
0.0	400.0	99.00498	100.0	0	0.0	0.0	0.093	0.0	96.35261	-0.077	1	2.0	1.0	0.0	0.0	2.0
0.0	400.0	99.00498	100.0	0	0.0	0.0	0.089	0.0	96.16777	-0.072	1	2.0	1.0	0.0	0.0	2.0
0.0	400.0	99.00498	100.0	0	0.0	0.0	0.085	0.0	96.16777	-0.072	1	2.0	1.0	0.0	0.0	2.0
0.0	400.0	99.00498	100.0	0	0.0	0.0	0.081	0.0	96.80571	-0.062	1	2.0	1.0	0.0	0.0	2.0
0.0	400.0	99.00498	100.0	0	0.0	0.0	0.078	0.0	96.80571	-0.057	1	2.0	1.0	0.0	0.0	2.0
0.0	400.0	99.00498	100.0	0	0.0	0.0	0.074	0.0	97.219696	-0.057	1	2.0	1.0	0.0	0.0	2.0
0.0	400.0	99.00498	100.0	0	0.0	0.0	0.07	0.0	98.27421	-0.049	1	2.0	1.0	0.0	0.0	2.0
0.0	400.0	99.00498	100.0	0	0.0	0.0	0.066	0.0	98.27421	-0.046	1	2.0	1.0	0.0	0.0	2.0
0.0	400.0	99.00498	100.0	0	0.0	0.0	0.063	0.0	97.71139	-0.046	1	2.0	1.0	0.0	0.0	2.0
0.0	400.0	99.00498	100.0	0	0.0	0.0	0.059	0.0	96.604706	-0.039	1	2.0	1.0	0.0	0.0	2.0
0.0	400.0	99.00498	100.0	0	0.0	0.0	0.055	0.0	96.604706	-0.039	1	2.0	1.0	0.0	0.0	2.0
0.0	400.0	99.00498	100.0	0	0.0	0.0	0.052	0.0	96.570694	-0.036	1	2.0	1.0	0.0	0.0	2.0
0.0	400.0	99.00498	100.0	0	0.0	0.0	0.048	0.0	96.570694	-0.031	1	2.0	1.0	0.0	0.0	2.0
0.0	400.0	99.00498	100.0	0	0.0	0.0	0.044	0.0	96.95467	-0.031	1	2.0	1.0	0.0	0.0	2.0
0.0	400.0	99.00498	100.0	0	0.0	0.0	0.041	0.0	96.553955	-0.029	1	2.0	1.0	0.0	0.0	2.0
0.0	400.0	99.00498	100.0	0	0.0	0.0	0.038	0.0	96.553955	-0.025	1	2.0	1.0	0.0	0.0	2.0
0.0	400.0	99.00498	100.0	0	0.0	0.0	0.035	0.0	96.271385	-0.025	1	2.0	1.0	0.0	0.0	2.0
0.0	400.0	99.00498	100.0	0	0.0	0.0	0.031	0.0	96.41958	-0.021	1	2.0	1.0	0.0	0.0	2.0
0.0	400.0	99.00498	100.0	0	0.0	0.0	0.028	0.0	96.41958	-0.02	1	2.0	1.0	0.0	0.0	2.0
0.0	400.0	99.00498	100.0	0	0.0	0.0	0.025	0.0	96.14594	-0.02	1	2.0	1.0	0.0	0.0	2.0
0.0	400.0	99.00498	100.0	0	0.0	0.0	0.022	0.0	96.14594	-0.017	1	2.0	1.0	0.0	0.0	2.0
0.0	400.0	99.00498	100.0	0	0.0	0.0	0.019	0.0	96.31438	-0.017	1	2.0	1.0	0.0	0.0	2.0
0.0	400.0	99.00498	100.0	0	0.0	0.0	0.017	0.0	96.35552	-0.015	1	2.0	1.0	0.0	0.0	2.0
0.0	400.0	99.00498	100.0	0	0.0	0.0	0.014	0.0	96.35552	-0.013	1	2.0	1.0	0.0	0.0	2.0
0.0	400.0	99.00498	100.0	0	0.0	0.0	0.011	0.0	96.0528	-0.013	1	2.0	1.0	0.0	0.0	2.0
0.0	400.0	99.00498	100.0	0	0.0	0.0	0.009	0.0	95.7096	-0.012	1	2.0	1.0	0.0	0.0	2.0
0.0	400.0	99.00498	100.0	0	0.0	0.0	0.007	0.0	95.7096	-0.012	1	2.0	1.0	0.0	0.0	2.0
0.0	400.0	99.00498	100.0	0	0.0	0.0	0.004	0.0	95.4826	-0.01	1	2.0	1.0	0.0	0.0	2.0
0.0	400.0	99.00498	100.0	0	0.0	0.0	0.002	0.0	95.4826	-0.009	1	2.0	1.0	0.0	0.0	2.0
0.0	400.0	99.00498	100.0	0	0.0	0.0	0.0	0.0	95.94922	-0.009	1	2.0	1.0	0.0	0.0	2.0
0.0	400.0	99.00498	100.0	0	0.0	0.0	-0.002	0.0	97.58208	-0.008	1	2.0	1.0	0.0	0.0	2.0
0.0	400.0	99.00498	100.0	0	0.0	0.0	-0.004	0.0	97.58208	-0.007	1	2.0	1.0	0.0	0.0	2.0
0.0	400.0	99.00498	100.0	0	0.0	0.0	-0.006	0.0	96.92867	-0.007	1	2.0	1.0	0.0	0.0	2.0
0.0	400.0	99.00498	100.0	0	0.0	0.0	-0.008	0.0	96.715454	-0.006	1	2.0	1.0	0.0	0.0	2.0
0.0	400.0	99.00498	100.0	0	0.0	0.0	-0.009	0.0	96.715454	-0.006	1	2.0	1.0	0.0	0.0	2.0
0.0	400.0	99.00498	100.0	0	0.0	0.0	-0.011	0.0	96.415565	-0.005	1	2.0	1.0	0.0	0.0	2.0
0.0	400.0	99.00498	100.0	0	0.0	0.0	-0.013	0.0	96.415565	-0.005	1	2.0	1.0	0.0	0.0	2.0
0.0	400.0	99.00498	100.0	0	0.0	0.0	-0.014	0.0	95.79834	-0.005	1	2.0	1.0	0.0	0.0	2.0
0.0	400.0	99.00498	100.0	0	0.0	0.0	-0.016	0.0	95.77769	-0.004	1	2.0	1.0	0.0	0.0	2.0
0.0	400.0	99.00498	100.0	0	0.0	0.0	-0.017	0.0	95.77769	-0.003	1	2.0	1.0	0.0	0.0	2.0
0.0	400.0	99.00498	100.0	0	0.0	0.0	-0.019	0.0	95.896904	-0.003	1	2.0	1.0	0.0	0.0	2.0
0.0	400.0	99.00498	100.0	0	0.0	0.0	-0.02	0.0	96.06869	-0.003	1	2.0	1.0	0.0	0.0	2.0
0.0	400.0	99.00498	100.0	0	0.0	0.0	-0.021	0.0	96.06869	-0.003	1	2.0	1.0	0.0	0.0	2.0
0.0	400.0	99.00498	100.0	0	0.0	0.0	-0.023	0.0	96.493645	-0.002	1	2.0	1.0	0.0	0.0	2.0
0.0	400.0	99.00498	100.0	0	0.0	0.0	-0.023	0.0	96.493645	-0.002	1	2.0	1.0	0.0	0.0	2.0
0.0	400.0	99.00498	100.0	0	0.0	0.0	-0.024	0.0	96.690506	-0.002	1	2.0	1.0	0.0	0.0	2.0
0.0	400.0	99.00498	100.0	0	0.0	0.0	-0.025	0.0	96.45848	-0.002	1	2.0	1.0	0.0	0.0	2.0
0.0	400.0	99.00498	100.0	0	0.0	0.0	-0.026	0.0	96.80624	-0.001	1	2.0	1.0	0.0	0.0	2.0
0.0	400.0	99.00498	100.0	0	0.0	0.0	-0.027	0.0	97.04906	-0.001	1	2.0	1.0	0.0	0.0	2.0
0.0	400.0	99.00498	100.0	0	0.0	0.0	-0.027	0.0	96.99722	-0.001	1	2.0	1.0	0.0	0.0	2.0
0.0	400.0	99.00498	100.0	0	0.0	0.0	-0.027	0.0	96.660034	-0.001	1	2.0	1.0	0.0	0.0	2.0
0.0	400.0	99.00498	100.0	0	0.0	0.0	-0.028	0.0	95.98001	-0.001	1	2.0	1.0	0.0	0.0	2.0
0.0	400.0	99.00498	100.0	0	0.0	0.0	-0.028	0.0	95.98001	-0.001	1	2.0	1.0	0.0	0.0	2.0
0.0	400.0	99.00498	100.0	0	0.0	0.0	-0.028	0.0	96.200615	-0.001	1	2.0	1.0	0.0	0.0	2.0
0.0	400.0	99.00498	100.0	0	0.0	0.0	-0.028	0.0	96.848366	0.0	1	2.0	1.0	0.0	0.0	2.0
0.0	400.0	99.00498	100.0	0	0.0	0.0	-0.027	0.0	96.848366	0.0	1	2.0	1.0	0.0	0.0	2.0
0.0	400.0	99.00498	100.0	0	0.0	0.0	-0.027	0.0	96.3802	0.0	1	2.0	1.0	1.0	0.0	2.0
0.0	400.0	99.00498	100.0	0	0.0	0.0	-0.027	0.0	97.15103	0.0	1	2.0	1.0	3.0	0.0	2.0
0.0	400.0	99.00498	100.0	0	0.0	0.0	-0.027	0.0	97.15103	0.0	1	2.0	1.0	3.0	0.0	2.0
-4180.487	300.99503	99.00498	100.0	0	0.0	0.0	-0.027	0.0	96.485405	0.0	1	2.0	1.0	3.0	0.0	2.0
-4180.487	300.99503	99.00498	100.0	0	0.0	0.0	-0.026	0.0	94.37917	0.0	1	2.0	1.0	3.0	0.0	2.0
-4180.487	300.99503	99.00498	100.0	0	0.0	0.0	-0.026	0.0	94.44105	0.0	1	2.0	1.0	3.0	0.0	2.0
-4180.487	300.99503	99.00498	100.0	0	0.0	0.0	-0.026	0.0	95.776665	0.0	1	2.0	1.0	3.0	0.0	2.0
-4180.487	300.99503	99.00498	100.0	0	0.0	0.0	-0.026	0.0	95.776665	-0.57	1	2.0	1.0	3.0	0.0	2.0
-4180.487	300.99503	99.00498	100.0	0	0.0	0.0	-0.026	0.0	96.40497	-0.57	1	2.0	1.0	3.0	0.0	2.0
-4180.487	300.99503	99.00498	100.0	0	0.0	0.0	-0.026	0.0	96.40497	-0.826	1	2.0	1.0	3.0	0.0	2.0
-4180.487	300.99503	99.00498	100.0	0	0.0	0.0	-0.026	0.0	96.70125	-0.826	1	2.0	1.0	3.0	0.0	2.0
-4180.487	300.99503	99.00498	100.0	0	0.0	0.0	-0.026	0.0	97.682594	-1.284	1	2.0	1.0	3.0	0.0	2.0
-4180.487	300.99503	99.00498	100.0	0	0.0	0.0	-0.026	0.0	97.682594	-1.68	1	2.0	1.0	3.0	0.0	2.0
-4180.487	300.99503	99.00498	100.0	0	0.0	0.0	-0.027	0.0	97.91153	-1.68	1	2.0	1.0	3.0	0.0	2.0
-4180.487	300.99503	99.00498	100.0	0	0.0	0.0	-0.027	0.0	98.50053	-1.857	1	2.0	1.0	3.0	0.0	2.0
-4180.487	300.99503	99.00498	100.0	0	0.0	0.0	-0.027	0.0	98.50053	-2.174	1	2.0	1.0	3.0	0.0	2.0
-4180.487	300.99503	99.00498	100.0	0	0.0	0.0	-0.027	0.0	98.717094	-2.174	1	2.0	1.0	3.0	0.0	2.0
-4180.487	300.99503	99.00498	100.0	0	0.0	0.0	-0.028	0.0	98.717094	-2.448	1	2.0	1.0	3.0	0.0	2.0
-4180.487	300.99503	99.00498	100.0	0	0.0	0.0	-0.028	0.0	98.44837	-2.448	1	2.0	1.0	3.0	0.0	2.0
-4180.487	300.99503	99.00498	100.0	0	0.0	0.0	-0.028	0.0	98.565025	-2.571	1	2.0	1.0	3.0	0.0	2.0
-4180.487	300.99503	99.00498	100.0	0	0.0	0.0	-0.029	0.0	98.565025	-2.791	1	2.0	1.0	3.0	0.0	2.0
-4180.487	300.99503	99.00498	100.0	0	0.0	0.0	-0.029	0.0	97.93648	-2.791	1	2.0	1.0	3.0	0.0	2.0
-4180.487	300.99503	99.00498	100.0	0	0.0	0.0	-0.029	0.0	97.79317	-2.89	1	2.0	1.0	3.0	0.0	2.0
-4180.487	300.99503	99.00498	100.0	0	0.0	0.0	-0.029	0.0	97.86562	-3.066	1	2.0	1.0	3.0	0.0	2.0
-4180.487	300.99503	99.00498	100.0	0	0.0	0.0	-0.028	0.0	97.461876	-3.066	1	2.0	1.0	3.0	0.0	2.0
-4180.487	300.99503	99.00498	100.0	0	0.0	0.0	-0.028	0.0	97.461876	-3.145	1	2.0	1.0	3.0	0.0	2.0
-4180.487	300.99503	99.00498	100.0	0	0.0	0.0	-0.027	0.0	97.76043	-3.145	1	2.0	1.0	3.0	0.0	2.0
-4180.487	300.99503	99.00498	100.0	0	0.0	0.0	-0.026	0.0	97.38207	-3.287	1	2.0	1.0	3.0	0.0	2.0
-4180.487	300.99503	99.00498	100.0	0	0.0	0.0	-0.025	0.0	97.38207	-3.352	1	2.0	1.0	3.0	0.0	2.0
-4180.487	300.99503	99.00498	100.0	0	0.0	0.0	-0.023	0.0	98.50278	-3.352	1	2.0	1.0	3.0	0.0	2.0
-4180.487	300.99503	99.00498	100.0	0	0.0	0.0	-0.021	0.0	97.9436	-3.464	1	2.0	1.0	3.0	0.0	2.0
-4180.487	300.99503	99.00498	100.0	0	0.0	0.0	-0.019	0.0	97.9436	-3.562	1	2.0	1.0	3.0	0.0	2.0
-4180.487	300.99503	99.00498	100.0	0	0.0	0.0	-0.017	0.0	96.561134	-3.562	1	2.0	1.0	3.0	0.0	2.0
-4180.487	300.99503	99.00498	100.0	0	0.0	0.0	-0.014	0.0	96.561134	-3.606	1	2.0	1.0	3.0	0.0	2.0
-4180.487	300.99503	99.00498	100.0	0	0.0	0.0	-0.011	0.0	98.29089	-3.606	1	2.0	1.0	3.0	0.0	2.0
-4180.487	300.99503	99.00498	100.0	0	0.0	0.0	-0.007	0.0	98.577415	-3.648	1	2.0	1.0	5.0	0.0	2.0
-4180.487	300.99503	99.00498	100.0	0	0.0	0.0	-0.003	0.0	98.577415	-3.721	1	2.0	1.0	5.0	0.0	2.0
-4180.487	300.99503	99.00498	100.0	0	0.0	0.0	0.0	0.0	98.82919	-3.721	1	2.0	1.0	5.0	0.0	2.0
-4180.487	300.99503	99.00498	100.0	0	0.0	0.0	0.004	0.0	98.919785	-3.784	1	2.0	1.0	5.0	0.0	2.0
-4180.487	300.99503	99.00498	100.0	0	0.0	0.0	0.008	0.0	98.919785	-3.838	1	2.0	1.0	5.0	0.0	2.0
-4180.487	300.99503	99.00498	100.0	0	0.0	0.0	0.013	0.0	98.65203	-3.838	1	2.0	1.0	5.0	0.0	2.0
-4180.487	300.99503	99.00498	100.0	0	0.0	0.0	0.018	0.0	98.65203	-3.863	1	2.0	1.0	5.0	0.0	2.0
-4180.487	300.99503	99.00498	100.0	0	0.0	0.0	0.023	0.0	98.7476	-3.863	1	2.0	1.0	5.0	0.0	2.0
-4180.487	300.99503	99.00498	100.0	0	0.0	0.0	0.029	0.0	97.35661	-3.907	1	2.0	1.0	5.0	0.0	2.0
-4180.487	300.99503	99.00498	100.0	0	0.0	0.0	0.034	0.0	97.35661	-3.926	1	2.0	1.0	5.0	0.0	2.0
-4180.487	300.99503	99.00498	100.0	0	0.0	0.0	0.04	0.0	97.42845	-3.926	1	2.0	1.0	5.0	0.0	2.0
-4180.487	300.99503	99.00498	100.0	0	0.0	0.0	0.045	0.0	97.961136	-3.963	1	2.0	1.0	5.0	0.0	2.0
-4180.487	300.99503	99.00498	100.0	0	0.0	0.0	0.051	0.0	97.961136	-3.977	1	2.0	1.0	5.0	0.0	2.0
-4180.487	300.99503	99.00498	100.0	0	0.0	0.0	0.057	0.0	98.70678	-3.977	1	2.0	1.0	5.0	0.0	2.0
-4180.487	300.99503	99.00498	100.0	0	0.0	0.0	0.063	0.0	98.70678	-4.006	1	2.0	1.0	5.0	0.0	2.0
-4180.487	300.99503	99.00498	100.0	0	0.0	0.0	0.068	0.0	98.788506	-4.006	1	2.0	1.0	5.0	0.0	2.0
-4180.487	300.99503	99.00498	100.0	0	0.0	0.0	0.074	0.0	98.597305	-4.018	1	2.0	1.0	5.0	0.0	2.0
-4180.487	300.99503	99.00498	100.0	0	0.0	0.0	0.08	0.0	98.597305	-4.041	1	2.0	1.0	5.0	0.0	2.0
-4180.487	300.99503	99.00498	100.0	0	0.0	0.0	0.086	0.0	98.862854	-4.041	1	2.0	1.0	5.0	0.0	2.0
-4180.487	300.99503	99.00498	100.0	0	0.0	0.0	0.091	0.0	98.85921	-4.06	1	2.0	1.0	5.0	0.0	2.0
-4180.487	300.99503	99.00498	100.0	0	0.0	0.0	0.097	0.0	98.85921	-4.069	1	2.0	1.0	5.0	0.0	2.0
-4180.487	300.99503	99.00498	100.0	0	0.0	0.0	0.102	0.0	98.46877	-4.069	1	2.0	1.0	5.0	0.0	2.0
-4180.487	300.99503	99.00498	100.0	0	0.0	0.0	0.107	0.0	98.45166	-4.085	1	2.0	1.0	5.0	0.0	2.0
-4180.487	300.99503	99.00498	100.0	0	0.0	0.0	0.111	0.0	98.71377	-4.085	1	2.0	1.0	5.0	0.0	2.0
-4180.487	300.99503	99.00498	100.0	0	0.0	0.0	0.116	0.0	98.542114	-4.092	1	2.0	1.0	5.0	0.0	2.0
-4180.487	300.99503	99.00498	100.0	0	0.0	0.0	0.12	0.0	98.542114	-4.105	1	2.0	1.0	5.0	0.0	2.0
-4180.487	300.99503	99.00498	100.0	0	0.0	0.0	0.125	0.0	98.05686	-4.105	1	2.0	1.0	5.0	0.0	2.0
-4180.487	300.99503	99.00498	100.0	0	0.0	0.0	0.129	0.0	98.98247	-4.115	1	2.0	1.0	5.0	0.0	2.0
-4180.487	300.99503	99.00498	100.0	0	0.0	0.0	0.132	0.0	98.98247	-4.12	1	2.0	1.0	5.0	0.0	2.0
-4180.487	300.99503	99.00498	100.0	0	0.0	0.0	0.136	0.0	98.24584	-4.12	1	2.0	1.0	5.0	0.0	2.0
-4180.487	300.99503	99.00498	100.0	0	0.0	0.0	0.139	0.0	98.24584	-4.129	1	2.0	1.0	5.0	0.0	2.0
-4180.487	300.99503	99.00498	100.0	0	0.0	0.0	0.141	0.0	98.61742	-4.129	1	2.0	1.0	5.0	0.0	2.0
-4180.487	300.99503	99.00498	100.0	0	0.0	0.0	0.143	0.0	98.29799	-4.133	1	2.0	1.0	5.0	0.0	2.0
-4180.487	300.99503	99.00498	100.0	0	0.0	0.0	0.146	0.0	98.97363	-4.14	1	2.0	1.0	5.0	0.0	2.0
-4180.487	300.99503	99.00498	100.0	0	0.0	0.0	0.148	0.0	98.786026	-4.14	1	2.0	1.0	5.0	0.0	2.0
-4180.487	300.99503	99.00498	100.0	0	0.0	0.0	0.149	0.0	99.42622	-4.146	1	2.0	1.0	5.0	0.0	2.0
-4180.487	300.99503	99.00498	100.0	0	0.0	0.0	0.151	0.0	99.42622	-4.149	1	2.0	1.0	5.0	0.0	2.0
-4180.487	300.99503	99.00498	100.0	0	0.0	0.0	0.153	0.0	99.458206	-4.149	1	2.0	1.0	6.0	0.0	2.0
-4180.487	300.99503	99.00498	100.0	0	0.0	0.0	0.154	0.0	99.458206	-4.154	1	2.0	1.0	6.0	0.0	2.0
0.0	300.99503	97.044556	100.0	0	0.0	0.0	0.155	0.0	98.92543	-4.154	1	2.0	1.0	0.0	0.0	3.0
0.0	300.99503	97.044556	100.0	0	0.0	0.0	0.156	0.0	98.49019	-4.156	1	2.0	1.0	0.0	0.0	3.0
0.0	300.99503	97.044556	100.0	0	0.0	0.0	0.157	0.0	98.49019	-4.16	1	2.0	1.0	0.0	0.0	3.0
0.0	300.99503	97.044556	100.0	0	0.0	0.0	0.158	0.0	98.6557	-4.16	1	2.0	1.0	0.0	0.0	3.0
0.0	300.99503	97.044556	100.0	0	0.0	0.0	0.158	0.0	98.91	-3.866	1	2.0	1.0	0.0	0.0	3.0
0.0	300.99503	97.044556	100.0	0	0.0	0.0	0.159	0.0	98.91	-3.338	1	2.0	1.0	0.0	0.0	3.0
0.0	300.99503	97.044556	100.0	0	0.0	0.0	0.16	0.0	98.875046	-3.338	1	2.0	1.0	0.0	0.0	3.0
0.0	300.99503	97.044556	100.0	0	0.0	0.0	0.162	0.0	98.875046	-3.102	1	2.0	1.0	0.0	0.0	3.0
0.0	300.99503	97.044556	100.0	0	0.0	0.0	0.163	0.0	98.06314	-3.102	1	2.0	1.0	0.0	0.0	3.0
0.0	300.99503	97.044556	100.0	0	0.0	0.0	0.164	0.0	97.954506	-2.679	1	2.0	1.0	0.0	0.0	3.0
0.0	300.99503	97.044556	100.0	0	0.0	0.0	0.166	0.0	97.954506	-2.489	1	2.0	1.0	0.0	0.0	3.0
0.0	300.99503	97.044556	100.0	0	0.0	0.0	0.167	0.0	96.44633	-2.489	1	2.0	1.0	0.0	0.0	3.0
0.0	300.99503	97.044556	100.0	0	0.0	0.0	0.169	0.0	98.15015	-2.149	1	2.0	1.0	0.0	0.0	3.0
0.0	300.99503	97.044556	100.0	0	0.0	0.0	0.17	0.0	98.15015	-1.997	1	2.0	1.0	0.0	0.0	3.0
0.0	300.99503	97.044556	100.0	0	0.0	0.0	0.172	0.0	97.94712	-1.997	1	2.0	1.0	0.0	0.0	3.0
0.0	300.99503	97.044556	100.0	0	0.0	0.0	0.173	0.0	97.94712	-1.725	1	2.0	1.0	0.0	0.0	3.0
0.0	300.99503	97.044556	100.0	0	0.0	0.0	0.175	0.0	98.11936	-1.725	1	2.0	1.0	0.0	0.0	3.0
0.0	300.99503	97.044556	100.0	0	0.0	0.0	0.176	0.0	98.03623	-1.489	1	2.0	1.0	0.0	0.0	3.0
0.0	300.99503	97.044556	100.0	0	0.0	0.0	0.178	0.0	98.03623	-1.384	1	2.0	1.0	0.0	0.0	3.0
0.0	300.99503	97.044556	100.0	0	0.0	0.0	0.179	0.0	98.5528	-1.384	1	2.0	1.0	0.0	0.0	3.0
0.0	300.99503	97.044556	100.0	0	0.0	0.0	0.181	0.0	97.98799	-1.195	1	2.0	1.0	0.0	0.0	3.0
0.0	300.99503	97.044556	100.0	0	0.0	0.0	0.182	0.0	97.98799	-1.11	1	2.0	1.0	0.0	0.0	3.0
0.0	300.99503	97.044556	100.0	0	0.0	0.0	0.183	0.0	97.099045	-1.11	1	2.0	1.0	0.0	0.0	3.0
0.0	300.99503	97.044556	100.0	0	0.0	0.0	0.183	0.0	97.099045	-0.959	1	2.0	1.0	0.0	0.0	3.0
0.0	300.99503	97.044556	100.0	0	0.0	0.0	0.184	0.0	97.434265	-0.959	1	2.0	1.0	0.0	0.0	3.0
0.0	300.99503	97.044556	100.0	0	0.0	0.0	0.184	0.0	97.16858	-0.891	1	2.0	1.0	0.0	0.0	3.0
0.0	300.99503	97.044556	100.0	0	0.0	0.0	0.185	0.0	97.16858	-0.769	1	2.0	1.0	0.0	0.0	3.0
0.0	300.99503	97.044556	100.0	0	0.0	0.0	0.185	0.0	96.633385	-0.769	1	2.0	1.0	0.0	0.0	3.0
0.0	300.99503	97.044556	100.0	0	0.0	0.0	0.185	0.0	96.23386	-0.664	1	2.0	1.0	0.0	0.0	3.0
0.0	300.99503	97.044556	100.0	0	0.0	0.0	0.185	0.0	96.23386	-0.664	1	2.0	1.0	0.0	0.0	3.0
0.0	300.99503	97.044556	100.0	0	0.0	0.0	0.184	0.0	96.37933	-0.617	1	2.0	1.0	8.0	0.0	3.0
0.0	300.99503	97.044556	100.0	0	0.0	0.0	0.184	0.0	96.37933	-0.573	1	2.0	1.0	8.0	0.0	3.0
0.0	300.99503	97.044556	100.0	0	0.0	0.0	0.183	0.0	96.17779	-0.573	1	2.0	1.0	14.0	0.0	3.0
0.0	300.99503	97.044556	100.0	0	0.0	0.0	0.183	0.0	96.26735	-0.495	1	2.0	1.0	0.0	0.0	3.0
0.0	300.99503	97.044556	100.0	0	0.0	0.0	0.182	0.0	96.26735	-0.46	1	2.0	1.0	0.0	0.0	3.0
0.0	300.99503	97.044556	100.0	0	0.0	0.0	0.181	0.0	95.197754	-0.46	1	2.0	1.0	0.0	0.0	3.0
0.0	300.99503	97.044556	100.0	0	0.0	0.0	0.18	0.0	94.89376	-0.397	1	2.0	1.0	0.0	0.0	3.0
0.0	300.99503	97.044556	100.0	0	0.0	0.0	0.179	0.0	94.89376	-0.369	1	2.0	1.0	0.0	0.0	3.0
0.0	300.99503	97.044556	100.0	0	0.0	0.0	0.178	0.0	95.79639	-0.369	1	2.0	1.0	0.0	0.0	3.0
0.0	300.99503	97.044556	100.0	0	0.0	0.0	0.177	0.0	95.79639	-0.318	1	2.0	1.0	0.0	0.0	3.0
0.0	300.99503	97.044556	100.0	0	0.0	0.0	0.176	0.0	95.95945	-0.318	1	2.0	1.0	0.0	0.0	3.0
0.0	300.99503	97.044556	100.0	0	0.0	0.0	0.174	0.0	95.5953	-0.276	1	2.0	1.0	0.0	0.0	3.0
0.0	300.99503	97.044556	100.0	0	0.0	0.0	0.173	0.0	95.5953	-0.255	1	2.0	1.0	0.0	0.0	3.0
0.0	300.99503	97.044556	100.0	0	0.0	0.0	0.171	0.0	95.952	-0.255	1	2.0	1.0	0.0	0.0	3.0
0.0	300.99503	97.044556	100.0	0	0.0	0.0	0.169	0.0	97.055336	-0.22	1	2.0	1.0	0.0	0.0	3.0
0.0	300.99503	97.044556	100.0	0	0.0	0.0	0.167	0.0	97.055336	-0.204	1	2.0	1.0	0.0	0.0	3.0
0.0	300.99503	97.044556	100.0	0	0.0	0.0	0.164	0.0	97.02684	-0.204	1	2.0	1.0	0.0	0.0	3.0
0.0	300.99503	97.044556	100.0	0	0.0	0.0	0.161	0.0	97.02684	-0.176	1	2.0	1.0	0.0	0.0	3.0
0.0	300.99503	97.044556	100.0	0	0.0	0.0	0.158	0.0	96.87248	-0.176	1	2.0	1.0	0.0	0.0	3.0
0.0	300.99503	97.044556	100.0	0	0.0	0.0	0.155	0.0	97.07489	-0.164	1	2.0	1.0	0.0	0.0	3.0
0.0	300.99503	97.044556	100.0	0	0.0	0.0	0.151	0.0	97.07489	-0.141	1	2.0	1.0	0.0	0.0	3.0
0.0	300.99503	97.044556	100.0	0	0.0	0.0	0.148	0.0	96.672134	-0.141	1	2.0	1.0	0.0	0.0	3.0
0.0	300.99503	97.044556	100.0	0	0.0	0.0	0.144	0.0	97.30602	-0.122	1	2.0	1.0	0.0	0.0	3.0
0.0	300.99503	97.044556	100.0	0	0.0	0.0	0.14	0.0	97.30602	-0.113	1	2.0	1.0	0.0	0.0	3.0
0.0	300.99503	97.044556	100.0	0	0.0	0.0	0.136	0.0	97.659904	-0.113	1	2.0	1.0	0.0	0.0	3.0
0.0	300.99503	97.044556	100.0	0	0.0	0.0	0.132	0.0	97.49095	-0.097	1	2.0	1.0	0.0	0.0	3.0
0.0	300.99503	97.044556	100.0	0	0.0	0.0	0.127	0.0	97.728874	-0.097	1	2.0	1.0	0.0	0.0	3.0
0.0	300.99503	97.044556	100.0	0	0.0	0.0	0.123	0.0	98.60234	-0.084	1	2.0	1.0	0.0	0.0	3.0
0.0	300.99503	97.044556	100.0	0	0.0	0.0	0.119	0.0	98.60234	-0.078	1	2.0	1.0	0.0	0.0	3.0
0.0	300.99503	97.044556	100.0	0	0.0	0.0	0.115	0.0	99.19643	-0.078	1	2.0	1.0	0.0	0.0	3.0
0.0	300.99503	97.044556	100.0	0	0.0	0.0	0.111	0.0	99.171715	-0.067	1	2.0	1.0	0.0	0.0	3.0
0.0	300.99503	97.044556	100.0	0	0.0	0.0	0.106	0.0	99.171715	-0.062	1	2.0	1.0	0.0	0.0	3.0
0.0	300.99503	97.044556	100.0	0	0.0	0.0	0.102	0.0	98.80823	-0.062	1	2.0	1.0	0.0	0.0	3.0
0.0	300.99503	97.044556	100.0	0	0.0	0.0	0.097	0.0	98.80823	-0.054	1	2.0	1.0	0.0	0.0	3.0
0.0	300.99503	97.044556	100.0	0	0.0	0.0	0.093	0.0	97.91233	-0.054	1	2.0	1.0	0.0	0.0	3.0
0.0	300.99503	97.044556	100.0	0	0.0	0.0	0.088	0.0	98.81767	-0.05	1	2.0	1.0	0.0	0.0	3.0
0.0	300.99503	97.044556	100.0	0	0.0	0.0	0.083	0.0	97.56053	-0.046	1	2.0	1.0	0.0	0.0	3.0
0.0	300.99503	97.044556	100.0	0	0.0	0.0	0.079	0.0	100.20641	-0.046	1	2.0	1.0	0.0	0.0	3.0
0.0	300.99503	97.044556	100.0	0	0.0	0.0	0.074	0.0	98.795425	-0.04	1	2.0	1.0	0.0	0.0	3.0
0.0	300.99503	97.044556	100.0	0	0.0	0.0	0.07	0.0	98.795425	-0.04	1	2.0	1.0	0.0	0.0	3.0
0.0	300.99503	97.044556	100.0	0	0.0	0.0	0.065	0.0	99.29977	-0.034	1	2.0	1.0	0.0	0.0	3.0
0.0	300.99503	97.044556	100.0	0	0.0	0.0	0.061	0.0	99.29977	-0.031	1	2.0	1.0	0.0	0.0	3.0
0.0	300.99503	97.044556	100.0	0	0.0	0.0	0.056	0.0	99.2997	-0.031	1	2.0	1.0	0.0	0.0	3.0
0.0	300.99503	97.044556	100.0	0	0.0	0.0	0.051	0.0	99.651474	-0.027	1	2.0	1.0	0.0	0.0	3.0
0.0	300.99503	97.044556	100.0	0	0.0	0.0	0.047	0.0	99.62822	-0.025	1	2.0	1.0	0.0	0.0	3.0
0.0	300.99503	97.044556	100.0	0	0.0	0.0	0.042	0.0	99.338326	-0.025	1	2.0	1.0	0.0	0.0	3.0
0.0	300.99503	97.044556	100.0	0	0.0	0.0	0.037	0.0	99.2996	-0.021	1	2.0	1.0	0.0	0.0	3.0
0.0	300.99503	97.044556	100.0	0	0.0	0.0	0.033	0.0	99.2996	-0.018	1	2.0	1.0	0.0	0.0	3.0
0.0	300.99503	97.044556	100.0	0	0.0	0.0	0.028	0.0	99.24352	-0.018	1	2.0	1.0	0.0	0.0	3.0
0.0	300.99503	97.044556	100.0	0	0.0	0.0	0.024	0.0	99.24352	-0.016	1	2.0	1.0	0.0	0.0	3.0
0.0	300.99503	97.044556	100.0	0	0.0	0.0	0.019	0.0	98.77755	-0.016	1	2.0	1.0	0.0	0.0	3.0
0.0	300.99503	97.044556	100.0	0	0.0	0.0	0.015	0.0	99.14486	-0.014	1	2.0	1.0	0.0	0.0	3.0
0.0	300.99503	97.044556	100.0	0	0.0	0.0	0.011	0.0	99.67589	-0.012	1	2.0	1.0	0.0	0.0	3.0
0.0	300.99503	97.044556	100.0	0	0.0	0.0	0.007	0.0	99.145645	-0.012	1	2.0	1.0	0.0	0.0	3.0
0.0	300.99503	97.044556	100.0	0	0.0	0.0	0.003	0.0	98.94257	-0.011	1	2.0	1.0	0.0	0.0	3.0
0.0	300.99503	97.044556	100.0	0	0.0	0.0	0.0	0.0	98.39449	-0.011	1	2.0	1.0	0.0	0.0	3.0
0.0	300.99503	97.044556	100.0	0	0.0	0.0	-0.004	0.0	98.2194	-0.009	1	2.0	1.0	0.0	0.0	3.0
0.0	300.99503	97.044556	100.0	0	0.0	0.0	-0.008	0.0	98.2194	-0.009	1	2.0	1.0	0.0	0.0	3.0
0.0	300.99503	97.044556	100.0	0	0.0	0.0	-0.011	0.0	97.550156	-0.009	1	2.0	1.0	0.0	0.0	3.0
0.0	300.99503	97.044556	100.0	0	0.0	0.0	-0.015	0.0	97.02378	-0.007	1	2.0	1.0	0.0	0.0	3.0
0.0	300.99503	97.044556	100.0	0	0.0	0.0	-0.018	0.0	97.02378	-0.007	1	2.0	1.0	0.0	0.0	3.0
0.0	300.99503	97.044556	100.0	0	0.0	0.0	-0.02	0.0	97.34419	-0.007	1	2.0	1.0	0.0	0.0	3.0
0.0	300.99503	97.044556	100.0	0	0.0	0.0	-0.023	0.0	97.88648	-0.006	1	2.0	1.0	0.0	0.0	3.0
0.0	300.99503	97.044556	100.0	0	0.0	0.0	-0.025	0.0	97.88648	-0.006	1	2.0	1.0	0.0	0.0	3.0
0.0	300.99503	97.044556	100.0	0	0.0	0.0	-0.027	0.0	96.85489	-0.005	1	2.0	1.0	0.0	0.0	3.0
0.0	300.99503	97.044556	100.0	0	0.0	0.0	-0.029	0.0	96.85489	-0.004	1	2.0	1.0	0.0	0.0	3.0
0.0	300.99503	97.044556	100.0	0	0.0	0.0	-0.031	0.0	97.19791	-0.004	1	2.0	1.0	0.0	0.0	3.0
0.0	300.99503	97.044556	100.0	0	0.0	0.0	-0.032	0.0	97.80837	-0.004	1	2.0	1.0	0.0	0.0	3.0
0.0	300.99503	97.044556	100.0	0	0.0	0.0	-0.033	0.0	97.80837	-0.003	1	2.0	1.0	0.0	0.0	3.0
0.0	300.99503	97.044556	100.0	0	0.0	0.0	-0.034	0.0	97.87611	-0.003	1	2.0	1.0	0.0	0.0	3.0
0.0	300.99503	97.044556	100.0	0	0.0	0.0	-0.035	0.0	98.148865	-0.002	1	2.0	1.0	0.0	0.0	3.0
0.0	300.99503	97.044556	100.0	0	0.0	0.0	-0.035	0.0	98.148865	-0.002	1	2.0	1.0	0.0	0.0	3.0
0.0	300.99503	97.044556	100.0	0	0.0	0.0	-0.035	0.0	97.79643	-0.002	1	2.0	1.0	0.0	0.0	3.0
0.0	300.99503	97.044556	100.0	0	0.0	0.0	-0.035	0.0	97.79643	-0.002	1	2.0	1.0	0.0	0.0	3.0
0.0	300.99503	97.044556	100.0	0	0.0	0.0	-0.035	0.0	97.991394	-0.002	1	2.0	1.0	0.0	0.0	3.0
0.0	300.99503	97.044556	100.0	0	0.0	0.0	-0.034	0.0	98.29528	-0.001	1	2.0	1.0	1.0	0.0	3.0
0.0	300.99503	97.044556	100.0	0	0.0	0.0	-0.034	0.0	98.29528	-0.001	1	2.0	1.0	2.0	0.0	3.0
0.0	300.99503	97.044556	100.0	0	0.0	0.0	-0.034	0.0	98.35467	-0.001	1	2.0	1.0	3.0	0.0	3.0
-5528.3276	398.03958	97.044556	100.0	0	0.0	0.0	-0.033	0.0	97.8069	-0.001	1	2.0	1.0	3.0	0.0	3.0
-5528.3276	398.03958	97.044556	100.0	0	0.0	0.0	-0.033	0.0	97.8069	-0.001	1	2.0	1.0	3.0	0.0	3.0
-5528.3276	398.03958	97.044556	100.0	0	0.0	0.0	-0.032	0.0	97.18045	-0.001	1	2.0	1.0	3.0	0.0	3.0
-5528.3276	398.03958	97.044556	100.0	0	0.0	0.0	-0.032	0.0	97.18045	-0.392	1	2.0	1.0	3.0	0.0	3.0
-5528.3276	398.03958	97.044556	100.0	0	0.0	0.0	-0.032	0.0	97.76672	-0.392	1	2.0	1.0	3.0	0.0	3.0
-5528.3276	398.03958	97.044556	100.0	0	0.0	0.0	-0.031	0.0	97.10057	-0.755	1	2.0	1.0	3.0	0.0	3.0
-5528.3276	398.03958	97.044556	100.0	0	0.0	0.0	-0.031	0.0	97.622505	-1.407	1	2.0	1.0	3.0	0.0	3.0
-5528.3276	398.03958	97.044556	100.0	0	0.0	0.0	-0.031	0.0	97.38791	-1.407	1	2.0	1.0	3.0	0.0	3.0
-5528.3276	398.03958	97.044556	100.0	0	0.0	0.0	-0.031	0.0	97.889656	-1.699	1	2.0	1.0	3.0	0.0	3.0
-5528.3276	398.03958	97.044556	100.0	0	0.0	0.0	-0.031	0.0	97.889656	-1.699	1	2.0	1.0	3.0	0.0	3.0
-5528.3276	398.03958	97.044556	100.0	0	0.0	0.0	-0.031	0.0	97.63801	-2.222	1	2.0	1.0	3.0	0.0	3.0
-5528.3276	398.03958	97.044556	100.0	0	0.0	0.0	-0.031	0.0	97.63801	-2.456	1	2.0	1.0	3.0	0.0	3.0
-5528.3276	398.03958	97.044556	100.0	0	0.0	0.0	-0.032	0.0	97.33021	-2.456	1	2.0	1.0	3.0	0.0	3.0
-5528.3276	398.03958	97.044556	100.0	0	0.0	0.0	-0.032	0.0	97.62385	-2.876	1	2.0	1.0	3.0	0.0	3.0
-5528.3276	398.03958	97.044556	100.0	0	0.0	0.0	-0.032	0.0	97.62385	-3.064	1	2.0	1.0	3.0	0.0	3.0
-5528.3276	398.03958	97.044556	100.0	0	0.0	0.0	-0.033	0.0	96.220535	-3.064	1	2.0	1.0	3.0	0.0	3.0
-5528.3276	398.03958	97.044556	100.0	0	0.0	0.0	-0.033	0.0	96.68371	-3.401	1	2.0	1.0	3.0	0.0	3.0
-5528.3276	398.03958	97.044556	100.0	0	0.0	0.0	-0.034	0.0	96.68371	-3.401	1	2.0	1.0	3.0	0.0	3.0
-5528.3276	398.03958	97.044556	100.0	0	0.0	0.0	-0.034	0.0	96.656586	-3.552	1	2.0	1.0	3.0	0.0	3.0
-5528.3276	398.03958	97.044556	100.0	0	0.0	0.0	-0.034	0.0	96.656586	-3.822	1	2.0	1.0	3.0	0.0	3.0
-5528.3276	398.03958	97.044556	100.0	0	0.0	0.0	-0.035	0.0	96.50098	-3.822	1	2.0	1.0	3.0	0.0	3.0
-5528.3276	398.03958	97.044556	100.0	0	0.0	0.0	-0.035	0.0	96.738914	-4.056	1	2.0	1.0	3.0	0.0	3.0
-5528.3276	398.03958	97.044556	100.0	0	0.0	0.0	-0.035	0.0	96.738914	-4.16	1	2.0	1.0	3.0	0.0	3.0
-5528.3276	398.03958	97.044556	100.0	0	0.0	0.0	-0.036	0.0	96.927475	-4.16	1	2.0	1.0	3.0	0.0	3.0
-5528.3276	398.03958	97.044556	100.0	0	0.0	0.0	-0.036	0.0	97.290985	-4.348	1	2.0	1.0	3.0	0.0	3.0
-5528.3276	398.03958	97.044556	100.0	0	0.0	0.0	-0.036	0.0	97.290985	-4.348	1	2.0	1.0	3.0	0.0	3.0
-5528.3276	398.03958	97.044556	100.0	0	0.0	0.0	-0.036	0.0	97.765945	-4.432	1	2.0	1.0	3.0	0.0	3.0
-5528.3276	398.03958	97.044556	100.0	0	0.0	0.0	-0.036	0.0	97.765945	-4.582	1	2.0	1.0	3.0	0.0	3.0
-5528.3276	398.03958	97.044556	100.0	0	0.0	0.0	-0.036	0.0	97.812744	-4.582	1	2.0	1.0	3.0	0.0	3.0
-5528.3276	398.03958	97.044556	100.0	0	0.0	0.0	-0.036	0.0	97.08147	-4.712	1	2.0	1.0	3.0	0.0	3.0
-5528.3276	398.03958	97.044556	100.0	0	0.0	0.0	-0.036	0.0	97.08147	-4.771	1	2.0	1.0	3.0	0.0	3.0
-5528.3276	398.03958	97.044556	100.0	0	0.0	0.0	-0.036	0.0	96.24187	-4.771	1	2.0	1.0	3.0	0.0	3.0
-5528.3276	398.03958	97.044556	100.0	0	0.0	0.0	-0.035	0.0	97.21088	-4.874	1	2.0	1.0	3.0	0.0	3.0
-5528.3276	398.03958	97.044556	100.0	0	0.0	0.0	-0.035	0.0	97.21088	-4.874	1	2.0	1.0	3.0	0.0	3.0
-5528.3276	398.03958	97.044556	100.0	0	0.0	0.0	-0.035	0.0	96.823166	-4.921	1	2.0	1.0	3.0	0.0	3.0
-5528.3276	398.03958	97.044556	100.0	0	0.0	0.0	-0.034	0.0	96.823166	-5.005	1	2.0	1.0	3.0	0.0	3.0
-5528.3276	398.03958	97.044556	100.0	0	0.0	0.0	-0.034	0.0	96.70869	-5.005	1	2.0	1.0	3.0	0.0	3.0
-5528.3276	398.03958	97.044556	100.0	0	0.0	0.0	-0.033	0.0	96.169075	-5.042	1	2.0	1.0	3.0	0.0	3.0
-5528.3276	398.03958	97.044556	100.0	0	0.0	0.0	-0.032	0.0	96.169075	-5.109	1	2.0	1.0	3.0	0.0	3.0
-5528.3276	398.03958	97.044556	100.0	0	0.0	0.0	-0.032	0.0	96.29808	-5.109	1	2.0	1.0	3.0	0.0	3.0
-5528.3276	398.03958	97.044556	100.0	0	0.0	0.0	-0.031	0.0	95.99559	-5.139	1	2.0	1.0	3.0	0.0	3.0
-5528.3276	398.03958	97.044556	100.0	0	0.0	0.0	-0.03	0.0	95.99559	-5.139	1	2.0	1.0	3.0	0.0	3.0
-5528.3276	398.03958	97.044556	100.0	0	0.0	0.0	-0.029	0.0	95.466805	-5.193	1	2.0	1.0	3.0	0.0	3.0
-5528.3276	398.03958	97.044556	100.0	0	0.0	0.0	-0.028	0.0	95.466805	-5.217	1	2.0	1.0	3.0	0.0	3.0
-5528.3276	398.03958	97.044556	100.0	0	0.0	0.0	-0.026	0.0	95.97784	-5.217	1	2.0	1.0	3.0	0.0	3.0
-5528.3276	398.03958	97.044556	100.0	0	0.0	0.0	-0.025	0.0	95.76937	-5.261	1	2.0	1.0	3.0	0.0	3.0
-5528.3276	398.03958	97.044556	100.0	0	0.0	0.0	-0.023	0.0	95.76937	-5.28	1	2.0	1.0	3.0	0.0	3.0
-5528.3276	398.03958	97.044556	100.0	0	0.0	0.0	-0.021	0.0	96.59226	-5.28	1	2.0	1.0	3.0	0.0	3.0
-5528.3276	398.03958	97.044556	100.0	0	0.0	0.0	-0.019	0.0	96.81049	-5.315	1	2.0	1.0	3.0	0.0	3.0
-5528.3276	398.03958	97.044556	100.0	0	0.0	0.0	-0.017	0.0	96.81049	-5.315	1	2.0	1.0	3.0	0.0	3.0
-5528.3276	398.03958	97.044556	100.0	0	0.0	0.0	-0.014	0.0	96.83748	-5.33	1	2.0	1.0	3.0	0.0	3.0
-5528.3276	398.03958	97.044556	100.0	0	0.0	0.0	-0.012	0.0	96.83748	-5.358	1	2.0	1.0	3.0	0.0	3.0
-5528.3276	398.03958	97.044556	100.0	0	0.0	0.0	-0.009	0.0	97.2007	-5.358	1	2.0	1.0	3.0	0.0	3.0
-5528.3276	398.03958	97.044556	100.0	0	0.0	0.0	-0.006	0.0	96.40265	-5.383	1	2.0	1.0	5.0	0.0	3.0
-5528.3276	398.03958	97.044556	100.0	0	0.0	0.0	-0.003	0.0	96.40265	-5.393	1	2.0	1.0	5.0	0.0	3.0
-5528.3276	398.03958	97.044556	100.0	0	0.0	0.0	0.0	0.0	96.675735	-5.393	1	2.0	1.0	5.0	0.0	3.0
-5528.3276	398.03958	97.044556	100.0	0	0.0	0.0	0.003	0.0	96.293915	-5.412	1	2.0	1.0	5.0	0.0	3.0
-5528.3276	398.03958	97.044556	100.0	0	0.0	0.0	0.006	0.0	96.293915	-5.412	1	2.0	1.0	5.0	0.0	3.0
-5528.3276	398.03958	97.044556	100.0	0	0.0	0.0	0.01	0.0	96.38397	-5.422	1	2.0	1.0	5.0	0.0	3.0
-5528.3276	398.03958	97.044556	100.0	0	0.0	0.0	0.013	0.0	96.38397	-5.436	1	2.0	1.0	5.0	0.0	3.0
-5528.3276	398.03958	97.044556	100.0	0	0.0	0.0	0.017	0.0	96.29668	-5.436	1	2.0	1.0	5.0	0.0	3.0
-5528.3276	398.03958	97.044556	100.0	0	0.0	0.0	0.021	0.0	96.58757	-5.443	1	2.0	1.0	5.0	0.0	3.0
-5528.3276	398.03958	97.044556	100.0	0	0.0	0.0	0.025	0.0	96.4969	-5.456	1	2.0	1.0	5.0	0.0	3.0
-5528.3276	398.03958	97.044556	100.0	0	0.0	0.0	0.028	0.0	95.96961	-5.456	1	2.0	1.0	5.0	0.0	3.0
-5528.3276	398.03958	97.044556	100.0	0	0.0	0.0	0.032	0.0	96.138725	-5.462	1	2.0	1.0	5.0	0.0	3.0
-5528.3276	398.03958	97.044556	100.0	0	0.0	0.0	0.036	0.0	96.14219	-5.462	1	2.0	1.0	5.0	0.0	3.0
-5528.3276	398.03958	97.044556	100.0	0	0.0	0.0	0.04	0.0	95.96891	-5.471	1	2.0	1.0	5.0	0.0	3.0
-5528.3276	398.03958	97.044556	100.0	0	0.0	0.0	0.044	0.0	95.96891	-5.481	1	2.0	1.0	5.0	0.0	3.0
-5528.3276	398.03958	97.044556	100.0	0	0.0	0.0	0.048	0.0	95.963005	-5.481	1	2.0	1.0	5.0	0.0	3.0
-5528.3276	398.03958	97.044556	100.0	0	0.0	0.0	0.052	0.0	96.305695	-5.484	1	2.0	1.0	5.0	0.0	3.0
-5528.3276	398.03958	97.044556	100.0	0	0.0	0.0	0.056	0.0	96.305695	-5.491	1	2.0	1.0	5.0	0.0	3.0
-5528.3276	398.03958	97.044556	100.0	0	0.0	0.0	0.06	0.0	96.75578	-5.491	1	2.0	1.0	5.0	0.0	3.0
-5528.3276	398.03958	97.044556	100.0	0	0.0	0.0	0.064	0.0	96.75578	-5.494	1	2.0	1.0	5.0	0.0	3.0
-5528.3276	398.03958	97.044556	100.0	0	0.0	0.0	0.068	0.0	95.805786	-5.494	1	2.0	1.0	5.0	0.0	3.0
-5528.3276	398.03958	97.044556	100.0	0	0.0	0.0	0.072	0.0	96.45737	-5.497	1	2.0	1.0	5.0	0.0	3.0
-5528.3276	398.03958	97.044556	100.0	0	0.0	0.0	0.076	0.0	96.45737	-5.502	1	2.0	1.0	5.0	0.0	3.0
-5528.3276	398.03958	97.044556	100.0	0	0.0	0.0	0.08	0.0	96.67195	-5.502	1	2.0	1.0	5.0	0.0	3.0
-5528.3276	398.03958	97.044556	100.0	0	0.0	0.0	0.084	0.0	96.58784	-5.506	1	2.0	1.0	5.0	0.0	3.0
-5528.3276	398.03958	97.044556	100.0	0	0.0	0.0	0.088	0.0	96.58784	-5.508	1	2.0	1.0	5.0	0.0	3.0
-5528.3276	398.03958	97.044556	100.0	0	0.0	0.0	0.092	0.0	96.44541	-5.508	1	2.0	1.0	5.0	0.0	3.0
-5528.3276	398.03958	97.044556	100.0	0	0.0	0.0	0.096	0.0	96.44541	-5.512	1	2.0	1.0	5.0	0.0	3.0
-5528.3276	398.03958	97.044556	100.0	0	0.0	0.0	0.1	0.0	96.38382	-5.512	1	2.0	1.0	5.0	0.0	3.0
-5528.3276	398.03958	97.044556	100.0	0	0.0	0.0	0.104	0.0	96.87711	-5.513	1	2.0	1.0	5.0	0.0	3.0
-5528.3276	398.03958	97.044556	100.0	0	0.0	0.0	0.108	0.0	96.68754	-5.516	1	2.0	1.0	5.0	0.0	3.0
-5528.3276	398.03958	97.044556	100.0	0	0.0	0.0	0.111	0.0	97.35115	-5.516	1	2.0	1.0	5.0	0.0	3.0
-5528.3276	398.03958	97.044556	100.0	0	0.0	0.0	0.115	0.0	97.440926	-5.517	1	2.0	1.0	5.0	0.0	3.0
-5528.3276	398.03958	97.044556	100.0	0	0.0	0.0	0.118	0.0	97.440926	-5.521	1	2.0	1.0	5.0	0.0	3.0
-5528.3276	398.03958	97.044556	100.0	0	0.0	0.0	0.122	0.0	97.73604	-5.521	1	2.0	1.0	5.0	0.0	3.0
-5528.3276	398.03958	97.044556	100.0	0	0.0	0.0	0.125	0.0	97.73604	-5.522	1	2.0	1.0	5.0	0.0	3.0
-5528.3276	398.03958	97.044556	100.0	0	0.0	0.0	0.128	0.0	96.75363	-5.522	1	2.0	1.0	5.0	0.0	3.0
-5528.3276	398.03958	97.044556	100.0	0	0.0	0.0	0.131	0.0	96.61625	-5.523	1	2.0	1.0	5.0	0.0	3.0
-5528.3276	398.03958	97.044556	100.0	0	0.0	0.0	0.134	0.0	96.61625	-5.524	1	2.0	1.0	5.0	0.0	3.0
-5528.3276	398.03958	97.044556	100.0	0	0.0	0.0	0.137	0.0	97.25578	-5.524	1	2.0	1.0	5.0	0.0	3.0
-5528.3276	398.03958	97.044556	100.0	0	0.0	0.0	0.14	0.0	98.249054	-5.525	1	2.0	1.0	5.0	0.0	3.0
-5528.3276	398.03958	97.044556	100.0	0	0.0	0.0	0.143	0.0	98.249054	-5.526	1	2.0	1.0	5.0	0.0	3.0
-5528.3276	398.03958	97.044556	100.0	0	0.0	0.0	0.145	0.0	96.871925	-5.526	1	2.0	1.0	5.0	0.0	3.0
-5528.3276	398.03958	97.044556	100.0	0	0.0	0.0	0.148	0.0	96.871925	-5.527	1	2.0	1.0	5.0	0.0	3.0
-5528.3276	398.03958	97.044556	100.0	0	0.0	0.0	0.15	0.0	97.126625	-5.527	1	2.0	1.0	5.0	0.0	3.0
-5528.3276	398.03958	97.044556	100.0	0	0.0	0.0	0.153	0.0	96.13094	-5.528	1	3.0	1.0	7.0	0.0	3.0
-5528.3276	398.03958	97.044556	100.0	0	0.0	0.0	0.155	0.0	96.13094	-5.528	1	3.0	1.0	7.0	0.0	3.0
0.0	398.03958	97.044556	100.0	0	0.0	0.0	0.157	0.0	97.45692	-5.528	1	3.0	1.0	0.0	0.0	3.0
0.0	398.03958	97.044556	100.0	0	0.0	0.0	0.159	0.0	96.89381	-5.529	1	3.0	1.0	0.0	0.0	3.0
0.0	398.03958	97.044556	100.0	0	0.0	0.0	0.161	0.0	96.89381	-5.529	1	3.0	1.0	0.0	0.0	3.0
0.0	398.03958	97.044556	100.0	0	0.0	0.0	0.163	0.0	95.64589	-5.529	1	3.0	1.0	0.0	0.0	3.0
0.0	398.03958	97.044556	100.0	0	0.0	0.0	0.165	0.0	95.64589	-4.775	1	3.0	1.0	0.0	0.0	3.0
0.0	398.03958	97.044556	100.0	0	0.0	0.0	0.167	0.0	95.59799	-4.775	1	3.0	1.0	0.0	0.0	3.0
0.0	398.03958	97.044556	100.0	0	0.0	0.0	0.169	0.0	95.73277	-4.437	1	3.0	1.0	0.0	0.0	3.0
0.0	398.03958	97.044556	100.0	0	0.0	0.0	0.17	0.0	94.77785	-3.832	1	3.0	1.0	0.0	0.0	3.0
0.0	398.03958	97.044556	100.0	0	0.0	0.0	0.172	0.0	95.003265	-3.832	1	3.0	1.0	0.0	0.0	3.0
0.0	398.03958	97.044556	100.0	0	0.0	0.0	0.173	0.0	95.10115	-3.561	1	3.0	1.0	0.0	0.0	3.0
0.0	398.03958	97.044556	100.0	0	0.0	0.0	0.174	0.0	95.10115	-3.076	1	3.0	1.0	0.0	0.0	3.0
0.0	398.03958	97.044556	100.0	0	0.0	0.0	0.176	0.0	96.73414	-3.076	1	3.0	1.0	0.0	0.0	3.0
0.0	398.03958	97.044556	100.0	0	0.0	0.0	0.177	0.0	96.73414	-2.857	1	3.0	1.0	0.0	0.0	3.0
0.0	398.03958	97.044556	100.0	0	0.0	0.0	0.178	0.0	96.30038	-2.857	1	3.0	1.0	0.0	0.0	3.0
0.0	398.03958	97.044556	100.0	0	0.0	0.0	0.179	0.0	96.64239	-2.467	1	3.0	1.0	0.0	0.0	3.0
0.0	398.03958	97.044556	100.0	0	0.0	0.0	0.18	0.0	96.64239	-2.293	1	3.0	1.0	0.0	0.0	3.0
0.0	398.03958	97.044556	100.0	0	0.0	0.0	0.181	0.0	96.37526	-2.293	1	3.0	1.0	0.0	0.0	3.0
0.0	398.03958	97.044556	100.0	0	0.0	0.0	0.181	0.0	96.3724	-1.98	1	3.0	1.0	0.0	0.0	3.0
0.0	398.03958	97.044556	100.0	0	0.0	0.0	0.182	0.0	96.67233	-1.84	1	3.0	1.0	0.0	0.0	3.0
0.0	398.03958	97.044556	100.0	0	0.0	0.0	0.183	0.0	97.07284	-1.84	1	3.0	1.0	0.0	0.0	3.0
0.0	398.03958	97.044556	100.0	0	0.0	0.0	0.183	0.0	97.07284	-1.589	1	3.0	1.0	0.0	0.0	3.0
0.0	398.03958	97.044556	100.0	0	0.0	0.0	0.184	0.0	97.03943	-1.589	1	3.0	1.0	0.0	0.0	3.0
0.0	398.03958	97.044556	100.0	0	0.0	0.0	0.184	0.0	96.52023	-1.372	1	3.0	1.0	0.0	0.0	3.0
0.0	398.03958	97.044556	100.0	0	0.0	0.0	0.185	0.0	96.52023	-1.275	1	3.0	1.0	0.0	0.0	3.0
0.0	398.03958	97.044556	100.0	0	0.0	0.0	0.185	0.0	96.55066	-1.275	1	3.0	1.0	0.0	0.0	3.0
0.0	398.03958	97.044556	100.0	0	0.0	0.0	0.186	0.0	97.353516	-1.101	1	3.0	1.0	0.0	0.0	3.0
0.0	398.03958	97.044556	100.0	0	0.0	0.0	0.186	0.0	97.353516	-1.023	1	3.0	1.0	0.0	0.0	3.0
0.0	398.03958	97.044556	100.0	0	0.0	0.0	0.187	0.0	97.17038	-1.023	1	3.0	1.0	0.0	0.0	3.0
0.0	398.03958	97.044556	100.0	0	0.0	0.0	0.187	0.0	97.17038	-0.883	1	3.0	1.0	0.0	0.0	3.0
0.0	398.03958	97.044556	100.0	0	0.0	0.0	0.187	0.0	95.8252	-0.883	1	3.0	1.0	0.0	0.0	3.0
0.0	398.03958	97.044556	100.0	0	0.0	0.0	0.187	0.0	96.07374	-0.82	1	3.0	1.0	0.0	0.0	3.0
0.0	398.03958	97.044556	100.0	0	0.0	0.0	0.187	0.0	96.07374	-0.708	1	3.0	1.0	0.0	0.0	3.0
0.0	398.03958	97.044556	100.0	0	0.0	0.0	0.187	0.0	96.81951	-0.708	1	3.0	1.0	0.0	0.0	3.0
0.0	398.03958	97.044556	100.0	0	0.0	0.0	0.187	0.0	96.22456	-0.658	1	3.0	1.0	0.0	0.0	3.0
0.0	398.03958	97.044556	100.0	0	0.0	0.0	0.186	0.0	96.22456	-0.658	1	3.0	1.0	0.0	0.0	3.0
0.0	398.03958	97.044556	100.0	0	0.0	0.0	0.186	0.0	96.11282	-0.568	1	3.0	1.0	8.0	0.0	3.0
0.0	398.03958	97.044556	100.0	0	0.0	0.0	0.186	0.0	96.11282	-0.528	1	3.0	1.0	8.0	0.0	3.0
0.0	398.03958	97.044556	100.0	0	0.0	0.0	0.186	1.0	95.93499	-0.528	1	3.0	1.0	9.0	0.0	3.0
5555.5557	400.0	97.044556	100.0	0	0.0	0.0	0.185	1.0	93.17667	-0.456	1	3.0	1.0	10.0	0.0	3.0
5555.5557	400.0	97.044556	100.0	0	0.0	0.0	0.185	1.0	93.17667	-0.423	1	3.0	1.0	10.0	0.0	3.0
5555.5557	400.0	97.044556	100.0	0	0.0	0.0	0.184	1.0	100.30641	-0.423	1	3.0	1.0	10.0	0.0	3.0
5555.5557	400.0	97.044556	100.0	0	0.0	0.0	0.184	1.0	101.09374	-0.365	1	3.0	1.0	10.0	0.0	3.0
5555.5557	400.0	97.044556	100.0	0	0.0	0.0	0.183	1.0	101.09374	0.44	1	3.0	1.0	10.0	0.0	3.0
5555.5557	400.0	97.044556	100.0	0	0.0	0.0	0.183	1.0	100.471275	0.44	1	3.0	1.0	10.0	0.0	3.0
5555.5557	400.0	97.044556	100.0	0	0.0	0.0	0.182	1.0	100.471275	0.802	1	3.0	1.0	10.0	0.0	3.0
5555.5557	400.0	97.044556	100.0	0	0.0	0.0	0.182	1.0	100.531624	0.802	1	3.0	1.0	10.0	0.0	3.0
5555.5557	400.0	97.044556	100.0	0	0.0	0.0	0.181	1.0	100.51767	1.452	1	3.0	1.0	10.0	0.0	3.0
5555.5557	400.0	97.044556	100.0	0	0.0	0.0	0.181	1.0	100.51767	2.013	1	3.0	1.0	10.0	0.0	3.0
5555.5557	400.0	97.044556	100.0	0	0.0	0.0	0.18	1.0	100.85823	2.013	1	3.0	1.0	10.0	0.0	3.0
5555.5557	400.0	97.044556	100.0	0	0.0	0.0	0.18	1.0	99.962006	2.263	1	3.0	1.0	10.0	0.0	3.0
5555.5557	400.0	97.044556	100.0	0	0.0	0.0	0.179	1.0	99.962006	2.713	1	3.0	1.0	10.0	0.0	3.0
5555.5557	400.0	97.044556	100.0	0	0.0	0.0	0.178	1.0	99.56217	2.713	1	3.0	1.0	10.0	0.0	3.0
5555.5557	400.0	97.044556	100.0	0	0.0	0.0	0.178	1.0	99.56217	2.914	1	3.0	1.0	10.0	0.0	3.0
5555.5557	400.0	97.044556	100.0	0	0.0	0.0	0.177	1.0	99.08071	2.914	1	3.0	1.0	10.0	0.0	3.0
5555.5557	400.0	97.044556	100.0	0	0.0	0.0	0.176	1.0	99.07448	3.276	1	3.0	1.0	10.0	0.0	3.0
5555.5557	400.0	97.044556	100.0	0	0.0	0.0	0.175	1.0	99.07448	3.587	1	3.0	1.0	10.0	0.0	3.0
5555.5557	400.0	97.044556	100.0	0	0.0	0.0	0.175	1.0	98.32644	3.587	1	3.0	1.0	10.0	0.0	3.0
5555.5557	400.0	97.044556	100.0	0	0.0	0.0	0.174	1.0	97.73329	3.728	1	3.0	1.0	10.0	0.0	3.0
5555.5557	400.0	97.044556	100.0	0	0.0	0.0	0.173	1.0	97.73329	3.728	1	3.0	1.0	10.0	0.0	3.0
5555.5557	400.0	97.044556	100.0	0	0.0	0.0	0.172	1.0	97.61738	3.977	1	3.0	1.0	10.0	0.0	3.0
5555.5557	400.0	97.044556	100.0	0	0.0	0.0	0.17	1.0	97.61738	4.089	1	3.0	1.0	10.0	0.0	3.0
5555.5557	400.0	97.044556	100.0	0	0.0	0.0	0.169	1.0	97.363045	4.089	1	3.0	1.0	10.0	0.0	3.0
5555.5557	400.0	97.044556	100.0	0	0.0	0.0	0.167	1.0	98.4583	4.29	1	3.0	1.0	10.0	0.0	3.0
5555.5557	400.0	97.044556	100.0	0	0.0	0.0	0.166	1.0	98.4583	4.381	1	3.0	1.0	10.0	0.0	3.0
5555.5557	400.0	97.044556	100.0	0	0.0	0.0	0.164	1.0	98.56937	4.381	1	3.0	1.0	10.0	0.0	3.0
5555.5557	400.0	97.044556	100.0	0	0.0	0.0	0.162	1.0	99.15634	4.541	1	3.0	1.0	10.0	0.0	3.0
5555.5557	400.0	97.044556	100.0	0	0.0	0.0	0.16	1.0	99.15634	4.614	1	3.0	1.0	10.0	0.0	3.0
5555.5557	400.0	97.044556	100.0	0	0.0	0.0	0.158	1.0	98.84833	4.614	1	3.0	1.0	10.0	0.0	3.0
5555.5557	400.0	97.044556	100.0	0	0.0	0.0	0.155	1.0	98.84833	4.742	1	3.0	1.0	10.0	0.0	3.0
5555.5557	400.0	97.044556	100.0	0	0.0	0.0	0.153	1.0	97.81449	4.742	1	3.0	1.0	10.0	0.0	3.0
5555.5557	400.0	97.044556	100.0	0	0.0	0.0	0.15	1.0	97.43826	4.855	1	3.0	1.0	12.0	0.0	3.0
5555.5557	400.0	97.044556	100.0	0	0.0	0.0	0.147	1.0	97.43826	4.904	1	3.0	1.0	12.0	0.0	3.0
5555.5557	400.0	97.044556	100.0	0	0.0	0.0	0.144	1.0	97.11549	4.904	1	3.0	1.0	12.0	0.0	3.0
5555.5557	400.0	97.044556	100.0	0	0.0	0.0	0.141	1.0	96.51214	4.995	1	3.0	1.0	12.0	0.0	3.0
5555.5557	400.0	97.044556	100.0	0	0.0	0.0	0.138	1.0	96.51214	5.034	1	3.0	1.0	12.0	0.0	3.0
5555.5557	400.0	97.044556	100.0	0	0.0	0.0	0.135	1.0	96.275154	5.034	1	3.0	1.0	12.0	0.0	3.0
5555.5557	400.0	97.044556	100.0	0	0.0	0.0	0.132	1.0	96.275154	5.107	1	3.0	1.0	12.0	0.0	3.0
5555.5557	400.0	97.044556	100.0	1	0.0	0.0	0.129	1.0	95.21641	5.107	1	3.0	1.0	12.0	0.0	3.0
5555.5557	400.0	97.044556	100.0	1	0.0	0.0	0.125	1.0	95.13702	5.138	1	3.0	1.0	12.0	0.0	3.0
5555.5557	400.0	97.044556	100.0	1	0.0	0.0	0.122	1.0	95.13702	5.196	1	3.0	1.0	12.0	0.0	3.0
5555.5557	400.0	97.044556	100.0	1	0.0	0.0	0.119	1.0	95.5246	5.196	1	3.0	1.0	12.0	0.0	3.0
5555.5557	400.0	97.044556	100.0	1	0.0	0.0	0.116	1.0	95.23517	5.222	1	3.0	1.0	12.0	0.0	3.0
5555.5557	400.0	97.044556	100.0	1	0.0	0.0	0.113	1.0	95.23517	5.222	1	3.0	1.0	12.0	0.0	3.0
5555.5557	400.0	97.044556	100.0	1	0.0	0.0	0.109	1.0	95.91932	5.269	1	3.0	1.0	12.0	0.0	3.0
5555.5557	400.0	97.044556	100.0	1	0.0	0.0	0.106	1.0	95.91932	5.29	1	3.0	1.0	12.0	0.0	3.0
5555.5557	400.0	97.044556	100.0	1	0.0	0.0	0.103	1.0	96.37362	5.29	1	3.0	1.0	12.0	0.0	3.0
5555.5557	400.0	97.044556	100.0	1	0.0	0.0	0.099	1.0	96.823746	5.327	1	3.0	1.0	12.0	0.0	3.0
5555.5557	400.0	97.044556	100.0	1	0.0	0.0	0.096	1.0	96.823746	5.344	1	3.0	1.0	12.0	0.0	3.0
5555.5557	400.0	97.044556	100.0	1	0.0	0.0	0.093	1.0	96.42299	5.344	1	3.0	1.0	12.0	0.0	3.0
5555.5557	400.0	97.044556	100.0	1	0.0	0.0	0.09	1.0	95.06977	5.372	1	3.0	1.0	12.0	0.0	3.0
5555.5557	400.0	97.044556	100.0	1	0.0	0.0	0.086	1.0	95.06977	5.387	1	3.0	1.0	12.0	0.0	3.0
5555.5557	400.0	97.044556	100.0	1	0.0	0.0	0.083	1.0	94.937546	5.387	1	3.0	1.0	12.0	0.0	3.0
5555.5557	400.0	97.044556	100.0	1	0.0	0.0	0.08	1.0	95.406006	5.41	1	3.0	1.0	12.0	0.0	3.0
5555.5557	400.0	97.044556	100.0	1	0.0	0.0	0.077	1.0	96.008	5.41	1	3.0	1.0	12.0	0.0	3.0
5555.5557	400.0	97.044556	100.0	1	0.0	0.0	0.073	1.0	96.500565	5.421	1	3.0	1.0	12.0	0.0	3.0
5555.5557	400.0	97.044556	100.0	1	0.0	0.0	0.07	1.0	96.500565	5.441	1	3.0	1.0	12.0	0.0	3.0
5555.5557	400.0	97.044556	100.0	1	0.0	0.0	0.066	1.0	96.39449	5.441	1	3.0	1.0	12.0	0.0	3.0
5555.5557	400.0	97.044556	100.0	1	0.0	0.0	0.063	1.0	97.08008	5.449	1	3.0	1.0	12.0	0.0	3.0
5555.5557	400.0	97.044556	100.0	1	0.0	0.0	0.059	1.0	97.08008	5.449	1	3.0	1.0	12.0	0.0	3.0
5555.5557	400.0	97.044556	100.0	1	0.0	0.0	0.056	1.0	96.90239	5.465	1	3.0	1.0	12.0	0.0	3.0
5555.5557	400.0	97.044556	100.0	1	0.0	0.0	0.053	1.0	96.90239	5.471	1	3.0	1.0	12.0	0.0	3.0
5555.5557	400.0	97.044556	100.0	1	0.0	0.0	0.049	1.0	95.75589	5.471	1	3.0	1.0	12.0	0.0	3.0
5555.5557	400.0	97.044556	100.0	1	0.0	0.0	0.046	1.0	95.26655	5.484	1	3.0	1.0	12.0	0.0	3.0
5555.5557	400.0	97.044556	100.0	1	0.0	0.0	0.043	1.0	95.26655	5.489	1	3.0	1.0	12.0	0.0	3.0
5555.5557	400.0	97.044556	100.0	1	0.0	0.0	0.04	1.0	94.67223	5.489	1	3.0	1.0	12.0	0.0	3.0
5555.5557	400.0	97.044556	100.0	1	0.0	0.0	0.036	1.0	93.45484	5.498	1	3.0	1.0	12.0	0.0	3.0
5555.5557	400.0	97.044556	100.0	1	0.0	0.0	0.033	1.0	93.45484	5.498	1	3.0	1.0	12.0	0.0	3.0
5555.5557	400.0	97.044556	100.0	1	0.0	0.0	0.029	1.0	96.94224	5.508	1	3.0	1.0	12.0	0.0	3.0
5555.5557	400.0	97.044556	100.0	1	0.0	0.0	0.026	1.0	96.94224	5.511	1	3.0	1.0	12.0	0.0	3.0
5555.5557	400.0	97.044556	100.0	1	0.0	0.0	0.023	1.0	96.47189	5.511	1	3.0	1.0	12.0	0.0	3.0
5555.5557	400.0	97.044556	100.0	1	0.0	0.0	0.02	1.0	96.98684	5.518	1	3.0	1.0	12.0	0.0	3.0
5555.5557	400.0	97.044556	100.0	1	0.0	0.0	0.016	1.0	96.98684	5.522	1	3.0	1.0	12.0	0.0	3.0
5555.5557	400.0	97.044556	100.0	1	0.0	0.0	0.013	1.0	96.84552	5.522	1	3.0	1.0	12.0	0.0	3.0
5555.5557	400.0	97.044556	100.0	1	0.0	0.0	0.01	1.0	96.09513	5.527	1	3.0	1.0	12.0	0.0	3.0
5555.5557	400.0	97.044556	100.0	1	0.0	0.0	0.007	1.0	96.09513	5.529	1	3.0	1.0	12.0	0.0	3.0
5555.5557	400.0	97.044556	100.0	1	0.0	0.0	0.004	1.0	96.48985	5.529	1	3.0	1.0	12.0	0.0	3.0
5555.5557	400.0	97.044556	100.0	1	0.0	0.0	0.002	1.0	96.48985	5.533	1	3.0	1.0	12.0	0.0	3.0
5555.5557	400.0	97.044556	100.0	1	0.0	0.0	0.0	1.0	96.42188	5.533	1	3.0	1.0	12.0	0.0	3.0
5555.5557	400.0	97.044556	100.0	1	0.0	0.0	-0.003	1.0	95.875336	5.535	1	3.0	1.0	12.0	0.0	3.0
5555.5557	400.0	97.044556	100.0	1	0.0	0.0	-0.006	1.0	96.31005	5.54	1	3.0	1.0	12.0	0.0	3.0
5555.5557	400.0	97.044556	100.0	1	0.0	0.0	-0.009	1.0	96.69982	5.54	1	3.0	1.0	13.0	0.0	3.0
0.0	400.0	97.044556	100.0	0	0.0	0.0	-0.011	1.0	97.54555	5.541	1	3.0	2.0	0.0	0.0	3.0
0.0	400.0	97.044556	100.0	0	0.0	0.0	-0.013	1.0	97.54555	5.541	1	3.0	2.0	0.0	0.0	3.0
0.0	400.0	97.044556	100.0	0	0.0	0.0	-0.015	1.0	97.66737	5.544	1	3.0	2.0	0.0	0.0	3.0
0.0	400.0	97.044556	100.0	0	0.0	0.0	-0.017	1.0	97.66737	5.547	1	3.0	2.0	0.0	0.0	3.0
0.0	400.0	97.044556	100.0	0	0.0	0.0	-0.019	1.0	97.992966	5.547	1	3.0	2.0	0.0	0.0	3.0
0.0	400.0	97.044556	100.0	0	0.0	0.0	-0.021	1.0	97.91103	5.154	1	3.0	2.0	0.0	0.0	3.0
0.0	400.0	97.044556	100.0	0	0.0	0.0	-0.023	1.0	98.254616	4.45	1	3.0	2.0	0.0	0.0	3.0
0.0	400.0	97.044556	100.0	0	0.0	0.0	-0.024	1.0	98.01204	4.45	1	3.0	2.0	0.0	0.0	3.0
0.0	400.0	97.044556	100.0	0	0.0	0.0	-0.026	1.0	97.219666	4.136	1	3.0	2.0	0.0	0.0	3.0
0.0	400.0	97.044556	100.0	0	0.0	0.0	-0.027	1.0	97.37015	3.572	1	3.0	2.0	0.0	0.0	3.0
0.0	400.0	97.044556	100.0	0	0.0	0.0	-0.028	1.0	97.02694	3.572	1	3.0	2.0	0.0	0.0	3.0
0.0	400.0	97.044556	100.0	0	0.0	0.0	-0.029	1.0	97.02694	3.319	1	3.0	2.0	0.0	0.0	3.0
0.0	400.0	97.044556	100.0	0	0.0	0.0	-0.03	1.0	96.948296	3.319	1	3.0	2.0	0.0	0.0	3.0
0.0	400.0	97.044556	100.0	0	0.0	0.0	-0.03	1.0	96.86064	2.866	1	3.0	2.0	0.0	0.0	3.0
0.0	400.0	97.044556	100.0	0	0.0	0.0	-0.03	1.0	96.86064	2.664	1	3.0	2.0	0.0	0.0	3.0
0.0	400.0	97.044556	100.0	0	0.0	0.0	-0.031	1.0	95.86988	2.664	1	3.0	2.0	0.0	0.0	3.0
0.0	400.0	97.044556	100.0	0	0.0	0.0	-0.031	1.0	95.081085	2.3	1	3.0	2.0	0.0	0.0	3.0
0.0	400.0	97.044556	100.0	0	0.0	0.0	-0.031	1.0	95.081085	2.137	1	3.0	2.0	0.0	0.0	3.0
0.0	400.0	97.044556	100.0	0	0.0	0.0	-0.031	1.0	94.979416	2.137	1	3.0	2.0	0.0	0.0	3.0
0.0	400.0	97.044556	100.0	0	0.0	0.0	-0.031	1.0	95.19504	1.845	1	3.0	2.0	0.0	0.0	3.0
0.0	400.0	97.044556	100.0	0	0.0	0.0	-0.031	1.0	95.54513	1.845	1	3.0	2.0	0.0	0.0	3.0
0.0	400.0	97.044556	100.0	0	0.0	0.0	-0.03	1.0	95.887344	1.716	1	3.0	2.0	1.0	0.0	3.0
0.0	400.0	97.044556	100.0	0	0.0	0.0	-0.03	1.0	95.887344	1.481	1	3.0	2.0	1.0	0.0	3.0
0.0	400.0	97.044556	100.0	0	0.0	0.0	-0.03	1.0	94.77873	1.481	1	3.0	2.0	3.0	0.0	3.0
-6876.169	495.08414	97.044556	100.0	0	0.0	0.0	-0.03	1.0	95.71671	1.376	1	3.0	2.0	3.0	0.0	3.0
-6876.169	495.08414	97.044556	100.0	0	0.0	0.0	-0.029	1.0	95.71671	1.376	1	3.0	2.0	3.0	0.0	3.0
-6876.169	495.08414	97.044556	100.0	0	0.0	0.0	-0.029	1.0	95.45041	1.188	1	3.0	2.0	3.0	0.0	3.0
-6876.169	495.08414	97.044556	100.0	0	0.0	0.0	-0.029	1.0	95.45041	0.539	1	3.0	2.0	3.0	0.0	3.0
-6876.169	495.08414	97.044556	100.0	0	0.0	0.0	-0.029	1.0	95.70329	0.539	1	3.0	2.0	3.0	0.0	3.0
-6876.169	495.08414	97.044556	100.0	0	0.0	0.0	-0.029	1.0	96.240616	0.014	1	3.0	2.0	3.0	0.0	3.0
-6876.169	495.08414	97.044556	100.0	0	0.0	0.0	-0.029	1.0	96.240616	-0.471	1	3.0	2.0	3.0	0.0	3.0
-6876.169	495.08414	97.044556	100.0	0	0.0	0.0	-0.029	1.0	96.65309	-0.471	1	3.0	2.0	3.0	0.0	3.0
-6876.169	495.08414	97.044556	100.0	0	0.0	0.0	-0.029	1.0	96.6136	-1.346	1	3.0	2.0	3.0	0.0	3.0
-6876.169	495.08414	97.044556	100.0	0	0.0	0.0	-0.03	1.0	96.6136	-2.101	1	3.0	2.0	3.0	0.0	3.0
-6876.169	495.08414	97.044556	100.0	0	0.0	0.0	-0.03	1.0	97.10898	-2.101	1	3.0	2.0	3.0	0.0	3.0
-6876.169	495.08414	97.044556	100.0	0	0.0	0.0	-0.031	1.0	97.10898	-2.439	1	3.0	2.0	3.0	0.0	3.0
-6876.169	495.08414	97.044556	100.0	0	0.0	0.0	-0.031	1.0	96.66205	-2.439	1	3.0	2.0	3.0	0.0	3.0
-6876.169	495.08414	97.044556	100.0	0	0.0	0.0	-0.032	1.0	96.087234	-3.046	1	3.0	2.0	3.0	0.0	3.0
-6876.169	495.08414	97.044556	100.0	0	0.0	0.0	-0.033	1.0	96.087234	-3.317	1	3.0	2.0	3.0	0.0	3.0
-6876.169	495.08414	97.044556	100.0	0	0.0	0.0	-0.033	1.0	96.19328	-3.317	1	3.0	2.0	3.0	0.0	3.0
-6876.169	495.08414	97.044556	100.0	0	0.0	0.0	-0.034	1.0	95.952255	-3.804	1	3.0	2.0	3.0	0.0	3.0
-6876.169	495.08414	97.044556	100.0	0	0.0	0.0	-0.035	1.0	95.952255	-3.804	1	3.0	2.0	3.0	0.0	3.0
-6876.169	495.08414	97.044556	100.0	0	0.0	0.0	-0.035	1.0	96.84135	-4.021	1	3.0	2.0	3.0	0.0	3.0
-6876.169	495.08414	97.044556	100.0	0	0.0	0.0	-0.036	1.0	96.84135	-4.412	1	3.0	2.0	3.0	0.0	3.0
-6876.169	495.08414	97.044556	100.0	0	0.0	0.0	-0.037	1.0	97.43353	-4.412	1	3.0	2.0	3.0	0.0	3.0
-6876.169	495.08414	97.044556	100.0	0	0.0	0.0	-0.037	1.0	96.89414	-4.749	1	3.0	2.0	3.0	0.0	3.0
-6876.169	495.08414	97.044556	100.0	0	0.0	0.0	-0.038	1.0	96.89414	-4.9	1	3.0	2.0	3.0	0.0	3.0
-6876.169	495.08414	97.044556	100.0	0	0.0	0.0	-0.038	1.0	97.21557	-4.9	1	3.0	2.0	3.0	0.0	3.0
-6876.169	495.08414	97.044556	100.0	0	0.0	0.0	-0.038	1.0	97.00225	-5.171	1	3.0	2.0	3.0	0.0	3.0
-6876.169	495.08414	97.044556	100.0	0	0.0	0.0	-0.038	1.0	97.00225	-5.171	1	3.0	2.0	3.0	0.0	3.0
-6876.169	495.08414	97.044556	100.0	0	0.0	0.0	-0.038	1.0	94.88269	-5.292	1	3.0	2.0	3.0	0.0	3.0
-6876.169	495.08414	97.044556	100.0	0	0.0	0.0	-0.037	1.0	97.71236	-5.292	1	3.0	2.0	3.0	0.0	3.0
-6876.169	495.08414	97.044556	100.0	0	0.0	0.0	-0.036	1.0	97.35339	-5.509	1	3.0	2.0	3.0	0.0	3.0
-6876.169	495.08414	97.044556	100.0	0	0.0	0.0	-0.035	1.0	98.35745	-5.606	1	3.0	2.0	3.0	0.0	3.0
-6876.169	495.08414	97.044556	100.0	0	0.0	0.0	-0.034	1.0	98.35745	-5.698	1	3.0	2.0	3.0	0.0	3.0
-6876.169	495.08414	97.044556	100.0	0	0.0	0.0	-0.033	1.0	98.472664	-5.698	1	3.0	2.0	3.0	0.0	3.0
-6876.169	495.08414	97.044556	100.0	0	0.0	0.0	-0.031	1.0	98.3562	-5.859	1	3.0	2.0	3.0	0.0	3.0
-6876.169	495.08414	97.044556	100.0	0	0.0	0.0	-0.029	1.0	98.3562	-5.999	1	3.0	2.0	3.0	0.0	3.0
-6876.169	495.08414	97.044556	100.0	0	0.0	0.0	-0.027	1.0	98.12471	-5.999	1	3.0	2.0	3.0	0.0	3.0
-6876.169	495.08414	97.044556	100.0	0	0.0	0.0	-0.025	1.0	98.12471	-6.119	1	3.0	2.0	3.0	0.0	3.0
-6876.169	495.08414	97.044556	100.0	0	0.0	0.0	-0.022	1.0	98.14922	-6.119	1	3.0	2.0	3.0	0.0	3.0
-6876.169	495.08414	97.044556	100.0	0	0.0	0.0	-0.02	1.0	97.95775	-6.173	1	3.0	2.0	3.0	0.0	3.0
-6876.169	495.08414	97.044556	100.0	0	0.0	0.0	-0.017	1.0	97.95775	-6.271	1	3.0	2.0	3.0	0.0	3.0
-6876.169	495.08414	97.044556	100.0	0	0.0	0.0	-0.014	1.0	99.029236	-6.271	1	3.0	2.0	3.0	0.0	3.0
-6876.169	495.08414	97.044556	100.0	0	0.0	0.0	-0.01	1.0	98.66593	-6.314	1	3.0	2.0	3.0	0.0	3.0
-6876.169	495.08414	97.044556	100.0	0	0.0	0.0	-0.006	1.0	98.66593	-6.314	1	3.0	2.0	3.0	0.0	3.0
-6876.169	495.08414	97.044556	100.0	0	0.0	0.0	-0.002	1.0	98.686104	-6.392	1	3.0	2.0	5.0	0.0	3.0
-6876.169	495.08414	97.044556	100.0	0	0.0	0.0	0.001	1.0	98.686104	-6.427	1	3.0	2.0	5.0	0.0	3.0
-6876.169	495.08414	97.044556	100.0	0	0.0	0.0	0.005	1.0	97.86626	-6.427	1	3.0	2.0	5.0	0.0	3.0
-6876.169	495.08414	97.044556	100.0	0	0.0	0.0	0.009	1.0	97.8293	-6.489	1	3.0	2.0	5.0	0.0	3.0
-6876.169	495.08414	97.044556	100.0	0	0.0	0.0	0.013	1.0	97.8293	-6.543	1	3.0	2.0	5.0	0.0	3.0
-6876.169	495.08414	97.044556	100.0	0	0.0	0.0	0.018	1.0	97.16172	-6.543	1	3.0	2.0	5.0	0.0	3.0
-6876.169	495.08414	97.044556	100.0	0	0.0	0.0	0.023	1.0	97.16327	-6.567	1	3.0	2.0	5.0	0.0	3.0
-6876.169	495.08414	97.044556	100.0	0	0.0	0.0	0.028	1.0	97.16327	-6.567	1	3.0	2.0	5.0	0.0	3.0
-6876.169	495.08414	97.044556	100.0	0	0.0	0.0	0.032	1.0	97.27172	-6.61	1	3.0	2.0	5.0	0.0	3.0
-6876.169	495.08414	97.044556	100.0	0	0.0	0.0	0.037	1.0	97.27172	-6.63	1	3.0	2.0	5.0	0.0	3.0
-6876.169	495.08414	97.044556	100.0	0	0.0	0.0	0.042	1.0	96.67031	-6.63	1	3.0	2.0	5.0	0.0	3.0
-6876.169	495.08414	97.044556	100.0	0	0.0	0.0	0.046	1.0	97.14692	-6.665	1	3.0	2.0	5.0	0.0	3.0
-6876.169	495.08414	97.044556	100.0	0	0.0	0.0	0.051	1.0	97.14692	-6.68	1	3.0	2.0	5.0	0.0	3.0
-6876.169	495.08414	97.044556	100.0	0	0.0	0.0	0.056	1.0	96.805695	-6.68	1	3.0	2.0	5.0	0.0	3.0
-6876.169	495.08414	97.044556	100.0	0	0.0	0.0	0.06	1.0	96.342545	-6.708	1	3.0	2.0	5.0	0.0	3.0
-6876.169	495.08414	97.044556	100.0	0	0.0	0.0	0.065	1.0	96.342545	-6.708	1	3.0	2.0	5.0	0.0	3.0
-6876.169	495.08414	97.044556	100.0	0	0.0	0.0	0.069	1.0	97.08481	-6.72	1	3.0	2.0	5.0	0.0	3.0
-6876.169	495.08414	97.044556	100.0	0	0.0	0.0	0.073	1.0	97.08481	-6.744	1	3.0	2.0	5.0	0.0	3.0
-6876.169	495.08414	97.044556	100.0	0	0.0	0.0	0.078	1.0	97.160614	-6.744	1	3.0	2.0	5.0	0.0	3.0
-6876.169	495.08414	97.044556	100.0	0	0.0	0.0	0.082	1.0	96.51216	-6.753	1	3.0	2.0	5.0	0.0	3.0
-6876.169	495.08414	97.044556	100.0	0	0.0	0.0	0.086	1.0	96.51216	-6.771	1	3.0	2.0	5.0	0.0	3.0
-6876.169	495.08414	97.044556	100.0	0	0.0	0.0	0.091	1.0	97.28729	-6.771	1	3.0	2.0	5.0	0.0	3.0
-6876.169	495.08414	97.044556	100.0	0	0.0	0.0	0.095	1.0	97.603546	-6.779	1	3.0	2.0	5.0	0.0	3.0
-6876.169	495.08414	97.044556	100.0	0	0.0	0.0	0.098	1.0	97.603546	-6.779	1	3.0	2.0	5.0	0.0	3.0
-6876.169	495.08414	97.044556	100.0	0	0.0	0.0	0.102	1.0	97.245735	-6.793	1	3.0	2.0	5.0	0.0	3.0
-6876.169	495.08414	97.044556	100.0	0	0.0	0.0	0.106	1.0	97.245735	-6.805	1	3.0	2.0	5.0	0.0	3.0
-6876.169	495.08414	97.044556	100.0	0	0.0	0.0	0.109	1.0	96.88337	-6.805	1	3.0	2.0	5.0	0.0	3.0
-6876.169	495.08414	97.044556	100.0	0	0.0	0.0	0.113	1.0	97.13222	-6.811	1	3.0	2.0	5.0	0.0	3.0
-6876.169	495.08414	97.044556	100.0	0	0.0	0.0	0.117	1.0	97.13222	-6.822	1	3.0	2.0	5.0	0.0	3.0
-6876.169	495.08414	97.044556	100.0	0	0.0	0.0	0.12	1.0	97.55533	-6.822	1	3.0	2.0	5.0	0.0	3.0
-6876.169	495.08414	97.044556	100.0	0	0.0	0.0	0.123	1.0	97.55533	-6.825	1	3.0	2.0	5.0	0.0	3.0
-6876.169	495.08414	97.044556	100.0	0	0.0	0.0	0.127	1.0	97.16475	-6.825	1	3.0	2.0	5.0	0.0	3.0
-6876.169	495.08414	97.044556	100.0	0	0.0	0.0	0.13	1.0	97.43274	-6.833	1	3.0	2.0	5.0	0.0	3.0
-6876.169	495.08414	97.044556	100.0	0	0.0	0.0	0.133	1.0	97.43274	-6.837	1	3.0	2.0	5.0	0.0	3.0
-6876.169	495.08414	97.044556	100.0	0	0.0	0.0	0.136	1.0	96.62847	-6.837	1	3.0	2.0	5.0	0.0	3.0
-6876.169	495.08414	97.044556	100.0	0	0.0	0.0	0.139	1.0	96.72122	-6.844	1	3.0	2.0	5.0	0.0	3.0
-6876.169	495.08414	97.044556	100.0	0	0.0	0.0	0.142	1.0	96.72122	-6.849	1	3.0	2.0	5.0	0.0	3.0
-6876.169	495.08414	97.044556	100.0	0	0.0	0.0	0.144	1.0	96.74933	-6.849	1	3.0	2.0	5.0	0.0	3.0
-6876.169	495.08414	97.044556	100.0	0	0.0	0.0	0.146	1.0	96.74933	-6.852	1	3.0	2.0	5.0	0.0	3.0
-6876.169	495.08414	97.044556	100.0	0	0.0	0.0	0.148	1.0	96.55602	-6.852	1	3.0	2.0	5.0	0.0	3.0
-6876.169	495.08414	97.044556	100.0	0	0.0	0.0	0.151	1.0	96.306526	-6.856	1	3.0	2.0	5.0	0.0	3.0
-6876.169	495.08414	97.044556	100.0	0	0.0	0.0	0.153	1.0	96.306526	-6.858	1	3.0	2.0	5.0	0.0	3.0
-6876.169	495.08414	97.044556	100.0	0	0.0	0.0	0.154	1.0	96.52551	-6.858	1	3.0	2.0	6.0	0.0	3.0
0.0	495.08414	97.044556	100.0	0	0.0	0.0	0.156	1.0	96.55086	-6.863	1	4.0	2.0	0.0	0.0	3.0
0.0	495.08414	97.044556	100.0	0	0.0	0.0	0.157	1.0	96.55086	-6.863	1	4.0	2.0	0.0	0.0	3.0
0.0	495.08414	97.044556	100.0	0	0.0	0.0	0.158	1.0	96.87074	-6.863	1	4.0	2.0	0.0	0.0	3.0
0.0	495.08414	97.044556	100.0	0	0.0	0.0	0.159	1.0	96.87074	-6.866	1	4.0	2.0	0.0	0.0	3.0
0.0	495.08414	97.044556	100.0	0	0.0	0.0	0.16	1.0	96.59169	-6.866	1	4.0	2.0	0.0	0.0	3.0
0.0	495.08414	97.044556	100.0	0	0.0	0.0	0.161	1.0	95.817535	-6.381	1	4.0	2.0	0.0	0.0	3.0
0.0	495.08414	97.044556	100.0	0	0.0	0.0	0.162	1.0	95.817535	-5.51	1	4.0	2.0	0.0	0.0	3.0
0.0	495.08414	97.044556	100.0	0	0.0	0.0	0.163	1.0	95.91062	-5.51	1	4.0	2.0	0.0	0.0	3.0
0.0	495.08414	97.044556	100.0	0	0.0	0.0	0.163	1.0	96.699265	-5.12	1	4.0	2.0	0.0	0.0	3.0
0.0	495.08414	97.044556	100.0	0	0.0	0.0	0.164	1.0	96.699265	-4.422	1	4.0	2.0	0.0	0.0	3.0
0.0	495.08414	97.044556	100.0	0	0.0	0.0	0.164	1.0	95.901344	-4.422	1	4.0	2.0	0.0	0.0	3.0
0.0	495.08414	97.044556	100.0	0	0.0	0.0	0.164	1.0	95.901344	-4.109	1	4.0	2.0	0.0	0.0	3.0
0.0	495.08414	97.044556	100.0	0	0.0	0.0	0.164	1.0	96.06819	-4.109	1	4.0	2.0	0.0	0.0	3.0
0.0	495.08414	97.044556	100.0	0	0.0	0.0	0.164	1.0	95.58103	-3.549	1	4.0	2.0	0.0	0.0	3.0
0.0	495.08414	97.044556	100.0	0	0.0	0.0	0.164	1.0	95.58103	-3.297	1	4.0	2.0	0.0	0.0	3.0
0.0	495.08414	97.044556	100.0	0	0.0	0.0	0.165	1.0	95.24634	-3.297	1	4.0	2.0	0.0	0.0	3.0
0.0	495.08414	97.044556	100.0	0	0.0	0.0	0.165	1.0	96.55076	-2.847	1	4.0	2.0	0.0	0.0	3.0
0.0	495.08414	97.044556	100.0	0	0.0	0.0	0.165	1.0	96.55076	-2.646	1	4.0	2.0	0.0	0.0	3.0
0.0	495.08414	97.044556	100.0	0	0.0	0.0	0.165	1.0	97.76629	-2.646	1	4.0	2.0	0.0	0.0	3.0
0.0	495.08414	97.044556	100.0	0	0.0	0.0	0.165	1.0	97.76629	-2.285	1	4.0	2.0	0.0	0.0	3.0
0.0	495.08414	97.044556	100.0	0	0.0	0.0	0.166	1.0	97.045135	-2.285	1	4.0	2.0	0.0	0.0	3.0
0.0	495.08414	97.044556	100.0	0	0.0	0.0	0.166	1.0	97.17766	-1.973	1	4.0	2.0	0.0	0.0	3.0
0.0	495.08414	97.044556	100.0	0	0.0	0.0	0.166	1.0	97.17766	-1.834	1	4.0	2.0	0.0	0.0	3.0
0.0	495.08414	97.044556	100.0	0	0.0	0.0	0.166	1.0	97.4418	-1.834	1	4.0	2.0	0.0	0.0	3.0
0.0	495.08414	97.044556	100.0	0	0.0	0.0	0.166	1.0	96.9889	-1.583	1	4.0	2.0	0.0	0.0	3.0
0.0	495.08414	97.044556	100.0	0	0.0	0.0	0.166	1.0	96.9889	-1.471	1	4.0	2.0	0.0	0.0	3.0
0.0	495.08414	97.044556	100.0	0	0.0	0.0	0.166	1.0	96.59728	-1.471	1	4.0	2.0	0.0	0.0	3.0
0.0	495.08414	97.044556	100.0	0	0.0	0.0	0.166	1.0	96.223915	-1.27	1	4.0	2.0	0.0	0.0	3.0
0.0	495.08414	97.044556	100.0	0	0.0	0.0	0.166	1.0	96.47005	-1.27	1	4.0	2.0	0.0	0.0	3.0
0.0	495.08414	97.044556	100.0	0	0.0	0.0	0.166	1.0	96.070366	-1.18	1	4.0	2.0	0.0	0.0	3.0
0.0	495.08414	97.044556	100.0	0	0.0	0.0	0.166	1.0	95.54443	-1.019	1	4.0	2.0	0.0	0.0	3.0
0.0	495.08414	97.044556	100.0	0	0.0	0.0	0.165	1.0	94.95354	-1.019	1	4.0	2.0	8.0	0.0	3.0
0.0	495.08414	97.044556	100.0	0	0.0	0.0	0.165	1.0	94.91025	-0.947	1	4.0	2.0	9.0	0.0	3.0
0.0	495.08414	97.044556	100.0	0	0.0	0.0	0.164	1.0	95.22566	-0.818	1	4.0	2.0	9.0	0.0	3.0
4166.667	300.0	97.044556	100.0	0	0.0	0.0	0.164	1.0	94.722946	-0.818	1	4.0	2.0	10.0	0.0	3.0
4166.667	300.0	97.044556	100.0	0	0.0	0.0	0.163	1.0	94.722946	-0.76	1	4.0	2.0	10.0	0.0	3.0
4166.667	300.0	97.044556	100.0	0	0.0	0.0	0.162	1.0	94.352356	-0.76	1	4.0	2.0	10.0	0.0	3.0
4166.667	300.0	97.044556	100.0	0	0.0	0.0	0.161	1.0	95.202286	-0.656	1	4.0	2.0	10.0	0.0	3.0
4166.667	300.0	97.044556	100.0	0	0.0	0.0	0.16	1.0	95.202286	-0.314	1	4.0	2.0	10.0	0.0	3.0
4166.667	300.0	97.044556	100.0	0	0.0	0.0	0.159	1.0	94.88757	-0.314	1	4.0	2.0	10.0	0.0	3.0
4166.667	300.0	97.044556	100.0	0	0.0	0.0	0.158	1.0	95.748405	0.296	1	4.0	2.0	10.0	0.0	3.0
4166.667	300.0	97.044556	100.0	0	0.0	0.0	0.157	1.0	95.748405	0.569	1	4.0	2.0	10.0	0.0	3.0
4166.667	300.0	97.044556	100.0	0	0.0	0.0	0.156	1.0	96.233345	0.569	1	4.0	2.0	10.0	0.0	3.0
4166.667	300.0	97.044556	100.0	0	0.0	0.0	0.154	1.0	96.233345	1.06	1	4.0	2.0	10.0	0.0	3.0
4166.667	300.0	97.044556	100.0	0	0.0	0.0	0.153	1.0	96.22396	1.06	1	4.0	2.0	10.0	0.0	3.0
4166.667	300.0	97.044556	100.0	0	0.0	0.0	0.151	1.0	96.1468	1.484	1	4.0	2.0	12.0	0.0	3.0
4166.667	300.0	97.044556	100.0	0	0.0	0.0	0.15	1.0	96.1468	1.674	1	4.0	2.0	12.0	0.0	3.0
4166.667	300.0	97.044556	100.0	0	0.0	0.0	0.148	1.0	96.32905	1.674	1	4.0	2.0	12.0	0.0	3.0
4166.667	300.0	97.044556	100.0	0	0.0	0.0	0.146	1.0	95.52849	2.015	1	4.0	2.0	12.0	0.0	3.0
4166.667	300.0	97.044556	100.0	0	0.0	0.0	0.144	1.0	95.52849	2.168	1	4.0	2.0	12.0	0.0	3.0
4166.667	300.0	97.044556	100.0	0	0.0	0.0	0.142	1.0	94.810875	2.168	1	4.0	2.0	12.0	0.0	3.0
4166.667	300.0	97.044556	100.0	0	0.0	0.0	0.139	1.0	94.810875	2.44	1	4.0	2.0	12.0	0.0	3.0
4166.667	300.0	97.044556	100.0	0	0.0	0.0	0.137	1.0	94.56615	2.44	1	4.0	2.0	12.0	0.0	3.0
4166.667	300.0	97.044556	100.0	0	0.0	0.0	0.135	1.0	95.32467	2.564	1	4.0	2.0	12.0	0.0	3.0
4166.667	300.0	97.044556	100.0	0	0.0	0.0	0.132	1.0	95.32467	2.783	1	4.0	2.0	12.0	0.0	3.0
4166.667	300.0	97.044556	100.0	0	0.0	0.0	0.13	1.0	95.52402	2.783	1	4.0	2.0	12.0	0.0	3.0
4166.667	300.0	97.044556	100.0	0	0.0	0.0	0.127	1.0	95.989075	2.881	1	4.0	2.0	12.0	0.0	3.0
4166.667	300.0	97.044556	100.0	0	0.0	0.0	0.125	1.0	95.989075	3.057	1	4.0	2.0	12.0	0.0	3.0
4166.667	300.0	97.044556	100.0	0	0.0	0.0	0.122	1.0	95.84741	3.057	1	4.0	2.0	12.0	0.0	3.0
4166.667	300.0	97.044556	100.0	0	0.0	0.0	0.119	1.0	95.84741	3.136	1	4.0	2.0	12.0	0.0	3.0
4166.667	300.0	97.044556	100.0	0	0.0	0.0	0.116	1.0	95.81468	3.136	1	4.0	2.0	12.0	0.0	3.0
4166.667	300.0	97.044556	100.0	0	0.0	0.0	0.113	1.0	96.83583	3.277	1	4.0	2.0	12.0	0.0	3.0
4166.667	300.0	97.044556	100.0	0	0.0	0.0	0.11	1.0	96.83583	3.339	1	4.0	2.0	12.0	0.0	3.0
4166.667	300.0	97.044556	100.0	0	0.0	0.0	0.107	1.0	95.90302	3.339	1	4.0	2.0	12.0	0.0	3.0
4166.667	300.0	97.044556	100.0	1	0.0	0.0	0.104	1.0	95.656654	3.454	1	4.0	2.0	12.0	0.0	3.0
4166.667	300.0	97.044556	100.0	1	0.0	0.0	0.101	1.0	95.656654	3.503	1	4.0	2.0	12.0	0.0	3.0
4166.667	300.0	97.044556	100.0	1	0.0	0.0	0.098	1.0	95.9375	3.503	1	4.0	2.0	12.0	0.0	3.0
4166.667	300.0	97.044556	100.0	1	0.0	0.0	0.095	1.0	95.9375	3.594	1	4.0	2.0	12.0	0.0	3.0
4166.667	300.0	97.044556	100.0	1	0.0	0.0	0.092	1.0	96.13014	3.594	1	4.0	2.0	12.0	0.0	3.0
4166.667	300.0	97.044556	100.0	1	0.0	0.0	0.089	1.0	96.0762	3.635	1	4.0	2.0	12.0	0.0	3.0
4166.667	300.0	97.044556	100.0	1	0.0	0.0	0.085	1.0	96.0762	3.709	1	4.0	2.0	12.0	0.0	3.0
4166.667	300.0	97.044556	100.0	1	0.0	0.0	0.082	1.0	96.464386	3.709	1	4.0	2.0	12.0	0.0	3.0
4166.667	300.0	97.044556	100.0	1	0.0	0.0	0.078	1.0	97.833084	3.741	1	4.0	2.0	12.0	0.0	3.0
4166.667	300.0	97.044556	100.0	1	0.0	0.0	0.075	1.0	97.833084	3.799	1	4.0	2.0	12.0	0.0	3.0
4166.667	300.0	97.044556	100.0	1	0.0	0.0	0.071	1.0	98.308334	3.799	1	4.0	2.0	12.0	0.0	3.0
4166.667	300.0	97.044556	100.0	1	0.0	0.0	0.068	1.0	98.308334	3.85	1	4.0	2.0	12.0	0.0	3.0
4166.667	300.0	97.044556	100.0	1	0.0	0.0	0.065	1.0	98.56348	3.85	1	4.0	2.0	12.0	0.0	3.0
4166.667	300.0	97.044556	100.0	1	0.0	0.0	0.061	1.0	98.590744	3.873	1	4.0	2.0	12.0	0.0	3.0
4166.667	300.0	97.044556	100.0	1	0.0	0.0	0.058	1.0	98.590744	3.913	1	4.0	2.0	12.0	0.0	3.0
4166.667	300.0	97.044556	100.0	1	0.0	0.0	0.055	1.0	98.54729	3.913	1	4.0	2.0	12.0	0.0	3.0
4166.667	300.0	97.044556	100.0	1	0.0	0.0	0.051	1.0	98.908455	3.948	1	4.0	2.0	12.0	0.0	3.0
4166.667	300.0	97.044556	100.0	1	0.0	0.0	0.048	1.0	98.908455	3.965	1	4.0	2.0	12.0	0.0	3.0
4166.667	300.0	97.044556	100.0	1	0.0	0.0	0.044	1.0	99.54085	3.965	1	4.0	2.0	12.0	0.0	3.0
4166.667	300.0	97.044556	100.0	1	0.0	0.0	0.041	1.0	99.54085	3.992	1	4.0	2.0	12.0	0.0	3.0
4166.667	300.0	97.044556	100.0	1	0.0	0.0	0.038	1.0	98.232704	3.992	1	4.0	2.0	12.0	0.0	3.0
4166.667	300.0	97.044556	100.0	1	0.0	0.0	0.035	1.0	98.33134	4.017	1	4.0	2.0	12.0	0.0	3.0
4166.667	300.0	97.044556	100.0	1	0.0	0.0	0.031	1.0	98.33134	4.028	1	4.0	2.0	12.0	0.0	3.0
4166.667	300.0	97.044556	100.0	1	0.0	0.0	0.028	1.0	98.44263	4.028	1	4.0	2.0	12.0	0.0	3.0
4166.667	300.0	97.044556	100.0	1	0.0	0.0	0.025	1.0	97.92763	4.047	1	4.0	2.0	12.0	0.0	3.0
4166.667	300.0	97.044556	100.0	1	0.0	0.0	0.021	1.0	97.92763	4.056	1	4.0	2.0	12.0	0.0	3.0
4166.667	300.0	97.044556	100.0	1	0.0	0.0	0.018	1.0	97.94907	4.056	1	4.0	2.0	12.0	0.0	3.0
4166.667	300.0	97.044556	100.0	1	0.0	0.0	0.015	1.0	97.94907	4.071	1	4.0	2.0	12.0	0.0	3.0
4166.667	300.0	97.044556	100.0	1	0.0	0.0	0.011	1.0	96.891716	4.071	1	4.0	2.0	12.0	0.0	3.0
4166.667	300.0	97.044556	100.0	1	0.0	0.0	0.008	1.0	96.93482	4.078	1	4.0	2.0	12.0	0.0	3.0
4166.667	300.0	97.044556	100.0	1	0.0	0.0	0.005	1.0	96.93482	4.091	1	4.0	2.0	12.0	0.0	3.0
4166.667	300.0	97.044556	100.0	1	0.0	0.0	0.002	1.0	97.38265	4.091	1	4.0	2.0	12.0	0.0	3.0
4166.667	300.0	97.044556	100.0	1	0.0	0.0	-0.001	1.0	96.87544	4.096	1	4.0	2.0	12.0	0.0	3.0
4166.667	300.0	97.044556	100.0	1	0.0	0.0	-0.004	1.0	96.87544	4.107	1	4.0	2.0	12.0	0.0	3.0
4166.667	300.0	97.044556	100.0	1	0.0	0.0	-0.007	1.0	97.36535	4.107	1	4.0	2.0	12.0	0.0	3.0
4166.667	300.0	97.044556	100.0	1	0.0	0.0	-0.01	1.0	97.36535	4.111	1	4.0	2.0	12.0	0.0	3.0
4166.667	300.0	97.044556	100.0	1	0.0	0.0	-0.013	1.0	97.198586	4.111	1	4.0	2.0	13.0	0.0	3.0
0.0	300.0	97.044556	100.0	0	0.0	0.0	-0.016	1.0	97.90164	4.12	1	4.0	3.0	0.0	0.0	3.0
0.0	300.0	97.044556	100.0	0	0.0	0.0	-0.018	1.0	97.90164	4.124	1	4.0	3.0	0.0	0.0	3.0
0.0	300.0	97.044556	100.0	0	0.0	0.0	-0.021	1.0	98.919655	4.124	1	4.0	3.0	0.0	0.0	3.0
0.0	300.0	97.044556	100.0	0	0.0	0.0	-0.023	1.0	98.01752	4.129	1	4.0	3.0	0.0	0.0	3.0
0.0	300.0	97.044556	100.0	0	0.0	0.0	-0.025	1.0	98.01752	3.566	1	4.0	3.0	0.0	0.0	3.0
0.0	300.0	97.044556	100.0	0	0.0	0.0	-0.028	1.0	97.40157	3.566	1	4.0	3.0	0.0	0.0	3.0
0.0	300.0	97.044556	100.0	0	0.0	0.0	-0.029	1.0	97.40157	3.315	1	4.0	3.0	0.0	0.0	3.0
0.0	300.0	97.044556	100.0	0	0.0	0.0	-0.031	1.0	97.05489	3.315	1	4.0	3.0	0.0	0.0	3.0
0.0	300.0	97.044556	100.0	0	0.0	0.0	-0.032	1.0	97.52492	2.862	1	4.0	3.0	0.0	0.0	3.0
0.0	300.0	97.044556	100.0	0	0.0	0.0	-0.034	1.0	97.52492	2.659	1	4.0	3.0	0.0	0.0	3.0
0.0	300.0	97.044556	100.0	0	0.0	0.0	-0.035	1.0	97.11156	2.659	1	4.0	3.0	0.0	0.0	3.0
0.0	300.0	97.044556	100.0	0	0.0	0.0	-0.035	1.0	97.48036	2.296	1	4.0	3.0	0.0	0.0	3.0
0.0	300.0	97.044556	100.0	0	0.0	0.0	-0.036	1.0	97.48036	2.296	1	4.0	3.0	0.0	0.0	3.0
0.0	300.0	97.044556	100.0	0	0.0	0.0	-0.036	1.0	97.99506	2.134	1	4.0	3.0	0.0	0.0	3.0
0.0	300.0	97.044556	100.0	0	0.0	0.0	-0.036	1.0	97.99506	1.842	1	4.0	3.0	0.0	0.0	3.0
0.0	300.0	97.044556	100.0	0	0.0	0.0	-0.036	1.0	97.53853	1.842	1	4.0	3.0	0.0	0.0	3.0
0.0	300.0	97.044556	100.0	0	0.0	0.0	-0.036	1.0	96.72454	1.712	1	4.0	3.0	0.0	0.0	3.0
0.0	300.0	97.044556	100.0	0	0.0	0.0	-0.036	1.0	96.72454	1.479	1	4.0	3.0	0.0	0.0	3.0
0.0	300.0	97.044556	100.0	0	0.0	0.0	-0.036	1.0	97.04569	1.479	1	4.0	3.0	0.0	0.0	3.0
0.0	300.0	97.044556	100.0	0	0.0	0.0	-0.036	1.0	96.09744	1.374	1	4.0	3.0	0.0	0.0	3.0
0.0	300.0	97.044556	100.0	0	0.0	0.0	-0.036	1.0	96.09744	1.186	1	4.0	3.0	0.0	0.0	3.0
0.0	300.0	97.044556	100.0	0	0.0	0.0	-0.035	1.0	96.225876	1.186	1	4.0	3.0	1.0	0.0	3.0
0.0	300.0	97.044556	100.0	0	0.0	0.0	-0.035	1.0	96.225876	1.102	1	4.0	3.0	1.0	0.0	3.0
0.0	300.0	97.044556	100.0	0	0.0	0.0	-0.035	1.0	97.9764	1.102	0	4.0	3.0	0.0	0.0	3.0
0.0	300.0	97.044556	100.0	0	0.0	0.0	-0.035	1.0	97.7301	0.952	0	4.0	3.0	0.0	0.0	3.0
0.0	300.0	97.044556	100.0	0	0.0	0.0	-0.034	1.0	97.7301	0.822	0	4.0	3.0	0.0	0.0	3.0
0.0	300.0	97.044556	100.0	0	0.0	0.0	-0.034	1.0	98.491165	0.822	0	4.0	3.0	0.0	0.0	3.0
0.0	300.0	97.044556	100.0	0	0.0	0.0	-0.034	1.0	98.16731	0.763	0	4.0	3.0	0.0	0.0	3.0
0.0	300.0	97.044556	100.0	0	0.0	0.0	-0.034	1.0	98.16731	0.763	0	4.0	3.0	0.0	0.0	3.0
0.0	300.0	97.044556	100.0	0	0.0	0.0	-0.033	1.0	97.68428	0.659	0	4.0	3.0	0.0	0.0	3.0
0.0	300.0	97.044556	100.0	0	0.0	0.0	-0.033	1.0	97.68428	0.612	0	4.0	3.0	0.0	0.0	3.0
0.0	300.0	97.044556	100.0	0	0.0	0.0	-0.033	1.0	97.81593	0.612	0	4.0	3.0	0.0	0.0	3.0
0.0	300.0	97.044556	100.0	0	0.0	0.0	-0.033	1.0	97.6142	0.529	0	4.0	3.0	0.0	0.0	3.0
0.0	300.0	97.044556	100.0	0	0.0	0.0	-0.033	1.0	97.6142	0.491	0	4.0	3.0	0.0	0.0	3.0
0.0	300.0	97.044556	100.0	0	0.0	0.0	-0.033	1.0	97.54576	0.491	0	4.0	3.0	0.0	0.0	3.0
0.0	300.0	97.044556	100.0	0	0.0	0.0	-0.033	1.0	97.41328	0.424	0	4.0	3.0	0.0	0.0	3.0
0.0	300.0	97.044556	100.0	0	0.0	0.0	-0.033	1.0	97.41328	0.366	0	4.0	3.0	0.0	0.0	3.0
0.0	300.0	97.044556	100.0	0	0.0	0.0	-0.033	1.0	97.66348	0.366	0	4.0	3.0	0.0	0.0	3.0
0.0	300.0	97.044556	100.0	0	0.0	0.0	-0.034	1.0	97.66348	0.34	0	4.0	3.0	0.0	0.0	3.0
0.0	300.0	97.044556	100.0	0	0.0	0.0	-0.034	1.0	98.4192	0.34	0	4.0	3.0	0.0	0.0	3.0
0.0	300.0	97.044556	100.0	0	0.0	0.0	-0.034	1.0	98.26691	0.293	0	4.0	3.0	0.0	0.0	3.0
0.0	300.0	97.044556	100.0	0	0.0	0.0	-0.034	1.0	98.26691	0.273	0	4.0	3.0	0.0	0.0	3.0
0.0	300.0	97.044556	100.0	0	0.0	0.0	-0.034	1.0	97.51335	0.273	0	4.0	3.0	0.0	0.0	3.0
0.0	300.0	97.044556	100.0	0	0.0	0.0	-0.034	1.0	96.728806	0.235	0	4.0	3.0	0.0	0.0	3.0
0.0	300.0	97.044556	100.0	0	0.0	0.0	-0.034	1.0	96.728806	0.218	0	4.0	3.0	0.0	0.0	3.0
0.0	300.0	97.044556	100.0	0	0.0	0.0	-0.033	1.0	97.0869	0.218	0	4.0	3.0	0.0	0.0	3.0
0.0	300.0	97.044556	100.0	0	0.0	0.0	-0.033	1.0	97.0869	0.188	0	4.0	3.0	0.0	0.0	3.0
0.0	300.0	97.044556	100.0	0	0.0	0.0	-0.032	1.0	96.85753	0.188	0	4.0	3.0	0.0	0.0	3.0
0.0	300.0	97.044556	100.0	0	0.0	0.0	-0.031	1.0	96.31874	0.163	0	4.0	3.0	0.0	0.0	3.0
0.0	300.0	97.044556	100.0	0	0.0	0.0	-0.031	1.0	96.31874	0.151	0	4.0	3.0	0.0	0.0	3.0
0.0	300.0	97.044556	100.0	0	0.0	0.0	-0.029	1.0	95.823326	0.151	0	4.0	3.0	0.0	0.0	3.0
0.0	300.0	97.044556	100.0	0	0.0	0.0	-0.028	1.0	95.9281	0.14	0	4.0	3.0	0.0	0.0	3.0
0.0	300.0	97.044556	100.0	0	0.0	0.0	-0.027	1.0	95.9281	0.14	0	4.0	3.0	0.0	0.0	3.0
0.0	300.0	97.044556	100.0	0	0.0	0.0	-0.025	1.0	95.94619	0.121	0	4.0	3.0	0.0	0.0	3.0
0.0	300.0	97.044556	100.0	0	0.0	0.0	-0.023	1.0	95.94619	0.112	0	4.0	3.0	0.0	0.0	3.0
0.0	300.0	97.044556	100.0	0	0.0	0.0	-0.021	1.0	96.28182	0.112	0	4.0	3.0	0.0	0.0	3.0
0.0	300.0	97.044556	100.0	0	0.0	0.0	-0.019	1.0	95.62396	0.097	0	4.0	3.0	0.0	0.0	3.0
0.0	300.0	97.044556	100.0	0	0.0	0.0	-0.016	1.0	95.62396	0.083	0	4.0	3.0	0.0	0.0	3.0
0.0	300.0	97.044556	100.0	0	0.0	0.0	-0.013	1.0	96.99918	0.083	0	4.0	3.0	0.0	0.0	3.0
0.0	300.0	97.044556	100.0	0	0.0	0.0	-0.01	1.0	96.516914	0.077	0	4.0	3.0	0.0	0.0	3.0
0.0	300.0	97.044556	100.0	0	0.0	0.0	-0.006	1.0	96.516914	0.077	0	4.0	3.0	0.0	0.0	3.0
0.0	300.0	97.044556	100.0	0	0.0	0.0	-0.003	1.0	97.02321	0.072	0	4.0	3.0	0.0	0.0	3.0
0.0	300.0	97.044556	100.0	0	0.0	0.0	0.0	1.0	97.02321	0.062	0	4.0	3.0	0.0	0.0	3.0
0.0	300.0	97.044556	100.0	0	0.0	0.0	0.004	1.0	96.928986	0.062	0	4.0	3.0	0.0	0.0	3.0
0.0	300.0	97.044556	100.0	0	0.0	0.0	0.008	1.0	96.432915	0.053	0	4.0	3.0	0.0	0.0	3.0
0.0	300.0	97.044556	100.0	0	0.0	0.0	0.013	1.0	96.432915	0.049	0	4.0	3.0	0.0	0.0	3.0
0.0	300.0	97.044556	100.0	0	0.0	0.0	0.017	1.0	96.32449	0.049	0	4.0	3.0	0.0	0.0	3.0
0.0	300.0	97.044556	100.0	0	0.0	0.0	0.022	1.0	96.44067	0.042	0	4.0	3.0	0.0	0.0	3.0
0.0	300.0	97.044556	100.0	0	0.0	0.0	0.027	1.0	96.44067	0.042	0	4.0	3.0	0.0	0.0	3.0
0.0	300.0	97.044556	100.0	0	0.0	0.0	0.032	1.0	96.220245	0.039	0	4.0	3.0	0.0	0.0	3.0
0.0	300.0	97.044556	100.0	0	0.0	0.0	0.037	1.0	96.220245	0.034	0	4.0	3.0	0.0	0.0	3.0
0.0	300.0	97.044556	100.0	0	0.0	0.0	0.042	1.0	95.84837	0.034	0	4.0	3.0	0.0	0.0	3.0
0.0	300.0	97.044556	100.0	0	0.0	0.0	0.047	1.0	96.35394	0.029	0	4.0	3.0	0.0	0.0	3.0
0.0	300.0	97.044556	100.0	0	0.0	0.0	0.052	1.0	96.35394	0.027	0	4.0	3.0	0.0	0.0	3.0
0.0	300.0	97.044556	100.0	0	0.0	0.0	0.057	1.0	96.64886	0.027	0	4.0	3.0	0.0	0.0	3.0
0.0	300.0	97.044556	100.0	0	0.0	0.0	0.063	1.0	97.80589	0.023	0	4.0	3.0	0.0	0.0	3.0
0.0	300.0	97.044556	100.0	0	0.0	0.0	0.068	1.0	97.80589	0.023	0	4.0	3.0	0.0	0.0	3.0
0.0	300.0	97.044556	100.0	0	0.0	0.0	0.074	1.0	97.10792	0.021	0	4.0	3.0	0.0	0.0	3.0
0.0	300.0	97.044556	100.0	0	0.0	0.0	0.079	1.0	97.0294	0.018	0	4.0	3.0	0.0	0.0	3.0
0.0	300.0	97.044556	100.0	0	0.0	0.0	0.085	1.0	97.582306	0.018	0	4.0	3.0	0.0	0.0	3.0
0.0	300.0	97.044556	100.0	0	0.0	0.0	0.091	1.0	97.4227	0.017	0	4.0	3.0	0.0	0.0	3.0
0.0	300.0	97.044556	100.0	0	0.0	0.0	0.096	1.0	97.4227	0.014	0	4.0	3.0	0.0	0.0	3.0
0.0	300.0	97.044556	100.0	0	0.0	0.0	0.102	1.0	97.33897	0.014	0	4.0	3.0	0.0	0.0	3.0
0.0	300.0	97.044556	100.0	0	0.0	0.0	0.107	1.0	97.66871	0.013	0	4.0	3.0	0.0	0.0	3.0
0.0	300.0	97.044556	100.0	0	0.0	0.0	0.112	1.0	97.66871	0.013	0	4.0	3.0	0.0	0.0	3.0
0.0	300.0	97.044556	100.0	0	0.0	0.0	0.118	1.0	96.48629	0.011	0	4.0	3.0	0.0	0.0	3.0
0.0	300.0	97.044556	100.0	0	0.0	0.0	0.123	1.0	96.48629	0.009	0	4.0	3.0	0.0	0.0	3.0
0.0	300.0	97.044556	100.0	0	0.0	0.0	0.128	1.0	97.49741	0.009	0	4.0	3.0	0.0	0.0	3.0
0.0	300.0	97.044556	100.0	0	0.0	0.0	0.133	1.0	97.548836	0.009	0	4.0	3.0	0.0	0.0	3.0
0.0	300.0	97.044556	100.0	0	0.0	0.0	0.138	1.0	97.548836	0.007	0	4.0	3.0	0.0	0.0	3.0
0.0	300.0	97.044556	100.0	0	0.0	0.0	0.142	1.0	97.99948	0.007	0	4.0	3.0	0.0	0.0	3.0
0.0	300.0	97.044556	100.0	0	0.0	0.0	0.147	1.0	97.4739	0.007	0	4.0	3.0	0.0	0.0	3.0
0.0	300.0	97.044556	100.0	0	0.0	0.0	0.151	1.0	97.550964	0.007	0	4.0	3.0	0.0	0.0	3.0
0.0	300.0	97.044556	100.0	0	0.0	0.0	0.156	1.0	96.918274	0.006	0	4.0	3.0	8.0	0.0	3.0
0.0	300.0	97.044556	100.0	0	0.0	0.0	0.16	1.0	96.918274	0.005	0	4.0	3.0	8.0	0.0	3.0
0.0	300.0	97.044556	100.0	0	0.0	0.0	0.163	1.0	96.70181	0.005	0	4.0	3.0	9.0	0.0	3.0
2777.7778	200.0	97.044556	100.0	0	0.0	0.0	0.167	1.0	97.08762	0.004	0	4.0	3.0	10.0	0.0	3.0
2777.7778	200.0	97.044556	100.0	0	0.0	0.0	0.17	1.0	97.08762	0.004	0	4.0	3.0	10.0	0.0	3.0
2777.7778	200.0	97.044556	100.0	0	0.0	0.0	0.173	1.0	97.48345	0.004	0	4.0	3.0	10.0	0.0	3.0
2777.7778	200.0	97.044556	100.0	0	0.0	0.0	0.175	1.0	97.71154	0.003	0	4.0	3.0	10.0	0.0	3.0
2777.7778	200.0	97.044556	100.0	0	0.0	0.0	0.178	1.0	97.71154	0.003	0	4.0	3.0	10.0	0.0	3.0
2777.7778	200.0	97.044556	100.0	0	0.0	0.0	0.18	1.0	98.32678	0.199	0	4.0	3.0	10.0	0.0	3.0
2777.7778	200.0	97.044556	100.0	0	0.0	0.0	0.182	1.0	98.32678	0.552	0	4.0	3.0	10.0	0.0	3.0
2777.7778	200.0	97.044556	100.0	0	0.0	0.0	0.183	1.0	97.98728	0.552	0	4.0	3.0	10.0	0.0	3.0
2777.7778	200.0	97.044556	100.0	0	0.0	0.0	0.185	1.0	97.90357	0.855	0	4.0	3.0	10.0	0.0	3.0
2777.7778	200.0	97.044556	100.0	0	0.0	0.0	0.186	1.0	97.90357	0.991	0	4.0	3.0	10.0	0.0	3.0
2777.7778	200.0	97.044556	100.0	0	0.0	0.0	0.187	1.0	97.950424	0.991	0	4.0	3.0	10.0	0.0	3.0
2777.7778	200.0	97.044556	100.0	0	0.0	0.0	0.188	1.0	98.94359	1.235	0	4.0	3.0	10.0	0.0	3.0
2777.7778	200.0	97.044556	100.0	0	0.0	0.0	0.188	1.0	98.94359	1.235	0	4.0	3.0	10.0	0.0	3.0
2777.7778	200.0	97.044556	100.0	0	0.0	0.0	0.188	1.0	98.24343	1.344	0	4.0	3.0	10.0	0.0	3.0
2777.7778	200.0	97.044556	100.0	0	0.0	0.0	0.188	1.0	98.24343	1.54	0	4.0	3.0	10.0	0.0	3.0
2777.7778	200.0	97.044556	100.0	0	0.0	0.0	0.188	1.0	97.70007	1.54	0	4.0	3.0	10.0	0.0	3.0
2777.7778	200.0	97.044556	100.0	0	0.0	0.0	0.188	1.0	98.08091	1.709	0	4.0	3.0	10.0	0.0	3.0
2777.7778	200.0	97.044556	100.0	0	0.0	0.0	0.188	1.0	98.08091	1.785	0	4.0	3.0	10.0	0.0	3.0
2777.7778	200.0	97.044556	100.0	0	0.0	0.0	0.187	1.0	97.962234	1.785	0	4.0	3.0	10.0	0.0	3.0
2777.7778	200.0	97.044556	100.0	0	0.0	0.0	0.187	1.0	97.962234	1.92	0	4.0	3.0	10.0	0.0	3.0
2777.7778	200.0	97.044556	100.0	0	0.0	0.0	0.186	1.0	97.73758	1.92	0	4.0	3.0	10.0	0.0	3.0
2777.7778	200.0	97.044556	100.0	0	0.0	0.0	0.185	1.0	97.77908	1.981	0	4.0	3.0	10.0	0.0	3.0
2777.7778	200.0	97.044556	100.0	0	0.0	0.0	0.184	1.0	97.77908	2.091	0	4.0	3.0	10.0	0.0	3.0
2777.7778	200.0	97.044556	100.0	0	0.0	0.0	0.183	1.0	98.74676	2.091	0	4.0	3.0	10.0	0.0	3.0
2777.7778	200.0	97.044556	100.0	0	0.0	0.0	0.182	1.0	97.31101	2.139	0	4.0	3.0	10.0	0.0	3.0
2777.7778	200.0	97.044556	100.0	0	0.0	0.0	0.181	1.0	98.321976	2.226	0	4.0	3.0	10.0	0.0	3.0
2777.7778	200.0	97.044556	100.0	0	0.0	0.0	0.18	1.0	97.98692	2.226	0	4.0	3.0	10.0	0.0	3.0
2777.7778	200.0	97.044556	100.0	0	0.0	0.0	0.179	1.0	97.98692	2.265	0	4.0	3.0	10.0	0.0	3.0
2777.7778	200.0	97.044556	100.0	0	0.0	0.0	0.178	1.0	97.86461	2.265	0	4.0	3.0	10.0	0.0	3.0
2777.7778	200.0	97.044556	100.0	0	0.0	0.0	0.177	1.0	97.548256	2.335	0	4.0	3.0	10.0	0.0	3.0
2777.7778	200.0	97.044556	100.0	0	0.0	0.0	0.176	1.0	97.548256	2.368	0	4.0	3.0	10.0	0.0	3.0
2777.7778	200.0	97.044556	100.0	0	0.0	0.0	0.175	1.0	98.13779	2.368	0	4.0	3.0	10.0	0.0	3.0
2777.7778	200.0	97.044556	100.0	0	0.0	0.0	0.174	1.0	98.12411	2.423	0	4.0	3.0	10.0	0.0	3.0
2777.7778	200.0	97.044556	100.0	0	0.0	0.0	0.173	1.0	98.12411	2.472	0	4.0	3.0	10.0	0.0	3.0
2777.7778	200.0	97.044556	100.0	0	0.0	0.0	0.171	1.0	98.01519	2.472	0	4.0	3.0	10.0	0.0	3.0
2777.7778	200.0	97.044556	100.0	0	0.0	0.0	0.17	1.0	98.01519	2.493	0	4.0	3.0	10.0	0.0	3.0
2777.7778	200.0	97.044556	100.0	0	0.0	0.0	0.169	1.0	97.07761	2.493	0	4.0	3.0	10.0	0.0	3.0
2777.7778	200.0	97.044556	100.0	0	0.0	0.0	0.168	1.0	96.381294	2.532	0	4.0	3.0	10.0	0.0	3.0
2777.7778	200.0	97.044556	100.0	0	0.0	0.0	0.167	1.0	96.381294	2.55	0	4.0	3.0	10.0	0.0	3.0
2777.7778	200.0	97.044556	100.0	0	0.0	0.0	0.166	1.0	97.218765	2.55	0	4.0	3.0	10.0	0.0	3.0
2777.7778	200.0	97.044556	100.0	0	0.0	0.0	0.165	1.0	96.82291	2.581	0	4.0	3.0	10.0	0.0	3.0
2777.7778	200.0	97.044556	100.0	0	0.0	0.0	0.163	1.0	96.82291	2.595	0	4.0	3.0	10.0	0.0	3.0
2777.7778	200.0	97.044556	100.0	0	0.0	0.0	0.162	1.0	96.514084	2.595	0	4.0	3.0	10.0	0.0	3.0
2777.7778	200.0	97.044556	100.0	0	0.0	0.0	0.16	1.0	96.455666	2.62	0	4.0	3.0	10.0	0.0	3.0
2777.7778	200.0	97.044556	100.0	0	0.0	0.0	0.159	1.0	96.574425	2.62	0	4.0	3.0	10.0	0.0	3.0
2777.7778	200.0	97.044556	100.0	0	0.0	0.0	0.157	1.0	96.64035	2.632	0	4.0	3.0	10.0	0.0	3.0
2777.7778	200.0	97.044556	100.0	0	0.0	0.0	0.156	1.0	96.64035	2.652	0	4.0	3.0	10.0	0.0	3.0
2777.7778	200.0	97.044556	100.0	0	0.0	0.0	0.154	1.0	96.92618	2.652	0	4.0	3.0	10.0	0.0	3.0
2777.7778	200.0	97.044556	100.0	0	0.0	0.0	0.152	1.0	97.517265	2.662	0	4.0	3.0	12.0	0.0	3.0
2777.7778	200.0	97.044556	100.0	0	0.0	0.0	0.15	1.0	97.517265	2.677	0	4.0	3.0	12.0	0.0	3.0
2777.7778	200.0	97.044556	100.0	0	0.0	0.0	0.148	1.0	97.675285	2.677	0	4.0	3.0	12.0	0.0	3.0
2777.7778	200.0	97.044556	100.0	0	0.0	0.0	0.146	1.0	97.675285	2.691	0	4.0	3.0	12.0	0.0	3.0
2777.7778	200.0	97.044556	100.0	0	0.0	0.0	0.143	1.0	97.125465	2.691	0	4.0	3.0	12.0	0.0	3.0
2777.7778	200.0	97.044556	100.0	0	0.0	0.0	0.141	1.0	97.014015	2.697	0	4.0	3.0	12.0	0.0	3.0
2777.7778	200.0	97.044556	100.0	0	0.0	0.0	0.138	1.0	97.014015	2.708	0	4.0	3.0	12.0	0.0	3.0
2777.7778	200.0	97.044556	100.0	0	0.0	0.0	0.135	1.0	96.489204	2.708	0	4.0	3.0	12.0	0.0	3.0
2777.7778	200.0	97.044556	100.0	0	0.0	0.0	0.132	1.0	96.46237	2.713	0	4.0	3.0	12.0	0.0	3.0
2777.7778	200.0	97.044556	100.0	0	0.0	0.0	0.129	1.0	96.46237	2.723	0	4.0	3.0	12.0	0.0	3.0
2777.7778	200.0	97.044556	100.0	0	0.0	0.0	0.126	1.0	96.611275	2.723	0	4.0	3.0	12.0	0.0	3.0
2777.7778	200.0	97.044556	100.0	0	0.0	0.0	0.123	1.0	96.611275	2.726	0	4.0	3.0	12.0	0.0	3.0
2777.7778	200.0	97.044556	100.0	0	0.0	0.0	0.119	1.0	97.46846	2.726	0	4.0	3.0	12.0	0.0	3.0
2777.7778	200.0	97.044556	100.0	0	0.0	0.0	0.116	1.0	97.70206	2.734	0	4.0	3.0	12.0	0.0	3.0
2777.7778	200.0	97.044556	100.0	0	0.0	0.0	0.112	1.0	97.70206	2.737	0	4.0	3.0	12.0	0.0	3.0
2777.7778	200.0	97.044556	100.0	0	0.0	0.0	0.108	1.0	97.493004	2.737	0	4.0	3.0	12.0	0.0	3.0
2777.7778	200.0	97.044556	100.0	0	0.0	0.0	0.104	1.0	97.29872	2.744	0	4.0	3.0	12.0	0.0	3.0
2777.7778	200.0	97.044556	100.0	0	0.0	0.0	0.1	1.0	97.29872	2.748	0	4.0	3.0	12.0	0.0	3.0
2777.7778	200.0	97.044556	100.0	0	0.0	0.0	0.097	1.0	96.27097	2.748	0	4.0	3.0	12.0	0.0	3.0
2777.7778	200.0	97.044556	100.0	0	0.0	0.0	0.093	1.0	96.27097	2.75	0	4.0	3.0	12.0	0.0	3.0
2777.7778	200.0	97.044556	100.0	0	0.0	0.0	0.089	1.0	95.73376	2.75	0	4.0	3.0	12.0	0.0	3.0
2777.7778	200.0	97.044556	100.0	0	0.0	0.0	0.085	1.0	95.859955	2.752	0	4.0	3.0	12.0	0.0	3.0
2777.7778	200.0	97.044556	100.0	0	0.0	0.0	0.082	1.0	95.859955	2.756	0	4.0	3.0	12.0	0.0	3.0
2777.7778	200.0	97.044556	100.0	0	0.0	0.0	0.078	1.0	96.25331	2.756	0	4.0	3.0	12.0	0.0	3.0
2777.7778	200.0	97.044556	100.0	0	0.0	0.0	0.074	1.0	96.85727	2.757	0	4.0	3.0	12.0	0.0	3.0
2777.7778	200.0	97.044556	100.0	0	0.0	0.0	0.07	1.0	96.85727	2.761	0	4.0	3.0	12.0	0.0	3.0
2777.7778	200.0	97.044556	100.0	0	0.0	0.0	0.066	1.0	96.61837	2.761	0	4.0	3.0	12.0	0.0	3.0
2777.7778	200.0	97.044556	100.0	0	0.0	0.0	0.063	1.0	96.61837	2.764	0	4.0	3.0	12.0	0.0	3.0
2777.7778	200.0	97.044556	100.0	0	0.0	0.0	0.059	1.0	95.884155	2.764	0	4.0	3.0	12.0	0.0	3.0
2777.7778	200.0	97.044556	100.0	0	0.0	0.0	0.055	1.0	96.4357	2.764	0	4.0	3.0	12.0	0.0	3.0
2777.7778	200.0	97.044556	100.0	0	0.0	0.0	0.052	1.0	96.4357	2.766	0	4.0	3.0	12.0	0.0	3.0
2777.7778	200.0	97.044556	100.0	0	0.0	0.0	0.048	1.0	96.80875	2.766	0	4.0	3.0	12.0	0.0	3.0
2777.7778	200.0	97.044556	100.0	0	0.0	0.0	0.045	1.0	97.20718	2.767	0	4.0	3.0	12.0	0.0	3.0
2777.7778	200.0	97.044556	100.0	0	0.0	0.0	0.042	1.0	97.20718	2.769	0	4.0	3.0	12.0	0.0	3.0
2777.7778	200.0	97.044556	100.0	0	0.0	0.0	0.039	1.0	97.30844	2.769	0	4.0	3.0	12.0	0.0	3.0
2777.7778	200.0	97.044556	100.0	0	0.0	0.0	0.036	1.0	97.30844	2.77	0	4.0	3.0	12.0	0.0	3.0
[truncated: 7,166 more rows]
