# Supplementary material for: Just noticeable differences for elbow joint torque feedback
Source: Sci Rep. 2021 Dec 7;11:23553. doi: 10.1038/s41598-021-02630-3 (PMC8651665; doi:10.1038/s41598-021-02630-3)
Supplement: Supplementary file 2 — Supplementary Information. [file 41598_2021_2630_MOESM2_ESM.zip › SupplementaryData_ScientificReports_KimAsbeck2021/S8_W1E.csv]

data 1	data 2	data 3	data 4	data 5	data 6	data 7	data 8	data 9	data 10	data 11	data 12	data 13	data 14	data 15	data 16	data 17
0.0	0.0	1	1	400.0	400.0	0	1	1	148.8349	232.76143	1	0.205	-0.001	-0.016	0.0	111.0
0.0	0.0	1	1	400.0	400.0	0	1	1	148.8349	232.76143	0	0.205	-0.001	-0.039	0.0	111.0
0.0	0.0	1	1	400.0	400.0	0	1	1	148.8349	232.76143	0	0.205	0.0	-0.01	0.0	111.0
0.0	0.0	1	1	400.0	400.0	0	1	1	148.8349	232.76143	0	0.205	0.0	-0.011	0.0	111.0
0.0	0.0	1	1	400.0	400.0	0	1	1	148.8349	232.76143	0	0.205	-0.001	-0.018	0.0	111.0
0.0	0.0	1	1	400.0	400.0	0	1	1	148.8349	232.76143	0	0.205	0.0	0.0	0.0	111.0
0.0	0.0	1	1	400.0	400.0	0	1	1	148.8349	232.76143	0	0.205	0.0	0.021	0.0	111.0
0.0	0.0	1	1	400.0	400.0	0	1	1	148.8349	232.76143	0	0.205	0.0	0.001	0.0	111.0
0.0	0.0	1	1	400.0	400.0	0	1	1	148.8349	232.76143	0	0.205	0.0	-0.007	0.0	111.0
0.0	0.0	1	1	400.0	400.0	0	1	1	148.8349	232.76143	0	0.205	0.0	0.0	0.0	111.0
0.0	0.0	1	1	400.0	400.0	0	1	1	148.8349	232.76143	0	0.205	-0.001	-0.03	0.0	111.0
0.0	0.0	1	1	400.0	400.0	0	1	1	148.8349	232.76143	0	0.205	-0.001	-0.03	0.0	111.0
0.0	0.0	1	1	400.0	400.0	0	1	1	148.8349	232.76143	0	0.205	-0.001	-0.027	0.0	111.0
0.0	0.0	1	1	400.0	400.0	0	1	1	148.8349	232.76143	0	0.205	0.0	0.004	0.0	111.0
0.0	0.0	1	1	400.0	400.0	0	1	1	148.8349	232.76143	0	0.205	-0.001	-0.03	0.0	111.0
0.0	0.0	1	1	400.0	400.0	0	1	1	148.8349	232.76143	0	0.205	-0.001	-0.035	0.0	111.0
0.0	0.0	1	1	400.0	400.0	0	1	1	148.8349	232.76143	0	0.205	-0.001	-0.039	0.0	111.0
0.0	0.0	1	1	400.0	400.0	0	1	1	148.8349	232.76143	0	0.205	0.0	-0.002	0.0	111.0
0.0	0.0	1	1	400.0	400.0	0	1	1	148.8349	232.76143	0	0.205	-0.001	-0.028	0.0	111.0
0.0	0.0	1	1	400.0	400.0	0	1	1	148.8349	232.76143	0	0.205	0.0	0.018	0.0	111.0
0.0	0.0	1	1	400.0	400.0	0	1	1	148.8349	232.76143	0	0.205	0.0	-0.008	0.0	111.0
0.0	0.0	1	1	400.0	400.0	0	1	1	148.8349	232.76143	0	0.205	0.0	0.006	0.0	111.0
0.0	0.0	1	1	400.0	400.0	0	1	1	148.8349	232.76143	0	0.205	-0.001	-0.03	0.0	111.0
0.0	0.0	1	1	400.0	400.0	0	1	1	148.8349	232.76143	0	0.205	-0.001	-0.053	0.0	111.0
0.0	0.0	1	1	400.0	400.0	0	1	1	148.8349	232.76143	0	0.205	0.0	0.006	0.0	111.0
0.0	0.0	1	1	400.0	400.0	0	1	1	148.8349	232.76143	0	0.205	-0.001	-0.013	0.0	111.0
0.0	0.0	1	1	400.0	400.0	0	1	1	148.8349	232.76143	0	0.205	0.0	-0.008	0.0	111.0
0.0	0.0	1	1	400.0	400.0	0	1	1	148.8349	232.76143	0	0.205	0.0	0.027	0.0	111.0
0.0	0.0	1	1	400.0	400.0	0	1	1	148.8349	232.76143	0	0.205	0.0	0.0	0.0	111.0
0.0	0.0	1	1	400.0	400.0	0	1	1	148.8349	232.76143	0	0.205	0.0	0.021	0.0	111.0
0.0	0.0	1	1	400.0	400.0	0	1	1	148.8349	232.76143	0	0.205	0.0	0.001	0.0	111.0
0.0	0.0	1	1	400.0	400.0	0	1	1	148.8349	232.76143	0	0.205	-0.001	-0.026	0.0	111.0
0.0	0.0	1	1	400.0	400.0	0	1	1	148.8349	232.76143	0	0.205	0.0	0.219	0.0	111.0
0.0	0.0	1	1	400.0	400.0	0	1	1	148.8349	232.76143	0	0.205	0.0	0.096	0.0	111.0
0.0	0.0	1	1	400.0	400.0	0	1	1	148.8349	232.76143	0	0.205	0.0	0.011	0.0	111.0
0.0	0.0	1	1	400.0	400.0	0	1	1	148.8349	232.76143	0	0.205	0.0	0.004	0.0	111.0
0.0	0.0	1	1	400.0	400.0	0	1	1	148.8349	232.76143	0	0.205	0.0	0.001	0.0	111.0
0.0	0.0	1	1	400.0	400.0	0	1	1	148.8349	232.76143	0	0.205	-0.001	-0.158	0.0	111.0
0.0	0.0	1	1	400.0	400.0	0	1	1	148.8349	232.76143	0	0.205	-0.001	-0.015	0.0	111.0
0.0	0.0	1	1	400.0	400.0	0	1	1	148.8349	232.76143	0	0.205	0.0	0.003	0.0	111.0
0.0	0.0	1	1	400.0	400.0	0	1	1	148.8349	232.76143	0	0.205	-0.001	-0.023	0.0	111.0
0.0	0.0	1	1	400.0	400.0	0	1	1	148.8349	232.76143	0	0.205	0.0	0.071	0.0	111.0
0.0	0.0	1	1	400.0	400.0	0	1	1	148.8349	232.76143	0	0.205	0.0	0.029	0.0	111.0
0.0	0.0	1	1	400.0	400.0	0	1	1	148.8349	232.76143	0	0.205	0.0	0.026	0.0	111.0
0.0	0.0	1	1	400.0	400.0	0	1	1	148.8349	232.76143	0	0.205	-0.001	-0.04	0.0	111.0
0.0	0.0	1	1	400.0	400.0	0	1	1	148.8349	232.76143	0	0.205	0.0	-0.005	0.0	111.0
0.0	0.0	1	1	400.0	400.0	0	1	1	148.8349	232.76143	0	0.205	0.0	-0.009	0.0	111.0
0.0	0.0	1	1	400.0	400.0	0	1	1	148.8349	232.76143	0	0.205	-0.001	-0.021	0.0	111.0
0.0	0.0	1	1	400.0	400.0	0	1	1	148.8349	232.76143	0	0.205	0.0	0.014	0.0	111.0
0.0	0.0	1	1	400.0	400.0	0	1	1	148.8349	232.76143	0	0.206	0.0	-0.005	0.0	111.0
0.0	0.0	1	1	400.0	400.0	0	1	1	148.8349	232.76143	0	0.206	0.0	0.01	0.0	111.0
0.0	0.0	1	1	400.0	400.0	0	1	1	148.8349	232.76143	0	0.206	0.0	0.022	0.0	111.0
0.0	0.0	1	1	400.0	400.0	0	1	1	148.8349	232.76143	0	0.206	0.0	-0.002	0.0	111.0
0.0	0.0	1	1	400.0	400.0	0	1	1	148.8349	232.76143	0	0.206	-0.001	-0.014	0.0	111.0
0.0	0.0	1	1	400.0	400.0	0	1	1	148.8349	232.76143	0	0.206	0.0	-0.011	0.0	111.0
0.0	0.0	1	1	400.0	400.0	0	1	1	148.8349	232.76143	0	0.206	0.0	0.005	0.0	111.0
0.0	0.0	1	1	400.0	400.0	0	1	1	148.8349	232.76143	0	0.206	-0.001	-0.021	0.0	111.0
0.0	0.0	1	1	400.0	400.0	0	1	1	148.8349	232.76143	0	0.206	0.0	0.028	0.0	111.0
0.0	0.0	1	1	400.0	400.0	0	1	1	148.8349	232.76143	0	0.206	0.0	-0.009	0.0	111.0
0.0	0.0	1	1	400.0	400.0	0	1	1	148.8349	232.76143	0	0.206	0.0	0.001	0.0	111.0
0.0	0.0	1	1	400.0	400.0	0	1	1	148.8349	232.76143	0	0.206	0.0	0.02	0.0	111.0
0.0	0.0	1	1	400.0	400.0	0	1	1	148.8349	232.76143	0	0.206	0.0	0.014	0.0	111.0
0.0	0.0	1	1	400.0	400.0	0	1	1	148.8349	232.76143	0	0.206	-0.001	-0.025	0.0	111.0
0.0	0.0	1	1	400.0	400.0	0	1	1	148.8349	232.76143	0	0.206	0.0	-0.008	0.0	111.0
0.0	0.0	1	1	400.0	400.0	0	1	1	148.8349	232.76143	0	0.206	0.0	-0.004	0.0	111.0
0.0	0.0	1	1	400.0	400.0	0	1	1	148.8349	232.76143	0	0.206	0.0	0.009	0.0	111.0
0.0	0.0	1	1	400.0	400.0	0	1	1	148.8349	232.76143	0	0.206	-0.001	-0.014	0.0	111.0
0.0	0.0	1	1	400.0	400.0	0	1	1	148.8349	232.76143	0	0.206	0.0	0.003	0.0	111.0
0.0	0.0	1	1	400.0	400.0	0	1	1	148.8349	232.76143	0	0.206	0.0	-0.003	0.0	111.0
0.0	0.0	1	1	400.0	400.0	0	1	1	148.8349	232.76143	0	0.206	0.0	-0.006	0.0	111.0
0.0	0.0	1	1	400.0	400.0	0	1	1	148.8349	232.76143	0	0.206	0.0	0.0	0.0	111.0
0.0	0.0	1	1	400.0	400.0	0	1	1	148.8349	232.76143	0	0.206	-0.001	-0.023	0.0	111.0
0.0	0.0	1	1	400.0	400.0	0	1	1	148.8349	232.76143	0	0.206	0.0	0.026	0.0	111.0
0.0	0.0	1	1	400.0	400.0	0	1	1	148.8349	232.76143	0	0.206	-0.001	-0.061	0.0	111.0
0.0	0.0	1	1	400.0	400.0	0	1	1	148.8349	232.76143	0	0.206	0.0	-0.011	0.0	111.0
0.0	0.0	1	1	400.0	400.0	0	1	1	148.8349	232.76143	0	0.206	-0.001	-0.013	0.0	111.0
0.0	0.0	1	1	400.0	400.0	0	1	1	148.8349	232.76143	0	0.206	0.0	-0.009	0.0	111.0
0.0	0.0	1	1	400.0	400.0	0	1	1	148.8349	232.76143	0	0.206	0.0	0.005	0.0	111.0
0.0	0.0	1	1	400.0	400.0	0	1	1	148.8349	232.76143	0	0.206	-0.001	-0.013	0.0	111.0
0.0	0.0	1	1	400.0	400.0	0	1	1	148.8349	232.76143	0	0.206	-0.001	-0.015	0.0	111.0
0.0	0.0	1	1	400.0	400.0	0	1	1	148.8349	232.76143	0	0.206	0.0	-0.011	0.0	111.0
0.0	0.0	1	1	400.0	400.0	0	1	1	148.8349	232.76143	0	0.206	0.0	-0.008	0.0	111.0
0.0	0.0	1	1	400.0	400.0	0	1	1	148.8349	232.76143	0	0.206	0.0	0.034	0.0	111.0
0.0	0.0	1	1	400.0	400.0	0	1	1	148.8349	232.76143	0	0.206	0.0	0.02	0.0	111.0
0.0	0.0	1	1	400.0	400.0	0	1	1	148.8349	232.76143	0	0.206	-0.001	-0.031	0.0	111.0
0.0	0.0	1	1	400.0	400.0	0	1	1	148.8349	232.76143	0	0.206	0.0	0.013	0.0	111.0
0.0	0.0	1	1	400.0	400.0	0	1	1	148.8349	232.76143	0	0.206	0.0	0.009	0.0	111.0
0.0	0.0	1	1	400.0	400.0	0	1	1	148.8349	232.76143	0	0.206	-0.001	-0.048	0.0	111.0
0.0	0.0	1	1	400.0	400.0	0	1	1	148.8349	232.76143	0	0.206	0.0	0.002	0.0	111.0
0.0	0.0	1	1	400.0	400.0	0	1	1	148.8349	232.76143	0	0.206	0.0	-0.003	0.0	111.0
0.0	0.0	1	1	400.0	400.0	0	1	1	148.8349	232.76143	0	0.206	-0.001	-0.022	0.0	111.0
0.0	0.0	1	1	400.0	400.0	0	1	1	148.8349	232.76143	0	0.206	0.0	0.002	0.0	111.0
0.0	0.0	1	1	400.0	400.0	0	1	1	148.8349	232.76143	0	0.206	0.0	0.015	0.0	111.0
0.0	0.0	1	1	400.0	400.0	0	1	1	148.8349	232.76143	0	0.206	-0.001	-0.025	0.0	111.0
0.0	0.0	1	1	400.0	400.0	0	1	1	148.8349	232.76143	0	0.206	0.0	-0.007	0.0	111.0
0.0	0.0	1	1	400.0	400.0	0	1	1	148.8349	232.76143	0	0.206	0.0	0.005	0.0	111.0
0.0	0.0	1	1	400.0	400.0	0	1	1	148.8349	232.76143	0	0.206	-0.001	-0.021	0.0	111.0
0.0	0.0	1	1	400.0	400.0	0	1	1	148.8349	232.76143	0	0.206	0.0	0.179	0.0	111.0
0.0	0.0	1	1	400.0	400.0	0	1	1	148.8349	232.76143	0	0.206	0.0	0.095	0.0	111.0
0.0	0.0	1	1	400.0	400.0	0	1	1	148.8349	232.76143	0	0.206	0.0	0.0	0.0	111.0
0.0	0.0	1	1	400.0	400.0	0	1	1	148.8349	232.76143	0	0.206	0.0	-0.006	0.0	111.0
0.0	0.0	1	1	400.0	400.0	0	1	1	148.8349	232.76143	0	0.206	0.0	-0.007	0.0	111.0
0.0	0.0	1	1	400.0	400.0	0	1	1	148.8349	232.76143	0	0.206	0.0	0.035	0.0	111.0
0.0	0.0	1	1	400.0	400.0	0	1	1	148.8349	232.76143	0	0.206	0.0	0.031	0.0	111.0
0.0	0.0	1	1	400.0	400.0	0	1	1	148.8349	232.76143	0	0.206	0.0	0.007	0.0	111.0
0.0	0.0	1	1	400.0	400.0	0	1	1	148.8349	232.76143	0	0.206	-0.001	-0.015	0.0	111.0
0.0	0.0	1	1	400.0	400.0	0	1	1	148.8349	232.76143	0	0.206	0.0	0.003	0.0	111.0
0.0	0.0	1	1	400.0	400.0	0	1	1	148.8349	232.76143	0	0.206	-0.001	-0.02	0.0	111.0
0.0	0.0	1	1	400.0	400.0	0	1	1	148.8349	232.76143	0	0.206	-0.001	-0.052	0.0	111.0
0.0	0.0	1	1	400.0	400.0	0	1	1	148.8349	232.76143	0	0.206	0.0	-0.006	0.0	111.0
0.0	0.0	1	1	400.0	400.0	0	1	1	148.8349	232.76143	0	0.206	0.0	0.024	0.0	111.0
0.0	0.0	1	1	400.0	400.0	0	1	1	148.8349	232.76143	0	0.206	0.0	0.012	0.0	111.0
0.0	0.0	1	1	400.0	400.0	0	1	1	148.8349	232.76143	0	0.206	-0.001	-0.013	0.0	111.0
0.0	0.0	1	1	400.0	400.0	0	1	1	148.8349	232.76143	0	0.206	0.0	-0.008	0.0	111.0
0.0	0.0	1	1	400.0	400.0	0	1	1	148.8349	232.76143	0	0.206	0.0	-0.001	0.0	111.0
0.0	0.0	1	1	400.0	400.0	0	1	1	148.8349	232.76143	0	0.206	0.0	0.032	0.0	111.0
0.0	0.0	1	1	400.0	400.0	0	1	1	148.8349	232.76143	0	0.206	0.0	0.0	0.0	111.0
0.0	0.0	1	1	400.0	400.0	0	1	1	148.8349	232.76143	0	0.206	0.0	0.029	0.0	111.0
0.0	0.0	1	1	400.0	400.0	0	1	1	148.8349	232.76143	0	0.206	0.0	0.011	0.0	111.0
0.0	0.0	1	1	400.0	400.0	0	1	1	148.8349	232.76143	0	0.206	0.0	0.024	0.0	111.0
0.0	0.0	1	1	400.0	400.0	0	1	1	148.8349	232.76143	0	0.206	0.0	0.018	0.0	111.0
0.0	0.0	1	1	400.0	400.0	0	1	1	148.8349	232.76143	0	0.206	0.0	-0.003	0.0	111.0
0.0	0.0	1	1	400.0	400.0	0	1	1	148.8349	232.76143	0	0.206	0.0	-0.005	0.0	111.0
0.0	0.0	1	1	400.0	400.0	0	1	1	148.8349	232.76143	0	0.206	0.0	0.013	0.0	111.0
0.0	0.0	1	1	400.0	400.0	0	1	1	148.8349	232.76143	0	0.206	-0.001	-0.062	0.0	111.0
0.0	0.0	1	1	400.0	400.0	0	1	1	148.8349	232.76143	0	0.206	0.0	0.01	0.0	111.0
0.0	0.0	1	1	400.0	400.0	0	1	1	148.8349	232.76143	0	0.206	-0.001	-0.07	0.0	111.0
0.0	0.0	1	1	400.0	400.0	0	1	1	148.8349	232.76143	0	0.206	0.0	0.046	0.0	111.0
0.0	0.0	1	1	400.0	400.0	0	1	1	148.8349	232.76143	0	0.206	0.0	-0.001	0.0	111.0
0.0	0.0	1	1	400.0	400.0	0	1	1	148.8349	232.76143	0	0.206	0.0	0.013	0.0	111.0
0.0	0.0	1	1	400.0	400.0	0	1	1	148.8349	232.76143	0	0.206	0.0	0.017	0.0	111.0
0.0	0.0	1	1	400.0	400.0	0	1	1	148.8349	232.76143	0	0.206	-0.001	-0.038	0.0	111.0
0.0	0.0	1	1	400.0	400.0	0	1	1	148.8349	232.76143	0	0.206	0.0	-0.003	0.0	111.0
0.0	0.0	1	1	400.0	400.0	0	1	1	148.8349	232.76143	0	0.206	-0.001	-0.025	0.0	111.0
0.0	0.0	1	1	400.0	400.0	0	1	1	148.8349	232.76143	0	0.206	-0.001	-0.208	0.0	111.0
0.0	0.0	1	1	400.0	400.0	0	1	1	148.8349	232.76143	0	0.206	0.0	0.016	0.0	111.0
0.0	0.0	1	1	400.0	400.0	0	1	1	148.8349	232.76143	0	0.206	0.0	0.021	0.0	111.0
0.0	0.0	1	1	400.0	400.0	0	1	1	148.8349	232.76143	0	0.206	0.0	-0.003	0.0	111.0
0.0	0.0	1	1	400.0	400.0	0	1	1	148.8349	232.76143	0	0.206	0.0	0.0	0.0	111.0
0.0	0.0	1	1	400.0	400.0	0	1	1	148.8349	232.76143	0	0.206	-0.001	-0.03	0.0	111.0
0.0	0.0	1	1	400.0	400.0	0	1	1	148.8349	232.76143	0	0.206	-0.001	-0.019	0.0	111.0
0.0	0.0	1	1	400.0	400.0	0	1	1	148.8349	232.76143	0	0.206	0.0	0.086	0.0	111.0
0.0	0.0	1	1	400.0	400.0	0	1	1	148.8349	232.76143	0	0.206	0.0	-0.009	0.0	111.0
0.0	0.0	1	1	400.0	400.0	0	1	1	148.8349	232.76143	0	0.206	-0.001	-0.05	0.0	111.0
0.0	0.0	1	1	400.0	400.0	0	1	1	148.8349	232.76143	0	0.206	0.0	0.03	0.0	111.0
0.0	0.0	1	1	400.0	400.0	0	1	1	148.8349	232.76143	0	0.206	-0.001	-0.048	0.0	111.0
0.0	0.0	1	1	400.0	400.0	0	1	1	148.8349	232.76143	0	0.206	-0.001	-0.012	0.0	111.0
0.0	0.0	1	1	400.0	400.0	0	1	1	148.8349	232.76143	0	0.206	-0.001	-0.042	0.0	111.0
0.0	0.0	1	1	400.0	400.0	0	1	1	148.8349	232.76143	0	0.206	-0.001	-0.013	0.0	111.0
0.0	0.0	1	1	400.0	400.0	0	1	1	148.8349	232.76143	0	0.206	0.0	0.015	0.0	111.0
0.0	0.0	1	1	400.0	400.0	0	1	1	148.8349	232.76143	0	0.206	0.0	0.003	0.0	111.0
0.0	0.0	1	1	400.0	400.0	0	1	1	148.8349	232.76143	0	0.206	-0.001	-0.025	0.0	111.0
0.0	0.0	1	1	400.0	400.0	0	1	1	148.8349	232.76143	0	0.206	0.0	-0.008	0.0	111.0
0.0	0.0	1	1	400.0	400.0	0	1	1	148.8349	232.76143	0	0.206	-0.001	-0.031	0.0	111.0
0.0	0.0	1	1	400.0	400.0	0	1	1	148.8349	232.76143	0	0.206	-0.001	-0.018	0.0	111.0
0.0	0.0	1	1	400.0	400.0	0	1	1	148.8349	232.76143	0	0.206	0.0	0.011	0.0	111.0
0.0	0.0	1	1	400.0	400.0	0	1	1	148.8349	232.76143	0	0.206	0.0	0.143	0.0	111.0
0.0	0.0	1	1	400.0	400.0	0	1	1	148.8349	232.76143	0	0.206	0.0	0.006	0.0	111.0
0.0	0.0	1	1	400.0	400.0	0	1	1	148.8349	232.76143	0	0.206	0.0	0.013	0.0	111.0
0.0	0.0	1	1	400.0	400.0	0	1	1	148.8349	232.76143	0	0.206	0.0	0.01	0.0	111.0
0.0	0.0	1	1	400.0	400.0	0	1	1	148.8349	232.76143	0	0.206	-0.001	-0.048	0.0	111.0
0.0	0.0	1	1	400.0	400.0	0	1	1	148.8349	232.76143	0	0.206	0.0	-0.003	0.0	111.0
0.0	0.0	1	1	400.0	400.0	0	1	1	148.8349	232.76143	0	0.206	0.0	0.0	0.0	111.0
0.0	0.0	1	1	400.0	400.0	0	1	1	148.8349	232.76143	0	0.206	0.0	0.004	0.0	111.0
0.0	0.0	1	1	400.0	400.0	0	1	1	148.8349	232.76143	0	0.206	0.0	0.011	0.0	111.0
0.0	0.0	1	1	400.0	400.0	0	1	1	148.8349	232.76143	0	0.206	-0.001	-0.159	0.0	111.0
0.0	0.0	1	1	400.0	400.0	0	1	1	148.8349	232.76143	0	0.206	0.0	-0.003	0.0	111.0
0.0	0.0	1	1	400.0	400.0	0	1	1	148.8349	232.76143	0	0.206	0.0	0.037	0.0	111.0
0.0	0.0	1	1	400.0	400.0	0	1	1	148.8349	232.76143	0	0.206	-0.001	-0.021	0.0	111.0
0.0	0.0	1	1	400.0	400.0	0	1	1	148.8349	232.76143	0	0.206	-0.001	-0.034	0.0	111.0
0.0	0.0	1	1	400.0	400.0	0	1	1	148.8349	232.76143	0	0.206	0.0	0.004	0.0	111.0
0.0	0.0	1	1	400.0	400.0	0	1	1	148.8349	232.76143	0	0.206	-0.001	-0.026	0.0	111.0
0.0	0.0	1	1	400.0	400.0	0	1	1	148.8349	232.76143	0	0.206	0.0	0.081	0.0	111.0
0.0	0.0	1	1	400.0	400.0	0	1	1	148.8349	232.76143	0	0.206	-0.001	-0.056	0.0	111.0
0.0	0.0	1	1	400.0	400.0	0	1	1	148.8349	232.76143	0	0.206	0.0	-0.006	0.0	111.0
0.0	0.0	1	1	400.0	400.0	0	1	1	148.8349	232.76143	0	0.206	-0.001	-0.027	0.0	111.0
0.0	0.0	1	1	400.0	400.0	0	1	1	148.8349	232.76143	0	0.206	0.0	-0.005	0.0	111.0
0.0	0.0	1	1	400.0	400.0	0	1	1	148.8349	232.76143	0	0.206	0.0	-0.008	0.0	111.0
0.0	0.0	1	1	400.0	400.0	0	1	1	148.8349	232.76143	0	0.206	0.0	0.008	0.0	111.0
0.0	0.0	1	1	400.0	400.0	0	1	1	148.8349	232.76143	0	0.206	0.0	0.019	0.0	111.0
0.0	0.0	1	1	400.0	400.0	0	1	1	148.8349	232.76143	0	0.206	0.0	0.0	0.0	111.0
0.0	0.0	1	1	400.0	400.0	0	1	1	148.8349	232.76143	0	0.206	0.0	-0.003	0.0	111.0
0.0	0.0	1	1	400.0	400.0	0	1	1	148.8349	232.76143	0	0.206	0.0	0.006	0.0	111.0
0.0	0.0	1	1	400.0	400.0	0	1	1	148.8349	232.76143	0	0.206	0.0	-0.007	0.0	111.0
0.0	0.0	1	1	400.0	400.0	0	1	1	148.8349	232.76143	0	0.206	0.0	0.004	0.0	111.0
0.0	0.0	1	1	400.0	400.0	0	1	1	148.8349	232.76143	0	0.206	0.0	0.022	0.0	111.0
0.0	0.0	1	1	400.0	400.0	0	1	1	148.8349	232.76143	0	0.206	-0.001	-0.025	0.0	111.0
0.0	0.0	1	1	400.0	400.0	0	1	1	148.8349	232.76143	0	0.206	0.0	0.001	0.0	111.0
0.0	0.0	1	1	400.0	400.0	0	1	1	148.8349	232.76143	0	0.206	0.0	0.0	0.0	111.0
0.0	0.0	1	1	400.0	400.0	0	1	1	148.8349	232.76143	0	0.206	-0.001	-0.039	0.0	111.0
0.0	0.0	1	1	400.0	400.0	0	1	1	148.8349	232.76143	0	0.206	0.0	-0.007	0.0	111.0
0.0	0.0	1	1	400.0	400.0	0	1	1	148.8349	232.76143	0	0.206	0.0	0.004	0.0	111.0
0.0	0.0	1	1	400.0	400.0	0	1	1	148.8349	232.76143	0	0.206	0.0	0.003	0.0	111.0
0.0	0.0	1	1	400.0	400.0	0	1	1	148.8349	232.76143	0	0.206	0.0	-0.002	0.0	111.0
0.0	0.0	1	1	400.0	400.0	0	1	1	148.8349	232.76143	0	0.206	0.0	-0.008	0.0	111.0
0.0	0.0	1	1	400.0	400.0	0	1	1	148.8349	232.76143	0	0.206	-0.001	-0.118	0.0	111.0
0.0	0.0	1	1	400.0	400.0	0	1	1	148.8349	232.76143	0	0.206	-0.001	-0.07	0.0	111.0
0.0	0.0	1	1	400.0	400.0	0	1	1	148.8349	232.76143	0	0.206	-0.001	-0.042	0.0	111.0
0.0	0.0	1	1	400.0	400.0	0	1	1	148.8349	232.76143	0	0.206	0.0	0.035	0.0	111.0
0.0	0.0	1	1	400.0	400.0	0	1	1	148.8349	232.76143	0	0.206	0.0	0.016	0.0	111.0
0.0	0.0	1	1	400.0	400.0	0	1	1	148.8349	232.76143	0	0.206	0.0	-0.003	0.0	111.0
0.0	0.0	1	1	400.0	400.0	0	1	1	148.8349	232.76143	0	0.206	-0.001	-0.033	0.0	111.0
0.0	0.0	1	1	400.0	400.0	0	1	1	148.8349	232.76143	0	0.206	0.0	0.021	0.0	111.0
0.0	0.0	1	1	400.0	400.0	0	1	1	148.8349	232.76143	0	0.206	0.0	0.03	0.0	111.0
0.0	0.0	1	1	400.0	400.0	0	1	1	148.8349	232.76143	0	0.206	0.0	-0.006	0.0	111.0
0.0	0.0	1	1	400.0	400.0	0	1	1	148.8349	232.76143	0	0.206	0.0	0.0	0.0	111.0
0.0	0.0	1	1	400.0	400.0	0	1	1	148.8349	232.76143	0	0.206	-0.001	-0.131	0.0	111.0
0.0	0.0	1	1	400.0	400.0	0	1	1	148.8349	232.76143	0	0.206	-0.001	-0.136	0.0	111.0
0.0	0.0	1	1	400.0	400.0	0	1	1	148.8349	232.76143	0	0.206	0.0	0.01	0.0	111.0
0.0	0.0	1	1	400.0	400.0	0	1	1	148.8349	232.76143	0	0.206	-0.001	-0.019	0.0	111.0
0.0	0.0	1	1	400.0	400.0	0	1	1	148.8349	232.76143	0	0.206	0.0	0.023	0.0	111.0
0.0	0.0	1	1	400.0	400.0	0	1	1	148.8349	232.76143	0	0.206	0.0	0.005	0.0	111.0
0.0	0.0	1	1	400.0	400.0	0	1	1	148.8349	232.76143	0	0.206	0.0	0.025	0.0	111.0
0.0	0.0	1	1	400.0	400.0	0	1	1	148.8349	232.76143	0	0.206	0.0	0.016	0.0	111.0
0.0	0.0	1	1	400.0	400.0	0	1	1	148.8349	232.76143	0	0.206	-0.001	-0.054	0.0	111.0
0.0	0.0	1	1	400.0	400.0	0	1	1	148.8349	232.76143	0	0.206	0.0	0.009	0.0	111.0
0.0	0.0	1	1	400.0	400.0	0	1	1	148.8349	232.76143	0	0.206	0.0	0.023	0.0	111.0
0.0	0.0	1	1	400.0	400.0	0	1	1	148.8349	232.76143	0	0.206	-0.001	-0.03	0.0	111.0
0.0	0.0	1	1	400.0	400.0	0	1	1	148.8349	232.76143	0	0.206	0.0	0.067	0.0	111.0
0.0	0.0	1	1	400.0	400.0	0	1	1	148.8349	232.76143	0	0.206	0.0	0.003	0.0	111.0
0.0	0.0	1	1	400.0	400.0	0	1	1	148.8349	232.76143	0	0.206	-0.001	-0.013	0.0	111.0
0.0	0.0	1	1	400.0	400.0	0	1	1	148.8349	232.76143	0	0.206	0.0	0.005	0.0	111.0
0.0	0.0	1	1	400.0	400.0	0	1	1	148.8349	232.76143	0	0.206	0.0	0.0	0.0	111.0
0.0	0.0	1	1	400.0	400.0	0	1	1	148.8349	232.76143	0	0.206	0.0	0.001	0.0	111.0
0.0	0.0	1	1	400.0	400.0	0	1	1	148.8349	232.76143	0	0.206	0.0	-0.005	0.0	111.0
0.0	0.0	1	1	400.0	400.0	0	1	1	148.8349	232.76143	0	0.206	0.0	0.12	0.0	111.0
0.0	0.0	1	1	400.0	400.0	0	1	1	148.8349	232.76143	0	0.206	0.0	0.016	0.0	111.0
0.0	0.0	1	1	400.0	400.0	0	1	1	148.8349	232.76143	0	0.206	0.0	0.017	0.0	111.0
0.0	0.0	1	1	400.0	400.0	0	1	1	148.8349	232.76143	0	0.206	0.0	0.006	0.0	111.0
0.0	0.0	1	1	400.0	400.0	0	1	1	148.8349	232.76143	0	0.206	-0.001	-0.012	0.0	111.0
0.0	0.0	1	1	400.0	400.0	0	1	1	148.8349	232.76143	0	0.206	0.0	-0.007	0.0	111.0
0.0	0.0	1	1	400.0	400.0	0	1	1	148.8349	232.76143	0	0.206	0.0	0.001	0.0	111.0
0.0	0.0	1	1	400.0	400.0	0	1	1	148.8349	232.76143	0	0.206	0.0	0.035	0.0	111.0
5555.5557	400.0	1	1	400.0	400.0	0	1	1	148.8349	232.76143	1	0.206	0.0	0.05	0.0	111.0
5555.5557	400.0	1	1	400.0	400.0	0	1	1	148.8349	232.76143	1	0.206	-0.001	-0.024	0.0	111.0
5555.5557	400.0	1	1	400.0	400.0	0	1	1	148.8349	232.76143	1	0.206	0.0	0.005	0.0	111.0
5555.5557	400.0	1	1	400.0	400.0	0	1	1	148.8349	232.76143	1	0.206	-0.001	-0.089	0.0	111.0
5555.5557	400.0	1	1	400.0	400.0	0	1	1	148.8349	232.76143	1	0.206	-0.001	-0.019	0.0	111.0
5555.5557	400.0	1	1	400.0	400.0	0	1	1	148.8349	232.76143	1	0.206	0.004	0.626	0.757	111.0
5555.5557	400.0	1	1	400.0	400.0	0	1	1	148.8349	232.76143	1	0.206	0.012	1.011	1.097	111.0
5555.5557	400.0	1	1	400.0	400.0	0	1	1	148.8349	232.76143	1	0.206	0.021	1.059	1.097	111.0
5555.5557	400.0	1	1	400.0	400.0	0	1	1	148.8349	232.76143	1	0.206	0.033	1.726	1.706	111.0
5555.5557	400.0	1	1	400.0	400.0	0	1	1	148.8349	232.76143	1	0.206	0.043	1.662	1.978	111.0
5555.5557	400.0	1	1	400.0	400.0	0	1	1	148.8349	232.76143	1	0.207	0.055	1.96	1.978	111.0
5555.5557	400.0	1	1	400.0	400.0	0	1	1	148.8349	232.76143	1	0.207	0.07	2.431	2.467	111.0
5555.5557	400.0	1	1	400.0	400.0	0	1	1	148.8349	232.76143	1	0.207	0.084	2.425	2.467	111.0
5555.5557	400.0	1	1	400.0	400.0	0	1	1	148.8349	232.76143	1	0.207	0.099	2.91	2.889	111.0
5555.5557	400.0	1	1	400.0	400.0	0	1	1	148.8349	232.76143	1	0.207	0.114	3.054	3.079	111.0
5555.5557	400.0	1	1	400.0	400.0	0	1	1	148.8349	232.76143	1	0.207	0.127	3.1	3.079	111.0
5555.5557	400.0	1	1	400.0	400.0	0	1	1	148.8349	232.76143	1	0.208	0.143	3.458	3.417	111.0
5555.5557	400.0	1	1	400.0	400.0	0	1	1	148.8349	232.76143	1	0.208	0.157	3.552	3.569	111.0
5555.5557	400.0	1	1	400.0	400.0	0	1	1	148.8349	232.76143	1	0.208	0.17	3.587	3.569	111.0
5555.5557	400.0	1	1	400.0	400.0	0	1	1	148.8349	232.76143	1	0.208	0.184	3.809	3.84	111.0
5555.5557	400.0	1	1	400.0	400.0	0	1	1	148.8349	232.76143	1	0.209	0.196	3.77	3.84	111.0
5555.5557	400.0	1	1	400.0	400.0	0	1	1	148.8349	232.76143	1	0.209	0.209	3.89	3.963	111.0
5555.5557	400.0	1	1	400.0	400.0	0	1	1	148.8349	232.76143	1	0.209	0.223	4.139	4.181	111.0
5555.5557	400.0	1	1	400.0	400.0	0	1	1	148.8349	232.76143	1	0.209	0.235	4.184	4.181	111.0
5555.5557	400.0	1	1	400.0	400.0	0	1	1	148.8349	232.76143	1	0.21	0.247	4.422	4.369	111.0
5555.5557	400.0	1	1	400.0	400.0	0	1	1	148.8349	232.76143	1	0.21	0.259	4.383	4.369	111.0
5555.5557	400.0	1	1	400.0	400.0	0	1	1	148.8349	232.76143	1	0.21	0.27	4.478	4.453	111.0
5555.5557	400.0	1	1	400.0	400.0	0	1	1	148.8349	232.76143	1	0.21	0.281	4.455	4.604	111.0
5555.5557	400.0	1	1	400.0	400.0	0	1	1	148.8349	232.76143	1	0.21	0.291	4.64	4.604	111.0
5555.5557	400.0	1	1	400.0	400.0	0	1	1	148.8349	232.76143	1	0.21	0.301	4.741	4.673	111.0
5555.5557	400.0	1	1	400.0	400.0	0	1	1	148.8349	232.76143	1	0.211	0.309	4.806	4.794	111.0
5555.5557	400.0	1	1	400.0	400.0	0	1	1	148.8349	232.76143	1	0.211	0.317	4.754	4.794	111.0
5555.5557	400.0	1	1	400.0	400.0	0	1	1	148.8349	232.76143	1	0.211	0.326	4.874	4.847	111.0
5555.5557	400.0	1	1	400.0	400.0	0	1	1	148.8349	232.76143	1	0.211	0.333	4.844	4.945	111.0
5555.5557	400.0	1	1	400.0	400.0	0	1	1	148.8349	232.76143	1	0.211	0.341	4.894	4.945	111.0
5555.5557	400.0	1	1	400.0	400.0	0	1	1	148.8349	232.76143	1	0.211	0.347	5.012	5.03	111.0
5555.5557	400.0	1	1	400.0	400.0	0	1	1	148.8349	232.76143	1	0.211	0.354	4.998	5.03	111.0
5555.5557	400.0	1	1	400.0	400.0	0	1	1	148.8349	232.76143	1	0.211	0.36	5.067	5.068	111.0
5555.5557	400.0	1	1	400.0	400.0	0	1	1	148.8349	232.76143	1	0.211	0.366	5.051	5.134	111.0
5555.5557	400.0	1	1	400.0	400.0	0	1	1	148.8349	232.76143	1	0.211	0.372	5.128	5.134	111.0
5555.5557	400.0	1	1	400.0	400.0	0	1	1	148.8349	232.76143	1	0.211	0.378	5.2	5.165	111.0
5555.5557	400.0	1	1	400.0	400.0	0	1	1	148.8349	232.76143	1	0.211	0.383	5.158	5.165	111.0
5555.5557	400.0	1	1	400.0	400.0	0	1	1	148.8349	232.76143	1	0.21	0.387	5.173	5.218	111.0
5555.5557	400.0	1	1	400.0	400.0	0	1	1	148.8349	232.76143	1	0.21	0.391	5.277	5.244	111.0
5555.5557	400.0	1	1	400.0	400.0	0	1	1	148.8349	232.76143	1	0.21	0.395	5.309	5.244	111.0
5555.5557	400.0	1	1	400.0	400.0	0	1	1	148.8349	232.76143	1	0.21	0.399	5.275	5.287	111.0
5555.5557	400.0	1	1	400.0	400.0	0	1	1	148.8349	232.76143	1	0.21	0.402	5.301	5.307	111.0
5555.5557	400.0	1	1	400.0	400.0	0	1	1	148.8349	232.76143	1	0.21	0.404	5.283	5.307	111.0
5555.5557	400.0	1	1	400.0	400.0	0	1	1	148.8349	232.76143	1	0.21	0.408	5.368	5.325	111.0
5555.5557	400.0	1	1	400.0	400.0	0	1	1	148.8349	232.76143	1	0.21	0.412	5.347	5.325	111.0
5555.5557	400.0	1	1	400.0	400.0	0	1	1	148.8349	232.76143	1	0.21	0.416	5.336	5.356	111.0
5555.5557	400.0	1	1	400.0	400.0	0	1	1	148.8349	232.76143	1	0.21	0.42	5.346	5.385	111.0
5555.5557	400.0	1	1	400.0	400.0	0	1	1	148.8349	232.76143	1	0.21	0.423	5.379	5.385	111.0
5555.5557	400.0	1	1	400.0	400.0	0	1	1	148.8349	232.76143	1	0.21	0.425	5.406	5.409	111.0
5555.5557	400.0	1	1	400.0	400.0	0	1	1	148.8349	232.76143	1	0.21	0.427	5.401	5.419	111.0
5555.5557	400.0	1	1	400.0	400.0	0	1	1	148.8349	232.76143	1	0.21	0.429	5.449	5.419	111.0
5555.5557	400.0	1	1	400.0	400.0	0	1	1	148.8349	232.76143	1	0.211	0.431	5.446	5.438	111.0
5555.5557	400.0	1	1	400.0	400.0	0	1	1	148.8349	232.76143	1	0.211	0.433	5.385	5.448	111.0
5555.5557	400.0	1	1	400.0	400.0	1	1	1	148.8349	232.76143	1	0.211	0.435	5.47	5.448	111.0
5555.5557	400.0	1	1	400.0	400.0	1	1	1	148.8349	232.76143	1	0.211	0.437	5.493	5.464	111.0
5555.5557	400.0	1	1	400.0	400.0	1	1	1	148.8349	232.76143	1	0.211	0.439	5.499	5.464	111.0
5555.5557	400.0	1	1	400.0	400.0	1	1	1	148.8349	232.76143	1	0.211	0.441	5.383	5.47	111.0
5555.5557	400.0	1	1	400.0	400.0	1	1	1	148.8349	232.76143	1	0.211	0.441	5.518	5.483	111.0
5555.5557	400.0	1	1	400.0	400.0	1	1	1	148.8349	232.76143	1	0.211	0.442	5.366	5.483	111.0
5555.5557	400.0	1	1	400.0	400.0	1	1	1	148.8349	232.76143	1	0.212	0.442	5.413	5.488	111.0
5555.5557	400.0	1	1	400.0	400.0	1	1	1	148.8349	232.76143	1	0.212	0.442	5.509	5.488	111.0
5555.5557	400.0	1	1	400.0	400.0	1	1	1	148.8349	232.76143	1	0.212	0.442	5.443	5.498	111.0
5555.5557	400.0	1	1	400.0	400.0	1	1	1	148.8349	232.76143	1	0.212	0.442	5.515	5.503	111.0
5555.5557	400.0	1	1	400.0	400.0	1	1	1	148.8349	232.76143	1	0.212	0.442	5.518	5.503	111.0
5555.5557	400.0	1	1	400.0	400.0	1	1	1	148.8349	232.76143	1	0.212	0.442	5.496	5.51	111.0
5555.5557	400.0	1	1	400.0	400.0	1	1	1	148.8349	232.76143	1	0.213	0.443	5.737	5.514	111.0
5555.5557	400.0	1	1	400.0	400.0	1	1	1	148.8349	232.76143	1	0.213	0.443	5.536	5.514	111.0
5555.5557	400.0	1	1	400.0	400.0	1	1	1	148.8349	232.76143	1	0.213	0.444	5.562	5.521	111.0
5555.5557	400.0	1	1	400.0	400.0	1	1	1	148.8349	232.76143	1	0.213	0.445	5.788	5.521	111.0
5555.5557	400.0	1	1	400.0	400.0	1	1	1	148.8349	232.76143	1	0.213	0.445	5.535	5.524	111.0
5555.5557	400.0	1	1	400.0	400.0	1	1	1	148.8349	232.76143	1	0.213	0.446	5.467	5.529	111.0
5555.5557	400.0	1	1	400.0	400.0	1	1	1	148.8349	232.76143	1	0.213	0.446	5.537	5.529	111.0
5555.5557	400.0	1	1	400.0	400.0	1	1	1	148.8349	232.76143	1	0.213	0.446	5.539	5.531	111.0
5555.5557	400.0	1	1	400.0	400.0	1	1	1	148.8349	232.76143	1	0.213	0.446	5.449	5.535	111.0
5555.5557	400.0	1	1	400.0	400.0	1	1	1	148.8349	232.76143	1	0.213	0.447	5.546	5.535	111.0
5555.5557	400.0	1	1	400.0	400.0	1	1	1	148.8349	232.76143	1	0.213	0.447	5.488	5.54	111.0
5555.5557	400.0	1	1	400.0	400.0	1	1	1	148.8349	232.76143	1	0.214	0.449	5.611	5.541	111.0
5555.5557	400.0	1	1	400.0	400.0	1	1	1	148.8349	232.76143	1	0.214	0.45	5.558	5.541	111.0
5555.5557	400.0	1	1	400.0	400.0	1	1	1	148.8349	232.76143	1	0.214	0.45	5.535	5.544	111.0
5555.5557	400.0	1	1	400.0	400.0	1	1	1	148.8349	232.76143	1	0.214	0.451	5.538	5.544	111.0
5555.5557	400.0	1	1	400.0	400.0	1	1	1	148.8349	232.76143	1	0.214	0.453	5.584	5.545	111.0
5555.5557	400.0	1	1	400.0	400.0	1	1	1	148.8349	232.76143	1	0.214	0.454	5.531	5.547	111.0
5555.5557	400.0	1	1	400.0	400.0	1	1	1	148.8349	232.76143	1	0.214	0.455	5.535	5.547	111.0
5555.5557	400.0	1	1	400.0	400.0	1	1	1	148.8349	232.76143	1	0.214	0.454	5.519	5.548	111.0
5555.5557	400.0	1	1	400.0	400.0	1	1	1	148.8349	232.76143	1	0.214	0.455	5.554	5.548	111.0
5555.5557	400.0	1	1	400.0	400.0	1	1	1	148.8349	232.76143	1	0.214	0.457	5.648	5.55	111.0
5555.5557	400.0	1	1	400.0	400.0	1	1	1	148.8349	232.76143	1	0.214	0.457	5.521	5.55	111.0
5555.5557	400.0	1	1	400.0	400.0	1	1	1	148.8349	232.76143	1	0.214	0.457	5.505	5.55	111.0
5555.5557	400.0	1	1	400.0	400.0	1	1	1	148.8349	232.76143	1	0.214	0.459	5.579	5.552	111.0
5555.5557	400.0	1	1	400.0	400.0	1	1	1	148.8349	232.76143	1	0.214	0.46	5.59	5.553	111.0
5555.5557	400.0	1	1	400.0	400.0	1	1	1	148.8349	232.76143	1	0.214	0.461	5.583	5.553	111.0
5555.5557	400.0	1	1	400.0	400.0	1	1	1	148.8349	232.76143	1	0.214	0.46	5.53	5.554	111.0
5555.5557	400.0	1	1	400.0	400.0	1	1	1	148.8349	232.76143	1	0.214	0.461	5.566	5.554	111.0
5555.5557	400.0	1	1	400.0	400.0	1	1	1	148.8349	232.76143	1	0.214	0.461	5.574	5.554	111.0
5555.5557	400.0	1	1	400.0	400.0	1	1	1	148.8349	232.76143	1	0.214	0.46	5.541	5.555	111.0
5555.5557	400.0	1	1	400.0	400.0	1	1	1	148.8349	232.76143	1	0.214	0.46	5.556	5.555	111.0
5555.5557	400.0	1	1	400.0	400.0	1	1	1	148.8349	232.76143	1	0.214	0.461	5.564	5.556	111.0
5555.5557	400.0	1	1	400.0	400.0	1	1	1	148.8349	232.76143	1	0.214	0.46	5.492	5.556	111.0
5555.5557	400.0	1	1	400.0	400.0	1	1	1	148.8349	232.76143	1	0.214	0.46	5.54	5.556	111.0
5555.5557	400.0	1	1	400.0	400.0	1	1	1	148.8349	232.76143	1	0.214	0.46	5.556	5.557	111.0
5555.5557	400.0	1	1	400.0	400.0	1	1	1	148.8349	232.76143	1	0.214	0.46	5.449	5.557	111.0
5555.5557	400.0	1	1	400.0	400.0	1	1	1	148.8349	232.76143	1	0.214	0.46	5.545	5.557	111.0
5555.5557	400.0	1	1	400.0	400.0	1	1	1	148.8349	232.76143	1	0.214	0.46	5.549	5.559	111.0
5555.5557	400.0	1	1	400.0	400.0	1	1	1	148.8349	232.76143	1	0.214	0.461	5.595	5.559	111.0
5555.5557	400.0	1	1	400.0	400.0	1	1	1	148.8349	232.76143	1	0.214	0.46	5.553	5.559	111.0
5555.5557	400.0	1	1	400.0	400.0	1	1	1	148.8349	232.76143	1	0.214	0.461	5.592	5.56	111.0
5555.5557	400.0	1	1	400.0	400.0	1	1	1	148.8349	232.76143	1	0.214	0.46	5.451	5.56	111.0
5555.5557	400.0	1	1	400.0	400.0	1	1	1	148.8349	232.76143	1	0.214	0.46	5.521	5.56	111.0
5555.5557	400.0	1	1	400.0	400.0	1	1	1	148.8349	232.76143	1	0.214	0.461	5.566	5.56	111.0
5555.5557	400.0	1	1	400.0	400.0	1	1	1	148.8349	232.76143	1	0.214	0.46	5.493	5.56	111.0
5555.5557	400.0	1	1	400.0	400.0	1	1	1	148.8349	232.76143	1	0.214	0.461	5.572	5.56	111.0
5555.5557	400.0	1	1	400.0	400.0	1	1	1	148.8349	232.76143	1	0.214	0.461	5.58	5.56	111.0
5555.5557	400.0	1	1	400.0	400.0	1	1	1	148.8349	232.76143	1	0.214	0.461	5.581	5.561	111.0
5555.5557	400.0	1	1	400.0	400.0	1	1	1	148.8349	232.76143	1	0.214	0.461	5.57	5.561	111.0
5555.5557	400.0	1	1	400.0	400.0	1	1	1	148.8349	232.76143	1	0.214	0.46	5.534	5.561	111.0
5555.5557	400.0	1	1	400.0	400.0	1	1	1	148.8349	232.76143	1	0.214	0.461	5.613	5.561	111.0
5555.5557	400.0	1	1	400.0	400.0	1	1	1	148.8349	232.76143	1	0.214	0.46	5.545	5.561	111.0
5555.5557	400.0	1	1	400.0	400.0	1	1	1	148.8349	232.76143	1	0.214	0.46	5.527	5.561	111.0
5555.5557	400.0	1	1	400.0	400.0	1	1	1	148.8349	232.76143	1	0.214	0.461	5.579	5.561	111.0
5555.5557	400.0	1	1	400.0	400.0	1	1	1	148.8349	232.76143	1	0.214	0.46	5.537	5.561	111.0
5555.5557	400.0	1	1	400.0	400.0	1	1	1	148.8349	232.76143	1	0.214	0.461	5.596	5.561	111.0
5555.5557	400.0	1	1	400.0	400.0	1	1	1	148.8349	232.76143	1	0.214	0.461	5.582	5.562	111.0
5555.5557	400.0	1	1	400.0	400.0	1	1	1	148.8349	232.76143	1	0.214	0.461	5.578	5.562	111.0
5555.5557	400.0	1	1	400.0	400.0	1	1	1	148.8349	232.76143	1	0.214	0.46	5.541	5.562	111.0
5555.5557	400.0	1	1	400.0	400.0	1	1	1	148.8349	232.76143	1	0.214	0.46	5.549	5.562	111.0
5555.5557	400.0	1	1	400.0	400.0	1	1	1	148.8349	232.76143	1	0.214	0.461	5.588	5.562	111.0
5555.5557	400.0	1	1	400.0	400.0	1	1	1	148.8349	232.76143	1	0.214	0.461	5.565	5.562	111.0
5555.5557	400.0	1	1	400.0	400.0	1	1	1	148.8349	232.76143	1	0.214	0.46	5.478	5.562	111.0
5555.5557	400.0	1	1	400.0	400.0	1	1	1	148.8349	232.76143	1	0.214	0.46	5.499	5.562	111.0
5555.5557	400.0	1	1	400.0	400.0	1	1	1	148.8349	232.76143	1	0.214	0.46	5.524	5.562	111.0
5555.5557	400.0	1	1	400.0	400.0	1	1	1	148.8349	232.76143	1	0.214	0.46	5.539	5.562	111.0
5555.5557	400.0	1	1	400.0	400.0	1	1	1	148.8349	232.76143	1	0.214	0.46	5.543	5.562	111.0
5555.5557	400.0	1	1	400.0	400.0	1	1	1	148.8349	232.76143	1	0.214	0.461	5.649	5.562	111.0
5555.5557	400.0	1	1	400.0	400.0	1	1	1	148.8349	232.76143	1	0.214	0.46	5.544	5.562	111.0
5555.5557	400.0	1	1	400.0	400.0	1	1	1	148.8349	232.76143	1	0.214	0.461	5.648	5.562	111.0
5555.5557	400.0	1	1	400.0	400.0	1	1	1	148.8349	232.76143	1	0.214	0.46	5.487	5.562	111.0
5555.5557	400.0	1	1	400.0	400.0	1	1	1	148.8349	232.76143	1	0.214	0.461	5.574	5.562	111.0
5555.5557	400.0	1	1	400.0	400.0	1	1	1	148.8349	232.76143	1	0.214	0.46	5.526	5.562	111.0
5555.5557	400.0	1	1	400.0	400.0	1	1	1	148.8349	232.76143	1	0.214	0.46	5.554	5.562	111.0
5555.5557	400.0	1	1	400.0	400.0	1	1	1	148.8349	232.76143	1	0.214	0.461	5.614	5.562	111.0
5555.5557	400.0	1	1	400.0	400.0	1	1	1	148.8349	232.76143	1	0.214	0.461	5.592	5.562	111.0
5555.5557	400.0	1	1	400.0	400.0	1	1	1	148.8349	232.76143	1	0.214	0.46	5.516	5.562	111.0
5555.5557	400.0	1	1	400.0	400.0	1	1	1	148.8349	232.76143	1	0.214	0.461	5.578	5.562	111.0
5555.5557	400.0	1	1	400.0	400.0	1	1	1	148.8349	232.76143	1	0.214	0.461	5.631	5.562	111.0
5555.5557	400.0	1	1	400.0	400.0	1	1	1	148.8349	232.76143	1	0.214	0.461	5.559	5.562	111.0
5555.5557	400.0	1	1	400.0	400.0	1	1	1	148.8349	232.76143	1	0.214	0.461	5.579	5.562	111.0
5555.5557	400.0	1	1	400.0	400.0	1	1	1	148.8349	232.76143	1	0.214	0.46	5.509	5.562	111.0
5555.5557	400.0	1	1	400.0	400.0	1	1	1	148.8349	232.76143	1	0.214	0.46	5.55	5.562	111.0
5555.5557	400.0	1	1	400.0	400.0	1	1	1	148.8349	232.76143	1	0.214	0.461	5.598	5.562	111.0
5555.5557	400.0	1	1	400.0	400.0	1	1	1	148.8349	232.76143	1	0.214	0.461	5.765	5.562	111.0
5555.5557	400.0	1	1	400.0	400.0	1	1	1	148.8349	232.76143	1	0.214	0.461	5.587	5.562	111.0
5555.5557	400.0	1	1	400.0	400.0	1	1	1	148.8349	232.76143	1	0.214	0.46	5.448	5.562	111.0
5555.5557	400.0	1	1	400.0	400.0	1	1	1	148.8349	232.76143	1	0.214	0.461	5.557	5.562	111.0
5555.5557	400.0	1	1	400.0	400.0	1	1	1	148.8349	232.76143	1	0.215	0.461	5.599	5.562	111.0
5555.5557	400.0	1	1	400.0	400.0	1	1	1	148.8349	232.76143	1	0.215	0.461	5.592	5.562	111.0
5555.5557	400.0	1	1	400.0	400.0	1	1	1	148.8349	232.76143	1	0.215	0.461	5.622	5.562	111.0
5555.5557	400.0	1	1	400.0	400.0	1	1	1	148.8349	232.76143	1	0.215	0.46	5.544	5.562	111.0
5555.5557	400.0	1	1	400.0	400.0	1	1	1	148.8349	232.76143	1	0.215	0.461	5.573	5.562	111.0
5555.5557	400.0	1	1	400.0	400.0	1	1	1	148.8349	232.76143	1	0.215	0.46	5.554	5.562	111.0
5555.5557	400.0	1	1	400.0	400.0	1	1	1	148.8349	232.76143	1	0.215	0.46	5.546	5.562	111.0
5555.5557	400.0	1	1	400.0	400.0	1	1	1	148.8349	232.76143	1	0.215	0.461	5.583	5.562	111.0
5555.5557	400.0	1	1	400.0	400.0	1	1	1	148.8349	232.76143	1	0.215	0.46	5.556	5.562	111.0
5555.5557	400.0	1	1	400.0	400.0	1	1	1	148.8349	232.76143	1	0.215	0.46	5.551	5.562	111.0
5555.5557	400.0	1	1	400.0	400.0	1	1	1	148.8349	232.76143	1	0.215	0.461	5.582	5.562	111.0
5555.5557	400.0	1	1	400.0	400.0	1	1	1	148.8349	232.76143	1	0.215	0.461	5.584	5.562	111.0
5555.5557	400.0	1	1	400.0	400.0	1	1	1	148.8349	232.76143	1	0.215	0.461	5.591	5.562	111.0
5555.5557	400.0	1	1	400.0	400.0	1	1	1	148.8349	232.76143	1	0.215	0.461	5.571	5.562	111.0
5555.5557	400.0	1	1	400.0	400.0	1	1	1	148.8349	232.76143	1	0.215	0.46	5.458	5.562	111.0
5555.5557	400.0	1	1	400.0	400.0	1	1	1	148.8349	232.76143	1	0.215	0.46	5.533	5.562	111.0
5555.5557	400.0	1	1	400.0	400.0	1	1	1	148.8349	232.76143	1	0.215	0.461	5.719	5.562	111.0
5555.5557	400.0	1	1	400.0	400.0	1	1	1	148.8349	232.76143	1	0.215	0.46	5.358	5.562	111.0
5555.5557	400.0	1	1	400.0	400.0	1	1	1	148.8349	232.76143	1	0.215	0.46	5.532	5.562	111.0
5555.5557	400.0	1	1	400.0	400.0	1	1	1	148.8349	232.76143	1	0.215	0.46	5.511	5.562	111.0
5555.5557	400.0	1	1	400.0	400.0	1	1	1	148.8349	232.76143	1	0.215	0.46	5.543	5.562	111.0
5555.5557	400.0	1	1	400.0	400.0	1	1	1	148.8349	232.76143	1	0.215	0.461	5.567	5.562	111.0
5555.5557	400.0	1	1	400.0	400.0	1	1	1	148.8349	232.76143	1	0.215	0.461	5.582	5.562	111.0
5555.5557	400.0	1	1	400.0	400.0	1	1	1	148.8349	232.76143	1	0.215	0.461	5.571	5.562	111.0
5555.5557	400.0	1	1	400.0	400.0	1	1	1	148.8349	232.76143	1	0.215	0.461	5.584	5.562	111.0
5555.5557	400.0	1	1	400.0	400.0	1	1	1	148.8349	232.76143	1	0.215	0.46	5.456	5.562	111.0
5555.5557	400.0	1	1	400.0	400.0	1	1	1	148.8349	232.76143	1	0.215	0.46	5.547	5.562	111.0
5555.5557	400.0	1	1	400.0	400.0	1	1	1	148.8349	232.76143	1	0.215	0.46	5.546	5.562	111.0
5555.5557	400.0	1	1	400.0	400.0	1	1	1	148.8349	232.76143	1	0.216	0.461	5.574	5.562	111.0
5555.5557	400.0	1	1	400.0	400.0	1	1	1	148.8349	232.76143	1	0.216	0.461	5.559	5.562	111.0
5555.5557	400.0	1	1	400.0	400.0	1	1	1	148.8349	232.76143	1	0.216	0.46	5.545	5.562	111.0
5555.5557	400.0	1	1	400.0	400.0	1	1	1	148.8349	232.76143	1	0.216	0.46	5.528	5.562	111.0
5555.5557	400.0	1	1	400.0	400.0	1	1	1	148.8349	232.76143	1	0.216	0.461	5.563	5.562	111.0
5555.5557	400.0	1	1	400.0	400.0	1	1	1	148.8349	232.76143	1	0.216	0.461	5.596	5.562	111.0
5555.5557	400.0	1	1	400.0	400.0	1	1	1	148.8349	232.76143	1	0.216	0.46	5.543	5.562	111.0
5555.5557	400.0	1	1	400.0	400.0	1	1	1	148.8349	232.76143	1	0.216	0.461	5.621	5.562	111.0
5555.5557	400.0	1	1	400.0	400.0	1	1	1	148.8349	232.76143	1	0.216	0.46	5.485	5.562	111.0
5555.5557	400.0	1	1	400.0	400.0	1	1	1	148.8349	232.76143	1	0.216	0.461	5.563	5.562	111.0
5555.5557	400.0	1	1	400.0	400.0	1	1	1	148.8349	232.76143	1	0.216	0.46	5.533	5.562	111.0
5555.5557	400.0	1	1	400.0	400.0	1	1	1	148.8349	232.76143	1	0.216	0.461	5.608	5.562	111.0
5555.5557	400.0	1	1	400.0	400.0	1	1	1	148.8349	232.76143	1	0.216	0.46	5.525	5.562	111.0
5555.5557	400.0	1	1	400.0	400.0	1	1	1	148.8349	232.76143	1	0.216	0.461	5.585	5.562	111.0
5555.5557	400.0	1	1	400.0	400.0	1	1	1	148.8349	232.76143	1	0.216	0.46	5.54	5.562	111.0
5555.5557	400.0	1	1	400.0	400.0	1	1	1	148.8349	232.76143	1	0.216	0.461	5.558	5.562	111.0
5555.5557	400.0	1	1	400.0	400.0	1	1	1	148.8349	232.76143	1	0.216	0.46	5.52	5.562	111.0
5555.5557	400.0	1	1	400.0	400.0	1	1	1	148.8349	232.76143	1	0.216	0.46	5.523	5.562	111.0
5555.5557	400.0	1	1	400.0	400.0	1	1	1	148.8349	232.76143	1	0.216	0.46	5.518	5.562	111.0
5555.5557	400.0	1	1	400.0	400.0	1	1	1	148.8349	232.76143	1	0.216	0.461	5.585	5.562	111.0
5555.5557	400.0	1	1	400.0	400.0	1	1	1	148.8349	232.76143	1	0.216	0.46	5.555	5.562	111.0
5555.5557	400.0	1	1	400.0	400.0	1	1	1	148.8349	232.76143	1	0.216	0.461	5.578	5.562	111.0
5555.5557	400.0	1	1	400.0	400.0	1	1	1	148.8349	232.76143	1	0.216	0.461	5.59	5.562	111.0
0.0	0.0	1	1	400.0	400.0	1	1	1	148.8349	232.76143	0	0.216	0.461	5.616	5.562	111.0
0.0	0.0	1	1	400.0	400.0	1	1	1	148.8349	232.76143	0	0.216	0.461	5.59	5.562	111.0
0.0	0.0	1	1	400.0	400.0	1	1	1	148.8349	232.76143	0	0.216	0.457	4.99	5.169	111.0
0.0	0.0	1	1	400.0	400.0	1	1	1	148.8349	232.76143	0	0.216	0.455	5.156	5.169	111.0
0.0	0.0	1	1	400.0	400.0	1	1	1	148.8349	232.76143	0	0.216	0.449	4.782	4.803	111.0
0.0	0.0	1	1	400.0	400.0	1	1	1	148.8349	232.76143	0	0.215	0.441	4.246	4.147	111.0
0.0	0.0	1	1	400.0	400.0	1	1	1	148.8349	232.76143	0	0.215	0.431	4.129	4.147	111.0
0.0	0.0	1	1	400.0	400.0	1	1	1	148.8349	232.76143	0	0.215	0.42	3.885	3.854	111.0
0.0	0.0	1	1	400.0	400.0	1	1	1	148.8349	232.76143	0	0.215	0.412	3.87	3.854	111.0
0.0	0.0	1	1	400.0	400.0	1	1	1	148.8349	232.76143	0	0.215	0.399	3.268	3.328	111.0
0.0	0.0	1	1	400.0	400.0	1	1	1	148.8349	232.76143	0	0.214	0.386	3.123	3.093	111.0
0.0	0.0	1	1	400.0	400.0	1	1	1	148.8349	232.76143	0	0.214	0.373	3.116	3.093	111.0
0.0	0.0	1	1	400.0	400.0	1	1	1	148.8349	232.76143	0	0.214	0.359	2.675	2.671	111.0
0.0	0.0	1	1	400.0	400.0	1	1	1	148.8349	232.76143	0	0.214	0.344	2.214	2.307	111.0
0.0	0.0	1	1	400.0	400.0	1	1	1	148.8349	232.76143	0	0.214	0.329	2.308	2.307	111.0
0.0	0.0	1	1	400.0	400.0	1	1	1	148.8349	232.76143	0	0.213	0.313	2.113	2.143	111.0
0.0	0.0	1	1	400.0	400.0	1	1	1	148.8349	232.76143	0	0.213	0.299	2.097	2.143	111.0
0.0	0.0	1	1	400.0	400.0	1	1	1	148.8349	232.76143	0	0.213	0.285	1.794	1.85	111.0
0.0	0.0	1	1	400.0	400.0	1	1	1	148.8349	232.76143	0	0.213	0.271	1.67	1.72	111.0
0.0	0.0	1	1	400.0	400.0	1	1	1	148.8349	232.76143	0	0.213	0.259	1.77	1.72	111.0
0.0	0.0	1	1	400.0	400.0	1	1	1	148.8349	232.76143	0	0.213	0.246	1.374	1.485	111.0
0.0	0.0	1	1	400.0	400.0	1	1	1	148.8349	232.76143	0	0.213	0.234	1.423	1.381	111.0
0.0	0.0	1	1	400.0	400.0	1	1	1	148.8349	232.76143	0	0.212	0.222	1.363	1.381	111.0
0.0	0.0	1	1	400.0	400.0	1	1	1	148.8349	232.76143	0	0.212	0.21	1.178	1.191	111.0
0.0	0.0	1	1	400.0	400.0	1	1	1	148.8349	232.76143	0	0.212	0.199	1.148	1.191	111.0
0.0	0.0	1	1	400.0	400.0	1	1	1	148.8349	232.76143	0	0.212	0.189	1.064	1.107	111.0
0.0	0.0	1	1	400.0	400.0	1	1	1	148.8349	232.76143	0	0.212	0.177	0.925	0.956	111.0
0.0	0.0	1	1	400.0	400.0	1	1	1	148.8349	232.76143	0	0.212	0.168	0.994	0.956	111.0
0.0	0.0	1	1	400.0	400.0	1	1	1	148.8349	232.76143	0	0.212	0.158	0.887	0.888	111.0
0.0	0.0	1	1	400.0	400.0	1	1	1	148.8349	232.76143	0	0.212	0.15	0.792	0.767	111.0
0.0	0.0	1	1	400.0	400.0	1	1	1	148.8349	232.76143	0	0.212	0.142	0.799	0.767	111.0
0.0	0.0	1	1	400.0	400.0	1	1	1	148.8349	232.76143	0	0.212	0.133	0.69	0.662	111.0
0.0	0.0	1	1	400.0	400.0	1	1	1	148.8349	232.76143	0	0.212	0.125	0.588	0.662	111.0
0.0	0.0	1	1	400.0	400.0	1	1	1	148.8349	232.76143	0	0.212	0.117	0.605	0.615	111.0
0.0	0.0	1	1	400.0	400.0	1	1	1	148.8349	232.76143	0	0.212	0.111	0.555	0.531	111.0
0.0	0.0	1	1	400.0	400.0	1	1	1	148.8349	232.76143	0	0.212	0.105	0.541	0.531	111.0
0.0	0.0	1	1	400.0	400.0	1	1	1	148.8349	232.76143	0	0.212	0.098	0.501	0.493	111.0
0.0	0.0	1	1	400.0	400.0	1	1	1	148.8349	232.76143	0	0.212	0.094	0.521	0.426	111.0
0.0	0.0	1	1	400.0	400.0	1	1	1	148.8349	232.76143	0	0.212	0.089	0.489	0.426	111.0
0.0	0.0	1	1	400.0	400.0	1	1	1	148.8349	232.76143	0	0.212	0.083	0.402	0.396	111.0
0.0	0.0	1	1	400.0	400.0	1	1	1	148.8349	232.76143	0	0.212	0.078	0.393	0.396	111.0
0.0	0.0	1	1	400.0	400.0	1	1	1	148.8349	232.76143	0	0.212	0.074	0.302	0.341	111.0
0.0	0.0	1	1	400.0	400.0	1	1	1	148.8349	232.76143	0	0.212	0.07	0.339	0.317	111.0
0.0	0.0	1	1	400.0	400.0	1	1	1	148.8349	232.76143	0	0.212	0.066	0.343	0.317	111.0
0.0	0.0	1	1	400.0	400.0	1	1	1	148.8349	232.76143	0	0.212	0.061	0.186	0.274	111.0
0.0	0.0	1	1	400.0	400.0	1	1	1	148.8349	232.76143	0	0.212	0.057	0.329	0.254	111.0
0.0	0.0	1	1	400.0	400.0	1	1	1	148.8349	232.76143	0	0.212	0.054	0.21	0.254	111.0
0.0	0.0	1	1	400.0	400.0	1	1	1	148.8349	232.76143	0	0.212	0.051	0.232	0.219	111.0
0.0	0.0	1	1	400.0	400.0	1	1	1	148.8349	232.76143	0	0.212	0.047	0.226	0.219	111.0
0.0	0.0	1	1	400.0	400.0	1	1	1	148.8349	232.76143	0	0.212	0.043	0.198	0.204	111.0
0.0	0.0	1	1	400.0	400.0	1	1	1	148.8349	232.76143	0	0.212	0.039	0.191	0.176	111.0
0.0	0.0	1	1	400.0	400.0	1	1	1	148.8349	232.76143	0	0.212	0.037	0.194	0.176	111.0
0.0	0.0	1	1	400.0	400.0	1	1	1	148.8349	232.76143	0	0.212	0.035	0.112	0.152	111.0
0.0	0.0	1	1	400.0	400.0	1	1	1	148.8349	232.76143	0	0.212	0.033	0.181	0.141	111.0
0.0	0.0	1	1	400.0	400.0	1	1	1	148.8349	232.76143	0	0.212	0.031	0.213	0.141	111.0
0.0	0.0	1	1	400.0	400.0	1	1	1	148.8349	232.76143	0	0.212	0.029	0.14	0.131	111.0
0.0	0.0	1	1	400.0	400.0	1	1	1	148.8349	232.76143	0	0.212	0.027	0.145	0.131	111.0
0.0	0.0	1	1	400.0	400.0	1	1	1	148.8349	232.76143	0	0.212	0.025	0.152	0.113	111.0
0.0	0.0	1	1	400.0	400.0	1	1	1	148.8349	232.76143	0	0.212	0.023	0.107	0.105	111.0
0.0	0.0	1	1	400.0	400.0	1	1	1	148.8349	232.76143	0	0.212	0.021	0.163	0.105	111.0
0.0	0.0	1	1	400.0	400.0	1	1	1	148.8349	232.76143	0	0.212	0.02	0.099	0.09	111.0
0.0	0.0	1	1	400.0	400.0	1	1	1	148.8349	232.76143	0	0.212	0.02	0.182	0.084	111.0
0.0	0.0	1	1	400.0	400.0	1	1	1	148.8349	232.76143	0	0.212	0.02	0.122	0.084	111.0
0.0	0.0	1	1	400.0	400.0	1	1	1	148.8349	232.76143	0	0.212	0.02	0.046	0.072	111.0
0.0	0.0	1	1	400.0	400.0	1	1	1	148.8349	232.76143	0	0.212	0.02	0.031	0.072	111.0
0.0	0.0	1	1	400.0	400.0	1	1	1	148.8349	232.76143	0	0.212	0.02	0.088	0.062	111.0
0.0	0.0	1	1	400.0	400.0	1	1	1	148.8349	232.76143	0	0.212	0.02	0.07	0.058	111.0
0.0	0.0	1	1	400.0	400.0	1	1	1	148.8349	232.76143	0	0.212	0.02	0.043	0.058	111.0
0.0	0.0	1	1	400.0	400.0	1	1	1	148.8349	232.76143	0	0.212	0.02	0.091	0.049	111.0
0.0	0.0	1	1	400.0	400.0	1	1	1	148.8349	232.76143	0	0.212	0.02	0.049	0.046	111.0
0.0	0.0	1	1	400.0	400.0	1	1	1	148.8349	232.76143	0	0.212	0.019	-0.033	0.046	111.0
0.0	0.0	1	1	400.0	400.0	1	1	1	148.8349	232.76143	0	0.212	0.019	0.023	0.039	111.0
0.0	0.0	1	1	400.0	400.0	1	1	1	148.8349	232.76143	0	0.212	0.019	0.015	0.039	111.0
0.0	0.0	1	1	400.0	400.0	1	1	1	148.8349	232.76143	0	0.212	0.019	0.061	0.037	111.0
0.0	0.0	1	1	400.0	400.0	1	1	1	148.8349	232.76143	0	0.212	0.019	0.068	0.034	111.0
0.0	0.0	1	1	400.0	400.0	1	1	1	148.8349	232.76143	0	0.212	0.019	0.034	0.034	111.0
0.0	0.0	1	1	400.0	400.0	1	1	1	148.8349	232.76143	0	0.212	0.018	-0.015	0.029	111.0
0.0	0.0	1	1	400.0	400.0	1	1	1	148.8349	232.76143	0	0.212	0.018	0.015	0.029	111.0
0.0	0.0	1	1	400.0	400.0	1	1	1	148.8349	232.76143	0	0.212	0.018	0.151	0.027	111.0
0.0	0.0	1	1	400.0	400.0	1	1	1	148.8349	232.76143	0	0.212	0.017	-0.021	0.023	111.0
0.0	0.0	1	1	400.0	400.0	1	1	1	148.8349	232.76143	0	0.212	0.017	0.008	0.023	111.0
0.0	0.0	1	1	400.0	400.0	1	1	1	148.8349	232.76143	0	0.212	0.017	0.003	0.02	111.0
0.0	0.0	1	1	400.0	400.0	1	1	1	148.8349	232.76143	0	0.212	0.015	-0.175	0.018	111.0
0.0	0.0	1	1	400.0	400.0	1	1	1	148.8349	232.76143	0	0.212	0.014	0.054	0.018	111.0
0.0	0.0	1	1	400.0	400.0	1	1	1	148.8349	232.76143	0	0.212	0.014	0.009	0.015	111.0
0.0	0.0	1	1	400.0	400.0	1	1	1	148.8349	232.76143	0	0.212	0.014	0.025	0.014	111.0
0.0	0.0	1	1	400.0	400.0	1	1	1	148.8349	232.76143	0	0.212	0.014	0.046	0.014	111.0
0.0	0.0	1	1	400.0	400.0	1	1	1	148.8349	232.76143	0	0.212	0.014	0.139	0.012	111.0
0.0	0.0	1	1	400.0	400.0	1	1	1	148.8349	232.76143	0	0.212	0.013	0.02	0.012	111.0
0.0	0.0	1	1	400.0	400.0	1	1	1	148.8349	232.76143	0	0.212	0.011	-0.26	0.01	111.0
0.0	0.0	1	1	400.0	400.0	1	1	1	148.8349	232.76143	0	0.212	0.01	0.03	0.009	111.0
0.0	0.0	1	1	400.0	400.0	1	1	1	148.8349	232.76143	0	0.212	0.009	-0.06	0.009	111.0
0.0	0.0	1	1	400.0	400.0	1	1	1	148.8349	232.76143	0	0.212	0.007	-0.089	0.008	111.0
0.0	0.0	1	1	400.0	400.0	1	1	1	148.8349	232.76143	0	0.212	0.005	-0.013	0.008	111.0
0.0	0.0	1	1	400.0	400.0	1	1	1	148.8349	232.76143	0	0.212	0.005	-0.01	0.007	111.0
0.0	0.0	1	1	400.0	400.0	1	1	1	148.8349	232.76143	0	0.212	0.005	0.005	0.006	111.0
0.0	0.0	1	1	400.0	400.0	1	1	1	148.8349	232.76143	0	0.212	0.005	0.008	0.006	111.0
0.0	0.0	1	1	400.0	400.0	1	1	1	148.8349	232.76143	0	0.212	0.005	-0.004	0.006	111.0
0.0	0.0	1	1	400.0	400.0	1	1	1	148.8349	232.76143	0	0.212	0.005	0.066	0.005	111.0
0.0	0.0	1	1	400.0	400.0	1	1	1	148.8349	232.76143	0	0.212	0.005	0.003	0.005	111.0
0.0	0.0	1	1	400.0	400.0	1	1	1	148.8349	232.76143	0	0.212	0.004	-0.019	0.004	111.0
0.0	0.0	1	1	400.0	400.0	1	1	1	148.8349	232.76143	0	0.212	0.003	-0.005	0.004	111.0
0.0	0.0	1	1	400.0	400.0	1	1	1	148.8349	232.76143	0	0.212	0.002	-0.031	0.003	111.0
0.0	0.0	1	1	400.0	400.0	1	1	1	148.8349	232.76143	0	0.212	0.002	0.047	0.003	111.0
0.0	0.0	1	1	400.0	400.0	1	1	1	148.8349	232.76143	0	0.212	0.002	0.009	0.003	111.0
0.0	0.0	1	1	400.0	400.0	1	1	1	148.8349	232.76143	0	0.212	0.001	0.016	0.002	111.0
0.0	0.0	1	1	400.0	400.0	1	1	1	148.8349	232.76143	0	0.212	0.0	-0.029	0.002	111.0
0.0	0.0	1	1	400.0	400.0	1	1	1	148.8349	232.76143	0	0.212	0.0	0.016	0.002	111.0
0.0	0.0	1	1	400.0	400.0	1	1	1	148.8349	232.76143	0	0.212	0.0	0.018	0.002	111.0
0.0	0.0	1	1	400.0	400.0	1	1	1	148.8349	232.76143	0	0.212	-0.001	-0.015	0.001	111.0
0.0	0.0	1	1	400.0	400.0	1	1	1	148.8349	232.76143	0	0.212	-0.001	-0.014	0.001	111.0
0.0	0.0	1	1	400.0	400.0	1	1	1	148.8349	232.76143	0	0.212	0.0	0.006	0.001	111.0
0.0	0.0	1	1	400.0	400.0	1	1	1	148.8349	232.76143	0	0.212	0.0	0.008	0.001	111.0
0.0	0.0	1	1	400.0	400.0	1	1	1	148.8349	232.76143	0	0.212	0.0	0.004	0.001	111.0
0.0	0.0	1	1	400.0	400.0	1	1	1	148.8349	232.76143	0	0.212	0.0	0.007	0.001	111.0
0.0	0.0	1	1	400.0	400.0	1	1	1	148.8349	232.76143	0	0.212	0.0	-0.003	0.001	111.0
0.0	0.0	1	1	400.0	400.0	1	1	1	148.8349	232.76143	0	0.212	0.0	0.075	0.0	111.0
0.0	0.0	1	1	400.0	400.0	1	1	1	148.8349	232.76143	0	0.212	-0.001	-0.055	0.0	111.0
0.0	0.0	1	1	400.0	400.0	1	1	1	148.8349	232.76143	0	0.212	-0.001	-0.025	0.0	111.0
0.0	0.0	1	1	400.0	400.0	1	1	1	148.8349	232.76143	0	0.212	0.0	0.001	0.0	111.0
0.0	0.0	1	1	400.0	400.0	1	1	1	148.8349	232.76143	0	0.212	0.0	0.029	0.0	111.0
0.0	0.0	1	1	400.0	400.0	1	1	1	148.8349	232.76143	0	0.212	0.0	0.249	0.0	111.0
0.0	0.0	1	1	400.0	400.0	1	1	1	148.8349	232.76143	0	0.212	0.0	0.02	0.0	111.0
0.0	0.0	1	1	400.0	400.0	1	1	1	148.8349	232.76143	0	0.212	-0.001	-0.069	0.0	111.0
0.0	0.0	1	1	400.0	400.0	1	1	1	148.8349	232.76143	0	0.212	0.0	-0.001	0.0	111.0
0.0	0.0	1	1	400.0	400.0	1	1	1	148.8349	232.76143	0	0.212	0.0	0.013	0.0	111.0
0.0	0.0	1	1	400.0	400.0	1	1	1	148.8349	232.76143	0	0.212	-0.001	-0.038	0.0	111.0
0.0	0.0	1	1	400.0	400.0	1	1	1	148.8349	232.76143	0	0.212	-0.001	-0.027	0.0	111.0
0.0	0.0	1	1	400.0	400.0	1	1	1	148.8349	232.76143	0	0.212	0.0	-0.011	0.0	111.0
0.0	0.0	1	1	400.0	400.0	1	1	1	148.8349	232.76143	0	0.212	0.0	0.005	0.0	111.0
0.0	0.0	1	1	400.0	400.0	1	1	1	148.8349	232.76143	0	0.212	0.0	0.017	0.0	111.0
0.0	0.0	1	1	400.0	400.0	1	1	1	148.8349	232.76143	0	0.212	0.0	-0.003	0.0	111.0
0.0	0.0	1	1	400.0	400.0	1	1	1	148.8349	232.76143	0	0.212	-0.001	-0.027	0.0	111.0
0.0	0.0	1	1	400.0	400.0	1	1	1	148.8349	232.76143	0	0.212	0.0	-0.005	0.0	111.0
0.0	0.0	1	1	400.0	400.0	1	1	1	148.8349	232.76143	0	0.212	0.0	0.043	0.0	111.0
0.0	0.0	1	1	400.0	400.0	1	1	1	148.8349	232.76143	0	0.212	-0.001	-0.028	0.0	111.0
0.0	0.0	1	1	400.0	400.0	1	1	1	148.8349	232.76143	0	0.212	-0.001	-0.028	0.0	111.0
0.0	0.0	1	1	400.0	400.0	1	1	1	148.8349	232.76143	0	0.212	-0.001	-0.13	0.0	111.0
0.0	0.0	1	1	400.0	400.0	1	1	1	148.8349	232.76143	0	0.212	0.0	0.002	0.0	111.0
0.0	0.0	1	1	400.0	400.0	1	1	1	148.8349	232.76143	0	0.212	-0.001	-0.046	0.0	111.0
0.0	0.0	1	1	400.0	400.0	1	1	1	148.8349	232.76143	0	0.212	0.0	0.042	0.0	111.0
0.0	0.0	1	1	400.0	400.0	1	1	1	148.8349	232.76143	0	0.212	0.0	-0.001	0.0	111.0
0.0	0.0	1	1	400.0	400.0	1	1	1	148.8349	232.76143	0	0.212	0.0	0.013	0.0	111.0
0.0	0.0	1	1	400.0	400.0	1	1	1	148.8349	232.76143	0	0.212	0.0	0.195	0.0	111.0
0.0	0.0	1	1	400.0	400.0	1	1	1	148.8349	232.76143	0	0.212	0.0	0.004	0.0	111.0
0.0	0.0	1	1	400.0	400.0	1	1	1	148.8349	232.76143	0	0.212	0.0	0.115	0.0	111.0
0.0	0.0	1	1	400.0	400.0	1	1	1	148.8349	232.76143	0	0.212	-0.001	-0.033	0.0	111.0
0.0	0.0	1	1	400.0	400.0	1	1	1	148.8349	232.76143	0	0.212	0.0	0.068	0.0	111.0
0.0	0.0	1	1	400.0	400.0	1	1	1	148.8349	232.76143	0	0.212	0.0	-0.01	0.0	111.0
0.0	0.0	1	1	400.0	400.0	1	1	1	148.8349	232.76143	0	0.212	0.0	0.0	0.0	111.0
0.0	0.0	1	1	400.0	400.0	1	1	1	148.8349	232.76143	0	0.212	-0.001	-0.119	0.0	111.0
0.0	0.0	1	1	400.0	400.0	1	1	1	148.8349	232.76143	0	0.212	0.0	-0.001	0.0	111.0
0.0	0.0	1	1	400.0	400.0	1	1	1	148.8349	232.76143	0	0.212	0.0	-0.001	0.0	111.0
0.0	0.0	1	1	400.0	400.0	1	1	1	148.8349	232.76143	0	0.212	-0.001	-0.014	0.0	111.0
0.0	0.0	1	1	400.0	400.0	1	1	1	148.8349	232.76143	0	0.212	0.0	0.018	0.0	111.0
0.0	0.0	1	1	400.0	400.0	1	1	1	148.8349	232.76143	0	0.212	0.0	0.14	0.0	111.0
0.0	0.0	1	1	400.0	400.0	1	1	1	148.8349	232.76143	0	0.212	0.0	0.007	0.0	111.0
0.0	0.0	1	1	400.0	400.0	1	1	1	148.8349	232.76143	0	0.212	0.0	0.022	0.0	111.0
0.0	0.0	1	1	400.0	400.0	1	1	1	148.8349	232.76143	0	0.212	0.0	-0.008	0.0	111.0
0.0	0.0	1	1	400.0	400.0	1	1	1	148.8349	232.76143	0	0.212	0.0	0.003	0.0	111.0
0.0	0.0	1	1	400.0	400.0	1	1	1	148.8349	232.76143	0	0.212	-0.001	-0.014	0.0	111.0
0.0	0.0	1	1	400.0	400.0	1	1	1	148.8349	232.76143	0	0.212	-0.001	-0.025	0.0	111.0
0.0	0.0	1	1	400.0	400.0	1	1	1	148.8349	232.76143	0	0.212	0.0	-0.011	0.0	111.0
0.0	0.0	1	1	400.0	400.0	1	1	1	148.8349	232.76143	0	0.212	-0.001	-0.014	0.0	111.0
0.0	0.0	1	1	400.0	400.0	1	1	1	148.8349	232.76143	0	0.212	0.001	0.264	0.0	111.0
0.0	0.0	1	1	400.0	400.0	1	1	1	148.8349	232.76143	0	0.212	0.0	0.016	0.0	111.0
0.0	0.0	1	1	400.0	400.0	1	1	1	148.8349	232.76143	0	0.212	0.0	0.001	0.0	111.0
0.0	0.0	1	1	400.0	400.0	1	1	1	148.8349	232.76143	0	0.212	0.0	0.035	0.0	111.0
0.0	0.0	1	1	400.0	400.0	1	1	1	148.8349	232.76143	0	0.212	0.0	0.027	0.0	111.0
0.0	0.0	1	1	400.0	400.0	1	1	1	148.8349	232.76143	0	0.212	0.0	0.014	0.0	111.0
0.0	0.0	1	1	400.0	400.0	1	1	1	148.8349	232.76143	0	0.212	0.0	0.01	0.0	111.0
0.0	0.0	1	1	400.0	400.0	1	1	1	148.8349	232.76143	0	0.212	-0.001	-0.031	0.0	111.0
0.0	0.0	1	1	400.0	400.0	1	1	1	148.8349	232.76143	0	0.212	0.0	0.003	0.0	111.0
0.0	0.0	1	1	400.0	400.0	1	1	1	148.8349	232.76143	0	0.212	0.0	0.025	0.0	111.0
0.0	0.0	1	1	400.0	400.0	1	1	1	148.8349	232.76143	0	0.212	-0.001	-0.039	0.0	111.0
0.0	0.0	1	1	400.0	400.0	1	1	1	148.8349	232.76143	0	0.212	0.0	-0.008	0.0	111.0
0.0	0.0	1	1	400.0	400.0	1	1	1	148.8349	232.76143	0	0.212	-0.001	-0.026	0.0	111.0
0.0	0.0	1	1	400.0	400.0	1	1	1	148.8349	232.76143	0	0.212	0.0	0.02	0.0	111.0
0.0	0.0	1	1	400.0	400.0	1	1	1	148.8349	232.76143	0	0.212	0.0	0.012	0.0	111.0
0.0	0.0	1	1	400.0	400.0	1	1	1	148.8349	232.76143	0	0.212	0.0	0.003	0.0	111.0
0.0	0.0	1	1	400.0	400.0	1	1	1	148.8349	232.76143	0	0.212	-0.001	-0.028	0.0	111.0
0.0	0.0	1	1	400.0	400.0	1	1	1	148.8349	232.76143	0	0.212	0.0	-0.01	0.0	111.0
0.0	0.0	1	1	400.0	400.0	1	1	1	148.8349	232.76143	0	0.212	-0.001	-0.019	0.0	111.0
0.0	0.0	1	1	400.0	400.0	1	1	1	148.8349	232.76143	0	0.212	-0.001	-0.022	0.0	111.0
0.0	0.0	1	1	400.0	400.0	1	1	1	148.8349	232.76143	0	0.212	0.0	0.009	0.0	111.0
0.0	0.0	1	1	400.0	400.0	1	1	1	148.8349	232.76143	0	0.212	-0.001	-0.048	0.0	111.0
0.0	0.0	1	1	400.0	400.0	1	1	1	148.8349	232.76143	0	0.212	0.001	0.016	0.0	111.0
0.0	0.0	1	1	400.0	400.0	1	1	1	148.8349	232.76143	0	0.212	0.0	-0.025	0.0	111.0
0.0	0.0	1	1	400.0	400.0	1	1	1	148.8349	232.76143	0	0.212	0.0	0.006	0.0	111.0
0.0	0.0	1	1	400.0	400.0	1	1	1	148.8349	232.76143	0	0.212	0.0	0.01	0.0	111.0
0.0	0.0	1	1	400.0	400.0	1	1	1	148.8349	232.76143	0	0.212	-0.001	-0.017	0.0	111.0
0.0	0.0	1	1	400.0	400.0	1	1	1	148.8349	232.76143	0	0.213	-0.001	-0.015	0.0	111.0
0.0	0.0	1	1	400.0	400.0	1	1	1	148.8349	232.76143	0	0.213	0.0	-0.008	0.0	111.0
0.0	0.0	1	1	400.0	400.0	1	1	1	148.8349	232.76143	0	0.213	-0.001	-0.023	0.0	111.0
0.0	0.0	1	1	400.0	400.0	1	1	1	148.8349	232.76143	0	0.213	-0.001	-0.02	0.0	111.0
0.0	0.0	1	1	400.0	400.0	1	1	1	148.8349	232.76143	0	0.213	0.0	0.029	0.0	111.0
0.0	0.0	1	1	400.0	400.0	1	1	1	148.8349	232.76143	0	0.213	0.0	0.0	0.0	111.0
0.0	0.0	1	1	400.0	400.0	1	1	1	148.8349	232.76143	0	0.213	0.0	0.013	0.0	111.0
0.0	0.0	1	1	400.0	400.0	1	1	1	148.8349	232.76143	0	0.212	0.0	0.007	0.0	111.0
0.0	0.0	1	1	400.0	400.0	1	1	1	148.8349	232.76143	0	0.212	0.0	0.006	0.0	111.0
0.0	0.0	1	1	400.0	400.0	1	1	1	148.8349	232.76143	0	0.212	0.0	0.102	0.0	111.0
0.0	0.0	1	1	400.0	400.0	1	1	1	148.8349	232.76143	0	0.212	0.0	0.01	0.0	111.0
0.0	0.0	1	1	400.0	400.0	1	1	1	148.8349	232.76143	0	0.212	0.0	0.01	0.0	111.0
0.0	0.0	1	1	400.0	400.0	1	1	1	148.8349	232.76143	0	0.212	0.0	0.006	0.0	111.0
0.0	0.0	1	1	400.0	400.0	1	1	1	148.8349	232.76143	0	0.212	0.0	0.023	0.0	111.0
0.0	0.0	1	1	400.0	400.0	1	1	1	148.8349	232.76143	0	0.212	0.0	0.003	0.0	111.0
0.0	0.0	1	1	400.0	400.0	1	1	1	148.8349	232.76143	0	0.212	0.0	0.027	0.0	111.0
0.0	0.0	1	1	400.0	400.0	1	1	1	148.8349	232.76143	0	0.212	0.0	0.009	0.0	111.0
0.0	0.0	1	1	400.0	400.0	1	1	1	148.8349	232.76143	0	0.212	0.0	0.026	0.0	111.0
0.0	0.0	1	1	400.0	400.0	1	1	1	148.8349	232.76143	0	0.212	-0.001	-0.019	0.0	111.0
0.0	0.0	1	1	400.0	400.0	1	1	1	148.8349	232.76143	0	0.212	-0.001	-0.15	0.0	111.0
0.0	0.0	1	1	400.0	400.0	1	1	1	148.8349	232.76143	0	0.212	0.0	0.0	0.0	111.0
0.0	0.0	1	1	400.0	400.0	1	1	1	148.8349	232.76143	0	0.212	0.0	-0.002	0.0	111.0
0.0	0.0	1	1	400.0	400.0	1	1	1	148.8349	232.76143	0	0.212	0.0	0.009	0.0	111.0
0.0	0.0	1	1	400.0	400.0	1	1	1	148.8349	232.76143	0	0.212	0.0	-0.008	0.0	111.0
0.0	0.0	1	1	400.0	400.0	1	1	1	148.8349	232.76143	0	0.212	0.0	-0.01	0.0	111.0
0.0	0.0	1	1	400.0	400.0	1	1	1	148.8349	232.76143	0	0.212	0.0	-0.001	0.0	111.0
0.0	0.0	1	1	400.0	400.0	1	1	1	148.8349	232.76143	0	0.212	0.0	0.018	0.0	111.0
0.0	0.0	1	1	400.0	400.0	1	1	1	148.8349	232.76143	0	0.212	0.0	0.018	0.0	111.0
0.0	0.0	1	1	400.0	400.0	1	1	1	148.8349	232.76143	0	0.212	-0.001	-0.034	0.0	111.0
0.0	0.0	1	1	400.0	400.0	1	1	1	148.8349	232.76143	0	0.212	0.0	0.01	0.0	111.0
0.0	0.0	1	1	400.0	400.0	1	1	1	148.8349	232.76143	0	0.212	0.0	0.017	0.0	111.0
0.0	0.0	1	1	400.0	400.0	1	1	1	148.8349	232.76143	0	0.212	-0.001	-0.027	0.0	111.0
0.0	0.0	1	1	400.0	400.0	1	1	1	148.8349	232.76143	0	0.212	0.0	0.007	0.0	111.0
0.0	0.0	1	1	400.0	400.0	1	1	1	148.8349	232.76143	0	0.212	0.0	0.029	0.0	111.0
0.0	0.0	1	1	400.0	400.0	1	1	1	148.8349	232.76143	0	0.212	-0.001	-0.016	0.0	111.0
0.0	0.0	1	1	400.0	400.0	1	1	1	148.8349	232.76143	0	0.212	0.0	0.021	0.0	111.0
0.0	0.0	1	1	400.0	400.0	1	1	1	148.8349	232.76143	0	0.212	0.0	0.119	0.0	111.0
0.0	0.0	1	1	400.0	400.0	1	1	1	148.8349	232.76143	0	0.212	-0.001	-0.058	0.0	111.0
0.0	0.0	1	1	400.0	400.0	1	1	1	148.8349	232.76143	0	0.212	0.0	0.0	0.0	111.0
0.0	0.0	1	1	400.0	400.0	1	1	1	148.8349	232.76143	0	0.212	0.0	0.019	0.0	111.0
0.0	0.0	1	1	400.0	400.0	1	1	1	148.8349	232.76143	0	0.212	0.0	0.03	0.0	111.0
0.0	0.0	1	1	400.0	400.0	1	1	1	148.8349	232.76143	0	0.212	-0.001	-0.015	0.0	111.0
0.0	0.0	1	1	400.0	400.0	1	1	1	148.8349	232.76143	0	0.212	0.0	-0.011	0.0	111.0
0.0	0.0	1	1	400.0	400.0	1	1	1	148.8349	232.76143	0	0.212	0.0	0.067	0.0	111.0
0.0	0.0	1	1	400.0	400.0	1	1	1	148.8349	232.76143	0	0.212	0.0	0.0	0.0	111.0
0.0	0.0	1	1	400.0	400.0	1	1	1	148.8349	232.76143	0	0.212	-0.001	-0.034	0.0	111.0
0.0	0.0	1	1	400.0	400.0	1	1	1	148.8349	232.76143	0	0.212	0.0	-0.004	0.0	111.0
0.0	0.0	1	1	400.0	400.0	1	1	1	148.8349	232.76143	0	0.212	0.0	-0.008	0.0	111.0
0.0	0.0	1	1	400.0	400.0	1	1	1	148.8349	232.76143	0	0.212	0.0	0.043	0.0	111.0
0.0	0.0	1	1	400.0	400.0	1	1	1	148.8349	232.76143	0	0.212	0.0	-0.005	0.0	111.0
0.0	0.0	1	1	400.0	400.0	1	1	1	148.8349	232.76143	0	0.212	-0.001	-0.02	0.0	111.0
0.0	0.0	1	1	400.0	400.0	1	1	1	148.8349	232.76143	0	0.212	0.0	0.027	0.0	111.0
0.0	0.0	1	1	400.0	400.0	1	1	1	148.8349	232.76143	0	0.212	0.0	0.01	0.0	111.0
0.0	0.0	1	1	400.0	400.0	1	1	1	148.8349	232.76143	0	0.212	0.0	0.0	0.0	111.0
0.0	0.0	1	1	400.0	400.0	1	1	1	148.8349	232.76143	0	0.212	0.0	0.046	0.0	111.0
0.0	0.0	1	1	400.0	400.0	1	1	1	148.8349	232.76143	0	0.212	0.0	0.111	0.0	111.0
0.0	0.0	1	1	400.0	400.0	1	1	1	148.8349	232.76143	0	0.212	-0.001	-0.022	0.0	111.0
0.0	0.0	1	1	400.0	400.0	1	1	1	148.8349	232.76143	0	0.212	-0.001	-0.017	0.0	111.0
0.0	0.0	1	1	400.0	400.0	1	1	1	148.8349	232.76143	0	0.212	0.0	0.046	0.0	111.0
0.0	0.0	1	1	400.0	400.0	1	1	1	148.8349	232.76143	0	0.212	0.0	0.07	0.0	111.0
0.0	0.0	1	1	400.0	400.0	1	1	1	148.8349	232.76143	0	0.212	0.0	-0.002	0.0	111.0
0.0	0.0	1	1	400.0	400.0	1	1	1	148.8349	232.76143	0	0.212	-0.001	-0.147	0.0	111.0
0.0	0.0	1	1	400.0	400.0	1	1	1	148.8349	232.76143	0	0.212	0.0	-0.002	0.0	111.0
0.0	0.0	1	1	400.0	400.0	1	1	1	148.8349	232.76143	0	0.212	0.0	0.022	0.0	111.0
0.0	0.0	1	1	400.0	400.0	1	1	1	148.8349	232.76143	0	0.212	0.0	-0.002	0.0	111.0
0.0	0.0	1	1	400.0	400.0	1	1	1	148.8349	232.76143	0	0.212	0.0	-0.001	0.0	111.0
0.0	0.0	1	1	400.0	400.0	1	1	1	148.8349	232.76143	0	0.212	-0.001	-0.113	0.0	111.0
0.0	0.0	1	1	400.0	400.0	1	1	1	148.8349	232.76143	0	0.212	-0.001	-0.017	0.0	111.0
0.0	0.0	1	1	400.0	400.0	1	1	1	148.8349	232.76143	0	0.212	-0.001	-0.03	0.0	111.0
-5555.5557	-400.0	2	1	400.0	300.99503	0	2	1	148.8349	232.76143	1	0.212	0.0	0.0	0.0	111.0
-5555.5557	-400.0	2	1	400.0	300.99503	0	2	1	148.8349	232.76143	1	0.212	-0.001	-0.015	0.0	111.0
-5555.5557	-400.0	2	1	400.0	300.99503	0	2	1	148.8349	232.76143	1	0.212	-0.001	-0.029	0.0	111.0
-5555.5557	-400.0	2	1	400.0	300.99503	0	2	1	148.8349	232.76143	1	0.212	-0.001	-0.247	-0.392	111.0
-5555.5557	-400.0	2	1	400.0	300.99503	0	2	1	148.8349	232.76143	1	0.212	-0.003	-0.383	-0.392	111.0
-5555.5557	-400.0	2	1	400.0	300.99503	0	2	1	148.8349	232.76143	1	0.212	-0.011	-1.09	-1.097	111.0
-5555.5557	-400.0	2	1	400.0	300.99503	0	2	1	148.8349	232.76143	1	0.212	-0.021	-1.385	-1.413	111.0
-5555.5557	-400.0	2	1	400.0	300.99503	0	2	1	148.8349	232.76143	1	0.212	-0.029	-1.392	-1.413	111.0
-5555.5557	-400.0	2	1	400.0	300.99503	0	2	1	148.8349	232.76143	1	0.211	-0.043	-1.95	-1.978	111.0
-5555.5557	-400.0	2	1	400.0	300.99503	0	2	1	148.8349	232.76143	1	0.211	-0.055	-1.995	-1.978	111.0
-5555.5557	-400.0	2	1	400.0	300.99503	0	2	1	148.8349	232.76143	1	0.211	-0.068	-2.267	-2.232	111.0
-5555.5557	-400.0	2	1	400.0	300.99503	0	2	1	148.8349	232.76143	1	0.211	-0.084	-2.717	-2.686	111.0
-5555.5557	-400.0	2	1	400.0	300.99503	0	2	1	148.8349	232.76143	1	0.211	-0.097	-2.622	-2.686	111.0
-5555.5557	-400.0	2	1	400.0	300.99503	0	2	1	148.8349	232.76143	1	0.21	-0.11	-2.814	-2.889	111.0
-5555.5557	-400.0	2	1	400.0	300.99503	0	2	1	148.8349	232.76143	1	0.21	-0.126	-3.241	-3.254	111.0
-5555.5557	-400.0	2	1	400.0	300.99503	0	2	1	148.8349	232.76143	1	0.21	-0.14	-3.328	-3.254	111.0
-5555.5557	-400.0	2	1	400.0	300.99503	0	2	1	148.8349	232.76143	1	0.21	-0.155	-3.415	-3.417	111.0
-5555.5557	-400.0	2	1	400.0	300.99503	0	2	1	148.8349	232.76143	1	0.209	-0.168	-3.443	-3.417	111.0
-5555.5557	-400.0	2	1	400.0	300.99503	0	2	1	148.8349	232.76143	1	0.209	-0.182	-3.667	-3.709	111.0
-5555.5557	-400.0	2	1	400.0	300.99503	0	2	1	148.8349	232.76143	1	0.209	-0.195	-3.838	-3.84	111.0
-5555.5557	-400.0	2	1	400.0	300.99503	0	2	1	148.8349	232.76143	1	0.209	-0.206	-3.824	-3.84	111.0
-5555.5557	-400.0	2	1	400.0	300.99503	0	2	1	148.8349	232.76143	1	0.208	-0.218	-4.047	-4.075	111.0
-5555.5557	-400.0	2	1	400.0	300.99503	0	2	1	148.8349	232.76143	1	0.208	-0.23	-4.183	-4.18	111.0
-5555.5557	-400.0	2	1	400.0	300.99503	0	2	1	148.8349	232.76143	1	0.208	-0.242	-4.185	-4.18	111.0
-5555.5557	-400.0	2	1	400.0	300.99503	0	2	1	148.8349	232.76143	1	0.208	-0.254	-4.368	-4.369	111.0
-5555.5557	-400.0	2	1	400.0	300.99503	0	2	1	148.8349	232.76143	1	0.208	-0.265	-4.322	-4.369	111.0
-5555.5557	-400.0	2	1	400.0	300.99503	0	2	1	148.8349	232.76143	1	0.207	-0.275	-4.496	-4.453	111.0
-5555.5557	-400.0	2	1	400.0	300.99503	0	2	1	148.8349	232.76143	1	0.207	-0.286	-4.632	-4.604	111.0
-5555.5557	-400.0	2	1	400.0	300.99503	0	2	1	148.8349	232.76143	1	0.207	-0.294	-4.581	-4.604	111.0
-5555.5557	-400.0	2	1	400.0	300.99503	0	2	1	148.8349	232.76143	1	0.207	-0.304	-4.689	-4.672	111.0
-5555.5557	-400.0	2	1	400.0	300.99503	0	2	1	148.8349	232.76143	1	0.206	-0.312	-4.818	-4.793	111.0
-5555.5557	-400.0	2	1	400.0	300.99503	0	2	1	148.8349	232.76143	1	0.206	-0.321	-4.853	-4.793	111.0
-5555.5557	-400.0	2	1	400.0	300.99503	0	2	1	148.8349	232.76143	1	0.206	-0.328	-4.841	-4.847	111.0
-5555.5557	-400.0	2	1	400.0	300.99503	0	2	1	148.8349	232.76143	1	0.206	-0.336	-4.87	-4.847	111.0
-5555.5557	-400.0	2	1	400.0	300.99503	0	2	1	148.8349	232.76143	1	0.206	-0.344	-4.975	-4.945	111.0
-5555.5557	-400.0	2	1	400.0	300.99503	0	2	1	148.8349	232.76143	1	0.206	-0.351	-5.087	-4.988	111.0
-5555.5557	-400.0	2	1	400.0	300.99503	0	2	1	148.8349	232.76143	1	0.206	-0.357	-4.998	-4.988	111.0
-5555.5557	-400.0	2	1	400.0	300.99503	0	2	1	148.8349	232.76143	1	0.206	-0.363	-5.052	-5.067	111.0
-5555.5557	-400.0	2	1	400.0	300.99503	0	2	1	148.8349	232.76143	1	0.206	-0.368	-5.041	-5.102	111.0
-5555.5557	-400.0	2	1	400.0	300.99503	0	2	1	148.8349	232.76143	1	0.206	-0.374	-5.133	-5.102	111.0
-5555.5557	-400.0	2	1	400.0	300.99503	0	2	1	148.8349	232.76143	1	0.206	-0.38	-5.297	-5.165	111.0
-5555.5557	-400.0	2	1	400.0	300.99503	0	2	1	148.8349	232.76143	1	0.206	-0.385	-5.157	-5.165	111.0
-5555.5557	-400.0	2	1	400.0	300.99503	0	2	1	148.8349	232.76143	1	0.206	-0.389	-5.235	-5.218	111.0
-5555.5557	-400.0	2	1	400.0	300.99503	0	2	1	148.8349	232.76143	1	0.206	-0.393	-5.214	-5.244	111.0
-5555.5557	-400.0	2	1	400.0	300.99503	0	2	1	148.8349	232.76143	1	0.206	-0.397	-5.229	-5.244	111.0
-5555.5557	-400.0	2	1	400.0	300.99503	0	2	1	148.8349	232.76143	1	0.206	-0.402	-5.309	-5.286	111.0
-5555.5557	-400.0	2	1	400.0	300.99503	0	2	1	148.8349	232.76143	1	0.206	-0.406	-5.57	-5.306	111.0
-5555.5557	-400.0	2	1	400.0	300.99503	0	2	1	148.8349	232.76143	1	0.206	-0.41	-5.334	-5.306	111.0
-5555.5557	-400.0	2	1	400.0	300.99503	0	2	1	148.8349	232.76143	1	0.206	-0.414	-5.363	-5.34	111.0
-5555.5557	-400.0	2	1	400.0	300.99503	0	2	1	148.8349	232.76143	1	0.206	-0.417	-5.313	-5.34	111.0
-5555.5557	-400.0	2	1	400.0	300.99503	0	2	1	148.8349	232.76143	1	0.206	-0.421	-5.331	-5.356	111.0
-5555.5557	-400.0	2	1	400.0	300.99503	0	2	1	148.8349	232.76143	1	0.206	-0.423	-5.395	-5.384	111.0
-5555.5557	-400.0	2	1	400.0	300.99503	0	2	1	148.8349	232.76143	1	0.206	-0.423	-5.283	-5.384	111.0
-5555.5557	-400.0	2	1	400.0	300.99503	0	2	1	148.8349	232.76143	1	0.206	-0.425	-5.414	-5.408	111.0
-5555.5557	-400.0	2	1	400.0	300.99503	0	2	1	148.8349	232.76143	1	0.206	-0.427	-5.374	-5.408	111.0
-5555.5557	-400.0	2	1	400.0	300.99503	0	2	1	148.8349	232.76143	1	0.206	-0.429	-5.411	-5.419	111.0
-5555.5557	-400.0	2	1	400.0	300.99503	0	2	1	148.8349	232.76143	1	0.206	-0.431	-5.477	-5.438	111.0
-5555.5557	-400.0	2	1	400.0	300.99503	0	2	1	148.8349	232.76143	1	0.206	-0.433	-5.483	-5.438	111.0
-5555.5557	-400.0	2	1	400.0	300.99503	0	2	1	148.8349	232.76143	1	0.206	-0.435	-5.439	-5.447	111.0
-5555.5557	-400.0	2	1	400.0	300.99503	0	2	1	148.8349	232.76143	1	0.206	-0.437	-5.487	-5.463	111.0
-5555.5557	-400.0	2	1	400.0	300.99503	0	2	1	148.8349	232.76143	1	0.206	-0.439	-5.431	-5.463	111.0
-5555.5557	-400.0	2	1	400.0	300.99503	0	2	1	148.8349	232.76143	1	0.206	-0.441	-5.485	-5.47	111.0
-5555.5557	-400.0	2	1	400.0	300.99503	0	2	1	148.8349	232.76143	1	0.206	-0.441	-5.509	-5.482	111.0
-5555.5557	-400.0	2	1	400.0	300.99503	0	2	1	148.8349	232.76143	1	0.206	-0.441	-5.525	-5.482	111.0
-5555.5557	-400.0	2	1	400.0	300.99503	0	2	1	148.8349	232.76143	1	0.206	-0.441	-5.501	-5.488	111.0
-5555.5557	-400.0	2	1	400.0	300.99503	0	2	1	148.8349	232.76143	1	0.206	-0.442	-5.43	-5.488	111.0
-5555.5557	-400.0	2	1	400.0	300.99503	0	2	1	148.8349	232.76143	1	0.206	-0.442	-5.488	-5.498	111.0
-5555.5557	-400.0	2	1	400.0	300.99503	0	2	1	148.8349	232.76143	1	0.206	-0.442	-5.545	-5.507	111.0
-5555.5557	-400.0	2	1	400.0	300.99503	0	2	1	148.8349	232.76143	1	0.206	-0.442	-5.55	-5.507	111.0
-5555.5557	-400.0	2	1	400.0	300.99503	0	2	1	148.8349	232.76143	1	0.206	-0.443	-5.736	-5.51	111.0
-5555.5557	-400.0	2	1	400.0	300.99503	0	2	1	148.8349	232.76143	1	0.206	-0.444	-5.633	-5.517	111.0
-5555.5557	-400.0	2	1	400.0	300.99503	0	2	1	148.8349	232.76143	1	0.206	-0.444	-5.509	-5.517	111.0
-5555.5557	-400.0	2	1	400.0	300.99503	0	2	1	148.8349	232.76143	1	0.206	-0.444	-5.525	-5.521	111.0
-5555.5557	-400.0	2	1	400.0	300.99503	0	2	1	148.8349	232.76143	1	0.206	-0.445	-5.549	-5.521	111.0
-5555.5557	-400.0	2	1	400.0	300.99503	0	2	1	148.8349	232.76143	1	0.206	-0.445	-5.539	-5.526	111.0
-5555.5557	-400.0	2	1	400.0	300.99503	0	2	1	148.8349	232.76143	1	0.206	-0.445	-5.395	-5.531	111.0
-5555.5557	-400.0	2	1	400.0	300.99503	0	2	1	148.8349	232.76143	1	0.206	-0.446	-5.562	-5.531	111.0
-5555.5557	-400.0	2	1	400.0	300.99503	0	2	1	148.8349	232.76143	1	0.206	-0.447	-5.345	-5.533	111.0
-5555.5557	-400.0	2	1	400.0	300.99503	0	2	1	148.8349	232.76143	1	0.206	-0.448	-5.521	-5.537	111.0
-5555.5557	-400.0	2	1	400.0	300.99503	0	2	1	148.8349	232.76143	1	0.206	-0.448	-5.545	-5.537	111.0
-5555.5557	-400.0	2	1	400.0	300.99503	0	2	1	148.8349	232.76143	1	0.206	-0.449	-5.501	-5.54	111.0
-5555.5557	-400.0	2	1	400.0	300.99503	0	2	1	148.8349	232.76143	1	0.206	-0.449	-5.54	-5.54	111.0
-5555.5557	-400.0	2	1	400.0	300.99503	0	2	1	148.8349	232.76143	1	0.206	-0.449	-5.53	-5.542	111.0
-5555.5557	-400.0	2	1	400.0	300.99503	0	2	1	148.8349	232.76143	1	0.206	-0.449	-5.507	-5.543	111.0
-5555.5557	-400.0	2	1	400.0	300.99503	0	2	1	148.8349	232.76143	1	0.206	-0.45	-5.542	-5.543	111.0
-5555.5557	-400.0	2	1	400.0	300.99503	0	2	1	148.8349	232.76143	1	0.206	-0.45	-5.51	-5.546	111.0
-5555.5557	-400.0	2	1	400.0	300.99503	0	2	1	148.8349	232.76143	1	0.206	-0.45	-5.555	-5.547	111.0
-5555.5557	-400.0	2	1	400.0	300.99503	0	2	1	148.8349	232.76143	1	0.206	-0.45	-5.515	-5.547	111.0
-5555.5557	-400.0	2	1	400.0	300.99503	0	2	1	148.8349	232.76143	1	0.206	-0.451	-5.545	-5.549	111.0
-5555.5557	-400.0	2	1	400.0	300.99503	0	2	1	148.8349	232.76143	1	0.206	-0.452	-5.529	-5.549	111.0
-5555.5557	-400.0	2	1	400.0	300.99503	0	2	1	148.8349	232.76143	1	0.206	-0.452	-5.541	-5.55	111.0
-5555.5557	-400.0	2	1	400.0	300.99503	0	2	1	148.8349	232.76143	1	0.206	-0.454	-5.59	-5.551	111.0
-5555.5557	-400.0	2	1	400.0	300.99503	0	2	1	148.8349	232.76143	1	0.206	-0.455	-5.513	-5.551	111.0
-5555.5557	-400.0	2	1	400.0	300.99503	0	2	1	148.8349	232.76143	1	0.206	-0.456	-5.538	-5.552	111.0
-5555.5557	-400.0	2	1	400.0	300.99503	0	2	1	148.8349	232.76143	1	0.206	-0.456	-5.528	-5.553	111.0
-5555.5557	-400.0	2	1	400.0	300.99503	0	2	1	148.8349	232.76143	1	0.206	-0.457	-5.568	-5.553	111.0
-5555.5557	-400.0	2	1	400.0	300.99503	0	2	1	148.8349	232.76143	1	0.206	-0.459	-5.586	-5.554	111.0
-5555.5557	-400.0	2	1	400.0	300.99503	0	2	1	148.8349	232.76143	1	0.206	-0.459	-5.512	-5.554	111.0
-5555.5557	-400.0	2	1	400.0	300.99503	0	2	1	148.8349	232.76143	1	0.206	-0.46	-5.569	-5.555	111.0
-5555.5557	-400.0	2	1	400.0	300.99503	0	2	1	148.8349	232.76143	1	0.206	-0.461	-5.596	-5.555	111.0
-5555.5557	-400.0	2	1	400.0	300.99503	0	2	1	148.8349	232.76143	1	0.206	-0.46	-5.516	-5.555	111.0
-5555.5557	-400.0	2	1	400.0	300.99503	0	2	1	148.8349	232.76143	1	0.206	-0.46	-5.527	-5.556	111.0
-5555.5557	-400.0	2	1	400.0	300.99503	0	2	1	148.8349	232.76143	1	0.206	-0.461	-5.663	-5.557	111.0
-5555.5557	-400.0	2	1	400.0	300.99503	0	2	1	148.8349	232.76143	1	0.206	-0.461	-5.571	-5.557	111.0
-5555.5557	-400.0	2	1	400.0	300.99503	0	2	1	148.8349	232.76143	1	0.206	-0.461	-5.57	-5.557	111.0
-5555.5557	-400.0	2	1	400.0	300.99503	0	2	1	148.8349	232.76143	1	0.206	-0.461	-5.598	-5.557	111.0
-5555.5557	-400.0	2	1	400.0	300.99503	1	2	1	148.8349	232.76143	1	0.206	-0.461	-5.624	-5.559	111.0
-5555.5557	-400.0	2	1	400.0	300.99503	1	2	1	148.8349	232.76143	1	0.206	-0.461	-5.577	-5.559	111.0
-5555.5557	-400.0	2	1	400.0	300.99503	1	2	1	148.8349	232.76143	1	0.206	-0.461	-5.587	-5.559	111.0
-5555.5557	-400.0	2	1	400.0	300.99503	1	2	1	148.8349	232.76143	1	0.206	-0.46	-5.526	-5.559	111.0
-5555.5557	-400.0	2	1	400.0	300.99503	1	2	1	148.8349	232.76143	1	0.206	-0.46	-5.554	-5.56	111.0
-5555.5557	-400.0	2	1	400.0	300.99503	1	2	1	148.8349	232.76143	1	0.206	-0.461	-5.604	-5.56	111.0
-5555.5557	-400.0	2	1	400.0	300.99503	1	2	1	148.8349	232.76143	1	0.206	-0.46	-5.47	-5.56	111.0
-5555.5557	-400.0	2	1	400.0	300.99503	1	2	1	148.8349	232.76143	1	0.206	-0.461	-5.769	-5.56	111.0
-5555.5557	-400.0	2	1	400.0	300.99503	1	2	1	148.8349	232.76143	1	0.206	-0.461	-5.602	-5.56	111.0
-5555.5557	-400.0	2	1	400.0	300.99503	1	2	1	148.8349	232.76143	1	0.206	-0.461	-5.571	-5.56	111.0
-5555.5557	-400.0	2	1	400.0	300.99503	1	2	1	148.8349	232.76143	1	0.206	-0.46	-5.533	-5.56	111.0
-5555.5557	-400.0	2	1	400.0	300.99503	1	2	1	148.8349	232.76143	1	0.206	-0.461	-5.598	-5.56	111.0
-5555.5557	-400.0	2	1	400.0	300.99503	1	2	1	148.8349	232.76143	1	0.206	-0.46	-5.526	-5.56	111.0
-5555.5557	-400.0	2	1	400.0	300.99503	1	2	1	148.8349	232.76143	1	0.206	-0.46	-5.439	-5.56	111.0
-5555.5557	-400.0	2	1	400.0	300.99503	1	2	1	148.8349	232.76143	1	0.206	-0.461	-5.564	-5.56	111.0
-5555.5557	-400.0	2	1	400.0	300.99503	1	2	1	148.8349	232.76143	1	0.206	-0.461	-5.585	-5.56	111.0
-5555.5557	-400.0	2	1	400.0	300.99503	1	2	1	148.8349	232.76143	1	0.206	-0.461	-5.585	-5.56	111.0
-5555.5557	-400.0	2	1	400.0	300.99503	1	2	1	148.8349	232.76143	1	0.206	-0.461	-5.584	-5.56	111.0
-5555.5557	-400.0	2	1	400.0	300.99503	1	2	1	148.8349	232.76143	1	0.206	-0.46	-5.438	-5.56	111.0
-5555.5557	-400.0	2	1	400.0	300.99503	1	2	1	148.8349	232.76143	1	0.206	-0.461	-5.567	-5.56	111.0
-5555.5557	-400.0	2	1	400.0	300.99503	1	2	1	148.8349	232.76143	1	0.206	-0.46	-5.536	-5.56	111.0
-5555.5557	-400.0	2	1	400.0	300.99503	1	2	1	148.8349	232.76143	1	0.206	-0.46	-5.52	-5.56	111.0
-5555.5557	-400.0	2	1	400.0	300.99503	1	2	1	148.8349	232.76143	1	0.206	-0.46	-5.549	-5.561	111.0
-5555.5557	-400.0	2	1	400.0	300.99503	1	2	1	148.8349	232.76143	1	0.206	-0.461	-5.557	-5.561	111.0
-5555.5557	-400.0	2	1	400.0	300.99503	1	2	1	148.8349	232.76143	1	0.206	-0.46	-5.54	-5.561	111.0
-5555.5557	-400.0	2	1	400.0	300.99503	1	2	1	148.8349	232.76143	1	0.206	-0.46	-5.521	-5.561	111.0
-5555.5557	-400.0	2	1	400.0	300.99503	1	2	1	148.8349	232.76143	1	0.206	-0.46	-5.538	-5.561	111.0
-5555.5557	-400.0	2	1	400.0	300.99503	1	2	1	148.8349	232.76143	1	0.206	-0.46	-5.534	-5.561	111.0
-5555.5557	-400.0	2	1	400.0	300.99503	1	2	1	148.8349	232.76143	1	0.205	-0.46	-5.545	-5.561	111.0
-5555.5557	-400.0	2	1	400.0	300.99503	1	2	1	148.8349	232.76143	1	0.205	-0.461	-5.632	-5.561	111.0
-5555.5557	-400.0	2	1	400.0	300.99503	1	2	1	148.8349	232.76143	1	0.205	-0.46	-5.419	-5.561	111.0
-5555.5557	-400.0	2	1	400.0	300.99503	1	2	1	148.8349	232.76143	1	0.205	-0.46	-5.553	-5.561	111.0
-5555.5557	-400.0	2	1	400.0	300.99503	1	2	1	148.8349	232.76143	1	0.205	-0.46	-5.552	-5.561	111.0
-5555.5557	-400.0	2	1	400.0	300.99503	1	2	1	148.8349	232.76143	1	0.205	-0.46	-5.495	-5.561	111.0
-5555.5557	-400.0	2	1	400.0	300.99503	1	2	1	148.8349	232.76143	1	0.205	-0.461	-5.578	-5.561	111.0
-5555.5557	-400.0	2	1	400.0	300.99503	1	2	1	148.8349	232.76143	1	0.205	-0.461	-5.584	-5.561	111.0
-5555.5557	-400.0	2	1	400.0	300.99503	1	2	1	148.8349	232.76143	1	0.205	-0.46	-5.55	-5.561	111.0
-5555.5557	-400.0	2	1	400.0	300.99503	1	2	1	148.8349	232.76143	1	0.205	-0.461	-5.623	-5.561	111.0
-5555.5557	-400.0	2	1	400.0	300.99503	1	2	1	148.8349	232.76143	1	0.205	-0.461	-5.575	-5.561	111.0
-5555.5557	-400.0	2	1	400.0	300.99503	1	2	1	148.8349	232.76143	1	0.205	-0.461	-5.572	-5.561	111.0
-5555.5557	-400.0	2	1	400.0	300.99503	1	2	1	148.8349	232.76143	1	0.205	-0.46	-5.525	-5.561	111.0
-5555.5557	-400.0	2	1	400.0	300.99503	1	2	1	148.8349	232.76143	1	0.205	-0.461	-5.606	-5.561	111.0
-5555.5557	-400.0	2	1	400.0	300.99503	1	2	1	148.8349	232.76143	1	0.205	-0.461	-5.576	-5.561	111.0
-5555.5557	-400.0	2	1	400.0	300.99503	1	2	1	148.8349	232.76143	1	0.205	-0.461	-5.577	-5.561	111.0
-5555.5557	-400.0	2	1	400.0	300.99503	1	2	1	148.8349	232.76143	1	0.205	-0.461	-5.568	-5.561	111.0
-5555.5557	-400.0	2	1	400.0	300.99503	1	2	1	148.8349	232.76143	1	0.205	-0.461	-5.6	-5.561	111.0
-5555.5557	-400.0	2	1	400.0	300.99503	1	2	1	148.8349	232.76143	1	0.205	-0.46	-5.551	-5.561	111.0
-5555.5557	-400.0	2	1	400.0	300.99503	1	2	1	148.8349	232.76143	1	0.205	-0.46	-5.555	-5.561	111.0
-5555.5557	-400.0	2	1	400.0	300.99503	1	2	1	148.8349	232.76143	1	0.205	-0.461	-5.581	-5.561	111.0
-5555.5557	-400.0	2	1	400.0	300.99503	1	2	1	148.8349	232.76143	1	0.205	-0.46	-5.512	-5.561	111.0
-5555.5557	-400.0	2	1	400.0	300.99503	1	2	1	148.8349	232.76143	1	0.205	-0.46	-5.512	-5.561	111.0
-5555.5557	-400.0	2	1	400.0	300.99503	1	2	1	148.8349	232.76143	1	0.205	-0.461	-5.589	-5.561	111.0
-5555.5557	-400.0	2	1	400.0	300.99503	1	2	1	148.8349	232.76143	1	0.205	-0.461	-5.598	-5.561	111.0
-5555.5557	-400.0	2	1	400.0	300.99503	1	2	1	148.8349	232.76143	1	0.205	-0.46	-5.544	-5.561	111.0
-5555.5557	-400.0	2	1	400.0	300.99503	1	2	1	148.8349	232.76143	1	0.205	-0.46	-5.531	-5.561	111.0
-5555.5557	-400.0	2	1	400.0	300.99503	1	2	1	148.8349	232.76143	1	0.205	-0.46	-5.549	-5.561	111.0
-5555.5557	-400.0	2	1	400.0	300.99503	1	2	1	148.8349	232.76143	1	0.205	-0.46	-5.549	-5.561	111.0
-5555.5557	-400.0	2	1	400.0	300.99503	1	2	1	148.8349	232.76143	1	0.205	-0.46	-5.553	-5.561	111.0
-5555.5557	-400.0	2	1	400.0	300.99503	1	2	1	148.8349	232.76143	1	0.205	-0.46	-5.545	-5.561	111.0
-5555.5557	-400.0	2	1	400.0	300.99503	1	2	1	148.8349	232.76143	1	0.205	-0.46	-5.536	-5.561	111.0
-5555.5557	-400.0	2	1	400.0	300.99503	1	2	1	148.8349	232.76143	1	0.205	-0.461	-5.569	-5.561	111.0
-5555.5557	-400.0	2	1	400.0	300.99503	1	2	1	148.8349	232.76143	1	0.205	-0.461	-5.575	-5.561	111.0
-5555.5557	-400.0	2	1	400.0	300.99503	1	2	1	148.8349	232.76143	1	0.205	-0.461	-5.617	-5.561	111.0
-5555.5557	-400.0	2	1	400.0	300.99503	1	2	1	148.8349	232.76143	1	0.205	-0.46	-5.532	-5.561	111.0
-5555.5557	-400.0	2	1	400.0	300.99503	1	2	1	148.8349	232.76143	1	0.205	-0.461	-5.595	-5.561	111.0
-5555.5557	-400.0	2	1	400.0	300.99503	1	2	1	148.8349	232.76143	1	0.205	-0.461	-5.571	-5.561	111.0
-5555.5557	-400.0	2	1	400.0	300.99503	1	2	1	148.8349	232.76143	1	0.205	-0.46	-5.542	-5.561	111.0
-5555.5557	-400.0	2	1	400.0	300.99503	1	2	1	148.8349	232.76143	1	0.205	-0.461	-5.564	-5.561	111.0
-5555.5557	-400.0	2	1	400.0	300.99503	1	2	1	148.8349	232.76143	1	0.205	-0.46	-5.424	-5.561	111.0
-5555.5557	-400.0	2	1	400.0	300.99503	1	2	1	148.8349	232.76143	1	0.205	-0.46	-5.555	-5.561	111.0
-5555.5557	-400.0	2	1	400.0	300.99503	1	2	1	148.8349	232.76143	1	0.205	-0.461	-5.624	-5.561	111.0
-5555.5557	-400.0	2	1	400.0	300.99503	1	2	1	148.8349	232.76143	1	0.205	-0.46	-5.506	-5.561	111.0
-5555.5557	-400.0	2	1	400.0	300.99503	1	2	1	148.8349	232.76143	1	0.205	-0.46	-5.552	-5.561	111.0
-5555.5557	-400.0	2	1	400.0	300.99503	1	2	1	148.8349	232.76143	1	0.205	-0.46	-5.534	-5.561	111.0
-5555.5557	-400.0	2	1	400.0	300.99503	1	2	1	148.8349	232.76143	1	0.205	-0.461	-5.609	-5.561	111.0
-5555.5557	-400.0	2	1	400.0	300.99503	1	2	1	148.8349	232.76143	1	0.205	-0.461	-5.558	-5.561	111.0
-5555.5557	-400.0	2	1	400.0	300.99503	1	2	1	148.8349	232.76143	1	0.205	-0.461	-5.563	-5.561	111.0
-5555.5557	-400.0	2	1	400.0	300.99503	1	2	1	148.8349	232.76143	1	0.205	-0.461	-5.591	-5.561	111.0
-5555.5557	-400.0	2	1	400.0	300.99503	1	2	1	148.8349	232.76143	1	0.205	-0.461	-5.602	-5.561	111.0
-5555.5557	-400.0	2	1	400.0	300.99503	1	2	1	148.8349	232.76143	1	0.205	-0.46	-5.449	-5.561	111.0
-5555.5557	-400.0	2	1	400.0	300.99503	1	2	1	148.8349	232.76143	1	0.205	-0.461	-5.564	-5.561	111.0
-5555.5557	-400.0	2	1	400.0	300.99503	1	2	1	148.8349	232.76143	1	0.205	-0.46	-5.538	-5.561	111.0
-5555.5557	-400.0	2	1	400.0	300.99503	1	2	1	148.8349	232.76143	1	0.205	-0.46	-5.524	-5.561	111.0
-5555.5557	-400.0	2	1	400.0	300.99503	1	2	1	148.8349	232.76143	1	0.205	-0.46	-5.5	-5.561	111.0
-5555.5557	-400.0	2	1	400.0	300.99503	1	2	1	148.8349	232.76143	1	0.205	-0.46	-5.514	-5.561	111.0
-5555.5557	-400.0	2	1	400.0	300.99503	1	2	1	148.8349	232.76143	1	0.205	-0.461	-5.574	-5.561	111.0
-5555.5557	-400.0	2	1	400.0	300.99503	1	2	1	148.8349	232.76143	1	0.205	-0.46	-5.544	-5.561	111.0
-5555.5557	-400.0	2	1	400.0	300.99503	1	2	1	148.8349	232.76143	1	0.205	-0.461	-5.571	-5.561	111.0
-5555.5557	-400.0	2	1	400.0	300.99503	1	2	1	148.8349	232.76143	1	0.205	-0.46	-5.547	-5.561	111.0
-5555.5557	-400.0	2	1	400.0	300.99503	1	2	1	148.8349	232.76143	1	0.205	-0.461	-5.564	-5.561	111.0
-5555.5557	-400.0	2	1	400.0	300.99503	1	2	1	148.8349	232.76143	1	0.205	-0.461	-5.592	-5.561	111.0
-5555.5557	-400.0	2	1	400.0	300.99503	1	2	1	148.8349	232.76143	1	0.205	-0.46	-5.405	-5.561	111.0
-5555.5557	-400.0	2	1	400.0	300.99503	1	2	1	148.8349	232.76143	1	0.205	-0.461	-5.606	-5.561	111.0
-5555.5557	-400.0	2	1	400.0	300.99503	1	2	1	148.8349	232.76143	1	0.205	-0.46	-5.552	-5.561	111.0
-5555.5557	-400.0	2	1	400.0	300.99503	1	2	1	148.8349	232.76143	1	0.205	-0.46	-5.503	-5.561	111.0
-5555.5557	-400.0	2	1	400.0	300.99503	1	2	1	148.8349	232.76143	1	0.205	-0.46	-5.536	-5.561	111.0
-5555.5557	-400.0	2	1	400.0	300.99503	1	2	1	148.8349	232.76143	1	0.205	-0.46	-5.527	-5.561	111.0
-5555.5557	-400.0	2	1	400.0	300.99503	1	2	1	148.8349	232.76143	1	0.205	-0.46	-5.551	-5.561	111.0
-5555.5557	-400.0	2	1	400.0	300.99503	1	2	1	148.8349	232.76143	1	0.205	-0.461	-5.559	-5.561	111.0
-5555.5557	-400.0	2	1	400.0	300.99503	1	2	1	148.8349	232.76143	1	0.205	-0.461	-5.608	-5.561	111.0
-5555.5557	-400.0	2	1	400.0	300.99503	1	2	1	148.8349	232.76143	1	0.205	-0.46	-5.489	-5.561	111.0
-5555.5557	-400.0	2	1	400.0	300.99503	1	2	1	148.8349	232.76143	1	0.205	-0.459	-5.303	-5.561	111.0
-5555.5557	-400.0	2	1	400.0	300.99503	1	2	1	148.8349	232.76143	1	0.205	-0.461	-5.595	-5.561	111.0
-5555.5557	-400.0	2	1	400.0	300.99503	1	2	1	148.8349	232.76143	1	0.205	-0.46	-5.527	-5.561	111.0
-5555.5557	-400.0	2	1	400.0	300.99503	1	2	1	148.8349	232.76143	1	0.205	-0.461	-5.588	-5.561	111.0
-5555.5557	-400.0	2	1	400.0	300.99503	1	2	1	148.8349	232.76143	1	0.205	-0.461	-5.645	-5.561	111.0
-5555.5557	-400.0	2	1	400.0	300.99503	1	2	1	148.8349	232.76143	1	0.205	-0.461	-5.63	-5.561	111.0
-5555.5557	-400.0	2	1	400.0	300.99503	1	2	1	148.8349	232.76143	1	0.205	-0.461	-5.608	-5.561	111.0
-5555.5557	-400.0	2	1	400.0	300.99503	1	2	1	148.8349	232.76143	1	0.205	-0.461	-5.593	-5.561	111.0
-5555.5557	-400.0	2	1	400.0	300.99503	1	2	1	148.8349	232.76143	1	0.205	-0.461	-5.659	-5.561	111.0
-5555.5557	-400.0	2	1	400.0	300.99503	1	2	1	148.8349	232.76143	1	0.205	-0.46	-5.426	-5.561	111.0
-5555.5557	-400.0	2	1	400.0	300.99503	1	2	1	148.8349	232.76143	1	0.205	-0.46	-5.541	-5.561	111.0
-5555.5557	-400.0	2	1	400.0	300.99503	1	2	1	148.8349	232.76143	1	0.205	-0.461	-5.595	-5.561	111.0
-5555.5557	-400.0	2	1	400.0	300.99503	1	2	1	148.8349	232.76143	1	0.205	-0.461	-5.577	-5.561	111.0
-5555.5557	-400.0	2	1	400.0	300.99503	1	2	1	148.8349	232.76143	1	0.205	-0.461	-5.58	-5.561	111.0
-5555.5557	-400.0	2	1	400.0	300.99503	1	2	1	148.8349	232.76143	1	0.205	-0.46	-5.546	-5.561	111.0
-5555.5557	-400.0	2	1	400.0	300.99503	1	2	1	148.8349	232.76143	1	0.205	-0.461	-5.596	-5.561	111.0
-5555.5557	-400.0	2	1	400.0	300.99503	1	2	1	148.8349	232.76143	1	0.205	-0.461	-5.567	-5.561	111.0
-5555.5557	-400.0	2	1	400.0	300.99503	1	2	1	148.8349	232.76143	1	0.205	-0.46	-5.54	-5.561	111.0
-5555.5557	-400.0	2	1	400.0	300.99503	1	2	1	148.8349	232.76143	1	0.205	-0.46	-5.518	-5.561	111.0
-5555.5557	-400.0	2	1	400.0	300.99503	1	2	1	148.8349	232.76143	1	0.205	-0.461	-5.578	-5.561	111.0
-5555.5557	-400.0	2	1	400.0	300.99503	1	2	1	148.8349	232.76143	1	0.205	-0.461	-5.581	-5.561	111.0
-5555.5557	-400.0	2	1	400.0	300.99503	1	2	1	148.8349	232.76143	1	0.205	-0.46	-5.553	-5.561	111.0
-5555.5557	-400.0	2	1	400.0	300.99503	1	2	1	148.8349	232.76143	1	0.205	-0.461	-5.705	-5.561	111.0
-5555.5557	-400.0	2	1	400.0	300.99503	1	2	1	148.8349	232.76143	1	0.205	-0.46	-5.551	-5.561	111.0
-5555.5557	-400.0	2	1	400.0	300.99503	1	2	1	148.8349	232.76143	1	0.205	-0.461	-5.56	-5.561	111.0
-5555.5557	-400.0	2	1	400.0	300.99503	1	2	1	148.8349	232.76143	1	0.205	-0.461	-5.586	-5.561	111.0
-5555.5557	-400.0	2	1	400.0	300.99503	1	2	1	148.8349	232.76143	1	0.205	-0.46	-5.541	-5.561	111.0
0.0	0.0	2	1	400.0	300.99503	1	2	1	148.8349	232.76143	0	0.205	-0.46	-5.52	-5.561	111.0
0.0	0.0	2	1	400.0	300.99503	1	2	1	148.8349	232.76143	0	0.205	-0.461	-5.586	-5.561	111.0
0.0	0.0	2	1	400.0	300.99503	1	2	1	148.8349	232.76143	0	0.205	-0.461	-5.577	-5.561	111.0
0.0	0.0	2	1	400.0	300.99503	1	2	1	148.8349	232.76143	0	0.205	-0.458	-5.145	-5.168	111.0
0.0	0.0	2	1	400.0	300.99503	1	2	1	148.8349	232.76143	0	0.205	-0.456	-5.177	-5.168	111.0
0.0	0.0	2	1	400.0	300.99503	1	2	1	148.8349	232.76143	0	0.205	-0.451	-4.946	-4.803	111.0
0.0	0.0	2	1	400.0	300.99503	1	2	1	148.8349	232.76143	0	0.205	-0.443	-4.486	-4.463	111.0
0.0	0.0	2	1	400.0	300.99503	1	2	1	148.8349	232.76143	0	0.205	-0.436	-4.481	-4.463	111.0
0.0	0.0	2	1	400.0	300.99503	1	2	1	148.8349	232.76143	0	0.205	-0.424	-3.839	-3.854	111.0
0.0	0.0	2	1	400.0	300.99503	1	2	1	148.8349	232.76143	0	0.205	-0.409	-3.333	-3.328	111.0
0.0	0.0	2	1	400.0	300.99503	1	2	1	148.8349	232.76143	0	0.206	-0.395	-3.331	-3.328	111.0
0.0	0.0	2	1	400.0	300.99503	1	2	1	148.8349	232.76143	0	0.206	-0.381	-3.128	-3.093	111.0
0.0	0.0	2	1	400.0	300.99503	1	2	1	148.8349	232.76143	0	0.206	-0.368	-3.02	-2.671	111.0
0.0	0.0	2	1	400.0	300.99503	1	2	1	148.8349	232.76143	0	0.206	-0.354	-2.666	-2.671	111.0
0.0	0.0	2	1	400.0	300.99503	1	2	1	148.8349	232.76143	0	0.206	-0.34	-2.517	-2.482	111.0
0.0	0.0	2	1	400.0	300.99503	1	2	1	148.8349	232.76143	0	0.207	-0.328	-2.553	-2.482	111.0
0.0	0.0	2	1	400.0	300.99503	1	2	1	148.8349	232.76143	0	0.207	-0.313	-2.123	-2.143	111.0
0.0	0.0	2	1	400.0	300.99503	1	2	1	148.8349	232.76143	0	0.207	-0.299	-2.007	-1.992	111.0
0.0	0.0	2	1	400.0	300.99503	1	2	1	148.8349	232.76143	0	0.207	-0.287	-1.958	-1.992	111.0
0.0	0.0	2	1	400.0	300.99503	1	2	1	148.8349	232.76143	0	0.207	-0.273	-1.637	-1.72	111.0
0.0	0.0	2	1	400.0	300.99503	1	2	1	148.8349	232.76143	0	0.207	-0.261	-1.73	-1.72	111.0
0.0	0.0	2	1	400.0	300.99503	1	2	1	148.8349	232.76143	0	0.208	-0.249	-1.597	-1.598	111.0
0.0	0.0	2	1	400.0	300.99503	1	2	1	148.8349	232.76143	0	0.208	-0.235	-1.392	-1.38	111.0
0.0	0.0	2	1	400.0	300.99503	1	2	1	148.8349	232.76143	0	0.208	-0.223	-1.365	-1.38	111.0
0.0	0.0	2	1	400.0	300.99503	1	2	1	148.8349	232.76143	0	0.208	-0.212	-1.278	-1.282	111.0
0.0	0.0	2	1	400.0	300.99503	1	2	1	148.8349	232.76143	0	0.208	-0.201	-1.166	-1.107	111.0
0.0	0.0	2	1	400.0	300.99503	1	2	1	148.8349	232.76143	0	0.208	-0.19	-1.114	-1.107	111.0
0.0	0.0	2	1	400.0	300.99503	1	2	1	148.8349	232.76143	0	0.208	-0.179	-0.993	-0.956	111.0
0.0	0.0	2	1	400.0	300.99503	1	2	1	148.8349	232.76143	0	0.208	-0.169	-0.934	-0.956	111.0
0.0	0.0	2	1	400.0	300.99503	1	2	1	148.8349	232.76143	0	0.208	-0.16	-0.916	-0.888	111.0
0.0	0.0	2	1	400.0	300.99503	1	2	1	148.8349	232.76143	0	0.208	-0.153	-0.824	-0.825	111.0
0.0	0.0	2	1	400.0	300.99503	1	2	1	148.8349	232.76143	0	0.208	-0.145	-0.758	-0.825	111.0
0.0	0.0	2	1	400.0	300.99503	1	2	1	148.8349	232.76143	0	0.208	-0.136	-0.711	-0.712	111.0
0.0	0.0	2	1	400.0	300.99503	1	2	1	148.8349	232.76143	0	0.208	-0.128	-0.621	-0.662	111.0
0.0	0.0	2	1	400.0	300.99503	1	2	1	148.8349	232.76143	0	0.209	-0.12	-0.67	-0.662	111.0
0.0	0.0	2	1	400.0	300.99503	1	2	1	148.8349	232.76143	0	0.209	-0.114	-0.61	-0.571	111.0
0.0	0.0	2	1	400.0	300.99503	1	2	1	148.8349	232.76143	0	0.209	-0.108	-0.582	-0.571	111.0
0.0	0.0	2	1	400.0	300.99503	1	2	1	148.8349	232.76143	0	0.209	-0.101	-0.495	-0.493	111.0
0.0	0.0	2	1	400.0	300.99503	1	2	1	148.8349	232.76143	0	0.209	-0.094	-0.493	-0.458	111.0
0.0	0.0	2	1	400.0	300.99503	1	2	1	148.8349	232.76143	0	0.209	-0.089	-0.498	-0.458	111.0
0.0	0.0	2	1	400.0	300.99503	1	2	1	148.8349	232.76143	0	0.209	-0.083	-0.413	-0.396	111.0
0.0	0.0	2	1	400.0	300.99503	1	2	1	148.8349	232.76143	0	0.209	-0.078	-0.395	-0.368	111.0
0.0	0.0	2	1	400.0	300.99503	1	2	1	148.8349	232.76143	0	0.209	-0.074	-0.381	-0.368	111.0
0.0	0.0	2	1	400.0	300.99503	1	2	1	148.8349	232.76143	0	0.209	-0.07	-0.32	-0.317	111.0
0.0	0.0	2	1	400.0	300.99503	1	2	1	148.8349	232.76143	0	0.209	-0.065	-0.165	-0.317	111.0
0.0	0.0	2	1	400.0	300.99503	1	2	1	148.8349	232.76143	0	0.209	-0.061	-0.272	-0.274	111.0
0.0	0.0	2	1	400.0	300.99503	1	2	1	148.8349	232.76143	0	0.209	-0.057	-0.279	-0.254	111.0
0.0	0.0	2	1	400.0	300.99503	1	2	1	148.8349	232.76143	0	0.209	-0.055	-0.418	-0.254	111.0
0.0	0.0	2	1	400.0	300.99503	1	2	1	148.8349	232.76143	0	0.209	-0.052	-0.199	-0.219	111.0
0.0	0.0	2	1	400.0	300.99503	1	2	1	148.8349	232.76143	0	0.209	-0.047	0.006	-0.204	111.0
0.0	0.0	2	1	400.0	300.99503	1	2	1	148.8349	232.76143	0	0.209	-0.043	-0.237	-0.204	111.0
0.0	0.0	2	1	400.0	300.99503	1	2	1	148.8349	232.76143	0	0.209	-0.04	-0.3	-0.176	111.0
0.0	0.0	2	1	400.0	300.99503	1	2	1	148.8349	232.76143	0	0.209	-0.038	-0.203	-0.176	111.0
0.0	0.0	2	1	400.0	300.99503	1	2	1	148.8349	232.76143	0	0.209	-0.037	-0.281	-0.163	111.0
0.0	0.0	2	1	400.0	300.99503	1	2	1	148.8349	232.76143	0	0.209	-0.035	-0.145	-0.141	111.0
0.0	0.0	2	1	400.0	300.99503	1	2	1	148.8349	232.76143	0	0.209	-0.033	-0.155	-0.141	111.0
0.0	0.0	2	1	400.0	300.99503	1	2	1	148.8349	232.76143	0	0.209	-0.031	-0.135	-0.131	111.0
0.0	0.0	2	1	400.0	300.99503	1	2	1	148.8349	232.76143	0	0.209	-0.029	-0.147	-0.113	111.0
0.0	0.0	2	1	400.0	300.99503	1	2	1	148.8349	232.76143	0	0.209	-0.026	-0.135	-0.113	111.0
0.0	0.0	2	1	400.0	300.99503	1	2	1	148.8349	232.76143	0	0.209	-0.024	-0.111	-0.097	111.0
0.0	0.0	2	1	400.0	300.99503	1	2	1	148.8349	232.76143	0	0.209	-0.022	-0.082	-0.097	111.0
0.0	0.0	2	1	400.0	300.99503	1	2	1	148.8349	232.76143	0	0.209	-0.02	-0.06	-0.09	111.0
0.0	0.0	2	1	400.0	300.99503	1	2	1	148.8349	232.76143	0	0.209	-0.02	-0.047	-0.078	111.0
0.0	0.0	2	1	400.0	300.99503	1	2	1	148.8349	232.76143	0	0.209	-0.02	-0.087	-0.078	111.0
0.0	0.0	2	1	400.0	300.99503	1	2	1	148.8349	232.76143	0	0.209	-0.02	-0.075	-0.072	111.0
0.0	0.0	2	1	400.0	300.99503	1	2	1	148.8349	232.76143	0	0.209	-0.02	-0.083	-0.062	111.0
0.0	0.0	2	1	400.0	300.99503	1	2	1	148.8349	232.76143	0	0.209	-0.02	-0.065	-0.062	111.0
0.0	0.0	2	1	400.0	300.99503	1	2	1	148.8349	232.76143	0	0.209	-0.02	-0.062	-0.058	111.0
0.0	0.0	2	1	400.0	300.99503	1	2	1	148.8349	232.76143	0	0.209	-0.02	-0.049	-0.058	111.0
0.0	0.0	2	1	400.0	300.99503	1	2	1	148.8349	232.76143	0	0.209	-0.02	-0.047	-0.049	111.0
0.0	0.0	2	1	400.0	300.99503	1	2	1	148.8349	232.76143	0	0.209	-0.02	-0.06	-0.046	111.0
0.0	0.0	2	1	400.0	300.99503	1	2	1	148.8349	232.76143	0	0.209	-0.02	-0.078	-0.046	111.0
0.0	0.0	2	1	400.0	300.99503	1	2	1	148.8349	232.76143	0	0.209	-0.019	-0.042	-0.039	111.0
0.0	0.0	2	1	400.0	300.99503	1	2	1	148.8349	232.76143	0	0.209	-0.018	0.004	-0.037	111.0
0.0	0.0	2	1	400.0	300.99503	1	2	1	148.8349	232.76143	0	0.209	-0.017	0.144	-0.037	111.0
0.0	0.0	2	1	400.0	300.99503	1	2	1	148.8349	232.76143	0	0.209	-0.016	0.081	-0.031	111.0
0.0	0.0	2	1	400.0	300.99503	1	2	1	148.8349	232.76143	0	0.209	-0.016	-0.03	-0.031	111.0
0.0	0.0	2	1	400.0	300.99503	1	2	1	148.8349	232.76143	0	0.209	-0.016	-0.043	-0.029	111.0
0.0	0.0	2	1	400.0	300.99503	1	2	1	148.8349	232.76143	0	0.209	-0.015	-0.079	-0.025	111.0
0.0	0.0	2	1	400.0	300.99503	1	2	1	148.8349	232.76143	0	0.209	-0.014	-0.03	-0.025	111.0
0.0	0.0	2	1	400.0	300.99503	1	2	1	148.8349	232.76143	0	0.209	-0.014	-0.03	-0.023	111.0
0.0	0.0	2	1	400.0	300.99503	1	2	1	148.8349	232.76143	0	0.209	-0.014	-0.031	-0.02	111.0
0.0	0.0	2	1	400.0	300.99503	1	2	1	148.8349	232.76143	0	0.209	-0.013	-0.03	-0.02	111.0
0.0	0.0	2	1	400.0	300.99503	1	2	1	148.8349	232.76143	0	0.209	-0.013	-0.031	-0.018	111.0
0.0	0.0	2	1	400.0	300.99503	1	2	1	148.8349	232.76143	0	0.209	-0.013	-0.025	-0.018	111.0
0.0	0.0	2	1	400.0	300.99503	1	2	1	148.8349	232.76143	0	0.209	-0.012	0.006	-0.015	111.0
0.0	0.0	2	1	400.0	300.99503	1	2	1	148.8349	232.76143	0	0.209	-0.011	-0.019	-0.014	111.0
0.0	0.0	2	1	400.0	300.99503	1	2	1	148.8349	232.76143	0	0.209	-0.01	-0.014	-0.014	111.0
0.0	0.0	2	1	400.0	300.99503	1	2	1	148.8349	232.76143	0	0.209	-0.009	0.008	-0.012	111.0
0.0	0.0	2	1	400.0	300.99503	1	2	1	148.8349	232.76143	0	0.209	-0.009	-0.055	-0.011	111.0
0.0	0.0	2	1	400.0	300.99503	1	2	1	148.8349	232.76143	0	0.209	-0.007	0.015	-0.011	111.0
0.0	0.0	2	1	400.0	300.99503	1	2	1	148.8349	232.76143	0	0.209	-0.007	-0.034	-0.009	111.0
0.0	0.0	2	1	400.0	300.99503	1	2	1	148.8349	232.76143	0	0.209	-0.005	0.008	-0.009	111.0
0.0	0.0	2	1	400.0	300.99503	1	2	1	148.8349	232.76143	0	0.209	-0.004	-0.134	-0.009	111.0
0.0	0.0	2	1	400.0	300.99503	1	2	1	148.8349	232.76143	0	0.209	-0.003	0.047	-0.007	111.0
0.0	0.0	2	1	400.0	300.99503	1	2	1	148.8349	232.76143	0	0.209	-0.002	0.014	-0.007	111.0
0.0	0.0	2	1	400.0	300.99503	1	2	1	148.8349	232.76143	0	0.209	-0.002	-0.03	-0.006	111.0
0.0	0.0	2	1	400.0	300.99503	1	2	1	148.8349	232.76143	0	0.209	-0.001	0.199	-0.006	111.0
0.0	0.0	2	1	400.0	300.99503	1	2	1	148.8349	232.76143	0	0.209	-0.001	-0.03	-0.006	111.0
0.0	0.0	2	1	400.0	300.99503	1	2	1	148.8349	232.76143	0	0.209	0.0	0.032	-0.005	111.0
0.0	0.0	2	1	400.0	300.99503	1	2	1	148.8349	232.76143	0	0.209	-0.001	-0.031	-0.004	111.0
0.0	0.0	2	1	400.0	300.99503	1	2	1	148.8349	232.76143	0	0.209	0.0	0.013	-0.004	111.0
0.0	0.0	2	1	400.0	300.99503	1	2	1	148.8349	232.76143	0	0.209	0.0	0.003	-0.004	111.0
0.0	0.0	2	1	400.0	300.99503	1	2	1	148.8349	232.76143	0	0.209	0.0	0.023	-0.004	111.0
0.0	0.0	2	1	400.0	300.99503	1	2	1	148.8349	232.76143	0	0.209	0.0	0.009	-0.003	111.0
0.0	0.0	2	1	400.0	300.99503	1	2	1	148.8349	232.76143	0	0.209	0.0	0.118	-0.002	111.0
0.0	0.0	2	1	400.0	300.99503	1	2	1	148.8349	232.76143	0	0.209	0.0	0.047	-0.002	111.0
0.0	0.0	2	1	400.0	300.99503	1	2	1	148.8349	232.76143	0	0.209	0.0	0.019	-0.002	111.0
0.0	0.0	2	1	400.0	300.99503	1	2	1	148.8349	232.76143	0	0.209	-0.001	-0.034	-0.002	111.0
0.0	0.0	2	1	400.0	300.99503	1	2	1	148.8349	232.76143	0	0.209	0.0	-0.007	-0.002	111.0
0.0	0.0	2	1	400.0	300.99503	1	2	1	148.8349	232.76143	0	0.209	-0.001	-0.021	-0.001	111.0
0.0	0.0	2	1	400.0	300.99503	1	2	1	148.8349	232.76143	0	0.209	-0.001	-0.02	-0.001	111.0
0.0	0.0	2	1	400.0	300.99503	1	2	1	148.8349	232.76143	0	0.209	-0.001	-0.05	-0.001	111.0
0.0	0.0	2	1	400.0	300.99503	1	2	1	148.8349	232.76143	0	0.209	-0.001	-0.116	-0.001	111.0
0.0	0.0	2	1	400.0	300.99503	1	2	1	148.8349	232.76143	0	0.209	0.0	-0.003	-0.001	111.0
0.0	0.0	2	1	400.0	300.99503	1	2	1	148.8349	232.76143	0	0.209	0.0	0.014	-0.001	111.0
0.0	0.0	2	1	400.0	300.99503	1	2	1	148.8349	232.76143	0	0.209	-0.001	-0.016	-0.001	111.0
0.0	0.0	2	1	400.0	300.99503	1	2	1	148.8349	232.76143	0	0.209	0.0	-0.008	0.0	111.0
0.0	0.0	2	1	400.0	300.99503	1	2	1	148.8349	232.76143	0	0.209	0.0	0.007	0.0	111.0
0.0	0.0	2	1	400.0	300.99503	1	2	1	148.8349	232.76143	0	0.209	0.0	-0.009	0.0	111.0
0.0	0.0	2	1	400.0	300.99503	1	2	1	148.8349	232.76143	0	0.209	-0.001	-0.118	0.0	111.0
0.0	0.0	2	1	400.0	300.99503	1	2	1	148.8349	232.76143	0	0.209	0.0	0.005	0.0	111.0
0.0	0.0	2	1	400.0	300.99503	1	2	1	148.8349	232.76143	0	0.209	-0.001	-0.019	0.0	111.0
0.0	0.0	2	1	400.0	300.99503	1	2	1	148.8349	232.76143	0	0.209	-0.001	-0.041	0.0	111.0
0.0	0.0	2	1	400.0	300.99503	1	2	1	148.8349	232.76143	0	0.209	0.0	0.017	0.0	111.0
0.0	0.0	2	1	400.0	300.99503	1	2	1	148.8349	232.76143	0	0.209	0.0	0.008	0.0	111.0
0.0	0.0	2	1	400.0	300.99503	1	2	1	148.8349	232.76143	0	0.209	0.0	-0.011	0.0	111.0
0.0	0.0	2	1	400.0	300.99503	1	2	1	148.8349	232.76143	0	0.209	-0.001	-0.079	0.0	111.0
0.0	0.0	2	1	400.0	300.99503	1	2	1	148.8349	232.76143	0	0.209	-0.001	-0.077	0.0	111.0
0.0	0.0	2	1	400.0	300.99503	1	2	1	148.8349	232.76143	0	0.209	-0.001	-0.012	0.0	111.0
0.0	0.0	2	1	400.0	300.99503	1	2	1	148.8349	232.76143	0	0.209	-0.001	-0.012	0.0	111.0
0.0	0.0	2	1	400.0	300.99503	1	2	1	148.8349	232.76143	0	0.209	0.0	-0.001	0.0	111.0
0.0	0.0	2	1	400.0	300.99503	1	2	1	148.8349	232.76143	0	0.209	-0.001	-0.014	0.0	111.0
0.0	0.0	2	1	400.0	300.99503	1	2	1	148.8349	232.76143	0	0.209	-0.001	-0.019	0.0	111.0
0.0	0.0	2	1	400.0	300.99503	1	2	1	148.8349	232.76143	0	0.209	0.0	-0.002	0.0	111.0
0.0	0.0	2	1	400.0	300.99503	1	2	1	148.8349	232.76143	0	0.209	0.0	0.009	0.0	111.0
0.0	0.0	2	1	400.0	300.99503	1	2	1	148.8349	232.76143	0	0.209	0.0	0.01	0.0	111.0
0.0	0.0	2	1	400.0	300.99503	1	2	1	148.8349	232.76143	0	0.209	-0.001	-0.013	0.0	111.0
0.0	0.0	2	1	400.0	300.99503	1	2	1	148.8349	232.76143	0	0.209	-0.001	-0.015	0.0	111.0
0.0	0.0	2	1	400.0	300.99503	1	2	1	148.8349	232.76143	0	0.209	0.0	-0.007	0.0	111.0
0.0	0.0	2	1	400.0	300.99503	1	2	1	148.8349	232.76143	0	0.209	0.0	0.029	0.0	111.0
0.0	0.0	2	1	400.0	300.99503	1	2	1	148.8349	232.76143	0	0.209	0.0	0.013	0.0	111.0
0.0	0.0	2	1	400.0	300.99503	1	2	1	148.8349	232.76143	0	0.209	-0.001	-0.019	0.0	111.0
0.0	0.0	2	1	400.0	300.99503	1	2	1	148.8349	232.76143	0	0.209	0.0	0.178	0.0	111.0
0.0	0.0	2	1	400.0	300.99503	1	2	1	148.8349	232.76143	0	0.209	-0.001	-0.017	0.0	111.0
0.0	0.0	2	1	400.0	300.99503	1	2	1	148.8349	232.76143	0	0.209	0.0	0.003	0.0	111.0
0.0	0.0	2	1	400.0	300.99503	1	2	1	148.8349	232.76143	0	0.209	-0.001	-0.016	0.0	111.0
0.0	0.0	2	1	400.0	300.99503	1	2	1	148.8349	232.76143	0	0.209	0.0	0.024	0.0	111.0
0.0	0.0	2	1	400.0	300.99503	1	2	1	148.8349	232.76143	0	0.209	0.0	0.024	0.0	111.0
0.0	0.0	2	1	400.0	300.99503	1	2	1	148.8349	232.76143	0	0.209	0.0	0.012	0.0	111.0
0.0	0.0	2	1	400.0	300.99503	1	2	1	148.8349	232.76143	0	0.209	0.0	0.002	0.0	111.0
0.0	0.0	2	1	400.0	300.99503	1	2	1	148.8349	232.76143	0	0.209	0.0	0.037	0.0	111.0
0.0	0.0	2	1	400.0	300.99503	1	2	1	148.8349	232.76143	0	0.209	0.0	0.015	0.0	111.0
0.0	0.0	2	1	400.0	300.99503	1	2	1	148.8349	232.76143	0	0.209	-0.001	-0.026	0.0	111.0
0.0	0.0	2	1	400.0	300.99503	1	2	1	148.8349	232.76143	0	0.209	0.0	-0.011	0.0	111.0
0.0	0.0	2	1	400.0	300.99503	1	2	1	148.8349	232.76143	0	0.209	0.0	0.02	0.0	111.0
0.0	0.0	2	1	400.0	300.99503	1	2	1	148.8349	232.76143	0	0.209	0.0	0.11	0.0	111.0
0.0	0.0	2	1	400.0	300.99503	1	2	1	148.8349	232.76143	0	0.209	-0.001	-0.024	0.0	111.0
0.0	0.0	2	1	400.0	300.99503	1	2	1	148.8349	232.76143	0	0.209	0.0	-0.009	0.0	111.0
0.0	0.0	2	1	400.0	300.99503	1	2	1	148.8349	232.76143	0	0.209	0.0	0.016	0.0	111.0
0.0	0.0	2	1	400.0	300.99503	1	2	1	148.8349	232.76143	0	0.209	-0.001	-0.045	0.0	111.0
0.0	0.0	2	1	400.0	300.99503	1	2	1	148.8349	232.76143	0	0.209	0.0	0.0	0.0	111.0
0.0	0.0	2	1	400.0	300.99503	1	2	1	148.8349	232.76143	0	0.209	0.0	0.02	0.0	111.0
0.0	0.0	2	1	400.0	300.99503	1	2	1	148.8349	232.76143	0	0.209	0.0	0.012	0.0	111.0
0.0	0.0	2	1	400.0	300.99503	1	2	1	148.8349	232.76143	0	0.209	0.0	0.043	0.0	111.0
0.0	0.0	2	1	400.0	300.99503	1	2	1	148.8349	232.76143	0	0.209	0.0	-0.003	0.0	111.0
0.0	0.0	2	1	400.0	300.99503	1	2	1	148.8349	232.76143	0	0.209	0.0	-0.009	0.0	111.0
0.0	0.0	2	1	400.0	300.99503	1	2	1	148.8349	232.76143	0	0.209	0.0	0.058	0.0	111.0
0.0	0.0	2	1	400.0	300.99503	1	2	1	148.8349	232.76143	0	0.209	0.0	-0.009	0.0	111.0
0.0	0.0	2	1	400.0	300.99503	1	2	1	148.8349	232.76143	0	0.209	0.0	0.004	0.0	111.0
0.0	0.0	2	1	400.0	300.99503	1	2	1	148.8349	232.76143	0	0.209	-0.001	-0.037	0.0	111.0
0.0	0.0	2	1	400.0	300.99503	1	2	1	148.8349	232.76143	0	0.209	0.0	0.037	0.0	111.0
0.0	0.0	2	1	400.0	300.99503	1	2	1	148.8349	232.76143	0	0.209	0.0	0.007	0.0	111.0
0.0	0.0	2	1	400.0	300.99503	1	2	1	148.8349	232.76143	0	0.209	-0.001	-0.027	0.0	111.0
0.0	0.0	2	1	400.0	300.99503	1	2	1	148.8349	232.76143	0	0.209	0.0	-0.003	0.0	111.0
0.0	0.0	2	1	400.0	300.99503	1	2	1	148.8349	232.76143	0	0.209	0.0	0.01	0.0	111.0
0.0	0.0	2	1	400.0	300.99503	1	2	1	148.8349	232.76143	0	0.209	0.0	0.143	0.0	111.0
0.0	0.0	2	1	400.0	300.99503	1	2	1	148.8349	232.76143	0	0.209	-0.001	-0.02	0.0	111.0
0.0	0.0	2	1	400.0	300.99503	1	2	1	148.8349	232.76143	0	0.209	-0.001	-0.014	0.0	111.0
0.0	0.0	2	1	400.0	300.99503	1	2	1	148.8349	232.76143	0	0.209	0.0	0.031	0.0	111.0
0.0	0.0	2	1	400.0	300.99503	1	2	1	148.8349	232.76143	0	0.209	-0.001	-0.017	0.0	111.0
0.0	0.0	2	1	400.0	300.99503	1	2	1	148.8349	232.76143	0	0.209	0.0	0.0	0.0	111.0
0.0	0.0	2	1	400.0	300.99503	1	2	1	148.8349	232.76143	0	0.209	-0.001	-0.028	0.0	111.0
0.0	0.0	2	1	400.0	300.99503	1	2	1	148.8349	232.76143	0	0.209	0.0	0.017	0.0	111.0
0.0	0.0	2	1	400.0	300.99503	1	2	1	148.8349	232.76143	0	0.209	0.0	0.023	0.0	111.0
0.0	0.0	2	1	400.0	300.99503	1	2	1	148.8349	232.76143	0	0.209	0.0	0.104	0.0	111.0
0.0	0.0	2	1	400.0	300.99503	1	2	1	148.8349	232.76143	0	0.209	0.0	-0.003	0.0	111.0
0.0	0.0	2	1	400.0	300.99503	1	2	1	148.8349	232.76143	0	0.209	0.0	0.154	0.0	111.0
0.0	0.0	2	1	400.0	300.99503	1	2	1	148.8349	232.76143	0	0.209	0.0	-0.009	0.0	111.0
0.0	0.0	2	1	400.0	300.99503	1	2	1	148.8349	232.76143	0	0.209	0.0	0.047	0.0	111.0
0.0	0.0	2	1	400.0	300.99503	1	2	1	148.8349	232.76143	0	0.209	-0.001	-0.075	0.0	111.0
0.0	0.0	2	1	400.0	300.99503	1	2	1	148.8349	232.76143	0	0.209	-0.001	-0.072	0.0	111.0
0.0	0.0	2	1	400.0	300.99503	1	2	1	148.8349	232.76143	0	0.209	0.0	0.003	0.0	111.0
0.0	0.0	2	1	400.0	300.99503	1	2	1	148.8349	232.76143	0	0.209	-0.001	-0.013	0.0	111.0
0.0	0.0	2	1	400.0	300.99503	1	2	1	148.8349	232.76143	0	0.209	0.0	0.014	0.0	111.0
0.0	0.0	2	1	400.0	300.99503	1	2	1	148.8349	232.76143	0	0.209	0.0	0.045	0.0	111.0
0.0	0.0	2	1	400.0	300.99503	1	2	1	148.8349	232.76143	0	0.209	0.0	0.0	0.0	111.0
0.0	0.0	2	1	400.0	300.99503	1	2	1	148.8349	232.76143	0	0.209	0.0	0.003	0.0	111.0
0.0	0.0	2	1	400.0	300.99503	1	2	1	148.8349	232.76143	0	0.209	-0.001	-0.022	0.0	111.0
0.0	0.0	2	1	400.0	300.99503	1	2	1	148.8349	232.76143	0	0.209	0.0	0.002	0.0	111.0
0.0	0.0	2	1	400.0	300.99503	1	2	1	148.8349	232.76143	0	0.209	0.0	0.016	0.0	111.0
0.0	0.0	2	1	400.0	300.99503	1	2	1	148.8349	232.76143	0	0.209	0.0	0.004	0.0	111.0
0.0	0.0	2	1	400.0	300.99503	1	2	1	148.8349	232.76143	0	0.209	0.0	0.013	0.0	111.0
0.0	0.0	2	1	400.0	300.99503	1	2	1	148.8349	232.76143	0	0.209	-0.001	-0.021	0.0	111.0
0.0	0.0	2	1	400.0	300.99503	1	2	1	148.8349	232.76143	0	0.209	0.0	0.016	0.0	111.0
0.0	0.0	2	1	400.0	300.99503	1	2	1	148.8349	232.76143	0	0.209	0.0	0.009	0.0	111.0
0.0	0.0	2	1	400.0	300.99503	1	2	1	148.8349	232.76143	0	0.209	0.0	0.034	0.0	111.0
0.0	0.0	2	1	400.0	300.99503	1	2	1	148.8349	232.76143	0	0.209	-0.001	-0.031	0.0	111.0
-4180.487	-300.99503	2	2	300.99503	300.99503	1	2	2	148.8349	232.76143	1	0.209	-0.001	-0.014	0.0	111.0
-4180.487	-300.99503	2	2	300.99503	300.99503	1	2	2	148.8349	232.76143	1	0.209	0.0	0.001	0.0	111.0
-4180.487	-300.99503	2	2	300.99503	300.99503	0	2	2	148.8349	232.76143	1	0.209	-0.001	-0.027	0.0	111.0
-4180.487	-300.99503	2	2	300.99503	300.99503	0	2	2	148.8349	232.76143	1	0.209	0.0	-0.01	0.0	111.0
-4180.487	-300.99503	2	2	300.99503	300.99503	0	2	2	148.8349	232.76143	1	0.209	0.0	0.174	0.0	111.0
-4180.487	-300.99503	2	2	300.99503	300.99503	0	2	2	148.8349	232.76143	1	0.209	-0.001	-0.235	-0.294	111.0
-4180.487	-300.99503	2	2	300.99503	300.99503	0	2	2	148.8349	232.76143	1	0.209	-0.006	-0.829	-0.825	111.0
-4180.487	-300.99503	2	2	300.99503	300.99503	0	2	2	148.8349	232.76143	1	0.209	-0.012	-0.799	-0.825	111.0
-4180.487	-300.99503	2	2	300.99503	300.99503	0	2	2	148.8349	232.76143	1	0.209	-0.022	-1.263	-1.283	111.0
-4180.487	-300.99503	2	2	300.99503	300.99503	0	2	2	148.8349	232.76143	1	0.209	-0.03	-1.243	-1.283	111.0
-4180.487	-300.99503	2	2	300.99503	300.99503	0	2	2	148.8349	232.76143	1	0.209	-0.04	-1.603	-1.488	111.0
-4180.487	-300.99503	2	2	300.99503	300.99503	0	2	2	148.8349	232.76143	1	0.209	-0.05	-1.682	-1.856	111.0
-4180.487	-300.99503	2	2	300.99503	300.99503	0	2	2	148.8349	232.76143	1	0.209	-0.06	-1.891	-1.856	111.0
-4180.487	-300.99503	2	2	300.99503	300.99503	0	2	2	148.8349	232.76143	1	0.209	-0.071	-1.964	-2.021	111.0
-4180.487	-300.99503	2	2	300.99503	300.99503	0	2	2	148.8349	232.76143	1	0.209	-0.083	-2.317	-2.316	111.0
-4180.487	-300.99503	2	2	300.99503	300.99503	0	2	2	148.8349	232.76143	1	0.209	-0.093	-2.287	-2.316	111.0
-4180.487	-300.99503	2	2	300.99503	300.99503	0	2	2	148.8349	232.76143	1	0.209	-0.105	-2.461	-2.448	111.0
-4180.487	-300.99503	2	2	300.99503	300.99503	0	2	2	148.8349	232.76143	1	0.209	-0.115	-2.455	-2.685	111.0
-4180.487	-300.99503	2	2	300.99503	300.99503	0	2	2	148.8349	232.76143	1	0.208	-0.125	-2.609	-2.685	111.0
-4180.487	-300.99503	2	2	300.99503	300.99503	0	2	2	148.8349	232.76143	1	0.208	-0.135	-2.771	-2.791	111.0
-4180.487	-300.99503	2	2	300.99503	300.99503	0	2	2	148.8349	232.76143	1	0.208	-0.145	-2.736	-2.791	111.0
-4180.487	-300.99503	2	2	300.99503	300.99503	0	2	2	148.8349	232.76143	1	0.208	-0.155	-2.986	-2.981	111.0
-4180.487	-300.99503	2	2	300.99503	300.99503	0	2	2	148.8349	232.76143	1	0.208	-0.165	-2.993	-3.066	111.0
-4180.487	-300.99503	2	2	300.99503	300.99503	0	2	2	148.8349	232.76143	1	0.208	-0.173	-2.986	-3.066	111.0
-4180.487	-300.99503	2	2	300.99503	300.99503	0	2	2	148.8349	232.76143	1	0.207	-0.183	-3.206	-3.219	111.0
-4180.487	-300.99503	2	2	300.99503	300.99503	0	2	2	148.8349	232.76143	1	0.207	-0.191	-3.239	-3.287	111.0
-4180.487	-300.99503	2	2	300.99503	300.99503	0	2	2	148.8349	232.76143	1	0.207	-0.199	-3.313	-3.287	111.0
-4180.487	-300.99503	2	2	300.99503	300.99503	0	2	2	148.8349	232.76143	1	0.207	-0.207	-3.379	-3.409	111.0
-4180.487	-300.99503	2	2	300.99503	300.99503	0	2	2	148.8349	232.76143	1	0.207	-0.215	-3.608	-3.409	111.0
-4180.487	-300.99503	2	2	300.99503	300.99503	0	2	2	148.8349	232.76143	1	0.207	-0.223	-3.501	-3.515	111.0
-4180.487	-300.99503	2	2	300.99503	300.99503	0	2	2	148.8349	232.76143	1	0.207	-0.229	-3.57	-3.562	111.0
-4180.487	-300.99503	2	2	300.99503	300.99503	0	2	2	148.8349	232.76143	1	0.207	-0.235	-3.588	-3.562	111.0
-4180.487	-300.99503	2	2	300.99503	300.99503	0	2	2	148.8349	232.76143	1	0.207	-0.241	-3.621	-3.648	111.0
-4180.487	-300.99503	2	2	300.99503	300.99503	0	2	2	148.8349	232.76143	1	0.207	-0.247	-3.74	-3.72	111.0
-4180.487	-300.99503	2	2	300.99503	300.99503	0	2	2	148.8349	232.76143	1	0.207	-0.253	-3.706	-3.72	111.0
-4180.487	-300.99503	2	2	300.99503	300.99503	0	2	2	148.8349	232.76143	1	0.207	-0.259	-3.774	-3.753	111.0
-4180.487	-300.99503	2	2	300.99503	300.99503	0	2	2	148.8349	232.76143	1	0.207	-0.264	-3.727	-3.753	111.0
-4180.487	-300.99503	2	2	300.99503	300.99503	0	2	2	148.8349	232.76143	1	0.207	-0.269	-3.907	-3.812	111.0
-4180.487	-300.99503	2	2	300.99503	300.99503	0	2	2	148.8349	232.76143	1	0.207	-0.273	-3.867	-3.838	111.0
-4180.487	-300.99503	2	2	300.99503	300.99503	0	2	2	148.8349	232.76143	1	0.207	-0.277	-3.812	-3.838	111.0
-4180.487	-300.99503	2	2	300.99503	300.99503	0	2	2	148.8349	232.76143	1	0.207	-0.282	-3.9	-3.886	111.0
-4180.487	-300.99503	2	2	300.99503	300.99503	0	2	2	148.8349	232.76143	1	0.207	-0.286	-3.886	-3.926	111.0
-4180.487	-300.99503	2	2	300.99503	300.99503	0	2	2	148.8349	232.76143	1	0.207	-0.29	-3.919	-3.926	111.0
-4180.487	-300.99503	2	2	300.99503	300.99503	0	2	2	148.8349	232.76143	1	0.207	-0.294	-3.993	-3.945	111.0
-4180.487	-300.99503	2	2	300.99503	300.99503	0	2	2	148.8349	232.76143	1	0.207	-0.298	-3.96	-3.945	111.0
-4180.487	-300.99503	2	2	300.99503	300.99503	0	2	2	148.8349	232.76143	1	0.207	-0.302	-3.967	-3.977	111.0
-4180.487	-300.99503	2	2	300.99503	300.99503	0	2	2	148.8349	232.76143	1	0.207	-0.304	-3.969	-3.992	111.0
-4180.487	-300.99503	2	2	300.99503	300.99503	0	2	2	148.8349	232.76143	1	0.207	-0.306	-3.996	-3.992	111.0
-4180.487	-300.99503	2	2	300.99503	300.99503	0	2	2	148.8349	232.76143	1	0.207	-0.308	-4.016	-4.018	111.0
-4180.487	-300.99503	2	2	300.99503	300.99503	0	2	2	148.8349	232.76143	1	0.207	-0.311	-4.042	-4.03	111.0
-4180.487	-300.99503	2	2	300.99503	300.99503	0	2	2	148.8349	232.76143	1	0.207	-0.313	-4.05	-4.03	111.0
-4180.487	-300.99503	2	2	300.99503	300.99503	0	2	2	148.8349	232.76143	1	0.207	-0.315	-4.03	-4.051	111.0
-4180.487	-300.99503	2	2	300.99503	300.99503	0	2	2	148.8349	232.76143	1	0.207	-0.317	-4.073	-4.051	111.0
-4180.487	-300.99503	2	2	300.99503	300.99503	0	2	2	148.8349	232.76143	1	0.207	-0.32	-4.037	-4.06	111.0
-4180.487	-300.99503	2	2	300.99503	300.99503	0	2	2	148.8349	232.76143	1	0.207	-0.322	-4.085	-4.077	111.0
-4180.487	-300.99503	2	2	300.99503	300.99503	0	2	2	148.8349	232.76143	1	0.207	-0.322	-4.1	-4.077	111.0
-4180.487	-300.99503	2	2	300.99503	300.99503	0	2	2	148.8349	232.76143	1	0.207	-0.324	-4.151	-4.085	111.0
-4180.487	-300.99503	2	2	300.99503	300.99503	0	2	2	148.8349	232.76143	1	0.207	-0.324	-4.105	-4.085	111.0
-4180.487	-300.99503	2	2	300.99503	300.99503	0	2	2	148.8349	232.76143	1	0.207	-0.325	-4.098	-4.098	111.0
-4180.487	-300.99503	2	2	300.99503	300.99503	0	2	2	148.8349	232.76143	1	0.207	-0.325	-4.089	-4.11	111.0
-4180.487	-300.99503	2	2	300.99503	300.99503	0	2	2	148.8349	232.76143	1	0.207	-0.326	-4.127	-4.11	111.0
-4180.487	-300.99503	2	2	300.99503	300.99503	0	2	2	148.8349	232.76143	1	0.207	-0.327	-4.092	-4.115	111.0
-4180.487	-300.99503	2	2	300.99503	300.99503	0	2	2	148.8349	232.76143	1	0.207	-0.327	-4.099	-4.125	111.0
-4180.487	-300.99503	2	2	300.99503	300.99503	0	2	2	148.8349	232.76143	1	0.207	-0.327	-4.09	-4.125	111.0
-4180.487	-300.99503	2	2	300.99503	300.99503	0	2	2	148.8349	232.76143	1	0.207	-0.327	-4.099	-4.129	111.0
-4180.487	-300.99503	2	2	300.99503	300.99503	0	2	2	148.8349	232.76143	1	0.207	-0.329	-4.125	-4.137	111.0
-4180.487	-300.99503	2	2	300.99503	300.99503	0	2	2	148.8349	232.76143	1	0.207	-0.331	-4.142	-4.137	111.0
-4180.487	-300.99503	2	2	300.99503	300.99503	0	2	2	148.8349	232.76143	1	0.207	-0.333	-4.132	-4.14	111.0
-4180.487	-300.99503	2	2	300.99503	300.99503	0	2	2	148.8349	232.76143	1	0.207	-0.335	-4.126	-4.14	111.0
-4180.487	-300.99503	2	2	300.99503	300.99503	0	2	2	148.8349	232.76143	1	0.207	-0.337	-4.124	-4.146	111.0
-4180.487	-300.99503	2	2	300.99503	300.99503	0	2	2	148.8349	232.76143	1	0.207	-0.339	-4.169	-4.149	111.0
-4180.487	-300.99503	2	2	300.99503	300.99503	0	2	2	148.8349	232.76143	1	0.207	-0.341	-4.125	-4.149	111.0
-4180.487	-300.99503	2	2	300.99503	300.99503	0	2	2	148.8349	232.76143	1	0.207	-0.34	-4.092	-4.154	111.0
-4180.487	-300.99503	2	2	300.99503	300.99503	0	2	2	148.8349	232.76143	1	0.207	-0.341	-4.227	-4.156	111.0
-4180.487	-300.99503	2	2	300.99503	300.99503	0	2	2	148.8349	232.76143	1	0.207	-0.341	-4.179	-4.156	111.0
-4180.487	-300.99503	2	2	300.99503	300.99503	0	2	2	148.8349	232.76143	1	0.207	-0.341	-4.171	-4.16	111.0
-4180.487	-300.99503	2	2	300.99503	300.99503	0	2	2	148.8349	232.76143	1	0.207	-0.341	-4.118	-4.16	111.0
-4180.487	-300.99503	2	2	300.99503	300.99503	0	2	2	148.8349	232.76143	1	0.207	-0.341	-4.162	-4.163	111.0
-4180.487	-300.99503	2	2	300.99503	300.99503	0	2	2	148.8349	232.76143	1	0.207	-0.341	-4.187	-4.165	111.0
-4180.487	-300.99503	2	2	300.99503	300.99503	0	2	2	148.8349	232.76143	1	0.207	-0.34	-4.086	-4.165	111.0
-4180.487	-300.99503	2	2	300.99503	300.99503	0	2	2	148.8349	232.76143	1	0.207	-0.341	-4.131	-4.167	111.0
-4180.487	-300.99503	2	2	300.99503	300.99503	0	2	2	148.8349	232.76143	1	0.207	-0.341	-4.199	-4.167	111.0
-4180.487	-300.99503	2	2	300.99503	300.99503	0	2	2	148.8349	232.76143	1	0.207	-0.341	-4.178	-4.169	111.0
-4180.487	-300.99503	2	2	300.99503	300.99503	0	2	2	148.8349	232.76143	1	0.207	-0.341	-4.159	-4.171	111.0
-4180.487	-300.99503	2	2	300.99503	300.99503	0	2	2	148.8349	232.76143	1	0.207	-0.341	-4.166	-4.171	111.0
-4180.487	-300.99503	2	2	300.99503	300.99503	0	2	2	148.8349	232.76143	1	0.207	-0.341	-4.137	-4.172	111.0
-4180.487	-300.99503	2	2	300.99503	300.99503	0	2	2	148.8349	232.76143	1	0.207	-0.341	-4.148	-4.173	111.0
-4180.487	-300.99503	2	2	300.99503	300.99503	1	2	2	148.8349	232.76143	1	0.207	-0.341	-4.174	-4.173	111.0
-4180.487	-300.99503	2	2	300.99503	300.99503	1	2	2	148.8349	232.76143	1	0.207	-0.34	-4.109	-4.174	111.0
-4180.487	-300.99503	2	2	300.99503	300.99503	1	2	2	148.8349	232.76143	1	0.207	-0.341	-4.237	-4.176	111.0
-4180.487	-300.99503	2	2	300.99503	300.99503	1	2	2	148.8349	232.76143	1	0.207	-0.341	-4.134	-4.176	111.0
-4180.487	-300.99503	2	2	300.99503	300.99503	1	2	2	148.8349	232.76143	1	0.207	-0.341	-4.152	-4.176	111.0
-4180.487	-300.99503	2	2	300.99503	300.99503	1	2	2	148.8349	232.76143	1	0.207	-0.341	-4.166	-4.176	111.0
-4180.487	-300.99503	2	2	300.99503	300.99503	1	2	2	148.8349	232.76143	1	0.207	-0.341	-4.215	-4.177	111.0
-4180.487	-300.99503	2	2	300.99503	300.99503	1	2	2	148.8349	232.76143	1	0.207	-0.341	-4.191	-4.179	111.0
-4180.487	-300.99503	2	2	300.99503	300.99503	1	2	2	148.8349	232.76143	1	0.207	-0.341	-4.164	-4.179	111.0
-4180.487	-300.99503	2	2	300.99503	300.99503	1	2	2	148.8349	232.76143	1	0.207	-0.34	-4.1	-4.179	111.0
-4180.487	-300.99503	2	2	300.99503	300.99503	1	2	2	148.8349	232.76143	1	0.207	-0.341	-4.192	-4.179	111.0
-4180.487	-300.99503	2	2	300.99503	300.99503	1	2	2	148.8349	232.76143	1	0.207	-0.341	-4.165	-4.179	111.0
-4180.487	-300.99503	2	2	300.99503	300.99503	1	2	2	148.8349	232.76143	1	0.207	-0.341	-4.177	-4.18	111.0
-4180.487	-300.99503	2	2	300.99503	300.99503	1	2	2	148.8349	232.76143	1	0.206	-0.341	-4.215	-4.18	111.0
-4180.487	-300.99503	2	2	300.99503	300.99503	1	2	2	148.8349	232.76143	1	0.206	-0.341	-4.197	-4.18	111.0
-4180.487	-300.99503	2	2	300.99503	300.99503	1	2	2	148.8349	232.76143	1	0.206	-0.341	-4.136	-4.181	111.0
-4180.487	-300.99503	2	2	300.99503	300.99503	1	2	2	148.8349	232.76143	1	0.206	-0.341	-4.161	-4.181	111.0
-4180.487	-300.99503	2	2	300.99503	300.99503	1	2	2	148.8349	232.76143	1	0.206	-0.341	-4.346	-4.181	111.0
-4180.487	-300.99503	2	2	300.99503	300.99503	1	2	2	148.8349	232.76143	1	0.206	-0.341	-4.15	-4.181	111.0
-4180.487	-300.99503	2	2	300.99503	300.99503	1	2	2	148.8349	232.76143	1	0.206	-0.341	-4.18	-4.181	111.0
-4180.487	-300.99503	2	2	300.99503	300.99503	1	2	2	148.8349	232.76143	1	0.206	-0.341	-4.195	-4.182	111.0
-4180.487	-300.99503	2	2	300.99503	300.99503	1	2	2	148.8349	232.76143	1	0.206	-0.341	-4.126	-4.182	111.0
-4180.487	-300.99503	2	2	300.99503	300.99503	1	2	2	148.8349	232.76143	1	0.206	-0.341	-4.202	-4.182	111.0
-4180.487	-300.99503	2	2	300.99503	300.99503	1	2	2	148.8349	232.76143	1	0.206	-0.341	-4.178	-4.182	111.0
-4180.487	-300.99503	2	2	300.99503	300.99503	1	2	2	148.8349	232.76143	1	0.206	-0.341	-4.145	-4.182	111.0
-4180.487	-300.99503	2	2	300.99503	300.99503	1	2	2	148.8349	232.76143	1	0.206	-0.341	-4.243	-4.183	111.0
-4180.487	-300.99503	2	2	300.99503	300.99503	1	2	2	148.8349	232.76143	1	0.206	-0.341	-4.158	-4.183	111.0
-4180.487	-300.99503	2	2	300.99503	300.99503	1	2	2	148.8349	232.76143	1	0.206	-0.341	-4.231	-4.183	111.0
-4180.487	-300.99503	2	2	300.99503	300.99503	1	2	2	148.8349	232.76143	1	0.206	-0.341	-4.175	-4.183	111.0
-4180.487	-300.99503	2	2	300.99503	300.99503	1	2	2	148.8349	232.76143	1	0.206	-0.341	-4.189	-4.183	111.0
-4180.487	-300.99503	2	2	300.99503	300.99503	1	2	2	148.8349	232.76143	1	0.206	-0.341	-4.181	-4.183	111.0
-4180.487	-300.99503	2	2	300.99503	300.99503	1	2	2	148.8349	232.76143	1	0.206	-0.341	-4.219	-4.183	111.0
-4180.487	-300.99503	2	2	300.99503	300.99503	1	2	2	148.8349	232.76143	1	0.206	-0.341	-4.175	-4.183	111.0
-4180.487	-300.99503	2	2	300.99503	300.99503	1	2	2	148.8349	232.76143	1	0.206	-0.341	-4.165	-4.183	111.0
-4180.487	-300.99503	2	2	300.99503	300.99503	1	2	2	148.8349	232.76143	1	0.206	-0.341	-4.175	-4.183	111.0
-4180.487	-300.99503	2	2	300.99503	300.99503	1	2	2	148.8349	232.76143	1	0.206	-0.341	-4.219	-4.184	111.0
-4180.487	-300.99503	2	2	300.99503	300.99503	1	2	2	148.8349	232.76143	1	0.206	-0.341	-4.205	-4.184	111.0
-4180.487	-300.99503	2	2	300.99503	300.99503	1	2	2	148.8349	232.76143	1	0.206	-0.342	-4.176	-4.184	111.0
-4180.487	-300.99503	2	2	300.99503	300.99503	1	2	2	148.8349	232.76143	1	0.206	-0.342	-4.16	-4.184	111.0
-4180.487	-300.99503	2	2	300.99503	300.99503	1	2	2	148.8349	232.76143	1	0.206	-0.341	-4.099	-4.184	111.0
-4180.487	-300.99503	2	2	300.99503	300.99503	1	2	2	148.8349	232.76143	1	0.206	-0.341	-4.14	-4.184	111.0
-4180.487	-300.99503	2	2	300.99503	300.99503	1	2	2	148.8349	232.76143	1	0.206	-0.341	-4.218	-4.184	111.0
-4180.487	-300.99503	2	2	300.99503	300.99503	1	2	2	148.8349	232.76143	1	0.206	-0.341	-4.206	-4.184	111.0
-4180.487	-300.99503	2	2	300.99503	300.99503	1	2	2	148.8349	232.76143	1	0.206	-0.341	-4.143	-4.184	111.0
-4180.487	-300.99503	2	2	300.99503	300.99503	1	2	2	148.8349	232.76143	1	0.205	-0.34	-4.079	-4.184	111.0
-4180.487	-300.99503	2	2	300.99503	300.99503	1	2	2	148.8349	232.76143	1	0.205	-0.341	-4.16	-4.184	111.0
-4180.487	-300.99503	2	2	300.99503	300.99503	1	2	2	148.8349	232.76143	1	0.205	-0.341	-4.164	-4.184	111.0
-4180.487	-300.99503	2	2	300.99503	300.99503	1	2	2	148.8349	232.76143	1	0.204	-0.341	-4.208	-4.184	111.0
-4180.487	-300.99503	2	2	300.99503	300.99503	1	2	2	148.8349	232.76143	1	0.203	-0.341	-4.203	-4.184	111.0
-4180.487	-300.99503	2	2	300.99503	300.99503	1	2	2	148.8349	232.76143	1	0.202	-0.341	-4.144	-4.184	111.0
-4180.487	-300.99503	2	2	300.99503	300.99503	1	2	2	148.8349	232.76143	1	0.202	-0.341	-4.133	-4.184	111.0
-4180.487	-300.99503	2	2	300.99503	300.99503	1	2	2	148.8349	232.76143	1	0.201	-0.341	-4.23	-4.184	111.0
-4180.487	-300.99503	2	2	300.99503	300.99503	1	2	2	148.8349	232.76143	1	0.2	-0.341	-4.179	-4.184	111.0
-4180.487	-300.99503	2	2	300.99503	300.99503	1	2	2	148.8349	232.76143	1	0.199	-0.341	-4.169	-4.184	111.0
-4180.487	-300.99503	2	2	300.99503	300.99503	1	2	2	148.8349	232.76143	1	0.199	-0.341	-4.171	-4.184	111.0
-4180.487	-300.99503	2	2	300.99503	300.99503	1	2	2	148.8349	232.76143	1	0.198	-0.341	-4.142	-4.184	111.0
-4180.487	-300.99503	2	2	300.99503	300.99503	1	2	2	148.8349	232.76143	1	0.198	-0.341	-4.221	-4.184	111.0
-4180.487	-300.99503	2	2	300.99503	300.99503	1	2	2	148.8349	232.76143	1	0.197	-0.341	-4.168	-4.184	111.0
-4180.487	-300.99503	2	2	300.99503	300.99503	1	2	2	148.8349	232.76143	1	0.197	-0.341	-4.182	-4.184	111.0
-4180.487	-300.99503	2	2	300.99503	300.99503	1	2	2	148.8349	232.76143	1	0.197	-0.341	-4.177	-4.184	111.0
-4180.487	-300.99503	2	2	300.99503	300.99503	1	2	2	148.8349	232.76143	1	0.197	-0.341	-4.202	-4.184	111.0
-4180.487	-300.99503	2	2	300.99503	300.99503	1	2	2	148.8349	232.76143	1	0.197	-0.341	-4.116	-4.184	111.0
-4180.487	-300.99503	2	2	300.99503	300.99503	1	2	2	148.8349	232.76143	1	0.197	-0.341	-4.136	-4.184	111.0
-4180.487	-300.99503	2	2	300.99503	300.99503	1	2	2	148.8349	232.76143	1	0.197	-0.341	-4.167	-4.184	111.0
-4180.487	-300.99503	2	2	300.99503	300.99503	1	2	2	148.8349	232.76143	1	0.197	-0.341	-4.182	-4.184	111.0
-4180.487	-300.99503	2	2	300.99503	300.99503	1	2	2	148.8349	232.76143	1	0.197	-0.341	-4.185	-4.184	111.0
-4180.487	-300.99503	2	2	300.99503	300.99503	1	2	2	148.8349	232.76143	1	0.197	-0.341	-4.198	-4.184	111.0
-4180.487	-300.99503	2	2	300.99503	300.99503	1	2	2	148.8349	232.76143	1	0.197	-0.341	-4.262	-4.184	111.0
-4180.487	-300.99503	2	2	300.99503	300.99503	1	2	2	148.8349	232.76143	1	0.197	-0.341	-4.212	-4.184	111.0
-4180.487	-300.99503	2	2	300.99503	300.99503	1	2	2	148.8349	232.76143	1	0.197	-0.342	-4.13	-4.184	111.0
-4180.487	-300.99503	2	2	300.99503	300.99503	1	2	2	148.8349	232.76143	1	0.197	-0.342	-4.212	-4.184	111.0
-4180.487	-300.99503	2	2	300.99503	300.99503	1	2	2	148.8349	232.76143	1	0.197	-0.342	-4.212	-4.184	111.0
-4180.487	-300.99503	2	2	300.99503	300.99503	1	2	2	148.8349	232.76143	1	0.197	-0.341	-4.04	-4.184	111.0
-4180.487	-300.99503	2	2	300.99503	300.99503	1	2	2	148.8349	232.76143	1	0.196	-0.341	-4.162	-4.184	111.0
-4180.487	-300.99503	2	2	300.99503	300.99503	1	2	2	148.8349	232.76143	1	0.196	-0.341	-4.144	-4.184	111.0
-4180.487	-300.99503	2	2	300.99503	300.99503	1	2	2	148.8349	232.76143	1	0.196	-0.341	-4.139	-4.184	111.0
-4180.487	-300.99503	2	2	300.99503	300.99503	1	2	2	148.8349	232.76143	1	0.196	-0.341	-4.171	-4.184	111.0
-4180.487	-300.99503	2	2	300.99503	300.99503	1	2	2	148.8349	232.76143	1	0.195	-0.341	-4.22	-4.184	111.0
-4180.487	-300.99503	2	2	300.99503	300.99503	1	2	2	148.8349	232.76143	1	0.195	-0.341	-4.2	-4.184	111.0
-4180.487	-300.99503	2	2	300.99503	300.99503	1	2	2	148.8349	232.76143	1	0.195	-0.341	-4.24	-4.184	111.0
-4180.487	-300.99503	2	2	300.99503	300.99503	1	2	2	148.8349	232.76143	1	0.195	-0.341	-4.182	-4.184	111.0
-4180.487	-300.99503	2	2	300.99503	300.99503	1	2	2	148.8349	232.76143	1	0.195	-0.342	-4.436	-4.184	111.0
-4180.487	-300.99503	2	2	300.99503	300.99503	1	2	2	148.8349	232.76143	1	0.195	-0.342	-4.173	-4.184	111.0
-4180.487	-300.99503	2	2	300.99503	300.99503	1	2	2	148.8349	232.76143	1	0.196	-0.342	-4.125	-4.184	111.0
-4180.487	-300.99503	2	2	300.99503	300.99503	1	2	2	148.8349	232.76143	1	0.196	-0.342	-4.218	-4.184	111.0
-4180.487	-300.99503	2	2	300.99503	300.99503	1	2	2	148.8349	232.76143	1	0.196	-0.342	-4.145	-4.184	111.0
-4180.487	-300.99503	2	2	300.99503	300.99503	1	2	2	148.8349	232.76143	1	0.196	-0.342	-4.193	-4.184	111.0
-4180.487	-300.99503	2	2	300.99503	300.99503	1	2	2	148.8349	232.76143	1	0.196	-0.341	-4.162	-4.184	111.0
-4180.487	-300.99503	2	2	300.99503	300.99503	1	2	2	148.8349	232.76143	1	0.196	-0.341	-4.23	-4.184	111.0
-4180.487	-300.99503	2	2	300.99503	300.99503	1	2	2	148.8349	232.76143	1	0.196	-0.341	-4.174	-4.184	111.0
-4180.487	-300.99503	2	2	300.99503	300.99503	1	2	2	148.8349	232.76143	1	0.196	-0.341	-4.15	-4.184	111.0
-4180.487	-300.99503	2	2	300.99503	300.99503	1	2	2	148.8349	232.76143	1	0.196	-0.341	-4.208	-4.184	111.0
-4180.487	-300.99503	2	2	300.99503	300.99503	1	2	2	148.8349	232.76143	1	0.196	-0.341	-4.167	-4.184	111.0
-4180.487	-300.99503	2	2	300.99503	300.99503	1	2	2	148.8349	232.76143	1	0.196	-0.341	-4.186	-4.184	111.0
-4180.487	-300.99503	2	2	300.99503	300.99503	1	2	2	148.8349	232.76143	1	0.196	-0.341	-4.151	-4.184	111.0
-4180.487	-300.99503	2	2	300.99503	300.99503	1	2	2	148.8349	232.76143	1	0.196	-0.341	-4.171	-4.184	111.0
-4180.487	-300.99503	2	2	300.99503	300.99503	1	2	2	148.8349	232.76143	1	0.195	-0.341	-4.179	-4.184	111.0
-4180.487	-300.99503	2	2	300.99503	300.99503	1	2	2	148.8349	232.76143	1	0.195	-0.341	-4.122	-4.184	111.0
-4180.487	-300.99503	2	2	300.99503	300.99503	1	2	2	148.8349	232.76143	1	0.195	-0.341	-4.17	-4.184	111.0
-4180.487	-300.99503	2	2	300.99503	300.99503	1	2	2	148.8349	232.76143	1	0.195	-0.341	-4.151	-4.184	111.0
-4180.487	-300.99503	2	2	300.99503	300.99503	1	2	2	148.8349	232.76143	1	0.195	-0.341	-4.202	-4.184	111.0
-4180.487	-300.99503	2	2	300.99503	300.99503	1	2	2	148.8349	232.76143	1	0.195	-0.341	-4.175	-4.184	111.0
-4180.487	-300.99503	2	2	300.99503	300.99503	1	2	2	148.8349	232.76143	1	0.195	-0.341	-4.166	-4.184	111.0
-4180.487	-300.99503	2	2	300.99503	300.99503	1	2	2	148.8349	232.76143	1	0.194	-0.341	-4.147	-4.184	111.0
-4180.487	-300.99503	2	2	300.99503	300.99503	1	2	2	148.8349	232.76143	1	0.194	-0.341	-4.209	-4.184	111.0
-4180.487	-300.99503	2	2	300.99503	300.99503	1	2	2	148.8349	232.76143	1	0.194	-0.341	-4.213	-4.184	111.0
-4180.487	-300.99503	2	2	300.99503	300.99503	1	2	2	148.8349	232.76143	1	0.194	-0.341	-4.199	-4.184	111.0
-4180.487	-300.99503	2	2	300.99503	300.99503	1	2	2	148.8349	232.76143	1	0.194	-0.341	-4.219	-4.184	111.0
-4180.487	-300.99503	2	2	300.99503	300.99503	1	2	2	148.8349	232.76143	1	0.194	-0.341	-4.182	-4.184	111.0
-4180.487	-300.99503	2	2	300.99503	300.99503	1	2	2	148.8349	232.76143	1	0.194	-0.34	-4.082	-4.184	111.0
-4180.487	-300.99503	2	2	300.99503	300.99503	1	2	2	148.8349	232.76143	1	0.194	-0.341	-4.18	-4.184	111.0
-4180.487	-300.99503	2	2	300.99503	300.99503	1	2	2	148.8349	232.76143	1	0.194	-0.341	-4.153	-4.184	111.0
-4180.487	-300.99503	2	2	300.99503	300.99503	1	2	2	148.8349	232.76143	1	0.194	-0.341	-4.173	-4.184	111.0
-4180.487	-300.99503	2	2	300.99503	300.99503	1	2	2	148.8349	232.76143	1	0.194	-0.341	-4.163	-4.184	111.0
-4180.487	-300.99503	2	2	300.99503	300.99503	1	2	2	148.8349	232.76143	1	0.194	-0.341	-4.195	-4.184	111.0
-4180.487	-300.99503	2	2	300.99503	300.99503	1	2	2	148.8349	232.76143	1	0.194	-0.341	-4.182	-4.184	111.0
-4180.487	-300.99503	2	2	300.99503	300.99503	1	2	2	148.8349	232.76143	1	0.194	-0.341	-4.213	-4.184	111.0
-4180.487	-300.99503	2	2	300.99503	300.99503	1	2	2	148.8349	232.76143	1	0.194	-0.341	-4.186	-4.184	111.0
-4180.487	-300.99503	2	2	300.99503	300.99503	1	2	2	148.8349	232.76143	1	0.194	-0.341	-4.165	-4.184	111.0
-4180.487	-300.99503	2	2	300.99503	300.99503	1	2	2	148.8349	232.76143	1	0.194	-0.341	-4.171	-4.184	111.0
-4180.487	-300.99503	2	2	300.99503	300.99503	1	2	2	148.8349	232.76143	1	0.194	-0.341	-4.226	-4.184	111.0
0.0	0.0	2	2	300.99503	300.99503	1	2	2	148.8349	232.76143	0	0.194	-0.341	-4.182	-4.184	111.0
0.0	0.0	2	2	300.99503	300.99503	1	2	2	148.8349	232.76143	0	0.194	-0.342	-4.365	-4.184	111.0
0.0	0.0	2	2	300.99503	300.99503	1	2	2	148.8349	232.76143	0	0.194	-0.341	-4.194	-4.184	111.0
0.0	0.0	2	2	300.99503	300.99503	1	2	2	148.8349	232.76143	0	0.194	-0.341	-4.149	-4.184	111.0
0.0	0.0	2	2	300.99503	300.99503	1	2	2	148.8349	232.76143	0	0.194	-0.341	-4.156	-4.184	111.0
0.0	0.0	2	2	300.99503	300.99503	1	2	2	148.8349	232.76143	0	0.194	-0.336	-3.621	-3.613	111.0
0.0	0.0	2	2	300.99503	300.99503	1	2	2	148.8349	232.76143	0	0.194	-0.331	-3.301	-3.358	111.0
0.0	0.0	2	2	300.99503	300.99503	1	2	2	148.8349	232.76143	0	0.194	-0.325	-3.355	-3.358	111.0
0.0	0.0	2	2	300.99503	300.99503	1	2	2	148.8349	232.76143	0	0.194	-0.317	-2.93	-2.9	111.0
0.0	0.0	2	2	300.99503	300.99503	1	2	2	148.8349	232.76143	0	0.194	-0.31	-2.953	-2.9	111.0
0.0	0.0	2	2	300.99503	300.99503	1	2	2	148.8349	232.76143	0	0.194	-0.301	-2.595	-2.695	111.0
0.0	0.0	2	2	300.99503	300.99503	1	2	2	148.8349	232.76143	0	0.194	-0.29	-2.378	-2.327	111.0
0.0	0.0	2	2	300.99503	300.99503	1	2	2	148.8349	232.76143	0	0.194	-0.28	-2.344	-2.327	111.0
0.0	0.0	2	2	300.99503	300.99503	1	2	2	148.8349	232.76143	0	0.194	-0.27	-2.147	-2.162	111.0
0.0	0.0	2	2	300.99503	300.99503	1	2	2	148.8349	232.76143	0	0.195	-0.26	-1.973	-1.867	111.0
0.0	0.0	2	2	300.99503	300.99503	1	2	2	148.8349	232.76143	0	0.195	-0.25	-1.866	-1.867	111.0
0.0	0.0	2	2	300.99503	300.99503	1	2	2	148.8349	232.76143	0	0.195	-0.24	-1.756	-1.735	111.0
0.0	0.0	2	2	300.99503	300.99503	1	2	2	148.8349	232.76143	0	0.195	-0.231	-1.698	-1.735	111.0
0.0	0.0	2	2	300.99503	300.99503	1	2	2	148.8349	232.76143	0	0.195	-0.221	-1.514	-1.498	111.0
0.0	0.0	2	2	300.99503	300.99503	1	2	2	148.8349	232.76143	0	0.195	-0.21	-1.284	-1.294	111.0
0.0	0.0	2	2	300.99503	300.99503	1	2	2	148.8349	232.76143	0	0.195	-0.2	-1.309	-1.294	111.0
0.0	0.0	2	2	300.99503	300.99503	1	2	2	148.8349	232.76143	0	0.195	-0.19	-1.162	-1.202	111.0
0.0	0.0	2	2	300.99503	300.99503	1	2	2	148.8349	232.76143	0	0.195	-0.18	-1.082	-1.038	111.0
0.0	0.0	2	2	300.99503	300.99503	1	2	2	148.8349	232.76143	0	0.196	-0.172	-1.022	-1.038	111.0
0.0	0.0	2	2	300.99503	300.99503	1	2	2	148.8349	232.76143	0	0.196	-0.162	-0.949	-0.964	111.0
0.0	0.0	2	2	300.99503	300.99503	1	2	2	148.8349	232.76143	0	0.196	-0.153	-0.876	-0.964	111.0
0.0	0.0	2	2	300.99503	300.99503	1	2	2	148.8349	232.76143	0	0.196	-0.145	-0.869	-0.833	111.0
0.0	0.0	2	2	300.99503	300.99503	1	2	2	148.8349	232.76143	0	0.196	-0.137	-0.756	-0.774	111.0
0.0	0.0	2	2	300.99503	300.99503	1	2	2	148.8349	232.76143	0	0.196	-0.131	-0.799	-0.774	111.0
0.0	0.0	2	2	300.99503	300.99503	1	2	2	148.8349	232.76143	0	0.196	-0.123	-0.646	-0.668	111.0
0.0	0.0	2	2	300.99503	300.99503	1	2	2	148.8349	232.76143	0	0.197	-0.116	-0.607	-0.577	111.0
0.0	0.0	2	2	300.99503	300.99503	1	2	2	148.8349	232.76143	0	0.197	-0.11	-0.577	-0.577	111.0
0.0	0.0	2	2	300.99503	300.99503	1	2	2	148.8349	232.76143	0	0.197	-0.105	-0.532	-0.536	111.0
0.0	0.0	2	2	300.99503	300.99503	1	2	2	148.8349	232.76143	0	0.198	-0.099	-0.514	-0.536	111.0
0.0	0.0	2	2	300.99503	300.99503	1	2	2	148.8349	232.76143	0	0.198	-0.093	-0.44	-0.462	111.0
0.0	0.0	2	2	300.99503	300.99503	1	2	2	148.8349	232.76143	0	0.199	-0.087	-0.429	-0.43	111.0
0.0	0.0	2	2	300.99503	300.99503	1	2	2	148.8349	232.76143	0	0.199	-0.081	-0.427	-0.43	111.0
0.0	0.0	2	2	300.99503	300.99503	1	2	2	148.8349	232.76143	0	0.2	-0.076	-0.385	-0.371	111.0
0.0	0.0	2	2	300.99503	300.99503	1	2	2	148.8349	232.76143	0	0.201	-0.071	-0.221	-0.32	111.0
0.0	0.0	2	2	300.99503	300.99503	1	2	2	148.8349	232.76143	0	0.201	-0.067	-0.327	-0.32	111.0
0.0	0.0	2	2	300.99503	300.99503	1	2	2	148.8349	232.76143	0	0.202	-0.062	-0.327	-0.297	111.0
0.0	0.0	2	2	300.99503	300.99503	1	2	2	148.8349	232.76143	0	0.202	-0.059	-0.313	-0.297	111.0
0.0	0.0	2	2	300.99503	300.99503	1	2	2	148.8349	232.76143	0	0.202	-0.057	-0.267	-0.257	111.0
0.0	0.0	2	2	300.99503	300.99503	1	2	2	148.8349	232.76143	0	0.203	-0.054	-0.26	-0.238	111.0
0.0	0.0	2	2	300.99503	300.99503	1	2	2	148.8349	232.76143	0	0.203	-0.05	-0.225	-0.238	111.0
0.0	0.0	2	2	300.99503	300.99503	1	2	2	148.8349	232.76143	0	0.203	-0.047	-0.228	-0.206	111.0
0.0	0.0	2	2	300.99503	300.99503	1	2	2	148.8349	232.76143	0	0.204	-0.043	-0.145	-0.191	111.0
0.0	0.0	2	2	300.99503	300.99503	1	2	2	148.8349	232.76143	0	0.204	-0.039	-0.2	-0.191	111.0
0.0	0.0	2	2	300.99503	300.99503	1	2	2	148.8349	232.76143	0	0.204	-0.037	-0.173	-0.165	111.0
0.0	0.0	2	2	300.99503	300.99503	1	2	2	148.8349	232.76143	0	0.204	-0.035	-0.163	-0.165	111.0
0.0	0.0	2	2	300.99503	300.99503	1	2	2	148.8349	232.76143	0	0.204	-0.033	-0.185	-0.153	111.0
0.0	0.0	2	2	300.99503	300.99503	1	2	2	148.8349	232.76143	0	0.204	-0.031	-0.165	-0.132	111.0
0.0	0.0	2	2	300.99503	300.99503	1	2	2	148.8349	232.76143	0	0.204	-0.029	-0.151	-0.132	111.0
0.0	0.0	2	2	300.99503	300.99503	1	2	2	148.8349	232.76143	0	0.204	-0.026	0.024	-0.122	111.0
0.0	0.0	2	2	300.99503	300.99503	1	2	2	148.8349	232.76143	0	0.204	-0.024	-0.094	-0.106	111.0
0.0	0.0	2	2	300.99503	300.99503	1	2	2	148.8349	232.76143	0	0.204	-0.022	-0.117	-0.106	111.0
0.0	0.0	2	2	300.99503	300.99503	1	2	2	148.8349	232.76143	0	0.204	-0.02	-0.105	-0.098	111.0
0.0	0.0	2	2	300.99503	300.99503	1	2	2	148.8349	232.76143	0	0.204	-0.02	-0.047	-0.098	111.0
0.0	0.0	2	2	300.99503	300.99503	1	2	2	148.8349	232.76143	0	0.204	-0.02	-0.083	-0.084	111.0
0.0	0.0	2	2	300.99503	300.99503	1	2	2	148.8349	232.76143	0	0.204	-0.02	-0.13	-0.078	111.0
0.0	0.0	2	2	300.99503	300.99503	1	2	2	148.8349	232.76143	0	0.204	-0.02	-0.091	-0.078	111.0
0.0	0.0	2	2	300.99503	300.99503	1	2	2	148.8349	232.76143	0	0.204	-0.02	-0.06	-0.067	111.0
0.0	0.0	2	2	300.99503	300.99503	1	2	2	148.8349	232.76143	0	0.204	-0.02	-0.066	-0.063	111.0
0.0	0.0	2	2	300.99503	300.99503	1	2	2	148.8349	232.76143	0	0.204	-0.019	-0.069	-0.063	111.0
0.0	0.0	2	2	300.99503	300.99503	1	2	2	148.8349	232.76143	0	0.204	-0.019	-0.081	-0.054	111.0
0.0	0.0	2	2	300.99503	300.99503	1	2	2	148.8349	232.76143	0	0.204	-0.019	-0.106	-0.054	111.0
0.0	0.0	2	2	300.99503	300.99503	1	2	2	148.8349	232.76143	0	0.204	-0.019	-0.074	-0.05	111.0
0.0	0.0	2	2	300.99503	300.99503	1	2	2	148.8349	232.76143	0	0.204	-0.019	-0.056	-0.043	111.0
0.0	0.0	2	2	300.99503	300.99503	1	2	2	148.8349	232.76143	0	0.204	-0.019	-0.036	-0.043	111.0
0.0	0.0	2	2	300.99503	300.99503	1	2	2	148.8349	232.76143	0	0.204	-0.018	-0.053	-0.037	111.0
0.0	0.0	2	2	300.99503	300.99503	1	2	2	148.8349	232.76143	0	0.204	-0.017	-0.041	-0.034	111.0
0.0	0.0	2	2	300.99503	300.99503	1	2	2	148.8349	232.76143	0	0.204	-0.017	-0.048	-0.034	111.0
0.0	0.0	2	2	300.99503	300.99503	1	2	2	148.8349	232.76143	0	0.204	-0.017	-0.109	-0.029	111.0
0.0	0.0	2	2	300.99503	300.99503	1	2	2	148.8349	232.76143	0	0.204	-0.016	0.002	-0.029	111.0
0.0	0.0	2	2	300.99503	300.99503	1	2	2	148.8349	232.76143	0	0.204	-0.016	-0.158	-0.027	111.0
0.0	0.0	2	2	300.99503	300.99503	1	2	2	148.8349	232.76143	0	0.204	-0.016	-0.021	-0.023	111.0
0.0	0.0	2	2	300.99503	300.99503	1	2	2	148.8349	232.76143	0	0.204	-0.014	-0.005	-0.023	111.0
0.0	0.0	2	2	300.99503	300.99503	1	2	2	148.8349	232.76143	0	0.204	-0.014	-0.041	-0.021	111.0
0.0	0.0	2	2	300.99503	300.99503	1	2	2	148.8349	232.76143	0	0.204	-0.013	-0.04	-0.018	111.0
0.0	0.0	2	2	300.99503	300.99503	1	2	2	148.8349	232.76143	0	0.204	-0.012	-0.007	-0.018	111.0
0.0	0.0	2	2	300.99503	300.99503	1	2	2	148.8349	232.76143	0	0.204	-0.01	-0.005	-0.017	111.0
0.0	0.0	2	2	300.99503	300.99503	1	2	2	148.8349	232.76143	0	0.204	-0.009	-0.002	-0.017	111.0
0.0	0.0	2	2	300.99503	300.99503	1	2	2	148.8349	232.76143	0	0.204	-0.008	-0.051	-0.014	111.0
0.0	0.0	2	2	300.99503	300.99503	1	2	2	148.8349	232.76143	0	0.204	-0.007	0.06	-0.013	111.0
0.0	0.0	2	2	300.99503	300.99503	1	2	2	148.8349	232.76143	0	0.204	-0.007	-0.16	-0.013	111.0
0.0	0.0	2	2	300.99503	300.99503	1	2	2	148.8349	232.76143	0	0.204	-0.006	0.099	-0.011	111.0
0.0	0.0	2	2	300.99503	300.99503	1	2	2	148.8349	232.76143	0	0.204	-0.005	0.059	-0.01	111.0
0.0	0.0	2	2	300.99503	300.99503	1	2	2	148.8349	232.76143	0	0.204	-0.003	0.0	-0.01	111.0
0.0	0.0	2	2	300.99503	300.99503	1	2	2	148.8349	232.76143	0	0.204	-0.002	-0.002	-0.009	111.0
0.0	0.0	2	2	300.99503	300.99503	1	2	2	148.8349	232.76143	0	0.204	0.0	-0.01	-0.009	111.0
0.0	0.0	2	2	300.99503	300.99503	1	2	2	148.8349	232.76143	0	0.204	0.0	0.005	-0.008	111.0
0.0	0.0	2	2	300.99503	300.99503	1	2	2	148.8349	232.76143	0	0.204	0.0	-0.011	-0.007	111.0
0.0	0.0	2	2	300.99503	300.99503	1	2	2	148.8349	232.76143	0	0.204	0.0	0.033	-0.007	111.0
0.0	0.0	2	2	300.99503	300.99503	1	2	2	148.8349	232.76143	0	0.204	0.0	-0.008	-0.006	111.0
0.0	0.0	2	2	300.99503	300.99503	1	2	2	148.8349	232.76143	0	0.204	-0.001	-0.196	-0.005	111.0
0.0	0.0	2	2	300.99503	300.99503	1	2	2	148.8349	232.76143	0	0.204	0.0	0.013	-0.005	111.0
0.0	0.0	2	2	300.99503	300.99503	1	2	2	148.8349	232.76143	0	0.204	0.0	0.006	-0.004	111.0
0.0	0.0	2	2	300.99503	300.99503	1	2	2	148.8349	232.76143	0	0.204	0.0	0.01	-0.004	111.0
0.0	0.0	2	2	300.99503	300.99503	1	2	2	148.8349	232.76143	0	0.204	-0.001	-0.019	-0.004	111.0
0.0	0.0	2	2	300.99503	300.99503	1	2	2	148.8349	232.76143	0	0.204	0.0	0.013	-0.003	111.0
0.0	0.0	2	2	300.99503	300.99503	1	2	2	148.8349	232.76143	0	0.204	-0.001	-0.014	-0.003	111.0
0.0	0.0	2	2	300.99503	300.99503	1	2	2	148.8349	232.76143	0	0.204	0.0	-0.005	-0.003	111.0
0.0	0.0	2	2	300.99503	300.99503	1	2	2	148.8349	232.76143	0	0.204	-0.001	-0.02	-0.002	111.0
0.0	0.0	2	2	300.99503	300.99503	1	2	2	148.8349	232.76143	0	0.204	-0.001	-0.012	-0.002	111.0
0.0	0.0	2	2	300.99503	300.99503	1	2	2	148.8349	232.76143	0	0.204	-0.001	-0.059	-0.002	111.0
0.0	0.0	2	2	300.99503	300.99503	1	2	2	148.8349	232.76143	0	0.204	0.0	0.009	-0.002	111.0
0.0	0.0	2	2	300.99503	300.99503	1	2	2	148.8349	232.76143	0	0.204	0.0	0.012	-0.001	111.0
0.0	0.0	2	2	300.99503	300.99503	1	2	2	148.8349	232.76143	0	0.204	0.0	-0.003	-0.001	111.0
0.0	0.0	2	2	300.99503	300.99503	1	2	2	148.8349	232.76143	0	0.204	-0.001	-0.059	-0.001	111.0
0.0	0.0	2	2	300.99503	300.99503	1	2	2	148.8349	232.76143	0	0.204	0.0	0.036	-0.001	111.0
0.0	0.0	2	2	300.99503	300.99503	1	2	2	148.8349	232.76143	0	0.204	-0.001	-0.174	-0.001	111.0
0.0	0.0	2	2	300.99503	300.99503	1	2	2	148.8349	232.76143	0	0.204	-0.001	-0.017	-0.001	111.0
0.0	0.0	2	2	300.99503	300.99503	1	2	2	148.8349	232.76143	0	0.204	0.0	-0.005	0.0	111.0
0.0	0.0	2	2	300.99503	300.99503	1	2	2	148.8349	232.76143	0	0.204	-0.001	-0.027	0.0	111.0
0.0	0.0	2	2	300.99503	300.99503	1	2	2	148.8349	232.76143	0	0.204	0.0	0.147	0.0	111.0
0.0	0.0	2	2	300.99503	300.99503	1	2	2	148.8349	232.76143	0	0.204	-0.001	-0.023	0.0	111.0
0.0	0.0	2	2	300.99503	300.99503	1	2	2	148.8349	232.76143	0	0.204	-0.001	-0.012	0.0	111.0
0.0	0.0	2	2	300.99503	300.99503	1	2	2	148.8349	232.76143	0	0.204	0.0	0.029	0.0	111.0
0.0	0.0	2	2	300.99503	300.99503	1	2	2	148.8349	232.76143	0	0.204	-0.001	-0.017	0.0	111.0
0.0	0.0	2	2	300.99503	300.99503	1	2	2	148.8349	232.76143	0	0.204	0.0	-0.007	0.0	111.0
0.0	0.0	2	2	300.99503	300.99503	1	2	2	148.8349	232.76143	0	0.204	0.0	-0.01	0.0	111.0
0.0	0.0	2	2	300.99503	300.99503	1	2	2	148.8349	232.76143	0	0.204	0.0	0.007	0.0	111.0
0.0	0.0	2	2	300.99503	300.99503	1	2	2	148.8349	232.76143	0	0.204	0.0	0.028	0.0	111.0
0.0	0.0	2	2	300.99503	300.99503	1	2	2	148.8349	232.76143	0	0.204	-0.001	-0.018	0.0	111.0
0.0	0.0	2	2	300.99503	300.99503	1	2	2	148.8349	232.76143	0	0.204	0.0	0.022	0.0	111.0
0.0	0.0	2	2	300.99503	300.99503	1	2	2	148.8349	232.76143	0	0.204	0.0	-0.007	0.0	111.0
0.0	0.0	2	2	300.99503	300.99503	1	2	2	148.8349	232.76143	0	0.204	0.0	0.015	0.0	111.0
0.0	0.0	2	2	300.99503	300.99503	1	2	2	148.8349	232.76143	0	0.204	0.0	0.012	0.0	111.0
0.0	0.0	2	2	300.99503	300.99503	1	2	2	148.8349	232.76143	0	0.204	-0.001	-0.029	0.0	111.0
0.0	0.0	2	2	300.99503	300.99503	1	2	2	148.8349	232.76143	0	0.204	-0.001	-0.015	0.0	111.0
0.0	0.0	2	2	300.99503	300.99503	1	2	2	148.8349	232.76143	0	0.204	-0.001	-0.03	0.0	111.0
0.0	0.0	2	2	300.99503	300.99503	1	2	2	148.8349	232.76143	0	0.204	-0.001	-0.026	0.0	111.0
0.0	0.0	2	2	300.99503	300.99503	1	2	2	148.8349	232.76143	0	0.204	0.0	-0.009	0.0	111.0
0.0	0.0	2	2	300.99503	300.99503	1	2	2	148.8349	232.76143	0	0.204	-0.001	-0.124	0.0	111.0
0.0	0.0	2	2	300.99503	300.99503	1	2	2	148.8349	232.76143	0	0.204	0.0	0.017	0.0	111.0
0.0	0.0	2	2	300.99503	300.99503	1	2	2	148.8349	232.76143	0	0.205	-0.001	-0.034	0.0	111.0
0.0	0.0	2	2	300.99503	300.99503	1	2	2	148.8349	232.76143	0	0.205	0.0	0.04	0.0	111.0
0.0	0.0	2	2	300.99503	300.99503	1	2	2	148.8349	232.76143	0	0.205	0.0	-0.005	0.0	111.0
0.0	0.0	2	2	300.99503	300.99503	1	2	2	148.8349	232.76143	0	0.205	0.0	-0.003	0.0	111.0
0.0	0.0	2	2	300.99503	300.99503	1	2	2	148.8349	232.76143	0	0.205	-0.001	-0.026	0.0	111.0
0.0	0.0	2	2	300.99503	300.99503	1	2	2	148.8349	232.76143	0	0.205	0.0	0.026	0.0	111.0
0.0	0.0	2	2	300.99503	300.99503	1	2	2	148.8349	232.76143	0	0.205	-0.001	-0.024	0.0	111.0
0.0	0.0	2	2	300.99503	300.99503	1	2	2	148.8349	232.76143	0	0.205	-0.001	-0.016	0.0	111.0
0.0	0.0	2	2	300.99503	300.99503	1	2	2	148.8349	232.76143	0	0.205	0.0	-0.009	0.0	111.0
0.0	0.0	2	2	300.99503	300.99503	1	2	2	148.8349	232.76143	0	0.205	0.0	0.108	0.0	111.0
0.0	0.0	2	2	300.99503	300.99503	1	2	2	148.8349	232.76143	0	0.205	-0.001	-0.022	0.0	111.0
0.0	0.0	2	2	300.99503	300.99503	1	2	2	148.8349	232.76143	0	0.205	0.0	0.014	0.0	111.0
0.0	0.0	2	2	300.99503	300.99503	1	2	2	148.8349	232.76143	0	0.205	0.0	0.016	0.0	111.0
0.0	0.0	2	2	300.99503	300.99503	1	2	2	148.8349	232.76143	0	0.205	-0.001	-0.019	0.0	111.0
0.0	0.0	2	2	300.99503	300.99503	1	2	2	148.8349	232.76143	0	0.205	0.0	-0.003	0.0	111.0
0.0	0.0	2	2	300.99503	300.99503	1	2	2	148.8349	232.76143	0	0.205	0.0	-0.009	0.0	111.0
0.0	0.0	2	2	300.99503	300.99503	1	2	2	148.8349	232.76143	0	0.205	0.0	0.031	0.0	111.0
0.0	0.0	2	2	300.99503	300.99503	1	2	2	148.8349	232.76143	0	0.205	0.0	0.026	0.0	111.0
0.0	0.0	2	2	300.99503	300.99503	1	2	2	148.8349	232.76143	0	0.205	0.0	0.003	0.0	111.0
0.0	0.0	2	2	300.99503	300.99503	1	2	2	148.8349	232.76143	0	0.205	-0.001	-0.031	0.0	111.0
0.0	0.0	2	2	300.99503	300.99503	1	2	2	148.8349	232.76143	0	0.205	0.0	0.025	0.0	111.0
0.0	0.0	2	2	300.99503	300.99503	1	2	2	148.8349	232.76143	0	0.205	0.0	0.135	0.0	111.0
0.0	0.0	2	2	300.99503	300.99503	1	2	2	148.8349	232.76143	0	0.205	0.0	0.002	0.0	111.0
0.0	0.0	2	2	300.99503	300.99503	1	2	2	148.8349	232.76143	0	0.205	0.0	0.0	0.0	111.0
0.0	0.0	2	2	300.99503	300.99503	1	2	2	148.8349	232.76143	0	0.205	0.0	0.0	0.0	111.0
0.0	0.0	2	2	300.99503	300.99503	1	2	2	148.8349	232.76143	0	0.205	0.0	0.006	0.0	111.0
0.0	0.0	2	2	300.99503	300.99503	1	2	2	148.8349	232.76143	0	0.205	-0.001	-0.091	0.0	111.0
0.0	0.0	2	2	300.99503	300.99503	1	2	2	148.8349	232.76143	0	0.205	0.0	0.038	0.0	111.0
0.0	0.0	2	2	300.99503	300.99503	1	2	2	148.8349	232.76143	0	0.205	0.0	-0.004	0.0	111.0
0.0	0.0	2	2	300.99503	300.99503	1	2	2	148.8349	232.76143	0	0.205	0.0	0.018	0.0	111.0
0.0	0.0	2	2	300.99503	300.99503	1	2	2	148.8349	232.76143	0	0.205	-0.001	-0.073	0.0	111.0
0.0	0.0	2	2	300.99503	300.99503	1	2	2	148.8349	232.76143	0	0.205	0.0	0.0	0.0	111.0
0.0	0.0	2	2	300.99503	300.99503	1	2	2	148.8349	232.76143	0	0.205	0.0	0.023	0.0	111.0
0.0	0.0	2	2	300.99503	300.99503	1	2	2	148.8349	232.76143	0	0.205	0.0	-0.009	0.0	111.0
0.0	0.0	2	2	300.99503	300.99503	1	2	2	148.8349	232.76143	0	0.205	-0.001	-0.019	0.0	111.0
0.0	0.0	2	2	300.99503	300.99503	1	2	2	148.8349	232.76143	0	0.205	0.0	-0.006	0.0	111.0
0.0	0.0	2	2	300.99503	300.99503	1	2	2	148.8349	232.76143	0	0.205	0.0	0.012	0.0	111.0
0.0	0.0	2	2	300.99503	300.99503	1	2	2	148.8349	232.76143	0	0.205	0.0	0.014	0.0	111.0
0.0	0.0	2	2	300.99503	300.99503	1	2	2	148.8349	232.76143	0	0.205	-0.001	-0.014	0.0	111.0
0.0	0.0	2	2	300.99503	300.99503	1	2	2	148.8349	232.76143	0	0.205	-0.001	-0.014	0.0	111.0
0.0	0.0	2	2	300.99503	300.99503	1	2	2	148.8349	232.76143	0	0.205	-0.001	-0.019	0.0	111.0
0.0	0.0	2	2	300.99503	300.99503	1	2	2	148.8349	232.76143	0	0.205	-0.001	-0.021	0.0	111.0
0.0	0.0	2	2	300.99503	300.99503	1	2	2	148.8349	232.76143	0	0.205	0.0	-0.01	0.0	111.0
0.0	0.0	2	2	300.99503	300.99503	1	2	2	148.8349	232.76143	0	0.205	0.0	0.111	0.0	111.0
0.0	0.0	2	2	300.99503	300.99503	1	2	2	148.8349	232.76143	0	0.205	-0.001	-0.027	0.0	111.0
0.0	0.0	2	2	300.99503	300.99503	1	2	2	148.8349	232.76143	0	0.205	0.0	0.014	0.0	111.0
0.0	0.0	2	2	300.99503	300.99503	1	2	2	148.8349	232.76143	0	0.205	0.0	0.009	0.0	111.0
0.0	0.0	2	2	300.99503	300.99503	1	2	2	148.8349	232.76143	0	0.205	0.0	-0.005	0.0	111.0
0.0	0.0	2	2	300.99503	300.99503	1	2	2	148.8349	232.76143	0	0.205	-0.001	-0.038	0.0	111.0
0.0	0.0	2	2	300.99503	300.99503	1	2	2	148.8349	232.76143	0	0.205	0.0	0.002	0.0	111.0
0.0	0.0	2	2	300.99503	300.99503	1	2	2	148.8349	232.76143	0	0.205	0.0	-0.002	0.0	111.0
0.0	0.0	2	2	300.99503	300.99503	1	2	2	148.8349	232.76143	0	0.205	0.0	0.026	0.0	111.0
0.0	0.0	2	2	300.99503	300.99503	1	2	2	148.8349	232.76143	0	0.205	0.0	-0.002	0.0	111.0
0.0	0.0	2	2	300.99503	300.99503	1	2	2	148.8349	232.76143	0	0.205	0.0	0.002	0.0	111.0
0.0	0.0	2	2	300.99503	300.99503	1	2	2	148.8349	232.76143	0	0.205	-0.001	-0.096	0.0	111.0
0.0	0.0	2	2	300.99503	300.99503	1	2	2	148.8349	232.76143	0	0.205	0.0	0.015	0.0	111.0
0.0	0.0	2	2	300.99503	300.99503	1	2	2	148.8349	232.76143	0	0.205	0.0	0.067	0.0	111.0
0.0	0.0	2	2	300.99503	300.99503	1	2	2	148.8349	232.76143	0	0.205	-0.001	-0.028	0.0	111.0
0.0	0.0	2	2	300.99503	300.99503	1	2	2	148.8349	232.76143	0	0.205	0.0	0.115	0.0	111.0
0.0	0.0	2	2	300.99503	300.99503	1	2	2	148.8349	232.76143	0	0.205	-0.001	-0.024	0.0	111.0
0.0	0.0	2	2	300.99503	300.99503	1	2	2	148.8349	232.76143	0	0.205	0.0	0.049	0.0	111.0
0.0	0.0	2	2	300.99503	300.99503	1	2	2	148.8349	232.76143	0	0.205	0.0	0.051	0.0	111.0
0.0	0.0	2	2	300.99503	300.99503	1	2	2	148.8349	232.76143	0	0.205	-0.001	-0.025	0.0	111.0
0.0	0.0	2	2	300.99503	300.99503	1	2	2	148.8349	232.76143	0	0.205	0.0	0.001	0.0	111.0
0.0	0.0	2	2	300.99503	300.99503	1	2	2	148.8349	232.76143	0	0.205	0.0	0.039	0.0	111.0
0.0	0.0	2	2	300.99503	300.99503	1	2	2	148.8349	232.76143	0	0.205	-0.001	-0.019	0.0	111.0
0.0	0.0	2	2	300.99503	300.99503	1	2	2	148.8349	232.76143	0	0.205	0.0	0.008	0.0	111.0
0.0	0.0	2	2	300.99503	300.99503	1	2	2	148.8349	232.76143	0	0.205	-0.001	-0.075	0.0	111.0
0.0	0.0	2	2	300.99503	300.99503	1	2	2	148.8349	232.76143	0	0.205	0.0	0.001	0.0	111.0
0.0	0.0	2	2	300.99503	300.99503	1	2	2	148.8349	232.76143	0	0.205	-0.001	-0.015	0.0	111.0
0.0	0.0	2	2	300.99503	300.99503	1	2	2	148.8349	232.76143	0	0.205	-0.001	-0.087	0.0	111.0
0.0	0.0	2	2	300.99503	300.99503	1	2	2	148.8349	232.76143	0	0.205	0.0	0.005	0.0	111.0
0.0	0.0	2	2	300.99503	300.99503	1	2	2	148.8349	232.76143	0	0.205	0.0	-0.01	0.0	111.0
0.0	0.0	2	2	300.99503	300.99503	1	2	2	148.8349	232.76143	0	0.205	0.0	0.045	0.0	111.0
0.0	0.0	2	2	300.99503	300.99503	1	2	2	148.8349	232.76143	0	0.205	0.0	0.017	0.0	111.0
0.0	0.0	2	2	300.99503	300.99503	1	2	2	148.8349	232.76143	0	0.205	-0.001	-0.042	0.0	111.0
0.0	0.0	2	2	300.99503	300.99503	1	2	2	148.8349	232.76143	0	0.205	-0.001	-0.019	0.0	111.0
0.0	0.0	2	2	300.99503	300.99503	1	2	2	148.8349	232.76143	0	0.205	0.0	0.025	0.0	111.0
0.0	0.0	2	2	300.99503	300.99503	1	2	2	148.8349	232.76143	0	0.205	-0.001	-0.158	0.0	111.0
0.0	0.0	2	2	300.99503	300.99503	1	2	2	148.8349	232.76143	0	0.205	-0.001	-0.024	0.0	111.0
0.0	0.0	2	2	300.99503	300.99503	1	2	2	148.8349	232.76143	0	0.205	0.0	0.115	0.0	111.0
0.0	0.0	2	2	300.99503	300.99503	1	2	2	148.8349	232.76143	0	0.205	0.0	0.027	0.0	111.0
0.0	0.0	2	2	300.99503	300.99503	1	2	2	148.8349	232.76143	0	0.205	0.0	0.031	0.0	111.0
0.0	0.0	2	2	300.99503	300.99503	1	2	2	148.8349	232.76143	0	0.205	0.0	0.04	0.0	111.0
0.0	0.0	2	2	300.99503	300.99503	1	2	2	148.8349	232.76143	0	0.205	0.0	0.026	0.0	111.0
0.0	0.0	2	2	300.99503	300.99503	1	2	2	148.8349	232.76143	0	0.205	0.0	0.019	0.0	111.0
0.0	0.0	2	2	300.99503	300.99503	1	2	2	148.8349	232.76143	0	0.205	0.0	0.044	0.0	111.0
0.0	0.0	2	2	300.99503	300.99503	1	2	2	148.8349	232.76143	0	0.205	-0.001	-0.027	0.0	111.0
0.0	0.0	2	2	300.99503	300.99503	1	2	2	148.8349	232.76143	0	0.205	0.0	-0.007	0.0	111.0
0.0	0.0	2	2	300.99503	300.99503	1	2	2	148.8349	232.76143	0	0.205	-0.001	-0.025	0.0	111.0
0.0	0.0	2	2	300.99503	300.99503	1	2	2	148.8349	232.76143	0	0.205	0.0	-0.007	0.0	111.0
0.0	0.0	2	2	300.99503	300.99503	1	2	2	148.8349	232.76143	0	0.205	-0.001	-0.015	0.0	111.0
0.0	0.0	2	2	300.99503	300.99503	1	2	2	148.8349	232.76143	0	0.205	0.0	0.038	0.0	111.0
0.0	0.0	2	2	300.99503	300.99503	1	2	2	148.8349	232.76143	0	0.205	0.0	0.01	0.0	111.0
0.0	0.0	2	2	300.99503	300.99503	1	2	2	148.8349	232.76143	0	0.205	-0.001	-0.03	0.0	111.0
0.0	0.0	2	2	300.99503	300.99503	1	2	2	148.8349	232.76143	0	0.205	0.0	0.005	0.0	111.0
0.0	0.0	2	2	300.99503	300.99503	1	2	2	148.8349	232.76143	0	0.205	0.0	-0.006	0.0	111.0
0.0	0.0	2	2	300.99503	300.99503	1	2	2	148.8349	232.76143	0	0.205	0.0	0.008	0.0	111.0
0.0	0.0	2	2	300.99503	300.99503	1	2	2	148.8349	232.76143	0	0.205	-0.001	-0.017	0.0	111.0
0.0	0.0	2	2	300.99503	300.99503	1	2	2	148.8349	232.76143	0	0.205	0.0	0.014	0.0	111.0
0.0	0.0	2	2	300.99503	300.99503	1	2	2	148.8349	232.76143	0	0.205	0.0	0.128	0.0	111.0
0.0	0.0	2	2	300.99503	300.99503	1	2	2	148.8349	232.76143	0	0.205	0.0	0.003	0.0	111.0
0.0	0.0	2	2	300.99503	300.99503	1	2	2	148.8349	232.76143	0	0.205	0.0	0.023	0.0	111.0
0.0	0.0	2	2	300.99503	300.99503	1	2	2	148.8349	232.76143	0	0.205	-0.001	-0.092	0.0	111.0
0.0	0.0	2	2	300.99503	300.99503	1	2	2	148.8349	232.76143	0	0.205	-0.001	-0.017	0.0	111.0
0.0	0.0	2	2	300.99503	300.99503	1	2	2	148.8349	232.76143	0	0.205	0.0	0.02	0.0	111.0
0.0	0.0	2	2	300.99503	300.99503	1	2	2	148.8349	232.76143	0	0.205	0.0	0.025	0.0	111.0
0.0	0.0	2	2	300.99503	300.99503	1	2	2	148.8349	232.76143	0	0.205	0.0	0.022	0.0	111.0
0.0	0.0	2	2	300.99503	300.99503	1	2	2	148.8349	232.76143	0	0.205	-0.001	-0.02	0.0	111.0
0.0	0.0	2	2	300.99503	300.99503	1	2	2	148.8349	232.76143	0	0.205	0.0	0.006	0.0	111.0
0.0	0.0	2	2	300.99503	300.99503	1	2	2	148.8349	232.76143	0	0.205	0.0	0.0	0.0	111.0
0.0	0.0	2	2	300.99503	300.99503	1	2	2	148.8349	232.76143	0	0.204	0.0	0.015	0.0	111.0
0.0	0.0	2	2	300.99503	300.99503	1	2	2	148.8349	232.76143	0	0.204	0.0	-0.01	0.0	111.0
0.0	0.0	2	2	300.99503	300.99503	1	2	2	148.8349	232.76143	0	0.204	0.0	0.042	0.0	111.0
0.0	0.0	2	2	300.99503	300.99503	1	2	2	148.8349	232.76143	0	0.204	-0.001	-0.034	0.0	111.0
0.0	0.0	2	2	300.99503	300.99503	1	2	2	148.8349	232.76143	0	0.204	0.0	0.015	0.0	111.0
0.0	0.0	2	2	300.99503	300.99503	1	2	2	148.8349	232.76143	0	0.204	0.0	0.012	0.0	111.0
0.0	0.0	2	2	300.99503	300.99503	1	2	2	148.8349	232.76143	0	0.204	-0.001	-0.043	0.0	111.0
0.0	0.0	2	2	300.99503	300.99503	1	2	2	148.8349	232.76143	0	0.204	-0.001	-0.018	0.0	111.0
0.0	0.0	2	2	300.99503	300.99503	1	2	2	148.8349	232.76143	0	0.204	0.0	0.011	0.0	111.0
0.0	0.0	2	2	300.99503	300.99503	1	2	2	148.8349	232.76143	0	0.204	0.0	-0.003	0.0	111.0
0.0	0.0	2	2	300.99503	300.99503	1	2	2	148.8349	232.76143	0	0.204	-0.001	-0.027	0.0	111.0
0.0	0.0	2	2	300.99503	300.99503	1	2	2	148.8349	232.76143	0	0.204	0.0	-0.009	0.0	111.0
0.0	0.0	2	2	300.99503	300.99503	1	2	2	148.8349	232.76143	0	0.204	-0.001	-0.013	0.0	111.0
0.0	0.0	2	2	300.99503	300.99503	1	2	2	148.8349	232.76143	0	0.204	0.0	0.005	0.0	111.0
-2805.4175	-201.99005	2	3	201.99005	300.99503	1	2	2	148.8349	232.76143	1	0.204	-0.001	-0.034	0.0	111.0
-2805.4175	-201.99005	2	3	201.99005	300.99503	0	2	2	148.8349	232.76143	1	0.204	0.0	-0.011	0.0	111.0
-2805.4175	-201.99005	2	3	201.99005	300.99503	0	2	2	148.8349	232.76143	1	0.204	0.0	0.037	0.0	111.0
-2805.4175	-201.99005	2	3	201.99005	300.99503	0	2	2	148.8349	232.76143	1	0.204	0.0	0.0	0.0	111.0
-2805.4175	-201.99005	2	3	201.99005	300.99503	0	2	2	148.8349	232.76143	1	0.204	-0.001	-0.151	-0.382	111.0
-2805.4175	-201.99005	2	3	201.99005	300.99503	0	2	2	148.8349	232.76143	1	0.204	-0.003	-0.364	-0.382	111.0
-2805.4175	-201.99005	2	3	201.99005	300.99503	0	2	2	148.8349	232.76143	1	0.204	-0.006	-0.485	-0.553	111.0
-2805.4175	-201.99005	2	3	201.99005	300.99503	0	2	2	148.8349	232.76143	1	0.204	-0.01	-0.719	-0.861	111.0
-2805.4175	-201.99005	2	3	201.99005	300.99503	0	2	2	148.8349	232.76143	1	0.204	-0.016	-0.909	-0.861	111.0
-2805.4175	-201.99005	2	3	201.99005	300.99503	0	2	2	148.8349	232.76143	1	0.204	-0.023	-1.033	-0.998	111.0
-2805.4175	-201.99005	2	3	201.99005	300.99503	0	2	2	148.8349	232.76143	1	0.204	-0.028	-1.021	-0.998	111.0
-2805.4175	-201.99005	2	3	201.99005	300.99503	0	2	2	148.8349	232.76143	1	0.204	-0.035	-1.262	-1.245	111.0
-2805.4175	-201.99005	2	3	201.99005	300.99503	0	2	2	148.8349	232.76143	1	0.204	-0.044	-1.493	-1.459	111.0
-2805.4175	-201.99005	2	3	201.99005	300.99503	0	2	2	148.8349	232.76143	1	0.204	-0.05	-1.433	-1.459	111.0
-2805.4175	-201.99005	2	3	201.99005	300.99503	0	2	2	148.8349	232.76143	1	0.204	-0.058	-1.572	-1.554	111.0
-2805.4175	-201.99005	2	3	201.99005	300.99503	0	2	2	148.8349	232.76143	1	0.203	-0.067	-1.725	-1.725	111.0
-2805.4175	-201.99005	2	3	201.99005	300.99503	0	2	2	148.8349	232.76143	1	0.203	-0.075	-1.71	-1.725	111.0
-2805.4175	-201.99005	2	3	201.99005	300.99503	0	2	2	148.8349	232.76143	1	0.203	-0.083	-1.83	-1.801	111.0
-2805.4175	-201.99005	2	3	201.99005	300.99503	0	2	2	148.8349	232.76143	1	0.203	-0.089	-1.811	-1.801	111.0
-2805.4175	-201.99005	2	3	201.99005	300.99503	0	2	2	148.8349	232.76143	1	0.203	-0.096	-1.955	-1.938	111.0
-2805.4175	-201.99005	2	3	201.99005	300.99503	0	2	2	148.8349	232.76143	1	0.203	-0.104	-2.096	-2.0	111.0
-2805.4175	-201.99005	2	3	201.99005	300.99503	0	2	2	148.8349	232.76143	1	0.203	-0.11	-1.989	-2.0	111.0
-2805.4175	-201.99005	2	3	201.99005	300.99503	0	2	2	148.8349	232.76143	1	0.203	-0.116	-2.145	-2.11	111.0
-2805.4175	-201.99005	2	3	201.99005	300.99503	0	2	2	148.8349	232.76143	1	0.203	-0.122	-2.141	-2.159	111.0
-2805.4175	-201.99005	2	3	201.99005	300.99503	0	2	2	148.8349	232.76143	1	0.203	-0.126	-2.166	-2.159	111.0
-2805.4175	-201.99005	2	3	201.99005	300.99503	0	2	2	148.8349	232.76143	1	0.203	-0.132	-2.289	-2.248	111.0
-2805.4175	-201.99005	2	3	201.99005	300.99503	0	2	2	148.8349	232.76143	1	0.203	-0.137	-2.304	-2.248	111.0
-2805.4175	-201.99005	2	3	201.99005	300.99503	0	2	2	148.8349	232.76143	1	0.203	-0.143	-2.263	-2.287	111.0
-2805.4175	-201.99005	2	3	201.99005	300.99503	0	2	2	148.8349	232.76143	1	0.202	-0.147	-2.332	-2.358	111.0
-2805.4175	-201.99005	2	3	201.99005	300.99503	0	2	2	148.8349	232.76143	1	0.202	-0.151	-2.281	-2.358	111.0
-2805.4175	-201.99005	2	3	201.99005	300.99503	0	2	2	148.8349	232.76143	1	0.202	-0.156	-2.415	-2.42	111.0
-2805.4175	-201.99005	2	3	201.99005	300.99503	0	2	2	148.8349	232.76143	1	0.202	-0.16	-2.422	-2.447	111.0
-2805.4175	-201.99005	2	3	201.99005	300.99503	0	2	2	148.8349	232.76143	1	0.202	-0.164	-2.433	-2.447	111.0
-2805.4175	-201.99005	2	3	201.99005	300.99503	0	2	2	148.8349	232.76143	1	0.202	-0.167	-2.401	-2.496	111.0
-2805.4175	-201.99005	2	3	201.99005	300.99503	0	2	2	148.8349	232.76143	1	0.202	-0.171	-2.534	-2.496	111.0
-2805.4175	-201.99005	2	3	201.99005	300.99503	0	2	2	148.8349	232.76143	1	0.202	-0.175	-2.512	-2.518	111.0
-2805.4175	-201.99005	2	3	201.99005	300.99503	0	2	2	148.8349	232.76143	1	0.202	-0.179	-2.558	-2.558	111.0
-2805.4175	-201.99005	2	3	201.99005	300.99503	0	2	2	148.8349	232.76143	1	0.202	-0.182	-2.548	-2.558	111.0
-2805.4175	-201.99005	2	3	201.99005	300.99503	0	2	2	148.8349	232.76143	1	0.202	-0.184	-2.631	-2.575	111.0
-2805.4175	-201.99005	2	3	201.99005	300.99503	0	2	2	148.8349	232.76143	1	0.202	-0.186	-2.631	-2.607	111.0
-2805.4175	-201.99005	2	3	201.99005	300.99503	0	2	2	148.8349	232.76143	1	0.202	-0.188	-2.587	-2.607	111.0
-2805.4175	-201.99005	2	3	201.99005	300.99503	0	2	2	148.8349	232.76143	1	0.202	-0.19	-2.621	-2.634	111.0
-2805.4175	-201.99005	2	3	201.99005	300.99503	0	2	2	148.8349	232.76143	1	0.202	-0.192	-2.609	-2.634	111.0
-2805.4175	-201.99005	2	3	201.99005	300.99503	0	2	2	148.8349	232.76143	1	0.202	-0.196	-2.68	-2.647	111.0
-2805.4175	-201.99005	2	3	201.99005	300.99503	0	2	2	148.8349	232.76143	1	0.202	-0.2	-2.677	-2.668	111.0
-2805.4175	-201.99005	2	3	201.99005	300.99503	0	2	2	148.8349	232.76143	1	0.202	-0.203	-2.691	-2.668	111.0
-2805.4175	-201.99005	2	3	201.99005	300.99503	0	2	2	148.8349	232.76143	1	0.202	-0.205	-2.74	-2.678	111.0
-2805.4175	-201.99005	2	3	201.99005	300.99503	0	2	2	148.8349	232.76143	1	0.202	-0.207	-2.724	-2.696	111.0
-2805.4175	-201.99005	2	3	201.99005	300.99503	0	2	2	148.8349	232.76143	1	0.202	-0.209	-2.735	-2.696	111.0
-2805.4175	-201.99005	2	3	201.99005	300.99503	0	2	2	148.8349	232.76143	1	0.202	-0.211	-2.704	-2.704	111.0
-2805.4175	-201.99005	2	3	201.99005	300.99503	0	2	2	148.8349	232.76143	1	0.202	-0.213	-2.727	-2.704	111.0
-2805.4175	-201.99005	2	3	201.99005	300.99503	0	2	2	148.8349	232.76143	1	0.202	-0.215	-2.743	-2.718	111.0
-2805.4175	-201.99005	2	3	201.99005	300.99503	0	2	2	148.8349	232.76143	1	0.202	-0.216	-2.656	-2.724	111.0
-2805.4175	-201.99005	2	3	201.99005	300.99503	0	2	2	148.8349	232.76143	1	0.202	-0.218	-2.85	-2.724	111.0
-2805.4175	-201.99005	2	3	201.99005	300.99503	0	2	2	148.8349	232.76143	1	0.202	-0.22	-2.813	-2.736	111.0
-2805.4175	-201.99005	2	3	201.99005	300.99503	0	2	2	148.8349	232.76143	1	0.202	-0.221	-2.72	-2.741	111.0
-2805.4175	-201.99005	2	3	201.99005	300.99503	0	2	2	148.8349	232.76143	1	0.202	-0.221	-2.686	-2.741	111.0
-2805.4175	-201.99005	2	3	201.99005	300.99503	0	2	2	148.8349	232.76143	1	0.202	-0.221	-2.775	-2.75	111.0
-2805.4175	-201.99005	2	3	201.99005	300.99503	0	2	2	148.8349	232.76143	1	0.202	-0.22	-2.645	-2.75	111.0
-2805.4175	-201.99005	2	3	201.99005	300.99503	0	2	2	148.8349	232.76143	1	0.202	-0.221	-2.753	-2.754	111.0
-2805.4175	-201.99005	2	3	201.99005	300.99503	0	2	2	148.8349	232.76143	1	0.202	-0.221	-2.819	-2.761	111.0
-2805.4175	-201.99005	2	3	201.99005	300.99503	0	2	2	148.8349	232.76143	1	0.202	-0.221	-2.87	-2.761	111.0
-2805.4175	-201.99005	2	3	201.99005	300.99503	0	2	2	148.8349	232.76143	1	0.202	-0.221	-2.747	-2.768	111.0
-2805.4175	-201.99005	2	3	201.99005	300.99503	0	2	2	148.8349	232.76143	1	0.202	-0.221	-2.789	-2.77	111.0
-2805.4175	-201.99005	2	3	201.99005	300.99503	0	2	2	148.8349	232.76143	1	0.202	-0.221	-2.799	-2.77	111.0
-2805.4175	-201.99005	2	3	201.99005	300.99503	0	2	2	148.8349	232.76143	1	0.202	-0.221	-2.755	-2.775	111.0
-2805.4175	-201.99005	2	3	201.99005	300.99503	0	2	2	148.8349	232.76143	1	0.202	-0.221	-2.766	-2.775	111.0
-2805.4175	-201.99005	2	3	201.99005	300.99503	0	2	2	148.8349	232.76143	1	0.202	-0.221	-2.695	-2.778	111.0
-2805.4175	-201.99005	2	3	201.99005	300.99503	0	2	2	148.8349	232.76143	1	0.202	-0.221	-2.706	-2.782	111.0
-2805.4175	-201.99005	2	3	201.99005	300.99503	0	2	2	148.8349	232.76143	1	0.202	-0.221	-2.75	-2.782	111.0
-2805.4175	-201.99005	2	3	201.99005	300.99503	0	2	2	148.8349	232.76143	1	0.202	-0.221	-2.835	-2.784	111.0
-2805.4175	-201.99005	2	3	201.99005	300.99503	0	2	2	148.8349	232.76143	1	0.202	-0.221	-2.796	-2.787	111.0
-2805.4175	-201.99005	2	3	201.99005	300.99503	0	2	2	148.8349	232.76143	1	0.202	-0.221	-2.788	-2.787	111.0
-2805.4175	-201.99005	2	3	201.99005	300.99503	0	2	2	148.8349	232.76143	1	0.202	-0.221	-2.775	-2.788	111.0
-2805.4175	-201.99005	2	3	201.99005	300.99503	0	2	2	148.8349	232.76143	1	0.202	-0.221	-2.79	-2.788	111.0
-2805.4175	-201.99005	2	3	201.99005	300.99503	1	2	2	148.8349	232.76143	1	0.202	-0.221	-2.824	-2.791	111.0
-2805.4175	-201.99005	2	3	201.99005	300.99503	1	2	2	148.8349	232.76143	1	0.202	-0.221	-2.831	-2.793	111.0
-2805.4175	-201.99005	2	3	201.99005	300.99503	1	2	2	148.8349	232.76143	1	0.202	-0.221	-2.814	-2.793	111.0
-2805.4175	-201.99005	2	3	201.99005	300.99503	1	2	2	148.8349	232.76143	1	0.202	-0.221	-2.833	-2.794	111.0
-2805.4175	-201.99005	2	3	201.99005	300.99503	1	2	2	148.8349	232.76143	1	0.202	-0.221	-2.806	-2.796	111.0
-2805.4175	-201.99005	2	3	201.99005	300.99503	1	2	2	148.8349	232.76143	1	0.202	-0.222	-2.951	-2.796	111.0
-2805.4175	-201.99005	2	3	201.99005	300.99503	1	2	2	148.8349	232.76143	1	0.202	-0.222	-2.841	-2.797	111.0
-2805.4175	-201.99005	2	3	201.99005	300.99503	1	2	2	148.8349	232.76143	1	0.202	-0.222	-2.887	-2.797	111.0
-2805.4175	-201.99005	2	3	201.99005	300.99503	1	2	2	148.8349	232.76143	1	0.202	-0.222	-2.733	-2.798	111.0
-2805.4175	-201.99005	2	3	201.99005	300.99503	1	2	2	148.8349	232.76143	1	0.202	-0.222	-2.814	-2.8	111.0
-2805.4175	-201.99005	2	3	201.99005	300.99503	1	2	2	148.8349	232.76143	1	0.202	-0.222	-2.777	-2.8	111.0
-2805.4175	-201.99005	2	3	201.99005	300.99503	1	2	2	148.8349	232.76143	1	0.202	-0.222	-2.776	-2.8	111.0
-2805.4175	-201.99005	2	3	201.99005	300.99503	1	2	2	148.8349	232.76143	1	0.202	-0.222	-2.789	-2.801	111.0
-2805.4175	-201.99005	2	3	201.99005	300.99503	1	2	2	148.8349	232.76143	1	0.202	-0.222	-2.862	-2.801	111.0
-2805.4175	-201.99005	2	3	201.99005	300.99503	1	2	2	148.8349	232.76143	1	0.202	-0.222	-2.788	-2.802	111.0
-2805.4175	-201.99005	2	3	201.99005	300.99503	1	2	2	148.8349	232.76143	1	0.202	-0.222	-2.825	-2.802	111.0
-2805.4175	-201.99005	2	3	201.99005	300.99503	1	2	2	148.8349	232.76143	1	0.202	-0.222	-2.819	-2.802	111.0
-2805.4175	-201.99005	2	3	201.99005	300.99503	1	2	2	148.8349	232.76143	1	0.202	-0.222	-2.79	-2.803	111.0
-2805.4175	-201.99005	2	3	201.99005	300.99503	1	2	2	148.8349	232.76143	1	0.202	-0.222	-2.815	-2.803	111.0
-2805.4175	-201.99005	2	3	201.99005	300.99503	1	2	2	148.8349	232.76143	1	0.202	-0.222	-2.78	-2.803	111.0
-2805.4175	-201.99005	2	3	201.99005	300.99503	1	2	2	148.8349	232.76143	1	0.202	-0.222	-2.843	-2.804	111.0
-2805.4175	-201.99005	2	3	201.99005	300.99503	1	2	2	148.8349	232.76143	1	0.202	-0.223	-2.792	-2.804	111.0
-2805.4175	-201.99005	2	3	201.99005	300.99503	1	2	2	148.8349	232.76143	1	0.202	-0.223	-2.776	-2.804	111.0
-2805.4175	-201.99005	2	3	201.99005	300.99503	1	2	2	148.8349	232.76143	1	0.202	-0.224	-2.795	-2.804	111.0
-2805.4175	-201.99005	2	3	201.99005	300.99503	1	2	2	148.8349	232.76143	1	0.202	-0.224	-2.8	-2.804	111.0
-2805.4175	-201.99005	2	3	201.99005	300.99503	1	2	2	148.8349	232.76143	1	0.202	-0.224	-2.816	-2.805	111.0
-2805.4175	-201.99005	2	3	201.99005	300.99503	1	2	2	148.8349	232.76143	1	0.202	-0.224	-2.842	-2.805	111.0
-2805.4175	-201.99005	2	3	201.99005	300.99503	1	2	2	148.8349	232.76143	1	0.202	-0.224	-2.832	-2.805	111.0
-2805.4175	-201.99005	2	3	201.99005	300.99503	1	2	2	148.8349	232.76143	1	0.202	-0.224	-2.765	-2.805	111.0
-2805.4175	-201.99005	2	3	201.99005	300.99503	1	2	2	148.8349	232.76143	1	0.202	-0.224	-2.744	-2.805	111.0
-2805.4175	-201.99005	2	3	201.99005	300.99503	1	2	2	148.8349	232.76143	1	0.202	-0.224	-2.785	-2.806	111.0
-2805.4175	-201.99005	2	3	201.99005	300.99503	1	2	2	148.8349	232.76143	1	0.202	-0.224	-2.812	-2.806	111.0
-2805.4175	-201.99005	2	3	201.99005	300.99503	1	2	2	148.8349	232.76143	1	0.202	-0.224	-2.774	-2.806	111.0
-2805.4175	-201.99005	2	3	201.99005	300.99503	1	2	2	148.8349	232.76143	1	0.202	-0.224	-2.797	-2.806	111.0
-2805.4175	-201.99005	2	3	201.99005	300.99503	1	2	2	148.8349	232.76143	1	0.202	-0.224	-2.768	-2.806	111.0
-2805.4175	-201.99005	2	3	201.99005	300.99503	1	2	2	148.8349	232.76143	1	0.202	-0.224	-2.826	-2.806	111.0
-2805.4175	-201.99005	2	3	201.99005	300.99503	1	2	2	148.8349	232.76143	1	0.202	-0.224	-2.788	-2.806	111.0
-2805.4175	-201.99005	2	3	201.99005	300.99503	1	2	2	148.8349	232.76143	1	0.202	-0.224	-2.819	-2.806	111.0
-2805.4175	-201.99005	2	3	201.99005	300.99503	1	2	2	148.8349	232.76143	1	0.202	-0.224	-2.738	-2.806	111.0
-2805.4175	-201.99005	2	3	201.99005	300.99503	1	2	2	148.8349	232.76143	1	0.202	-0.224	-2.818	-2.806	111.0
-2805.4175	-201.99005	2	3	201.99005	300.99503	1	2	2	148.8349	232.76143	1	0.202	-0.224	-2.769	-2.807	111.0
-2805.4175	-201.99005	2	3	201.99005	300.99503	1	2	2	148.8349	232.76143	1	0.202	-0.225	-2.906	-2.807	111.0
-2805.4175	-201.99005	2	3	201.99005	300.99503	1	2	2	148.8349	232.76143	1	0.202	-0.225	-2.831	-2.807	111.0
-2805.4175	-201.99005	2	3	201.99005	300.99503	1	2	2	148.8349	232.76143	1	0.202	-0.225	-2.818	-2.807	111.0
-2805.4175	-201.99005	2	3	201.99005	300.99503	1	2	2	148.8349	232.76143	1	0.202	-0.225	-2.821	-2.807	111.0
-2805.4175	-201.99005	2	3	201.99005	300.99503	1	2	2	148.8349	232.76143	1	0.202	-0.226	-2.811	-2.807	111.0
-2805.4175	-201.99005	2	3	201.99005	300.99503	1	2	2	148.8349	232.76143	1	0.202	-0.226	-2.803	-2.807	111.0
-2805.4175	-201.99005	2	3	201.99005	300.99503	1	2	2	148.8349	232.76143	1	0.202	-0.226	-2.753	-2.807	111.0
-2805.4175	-201.99005	2	3	201.99005	300.99503	1	2	2	148.8349	232.76143	1	0.202	-0.226	-2.811	-2.807	111.0
-2805.4175	-201.99005	2	3	201.99005	300.99503	1	2	2	148.8349	232.76143	1	0.202	-0.226	-2.817	-2.807	111.0
-2805.4175	-201.99005	2	3	201.99005	300.99503	1	2	2	148.8349	232.76143	1	0.202	-0.227	-2.807	-2.807	111.0
-2805.4175	-201.99005	2	3	201.99005	300.99503	1	2	2	148.8349	232.76143	1	0.202	-0.227	-2.802	-2.807	111.0
-2805.4175	-201.99005	2	3	201.99005	300.99503	1	2	2	148.8349	232.76143	1	0.202	-0.227	-2.806	-2.807	111.0
-2805.4175	-201.99005	2	3	201.99005	300.99503	1	2	2	148.8349	232.76143	1	0.202	-0.227	-2.836	-2.807	111.0
-2805.4175	-201.99005	2	3	201.99005	300.99503	1	2	2	148.8349	232.76143	1	0.202	-0.227	-2.775	-2.807	111.0
-2805.4175	-201.99005	2	3	201.99005	300.99503	1	2	2	148.8349	232.76143	1	0.202	-0.227	-2.797	-2.807	111.0
-2805.4175	-201.99005	2	3	201.99005	300.99503	1	2	2	148.8349	232.76143	1	0.202	-0.227	-2.805	-2.807	111.0
-2805.4175	-201.99005	2	3	201.99005	300.99503	1	2	2	148.8349	232.76143	1	0.202	-0.227	-2.809	-2.807	111.0
-2805.4175	-201.99005	2	3	201.99005	300.99503	1	2	2	148.8349	232.76143	1	0.202	-0.226	-2.855	-2.807	111.0
-2805.4175	-201.99005	2	3	201.99005	300.99503	1	2	2	148.8349	232.76143	1	0.202	-0.226	-2.779	-2.807	111.0
-2805.4175	-201.99005	2	3	201.99005	300.99503	1	2	2	148.8349	232.76143	1	0.202	-0.226	-2.752	-2.807	111.0
-2805.4175	-201.99005	2	3	201.99005	300.99503	1	2	2	148.8349	232.76143	1	0.202	-0.226	-2.838	-2.807	111.0
-2805.4175	-201.99005	2	3	201.99005	300.99503	1	2	2	148.8349	232.76143	1	0.202	-0.226	-2.836	-2.807	111.0
-2805.4175	-201.99005	2	3	201.99005	300.99503	1	2	2	148.8349	232.76143	1	0.202	-0.226	-2.82	-2.807	111.0
-2805.4175	-201.99005	2	3	201.99005	300.99503	1	2	2	148.8349	232.76143	1	0.202	-0.226	-2.81	-2.807	111.0
-2805.4175	-201.99005	2	3	201.99005	300.99503	1	2	2	148.8349	232.76143	1	0.202	-0.227	-2.982	-2.807	111.0
-2805.4175	-201.99005	2	3	201.99005	300.99503	1	2	2	148.8349	232.76143	1	0.202	-0.227	-2.737	-2.807	111.0
-2805.4175	-201.99005	2	3	201.99005	300.99503	1	2	2	148.8349	232.76143	1	0.202	-0.227	-2.825	-2.807	111.0
-2805.4175	-201.99005	2	3	201.99005	300.99503	1	2	2	148.8349	232.76143	1	0.202	-0.227	-2.817	-2.807	111.0
-2805.4175	-201.99005	2	3	201.99005	300.99503	1	2	2	148.8349	232.76143	1	0.202	-0.227	-2.797	-2.807	111.0
-2805.4175	-201.99005	2	3	201.99005	300.99503	1	2	2	148.8349	232.76143	1	0.202	-0.226	-2.634	-2.807	111.0
-2805.4175	-201.99005	2	3	201.99005	300.99503	1	2	2	148.8349	232.76143	1	0.202	-0.226	-2.83	-2.807	111.0
-2805.4175	-201.99005	2	3	201.99005	300.99503	1	2	2	148.8349	232.76143	1	0.202	-0.226	-2.818	-2.807	111.0
-2805.4175	-201.99005	2	3	201.99005	300.99503	1	2	2	148.8349	232.76143	1	0.202	-0.226	-2.782	-2.807	111.0
-2805.4175	-201.99005	2	3	201.99005	300.99503	1	2	2	148.8349	232.76143	1	0.202	-0.226	-2.904	-2.807	111.0
-2805.4175	-201.99005	2	3	201.99005	300.99503	1	2	2	148.8349	232.76143	1	0.202	-0.226	-2.82	-2.807	111.0
-2805.4175	-201.99005	2	3	201.99005	300.99503	1	2	2	148.8349	232.76143	1	0.202	-0.226	-2.824	-2.807	111.0
-2805.4175	-201.99005	2	3	201.99005	300.99503	1	2	2	148.8349	232.76143	1	0.202	-0.226	-2.775	-2.807	111.0
-2805.4175	-201.99005	2	3	201.99005	300.99503	1	2	2	148.8349	232.76143	1	0.202	-0.226	-2.817	-2.807	111.0
-2805.4175	-201.99005	2	3	201.99005	300.99503	1	2	2	148.8349	232.76143	1	0.202	-0.226	-2.797	-2.807	111.0
-2805.4175	-201.99005	2	3	201.99005	300.99503	1	2	2	148.8349	232.76143	1	0.202	-0.226	-2.808	-2.807	111.0
-2805.4175	-201.99005	2	3	201.99005	300.99503	1	2	2	148.8349	232.76143	1	0.202	-0.226	-2.809	-2.807	111.0
-2805.4175	-201.99005	2	3	201.99005	300.99503	1	2	2	148.8349	232.76143	1	0.202	-0.226	-2.785	-2.807	111.0
-2805.4175	-201.99005	2	3	201.99005	300.99503	1	2	2	148.8349	232.76143	1	0.202	-0.226	-2.836	-2.807	111.0
-2805.4175	-201.99005	2	3	201.99005	300.99503	1	2	2	148.8349	232.76143	1	0.202	-0.226	-2.782	-2.807	111.0
-2805.4175	-201.99005	2	3	201.99005	300.99503	1	2	2	148.8349	232.76143	1	0.202	-0.227	-2.809	-2.807	111.0
-2805.4175	-201.99005	2	3	201.99005	300.99503	1	2	2	148.8349	232.76143	1	0.202	-0.227	-2.817	-2.807	111.0
-2805.4175	-201.99005	2	3	201.99005	300.99503	1	2	2	148.8349	232.76143	1	0.202	-0.227	-2.809	-2.807	111.0
-2805.4175	-201.99005	2	3	201.99005	300.99503	1	2	2	148.8349	232.76143	1	0.202	-0.227	-2.816	-2.807	111.0
-2805.4175	-201.99005	2	3	201.99005	300.99503	1	2	2	148.8349	232.76143	1	0.202	-0.227	-2.872	-2.807	111.0
-2805.4175	-201.99005	2	3	201.99005	300.99503	1	2	2	148.8349	232.76143	1	0.202	-0.227	-2.821	-2.807	111.0
-2805.4175	-201.99005	2	3	201.99005	300.99503	1	2	2	148.8349	232.76143	1	0.202	-0.227	-2.786	-2.807	111.0
-2805.4175	-201.99005	2	3	201.99005	300.99503	1	2	2	148.8349	232.76143	1	0.202	-0.226	-2.633	-2.807	111.0
-2805.4175	-201.99005	2	3	201.99005	300.99503	1	2	2	148.8349	232.76143	1	0.202	-0.226	-2.786	-2.807	111.0
-2805.4175	-201.99005	2	3	201.99005	300.99503	1	2	2	148.8349	232.76143	1	0.202	-0.226	-2.782	-2.807	111.0
-2805.4175	-201.99005	2	3	201.99005	300.99503	1	2	2	148.8349	232.76143	1	0.202	-0.226	-2.805	-2.807	111.0
-2805.4175	-201.99005	2	3	201.99005	300.99503	1	2	2	148.8349	232.76143	1	0.202	-0.226	-2.805	-2.807	111.0
-2805.4175	-201.99005	2	3	201.99005	300.99503	1	2	2	148.8349	232.76143	1	0.202	-0.226	-2.763	-2.807	111.0
-2805.4175	-201.99005	2	3	201.99005	300.99503	1	2	2	148.8349	232.76143	1	0.202	-0.226	-2.809	-2.807	111.0
-2805.4175	-201.99005	2	3	201.99005	300.99503	1	2	2	148.8349	232.76143	1	0.202	-0.226	-2.794	-2.807	111.0
-2805.4175	-201.99005	2	3	201.99005	300.99503	1	2	2	148.8349	232.76143	1	0.202	-0.226	-2.801	-2.807	111.0
-2805.4175	-201.99005	2	3	201.99005	300.99503	1	2	2	148.8349	232.76143	1	0.202	-0.226	-2.782	-2.807	111.0
-2805.4175	-201.99005	2	3	201.99005	300.99503	1	2	2	148.8349	232.76143	1	0.202	-0.226	-2.847	-2.807	111.0
-2805.4175	-201.99005	2	3	201.99005	300.99503	1	2	2	148.8349	232.76143	1	0.202	-0.227	-2.924	-2.807	111.0
-2805.4175	-201.99005	2	3	201.99005	300.99503	1	2	2	148.8349	232.76143	1	0.202	-0.227	-2.812	-2.807	111.0
-2805.4175	-201.99005	2	3	201.99005	300.99503	1	2	2	148.8349	232.76143	1	0.202	-0.227	-2.797	-2.807	111.0
-2805.4175	-201.99005	2	3	201.99005	300.99503	1	2	2	148.8349	232.76143	1	0.202	-0.227	-2.801	-2.807	111.0
-2805.4175	-201.99005	2	3	201.99005	300.99503	1	2	2	148.8349	232.76143	1	0.202	-0.227	-2.805	-2.807	111.0
-2805.4175	-201.99005	2	3	201.99005	300.99503	1	2	2	148.8349	232.76143	1	0.202	-0.227	-2.893	-2.807	111.0
-2805.4175	-201.99005	2	3	201.99005	300.99503	1	2	2	148.8349	232.76143	1	0.202	-0.227	-2.82	-2.807	111.0
-2805.4175	-201.99005	2	3	201.99005	300.99503	1	2	2	148.8349	232.76143	1	0.202	-0.227	-2.821	-2.807	111.0
-2805.4175	-201.99005	2	3	201.99005	300.99503	1	2	2	148.8349	232.76143	1	0.202	-0.227	-2.702	-2.807	111.0
-2805.4175	-201.99005	2	3	201.99005	300.99503	1	2	2	148.8349	232.76143	1	0.202	-0.227	-2.782	-2.807	111.0
-2805.4175	-201.99005	2	3	201.99005	300.99503	1	2	2	148.8349	232.76143	1	0.202	-0.227	-2.817	-2.807	111.0
-2805.4175	-201.99005	2	3	201.99005	300.99503	1	2	2	148.8349	232.76143	1	0.202	-0.227	-2.875	-2.807	111.0
-2805.4175	-201.99005	2	3	201.99005	300.99503	1	2	2	148.8349	232.76143	1	0.202	-0.227	-2.797	-2.807	111.0
-2805.4175	-201.99005	2	3	201.99005	300.99503	1	2	2	148.8349	232.76143	1	0.202	-0.227	-2.847	-2.807	111.0
-2805.4175	-201.99005	2	3	201.99005	300.99503	1	2	2	148.8349	232.76143	1	0.202	-0.227	-2.767	-2.807	111.0
-2805.4175	-201.99005	2	3	201.99005	300.99503	1	2	2	148.8349	232.76143	1	0.202	-0.227	-2.836	-2.807	111.0
-2805.4175	-201.99005	2	3	201.99005	300.99503	1	2	2	148.8349	232.76143	1	0.202	-0.227	-2.825	-2.807	111.0
-2805.4175	-201.99005	2	3	201.99005	300.99503	1	2	2	148.8349	232.76143	1	0.202	-0.227	-2.836	-2.807	111.0
-2805.4175	-201.99005	2	3	201.99005	300.99503	1	2	2	148.8349	232.76143	1	0.202	-0.227	-2.802	-2.807	111.0
-2805.4175	-201.99005	2	3	201.99005	300.99503	1	2	2	148.8349	232.76143	1	0.202	-0.228	-2.947	-2.807	111.0
-2805.4175	-201.99005	2	3	201.99005	300.99503	1	2	2	148.8349	232.76143	1	0.202	-0.228	-2.817	-2.807	111.0
-2805.4175	-201.99005	2	3	201.99005	300.99503	1	2	2	148.8349	232.76143	1	0.202	-0.228	-2.831	-2.807	111.0
-2805.4175	-201.99005	2	3	201.99005	300.99503	1	2	2	148.8349	232.76143	1	0.202	-0.228	-2.794	-2.807	111.0
-2805.4175	-201.99005	2	3	201.99005	300.99503	1	2	2	148.8349	232.76143	1	0.202	-0.228	-2.81	-2.807	111.0
-2805.4175	-201.99005	2	3	201.99005	300.99503	1	2	2	148.8349	232.76143	1	0.202	-0.228	-2.779	-2.807	111.0
-2805.4175	-201.99005	2	3	201.99005	300.99503	1	2	2	148.8349	232.76143	1	0.202	-0.228	-2.809	-2.807	111.0
-2805.4175	-201.99005	2	3	201.99005	300.99503	1	2	2	148.8349	232.76143	1	0.202	-0.228	-2.821	-2.807	111.0
-2805.4175	-201.99005	2	3	201.99005	300.99503	1	2	2	148.8349	232.76143	1	0.202	-0.228	-2.718	-2.807	111.0
0.0	0.0	2	3	201.99005	300.99503	1	2	2	148.8349	232.76143	0	0.202	-0.228	-2.866	-2.807	111.0
0.0	0.0	2	3	201.99005	300.99503	1	2	2	148.8349	232.76143	0	0.202	-0.228	-2.826	-2.807	111.0
0.0	0.0	2	3	201.99005	300.99503	1	2	2	148.8349	232.76143	0	0.202	-0.228	-2.798	-2.807	111.0
0.0	0.0	2	3	201.99005	300.99503	1	2	2	148.8349	232.76143	0	0.202	-0.228	-2.811	-2.807	111.0
0.0	0.0	2	3	201.99005	300.99503	1	2	2	148.8349	232.76143	0	0.202	-0.228	-2.695	-2.807	111.0
0.0	0.0	2	3	201.99005	300.99503	1	2	2	148.8349	232.76143	0	0.202	-0.227	-2.633	-2.609	111.0
0.0	0.0	2	3	201.99005	300.99503	1	2	2	148.8349	232.76143	0	0.202	-0.223	-2.247	-2.253	111.0
0.0	0.0	2	3	201.99005	300.99503	1	2	2	148.8349	232.76143	0	0.202	-0.22	-2.469	-2.253	111.0
0.0	0.0	2	3	201.99005	300.99503	1	2	2	148.8349	232.76143	0	0.202	-0.216	-1.951	-1.945	111.0
0.0	0.0	2	3	201.99005	300.99503	1	2	2	148.8349	232.76143	0	0.202	-0.211	-1.852	-1.808	111.0
0.0	0.0	2	3	201.99005	300.99503	1	2	2	148.8349	232.76143	0	0.202	-0.205	-1.838	-1.808	111.0
0.0	0.0	2	3	201.99005	300.99503	1	2	2	148.8349	232.76143	0	0.202	-0.197	-1.693	-1.561	111.0
0.0	0.0	2	3	201.99005	300.99503	1	2	2	148.8349	232.76143	0	0.202	-0.191	-1.569	-1.561	111.0
0.0	0.0	2	3	201.99005	300.99503	1	2	2	148.8349	232.76143	0	0.202	-0.183	-1.452	-1.45	111.0
0.0	0.0	2	3	201.99005	300.99503	1	2	2	148.8349	232.76143	0	0.202	-0.176	-1.424	-1.252	111.0
0.0	0.0	2	3	201.99005	300.99503	1	2	2	148.8349	232.76143	0	0.203	-0.17	-1.268	-1.252	111.0
0.0	0.0	2	3	201.99005	300.99503	1	2	2	148.8349	232.76143	0	0.203	-0.162	-0.997	-1.164	111.0
0.0	0.0	2	3	201.99005	300.99503	1	2	2	148.8349	232.76143	0	0.203	-0.155	-1.028	-1.005	111.0
0.0	0.0	2	3	201.99005	300.99503	1	2	2	148.8349	232.76143	0	0.203	-0.148	-0.969	-1.005	111.0
0.0	0.0	2	3	201.99005	300.99503	1	2	2	148.8349	232.76143	0	0.203	-0.14	-0.881	-0.868	111.0
0.0	0.0	2	3	201.99005	300.99503	1	2	2	148.8349	232.76143	0	0.203	-0.134	-0.832	-0.868	111.0
0.0	0.0	2	3	201.99005	300.99503	1	2	2	148.8349	232.76143	0	0.203	-0.128	-0.836	-0.806	111.0
0.0	0.0	2	3	201.99005	300.99503	1	2	2	148.8349	232.76143	0	0.203	-0.122	-0.762	-0.696	111.0
0.0	0.0	2	3	201.99005	300.99503	1	2	2	148.8349	232.76143	0	0.203	-0.115	-0.706	-0.696	111.0
0.0	0.0	2	3	201.99005	300.99503	1	2	2	148.8349	232.76143	0	0.204	-0.109	-0.705	-0.647	111.0
0.0	0.0	2	3	201.99005	300.99503	1	2	2	148.8349	232.76143	0	0.204	-0.103	-0.644	-0.558	111.0
0.0	0.0	2	3	201.99005	300.99503	1	2	2	148.8349	232.76143	0	0.204	-0.097	-0.499	-0.558	111.0
0.0	0.0	2	3	201.99005	300.99503	1	2	2	148.8349	232.76143	0	0.204	-0.093	-0.634	-0.519	111.0
0.0	0.0	2	3	201.99005	300.99503	1	2	2	148.8349	232.76143	0	0.204	-0.089	-0.552	-0.519	111.0
0.0	0.0	2	3	201.99005	300.99503	1	2	2	148.8349	232.76143	0	0.205	-0.083	-0.488	-0.448	111.0
0.0	0.0	2	3	201.99005	300.99503	1	2	2	148.8349	232.76143	0	0.205	-0.078	-0.398	-0.386	111.0
0.0	0.0	2	3	201.99005	300.99503	1	2	2	148.8349	232.76143	0	0.205	-0.074	-0.457	-0.386	111.0
0.0	0.0	2	3	201.99005	300.99503	1	2	2	148.8349	232.76143	0	0.205	-0.07	-0.328	-0.359	111.0
0.0	0.0	2	3	201.99005	300.99503	1	2	2	148.8349	232.76143	0	0.205	-0.066	-0.337	-0.31	111.0
0.0	0.0	2	3	201.99005	300.99503	1	2	2	148.8349	232.76143	0	0.205	-0.061	-0.292	-0.31	111.0
0.0	0.0	2	3	201.99005	300.99503	1	2	2	148.8349	232.76143	0	0.205	-0.058	-0.288	-0.288	111.0
0.0	0.0	2	3	201.99005	300.99503	1	2	2	148.8349	232.76143	0	0.206	-0.056	-0.302	-0.288	111.0
0.0	0.0	2	3	201.99005	300.99503	1	2	2	148.8349	232.76143	0	0.206	-0.053	-0.257	-0.248	111.0
0.0	0.0	2	3	201.99005	300.99503	1	2	2	148.8349	232.76143	0	0.206	-0.05	-0.232	-0.231	111.0
0.0	0.0	2	3	201.99005	300.99503	1	2	2	148.8349	232.76143	0	0.206	-0.046	-0.225	-0.231	111.0
0.0	0.0	2	3	201.99005	300.99503	1	2	2	148.8349	232.76143	0	0.206	-0.042	-0.215	-0.199	111.0
0.0	0.0	2	3	201.99005	300.99503	1	2	2	148.8349	232.76143	0	0.206	-0.039	-0.163	-0.185	111.0
0.0	0.0	2	3	201.99005	300.99503	1	2	2	148.8349	232.76143	0	0.206	-0.037	-0.198	-0.185	111.0
0.0	0.0	2	3	201.99005	300.99503	1	2	2	148.8349	232.76143	0	0.206	-0.036	-0.305	-0.159	111.0
0.0	0.0	2	3	201.99005	300.99503	1	2	2	148.8349	232.76143	0	0.206	-0.035	-0.404	-0.159	111.0
0.0	0.0	2	3	201.99005	300.99503	1	2	2	148.8349	232.76143	0	0.206	-0.033	-0.13	-0.148	111.0
0.0	0.0	2	3	201.99005	300.99503	1	2	2	148.8349	232.76143	0	0.206	-0.031	-0.186	-0.128	111.0
0.0	0.0	2	3	201.99005	300.99503	1	2	2	148.8349	232.76143	0	0.206	-0.029	-0.142	-0.128	111.0
0.0	0.0	2	3	201.99005	300.99503	1	2	2	148.8349	232.76143	0	0.206	-0.027	-0.173	-0.11	111.0
0.0	0.0	2	3	201.99005	300.99503	1	2	2	148.8349	232.76143	0	0.206	-0.025	-0.132	-0.102	111.0
0.0	0.0	2	3	201.99005	300.99503	1	2	2	148.8349	232.76143	0	0.206	-0.023	-0.082	-0.102	111.0
0.0	0.0	2	3	201.99005	300.99503	1	2	2	148.8349	232.76143	0	0.206	-0.02	0.022	-0.088	111.0
0.0	0.0	2	3	201.99005	300.99503	1	2	2	148.8349	232.76143	0	0.206	-0.02	-0.069	-0.088	111.0
0.0	0.0	2	3	201.99005	300.99503	1	2	2	148.8349	232.76143	0	0.206	-0.02	-0.121	-0.082	111.0
0.0	0.0	2	3	201.99005	300.99503	1	2	2	148.8349	232.76143	0	0.206	-0.02	-0.081	-0.07	111.0
0.0	0.0	2	3	201.99005	300.99503	1	2	2	148.8349	232.76143	0	0.206	-0.019	-0.159	-0.07	111.0
0.0	0.0	2	3	201.99005	300.99503	1	2	2	148.8349	232.76143	0	0.206	-0.019	-0.092	-0.065	111.0
0.0	0.0	2	3	201.99005	300.99503	1	2	2	148.8349	232.76143	0	0.206	-0.019	-0.069	-0.056	111.0
0.0	0.0	2	3	201.99005	300.99503	1	2	2	148.8349	232.76143	0	0.206	-0.019	-0.076	-0.056	111.0
0.0	0.0	2	3	201.99005	300.99503	1	2	2	148.8349	232.76143	0	0.206	-0.019	-0.081	-0.052	111.0
0.0	0.0	2	3	201.99005	300.99503	1	2	2	148.8349	232.76143	0	0.206	-0.019	-0.099	-0.052	111.0
0.0	0.0	2	3	201.99005	300.99503	1	2	2	148.8349	232.76143	0	0.206	-0.019	-0.044	-0.045	111.0
0.0	0.0	2	3	201.99005	300.99503	1	2	2	148.8349	232.76143	0	0.206	-0.019	-0.03	-0.038	111.0
0.0	0.0	2	3	201.99005	300.99503	1	2	2	148.8349	232.76143	0	0.206	-0.019	-0.074	-0.038	111.0
0.0	0.0	2	3	201.99005	300.99503	1	2	2	148.8349	232.76143	0	0.206	-0.019	-0.072	-0.036	111.0
0.0	0.0	2	3	201.99005	300.99503	1	2	2	148.8349	232.76143	0	0.206	-0.018	0.0	-0.036	111.0
0.0	0.0	2	3	201.99005	300.99503	1	2	2	148.8349	232.76143	0	0.206	-0.017	-0.069	-0.031	111.0
0.0	0.0	2	3	201.99005	300.99503	1	2	2	148.8349	232.76143	0	0.206	-0.017	-0.049	-0.028	111.0
0.0	0.0	2	3	201.99005	300.99503	1	2	2	148.8349	232.76143	0	0.206	-0.016	-0.025	-0.028	111.0
0.0	0.0	2	3	201.99005	300.99503	1	2	2	148.8349	232.76143	0	0.206	-0.016	-0.066	-0.024	111.0
0.0	0.0	2	3	201.99005	300.99503	1	2	2	148.8349	232.76143	0	0.206	-0.015	0.011	-0.022	111.0
0.0	0.0	2	3	201.99005	300.99503	1	2	2	148.8349	232.76143	0	0.206	-0.014	0.0	-0.022	111.0
0.0	0.0	2	3	201.99005	300.99503	1	2	2	148.8349	232.76143	0	0.206	-0.013	-0.043	-0.019	111.0
0.0	0.0	2	3	201.99005	300.99503	1	2	2	148.8349	232.76143	0	0.206	-0.012	-0.029	-0.018	111.0
0.0	0.0	2	3	201.99005	300.99503	1	2	2	148.8349	232.76143	0	0.206	-0.011	0.001	-0.018	111.0
0.0	0.0	2	3	201.99005	300.99503	1	2	2	148.8349	232.76143	0	0.206	-0.01	-0.008	-0.015	111.0
0.0	0.0	2	3	201.99005	300.99503	1	2	2	148.8349	232.76143	0	0.206	-0.008	0.097	-0.015	111.0
0.0	0.0	2	3	201.99005	300.99503	1	2	2	148.8349	232.76143	0	0.206	-0.008	-0.028	-0.013	111.0
0.0	0.0	2	3	201.99005	300.99503	1	2	2	148.8349	232.76143	0	0.206	-0.008	-0.021	-0.012	111.0
0.0	0.0	2	3	201.99005	300.99503	1	2	2	148.8349	232.76143	0	0.206	-0.006	-0.008	-0.012	111.0
0.0	0.0	2	3	201.99005	300.99503	1	2	2	148.8349	232.76143	0	0.206	-0.004	0.004	-0.01	111.0
0.0	0.0	2	3	201.99005	300.99503	1	2	2	148.8349	232.76143	0	0.206	-0.003	-0.02	-0.009	111.0
0.0	0.0	2	3	201.99005	300.99503	1	2	2	148.8349	232.76143	0	0.206	-0.001	0.011	-0.009	111.0
0.0	0.0	2	3	201.99005	300.99503	1	2	2	148.8349	232.76143	0	0.206	-0.001	-0.026	-0.008	111.0
0.0	0.0	2	3	201.99005	300.99503	1	2	2	148.8349	232.76143	0	0.206	0.0	0.031	-0.008	111.0
0.0	0.0	2	3	201.99005	300.99503	1	2	2	148.8349	232.76143	0	0.206	0.0	0.001	-0.007	111.0
0.0	0.0	2	3	201.99005	300.99503	1	2	2	148.8349	232.76143	0	0.206	0.0	0.027	-0.006	111.0
0.0	0.0	2	3	201.99005	300.99503	1	2	2	148.8349	232.76143	0	0.206	-0.001	-0.015	-0.006	111.0
0.0	0.0	2	3	201.99005	300.99503	1	2	2	148.8349	232.76143	0	0.206	0.0	0.102	-0.005	111.0
0.0	0.0	2	3	201.99005	300.99503	1	2	2	148.8349	232.76143	0	0.206	0.0	0.023	-0.005	111.0
0.0	0.0	2	3	201.99005	300.99503	1	2	2	148.8349	232.76143	0	0.206	0.0	-0.003	-0.004	111.0
0.0	0.0	2	3	201.99005	300.99503	1	2	2	148.8349	232.76143	0	0.206	0.0	0.027	-0.004	111.0
0.0	0.0	2	3	201.99005	300.99503	1	2	2	148.8349	232.76143	0	0.206	-0.001	-0.015	-0.004	111.0
0.0	0.0	2	3	201.99005	300.99503	1	2	2	148.8349	232.76143	0	0.206	0.0	-0.011	-0.003	111.0
0.0	0.0	2	3	201.99005	300.99503	1	2	2	148.8349	232.76143	0	0.206	-0.001	-0.031	-0.003	111.0
0.0	0.0	2	3	201.99005	300.99503	1	2	2	148.8349	232.76143	0	0.206	0.0	-0.007	-0.003	111.0
0.0	0.0	2	3	201.99005	300.99503	1	2	2	148.8349	232.76143	0	0.206	-0.001	-0.025	-0.002	111.0
0.0	0.0	2	3	201.99005	300.99503	1	2	2	148.8349	232.76143	0	0.206	0.0	0.011	-0.002	111.0
0.0	0.0	2	3	201.99005	300.99503	1	2	2	148.8349	232.76143	0	0.206	0.0	0.0	-0.002	111.0
0.0	0.0	2	3	201.99005	300.99503	1	2	2	148.8349	232.76143	0	0.206	0.0	-0.008	-0.001	111.0
0.0	0.0	2	3	201.99005	300.99503	1	2	2	148.8349	232.76143	0	0.206	0.0	0.025	-0.001	111.0
0.0	0.0	2	3	201.99005	300.99503	1	2	2	148.8349	232.76143	0	0.206	0.0	-0.006	-0.001	111.0
0.0	0.0	2	3	201.99005	300.99503	1	2	2	148.8349	232.76143	0	0.206	-0.001	-0.032	-0.001	111.0
0.0	0.0	2	3	201.99005	300.99503	1	2	2	148.8349	232.76143	0	0.206	0.0	0.167	-0.001	111.0
0.0	0.0	2	3	201.99005	300.99503	1	2	2	148.8349	232.76143	0	0.206	0.0	-0.008	-0.001	111.0
0.0	0.0	2	3	201.99005	300.99503	1	2	2	148.8349	232.76143	0	0.206	-0.001	-0.017	-0.001	111.0
0.0	0.0	2	3	201.99005	300.99503	1	2	2	148.8349	232.76143	0	0.206	0.0	-0.011	0.0	111.0
0.0	0.0	2	3	201.99005	300.99503	1	2	2	148.8349	232.76143	0	0.206	0.0	-0.008	0.0	111.0
0.0	0.0	2	3	201.99005	300.99503	1	2	2	148.8349	232.76143	0	0.206	0.0	0.015	0.0	111.0
0.0	0.0	2	3	201.99005	300.99503	1	2	2	148.8349	232.76143	0	0.206	-0.001	-0.086	0.0	111.0
0.0	0.0	2	3	201.99005	300.99503	1	2	2	148.8349	232.76143	0	0.206	0.0	0.018	0.0	111.0
0.0	0.0	2	3	201.99005	300.99503	1	2	2	148.8349	232.76143	0	0.206	0.0	0.016	0.0	111.0
0.0	0.0	2	3	201.99005	300.99503	1	2	2	148.8349	232.76143	0	0.206	0.0	0.03	0.0	111.0
0.0	0.0	2	3	201.99005	300.99503	1	2	2	148.8349	232.76143	0	0.206	0.0	0.095	0.0	111.0
0.0	0.0	2	3	201.99005	300.99503	1	2	2	148.8349	232.76143	0	0.206	0.0	-0.007	0.0	111.0
0.0	0.0	2	3	201.99005	300.99503	1	2	2	148.8349	232.76143	0	0.206	0.0	0.009	0.0	111.0
0.0	0.0	2	3	201.99005	300.99503	1	2	2	148.8349	232.76143	0	0.206	0.0	0.008	0.0	111.0
0.0	0.0	2	3	201.99005	300.99503	1	2	2	148.8349	232.76143	0	0.206	0.0	-0.007	0.0	111.0
0.0	0.0	2	3	201.99005	300.99503	1	2	2	148.8349	232.76143	0	0.206	-0.001	-0.032	0.0	111.0
0.0	0.0	2	3	201.99005	300.99503	1	2	2	148.8349	232.76143	0	0.206	0.0	0.028	0.0	111.0
0.0	0.0	2	3	201.99005	300.99503	1	2	2	148.8349	232.76143	0	0.206	0.0	0.089	0.0	111.0
0.0	0.0	2	3	201.99005	300.99503	1	2	2	148.8349	232.76143	0	0.206	-0.001	-0.017	0.0	111.0
0.0	0.0	2	3	201.99005	300.99503	1	2	2	148.8349	232.76143	0	0.206	-0.001	-0.043	0.0	111.0
0.0	0.0	2	3	201.99005	300.99503	1	2	2	148.8349	232.76143	0	0.206	-0.001	-0.093	0.0	111.0
0.0	0.0	2	3	201.99005	300.99503	1	2	2	148.8349	232.76143	0	0.206	0.0	0.0	0.0	111.0
0.0	0.0	2	3	201.99005	300.99503	1	2	2	148.8349	232.76143	0	0.206	0.0	0.01	0.0	111.0
0.0	0.0	2	3	201.99005	300.99503	1	2	2	148.8349	232.76143	0	0.206	-0.001	-0.032	0.0	111.0
0.0	0.0	2	3	201.99005	300.99503	1	2	2	148.8349	232.76143	0	0.206	0.0	0.049	0.0	111.0
0.0	0.0	2	3	201.99005	300.99503	1	2	2	148.8349	232.76143	0	0.206	-0.001	-0.021	0.0	111.0
0.0	0.0	2	3	201.99005	300.99503	1	2	2	148.8349	232.76143	0	0.206	0.0	0.033	0.0	111.0
0.0	0.0	2	3	201.99005	300.99503	1	2	2	148.8349	232.76143	0	0.206	0.0	0.017	0.0	111.0
0.0	0.0	2	3	201.99005	300.99503	1	2	2	148.8349	232.76143	0	0.206	0.0	0.031	0.0	111.0
0.0	0.0	2	3	201.99005	300.99503	1	2	2	148.8349	232.76143	0	0.206	0.0	-0.007	0.0	111.0
0.0	0.0	2	3	201.99005	300.99503	1	2	2	148.8349	232.76143	0	0.206	-0.001	-0.019	0.0	111.0
0.0	0.0	2	3	201.99005	300.99503	1	2	2	148.8349	232.76143	0	0.206	-0.001	-0.044	0.0	111.0
0.0	0.0	2	3	201.99005	300.99503	1	2	2	148.8349	232.76143	0	0.206	-0.001	-0.02	0.0	111.0
0.0	0.0	2	3	201.99005	300.99503	1	2	2	148.8349	232.76143	0	0.206	-0.001	-0.036	0.0	111.0
0.0	0.0	2	3	201.99005	300.99503	1	2	2	148.8349	232.76143	0	0.206	0.0	-0.006	0.0	111.0
0.0	0.0	2	3	201.99005	300.99503	1	2	2	148.8349	232.76143	0	0.206	-0.001	-0.099	0.0	111.0
0.0	0.0	2	3	201.99005	300.99503	1	2	2	148.8349	232.76143	0	0.206	0.0	0.013	0.0	111.0
0.0	0.0	2	3	201.99005	300.99503	1	2	2	148.8349	232.76143	0	0.206	0.0	0.029	0.0	111.0
0.0	0.0	2	3	201.99005	300.99503	1	2	2	148.8349	232.76143	0	0.206	-0.001	-0.014	0.0	111.0
0.0	0.0	2	3	201.99005	300.99503	1	2	2	148.8349	232.76143	0	0.206	0.0	-0.007	0.0	111.0
0.0	0.0	2	3	201.99005	300.99503	1	2	2	148.8349	232.76143	0	0.206	-0.001	-0.135	0.0	111.0
0.0	0.0	2	3	201.99005	300.99503	1	2	2	148.8349	232.76143	0	0.206	0.0	-0.001	0.0	111.0
0.0	0.0	2	3	201.99005	300.99503	1	2	2	148.8349	232.76143	0	0.206	0.0	0.018	0.0	111.0
0.0	0.0	2	3	201.99005	300.99503	1	2	2	148.8349	232.76143	0	0.206	-0.001	-0.06	0.0	111.0
0.0	0.0	2	3	201.99005	300.99503	1	2	2	148.8349	232.76143	0	0.206	0.0	0.017	0.0	111.0
0.0	0.0	2	3	201.99005	300.99503	1	2	2	148.8349	232.76143	0	0.206	0.0	0.048	0.0	111.0
0.0	0.0	2	3	201.99005	300.99503	1	2	2	148.8349	232.76143	0	0.206	0.0	0.013	0.0	111.0
0.0	0.0	2	3	201.99005	300.99503	1	2	2	148.8349	232.76143	0	0.206	0.0	0.007	0.0	111.0
0.0	0.0	2	3	201.99005	300.99503	1	2	2	148.8349	232.76143	0	0.206	-0.001	-0.025	0.0	111.0
0.0	0.0	2	3	201.99005	300.99503	1	2	2	148.8349	232.76143	0	0.206	-0.001	-0.014	0.0	111.0
0.0	0.0	2	3	201.99005	300.99503	1	2	2	148.8349	232.76143	0	0.206	0.0	-0.007	0.0	111.0
0.0	0.0	2	3	201.99005	300.99503	1	2	2	148.8349	232.76143	0	0.206	0.0	0.018	0.0	111.0
0.0	0.0	2	3	201.99005	300.99503	1	2	2	148.8349	232.76143	0	0.206	0.0	-0.005	0.0	111.0
0.0	0.0	2	3	201.99005	300.99503	1	2	2	148.8349	232.76143	0	0.206	0.0	0.017	0.0	111.0
0.0	0.0	2	3	201.99005	300.99503	1	2	2	148.8349	232.76143	0	0.206	0.0	0.046	0.0	111.0
0.0	0.0	2	3	201.99005	300.99503	1	2	2	148.8349	232.76143	0	0.206	0.0	0.04	0.0	111.0
0.0	0.0	2	3	201.99005	300.99503	1	2	2	148.8349	232.76143	0	0.206	0.0	-0.002	0.0	111.0
0.0	0.0	2	3	201.99005	300.99503	1	2	2	148.8349	232.76143	0	0.206	0.0	-0.005	0.0	111.0
0.0	0.0	2	3	201.99005	300.99503	1	2	2	148.8349	232.76143	0	0.206	0.0	0.029	0.0	111.0
0.0	0.0	2	3	201.99005	300.99503	1	2	2	148.8349	232.76143	0	0.206	0.0	0.033	0.0	111.0
0.0	0.0	2	3	201.99005	300.99503	1	2	2	148.8349	232.76143	0	0.206	0.0	0.006	0.0	111.0
0.0	0.0	2	3	201.99005	300.99503	1	2	2	148.8349	232.76143	0	0.206	-0.001	-0.023	0.0	111.0
0.0	0.0	2	3	201.99005	300.99503	1	2	2	148.8349	232.76143	0	0.206	-0.001	-0.105	0.0	111.0
0.0	0.0	2	3	201.99005	300.99503	1	2	2	148.8349	232.76143	0	0.206	0.0	0.055	0.0	111.0
0.0	0.0	2	3	201.99005	300.99503	1	2	2	148.8349	232.76143	0	0.206	-0.001	-0.017	0.0	111.0
0.0	0.0	2	3	201.99005	300.99503	1	2	2	148.8349	232.76143	0	0.206	-0.001	-0.023	0.0	111.0
0.0	0.0	2	3	201.99005	300.99503	1	2	2	148.8349	232.76143	0	0.206	0.0	0.019	0.0	111.0
0.0	0.0	2	3	201.99005	300.99503	1	2	2	148.8349	232.76143	0	0.206	0.0	0.037	0.0	111.0
0.0	0.0	2	3	201.99005	300.99503	1	2	2	148.8349	232.76143	0	0.206	-0.001	-0.025	0.0	111.0
0.0	0.0	2	3	201.99005	300.99503	1	2	2	148.8349	232.76143	0	0.206	-0.001	-0.026	0.0	111.0
0.0	0.0	2	3	201.99005	300.99503	1	2	2	148.8349	232.76143	0	0.206	0.0	0.07	0.0	111.0
0.0	0.0	2	3	201.99005	300.99503	1	2	2	148.8349	232.76143	0	0.206	0.0	0.012	0.0	111.0
0.0	0.0	2	3	201.99005	300.99503	1	2	2	148.8349	232.76143	0	0.206	-0.001	-0.037	0.0	111.0
0.0	0.0	2	3	201.99005	300.99503	1	2	2	148.8349	232.76143	0	0.206	0.0	0.034	0.0	111.0
0.0	0.0	2	3	201.99005	300.99503	1	2	2	148.8349	232.76143	0	0.206	-0.001	-0.025	0.0	111.0
0.0	0.0	2	3	201.99005	300.99503	1	2	2	148.8349	232.76143	0	0.206	-0.001	-0.012	0.0	111.0
0.0	0.0	2	3	201.99005	300.99503	1	2	2	148.8349	232.76143	0	0.206	0.0	-0.008	0.0	111.0
0.0	0.0	2	3	201.99005	300.99503	1	2	2	148.8349	232.76143	0	0.206	0.0	0.01	0.0	111.0
[truncated: 8,832 more rows]
