# Supplementary material for: Just noticeable differences for elbow joint torque feedback
Source: Sci Rep. 2021 Dec 7;11:23553. doi: 10.1038/s41598-021-02630-3 (PMC8651665; doi:10.1038/s41598-021-02630-3)
Supplement: Supplementary file 2 — Supplementary Information. [file 41598_2021_2630_MOESM2_ESM.zip › SupplementaryData_ScientificReports_KimAsbeck2021/S8_W1F.csv]

data 1	data 2	data 3	data 4	data 5	data 6	data 7	data 8	data 9	data 10	data 11	data 12	data 13	data 14	data 15	data 16	data 17
0.0	0.0	1	1	400.0	400.0	0	1	1	56.203285	155.62384	1	0.191	-0.001	-0.021	0.0	110.0
0.0	0.0	1	1	400.0	400.0	0	1	1	56.203285	155.62384	1	0.191	0.0	0.014	0.0	110.0
0.0	0.0	1	1	400.0	400.0	0	1	1	56.203285	155.62384	0	0.191	0.0	0.017	0.0	110.0
0.0	0.0	1	1	400.0	400.0	0	1	1	56.203285	155.62384	0	0.191	0.0	0.041	0.0	110.0
0.0	0.0	1	1	400.0	400.0	0	1	1	56.203285	155.62384	0	0.191	0.0	-0.009	0.0	110.0
0.0	0.0	1	1	400.0	400.0	0	1	1	56.203285	155.62384	0	0.191	0.0	-0.004	0.0	110.0
0.0	0.0	1	1	400.0	400.0	0	1	1	56.203285	155.62384	0	0.191	0.0	-0.001	0.0	110.0
0.0	0.0	1	1	400.0	400.0	0	1	1	56.203285	155.62384	0	0.191	0.0	0.104	0.0	110.0
0.0	0.0	1	1	400.0	400.0	0	1	1	56.203285	155.62384	0	0.191	-0.001	-0.018	0.0	110.0
0.0	0.0	1	1	400.0	400.0	0	1	1	56.203285	155.62384	0	0.191	0.0	-0.007	0.0	110.0
0.0	0.0	1	1	400.0	400.0	0	1	1	56.203285	155.62384	0	0.191	0.0	0.018	0.0	110.0
0.0	0.0	1	1	400.0	400.0	0	1	1	56.203285	155.62384	0	0.191	0.0	0.0	0.0	110.0
0.0	0.0	1	1	400.0	400.0	0	1	1	56.203285	155.62384	0	0.191	-0.001	-0.012	0.0	110.0
0.0	0.0	1	1	400.0	400.0	0	1	1	56.203285	155.62384	0	0.191	-0.001	-0.02	0.0	110.0
0.0	0.0	1	1	400.0	400.0	0	1	1	56.203285	155.62384	0	0.191	-0.001	-0.029	0.0	110.0
0.0	0.0	1	1	400.0	400.0	0	1	1	56.203285	155.62384	0	0.191	0.0	0.031	0.0	110.0
0.0	0.0	1	1	400.0	400.0	0	1	1	56.203285	155.62384	0	0.191	0.0	-0.006	0.0	110.0
0.0	0.0	1	1	400.0	400.0	0	1	1	56.203285	155.62384	0	0.191	0.0	0.005	0.0	110.0
0.0	0.0	1	1	400.0	400.0	0	1	1	56.203285	155.62384	0	0.191	-0.001	-0.02	0.0	110.0
0.0	0.0	1	1	400.0	400.0	0	1	1	56.203285	155.62384	0	0.191	-0.001	-0.03	0.0	110.0
0.0	0.0	1	1	400.0	400.0	0	1	1	56.203285	155.62384	0	0.191	0.0	0.017	0.0	110.0
0.0	0.0	1	1	400.0	400.0	0	1	1	56.203285	155.62384	0	0.191	0.0	0.001	0.0	110.0
0.0	0.0	1	1	400.0	400.0	0	1	1	56.203285	155.62384	0	0.191	0.0	0.046	0.0	110.0
0.0	0.0	1	1	400.0	400.0	0	1	1	56.203285	155.62384	0	0.191	0.0	-0.004	0.0	110.0
0.0	0.0	1	1	400.0	400.0	0	1	1	56.203285	155.62384	0	0.191	0.0	0.007	0.0	110.0
0.0	0.0	1	1	400.0	400.0	0	1	1	56.203285	155.62384	0	0.191	0.0	0.004	0.0	110.0
0.0	0.0	1	1	400.0	400.0	0	1	1	56.203285	155.62384	0	0.191	0.0	0.016	0.0	110.0
0.0	0.0	1	1	400.0	400.0	0	1	1	56.203285	155.62384	0	0.191	0.0	-0.001	0.0	110.0
0.0	0.0	1	1	400.0	400.0	0	1	1	56.203285	155.62384	0	0.191	-0.001	-0.038	0.0	110.0
0.0	0.0	1	1	400.0	400.0	0	1	1	56.203285	155.62384	0	0.191	0.0	0.025	0.0	110.0
0.0	0.0	1	1	400.0	400.0	0	1	1	56.203285	155.62384	0	0.191	0.0	-0.004	0.0	110.0
0.0	0.0	1	1	400.0	400.0	0	1	1	56.203285	155.62384	0	0.191	0.0	0.005	0.0	110.0
0.0	0.0	1	1	400.0	400.0	0	1	1	56.203285	155.62384	0	0.191	-0.001	-0.026	0.0	110.0
0.0	0.0	1	1	400.0	400.0	0	1	1	56.203285	155.62384	0	0.191	0.0	0.01	0.0	110.0
0.0	0.0	1	1	400.0	400.0	0	1	1	56.203285	155.62384	0	0.191	0.0	0.03	0.0	110.0
0.0	0.0	1	1	400.0	400.0	0	1	1	56.203285	155.62384	0	0.191	0.0	0.02	0.0	110.0
0.0	0.0	1	1	400.0	400.0	0	1	1	56.203285	155.62384	0	0.191	-0.001	-0.032	0.0	110.0
0.0	0.0	1	1	400.0	400.0	0	1	1	56.203285	155.62384	0	0.191	-0.001	-0.012	0.0	110.0
0.0	0.0	1	1	400.0	400.0	0	1	1	56.203285	155.62384	0	0.191	0.0	0.002	0.0	110.0
0.0	0.0	1	1	400.0	400.0	0	1	1	56.203285	155.62384	0	0.191	0.0	0.007	0.0	110.0
0.0	0.0	1	1	400.0	400.0	0	1	1	56.203285	155.62384	0	0.191	0.0	-0.01	0.0	110.0
0.0	0.0	1	1	400.0	400.0	0	1	1	56.203285	155.62384	0	0.191	0.0	0.013	0.0	110.0
0.0	0.0	1	1	400.0	400.0	0	1	1	56.203285	155.62384	0	0.191	0.0	-0.006	0.0	110.0
0.0	0.0	1	1	400.0	400.0	0	1	1	56.203285	155.62384	0	0.191	-0.001	-0.043	0.0	110.0
0.0	0.0	1	1	400.0	400.0	0	1	1	56.203285	155.62384	0	0.191	-0.001	-0.032	0.0	110.0
0.0	0.0	1	1	400.0	400.0	0	1	1	56.203285	155.62384	0	0.191	0.0	0.012	0.0	110.0
0.0	0.0	1	1	400.0	400.0	0	1	1	56.203285	155.62384	0	0.191	0.0	0.022	0.0	110.0
0.0	0.0	1	1	400.0	400.0	0	1	1	56.203285	155.62384	0	0.191	0.0	0.001	0.0	110.0
0.0	0.0	1	1	400.0	400.0	0	1	1	56.203285	155.62384	0	0.191	0.0	-0.006	0.0	110.0
0.0	0.0	1	1	400.0	400.0	0	1	1	56.203285	155.62384	0	0.191	0.0	0.089	0.0	110.0
0.0	0.0	1	1	400.0	400.0	0	1	1	56.203285	155.62384	0	0.191	0.0	0.078	0.0	110.0
0.0	0.0	1	1	400.0	400.0	0	1	1	56.203285	155.62384	0	0.191	-0.001	-0.038	0.0	110.0
0.0	0.0	1	1	400.0	400.0	0	1	1	56.203285	155.62384	0	0.191	0.0	0.066	0.0	110.0
0.0	0.0	1	1	400.0	400.0	0	1	1	56.203285	155.62384	0	0.191	0.0	0.082	0.0	110.0
0.0	0.0	1	1	400.0	400.0	0	1	1	56.203285	155.62384	0	0.191	0.0	0.02	0.0	110.0
0.0	0.0	1	1	400.0	400.0	0	1	1	56.203285	155.62384	0	0.191	-0.001	-0.085	0.0	110.0
0.0	0.0	1	1	400.0	400.0	0	1	1	56.203285	155.62384	0	0.191	-0.001	-0.033	0.0	110.0
0.0	0.0	1	1	400.0	400.0	0	1	1	56.203285	155.62384	0	0.191	-0.001	-0.033	0.0	110.0
0.0	0.0	1	1	400.0	400.0	0	1	1	56.203285	155.62384	0	0.191	0.0	0.019	0.0	110.0
0.0	0.0	1	1	400.0	400.0	0	1	1	56.203285	155.62384	0	0.191	-0.001	-0.019	0.0	110.0
0.0	0.0	1	1	400.0	400.0	0	1	1	56.203285	155.62384	0	0.191	0.0	0.011	0.0	110.0
0.0	0.0	1	1	400.0	400.0	0	1	1	56.203285	155.62384	0	0.191	0.0	0.109	0.0	110.0
0.0	0.0	1	1	400.0	400.0	0	1	1	56.203285	155.62384	0	0.191	0.0	-0.003	0.0	110.0
0.0	0.0	1	1	400.0	400.0	0	1	1	56.203285	155.62384	0	0.191	0.0	0.034	0.0	110.0
0.0	0.0	1	1	400.0	400.0	0	1	1	56.203285	155.62384	0	0.191	-0.001	-0.029	0.0	110.0
0.0	0.0	1	1	400.0	400.0	0	1	1	56.203285	155.62384	0	0.191	-0.001	-0.08	0.0	110.0
0.0	0.0	1	1	400.0	400.0	0	1	1	56.203285	155.62384	0	0.191	-0.001	-0.022	0.0	110.0
0.0	0.0	1	1	400.0	400.0	0	1	1	56.203285	155.62384	0	0.191	0.0	0.022	0.0	110.0
0.0	0.0	1	1	400.0	400.0	0	1	1	56.203285	155.62384	0	0.191	-0.001	-0.033	0.0	110.0
0.0	0.0	1	1	400.0	400.0	0	1	1	56.203285	155.62384	0	0.191	0.0	0.051	0.0	110.0
0.0	0.0	1	1	400.0	400.0	0	1	1	56.203285	155.62384	0	0.191	-0.001	-0.024	0.0	110.0
0.0	0.0	1	1	400.0	400.0	0	1	1	56.203285	155.62384	0	0.191	-0.001	-0.12	0.0	110.0
0.0	0.0	1	1	400.0	400.0	0	1	1	56.203285	155.62384	0	0.191	0.0	0.022	0.0	110.0
0.0	0.0	1	1	400.0	400.0	0	1	1	56.203285	155.62384	0	0.191	0.0	-0.007	0.0	110.0
0.0	0.0	1	1	400.0	400.0	0	1	1	56.203285	155.62384	0	0.191	0.0	0.031	0.0	110.0
0.0	0.0	1	1	400.0	400.0	0	1	1	56.203285	155.62384	0	0.191	-0.001	-0.012	0.0	110.0
0.0	0.0	1	1	400.0	400.0	0	1	1	56.203285	155.62384	0	0.191	-0.001	-0.023	0.0	110.0
0.0	0.0	1	1	400.0	400.0	0	1	1	56.203285	155.62384	0	0.191	0.0	0.001	0.0	110.0
0.0	0.0	1	1	400.0	400.0	0	1	1	56.203285	155.62384	0	0.191	0.0	0.013	0.0	110.0
0.0	0.0	1	1	400.0	400.0	0	1	1	56.203285	155.62384	0	0.191	0.0	0.047	0.0	110.0
0.0	0.0	1	1	400.0	400.0	0	1	1	56.203285	155.62384	0	0.191	0.0	0.02	0.0	110.0
0.0	0.0	1	1	400.0	400.0	0	1	1	56.203285	155.62384	0	0.191	0.0	0.025	0.0	110.0
0.0	0.0	1	1	400.0	400.0	0	1	1	56.203285	155.62384	0	0.191	0.0	0.007	0.0	110.0
0.0	0.0	1	1	400.0	400.0	0	1	1	56.203285	155.62384	0	0.191	0.0	0.01	0.0	110.0
0.0	0.0	1	1	400.0	400.0	0	1	1	56.203285	155.62384	0	0.191	0.0	0.032	0.0	110.0
0.0	0.0	1	1	400.0	400.0	0	1	1	56.203285	155.62384	0	0.191	0.0	0.007	0.0	110.0
0.0	0.0	1	1	400.0	400.0	0	1	1	56.203285	155.62384	0	0.191	-0.001	-0.026	0.0	110.0
0.0	0.0	1	1	400.0	400.0	0	1	1	56.203285	155.62384	0	0.191	-0.001	-0.032	0.0	110.0
0.0	0.0	1	1	400.0	400.0	0	1	1	56.203285	155.62384	0	0.191	-0.001	-0.012	0.0	110.0
0.0	0.0	1	1	400.0	400.0	0	1	1	56.203285	155.62384	0	0.191	-0.001	-0.015	0.0	110.0
0.0	0.0	1	1	400.0	400.0	0	1	1	56.203285	155.62384	0	0.191	-0.001	-0.015	0.0	110.0
0.0	0.0	1	1	400.0	400.0	0	1	1	56.203285	155.62384	0	0.191	-0.001	-0.032	0.0	110.0
0.0	0.0	1	1	400.0	400.0	0	1	1	56.203285	155.62384	0	0.191	0.0	0.0	0.0	110.0
0.0	0.0	1	1	400.0	400.0	0	1	1	56.203285	155.62384	0	0.191	0.0	0.004	0.0	110.0
0.0	0.0	1	1	400.0	400.0	0	1	1	56.203285	155.62384	0	0.191	0.0	0.022	0.0	110.0
0.0	0.0	1	1	400.0	400.0	0	1	1	56.203285	155.62384	0	0.191	0.0	0.03	0.0	110.0
0.0	0.0	1	1	400.0	400.0	0	1	1	56.203285	155.62384	0	0.191	-0.001	-0.023	0.0	110.0
0.0	0.0	1	1	400.0	400.0	0	1	1	56.203285	155.62384	0	0.191	0.0	0.01	0.0	110.0
0.0	0.0	1	1	400.0	400.0	0	1	1	56.203285	155.62384	0	0.191	-0.001	-0.036	0.0	110.0
0.0	0.0	1	1	400.0	400.0	0	1	1	56.203285	155.62384	0	0.191	-0.001	-0.026	0.0	110.0
0.0	0.0	1	1	400.0	400.0	0	1	1	56.203285	155.62384	0	0.191	-0.001	-0.03	0.0	110.0
0.0	0.0	1	1	400.0	400.0	0	1	1	56.203285	155.62384	0	0.191	-0.001	-0.067	0.0	110.0
0.0	0.0	1	1	400.0	400.0	0	1	1	56.203285	155.62384	0	0.191	-0.001	-0.042	0.0	110.0
0.0	0.0	1	1	400.0	400.0	0	1	1	56.203285	155.62384	0	0.191	0.0	-0.007	0.0	110.0
0.0	0.0	1	1	400.0	400.0	0	1	1	56.203285	155.62384	0	0.191	0.0	-0.001	0.0	110.0
0.0	0.0	1	1	400.0	400.0	0	1	1	56.203285	155.62384	0	0.191	-0.001	-0.038	0.0	110.0
0.0	0.0	1	1	400.0	400.0	0	1	1	56.203285	155.62384	0	0.191	0.0	0.037	0.0	110.0
0.0	0.0	1	1	400.0	400.0	0	1	1	56.203285	155.62384	0	0.191	0.0	-0.004	0.0	110.0
0.0	0.0	1	1	400.0	400.0	0	1	1	56.203285	155.62384	0	0.191	0.0	0.02	0.0	110.0
0.0	0.0	1	1	400.0	400.0	0	1	1	56.203285	155.62384	0	0.191	0.0	0.211	0.0	110.0
0.0	0.0	1	1	400.0	400.0	0	1	1	56.203285	155.62384	0	0.191	0.0	0.071	0.0	110.0
0.0	0.0	1	1	400.0	400.0	0	1	1	56.203285	155.62384	0	0.191	0.0	-0.01	0.0	110.0
0.0	0.0	1	1	400.0	400.0	0	1	1	56.203285	155.62384	0	0.191	-0.001	-0.018	0.0	110.0
0.0	0.0	1	1	400.0	400.0	0	1	1	56.203285	155.62384	0	0.191	0.0	0.004	0.0	110.0
0.0	0.0	1	1	400.0	400.0	0	1	1	56.203285	155.62384	0	0.191	0.0	0.014	0.0	110.0
0.0	0.0	1	1	400.0	400.0	0	1	1	56.203285	155.62384	0	0.191	0.0	-0.001	0.0	110.0
0.0	0.0	1	1	400.0	400.0	0	1	1	56.203285	155.62384	0	0.191	0.0	0.107	0.0	110.0
0.0	0.0	1	1	400.0	400.0	0	1	1	56.203285	155.62384	0	0.191	0.0	-0.003	0.0	110.0
0.0	0.0	1	1	400.0	400.0	0	1	1	56.203285	155.62384	0	0.191	0.0	0.0	0.0	110.0
0.0	0.0	1	1	400.0	400.0	0	1	1	56.203285	155.62384	0	0.191	0.0	0.007	0.0	110.0
0.0	0.0	1	1	400.0	400.0	0	1	1	56.203285	155.62384	0	0.191	0.0	0.025	0.0	110.0
0.0	0.0	1	1	400.0	400.0	0	1	1	56.203285	155.62384	0	0.191	-0.001	-0.077	0.0	110.0
0.0	0.0	1	1	400.0	400.0	0	1	1	56.203285	155.62384	0	0.191	0.0	-0.007	0.0	110.0
0.0	0.0	1	1	400.0	400.0	0	1	1	56.203285	155.62384	0	0.191	0.0	0.03	0.0	110.0
0.0	0.0	1	1	400.0	400.0	0	1	1	56.203285	155.62384	0	0.191	-0.001	-0.079	0.0	110.0
0.0	0.0	1	1	400.0	400.0	0	1	1	56.203285	155.62384	0	0.191	0.0	0.037	0.0	110.0
0.0	0.0	1	1	400.0	400.0	0	1	1	56.203285	155.62384	0	0.191	-0.001	-0.038	0.0	110.0
0.0	0.0	1	1	400.0	400.0	0	1	1	56.203285	155.62384	0	0.191	0.0	0.028	0.0	110.0
0.0	0.0	1	1	400.0	400.0	0	1	1	56.203285	155.62384	0	0.191	0.0	0.004	0.0	110.0
0.0	0.0	1	1	400.0	400.0	0	1	1	56.203285	155.62384	0	0.191	0.0	0.028	0.0	110.0
0.0	0.0	1	1	400.0	400.0	0	1	1	56.203285	155.62384	0	0.191	0.0	0.082	0.0	110.0
0.0	0.0	1	1	400.0	400.0	0	1	1	56.203285	155.62384	0	0.191	0.0	0.0	0.0	110.0
0.0	0.0	1	1	400.0	400.0	0	1	1	56.203285	155.62384	0	0.191	-0.001	-0.035	0.0	110.0
0.0	0.0	1	1	400.0	400.0	0	1	1	56.203285	155.62384	0	0.191	0.0	0.024	0.0	110.0
0.0	0.0	1	1	400.0	400.0	0	1	1	56.203285	155.62384	0	0.191	-0.001	-0.024	0.0	110.0
0.0	0.0	1	1	400.0	400.0	0	1	1	56.203285	155.62384	0	0.191	0.0	0.027	0.0	110.0
0.0	0.0	1	1	400.0	400.0	0	1	1	56.203285	155.62384	0	0.191	-0.001	-0.049	0.0	110.0
0.0	0.0	1	1	400.0	400.0	0	1	1	56.203285	155.62384	0	0.191	0.0	0.028	0.0	110.0
0.0	0.0	1	1	400.0	400.0	0	1	1	56.203285	155.62384	0	0.191	-0.001	-0.017	0.0	110.0
0.0	0.0	1	1	400.0	400.0	0	1	1	56.203285	155.62384	0	0.191	-0.001	-0.015	0.0	110.0
0.0	0.0	1	1	400.0	400.0	0	1	1	56.203285	155.62384	0	0.191	-0.001	-0.03	0.0	110.0
0.0	0.0	1	1	400.0	400.0	0	1	1	56.203285	155.62384	0	0.191	-0.001	-0.014	0.0	110.0
0.0	0.0	1	1	400.0	400.0	0	1	1	56.203285	155.62384	0	0.191	0.0	0.049	0.0	110.0
0.0	0.0	1	1	400.0	400.0	0	1	1	56.203285	155.62384	0	0.191	0.0	0.002	0.0	110.0
0.0	0.0	1	1	400.0	400.0	0	1	1	56.203285	155.62384	0	0.191	0.0	-0.006	0.0	110.0
0.0	0.0	1	1	400.0	400.0	0	1	1	56.203285	155.62384	0	0.191	-0.001	-0.023	0.0	110.0
0.0	0.0	1	1	400.0	400.0	0	1	1	56.203285	155.62384	0	0.191	0.0	0.0	0.0	110.0
0.0	0.0	1	1	400.0	400.0	0	1	1	56.203285	155.62384	0	0.191	-0.001	-0.212	0.0	110.0
0.0	0.0	1	1	400.0	400.0	0	1	1	56.203285	155.62384	0	0.191	0.0	0.12	0.0	110.0
0.0	0.0	1	1	400.0	400.0	0	1	1	56.203285	155.62384	0	0.191	0.0	0.01	0.0	110.0
0.0	0.0	1	1	400.0	400.0	0	1	1	56.203285	155.62384	0	0.191	-0.001	-0.017	0.0	110.0
0.0	0.0	1	1	400.0	400.0	0	1	1	56.203285	155.62384	0	0.191	0.0	-0.001	0.0	110.0
0.0	0.0	1	1	400.0	400.0	0	1	1	56.203285	155.62384	0	0.191	0.0	0.028	0.0	110.0
0.0	0.0	1	1	400.0	400.0	0	1	1	56.203285	155.62384	0	0.191	-0.001	-0.018	0.0	110.0
0.0	0.0	1	1	400.0	400.0	0	1	1	56.203285	155.62384	0	0.191	0.0	0.0	0.0	110.0
0.0	0.0	1	1	400.0	400.0	0	1	1	56.203285	155.62384	0	0.191	0.0	0.024	0.0	110.0
0.0	0.0	1	1	400.0	400.0	0	1	1	56.203285	155.62384	0	0.191	0.0	0.054	0.0	110.0
0.0	0.0	1	1	400.0	400.0	0	1	1	56.203285	155.62384	0	0.191	-0.001	-0.015	0.0	110.0
0.0	0.0	1	1	400.0	400.0	0	1	1	56.203285	155.62384	0	0.191	0.0	0.024	0.0	110.0
0.0	0.0	1	1	400.0	400.0	0	1	1	56.203285	155.62384	0	0.191	-0.001	-0.024	0.0	110.0
0.0	0.0	1	1	400.0	400.0	0	1	1	56.203285	155.62384	0	0.191	-0.001	-0.023	0.0	110.0
0.0	0.0	1	1	400.0	400.0	0	1	1	56.203285	155.62384	0	0.191	0.0	0.013	0.0	110.0
0.0	0.0	1	1	400.0	400.0	0	1	1	56.203285	155.62384	0	0.191	-0.001	-0.027	0.0	110.0
0.0	0.0	1	1	400.0	400.0	0	1	1	56.203285	155.62384	0	0.191	0.0	0.048	0.0	110.0
0.0	0.0	1	1	400.0	400.0	0	1	1	56.203285	155.62384	0	0.191	-0.001	-0.042	0.0	110.0
0.0	0.0	1	1	400.0	400.0	0	1	1	56.203285	155.62384	0	0.191	0.0	0.031	0.0	110.0
0.0	0.0	1	1	400.0	400.0	0	1	1	56.203285	155.62384	0	0.191	0.0	0.036	0.0	110.0
0.0	0.0	1	1	400.0	400.0	0	1	1	56.203285	155.62384	0	0.191	-0.001	-0.032	0.0	110.0
0.0	0.0	1	1	400.0	400.0	0	1	1	56.203285	155.62384	0	0.191	0.0	0.03	0.0	110.0
0.0	0.0	1	1	400.0	400.0	0	1	1	56.203285	155.62384	0	0.191	0.0	-0.011	0.0	110.0
0.0	0.0	1	1	400.0	400.0	0	1	1	56.203285	155.62384	0	0.191	0.0	-0.006	0.0	110.0
0.0	0.0	1	1	400.0	400.0	0	1	1	56.203285	155.62384	0	0.191	0.0	0.008	0.0	110.0
0.0	0.0	1	1	400.0	400.0	0	1	1	56.203285	155.62384	0	0.191	-0.001	-0.077	0.0	110.0
0.0	0.0	1	1	400.0	400.0	0	1	1	56.203285	155.62384	0	0.191	0.0	-0.001	0.0	110.0
0.0	0.0	1	1	400.0	400.0	0	1	1	56.203285	155.62384	0	0.191	-0.001	-0.033	0.0	110.0
0.0	0.0	1	1	400.0	400.0	0	1	1	56.203285	155.62384	0	0.191	-0.001	-0.024	0.0	110.0
0.0	0.0	1	1	400.0	400.0	0	1	1	56.203285	155.62384	0	0.191	0.0	-0.01	0.0	110.0
0.0	0.0	1	1	400.0	400.0	0	1	1	56.203285	155.62384	0	0.191	0.0	-0.007	0.0	110.0
0.0	0.0	1	1	400.0	400.0	0	1	1	56.203285	155.62384	0	0.191	-0.001	-0.078	0.0	110.0
0.0	0.0	1	1	400.0	400.0	0	1	1	56.203285	155.62384	0	0.191	-0.001	-0.012	0.0	110.0
0.0	0.0	1	1	400.0	400.0	0	1	1	56.203285	155.62384	0	0.191	0.0	0.037	0.0	110.0
0.0	0.0	1	1	400.0	400.0	0	1	1	56.203285	155.62384	0	0.191	-0.001	-0.028	0.0	110.0
0.0	0.0	1	1	400.0	400.0	0	1	1	56.203285	155.62384	0	0.191	-0.001	-0.017	0.0	110.0
0.0	0.0	1	1	400.0	400.0	0	1	1	56.203285	155.62384	0	0.191	0.0	0.034	0.0	110.0
0.0	0.0	1	1	400.0	400.0	0	1	1	56.203285	155.62384	0	0.191	-0.001	-0.085	0.0	110.0
0.0	0.0	1	1	400.0	400.0	0	1	1	56.203285	155.62384	0	0.191	0.0	-0.011	0.0	110.0
0.0	0.0	1	1	400.0	400.0	0	1	1	56.203285	155.62384	0	0.191	-0.001	-0.021	0.0	110.0
0.0	0.0	1	1	400.0	400.0	0	1	1	56.203285	155.62384	0	0.191	-0.001	-0.018	0.0	110.0
0.0	0.0	1	1	400.0	400.0	0	1	1	56.203285	155.62384	0	0.191	0.0	0.056	0.0	110.0
0.0	0.0	1	1	400.0	400.0	0	1	1	56.203285	155.62384	0	0.191	0.0	0.045	0.0	110.0
0.0	0.0	1	1	400.0	400.0	0	1	1	56.203285	155.62384	0	0.191	-0.001	-0.019	0.0	110.0
0.0	0.0	1	1	400.0	400.0	0	1	1	56.203285	155.62384	0	0.191	-0.001	-0.026	0.0	110.0
0.0	0.0	1	1	400.0	400.0	0	1	1	56.203285	155.62384	0	0.191	-0.001	-0.041	0.0	110.0
0.0	0.0	1	1	400.0	400.0	0	1	1	56.203285	155.62384	0	0.191	0.0	0.005	0.0	110.0
0.0	0.0	1	1	400.0	400.0	0	1	1	56.203285	155.62384	0	0.191	0.0	0.037	0.0	110.0
0.0	0.0	1	1	400.0	400.0	0	1	1	56.203285	155.62384	0	0.191	0.0	0.012	0.0	110.0
0.0	0.0	1	1	400.0	400.0	0	1	1	56.203285	155.62384	0	0.191	-0.001	-0.06	0.0	110.0
0.0	0.0	1	1	400.0	400.0	0	1	1	56.203285	155.62384	0	0.191	0.0	0.031	0.0	110.0
0.0	0.0	1	1	400.0	400.0	0	1	1	56.203285	155.62384	0	0.191	-0.001	-0.05	0.0	110.0
0.0	0.0	1	1	400.0	400.0	0	1	1	56.203285	155.62384	0	0.191	0.0	-0.004	0.0	110.0
0.0	0.0	1	1	400.0	400.0	0	1	1	56.203285	155.62384	0	0.191	-0.001	-0.029	0.0	110.0
0.0	0.0	1	1	400.0	400.0	0	1	1	56.203285	155.62384	0	0.191	0.0	0.004	0.0	110.0
0.0	0.0	1	1	400.0	400.0	0	1	1	56.203285	155.62384	0	0.191	0.0	0.01	0.0	110.0
0.0	0.0	1	1	400.0	400.0	0	1	1	56.203285	155.62384	0	0.191	-0.001	-0.017	0.0	110.0
0.0	0.0	1	1	400.0	400.0	0	1	1	56.203285	155.62384	0	0.191	-0.001	-0.023	0.0	110.0
0.0	0.0	1	1	400.0	400.0	0	1	1	56.203285	155.62384	0	0.191	0.0	0.002	0.0	110.0
0.0	0.0	1	1	400.0	400.0	0	1	1	56.203285	155.62384	0	0.191	0.0	0.013	0.0	110.0
0.0	0.0	1	1	400.0	400.0	0	1	1	56.203285	155.62384	0	0.191	0.0	-0.003	0.0	110.0
0.0	0.0	1	1	400.0	400.0	0	1	1	56.203285	155.62384	0	0.191	0.0	0.012	0.0	110.0
0.0	0.0	1	1	400.0	400.0	0	1	1	56.203285	155.62384	0	0.191	0.0	-0.001	0.0	110.0
0.0	0.0	1	1	400.0	400.0	0	1	1	56.203285	155.62384	0	0.191	-0.001	-0.033	0.0	110.0
0.0	0.0	1	1	400.0	400.0	0	1	1	56.203285	155.62384	0	0.191	0.0	0.007	0.0	110.0
0.0	0.0	1	1	400.0	400.0	0	1	1	56.203285	155.62384	0	0.191	-0.001	-0.043	0.0	110.0
0.0	0.0	1	1	400.0	400.0	0	1	1	56.203285	155.62384	0	0.191	0.0	-0.001	0.0	110.0
0.0	0.0	1	1	400.0	400.0	0	1	1	56.203285	155.62384	0	0.191	0.0	0.019	0.0	110.0
0.0	0.0	1	1	400.0	400.0	0	1	1	56.203285	155.62384	0	0.191	0.0	-0.003	0.0	110.0
0.0	0.0	1	1	400.0	400.0	0	1	1	56.203285	155.62384	0	0.191	0.0	-0.005	0.0	110.0
0.0	0.0	1	1	400.0	400.0	0	1	1	56.203285	155.62384	0	0.191	-0.001	-0.015	0.0	110.0
0.0	0.0	1	1	400.0	400.0	0	1	1	56.203285	155.62384	0	0.191	-0.001	-0.012	0.0	110.0
0.0	0.0	1	1	400.0	400.0	0	1	1	56.203285	155.62384	0	0.191	-0.001	-0.024	0.0	110.0
0.0	0.0	1	1	400.0	400.0	0	1	1	56.203285	155.62384	0	0.191	0.0	0.03	0.0	110.0
0.0	0.0	1	1	400.0	400.0	0	1	1	56.203285	155.62384	0	0.191	0.0	0.005	0.0	110.0
0.0	0.0	1	1	400.0	400.0	0	1	1	56.203285	155.62384	0	0.191	0.0	0.024	0.0	110.0
0.0	0.0	1	1	400.0	400.0	0	1	1	56.203285	155.62384	0	0.191	0.0	0.027	0.0	110.0
0.0	0.0	1	1	400.0	400.0	0	1	1	56.203285	155.62384	0	0.191	0.0	0.058	0.0	110.0
0.0	0.0	1	1	400.0	400.0	0	1	1	56.203285	155.62384	0	0.191	-0.001	-0.029	0.0	110.0
0.0	0.0	1	1	400.0	400.0	0	1	1	56.203285	155.62384	0	0.191	-0.001	-0.14	0.0	110.0
0.0	0.0	1	1	400.0	400.0	0	1	1	56.203285	155.62384	0	0.191	0.0	-0.006	0.0	110.0
0.0	0.0	1	1	400.0	400.0	0	1	1	56.203285	155.62384	0	0.191	0.0	0.013	0.0	110.0
0.0	0.0	1	1	400.0	400.0	0	1	1	56.203285	155.62384	0	0.191	0.0	0.049	0.0	110.0
0.0	0.0	1	1	400.0	400.0	0	1	1	56.203285	155.62384	0	0.191	0.0	0.036	0.0	110.0
0.0	0.0	1	1	400.0	400.0	0	1	1	56.203285	155.62384	0	0.191	-0.001	-0.019	0.0	110.0
0.0	0.0	1	1	400.0	400.0	0	1	1	56.203285	155.62384	0	0.191	0.0	0.007	0.0	110.0
0.0	0.0	1	1	400.0	400.0	0	1	1	56.203285	155.62384	0	0.191	-0.001	-0.02	0.0	110.0
0.0	0.0	1	1	400.0	400.0	0	1	1	56.203285	155.62384	0	0.191	0.0	0.007	0.0	110.0
0.0	0.0	1	1	400.0	400.0	0	1	1	56.203285	155.62384	0	0.191	0.0	-0.007	0.0	110.0
0.0	0.0	1	1	400.0	400.0	0	1	1	56.203285	155.62384	0	0.191	-0.001	-0.037	0.0	110.0
0.0	0.0	1	1	400.0	400.0	0	1	1	56.203285	155.62384	0	0.191	-0.001	-0.218	0.0	110.0
0.0	0.0	1	1	400.0	400.0	0	1	1	56.203285	155.62384	0	0.191	0.0	0.133	0.0	110.0
0.0	0.0	1	1	400.0	400.0	0	1	1	56.203285	155.62384	0	0.191	0.0	0.058	0.0	110.0
0.0	0.0	1	1	400.0	400.0	0	1	1	56.203285	155.62384	0	0.191	0.0	-0.011	0.0	110.0
0.0	0.0	1	1	400.0	400.0	0	1	1	56.203285	155.62384	0	0.191	0.0	0.053	0.0	110.0
0.0	0.0	1	1	400.0	400.0	0	1	1	56.203285	155.62384	0	0.191	0.0	0.002	0.0	110.0
0.0	0.0	1	1	400.0	400.0	0	1	1	56.203285	155.62384	0	0.191	0.0	0.057	0.0	110.0
0.0	0.0	1	1	400.0	400.0	0	1	1	56.203285	155.62384	0	0.191	0.0	-0.004	0.0	110.0
0.0	0.0	1	1	400.0	400.0	0	1	1	56.203285	155.62384	0	0.191	0.0	0.011	0.0	110.0
0.0	0.0	1	1	400.0	400.0	0	1	1	56.203285	155.62384	0	0.191	0.0	0.016	0.0	110.0
0.0	0.0	1	1	400.0	400.0	0	1	1	56.203285	155.62384	0	0.191	0.0	-0.01	0.0	110.0
0.0	0.0	1	1	400.0	400.0	0	1	1	56.203285	155.62384	0	0.191	0.0	0.05	0.0	110.0
0.0	0.0	1	1	400.0	400.0	0	1	1	56.203285	155.62384	0	0.191	0.0	0.017	0.0	110.0
0.0	0.0	1	1	400.0	400.0	0	1	1	56.203285	155.62384	0	0.191	0.0	-0.005	0.0	110.0
0.0	0.0	1	1	400.0	400.0	0	1	1	56.203285	155.62384	0	0.191	0.0	0.007	0.0	110.0
0.0	0.0	1	1	400.0	400.0	0	1	1	56.203285	155.62384	0	0.191	0.0	0.013	0.0	110.0
0.0	0.0	1	1	400.0	400.0	0	1	1	56.203285	155.62384	0	0.191	0.0	0.044	0.0	110.0
0.0	0.0	1	1	400.0	400.0	0	1	1	56.203285	155.62384	0	0.191	0.0	0.016	0.0	110.0
0.0	0.0	1	1	400.0	400.0	0	1	1	56.203285	155.62384	0	0.191	0.0	0.033	0.0	110.0
0.0	0.0	1	1	400.0	400.0	0	1	1	56.203285	155.62384	0	0.191	0.0	0.046	0.0	110.0
0.0	0.0	1	1	400.0	400.0	0	1	1	56.203285	155.62384	0	0.191	0.0	-0.007	0.0	110.0
0.0	0.0	1	1	400.0	400.0	0	1	1	56.203285	155.62384	0	0.191	-0.001	-0.012	0.0	110.0
0.0	0.0	1	1	400.0	400.0	0	1	1	56.203285	155.62384	0	0.191	0.0	0.027	0.0	110.0
5555.5557	400.0	1	1	400.0	400.0	0	1	1	56.203285	155.62384	1	0.191	-0.001	-0.057	0.0	110.0
5555.5557	400.0	1	1	400.0	400.0	0	1	1	56.203285	155.62384	1	0.191	0.0	0.0	0.0	110.0
5555.5557	400.0	1	1	400.0	400.0	0	1	1	56.203285	155.62384	1	0.191	0.0	0.013	0.0	110.0
5555.5557	400.0	1	1	400.0	400.0	0	1	1	56.203285	155.62384	1	0.191	-0.001	-0.02	0.0	110.0
5555.5557	400.0	1	1	400.0	400.0	0	1	1	56.203285	155.62384	1	0.191	0.004	0.574	0.757	110.0
5555.5557	400.0	1	1	400.0	400.0	0	1	1	56.203285	155.62384	1	0.191	0.008	0.713	0.757	110.0
5555.5557	400.0	1	1	400.0	400.0	0	1	1	56.203285	155.62384	1	0.191	0.016	1.126	1.097	110.0
5555.5557	400.0	1	1	400.0	400.0	0	1	1	56.203285	155.62384	1	0.191	0.028	1.716	1.706	110.0
5555.5557	400.0	1	1	400.0	400.0	0	1	1	56.203285	155.62384	1	0.191	0.038	1.686	1.706	110.0
5555.5557	400.0	1	1	400.0	400.0	0	1	1	56.203285	155.62384	1	0.192	0.05	1.939	1.978	110.0
5555.5557	400.0	1	1	400.0	400.0	0	1	1	56.203285	155.62384	1	0.192	0.061	1.959	2.467	110.0
5555.5557	400.0	1	1	400.0	400.0	0	1	1	56.203285	155.62384	1	0.192	0.075	2.481	2.467	110.0
5555.5557	400.0	1	1	400.0	400.0	0	1	1	56.203285	155.62384	1	0.192	0.09	2.699	2.686	110.0
5555.5557	400.0	1	1	400.0	400.0	0	1	1	56.203285	155.62384	1	0.192	0.104	2.84	2.686	110.0
5555.5557	400.0	1	1	400.0	400.0	0	1	1	56.203285	155.62384	1	0.192	0.118	3.106	3.079	110.0
5555.5557	400.0	1	1	400.0	400.0	0	1	1	56.203285	155.62384	1	0.192	0.132	3.131	3.255	110.0
5555.5557	400.0	1	1	400.0	400.0	0	1	1	56.203285	155.62384	1	0.192	0.146	3.312	3.255	110.0
5555.5557	400.0	1	1	400.0	400.0	0	1	1	56.203285	155.62384	1	0.192	0.16	3.587	3.569	110.0
5555.5557	400.0	1	1	400.0	400.0	0	1	1	56.203285	155.62384	1	0.192	0.175	3.63	3.71	110.0
5555.5557	400.0	1	1	400.0	400.0	0	1	1	56.203285	155.62384	1	0.193	0.188	3.746	3.71	110.0
5555.5557	400.0	1	1	400.0	400.0	0	1	1	56.203285	155.62384	1	0.193	0.202	3.965	3.963	110.0
5555.5557	400.0	1	1	400.0	400.0	0	1	1	56.203285	155.62384	1	0.193	0.214	3.989	3.963	110.0
5555.5557	400.0	1	1	400.0	400.0	0	1	1	56.203285	155.62384	1	0.193	0.227	4.233	4.181	110.0
5555.5557	400.0	1	1	400.0	400.0	0	1	1	56.203285	155.62384	1	0.193	0.239	4.283	4.279	110.0
5555.5557	400.0	1	1	400.0	400.0	0	1	1	56.203285	155.62384	1	0.193	0.25	4.205	4.279	110.0
5555.5557	400.0	1	1	400.0	400.0	0	1	1	56.203285	155.62384	1	0.193	0.262	4.463	4.453	110.0
5555.5557	400.0	1	1	400.0	400.0	0	1	1	56.203285	155.62384	1	0.193	0.272	4.405	4.453	110.0
5555.5557	400.0	1	1	400.0	400.0	0	1	1	56.203285	155.62384	1	0.193	0.282	4.537	4.531	110.0
5555.5557	400.0	1	1	400.0	400.0	0	1	1	56.203285	155.62384	1	0.193	0.292	4.678	4.673	110.0
5555.5557	400.0	1	1	400.0	400.0	0	1	1	56.203285	155.62384	1	0.193	0.302	4.701	4.673	110.0
5555.5557	400.0	1	1	400.0	400.0	0	1	1	56.203285	155.62384	1	0.193	0.31	4.67	4.736	110.0
5555.5557	400.0	1	1	400.0	400.0	0	1	1	56.203285	155.62384	1	0.193	0.318	4.821	4.847	110.0
5555.5557	400.0	1	1	400.0	400.0	0	1	1	56.203285	155.62384	1	0.193	0.326	4.905	4.847	110.0
5555.5557	400.0	1	1	400.0	400.0	0	1	1	56.203285	155.62384	1	0.194	0.334	4.836	4.898	110.0
5555.5557	400.0	1	1	400.0	400.0	0	1	1	56.203285	155.62384	1	0.194	0.342	5.021	4.989	110.0
5555.5557	400.0	1	1	400.0	400.0	0	1	1	56.203285	155.62384	1	0.194	0.348	5.047	4.989	110.0
5555.5557	400.0	1	1	400.0	400.0	0	1	1	56.203285	155.62384	1	0.194	0.355	5.024	5.03	110.0
5555.5557	400.0	1	1	400.0	400.0	0	1	1	56.203285	155.62384	1	0.194	0.363	5.101	5.03	110.0
5555.5557	400.0	1	1	400.0	400.0	0	1	1	56.203285	155.62384	1	0.194	0.368	5.055	5.102	110.0
5555.5557	400.0	1	1	400.0	400.0	0	1	1	56.203285	155.62384	1	0.194	0.374	5.2	5.165	110.0
5555.5557	400.0	1	1	400.0	400.0	0	1	1	56.203285	155.62384	1	0.194	0.38	5.098	5.165	110.0
5555.5557	400.0	1	1	400.0	400.0	0	1	1	56.203285	155.62384	1	0.194	0.385	5.155	5.192	110.0
5555.5557	400.0	1	1	400.0	400.0	0	1	1	56.203285	155.62384	1	0.194	0.389	5.249	5.244	110.0
5555.5557	400.0	1	1	400.0	400.0	0	1	1	56.203285	155.62384	1	0.194	0.393	5.209	5.244	110.0
5555.5557	400.0	1	1	400.0	400.0	0	1	1	56.203285	155.62384	1	0.194	0.397	5.282	5.287	110.0
5555.5557	400.0	1	1	400.0	400.0	1	1	1	56.203285	155.62384	1	0.194	0.402	5.25	5.287	110.0
5555.5557	400.0	1	1	400.0	400.0	1	1	1	56.203285	155.62384	1	0.194	0.405	5.366	5.307	110.0
5555.5557	400.0	1	1	400.0	400.0	1	1	1	56.203285	155.62384	1	0.194	0.409	5.351	5.34	110.0
5555.5557	400.0	1	1	400.0	400.0	1	1	1	56.203285	155.62384	1	0.194	0.412	5.401	5.34	110.0
5555.5557	400.0	1	1	400.0	400.0	1	1	1	56.203285	155.62384	1	0.194	0.416	5.319	5.356	110.0
5555.5557	400.0	1	1	400.0	400.0	1	1	1	56.203285	155.62384	1	0.194	0.42	5.375	5.385	110.0
5555.5557	400.0	1	1	400.0	400.0	1	1	1	56.203285	155.62384	1	0.194	0.423	5.361	5.385	110.0
5555.5557	400.0	1	1	400.0	400.0	1	1	1	56.203285	155.62384	1	0.194	0.425	5.442	5.397	110.0
5555.5557	400.0	1	1	400.0	400.0	1	1	1	56.203285	155.62384	1	0.194	0.427	5.424	5.397	110.0
5555.5557	400.0	1	1	400.0	400.0	1	1	1	56.203285	155.62384	1	0.194	0.429	5.46	5.419	110.0
5555.5557	400.0	1	1	400.0	400.0	1	1	1	56.203285	155.62384	1	0.194	0.432	5.36	5.429	110.0
5555.5557	400.0	1	1	400.0	400.0	1	1	1	56.203285	155.62384	1	0.194	0.434	5.43	5.429	110.0
5555.5557	400.0	1	1	400.0	400.0	1	1	1	56.203285	155.62384	1	0.194	0.436	5.398	5.448	110.0
5555.5557	400.0	1	1	400.0	400.0	1	1	1	56.203285	155.62384	1	0.194	0.438	5.43	5.455	110.0
5555.5557	400.0	1	1	400.0	400.0	1	1	1	56.203285	155.62384	1	0.194	0.44	5.401	5.455	110.0
5555.5557	400.0	1	1	400.0	400.0	1	1	1	56.203285	155.62384	1	0.194	0.441	5.46	5.47	110.0
5555.5557	400.0	1	1	400.0	400.0	1	1	1	56.203285	155.62384	1	0.194	0.442	5.442	5.47	110.0
5555.5557	400.0	1	1	400.0	400.0	1	1	1	56.203285	155.62384	1	0.194	0.442	5.409	5.476	110.0
5555.5557	400.0	1	1	400.0	400.0	1	1	1	56.203285	155.62384	1	0.194	0.442	5.49	5.488	110.0
5555.5557	400.0	1	1	400.0	400.0	1	1	1	56.203285	155.62384	1	0.194	0.442	5.507	5.488	110.0
5555.5557	400.0	1	1	400.0	400.0	1	1	1	56.203285	155.62384	1	0.194	0.443	5.509	5.493	110.0
5555.5557	400.0	1	1	400.0	400.0	1	1	1	56.203285	155.62384	1	0.194	0.444	5.659	5.503	110.0
5555.5557	400.0	1	1	400.0	400.0	1	1	1	56.203285	155.62384	1	0.194	0.444	5.553	5.503	110.0
5555.5557	400.0	1	1	400.0	400.0	1	1	1	56.203285	155.62384	1	0.194	0.444	5.506	5.51	110.0
5555.5557	400.0	1	1	400.0	400.0	1	1	1	56.203285	155.62384	1	0.194	0.444	5.491	5.51	110.0
5555.5557	400.0	1	1	400.0	400.0	1	1	1	56.203285	155.62384	1	0.194	0.444	5.388	5.514	110.0
5555.5557	400.0	1	1	400.0	400.0	1	1	1	56.203285	155.62384	1	0.194	0.444	5.471	5.521	110.0
5555.5557	400.0	1	1	400.0	400.0	1	1	1	56.203285	155.62384	1	0.194	0.445	5.656	5.521	110.0
5555.5557	400.0	1	1	400.0	400.0	1	1	1	56.203285	155.62384	1	0.194	0.446	5.584	5.524	110.0
5555.5557	400.0	1	1	400.0	400.0	1	1	1	56.203285	155.62384	1	0.194	0.447	5.517	5.524	110.0
5555.5557	400.0	1	1	400.0	400.0	1	1	1	56.203285	155.62384	1	0.194	0.447	5.509	5.529	110.0
5555.5557	400.0	1	1	400.0	400.0	1	1	1	56.203285	155.62384	1	0.194	0.448	5.528	5.533	110.0
5555.5557	400.0	1	1	400.0	400.0	1	1	1	56.203285	155.62384	1	0.194	0.448	5.55	5.533	110.0
5555.5557	400.0	1	1	400.0	400.0	1	1	1	56.203285	155.62384	1	0.194	0.449	5.562	5.535	110.0
5555.5557	400.0	1	1	400.0	400.0	1	1	1	56.203285	155.62384	1	0.194	0.45	5.599	5.54	110.0
5555.5557	400.0	1	1	400.0	400.0	1	1	1	56.203285	155.62384	1	0.194	0.45	5.508	5.54	110.0
5555.5557	400.0	1	1	400.0	400.0	1	1	1	56.203285	155.62384	1	0.194	0.452	5.561	5.541	110.0
5555.5557	400.0	1	1	400.0	400.0	1	1	1	56.203285	155.62384	1	0.194	0.453	5.581	5.544	110.0
5555.5557	400.0	1	1	400.0	400.0	1	1	1	56.203285	155.62384	1	0.194	0.455	5.558	5.544	110.0
5555.5557	400.0	1	1	400.0	400.0	1	1	1	56.203285	155.62384	1	0.194	0.455	5.532	5.545	110.0
5555.5557	400.0	1	1	400.0	400.0	1	1	1	56.203285	155.62384	1	0.194	0.455	5.553	5.545	110.0
5555.5557	400.0	1	1	400.0	400.0	1	1	1	56.203285	155.62384	1	0.194	0.457	5.561	5.547	110.0
5555.5557	400.0	1	1	400.0	400.0	1	1	1	56.203285	155.62384	1	0.195	0.458	5.578	5.548	110.0
5555.5557	400.0	1	1	400.0	400.0	1	1	1	56.203285	155.62384	1	0.195	0.459	5.522	5.548	110.0
5555.5557	400.0	1	1	400.0	400.0	1	1	1	56.203285	155.62384	1	0.195	0.46	5.534	5.55	110.0
5555.5557	400.0	1	1	400.0	400.0	1	1	1	56.203285	155.62384	1	0.195	0.461	5.589	5.551	110.0
5555.5557	400.0	1	1	400.0	400.0	1	1	1	56.203285	155.62384	1	0.195	0.46	5.492	5.551	110.0
5555.5557	400.0	1	1	400.0	400.0	1	1	1	56.203285	155.62384	1	0.195	0.461	5.592	5.552	110.0
5555.5557	400.0	1	1	400.0	400.0	1	1	1	56.203285	155.62384	1	0.195	0.461	5.692	5.552	110.0
5555.5557	400.0	1	1	400.0	400.0	1	1	1	56.203285	155.62384	1	0.195	0.46	5.537	5.553	110.0
5555.5557	400.0	1	1	400.0	400.0	1	1	1	56.203285	155.62384	1	0.195	0.461	5.679	5.554	110.0
5555.5557	400.0	1	1	400.0	400.0	1	1	1	56.203285	155.62384	1	0.195	0.46	5.513	5.554	110.0
5555.5557	400.0	1	1	400.0	400.0	1	1	1	56.203285	155.62384	1	0.195	0.46	5.55	5.555	110.0
5555.5557	400.0	1	1	400.0	400.0	1	1	1	56.203285	155.62384	1	0.195	0.46	5.52	5.555	110.0
5555.5557	400.0	1	1	400.0	400.0	1	1	1	56.203285	155.62384	1	0.195	0.46	5.435	5.555	110.0
5555.5557	400.0	1	1	400.0	400.0	1	1	1	56.203285	155.62384	1	0.195	0.461	5.574	5.556	110.0
5555.5557	400.0	1	1	400.0	400.0	1	1	1	56.203285	155.62384	1	0.195	0.461	5.578	5.556	110.0
5555.5557	400.0	1	1	400.0	400.0	1	1	1	56.203285	155.62384	1	0.195	0.46	5.551	5.556	110.0
5555.5557	400.0	1	1	400.0	400.0	1	1	1	56.203285	155.62384	1	0.195	0.461	5.606	5.557	110.0
5555.5557	400.0	1	1	400.0	400.0	1	1	1	56.203285	155.62384	1	0.195	0.46	5.528	5.557	110.0
5555.5557	400.0	1	1	400.0	400.0	1	1	1	56.203285	155.62384	1	0.195	0.461	5.559	5.559	110.0
5555.5557	400.0	1	1	400.0	400.0	1	1	1	56.203285	155.62384	1	0.195	0.461	5.622	5.559	110.0
5555.5557	400.0	1	1	400.0	400.0	1	1	1	56.203285	155.62384	1	0.195	0.461	5.558	5.559	110.0
5555.5557	400.0	1	1	400.0	400.0	1	1	1	56.203285	155.62384	1	0.195	0.46	5.509	5.559	110.0
5555.5557	400.0	1	1	400.0	400.0	1	1	1	56.203285	155.62384	1	0.195	0.461	5.575	5.559	110.0
5555.5557	400.0	1	1	400.0	400.0	1	1	1	56.203285	155.62384	1	0.195	0.46	5.541	5.56	110.0
5555.5557	400.0	1	1	400.0	400.0	1	1	1	56.203285	155.62384	1	0.195	0.461	5.575	5.56	110.0
5555.5557	400.0	1	1	400.0	400.0	1	1	1	56.203285	155.62384	1	0.195	0.461	5.573	5.56	110.0
5555.5557	400.0	1	1	400.0	400.0	1	1	1	56.203285	155.62384	1	0.195	0.461	5.588	5.56	110.0
5555.5557	400.0	1	1	400.0	400.0	1	1	1	56.203285	155.62384	1	0.195	0.461	5.595	5.56	110.0
5555.5557	400.0	1	1	400.0	400.0	1	1	1	56.203285	155.62384	1	0.195	0.46	5.557	5.56	110.0
5555.5557	400.0	1	1	400.0	400.0	1	1	1	56.203285	155.62384	1	0.195	0.46	5.457	5.561	110.0
5555.5557	400.0	1	1	400.0	400.0	1	1	1	56.203285	155.62384	1	0.195	0.46	5.52	5.561	110.0
5555.5557	400.0	1	1	400.0	400.0	1	1	1	56.203285	155.62384	1	0.195	0.46	5.559	5.561	110.0
5555.5557	400.0	1	1	400.0	400.0	1	1	1	56.203285	155.62384	1	0.195	0.461	5.597	5.561	110.0
5555.5557	400.0	1	1	400.0	400.0	1	1	1	56.203285	155.62384	1	0.195	0.46	5.548	5.561	110.0
5555.5557	400.0	1	1	400.0	400.0	1	1	1	56.203285	155.62384	1	0.195	0.461	5.57	5.561	110.0
5555.5557	400.0	1	1	400.0	400.0	1	1	1	56.203285	155.62384	1	0.195	0.46	5.505	5.561	110.0
5555.5557	400.0	1	1	400.0	400.0	1	1	1	56.203285	155.62384	1	0.195	0.46	5.432	5.561	110.0
5555.5557	400.0	1	1	400.0	400.0	1	1	1	56.203285	155.62384	1	0.195	0.461	5.568	5.561	110.0
5555.5557	400.0	1	1	400.0	400.0	1	1	1	56.203285	155.62384	1	0.195	0.461	5.581	5.561	110.0
5555.5557	400.0	1	1	400.0	400.0	1	1	1	56.203285	155.62384	1	0.195	0.461	5.568	5.562	110.0
5555.5557	400.0	1	1	400.0	400.0	1	1	1	56.203285	155.62384	1	0.195	0.461	5.572	5.562	110.0
5555.5557	400.0	1	1	400.0	400.0	1	1	1	56.203285	155.62384	1	0.195	0.46	5.527	5.562	110.0
5555.5557	400.0	1	1	400.0	400.0	1	1	1	56.203285	155.62384	1	0.195	0.461	5.587	5.562	110.0
5555.5557	400.0	1	1	400.0	400.0	1	1	1	56.203285	155.62384	1	0.195	0.461	5.609	5.562	110.0
5555.5557	400.0	1	1	400.0	400.0	1	1	1	56.203285	155.62384	1	0.195	0.46	5.552	5.562	110.0
5555.5557	400.0	1	1	400.0	400.0	1	1	1	56.203285	155.62384	1	0.195	0.46	5.532	5.562	110.0
5555.5557	400.0	1	1	400.0	400.0	1	1	1	56.203285	155.62384	1	0.195	0.461	5.593	5.562	110.0
5555.5557	400.0	1	1	400.0	400.0	1	1	1	56.203285	155.62384	1	0.195	0.461	5.566	5.562	110.0
5555.5557	400.0	1	1	400.0	400.0	1	1	1	56.203285	155.62384	1	0.195	0.461	5.608	5.562	110.0
5555.5557	400.0	1	1	400.0	400.0	1	1	1	56.203285	155.62384	1	0.195	0.461	5.628	5.562	110.0
5555.5557	400.0	1	1	400.0	400.0	1	1	1	56.203285	155.62384	1	0.195	0.461	5.599	5.562	110.0
5555.5557	400.0	1	1	400.0	400.0	1	1	1	56.203285	155.62384	1	0.195	0.46	5.404	5.562	110.0
5555.5557	400.0	1	1	400.0	400.0	1	1	1	56.203285	155.62384	1	0.195	0.461	5.625	5.562	110.0
5555.5557	400.0	1	1	400.0	400.0	1	1	1	56.203285	155.62384	1	0.195	0.46	5.539	5.562	110.0
5555.5557	400.0	1	1	400.0	400.0	1	1	1	56.203285	155.62384	1	0.195	0.46	5.545	5.562	110.0
5555.5557	400.0	1	1	400.0	400.0	1	1	1	56.203285	155.62384	1	0.195	0.46	5.525	5.562	110.0
5555.5557	400.0	1	1	400.0	400.0	1	1	1	56.203285	155.62384	1	0.195	0.46	5.534	5.562	110.0
5555.5557	400.0	1	1	400.0	400.0	1	1	1	56.203285	155.62384	1	0.195	0.461	5.574	5.562	110.0
5555.5557	400.0	1	1	400.0	400.0	1	1	1	56.203285	155.62384	1	0.195	0.461	5.582	5.562	110.0
5555.5557	400.0	1	1	400.0	400.0	1	1	1	56.203285	155.62384	1	0.195	0.461	5.562	5.562	110.0
5555.5557	400.0	1	1	400.0	400.0	1	1	1	56.203285	155.62384	1	0.195	0.46	5.552	5.562	110.0
5555.5557	400.0	1	1	400.0	400.0	1	1	1	56.203285	155.62384	1	0.195	0.461	5.574	5.562	110.0
5555.5557	400.0	1	1	400.0	400.0	1	1	1	56.203285	155.62384	1	0.195	0.46	5.519	5.562	110.0
5555.5557	400.0	1	1	400.0	400.0	1	1	1	56.203285	155.62384	1	0.195	0.46	5.489	5.562	110.0
5555.5557	400.0	1	1	400.0	400.0	1	1	1	56.203285	155.62384	1	0.195	0.46	5.55	5.562	110.0
5555.5557	400.0	1	1	400.0	400.0	1	1	1	56.203285	155.62384	1	0.195	0.46	5.432	5.562	110.0
5555.5557	400.0	1	1	400.0	400.0	1	1	1	56.203285	155.62384	1	0.195	0.46	5.462	5.562	110.0
5555.5557	400.0	1	1	400.0	400.0	1	1	1	56.203285	155.62384	1	0.195	0.46	5.547	5.562	110.0
5555.5557	400.0	1	1	400.0	400.0	1	1	1	56.203285	155.62384	1	0.195	0.461	5.582	5.562	110.0
5555.5557	400.0	1	1	400.0	400.0	1	1	1	56.203285	155.62384	1	0.195	0.461	5.653	5.562	110.0
5555.5557	400.0	1	1	400.0	400.0	1	1	1	56.203285	155.62384	1	0.195	0.461	5.595	5.562	110.0
5555.5557	400.0	1	1	400.0	400.0	1	1	1	56.203285	155.62384	1	0.195	0.461	5.56	5.562	110.0
5555.5557	400.0	1	1	400.0	400.0	1	1	1	56.203285	155.62384	1	0.195	0.461	5.594	5.562	110.0
5555.5557	400.0	1	1	400.0	400.0	1	1	1	56.203285	155.62384	1	0.195	0.461	5.602	5.562	110.0
5555.5557	400.0	1	1	400.0	400.0	1	1	1	56.203285	155.62384	1	0.195	0.461	5.575	5.562	110.0
5555.5557	400.0	1	1	400.0	400.0	1	1	1	56.203285	155.62384	1	0.195	0.46	5.553	5.562	110.0
5555.5557	400.0	1	1	400.0	400.0	1	1	1	56.203285	155.62384	1	0.195	0.46	5.553	5.562	110.0
5555.5557	400.0	1	1	400.0	400.0	1	1	1	56.203285	155.62384	1	0.195	0.461	5.576	5.562	110.0
5555.5557	400.0	1	1	400.0	400.0	1	1	1	56.203285	155.62384	1	0.195	0.46	5.523	5.562	110.0
5555.5557	400.0	1	1	400.0	400.0	1	1	1	56.203285	155.62384	1	0.195	0.46	5.546	5.562	110.0
5555.5557	400.0	1	1	400.0	400.0	1	1	1	56.203285	155.62384	1	0.195	0.461	5.604	5.562	110.0
5555.5557	400.0	1	1	400.0	400.0	1	1	1	56.203285	155.62384	1	0.195	0.461	5.567	5.562	110.0
5555.5557	400.0	1	1	400.0	400.0	1	1	1	56.203285	155.62384	1	0.195	0.461	5.565	5.562	110.0
5555.5557	400.0	1	1	400.0	400.0	1	1	1	56.203285	155.62384	1	0.195	0.461	5.56	5.562	110.0
5555.5557	400.0	1	1	400.0	400.0	1	1	1	56.203285	155.62384	1	0.195	0.461	5.598	5.562	110.0
5555.5557	400.0	1	1	400.0	400.0	1	1	1	56.203285	155.62384	1	0.195	0.461	5.56	5.562	110.0
5555.5557	400.0	1	1	400.0	400.0	1	1	1	56.203285	155.62384	1	0.195	0.461	5.557	5.562	110.0
5555.5557	400.0	1	1	400.0	400.0	1	1	1	56.203285	155.62384	1	0.195	0.46	5.521	5.562	110.0
5555.5557	400.0	1	1	400.0	400.0	1	1	1	56.203285	155.62384	1	0.195	0.46	5.494	5.562	110.0
5555.5557	400.0	1	1	400.0	400.0	1	1	1	56.203285	155.62384	1	0.195	0.46	5.479	5.562	110.0
5555.5557	400.0	1	1	400.0	400.0	1	1	1	56.203285	155.62384	1	0.195	0.46	5.555	5.562	110.0
5555.5557	400.0	1	1	400.0	400.0	1	1	1	56.203285	155.62384	1	0.195	0.461	5.598	5.562	110.0
5555.5557	400.0	1	1	400.0	400.0	1	1	1	56.203285	155.62384	1	0.195	0.46	5.55	5.562	110.0
5555.5557	400.0	1	1	400.0	400.0	1	1	1	56.203285	155.62384	1	0.195	0.461	5.57	5.562	110.0
5555.5557	400.0	1	1	400.0	400.0	1	1	1	56.203285	155.62384	1	0.195	0.461	5.569	5.562	110.0
5555.5557	400.0	1	1	400.0	400.0	1	1	1	56.203285	155.62384	1	0.195	0.461	5.565	5.562	110.0
5555.5557	400.0	1	1	400.0	400.0	1	1	1	56.203285	155.62384	1	0.195	0.461	5.57	5.562	110.0
5555.5557	400.0	1	1	400.0	400.0	1	1	1	56.203285	155.62384	1	0.195	0.461	5.579	5.562	110.0
5555.5557	400.0	1	1	400.0	400.0	1	1	1	56.203285	155.62384	1	0.195	0.46	5.529	5.562	110.0
5555.5557	400.0	1	1	400.0	400.0	1	1	1	56.203285	155.62384	1	0.195	0.461	5.598	5.562	110.0
5555.5557	400.0	1	1	400.0	400.0	1	1	1	56.203285	155.62384	1	0.195	0.461	5.601	5.562	110.0
5555.5557	400.0	1	1	400.0	400.0	1	1	1	56.203285	155.62384	1	0.195	0.461	5.592	5.562	110.0
5555.5557	400.0	1	1	400.0	400.0	1	1	1	56.203285	155.62384	1	0.195	0.46	5.504	5.562	110.0
5555.5557	400.0	1	1	400.0	400.0	1	1	1	56.203285	155.62384	1	0.195	0.46	5.534	5.562	110.0
5555.5557	400.0	1	1	400.0	400.0	1	1	1	56.203285	155.62384	1	0.195	0.461	5.598	5.562	110.0
5555.5557	400.0	1	1	400.0	400.0	1	1	1	56.203285	155.62384	1	0.195	0.46	5.511	5.562	110.0
5555.5557	400.0	1	1	400.0	400.0	1	1	1	56.203285	155.62384	1	0.195	0.461	5.597	5.562	110.0
5555.5557	400.0	1	1	400.0	400.0	1	1	1	56.203285	155.62384	1	0.195	0.461	5.566	5.562	110.0
5555.5557	400.0	1	1	400.0	400.0	1	1	1	56.203285	155.62384	1	0.195	0.46	5.539	5.562	110.0
5555.5557	400.0	1	1	400.0	400.0	1	1	1	56.203285	155.62384	1	0.195	0.461	5.609	5.562	110.0
5555.5557	400.0	1	1	400.0	400.0	1	1	1	56.203285	155.62384	1	0.195	0.461	5.654	5.562	110.0
5555.5557	400.0	1	1	400.0	400.0	1	1	1	56.203285	155.62384	1	0.195	0.461	5.615	5.562	110.0
5555.5557	400.0	1	1	400.0	400.0	1	1	1	56.203285	155.62384	1	0.195	0.461	5.626	5.562	110.0
5555.5557	400.0	1	1	400.0	400.0	1	1	1	56.203285	155.62384	1	0.195	0.461	5.59	5.562	110.0
5555.5557	400.0	1	1	400.0	400.0	1	1	1	56.203285	155.62384	1	0.195	0.461	5.74	5.562	110.0
5555.5557	400.0	1	1	400.0	400.0	1	1	1	56.203285	155.62384	1	0.195	0.46	5.533	5.562	110.0
5555.5557	400.0	1	1	400.0	400.0	1	1	1	56.203285	155.62384	1	0.195	0.461	5.601	5.562	110.0
5555.5557	400.0	1	1	400.0	400.0	1	1	1	56.203285	155.62384	1	0.195	0.46	5.378	5.562	110.0
5555.5557	400.0	1	1	400.0	400.0	1	1	1	56.203285	155.62384	1	0.195	0.46	5.525	5.562	110.0
5555.5557	400.0	1	1	400.0	400.0	1	1	1	56.203285	155.62384	1	0.195	0.461	5.571	5.562	110.0
5555.5557	400.0	1	1	400.0	400.0	1	1	1	56.203285	155.62384	1	0.195	0.461	5.589	5.562	110.0
5555.5557	400.0	1	1	400.0	400.0	1	1	1	56.203285	155.62384	1	0.195	0.461	5.563	5.562	110.0
5555.5557	400.0	1	1	400.0	400.0	1	1	1	56.203285	155.62384	1	0.195	0.461	5.564	5.562	110.0
5555.5557	400.0	1	1	400.0	400.0	1	1	1	56.203285	155.62384	1	0.195	0.46	5.544	5.562	110.0
5555.5557	400.0	1	1	400.0	400.0	1	1	1	56.203285	155.62384	1	0.195	0.46	5.504	5.562	110.0
5555.5557	400.0	1	1	400.0	400.0	1	1	1	56.203285	155.62384	1	0.195	0.461	5.569	5.562	110.0
5555.5557	400.0	1	1	400.0	400.0	1	1	1	56.203285	155.62384	1	0.195	0.46	5.537	5.562	110.0
5555.5557	400.0	1	1	400.0	400.0	1	1	1	56.203285	155.62384	1	0.195	0.461	5.645	5.562	110.0
5555.5557	400.0	1	1	400.0	400.0	1	1	1	56.203285	155.62384	1	0.195	0.461	5.597	5.562	110.0
5555.5557	400.0	1	1	400.0	400.0	1	1	1	56.203285	155.62384	1	0.195	0.461	5.574	5.562	110.0
5555.5557	400.0	1	1	400.0	400.0	1	1	1	56.203285	155.62384	1	0.195	0.461	5.598	5.562	110.0
5555.5557	400.0	1	1	400.0	400.0	1	1	1	56.203285	155.62384	1	0.195	0.46	5.53	5.562	110.0
5555.5557	400.0	1	1	400.0	400.0	1	1	1	56.203285	155.62384	1	0.195	0.46	5.543	5.562	110.0
5555.5557	400.0	1	1	400.0	400.0	1	1	1	56.203285	155.62384	1	0.195	0.46	5.553	5.562	110.0
5555.5557	400.0	1	1	400.0	400.0	1	1	1	56.203285	155.62384	1	0.195	0.46	5.533	5.562	110.0
5555.5557	400.0	1	1	400.0	400.0	1	1	1	56.203285	155.62384	1	0.195	0.461	5.594	5.562	110.0
5555.5557	400.0	1	1	400.0	400.0	1	1	1	56.203285	155.62384	1	0.195	0.461	5.591	5.562	110.0
5555.5557	400.0	1	1	400.0	400.0	1	1	1	56.203285	155.62384	1	0.195	0.46	5.555	5.562	110.0
5555.5557	400.0	1	1	400.0	400.0	1	1	1	56.203285	155.62384	1	0.195	0.46	5.53	5.562	110.0
5555.5557	400.0	1	1	400.0	400.0	1	1	1	56.203285	155.62384	1	0.195	0.461	5.591	5.562	110.0
5555.5557	400.0	1	1	400.0	400.0	1	1	1	56.203285	155.62384	1	0.195	0.46	5.415	5.562	110.0
5555.5557	400.0	1	1	400.0	400.0	1	1	1	56.203285	155.62384	1	0.195	0.461	5.598	5.562	110.0
5555.5557	400.0	1	1	400.0	400.0	1	1	1	56.203285	155.62384	1	0.195	0.461	5.581	5.562	110.0
5555.5557	400.0	1	1	400.0	400.0	1	1	1	56.203285	155.62384	1	0.195	0.461	5.637	5.562	110.0
5555.5557	400.0	1	1	400.0	400.0	1	1	1	56.203285	155.62384	1	0.195	0.461	5.589	5.562	110.0
5555.5557	400.0	1	1	400.0	400.0	1	1	1	56.203285	155.62384	1	0.195	0.461	5.587	5.562	110.0
5555.5557	400.0	1	1	400.0	400.0	1	1	1	56.203285	155.62384	1	0.195	0.461	5.57	5.562	110.0
5555.5557	400.0	1	1	400.0	400.0	1	1	1	56.203285	155.62384	1	0.195	0.461	5.602	5.562	110.0
5555.5557	400.0	1	1	400.0	400.0	1	1	1	56.203285	155.62384	1	0.195	0.46	5.516	5.562	110.0
5555.5557	400.0	1	1	400.0	400.0	1	1	1	56.203285	155.62384	1	0.195	0.461	5.572	5.562	110.0
5555.5557	400.0	1	1	400.0	400.0	1	1	1	56.203285	155.62384	1	0.195	0.46	5.481	5.562	110.0
5555.5557	400.0	1	1	400.0	400.0	1	1	1	56.203285	155.62384	1	0.195	0.461	5.575	5.562	110.0
5555.5557	400.0	1	1	400.0	400.0	1	1	1	56.203285	155.62384	1	0.195	0.461	5.6	5.562	110.0
5555.5557	400.0	1	1	400.0	400.0	1	1	1	56.203285	155.62384	1	0.195	0.461	5.614	5.562	110.0
5555.5557	400.0	1	1	400.0	400.0	1	1	1	56.203285	155.62384	1	0.195	0.461	5.572	5.562	110.0
5555.5557	400.0	1	1	400.0	400.0	1	1	1	56.203285	155.62384	1	0.195	0.461	5.575	5.562	110.0
5555.5557	400.0	1	1	400.0	400.0	1	1	1	56.203285	155.62384	1	0.195	0.461	5.591	5.562	110.0
5555.5557	400.0	1	1	400.0	400.0	1	1	1	56.203285	155.62384	1	0.195	0.46	5.553	5.562	110.0
5555.5557	400.0	1	1	400.0	400.0	1	1	1	56.203285	155.62384	1	0.195	0.461	5.603	5.562	110.0
5555.5557	400.0	1	1	400.0	400.0	1	1	1	56.203285	155.62384	1	0.195	0.461	5.588	5.562	110.0
5555.5557	400.0	1	1	400.0	400.0	1	1	1	56.203285	155.62384	1	0.195	0.461	5.586	5.562	110.0
5555.5557	400.0	1	1	400.0	400.0	1	1	1	56.203285	155.62384	1	0.195	0.46	5.545	5.562	110.0
5555.5557	400.0	1	1	400.0	400.0	1	1	1	56.203285	155.62384	1	0.195	0.46	5.551	5.562	110.0
5555.5557	400.0	1	1	400.0	400.0	1	1	1	56.203285	155.62384	1	0.195	0.46	5.556	5.562	110.0
5555.5557	400.0	1	1	400.0	400.0	1	1	1	56.203285	155.62384	1	0.195	0.461	5.623	5.562	110.0
5555.5557	400.0	1	1	400.0	400.0	1	1	1	56.203285	155.62384	1	0.195	0.46	5.538	5.562	110.0
5555.5557	400.0	1	1	400.0	400.0	1	1	1	56.203285	155.62384	1	0.195	0.46	5.408	5.562	110.0
5555.5557	400.0	1	1	400.0	400.0	1	1	1	56.203285	155.62384	1	0.195	0.461	5.584	5.562	110.0
5555.5557	400.0	1	1	400.0	400.0	1	1	1	56.203285	155.62384	1	0.195	0.46	5.545	5.562	110.0
5555.5557	400.0	1	1	400.0	400.0	1	1	1	56.203285	155.62384	1	0.195	0.46	5.475	5.562	110.0
0.0	0.0	1	1	400.0	400.0	1	1	1	56.203285	155.62384	0	0.195	0.46	5.536	5.562	110.0
0.0	0.0	1	1	400.0	400.0	1	1	1	56.203285	155.62384	0	0.195	0.461	5.614	5.562	110.0
0.0	0.0	1	1	400.0	400.0	1	1	1	56.203285	155.62384	0	0.195	0.461	5.561	5.562	110.0
0.0	0.0	1	1	400.0	400.0	1	1	1	56.203285	155.62384	0	0.195	0.458	5.171	5.169	110.0
0.0	0.0	1	1	400.0	400.0	1	1	1	56.203285	155.62384	0	0.195	0.456	5.1	5.169	110.0
0.0	0.0	1	1	400.0	400.0	1	1	1	56.203285	155.62384	0	0.195	0.45	4.812	4.803	110.0
0.0	0.0	1	1	400.0	400.0	1	1	1	56.203285	155.62384	0	0.195	0.44	4.118	4.147	110.0
0.0	0.0	1	1	400.0	400.0	1	1	1	56.203285	155.62384	0	0.194	0.431	4.043	4.147	110.0
0.0	0.0	1	1	400.0	400.0	1	1	1	56.203285	155.62384	0	0.194	0.42	3.936	3.854	110.0
0.0	0.0	1	1	400.0	400.0	1	1	1	56.203285	155.62384	0	0.194	0.411	3.833	3.854	110.0
0.0	0.0	1	1	400.0	400.0	1	1	1	56.203285	155.62384	0	0.194	0.397	3.322	3.328	110.0
0.0	0.0	1	1	400.0	400.0	1	1	1	56.203285	155.62384	0	0.194	0.383	3.065	3.093	110.0
0.0	0.0	1	1	400.0	400.0	1	1	1	56.203285	155.62384	0	0.194	0.37	3.085	3.093	110.0
0.0	0.0	1	1	400.0	400.0	1	1	1	56.203285	155.62384	0	0.193	0.356	2.681	2.671	110.0
0.0	0.0	1	1	400.0	400.0	1	1	1	56.203285	155.62384	0	0.193	0.341	2.332	2.307	110.0
0.0	0.0	1	1	400.0	400.0	1	1	1	56.203285	155.62384	0	0.193	0.326	2.329	2.307	110.0
0.0	0.0	1	1	400.0	400.0	1	1	1	56.203285	155.62384	0	0.193	0.313	2.206	2.143	110.0
0.0	0.0	1	1	400.0	400.0	1	1	1	56.203285	155.62384	0	0.193	0.301	2.186	2.143	110.0
0.0	0.0	1	1	400.0	400.0	1	1	1	56.203285	155.62384	0	0.193	0.286	1.851	1.85	110.0
0.0	0.0	1	1	400.0	400.0	1	1	1	56.203285	155.62384	0	0.192	0.273	1.752	1.72	110.0
0.0	0.0	1	1	400.0	400.0	1	1	1	56.203285	155.62384	0	0.192	0.26	1.738	1.72	110.0
0.0	0.0	1	1	400.0	400.0	1	1	1	56.203285	155.62384	0	0.192	0.248	1.482	1.485	110.0
0.0	0.0	1	1	400.0	400.0	1	1	1	56.203285	155.62384	0	0.192	0.236	1.543	1.381	110.0
0.0	0.0	1	1	400.0	400.0	1	1	1	56.203285	155.62384	0	0.192	0.224	1.377	1.381	110.0
0.0	0.0	1	1	400.0	400.0	1	1	1	56.203285	155.62384	0	0.192	0.212	1.192	1.191	110.0
0.0	0.0	1	1	400.0	400.0	1	1	1	56.203285	155.62384	0	0.192	0.2	1.17	1.191	110.0
0.0	0.0	1	1	400.0	400.0	1	1	1	56.203285	155.62384	0	0.192	0.19	1.175	1.107	110.0
0.0	0.0	1	1	400.0	400.0	1	1	1	56.203285	155.62384	0	0.192	0.179	0.974	0.956	110.0
0.0	0.0	1	1	400.0	400.0	1	1	1	56.203285	155.62384	0	0.192	0.17	1.072	0.956	110.0
0.0	0.0	1	1	400.0	400.0	1	1	1	56.203285	155.62384	0	0.192	0.161	0.824	0.888	110.0
0.0	0.0	1	1	400.0	400.0	1	1	1	56.203285	155.62384	0	0.192	0.152	0.876	0.767	110.0
0.0	0.0	1	1	400.0	400.0	1	1	1	56.203285	155.62384	0	0.192	0.143	0.766	0.767	110.0
0.0	0.0	1	1	400.0	400.0	1	1	1	56.203285	155.62384	0	0.192	0.134	0.721	0.712	110.0
0.0	0.0	1	1	400.0	400.0	1	1	1	56.203285	155.62384	0	0.192	0.127	0.745	0.712	110.0
0.0	0.0	1	1	400.0	400.0	1	1	1	56.203285	155.62384	0	0.192	0.119	0.602	0.615	110.0
0.0	0.0	1	1	400.0	400.0	1	1	1	56.203285	155.62384	0	0.191	0.113	0.58	0.531	110.0
0.0	0.0	1	1	400.0	400.0	1	1	1	56.203285	155.62384	0	0.191	0.107	0.653	0.531	110.0
0.0	0.0	1	1	400.0	400.0	1	1	1	56.203285	155.62384	0	0.191	0.1	0.494	0.493	110.0
0.0	0.0	1	1	400.0	400.0	1	1	1	56.203285	155.62384	0	0.191	0.095	0.508	0.426	110.0
0.0	0.0	1	1	400.0	400.0	1	1	1	56.203285	155.62384	0	0.191	0.089	0.426	0.426	110.0
0.0	0.0	1	1	400.0	400.0	1	1	1	56.203285	155.62384	0	0.191	0.083	0.419	0.396	110.0
0.0	0.0	1	1	400.0	400.0	1	1	1	56.203285	155.62384	0	0.191	0.078	0.488	0.396	110.0
0.0	0.0	1	1	400.0	400.0	1	1	1	56.203285	155.62384	0	0.191	0.074	0.322	0.341	110.0
0.0	0.0	1	1	400.0	400.0	1	1	1	56.203285	155.62384	0	0.191	0.07	0.327	0.317	110.0
0.0	0.0	1	1	400.0	400.0	1	1	1	56.203285	155.62384	0	0.191	0.065	0.302	0.317	110.0
0.0	0.0	1	1	400.0	400.0	1	1	1	56.203285	155.62384	0	0.191	0.061	0.459	0.274	110.0
0.0	0.0	1	1	400.0	400.0	1	1	1	56.203285	155.62384	0	0.191	0.058	0.287	0.254	110.0
0.0	0.0	1	1	400.0	400.0	1	1	1	56.203285	155.62384	0	0.191	0.056	0.277	0.254	110.0
0.0	0.0	1	1	400.0	400.0	1	1	1	56.203285	155.62384	0	0.191	0.052	0.251	0.219	110.0
0.0	0.0	1	1	400.0	400.0	1	1	1	56.203285	155.62384	0	0.191	0.048	0.231	0.219	110.0
0.0	0.0	1	1	400.0	400.0	1	1	1	56.203285	155.62384	0	0.191	0.044	0.242	0.204	110.0
0.0	0.0	1	1	400.0	400.0	1	1	1	56.203285	155.62384	0	0.191	0.04	0.196	0.176	110.0
0.0	0.0	1	1	400.0	400.0	1	1	1	56.203285	155.62384	0	0.191	0.038	0.176	0.176	110.0
0.0	0.0	1	1	400.0	400.0	1	1	1	56.203285	155.62384	0	0.191	0.036	0.21	0.163	110.0
0.0	0.0	1	1	400.0	400.0	1	1	1	56.203285	155.62384	0	0.191	0.034	0.148	0.141	110.0
0.0	0.0	1	1	400.0	400.0	1	1	1	56.203285	155.62384	0	0.191	0.032	0.19	0.141	110.0
0.0	0.0	1	1	400.0	400.0	1	1	1	56.203285	155.62384	0	0.191	0.03	0.142	0.121	110.0
0.0	0.0	1	1	400.0	400.0	1	1	1	56.203285	155.62384	0	0.191	0.028	0.156	0.121	110.0
0.0	0.0	1	1	400.0	400.0	1	1	1	56.203285	155.62384	0	0.191	0.026	0.076	0.113	110.0
0.0	0.0	1	1	400.0	400.0	1	1	1	56.203285	155.62384	0	0.191	0.024	0.107	0.097	110.0
0.0	0.0	1	1	400.0	400.0	1	1	1	56.203285	155.62384	0	0.191	0.022	0.11	0.097	110.0
0.0	0.0	1	1	400.0	400.0	1	1	1	56.203285	155.62384	0	0.191	0.02	0.088	0.09	110.0
0.0	0.0	1	1	400.0	400.0	1	1	1	56.203285	155.62384	0	0.191	0.02	0.086	0.078	110.0
0.0	0.0	1	1	400.0	400.0	1	1	1	56.203285	155.62384	0	0.191	0.02	0.098	0.078	110.0
0.0	0.0	1	1	400.0	400.0	1	1	1	56.203285	155.62384	0	0.191	0.02	0.095	0.067	110.0
0.0	0.0	1	1	400.0	400.0	1	1	1	56.203285	155.62384	0	0.191	0.02	0.074	0.067	110.0
0.0	0.0	1	1	400.0	400.0	1	1	1	56.203285	155.62384	0	0.191	0.02	0.049	0.062	110.0
0.0	0.0	1	1	400.0	400.0	1	1	1	56.203285	155.62384	0	0.191	0.02	0.089	0.053	110.0
0.0	0.0	1	1	400.0	400.0	1	1	1	56.203285	155.62384	0	0.191	0.021	0.258	0.053	110.0
0.0	0.0	1	1	400.0	400.0	1	1	1	56.203285	155.62384	0	0.191	0.02	0.049	0.049	110.0
0.0	0.0	1	1	400.0	400.0	1	1	1	56.203285	155.62384	0	0.191	0.02	0.051	0.043	110.0
0.0	0.0	1	1	400.0	400.0	1	1	1	56.203285	155.62384	0	0.191	0.02	0.025	0.043	110.0
0.0	0.0	1	1	400.0	400.0	1	1	1	56.203285	155.62384	0	0.191	0.02	0.03	0.037	110.0
0.0	0.0	1	1	400.0	400.0	1	1	1	56.203285	155.62384	0	0.191	0.02	0.065	0.037	110.0
0.0	0.0	1	1	400.0	400.0	1	1	1	56.203285	155.62384	0	0.191	0.02	-0.001	0.034	110.0
0.0	0.0	1	1	400.0	400.0	1	1	1	56.203285	155.62384	0	0.191	0.019	0.059	0.029	110.0
0.0	0.0	1	1	400.0	400.0	1	1	1	56.203285	155.62384	0	0.191	0.019	0.051	0.029	110.0
0.0	0.0	1	1	400.0	400.0	1	1	1	56.203285	155.62384	0	0.191	0.019	0.033	0.027	110.0
0.0	0.0	1	1	400.0	400.0	1	1	1	56.203285	155.62384	0	0.191	0.019	0.027	0.023	110.0
0.0	0.0	1	1	400.0	400.0	1	1	1	56.203285	155.62384	0	0.191	0.018	-0.012	0.023	110.0
0.0	0.0	1	1	400.0	400.0	1	1	1	56.203285	155.62384	0	0.191	0.018	0.026	0.021	110.0
0.0	0.0	1	1	400.0	400.0	1	1	1	56.203285	155.62384	0	0.191	0.018	0.018	0.021	110.0
0.0	0.0	1	1	400.0	400.0	1	1	1	56.203285	155.62384	0	0.191	0.017	-0.056	0.018	110.0
0.0	0.0	1	1	400.0	400.0	1	1	1	56.203285	155.62384	0	0.191	0.017	0.045	0.015	110.0
0.0	0.0	1	1	400.0	400.0	1	1	1	56.203285	155.62384	0	0.191	0.017	-0.006	0.015	110.0
0.0	0.0	1	1	400.0	400.0	1	1	1	56.203285	155.62384	0	0.191	0.016	0.028	0.014	110.0
0.0	0.0	1	1	400.0	400.0	1	1	1	56.203285	155.62384	0	0.191	0.015	0.03	0.012	110.0
0.0	0.0	1	1	400.0	400.0	1	1	1	56.203285	155.62384	0	0.191	0.015	0.01	0.012	110.0
0.0	0.0	1	1	400.0	400.0	1	1	1	56.203285	155.62384	0	0.191	0.014	-0.021	0.011	110.0
0.0	0.0	1	1	400.0	400.0	1	1	1	56.203285	155.62384	0	0.191	0.014	0.032	0.011	110.0
0.0	0.0	1	1	400.0	400.0	1	1	1	56.203285	155.62384	0	0.191	0.014	0.004	0.009	110.0
0.0	0.0	1	1	400.0	400.0	1	1	1	56.203285	155.62384	0	0.191	0.014	0.019	0.009	110.0
0.0	0.0	1	1	400.0	400.0	1	1	1	56.203285	155.62384	0	0.191	0.014	0.031	0.009	110.0
0.0	0.0	1	1	400.0	400.0	1	1	1	56.203285	155.62384	0	0.191	0.014	0.011	0.007	110.0
0.0	0.0	1	1	400.0	400.0	1	1	1	56.203285	155.62384	0	0.191	0.014	0.043	0.007	110.0
0.0	0.0	1	1	400.0	400.0	1	1	1	56.203285	155.62384	0	0.191	0.013	-0.021	0.007	110.0
0.0	0.0	1	1	400.0	400.0	1	1	1	56.203285	155.62384	0	0.191	0.013	0.013	0.006	110.0
0.0	0.0	1	1	400.0	400.0	1	1	1	56.203285	155.62384	0	0.191	0.013	0.015	0.006	110.0
0.0	0.0	1	1	400.0	400.0	1	1	1	56.203285	155.62384	0	0.191	0.013	-0.002	0.005	110.0
0.0	0.0	1	1	400.0	400.0	1	1	1	56.203285	155.62384	0	0.191	0.012	0.004	0.004	110.0
0.0	0.0	1	1	400.0	400.0	1	1	1	56.203285	155.62384	0	0.191	0.011	0.018	0.004	110.0
0.0	0.0	1	1	400.0	400.0	1	1	1	56.203285	155.62384	0	0.191	0.011	0.042	0.003	110.0
0.0	0.0	1	1	400.0	400.0	1	1	1	56.203285	155.62384	0	0.191	0.01	-0.029	0.003	110.0
0.0	0.0	1	1	400.0	400.0	1	1	1	56.203285	155.62384	0	0.191	0.01	0.014	0.003	110.0
0.0	0.0	1	1	400.0	400.0	1	1	1	56.203285	155.62384	0	0.191	0.009	-0.004	0.002	110.0
0.0	0.0	1	1	400.0	400.0	1	1	1	56.203285	155.62384	0	0.191	0.008	0.0	0.002	110.0
0.0	0.0	1	1	400.0	400.0	1	1	1	56.203285	155.62384	0	0.191	0.007	0.047	0.002	110.0
0.0	0.0	1	1	400.0	400.0	1	1	1	56.203285	155.62384	0	0.191	0.006	-0.016	0.002	110.0
0.0	0.0	1	1	400.0	400.0	1	1	1	56.203285	155.62384	0	0.191	0.005	-0.008	0.002	110.0
0.0	0.0	1	1	400.0	400.0	1	1	1	56.203285	155.62384	0	0.191	0.005	0.029	0.001	110.0
0.0	0.0	1	1	400.0	400.0	1	1	1	56.203285	155.62384	0	0.191	0.004	-0.016	0.001	110.0
0.0	0.0	1	1	400.0	400.0	1	1	1	56.203285	155.62384	0	0.191	0.004	-0.004	0.001	110.0
0.0	0.0	1	1	400.0	400.0	1	1	1	56.203285	155.62384	0	0.191	0.003	-0.025	0.001	110.0
0.0	0.0	1	1	400.0	400.0	1	1	1	56.203285	155.62384	0	0.191	0.001	-0.047	0.001	110.0
0.0	0.0	1	1	400.0	400.0	1	1	1	56.203285	155.62384	0	0.191	0.001	-0.002	0.001	110.0
0.0	0.0	1	1	400.0	400.0	1	1	1	56.203285	155.62384	0	0.191	0.0	-0.021	0.0	110.0
0.0	0.0	1	1	400.0	400.0	1	1	1	56.203285	155.62384	0	0.191	-0.001	-0.02	0.0	110.0
0.0	0.0	1	1	400.0	400.0	1	1	1	56.203285	155.62384	0	0.191	0.0	-0.001	0.0	110.0
0.0	0.0	1	1	400.0	400.0	1	1	1	56.203285	155.62384	0	0.191	0.0	0.059	0.0	110.0
0.0	0.0	1	1	400.0	400.0	1	1	1	56.203285	155.62384	0	0.191	0.0	0.015	0.0	110.0
0.0	0.0	1	1	400.0	400.0	1	1	1	56.203285	155.62384	0	0.191	0.0	0.022	0.0	110.0
0.0	0.0	1	1	400.0	400.0	1	1	1	56.203285	155.62384	0	0.191	0.0	0.002	0.0	110.0
0.0	0.0	1	1	400.0	400.0	1	1	1	56.203285	155.62384	0	0.191	0.0	-0.011	0.0	110.0
0.0	0.0	1	1	400.0	400.0	1	1	1	56.203285	155.62384	0	0.191	0.0	0.003	0.0	110.0
0.0	0.0	1	1	400.0	400.0	1	1	1	56.203285	155.62384	0	0.191	0.0	0.006	0.0	110.0
0.0	0.0	1	1	400.0	400.0	1	1	1	56.203285	155.62384	0	0.191	0.0	0.049	0.0	110.0
0.0	0.0	1	1	400.0	400.0	1	1	1	56.203285	155.62384	0	0.191	0.0	0.003	0.0	110.0
0.0	0.0	1	1	400.0	400.0	1	1	1	56.203285	155.62384	0	0.191	0.0	0.039	0.0	110.0
0.0	0.0	1	1	400.0	400.0	1	1	1	56.203285	155.62384	0	0.191	-0.001	-0.08	0.0	110.0
0.0	0.0	1	1	400.0	400.0	1	1	1	56.203285	155.62384	0	0.191	0.0	0.043	0.0	110.0
0.0	0.0	1	1	400.0	400.0	1	1	1	56.203285	155.62384	0	0.191	0.0	-0.004	0.0	110.0
0.0	0.0	1	1	400.0	400.0	1	1	1	56.203285	155.62384	0	0.191	0.0	0.001	0.0	110.0
0.0	0.0	1	1	400.0	400.0	1	1	1	56.203285	155.62384	0	0.191	-0.001	-0.012	0.0	110.0
0.0	0.0	1	1	400.0	400.0	1	1	1	56.203285	155.62384	0	0.191	-0.001	-0.014	0.0	110.0
0.0	0.0	1	1	400.0	400.0	1	1	1	56.203285	155.62384	0	0.191	0.0	0.092	0.0	110.0
0.0	0.0	1	1	400.0	400.0	1	1	1	56.203285	155.62384	0	0.191	0.0	0.002	0.0	110.0
0.0	0.0	1	1	400.0	400.0	1	1	1	56.203285	155.62384	0	0.191	0.0	0.01	0.0	110.0
0.0	0.0	1	1	400.0	400.0	1	1	1	56.203285	155.62384	0	0.191	0.0	0.042	0.0	110.0
0.0	0.0	1	1	400.0	400.0	1	1	1	56.203285	155.62384	0	0.191	0.0	0.038	0.0	110.0
0.0	0.0	1	1	400.0	400.0	1	1	1	56.203285	155.62384	0	0.191	0.0	0.002	0.0	110.0
0.0	0.0	1	1	400.0	400.0	1	1	1	56.203285	155.62384	0	0.191	0.0	0.0	0.0	110.0
0.0	0.0	1	1	400.0	400.0	1	1	1	56.203285	155.62384	0	0.191	-0.001	-0.015	0.0	110.0
0.0	0.0	1	1	400.0	400.0	1	1	1	56.203285	155.62384	0	0.191	0.0	0.067	0.0	110.0
0.0	0.0	1	1	400.0	400.0	1	1	1	56.203285	155.62384	0	0.191	-0.001	-0.016	0.0	110.0
0.0	0.0	1	1	400.0	400.0	1	1	1	56.203285	155.62384	0	0.191	0.0	0.156	0.0	110.0
0.0	0.0	1	1	400.0	400.0	1	1	1	56.203285	155.62384	0	0.191	-0.001	-0.028	0.0	110.0
0.0	0.0	1	1	400.0	400.0	1	1	1	56.203285	155.62384	0	0.191	0.0	0.007	0.0	110.0
0.0	0.0	1	1	400.0	400.0	1	1	1	56.203285	155.62384	0	0.191	0.0	0.033	0.0	110.0
0.0	0.0	1	1	400.0	400.0	1	1	1	56.203285	155.62384	0	0.191	0.0	0.018	0.0	110.0
0.0	0.0	1	1	400.0	400.0	1	1	1	56.203285	155.62384	0	0.191	0.0	0.028	0.0	110.0
0.0	0.0	1	1	400.0	400.0	1	1	1	56.203285	155.62384	0	0.191	0.0	0.011	0.0	110.0
0.0	0.0	1	1	400.0	400.0	1	1	1	56.203285	155.62384	0	0.191	-0.001	-0.033	0.0	110.0
0.0	0.0	1	1	400.0	400.0	1	1	1	56.203285	155.62384	0	0.191	0.0	-0.007	0.0	110.0
0.0	0.0	1	1	400.0	400.0	1	1	1	56.203285	155.62384	0	0.191	0.0	0.034	0.0	110.0
0.0	0.0	1	1	400.0	400.0	1	1	1	56.203285	155.62384	0	0.191	0.0	0.017	0.0	110.0
0.0	0.0	1	1	400.0	400.0	1	1	1	56.203285	155.62384	0	0.191	-0.001	-0.022	0.0	110.0
0.0	0.0	1	1	400.0	400.0	1	1	1	56.203285	155.62384	0	0.191	0.0	0.025	0.0	110.0
0.0	0.0	1	1	400.0	400.0	1	1	1	56.203285	155.62384	0	0.191	-0.001	-0.033	0.0	110.0
0.0	0.0	1	1	400.0	400.0	1	1	1	56.203285	155.62384	0	0.191	0.0	0.024	0.0	110.0
0.0	0.0	1	1	400.0	400.0	1	1	1	56.203285	155.62384	0	0.191	0.0	0.008	0.0	110.0
0.0	0.0	1	1	400.0	400.0	1	1	1	56.203285	155.62384	0	0.191	0.0	0.002	0.0	110.0
0.0	0.0	1	1	400.0	400.0	1	1	1	56.203285	155.62384	0	0.191	0.0	0.005	0.0	110.0
0.0	0.0	1	1	400.0	400.0	1	1	1	56.203285	155.62384	0	0.191	0.0	0.175	0.0	110.0
0.0	0.0	1	1	400.0	400.0	1	1	1	56.203285	155.62384	0	0.191	0.0	0.012	0.0	110.0
0.0	0.0	1	1	400.0	400.0	1	1	1	56.203285	155.62384	0	0.191	0.0	-0.008	0.0	110.0
0.0	0.0	1	1	400.0	400.0	1	1	1	56.203285	155.62384	0	0.191	0.0	0.008	0.0	110.0
0.0	0.0	1	1	400.0	400.0	1	1	1	56.203285	155.62384	0	0.191	0.0	0.002	0.0	110.0
0.0	0.0	1	1	400.0	400.0	1	1	1	56.203285	155.62384	0	0.191	0.0	-0.006	0.0	110.0
0.0	0.0	1	1	400.0	400.0	1	1	1	56.203285	155.62384	0	0.191	0.0	0.046	0.0	110.0
0.0	0.0	1	1	400.0	400.0	1	1	1	56.203285	155.62384	0	0.191	-0.001	-0.012	0.0	110.0
0.0	0.0	1	1	400.0	400.0	1	1	1	56.203285	155.62384	0	0.191	-0.001	-0.016	0.0	110.0
0.0	0.0	1	1	400.0	400.0	1	1	1	56.203285	155.62384	0	0.191	-0.001	-0.107	0.0	110.0
0.0	0.0	1	1	400.0	400.0	1	1	1	56.203285	155.62384	0	0.191	0.0	0.019	0.0	110.0
0.0	0.0	1	1	400.0	400.0	1	1	1	56.203285	155.62384	0	0.191	0.0	0.015	0.0	110.0
0.0	0.0	1	1	400.0	400.0	1	1	1	56.203285	155.62384	0	0.191	0.0	-0.011	0.0	110.0
0.0	0.0	1	1	400.0	400.0	1	1	1	56.203285	155.62384	0	0.191	0.0	0.054	0.0	110.0
0.0	0.0	1	1	400.0	400.0	1	1	1	56.203285	155.62384	0	0.191	0.0	-0.005	0.0	110.0
0.0	0.0	1	1	400.0	400.0	1	1	1	56.203285	155.62384	0	0.191	0.0	0.005	0.0	110.0
0.0	0.0	1	1	400.0	400.0	1	1	1	56.203285	155.62384	0	0.191	0.0	-0.003	0.0	110.0
0.0	0.0	1	1	400.0	400.0	1	1	1	56.203285	155.62384	0	0.191	0.0	-0.005	0.0	110.0
0.0	0.0	1	1	400.0	400.0	1	1	1	56.203285	155.62384	0	0.191	0.0	0.098	0.0	110.0
0.0	0.0	1	1	400.0	400.0	1	1	1	56.203285	155.62384	0	0.191	-0.001	-0.014	0.0	110.0
0.0	0.0	1	1	400.0	400.0	1	1	1	56.203285	155.62384	0	0.191	0.0	0.018	0.0	110.0
0.0	0.0	1	1	400.0	400.0	1	1	1	56.203285	155.62384	0	0.191	0.0	0.018	0.0	110.0
0.0	0.0	1	1	400.0	400.0	1	1	1	56.203285	155.62384	0	0.191	0.0	0.009	0.0	110.0
0.0	0.0	1	1	400.0	400.0	1	1	1	56.203285	155.62384	0	0.191	-0.001	-0.018	0.0	110.0
0.0	0.0	1	1	400.0	400.0	1	1	1	56.203285	155.62384	0	0.191	-0.001	-0.115	0.0	110.0
0.0	0.0	1	1	400.0	400.0	1	1	1	56.203285	155.62384	0	0.191	-0.001	-0.037	0.0	110.0
0.0	0.0	1	1	400.0	400.0	1	1	1	56.203285	155.62384	0	0.191	-0.001	-0.186	0.0	110.0
0.0	0.0	1	1	400.0	400.0	1	1	1	56.203285	155.62384	0	0.191	0.0	0.001	0.0	110.0
0.0	0.0	1	1	400.0	400.0	1	1	1	56.203285	155.62384	0	0.191	0.0	0.027	0.0	110.0
0.0	0.0	1	1	400.0	400.0	1	1	1	56.203285	155.62384	0	0.191	0.0	0.02	0.0	110.0
0.0	0.0	1	1	400.0	400.0	1	1	1	56.203285	155.62384	0	0.191	0.0	0.002	0.0	110.0
0.0	0.0	1	1	400.0	400.0	1	1	1	56.203285	155.62384	0	0.191	-0.001	-0.016	0.0	110.0
0.0	0.0	1	1	400.0	400.0	1	1	1	56.203285	155.62384	0	0.191	0.0	0.051	0.0	110.0
0.0	0.0	1	1	400.0	400.0	1	1	1	56.203285	155.62384	0	0.191	0.0	-0.011	0.0	110.0
0.0	0.0	1	1	400.0	400.0	1	1	1	56.203285	155.62384	0	0.191	0.0	0.01	0.0	110.0
0.0	0.0	1	1	400.0	400.0	1	1	1	56.203285	155.62384	0	0.191	-0.001	-0.02	0.0	110.0
0.0	0.0	1	1	400.0	400.0	1	1	1	56.203285	155.62384	0	0.191	0.0	0.0	0.0	110.0
0.0	0.0	1	1	400.0	400.0	1	1	1	56.203285	155.62384	0	0.191	-0.001	-0.022	0.0	110.0
0.0	0.0	1	1	400.0	400.0	1	1	1	56.203285	155.62384	0	0.191	-0.001	-0.068	0.0	110.0
0.0	0.0	1	1	400.0	400.0	1	1	1	56.203285	155.62384	0	0.191	0.0	-0.003	0.0	110.0
0.0	0.0	1	1	400.0	400.0	1	1	1	56.203285	155.62384	0	0.191	0.0	0.035	0.0	110.0
0.0	0.0	1	1	400.0	400.0	1	1	1	56.203285	155.62384	0	0.191	-0.001	-0.05	0.0	110.0
0.0	0.0	1	1	400.0	400.0	1	1	1	56.203285	155.62384	0	0.191	0.0	-0.006	0.0	110.0
0.0	0.0	1	1	400.0	400.0	1	1	1	56.203285	155.62384	0	0.191	0.0	0.009	0.0	110.0
0.0	0.0	1	1	400.0	400.0	1	1	1	56.203285	155.62384	0	0.191	0.0	0.022	0.0	110.0
0.0	0.0	1	1	400.0	400.0	1	1	1	56.203285	155.62384	0	0.191	-0.001	-0.049	0.0	110.0
0.0	0.0	1	1	400.0	400.0	1	1	1	56.203285	155.62384	0	0.191	0.0	0.005	0.0	110.0
0.0	0.0	1	1	400.0	400.0	1	1	1	56.203285	155.62384	0	0.191	-0.001	-0.025	0.0	110.0
0.0	0.0	1	1	400.0	400.0	1	1	1	56.203285	155.62384	0	0.191	0.0	0.24	0.0	110.0
0.0	0.0	1	1	400.0	400.0	1	1	1	56.203285	155.62384	0	0.191	0.0	-0.009	0.0	110.0
0.0	0.0	1	1	400.0	400.0	1	1	1	56.203285	155.62384	0	0.191	0.0	0.001	0.0	110.0
0.0	0.0	1	1	400.0	400.0	1	1	1	56.203285	155.62384	0	0.191	-0.001	-0.055	0.0	110.0
0.0	0.0	1	1	400.0	400.0	1	1	1	56.203285	155.62384	0	0.191	-0.001	-0.032	0.0	110.0
0.0	0.0	1	1	400.0	400.0	1	1	1	56.203285	155.62384	0	0.191	0.0	-0.009	0.0	110.0
0.0	0.0	1	1	400.0	400.0	1	1	1	56.203285	155.62384	0	0.191	0.0	-0.004	0.0	110.0
0.0	0.0	1	1	400.0	400.0	1	1	1	56.203285	155.62384	0	0.191	-0.001	-0.02	0.0	110.0
0.0	0.0	1	1	400.0	400.0	1	1	1	56.203285	155.62384	0	0.191	0.0	0.0	0.0	110.0
0.0	0.0	1	1	400.0	400.0	1	1	1	56.203285	155.62384	0	0.191	-0.001	-0.026	0.0	110.0
0.0	0.0	1	1	400.0	400.0	1	1	1	56.203285	155.62384	0	0.191	0.0	0.134	0.0	110.0
0.0	0.0	1	1	400.0	400.0	1	1	1	56.203285	155.62384	0	0.191	0.0	0.022	0.0	110.0
0.0	0.0	1	1	400.0	400.0	1	1	1	56.203285	155.62384	0	0.191	0.0	0.003	0.0	110.0
0.0	0.0	1	1	400.0	400.0	1	1	1	56.203285	155.62384	0	0.191	0.0	0.049	0.0	110.0
0.0	0.0	1	1	400.0	400.0	1	1	1	56.203285	155.62384	0	0.19	0.0	0.018	0.0	110.0
0.0	0.0	1	1	400.0	400.0	1	1	1	56.203285	155.62384	0	0.19	0.0	-0.006	0.0	110.0
0.0	0.0	1	1	400.0	400.0	1	1	1	56.203285	155.62384	0	0.19	0.0	0.007	0.0	110.0
0.0	0.0	1	1	400.0	400.0	1	1	1	56.203285	155.62384	0	0.19	0.0	-0.005	0.0	110.0
0.0	0.0	1	1	400.0	400.0	1	1	1	56.203285	155.62384	0	0.19	-0.001	-0.037	0.0	110.0
0.0	0.0	1	1	400.0	400.0	1	1	1	56.203285	155.62384	0	0.19	0.0	0.0	0.0	110.0
0.0	0.0	1	1	400.0	400.0	1	1	1	56.203285	155.62384	0	0.19	-0.001	-0.103	0.0	110.0
0.0	0.0	1	1	400.0	400.0	1	1	1	56.203285	155.62384	0	0.19	0.0	0.01	0.0	110.0
0.0	0.0	1	1	400.0	400.0	1	1	1	56.203285	155.62384	0	0.19	0.0	-0.002	0.0	110.0
0.0	0.0	1	1	400.0	400.0	1	1	1	56.203285	155.62384	0	0.19	0.0	0.001	0.0	110.0
-5555.5557	-400.0	2	1	400.0	300.99503	1	2	1	56.203285	155.62384	1	0.19	0.0	-0.003	0.0	110.0
-5555.5557	-400.0	2	1	400.0	300.99503	1	2	1	56.203285	155.62384	1	0.19	-0.001	-0.025	0.0	110.0
-5555.5557	-400.0	2	1	400.0	300.99503	0	2	1	56.203285	155.62384	1	0.19	0.0	0.187	0.0	110.0
-5555.5557	-400.0	2	1	400.0	300.99503	0	2	1	56.203285	155.62384	1	0.19	0.0	0.029	0.0	110.0
-5555.5557	-400.0	2	1	400.0	300.99503	0	2	1	56.203285	155.62384	1	0.19	0.0	0.173	0.0	110.0
-5555.5557	-400.0	2	1	400.0	300.99503	0	2	1	56.203285	155.62384	1	0.19	-0.006	-0.753	-0.757	110.0
-5555.5557	-400.0	2	1	400.0	300.99503	0	2	1	56.203285	155.62384	1	0.19	-0.016	-1.359	-1.413	110.0
-5555.5557	-400.0	2	1	400.0	300.99503	0	2	1	56.203285	155.62384	1	0.19	-0.025	-1.458	-1.413	110.0
-5555.5557	-400.0	2	1	400.0	300.99503	0	2	1	56.203285	155.62384	1	0.19	-0.035	-1.684	-1.706	110.0
-5555.5557	-400.0	2	1	400.0	300.99503	0	2	1	56.203285	155.62384	1	0.19	-0.05	-2.272	-2.232	110.0
-5555.5557	-400.0	2	1	400.0	300.99503	0	2	1	56.203285	155.62384	1	0.189	-0.064	-2.211	-2.232	110.0
-5555.5557	-400.0	2	1	400.0	300.99503	0	2	1	56.203285	155.62384	1	0.189	-0.078	-2.478	-2.467	110.0
-5555.5557	-400.0	2	1	400.0	300.99503	0	2	1	56.203285	155.62384	1	0.189	-0.091	-2.479	-2.467	110.0
-5555.5557	-400.0	2	1	400.0	300.99503	0	2	1	56.203285	155.62384	1	0.189	-0.105	-2.869	-2.889	110.0
-5555.5557	-400.0	2	1	400.0	300.99503	0	2	1	56.203285	155.62384	1	0.188	-0.119	-3.069	-3.078	110.0
-5555.5557	-400.0	2	1	400.0	300.99503	0	2	1	56.203285	155.62384	1	0.188	-0.132	-3.035	-3.078	110.0
-5555.5557	-400.0	2	1	400.0	300.99503	0	2	1	56.203285	155.62384	1	0.188	-0.148	-3.449	-3.417	110.0
-5555.5557	-400.0	2	1	400.0	300.99503	0	2	1	56.203285	155.62384	1	0.188	-0.162	-3.567	-3.569	110.0
-5555.5557	-400.0	2	1	400.0	300.99503	0	2	1	56.203285	155.62384	1	0.187	-0.176	-3.653	-3.569	110.0
-5555.5557	-400.0	2	1	400.0	300.99503	0	2	1	56.203285	155.62384	1	0.187	-0.189	-3.829	-3.84	110.0
-5555.5557	-400.0	2	1	400.0	300.99503	0	2	1	56.203285	155.62384	1	0.187	-0.203	-3.89	-3.84	110.0
-5555.5557	-400.0	2	1	400.0	300.99503	0	2	1	56.203285	155.62384	1	0.186	-0.215	-3.987	-3.963	110.0
-5555.5557	-400.0	2	1	400.0	300.99503	0	2	1	56.203285	155.62384	1	0.186	-0.228	-4.213	-4.18	110.0
-5555.5557	-400.0	2	1	400.0	300.99503	0	2	1	56.203285	155.62384	1	0.186	-0.24	-4.184	-4.18	110.0
-5555.5557	-400.0	2	1	400.0	300.99503	0	2	1	56.203285	155.62384	1	0.186	-0.251	-4.192	-4.369	110.0
-5555.5557	-400.0	2	1	400.0	300.99503	0	2	1	56.203285	155.62384	1	0.186	-0.263	-4.523	-4.453	110.0
-5555.5557	-400.0	2	1	400.0	300.99503	0	2	1	56.203285	155.62384	1	0.185	-0.273	-4.417	-4.453	110.0
-5555.5557	-400.0	2	1	400.0	300.99503	0	2	1	56.203285	155.62384	1	0.185	-0.284	-4.741	-4.604	110.0
-5555.5557	-400.0	2	1	400.0	300.99503	0	2	1	56.203285	155.62384	1	0.185	-0.293	-4.581	-4.604	110.0
-5555.5557	-400.0	2	1	400.0	300.99503	0	2	1	56.203285	155.62384	1	0.185	-0.303	-4.698	-4.672	110.0
-5555.5557	-400.0	2	1	400.0	300.99503	0	2	1	56.203285	155.62384	1	0.185	-0.312	-4.852	-4.793	110.0
-5555.5557	-400.0	2	1	400.0	300.99503	0	2	1	56.203285	155.62384	1	0.185	-0.32	-4.747	-4.793	110.0
-5555.5557	-400.0	2	1	400.0	300.99503	0	2	1	56.203285	155.62384	1	0.185	-0.329	-4.845	-4.847	110.0
-5555.5557	-400.0	2	1	400.0	300.99503	0	2	1	56.203285	155.62384	1	0.185	-0.337	-4.986	-4.945	110.0
-5555.5557	-400.0	2	1	400.0	300.99503	0	2	1	56.203285	155.62384	1	0.185	-0.344	-5.012	-4.945	110.0
-5555.5557	-400.0	2	1	400.0	300.99503	0	2	1	56.203285	155.62384	1	0.185	-0.35	-4.993	-4.988	110.0
-5555.5557	-400.0	2	1	400.0	300.99503	0	2	1	56.203285	155.62384	1	0.185	-0.356	-5.006	-5.067	110.0
-5555.5557	-400.0	2	1	400.0	300.99503	0	2	1	56.203285	155.62384	1	0.184	-0.363	-5.074	-5.067	110.0
-5555.5557	-400.0	2	1	400.0	300.99503	0	2	1	56.203285	155.62384	1	0.184	-0.369	-5.111	-5.134	110.0
-5555.5557	-400.0	2	1	400.0	300.99503	0	2	1	56.203285	155.62384	1	0.184	-0.375	-5.102	-5.134	110.0
-5555.5557	-400.0	2	1	400.0	300.99503	0	2	1	56.203285	155.62384	1	0.184	-0.38	-5.068	-5.165	110.0
-5555.5557	-400.0	2	1	400.0	300.99503	0	2	1	56.203285	155.62384	1	0.184	-0.385	-5.16	-5.218	110.0
-5555.5557	-400.0	2	1	400.0	300.99503	0	2	1	56.203285	155.62384	1	0.184	-0.389	-5.286	-5.218	110.0
-5555.5557	-400.0	2	1	400.0	300.99503	0	2	1	56.203285	155.62384	1	0.184	-0.393	-5.258	-5.244	110.0
-5555.5557	-400.0	2	1	400.0	300.99503	0	2	1	56.203285	155.62384	1	0.184	-0.397	-5.298	-5.286	110.0
-5555.5557	-400.0	2	1	400.0	300.99503	0	2	1	56.203285	155.62384	1	0.184	-0.401	-5.271	-5.286	110.0
-5555.5557	-400.0	2	1	400.0	300.99503	0	2	1	56.203285	155.62384	1	0.184	-0.404	-5.344	-5.306	110.0
-5555.5557	-400.0	2	1	400.0	300.99503	0	2	1	56.203285	155.62384	1	0.184	-0.406	-5.297	-5.306	110.0
-5555.5557	-400.0	2	1	400.0	300.99503	0	2	1	56.203285	155.62384	1	0.183	-0.41	-5.381	-5.34	110.0
-5555.5557	-400.0	2	1	400.0	300.99503	0	2	1	56.203285	155.62384	1	0.183	-0.414	-5.395	-5.371	110.0
-5555.5557	-400.0	2	1	400.0	300.99503	0	2	1	56.203285	155.62384	1	0.183	-0.417	-5.287	-5.371	110.0
-5555.5557	-400.0	2	1	400.0	300.99503	0	2	1	56.203285	155.62384	1	0.183	-0.421	-5.359	-5.384	110.0
-5555.5557	-400.0	2	1	400.0	300.99503	0	2	1	56.203285	155.62384	1	0.183	-0.423	-5.371	-5.384	110.0
-5555.5557	-400.0	2	1	400.0	300.99503	0	2	1	56.203285	155.62384	1	0.183	-0.425	-5.382	-5.408	110.0
-5555.5557	-400.0	2	1	400.0	300.99503	0	2	1	56.203285	155.62384	1	0.183	-0.427	-5.468	-5.419	110.0
-5555.5557	-400.0	2	1	400.0	300.99503	0	2	1	56.203285	155.62384	1	0.183	-0.429	-5.454	-5.419	110.0
-5555.5557	-400.0	2	1	400.0	300.99503	0	2	1	56.203285	155.62384	1	0.183	-0.431	-5.519	-5.438	110.0
-5555.5557	-400.0	2	1	400.0	300.99503	0	2	1	56.203285	155.62384	1	0.183	-0.433	-5.434	-5.447	110.0
-5555.5557	-400.0	2	1	400.0	300.99503	0	2	1	56.203285	155.62384	1	0.183	-0.435	-5.406	-5.447	110.0
-5555.5557	-400.0	2	1	400.0	300.99503	0	2	1	56.203285	155.62384	1	0.183	-0.437	-5.484	-5.455	110.0
-5555.5557	-400.0	2	1	400.0	300.99503	0	2	1	56.203285	155.62384	1	0.183	-0.439	-5.404	-5.455	110.0
-5555.5557	-400.0	2	1	400.0	300.99503	0	2	1	56.203285	155.62384	1	0.183	-0.441	-5.357	-5.463	110.0
-5555.5557	-400.0	2	1	400.0	300.99503	0	2	1	56.203285	155.62384	1	0.182	-0.441	-5.434	-5.482	110.0
-5555.5557	-400.0	2	1	400.0	300.99503	0	2	1	56.203285	155.62384	1	0.182	-0.442	-5.602	-5.482	110.0
-5555.5557	-400.0	2	1	400.0	300.99503	0	2	1	56.203285	155.62384	1	0.182	-0.442	-5.494	-5.488	110.0
-5555.5557	-400.0	2	1	400.0	300.99503	0	2	1	56.203285	155.62384	1	0.182	-0.442	-5.48	-5.498	110.0
-5555.5557	-400.0	2	1	400.0	300.99503	0	2	1	56.203285	155.62384	1	0.182	-0.442	-5.467	-5.498	110.0
-5555.5557	-400.0	2	1	400.0	300.99503	0	2	1	56.203285	155.62384	1	0.182	-0.442	-5.502	-5.507	110.0
-5555.5557	-400.0	2	1	400.0	300.99503	0	2	1	56.203285	155.62384	1	0.182	-0.442	-5.542	-5.507	110.0
-5555.5557	-400.0	2	1	400.0	300.99503	0	2	1	56.203285	155.62384	1	0.182	-0.442	-5.519	-5.51	110.0
-5555.5557	-400.0	2	1	400.0	300.99503	0	2	1	56.203285	155.62384	1	0.182	-0.442	-5.481	-5.517	110.0
-5555.5557	-400.0	2	1	400.0	300.99503	0	2	1	56.203285	155.62384	1	0.182	-0.443	-5.56	-5.517	110.0
-5555.5557	-400.0	2	1	400.0	300.99503	0	2	1	56.203285	155.62384	1	0.182	-0.444	-5.564	-5.521	110.0
-5555.5557	-400.0	2	1	400.0	300.99503	0	2	1	56.203285	155.62384	1	0.182	-0.444	-5.537	-5.526	110.0
-5555.5557	-400.0	2	1	400.0	300.99503	0	2	1	56.203285	155.62384	1	0.182	-0.445	-5.534	-5.526	110.0
-5555.5557	-400.0	2	1	400.0	300.99503	0	2	1	56.203285	155.62384	1	0.182	-0.445	-5.394	-5.529	110.0
-5555.5557	-400.0	2	1	400.0	300.99503	0	2	1	56.203285	155.62384	1	0.182	-0.447	-5.585	-5.529	110.0
-5555.5557	-400.0	2	1	400.0	300.99503	0	2	1	56.203285	155.62384	1	0.182	-0.448	-5.501	-5.533	110.0
-5555.5557	-400.0	2	1	400.0	300.99503	0	2	1	56.203285	155.62384	1	0.182	-0.449	-5.491	-5.535	110.0
-5555.5557	-400.0	2	1	400.0	300.99503	0	2	1	56.203285	155.62384	1	0.182	-0.449	-5.473	-5.535	110.0
-5555.5557	-400.0	2	1	400.0	300.99503	0	2	1	56.203285	155.62384	1	0.182	-0.449	-5.505	-5.54	110.0
-5555.5557	-400.0	2	1	400.0	300.99503	0	2	1	56.203285	155.62384	1	0.182	-0.451	-5.564	-5.541	110.0
-5555.5557	-400.0	2	1	400.0	300.99503	0	2	1	56.203285	155.62384	1	0.182	-0.451	-5.54	-5.541	110.0
-5555.5557	-400.0	2	1	400.0	300.99503	0	2	1	56.203285	155.62384	1	0.182	-0.451	-5.535	-5.543	110.0
-5555.5557	-400.0	2	1	400.0	300.99503	0	2	1	56.203285	155.62384	1	0.182	-0.451	-5.553	-5.543	110.0
-5555.5557	-400.0	2	1	400.0	300.99503	0	2	1	56.203285	155.62384	1	0.182	-0.452	-5.702	-5.544	110.0
-5555.5557	-400.0	2	1	400.0	300.99503	0	2	1	56.203285	155.62384	1	0.182	-0.454	-5.562	-5.547	110.0
-5555.5557	-400.0	2	1	400.0	300.99503	0	2	1	56.203285	155.62384	1	0.181	-0.454	-5.536	-5.547	110.0
-5555.5557	-400.0	2	1	400.0	300.99503	0	2	1	56.203285	155.62384	1	0.181	-0.454	-5.518	-5.549	110.0
-5555.5557	-400.0	2	1	400.0	300.99503	0	2	1	56.203285	155.62384	1	0.181	-0.454	-5.533	-5.55	110.0
-5555.5557	-400.0	2	1	400.0	300.99503	0	2	1	56.203285	155.62384	1	0.181	-0.455	-5.572	-5.55	110.0
-5555.5557	-400.0	2	1	400.0	300.99503	0	2	1	56.203285	155.62384	1	0.181	-0.457	-5.561	-5.551	110.0
-5555.5557	-400.0	2	1	400.0	300.99503	0	2	1	56.203285	155.62384	1	0.181	-0.459	-5.6	-5.551	110.0
-5555.5557	-400.0	2	1	400.0	300.99503	0	2	1	56.203285	155.62384	1	0.181	-0.46	-5.673	-5.552	110.0
-5555.5557	-400.0	2	1	400.0	300.99503	0	2	1	56.203285	155.62384	1	0.181	-0.461	-5.6	-5.553	110.0
-5555.5557	-400.0	2	1	400.0	300.99503	0	2	1	56.203285	155.62384	1	0.181	-0.461	-5.663	-5.553	110.0
-5555.5557	-400.0	2	1	400.0	300.99503	0	2	1	56.203285	155.62384	1	0.181	-0.461	-5.574	-5.554	110.0
-5555.5557	-400.0	2	1	400.0	300.99503	0	2	1	56.203285	155.62384	1	0.181	-0.46	-5.521	-5.555	110.0
-5555.5557	-400.0	2	1	400.0	300.99503	0	2	1	56.203285	155.62384	1	0.181	-0.46	-5.542	-5.555	110.0
-5555.5557	-400.0	2	1	400.0	300.99503	1	2	1	56.203285	155.62384	1	0.181	-0.46	-5.517	-5.555	110.0
-5555.5557	-400.0	2	1	400.0	300.99503	1	2	1	56.203285	155.62384	1	0.181	-0.46	-5.554	-5.555	110.0
-5555.5557	-400.0	2	1	400.0	300.99503	1	2	1	56.203285	155.62384	1	0.181	-0.46	-5.536	-5.556	110.0
-5555.5557	-400.0	2	1	400.0	300.99503	1	2	1	56.203285	155.62384	1	0.181	-0.461	-5.575	-5.556	110.0
-5555.5557	-400.0	2	1	400.0	300.99503	1	2	1	56.203285	155.62384	1	0.181	-0.461	-5.562	-5.556	110.0
-5555.5557	-400.0	2	1	400.0	300.99503	1	2	1	56.203285	155.62384	1	0.181	-0.46	-5.54	-5.557	110.0
-5555.5557	-400.0	2	1	400.0	300.99503	1	2	1	56.203285	155.62384	1	0.181	-0.461	-5.569	-5.557	110.0
-5555.5557	-400.0	2	1	400.0	300.99503	1	2	1	56.203285	155.62384	1	0.181	-0.461	-5.59	-5.557	110.0
-5555.5557	-400.0	2	1	400.0	300.99503	1	2	1	56.203285	155.62384	1	0.181	-0.46	-5.539	-5.559	110.0
-5555.5557	-400.0	2	1	400.0	300.99503	1	2	1	56.203285	155.62384	1	0.181	-0.461	-5.588	-5.559	110.0
-5555.5557	-400.0	2	1	400.0	300.99503	1	2	1	56.203285	155.62384	1	0.181	-0.461	-5.558	-5.559	110.0
-5555.5557	-400.0	2	1	400.0	300.99503	1	2	1	56.203285	155.62384	1	0.181	-0.461	-5.607	-5.56	110.0
-5555.5557	-400.0	2	1	400.0	300.99503	1	2	1	56.203285	155.62384	1	0.181	-0.461	-5.562	-5.56	110.0
-5555.5557	-400.0	2	1	400.0	300.99503	1	2	1	56.203285	155.62384	1	0.181	-0.46	-5.522	-5.56	110.0
-5555.5557	-400.0	2	1	400.0	300.99503	1	2	1	56.203285	155.62384	1	0.181	-0.461	-5.579	-5.56	110.0
-5555.5557	-400.0	2	1	400.0	300.99503	1	2	1	56.203285	155.62384	1	0.181	-0.46	-5.5	-5.56	110.0
-5555.5557	-400.0	2	1	400.0	300.99503	1	2	1	56.203285	155.62384	1	0.181	-0.461	-5.577	-5.56	110.0
-5555.5557	-400.0	2	1	400.0	300.99503	1	2	1	56.203285	155.62384	1	0.181	-0.461	-5.773	-5.56	110.0
-5555.5557	-400.0	2	1	400.0	300.99503	1	2	1	56.203285	155.62384	1	0.181	-0.46	-5.526	-5.56	110.0
-5555.5557	-400.0	2	1	400.0	300.99503	1	2	1	56.203285	155.62384	1	0.181	-0.461	-5.593	-5.56	110.0
-5555.5557	-400.0	2	1	400.0	300.99503	1	2	1	56.203285	155.62384	1	0.181	-0.461	-5.59	-5.56	110.0
-5555.5557	-400.0	2	1	400.0	300.99503	1	2	1	56.203285	155.62384	1	0.181	-0.461	-5.616	-5.56	110.0
-5555.5557	-400.0	2	1	400.0	300.99503	1	2	1	56.203285	155.62384	1	0.181	-0.46	-5.504	-5.56	110.0
-5555.5557	-400.0	2	1	400.0	300.99503	1	2	1	56.203285	155.62384	1	0.181	-0.46	-5.515	-5.56	110.0
-5555.5557	-400.0	2	1	400.0	300.99503	1	2	1	56.203285	155.62384	1	0.181	-0.461	-5.573	-5.56	110.0
-5555.5557	-400.0	2	1	400.0	300.99503	1	2	1	56.203285	155.62384	1	0.181	-0.46	-5.478	-5.56	110.0
-5555.5557	-400.0	2	1	400.0	300.99503	1	2	1	56.203285	155.62384	1	0.181	-0.461	-5.56	-5.56	110.0
-5555.5557	-400.0	2	1	400.0	300.99503	1	2	1	56.203285	155.62384	1	0.181	-0.46	-5.551	-5.561	110.0
-5555.5557	-400.0	2	1	400.0	300.99503	1	2	1	56.203285	155.62384	1	0.181	-0.461	-5.629	-5.561	110.0
-5555.5557	-400.0	2	1	400.0	300.99503	1	2	1	56.203285	155.62384	1	0.181	-0.46	-5.526	-5.561	110.0
-5555.5557	-400.0	2	1	400.0	300.99503	1	2	1	56.203285	155.62384	1	0.181	-0.46	-5.54	-5.561	110.0
-5555.5557	-400.0	2	1	400.0	300.99503	1	2	1	56.203285	155.62384	1	0.181	-0.46	-5.533	-5.561	110.0
-5555.5557	-400.0	2	1	400.0	300.99503	1	2	1	56.203285	155.62384	1	0.181	-0.46	-5.553	-5.561	110.0
-5555.5557	-400.0	2	1	400.0	300.99503	1	2	1	56.203285	155.62384	1	0.181	-0.461	-5.583	-5.561	110.0
-5555.5557	-400.0	2	1	400.0	300.99503	1	2	1	56.203285	155.62384	1	0.181	-0.46	-5.541	-5.561	110.0
-5555.5557	-400.0	2	1	400.0	300.99503	1	2	1	56.203285	155.62384	1	0.181	-0.461	-5.72	-5.561	110.0
-5555.5557	-400.0	2	1	400.0	300.99503	1	2	1	56.203285	155.62384	1	0.181	-0.46	-5.55	-5.561	110.0
-5555.5557	-400.0	2	1	400.0	300.99503	1	2	1	56.203285	155.62384	1	0.181	-0.461	-5.62	-5.561	110.0
-5555.5557	-400.0	2	1	400.0	300.99503	1	2	1	56.203285	155.62384	1	0.181	-0.46	-5.546	-5.561	110.0
-5555.5557	-400.0	2	1	400.0	300.99503	1	2	1	56.203285	155.62384	1	0.181	-0.461	-5.737	-5.561	110.0
-5555.5557	-400.0	2	1	400.0	300.99503	1	2	1	56.203285	155.62384	1	0.181	-0.46	-5.554	-5.561	110.0
-5555.5557	-400.0	2	1	400.0	300.99503	1	2	1	56.203285	155.62384	1	0.181	-0.46	-5.544	-5.561	110.0
-5555.5557	-400.0	2	1	400.0	300.99503	1	2	1	56.203285	155.62384	1	0.181	-0.461	-5.635	-5.561	110.0
-5555.5557	-400.0	2	1	400.0	300.99503	1	2	1	56.203285	155.62384	1	0.181	-0.46	-5.522	-5.561	110.0
-5555.5557	-400.0	2	1	400.0	300.99503	1	2	1	56.203285	155.62384	1	0.181	-0.461	-5.721	-5.561	110.0
-5555.5557	-400.0	2	1	400.0	300.99503	1	2	1	56.203285	155.62384	1	0.181	-0.46	-5.515	-5.561	110.0
-5555.5557	-400.0	2	1	400.0	300.99503	1	2	1	56.203285	155.62384	1	0.181	-0.46	-5.513	-5.561	110.0
-5555.5557	-400.0	2	1	400.0	300.99503	1	2	1	56.203285	155.62384	1	0.181	-0.46	-5.555	-5.561	110.0
-5555.5557	-400.0	2	1	400.0	300.99503	1	2	1	56.203285	155.62384	1	0.181	-0.461	-5.627	-5.561	110.0
-5555.5557	-400.0	2	1	400.0	300.99503	1	2	1	56.203285	155.62384	1	0.181	-0.461	-5.65	-5.561	110.0
-5555.5557	-400.0	2	1	400.0	300.99503	1	2	1	56.203285	155.62384	1	0.181	-0.46	-5.554	-5.561	110.0
-5555.5557	-400.0	2	1	400.0	300.99503	1	2	1	56.203285	155.62384	1	0.181	-0.461	-5.607	-5.561	110.0
-5555.5557	-400.0	2	1	400.0	300.99503	1	2	1	56.203285	155.62384	1	0.181	-0.46	-5.484	-5.561	110.0
-5555.5557	-400.0	2	1	400.0	300.99503	1	2	1	56.203285	155.62384	1	0.181	-0.461	-5.585	-5.561	110.0
-5555.5557	-400.0	2	1	400.0	300.99503	1	2	1	56.203285	155.62384	1	0.181	-0.461	-5.601	-5.561	110.0
-5555.5557	-400.0	2	1	400.0	300.99503	1	2	1	56.203285	155.62384	1	0.181	-0.461	-5.574	-5.561	110.0
-5555.5557	-400.0	2	1	400.0	300.99503	1	2	1	56.203285	155.62384	1	0.181	-0.461	-5.6	-5.561	110.0
-5555.5557	-400.0	2	1	400.0	300.99503	1	2	1	56.203285	155.62384	1	0.181	-0.46	-5.507	-5.561	110.0
-5555.5557	-400.0	2	1	400.0	300.99503	1	2	1	56.203285	155.62384	1	0.181	-0.46	-5.526	-5.561	110.0
-5555.5557	-400.0	2	1	400.0	300.99503	1	2	1	56.203285	155.62384	1	0.181	-0.461	-5.572	-5.561	110.0
-5555.5557	-400.0	2	1	400.0	300.99503	1	2	1	56.203285	155.62384	1	0.181	-0.461	-5.653	-5.561	110.0
-5555.5557	-400.0	2	1	400.0	300.99503	1	2	1	56.203285	155.62384	1	0.181	-0.461	-5.582	-5.561	110.0
-5555.5557	-400.0	2	1	400.0	300.99503	1	2	1	56.203285	155.62384	1	0.181	-0.46	-5.556	-5.561	110.0
-5555.5557	-400.0	2	1	400.0	300.99503	1	2	1	56.203285	155.62384	1	0.181	-0.461	-5.583	-5.561	110.0
-5555.5557	-400.0	2	1	400.0	300.99503	1	2	1	56.203285	155.62384	1	0.181	-0.46	-5.547	-5.561	110.0
-5555.5557	-400.0	2	1	400.0	300.99503	1	2	1	56.203285	155.62384	1	0.181	-0.46	-5.537	-5.561	110.0
-5555.5557	-400.0	2	1	400.0	300.99503	1	2	1	56.203285	155.62384	1	0.181	-0.461	-5.565	-5.561	110.0
-5555.5557	-400.0	2	1	400.0	300.99503	1	2	1	56.203285	155.62384	1	0.181	-0.46	-5.508	-5.561	110.0
-5555.5557	-400.0	2	1	400.0	300.99503	1	2	1	56.203285	155.62384	1	0.181	-0.461	-5.576	-5.561	110.0
-5555.5557	-400.0	2	1	400.0	300.99503	1	2	1	56.203285	155.62384	1	0.181	-0.461	-5.6	-5.561	110.0
-5555.5557	-400.0	2	1	400.0	300.99503	1	2	1	56.203285	155.62384	1	0.181	-0.46	-5.546	-5.561	110.0
-5555.5557	-400.0	2	1	400.0	300.99503	1	2	1	56.203285	155.62384	1	0.181	-0.461	-5.57	-5.561	110.0
-5555.5557	-400.0	2	1	400.0	300.99503	1	2	1	56.203285	155.62384	1	0.181	-0.461	-5.565	-5.561	110.0
-5555.5557	-400.0	2	1	400.0	300.99503	1	2	1	56.203285	155.62384	1	0.181	-0.461	-5.599	-5.561	110.0
-5555.5557	-400.0	2	1	400.0	300.99503	1	2	1	56.203285	155.62384	1	0.181	-0.461	-5.573	-5.561	110.0
-5555.5557	-400.0	2	1	400.0	300.99503	1	2	1	56.203285	155.62384	1	0.181	-0.46	-5.537	-5.561	110.0
-5555.5557	-400.0	2	1	400.0	300.99503	1	2	1	56.203285	155.62384	1	0.181	-0.46	-5.545	-5.561	110.0
-5555.5557	-400.0	2	1	400.0	300.99503	1	2	1	56.203285	155.62384	1	0.181	-0.461	-5.565	-5.561	110.0
-5555.5557	-400.0	2	1	400.0	300.99503	1	2	1	56.203285	155.62384	1	0.181	-0.46	-5.552	-5.561	110.0
-5555.5557	-400.0	2	1	400.0	300.99503	1	2	1	56.203285	155.62384	1	0.181	-0.46	-5.532	-5.561	110.0
-5555.5557	-400.0	2	1	400.0	300.99503	1	2	1	56.203285	155.62384	1	0.181	-0.461	-5.607	-5.561	110.0
-5555.5557	-400.0	2	1	400.0	300.99503	1	2	1	56.203285	155.62384	1	0.181	-0.461	-5.558	-5.561	110.0
-5555.5557	-400.0	2	1	400.0	300.99503	1	2	1	56.203285	155.62384	1	0.181	-0.46	-5.503	-5.561	110.0
-5555.5557	-400.0	2	1	400.0	300.99503	1	2	1	56.203285	155.62384	1	0.181	-0.46	-5.533	-5.561	110.0
-5555.5557	-400.0	2	1	400.0	300.99503	1	2	1	56.203285	155.62384	1	0.181	-0.46	-5.535	-5.561	110.0
-5555.5557	-400.0	2	1	400.0	300.99503	1	2	1	56.203285	155.62384	1	0.181	-0.461	-5.559	-5.561	110.0
-5555.5557	-400.0	2	1	400.0	300.99503	1	2	1	56.203285	155.62384	1	0.181	-0.46	-5.516	-5.561	110.0
-5555.5557	-400.0	2	1	400.0	300.99503	1	2	1	56.203285	155.62384	1	0.181	-0.461	-5.701	-5.561	110.0
-5555.5557	-400.0	2	1	400.0	300.99503	1	2	1	56.203285	155.62384	1	0.181	-0.46	-5.551	-5.561	110.0
-5555.5557	-400.0	2	1	400.0	300.99503	1	2	1	56.203285	155.62384	1	0.181	-0.46	-5.514	-5.561	110.0
-5555.5557	-400.0	2	1	400.0	300.99503	1	2	1	56.203285	155.62384	1	0.181	-0.46	-5.522	-5.561	110.0
-5555.5557	-400.0	2	1	400.0	300.99503	1	2	1	56.203285	155.62384	1	0.181	-0.46	-5.535	-5.561	110.0
-5555.5557	-400.0	2	1	400.0	300.99503	1	2	1	56.203285	155.62384	1	0.181	-0.46	-5.538	-5.561	110.0
-5555.5557	-400.0	2	1	400.0	300.99503	1	2	1	56.203285	155.62384	1	0.181	-0.461	-5.572	-5.561	110.0
-5555.5557	-400.0	2	1	400.0	300.99503	1	2	1	56.203285	155.62384	1	0.181	-0.461	-5.57	-5.561	110.0
-5555.5557	-400.0	2	1	400.0	300.99503	1	2	1	56.203285	155.62384	1	0.181	-0.461	-5.581	-5.561	110.0
-5555.5557	-400.0	2	1	400.0	300.99503	1	2	1	56.203285	155.62384	1	0.181	-0.461	-5.575	-5.561	110.0
-5555.5557	-400.0	2	1	400.0	300.99503	1	2	1	56.203285	155.62384	1	0.181	-0.461	-5.583	-5.561	110.0
-5555.5557	-400.0	2	1	400.0	300.99503	1	2	1	56.203285	155.62384	1	0.181	-0.461	-5.574	-5.561	110.0
-5555.5557	-400.0	2	1	400.0	300.99503	1	2	1	56.203285	155.62384	1	0.181	-0.461	-5.6	-5.561	110.0
-5555.5557	-400.0	2	1	400.0	300.99503	1	2	1	56.203285	155.62384	1	0.181	-0.46	-5.554	-5.561	110.0
-5555.5557	-400.0	2	1	400.0	300.99503	1	2	1	56.203285	155.62384	1	0.181	-0.461	-5.612	-5.561	110.0
-5555.5557	-400.0	2	1	400.0	300.99503	1	2	1	56.203285	155.62384	1	0.181	-0.46	-5.527	-5.561	110.0
-5555.5557	-400.0	2	1	400.0	300.99503	1	2	1	56.203285	155.62384	1	0.181	-0.461	-5.596	-5.561	110.0
-5555.5557	-400.0	2	1	400.0	300.99503	1	2	1	56.203285	155.62384	1	0.181	-0.46	-5.5	-5.561	110.0
-5555.5557	-400.0	2	1	400.0	300.99503	1	2	1	56.203285	155.62384	1	0.181	-0.461	-5.57	-5.561	110.0
-5555.5557	-400.0	2	1	400.0	300.99503	1	2	1	56.203285	155.62384	1	0.181	-0.46	-5.557	-5.561	110.0
-5555.5557	-400.0	2	1	400.0	300.99503	1	2	1	56.203285	155.62384	1	0.181	-0.461	-5.588	-5.561	110.0
-5555.5557	-400.0	2	1	400.0	300.99503	1	2	1	56.203285	155.62384	1	0.181	-0.46	-5.466	-5.561	110.0
0.0	0.0	2	1	400.0	300.99503	1	2	1	56.203285	155.62384	0	0.181	-0.46	-5.531	-5.561	110.0
0.0	0.0	2	1	400.0	300.99503	1	2	1	56.203285	155.62384	0	0.181	-0.46	-5.524	-5.561	110.0
0.0	0.0	2	1	400.0	300.99503	1	2	1	56.203285	155.62384	0	0.181	-0.461	-5.605	-5.561	110.0
0.0	0.0	2	1	400.0	300.99503	1	2	1	56.203285	155.62384	0	0.181	-0.46	-5.454	-5.561	110.0
0.0	0.0	2	1	400.0	300.99503	1	2	1	56.203285	155.62384	0	0.181	-0.46	-5.524	-5.561	110.0
0.0	0.0	2	1	400.0	300.99503	1	2	1	56.203285	155.62384	0	0.181	-0.454	-4.816	-4.803	110.0
0.0	0.0	2	1	400.0	300.99503	1	2	1	56.203285	155.62384	0	0.181	-0.446	-4.492	-4.463	110.0
0.0	0.0	2	1	400.0	300.99503	1	2	1	56.203285	155.62384	0	0.181	-0.438	-4.473	-4.463	110.0
0.0	0.0	2	1	400.0	300.99503	1	2	1	56.203285	155.62384	0	0.182	-0.427	-3.879	-3.854	110.0
0.0	0.0	2	1	400.0	300.99503	1	2	1	56.203285	155.62384	0	0.182	-0.414	-3.561	-3.581	110.0
0.0	0.0	2	1	400.0	300.99503	1	2	1	56.203285	155.62384	0	0.182	-0.402	-3.578	-3.581	110.0
0.0	0.0	2	1	400.0	300.99503	1	2	1	56.203285	155.62384	0	0.182	-0.387	-3.112	-3.093	110.0
0.0	0.0	2	1	400.0	300.99503	1	2	1	56.203285	155.62384	0	0.182	-0.374	-3.062	-3.093	110.0
0.0	0.0	2	1	400.0	300.99503	1	2	1	56.203285	155.62384	0	0.183	-0.361	-2.915	-2.874	110.0
0.0	0.0	2	1	400.0	300.99503	1	2	1	56.203285	155.62384	0	0.183	-0.346	-2.512	-2.482	110.0
0.0	0.0	2	1	400.0	300.99503	1	2	1	56.203285	155.62384	0	0.183	-0.332	-2.458	-2.482	110.0
0.0	0.0	2	1	400.0	300.99503	1	2	1	56.203285	155.62384	0	0.183	-0.318	-2.285	-2.306	110.0
0.0	0.0	2	1	400.0	300.99503	1	2	1	56.203285	155.62384	0	0.183	-0.304	-1.956	-1.992	110.0
0.0	0.0	2	1	400.0	300.99503	1	2	1	56.203285	155.62384	0	0.184	-0.291	-2.009	-1.992	110.0
0.0	0.0	2	1	400.0	300.99503	1	2	1	56.203285	155.62384	0	0.184	-0.277	-1.849	-1.85	110.0
0.0	0.0	2	1	400.0	300.99503	1	2	1	56.203285	155.62384	0	0.184	-0.265	-1.822	-1.85	110.0
0.0	0.0	2	1	400.0	300.99503	1	2	1	56.203285	155.62384	0	0.184	-0.252	-1.57	-1.598	110.0
0.0	0.0	2	1	400.0	300.99503	1	2	1	56.203285	155.62384	0	0.184	-0.239	-1.478	-1.485	110.0
0.0	0.0	2	1	400.0	300.99503	1	2	1	56.203285	155.62384	0	0.184	-0.228	-1.362	-1.485	110.0
0.0	0.0	2	1	400.0	300.99503	1	2	1	56.203285	155.62384	0	0.184	-0.216	-1.265	-1.282	110.0
0.0	0.0	2	1	400.0	300.99503	1	2	1	56.203285	155.62384	0	0.184	-0.205	-1.153	-1.107	110.0
0.0	0.0	2	1	400.0	300.99503	1	2	1	56.203285	155.62384	0	0.185	-0.194	-1.128	-1.107	110.0
0.0	0.0	2	1	400.0	300.99503	1	2	1	56.203285	155.62384	0	0.185	-0.184	-1.042	-1.029	110.0
0.0	0.0	2	1	400.0	300.99503	1	2	1	56.203285	155.62384	0	0.185	-0.175	-1.028	-1.029	110.0
0.0	0.0	2	1	400.0	300.99503	1	2	1	56.203285	155.62384	0	0.185	-0.165	-0.862	-0.888	110.0
0.0	0.0	2	1	400.0	300.99503	1	2	1	56.203285	155.62384	0	0.185	-0.156	-0.862	-0.825	110.0
0.0	0.0	2	1	400.0	300.99503	1	2	1	56.203285	155.62384	0	0.185	-0.148	-0.783	-0.825	110.0
0.0	0.0	2	1	400.0	300.99503	1	2	1	56.203285	155.62384	0	0.185	-0.139	-0.646	-0.712	110.0
0.0	0.0	2	1	400.0	300.99503	1	2	1	56.203285	155.62384	0	0.185	-0.132	-0.706	-0.662	110.0
0.0	0.0	2	1	400.0	300.99503	1	2	1	56.203285	155.62384	0	0.185	-0.124	-0.67	-0.662	110.0
0.0	0.0	2	1	400.0	300.99503	1	2	1	56.203285	155.62384	0	0.185	-0.117	-0.546	-0.571	110.0
0.0	0.0	2	1	400.0	300.99503	1	2	1	56.203285	155.62384	0	0.185	-0.111	-0.595	-0.571	110.0
0.0	0.0	2	1	400.0	300.99503	1	2	1	56.203285	155.62384	0	0.185	-0.105	-0.507	-0.493	110.0
0.0	0.0	2	1	400.0	300.99503	1	2	1	56.203285	155.62384	0	0.185	-0.098	-0.501	-0.458	110.0
0.0	0.0	2	1	400.0	300.99503	1	2	1	56.203285	155.62384	0	0.185	-0.092	-0.476	-0.458	110.0
0.0	0.0	2	1	400.0	300.99503	1	2	1	56.203285	155.62384	0	0.185	-0.086	-0.416	-0.396	110.0
0.0	0.0	2	1	400.0	300.99503	1	2	1	56.203285	155.62384	0	0.185	-0.081	-0.494	-0.368	110.0
0.0	0.0	2	1	400.0	300.99503	1	2	1	56.203285	155.62384	0	0.185	-0.076	-0.356	-0.368	110.0
0.0	0.0	2	1	400.0	300.99503	1	2	1	56.203285	155.62384	0	0.185	-0.072	-0.317	-0.317	110.0
0.0	0.0	2	1	400.0	300.99503	1	2	1	56.203285	155.62384	0	0.185	-0.068	-0.287	-0.317	110.0
0.0	0.0	2	1	400.0	300.99503	1	2	1	56.203285	155.62384	0	0.185	-0.064	-0.474	-0.295	110.0
0.0	0.0	2	1	400.0	300.99503	1	2	1	56.203285	155.62384	0	0.185	-0.06	-0.304	-0.254	110.0
0.0	0.0	2	1	400.0	300.99503	1	2	1	56.203285	155.62384	0	0.185	-0.057	-0.295	-0.254	110.0
0.0	0.0	2	1	400.0	300.99503	1	2	1	56.203285	155.62384	0	0.185	-0.055	-0.262	-0.236	110.0
0.0	0.0	2	1	400.0	300.99503	1	2	1	56.203285	155.62384	0	0.185	-0.051	-0.251	-0.204	110.0
0.0	0.0	2	1	400.0	300.99503	1	2	1	56.203285	155.62384	0	0.185	-0.047	-0.208	-0.204	110.0
0.0	0.0	2	1	400.0	300.99503	1	2	1	56.203285	155.62384	0	0.185	-0.043	-0.026	-0.189	110.0
0.0	0.0	2	1	400.0	300.99503	1	2	1	56.203285	155.62384	0	0.185	-0.039	-0.153	-0.189	110.0
0.0	0.0	2	1	400.0	300.99503	1	2	1	56.203285	155.62384	0	0.185	-0.037	-0.154	-0.163	110.0
0.0	0.0	2	1	400.0	300.99503	1	2	1	56.203285	155.62384	0	0.185	-0.035	-0.169	-0.152	110.0
0.0	0.0	2	1	400.0	300.99503	1	2	1	56.203285	155.62384	0	0.185	-0.033	-0.144	-0.152	110.0
0.0	0.0	2	1	400.0	300.99503	1	2	1	56.203285	155.62384	0	0.185	-0.031	-0.052	-0.131	110.0
0.0	0.0	2	1	400.0	300.99503	1	2	1	56.203285	155.62384	0	0.185	-0.029	-0.168	-0.121	110.0
0.0	0.0	2	1	400.0	300.99503	1	2	1	56.203285	155.62384	0	0.185	-0.027	-0.189	-0.121	110.0
0.0	0.0	2	1	400.0	300.99503	1	2	1	56.203285	155.62384	0	0.185	-0.025	-0.122	-0.105	110.0
0.0	0.0	2	1	400.0	300.99503	1	2	1	56.203285	155.62384	0	0.185	-0.023	-0.089	-0.105	110.0
0.0	0.0	2	1	400.0	300.99503	1	2	1	56.203285	155.62384	0	0.185	-0.021	-0.148	-0.09	110.0
0.0	0.0	2	1	400.0	300.99503	1	2	1	56.203285	155.62384	0	0.185	-0.02	-0.08	-0.084	110.0
0.0	0.0	2	1	400.0	300.99503	1	2	1	56.203285	155.62384	0	0.185	-0.02	-0.182	-0.084	110.0
0.0	0.0	2	1	400.0	300.99503	1	2	1	56.203285	155.62384	0	0.185	-0.02	-0.069	-0.072	110.0
0.0	0.0	2	1	400.0	300.99503	1	2	1	56.203285	155.62384	0	0.185	-0.02	-0.081	-0.067	110.0
0.0	0.0	2	1	400.0	300.99503	1	2	1	56.203285	155.62384	0	0.185	-0.02	-0.056	-0.067	110.0
0.0	0.0	2	1	400.0	300.99503	1	2	1	56.203285	155.62384	0	0.185	-0.02	-0.071	-0.058	110.0
0.0	0.0	2	1	400.0	300.99503	1	2	1	56.203285	155.62384	0	0.185	-0.02	-0.124	-0.058	110.0
0.0	0.0	2	1	400.0	300.99503	1	2	1	56.203285	155.62384	0	0.185	-0.02	-0.066	-0.053	110.0
0.0	0.0	2	1	400.0	300.99503	1	2	1	56.203285	155.62384	0	0.185	-0.02	-0.108	-0.046	110.0
0.0	0.0	2	1	400.0	300.99503	1	2	1	56.203285	155.62384	0	0.185	-0.02	-0.071	-0.046	110.0
0.0	0.0	2	1	400.0	300.99503	1	2	1	56.203285	155.62384	0	0.185	-0.02	-0.06	-0.043	110.0
0.0	0.0	2	1	400.0	300.99503	1	2	1	56.203285	155.62384	0	0.185	-0.019	-0.012	-0.039	110.0
0.0	0.0	2	1	400.0	300.99503	1	2	1	56.203285	155.62384	0	0.185	-0.018	-0.046	-0.039	110.0
0.0	0.0	2	1	400.0	300.99503	1	2	1	56.203285	155.62384	0	0.185	-0.018	-0.021	-0.034	110.0
0.0	0.0	2	1	400.0	300.99503	1	2	1	56.203285	155.62384	0	0.185	-0.018	-0.107	-0.034	110.0
0.0	0.0	2	1	400.0	300.99503	1	2	1	56.203285	155.62384	0	0.185	-0.017	-0.061	-0.029	110.0
0.0	0.0	2	1	400.0	300.99503	1	2	1	56.203285	155.62384	0	0.185	-0.017	-0.039	-0.027	110.0
0.0	0.0	2	1	400.0	300.99503	1	2	1	56.203285	155.62384	0	0.185	-0.017	-0.023	-0.027	110.0
0.0	0.0	2	1	400.0	300.99503	1	2	1	56.203285	155.62384	0	0.185	-0.015	0.005	-0.023	110.0
0.0	0.0	2	1	400.0	300.99503	1	2	1	56.203285	155.62384	0	0.185	-0.014	-0.032	-0.021	110.0
0.0	0.0	2	1	400.0	300.99503	1	2	1	56.203285	155.62384	0	0.185	-0.014	-0.022	-0.021	110.0
0.0	0.0	2	1	400.0	300.99503	1	2	1	56.203285	155.62384	0	0.185	-0.014	-0.028	-0.018	110.0
0.0	0.0	2	1	400.0	300.99503	1	2	1	56.203285	155.62384	0	0.185	-0.014	-0.031	-0.018	110.0
0.0	0.0	2	1	400.0	300.99503	1	2	1	56.203285	155.62384	0	0.185	-0.014	-0.03	-0.017	110.0
0.0	0.0	2	1	400.0	300.99503	1	2	1	56.203285	155.62384	0	0.185	-0.013	-0.028	-0.014	110.0
0.0	0.0	2	1	400.0	300.99503	1	2	1	56.203285	155.62384	0	0.185	-0.012	0.008	-0.014	110.0
0.0	0.0	2	1	400.0	300.99503	1	2	1	56.203285	155.62384	0	0.185	-0.011	0.0	-0.013	110.0
0.0	0.0	2	1	400.0	300.99503	1	2	1	56.203285	155.62384	0	0.185	-0.01	-0.024	-0.011	110.0
0.0	0.0	2	1	400.0	300.99503	1	2	1	56.203285	155.62384	0	0.185	-0.009	-0.049	-0.011	110.0
0.0	0.0	2	1	400.0	300.99503	1	2	1	56.203285	155.62384	0	0.185	-0.008	-0.03	-0.01	110.0
0.0	0.0	2	1	400.0	300.99503	1	2	1	56.203285	155.62384	0	0.185	-0.006	-0.008	-0.01	110.0
0.0	0.0	2	1	400.0	300.99503	1	2	1	56.203285	155.62384	0	0.185	-0.004	0.031	-0.009	110.0
0.0	0.0	2	1	400.0	300.99503	1	2	1	56.203285	155.62384	0	0.185	-0.003	-0.004	-0.008	110.0
0.0	0.0	2	1	400.0	300.99503	1	2	1	56.203285	155.62384	0	0.185	-0.001	0.004	-0.008	110.0
0.0	0.0	2	1	400.0	300.99503	1	2	1	56.203285	155.62384	0	0.185	-0.001	-0.034	-0.007	110.0
0.0	0.0	2	1	400.0	300.99503	1	2	1	56.203285	155.62384	0	0.185	0.0	0.017	-0.006	110.0
0.0	0.0	2	1	400.0	300.99503	1	2	1	56.203285	155.62384	0	0.185	0.0	-0.001	-0.006	110.0
0.0	0.0	2	1	400.0	300.99503	1	2	1	56.203285	155.62384	0	0.185	0.0	-0.003	-0.005	110.0
0.0	0.0	2	1	400.0	300.99503	1	2	1	56.203285	155.62384	0	0.185	0.0	0.049	-0.005	110.0
0.0	0.0	2	1	400.0	300.99503	1	2	1	56.203285	155.62384	0	0.185	-0.001	-0.119	-0.004	110.0
0.0	0.0	2	1	400.0	300.99503	1	2	1	56.203285	155.62384	0	0.185	0.0	0.004	-0.004	110.0
0.0	0.0	2	1	400.0	300.99503	1	2	1	56.203285	155.62384	0	0.185	-0.001	-0.02	-0.004	110.0
0.0	0.0	2	1	400.0	300.99503	1	2	1	56.203285	155.62384	0	0.185	0.0	-0.001	-0.003	110.0
0.0	0.0	2	1	400.0	300.99503	1	2	1	56.203285	155.62384	0	0.185	-0.001	-0.034	-0.003	110.0
0.0	0.0	2	1	400.0	300.99503	1	2	1	56.203285	155.62384	0	0.185	0.0	0.019	-0.003	110.0
0.0	0.0	2	1	400.0	300.99503	1	2	1	56.203285	155.62384	0	0.185	-0.001	-0.016	-0.002	110.0
0.0	0.0	2	1	400.0	300.99503	1	2	1	56.203285	155.62384	0	0.185	0.0	0.002	-0.002	110.0
0.0	0.0	2	1	400.0	300.99503	1	2	1	56.203285	155.62384	0	0.185	-0.001	-0.055	-0.002	110.0
0.0	0.0	2	1	400.0	300.99503	1	2	1	56.203285	155.62384	0	0.185	-0.001	-0.04	-0.001	110.0
0.0	0.0	2	1	400.0	300.99503	1	2	1	56.203285	155.62384	0	0.185	0.0	0.011	-0.001	110.0
0.0	0.0	2	1	400.0	300.99503	1	2	1	56.203285	155.62384	0	0.185	-0.001	-0.174	-0.001	110.0
0.0	0.0	2	1	400.0	300.99503	1	2	1	56.203285	155.62384	0	0.185	-0.001	-0.021	-0.001	110.0
0.0	0.0	2	1	400.0	300.99503	1	2	1	56.203285	155.62384	0	0.185	0.0	0.016	-0.001	110.0
0.0	0.0	2	1	400.0	300.99503	1	2	1	56.203285	155.62384	0	0.185	0.0	0.002	-0.001	110.0
0.0	0.0	2	1	400.0	300.99503	1	2	1	56.203285	155.62384	0	0.185	-0.001	-0.039	-0.001	110.0
0.0	0.0	2	1	400.0	300.99503	1	2	1	56.203285	155.62384	0	0.185	0.0	0.011	0.0	110.0
0.0	0.0	2	1	400.0	300.99503	1	2	1	56.203285	155.62384	0	0.185	0.0	0.152	0.0	110.0
0.0	0.0	2	1	400.0	300.99503	1	2	1	56.203285	155.62384	0	0.185	0.0	0.019	0.0	110.0
0.0	0.0	2	1	400.0	300.99503	1	2	1	56.203285	155.62384	0	0.185	-0.001	-0.058	0.0	110.0
0.0	0.0	2	1	400.0	300.99503	1	2	1	56.203285	155.62384	0	0.185	0.0	0.007	0.0	110.0
0.0	0.0	2	1	400.0	300.99503	1	2	1	56.203285	155.62384	0	0.185	-0.001	-0.035	0.0	110.0
0.0	0.0	2	1	400.0	300.99503	1	2	1	56.203285	155.62384	0	0.185	0.0	0.016	0.0	110.0
0.0	0.0	2	1	400.0	300.99503	1	2	1	56.203285	155.62384	0	0.185	0.0	0.019	0.0	110.0
0.0	0.0	2	1	400.0	300.99503	1	2	1	56.203285	155.62384	0	0.185	-0.001	-0.072	0.0	110.0
0.0	0.0	2	1	400.0	300.99503	1	2	1	56.203285	155.62384	0	0.185	-0.001	-0.014	0.0	110.0
0.0	0.0	2	1	400.0	300.99503	1	2	1	56.203285	155.62384	0	0.185	0.0	0.017	0.0	110.0
0.0	0.0	2	1	400.0	300.99503	1	2	1	56.203285	155.62384	0	0.185	0.0	0.01	0.0	110.0
0.0	0.0	2	1	400.0	300.99503	1	2	1	56.203285	155.62384	0	0.185	0.0	0.0	0.0	110.0
0.0	0.0	2	1	400.0	300.99503	1	2	1	56.203285	155.62384	0	0.185	0.0	-0.007	0.0	110.0
0.0	0.0	2	1	400.0	300.99503	1	2	1	56.203285	155.62384	0	0.185	0.0	0.03	0.0	110.0
0.0	0.0	2	1	400.0	300.99503	1	2	1	56.203285	155.62384	0	0.185	0.0	0.021	0.0	110.0
0.0	0.0	2	1	400.0	300.99503	1	2	1	56.203285	155.62384	0	0.185	-0.001	-0.019	0.0	110.0
0.0	0.0	2	1	400.0	300.99503	1	2	1	56.203285	155.62384	0	0.185	0.0	0.033	0.0	110.0
0.0	0.0	2	1	400.0	300.99503	1	2	1	56.203285	155.62384	0	0.185	-0.001	-0.09	0.0	110.0
0.0	0.0	2	1	400.0	300.99503	1	2	1	56.203285	155.62384	0	0.185	0.0	0.021	0.0	110.0
0.0	0.0	2	1	400.0	300.99503	1	2	1	56.203285	155.62384	0	0.185	0.0	0.019	0.0	110.0
0.0	0.0	2	1	400.0	300.99503	1	2	1	56.203285	155.62384	0	0.185	-0.001	-0.012	0.0	110.0
0.0	0.0	2	1	400.0	300.99503	1	2	1	56.203285	155.62384	0	0.185	0.0	0.017	0.0	110.0
0.0	0.0	2	1	400.0	300.99503	1	2	1	56.203285	155.62384	0	0.185	0.0	0.006	0.0	110.0
0.0	0.0	2	1	400.0	300.99503	1	2	1	56.203285	155.62384	0	0.185	-0.001	-0.015	0.0	110.0
0.0	0.0	2	1	400.0	300.99503	1	2	1	56.203285	155.62384	0	0.185	-0.001	-0.012	0.0	110.0
0.0	0.0	2	1	400.0	300.99503	1	2	1	56.203285	155.62384	0	0.185	0.0	0.055	0.0	110.0
0.0	0.0	2	1	400.0	300.99503	1	2	1	56.203285	155.62384	0	0.185	0.0	0.0	0.0	110.0
0.0	0.0	2	1	400.0	300.99503	1	2	1	56.203285	155.62384	0	0.185	-0.001	-0.016	0.0	110.0
0.0	0.0	2	1	400.0	300.99503	1	2	1	56.203285	155.62384	0	0.185	0.0	0.21	0.0	110.0
0.0	0.0	2	1	400.0	300.99503	1	2	1	56.203285	155.62384	0	0.185	0.0	0.011	0.0	110.0
0.0	0.0	2	1	400.0	300.99503	1	2	1	56.203285	155.62384	0	0.185	0.0	0.019	0.0	110.0
0.0	0.0	2	1	400.0	300.99503	1	2	1	56.203285	155.62384	0	0.185	-0.001	-0.028	0.0	110.0
0.0	0.0	2	1	400.0	300.99503	1	2	1	56.203285	155.62384	0	0.185	0.0	0.0	0.0	110.0
0.0	0.0	2	1	400.0	300.99503	1	2	1	56.203285	155.62384	0	0.185	0.0	0.022	0.0	110.0
0.0	0.0	2	1	400.0	300.99503	1	2	1	56.203285	155.62384	0	0.185	0.0	0.014	0.0	110.0
0.0	0.0	2	1	400.0	300.99503	1	2	1	56.203285	155.62384	0	0.185	0.0	0.017	0.0	110.0
0.0	0.0	2	1	400.0	300.99503	1	2	1	56.203285	155.62384	0	0.185	0.0	0.003	0.0	110.0
0.0	0.0	2	1	400.0	300.99503	1	2	1	56.203285	155.62384	0	0.185	-0.001	-0.047	0.0	110.0
0.0	0.0	2	1	400.0	300.99503	1	2	1	56.203285	155.62384	0	0.185	0.0	0.026	0.0	110.0
0.0	0.0	2	1	400.0	300.99503	1	2	1	56.203285	155.62384	0	0.185	0.0	-0.004	0.0	110.0
0.0	0.0	2	1	400.0	300.99503	1	2	1	56.203285	155.62384	0	0.185	0.0	0.036	0.0	110.0
0.0	0.0	2	1	400.0	300.99503	1	2	1	56.203285	155.62384	0	0.185	0.0	0.023	0.0	110.0
0.0	0.0	2	1	400.0	300.99503	1	2	1	56.203285	155.62384	0	0.185	0.0	0.039	0.0	110.0
0.0	0.0	2	1	400.0	300.99503	1	2	1	56.203285	155.62384	0	0.185	-0.001	-0.014	0.0	110.0
0.0	0.0	2	1	400.0	300.99503	1	2	1	56.203285	155.62384	0	0.185	0.0	0.0	0.0	110.0
0.0	0.0	2	1	400.0	300.99503	1	2	1	56.203285	155.62384	0	0.185	0.0	0.012	0.0	110.0
0.0	0.0	2	1	400.0	300.99503	1	2	1	56.203285	155.62384	0	0.185	-0.001	-0.068	0.0	110.0
0.0	0.0	2	1	400.0	300.99503	1	2	1	56.203285	155.62384	0	0.185	0.0	0.004	0.0	110.0
0.0	0.0	2	1	400.0	300.99503	1	2	1	56.203285	155.62384	0	0.185	0.0	0.003	0.0	110.0
0.0	0.0	2	1	400.0	300.99503	1	2	1	56.203285	155.62384	0	0.185	0.0	0.005	0.0	110.0
0.0	0.0	2	1	400.0	300.99503	1	2	1	56.203285	155.62384	0	0.185	-0.001	-0.013	0.0	110.0
0.0	0.0	2	1	400.0	300.99503	1	2	1	56.203285	155.62384	0	0.185	0.0	0.009	0.0	110.0
0.0	0.0	2	1	400.0	300.99503	1	2	1	56.203285	155.62384	0	0.185	-0.001	-0.025	0.0	110.0
0.0	0.0	2	1	400.0	300.99503	1	2	1	56.203285	155.62384	0	0.185	0.0	0.012	0.0	110.0
0.0	0.0	2	1	400.0	300.99503	1	2	1	56.203285	155.62384	0	0.185	0.0	0.0	0.0	110.0
0.0	0.0	2	1	400.0	300.99503	1	2	1	56.203285	155.62384	0	0.185	0.0	0.002	0.0	110.0
0.0	0.0	2	1	400.0	300.99503	1	2	1	56.203285	155.62384	0	0.185	0.0	0.088	0.0	110.0
0.0	0.0	2	1	400.0	300.99503	1	2	1	56.203285	155.62384	0	0.185	-0.001	-0.037	0.0	110.0
0.0	0.0	2	1	400.0	300.99503	1	2	1	56.203285	155.62384	0	0.185	0.0	0.03	0.0	110.0
0.0	0.0	2	1	400.0	300.99503	1	2	1	56.203285	155.62384	0	0.185	-0.001	-0.014	0.0	110.0
0.0	0.0	2	1	400.0	300.99503	1	2	1	56.203285	155.62384	0	0.185	-0.001	-0.032	0.0	110.0
0.0	0.0	2	1	400.0	300.99503	1	2	1	56.203285	155.62384	0	0.185	0.0	0.005	0.0	110.0
0.0	0.0	2	1	400.0	300.99503	1	2	1	56.203285	155.62384	0	0.185	-0.001	-0.03	0.0	110.0
0.0	0.0	2	1	400.0	300.99503	1	2	1	56.203285	155.62384	0	0.185	-0.001	-0.165	0.0	110.0
0.0	0.0	2	1	400.0	300.99503	1	2	1	56.203285	155.62384	0	0.185	-0.001	-0.023	0.0	110.0
0.0	0.0	2	1	400.0	300.99503	1	2	1	56.203285	155.62384	0	0.185	0.0	-0.003	0.0	110.0
0.0	0.0	2	1	400.0	300.99503	1	2	1	56.203285	155.62384	0	0.185	-0.001	-0.026	0.0	110.0
0.0	0.0	2	1	400.0	300.99503	1	2	1	56.203285	155.62384	0	0.185	0.0	-0.004	0.0	110.0
0.0	0.0	2	1	400.0	300.99503	1	2	1	56.203285	155.62384	0	0.185	-0.001	-0.016	0.0	110.0
0.0	0.0	2	1	400.0	300.99503	1	2	1	56.203285	155.62384	0	0.185	0.0	-0.002	0.0	110.0
0.0	0.0	2	1	400.0	300.99503	1	2	1	56.203285	155.62384	0	0.185	0.0	0.009	0.0	110.0
0.0	0.0	2	1	400.0	300.99503	1	2	1	56.203285	155.62384	0	0.185	0.0	-0.002	0.0	110.0
0.0	0.0	2	1	400.0	300.99503	1	2	1	56.203285	155.62384	0	0.185	-0.001	-0.036	0.0	110.0
0.0	0.0	2	1	400.0	300.99503	1	2	1	56.203285	155.62384	0	0.185	0.0	0.168	0.0	110.0
0.0	0.0	2	1	400.0	300.99503	1	2	1	56.203285	155.62384	0	0.185	0.0	-0.002	0.0	110.0
0.0	0.0	2	1	400.0	300.99503	1	2	1	56.203285	155.62384	0	0.185	0.0	0.006	0.0	110.0
0.0	0.0	2	1	400.0	300.99503	1	2	1	56.203285	155.62384	0	0.185	0.0	0.025	0.0	110.0
0.0	0.0	2	1	400.0	300.99503	1	2	1	56.203285	155.62384	0	0.185	-0.001	-0.031	0.0	110.0
0.0	0.0	2	1	400.0	300.99503	1	2	1	56.203285	155.62384	0	0.185	0.0	0.0	0.0	110.0
0.0	0.0	2	1	400.0	300.99503	1	2	1	56.203285	155.62384	0	0.185	0.0	0.004	0.0	110.0
0.0	0.0	2	1	400.0	300.99503	1	2	1	56.203285	155.62384	0	0.185	-0.001	-0.029	0.0	110.0
0.0	0.0	2	1	400.0	300.99503	1	2	1	56.203285	155.62384	0	0.185	-0.001	-0.025	0.0	110.0
0.0	0.0	2	1	400.0	300.99503	1	2	1	56.203285	155.62384	0	0.185	0.0	0.017	0.0	110.0
0.0	0.0	2	1	400.0	300.99503	1	2	1	56.203285	155.62384	0	0.185	0.0	0.014	0.0	110.0
0.0	0.0	2	1	400.0	300.99503	1	2	1	56.203285	155.62384	0	0.185	0.0	-0.009	0.0	110.0
0.0	0.0	2	1	400.0	300.99503	1	2	1	56.203285	155.62384	0	0.185	0.0	-0.004	0.0	110.0
0.0	0.0	2	1	400.0	300.99503	1	2	1	56.203285	155.62384	0	0.185	0.0	0.036	0.0	110.0
0.0	0.0	2	1	400.0	300.99503	1	2	1	56.203285	155.62384	0	0.185	0.0	0.009	0.0	110.0
0.0	0.0	2	1	400.0	300.99503	1	2	1	56.203285	155.62384	0	0.185	0.0	0.033	0.0	110.0
0.0	0.0	2	1	400.0	300.99503	1	2	1	56.203285	155.62384	0	0.185	0.0	0.036	0.0	110.0
0.0	0.0	2	1	400.0	300.99503	1	2	1	56.203285	155.62384	0	0.185	-0.001	-0.013	0.0	110.0
0.0	0.0	2	1	400.0	300.99503	1	2	1	56.203285	155.62384	0	0.185	-0.001	-0.059	0.0	110.0
-4180.487	-300.99503	2	2	300.99503	300.99503	0	2	2	56.203285	155.62384	1	0.185	0.0	0.086	0.0	110.0
-4180.487	-300.99503	2	2	300.99503	300.99503	0	2	2	56.203285	155.62384	1	0.185	0.0	0.027	0.0	110.0
-4180.487	-300.99503	2	2	300.99503	300.99503	0	2	2	56.203285	155.62384	1	0.185	0.0	0.014	0.0	110.0
-4180.487	-300.99503	2	2	300.99503	300.99503	0	2	2	56.203285	155.62384	1	0.185	-0.002	-0.272	-0.294	110.0
-4180.487	-300.99503	2	2	300.99503	300.99503	0	2	2	56.203285	155.62384	1	0.185	-0.004	-0.457	-0.569	110.0
-4180.487	-300.99503	2	2	300.99503	300.99503	0	2	2	56.203285	155.62384	1	0.185	-0.008	-0.613	-0.569	110.0
-4180.487	-300.99503	2	2	300.99503	300.99503	0	2	2	56.203285	155.62384	1	0.185	-0.016	-1.082	-1.063	110.0
-4180.487	-300.99503	2	2	300.99503	300.99503	0	2	2	56.203285	155.62384	1	0.185	-0.024	-1.045	-1.063	110.0
-4180.487	-300.99503	2	2	300.99503	300.99503	0	2	2	56.203285	155.62384	1	0.185	-0.034	-1.47	-1.488	110.0
-4180.487	-300.99503	2	2	300.99503	300.99503	0	2	2	56.203285	155.62384	1	0.184	-0.044	-1.691	-1.679	110.0
-4180.487	-300.99503	2	2	300.99503	300.99503	0	2	2	56.203285	155.62384	1	0.184	-0.052	-1.679	-1.679	110.0
-4180.487	-300.99503	2	2	300.99503	300.99503	0	2	2	56.203285	155.62384	1	0.184	-0.063	-2.049	-2.021	110.0
-4180.487	-300.99503	2	2	300.99503	300.99503	0	2	2	56.203285	155.62384	1	0.184	-0.073	-2.182	-2.174	110.0
-4180.487	-300.99503	2	2	300.99503	300.99503	0	2	2	56.203285	155.62384	1	0.184	-0.084	-2.135	-2.174	110.0
-4180.487	-300.99503	2	2	300.99503	300.99503	0	2	2	56.203285	155.62384	1	0.184	-0.094	-2.415	-2.448	110.0
-4180.487	-300.99503	2	2	300.99503	300.99503	0	2	2	56.203285	155.62384	1	0.184	-0.106	-2.474	-2.448	110.0
-4180.487	-300.99503	2	2	300.99503	300.99503	0	2	2	56.203285	155.62384	1	0.184	-0.116	-2.553	-2.571	110.0
-4180.487	-300.99503	2	2	300.99503	300.99503	0	2	2	56.203285	155.62384	1	0.184	-0.127	-2.832	-2.791	110.0
-4180.487	-300.99503	2	2	300.99503	300.99503	0	2	2	56.203285	155.62384	1	0.184	-0.137	-2.8	-2.791	110.0
-4180.487	-300.99503	2	2	300.99503	300.99503	0	2	2	56.203285	155.62384	1	0.184	-0.147	-2.906	-2.889	110.0
-4180.487	-300.99503	2	2	300.99503	300.99503	0	2	2	56.203285	155.62384	1	0.184	-0.157	-3.118	-3.066	110.0
-4180.487	-300.99503	2	2	300.99503	300.99503	0	2	2	56.203285	155.62384	1	0.184	-0.166	-3.079	-3.066	110.0
-4180.487	-300.99503	2	2	300.99503	300.99503	0	2	2	56.203285	155.62384	1	0.183	-0.176	-3.219	-3.145	110.0
-4180.487	-300.99503	2	2	300.99503	300.99503	0	2	2	56.203285	155.62384	1	0.183	-0.184	-3.078	-3.145	110.0
-4180.487	-300.99503	2	2	300.99503	300.99503	0	2	2	56.203285	155.62384	1	0.183	-0.192	-3.26	-3.287	110.0
-4180.487	-300.99503	2	2	300.99503	300.99503	0	2	2	56.203285	155.62384	1	0.183	-0.202	-3.408	-3.409	110.0
-4180.487	-300.99503	2	2	300.99503	300.99503	0	2	2	56.203285	155.62384	1	0.183	-0.209	-3.342	-3.409	110.0
-4180.487	-300.99503	2	2	300.99503	300.99503	0	2	2	56.203285	155.62384	1	0.183	-0.216	-3.345	-3.464	110.0
-4180.487	-300.99503	2	2	300.99503	300.99503	0	2	2	56.203285	155.62384	1	0.183	-0.224	-3.481	-3.562	110.0
-4180.487	-300.99503	2	2	300.99503	300.99503	0	2	2	56.203285	155.62384	1	0.183	-0.23	-3.537	-3.562	110.0
-4180.487	-300.99503	2	2	300.99503	300.99503	0	2	2	56.203285	155.62384	1	0.183	-0.237	-3.598	-3.606	110.0
-4180.487	-300.99503	2	2	300.99503	300.99503	0	2	2	56.203285	155.62384	1	0.183	-0.244	-3.688	-3.606	110.0
-4180.487	-300.99503	2	2	300.99503	300.99503	0	2	2	56.203285	155.62384	1	0.183	-0.25	-3.665	-3.685	110.0
-4180.487	-300.99503	2	2	300.99503	300.99503	0	2	2	56.203285	155.62384	1	0.183	-0.256	-3.7	-3.72	110.0
-4180.487	-300.99503	2	2	300.99503	300.99503	0	2	2	56.203285	155.62384	1	0.183	-0.262	-3.777	-3.72	110.0
-4180.487	-300.99503	2	2	300.99503	300.99503	0	2	2	56.203285	155.62384	1	0.183	-0.266	-3.848	-3.784	110.0
-4180.487	-300.99503	2	2	300.99503	300.99503	0	2	2	56.203285	155.62384	1	0.183	-0.27	-3.765	-3.812	110.0
-4180.487	-300.99503	2	2	300.99503	300.99503	0	2	2	56.203285	155.62384	1	0.183	-0.274	-3.806	-3.812	110.0
-4180.487	-300.99503	2	2	300.99503	300.99503	0	2	2	56.203285	155.62384	1	0.183	-0.28	-3.879	-3.863	110.0
-4180.487	-300.99503	2	2	300.99503	300.99503	0	2	2	56.203285	155.62384	1	0.183	-0.283	-3.837	-3.907	110.0
-4180.487	-300.99503	2	2	300.99503	300.99503	0	2	2	56.203285	155.62384	1	0.182	-0.287	-3.958	-3.907	110.0
-4180.487	-300.99503	2	2	300.99503	300.99503	0	2	2	56.203285	155.62384	1	0.182	-0.291	-3.948	-3.926	110.0
-4180.487	-300.99503	2	2	300.99503	300.99503	0	2	2	56.203285	155.62384	1	0.182	-0.295	-3.923	-3.926	110.0
-4180.487	-300.99503	2	2	300.99503	300.99503	0	2	2	56.203285	155.62384	1	0.182	-0.299	-3.937	-3.963	110.0
-4180.487	-300.99503	2	2	300.99503	300.99503	0	2	2	56.203285	155.62384	1	0.182	-0.302	-3.963	-3.977	110.0
-4180.487	-300.99503	2	2	300.99503	300.99503	0	2	2	56.203285	155.62384	1	0.182	-0.304	-3.945	-3.977	110.0
-4180.487	-300.99503	2	2	300.99503	300.99503	0	2	2	56.203285	155.62384	1	0.182	-0.306	-4.0	-4.006	110.0
-4180.487	-300.99503	2	2	300.99503	300.99503	0	2	2	56.203285	155.62384	1	0.182	-0.308	-3.967	-4.006	110.0
-4180.487	-300.99503	2	2	300.99503	300.99503	0	2	2	56.203285	155.62384	1	0.182	-0.31	-4.035	-4.018	110.0
-4180.487	-300.99503	2	2	300.99503	300.99503	0	2	2	56.203285	155.62384	1	0.182	-0.313	-4.174	-4.041	110.0
-4180.487	-300.99503	2	2	300.99503	300.99503	0	2	2	56.203285	155.62384	1	0.182	-0.315	-4.021	-4.041	110.0
-4180.487	-300.99503	2	2	300.99503	300.99503	0	2	2	56.203285	155.62384	1	0.182	-0.317	-4.069	-4.051	110.0
-4180.487	-300.99503	2	2	300.99503	300.99503	0	2	2	56.203285	155.62384	1	0.182	-0.319	-4.098	-4.069	110.0
-4180.487	-300.99503	2	2	300.99503	300.99503	0	2	2	56.203285	155.62384	1	0.182	-0.321	-4.07	-4.069	110.0
-4180.487	-300.99503	2	2	300.99503	300.99503	0	2	2	56.203285	155.62384	1	0.182	-0.321	-4.105	-4.077	110.0
-4180.487	-300.99503	2	2	300.99503	300.99503	0	2	2	56.203285	155.62384	1	0.182	-0.321	-3.913	-4.077	110.0
-4180.487	-300.99503	2	2	300.99503	300.99503	0	2	2	56.203285	155.62384	1	0.182	-0.322	-4.074	-4.092	110.0
-4180.487	-300.99503	2	2	300.99503	300.99503	0	2	2	56.203285	155.62384	1	0.182	-0.322	-4.051	-4.105	110.0
-4180.487	-300.99503	2	2	300.99503	300.99503	1	2	2	56.203285	155.62384	1	0.182	-0.324	-4.12	-4.105	110.0
-4180.487	-300.99503	2	2	300.99503	300.99503	1	2	2	56.203285	155.62384	1	0.182	-0.324	-4.047	-4.11	110.0
-4180.487	-300.99503	2	2	300.99503	300.99503	1	2	2	56.203285	155.62384	1	0.182	-0.325	-4.184	-4.12	110.0
-4180.487	-300.99503	2	2	300.99503	300.99503	1	2	2	56.203285	155.62384	1	0.182	-0.326	-4.132	-4.12	110.0
-4180.487	-300.99503	2	2	300.99503	300.99503	1	2	2	56.203285	155.62384	1	0.182	-0.328	-4.169	-4.125	110.0
-4180.487	-300.99503	2	2	300.99503	300.99503	1	2	2	56.203285	155.62384	1	0.182	-0.329	-4.191	-4.125	110.0
-4180.487	-300.99503	2	2	300.99503	300.99503	1	2	2	56.203285	155.62384	1	0.182	-0.331	-4.127	-4.133	110.0
-4180.487	-300.99503	2	2	300.99503	300.99503	1	2	2	56.203285	155.62384	1	0.182	-0.333	-4.153	-4.137	110.0
-4180.487	-300.99503	2	2	300.99503	300.99503	1	2	2	56.203285	155.62384	1	0.181	-0.334	-4.129	-4.137	110.0
-4180.487	-300.99503	2	2	300.99503	300.99503	1	2	2	56.203285	155.62384	1	0.181	-0.336	-4.129	-4.143	110.0
-4180.487	-300.99503	2	2	300.99503	300.99503	1	2	2	56.203285	155.62384	1	0.181	-0.337	-4.01	-4.146	110.0
-4180.487	-300.99503	2	2	300.99503	300.99503	1	2	2	56.203285	155.62384	1	0.181	-0.339	-4.159	-4.146	110.0
-4180.487	-300.99503	2	2	300.99503	300.99503	1	2	2	56.203285	155.62384	1	0.181	-0.34	-4.189	-4.151	110.0
-4180.487	-300.99503	2	2	300.99503	300.99503	1	2	2	56.203285	155.62384	1	0.181	-0.34	-4.101	-4.151	110.0
-4180.487	-300.99503	2	2	300.99503	300.99503	1	2	2	56.203285	155.62384	1	0.181	-0.341	-4.172	-4.154	110.0
-4180.487	-300.99503	2	2	300.99503	300.99503	1	2	2	56.203285	155.62384	1	0.181	-0.341	-4.266	-4.159	110.0
-4180.487	-300.99503	2	2	300.99503	300.99503	1	2	2	56.203285	155.62384	1	0.181	-0.341	-4.128	-4.159	110.0
-4180.487	-300.99503	2	2	300.99503	300.99503	1	2	2	56.203285	155.62384	1	0.181	-0.341	-4.175	-4.161	110.0
-4180.487	-300.99503	2	2	300.99503	300.99503	1	2	2	56.203285	155.62384	1	0.181	-0.341	-4.17	-4.163	110.0
-4180.487	-300.99503	2	2	300.99503	300.99503	1	2	2	56.203285	155.62384	1	0.181	-0.341	-4.173	-4.163	110.0
-4180.487	-300.99503	2	2	300.99503	300.99503	1	2	2	56.203285	155.62384	1	0.181	-0.341	-4.12	-4.165	110.0
-4180.487	-300.99503	2	2	300.99503	300.99503	1	2	2	56.203285	155.62384	1	0.181	-0.341	-4.176	-4.165	110.0
-4180.487	-300.99503	2	2	300.99503	300.99503	1	2	2	56.203285	155.62384	1	0.181	-0.341	-4.179	-4.167	110.0
-4180.487	-300.99503	2	2	300.99503	300.99503	1	2	2	56.203285	155.62384	1	0.181	-0.341	-4.22	-4.169	110.0
-4180.487	-300.99503	2	2	300.99503	300.99503	1	2	2	56.203285	155.62384	1	0.181	-0.34	-4.105	-4.169	110.0
-4180.487	-300.99503	2	2	300.99503	300.99503	1	2	2	56.203285	155.62384	1	0.181	-0.341	-4.141	-4.171	110.0
-4180.487	-300.99503	2	2	300.99503	300.99503	1	2	2	56.203285	155.62384	1	0.181	-0.341	-4.164	-4.172	110.0
-4180.487	-300.99503	2	2	300.99503	300.99503	1	2	2	56.203285	155.62384	1	0.181	-0.341	-4.192	-4.172	110.0
-4180.487	-300.99503	2	2	300.99503	300.99503	1	2	2	56.203285	155.62384	1	0.181	-0.341	-4.16	-4.173	110.0
-4180.487	-300.99503	2	2	300.99503	300.99503	1	2	2	56.203285	155.62384	1	0.181	-0.341	-4.215	-4.173	110.0
-4180.487	-300.99503	2	2	300.99503	300.99503	1	2	2	56.203285	155.62384	1	0.181	-0.341	-4.162	-4.174	110.0
-4180.487	-300.99503	2	2	300.99503	300.99503	1	2	2	56.203285	155.62384	1	0.181	-0.341	-4.162	-4.176	110.0
-4180.487	-300.99503	2	2	300.99503	300.99503	1	2	2	56.203285	155.62384	1	0.181	-0.341	-4.175	-4.176	110.0
-4180.487	-300.99503	2	2	300.99503	300.99503	1	2	2	56.203285	155.62384	1	0.181	-0.34	-4.089	-4.177	110.0
-4180.487	-300.99503	2	2	300.99503	300.99503	1	2	2	56.203285	155.62384	1	0.181	-0.34	-4.073	-4.177	110.0
-4180.487	-300.99503	2	2	300.99503	300.99503	1	2	2	56.203285	155.62384	1	0.181	-0.341	-4.281	-4.177	110.0
-4180.487	-300.99503	2	2	300.99503	300.99503	1	2	2	56.203285	155.62384	1	0.181	-0.341	-4.142	-4.179	110.0
-4180.487	-300.99503	2	2	300.99503	300.99503	1	2	2	56.203285	155.62384	1	0.181	-0.341	-4.231	-4.179	110.0
-4180.487	-300.99503	2	2	300.99503	300.99503	1	2	2	56.203285	155.62384	1	0.181	-0.341	-4.136	-4.179	110.0
-4180.487	-300.99503	2	2	300.99503	300.99503	1	2	2	56.203285	155.62384	1	0.181	-0.341	-4.226	-4.179	110.0
-4180.487	-300.99503	2	2	300.99503	300.99503	1	2	2	56.203285	155.62384	1	0.181	-0.341	-4.185	-4.179	110.0
-4180.487	-300.99503	2	2	300.99503	300.99503	1	2	2	56.203285	155.62384	1	0.181	-0.341	-4.171	-4.18	110.0
-4180.487	-300.99503	2	2	300.99503	300.99503	1	2	2	56.203285	155.62384	1	0.181	-0.341	-4.164	-4.18	110.0
-4180.487	-300.99503	2	2	300.99503	300.99503	1	2	2	56.203285	155.62384	1	0.181	-0.34	-4.068	-4.18	110.0
-4180.487	-300.99503	2	2	300.99503	300.99503	1	2	2	56.203285	155.62384	1	0.181	-0.341	-4.185	-4.181	110.0
-4180.487	-300.99503	2	2	300.99503	300.99503	1	2	2	56.203285	155.62384	1	0.181	-0.341	-4.174	-4.181	110.0
-4180.487	-300.99503	2	2	300.99503	300.99503	1	2	2	56.203285	155.62384	1	0.181	-0.341	-4.186	-4.181	110.0
-4180.487	-300.99503	2	2	300.99503	300.99503	1	2	2	56.203285	155.62384	1	0.181	-0.341	-4.214	-4.182	110.0
-4180.487	-300.99503	2	2	300.99503	300.99503	1	2	2	56.203285	155.62384	1	0.181	-0.341	-4.227	-4.182	110.0
-4180.487	-300.99503	2	2	300.99503	300.99503	1	2	2	56.203285	155.62384	1	0.181	-0.341	-4.216	-4.182	110.0
-4180.487	-300.99503	2	2	300.99503	300.99503	1	2	2	56.203285	155.62384	1	0.181	-0.341	-4.142	-4.182	110.0
-4180.487	-300.99503	2	2	300.99503	300.99503	1	2	2	56.203285	155.62384	1	0.181	-0.341	-4.192	-4.182	110.0
-4180.487	-300.99503	2	2	300.99503	300.99503	1	2	2	56.203285	155.62384	1	0.181	-0.341	-4.219	-4.182	110.0
-4180.487	-300.99503	2	2	300.99503	300.99503	1	2	2	56.203285	155.62384	1	0.181	-0.341	-4.159	-4.182	110.0
-4180.487	-300.99503	2	2	300.99503	300.99503	1	2	2	56.203285	155.62384	1	0.181	-0.341	-4.13	-4.183	110.0
-4180.487	-300.99503	2	2	300.99503	300.99503	1	2	2	56.203285	155.62384	1	0.181	-0.341	-4.167	-4.183	110.0
-4180.487	-300.99503	2	2	300.99503	300.99503	1	2	2	56.203285	155.62384	1	0.181	-0.341	-4.151	-4.183	110.0
-4180.487	-300.99503	2	2	300.99503	300.99503	1	2	2	56.203285	155.62384	1	0.181	-0.341	-4.194	-4.183	110.0
-4180.487	-300.99503	2	2	300.99503	300.99503	1	2	2	56.203285	155.62384	1	0.181	-0.341	-4.179	-4.183	110.0
-4180.487	-300.99503	2	2	300.99503	300.99503	1	2	2	56.203285	155.62384	1	0.181	-0.341	-4.167	-4.183	110.0
-4180.487	-300.99503	2	2	300.99503	300.99503	1	2	2	56.203285	155.62384	1	0.181	-0.341	-4.212	-4.183	110.0
-4180.487	-300.99503	2	2	300.99503	300.99503	1	2	2	56.203285	155.62384	1	0.181	-0.341	-4.138	-4.183	110.0
-4180.487	-300.99503	2	2	300.99503	300.99503	1	2	2	56.203285	155.62384	1	0.181	-0.341	-4.218	-4.183	110.0
-4180.487	-300.99503	2	2	300.99503	300.99503	1	2	2	56.203285	155.62384	1	0.181	-0.341	-4.182	-4.184	110.0
-4180.487	-300.99503	2	2	300.99503	300.99503	1	2	2	56.203285	155.62384	1	0.181	-0.341	-4.191	-4.184	110.0
-4180.487	-300.99503	2	2	300.99503	300.99503	1	2	2	56.203285	155.62384	1	0.181	-0.341	-4.149	-4.184	110.0
-4180.487	-300.99503	2	2	300.99503	300.99503	1	2	2	56.203285	155.62384	1	0.181	-0.341	-4.241	-4.184	110.0
-4180.487	-300.99503	2	2	300.99503	300.99503	1	2	2	56.203285	155.62384	1	0.181	-0.341	-4.16	-4.184	110.0
-4180.487	-300.99503	2	2	300.99503	300.99503	1	2	2	56.203285	155.62384	1	0.181	-0.341	-4.125	-4.184	110.0
-4180.487	-300.99503	2	2	300.99503	300.99503	1	2	2	56.203285	155.62384	1	0.181	-0.341	-4.14	-4.184	110.0
-4180.487	-300.99503	2	2	300.99503	300.99503	1	2	2	56.203285	155.62384	1	0.181	-0.341	-4.223	-4.184	110.0
-4180.487	-300.99503	2	2	300.99503	300.99503	1	2	2	56.203285	155.62384	1	0.181	-0.342	-4.16	-4.184	110.0
-4180.487	-300.99503	2	2	300.99503	300.99503	1	2	2	56.203285	155.62384	1	0.181	-0.342	-4.195	-4.184	110.0
-4180.487	-300.99503	2	2	300.99503	300.99503	1	2	2	56.203285	155.62384	1	0.181	-0.342	-4.213	-4.184	110.0
-4180.487	-300.99503	2	2	300.99503	300.99503	1	2	2	56.203285	155.62384	1	0.181	-0.342	-4.219	-4.184	110.0
-4180.487	-300.99503	2	2	300.99503	300.99503	1	2	2	56.203285	155.62384	1	0.181	-0.342	-4.189	-4.184	110.0
-4180.487	-300.99503	2	2	300.99503	300.99503	1	2	2	56.203285	155.62384	1	0.181	-0.342	-4.221	-4.184	110.0
-4180.487	-300.99503	2	2	300.99503	300.99503	1	2	2	56.203285	155.62384	1	0.181	-0.342	-4.138	-4.184	110.0
-4180.487	-300.99503	2	2	300.99503	300.99503	1	2	2	56.203285	155.62384	1	0.181	-0.342	-4.189	-4.184	110.0
-4180.487	-300.99503	2	2	300.99503	300.99503	1	2	2	56.203285	155.62384	1	0.181	-0.342	-4.279	-4.184	110.0
-4180.487	-300.99503	2	2	300.99503	300.99503	1	2	2	56.203285	155.62384	1	0.181	-0.342	-4.134	-4.184	110.0
-4180.487	-300.99503	2	2	300.99503	300.99503	1	2	2	56.203285	155.62384	1	0.181	-0.342	-4.254	-4.184	110.0
-4180.487	-300.99503	2	2	300.99503	300.99503	1	2	2	56.203285	155.62384	1	0.181	-0.342	-4.13	-4.184	110.0
-4180.487	-300.99503	2	2	300.99503	300.99503	1	2	2	56.203285	155.62384	1	0.181	-0.342	-4.19	-4.184	110.0
-4180.487	-300.99503	2	2	300.99503	300.99503	1	2	2	56.203285	155.62384	1	0.181	-0.342	-4.181	-4.184	110.0
-4180.487	-300.99503	2	2	300.99503	300.99503	1	2	2	56.203285	155.62384	1	0.181	-0.342	-4.317	-4.184	110.0
-4180.487	-300.99503	2	2	300.99503	300.99503	1	2	2	56.203285	155.62384	1	0.181	-0.342	-4.19	-4.184	110.0
-4180.487	-300.99503	2	2	300.99503	300.99503	1	2	2	56.203285	155.62384	1	0.181	-0.342	-4.213	-4.184	110.0
-4180.487	-300.99503	2	2	300.99503	300.99503	1	2	2	56.203285	155.62384	1	0.181	-0.342	-4.189	-4.184	110.0
-4180.487	-300.99503	2	2	300.99503	300.99503	1	2	2	56.203285	155.62384	1	0.181	-0.341	-4.053	-4.184	110.0
-4180.487	-300.99503	2	2	300.99503	300.99503	1	2	2	56.203285	155.62384	1	0.181	-0.341	-4.182	-4.184	110.0
-4180.487	-300.99503	2	2	300.99503	300.99503	1	2	2	56.203285	155.62384	1	0.181	-0.341	-4.158	-4.184	110.0
-4180.487	-300.99503	2	2	300.99503	300.99503	1	2	2	56.203285	155.62384	1	0.181	-0.341	-4.188	-4.184	110.0
-4180.487	-300.99503	2	2	300.99503	300.99503	1	2	2	56.203285	155.62384	1	0.181	-0.341	-4.343	-4.184	110.0
-4180.487	-300.99503	2	2	300.99503	300.99503	1	2	2	56.203285	155.62384	1	0.181	-0.341	-4.213	-4.184	110.0
-4180.487	-300.99503	2	2	300.99503	300.99503	1	2	2	56.203285	155.62384	1	0.181	-0.341	-4.178	-4.184	110.0
-4180.487	-300.99503	2	2	300.99503	300.99503	1	2	2	56.203285	155.62384	1	0.181	-0.341	-4.191	-4.184	110.0
-4180.487	-300.99503	2	2	300.99503	300.99503	1	2	2	56.203285	155.62384	1	0.181	-0.341	-4.24	-4.184	110.0
-4180.487	-300.99503	2	2	300.99503	300.99503	1	2	2	56.203285	155.62384	1	0.181	-0.341	-4.168	-4.184	110.0
-4180.487	-300.99503	2	2	300.99503	300.99503	1	2	2	56.203285	155.62384	1	0.181	-0.34	-4.05	-4.184	110.0
-4180.487	-300.99503	2	2	300.99503	300.99503	1	2	2	56.203285	155.62384	1	0.181	-0.341	-4.14	-4.184	110.0
-4180.487	-300.99503	2	2	300.99503	300.99503	1	2	2	56.203285	155.62384	1	0.181	-0.341	-4.149	-4.184	110.0
-4180.487	-300.99503	2	2	300.99503	300.99503	1	2	2	56.203285	155.62384	1	0.181	-0.341	-4.201	-4.184	110.0
-4180.487	-300.99503	2	2	300.99503	300.99503	1	2	2	56.203285	155.62384	1	0.181	-0.341	-4.185	-4.184	110.0
-4180.487	-300.99503	2	2	300.99503	300.99503	1	2	2	56.203285	155.62384	1	0.181	-0.341	-4.197	-4.184	110.0
-4180.487	-300.99503	2	2	300.99503	300.99503	1	2	2	56.203285	155.62384	1	0.181	-0.34	-4.086	-4.184	110.0
-4180.487	-300.99503	2	2	300.99503	300.99503	1	2	2	56.203285	155.62384	1	0.181	-0.341	-4.144	-4.184	110.0
-4180.487	-300.99503	2	2	300.99503	300.99503	1	2	2	56.203285	155.62384	1	0.181	-0.341	-4.187	-4.184	110.0
-4180.487	-300.99503	2	2	300.99503	300.99503	1	2	2	56.203285	155.62384	1	0.181	-0.341	-4.214	-4.184	110.0
-4180.487	-300.99503	2	2	300.99503	300.99503	1	2	2	56.203285	155.62384	1	0.181	-0.341	-4.18	-4.184	110.0
-4180.487	-300.99503	2	2	300.99503	300.99503	1	2	2	56.203285	155.62384	1	0.181	-0.341	-4.203	-4.184	110.0
-4180.487	-300.99503	2	2	300.99503	300.99503	1	2	2	56.203285	155.62384	1	0.181	-0.341	-4.171	-4.184	110.0
-4180.487	-300.99503	2	2	300.99503	300.99503	1	2	2	56.203285	155.62384	1	0.181	-0.341	-4.204	-4.184	110.0
-4180.487	-300.99503	2	2	300.99503	300.99503	1	2	2	56.203285	155.62384	1	0.181	-0.341	-4.153	-4.184	110.0
-4180.487	-300.99503	2	2	300.99503	300.99503	1	2	2	56.203285	155.62384	1	0.181	-0.341	-4.217	-4.184	110.0
-4180.487	-300.99503	2	2	300.99503	300.99503	1	2	2	56.203285	155.62384	1	0.18	-0.341	-4.248	-4.184	110.0
-4180.487	-300.99503	2	2	300.99503	300.99503	1	2	2	56.203285	155.62384	1	0.18	-0.341	-4.139	-4.184	110.0
-4180.487	-300.99503	2	2	300.99503	300.99503	1	2	2	56.203285	155.62384	1	0.18	-0.341	-4.176	-4.184	110.0
-4180.487	-300.99503	2	2	300.99503	300.99503	1	2	2	56.203285	155.62384	1	0.18	-0.341	-4.209	-4.184	110.0
-4180.487	-300.99503	2	2	300.99503	300.99503	1	2	2	56.203285	155.62384	1	0.18	-0.341	-4.125	-4.184	110.0
-4180.487	-300.99503	2	2	300.99503	300.99503	1	2	2	56.203285	155.62384	1	0.18	-0.341	-4.17	-4.184	110.0
-4180.487	-300.99503	2	2	300.99503	300.99503	1	2	2	56.203285	155.62384	1	0.18	-0.342	-4.156	-4.184	110.0
-4180.487	-300.99503	2	2	300.99503	300.99503	1	2	2	56.203285	155.62384	1	0.18	-0.342	-4.086	-4.184	110.0
-4180.487	-300.99503	2	2	300.99503	300.99503	1	2	2	56.203285	155.62384	1	0.18	-0.342	-4.202	-4.184	110.0
-4180.487	-300.99503	2	2	300.99503	300.99503	1	2	2	56.203285	155.62384	1	0.18	-0.342	-4.193	-4.184	110.0
-4180.487	-300.99503	2	2	300.99503	300.99503	1	2	2	56.203285	155.62384	1	0.18	-0.341	-4.084	-4.184	110.0
-4180.487	-300.99503	2	2	300.99503	300.99503	1	2	2	56.203285	155.62384	1	0.18	-0.34	-4.104	-4.184	110.0
-4180.487	-300.99503	2	2	300.99503	300.99503	1	2	2	56.203285	155.62384	1	0.18	-0.341	-4.148	-4.184	110.0
-4180.487	-300.99503	2	2	300.99503	300.99503	1	2	2	56.203285	155.62384	1	0.18	-0.341	-4.16	-4.184	110.0
-4180.487	-300.99503	2	2	300.99503	300.99503	1	2	2	56.203285	155.62384	1	0.18	-0.341	-4.193	-4.184	110.0
-4180.487	-300.99503	2	2	300.99503	300.99503	1	2	2	56.203285	155.62384	1	0.18	-0.341	-4.172	-4.184	110.0
-4180.487	-300.99503	2	2	300.99503	300.99503	1	2	2	56.203285	155.62384	1	0.18	-0.341	-4.195	-4.184	110.0
-4180.487	-300.99503	2	2	300.99503	300.99503	1	2	2	56.203285	155.62384	1	0.18	-0.341	-4.198	-4.184	110.0
-4180.487	-300.99503	2	2	300.99503	300.99503	1	2	2	56.203285	155.62384	1	0.18	-0.341	-4.14	-4.184	110.0
-4180.487	-300.99503	2	2	300.99503	300.99503	1	2	2	56.203285	155.62384	1	0.18	-0.341	-4.15	-4.184	110.0
-4180.487	-300.99503	2	2	300.99503	300.99503	1	2	2	56.203285	155.62384	1	0.18	-0.341	-4.176	-4.184	110.0
-4180.487	-300.99503	2	2	300.99503	300.99503	1	2	2	56.203285	155.62384	1	0.18	-0.341	-4.175	-4.184	110.0
-4180.487	-300.99503	2	2	300.99503	300.99503	1	2	2	56.203285	155.62384	1	0.18	-0.341	-4.198	-4.184	110.0
-4180.487	-300.99503	2	2	300.99503	300.99503	1	2	2	56.203285	155.62384	1	0.18	-0.341	-4.201	-4.184	110.0
-4180.487	-300.99503	2	2	300.99503	300.99503	1	2	2	56.203285	155.62384	1	0.18	-0.341	-4.174	-4.184	110.0
-4180.487	-300.99503	2	2	300.99503	300.99503	1	2	2	56.203285	155.62384	1	0.18	-0.34	-3.967	-4.184	110.0
-4180.487	-300.99503	2	2	300.99503	300.99503	1	2	2	56.203285	155.62384	1	0.18	-0.341	-4.187	-4.184	110.0
-4180.487	-300.99503	2	2	300.99503	300.99503	1	2	2	56.203285	155.62384	1	0.18	-0.341	-4.143	-4.184	110.0
-4180.487	-300.99503	2	2	300.99503	300.99503	1	2	2	56.203285	155.62384	1	0.18	-0.341	-4.138	-4.184	110.0
-4180.487	-300.99503	2	2	300.99503	300.99503	1	2	2	56.203285	155.62384	1	0.18	-0.341	-4.202	-4.184	110.0
-4180.487	-300.99503	2	2	300.99503	300.99503	1	2	2	56.203285	155.62384	1	0.18	-0.34	-4.109	-4.184	110.0
-4180.487	-300.99503	2	2	300.99503	300.99503	1	2	2	56.203285	155.62384	1	0.18	-0.341	-4.172	-4.184	110.0
-4180.487	-300.99503	2	2	300.99503	300.99503	1	2	2	56.203285	155.62384	1	0.18	-0.341	-4.22	-4.184	110.0
-4180.487	-300.99503	2	2	300.99503	300.99503	1	2	2	56.203285	155.62384	1	0.18	-0.341	-4.176	-4.184	110.0
-4180.487	-300.99503	2	2	300.99503	300.99503	1	2	2	56.203285	155.62384	1	0.18	-0.341	-4.255	-4.184	110.0
-4180.487	-300.99503	2	2	300.99503	300.99503	1	2	2	56.203285	155.62384	1	0.18	-0.341	-4.146	-4.184	110.0
-4180.487	-300.99503	2	2	300.99503	300.99503	1	2	2	56.203285	155.62384	1	0.18	-0.341	-4.208	-4.184	110.0
-4180.487	-300.99503	2	2	300.99503	300.99503	1	2	2	56.203285	155.62384	1	0.18	-0.341	-4.197	-4.184	110.0
-4180.487	-300.99503	2	2	300.99503	300.99503	1	2	2	56.203285	155.62384	1	0.18	-0.341	-4.137	-4.184	110.0
-4180.487	-300.99503	2	2	300.99503	300.99503	1	2	2	56.203285	155.62384	1	0.18	-0.341	-4.161	-4.184	110.0
-4180.487	-300.99503	2	2	300.99503	300.99503	1	2	2	56.203285	155.62384	1	0.18	-0.341	-4.165	-4.184	110.0
-4180.487	-300.99503	2	2	300.99503	300.99503	1	2	2	56.203285	155.62384	1	0.18	-0.34	-4.043	-4.184	110.0
-4180.487	-300.99503	2	2	300.99503	300.99503	1	2	2	56.203285	155.62384	1	0.18	-0.341	-4.271	-4.184	110.0
-4180.487	-300.99503	2	2	300.99503	300.99503	1	2	2	56.203285	155.62384	1	0.18	-0.341	-4.228	-4.184	110.0
-4180.487	-300.99503	2	2	300.99503	300.99503	1	2	2	56.203285	155.62384	1	0.18	-0.341	-4.214	-4.184	110.0
-4180.487	-300.99503	2	2	300.99503	300.99503	1	2	2	56.203285	155.62384	1	0.18	-0.341	-4.161	-4.184	110.0
-4180.487	-300.99503	2	2	300.99503	300.99503	1	2	2	56.203285	155.62384	1	0.18	-0.341	-4.264	-4.184	110.0
-4180.487	-300.99503	2	2	300.99503	300.99503	1	2	2	56.203285	155.62384	1	0.18	-0.341	-4.202	-4.184	110.0
-4180.487	-300.99503	2	2	300.99503	300.99503	1	2	2	56.203285	155.62384	1	0.18	-0.341	-4.21	-4.184	110.0
-4180.487	-300.99503	2	2	300.99503	300.99503	1	2	2	56.203285	155.62384	1	0.18	-0.341	-4.158	-4.184	110.0
-4180.487	-300.99503	2	2	300.99503	300.99503	1	2	2	56.203285	155.62384	1	0.18	-0.341	-4.221	-4.184	110.0
-4180.487	-300.99503	2	2	300.99503	300.99503	1	2	2	56.203285	155.62384	1	0.18	-0.341	-4.217	-4.184	110.0
-4180.487	-300.99503	2	2	300.99503	300.99503	1	2	2	56.203285	155.62384	1	0.18	-0.341	-4.23	-4.184	110.0
-4180.487	-300.99503	2	2	300.99503	300.99503	1	2	2	56.203285	155.62384	1	0.18	-0.341	-4.224	-4.184	110.0
-4180.487	-300.99503	2	2	300.99503	300.99503	1	2	2	56.203285	155.62384	1	0.18	-0.34	-3.991	-4.184	110.0
-4180.487	-300.99503	2	2	300.99503	300.99503	1	2	2	56.203285	155.62384	1	0.18	-0.341	-4.183	-4.184	110.0
-4180.487	-300.99503	2	2	300.99503	300.99503	1	2	2	56.203285	155.62384	1	0.18	-0.341	-4.259	-4.184	110.0
-4180.487	-300.99503	2	2	300.99503	300.99503	1	2	2	56.203285	155.62384	1	0.18	-0.341	-4.146	-4.184	110.0
-4180.487	-300.99503	2	2	300.99503	300.99503	1	2	2	56.203285	155.62384	1	0.18	-0.341	-4.18	-4.184	110.0
-4180.487	-300.99503	2	2	300.99503	300.99503	1	2	2	56.203285	155.62384	1	0.18	-0.341	-4.173	-4.184	110.0
-4180.487	-300.99503	2	2	300.99503	300.99503	1	2	2	56.203285	155.62384	1	0.18	-0.341	-4.157	-4.184	110.0
0.0	0.0	2	2	300.99503	300.99503	1	2	2	56.203285	155.62384	0	0.18	-0.341	-4.304	-4.184	110.0
0.0	0.0	2	2	300.99503	300.99503	1	2	2	56.203285	155.62384	0	0.18	-0.341	-4.155	-4.184	110.0
0.0	0.0	2	2	300.99503	300.99503	1	2	2	56.203285	155.62384	0	0.18	-0.341	-4.226	-4.184	110.0
0.0	0.0	2	2	300.99503	300.99503	1	2	2	56.203285	155.62384	0	0.18	-0.341	-4.2	-4.184	110.0
0.0	0.0	2	2	300.99503	300.99503	1	2	2	56.203285	155.62384	0	0.18	-0.336	-3.611	-3.613	110.0
0.0	0.0	2	2	300.99503	300.99503	1	2	2	56.203285	155.62384	0	0.18	-0.333	-3.794	-3.613	110.0
0.0	0.0	2	2	300.99503	300.99503	1	2	2	56.203285	155.62384	0	0.181	-0.325	-3.055	-3.12	110.0
0.0	0.0	2	2	300.99503	300.99503	1	2	2	56.203285	155.62384	0	0.181	-0.316	-2.893	-2.9	110.0
0.0	0.0	2	2	300.99503	300.99503	1	2	2	56.203285	155.62384	0	0.181	-0.31	-2.958	-2.9	110.0
0.0	0.0	2	2	300.99503	300.99503	1	2	2	56.203285	155.62384	0	0.181	-0.3	-2.493	-2.504	110.0
0.0	0.0	2	2	300.99503	300.99503	1	2	2	56.203285	155.62384	0	0.181	-0.29	-2.278	-2.162	110.0
0.0	0.0	2	2	300.99503	300.99503	1	2	2	56.203285	155.62384	0	0.181	-0.278	-2.136	-2.162	110.0
0.0	0.0	2	2	300.99503	300.99503	1	2	2	56.203285	155.62384	0	0.181	-0.268	-2.014	-2.009	110.0
0.0	0.0	2	2	300.99503	300.99503	1	2	2	56.203285	155.62384	0	0.181	-0.258	-2.043	-2.009	110.0
0.0	0.0	2	2	300.99503	300.99503	1	2	2	56.203285	155.62384	0	0.181	-0.247	-1.65	-1.735	110.0
0.0	0.0	2	2	300.99503	300.99503	1	2	2	56.203285	155.62384	0	0.181	-0.235	-1.623	-1.612	110.0
0.0	0.0	2	2	300.99503	300.99503	1	2	2	56.203285	155.62384	0	0.181	-0.225	-1.593	-1.612	110.0
0.0	0.0	2	2	300.99503	300.99503	1	2	2	56.203285	155.62384	0	0.182	-0.214	-1.403	-1.392	110.0
0.0	0.0	2	2	300.99503	300.99503	1	2	2	56.203285	155.62384	0	0.182	-0.204	-1.384	-1.294	110.0
0.0	0.0	2	2	300.99503	300.99503	1	2	2	56.203285	155.62384	0	0.182	-0.195	-1.357	-1.294	110.0
0.0	0.0	2	2	300.99503	300.99503	1	2	2	56.203285	155.62384	0	0.182	-0.185	-1.206	-1.117	110.0
0.0	0.0	2	2	300.99503	300.99503	1	2	2	56.203285	155.62384	0	0.182	-0.176	-1.084	-1.117	110.0
0.0	0.0	2	2	300.99503	300.99503	1	2	2	56.203285	155.62384	0	0.182	-0.168	-1.05	-1.038	110.0
0.0	0.0	2	2	300.99503	300.99503	1	2	2	56.203285	155.62384	0	0.182	-0.158	-0.908	-0.896	110.0
0.0	0.0	2	2	300.99503	300.99503	1	2	2	56.203285	155.62384	0	0.182	-0.15	-0.926	-0.896	110.0
0.0	0.0	2	2	300.99503	300.99503	1	2	2	56.203285	155.62384	0	0.182	-0.142	-0.832	-0.833	110.0
0.0	0.0	2	2	300.99503	300.99503	1	2	2	56.203285	155.62384	0	0.182	-0.135	-0.785	-0.719	110.0
0.0	0.0	2	2	300.99503	300.99503	1	2	2	56.203285	155.62384	0	0.182	-0.127	-0.732	-0.719	110.0
0.0	0.0	2	2	300.99503	300.99503	1	2	2	56.203285	155.62384	0	0.182	-0.119	-0.692	-0.668	110.0
0.0	0.0	2	2	300.99503	300.99503	1	2	2	56.203285	155.62384	0	0.182	-0.113	-0.645	-0.668	110.0
0.0	0.0	2	2	300.99503	300.99503	1	2	2	56.203285	155.62384	0	0.182	-0.107	-0.579	-0.577	110.0
0.0	0.0	2	2	300.99503	300.99503	1	2	2	56.203285	155.62384	0	0.183	-0.101	-0.534	-0.536	110.0
0.0	0.0	2	2	300.99503	300.99503	1	2	2	56.203285	155.62384	0	0.183	-0.096	-0.546	-0.536	110.0
0.0	0.0	2	2	300.99503	300.99503	1	2	2	56.203285	155.62384	0	0.183	-0.09	-0.484	-0.462	110.0
0.0	0.0	2	2	300.99503	300.99503	1	2	2	56.203285	155.62384	0	0.183	-0.085	-0.448	-0.462	110.0
0.0	0.0	2	2	300.99503	300.99503	1	2	2	56.203285	155.62384	0	0.183	-0.079	-0.429	-0.43	110.0
0.0	0.0	2	2	300.99503	300.99503	1	2	2	56.203285	155.62384	0	0.183	-0.075	-0.386	-0.371	110.0
0.0	0.0	2	2	300.99503	300.99503	1	2	2	56.203285	155.62384	0	0.183	-0.071	-0.392	-0.371	110.0
0.0	0.0	2	2	300.99503	300.99503	1	2	2	56.203285	155.62384	0	0.183	-0.067	-0.334	-0.32	110.0
0.0	0.0	2	2	300.99503	300.99503	1	2	2	56.203285	155.62384	0	0.183	-0.063	-0.337	-0.297	110.0
0.0	0.0	2	2	300.99503	300.99503	1	2	2	56.203285	155.62384	0	0.183	-0.059	-0.302	-0.297	110.0
0.0	0.0	2	2	300.99503	300.99503	1	2	2	56.203285	155.62384	0	0.183	-0.057	-0.258	-0.257	110.0
0.0	0.0	2	2	300.99503	300.99503	1	2	2	56.203285	155.62384	0	0.183	-0.055	-0.267	-0.238	110.0
0.0	0.0	2	2	300.99503	300.99503	1	2	2	56.203285	155.62384	0	0.183	-0.052	-0.264	-0.238	110.0
0.0	0.0	2	2	300.99503	300.99503	1	2	2	56.203285	155.62384	0	0.183	-0.048	-0.219	-0.206	110.0
0.0	0.0	2	2	300.99503	300.99503	1	2	2	56.203285	155.62384	0	0.183	-0.044	-0.209	-0.206	110.0
0.0	0.0	2	2	300.99503	300.99503	1	2	2	56.203285	155.62384	0	0.183	-0.04	-0.209	-0.191	110.0
0.0	0.0	2	2	300.99503	300.99503	1	2	2	56.203285	155.62384	0	0.183	-0.039	-0.183	-0.165	110.0
0.0	0.0	2	2	300.99503	300.99503	1	2	2	56.203285	155.62384	0	0.183	-0.037	-0.141	-0.165	110.0
0.0	0.0	2	2	300.99503	300.99503	1	2	2	56.203285	155.62384	0	0.183	-0.035	-0.154	-0.142	110.0
0.0	0.0	2	2	300.99503	300.99503	1	2	2	56.203285	155.62384	0	0.183	-0.033	-0.091	-0.132	110.0
0.0	0.0	2	2	300.99503	300.99503	1	2	2	56.203285	155.62384	0	0.183	-0.031	-0.122	-0.132	110.0
0.0	0.0	2	2	300.99503	300.99503	1	2	2	56.203285	155.62384	0	0.183	-0.029	-0.108	-0.114	110.0
0.0	0.0	2	2	300.99503	300.99503	1	2	2	56.203285	155.62384	0	0.183	-0.027	-0.113	-0.114	110.0
0.0	0.0	2	2	300.99503	300.99503	1	2	2	56.203285	155.62384	0	0.183	-0.025	-0.055	-0.106	110.0
0.0	0.0	2	2	300.99503	300.99503	1	2	2	56.203285	155.62384	0	0.183	-0.022	0.108	-0.091	110.0
0.0	0.0	2	2	300.99503	300.99503	1	2	2	56.203285	155.62384	0	0.183	-0.02	-0.102	-0.091	110.0
0.0	0.0	2	2	300.99503	300.99503	1	2	2	56.203285	155.62384	0	0.183	-0.02	-0.115	-0.084	110.0
0.0	0.0	2	2	300.99503	300.99503	1	2	2	56.203285	155.62384	0	0.183	-0.02	-0.063	-0.084	110.0
0.0	0.0	2	2	300.99503	300.99503	1	2	2	56.203285	155.62384	0	0.183	-0.02	-0.104	-0.073	110.0
0.0	0.0	2	2	300.99503	300.99503	1	2	2	56.203285	155.62384	0	0.183	-0.02	-0.069	-0.067	110.0
0.0	0.0	2	2	300.99503	300.99503	1	2	2	56.203285	155.62384	0	0.183	-0.02	-0.095	-0.067	110.0
0.0	0.0	2	2	300.99503	300.99503	1	2	2	56.203285	155.62384	0	0.183	-0.02	-0.13	-0.058	110.0
0.0	0.0	2	2	300.99503	300.99503	1	2	2	56.203285	155.62384	0	0.183	-0.02	-0.06	-0.054	110.0
0.0	0.0	2	2	300.99503	300.99503	1	2	2	56.203285	155.62384	0	0.183	-0.02	-0.062	-0.054	110.0
0.0	0.0	2	2	300.99503	300.99503	1	2	2	56.203285	155.62384	0	0.183	-0.02	-0.048	-0.046	110.0
0.0	0.0	2	2	300.99503	300.99503	1	2	2	56.203285	155.62384	0	0.183	-0.02	-0.042	-0.04	110.0
0.0	0.0	2	2	300.99503	300.99503	1	2	2	56.203285	155.62384	0	0.183	-0.02	-0.075	-0.04	110.0
0.0	0.0	2	2	300.99503	300.99503	1	2	2	56.203285	155.62384	0	0.183	-0.02	-0.06	-0.037	110.0
0.0	0.0	2	2	300.99503	300.99503	1	2	2	56.203285	155.62384	0	0.183	-0.019	0.017	-0.037	110.0
0.0	0.0	2	2	300.99503	300.99503	1	2	2	56.203285	155.62384	0	0.183	-0.019	-0.036	-0.032	110.0
0.0	0.0	2	2	300.99503	300.99503	1	2	2	56.203285	155.62384	0	0.183	-0.018	-0.062	-0.029	110.0
0.0	0.0	2	2	300.99503	300.99503	1	2	2	56.203285	155.62384	0	0.183	-0.017	-0.009	-0.029	110.0
0.0	0.0	2	2	300.99503	300.99503	1	2	2	56.203285	155.62384	0	0.183	-0.016	-0.062	-0.025	110.0
0.0	0.0	2	2	300.99503	300.99503	1	2	2	56.203285	155.62384	0	0.183	-0.015	0.159	-0.023	110.0
0.0	0.0	2	2	300.99503	300.99503	1	2	2	56.203285	155.62384	0	0.183	-0.015	-0.035	-0.023	110.0
0.0	0.0	2	2	300.99503	300.99503	1	2	2	56.203285	155.62384	0	0.183	-0.014	-0.008	-0.02	110.0
0.0	0.0	2	2	300.99503	300.99503	1	2	2	56.203285	155.62384	0	0.183	-0.014	-0.15	-0.02	110.0
0.0	0.0	2	2	300.99503	300.99503	1	2	2	56.203285	155.62384	0	0.183	-0.014	-0.042	-0.018	110.0
0.0	0.0	2	2	300.99503	300.99503	1	2	2	56.203285	155.62384	0	0.183	-0.013	-0.008	-0.016	110.0
0.0	0.0	2	2	300.99503	300.99503	1	2	2	56.203285	155.62384	0	0.183	-0.011	0.003	-0.016	110.0
0.0	0.0	2	2	300.99503	300.99503	1	2	2	56.203285	155.62384	0	0.183	-0.009	0.017	-0.014	110.0
0.0	0.0	2	2	300.99503	300.99503	1	2	2	56.203285	155.62384	0	0.183	-0.007	-0.008	-0.014	110.0
0.0	0.0	2	2	300.99503	300.99503	1	2	2	56.203285	155.62384	0	0.183	-0.006	-0.021	-0.012	110.0
0.0	0.0	2	2	300.99503	300.99503	1	2	2	56.203285	155.62384	0	0.184	-0.005	-0.014	-0.011	110.0
0.0	0.0	2	2	300.99503	300.99503	1	2	2	56.203285	155.62384	0	0.184	-0.005	-0.015	-0.011	110.0
0.0	0.0	2	2	300.99503	300.99503	1	2	2	56.203285	155.62384	0	0.184	-0.004	-0.042	-0.01	110.0
0.0	0.0	2	2	300.99503	300.99503	1	2	2	56.203285	155.62384	0	0.184	-0.003	-0.042	-0.009	110.0
0.0	0.0	2	2	300.99503	300.99503	1	2	2	56.203285	155.62384	0	0.184	-0.001	-0.002	-0.009	110.0
0.0	0.0	2	2	300.99503	300.99503	1	2	2	56.203285	155.62384	0	0.184	0.0	0.016	-0.007	110.0
0.0	0.0	2	2	300.99503	300.99503	1	2	2	56.203285	155.62384	0	0.184	-0.001	-0.015	-0.007	110.0
0.0	0.0	2	2	300.99503	300.99503	1	2	2	56.203285	155.62384	0	0.184	0.0	0.017	-0.007	110.0
0.0	0.0	2	2	300.99503	300.99503	1	2	2	56.203285	155.62384	0	0.184	0.0	0.023	-0.006	110.0
0.0	0.0	2	2	300.99503	300.99503	1	2	2	56.203285	155.62384	0	0.184	0.0	0.011	-0.006	110.0
0.0	0.0	2	2	300.99503	300.99503	1	2	2	56.203285	155.62384	0	0.184	0.0	0.151	-0.005	110.0
0.0	0.0	2	2	300.99503	300.99503	1	2	2	56.203285	155.62384	0	0.184	0.0	0.037	-0.004	110.0
0.0	0.0	2	2	300.99503	300.99503	1	2	2	56.203285	155.62384	0	0.184	-0.001	-0.017	-0.004	110.0
0.0	0.0	2	2	300.99503	300.99503	1	2	2	56.203285	155.62384	0	0.184	-0.001	-0.021	-0.004	110.0
0.0	0.0	2	2	300.99503	300.99503	1	2	2	56.203285	155.62384	0	0.184	-0.001	-0.036	-0.004	110.0
0.0	0.0	2	2	300.99503	300.99503	1	2	2	56.203285	155.62384	0	0.184	-0.001	-0.036	-0.003	110.0
0.0	0.0	2	2	300.99503	300.99503	1	2	2	56.203285	155.62384	0	0.184	0.0	0.003	-0.003	110.0
0.0	0.0	2	2	300.99503	300.99503	1	2	2	56.203285	155.62384	0	0.184	0.0	0.057	-0.003	110.0
0.0	0.0	2	2	300.99503	300.99503	1	2	2	56.203285	155.62384	0	0.184	-0.001	-0.035	-0.002	110.0
0.0	0.0	2	2	300.99503	300.99503	1	2	2	56.203285	155.62384	0	0.184	0.0	0.076	-0.002	110.0
0.0	0.0	2	2	300.99503	300.99503	1	2	2	56.203285	155.62384	0	0.184	0.0	0.063	-0.002	110.0
0.0	0.0	2	2	300.99503	300.99503	1	2	2	56.203285	155.62384	0	0.184	-0.001	-0.061	-0.001	110.0
0.0	0.0	2	2	300.99503	300.99503	1	2	2	56.203285	155.62384	0	0.184	-0.001	-0.055	-0.001	110.0
0.0	0.0	2	2	300.99503	300.99503	1	2	2	56.203285	155.62384	0	0.184	0.0	0.011	-0.001	110.0
0.0	0.0	2	2	300.99503	300.99503	1	2	2	56.203285	155.62384	0	0.184	-0.001	-0.023	-0.001	110.0
0.0	0.0	2	2	300.99503	300.99503	1	2	2	56.203285	155.62384	0	0.184	0.0	-0.001	-0.001	110.0
0.0	0.0	2	2	300.99503	300.99503	1	2	2	56.203285	155.62384	0	0.184	0.0	0.011	-0.001	110.0
0.0	0.0	2	2	300.99503	300.99503	1	2	2	56.203285	155.62384	0	0.184	-0.001	-0.015	0.0	110.0
0.0	0.0	2	2	300.99503	300.99503	1	2	2	56.203285	155.62384	0	0.184	0.0	0.103	0.0	110.0
0.0	0.0	2	2	300.99503	300.99503	1	2	2	56.203285	155.62384	0	0.184	-0.001	-0.015	0.0	110.0
0.0	0.0	2	2	300.99503	300.99503	1	2	2	56.203285	155.62384	0	0.184	0.0	0.024	0.0	110.0
0.0	0.0	2	2	300.99503	300.99503	1	2	2	56.203285	155.62384	0	0.184	0.0	-0.002	0.0	110.0
0.0	0.0	2	2	300.99503	300.99503	1	2	2	56.203285	155.62384	0	0.184	0.0	-0.002	0.0	110.0
0.0	0.0	2	2	300.99503	300.99503	1	2	2	56.203285	155.62384	0	0.184	0.0	-0.002	0.0	110.0
0.0	0.0	2	2	300.99503	300.99503	1	2	2	56.203285	155.62384	0	0.184	0.0	-0.002	0.0	110.0
0.0	0.0	2	2	300.99503	300.99503	1	2	2	56.203285	155.62384	0	0.184	0.0	-0.008	0.0	110.0
0.0	0.0	2	2	300.99503	300.99503	1	2	2	56.203285	155.62384	0	0.184	-0.001	-0.015	0.0	110.0
0.0	0.0	2	2	300.99503	300.99503	1	2	2	56.203285	155.62384	0	0.184	0.0	0.011	0.0	110.0
0.0	0.0	2	2	300.99503	300.99503	1	2	2	56.203285	155.62384	0	0.184	0.0	0.011	0.0	110.0
0.0	0.0	2	2	300.99503	300.99503	1	2	2	56.203285	155.62384	0	0.184	-0.001	-0.022	0.0	110.0
0.0	0.0	2	2	300.99503	300.99503	1	2	2	56.203285	155.62384	0	0.184	0.0	-0.002	0.0	110.0
0.0	0.0	2	2	300.99503	300.99503	1	2	2	56.203285	155.62384	0	0.184	0.0	0.004	0.0	110.0
0.0	0.0	2	2	300.99503	300.99503	1	2	2	56.203285	155.62384	0	0.184	-0.001	-0.028	0.0	110.0
0.0	0.0	2	2	300.99503	300.99503	1	2	2	56.203285	155.62384	0	0.184	-0.001	-0.015	0.0	110.0
0.0	0.0	2	2	300.99503	300.99503	1	2	2	56.203285	155.62384	0	0.184	0.0	0.03	0.0	110.0
0.0	0.0	2	2	300.99503	300.99503	1	2	2	56.203285	155.62384	0	0.184	0.0	0.01	0.0	110.0
0.0	0.0	2	2	300.99503	300.99503	1	2	2	56.203285	155.62384	0	0.184	0.0	-0.002	0.0	110.0
0.0	0.0	2	2	300.99503	300.99503	1	2	2	56.203285	155.62384	0	0.184	-0.001	-0.022	0.0	110.0
0.0	0.0	2	2	300.99503	300.99503	1	2	2	56.203285	155.62384	0	0.184	0.0	0.183	0.0	110.0
0.0	0.0	2	2	300.99503	300.99503	1	2	2	56.203285	155.62384	0	0.184	0.0	0.004	0.0	110.0
0.0	0.0	2	2	300.99503	300.99503	1	2	2	56.203285	155.62384	0	0.184	0.0	-0.008	0.0	110.0
0.0	0.0	2	2	300.99503	300.99503	1	2	2	56.203285	155.62384	0	0.184	0.0	0.024	0.0	110.0
0.0	0.0	2	2	300.99503	300.99503	1	2	2	56.203285	155.62384	0	0.184	0.0	-0.002	0.0	110.0
0.0	0.0	2	2	300.99503	300.99503	1	2	2	56.203285	155.62384	0	0.184	0.0	0.017	0.0	110.0
0.0	0.0	2	2	300.99503	300.99503	1	2	2	56.203285	155.62384	0	0.184	0.0	0.004	0.0	110.0
0.0	0.0	2	2	300.99503	300.99503	1	2	2	56.203285	155.62384	0	0.184	0.0	0.024	0.0	110.0
0.0	0.0	2	2	300.99503	300.99503	1	2	2	56.203285	155.62384	0	0.184	-0.001	-0.035	0.0	110.0
0.0	0.0	2	2	300.99503	300.99503	1	2	2	56.203285	155.62384	0	0.184	0.0	-0.008	0.0	110.0
0.0	0.0	2	2	300.99503	300.99503	1	2	2	56.203285	155.62384	0	0.184	-0.001	-0.015	0.0	110.0
0.0	0.0	2	2	300.99503	300.99503	1	2	2	56.203285	155.62384	0	0.184	0.0	0.017	0.0	110.0
0.0	0.0	2	2	300.99503	300.99503	1	2	2	56.203285	155.62384	0	0.184	0.0	0.011	0.0	110.0
0.0	0.0	2	2	300.99503	300.99503	1	2	2	56.203285	155.62384	0	0.184	-0.001	-0.015	0.0	110.0
0.0	0.0	2	2	300.99503	300.99503	1	2	2	56.203285	155.62384	0	0.184	-0.001	-0.015	0.0	110.0
0.0	0.0	2	2	300.99503	300.99503	1	2	2	56.203285	155.62384	0	0.184	0.0	0.017	0.0	110.0
0.0	0.0	2	2	300.99503	300.99503	1	2	2	56.203285	155.62384	0	0.184	0.0	0.03	0.0	110.0
0.0	0.0	2	2	300.99503	300.99503	1	2	2	56.203285	155.62384	0	0.184	0.0	-0.008	0.0	110.0
0.0	0.0	2	2	300.99503	300.99503	1	2	2	56.203285	155.62384	0	0.184	0.0	-0.008	0.0	110.0
0.0	0.0	2	2	300.99503	300.99503	1	2	2	56.203285	155.62384	0	0.184	0.0	0.017	0.0	110.0
0.0	0.0	2	2	300.99503	300.99503	1	2	2	56.203285	155.62384	0	0.184	0.0	-0.009	0.0	110.0
0.0	0.0	2	2	300.99503	300.99503	1	2	2	56.203285	155.62384	0	0.184	-0.001	-0.049	0.0	110.0
0.0	0.0	2	2	300.99503	300.99503	1	2	2	56.203285	155.62384	0	0.184	0.0	0.011	0.0	110.0
0.0	0.0	2	2	300.99503	300.99503	1	2	2	56.203285	155.62384	0	0.184	-0.001	-0.055	0.0	110.0
0.0	0.0	2	2	300.99503	300.99503	1	2	2	56.203285	155.62384	0	0.184	0.0	-0.001	0.0	110.0
0.0	0.0	2	2	300.99503	300.99503	1	2	2	56.203285	155.62384	0	0.184	0.0	0.004	0.0	110.0
0.0	0.0	2	2	300.99503	300.99503	1	2	2	56.203285	155.62384	0	0.184	0.0	0.018	0.0	110.0
0.0	0.0	2	2	300.99503	300.99503	1	2	2	56.203285	155.62384	0	0.184	-0.001	-0.029	0.0	110.0
0.0	0.0	2	2	300.99503	300.99503	1	2	2	56.203285	155.62384	0	0.184	-0.001	-0.022	0.0	110.0
0.0	0.0	2	2	300.99503	300.99503	1	2	2	56.203285	155.62384	0	0.184	-0.001	-0.022	0.0	110.0
0.0	0.0	2	2	300.99503	300.99503	1	2	2	56.203285	155.62384	0	0.184	-0.001	-0.022	0.0	110.0
0.0	0.0	2	2	300.99503	300.99503	1	2	2	56.203285	155.62384	0	0.184	-0.001	-0.056	0.0	110.0
0.0	0.0	2	2	300.99503	300.99503	1	2	2	56.203285	155.62384	0	0.184	-0.001	-0.015	0.0	110.0
0.0	0.0	2	2	300.99503	300.99503	1	2	2	56.203285	155.62384	0	0.184	0.0	-0.008	0.0	110.0
0.0	0.0	2	2	300.99503	300.99503	1	2	2	56.203285	155.62384	0	0.184	0.0	0.004	0.0	110.0
0.0	0.0	2	2	300.99503	300.99503	1	2	2	56.203285	155.62384	0	0.184	0.0	0.017	0.0	110.0
0.0	0.0	2	2	300.99503	300.99503	1	2	2	56.203285	155.62384	0	0.184	0.0	0.099	0.0	110.0
0.0	0.0	2	2	300.99503	300.99503	1	2	2	56.203285	155.62384	0	0.184	0.0	0.017	0.0	110.0
0.0	0.0	2	2	300.99503	300.99503	1	2	2	56.203285	155.62384	0	0.184	0.0	-0.009	0.0	110.0
0.0	0.0	2	2	300.99503	300.99503	1	2	2	56.203285	155.62384	0	0.184	0.0	0.047	0.0	110.0
0.0	0.0	2	2	300.99503	300.99503	1	2	2	56.203285	155.62384	0	0.184	-0.001	-0.061	0.0	110.0
0.0	0.0	2	2	300.99503	300.99503	1	2	2	56.203285	155.62384	0	0.184	0.0	-0.008	0.0	110.0
0.0	0.0	2	2	300.99503	300.99503	1	2	2	56.203285	155.62384	0	0.184	-0.001	-0.028	0.0	110.0
0.0	0.0	2	2	300.99503	300.99503	1	2	2	56.203285	155.62384	0	0.184	0.0	0.011	0.0	110.0
0.0	0.0	2	2	300.99503	300.99503	1	2	2	56.203285	155.62384	0	0.184	0.0	0.005	0.0	110.0
0.0	0.0	2	2	300.99503	300.99503	1	2	2	56.203285	155.62384	0	0.184	0.0	-0.008	0.0	110.0
0.0	0.0	2	2	300.99503	300.99503	1	2	2	56.203285	155.62384	0	0.184	0.0	0.005	0.0	110.0
0.0	0.0	2	2	300.99503	300.99503	1	2	2	56.203285	155.62384	0	0.184	0.0	0.124	0.0	110.0
0.0	0.0	2	2	300.99503	300.99503	1	2	2	56.203285	155.62384	0	0.184	0.0	0.01	0.0	110.0
0.0	0.0	2	2	300.99503	300.99503	1	2	2	56.203285	155.62384	0	0.184	-0.001	-0.025	0.0	110.0
0.0	0.0	2	2	300.99503	300.99503	1	2	2	56.203285	155.62384	0	0.184	0.0	0.0	0.0	110.0
0.0	0.0	2	2	300.99503	300.99503	1	2	2	56.203285	155.62384	0	0.184	0.0	0.01	0.0	110.0
0.0	0.0	2	2	300.99503	300.99503	1	2	2	56.203285	155.62384	0	0.184	0.0	0.018	0.0	110.0
0.0	0.0	2	2	300.99503	300.99503	1	2	2	56.203285	155.62384	0	0.184	-0.001	-0.049	0.0	110.0
0.0	0.0	2	2	300.99503	300.99503	1	2	2	56.203285	155.62384	0	0.184	0.0	0.01	0.0	110.0
0.0	0.0	2	2	300.99503	300.99503	1	2	2	56.203285	155.62384	0	0.184	0.0	0.003	0.0	110.0
0.0	0.0	2	2	300.99503	300.99503	1	2	2	56.203285	155.62384	0	0.184	0.0	0.01	0.0	110.0
0.0	0.0	2	2	300.99503	300.99503	1	2	2	56.203285	155.62384	0	0.184	0.0	0.003	0.0	110.0
0.0	0.0	2	2	300.99503	300.99503	1	2	2	56.203285	155.62384	0	0.184	-0.001	-0.028	0.0	110.0
0.0	0.0	2	2	300.99503	300.99503	1	2	2	56.203285	155.62384	0	0.184	-0.001	-0.029	0.0	110.0
0.0	0.0	2	2	300.99503	300.99503	1	2	2	56.203285	155.62384	0	0.184	-0.001	-0.021	0.0	110.0
0.0	0.0	2	2	300.99503	300.99503	1	2	2	56.203285	155.62384	0	0.184	0.0	0.017	0.0	110.0
0.0	0.0	2	2	300.99503	300.99503	1	2	2	56.203285	155.62384	0	0.184	0.0	0.011	0.0	110.0
0.0	0.0	2	2	300.99503	300.99503	1	2	2	56.203285	155.62384	0	0.184	0.0	-0.001	0.0	110.0
0.0	0.0	2	2	300.99503	300.99503	1	2	2	56.203285	155.62384	0	0.184	0.0	0.004	0.0	110.0
0.0	0.0	2	2	300.99503	300.99503	1	2	2	56.203285	155.62384	0	0.184	0.0	0.011	0.0	110.0
0.0	0.0	2	2	300.99503	300.99503	1	2	2	56.203285	155.62384	0	0.184	0.0	-0.008	0.0	110.0
0.0	0.0	2	2	300.99503	300.99503	1	2	2	56.203285	155.62384	0	0.184	0.0	0.004	0.0	110.0
0.0	0.0	2	2	300.99503	300.99503	1	2	2	56.203285	155.62384	0	0.184	0.0	0.024	0.0	110.0
0.0	0.0	2	2	300.99503	300.99503	1	2	2	56.203285	155.62384	0	0.184	-0.001	-0.022	0.0	110.0
0.0	0.0	2	2	300.99503	300.99503	1	2	2	56.203285	155.62384	0	0.184	0.0	0.004	0.0	110.0
0.0	0.0	2	2	300.99503	300.99503	1	2	2	56.203285	155.62384	0	0.184	-0.001	-0.029	0.0	110.0
0.0	0.0	2	2	300.99503	300.99503	1	2	2	56.203285	155.62384	0	0.184	0.0	-0.002	0.0	110.0
0.0	0.0	2	2	300.99503	300.99503	1	2	2	56.203285	155.62384	0	0.184	-0.001	-0.048	0.0	110.0
0.0	0.0	2	2	300.99503	300.99503	1	2	2	56.203285	155.62384	0	0.184	-0.001	-0.015	0.0	110.0
0.0	0.0	2	2	300.99503	300.99503	1	2	2	56.203285	155.62384	0	0.184	0.0	0.004	0.0	110.0
0.0	0.0	2	2	300.99503	300.99503	1	2	2	56.203285	155.62384	0	0.184	0.0	-0.011	0.0	110.0
0.0	0.0	2	2	300.99503	300.99503	1	2	2	56.203285	155.62384	0	0.184	0.0	0.01	0.0	110.0
0.0	0.0	2	2	300.99503	300.99503	1	2	2	56.203285	155.62384	0	0.184	-0.001	-0.035	0.0	110.0
0.0	0.0	2	2	300.99503	300.99503	1	2	2	56.203285	155.62384	0	0.184	0.0	0.01	0.0	110.0
0.0	0.0	2	2	300.99503	300.99503	1	2	2	56.203285	155.62384	0	0.184	0.0	-0.009	0.0	110.0
0.0	0.0	2	2	300.99503	300.99503	1	2	2	56.203285	155.62384	0	0.184	0.0	-0.008	0.0	110.0
0.0	0.0	2	2	300.99503	300.99503	1	2	2	56.203285	155.62384	0	0.184	-0.001	-0.021	0.0	110.0
0.0	0.0	2	2	300.99503	300.99503	1	2	2	56.203285	155.62384	0	0.184	0.0	-0.002	0.0	110.0
0.0	0.0	2	2	300.99503	300.99503	1	2	2	56.203285	155.62384	0	0.184	0.0	0.012	0.0	110.0
0.0	0.0	2	2	300.99503	300.99503	1	2	2	56.203285	155.62384	0	0.184	0.0	0.004	0.0	110.0
0.0	0.0	2	2	300.99503	300.99503	1	2	2	56.203285	155.62384	0	0.184	0.0	0.024	0.0	110.0
0.0	0.0	2	2	300.99503	300.99503	1	2	2	56.203285	155.62384	0	0.184	0.0	0.003	0.0	110.0
0.0	0.0	2	2	300.99503	300.99503	1	2	2	56.203285	155.62384	0	0.184	0.0	0.111	0.0	110.0
0.0	0.0	2	2	300.99503	300.99503	1	2	2	56.203285	155.62384	0	0.184	-0.001	-0.028	0.0	110.0
0.0	0.0	2	2	300.99503	300.99503	1	2	2	56.203285	155.62384	0	0.184	0.0	0.037	0.0	110.0
0.0	0.0	2	2	300.99503	300.99503	1	2	2	56.203285	155.62384	0	0.184	-0.001	-0.015	0.0	110.0
0.0	0.0	2	2	300.99503	300.99503	1	2	2	56.203285	155.62384	0	0.184	0.0	-0.002	0.0	110.0
0.0	0.0	2	2	300.99503	300.99503	1	2	2	56.203285	155.62384	0	0.184	-0.001	-0.015	0.0	110.0
0.0	0.0	2	2	300.99503	300.99503	1	2	2	56.203285	155.62384	0	0.184	-0.001	-0.014	0.0	110.0
0.0	0.0	2	2	300.99503	300.99503	1	2	2	56.203285	155.62384	0	0.184	0.0	0.024	0.0	110.0
0.0	0.0	2	2	300.99503	300.99503	1	2	2	56.203285	155.62384	0	0.184	0.0	0.011	0.0	110.0
0.0	0.0	2	2	300.99503	300.99503	1	2	2	56.203285	155.62384	0	0.184	0.0	-0.002	0.0	110.0
0.0	0.0	2	2	300.99503	300.99503	1	2	2	56.203285	155.62384	0	0.184	-0.001	-0.014	0.0	110.0
0.0	0.0	2	2	300.99503	300.99503	1	2	2	56.203285	155.62384	0	0.184	0.0	-0.009	0.0	110.0
0.0	0.0	2	2	300.99503	300.99503	1	2	2	56.203285	155.62384	0	0.184	0.0	0.002	0.0	110.0
0.0	0.0	2	2	300.99503	300.99503	1	2	2	56.203285	155.62384	0	0.184	-0.001	-0.028	0.0	110.0
0.0	0.0	2	2	300.99503	300.99503	1	2	2	56.203285	155.62384	0	0.184	0.0	0.004	0.0	110.0
0.0	0.0	2	2	300.99503	300.99503	1	2	2	56.203285	155.62384	0	0.184	-0.001	-0.049	0.0	110.0
0.0	0.0	2	2	300.99503	300.99503	1	2	2	56.203285	155.62384	0	0.184	0.0	-0.002	0.0	110.0
0.0	0.0	2	2	300.99503	300.99503	1	2	2	56.203285	155.62384	0	0.184	0.0	0.051	0.0	110.0
0.0	0.0	2	2	300.99503	300.99503	1	2	2	56.203285	155.62384	0	0.184	0.0	-0.003	0.0	110.0
0.0	0.0	2	2	300.99503	300.99503	1	2	2	56.203285	155.62384	0	0.184	-0.001	-0.022	0.0	110.0
0.0	0.0	2	2	300.99503	300.99503	1	2	2	56.203285	155.62384	0	0.184	0.0	0.111	0.0	110.0
0.0	0.0	2	2	300.99503	300.99503	1	2	2	56.203285	155.62384	0	0.184	0.0	-0.002	0.0	110.0
0.0	0.0	2	2	300.99503	300.99503	1	2	2	56.203285	155.62384	0	0.184	0.0	0.111	0.0	110.0
0.0	0.0	2	2	300.99503	300.99503	1	2	2	56.203285	155.62384	0	0.184	-0.001	-0.015	0.0	110.0
0.0	0.0	2	2	300.99503	300.99503	1	2	2	56.203285	155.62384	0	0.184	0.0	0.004	0.0	110.0
0.0	0.0	2	2	300.99503	300.99503	1	2	2	56.203285	155.62384	0	0.184	0.0	0.03	0.0	110.0
0.0	0.0	2	2	300.99503	300.99503	1	2	2	56.203285	155.62384	0	0.184	0.0	0.051	0.0	110.0
0.0	0.0	2	2	300.99503	300.99503	1	2	2	56.203285	155.62384	0	0.184	0.0	0.043	0.0	110.0
0.0	0.0	2	2	300.99503	300.99503	1	2	2	56.203285	155.62384	0	0.184	-0.001	-0.016	0.0	110.0
0.0	0.0	2	2	300.99503	300.99503	1	2	2	56.203285	155.62384	0	0.184	0.0	0.01	0.0	110.0
0.0	0.0	2	2	300.99503	300.99503	1	2	2	56.203285	155.62384	0	0.184	0.0	0.044	0.0	110.0
0.0	0.0	2	2	300.99503	300.99503	1	2	2	56.203285	155.62384	0	0.184	0.0	0.004	0.0	110.0
0.0	0.0	2	2	300.99503	300.99503	1	2	2	56.203285	155.62384	0	0.184	0.0	0.024	0.0	110.0
0.0	0.0	2	2	300.99503	300.99503	1	2	2	56.203285	155.62384	0	0.184	0.0	0.003	0.0	110.0
0.0	0.0	2	2	300.99503	300.99503	1	2	2	56.203285	155.62384	0	0.184	0.0	-0.002	0.0	110.0
0.0	0.0	2	2	300.99503	300.99503	1	2	2	56.203285	155.62384	0	0.184	0.0	0.024	0.0	110.0
0.0	0.0	2	2	300.99503	300.99503	1	2	2	56.203285	155.62384	0	0.184	0.0	0.024	0.0	110.0
0.0	0.0	2	2	300.99503	300.99503	1	2	2	56.203285	155.62384	0	0.184	0.0	0.024	0.0	110.0
0.0	0.0	2	2	300.99503	300.99503	1	2	2	56.203285	155.62384	0	0.184	0.0	0.071	0.0	110.0
0.0	0.0	2	2	300.99503	300.99503	1	2	2	56.203285	155.62384	0	0.184	0.0	-0.009	0.0	110.0
0.0	0.0	2	2	300.99503	300.99503	1	2	2	56.203285	155.62384	0	0.184	-0.001	-0.015	0.0	110.0
4180.487	300.99503	2	3	201.99005	300.99503	1	2	2	56.203285	155.62384	1	0.184	0.0	0.002	0.0	110.0
4180.487	300.99503	2	3	201.99005	300.99503	0	2	2	56.203285	155.62384	1	0.184	0.0	-0.003	0.0	110.0
4180.487	300.99503	2	3	201.99005	300.99503	0	2	2	56.203285	155.62384	1	0.184	-0.001	-0.015	0.0	110.0
4180.487	300.99503	2	3	201.99005	300.99503	0	2	2	56.203285	155.62384	1	0.184	0.0	0.009	0.0	110.0
4180.487	300.99503	2	3	201.99005	300.99503	0	2	2	56.203285	155.62384	1	0.184	0.002	0.416	0.569	110.0
4180.487	300.99503	2	3	201.99005	300.99503	0	2	2	56.203285	155.62384	1	0.184	0.006	0.569	0.569	110.0
4180.487	300.99503	2	3	201.99005	300.99503	0	2	2	56.203285	155.62384	1	0.184	0.014	1.06	1.063	110.0
4180.487	300.99503	2	3	201.99005	300.99503	0	2	2	56.203285	155.62384	1	0.184	0.024	1.313	1.283	110.0
4180.487	300.99503	2	3	201.99005	300.99503	0	2	2	56.203285	155.62384	1	0.184	0.032	1.32	1.283	110.0
4180.487	300.99503	2	3	201.99005	300.99503	0	2	2	56.203285	155.62384	1	0.184	0.043	1.642	1.679	110.0
4180.487	300.99503	2	3	201.99005	300.99503	0	2	2	56.203285	155.62384	1	0.184	0.053	1.793	1.856	110.0
4180.487	300.99503	2	3	201.99005	300.99503	0	2	2	56.203285	155.62384	1	0.184	0.063	1.749	1.856	110.0
4180.487	300.99503	2	3	201.99005	300.99503	0	2	2	56.203285	155.62384	1	0.185	0.073	2.098	2.174	110.0
4180.487	300.99503	2	3	201.99005	300.99503	0	2	2	56.203285	155.62384	1	0.185	0.085	2.217	2.174	110.0
4180.487	300.99503	2	3	201.99005	300.99503	0	2	2	56.203285	155.62384	1	0.185	0.095	2.32	2.316	110.0
4180.487	300.99503	2	3	201.99005	300.99503	0	2	2	56.203285	155.62384	1	0.185	0.106	2.617	2.571	110.0
4180.487	300.99503	2	3	201.99005	300.99503	0	2	2	56.203285	155.62384	1	0.185	0.116	2.535	2.571	110.0
4180.487	300.99503	2	3	201.99005	300.99503	0	2	2	56.203285	155.62384	1	0.185	0.126	2.635	2.685	110.0
4180.487	300.99503	2	3	201.99005	300.99503	0	2	2	56.203285	155.62384	1	0.185	0.136	2.873	2.889	110.0
4180.487	300.99503	2	3	201.99005	300.99503	0	2	2	56.203285	155.62384	1	0.185	0.146	2.866	2.889	110.0
4180.487	300.99503	2	3	201.99005	300.99503	0	2	2	56.203285	155.62384	1	0.185	0.156	2.935	2.981	110.0
4180.487	300.99503	2	3	201.99005	300.99503	0	2	2	56.203285	155.62384	1	0.185	0.165	2.971	2.981	110.0
4180.487	300.99503	2	3	201.99005	300.99503	0	2	2	56.203285	155.62384	1	0.185	0.173	3.079	3.145	110.0
4180.487	300.99503	2	3	201.99005	300.99503	0	2	2	56.203285	155.62384	1	0.185	0.183	3.342	3.287	110.0
4180.487	300.99503	2	3	201.99005	300.99503	0	2	2	56.203285	155.62384	1	0.185	0.191	3.258	3.287	110.0
4180.487	300.99503	2	3	201.99005	300.99503	0	2	2	56.203285	155.62384	1	0.185	0.199	3.181	3.35	110.0
4180.487	300.99503	2	3	201.99005	300.99503	0	2	2	56.203285	155.62384	1	0.185	0.207	3.431	3.464	110.0
4180.487	300.99503	2	3	201.99005	300.99503	0	2	2	56.203285	155.62384	1	0.185	0.215	3.479	3.464	110.0
4180.487	300.99503	2	3	201.99005	300.99503	0	2	2	56.203285	155.62384	1	0.185	0.223	3.491	3.515	110.0
4180.487	300.99503	2	3	201.99005	300.99503	0	2	2	56.203285	155.62384	1	0.185	0.229	3.512	3.515	110.0
4180.487	300.99503	2	3	201.99005	300.99503	0	2	2	56.203285	155.62384	1	0.185	0.237	3.632	3.606	110.0
4180.487	300.99503	2	3	201.99005	300.99503	0	2	2	56.203285	155.62384	1	0.185	0.244	3.647	3.648	110.0
4180.487	300.99503	2	3	201.99005	300.99503	0	2	2	56.203285	155.62384	1	0.186	0.249	3.64	3.648	110.0
4180.487	300.99503	2	3	201.99005	300.99503	0	2	2	56.203285	155.62384	1	0.186	0.255	3.739	3.72	110.0
4180.487	300.99503	2	3	201.99005	300.99503	0	2	2	56.203285	155.62384	1	0.186	0.261	3.774	3.753	110.0
4180.487	300.99503	2	3	201.99005	300.99503	0	2	2	56.203285	155.62384	1	0.186	0.265	3.745	3.753	110.0
4180.487	300.99503	2	3	201.99005	300.99503	0	2	2	56.203285	155.62384	1	0.186	0.269	3.831	3.812	110.0
4180.487	300.99503	2	3	201.99005	300.99503	1	2	2	56.203285	155.62384	1	0.186	0.273	3.823	3.812	110.0
4180.487	300.99503	2	3	201.99005	300.99503	1	2	2	56.203285	155.62384	1	0.186	0.277	3.864	3.863	110.0
4180.487	300.99503	2	3	201.99005	300.99503	1	2	2	56.203285	155.62384	1	0.186	0.283	3.908	3.887	110.0
4180.487	300.99503	2	3	201.99005	300.99503	1	2	2	56.203285	155.62384	1	0.186	0.287	3.925	3.887	110.0
4180.487	300.99503	2	3	201.99005	300.99503	1	2	2	56.203285	155.62384	1	0.186	0.291	3.909	3.927	110.0
4180.487	300.99503	2	3	201.99005	300.99503	1	2	2	56.203285	155.62384	1	0.186	0.295	4.01	3.946	110.0
4180.487	300.99503	2	3	201.99005	300.99503	1	2	2	56.203285	155.62384	1	0.186	0.299	3.932	3.946	110.0
4180.487	300.99503	2	3	201.99005	300.99503	1	2	2	56.203285	155.62384	1	0.186	0.303	4.183	3.977	110.0
4180.487	300.99503	2	3	201.99005	300.99503	1	2	2	56.203285	155.62384	1	0.186	0.305	3.96	3.977	110.0
4180.487	300.99503	2	3	201.99005	300.99503	1	2	2	56.203285	155.62384	1	0.186	0.307	3.893	3.992	110.0
4180.487	300.99503	2	3	201.99005	300.99503	1	2	2	56.203285	155.62384	1	0.186	0.309	4.036	4.018	110.0
4180.487	300.99503	2	3	201.99005	300.99503	1	2	2	56.203285	155.62384	1	0.186	0.311	4.032	4.018	110.0
4180.487	300.99503	2	3	201.99005	300.99503	1	2	2	56.203285	155.62384	1	0.186	0.313	4.027	4.03	110.0
4180.487	300.99503	2	3	201.99005	300.99503	1	2	2	56.203285	155.62384	1	0.186	0.315	4.026	4.051	110.0
4180.487	300.99503	2	3	201.99005	300.99503	1	2	2	56.203285	155.62384	1	0.186	0.317	4.1	4.051	110.0
4180.487	300.99503	2	3	201.99005	300.99503	1	2	2	56.203285	155.62384	1	0.186	0.319	4.059	4.069	110.0
4180.487	300.99503	2	3	201.99005	300.99503	1	2	2	56.203285	155.62384	1	0.186	0.322	4.132	4.069	110.0
4180.487	300.99503	2	3	201.99005	300.99503	1	2	2	56.203285	155.62384	1	0.186	0.323	4.082	4.077	110.0
4180.487	300.99503	2	3	201.99005	300.99503	1	2	2	56.203285	155.62384	1	0.186	0.325	4.121	4.092	110.0
4180.487	300.99503	2	3	201.99005	300.99503	1	2	2	56.203285	155.62384	1	0.186	0.326	4.103	4.092	110.0
4180.487	300.99503	2	3	201.99005	300.99503	1	2	2	56.203285	155.62384	1	0.186	0.326	4.094	4.098	110.0
4180.487	300.99503	2	3	201.99005	300.99503	1	2	2	56.203285	155.62384	1	0.186	0.328	4.123	4.11	110.0
4180.487	300.99503	2	3	201.99005	300.99503	1	2	2	56.203285	155.62384	1	0.186	0.329	4.133	4.11	110.0
4180.487	300.99503	2	3	201.99005	300.99503	1	2	2	56.203285	155.62384	1	0.186	0.331	4.156	4.115	110.0
4180.487	300.99503	2	3	201.99005	300.99503	1	2	2	56.203285	155.62384	1	0.186	0.332	4.061	4.115	110.0
4180.487	300.99503	2	3	201.99005	300.99503	1	2	2	56.203285	155.62384	1	0.186	0.334	4.194	4.126	110.0
4180.487	300.99503	2	3	201.99005	300.99503	1	2	2	56.203285	155.62384	1	0.186	0.335	4.117	4.133	110.0
4180.487	300.99503	2	3	201.99005	300.99503	1	2	2	56.203285	155.62384	1	0.186	0.337	4.186	4.133	110.0
4180.487	300.99503	2	3	201.99005	300.99503	1	2	2	56.203285	155.62384	1	0.186	0.338	4.088	4.137	110.0
4180.487	300.99503	2	3	201.99005	300.99503	1	2	2	56.203285	155.62384	1	0.186	0.34	4.127	4.137	110.0
4180.487	300.99503	2	3	201.99005	300.99503	1	2	2	56.203285	155.62384	1	0.186	0.341	4.168	4.141	110.0
4180.487	300.99503	2	3	201.99005	300.99503	1	2	2	56.203285	155.62384	1	0.186	0.341	4.117	4.146	110.0
4180.487	300.99503	2	3	201.99005	300.99503	1	2	2	56.203285	155.62384	1	0.186	0.34	4.008	4.146	110.0
4180.487	300.99503	2	3	201.99005	300.99503	1	2	2	56.203285	155.62384	1	0.186	0.341	4.125	4.151	110.0
4180.487	300.99503	2	3	201.99005	300.99503	1	2	2	56.203285	155.62384	1	0.186	0.34	4.07	4.154	110.0
4180.487	300.99503	2	3	201.99005	300.99503	1	2	2	56.203285	155.62384	1	0.186	0.341	4.255	4.154	110.0
4180.487	300.99503	2	3	201.99005	300.99503	1	2	2	56.203285	155.62384	1	0.186	0.341	4.131	4.159	110.0
4180.487	300.99503	2	3	201.99005	300.99503	1	2	2	56.203285	155.62384	1	0.186	0.341	4.157	4.162	110.0
4180.487	300.99503	2	3	201.99005	300.99503	1	2	2	56.203285	155.62384	1	0.186	0.341	4.144	4.162	110.0
4180.487	300.99503	2	3	201.99005	300.99503	1	2	2	56.203285	155.62384	1	0.186	0.341	4.182	4.164	110.0
4180.487	300.99503	2	3	201.99005	300.99503	1	2	2	56.203285	155.62384	1	0.186	0.341	4.239	4.164	110.0
4180.487	300.99503	2	3	201.99005	300.99503	1	2	2	56.203285	155.62384	1	0.186	0.341	4.122	4.166	110.0
4180.487	300.99503	2	3	201.99005	300.99503	1	2	2	56.203285	155.62384	1	0.186	0.341	4.24	4.167	110.0
4180.487	300.99503	2	3	201.99005	300.99503	1	2	2	56.203285	155.62384	1	0.186	0.341	4.189	4.167	110.0
4180.487	300.99503	2	3	201.99005	300.99503	1	2	2	56.203285	155.62384	1	0.186	0.341	4.187	4.17	110.0
4180.487	300.99503	2	3	201.99005	300.99503	1	2	2	56.203285	155.62384	1	0.186	0.341	4.116	4.171	110.0
4180.487	300.99503	2	3	201.99005	300.99503	1	2	2	56.203285	155.62384	1	0.186	0.341	4.172	4.171	110.0
4180.487	300.99503	2	3	201.99005	300.99503	1	2	2	56.203285	155.62384	1	0.186	0.341	4.334	4.173	110.0
4180.487	300.99503	2	3	201.99005	300.99503	1	2	2	56.203285	155.62384	1	0.186	0.341	4.135	4.173	110.0
4180.487	300.99503	2	3	201.99005	300.99503	1	2	2	56.203285	155.62384	1	0.186	0.341	4.144	4.174	110.0
4180.487	300.99503	2	3	201.99005	300.99503	1	2	2	56.203285	155.62384	1	0.186	0.341	4.236	4.175	110.0
4180.487	300.99503	2	3	201.99005	300.99503	1	2	2	56.203285	155.62384	1	0.186	0.341	4.169	4.175	110.0
4180.487	300.99503	2	3	201.99005	300.99503	1	2	2	56.203285	155.62384	1	0.186	0.34	4.105	4.176	110.0
4180.487	300.99503	2	3	201.99005	300.99503	1	2	2	56.203285	155.62384	1	0.186	0.341	4.2	4.177	110.0
4180.487	300.99503	2	3	201.99005	300.99503	1	2	2	56.203285	155.62384	1	0.186	0.341	4.2	4.177	110.0
4180.487	300.99503	2	3	201.99005	300.99503	1	2	2	56.203285	155.62384	1	0.186	0.341	4.157	4.179	110.0
4180.487	300.99503	2	3	201.99005	300.99503	1	2	2	56.203285	155.62384	1	0.186	0.34	4.1	4.179	110.0
4180.487	300.99503	2	3	201.99005	300.99503	1	2	2	56.203285	155.62384	1	0.186	0.341	4.182	4.179	110.0
4180.487	300.99503	2	3	201.99005	300.99503	1	2	2	56.203285	155.62384	1	0.186	0.34	4.109	4.179	110.0
4180.487	300.99503	2	3	201.99005	300.99503	1	2	2	56.203285	155.62384	1	0.186	0.341	4.188	4.18	110.0
4180.487	300.99503	2	3	201.99005	300.99503	1	2	2	56.203285	155.62384	1	0.186	0.341	4.156	4.18	110.0
4180.487	300.99503	2	3	201.99005	300.99503	1	2	2	56.203285	155.62384	1	0.186	0.341	4.17	4.18	110.0
4180.487	300.99503	2	3	201.99005	300.99503	1	2	2	56.203285	155.62384	1	0.186	0.341	4.184	4.181	110.0
4180.487	300.99503	2	3	201.99005	300.99503	1	2	2	56.203285	155.62384	1	0.186	0.341	4.209	4.181	110.0
4180.487	300.99503	2	3	201.99005	300.99503	1	2	2	56.203285	155.62384	1	0.186	0.341	4.251	4.181	110.0
4180.487	300.99503	2	3	201.99005	300.99503	1	2	2	56.203285	155.62384	1	0.186	0.341	4.279	4.182	110.0
4180.487	300.99503	2	3	201.99005	300.99503	1	2	2	56.203285	155.62384	1	0.186	0.341	4.144	4.182	110.0
4180.487	300.99503	2	3	201.99005	300.99503	1	2	2	56.203285	155.62384	1	0.186	0.341	4.218	4.182	110.0
4180.487	300.99503	2	3	201.99005	300.99503	1	2	2	56.203285	155.62384	1	0.186	0.341	4.174	4.183	110.0
4180.487	300.99503	2	3	201.99005	300.99503	1	2	2	56.203285	155.62384	1	0.186	0.341	4.185	4.183	110.0
4180.487	300.99503	2	3	201.99005	300.99503	1	2	2	56.203285	155.62384	1	0.186	0.341	4.172	4.183	110.0
4180.487	300.99503	2	3	201.99005	300.99503	1	2	2	56.203285	155.62384	1	0.186	0.341	4.222	4.183	110.0
4180.487	300.99503	2	3	201.99005	300.99503	1	2	2	56.203285	155.62384	1	0.186	0.341	4.14	4.183	110.0
4180.487	300.99503	2	3	201.99005	300.99503	1	2	2	56.203285	155.62384	1	0.186	0.341	4.216	4.184	110.0
4180.487	300.99503	2	3	201.99005	300.99503	1	2	2	56.203285	155.62384	1	0.186	0.341	4.166	4.184	110.0
4180.487	300.99503	2	3	201.99005	300.99503	1	2	2	56.203285	155.62384	1	0.186	0.341	4.215	4.184	110.0
4180.487	300.99503	2	3	201.99005	300.99503	1	2	2	56.203285	155.62384	1	0.186	0.341	4.161	4.184	110.0
4180.487	300.99503	2	3	201.99005	300.99503	1	2	2	56.203285	155.62384	1	0.186	0.34	4.06	4.184	110.0
4180.487	300.99503	2	3	201.99005	300.99503	1	2	2	56.203285	155.62384	1	0.186	0.341	4.202	4.184	110.0
4180.487	300.99503	2	3	201.99005	300.99503	1	2	2	56.203285	155.62384	1	0.186	0.341	4.22	4.184	110.0
4180.487	300.99503	2	3	201.99005	300.99503	1	2	2	56.203285	155.62384	1	0.186	0.341	4.205	4.184	110.0
4180.487	300.99503	2	3	201.99005	300.99503	1	2	2	56.203285	155.62384	1	0.186	0.34	4.098	4.184	110.0
4180.487	300.99503	2	3	201.99005	300.99503	1	2	2	56.203285	155.62384	1	0.186	0.342	4.135	4.184	110.0
4180.487	300.99503	2	3	201.99005	300.99503	1	2	2	56.203285	155.62384	1	0.186	0.342	4.213	4.184	110.0
4180.487	300.99503	2	3	201.99005	300.99503	1	2	2	56.203285	155.62384	1	0.186	0.342	4.202	4.185	110.0
4180.487	300.99503	2	3	201.99005	300.99503	1	2	2	56.203285	155.62384	1	0.186	0.342	4.181	4.185	110.0
4180.487	300.99503	2	3	201.99005	300.99503	1	2	2	56.203285	155.62384	1	0.186	0.342	4.191	4.185	110.0
4180.487	300.99503	2	3	201.99005	300.99503	1	2	2	56.203285	155.62384	1	0.186	0.342	4.214	4.185	110.0
4180.487	300.99503	2	3	201.99005	300.99503	1	2	2	56.203285	155.62384	1	0.186	0.341	4.108	4.185	110.0
4180.487	300.99503	2	3	201.99005	300.99503	1	2	2	56.203285	155.62384	1	0.186	0.341	4.213	4.185	110.0
4180.487	300.99503	2	3	201.99005	300.99503	1	2	2	56.203285	155.62384	1	0.186	0.341	4.158	4.185	110.0
4180.487	300.99503	2	3	201.99005	300.99503	1	2	2	56.203285	155.62384	1	0.186	0.341	4.202	4.185	110.0
4180.487	300.99503	2	3	201.99005	300.99503	1	2	2	56.203285	155.62384	1	0.186	0.341	4.17	4.185	110.0
4180.487	300.99503	2	3	201.99005	300.99503	1	2	2	56.203285	155.62384	1	0.186	0.341	4.159	4.185	110.0
4180.487	300.99503	2	3	201.99005	300.99503	1	2	2	56.203285	155.62384	1	0.186	0.341	4.251	4.185	110.0
4180.487	300.99503	2	3	201.99005	300.99503	1	2	2	56.203285	155.62384	1	0.186	0.341	4.133	4.185	110.0
4180.487	300.99503	2	3	201.99005	300.99503	1	2	2	56.203285	155.62384	1	0.187	0.341	4.163	4.185	110.0
4180.487	300.99503	2	3	201.99005	300.99503	1	2	2	56.203285	155.62384	1	0.187	0.342	4.366	4.185	110.0
4180.487	300.99503	2	3	201.99005	300.99503	1	2	2	56.203285	155.62384	1	0.187	0.342	4.192	4.185	110.0
4180.487	300.99503	2	3	201.99005	300.99503	1	2	2	56.203285	155.62384	1	0.187	0.342	4.209	4.185	110.0
4180.487	300.99503	2	3	201.99005	300.99503	1	2	2	56.203285	155.62384	1	0.187	0.342	4.111	4.185	110.0
4180.487	300.99503	2	3	201.99005	300.99503	1	2	2	56.203285	155.62384	1	0.187	0.342	4.154	4.185	110.0
4180.487	300.99503	2	3	201.99005	300.99503	1	2	2	56.203285	155.62384	1	0.187	0.342	4.176	4.185	110.0
4180.487	300.99503	2	3	201.99005	300.99503	1	2	2	56.203285	155.62384	1	0.187	0.342	4.332	4.185	110.0
4180.487	300.99503	2	3	201.99005	300.99503	1	2	2	56.203285	155.62384	1	0.187	0.342	4.144	4.185	110.0
4180.487	300.99503	2	3	201.99005	300.99503	1	2	2	56.203285	155.62384	1	0.187	0.342	4.198	4.185	110.0
4180.487	300.99503	2	3	201.99005	300.99503	1	2	2	56.203285	155.62384	1	0.187	0.342	4.207	4.185	110.0
4180.487	300.99503	2	3	201.99005	300.99503	1	2	2	56.203285	155.62384	1	0.187	0.342	4.2	4.185	110.0
4180.487	300.99503	2	3	201.99005	300.99503	1	2	2	56.203285	155.62384	1	0.187	0.342	4.207	4.185	110.0
4180.487	300.99503	2	3	201.99005	300.99503	1	2	2	56.203285	155.62384	1	0.187	0.342	4.259	4.185	110.0
4180.487	300.99503	2	3	201.99005	300.99503	1	2	2	56.203285	155.62384	1	0.187	0.342	4.283	4.185	110.0
4180.487	300.99503	2	3	201.99005	300.99503	1	2	2	56.203285	155.62384	1	0.187	0.343	4.25	4.185	110.0
4180.487	300.99503	2	3	201.99005	300.99503	1	2	2	56.203285	155.62384	1	0.187	0.343	4.209	4.185	110.0
4180.487	300.99503	2	3	201.99005	300.99503	1	2	2	56.203285	155.62384	1	0.187	0.343	4.144	4.185	110.0
4180.487	300.99503	2	3	201.99005	300.99503	1	2	2	56.203285	155.62384	1	0.187	0.343	4.2	4.185	110.0
4180.487	300.99503	2	3	201.99005	300.99503	1	2	2	56.203285	155.62384	1	0.187	0.343	4.187	4.185	110.0
4180.487	300.99503	2	3	201.99005	300.99503	1	2	2	56.203285	155.62384	1	0.187	0.343	4.131	4.185	110.0
4180.487	300.99503	2	3	201.99005	300.99503	1	2	2	56.203285	155.62384	1	0.187	0.343	4.194	4.185	110.0
4180.487	300.99503	2	3	201.99005	300.99503	1	2	2	56.203285	155.62384	1	0.187	0.343	4.185	4.185	110.0
4180.487	300.99503	2	3	201.99005	300.99503	1	2	2	56.203285	155.62384	1	0.187	0.343	4.229	4.185	110.0
4180.487	300.99503	2	3	201.99005	300.99503	1	2	2	56.203285	155.62384	1	0.187	0.343	4.244	4.185	110.0
4180.487	300.99503	2	3	201.99005	300.99503	1	2	2	56.203285	155.62384	1	0.187	0.344	4.143	4.185	110.0
4180.487	300.99503	2	3	201.99005	300.99503	1	2	2	56.203285	155.62384	1	0.187	0.343	4.142	4.185	110.0
4180.487	300.99503	2	3	201.99005	300.99503	1	2	2	56.203285	155.62384	1	0.187	0.343	4.161	4.185	110.0
4180.487	300.99503	2	3	201.99005	300.99503	1	2	2	56.203285	155.62384	1	0.187	0.343	4.22	4.185	110.0
4180.487	300.99503	2	3	201.99005	300.99503	1	2	2	56.203285	155.62384	1	0.187	0.343	4.19	4.185	110.0
4180.487	300.99503	2	3	201.99005	300.99503	1	2	2	56.203285	155.62384	1	0.187	0.343	4.213	4.185	110.0
4180.487	300.99503	2	3	201.99005	300.99503	1	2	2	56.203285	155.62384	1	0.187	0.343	4.22	4.185	110.0
4180.487	300.99503	2	3	201.99005	300.99503	1	2	2	56.203285	155.62384	1	0.187	0.343	4.174	4.185	110.0
4180.487	300.99503	2	3	201.99005	300.99503	1	2	2	56.203285	155.62384	1	0.187	0.343	4.178	4.185	110.0
4180.487	300.99503	2	3	201.99005	300.99503	1	2	2	56.203285	155.62384	1	0.186	0.343	4.196	4.185	110.0
4180.487	300.99503	2	3	201.99005	300.99503	1	2	2	56.203285	155.62384	1	0.186	0.342	3.963	4.185	110.0
4180.487	300.99503	2	3	201.99005	300.99503	1	2	2	56.203285	155.62384	1	0.186	0.342	4.157	4.185	110.0
4180.487	300.99503	2	3	201.99005	300.99503	1	2	2	56.203285	155.62384	1	0.186	0.342	4.248	4.185	110.0
4180.487	300.99503	2	3	201.99005	300.99503	1	2	2	56.203285	155.62384	1	0.186	0.342	4.233	4.185	110.0
4180.487	300.99503	2	3	201.99005	300.99503	1	2	2	56.203285	155.62384	1	0.186	0.343	4.238	4.185	110.0
4180.487	300.99503	2	3	201.99005	300.99503	1	2	2	56.203285	155.62384	1	0.186	0.343	4.168	4.185	110.0
4180.487	300.99503	2	3	201.99005	300.99503	1	2	2	56.203285	155.62384	1	0.186	0.342	4.106	4.185	110.0
4180.487	300.99503	2	3	201.99005	300.99503	1	2	2	56.203285	155.62384	1	0.186	0.342	4.214	4.185	110.0
4180.487	300.99503	2	3	201.99005	300.99503	1	2	2	56.203285	155.62384	1	0.186	0.342	4.149	4.185	110.0
4180.487	300.99503	2	3	201.99005	300.99503	1	2	2	56.203285	155.62384	1	0.186	0.342	4.132	4.185	110.0
4180.487	300.99503	2	3	201.99005	300.99503	1	2	2	56.203285	155.62384	1	0.186	0.341	4.098	4.185	110.0
4180.487	300.99503	2	3	201.99005	300.99503	1	2	2	56.203285	155.62384	1	0.186	0.341	4.186	4.185	110.0
4180.487	300.99503	2	3	201.99005	300.99503	1	2	2	56.203285	155.62384	1	0.186	0.341	4.231	4.185	110.0
4180.487	300.99503	2	3	201.99005	300.99503	1	2	2	56.203285	155.62384	1	0.186	0.341	4.192	4.185	110.0
4180.487	300.99503	2	3	201.99005	300.99503	1	2	2	56.203285	155.62384	1	0.186	0.341	4.193	4.185	110.0
4180.487	300.99503	2	3	201.99005	300.99503	1	2	2	56.203285	155.62384	1	0.186	0.341	4.243	4.185	110.0
4180.487	300.99503	2	3	201.99005	300.99503	1	2	2	56.203285	155.62384	1	0.186	0.341	4.111	4.185	110.0
4180.487	300.99503	2	3	201.99005	300.99503	1	2	2	56.203285	155.62384	1	0.186	0.341	4.235	4.185	110.0
4180.487	300.99503	2	3	201.99005	300.99503	1	2	2	56.203285	155.62384	1	0.186	0.341	4.222	4.185	110.0
4180.487	300.99503	2	3	201.99005	300.99503	1	2	2	56.203285	155.62384	1	0.186	0.341	4.151	4.185	110.0
4180.487	300.99503	2	3	201.99005	300.99503	1	2	2	56.203285	155.62384	1	0.186	0.341	4.17	4.185	110.0
4180.487	300.99503	2	3	201.99005	300.99503	1	2	2	56.203285	155.62384	1	0.186	0.341	4.193	4.185	110.0
4180.487	300.99503	2	3	201.99005	300.99503	1	2	2	56.203285	155.62384	1	0.186	0.34	4.069	4.185	110.0
4180.487	300.99503	2	3	201.99005	300.99503	1	2	2	56.203285	155.62384	1	0.186	0.341	4.183	4.185	110.0
4180.487	300.99503	2	3	201.99005	300.99503	1	2	2	56.203285	155.62384	1	0.186	0.34	4.084	4.185	110.0
4180.487	300.99503	2	3	201.99005	300.99503	1	2	2	56.203285	155.62384	1	0.186	0.34	4.11	4.185	110.0
4180.487	300.99503	2	3	201.99005	300.99503	1	2	2	56.203285	155.62384	1	0.186	0.341	4.187	4.185	110.0
4180.487	300.99503	2	3	201.99005	300.99503	1	2	2	56.203285	155.62384	1	0.186	0.341	4.19	4.185	110.0
4180.487	300.99503	2	3	201.99005	300.99503	1	2	2	56.203285	155.62384	1	0.186	0.341	4.276	4.185	110.0
4180.487	300.99503	2	3	201.99005	300.99503	1	2	2	56.203285	155.62384	1	0.186	0.34	4.071	4.185	110.0
4180.487	300.99503	2	3	201.99005	300.99503	1	2	2	56.203285	155.62384	1	0.186	0.341	4.157	4.185	110.0
4180.487	300.99503	2	3	201.99005	300.99503	1	2	2	56.203285	155.62384	1	0.186	0.341	4.202	4.185	110.0
4180.487	300.99503	2	3	201.99005	300.99503	1	2	2	56.203285	155.62384	1	0.186	0.341	4.216	4.185	110.0
4180.487	300.99503	2	3	201.99005	300.99503	1	2	2	56.203285	155.62384	1	0.186	0.342	4.435	4.185	110.0
4180.487	300.99503	2	3	201.99005	300.99503	1	2	2	56.203285	155.62384	1	0.186	0.342	4.246	4.185	110.0
4180.487	300.99503	2	3	201.99005	300.99503	1	2	2	56.203285	155.62384	1	0.186	0.342	4.255	4.185	110.0
4180.487	300.99503	2	3	201.99005	300.99503	1	2	2	56.203285	155.62384	1	0.186	0.342	4.154	4.185	110.0
4180.487	300.99503	2	3	201.99005	300.99503	1	2	2	56.203285	155.62384	1	0.186	0.342	4.227	4.185	110.0
4180.487	300.99503	2	3	201.99005	300.99503	1	2	2	56.203285	155.62384	1	0.186	0.342	4.15	4.185	110.0
4180.487	300.99503	2	3	201.99005	300.99503	1	2	2	56.203285	155.62384	1	0.186	0.342	4.191	4.185	110.0
4180.487	300.99503	2	3	201.99005	300.99503	1	2	2	56.203285	155.62384	1	0.186	0.342	4.288	4.185	110.0
4180.487	300.99503	2	3	201.99005	300.99503	1	2	2	56.203285	155.62384	1	0.186	0.342	4.124	4.185	110.0
4180.487	300.99503	2	3	201.99005	300.99503	1	2	2	56.203285	155.62384	1	0.186	0.341	4.08	4.185	110.0
4180.487	300.99503	2	3	201.99005	300.99503	1	2	2	56.203285	155.62384	1	0.186	0.34	4.099	4.185	110.0
4180.487	300.99503	2	3	201.99005	300.99503	1	2	2	56.203285	155.62384	1	0.186	0.341	4.259	4.185	110.0
4180.487	300.99503	2	3	201.99005	300.99503	1	2	2	56.203285	155.62384	1	0.186	0.342	4.401	4.185	110.0
4180.487	300.99503	2	3	201.99005	300.99503	1	2	2	56.203285	155.62384	1	0.186	0.342	4.22	4.185	110.0
4180.487	300.99503	2	3	201.99005	300.99503	1	2	2	56.203285	155.62384	1	0.186	0.342	4.171	4.185	110.0
4180.487	300.99503	2	3	201.99005	300.99503	1	2	2	56.203285	155.62384	1	0.186	0.342	4.349	4.185	110.0
4180.487	300.99503	2	3	201.99005	300.99503	1	2	2	56.203285	155.62384	1	0.186	0.342	4.203	4.185	110.0
4180.487	300.99503	2	3	201.99005	300.99503	1	2	2	56.203285	155.62384	1	0.186	0.342	4.13	4.185	110.0
4180.487	300.99503	2	3	201.99005	300.99503	1	2	2	56.203285	155.62384	1	0.186	0.342	4.197	4.185	110.0
4180.487	300.99503	2	3	201.99005	300.99503	1	2	2	56.203285	155.62384	1	0.186	0.342	4.198	4.185	110.0
4180.487	300.99503	2	3	201.99005	300.99503	1	2	2	56.203285	155.62384	1	0.186	0.342	4.203	4.185	110.0
4180.487	300.99503	2	3	201.99005	300.99503	1	2	2	56.203285	155.62384	1	0.186	0.342	4.232	4.185	110.0
4180.487	300.99503	2	3	201.99005	300.99503	1	2	2	56.203285	155.62384	1	0.186	0.342	4.195	4.185	110.0
4180.487	300.99503	2	3	201.99005	300.99503	1	2	2	56.203285	155.62384	1	0.186	0.342	4.24	4.185	110.0
4180.487	300.99503	2	3	201.99005	300.99503	1	2	2	56.203285	155.62384	1	0.186	0.342	4.188	4.185	110.0
4180.487	300.99503	2	3	201.99005	300.99503	1	2	2	56.203285	155.62384	1	0.186	0.342	4.182	4.185	110.0
4180.487	300.99503	2	3	201.99005	300.99503	1	2	2	56.203285	155.62384	1	0.186	0.342	4.178	4.185	110.0
4180.487	300.99503	2	3	201.99005	300.99503	1	2	2	56.203285	155.62384	1	0.186	0.342	4.184	4.185	110.0
4180.487	300.99503	2	3	201.99005	300.99503	1	2	2	56.203285	155.62384	1	0.186	0.342	4.238	4.185	110.0
4180.487	300.99503	2	3	201.99005	300.99503	1	2	2	56.203285	155.62384	1	0.186	0.341	4.167	4.185	110.0
4180.487	300.99503	2	3	201.99005	300.99503	1	2	2	56.203285	155.62384	1	0.186	0.341	4.153	4.185	110.0
4180.487	300.99503	2	3	201.99005	300.99503	1	2	2	56.203285	155.62384	1	0.186	0.341	4.219	4.185	110.0
4180.487	300.99503	2	3	201.99005	300.99503	1	2	2	56.203285	155.62384	1	0.186	0.341	4.287	4.185	110.0
4180.487	300.99503	2	3	201.99005	300.99503	1	2	2	56.203285	155.62384	1	0.186	0.341	4.154	4.185	110.0
4180.487	300.99503	2	3	201.99005	300.99503	1	2	2	56.203285	155.62384	1	0.186	0.341	4.204	4.185	110.0
4180.487	300.99503	2	3	201.99005	300.99503	1	2	2	56.203285	155.62384	1	0.186	0.341	4.147	4.185	110.0
4180.487	300.99503	2	3	201.99005	300.99503	1	2	2	56.203285	155.62384	1	0.186	0.341	4.247	4.185	110.0
4180.487	300.99503	2	3	201.99005	300.99503	1	2	2	56.203285	155.62384	1	0.186	0.341	4.184	4.185	110.0
4180.487	300.99503	2	3	201.99005	300.99503	1	2	2	56.203285	155.62384	1	0.186	0.341	4.162	4.185	110.0
4180.487	300.99503	2	3	201.99005	300.99503	1	2	2	56.203285	155.62384	1	0.186	0.341	4.163	4.185	110.0
4180.487	300.99503	2	3	201.99005	300.99503	1	2	2	56.203285	155.62384	1	0.186	0.341	4.167	4.185	110.0
4180.487	300.99503	2	3	201.99005	300.99503	1	2	2	56.203285	155.62384	1	0.186	0.341	4.139	4.185	110.0
4180.487	300.99503	2	3	201.99005	300.99503	1	2	2	56.203285	155.62384	1	0.186	0.341	4.164	4.185	110.0
4180.487	300.99503	2	3	201.99005	300.99503	1	2	2	56.203285	155.62384	1	0.186	0.341	4.163	4.185	110.0
4180.487	300.99503	2	3	201.99005	300.99503	1	2	2	56.203285	155.62384	1	0.186	0.341	4.158	4.185	110.0
4180.487	300.99503	2	3	201.99005	300.99503	1	2	2	56.203285	155.62384	1	0.186	0.341	4.207	4.185	110.0
4180.487	300.99503	2	3	201.99005	300.99503	1	2	2	56.203285	155.62384	1	0.186	0.341	4.132	4.185	110.0
4180.487	300.99503	2	3	201.99005	300.99503	1	2	2	56.203285	155.62384	1	0.186	0.341	4.189	4.185	110.0
4180.487	300.99503	2	3	201.99005	300.99503	1	2	2	56.203285	155.62384	1	0.186	0.341	4.232	4.185	110.0
4180.487	300.99503	2	3	201.99005	300.99503	1	2	2	56.203285	155.62384	1	0.186	0.341	4.153	4.185	110.0
4180.487	300.99503	2	3	201.99005	300.99503	1	2	2	56.203285	155.62384	1	0.186	0.341	4.198	4.185	110.0
4180.487	300.99503	2	3	201.99005	300.99503	1	2	2	56.203285	155.62384	1	0.186	0.341	4.33	4.185	110.0
4180.487	300.99503	2	3	201.99005	300.99503	1	2	2	56.203285	155.62384	1	0.186	0.341	4.144	4.185	110.0
4180.487	300.99503	2	3	201.99005	300.99503	1	2	2	56.203285	155.62384	1	0.186	0.341	4.159	4.185	110.0
4180.487	300.99503	2	3	201.99005	300.99503	1	2	2	56.203285	155.62384	1	0.186	0.341	4.257	4.185	110.0
4180.487	300.99503	2	3	201.99005	300.99503	1	2	2	56.203285	155.62384	1	0.186	0.341	4.238	4.185	110.0
0.0	0.0	2	3	201.99005	300.99503	1	2	2	56.203285	155.62384	0	0.186	0.341	4.168	4.185	110.0
0.0	0.0	2	3	201.99005	300.99503	1	2	2	56.203285	155.62384	0	0.186	0.341	4.18	4.185	110.0
0.0	0.0	2	3	201.99005	300.99503	1	2	2	56.203285	155.62384	0	0.186	0.341	4.173	4.185	110.0
0.0	0.0	2	3	201.99005	300.99503	1	2	2	56.203285	155.62384	0	0.186	0.341	4.181	4.185	110.0
0.0	0.0	2	3	201.99005	300.99503	1	2	2	56.203285	155.62384	0	0.186	0.34	4.1	4.185	110.0
0.0	0.0	2	3	201.99005	300.99503	1	2	2	56.203285	155.62384	0	0.186	0.338	3.73	3.889	110.0
0.0	0.0	2	3	201.99005	300.99503	1	2	2	56.203285	155.62384	0	0.186	0.336	3.579	3.358	110.0
0.0	0.0	2	3	201.99005	300.99503	1	2	2	56.203285	155.62384	0	0.186	0.33	3.323	3.358	110.0
0.0	0.0	2	3	201.99005	300.99503	1	2	2	56.203285	155.62384	0	0.186	0.321	2.898	2.901	110.0
0.0	0.0	2	3	201.99005	300.99503	1	2	2	56.203285	155.62384	0	0.186	0.313	2.844	2.901	110.0
0.0	0.0	2	3	201.99005	300.99503	1	2	2	56.203285	155.62384	0	0.186	0.304	2.73	2.695	110.0
0.0	0.0	2	3	201.99005	300.99503	1	2	2	56.203285	155.62384	0	0.186	0.293	2.387	2.328	110.0
0.0	0.0	2	3	201.99005	300.99503	1	2	2	56.203285	155.62384	0	0.186	0.283	2.325	2.328	110.0
0.0	0.0	2	3	201.99005	300.99503	1	2	2	56.203285	155.62384	0	0.186	0.273	2.129	2.162	110.0
0.0	0.0	2	3	201.99005	300.99503	1	2	2	56.203285	155.62384	0	0.185	0.262	1.798	1.867	110.0
0.0	0.0	2	3	201.99005	300.99503	1	2	2	56.203285	155.62384	0	0.185	0.251	1.877	1.867	110.0
0.0	0.0	2	3	201.99005	300.99503	1	2	2	56.203285	155.62384	0	0.185	0.241	1.734	1.736	110.0
0.0	0.0	2	3	201.99005	300.99503	1	2	2	56.203285	155.62384	0	0.185	0.231	1.697	1.736	110.0
0.0	0.0	2	3	201.99005	300.99503	1	2	2	56.203285	155.62384	0	0.185	0.221	1.493	1.499	110.0
0.0	0.0	2	3	201.99005	300.99503	1	2	2	56.203285	155.62384	0	0.185	0.21	1.249	1.294	110.0
0.0	0.0	2	3	201.99005	300.99503	1	2	2	56.203285	155.62384	0	0.185	0.2	1.341	1.294	110.0
0.0	0.0	2	3	201.99005	300.99503	1	2	2	56.203285	155.62384	0	0.185	0.19	1.198	1.203	110.0
0.0	0.0	2	3	201.99005	300.99503	1	2	2	56.203285	155.62384	0	0.185	0.18	1.095	1.038	110.0
0.0	0.0	2	3	201.99005	300.99503	1	2	2	56.203285	155.62384	0	0.185	0.172	1.043	1.038	110.0
0.0	0.0	2	3	201.99005	300.99503	1	2	2	56.203285	155.62384	0	0.185	0.163	0.915	0.964	110.0
0.0	0.0	2	3	201.99005	300.99503	1	2	2	56.203285	155.62384	0	0.185	0.155	0.94	0.964	110.0
0.0	0.0	2	3	201.99005	300.99503	1	2	2	56.203285	155.62384	0	0.185	0.147	0.806	0.833	110.0
0.0	0.0	2	3	201.99005	300.99503	1	2	2	56.203285	155.62384	0	0.185	0.138	0.792	0.774	110.0
0.0	0.0	2	3	201.99005	300.99503	1	2	2	56.203285	155.62384	0	0.185	0.132	0.757	0.774	110.0
0.0	0.0	2	3	201.99005	300.99503	1	2	2	56.203285	155.62384	0	0.185	0.125	0.784	0.668	110.0
0.0	0.0	2	3	201.99005	300.99503	1	2	2	56.203285	155.62384	0	0.185	0.117	0.644	0.621	110.0
0.0	0.0	2	3	201.99005	300.99503	1	2	2	56.203285	155.62384	0	0.185	0.111	0.583	0.621	110.0
0.0	0.0	2	3	201.99005	300.99503	1	2	2	56.203285	155.62384	0	0.185	0.104	0.508	0.536	110.0
0.0	0.0	2	3	201.99005	300.99503	1	2	2	56.203285	155.62384	0	0.185	0.098	0.53	0.536	110.0
0.0	0.0	2	3	201.99005	300.99503	1	2	2	56.203285	155.62384	0	0.185	0.092	0.459	0.462	110.0
0.0	0.0	2	3	201.99005	300.99503	1	2	2	56.203285	155.62384	0	0.184	0.087	0.451	0.43	110.0
0.0	0.0	2	3	201.99005	300.99503	1	2	2	56.203285	155.62384	0	0.184	0.081	0.418	0.43	110.0
0.0	0.0	2	3	201.99005	300.99503	1	2	2	56.203285	155.62384	0	0.184	0.076	0.395	0.371	110.0
0.0	0.0	2	3	201.99005	300.99503	1	2	2	56.203285	155.62384	0	0.184	0.071	0.396	0.345	110.0
0.0	0.0	2	3	201.99005	300.99503	1	2	2	56.203285	155.62384	0	0.184	0.067	0.335	0.345	110.0
0.0	0.0	2	3	201.99005	300.99503	1	2	2	56.203285	155.62384	0	0.184	0.063	0.31	0.32	110.0
0.0	0.0	2	3	201.99005	300.99503	1	2	2	56.203285	155.62384	0	0.184	0.059	0.29	0.32	110.0
0.0	0.0	2	3	201.99005	300.99503	1	2	2	56.203285	155.62384	0	0.184	0.057	0.316	0.276	110.0
0.0	0.0	2	3	201.99005	300.99503	1	2	2	56.203285	155.62384	0	0.184	0.055	0.283	0.238	110.0
0.0	0.0	2	3	201.99005	300.99503	1	2	2	56.203285	155.62384	0	0.184	0.051	0.078	0.238	110.0
0.0	0.0	2	3	201.99005	300.99503	1	2	2	56.203285	155.62384	0	0.184	0.047	0.144	0.221	110.0
0.0	0.0	2	3	201.99005	300.99503	1	2	2	56.203285	155.62384	0	0.184	0.043	0.17	0.191	110.0
0.0	0.0	2	3	201.99005	300.99503	1	2	2	56.203285	155.62384	0	0.184	0.039	0.217	0.191	110.0
0.0	0.0	2	3	201.99005	300.99503	1	2	2	56.203285	155.62384	0	0.184	0.037	0.144	0.177	110.0
0.0	0.0	2	3	201.99005	300.99503	1	2	2	56.203285	155.62384	0	0.184	0.035	0.203	0.177	110.0
0.0	0.0	2	3	201.99005	300.99503	1	2	2	56.203285	155.62384	0	0.184	0.033	0.157	0.153	110.0
0.0	0.0	2	3	201.99005	300.99503	1	2	2	56.203285	155.62384	0	0.184	0.031	0.157	0.142	110.0
0.0	0.0	2	3	201.99005	300.99503	1	2	2	56.203285	155.62384	0	0.184	0.029	0.15	0.142	110.0
0.0	0.0	2	3	201.99005	300.99503	1	2	2	56.203285	155.62384	0	0.184	0.027	0.224	0.122	110.0
0.0	0.0	2	3	201.99005	300.99503	1	2	2	56.203285	155.62384	0	0.184	0.025	0.111	0.106	110.0
0.0	0.0	2	3	201.99005	300.99503	1	2	2	56.203285	155.62384	0	0.184	0.023	0.124	0.106	110.0
0.0	0.0	2	3	201.99005	300.99503	1	2	2	56.203285	155.62384	0	0.184	0.021	0.09	0.098	110.0
0.0	0.0	2	3	201.99005	300.99503	1	2	2	56.203285	155.62384	0	0.184	0.02	0.103	0.098	110.0
0.0	0.0	2	3	201.99005	300.99503	1	2	2	56.203285	155.62384	0	0.184	0.019	-0.123	0.084	110.0
0.0	0.0	2	3	201.99005	300.99503	1	2	2	56.203285	155.62384	0	0.184	0.019	0.077	0.078	110.0
0.0	0.0	2	3	201.99005	300.99503	1	2	2	56.203285	155.62384	0	0.184	0.019	0.064	0.078	110.0
0.0	0.0	2	3	201.99005	300.99503	1	2	2	56.203285	155.62384	0	0.184	0.019	0.05	0.067	110.0
0.0	0.0	2	3	201.99005	300.99503	1	2	2	56.203285	155.62384	0	0.184	0.019	0.157	0.067	110.0
0.0	0.0	2	3	201.99005	300.99503	1	2	2	56.203285	155.62384	0	0.184	0.02	0.255	0.063	110.0
0.0	0.0	2	3	201.99005	300.99503	1	2	2	56.203285	155.62384	0	0.184	0.02	0.064	0.054	110.0
0.0	0.0	2	3	201.99005	300.99503	1	2	2	56.203285	155.62384	0	0.184	0.02	0.037	0.054	110.0
0.0	0.0	2	3	201.99005	300.99503	1	2	2	56.203285	155.62384	0	0.184	0.02	0.017	0.046	110.0
0.0	0.0	2	3	201.99005	300.99503	1	2	2	56.203285	155.62384	0	0.184	0.02	0.017	0.043	110.0
0.0	0.0	2	3	201.99005	300.99503	1	2	2	56.203285	155.62384	0	0.184	0.02	0.037	0.043	110.0
0.0	0.0	2	3	201.99005	300.99503	1	2	2	56.203285	155.62384	0	0.184	0.019	0.07	0.037	110.0
0.0	0.0	2	3	201.99005	300.99503	1	2	2	56.203285	155.62384	0	0.184	0.019	0.038	0.034	110.0
0.0	0.0	2	3	201.99005	300.99503	1	2	2	56.203285	155.62384	0	0.184	0.019	0.01	0.034	110.0
0.0	0.0	2	3	201.99005	300.99503	1	2	2	56.203285	155.62384	0	0.184	0.019	0.077	0.029	110.0
0.0	0.0	2	3	201.99005	300.99503	1	2	2	56.203285	155.62384	0	0.184	0.018	0.07	0.029	110.0
0.0	0.0	2	3	201.99005	300.99503	1	2	2	56.203285	155.62384	0	0.184	0.018	0.011	0.025	110.0
0.0	0.0	2	3	201.99005	300.99503	1	2	2	56.203285	155.62384	0	0.184	0.017	0.031	0.023	110.0
0.0	0.0	2	3	201.99005	300.99503	1	2	2	56.203285	155.62384	0	0.183	0.017	0.049	0.023	110.0
0.0	0.0	2	3	201.99005	300.99503	1	2	2	56.203285	155.62384	0	0.183	0.017	0.134	0.02	110.0
[truncated: 7,911 more rows]
