# Supplementary material for: Just noticeable differences for elbow joint torque feedback
Source: Sci Rep. 2021 Dec 7;11:23553. doi: 10.1038/s41598-021-02630-3 (PMC8651665; doi:10.1038/s41598-021-02630-3)
Supplement: Supplementary file 2 — Supplementary Information. [file 41598_2021_2630_MOESM2_ESM.zip › SupplementaryData_ScientificReports_KimAsbeck2021/S8_W2E.csv]

data 1	data 2	data 3	data 4	data 5	data 6	data 7	data 8	data 9	data 10	data 11	data 12	data 13	data 14	data 15	data 16	data 17
0.0	0.0	1	1	400.0	400.0	0	1	1	202.2983	105.25374	0	0.231	0.0	0.139	0.0	111.0
0.0	0.0	1	1	400.0	400.0	0	1	1	202.2983	105.25374	0	0.231	0.0	-0.006	0.0	111.0
0.0	0.0	1	1	400.0	400.0	0	1	1	202.2983	105.25374	0	0.231	0.0	0.029	0.0	111.0
0.0	0.0	1	1	400.0	400.0	0	1	1	202.2983	105.25374	0	0.231	0.0	-0.007	0.0	111.0
0.0	0.0	1	1	400.0	400.0	0	1	1	202.2983	105.25374	0	0.231	0.0	0.012	0.0	111.0
0.0	0.0	1	1	400.0	400.0	0	1	1	202.2983	105.25374	0	0.231	0.0	-0.002	0.0	111.0
0.0	0.0	1	1	400.0	400.0	0	1	1	202.2983	105.25374	0	0.231	0.0	0.01	0.0	111.0
0.0	0.0	1	1	400.0	400.0	0	1	1	202.2983	105.25374	0	0.231	0.0	0.033	0.0	111.0
0.0	0.0	1	1	400.0	400.0	0	1	1	202.2983	105.25374	0	0.231	-0.001	-0.014	0.0	111.0
0.0	0.0	1	1	400.0	400.0	0	1	1	202.2983	105.25374	0	0.231	-0.001	-0.028	0.0	111.0
0.0	0.0	1	1	400.0	400.0	0	1	1	202.2983	105.25374	0	0.231	0.0	-0.01	0.0	111.0
0.0	0.0	1	1	400.0	400.0	0	1	1	202.2983	105.25374	0	0.231	0.0	0.019	0.0	111.0
0.0	0.0	1	1	400.0	400.0	0	1	1	202.2983	105.25374	0	0.231	-0.001	-0.013	0.0	111.0
0.0	0.0	1	1	400.0	400.0	0	1	1	202.2983	105.25374	0	0.231	0.0	0.005	0.0	111.0
0.0	0.0	1	1	400.0	400.0	0	1	1	202.2983	105.25374	0	0.231	-0.001	-0.012	0.0	111.0
0.0	0.0	1	1	400.0	400.0	0	1	1	202.2983	105.25374	0	0.231	-0.001	-0.027	0.0	111.0
0.0	0.0	1	1	400.0	400.0	0	1	1	202.2983	105.25374	0	0.231	0.0	0.018	0.0	111.0
0.0	0.0	1	1	400.0	400.0	0	1	1	202.2983	105.25374	0	0.231	0.0	0.005	0.0	111.0
0.0	0.0	1	1	400.0	400.0	0	1	1	202.2983	105.25374	0	0.231	0.0	-0.001	0.0	111.0
0.0	0.0	1	1	400.0	400.0	0	1	1	202.2983	105.25374	0	0.231	0.0	0.022	0.0	111.0
0.0	0.0	1	1	400.0	400.0	0	1	1	202.2983	105.25374	0	0.231	0.0	-0.007	0.0	111.0
0.0	0.0	1	1	400.0	400.0	0	1	1	202.2983	105.25374	0	0.231	0.0	-0.006	0.0	111.0
0.0	0.0	1	1	400.0	400.0	0	1	1	202.2983	105.25374	0	0.231	0.0	0.019	0.0	111.0
0.0	0.0	1	1	400.0	400.0	0	1	1	202.2983	105.25374	0	0.231	0.0	-0.001	0.0	111.0
0.0	0.0	1	1	400.0	400.0	0	1	1	202.2983	105.25374	0	0.231	-0.001	-0.034	0.0	111.0
0.0	0.0	1	1	400.0	400.0	0	1	1	202.2983	105.25374	0	0.231	0.0	0.018	0.0	111.0
0.0	0.0	1	1	400.0	400.0	0	1	1	202.2983	105.25374	0	0.231	-0.001	-0.041	0.0	111.0
0.0	0.0	1	1	400.0	400.0	0	1	1	202.2983	105.25374	0	0.231	0.0	0.0	0.0	111.0
0.0	0.0	1	1	400.0	400.0	0	1	1	202.2983	105.25374	0	0.231	0.0	-0.005	0.0	111.0
0.0	0.0	1	1	400.0	400.0	0	1	1	202.2983	105.25374	0	0.231	0.0	0.024	0.0	111.0
0.0	0.0	1	1	400.0	400.0	0	1	1	202.2983	105.25374	0	0.231	0.0	-0.006	0.0	111.0
0.0	0.0	1	1	400.0	400.0	0	1	1	202.2983	105.25374	0	0.231	-0.001	-0.013	0.0	111.0
0.0	0.0	1	1	400.0	400.0	0	1	1	202.2983	105.25374	0	0.231	0.0	0.033	0.0	111.0
0.0	0.0	1	1	400.0	400.0	0	1	1	202.2983	105.25374	0	0.231	-0.001	-0.026	0.0	111.0
0.0	0.0	1	1	400.0	400.0	0	1	1	202.2983	105.25374	0	0.231	0.0	-0.007	0.0	111.0
0.0	0.0	1	1	400.0	400.0	0	1	1	202.2983	105.25374	0	0.231	0.0	0.057	0.0	111.0
0.0	0.0	1	1	400.0	400.0	0	1	1	202.2983	105.25374	0	0.231	0.0	0.013	0.0	111.0
0.0	0.0	1	1	400.0	400.0	0	1	1	202.2983	105.25374	0	0.231	-0.001	-0.028	0.0	111.0
0.0	0.0	1	1	400.0	400.0	0	1	1	202.2983	105.25374	0	0.231	0.0	0.135	0.0	111.0
0.0	0.0	1	1	400.0	400.0	0	1	1	202.2983	105.25374	0	0.231	0.0	0.033	0.0	111.0
0.0	0.0	1	1	400.0	400.0	0	1	1	202.2983	105.25374	0	0.231	0.0	0.012	0.0	111.0
0.0	0.0	1	1	400.0	400.0	0	1	1	202.2983	105.25374	0	0.231	-0.001	-0.016	0.0	111.0
0.0	0.0	1	1	400.0	400.0	0	1	1	202.2983	105.25374	0	0.231	-0.001	-0.017	0.0	111.0
0.0	0.0	1	1	400.0	400.0	0	1	1	202.2983	105.25374	0	0.231	-0.001	-0.029	0.0	111.0
0.0	0.0	1	1	400.0	400.0	0	1	1	202.2983	105.25374	0	0.231	0.0	0.028	0.0	111.0
0.0	0.0	1	1	400.0	400.0	0	1	1	202.2983	105.25374	0	0.231	0.0	-0.008	0.0	111.0
0.0	0.0	1	1	400.0	400.0	0	1	1	202.2983	105.25374	0	0.231	-0.001	-0.062	0.0	111.0
0.0	0.0	1	1	400.0	400.0	0	1	1	202.2983	105.25374	0	0.231	0.0	0.121	0.0	111.0
0.0	0.0	1	1	400.0	400.0	0	1	1	202.2983	105.25374	0	0.231	0.0	-0.001	0.0	111.0
0.0	0.0	1	1	400.0	400.0	0	1	1	202.2983	105.25374	0	0.231	-0.001	-0.02	0.0	111.0
0.0	0.0	1	1	400.0	400.0	0	1	1	202.2983	105.25374	0	0.231	0.0	-0.001	0.0	111.0
0.0	0.0	1	1	400.0	400.0	0	1	1	202.2983	105.25374	0	0.231	0.0	0.03	0.0	111.0
0.0	0.0	1	1	400.0	400.0	0	1	1	202.2983	105.25374	0	0.231	-0.001	-0.041	0.0	111.0
0.0	0.0	1	1	400.0	400.0	0	1	1	202.2983	105.25374	0	0.231	0.0	0.01	0.0	111.0
0.0	0.0	1	1	400.0	400.0	0	1	1	202.2983	105.25374	0	0.231	0.0	0.004	0.0	111.0
0.0	0.0	1	1	400.0	400.0	0	1	1	202.2983	105.25374	0	0.231	0.0	0.011	0.0	111.0
0.0	0.0	1	1	400.0	400.0	0	1	1	202.2983	105.25374	0	0.231	-0.001	-0.029	0.0	111.0
0.0	0.0	1	1	400.0	400.0	0	1	1	202.2983	105.25374	0	0.231	0.0	0.019	0.0	111.0
0.0	0.0	1	1	400.0	400.0	0	1	1	202.2983	105.25374	0	0.231	-0.001	-0.036	0.0	111.0
0.0	0.0	1	1	400.0	400.0	0	1	1	202.2983	105.25374	0	0.231	-0.001	-0.015	0.0	111.0
0.0	0.0	1	1	400.0	400.0	0	1	1	202.2983	105.25374	0	0.231	-0.001	-0.014	0.0	111.0
0.0	0.0	1	1	400.0	400.0	0	1	1	202.2983	105.25374	0	0.231	0.0	0.002	0.0	111.0
0.0	0.0	1	1	400.0	400.0	0	1	1	202.2983	105.25374	0	0.231	0.0	-0.001	0.0	111.0
0.0	0.0	1	1	400.0	400.0	0	1	1	202.2983	105.25374	0	0.231	0.0	0.019	0.0	111.0
0.0	0.0	1	1	400.0	400.0	0	1	1	202.2983	105.25374	0	0.231	-0.001	-0.014	0.0	111.0
0.0	0.0	1	1	400.0	400.0	0	1	1	202.2983	105.25374	0	0.231	0.0	-0.009	0.0	111.0
0.0	0.0	1	1	400.0	400.0	0	1	1	202.2983	105.25374	0	0.231	0.0	0.025	0.0	111.0
0.0	0.0	1	1	400.0	400.0	0	1	1	202.2983	105.25374	0	0.231	0.0	0.032	0.0	111.0
0.0	0.0	1	1	400.0	400.0	0	1	1	202.2983	105.25374	0	0.231	0.0	0.006	0.0	111.0
0.0	0.0	1	1	400.0	400.0	0	1	1	202.2983	105.25374	0	0.231	0.0	-0.003	0.0	111.0
0.0	0.0	1	1	400.0	400.0	0	1	1	202.2983	105.25374	0	0.231	-0.001	-0.013	0.0	111.0
0.0	0.0	1	1	400.0	400.0	0	1	1	202.2983	105.25374	0	0.231	0.0	0.005	0.0	111.0
0.0	0.0	1	1	400.0	400.0	0	1	1	202.2983	105.25374	0	0.231	0.0	-0.001	0.0	111.0
0.0	0.0	1	1	400.0	400.0	0	1	1	202.2983	105.25374	0	0.231	0.0	0.01	0.0	111.0
0.0	0.0	1	1	400.0	400.0	0	1	1	202.2983	105.25374	0	0.231	0.0	0.087	0.0	111.0
0.0	0.0	1	1	400.0	400.0	0	1	1	202.2983	105.25374	0	0.231	0.0	-0.001	0.0	111.0
0.0	0.0	1	1	400.0	400.0	0	1	1	202.2983	105.25374	0	0.231	0.0	0.011	0.0	111.0
0.0	0.0	1	1	400.0	400.0	0	1	1	202.2983	105.25374	0	0.231	-0.001	-0.02	0.0	111.0
0.0	0.0	1	1	400.0	400.0	0	1	1	202.2983	105.25374	0	0.231	0.0	-0.009	0.0	111.0
0.0	0.0	1	1	400.0	400.0	0	1	1	202.2983	105.25374	0	0.231	0.0	-0.008	0.0	111.0
0.0	0.0	1	1	400.0	400.0	0	1	1	202.2983	105.25374	0	0.231	0.0	-0.001	0.0	111.0
0.0	0.0	1	1	400.0	400.0	0	1	1	202.2983	105.25374	0	0.231	0.0	-0.002	0.0	111.0
0.0	0.0	1	1	400.0	400.0	0	1	1	202.2983	105.25374	0	0.231	0.0	0.003	0.0	111.0
0.0	0.0	1	1	400.0	400.0	0	1	1	202.2983	105.25374	0	0.231	0.0	0.0	0.0	111.0
0.0	0.0	1	1	400.0	400.0	0	1	1	202.2983	105.25374	0	0.231	0.0	-0.005	0.0	111.0
0.0	0.0	1	1	400.0	400.0	0	1	1	202.2983	105.25374	0	0.231	0.0	0.004	0.0	111.0
0.0	0.0	1	1	400.0	400.0	0	1	1	202.2983	105.25374	0	0.231	0.0	-0.008	0.0	111.0
0.0	0.0	1	1	400.0	400.0	0	1	1	202.2983	105.25374	0	0.231	0.0	0.025	0.0	111.0
0.0	0.0	1	1	400.0	400.0	0	1	1	202.2983	105.25374	0	0.231	-0.001	-0.02	0.0	111.0
0.0	0.0	1	1	400.0	400.0	0	1	1	202.2983	105.25374	0	0.231	0.0	0.024	0.0	111.0
0.0	0.0	1	1	400.0	400.0	0	1	1	202.2983	105.25374	0	0.231	-0.001	-0.062	0.0	111.0
0.0	0.0	1	1	400.0	400.0	0	1	1	202.2983	105.25374	0	0.231	-0.001	-0.041	0.0	111.0
0.0	0.0	1	1	400.0	400.0	0	1	1	202.2983	105.25374	0	0.231	-0.001	-0.158	0.0	111.0
0.0	0.0	1	1	400.0	400.0	0	1	1	202.2983	105.25374	0	0.231	0.0	0.019	0.0	111.0
0.0	0.0	1	1	400.0	400.0	0	1	1	202.2983	105.25374	0	0.231	0.0	0.0	0.0	111.0
0.0	0.0	1	1	400.0	400.0	0	1	1	202.2983	105.25374	0	0.231	-0.001	-0.044	0.0	111.0
0.0	0.0	1	1	400.0	400.0	0	1	1	202.2983	105.25374	0	0.231	0.0	0.0	0.0	111.0
0.0	0.0	1	1	400.0	400.0	0	1	1	202.2983	105.25374	0	0.231	-0.001	-0.013	0.0	111.0
0.0	0.0	1	1	400.0	400.0	0	1	1	202.2983	105.25374	0	0.231	0.0	-0.001	0.0	111.0
0.0	0.0	1	1	400.0	400.0	0	1	1	202.2983	105.25374	0	0.231	0.0	-0.007	0.0	111.0
0.0	0.0	1	1	400.0	400.0	0	1	1	202.2983	105.25374	0	0.231	0.0	0.0	0.0	111.0
0.0	0.0	1	1	400.0	400.0	0	1	1	202.2983	105.25374	0	0.231	0.0	0.004	0.0	111.0
0.0	0.0	1	1	400.0	400.0	0	1	1	202.2983	105.25374	0	0.231	0.0	-0.008	0.0	111.0
0.0	0.0	1	1	400.0	400.0	0	1	1	202.2983	105.25374	0	0.231	0.0	0.019	0.0	111.0
0.0	0.0	1	1	400.0	400.0	0	1	1	202.2983	105.25374	0	0.231	0.0	0.017	0.0	111.0
0.0	0.0	1	1	400.0	400.0	0	1	1	202.2983	105.25374	0	0.231	-0.001	-0.054	0.0	111.0
0.0	0.0	1	1	400.0	400.0	0	1	1	202.2983	105.25374	0	0.231	-0.001	-0.026	0.0	111.0
0.0	0.0	1	1	400.0	400.0	0	1	1	202.2983	105.25374	0	0.231	0.0	0.005	0.0	111.0
0.0	0.0	1	1	400.0	400.0	0	1	1	202.2983	105.25374	0	0.231	0.0	0.016	0.0	111.0
0.0	0.0	1	1	400.0	400.0	0	1	1	202.2983	105.25374	0	0.231	0.0	0.009	0.0	111.0
0.0	0.0	1	1	400.0	400.0	0	1	1	202.2983	105.25374	0	0.231	0.0	0.002	0.0	111.0
0.0	0.0	1	1	400.0	400.0	0	1	1	202.2983	105.25374	0	0.231	-0.001	-0.014	0.0	111.0
0.0	0.0	1	1	400.0	400.0	0	1	1	202.2983	105.25374	0	0.231	0.0	0.01	0.0	111.0
0.0	0.0	1	1	400.0	400.0	0	1	1	202.2983	105.25374	0	0.231	0.0	0.025	0.0	111.0
0.0	0.0	1	1	400.0	400.0	0	1	1	202.2983	105.25374	0	0.231	0.0	-0.006	0.0	111.0
0.0	0.0	1	1	400.0	400.0	0	1	1	202.2983	105.25374	0	0.231	0.0	0.046	0.0	111.0
0.0	0.0	1	1	400.0	400.0	0	1	1	202.2983	105.25374	0	0.231	0.0	0.212	0.0	111.0
0.0	0.0	1	1	400.0	400.0	0	1	1	202.2983	105.25374	0	0.231	-0.001	-0.013	0.0	111.0
0.0	0.0	1	1	400.0	400.0	0	1	1	202.2983	105.25374	0	0.231	0.0	0.012	0.0	111.0
0.0	0.0	1	1	400.0	400.0	0	1	1	202.2983	105.25374	0	0.231	0.0	0.074	0.0	111.0
0.0	0.0	1	1	400.0	400.0	0	1	1	202.2983	105.25374	0	0.231	0.0	0.018	0.0	111.0
0.0	0.0	1	1	400.0	400.0	0	1	1	202.2983	105.25374	0	0.231	0.0	-0.009	0.0	111.0
0.0	0.0	1	1	400.0	400.0	0	1	1	202.2983	105.25374	0	0.231	0.0	-0.002	0.0	111.0
0.0	0.0	1	1	400.0	400.0	0	1	1	202.2983	105.25374	0	0.231	-0.001	-0.123	0.0	111.0
0.0	0.0	1	1	400.0	400.0	0	1	1	202.2983	105.25374	0	0.231	0.0	0.188	0.0	111.0
0.0	0.0	1	1	400.0	400.0	0	1	1	202.2983	105.25374	0	0.231	-0.001	-0.02	0.0	111.0
0.0	0.0	1	1	400.0	400.0	0	1	1	202.2983	105.25374	0	0.231	-0.001	-0.012	0.0	111.0
0.0	0.0	1	1	400.0	400.0	0	1	1	202.2983	105.25374	0	0.231	0.0	-0.008	0.0	111.0
0.0	0.0	1	1	400.0	400.0	0	1	1	202.2983	105.25374	0	0.231	0.0	0.011	0.0	111.0
0.0	0.0	1	1	400.0	400.0	0	1	1	202.2983	105.25374	0	0.231	0.0	0.037	0.0	111.0
0.0	0.0	1	1	400.0	400.0	0	1	1	202.2983	105.25374	0	0.231	0.0	0.008	0.0	111.0
0.0	0.0	1	1	400.0	400.0	0	1	1	202.2983	105.25374	0	0.231	0.0	0.062	0.0	111.0
0.0	0.0	1	1	400.0	400.0	0	1	1	202.2983	105.25374	0	0.231	0.0	0.041	0.0	111.0
0.0	0.0	1	1	400.0	400.0	0	1	1	202.2983	105.25374	0	0.231	-0.001	-0.06	0.0	111.0
0.0	0.0	1	1	400.0	400.0	0	1	1	202.2983	105.25374	0	0.231	0.0	0.076	0.0	111.0
0.0	0.0	1	1	400.0	400.0	0	1	1	202.2983	105.25374	0	0.231	0.0	0.004	0.0	111.0
0.0	0.0	1	1	400.0	400.0	0	1	1	202.2983	105.25374	0	0.231	0.0	0.082	0.0	111.0
0.0	0.0	1	1	400.0	400.0	0	1	1	202.2983	105.25374	0	0.231	-0.001	-0.023	0.0	111.0
0.0	0.0	1	1	400.0	400.0	0	1	1	202.2983	105.25374	0	0.231	0.0	0.031	0.0	111.0
0.0	0.0	1	1	400.0	400.0	0	1	1	202.2983	105.25374	0	0.231	0.0	0.038	0.0	111.0
0.0	0.0	1	1	400.0	400.0	0	1	1	202.2983	105.25374	0	0.231	0.0	-0.001	0.0	111.0
0.0	0.0	1	1	400.0	400.0	0	1	1	202.2983	105.25374	0	0.231	0.0	0.001	0.0	111.0
0.0	0.0	1	1	400.0	400.0	0	1	1	202.2983	105.25374	0	0.231	0.0	-0.006	0.0	111.0
0.0	0.0	1	1	400.0	400.0	0	1	1	202.2983	105.25374	0	0.231	0.0	0.017	0.0	111.0
0.0	0.0	1	1	400.0	400.0	0	1	1	202.2983	105.25374	0	0.231	0.0	0.006	0.0	111.0
0.0	0.0	1	1	400.0	400.0	0	1	1	202.2983	105.25374	0	0.231	0.0	-0.002	0.0	111.0
0.0	0.0	1	1	400.0	400.0	0	1	1	202.2983	105.25374	0	0.231	0.0	0.003	0.0	111.0
0.0	0.0	1	1	400.0	400.0	0	1	1	202.2983	105.25374	0	0.231	-0.001	-0.012	0.0	111.0
0.0	0.0	1	1	400.0	400.0	0	1	1	202.2983	105.25374	0	0.231	-0.001	-0.035	0.0	111.0
0.0	0.0	1	1	400.0	400.0	0	1	1	202.2983	105.25374	0	0.231	-0.001	-0.021	0.0	111.0
0.0	0.0	1	1	400.0	400.0	0	1	1	202.2983	105.25374	0	0.231	0.0	0.0	0.0	111.0
0.0	0.0	1	1	400.0	400.0	0	1	1	202.2983	105.25374	0	0.231	0.0	0.011	0.0	111.0
0.0	0.0	1	1	400.0	400.0	0	1	1	202.2983	105.25374	0	0.231	-0.001	-0.026	0.0	111.0
0.0	0.0	1	1	400.0	400.0	0	1	1	202.2983	105.25374	0	0.231	-0.001	-0.094	0.0	111.0
0.0	0.0	1	1	400.0	400.0	0	1	1	202.2983	105.25374	0	0.231	0.0	0.095	0.0	111.0
0.0	0.0	1	1	400.0	400.0	0	1	1	202.2983	105.25374	0	0.231	0.0	0.0	0.0	111.0
0.0	0.0	1	1	400.0	400.0	0	1	1	202.2983	105.25374	0	0.231	-0.001	-0.029	0.0	111.0
0.0	0.0	1	1	400.0	400.0	0	1	1	202.2983	105.25374	0	0.231	0.0	0.182	0.0	111.0
0.0	0.0	1	1	400.0	400.0	0	1	1	202.2983	105.25374	0	0.231	-0.001	-0.028	0.0	111.0
0.0	0.0	1	1	400.0	400.0	0	1	1	202.2983	105.25374	0	0.231	0.0	0.005	0.0	111.0
0.0	0.0	1	1	400.0	400.0	0	1	1	202.2983	105.25374	0	0.231	0.0	-0.007	0.0	111.0
0.0	0.0	1	1	400.0	400.0	0	1	1	202.2983	105.25374	0	0.231	-0.001	-0.027	0.0	111.0
0.0	0.0	1	1	400.0	400.0	0	1	1	202.2983	105.25374	0	0.231	0.0	0.004	0.0	111.0
0.0	0.0	1	1	400.0	400.0	0	1	1	202.2983	105.25374	0	0.231	0.0	-0.008	0.0	111.0
0.0	0.0	1	1	400.0	400.0	0	1	1	202.2983	105.25374	0	0.231	0.0	0.004	0.0	111.0
0.0	0.0	1	1	400.0	400.0	0	1	1	202.2983	105.25374	0	0.231	-0.001	-0.041	0.0	111.0
0.0	0.0	1	1	400.0	400.0	0	1	1	202.2983	105.25374	0	0.231	-0.001	-0.013	0.0	111.0
0.0	0.0	1	1	400.0	400.0	0	1	1	202.2983	105.25374	0	0.231	-0.001	-0.029	0.0	111.0
0.0	0.0	1	1	400.0	400.0	0	1	1	202.2983	105.25374	0	0.231	-0.001	-0.02	0.0	111.0
0.0	0.0	1	1	400.0	400.0	0	1	1	202.2983	105.25374	0	0.231	0.0	0.006	0.0	111.0
0.0	0.0	1	1	400.0	400.0	0	1	1	202.2983	105.25374	0	0.231	-0.001	-0.02	0.0	111.0
0.0	0.0	1	1	400.0	400.0	0	1	1	202.2983	105.25374	0	0.231	0.0	0.011	0.0	111.0
0.0	0.0	1	1	400.0	400.0	0	1	1	202.2983	105.25374	0	0.231	-0.001	-0.065	0.0	111.0
0.0	0.0	1	1	400.0	400.0	0	1	1	202.2983	105.25374	0	0.231	0.0	0.014	0.0	111.0
0.0	0.0	1	1	400.0	400.0	0	1	1	202.2983	105.25374	0	0.231	-0.001	-0.139	0.0	111.0
0.0	0.0	1	1	400.0	400.0	0	1	1	202.2983	105.25374	0	0.231	-0.001	-0.028	0.0	111.0
0.0	0.0	1	1	400.0	400.0	0	1	1	202.2983	105.25374	0	0.231	0.0	0.004	0.0	111.0
0.0	0.0	1	1	400.0	400.0	0	1	1	202.2983	105.25374	0	0.231	0.0	-0.001	0.0	111.0
0.0	0.0	1	1	400.0	400.0	0	1	1	202.2983	105.25374	0	0.231	0.0	0.0	0.0	111.0
0.0	0.0	1	1	400.0	400.0	0	1	1	202.2983	105.25374	0	0.231	-0.001	-0.163	0.0	111.0
0.0	0.0	1	1	400.0	400.0	0	1	1	202.2983	105.25374	0	0.231	-0.001	-0.07	0.0	111.0
0.0	0.0	1	1	400.0	400.0	0	1	1	202.2983	105.25374	0	0.231	0.0	-0.008	0.0	111.0
0.0	0.0	1	1	400.0	400.0	0	1	1	202.2983	105.25374	0	0.231	0.0	-0.008	0.0	111.0
0.0	0.0	1	1	400.0	400.0	0	1	1	202.2983	105.25374	0	0.231	-0.001	-0.03	0.0	111.0
0.0	0.0	1	1	400.0	400.0	0	1	1	202.2983	105.25374	0	0.231	0.0	0.176	0.0	111.0
0.0	0.0	1	1	400.0	400.0	0	1	1	202.2983	105.25374	0	0.231	-0.001	-0.014	0.0	111.0
0.0	0.0	1	1	400.0	400.0	0	1	1	202.2983	105.25374	0	0.231	0.0	0.019	0.0	111.0
0.0	0.0	1	1	400.0	400.0	0	1	1	202.2983	105.25374	0	0.231	-0.001	-0.038	0.0	111.0
0.0	0.0	1	1	400.0	400.0	0	1	1	202.2983	105.25374	0	0.231	0.0	0.039	0.0	111.0
0.0	0.0	1	1	400.0	400.0	0	1	1	202.2983	105.25374	0	0.231	0.0	0.113	0.0	111.0
0.0	0.0	1	1	400.0	400.0	0	1	1	202.2983	105.25374	0	0.231	0.0	0.004	0.0	111.0
0.0	0.0	1	1	400.0	400.0	0	1	1	202.2983	105.25374	0	0.231	0.0	0.033	0.0	111.0
0.0	0.0	1	1	400.0	400.0	0	1	1	202.2983	105.25374	0	0.231	0.0	-0.001	0.0	111.0
0.0	0.0	1	1	400.0	400.0	0	1	1	202.2983	105.25374	0	0.231	0.0	0.033	0.0	111.0
0.0	0.0	1	1	400.0	400.0	0	1	1	202.2983	105.25374	0	0.231	0.0	-0.008	0.0	111.0
0.0	0.0	1	1	400.0	400.0	0	1	1	202.2983	105.25374	0	0.231	-0.001	-0.019	0.0	111.0
0.0	0.0	1	1	400.0	400.0	0	1	1	202.2983	105.25374	0	0.231	-0.001	-0.018	0.0	111.0
0.0	0.0	1	1	400.0	400.0	0	1	1	202.2983	105.25374	0	0.231	0.0	-0.001	0.0	111.0
0.0	0.0	1	1	400.0	400.0	0	1	1	202.2983	105.25374	0	0.231	0.0	-0.007	0.0	111.0
0.0	0.0	1	1	400.0	400.0	0	1	1	202.2983	105.25374	0	0.231	-0.001	-0.053	0.0	111.0
0.0	0.0	1	1	400.0	400.0	0	1	1	202.2983	105.25374	0	0.231	-0.001	-0.021	0.0	111.0
0.0	0.0	1	1	400.0	400.0	0	1	1	202.2983	105.25374	0	0.231	0.0	0.005	0.0	111.0
0.0	0.0	1	1	400.0	400.0	0	1	1	202.2983	105.25374	0	0.231	0.0	0.02	0.0	111.0
0.0	0.0	1	1	400.0	400.0	0	1	1	202.2983	105.25374	0	0.231	0.0	0.0	0.0	111.0
0.0	0.0	1	1	400.0	400.0	0	1	1	202.2983	105.25374	0	0.231	0.0	0.0	0.0	111.0
0.0	0.0	1	1	400.0	400.0	0	1	1	202.2983	105.25374	0	0.231	0.0	0.012	0.0	111.0
0.0	0.0	1	1	400.0	400.0	0	1	1	202.2983	105.25374	0	0.231	0.0	0.001	0.0	111.0
0.0	0.0	1	1	400.0	400.0	0	1	1	202.2983	105.25374	0	0.231	0.0	0.032	0.0	111.0
0.0	0.0	1	1	400.0	400.0	0	1	1	202.2983	105.25374	0	0.231	0.0	0.005	0.0	111.0
-5555.5557	-400.0	1	1	400.0	400.0	0	1	1	202.2983	105.25374	1	0.231	-0.001	-0.02	0.0	111.0
-5555.5557	-400.0	1	1	400.0	400.0	0	1	1	202.2983	105.25374	1	0.231	0.0	0.008	0.0	111.0
-5555.5557	-400.0	1	1	400.0	400.0	0	1	1	202.2983	105.25374	1	0.231	0.0	0.039	0.0	111.0
-5555.5557	-400.0	1	1	400.0	400.0	0	1	1	202.2983	105.25374	1	0.231	0.0	0.037	0.0	111.0
-5555.5557	-400.0	1	1	400.0	400.0	0	1	1	202.2983	105.25374	1	0.231	0.0	0.005	0.0	111.0
-5555.5557	-400.0	1	1	400.0	400.0	0	1	1	202.2983	105.25374	1	0.231	-0.006	-0.752	-0.757	111.0
-5555.5557	-400.0	1	1	400.0	400.0	0	1	1	202.2983	105.25374	1	0.231	-0.014	-1.091	-1.097	111.0
-5555.5557	-400.0	1	1	400.0	400.0	0	1	1	202.2983	105.25374	1	0.231	-0.022	-1.038	-1.097	111.0
-5555.5557	-400.0	1	1	400.0	400.0	0	1	1	202.2983	105.25374	1	0.231	-0.033	-1.682	-1.706	111.0
-5555.5557	-400.0	1	1	400.0	400.0	0	1	1	202.2983	105.25374	1	0.231	-0.045	-1.912	-1.978	111.0
-5555.5557	-400.0	1	1	400.0	400.0	0	1	1	202.2983	105.25374	1	0.23	-0.057	-2.027	-1.978	111.0
-5555.5557	-400.0	1	1	400.0	400.0	0	1	1	202.2983	105.25374	1	0.23	-0.072	-2.475	-2.467	111.0
-5555.5557	-400.0	1	1	400.0	400.0	0	1	1	202.2983	105.25374	1	0.23	-0.085	-2.546	-2.467	111.0
-5555.5557	-400.0	1	1	400.0	400.0	0	1	1	202.2983	105.25374	1	0.23	-0.098	-2.727	-2.686	111.0
-5555.5557	-400.0	1	1	400.0	400.0	0	1	1	202.2983	105.25374	1	0.23	-0.113	-3.11	-3.078	111.0
-5555.5557	-400.0	1	1	400.0	400.0	0	1	1	202.2983	105.25374	1	0.23	-0.127	-3.134	-3.078	111.0
-5555.5557	-400.0	1	1	400.0	400.0	0	1	1	202.2983	105.25374	1	0.23	-0.141	-3.294	-3.254	111.0
-5555.5557	-400.0	1	1	400.0	400.0	0	1	1	202.2983	105.25374	1	0.23	-0.155	-3.62	-3.569	111.0
-5555.5557	-400.0	1	1	400.0	400.0	0	1	1	202.2983	105.25374	1	0.229	-0.168	-3.602	-3.569	111.0
-5555.5557	-400.0	1	1	400.0	400.0	0	1	1	202.2983	105.25374	1	0.229	-0.182	-3.828	-3.84	111.0
-5555.5557	-400.0	1	1	400.0	400.0	0	1	1	202.2983	105.25374	1	0.229	-0.196	-3.872	-3.84	111.0
-5555.5557	-400.0	1	1	400.0	400.0	0	1	1	202.2983	105.25374	1	0.229	-0.209	-3.964	-3.963	111.0
-5555.5557	-400.0	1	1	400.0	400.0	0	1	1	202.2983	105.25374	1	0.229	-0.223	-4.193	-4.18	111.0
-5555.5557	-400.0	1	1	400.0	400.0	0	1	1	202.2983	105.25374	1	0.229	-0.235	-4.17	-4.18	111.0
-5555.5557	-400.0	1	1	400.0	400.0	0	1	1	202.2983	105.25374	1	0.229	-0.246	-4.307	-4.278	111.0
-5555.5557	-400.0	1	1	400.0	400.0	0	1	1	202.2983	105.25374	1	0.229	-0.258	-4.354	-4.453	111.0
-5555.5557	-400.0	1	1	400.0	400.0	0	1	1	202.2983	105.25374	1	0.229	-0.269	-4.511	-4.453	111.0
-5555.5557	-400.0	1	1	400.0	400.0	0	1	1	202.2983	105.25374	1	0.229	-0.279	-4.492	-4.531	111.0
-5555.5557	-400.0	1	1	400.0	400.0	0	1	1	202.2983	105.25374	1	0.228	-0.288	-4.502	-4.531	111.0
-5555.5557	-400.0	1	1	400.0	400.0	0	1	1	202.2983	105.25374	1	0.228	-0.298	-4.653	-4.672	111.0
-5555.5557	-400.0	1	1	400.0	400.0	0	1	1	202.2983	105.25374	1	0.228	-0.307	-4.729	-4.735	111.0
-5555.5557	-400.0	1	1	400.0	400.0	0	1	1	202.2983	105.25374	1	0.228	-0.315	-4.779	-4.735	111.0
-5555.5557	-400.0	1	1	400.0	400.0	0	1	1	202.2983	105.25374	1	0.228	-0.323	-4.821	-4.847	111.0
-5555.5557	-400.0	1	1	400.0	400.0	0	1	1	202.2983	105.25374	1	0.228	-0.331	-4.897	-4.898	111.0
-5555.5557	-400.0	1	1	400.0	400.0	0	1	1	202.2983	105.25374	1	0.228	-0.339	-4.915	-4.898	111.0
-5555.5557	-400.0	1	1	400.0	400.0	0	1	1	202.2983	105.25374	1	0.228	-0.346	-4.911	-4.988	111.0
-5555.5557	-400.0	1	1	400.0	400.0	0	1	1	202.2983	105.25374	1	0.228	-0.351	-4.995	-4.988	111.0
-5555.5557	-400.0	1	1	400.0	400.0	0	1	1	202.2983	105.25374	1	0.228	-0.358	-5.073	-5.067	111.0
-5555.5557	-400.0	1	1	400.0	400.0	0	1	1	202.2983	105.25374	1	0.227	-0.365	-5.09	-5.102	111.0
-5555.5557	-400.0	1	1	400.0	400.0	0	1	1	202.2983	105.25374	1	0.227	-0.37	-5.071	-5.102	111.0
-5555.5557	-400.0	1	1	400.0	400.0	0	1	1	202.2983	105.25374	1	0.227	-0.376	-5.184	-5.165	111.0
-5555.5557	-400.0	1	1	400.0	400.0	0	1	1	202.2983	105.25374	1	0.227	-0.382	-5.225	-5.192	111.0
-5555.5557	-400.0	1	1	400.0	400.0	0	1	1	202.2983	105.25374	1	0.227	-0.386	-5.168	-5.192	111.0
-5555.5557	-400.0	1	1	400.0	400.0	0	1	1	202.2983	105.25374	1	0.227	-0.39	-5.192	-5.244	111.0
-5555.5557	-400.0	1	1	400.0	400.0	0	1	1	202.2983	105.25374	1	0.227	-0.394	-5.308	-5.244	111.0
-5555.5557	-400.0	1	1	400.0	400.0	0	1	1	202.2983	105.25374	1	0.227	-0.398	-5.242	-5.265	111.0
-5555.5557	-400.0	1	1	400.0	400.0	0	1	1	202.2983	105.25374	1	0.227	-0.403	-5.341	-5.306	111.0
-5555.5557	-400.0	1	1	400.0	400.0	0	1	1	202.2983	105.25374	1	0.227	-0.406	-5.335	-5.306	111.0
-5555.5557	-400.0	1	1	400.0	400.0	0	1	1	202.2983	105.25374	1	0.227	-0.41	-5.406	-5.34	111.0
-5555.5557	-400.0	1	1	400.0	400.0	0	1	1	202.2983	105.25374	1	0.227	-0.412	-5.271	-5.356	111.0
-5555.5557	-400.0	1	1	400.0	400.0	0	1	1	202.2983	105.25374	1	0.227	-0.416	-5.373	-5.356	111.0
-5555.5557	-400.0	1	1	400.0	400.0	0	1	1	202.2983	105.25374	1	0.227	-0.42	-5.422	-5.384	111.0
-5555.5557	-400.0	1	1	400.0	400.0	0	1	1	202.2983	105.25374	1	0.227	-0.423	-5.37	-5.384	111.0
-5555.5557	-400.0	1	1	400.0	400.0	0	1	1	202.2983	105.25374	1	0.227	-0.425	-5.478	-5.397	111.0
-5555.5557	-400.0	1	1	400.0	400.0	0	1	1	202.2983	105.25374	1	0.227	-0.427	-5.426	-5.419	111.0
-5555.5557	-400.0	1	1	400.0	400.0	0	1	1	202.2983	105.25374	1	0.227	-0.429	-5.318	-5.419	111.0
-5555.5557	-400.0	1	1	400.0	400.0	0	1	1	202.2983	105.25374	1	0.227	-0.431	-5.411	-5.429	111.0
-5555.5557	-400.0	1	1	400.0	400.0	0	1	1	202.2983	105.25374	1	0.227	-0.433	-5.435	-5.447	111.0
-5555.5557	-400.0	1	1	400.0	400.0	0	1	1	202.2983	105.25374	1	0.227	-0.435	-5.452	-5.447	111.0
-5555.5557	-400.0	1	1	400.0	400.0	0	1	1	202.2983	105.25374	1	0.227	-0.437	-5.448	-5.455	111.0
-5555.5557	-400.0	1	1	400.0	400.0	0	1	1	202.2983	105.25374	1	0.227	-0.439	-5.454	-5.455	111.0
-5555.5557	-400.0	1	1	400.0	400.0	0	1	1	202.2983	105.25374	1	0.227	-0.442	-5.733	-5.47	111.0
-5555.5557	-400.0	1	1	400.0	400.0	0	1	1	202.2983	105.25374	1	0.227	-0.442	-5.522	-5.476	111.0
-5555.5557	-400.0	1	1	400.0	400.0	0	1	1	202.2983	105.25374	1	0.227	-0.442	-5.482	-5.476	111.0
-5555.5557	-400.0	1	1	400.0	400.0	0	1	1	202.2983	105.25374	1	0.227	-0.442	-5.503	-5.488	111.0
-5555.5557	-400.0	1	1	400.0	400.0	0	1	1	202.2983	105.25374	1	0.227	-0.442	-5.52	-5.493	111.0
-5555.5557	-400.0	1	1	400.0	400.0	0	1	1	202.2983	105.25374	1	0.227	-0.442	-5.471	-5.493	111.0
-5555.5557	-400.0	1	1	400.0	400.0	0	1	1	202.2983	105.25374	1	0.227	-0.442	-5.488	-5.502	111.0
-5555.5557	-400.0	1	1	400.0	400.0	0	1	1	202.2983	105.25374	1	0.227	-0.442	-5.503	-5.502	111.0
-5555.5557	-400.0	1	1	400.0	400.0	0	1	1	202.2983	105.25374	1	0.227	-0.442	-5.434	-5.507	111.0
-5555.5557	-400.0	1	1	400.0	400.0	0	1	1	202.2983	105.25374	1	0.227	-0.442	-5.51	-5.514	111.0
-5555.5557	-400.0	1	1	400.0	400.0	0	1	1	202.2983	105.25374	1	0.227	-0.442	-5.485	-5.514	111.0
-5555.5557	-400.0	1	1	400.0	400.0	0	1	1	202.2983	105.25374	1	0.227	-0.442	-5.507	-5.517	111.0
-5555.5557	-400.0	1	1	400.0	400.0	0	1	1	202.2983	105.25374	1	0.227	-0.443	-5.568	-5.523	111.0
-5555.5557	-400.0	1	1	400.0	400.0	0	1	1	202.2983	105.25374	1	0.227	-0.443	-5.536	-5.523	111.0
-5555.5557	-400.0	1	1	400.0	400.0	0	1	1	202.2983	105.25374	1	0.227	-0.445	-5.592	-5.526	111.0
-5555.5557	-400.0	1	1	400.0	400.0	0	1	1	202.2983	105.25374	1	0.227	-0.445	-5.523	-5.526	111.0
-5555.5557	-400.0	1	1	400.0	400.0	0	1	1	202.2983	105.25374	1	0.227	-0.445	-5.513	-5.531	111.0
-5555.5557	-400.0	1	1	400.0	400.0	0	1	1	202.2983	105.25374	1	0.227	-0.445	-5.499	-5.535	111.0
-5555.5557	-400.0	1	1	400.0	400.0	0	1	1	202.2983	105.25374	1	0.227	-0.446	-5.466	-5.535	111.0
-5555.5557	-400.0	1	1	400.0	400.0	0	1	1	202.2983	105.25374	1	0.227	-0.447	-5.464	-5.537	111.0
-5555.5557	-400.0	1	1	400.0	400.0	0	1	1	202.2983	105.25374	1	0.227	-0.447	-5.547	-5.541	111.0
-5555.5557	-400.0	1	1	400.0	400.0	0	1	1	202.2983	105.25374	1	0.227	-0.448	-5.567	-5.541	111.0
-5555.5557	-400.0	1	1	400.0	400.0	0	1	1	202.2983	105.25374	1	0.227	-0.448	-5.538	-5.542	111.0
-5555.5557	-400.0	1	1	400.0	400.0	0	1	1	202.2983	105.25374	1	0.227	-0.448	-5.503	-5.542	111.0
-5555.5557	-400.0	1	1	400.0	400.0	0	1	1	202.2983	105.25374	1	0.227	-0.449	-5.56	-5.544	111.0
-5555.5557	-400.0	1	1	400.0	400.0	0	1	1	202.2983	105.25374	1	0.227	-0.45	-5.63	-5.546	111.0
-5555.5557	-400.0	1	1	400.0	400.0	0	1	1	202.2983	105.25374	1	0.227	-0.451	-5.533	-5.546	111.0
-5555.5557	-400.0	1	1	400.0	400.0	0	1	1	202.2983	105.25374	1	0.227	-0.452	-5.559	-5.548	111.0
-5555.5557	-400.0	1	1	400.0	400.0	0	1	1	202.2983	105.25374	1	0.227	-0.452	-5.514	-5.549	111.0
-5555.5557	-400.0	1	1	400.0	400.0	0	1	1	202.2983	105.25374	1	0.227	-0.453	-5.571	-5.549	111.0
-5555.5557	-400.0	1	1	400.0	400.0	0	1	1	202.2983	105.25374	1	0.227	-0.454	-5.553	-5.55	111.0
-5555.5557	-400.0	1	1	400.0	400.0	0	1	1	202.2983	105.25374	1	0.227	-0.455	-5.549	-5.55	111.0
-5555.5557	-400.0	1	1	400.0	400.0	0	1	1	202.2983	105.25374	1	0.227	-0.455	-5.547	-5.551	111.0
-5555.5557	-400.0	1	1	400.0	400.0	0	1	1	202.2983	105.25374	1	0.227	-0.457	-5.572	-5.553	111.0
-5555.5557	-400.0	1	1	400.0	400.0	0	1	1	202.2983	105.25374	1	0.227	-0.457	-5.538	-5.553	111.0
-5555.5557	-400.0	1	1	400.0	400.0	1	1	1	202.2983	105.25374	1	0.227	-0.458	-5.56	-5.553	111.0
-5555.5557	-400.0	1	1	400.0	400.0	1	1	1	202.2983	105.25374	1	0.227	-0.458	-5.538	-5.554	111.0
-5555.5557	-400.0	1	1	400.0	400.0	1	1	1	202.2983	105.25374	1	0.227	-0.458	-5.549	-5.554	111.0
-5555.5557	-400.0	1	1	400.0	400.0	1	1	1	202.2983	105.25374	1	0.227	-0.459	-5.549	-5.555	111.0
-5555.5557	-400.0	1	1	400.0	400.0	1	1	1	202.2983	105.25374	1	0.227	-0.459	-5.535	-5.555	111.0
-5555.5557	-400.0	1	1	400.0	400.0	1	1	1	202.2983	105.25374	1	0.227	-0.46	-5.53	-5.556	111.0
-5555.5557	-400.0	1	1	400.0	400.0	1	1	1	202.2983	105.25374	1	0.227	-0.46	-5.535	-5.556	111.0
-5555.5557	-400.0	1	1	400.0	400.0	1	1	1	202.2983	105.25374	1	0.227	-0.461	-5.591	-5.556	111.0
-5555.5557	-400.0	1	1	400.0	400.0	1	1	1	202.2983	105.25374	1	0.227	-0.46	-5.533	-5.557	111.0
-5555.5557	-400.0	1	1	400.0	400.0	1	1	1	202.2983	105.25374	1	0.227	-0.461	-5.576	-5.557	111.0
-5555.5557	-400.0	1	1	400.0	400.0	1	1	1	202.2983	105.25374	1	0.227	-0.46	-5.553	-5.557	111.0
-5555.5557	-400.0	1	1	400.0	400.0	1	1	1	202.2983	105.25374	1	0.227	-0.461	-5.574	-5.559	111.0
-5555.5557	-400.0	1	1	400.0	400.0	1	1	1	202.2983	105.25374	1	0.227	-0.461	-5.613	-5.559	111.0
-5555.5557	-400.0	1	1	400.0	400.0	1	1	1	202.2983	105.25374	1	0.227	-0.461	-5.559	-5.559	111.0
-5555.5557	-400.0	1	1	400.0	400.0	1	1	1	202.2983	105.25374	1	0.227	-0.46	-5.404	-5.559	111.0
-5555.5557	-400.0	1	1	400.0	400.0	1	1	1	202.2983	105.25374	1	0.227	-0.461	-5.603	-5.559	111.0
-5555.5557	-400.0	1	1	400.0	400.0	1	1	1	202.2983	105.25374	1	0.227	-0.461	-5.575	-5.56	111.0
-5555.5557	-400.0	1	1	400.0	400.0	1	1	1	202.2983	105.25374	1	0.227	-0.461	-5.621	-5.56	111.0
-5555.5557	-400.0	1	1	400.0	400.0	1	1	1	202.2983	105.25374	1	0.227	-0.46	-5.556	-5.56	111.0
-5555.5557	-400.0	1	1	400.0	400.0	1	1	1	202.2983	105.25374	1	0.227	-0.461	-5.566	-5.56	111.0
-5555.5557	-400.0	1	1	400.0	400.0	1	1	1	202.2983	105.25374	1	0.227	-0.46	-5.548	-5.56	111.0
-5555.5557	-400.0	1	1	400.0	400.0	1	1	1	202.2983	105.25374	1	0.227	-0.461	-5.561	-5.56	111.0
-5555.5557	-400.0	1	1	400.0	400.0	1	1	1	202.2983	105.25374	1	0.227	-0.461	-5.56	-5.56	111.0
-5555.5557	-400.0	1	1	400.0	400.0	1	1	1	202.2983	105.25374	1	0.227	-0.461	-5.565	-5.56	111.0
-5555.5557	-400.0	1	1	400.0	400.0	1	1	1	202.2983	105.25374	1	0.227	-0.461	-5.586	-5.56	111.0
-5555.5557	-400.0	1	1	400.0	400.0	1	1	1	202.2983	105.25374	1	0.227	-0.46	-5.556	-5.56	111.0
-5555.5557	-400.0	1	1	400.0	400.0	1	1	1	202.2983	105.25374	1	0.227	-0.461	-5.562	-5.56	111.0
-5555.5557	-400.0	1	1	400.0	400.0	1	1	1	202.2983	105.25374	1	0.227	-0.461	-5.601	-5.56	111.0
-5555.5557	-400.0	1	1	400.0	400.0	1	1	1	202.2983	105.25374	1	0.227	-0.461	-5.575	-5.56	111.0
-5555.5557	-400.0	1	1	400.0	400.0	1	1	1	202.2983	105.25374	1	0.227	-0.461	-5.561	-5.56	111.0
-5555.5557	-400.0	1	1	400.0	400.0	1	1	1	202.2983	105.25374	1	0.227	-0.461	-5.562	-5.56	111.0
-5555.5557	-400.0	1	1	400.0	400.0	1	1	1	202.2983	105.25374	1	0.227	-0.46	-5.53	-5.56	111.0
-5555.5557	-400.0	1	1	400.0	400.0	1	1	1	202.2983	105.25374	1	0.227	-0.46	-5.523	-5.561	111.0
-5555.5557	-400.0	1	1	400.0	400.0	1	1	1	202.2983	105.25374	1	0.227	-0.46	-5.484	-5.561	111.0
-5555.5557	-400.0	1	1	400.0	400.0	1	1	1	202.2983	105.25374	1	0.227	-0.46	-5.353	-5.561	111.0
-5555.5557	-400.0	1	1	400.0	400.0	1	1	1	202.2983	105.25374	1	0.226	-0.461	-5.609	-5.561	111.0
-5555.5557	-400.0	1	1	400.0	400.0	1	1	1	202.2983	105.25374	1	0.226	-0.461	-5.568	-5.561	111.0
-5555.5557	-400.0	1	1	400.0	400.0	1	1	1	202.2983	105.25374	1	0.226	-0.461	-5.652	-5.561	111.0
-5555.5557	-400.0	1	1	400.0	400.0	1	1	1	202.2983	105.25374	1	0.226	-0.461	-5.557	-5.561	111.0
-5555.5557	-400.0	1	1	400.0	400.0	1	1	1	202.2983	105.25374	1	0.226	-0.46	-5.489	-5.561	111.0
-5555.5557	-400.0	1	1	400.0	400.0	1	1	1	202.2983	105.25374	1	0.226	-0.461	-5.557	-5.561	111.0
-5555.5557	-400.0	1	1	400.0	400.0	1	1	1	202.2983	105.25374	1	0.226	-0.46	-5.547	-5.561	111.0
-5555.5557	-400.0	1	1	400.0	400.0	1	1	1	202.2983	105.25374	1	0.226	-0.461	-5.697	-5.561	111.0
-5555.5557	-400.0	1	1	400.0	400.0	1	1	1	202.2983	105.25374	1	0.226	-0.461	-5.578	-5.561	111.0
-5555.5557	-400.0	1	1	400.0	400.0	1	1	1	202.2983	105.25374	1	0.226	-0.46	-5.517	-5.561	111.0
-5555.5557	-400.0	1	1	400.0	400.0	1	1	1	202.2983	105.25374	1	0.226	-0.461	-5.587	-5.561	111.0
-5555.5557	-400.0	1	1	400.0	400.0	1	1	1	202.2983	105.25374	1	0.226	-0.46	-5.543	-5.561	111.0
-5555.5557	-400.0	1	1	400.0	400.0	1	1	1	202.2983	105.25374	1	0.226	-0.46	-5.553	-5.561	111.0
-5555.5557	-400.0	1	1	400.0	400.0	1	1	1	202.2983	105.25374	1	0.226	-0.461	-5.606	-5.561	111.0
-5555.5557	-400.0	1	1	400.0	400.0	1	1	1	202.2983	105.25374	1	0.226	-0.46	-5.545	-5.561	111.0
-5555.5557	-400.0	1	1	400.0	400.0	1	1	1	202.2983	105.25374	1	0.226	-0.46	-5.548	-5.561	111.0
-5555.5557	-400.0	1	1	400.0	400.0	1	1	1	202.2983	105.25374	1	0.226	-0.461	-5.572	-5.561	111.0
-5555.5557	-400.0	1	1	400.0	400.0	1	1	1	202.2983	105.25374	1	0.226	-0.46	-5.542	-5.561	111.0
-5555.5557	-400.0	1	1	400.0	400.0	1	1	1	202.2983	105.25374	1	0.226	-0.46	-5.533	-5.561	111.0
-5555.5557	-400.0	1	1	400.0	400.0	1	1	1	202.2983	105.25374	1	0.226	-0.461	-5.593	-5.561	111.0
-5555.5557	-400.0	1	1	400.0	400.0	1	1	1	202.2983	105.25374	1	0.226	-0.461	-5.569	-5.561	111.0
-5555.5557	-400.0	1	1	400.0	400.0	1	1	1	202.2983	105.25374	1	0.226	-0.46	-5.534	-5.561	111.0
-5555.5557	-400.0	1	1	400.0	400.0	1	1	1	202.2983	105.25374	1	0.226	-0.461	-5.562	-5.561	111.0
-5555.5557	-400.0	1	1	400.0	400.0	1	1	1	202.2983	105.25374	1	0.226	-0.461	-5.558	-5.561	111.0
-5555.5557	-400.0	1	1	400.0	400.0	1	1	1	202.2983	105.25374	1	0.226	-0.461	-5.598	-5.561	111.0
-5555.5557	-400.0	1	1	400.0	400.0	1	1	1	202.2983	105.25374	1	0.226	-0.46	-5.52	-5.561	111.0
-5555.5557	-400.0	1	1	400.0	400.0	1	1	1	202.2983	105.25374	1	0.226	-0.46	-5.529	-5.561	111.0
-5555.5557	-400.0	1	1	400.0	400.0	1	1	1	202.2983	105.25374	1	0.226	-0.46	-5.506	-5.561	111.0
-5555.5557	-400.0	1	1	400.0	400.0	1	1	1	202.2983	105.25374	1	0.226	-0.46	-5.541	-5.561	111.0
-5555.5557	-400.0	1	1	400.0	400.0	1	1	1	202.2983	105.25374	1	0.226	-0.46	-5.551	-5.561	111.0
-5555.5557	-400.0	1	1	400.0	400.0	1	1	1	202.2983	105.25374	1	0.226	-0.46	-5.523	-5.561	111.0
-5555.5557	-400.0	1	1	400.0	400.0	1	1	1	202.2983	105.25374	1	0.226	-0.46	-5.474	-5.561	111.0
-5555.5557	-400.0	1	1	400.0	400.0	1	1	1	202.2983	105.25374	1	0.226	-0.461	-5.57	-5.561	111.0
-5555.5557	-400.0	1	1	400.0	400.0	1	1	1	202.2983	105.25374	1	0.226	-0.46	-5.541	-5.561	111.0
-5555.5557	-400.0	1	1	400.0	400.0	1	1	1	202.2983	105.25374	1	0.226	-0.461	-5.578	-5.561	111.0
-5555.5557	-400.0	1	1	400.0	400.0	1	1	1	202.2983	105.25374	1	0.226	-0.461	-5.602	-5.561	111.0
-5555.5557	-400.0	1	1	400.0	400.0	1	1	1	202.2983	105.25374	1	0.226	-0.461	-5.563	-5.561	111.0
-5555.5557	-400.0	1	1	400.0	400.0	1	1	1	202.2983	105.25374	1	0.226	-0.461	-5.565	-5.561	111.0
-5555.5557	-400.0	1	1	400.0	400.0	1	1	1	202.2983	105.25374	1	0.226	-0.461	-5.593	-5.561	111.0
-5555.5557	-400.0	1	1	400.0	400.0	1	1	1	202.2983	105.25374	1	0.226	-0.46	-5.475	-5.561	111.0
-5555.5557	-400.0	1	1	400.0	400.0	1	1	1	202.2983	105.25374	1	0.226	-0.46	-5.525	-5.561	111.0
-5555.5557	-400.0	1	1	400.0	400.0	1	1	1	202.2983	105.25374	1	0.226	-0.46	-5.538	-5.561	111.0
-5555.5557	-400.0	1	1	400.0	400.0	1	1	1	202.2983	105.25374	1	0.226	-0.461	-5.624	-5.561	111.0
-5555.5557	-400.0	1	1	400.0	400.0	1	1	1	202.2983	105.25374	1	0.226	-0.461	-5.573	-5.561	111.0
-5555.5557	-400.0	1	1	400.0	400.0	1	1	1	202.2983	105.25374	1	0.226	-0.46	-5.545	-5.561	111.0
-5555.5557	-400.0	1	1	400.0	400.0	1	1	1	202.2983	105.25374	1	0.226	-0.46	-5.519	-5.561	111.0
-5555.5557	-400.0	1	1	400.0	400.0	1	1	1	202.2983	105.25374	1	0.226	-0.46	-5.555	-5.561	111.0
-5555.5557	-400.0	1	1	400.0	400.0	1	1	1	202.2983	105.25374	1	0.226	-0.461	-5.609	-5.561	111.0
-5555.5557	-400.0	1	1	400.0	400.0	1	1	1	202.2983	105.25374	1	0.226	-0.461	-5.587	-5.561	111.0
-5555.5557	-400.0	1	1	400.0	400.0	1	1	1	202.2983	105.25374	1	0.226	-0.46	-5.527	-5.561	111.0
-5555.5557	-400.0	1	1	400.0	400.0	1	1	1	202.2983	105.25374	1	0.226	-0.461	-5.57	-5.561	111.0
-5555.5557	-400.0	1	1	400.0	400.0	1	1	1	202.2983	105.25374	1	0.226	-0.461	-5.57	-5.561	111.0
-5555.5557	-400.0	1	1	400.0	400.0	1	1	1	202.2983	105.25374	1	0.226	-0.46	-5.519	-5.561	111.0
-5555.5557	-400.0	1	1	400.0	400.0	1	1	1	202.2983	105.25374	1	0.226	-0.461	-5.578	-5.561	111.0
-5555.5557	-400.0	1	1	400.0	400.0	1	1	1	202.2983	105.25374	1	0.226	-0.46	-5.538	-5.561	111.0
-5555.5557	-400.0	1	1	400.0	400.0	1	1	1	202.2983	105.25374	1	0.226	-0.46	-5.551	-5.561	111.0
-5555.5557	-400.0	1	1	400.0	400.0	1	1	1	202.2983	105.25374	1	0.226	-0.46	-5.55	-5.561	111.0
-5555.5557	-400.0	1	1	400.0	400.0	1	1	1	202.2983	105.25374	1	0.226	-0.46	-5.521	-5.561	111.0
-5555.5557	-400.0	1	1	400.0	400.0	1	1	1	202.2983	105.25374	1	0.226	-0.461	-5.631	-5.561	111.0
-5555.5557	-400.0	1	1	400.0	400.0	1	1	1	202.2983	105.25374	1	0.226	-0.46	-5.535	-5.561	111.0
-5555.5557	-400.0	1	1	400.0	400.0	1	1	1	202.2983	105.25374	1	0.226	-0.461	-5.573	-5.561	111.0
-5555.5557	-400.0	1	1	400.0	400.0	1	1	1	202.2983	105.25374	1	0.226	-0.46	-5.498	-5.561	111.0
-5555.5557	-400.0	1	1	400.0	400.0	1	1	1	202.2983	105.25374	1	0.226	-0.46	-5.535	-5.561	111.0
-5555.5557	-400.0	1	1	400.0	400.0	1	1	1	202.2983	105.25374	1	0.226	-0.46	-5.543	-5.561	111.0
-5555.5557	-400.0	1	1	400.0	400.0	1	1	1	202.2983	105.25374	1	0.226	-0.461	-5.575	-5.561	111.0
-5555.5557	-400.0	1	1	400.0	400.0	1	1	1	202.2983	105.25374	1	0.226	-0.461	-5.583	-5.561	111.0
-5555.5557	-400.0	1	1	400.0	400.0	1	1	1	202.2983	105.25374	1	0.226	-0.46	-5.534	-5.561	111.0
-5555.5557	-400.0	1	1	400.0	400.0	1	1	1	202.2983	105.25374	1	0.226	-0.46	-5.454	-5.561	111.0
-5555.5557	-400.0	1	1	400.0	400.0	1	1	1	202.2983	105.25374	1	0.226	-0.461	-5.574	-5.561	111.0
-5555.5557	-400.0	1	1	400.0	400.0	1	1	1	202.2983	105.25374	1	0.226	-0.461	-5.593	-5.561	111.0
-5555.5557	-400.0	1	1	400.0	400.0	1	1	1	202.2983	105.25374	1	0.226	-0.46	-5.53	-5.561	111.0
-5555.5557	-400.0	1	1	400.0	400.0	1	1	1	202.2983	105.25374	1	0.226	-0.461	-5.58	-5.561	111.0
-5555.5557	-400.0	1	1	400.0	400.0	1	1	1	202.2983	105.25374	1	0.226	-0.461	-5.747	-5.561	111.0
-5555.5557	-400.0	1	1	400.0	400.0	1	1	1	202.2983	105.25374	1	0.226	-0.46	-5.52	-5.561	111.0
-5555.5557	-400.0	1	1	400.0	400.0	1	1	1	202.2983	105.25374	1	0.226	-0.461	-5.565	-5.561	111.0
-5555.5557	-400.0	1	1	400.0	400.0	1	1	1	202.2983	105.25374	1	0.226	-0.461	-5.566	-5.561	111.0
-5555.5557	-400.0	1	1	400.0	400.0	1	1	1	202.2983	105.25374	1	0.226	-0.461	-5.592	-5.561	111.0
-5555.5557	-400.0	1	1	400.0	400.0	1	1	1	202.2983	105.25374	1	0.226	-0.461	-5.602	-5.561	111.0
-5555.5557	-400.0	1	1	400.0	400.0	1	1	1	202.2983	105.25374	1	0.226	-0.46	-5.517	-5.561	111.0
-5555.5557	-400.0	1	1	400.0	400.0	1	1	1	202.2983	105.25374	1	0.226	-0.46	-5.508	-5.561	111.0
-5555.5557	-400.0	1	1	400.0	400.0	1	1	1	202.2983	105.25374	1	0.226	-0.461	-5.575	-5.561	111.0
-5555.5557	-400.0	1	1	400.0	400.0	1	1	1	202.2983	105.25374	1	0.226	-0.461	-5.586	-5.561	111.0
-5555.5557	-400.0	1	1	400.0	400.0	1	1	1	202.2983	105.25374	1	0.226	-0.461	-5.612	-5.561	111.0
-5555.5557	-400.0	1	1	400.0	400.0	1	1	1	202.2983	105.25374	1	0.226	-0.461	-5.583	-5.561	111.0
-5555.5557	-400.0	1	1	400.0	400.0	1	1	1	202.2983	105.25374	1	0.226	-0.461	-5.594	-5.561	111.0
-5555.5557	-400.0	1	1	400.0	400.0	1	1	1	202.2983	105.25374	1	0.226	-0.46	-5.549	-5.561	111.0
-5555.5557	-400.0	1	1	400.0	400.0	1	1	1	202.2983	105.25374	1	0.226	-0.46	-5.379	-5.561	111.0
-5555.5557	-400.0	1	1	400.0	400.0	1	1	1	202.2983	105.25374	1	0.226	-0.46	-5.503	-5.561	111.0
-5555.5557	-400.0	1	1	400.0	400.0	1	1	1	202.2983	105.25374	1	0.226	-0.461	-5.574	-5.561	111.0
-5555.5557	-400.0	1	1	400.0	400.0	1	1	1	202.2983	105.25374	1	0.226	-0.461	-5.588	-5.561	111.0
-5555.5557	-400.0	1	1	400.0	400.0	1	1	1	202.2983	105.25374	1	0.226	-0.46	-5.555	-5.561	111.0
-5555.5557	-400.0	1	1	400.0	400.0	1	1	1	202.2983	105.25374	1	0.226	-0.461	-5.592	-5.561	111.0
-5555.5557	-400.0	1	1	400.0	400.0	1	1	1	202.2983	105.25374	1	0.226	-0.461	-5.612	-5.561	111.0
-5555.5557	-400.0	1	1	400.0	400.0	1	1	1	202.2983	105.25374	1	0.226	-0.46	-5.51	-5.561	111.0
-5555.5557	-400.0	1	1	400.0	400.0	1	1	1	202.2983	105.25374	1	0.226	-0.461	-5.633	-5.561	111.0
-5555.5557	-400.0	1	1	400.0	400.0	1	1	1	202.2983	105.25374	1	0.226	-0.461	-5.576	-5.561	111.0
-5555.5557	-400.0	1	1	400.0	400.0	1	1	1	202.2983	105.25374	1	0.226	-0.461	-5.57	-5.561	111.0
-5555.5557	-400.0	1	1	400.0	400.0	1	1	1	202.2983	105.25374	1	0.226	-0.461	-5.601	-5.561	111.0
-5555.5557	-400.0	1	1	400.0	400.0	1	1	1	202.2983	105.25374	1	0.226	-0.461	-5.562	-5.561	111.0
-5555.5557	-400.0	1	1	400.0	400.0	1	1	1	202.2983	105.25374	1	0.226	-0.461	-5.587	-5.561	111.0
-5555.5557	-400.0	1	1	400.0	400.0	1	1	1	202.2983	105.25374	1	0.226	-0.461	-5.662	-5.561	111.0
-5555.5557	-400.0	1	1	400.0	400.0	1	1	1	202.2983	105.25374	1	0.226	-0.46	-5.539	-5.561	111.0
-5555.5557	-400.0	1	1	400.0	400.0	1	1	1	202.2983	105.25374	1	0.226	-0.461	-5.569	-5.561	111.0
-5555.5557	-400.0	1	1	400.0	400.0	1	1	1	202.2983	105.25374	1	0.226	-0.461	-5.6	-5.561	111.0
-5555.5557	-400.0	1	1	400.0	400.0	1	1	1	202.2983	105.25374	1	0.226	-0.461	-5.694	-5.561	111.0
-5555.5557	-400.0	1	1	400.0	400.0	1	1	1	202.2983	105.25374	1	0.226	-0.46	-5.525	-5.561	111.0
-5555.5557	-400.0	1	1	400.0	400.0	1	1	1	202.2983	105.25374	1	0.226	-0.46	-5.553	-5.561	111.0
-5555.5557	-400.0	1	1	400.0	400.0	1	1	1	202.2983	105.25374	1	0.226	-0.461	-5.569	-5.561	111.0
-5555.5557	-400.0	1	1	400.0	400.0	1	1	1	202.2983	105.25374	1	0.226	-0.46	-5.54	-5.561	111.0
-5555.5557	-400.0	1	1	400.0	400.0	1	1	1	202.2983	105.25374	1	0.226	-0.46	-5.491	-5.561	111.0
-5555.5557	-400.0	1	1	400.0	400.0	1	1	1	202.2983	105.25374	1	0.226	-0.46	-5.406	-5.561	111.0
-5555.5557	-400.0	1	1	400.0	400.0	1	1	1	202.2983	105.25374	1	0.226	-0.46	-5.501	-5.561	111.0
-5555.5557	-400.0	1	1	400.0	400.0	1	1	1	202.2983	105.25374	1	0.226	-0.461	-5.63	-5.561	111.0
-5555.5557	-400.0	1	1	400.0	400.0	1	1	1	202.2983	105.25374	1	0.226	-0.461	-5.566	-5.561	111.0
-5555.5557	-400.0	1	1	400.0	400.0	1	1	1	202.2983	105.25374	1	0.226	-0.461	-5.575	-5.561	111.0
-5555.5557	-400.0	1	1	400.0	400.0	1	1	1	202.2983	105.25374	1	0.226	-0.46	-5.524	-5.561	111.0
-5555.5557	-400.0	1	1	400.0	400.0	1	1	1	202.2983	105.25374	1	0.226	-0.46	-5.553	-5.561	111.0
-5555.5557	-400.0	1	1	400.0	400.0	1	1	1	202.2983	105.25374	1	0.226	-0.46	-5.505	-5.561	111.0
-5555.5557	-400.0	1	1	400.0	400.0	1	1	1	202.2983	105.25374	1	0.226	-0.461	-5.571	-5.561	111.0
-5555.5557	-400.0	1	1	400.0	400.0	1	1	1	202.2983	105.25374	1	0.226	-0.46	-5.518	-5.561	111.0
-5555.5557	-400.0	1	1	400.0	400.0	1	1	1	202.2983	105.25374	1	0.226	-0.461	-5.596	-5.561	111.0
-5555.5557	-400.0	1	1	400.0	400.0	1	1	1	202.2983	105.25374	1	0.226	-0.46	-5.555	-5.561	111.0
-5555.5557	-400.0	1	1	400.0	400.0	1	1	1	202.2983	105.25374	1	0.226	-0.46	-5.531	-5.561	111.0
-5555.5557	-400.0	1	1	400.0	400.0	1	1	1	202.2983	105.25374	1	0.226	-0.461	-5.574	-5.561	111.0
-5555.5557	-400.0	1	1	400.0	400.0	1	1	1	202.2983	105.25374	1	0.226	-0.46	-5.543	-5.561	111.0
-5555.5557	-400.0	1	1	400.0	400.0	1	1	1	202.2983	105.25374	1	0.226	-0.46	-5.522	-5.561	111.0
-5555.5557	-400.0	1	1	400.0	400.0	1	1	1	202.2983	105.25374	1	0.226	-0.461	-5.602	-5.561	111.0
-5555.5557	-400.0	1	1	400.0	400.0	1	1	1	202.2983	105.25374	1	0.226	-0.461	-5.589	-5.561	111.0
-5555.5557	-400.0	1	1	400.0	400.0	1	1	1	202.2983	105.25374	1	0.227	-0.46	-5.551	-5.561	111.0
-5555.5557	-400.0	1	1	400.0	400.0	1	1	1	202.2983	105.25374	1	0.227	-0.46	-5.53	-5.561	111.0
0.0	0.0	1	1	400.0	400.0	1	1	1	202.2983	105.25374	0	0.227	-0.46	-5.456	-5.561	111.0
0.0	0.0	1	1	400.0	400.0	1	1	1	202.2983	105.25374	0	0.227	-0.461	-5.614	-5.561	111.0
0.0	0.0	1	1	400.0	400.0	1	1	1	202.2983	105.25374	0	0.227	-0.461	-5.581	-5.561	111.0
0.0	0.0	1	1	400.0	400.0	1	1	1	202.2983	105.25374	0	0.227	-0.46	-5.55	-5.561	111.0
0.0	0.0	1	1	400.0	400.0	1	1	1	202.2983	105.25374	0	0.227	-0.461	-5.589	-5.168	111.0
0.0	0.0	1	1	400.0	400.0	1	1	1	202.2983	105.25374	0	0.227	-0.458	-5.156	-5.168	111.0
0.0	0.0	1	1	400.0	400.0	1	1	1	202.2983	105.25374	0	0.227	-0.45	-4.444	-4.463	111.0
0.0	0.0	1	1	400.0	400.0	1	1	1	202.2983	105.25374	0	0.227	-0.443	-4.468	-4.463	111.0
0.0	0.0	1	1	400.0	400.0	1	1	1	202.2983	105.25374	0	0.227	-0.431	-3.655	-3.854	111.0
0.0	0.0	1	1	400.0	400.0	1	1	1	202.2983	105.25374	0	0.227	-0.418	-3.541	-3.581	111.0
0.0	0.0	1	1	400.0	400.0	1	1	1	202.2983	105.25374	0	0.228	-0.406	-3.405	-3.581	111.0
0.0	0.0	1	1	400.0	400.0	1	1	1	202.2983	105.25374	0	0.228	-0.391	-3.126	-3.093	111.0
0.0	0.0	1	1	400.0	400.0	1	1	1	202.2983	105.25374	0	0.228	-0.377	-3.103	-3.093	111.0
0.0	0.0	1	1	400.0	400.0	1	1	1	202.2983	105.25374	0	0.228	-0.363	-2.852	-2.874	111.0
0.0	0.0	1	1	400.0	400.0	1	1	1	202.2983	105.25374	0	0.228	-0.348	-2.483	-2.482	111.0
0.0	0.0	1	1	400.0	400.0	1	1	1	202.2983	105.25374	0	0.229	-0.334	-2.467	-2.482	111.0
0.0	0.0	1	1	400.0	400.0	1	1	1	202.2983	105.25374	0	0.229	-0.32	-2.311	-2.306	111.0
0.0	0.0	1	1	400.0	400.0	1	1	1	202.2983	105.25374	0	0.229	-0.306	-2.054	-1.992	111.0
0.0	0.0	1	1	400.0	400.0	1	1	1	202.2983	105.25374	0	0.229	-0.293	-1.992	-1.992	111.0
0.0	0.0	1	1	400.0	400.0	1	1	1	202.2983	105.25374	0	0.23	-0.279	-1.869	-1.85	111.0
0.0	0.0	1	1	400.0	400.0	1	1	1	202.2983	105.25374	0	0.23	-0.267	-1.822	-1.85	111.0
0.0	0.0	1	1	400.0	400.0	1	1	1	202.2983	105.25374	0	0.23	-0.254	-1.586	-1.598	111.0
0.0	0.0	1	1	400.0	400.0	1	1	1	202.2983	105.25374	0	0.23	-0.242	-1.464	-1.485	111.0
0.0	0.0	1	1	400.0	400.0	1	1	1	202.2983	105.25374	0	0.23	-0.23	-1.449	-1.485	111.0
0.0	0.0	1	1	400.0	400.0	1	1	1	202.2983	105.25374	0	0.231	-0.218	-1.301	-1.282	111.0
0.0	0.0	1	1	400.0	400.0	1	1	1	202.2983	105.25374	0	0.231	-0.206	-1.2	-1.191	111.0
0.0	0.0	1	1	400.0	400.0	1	1	1	202.2983	105.25374	0	0.231	-0.196	-1.272	-1.191	111.0
0.0	0.0	1	1	400.0	400.0	1	1	1	202.2983	105.25374	0	0.231	-0.185	-0.886	-1.029	111.0
0.0	0.0	1	1	400.0	400.0	1	1	1	202.2983	105.25374	0	0.231	-0.175	-1.06	-1.029	111.0
0.0	0.0	1	1	400.0	400.0	1	1	1	202.2983	105.25374	0	0.231	-0.166	-0.954	-0.956	111.0
0.0	0.0	1	1	400.0	400.0	1	1	1	202.2983	105.25374	0	0.23	-0.156	-0.808	-0.825	111.0
0.0	0.0	1	1	400.0	400.0	1	1	1	202.2983	105.25374	0	0.23	-0.149	-1.042	-0.825	111.0
0.0	0.0	1	1	400.0	400.0	1	1	1	202.2983	105.25374	0	0.23	-0.14	-0.758	-0.712	111.0
0.0	0.0	1	1	400.0	400.0	1	1	1	202.2983	105.25374	0	0.23	-0.132	-0.662	-0.662	111.0
0.0	0.0	1	1	400.0	400.0	1	1	1	202.2983	105.25374	0	0.23	-0.124	-0.647	-0.662	111.0
0.0	0.0	1	1	400.0	400.0	1	1	1	202.2983	105.25374	0	0.23	-0.117	-0.555	-0.571	111.0
0.0	0.0	1	1	400.0	400.0	1	1	1	202.2983	105.25374	0	0.23	-0.111	-0.575	-0.571	111.0
0.0	0.0	1	1	400.0	400.0	1	1	1	202.2983	105.25374	0	0.23	-0.105	-0.535	-0.531	111.0
0.0	0.0	1	1	400.0	400.0	1	1	1	202.2983	105.25374	0	0.23	-0.098	-0.69	-0.458	111.0
0.0	0.0	1	1	400.0	400.0	1	1	1	202.2983	105.25374	0	0.23	-0.093	-0.444	-0.458	111.0
0.0	0.0	1	1	400.0	400.0	1	1	1	202.2983	105.25374	0	0.23	-0.087	-0.393	-0.426	111.0
0.0	0.0	1	1	400.0	400.0	1	1	1	202.2983	105.25374	0	0.23	-0.081	-0.428	-0.368	111.0
0.0	0.0	1	1	400.0	400.0	1	1	1	202.2983	105.25374	0	0.23	-0.075	-0.218	-0.368	111.0
0.0	0.0	1	1	400.0	400.0	1	1	1	202.2983	105.25374	0	0.23	-0.07	-0.239	-0.341	111.0
0.0	0.0	1	1	400.0	400.0	1	1	1	202.2983	105.25374	0	0.23	-0.067	-0.326	-0.341	111.0
0.0	0.0	1	1	400.0	400.0	1	1	1	202.2983	105.25374	0	0.23	-0.063	-0.273	-0.295	111.0
0.0	0.0	1	1	400.0	400.0	1	1	1	202.2983	105.25374	0	0.23	-0.059	-0.276	-0.274	111.0
0.0	0.0	1	1	400.0	400.0	1	1	1	202.2983	105.25374	0	0.23	-0.057	-0.261	-0.274	111.0
0.0	0.0	1	1	400.0	400.0	1	1	1	202.2983	105.25374	0	0.23	-0.053	-0.248	-0.236	111.0
0.0	0.0	1	1	400.0	400.0	1	1	1	202.2983	105.25374	0	0.23	-0.05	-0.256	-0.219	111.0
0.0	0.0	1	1	400.0	400.0	1	1	1	202.2983	105.25374	0	0.23	-0.046	-0.208	-0.219	111.0
0.0	0.0	1	1	400.0	400.0	1	1	1	202.2983	105.25374	0	0.23	-0.042	-0.151	-0.189	111.0
0.0	0.0	1	1	400.0	400.0	1	1	1	202.2983	105.25374	0	0.231	-0.04	-0.261	-0.189	111.0
0.0	0.0	1	1	400.0	400.0	1	1	1	202.2983	105.25374	0	0.231	-0.038	-0.161	-0.176	111.0
0.0	0.0	1	1	400.0	400.0	1	1	1	202.2983	105.25374	0	0.231	-0.036	-0.147	-0.152	111.0
0.0	0.0	1	1	400.0	400.0	1	1	1	202.2983	105.25374	0	0.231	-0.034	-0.135	-0.152	111.0
0.0	0.0	1	1	400.0	400.0	1	1	1	202.2983	105.25374	0	0.231	-0.032	-0.164	-0.141	111.0
0.0	0.0	1	1	400.0	400.0	1	1	1	202.2983	105.25374	0	0.231	-0.03	-0.119	-0.121	111.0
0.0	0.0	1	1	400.0	400.0	1	1	1	202.2983	105.25374	0	0.231	-0.028	-0.1	-0.121	111.0
0.0	0.0	1	1	400.0	400.0	1	1	1	202.2983	105.25374	0	0.231	-0.026	-0.125	-0.113	111.0
0.0	0.0	1	1	400.0	400.0	1	1	1	202.2983	105.25374	0	0.231	-0.024	-0.131	-0.113	111.0
0.0	0.0	1	1	400.0	400.0	1	1	1	202.2983	105.25374	0	0.231	-0.022	-0.106	-0.105	111.0
0.0	0.0	1	1	400.0	400.0	1	1	1	202.2983	105.25374	0	0.231	-0.02	-0.128	-0.09	111.0
0.0	0.0	1	1	400.0	400.0	1	1	1	202.2983	105.25374	0	0.231	-0.02	-0.074	-0.09	111.0
0.0	0.0	1	1	400.0	400.0	1	1	1	202.2983	105.25374	0	0.231	-0.02	-0.046	-0.078	111.0
0.0	0.0	1	1	400.0	400.0	1	1	1	202.2983	105.25374	0	0.231	-0.02	-0.052	-0.072	111.0
0.0	0.0	1	1	400.0	400.0	1	1	1	202.2983	105.25374	0	0.231	-0.02	-0.074	-0.072	111.0
0.0	0.0	1	1	400.0	400.0	1	1	1	202.2983	105.25374	0	0.231	-0.02	-0.05	-0.062	111.0
0.0	0.0	1	1	400.0	400.0	1	1	1	202.2983	105.25374	0	0.231	-0.02	-0.043	-0.062	111.0
0.0	0.0	1	1	400.0	400.0	1	1	1	202.2983	105.25374	0	0.231	-0.02	-0.033	-0.058	111.0
0.0	0.0	1	1	400.0	400.0	1	1	1	202.2983	105.25374	0	0.231	-0.02	-0.187	-0.049	111.0
0.0	0.0	1	1	400.0	400.0	1	1	1	202.2983	105.25374	0	0.231	-0.02	-0.12	-0.049	111.0
0.0	0.0	1	1	400.0	400.0	1	1	1	202.2983	105.25374	0	0.231	-0.019	-0.059	-0.043	111.0
0.0	0.0	1	1	400.0	400.0	1	1	1	202.2983	105.25374	0	0.231	-0.019	-0.033	-0.039	111.0
0.0	0.0	1	1	400.0	400.0	1	1	1	202.2983	105.25374	0	0.231	-0.019	-0.083	-0.039	111.0
0.0	0.0	1	1	400.0	400.0	1	1	1	202.2983	105.25374	0	0.231	-0.018	-0.04	-0.034	111.0
0.0	0.0	1	1	400.0	400.0	1	1	1	202.2983	105.25374	0	0.231	-0.018	-0.014	-0.034	111.0
0.0	0.0	1	1	400.0	400.0	1	1	1	202.2983	105.25374	0	0.231	-0.017	-0.038	-0.031	111.0
0.0	0.0	1	1	400.0	400.0	1	1	1	202.2983	105.25374	0	0.231	-0.017	-0.027	-0.027	111.0
0.0	0.0	1	1	400.0	400.0	1	1	1	202.2983	105.25374	0	0.231	-0.016	-0.046	-0.027	111.0
0.0	0.0	1	1	400.0	400.0	1	1	1	202.2983	105.25374	0	0.231	-0.016	-0.04	-0.025	111.0
0.0	0.0	1	1	400.0	400.0	1	1	1	202.2983	105.25374	0	0.231	-0.016	-0.022	-0.021	111.0
0.0	0.0	1	1	400.0	400.0	1	1	1	202.2983	105.25374	0	0.231	-0.014	-0.007	-0.021	111.0
0.0	0.0	1	1	400.0	400.0	1	1	1	202.2983	105.25374	0	0.231	-0.013	0.04	-0.018	111.0
0.0	0.0	1	1	400.0	400.0	1	1	1	202.2983	105.25374	0	0.231	-0.011	-0.006	-0.018	111.0
0.0	0.0	1	1	400.0	400.0	1	1	1	202.2983	105.25374	0	0.231	-0.009	0.0	-0.017	111.0
0.0	0.0	1	1	400.0	400.0	1	1	1	202.2983	105.25374	0	0.231	-0.009	-0.033	-0.014	111.0
0.0	0.0	1	1	400.0	400.0	1	1	1	202.2983	105.25374	0	0.231	-0.009	-0.028	-0.014	111.0
0.0	0.0	1	1	400.0	400.0	1	1	1	202.2983	105.25374	0	0.231	-0.008	-0.053	-0.013	111.0
0.0	0.0	1	1	400.0	400.0	1	1	1	202.2983	105.25374	0	0.231	-0.008	-0.015	-0.011	111.0
0.0	0.0	1	1	400.0	400.0	1	1	1	202.2983	105.25374	0	0.231	-0.008	-0.022	-0.011	111.0
0.0	0.0	1	1	400.0	400.0	1	1	1	202.2983	105.25374	0	0.231	-0.006	0.01	-0.009	111.0
0.0	0.0	1	1	400.0	400.0	1	1	1	202.2983	105.25374	0	0.231	-0.006	-0.055	-0.009	111.0
0.0	0.0	1	1	400.0	400.0	1	1	1	202.2983	105.25374	0	0.231	-0.004	-0.001	-0.009	111.0
0.0	0.0	1	1	400.0	400.0	1	1	1	202.2983	105.25374	0	0.231	-0.002	0.005	-0.008	111.0
0.0	0.0	1	1	400.0	400.0	1	1	1	202.2983	105.25374	0	0.231	0.0	0.005	-0.008	111.0
0.0	0.0	1	1	400.0	400.0	1	1	1	202.2983	105.25374	0	0.231	-0.001	-0.028	-0.007	111.0
0.0	0.0	1	1	400.0	400.0	1	1	1	202.2983	105.25374	0	0.231	0.0	0.019	-0.006	111.0
0.0	0.0	1	1	400.0	400.0	1	1	1	202.2983	105.25374	0	0.231	-0.001	-0.021	-0.006	111.0
0.0	0.0	1	1	400.0	400.0	1	1	1	202.2983	105.25374	0	0.231	0.0	0.005	-0.005	111.0
0.0	0.0	1	1	400.0	400.0	1	1	1	202.2983	105.25374	0	0.231	0.0	0.046	-0.005	111.0
0.0	0.0	1	1	400.0	400.0	1	1	1	202.2983	105.25374	0	0.231	0.0	0.005	-0.004	111.0
0.0	0.0	1	1	400.0	400.0	1	1	1	202.2983	105.25374	0	0.231	0.0	-0.001	-0.004	111.0
0.0	0.0	1	1	400.0	400.0	1	1	1	202.2983	105.25374	0	0.231	-0.001	-0.034	-0.004	111.0
0.0	0.0	1	1	400.0	400.0	1	1	1	202.2983	105.25374	0	0.231	0.0	0.011	-0.003	111.0
0.0	0.0	1	1	400.0	400.0	1	1	1	202.2983	105.25374	0	0.231	0.0	0.032	-0.003	111.0
0.0	0.0	1	1	400.0	400.0	1	1	1	202.2983	105.25374	0	0.231	0.0	0.013	-0.003	111.0
0.0	0.0	1	1	400.0	400.0	1	1	1	202.2983	105.25374	0	0.231	0.0	0.051	-0.002	111.0
0.0	0.0	1	1	400.0	400.0	1	1	1	202.2983	105.25374	0	0.231	0.0	0.0	-0.002	111.0
0.0	0.0	1	1	400.0	400.0	1	1	1	202.2983	105.25374	0	0.231	0.0	0.019	-0.002	111.0
0.0	0.0	1	1	400.0	400.0	1	1	1	202.2983	105.25374	0	0.231	0.0	0.004	-0.001	111.0
0.0	0.0	1	1	400.0	400.0	1	1	1	202.2983	105.25374	0	0.231	0.0	0.01	-0.001	111.0
0.0	0.0	1	1	400.0	400.0	1	1	1	202.2983	105.25374	0	0.231	0.0	0.037	-0.001	111.0
0.0	0.0	1	1	400.0	400.0	1	1	1	202.2983	105.25374	0	0.231	0.0	-0.002	-0.001	111.0
0.0	0.0	1	1	400.0	400.0	1	1	1	202.2983	105.25374	0	0.231	0.0	-0.007	-0.001	111.0
0.0	0.0	1	1	400.0	400.0	1	1	1	202.2983	105.25374	0	0.231	0.0	0.127	-0.001	111.0
0.0	0.0	1	1	400.0	400.0	1	1	1	202.2983	105.25374	0	0.231	-0.001	-0.047	-0.001	111.0
0.0	0.0	1	1	400.0	400.0	1	1	1	202.2983	105.25374	0	0.231	-0.001	-0.041	0.0	111.0
0.0	0.0	1	1	400.0	400.0	1	1	1	202.2983	105.25374	0	0.231	0.0	-0.011	0.0	111.0
0.0	0.0	1	1	400.0	400.0	1	1	1	202.2983	105.25374	0	0.231	-0.001	-0.013	0.0	111.0
0.0	0.0	1	1	400.0	400.0	1	1	1	202.2983	105.25374	0	0.231	-0.001	-0.041	0.0	111.0
0.0	0.0	1	1	400.0	400.0	1	1	1	202.2983	105.25374	0	0.231	0.0	0.005	0.0	111.0
0.0	0.0	1	1	400.0	400.0	1	1	1	202.2983	105.25374	0	0.231	0.0	0.006	0.0	111.0
0.0	0.0	1	1	400.0	400.0	1	1	1	202.2983	105.25374	0	0.231	-0.001	-0.036	0.0	111.0
0.0	0.0	1	1	400.0	400.0	1	1	1	202.2983	105.25374	0	0.231	-0.001	-0.014	0.0	111.0
0.0	0.0	1	1	400.0	400.0	1	1	1	202.2983	105.25374	0	0.231	-0.001	-0.047	0.0	111.0
0.0	0.0	1	1	400.0	400.0	1	1	1	202.2983	105.25374	0	0.231	-0.001	-0.045	0.0	111.0
0.0	0.0	1	1	400.0	400.0	1	1	1	202.2983	105.25374	0	0.231	0.0	0.012	0.0	111.0
0.0	0.0	1	1	400.0	400.0	1	1	1	202.2983	105.25374	0	0.231	0.0	0.15	0.0	111.0
0.0	0.0	1	1	400.0	400.0	1	1	1	202.2983	105.25374	0	0.231	0.0	0.0	0.0	111.0
0.0	0.0	1	1	400.0	400.0	1	1	1	202.2983	105.25374	0	0.231	0.0	0.004	0.0	111.0
0.0	0.0	1	1	400.0	400.0	1	1	1	202.2983	105.25374	0	0.231	0.0	0.004	0.0	111.0
0.0	0.0	1	1	400.0	400.0	1	1	1	202.2983	105.25374	0	0.231	0.0	0.012	0.0	111.0
0.0	0.0	1	1	400.0	400.0	1	1	1	202.2983	105.25374	0	0.231	0.0	0.005	0.0	111.0
0.0	0.0	1	1	400.0	400.0	1	1	1	202.2983	105.25374	0	0.231	0.0	0.011	0.0	110.0
0.0	0.0	1	1	400.0	400.0	1	1	1	202.2983	105.25374	0	0.231	0.0	0.0	0.0	110.0
0.0	0.0	1	1	400.0	400.0	1	1	1	202.2983	105.25374	0	0.231	-0.001	-0.021	0.0	110.0
0.0	0.0	1	1	400.0	400.0	1	1	1	202.2983	105.25374	0	0.231	0.0	0.062	0.0	110.0
0.0	0.0	1	1	400.0	400.0	1	1	1	202.2983	105.25374	0	0.231	0.0	0.168	0.0	110.0
0.0	0.0	1	1	400.0	400.0	1	1	1	202.2983	105.25374	0	0.231	-0.001	-0.021	0.0	110.0
0.0	0.0	1	1	400.0	400.0	1	1	1	202.2983	105.25374	0	0.231	0.0	-0.008	0.0	110.0
0.0	0.0	1	1	400.0	400.0	1	1	1	202.2983	105.25374	0	0.231	0.0	-0.001	0.0	110.0
0.0	0.0	1	1	400.0	400.0	1	1	1	202.2983	105.25374	0	0.231	-0.001	-0.022	0.0	110.0
0.0	0.0	1	1	400.0	400.0	1	1	1	202.2983	105.25374	0	0.231	0.0	0.006	0.0	110.0
0.0	0.0	1	1	400.0	400.0	1	1	1	202.2983	105.25374	0	0.231	0.0	0.001	0.0	110.0
0.0	0.0	1	1	400.0	400.0	1	1	1	202.2983	105.25374	0	0.231	-0.001	-0.026	0.0	110.0
0.0	0.0	1	1	400.0	400.0	1	1	1	202.2983	105.25374	0	0.231	-0.001	-0.012	0.0	110.0
0.0	0.0	1	1	400.0	400.0	1	1	1	202.2983	105.25374	0	0.231	-0.001	-0.022	0.0	110.0
0.0	0.0	1	1	400.0	400.0	1	1	1	202.2983	105.25374	0	0.231	0.0	0.004	0.0	110.0
0.0	0.0	1	1	400.0	400.0	1	1	1	202.2983	105.25374	0	0.231	0.0	-0.007	0.0	110.0
0.0	0.0	1	1	400.0	400.0	1	1	1	202.2983	105.25374	0	0.231	0.0	0.006	0.0	110.0
0.0	0.0	1	1	400.0	400.0	1	1	1	202.2983	105.25374	0	0.231	0.0	-0.003	0.0	110.0
0.0	0.0	1	1	400.0	400.0	1	1	1	202.2983	105.25374	0	0.231	0.0	-0.008	0.0	110.0
0.0	0.0	1	1	400.0	400.0	1	1	1	202.2983	105.25374	0	0.231	0.0	0.006	0.0	110.0
0.0	0.0	1	1	400.0	400.0	1	1	1	202.2983	105.25374	0	0.231	0.001	0.256	0.0	110.0
0.0	0.0	1	1	400.0	400.0	1	1	1	202.2983	105.25374	0	0.231	0.001	-0.001	0.0	110.0
0.0	0.0	1	1	400.0	400.0	1	1	1	202.2983	105.25374	0	0.231	0.001	-0.003	0.0	110.0
0.0	0.0	1	1	400.0	400.0	1	1	1	202.2983	105.25374	0	0.231	0.001	0.018	0.0	110.0
0.0	0.0	1	1	400.0	400.0	1	1	1	202.2983	105.25374	0	0.231	0.0	-0.04	0.0	110.0
0.0	0.0	1	1	400.0	400.0	1	1	1	202.2983	105.25374	0	0.231	-0.001	-0.014	0.0	110.0
0.0	0.0	1	1	400.0	400.0	1	1	1	202.2983	105.25374	0	0.231	0.0	0.006	0.0	110.0
0.0	0.0	1	1	400.0	400.0	1	1	1	202.2983	105.25374	0	0.231	0.0	0.024	0.0	110.0
0.0	0.0	1	1	400.0	400.0	1	1	1	202.2983	105.25374	0	0.231	0.0	-0.008	0.0	110.0
0.0	0.0	1	1	400.0	400.0	1	1	1	202.2983	105.25374	0	0.231	-0.001	-0.052	0.0	110.0
0.0	0.0	1	1	400.0	400.0	1	1	1	202.2983	105.25374	0	0.231	0.0	0.179	0.0	110.0
0.0	0.0	1	1	400.0	400.0	1	1	1	202.2983	105.25374	0	0.231	-0.001	-0.035	0.0	110.0
0.0	0.0	1	1	400.0	400.0	1	1	1	202.2983	105.25374	0	0.231	0.0	0.021	0.0	110.0
0.0	0.0	1	1	400.0	400.0	1	1	1	202.2983	105.25374	0	0.231	0.0	-0.002	0.0	110.0
0.0	0.0	1	1	400.0	400.0	1	1	1	202.2983	105.25374	0	0.231	0.0	0.0	0.0	110.0
0.0	0.0	1	1	400.0	400.0	1	1	1	202.2983	105.25374	0	0.231	0.0	-0.002	0.0	110.0
0.0	0.0	1	1	400.0	400.0	1	1	1	202.2983	105.25374	0	0.231	0.0	-0.008	0.0	110.0
0.0	0.0	1	1	400.0	400.0	1	1	1	202.2983	105.25374	0	0.231	-0.001	-0.016	0.0	110.0
0.0	0.0	1	1	400.0	400.0	1	1	1	202.2983	105.25374	0	0.231	0.0	0.025	0.0	110.0
0.0	0.0	1	1	400.0	400.0	1	1	1	202.2983	105.25374	0	0.231	-0.001	-0.015	0.0	110.0
0.0	0.0	1	1	400.0	400.0	1	1	1	202.2983	105.25374	0	0.231	-0.001	-0.014	0.0	110.0
0.0	0.0	1	1	400.0	400.0	1	1	1	202.2983	105.25374	0	0.231	0.0	0.024	0.0	110.0
0.0	0.0	1	1	400.0	400.0	1	1	1	202.2983	105.25374	0	0.231	0.0	0.02	0.0	110.0
0.0	0.0	1	1	400.0	400.0	1	1	1	202.2983	105.25374	0	0.231	0.0	0.024	0.0	110.0
0.0	0.0	1	1	400.0	400.0	1	1	1	202.2983	105.25374	0	0.231	-0.001	-0.028	0.0	110.0
0.0	0.0	1	1	400.0	400.0	1	1	1	202.2983	105.25374	0	0.231	0.0	-0.002	0.0	110.0
0.0	0.0	1	1	400.0	400.0	1	1	1	202.2983	105.25374	0	0.231	0.0	-0.011	0.0	110.0
0.0	0.0	1	1	400.0	400.0	1	1	1	202.2983	105.25374	0	0.231	0.0	0.101	0.0	110.0
0.0	0.0	1	1	400.0	400.0	1	1	1	202.2983	105.25374	0	0.231	-0.001	-0.072	0.0	110.0
0.0	0.0	1	1	400.0	400.0	1	1	1	202.2983	105.25374	0	0.231	-0.001	-0.07	0.0	110.0
0.0	0.0	1	1	400.0	400.0	1	1	1	202.2983	105.25374	0	0.231	0.0	0.019	0.0	110.0
0.0	0.0	1	1	400.0	400.0	1	1	1	202.2983	105.25374	0	0.231	0.0	-0.007	0.0	110.0
0.0	0.0	1	1	400.0	400.0	1	1	1	202.2983	105.25374	0	0.231	0.0	-0.011	0.0	110.0
0.0	0.0	1	1	400.0	400.0	1	1	1	202.2983	105.25374	0	0.231	0.0	-0.001	0.0	110.0
0.0	0.0	1	1	400.0	400.0	1	1	1	202.2983	105.25374	0	0.231	-0.001	-0.028	0.0	110.0
0.0	0.0	1	1	400.0	400.0	1	1	1	202.2983	105.25374	0	0.231	0.0	0.011	0.0	110.0
0.0	0.0	1	1	400.0	400.0	1	1	1	202.2983	105.25374	0	0.231	0.0	0.018	0.0	110.0
0.0	0.0	1	1	400.0	400.0	1	1	1	202.2983	105.25374	0	0.231	0.0	-0.001	0.0	110.0
0.0	0.0	1	1	400.0	400.0	1	1	1	202.2983	105.25374	0	0.231	0.0	-0.006	0.0	110.0
0.0	0.0	1	1	400.0	400.0	1	1	1	202.2983	105.25374	0	0.231	0.0	0.142	0.0	110.0
0.0	0.0	1	1	400.0	400.0	1	1	1	202.2983	105.25374	0	0.231	-0.001	-0.015	0.0	110.0
0.0	0.0	1	1	400.0	400.0	1	1	1	202.2983	105.25374	0	0.231	0.0	-0.012	0.0	110.0
0.0	0.0	1	1	400.0	400.0	1	1	1	202.2983	105.25374	0	0.231	0.0	0.058	0.0	110.0
0.0	0.0	1	1	400.0	400.0	1	1	1	202.2983	105.25374	0	0.231	-0.001	-0.055	0.0	110.0
0.0	0.0	1	1	400.0	400.0	1	1	1	202.2983	105.25374	0	0.231	-0.001	-0.027	0.0	110.0
0.0	0.0	1	1	400.0	400.0	1	1	1	202.2983	105.25374	0	0.231	0.0	0.013	0.0	110.0
0.0	0.0	1	1	400.0	400.0	1	1	1	202.2983	105.25374	0	0.231	-0.001	-0.051	0.0	110.0
0.0	0.0	1	1	400.0	400.0	1	1	1	202.2983	105.25374	0	0.231	0.0	0.004	0.0	110.0
0.0	0.0	1	1	400.0	400.0	1	1	1	202.2983	105.25374	0	0.231	-0.001	-0.022	0.0	110.0
0.0	0.0	1	1	400.0	400.0	1	1	1	202.2983	105.25374	0	0.23	0.0	-0.007	0.0	110.0
0.0	0.0	1	1	400.0	400.0	1	1	1	202.2983	105.25374	0	0.23	-0.001	-0.012	0.0	110.0
0.0	0.0	1	1	400.0	400.0	1	1	1	202.2983	105.25374	0	0.23	0.0	-0.007	0.0	110.0
0.0	0.0	1	1	400.0	400.0	1	1	1	202.2983	105.25374	0	0.23	0.0	0.009	0.0	110.0
0.0	0.0	1	1	400.0	400.0	1	1	1	202.2983	105.25374	0	0.23	0.0	0.0	0.0	110.0
-4180.487	-300.99503	1	2	300.99503	400.0	1	1	2	202.2983	105.25374	1	0.23	0.0	0.111	0.0	110.0
-4180.487	-300.99503	1	2	300.99503	400.0	1	1	2	202.2983	105.25374	1	0.23	0.0	0.015	0.0	110.0
-4180.487	-300.99503	1	2	300.99503	400.0	0	1	2	202.2983	105.25374	1	0.23	0.0	0.007	0.0	110.0
-4180.487	-300.99503	1	2	300.99503	400.0	0	1	2	202.2983	105.25374	1	0.23	0.0	0.041	0.0	110.0
-4180.487	-300.99503	1	2	300.99503	400.0	0	1	2	202.2983	105.25374	1	0.23	0.0	0.006	0.0	110.0
-4180.487	-300.99503	1	2	300.99503	400.0	0	1	2	202.2983	105.25374	1	0.23	-0.002	-0.246	-0.294	110.0
-4180.487	-300.99503	1	2	300.99503	400.0	0	1	2	202.2983	105.25374	1	0.23	-0.006	-0.572	-0.825	110.0
-4180.487	-300.99503	1	2	300.99503	400.0	0	1	2	202.2983	105.25374	1	0.23	-0.012	-0.809	-0.825	110.0
-4180.487	-300.99503	1	2	300.99503	400.0	0	1	2	202.2983	105.25374	1	0.23	-0.02	-1.014	-1.063	110.0
-4180.487	-300.99503	1	2	300.99503	400.0	0	1	2	202.2983	105.25374	1	0.23	-0.029	-1.427	-1.488	110.0
-4180.487	-300.99503	1	2	300.99503	400.0	0	1	2	202.2983	105.25374	1	0.23	-0.038	-1.503	-1.488	110.0
-4180.487	-300.99503	1	2	300.99503	400.0	0	1	2	202.2983	105.25374	1	0.23	-0.047	-1.651	-1.679	110.0
-4180.487	-300.99503	1	2	300.99503	400.0	0	1	2	202.2983	105.25374	1	0.23	-0.056	-1.723	-1.679	110.0
-4180.487	-300.99503	1	2	300.99503	400.0	0	1	2	202.2983	105.25374	1	0.23	-0.067	-2.049	-2.021	110.0
-4180.487	-300.99503	1	2	300.99503	400.0	0	1	2	202.2983	105.25374	1	0.23	-0.079	-2.332	-2.316	110.0
-4180.487	-300.99503	1	2	300.99503	400.0	0	1	2	202.2983	105.25374	1	0.23	-0.09	-2.314	-2.316	110.0
-4180.487	-300.99503	1	2	300.99503	400.0	0	1	2	202.2983	105.25374	1	0.23	-0.102	-2.451	-2.448	110.0
-4180.487	-300.99503	1	2	300.99503	400.0	0	1	2	202.2983	105.25374	1	0.229	-0.112	-2.563	-2.685	110.0
-4180.487	-300.99503	1	2	300.99503	400.0	0	1	2	202.2983	105.25374	1	0.229	-0.124	-2.693	-2.685	110.0
-4180.487	-300.99503	1	2	300.99503	400.0	0	1	2	202.2983	105.25374	1	0.229	-0.134	-2.749	-2.791	110.0
-4180.487	-300.99503	1	2	300.99503	400.0	0	1	2	202.2983	105.25374	1	0.229	-0.144	-2.789	-2.791	110.0
-4180.487	-300.99503	1	2	300.99503	400.0	0	1	2	202.2983	105.25374	1	0.229	-0.154	-2.949	-2.981	110.0
-4180.487	-300.99503	1	2	300.99503	400.0	0	1	2	202.2983	105.25374	1	0.229	-0.164	-3.037	-3.066	110.0
-4180.487	-300.99503	1	2	300.99503	400.0	0	1	2	202.2983	105.25374	1	0.229	-0.172	-3.051	-3.066	110.0
-4180.487	-300.99503	1	2	300.99503	400.0	0	1	2	202.2983	105.25374	1	0.229	-0.182	-3.207	-3.219	110.0
-4180.487	-300.99503	1	2	300.99503	400.0	0	1	2	202.2983	105.25374	1	0.229	-0.191	-3.406	-3.35	110.0
-4180.487	-300.99503	1	2	300.99503	400.0	0	1	2	202.2983	105.25374	1	0.229	-0.199	-3.335	-3.35	110.0
-4180.487	-300.99503	1	2	300.99503	400.0	0	1	2	202.2983	105.25374	1	0.229	-0.208	-3.5	-3.409	111.0
-4180.487	-300.99503	1	2	300.99503	400.0	0	1	2	202.2983	105.25374	1	0.229	-0.215	-3.373	-3.409	110.0
-4180.487	-300.99503	1	2	300.99503	400.0	0	1	2	202.2983	105.25374	1	0.229	-0.223	-3.473	-3.515	110.0
-4180.487	-300.99503	1	2	300.99503	400.0	0	1	2	202.2983	105.25374	1	0.229	-0.229	-3.51	-3.562	110.0
-4180.487	-300.99503	1	2	300.99503	400.0	0	1	2	202.2983	105.25374	1	0.229	-0.235	-3.573	-3.562	110.0
-4180.487	-300.99503	1	2	300.99503	400.0	0	1	2	202.2983	105.25374	1	0.229	-0.241	-3.592	-3.648	110.0
-4180.487	-300.99503	1	2	300.99503	400.0	0	1	2	202.2983	105.25374	1	0.229	-0.247	-3.73	-3.685	110.0
-4180.487	-300.99503	1	2	300.99503	400.0	0	1	2	202.2983	105.25374	1	0.229	-0.253	-3.679	-3.685	110.0
-4180.487	-300.99503	1	2	300.99503	400.0	0	1	2	202.2983	105.25374	1	0.229	-0.259	-3.787	-3.753	110.0
-4180.487	-300.99503	1	2	300.99503	400.0	0	1	2	202.2983	105.25374	1	0.228	-0.264	-3.71	-3.753	110.0
-4180.487	-300.99503	1	2	300.99503	400.0	0	1	2	202.2983	105.25374	1	0.228	-0.268	-3.776	-3.784	110.0
-4180.487	-300.99503	1	2	300.99503	400.0	0	1	2	202.2983	105.25374	1	0.228	-0.273	-3.888	-3.838	110.0
-4180.487	-300.99503	1	2	300.99503	400.0	0	1	2	202.2983	105.25374	1	0.228	-0.277	-3.799	-3.838	110.0
-4180.487	-300.99503	1	2	300.99503	400.0	0	1	2	202.2983	105.25374	1	0.228	-0.282	-3.91	-3.886	110.0
-4180.487	-300.99503	1	2	300.99503	400.0	0	1	2	202.2983	105.25374	1	0.228	-0.285	-3.926	-3.907	110.0
-4180.487	-300.99503	1	2	300.99503	400.0	0	1	2	202.2983	105.25374	1	0.228	-0.289	-3.894	-3.907	110.0
-4180.487	-300.99503	1	2	300.99503	400.0	0	1	2	202.2983	105.25374	1	0.228	-0.293	-3.879	-3.945	110.0
-4180.487	-300.99503	1	2	300.99503	400.0	0	1	2	202.2983	105.25374	1	0.228	-0.297	-3.977	-3.945	110.0
-4180.487	-300.99503	1	2	300.99503	400.0	0	1	2	202.2983	105.25374	1	0.228	-0.301	-3.972	-3.963	110.0
-4180.487	-300.99503	1	2	300.99503	400.0	0	1	2	202.2983	105.25374	1	0.228	-0.303	-3.972	-3.992	110.0
-4180.487	-300.99503	1	2	300.99503	400.0	0	1	2	202.2983	105.25374	1	0.228	-0.305	-3.953	-3.992	110.0
-4180.487	-300.99503	1	2	300.99503	400.0	0	1	2	202.2983	105.25374	1	0.228	-0.307	-3.996	-4.006	110.0
-4180.487	-300.99503	1	2	300.99503	400.0	0	1	2	202.2983	105.25374	1	0.228	-0.309	-4.031	-4.006	110.0
-4180.487	-300.99503	1	2	300.99503	400.0	0	1	2	202.2983	105.25374	1	0.228	-0.311	-3.993	-4.03	111.0
-4180.487	-300.99503	1	2	300.99503	400.0	0	1	2	202.2983	105.25374	1	0.228	-0.313	-3.955	-4.041	110.0
-4180.487	-300.99503	1	2	300.99503	400.0	0	1	2	202.2983	105.25374	1	0.228	-0.315	-4.058	-4.041	110.0
-4180.487	-300.99503	1	2	300.99503	400.0	0	1	2	202.2983	105.25374	1	0.228	-0.317	-4.106	-4.06	110.0
-4180.487	-300.99503	1	2	300.99503	400.0	0	1	2	202.2983	105.25374	1	0.228	-0.319	-4.063	-4.077	110.0
-4180.487	-300.99503	1	2	300.99503	400.0	0	1	2	202.2983	105.25374	1	0.228	-0.322	-4.125	-4.077	110.0
-4180.487	-300.99503	1	2	300.99503	400.0	0	1	2	202.2983	105.25374	1	0.228	-0.322	-4.104	-4.085	110.0
-4180.487	-300.99503	1	2	300.99503	400.0	0	1	2	202.2983	105.25374	1	0.228	-0.322	-4.077	-4.098	110.0
-4180.487	-300.99503	1	2	300.99503	400.0	0	1	2	202.2983	105.25374	1	0.228	-0.323	-4.124	-4.098	110.0
-4180.487	-300.99503	1	2	300.99503	400.0	0	1	2	202.2983	105.25374	1	0.228	-0.324	-4.133	-4.105	110.0
-4180.487	-300.99503	1	2	300.99503	400.0	0	1	2	202.2983	105.25374	1	0.228	-0.324	-4.086	-4.105	110.0
-4180.487	-300.99503	1	2	300.99503	400.0	0	1	2	202.2983	105.25374	1	0.228	-0.325	-4.131	-4.115	110.0
-4180.487	-300.99503	1	2	300.99503	400.0	0	1	2	202.2983	105.25374	1	0.228	-0.327	-4.143	-4.12	110.0
-4180.487	-300.99503	1	2	300.99503	400.0	0	1	2	202.2983	105.25374	1	0.228	-0.328	-4.007	-4.12	110.0
-4180.487	-300.99503	1	2	300.99503	400.0	0	1	2	202.2983	105.25374	1	0.228	-0.33	-4.182	-4.129	110.0
-4180.487	-300.99503	1	2	300.99503	400.0	0	1	2	202.2983	105.25374	1	0.228	-0.332	-4.142	-4.129	110.0
-4180.487	-300.99503	1	2	300.99503	400.0	0	1	2	202.2983	105.25374	1	0.228	-0.333	-4.112	-4.133	110.0
-4180.487	-300.99503	1	2	300.99503	400.0	0	1	2	202.2983	105.25374	1	0.228	-0.335	-4.151	-4.14	110.0
-4180.487	-300.99503	1	2	300.99503	400.0	0	1	2	202.2983	105.25374	1	0.228	-0.336	-4.112	-4.14	110.0
-4180.487	-300.99503	1	2	300.99503	400.0	0	1	2	202.2983	105.25374	1	0.228	-0.338	-4.273	-4.146	110.0
-4180.487	-300.99503	1	2	300.99503	400.0	0	1	2	202.2983	105.25374	1	0.228	-0.34	-4.19	-4.149	110.0
-4180.487	-300.99503	1	2	300.99503	400.0	0	1	2	202.2983	105.25374	1	0.228	-0.341	-4.175	-4.149	110.0
-4180.487	-300.99503	1	2	300.99503	400.0	0	1	2	202.2983	105.25374	1	0.228	-0.341	-4.301	-4.154	111.0
-4180.487	-300.99503	1	2	300.99503	400.0	0	1	2	202.2983	105.25374	1	0.228	-0.34	-4.07	-4.154	110.0
-4180.487	-300.99503	1	2	300.99503	400.0	0	1	2	202.2983	105.25374	1	0.228	-0.341	-4.202	-4.156	110.0
-4180.487	-300.99503	1	2	300.99503	400.0	0	1	2	202.2983	105.25374	1	0.228	-0.341	-4.236	-4.16	110.0
-4180.487	-300.99503	1	2	300.99503	400.0	0	1	2	202.2983	105.25374	1	0.228	-0.341	-4.204	-4.16	110.0
-4180.487	-300.99503	1	2	300.99503	400.0	0	1	2	202.2983	105.25374	1	0.228	-0.341	-4.114	-4.163	110.0
-4180.487	-300.99503	1	2	300.99503	400.0	0	1	2	202.2983	105.25374	1	0.228	-0.341	-4.182	-4.165	110.0
-4180.487	-300.99503	1	2	300.99503	400.0	0	1	2	202.2983	105.25374	1	0.228	-0.341	-4.17	-4.165	110.0
-4180.487	-300.99503	1	2	300.99503	400.0	0	1	2	202.2983	105.25374	1	0.228	-0.341	-4.141	-4.167	110.0
-4180.487	-300.99503	1	2	300.99503	400.0	0	1	2	202.2983	105.25374	1	0.228	-0.341	-4.136	-4.169	110.0
-4180.487	-300.99503	1	2	300.99503	400.0	0	1	2	202.2983	105.25374	1	0.228	-0.341	-4.144	-4.169	110.0
-4180.487	-300.99503	1	2	300.99503	400.0	0	1	2	202.2983	105.25374	1	0.228	-0.341	-4.167	-4.171	111.0
-4180.487	-300.99503	1	2	300.99503	400.0	0	1	2	202.2983	105.25374	1	0.228	-0.341	-4.134	-4.171	110.0
-4180.487	-300.99503	1	2	300.99503	400.0	0	1	2	202.2983	105.25374	1	0.228	-0.341	-4.191	-4.172	110.0
-4180.487	-300.99503	1	2	300.99503	400.0	0	1	2	202.2983	105.25374	1	0.228	-0.341	-4.164	-4.173	110.0
-4180.487	-300.99503	1	2	300.99503	400.0	0	1	2	202.2983	105.25374	1	0.228	-0.34	-4.019	-4.173	110.0
-4180.487	-300.99503	1	2	300.99503	400.0	0	1	2	202.2983	105.25374	1	0.228	-0.341	-4.196	-4.174	110.0
-4180.487	-300.99503	1	2	300.99503	400.0	0	1	2	202.2983	105.25374	1	0.228	-0.341	-4.143	-4.176	110.0
-4180.487	-300.99503	1	2	300.99503	400.0	0	1	2	202.2983	105.25374	1	0.228	-0.34	-4.096	-4.176	110.0
-4180.487	-300.99503	1	2	300.99503	400.0	0	1	2	202.2983	105.25374	1	0.228	-0.342	-4.359	-4.176	110.0
-4180.487	-300.99503	1	2	300.99503	400.0	0	1	2	202.2983	105.25374	1	0.228	-0.342	-4.156	-4.176	110.0
-4180.487	-300.99503	1	2	300.99503	400.0	0	1	2	202.2983	105.25374	1	0.228	-0.342	-4.211	-4.177	110.0
-4180.487	-300.99503	1	2	300.99503	400.0	0	1	2	202.2983	105.25374	1	0.228	-0.342	-4.18	-4.179	110.0
-4180.487	-300.99503	1	2	300.99503	400.0	0	1	2	202.2983	105.25374	1	0.228	-0.342	-4.161	-4.179	111.0
-4180.487	-300.99503	1	2	300.99503	400.0	0	1	2	202.2983	105.25374	1	0.228	-0.342	-4.193	-4.179	110.0
-4180.487	-300.99503	1	2	300.99503	400.0	0	1	2	202.2983	105.25374	1	0.228	-0.342	-4.186	-4.179	110.0
-4180.487	-300.99503	1	2	300.99503	400.0	0	1	2	202.2983	105.25374	1	0.228	-0.342	-4.287	-4.179	110.0
-4180.487	-300.99503	1	2	300.99503	400.0	0	1	2	202.2983	105.25374	1	0.228	-0.341	-4.109	-4.18	110.0
-4180.487	-300.99503	1	2	300.99503	400.0	0	1	2	202.2983	105.25374	1	0.228	-0.341	-4.229	-4.18	110.0
-4180.487	-300.99503	1	2	300.99503	400.0	0	1	2	202.2983	105.25374	1	0.228	-0.341	-4.177	-4.18	110.0
-4180.487	-300.99503	1	2	300.99503	400.0	0	1	2	202.2983	105.25374	1	0.228	-0.34	-4.001	-4.181	110.0
-4180.487	-300.99503	1	2	300.99503	400.0	0	1	2	202.2983	105.25374	1	0.228	-0.341	-4.237	-4.181	111.0
-4180.487	-300.99503	1	2	300.99503	400.0	0	1	2	202.2983	105.25374	1	0.228	-0.341	-4.172	-4.181	110.0
-4180.487	-300.99503	1	2	300.99503	400.0	0	1	2	202.2983	105.25374	1	0.228	-0.341	-4.181	-4.181	110.0
-4180.487	-300.99503	1	2	300.99503	400.0	0	1	2	202.2983	105.25374	1	0.228	-0.341	-4.173	-4.181	110.0
-4180.487	-300.99503	1	2	300.99503	400.0	0	1	2	202.2983	105.25374	1	0.228	-0.341	-4.183	-4.182	110.0
-4180.487	-300.99503	1	2	300.99503	400.0	0	1	2	202.2983	105.25374	1	0.228	-0.341	-4.169	-4.182	110.0
-4180.487	-300.99503	1	2	300.99503	400.0	0	1	2	202.2983	105.25374	1	0.228	-0.341	-4.164	-4.182	110.0
-4180.487	-300.99503	1	2	300.99503	400.0	0	1	2	202.2983	105.25374	1	0.228	-0.341	-4.242	-4.182	110.0
-4180.487	-300.99503	1	2	300.99503	400.0	0	1	2	202.2983	105.25374	1	0.228	-0.341	-4.171	-4.182	111.0
-4180.487	-300.99503	1	2	300.99503	400.0	0	1	2	202.2983	105.25374	1	0.228	-0.341	-4.173	-4.183	110.0
-4180.487	-300.99503	1	2	300.99503	400.0	0	1	2	202.2983	105.25374	1	0.228	-0.341	-4.164	-4.183	110.0
-4180.487	-300.99503	1	2	300.99503	400.0	0	1	2	202.2983	105.25374	1	0.228	-0.341	-4.266	-4.183	110.0
-4180.487	-300.99503	1	2	300.99503	400.0	0	1	2	202.2983	105.25374	1	0.228	-0.34	-4.01	-4.183	110.0
-4180.487	-300.99503	1	2	300.99503	400.0	0	1	2	202.2983	105.25374	1	0.228	-0.341	-4.206	-4.183	110.0
-4180.487	-300.99503	1	2	300.99503	400.0	0	1	2	202.2983	105.25374	1	0.228	-0.341	-4.152	-4.183	110.0
-4180.487	-300.99503	1	2	300.99503	400.0	0	1	2	202.2983	105.25374	1	0.228	-0.341	-4.173	-4.183	110.0
-4180.487	-300.99503	1	2	300.99503	400.0	0	1	2	202.2983	105.25374	1	0.228	-0.341	-4.193	-4.183	111.0
-4180.487	-300.99503	1	2	300.99503	400.0	0	1	2	202.2983	105.25374	1	0.228	-0.341	-4.223	-4.183	110.0
-4180.487	-300.99503	1	2	300.99503	400.0	0	1	2	202.2983	105.25374	1	0.228	-0.34	-4.025	-4.183	110.0
-4180.487	-300.99503	1	2	300.99503	400.0	0	1	2	202.2983	105.25374	1	0.228	-0.341	-4.187	-4.183	110.0
-4180.487	-300.99503	1	2	300.99503	400.0	0	1	2	202.2983	105.25374	1	0.228	-0.341	-4.223	-4.184	110.0
-4180.487	-300.99503	1	2	300.99503	400.0	0	1	2	202.2983	105.25374	1	0.228	-0.341	-4.131	-4.184	110.0
-4180.487	-300.99503	1	2	300.99503	400.0	0	1	2	202.2983	105.25374	1	0.228	-0.341	-4.186	-4.184	110.0
-4180.487	-300.99503	1	2	300.99503	400.0	0	1	2	202.2983	105.25374	1	0.228	-0.341	-4.123	-4.184	110.0
-4180.487	-300.99503	1	2	300.99503	400.0	0	1	2	202.2983	105.25374	1	0.228	-0.34	-4.006	-4.184	110.0
-4180.487	-300.99503	1	2	300.99503	400.0	0	1	2	202.2983	105.25374	1	0.228	-0.341	-4.164	-4.184	110.0
-4180.487	-300.99503	1	2	300.99503	400.0	0	1	2	202.2983	105.25374	1	0.228	-0.341	-4.145	-4.184	110.0
-4180.487	-300.99503	1	2	300.99503	400.0	0	1	2	202.2983	105.25374	1	0.228	-0.341	-4.218	-4.184	111.0
-4180.487	-300.99503	1	2	300.99503	400.0	0	1	2	202.2983	105.25374	1	0.228	-0.341	-4.205	-4.184	110.0
-4180.487	-300.99503	1	2	300.99503	400.0	0	1	2	202.2983	105.25374	1	0.228	-0.341	-4.196	-4.184	110.0
-4180.487	-300.99503	1	2	300.99503	400.0	0	1	2	202.2983	105.25374	1	0.228	-0.341	-4.193	-4.184	110.0
-4180.487	-300.99503	1	2	300.99503	400.0	0	1	2	202.2983	105.25374	1	0.228	-0.341	-4.14	-4.184	110.0
-4180.487	-300.99503	1	2	300.99503	400.0	0	1	2	202.2983	105.25374	1	0.228	-0.341	-4.234	-4.184	110.0
-4180.487	-300.99503	1	2	300.99503	400.0	0	1	2	202.2983	105.25374	1	0.228	-0.341	-4.202	-4.184	110.0
-4180.487	-300.99503	1	2	300.99503	400.0	0	1	2	202.2983	105.25374	1	0.228	-0.341	-4.175	-4.184	110.0
-4180.487	-300.99503	1	2	300.99503	400.0	0	1	2	202.2983	105.25374	1	0.228	-0.34	-4.069	-4.184	110.0
-4180.487	-300.99503	1	2	300.99503	400.0	0	1	2	202.2983	105.25374	1	0.228	-0.341	-4.171	-4.184	110.0
-4180.487	-300.99503	1	2	300.99503	400.0	0	1	2	202.2983	105.25374	1	0.228	-0.34	-4.104	-4.184	110.0
-4180.487	-300.99503	1	2	300.99503	400.0	0	1	2	202.2983	105.25374	1	0.228	-0.341	-4.2	-4.184	110.0
-4180.487	-300.99503	1	2	300.99503	400.0	0	1	2	202.2983	105.25374	1	0.228	-0.341	-4.129	-4.184	110.0
-4180.487	-300.99503	1	2	300.99503	400.0	0	1	2	202.2983	105.25374	1	0.228	-0.341	-4.163	-4.184	111.0
-4180.487	-300.99503	1	2	300.99503	400.0	0	1	2	202.2983	105.25374	1	0.228	-0.341	-4.152	-4.184	110.0
-4180.487	-300.99503	1	2	300.99503	400.0	0	1	2	202.2983	105.25374	1	0.228	-0.341	-4.209	-4.184	110.0
-4180.487	-300.99503	1	2	300.99503	400.0	1	1	2	202.2983	105.25374	1	0.228	-0.341	-4.141	-4.184	110.0
-4180.487	-300.99503	1	2	300.99503	400.0	1	1	2	202.2983	105.25374	1	0.228	-0.341	-4.218	-4.184	110.0
-4180.487	-300.99503	1	2	300.99503	400.0	1	1	2	202.2983	105.25374	1	0.228	-0.341	-4.198	-4.184	110.0
-4180.487	-300.99503	1	2	300.99503	400.0	1	1	2	202.2983	105.25374	1	0.228	-0.341	-4.149	-4.184	110.0
-4180.487	-300.99503	1	2	300.99503	400.0	1	1	2	202.2983	105.25374	1	0.228	-0.341	-4.242	-4.184	110.0
-4180.487	-300.99503	1	2	300.99503	400.0	1	1	2	202.2983	105.25374	1	0.228	-0.341	-4.2	-4.184	110.0
-4180.487	-300.99503	1	2	300.99503	400.0	1	1	2	202.2983	105.25374	1	0.228	-0.34	-4.086	-4.184	110.0
-4180.487	-300.99503	1	2	300.99503	400.0	1	1	2	202.2983	105.25374	1	0.228	-0.34	-4.107	-4.184	111.0
-4180.487	-300.99503	1	2	300.99503	400.0	1	1	2	202.2983	105.25374	1	0.228	-0.341	-4.14	-4.184	110.0
-4180.487	-300.99503	1	2	300.99503	400.0	1	1	2	202.2983	105.25374	1	0.228	-0.341	-4.134	-4.184	110.0
-4180.487	-300.99503	1	2	300.99503	400.0	1	1	2	202.2983	105.25374	1	0.228	-0.341	-4.166	-4.184	110.0
-4180.487	-300.99503	1	2	300.99503	400.0	1	1	2	202.2983	105.25374	1	0.228	-0.341	-4.16	-4.184	110.0
-4180.487	-300.99503	1	2	300.99503	400.0	1	1	2	202.2983	105.25374	1	0.228	-0.341	-4.112	-4.184	110.0
-4180.487	-300.99503	1	2	300.99503	400.0	1	1	2	202.2983	105.25374	1	0.228	-0.341	-4.2	-4.184	110.0
-4180.487	-300.99503	1	2	300.99503	400.0	1	1	2	202.2983	105.25374	1	0.228	-0.341	-4.173	-4.184	110.0
-4180.487	-300.99503	1	2	300.99503	400.0	1	1	2	202.2983	105.25374	1	0.228	-0.341	-4.251	-4.184	110.0
-4180.487	-300.99503	1	2	300.99503	400.0	1	1	2	202.2983	105.25374	1	0.228	-0.342	-4.378	-4.184	110.0
-4180.487	-300.99503	1	2	300.99503	400.0	1	1	2	202.2983	105.25374	1	0.228	-0.342	-4.183	-4.184	110.0
-4180.487	-300.99503	1	2	300.99503	400.0	1	1	2	202.2983	105.25374	1	0.228	-0.342	-4.187	-4.184	110.0
-4180.487	-300.99503	1	2	300.99503	400.0	1	1	2	202.2983	105.25374	1	0.228	-0.342	-4.294	-4.184	110.0
-4180.487	-300.99503	1	2	300.99503	400.0	1	1	2	202.2983	105.25374	1	0.228	-0.342	-4.154	-4.184	110.0
-4180.487	-300.99503	1	2	300.99503	400.0	1	1	2	202.2983	105.25374	1	0.228	-0.342	-4.118	-4.184	110.0
-4180.487	-300.99503	1	2	300.99503	400.0	1	1	2	202.2983	105.25374	1	0.228	-0.342	-4.178	-4.184	110.0
-4180.487	-300.99503	1	2	300.99503	400.0	1	1	2	202.2983	105.25374	1	0.229	-0.342	-4.21	-4.184	110.0
-4180.487	-300.99503	1	2	300.99503	400.0	1	1	2	202.2983	105.25374	1	0.229	-0.342	-4.166	-4.184	110.0
-4180.487	-300.99503	1	2	300.99503	400.0	1	1	2	202.2983	105.25374	1	0.229	-0.342	-4.194	-4.184	110.0
-4180.487	-300.99503	1	2	300.99503	400.0	1	1	2	202.2983	105.25374	1	0.229	-0.342	-4.181	-4.184	110.0
-4180.487	-300.99503	1	2	300.99503	400.0	1	1	2	202.2983	105.25374	1	0.229	-0.342	-4.171	-4.184	110.0
-4180.487	-300.99503	1	2	300.99503	400.0	1	1	2	202.2983	105.25374	1	0.229	-0.342	-4.137	-4.184	110.0
-4180.487	-300.99503	1	2	300.99503	400.0	1	1	2	202.2983	105.25374	1	0.229	-0.342	-4.152	-4.184	110.0
-4180.487	-300.99503	1	2	300.99503	400.0	1	1	2	202.2983	105.25374	1	0.229	-0.342	-4.156	-4.184	110.0
-4180.487	-300.99503	1	2	300.99503	400.0	1	1	2	202.2983	105.25374	1	0.229	-0.342	-4.222	-4.184	110.0
-4180.487	-300.99503	1	2	300.99503	400.0	1	1	2	202.2983	105.25374	1	0.229	-0.342	-4.222	-4.184	110.0
-4180.487	-300.99503	1	2	300.99503	400.0	1	1	2	202.2983	105.25374	1	0.229	-0.342	-4.19	-4.184	110.0
-4180.487	-300.99503	1	2	300.99503	400.0	1	1	2	202.2983	105.25374	1	0.229	-0.342	-4.211	-4.184	110.0
-4180.487	-300.99503	1	2	300.99503	400.0	1	1	2	202.2983	105.25374	1	0.229	-0.341	-4.071	-4.184	110.0
-4180.487	-300.99503	1	2	300.99503	400.0	1	1	2	202.2983	105.25374	1	0.229	-0.341	-4.184	-4.184	110.0
-4180.487	-300.99503	1	2	300.99503	400.0	1	1	2	202.2983	105.25374	1	0.229	-0.341	-4.188	-4.184	110.0
-4180.487	-300.99503	1	2	300.99503	400.0	1	1	2	202.2983	105.25374	1	0.229	-0.341	-4.231	-4.184	110.0
-4180.487	-300.99503	1	2	300.99503	400.0	1	1	2	202.2983	105.25374	1	0.229	-0.341	-4.221	-4.184	110.0
-4180.487	-300.99503	1	2	300.99503	400.0	1	1	2	202.2983	105.25374	1	0.229	-0.341	-4.162	-4.184	110.0
-4180.487	-300.99503	1	2	300.99503	400.0	1	1	2	202.2983	105.25374	1	0.229	-0.341	-4.212	-4.184	110.0
-4180.487	-300.99503	1	2	300.99503	400.0	1	1	2	202.2983	105.25374	1	0.229	-0.341	-4.232	-4.184	110.0
-4180.487	-300.99503	1	2	300.99503	400.0	1	1	2	202.2983	105.25374	1	0.229	-0.341	-4.18	-4.184	110.0
-4180.487	-300.99503	1	2	300.99503	400.0	1	1	2	202.2983	105.25374	1	0.229	-0.341	-4.138	-4.184	111.0
-4180.487	-300.99503	1	2	300.99503	400.0	1	1	2	202.2983	105.25374	1	0.229	-0.342	-4.198	-4.184	110.0
-4180.487	-300.99503	1	2	300.99503	400.0	1	1	2	202.2983	105.25374	1	0.229	-0.342	-4.215	-4.184	110.0
-4180.487	-300.99503	1	2	300.99503	400.0	1	1	2	202.2983	105.25374	1	0.229	-0.341	-4.073	-4.184	110.0
-4180.487	-300.99503	1	2	300.99503	400.0	1	1	2	202.2983	105.25374	1	0.229	-0.341	-4.213	-4.184	110.0
-4180.487	-300.99503	1	2	300.99503	400.0	1	1	2	202.2983	105.25374	1	0.229	-0.341	-4.222	-4.184	110.0
-4180.487	-300.99503	1	2	300.99503	400.0	1	1	2	202.2983	105.25374	1	0.229	-0.341	-4.184	-4.184	110.0
-4180.487	-300.99503	1	2	300.99503	400.0	1	1	2	202.2983	105.25374	1	0.229	-0.341	-4.182	-4.184	110.0
-4180.487	-300.99503	1	2	300.99503	400.0	1	1	2	202.2983	105.25374	1	0.229	-0.341	-4.156	-4.184	110.0
-4180.487	-300.99503	1	2	300.99503	400.0	1	1	2	202.2983	105.25374	1	0.229	-0.341	-4.206	-4.184	110.0
-4180.487	-300.99503	1	2	300.99503	400.0	1	1	2	202.2983	105.25374	1	0.229	-0.341	-4.214	-4.184	110.0
-4180.487	-300.99503	1	2	300.99503	400.0	1	1	2	202.2983	105.25374	1	0.229	-0.341	-4.152	-4.184	110.0
-4180.487	-300.99503	1	2	300.99503	400.0	1	1	2	202.2983	105.25374	1	0.229	-0.341	-4.215	-4.184	110.0
-4180.487	-300.99503	1	2	300.99503	400.0	1	1	2	202.2983	105.25374	1	0.229	-0.341	-4.15	-4.184	110.0
-4180.487	-300.99503	1	2	300.99503	400.0	1	1	2	202.2983	105.25374	1	0.229	-0.341	-4.174	-4.184	110.0
-4180.487	-300.99503	1	2	300.99503	400.0	1	1	2	202.2983	105.25374	1	0.229	-0.341	-4.219	-4.184	110.0
-4180.487	-300.99503	1	2	300.99503	400.0	1	1	2	202.2983	105.25374	1	0.229	-0.341	-4.15	-4.184	110.0
-4180.487	-300.99503	1	2	300.99503	400.0	1	1	2	202.2983	105.25374	1	0.229	-0.341	-4.219	-4.184	110.0
-4180.487	-300.99503	1	2	300.99503	400.0	1	1	2	202.2983	105.25374	1	0.229	-0.341	-4.195	-4.184	110.0
-4180.487	-300.99503	1	2	300.99503	400.0	1	1	2	202.2983	105.25374	1	0.229	-0.341	-4.208	-4.184	110.0
-4180.487	-300.99503	1	2	300.99503	400.0	1	1	2	202.2983	105.25374	1	0.229	-0.341	-4.222	-4.184	110.0
-4180.487	-300.99503	1	2	300.99503	400.0	1	1	2	202.2983	105.25374	1	0.229	-0.341	-4.131	-4.184	110.0
-4180.487	-300.99503	1	2	300.99503	400.0	1	1	2	202.2983	105.25374	1	0.229	-0.341	-4.163	-4.184	110.0
-4180.487	-300.99503	1	2	300.99503	400.0	1	1	2	202.2983	105.25374	1	0.229	-0.341	-4.153	-4.184	110.0
-4180.487	-300.99503	1	2	300.99503	400.0	1	1	2	202.2983	105.25374	1	0.229	-0.341	-4.158	-4.184	110.0
-4180.487	-300.99503	1	2	300.99503	400.0	1	1	2	202.2983	105.25374	1	0.229	-0.341	-4.183	-4.184	110.0
-4180.487	-300.99503	1	2	300.99503	400.0	1	1	2	202.2983	105.25374	1	0.229	-0.341	-4.183	-4.184	110.0
-4180.487	-300.99503	1	2	300.99503	400.0	1	1	2	202.2983	105.25374	1	0.229	-0.341	-4.174	-4.184	110.0
-4180.487	-300.99503	1	2	300.99503	400.0	1	1	2	202.2983	105.25374	1	0.229	-0.341	-4.216	-4.184	110.0
-4180.487	-300.99503	1	2	300.99503	400.0	1	1	2	202.2983	105.25374	1	0.229	-0.341	-4.128	-4.184	110.0
-4180.487	-300.99503	1	2	300.99503	400.0	1	1	2	202.2983	105.25374	1	0.229	-0.341	-4.237	-4.184	110.0
-4180.487	-300.99503	1	2	300.99503	400.0	1	1	2	202.2983	105.25374	1	0.229	-0.34	-4.081	-4.184	110.0
-4180.487	-300.99503	1	2	300.99503	400.0	1	1	2	202.2983	105.25374	1	0.229	-0.341	-4.217	-4.184	110.0
-4180.487	-300.99503	1	2	300.99503	400.0	1	1	2	202.2983	105.25374	1	0.229	-0.341	-4.18	-4.184	110.0
-4180.487	-300.99503	1	2	300.99503	400.0	1	1	2	202.2983	105.25374	1	0.229	-0.341	-4.147	-4.184	110.0
-4180.487	-300.99503	1	2	300.99503	400.0	1	1	2	202.2983	105.25374	1	0.229	-0.341	-4.2	-4.184	110.0
-4180.487	-300.99503	1	2	300.99503	400.0	1	1	2	202.2983	105.25374	1	0.229	-0.341	-4.176	-4.184	110.0
-4180.487	-300.99503	1	2	300.99503	400.0	1	1	2	202.2983	105.25374	1	0.229	-0.341	-4.209	-4.184	110.0
-4180.487	-300.99503	1	2	300.99503	400.0	1	1	2	202.2983	105.25374	1	0.229	-0.341	-4.173	-4.184	111.0
-4180.487	-300.99503	1	2	300.99503	400.0	1	1	2	202.2983	105.25374	1	0.229	-0.341	-4.136	-4.184	110.0
-4180.487	-300.99503	1	2	300.99503	400.0	1	1	2	202.2983	105.25374	1	0.229	-0.341	-4.202	-4.184	110.0
-4180.487	-300.99503	1	2	300.99503	400.0	1	1	2	202.2983	105.25374	1	0.229	-0.341	-4.222	-4.184	110.0
-4180.487	-300.99503	1	2	300.99503	400.0	1	1	2	202.2983	105.25374	1	0.229	-0.341	-4.147	-4.184	110.0
-4180.487	-300.99503	1	2	300.99503	400.0	1	1	2	202.2983	105.25374	1	0.229	-0.341	-4.187	-4.184	110.0
-4180.487	-300.99503	1	2	300.99503	400.0	1	1	2	202.2983	105.25374	1	0.229	-0.341	-4.227	-4.184	110.0
-4180.487	-300.99503	1	2	300.99503	400.0	1	1	2	202.2983	105.25374	1	0.229	-0.341	-4.155	-4.184	110.0
-4180.487	-300.99503	1	2	300.99503	400.0	1	1	2	202.2983	105.25374	1	0.229	-0.341	-4.163	-4.184	110.0
-4180.487	-300.99503	1	2	300.99503	400.0	1	1	2	202.2983	105.25374	1	0.229	-0.341	-4.209	-4.184	110.0
-4180.487	-300.99503	1	2	300.99503	400.0	1	1	2	202.2983	105.25374	1	0.229	-0.341	-4.212	-4.184	110.0
-4180.487	-300.99503	1	2	300.99503	400.0	1	1	2	202.2983	105.25374	1	0.229	-0.341	-4.238	-4.184	110.0
-4180.487	-300.99503	1	2	300.99503	400.0	1	1	2	202.2983	105.25374	1	0.229	-0.341	-4.19	-4.184	110.0
-4180.487	-300.99503	1	2	300.99503	400.0	1	1	2	202.2983	105.25374	1	0.229	-0.341	-4.148	-4.184	110.0
-4180.487	-300.99503	1	2	300.99503	400.0	1	1	2	202.2983	105.25374	1	0.229	-0.341	-4.159	-4.184	110.0
-4180.487	-300.99503	1	2	300.99503	400.0	1	1	2	202.2983	105.25374	1	0.229	-0.342	-4.381	-4.184	111.0
-4180.487	-300.99503	1	2	300.99503	400.0	1	1	2	202.2983	105.25374	1	0.229	-0.342	-4.212	-4.184	110.0
-4180.487	-300.99503	1	2	300.99503	400.0	1	1	2	202.2983	105.25374	1	0.229	-0.342	-4.167	-4.184	110.0
-4180.487	-300.99503	1	2	300.99503	400.0	1	1	2	202.2983	105.25374	1	0.229	-0.342	-4.125	-4.184	110.0
-4180.487	-300.99503	1	2	300.99503	400.0	1	1	2	202.2983	105.25374	1	0.229	-0.342	-4.159	-4.184	111.0
-4180.487	-300.99503	1	2	300.99503	400.0	1	1	2	202.2983	105.25374	1	0.229	-0.342	-4.188	-4.184	110.0
-4180.487	-300.99503	1	2	300.99503	400.0	1	1	2	202.2983	105.25374	1	0.229	-0.342	-4.151	-4.184	110.0
-4180.487	-300.99503	1	2	300.99503	400.0	1	1	2	202.2983	105.25374	1	0.229	-0.342	-4.149	-4.184	110.0
-4180.487	-300.99503	1	2	300.99503	400.0	1	1	2	202.2983	105.25374	1	0.229	-0.342	-4.14	-4.184	110.0
-4180.487	-300.99503	1	2	300.99503	400.0	1	1	2	202.2983	105.25374	1	0.229	-0.342	-4.136	-4.184	110.0
-4180.487	-300.99503	1	2	300.99503	400.0	1	1	2	202.2983	105.25374	1	0.229	-0.342	-4.228	-4.184	110.0
-4180.487	-300.99503	1	2	300.99503	400.0	1	1	2	202.2983	105.25374	1	0.229	-0.342	-4.175	-4.184	110.0
-4180.487	-300.99503	1	2	300.99503	400.0	1	1	2	202.2983	105.25374	1	0.229	-0.342	-4.173	-4.184	110.0
-4180.487	-300.99503	1	2	300.99503	400.0	1	1	2	202.2983	105.25374	1	0.229	-0.342	-4.191	-4.184	110.0
-4180.487	-300.99503	1	2	300.99503	400.0	1	1	2	202.2983	105.25374	1	0.229	-0.342	-4.179	-4.184	110.0
-4180.487	-300.99503	1	2	300.99503	400.0	1	1	2	202.2983	105.25374	1	0.229	-0.341	-4.098	-4.184	110.0
-4180.487	-300.99503	1	2	300.99503	400.0	1	1	2	202.2983	105.25374	1	0.229	-0.341	-4.231	-4.184	110.0
0.0	0.0	1	2	300.99503	400.0	1	1	2	202.2983	105.25374	0	0.229	-0.341	-4.173	-4.184	110.0
0.0	0.0	1	2	300.99503	400.0	1	1	2	202.2983	105.25374	0	0.229	-0.341	-4.214	-4.184	110.0
0.0	0.0	1	2	300.99503	400.0	1	1	2	202.2983	105.25374	0	0.229	-0.341	-4.164	-4.184	110.0
0.0	0.0	1	2	300.99503	400.0	1	1	2	202.2983	105.25374	0	0.229	-0.34	-4.11	-4.184	110.0
0.0	0.0	1	2	300.99503	400.0	1	1	2	202.2983	105.25374	0	0.229	-0.336	-3.571	-3.613	110.0
0.0	0.0	1	2	300.99503	400.0	1	1	2	202.2983	105.25374	0	0.229	-0.334	-3.805	-3.613	110.0
0.0	0.0	1	2	300.99503	400.0	1	1	2	202.2983	105.25374	0	0.229	-0.328	-3.361	-3.358	110.0
0.0	0.0	1	2	300.99503	400.0	1	1	2	202.2983	105.25374	0	0.229	-0.32	-3.127	-3.12	110.0
0.0	0.0	1	2	300.99503	400.0	1	1	2	202.2983	105.25374	0	0.229	-0.314	-3.112	-3.12	110.0
0.0	0.0	1	2	300.99503	400.0	1	1	2	202.2983	105.25374	0	0.229	-0.306	-2.713	-2.695	110.0
0.0	0.0	1	2	300.99503	400.0	1	1	2	202.2983	105.25374	0	0.229	-0.296	-2.552	-2.327	110.0
0.0	0.0	1	2	300.99503	400.0	1	1	2	202.2983	105.25374	0	0.229	-0.286	-2.311	-2.327	110.0
0.0	0.0	1	2	300.99503	400.0	1	1	2	202.2983	105.25374	0	0.229	-0.276	-2.196	-2.162	110.0
0.0	0.0	1	2	300.99503	400.0	1	1	2	202.2983	105.25374	0	0.229	-0.266	-2.168	-2.162	110.0
0.0	0.0	1	2	300.99503	400.0	1	1	2	202.2983	105.25374	0	0.23	-0.255	-1.905	-1.867	110.0
0.0	0.0	1	2	300.99503	400.0	1	1	2	202.2983	105.25374	0	0.23	-0.244	-1.775	-1.735	110.0
0.0	0.0	1	2	300.99503	400.0	1	1	2	202.2983	105.25374	0	0.23	-0.234	-1.524	-1.735	110.0
0.0	0.0	1	2	300.99503	400.0	1	1	2	202.2983	105.25374	0	0.23	-0.224	-1.522	-1.498	110.0
0.0	0.0	1	2	300.99503	400.0	1	1	2	202.2983	105.25374	0	0.23	-0.215	-1.469	-1.392	110.0
0.0	0.0	1	2	300.99503	400.0	1	1	2	202.2983	105.25374	0	0.23	-0.206	-1.491	-1.392	110.0
0.0	0.0	1	2	300.99503	400.0	1	1	2	202.2983	105.25374	0	0.23	-0.195	-1.204	-1.202	110.0
0.0	0.0	1	2	300.99503	400.0	1	1	2	202.2983	105.25374	0	0.23	-0.186	-1.229	-1.202	110.0
0.0	0.0	1	2	300.99503	400.0	1	1	2	202.2983	105.25374	0	0.23	-0.176	-1.046	-1.038	110.0
0.0	0.0	1	2	300.99503	400.0	1	1	2	202.2983	105.25374	0	0.23	-0.167	-0.947	-0.964	110.0
0.0	0.0	1	2	300.99503	400.0	1	1	2	202.2983	105.25374	0	0.23	-0.158	-0.972	-0.964	110.0
0.0	0.0	1	2	300.99503	400.0	1	1	2	202.2983	105.25374	0	0.23	-0.15	-0.829	-0.833	110.0
0.0	0.0	1	2	300.99503	400.0	1	1	2	202.2983	105.25374	0	0.23	-0.142	-0.813	-0.774	111.0
0.0	0.0	1	2	300.99503	400.0	1	1	2	202.2983	105.25374	0	0.23	-0.135	-0.758	-0.774	110.0
0.0	0.0	1	2	300.99503	400.0	1	1	2	202.2983	105.25374	0	0.23	-0.127	-0.724	-0.668	110.0
0.0	0.0	1	2	300.99503	400.0	1	1	2	202.2983	105.25374	0	0.23	-0.119	-0.729	-0.668	110.0
0.0	0.0	1	2	300.99503	400.0	1	1	2	202.2983	105.25374	0	0.23	-0.113	-0.589	-0.577	110.0
0.0	0.0	1	2	300.99503	400.0	1	1	2	202.2983	105.25374	0	0.23	-0.106	-0.461	-0.536	110.0
0.0	0.0	1	2	300.99503	400.0	1	1	2	202.2983	105.25374	0	0.23	-0.099	-0.487	-0.536	111.0
0.0	0.0	1	2	300.99503	400.0	1	1	2	202.2983	105.25374	0	0.23	-0.093	-0.445	-0.462	110.0
0.0	0.0	1	2	300.99503	400.0	1	1	2	202.2983	105.25374	0	0.23	-0.087	-0.479	-0.43	110.0
0.0	0.0	1	2	300.99503	400.0	1	1	2	202.2983	105.25374	0	0.23	-0.081	-0.454	-0.43	110.0
0.0	0.0	1	2	300.99503	400.0	1	1	2	202.2983	105.25374	0	0.23	-0.076	-0.434	-0.371	111.0
0.0	0.0	1	2	300.99503	400.0	1	1	2	202.2983	105.25374	0	0.23	-0.072	-0.404	-0.371	110.0
0.0	0.0	1	2	300.99503	400.0	1	1	2	202.2983	105.25374	0	0.23	-0.068	-0.357	-0.345	110.0
0.0	0.0	1	2	300.99503	400.0	1	1	2	202.2983	105.25374	0	0.23	-0.064	-0.322	-0.297	110.0
0.0	0.0	1	2	300.99503	400.0	1	1	2	202.2983	105.25374	0	0.23	-0.06	-0.347	-0.297	111.0
0.0	0.0	1	2	300.99503	400.0	1	1	2	202.2983	105.25374	0	0.23	-0.058	-0.308	-0.276	111.0
0.0	0.0	1	2	300.99503	400.0	1	1	2	202.2983	105.25374	0	0.231	-0.056	-0.3	-0.238	111.0
0.0	0.0	1	2	300.99503	400.0	1	1	2	202.2983	105.25374	0	0.231	-0.052	-0.248	-0.238	111.0
0.0	0.0	1	2	300.99503	400.0	1	1	2	202.2983	105.25374	0	0.231	-0.049	-0.219	-0.221	110.0
0.0	0.0	1	2	300.99503	400.0	1	1	2	202.2983	105.25374	0	0.231	-0.046	-0.259	-0.221	110.0
0.0	0.0	1	2	300.99503	400.0	1	1	2	202.2983	105.25374	0	0.231	-0.042	-0.215	-0.191	111.0
0.0	0.0	1	2	300.99503	400.0	1	1	2	202.2983	105.25374	0	0.231	-0.039	-0.152	-0.165	111.0
0.0	0.0	1	2	300.99503	400.0	1	1	2	202.2983	105.25374	0	0.231	-0.037	-0.209	-0.165	111.0
0.0	0.0	1	2	300.99503	400.0	1	1	2	202.2983	105.25374	0	0.231	-0.035	-0.181	-0.153	111.0
0.0	0.0	1	2	300.99503	400.0	1	1	2	202.2983	105.25374	0	0.231	-0.033	-0.145	-0.132	111.0
0.0	0.0	1	2	300.99503	400.0	1	1	2	202.2983	105.25374	0	0.231	-0.031	-0.116	-0.132	111.0
0.0	0.0	1	2	300.99503	400.0	1	1	2	202.2983	105.25374	0	0.231	-0.029	-0.1	-0.122	111.0
0.0	0.0	1	2	300.99503	400.0	1	1	2	202.2983	105.25374	0	0.231	-0.027	-0.115	-0.122	111.0
0.0	0.0	1	2	300.99503	400.0	1	1	2	202.2983	105.25374	0	0.231	-0.025	-0.151	-0.106	111.0
0.0	0.0	1	2	300.99503	400.0	1	1	2	202.2983	105.25374	0	0.231	-0.023	-0.07	-0.091	111.0
0.0	0.0	1	2	300.99503	400.0	1	1	2	202.2983	105.25374	0	0.231	-0.021	-0.088	-0.091	110.0
0.0	0.0	1	2	300.99503	400.0	1	1	2	202.2983	105.25374	0	0.231	-0.02	-0.136	-0.084	111.0
0.0	0.0	1	2	300.99503	400.0	1	1	2	202.2983	105.25374	0	0.231	-0.02	-0.1	-0.073	111.0
0.0	0.0	1	2	300.99503	400.0	1	1	2	202.2983	105.25374	0	0.231	-0.02	-0.061	-0.073	111.0
0.0	0.0	1	2	300.99503	400.0	1	1	2	202.2983	105.25374	0	0.231	-0.02	-0.063	-0.067	111.0
0.0	0.0	1	2	300.99503	400.0	1	1	2	202.2983	105.25374	0	0.231	-0.02	-0.093	-0.067	111.0
0.0	0.0	1	2	300.99503	400.0	1	1	2	202.2983	105.25374	0	0.231	-0.02	-0.067	-0.058	111.0
0.0	0.0	1	2	300.99503	400.0	1	1	2	202.2983	105.25374	0	0.231	-0.02	-0.052	-0.054	111.0
0.0	0.0	1	2	300.99503	400.0	1	1	2	202.2983	105.25374	0	0.231	-0.02	-0.043	-0.054	111.0
0.0	0.0	1	2	300.99503	400.0	1	1	2	202.2983	105.25374	0	0.231	-0.019	0.0	-0.046	111.0
0.0	0.0	1	2	300.99503	400.0	1	1	2	202.2983	105.25374	0	0.231	-0.019	-0.047	-0.043	111.0
0.0	0.0	1	2	300.99503	400.0	1	1	2	202.2983	105.25374	0	0.231	-0.019	-0.155	-0.043	111.0
0.0	0.0	1	2	300.99503	400.0	1	1	2	202.2983	105.25374	0	0.231	-0.019	-0.053	-0.037	111.0
0.0	0.0	1	2	300.99503	400.0	1	1	2	202.2983	105.25374	0	0.231	-0.019	-0.034	-0.037	111.0
0.0	0.0	1	2	300.99503	400.0	1	1	2	202.2983	105.25374	0	0.231	-0.019	-0.177	-0.034	111.0
0.0	0.0	1	2	300.99503	400.0	1	1	2	202.2983	105.25374	0	0.231	-0.019	-0.024	-0.029	111.0
0.0	0.0	1	2	300.99503	400.0	1	1	2	202.2983	105.25374	0	0.231	-0.019	-0.047	-0.029	111.0
0.0	0.0	1	2	300.99503	400.0	1	1	2	202.2983	105.25374	0	0.231	-0.019	-0.196	-0.027	111.0
0.0	0.0	1	2	300.99503	400.0	1	1	2	202.2983	105.25374	0	0.231	-0.018	-0.06	-0.027	111.0
0.0	0.0	1	2	300.99503	400.0	1	1	2	202.2983	105.25374	0	0.231	-0.018	-0.085	-0.023	111.0
0.0	0.0	1	2	300.99503	400.0	1	1	2	202.2983	105.25374	0	0.231	-0.017	-0.008	-0.021	111.0
0.0	0.0	1	2	300.99503	400.0	1	1	2	202.2983	105.25374	0	0.231	-0.016	-0.033	-0.021	111.0
0.0	0.0	1	2	300.99503	400.0	1	1	2	202.2983	105.25374	0	0.231	-0.016	-0.045	-0.018	111.0
0.0	0.0	1	2	300.99503	400.0	1	1	2	202.2983	105.25374	0	0.231	-0.016	-0.026	-0.017	111.0
0.0	0.0	1	2	300.99503	400.0	1	1	2	202.2983	105.25374	0	0.231	-0.016	-0.027	-0.017	111.0
0.0	0.0	1	2	300.99503	400.0	1	1	2	202.2983	105.25374	0	0.231	-0.014	-0.007	-0.014	111.0
0.0	0.0	1	2	300.99503	400.0	1	1	2	202.2983	105.25374	0	0.231	-0.013	0.011	-0.012	111.0
0.0	0.0	1	2	300.99503	400.0	1	1	2	202.2983	105.25374	0	0.231	-0.012	-0.007	-0.012	111.0
0.0	0.0	1	2	300.99503	400.0	1	1	2	202.2983	105.25374	0	0.231	-0.012	-0.016	-0.011	111.0
0.0	0.0	1	2	300.99503	400.0	1	1	2	202.2983	105.25374	0	0.231	-0.01	-0.007	-0.011	111.0
0.0	0.0	1	2	300.99503	400.0	1	1	2	202.2983	105.25374	0	0.231	-0.01	-0.048	-0.01	111.0
0.0	0.0	1	2	300.99503	400.0	1	1	2	202.2983	105.25374	0	0.231	-0.009	-0.02	-0.009	111.0
0.0	0.0	1	2	300.99503	400.0	1	1	2	202.2983	105.25374	0	0.231	-0.008	0.153	-0.009	111.0
0.0	0.0	1	2	300.99503	400.0	1	1	2	202.2983	105.25374	0	0.231	-0.008	-0.221	-0.007	111.0
0.0	0.0	1	2	300.99503	400.0	1	1	2	202.2983	105.25374	0	0.231	-0.006	0.011	-0.007	111.0
0.0	0.0	1	2	300.99503	400.0	1	1	2	202.2983	105.25374	0	0.231	-0.004	0.0	-0.007	111.0
0.0	0.0	1	2	300.99503	400.0	1	1	2	202.2983	105.25374	0	0.231	-0.003	-0.045	-0.006	111.0
0.0	0.0	1	2	300.99503	400.0	1	1	2	202.2983	105.25374	0	0.231	-0.002	-0.009	-0.006	111.0
0.0	0.0	1	2	300.99503	400.0	1	1	2	202.2983	105.25374	0	0.231	-0.001	0.202	-0.005	111.0
0.0	0.0	1	2	300.99503	400.0	1	1	2	202.2983	105.25374	0	0.231	0.0	-0.003	-0.004	111.0
0.0	0.0	1	2	300.99503	400.0	1	1	2	202.2983	105.25374	0	0.231	0.0	-0.008	-0.004	111.0
0.0	0.0	1	2	300.99503	400.0	1	1	2	202.2983	105.25374	0	0.231	0.0	-0.006	-0.004	111.0
0.0	0.0	1	2	300.99503	400.0	1	1	2	202.2983	105.25374	0	0.231	0.0	0.005	-0.004	111.0
0.0	0.0	1	2	300.99503	400.0	1	1	2	202.2983	105.25374	0	0.231	0.0	0.005	-0.003	111.0
0.0	0.0	1	2	300.99503	400.0	1	1	2	202.2983	105.25374	0	0.231	-0.001	-0.014	-0.003	111.0
0.0	0.0	1	2	300.99503	400.0	1	1	2	202.2983	105.25374	0	0.231	0.0	0.011	-0.003	111.0
0.0	0.0	1	2	300.99503	400.0	1	1	2	202.2983	105.25374	0	0.231	0.0	0.0	-0.002	111.0
0.0	0.0	1	2	300.99503	400.0	1	1	2	202.2983	105.25374	0	0.231	0.0	0.0	-0.002	111.0
0.0	0.0	1	2	300.99503	400.0	1	1	2	202.2983	105.25374	0	0.231	0.0	-0.005	-0.002	111.0
0.0	0.0	1	2	300.99503	400.0	1	1	2	202.2983	105.25374	0	0.231	0.0	0.163	-0.001	111.0
0.0	0.0	1	2	300.99503	400.0	1	1	2	202.2983	105.25374	0	0.231	0.0	0.03	-0.001	111.0
0.0	0.0	1	2	300.99503	400.0	1	1	2	202.2983	105.25374	0	0.231	0.0	0.006	-0.001	111.0
0.0	0.0	1	2	300.99503	400.0	1	1	2	202.2983	105.25374	0	0.231	-0.001	-0.027	-0.001	111.0
0.0	0.0	1	2	300.99503	400.0	1	1	2	202.2983	105.25374	0	0.231	0.0	0.0	-0.001	111.0
0.0	0.0	1	2	300.99503	400.0	1	1	2	202.2983	105.25374	0	0.231	0.0	-0.007	-0.001	111.0
0.0	0.0	1	2	300.99503	400.0	1	1	2	202.2983	105.25374	0	0.231	0.0	0.038	0.0	111.0
0.0	0.0	1	2	300.99503	400.0	1	1	2	202.2983	105.25374	0	0.231	0.0	0.034	0.0	111.0
0.0	0.0	1	2	300.99503	400.0	1	1	2	202.2983	105.25374	0	0.231	-0.001	-0.029	0.0	111.0
0.0	0.0	1	2	300.99503	400.0	1	1	2	202.2983	105.25374	0	0.231	0.0	0.01	0.0	111.0
0.0	0.0	1	2	300.99503	400.0	1	1	2	202.2983	105.25374	0	0.231	0.0	0.225	0.0	111.0
0.0	0.0	1	2	300.99503	400.0	1	1	2	202.2983	105.25374	0	0.231	0.0	0.013	0.0	111.0
0.0	0.0	1	2	300.99503	400.0	1	1	2	202.2983	105.25374	0	0.231	0.0	0.026	0.0	111.0
0.0	0.0	1	2	300.99503	400.0	1	1	2	202.2983	105.25374	0	0.231	-0.001	-0.055	0.0	111.0
0.0	0.0	1	2	300.99503	400.0	1	1	2	202.2983	105.25374	0	0.231	0.0	-0.006	0.0	111.0
0.0	0.0	1	2	300.99503	400.0	1	1	2	202.2983	105.25374	0	0.231	0.0	-0.007	0.0	111.0
0.0	0.0	1	2	300.99503	400.0	1	1	2	202.2983	105.25374	0	0.231	-0.001	-0.016	0.0	111.0
0.0	0.0	1	2	300.99503	400.0	1	1	2	202.2983	105.25374	0	0.231	0.0	-0.002	0.0	111.0
0.0	0.0	1	2	300.99503	400.0	1	1	2	202.2983	105.25374	0	0.231	0.0	0.033	0.0	111.0
0.0	0.0	1	2	300.99503	400.0	1	1	2	202.2983	105.25374	0	0.231	-0.001	-0.028	0.0	111.0
0.0	0.0	1	2	300.99503	400.0	1	1	2	202.2983	105.25374	0	0.231	-0.001	-0.034	0.0	111.0
0.0	0.0	1	2	300.99503	400.0	1	1	2	202.2983	105.25374	0	0.231	0.0	-0.008	0.0	111.0
0.0	0.0	1	2	300.99503	400.0	1	1	2	202.2983	105.25374	0	0.231	-0.001	-0.054	0.0	111.0
0.0	0.0	1	2	300.99503	400.0	1	1	2	202.2983	105.25374	0	0.231	0.0	0.024	0.0	111.0
0.0	0.0	1	2	300.99503	400.0	1	1	2	202.2983	105.25374	0	0.231	0.0	0.018	0.0	111.0
0.0	0.0	1	2	300.99503	400.0	1	1	2	202.2983	105.25374	0	0.231	0.0	0.0	0.0	111.0
0.0	0.0	1	2	300.99503	400.0	1	1	2	202.2983	105.25374	0	0.231	0.0	0.006	0.0	111.0
0.0	0.0	1	2	300.99503	400.0	1	1	2	202.2983	105.25374	0	0.231	0.0	0.009	0.0	111.0
0.0	0.0	1	2	300.99503	400.0	1	1	2	202.2983	105.25374	0	0.231	-0.001	-0.014	0.0	111.0
0.0	0.0	1	2	300.99503	400.0	1	1	2	202.2983	105.25374	0	0.231	0.0	0.039	0.0	111.0
0.0	0.0	1	2	300.99503	400.0	1	1	2	202.2983	105.25374	0	0.231	0.0	-0.001	0.0	111.0
0.0	0.0	1	2	300.99503	400.0	1	1	2	202.2983	105.25374	0	0.231	0.0	0.05	0.0	111.0
0.0	0.0	1	2	300.99503	400.0	1	1	2	202.2983	105.25374	0	0.231	0.0	0.005	0.0	111.0
0.0	0.0	1	2	300.99503	400.0	1	1	2	202.2983	105.25374	0	0.231	0.0	0.066	0.0	111.0
0.0	0.0	1	2	300.99503	400.0	1	1	2	202.2983	105.25374	0	0.231	0.0	0.0	0.0	111.0
0.0	0.0	1	2	300.99503	400.0	1	1	2	202.2983	105.25374	0	0.231	0.0	0.005	0.0	111.0
0.0	0.0	1	2	300.99503	400.0	1	1	2	202.2983	105.25374	0	0.231	-0.001	-0.118	0.0	111.0
0.0	0.0	1	2	300.99503	400.0	1	1	2	202.2983	105.25374	0	0.231	-0.001	-0.02	0.0	111.0
0.0	0.0	1	2	300.99503	400.0	1	1	2	202.2983	105.25374	0	0.231	0.0	0.012	0.0	111.0
0.0	0.0	1	2	300.99503	400.0	1	1	2	202.2983	105.25374	0	0.231	0.0	0.006	0.0	111.0
0.0	0.0	1	2	300.99503	400.0	1	1	2	202.2983	105.25374	0	0.231	-0.001	-0.021	0.0	111.0
0.0	0.0	1	2	300.99503	400.0	1	1	2	202.2983	105.25374	0	0.231	0.0	0.045	0.0	111.0
0.0	0.0	1	2	300.99503	400.0	1	1	2	202.2983	105.25374	0	0.231	0.0	0.019	0.0	111.0
0.0	0.0	1	2	300.99503	400.0	1	1	2	202.2983	105.25374	0	0.231	0.0	0.023	0.0	111.0
0.0	0.0	1	2	300.99503	400.0	1	1	2	202.2983	105.25374	0	0.231	0.0	0.032	0.0	111.0
0.0	0.0	1	2	300.99503	400.0	1	1	2	202.2983	105.25374	0	0.231	0.0	0.038	0.0	111.0
0.0	0.0	1	2	300.99503	400.0	1	1	2	202.2983	105.25374	0	0.231	-0.001	-0.014	0.0	111.0
0.0	0.0	1	2	300.99503	400.0	1	1	2	202.2983	105.25374	0	0.231	0.0	0.0	0.0	111.0
0.0	0.0	1	2	300.99503	400.0	1	1	2	202.2983	105.25374	0	0.231	0.0	0.019	0.0	111.0
0.0	0.0	1	2	300.99503	400.0	1	1	2	202.2983	105.25374	0	0.231	0.0	0.019	0.0	111.0
0.0	0.0	1	2	300.99503	400.0	1	1	2	202.2983	105.25374	0	0.231	-0.001	-0.141	0.0	111.0
0.0	0.0	1	2	300.99503	400.0	1	1	2	202.2983	105.25374	0	0.231	0.0	-0.007	0.0	111.0
0.0	0.0	1	2	300.99503	400.0	1	1	2	202.2983	105.25374	0	0.231	0.0	0.012	0.0	111.0
0.0	0.0	1	2	300.99503	400.0	1	1	2	202.2983	105.25374	0	0.232	0.0	0.005	0.0	111.0
0.0	0.0	1	2	300.99503	400.0	1	1	2	202.2983	105.25374	0	0.232	-0.001	-0.02	0.0	111.0
0.0	0.0	1	2	300.99503	400.0	1	1	2	202.2983	105.25374	0	0.232	0.0	0.007	0.0	111.0
0.0	0.0	1	2	300.99503	400.0	1	1	2	202.2983	105.25374	0	0.232	-0.001	-0.02	0.0	111.0
0.0	0.0	1	2	300.99503	400.0	1	1	2	202.2983	105.25374	0	0.232	0.0	0.132	0.0	111.0
0.0	0.0	1	2	300.99503	400.0	1	1	2	202.2983	105.25374	0	0.232	0.0	0.006	0.0	111.0
0.0	0.0	1	2	300.99503	400.0	1	1	2	202.2983	105.25374	0	0.232	0.0	0.044	0.0	111.0
0.0	0.0	1	2	300.99503	400.0	1	1	2	202.2983	105.25374	0	0.232	0.0	0.0	0.0	111.0
0.0	0.0	1	2	300.99503	400.0	1	1	2	202.2983	105.25374	0	0.232	-0.001	-0.093	0.0	111.0
0.0	0.0	1	2	300.99503	400.0	1	1	2	202.2983	105.25374	0	0.232	0.0	0.011	0.0	111.0
0.0	0.0	1	2	300.99503	400.0	1	1	2	202.2983	105.25374	0	0.232	0.0	0.027	0.0	111.0
0.0	0.0	1	2	300.99503	400.0	1	1	2	202.2983	105.25374	0	0.232	0.0	0.136	0.0	111.0
0.0	0.0	1	2	300.99503	400.0	1	1	2	202.2983	105.25374	0	0.232	-0.001	-0.012	0.0	111.0
0.0	0.0	1	2	300.99503	400.0	1	1	2	202.2983	105.25374	0	0.232	0.0	0.08	0.0	111.0
0.0	0.0	1	2	300.99503	400.0	1	1	2	202.2983	105.25374	0	0.232	0.0	0.168	0.0	111.0
0.0	0.0	1	2	300.99503	400.0	1	1	2	202.2983	105.25374	0	0.232	-0.001	-0.014	0.0	111.0
0.0	0.0	1	2	300.99503	400.0	1	1	2	202.2983	105.25374	0	0.232	0.0	0.0	0.0	111.0
0.0	0.0	1	2	300.99503	400.0	1	1	2	202.2983	105.25374	0	0.232	0.0	0.012	0.0	111.0
0.0	0.0	1	2	300.99503	400.0	1	1	2	202.2983	105.25374	0	0.232	0.0	-0.001	0.0	111.0
0.0	0.0	1	2	300.99503	400.0	1	1	2	202.2983	105.25374	0	0.232	-0.001	-0.039	0.0	111.0
0.0	0.0	1	2	300.99503	400.0	1	1	2	202.2983	105.25374	0	0.232	-0.001	-0.014	0.0	111.0
0.0	0.0	1	2	300.99503	400.0	1	1	2	202.2983	105.25374	0	0.232	-0.001	-0.021	0.0	111.0
0.0	0.0	1	2	300.99503	400.0	1	1	2	202.2983	105.25374	0	0.232	0.0	0.033	0.0	111.0
0.0	0.0	1	2	300.99503	400.0	1	1	2	202.2983	105.25374	0	0.232	0.0	0.0	0.0	111.0
0.0	0.0	1	2	300.99503	400.0	1	1	2	202.2983	105.25374	0	0.232	-0.001	-0.076	0.0	111.0
0.0	0.0	1	2	300.99503	400.0	1	1	2	202.2983	105.25374	0	0.232	0.0	0.0	0.0	111.0
0.0	0.0	1	2	300.99503	400.0	1	1	2	202.2983	105.25374	0	0.232	0.0	-0.001	0.0	111.0
0.0	0.0	1	2	300.99503	400.0	1	1	2	202.2983	105.25374	0	0.232	0.0	0.0	0.0	111.0
0.0	0.0	1	2	300.99503	400.0	1	1	2	202.2983	105.25374	0	0.232	0.0	0.006	0.0	111.0
0.0	0.0	1	2	300.99503	400.0	1	1	2	202.2983	105.25374	0	0.232	0.0	0.109	0.0	111.0
0.0	0.0	1	2	300.99503	400.0	1	1	2	202.2983	105.25374	0	0.232	0.0	0.015	0.0	111.0
0.0	0.0	1	2	300.99503	400.0	1	1	2	202.2983	105.25374	0	0.232	-0.001	-0.02	0.0	111.0
0.0	0.0	1	2	300.99503	400.0	1	1	2	202.2983	105.25374	0	0.232	0.0	0.013	0.0	111.0
0.0	0.0	1	2	300.99503	400.0	1	1	2	202.2983	105.25374	0	0.232	-0.001	-0.047	0.0	111.0
0.0	0.0	1	2	300.99503	400.0	1	1	2	202.2983	105.25374	0	0.232	0.0	0.005	0.0	111.0
0.0	0.0	1	2	300.99503	400.0	1	1	2	202.2983	105.25374	0	0.232	0.0	0.004	0.0	111.0
0.0	0.0	1	2	300.99503	400.0	1	1	2	202.2983	105.25374	0	0.232	0.0	0.024	0.0	111.0
0.0	0.0	1	2	300.99503	400.0	1	1	2	202.2983	105.25374	0	0.232	0.0	0.0	0.0	111.0
0.0	0.0	1	2	300.99503	400.0	1	1	2	202.2983	105.25374	0	0.232	0.0	-0.009	0.0	111.0
0.0	0.0	1	2	300.99503	400.0	1	1	2	202.2983	105.25374	0	0.232	0.0	0.004	0.0	111.0
0.0	0.0	1	2	300.99503	400.0	1	1	2	202.2983	105.25374	0	0.232	0.0	-0.008	0.0	111.0
0.0	0.0	1	2	300.99503	400.0	1	1	2	202.2983	105.25374	0	0.232	0.0	0.02	0.0	111.0
0.0	0.0	1	2	300.99503	400.0	1	1	2	202.2983	105.25374	0	0.232	-0.001	-0.014	0.0	111.0
0.0	0.0	1	2	300.99503	400.0	1	1	2	202.2983	105.25374	0	0.232	0.0	0.0	0.0	111.0
0.0	0.0	1	2	300.99503	400.0	1	1	2	202.2983	105.25374	0	0.232	0.0	0.014	0.0	111.0
0.0	0.0	1	2	300.99503	400.0	1	1	2	202.2983	105.25374	0	0.232	0.0	0.0	0.0	111.0
0.0	0.0	1	2	300.99503	400.0	1	1	2	202.2983	105.25374	0	0.232	0.0	0.018	0.0	111.0
0.0	0.0	1	2	300.99503	400.0	1	1	2	202.2983	105.25374	0	0.232	0.0	0.011	0.0	111.0
0.0	0.0	1	2	300.99503	400.0	1	1	2	202.2983	105.25374	0	0.232	-0.001	-0.012	0.0	111.0
0.0	0.0	1	2	300.99503	400.0	1	1	2	202.2983	105.25374	0	0.232	0.0	0.0	0.0	111.0
0.0	0.0	1	2	300.99503	400.0	1	1	2	202.2983	105.25374	0	0.232	-0.001	-0.021	0.0	111.0
-2805.4175	-201.99005	1	3	201.99005	400.0	0	1	2	202.2983	105.25374	1	0.232	-0.001	-0.014	0.0	111.0
-2805.4175	-201.99005	1	3	201.99005	400.0	0	1	2	202.2983	105.25374	1	0.232	0.0	0.012	0.0	111.0
-2805.4175	-201.99005	1	3	201.99005	400.0	0	1	2	202.2983	105.25374	1	0.232	-0.001	-0.015	0.0	111.0
-2805.4175	-201.99005	1	3	201.99005	400.0	0	1	2	202.2983	105.25374	1	0.232	-0.001	-0.087	-0.197	111.0
-2805.4175	-201.99005	1	3	201.99005	400.0	0	1	2	202.2983	105.25374	1	0.232	-0.001	-0.2	-0.197	111.0
-2805.4175	-201.99005	1	3	201.99005	400.0	0	1	2	202.2983	105.25374	1	0.232	-0.003	-0.333	-0.382	111.0
-2805.4175	-201.99005	1	3	201.99005	400.0	0	1	2	202.2983	105.25374	1	0.232	-0.005	-0.409	-0.713	111.0
-2805.4175	-201.99005	1	3	201.99005	400.0	0	1	2	202.2983	105.25374	1	0.232	-0.01	-0.736	-0.713	111.0
-2805.4175	-201.99005	1	3	201.99005	400.0	0	1	2	202.2983	105.25374	1	0.232	-0.016	-0.852	-0.861	111.0
-2805.4175	-201.99005	1	3	201.99005	400.0	0	1	2	202.2983	105.25374	1	0.232	-0.023	-1.016	-0.861	111.0
-2805.4175	-201.99005	1	3	201.99005	400.0	0	1	2	202.2983	105.25374	1	0.232	-0.029	-1.144	-1.126	111.0
-2805.4175	-201.99005	1	3	201.99005	400.0	0	1	2	202.2983	105.25374	1	0.232	-0.037	-1.238	-1.245	111.0
-2805.4175	-201.99005	1	3	201.99005	400.0	0	1	2	202.2983	105.25374	1	0.232	-0.044	-1.228	-1.245	111.0
-2805.4175	-201.99005	1	3	201.99005	400.0	0	1	2	202.2983	105.25374	1	0.232	-0.052	-1.485	-1.459	111.0
-2805.4175	-201.99005	1	3	201.99005	400.0	0	1	2	202.2983	105.25374	1	0.232	-0.061	-1.807	-1.642	111.0
-2805.4175	-201.99005	1	3	201.99005	400.0	0	1	2	202.2983	105.25374	1	0.232	-0.067	-1.669	-1.642	111.0
-2805.4175	-201.99005	1	3	201.99005	400.0	0	1	2	202.2983	105.25374	1	0.232	-0.075	-1.722	-1.725	111.0
-2805.4175	-201.99005	1	3	201.99005	400.0	0	1	2	202.2983	105.25374	1	0.232	-0.083	-1.75	-1.725	111.0
-2805.4175	-201.99005	1	3	201.99005	400.0	0	1	2	202.2983	105.25374	1	0.232	-0.089	-1.868	-1.873	111.0
-2805.4175	-201.99005	1	3	201.99005	400.0	0	1	2	202.2983	105.25374	1	0.232	-0.097	-1.948	-1.938	111.0
-2805.4175	-201.99005	1	3	201.99005	400.0	0	1	2	202.2983	105.25374	1	0.232	-0.104	-1.962	-1.938	111.0
-2805.4175	-201.99005	1	3	201.99005	400.0	0	1	2	202.2983	105.25374	1	0.232	-0.111	-2.091	-2.057	111.0
-2805.4175	-201.99005	1	3	201.99005	400.0	0	1	2	202.2983	105.25374	1	0.232	-0.118	-2.193	-2.11	111.0
-2805.4175	-201.99005	1	3	201.99005	400.0	0	1	2	202.2983	105.25374	1	0.232	-0.123	-2.127	-2.11	111.0
-2805.4175	-201.99005	1	3	201.99005	400.0	0	1	2	202.2983	105.25374	1	0.232	-0.127	-2.168	-2.205	111.0
-2805.4175	-201.99005	1	3	201.99005	400.0	0	1	2	202.2983	105.25374	1	0.232	-0.132	-2.221	-2.205	111.0
-2805.4175	-201.99005	1	3	201.99005	400.0	0	1	2	202.2983	105.25374	1	0.232	-0.138	-2.193	-2.287	111.0
-2805.4175	-201.99005	1	3	201.99005	400.0	0	1	2	202.2983	105.25374	1	0.232	-0.143	-2.294	-2.324	111.0
-2805.4175	-201.99005	1	3	201.99005	400.0	0	1	2	202.2983	105.25374	1	0.232	-0.147	-2.333	-2.324	111.0
-2805.4175	-201.99005	1	3	201.99005	400.0	0	1	2	202.2983	105.25374	1	0.232	-0.152	-2.441	-2.39	111.0
-2805.4175	-201.99005	1	3	201.99005	400.0	0	1	2	202.2983	105.25374	1	0.232	-0.157	-2.367	-2.42	111.0
-2805.4175	-201.99005	1	3	201.99005	400.0	0	1	2	202.2983	105.25374	1	0.232	-0.162	-2.435	-2.42	111.0
-2805.4175	-201.99005	1	3	201.99005	400.0	0	1	2	202.2983	105.25374	1	0.232	-0.164	-2.354	-2.472	111.0
-2805.4175	-201.99005	1	3	201.99005	400.0	0	1	2	202.2983	105.25374	1	0.232	-0.168	-2.471	-2.472	111.0
-2805.4175	-201.99005	1	3	201.99005	400.0	0	1	2	202.2983	105.25374	1	0.232	-0.172	-2.48	-2.496	111.0
-2805.4175	-201.99005	1	3	201.99005	400.0	0	1	2	202.2983	105.25374	1	0.232	-0.176	-2.521	-2.539	111.0
-2805.4175	-201.99005	1	3	201.99005	400.0	0	1	2	202.2983	105.25374	1	0.232	-0.18	-2.534	-2.539	111.0
-2805.4175	-201.99005	1	3	201.99005	400.0	0	1	2	202.2983	105.25374	1	0.232	-0.183	-2.556	-2.558	111.0
-2805.4175	-201.99005	1	3	201.99005	400.0	0	1	2	202.2983	105.25374	1	0.232	-0.185	-2.5	-2.558	111.0
-2805.4175	-201.99005	1	3	201.99005	400.0	0	1	2	202.2983	105.25374	1	0.232	-0.187	-2.6	-2.592	111.0
-2805.4175	-201.99005	1	3	201.99005	400.0	0	1	2	202.2983	105.25374	1	0.232	-0.189	-2.626	-2.607	111.0
-2805.4175	-201.99005	1	3	201.99005	400.0	0	1	2	202.2983	105.25374	1	0.232	-0.191	-2.581	-2.607	111.0
-2805.4175	-201.99005	1	3	201.99005	400.0	0	1	2	202.2983	105.25374	1	0.232	-0.193	-2.613	-2.634	111.0
-2805.4175	-201.99005	1	3	201.99005	400.0	0	1	2	202.2983	105.25374	1	0.232	-0.196	-2.668	-2.658	111.0
-2805.4175	-201.99005	1	3	201.99005	400.0	0	1	2	202.2983	105.25374	1	0.232	-0.199	-2.694	-2.658	111.0
-2805.4175	-201.99005	1	3	201.99005	400.0	0	1	2	202.2983	105.25374	1	0.232	-0.202	-2.7	-2.668	111.0
-2805.4175	-201.99005	1	3	201.99005	400.0	0	1	2	202.2983	105.25374	1	0.232	-0.204	-2.693	-2.687	111.0
-2805.4175	-201.99005	1	3	201.99005	400.0	0	1	2	202.2983	105.25374	1	0.232	-0.204	-2.634	-2.687	111.0
-2805.4175	-201.99005	1	3	201.99005	400.0	0	1	2	202.2983	105.25374	1	0.232	-0.206	-2.759	-2.696	111.0
-2805.4175	-201.99005	1	3	201.99005	400.0	0	1	2	202.2983	105.25374	1	0.232	-0.208	-2.734	-2.696	111.0
-2805.4175	-201.99005	1	3	201.99005	400.0	0	1	2	202.2983	105.25374	1	0.232	-0.21	-2.692	-2.711	111.0
-2805.4175	-201.99005	1	3	201.99005	400.0	0	1	2	202.2983	105.25374	1	0.232	-0.212	-2.719	-2.718	111.0
-2805.4175	-201.99005	1	3	201.99005	400.0	0	1	2	202.2983	105.25374	1	0.232	-0.214	-2.715	-2.718	111.0
-2805.4175	-201.99005	1	3	201.99005	400.0	0	1	2	202.2983	105.25374	1	0.232	-0.216	-2.744	-2.73	111.0
-2805.4175	-201.99005	1	3	201.99005	400.0	0	1	2	202.2983	105.25374	1	0.232	-0.218	-2.74	-2.741	111.0
-2805.4175	-201.99005	1	3	201.99005	400.0	0	1	2	202.2983	105.25374	1	0.232	-0.22	-2.866	-2.741	111.0
-2805.4175	-201.99005	1	3	201.99005	400.0	0	1	2	202.2983	105.25374	1	0.232	-0.221	-2.759	-2.745	111.0
-2805.4175	-201.99005	1	3	201.99005	400.0	0	1	2	202.2983	105.25374	1	0.232	-0.221	-2.745	-2.745	111.0
-2805.4175	-201.99005	1	3	201.99005	400.0	0	1	2	202.2983	105.25374	1	0.232	-0.221	-2.706	-2.754	111.0
-2805.4175	-201.99005	1	3	201.99005	400.0	0	1	2	202.2983	105.25374	1	0.232	-0.221	-2.778	-2.758	111.0
-2805.4175	-201.99005	1	3	201.99005	400.0	0	1	2	202.2983	105.25374	1	0.232	-0.221	-2.745	-2.758	111.0
-2805.4175	-201.99005	1	3	201.99005	400.0	0	1	2	202.2983	105.25374	1	0.232	-0.221	-2.805	-2.764	111.0
-2805.4175	-201.99005	1	3	201.99005	400.0	0	1	2	202.2983	105.25374	1	0.232	-0.221	-2.812	-2.764	111.0
-2805.4175	-201.99005	1	3	201.99005	400.0	0	1	2	202.2983	105.25374	1	0.232	-0.221	-2.778	-2.768	111.0
-2805.4175	-201.99005	1	3	201.99005	400.0	0	1	2	202.2983	105.25374	1	0.232	-0.221	-2.738	-2.773	111.0
-2805.4175	-201.99005	1	3	201.99005	400.0	0	1	2	202.2983	105.25374	1	0.232	-0.221	-2.872	-2.773	111.0
-2805.4175	-201.99005	1	3	201.99005	400.0	0	1	2	202.2983	105.25374	1	0.232	-0.221	-2.845	-2.778	111.0
-2805.4175	-201.99005	1	3	201.99005	400.0	0	1	2	202.2983	105.25374	1	0.232	-0.221	-2.759	-2.78	111.0
-2805.4175	-201.99005	1	3	201.99005	400.0	0	1	2	202.2983	105.25374	1	0.232	-0.221	-2.798	-2.78	111.0
-2805.4175	-201.99005	1	3	201.99005	400.0	0	1	2	202.2983	105.25374	1	0.232	-0.221	-2.805	-2.784	111.0
-2805.4175	-201.99005	1	3	201.99005	400.0	0	1	2	202.2983	105.25374	1	0.232	-0.221	-2.739	-2.785	111.0
-2805.4175	-201.99005	1	3	201.99005	400.0	0	1	2	202.2983	105.25374	1	0.232	-0.221	-2.778	-2.785	111.0
-2805.4175	-201.99005	1	3	201.99005	400.0	0	1	2	202.2983	105.25374	1	0.232	-0.221	-2.758	-2.788	111.0
-2805.4175	-201.99005	1	3	201.99005	400.0	0	1	2	202.2983	105.25374	1	0.232	-0.221	-2.755	-2.788	111.0
-2805.4175	-201.99005	1	3	201.99005	400.0	0	1	2	202.2983	105.25374	1	0.232	-0.221	-2.711	-2.791	111.0
-2805.4175	-201.99005	1	3	201.99005	400.0	0	1	2	202.2983	105.25374	1	0.232	-0.221	-2.831	-2.792	111.0
-2805.4175	-201.99005	1	3	201.99005	400.0	0	1	2	202.2983	105.25374	1	0.232	-0.221	-2.772	-2.792	111.0
-2805.4175	-201.99005	1	3	201.99005	400.0	0	1	2	202.2983	105.25374	1	0.232	-0.221	-2.699	-2.794	111.0
-2805.4175	-201.99005	1	3	201.99005	400.0	0	1	2	202.2983	105.25374	1	0.232	-0.221	-2.811	-2.795	111.0
-2805.4175	-201.99005	1	3	201.99005	400.0	0	1	2	202.2983	105.25374	1	0.232	-0.222	-2.771	-2.795	111.0
-2805.4175	-201.99005	1	3	201.99005	400.0	0	1	2	202.2983	105.25374	1	0.232	-0.222	-2.798	-2.797	111.0
-2805.4175	-201.99005	1	3	201.99005	400.0	0	1	2	202.2983	105.25374	1	0.232	-0.222	-2.664	-2.797	111.0
-2805.4175	-201.99005	1	3	201.99005	400.0	0	1	2	202.2983	105.25374	1	0.232	-0.222	-2.838	-2.798	111.0
-2805.4175	-201.99005	1	3	201.99005	400.0	0	1	2	202.2983	105.25374	1	0.232	-0.222	-2.752	-2.8	111.0
-2805.4175	-201.99005	1	3	201.99005	400.0	0	1	2	202.2983	105.25374	1	0.232	-0.222	-2.765	-2.8	111.0
-2805.4175	-201.99005	1	3	201.99005	400.0	0	1	2	202.2983	105.25374	1	0.232	-0.222	-2.825	-2.8	111.0
-2805.4175	-201.99005	1	3	201.99005	400.0	0	1	2	202.2983	105.25374	1	0.232	-0.223	-2.818	-2.801	111.0
-2805.4175	-201.99005	1	3	201.99005	400.0	0	1	2	202.2983	105.25374	1	0.232	-0.223	-2.818	-2.801	111.0
-2805.4175	-201.99005	1	3	201.99005	400.0	0	1	2	202.2983	105.25374	1	0.232	-0.223	-2.738	-2.801	111.0
-2805.4175	-201.99005	1	3	201.99005	400.0	0	1	2	202.2983	105.25374	1	0.232	-0.223	-2.738	-2.801	111.0
-2805.4175	-201.99005	1	3	201.99005	400.0	0	1	2	202.2983	105.25374	1	0.232	-0.222	-2.657	-2.802	111.0
-2805.4175	-201.99005	1	3	201.99005	400.0	0	1	2	202.2983	105.25374	1	0.232	-0.222	-2.812	-2.802	111.0
-2805.4175	-201.99005	1	3	201.99005	400.0	0	1	2	202.2983	105.25374	1	0.232	-0.222	-2.877	-2.802	111.0
-2805.4175	-201.99005	1	3	201.99005	400.0	0	1	2	202.2983	105.25374	1	0.232	-0.221	-2.745	-2.803	111.0
-2805.4175	-201.99005	1	3	201.99005	400.0	0	1	2	202.2983	105.25374	1	0.232	-0.222	-2.993	-2.803	111.0
-2805.4175	-201.99005	1	3	201.99005	400.0	0	1	2	202.2983	105.25374	1	0.232	-0.222	-2.812	-2.803	111.0
-2805.4175	-201.99005	1	3	201.99005	400.0	0	1	2	202.2983	105.25374	1	0.232	-0.222	-2.824	-2.804	111.0
-2805.4175	-201.99005	1	3	201.99005	400.0	0	1	2	202.2983	105.25374	1	0.232	-0.222	-2.825	-2.804	111.0
-2805.4175	-201.99005	1	3	201.99005	400.0	0	1	2	202.2983	105.25374	1	0.232	-0.222	-2.778	-2.804	111.0
-2805.4175	-201.99005	1	3	201.99005	400.0	0	1	2	202.2983	105.25374	1	0.232	-0.222	-2.833	-2.805	111.0
-2805.4175	-201.99005	1	3	201.99005	400.0	0	1	2	202.2983	105.25374	1	0.232	-0.222	-2.878	-2.805	111.0
-2805.4175	-201.99005	1	3	201.99005	400.0	0	1	2	202.2983	105.25374	1	0.232	-0.222	-2.791	-2.805	111.0
-2805.4175	-201.99005	1	3	201.99005	400.0	0	1	2	202.2983	105.25374	1	0.232	-0.222	-2.786	-2.805	111.0
-2805.4175	-201.99005	1	3	201.99005	400.0	0	1	2	202.2983	105.25374	1	0.232	-0.222	-2.745	-2.805	111.0
-2805.4175	-201.99005	1	3	201.99005	400.0	0	1	2	202.2983	105.25374	1	0.232	-0.222	-2.784	-2.805	111.0
-2805.4175	-201.99005	1	3	201.99005	400.0	0	1	2	202.2983	105.25374	1	0.232	-0.222	-2.798	-2.805	111.0
-2805.4175	-201.99005	1	3	201.99005	400.0	0	1	2	202.2983	105.25374	1	0.232	-0.222	-2.772	-2.806	111.0
-2805.4175	-201.99005	1	3	201.99005	400.0	0	1	2	202.2983	105.25374	1	0.232	-0.222	-2.745	-2.806	111.0
-2805.4175	-201.99005	1	3	201.99005	400.0	0	1	2	202.2983	105.25374	1	0.232	-0.222	-2.805	-2.806	111.0
-2805.4175	-201.99005	1	3	201.99005	400.0	0	1	2	202.2983	105.25374	1	0.232	-0.223	-2.885	-2.806	111.0
-2805.4175	-201.99005	1	3	201.99005	400.0	0	1	2	202.2983	105.25374	1	0.232	-0.223	-2.831	-2.806	111.0
-2805.4175	-201.99005	1	3	201.99005	400.0	0	1	2	202.2983	105.25374	1	0.232	-0.223	-2.791	-2.806	111.0
-2805.4175	-201.99005	1	3	201.99005	400.0	0	1	2	202.2983	105.25374	1	0.232	-0.223	-2.811	-2.806	111.0
-2805.4175	-201.99005	1	3	201.99005	400.0	0	1	2	202.2983	105.25374	1	0.232	-0.222	-2.624	-2.806	111.0
-2805.4175	-201.99005	1	3	201.99005	400.0	0	1	2	202.2983	105.25374	1	0.232	-0.222	-2.704	-2.806	111.0
-2805.4175	-201.99005	1	3	201.99005	400.0	0	1	2	202.2983	105.25374	1	0.232	-0.222	-2.892	-2.807	111.0
-2805.4175	-201.99005	1	3	201.99005	400.0	0	1	2	202.2983	105.25374	1	0.232	-0.222	-2.832	-2.807	111.0
-2805.4175	-201.99005	1	3	201.99005	400.0	0	1	2	202.2983	105.25374	1	0.232	-0.222	-2.773	-2.807	111.0
-2805.4175	-201.99005	1	3	201.99005	400.0	0	1	2	202.2983	105.25374	1	0.232	-0.223	-2.91	-2.807	111.0
-2805.4175	-201.99005	1	3	201.99005	400.0	0	1	2	202.2983	105.25374	1	0.232	-0.223	-2.765	-2.807	111.0
-2805.4175	-201.99005	1	3	201.99005	400.0	0	1	2	202.2983	105.25374	1	0.232	-0.223	-2.797	-2.807	111.0
-2805.4175	-201.99005	1	3	201.99005	400.0	0	1	2	202.2983	105.25374	1	0.232	-0.223	-2.865	-2.807	111.0
-2805.4175	-201.99005	1	3	201.99005	400.0	0	1	2	202.2983	105.25374	1	0.232	-0.223	-2.726	-2.807	111.0
-2805.4175	-201.99005	1	3	201.99005	400.0	0	1	2	202.2983	105.25374	1	0.232	-0.223	-2.838	-2.807	111.0
-2805.4175	-201.99005	1	3	201.99005	400.0	0	1	2	202.2983	105.25374	1	0.232	-0.223	-2.766	-2.807	111.0
-2805.4175	-201.99005	1	3	201.99005	400.0	0	1	2	202.2983	105.25374	1	0.232	-0.223	-2.778	-2.807	111.0
-2805.4175	-201.99005	1	3	201.99005	400.0	0	1	2	202.2983	105.25374	1	0.232	-0.223	-2.837	-2.807	111.0
-2805.4175	-201.99005	1	3	201.99005	400.0	0	1	2	202.2983	105.25374	1	0.232	-0.223	-2.851	-2.807	111.0
-2805.4175	-201.99005	1	3	201.99005	400.0	0	1	2	202.2983	105.25374	1	0.232	-0.223	-2.825	-2.807	111.0
-2805.4175	-201.99005	1	3	201.99005	400.0	0	1	2	202.2983	105.25374	1	0.232	-0.223	-2.798	-2.807	111.0
-2805.4175	-201.99005	1	3	201.99005	400.0	0	1	2	202.2983	105.25374	1	0.232	-0.223	-2.811	-2.807	111.0
-2805.4175	-201.99005	1	3	201.99005	400.0	0	1	2	202.2983	105.25374	1	0.232	-0.223	-2.832	-2.807	111.0
-2805.4175	-201.99005	1	3	201.99005	400.0	0	1	2	202.2983	105.25374	1	0.232	-0.223	-2.785	-2.807	111.0
-2805.4175	-201.99005	1	3	201.99005	400.0	0	1	2	202.2983	105.25374	1	0.232	-0.223	-2.799	-2.807	111.0
-2805.4175	-201.99005	1	3	201.99005	400.0	0	1	2	202.2983	105.25374	1	0.232	-0.223	-2.745	-2.807	111.0
-2805.4175	-201.99005	1	3	201.99005	400.0	0	1	2	202.2983	105.25374	1	0.232	-0.223	-2.845	-2.807	111.0
-2805.4175	-201.99005	1	3	201.99005	400.0	0	1	2	202.2983	105.25374	1	0.232	-0.223	-2.858	-2.807	111.0
-2805.4175	-201.99005	1	3	201.99005	400.0	0	1	2	202.2983	105.25374	1	0.232	-0.223	-2.871	-2.807	111.0
-2805.4175	-201.99005	1	3	201.99005	400.0	0	1	2	202.2983	105.25374	1	0.232	-0.223	-2.904	-2.807	111.0
-2805.4175	-201.99005	1	3	201.99005	400.0	0	1	2	202.2983	105.25374	1	0.232	-0.223	-2.731	-2.807	111.0
-2805.4175	-201.99005	1	3	201.99005	400.0	0	1	2	202.2983	105.25374	1	0.232	-0.223	-2.811	-2.807	111.0
-2805.4175	-201.99005	1	3	201.99005	400.0	0	1	2	202.2983	105.25374	1	0.232	-0.223	-2.852	-2.807	111.0
-2805.4175	-201.99005	1	3	201.99005	400.0	0	1	2	202.2983	105.25374	1	0.232	-0.223	-2.751	-2.807	111.0
-2805.4175	-201.99005	1	3	201.99005	400.0	0	1	2	202.2983	105.25374	1	0.232	-0.223	-2.818	-2.807	111.0
-2805.4175	-201.99005	1	3	201.99005	400.0	0	1	2	202.2983	105.25374	1	0.232	-0.223	-2.851	-2.807	111.0
-2805.4175	-201.99005	1	3	201.99005	400.0	0	1	2	202.2983	105.25374	1	0.232	-0.223	-2.724	-2.807	111.0
-2805.4175	-201.99005	1	3	201.99005	400.0	0	1	2	202.2983	105.25374	1	0.232	-0.223	-2.771	-2.807	111.0
-2805.4175	-201.99005	1	3	201.99005	400.0	0	1	2	202.2983	105.25374	1	0.232	-0.223	-2.785	-2.807	111.0
-2805.4175	-201.99005	1	3	201.99005	400.0	0	1	2	202.2983	105.25374	1	0.232	-0.223	-2.863	-2.807	111.0
-2805.4175	-201.99005	1	3	201.99005	400.0	0	1	2	202.2983	105.25374	1	0.232	-0.223	-2.805	-2.807	111.0
-2805.4175	-201.99005	1	3	201.99005	400.0	0	1	2	202.2983	105.25374	1	0.232	-0.223	-2.785	-2.807	111.0
-2805.4175	-201.99005	1	3	201.99005	400.0	0	1	2	202.2983	105.25374	1	0.232	-0.223	-2.812	-2.807	111.0
-2805.4175	-201.99005	1	3	201.99005	400.0	0	1	2	202.2983	105.25374	1	0.232	-0.223	-2.732	-2.807	111.0
-2805.4175	-201.99005	1	3	201.99005	400.0	0	1	2	202.2983	105.25374	1	0.232	-0.223	-2.812	-2.807	111.0
-2805.4175	-201.99005	1	3	201.99005	400.0	0	1	2	202.2983	105.25374	1	0.232	-0.223	-2.766	-2.807	111.0
-2805.4175	-201.99005	1	3	201.99005	400.0	0	1	2	202.2983	105.25374	1	0.232	-0.223	-2.798	-2.807	111.0
-2805.4175	-201.99005	1	3	201.99005	400.0	0	1	2	202.2983	105.25374	1	0.232	-0.223	-2.778	-2.807	111.0
-2805.4175	-201.99005	1	3	201.99005	400.0	0	1	2	202.2983	105.25374	1	0.232	-0.223	-2.872	-2.807	111.0
-2805.4175	-201.99005	1	3	201.99005	400.0	0	1	2	202.2983	105.25374	1	0.232	-0.223	-2.884	-2.807	111.0
-2805.4175	-201.99005	1	3	201.99005	400.0	0	1	2	202.2983	105.25374	1	0.232	-0.223	-2.858	-2.807	111.0
-2805.4175	-201.99005	1	3	201.99005	400.0	0	1	2	202.2983	105.25374	1	0.232	-0.223	-2.805	-2.807	111.0
-2805.4175	-201.99005	1	3	201.99005	400.0	0	1	2	202.2983	105.25374	1	0.232	-0.223	-2.81	-2.807	111.0
-2805.4175	-201.99005	1	3	201.99005	400.0	0	1	2	202.2983	105.25374	1	0.232	-0.223	-2.897	-2.807	111.0
-2805.4175	-201.99005	1	3	201.99005	400.0	0	1	2	202.2983	105.25374	1	0.232	-0.223	-2.805	-2.807	111.0
-2805.4175	-201.99005	1	3	201.99005	400.0	0	1	2	202.2983	105.25374	1	0.232	-0.223	-2.778	-2.807	111.0
-2805.4175	-201.99005	1	3	201.99005	400.0	0	1	2	202.2983	105.25374	1	0.232	-0.223	-2.759	-2.807	111.0
-2805.4175	-201.99005	1	3	201.99005	400.0	0	1	2	202.2983	105.25374	1	0.232	-0.223	-2.799	-2.807	111.0
-2805.4175	-201.99005	1	3	201.99005	400.0	0	1	2	202.2983	105.25374	1	0.232	-0.223	-2.789	-2.807	111.0
-2805.4175	-201.99005	1	3	201.99005	400.0	0	1	2	202.2983	105.25374	1	0.232	-0.223	-2.819	-2.807	111.0
-2805.4175	-201.99005	1	3	201.99005	400.0	0	1	2	202.2983	105.25374	1	0.232	-0.223	-2.845	-2.807	111.0
-2805.4175	-201.99005	1	3	201.99005	400.0	0	1	2	202.2983	105.25374	1	0.232	-0.223	-2.812	-2.807	111.0
-2805.4175	-201.99005	1	3	201.99005	400.0	0	1	2	202.2983	105.25374	1	0.232	-0.223	-2.799	-2.807	111.0
-2805.4175	-201.99005	1	3	201.99005	400.0	0	1	2	202.2983	105.25374	1	0.232	-0.223	-2.798	-2.807	111.0
-2805.4175	-201.99005	1	3	201.99005	400.0	0	1	2	202.2983	105.25374	1	0.232	-0.223	-2.831	-2.807	111.0
-2805.4175	-201.99005	1	3	201.99005	400.0	0	1	2	202.2983	105.25374	1	0.232	-0.223	-2.825	-2.807	111.0
-2805.4175	-201.99005	1	3	201.99005	400.0	0	1	2	202.2983	105.25374	1	0.232	-0.223	-2.766	-2.807	111.0
-2805.4175	-201.99005	1	3	201.99005	400.0	0	1	2	202.2983	105.25374	1	0.232	-0.223	-2.779	-2.807	111.0
-2805.4175	-201.99005	1	3	201.99005	400.0	0	1	2	202.2983	105.25374	1	0.232	-0.223	-2.831	-2.807	111.0
-2805.4175	-201.99005	1	3	201.99005	400.0	0	1	2	202.2983	105.25374	1	0.232	-0.223	-2.813	-2.807	111.0
-2805.4175	-201.99005	1	3	201.99005	400.0	0	1	2	202.2983	105.25374	1	0.232	-0.223	-2.772	-2.807	111.0
-2805.4175	-201.99005	1	3	201.99005	400.0	0	1	2	202.2983	105.25374	1	0.232	-0.223	-2.865	-2.807	111.0
-2805.4175	-201.99005	1	3	201.99005	400.0	0	1	2	202.2983	105.25374	1	0.232	-0.223	-2.858	-2.807	111.0
-2805.4175	-201.99005	1	3	201.99005	400.0	0	1	2	202.2983	105.25374	1	0.232	-0.223	-2.805	-2.807	111.0
-2805.4175	-201.99005	1	3	201.99005	400.0	0	1	2	202.2983	105.25374	1	0.232	-0.223	-2.798	-2.807	111.0
-2805.4175	-201.99005	1	3	201.99005	400.0	0	1	2	202.2983	105.25374	1	0.232	-0.223	-2.726	-2.807	111.0
-2805.4175	-201.99005	1	3	201.99005	400.0	0	1	2	202.2983	105.25374	1	0.232	-0.223	-2.792	-2.807	111.0
-2805.4175	-201.99005	1	3	201.99005	400.0	0	1	2	202.2983	105.25374	1	0.232	-0.223	-2.733	-2.807	111.0
-2805.4175	-201.99005	1	3	201.99005	400.0	0	1	2	202.2983	105.25374	1	0.232	-0.223	-2.852	-2.807	111.0
-2805.4175	-201.99005	1	3	201.99005	400.0	0	1	2	202.2983	105.25374	1	0.232	-0.224	-2.805	-2.807	111.0
-2805.4175	-201.99005	1	3	201.99005	400.0	0	1	2	202.2983	105.25374	1	0.232	-0.224	-2.818	-2.807	111.0
-2805.4175	-201.99005	1	3	201.99005	400.0	0	1	2	202.2983	105.25374	1	0.232	-0.225	-2.885	-2.807	111.0
-2805.4175	-201.99005	1	3	201.99005	400.0	0	1	2	202.2983	105.25374	1	0.232	-0.225	-2.825	-2.807	111.0
-2805.4175	-201.99005	1	3	201.99005	400.0	0	1	2	202.2983	105.25374	1	0.232	-0.225	-2.805	-2.807	111.0
-2805.4175	-201.99005	1	3	201.99005	400.0	0	1	2	202.2983	105.25374	1	0.232	-0.225	-2.811	-2.807	111.0
-2805.4175	-201.99005	1	3	201.99005	400.0	0	1	2	202.2983	105.25374	1	0.232	-0.225	-2.779	-2.807	111.0
-2805.4175	-201.99005	1	3	201.99005	400.0	0	1	2	202.2983	105.25374	1	0.232	-0.225	-2.818	-2.807	111.0
-2805.4175	-201.99005	1	3	201.99005	400.0	0	1	2	202.2983	105.25374	1	0.232	-0.225	-2.871	-2.807	111.0
-2805.4175	-201.99005	1	3	201.99005	400.0	0	1	2	202.2983	105.25374	1	0.232	-0.226	-2.792	-2.807	111.0
-2805.4175	-201.99005	1	3	201.99005	400.0	0	1	2	202.2983	105.25374	1	0.232	-0.226	-2.785	-2.807	111.0
-2805.4175	-201.99005	1	3	201.99005	400.0	0	1	2	202.2983	105.25374	1	0.232	-0.226	-2.825	-2.807	111.0
-2805.4175	-201.99005	1	3	201.99005	400.0	0	1	2	202.2983	105.25374	1	0.232	-0.226	-2.859	-2.807	111.0
-2805.4175	-201.99005	1	3	201.99005	400.0	0	1	2	202.2983	105.25374	1	0.232	-0.226	-2.799	-2.807	111.0
-2805.4175	-201.99005	1	3	201.99005	400.0	0	1	2	202.2983	105.25374	1	0.232	-0.226	-2.785	-2.807	111.0
-2805.4175	-201.99005	1	3	201.99005	400.0	0	1	2	202.2983	105.25374	1	0.232	-0.226	-2.692	-2.807	111.0
-2805.4175	-201.99005	1	3	201.99005	400.0	0	1	2	202.2983	105.25374	1	0.232	-0.226	-2.818	-2.807	111.0
-2805.4175	-201.99005	1	3	201.99005	400.0	0	1	2	202.2983	105.25374	1	0.232	-0.226	-2.798	-2.807	111.0
-2805.4175	-201.99005	1	3	201.99005	400.0	0	1	2	202.2983	105.25374	1	0.232	-0.226	-2.805	-2.807	111.0
0.0	0.0	1	3	201.99005	400.0	0	1	2	202.2983	105.25374	0	0.232	-0.226	-2.838	-2.807	111.0
0.0	0.0	1	3	201.99005	400.0	0	1	2	202.2983	105.25374	0	0.232	-0.226	-2.752	-2.807	111.0
0.0	0.0	1	3	201.99005	400.0	0	1	2	202.2983	105.25374	0	0.232	-0.227	-2.959	-2.807	111.0
0.0	0.0	1	3	201.99005	400.0	0	1	2	202.2983	105.25374	0	0.232	-0.227	-2.778	-2.807	111.0
0.0	0.0	1	3	201.99005	400.0	0	1	2	202.2983	105.25374	0	0.232	-0.224	-2.419	-2.425	111.0
0.0	0.0	1	3	201.99005	400.0	0	1	2	202.2983	105.25374	0	0.232	-0.221	-2.433	-2.425	111.0
0.0	0.0	1	3	201.99005	400.0	0	1	2	202.2983	105.25374	0	0.232	-0.218	-2.228	-2.253	111.0
0.0	0.0	1	3	201.99005	400.0	0	1	2	202.2983	105.25374	0	0.232	-0.215	-2.008	-1.945	111.0
0.0	0.0	1	3	201.99005	400.0	0	1	2	202.2983	105.25374	0	0.232	-0.209	-1.902	-1.945	111.0
0.0	0.0	1	3	201.99005	400.0	0	1	2	202.2983	105.25374	0	0.232	-0.202	-1.697	-1.68	111.0
0.0	0.0	1	3	201.99005	400.0	0	1	2	202.2983	105.25374	0	0.232	-0.195	-1.626	-1.68	111.0
0.0	0.0	1	3	201.99005	400.0	0	1	2	202.2983	105.25374	0	0.232	-0.189	-1.605	-1.561	111.0
0.0	0.0	1	3	201.99005	400.0	0	1	2	202.2983	105.25374	0	0.232	-0.181	-1.364	-1.348	111.0
0.0	0.0	1	3	201.99005	400.0	0	1	2	202.2983	105.25374	0	0.232	-0.174	-1.333	-1.348	111.0
0.0	0.0	1	3	201.99005	400.0	0	1	2	202.2983	105.25374	0	0.232	-0.168	-1.266	-1.252	111.0
0.0	0.0	1	3	201.99005	400.0	0	1	2	202.2983	105.25374	0	0.232	-0.162	-1.232	-1.252	111.0
0.0	0.0	1	3	201.99005	400.0	0	1	2	202.2983	105.25374	0	0.232	-0.155	-1.2	-1.081	111.0
0.0	0.0	1	3	201.99005	400.0	0	1	2	202.2983	105.25374	0	0.232	-0.149	-0.991	-1.005	111.0
0.0	0.0	1	3	201.99005	400.0	0	1	2	202.2983	105.25374	0	0.232	-0.143	-1.022	-1.005	111.0
0.0	0.0	1	3	201.99005	400.0	0	1	2	202.2983	105.25374	0	0.232	-0.136	-0.796	-0.868	111.0
0.0	0.0	1	3	201.99005	400.0	0	1	2	202.2983	105.25374	0	0.232	-0.13	-0.789	-0.806	111.0
0.0	0.0	1	3	201.99005	400.0	0	1	2	202.2983	105.25374	0	0.232	-0.124	-0.819	-0.806	111.0
0.0	0.0	1	3	201.99005	400.0	0	1	2	202.2983	105.25374	0	0.233	-0.118	-0.834	-0.696	111.0
0.0	0.0	1	3	201.99005	400.0	0	1	2	202.2983	105.25374	0	0.233	-0.112	-0.64	-0.647	111.0
0.0	0.0	1	3	201.99005	400.0	0	1	2	202.2983	105.25374	0	0.233	-0.106	-0.636	-0.647	111.0
0.0	0.0	1	3	201.99005	400.0	0	1	2	202.2983	105.25374	0	0.233	-0.1	-0.587	-0.558	111.0
0.0	0.0	1	3	201.99005	400.0	0	1	2	202.2983	105.25374	0	0.233	-0.096	-0.585	-0.558	111.0
0.0	0.0	1	3	201.99005	400.0	0	1	2	202.2983	105.25374	0	0.233	-0.091	-0.533	-0.519	111.0
0.0	0.0	1	3	201.99005	400.0	0	1	2	202.2983	105.25374	0	0.233	-0.086	-0.482	-0.448	111.0
0.0	0.0	1	3	201.99005	400.0	0	1	2	202.2983	105.25374	0	0.233	-0.08	-0.447	-0.448	111.0
0.0	0.0	1	3	201.99005	400.0	0	1	2	202.2983	105.25374	0	0.233	-0.076	-0.408	-0.386	111.0
0.0	0.0	1	3	201.99005	400.0	0	1	2	202.2983	105.25374	0	0.233	-0.072	-0.326	-0.386	111.0
0.0	0.0	1	3	201.99005	400.0	0	1	2	202.2983	105.25374	0	0.233	-0.067	-0.304	-0.359	111.0
0.0	0.0	1	3	201.99005	400.0	0	1	2	202.2983	105.25374	0	0.233	-0.063	-0.331	-0.31	111.0
0.0	0.0	1	3	201.99005	400.0	0	1	2	202.2983	105.25374	0	0.233	-0.059	-0.303	-0.31	111.0
0.0	0.0	1	3	201.99005	400.0	0	1	2	202.2983	105.25374	0	0.233	-0.056	-0.264	-0.288	111.0
0.0	0.0	1	3	201.99005	400.0	0	1	2	202.2983	105.25374	0	0.233	-0.053	-0.3	-0.248	111.0
0.0	0.0	1	3	201.99005	400.0	0	1	2	202.2983	105.25374	0	0.233	-0.049	-0.244	-0.248	111.0
0.0	0.0	1	3	201.99005	400.0	0	1	2	202.2983	105.25374	0	0.233	-0.045	-0.239	-0.231	111.0
0.0	0.0	1	3	201.99005	400.0	0	1	2	202.2983	105.25374	0	0.233	-0.042	-0.263	-0.199	111.0
0.0	0.0	1	3	201.99005	400.0	0	1	2	202.2983	105.25374	0	0.233	-0.039	-0.202	-0.199	111.0
0.0	0.0	1	3	201.99005	400.0	0	1	2	202.2983	105.25374	0	0.233	-0.037	-0.236	-0.185	111.0
0.0	0.0	1	3	201.99005	400.0	0	1	2	202.2983	105.25374	0	0.233	-0.035	-0.191	-0.185	111.0
0.0	0.0	1	3	201.99005	400.0	0	1	2	202.2983	105.25374	0	0.233	-0.033	-0.16	-0.159	111.0
0.0	0.0	1	3	201.99005	400.0	0	1	2	202.2983	105.25374	0	0.233	-0.031	-0.121	-0.138	111.0
0.0	0.0	1	3	201.99005	400.0	0	1	2	202.2983	105.25374	0	0.233	-0.029	-0.134	-0.138	111.0
0.0	0.0	1	3	201.99005	400.0	0	1	2	202.2983	105.25374	0	0.234	-0.027	-0.08	-0.128	111.0
0.0	0.0	1	3	201.99005	400.0	0	1	2	202.2983	105.25374	0	0.234	-0.025	-0.104	-0.128	111.0
0.0	0.0	1	3	201.99005	400.0	0	1	2	202.2983	105.25374	0	0.234	-0.023	-0.166	-0.11	111.0
0.0	0.0	1	3	201.99005	400.0	0	1	2	202.2983	105.25374	0	0.234	-0.021	-0.098	-0.102	111.0
0.0	0.0	1	3	201.99005	400.0	0	1	2	202.2983	105.25374	0	0.234	-0.02	-0.083	-0.102	111.0
0.0	0.0	1	3	201.99005	400.0	0	1	2	202.2983	105.25374	0	0.234	-0.02	-0.118	-0.088	111.0
0.0	0.0	1	3	201.99005	400.0	0	1	2	202.2983	105.25374	0	0.234	-0.02	-0.066	-0.082	111.0
0.0	0.0	1	3	201.99005	400.0	0	1	2	202.2983	105.25374	0	0.234	-0.02	-0.047	-0.082	111.0
0.0	0.0	1	3	201.99005	400.0	0	1	2	202.2983	105.25374	0	0.234	-0.02	-0.082	-0.07	111.0
0.0	0.0	1	3	201.99005	400.0	0	1	2	202.2983	105.25374	0	0.234	-0.02	-0.086	-0.07	111.0
0.0	0.0	1	3	201.99005	400.0	0	1	2	202.2983	105.25374	0	0.234	-0.02	-0.056	-0.065	111.0
0.0	0.0	1	3	201.99005	400.0	0	1	2	202.2983	105.25374	0	0.234	-0.019	0.025	-0.056	111.0
0.0	0.0	1	3	201.99005	400.0	0	1	2	202.2983	105.25374	0	0.234	-0.018	-0.084	-0.056	111.0
0.0	0.0	1	3	201.99005	400.0	0	1	2	202.2983	105.25374	0	0.234	-0.017	0.004	-0.048	111.0
0.0	0.0	1	3	201.99005	400.0	0	1	2	202.2983	105.25374	0	0.234	-0.017	-0.024	-0.045	111.0
0.0	0.0	1	3	201.99005	400.0	0	1	2	202.2983	105.25374	0	0.234	-0.016	-0.011	-0.045	111.0
0.0	0.0	1	3	201.99005	400.0	0	1	2	202.2983	105.25374	0	0.234	-0.016	-0.065	-0.038	111.0
0.0	0.0	1	3	201.99005	400.0	0	1	2	202.2983	105.25374	0	0.234	-0.016	-0.07	-0.036	111.0
0.0	0.0	1	3	201.99005	400.0	0	1	2	202.2983	105.25374	0	0.234	-0.016	-0.029	-0.036	111.0
0.0	0.0	1	3	201.99005	400.0	0	1	2	202.2983	105.25374	0	0.234	-0.015	0.094	-0.031	111.0
0.0	0.0	1	3	201.99005	400.0	0	1	2	202.2983	105.25374	0	0.234	-0.014	-0.026	-0.031	111.0
0.0	0.0	1	3	201.99005	400.0	0	1	2	202.2983	105.25374	0	0.234	-0.014	-0.012	-0.028	111.0
0.0	0.0	1	3	201.99005	400.0	0	1	2	202.2983	105.25374	0	0.234	-0.014	-0.02	-0.024	111.0
0.0	0.0	1	3	201.99005	400.0	0	1	2	202.2983	105.25374	0	0.234	-0.014	-0.065	-0.024	111.0
0.0	0.0	1	3	201.99005	400.0	0	1	2	202.2983	105.25374	0	0.234	-0.015	-0.05	-0.021	111.0
0.0	0.0	1	3	201.99005	400.0	0	1	2	202.2983	105.25374	0	0.234	-0.015	-0.037	-0.021	111.0
0.0	0.0	1	3	201.99005	400.0	0	1	2	202.2983	105.25374	0	0.234	-0.015	-0.022	-0.019	111.0
0.0	0.0	1	3	201.99005	400.0	0	1	2	202.2983	105.25374	0	0.234	-0.014	0.125	-0.016	111.0
0.0	0.0	1	3	201.99005	400.0	0	1	2	202.2983	105.25374	0	0.234	-0.013	-0.019	-0.016	111.0
0.0	0.0	1	3	201.99005	400.0	0	1	2	202.2983	105.25374	0	0.234	-0.012	-0.039	-0.015	111.0
0.0	0.0	1	3	201.99005	400.0	0	1	2	202.2983	105.25374	0	0.234	-0.01	0.032	-0.013	111.0
0.0	0.0	1	3	201.99005	400.0	0	1	2	202.2983	105.25374	0	0.234	-0.01	-0.018	-0.013	111.0
0.0	0.0	1	3	201.99005	400.0	0	1	2	202.2983	105.25374	0	0.234	-0.009	-0.023	-0.012	111.0
0.0	0.0	1	3	201.99005	400.0	0	1	2	202.2983	105.25374	0	0.234	-0.007	-0.005	-0.012	111.0
0.0	0.0	1	3	201.99005	400.0	0	1	2	202.2983	105.25374	0	0.234	-0.005	0.011	-0.01	111.0
0.0	0.0	1	3	201.99005	400.0	0	1	2	202.2983	105.25374	0	0.234	-0.003	-0.009	-0.009	111.0
0.0	0.0	1	3	201.99005	400.0	0	1	2	202.2983	105.25374	0	0.234	-0.002	-0.009	-0.009	111.0
0.0	0.0	1	3	201.99005	400.0	0	1	2	202.2983	105.25374	0	0.234	-0.002	-0.018	-0.008	111.0
0.0	0.0	1	3	201.99005	400.0	0	1	2	202.2983	105.25374	0	0.234	-0.002	-0.027	-0.007	111.0
0.0	0.0	1	3	201.99005	400.0	0	1	2	202.2983	105.25374	0	0.234	0.0	-0.004	-0.007	111.0
0.0	0.0	1	3	201.99005	400.0	0	1	2	202.2983	105.25374	0	0.234	0.0	-0.005	-0.006	111.0
0.0	0.0	1	3	201.99005	400.0	0	1	2	202.2983	105.25374	0	0.234	-0.001	-0.185	-0.006	111.0
0.0	0.0	1	3	201.99005	400.0	0	1	2	202.2983	105.25374	0	0.234	-0.001	-0.085	-0.005	111.0
0.0	0.0	1	3	201.99005	400.0	0	1	2	202.2983	105.25374	0	0.234	0.0	0.015	-0.004	111.0
0.0	0.0	1	3	201.99005	400.0	0	1	2	202.2983	105.25374	0	0.234	0.0	-0.011	-0.004	111.0
0.0	0.0	1	3	201.99005	400.0	0	1	2	202.2983	105.25374	0	0.234	0.0	-0.002	-0.004	111.0
0.0	0.0	1	3	201.99005	400.0	0	1	2	202.2983	105.25374	0	0.234	0.0	-0.005	-0.003	111.0
0.0	0.0	1	3	201.99005	400.0	0	1	2	202.2983	105.25374	0	0.234	0.0	0.04	-0.003	111.0
0.0	0.0	1	3	201.99005	400.0	0	1	2	202.2983	105.25374	0	0.234	-0.001	-0.027	-0.003	111.0
0.0	0.0	1	3	201.99005	400.0	0	1	2	202.2983	105.25374	0	0.234	-0.001	-0.018	-0.003	111.0
0.0	0.0	1	3	201.99005	400.0	0	1	2	202.2983	105.25374	0	0.234	0.0	-0.011	-0.002	111.0
0.0	0.0	1	3	201.99005	400.0	0	1	2	202.2983	105.25374	0	0.234	-0.001	-0.022	-0.002	111.0
0.0	0.0	1	3	201.99005	400.0	0	1	2	202.2983	105.25374	0	0.234	-0.001	-0.073	-0.002	111.0
0.0	0.0	1	3	201.99005	400.0	0	1	2	202.2983	105.25374	0	0.234	0.0	0.0	-0.002	111.0
0.0	0.0	1	3	201.99005	400.0	0	1	2	202.2983	105.25374	0	0.234	-0.001	-0.025	-0.001	111.0
0.0	0.0	1	3	201.99005	400.0	0	1	2	202.2983	105.25374	0	0.234	0.0	0.009	-0.001	111.0
0.0	0.0	1	3	201.99005	400.0	0	1	2	202.2983	105.25374	0	0.234	-0.001	-0.042	-0.001	111.0
0.0	0.0	1	3	201.99005	400.0	0	1	2	202.2983	105.25374	0	0.234	-0.001	-0.064	-0.001	111.0
0.0	0.0	1	3	201.99005	400.0	0	1	2	202.2983	105.25374	0	0.234	0.0	0.001	-0.001	111.0
0.0	0.0	1	3	201.99005	400.0	0	1	2	202.2983	105.25374	0	0.234	-0.001	-0.023	0.0	111.0
0.0	0.0	1	3	201.99005	400.0	0	1	2	202.2983	105.25374	0	0.234	0.0	0.016	0.0	111.0
0.0	0.0	1	3	201.99005	400.0	0	1	2	202.2983	105.25374	0	0.234	0.0	0.046	0.0	111.0
0.0	0.0	1	3	201.99005	400.0	0	1	2	202.2983	105.25374	0	0.234	0.0	-0.005	0.0	111.0
0.0	0.0	1	3	201.99005	400.0	0	1	2	202.2983	105.25374	0	0.234	0.0	0.013	0.0	111.0
0.0	0.0	1	3	201.99005	400.0	0	1	2	202.2983	105.25374	0	0.234	0.0	0.031	0.0	111.0
0.0	0.0	1	3	201.99005	400.0	0	1	2	202.2983	105.25374	0	0.234	-0.001	-0.016	0.0	111.0
0.0	0.0	1	3	201.99005	400.0	0	1	2	202.2983	105.25374	0	0.234	0.0	-0.009	0.0	111.0
0.0	0.0	1	3	201.99005	400.0	0	1	2	202.2983	105.25374	0	0.234	0.0	0.027	0.0	111.0
0.0	0.0	1	3	201.99005	400.0	0	1	2	202.2983	105.25374	0	0.234	0.0	0.016	0.0	111.0
0.0	0.0	1	3	201.99005	400.0	0	1	2	202.2983	105.25374	0	0.234	0.0	-0.007	0.0	111.0
0.0	0.0	1	3	201.99005	400.0	0	1	2	202.2983	105.25374	0	0.234	0.0	0.01	0.0	111.0
0.0	0.0	1	3	201.99005	400.0	0	1	2	202.2983	105.25374	0	0.234	0.0	0.008	0.0	111.0
0.0	0.0	1	3	201.99005	400.0	0	1	2	202.2983	105.25374	0	0.234	-0.001	-0.03	0.0	111.0
0.0	0.0	1	3	201.99005	400.0	0	1	2	202.2983	105.25374	0	0.234	0.0	-0.001	0.0	111.0
0.0	0.0	1	3	201.99005	400.0	0	1	2	202.2983	105.25374	0	0.234	0.0	0.013	0.0	111.0
0.0	0.0	1	3	201.99005	400.0	0	1	2	202.2983	105.25374	0	0.234	0.0	0.034	0.0	111.0
0.0	0.0	1	3	201.99005	400.0	0	1	2	202.2983	105.25374	0	0.234	0.0	0.007	0.0	111.0
0.0	0.0	1	3	201.99005	400.0	0	1	2	202.2983	105.25374	0	0.234	0.0	-0.001	0.0	111.0
0.0	0.0	1	3	201.99005	400.0	0	1	2	202.2983	105.25374	0	0.234	0.0	0.019	0.0	111.0
0.0	0.0	1	3	201.99005	400.0	0	1	2	202.2983	105.25374	0	0.234	0.0	-0.003	0.0	111.0
0.0	0.0	1	3	201.99005	400.0	0	1	2	202.2983	105.25374	0	0.234	-0.001	-0.107	0.0	111.0
0.0	0.0	1	3	201.99005	400.0	0	1	2	202.2983	105.25374	0	0.234	0.0	-0.001	0.0	111.0
0.0	0.0	1	3	201.99005	400.0	0	1	2	202.2983	105.25374	0	0.234	0.0	0.01	0.0	111.0
0.0	0.0	1	3	201.99005	400.0	0	1	2	202.2983	105.25374	0	0.234	0.0	0.018	0.0	111.0
0.0	0.0	1	3	201.99005	400.0	0	1	2	202.2983	105.25374	0	0.235	0.0	0.028	0.0	111.0
0.0	0.0	1	3	201.99005	400.0	0	1	2	202.2983	105.25374	0	0.235	0.0	0.007	0.0	111.0
0.0	0.0	1	3	201.99005	400.0	0	1	2	202.2983	105.25374	0	0.235	-0.001	-0.017	0.0	111.0
0.0	0.0	1	3	201.99005	400.0	0	1	2	202.2983	105.25374	0	0.235	0.0	-0.006	0.0	111.0
0.0	0.0	1	3	201.99005	400.0	0	1	2	202.2983	105.25374	0	0.235	0.0	0.041	0.0	111.0
0.0	0.0	1	3	201.99005	400.0	0	1	2	202.2983	105.25374	0	0.235	0.0	0.032	0.0	111.0
0.0	0.0	1	3	201.99005	400.0	0	1	2	202.2983	105.25374	0	0.235	0.0	0.107	0.0	111.0
0.0	0.0	1	3	201.99005	400.0	0	1	2	202.2983	105.25374	0	0.235	0.0	0.007	0.0	111.0
0.0	0.0	1	3	201.99005	400.0	0	1	2	202.2983	105.25374	0	0.235	0.0	0.045	0.0	111.0
0.0	0.0	1	3	201.99005	400.0	0	1	2	202.2983	105.25374	0	0.235	0.0	0.011	0.0	111.0
0.0	0.0	1	3	201.99005	400.0	0	1	2	202.2983	105.25374	0	0.235	0.0	-0.008	0.0	111.0
0.0	0.0	1	3	201.99005	400.0	0	1	2	202.2983	105.25374	0	0.235	-0.001	-0.023	0.0	111.0
0.0	0.0	1	3	201.99005	400.0	0	1	2	202.2983	105.25374	0	0.235	-0.001	-0.022	0.0	111.0
0.0	0.0	1	3	201.99005	400.0	0	1	2	202.2983	105.25374	0	0.235	0.0	0.025	0.0	111.0
0.0	0.0	1	3	201.99005	400.0	0	1	2	202.2983	105.25374	0	0.235	-0.001	-0.019	0.0	111.0
0.0	0.0	1	3	201.99005	400.0	0	1	2	202.2983	105.25374	0	0.235	-0.001	-0.014	0.0	111.0
0.0	0.0	1	3	201.99005	400.0	0	1	2	202.2983	105.25374	0	0.235	0.0	0.004	0.0	111.0
0.0	0.0	1	3	201.99005	400.0	0	1	2	202.2983	105.25374	0	0.235	0.0	-0.002	0.0	111.0
0.0	0.0	1	3	201.99005	400.0	0	1	2	202.2983	105.25374	0	0.235	-0.001	-0.024	0.0	111.0
0.0	0.0	1	3	201.99005	400.0	0	1	2	202.2983	105.25374	0	0.235	0.0	0.001	0.0	111.0
0.0	0.0	1	3	201.99005	400.0	0	1	2	202.2983	105.25374	0	0.235	0.0	0.033	0.0	111.0
0.0	0.0	1	3	201.99005	400.0	0	1	2	202.2983	105.25374	0	0.235	0.0	0.108	0.0	111.0
0.0	0.0	1	3	201.99005	400.0	0	1	2	202.2983	105.25374	0	0.235	0.0	-0.01	0.0	111.0
0.0	0.0	1	3	201.99005	400.0	0	1	2	202.2983	105.25374	0	0.235	-0.001	-0.034	0.0	111.0
0.0	0.0	1	3	201.99005	400.0	0	1	2	202.2983	105.25374	0	0.235	0.0	0.003	0.0	111.0
0.0	0.0	1	3	201.99005	400.0	0	1	2	202.2983	105.25374	0	0.235	0.0	0.1	0.0	111.0
0.0	0.0	1	3	201.99005	400.0	0	1	2	202.2983	105.25374	0	0.235	0.0	-0.011	0.0	111.0
0.0	0.0	1	3	201.99005	400.0	0	1	2	202.2983	105.25374	0	0.235	-0.001	-0.029	0.0	111.0
0.0	0.0	1	3	201.99005	400.0	0	1	2	202.2983	105.25374	0	0.235	0.0	0.067	0.0	111.0
0.0	0.0	1	3	201.99005	400.0	0	1	2	202.2983	105.25374	0	0.235	0.0	-0.01	0.0	111.0
0.0	0.0	1	3	201.99005	400.0	0	1	2	202.2983	105.25374	0	0.235	-0.001	-0.031	0.0	111.0
0.0	0.0	1	3	201.99005	400.0	0	1	2	202.2983	105.25374	0	0.235	0.0	0.012	0.0	111.0
0.0	0.0	1	3	201.99005	400.0	0	1	2	202.2983	105.25374	0	0.235	-0.001	-0.053	0.0	111.0
0.0	0.0	1	3	201.99005	400.0	0	1	2	202.2983	105.25374	0	0.235	-0.001	-0.013	0.0	111.0
0.0	0.0	1	3	201.99005	400.0	0	1	2	202.2983	105.25374	0	0.235	0.0	0.003	0.0	111.0
0.0	0.0	1	3	201.99005	400.0	0	1	2	202.2983	105.25374	0	0.235	0.0	0.031	0.0	111.0
0.0	0.0	1	3	201.99005	400.0	0	1	2	202.2983	105.25374	0	0.235	-0.001	-0.074	0.0	111.0
0.0	0.0	1	3	201.99005	400.0	0	1	2	202.2983	105.25374	0	0.235	0.0	-0.007	0.0	111.0
0.0	0.0	1	3	201.99005	400.0	0	1	2	202.2983	105.25374	0	0.235	0.0	0.006	0.0	111.0
0.0	0.0	1	3	201.99005	400.0	0	1	2	202.2983	105.25374	0	0.235	0.0	0.02	0.0	111.0
0.0	0.0	1	3	201.99005	400.0	0	1	2	202.2983	105.25374	0	0.235	-0.001	-0.012	0.0	111.0
0.0	0.0	1	3	201.99005	400.0	0	1	2	202.2983	105.25374	0	0.235	0.0	0.01	0.0	111.0
0.0	0.0	1	3	201.99005	400.0	0	1	2	202.2983	105.25374	0	0.235	0.0	0.006	0.0	111.0
0.0	0.0	1	3	201.99005	400.0	0	1	2	202.2983	105.25374	0	0.235	0.0	-0.002	0.0	111.0
0.0	0.0	1	3	201.99005	400.0	0	1	2	202.2983	105.25374	0	0.235	0.0	-0.01	0.0	111.0
0.0	0.0	1	3	201.99005	400.0	0	1	2	202.2983	105.25374	0	0.235	-0.001	-0.019	0.0	111.0
0.0	0.0	1	3	201.99005	400.0	0	1	2	202.2983	105.25374	0	0.235	0.0	0.028	0.0	111.0
0.0	0.0	1	3	201.99005	400.0	0	1	2	202.2983	105.25374	0	0.235	0.0	0.032	0.0	111.0
0.0	0.0	1	3	201.99005	400.0	0	1	2	202.2983	105.25374	0	0.235	0.0	0.019	0.0	111.0
0.0	0.0	1	3	201.99005	400.0	0	1	2	202.2983	105.25374	0	0.235	-0.001	-0.054	0.0	111.0
0.0	0.0	1	3	201.99005	400.0	0	1	2	202.2983	105.25374	0	0.235	0.0	0.068	0.0	111.0
0.0	0.0	1	3	201.99005	400.0	0	1	2	202.2983	105.25374	0	0.235	-0.001	-0.012	0.0	111.0
0.0	0.0	1	3	201.99005	400.0	0	1	2	202.2983	105.25374	0	0.235	-0.001	-0.026	0.0	111.0
0.0	0.0	1	3	201.99005	400.0	0	1	2	202.2983	105.25374	0	0.235	0.0	0.03	0.0	111.0
0.0	0.0	1	3	201.99005	400.0	0	1	2	202.2983	105.25374	0	0.235	0.0	0.041	0.0	111.0
0.0	0.0	1	3	201.99005	400.0	0	1	2	202.2983	105.25374	0	0.235	-0.001	-0.03	0.0	111.0
0.0	0.0	1	3	201.99005	400.0	0	1	2	202.2983	105.25374	0	0.235	0.0	-0.01	0.0	111.0
0.0	0.0	1	3	201.99005	400.0	0	1	2	202.2983	105.25374	0	0.235	0.0	0.007	0.0	111.0
0.0	0.0	1	3	201.99005	400.0	0	1	2	202.2983	105.25374	0	0.235	0.0	0.06	0.0	111.0
0.0	0.0	1	3	201.99005	400.0	0	1	2	202.2983	105.25374	0	0.235	0.0	-0.011	0.0	111.0
0.0	0.0	1	3	201.99005	400.0	0	1	2	202.2983	105.25374	0	0.235	0.0	0.018	0.0	111.0
0.0	0.0	1	3	201.99005	400.0	0	1	2	202.2983	105.25374	0	0.235	0.0	0.035	0.0	111.0
0.0	0.0	1	3	201.99005	400.0	0	1	2	202.2983	105.25374	0	0.235	0.0	0.032	0.0	111.0
0.0	0.0	1	3	201.99005	400.0	0	1	2	202.2983	105.25374	0	0.235	0.0	0.025	0.0	111.0
0.0	0.0	1	3	201.99005	400.0	0	1	2	202.2983	105.25374	0	0.235	0.0	0.007	0.0	111.0
0.0	0.0	1	3	201.99005	400.0	0	1	2	202.2983	105.25374	0	0.235	-0.001	-0.028	0.0	111.0
0.0	0.0	1	3	201.99005	400.0	0	1	2	202.2983	105.25374	0	0.235	-0.001	-0.028	0.0	111.0
0.0	0.0	1	3	201.99005	400.0	0	1	2	202.2983	105.25374	0	0.235	0.0	-0.006	0.0	111.0
0.0	0.0	1	3	201.99005	400.0	0	1	2	202.2983	105.25374	0	0.235	0.0	-0.006	0.0	111.0
0.0	0.0	1	3	201.99005	400.0	0	1	2	202.2983	105.25374	0	0.235	0.0	0.004	0.0	111.0
0.0	0.0	1	3	201.99005	400.0	0	1	2	202.2983	105.25374	0	0.235	-0.001	-0.128	0.0	111.0
0.0	0.0	1	3	201.99005	400.0	0	1	2	202.2983	105.25374	0	0.235	0.0	0.077	0.0	111.0
0.0	0.0	1	3	201.99005	400.0	0	1	2	202.2983	105.25374	0	0.235	0.0	0.011	0.0	111.0
0.0	0.0	1	3	201.99005	400.0	0	1	2	202.2983	105.25374	0	0.235	0.0	0.005	0.0	111.0
0.0	0.0	1	3	201.99005	400.0	0	1	2	202.2983	105.25374	0	0.235	0.0	0.03	0.0	111.0
0.0	0.0	1	3	201.99005	400.0	0	1	2	202.2983	105.25374	0	0.235	0.0	0.034	0.0	111.0
0.0	0.0	1	3	201.99005	400.0	0	1	2	202.2983	105.25374	0	0.235	-0.001	-0.061	0.0	111.0
-4153.259	-299.0346	1	2	299.0346	400.0	0	1	3	202.2983	105.25374	1	0.235	0.0	0.038	0.0	111.0
-4153.259	-299.0346	1	2	299.0346	400.0	0	1	3	202.2983	105.25374	1	0.235	0.0	0.009	0.0	111.0
-4153.259	-299.0346	1	2	299.0346	400.0	0	1	3	202.2983	105.25374	1	0.235	-0.001	-0.016	0.0	111.0
-4153.259	-299.0346	1	2	299.0346	400.0	0	1	3	202.2983	105.25374	1	0.235	-0.001	-0.017	0.0	111.0
-4153.259	-299.0346	1	2	299.0346	400.0	0	1	3	202.2983	105.25374	1	0.235	-0.003	-0.284	-0.293	111.0
-4153.259	-299.0346	1	2	299.0346	400.0	0	1	3	202.2983	105.25374	1	0.235	-0.005	-0.413	-0.82	111.0
-4153.259	-299.0346	1	2	299.0346	400.0	0	1	3	202.2983	105.25374	1	0.235	-0.011	-0.812	-0.82	111.0
-4153.259	-299.0346	1	2	299.0346	400.0	0	1	3	202.2983	105.25374	1	0.234	-0.021	-1.277	-1.275	111.0
-4153.259	-299.0346	1	2	299.0346	400.0	0	1	3	202.2983	105.25374	1	0.234	-0.029	-1.277	-1.275	111.0
-4153.259	-299.0346	1	2	299.0346	400.0	0	1	3	202.2983	105.25374	1	0.234	-0.037	-1.448	-1.479	111.0
-4153.259	-299.0346	1	2	299.0346	400.0	0	1	3	202.2983	105.25374	1	0.234	-0.048	-1.833	-1.844	111.0
-4153.259	-299.0346	1	2	299.0346	400.0	0	1	3	202.2983	105.25374	1	0.234	-0.058	-1.859	-1.844	111.0
-4153.259	-299.0346	1	2	299.0346	400.0	0	1	3	202.2983	105.25374	1	0.234	-0.069	-2.003	-2.008	111.0
-4153.259	-299.0346	1	2	299.0346	400.0	0	1	3	202.2983	105.25374	1	0.234	-0.079	-2.186	-2.301	111.0
-4153.259	-299.0346	1	2	299.0346	400.0	0	1	3	202.2983	105.25374	1	0.234	-0.09	-2.312	-2.301	111.0
-4153.259	-299.0346	1	2	299.0346	400.0	0	1	3	202.2983	105.25374	1	0.234	-0.101	-2.404	-2.432	111.0
-4153.259	-299.0346	1	2	299.0346	400.0	0	1	3	202.2983	105.25374	1	0.234	-0.111	-2.489	-2.432	111.0
-4153.259	-299.0346	1	2	299.0346	400.0	0	1	3	202.2983	105.25374	1	0.234	-0.123	-2.685	-2.667	111.0
-4153.259	-299.0346	1	2	299.0346	400.0	0	1	3	202.2983	105.25374	1	0.233	-0.133	-2.73	-2.773	111.0
-4153.259	-299.0346	1	2	299.0346	400.0	0	1	3	202.2983	105.25374	1	0.233	-0.143	-2.797	-2.773	111.0
-4153.259	-299.0346	1	2	299.0346	400.0	0	1	3	202.2983	105.25374	1	0.233	-0.153	-2.93	-2.962	111.0
-4153.259	-299.0346	1	2	299.0346	400.0	0	1	3	202.2983	105.25374	1	0.233	-0.163	-3.058	-3.046	111.0
-4153.259	-299.0346	1	2	299.0346	400.0	0	1	3	202.2983	105.25374	1	0.233	-0.171	-3.062	-3.046	111.0
-4153.259	-299.0346	1	2	299.0346	400.0	0	1	3	202.2983	105.25374	1	0.233	-0.18	-3.134	-3.198	111.0
-4153.259	-299.0346	1	2	299.0346	400.0	0	1	3	202.2983	105.25374	1	0.233	-0.189	-3.156	-3.198	111.0
-4153.259	-299.0346	1	2	299.0346	400.0	0	1	3	202.2983	105.25374	1	0.233	-0.197	-3.348	-3.329	111.0
-4153.259	-299.0346	1	2	299.0346	400.0	0	1	3	202.2983	105.25374	1	0.233	-0.206	-3.397	-3.387	111.0
-4153.259	-299.0346	1	2	299.0346	400.0	0	1	3	202.2983	105.25374	1	0.233	-0.213	-3.403	-3.387	111.0
-4153.259	-299.0346	1	2	299.0346	400.0	0	1	3	202.2983	105.25374	1	0.233	-0.221	-3.429	-3.492	111.0
-4153.259	-299.0346	1	2	299.0346	400.0	0	1	3	202.2983	105.25374	1	0.233	-0.227	-3.535	-3.539	111.0
-4153.259	-299.0346	1	2	299.0346	400.0	0	1	3	202.2983	105.25374	1	0.233	-0.233	-3.502	-3.539	111.0
-4153.259	-299.0346	1	2	299.0346	400.0	0	1	3	202.2983	105.25374	1	0.233	-0.239	-3.613	-3.624	111.0
-4153.259	-299.0346	1	2	299.0346	400.0	0	1	3	202.2983	105.25374	1	0.233	-0.245	-3.604	-3.624	111.0
-4153.259	-299.0346	1	2	299.0346	400.0	0	1	3	202.2983	105.25374	1	0.233	-0.252	-3.749	-3.696	111.0
-4153.259	-299.0346	1	2	299.0346	400.0	0	1	3	202.2983	105.25374	1	0.233	-0.259	-3.877	-3.729	111.0
-4153.259	-299.0346	1	2	299.0346	400.0	0	1	3	202.2983	105.25374	1	0.233	-0.264	-3.74	-3.729	111.0
-4153.259	-299.0346	1	2	299.0346	400.0	0	1	3	202.2983	105.25374	1	0.233	-0.268	-3.758	-3.787	111.0
-4153.259	-299.0346	1	2	299.0346	400.0	0	1	3	202.2983	105.25374	1	0.233	-0.272	-3.831	-3.814	111.0
-4153.259	-299.0346	1	2	299.0346	400.0	0	1	3	202.2983	105.25374	1	0.233	-0.276	-3.865	-3.814	111.0
-4153.259	-299.0346	1	2	299.0346	400.0	0	1	3	202.2983	105.25374	1	0.233	-0.28	-3.785	-3.86	111.0
-4153.259	-299.0346	1	2	299.0346	400.0	0	1	3	202.2983	105.25374	1	0.233	-0.284	-3.854	-3.86	111.0
-4153.259	-299.0346	1	2	299.0346	400.0	0	1	3	202.2983	105.25374	1	0.233	-0.287	-3.727	-3.881	111.0
-4153.259	-299.0346	1	2	299.0346	400.0	0	1	3	202.2983	105.25374	1	0.233	-0.29	-3.886	-3.919	111.0
-4153.259	-299.0346	1	2	299.0346	400.0	0	1	3	202.2983	105.25374	1	0.233	-0.294	-3.919	-3.919	111.0
-4153.259	-299.0346	1	2	299.0346	400.0	0	1	3	202.2983	105.25374	1	0.233	-0.298	-3.952	-3.936	111.0
-4153.259	-299.0346	1	2	299.0346	400.0	0	1	3	202.2983	105.25374	1	0.232	-0.302	-3.969	-3.936	111.0
-4153.259	-299.0346	1	2	299.0346	400.0	0	1	3	202.2983	105.25374	1	0.232	-0.304	-3.957	-3.966	111.0
-4153.259	-299.0346	1	2	299.0346	400.0	0	1	3	202.2983	105.25374	1	0.232	-0.306	-3.986	-3.992	111.0
-4153.259	-299.0346	1	2	299.0346	400.0	0	1	3	202.2983	105.25374	1	0.232	-0.308	-4.002	-3.992	111.0
-4153.259	-299.0346	1	2	299.0346	400.0	0	1	3	202.2983	105.25374	1	0.232	-0.311	-4.111	-4.004	111.0
-4153.259	-299.0346	1	2	299.0346	400.0	0	1	3	202.2983	105.25374	1	0.232	-0.313	-4.039	-4.025	111.0
-4153.259	-299.0346	1	2	299.0346	400.0	0	1	3	202.2983	105.25374	1	0.232	-0.315	-4.028	-4.025	111.0
-4153.259	-299.0346	1	2	299.0346	400.0	0	1	3	202.2983	105.25374	1	0.232	-0.317	-4.1	-4.034	111.0
-4153.259	-299.0346	1	2	299.0346	400.0	0	1	3	202.2983	105.25374	1	0.232	-0.319	-4.098	-4.051	111.0
-4153.259	-299.0346	1	2	299.0346	400.0	0	1	3	202.2983	105.25374	1	0.232	-0.321	-4.011	-4.051	111.0
-4153.259	-299.0346	1	2	299.0346	400.0	0	1	3	202.2983	105.25374	1	0.232	-0.321	-4.031	-4.059	111.0
-4153.259	-299.0346	1	2	299.0346	400.0	0	1	3	202.2983	105.25374	1	0.232	-0.321	-4.089	-4.059	111.0
-4153.259	-299.0346	1	2	299.0346	400.0	0	1	3	202.2983	105.25374	1	0.232	-0.322	-4.025	-4.072	111.0
-4153.259	-299.0346	1	2	299.0346	400.0	0	1	3	202.2983	105.25374	1	0.232	-0.323	-4.093	-4.084	111.0
-4153.259	-299.0346	1	2	299.0346	400.0	0	1	3	202.2983	105.25374	1	0.232	-0.323	-4.052	-4.084	111.0
-4153.259	-299.0346	1	2	299.0346	400.0	0	1	3	202.2983	105.25374	1	0.232	-0.324	-4.109	-4.089	111.0
-4153.259	-299.0346	1	2	299.0346	400.0	0	1	3	202.2983	105.25374	1	0.232	-0.326	-4.122	-4.098	111.0
-4153.259	-299.0346	1	2	299.0346	400.0	0	1	3	202.2983	105.25374	1	0.232	-0.326	-4.082	-4.098	111.0
-4153.259	-299.0346	1	2	299.0346	400.0	0	1	3	202.2983	105.25374	1	0.232	-0.327	-4.109	-4.102	111.0
-4153.259	-299.0346	1	2	299.0346	400.0	0	1	3	202.2983	105.25374	1	0.232	-0.328	-4.012	-4.102	111.0
-4153.259	-299.0346	1	2	299.0346	400.0	0	1	3	202.2983	105.25374	1	0.232	-0.33	-4.143	-4.11	111.0
-4153.259	-299.0346	1	2	299.0346	400.0	0	1	3	202.2983	105.25374	1	0.232	-0.331	-4.083	-4.113	111.0
-4153.259	-299.0346	1	2	299.0346	400.0	0	1	3	202.2983	105.25374	1	0.232	-0.331	-4.086	-4.113	111.0
-4153.259	-299.0346	1	2	299.0346	400.0	0	1	3	202.2983	105.25374	1	0.232	-0.332	-4.071	-4.12	111.0
-4153.259	-299.0346	1	2	299.0346	400.0	0	1	3	202.2983	105.25374	1	0.232	-0.334	-4.111	-4.124	111.0
-4153.259	-299.0346	1	2	299.0346	400.0	0	1	3	202.2983	105.25374	1	0.232	-0.335	-4.066	-4.124	111.0
-4153.259	-299.0346	1	2	299.0346	400.0	0	1	3	202.2983	105.25374	1	0.232	-0.336	-4.154	-4.127	111.0
-4153.259	-299.0346	1	2	299.0346	400.0	0	1	3	202.2983	105.25374	1	0.232	-0.337	-4.169	-4.127	111.0
-4153.259	-299.0346	1	2	299.0346	400.0	0	1	3	202.2983	105.25374	1	0.232	-0.339	-4.155	-4.131	111.0
-4153.259	-299.0346	1	2	299.0346	400.0	0	1	3	202.2983	105.25374	1	0.232	-0.341	-4.114	-4.133	111.0
-4153.259	-299.0346	1	2	299.0346	400.0	0	1	3	202.2983	105.25374	1	0.232	-0.34	-4.096	-4.133	111.0
-4153.259	-299.0346	1	2	299.0346	400.0	0	1	3	202.2983	105.25374	1	0.232	-0.34	-4.082	-4.136	111.0
-4153.259	-299.0346	1	2	299.0346	400.0	0	1	3	202.2983	105.25374	1	0.232	-0.341	-4.179	-4.139	111.0
-4153.259	-299.0346	1	2	299.0346	400.0	0	1	3	202.2983	105.25374	1	0.232	-0.341	-4.133	-4.139	111.0
-4153.259	-299.0346	1	2	299.0346	400.0	0	1	3	202.2983	105.25374	1	0.232	-0.34	-4.103	-4.14	111.0
-4153.259	-299.0346	1	2	299.0346	400.0	0	1	3	202.2983	105.25374	1	0.232	-0.341	-4.141	-4.14	111.0
-4153.259	-299.0346	1	2	299.0346	400.0	0	1	3	202.2983	105.25374	1	0.232	-0.341	-4.147	-4.142	111.0
-4153.259	-299.0346	1	2	299.0346	400.0	0	1	3	202.2983	105.25374	1	0.232	-0.341	-4.173	-4.144	111.0
-4153.259	-299.0346	1	2	299.0346	400.0	0	1	3	202.2983	105.25374	1	0.232	-0.341	-4.111	-4.144	111.0
-4153.259	-299.0346	1	2	299.0346	400.0	0	1	3	202.2983	105.25374	1	0.232	-0.341	-4.148	-4.146	111.0
-4153.259	-299.0346	1	2	299.0346	400.0	0	1	3	202.2983	105.25374	1	0.232	-0.34	-4.067	-4.146	111.0
-4153.259	-299.0346	1	2	299.0346	400.0	0	1	3	202.2983	105.25374	1	0.232	-0.341	-4.148	-4.146	111.0
-4153.259	-299.0346	1	2	299.0346	400.0	0	1	3	202.2983	105.25374	1	0.232	-0.341	-4.211	-4.148	111.0
-4153.259	-299.0346	1	2	299.0346	400.0	0	1	3	202.2983	105.25374	1	0.232	-0.341	-4.179	-4.148	111.0
-4153.259	-299.0346	1	2	299.0346	400.0	0	1	3	202.2983	105.25374	1	0.232	-0.341	-4.147	-4.149	111.0
-4153.259	-299.0346	1	2	299.0346	400.0	0	1	3	202.2983	105.25374	1	0.232	-0.341	-4.111	-4.15	111.0
-4153.259	-299.0346	1	2	299.0346	400.0	0	1	3	202.2983	105.25374	1	0.232	-0.341	-4.147	-4.15	111.0
-4153.259	-299.0346	1	2	299.0346	400.0	0	1	3	202.2983	105.25374	1	0.232	-0.341	-4.153	-4.15	111.0
-4153.259	-299.0346	1	2	299.0346	400.0	0	1	3	202.2983	105.25374	1	0.232	-0.341	-4.165	-4.151	111.0
-4153.259	-299.0346	1	2	299.0346	400.0	0	1	3	202.2983	105.25374	1	0.232	-0.341	-4.121	-4.151	111.0
-4153.259	-299.0346	1	2	299.0346	400.0	0	1	3	202.2983	105.25374	1	0.232	-0.341	-4.225	-4.152	111.0
-4153.259	-299.0346	1	2	299.0346	400.0	0	1	3	202.2983	105.25374	1	0.232	-0.341	-4.114	-4.152	111.0
-4153.259	-299.0346	1	2	299.0346	400.0	0	1	3	202.2983	105.25374	1	0.232	-0.341	-4.121	-4.152	111.0
-4153.259	-299.0346	1	2	299.0346	400.0	0	1	3	202.2983	105.25374	1	0.232	-0.341	-4.147	-4.153	111.0
-4153.259	-299.0346	1	2	299.0346	400.0	0	1	3	202.2983	105.25374	1	0.232	-0.341	-4.145	-4.153	111.0
-4153.259	-299.0346	1	2	299.0346	400.0	0	1	3	202.2983	105.25374	1	0.232	-0.341	-4.164	-4.153	111.0
-4153.259	-299.0346	1	2	299.0346	400.0	0	1	3	202.2983	105.25374	1	0.232	-0.341	-4.173	-4.154	111.0
-4153.259	-299.0346	1	2	299.0346	400.0	0	1	3	202.2983	105.25374	1	0.232	-0.341	-4.121	-4.154	111.0
-4153.259	-299.0346	1	2	299.0346	400.0	0	1	3	202.2983	105.25374	1	0.232	-0.341	-4.138	-4.154	111.0
-4153.259	-299.0346	1	2	299.0346	400.0	0	1	3	202.2983	105.25374	1	0.232	-0.341	-4.156	-4.154	111.0
-4153.259	-299.0346	1	2	299.0346	400.0	0	1	3	202.2983	105.25374	1	0.232	-0.341	-4.175	-4.155	111.0
-4153.259	-299.0346	1	2	299.0346	400.0	0	1	3	202.2983	105.25374	1	0.232	-0.341	-4.203	-4.155	111.0
-4153.259	-299.0346	1	2	299.0346	400.0	0	1	3	202.2983	105.25374	1	0.232	-0.34	-4.097	-4.155	111.0
-4153.259	-299.0346	1	2	299.0346	400.0	0	1	3	202.2983	105.25374	1	0.232	-0.34	-4.097	-4.155	111.0
-4153.259	-299.0346	1	2	299.0346	400.0	0	1	3	202.2983	105.25374	1	0.232	-0.341	-4.282	-4.155	111.0
-4153.259	-299.0346	1	2	299.0346	400.0	0	1	3	202.2983	105.25374	1	0.232	-0.341	-4.163	-4.155	111.0
-4153.259	-299.0346	1	2	299.0346	400.0	0	1	3	202.2983	105.25374	1	0.232	-0.341	-4.136	-4.156	111.0
-4153.259	-299.0346	1	2	299.0346	400.0	0	1	3	202.2983	105.25374	1	0.232	-0.341	-4.175	-4.156	111.0
-4153.259	-299.0346	1	2	299.0346	400.0	0	1	3	202.2983	105.25374	1	0.232	-0.341	-4.17	-4.156	111.0
-4153.259	-299.0346	1	2	299.0346	400.0	0	1	3	202.2983	105.25374	1	0.232	-0.341	-4.116	-4.156	111.0
-4153.259	-299.0346	1	2	299.0346	400.0	0	1	3	202.2983	105.25374	1	0.232	-0.341	-4.217	-4.156	111.0
-4153.259	-299.0346	1	2	299.0346	400.0	0	1	3	202.2983	105.25374	1	0.232	-0.341	-4.283	-4.156	111.0
-4153.259	-299.0346	1	2	299.0346	400.0	0	1	3	202.2983	105.25374	1	0.232	-0.341	-4.139	-4.156	111.0
-4153.259	-299.0346	1	2	299.0346	400.0	0	1	3	202.2983	105.25374	1	0.232	-0.341	-4.155	-4.156	111.0
-4153.259	-299.0346	1	2	299.0346	400.0	0	1	3	202.2983	105.25374	1	0.232	-0.341	-4.17	-4.156	111.0
-4153.259	-299.0346	1	2	299.0346	400.0	0	1	3	202.2983	105.25374	1	0.232	-0.341	-4.146	-4.156	111.0
-4153.259	-299.0346	1	2	299.0346	400.0	0	1	3	202.2983	105.25374	1	0.232	-0.341	-4.164	-4.156	111.0
-4153.259	-299.0346	1	2	299.0346	400.0	0	1	3	202.2983	105.25374	1	0.232	-0.341	-4.189	-4.157	111.0
-4153.259	-299.0346	1	2	299.0346	400.0	0	1	3	202.2983	105.25374	1	0.232	-0.341	-4.166	-4.157	111.0
-4153.259	-299.0346	1	2	299.0346	400.0	0	1	3	202.2983	105.25374	1	0.232	-0.341	-4.21	-4.157	111.0
-4153.259	-299.0346	1	2	299.0346	400.0	0	1	3	202.2983	105.25374	1	0.232	-0.341	-4.154	-4.157	111.0
-4153.259	-299.0346	1	2	299.0346	400.0	0	1	3	202.2983	105.25374	1	0.232	-0.341	-4.162	-4.157	111.0
-4153.259	-299.0346	1	2	299.0346	400.0	0	1	3	202.2983	105.25374	1	0.232	-0.341	-4.166	-4.157	111.0
-4153.259	-299.0346	1	2	299.0346	400.0	0	1	3	202.2983	105.25374	1	0.232	-0.341	-4.197	-4.157	111.0
-4153.259	-299.0346	1	2	299.0346	400.0	0	1	3	202.2983	105.25374	1	0.232	-0.34	-4.098	-4.157	111.0
-4153.259	-299.0346	1	2	299.0346	400.0	0	1	3	202.2983	105.25374	1	0.232	-0.341	-4.188	-4.157	111.0
-4153.259	-299.0346	1	2	299.0346	400.0	0	1	3	202.2983	105.25374	1	0.232	-0.341	-4.186	-4.157	111.0
-4153.259	-299.0346	1	2	299.0346	400.0	0	1	3	202.2983	105.25374	1	0.232	-0.341	-4.265	-4.157	111.0
-4153.259	-299.0346	1	2	299.0346	400.0	0	1	3	202.2983	105.25374	1	0.232	-0.341	-4.197	-4.157	111.0
-4153.259	-299.0346	1	2	299.0346	400.0	0	1	3	202.2983	105.25374	1	0.232	-0.341	-4.114	-4.157	111.0
-4153.259	-299.0346	1	2	299.0346	400.0	0	1	3	202.2983	105.25374	1	0.232	-0.341	-4.192	-4.157	111.0
-4153.259	-299.0346	1	2	299.0346	400.0	0	1	3	202.2983	105.25374	1	0.232	-0.341	-4.147	-4.157	111.0
-4153.259	-299.0346	1	2	299.0346	400.0	0	1	3	202.2983	105.25374	1	0.232	-0.34	-4.101	-4.157	111.0
-4153.259	-299.0346	1	2	299.0346	400.0	0	1	3	202.2983	105.25374	1	0.232	-0.341	-4.176	-4.157	111.0
-4153.259	-299.0346	1	2	299.0346	400.0	0	1	3	202.2983	105.25374	1	0.232	-0.34	-4.069	-4.157	111.0
-4153.259	-299.0346	1	2	299.0346	400.0	0	1	3	202.2983	105.25374	1	0.232	-0.341	-4.159	-4.157	111.0
-4153.259	-299.0346	1	2	299.0346	400.0	0	1	3	202.2983	105.25374	1	0.232	-0.341	-4.184	-4.157	111.0
-4153.259	-299.0346	1	2	299.0346	400.0	0	1	3	202.2983	105.25374	1	0.232	-0.341	-4.202	-4.157	111.0
-4153.259	-299.0346	1	2	299.0346	400.0	0	1	3	202.2983	105.25374	1	0.232	-0.341	-4.144	-4.157	111.0
-4153.259	-299.0346	1	2	299.0346	400.0	0	1	3	202.2983	105.25374	1	0.232	-0.341	-4.315	-4.157	111.0
-4153.259	-299.0346	1	2	299.0346	400.0	0	1	3	202.2983	105.25374	1	0.232	-0.341	-4.282	-4.157	111.0
-4153.259	-299.0346	1	2	299.0346	400.0	0	1	3	202.2983	105.25374	1	0.232	-0.341	-4.176	-4.157	111.0
-4153.259	-299.0346	1	2	299.0346	400.0	0	1	3	202.2983	105.25374	1	0.232	-0.341	-4.165	-4.157	111.0
-4153.259	-299.0346	1	2	299.0346	400.0	0	1	3	202.2983	105.25374	1	0.232	-0.341	-4.237	-4.157	111.0
-4153.259	-299.0346	1	2	299.0346	400.0	0	1	3	202.2983	105.25374	1	0.232	-0.341	-4.176	-4.157	111.0
-4153.259	-299.0346	1	2	299.0346	400.0	0	1	3	202.2983	105.25374	1	0.232	-0.34	-4.083	-4.157	111.0
-4153.259	-299.0346	1	2	299.0346	400.0	0	1	3	202.2983	105.25374	1	0.232	-0.341	-4.165	-4.157	111.0
-4153.259	-299.0346	1	2	299.0346	400.0	0	1	3	202.2983	105.25374	1	0.232	-0.341	-4.137	-4.157	111.0
-4153.259	-299.0346	1	2	299.0346	400.0	0	1	3	202.2983	105.25374	1	0.232	-0.341	-4.236	-4.157	111.0
-4153.259	-299.0346	1	2	299.0346	400.0	0	1	3	202.2983	105.25374	1	0.232	-0.341	-4.173	-4.157	111.0
-4153.259	-299.0346	1	2	299.0346	400.0	0	1	3	202.2983	105.25374	1	0.232	-0.341	-4.171	-4.157	111.0
-4153.259	-299.0346	1	2	299.0346	400.0	0	1	3	202.2983	105.25374	1	0.232	-0.34	-4.101	-4.157	111.0
-4153.259	-299.0346	1	2	299.0346	400.0	0	1	3	202.2983	105.25374	1	0.232	-0.341	-4.143	-4.157	111.0
-4153.259	-299.0346	1	2	299.0346	400.0	0	1	3	202.2983	105.25374	1	0.232	-0.341	-4.155	-4.157	111.0
-4153.259	-299.0346	1	2	299.0346	400.0	0	1	3	202.2983	105.25374	1	0.232	-0.341	-4.214	-4.157	111.0
-4153.259	-299.0346	1	2	299.0346	400.0	0	1	3	202.2983	105.25374	1	0.232	-0.341	-4.193	-4.157	111.0
-4153.259	-299.0346	1	2	299.0346	400.0	0	1	3	202.2983	105.25374	1	0.232	-0.341	-4.129	-4.157	111.0
-4153.259	-299.0346	1	2	299.0346	400.0	0	1	3	202.2983	105.25374	1	0.232	-0.341	-4.307	-4.157	111.0
-4153.259	-299.0346	1	2	299.0346	400.0	0	1	3	202.2983	105.25374	1	0.232	-0.341	-4.168	-4.157	111.0
-4153.259	-299.0346	1	2	299.0346	400.0	0	1	3	202.2983	105.25374	1	0.232	-0.341	-4.173	-4.157	111.0
-4153.259	-299.0346	1	2	299.0346	400.0	0	1	3	202.2983	105.25374	1	0.232	-0.341	-4.124	-4.157	111.0
-4153.259	-299.0346	1	2	299.0346	400.0	0	1	3	202.2983	105.25374	1	0.232	-0.341	-4.167	-4.157	111.0
-4153.259	-299.0346	1	2	299.0346	400.0	0	1	3	202.2983	105.25374	1	0.232	-0.341	-4.141	-4.157	111.0
-4153.259	-299.0346	1	2	299.0346	400.0	0	1	3	202.2983	105.25374	1	0.232	-0.341	-4.142	-4.157	111.0
-4153.259	-299.0346	1	2	299.0346	400.0	0	1	3	202.2983	105.25374	1	0.232	-0.34	-4.087	-4.157	111.0
-4153.259	-299.0346	1	2	299.0346	400.0	0	1	3	202.2983	105.25374	1	0.232	-0.341	-4.153	-4.157	111.0
-4153.259	-299.0346	1	2	299.0346	400.0	0	1	3	202.2983	105.25374	1	0.232	-0.341	-4.117	-4.157	111.0
-4153.259	-299.0346	1	2	299.0346	400.0	0	1	3	202.2983	105.25374	1	0.232	-0.341	-4.151	-4.157	111.0
-4153.259	-299.0346	1	2	299.0346	400.0	0	1	3	202.2983	105.25374	1	0.232	-0.341	-4.208	-4.157	111.0
-4153.259	-299.0346	1	2	299.0346	400.0	0	1	3	202.2983	105.25374	1	0.232	-0.341	-4.166	-4.157	111.0
-4153.259	-299.0346	1	2	299.0346	400.0	0	1	3	202.2983	105.25374	1	0.232	-0.342	-4.361	-4.157	111.0
-4153.259	-299.0346	1	2	299.0346	400.0	0	1	3	202.2983	105.25374	1	0.232	-0.341	-4.097	-4.157	111.0
-4153.259	-299.0346	1	2	299.0346	400.0	0	1	3	202.2983	105.25374	1	0.232	-0.341	-4.18	-4.157	111.0
-4153.259	-299.0346	1	2	299.0346	400.0	0	1	3	202.2983	105.25374	1	0.232	-0.341	-4.153	-4.157	111.0
-4153.259	-299.0346	1	2	299.0346	400.0	0	1	3	202.2983	105.25374	1	0.232	-0.34	-4.075	-4.157	111.0
-4153.259	-299.0346	1	2	299.0346	400.0	0	1	3	202.2983	105.25374	1	0.232	-0.341	-4.123	-4.157	111.0
-4153.259	-299.0346	1	2	299.0346	400.0	0	1	3	202.2983	105.25374	1	0.232	-0.341	-4.146	-4.157	111.0
-4153.259	-299.0346	1	2	299.0346	400.0	0	1	3	202.2983	105.25374	1	0.232	-0.341	-4.139	-4.157	111.0
-4153.259	-299.0346	1	2	299.0346	400.0	0	1	3	202.2983	105.25374	1	0.232	-0.34	-4.09	-4.157	111.0
-4153.259	-299.0346	1	2	299.0346	400.0	0	1	3	202.2983	105.25374	1	0.232	-0.341	-4.217	-4.157	111.0
-4153.259	-299.0346	1	2	299.0346	400.0	0	1	3	202.2983	105.25374	1	0.232	-0.341	-4.15	-4.157	111.0
-4153.259	-299.0346	1	2	299.0346	400.0	0	1	3	202.2983	105.25374	1	0.232	-0.341	-4.143	-4.157	111.0
-4153.259	-299.0346	1	2	299.0346	400.0	0	1	3	202.2983	105.25374	1	0.232	-0.341	-4.212	-4.157	111.0
-4153.259	-299.0346	1	2	299.0346	400.0	0	1	3	202.2983	105.25374	1	0.232	-0.341	-4.169	-4.157	111.0
-4153.259	-299.0346	1	2	299.0346	400.0	0	1	3	202.2983	105.25374	1	0.232	-0.34	-4.108	-4.157	111.0
-4153.259	-299.0346	1	2	299.0346	400.0	0	1	3	202.2983	105.25374	1	0.232	-0.341	-4.193	-4.157	111.0
-4153.259	-299.0346	1	2	299.0346	400.0	0	1	3	202.2983	105.25374	1	0.232	-0.341	-4.175	-4.157	111.0
-4153.259	-299.0346	1	2	299.0346	400.0	0	1	3	202.2983	105.25374	1	0.232	-0.341	-4.203	-4.157	111.0
-4153.259	-299.0346	1	2	299.0346	400.0	0	1	3	202.2983	105.25374	1	0.232	-0.341	-4.149	-4.157	111.0
-4153.259	-299.0346	1	2	299.0346	400.0	0	1	3	202.2983	105.25374	1	0.232	-0.34	-4.052	-4.157	111.0
-4153.259	-299.0346	1	2	299.0346	400.0	0	1	3	202.2983	105.25374	1	0.232	-0.341	-4.201	-4.157	111.0
-4153.259	-299.0346	1	2	299.0346	400.0	0	1	3	202.2983	105.25374	1	0.232	-0.341	-4.155	-4.157	111.0
-4153.259	-299.0346	1	2	299.0346	400.0	0	1	3	202.2983	105.25374	1	0.232	-0.341	-4.137	-4.157	111.0
-4153.259	-299.0346	1	2	299.0346	400.0	0	1	3	202.2983	105.25374	1	0.232	-0.342	-4.392	-4.157	111.0
-4153.259	-299.0346	1	2	299.0346	400.0	0	1	3	202.2983	105.25374	1	0.232	-0.342	-4.193	-4.157	111.0
-4153.259	-299.0346	1	2	299.0346	400.0	0	1	3	202.2983	105.25374	1	0.232	-0.342	-4.188	-4.157	111.0
-4153.259	-299.0346	1	2	299.0346	400.0	0	1	3	202.2983	105.25374	1	0.232	-0.342	-4.13	-4.157	111.0
-4153.259	-299.0346	1	2	299.0346	400.0	0	1	3	202.2983	105.25374	1	0.232	-0.342	-4.181	-4.157	111.0
-4153.259	-299.0346	1	2	299.0346	400.0	0	1	3	202.2983	105.25374	1	0.232	-0.342	-4.154	-4.157	111.0
-4153.259	-299.0346	1	2	299.0346	400.0	0	1	3	202.2983	105.25374	1	0.232	-0.342	-4.174	-4.157	111.0
-4153.259	-299.0346	1	2	299.0346	400.0	0	1	3	202.2983	105.25374	1	0.232	-0.342	-4.123	-4.157	111.0
-4153.259	-299.0346	1	2	299.0346	400.0	0	1	3	202.2983	105.25374	1	0.232	-0.342	-4.171	-4.157	111.0
-4153.259	-299.0346	1	2	299.0346	400.0	0	1	3	202.2983	105.25374	1	0.232	-0.341	-4.16	-4.157	111.0
-4153.259	-299.0346	1	2	299.0346	400.0	0	1	3	202.2983	105.25374	1	0.232	-0.341	-4.171	-4.157	111.0
-4153.259	-299.0346	1	2	299.0346	400.0	0	1	3	202.2983	105.25374	1	0.232	-0.34	-3.973	-4.157	111.0
-4153.259	-299.0346	1	2	299.0346	400.0	0	1	3	202.2983	105.25374	1	0.232	-0.341	-4.113	-4.157	111.0
-4153.259	-299.0346	1	2	299.0346	400.0	0	1	3	202.2983	105.25374	1	0.232	-0.34	-3.941	-4.157	111.0
-4153.259	-299.0346	1	2	299.0346	400.0	0	1	3	202.2983	105.25374	1	0.232	-0.341	-4.204	-4.157	111.0
-4153.259	-299.0346	1	2	299.0346	400.0	0	1	3	202.2983	105.25374	1	0.232	-0.341	-4.178	-4.157	111.0
-4153.259	-299.0346	1	2	299.0346	400.0	0	1	3	202.2983	105.25374	1	0.232	-0.341	-4.217	-4.157	111.0
-4153.259	-299.0346	1	2	299.0346	400.0	0	1	3	202.2983	105.25374	1	0.232	-0.341	-4.187	-4.157	111.0
-4153.259	-299.0346	1	2	299.0346	400.0	0	1	3	202.2983	105.25374	1	0.232	-0.341	-4.145	-4.157	111.0
-4153.259	-299.0346	1	2	299.0346	400.0	0	1	3	202.2983	105.25374	1	0.232	-0.341	-4.166	-4.157	111.0
-4153.259	-299.0346	1	2	299.0346	400.0	0	1	3	202.2983	105.25374	1	0.232	-0.341	-4.165	-4.157	111.0
-4153.259	-299.0346	1	2	299.0346	400.0	0	1	3	202.2983	105.25374	1	0.232	-0.341	-4.171	-4.157	111.0
-4153.259	-299.0346	1	2	299.0346	400.0	0	1	3	202.2983	105.25374	1	0.232	-0.341	-4.17	-4.157	111.0
-4153.259	-299.0346	1	2	299.0346	400.0	0	1	3	202.2983	105.25374	1	0.232	-0.34	-3.97	-4.157	111.0
-4153.259	-299.0346	1	2	299.0346	400.0	0	1	3	202.2983	105.25374	1	0.232	-0.341	-4.157	-4.157	111.0
-4153.259	-299.0346	1	2	299.0346	400.0	0	1	3	202.2983	105.25374	1	0.232	-0.34	-4.086	-4.157	111.0
-4153.259	-299.0346	1	2	299.0346	400.0	0	1	3	202.2983	105.25374	1	0.232	-0.341	-4.21	-4.157	111.0
-4153.259	-299.0346	1	2	299.0346	400.0	0	1	3	202.2983	105.25374	1	0.232	-0.341	-4.137	-4.157	111.0
-4153.259	-299.0346	1	2	299.0346	400.0	0	1	3	202.2983	105.25374	1	0.232	-0.341	-4.142	-4.157	111.0
-4153.259	-299.0346	1	2	299.0346	400.0	0	1	3	202.2983	105.25374	1	0.232	-0.341	-4.123	-4.157	111.0
-4153.259	-299.0346	1	2	299.0346	400.0	0	1	3	202.2983	105.25374	1	0.232	-0.341	-4.187	-4.157	111.0
-4153.259	-299.0346	1	2	299.0346	400.0	0	1	3	202.2983	105.25374	1	0.232	-0.341	-4.129	-4.157	111.0
-4153.259	-299.0346	1	2	299.0346	400.0	0	1	3	202.2983	105.25374	1	0.232	-0.341	-4.154	-4.157	111.0
-4153.259	-299.0346	1	2	299.0346	400.0	0	1	3	202.2983	105.25374	1	0.232	-0.341	-4.129	-4.157	111.0
0.0	0.0	1	2	299.0346	400.0	0	1	3	202.2983	105.25374	0	0.232	-0.341	-4.306	-4.157	111.0
0.0	0.0	1	2	299.0346	400.0	0	1	3	202.2983	105.25374	0	0.232	-0.341	-4.155	-4.157	111.0
0.0	0.0	1	2	299.0346	400.0	0	1	3	202.2983	105.25374	0	0.232	-0.34	-3.889	-3.863	111.0
0.0	0.0	1	2	299.0346	400.0	0	1	3	202.2983	105.25374	0	0.232	-0.339	-3.667	-3.863	111.0
0.0	0.0	1	2	299.0346	400.0	0	1	3	202.2983	105.25374	0	0.232	-0.336	-3.691	-3.59	111.0
0.0	0.0	1	2	299.0346	400.0	0	1	3	202.2983	105.25374	0	0.232	-0.332	-3.592	-3.59	111.0
0.0	0.0	1	2	299.0346	400.0	0	1	3	202.2983	105.25374	0	0.232	-0.324	-3.14	-3.1	111.0
0.0	0.0	1	2	299.0346	400.0	0	1	3	202.2983	105.25374	0	0.232	-0.315	-2.795	-2.881	111.0
0.0	0.0	1	2	299.0346	400.0	0	1	3	202.2983	105.25374	0	0.232	-0.307	-2.903	-2.881	111.0
0.0	0.0	1	2	299.0346	400.0	0	1	3	202.2983	105.25374	0	0.232	-0.297	-2.476	-2.488	111.0
0.0	0.0	1	2	299.0346	400.0	0	1	3	202.2983	105.25374	0	0.232	-0.286	-2.117	-2.148	111.0
0.0	0.0	1	2	299.0346	400.0	0	1	3	202.2983	105.25374	0	0.232	-0.276	-2.183	-2.148	111.0
0.0	0.0	1	2	299.0346	400.0	0	1	3	202.2983	105.25374	0	0.233	-0.265	-1.914	-1.996	111.0
0.0	0.0	1	2	299.0346	400.0	0	1	3	202.2983	105.25374	0	0.233	-0.256	-1.965	-1.996	111.0
0.0	0.0	1	2	299.0346	400.0	0	1	3	202.2983	105.25374	0	0.233	-0.246	-1.738	-1.724	111.0
0.0	0.0	1	2	299.0346	400.0	0	1	3	202.2983	105.25374	0	0.233	-0.235	-1.683	-1.602	111.0
0.0	0.0	1	2	299.0346	400.0	0	1	3	202.2983	105.25374	0	0.233	-0.225	-1.619	-1.602	111.0
0.0	0.0	1	2	299.0346	400.0	0	1	3	202.2983	105.25374	0	0.233	-0.215	-1.352	-1.383	111.0
0.0	0.0	1	2	299.0346	400.0	0	1	3	202.2983	105.25374	0	0.233	-0.205	-1.274	-1.285	111.0
0.0	0.0	1	2	299.0346	400.0	0	1	3	202.2983	105.25374	0	0.233	-0.196	-1.23	-1.285	111.0
0.0	0.0	1	2	299.0346	400.0	0	1	3	202.2983	105.25374	0	0.233	-0.186	-1.097	-1.11	111.0
0.0	0.0	1	2	299.0346	400.0	0	1	3	202.2983	105.25374	0	0.233	-0.176	-1.117	-1.11	111.0
0.0	0.0	1	2	299.0346	400.0	0	1	3	202.2983	105.25374	0	0.233	-0.168	-1.015	-1.031	111.0
0.0	0.0	1	2	299.0346	400.0	0	1	3	202.2983	105.25374	0	0.233	-0.158	-0.908	-0.89	111.0
0.0	0.0	1	2	299.0346	400.0	0	1	3	202.2983	105.25374	0	0.233	-0.15	-0.856	-0.89	111.0
0.0	0.0	1	2	299.0346	400.0	0	1	3	202.2983	105.25374	0	0.233	-0.142	-0.764	-0.769	111.0
0.0	0.0	1	2	299.0346	400.0	0	1	3	202.2983	105.25374	0	0.233	-0.133	-0.68	-0.714	111.0
0.0	0.0	1	2	299.0346	400.0	0	1	3	202.2983	105.25374	0	0.233	-0.126	-0.791	-0.714	111.0
0.0	0.0	1	2	299.0346	400.0	0	1	3	202.2983	105.25374	0	0.233	-0.118	-0.649	-0.617	111.0
0.0	0.0	1	2	299.0346	400.0	0	1	3	202.2983	105.25374	0	0.233	-0.113	-0.745	-0.617	111.0
0.0	0.0	1	2	299.0346	400.0	0	1	3	202.2983	105.25374	0	0.233	-0.107	-0.585	-0.573	111.0
0.0	0.0	1	2	299.0346	400.0	0	1	3	202.2983	105.25374	0	0.233	-0.101	-0.511	-0.495	111.0
0.0	0.0	1	2	299.0346	400.0	0	1	3	202.2983	105.25374	0	0.234	-0.094	-0.484	-0.495	111.0
0.0	0.0	1	2	299.0346	400.0	0	1	3	202.2983	105.25374	0	0.234	-0.088	-0.467	-0.459	111.0
0.0	0.0	1	2	299.0346	400.0	0	1	3	202.2983	105.25374	0	0.234	-0.082	-0.429	-0.397	111.0
0.0	0.0	1	2	299.0346	400.0	0	1	3	202.2983	105.25374	0	0.234	-0.077	-0.429	-0.397	111.0
0.0	0.0	1	2	299.0346	400.0	0	1	3	202.2983	105.25374	0	0.234	-0.074	-0.399	-0.368	111.0
0.0	0.0	1	2	299.0346	400.0	0	1	3	202.2983	105.25374	0	0.234	-0.07	-0.351	-0.368	111.0
0.0	0.0	1	2	299.0346	400.0	0	1	3	202.2983	105.25374	0	0.234	-0.066	-0.349	-0.318	111.0
0.0	0.0	1	2	299.0346	400.0	0	1	3	202.2983	105.25374	0	0.234	-0.062	-0.302	-0.274	111.0
0.0	0.0	1	2	299.0346	400.0	0	1	3	202.2983	105.25374	0	0.234	-0.059	-0.316	-0.274	111.0
0.0	0.0	1	2	299.0346	400.0	0	1	3	202.2983	105.25374	0	0.234	-0.056	-0.23	-0.255	111.0
0.0	0.0	1	2	299.0346	400.0	0	1	3	202.2983	105.25374	0	0.234	-0.053	-0.264	-0.22	111.0
0.0	0.0	1	2	299.0346	400.0	0	1	3	202.2983	105.25374	0	0.234	-0.049	-0.204	-0.22	111.0
0.0	0.0	1	2	299.0346	400.0	0	1	3	202.2983	105.25374	0	0.234	-0.045	-0.173	-0.204	111.0
0.0	0.0	1	2	299.0346	400.0	0	1	3	202.2983	105.25374	0	0.234	-0.041	-0.215	-0.204	111.0
0.0	0.0	1	2	299.0346	400.0	0	1	3	202.2983	105.25374	0	0.234	-0.038	-0.151	-0.176	111.0
0.0	0.0	1	2	299.0346	400.0	0	1	3	202.2983	105.25374	0	0.234	-0.036	-0.132	-0.164	111.0
0.0	0.0	1	2	299.0346	400.0	0	1	3	202.2983	105.25374	0	0.234	-0.034	-0.154	-0.164	111.0
0.0	0.0	1	2	299.0346	400.0	0	1	3	202.2983	105.25374	0	0.234	-0.032	-0.13	-0.141	111.0
0.0	0.0	1	2	299.0346	400.0	0	1	3	202.2983	105.25374	0	0.234	-0.03	-0.161	-0.131	111.0
0.0	0.0	1	2	299.0346	400.0	0	1	3	202.2983	105.25374	0	0.234	-0.028	-0.134	-0.131	111.0
0.0	0.0	1	2	299.0346	400.0	0	1	3	202.2983	105.25374	0	0.234	-0.026	-0.168	-0.113	111.0
0.0	0.0	1	2	299.0346	400.0	0	1	3	202.2983	105.25374	0	0.234	-0.024	-0.133	-0.113	111.0
0.0	0.0	1	2	299.0346	400.0	0	1	3	202.2983	105.25374	0	0.234	-0.021	-0.116	-0.097	111.0
0.0	0.0	1	2	299.0346	400.0	0	1	3	202.2983	105.25374	0	0.234	-0.02	-0.113	-0.09	111.0
0.0	0.0	1	2	299.0346	400.0	0	1	3	202.2983	105.25374	0	0.234	-0.02	-0.064	-0.09	111.0
0.0	0.0	1	2	299.0346	400.0	0	1	3	202.2983	105.25374	0	0.234	-0.02	-0.095	-0.078	111.0
0.0	0.0	1	2	299.0346	400.0	0	1	3	202.2983	105.25374	0	0.234	-0.02	-0.043	-0.072	111.0
0.0	0.0	1	2	299.0346	400.0	0	1	3	202.2983	105.25374	0	0.234	-0.02	-0.065	-0.072	111.0
0.0	0.0	1	2	299.0346	400.0	0	1	3	202.2983	105.25374	0	0.234	-0.019	-0.059	-0.062	111.0
0.0	0.0	1	2	299.0346	400.0	0	1	3	202.2983	105.25374	0	0.234	-0.019	-0.08	-0.062	111.0
0.0	0.0	1	2	299.0346	400.0	0	1	3	202.2983	105.25374	0	0.234	-0.019	-0.047	-0.058	111.0
0.0	0.0	1	2	299.0346	400.0	0	1	3	202.2983	105.25374	0	0.234	-0.019	-0.047	-0.05	111.0
0.0	0.0	1	2	299.0346	400.0	0	1	3	202.2983	105.25374	0	0.234	-0.019	-0.048	-0.05	111.0
0.0	0.0	1	2	299.0346	400.0	0	1	3	202.2983	105.25374	0	0.234	-0.019	-0.176	-0.043	111.0
0.0	0.0	1	2	299.0346	400.0	0	1	3	202.2983	105.25374	0	0.235	-0.018	-0.003	-0.04	111.0
0.0	0.0	1	2	299.0346	400.0	0	1	3	202.2983	105.25374	0	0.235	-0.018	-0.043	-0.04	111.0
0.0	0.0	1	2	299.0346	400.0	0	1	3	202.2983	105.25374	0	0.235	-0.017	-0.049	-0.034	111.0
0.0	0.0	1	2	299.0346	400.0	0	1	3	202.2983	105.25374	0	0.235	-0.017	-0.081	-0.034	111.0
0.0	0.0	1	2	299.0346	400.0	0	1	3	202.2983	105.25374	0	0.235	-0.016	-0.057	-0.031	111.0
0.0	0.0	1	2	299.0346	400.0	0	1	3	202.2983	105.25374	0	0.235	-0.015	-0.073	-0.027	111.0
0.0	0.0	1	2	299.0346	400.0	0	1	3	202.2983	105.25374	0	0.235	-0.014	-0.033	-0.027	111.0
0.0	0.0	1	2	299.0346	400.0	0	1	3	202.2983	105.25374	0	0.235	-0.014	-0.015	-0.025	111.0
0.0	0.0	1	2	299.0346	400.0	0	1	3	202.2983	105.25374	0	0.235	-0.014	-0.031	-0.021	111.0
0.0	0.0	1	2	299.0346	400.0	0	1	3	202.2983	105.25374	0	0.235	-0.013	-0.005	-0.021	111.0
0.0	0.0	1	2	299.0346	400.0	0	1	3	202.2983	105.25374	0	0.235	-0.012	0.156	-0.02	111.0
0.0	0.0	1	2	299.0346	400.0	0	1	3	202.2983	105.25374	0	0.235	-0.011	-0.021	-0.02	111.0
0.0	0.0	1	2	299.0346	400.0	0	1	3	202.2983	105.25374	0	0.235	-0.011	-0.013	-0.017	111.0
0.0	0.0	1	2	299.0346	400.0	0	1	3	202.2983	105.25374	0	0.235	-0.01	-0.133	-0.016	111.0
0.0	0.0	1	2	299.0346	400.0	0	1	3	202.2983	105.25374	0	0.235	-0.009	0.001	-0.016	111.0
0.0	0.0	1	2	299.0346	400.0	0	1	3	202.2983	105.25374	0	0.235	-0.008	-0.027	-0.013	111.0
0.0	0.0	1	2	299.0346	400.0	0	1	3	202.2983	105.25374	0	0.235	-0.007	0.008	-0.012	111.0
0.0	0.0	1	2	299.0346	400.0	0	1	3	202.2983	105.25374	0	0.235	-0.006	-0.044	-0.012	111.0
0.0	0.0	1	2	299.0346	400.0	0	1	3	202.2983	105.25374	0	0.235	-0.004	-0.001	-0.01	111.0
0.0	0.0	1	2	299.0346	400.0	0	1	3	202.2983	105.25374	0	0.235	-0.003	0.001	-0.01	111.0
0.0	0.0	1	2	299.0346	400.0	0	1	3	202.2983	105.25374	0	0.235	-0.002	0.053	-0.009	111.0
0.0	0.0	1	2	299.0346	400.0	0	1	3	202.2983	105.25374	0	0.235	-0.001	0.009	-0.008	111.0
0.0	0.0	1	2	299.0346	400.0	0	1	3	202.2983	105.25374	0	0.235	-0.001	-0.029	-0.008	111.0
0.0	0.0	1	2	299.0346	400.0	0	1	3	202.2983	105.25374	0	0.235	-0.001	-0.028	-0.007	111.0
0.0	0.0	1	2	299.0346	400.0	0	1	3	202.2983	105.25374	0	0.235	-0.001	-0.022	-0.006	111.0
0.0	0.0	1	2	299.0346	400.0	0	1	3	202.2983	105.25374	0	0.235	0.0	0.099	-0.006	111.0
0.0	0.0	1	2	299.0346	400.0	0	1	3	202.2983	105.25374	0	0.235	-0.001	-0.074	-0.005	111.0
0.0	0.0	1	2	299.0346	400.0	0	1	3	202.2983	105.25374	0	0.235	0.0	0.007	-0.005	111.0
0.0	0.0	1	2	299.0346	400.0	0	1	3	202.2983	105.25374	0	0.235	0.0	-0.005	-0.005	111.0
0.0	0.0	1	2	299.0346	400.0	0	1	3	202.2983	105.25374	0	0.235	0.0	0.009	-0.004	111.0
0.0	0.0	1	2	299.0346	400.0	0	1	3	202.2983	105.25374	0	0.235	-0.001	-0.029	-0.004	111.0
0.0	0.0	1	2	299.0346	400.0	0	1	3	202.2983	105.25374	0	0.235	0.0	0.008	-0.003	111.0
0.0	0.0	1	2	299.0346	400.0	0	1	3	202.2983	105.25374	0	0.235	0.0	0.003	-0.003	111.0
0.0	0.0	1	2	299.0346	400.0	0	1	3	202.2983	105.25374	0	0.235	0.0	0.088	-0.003	111.0
0.0	0.0	1	2	299.0346	400.0	0	1	3	202.2983	105.25374	0	0.235	0.0	0.015	-0.002	111.0
0.0	0.0	1	2	299.0346	400.0	0	1	3	202.2983	105.25374	0	0.235	0.0	0.024	-0.002	111.0
0.0	0.0	1	2	299.0346	400.0	0	1	3	202.2983	105.25374	0	0.235	0.0	-0.005	-0.002	111.0
0.0	0.0	1	2	299.0346	400.0	0	1	3	202.2983	105.25374	0	0.235	0.0	0.027	-0.001	111.0
0.0	0.0	1	2	299.0346	400.0	0	1	3	202.2983	105.25374	0	0.235	-0.001	-0.038	-0.001	111.0
0.0	0.0	1	2	299.0346	400.0	0	1	3	202.2983	105.25374	0	0.235	0.0	0.008	-0.001	111.0
0.0	0.0	1	2	299.0346	400.0	0	1	3	202.2983	105.25374	0	0.235	0.0	-0.001	-0.001	111.0
0.0	0.0	1	2	299.0346	400.0	0	1	3	202.2983	105.25374	0	0.235	0.0	0.022	-0.001	111.0
0.0	0.0	1	2	299.0346	400.0	0	1	3	202.2983	105.25374	0	0.235	-0.001	-0.017	-0.001	111.0
0.0	0.0	1	2	299.0346	400.0	0	1	3	202.2983	105.25374	0	0.235	-0.001	-0.033	-0.001	111.0
0.0	0.0	1	2	299.0346	400.0	0	1	3	202.2983	105.25374	0	0.235	-0.001	-0.022	0.0	111.0
0.0	0.0	1	2	299.0346	400.0	0	1	3	202.2983	105.25374	0	0.235	-0.001	-0.029	0.0	111.0
0.0	0.0	1	2	299.0346	400.0	0	1	3	202.2983	105.25374	0	0.235	0.0	0.008	0.0	111.0
0.0	0.0	1	2	299.0346	400.0	0	1	3	202.2983	105.25374	0	0.235	-0.001	-0.012	0.0	111.0
0.0	0.0	1	2	299.0346	400.0	0	1	3	202.2983	105.25374	0	0.235	0.0	0.016	0.0	111.0
0.0	0.0	1	2	299.0346	400.0	0	1	3	202.2983	105.25374	0	0.235	-0.001	-0.037	0.0	111.0
0.0	0.0	1	2	299.0346	400.0	0	1	3	202.2983	105.25374	0	0.235	0.0	-0.001	0.0	111.0
0.0	0.0	1	2	299.0346	400.0	0	1	3	202.2983	105.25374	0	0.235	0.0	0.01	0.0	111.0
0.0	0.0	1	2	299.0346	400.0	0	1	3	202.2983	105.25374	0	0.235	0.0	0.0	0.0	111.0
0.0	0.0	1	2	299.0346	400.0	0	1	3	202.2983	105.25374	0	0.235	0.0	-0.001	0.0	111.0
0.0	0.0	1	2	299.0346	400.0	0	1	3	202.2983	105.25374	0	0.235	0.0	0.01	0.0	111.0
0.0	0.0	1	2	299.0346	400.0	0	1	3	202.2983	105.25374	0	0.235	-0.001	-0.048	0.0	111.0
0.0	0.0	1	2	299.0346	400.0	0	1	3	202.2983	105.25374	0	0.235	-0.001	-0.014	0.0	111.0
0.0	0.0	1	2	299.0346	400.0	0	1	3	202.2983	105.25374	0	0.235	0.0	0.154	0.0	111.0
0.0	0.0	1	2	299.0346	400.0	0	1	3	202.2983	105.25374	0	0.235	0.0	0.012	0.0	111.0
0.0	0.0	1	2	299.0346	400.0	0	1	3	202.2983	105.25374	0	0.235	0.0	0.02	0.0	111.0
0.0	0.0	1	2	299.0346	400.0	0	1	3	202.2983	105.25374	0	0.235	-0.001	-0.026	0.0	111.0
0.0	0.0	1	2	299.0346	400.0	0	1	3	202.2983	105.25374	0	0.235	0.0	0.02	0.0	111.0
0.0	0.0	1	2	299.0346	400.0	0	1	3	202.2983	105.25374	0	0.235	0.0	0.04	0.0	111.0
0.0	0.0	1	2	299.0346	400.0	0	1	3	202.2983	105.25374	0	0.235	0.0	0.032	0.0	111.0
0.0	0.0	1	2	299.0346	400.0	0	1	3	202.2983	105.25374	0	0.235	-0.001	-0.024	0.0	111.0
0.0	0.0	1	2	299.0346	400.0	0	1	3	202.2983	105.25374	0	0.235	0.0	0.003	0.0	111.0
0.0	0.0	1	2	299.0346	400.0	0	1	3	202.2983	105.25374	0	0.235	-0.001	-0.034	0.0	111.0
0.0	0.0	1	2	299.0346	400.0	0	1	3	202.2983	105.25374	0	0.235	0.0	-0.001	0.0	111.0
0.0	0.0	1	2	299.0346	400.0	0	1	3	202.2983	105.25374	0	0.235	0.0	0.005	0.0	111.0
0.0	0.0	1	2	299.0346	400.0	0	1	3	202.2983	105.25374	0	0.235	0.0	-0.01	0.0	111.0
0.0	0.0	1	2	299.0346	400.0	0	1	3	202.2983	105.25374	0	0.235	0.0	0.024	0.0	111.0
0.0	0.0	1	2	299.0346	400.0	0	1	3	202.2983	105.25374	0	0.235	0.0	-0.01	0.0	111.0
0.0	0.0	1	2	299.0346	400.0	0	1	3	202.2983	105.25374	0	0.235	-0.001	-0.027	0.0	111.0
0.0	0.0	1	2	299.0346	400.0	0	1	3	202.2983	105.25374	0	0.235	0.0	0.018	0.0	111.0
0.0	0.0	1	2	299.0346	400.0	0	1	3	202.2983	105.25374	0	0.235	0.0	-0.011	0.0	111.0
0.0	0.0	1	2	299.0346	400.0	0	1	3	202.2983	105.25374	0	0.235	0.0	-0.003	0.0	111.0
0.0	0.0	1	2	299.0346	400.0	0	1	3	202.2983	105.25374	0	0.235	0.0	0.025	0.0	111.0
0.0	0.0	1	2	299.0346	400.0	0	1	3	202.2983	105.25374	0	0.235	-0.001	-0.054	0.0	111.0
0.0	0.0	1	2	299.0346	400.0	0	1	3	202.2983	105.25374	0	0.235	0.0	0.0	0.0	111.0
0.0	0.0	1	2	299.0346	400.0	0	1	3	202.2983	105.25374	0	0.235	-0.001	-0.014	0.0	111.0
0.0	0.0	1	2	299.0346	400.0	0	1	3	202.2983	105.25374	0	0.235	0.0	-0.006	0.0	111.0
0.0	0.0	1	2	299.0346	400.0	0	1	3	202.2983	105.25374	0	0.235	0.0	0.059	0.0	111.0
0.0	0.0	1	2	299.0346	400.0	0	1	3	202.2983	105.25374	0	0.235	0.0	0.007	0.0	111.0
0.0	0.0	1	2	299.0346	400.0	0	1	3	202.2983	105.25374	0	0.235	0.0	0.013	0.0	111.0
0.0	0.0	1	2	299.0346	400.0	0	1	3	202.2983	105.25374	0	0.235	-0.001	-0.016	0.0	111.0
0.0	0.0	1	2	299.0346	400.0	0	1	3	202.2983	105.25374	0	0.235	-0.001	-0.026	0.0	111.0
0.0	0.0	1	2	299.0346	400.0	0	1	3	202.2983	105.25374	0	0.235	0.0	0.009	0.0	111.0
0.0	0.0	1	2	299.0346	400.0	0	1	3	202.2983	105.25374	0	0.235	0.0	0.018	0.0	111.0
0.0	0.0	1	2	299.0346	400.0	0	1	3	202.2983	105.25374	0	0.235	0.0	-0.003	0.0	111.0
0.0	0.0	1	2	299.0346	400.0	0	1	3	202.2983	105.25374	0	0.235	0.0	0.019	0.0	111.0
0.0	0.0	1	2	299.0346	400.0	0	1	3	202.2983	105.25374	0	0.235	0.0	0.054	0.0	111.0
0.0	0.0	1	2	299.0346	400.0	0	1	3	202.2983	105.25374	0	0.235	0.0	0.024	0.0	111.0
0.0	0.0	1	2	299.0346	400.0	0	1	3	202.2983	105.25374	0	0.235	-0.001	-0.023	0.0	111.0
0.0	0.0	1	2	299.0346	400.0	0	1	3	202.2983	105.25374	0	0.235	0.0	0.053	0.0	111.0
0.0	0.0	1	2	299.0346	400.0	0	1	3	202.2983	105.25374	0	0.235	-0.001	-0.021	0.0	111.0
0.0	0.0	1	2	299.0346	400.0	0	1	3	202.2983	105.25374	0	0.235	-0.001	-0.101	0.0	111.0
0.0	0.0	1	2	299.0346	400.0	0	1	3	202.2983	105.25374	0	0.235	-0.001	-0.065	0.0	111.0
0.0	0.0	1	2	299.0346	400.0	0	1	3	202.2983	105.25374	0	0.235	-0.001	-0.023	0.0	111.0
0.0	0.0	1	2	299.0346	400.0	0	1	3	202.2983	105.25374	0	0.235	-0.001	-0.026	0.0	111.0
0.0	0.0	1	2	299.0346	400.0	0	1	3	202.2983	105.25374	0	0.235	0.0	0.017	0.0	111.0
0.0	0.0	1	2	299.0346	400.0	0	1	3	202.2983	105.25374	0	0.235	0.0	-0.01	0.0	111.0
0.0	0.0	1	2	299.0346	400.0	0	1	3	202.2983	105.25374	0	0.235	-0.001	-0.071	0.0	111.0
0.0	0.0	1	2	299.0346	400.0	0	1	3	202.2983	105.25374	0	0.235	-0.001	-0.122	0.0	111.0
0.0	0.0	1	2	299.0346	400.0	0	1	3	202.2983	105.25374	0	0.235	-0.001	-0.021	0.0	111.0
0.0	0.0	1	2	299.0346	400.0	0	1	3	202.2983	105.25374	0	0.235	0.0	0.015	0.0	111.0
0.0	0.0	1	2	299.0346	400.0	0	1	3	202.2983	105.25374	0	0.235	0.0	0.005	0.0	111.0
0.0	0.0	1	2	299.0346	400.0	0	1	3	202.2983	105.25374	0	0.235	0.0	0.028	0.0	111.0
0.0	0.0	1	2	299.0346	400.0	0	1	3	202.2983	105.25374	0	0.235	0.0	0.0	0.0	111.0
0.0	0.0	1	2	299.0346	400.0	0	1	3	202.2983	105.25374	0	0.235	-0.001	-0.017	0.0	111.0
0.0	0.0	1	2	299.0346	400.0	0	1	3	202.2983	105.25374	0	0.235	0.0	0.003	0.0	111.0
0.0	0.0	1	2	299.0346	400.0	0	1	3	202.2983	105.25374	0	0.235	-0.001	-0.097	0.0	111.0
0.0	0.0	1	2	299.0346	400.0	0	1	3	202.2983	105.25374	0	0.235	0.0	-0.002	0.0	111.0
0.0	0.0	1	2	299.0346	400.0	0	1	3	202.2983	105.25374	0	0.235	0.0	0.02	0.0	111.0
0.0	0.0	1	2	299.0346	400.0	0	1	3	202.2983	105.25374	0	0.235	-0.001	-0.026	0.0	111.0
0.0	0.0	1	2	299.0346	400.0	0	1	3	202.2983	105.25374	0	0.235	-0.001	-0.099	0.0	111.0
0.0	0.0	1	2	299.0346	400.0	0	1	3	202.2983	105.25374	0	0.235	0.0	0.0	0.0	111.0
0.0	0.0	1	2	299.0346	400.0	0	1	3	202.2983	105.25374	0	0.235	0.0	0.014	0.0	111.0
0.0	0.0	1	2	299.0346	400.0	0	1	3	202.2983	105.25374	0	0.235	0.0	0.048	0.0	111.0
0.0	0.0	1	2	299.0346	400.0	0	1	3	202.2983	105.25374	0	0.235	0.0	0.019	0.0	111.0
0.0	0.0	1	2	299.0346	400.0	0	1	3	202.2983	105.25374	0	0.235	0.0	-0.001	0.0	111.0
0.0	0.0	1	2	299.0346	400.0	0	1	3	202.2983	105.25374	0	0.235	0.0	0.062	0.0	111.0
0.0	0.0	1	2	299.0346	400.0	0	1	3	202.2983	105.25374	0	0.235	-0.001	-0.028	0.0	111.0
0.0	0.0	1	2	299.0346	400.0	0	1	3	202.2983	105.25374	0	0.235	0.0	0.049	0.0	111.0
0.0	0.0	1	2	299.0346	400.0	0	1	3	202.2983	105.25374	0	0.235	0.0	-0.004	0.0	111.0
0.0	0.0	1	2	299.0346	400.0	0	1	3	202.2983	105.25374	0	0.235	0.0	0.039	0.0	111.0
0.0	0.0	1	2	299.0346	400.0	0	1	3	202.2983	105.25374	0	0.235	0.0	0.0	0.0	111.0
0.0	0.0	1	2	299.0346	400.0	0	1	3	202.2983	105.25374	0	0.235	0.0	0.032	0.0	111.0
0.0	0.0	1	2	299.0346	400.0	0	1	3	202.2983	105.25374	0	0.235	0.0	-0.004	0.0	111.0
0.0	0.0	1	2	299.0346	400.0	0	1	3	202.2983	105.25374	0	0.235	0.0	0.015	0.0	111.0
0.0	0.0	1	2	299.0346	400.0	0	1	3	202.2983	105.25374	0	0.235	0.0	0.0	0.0	111.0
0.0	0.0	1	2	299.0346	400.0	0	1	3	202.2983	105.25374	0	0.235	0.0	0.067	0.0	111.0
0.0	0.0	1	2	299.0346	400.0	0	1	3	202.2983	105.25374	0	0.235	-0.001	-0.029	0.0	111.0
0.0	0.0	1	2	299.0346	400.0	0	1	3	202.2983	105.25374	0	0.235	0.0	0.005	0.0	111.0
0.0	0.0	1	2	299.0346	400.0	0	1	3	202.2983	105.25374	0	0.235	0.0	0.006	0.0	111.0
0.0	0.0	1	2	299.0346	400.0	0	1	3	202.2983	105.25374	0	0.235	-0.001	-0.023	0.0	111.0
0.0	0.0	1	2	299.0346	400.0	0	1	3	202.2983	105.25374	0	0.235	-0.001	-0.121	0.0	111.0
0.0	0.0	1	2	299.0346	400.0	0	1	3	202.2983	105.25374	0	0.235	-0.001	-0.022	0.0	111.0
0.0	0.0	1	2	299.0346	400.0	0	1	3	202.2983	105.25374	0	0.235	0.0	0.055	0.0	111.0
0.0	0.0	1	2	299.0346	400.0	0	1	3	202.2983	105.25374	0	0.235	-0.001	-0.156	0.0	111.0
0.0	0.0	1	2	299.0346	400.0	0	1	3	202.2983	105.25374	0	0.235	0.0	0.0	0.0	111.0
[truncated: 13,412 more rows]
